# Supplementary material for: Biomarkers and Immune Repertoire Metrics Identified by Peripheral Blood Transcriptomic Sequencing Reveal the Pathogenesis of COVID-19
Source: Front Immunol. 2021 Aug 24;12:677025. doi: 10.3389/fimmu.2021.677025 (PMC8421539; doi:10.3389/fimmu.2021.677025)
Supplement: Supplementary file 1 [file DataSheet_1.zip]

Archive with 656 entries (650 files):
- TCR_BCR/
- TCR_BCR/IGH/
- TCR_BCR/IGH/convert.20S039606A.clonotypes.IGH.txt
- TCR_BCR/IGH/convert.20S039607A.clonotypes.IGH.txt
- TCR_BCR/IGH/convert.20S039609A.clonotypes.IGH.txt
- TCR_BCR/IGH/convert.20S039610A.clonotypes.IGH.txt
- TCR_BCR/IGH/convert.20S039611A.clonotypes.IGH.txt
- TCR_BCR/IGH/convert.20S039612A.clonotypes.IGH.txt
- TCR_BCR/IGH/convert.20S039613A.clonotypes.IGH.txt
- TCR_BCR/IGH/convert.20S039614A.clonotypes.IGH.txt
- TCR_BCR/IGH/convert.20S039615A.clonotypes.IGH.txt
- TCR_BCR/IGH/convert.20S039616A.clonotypes.IGH.txt
- TCR_BCR/IGH/convert.20S039617A.clonotypes.IGH.txt
- TCR_BCR/IGH/convert.20S039618A.clonotypes.IGH.txt
- TCR_BCR/IGH/convert.20S039619A.clonotypes.IGH.txt
- TCR_BCR/IGH/convert.20S039620A.clonotypes.IGH.txt
- TCR_BCR/IGH/convert.20S039621A.clonotypes.IGH.txt
- TCR_BCR/IGH/convert.20S039622A.clonotypes.IGH.txt
- TCR_BCR/IGH/convert.20S039623A.clonotypes.IGH.txt
- TCR_BCR/IGH/convert.20S039624A.clonotypes.IGH.txt
- TCR_BCR/IGH/convert.20S039625A.clonotypes.IGH.txt
- TCR_BCR/IGH/convert.20S039626A.clonotypes.IGH.txt
- TCR_BCR/IGH/convert.20S039628A.clonotypes.IGH.txt
- TCR_BCR/IGH/convert.20S039629A.clonotypes.IGH.txt
- TCR_BCR/IGH/convert.20S039631A.clonotypes.IGH.txt
- TCR_BCR/IGH/convert.20S039633A.clonotypes.IGH.txt
- TCR_BCR/IGH/convert.20S039634A.clonotypes.IGH.txt
- TCR_BCR/IGH/convert.20S039635A.clonotypes.IGH.txt
- TCR_BCR/IGH/convert.20S039636A.clonotypes.IGH.txt
- TCR_BCR/IGH/convert.20S039637A.clonotypes.IGH.txt
- TCR_BCR/IGH/convert.20S039638A.clonotypes.IGH.txt
- TCR_BCR/IGH/convert.20S039639A.clonotypes.IGH.txt
- TCR_BCR/IGH/convert.20S039640A.clonotypes.IGH.txt
- TCR_BCR/IGH/convert.20S039641A.clonotypes.IGH.txt
- TCR_BCR/IGH/convert.20S039642A.clonotypes.IGH.txt
- TCR_BCR/IGH/convert.20S039643A.clonotypes.IGH.txt
- TCR_BCR/IGH/convert.20S039644A.clonotypes.IGH.txt
- TCR_BCR/IGH/convert.20S039645A.clonotypes.IGH.txt
- TCR_BCR/IGH/convert.20S039646A.clonotypes.IGH.txt
- TCR_BCR/IGH/convert.20S039648A.clonotypes.IGH.txt
- TCR_BCR/IGH/convert.20S039649A.clonotypes.IGH.txt
- TCR_BCR/IGH/convert.20S039650A.clonotypes.IGH.txt
- TCR_BCR/IGH/convert.20S039654A.clonotypes.IGH.txt
- TCR_BCR/IGH/convert.20S039656A.clonotypes.IGH.txt
- TCR_BCR/IGH/convert.20S039657A.clonotypes.IGH.txt
- TCR_BCR/IGH/convert.20S039658A.clonotypes.IGH.txt
- TCR_BCR/IGH/convert.20S039659A.clonotypes.IGH.txt
- TCR_BCR/IGH/convert.20S039660A.clonotypes.IGH.txt
- TCR_BCR/IGH/convert.20S039661A.clonotypes.IGH.txt
- TCR_BCR/IGH/convert.20S039662A.clonotypes.IGH.txt
- TCR_BCR/IGH/convert.20S039663A.clonotypes.IGH.txt
- TCR_BCR/IGH/convert.20S039664A.clonotypes.IGH.txt
- TCR_BCR/IGH/convert.20S039665A.clonotypes.IGH.txt
- TCR_BCR/IGH/convert.20S039667A.clonotypes.IGH.txt
- TCR_BCR/IGH/convert.20S039669A.clonotypes.IGH.txt
- TCR_BCR/IGH/convert.20S039670A.clonotypes.IGH.txt
- TCR_BCR/IGH/convert.20S039671A.clonotypes.IGH.txt
- TCR_BCR/IGH/convert.20S039674A.clonotypes.IGH.txt
- TCR_BCR/IGH/convert.20S039678A.clonotypes.IGH.txt
- TCR_BCR/IGH/convert.20S039680A.clonotypes.IGH.txt
- TCR_BCR/IGH/convert.20S039681A.clonotypes.IGH.txt
- TCR_BCR/IGH/convert.20S039683A.clonotypes.IGH.txt
- TCR_BCR/IGH/convert.20S039690A.clonotypes.IGH.txt
- TCR_BCR/IGH/convert.20S039693A.clonotypes.IGH.txt
- TCR_BCR/IGH/convert.SRR12007821.clonotypes.IGH.txt
- TCR_BCR/IGH/convert.SRR12007822.clonotypes.IGH.txt
- TCR_BCR/IGH/convert.SRR12007823.clonotypes.IGH.txt
- TCR_BCR/IGH/convert.SRR12007824.clonotypes.IGH.txt
- TCR_BCR/IGH/convert.SRR12007825.clonotypes.IGH.txt
- TCR_BCR/IGH/convert.SRR12007826.clonotypes.IGH.txt
- TCR_BCR/IGH/convert.SRR12007827.clonotypes.IGH.txt
- TCR_BCR/IGH/convert.SRR12007828.clonotypes.IGH.txt
- TCR_BCR/IGH/convert.SRR12007829.clonotypes.IGH.txt
- TCR_BCR/IGH/convert.SRR12007830.clonotypes.IGH.txt
- TCR_BCR/IGH/convert.SRR12007831.clonotypes.IGH.txt
- TCR_BCR/IGH/convert.SRR12007832.clonotypes.IGH.txt
- TCR_BCR/IGH/convert.SRR12007833.clonotypes.IGH.txt
- TCR_BCR/IGH/convert.SRR12007834.clonotypes.IGH.txt
- TCR_BCR/IGH/convert.SRR12007835.clonotypes.IGH.txt
- TCR_BCR/IGH/convert.SRR12007836.clonotypes.IGH.txt
- TCR_BCR/IGH/convert.SRR12007837.clonotypes.IGH.txt
- TCR_BCR/IGH/convert.SRR12007838.clonotypes.IGH.txt
- TCR_BCR/IGH/convert.SRR12007839.clonotypes.IGH.txt
- TCR_BCR/IGH/convert.SRR12007840.clonotypes.IGH.txt
- TCR_BCR/IGH/convert.SRR12007841.clonotypes.IGH.txt
- TCR_BCR/IGH/convert.SRR12007842.clonotypes.IGH.txt
- TCR_BCR/IGH/convert.SRR12007843.clonotypes.IGH.txt
- TCR_BCR/IGH/convert.SRR12007844.clonotypes.IGH.txt
- TCR_BCR/IGH/convert.SRR12007845.clonotypes.IGH.txt
- TCR_BCR/IGH/convert.SRR12007846.clonotypes.IGH.txt
- TCR_BCR/IGH/convert.SRR12007847.clonotypes.IGH.txt
- TCR_BCR/IGH/convert.SRR12007848.clonotypes.IGH.txt
- TCR_BCR/IGH/convert.SRR12007849.clonotypes.IGH.txt
- TCR_BCR/IGH/convert.SRR12007850.clonotypes.IGH.txt
- TCR_BCR/IGH/convert.SRR12007851.clonotypes.IGH.txt
- TCR_BCR/IGH/convert.SRR12007852.clonotypes.IGH.txt
- TCR_BCR/IGH/convert.SRR12007853.clonotypes.IGH.txt
- TCR_BCR/IGH/convert.SRR12007854.clonotypes.IGH.txt
- TCR_BCR/IGH/convert.SRR12007855.clonotypes.IGH.txt
- TCR_BCR/IGH/convert.SRR12007856.clonotypes.IGH.txt
- TCR_BCR/IGH/convert.SRR12007857.clonotypes.IGH.txt
- TCR_BCR/IGH/convert.SRR12007858.clonotypes.IGH.txt
- TCR_BCR/IGH/convert.SRR12007859.clonotypes.IGH.txt
- TCR_BCR/IGH/convert.SRR12007860.clonotypes.IGH.txt
- TCR_BCR/IGH/convert.SRR12007861.clonotypes.IGH.txt
- TCR_BCR/IGH/convert.SRR12007862.clonotypes.IGH.txt
- TCR_BCR/IGH/convert.SRR12007863.clonotypes.IGH.txt
- TCR_BCR/IGH/convert.SRR12007864.clonotypes.IGH.txt
- TCR_BCR/IGH/convert.SRR12007865.clonotypes.IGH.txt
- TCR_BCR/IGH/convert.SRR12007866.clonotypes.IGH.txt
- TCR_BCR/IGH/convert.SRR12007867.clonotypes.IGH.txt
- TCR_BCR/IGH/convert.SRR12007868.clonotypes.IGH.txt
- TCR_BCR/IGH/convert.SRR12007869.clonotypes.IGH.txt
- TCR_BCR/IGH/convert.SRR12007870.clonotypes.IGH.txt
- TCR_BCR/IGH/convert.SRR12007871.clonotypes.IGH.txt
- TCR_BCR/IGH/convert.SRR12007872.clonotypes.IGH.txt
- TCR_BCR/IGH/convert.SRR12007873.clonotypes.IGH.txt
- TCR_BCR/IGH/convert.SRR12007874.clonotypes.IGH.txt
- TCR_BCR/IGH/convert.SRR12007875.clonotypes.IGH.txt
- TCR_BCR/IGH/convert.SRR12007876.clonotypes.IGH.txt
- TCR_BCR/IGH/convert.SRR12007877.clonotypes.IGH.txt
- TCR_BCR/IGH/convert.SRR12007878.clonotypes.IGH.txt
- TCR_BCR/IGH/convert.SRR12007879.clonotypes.IGH.txt
- TCR_BCR/IGH/convert.SRR12007880.clonotypes.IGH.txt
- TCR_BCR/IGH/convert.SRR12007881.clonotypes.IGH.txt
- TCR_BCR/IGH/convert.SRR12007882.clonotypes.IGH.txt
- TCR_BCR/IGH/convert.SRR12007883.clonotypes.IGH.txt
- TCR_BCR/IGH/convert.SRR12007884.clonotypes.IGH.txt
- TCR_BCR/IGH/convert.SRR12007885.clonotypes.IGH.txt
- TCR_BCR/IGH/convert.SRR12007886.clonotypes.IGH.txt
- TCR_BCR/IGH/convert.SRR12007887.clonotypes.IGH.txt
- TCR_BCR/IGH/convert.SRR12007888.clonotypes.IGH.txt
- TCR_BCR/IGK/
- TCR_BCR/IGK/convert.20S039606A.clonotypes.IGK.txt
- TCR_BCR/IGK/convert.20S039607A.clonotypes.IGK.txt
- TCR_BCR/IGK/convert.20S039609A.clonotypes.IGK.txt
- TCR_BCR/IGK/convert.20S039610A.clonotypes.IGK.txt
- TCR_BCR/IGK/convert.20S039611A.clonotypes.IGK.txt
- TCR_BCR/IGK/convert.20S039612A.clonotypes.IGK.txt
- TCR_BCR/IGK/convert.20S039613A.clonotypes.IGK.txt
- TCR_BCR/IGK/convert.20S039614A.clonotypes.IGK.txt
- TCR_BCR/IGK/convert.20S039615A.clonotypes.IGK.txt
- TCR_BCR/IGK/convert.20S039616A.clonotypes.IGK.txt
- TCR_BCR/IGK/convert.20S039617A.clonotypes.IGK.txt
- TCR_BCR/IGK/convert.20S039618A.clonotypes.IGK.txt
- TCR_BCR/IGK/convert.20S039619A.clonotypes.IGK.txt
- TCR_BCR/IGK/convert.20S039620A.clonotypes.IGK.txt
- TCR_BCR/IGK/convert.20S039621A.clonotypes.IGK.txt
- TCR_BCR/IGK/convert.20S039622A.clonotypes.IGK.txt
- TCR_BCR/IGK/convert.20S039623A.clonotypes.IGK.txt
- TCR_BCR/IGK/convert.20S039624A.clonotypes.IGK.txt
- TCR_BCR/IGK/convert.20S039625A.clonotypes.IGK.txt
- TCR_BCR/IGK/convert.20S039626A.clonotypes.IGK.txt
- TCR_BCR/IGK/convert.20S039628A.clonotypes.IGK.txt
- TCR_BCR/IGK/convert.20S039629A.clonotypes.IGK.txt
- TCR_BCR/IGK/convert.20S039631A.clonotypes.IGK.txt
- TCR_BCR/IGK/convert.20S039633A.clonotypes.IGK.txt
- TCR_BCR/IGK/convert.20S039634A.clonotypes.IGK.txt
- TCR_BCR/IGK/convert.20S039635A.clonotypes.IGK.txt
- TCR_BCR/IGK/convert.20S039636A.clonotypes.IGK.txt
- TCR_BCR/IGK/convert.20S039637A.clonotypes.IGK.txt
- TCR_BCR/IGK/convert.20S039638A.clonotypes.IGK.txt
- TCR_BCR/IGK/convert.20S039639A.clonotypes.IGK.txt
- TCR_BCR/IGK/convert.20S039640A.clonotypes.IGK.txt
- TCR_BCR/IGK/convert.20S039641A.clonotypes.IGK.txt
- TCR_BCR/IGK/convert.20S039642A.clonotypes.IGK.txt
- TCR_BCR/IGK/convert.20S039643A.clonotypes.IGK.txt
- TCR_BCR/IGK/convert.20S039644A.clonotypes.IGK.txt
- TCR_BCR/IGK/convert.20S039645A.clonotypes.IGK.txt
- TCR_BCR/IGK/convert.20S039646A.clonotypes.IGK.txt
- TCR_BCR/IGK/convert.20S039648A.clonotypes.IGK.txt
- TCR_BCR/IGK/convert.20S039649A.clonotypes.IGK.txt
- TCR_BCR/IGK/convert.20S039650A.clonotypes.IGK.txt
- TCR_BCR/IGK/convert.20S039654A.clonotypes.IGK.txt
- TCR_BCR/IGK/convert.20S039656A.clonotypes.IGK.txt
- TCR_BCR/IGK/convert.20S039657A.clonotypes.IGK.txt
- TCR_BCR/IGK/convert.20S039658A.clonotypes.IGK.txt
- TCR_BCR/IGK/convert.20S039659A.clonotypes.IGK.txt
- TCR_BCR/IGK/convert.20S039660A.clonotypes.IGK.txt
- TCR_BCR/IGK/convert.20S039661A.clonotypes.IGK.txt
- TCR_BCR/IGK/convert.20S039662A.clonotypes.IGK.txt
- TCR_BCR/IGK/convert.20S039663A.clonotypes.IGK.txt
- TCR_BCR/IGK/convert.20S039664A.clonotypes.IGK.txt
- TCR_BCR/IGK/convert.20S039665A.clonotypes.IGK.txt
- TCR_BCR/IGK/convert.20S039667A.clonotypes.IGK.txt
- TCR_BCR/IGK/convert.20S039669A.clonotypes.IGK.txt
- TCR_BCR/IGK/convert.20S039670A.clonotypes.IGK.txt
- TCR_BCR/IGK/convert.20S039671A.clonotypes.IGK.txt
- TCR_BCR/IGK/convert.20S039674A.clonotypes.IGK.txt
- TCR_BCR/IGK/convert.20S039678A.clonotypes.IGK.txt
- TCR_BCR/IGK/convert.20S039680A.clonotypes.IGK.txt
- TCR_BCR/IGK/convert.20S039681A.clonotypes.IGK.txt
- TCR_BCR/IGK/convert.20S039683A.clonotypes.IGK.txt
- TCR_BCR/IGK/convert.20S039690A.clonotypes.IGK.txt
- TCR_BCR/IGK/convert.20S039693A.clonotypes.IGK.txt
- TCR_BCR/IGK/convert.SRR12007821.clonotypes.IGK.txt
- TCR_BCR/IGK/convert.SRR12007822.clonotypes.IGK.txt
- TCR_BCR/IGK/convert.SRR12007823.clonotypes.IGK.txt
- TCR_BCR/IGK/convert.SRR12007824.clonotypes.IGK.txt
- TCR_BCR/IGK/convert.SRR12007825.clonotypes.IGK.txt
- TCR_BCR/IGK/convert.SRR12007826.clonotypes.IGK.txt
- TCR_BCR/IGK/convert.SRR12007827.clonotypes.IGK.txt
- TCR_BCR/IGK/convert.SRR12007828.clonotypes.IGK.txt
- TCR_BCR/IGK/convert.SRR12007829.clonotypes.IGK.txt
- TCR_BCR/IGK/convert.SRR12007830.clonotypes.IGK.txt
- TCR_BCR/IGK/convert.SRR12007831.clonotypes.IGK.txt
- TCR_BCR/IGK/convert.SRR12007832.clonotypes.IGK.txt
- TCR_BCR/IGK/convert.SRR12007833.clonotypes.IGK.txt
- TCR_BCR/IGK/convert.SRR12007834.clonotypes.IGK.txt
- TCR_BCR/IGK/convert.SRR12007835.clonotypes.IGK.txt
- TCR_BCR/IGK/convert.SRR12007836.clonotypes.IGK.txt
- TCR_BCR/IGK/convert.SRR12007837.clonotypes.IGK.txt
- TCR_BCR/IGK/convert.SRR12007838.clonotypes.IGK.txt
- TCR_BCR/IGK/convert.SRR12007839.clonotypes.IGK.txt
- TCR_BCR/IGK/convert.SRR12007840.clonotypes.IGK.txt
- TCR_BCR/IGK/convert.SRR12007841.clonotypes.IGK.txt
- TCR_BCR/IGK/convert.SRR12007842.clonotypes.IGK.txt
- TCR_BCR/IGK/convert.SRR12007843.clonotypes.IGK.txt
- TCR_BCR/IGK/convert.SRR12007844.clonotypes.IGK.txt
- TCR_BCR/IGK/convert.SRR12007845.clonotypes.IGK.txt
- TCR_BCR/IGK/convert.SRR12007846.clonotypes.IGK.txt
- TCR_BCR/IGK/convert.SRR12007847.clonotypes.IGK.txt
- TCR_BCR/IGK/convert.SRR12007848.clonotypes.IGK.txt
- TCR_BCR/IGK/convert.SRR12007849.clonotypes.IGK.txt
- TCR_BCR/IGK/convert.SRR12007850.clonotypes.IGK.txt
- TCR_BCR/IGK/convert.SRR12007851.clonotypes.IGK.txt
- TCR_BCR/IGK/convert.SRR12007852.clonotypes.IGK.txt
- TCR_BCR/IGK/convert.SRR12007853.clonotypes.IGK.txt
- TCR_BCR/IGK/convert.SRR12007854.clonotypes.IGK.txt
- TCR_BCR/IGK/convert.SRR12007855.clonotypes.IGK.txt
- TCR_BCR/IGK/convert.SRR12007856.clonotypes.IGK.txt
- TCR_BCR/IGK/convert.SRR12007857.clonotypes.IGK.txt
- TCR_BCR/IGK/convert.SRR12007858.clonotypes.IGK.txt
- TCR_BCR/IGK/convert.SRR12007859.clonotypes.IGK.txt
- TCR_BCR/IGK/convert.SRR12007860.clonotypes.IGK.txt
- TCR_BCR/IGK/convert.SRR12007861.clonotypes.IGK.txt
- TCR_BCR/IGK/convert.SRR12007862.clonotypes.IGK.txt
- TCR_BCR/IGK/convert.SRR12007863.clonotypes.IGK.txt
- TCR_BCR/IGK/convert.SRR12007864.clonotypes.IGK.txt
- TCR_BCR/IGK/convert.SRR12007865.clonotypes.IGK.txt
- TCR_BCR/IGK/convert.SRR12007866.clonotypes.IGK.txt
- TCR_BCR/IGK/convert.SRR12007867.clonotypes.IGK.txt
- TCR_BCR/IGK/convert.SRR12007868.clonotypes.IGK.txt
- TCR_BCR/IGK/convert.SRR12007869.clonotypes.IGK.txt
- TCR_BCR/IGK/convert.SRR12007870.clonotypes.IGK.txt
- TCR_BCR/IGK/convert.SRR12007871.clonotypes.IGK.txt
- TCR_BCR/IGK/convert.SRR12007872.clonotypes.IGK.txt
- TCR_BCR/IGK/convert.SRR12007873.clonotypes.IGK.txt
- TCR_BCR/IGK/convert.SRR12007874.clonotypes.IGK.txt
- TCR_BCR/IGK/convert.SRR12007875.clonotypes.IGK.txt
- TCR_BCR/IGK/convert.SRR12007876.clonotypes.IGK.txt
- TCR_BCR/IGK/convert.SRR12007877.clonotypes.IGK.txt
- TCR_BCR/IGK/convert.SRR12007878.clonotypes.IGK.txt
- TCR_BCR/IGK/convert.SRR12007879.clonotypes.IGK.txt
- TCR_BCR/IGK/convert.SRR12007880.clonotypes.IGK.txt
- TCR_BCR/IGK/convert.SRR12007881.clonotypes.IGK.txt
- TCR_BCR/IGK/convert.SRR12007882.clonotypes.IGK.txt
- TCR_BCR/IGK/convert.SRR12007883.clonotypes.IGK.txt
- TCR_BCR/IGK/convert.SRR12007884.clonotypes.IGK.txt
- TCR_BCR/IGK/convert.SRR12007885.clonotypes.IGK.txt
- TCR_BCR/IGK/convert.SRR12007886.clonotypes.IGK.txt
- TCR_BCR/IGK/convert.SRR12007887.clonotypes.IGK.txt
- TCR_BCR/IGK/convert.SRR12007888.clonotypes.IGK.txt
- TCR_BCR/IGL/
- TCR_BCR/IGL/convert.20S039606A.clonotypes.IGL.txt
- TCR_BCR/IGL/convert.20S039607A.clonotypes.IGL.txt
- TCR_BCR/IGL/convert.20S039609A.clonotypes.IGL.txt
- TCR_BCR/IGL/convert.20S039610A.clonotypes.IGL.txt
- TCR_BCR/IGL/convert.20S039611A.clonotypes.IGL.txt
- TCR_BCR/IGL/convert.20S039612A.clonotypes.IGL.txt
- TCR_BCR/IGL/convert.20S039613A.clonotypes.IGL.txt
- TCR_BCR/IGL/convert.20S039614A.clonotypes.IGL.txt
- TCR_BCR/IGL/convert.20S039615A.clonotypes.IGL.txt
- TCR_BCR/IGL/convert.20S039616A.clonotypes.IGL.txt
- TCR_BCR/IGL/convert.20S039617A.clonotypes.IGL.txt
- TCR_BCR/IGL/convert.20S039618A.clonotypes.IGL.txt
- TCR_BCR/IGL/convert.20S039619A.clonotypes.IGL.txt
- TCR_BCR/IGL/convert.20S039620A.clonotypes.IGL.txt
- TCR_BCR/IGL/convert.20S039621A.clonotypes.IGL.txt
- TCR_BCR/IGL/convert.20S039622A.clonotypes.IGL.txt
- TCR_BCR/IGL/convert.20S039623A.clonotypes.IGL.txt
- TCR_BCR/IGL/convert.20S039624A.clonotypes.IGL.txt
- TCR_BCR/IGL/convert.20S039625A.clonotypes.IGL.txt
- TCR_BCR/IGL/convert.20S039626A.clonotypes.IGL.txt
- TCR_BCR/IGL/convert.20S039628A.clonotypes.IGL.txt
- TCR_BCR/IGL/convert.20S039629A.clonotypes.IGL.txt
- TCR_BCR/IGL/convert.20S039631A.clonotypes.IGL.txt
- TCR_BCR/IGL/convert.20S039633A.clonotypes.IGL.txt
- TCR_BCR/IGL/convert.20S039634A.clonotypes.IGL.txt
- TCR_BCR/IGL/convert.20S039635A.clonotypes.IGL.txt
- TCR_BCR/IGL/convert.20S039636A.clonotypes.IGL.txt
- TCR_BCR/IGL/convert.20S039637A.clonotypes.IGL.txt
- TCR_BCR/IGL/convert.20S039638A.clonotypes.IGL.txt
- TCR_BCR/IGL/convert.20S039639A.clonotypes.IGL.txt
- TCR_BCR/IGL/convert.20S039640A.clonotypes.IGL.txt
- TCR_BCR/IGL/convert.20S039641A.clonotypes.IGL.txt
- TCR_BCR/IGL/convert.20S039642A.clonotypes.IGL.txt
- TCR_BCR/IGL/convert.20S039643A.clonotypes.IGL.txt
- TCR_BCR/IGL/convert.20S039644A.clonotypes.IGL.txt
- TCR_BCR/IGL/convert.20S039645A.clonotypes.IGL.txt
[truncated: 356 more entries]
