# Supplementary material for: Biomarkers and Immune Repertoire Metrics Identified by Peripheral Blood Transcriptomic Sequencing Reveal the Pathogenesis of COVID-19
Source: Front Immunol. 2021 Aug 24;12:677025. doi: 10.3389/fimmu.2021.677025 (PMC8421539; doi:10.3389/fimmu.2021.677025)
Supplement: Supplementary file 1 [file DataSheet_1.zip › TCR_BCR/IGH/convert.20S039606A.clonotypes.IGH.txt]

count	freq	cdr3nt	cdr3aa	v	d	j	VEnd	DStart	DEnd	JStart
10	0.03636363636363636	TGTGTGAAGACTGGTCAGGCTCCCCCGGGGCACTGG	CVKTGQAPPGHW	IGHV3-21	IGHD3-16	IGHJ1	3	19	25	29
4	0.014545454545454545	TGTGCGAGACATAGTGGGAGTTTCCCGACCCACTACTTTGACTACTGG	CARHSGSFPTHYFDYW	IGHV4-39	IGHD1-26	IGHJ4	11	12	19	31
4	0.014545454545454545	TGTGTGAGGGGGCGGGCGCAATTCGACCCCTGG	CVRGRAQFDPW	IGHV4-39	.	IGHJ5	7	-1	-1	21
3	0.01090909090909091	TGTGCGCGAGAGGGTGTAGAAGTGGCTGGGGGCTTTGACTCCTGG	CAREGVEVAGGFDSW	IGHV4-4	IGHD6-19	IGHJ4	10	11	28	32
3	0.01090909090909091	TGTACCACAGACGGGAGTGGTGTTCCCCCGCCTACTGGG	CTTDGSGVPPPTG	IGHV3-15	IGHD3-3	IGHJ4	10	13	20	31
2	0.007272727272727273	TGTGCCACTCAATTGGGGCAGTGGCTGCTACGTAGGTACTACTACAACGCTATGGACGTCTGG	CATQLGQWLLRRYYYNAMDVW	IGHV3-15	IGHD6-19	IGHJ6	7	17	33	36
2	0.007272727272727273	TGTGGGAGACATGCCGACATTGGAGAAGTACGAGCTGCAATGGTGAACTGGTTCGACCCCTGG	CGRHADIGEVRAAMVNWFDPW	IGHV4-39	IGHD2-2	IGHJ5	12	18	41	45
2	0.007272727272727273	TGTGCGAAAGATCTTCGTCTTACTAGTATGGGAATTATTATTCACGCTTTTGATTTGTGG	CAKDLRLTSMGIIIHAFDLW	IGHV3-23	IGHD3-10	IGHJ3	14	29	40	45
2	0.007272727272727273	TGTGCAAAAGATGGCCCTCTCGGGTATTACGATTTTTGGAGTGGTTATTTTGACTACTGG	CAKDGPLGYYDFWSGYFDYW	IGHV3-9	IGHD3-3	IGHJ4	11	23	47	48
2	0.007272727272727273	TGTGCGAGGACACCCTTCGCCGGGACGGACCCCTTCATTGGTGCTTTTGATGTCTGG	CARTPFAGTDPFIGAFDVW	IGHV4-4	IGHD2-8	IGHJ3	7	9	13	41
2	0.007272727272727273	TGTGCGAGAGACCTTTGGGGGAATAATCCTCACGACCGAATGCTTGACTATTGG	CARDLWGNNPHDRMLDYW	IGHV3-21	IGHD3-16	IGHJ4	10	13	21	43
2	0.007272727272727273	TGTGCGAGAGAGTCCTCCCATTATTATGGTTCGGGGAGCTACCCTGACTACTGG	CARESSHYYGSGSYPDYW	IGHV4-4	IGHD3-10	IGHJ4	10	19	37	44
2	0.007272727272727273	TGTGCGAGAAGATCTCGAATCGACGCACCGTCTTACTTCGGTATGGACGTCTGG	CARRSRIDAPSYFGMDVW	IGHV3-33	IGHD4-17	IGHJ6	15	25	30	42
2	0.007272727272727273	TGTGCGAGACATTTGGGGTTGGGCACCTGGTATCAAGGTATGGACGTCTGG	CARHLGLGTWYQGMDVW	IGHV4-39	IGHD2-2	IGHJ6	11	22	31	39
2	0.007272727272727273	TGTGCGAAGCAAAGCGGCTGGGAACCACGTAATTACTTCTTTGACTACTGG	CAKQSGWEPRNYFFDYW	IGHV3-23	IGHD1-14	IGHJ4	7	20	29	33
2	0.007272727272727273	TGTGCGAAAGATCGAATTGTTGGGAGCTGGCACCGTGCTTTTGATATCTGG	CAKDRIVGSWHRAFDIW	IGHV3-23	IGHD1-26	IGHJ3	12	20	27	35
2	0.007272727272727273	TGTGCGAAAGATCGAATCGTTGGGAGCTGGCACCGTGCTTTTGATATCTGG	CAKDRIVGSWHRAFDIW	IGHV3-23	IGHD1-26	IGHJ3	12	20	27	35
2	0.007272727272727273	TGTGCGAAAGATGGTCGCGGGAGCTACTTCCACCCCGATTATGACTACTGG	CAKDGRGSYFHPDYDYW	IGHV3-23	IGHD1-26	IGHJ4	11	18	27	41
2	0.007272727272727273	TGTGCGACTTCTCACAGTGGCTATTTCCCCCACAGTATGCACGTCTGG	CATSHSGYFPHSMHVW	IGHV3-11	IGHD5-12	IGHJ6	6	15	22	36
2	0.007272727272727273	TGTGCGACCAATTTACATACCAGTGGCTGGTACTATTTTGCCTCTTGG	CATNLHTSGWYYFASW	IGHV4-59	IGHD6-19	IGHJ4	6	16	28	29
2	0.007272727272727273	TGTGCGAGGGGCCGTTCGAGTGTGGGTCGGGACTACTTTGACTACTGG	CARGRSSVGRDYFDYW	IGHV4-39	IGHD6-6	IGHJ4	7	15	20	31
2	0.007272727272727273	TGTGCGAGACATAGTGGGAGTTTCCCGACCGACTACTTTGACTACTGG	CARHSGSFPTDYFDYW	IGHV4-39	IGHD1-26	IGHJ4	11	12	19	31
2	0.007272727272727273	TGTGCGAGACATAGCGGGAGTTTCCCGACCCACTACTTTGACTACTGG	CARHSGSFPTHYFDYW	IGHV4-39	IGHD3-10	IGHJ4	11	15	21	31
2	0.007272727272727273	TGTGCGAGAGTGGGAGAGGACAGTGGCTGGTATATTTTCCTTAATTGG	CARVGEDSGWYIFLNW	IGHV1-3	IGHD6-19	IGHJ4	9	20	31	45
2	0.007272727272727273	TGTGCGAAACACAGAGCAGTGGGTGGGACCTGCTCTGACTACTGG	CAKHRAVGGTCSDYW	IGHV3-23	IGHD6-19	IGHJ4	8	14	25	35
2	0.007272727272727273	TGTGCACGGATGAATCGATCCGAGGCTGACGCTTTTGATATCTGG	CARMNRSEADAFDIW	IGHV2-26	IGHD3-3	IGHJ3	10	12	16	26
2	0.007272727272727273	TGTACTATGACGTGGGGCGGTGGCTGGTGGAATGTTGACAGTTGG	CTMTWGGGWWNVDSW	IGHV3-11	IGHD6-19	IGHJ4	2	19	27	42
2	0.007272727272727273	TGTACTATGACGTGGGGCGGTGGCTGGTGGAATGTTGACAGTTGG	CTMTWGGGWWNVDSW	IGHV3-73	IGHD6-19	IGHJ4	6	19	27	42
2	0.007272727272727273	TGTGCGAGACTATTGACCCAGTATAGCAACTCTGACTACTGG	CARLLTQYSNSDYW	IGHV4-59	IGHD6-6	IGHJ4	8	19	27	28
2	0.007272727272727273	TGTGCGAGAGTTCGCAGTGGCTGGTACTACTTTGACTACTGG	CARVRSGWYYFDYW	IGHV4-4	IGHD6-19	IGHJ4	9	13	22	23
2	0.007272727272727273	TGTGCGAGAGATTCTCATAGCAACCTTCGGGCTTCTCACTGG	CARDSHSNLRASHW	IGHV1-69	IGHD2-2	IGHJ4	11	15	21	37
2	0.007272727272727273	TGTTCAAGAGGCGGGTACGGACATGGTTTTGATATTTGG	CSRGGYGHGFDIW	IGHV3-74	IGHD6-13	IGHJ3	9	11	16	22
2	0.007272727272727273	TGTGCAAAAGGCGGGCCTCGGTACAGTTTAGATGTCTGG	CAKGGPRYSLDVW	IGHV3-74	IGHD1-1	IGHJ3	6	18	24	26
2	0.007272727272727273	TGTGTGAAGACTGGTCAGGCTCCCCCGGGGCACTGG	CVKTGQAPPGHW	IGHV3-74	IGHD3-16	IGHJ1	3	19	25	29
2	0.007272727272727273	TGTGTGAAGACTGGTAATGCTCCCCCGGGGCACTGG	CVKTGNAPPGHW	IGHV3-21	IGHD3-16	IGHJ1	3	19	25	29
2	0.007272727272727273	TGTGCGAGAGAGGGTGACATTTCCGTTGACTACTGG	CAREGDISVDYW	IGHV4-4	IGHD2-21	IGHJ4	10	12	17	25
2	0.007272727272727273	TGTGCGAGCTCGTATAACAGCTTTCCCTGG	CASSYNSFPW	IGHV3-23	IGHD6-6	IGHJ5	6	11	21	24
1	0.0036363636363636364	TGTGCGAAATCGGCGGGGGATATAGCAGCAGCTGGTTGTCGTCGTGGTGACTGCTCCACGGGTGACTACTGG	CAKSAGDIAAAGCRRGDCSTGDYW	IGHV3-48	IGHD6-13	IGHJ4	6	20	35	62
1	0.0036363636363636364	TGTGCGAGACGCGATTATGATTATGTTTGGAGGAGTCACGGATTGAATGTTCAATTCTTTCAATACTGG	CARRDYDYVWRSHGLNVQFFQYW	IGHV5-10-1	IGHD3-16	IGHJ1	9	13	35	64
1	0.0036363636363636364	TGTGCGGCAGATCGTATTAATATGGTTCGGGGAGTTGTTCTAAAGGGGGGATACTTCGATCTCTGG	CAADRINMVRGVVLKGGYFDLW	IGHV1-58	IGHD3-10	IGHJ2	12	13	42	51
1	0.0036363636363636364	TGTGCGAGACGTCTCAATTACTATGATAGTAGTGGATATTACTGGATTCGTTACTTCGATCTCTGG	CARRLNYYDSSGYYWIRYFDLW	IGHV4-39	IGHD3-22	IGHJ2	9	16	42	51
1	0.0036363636363636364	TGTGCCAGAGAGAAGAGTGGGTATAAGTATGGTTATTTCTATTACTATGGTATGGACGTCTGG	CAREKSGYKYGYFYYYGMDVW	IGHV4-30-2	IGHD3-10	IGHJ6	10	39	50	51
1	0.0036363636363636364	TGTGCGAGAGGGAAAGACAGCAACTATGATACTAGTGGTGCCTTTGACGCTTTTGATATCTGG	CARGKDSNYDTSGAFDAFDIW	IGHV3-21	IGHD3-22	IGHJ3	9	22	38	44
1	0.0036363636363636364	TGTGCGAAAGATCGGTCGGCACGGGGAAGTCGCGTGCCCATGGGGGGCCCTCTTGATATCTGG	CAKDRSARGSRVPMGGPLDIW	IGHV3-23	IGHD3-10	IGHJ3	12	21	26	52
1	0.0036363636363636364	TGTATTAGACCTGCGGGGGGATATAGTGGGAGCTCCTACTACTACTACGGTATGGACGTCTGG	CIRPAGGYSGSSYYYYGMDVW	IGHV3-73	IGHD1-26	IGHJ6	9	21	33	35
1	0.0036363636363636364	TGTGCGCGAGGGGGCGACGAATACTCCTCTGCCAGGGGCTATTACGGTATGGACGTCTGG	CARGGDEYSSARGYYGMDVW	IGHV1-8	IGHD3-3	IGHJ6	10	39	45	48
1	0.0036363636363636364	TGTGCGAGAGGGGGGATTCCGGGGGGAAATCCCCCCTACTTCTACGGTATGGACGTCTGG	CARGGIPGGNPPYFYGMDVW	IGHV1-8	IGHD2-21	IGHJ6	10	15	21	35
1	0.0036363636363636364	TGTGCGAGAGGATTTTACTATGATAGTAGTGGTTATTACTACGATGCTTTTGATATCTGG	CARGFYYDSSGYYYDAFDIW	IGHV3-21	IGHD3-22	IGHJ3	9	14	41	42
1	0.0036363636363636364	TGTGCGAAAGATCTTCGGGATATTGAAGTGGTGGTACCTGACTACCCCTTCCAGCACTGG	CAKDLRDIEVVVPDYPFQHW	IGHV3-23	IGHD2-15	IGHJ1	14	17	39	47
1	0.0036363636363636364	TGTGTGAGAGATTTAGCCCGACCTCCGGTGACACCTTCGAACTGGTTCGACCCCTGG	CVRDLARPPVTPSNWFDPW	IGHV3-21	IGHD4-17	IGHJ5	11	25	31	39
1	0.0036363636363636364	TGTGCGCGGGAGCTAGGATTCTGTACTAGTCGTGGGAGTTGTTACTCGGACTACTGG	CARELGFCTSRGSCYSDYW	IGHV3-33	IGHD2-8	IGHJ4	5	12	27	48
1	0.0036363636363636364	TGTGCGAGGGGAATCCGTTTGGGGGAGGTATCCTTGAGTCCTTTCTTTGACACATGG	CARGIRLGEVSLSPFFDTW	IGHV4-59	IGHD3-16	IGHJ4	7	15	31	44
1	0.0036363636363636364	TGTGCGAGACAGCGACCGGGTATAGCAGTGACTGCCGCGAGGGACTTTGACTGCTGG	CARQRPGIAVTAARDFDCW	IGHV4-39	IGHD6-19	IGHJ4	10	15	33	43
1	0.0036363636363636364	TGTGCGAGAGCTCTCCTCGGATTGACTGGCCGCATTCGGGTGGGTTTTGATATCTGG	CARALLGLTGRIRVGFDIW	IGHV4-31	IGHD3-9	IGHJ3	14	21	28	44
1	0.0036363636363636364	TGTGCGAGAGCCCCTTATTATGATGCTTTGACGGGTTATATTCACCTAGACTTCTGG	CARAPYYDALTGYIHLDFW	IGHV3-21	IGHD3-9	IGHJ4	9	15	38	48
1	0.0036363636363636364	TGTGCGAGAGATTGGGAGGGGCCAATCGGGAAACCAAACAACTGGTTCGACCCCTGG	CARDWEGPIGKPNNWFDPW	IGHV3-33	IGHD1-26	IGHJ5	11	12	17	37
1	0.0036363636363636364	TGTGCGAGAGATCTCAAATACCTAGCAGCAGCTGGTACTAACCACTTTGACTACTGG	CARDLKYLAAAGTNHFDYW	IGHV3-53	IGHD6-13	IGHJ4	14	22	37	43
1	0.0036363636363636364	TGTGCGAAAGTTCCCCGCTCGTTTAACTGGAACGACGGCGGACCGTTTGACTACTGG	CAKVPRSFNWNDGGPFDYW	IGHV3-30	IGHD1-20	IGHJ4	6	23	36	45
1	0.0036363636363636364	TGTGCGAAAGGCGTGCATACTAGCAGCTTGACAACTTATACCGACTTTGACTCTTGG	CAKGVHTSSLTTYTDFDSW	IGHV3-23	IGHD1-20	IGHJ4	9	35	42	43
1	0.0036363636363636364	TGTGCGAAAGATCAAGTGGGGGTCAATACTCCCCAGTCGAACGGTATGGACGTCTGG	CAKDQVGVNTPQSNGMDVW	IGHV3-23	IGHD7-27	IGHJ6	12	29	36	45
1	0.0036363636363636364	TGTGCGAAAGATACTAGTGGTGGTAACGTCTACTACTACTACGGTATGGACGTCTGG	CAKDTSGGNVYYYYGMDVW	IGHV3-21	IGHD2-15	IGHJ6	11	14	24	29
1	0.0036363636363636364	TGTACCACAGATCCTTACTATGATAGTAATGGTTATCCCCTCCCTTTTGACTACTGG	CTTDPYYDSNGYPLPFDYW	IGHV3-15	IGHD3-22	IGHJ4	12	14	35	45
1	0.0036363636363636364	TGCGCGAGAAGTGGATACTATGATGGTAGCGTAAGAAGTAGTGCTTTTGATATCTGG	CARSGYYDGSVRSSAFDIW	IGHV3-48	IGHD3-22	IGHJ3	8	15	28	41
1	0.0036363636363636364	TGTGCGAGTCATTGGGTGGCTGGTACCTGGGAGTACAACTGGTTCGACCCCTGG	CASHWVAGTWEYNWFDPW	IGHV4-39	IGHD6-19	IGHJ5	11	15	25	32
1	0.0036363636363636364	TGTGCGAGTGAATTACGATATTTTGACTGGTCGGAAAAGGGGCTTGACTACTGG	CASELRYFDWSEKGLDYW	IGHV3-23	IGHD3-9	IGHJ4	6	11	30	43
1	0.0036363636363636364	TGTGCGAGGGCTAACCCCCGTCTTCACTACTACTACTACGGTGTGGACGTCTGG	CARANPRLHYYYYGVDVW	IGHV4-39	IGHD7-27	IGHJ6	7	9	14	25
1	0.0036363636363636364	TGTGCGAGGGGAAAACGAGAAATGGCTACAATTCGCAACTCGTTCGACGCCTGG	CARGKREMATIRNSFDAW	IGHV1-46	IGHD5-24	IGHJ5	7	17	32	35
1	0.0036363636363636364	TGTGCGAGGGAGGAGATCACGGTGACTGCTCATCACTGGTATTTCGATCTCTGG	CAREEITVTAHHWYFDLW	IGHV3-48	IGHD2-21	IGHJ2	7	20	29	34
1	0.0036363636363636364	TGTGCGAGACGAGGTAGTAGTATTGCCTACAGGTACTACGATATGGACGTCTGG	CARRGSSIAYRYYDMDVW	IGHV1-46	IGHD2-2	IGHJ6	8	13	21	33
1	0.0036363636363636364	TGTGCGAGACGAGGTAGTAGTACTGGCTACAACTACTACGGTATGGACGTCTGG	CARRGSSTGYNYYGMDVW	IGHV1-46	IGHD2-2	IGHJ6	8	13	22	26
1	0.0036363636363636364	TGTGCGAGACATTACTATGGTTCGGGGAGTTATCACCAGTACTTTGACTACTGG	CARHYYGSGSYHQYFDYW	IGHV3-21	IGHD3-10	IGHJ4	8	10	32	39
1	0.0036363636363636364	TGTGCGAGAGTGGGTAGTAGTGGTTATTACAACTACTGGTACTTCGATCTCTGG	CARVGSSGYYNYWYFDLW	IGHV4-31	IGHD3-22	IGHJ2	9	14	29	32
1	0.0036363636363636364	TGTGCGAGAGATTTCAGAGTTTATTATGGCCCACATTATGGTATGGACGTCTGG	CARDFRVYYGPHYGMDVW	IGHV4-34	IGHD3-10	IGHJ6	9	20	26	42
1	0.0036363636363636364	TGTGCGAGAGATTCCGATGAAGTCAGCAGCCCACGTACGGACCTTGACTACTGG	CARDSDEVSSPRTDLDYW	IGHV3-21	IGHD6-13	IGHJ4	11	23	29	43
1	0.0036363636363636364	TGTGCGAGAGATGGGGTTGGACATACGACCTTTTTTGGCTTCCTTGACTATTGG	CARDGVGHTTFFGFLDYW	IGHV3-30	IGHD3-3	IGHJ4	11	31	37	43
1	0.0036363636363636364	TGTGCGAAGCGGACGGGGGGCGGTGACCTGCCGATATCCTACTTTGACTACTGG	CAKRTGGGDLPISYFDYW	IGHV3-23	IGHD4-17	IGHJ4	7	20	26	38
1	0.0036363636363636364	TGTGCGAAATTAGGCGAGTGGGAGTTAAGAACAAAGTACTTCTTTGACTACTGG	CAKLGEWELRTKYFFDYW	IGHV3-23	IGHD1-26	IGHJ4	8	16	23	34
1	0.0036363636363636364	TGTGCGAAAGACAATGAGTATTACTATGGTTCGGGGAGTTGTATTGACTACTGG	CAKDNEYYYGSGSCIDYW	IGHV3-23	IGHD3-10	IGHJ4	10	17	39	43
1	0.0036363636363636364	TGTGCACACAGTGTGGGGAACTCTGTGACGACTCAGGTTCCGCTTGACTACTGG	CAHSVGNSVTTQVPLDYW	IGHV2-5	IGHD1-14	IGHJ4	10	35	41	43
1	0.0036363636363636364	TGTGCAAAAGATATGGTTCGGGGAGTTATTATCGGAAACTGGTTCGACCCCTGG	CAKDMVRGVIIGNWFDPW	IGHV3-43	IGHD3-10	IGHJ5	13	14	31	36
1	0.0036363636363636364	TGTACGAAAGATCAATTCCGTGGATACAGTTATGGTTATGCTTTTGATATGTGG	CTKDQFRGYSYGYAFDMW	IGHV3-23	IGHD5-18	IGHJ3	12	18	36	37
1	0.0036363636363636364	TGTGTCCACAGACCCACTTACTACGATGACCCGCAATGCTTCCAACACTGG	CVHRPTYYDDPQCFQHW	IGHV3-23	IGHD3-22	IGHJ1	3	17	24	34
1	0.0036363636363636364	TGTGTGAGAGGAGGCGGTGTGGTGGTGACTGCTATTACGTTTGACTATTGG	CVRGGGVVVTAITFDYW	IGHV4-59	IGHD2-21	IGHJ4	9	17	35	39
1	0.0036363636363636364	TGTGTGAGAGATATAACAGCACCTGGTTCTACTGAATACTTCCACCACTGG	CVRDITAPGSTEYFHHW	IGHV3-11	IGHD6-13	IGHJ1	11	12	26	31
1	0.0036363636363636364	TGTGCCAGGGCCAACTTTGACAGTAGTGGTTATAGGTACTTCGATCTCTGG	CARANFDSSGYRYFDLW	IGHV4-30-2	IGHD3-22	IGHJ2	7	13	32	34
1	0.0036363636363636364	TGTGCGCGAGGAATTAGCACCACCTGGTATCCTTACTACTTTGACAGCTGG	CARGISTTWYPYYFDSW	IGHV4-39	IGHD6-13	IGHJ4	5	14	28	33
1	0.0036363636363636364	TGTGCGGAAAGTAGTGGGACCTATTTCTCTCAAAAATATTTTGACTCCTGG	CAESSGTYFSQKYFDSW	IGHV1-58	IGHD1-26	IGHJ4	6	11	22	39
1	0.0036363636363636364	TGTGCGACCCATAAATGGAATCCCCTAGTTTTTAGCGGGGTAGACGTCTGG	CATHKWNPLVFSGVDVW	IGHV1-46	IGHD1-20	IGHJ6	6	10	19	42
1	0.0036363636363636364	TGTGCGAGTGAGTCCGTGACGGGACAGCAACAAGGGGTCATTGCGTACTGG	CASESVTGQQQGVIAYW	IGHV4-31	IGHD4-23	IGHJ4	7	36	40	45
1	0.0036363636363636364	TGTGCGAGGCATATCTATGGTTCGGGAAGTTTTACTCGATTCGACACCTGG	CARHIYGSGSFTRFDTW	IGHV5-10-1	IGHD3-10	IGHJ5	15	16	30	39
1	0.0036363636363636364	TGTGCGAGAGTATTTTACTATGGTTCGGGGACTTATCCGCCCGGCGACTGG	CARVFYYGSGTYPPGDW	IGHV3-30	IGHD3-10	IGHJ4	9	14	35	46
1	0.0036363636363636364	TGTGCGAGAGGATATTGTAGTGGTGGTAGCTGCTACTGGTTCGACCCCTGG	CARGYCSGGSCYWFDPW	IGHV3-21	IGHD2-15	IGHJ5	9	10	33	34
1	0.0036363636363636364	TGTGCGAGAGAAAGAAATCCGCAGCTGGTCTCCGGCTGGTTCGACTCCTGG	CARERNPQLVSGWFDSW	IGHV3-30	IGHD2-2	IGHJ5	10	20	28	35
1	0.0036363636363636364	TGTGCGAAGGAGGCCCAGCGCAATACTATGAATTGGGGGTTTGACTCCTGG	CAKEAQRNTMNWGFDSW	IGHV3-30	IGHD3-22	IGHJ4	6	23	30	39
1	0.0036363636363636364	TGTGCGAAACTGAGGGGGAGCCCCTACCCCTACTGGTACTTCGATCTCTGG	CAKLRGSPYPYWYFDLW	IGHV3-23	IGHD3-16	IGHJ2	8	13	19	29
1	0.0036363636363636364	TGTGCGAAACCTTTACTCGTGGGATTCAAAATGGGAGCTTTTGATATTTGG	CAKPLLVGFKMGAFDIW	IGHV5-10-1	IGHD3-9	IGHJ3	6	25	31	36
1	0.0036363636363636364	TGTGCGAAAGATCGAATCGTTGGGAGCTGGCACCGTACTTTTGATATCTGG	CAKDRIVGSWHRTFDIW	IGHV3-23	IGHD1-26	IGHJ3	12	20	27	37
1	0.0036363636363636364	TGTGCGAAAGATATAAGAGGCGGTAGGGGTTATTTTTCCAACGACTACTGG	CAKDIRGGRGYFSNDYW	IGHV1-18	IGHD3-22	IGHJ4	11	22	33	42
1	0.0036363636363636364	TGTGCACACTTACGGCCATATGATTTGGGGACTTACTACTTTGACTACTGG	CAHLRPYDLGTYYFDYW	IGHV2-5	IGHD3-16	IGHJ4	8	18	24	33
1	0.0036363636363636364	TGTACGAGAGATTATTGTAGTGGTGGTAGCTGCTCGTTGATGGACGTCTGG	CTRDYCSGGSCSLMDVW	IGHV4-4	IGHD2-15	IGHJ6	11	12	33	39
1	0.0036363636363636364	TGTTCTCGAGTAGAACAATTGTGGCTGAGCGCGGGTGCAGACTCCTGG	CSRVEQLWLSAGADSW	IGHV4-30-2	IGHD6-6	IGHJ4	2	4	11	39
1	0.0036363636363636364	TGTGTGGGCTACGGTGACTACGGGGGATGGGGTGGCTTTGACTACTGG	CVGYGDYGGWGGFDYW	IGHV4-34	IGHD4-17	IGHJ4	3	8	21	35
1	0.0036363636363636364	TGTGTGAAACATACCCTCAATCCCATATTTCGATATTTTGACTACTGG	CVKHTLNPIFRYFDYW	IGHV3-9	IGHD3-9	IGHJ4	3	25	35	36
1	0.0036363636363636364	TGTGTGAAAGAAATACAAGTGCTTGGTATCGCACCCTTTGACCACTGG	CVKEIQVLGIAPFDHW	IGHV3-30	IGHD2-8	IGHJ4	10	24	32	35
1	0.0036363636363636364	TGTGCGCGAGATTGTAGTCGTACCTGCAATCTGGATTTTGACTACTGG	CARDCSRTCNLDFDYW	IGHV4-39	IGHD2-2	IGHJ4	5	10	23	36
1	0.0036363636363636364	TGTGCGCGAGAGAGTTACGGTGGCCAGGGGGGCCCCTTTGACAACTGG	CARESYGGQGGPFDNW	IGHV3-23	IGHD4-23	IGHJ4	5	15	22	35
1	0.0036363636363636364	TGTGCGACTTCTCACAGTGGCTATTTCCCCCACAGTATGCACGTCTGG	CATSHSGYFPHSMHVW	IGHV4-4	IGHD5-12	IGHJ6	6	15	22	36
1	0.0036363636363636364	TGTGCGACGTCGCGACTGGAACCGACCCAGAGATGGTTCGACCCCTGG	CATSRLEPTQRWFDPW	IGHV4-59	IGHD1-1	IGHJ5	6	14	21	33
1	0.0036363636363636364	TGTGCGAGATATGGGAAGAAATGGCCAGAATACTACTTTGACAACTGG	CARYGKKWPEYYFDNW	IGHV4-55	IGHD5-24	IGHJ4	11	16	24	30
1	0.0036363636363636364	TGTGCGAGATATGGGAAGAAATGGCCAGAATACTACTTTGACAACTGG	CARYGKKWPEYYFDNW	IGHV4-59	IGHD5-24	IGHJ4	8	16	24	30
1	0.0036363636363636364	TGTGCGAGACGGGCCGGCCAAGGCAGCAACTGGTTCTTTGCCTACTGG	CARRAGQGSNWFFAYW	IGHV4-39	IGHD6-13	IGHJ4	9	22	33	35
1	0.0036363636363636364	TGTGCGAGACATCACCCATTCAAGCTATGGTCGATTCTTGACTACTGG	CARHHPFKLWSILDYW	IGHV4-39	IGHD5-18	IGHJ4	11	22	30	37
1	0.0036363636363636364	TGTGCGAGACATAGTGGCAGTTTCCCGACCGACTACTTTGACTACTGT	CARHSGSFPTDYFDYC	IGHV4-39	IGHD5-12	IGHJ4	11	12	17	31
1	0.0036363636363636364	TGTGCGAGACATAGTGGGAGTTTCCCGACCCACTATTTTGACTTGTGG	CARHSGSFPTHYFDLW	IGHV4-39	IGHD1-26	IGHJ4	11	12	19	31
1	0.0036363636363636364	TGTGCGAGAGTGAGGTCAATAGAAGTGGCTGGTCCGGGGGACTTCTGG	CARVRSIEVAGPGDFW	IGHV3-48	IGHD6-19	IGHJ4	9	18	32	39
1	0.0036363636363636364	TGTGCGAGAGCTCTGGGCTACGGGCATAAAGGGATCTTCGACCCCTGG	CARALGYGHKGIFDPW	IGHV3-21	IGHD5-12	IGHJ5	13	15	21	36
1	0.0036363636363636364	TGTGCGAGAGCCTGGGACACAGCCATGGTGAACGGCTTTGACTCCTGG	CARAWDTAMVNGFDSW	IGHV4-4	IGHD5-18	IGHJ4	9	14	28	35
1	0.0036363636363636364	TGTGCGAGAGGGGGTGGTTCGGGGACTTTTTATACCGTTGACTACTGG	CARGGGSGTFYTVDYW	IGHV3-11	IGHD3-10	IGHJ4	9	14	33	37
1	0.0036363636363636364	TGTGCGAGAGGGGGGGGTTGGCGGACCAGCTACACCTTTGACTCCTGG	CARGGGWRTSYTFDSW	IGHV3-11	IGHD2-15	IGHJ4	9	26	32	35
1	0.0036363636363636364	TGTGCGAGAGATCGCGTTGGCAGTATGCCTCCAACAGCCGAAGACTGG	CARDRVGSMPPTAEDW	IGHV3-30	IGHD2-2	IGHJ4	12	23	28	43
1	0.0036363636363636364	TGTGCGAGAGATCGGGAAATAGTGGGAGGTACTGCCTTTGAGTACTGG	CARDREIVGGTAFEYW	IGHV1-18	IGHD1-26	IGHJ4	12	18	32	35
1	0.0036363636363636364	TGTGCGAGAGATAGATTTTATCCTACAATTATTGCTTTTGATGTCTGG	CARDRFYPTIIAFDVW	IGHV1-69D	IGHD5-24	IGHJ3	11	22	30	32
1	0.0036363636363636364	TGTGCGAGAGATAAGCATGGATACCCCTACTACGGAATGGACGTCTGG	CARDKHGYPYYGMDVW	IGHV4-59	IGHD5-18	IGHJ6	11	17	23	26
1	0.0036363636363636364	TGTGCGAGAGAGGGGCCCCATGGTTCGGGGACTTTTTCGGACTACTGG	CAREGPHGSGTFSDYW	IGHV4-28	IGHD3-10	IGHJ4	8	19	30	39
1	0.0036363636363636364	TGTGCGAAAGATCGTTTTGGGGGACCTACTTCCTACTTTGACTCCTGG	CAKDRFGGPTSYFDSW	IGHV3-23	IGHD3-16	IGHJ4	12	15	23	32
1	0.0036363636363636364	TGTGCAACGGGGTTATTAGTATCAAGGTACTACGGTATGGACGTCTGG	CATGLLVSRYYGMDVW	IGHV1-24	IGHD3-22	IGHJ6	7	10	17	36
1	0.0036363636363636364	TGTGCAACAGTATCATCGTGGGAGCTACTAGATGCTTTTGATATCTGG	CATVSSWELLDAFDIW	IGHV1-24	IGHD1-26	IGHJ3	9	17	29	30
1	0.0036363636363636364	TGTGCAAGGGAAGATAGCAGTGGCTATTACAGGGGCTTTGACTACTGG	CAREDSSGYYRGFDYW	IGHV6-1	IGHD6-19	IGHJ4	7	13	24	35
1	0.0036363636363636364	TGTACGAGAGGGGTGCGGGTGGCAGCAGGGGGGTGGCTCGAGCCCTGG	CTRGVRVAAGGWLEPW	IGHV4-4	IGHD6-13	IGHJ5	9	21	27	33
1	0.0036363636363636364	TGTGTGAGAAAACATCAGGTTGGCCCGTACTACTTTGACTACTGG	CVRKHQVGPYYFDYW	IGHV3-30	.	IGHJ4	8	-1	-1	26
1	0.0036363636363636364	TGTGCCAGAAGCATTGGCTGGCTACATGATGTTTATGATATCTGG	CARSIGWLHDVYDIW	IGHV4-30-2	IGHD6-19	IGHJ3	8	9	20	24
1	0.0036363636363636364	TGTGCGAGATTGCTGGCGGTGACTAATAGGGGCTTCCAGCACTGG	CARLLAVTNRGFQHW	IGHV1-2	IGHD4-17	IGHJ1	8	16	24	32
1	0.0036363636363636364	TGTGCGAGACTTGTGGCAGTGGCTGGTTATCGACTTGACTACTGG	CARLVAVAGYRLDYW	IGHV4-39	IGHD6-19	IGHJ4	13	15	26	34
1	0.0036363636363636364	TGTGCGAGACTCCTCTACAGTGGTAACGACAACTTTGACTACTGG	CARLLYSGNDNFDYW	IGHV1-18	IGHD4-23	IGHJ4	8	14	26	31
1	0.0036363636363636364	TGTGCGAGAGCGGGATCTTGGTTCGGGGAGTTACCTGACTACTGG	CARAGSWFGELPDYW	IGHV3-48	IGHD3-10	IGHJ4	9	18	32	35
1	0.0036363636363636364	TGTGCGAGAGGAGTCCATGCCAGTGCCTGGATCACGGACGTCTGG	CARGVHASAWITDVW	IGHV3-47	IGHD6-19	IGHJ6	9	20	29	35
1	0.0036363636363636364	TGTGCGAGAGATCTGACTATGGTGACTCATTACTTCCAGCACTGG	CARDLTMVTHYFQHW	IGHV3-53	IGHD4-17	IGHJ1	13	14	26	30
1	0.0036363636363636364	TGTGCGAGAGATGGTGTGGGTGGGAGCTACTACATTGACTACTGG	CARDGVGGSYYIDYW	IGHV3-21	IGHD1-26	IGHJ4	11	19	26	27
1	0.0036363636363636364	TGTGCGAGAGACCCTTACGGTGACGGATACTACTTTGACTACTGG	CARDPYGDGYYFDYW	IGHV3-33	IGHD4-17	IGHJ4	10	15	23	27
1	0.0036363636363636364	TGTGCGAGAACAGCGGCTACTTTCTACTACGGTATGGACTTCTGG	CARTAATFYYGMDFW	IGHV4-28	IGHD6-25	IGHJ6	9	10	19	23
1	0.0036363636363636364	TGTGCGAAACCCCCCCGGGGGACTGGTTACCTATTTGAGTACTGG	CAKPPRGTGYLFEYW	IGHV3-23	IGHD3-9	IGHJ4	8	20	28	33
1	0.0036363636363636364	TGTGCGAAAGGGGTAGCAGTGGCTGGTACTTACTTCCAGCACTGG	CAKGVAVAGTYFQHW	IGHV3-30	IGHD6-19	IGHJ1	6	13	28	30
1	0.0036363636363636364	TGTGCGAAAGATTCCGCCCCCTATTACGGTGCCTACGACTACTGG	CAKDSAPYYGAYDYW	IGHV3-23	IGHD4-17	IGHJ4	11	24	35	36
1	0.0036363636363636364	TGTGCGAAAGATATGGCCCAAAATCTCCACTACTTTGACTCTTGG	CAKDMAQNLHYFDSW	IGHV3-23	IGHD3-16	IGHJ4	11	16	21	28
1	0.0036363636363636364	TGTGCGAAAGAAGGTAGATTCGCAGAGTGGTACTTCGATATCTGG	CAKEGRFAEWYFDIW	IGHV3-30	IGHD2-15	IGHJ2	10	12	16	27
1	0.0036363636363636364	TGTGCACACCAAGATTACTGGGGTTCGGCAAGTTATAACTACTGG	CAHQDYWGSASYNYW	IGHV2-5	IGHD3-10	IGHJ4	8	13	35	37
1	0.0036363636363636364	TGTGCAAAAGGGAGCAAATCCTTCTACTCCGGTTTGGACGTCTGG	CAKGSKSFYSGLDVW	IGHV3-9	IGHD2-15	IGHJ6	9	23	31	34
1	0.0036363636363636364	TGTACTATGACGTGGGGCGGTGGCTGGTGGAATGTTGACAGTTGG	CTMTWGGGWWNVDSW	IGHV3-49	IGHD6-19	IGHJ4	6	19	27	42
1	0.0036363636363636364	TGTACCACAGAGGCATATTGTGGTGGTGACTGCTATGAAAACTGG	CTTEAYCGGDCYENW	IGHV3-15	IGHD2-21	IGHJ4	10	12	35	40
1	0.0036363636363636364	TGTTCGAGAGAGCGTGATGATAGCCGGTCCTTTGACTACTGG	CSRERDDSRSFDYW	IGHV1-67	IGHD3-22	IGHJ4	10	16	22	29
1	0.0036363636363636364	TGTGTGAAAAGAGCAGCTAATGTTGGGGCTTTTGATTTCTGG	CVKRAANVGAFDFW	IGHV3-16	IGHD2-15	IGHJ3	6	11	18	27
1	0.0036363636363636364	TGTGCGCATGACTACGGTGGTGGGTCTGCTTTTGATGTCTGG	CAHDYGGGSAFDVW	IGHV3-23	IGHD4-23	IGHJ3	5	6	20	26
1	0.0036363636363636364	TGTGCGGCCATAACGCCGGGAGGCGCTTCTTTTGAAGTCTGG	CAAITPGGASFEVW	IGHV4-59	IGHD3-10	IGHJ3	5	9	14	28
1	0.0036363636363636364	TGTGCGAGCCTTTCCACTACCGGGGATGCTTTTGATATCTGG	CASLSTTGDAFDIW	IGHV3-11	IGHD2-15	IGHJ3	7	13	19	24
1	0.0036363636363636364	TGTGCGAGGCTCATATTGGGGGCTCCTCAGGGTGACTCCTGG	CARLILGAPQGDSW	IGHV1-69	IGHD2-21	IGHJ4	7	11	17	32
1	0.0036363636363636364	TGTGCGAGGAGTCCCCACTGGGCTGGGGATCTAGGTGTCTGG	CARSPHWAGDLGVW	IGHV3-21	IGHD7-27	IGHJ4	7	22	30	38
1	0.0036363636363636364	TGTGCGAGGAGTAACGGTGACTACCACAACTTTTATTACTGG	CARSNGDYHNFYYW	IGHV3-21	IGHD4-17	IGHJ4	7	13	23	28
1	0.0036363636363636364	TGTGCGAGGAGTAACGGTGACTACCACAACTTTAATTACTGG	CARSNGDYHNFNYW	IGHV3-21	IGHD4-17	IGHJ4	7	13	23	28
1	0.0036363636363636364	TGTGCGAGACTGCGGGTGTGGTTCGGGTTCAGTGACTCCTGG	CARLRVWFGFSDSW	IGHV4-39	IGHD3-10	IGHJ4	9	18	26	32
1	0.0036363636363636364	TGTGCGAGACAAAACCGGGCACATGGTATATTTGACTACTGG	CARQNRAHGIFDYW	IGHV1-46	IGHD1-20	IGHJ4	8	24	29	30
1	0.0036363636363636364	TGTGCGAGAGGAAGAATGGTTTCGCTCGGAATGGACGTCTGG	CARGRMVSLGMDVW	IGHV3-11	IGHD2-8	IGHJ6	9	14	19	30
1	0.0036363636363636364	TGTGCGAGAGATAGGGGACTGTTTGCTAGCAGCGACTACTGG	CARDRGLFASSDYW	IGHV3-21	IGHD2-21	IGHJ4	11	23	30	33
1	0.0036363636363636364	TGTGCGAGAAGTCAGATATGGGATAACTACCTTGACTATTGG	CARSQIWDNYLDYW	IGHV1-18	IGHD5-18	IGHJ4	8	12	20	25
1	0.0036363636363636364	TGTGCGAGAAGTCAGATATGGGATAACTACCTTGACTATTGG	CARSQIWDNYLDYW	IGHV1-2	IGHD5-18	IGHJ4	8	12	20	25
1	0.0036363636363636364	TGTGCGAAGTTAGTGAACTGGGACCTACCCTATGACTACTGG	CAKLVNWDLPYDYW	IGHV3-23	IGHD7-27	IGHJ4	7	8	21	32
1	0.0036363636363636364	TGTGCGAAGAGTTACTATGGTGACCAGGGGTTCGACCCCTGG	CAKSYYGDQGFDPW	IGHV3-23	IGHD3-10	IGHJ5	7	11	20	28
1	0.0036363636363636364	TGTGCGAAAGCGGTGGTCACGGTGACGCCCTTTGACTACTGG	CAKAVVTVTPFDYW	IGHV3-23	IGHD4-17	IGHJ4	9	18	25	29
1	0.0036363636363636364	TGTGCGAAAGGAATCAAACAGTGGTTACCTATTGACTACTGG	CAKGIKQWLPIDYW	IGHV3-21	IGHD3-22	IGHJ4	6	19	26	31
1	0.0036363636363636364	TGTGCAAGCTCCTATGATAGAGGAACCGTCGTGGAATACTGG	CASSYDRGTVVEYW	IGHV3-74	IGHD3-22	IGHJ4	7	11	19	36
1	0.0036363636363636364	TGCGCGAGAAACTTCGGGGGAAACTCTGGGGTTGACTCCTGG	CARNFGGNSGVDSW	IGHV4-28	IGHD3-16	IGHJ4	14	15	20	31
1	0.0036363636363636364	TGTGCTAGAGCCGCTTATTTCCATGGGTCTGACTACTGG	CARAAYFHGSDYW	IGHV3-72	IGHD1-20	IGHJ4	9	18	22	29
1	0.0036363636363636364	TGTGCTAGAGATAACAACAATAGGGCCATTGACTACTGG	CARDNNNRAIDYW	IGHV3-72	IGHD2-15	IGHJ4	11	16	21	28
1	0.0036363636363636364	TGTGCTAGAGATAACAACAATAGGGCCATTGACTACTGG	CARDNNNRAIDYW	IGHV4-30-2	IGHD2-15	IGHJ4	11	16	21	28
1	0.0036363636363636364	TGTGCCAGGATGGGGGGTTGGGGGGGCCTTGACTACTGG	CARMGGWGGLDYW	IGHV3-38	IGHD3-16	IGHJ4	7	17	23	28
1	0.0036363636363636364	TGTGCGTCCTCGGTACGGGTCTATGCTTTTGATATCTGG	CASSVRVYAFDIW	IGHV4-31	IGHD1-1	IGHJ3	5	10	15	22
1	0.0036363636363636364	TGTGCGAGTCGGAGCTACTACGGTGCTTTTGATATCTGG	CASRSYYGAFDIW	IGHV1-69	IGHD1-26	IGHJ3	7	10	21	23
1	0.0036363636363636364	TGTGCGAGGGGTAACTGGGTATCTGCTTTTGATATCTGG	CARGNWVSAFDIW	IGHV1-46	IGHD7-27	IGHJ3	7	11	22	23
1	0.0036363636363636364	TGTGCGAGGACGCTCTCAAGTGGCCACACTGACTACTGG	CARTLSSGHTDYW	IGHV4-59	IGHD5-12	IGHJ4	7	18	23	29
1	0.0036363636363636364	TGTGCGAGACGGCCGTATCCTGATGCTTTTGATATCTGG	CARRPYPDAFDIW	IGHV4-39	.	IGHJ3	9	-1	-1	16
1	0.0036363636363636364	TGTGCGAGAGGTTATCAGCAGCTGGTATTGATCTACTGG	CARGYQQLVLIYW	IGHV4-34	IGHD6-13	IGHJ4	10	15	26	32
1	0.0036363636363636364	TGTGCGAGAGGCTTGGGAGACTACGGTGGCAACATCTGG	CARGLGDYGGNIW	IGHV1-8	IGHD4-23	IGHJ6	11	18	32	34
1	0.0036363636363636364	TGTGCGAGAGGGTGGAAAACGGGGAGTTTTGACTCCTGG	CARGWKTGSFDSW	IGHV3-23	IGHD3-10	IGHJ4	6	19	26	27
1	0.0036363636363636364	TGTGCGAGAGGAGGGATGACTTACTACTTTGACTACTGG	CARGGMTYYFDYW	IGHV1-8	IGHD4-11	IGHJ4	10	15	20	21
1	0.0036363636363636364	TGTGCGAGAGATGGTCCTAACCACGCTTTTGACATCTGG	CARDGPNHAFDIW	IGHV3-21	IGHD3-22	IGHJ3	11	17	23	24
1	0.0036363636363636364	TGTGCGAGAGAGGGGGACCTTCACTCTTTGTCTGACTGG	CAREGDLHSLSDW	IGHV3-30	IGHD3-16	IGHJ4	10	11	16	25
1	0.0036363636363636364	TGTGCGAAAGGCGGGCTTCGGGGACTTTCCGACTACTGG	CAKGGLRGLSDYW	IGHV3-23	IGHD3-10	IGHJ4	9	16	23	30
1	0.0036363636363636364	TGTGCACACAGACGTGCAATTTCCTTTTTTGATTTTTGG	CAHRRAISFFDFW	IGHV2-5	IGHD3-3	IGHJ4	14	30	35	36
1	0.0036363636363636364	TGTACCACAGGGGTAACTGGAACGCCAACCGACTACTGG	CTTGVTGTPTDYW	IGHV3-15	IGHD1-20	IGHJ4	9	13	23	30
1	0.0036363636363636364	TGTACAAGAGATCCGTCGGGACACGGCATGGACGTCTGG	CTRDPSGHGMDVW	IGHV3-13	IGHD6-6	IGHJ6	12	13	21	26
1	0.0036363636363636364	TGCCGTATTGTAGTGGTGGTAACTGCTATTGACTACTGG	CRIVVVVTAIDYW	IGHV3-33	IGHD2-15	IGHJ4	1	5	27	28
1	0.0036363636363636364	TGTGTGAGAGACAATAACCACTCATTTGACTTCTGG	CVRDNNHSFDFW	IGHV3-13	IGHD3-3	IGHJ4	10	12	22	24
1	0.0036363636363636364	TGTGTGAAGACTGGTCAGGCTCCCCCGGGGCACTGG	CVKTGQAPPGHW	IGHV3-35	IGHD3-16	IGHJ1	6	19	25	29
1	0.0036363636363636364	TGTGCGAGATTCCGCGGTGTCCGTCACGACTACTGG	CARFRGVRHDYW	IGHV3-21	IGHD2-8	IGHJ4	8	15	19	27
1	0.0036363636363636364	TGTGCGAGACACAACCTAAACTGGTTCGACCCCTGG	CARHNLNWFDPW	IGHV3-53	IGHD1-1	IGHJ5	8	10	14	18
1	0.0036363636363636364	TGTGCGAGAGGCGTGTCCCGCCTTTTGGAATACTGG	CARGVSRLLEYW	IGHV1-8	IGHD3-3	IGHJ4	11	22	28	30
1	0.0036363636363636364	TGTGCGAGAGGGGGGATGGGCGGAATGGACGTCTGG	CARGGMGGMDVW	IGHV1-18	IGHD3-16	IGHJ6	9	10	15	24
1	0.0036363636363636364	TGTGCGAGAGGATTAACGGTGACCACTGAGTACTGG	CARGLTVTTEYW	IGHV1-8	IGHD4-17	IGHJ4	10	15	22	26
1	0.0036363636363636364	TGTGCGAGAGATTTCGGTGGGACCTACGACTACTGG	CARDFGGTYDYW	IGHV3-30	IGHD1-26	IGHJ4	11	16	26	27
1	0.0036363636363636364	TGTGCGAAAGACGCAAACTGGGACTCGGGATACTGG	CAKDANWDSGYW	IGHV3-11	IGHD7-27	IGHJ4	10	15	21	30
1	0.0036363636363636364	TGTGCAAGAGAGAGGGGTCTCATTGTCTTAGACTGG	CARERGLIVLDW	IGHV3-13	IGHD2-15	IGHJ4	10	21	25	31
1	0.0036363636363636364	TGTGTGAGGGGTTGGAGGGAGATGACCTACTGG	CVRGWREMTYW	IGHV3-16	IGHD3-3	IGHJ4	7	11	16	26
1	0.0036363636363636364	TGTGTGAAAGGCCTGTTTTACGTTGACTACTGG	CVKGLFYVDYW	IGHV3-23	.	IGHJ4	9	-1	-1	18
1	0.0036363636363636364	TGTGCGCAACGAGTAACCACAATGGAACGATGG	CAQRVTTMERW	IGHV3-23	IGHD1-1	IGHJ4	5	22	29	30
1	0.0036363636363636364	TGTGCGGTTCTCCCCCATGATTTTGATATCTGG	CAVLPHDFDIW	IGHV3-23	IGHD3-16	IGHJ3	5	9	15	16
1	0.0036363636363636364	TGTGCGAGCGGGCTCATGGAGCGGCACTACTGG	CASGLMERHYW	IGHV4-39	IGHD6-25	IGHJ4	7	19	24	25
1	0.0036363636363636364	TGTGCGAAAGAAGAGGTCCCGAATGACTATTGG	CAKEEVPNDYW	IGHV3-23	IGHD3-10	IGHJ4	10	17	22	23
1	0.0036363636363636364	TGTGCAGCAGCTGACTACGGTGACTACTACTGG	CAAADYGDYYW	IGHV3-11	IGHD4-17	IGHJ4	4	11	24	25
1	0.0036363636363636364	TGCGCGAGAGGTGTAGGAGTGGCCCTGTTTGGG	CARGVGVALFG	IGHV3-21	IGHD3-3	IGHJ4	9	15	21	31
1	0.0036363636363636364	TGTCTAGGGGCCGGCGGAAATAGTTACTGG	CLGAGGNSYW	IGHV3-23	IGHD2-2	IGHJ4	2	9	14	24
1	0.0036363636363636364	TGTGCCCCTTTGACTCTTAACGACTACTGG	CAPLTLNDYW	IGHV1-3	IGHD3-9	IGHJ4	4	8	14	21
1	0.0036363636363636364	TGTGCCACAGAAGAGAACGGGAACTCTTGG	CATEENGNSW	IGHV3-15	IGHD1-7	IGHJ4	10	15	24	27
1	0.0036363636363636364	TGTGCCAGAAGCACTAACTGTGACTACTGG	CARSTNCDYW	IGHV3-11	IGHD1-26	IGHJ4	8	11	15	16
1	0.0036363636363636364	TGTGCGAGCCTAACTGGGCTGCGGCGCTGG	CASLTGLRRW	IGHV4-34	IGHD7-27	IGHJ4	7	9	17	26
1	0.0036363636363636364	TGTGCGAGCATGGGAGCCCTTGACTACTGG	CASMGALDYW	IGHV3-21	IGHD1-26	IGHJ4	7	10	16	19
1	0.0036363636363636364	TGTGCGAGAGGTTGGAGCCCGGGGTACTGG	CARGWSPGYW	IGHV1-8	IGHD3-3	IGHJ4	10	11	16	24
1	0.0036363636363636364	TGTGCAAGAGATCGCTCTGGGCTTAGCTGG	CARDRSGLSW	IGHV3-74	IGHD7-27	IGHJ4	12	16	20	26
1	0.0036363636363636364	TGTACGGGACCTTGGGGTGGCGCACGATGG	CTGPWGGARW	IGHV4-59	IGHD3-16	IGHJ4	2	11	16	27
1	0.0036363636363636364	TGTTTACGTGACTACAGTGACTACTGG	CLRDYSDYW	IGHV3-15	IGHD5-12	IGHJ4	2	3	8	10
1	0.0036363636363636364	TGTGCGACAGGTGCTGGCGCCGGGTTT	CATGAGAGF	IGHV1-2	IGHD6-13	IGHJ1	6	19	24	27
1	0.0036363636363636364	TGTGCGAGAGATCTCGGAAGCTCCTGG	CARDLGSSW	IGHV3-21	.	IGHJ5	14	-1	-1	22
1	0.0036363636363636364	TGTGCCAGAGTCCCTGACTACTGG	CARVPDYW	IGHV4-30-2	.	IGHJ4	9	-1	-1	14
1	0.0036363636363636364	TGTGCGGGTTTTGCGATTTCTTGG	CAGFAISW	IGHV3-21	IGHD3-3	IGHJ4	5	13	18	21
1	0.0036363636363636364	TGTGCGAGCCGATTTGGGGGGTTT	CASRFGGF	IGHV4-39	IGHD3-16	IGHJ4	7	12	19	24
1	0.0036363636363636364	TGTTCCACAGGACCCGACTGG	CSTGPDW	IGHV3-15	IGHD6-13	IGHJ4	9	11	15	16
