# Supplementary material for: Biomarkers and Immune Repertoire Metrics Identified by Peripheral Blood Transcriptomic Sequencing Reveal the Pathogenesis of COVID-19
Source: Front Immunol. 2021 Aug 24;12:677025. doi: 10.3389/fimmu.2021.677025 (PMC8421539; doi:10.3389/fimmu.2021.677025)
Supplement: Supplementary file 1 [file DataSheet_1.zip › TCR_BCR/IGH/convert.20S039607A.clonotypes.IGH.txt]

count	freq	cdr3nt	cdr3aa	v	d	j	VEnd	DStart	DEnd	JStart
3	0.03260869565217391	TGTGTGAAGGATTACGGTGATTGTAGTGGTGGTCGGTGCCGAGCCTCCCCTATTGACTACTGG	CVKDYGDCSGGRCRASPIDYW	IGHV3-23	IGHD2-15	IGHJ4	11	19	32	52
3	0.03260869565217391	TGTGCGAGAGTCGAAAGGATGATTCGGGGAGTTAAATTTGACTACTGG	CARVERMIRGVKFDYW	IGHV3-21	IGHD3-10	IGHJ4	9	18	33	36
3	0.03260869565217391	TGTGCAAGAGATCCGTATGCCAGTGGTTGGTATTTCGACTACTGG	CARDPYASGWYFDYW	IGHV3-13	IGHD6-19	IGHJ4	12	20	31	36
3	0.03260869565217391	TGTGCGAATGTCGACGGGTGG	CANVDGW	IGHV3-23	IGHD1-1	IGHJ4	7	11	15	18
2	0.021739130434782608	TGTGCGCGAGATCTTTTACTGTATCATTCTGGTGTGGGGAGTAATGCCTTGAGGAACATATTCGACCTCTGG	CARDLLLYHSGVGSNALRNIFDLW	IGHV3-21	IGHD4-11	IGHJ5	13	15	22	60
2	0.021739130434782608	TGTGCAAGAGGAAAAGAGTGTGGTGGTGGTAGATGCCATCCCTTCTACTACAACGGCATGGACGTCTGG	CARGKECGGGRCHPFYYNGMDVW	IGHV3-74	IGHD2-15	IGHJ6	9	18	35	44
2	0.021739130434782608	TGTGCGAGACAGTATCGCAGTGGGGAAACGGTTGATTACTTCTACGGTATGGACGTCTGG	CARQYRSGETVDYFYGMDVW	IGHV4-59	IGHD6-19	IGHJ6	8	11	22	48
2	0.021739130434782608	TGTGCGAGAGGAGTAACGGTTCGGGAAGTTCTTATATCTACTCACGCTATGGACGTCTGG	CARGVTVREVLISTHAMDVW	IGHV3-23	IGHD3-10	IGHJ6	6	17	35	48
2	0.021739130434782608	TGTGCGAAAGGAACTCCCGGTATAGCAGCAGCTGGCACCGGATACTTCCAGCACTGG	CAKGTPGIAAAGTGYFQHW	IGHV3-23	IGHD6-13	IGHJ1	9	18	34	41
2	0.021739130434782608	TGTGCGAGACATGTCTTTAAGTGGGATCTACTCTACTGGTTCGACCCCTGG	CARHVFKWDLLYWFDPW	IGHV4-39	IGHD1-26	IGHJ5	15	19	31	34
2	0.021739130434782608	TGTGCGAAAGGTTTCGGGGGAAATGACTGGTACGGGTGTGACTATTGG	CAKGFGGNDWYGCDYW	IGHV3-11	IGHD3-9	IGHJ4	6	23	30	38
2	0.021739130434782608	TGTGCGAGAGGCTTCGACGCTATTACTATGGCCCTTGGGCCCTGG	CARGFDAITMALGPW	IGHV3-53	IGHD3-10	IGHJ5	9	20	30	39
2	0.021739130434782608	TGTACCACATATTTCTACTACTACTATGGTGTGGACGTCTGG	CTTYFYYYYGVDVW	IGHV3-15	.	IGHJ6	8	-1	-1	8
2	0.021739130434782608	TGTGCGAAAGGTGGTAGTAGTTGCTGTTTTGACTACTGG	CAKGGSSCCFDYW	IGHV3-23	IGHD2-15	IGHJ4	9	10	24	27
2	0.021739130434782608	TGTGGGGTAGCACCAGCTGACGATGGTTTTGATATGTGG	CGVAPADDGFDMW	IGHV3-33	IGHD2-2	IGHJ3	3	6	18	21
1	0.010869565217391304	TGTGCGAGAGGCGGTTATGATTACGTTTGGGGGAGTTATCGTTATACCCAAACGGAATACTACTTTGACTACTGG	CARGGYDYVWGSYRYTQTEYYFDYW	IGHV1-8	IGHD3-16	IGHJ4	11	14	47	57
1	0.010869565217391304	TGTGCGAGACATCCATCGCGATTTTTGGAGTGGTTACTCAGTCCTGGAGGAACATACGGTATGGACGTCTGG	CARHPSRFLEWLLSPGGTYGMDVW	IGHV4-39	IGHD3-3	IGHJ3	11	18	35	67
1	0.010869565217391304	TGTGCGAGAGGCGAGCCCCTCCCCCCCCCTTTCCCTGATATAAGTCGTTTCTCCCGGCCCCTTGACTTCTGG	CARGEPLPPPFPDISRFSRPLDFW	IGHV4-34	IGHD3-16	IGHJ4	11	18	24	61
1	0.010869565217391304	TGTGCGAGGCGGGGATATTGTAGTAGTACCAGCTGCTATATACCCGACCTCTGGTTTGACTACTGG	CARRGYCSSTSCYIPDLWFDYW	IGHV4-34	IGHD2-2	IGHJ4	7	12	38	54
1	0.010869565217391304	TGTGCGAGAGATCTCGGTCAGGATAGCAGCAGCTGGTACGAGAACTGGGCGTTCGACCCCTGG	CARDLGQDSSSWYENWAFDPW	IGHV1-2	IGHD6-13	IGHJ5	14	22	39	50
1	0.010869565217391304	TGTGCAAAAGGTACGGCAGCTCGCCCTGCCCTACTACCGAATCCCCAGCTTTTTGACTACTGG	CAKGTAARPALLPNPQLFDYW	IGHV3-43	IGHD6-6	IGHJ4	9	15	22	51
1	0.010869565217391304	TGTGCAAGAGTGACCCTACACCCGGGTATAGCAGTGGCTGGTACGTTGACGGACGTCTGG	CARVTLHPGIAVAGTLTDVW	IGHV3-13	IGHD6-19	IGHJ6	9	15	45	50
1	0.010869565217391304	TGTGCGAGCGGCTTTAGCAGCGCATCGTACGTCTCCAACTCCTACTCTGACTACTGG	CASGFSSASYVSNSYSDYW	IGHV1-18	IGHD6-25	IGHJ4	7	14	21	41
1	0.010869565217391304	TGTGCGAAAGCACACGAGCGTGGCTATGATTTTTTGTTCTATGCTTTTGATATCTGG	CAKAHERGYDFLFYAFDIW	IGHV3-23	IGHD5-12	IGHJ3	9	19	30	40
1	0.010869565217391304	TGTGCGAGCATCTCATTCGGACGTGGATATAGTGGCTACGATAGCGTCTACTGG	CASISFGRGYSGYDSVYW	IGHV3-48	IGHD5-12	IGHJ4	7	20	41	47
1	0.010869565217391304	TGTGCGAGAGGCCCATATTCTTCCTACGTTCCTATGGCGCACTTTGACTACTGG	CARGPYSSYVPMAHFDYW	IGHV4-34	IGHD1-7	IGHJ4	12	23	28	40
1	0.010869565217391304	TGTGCGAGAGAAGGGGGATGGGGATTGGCAGGGGAGTGGTACTTCGACTTCTGG	CAREGGWGLAGEWYFDFW	IGHV3-21	IGHD7-27	IGHJ2	10	18	24	36
1	0.010869565217391304	TGTGCGAGAGAAATTACTATGATAGTAGTGGTCCACTGGTACTTCGATCTCTGG	CAREITMIVVVHWYFDLW	IGHV3-23	IGHD3-22	IGHJ2	10	12	31	34
1	0.010869565217391304	TGTGCGAAAATTCATTACTATGGTTCGGGGAATTATTACCCCCTTGGCTACTGG	CAKIHYYGSGNYYPLGYW	IGHV3-30	IGHD3-10	IGHJ4	6	13	37	43
1	0.010869565217391304	TGTGCACACAGACGCGACGATATTCGGTCTGCCTATCATTACTTTGACTTGTGG	CAHRRDDIRSAYHYFDLW	IGHV2-5	IGHD3-9	IGHJ4	13	16	23	39
1	0.010869565217391304	TGTGTGAGAGACAGTGGGGTTAATGGTTGGTACCAATTCTTTGACTACTGG	CVRDSGVNGWYQFFDYW	IGHV3-35	IGHD2-8	IGHJ4	8	20	26	38
1	0.010869565217391304	TGTGCGAGAGGGATAGTAGAAGATGGGATAATTAACTGGTTCGATTCATGG	CARGIVEDGIINWFDSW	IGHV1-8	IGHD3-22	IGHJ5	10	11	18	33
1	0.010869565217391304	TGTGCGAATTTTCCCCCGCGTTCCGGTGGTGGCCGGGGACAGGGGTCCTGT	CANFPPRSGGGRGQGSC	IGHV3-11	IGHD1-14	IGHJ5	6	19	26	46
1	0.010869565217391304	TGTGCGAAAGATCGAGGGCAACAGCTGGTACAGAATTCCTTTGACTACTGG	CAKDRGQQLVQNSFDYW	IGHV3-23	IGHD6-13	IGHJ4	12	17	30	38
1	0.010869565217391304	TGTGCGAAAGAGGGGACTAGTGGGAGTCACCTTTACTTTTTTGGCTCCTGG	CAKEGTSGSHLYFFGSW	IGHV3-23	IGHD1-26	IGHJ1	10	17	25	47
1	0.010869565217391304	TGTGTGAGGGCAGTGATTCGGGGAGTTATTGTACCCCTTGCGGATTGG	CVRAVIRGVIVPLADW	IGHV3-23	IGHD3-10	IGHJ4	3	16	29	45
1	0.010869565217391304	TGTGCGAGGCGTGGATACAGCTATGTAGAGGGGTACTTCGACCCCTGG	CARRGYSYVEGYFDPW	IGHV4-59	IGHD5-18	IGHJ5	7	9	24	36
1	0.010869565217391304	TGTGCGAGAGGGCCCCTTAACTTCGGGGGAAGGTCTTTTGATATCTGG	CARGPLNFGGRSFDIW	IGHV4-59	IGHD3-10	IGHJ3	9	21	27	34
1	0.010869565217391304	TGTGCGAGAGGGGAATATTGTAGTAGTACCAGCTGCTATTCCTACTGG	CARGEYCSSTSCYSYW	IGHV1-8	IGHD2-2	IGHJ4	10	14	38	41
1	0.010869565217391304	TGTGCGAGCGGTTTTGTGGGAGCTAGCGAATACTTTCACTACTGG	CASGFVGASEYFHYW	IGHV3-21	IGHD1-26	IGHJ4	7	8	24	30
1	0.010869565217391304	TGTGCGAGGATAGAGAGGGGTAGCAGCAGCTGGTACGGAGGCTGG	CARIERGSSSWYGGW	IGHV1-46	IGHD6-13	IGHJ4	7	20	36	41
1	0.010869565217391304	TGTGCGAGATGTGGGCGGTTCCGCCACTACCGTATGGACGTCTGG	CARCGRFRHYRMDVW	IGHV4-34	IGHD1-14	IGHJ6	8	16	22	33
1	0.010869565217391304	TGTGCGAGACGAGGTGATTACTCCGATAACCCCTTTGACACATGG	CARRGDYSDNPFDTW	IGHV4-39	IGHD2-15	IGHJ4	9	18	24	32
1	0.010869565217391304	TGTGCGAGAGGGTATAGCAGCTCGTCTAAGCATTTTGACTCCTGG	CARGYSSSSKHFDSW	IGHV1-8	IGHD6-6	IGHJ4	10	11	25	33
1	0.010869565217391304	TGTGCGAAGGATGAGGGCTACACTGATTACGTGGGCGACTTTTGG	CAKDEGYTDYVGDFW	IGHV3-23	IGHD3-16	IGHJ4	11	23	31	42
1	0.010869565217391304	TGTGCGAAAGATCAGGGGTATAGCAGCAGCTGGTACACCTACTGG	CAKDQGYSSSWYTYW	IGHV3-23	IGHD6-13	IGHJ4	12	15	35	38
1	0.010869565217391304	TGTGCAGGGGAACTTGGTGACTATTCCTCTTACTTTGACTACTGG	CAGELGDYSSYFDYW	IGHV3-23	IGHD2-21	IGHJ4	4	14	21	30
1	0.010869565217391304	TGTTCCAGAGGGGATGATAGCAGGAAAGTGGGCAACTTCTGG	CSRGDDSRKVGNFW	IGHV3-22	IGHD3-22	IGHJ4	9	13	19	34
1	0.010869565217391304	TGTGCGCCTAGCAGTGCCTGGTTGTTCTACTTTGACTACTGG	CAPSSAWLFYFDYW	IGHV1-18	IGHD6-19	IGHJ4	5	8	21	26
1	0.010869565217391304	TGTGCGAGCCTCAAGGGGATCACCTCTTACTTTGACTACTGG	CASLKGITSYFDYW	IGHV3-74	IGHD7-27	IGHJ4	4	14	20	27
1	0.010869565217391304	TGTGCGAGGGCACCCCAAGGAGACTACGGTCTTGACTACTGG	CARAPQGDYGLDYW	IGHV1-46	IGHD4-17	IGHJ4	7	21	29	31
1	0.010869565217391304	TGTGCGAGATCAGCTATGACATCCTACTACTTTGACTACTGG	CARSAMTSYYFDYW	IGHV3-30	IGHD5-18	IGHJ4	8	10	17	24
1	0.010869565217391304	TGTGCGAGAGTGTTATCGGTACAACTGGAGCTTGACTACTGG	CARVLSVQLELDYW	IGHV1-2	IGHD1-1	IGHJ4	9	16	28	31
1	0.010869565217391304	TGTGCGAGAGGCCTCTATGATACTAGTGGTTATTACTACTGG	CARGLYDTSGYYYW	IGHV3-30	IGHD3-22	IGHJ4	9	14	33	34
1	0.010869565217391304	TGTGCGAGAGATCGAATAGTACCCCATACTTTTGATATCTGG	CARDRIVPHTFDIW	IGHV3-21	IGHD2-2	IGHJ3	12	16	22	28
1	0.010869565217391304	TGTGCGAGAGATATAATGGGAGCCGCTGTGGCGGACTACTGG	CARDIMGAAVADYW	IGHV3-53	IGHD6-25	IGHJ4	11	20	27	33
1	0.010869565217391304	TGTGCGAGAGATACTACTGGTTACTACTACTTTGACTGCTGG	CARDTTGYYYFDCW	IGHV3-21	IGHD3-9	IGHJ4	11	15	22	24
1	0.010869565217391304	TGTGCGAATCTCAAACCCTTTACTACCCCGGTGGACTACTGG	CANLKPFTTPVDYW	IGHV3-23	IGHD3-22	IGHJ4	7	19	25	33
1	0.010869565217391304	TGTGCGAAAGATGCATTTTCTCGGTTCGGGGGGACGTACTGG	CAKDAFSRFGGTYW	IGHV3-23	IGHD3-10	IGHJ4	11	22	30	36
1	0.010869565217391304	TGTGCATGGACCCGGATAACCCCTGGTGCTCATGATGTCTGG	CAWTRITPGAHDVW	IGHV2-26	IGHD1-14	IGHJ3	9	15	20	32
1	0.010869565217391304	TGTGCAAAAGATATTGATTTTGAGTACGTTTTTGACTACTGG	CAKDIDFEYVFDYW	IGHV3-43	IGHD3-16	IGHJ4	13	16	29	30
1	0.010869565217391304	TGTGCGAGGGTAGCAGCAGCTGGCCACTTTGACTACTGG	CARVAAAGHFDYW	IGHV3-21	IGHD6-13	IGHJ4	7	10	22	25
1	0.010869565217391304	TGTGCGAGGGGAGAGAGGATGGATGCTTTTGATATCTGG	CARGERMDAFDIW	IGHV3-21	IGHD2-15	IGHJ3	7	15	19	21
1	0.010869565217391304	TGTGCGAGACAGGTGGCGGAATACTATTTTGACGACTGG	CARQVAEYYFDDW	IGHV4-39	IGHD2-15	IGHJ4	10	11	15	21
1	0.010869565217391304	TGTGCGAGAGGCACTCTTGGGACCTACTTTGACCACTGG	CARGTLGTYFDHW	IGHV1-46	IGHD1-26	IGHJ4	9	17	21	23
1	0.010869565217391304	TGTGCGAGAGATCAGCCAGAGGGGGTTTTAAAAGACTGG	CARDQPEGVLKDW	IGHV3-11	IGHD5-12	IGHJ4	12	13	17	34
1	0.010869565217391304	TGCGCGACAGACCAGTCGTATGCCCCTTTTGACTACTGG	CATDQSYAPFDYW	IGHV3-23	IGHD2-2	IGHJ4	10	18	23	27
1	0.010869565217391304	TGTGTTAGTCCCCAATATGGTAGATTGGACTTCTGG	CVSPQYGRLDFW	IGHV3-72	IGHD2-21	IGHJ4	7	12	22	27
1	0.010869565217391304	TGTGTGAGAAATATTCGAATGTATGACTACTGG	CVRNIRMYDYW	IGHV3-23	IGHD3-9	IGHJ4	3	8	13	23
1	0.010869565217391304	TGTGCGAGAGGGAGGTTCGGGGTCGACCCCTGG	CARGRFGVDPW	IGHV1-8	IGHD3-10	IGHJ5	10	13	21	22
1	0.010869565217391304	TGTGCAACAGAGTCGATTGCTTCGGGTTTCTGG	CATESIASGFW	IGHV1-24	IGHD3-10	IGHJ4	10	20	25	29
1	0.010869565217391304	TGTATTAGACATCACAGCAGTGGCTGGTACTGG	CIRHHSSGWYW	IGHV3-73	IGHD6-19	IGHJ4	11	15	26	27
1	0.010869565217391304	TGTGCGAATGTCGACGGGTGG	CANVDGW	IGHV2-26	IGHD1-1	IGHJ4	4	11	15	18
