# Supplementary material for: Biomarkers and Immune Repertoire Metrics Identified by Peripheral Blood Transcriptomic Sequencing Reveal the Pathogenesis of COVID-19
Source: Front Immunol. 2021 Aug 24;12:677025. doi: 10.3389/fimmu.2021.677025 (PMC8421539; doi:10.3389/fimmu.2021.677025)
Supplement: Supplementary file 1 [file DataSheet_1.zip › TCR_BCR/IGH/convert.20S039609A.clonotypes.IGH.txt]

count	freq	cdr3nt	cdr3aa	v	d	j	VEnd	DStart	DEnd	JStart
92	0.17490494296577946	TGTGCGAGATCTACGGGGGTTCGGGGAGTTATTACTGAATTTGACTACTGG	CARSTGVRGVITEFDYW	IGHV4-4	IGHD3-10	IGHJ4	8	17	33	39
14	0.026615969581749048	TGTGCGAGAGGGCGCGGGGACACTGCGGACGGGCACTTCGATCTCTGG	CARGRGDTADGHFDLW	IGHV3-33	IGHD3-10	IGHJ2	9	14	19	34
13	0.024714828897338403	TGTGCGAGAGGGCGCGGGCACACTGCGGACGGGCACTTCGATCTCTGG	CARGRGHTADGHFDLW	IGHV3-21	IGHD6-19	IGHJ2	9	20	25	34
12	0.022813688212927757	TGTGCGAGATCTACGGGGCTTCGGGGAGATGTTTATGAGTTTGACTACTGG	CARSTGLRGDVYEFDYW	IGHV4-55	IGHD3-10	IGHJ4	9	19	27	39
11	0.02091254752851711	TGTGCGAGAGATTGCACCGCCCATTACTATAATAATAATGCTTATTCCGGAATTCATGACTACTGG	CARDCTAHYYNNNAYSGIHDYW	IGHV3-21	IGHD3-22	IGHJ4	11	22	45	56
10	0.019011406844106463	TGTGCGACAGGGCGCGGGTACACTGCGGACGGCTACTTCGATTTCTGG	CATGRGYTADGYFDFW	IGHV3-33	IGHD1-1	IGHJ2	6	16	21	33
7	0.013307984790874524	TGTGCGACAGGGCGCGGGGAACTTGCGGACGGGTACTTCGATCTCTGG	CATGRGELADGYFDLW	IGHV3-21	IGHD1-7	IGHJ2	6	17	22	31
7	0.013307984790874524	TGTGCGAGAGGGCGCGGGGACATTGCGGACGGGTACTTCGATCTCTGG	CARGRGDIADGYFDLW	IGHV3-21	IGHD3-10	IGHJ2	9	14	19	31
6	0.011406844106463879	TGTGCGAAATATGCTTGTGATGATGGCACCTGCTATCCCCCCCTCTTTGACCGTCCGTTTGACTACTGG	CAKYACDDGTCYPPLFDRPFDYW	IGHV3-23	IGHD6-13	IGHJ4	8	29	39	57
5	0.009505703422053232	TGTGCGAGAGGGCGCGGGGATCTTGCGGACGGGTACTTCGATCTCTGG	CARGRGDLADGYFDLW	IGHV3-21	IGHD7-27	IGHJ2	9	15	21	31
5	0.009505703422053232	TGTGCGAAAGACCCTAATTATAGTGACTACAGGTATTTTGACTACTGG	CAKDPNYSDYRYFDYW	IGHV3-23	IGHD4-11	IGHJ4	10	23	31	36
5	0.009505703422053232	TGTGCGAGATTCCCCTTATTAGCCGACCCTTCTTTTGATGTCTGG	CARFPLLADPSFDVW	IGHV4-31	IGHD3-10	IGHJ3	8	15	20	31
4	0.0076045627376425855	TGTGCGAGAGTTCTCCCCCCCTTGGGCATCGTGAGGCCCATTCCCTACGATGCTTTTGATATCTGG	CARVLPPLGIVRPIPYDAFDIW	IGHV4-4	IGHD2-21	IGHJ3	14	39	43	48
4	0.0076045627376425855	TGTGCGAGACATAGCGTTTGGGGGAGTTATCTTAGTTACTACGGTATCAACGTCTGG	CARHSVWGSYLSYYGINVW	IGHV4-39	IGHD3-16	IGHJ6	11	14	30	49
4	0.0076045627376425855	TGTGCGAGACATCTGTTTGAAGGTGGATACACCTATGATTACTTTGACCATTGG	CARHLFEGGYTYDYFDHW	IGHV4-39	IGHD5-18	IGHJ4	11	22	36	39
4	0.0076045627376425855	TGTGCGAGAGACCTCTCATCAGTTGGTATGCGTTACTACTTTGACCACTGG	CARDLSSVGMRYYFDHW	IGHV3-21	IGHD1-1	IGHJ4	16	19	24	33
4	0.0076045627376425855	TGTGCGACAGGGCGCGGGCACACTGCGGACGGCTACTTCGATTTCTGG	CATGRGHTADGYFDFW	IGHV3-33	IGHD6-19	IGHJ2	6	20	25	33
4	0.0076045627376425855	TGTGCGTGGACCGAATTTAGCAGCAGCTGGTTTGACTTCTGG	CAWTEFSSSWFDFW	IGHV4-39	IGHD6-13	IGHJ4	5	17	29	30
4	0.0076045627376425855	TGTGCGAAACATCGCGTGCGATCGCATGACTACTGG	CAKHRVRSHDYW	IGHV3-23	.	IGHJ4	12	-1	-1	26
3	0.005703422053231939	TGTGCGAGACAGGAGAATTTTTGGAGTGGTGATAACAACTGGTTCGACCCCTGG	CARQENFWSGDNNWFDPW	IGHV4-39	IGHD3-3	IGHJ5	10	16	29	34
3	0.005703422053231939	TGTGCGAGAGAGAAAGATTTTTGGAGTGGTGATGGTCTTGGTTTTGATCTCTGG	CAREKDFWSGDGLGFDLW	IGHV4-59	IGHD3-3	IGHJ3	10	15	29	41
3	0.005703422053231939	TGTGCGAAACATCGGAAGGGGCCAACATACACCTATGATGACTTTGATATCTGG	CAKHRKGPTYTYDDFDIW	IGHV4-30-2	IGHD2-8	IGHJ3	4	25	32	34
3	0.005703422053231939	TGTGCGAAACAGTCGAACGATATGTTGACTGGTTATTACCCGTTTGACTACTGG	CAKQSNDMLTGYYPFDYW	IGHV3-23	IGHD3-9	IGHJ4	8	16	37	42
3	0.005703422053231939	TGTGCGAGAGACTTCTACTTGCGTGACAGTGCCTGGGGGTATGACTACTGG	CARDFYLRDSAWGYDYW	IGHV4-59	IGHD6-19	IGHJ4	10	26	35	41
3	0.005703422053231939	TGTGCGAGAGGGCTCGGGCACACTGCGGACGGGCACTTCGATCTCTGG	CARGLGHTADGHFDLW	IGHV3-21	IGHD6-19	IGHJ2	9	20	25	34
3	0.005703422053231939	TGTGCGAGAGGGCGCGGGGAACTTGCGGACGGGTACTTCGATCTCTGG	CARGRGELADGYFDLW	IGHV3-33	IGHD1-7	IGHJ2	9	17	22	31
3	0.005703422053231939	TGTGCGAGAGGACCGGGGGCTGTAACGGACGAGAGTTTTGACTACTGG	CARGPGAVTDESFDYW	IGHV4-4	IGHD6-6	IGHJ4	9	25	32	36
3	0.005703422053231939	TGTGCAAAAGATGGGGGATACTATCACTACTTCTACATGGACGTCTGG	CAKDGGYYHYFYMDVW	IGHV3-9	IGHD3-16	IGHJ6	11	12	17	18
3	0.005703422053231939	TGTGCGAGAGTTTCAGCAGCTGCTACTCGCTACTTCCAGCACTGG	CARVSAAATRYFQHW	IGHV4-4	IGHD2-15	IGHJ1	9	17	27	30
3	0.005703422053231939	TGTGCGAAGTCAAGAGATCGTTACGTCCACGGTTTGGACGTCTGG	CAKSRDRYVHGLDVW	IGHV3-21	IGHD3-9	IGHJ6	6	7	20	34
3	0.005703422053231939	TGTGCACACAGAAGAGGGGAGTTCGATGAGGTATATGACTACTGG	CAHRRGEFDEVYDYW	IGHV2-5	IGHD3-10	IGHJ4	11	15	22	35
3	0.005703422053231939	TGCGCGAGGGAACCCGGGCCTGGCACCTGCTACTTTGATTACTGG	CAREPGPGTCYFDYW	IGHV1-46	IGHD6-13	IGHJ4	7	11	17	29
3	0.005703422053231939	TGTGCGAGACATAGAAATGCCTTGGGTCTTTTTGATTTCTGG	CARHRNALGLFDFW	IGHV4-39	IGHD2-2	IGHJ4	11	16	20	30
3	0.005703422053231939	TGTGCGAGAATTATAGTGGGAGGTACCGGCTTTGACTACTGG	CARIIVGGTGFDYW	IGHV7-4-1	IGHD1-26	IGHJ4	8	11	25	29
3	0.005703422053231939	TGTACGAAAGACATCCATTATTACGCTTCCGACGTCTGG	CTKDIHYYASDVW	IGHV3-23	IGHD3-22	IGHJ6	10	17	23	30
3	0.005703422053231939	TGTGCAAGAGGCCGCGATAGCAGTCTTGACTACTGG	CARGRDSSLDYW	IGHV6-1	IGHD2-21	IGHJ4	9	16	24	25
3	0.005703422053231939	TGTGGAAGAGATTTAGGCGGCTTTGGAGGTCTCTGG	CGRDLGGFGGLW	IGHV3-74	IGHD3-3	IGHJ2	11	21	27	29
2	0.0038022813688212928	TGTGCGAGAGATATGCGCTGGGAAGTGGCTGGAGGGAACCACGAAACTACCCCAACCAAACAGCAGAATCCCCACTTTGACTACTGG	CARDMRWEVAGGNHETTPTKQQNPHFDYW	IGHV3-21	IGHD1-14	IGHJ4	11	34	42	73
2	0.0038022813688212928	TGTGCGAAAGTCCCCCCGAAACTAGGATTTTGTAGTGGTGGTAACTGCTACTGGGCCACCTGG	CAKVPPKLGFCSGGNCYWATW	IGHV3-23	IGHD2-15	IGHJ5	9	21	51	58
2	0.0038022813688212928	TGTGTGAGAGAAATTTGGAGTGCTTATTCGGACTACTACTACTACTACATGGACGTCTGG	CVREIWSAYSDYYYYYMDVW	IGHV4-4	IGHD3-3	IGHJ6	10	13	27	31
2	0.0038022813688212928	TGCGCAAAAGATATGCAAGTAGATAGTCTTGACTATATGGGAGTGTTTGACTATTGG	CAKDMQVDSLDYMGVFDYW	IGHV3-43	IGHD4-11	IGHJ4	13	23	34	45
2	0.0038022813688212928	TGTGCGAAGCAGTCGAACGATATGTTGACTGGTTATTATCCATTTGACTACTGG	CAKQSNDMLTGYYPFDYW	IGHV3-23	IGHD3-9	IGHJ4	7	16	38	42
2	0.0038022813688212928	TGTGCGAAACACCGGAAGGGGCCAACATACACCTATGATGACTTTGATATCTGG	CAKHRKGPTYTYDDFDIW	IGHV4-4	IGHD2-8	IGHJ3	6	25	32	34
2	0.0038022813688212928	TGTGCGACCACTCGAGGGCTGGGGACCACTCTGTGGGACTTTGACCACTGG	CATTRGLGTTLWDFDHW	IGHV3-23	IGHD3-3	IGHJ4	6	24	30	37
2	0.0038022813688212928	TGTGCGAGAGGCGATGGTAGTCTACTTAACTTCTACGGTATGGACGTCTGG	CARGDGSLLNFYGMDVW	IGHV1-8	IGHD4-17	IGHJ6	11	32	38	39
2	0.0038022813688212928	TGTGCGAGAGAGACCGTTGCGGGGCAGTTATCCAATCCCTTTGACTCCTGG	CARETVAGQLSNPFDSW	IGHV3-30	IGHD3-16	IGHJ4	10	20	31	38
2	0.0038022813688212928	TGTGCGACAGGGCGCGGGTACACTGCGGACGGCTACTTCGATTTCTGG	CATGRGYTADGYFDFW	IGHV3-13	IGHD1-1	IGHJ2	4	16	21	33
2	0.0038022813688212928	TGTGCGACAGGGCGCGGGTACACTGCGGACGGCTACTTCGATTTCTGG	CATGRGYTADGYFDFW	IGHV3-38	IGHD1-1	IGHJ2	4	16	21	33
2	0.0038022813688212928	TGTGCGAGACATCGCGATCACGCGGGTGGGAGGTACTTCGATCTCTGG	CARHRDHAGGRYFDLW	IGHV4-39	IGHD1-26	IGHJ2	11	25	30	31
2	0.0038022813688212928	TGTGCGAGAGGGCGCGGGCACACTGCGGACGGCTACTTCGATTTCTGG	CARGRGHTADGYFDFW	IGHV3-33	IGHD6-19	IGHJ2	9	20	25	33
2	0.0038022813688212928	TGTGCGAGAGGGCGCGGGGACATTGCGGACGGGTACTTCGATCTCTGG	CARGRGDIADGYFDLW	IGHV3-33	IGHD3-10	IGHJ2	9	14	19	31
2	0.0038022813688212928	TGTGCGAGAGGACCGGGGGCTGCAACGGACGAGAGTTTTGACTACTGG	CARGPGAATDESFDYW	IGHV1-8	IGHD6-6	IGHJ4	10	25	32	36
2	0.0038022813688212928	TGTGCGAGAGATCGGTACCTGGGGAGCGGCTGGTACTCCGATCTCTGG	CARDRYLGSGWYSDLW	IGHV3-11	IGHD7-27	IGHJ2	12	18	24	29
2	0.0038022813688212928	TGTGCGAAAGATCGGTGGCGATTTTTGGAATCGGGCTCTGATATCTGG	CAKDRWRFLESGSDIW	IGHV3-30	IGHD3-3	IGHJ3	12	18	28	38
2	0.0038022813688212928	TGTGTAAAAGATATAAGTGGGCCTCTCGGGTACTTCGATTTCTGG	CVKDISGPLGYFDFW	IGHV3-9	IGHD1-26	IGHJ2	14	15	20	28
2	0.0038022813688212928	TGTGCGAAGTCAAGAGATGGTTATTTACACGGTTTGGACGTCTGG	CAKSRDGYLHGLDVW	IGHV3-21	IGHD3-22	IGHJ6	6	17	24	34
2	0.0038022813688212928	TGTTGGAGTTCCGATATCGTAGGGTACGGTCTGGAGGTCTGG	CWSSDIVGYGLEVW	IGHV4-31	IGHD3-9	IGHJ6	2	13	20	31
2	0.0038022813688212928	TGTGCCAGAGATAACGGTGGCTACGACCGAATGGACGTCTGG	CARDNGGYDRMDVW	IGHV4-30-2	IGHD5-12	IGHJ6	11	16	25	30
2	0.0038022813688212928	TGTGCGATGTTAGATACAGCTTTGAATAAGAGGGCCTACTGG	CAMLDTALNKRAYW	IGHV3-21	IGHD5-18	IGHJ4	6	12	20	35
2	0.0038022813688212928	TGTGCGAGTTCGAATCTGGTGGTAGGTGCTCTTGACTACTGG	CASSNLVVGALDYW	IGHV4-31	IGHD2-15	IGHJ4	7	16	29	31
2	0.0038022813688212928	TGTGCGAGAGGCGGTTTCTATGCTTCGGGGAGTTTCCTCTGG	CARGGFYASGSFLW	IGHV1-69	IGHD3-10	IGHJ1	9	17	33	38
2	0.0038022813688212928	TGTGCGAGAATTATAGTGGGAGGTACCGGCTTTGACCACTGG	CARIIVGGTGFDHW	IGHV7-4-1	IGHD1-26	IGHJ4	8	11	25	29
2	0.0038022813688212928	TGCGCGAAAGGAAACTGGAACTTAGACTACTTTGACTACTGG	CAKGNWNLDYFDYW	IGHV3-23	IGHD1-7	IGHJ4	9	12	21	25
2	0.0038022813688212928	TGCGCGAAAGGAAACTGGAACTTAGACTACCTTGACAACTGG	CAKGNWNLDYLDNW	IGHV3-23	IGHD1-7	IGHJ4	9	12	21	25
2	0.0038022813688212928	TGTGCGACACTTCACATCGCTCGATACTTCCAGAACTGG	CATLHIARYFQNW	IGHV4-39	IGHD6-6	IGHJ1	6	18	22	23
2	0.0038022813688212928	TGTGCGACAGAGGGCCTTCTAAAATCTTTTGATTCCTGG	CATEGLLKSFDSW	IGHV1-18	IGHD3-3	IGHJ4	10	20	25	27
2	0.0038022813688212928	TGTGCGAACGGGCAGCAGCTACGGGTTATTGACTGCTGG	CANGQQLRVIDCW	IGHV3-23	IGHD2-15	IGHJ4	7	13	21	28
2	0.0038022813688212928	TGTGCACGCGACTTAAACTGGGGGTGCTTTGACGACTGG	CARDLNWGCFDDW	IGHV2-26	IGHD7-27	IGHJ4	7	15	22	26
2	0.0038022813688212928	TGTGTGAGAGACCATGATTGGGCTCTTGATATCTGG	CVRDHDWALDIW	IGHV3-48	IGHD3-16	IGHJ3	10	13	18	21
2	0.0038022813688212928	TGTGCGGGAGGCTCCGACAGCCTGAGTGACTTCTGG	CAGGSDSLSDFW	IGHV4-34	IGHD5-18	IGHJ4	11	16	20	26
2	0.0038022813688212928	TGTGCGACACATTCAGCGTTCAAGATGGACGTCTGG	CATHSAFKMDVW	IGHV3-21	IGHD1-1	IGHJ6	6	16	20	24
2	0.0038022813688212928	TGTGCGAGAGATTTCGCCTGGAACGTCGACTACTGG	CARDFAWNVDYW	IGHV1-18	IGHD1-1	IGHJ4	11	17	24	27
2	0.0038022813688212928	TGTGCGAGAGACGTCTCCTATCGCCAAGACTTTTGG	CARDVSYRQDFW	IGHV1-18	IGHD2-15	IGHJ4	10	15	19	33
2	0.0038022813688212928	TGTGCGAGAAACGACTACGGTGACTACGGCGACTGG	CARNDYGDYGDW	IGHV3-21	IGHD4-17	IGHJ4	8	12	27	31
2	0.0038022813688212928	TGTGCACACATGACATATCTGGTCTTTGATTACTGG	CAHMTYLVFDYW	IGHV2-5	IGHD2-15	IGHJ4	9	14	18	23
2	0.0038022813688212928	TGTGGCAGTCCACAGTATCACCGAATCTACTACTGG	CGSPQYHRIYYW	IGHV3-72	IGHD2-21	IGHJ4	3	4	9	28
2	0.0038022813688212928	TGTGCGAGAACCGCCCTTTTGGACCTCTGG	CARTALLDLW	IGHV4-28	IGHD3-3	IGHJ5	9	16	20	21
2	0.0038022813688212928	TGTGTGCAAATGGCCGGCTACTGG	CVQMAGYW	IGHV4-39	IGHD2-2	IGHJ4	3	12	16	17
2	0.0038022813688212928	TGTTATCATGCGGGCTACTGG	CYHAGYW	IGHV3-23	IGHD3-22	IGHJ4	2	3	8	14
1	0.0019011406844106464	TGTGCGAGAGGTGATCCTGGTCGCTCCCCGTTGGCAGCAGCTGGTACCTGGAGCTTTGGTGTCTGCTGGTTCGACCCCTGG	CARGDPGRSPLAAAGTWSFGVCWFDPW	IGHV1-8	IGHD6-13	IGHJ5	10	33	46	65
1	0.0019011406844106464	TGTGCGAGAGGGGGAGGTATTCGGTATTACGATTTTTTGACTGGTTATTATAATGAATACAACTGGTTCGACCCCTGG	CARGGGIRYYDFLTGYYNEYNWFDPW	IGHV1-8	IGHD3-9	IGHJ5	10	23	52	57
1	0.0019011406844106464	TGTGCGAAAGATCCCCGTTATTGTAGTAGTACCAGCTGCTATCGAAACCTCTTTTACAACTACGGTATGGACGTCTGG	CAKDPRYCSSTSCYRNLFYNYGMDVW	IGHV3-23	IGHD2-2	IGHJ3	12	18	41	73
1	0.0019011406844106464	TGTGCGAGAGGCGACGTGTTCAGCGGCTGGACCCTTGGACAATATTACACCTACTATTACATGGACGTCTGG	CARGDVFSGWTLGQYYTYYYMDVW	IGHV3-21	IGHD6-25	IGHJ6	9	20	27	50
1	0.0019011406844106464	TGTGCGAGAGGAACGCACTCGCAGCAGCTGGTAATTCCCCAATACTACTACTACGGTATGGACGTCTGG	CARGTHSQQLVIPQYYYYGMDVW	IGHV4-34	IGHD6-13	IGHJ6	10	20	32	42
1	0.0019011406844106464	TGTGCGAGAGATCGGGGAGTGGCTTCGATGTCAGATTCTTACTACTACTACTACGGCATGGCCGTCTGG	CARDRGVASMSDSYYYYYGMAVW	IGHV7-4-1	IGHD5-12	IGHJ6	12	17	28	38
1	0.0019011406844106464	TGTGCGAGATCGGAGGGTGGTTTGGTATTCCGAGGCGGGCGGGCCTCGGGTGCTTTTGATATCTGG	CARSEGGLVFRGGRASGAFDIW	IGHV3-21	IGHD2-21	IGHJ3	8	25	31	50
1	0.0019011406844106464	TGTGCGAGAGTTCTCCCCCCCTTGGGCATCGTGAGGCCCATTCCCTACGATGGTTTTGATATCTGG	CARVLPPLGIVRPIPYDGFDIW	IGHV3-53	IGHD2-21	IGHJ3	14	39	43	48
1	0.0019011406844106464	TGTGCGAGAGGAGATATGTATTACGATTTTTGGAGTGGTTATTATAACTATGGCTTTGACTACTGG	CARGDMYYDFWSGYYNYGFDYW	IGHV3-48	IGHD3-3	IGHJ4	9	13	45	53
1	0.0019011406844106464	TGTGCGAGACAGGACGATTTTTGGAGTGGTTATTATGTTCCTCCGAGCTACATGGACGTCTGG	CARQDDFWSGYYVPPSYMDVW	IGHV4-39	IGHD3-3	IGHJ6	10	13	35	47
1	0.0019011406844106464	TGTGCGAGAGGCGCCAGTATTAGTATGATAGTCAGTCTTAAACCATACTACTTTGACTACTGG	CARGASISMIVSLKPYYFDYW	IGHV3-23	IGHD3-22	IGHJ4	6	16	31	45
1	0.0019011406844106464	TGTGCAAGAATCCTTTCTCGATATCTTGACTGGGAACCTGATTCGGAGTGGATTGATTTCTGG	CARILSRYLDWEPDSEWIDFW	IGHV3-13	IGHD3-9	IGHJ4	8	18	32	52
1	0.0019011406844106464	TGTGTAAAAGATTTAGCAGTAAGTGGAGGTCCCTCCTATTATTCCGGCATGGACGTCTGG	CVKDLAVSGGPSYYSGMDVW	IGHV3-43	IGHD2-21	IGHJ6	11	39	46	47
1	0.0019011406844106464	TGTGCGAGACCCCTACCACATTGTAGTAGTACCAGCTGCGCTACCGCCCTTGACTACTGG	CARPLPHCSSTSCATALDYW	IGHV4-39	IGHD2-2	IGHJ4	9	19	38	49
1	0.0019011406844106464	TGTGCGAGAGGCGCAGACTTTAGCGCTTACAGCTATGGTTACTTGGTCTTCGACTACTGG	CARGADFSAYSYGYLVFDYW	IGHV1-8	IGHD5-18	IGHJ4	11	27	41	47
1	0.0019011406844106464	TGTGCGAGAGACGGGACGACAGTTACACCCCGTAATGACTACTATGTCATGGACGTCTGG	CARDGTTVTPRNDYYVMDVW	IGHV3-30	IGHD1-20	IGHJ6	10	19	28	37
1	0.0019011406844106464	TGTGCGAGAATTGTGGGGGACCAGTGGCTGGCAGACTACTACTACTACATGGACGTCTGG	CARIVGDQWLADYYYYMDVW	IGHV4-39	IGHD6-19	IGHJ6	8	21	30	34
1	0.0019011406844106464	TGTGTGAGGGATCGGCCGGGGGTAGCTGCAACTGGATCCAACTGGTTCGACCCCTGG	CVRDRPGVAATGSNWFDPW	IGHV4-39	IGHD2-15	IGHJ5	7	20	32	38
1	0.0019011406844106464	TGTGTGAGAGATGGACGCGCCGGGGAGGTCGGCCGTACACGGCTCTACGACTACTGG	CVRDGRAGEVGRTRLYDYW	IGHV3-21	IGHD3-10	IGHJ4	11	20	26	48
1	0.0019011406844106464	TGTGCCAGAGTTGCGAGATTAATCGAATCAGATGTGTTATACTATTTTGACTCCTGG	CARVARLIESDVLYYFDSW	IGHV4-30-2	IGHD5-12	IGHJ4	9	19	24	39
1	0.0019011406844106464	TGTGCGGCTTCAAGTGGCTACGATTATAAATACTACTACTACGGTATGGACGTCTGG	CAASSGYDYKYYYYGMDVW	IGHV1-58	IGHD5-12	IGHJ6	7	12	25	30
1	0.0019011406844106464	TGTGCGACGACCCTCGGTGGGGGGCATCATAGCAGTGTGGGTGCTTTTGATATCTGG	CATTLGGGHHSSVGAFDIW	IGHV3-23	IGHD6-19	IGHJ3	6	28	36	41
1	0.0019011406844106464	TGTGCGAGTGTATTGCGTCCCGCTGGCCAAGACTACTACTACGGTATGGACGTCTGG	CASVLRPAGQDYYYGMDVW	IGHV4-34	IGHD6-25	IGHJ6	7	19	24	31
1	0.0019011406844106464	TGTGCGAGAGGGGGGGGATATTGTAGCGGTGGTAGGTGCTACTGGTTCGACCCCTGG	CARGGGYCSGGRCYWFDPW	IGHV4-59	IGHD2-15	IGHJ5	9	15	39	40
1	0.0019011406844106464	TGTGCGAGAGAAGGAGTAGTGGTGGTGACCCACCACTACTTCTACATGGACGTCTGG	CAREGVVVVTHHYFYMDVW	IGHV3-21	IGHD2-15	IGHJ6	10	15	25	34
1	0.0019011406844106464	TGTGCGAAAGGATTGAGTGGAAGGTTGGGGGAGTTAAACAGTTTCTTTGACTCCTGG	CAKGLSGRLGELNSFFDSW	IGHV3-21	IGHD3-16	IGHJ4	6	24	35	44
1	0.0019011406844106464	TGTGCAAAAGAATGGGCCGGTGTCAGCAGCTGGTTATCGGGCGCTTTTGATATCTGG	CAKEWAGVSSWLSGAFDIW	IGHV3-9	IGHD6-13	IGHJ3	10	23	33	42
1	0.0019011406844106464	TGTGTGAGACAGGATCCCAGTGTCTCCGCTCCCCACTGGTTCTTCGATGTCTGG	CVRQDPSVSAPHWFFDVW	IGHV5-10-1	IGHD7-27	IGHJ2	10	11	17	34
1	0.0019011406844106464	TGTGCCAGACATCTCACATATTATTCTGAGTCCAGAGGTTATTTCGACTCCTGG	CARHLTYYSESRGYFDSW	IGHV4-39	IGHD3-10	IGHJ5	11	18	23	42
1	0.0019011406844106464	TGTGCGACAGAGGATGATCCTAGTGGTTACCCAACATGTTATTCCCGTCTCTGG	CATEDDPSGYPTCYSRLW	IGHV3-30	IGHD3-22	IGHJ1	10	13	28	50
1	0.0019011406844106464	TGTGCGAGCCCCCTCCCGGGACTTTACAGTGGTCAGGAACCCTTTGACTTCTGG	CASPLPGLYSGQEPFDFW	IGHV1-18	IGHD2-15	IGHJ4	7	27	32	41
1	0.0019011406844106464	TGTGCGAGCCGGGGATATAGTGGCTACGAGGACTACTACTACATGGACGTCTGG	CASRGYSGYEDYYYMDVW	IGHV3-11	IGHD5-12	IGHJ6	7	12	28	31
1	0.0019011406844106464	TGTGCGAGGGTGCGATATTGTAGTAGTACCAGCTGCTACTACTTTGACTACTGG	CARVRYCSSTSCYYFDYW	IGHV3-48	IGHD2-2	IGHJ4	7	13	35	36
1	0.0019011406844106464	TGTGCGAGGGAAATACAGCTATGGTTTTCTACCTATGATGCTTTTGATATCTGG	CAREIQLWFSTYDAFDIW	IGHV4-4	IGHD5-18	IGHJ3	7	12	25	34
1	0.0019011406844106464	TGTGCGAGATCTGCCGGGGGGACTACGGTGACTACTTGGTCCTTCCCGTACTGG	CARSAGGTTVTTWSFPYW	IGHV1-18	IGHD4-17	IGHJ4	8	20	34	48
1	0.0019011406844106464	TGTGCGAGACTATACTTTGACACTAGTGGTAATTATTACTACTTTGACTCCTGG	CARLYFDTSGNYYYFDSW	IGHV7-4-1	IGHD3-22	IGHJ4	8	12	34	36
1	0.0019011406844106464	TGTGCGAGACATTCCCGGCGAGATCAGTGGCTGGAGGGAGCGAGTGACTACTGG	CARHSRRDQWLEGASDYW	IGHV4-39	IGHD6-19	IGHJ4	11	24	33	44
1	0.0019011406844106464	TGTGCGAGACATAATATAGTGGCAATTGGTAAACCCCCCCTCATTGACTACTGG	CARHNIVAIGKPPLIDYW	IGHV5-10-1	IGHD5-12	IGHJ4	11	13	22	43
1	0.0019011406844106464	TGTGCGAGAGTCCTGGTCCTTGATAGTAGTACTTATAGGCCCTTTGACCACTGG	CARVLVLDSSTYRPFDHW	IGHV3-21	IGHD3-22	IGHJ4	9	20	29	41
1	0.0019011406844106464	TGTGCGAGAGTCAGGACCGGCAGATATTATTACTATTACTATATGGACGTCTGG	CARVRTGRYYYYYYMDVW	IGHV4-31	IGHD2-15	IGHJ6	9	22	27	30
1	0.0019011406844106464	TGTGCGAGAGCTCCCAATAGAGGAGTGACTGGTTCGCACTACTTTGACTACTGG	CARAPNRGVTGSHYFDYW	IGHV3-23	IGHD3-9	IGHJ4	6	25	33	37
1	0.0019011406844106464	TGTGCGAGAGCGATGAGACAGTATACCAGCAGCTACTACTCATTTGACTACTGG	CARAMRQYTSSYYSFDYW	IGHV3-23	IGHD6-13	IGHJ4	6	20	33	42
1	0.0019011406844106464	TGTGCGAGAGGCTATACGGAGGATAACAACTCCCCGAACCACCTCGGCTACTGG	CARGYTEDNNSPNHLGYW	IGHV4-34	IGHD3-10	IGHJ4	11	22	40	47
1	0.0019011406844106464	TGTGCGAGAGATTATAGATGTCGATGGTTCCGCTCATGTGGTATGGACGTCTGG	CARDYRCRWFRSCGMDVW	IGHV3-21	IGHD1-14	IGHJ6	11	24	31	42
1	0.0019011406844106464	TGTGCGAGAGAGAAAGATTTTTGGAGTGGTGATGGTCTTGGTTTTGATTTCTGG	CAREKDFWSGDGLGFDFW	IGHV3-53	IGHD3-3	IGHJ3	10	15	29	41
1	0.0019011406844106464	TGTGCGAAACACCGAAAGGGGCCAACGTACACTTATGATGACTTTGATATCTGG	CAKHRKGPTYTYDDFDIW	IGHV3-23	IGHD3-16	IGHJ3	8	23	28	34
1	0.0019011406844106464	TGTGCGAAAGGACTATGGTTCGGGACCCCCCTCCACTACGGTATGGACGTCTGG	CAKGLWFGTPLHYGMDVW	IGHV3-23	IGHD3-10	IGHJ6	9	11	23	42
1	0.0019011406844106464	TGTGCAAGAGGAATCAACTTTGACCCCTACTCCCACTACTACATGGACGTCTGG	CARGINFDPYSHYYMDVW	IGHV6-1	IGHD3-9	IGHJ6	9	18	23	26
1	0.0019011406844106464	TGTGCAAAGAGCTATGATAGTAGTGGCCGTTTTTACTACGGTATGGACGTCTGG	CAKSYDSSGRFYYGMDVW	IGHV3-43	IGHD3-22	IGHJ6	7	11	25	42
1	0.0019011406844106464	TGTGCAAAAGATATTCGCCCGACACAGCTATGGAGTACCTACTTTGACTACTGG	CAKDIRPTQLWSTYFDYW	IGHV3-9	IGHD5-18	IGHJ4	13	23	32	38
1	0.0019011406844106464	TGTGTGAAAGCTTATCGTTCGGGGAGACCAACGTATGGTTTGGACGTCTGG	CVKAYRSGRPTYGLDVW	IGHV3-20	IGHD3-10	IGHJ6	3	12	25	40
1	0.0019011406844106464	TGTGCGCGACGGTATGGTTCGGGGCCTCATACTGACTGGTTCGACGCCTGG	CARRYGSGPHTDWFDAW	IGHV4-31	IGHD3-10	IGHJ5	5	12	23	34
1	0.0019011406844106464	TGTGCGACCACTCGAGGGCTGGGGACCCCTCTGTCGGACTTTGACCACTGG	CATTRGLGTPLSDFDHW	IGHV3-11	IGHD7-27	IGHJ4	6	18	28	37
1	0.0019011406844106464	TGTGCGAGTGCTCGATTTTTGGAGTGGTTATTATACGAGTTTGACTACTGG	CASARFLEWLLYEFDYW	IGHV3-64	IGHD3-3	IGHJ4	7	12	35	39
1	0.0019011406844106464	TGTGCGAGGTGGCTGGAACGACGTAGTGGTCGGGACGGTATGGACGTCTGG	CARWLERRSGRDGMDVW	IGHV4-31	IGHD1-1	IGHJ6	7	12	23	39
1	0.0019011406844106464	TGTGCGAGGGCCCATTGTAGTAGTTATACCTGCTACGAGTATGACTACTGG	CARAHCSSYTCYEYDYW	IGHV4-4	IGHD2-2	IGHJ4	7	13	23	41
1	0.0019011406844106464	TGTGCGAGATCTACGGGGCTTCGGGGAGATGTTTATGAGTTTGACTACTTG	CARSTGLRGDVYEFDYL	IGHV4-31	IGHD3-10	IGHJ4	8	19	27	39
1	0.0019011406844106464	TGTGCGAGACGTAAGGGATACAGCAAAAGCGGCTGGTACTTCGATCTCTGG	CARRKGYSKSGWYFDLW	IGHV5-10-1	IGHD5-18	IGHJ2	9	15	23	32
1	0.0019011406844106464	TGTGCGAGAGTGGCCATTGAGAGTATTGGTTATTACGGGAGTGACTACTGG	CARVAIESIGYYGSDYW	IGHV3-21	IGHD3-22	IGHJ4	9	17	35	41
1	0.0019011406844106464	TGTGCGAGAGCCATGTCCGGATTTCCCCCAAATAACTGGTTCGACCCCTGG	CARAMSGFPPNNWFDPW	IGHV1-18	IGHD3-16	IGHJ5	9	23	31	33
1	0.0019011406844106464	TGTGCGAGAGGGGAAATCCGGCGAAGCAGTGGCCGCCATTGGGACTACTGG	CARGEIRRSSGRHWDYW	IGHV4-34	IGHD6-19	IGHJ4	10	24	32	42
1	0.0019011406844106464	TGTGCGAGAGATGGACTGTATAGCAGTGGCTGGTACGGGGTTGACTACTGG	CARDGLYSSGWYGVDYW	IGHV3-21	IGHD6-19	IGHJ4	11	17	36	40
1	0.0019011406844106464	TGTGCGAGAGATATCCATGAGACGAGGTATTACTACTACATTGACGTCTGG	CARDIHETRYYYYIDVW	IGHV3-23	IGHD6-6	IGHJ6	11	20	25	30
1	0.0019011406844106464	TGTGCGAGAGATAGGGGGTATAGCGGCAGCTGGAACCACTTTGACTCCTGG	CARDRGYSGSWNHFDSW	IGHV4-31	IGHD6-13	IGHJ4	11	15	32	37
1	0.0019011406844106464	TGTGCGAGAGACCTCTCATCAGTTGCTATACGTTACTACTTTGACTACTGG	CARDLSSVAIRYYFDYW	IGHV3-21	IGHD2-8	IGHJ4	16	23	30	33
1	0.0019011406844106464	TGTGCGAAAGCCGGTGTAGGTGGCCACTGGAACTACTACTTGGACGTCTGG	CAKAGVGGHWNYYLDVW	IGHV3-23	IGHD6-19	IGHJ6	9	22	28	31
1	0.0019011406844106464	TGTGCGAAAGATCTCGACAATCCCATCCCGATTGATGCTTTTGATGTCTGG	CAKDLDNPIPIDAFDVW	IGHV3-23	IGHD2-15	IGHJ3	13	16	20	32
1	0.0019011406844106464	TGTGCGAAAGATCACGGTCACCCCTACTCCTCCTACTATATGGACGTCTGG	CAKDHGHPYSSYYMDVW	IGHV3-7	IGHD2-21	IGHJ6	12	16	21	23
1	0.0019011406844106464	TGTGCGAAAGATGGCCCTGATGTCCGAAGCGGGAATTTATTTGACAACTGG	CAKDGPDVRSGNLFDNW	IGHV3-11	IGHD2-21	IGHJ4	11	31	35	39
1	0.0019011406844106464	TGTGCGAAAGATGAAGGTCACCCCTACGACTCTTACTACATGGACGTCTGG	CAKDEGHPYDSYYMDVW	IGHV3-23	IGHD2-21	IGHJ6	11	16	21	23
1	0.0019011406844106464	TGTGCAAGAGGACGTGTATACGGTGACGACCAACATGAGCTTGACTACTGG	CARGRVYGDDQHELDYW	IGHV3-13	IGHD4-17	IGHJ4	9	18	26	40
1	0.0019011406844106464	TGTACCACAGAGAGATACAGCTATGGTACCGACAACTGGTTCGACCCCTGG	CTTERYSYGTDNWFDPW	IGHV3-15	IGHD5-18	IGHJ5	10	13	26	31
1	0.0019011406844106464	TGTACGACACACGGGGGTTTTTCGTATAGCAGCAGAACCCTTGCGTACTGG	CTTHGGFSYSSRTLAYW	IGHV3-15	IGHD6-13	IGHJ4	8	23	34	45
1	0.0019011406844106464	TGTGTGCGGGATGTTCATAATACCGGCTGGACTTTCGGTGGATACTGG	CVRDVHNTGWTFGGYW	IGHV3-35	IGHD3-16	IGHJ4	5	14	22	42
1	0.0019011406844106464	TGTGCCAGAGATCCGAACGGTGACTACATCGGAGCATTTGACATCTGG	CARDPNGDYIGAFDIW	IGHV1-46	IGHD4-17	IGHJ6	12	16	26	39
1	0.0019011406844106464	TGTGCGACAGGGCGCGGGCACACTGCGGACGGCTACTTCGATTTCTGG	CATGRGHTADGYFDFW	IGHV4-34	IGHD6-19	IGHJ2	10	20	25	33
1	0.0019011406844106464	TGTGCGACAGGGCGCGGGGAACTTGCGGACGGGTACTTCGATCTCTGG	CATGRGELADGYFDLW	IGHV3-20	IGHD1-7	IGHJ2	6	17	22	31
1	0.0019011406844106464	TGTGCGAGGGCTTCGGTGATGACTGACGCACGGTACTTCGGTCTCTGG	CARASVMTDARYFGLW	IGHV4-31	IGHD2-21	IGHJ2	7	14	24	31
1	0.0019011406844106464	TGTGCGAGATTTAATGTGGGATACTACTACTCCGCTATGGACGTCTGG	CARFNVGYYYSAMDVW	IGHV3-23	IGHD1-26	IGHJ6	6	15	20	21
1	0.0019011406844106464	TGTGCGAGACATCTGCCCTCATATAGTGGCCACGGGATGGACGTCTGG	CARHLPSYSGHGMDVW	IGHV4-39	IGHD5-12	IGHJ6	11	20	33	36
1	0.0019011406844106464	TGTGCGAGACAGGGAGGTACATACGACTACTACTACATGGACGTCTGG	CARQGGTYDYYYMDVW	IGHV4-34	IGHD1-1	IGHJ6	8	15	20	21
1	0.0019011406844106464	TGTGCGAGAGGTAGTGGGAGCTACTACGGGGGATACTTCCAACACTGG	CARGSGSYYGGYFQHW	IGHV3-30	IGHD1-26	IGHJ1	9	11	27	32
1	0.0019011406844106464	TGTGCGAGAGGGCTCGGGGAACTTGCGGACGGTTACTTCGATCTCTGG	CARGLGELADGYFDLW	IGHV3-21	IGHD3-10	IGHJ2	9	13	19	33
1	0.0019011406844106464	TGTGCGAGAGGGCGTACTTCCAGCTTGTATGATGCTTTCGATATCTGG	CARGRTSSLYDAFDIW	IGHV3-21	IGHD1-7	IGHJ3	9	12	22	28
1	0.0019011406844106464	TGTGCGAGAGGGCGCGGGTACACTGCGGACGGGCACTTCGATCTCTGG	CARGRGYTADGHFDLW	IGHV1-2	IGHD1-1	IGHJ2	9	16	21	34
1	0.0019011406844106464	TGTGCGAGAGGGCGCGGGGACACTGCGGACGGGTACTTCGATCTCTGG	CARGRGDTADGYFDLW	IGHV3-21	IGHD3-10	IGHJ2	9	14	19	31
1	0.0019011406844106464	TGTGCGAGAGGGGGAATGTATACGATTATGTACTACTTTGACTCCTGG	CARGGMYTIMYYFDSW	IGHV3-30	IGHD5-12	IGHJ4	9	20	27	29
1	0.0019011406844106464	TGTGCGAGAGATCAAAACTGGAACTACGGGGGCGACCTTGACTACTGG	CARDQNWNYGGDLDYW	IGHV3-21	IGHD1-7	IGHJ4	12	15	27	37
1	0.0019011406844106464	TGTGCGAGAGATGAGAATTACTATGACAGTAGTGGTTGTGACTACTGG	CARDENYYDSSGCDYW	IGHV3-30	IGHD3-22	IGHJ4	11	16	36	38
1	0.0019011406844106464	TGTGCGAGAGATACGGACGTGGGAGAGGTGGGGTGGTTCGACCCCTGG	CARDTDVGEVGWFDPW	IGHV3-30	IGHD1-26	IGHJ5	11	18	24	33
1	0.0019011406844106464	TGTGCGAGAGATAGGTCTTACGATATTTTGACTGGTCTTGACTACTGG	CARDRSYDILTGLDYW	IGHV3-11	IGHD3-9	IGHJ4	11	17	35	37
1	0.0019011406844106464	TGTGCGAGAGAGCGGAACATCTATGGCCACGGGGCTTTCGATATCTGG	CARERNIYGHGAFDIW	IGHV3-21	IGHD5-18	IGHJ3	10	16	25	33
1	0.0019011406844106464	TGTGCGAGAACCCTTGGTGACTACGGTGACTACGGCCCTGACTACTGG	CARTLGDYGDYGPDYW	IGHV3-21	IGHD4-17	IGHJ4	8	17	33	38
1	0.0019011406844106464	TGTGCGAGAACCCCCGAGGACTACTACTTCCAATACATGGACGTCTGG	CARTPEDYYFQYMDVW	IGHV3-21	IGHD3-10	IGHJ6	8	11	16	19
1	0.0019011406844106464	TGTGCGAGAACGCCAGCCGTGTATTGGAGTGGTCCCCTTGACTCTTGG	CARTPAVYWSGPLDSW	IGHV3-11	IGHD3-3	IGHJ1	8	23	32	45
1	0.0019011406844106464	TGTGCGAGAAGGCTCGACTGGACCGTCGGGGGGTACTTTGCCTTCTGG	CARRLDWTVGGYFAFW	IGHV4-31	IGHD1-20	IGHJ4	8	16	21	33
1	0.0019011406844106464	TGTGCGAAATACCGGTACACCTATGGTCATGATACTTTTGAGATGTGG	CAKYRYTYGHDTFEMW	IGHV3-48	IGHD1-1	IGHJ3	6	9	18	26
1	0.0019011406844106464	TGTGCGAAAGCCCTTATGGTTCGGGGAGTCCGACTACTGGACGTCTGG	CAKALMVRGVRLLDVW	IGHV3-21	IGHD3-10	IGHJ6	6	14	28	32
1	0.0019011406844106464	TGTGCGAAAGATCGTACCTTTACTTCTACGGTCCACTGGGACTACTGG	CAKDRTFTSTVHWDYW	IGHV3-21	IGHD4-17	IGHJ4	12	25	31	39
1	0.0019011406844106464	TGTGCGAAAAACGGCGCCGGATATAGTGACTCCGAGTTTGACTTCTGG	CAKNGAGYSDSEFDFW	IGHV5-10-1	IGHD5-12	IGHJ4	6	18	34	36
1	0.0019011406844106464	TGTGCACGGATAGAGTGGGAGAAAGTCTACTACGGTATGGACGTCTGG	CARIEWEKVYYGMDVW	IGHV2-26	IGHD1-26	IGHJ6	11	13	20	26
1	0.0019011406844106464	TGTGCACACAGGGGGGGATACTGTGGTGGTGACTGCTATTCTCCCTGG	CAHRGGYCGGDCYSPW	IGHV2-5	IGHD2-21	IGHJ5	10	17	40	42
1	0.0019011406844106464	TGTGCAAGAGGCCGCATTGGGACTCCGGGAGGGCCCCTTGACTACTGG	CARGRIGTPGGPLDYW	IGHV3-13	IGHD2-15	IGHJ4	9	21	27	37
1	0.0019011406844106464	TGTGCAAAAGATAGATTTGTGGTAGCTGCTACCGTACTTGACTACTGG	CAKDRFVVAATVLDYW	IGHV3-9	IGHD2-15	IGHJ4	12	18	31	37
1	0.0019011406844106464	TGCGCGAGGGCCCTCTCCTTCAGTTCATACAGTCCCCTGGGATATTGG	CARALSFSSYSPLGYW	IGHV3-30	IGHD2-15	IGHJ4	7	35	44	45
1	0.0019011406844106464	TGTGTGAGATGGAGGTATAGCAGCAGCTGGTACCTTGACTACTGG	CVRWRYSSSWYLDYW	IGHV3-21	IGHD6-13	IGHJ4	8	13	29	30
1	0.0019011406844106464	TGTGTGAAAGACGAGGGGCGGTGGCTGGCTTACTTTGACTACTGG	CVKDEGRWLAYFDYW	IGHV3-23	IGHD6-19	IGHJ4	10	20	27	30
1	0.0019011406844106464	TGTGCGAGATTTTCCCCATATGATAGTAGTGGTTATTTAAACTGG	CARFSPYDSSGYLNW	IGHV4-55	IGHD3-22	IGHJ4	9	18	36	40
1	0.0019011406844106464	TGTGCGAGACTTCGATATAGTGGCCACCTCTGGTTCGACCCCTGG	CARLRYSGHLWFDPW	IGHV4-39	IGHD5-12	IGHJ5	9	13	23	29
1	0.0019011406844106464	TGTGCGAGACTGGGCTCTGGACGTTTGTCCCACTTTGACTACTGG	CARLGSGRLSHFDYW	IGHV5-10-1	IGHD3-16	IGHJ4	9	20	26	31
1	0.0019011406844106464	TGTGCGAGAGCTTATAGTGGCTACGTCGCGGAATTTGACTACTGG	CARAYSGYVAEFDYW	IGHV1-46	IGHD5-12	IGHJ4	9	12	24	33
1	0.0019011406844106464	TGTGCGAGAGATCTTGTCTTGGAAACATTCTACTTCGACTACTGG	CARDLVLETFYFDYW	IGHV3-30	IGHD1-20	IGHJ4	13	19	23	29
1	0.0019011406844106464	TGTGCGAGAGATAGGGAGGGTGGGAGCTACTCCCTTGACTACTGG	CARDREGGSYSLDYW	IGHV3-21	IGHD1-26	IGHJ4	11	19	26	27
1	0.0019011406844106464	TGTGCGAAGATTTCAGCAGCTGGTATCTACTACTTTGACTACTGG	CAKISAAGIYYFDYW	IGHV3-21	IGHD6-13	IGHJ4	6	13	24	27
1	0.0019011406844106464	TGTGCACACAGTACTAGCAGCAGCTGGTACTACTTTGACTACTGG	CAHSTSSSWYYFDYW	IGHV2-5	IGHD6-13	IGHJ4	10	14	25	26
1	0.0019011406844106464	TGTGCAAAAGGTCTGGAGGAAGGGCAGATATTCTTTCACTACTGG	CAKGLEEGQIFFHYW	IGHV3-9	IGHD2-15	IGHJ4	9	26	31	32
1	0.0019011406844106464	TGTGCAAAAGGTCTGGAAGAAGGGCAAATATTCTTTCACTCCTGG	CAKGLEEGQIFFHSW	IGHV3-9	IGHD1-1	IGHJ4	9	12	17	32
1	0.0019011406844106464	TGTGCAAAAGGCCCTGAAACCAGTTTTGACTCTTTTGAATTTTGG	CAKGPETSFDSFEFW	IGHV3-9	IGHD3-9	IGHJ5	9	23	30	42
1	0.0019011406844106464	TGTTCGAAAGATCTCCAGTATACCACCAACTGGGAGAACTGG	CSKDLQYTTNWENW	IGHV3-23	IGHD2-15	IGHJ4	13	20	27	37
1	0.0019011406844106464	TGTGCGGTCTTGGCTACGTCTTACAATAGTTTTGATATCTGG	CAVLATSYNSFDIW	IGHV3-74	IGHD5-12	IGHJ3	4	10	17	29
1	0.0019011406844106464	TGTGCGAGGGTTAGCGATTATTACCCCTACTTTGACTTCTGG	CARVSDYYPYFDFW	IGHV5-10-1	IGHD3-22	IGHJ4	7	17	23	26
1	0.0019011406844106464	TGTGCGAGACAATTTTGGGTCGGGGAGTCGCTTGACTACTGG	CARQFWVGESLDYW	IGHV4-39	IGHD3-10	IGHJ4	10	15	27	31
1	0.0019011406844106464	TGTGCGAGACAAAAAGTAGTACCAGCTTCAATTGACTACTGG	CARQKVVPASIDYW	IGHV3-21	IGHD2-2	IGHJ4	8	14	26	31
1	0.0019011406844106464	TGTGCGAGAGTCTTCGGTTACTCAAACTGGTTCGACCCCTGG	CARVFGYSNWFDPW	IGHV1-18	IGHD4-11	IGHJ5	9	16	21	24
1	0.0019011406844106464	TGTGCGAGAGCCTATGGTTCGGGGAGTTATGGAGACTACTGG	CARAYGSGSYGDYW	IGHV1-18	IGHD3-10	IGHJ4	9	11	29	33
1	0.0019011406844106464	TGTGCGAGAGCCTATGGTTCGGGGAGTTATGGAGACTACTGG	CARAYGSGSYGDYW	IGHV4-31	IGHD3-10	IGHJ4	9	11	29	33
1	0.0019011406844106464	TGTGCGAGAGCCCATAATTCGGGGACCTATCTGCCTGGCTGG	CARAHNSGTYLPGW	IGHV3-53	IGHD3-10	IGHJ4	9	17	24	38
1	0.0019011406844106464	TGTGCGAGAGGAGGCAGCAGCGGACCAGGTTTGGGCTACTGG	CARGGSSGPGLGYW	IGHV3-21	IGHD6-13	IGHJ4	9	13	20	35
1	0.0019011406844106464	TGTGCGAGAGATTTGGGATATTTTGCCTGCTTTGACTACTGG	CARDLGYFACFDYW	IGHV3-30	IGHD3-9	IGHJ4	11	16	28	29
1	0.0019011406844106464	TGTGCGAGAGATCTCTACGGTGACTACGTCTTTGACTACTGG	CARDLYGDYVFDYW	IGHV3-21	IGHD4-17	IGHJ4	15	16	28	29
1	0.0019011406844106464	TGTGCGAGAGATCCCTCGGCCCTGGCCTATTTTGACTACTGG	CARDPSALAYFDYW	IGHV3-11	.	IGHJ4	17	-1	-1	26
1	0.0019011406844106464	TGTGCGAGAGATATTCGACTAGGGAGTGCTTTAGATGTCTGG	CARDIRLGSALDVW	IGHV1-18	IGHD2-15	IGHJ3	11	18	22	26
1	0.0019011406844106464	TGTGCGAGAGACACTATTGCAGTGGGTGGACCTGACTACTGG	CARDTIAVGGPDYW	IGHV3-21	IGHD6-19	IGHJ4	10	14	28	32
1	0.0019011406844106464	TGTGCGAGAAAGAAAAATTATGACTATGGTTTGGACGTCTGG	CARKKNYDYGLDVW	IGHV4-59	IGHD3-10	IGHJ6	8	18	30	31
1	0.0019011406844106464	TGTACGACGGGATTACCAGCTGCTATCCTCATTGACTACTGG	CTTGLPAAILIDYW	IGHV3-23	IGHD2-2	IGHJ4	6	13	25	31
1	0.0019011406844106464	TGCGCGAAAGGAAACTGGAACTTAGACTTCTTTGACTACTGG	CAKGNWNLDFFDYW	IGHV3-23	IGHD1-7	IGHJ4	9	12	21	25
1	0.0019011406844106464	TGTGCTAGAGATAGTACGACACACTATACCGACCATTGG	CARDSTTHYTDHW	IGHV3-72	IGHD1-26	IGHJ5	11	21	28	29
1	0.0019011406844106464	TGTGCGTGGAGCAGCAGCTGGTACTGGTTCGACCCCTGG	CAWSSSWYWFDPW	IGHV1-46	IGHD6-13	IGHJ5	5	9	21	22
1	0.0019011406844106464	TGTGCGAGACTTAGGGTATATGAATACTTTGACTACTGG	CARLRVYEYFDYW	IGHV4-39	IGHD6-13	IGHJ4	9	13	19	24
1	0.0019011406844106464	TGTGCGAGAGTGGGCGCAGTGGCTGGTAGTGACTTGTGG	CARVGAVAGSDLW	IGHV3-21	IGHD6-19	IGHJ4	9	15	27	29
1	0.0019011406844106464	TGTTCAAGAGACACATTTGGCAGCCAAGACTTCTGG	CSRDTFGSQDFW	IGHV3-74	IGHD6-19	IGHJ4	10	20	25	27
1	0.0019011406844106464	TGTGTCAGGGAGGACGACGGGCGCTTTGACTCCTGG	CVREDDGRFDSW	IGHV1-2	IGHD1-1	IGHJ4	3	13	18	23
1	0.0019011406844106464	TGTGTGGGGTGGCTGGCTCACCACTTTGACTGCTGG	CVGWLAHHFDCW	IGHV3-23	IGHD6-19	IGHJ4	3	8	15	22
1	0.0019011406844106464	TGTGCGTTGATAGCAGCAGCTCAGCTTGACTACTGG	CALIAAAQLDYW	IGHV3-21	IGHD6-13	IGHJ4	5	9	20	25
1	0.0019011406844106464	TGTGCGACACATTCAAGGTTTAGGATGGACGTCTGG	CATHSRFRMDVW	IGHV3-21	.	IGHJ6	6	-1	-1	24
1	0.0019011406844106464	TGTGCGAGAGATTTCGCCTGGAACGTCGACTACTGG	CARDFAWNVDYW	IGHV3-53	IGHD1-1	IGHJ4	11	17	24	27
1	0.0019011406844106464	TGTGCGAGAGATTTGAGTGGCCGGGATGACTACTGG	CARDLSGRDDYW	IGHV3-21	IGHD3-3	IGHJ4	11	14	19	26
1	0.0019011406844106464	TGTGCGAGAGAAGACAGCAGCTGGTTAGACTACTGG	CAREDSSWLDYW	IGHV3-33	IGHD6-13	IGHJ4	10	14	24	27
1	0.0019011406844106464	TGTGCGAGAATGGCGTTCGCTGACTCCGTCTTATGG	CARMAFADSVLW	IGHV1-18	IGHD2-15	IGHJ4	8	22	27	33
1	0.0019011406844106464	TGTGCACGGATGATAGGTGGTAAGCTTGACTACTGG	CARMIGGKLDYW	IGHV2-70	IGHD4-23	IGHJ4	10	15	22	25
1	0.0019011406844106464	TGTGCAAGAGGAGCCGGTGGATACAGCTATGGTTGG	CARGAGGYSYGW	IGHV3-74	IGHD5-18	IGHJ4	9	16	32	33
1	0.0019011406844106464	TGTGCAAGAGATCTCCGGGGACCCCAGGACTTCTGG	CARDLRGPQDFW	IGHV3-74	IGHD7-27	IGHJ4	14	16	26	27
1	0.0019011406844106464	TGTGGGAGACATAAAACCGGTTATTACCACTACTGG	CGRHKTGYYHYW	IGHV4-39	IGHD3-22	IGHJ3	11	18	26	32
1	0.0019011406844106464	TGTGGAAGAGATTTAGGCGGCTTTGGAGGTCTCTGG	CGRDLGGFGGLW	IGHV3-21	IGHD3-3	IGHJ2	11	21	27	29
1	0.0019011406844106464	TGTGGAAGAGACTTGAGTGGCCGGTTTGATTACTGG	CGRDLSGRFDYW	IGHV1-68	IGHD3-3	IGHJ4	8	14	19	24
1	0.0019011406844106464	TGTGTGAGAGGAGGGACCAACTTTGCCTCCTGG	CVRGGTNFASW	IGHV3-35	.	IGHJ4	8	-1	-1	19
1	0.0019011406844106464	TGTGCGTCCCTGGCAGGGGCTTTTGATGTCTGG	CASLAGAFDVW	IGHV3-72	.	IGHJ3	4	-1	-1	18
1	0.0019011406844106464	TGTGCGAGAGCAGTGGCTGGTTTTGACTACTGG	CARAVAGFDYW	IGHV3-23	IGHD6-19	IGHJ4	6	8	20	21
1	0.0019011406844106464	TGTACTAGACCCCGGGGTGATGGCGACTACTGG	CTRPRGDGDYW	IGHV3-73	IGHD5-24	IGHJ4	9	18	23	24
1	0.0019011406844106464	TGTCCGGCTGGTACCTCCTTGGGCTACTGG	CPAGTSLGYW	IGHV3-30	IGHD6-19	IGHJ4	2	5	13	23
1	0.0019011406844106464	TGTGTGAGAACTGGGGGTGCCCCCTACTGG	CVRTGGAPYW	IGHV6-1	IGHD7-27	IGHJ4	3	8	15	23
1	0.0019011406844106464	TGTGCGTGGCCGGCCTCCTTACTAAATTGG	CAWPASLLNW	IGHV3-21	IGHD2-8	IGHJ4	5	19	24	27
1	0.0019011406844106464	TGTGCGGGGCGTAGTGGTGGCAACCCCTGG	CAGRSGGNPW	IGHV4-34	IGHD2-15	IGHJ5	5	10	19	22
1	0.0019011406844106464	TGTGCGAGAGCGGAGGGGTCTGCGCCCTGG	CARAEGSAPW	IGHV3-21	IGHD2-15	IGHJ5	9	10	14	24
1	0.0019011406844106464	TGTGCGAGAGATACCCCCCAAAGGGACTGG	CARDTPQRDW	IGHV1-46	IGHD3-16	IGHJ4	11	14	21	25
1	0.0019011406844106464	TGTGCGAGAACCGCCCTTTTGGACCTCTGG	CARTALLDLW	IGHV3-33	IGHD3-3	IGHJ5	8	16	20	21
1	0.0019011406844106464	TGTGCGAACCTTTACGGTGACTACGACTGG	CANLYGDYDW	IGHV3-33	IGHD4-17	IGHJ4	6	12	24	25
1	0.0019011406844106464	TGTGCAAAAGATATCCCCCTTGACTACTGG	CAKDIPLDYW	IGHV3-43	IGHD3-16	IGHJ4	13	14	18	19
1	0.0019011406844106464	TGTGCTCACGGGAGCTTTGACTACTGG	CAHGSFDYW	IGHV3-30	IGHD1-26	IGHJ4	4	9	13	14
1	0.0019011406844106464	TGTGCGAGCCCGGAAGGAGGCCCCTGG	CASPEGGPW	IGHV4-39	IGHD1-14	IGHJ5	7	9	14	20
1	0.0019011406844106464	TGTGCGAGAGTGGGCTTTGAGTACTGG	CARVGFEYW	IGHV4-34	.	IGHJ4	9	-1	-1	14
1	0.0019011406844106464	TGTGCGAGAGGTCATTGGGGGTATTGG	CARGHWGYW	IGHV4-34	IGHD3-16	IGHJ3	10	14	20	24
1	0.0019011406844106464	TTCTACATGGACGTCTGG	FYMDVW	IGHV3-33	.	IGHJ6	0	-1	-1	2
