# Supplementary material for: Biomarkers and Immune Repertoire Metrics Identified by Peripheral Blood Transcriptomic Sequencing Reveal the Pathogenesis of COVID-19
Source: Front Immunol. 2021 Aug 24;12:677025. doi: 10.3389/fimmu.2021.677025 (PMC8421539; doi:10.3389/fimmu.2021.677025)
Supplement: Supplementary file 1 [file DataSheet_1.zip › TCR_BCR/IGH/convert.20S039610A.clonotypes.IGH.txt]

count	freq	cdr3nt	cdr3aa	v	d	j	VEnd	DStart	DEnd	JStart
6	0.027906976744186046	TGTGCGAGAGAGGGATTTATAGCCGCAGGTGATACTTCCTACTACTTTGACTATTGG	CAREGFIAAGDTSYYFDYW	IGHV7-4-1	IGHD6-13	IGHJ4	10	17	34	39
5	0.023255813953488372	TGTGCCAGAGACGAGAATATTGATGCTTTTGATATTTGG	CARDENIDAFDIW	IGHV4-30-2	IGHD2-15	IGHJ3	10	15	19	20
5	0.023255813953488372	TGTGCGAGAGCGTGGCAGTGGCTGGACCTTGACTACTGG	CARAWQWLDLDYW	IGHV3-30	IGHD6-19	IGHJ4	9	14	24	28
4	0.018604651162790697	TGTGCAAGACGTCAGGTTACTAAGGTTCGAGGAATGATTTATTTTCTTGACTACTGG	CARRQVTKVRGMIYFLDYW	IGHV3-74	IGHD3-10	IGHJ4	8	16	32	46
4	0.018604651162790697	TGTGCGAGAGGCCGTGTTATGGTGGGAGCCACCTATGCTTTTGATCTCTGG	CARGRVMVGATYAFDLW	IGHV1-18	IGHD1-26	IGHJ3	9	17	28	34
3	0.013953488372093023	TGTGCGGGTGAAGAAAAAGGGGACTACGGTGGGAATTATTATTACGGTCTGGACGTCTGG	CAGEEKGDYGGNYYYGLDVW	IGHV1-18	IGHD4-23	IGHJ6	5	21	31	49
3	0.013953488372093023	TGTGTGAAAGACAAAGCAGTGTCTGGTCACTACTACTATTACGGTATGGACGTCTGG	CVKDKAVSGHYYYYGMDVW	IGHV3-23	IGHD6-19	IGHJ6	10	14	26	28
3	0.013953488372093023	TGTGCGAGAGACTTTAGTGCGAGCTACGCCGATGCTTTTGATCTCTGG	CARDFSASYADAFDLW	IGHV1-69	IGHD1-26	IGHJ3	10	14	26	30
2	0.009302325581395349	TGTGCGAGAGTGGGGACTTATTCTGACAGTAATGGTTTTTATTTGGGACCTTACTGGTACTTCGATCTCTGG	CARVGTYSDSNGFYLGPYWYFDLW	IGHV5-10-1	IGHD3-22	IGHJ2	8	23	40	51
2	0.009302325581395349	TGTGCGAGAGAAAATGATGACTTTGGGTCGGGGAGTCATCTGGATTCCGGTCTGGACGTCTGG	CARENDDFGSGSHLDSGLDVW	IGHV3-30	IGHD3-10	IGHJ6	10	19	35	52
2	0.009302325581395349	TGTGCGACCAAAGAGGAGACAACCTTTGGGGGAAATTATTACTACGAAATGGACGTCTGG	CATKEETTFGGNYYYEMDVW	IGHV1-18	IGHD3-16	IGHJ6	6	24	32	39
2	0.009302325581395349	TGTGCGAGAGGCGGGTCTTCAATGATTCGGGGAGTCAATTACGCCTACTTTGACCACTGG	CARGGSSMIRGVNYAYFDHW	IGHV1-3	IGHD3-10	IGHJ4	9	21	34	44
2	0.009302325581395349	TGTGCGAGAGGGACTGGTCGTCTCATAATAGTCTTTACCCTTGAGGATTTTGATGTCTGG	CARGTGRLIIVFTLEDFDVW	IGHV1-69D	IGHD3-16	IGHJ3	9	22	29	47
2	0.009302325581395349	TGTGTGAGAGAGCAGGTTACCAAGATTCGGGGAATTGTCAACTTCTTTGACTACTGG	CVREQVTKIRGIVNFFDYW	IGHV3-21	IGHD3-10	IGHJ4	10	25	32	40
2	0.009302325581395349	TGTGCGGCCACTTTGTTTGATTCGGAAAATTTTTATCCCGACCAACTTGACTCTTGG	CAATLFDSENFYPDQLDSW	IGHV1-69	IGHD3-3	IGHJ4	5	28	33	46
2	0.009302325581395349	TGTGCAAGACGTCATGTCACTAAGATTCGGGGAATGATTCACTTTCTTGACTACTGG	CARRHVTKIRGMIHFLDYW	IGHV3-74	IGHD3-10	IGHJ4	8	18	32	46
2	0.009302325581395349	TGTGCGAGAGATTTCTATGAGTCTACTGGTTACTCCTACTTCCAGTATTGG	CARDFYESTGYSYFQYW	IGHV1-18	IGHD3-9	IGHJ1	15	24	31	36
2	0.009302325581395349	TGTGCGAGAGATTTCTATGAATCTACTGGTTACTCCTTCTTCCAATACTGG	CARDFYESTGYSFFQYW	IGHV1-18	IGHD3-9	IGHJ1	15	24	31	38
2	0.009302325581395349	TGTGCGAGAACGAAAATCTGGTTCGGAGAGCCACCCTACTTTGACCACTGG	CARTKIWFGEPPYFDHW	IGHV4-59	IGHD3-10	IGHJ4	8	18	29	35
2	0.009302325581395349	TGTGCGAGTGCCCGCCCTGACGGTTCGGGGAGTTATAACGACTACTGG	CASARPDGSGSYNDYW	IGHV4-59	IGHD3-10	IGHJ4	7	21	35	39
2	0.009302325581395349	TGTGCGAGAGATTTTAGTAGGCAGCTGGCTGATGCTTTTGATATCTGG	CARDFSRQLADAFDIW	IGHV1-8	IGHD2-2	IGHJ3	9	20	27	29
2	0.009302325581395349	TGTGCGAGAATGAGTGGGGCAGGAGCTCCTCGGTGGTTCGACCCCTGG	CARMSGAGAPRWFDPW	IGHV4-39	IGHD1-26	IGHJ5	8	23	28	33
2	0.009302325581395349	TGTGCAACACAGACAGCAGCAGCTGGCCATGATGCTTTTGATATCTGG	CATQTAAAGHDAFDIW	IGHV1-24	IGHD6-13	IGHJ3	8	14	25	27
2	0.009302325581395349	TGTACAAGAGAGGTCGTATCACTACTTCGGTATGGTATGGATGTCTGG	CTREVVSLLRYGMDVW	IGHV3-13	IGHD3-22	IGHJ6	10	19	25	36
2	0.009302325581395349	TGTGCCAGAAGTTATTCTGACTGGTTGAAGCCCTTTGACACCTGG	CARSYSDWLKPFDTW	IGHV4-30-2	IGHD3-9	IGHJ4	8	12	25	32
2	0.009302325581395349	TGTGCGCGAGGAAAGGAGCAGTCCTTTTATTACTTTGACCAGTGG	CARGKEQSFYYFDQW	IGHV3-11	IGHD2-21	IGHJ4	9	16	22	30
2	0.009302325581395349	TGTGCGAAGGATTGGGGTGACTGGTGGTGGTACTTTGACCACTGG	CAKDWGDWWWYFDHW	IGHV4-31	IGHD2-21	IGHJ4	6	21	28	30
2	0.009302325581395349	TGTGCCAAGACATATTATTCTGATAGTAGTTTTGACTTCTGG	CAKTYYSDSSFDFW	IGHV3-15	IGHD3-22	IGHJ4	6	12	29	30
2	0.009302325581395349	TGTGCCAGAGACGAGAATATTGATGCTTTTGACATCTGG	CARDENIDAFDIW	IGHV4-30-2	IGHD2-15	IGHJ3	10	15	19	20
2	0.009302325581395349	TGTGCGAATCCCAGACTAGGCTACTGG	CANPRLGYW	IGHV3-23	IGHD2-15	IGHJ4	7	15	19	20
1	0.004651162790697674	TGTGCGAGATTGTCGATCAAGGTAGTACCAGCTGCTCCTTATGTGTACTACTACTACTACGGTATGGACGTCTGG	CARLSIKVVPAAPYVYYYYYGMDVW	IGHV4-55	IGHD2-2	IGHJ6	9	21	35	45
1	0.004651162790697674	TGTGCGAGAGAGAGGCGCATACGATATTTTGACTGGCCTAATCCCCGTTACTACTACTACGGTATGGACGTCTGG	CARERRIRYFDWPNPRYYYYGMDVW	IGHV1-8	IGHD3-9	IGHJ6	9	19	35	48
1	0.004651162790697674	TGTGCGAAAGATAAAAGCTTTGGGTATTACTATGGTTCGGGGAGTTTGGGCCCTCGCTCCGGTATGGACGTCTGG	CAKDKSFGYYYGSGSLGPRSGMDVW	IGHV3-23	IGHD3-10	IGHJ6	11	23	45	63
1	0.004651162790697674	TGTGCGAGAGAATTTTTGGCGGATACAGCTATGCCTAGCCCCTCTTACTACTACTACGGTATGGACGTCTGG	CAREFLADTAMPSPSYYYYGMDVW	IGHV3-30	IGHD5-18	IGHJ6	10	20	32	45
1	0.004651162790697674	TGTACTAGACCGGAAACGTACGGTGACTACAAAAATAACGACTACTACTACTACTACGGTATGGACGTCTGG	CTRPETYGDYKNNDYYYYYGMDVW	IGHV3-73	IGHD4-17	IGHJ6	9	18	29	42
1	0.004651162790697674	TGTGCACACAGACGTCCAATAGCAGTGGCTGGTAGGGGGGCCAAGACAGGGCCCATGTGGGACTACTGG	CAHRRPIAVAGRGAKTGPMWDYW	IGHV2-5	IGHD6-19	IGHJ4	15	18	33	60
1	0.004651162790697674	TGTGTAAAGGACATGTTTGCGGCTATGGGTTATGATGTCTTGACTGACCCCGCCTTTGAATCCTGG	CVKDMFAAMGYDVLTDPAFESW	IGHV3-43	IGHD3-9	IGHJ4	7	29	45	53
1	0.004651162790697674	TGTGCGAGACGGAATAGGGGCACTGGGCCGTGGTCCGGGTACTACTACTACGGTATGGACGTCTGG	CARRNRGTGPWSGYYYYGMDVW	IGHV5-10-1	IGHD2-21	IGHJ6	9	10	16	39
1	0.004651162790697674	TGTGCGAGAGATAGGGCCATAGTAGTGACTGGTGTTTTTGGTGAACTCAACTGGCTCGACTCCTGG	CARDRAIVVTGVFGELNWLDSW	IGHV1-46	IGHD3-22	IGHJ5	11	18	26	47
1	0.004651162790697674	TGTGCAAAAGCGCTCTCCATAGGATATTGTAGTAGTACCAGCTGCCAAAATTCGCTTGACTACTGG	CAKALSIGYCSSTSCQNSLDYW	IGHV3-9	IGHD2-2	IGHJ4	9	19	44	55
1	0.004651162790697674	TGTGCGAGAGGCCTCTATGATGGTGACTCGTACCGGGGCGGATTCTACTTCTTCGATACCTGG	CARGLYDGDSYRGGFYFFDTW	IGHV4-34	IGHD2-21	IGHJ1	15	20	27	59
1	0.004651162790697674	TGTGCGAGAGATCTGGATATTGTAGTGGTGGTAGCTGCTGCGTATGATGCTTTTGATATCTGG	CARDLDIVVVVAAAYDAFDIW	IGHV1-18	IGHD2-15	IGHJ3	13	14	38	43
1	0.004651162790697674	TGTGCGAGAGATCCCCTTAGCACTAGGTATAGCAGCAGCTGGTACCACCCCTTTGACTACTGG	CARDPLSTRYSSSWYHPFDYW	IGHV3-11	IGHD6-13	IGHJ4	12	25	44	50
1	0.004651162790697674	TGTGCGAGAGATCCGGTGGATACAGCTTATCCTTACTACTACTACTACGGTATGGACGTCTGG	CARDPVDTAYPYYYYYGMDVW	IGHV1-18	IGHD5-18	IGHJ6	12	15	26	32
1	0.004651162790697674	TGTGCGAGAGATAGGGAAGGTTCGGGGAGTTATCCACCCTACTACTGCGGTATGGACGTCTGG	CARDREGSGSYPPYYCGMDVW	IGHV3-30	IGHD3-10	IGHJ6	11	18	32	38
1	0.004651162790697674	TGTGCGCGAGAGAAAAAAGTCATGATGGGGGGAAATATGATATACTATTTTGACCACTGG	CAREKKVMMGGNMIYYFDHW	IGHV3-23	IGHD4-11	IGHJ4	5	17	24	42
1	0.004651162790697674	TGTGCGAGAGGGTCGGGGAGTTATTATAGAGTGGACTACTACTACGGTATGGACGTCTGG	CARGSGSYYRVDYYYGMDVW	IGHV1-8	IGHD3-10	IGHJ6	10	12	27	34
1	0.004651162790697674	TGTGCGAGAGAGTGGGCGAGCTCAGTGGCTGGTAGAGGATATGACTACTTTGACTACTGG	CAREWASSVAGRGYDYFDYW	IGHV4-34	IGHD6-19	IGHJ4	9	22	33	43
1	0.004651162790697674	TGTGCGAAGCGTATGGTACCAGCTGGTACAGGACTCGGCTACTACGGTATGGACGTCTGG	CAKRMVPAGTGLGYYGMDVW	IGHV3-30	IGHD2-2	IGHJ6	6	19	28	38
1	0.004651162790697674	TGTGCGAAAGATGGAAACTGGAGAGACCCGGTTTTCGGATACTACTACTTCGATCTCTGG	CAKDGNWRDPVFGYYYFDLW	IGHV3-23	IGHD1-1	IGHJ2	11	15	21	45
1	0.004651162790697674	TGTGCGAAAGAGGAAATAGGATATTGTAGTGGTGGTAGCTGCTACGGGGTTGACTACTGG	CAKEEIGYCSGGSCYGVDYW	IGHV3-30	IGHD2-15	IGHJ4	10	16	44	49
1	0.004651162790697674	TGTGCGAAAAGATCAGTGCCAGCAGGTACAGGTGGTACCCCGTACTACTTTGACTACTGG	CAKRSVPAGTGGTPYYFDYW	IGHV3-23	IGHD2-15	IGHJ4	8	30	36	41
1	0.004651162790697674	TGCGCGAAAGAGGGGCCATATTGTGGTAGTGACTGCTATTACAATGGTCTTGATGTCTGG	CAKEGPYCGSDCYYNGLDVW	IGHV3-23	IGHD2-21	IGHJ3	10	16	39	49
1	0.004651162790697674	TGTGTGAAAGACAAAGCAGTGTCTGGTTACTACTACTATTACGGTATGGACGTCTGG	CVKDKAVSGYYYYYGMDVW	IGHV3-60	IGHD6-19	IGHJ6	10	14	25	26
1	0.004651162790697674	TGTGTAAGACGTCAGGTCACTAAGATTCGGGGAATTATTTACTATCTTGACCAATGG	CVRRQVTKIRGIIYYLDQW	IGHV3-35	IGHD3-10	IGHJ4	8	18	38	39
1	0.004651162790697674	TGTGCCAGAGATGTGTCGGGGTCGGGGAGTTATAACCACTGGTACTTCGATCTCTGG	CARDVSGSGSYNHWYFDLW	IGHV4-30-2	IGHD3-10	IGHJ2	11	21	32	37
1	0.004651162790697674	TGTGCGCCTGACGTGGTTCGCGGACTCATTAAAGAGGGGGACTCGTCCGACCCCTGG	CAPDVVRGLIKEGDSSDPW	IGHV4-4	IGHD1-14	IGHJ5	5	10	18	40
1	0.004651162790697674	TGTGCGACCACTTTCTTTGATTCGGAAAATTATTATCCCGACCAACTTGACTCCTGG	CATTFFDSENYYPDQLDSW	IGHV1-46	IGHD3-3	IGHJ4	6	29	39	46
1	0.004651162790697674	TGTGCGACCACTTTGTTTGATTCGGAAAATTATTATCCCGACCAACTTGACTACTGG	CATTLFDSENYYPDQLDYW	IGHV1-46	IGHD3-3	IGHJ4	6	29	39	46
1	0.004651162790697674	TGTGCGAGACAGGCGGAGAGTGACCACTACCGGGGACACCGTCATATGGACTACTGG	CARQAESDHYRGHRHMDYW	IGHV3-21	IGHD2-15	IGHJ4	8	22	29	48
1	0.004651162790697674	TGTGCGAGAGGAGGAGATGGCTACAATCACCTGGGGGATGATGCTTTTGATATCTGG	CARGGDGYNHLGDDAFDIW	IGHV1-8	IGHD5-24	IGHJ3	10	13	26	37
1	0.004651162790697674	TGTGCGAGAGAGGGATTTATAGCCGCAGGTGATACTTCCTACTACTTTGACTATTGG	CAREGFIAAGDTSYYFDYW	IGHV1-3	IGHD6-13	IGHJ4	10	17	34	39
1	0.004651162790697674	TGTGCGAGAAATCTCTATGGTTCGGGGAGTTATTATAACGGTAGGGTTGACTACTGG	CARNLYGSGSYYNGRVDYW	IGHV1-18	IGHD3-10	IGHJ4	15	16	39	46
1	0.004651162790697674	TGTGCGAAAGATATCCGGTCTGGTGGGGTCTACCCCGGTGATGCTCTTGATGTCTGG	CAKDIRSGGVYPGDALDVW	IGHV3-60	IGHD1-26	IGHJ3	11	14	26	38
1	0.004651162790697674	TGTGCGAAAGACGGGGACCCCGTACGTTTGGGGGAGTTTTCACACCTTGACTATTGG	CAKDGDPVRLGEFSHLDYW	IGHV3-30	IGHD3-16	IGHJ4	10	22	37	46
1	0.004651162790697674	TGTGCGAAAGAGGGTCGGGTGGTGACTGCTCATCGGTACTGGTACTTCGATCTCTGG	CAKEGRVVTAHRYWYFDLW	IGHV3-23	IGHD2-21	IGHJ2	10	17	29	36
1	0.004651162790697674	TGTGCAAGACGTCACGTCACTAAGGTTCGGGGAATAATTTATTATCTTGACTACTGG	CARRHVTKVRGIIYYLDYW	IGHV3-74	IGHD3-10	IGHJ4	8	18	32	46
1	0.004651162790697674	TGTGCAAGACGTCAGGTTACTAAAATTCGGGGTATTATCTATTATCTTGACTCCTGG	CARRQVTKIRGIIYYLDSW	IGHV3-74	IGHD3-10	IGHJ4	8	25	31	46
1	0.004651162790697674	TGTGCAAGACGTCAGGTCACTAAGGTTCGGGGAATAATTTATTATCTTGACAGCTGG	CARRQVTKVRGIIYYLDSW	IGHV3-74	IGHD3-10	IGHJ4	8	18	32	46
1	0.004651162790697674	TGTGCAAGACGCCAGGTTACGAAGGTTCGAGGAATGATTTATTTTCTTGACCACTGG	CARRQVTKVRGMIYFLDHW	IGHV3-74	IGHD3-10	IGHJ4	8	16	32	46
1	0.004651162790697674	TGTTCTAGAGCATCCCTAAGTATAGCAGTGGCTGGCGATGCTTTTGATATCTGG	CSRASLSIAVAGDAFDIW	IGHV3-49	IGHD6-19	IGHJ3	9	19	34	36
1	0.004651162790697674	TGTGCGAGGGCGGATTGTTTGGGTGGTGACTGTTACTCCGCTCTTCCTTACTGG	CARADCLGGDCYSALPYW	IGHV3-23	IGHD2-21	IGHJ4	6	21	39	48
1	0.004651162790697674	TGTGCGAGACATTGGTACAGCAGTGGCCCAAGCTCAGAGCCTTTCGACCCCTGG	CARHWYSSGPSSEPFDPW	IGHV4-39	IGHD6-19	IGHJ5	11	13	26	42
1	0.004651162790697674	TGTGCGAGACATGGGTATAGCAGTGGCTGGCACTACTACGGTATGGACGTCTGG	CARHGYSSGWHYYGMDVW	IGHV4-39	IGHD6-19	IGHJ3	12	13	29	49
1	0.004651162790697674	TGTGCGAGAGATAGGGATATTGTAGTAGGCCCTGTAGGTGGGTTTGACTACTGG	CARDRDIVVGPVGGFDYW	IGHV3-30	IGHD2-2	IGHJ4	11	14	27	42
1	0.004651162790697674	TGTGCGAGAGATAAGGGGGTCCTCGATGATAGTAGTGGCCGTGGAGACTGCTGG	CARDKGVLDDSSGRGDCW	IGHV4-31	IGHD3-22	IGHJ4	11	25	37	45
1	0.004651162790697674	TGTGCGAAAGGAGGAGATTACTATGATAGTAGTGGTTATTACCTCCACTACTGG	CAKGGDYYDSSGYYLHYW	IGHV3-30	IGHD3-22	IGHJ4	6	16	41	46
1	0.004651162790697674	TGTGCGAAAGATTTGTTCCCGGTCGTGGTAACTCCCTCCAGCTTTGACTACTGG	CAKDLFPVVVTPSSFDYW	IGHV3-30	IGHD4-23	IGHJ4	11	24	34	41
1	0.004651162790697674	TGTGCGAAAAGTTCACTTGTTTCGACTGGGTATTACTTCGGCCTTGACTATTGG	CAKSSLVSTGYYFGLDYW	IGHV3-30	IGHD3-9	IGHJ4	6	19	34	43
1	0.004651162790697674	TGTGCAAAAGATAGTAGCAGTGGCTGGTACCCCGCGGGAGCTTTTGATATCTGG	CAKDSSSGWYPAGAFDIW	IGHV3-43	IGHD6-19	IGHJ3	12	14	29	39
1	0.004651162790697674	TGTACGAAAGATGGCATGGTTCGGGGAGTCATCGGTGGACACCTTGACTACTGG	CTKDGMVRGVIGGHLDYW	IGHV3-30	IGHD3-10	IGHJ4	11	15	28	43
1	0.004651162790697674	TGTGCGGGACATTTCTATGATCCGGAACAAGTCCTTTGGGCCGACCCCTGG	CAGHFYDPEQVLWADPW	IGHV4-28	IGHD1-14	IGHJ5	15	21	27	41
1	0.004651162790697674	TGTGCGACCACCGGTGATGGGTACTACGCCCTTGATGCTTTTGATATCTGG	CATTGDGYYALDAFDIW	IGHV4-39	IGHD2-2	IGHJ3	6	19	26	32
1	0.004651162790697674	TGTGCGAGGGCAGCAGGACACTACGTACCGCGTTACTACTTTGACTACTGG	CARAAGHYVPRYYFDYW	IGHV4-4	IGHD1-7	IGHJ4	7	19	26	33
1	0.004651162790697674	TGTGCGAGATTAGAAAACGGTGACTACGCTTTAGGGTGGTTCGACCCCTGG	CARLENGDYALGWFDPW	IGHV5-10-1	IGHD4-17	IGHJ5	8	16	27	36
1	0.004651162790697674	TGTGCGAGAGATTTCTATGAGTCTACTGGTTACTCCTACTTCCAGTATTGG	CARDFYESTGYSYFQYW	IGHV5-10-1	IGHD3-9	IGHJ1	15	24	31	36
1	0.004651162790697674	TGTGCGAGAGATTTCTATGAGTCTACTGGTTACTCCTACTTCCAGCACTGG	CARDFYESTGYSYFQHW	IGHV1-18	IGHD3-9	IGHJ1	15	24	31	36
1	0.004651162790697674	TGTGCGAGAGATTTCCATGAGTCCACTGGTTACTCGTACTTCCAACACTGG	CARDFHESTGYSYFQHW	IGHV3-48	IGHD3-9	IGHJ1	11	24	31	36
1	0.004651162790697674	TGTGCGAGAGATGTCGGGTGGCTTCAACTCCGAGGGCCCTTTGACTCCTGG	CARDVGWLQLRGPFDSW	IGHV4-31	IGHD4-23	IGHJ4	11	25	31	38
1	0.004651162790697674	TGTGCGAGAGATGGTGCAGCAGCAGAGGGGGGCTACTTTCTTGACTACTGG	CARDGAAAEGGYFLDYW	IGHV3-21	IGHD6-13	IGHJ4	11	17	24	40
1	0.004651162790697674	TGTGCGAGAGACCGTGTTATGGTGGGAGCTACCTATGCTCATGATATCTGG	CARDRVMVGATYAHDIW	IGHV1-18	IGHD1-26	IGHJ3	10	17	31	34
1	0.004651162790697674	TGTGCGAAAGAGGCGTATTACTATGATAGTAGTGGTTATTATGACTACTGG	CAKEAYYYDSSGYYDYW	IGHV3-30	IGHD3-22	IGHJ4	10	13	40	41
1	0.004651162790697674	TGTGCACACAGCTCCATGGGGCGTTTTTTTGACTGGCTGCCCGACCACTGG	CAHSSMGRFFDWLPDHW	IGHV2-5	IGHD3-9	IGHJ5	10	26	35	41
1	0.004651162790697674	TGTGTGAGACAAGGAGATGGCTACGAGTACTGGTACTTCGATCTCTGG	CVRQGDGYEYWYFDLW	IGHV5-10-1	IGHD5-24	IGHJ2	10	13	23	27
1	0.004651162790697674	TGTGTGAAAGATCTTAAGGGGGCTGGTACTCGTATCCCGGGGGGCTGG	CVKDLKGAGTRIPGGW	IGHV3-30	IGHD2-2	IGHJ4	13	21	29	44
1	0.004651162790697674	TGTGCGACCCATAGCAGTGGCTGGTACCAGGACAACTTTGACTACTGG	CATHSSGWYQDNFDYW	IGHV1-46	IGHD6-19	IGHJ4	6	10	26	34
1	0.004651162790697674	TGTGCGAGGGGGGGTATAGCAGTGGTCCTGCACGCCTTTGACTACTGG	CARGGIAVVLHAFDYW	IGHV1-3	IGHD6-19	IGHJ4	7	11	24	35
1	0.004651162790697674	TGTGCGAGATTTAAGGGTAGGGCAGCAGCTGGGGGTTTTGACTACTGG	CARFKGRAAAGGFDYW	IGHV4-55	IGHD6-13	IGHJ4	9	14	31	36
1	0.004651162790697674	TGTGCGAGATCAAATTACTATGATAGTAGTGGTTATTTTGACTACTGG	CARSNYYDSSGYFDYW	IGHV3-21	IGHD3-22	IGHJ4	8	13	35	36
1	0.004651162790697674	TGTGCGAGACTCCCGTACGACGGGTGGAGCAGTGGCTCTGATTACTGG	CARLPYDGWSSGSDYW	IGHV5-10-1	IGHD6-19	IGHJ4	9	20	36	38
1	0.004651162790697674	TGTGCGAGACATTTGGTGGTAGCTGCTACTTGGTGGTTCGACCCCTGG	CARHLVVAATWWFDPW	IGHV4-39	IGHD2-15	IGHJ5	11	13	29	33
1	0.004651162790697674	TGTGCGAGAGTCCCTCATTCGTACACTGAGTACTACTTTGACTACTGG	CARVPHSYTEYYFDYW	IGHV4-31	IGHD2-8	IGHJ4	9	15	24	28
1	0.004651162790697674	TGTGCGAGAGTCCCTCATTCGTACACTGAGTACTACTTTGACTACTGG	CARVPHSYTEYYFDYW	IGHV4-4	IGHD2-8	IGHJ4	9	15	24	28
1	0.004651162790697674	TGTGCGAGAGTAGGCGGTGACTACGGGATTGGGATTTTTGACTACTGG	CARVGGDYGIGIFDYW	IGHV4-34	IGHD4-17	IGHJ4	9	14	24	36
1	0.004651162790697674	TGTGCGAGAGATTCTCTAGGATATTACTTTGGCCCGGTTGACTACTGG	CARDSLGYYFGPVDYW	IGHV3-21	IGHD2-15	IGHJ4	11	15	24	37
1	0.004651162790697674	TGTGCGAGAGATGGGTCGGGCAAAAGTGGTTATTACCTCGACTACTGG	CARDGSGKSGYYLDYW	IGHV3-21	IGHD3-22	IGHJ2P	11	24	35	43
1	0.004651162790697674	TGTGCGAGAGATAGTGGCATCAGCTGGCCCAACTACTTTGACTACTGG	CARDSGISWPNYFDYW	IGHV4-4	IGHD6-13	IGHJ4	11	16	26	31
1	0.004651162790697674	TGTGCGAGAAGAGGGCGTAGTGGTTATTCCCTTCTCCCCAGGGACTGG	CARRGRSGYSLLPRDW	IGHV4-34	IGHD3-22	IGHJ4	8	16	27	43
1	0.004651162790697674	TGTGCGAAACCATTTTTCTATAATGATAATGCCTACTTTGACTTCTGG	CAKPFFYNDNAYFDFW	IGHV3-30	IGHD3-16	IGHJ4	6	18	28	32
1	0.004651162790697674	TGTGCAAGAGGGGGATACGGTTCTGATAACAGGTACTTCGATCTGTGG	CARGGYGSDNRYFDLW	IGHV3-74	IGHD4-23	IGHJ2	9	15	20	31
1	0.004651162790697674	TGTCTATCGGCATTTTATGATAGTACTACTTATCACTATTTCTGG	CLSAFYDSTTYHYFW	IGHV3-22	IGHD3-22	IGHJ4	2	15	38	41
1	0.004651162790697674	TGTGTGAGAGCTACGATTGGGGATCCAAGGTACTTTGACTACTGG	CVRATIGDPRYFDYW	IGHV3-72	IGHD5-12	IGHJ4	3	9	17	30
1	0.004651162790697674	TGTGTGAAGAATAGTGGCTACGATTCAGGGCGGTCTGAGTGCTGG	CVKNSGYDSGRSECW	IGHV3-23	IGHD5-12	IGHJ4	7	10	24	41
1	0.004651162790697674	TGTGCGACCCAGAGAATACCACATTTTGACTTCTCGGGCTACTGG	CATQRIPHFDFSGYW	IGHV3-38	IGHD3-9	IGHJ4	4	22	30	38
1	0.004651162790697674	TGTGCGAGTACTAGGATAGCAGCAGCTGGTACCTTTGACTACTGG	CASTRIAAAGTFDYW	IGHV3-64	IGHD6-13	IGHJ4	7	15	31	32
1	0.004651162790697674	TGTGCGAGCCCGAATTACTATGATAGTAGTGGTTATTACTACTGG	CASPNYYDSSGYYYW	IGHV1-46	IGHD3-22	IGHJ4	7	13	36	37
1	0.004651162790697674	TGTGCGAGCGCCGCTAGAGGAGATAATCCCAACGAAGCCTACTGG	CASAARGDNPNEAYW	IGHV3-21	IGHD6-25	IGHJ4	7	9	14	38
1	0.004651162790697674	TGTGCGAGATCGACTGTTCAGAAAGATTTTGGAATTGACTCCTGG	CARSTVQKDFGIDSW	IGHV3-9	IGHD3-3	IGHJ4	4	26	32	34
1	0.004651162790697674	TGTGCGAGAGGTTGGATCGCTGGTACCGAGCCGTTTGGCTACTGG	CARGWIAGTEPFGYW	IGHV4-34	IGHD2-2	IGHJ4	10	18	25	33
1	0.004651162790697674	TGTGCGAGAGGCCATTACTATGATAGTAGTGGTTATTACTACTGG	CARGHYYDSSGYYYW	IGHV3-30	IGHD3-22	IGHJ4	9	13	36	37
1	0.004651162790697674	TGTGCGAGAGGCGACCAGTGGCTGGTACGGACGTTTGACTACTGG	CARGDQWLVRTFDYW	IGHV3-21	IGHD6-19	IGHJ4	9	15	28	33
1	0.004651162790697674	TGTGCGAGAGATTACGGTGACTTTTCCTACTACTTTGACTACTGG	CARDYGDFSYYFDYW	IGHV3-11	IGHD4-17	IGHJ4	11	12	21	27
1	0.004651162790697674	TGTGCGAGAGATGTGAGTCGACAGCAGACATACTTCCAGCACTGG	CARDVSRQQTYFQHW	IGHV3-30	IGHD6-13	IGHJ1	11	21	26	29
1	0.004651162790697674	TGTGCGAGAGATGGGCGCAGTGGCTGGAACGACTTTGACTACTGG	CARDGRSGWNDFDYW	IGHV3-21	IGHD6-19	IGHJ4	11	16	30	31
1	0.004651162790697674	TGTGCGAGAGACCCTGGTGGCAGTCGCCAAGGCACTGACTATTGG	CARDPGGSRQGTDYW	IGHV3-53	IGHD2-21	IGHJ4	10	19	28	35
1	0.004651162790697674	TGTGCGAGAGACCAATCCCGTAGTGGTGGAACATTTGACTACTGG	CARDQSRSGGTFDYW	IGHV4-31	IGHD2-15	IGHJ4	10	19	28	33
1	0.004651162790697674	TGTGCGAAGGATTGGGGTGACTGGTGGTGGTACTTTGACCACTGG	CAKDWGDWWWYFDHW	IGHV3-11	IGHD2-21	IGHJ4	6	21	28	30
1	0.004651162790697674	TGTGCGAAAGGGGTGGGAGCTACCCGTAAGTATATGGACGTCTGG	CAKGVGATRKYMDVW	IGHV3-23	IGHD1-26	IGHJ6	9	12	22	33
1	0.004651162790697674	TGTGCGAAAGATGGCGACAGGGGGGCTGGGCAGTTCCAGCACTGG	CAKDGDRGAGQFQHW	IGHV3-30	IGHD6-19	IGHJ1	11	23	28	33
1	0.004651162790697674	TGTGCGAAAAGTAAATCCGAGCGGTCGGGTGCTTTTGATATCTGG	CAKSKSERSGAFDIW	IGHV3-23	IGHD4-23	IGHJ3	8	10	18	29
1	0.004651162790697674	TGTGCAAAATCCCTCTCTGATAGTAGTGGTTATTACGAGGAATGG	CAKSLSDSSGYYEEW	IGHV3-43	IGHD3-22	IGHJ4	8	17	35	42
1	0.004651162790697674	TGTGCAAAAGGTGGAGGAACAGTATTAAAGCACTTTGAGTACTGG	CAKGGGTVLKHFEYW	IGHV3-23	IGHD3-22	IGHJ4	9	21	26	31
1	0.004651162790697674	TGTGCAAAAGACACTCATTATAGCAGCAGCTGGTTTGATATCTGG	CAKDTHYSSSWFDIW	IGHV3-9	IGHD6-13	IGHJ3	10	18	32	33
1	0.004651162790697674	TGTGCGCTACGTTCGGTTTTACTACGATATTTTGACTGGTCG	CALRSVLLRYFDWS	IGHV4-34	IGHD3-22	IGHJ4	5	18	25	30
1	0.004651162790697674	TGTGCGAGACGATCCCCTCTCTCAATAGACTTTGACTACTGG	CARRSPLSIDFDYW	IGHV5-51	IGHD7-27	IGHJ4	9	10	16	28
1	0.004651162790697674	TGTGCGAGACAGGATTGGCTGGTTCATGGGCCTGACCTCTGG	CARQDWLVHGPDLW	IGHV5-10-1	IGHD6-19	IGHJ5	10	15	22	33
1	0.004651162790697674	TGTGCGAGAGGGGGAGATGGCTACAATTTGTTTGACTACTGG	CARGGDGYNLFDYW	IGHV3-21	IGHD5-24	IGHJ4	9	13	27	30
1	0.004651162790697674	TGTGCGAGAGATGGCTCTAGTGGGAGCTACCTGGACTACTGG	CARDGSSGSYLDYW	IGHV3-21	IGHD1-26	IGHJ4	11	17	25	26
1	0.004651162790697674	TGTGCGAGAGACGCGACGCGGGGTGGTGACTTTGACTACTGG	CARDATRGGDFDYW	IGHV3-30	IGHD2-21	IGHJ4	10	21	27	28
1	0.004651162790697674	TGTGCGAGAGAGGGATACAGCTATGGTTCTTGGCACTACTGG	CAREGYSYGSWHYW	IGHV4-59	IGHD5-18	IGHJ4	10	12	27	34
1	0.004651162790697674	TGTGCGAGAAGGCCCCATGGTGCGGGGAGTTATTTTGTCTGG	CARRPHGAGSYFVW	IGHV4-4	IGHD3-10	IGHJ4	8	16	33	38
1	0.004651162790697674	TGTGCGAAGACGGGCGGCAGTGGCTGGCAGCTTCACTACTGG	CAKTGGSGWQLHYW	IGHV3-23	IGHD6-19	IGHJ4	7	16	26	34
1	0.004651162790697674	TGTGCGAAAGCAGATGCCCCCCGTCATTGTTTTGATTTCTGG	CAKADAPRHCFDFW	IGHV5-10-1	IGHD2-15	IGHJ3	6	8	12	29
1	0.004651162790697674	TGTGCACGGATGTGCTATGGTTCGGGGAGTTATGACTACTGG	CARMCYGSGSYDYW	IGHV2-70	IGHD3-10	IGHJ4	10	14	31	32
1	0.004651162790697674	TGTGCAAAAGATACCAGTATAGTGGGAGCACTTGACTACTGG	CAKDTSIVGALDYW	IGHV3-9	IGHD1-26	IGHJ4	12	16	28	31
1	0.004651162790697674	TGTGCGGGGATATATACTAGACCCTGGCACGACTCCTGG	CAGIYTRPWHDSW	IGHV4-55	.	IGHJ5	14	-1	-1	29
1	0.004651162790697674	TGTGCGACTTACGGTGGTAACTCCGCGGTTGACTCCTGG	CATYGGNSAVDSW	IGHV3-21	IGHD4-23	IGHJ4	6	9	24	28
1	0.004651162790697674	TGTGCGAGTTTTCCCTATAGCAGCAGCTCTGGCTACTGG	CASFPYSSSSGYW	IGHV4-39	IGHD6-13	IGHJ4	7	15	27	32
1	0.004651162790697674	TGTGCGAGTGTCCGGGACCGCGGACGATATGACTACTGG	CASVRDRGRYDYW	IGHV4-31	IGHD6-6	IGHJ4	7	20	26	29
1	0.004651162790697674	TGTGCGAGACCTGAGTCGAGCAGCTGGTACGTGAACTGG	CARPESSSWYVNW	IGHV3-11	IGHD6-13	IGHJ4	8	18	31	34
1	0.004651162790697674	TGTGCGAAAGATCATCGTGATAGTCCCCTTGGCATCTGG	CAKDHRDSPLGIW	IGHV3-23	IGHD3-22	IGHJ4	12	17	23	35
1	0.004651162790697674	TGTGTCCAAAACGGGGGAAAGTACTTTGACTACTGG	CVQNGGKYFDYW	IGHV4-30-2	IGHD3-3	IGHJ4	3	4	10	21
1	0.004651162790697674	TGTGCGAGATCAGAGATGGCTACAATGGGCTACTGG	CARSEMATMGYW	IGHV3-21	IGHD5-24	IGHJ4	8	11	25	29
1	0.004651162790697674	TGTGCGAGAGTTCTTGATACCGTTGTGGACTACTGG	CARVLDTVVDYW	IGHV4-39	IGHD1-20	IGHJ4	8	16	21	27
1	0.004651162790697674	TGTGCGAGAGGGGGCGGGGGAGTGATTGACTACTGG	CARGGGGVIDYW	IGHV4-59	IGHD3-16	IGHJ4	9	15	22	25
1	0.004651162790697674	TGTGCAAGAGATCGGGATGGTGACTTTGACTACTGG	CARDRDGDFDYW	IGHV3-74	IGHD2-8	IGHJ4	12	16	21	22
1	0.004651162790697674	TGTACCATCGATCCCCAGGGGTCCTTTGACTACTGG	CTIDPQGSFDYW	IGHV3-15	IGHD7-27	IGHJ4	6	9	17	23
1	0.004651162790697674	TGTGCGTGTCGTAGAGATGGCTACCTTTACTGG	CACRRDGYLYW	IGHV3-30	IGHD5-24	IGHJ4	5	9	23	27
1	0.004651162790697674	TGTGCGAGGGGCTTCGGGGAATTTGACCACTGG	CARGFGEFDHW	IGHV3-21	IGHD3-10	IGHJ4	7	12	19	21
1	0.004651162790697674	TGTGCGAGGGGCAGTGACTGGTACGCCTACTGG	CARGSDWYAYW	IGHV4-39	IGHD6-19	IGHJ4	7	10	24	26
1	0.004651162790697674	TGTGCGAGAGCGGAAAGGGCTTTTGATGTGTGG	CARAERAFDVW	IGHV3-11	IGHD1-14	IGHJ3	9	10	14	18
1	0.004651162790697674	TGCATAAGAGCGGAGAGGGCTTTTGATATCTGG	CIRAERAFDIW	IGHV3-23	IGHD2-15	IGHJ3	1	10	14	18
1	0.004651162790697674	TGTGCGAGAGAGGCAGTGGCTGATTACTGG	CAREAVADYW	IGHV1-46	IGHD6-19	IGHJ4	10	12	19	20
1	0.004651162790697674	TGTGCGGTTGATGCTTTTGATATCTGG	CAVDAFDIW	IGHV1-3	.	IGHJ3	5	-1	-1	8
1	0.004651162790697674	TGTGCGACCCAAAGGGGGGTCTACTGG	CATQRGVYW	IGHV3-23	IGHD3-16	IGHJ4	6	7	12	20
1	0.004651162790697674	TGTGCGACAGTGGGTGGGGACTACTGG	CATVGGDYW	IGHV3-33	IGHD6-19	IGHJ4	6	7	16	18
1	0.004651162790697674	TGTTTTTGTTCGGCTGGCTACTGG	CFCSAGYW	IGHV4-30-2	IGHD3-10	IGHJ4	2	7	12	17
1	0.004651162790697674	TGTGCGAGAAACTTCCAGAACTGG	CARNFQNW	IGHV3-21	.	IGHJ1	8	-1	-1	10
