# Supplementary material for: Biomarkers and Immune Repertoire Metrics Identified by Peripheral Blood Transcriptomic Sequencing Reveal the Pathogenesis of COVID-19
Source: Front Immunol. 2021 Aug 24;12:677025. doi: 10.3389/fimmu.2021.677025 (PMC8421539; doi:10.3389/fimmu.2021.677025)
Supplement: Supplementary file 1 [file DataSheet_1.zip › TCR_BCR/IGH/convert.20S039611A.clonotypes.IGH.txt]

count	freq	cdr3nt	cdr3aa	v	d	j	VEnd	DStart	DEnd	JStart
63	0.15829145728643215	TGTGGCAGAGAGGTGGGAGCTAGACAAGGGGTTGTCTACTGG	CGREVGARQGVVYW	IGHV4-39	IGHD1-26	IGHJ4	3	12	21	31
12	0.03015075376884422	TGTGCTAGAGATCTGGCCACTAGTGACGCTTATTTTGACTACTGG	CARDLATSDAYFDYW	IGHV3-72	IGHD5-12	IGHJ4	13	15	21	33
10	0.02512562814070352	TGTGCTAGAGTCGAGATTCGTGGGACTTCTCATATCTACTTTGACTACTGG	CARVEIRGTSHIYFDYW	IGHV3-72	IGHD1-26	IGHJ4	9	19	24	35
7	0.017587939698492462	TGTGCTAGAGATCTGGCCAGTAGTGCCGCTTATTTTGACTCCTTG	CARDLASSAAYFDSL	IGHV3-72	IGHD3-22	IGHJ4	13	18	24	33
6	0.01507537688442211	TGTGCGCGGGATCAGCGCCTGGGGATAGGGGCTACTTTTGATATCTGG	CARDQRLGIGATFDIW	IGHV3-21	IGHD7-27	IGHJ3	12	18	25	34
6	0.01507537688442211	TGTGGTAGAGATCTGGCCAGTAGTGCCGCTTATTTTGACTCCTTG	CGRDLASSAAYFDSL	IGHV3-72	IGHD3-22	IGHJ4	13	18	24	33
4	0.010050251256281407	TGTGCGAGAGTTCAAGTGAGGCAGCAGTTGGGACGGGAATTCTACTACTTCTACTACATGGACGTCTGG	CARVQVRQQLGREFYYFYYMDVW	IGHV3-11	IGHD6-13	IGHJ6	9	20	34	41
4	0.010050251256281407	TGTGCGAGAGCTCCGTGGGGGGGGGATAGCAGCAGCTGGCCCACTTATAATGACTACTGG	CARAPWGGDSSSWPTYNDYW	IGHV3-21	IGHD6-13	IGHJ4	9	21	38	50
4	0.010050251256281407	TGTGCTAGAGATCTGGCCAGTAGTGACGCTTACTTTGACTACTTG	CARDLASSDAYFDYL	IGHV3-72	IGHD3-22	IGHJ4	13	18	24	30
3	0.007537688442211055	TGTGCAAGAGATTACTATGATTCGGGGAGGTATGGATTGGACTACTACTACGGTATGGACGTCTGG	CARDYYDSGRYGLDYYYGMDVW	IGHV3-13	IGHD3-10	IGHJ6	11	12	32	40
3	0.007537688442211055	TGTGCGAGAGATGATGAGCGGCAGGCATTGGGGGGGAACTACTACTACCAGATGGACGTCTGG	CARDDERQALGGNYYYQMDVW	IGHV1-69D	IGHD3-16	IGHJ6	11	27	33	37
3	0.007537688442211055	TGTGCACGGTCTGTCGCCCCAAAGATTCAATTCGGGATCCCTGAGCCTTTTGATGTCTGG	CARSVAPKIQFGIPEPFDVW	IGHV2-26	IGHD7-27	IGHJ3	8	33	40	46
3	0.007537688442211055	TGTGTGAGACTGTCTACGTGGAGTCTAGTTGCCGAACGGACTATTGACTACTGG	CVRLSTWSLVAERTIDYW	IGHV5-51	IGHD5-12	IGHJ4	14	15	21	43
3	0.007537688442211055	TGTGCGAGAGACGCGGCAACTGGCAATGGGGTCTTTGACTGGTTCGCCCCCTGG	CARDAATGNGVFDWFAPW	IGHV3-23	IGHD1-1	IGHJ5	10	16	22	37
3	0.007537688442211055	TGTGCCAGAGATCTGGCCAGTAGCGACGCTTACTTTGACTACTTG	CARDLASSDAYFDYL	IGHV3-72	IGHD1-26	IGHJ4	13	18	23	30
3	0.007537688442211055	TGTACCACAGACCTCTTATACGGACACTTATTGGTCGCCTATTGG	CTTDLLYGHLLVAYW	IGHV3-15	IGHD1-20	IGHJ4	10	15	20	38
3	0.007537688442211055	TGTGGCAGAGAGGTGGGAGCTAGACAAGGGGTTGTCTACTGG	CGREVGARQGVVYW	IGHV3-48	IGHD1-26	IGHJ4	10	12	21	31
2	0.005025125628140704	TGTGCACGCAGAGTTTTATACCGCCTTCCTAGAAATTCCTGGTTCGTTTCGGAGCCTTATTGGTACTTCGATCTCTGG	CARRVLYRLPRNSWFVSEPYWYFDLW	IGHV2-5	IGHD1-20	IGHJ2	11	15	22	60
2	0.005025125628140704	TGTGCACACAGTTTGTATTACTCTGATAGTAGTGGTAATTACTACTCCACTGGTTACTACTTTAATTACTGG	CAHSLYYSDSSGNYYSTGYYFNYW	IGHV2-5	IGHD3-22	IGHJ4	10	14	44	54
2	0.005025125628140704	TGTACTAGAGGTGGAGGTGGCAGCAGCTCGGCGGGGGCTATTATTTACTACCACCCTATGGACGTCTGG	CTRGGGGSSSAGAIIYYHPMDVW	IGHV3-49	IGHD6-13	IGHJ6	9	19	27	57
2	0.005025125628140704	TGTACTAGAGGTGGAGGTGGCAGCAGCTCGGCGGGGGCTATTATTTACTACCACCCTATGGACGTCTGG	CTRGGGGSSSAGAIIYYHPMDVW	IGHV3-73	IGHD6-13	IGHJ6	8	19	27	57
2	0.005025125628140704	TGTGCAAAAGATATTACTGGGGCAGTGGCTGGCACGGGAAACTACTACTACGGTATGGACGTCTGG	CAKDITGAVAGTGNYYYGMDVW	IGHV3-43	IGHD6-19	IGHJ6	13	21	35	40
2	0.005025125628140704	TGTGCGAGAGGCGATCAGAGGTCAGCATACACCTATGGTCGCTACTTCTTTGACCTCTGG	CARGDQRSAYTYGRYFFDLW	IGHV4-34	IGHD2-8	IGHJ4	11	23	32	42
2	0.005025125628140704	TGTGTTAAAGATCAGACGACCTCTGAAACCAGTGGTTATTACAACTTTGACTACTGG	CVKDQTTSETSGYYNFDYW	IGHV3-23	IGHD3-22	IGHJ4	12	30	38	39
2	0.005025125628140704	TGTGCGAAGGATTCGACTGCTTTTAATGGTGTGTTCGATCCTTTTGATATTTGG	CAKDSTAFNGVFDPFDIW	IGHV3-66	IGHD2-8	IGHJ3	6	23	31	36
2	0.005025125628140704	TGTGCTAGAGTCGAGATTCGTGGGACTTCTCATATCTACTTTGACTACTGG	CARVEIRGTSHIYFDYW	IGHV3-73	IGHD1-26	IGHJ4	8	19	24	35
2	0.005025125628140704	TGTGCGAGACCGCCGGGGGGTTCGGGGAGTTACCTGTTGATCCAGCACTGG	CARPPGGSGSYLLIQHW	IGHV3-21	IGHD3-10	IGHJ1	8	18	31	40
2	0.005025125628140704	TGTGCGAAAGTCGGTCCTTCGGGGAGTTTCGGAAACTGGTTCGACCCCTGG	CAKVGPSGSFGNWFDPW	IGHV3-23	IGHD3-10	IGHJ5	9	17	27	33
2	0.005025125628140704	TGTGTAAAAGTGTATGATACCAGTGGCTGGTACAACTTTGGCTACTGG	CVKVYDTSGWYNFGYW	IGHV3-9	IGHD6-19	IGHJ4	9	16	28	29
2	0.005025125628140704	TGTGCGAGAGATCAGCGCCCGGGGATAGGGGCTACTTATGATATGTGG	CARDQRPGIGATYDMW	IGHV3-30	IGHD6-13	IGHJ3	12	17	27	34
2	0.005025125628140704	TGTGCGAGAGATCAGCGCCCGGGAATAGGGGCCACTTTTGATTTCTGG	CARDQRPGIGATFDFW	IGHV3-21	IGHD6-13	IGHJ3	12	17	27	34
2	0.005025125628140704	TGTGTACGTCACTTCAGCAGCGGCTTGAGGGTGTTTGACTACTGG	CVRHFSSGLRVFDYW	IGHV2-70	IGHD6-25	IGHJ4	7	15	24	33
2	0.005025125628140704	TGTGCTAGAGATCTGGCCACTAGTGCCGCTTTCTTTGACTCCTTC	CARDLATSAAFFDSF	IGHV3-72	IGHD5-12	IGHJ4	13	15	21	32
2	0.005025125628140704	TGTGCTAGAGACCTGGTCAGTAGTGCCGCTTACTTCGACTCCCTG	CARDLVSSAAYFDSL	IGHV3-72	IGHD3-22	IGHJ5	10	18	24	33
2	0.005025125628140704	TGTGCTAGAGACATGGTCAGTAGTGCCGCTTACTTCGACTCCCTG	CARDMVSSAAYFDSL	IGHV3-72	IGHD3-22	IGHJ5	10	18	24	33
2	0.005025125628140704	TGTGCCAGAGATCTGGCCAGTAGCGACGCTTACTTTGACTGGTTC	CARDLASSDAYFDWF	IGHV3-72	IGHD1-26	IGHJ4	13	18	23	30
2	0.005025125628140704	TGTGCCAGAGATCTGGCCAGTAGCGACGCTTACTTTGACTACTTG	CARDLASSDAYFDYL	IGHV4-30-2	IGHD1-26	IGHJ4	13	18	23	30
2	0.005025125628140704	TGTGCGAGTTTTCTCTACGCTGACTACCAAGTGGATGACTACTGG	CASFLYADYQVDDYW	IGHV4-31	IGHD4-17	IGHJ4	7	14	26	35
2	0.005025125628140704	TGTGCGAGAGCCCCTTCATACAGCTATGGTCCAGGCGGCTACTGG	CARAPSYSYGPGGYW	IGHV3-21	IGHD5-18	IGHJ4	9	17	29	38
2	0.005025125628140704	TGTGCGGGACGGAGACATGGCGACAATTACATTAACTACTGG	CAGRRHGDNYINYW	IGHV3-11	IGHD5-24	IGHJ4	5	8	26	27
2	0.005025125628140704	TGTGCGAGAGATGACCCAGGAGGGAACTACATGGACGTCTGG	CARDDPGGNYMDVW	IGHV4-59	IGHD7-27	IGHJ6	11	14	18	25
2	0.005025125628140704	TGCGCGAAAGCAGGAACTTTTATTACAGTTCTCGACCCCTGG	CAKAGTFITVLDPW	IGHV3-9	IGHD3-22	IGHJ5	9	19	25	31
2	0.005025125628140704	TGTGTACGAAAAGGGTCTAGTACCTGCTTATCATACTGG	CVRKGSSTCLSYW	IGHV2-5	IGHD2-2	IGHJ4	3	17	27	33
2	0.005025125628140704	TGTGCGAGAGATGGGTCTGGGGGCTGGTTCGACCCCTGG	CARDGSGGWFDPW	IGHV3-21	IGHD3-16	IGHJ5	11	17	22	23
2	0.005025125628140704	TGTGCGAGAGATGACCCTGGTGCTTTTTACCCGAACTGG	CARDDPGAFYPNW	IGHV3-21	IGHD6-13	IGHJ4	11	27	32	34
2	0.005025125628140704	TGTAGGATGTGGTTTGGAGACTTAAAGTCTGACTACTGG	CRMWFGDLKSDYW	IGHV3-73	IGHD3-3	IGHJ4	3	12	18	29
2	0.005025125628140704	TGTGCGGGTGAGGCGCACGGAGGAGACCACTGG	CAGEAHGGDHW	IGHV1-67	IGHD2-15	IGHJ4	3	17	21	24
2	0.005025125628140704	TGTGCGAGTGGGTATCCCCCAGACTACTGG	CASGYPPDYW	IGHV3-53	IGHD7-27	IGHJ4	7	8	18	21
1	0.002512562814070352	TGTGCAAAGGACGGAGCCTGTGACAGTCCCTACTGCAAAGATCCCTGGAGTTATTACAACAAATATGGTCTGGACGTCTGG	CAKDGACDSPYCKDPWSYYNKYGLDVW	IGHV3-9	IGHD3-10	IGHJ6	7	46	59	70
1	0.002512562814070352	TGTGCGAGAGTCCTAAAGAATTACTATGATAGTAGTGGTTATTACGACTCCCTTGGCTACATGGACGTCTGG	CARVLKNYYDSSGYYDSLGYMDVW	IGHV3-20	IGHD3-22	IGHJ6	9	19	44	56
1	0.002512562814070352	TGTGCGAGAGCTTCCGAACATGGTTCGGGGAGTTATTACCGAAATCACTACTACTACTACATGGACGTCTGG	CARASEHGSGSYYRNHYYYYMDVW	IGHV3-48	IGHD3-10	IGHJ6	9	19	37	46
1	0.002512562814070352	TGTGCGAAAGATCCCTCATATTGTGGTGGTGACTGCCGTATTTACTACTACTACTACATGGACGTCTGG	CAKDPSYCGGDCRIYYYYYMDVW	IGHV3-23	IGHD2-21	IGHJ6	12	16	35	42
1	0.002512562814070352	TGTGCGAGACGTAACTTACTCGAAGCCGGTATAGTGGGAGTTATTGGCTGGGCTTTTGATATCTGG	CARRNLLEAGIVGVIGWAFDIW	IGHV4-39	IGHD1-26	IGHJ3	9	25	39	51
1	0.002512562814070352	TGTGCGAGACACGAAATACGCAAATATTGTAGTAGTACCAGCTGCTATGGGCACTTTGACTACTGG	CARHEIRKYCSSTSCYGHFDYW	IGHV4-39	IGHD2-2	IGHJ4	10	23	48	52
1	0.002512562814070352	TGTGCGAGAGAGAGCCTATTACGATATTTTGACTGGTTACACCACTACTGGTACTTCGATCTCTGG	CARESLLRYFDWLHHYWYFDLW	IGHV1-8	IGHD3-9	IGHJ2	9	16	38	44
1	0.002512562814070352	TGTGCAAGAGATTTCCATAAGACGGCCAGTGGCTGGTACGAGGGAATCAGATACTTCCAGCACTGG	CARDFHKTASGWYEGIRYFQHW	IGHV3-13	IGHD6-19	IGHJ1	11	26	39	50
1	0.002512562814070352	TGTGCGAGATTCGCCGCCGTCGAGGTCCAGTTATCACTAAGGGATGATGTTTTTGATGTCTGG	CARFAAVEVQLSLRDDVFDVW	IGHV3-21	IGHD1-20	IGHJ3	8	25	33	43
1	0.002512562814070352	TGTGCGAGAGATATGTATTACTATGATAGTAGTGGTTATTCAAAAGGGGGGTTCGACCCCTGG	CARDMYYYDSSGYSKGGFDPW	IGHV4-31	IGHD3-22	IGHJ5	11	14	39	49
1	0.002512562814070352	TGTGCGAGAGATATGGGTTATAACGCTGGCTGGTCTGTCTCCTACAACTGGTTCGACCCCTGG	CARDMGYNAGWSVSYNWFDPW	IGHV4-59	IGHD3-10	IGHJ5	11	17	24	42
1	0.002512562814070352	TGTGCGAGAGAAGGCCAAATTGGGATAGCAGCAGCTGGTACTTACAACTGGTTCGACCCCTGG	CAREGQIGIAAAGTYNWFDPW	IGHV1-3	IGHD6-13	IGHJ5	10	24	40	42
1	0.002512562814070352	TGTGCGAAAGTAAACGATATTTTGACGTCTTCTTACCCGGTACTGCGGGGCTTTGACCACTGG	CAKVNDILTSSYPVLRGFDHW	IGHV3-11	IGHD3-9	IGHJ4	6	13	25	50
1	0.002512562814070352	TGTGCAAAAGATAAAGCCAGCGGGGCGAGGGGTGTAACAGTGGCTGGCTACTTTGACTACTGG	CAKDKASGARGVTVAGYFDYW	IGHV3-9	IGHD6-19	IGHJ4	12	29	46	47
1	0.002512562814070352	TGTGCCTTTCCGTTTGGTAAGAGTTTAGACTATTGTGGTGGTGACTGCTCGTCGGGCTGG	CAFPFGKSLDYCGGDCSSGW	IGHV4-30-2	IGHD2-21	IGHJ4	5	30	48	56
1	0.002512562814070352	TGTGCGAGGGACTTTTCCAGGGCGGGCGTGGGAGCTACATACTGCGCTTTTGATATCTGG	CARDFSRAGVGATYCAFDIW	IGHV4-28	IGHD1-26	IGHJ3	7	27	37	45
1	0.002512562814070352	TGTGCGAGAGATTTACGGTCTAGCAGCAGCTGGTACGAGTACAACTGGTTCGACCCCTGG	CARDLRSSSSWYEYNWFDPW	IGHV1-18	IGHD6-13	IGHJ5	11	16	36	38
1	0.002512562814070352	TGTGCGAGAGATCTCGAGGAGGTAGTACCAGCTGCTATGGGTTCCCCATTTGACTACTGG	CARDLEEVVPAAMGSPFDYW	IGHV3-21	IGHD2-2	IGHJ4	14	21	38	48
1	0.002512562814070352	TGTGCGAGAGATCCCCTAGACCATATTGCAGCATATGGTACGCGATATTTTGACTCTTGG	CARDPLDHIAAYGTRYFDSW	IGHV4-31	IGHD6-13	IGHJ4	12	23	41	48
1	0.002512562814070352	TGTGCGAAAGTGCCCCGACGCGCACATTATTATGATACTACTGGTTCCCCCTGGGACTGG	CAKVPRRAHYYDTTGSPWDW	IGHV3-23	IGHD3-22	IGHJ4	9	25	45	55
1	0.002512562814070352	TGTGCAAGAGGCGGTCAGAGGTTACAATACACCTCTGGGCGTTACTTCTTTGACACTTGG	CARGGQRLQYTSGRYFFDTW	IGHV4-34	IGHD2-15	IGHJ4	11	22	28	42
1	0.002512562814070352	TGTGCAAAAGATATACGACCGTGGATACAGCTTTACTACTACTACGGTATGGACGTCTGG	CAKDIRPWIQLYYYYGMDVW	IGHV3-9	IGHD5-18	IGHJ6	14	19	31	33
1	0.002512562814070352	TGTGCGAGTAGCCATTACTATGATAGTAGTGGTTATTATCCTACCTTTGACTACTGG	CASSHYYDSSGYYPTFDYW	IGHV7-4-1	IGHD3-22	IGHJ4	7	13	37	44
1	0.002512562814070352	TGTGCGAGACATGTAAGGGGCCCAGATTACTATGATAGTAGTGGCCCTGACTACTGG	CARHVRGPDYYDSSGPDYW	IGHV4-39	IGHD3-22	IGHJ4	13	25	43	47
1	0.002512562814070352	TGTGCGAGACATGAGTCTAGCAGTGGCTGGTACAGGCTTGGGTACTTCCAGCACTGG	CARHESSSGWYRLGYFQHW	IGHV4-39	IGHD6-19	IGHJ1	12	17	32	42
1	0.002512562814070352	TGTGCGAGAGCAAGATATGATAGTAGTGGTTATCACCAAGGCCGCCCTGACTACTGG	CARARYDSSGYHQGRPDYW	IGHV4-31	IGHD3-22	IGHJ4	9	15	32	47
1	0.002512562814070352	TGTGCGAGAGATATGCCGGCGATGCTAGCAGCAGCTGCCCTACCATTTGACTACTGG	CARDMPAMLAAAALPFDYW	IGHV3-30	IGHD6-13	IGHJ4	11	25	36	45
1	0.002512562814070352	TGTGCGAGAAACCCCGGGGCTGATAGCAGCAGTTGGTGGGGGAAGTTTGACTACTGG	CARNPGADSSSWWGKFDYW	IGHV4-28	IGHD6-13	IGHJ4	10	22	36	45
1	0.002512562814070352	TGTGCGAAAGGCTTAGATTGTAGTGGTGGTAGCTGCTACCCCGGAACCGACTACTGG	CAKGLDCSGGSCYPGTDYW	IGHV3-23	IGHD2-15	IGHJ4	9	16	44	48
1	0.002512562814070352	TGTGCAAAAGATATTCCCGCCGGATATACCGGCAATTGGGAGGCCTTTGACTACTGG	CAKDIPAGYTGNWEAFDYW	IGHV3-9	IGHD1-14	IGHJ4	13	19	31	44
1	0.002512562814070352	TGTGTGAGACAGTATTGTAGTGATACTACCTGCTACAATGCCTTAGATATGTGG	CVRQYCSDTTCYNALDMW	IGHV3-21	IGHD2-15	IGHJ3	8	12	35	37
1	0.002512562814070352	TGTGCGCGAAGGAGATTGGACGAATCGCAAGAGAACTGGACCTTCGACCTCTGG	CARRRLDESQENWTFDLW	IGHV3-21	IGHD2-8	IGHJ2	5	9	24	34
1	0.002512562814070352	TGTGCGAGCAGTGGCTGGTCTGATTACTACTACTACTACGGTATGGACGTCTGG	CASSGWSDYYYYYGMDVW	IGHV4-31	IGHD6-19	IGHJ6	7	8	18	22
1	0.002512562814070352	TGTGCGAGGTTGTACAGCTATGGTAACTACTACTACTACTACATGGACGTCTGG	CARLYSYGNYYYYYMDVW	IGHV3-21	IGHD5-18	IGHJ6	7	12	23	25
1	0.002512562814070352	TGTGCGAGATTCGCATTTCCTGACGTGGGCGCTACTACTGGGAATGACTTCTGG	CARFAFPDVGATTGNDFW	IGHV1-18	IGHD1-26	IGHJ4	8	24	37	44
1	0.002512562814070352	TGTGCGAGATCTTCGTATAGCAGTGTCTACTTTAATCCCGGATTTGACTCCTGG	CARSSYSSVYFNPGFDSW	IGHV4-39	IGHD6-19	IGHJ4	8	14	24	42
1	0.002512562814070352	TGTGCGAGACGACTTGACGGAGACTACATTAATTATACCTGGTTGGATCCCTGG	CARRLDGDYINYTWLDPW	IGHV5-10-1	IGHD4-11	IGHJ5	9	21	31	38
1	0.002512562814070352	TGTGCGAGACAGAATATAATCGAGTATAGCAGCTCGCGAAGATCAGGCTACTGG	CARQNIIEYSSSRRSGYW	IGHV4-39	IGHD6-6	IGHJ4	10	14	35	47
1	0.002512562814070352	TGTGCGAGAGTTGGGGTCGGTTTACCAGTGCCTGGCATTTTCCTTGACTACTGG	CARVGVGLPVPGIFLDYW	IGHV3-53	IGHD6-19	IGHJ4	9	18	34	43
1	0.002512562814070352	TGTGCGAGAGCCCCGGGATTATCTGCTACTATTGGCTACTACATGGACGTCTGG	CARAPGLSATIGYYMDVW	IGHV7-4-1	IGHD2-15	IGHJ6	9	22	29	35
1	0.002512562814070352	TGTGCGAGAGATTCGGCCAGAGGCTATAGCAGTGGCTCCAGCTTTGACTACTGG	CARDSARGYSSGSSFDYW	IGHV1-18	IGHD6-19	IGHJ4	11	24	36	41
1	0.002512562814070352	TGTGCGAGAGATTCGGCCAGAGGCTATAGCAGTGGCTCCAGCTTTGACTACTGG	CARDSARGYSSGSSFDYW	IGHV4-31	IGHD6-19	IGHJ4	11	24	36	41
1	0.002512562814070352	TGTGCGAGAGATCATAGTAATTGGGGTAGCAGTGGCTTCATGGTTGACTACTGG	CARDHSNWGSSGFMVDYW	IGHV3-21	IGHD6-19	IGHJ4	12	26	36	43
1	0.002512562814070352	TGTGCGAGAGATGGGCCCGGGAAATGTAGTGGTGGTAGGTGCTTCTTCTACTGG	CARDGPGKCSGGRCFFYW	IGHV1-18	IGHD2-15	IGHJ4	11	24	42	47
1	0.002512562814070352	TGTGCGAGAGATGGGGCGGGAAATTTTTTAAATTCTTATTATCTGGACTACTGG	CARDGAGNFLNSYYLDYW	IGHV4-31	IGHD3-10	IGHJ4	11	35	41	45
1	0.002512562814070352	TGTGCGAGAGATGAAGTGGTTCGGGGAGTTATTAGTGATGCTTTTGATATCTGG	CARDEVVRGVISDAFDIW	IGHV3-30	IGHD3-10	IGHJ3	11	16	33	35
1	0.002512562814070352	TGTGCGAGAGATAATTTCAAGGGGGGTAGTGGTTACCTCTTGGGGGACTACTGG	CARDNFKGGSGYLLGDYW	IGHV3-30	IGHD3-22	IGHJ4	11	25	34	45
1	0.002512562814070352	TGTGCGAGAACCCCGGGTATCGCAGCAATTGAGGGGCGCTTCTTTGACTACTGG	CARTPGIAAIEGRFFDYW	IGHV1-3	IGHD6-13	IGHJ4	8	11	26	41
1	0.002512562814070352	TGTGCGAAAGCGTCGGTCAGTGGCTGGCCCAGGTGGCGGTACTTCGATCTCTGG	CAKASVSGWPRWRYFDLW	IGHV3-23	IGHD6-19	IGHJ2	9	17	26	37
1	0.002512562814070352	TGTGCGAAAGATATGAAACCTACGGTGACCGGGGTCGATGCTTTTGATATCTGG	CAKDMKPTVTGVDAFDIW	IGHV3-23	IGHD4-17	IGHJ3	11	19	28	36
1	0.002512562814070352	TGTGCGAAAGATAGTGGCTACGACGGATACAGCAGGTATAGTTTTGACTACTGG	CAKDSGYDGYSRYSFDYW	IGHV3-23	IGHD5-12	IGHJ4	11	12	22	42
1	0.002512562814070352	TGTGCACGGATATTCGGCAGTGCCACCATAGGGGTCGGTGCTTTTGATATCTGG	CARIFGSATIGVGAFDIW	IGHV2-26	IGHD3-10	IGHJ3	11	24	30	38
1	0.002512562814070352	TGTGCAAGAGCTCCAACTGGAATTAGCTACAGAAATTACTACTTTGACTACTGG	CARAPTGISYRNYYFDYW	IGHV6-1	IGHD1-1	IGHJ4	9	13	21	36
1	0.002512562814070352	TGTGCAAGAGATCGGGAATGGGGACAGCAGCTCTTATACTACTTTGACTACTGG	CARDREWGQQLLYYFDYW	IGHV3-74	IGHD6-13	IGHJ4	12	24	31	36
1	0.002512562814070352	TGTACCACATTTCAGCCGGGAGGCTACGGTGACTCCAGGTCTCTTGACTACTGG	CTTFQPGGYGDSRSLDYW	IGHV3-15	IGHD4-17	IGHJ4	8	23	33	43
1	0.002512562814070352	TGTGTGAAAATCGCGAGGGGACTGGGAGTTATCCCCCATTCTCTCTACTGG	CVKIARGLGVIPHSLYW	IGHV3-23	IGHD3-16	IGHJ4	8	23	32	44
1	0.002512562814070352	TGTGCCCGTTCGGGGCACGATAGTGGCTACGATTACACCATTGACTACTGG	CARSGHDSGYDYTIDYW	IGHV3-20	IGHD5-12	IGHJ4	4	19	35	40
1	0.002512562814070352	TGTGCCAGAGATCGTCAGGAATTGGTCCCCAATAACTATTTCGACCCCTGG	CARDRQELVPNNYFDPW	IGHV4-30-2	IGHD3-10	IGHJ5	12	30	36	39
1	0.002512562814070352	TGTGCGAGAGTCGGTCTTTCGGGGAGTTTCGGAAACTGGTTCGACCCCTGG	CARVGLSGSFGNWFDPW	IGHV3-11	IGHD3-10	IGHJ5	9	17	27	33
1	0.002512562814070352	TGTGCGAGAGTCGGTAATTCGGGGAGTTTCGGAAACTGGTTCGACCCCTGG	CARVGNSGSFGNWFDPW	IGHV3-53	IGHD3-10	IGHJ5	9	17	27	33
1	0.002512562814070352	TGTGCGAGAGGCTGGAAGTATAGCAGTGGCTGGACCCACTTTGACTACTGG	CARGWKYSSGWTHFDYW	IGHV1-8	IGHD6-19	IGHJ4	11	17	32	37
1	0.002512562814070352	TGTGCGAGAGGGTATGGTTCGGGGACCCACCTCGGCTGGTTCGACCCCTGG	CARGYGSGTHLGWFDPW	IGHV1-8	IGHD3-10	IGHJ5	10	12	24	35
1	0.002512562814070352	TGTGCGAGAGGAGGGATAGCAGCAGCCCGATTCTACGGTATGGACGTCTGG	CARGGIAAARFYGMDVW	IGHV1-8	IGHD6-13	IGHJ6	10	15	25	39
1	0.002512562814070352	TGTGCGAGAGATTCTGGCGGCCCACTATGGTCCGATGCTTTTGATATCTGG	CARDSGGPLWSDAFDIW	IGHV4-31	IGHD1-26	IGHJ3	11	20	27	33
1	0.002512562814070352	TGTGCGAGAGATTCCCGTAAAGATGGTCACGCCGACCACCTTGACTCTTGG	CARDSRKDGHADHLDSW	IGHV7-4-1	IGHD5-24	IGHJ4	11	15	25	40
1	0.002512562814070352	TGTGCGAGAGATTACGGTACTAATCACTACTACTACGGTATGGACGTCTGG	CARDYGTNHYYYGMDVW	IGHV3-11	IGHD2-8	IGHJ6	11	16	23	25
1	0.002512562814070352	TGTGCGAGAGATCTCGGAAATCGGCCCAAGAAGCAGCTGATTGACTACTGG	CARDLGNRPKKQLIDYW	IGHV7-4-1	IGHD2-2	IGHJ4	14	31	38	40
1	0.002512562814070352	TGTGCGAGAGATCGCTATTGTAGTGGTGGTGCTTGCTTTTCCGATCTCTGG	CARDRYCSGGACFSDLW	IGHV3-53	IGHD2-15	IGHJ2	12	15	29	41
1	0.002512562814070352	TGTGCGAGAGATCGGCCTAATGCTTCGGGGAGTCTTATGGTTGACTACTGG	CARDRPNASGSLMVDYW	IGHV4-31	IGHD3-10	IGHJ4	12	19	32	40
1	0.002512562814070352	TGTGCGAGAGAACGATTTTTGGAGTGGCACCCTTCAGGTATGGACGTCTGG	CARERFLEWHPSGMDVW	IGHV3-30	IGHD3-3	IGHJ6	10	11	26	39
1	0.002512562814070352	TGTGCGAGAACTCCGCGGAGCTATGGCCGAGAGAACTACATGGACGTCTGG	CARTPRSYGRENYMDVW	IGHV4-28	IGHD5-18	IGHJ6	9	18	25	34
1	0.002512562814070352	TGTGCGAAGGCGGGGACTACGGTGACTAGGAATGATGGTTTTGATATCTGG	CAKAGTTVTRNDGFDIW	IGHV3-23	IGHD4-17	IGHJ3	7	14	27	31
1	0.002512562814070352	TGTGCGAAAGATGCCCCCGGTCTACGATTCCCCAACTACTTTGACTACTGG	CAKDAPGLRFPNYFDYW	IGHV3-23	IGHD5-12	IGHJ4	11	21	28	34
1	0.002512562814070352	TGTGCGAAAGATAGGGATAGTAGTGGTTTTTACTACAACTTTGACTACTGG	CAKDRDSSGFYYNFDYW	IGHV3-23	IGHD3-22	IGHJ4	11	15	32	33
1	0.002512562814070352	TGTGCACTTAGTAATTCGGGGAGCAGCAGCTGTTTTACCTTTGACTACTGG	CALSNSGSSSCFTFDYW	IGHV2-26	IGHD6-13	IGHJ4	6	21	31	38
1	0.002512562814070352	TGTGCACACAGCTGGGTAGCAGTGGCTGACCCTTGGTACTTCGATCTCTGG	CAHSWVAVADPWYFDLW	IGHV2-5	IGHD6-19	IGHJ2	10	16	27	33
1	0.002512562814070352	TGTGCAAGGATCGAGATTATTGGGACCTCTCATATCTACTTTGATTACTGG	CARIEIIGTSHIYFDYW	IGHV3-72	IGHD3-3	IGHJ4	4	14	22	35
1	0.002512562814070352	TGTGCAAGAGCTAACGGTGACCGTTACTACTACTACTACATGGACGTCTGG	CARANGDRYYYYYMDVW	IGHV3-13	IGHD4-17	IGHJ6	9	13	20	24
1	0.002512562814070352	TGTACTAGAGATTTTCCCATAGCAGCAGCTGGTCCTTTTTTTGACTACTGG	CTRDFPIAAAGPFFDYW	IGHV3-49	IGHD6-13	IGHJ4	11	18	32	39
1	0.002512562814070352	TGTTCGAGAGATCTTGGCCCTGAGTACGGCATACCGCGACACTACTGG	CSRDLGPEYGIPRHYW	IGHV3-23	IGHD2-2	IGHJ4	14	26	32	40
1	0.002512562814070352	TGTCTGAAAGTCGTGGGCTGGGCCCCGCCTCAATACTTCCATCACTGG	CLKVVGWAPPQYFHHW	IGHV3-23	IGHD6-19	IGHJ1	9	15	20	31
1	0.002512562814070352	TGTGTCAAGAGGATGGCGACACCTACTAGCCATGGTTTTGACGTCTGG	CVKRMATPTSHGFDVW	IGHV3-11	IGHD5-24	IGHJ3	3	11	20	31
1	0.002512562814070352	TGTGTGAAAGATAAGACTGATGCCAGCTCTCTCCCCTTTGACTTCTGG	CVKDKTDASSLPFDFW	IGHV3-23	IGHD2-2	IGHJ4	11	22	27	35
1	0.002512562814070352	TGTGTAAGAGCCTCAGGGACTGAGGTTCGGGGAATTTCTGACTACTGG	CVRASGTEVRGISDYW	IGHV3-9	IGHD3-10	IGHJ4	3	23	32	38
1	0.002512562814070352	TGTGCCCCCGGCGAGATGTCAGTGGGACTAGGGTACTTTGACTACTGG	CAPGEMSVGLGYFDYW	IGHV1-3	IGHD1-26	IGHJ4	4	20	26	33
1	0.002512562814070352	TGTGCGTCCGGTATAGCAGCAGCTGTCCCGTACTACTTTGACTACTGG	CASGIAAAVPYYFDYW	IGHV4-59	IGHD6-13	IGHJ4	5	9	24	29
1	0.002512562814070352	TGTGCGTACCGTGGTTCGGGGAGTGACGTAAACTGGTTCGACCCCTGG	CAYRGSGSDVNWFDPW	IGHV4-34	IGHD3-10	IGHJ5	5	11	23	30
1	0.002512562814070352	TGTGCGCGTGATTCTGGCGGGAGCTATCGCGGTCCGCTCGACTACTGG	CARDSGGSYRGPLDYW	IGHV3-21	IGHD1-26	IGHJ4	5	18	25	39
1	0.002512562814070352	TGTGCGAGGGCAGATAAGGGAGTGGCGGCCGGTTGGTTCGATTCCTGG	CARADKGVAAGWFDSW	IGHV4-4	IGHD3-3	IGHJ5	7	18	24	33
1	0.002512562814070352	TGTGCGAGATTAGGATATTGTAGTGGTGGTAGCTGTCGTGACTACTGG	CARLGYCSGGSCRDYW	IGHV4-59	IGHD2-15	IGHJ4	8	10	34	38
1	0.002512562814070352	TGTGCGAGAGATTTGGGGGACCATGATTCGGGGACACTGGACTCCTGG	CARDLGDHDSGTLDSW	IGHV4-59	IGHD3-10	IGHJ4	11	22	33	39
1	0.002512562814070352	TGTGCGAGAGATCTGGGCAGCAGCTGGCCCTACTACTTTGACTACTGG	CARDLGSSWPYYFDYW	IGHV1-18	IGHD6-13	IGHJ4	13	16	26	30
1	0.002512562814070352	TGTGCGAGAGATCGTCTGGGTTATTCCAAAGGGTACTTTGACTACTGG	CARDRLGYSKGYFDYW	IGHV3-30	IGHD3-22	IGHJ4	12	18	24	33
1	0.002512562814070352	TGTGCGAGAGATCAGCGCCCGGGAATAGGGGCCACTTTTGATTTCTGG	CARDQRPGIGATFDFW	IGHV3-66	IGHD6-13	IGHJ3	12	17	27	34
1	0.002512562814070352	TGTGCGAGAGATAGGGACTACGGTGACTACGTTCCGTCTGACTCCTGG	CARDRDYGDYVPSDSW	IGHV3-21	IGHD4-17	IGHJ4	11	15	31	38
1	0.002512562814070352	TGTGCGAGAGAGGGGAGGTATCTCCCAGTAGGTGGTGGTGCCTTCTGG	CAREGRYLPVGGGAFW	IGHV4-39	IGHD2-21	IGHJ1	8	31	39	44
1	0.002512562814070352	TGTGCGAGAACTAGCTGTACGAATGGTGTATGCCCTTTTGATATCTGG	CARTSCTNGVCPFDIW	IGHV4-59	IGHD2-8	IGHJ3	8	15	32	34
1	0.002512562814070352	TGTGCACGCCTTATGGTTCGGGGAGTCGTCTACTACTTTGACTATTGG	CARLMVRGVVYYFDYW	IGHV2-26	IGHD3-10	IGHJ4	7	11	25	30
1	0.002512562814070352	TGTGCACGGTGGACTACACAGGGACCTCTTGATGCACTTGATATCTGG	CARWTTQGPLDALDIW	IGHV2-70	IGHD4-11	IGHJ3	8	11	17	29
1	0.002512562814070352	TGTGCACGATCATCGGTTACATCTGACACTGGGACTTTTGACATCTGG	CARSSVTSDTGTFDIW	IGHV6-1	IGHD1-14	IGHJ3	5	13	18	34
1	0.002512562814070352	TGTGCACACTACTTAGCAGCAGCTGGACACAACTGGTTCGACCCCTGG	CAHYLAAAGHNWFDPW	IGHV2-5	IGHD6-13	IGHJ5	8	13	25	28
1	0.002512562814070352	TGTGCACACCCATATAGCAGTGGCTGGGAAGTCTTCTTTGACTACTGG	CAHPYSSGWEVFFDYW	IGHV2-5	IGHD6-19	IGHJ4	8	12	26	35
1	0.002512562814070352	TGTGCACACAGTGAGGAATGGTTCGGGGAGAACTGGTTCGACCCCTGG	CAHSEEWFGENWFDPW	IGHV2-5	IGHD3-10	IGHJ5	10	17	29	30
1	0.002512562814070352	TGTGCAAAAGCTAGGCACAGGACCTACTACTACGGTATGGACGTCTGG	CAKARHRTYYYGMDVW	IGHV3-43	IGHD2-15	IGHJ6	9	10	14	23
1	0.002512562814070352	TGTACTAGAGATCGGGGATGGGATATTGCAGATGCTTTTGATATCTGG	CTRDRGWDIADAFDIW	IGHV3-42	IGHD2-15	IGHJ3	12	20	27	30
1	0.002512562814070352	TGCGCGAGAGGATGGTATACTAGTGGCTTGGGTGCTTTTGATACCTGG	CARGWYTSGLGAFDTW	IGHV4-31	IGHD6-19	IGHJ3	9	13	27	32
1	0.002512562814070352	TATGCGAGAGCCAATACCGAGATGTTAGGGTTCGGTTCTGACTACTGG	YARANTEMLGFGSDYW	IGHV3-53	IGHD3-10	IGHJ4	9	28	34	38
1	0.002512562814070352	TGTGTTCACAGAAGTGGATATAGTGGCTCACCTTTTGACTACTGG	CVHRSGYSGSPFDYW	IGHV2-5	IGHD5-12	IGHJ4	11	13	27	33
1	0.002512562814070352	TGTGTAAAAGTTTTTGGCGATGGCTGGTACCACTTTGAGTACTGG	CVKVFGDGWYHFEYW	IGHV3-9	IGHD3-3	IGHJ4	9	10	16	26
1	0.002512562814070352	TGTGCTAGAGACATGGTCAGTAGTGCCGCTTACTTCGACTCCCTG	CARDMVSSAAYFDSL	IGHV3-22	IGHD3-22	IGHJ4	10	18	24	30
1	0.002512562814070352	TGTGCGGGAGGGGGGTATTACTTTGATAATAGTGAGATGGAGTGG	CAGGGYYFDNSEMEW	IGHV4-34	IGHD3-22	IGHJ4	10	14	33	42
1	0.002512562814070352	TGTGCGACCTGGGGTACAAGTGGAACGACGGGATTTGACTTCTGG	CATWGTSGTTGFDFW	IGHV4-34	IGHD1-1	IGHJ4	6	12	29	33
1	0.002512562814070352	TGTGCGACGACGTATTACTATGACTACTACGGTATGGACGTCTGG	CATTYYYDYYGMDVW	IGHV4-39	IGHD1-1	IGHJ6	6	7	11	12
1	0.002512562814070352	TGTGCGAGGGGGGACGGGGACTACGGTGGTAACTTTGACTACTGG	CARGDGDYGGNFDYW	IGHV1-46	IGHD4-23	IGHJ4	7	18	30	31
1	0.002512562814070352	TGTGCGAGACTTCTACCGATAGCAGCAGCTGGTTTTGACTACTGG	CARLLPIAAAGFDYW	IGHV5-10-1	IGHD6-13	IGHJ4	9	18	32	33
1	0.002512562814070352	TGTGCGAGACTCTTGGGGATTGATAGCAGCACCATGCGTTACTGG	CARLLGIDSSTMRYW	IGHV5-10-1	IGHD6-13	IGHJ4	9	22	30	39
1	0.002512562814070352	TGTGCGAGACGTCTTGGTTATTCCCTCTCCTATTTTGACTACTGG	CARRLGYSLSYFDYW	IGHV4-39	IGHD3-22	IGHJ4	9	14	21	29
1	0.002512562814070352	TGTGCGAGACATCTCTATGATAGTAGACGAGGCTTCCAGCACTGG	CARHLYDSRRGFQHW	IGHV4-39	IGHD3-22	IGHJ1	15	16	25	32
1	0.002512562814070352	TGTGCGAGACACGGAAGTACGTTTGGGGGAGTCCTTGCCACATGG	CARHGSTFGGVLATW	IGHV4-34	IGHD3-16	IGHJ4	8	17	31	42
1	0.002512562814070352	TGTGCGAGAGTCAGAAGTGGTTCGGGGAGTTATCCTGACTACTGG	CARVRSGSGSYPDYW	IGHV4-31	IGHD3-10	IGHJ4	9	17	32	35
1	0.002512562814070352	TGTGCGAGAGGCGAGAGAATAGGTGATAGTATTATTGACTACTGG	CARGERIGDSIIDYW	IGHV1-8	IGHD3-22	IGHJ4	11	23	30	34
1	0.002512562814070352	TGTGCGAGAGATTCTTTCTTAGGGTACTACTACATGGACGTCTGG	CARDSFLGYYYMDVW	IGHV3-21	.	IGHJ6	11	-1	-1	24
1	0.002512562814070352	TGTGCGAGAGATTGGAGAGGTTCGGGGAGTTATTTTGACTACTGG	CARDWRGSGSYFDYW	IGHV3-33	IGHD3-10	IGHJ4	11	18	32	33
1	0.002512562814070352	TGTGCGAGAGATCGTATAGCAGTGGCTGGTACCTTTGACTACTGG	CARDRIAVAGTFDYW	IGHV3-30	IGHD6-19	IGHJ4	12	13	31	32
1	0.002512562814070352	TGTGCGAGAGACGCACCGGGCAGTGGTTGGCTCCTTGACTACTGG	CARDAPGSGWLLDYW	IGHV3-11	IGHD6-19	IGHJ4	10	19	29	34
1	0.002512562814070352	TGTGCGAGAGAGGTACCGTGGCCTGTTCATGCTTTTGATATCTGG	CAREVPWPVHAFDIW	IGHV3-30	IGHD1-1	IGHJ3	10	12	17	28
1	0.002512562814070352	TGTGCGAGAGAGGGTTATTACTATGGTTCGGGGAATGTGTACTGG	CAREGYYYGSGNVYW	IGHV3-30	IGHD3-10	IGHJ4	10	15	33	39
1	0.002512562814070352	TGTGCGAGAGAGGGTGGCAGCAGCTGGTACTACTTTGACTACTGG	CAREGGSSWYYFDYW	IGHV1-3	IGHD6-13	IGHJ4	10	16	25	26
1	0.002512562814070352	TGTGCGAGAGAACACTATGATAGTAGTGGTTATTATGACTACTGG	CAREHYDSSGYYDYW	IGHV3-30	IGHD3-22	IGHJ4	10	13	34	35
1	0.002512562814070352	TGTGCGAGAAGTAAGACTACGTCGGGGGGGTGGTTCGACCCCTGG	CARSKTTSGGWFDPW	IGHV4-34	IGHD4-17	IGHJ5	8	14	21	30
1	0.002512562814070352	TGTGCGAAACTCCATGGGATGGCTGCGTGGTTCTTTGACTACTGG	CAKLHGMAAWFFDYW	IGHV3-23	IGHD1-14	IGHJ4	8	25	31	32
1	0.002512562814070352	TGTGCGAAACAACGGGGGCTAGATAGTGGGAGTTCCGACCACTGG	CAKQRGLDSGSSDHW	IGHV3-23	IGHD1-26	IGHJ5	8	22	31	35
1	0.002512562814070352	TGTGCACACAGGGAGGCAGCAGCGACCAACTGGTTCGACCCCTGG	CAHREAAATNWFDPW	IGHV2-5	IGHD6-13	IGHJ5	10	15	22	26
1	0.002512562814070352	TGTGCAAAAGTTTTTGCCGATGGCTGGTACCACTTTGAGTATTGG	CAKVFADGWYHFEYW	IGHV3-9	IGHD5-24	IGHJ4	9	18	24	26
1	0.002512562814070352	TGTGCAAAAGTTTATGGCGATGGCTGGTACCACTTTGAATCCTGG	CAKVYGDGWYHFESW	IGHV3-9	IGHD5-24	IGHJ4	9	18	24	26
1	0.002512562814070352	TGTGCGTCCGTAGCAGTGGCTGGTACCTACTTTGACTACTGG	CASVAVAGTYFDYW	IGHV3-23	IGHD6-19	IGHJ4	5	10	25	26
1	0.002512562814070352	TGTGCGGCCCAACTAGGACGCGACTTCCACTTCGATCTCTGG	CAAQLGRDFHFDLW	IGHV4-59	IGHD2-15	IGHJ2	5	12	17	28
1	0.002512562814070352	TGTGCGGCGCTTGGATACTACTACTACGGTATGGACGTCTGG	CAALGYYYYGMDVW	IGHV1-58	IGHD3-3	IGHJ6	7	10	14	15
1	0.002512562814070352	TGTGCGAGTAAGCGAATAGAACGGTCCAACTTTGACTACTGG	CASKRIERSNFDYW	IGHV4-4	IGHD2-21	IGHJ4	7	13	18	28
1	0.002512562814070352	TGTGCGAGACGCGTTCGGCCGGAACTACACTTAGACTCCTGG	CARRVRPELHLDSW	IGHV4-39	IGHD1-7	IGHJ4	9	20	27	28
1	0.002512562814070352	TGTGCGAGACATCGAGTGGTGCGGGATGCTTTTGATATCTGG	CARHRVVRDAFDIW	IGHV5-10-1	IGHD2-15	IGHJ3	11	14	20	24
1	0.002512562814070352	TGTGCGAGACATAGAACGACAGTGGCTTGGTTTGACTATTGG	CARHRTTVAWFDYW	IGHV4-55	IGHD6-19	IGHJ4	12	19	26	30
1	0.002512562814070352	TGTGCGAGAGTGGATACAGCTATGGTCAACTTTGACTACTGG	CARVDTAMVNFDYW	IGHV3-21	IGHD5-18	IGHJ4	9	10	25	28
1	0.002512562814070352	TGTGCGAGAGCCTATAACTCGAACTACCCCCCAGAATCCTGG	CARAYNSNYPPESW	IGHV3-33	IGHD1-7	IGHJ5	9	12	26	37
1	0.002512562814070352	TGTGCGAGAGATCGGTTTAGTGGGAGCTACCCAAGTATCTGG	CARDRFSGSYPSIW	IGHV4-59	IGHD1-26	IGHJ3	12	13	29	35
1	0.002512562814070352	TGTGCGAGAGATGCCGTGGGTGGGGGAGCTGCTGACTCTTGG	CARDAVGGGAADSW	IGHV3-30	IGHD3-16	IGHJ4	11	20	27	32
1	0.002512562814070352	TGTGCGAGAGAGCGGAAAGGAATGGCGATATTTGAGGTGTGG	CARERKGMAIFEVW	IGHV1-2	IGHD3-9	IGHJ4	10	25	32	39
1	0.002512562814070352	TGTGCGAGAACCCATAACTACTACTACTACATGGACGTCTGG	CARTHNYYYYMDVW	IGHV4-28	IGHD3-10	IGHJ6	9	11	15	16
1	0.002512562814070352	TGTGCACACAGGAACCGTATGGTGGCTACCTTTGACTACTGG	CAHRNRMVATFDYW	IGHV2-5	IGHD5-12	IGHJ4	10	17	28	29
1	0.002512562814070352	TGTGCAAAAGATATGGGGAGCAGCAGCTGGAATGACTATTGG	CAKDMGSSSWNDYW	IGHV3-43	IGHD6-13	IGHJ4	13	18	29	32
1	0.002512562814070352	TGTGCGTGCAGGTCGGCCGACGTCGGGGAGTTATCCTGG	CACRSADVGELSW	IGHV7-4-1	IGHD3-10	IGHJ5	5	22	33	34
1	0.002512562814070352	TGTGCGAGCCATGGGGTGGGAGCTTCCCCGGGCTACTGG	CASHGVGASPGYW	IGHV4-39	IGHD1-26	IGHJ4	12	15	23	32
1	0.002512562814070352	TGTGCGAGCGTGCTGGGAGCTACCCACTTTGACTATTGG	CASVLGATHFDYW	IGHV4-39	IGHD1-26	IGHJ4	7	13	22	25
1	0.002512562814070352	TGTGCGAGGTCAGGGACCTCTAACGGTATGGACGTCTGG	CARSGTSNGMDVW	IGHV4-28	IGHD3-10	IGHJ6	7	20	24	27
1	0.002512562814070352	TGTGCGAGATTTAGTAGTGGTGCGTCATTTGACTACTGG	CARFSSGASFDYW	IGHV4-55	IGHD3-22	IGHJ4	9	11	20	27
1	0.002512562814070352	TGTGCGAGACTAGAAAGTGGGCCGGGAATTGACTACTGG	CARLESGPGIDYW	IGHV5-51	IGHD1-26	IGHJ4	9	15	20	28
1	0.002512562814070352	TGTGCGAGAGCCTATCGTGGTTACCGATTCGACCCCTGG	CARAYRGYRFDPW	IGHV4-31	IGHD3-22	IGHJ5	9	16	22	27
1	0.002512562814070352	TGTGCGAGAGCCCTTGTGTGGTGGCTACTTGACTACTGG	CARALVWWLLDYW	IGHV3-21	IGHD2-21	IGHJ4	9	16	23	28
1	0.002512562814070352	TGTGCGAGAGGGCCTACTAGAGTCGCGTTGGACTACTGG	CARGPTRVALDYW	IGHV4-34	IGHD1-26	IGHJ4	10	13	18	30
1	0.002512562814070352	TGTGCGAGAGGATCACGTTCCCGCACTTTTGGCTACTGG	CARGSRSRTFGYW	IGHV7-4-1	IGHD1-1	IGHJ4	9	15	20	27
1	0.002512562814070352	TGTGCGAGAGGAAGCTCGTCTTCTCCCCTTGACTACTGG	CARGSSSSPLDYW	IGHV4-4	IGHD6-6	IGHJ4	9	12	19	28
1	0.002512562814070352	TGTGCGAGAGATGTCTCCCGCGGGTACTTCGATCTCTGG	CARDVSRGYFDLW	IGHV4-31	.	IGHJ2	16	-1	-1	22
1	0.002512562814070352	TGTGCGAGAGATACGCGTCTTGAAGGGTTTGACTACTGG	CARDTRLEGFDYW	IGHV4-31	.	IGHJ4	11	-1	-1	27
1	0.002512562814070352	TGTGCAACAGATCGCGGCTCGGTGGACTTACCCCACTGG	CATDRGSVDLPHW	IGHV1-24	IGHD4-23	IGHJ4	12	19	24	34
1	0.002512562814070352	TGTGGGAAAAGGGCGGTACACTACGCATTGGACGTCTGG	CGKRAVHYALDVW	IGHV3-23	IGHD1-1	IGHJ6	8	13	19	28
1	0.002512562814070352	TGTGCTAGAGATTTAGGAGGGTCTGCCAGCAGCTGG	CARDLGGSASSW	IGHV3-21	IGHD6-13	IGHJ4	11	26	31	32
1	0.002512562814070352	TGTGCTAGAGATAGGCTACGAGCTCTTGACTACTGG	CARDRLRALDYW	IGHV3-72	IGHD5-12	IGHJ4	11	13	20	25
1	0.002512562814070352	TGTGCGACCCCCCCGGTCGGTAGTGGTGACCCCTGG	CATPPVGSGDPW	IGHV3-21	IGHD2-15	IGHJ5	6	19	26	27
1	0.002512562814070352	TGTGCGAGACTATCGATCTATGGTTCGGACGTCTGG	CARLSIYGSDVW	IGHV5-51	IGHD3-10	IGHJ6	9	17	25	26
1	0.002512562814070352	TGTGCGAGACAAACTAGCAACAGCTGTTACGACTGG	CARQTSNSCYDW	IGHV7-4-1	IGHD6-13	IGHJ1	8	14	30	31
1	0.002512562814070352	TGTGCGAGAGCCGAGGGCCCTGCTTTTGATATCTGG	CARAEGPAFDIW	IGHV1-69D	.	IGHJ3	9	-1	-1	20
1	0.002512562814070352	TGTGCGAGAGGGGGATTTCGTTACATGGAGATCTGG	CARGGFRYMEIW	IGHV4-34	IGHD3-3	IGHJ6	10	13	17	21
1	0.002512562814070352	TGTGCGAGAGATGAGCTGGGTGCTTTTGATATCTGG	CARDELGAFDIW	IGHV4-31	IGHD2-2	IGHJ3	11	13	18	20
1	0.002512562814070352	TGTGCGAGAGATATCAATAACTACTTTGACTCCTGG	CARDINNYFDSW	IGHV3-21	IGHD2-15	IGHJ4	11	14	18	19
1	0.002512562814070352	TGTGCGAAAACAGAGGTGGGGTTTGGCGACCCCTGG	CAKTEVGFGDPW	IGHV3-21	IGHD3-16	IGHJ5	6	20	25	26
1	0.002512562814070352	TGTGCAACAGGAAGATTATGGACCTTTGACTACTGG	CATGRLWTFDYW	IGHV1-24	IGHD3-16	IGHJ4	9	14	19	23
1	0.002512562814070352	TGTGCAAGGGATCTTCGATACGCTCTGGACGTCTGG	CARDLRYALDVW	IGHV3-74	IGHD3-22	IGHJ6	13	17	21	25
1	0.002512562814070352	TGTGCAAAAGATCTTTACGGCCCCACTGACTCCTGG	CAKDLYGPTDSW	IGHV3-23	IGHD1-26	IGHJ4	15	21	25	26
1	0.002512562814070352	TGTACAAGAGATCTGGGAGGGTCTGACAGCAGCTGG	CTRDLGGSDSSW	IGHV3-74	IGHD1-26	IGHJ1	13	14	18	26
1	0.002512562814070352	TGTACAAGAGACCTCGGGGGCATTGGCGCGTTCTGG	CTRDLGGIGAFW	IGHV3-73	IGHD3-10	IGHJ4	8	13	18	32
1	0.002512562814070352	TGTGCTGGTCTTGTGGGCTGGTTCGACCCCTGG	CAGLVGWFDPW	IGHV1-46	IGHD2-21	IGHJ5	4	10	15	17
1	0.002512562814070352	TGTGCCAGAGATGCGCGCAATTTTGACTACTGG	CARDARNFDYW	IGHV3-74	.	IGHJ4	11	-1	-1	21
1	0.002512562814070352	TGTGCCAGAGAGGCACCAGAATTTGACTACTGG	CAREAPEFDYW	IGHV3-47	IGHD2-15	IGHJ4	10	13	17	21
1	0.002512562814070352	TGTGCGAGAGGTTTGGACGGGTGGGACTACTGG	CARGLDGWDYW	IGHV1-8	IGHD3-3	IGHJ4	10	11	16	24
1	0.002512562814070352	TGTGCGAGAGATGAGGGTACGATTTTTGACTGG	CARDEGTIFDW	IGHV3-53	IGHD3-3	IGHJ1	11	17	27	28
1	0.002512562814070352	TGTGCGAGAGACGGTGGTAGAGTTGACTACTGG	CARDGGRVDYW	IGHV4-34	IGHD4-23	IGHJ4	9	10	18	22
1	0.002512562814070352	TGTGCAGCCGCGGGTCGAAGCTTTGACTACTGG	CAAAGRSFDYW	IGHV3-23	IGHD6-25	IGHJ4	4	5	10	20
1	0.002512562814070352	TGTGCAACTAGTGACTACCCGGGGAACTACTGG	CATSDYPGNYW	IGHV1-24	IGHD4-17	IGHJ4	7	10	17	25
1	0.002512562814070352	TGTGCGAGAGGGAATCCCTCGGGGTACTGG	CARGNPSGYW	IGHV3-30	IGHD3-10	IGHJ4	9	18	23	24
1	0.002512562814070352	TGTGCGCGAGGCGGGGGCGCCTACTGG	CARGGGAYW	IGHV3-21	IGHD3-10	IGHJ4	9	11	15	20
1	0.002512562814070352	TGTGCGAGAGAGGGTATGGTTTACTGG	CAREGMVYW	IGHV1-18	IGHD3-10	IGHJ4	10	14	20	21
1	0.002512562814070352	TGTTCGCAATCCCTCGACTATTTG	CSQSLDYL	IGHV3-74	IGHD7-27	IGHJ4	2	8	12	15
1	0.002512562814070352	TGTTCGAGACAATTAGAAGATTGG	CSRQLEDW	IGHV3-33	IGHD5-24	IGHJ4	8	9	14	21
1	0.002512562814070352	TGTGTGAGAGGAGTTGACTACTGG	CVRGVDYW	IGHV4-34	.	IGHJ4	10	-1	-1	13
1	0.002512562814070352	TGTGCGAGTATAGAGGACTACTGG	CASIEDYW	IGHV4-4	IGHD2-8	IGHJ2	7	8	12	20
1	0.002512562814070352	TGTGCGAGAGCCTGGGTTTACTGG	CARAWVYW	IGHV3-11	IGHD7-27	IGHJ4	9	11	15	18
