# Supplementary material for: Biomarkers and Immune Repertoire Metrics Identified by Peripheral Blood Transcriptomic Sequencing Reveal the Pathogenesis of COVID-19
Source: Front Immunol. 2021 Aug 24;12:677025. doi: 10.3389/fimmu.2021.677025 (PMC8421539; doi:10.3389/fimmu.2021.677025)
Supplement: Supplementary file 1 [file DataSheet_1.zip › TCR_BCR/IGH/convert.20S039612A.clonotypes.IGH.txt]

count	freq	cdr3nt	cdr3aa	v	d	j	VEnd	DStart	DEnd	JStart
3	0.02158273381294964	TGTGCTCGAATACGGGAAGGGTCTACGATAAGCAGCGCAAGATCTAGTTTCTTTGACTCTTGG	CARIREGSTISSARSSFFDSW	IGHV2-5	IGHD3-16	IGHJ4	4	24	30	50
3	0.02158273381294964	TGCGCGAGAGACCGCCTTAGCAGTGGCTTGTACCTCTATTATTTTGACTATTGG	CARDRLSSGLYLYYFDYW	IGHV1-3	IGHD6-19	IGHJ4	10	17	32	42
3	0.02158273381294964	TGTGCGAAAGCGAATTACTATCATAGTACGGAATACTTTGACTACTGG	CAKANYYHSTEYFDYW	IGHV3-30	IGHD3-22	IGHJ4	6	15	27	33
3	0.02158273381294964	TGTGCACGGGGTCAGGCTGGATATAGTGGCTATGACTACTGG	CARGQAGYSGYDYW	IGHV2-26	IGHD5-12	IGHJ4	8	17	31	32
3	0.02158273381294964	TGTGCGAGAGGCCGTTACCCGTATTATTTTGACAACTGG	CARGRYPYYFDNW	IGHV4-34	IGHD4-23	IGHJ4	12	13	18	20
2	0.014388489208633094	TGTGCGAGACAAAAGGGGAGACGAGAATATTATGTGGACACTAGTGGTAATTACTACTTTAAGGACTGG	CARQKGRREYYVDTSGNYYFKDW	IGHV4-39	IGHD2-15	IGHJ4	10	41	47	51
2	0.014388489208633094	TGTGCACGCCTCCGGCTCCATGAGGTTCGAGGGATTATTACAGGGGGTTACTACTTTGACTATTGG	CARLRLHEVRGIITGGYYFDYW	IGHV2-26	IGHD3-10	IGHJ4	7	23	39	48
2	0.014388489208633094	TGTGCGAAAGATCCCAAGGGCGATGTAGGTTCTTACTCTCTAAGCAATTGGTTCGACCCCTGG	CAKDPKGDVGSYSLSNWFDPW	IGHV3-30	IGHD3-22	IGHJ5	12	27	36	44
2	0.014388489208633094	TGTGCCCACAGAAATGACTACACTGACTACGGCCATCGGGCTCCTCTTGACTACTGG	CAHRNDYTDYGHRAPLDYW	IGHV2-5	IGHD4-11	IGHJ4	11	13	30	46
2	0.014388489208633094	TGTGTAAAGATGAGATTGGAATATAGCATCACCTGGGAACCCTTTGACTCCTGG	CVKMRLEYSITWEPFDSW	IGHV3-9	IGHD6-13	IGHJ4	7	21	35	41
2	0.014388489208633094	TGTGCGAGAGGCGTAGGGAATTATTATTGGGAGGCCACTTTTGATATCTGG	CARGVGNYYWEATFDIW	IGHV3-11	IGHD3-10	IGHJ3	9	15	26	37
2	0.014388489208633094	TGCGCGAGACAGACGGCTTCCATTTTGAATCAGGGAGTTTTCGACTCCTGG	CARQTASILNQGVFDSW	IGHV4-39	IGHD3-10	IGHJ5	10	32	38	39
2	0.014388489208633094	TGTGTACGATGTGGACTCCATTTCGAAAAACGCGCATTTGACTACTGG	CVRCGLHFEKRAFDYW	IGHV2-5	IGHD3-3	IGHJ4	3	14	19	36
2	0.014388489208633094	TGTGCGAGAGTAATCGGGAACAGTTGGTACAATGACCACTGG	CARVIGNSWYNDHW	IGHV4-31	IGHD1-1	IGHJ4	9	25	31	32
2	0.014388489208633094	TGTGCGAGAGCTCAGTGGACCAGAAGCTCGGGTGACTACTGG	CARAQWTRSSGDYW	IGHV1-18	IGHD6-19	IGHJ4	9	12	17	32
2	0.014388489208633094	TGTGCACACAGACAGTATGAAAAGGCTTTTGATATCTGG	CAHRQYEKAFDIW	IGHV2-5	IGHD2-8	IGHJ3	12	14	18	24
2	0.014388489208633094	TGTGCGAGACGCACCAATCACTGGTTCGACCCCTGG	CARRTNHWFDPW	IGHV5-10-1	IGHD2-15	IGHJ5	9	11	15	19
2	0.014388489208633094	TGTGCGACTGAATATACCAGCGGACAGTGG	CATEYTSGQW	IGHV7-81	IGHD6-25	IGHJ4	6	12	22	27
2	0.014388489208633094	TGTGCGAGAGGTGGAAAACCCCACTACTGG	CARGGKPHYW	IGHV4-34	IGHD1-1	IGHJ4	10	11	15	22
2	0.014388489208633094	TGTACGAGTGAATATACCAGCGGACAGTGG	CTSEYTSGQW	IGHV3-21	IGHD6-25	IGHJ1	7	12	22	27
2	0.014388489208633094	TGTACCACAGGTATCGGGGACTCCTGG	CTTGIGDSW	IGHV3-15	IGHD3-10	IGHJ4	9	13	17	18
1	0.007194244604316547	TGTGCGAGAGGAGGGCGTGACTTCCAAATCCTTATACCAGCAACTGGTACTCCATATGCTTTTGATATGTGG	CARGGRDFQILIPATGTPYAFDMW	IGHV1-8	IGHD6-13	IGHJ3	10	32	49	55
1	0.007194244604316547	TGTGCGAGACATGGGTATGATAGTAGTGGTTATTACCGCTACTACTACTACTACGGTATGGACGTCTGG	CARHGYDSSGYYRYYYYYGMDVW	IGHV4-39	IGHD3-22	IGHJ6	12	15	35	39
1	0.007194244604316547	TGTGCGAGACATGGGGGTCCAAGGGTTGAGTGGTTATTGAGACCCTCCCACTACGATATGGACGTCTGG	CARHGGPRVEWLLRPSHYDMDVW	IGHV4-31	IGHD3-3	IGHJ6	8	27	37	49
1	0.007194244604316547	TGTGCGAGAGATTTTCCGGGGAATTGTAGAAGTACCGCCTGCCCCGGTTTTTCTTGGTTCGACTCCTGG	CARDFPGNCRSTACPGFSWFDSW	IGHV3-53	IGHD2-2	IGHJ5	11	22	35	54
1	0.007194244604316547	TGTGCAAAAGATATAGGGCCTCTATTACTATGGTTCGGGGAGTTATTTCCTGATGCTTTTGATATCTGG	CAKDIGPLLLWFGELFPDAFDIW	IGHV3-43	IGHD3-10	IGHJ3	14	22	46	50
1	0.007194244604316547	TGTGCGAAAGCCCTTTGGGGGGGATGGTTCGGGAAAACTTACTACTACTACGGTATGGACGTCTGG	CAKALWGGWFGKTYYYYGMDVW	IGHV3-23	IGHD3-10	IGHJ6	9	23	32	39
1	0.007194244604316547	TGTGCGAGGGAGATGCAGATAATAGCGGCCCCACGGCGCGAGCCTGGATACTTCCAAAACTGG	CAREMQIIAAPRREPGYFQNW	IGHV3-21	IGHD2-21	IGHJ1	7	20	25	43
1	0.007194244604316547	TGTGCGAGACATGGTATAAGTCATTCCGCAGCAGCTGGTACAGTTCTTTGGTTCGACCCCTGG	CARHGISHSAAAGTVLWFDPW	IGHV4-39	IGHD6-13	IGHJ5	12	27	40	48
1	0.007194244604316547	TGTGCGAGACATATAAGGTCATCGTTCCTCATATTCTCGGCGGTGGCTACAATTGACTATTGG	CARHIRSSFLIFSAVATIDYW	IGHV4-39	IGHD5-24	IGHJ4	11	43	51	52
1	0.007194244604316547	TGTGCGAGAGTATCTGGTCTTACATCTGGCGATATTTTGGCTGGTGCCCCACTGGACTTTTGG	CARVSGLTSGDILAGAPLDFW	IGHV1-46	IGHD3-9	IGHJ4	9	29	44	60
1	0.007194244604316547	TGTGCGAGAGATAAGAAGGTATTACTATGGTTCGGGGAAAAACCCTACGGTATGGACGTCTGG	CARDKKVLLWFGEKPYGMDVW	IGHV3-33	IGHD3-10	IGHJ6	11	18	37	51
1	0.007194244604316547	TGTGCGAGGGACTCCGATTACACTAATGGTACCCACTGGTATGATCTCAATGACTTCTGG	CARDSDYTNGTHWYDLNDFW	IGHV3-21	IGHD2-8	IGHJ4	7	21	29	50
1	0.007194244604316547	TGTGCGAGGATTCTGAGCAATTATGTTGCCGGAATTGTGTCCAACTGGTTCGACCCCTGG	CARILSNYVAGIVSNWFDPW	IGHV4-59	IGHD2-21	IGHJ5	7	28	34	37
1	0.007194244604316547	TGTGCGAGACACCGATATTGTTCTGCTCTCAGTTGCCACCGGTGGTACTTCGATCTCTGG	CARHRYCSALSCHRWYFDLW	IGHV4-31	IGHD2-15	IGHJ2	8	13	20	42
1	0.007194244604316547	TGTGCGAGAGTGCGCGGTTCGGGGCTTACTCTCAGACGGGGGGCATGGTTCGACCCCTGG	CARVRGSGLTLRRGAWFDPW	IGHV4-31	IGHD3-10	IGHJ5	9	15	23	45
1	0.007194244604316547	TGTGCGAGAGGACCTTACTATGATAGTAGTGGTTCCCAATTGGGTGCTTTTGATATCTGG	CARGPYYDSSGSQLGAFDIW	IGHV3-23	IGHD3-22	IGHJ3	6	14	33	44
1	0.007194244604316547	TGTGCGAGAGATTACTTCCCTAACCAACCCCCTTACTACTACTACGGTATGGACGTCTGG	CARDYFPNQPPYYYYGMDVW	IGHV3-33	IGHD3-10	IGHJ6	11	13	25	33
1	0.007194244604316547	TGTGCGAGAAGTGGGGCCAAGTTTGGGCTGCGGGTCCCGAGGCGGGAATTTGACTACTGG	CARSGAKFGLRVPRREFDYW	IGHV4-59	IGHD3-16	IGHJ4	8	20	26	48
1	0.007194244604316547	TGTGCGAGATCTTCCGGGTATAGCAGCAGCTGGTACCTCGGGTGGTTCGACCCCTGG	CARSSGYSSSWYLGWFDPW	IGHV4-55	IGHD6-13	IGHJ5	9	13	35	42
1	0.007194244604316547	TGTGCGAGAGTCTTAGGAATGAATGTTCTGAAACCAAATGGCGCGCTCGGCGACTGG	CARVLGMNVLKPNGALGDW	IGHV1-18	IGHD2-15	IGHJ1	9	13	17	52
1	0.007194244604316547	TGTGCGAGAGATTCGCGTGCGGTTCGGGGAGTTATTATTTACTACTTTGACTACTGG	CARDSRAVRGVIIYYFDYW	IGHV3-53	IGHD3-10	IGHJ4	11	20	37	39
1	0.007194244604316547	TGTGCGAGAGATCAGTATTATTATGGTTCGGGGAGTTATATCCACTTTGAGTACTGG	CARDQYYYGSGSYIHFEYW	IGHV1-18	IGHD3-10	IGHJ4	12	14	38	43
1	0.007194244604316547	TGTGCGAGAGATATTGGCTATTATTACGATATTTTGACTGGCCCCTGTGACTACTGG	CARDIGYYYDILTGPCDYW	IGHV3-21	IGHD3-9	IGHJ4	11	21	40	47
1	0.007194244604316547	TGTGCCAGAGATAAGGGACCTCTGATGCAAGCAGTGGGTCTGTTTGACTCTTGG	CARDKGPLMQAVGLFDSW	IGHV1-46	IGHD6-19	IGHJ4	11	29	36	42
1	0.007194244604316547	TGTGCGAGTCGCATTACTTCCCCCATCTACTACTACTACGGTATGGACGTCTGG	CASRITSPIYYYYGMDVW	IGHV4-59	IGHD3-16	IGHJ6	7	18	24	26
1	0.007194244604316547	TGCGCGAGAGACCGCCTTAGCAGTGGCTTGTACCTCTATTATTTTGACTATTGG	CARDRLSSGLYLYYFDYW	IGHV3-30	IGHD6-19	IGHJ4	10	17	32	42
1	0.007194244604316547	TGCGCGAGAGAGCGTTGTACTACTACGACCTGCTATGGCTGGTACGACCCCTGG	CARERCTTTTCYGWYDPW	IGHV3-53	IGHD2-2	IGHJ5	10	14	36	38
1	0.007194244604316547	TGTGTAAGAGGGTTAGGTGGTTATCAAGGTGGTTGGTACTTCGATCTCTGG	CVRGLGGYQGGWYFDLW	IGHV3-13	IGHD3-22	IGHJ2	9	16	23	33
1	0.007194244604316547	TGTGCGAGGGACTATGGTTCGGGGAGTTATTATGGGGCCTGGGGCTACTGG	CARDYGSGSYYGAWGYW	IGHV4-31	IGHD3-10	IGHJ4	7	10	32	44
1	0.007194244604316547	TGTGCGAGACCTAAGTACAAGCTTCGGGGAATGGATTCTTTTCAGATCTGG	CARPKYKLRGMDSFQIW	IGHV4-39	IGHD3-10	IGHJ3	9	22	29	33
1	0.007194244604316547	TGTGCGAGACCCCGCTCTCCGGATTCGTCACTCTGGAACTTCGATCTCTGG	CARPRSPDSSLWNFDLW	IGHV4-31	IGHD2-15	IGHJ2	8	16	22	32
1	0.007194244604316547	TGTGCGAGAGCCATCTATGATAGTAGTGGGGGGGGTGCTTTTGATATCTGG	CARAIYDSSGGGAFDIW	IGHV3-53	IGHD3-22	IGHJ3	9	14	28	35
1	0.007194244604316547	TGTGCGAGAGATAGAGAAATAGGGGGGCGTGGCCGGGATCCTGACTACTGG	CARDREIGGRGRDPDYW	IGHV3-30	IGHD7-27	IGHJ4	11	34	40	41
1	0.007194244604316547	TGTGCGAGAGACTCCGCGTATAGAGAACGGGGCTACGGTATTGACGTCTGG	CARDSAYRERGYGIDVW	IGHV4-31	IGHD4-17	IGHJ6	10	32	38	42
1	0.007194244604316547	TGTGCGAGAGACCACAGTGTCTACGATGGGGGAGGTTACTTTGACTACTGG	CARDHSVYDGGGYFDYW	IGHV3-30	IGHD5-12	IGHJ4	10	15	26	36
1	0.007194244604316547	TGTGCGAAACCTCCTCATGACTCCGGTCTTCCTAACTGGTTCGACCCCTGG	CAKPPHDSGLPNWFDPW	IGHV3-23	IGHD4-17	IGHJ5	8	14	26	33
1	0.007194244604316547	TGTGCGAAAGATGCATTTCGCGACAGCAGTTGGTTTCTTTTTGACCAATGG	CAKDAFRDSSWFLFDQW	IGHV3-23	IGHD6-13	IGHJ4	11	23	33	39
1	0.007194244604316547	TGTGCACACATCCTTCTATGGTTCGGGGGAAACAATTGGTTCGACTCCTGG	CAHILLWFGGNNWFDSW	IGHV2-5	IGHD3-10	IGHJ5	9	15	27	31
1	0.007194244604316547	TGTGCACACAGCCAGTCCGAAGTGGTGGCGGAGGCAATCTTTGACTACTGG	CAHSQSEVVAEAIFDYW	IGHV2-5	IGHD2-15	IGHJ4	10	20	27	38
1	0.007194244604316547	TGTGCACAGAGATCTCGGAGGAATAGTGTCTGGCGCCCCTTTGACTACTGG	CAQRSRRNSVWRPFDYW	IGHV2-5	IGHD2-21	IGHJ4	11	19	25	38
1	0.007194244604316547	TGTGCAAAAGATACTATGGTTCGGGGAGGCCCTGATGCTTTTGATATCTGG	CAKDTMVRGGPDAFDIW	IGHV3-43	IGHD3-10	IGHJ3	12	13	27	32
1	0.007194244604316547	TGTACCACAGTTACCCTTAATTATGATAGCAGTGCTTATTATAACTACTGG	CTTVTLNYDSSAYYNYW	IGHV3-15	IGHD3-22	IGHJ4	9	21	40	43
1	0.007194244604316547	TGTGTCAAAGGCAATAGAGCTTACTACGATGGCTTTTTTGACAACTGG	CVKGNRAYYDGFFDNW	IGHV3-23	IGHD3-22	IGHJ4	3	20	27	36
1	0.007194244604316547	TGTGCCACAGAACGGGATTGCAGTGCTGGCAGCTGCCTTGCCTACTGG	CATERDCSAGSCLAYW	IGHV3-15	IGHD2-15	IGHJ4	10	16	35	37
1	0.007194244604316547	TGTGCGAGGGAATATGATGGGCACCATGATGTTGCTTTTGATATCTGG	CAREYDGHHDVAFDIW	IGHV1-18	IGHD2-21	IGHJ3	7	8	13	24
1	0.007194244604316547	TGTGCGAGACTTAAATATTGTGGAACTAGTACCTGCTTGGACTACTGG	CARLKYCGTSTCLDYW	IGHV3-21	IGHD2-21	IGHJ4	8	14	22	26
1	0.007194244604316547	TGTGCGAGACAAAGTGGGAGCTACCAAAGTGGATTCGTCGACTACTGG	CARQSGSYQSGFVDYW	IGHV4-39	IGHD1-26	IGHJ4	10	12	23	39
1	0.007194244604316547	TGTGCGAGAGTTGGTATAGCAGCAGCTGGTACGGGCTTTGACTACTGG	CARVGIAAAGTGFDYW	IGHV1-46	IGHD6-13	IGHJ4	9	12	32	35
1	0.007194244604316547	TGTGCGAGAGATCGCTATCACGATCTTTTGACTGGGTTTAACCACTGG	CARDRYHDLLTGFNHW	IGHV3-21	IGHD3-9	IGHJ4	12	15	34	36
1	0.007194244604316547	TGTGCGAAACAGCAGAGTAGAGATGACTACAAGTACTTTGACTACTGG	CAKQQSRDDYKYFDYW	IGHV7-4-1	IGHD5-24	IGHJ4	6	16	31	33
1	0.007194244604316547	TGTGCGAAAGACGGGAGTGTGAGCTTCCCGTACTACTTTGACTACTGG	CAKDGSVSFPYYFDYW	IGHV3-23	IGHD1-26	IGHJ4	10	15	24	29
1	0.007194244604316547	TGTACGGGAGCAAGATGGCAAGAGACATTTTTTGGGCTCGACCCCTGG	CTGARWQETFFGLDPW	IGHV3-21	IGHD3-3	IGHJ5	9	28	34	37
1	0.007194244604316547	TGTTTCACCTATGACAATAGTGCTGATTATTACCTGGTCTCCTGG	CFTYDNSADYYLVSW	IGHV3-22	IGHD3-22	IGHJ5	3	8	32	40
1	0.007194244604316547	TGTGTGACAACTCAGTCACGGAACTCGGGCTTAGGGGGCTACTGG	CVTTQSRNSGLGGYW	IGHV3-21	IGHD2-21	IGHJ4	3	12	18	38
1	0.007194244604316547	TGTGCCACTCTCAAAGTGGGAGCTACCCCAGCGGTTGACTACTGG	CATLKVGATPAVDYW	IGHV3-38	IGHD1-26	IGHJ4	6	14	25	34
1	0.007194244604316547	TGTGCGAGGGGGCGTGATAGTAGTGGTTATTACTCCAACTACTGG	CARGRDSSGYYSNYW	IGHV7-4-1	IGHD3-22	IGHJ4	7	14	33	37
1	0.007194244604316547	TGTGCGAGAGATCATGGTTCGGGGAGTTATGGTTTTGACTACTGG	CARDHGSGSYGFDYW	IGHV3-13	IGHD3-10	IGHJ4	12	13	29	33
1	0.007194244604316547	TGTGCGAGAGACTCGAGCTATGCCTATGGGCAGTTTGACTCCTGG	CARDSSYAYGQFDSW	IGHV4-31	IGHD2-2	IGHJ4	10	16	23	33
1	0.007194244604316547	TGTGCGAAAGATTGGTACGGTTCGGGGAGTTATTGTGACTACTGG	CAKDWYGSGSYCDYW	IGHV3-33	IGHD3-10	IGHJ4	11	18	33	35
1	0.007194244604316547	TGTGCGACTTACAATCGTGACTATAGTGAGTTTGACAACTGG	CATYNRDYSEFDNW	IGHV3-23	IGHD1-26	IGHJ4	6	21	27	30
1	0.007194244604316547	TGTGCGACCATGGTGGCTACAGTCTGGAGTATGGACTACTGG	CATMVATVWSMDYW	IGHV3-30	IGHD5-12	IGHJ4	6	12	19	33
1	0.007194244604316547	TGTGCGAGGCACGACGCTGACTTCGATGCTTATGATCTTTGG	CARHDADFDAYDLW	IGHV1-67	IGHD1-1	IGHJ3	7	10	15	24
1	0.007194244604316547	TGTGCGAGACGGGGTATAGAAGTGCCTACTCTTGACACCTGG	CARRGIEVPTLDTW	IGHV5-10-1	IGHD6-19	IGHJ4	9	11	23	25
1	0.007194244604316547	TGTGCGAGAGGTCGACTACAGTGGTACGGTATGGACGTCTGG	CARGRLQWYGMDVW	IGHV4-34	IGHD4-23	IGHJ6	10	13	25	30
1	0.007194244604316547	TGTGCGAGAGGGGGTTCGGGGGCTATGATTGCAGGTGACTGG	CARGGSGAMIAGDW	IGHV3-30	IGHD3-10	IGHJ1	9	12	20	37
1	0.007194244604316547	TGTGCGAGAGACCTCGATGAAGGGTATGCTTTTGATACGTGG	CARDLDEGYAFDTW	IGHV3-30	.	IGHJ3	14	-1	-1	25
1	0.007194244604316547	TGTGCGAGAGAAGTGGACAGGTTGTTTGCTTTTGATATCTGG	CAREVDRLFAFDIW	IGHV4-31	IGHD2-15	IGHJ3	10	11	15	26
1	0.007194244604316547	TGTGCGAAAATAAAGGCTGGGGGAGCCTCCTTCGACCTCTGG	CAKIKAGGASFDLW	IGHV4-59	IGHD3-16	IGHJ5	6	17	24	30
1	0.007194244604316547	TGTTCAAGAAGTCCCTACGGTGGTTATTCGGACTACTGG	CSRSPYGGYSDYW	IGHV3-23	IGHD4-23	IGHJ2P	2	14	23	34
1	0.007194244604316547	TGTGTGTGTAGTGGTTATTACCGGAATTTTGACTACTGG	CVCSGYYRNFDYW	IGHV4-39	IGHD3-22	IGHJ4	3	7	20	27
1	0.007194244604316547	TGTGCGAGACTTGGGCACGGTGACCACTTTGACTATTGG	CARLGHGDHFDYW	IGHV4-39	IGHD4-17	IGHJ4	9	16	23	25
1	0.007194244604316547	TGTGCGAGACGGGGGGGATCCGGTGACTACGACTACTGG	CARRGGSGDYDYW	IGHV3-11	IGHD4-17	IGHJ4	8	20	29	30
1	0.007194244604316547	TGTGCGAGAGCAGGTGTGACAGCAGGTGGAGACTATTGG	CARAGVTAGGDYW	IGHV3-33	IGHD6-13	IGHJ4	9	19	28	30
1	0.007194244604316547	TGTGCGAGAGAGGCCTACGGTGACAACCTTGACTACTGG	CAREAYGDNLDYW	IGHV3-21	IGHD4-17	IGHJ4	10	14	23	28
1	0.007194244604316547	TGTGCGAAAACAGGGAGCTACTACGGGGTGAACTACTGG	CAKTGSYYGVNYW	IGHV3-33	IGHD1-26	IGHJ4	6	12	24	31
1	0.007194244604316547	TGTGCAGCCGGTATTACTACATGGAAGGGGGGCTACTGG	CAAGITTWKGGYW	IGHV3-23	IGHD2-2	IGHJ4	4	5	20	32
1	0.007194244604316547	TGTGCAAGAACTGGGACTTACCGGGGACTTGATTCCTGG	CARTGTYRGLDSW	IGHV3-74	IGHD1-7	IGHJ5	8	18	23	34
1	0.007194244604316547	TGTGCAAGAACTGGGACTTACCGGGGACTTGACTACTGG	CARTGTYRGLDYW	IGHV3-74	IGHD1-7	IGHJ4	8	18	23	28
1	0.007194244604316547	TGTACCACAGAGGGCTACTACTACGGTATGGACGTCTGG	CTTEGYYYGMDVW	IGHV3-15	.	IGHJ6	10	-1	-1	14
1	0.007194244604316547	TGTGCCAAAGATGTGGGGTATAGTGGGAGCTACTGG	CAKDVGYSGSYW	IGHV3-30	IGHD1-26	IGHJ4	11	16	28	29
1	0.007194244604316547	TGTGCGAGCACCTATAGCAGTGGCTGGTTTTACTGG	CASTYSSGWFYW	IGHV1-18	IGHD6-19	IGHJ4	7	12	27	30
1	0.007194244604316547	TGTGCGAGAGATCCCCTCAATGGGTTTGACTACTGG	CARDPLNGFDYW	IGHV3-64	IGHD2-8	IGHJ4	12	18	22	24
1	0.007194244604316547	TGTGCGAGAGATGACGAAGTAGCACTTGACCACTGG	CARDDEVALDHW	IGHV3-33	IGHD2-15	IGHJ4	11	17	23	25
1	0.007194244604316547	TGTGCGAAAAGGACTGGGAGCTTCTATGACTACTGG	CAKRTGSFYDYW	IGHV3-23	IGHD1-26	IGHJ4	8	14	25	26
1	0.007194244604316547	TGTGCGAGGGAAAAAATAGGATGTGACTACTGG	CAREKIGCDYW	IGHV1-3	IGHD2-15	IGHJ4	7	16	21	23
1	0.007194244604316547	TGTGCGAGAGGGCAGCAGCTGGATGACTACTGG	CARGQQLDDYW	IGHV4-59	IGHD6-13	IGHJ4	9	11	21	23
1	0.007194244604316547	TGTGCGAGAGATCCCGACAACCTTGACTATTGG	CARDPDNLDYW	IGHV3-48	IGHD1-1	IGHJ4	12	16	20	22
1	0.007194244604316547	TGTGCGAGAGATGACGGGGGCCCCGACTACTGG	CARDDGGPDYW	IGHV3-21	IGHD3-10	IGHJ4	11	14	18	24
1	0.007194244604316547	TGTGCGAAGGGGTCCCACGGTGACTACGACTGG	CAKGSHGDYDW	IGHV3-23	IGHD4-17	IGHJ4	7	16	27	28
1	0.007194244604316547	TGTGCGAGTGCCAGCCATTCCTACTGG	CASASHSYW	IGHV4-39	IGHD6-19	IGHJ4	7	10	16	20
1	0.007194244604316547	TGTGCGAAAGACGATATTTTGCTCTGG	CAKDDILLW	IGHV3-23	IGHD3-9	IGHJ4	10	11	20	23
1	0.007194244604316547	TGTGCAAGAGGGTTTATACAACTA	CARGFIQL	IGHV3-74	IGHD1-1	IGHJ4	9	16	22	24
