# Supplementary material for: Biomarkers and Immune Repertoire Metrics Identified by Peripheral Blood Transcriptomic Sequencing Reveal the Pathogenesis of COVID-19
Source: Front Immunol. 2021 Aug 24;12:677025. doi: 10.3389/fimmu.2021.677025 (PMC8421539; doi:10.3389/fimmu.2021.677025)
Supplement: Supplementary file 1 [file DataSheet_1.zip › TCR_BCR/IGH/convert.20S039613A.clonotypes.IGH.txt]

count	freq	cdr3nt	cdr3aa	v	d	j	VEnd	DStart	DEnd	JStart
15	0.07462686567164178	TGTGCGAGAGATTATAGCAGTGGCTCCCCTGAATACTTCCAGAACTGG	CARDYSSGSPEYFQNW	IGHV3-21	IGHD6-19	IGHJ1	11	12	24	28
4	0.01990049751243781	TGTGCGAGAGGCATTAGACGTGGATCCAGTTATGGTGACTGGAACTACTGG	CARGIRRGSSYGDWNYW	IGHV1-8	IGHD5-18	IGHJ4	11	17	35	43
3	0.014925373134328358	TGTGCGAGACAAGGAGTGGTTGTGGCTGATAATCTAAACAAACGATACAACTGGTTCGACCCCTGG	CARQGVVVADNLNKRYNWFDPW	IGHV4-39	IGHD3-3	IGHJ5	10	12	20	45
3	0.014925373134328358	TGTGCAAGAGGGGGACTATATTGCAGCAGTACTAGCTGCTACTATATGGACGTCTGG	CARGGLYCSSTSCYYMDVW	IGHV3-74	IGHD6-13	IGHJ6	9	18	28	29
3	0.014925373134328358	TGTGCGAGACATCCCCGTGTAGGCATGTCTGCCTCTGGCTCCTTTGACTTCTGG	CARHPRVGMSASGSFDFW	IGHV4-4	IGHD4-11	IGHJ4	12	17	26	41
3	0.014925373134328358	TGTGCAGCAGAAGTTCTAATGATGGGTATGGAGGAGGGTAGCCTTGACTATTGG	CAAEVLMMGMEEGSLDYW	IGHV1-24	IGHD2-15	IGHJ4	10	36	41	43
3	0.014925373134328358	TGTGCGAGAGAATATAGCCTGTCGGTGGTAAACCCAGGCTACTGG	CAREYSLSVVNPGYW	IGHV3-30	IGHD4-23	IGHJ4	10	22	30	38
3	0.014925373134328358	TGTGCCAGAGAGAAGGCCTACTACTACATGGACGTCTGG	CAREKAYYYMDVW	IGHV4-30-2	.	IGHJ6	10	-1	-1	17
3	0.014925373134328358	TGTGCGAAAACTGGTGACTCTTGG	CAKTGDSW	IGHV3-21	IGHD1-20	IGHJ4	6	8	13	14
2	0.009950248756218905	TGTGCGAGAGATTGGGTAGAAAATGGTTTGCTGTTATTCCCATCTACTTTCTACTACTACATGGACGTCTGG	CARDWVENGLLLFPSTFYYYMDVW	IGHV3-21	IGHD2-21	IGHJ6	11	30	39	50
2	0.009950248756218905	TGTGCGAGACATGCAAGACTCGAATTACATAATTTTAACTGGGGCCCCCAATTCTACTTTGACTTCTGG	CARHARLELHNFNWGPQFYFDFW	IGHV5-10-1	IGHD7-27	IGHJ4	12	35	43	53
2	0.009950248756218905	TGTGCGAGAGCAGGAACCCCTAGTGGGAGCTATCAATTCGACTACGACAACTACTACATGGACGTCTGG	CARAGTPSGSYQFDYDNYYMDVW	IGHV1-46	IGHD1-26	IGHJ6	9	20	31	40
2	0.009950248756218905	TGTGCGAAAGCTTCCTACCCTTCGAGTGATTATTATGGAGGATTCTACTACATGGACGTCTGG	CAKASYPSSDYYGGFYYMDVW	IGHV4-59	IGHD3-3	IGHJ6	6	23	35	44
2	0.009950248756218905	TGTGCCAGATTTCCCTTAATTCGGGGAGTTCTCGGGGAACACAGTTGGTTCGAGTATTGG	CARFPLIRGVLGEHSWFEYW	IGHV5-51	IGHD3-10	IGHJ4	8	19	29	57
2	0.009950248756218905	TGCGCGGCAACGATTCGGGAGAGTATTGGAGGGAACTACTACTACGATATGGACGTCTGG	CAATIRESIGGNYYYDMDVW	IGHV1-69	IGHD3-10	IGHJ6	5	13	18	34
2	0.009950248756218905	TGTGCCACAGATTGGGGTTCGGTAACTTATTATCTCGGACATTCTTTTGATATCTGG	CATDWGSVTYYLGHSFDIW	IGHV3-15	IGHD3-10	IGHJ3	11	15	32	43
2	0.009950248756218905	TGTGCGAGGAACGCGGATATTGTAGTAACCACCGGGTCGAGCTACTTTGACTACTGG	CARNADIVVTTGSSYFDYW	IGHV3-21	IGHD2-2	IGHJ4	7	14	26	41
2	0.009950248756218905	TGTGCGAGACTTCCCTCGCGGGCCATTCACCGCTGGGGTGATGCTTTCGATATCTGG	CARLPSRAIHRWGDAFDIW	IGHV4-39	IGHD4-17	IGHJ3	9	26	31	38
2	0.009950248756218905	TGTGCGAGAGATCGCGGATATTGCAGTAGCGCCAGCTGCCGGGAGTCTGACTACTGG	CARDRGYCSSASCRESDYW	IGHV1-18	IGHD2-2	IGHJ4	12	15	38	47
2	0.009950248756218905	TGTGTGAAATTGCGTAGGCCTAATACTTTGATAGTAGTACCCTTTGATTACTGG	CVKLRRPNTLIVVPFDYW	IGHV3-23	IGHD3-10	IGHJ4	8	20	25	32
2	0.009950248756218905	TGTGCGAACCACCATTGCGATAGTACTAGATGCTACACTGAATTCGACCCCTGG	CANHHCDSTRCYTEFDPW	IGHV4-34	IGHD2-2	IGHJ5	6	20	34	42
2	0.009950248756218905	TGTGCAAGAGATTCTCGTACTTTCGATGAAAGTAGTGGGGACTGGAACGTCTGG	CARDSRTFDESSGDWNVW	IGHV3-74	IGHD3-22	IGHJ6	11	25	37	46
2	0.009950248756218905	TGTGCGCGCGATTACGCAACCATGCGTCGGGGCGTTATGCCGGACTTGTGG	CARDYATMRRGVMPDLW	IGHV3-66	IGHD3-10	IGHJ4	5	26	37	48
2	0.009950248756218905	TGTGCGAAAGATCTCATCGGGGACTTGTTATACGGGTCTCTTGGCTACTGG	CAKDLIGDLLYGSLGYW	IGHV3-23	IGHD3-10	IGHJ4	13	16	31	40
2	0.009950248756218905	TGTGCGACTTTGGTGGGAGCTACCAATAACTATGACTCCTGG	CATLVGATNNYDSW	IGHV1-46	IGHD1-26	IGHJ4	6	12	22	28
2	0.009950248756218905	TGTGCGAGGGGAAGTGACCGCAAAAAAGTGGGTTATTGG	CARGSDRKKVGYW	IGHV3-33	IGHD1-26	IGHJ4	7	26	31	36
2	0.009950248756218905	TGTGCGGGACGGCCGGGGAACTGGTTCGACCCCTGG	CAGRPGNWFDPW	IGHV4-4	IGHD3-10	IGHJ5	5	13	17	18
2	0.009950248756218905	TGTGCGAGACGACCACACGTGGGAGCCCCATACTGG	CARRPHVGAPYW	IGHV4-39	IGHD1-26	IGHJ4	9	18	25	30
2	0.009950248756218905	TGTGCGAGAGGGGACGCCAACTTTGACTACTGG	CARGDANFDYW	IGHV4-59	IGHD6-6	IGHJ4	9	11	15	19
2	0.009950248756218905	TGTGCGAGCGATTCCAGTGGCTGGTTCTGG	CASDSSGWFW	IGHV3-21	IGHD6-19	IGHJ4	11	14	24	26
1	0.004975124378109453	TGTGCGAAAGATTGGGAGGCACATTGTGGTGATGACTGCTTTTGGGCCTTCCATGATTACGGTATGGACGTCTGG	CAKDWEAHCGDDCFWAFHDYGMDVW	IGHV3-23	IGHD2-21	IGHJ6	11	18	39	63
1	0.004975124378109453	TGTGCGAGACATAAATTTTCGTCCGTGTGGTTTGATACGGGTGTGATTTCGGGGAACTGGTTCGACCCCTGG	CARHKFSSVWFDTGVISGNWFDPW	IGHV5-10-1	IGHD3-10	IGHJ5	11	47	53	54
1	0.004975124378109453	TGTGCGAGAGTGGGATTTACTGTGGTTCGGGGAGTTACTTTCCAGTGGCATGATGCTTTTGATATCTGG	CARVGFTVVRGVTFQWHDAFDIW	IGHV4-31	IGHD3-10	IGHJ3	9	16	36	48
1	0.004975124378109453	TGTGTGAGGCACGGAGTCGTGGTTGCTGGTAATCTAAATAAACGAAACAACTGGTTCGCCCCCTGG	CVRHGVVVAGNLNKRNNWFAPW	IGHV4-39	IGHD2-15	IGHJ5	7	14	27	46
1	0.004975124378109453	TGTGTGAGAGATCTGGCGCGCACTGTTATAGCATCTACAATTGGGGGGGGGCCCCTCGACGTTTGG	CVRDLARTVIASTIGGGPLDVW	IGHV3-35	IGHD2-8	IGHJ4	8	26	33	63
1	0.004975124378109453	TGTGCGAGAGAAGACTATGATAGTAGTGGTTATTACTCCCTTACGAACTACTACATGGACGTCTGG	CAREDYDSSGYYSLTNYYMDVW	IGHV3-33	IGHD3-22	IGHJ6	10	13	36	46
1	0.004975124378109453	TGTGCAAAAGACACAGTCTGTGGCAGTACAGCTAACAACGCAATCTGTGGGAACATGGACGTCTGG	CAKDTVCGSTANNAICGNMDVW	IGHV3-9	IGHD5-18	IGHJ6	10	26	33	52
1	0.004975124378109453	TGTGTGAGAGGGGGTCGGCAGAGGCACTTGGGGGTTCCCCCACTTCTCTGGCTCGACCCCTGG	CVRGGRQRHLGVPPLLWLDPW	IGHV3-11	IGHD3-16	IGHJ5	9	35	41	47
1	0.004975124378109453	TGTGTGAGAGGAGGATGGCCAGGACACTGCAAAAATACCGGGTGCGCCCCCCTTGATAATTGG	CVRGGWPGHCKNTGCAPLDNW	IGHV3-35	IGHD3-3	IGHJ4	8	24	35	60
1	0.004975124378109453	TGTGCGAGCCCAAGTGAGAGGCAACAATTTGCAGGAAACTACTACTACATTCTGGACGTCTGG	CASPSERQQFAGNYYYILDVW	IGHV1-69	IGHD5-24	IGHJ6	7	19	28	37
1	0.004975124378109453	TGTGCGAGAGGCGGGATAGAGATGGCTACAATTAAGTTCCGCCTTGGGTACTTCCAGCACTGG	CARGGIEMATIKFRLGYFQHW	IGHV4-34	IGHD5-24	IGHJ1	11	16	33	48
1	0.004975124378109453	TGTGCGAGAGATCTAAAAGCAGCCACCGCAAAAGGTTACTACTACTACGGTATGGACGTCTGG	CARDLKAATAKGYYYYGMDVW	IGHV4-31	IGHD6-19	IGHJ6	13	19	25	36
1	0.004975124378109453	TGTGCGAGAGAGGTGTATAGCAATGGCTTTTACGAGCCTCGACTGTCCCGTTTTGAAGACTGG	CAREVYSNGFYEPRLSRFEDW	IGHV1-18	IGHD6-19	IGHJ4	10	14	27	51
1	0.004975124378109453	TGTGCGAGATCCCCCTACGCTGGTAACTTCACTTACTACTACTACTACATGGACGTCTGG	CARSPYAGNFTYYYYYMDVW	IGHV5-10-1	IGHD4-23	IGHJ6	8	14	27	33
1	0.004975124378109453	TGTGCGAGACATCCCCCTTATAGCAGTGGCTGGTGGCCGATCTACGGTATGGACGTCTGG	CARHPPYSSGWWPIYGMDVW	IGHV5-10-1	IGHD6-19	IGHJ6	11	18	33	48
1	0.004975124378109453	TGTGCGAGAGATTCGAACGTGGATACAGCTATGGTTACCCTAAACTGGTTCGACCCCTGG	CARDSNVDTAMVTLNWFDPW	IGHV3-7	IGHD5-18	IGHJ5	11	16	37	42
1	0.004975124378109453	TGTGCGAGAGATCGCGGATATTGTAGTAGCGCCAGCTGCCGGGAGTCTGACTACTGG	CARDRGYCSSASCRESDYW	IGHV4-31	IGHD2-2	IGHJ4	12	15	38	47
1	0.004975124378109453	TGTGCGAGAGATAAGAGCATAGAGGCACCTGATTTCGCTGAGTACTTCCAGCACTGG	CARDKSIEAPDFAEYFQHW	IGHV3-33	IGHD2-2	IGHJ1	11	16	21	35
1	0.004975124378109453	TGTGCGAGAGACCCACGCCCCGCATATAGCAGCAACTGGCCCTACTTTGACTCCTGG	CARDPRPAYSSNWPYFDSW	IGHV3-20	IGHD6-13	IGHJ4	10	24	38	41
1	0.004975124378109453	TGTACTAGAGTAGCCCTATTACGATATTTTGACTGGTTATACTACTTTGACTACTGG	CTRVALLRYFDWLYYFDYW	IGHV3-49	IGHD3-9	IGHJ4	9	16	38	39
1	0.004975124378109453	TGTACCATTGTGGGATATGACTATATTTGGGGGCGTCCCCCAGGCATGGACGTCTGG	CTIVGYDYIWGRPPGMDVW	IGHV3-65	IGHD3-16	IGHJ6	6	15	32	44
1	0.004975124378109453	TGTGTGAGAGCGTTTTGGGTTAATTTGGTTCGGGGATACTGGTTCGACGCCTGG	CVRAFWVNLVRGYWFDAW	IGHV4-34	IGHD3-10	IGHJ5	9	25	35	37
1	0.004975124378109453	TGTGCGACCTACGAGACCCAGTATAGCAGTAGTTGGTTACACTTTGACTACTGG	CATYETQYSSSWLHFDYW	IGHV4-39	IGHD6-13	IGHJ4	6	20	36	40
1	0.004975124378109453	TGTGCGAGTGATCAATTTCGTCCTGGGCCGATGTTATACGGAGCTGAATACTGG	CASDQFRPGPMLYGAEYW	IGHV4-4	IGHD1-14	IGHJ4	12	32	38	44
1	0.004975124378109453	TGTGCGAGAGGCGCGGGTATTCTATCAGCCCTGGGGTACTACATGGACGTCTGG	CARGAGILSALGYYMDVW	IGHV4-34	IGHD6-13	IGHJ6	11	13	19	36
1	0.004975124378109453	TGTGCGAGAGATCGGGTTCCTTATGGTTCGGGGGCTGATGCTTTTGATATCTGG	CARDRVPYGSGADAFDIW	IGHV3-21	IGHD3-10	IGHJ3	12	21	32	35
1	0.004975124378109453	TGTGCGAGAGATGTAAGGGTAGCAGCAGCTGGTACTAACTGGTTCGACCCCTGG	CARDVRVAAAGTNWFDPW	IGHV4-59	IGHD6-13	IGHJ5	11	19	34	36
1	0.004975124378109453	TGTGCGAGAGATGGTTGGACTTGTAGTAGTACCACCTGCCAATTCGACCCCTGG	CARDGWTCSSTTCQFDPW	IGHV4-59	IGHD2-2	IGHJ5	11	20	38	42
1	0.004975124378109453	TGTGCGAGAGATAATACGATTTTTGGAGTGGTTATTGATGCTTTTGATATCTGG	CARDNTIFGVVIDAFDIW	IGHV3-21	IGHD3-3	IGHJ3	11	14	34	35
1	0.004975124378109453	TGTGCGAGAGACCTATGGTTCGGGGATCCCCCCTCAGGGGGGTTTGACTGCTGG	CARDLWFGDPPSGGFDCW	IGHV4-31	IGHD3-10	IGHJ4	10	12	25	42
1	0.004975124378109453	TGTGCGAGAGAGGGTTTCGGGTCGGTAGTGGGAGCTACCTGGTTCGACCCCTGG	CAREGFGSVVGATWFDPW	IGHV3-30	IGHD1-26	IGHJ5	10	25	37	38
1	0.004975124378109453	TGTGCGAGAATCGAGACAGGGAGCGGTACAGGCTCGATGTTCTTTGACTCCTGG	CARIETGSGTGSMFFDSW	IGHV4-39	IGHD1-1	IGHJ4	8	23	29	41
1	0.004975124378109453	TGTGCGAAAGCTTATGGTGATAGTAGTGGACGATTCCCGGTCTGTGACTACTGG	CAKAYGDSSGRFPVCDYW	IGHV3-23	IGHD3-22	IGHJ4	9	17	28	44
1	0.004975124378109453	TGTGCAAAAGACTGGTCCACCTACTTTCATTTCAGTGGTCGTGTTGACTCCTGG	CAKDWSTYFHFSGRVDSW	IGHV3-9	IGHD3-22	IGHJ4	10	20	29	43
1	0.004975124378109453	TGTGTGAGAAGTACGATTTTTGGAGTGGTAATTCCCTGCCTGGACGTCTGG	CVRSTIFGVVIPCLDVW	IGHV3-33	IGHD3-3	IGHJ6	8	11	32	40
1	0.004975124378109453	TGTGTGAGAAGTACGATTTTTGGAGTGGTAATTCCCTGCCTGGACGTCTGG	CVRSTIFGVVIPCLDVW	IGHV3-35	IGHD3-3	IGHJ6	9	11	32	40
1	0.004975124378109453	TGTGTGAAAGATAGACTTACGGTGACAACCTGGGGTACTTTTGAAATCTGG	CVKDRLTVTTWGTFEIW	IGHV1-46	IGHD4-17	IGHJ3	11	17	25	37
1	0.004975124378109453	TGTGTGAAAGATAGACTTACGGTGACAACCTGGGGTACTTTTGAAATCTGG	CVKDRLTVTTWGTFEIW	IGHV3-35	IGHD4-17	IGHJ3	6	17	25	37
1	0.004975124378109453	TGTGCGACACATGGGGGAGATGGCCCCAATTCGGGGATCTTCCAGCACTGG	CATHGGDGPNSGIFQHW	IGHV4-39	IGHD5-24	IGHJ1	12	16	30	38
1	0.004975124378109453	TGTGCGAGAGCACTCCCGGCTGTGGGAACTATCTGGTCTCTTGACCACTGG	CARALPAVGTIWSLDHW	IGHV3-48	IGHD1-7	IGHJ4	9	24	30	40
1	0.004975124378109453	TGTGCGAGAGATCGCGGGCCAGGGGGGAAAGAGGCCTGGTTCGACCCCTGG	CARDRGPGGKEAWFDPW	IGHV4-31	IGHD3-16	IGHJ5	12	22	27	35
1	0.004975124378109453	TGTGCGAGAGATCAGGGTTACTATGGTTCGGGGGGGGCTTTTGATATCTGG	CARDQGYYGSGGAFDIW	IGHV4-59	IGHD3-10	IGHJ3	12	17	32	36
1	0.004975124378109453	TGTGCGAAAGCGACCACTTCGGGGAATTTTTATAAGGCTTTGGGCTACTGG	CAKATTSGNFYKALGYW	IGHV3-23	IGHD3-10	IGHJ4	9	17	34	44
1	0.004975124378109453	TGTGCGAAAAGTCAGGCGGAGGCTACGGACGATTGGGTTATGGACGTCTGG	CAKSQAEATDDWVMDVW	IGHV3-21	IGHD5-12	IGHJ6	6	20	26	39
1	0.004975124378109453	TGTGCCACAGACTTGGATTTCGTGGCTAATTATTATTTTGACTACTGG	CATDLDFVANYYFDYW	IGHV3-15	IGHD5-12	IGHJ4	10	13	27	36
1	0.004975124378109453	TGTGCGAGATCCCGGAGTTCGGGGAGTTGGTACTACTTTGACTACTGG	CARSRSSGSWYYFDYW	IGHV4-55	IGHD3-10	IGHJ4	9	16	27	29
1	0.004975124378109453	TGTGCGAGACTACACAGCAGTGGCTGGTACAGGGACTTTGACTACTGG	CARLHSSGWYRDFDYW	IGHV5-10-1	IGHD6-19	IGHJ4	9	15	29	34
1	0.004975124378109453	TGTGCGAGACCCGCTCACTACTTTGGAGTTAGTGAATATGCCTTCTGG	CARPAHYFGVSEYAFW	IGHV4-39	IGHD3-3	IGHJ6	9	21	28	43
1	0.004975124378109453	TGTGCGAGACGAACGAATTACTATGATAGTAGTGGTTATCCAAACTGG	CARRTNYYDSSGYPNW	IGHV5-10-1	IGHD3-22	IGHJ4	9	12	38	43
1	0.004975124378109453	TGTGCGAGACACGGCCACGGGGGGTGGATGACGGACTTTGACTACTGG	CARHGHGGWMTDFDYW	IGHV4-39	IGHD5-12	IGHJ4	10	23	28	34
1	0.004975124378109453	TGTGCGAGAGATAATGCAAATAACTACAATTACGGTATGGCCGTCTGG	CARDNANNYNYGMAVW	IGHV3-11	IGHD5-24	IGHJ6	11	23	33	36
1	0.004975124378109453	TGTGCGAGAGAATATTACTATACTGCGGGCAGTGGATTTGACTACTGG	CAREYYYTAGSGFDYW	IGHV3-30	IGHD3-10	IGHJ4	10	12	20	36
1	0.004975124378109453	TGTGCGAAAAAATACGGTGACTACCCTCCCGATGCTTTTGATATCTGG	CAKKYGDYPPDAFDIW	IGHV3-23	IGHD4-17	IGHJ3	8	12	23	30
1	0.004975124378109453	TGTGCACATGGCCTTCGGGGTGCCTCTGTCGTTCCCTTTGACTCCTGG	CAHGLRGASVVPFDSW	IGHV2-5	IGHD1-1	IGHJ4	7	27	34	35
1	0.004975124378109453	TGTGCAAGAGTCGGGACAGTGGCTGGCAGTGGGGGCTACTACTATTGG	CARVGTVAGSGGYYYW	IGHV3-47	IGHD6-19	IGHJ4	9	16	25	40
1	0.004975124378109453	TGTGCCAAAATTTCGTATTACGATCACTTGATTGGTCTCTACTGG	CAKISYYDHLIGLYW	IGHV3-11	IGHD3-3	IGHJ4	4	13	23	38
1	0.004975124378109453	TGTGCGCACAAGACTCTCTTGTACGACGGGATGTTTGACTTCTGG	CAHKTLLYDGMFDFW	IGHV2-5	IGHD1-1	IGHJ4	9	18	23	33
1	0.004975124378109453	TGTGCGAGGGCCTACGGCTATTACTACTACTACCTGGACGTCTGG	CARAYGYYYYYLDVW	IGHV3-21	IGHD4-17	IGHJ6	7	11	16	17
1	0.004975124378109453	TGTGCGAGATCTTACTATGATGGTAGTGGTCGCTTTGACTTCTGG	CARSYYDGSGRFDFW	IGHV4-55	IGHD3-22	IGHJ4	9	11	29	32
1	0.004975124378109453	TGTGCGAGATGTGAAAGTTCACAATATTTTGACTGGTTTTTGTGG	CARCESSQYFDWFLW	IGHV4-39	IGHD3-9	IGHJ4	8	23	37	42
1	0.004975124378109453	TGTGCGAGAGCGCTGGCTGGTACGAAGAGGGTCTTTGACTATTGG	CARALAGTKRVFDYW	IGHV4-59	IGHD6-19	IGHJ4	9	13	23	32
1	0.004975124378109453	TGTGCGAGAGGTCACACTGACTCATACTGGTACTTCGATCTCTGG	CARGHTDSYWYFDLW	IGHV4-34	IGHD4-23	IGHJ2	10	17	21	24
1	0.004975124378109453	TGTGCGAGAGGTATATTTGAAACTACTCCTCACTTTGACCACTGG	CARGIFETTPHFDHW	IGHV3-21	IGHD2-15	IGHJ4	9	22	28	31
1	0.004975124378109453	TGTGCGAGAGGCCTGACAGGAGTGCCGGGGGGGCTTGACCACTGG	CARGLTGVPGGLDHW	IGHV4-34	IGHD2-2	IGHJ4	13	22	27	34
1	0.004975124378109453	TGTGCGAGAGGAGCGGTATATAGTGGCTACGATTACGACTACTGG	CARGAVYSGYDYDYW	IGHV3-30	IGHD5-12	IGHJ4	9	17	35	36
1	0.004975124378109453	TGTGCAAGAGATTCAGGGATTGGGTTGGATGCTTTTGATATCTGG	CARDSGIGLDAFDIW	IGHV6-1	IGHD3-16	IGHJ3	11	19	23	27
1	0.004975124378109453	TGTGCAAAAGGCGAAAGTGTGAGGAGTTGGTTGGTTGACAAGTGG	CAKGESVRSWLVDKW	IGHV3-74	IGHD3-10	IGHJ4	6	22	27	34
1	0.004975124378109453	TGTGGGGGTTCCGATGGTTCGGGGGACTACATTCCTAACTCCTGG	CGGSDGSGDYIPNSW	IGHV4-31	IGHD3-10	IGHJ5	3	13	23	40
1	0.004975124378109453	TGTGTGAGAAATGTCTACGGTGACGACGGAAACCTCTACTGG	CVRNVYGDDGNLYW	IGHV1-18	IGHD4-17	IGHJ4	15	16	27	35
1	0.004975124378109453	TGTGCCAGACATAAAGCTATATTGGATTCTTTTGATATCTGG	CARHKAILDSFDIW	IGHV5-10-1	IGHD2-15	IGHJ3	11	18	23	24
1	0.004975124378109453	TGTGCGATAACTTACAGCAGCCAAGACAAATTTGAAAATTGG	CAITYSSQDKFENW	IGHV1-2	IGHD6-13	IGHJ4	6	14	20	39
1	0.004975124378109453	TGTGCGAGTAGATGGTTTGCGGAGGACATCTACCGATTCTGG	CASRWFAEDIYRFW	IGHV4-39	IGHD3-10	IGHJ4	7	11	23	38
1	0.004975124378109453	TGTGCGAGGAATCTCTATGGTACGGGGAATTTTGAATACTGG	CARNLYGTGNFEYW	IGHV4-31	IGHD3-10	IGHJ4	15	16	27	30
1	0.004975124378109453	TGTGCGAGACTCCCCGGGGGGGACCTGCCGTTTGACTGCTGG	CARLPGGDLPFDCW	IGHV4-31	IGHD3-10	IGHJ4	8	9	15	30
1	0.004975124378109453	TGTGCGAGACCTGCCCTGTTTATATCGGTTTTTGACGACTGG	CARPALFISVFDDW	IGHV3-33	IGHD1-20	IGHJ4	8	19	28	30
1	0.004975124378109453	TGTGCGAGACATTCGGATTTTTGGCGCAGCATTGACTACTGG	CARHSDFWRSIDYW	IGHV4-39	IGHD3-3	IGHJ4	11	15	23	31
1	0.004975124378109453	TGTGCGAGAGTAACTGGGGGAGATTACTACTTTGACTACTGG	CARVTGGDYYFDYW	IGHV1-2	IGHD7-27	IGHJ4	9	10	18	24
1	0.004975124378109453	TGTGCGAGAGCGTGGGGCAGCTCGTCCCCTTTTGACTACTGG	CARAWGSSSPFDYW	IGHV3-48	IGHD6-6	IGHJ4	9	16	26	30
1	0.004975124378109453	TGTGCGAAACGGGGCAGTGGCTGGTACAACTTTGACTACTGG	CAKRGSGWYNFDYW	IGHV3-23	IGHD6-19	IGHJ4	8	13	22	23
1	0.004975124378109453	TGTGCATATAGTGGGAGCTACCCGGACTACTTTGACTACTGG	CAYSGSYPDYFDYW	IGHV4-30-2	IGHD1-26	IGHJ4	4	6	20	25
1	0.004975124378109453	TGTGCACCAGGATCGTGGGGACTGCGAGCTTTTGACATGTGG	CAPGSWGLRAFDMW	IGHV1-2	IGHD2-21	IGHJ3	4	14	24	27
1	0.004975124378109453	TGTGCAAGAGGGACAATAGCACCAGGTGGTATAGACTACTGG	CARGTIAPGGIDYW	IGHV3-13	IGHD6-13	IGHJ4	9	15	30	33
1	0.004975124378109453	TGTACTAGCCACCCTATAGTGGGAGCTACCGCCGACTACTGG	CTSHPIVGATADYW	IGHV3-49	IGHD1-26	IGHJ4	7	14	28	33
1	0.004975124378109453	TGTGTGAGACATCTTCCCCCGTACTACTTTGACTACTGG	CVRHLPPYYFDYW	IGHV5-10-1	IGHD3-16	IGHJ4	11	14	19	20
1	0.004975124378109453	TGTGTGAGACAACTACCTTTCGGTGATTTCGGATACTGG	CVRQLPFGDFGYW	IGHV3-16	IGHD1-7	IGHJ4	8	10	15	33
1	0.004975124378109453	TGTGTGAGACAACAACCTTTCGGTGATTTCGGATACTGG	CVRQQPFGDFGYW	IGHV1-46	IGHD4-17	IGHJ4	8	20	25	33
1	0.004975124378109453	TGTGCCACCACCATATCAGCAGCTAATTATCTATGGTGG	CATTISAANYLWW	IGHV1-45	IGHD6-13	IGHJ4	4	12	23	36
1	0.004975124378109453	TGTGCGAGCCAGATTGGGAGAGGCTGGTTCGACCCCTGG	CASQIGRGWFDPW	IGHV4-31	IGHD1-26	IGHJ5	7	14	19	23
1	0.004975124378109453	TGTGCGAGGCCCCTGGGCTTATTACCTTTTGACCACTGG	CARPLGLLPFDHW	IGHV3-30	IGHD3-22	IGHJ4	7	18	24	27
1	0.004975124378109453	TGTGCGAGAGTTATAGCAGCTCGTGACTTTGACTGCTGG	CARVIAARDFDCW	IGHV3-33	IGHD6-6	IGHJ4	9	11	23	25
1	0.004975124378109453	TGTGCGAGAGTAGTACCAGCTGCCTTCCTTGACTACTGG	CARVVPAAFLDYW	IGHV4-31	IGHD2-2	IGHJ4	9	10	22	28
1	0.004975124378109453	TGTGCGAGAGGTTTTCCCTACAGTGACTCCCACTTCTGG	CARGFPYSDSHFW	IGHV3-21	IGHD4-11	IGHJ4	9	17	27	31
1	0.004975124378109453	TGTGCGAGAGATCTCACGGTCGCAAAACCTGACTACTGG	CARDLTVAKPDYW	IGHV1-18	IGHD3-3	IGHJ4	14	22	26	29
1	0.004975124378109453	TGTGCGAGAGACTGGGGCGAGGAAATTCTTGACCACTGG	CARDWGEEILDHW	IGHV3-30	IGHD7-27	IGHJ4	10	11	16	28
1	0.004975124378109453	TGTGCGAGAGAGGGTCCCGGGGGCTGGTTTGCTAATTGG	CAREGPGGWFANW	IGHV4-59	IGHD6-19	IGHJ3	10	21	27	36
1	0.004975124378109453	TGTGCAATTGGGACTAACTGGGGTATTTTTGATATCTGG	CAIGTNWGIFDIW	IGHV1-18	IGHD7-27	IGHJ3	4	13	22	26
1	0.004975124378109453	TGTGCAAGATTTTGGGGCACCAGCTGGTACGACTACTGG	CARFWGTSWYDYW	IGHV3-13	IGHD6-13	IGHJ4	8	16	29	30
1	0.004975124378109453	TGTGCAAGAGCTTGTGGTTATTCCTGCGTTGACTACTGG	CARACGYSCVDYW	IGHV3-13	IGHD3-22	IGHJ4	9	13	21	28
1	0.004975124378109453	TGTTGTTGGAGTGGAACAAACTGGTTCGGCTCCTGG	CCWSGTNWFGSW	IGHV3-15	IGHD3-3	IGHJ5	2	5	13	18
1	0.004975124378109453	TGTGTGAGAGCCCTTGGCACGCACTTCGATCTCTGG	CVRALGTHFDLW	IGHV5-78	.	IGHJ2	10	-1	-1	22
1	0.004975124378109453	TGTGCCGGTGGCATACTACAAGCACCTAAACGCTGG	CAGGILQAPKRW	IGHV3-21	IGHD2-2	IGHJ4	4	13	20	32
1	0.004975124378109453	TGTGCGCATCGCGGCGCACATGGCTTTGATGTCTGG	CAHRGAHGFDVW	IGHV3-47	IGHD5-24	IGHJ3	4	19	23	24
1	0.004975124378109453	TGTGCGCATCGCGGCGCACATGGCTTTGATATCTGG	CAHRGAHGFDIW	IGHV3-30	IGHD5-24	IGHJ3	5	19	23	24
1	0.004975124378109453	TGTGCGACTGTTAGCTTTGGCTCCGTGTATTTGTGG	CATVSFGSVYLW	IGHV4-31	IGHD7-27	IGHJ4	6	9	15	33
1	0.004975124378109453	TGTGCGACCACCGGGGATAGCAGCATCATTGAGTGG	CATTGDSSIIEW	IGHV4-31	IGHD6-13	IGHJ4	6	10	24	33
1	0.004975124378109453	TGTGCGAGACGGGGCAGTAGCAGCTGGTCCTCTTGG	CARRGSSSWSSW	IGHV5-10-1	IGHD2-2	IGHJ4	9	17	27	33
1	0.004975124378109453	TGTGCGAGAGATCTCTTGGGCTGGTTCGACCCCTGG	CARDLLGWFDPW	IGHV3-21	.	IGHJ5	15	-1	-1	20
1	0.004975124378109453	TGTGCGAGAAGGGGGGGGGGCTACTTAGACTACTGG	CARRGGGYLDYW	IGHV1-3	IGHD3-16	IGHJ4	8	10	14	20
1	0.004975124378109453	TGTGCGAAAGATCTCCGCTTTAGTAGTGCCGGTCAA	CAKDLRFSSAGQ	IGHV3-23	IGHD3-22	IGHJ4	13	20	27	36
1	0.004975124378109453	TGTGCGAAAGATACCTTCGGGAGCCTTGACTTTTGG	CAKDTFGSLDFW	IGHV3-48	IGHD1-26	IGHJ4	11	18	23	25
1	0.004975124378109453	TGTGGAAGAGAGTATCTGGGGTCTATGAGCTCCTGG	CGREYLGSMSSW	IGHV3-74	IGHD3-22	IGHJ5	10	22	27	31
1	0.004975124378109453	TGTGCAGGCAGCAGCTGGTACCTTGACTACTGG	CAGSSWYLDYW	IGHV3-23	IGHD6-13	IGHJ4	4	7	17	18
1	0.004975124378109453	TGTGCAACTGATGCATGGGGCTTCCGTCACTGG	CATDAWGFRHW	IGHV1-24	IGHD1-14	IGHJ4	11	21	25	28
1	0.004975124378109453	TGTGTAAGACTTTATGAGACCTGGGGATGG	CVRLYETWGW	IGHV3-74	IGHD7-27	IGHJ4	8	20	26	27
1	0.004975124378109453	TGTGCGACAGATTATCACTGCCAAGACTGG	CATDYHCQDW	IGHV3-53	IGHD6-19	IGHJ4	11	15	20	25
1	0.004975124378109453	TGTGCAGGCTATAGTAGTGGCCGGTTGGGG	CAGYSSGRLG	IGHV3-11	IGHD3-22	IGHJ4	4	10	19	28
1	0.004975124378109453	TGTGCAAGAGGCGCCCCTCCGGACTACTGG	CARGAPPDYW	IGHV3-13	IGHD2-15	IGHJ4	9	16	20	21
1	0.004975124378109453	TGTACGAGGTCTAGGATATCGGACGTGTGG	CTRSRISDVW	IGHV3-11	IGHD2-15	IGHJ6	7	10	18	20
1	0.004975124378109453	TGTGCCAGAGCCATTAACTACTGG	CARAINYW	IGHV4-30-2	IGHD2-8	IGHJ4	9	10	15	16
