# Supplementary material for: Biomarkers and Immune Repertoire Metrics Identified by Peripheral Blood Transcriptomic Sequencing Reveal the Pathogenesis of COVID-19
Source: Front Immunol. 2021 Aug 24;12:677025. doi: 10.3389/fimmu.2021.677025 (PMC8421539; doi:10.3389/fimmu.2021.677025)
Supplement: Supplementary file 1 [file DataSheet_1.zip › TCR_BCR/IGH/convert.20S039614A.clonotypes.IGH.txt]

count	freq	cdr3nt	cdr3aa	v	d	j	VEnd	DStart	DEnd	JStart
13	0.04436860068259386	TGTGCGAAAGATTCCCCCAGTTGGACCAGCAGTTATTTCGATCTCTGG	CAKDSPSWTSSYFDLW	IGHV3-23	IGHD7-27	IGHJ2	11	14	21	36
10	0.034129692832764506	TGTGCGCGAGATCTTGTTTACTACTCTGCTACTGGCTCCCACCTAGAGGTCTGG	CARDLVYYSATGSHLEVW	IGHV1-18	IGHD1-26	IGHJ4	13	34	41	50
5	0.017064846416382253	TGTGCGCGACTATGGGGCGCCCTGGCAGCGCGGGACGAGTGGTTCCTCGATCTCTGG	CARLWGALAARDEWFLDLW	IGHV5-51	IGHD6-6	IGHJ2	9	32	38	39
4	0.013651877133105802	TGTGCAACAGGGGGGACCACTACTATGCTTCGGGCCCGGGACTACTGG	CATGGTTTMLRARDYW	IGHV3-74	IGHD3-22	IGHJ4	6	15	25	39
4	0.013651877133105802	TGTGTGAGAGATTGGTATAGTGGGAGCTCCTCAGGGGGCTACTGG	CVRDWYSGSSSGGYW	IGHV3-35	IGHD1-26	IGHJ4	12	13	27	38
3	0.010238907849829351	TGTGCGAGAGACCCGTCGTCTCGTCAACCGGACTACTTTGACTACTGG	CARDPSSRQPDYFDYW	IGHV1-46	IGHD1-1	IGHJ4	10	13	18	31
3	0.010238907849829351	TGTGTGAGAGATTGGTATAGTGGGAGCTCCTCAGGGGGCTACTGG	CVRDWYSGSSSGGYW	IGHV3-30	IGHD1-26	IGHJ4	11	13	27	38
3	0.010238907849829351	TGTGCGAGAGACGAGGATACAGCCTATTCAGCGACGGTCTTCTGG	CARDEDTAYSATVFW	IGHV3-11	IGHD5-18	IGHJ4	10	14	22	41
3	0.010238907849829351	TGCACGAGAGAACTGGACGTACCCAACTACTTTGACTACTGG	CTRELDVPNYFDYW	IGHV3-21	IGHD6-13	IGHJ4	10	16	22	25
3	0.010238907849829351	TGTGCGAGAGGGTATTCATTCCTCGCTGTTGACTACTGG	CARGYSFLAVDYW	IGHV4-59	IGHD1-20	IGHJ4	9	10	14	28
3	0.010238907849829351	TGTGCGAAAGATAAGGGTAAACATTATTGCGACTACTGG	CAKDKGKHYCDYW	IGHV3-23	IGHD2-15	IGHJ4	11	24	28	30
3	0.010238907849829351	TGTGCAAGTCTAGAAATACGTGATGATTTTGATATCTGG	CASLEIRDDFDIW	IGHV3-74	IGHD3-10	IGHJ3	7	10	19	20
2	0.006825938566552901	TGTACGACCTACCAGTCCGGATATTGTACTACGACCCACTGCAACCCCTACTACTACATGGACGTCTGG	CTTYQSGYCTTTHCNPYYYMDVW	IGHV4-4	IGHD2-8	IGHJ6	6	18	30	47
2	0.006825938566552901	TGCACCACAGGGGCCGAAGAGTGGGAGCTTCAAGGCGTAGGGGTGGGTGAAAGTCCCTTTGACCGTTGG	CTTGAEEWELQGVGVGESPFDRW	IGHV3-15	IGHD1-26	IGHJ4	9	19	28	56
2	0.006825938566552901	TGTGCTAAGTCCCTGGGGGGCTATGTCGTGGAGCCAACTGCTCTAAGGGGCGACTTTGACCACTGG	CAKSLGGYVVEPTALRGDFDHW	IGHV3-72	IGHD5-18	IGHJ4	6	26	31	52
2	0.006825938566552901	TGTGCGAGAGATCGCGATTTTTGGAGTGGTTATCATCGTGGTTATAACTACTACTTGGACGTCTGG	CARDRDFWSGYHRGYNYYLDVW	IGHV1-18	IGHD3-3	IGHJ6	12	14	32	46
2	0.006825938566552901	TGTACTAGAGGGGCCGGGCCAGCTGCTATACCATACTCCTACCACTACGGTCTGGACGTCTGG	CTRGAGPAAIPYSYHYGLDVW	IGHV3-72	IGHD6-6	IGHJ6	9	13	30	52
2	0.006825938566552901	TGTTCGAGAAATGGGGGGGGATCGATGTTACGCACAGGCTGGTGCGACCCCTGG	CSRNGGGSMLRTGWCDPW	IGHV3-11	IGHD7-27	IGHJ5	8	16	22	38
2	0.006825938566552901	TGTGCGAGCCTGCAGACCTATTTCGATCTTTGGAGCGGTGTAGACTACTGG	CASLQTYFDLWSGVDYW	IGHV3-21	IGHD3-3	IGHJ4	7	18	38	42
2	0.006825938566552901	TGTGCGAGCCCTGCCAGGGTGGGCTATTACTTCTACTACTTGGACGTCTGG	CASPARVGYYFYYLDVW	IGHV3-21	IGHD2-15	IGHJ6	7	17	21	23
2	0.006825938566552901	TGTGCGAGGGCCTCTGATTTTTGGAGCGCTTATCTTCCCTTGGCCTACTGG	CARASDFWSAYLPLAYW	IGHV3-11	IGHD3-3	IGHJ4	7	15	32	44
2	0.006825938566552901	TGTGCGAGAGGCCTGATGGCCCCTCTTCACCTTTACCGCATGGACGTCTGG	CARGLMAPLHLYRMDVW	IGHV4-34	IGHD5-24	IGHJ6	13	14	19	38
2	0.006825938566552901	TGTGCGAGAGTGAATTGGAACGACGCCGGGGTGGCGTTCGACCCCTGG	CARVNWNDAGVAFDPW	IGHV3-30	IGHD1-1	IGHJ5	9	15	24	35
2	0.006825938566552901	TGTGCGAGAGACATGGTTCCAGCTTTATATGGTTGGTTCGACCCCTGG	CARDMVPALYGWFDPW	IGHV4-59	IGHD1-20	IGHJ5	10	15	21	33
2	0.006825938566552901	TGTGCGAAACATAGGGCTTCTGGTGGTAACACCGAGCCTGACTTCTGG	CAKHRASGGNTEPDFW	IGHV3-23	IGHD4-23	IGHJ4	8	21	33	38
2	0.006825938566552901	TGTGTGAGAGGTGGTAACTCACGCCTTGATCCTTTTGATATCTGG	CVRGGNSRLDPFDIW	IGHV3-52	IGHD4-23	IGHJ3	10	11	19	26
2	0.006825938566552901	TGTGTGAGAGATTGGTATAGTGGAAGCTCCTCAGGGGGCTACTGG	CVRDWYSGSSSGGYW	IGHV3-30	IGHD1-26	IGHJ4	11	13	27	38
2	0.006825938566552901	TGTGTAAGAGGGGCTTGGAGCGGCTTATCCCCTTTTGACTCCTGG	CVRGAWSGLSPFDSW	IGHV3-74	IGHD6-25	IGHJ4	9	18	24	33
2	0.006825938566552901	TGTGCGAGTTCTCAGGATGTTGCCCTAACACCACCCGACTACTGG	CASSQDVALTPPDYW	IGHV3-30	IGHD2-21	IGHJ4	7	28	34	36
2	0.006825938566552901	TGTGCGAGACATTTGGGGGGTGACTACATCTATTTTGACATTTGG	CARHLGGDYIYFDIW	IGHV5-10-1	IGHD4-17	IGHJ3	11	18	26	32
2	0.006825938566552901	TGTGCGAGAGGCCAAAGCACTGGGGCTAGTTTTTTTGACTACTGG	CARGQSTGASFFDYW	IGHV1-8	IGHD7-27	IGHJ4	12	18	24	33
2	0.006825938566552901	TGTGCAAGAGGGGCTTGGAGTGGCTTATCCCCTTTTGACTCCTGG	CARGAWSGLSPFDSW	IGHV3-74	IGHD3-3	IGHJ4	9	14	22	33
2	0.006825938566552901	TGTACCACAACTTTTGATTTTGGGAGTGGCCATAGGCCCTTCTGG	CTTTFDFGSGHRPFW	IGHV3-15	IGHD3-3	IGHJ4	8	15	28	41
2	0.006825938566552901	TGTGCGGCATACCGGTATCTTGGGACCTATGAGAGGTACTGG	CAAYRYLGTYERYW	IGHV3-74	IGHD1-26	IGHJ4	4	8	28	36
2	0.006825938566552901	TGTGCGAGAGTGACTAGCAGTGGTTGGTACTTTGATTACTGG	CARVTSSGWYFDYW	IGHV3-23	IGHD6-19	IGHJ4	6	14	26	27
2	0.006825938566552901	TGTGCGAGAGATCGCGACTCCCGGGGAATTGCTGACTTCTGG	CARDRDSRGIADFW	IGHV1-18	IGHD3-10	IGHJ4	12	16	21	32
2	0.006825938566552901	TGTGCAAGAGTGTCTAACAGCAGCCTTCCGTTAGGCTACTGG	CARVSNSSLPLGYW	IGHV3-74	IGHD6-13	IGHJ4	9	17	23	35
2	0.006825938566552901	TGTGCGAGAGAAGGCGGCGGCGACGCCCCTGACTACTGG	CAREGGGDAPDYW	IGHV3-21	IGHD6-25	IGHJ4	10	16	24	29
2	0.006825938566552901	TGTGCAAGAGTTCTCAGTCGAGCCGGCTTCCAGTACTGG	CARVLSRAGFQYW	IGHV3-74	IGHD2-2	IGHJ1	14	21	25	26
2	0.006825938566552901	TGTTTAAGACATGTGGAATACTATAGACCGTTTTGG	CLRHVEYYRPFW	IGHV3-73	IGHD2-21	IGHJ4	13	14	19	33
2	0.006825938566552901	TGTGCGAGACTTGTCGAGTGGTCTTTTGACTACTGG	CARLVEWSFDYW	IGHV4-39	IGHD3-3	IGHJ4	14	15	21	24
2	0.006825938566552901	TGTGCGAGAGAGGGCACCTCGTCCCTAGACTACTGG	CAREGTSSLDYW	IGHV4-59	IGHD6-6	IGHJ4	10	13	23	27
2	0.006825938566552901	TGTACTCGGGGGCGGCTCTCCTGGTGGTGG	CTRGRLSWWW	IGHV3-49	IGHD2-15	IGHJ1	5	21	26	27
1	0.0034129692832764505	TGTGCGAGAGATCAAGGCCCTATTGTAACATTGCCAGCTGCTATCCGGGGCCACTCCTCTTGCTACATGGACGTCTGG	CARDQGPIVTLPAAIRGHSSCYMDVW	IGHV1-18	IGHD2-2	IGHJ6	12	20	43	62
1	0.0034129692832764505	TGTGCGAAAGACCCTTCCCCGCGACAGTGTTCCAGTACCAACTGCCGAATTACCTACAATTATGGCATGGACGTCTGG	CAKDPSPRQCSSTNCRITYNYGMDVW	IGHV1-18	IGHD5-24	IGHJ6	10	53	61	65
1	0.0034129692832764505	TGTGCCCTATCGCGCGGCGATTTTTGGAGTGGGCTCGTTCCCCGCACCTACTACTACTACGGTATGGACGTCTGG	CALSRGDFWSGLVPRTYYYYGMDVW	IGHV4-59	IGHD3-3	IGHJ6	4	17	31	47
1	0.0034129692832764505	TGTGCGAGACATCACTGCTCGGAGGGTATATGCGCTCCCGTTTATTACTACTTCTATTATATGGACGTCTGG	CARHHCSEGICAPVYYYFYYMDVW	IGHV4-39	IGHD6-13	IGHJ6	11	23	29	41
1	0.0034129692832764505	TGTGCGAGAGAGAACGAACTTGCCGATATTGAAGTAGCACCAGCTCTCATGTACAACTGGCTCGACCCCTGG	CARENELADIEVAPALMYNWLDPW	IGHV4-59	IGHD2-2	IGHJ5	10	24	44	49
1	0.0034129692832764505	TGTGCGAGACAGGGCATCTCACGTTACGATTTTTGGAGTGGTTATTCCTACCGGTGGTTCGACCCCTGG	CARQGISRYDFWSGYSYRWFDPW	IGHV4-39	IGHD3-3	IGHJ5	10	23	45	54
1	0.0034129692832764505	TGTACGACCTACCAGTCCGGATATTGTACTACGACCCACTGCAACCCCTACTACTACATGGACGTCTGG	CTTYQSGYCTTTHCNPYYYMDVW	IGHV3-42	IGHD2-8	IGHJ6	4	18	30	47
1	0.0034129692832764505	TGTGCGCGGTGTTACCCTCGCGCCGGGTCTTATTGTACTAGACCAACCGCCCTCTTTGACTTCTGG	CARCYPRAGSYCTRPTALFDFW	IGHV4-39	IGHD2-8	IGHJ4	5	30	39	53
1	0.0034129692832764505	TGTGCGATCGGTCTACCCAAATGGTCCGGCGAATTAGCCCCCACTTCAACATACTTTGACTACTGG	CAIGLPKWSGELAPTSTYFDYW	IGHV4-59	IGHD1-26	IGHJ4	6	34	44	51
1	0.0034129692832764505	TGTGCGAGAGCCCAGGCCACTGGTGCAGACTCCCCTTATGGTCACTCCTCCTACATGGACATCTGG	CARAQATGADSPYGHSSYMDIW	IGHV4-34	IGHD3-10	IGHJ6	9	28	34	43
1	0.0034129692832764505	TGTGGGGGGGGTTACGGCCGTGGCTGGAACAAATGGCCCCGACTCCCTTACTCCATGGACGTCTGG	CGGGYGRGWNKWPRLPYSMDVW	IGHV3-21	IGHD6-19	IGHJ6	3	19	26	48
1	0.0034129692832764505	TGTGGGAGAGGTGACACAATTTTTGGAGCATCAGAGTCCTACTACTATAAAATTCTGGACGTCTGG	CGRGDTIFGASESYYYKILDVW	IGHV1-8	IGHD3-3	IGHJ6	10	18	27	55
1	0.0034129692832764505	TGTGTGAAGACTTTTTACGATTTTTGGAATAATTACTACTACTACTTCTACATGGACGTCTGG	CVKTFYDFWNNYYYYFYMDVW	IGHV3-23	IGHD3-3	IGHJ6	7	14	27	31
1	0.0034129692832764505	TGTGCGAGTTGGAGTGTTGTACTAGTGCCAGCCCAGTACTACTACTACGGTATGGACGTCTGG	CASWSVVLVPAQYYYYGMDVW	IGHV3-48	IGHD2-2	IGHJ6	7	16	31	36
1	0.0034129692832764505	TGTGCGAGGATGTCAATGGTACGAGTTGCCAGTTACTATTCCTACTACTACTTGGACGTCTGG	CARMSMVRVASYYSYYYLDVW	IGHV4-34	IGHD6-13	IGHJ6	7	16	22	32
1	0.0034129692832764505	TGTGCGAGGACGTATTACGATTTCTGGGGTGGCAACTATATCTTCAATTGGTTTGACCCCTGG	CARTYYDFWGGNYIFNWFDPW	IGHV4-39	IGHD3-3	IGHJ4	7	9	31	51
1	0.0034129692832764505	TGTGCGAGAGTCATGGAATTATACATCTATGGTTACAACAACTACTATTATATGGACGTCTGG	CARVMELYIYGYNNYYYMDVW	IGHV4-34	IGHD5-18	IGHJ6	9	20	31	32
1	0.0034129692832764505	TGTGCGAGAGCCTATCAGAGAAATCTTTTTATGATTACGTTTGGGGGAGTTATCTCCGACTGG	CARAYQRNLFMITFGGVISDW	IGHV3-11	IGHD3-16	IGHJ4	9	28	53	58
1	0.0034129692832764505	TGTGCGAGAGGTTTGGGCCTTAACACAGGTTTCGCCCACCACTTTTACGGTATGGACGTCTGG	CARGLGLNTGFAHHFYGMDVW	IGHV4-4	IGHD2-15	IGHJ6	9	35	42	51
1	0.0034129692832764505	TGTGCGAGAGGGGGGGCCATTGTAGAAGAACCAGGTACTATAAAGTGTCCCTTTACATACTGG	CARGGAIVEEPGTIKCPFTYW	IGHV1-8	IGHD2-2	IGHJ4	10	18	40	57
1	0.0034129692832764505	TGTGCGAAACAATCCTATTACGGTTGGAATGGTTATTATAGTGAGAATTGGTTCGACCCCTGG	CAKQSYYGWNGYYSENWFDPW	IGHV4-39	IGHD3-3	IGHJ5	10	23	39	48
1	0.0034129692832764505	TGTGCGAAAGAAGGTGGACATAGTGGCTACGCGGGGTGGGGCTACTATGGTATGGACGTCTGG	CAKEGGHSGYAGWGYYGMDVW	IGHV1-18	IGHD5-12	IGHJ6	10	13	30	51
1	0.0034129692832764505	TGTGCGAAAAATCAGGAGGCCCATTGTATTAGCCCCAGTTGCTACTCCGGGATGGACGTCTGG	CAKNQEAHCISPSCYSGMDVW	IGHV3-53	IGHD2-15	IGHJ6	6	39	49	51
1	0.0034129692832764505	TGTGCAAGAGGTCACACCGGCACAATTTTTGGAGGGGTTCCCCTGCCCCCCTTTGACAACTGG	CARGHTGTIFGGVPLPPFDNW	IGHV3-74	IGHD3-3	IGHJ4	9	24	38	50
1	0.0034129692832764505	TGTGCAAGAGAGCGAGTGGTTATTATAAGGGATTACTACTACTACTACGGTATGGACGTCTGG	CARERVVIIRDYYYYYGMDVW	IGHV3-74	IGHD3-3	IGHJ6	10	13	26	31
1	0.0034129692832764505	TGTACGAAAGGGAACGAATTAGTCTCTCGCGGGGAATTAATTCCGGATGCTTTTGATATTTGG	CTKGNELVSRGELIPDAFDIW	IGHV3-35	IGHD1-1	IGHJ3	2	10	16	45
1	0.0034129692832764505	TGCGCGAGACATGCCTTTTATTATGATAGTCGTGGTAATCCCCTGGGTGCTTTTGATATCTGG	CARHAFYYDSRGNPLGAFDIW	IGHV5-10-1	IGHD3-22	IGHJ3	12	17	35	47
1	0.0034129692832764505	TGTGTTAAAGGCGGGCCTGTTCGTCCCTCCCAATTTTACGACTACTTCTTCGATGTCTGG	CVKGGPVRPSQFYDYFFDVW	IGHV1-67	IGHD1-26	IGHJ6	3	26	31	36
1	0.0034129692832764505	TGTGCGCGAGGACTTAATGTTCTAGACGACTATTGGAGTGGCTACTACATTGACAAGTGG	CARGLNVLDDYWSGYYIDKW	IGHV4-59	IGHD3-3	IGHJ4	9	25	40	42
1	0.0034129692832764505	TGTGCGAGACGAGTTGTTAGTTCACCTGAAGTTACGCCGTCTAATTGGTTCGACCCCTGG	CARRVVSSPEVTPSNWFDPW	IGHV4-39	IGHD1-7	IGHJ5	9	17	22	45
1	0.0034129692832764505	TGTGCGAGAGCGATATTTGATATTGAGGTAGTGATGACCAGTGATGCTTTTGACATCTGG	CARAIFDIEVVMTSDAFDIW	IGHV1-18	IGHD2-21	IGHJ3	9	19	33	41
1	0.0034129692832764505	TGTGCGAGAGAGAGTGGAGATTACTATGATAGTCCGCCCGTGTACTACTTTGACTACTGG	CARESGDYYDSPPVYYFDYW	IGHV4-4	IGHD3-22	IGHJ4	10	19	32	41
1	0.0034129692832764505	TGTACTAGAGCCTTCTACCCTTTTTGGAGTGCTTATTACACAAACTACTTTGACTACTGG	CTRAFYPFWSAYYTNYFDYW	IGHV3-49	IGHD3-3	IGHJ4	9	20	37	43
1	0.0034129692832764505	TGTGTAAGAGATCCCGACGGAGTTCTGACTGGTCATTATTCCAACTTTGACTCCTGG	CVRDPDGVLTGHYSNFDSW	IGHV3-74	IGHD3-9	IGHJ4	12	25	38	43
1	0.0034129692832764505	TGTGTAAGAGACCCCGCGGCTATAGCAGTGTCTGGGACTTACTACATGGACGTCTGG	CVRDPAAIAVSGTYYMDVW	IGHV3-74	IGHD6-19	IGHJ6	10	16	34	39
1	0.0034129692832764505	TGTGCGGCAGGTCTCCCTAACCAAGGTCCCTACTACTACTACGGTATGGACGTCTGG	CAAGLPNQGPYYYYGMDVW	IGHV1-58	IGHD3-22	IGHJ6	13	17	22	29
1	0.0034129692832764505	TGTGCGAGATTTTTTGGCGATTTTTGGAGTAATCTCGTTCCCTGGTTCGACCCCTGG	CARFFGDFWSNLVPWFDPW	IGHV4-31	IGHD3-3	IGHJ5	8	17	29	41
1	0.0034129692832764505	TGTGCGAGATTGTTAGTGATAGCTGCATTAAGGGAGATGGGGTGGCTCGACCCCTGG	CARLLVIAALREMGWLDPW	IGHV4-55	IGHD2-15	IGHJ5	9	15	25	42
1	0.0034129692832764505	TGTGCGAGAGGCATCACTAATCGAGATTGCACTGCTGTCGACTGCTACTTCTACTGG	CARGITNRDCTAVDCYFYW	IGHV4-34	IGHD2-15	IGHJ4	11	41	48	50
1	0.0034129692832764505	TGTGCGAGAATGTTGGTGATGGCCTCTTTAAGGGAGATGGGGTGGTTCGACCCCTGG	CARMLVMASLREMGWFDPW	IGHV4-31	IGHD5-24	IGHJ5	8	33	39	42
1	0.0034129692832764505	TGTACCACACCTGGTGGTTATTATAATTACTACTACTACTACTACATGGACGTCTGG	CTTPGGYYNYYYYYYMDVW	IGHV3-15	IGHD3-3	IGHJ6	8	13	24	25
1	0.0034129692832764505	TGTGTCAAAGATCTTGAGTCTTACTATGAGACTAGTTGTTACTACGAATACTGG	CVKDLESYYETSCYYEYW	IGHV3-23	IGHD3-22	IGHJ4	14	20	44	48
1	0.0034129692832764505	TGTGTGAGAGACGACAGTTCGCCAATTTTTTACAATTATGGTTTGGACGTCTGG	CVRDDSSPIFYNYGLDVW	IGHV1-18	IGHD5-24	IGHJ3	10	30	37	49
1	0.0034129692832764505	TGTGCCACAGATCAACAGGTCGGCGGTGGATACACGTATGGTTATCCCTACTGG	CATDQQVGGGYTYGYPYW	IGHV1-24	IGHD5-18	IGHJ4	12	25	43	47
1	0.0034129692832764505	TGTGCGTGTATAGGGGAGTATGATCATGTAACGACTTACCTGACGGACTACTGG	CACIGEYDHVTTYLTDYW	IGHV1-2	IGHD3-10	IGHJ4	5	12	18	45
1	0.0034129692832764505	TGTGCGCGGGATCTTGTTTACTATTCTGCTACTGGCTCCCACCTAGAAGTCTGG	CARDLVYYSATGSHLEVW	IGHV1-18	IGHD1-26	IGHJ4	13	34	41	50
1	0.0034129692832764505	TGTGCGAGGGATGGTCCGTGGATACAGCTATGGTCCGGGCCCTTGGACGTCTGG	CARDGPWIQLWSGPLDVW	IGHV4-59	IGHD5-18	IGHJ6	11	16	33	43
1	0.0034129692832764505	TGTGCGAGAGTCCGCTCTATTTGGAGTGGTTTTTCATACGGTTTGGACGTCTGG	CARVRSIWSGFSYGLDVW	IGHV5-10-1	IGHD3-3	IGHJ6	8	19	30	43
1	0.0034129692832764505	TGTGCGAGAGTAGGTATAGCAGCAGCTAAACGAAAAAACTGGTTCGACCCCTGG	CARVGIAAAKRKNWFDPW	IGHV1-18	IGHD6-13	IGHJ5	9	12	26	36
1	0.0034129692832764505	TGTGCGAGAGCGAAGGGATATTGTAGTAGTACCAACTGCCCTTTCGACCCCTGG	CARAKGYCSSTNCPFDPW	IGHV4-4	IGHD2-2	IGHJ5	9	15	38	42
1	0.0034129692832764505	TGTGCGAGAGGGAGCACTTTGGTTCGGGGAGTTCCCAATTGGTTCGACCCCTGG	CARGSTLVRGVPNWFDPW	IGHV4-34	IGHD3-10	IGHJ5	10	15	32	35
1	0.0034129692832764505	TGTGCGAGAGATCGCGTAATTTCCGGCTACTACTACTACGGTATGGACGTCTGG	CARDRVISGYYYYGMDVW	IGHV3-30	IGHD5-24	IGHJ6	12	14	20	26
1	0.0034129692832764505	TGTGCGAGAGATCACCCCGCCGATTCTCTCTTCTACTACGGTCTGGACGTCTGG	CARDHPADSLFYYGLDVW	IGHV3-66	IGHD1-26	IGHJ6	12	32	39	43
1	0.0034129692832764505	TGTGCGAGAGACCGCGAGTATAATTGGAACCCATATGATGCTCTTGATTTCTGG	CARDREYNWNPYDALDFW	IGHV1-46	IGHD1-20	IGHJ3	10	17	29	34
1	0.0034129692832764505	TGTGCGAAAGATCTGACTTATTATGACAGTACTGGCTCCCACTTTGAACTGTGG	CAKDLTYYDSTGSHFELW	IGHV1-18	IGHD1-26	IGHJ4	13	34	42	51
1	0.0034129692832764505	TGTGCGAAAGATCTGACTTATTATGACAGTACTGGCTCCCACTTTGAACTGTGG	CAKDLTYYDSTGSHFELW	IGHV3-62	IGHD1-26	IGHJ4	13	34	42	51
1	0.0034129692832764505	TGCGCGAGAGATCCCGTCAGTAGTAAGTGGGTCCCCACCTGGTTCGACCCCTGG	CARDPVSSKWVPTWFDPW	IGHV4-31	IGHD2-2	IGHJ5	12	18	24	38
1	0.0034129692832764505	TGTTCGACCCTCTTTTGGAGTGGTCCCCCTGACGACGGTATGCACGTCTGG	CSTLFWSGPPDDGMHVW	IGHV3-22	IGHD3-3	IGHJ6	4	12	23	39
1	0.0034129692832764505	TGTGCGAGGTCCCCCTCGATAACGATTTTTGGACCGGGGTCCGACCCCTGG	CARSPSITIFGPGSDPW	IGHV4-31	IGHD3-3	IGHJ5	7	21	32	37
1	0.0034129692832764505	TGTGCGAGGGCCTCTGACTTTTGGAGCGCTTATCTTCCCTTCGACTCCTGG	CARASDFWSAYLPFDSW	IGHV3-11	IGHD3-3	IGHJ5	7	18	32	39
1	0.0034129692832764505	TGTGCGAGGGCCTCTGACTTTTGGAGCGCTTATCTTCCCTTGGACTCCTGG	CARASDFWSAYLPLDSW	IGHV1-8	IGHD3-3	IGHJ4	14	18	32	38
1	0.0034129692832764505	TGTGCGAGATATCCCAACTATAACTACGATTTTTGGAGTGATCCTGCATGG	CARYPNYNYDFWSDPAW	IGHV4-4	IGHD3-3	IGHJ4	12	24	39	48
1	0.0034129692832764505	TGTGCGAGAGGCAGTCATGCTAGCAGCACCAGCTCACACCTTGACTTCTGG	CARGSHASSTSSHLDFW	IGHV5-10-1	IGHD2-21	IGHJ4	8	16	24	40
1	0.0034129692832764505	TGTGCGAGAGATTTGGGACGTAGCTACGTCTACTATTCCATGGACGTCTGG	CARDLGRSYVYYSMDVW	IGHV3-30	IGHD6-25	IGHJ6	11	22	28	29
1	0.0034129692832764505	TGTGCGAGAGACAAGGATATAAGTGCATCTAAGGACGGTATGGACGTCTGG	CARDKDISASKDGMDVW	IGHV4-31	IGHD2-15	IGHJ6	10	13	19	39
1	0.0034129692832764505	TGTGCGAGAGAACTACGGGGACTACAGGGCTACTACTACATGGACGTCTGG	CARELRGLQGYYYMDVW	IGHV3-11	IGHD4-17	IGHJ6	10	11	24	29
1	0.0034129692832764505	TGTGCGAGAGAAGGATACAGCAGTGGCTGGGCCGCTGTTCTTGATATCTGG	CAREGYSSGWAAVLDIW	IGHV1-46	IGHD6-19	IGHJ3	10	18	29	40
1	0.0034129692832764505	TGTGCGAGAATTTACTACGATAGTACTGGTTATTACGCGATTGACTACTGG	CARIYYDSTGYYAIDYW	IGHV6-1	IGHD3-22	IGHJ4	8	11	35	40
1	0.0034129692832764505	TGTGCGAGAAAAGCTGGATATTGTAGCACTACCAGCTGCTGTGATCACTGG	CARKAGYCSTTSCCDHW	IGHV3-30	IGHD2-2	IGHJ4	8	15	39	46
1	0.0034129692832764505	TGTGCGAAAGAAGAGGGTTATAGCAGCACCTACAACTGGTTCGACCCCTGG	CAKEEGYSSTYNWFDPW	IGHV4-31	IGHD6-13	IGHJ5	10	18	27	30
1	0.0034129692832764505	TGTGCAAGAGACCCCCCCACTGGGATATACTCAGGAAAGTTTGACTACTGG	CARDPPTGIYSGKFDYW	IGHV3-74	IGHD5-12	IGHJ4	10	22	28	39
1	0.0034129692832764505	TGTATCACAGATTTGGGGGCTCTAATTCATGGATCACTTGTCGACTACTGG	CITDLGALIHGSLVDYW	IGHV3-15	IGHD3-16	IGHJ4	11	12	18	42
1	0.0034129692832764505	TGCACTAGATTTCTAGGAAATGTAGACTTCTACTACTACATGGACCACTGG	CTRFLGNVDFYYYMDHW	IGHV3-49	IGHD2-15	IGHJ6	8	12	17	25
1	0.0034129692832764505	TGTTCTATCCGCAATGCCGACTACTACTCCTACTACGTTGACGTCTGG	CSIRNADYYSYYVDVW	IGHV3-22	IGHD2-2	IGHJ6	4	13	18	19
1	0.0034129692832764505	TGTGTGAGAGGAGGTACTGGTCATGCTAACAACTGGTTCGATCACTGG	CVRGGTGHANNWFDHW	IGHV3-21	IGHD2-8	IGHJ5	9	22	27	28
1	0.0034129692832764505	TGTGTGAAAAGGCCCCATATAGCAGCAGATGGTTCCTTTGACTACTGG	CVKRPHIAADGSFDYW	IGHV3-23	IGHD6-13	IGHJ4	8	17	32	35
1	0.0034129692832764505	TGTGCGCGATCAGGCACATCTCTCAATCCCTACTACTATGACTCCTGG	CARSGTSLNPYYYDSW	IGHV4-55	IGHD5-24	IGHJ4	9	16	22	30
1	0.0034129692832764505	TGTGCGGCCTGTGGTGGTGATTGCTATGGCTGGTACTTCGATCTCTGG	CAACGGDCYGWYFDLW	IGHV4-31	IGHD2-21	IGHJ2	5	9	26	29
1	0.0034129692832764505	TGTGCGGGGGAGGGAGTGGTGTCTACCCGCAATGCTTTCGATATCTGG	CAGEGVVSTRNAFDIW	IGHV3-21	IGHD3-3	IGHJ3	5	12	19	31
1	0.0034129692832764505	TGTGCGAGCGGTGAACTGGGGGGGCGAACGGTTCCTTTTGACAACTGG	CASGELGGRTVPFDNW	IGHV4-55	IGHD7-27	IGHJ4	7	13	20	36
1	0.0034129692832764505	TGTGCGAGGCATGGGGTCTATAGCAGCTCGTCCTACTTTGACTATTGG	CARHGVYSSSSYFDYW	IGHV4-4	IGHD6-6	IGHJ4	7	18	31	32
1	0.0034129692832764505	TGTGCGAGGCACATCGACAGCTTTGTCTTCTATCCTTTTGATGTCTGG	CARHIDSFVFYPFDVW	IGHV4-4	IGHD5-18	IGHJ3	7	16	21	34
1	0.0034129692832764505	TGTGCGAGACGGAGCAGCAGCTGGACCGGAAAGTACTTTGACTACTGG	CARRSSSWTGKYFDYW	IGHV4-39	IGHD6-13	IGHJ4	9	12	23	33
1	0.0034129692832764505	TGTGCGAGACAGGGCGTGGAGCGTAATGATAATAATGGTGCCGACTGG	CARQGVERNDNNGADW	IGHV3-21	IGHD3-16	IGHJ4	8	21	33	43
1	0.0034129692832764505	TGTGCGAGAGGTCGTAGGTACCAGGGGTCCAACTATTTCGACCCCTGG	CARGRRYQGSNYFDPW	IGHV1-8	IGHD5-12	IGHJ5	10	11	16	19
1	0.0034129692832764505	TGTGCGAGAGGTCGTAGGTACCAGGGGTCCAACTATTTCGACCCCTGG	CARGRRYQGSNYFDPW	IGHV4-4	IGHD5-12	IGHJ5	9	11	16	19
1	0.0034129692832764505	TGTGCGAGAGGTCGAAATAATAGTGGTTATCGCTGGTTCGACCCCTGG	CARGRNNSGYRWFDPW	IGHV1-67	IGHD3-22	IGHJ5	9	16	29	32
1	0.0034129692832764505	TGTGCGAGAGGGGAGTGTGGTGCAACCAGCTGCCCCCCCGAGTACTGG	CARGECGATSCPPEYW	IGHV1-8	IGHD2-2	IGHJ5	10	24	32	44
1	0.0034129692832764505	TGTGCGAGAGATGGGCCTGTGACAGCAGCTGATCACTTTGACTCCTGG	CARDGPVTAADHFDSW	IGHV3-11	IGHD6-13	IGHJ4	11	22	30	34
1	0.0034129692832764505	TGTGCGAGAGACCCGTCGTCTCGTCAACCGGACTACTTTGACTACTGG	CARDPSSRQPDYFDYW	IGHV1-3	IGHD1-1	IGHJ4	10	13	18	31
1	0.0034129692832764505	TGTGCGAAAGATTCTCCCAGTTGGACCAGCAGTTATTTCGATCTCTGG	CAKDSPSWTSSYFDLW	IGHV3-23	IGHD1-1	IGHJ2	11	16	26	36
1	0.0034129692832764505	TGTACAAGGTCACACCCCTCCACTGGCTGGGCGGCGACGGACTTCTGG	CTRSHPSTGWAATDFW	IGHV3-43	IGHD6-19	IGHJ4	6	23	29	39
1	0.0034129692832764505	TGTGTTTTGGGCCATTGTGTTACCAACTGCCCTAGGGACTACTGG	CVLGHCVTNCPRDYW	IGHV4-30-2	IGHD4-23	IGHJ4	3	18	24	36
1	0.0034129692832764505	TGTGTGAGAGATTGGTATAGTGGGAGCTCCTCAGGGGGCTTCTGG	CVRDWYSGSSSGGFW	IGHV1-67	IGHD1-26	IGHJ4	11	13	27	41
1	0.0034129692832764505	TGTGTGAAGGATCTCAGGGCGTACATCGGAAACGACGGATGCTGG	CVKDLRAYIGNDGCW	IGHV1-46	IGHD1-1	IGHJ4	14	20	36	41
1	0.0034129692832764505	TGTGTACGAGGGGCTTGGAGTGGCTTATCCCCTTTTGACTCCTGG	CVRGAWSGLSPFDSW	IGHV3-74	IGHD3-3	IGHJ4	3	14	22	33
1	0.0034129692832764505	TGTGCCAAGCACGTAGCGGCGTATGTAGCGGGTTTTGACTACTGG	CAKHVAAYVAGFDYW	IGHV3-23	IGHD6-25	IGHJ4	4	10	16	33
1	0.0034129692832764505	TGTGCGCGAGGGGCTTGGAGTGGCTTATCGCCTTTTGACTACTGG	CARGAWSGLSPFDYW	IGHV3-74	IGHD3-3	IGHJ4	4	14	22	33
1	0.0034129692832764505	TGTGCGATGGTGAAGTGGGAGTCCAATTACCACCTTGACTCTTGG	CAMVKWESNYHLDSW	IGHV3-11	IGHD1-26	IGHJ4	6	13	20	27
1	0.0034129692832764505	TGTGCGAGGCACGTGCCTGGGAGAGGTACGCACTTTGACACTTGG	CARHVPGRGTHFDTW	IGHV5-10-1	IGHD1-26	IGHJ4	7	17	22	31
1	0.0034129692832764505	TGTGCGAGATACGATTTTTGGAGTGGTTTGTACTTTGACTACTGG	CARYDFWSGLYFDYW	IGHV4-55	IGHD3-3	IGHJ4	10	11	27	30
1	0.0034129692832764505	TGTGCGAGACTTCAGAATTATTGGAGTGGTTATGTTGACCACTGG	CARLQNYWSGYVDHW	IGHV4-39	IGHD3-3	IGHJ4	9	16	32	34
1	0.0034129692832764505	TGTGCGAGACATGCCCCCTATAACTGGAACGATTTTGACTACTGG	CARHAPYNWNDFDYW	IGHV4-39	IGHD1-20	IGHJ4	12	18	31	33
1	0.0034129692832764505	TGTGCGAGAGGTTGGCAGGCCGACTCACTCACATTTGACCACTGG	CARGWQADSLTFDHW	IGHV3-21	IGHD3-3	IGHJ4	9	25	29	33
1	0.0034129692832764505	TGTGCGAGAGGCCTCTGGTCATACGGAAATGCTCTCGATGTCTGG	CARGLWSYGNALDVW	IGHV4-34	IGHD2-8	IGHJ3	15	19	23	28
1	0.0034129692832764505	TGTGCGAGAGGGCGATTTCTGGAGTGGTTATTCTGGGACACGTGG	CARGRFLEWLFWDTW	IGHV5-10-1	IGHD3-3	IGHJ4	8	12	31	42
1	0.0034129692832764505	TGTGCGAGAGATGCGTCGTATCAGCGCAGTGAGTTCGACCCCTGG	CARDASYQRSEFDPW	IGHV3-11	IGHD1-1	IGHJ5	11	13	18	32
1	0.0034129692832764505	TGTGCGAGAGACGAGGATACAGCCTATTCAGCGACGGTCTTCTGG	CARDEDTAYSATVFW	IGHV3-23	IGHD5-18	IGHJ4	10	14	22	41
1	0.0034129692832764505	TGTGCGAGAGACGAGGATACAGCCTATTCAGCGACGGTCTTCTGG	CARDEDTAYSATVFW	IGHV4-31	IGHD5-18	IGHJ4	10	14	22	41
1	0.0034129692832764505	TGTGCGAGAGACGAGGACACAGTCTATTCAGCGACGCTGTTATGG	CARDEDTVYSATLLW	IGHV1-46	IGHD2-21	IGHJ4	10	23	28	42
1	0.0034129692832764505	TGTGCGAGAATTTTAGGTTACACAAGGGGCTGGTACGCGGACTGG	CARILGYTRGWYADW	IGHV3-21	IGHD6-19	IGHJ4	8	27	36	40
1	0.0034129692832764505	TGTGCGAAACTGATGCCACCTACTAATGGAATATTTGACTACTGG	CAKLMPPTNGIFDYW	IGHV3-23	IGHD2-8	IGHJ4	8	20	28	33
1	0.0034129692832764505	TGTGCGAAAGTTCTCGCGGAGTGGTTATTGCCCTTTGACTACTGG	CAKVLAEWLLPFDYW	IGHV3-23	IGHD3-3	IGHJ4	13	17	28	32
1	0.0034129692832764505	TGTGCAAGAGGGGCTTGGAGCGGCTTATCCCCTTTTGACTCCTGG	CARGAWSGLSPFDSW	IGHV3-13	IGHD6-25	IGHJ4	9	18	24	33
1	0.0034129692832764505	TGTACCAGGTGTGGTAATGTCAACTGCCCCTATTTTGACTCTTGG	CTRCGNVNCPYFDSW	IGHV3-15	IGHD4-23	IGHJ4	6	10	16	29
1	0.0034129692832764505	TGTACAAGTGGTCCTGGAATTTATTATAGAGAGTTTGACTACTGG	CTSGPGIYYREFDYW	IGHV3-73	IGHD3-10	IGHJ4	4	20	27	33
1	0.0034129692832764505	TGTACAAGAGGGGCTTGGAGTGGCTTATCGCCTTTTGACTACTGG	CTRGAWSGLSPFDYW	IGHV3-74	IGHD3-3	IGHJ4	9	14	22	33
1	0.0034129692832764505	TGCACAAGAGGGGCTTGGAGTGGCTTGTCCCCCTTTGACTTCTGG	CTRGAWSGLSPFDFW	IGHV3-74	IGHD3-3	IGHJ4	9	14	22	32
1	0.0034129692832764505	TGCAATACAGTAACTACCCACTACTACTACTACATGGACGTCTGG	CNTVTTHYYYYMDVW	IGHV3-15	IGHD4-11	IGHJ6	1	5	16	19
1	0.0034129692832764505	TGTTTGCGGCGCAGTCGTGCCTCGCCGTACTTTGACCCCTGG	CLRRSRASPYFDPW	IGHV3-22	IGHD2-21	IGHJ5	3	10	15	33
1	0.0034129692832764505	TGTGTGAAAGATCGGCGAACGATTGGTGCTTTTGATATCTGG	CVKDRRTIGAFDIW	IGHV3-23	IGHD1-1	IGHJ3	12	16	21	26
1	0.0034129692832764505	TGTGCGGCATACCGGTATCTTGGGACCTATGAGAGGTACTGG	CAAYRYLGTYERYW	IGHV3-30	IGHD1-26	IGHJ4	5	8	28	36
1	0.0034129692832764505	TGTGCGAGATATGACGACTTTTGGGATGCCTTTGATATCTGG	CARYDDFWDAFDIW	IGHV3-23	IGHD3-3	IGHJ3	6	9	23	24
1	0.0034129692832764505	TGTGCGAGACGCGCTAGCGGCGCCTGGTATTTTGACTACTGG	CARRASGAWYFDYW	IGHV4-39	IGHD2-2	IGHJ4	9	23	28	30
1	0.0034129692832764505	TGTGCGAGAGCATTGGGATCCGACAGCGGGGGGGGCTACTGG	CARALGSDSGGGYW	IGHV3-53	IGHD7-27	IGHJ4	9	14	20	35
1	0.0034129692832764505	TGTGCGAGAGGCCAGGGCAGCTATGACTACTTTGACTACTGG	CARGQGSYDYFDYW	IGHV4-34	IGHD5-18	IGHJ4	12	17	24	25
1	0.0034129692832764505	TGTGCGAGAGGGGTCACCAACTCGGTTGCTTTCGATATCTGG	CARGVTNSVAFDIW	IGHV4-34	IGHD2-21	IGHJ3	10	12	18	26
1	0.0034129692832764505	TGTGCGAGAGATCGGGACTATTGGAATGGTTTTGACTACTGG	CARDRDYWNGFDYW	IGHV3-53	IGHD3-3	IGHJ4	12	20	29	30
1	0.0034129692832764505	TGTGCGAGAATAGGTTCTGGTGGGAGCTTCTTGGGCTACTGG	CARIGSGGSFLGYW	IGHV3-48	IGHD1-26	IGHJ4	8	19	27	35
1	0.0034129692832764505	TGTGCGAGAAGGCATACCAATGGCTGGTACTTTGACTACTGG	CARRHTNGWYFDYW	IGHV4-4	IGHD6-19	IGHJ4	8	13	26	27
1	0.0034129692832764505	TGTACTAGAGGATTGCTCTACGATACCGGGCCTGACTTCTGG	CTRGLLYDTGPDFW	IGHV3-49	IGHD1-20	IGHJ4	9	22	28	32
1	0.0034129692832764505	TGTACAAGAGGGGCAACTGGAACGAATCCCTTTGACTACTGG	CTRGATGTNPFDYW	IGHV3-74	IGHD1-1	IGHJ4	9	13	24	29
1	0.0034129692832764505	TGTGTTTCCGATATTGTAGTAGTACCAGCCTACTACTGG	CVSDIVVVPAYYW	IGHV4-39	IGHD2-2	IGHJ4	3	9	28	31
1	0.0034129692832764505	TGTGTGATATGGATACAGTCATTCGCACGCGACTTCTGG	CVIWIQSFARDFW	IGHV4-34	IGHD5-18	IGHJ4	3	9	17	30
1	0.0034129692832764505	TGTGCGCGAGAGAGAGAGAGTGGCTGGTACCTTAGTTGG	CARERESGWYLSW	IGHV3-30	IGHD6-19	IGHJ4	10	18	29	36
1	0.0034129692832764505	TGTGCGAGGGAGGGCTACAGTAACTCTATTGATTCCTGG	CAREGYSNSIDSW	IGHV1-18	IGHD4-11	IGHJ5	7	14	24	34
1	0.0034129692832764505	TGTGCGAGAGGGAACAACAGGTGGGCTTTTGACCACTGG	CARGNNRWAFDHW	IGHV1-8	IGHD1-1	IGHJ4	10	13	17	27
1	0.0034129692832764505	TGTGCGAGAGGACCAGCGGCTGATGCTTTTGATATCTGG	CARGPAADAFDIW	IGHV1-18	IGHD6-25	IGHJ3	9	13	19	20
1	0.0034129692832764505	TGTGCGAGAGATCACATGGCTGGGATTATGGACTACTGG	CARDHMAGIMDYW	IGHV4-31	IGHD6-19	IGHJ4	12	16	22	30
1	0.0034129692832764505	TGTGCGAGAGATACAGGGCAGTGGAACGTTGACTACTGG	CARDTGQWNVDYW	IGHV3-30	IGHD1-1	IGHJ4	11	21	27	28
1	0.0034129692832764505	TGTGCGAGAGACCACAGGACTTTCGGTATGGACGTCTGG	CARDHRTFGMDVW	IGHV4-31	IGHD2-21	IGHJ6	10	11	15	27
1	0.0034129692832764505	TGTGCGAGAGAATGGTTCGGGGAGTCCGTTGACTACTGG	CAREWFGESVDYW	IGHV3-21	IGHD3-10	IGHJ4	10	11	24	28
1	0.0034129692832764505	TGTGCGAAAGATAACGCTGCCTACGCCTACGACTACTGG	CAKDNAAYAYDYW	IGHV3-11	IGHD6-25	IGHJ4	11	14	19	30
1	0.0034129692832764505	TGTGCGAAAGATAACGCTGCCTACGCCTACGACTACTGG	CAKDNAAYAYDYW	IGHV3-9	IGHD6-25	IGHJ4	12	14	19	30
1	0.0034129692832764505	TGTGCAAGTCTAGAAATACGTGATGATTTTGATATCTGG	CASLEIRDDFDIW	IGHV6-1	IGHD3-10	IGHJ3	7	10	19	20
1	0.0034129692832764505	TGTGCAAGCGGGGTCTTTGCCAGTGGCCTCGCGTCCTGG	CASGVFASGLASW	IGHV6-1	IGHD6-19	IGHJ5	7	20	26	34
1	0.0034129692832764505	TGTGCAAGGGGGAGTATAGCAGCTCGTCAAGACTACTGG	CARGSIAARQDYW	IGHV3-13	IGHD6-6	IGHJ4	7	11	27	30
1	0.0034129692832764505	TGCACAAGAAACTGGGACTATGATTCTTTTGATGTCTGG	CTRNWDYDSFDVW	IGHV3-74	IGHD7-27	IGHJ3	8	9	15	19
1	0.0034129692832764505	TGTGTCACGCGTCCATTTGGGGGTGCTCTCTACTGG	CVTRPFGGALYW	IGHV3-15	IGHD3-16	IGHJ4	2	15	22	29
1	0.0034129692832764505	TGTGCGTCCTCAACTGGAACTACGCTCGACTACTGG	CASSTGTTLDYW	IGHV1-46	IGHD1-7	IGHJ4	5	11	23	27
1	0.0034129692832764505	TGTGCGAGACGACAGGGGGACTGGTTCGACCCCTGG	CARRQGDWFDPW	IGHV5-10-1	IGHD3-16	IGHJ5	9	14	18	19
1	0.0034129692832764505	TGTGCGAGACACAGTGGTCATTCTCAGGCCTACTGG	CARHSGHSQAYW	IGHV4-39	IGHD3-22	IGHJ4	10	12	21	29
1	0.0034129692832764505	TGTGCGAGAGTTTTTAGGTGGGCTTTTGATATCTGG	CARVFRWAFDIW	IGHV4-59	IGHD2-15	IGHJ3	9	16	20	21
1	0.0034129692832764505	TGTGCGAGAGATCGCTCTAATATAATTGACTACTGG	CARDRSNIIDYW	IGHV3-21	IGHD1-7	IGHJ4	16	20	24	25
1	0.0034129692832764505	TGTGCAACTGGGATGGGTACCGCAGCGGGGGGCTGG	CATGMGTAAGGW	IGHV3-74	IGHD6-25	IGHJ4	6	14	27	32
1	0.0034129692832764505	TGTGCAAGAGGGGCGTTCAACGGCATGGACGTCTGG	CARGAFNGMDVW	IGHV3-74	IGHD1-1	IGHJ6	9	13	17	23
1	0.0034129692832764505	TGTATCACAGATCCTGGGCCGTGGCTGGTGGGCTGG	CITDPGPWLVGW	IGHV3-15	IGHD6-19	IGHJ4	12	20	28	32
1	0.0034129692832764505	TGTACCACATCCCCGGGGGATGGTTCGGGGTACTGG	CTTSPGDGSGYW	IGHV3-15	IGHD3-10	IGHJ4	8	19	29	30
1	0.0034129692832764505	TGTGCTGCGAGTGAGTCCGAATTTGATTACTGG	CAASESEFDYW	IGHV3-23	IGHD3-10	IGHJ4	4	16	20	21
1	0.0034129692832764505	TGTGCCAGAGCCAGAAACTGGCTCGACCCCTGG	CARARNWLDPW	IGHV4-30-2	.	IGHJ5	9	-1	-1	15
1	0.0034129692832764505	TGTGCGAGACATGGCGGTGGCTTTGACTACTGG	CARHGGGFDYW	IGHV5-10-1	IGHD4-23	IGHJ4	12	14	19	20
1	0.0034129692832764505	TGTGCGAGAGAAGACGATGCTTTTGATATCTGG	CAREDDAFDIW	IGHV1-18	.	IGHJ3	10	-1	-1	15
1	0.0034129692832764505	TGTGCGAAAGAACCGGGACCCACCGGCGCCTTG	CAKEPGPTGAL	IGHV3-23	IGHD4-23	IGHJ5	10	19	24	28
1	0.0034129692832764505	TGTGCGAAAAATCGGGGGATTATTTCTGCCTGG	CAKNRGIISAW	IGHV3-21	IGHD3-3	IGHJ5	6	7	13	28
1	0.0034129692832764505	TGTGAGACGGGGGCGGGAAGTGTTCACTACTGG	CETGAGSVHYW	IGHV4-34	IGHD3-10	IGHJ4	3	7	11	25
1	0.0034129692832764505	TGTAGAGTCCGCGTGGATACAATTGACTACTGG	CRVRVDTIDYW	IGHV3-73	IGHD5-18	IGHJ4	3	7	20	22
1	0.0034129692832764505	TGTGCGACTATAGCAGCTCGCGACTACTGG	CATIAARDYW	IGHV4-39	IGHD6-6	IGHJ4	6	8	19	21
1	0.0034129692832764505	TGTGCAGGAGGTTGGGCTATAGACCTCTGG	CAGGWAIDLW	IGHV6-1	IGHD2-8	IGHJ5	9	15	20	21
1	0.0034129692832764505	TGTGCAAAAGATATCCCACCTGATTTTTGG	CAKDIPPDFW	IGHV3-43	IGHD3-3	IGHJ4	13	21	26	27
1	0.0034129692832764505	TGTGCGAGAGATGATGGGAACGGGTGG	CARDDGNGW	IGHV1-46	IGHD1-1	IGHJ4	11	16	21	24
1	0.0034129692832764505	TGTGCGGGAGGCTCCCAACACTGG	CAGGSQHW	IGHV3-11	.	IGHJ1	9	-1	-1	14
1	0.0034129692832764505	TGTGCGAGAGCTTGGAGCTACTGG	CARAWSYW	IGHV3-11	IGHD3-3	IGHJ4	9	11	16	17
1	0.0034129692832764505	TGTGCGACGATGGGGACATGG	CATMGTW	IGHV3-11	IGHD7-27	IGHJ4	6	10	15	18
1	0.0034129692832764505	TGTACCTATCTCGGTTCTTGG	CTYLGSW	IGHV3-73	IGHD3-10	IGHJ4	4	12	16	18
