# Supplementary material for: Biomarkers and Immune Repertoire Metrics Identified by Peripheral Blood Transcriptomic Sequencing Reveal the Pathogenesis of COVID-19
Source: Front Immunol. 2021 Aug 24;12:677025. doi: 10.3389/fimmu.2021.677025 (PMC8421539; doi:10.3389/fimmu.2021.677025)
Supplement: Supplementary file 1 [file DataSheet_1.zip › TCR_BCR/IGH/convert.20S039615A.clonotypes.IGH.txt]

count	freq	cdr3nt	cdr3aa	v	d	j	VEnd	DStart	DEnd	JStart
5	0.02242152466367713	TGTGCGAGGTATGCGCATCACAACTGGTTCGACCCCTGG	CARYAHHNWFDPW	IGHV4-59	IGHD2-8	IGHJ5	7	8	13	19
4	0.017937219730941704	TGTGTTCACAGGCCGAATGACTCGTTCTTCCACTCCTGG	CVHRPNDSFFHSW	IGHV2-5	IGHD1-20	IGHJ5	10	21	26	27
4	0.017937219730941704	TGTGCGAGACGGTCTGGGGCGGGCTGGTTCGACCCCTGG	CARRSGAGWFDPW	IGHV4-31	IGHD7-27	IGHJ5	8	13	18	23
4	0.017937219730941704	TGTGCGGGATCCCTCCAATGG	CAGSLQW	IGHV4-39	IGHD7-27	IGHJ4	5	6	12	18
3	0.013452914798206279	TGCGCGAAAGATGTGGGAACATACTGTGGTGGTGATTGCTATCCCGATGCTTTTGATGTCTGG	CAKDVGTYCGGDCYPDAFDVW	IGHV3-23	IGHD2-21	IGHJ3	11	19	41	45
3	0.013452914798206279	TGTGCGAAAGACGTCGGCAGCTGGTATGTTGACGCCCAGTACATGGACGTCTGG	CAKDVGSWYVDAQYMDVW	IGHV3-23	IGHD2-2	IGHJ6	10	16	25	39
3	0.013452914798206279	TGTGCGAGATCTAATTGGCATAGTAGTGGTTCTTACCTATTTGACTACTGG	CARSNWHSSGSYLFDYW	IGHV4-55	IGHD3-22	IGHJ4	9	19	35	39
3	0.013452914798206279	TGTGCGAGACTGCGGGGGGGAGCTGGGAAGAATGGTTTTGATTTCTGG	CARLRGGAGKNGFDFW	IGHV1-46	IGHD1-26	IGHJ3	8	17	23	31
3	0.013452914798206279	TGTGCGAGAGGAAGGATTTATTACGATAGTAGTGGTTATTCGACCTGG	CARGRIYYDSSGYSTW	IGHV4-59	IGHD3-22	IGHJ5	9	17	39	43
3	0.013452914798206279	TGTGCGAGTCAAGGCAGTGGCTGGTCATGGGACCACTGG	CASQGSGWSWDHW	IGHV3-21	IGHD6-19	IGHJ4	7	13	24	30
3	0.013452914798206279	TGTGCTACTAGTAGGACTTTTGACTACTGG	CATSRTFDYW	IGHV3-21	IGHD1-26	IGHJ4	4	8	13	18
3	0.013452914798206279	TGTGCGAAAGGGGGGTGGCTTGACGACTGG	CAKGGWLDDW	IGHV3-23	IGHD2-15	IGHJ4	9	13	17	19
3	0.013452914798206279	TGTGCAGGCCGGAACTTTGACTACTGG	CAGRNFDYW	IGHV3-43	IGHD2-15	IGHJ4	5	8	12	13
2	0.008968609865470852	TGTGCGAGAGATCCCGGTTTTAGCCCCAGAAGACCAGCTCCTATGCCGAATGATGCTTTTGATATCTGG	CARDPGFSPRRPAPMPNDAFDIW	IGHV4-4	IGHD2-2	IGHJ3	12	32	47	49
2	0.008968609865470852	TGTACCACAGGGCCCCGCTCCTTAACTGGGAACTACGATCCTCGTAACCCCCACTTTGACTACTGG	CTTGPRSLTGNYDPRNPHFDYW	IGHV3-15	IGHD1-7	IGHJ4	9	22	36	52
2	0.008968609865470852	TGTGCGAAAGATCTGGGAAGATACTGTGGTGGTGATTGCTATCCCGATGCTTTCGATATCTGG	CAKDLGRYCGGDCYPDAFDIW	IGHV3-23	IGHD2-21	IGHJ3	13	20	41	45
2	0.008968609865470852	TGTGCGAGACTGCCAGCTAACTGGAACTACCAGCCCTACTATCACTACATGGACGTCTGG	CARLPANWNYQPYYHYMDVW	IGHV4-39	IGHD1-7	IGHJ6	9	17	29	35
2	0.008968609865470852	TGTGCGCGAGATGGGGTTCTCCCCGGACTCAGGCACCACTGGTACTTCGATCTCTGG	CARDGVLPGLRHHWYFDLW	IGHV4-59	IGHD3-10	IGHJ2	11	18	24	37
2	0.008968609865470852	TGTGCGAGGCCCGACTACGATAGTAGTGGTTACGCACCCACCCATCTAGACTACTGG	CARPDYDSSGYAPTHLDYW	IGHV5-10-1	IGHD3-22	IGHJ4	7	13	31	48
2	0.008968609865470852	TGTACCGCATTTCCGGATTACGATTTTTGGAGTGGTTATTTTCCATTTGACTACTGG	CTAFPDYDFWSGYFPFDYW	IGHV3-49	IGHD3-3	IGHJ4	4	16	39	45
2	0.008968609865470852	TGTGCGAAAGGCCCCCCTCATGACTACGGTAACTACCCTACGTTCGACTCCTGG	CAKGPPHDYGNYPTFDSW	IGHV3-23	IGHD4-11	IGHJ5	9	17	35	41
2	0.008968609865470852	TGTGCAAAAGATATCGCTAGAGCAGCAGCTGGGGGCAATGGTTTTGAAATGTGG	CAKDIARAAAGGNGFEMW	IGHV3-9	IGHD6-13	IGHJ3	13	20	31	37
2	0.008968609865470852	TGTGCGAGGGATCAGGGACATGAAAGTTTCGGGGGCCACTTAGACTACTGG	CARDQGHESFGGHLDYW	IGHV4-4	IGHD3-10	IGHJ4	12	27	33	37
2	0.008968609865470852	TGTGCGAGGGATCAGGGACATGAAAGTTCCGGGGGCCACTTAGACTACTGG	CARDQGHESSGGHLDYW	IGHV4-4	IGHD1-14	IGHJ4	12	25	31	37
2	0.008968609865470852	TGTGCGAAAGTTTTAGGTTGGGCATCAACATGGTACTACCTTGACTATTGG	CAKVLGWASTWYYLDYW	IGHV3-23	IGHD2-2	IGHJ4	9	20	24	32
2	0.008968609865470852	TGTGCGAGGGGTCGCAGTTATGACTACTACTACGGGTTGGACGCCTGG	CARGRSYDYYYGLDAW	IGHV4-31	IGHD1-20	IGHJ6	7	14	20	22
2	0.008968609865470852	TGTGCGAAACATAACTACGGTGGTCTCCTTCAAGCTTTTGATATCTGG	CAKHNYGGLLQAFDIW	IGHV3-23	IGHD4-23	IGHJ3	8	9	23	33
2	0.008968609865470852	TGTAGTAGAGCTGGAGTGGGAGCTACTTGGAATGCTTTTGATATCTGG	CSRAGVGATWNAFDIW	IGHV3-49	IGHD1-26	IGHJ3	9	14	26	31
2	0.008968609865470852	TGTGCGAGCCTCCACTACGGTGGTAACCGGGACTTTAACTACTGG	CASLHYGGNRDFNYW	IGHV4-39	IGHD4-23	IGHJ4	7	13	26	31
2	0.008968609865470852	TGTGCGAGATTCAAGGTCGGTGACTACGCACCCCCTGACTACTGG	CARFKVGDYAPPDYW	IGHV4-39	IGHD4-17	IGHJ4	8	17	27	35
2	0.008968609865470852	TGTGCGAGACTGAGAGCAGCGGCCCCAGATGGTTTTGATTTCTGG	CARLRAAAPDGFDFW	IGHV5-10-1	IGHD6-25	IGHJ3	9	14	22	27
2	0.008968609865470852	TGTGCGAGAGCGGAGGGTTCGGGCATTCATCCCCTTGGATACTGG	CARAEGSGIHPLGYW	IGHV3-21	IGHD3-10	IGHJ4	9	15	22	39
2	0.008968609865470852	TGTGCGAGAGGATCGACTGGCAATGGCTGGCAAACTGACTACTGG	CARGSTGNGWQTDYW	IGHV4-59	IGHD6-19	IGHJ4	9	19	29	35
2	0.008968609865470852	TGTGCGAGAGATGCGTGGGATCTACTCGGCTACTTCCAGCACTGG	CARDAWDLLGYFQHW	IGHV4-31	IGHD1-26	IGHJ1	11	14	25	30
2	0.008968609865470852	TGTGCGAGAGATGACGCAGTGTCTGGTGGATACCTTGACCACTGG	CARDDAVSGGYLDHW	IGHV3-23	IGHD6-19	IGHJ1	11	15	26	39
2	0.008968609865470852	TGTGCGAAATACTCCACCTCGTCGAGGCACTTTGACTCCTGG	CAKYSTSSRHFDSW	IGHV3-23	IGHD2-15	IGHJ4	8	9	14	28
2	0.008968609865470852	TGTGCGAGTCAAGGCAGTGGCTGGTCATGGGACCACTGG	CASQGSGWSWDHW	IGHV3-48	IGHD6-19	IGHJ4	7	13	24	30
2	0.008968609865470852	TGTGCGAGAGAGTTAGTAGCAGCTGGTGTTGACTTCTGG	CARELVAAGVDFW	IGHV3-30	IGHD2-2	IGHJ4	10	16	26	28
2	0.008968609865470852	TGTGCAAGGCTTGGTCATTACGAAGACTTTGACTACTGG	CARLGHYEDFDYW	IGHV3-15	IGHD3-3	IGHJ4	2	16	22	25
2	0.008968609865470852	TGTGTAAGAGGAGATAGGGGTGCATTTGATCTGTGG	CVRGDRGAFDLW	IGHV3-74	IGHD3-22	IGHJ3	9	12	16	20
2	0.008968609865470852	TGTGCGAGAGCTTACACTAGTGGCCTCGAACCCTGG	CARAYTSGLEPW	IGHV1-3	IGHD5-12	IGHJ5	9	17	23	25
2	0.008968609865470852	TGTGCAAGAGGCGATAGGGGTGGTTTTGATTTGTGG	CARGDRGGFDLW	IGHV3-74	IGHD2-15	IGHJ3	9	14	22	23
2	0.008968609865470852	TGTGTAAGAGGGGGCAGCCCCCCTGACTACTGG	CVRGGSPPDYW	IGHV3-74	IGHD2-15	IGHJ4	9	13	17	23
1	0.004484304932735426	TGTGCGAGAGATGGCCGCCCGCAGTATTACTATGATAGTAGTGGTTTCCCCGCTGATGCTTTTGATATCTGG	CARDGRPQYYYDSSGFPADAFDIW	IGHV3-30	IGHD3-22	IGHJ3	11	23	45	53
1	0.004484304932735426	TGTGCAAGAGCCCCGTATGATATTGTAGTAGTACCAGCTGGCCCTTCTATGAACTGGTTCGACCCCTGG	CARAPYDIVVVPAGPSMNWFDPW	IGHV6-1	IGHD2-2	IGHJ5	9	18	39	51
1	0.004484304932735426	TGTGCGAGACGGGGGATGGATTACTATGATAGTAGTGGTTATTCCCCTCTTGGTTTTGATATCTGG	CARRGMDYYDSSGYSPLGFDIW	IGHV4-39	IGHD3-22	IGHJ3	9	19	42	53
1	0.004484304932735426	TGTGCGAGACATATTATGTTTCGGGGAATGGGTAACACCGATTTTCGGTACGGTTTGGACGTCTGG	CARHIMFRGMGNTDFRYGLDVW	IGHV1-18	IGHD3-10	IGHJ6	8	14	26	55
1	0.004484304932735426	TGTGCGAGAGAGCGCGAGGTAATAGAGCCTATTACGATCAACTACTACTATTCCATGGACGTCTGG	CAREREVIEPITINYYYSMDVW	IGHV4-31	IGHD3-3	IGHJ6	10	29	37	40
1	0.004484304932735426	TGTGCGAAAGATCATGAGAAGGACGATTACTATGACAGTAGTGGTTATTCTGCTTTTGATATCTGG	CAKDHEKDDYYDSSGYSAFDIW	IGHV3-23	IGHD3-22	IGHJ3	12	25	48	50
1	0.004484304932735426	TGTGCGAGACATTCACGTATTACTATGGTTCGGGGAGTCCCCCTTGATGCTTTTGATATCTGG	CARHSRITMVRGVPLDAFDIW	IGHV4-39	IGHD3-10	IGHJ3	11	14	37	44
1	0.004484304932735426	TGTGCGAGACAGCGGGAACTGGCTTGGACGGATTACCACTACTACTACCATATGGACGTCTGG	CARQRELAWTDYHYYYHMDVW	IGHV5-10-1	IGHD1-20	IGHJ6	10	16	21	31
1	0.004484304932735426	TGTGCGAAAGATTTAATCTCAGACAGCTACGATTTTGGCTACTACTACGGTATGGACGTCTGG	CAKDLISDSYDFGYYYGMDVW	IGHV3-23	IGHD3-3	IGHJ6	11	27	35	38
1	0.004484304932735426	TGTGCGAGATCTGAAGAGCGACTAGGATATAGCAGTGGCTGGTCCCCCCTTGACTTCTGG	CARSEERLGYSSGWSPLDFW	IGHV4-39	IGHD6-19	IGHJ4	8	27	42	49
1	0.004484304932735426	TGTGCGAGAGCGACTATGTCGGTGGTAAATGGTTTGTATGAGAAGTACTTAGACGTCTGG	CARATMSVVNGLYEKYLDVW	IGHV4-31	IGHD4-23	IGHJ6	9	19	27	51
1	0.004484304932735426	TGTGCGAGAGGGTATAGCAGCAGCTGGTACGTACCAGAGAGAGGCAGTTTTGACTACTGG	CARGYSSSWYVPERGSFDYW	IGHV3-21	IGHD6-13	IGHJ4	9	10	36	48
1	0.004484304932735426	TGTGCGAGAGACACCAGCAGTGGCTACAATAGCCTGCAGCCTGACGCTTTTGACATCTGG	CARDTSSGYNSLQPDAFDIW	IGHV3-21	IGHD5-24	IGHJ3	10	20	29	41
1	0.004484304932735426	TGTGCGAGAGAGTTCGTTAGTGGCTACACGACTACAGTGACTACGTCCTTTGACTACTGG	CAREFVSGYTTTVTTSFDYW	IGHV1-46	IGHD4-11	IGHJ4	10	29	45	47
1	0.004484304932735426	TGTGCGAAATTCATCGACGACACTGGGATAGCAGTGGCTGGAAACTGGTTCGACCCCTGG	CAKFIDDTGIAVAGNWFDPW	IGHV3-11	IGHD6-19	IGHJ5	6	27	40	42
1	0.004484304932735426	TGTGCACTCTGTTGTTTTACAGGATATTGTAGTGGTGGTAGCGGTATATTTGATATCTGG	CALCCFTGYCSGGSGIFDIW	IGHV2-26	IGHD2-15	IGHJ3	6	20	41	48
1	0.004484304932735426	TGTACCATAGACCATAGGTATATCAGTGGCTGGTACGGGTCTCTAATTTGGGACTACTGG	CTIDHRYISGWYGSLIWDYW	IGHV3-49	IGHD6-19	IGHJ4	4	16	36	51
1	0.004484304932735426	TGTGTGAGAACCTATTGTAGTGGTGGTATTTGCCACACGGATGCTTACGATATGTGG	CVRTYCSGGICHTDAYDMW	IGHV3-35	IGHD2-15	IGHJ3	9	12	27	39
1	0.004484304932735426	TGTGCGAGAGCTTGTATAGCAGTGGCTGGGTACACAAACTGGTACTTCGATCTCTGG	CARACIAVAGYTNWYFDLW	IGHV3-53	IGHD6-19	IGHJ2	9	13	28	37
1	0.004484304932735426	TGTGCGAGAGGGACCCATAGCATCACCTGGCATTATTTGTACTACTTTGACTATTGG	CARGTHSITWHYLYYFDYW	IGHV1-8	IGHD6-13	IGHJ4	10	16	29	38
1	0.004484304932735426	TGTGTGAGAGATAGATACTATGGTTCGGGGACAACGGAGTGGTTCGACCCCTGG	CVRDRYYGSGTTEWFDPW	IGHV4-4	IGHD3-10	IGHJ5	11	15	30	39
1	0.004484304932735426	TGTGTAAGAGGATTTTCCCCGTATAGCAGTGCCGGCGGCTACTTTGACTCCTGG	CVRGFSPYSSAGGYFDSW	IGHV3-52	IGHD6-19	IGHJ4	10	20	30	38
1	0.004484304932735426	TGTGCTCTAGGGGGGAGTTACTATGATGGTAGTGGTTATTACCAGGGCTACTGG	CALGGSYYDGSGYYQGYW	IGHV3-74	IGHD3-22	IGHJ4	4	17	41	47
1	0.004484304932735426	TGTGCCAGAGTCAATTACTTTGGTTCGGGGACTCATCCCTACTTTGACTCCTGG	CARVNYFGSGTHPYFDSW	IGHV4-30-2	IGHD3-10	IGHJ4	9	13	30	38
1	0.004484304932735426	TGTGCGAGGGGGGGATTAGGCTATACGACTAAGAATCACCCGCCTGATCTCTGG	CARGGLGYTTKNHPPDLW	IGHV4-4	IGHD2-8	IGHJ4	7	19	25	50
1	0.004484304932735426	TGTGCGAGGGGGGGATTAGGCTATACGACTAAAAATCACCCGCCTGATTTGTGG	CARGGLGYTTKNHPPDLW	IGHV4-31	IGHD2-8	IGHJ4	7	19	25	51
1	0.004484304932735426	TGTGCGAGATGGTGGATAGTGGGAGCTACCGGCCCCTACTACTTTGACTACTGG	CARWWIVGATGPYYFDYW	IGHV4-55	IGHD1-26	IGHJ4	9	15	28	36
1	0.004484304932735426	TGTGCGAGACTTCATATAGCAGCAGATGGTAACGCGAACTGGTTTGACCCCTGG	CARLHIAADGNANWFDPW	IGHV3-21	IGHD6-13	IGHJ5	8	14	30	36
1	0.004484304932735426	TGTGCGAGACCGCGGGGATATAGCAGCAGCTGGTTTGATGCTTTTGATATCTGG	CARPRGYSSSWFDAFDIW	IGHV1-46	IGHD6-13	IGHJ3	8	18	33	35
1	0.004484304932735426	TGTGCGAGACAACCAGTGTTAAGGCCCGACTACTACTACGGTATGGACGTCTGG	CARQPVLRPDYYYGMDVW	IGHV4-39	IGHD3-9	IGHJ6	10	11	16	28
1	0.004484304932735426	TGTGCGAGAGGTCCCTATGATATTCGTGGGCACGCTGAATACTTCCAGCACTGG	CARGPYDIRGHAEYFQHW	IGHV3-11	IGHD3-22	IGHJ1	9	14	28	32
1	0.004484304932735426	TGTGCGAGAGATCATTTGAGTGGCTATAAATTGGGGGATGCTTTTGATATCTGG	CARDHLSGYKLGDAFDIW	IGHV3-21	IGHD5-12	IGHJ3	12	18	25	36
1	0.004484304932735426	TGTGCGAGAGAGGTTGCCTTTATAGTAGCTCGTCGTCATGAGATGGACTACTGG	CAREVAFIVARRHEMDYW	IGHV3-33	IGHD6-6	IGHJ4	10	20	33	45
1	0.004484304932735426	TGTGCGAGAGAATCCGATTACTATGATAGTAGTGGTTTCTACTTTGACCACTGG	CARESDYYDSSGFYFDHW	IGHV3-11	IGHD3-22	IGHJ4	10	16	36	38
1	0.004484304932735426	TGTGCGAAACATGCAACGTATTCCAGTTATTGGAATGGTTACTTTGATATCTGG	CAKHATYSSYWNGYFDIW	IGHV3-23	IGHD1-7	IGHJ3	8	15	29	42
1	0.004484304932735426	TGTGCGAAAGAAAGTCCCTACGGATCCCGAAGACTTTACTACTTTGACTACTGG	CAKESPYGSRRLYYFDYW	IGHV3-23	IGHD7-27	IGHJ4	10	21	27	36
1	0.004484304932735426	TGTGCAACAAATGGCCTACGGTCTAAAAAAGGAGGTGGCTGGTTCGACCCCTGG	CATNGLRSKKGGGWFDPW	IGHV1-24	IGHD4-17	IGHJ5	8	15	21	38
1	0.004484304932735426	TGTACTAGAGGGAGTGCATACACATCCAACTCCTACTATCACATGGACGTCTGG	CTRGSAYTSNSYYHMDVW	IGHV3-73	IGHD2-8	IGHJ6	8	15	22	28
1	0.004484304932735426	TGTACCACAGGGGACATTTGTAGTAGTACCAGCTGCTGGCTATCGGACTACTGG	CTTGDICSSTSCWLSDYW	IGHV3-15	IGHD2-2	IGHJ4	9	17	36	45
1	0.004484304932735426	TGTGCGCGGGGGGGTAGTGGATATAGTGGCTACGAAGCAATTGACTACTGG	CARGGSGYSGYEAIDYW	IGHV3-23	IGHD5-12	IGHJ4	5	16	34	40
1	0.004484304932735426	TGTGCGGGGACGAGCAATTTTGACTGGTTACAATTCTACTTCGATCACTGG	CAGTSNFDWLQFYFDHW	IGHV4-59	IGHD3-9	IGHJ4	5	16	29	35
1	0.004484304932735426	TGTGCGAGATGTCCTACGGTGGTACCCATCTACTACGGTATGGACGTCTGG	CARCPTVVPIYYGMDVW	IGHV3-33	IGHD4-23	IGHJ6	8	13	23	29
1	0.004484304932735426	TGTGCGAGACCTCGAACCCAACGTATGCTTGGGGCCGACTTTGACTTCTGG	CARPRTQRMLGADFDFW	IGHV4-39	IGHD2-8	IGHJ4	9	22	28	37
1	0.004484304932735426	TGTGCGAGACCCCGGGTTATAAGTGGAAATATTCGGTGGTTCGACCCCTGG	CARPRVISGNIRWFDPW	IGHV4-39	IGHD1-20	IGHJ5	9	17	27	36
1	0.004484304932735426	TGTGCGAGAGATTCCCGGATCTATGACCACGGTGACTATTTTGGTGTCTGG	CARDSRIYDHGDYFGVW	IGHV3-30	IGHD4-17	IGHJ4	11	22	37	47
1	0.004484304932735426	TGTGCGAGAGAGAGTAGCAGTGGCTGGTACGATACCCATTTTGACTACTGG	CARESSSGWYDTHFDYW	IGHV3-30	IGHD6-19	IGHJ4	10	14	30	39
1	0.004484304932735426	TGTGCGAGAGAAATGGGGCGGGGGGTTGTCACCCCGTACTTTGACTACTGG	CAREMGRGVVTPYFDYW	IGHV3-21	IGHD2-21	IGHJ4	10	27	32	36
1	0.004484304932735426	TGTGCGAGAACAACGCGTATAGCAGCTCGTCTTGATGCTTTTGATATCTGG	CARTTRIAARLDAFDIW	IGHV3-11	IGHD6-6	IGHJ3	8	16	30	32
1	0.004484304932735426	TGTGCGAGAAGGTCTATGGTTCGGGGAGTTTCGTGGAGTATGGACGTCTGG	CARRSMVRGVSWSMDVW	IGHV3-21	IGHD3-10	IGHJ6	8	13	29	39
1	0.004484304932735426	TGTGCGAAAGATCGGAGTGGCTGGTACGGGGTGGATGCTTTTGATATCTGG	CAKDRSGWYGVDAFDIW	IGHV3-23	IGHD6-19	IGHJ3	12	15	27	33
1	0.004484304932735426	TGTACCACAGATATGGGATATTTTGACTGGTTACCCGGTCGTGACTACTGG	CTTDMGYFDWLPGRDYW	IGHV3-15	IGHD3-9	IGHJ4	11	16	32	41
1	0.004484304932735426	TGCGCTAGACATGACACAGATTTAGATTTCGACACAGACTTTGCCTGGTGG	CARHDTDLDFDTDFAWW	IGHV3-73	IGHD3-3	IGHJ4	12	18	22	37
1	0.004484304932735426	TGCGCACACAGACAGGTACACTGGCACCCAGGGGACTGGTTCGGCCCCTGG	CAHRQVHWHPGDWFGPW	IGHV2-5	IGHD1-1	IGHJ5	12	14	19	34
1	0.004484304932735426	TGTGCGAGGGAGATGTATGATAGTAGTGGTTATTGCTTTGACTACTGG	CAREMYDSSGYCFDYW	IGHV4-39	IGHD3-22	IGHJ4	7	15	33	35
1	0.004484304932735426	TGTGCGAGACATATCTACTCCTCTGGGGCTGATTCTTTTGATATCTGG	CARHIYSSGADSFDIW	IGHV4-39	IGHD7-27	IGHJ3	15	22	27	29
1	0.004484304932735426	TGTGCGAGAGCGCGTATAGCAGCGCGGCTAGGAGTCGTTGACTACTGG	CARARIAARLGVVDYW	IGHV4-34	IGHD6-25	IGHJ4	9	13	23	37
1	0.004484304932735426	TGTGCGAGAGGTTCGGAGGTCCTCTACGCTGAATACTTCCAGTATTGG	CARGSEVLYAEYFQYW	IGHV4-31	IGHD3-10	IGHJ1	9	10	15	26
1	0.004484304932735426	TGTGCGAGAGGCTGGGGGCCTACGGTGACTACGTTATTTGACTACTGG	CARGWGPTVTTLFDYW	IGHV4-34	IGHD4-17	IGHJ4	11	19	33	36
1	0.004484304932735426	TGTGCGAGAGGAGGAGTGGTAGATGCTAGGTCAATCTTTCACTACTGG	CARGGVVDARSIFHYW	IGHV4-4	IGHD2-15	IGHJ4	9	15	27	35
1	0.004484304932735426	TGTGCGAGAGAAGGGAGACGTGGATACAGCTATGGTATTGACTACTGG	CAREGRRGYSYGIDYW	IGHV4-4	IGHD5-18	IGHJ4	10	17	35	37
1	0.004484304932735426	TGTGCGAAATATTACTATGATAGTGAGGACTGGTACTTCGATCTCTGG	CAKYYYDSEDWYFDLW	IGHV3-23	IGHD3-22	IGHJ2	8	9	23	28
1	0.004484304932735426	TGTGCGAAACATGACTACGGTGGTCTCCTTCAAGCTTTTGATGTCTGG	CAKHDYGGLLQAFDVW	IGHV3-23	IGHD4-23	IGHJ3	8	9	23	33
1	0.004484304932735426	TGTGCGAAACATGAGTACGGTGGTCTCCTTCAACCTTTTGATATCTGG	CAKHEYGGLLQPFDIW	IGHV3-23	IGHD4-23	IGHJ3	8	9	23	34
1	0.004484304932735426	TGTGTGAGAGGATATACTGGTGGTGTACACCCCTTTGCCTACTGG	CVRGYTGGVHPFAYW	IGHV3-35	IGHD2-21	IGHJ4	8	17	24	32
1	0.004484304932735426	TGTGTGAGAGATGGGGGTTGTGGTAGTGACTGCTATGCCTCCTGG	CVRDGGCGSDCYASW	IGHV3-35	IGHD3-16	IGHJ4	8	11	16	22
1	0.004484304932735426	TGTGCGACGGGAGATGGTAGGGGTCAGAGTCCCGGGGACTGCTGG	CATGDGRGQSPGDCW	IGHV3-48	IGHD5-24	IGHJ1	6	10	16	41
1	0.004484304932735426	TGTGCGAGGTCCCTTGAAGTCGGTTCGGGCAGTTATGGATACTGG	CARSLEVGSGSYGYW	IGHV4-4	IGHD3-10	IGHJ4	7	21	35	39
1	0.004484304932735426	TGTGCGAGGTGGTATTACTATGGTTCGGGGTCCTTTGACTACTGG	CARWYYYGSGSFDYW	IGHV3-21	IGHD3-10	IGHJ4	7	11	29	32
1	0.004484304932735426	TGTGCGAGATTTAAGGTCGGTGACTACGCACCCCCTGACTACTGG	CARFKVGDYAPPDYW	IGHV4-39	IGHD4-17	IGHJ4	8	17	27	35
1	0.004484304932735426	TGTGCGAGACATGATAATTCCGGCTGGGGATACTTCCAGTTCTGG	CARHDNSGWGYFQFW	IGHV4-39	IGHD2-21	IGHJ1	12	16	22	29
1	0.004484304932735426	TGTGCGAGAGGCTATTACTATGATAGTAGTGGTTATTTATACTGG	CARGYYYDSSGYLYW	IGHV3-21	IGHD3-22	IGHJ4	9	12	36	39
1	0.004484304932735426	TGTGCGAGAGGATCTATTCGTGGCTGGTACGGCTTCGAGTACTGG	CARGSIRGWYGFEYW	IGHV3-53	IGHD6-19	IGHJ4	9	19	30	32
1	0.004484304932735426	TGTGCGAGAGATGACGCAGTGTCTGGTGGATACCTTGACTACTGG	CARDDAVSGGYLDYW	IGHV1-69	IGHD6-19	IGHJ4	11	15	26	30
1	0.004484304932735426	TGTGCGAAAGATGACGCAGTGTCTGGTGGATACTTGGACTACTGG	CAKDDAVSGGYLDYW	IGHV3-11	IGHD6-19	IGHJ4	11	15	26	30
1	0.004484304932735426	TGTGCGAAAGATGACGCAGTGTCTGGTGGATACTTGGACTACTGG	CAKDDAVSGGYLDYW	IGHV3-23	IGHD6-19	IGHJ4	11	15	26	30
1	0.004484304932735426	TGCGCGAAAATGAGCAATGGTGACTGGGGCCCCTTTGACTACTGG	CAKMSNGDWGPFDYW	IGHV3-30	IGHD2-21	IGHJ4	6	17	25	32
1	0.004484304932735426	TGTGCGAGACGGCCCCCCTTTGACGCGTCCTTTGACTACTGG	CARRPPFDASFDYW	IGHV4-39	IGHD3-9	IGHJ4	9	18	23	29
1	0.004484304932735426	TGTGCGAGAGGAGTTGGTCAAGAGGCCTGGTTCGACCCCTGG	CARGVGQEAWFDPW	IGHV1-8	IGHD1-1	IGHJ5	10	11	15	26
1	0.004484304932735426	TGTGCGAGAGATCGACCCTACTACTACTACATGGACCTCTGG	CARDRPYYYYMDLW	IGHV3-30	.	IGHJ6	12	-1	-1	17
1	0.004484304932735426	TGTGCGAGAGATCAACTGACCTACTACGGAATGGATGTCTGG	CARDQLTYYGMDVW	IGHV1-18	IGHD1-20	IGHJ6	12	13	17	20
1	0.004484304932735426	TGTGCGAGAATTAGCAGCAGCTGGTACTTATTTGACTACTGG	CARISSSWYLFDYW	IGHV4-28	IGHD6-13	IGHJ4	9	11	22	23
1	0.004484304932735426	TGTGCGAGAAGGTTCGGGGAGTTCTACGGTATGGACGTCTGG	CARRFGEFYGMDVW	IGHV3-64	IGHD3-10	IGHJ6	8	10	22	30
1	0.004484304932735426	TGTGCGAGAAGGAGGTTCGGGGATGACTGTTTTGACTTCTGG	CARRRFGDDCFDFW	IGHV1-18	IGHD3-10	IGHJ4	8	13	22	30
1	0.004484304932735426	TGTGCGAAGAATGTTTATAGTGGGAGCTACTACTCCATCTGG	CAKNVYSGSYYSIW	IGHV3-23	IGHD1-26	IGHJ3	7	15	32	36
1	0.004484304932735426	TGTACCACAGATGGGCTAATAGGGTACGGTATGGACGTCTGG	CTTDGLIGYGMDVW	IGHV3-49	IGHD4-17	IGHJ6	11	24	29	30
1	0.004484304932735426	TGTGCGGTATGGAATAGTTTTGATGCTCTTGATATCTGG	CAVWNSFDALDIW	IGHV7-4-1	IGHD2-21	IGHJ3	5	10	16	20
1	0.004484304932735426	TGTGCGGCCAGAGGTAGATTCAACCAGTTTGAGTACTGG	CAARGRFNQFEYW	IGHV3-21	IGHD3-9	IGHJ4	5	21	26	27
1	0.004484304932735426	TGTGCGAGATTCTTCAGGGGCAGTTCGTTCGACTACTGG	CARFFRGSSFDYW	IGHV4-59	IGHD1-1	IGHJ4	8	24	29	30
1	0.004484304932735426	TGTGCGAGACATAGTAAAGGCAGTGGCTGGGACTCCTGG	CARHSKGSGWDSW	IGHV4-39	IGHD6-19	IGHJ4	11	19	29	30
1	0.004484304932735426	TGTGCGAGAGCGTACGGTGCTGGTGTCTTTGACTACTGG	CARAYGAGVFDYW	IGHV4-4	IGHD4-17	IGHJ4	9	12	18	26
1	0.004484304932735426	TGTGCGAGAGGTGGCAGTGGTTTTGCTTTTGATATCTGG	CARGGSGFAFDIW	IGHV3-30	IGHD3-22	IGHJ3	9	15	21	23
1	0.004484304932735426	TGTGCGAGAGAGAGGGGAGTCAGCACTATTGACTACTGG	CARERGVSTIDYW	IGHV4-59	IGHD3-10	IGHJ4	10	13	19	28
1	0.004484304932735426	TGTGCGAGAATGGGCAACAACTGGTCGGGGGACTTCTGG	CARMGNNWSGDFW	IGHV4-39	IGHD1-1	IGHJ4	8	16	23	30
1	0.004484304932735426	TGTGCACGGTCACAGCAGCAACTGCCCCCTGACGTCTGG	CARSQQQLPPDVW	IGHV2-26	IGHD6-13	IGHJ4	8	13	23	35
1	0.004484304932735426	TGTACTTCAGTGGCCACCACCTGGTTCTATCCCTTCTGG	CTSVATTWFYPFW	IGHV3-49	IGHD1-14	IGHJ4	5	15	26	35
1	0.004484304932735426	TGTACCACAGACAACGGGGCCTATGCTCTTGATATCTGG	CTTDNGAYALDIW	IGHV3-15	IGHD3-10	IGHJ3	10	14	18	22
1	0.004484304932735426	TGCGCGCGAGGTCAAGATCAGTATAAGACGGGCTACTGG	CARGQDQYKTGYW	IGHV4-4	IGHD1-20	IGHJ4	9	20	25	32
1	0.004484304932735426	TGTGCGATACCCGATTACTATGGTTCCGGCGGCTGG	CAIPDYYGSGGW	IGHV4-39	IGHD3-10	IGHJ4	6	13	25	32
1	0.004484304932735426	TGTGCGAGAGCCTCTTACAAACATATTGACACGTGG	CARASYKHIDTW	IGHV4-59	IGHD2-21	IGHJ4	9	21	27	33
1	0.004484304932735426	TGTGCGAGAGGCCGACTCAATGCTTTTGATATCTGG	CARGRLNAFDIW	IGHV1-8	.	IGHJ3	12	-1	-1	19
1	0.004484304932735426	TGTGCGAGAGACCAATTACGATTTTCTGACTACTGG	CARDQLRFSDYW	IGHV1-46	IGHD3-3	IGHJ4	10	14	24	26
1	0.004484304932735426	TGTGCGAGAGAAGGTGGGAGCTACTCTGACTACTGG	CAREGGSYSDYW	IGHV3-21	IGHD1-26	IGHJ4	10	13	19	20
1	0.004484304932735426	TGTGCGAAGAGTAGTGTGTATGCTTTTGATATCTGG	CAKSSVYAFDIW	IGHV3-23	IGHD3-22	IGHJ3	7	9	15	19
1	0.004484304932735426	TGTGCAAGAGGGGACAGGGGTGGTTTTGATCTCTGG	CARGDRGGFDLW	IGHV3-74	IGHD2-15	IGHJ3	9	18	22	23
1	0.004484304932735426	TGTGCAAGAGGAGATAGGGGTGCATTTGATCTGTGG	CARGDRGAFDLW	IGHV3-13	IGHD3-22	IGHJ3	9	12	16	20
1	0.004484304932735426	TGTGCAAGAGATTCTGGTAGTATAGATGAAAATTGG	CARDSGSIDENW	IGHV3-74	IGHD6-6	IGHJ4	11	18	24	33
1	0.004484304932735426	TGTACTAGAGATGGTGGGCGGGGCTTTGACTACTGG	CTRDGGRGFDYW	IGHV3-49	IGHD2-15	IGHJ4	11	12	16	23
1	0.004484304932735426	TGCACAAGAGAAGAGGGTGGCGAATTTCACCACTGG	CTREEGGEFHHW	IGHV6-1	IGHD2-15	IGHJ4	10	15	19	24
1	0.004484304932735426	TGTGCGAGAGACCTCCTTGGACTTGACTCCTGG	CARDLLGLDSW	IGHV3-21	IGHD3-3	IGHJ4	14	16	20	22
1	0.004484304932735426	TGCACTAGATATGGTGGGGACTACGACTACTGG	CTRYGGDYDYW	IGHV3-49	IGHD2-21	IGHJ4	8	11	21	24
1	0.004484304932735426	TGTGCGAGAGGGCGGACGGCGGACTACTGG	CARGRTADYW	IGHV1-18	IGHD6-6	IGHJ4	9	12	17	21
1	0.004484304932735426	TGTGCGAGAGGAAGGAGTGCATTGACGTGG	CARGRSALTW	IGHV3-21	IGHD3-3	IGHJ4	9	13	18	27
1	0.004484304932735426	TGTGCAAAGTACTACGGTATGGACGTCTGG	CAKYYGMDVW	IGHV3-43	IGHD4-17	IGHJ6	7	10	17	18
1	0.004484304932735426	TGTGGGAGAGACGCTTCAGTAGCGGACTGG	CGRDASVADW	IGHV3-21	IGHD1-26	IGHJ4	10	17	22	25
1	0.004484304932735426	TGTACTAGAGACTATAGCAGCTCTTACTGG	CTRDYSSSYW	IGHV3-49	IGHD6-6	IGHJ4	10	12	22	24
1	0.004484304932735426	TGTGCGAGACATACTTTTGATAACTGG	CARHTFDNW	IGHV3-21	.	IGHJ3	8	-1	-1	13
1	0.004484304932735426	TGTGCAGGCCGGAACTTTGCCTACTGG	CAGRNFAYW	IGHV3-43	IGHD2-15	IGHJ4	5	8	12	13
1	0.004484304932735426	TGTGTAATCGGCATGTCGTACTGG	CVIGMSYW	IGHV3-35	IGHD2-2	IGHJ4	4	8	13	18
1	0.004484304932735426	TGTGCGAGAGACTACGATAACTGG	CARDYDNW	IGHV1-46	IGHD3-9	IGHJ4	10	12	18	19
