# Supplementary material for: Biomarkers and Immune Repertoire Metrics Identified by Peripheral Blood Transcriptomic Sequencing Reveal the Pathogenesis of COVID-19
Source: Front Immunol. 2021 Aug 24;12:677025. doi: 10.3389/fimmu.2021.677025 (PMC8421539; doi:10.3389/fimmu.2021.677025)
Supplement: Supplementary file 1 [file DataSheet_1.zip › TCR_BCR/IGH/convert.20S039616A.clonotypes.IGH.txt]

count	freq	cdr3nt	cdr3aa	v	d	j	VEnd	DStart	DEnd	JStart
12	0.042704626334519574	TGTACTAGACTCCCCAATGATAGCGGCTACAACTATGACTACTGG	CTRLPNDSGYNYDYW	IGHV3-73	IGHD3-22	IGHJ4	9	16	22	27
7	0.02491103202846975	TGTGCGCGACGGGCCGAAACTGGAACGACGCAAACCTACTACTACTACTACATGGACGTCTGG	CARRAETGTTQTYYYYYMDVW	IGHV5-10-1	IGHD1-1	IGHJ6	9	17	29	35
4	0.014234875444839857	TGTGCGAGACGAGTTATGAATTGTAGTGCTGGTGATTGCTACCCTTACTACTTTGACTATTGG	CARRVMNCSAGDCYPYYFDYW	IGHV5-10-1	IGHD2-15	IGHJ4	9	19	32	45
4	0.014234875444839857	TGTGCGAAAGATCGGCAGCATGGTTCCTGG	CAKDRQHGSW	IGHV3-23	IGHD3-10	IGHJ5	12	19	24	25
3	0.010676156583629894	TGTGCGAGAAGTTGCCCGCAGCCCCAAGGGGGAGCGGCTATGTGCGGTATGGACGTCTGG	CARSCPQPQGGAAMCGMDVW	IGHV3-21	IGHD6-25	IGHJ6	8	32	39	48
3	0.010676156583629894	TGTACCACAGATAGGTGGGACTGCAGTGGTCGACGTTGCCAATTTGACTACTGG	CTTDRWDCSGRRCQFDYW	IGHV3-15	IGHD6-19	IGHJ4	11	22	28	42
3	0.010676156583629894	TGTGCGAGGGGTTCGCCCGCCTCACCATACACTTGGTTCGACCCCTGG	CARGSPASPYTWFDPW	IGHV4-39	IGHD2-8	IGHJ5	7	25	31	33
3	0.010676156583629894	TGTATCACCTTCGGGGGTGGGGCCAAATGG	CITFGGGAKW	IGHV3-15	IGHD3-10	IGHJ4	7	9	15	27
2	0.0071174377224199285	TGTGCGAAAGATCAGACTGTAGTAGCACCAGCTGCTGAACCCCGGCCCCACGGGCCTTTTGATGTCTGG	CAKDQTVVAPAAEPRPHGPFDVW	IGHV3-23	IGHD2-2	IGHJ3	12	17	35	55
2	0.0071174377224199285	TGTGCGAGACATTTGCCCTCAGGTAGTTCAGCAGTTGGTAGGGGTGACTACTGG	CARHLPSGSSAVGRGDYW	IGHV5-10-1	IGHD6-13	IGHJ4	11	28	39	44
2	0.0071174377224199285	TGTGCGAAGATGATAGTAGTGGTTATGACCTCAAACGGGGCTTTTGATTTCTGG	CAKMIVVVMTSNGAFDFW	IGHV1-46	IGHD3-22	IGHJ3	6	9	25	39
2	0.0071174377224199285	TGTGCGAGAGATCGTTTCTTTGATGCTAGTGGTTACTACTTTGACTCCTGG	CARDRFFDASGYYFDSW	IGHV4-31	IGHD2-15	IGHJ4	12	26	32	33
2	0.0071174377224199285	TGTGCGAGAGGTTCGGCGACCTACCAGTACTACTACATGGACGTCTGG	CARGSATYQYYYMDVW	IGHV7-4-1	IGHD3-10	IGHJ6	9	10	15	20
2	0.0071174377224199285	TGTGCGAGAGGTTGTCGCGCTGATAGTAGTTGTTATTTAGACTCCTGG	CARGCRADSSCYLDSW	IGHV1-8	IGHD3-22	IGHJ4	10	20	36	39
2	0.0071174377224199285	TGTGCTAGACTCCCCTATGACAATGGTTACCATTATGACCTCTGG	CARLPYDNGYHYDLW	IGHV3-72	IGHD5-18	IGHJ5	8	22	29	36
2	0.0071174377224199285	TGTGCTAGACTCCCCAATGATAATGGCTACAACTATGACTCATGG	CARLPNDNGYNYDSW	IGHV3-73	IGHD2-8	IGHJ4	9	20	25	27
2	0.0071174377224199285	TGTGCGAAAGGAGCAGTGGCTGGTACCTCTTACTTTGACTACTGG	CAKGAVAGTSYFDYW	IGHV3-23	IGHD6-19	IGHJ4	9	11	25	30
2	0.0071174377224199285	TGTACTAGACTCCCCAATGATAATGGCTACAACTATGACTCATGG	CTRLPNDNGYNYDSW	IGHV3-73	IGHD2-8	IGHJ4	9	20	25	27
2	0.0071174377224199285	TGTAGTAGAGATCTCGCGGGAGCTAGAAAGCGATTTGACTACTGG	CSRDLAGARKRFDYW	IGHV3-49	IGHD1-26	IGHJ4	14	17	24	33
2	0.0071174377224199285	TGTGCATACAATTGGAACCCCAACAGGGCTTTTAATGTCTGG	CAYNWNPNRAFNVW	IGHV2-5	IGHD1-1	IGHJ3	9	12	17	27
2	0.0071174377224199285	TGTGCACACAGACTTGAGGGAACCTCCTTTGACTATTGG	CAHRLEGTSFDYW	IGHV2-5	IGHD1-14	IGHJ4	12	18	23	26
2	0.0071174377224199285	TGTGCAAGACCTGAGGGGAATTACTATCTTTACTATTGG	CARPEGNYYLYYW	IGHV3-74	IGHD2-21	IGHJ4	8	16	20	21
2	0.0071174377224199285	TGTACAAAAGATATTAATCCGGGGGGAACTGACTACTGG	CTKDINPGGTDYW	IGHV3-9	IGHD3-16	IGHJ4	13	21	26	29
2	0.0071174377224199285	TGTGCGAGAGAGCAATTAAAATATTGGGACTATTGG	CAREQLKYWDYW	IGHV1-2	IGHD3-9	IGHJ4	10	17	23	27
2	0.0071174377224199285	TGTGCAAGAGAACAATTGAAATACTGGGACTACTGG	CAREQLKYWDYW	IGHV1-2	IGHD5-24	IGHJ4	10	11	16	27
2	0.0071174377224199285	TGTACCACAGACCCAAGTAGTTTTGACTACTGG	CTTDPSSFDYW	IGHV3-15	IGHD2-2	IGHJ4	10	15	20	21
1	0.0035587188612099642	TGTGCGAAGGGGAATGGAGTTGGTATCTTTTCGGCTATGATAGTAGTGGCAGACCACACACGGGGCGAATACTTCCAGCACTGG	CAKGNGVGIFSAMIVVADHTRGEYFQHW	IGHV3-23	IGHD3-22	IGHJ1	7	34	48	66
1	0.0035587188612099642	TGTACCACAGATGGCCCGCGCCGAAGTATTACTATGGTTCGGGGAGTTCAAGCTCACTACTACTACGGTATGGACGTCTGG	CTTDGPRRSITMVRGVQAHYYYGMDVW	IGHV3-15	IGHD3-10	IGHJ6	11	25	47	55
1	0.0035587188612099642	TGTGCGAGAGATCGTCTGTTCGCCATTACGATTTTTGGAGTGGCCCTGAGAGAGAAGAATGATGCTTTTGATATCTGG	CARDRLFAITIFGVALREKNDAFDIW	IGHV4-31	IGHD3-3	IGHJ3	12	24	42	58
1	0.0035587188612099642	TGTGCGAGAGTAGGTGGGGTTGCGAGTAATATGGTTCGGGGAGTTATGAGCTACTACTACGGTATGGACGTCTGG	CARVGGVASNMVRGVMSYYYGMDVW	IGHV4-34	IGHD3-10	IGHJ6	9	29	46	50
1	0.0035587188612099642	TGTGCGAGAGATTTAAGTTTAGGTCCCGGATACAGTAACTACGTCTTTGGCTACTACTACTACATGGACGTCTGG	CARDLSLGPGYSNYVFGYYYYMDVW	IGHV3-53	IGHD4-11	IGHJ6	11	30	43	50
1	0.0035587188612099642	TGTGCGAGAAGTATTACTATGGTTCGGGGAGTTATTCCAAAACCCCAGTTCCTTTCGTTCTACATGGACGTCTGG	CARSITMVRGVIPKPQFLSFYMDVW	IGHV4-39	IGHD3-10	IGHJ6	8	10	35	59
1	0.0035587188612099642	TGTGTAAAGAGTTTAACTGGAACTATTGGCCCTCCGGAGACTGCTCGACCCTACTACTACATGGACGTCTGG	CVKSLTGTIGPPETARPYYYMDVW	IGHV3-23	IGHD1-7	IGHJ6	3	13	24	50
1	0.0035587188612099642	TGTGCGAGAGCGGGAAGTTATGGTTCGGGGAGTTCCGACCCCCACTACTACTACTACGGTATGGACGTCTGG	CARAGSYGSGSSDPHYYYYGMDVW	IGHV3-53	IGHD3-10	IGHJ6	9	18	33	43
1	0.0035587188612099642	TGTGCGAGAGAGCGATTACGATATTTTGACTGGTTATCCGGATACCTCGACCATGATGCTATTGATATGTGG	CARERLRYFDWLSGYLDHDAIDMW	IGHV3-53	IGHD3-9	IGHJ3	10	14	36	51
1	0.0035587188612099642	TGTGCGAGAGAAATGTATTACTATGATAGTAGTGGTTCCCCGGACTACTACTACTACGGTATGGACGTCTGG	CAREMYYYDSSGSPDYYYYGMDVW	IGHV3-30	IGHD3-22	IGHJ6	10	14	36	43
1	0.0035587188612099642	TGTGCGAAAGATGACGGAGATTGTAGTGGTGGTAGCTGCTACTTTGGCTACTACTACGGTATGGACGTCTGG	CAKDDGDCSGGSCYFGYYYGMDVW	IGHV3-53	IGHD2-15	IGHJ6	11	15	42	47
1	0.0035587188612099642	TGTGCGAGAGATCTTAAGTATTACGATATTTTGACTGGTTATTATAGCCAGGGATACTTTGACTACTGG	CARDLKYYDILTGYYSQGYFDYW	IGHV3-30	IGHD3-9	IGHJ4	13	17	45	54
1	0.0035587188612099642	TGTGCGAGAGATCCCACGTATTACTATGGTTCGGGGAGAGATCGCTCTGACTGGTACTTCGATCTCTGG	CARDPTYYYGSGRDRSDWYFDLW	IGHV3-33	IGHD3-10	IGHJ2	12	15	37	49
1	0.0035587188612099642	TGTGCGAGAGAATCGTATTACTATGATAGTAGTGGTTTTATCTACTACTACTACGGTATGGACGTCTGG	CARESYYYDSSGFIYYYYGMDVW	IGHV4-59	IGHD3-22	IGHJ6	10	13	25	26
1	0.0035587188612099642	TGTGCAAAAGATATCGATAATTGTAGTAGTACCAGCTGCTATACGATTTTTGGCGTCTACGACTACTGG	CAKDIDNCSSTSCYTIFGVYDYW	IGHV3-43	IGHD2-2	IGHJ4	13	19	41	60
1	0.0035587188612099642	TGTGCAAAAGATAACAGGATGGTTCGGGGAGTTCCAAGTTACTACTACTACTACGGTATGGACGTCTGG	CAKDNRMVRGVPSYYYYYGMDVW	IGHV3-43	IGHD3-10	IGHJ6	12	18	32	38
1	0.0035587188612099642	TGTGCGAGGTCCCCCGCGTATTGTAGTAATACCAGCTGCTATGAACGCGATGCTTTTGATATCTGG	CARSPAYCSNTSCYERDAFDIW	IGHV4-31	IGHD2-2	IGHJ3	7	18	42	48
1	0.0035587188612099642	TGTGCGAGATGTCCGGTCCGAGGATACTGTAGTGGCGGTAGGTGCTACAATTGGTTCGACCCCTGG	CARCPVRGYCSGGRCYNWFDPW	IGHV5-10-1	IGHD2-15	IGHJ5	8	16	44	45
1	0.0035587188612099642	TGTGCGAGAGGCCCATCGGATATTGTAGTAGTACCAGCTGGCTACAGTAACTGGTTCGACCCCTGG	CARGPSDIVVVPAGYSNWFDPW	IGHV1-8	IGHD2-2	IGHJ5	12	17	39	48
1	0.0035587188612099642	TGTGCGAGAGGCAGAGCAGCAGCTGCTCACGAGAAAACCTACTACTACTACGGTATGGACGTCTGG	CARGRAAAAHEKTYYYYGMDVW	IGHV4-34	IGHD6-13	IGHJ6	11	14	24	38
1	0.0035587188612099642	TGTGCGAAAGATTGCGGTATTGTAGTAGTACCAGCTGCCAAGAATCGAGCGGGTCTGGACTACTGG	CAKDCGIVVVPAAKNRAGLDYW	IGHV3-23	IGHD2-2	IGHJ4	11	17	37	57
1	0.0035587188612099642	TGTGCAAAACCTTTTTATTGTAGTAGTACCAGCTGCCCCGACTACTACTACTACATGGACGTCTGG	CAKPFYCSSTSCPDYYYYMDVW	IGHV3-43	IGHD2-2	IGHJ6	8	15	35	40
1	0.0035587188612099642	TGTACCACAGATGGGTTGTATGATAGTAGTGGTTATATTCAGGGGGGATACTACTTTGACTACTGG	CTTDGLYDSSGYIQGGYYFDYW	IGHV3-15	IGHD3-22	IGHJ4	11	18	35	48
1	0.0035587188612099642	TGCGCAAAATCGCACGGCCCCAGTGGTCTCTTCAATGGAGGCTTCTACTACTACATGGAGGTCTGG	CAKSHGPSGLFNGGFYYYMEVW	IGHV3-43	IGHD7-27	IGHJ6	8	17	23	44
1	0.0035587188612099642	TGTGTAGCGGGGACTACGGTGACTACGGGAATACTTTGGGATCCCCCCGAATTTGACTACTGG	CVAGTTVTTGILWDPPEFDYW	IGHV4-39	IGHD4-17	IGHJ4	3	11	26	51
1	0.0035587188612099642	TGTGCCAGGCGCAGCTACTGGGTCCAGTCCAACCTCCACACCGGGGGGACCTTTGACTACTGG	CARRSYWVQSNLHTGGTFDYW	IGHV4-39	IGHD2-15	IGHJ4	4	10	17	50
1	0.0035587188612099642	TGTGCGAGAGATACCCCGTGGTCCGGGAGTAGGGGTTCGGGGAGTTATGTGATTGACTACTGG	CARDTPWSGSRGSGSYVIDYW	IGHV1-18	IGHD3-10	IGHJ4	11	33	47	52
1	0.0035587188612099642	TGTGCGAGAGATACCAATAAGTTGTTACGATATTCCCCGGGCTACTACGGTATGGACGTCTGG	CARDTNKLLRYSPGYYGMDVW	IGHV1-46	IGHD3-9	IGHJ6	11	24	33	41
1	0.0035587188612099642	TGTGCGAGAGAGGGGGGGACTGGAGGGGTGACTGTTTACCCCGGTGATGCTTTTGATATCTGG	CAREGGTGGVTVYPGDAFDIW	IGHV3-21	IGHD2-21	IGHJ3	10	26	33	44
1	0.0035587188612099642	TGTGCAAAAGATATAATCCGGGGTTGTAGTAGTACCAGCTGCTATGCGGCTTTTGATATCTGG	CAKDIIRGCSSTSCYAAFDIW	IGHV3-9	IGHD2-2	IGHJ3	14	23	46	48
1	0.0035587188612099642	TGTGTGAGAGATAATTCTATATTCACTAACGGGATCTGGTACGATGCCCTTGATGGATGG	CVRDNSIFTNGIWYDALDGW	IGHV3-35	IGHD6-13	IGHJ3	8	35	42	57
1	0.0035587188612099642	TGTGCGACCCCCCCCTTGAGGAGAAGTGGGAGCTACACCGAGGGCTACTTTGACTACTGG	CATPPLRRSGSYTEGYFDYW	IGHV5-10-1	IGHD1-26	IGHJ4	6	24	35	44
1	0.0035587188612099642	TGTGCGAGATCTGTGACTTGTCCTGCTGCTGGCTGTATGTCTATGGGGCCTGACTACTGG	CARSVTCPAAGCMSMGPDYW	IGHV4-34	IGHD6-13	IGHJ4	8	22	29	50
1	0.0035587188612099642	TGTGCGAGATCTGTGACCTGTCCTAGTGTTGGCTGTACGTCTATGGGCCCTGACTACTGG	CARSVTCPSVGCTSMGPDYW	IGHV7-81	IGHD6-19	IGHJ4	9	29	39	50
1	0.0035587188612099642	TGTGCGAGAGCGCGGCGGGGGCCAAACGTAGTAGTACCGGCAAGCTACTTTGACTACTGG	CARARRGPNVVVPASYFDYW	IGHV3-33	IGHD2-2	IGHJ4	9	27	37	44
1	0.0035587188612099642	TGTGCGAGAGGGATGTATTACTATGATAGTAGTGGTTACGGATATGCTTTTGATATCTGG	CARGMYYYDSSGYGYAFDIW	IGHV1-8	IGHD3-22	IGHJ3	10	14	37	43
1	0.0035587188612099642	TGTGCGAGAGATCTAGGATATTGTAGTAGTACCAGCTGCTACAGCCCCTTTGACTACTGG	CARDLGYCSSTSCYSPFDYW	IGHV3-7	IGHD2-2	IGHJ4	13	14	40	47
1	0.0035587188612099642	TGTGCGAGAGATCCCTACTATTGTAGTGGTGGAGGGGTCCTTTGTGGTATGGACGTCTGG	CARDPYYCSGGGVLCGMDVW	IGHV3-21	IGHD2-15	IGHJ6	12	18	31	48
1	0.0035587188612099642	TGTGCGAGAGATGGCGGTATAGCAGCAGCTGGGAGGTACCCGTCCTGGTTCGACCCCTGG	CARDGGIAAAGRYPSWFDPW	IGHV3-21	IGHD6-13	IGHJ5	11	15	39	44
1	0.0035587188612099642	TGTGCGAGAACTTTGCCCCCCTTGTATTACGATTTTTGGAGTGGTGACTTTGACTACTGG	CARTLPPLYYDFWSGDFDYW	IGHV3-21	IGHD3-3	IGHJ4	8	23	44	46
1	0.0035587188612099642	TGTGCGAAAGATTCGTGTAGTAGTACCAGCTGCTATGGCCCTGATGCTTTTGATATCTGG	CAKDSCSSTSCYGPDAFDIW	IGHV3-23	IGHD2-2	IGHJ3	11	15	36	41
1	0.0035587188612099642	TGTGTGGCAGAAAATCCCCGTTGTGAAACCTCTAGATGCAATGGATTCGACCCCTGG	CVAENPRCETSRCNGFDPW	IGHV1-58	IGHD3-10	IGHJ5	10	14	19	45
1	0.0035587188612099642	TGTGTGAGAGACTCCGATCCAATGGGCCTGTCGATTTTTGATGCTTTTGATATCTGG	CVRDSDPMGLSIFDAFDIW	IGHV3-21	IGHD3-3	IGHJ3	10	31	37	38
1	0.0035587188612099642	TGTGCCTACTCCCCCGGGTCCGGATATTGTATTAGTACCCTCTGCTTCACGGCCTGG	CAYSPGSGYCISTLCFTAW	IGHV2-26	IGHD2-2	IGHJ5	4	21	45	52
1	0.0035587188612099642	TGTGCGAGCGCCAGTTCATTCCTCCATAGCAGTGGCTGGTATTACTTTGACTACTGG	CASASSFLHSSGWYYFDYW	IGHV4-31	IGHD6-19	IGHJ4	7	25	37	38
1	0.0035587188612099642	TGTGCGAGGGAGCAATTACTATGGTTCGGGGAGAAAAACAACTGGTTCGACCCCTGG	CAREQLLWFGEKNNWFDPW	IGHV1-18	IGHD3-10	IGHJ5	7	14	32	37
1	0.0035587188612099642	TGTGCGAGACGTAGCAGCAGCTGGAAAATGGGTAACCCTTACTACTTTGACTACTGG	CARRSSSWKMGNPYYFDYW	IGHV4-39	IGHD6-13	IGHJ4	9	11	23	39
1	0.0035587188612099642	TGTGCGAGACATTACCCTTTCCTCAGCAGCTGGTACCCCACATACTTTGACTACTGG	CARHYPFLSSWYPTYFDYW	IGHV4-34	IGHD6-13	IGHJ4	8	23	35	42
1	0.0035587188612099642	TGTGCGAGACAATCGTATAGTGGGAGCTACTACGGATTATGGGCCTTTGACTACTGG	CARQSYSGSYYGLWAFDYW	IGHV4-39	IGHD1-26	IGHJ4	10	14	33	44
1	0.0035587188612099642	TGTGCGAGAGTGAGACGCCCAATGCTTCGGGGAGAGTATGATGCTTTTGATATCTGG	CARVRRPMLRGEYDAFDIW	IGHV3-53	IGHD3-10	IGHJ3	9	21	33	37
1	0.0035587188612099642	TGTGCGAGAGCGGGTATAGCAGCAGCTGGTACCCCGGCCTATGCTTTTGATATCTGG	CARAGIAAAGTPAYAFDIW	IGHV4-34	IGHD6-13	IGHJ3	9	10	31	40
1	0.0035587188612099642	TGTGCGAGAGGAGAGTTTTTTAATGACTACCTTAACCATAATGCTTTTGATGTCTGG	CARGEFFNDYLNHNAFDVW	IGHV7-4-1	IGHD4-11	IGHJ3	9	22	29	36
1	0.0035587188612099642	TGTGCGAGAGACTTTGTTTCGGCGGACCAAGACTACTACTACGGTATGGACGTCTGG	CARDFVSADQDYYYGMDVW	IGHV1-46	IGHD3-10	IGHJ6	10	17	21	31
1	0.0035587188612099642	TGTGCACACAGGATTCAGTGGCTGGTACAAGGGAAGGCCCGCTACTTTGACTACTGG	CAHRIQWLVQGKARYFDYW	IGHV2-5	IGHD6-19	IGHJ4	10	15	27	41
1	0.0035587188612099642	TGTGCAAGAGCGCAGGGGGGAGCTACTTTCTACTACTACTACTACATGGACGTCTGG	CARAQGGATFYYYYYMDVW	IGHV6-1	IGHD1-26	IGHJ6	9	17	26	29
1	0.0035587188612099642	TGTGCAAAATCTCCTTGTAGTGGTACCAGCTGCTATACGAGGGCTTTTGATATCTGG	CAKSPCSGTSCYTRAFDIW	IGHV3-9	IGHD2-2	IGHJ3	8	14	35	42
1	0.0035587188612099642	TGTGCAAAAGATATTGTACAAATGGTGTATACTGAGGGAAATGGTTTTGATATCTGG	CAKDIVQMVYTEGNGFDIW	IGHV3-9	IGHD2-8	IGHJ3	13	14	29	40
1	0.0035587188612099642	TGTGTACACAGAAAAGGGATTCGGGGAGTTATCCCTCCCAGCTTTGACTACTGG	CVHRKGIRGVIPPSFDYW	IGHV2-5	IGHD3-10	IGHJ4	11	19	31	41
1	0.0035587188612099642	TGTGTAAAAGATACTTATTTTGGTGGGGGACCCGGAATGGTCTTTGAACTCTGG	CVKDTYFGGGPGMVFELW	IGHV3-9	IGHD2-21	IGHJ3	12	15	25	42
1	0.0035587188612099642	TGTGCGAGTGACATAGGGAGCTACCCCCCCACAAAATTCGCTTTTGATATCTGG	CASDIGSYPPTKFAFDIW	IGHV1-46	IGHD1-26	IGHJ3	7	15	23	39
1	0.0035587188612099642	TGTGCGAGGATGGGTTGGGGGATAACTGGAACGTCTGATGCTTTTGATATCTGG	CARMGWGITGTSDAFDIW	IGHV3-48	IGHD1-20	IGHJ3	7	21	32	35
1	0.0035587188612099642	TGTGCGAGACGGGGGAAGATTTTTGGTGCGACGTCCAACTGGTTCGACCCCTGG	CARRGKIFGATSNWFDPW	IGHV5-10-1	IGHD3-3	IGHJ5	9	17	25	35
1	0.0035587188612099642	TGTGCGAGACGAGCGGTGCTAAGTCAGACTTACTACTACTACCTGGACGTCTGG	CARRAVLSQTYYYYLDVW	IGHV4-39	IGHD4-23	IGHJ6	9	13	21	30
1	0.0035587188612099642	TGTGCGAGACATGTGCGAAATGTAGTAGTCACTTATTACTACATGGACGTCTGG	CARHVRNVVVTYYYMDVW	IGHV4-39	IGHD2-2	IGHJ6	13	20	28	36
1	0.0035587188612099642	TGTGCGAGACACTTTTGTGATGGTGACTGTTATCCCCGATGGTTTGACTACTGG	CARHFCDGDCYPRWFDYW	IGHV5-10-1	IGHD2-21	IGHJ4	10	14	32	42
1	0.0035587188612099642	TGTGCGAGAGCCCAGGATGTTGTGCGTGGTTATCAGTACTACTTTGATAACTGG	CARAQDVVRGYQYYFDNW	IGHV1-18	IGHD3-22	IGHJ4	9	25	32	34
1	0.0035587188612099642	TGTGCGAGAGATCCTTGTACTGGAGGTTACTGCAGAAAGCCCCTTGACTACTGG	CARDPCTGGYCRKPLDYW	IGHV4-31	IGHD2-8	IGHJ4	12	14	20	43
1	0.0035587188612099642	TGTGCGAGAGACCGTCGTCTGGCATCCCGACTGCTGCCGAGACTCGACCCCTGG	CARDRRLASRLLPRLDPW	IGHV3-11	IGHD2-21	IGHJ5	10	28	34	43
1	0.0035587188612099642	TGTGCGAGAGAATATTGTAGTAGTACCAGCTGCTATTACTACTTTGACTACTGG	CAREYCSSTSCYYYFDYW	IGHV1-46	IGHD2-2	IGHJ4	10	11	35	36
1	0.0035587188612099642	TGTGCGAAGGCCCCCTGCCCCGACTGGAACGGGCACTACTACATGGACGTCTGG	CAKAPCPDWNGHYYMDVW	IGHV7-4-1	IGHD1-1	IGHJ6	6	22	30	34
1	0.0035587188612099642	TGTGCACGGATACGTTTAGCAGCAGCTGGAGGGGTTTGGGACTTTGACTACTGG	CARIRLAAAGGVWDFDYW	IGHV2-26	IGHD6-13	IGHJ4	14	16	28	40
1	0.0035587188612099642	TGTGCACGGATACGTGATTGTAGTAGTACCAGCTGCTTCCCGTTTGACTACTGG	CARIRDCSSTSCFPFDYW	IGHV2-26	IGHD2-2	IGHJ4	14	16	36	42
1	0.0035587188612099642	TGTGCACACTATCGCGGTTCGTGGGATAGTAGTGGTTTTACAAACAACTACTGG	CAHYRGSWDSSGFTNNYW	IGHV2-5	IGHD3-22	IGHJ4	8	24	36	46
1	0.0035587188612099642	TGTGCAAAAGCAGTCGGGGGTACAGCAGTGGCTGGGCGGTACTTTGACTACTGG	CAKAVGGTAVAGRYFDYW	IGHV3-9	IGHD6-19	IGHJ4	9	17	34	39
1	0.0035587188612099642	TGTGCAAAAGATATGATGCGGCAGCAGCTGGACCCAGTCTACTTTGACTACTGG	CAKDMMRQQLDPVYFDYW	IGHV3-9	IGHD6-13	IGHJ4	13	20	30	38
1	0.0035587188612099642	TGTGCAAAAAGGTCCGGATATTGTGATAATACCAGCTGCTACCTTGACTACTGG	CAKRSGYCDNTSCYLDYW	IGHV3-9	IGHD2-2	IGHJ4	8	15	37	38
1	0.0035587188612099642	TGTGTGAGAGATATTCTGCAAGTGGGAGTTACTCTCTACTTTGACTATTGG	CVRDILQVGVTLYFDYW	IGHV3-21	IGHD1-26	IGHJ4	11	20	32	35
1	0.0035587188612099642	TGTGCTAGAGTTCGACTGGGACCTCCTATTAATAAGTACTTTGACTACTGG	CARVRLGPPINKYFDYW	IGHV3-72	IGHD3-22	IGHJ4	9	29	34	36
1	0.0035587188612099642	TGTGCGACCCACCATGATTATGGTCGTCGTCTTGTATACTTTGAGTATTGG	CATHHDYGRRLVYFEYW	IGHV3-11	IGHD3-16	IGHJ4	6	13	19	36
1	0.0035587188612099642	TGTGCGAGGCTGAACCGCGGCAGTGGCAACATTTATTACTTTGAGACATGG	CARLNRGSGNIYYFETW	IGHV5-10-1	IGHD3-22	IGHJ4	7	32	39	48
1	0.0035587188612099642	TGTGCGAGACCCCGTATAGTGGGAGCTACTAGACATGCTTTTGATATCTGG	CARPRIVGATRHAFDIW	IGHV1-46	IGHD1-26	IGHJ3	8	13	30	34
1	0.0035587188612099642	TGTGCGAGACATACGGCGTCTCCCAGGTACTACTACTACATGGACGTCTGG	CARHTASPRYYYYMDVW	IGHV4-39	IGHD1-26	IGHJ6	11	19	24	27
1	0.0035587188612099642	TGTGCGAGAGTATATTGTAGTAGTACCAGCTGCTATCTCTTTGACTACTGG	CARVYCSSTSCYLFDYW	IGHV1-3	IGHD2-2	IGHJ4	9	11	35	38
1	0.0035587188612099642	TGTGCGAGAGTAGTTTCGTATGGTTCGGGGAGTTATCCCCTTGACTACTGG	CARVVSYGSGSYPLDYW	IGHV3-53	IGHD3-10	IGHJ4	9	18	35	40
1	0.0035587188612099642	TGTGCGAGAGCCGTCCAGGGATTTTCGTCCAACACCTACATGGACGTCTGG	CARAVQGFSSNTYMDVW	IGHV4-39	IGHD3-3	IGHJ6	8	19	24	35
1	0.0035587188612099642	TGTGCGAGAGGGGACCTAAGGGAGCTACAACTTGGGGAAATTGACTACTGG	CARGDLRELQLGEIDYW	IGHV4-34	IGHD1-26	IGHJ4	10	19	27	40
1	0.0035587188612099642	TGTGCGAGAGGACCATCGGGAACTGGCCCCGACGCCGACATGGACGTCTGG	CARGPSGTGPDADMDVW	IGHV5-10-1	IGHD1-20	IGHJ6	8	20	25	37
1	0.0035587188612099642	TGTGCGAGAGATTCTCTGTTCTCGGATAGCAGGCACTGGTTCGACCCCTGG	CARDSLFSDSRHWFDPW	IGHV3-30	IGHD2-21	IGHJ5	11	25	31	34
1	0.0035587188612099642	TGTGCGAGAGATAGTCAGGAGAGGTCTGTTCCCAACTGGTTCGACCCCTGG	CARDSQERSVPNWFDPW	IGHV1-3	IGHD1-7	IGHJ5	11	27	31	32
1	0.0035587188612099642	TGTGCGAGAGAGTCTTATTGTAGTAGTACCAGCTGCTCAATTGACTACTGG	CARESYCSSTSCSIDYW	IGHV3-53	IGHD2-2	IGHJ4	10	15	36	40
1	0.0035587188612099642	TGTGCGAAAGGAACGACTAGGAGTGGGTTTCCCCGGCTGTTCGACCCCTGG	CAKGTTRSGFPRLFDPW	IGHV3-23	IGHD1-1	IGHJ5	9	10	16	38
1	0.0035587188612099642	TGTGCAACAGATTCTCCAAATTCGGTAGTACCAGCTGCTATAGAAACCTGG	CATDSPNSVVPAAIETW	IGHV1-24	IGHD2-2	IGHJ5	11	24	40	46
1	0.0035587188612099642	TGTGCAAAGGGGTGGGAGCTCGCGGAGGGTAATTACGGTATGGACGTCTGG	CAKGWELAEGNYGMDVW	IGHV3-43	IGHD1-26	IGHJ6	7	11	19	39
1	0.0035587188612099642	TGTACTAGACAATCGGCCGGATACAGCTATGGTTTGGGGGATGACTACTGG	CTRQSAGYSYGLGDDYW	IGHV3-73	IGHD5-18	IGHJ4	10	18	33	41
1	0.0035587188612099642	TGTACCGCCATTACTATGGTTCGGGGAGTTATTATCCCCTATGACTACTGG	CTAITMVRGVIIPYDYW	IGHV3-15	IGHD3-10	IGHJ4	5	9	34	41
1	0.0035587188612099642	TGTACCACATCATATATAGCAGTGGCTGGCACTGAATACTTCCAGCACTGG	CTTSYIAVAGTEYFQHW	IGHV3-15	IGHD6-19	IGHJ1	8	14	28	31
1	0.0035587188612099642	TGTACCACAGCGAAGGAAGCTTACTACTACTACTACTACATGGACGTCTGG	CTTAKEAYYYYYYMDVW	IGHV3-15	.	IGHJ6	9	-1	-1	20
1	0.0035587188612099642	TGTGTGAGAGAGGTAACAACAGCTAGGACGAAGAACTTTGACTACTGG	CVREVTTARTKNFDYW	IGHV1-46	IGHD5-18	IGHJ4	10	18	24	34
1	0.0035587188612099642	TGTGCTAGAGCCCTACCGAGGAACTACTACTACGGTATGGACGTCTGG	CARALPRNYYYGMDVW	IGHV3-72	IGHD1-7	IGHJ6	9	13	17	22
1	0.0035587188612099642	TGTGCGCGGCACTATAATTCGGGGGATTTAGATGCTTTTGATGTCTGG	CARHYNSGDLDAFDVW	IGHV3-23	IGHD3-10	IGHJ3	5	10	23	30
1	0.0035587188612099642	TGTGCGCGAGAGAAAGTGGGAGTTACGACTGGGACTTTTGATCTCTGG	CAREKVGVTTGTFDLW	IGHV1-2	IGHD1-26	IGHJ3	10	14	25	34
1	0.0035587188612099642	TGTGCGGGAGGCGATTATCATGGGACGAAGAGTTATTGTCAATCTTGG	CAGGDYHGTKSYCQSW	IGHV4-34	IGHD3-10	IGHJ4	11	29	36	45
1	0.0035587188612099642	TGTGCGAGGCACGCCCGGACTATTAGTACCAGTTGTCTTGACTACTGG	CARHARTISTSCLDYW	IGHV4-39	IGHD2-2	IGHJ4	7	23	31	37
1	0.0035587188612099642	TGTGCGAGGGGCTGGCGGAGCAGCTGGCCCAACTGGTTCGACCCCTGG	CARGWRSSWPNWFDPW	IGHV3-21	IGHD2-2	IGHJ5	7	18	26	29
1	0.0035587188612099642	TGTGCGAGGACCAATACAGCTATGGTTCCTGATGCTTTTGATATCTGG	CARTNTAMVPDAFDIW	IGHV4-59	IGHD5-18	IGHJ3	7	13	26	29
1	0.0035587188612099642	TGTGCGAGATCTTCCTCAGCAGCTGGCACTGCCCGCTTTGACTACTGG	CARSSSAAGTARFDYW	IGHV3-60	IGHD6-13	IGHJ4	3	16	25	35
1	0.0035587188612099642	TGTGCGAGACATCGGCGGGGTCGGAGTGGGAGCTACTCTGACTACTGG	CARHRRGRSGSYSDYW	IGHV5-10-1	IGHD1-26	IGHJ4	11	24	31	32
1	0.0035587188612099642	TGTGCGAGAGTGACCCATAGGGGTGGTACGCCTCCCCTTGGCTACTGG	CARVTHRGGTPPLGYW	IGHV4-34	IGHD2-15	IGHJ4	9	17	27	37
1	0.0035587188612099642	TGTGCGAGAGTAACCCTAGGTTCGGGGAAATATGTCTTTGACTACTGG	CARVTLGSGKYVFDYW	IGHV3-23	IGHD3-10	IGHJ4	6	18	27	35
1	0.0035587188612099642	TGTGCGAGAGCCGGTACAGCTATGGTTCCATCATATATTGACTACTGG	CARAGTAMVPSYIDYW	IGHV3-21	IGHD5-18	IGHJ4	9	14	26	37
1	0.0035587188612099642	TGTGCGAGAGCAGTAGTACCAGCTGCTATCAACGCTTTTGATATCTGG	CARAVVPAAINAFDIW	IGHV1-46	IGHD2-2	IGHJ3	9	11	28	33
1	0.0035587188612099642	TGTGCGAGAGGCCCGGAGCTAATACGTACAGGGGCTTTTGATATCTGG	CARGPELIRTGAFDIW	IGHV4-34	IGHD1-26	IGHJ3	12	14	27	33
1	0.0035587188612099642	TGTGCGAGAGGGAGATATAGCAGTGCCTACACCGCCTCTGCCTCCTGG	CARGRYSSAYTASASW	IGHV3-30	IGHD6-19	IGHJ5	9	15	24	43
1	0.0035587188612099642	TGTGCGAGAGGAAACGTAGGATACAGCTTTGGTGGTATTGACTACTGG	CARGNVGYSFGGIDYW	IGHV1-8	IGHD5-18	IGHJ4	10	18	32	37
1	0.0035587188612099642	TGTGCGAGAGATGTATCCACCTACTATTACTACTACATGGACGTCTGG	CARDVSTYYYYYMDVW	IGHV3-23	IGHD5-18	IGHJ6	11	12	19	20
1	0.0035587188612099642	TGTGCGAGAGATAGTTACAGCTATGGTTCGGGCTACTTTGACTACTGG	CARDSYSYGSGYFDYW	IGHV3-30	IGHD5-18	IGHJ4	11	15	27	32
1	0.0035587188612099642	TGTGCGAGAGACGAGGACAGAGCAGCTGGTACCGTCTTTGACTACTGG	CARDEDRAAGTVFDYW	IGHV3-21	IGHD2-2	IGHJ4	10	20	31	35
1	0.0035587188612099642	TGTGCGAGAGAGTGGCGAAGTGGGAGTTTTAGGTGGTTCGACCCCTGG	CAREWRSGSFRWFDPW	IGHV3-11	IGHD1-26	IGHJ5	10	18	25	33
1	0.0035587188612099642	TGTGCGAGAGAGGATCCAGCTGCTCAGAACAGAAGGCTCGACCCCTGG	CAREDPAAQNRRLDPW	IGHV3-53	IGHD2-2	IGHJ5	10	15	23	37
1	0.0035587188612099642	TGTGCGAGAACTTTTATTATAACTGGAACCAACTGGTTCGACCCCTGG	CARTFIITGTNWFDPW	IGHV7-4-1	IGHD1-20	IGHJ5	8	17	28	29
1	0.0035587188612099642	TGTGCGAAAGGTTCAGGTGGGGAATATGGGGGTCGGCTTGACTCCTGG	CAKGSGGEYGGRLDSW	IGHV3-23	IGHD2-21	IGHJ4	9	20	25	37
1	0.0035587188612099642	TGTGCACGTTCCCCGACTACATACTACTACAACGTTTTGGACGTCTGG	CARSPTTYYYNVLDVW	IGHV2-26	IGHD2-2	IGHJ6	7	21	31	37
1	0.0035587188612099642	TGTGCAAAAGATTGGTCATATGATAGTAGTGGCCCTATTGACTACTGG	CAKDWSYDSSGPIDYW	IGHV3-43	IGHD3-22	IGHJ4	11	18	31	37
1	0.0035587188612099642	TGTGCAAAAGATATATCTACCCAACCTGAAAACGAATTTGACTACTGG	CAKDISTQPENEFDYW	IGHV3-43	IGHD1-1	IGHJ4	17	30	34	36
1	0.0035587188612099642	TGTGCAAAAGACCTCAATTACTATGGTTCGGGAGGTATGGACGTCTGG	CAKDLNYYGSGGMDVW	IGHV3-9	IGHD3-10	IGHJ6	10	16	31	36
1	0.0035587188612099642	TGTACAAAAGATTCGGTGGCGGAGTTATCGTTTATGGTCGGCTCCTGG	CTKDSVAELSFMVGSW	IGHV3-9	IGHD3-16	IGHJ5	11	16	31	43
1	0.0035587188612099642	TGTGTGAGAGAGGACAGCAACTGGCCCAAAAAGTTTGACTTCTGG	CVREDSNWPKKFDFW	IGHV1-2	IGHD1-1	IGHJ4	10	17	23	33
1	0.0035587188612099642	TGTGCGTTCGTTTGGGGGAGTTATCGCAAAAGCTTTGACTACTGG	CAFVWGSYRKSFDYW	IGHV1-2	IGHD3-16	IGHJ4	5	8	25	32
1	0.0035587188612099642	TGTGCGGGGAGTATTACGATAAACAATGATGCTTTTGATATCTGG	CAGSITINNDAFDIW	IGHV3-11	IGHD3-9	IGHJ3	5	10	20	25
1	0.0035587188612099642	TGTGCGAGCCTGATAAAGCTGGACAATGGTGCTTTTGATATCTGG	CASLIKLDNGAFDIW	IGHV1-46	IGHD2-2	IGHJ3	7	16	21	25
1	0.0035587188612099642	TGTGCGAGATCTTGTGGTGGTGGTGACTGCCAGTCCGACTACTGG	CARSCGGGDCQSDYW	IGHV3-21	IGHD2-21	IGHJ4	8	16	29	36
1	0.0035587188612099642	TGTGCGAGACCCTACGGTGACTACGTGGAGTACTTTGACTACTGG	CARPYGDYVEYFDYW	IGHV1-18	IGHD4-17	IGHJ4	8	11	25	30
1	0.0035587188612099642	TGTGCGAGAGTCCGGAACGGGGATTTTGGTGCTTTTGATATCTGG	CARVRNGDFGAFDIW	IGHV3-53	IGHD1-14	IGHJ3	9	11	17	29
1	0.0035587188612099642	TGTGCGAGAGTGAGTGGGCGCGACTCCGGAACCGTTGACTACTGG	CARVSGRDSGTVDYW	IGHV7-4-1	IGHD1-14	IGHJ4	9	25	32	34
1	0.0035587188612099642	TGTGCGAGAGGTCCCATATACAGCTATGGCATAATTGACTACTGG	CARGPIYSYGIIDYW	IGHV1-8	IGHD5-18	IGHJ4	10	17	28	34
1	0.0035587188612099642	TGTGCGAGAGGCCCCGGATACAGCTATGATCCCTTTGACTACTGG	CARGPGYSYDPFDYW	IGHV1-46	IGHD5-18	IGHJ4	9	15	27	32
1	0.0035587188612099642	TGTGCGAGAGATCCTTCCGGTCGTGGAGACTACTTTGACTACTGG	CARDPSGRGDYFDYW	IGHV3-21	IGHD1-14	IGHJ4	12	14	20	28
1	0.0035587188612099642	TGTGCGAGAGATCAGAGACGGCTACCAATTGCGCCCGGCGTCTGG	CARDQRRLPIAPGVW	IGHV4-31	IGHD5-24	IGHJ3	12	13	24	40
1	0.0035587188612099642	TGTGCGAGAGATGGAGCAGCAGCTGGTAACTACTTTGACTACTGG	CARDGAAAGNYFDYW	IGHV3-30	IGHD6-13	IGHJ4	11	14	27	28
1	0.0035587188612099642	TGTGCGAAGGCAAGTCGTAGTCACCTGACCGTCTTTGAGAACTGG	CAKASRSHLTVFENW	IGHV3-23	IGHD4-17	IGHJ4	7	15	24	32
1	0.0035587188612099642	TGTGCGAAAGGGGGGGGGAGCAGGAGCTGGCTCATTGACTACTGG	CAKGGGSRSWLIDYW	IGHV4-34	IGHD6-13	IGHJ4	10	18	29	34
1	0.0035587188612099642	TGTGCGAAAGGGACAGGGAGTGGCAGCTGGGCCTTTGACTACTGG	CAKGTGSGSWAFDYW	IGHV3-23	IGHD2-15	IGHJ4	9	16	27	32
1	0.0035587188612099642	TGTGCGAAAGATGGAGACATTCATGATAGTAGTATGGACGTCTGG	CAKDGDIHDSSMDVW	IGHV3-23	IGHD3-22	IGHJ6	11	22	32	33
1	0.0035587188612099642	TGTGCGAAAAATCCGGCGGTGGGAGCGACTGGGGGGGCCTACTGG	CAKNPAVGATGGAYW	IGHV1-18	IGHD1-26	IGHJ4	6	18	29	38
1	0.0035587188612099642	TGTGCGAAAAATCCGGCGGTGGGAGCGACTGGGGGGGCCTACTGG	CAKNPAVGATGGAYW	IGHV3-11	IGHD1-26	IGHJ4	6	18	29	38
1	0.0035587188612099642	TGTGCACGGGGTGGCCCCTACTACTACTACGGTATGGACGTCTGG	CARGGPYYYYGMDVW	IGHV2-26	IGHD2-15	IGHJ6	8	9	13	17
1	0.0035587188612099642	TGTGCACGGGGGGGTCTCGACTACGATAACTGGTTCGACCCCTGG	CARGGLDYDNWFDPW	IGHV2-26	IGHD4-17	IGHJ5	8	18	24	27
1	0.0035587188612099642	TGTGCACGGATTACGATTTTTGGAGTGGTCCAATTTGACTACTGG	CARITIFGVVQFDYW	IGHV2-26	IGHD3-3	IGHJ4	10	11	28	33
1	0.0035587188612099642	TGTGCACACAGACCCGACGGACTAAAGTACTACTTTGACTACTGG	CAHRPDGLKYYFDYW	IGHV2-5	IGHD2-8	IGHJ4	12	20	24	25
1	0.0035587188612099642	TGTGGACGCAATCGAGGTTCCAGTGACTTCTACATGGACTTCTGG	CGRNRGSSDFYMDFW	IGHV2-26	IGHD1-1	IGHJ6	7	16	23	25
1	0.0035587188612099642	TGTACACACTATTATACTGGCCACGATATAGGCTTTGACTACTGG	CTHYYTGHDIGFDYW	IGHV2-5	IGHD5-12	IGHJ4	8	12	26	32
1	0.0035587188612099642	TGTGCGATGCGCTATGATAGTAGTGGTCACCTTGACTACTGG	CAMRYDSSGHLDYW	IGHV4-31	IGHD3-22	IGHJ4	6	11	26	31
1	0.0035587188612099642	TGTGCGAGCTATAGTGGGAGCTACTTAGCGGTCGACTACTGG	CASYSGSYLAVDYW	IGHV3-53	IGHD1-26	IGHJ4	7	9	24	33
1	0.0035587188612099642	TGTGCGAGACATGACTCTAGGGCATCTCCCTTGGACTACTGG	CARHDSRASPLDYW	IGHV4-39	IGHD5-24	IGHJ4	16	22	27	29
1	0.0035587188612099642	TGTGCGAGAGTGCCAGTGGGGGGGGGGGCTCTTAATATGTGG	CARVPVGGGALNMW	IGHV1-2	IGHD1-26	IGHJ3	9	14	19	27
1	0.0035587188612099642	TGTGCGAGAGGCCGGTGGGATAGTAGCCCCGGGAATATCTGG	CARGRWDSSPGNIW	IGHV4-34	IGHD3-22	IGHJ3	12	18	25	34
1	0.0035587188612099642	TGTGCGAGAGATCTCAGGGGGGGAGGCTGGTTCGACCCCTGG	CARDLRGGGWFDPW	IGHV3-11	IGHD3-16	IGHJ5	14	18	24	26
1	0.0035587188612099642	TGTGCGAGAGAGTTGAGTCCGCAGCTGGTCCTTGACTACTGG	CARELSPQLVLDYW	IGHV3-53	IGHD2-2	IGHJ4	10	20	28	31
1	0.0035587188612099642	TGTGCGAGAATTCGCACGGGGAGTTATTATGTTGACTACTGG	CARIRTGSYYVDYW	IGHV4-34	IGHD3-10	IGHJ4	8	16	29	31
1	0.0035587188612099642	TGTGCGAAAGACCCTACTCCAAATTCTTTGGCTGATGTTTGG	CAKDPTPNSLADVW	IGHV3-23	IGHD3-3	IGHJ3	10	15	22	32
1	0.0035587188612099642	TGTGCACGGATTGGCAGTGGCTGGTACGGGGTTGACTACTGG	CARIGSGWYGVDYW	IGHV2-26	IGHD6-19	IGHJ4	10	13	27	31
1	0.0035587188612099642	TGTGCACAATCCTCACGTGCTTTTGGACTGGTTGACTCCTGG	CAQSSRAFGLVDSW	IGHV2-5	IGHD1-14	IGHJ5	7	13	18	26
1	0.0035587188612099642	TGTGCAAGTGGTCCCAGTGCCTGGGCACCCTTAAAGTTCTGG	CASGPSAWAPLKFW	IGHV3-74	IGHD6-19	IGHJ4	7	14	23	38
1	0.0035587188612099642	TGTGCAAAGGAATATAGCAGCAGCTGGTACTTTGACTACTGG	CAKEYSSSWYFDYW	IGHV3-43	IGHD6-13	IGHJ4	7	12	26	27
1	0.0035587188612099642	TGTACCACAGAAAACTACGGTGACTCACACCCTGACTACTGG	CTTENYGDSHPDYW	IGHV3-15	IGHD4-17	IGHJ4	10	13	24	32
1	0.0035587188612099642	TGTGTAAGAGGGGGATTTAACCAAGCTCTGGACGTCTGG	CVRGGFNQALDVW	IGHV3-74	IGHD3-22	IGHJ6	9	17	22	28
1	0.0035587188612099642	TGTGCTCGCAGAAGCGTACATGATGCTTTTGATATCTGG	CARRSVHDAFDIW	IGHV3-73	IGHD6-6	IGHJ3	2	3	7	18
1	0.0035587188612099642	TGTGCGTCAATGGGGGTACCAGCTGCCCCATTCGCTTGG	CASMGVPAAPFAW	IGHV3-48	IGHD2-2	IGHJ4	5	15	25	36
1	0.0035587188612099642	TGTGCGAGGGTAGTACCAGCTGCCCCGTTCGACCCCTGG	CARVVPAAPFDPW	IGHV4-59	IGHD2-2	IGHJ5	7	9	22	26
1	0.0035587188612099642	TGTGCGAGAGGGGTTAAATCCAGTTGCCTTGACTACTGG	CARGVKSSCLDYW	IGHV1-8	IGHD1-1	IGHJ4	10	18	25	28
1	0.0035587188612099642	TGTGCGAGAGATCGGCCCCACAACTGCTTCGACACCTGG	CARDRPHNCFDTW	IGHV1-46	.	IGHJ5	12	-1	-1	19
1	0.0035587188612099642	TGTGCGAGAGATCAGGGCCCGGGGGGTATGGCCGTCTGG	CARDQGPGGMAVW	IGHV3-53	IGHD6-13	IGHJ6	12	17	22	27
1	0.0035587188612099642	TGTGCGAGAGATGTTGACCACGGAAGGTTTGACTTCTGG	CARDVDHGRFDFW	IGHV3-21	IGHD1-14	IGHJ4	11	16	21	27
1	0.0035587188612099642	TGTGCGAGAGACAAGTCCCCGGGTATAGCAGCAGACGTA	CARDKSPGIAADV	IGHV4-59	IGHD6-13	IGHJ4	10	17	33	39
1	0.0035587188612099642	TGTGCGAGAGAGTCGATATTACGATATTTTGACTGGTTG	CARESILRYFDWL	IGHV3-30	IGHD3-9	IGHJ4	10	16	26	27
1	0.0035587188612099642	TGTGCGAGAGAACAAAAGGAGAGCAGTATGGGGTTATGG	CAREQKESSMGLW	IGHV3-23	IGHD2-21	IGHJ4	10	21	26	36
1	0.0035587188612099642	TGTGCGAGAAATGGGAACGGTGACTACCACCTTTACTGG	CARNGNGDYHLYW	IGHV3-33	IGHD4-17	IGHJ4	8	16	26	33
1	0.0035587188612099642	TGTGCGAGAAACAGTGGCTGGTACCGATATGACTTCTGG	CARNSGWYRYDFW	IGHV4-59	IGHD6-19	IGHJ4	8	11	23	29
1	0.0035587188612099642	TGTGCGAAGCAGGATACAGCTATGGCCGTTGACTACTGG	CAKQDTAMAVDYW	IGHV3-23	IGHD5-18	IGHJ4	7	11	24	28
1	0.0035587188612099642	TGTGCGAAAGTGGGGCCTTTTACTATGATAAACTACTGG	CAKVGPFTMINYW	IGHV3-23	IGHD3-22	IGHJ4	9	19	29	31
1	0.0035587188612099642	TGTGCACACTACCATAGTAGTGGACATTTTGACTACTGG	CAHYHSSGHFDYW	IGHV2-5	IGHD3-22	IGHJ4	8	13	22	27
1	0.0035587188612099642	TGTGCAAAAGATATAGCCGCCTACGGTATGGACGTCTGG	CAKDIAAYGMDVW	IGHV3-9	IGHD4-17	IGHJ6	14	20	26	27
1	0.0035587188612099642	TGTGCGCTAATGATCACTTCGGGGGAGTTGCACTGG	CALMITSGELHW	IGHV4-34	IGHD3-16	IGHJ1	5	9	28	29
1	0.0035587188612099642	TGTGCGAGGGAGGTTTCCACGGACTCTGACTACTGG	CAREVSTDSDYW	IGHV7-4-1	IGHD5-12	IGHJ4	7	15	20	22
1	0.0035587188612099642	TGTGCGAGAGGGGGCAATGACTACGGCCTATACTGG	CARGGNDYGLYW	IGHV3-21	IGHD4-17	IGHJ4	9	16	25	30
1	0.0035587188612099642	TGTGCGAGAGACCGCTACGGTGACTGGGACTACTGG	CARDRYGDWDYW	IGHV1-3	IGHD4-17	IGHJ4	10	14	24	27
1	0.0035587188612099642	TGTGCGAGAGACGGAAACTCCAGCCCTGACTACTGG	CARDGNSSPDYW	IGHV1-18	IGHD3-3	IGHJ4	10	16	21	26
1	0.0035587188612099642	TGTGCGAGAGAGGCGGCGGGGTGGTTCGACCCCTGG	CAREAAGWFDPW	IGHV3-30	IGHD3-10	IGHJ5	10	16	20	21
1	0.0035587188612099642	TGTGCGAGAGAGAAAAACCGCTACCTTGACTACTGG	CAREKNRYLDYW	IGHV4-31	IGHD1-14	IGHJ4	10	15	19	20
1	0.0035587188612099642	TGTGCGAAAGATCTGCGAGGAGTCCCCGGGCCCTGG	CAKDLRGVPGPW	IGHV3-23	IGHD3-10	IGHJ5	13	22	27	30
1	0.0035587188612099642	TGTGCAAAAGATATAGACAGGCAGCTCTTCTACTGG	CAKDIDRQLFYW	IGHV3-9	IGHD6-6	IGHJ4	14	20	26	29
1	0.0035587188612099642	TGTGGGAAGGATGTGAATGGAATGACGGAGTCTTGG	CGKDVNGMTESW	IGHV1-18	IGHD1-1	IGHJ4	3	17	26	33
1	0.0035587188612099642	TGCACAGCTGGTACCGAGTACTACTTTGACTACTGG	CTAGTEYYFDYW	IGHV1-18	IGHD2-2	IGHJ4	1	4	13	16
1	0.0035587188612099642	TGTGCGAGACATCCCACAAACCCTGACTACTGG	CARHPTNPDYW	IGHV4-39	IGHD2-21	IGHJ4	11	13	18	23
1	0.0035587188612099642	TGTGCGAGAGATTTGCGATATTTTGGTTCGTGG	CARDLRYFGSW	IGHV3-21	IGHD3-9	IGHJ4	11	15	24	30
1	0.0035587188612099642	TGTGCAAGAGATTACGATATTTTGCGTGACTGG	CARDYDILRDW	IGHV3-13	IGHD3-9	IGHJ4	11	12	23	28
1	0.0035587188612099642	TGTACCACGCAACCTAGCATATTGTGGTGGTGC	CTTQPSILWWC	IGHV3-15	IGHD2-21	IGHJ4	7	13	31	33
1	0.0035587188612099642	TGTGCGCGTGGGCACTACTACGTCAATTGG	CARGHYYVNW	IGHV3-23	IGHD1-26	IGHJ4	5	7	22	27
1	0.0035587188612099642	TGTGCGAGAAGCTGGAGTCTGGACGTCTGG	CARSWSLDVW	IGHV3-11	IGHD2-2	IGHJ6	8	9	14	19
1	0.0035587188612099642	TGTGCGAACCCGGGGTCCTTTGACTACTGG	CANPGSFDYW	IGHV3-23	IGHD6-13	IGHJ4	7	8	13	17
1	0.0035587188612099642	TGTGCGAAAATGGGCAGCCTGGCCTGG	CAKMGSLAW	IGHV3-23	IGHD2-15	IGHJ5	8	13	17	22
1	0.0035587188612099642	TGTGCCGAGAGGAGTAGCGGGTGG	CAERSSGW	IGHV1-69	IGHD2-15	IGHJ4	10	11	17	21
1	0.0035587188612099642	TGTGCGAGTAATTCGAATGGCTGG	CASNSNGW	IGHV3-74	IGHD3-10	IGHJ4	4	6	11	20
1	0.0035587188612099642	TGTACCACCCCCTCCTGGTACTGG	CTTPSWYW	IGHV3-15	.	IGHJ4	7	-1	-1	18
1	0.0035587188612099642	TGTTTTACCCAGGGAGGGCTG	CFTQGGL	IGHV1-18	IGHD4-23	IGHJ4	2	4	8	20
1	0.0035587188612099642	TGTGCGAGAGATGGCTACTGG	CARDGYW	IGHV3-21	.	IGHJ4	11	-1	-1	14
