# Supplementary material for: Biomarkers and Immune Repertoire Metrics Identified by Peripheral Blood Transcriptomic Sequencing Reveal the Pathogenesis of COVID-19
Source: Front Immunol. 2021 Aug 24;12:677025. doi: 10.3389/fimmu.2021.677025 (PMC8421539; doi:10.3389/fimmu.2021.677025)
Supplement: Supplementary file 1 [file DataSheet_1.zip › TCR_BCR/IGH/convert.20S039617A.clonotypes.IGH.txt]

count	freq	cdr3nt	cdr3aa	v	d	j	VEnd	DStart	DEnd	JStart
9	0.04017857142857143	TGTGCCAGAGCCGATGCCACGGTGGTAACTCCCACCTGGTTCGACTCCTGG	CARADATVVTPTWFDSW	IGHV4-30-2	IGHD4-23	IGHJ5	9	18	31	35
4	0.017857142857142856	TGTGCGAAACACTCTGGAAGATACTGTAGTGGTGGTGACTGCTACTTCCTTGACCACTGG	CAKHSGRYCSGGDCYFLDHW	IGHV3-23	IGHD2-21	IGHJ4	8	28	41	42
4	0.017857142857142856	TGTGCTCACAGAGGGACGAGGGGGAGTTACTACGACTTTGACTACTGG	CAHRGTRGSYYDFDYW	IGHV2-5	IGHD3-16	IGHJ4	11	19	28	30
4	0.017857142857142856	TGTGCGAGAGGGTCGGATGTTGTCTGGTTGCACTACTGG	CARGSDVVWLHYW	IGHV4-31	IGHD3-9	IGHJ4	9	19	28	31
3	0.013392857142857142	TGTGCCAGAGTCCATCAAAGTGATCTTTTGACTGGTTATTATGGATCTTTTGACTACTGG	CARVHQSDLLTGYYGSFDYW	IGHV4-30-2	IGHD3-9	IGHJ4	9	21	41	48
3	0.013392857142857142	TGTGCGAAAGATATGTATGTAGGGGATTTTTGGAGTGGTTATTTTTCCGTTGACTACTGG	CAKDMYVGDFWSGYFSVDYW	IGHV3-30	IGHD3-3	IGHJ4	11	24	42	49
3	0.013392857142857142	TGTATTCGAGCCGGGTATAGCAGCACCTGGCTTTCTAATGATGCTCTTGATTTCTGG	CIRAGYSSTWLSNDALDFW	IGHV3-73	IGHD6-13	IGHJ3	3	10	29	37
3	0.013392857142857142	TGTGCGAGAGGTGAAAATGTGGTGGCAATTCCTGCTACTCGACTTGACTACTGG	CARGENVVAIPATRLDYW	IGHV1-8	IGHD2-15	IGHJ4	10	31	39	43
2	0.008928571428571428	TGTGCGAGAGAAGGGGGGAACGATCAATGGTTCAGGGAGCCTGTTGGGTACTTTGACTACTGG	CAREGGNDQWFREPVGYFDYW	IGHV3-30	IGHD3-10	IGHJ4	10	26	38	48
2	0.008928571428571428	TGTGCGAAAGATCTGAATTCCGGGTATAGCAATGACTGGTACGACGGGGCCTTTGACTACTGG	CAKDLNSGYSNDWYDGAFDYW	IGHV3-23	IGHD6-19	IGHJ4	13	19	42	50
2	0.008928571428571428	TGTGCACGGATTTCGTTCGCAGCGGCTGACGGTAGTGGTTCCAATGATGCTTTTGATGTCTGG	CARISFAAADGSGSNDAFDVW	IGHV2-70	IGHD3-22	IGHJ3	10	31	39	43
2	0.008928571428571428	TGTGCAAGAGGGCATTCCCATGATAGTAGTGGTTTTTCCAAACGGGGGGTTGACTACTGG	CARGHSHDSSGFSKRGVDYW	IGHV3-74	IGHD3-22	IGHJ4	9	19	33	49
2	0.008928571428571428	TGTGCGAGAGCGGGAGATGGGAGAAATGAATACTATTACTACTACATGGACGTCTGG	CARAGDGRNEYYYYYMDVW	IGHV3-21	IGHD5-24	IGHJ6	9	13	19	30
2	0.008928571428571428	TGTGCGAGAGAGTTGGGATATTGTAGTAGTACCAGCTGCACACTTTTTGGCTACTGG	CARELGYCSSTSCTLFGYW	IGHV1-18	IGHD2-2	IGHJ4	10	15	38	45
2	0.008928571428571428	TGTGCGAGAGTCCGCGTAGAGATGGCTACAATCCACTGGTTCGACCCCTGG	CARVRVEMATIHWFDPW	IGHV1-18	IGHD5-24	IGHJ5	9	14	31	34
2	0.008928571428571428	TGTGCGAAAGATCGGGGCAGCAGCTGGCCGACGTACTACTTTGACTACTGG	CAKDRGSSWPTYYFDYW	IGHV3-23	IGHD6-13	IGHJ4	12	16	26	32
2	0.008928571428571428	TGTGCAAAAGATATGGATGACTACGGTGACTACGGTGCTTTTGATATCTGG	CAKDMDDYGDYGAFDIW	IGHV3-43	IGHD4-17	IGHJ3	13	16	33	35
2	0.008928571428571428	TGTGTGAAAGATTTCGTGGGAATTATGCCTGATGTTTTTGATGTCTGG	CVKDFVGIMPDVFDVW	IGHV3-23	IGHD1-26	IGHJ3	11	15	20	29
2	0.008928571428571428	TGTGCGAGACGAGTGGGAGCAGGCCGTTCGTCCGGTCTGGACGTCTGG	CARRVGAGRSSGLDVW	IGHV3-21	IGHD1-26	IGHJ3	8	11	19	43
2	0.008928571428571428	TGTGCGAGAGGTTACTATGGTAGTAGTGGTTATTCGTTTGAGTATTGG	CARGYYGSSGYSFEYW	IGHV3-11	IGHD3-22	IGHJ4	9	11	33	36
2	0.008928571428571428	TGCGCGAGGGAAGAGCGTCGTGGTGCGACATACTACTTTGACTACTGG	CAREERRGATYYFDYW	IGHV3-30	IGHD1-1	IGHJ4	7	15	20	30
2	0.008928571428571428	TGTGCGATATTTGAATCGCAAAAACACACCTACTTTGACTACTGG	CAIFESQKHTYFDYW	IGHV1-46	IGHD3-3	IGHJ4	6	18	23	29
2	0.008928571428571428	TGTGCGAGACAGATCATCCAGACCTCATTTGACTACTGG	CARQIIQTSFDYW	IGHV4-39	IGHD1-20	IGHJ4	10	16	20	27
2	0.008928571428571428	TGTGCAAGATTCTATGAAGTGAGTTATATTGACCACTGG	CARFYEVSYIDHW	IGHV3-74	IGHD1-20	IGHJ4	8	21	27	28
2	0.008928571428571428	TGTACGAGGGGATTTTCGCCGTATTTTGACTCCTGG	CTRGFSPYFDSW	IGHV3-30	IGHD3-3	IGHJ4	7	10	15	24
2	0.008928571428571428	TGTGCGACATACGCGAGGCTCGCGGCTTCCTGG	CATYARLAASW	IGHV3-11	IGHD6-25	IGHJ5	6	21	26	28
2	0.008928571428571428	TGTACCACGCAGGGGGTGACCCCGGGGGACTGG	CTTQGVTPGDW	IGHV3-15	IGHD2-21	IGHJ4	7	14	19	28
1	0.004464285714285714	TGTGCGAGACATCGATATTGTAGTAGTACCAGCTGCTATATAGGGTATAGCAGTGGCTGGGACACCCCTTTTGACTACTGG	CARHRYCSSTSCYIGYSSGWDTPFDYW	IGHV4-39	IGHD2-2	IGHJ4	11	13	38	69
1	0.004464285714285714	TGTGCGAGATATGGGTATTACGATTTTTGGAGTGGTTATTCCACAGACTACTACTACTACTACATGGACGTCTGG	CARYGYYDFWSGYSTDYYYYYMDVW	IGHV4-55	IGHD3-3	IGHJ6	11	14	39	46
1	0.004464285714285714	TGTGCGAGAGGGGGTCGATATTTTGACTGGTTATCCGACCCGAGCACCTACTACTACGGTATGGACGTCTGG	CARGGRYFDWLSDPSTYYYGMDVW	IGHV3-30	IGHD3-9	IGHJ6	9	15	33	47
1	0.004464285714285714	TGTGCGAGAGGGGACTATGATAGTAGTGGTTATTACTACTCCAGCCGTTTTTACTGGTACTTCGATCTCTGG	CARGDYDSSGYYYSSRFYWYFDLW	IGHV1-8	IGHD3-22	IGHJ2	10	13	38	51
1	0.004464285714285714	TGTGCGAGAGAGCGTGGGATAGCAGCAGCTGGTACGAGACCGCGGTACTACTACTACGGTATGGACGTCTGG	CARERGIAAAGTRPRYYYYGMDVW	IGHV4-31	IGHD6-13	IGHJ6	10	18	35	45
1	0.004464285714285714	TGTGCGAGAGATGTGGGGTATAGCAGCAGCTGGTACAACTACTACTACTACGGTATGGACGTCTGG	CARDVGYSSSWYNYYYYGMDVW	IGHV1-18	IGHD6-13	IGHJ6	11	15	35	37
1	0.004464285714285714	TGTGCGAGAGATGAAGCGGTGCCGTATTACTATGATAGTAGTGGTTATCGCTGGTTCGACCCCTGG	CARDEAVPYYYDSSGYRWFDPW	IGHV3-33	IGHD3-22	IGHJ5	11	22	47	50
1	0.004464285714285714	TGTGCAAGAGGGAGATATTGTAGTAGTACCAGCTGCCAGAACTACTACTACGGTATGGACGTCTGG	CARGRYCSSTSCQNYYYGMDVW	IGHV3-13	IGHD2-2	IGHJ6	9	13	35	40
1	0.004464285714285714	TGTGCAAAAGATGGGGGTACCGGCCAGGGGTATATAGCAGTGGCTGGTACTGAATTTGACTACTGG	CAKDGGTGQGYIAVAGTEFDYW	IGHV3-9	IGHD6-19	IGHJ4	11	32	49	54
1	0.004464285714285714	TGTGCGAGAGGAGACGGTTTGGACGATATTTTGACTGGTTATCATGGGCCTAATGACTACTGG	CARGDGLDDILTGYHGPNDYW	IGHV1-8	IGHD3-9	IGHJ4	10	22	41	53
1	0.004464285714285714	TGTGCGAGAGATCTTAATCATCCGGCGGCTCGCGGTTATTACTACGTCCCATTTGACTACTGG	CARDLNHPAARGYYYVPFDYW	IGHV3-21	IGHD3-22	IGHJ4	13	33	46	51
1	0.004464285714285714	TGTGCGAGAGATGGGATTGTAGTAGTCACAACTGGTACTTCGCATGATGCATATGATATCTGG	CARDGIVVVTTGTSHDAYDIW	IGHV3-53	IGHD2-2	IGHJ3	11	15	25	42
1	0.004464285714285714	TGTGCGAAAGATCCATCGAAATTGTCGCAGCTCGTCCTGGGAGGATACTACTTTGACTACTGG	CAKDPSKLSQLVLGGYYFDYW	IGHV3-23	IGHD6-6	IGHJ4	12	26	36	45
1	0.004464285714285714	TGTGCAAGAGACCTTCTTGAGGGAGATGCCTACAGTTCGCCGGGTGATGACTTTGACTACTGG	CARDLLEGDAYSSPGDDFDYW	IGHV3-13	IGHD5-24	IGHJ4	10	22	33	49
1	0.004464285714285714	TGTGCAAAGGATTCCGCCGCATATTGTGTTAGTATCAGTTGCTATGGTGCTTTTGATCTTTGG	CAKDSAAYCVSISCYGAFDLW	IGHV3-9	IGHD2-2	IGHJ3	11	20	42	43
1	0.004464285714285714	TGTACCGCAAACTTCGGCAATTGTACTAGTCCCAGCTGCCGGTACTGGTACTTCGATCTCTGG	CTANFGNCTSPSCRYWYFDLW	IGHV3-15	IGHD2-2	IGHJ2	5	19	38	42
1	0.004464285714285714	TGTACCAGAAAAAAAGGGAGGTTCTATGATAGTAGTGCCACTCCGGGACACTTCGACTACTGG	CTRKKGRFYDSSATPGHFDYW	IGHV3-65	IGHD3-22	IGHJ4	8	23	36	49
1	0.004464285714285714	TGTGCGAGTTTCCCCGTAGCTGGGGCCCCACCAATGGGCCCTGATGCTTTTGATATCTGG	CASFPVAGAPPMGPDAFDIW	IGHV5-10-1	IGHD2-15	IGHJ3	7	15	21	41
1	0.004464285714285714	TGTGCGAGATTGGGTCAATTACTGTGGTCTAAGCCCCCCTACTACTACATGGACGTCTGG	CARLGQLLWSKPPYYYMDVW	IGHV4-55	IGHD3-10	IGHJ6	9	17	27	38
1	0.004464285714285714	TGTGCGAGACTAAAAAAGGGTGGGAGCTACTACTTTTGGTGGCGCTACTTTGACTACTGG	CARLKKGGSYYFWWRYFDYW	IGHV5-10-1	IGHD1-26	IGHJ4	9	19	32	44
1	0.004464285714285714	TGTGCGAGACATCGCGGATACACCTATTCTCATAGTGGTCAGCACTTCTTTGACTCCTGG	CARHRGYTYSHSGQHFFDSW	IGHV3-53	IGHD5-18	IGHJ4	12	15	26	43
1	0.004464285714285714	TGTGCGAGAGGCCATCCGACCAAGGGTGATTTTTGGAATGGTTACCCTCTTGACTACTGG	CARGHPTKGDFWNGYPLDYW	IGHV3-23	IGHD3-3	IGHJ4	6	27	43	49
1	0.004464285714285714	TGTGCGAGAGATTTTAGGATGGGGGTTTTAGTGGTGGTAGCTGCTACTTTAGACTACTGG	CARDFRMGVLVVVAATLDYW	IGHV1-46	IGHD2-15	IGHJ4	11	28	42	43
1	0.004464285714285714	TGTGCGAGAGAGGATAGCAGCAGCTGGTACGGACCCGGGGCTGAATACTTCCAGCACTGG	CAREDSSSWYGPGAEYFQHW	IGHV7-4-1	IGHD6-13	IGHJ1	10	13	34	39
1	0.004464285714285714	TGTGCGAAAGATAAAGCCTATTGTGGTGGTGACTGCGCCGAACTGCCTCTCCAGCACTGG	CAKDKAYCGGDCAELPLQHW	IGHV3-23	IGHD2-21	IGHJ1	11	14	35	49
1	0.004464285714285714	TGTGCACACATTCCTTGGAGTGGCTTTCGCAAAACGCTGGAGAACTGGTTCGACCCCTGG	CAHIPWSGFRKTLENWFDPW	IGHV2-5	IGHD3-3	IGHJ5	9	14	22	42
1	0.004464285714285714	TGTGCAAAAGATATAGGAAATGACGATATTGTAGTGGTGGTAGGGGGAATGGACTACTGG	CAKDIGNDDIVVVVGGMDYW	IGHV3-43	IGHD2-15	IGHJ4	14	24	42	51
1	0.004464285714285714	TGTGCAAAAGAAGCGGCAGTGGCTGGAGTCGCAGGTGGGGGTGGGTACTTTGACTACTGG	CAKEAAVAGVAGGGGYFDYW	IGHV3-9	IGHD6-19	IGHJ4	10	15	25	45
1	0.004464285714285714	TGTACCACAGCCCAAAATTACTATGATAGTAGTGGTTATTGGGCACAATTTGACTACTGG	CTTAQNYYDSSGYWAQFDYW	IGHV3-15	IGHD3-22	IGHJ4	9	16	39	48
1	0.004464285714285714	TGTACCACAGGCCTGTTCCCCAGAGGAGATACAGCTATGGAAGGGGGGGTTGACTACTGG	CTTGLFPRGDTAMEGGVDYW	IGHV3-15	IGHD5-18	IGHJ4	9	27	39	49
1	0.004464285714285714	TGTACGAGAGATATTTCTCCATCCGGATACAGGAATTATAAGGATGCTTTTGATATCTGG	CTRDISPSGYRNYKDAFDIW	IGHV3-23	IGHD5-18	IGHJ3	16	24	31	42
1	0.004464285714285714	TGTGCCGGGGGGAAACCTACGTATTACGATTTTTGGAGTGGTCGTATGGACGTCTGG	CAGGKPTYYDFWSGRMDVW	IGHV3-66	IGHD3-3	IGHJ6	4	17	41	45
1	0.004464285714285714	TGTGCGAGGGCTCAAAAACGCTATTGTAGTAGTACCAGCTGCCCTTTTGACTACTGG	CARAQKRYCSSTSCPFDYW	IGHV4-34	IGHD2-2	IGHJ4	7	21	41	45
1	0.004464285714285714	TGTGCGAGATGGAGATTACTATGGTTCAGGGAGTTATCAGGGTACTTTGACTACTGG	CARWRLLWFRELSGYFDYW	IGHV4-39	IGHD3-10	IGHJ4	8	14	36	42
1	0.004464285714285714	TGTGCGAGACATTCGGGTTATACCGATGAGGGGGTCGGATTCTGGTTCGGCCCCTGG	CARHSGYTDEGVGFWFGPW	IGHV4-39	IGHD1-14	IGHJ5	11	15	24	41
1	0.004464285714285714	TGTGCGAGAGCTCCCTATTGTAGTGGTGGTAGCTGCGATAACTGGTTCGACCCCTGG	CARAPYCSGGSCDNWFDPW	IGHV1-18	IGHD2-15	IGHJ5	9	15	35	39
1	0.004464285714285714	TGTGCGAGAGCCTCAAACTCGATTTTTGGAGTGGTCGATTCTGCTTTTGATATTTGG	CARASNSIFGVVDSAFDIW	IGHV3-11	IGHD3-3	IGHJ3	9	19	34	41
1	0.004464285714285714	TGTGCGAGAGCCTCAAACTCGATTTTTGGAGTGGTCGATTCTGCTTTTGATATTTGG	CARASNSIFGVVDSAFDIW	IGHV3-43	IGHD3-3	IGHJ3	4	19	34	41
1	0.004464285714285714	TGTGCGAGAGCCTCAAACTCGATTTTTGGAGTGGTCGATTCTGCTTTTGATATTTGG	CARASNSIFGVVDSAFDIW	IGHV3-53	IGHD3-3	IGHJ3	9	19	34	41
1	0.004464285714285714	TGTGCGAGAGGCCATGACTACGGTGGTAACTCCGCCGAATACTACTTTGACTACTGG	CARGHDYGGNSAEYYFDYW	IGHV4-31	IGHD4-23	IGHJ4	9	12	33	39
1	0.004464285714285714	TGTGCGAGAGATCGAAGACGATTTTTGGAGTTACCTTCCAACTGGTTCGACCCCTGG	CARDRRRFLELPSNWFDPW	IGHV1-18	IGHD3-3	IGHJ5	12	17	30	38
1	0.004464285714285714	TGTGCGAGAGATGACGGGGGGTATAACTGGAACCGGGGTGATGCTTTTGATATCTGG	CARDDGGYNWNRGDAFDIW	IGHV4-31	IGHD1-20	IGHJ3	11	19	32	38
1	0.004464285714285714	TGTGCGAGAGAGTCCCTTGGCTACGGTGACTACGCGAGAGATGCTTTTGATATCTGG	CARESLGYGDYARDAFDIW	IGHV1-46	IGHD4-17	IGHJ3	10	20	33	39
1	0.004464285714285714	TGTGCGAAACGGGCTGTATCAGCAGCTGATTACGCCTACTTTTACATGGACGTCTGG	CAKRAVSAADYAYFYMDVW	IGHV3-23	IGHD6-13	IGHJ6	8	19	27	35
1	0.004464285714285714	TGTGCTAGAGACGTGTTTCTAAGTGGCAACTATCCGGCCTACTTTGACTACTGG	CARDVFLSGNYPAYFDYW	IGHV3-72	IGHD3-22	IGHJ4	10	28	33	38
1	0.004464285714285714	TGTGCGAGTCCTTATGGTTCGGGGAGTTATTATAACCCTGCTTTTGATATCTGG	CASPYGSGSYYNPAFDIW	IGHV5-10-1	IGHD3-10	IGHJ3	7	12	35	38
1	0.004464285714285714	TGTGCGAGGGATGACTACGGTGGTAACTCCGTCTCCGGCGCTTTTGATATCTGG	CARDDYGGNSVSGAFDIW	IGHV3-21	IGHD4-23	IGHJ3	11	12	30	39
1	0.004464285714285714	TGTGCGAGACAAAAGAAAAATACTTCGAATATAGGAGCAGTTGTTGAGGCCTGG	CARQKKNTSNIGAVVEAW	IGHV4-39	IGHD6-13	IGHJ5	10	29	39	49
1	0.004464285714285714	TGTGCGAGAGGTAATGGAAAGCTGTTGGGCTACTACTACGGTATGGACGTCTGG	CARGNGKLLGYYYGMDVW	IGHV4-34	IGHD2-8	IGHJ6	10	11	16	29
1	0.004464285714285714	TGTGCGAGAGGGGGCCTTTACTATGATAGTAGTGGTTCGTGTTTAGGCTACTGG	CARGGLYYDSSGSCLGYW	IGHV4-34	IGHD3-22	IGHJ4	10	17	36	47
1	0.004464285714285714	TGTGCGAGAGACCGGACCCTGAAGTATAGCAGCTCGTCAGAGTTTGACTACTGG	CARDRTLKYSSSSEFDYW	IGHV1-3	IGHD6-6	IGHJ4	10	22	37	42
1	0.004464285714285714	TGTGCGAGAAACGGCCCCCGTTTGACTGGTTATTACTCTAGGCTTGACTACTGG	CARNGPRLTGYYSRLDYW	IGHV7-4-1	IGHD3-9	IGHJ4	8	20	34	43
1	0.004464285714285714	TGTGCAAAAGATATAAAGGGAAAGTGGGAGCTACGGGCTGGTTCCGACTACTGG	CAKDIKGKWELRAGSDYW	IGHV3-43	IGHD1-26	IGHJ4	14	22	33	45
1	0.004464285714285714	TGTGTGAGAGATAGTAGACCTTACTACGATTACTATGGTTTGGACGCCTGG	CVRDSRPYYDYYGLDAW	IGHV1-18	IGHD3-10	IGHJ6	11	28	39	40
1	0.004464285714285714	TGTGCCAGAGCCGATGCCACGGTGGTAACTCCCACCTGGTTCGACTCCTGG	CARADATVVTPTWFDSW	IGHV4-4	IGHD4-23	IGHJ5	9	18	31	35
1	0.004464285714285714	TGTGCCAACGACAAGGATGCTTCGCGGGGGTTGGAAAATTTTGATATGTGG	CANDKDASRGLENFDMW	IGHV3-38	IGHD1-7	IGHJ3	6	31	35	38
1	0.004464285714285714	TGTGCGACCCTGGCGAGGATACAGCTATGGTCGGCCCCTCCTGGCTACTGG	CATLARIQLWSAPPGYW	IGHV4-39	IGHD5-18	IGHJ4	6	16	30	44
1	0.004464285714285714	TGTGCGACATCTAAGAGGGGCCCATACAGCTATGGAGAATTTGACTACTGG	CATSKRGPYSYGEFDYW	IGHV3-21	IGHD5-18	IGHJ4	6	23	34	39
1	0.004464285714285714	TGTGCGAGTGGCTTAGGTACAGCTATGGTTCCTGATGCTTTTGATATCTGG	CASGLGTAMVPDAFDIW	IGHV1-8	IGHD5-18	IGHJ3	11	17	29	32
1	0.004464285714285714	TGTGCGAGATCCCGTATTACGATATTTTCTGGGTTTGCTTTTGATATCTGG	CARSRITIFSGFAFDIW	IGHV3-48	IGHD3-9	IGHJ3	8	12	27	35
1	0.004464285714285714	TGTGCGAGACTAGATCGAAATAGTGGCTACGATTTCTACTTTGACTACTGG	CARLDRNSGYDFYFDYW	IGHV4-39	IGHD5-12	IGHJ4	9	19	33	35
1	0.004464285714285714	TGTGCGAGACCTCAGACAATAAGGTGGTTCTATGACGTCTTTGATTCCTGG	CARPQTIRWFYDVFDSW	IGHV3-30	IGHD1-14	IGHJ4	8	23	29	38
1	0.004464285714285714	TGTGCGAGACATTTAAGATTACGTTTGGGGGGGGGTGCTTTTGATATCTGG	CARHLRLRLGGGAFDIW	IGHV4-39	IGHD3-16	IGHJ3	11	12	30	35
1	0.004464285714285714	TGTGCGAGACATGGGTATGTGGGCGTTGCTATTAGCTGGTTCGACCCCTGG	CARHGYVGVAISWFDPW	IGHV5-10-1	IGHD2-21	IGHJ5	12	26	32	35
1	0.004464285714285714	TGTGCGAGAGTCCGACCGGGCGATTTTTGGAGTGGTTTAGTTGACTACTGG	CARVRPGDFWSGLVDYW	IGHV4-4	IGHD3-3	IGHJ4	9	20	36	40
1	0.004464285714285714	TGTGCGAGAGCCCTATTTCAGGGTGCTTATTCGAACTGGTTCGACCCCTGG	CARALFQGAYSNWFDPW	IGHV3-21	IGHD3-22	IGHJ5	9	22	30	33
1	0.004464285714285714	TGTGCGAGAGGTTCCAGTGGGAACTTCTATGGGTACTTCTTTGACTCCTGG	CARGSSGNFYGYFFDSW	IGHV1-8	IGHD1-26	IGHJ4	10	15	28	32
1	0.004464285714285714	TGTGCGAGAGATTGGGAGCACGAAGCCAACGGACGGGTTTTTGACTCCTGG	CARDWEHEANGRVFDSW	IGHV3-21	IGHD1-26	IGHJ4	11	12	18	39
1	0.004464285714285714	TGTGCGAGAGATCCATTACTATGGTTCAACAGCGGGTGGTTCGACCCCTGG	CARDPLLWFNSGWFDPW	IGHV3-33	IGHD3-10	IGHJ5	12	14	26	36
1	0.004464285714285714	TGTGCGAGAATGACACACTCAAATGACTACCCATACGGTATGGACGTCTGG	CARMTHSNDYPYGMDVW	IGHV1-46	IGHD4-11	IGHJ6	8	22	29	39
1	0.004464285714285714	TGTGCGAAAGACGGGAGCAGTGGCTGGTATTCCTACTACTTTGACTACTGG	CAKDGSSGWYSYYFDYW	IGHV3-23	IGHD6-19	IGHJ4	10	15	28	33
1	0.004464285714285714	TGTGCGAAAGACATCGTTGGGATAGTAGTGGTTATTGCTTTTGACTACTGG	CAKDIVGIVVVIAFDYW	IGHV3-23	IGHD3-22	IGHJ4	10	20	35	39
1	0.004464285714285714	TGTGCAAAAGCCACGGACAGTAGTGGTTATTCAGATGCTTTTGATATCTGG	CAKATDSSGYSDAFDIW	IGHV3-43	IGHD3-22	IGHJ3	9	18	30	33
1	0.004464285714285714	TGTGCAAAAGCCAAAAGTGGGAGCTACTACGTGACCGACTTTGACTACTGG	CAKAKSGSYYVTDFDYW	IGHV3-9	IGHD1-26	IGHJ4	9	15	31	37
1	0.004464285714285714	TGTGCAAAAGATCAGTCCCGGTATAGCAGCAGCTGGGTCTTTGACTACTGG	CAKDQSRYSSSWVFDYW	IGHV3-9	IGHD6-13	IGHJ4	11	19	35	38
1	0.004464285714285714	TGTGTGACCCTAGGGGGTGACGGAAACACCTATGCCTTGGGCTACTGG	CVTLGGDGNTYALGYW	IGHV1-67	IGHD2-2	IGHJ4	3	29	35	41
1	0.004464285714285714	TGTGCGACTACCTGTGGTGGTGATTGCTACTACGGTATGGACGTCTGG	CATTCGGDCYYGMDVW	IGHV1-46	IGHD2-21	IGHJ6	6	12	22	26
1	0.004464285714285714	TGTGCGAGTTCCAGCTCGTACCGTTACTACTACTACATGGACGTCTGG	CASSSSYRYYYYMDVW	IGHV5-10-1	IGHD6-6	IGHJ6	7	11	18	24
1	0.004464285714285714	TGTGCGAGGGGAATTGGGGGAGCCACTCATTTTTTTTTTGTCTACTGG	CARGIGGATHFFFVYW	IGHV4-4	IGHD3-16	IGHJ4	7	13	21	36
1	0.004464285714285714	TGTGCGAGGGAAGTAGACAGGGGTTCAGGACGCTACTTTGACTATTGG	CAREVDRGSGRYFDYW	IGHV3-23	IGHD2-15	IGHJ4	6	11	15	32
1	0.004464285714285714	TGTGCGAGATATAGTAGTGGTTATTACAACAACTGGTTCGACCCCTGG	CARYSSGYYNNWFDPW	IGHV4-55	IGHD3-22	IGHJ5	12	13	26	28
1	0.004464285714285714	TGTGCGAGACATCAATACAGCTATGGCCCGTACTCCTTTGACTTCTGG	CARHQYSYGPYSFDFW	IGHV4-39	IGHD5-18	IGHJ4	11	14	25	29
1	0.004464285714285714	TGTGCGAGAGGTTACTATGGTAGTAGTGGTTATTCGTTTGAGTATTGG	CARGYYGSSGYSFEYW	IGHV1-8	IGHD3-22	IGHJ4	10	11	33	36
1	0.004464285714285714	TGTGCGAGAGGGTCTAGTGGGAGCTACTACGTTCACTTTGACTACTGG	CARGSSGSYYVHFDYW	IGHV4-59	IGHD1-26	IGHJ4	9	10	31	34
1	0.004464285714285714	TGTGCGAGAGATTTGTATAGCAGCAGCTGGCAAACCATGGACGTCTGG	CARDLYSSSWQTMDVW	IGHV3-21	IGHD6-13	IGHJ6	11	14	29	35
1	0.004464285714285714	TGTGCGAGAGAGCGTGGATACAACTATGGTTACTCCTATGACAACTGG	CARERGYNYGYSYDNW	IGHV3-64	IGHD5-18	IGHJ4	10	12	29	30
1	0.004464285714285714	TGTGCGAGAGAGGTCAGGGCCTTCCCTGGGGGAGCCCTTGACTACTGG	CAREVRAFPGGALDYW	IGHV3-53	IGHD3-16	IGHJ4	10	26	33	37
1	0.004464285714285714	TGTGCGAAGGATCGAAGCTGGTTATCTTATGATGCTTTTGATGTCTGG	CAKDRSWLSYDAFDVW	IGHV3-23	IGHD3-9	IGHJ3	12	17	24	28
1	0.004464285714285714	TGTGCGAAGAATCCCTACAGCTCAGGGGCGCACTGGTTCGACCCCTGG	CAKNPYSSGAHWFDPW	IGHV3-23	IGHD5-18	IGHJ5	7	15	21	31
1	0.004464285714285714	TGTGCGAAAGCCCAGTATTACGATTTTTGGAGTGGTTACAGCAACTGG	CAKAQYYDFWSGYSNW	IGHV3-23	IGHD3-3	IGHJ4	9	14	37	43
1	0.004464285714285714	TGTGCAACGAATATTGTAGTAGTACCAGCTGCTATGATGTGTGCCTGG	CATNIVVVPAAMMCAW	IGHV1-24	IGHD2-2	IGHJ5	7	10	35	43
1	0.004464285714285714	TGTGCAAAAGCTTATTGTACTACTTTGAAGTGCTATGATGACTACTGG	CAKAYCTTLKCYDDYW	IGHV3-9	IGHD2-8	IGHJ4	9	12	21	38
1	0.004464285714285714	TGTGGGAGAGATAGGAACCAGTGGGACACTGAGTACCTCAACCACTGG	CGRDRNQWDTEYLNHW	IGHV1-18	IGHD1-14	IGHJ1	11	13	19	28
1	0.004464285714285714	TGCGCATCTTCTGCGGTGACTCCGACCTACTACTTCATGGACGTCTGG	CASSAVTPTYYFMDVW	IGHV2-26	IGHD4-17	IGHJ6	5	13	20	26
1	0.004464285714285714	TGTGCCAAAGATCTCTACGCCTGGAATTCCCAGTCAGACTCCTGG	CAKDLYAWNSQSDSW	IGHV3-23	IGHD3-9	IGHJ4	13	29	35	36
1	0.004464285714285714	TGTGCGAGATTGGATCTATACTACTACTACGGTATGGACGTCTGG	CARLDLYYYYGMDVW	IGHV3-35	IGHD3-3	IGHJ6	8	9	13	18
1	0.004464285714285714	TGTGCGAGATACGATTTCCCCACTAACAACTGGTTCGATCCCTGG	CARYDFPTNNWFDPW	IGHV4-55	IGHD1-26	IGHJ5	10	18	24	25
1	0.004464285714285714	TGTGCGAGACTGTACAGCTATGGCTCTAACTGGTTCGACCCCTGG	CARLYSYGSNWFDPW	IGHV5-10-1	IGHD5-18	IGHJ5	9	12	22	27
1	0.004464285714285714	TGTGCGAGACATCGTGGTTACTACTACTACTACATGGACGTCTGG	CARHRGYYYYYMDVW	IGHV4-39	IGHD1-14	IGHJ6	11	12	17	18
1	0.004464285714285714	TGTGCGAGAGTCCCGGTTGGCAGTAATGAGTGGCTACTCGACTGG	CARVPVGSNEWLLDW	IGHV4-4	IGHD5-12	IGHJ4	9	28	36	40
1	0.004464285714285714	TGTGCGAGAGTACCACCGGGAGGGAGCTACGGAATTGACTACTGG	CARVPPGGSYGIDYW	IGHV4-34	IGHD1-26	IGHJ4	9	21	29	34
1	0.004464285714285714	TGTGCGAGAGATTGTAGTGGTGGTAGCTGCTACTATGACTACTGG	CARDCSGGSCYYDYW	IGHV3-30	IGHD2-15	IGHJ4	11	12	28	29
1	0.004464285714285714	TGTGCGAGAGACCCATCCCCGTTTTACTGGTACTTCGATCTCTGG	CARDPSPFYWYFDLW	IGHV4-31	IGHD3-10	IGHJ2	10	15	20	24
1	0.004464285714285714	TGTGCGAGAATTCGTAGTCACACCTTTGATGCTTTTGATGTCTGG	CARIRSHTFDAFDVW	IGHV5-10-1	IGHD4-17	IGHJ3	8	12	20	26
1	0.004464285714285714	TGTGCGAGAACACCTTTTAACTGGATGGACACTTTTGATATCTGG	CARTPFNWMDTFDIW	IGHV5-10-1	IGHD1-20	IGHJ3	8	17	24	31
1	0.004464285714285714	TGTGCGAAGGCCTTCAGTGGTGGTTATTGGAGATTTGACTACTGG	CAKAFSGGYWRFDYW	IGHV1-8	IGHD3-22	IGHJ4	12	15	27	33
1	0.004464285714285714	TGTGCAACAGATCGCGTACTATGGTTCAGGGAGTTTATCTCCTGG	CATDRVLWFREFISW	IGHV1-24	IGHD3-10	IGHJ5	12	16	34	40
1	0.004464285714285714	TGTGTGAGAGGCAAAGCCGGTGGCTGGTACTTTGACTACTGG	CVRGKAGGWYFDYW	IGHV3-35	IGHD6-19	IGHJ4	8	19	26	27
1	0.004464285714285714	TGTGTGAGAGATCGGAATGGTCGGGGGTTCTTCGACCCCTGG	CVRDRNGRGFFDPW	IGHV4-31	IGHD2-8	IGHJ5	12	15	20	30
1	0.004464285714285714	TGTGCGCGACTCGGAGTGGGGTGGATACAGTGGGACTACTGG	CARLGVGWIQWDYW	IGHV1-2	IGHD5-18	IGHJ4	5	20	29	33
1	0.004464285714285714	TGTGCGAGGACTTATACTAACTACGCCTGGTTCGACCTCTGG	CARTYTNYAWFDLW	IGHV1-46	IGHD4-11	IGHJ5	7	17	24	26
1	0.004464285714285714	TGTGCGAGACGCAACACCGTTAACTACGTTAATGACTATTGG	CARRNTVNYVNDYW	IGHV1-18	IGHD4-11	IGHJ4	8	20	28	32
1	0.004464285714285714	TGTGCGAGACAGATACGGAATCACCATGCTTTTGATATCTGG	CARQIRNHHAFDIW	IGHV4-39	IGHD2-21	IGHJ3	10	15	20	25
1	0.004464285714285714	TGTGCGAGAGCGGTAGAGATGGCTACAATGTTTGACTACTGG	CARAVEMATMFDYW	IGHV3-53	IGHD5-24	IGHJ4	9	12	28	30
1	0.004464285714285714	TGTGCGAGAGGGGGGGGTGGTTTTACTATGATATGGGACTGG	CARGGGGFTMIWDW	IGHV1-8	IGHD3-22	IGHJ3	10	22	32	38
1	0.004464285714285714	TGTGCGAGAGGGGGGGGTGGTATTACTATGATATGGGACTGG	CARGGGGITMIWDW	IGHV4-59	IGHD3-22	IGHJ3	9	19	32	38
1	0.004464285714285714	TGTGCGAGAGGGGGGGGTGGTATTACAATGATCTGGGACTGG	CARGGGGITMIWDW	IGHV4-31	IGHD3-22	IGHJ3	9	19	31	38
1	0.004464285714285714	TGTGCGAGAGGGGGGGGTGGCATTACCATGATATGGGACTGG	CARGGGGITMIWDW	IGHV4-59	IGHD3-22	IGHJ3	9	21	32	38
1	0.004464285714285714	TGTGCGAGAGATGACTACGGTGACTACGGCTTGGGCTACTGG	CARDDYGDYGLGYW	IGHV3-11	IGHD4-17	IGHJ4	11	12	27	35
1	0.004464285714285714	TGTGCGAGAGACGCGTCGCGGGGGGGGGACTTTGACTACTGG	CARDASRGGDFDYW	IGHV3-21	IGHD1-1	IGHJ4	10	13	17	28
1	0.004464285714285714	TGTGCGAGAGAGGGGCTGGGGACTAATGCTTTTGATATCTGG	CAREGLGTNAFDIW	IGHV3-30	IGHD7-27	IGHJ3	10	15	21	25
1	0.004464285714285714	TGTGCGAGAGAGACGTATAGCAGTGGCTGGTATGACTACTGG	CARETYSSGWYDYW	IGHV7-4-1	IGHD6-19	IGHJ4	10	14	31	32
1	0.004464285714285714	TGTGCGAAAGCCAGGGCTGGAGCTTACTACTTTGACTACTGG	CAKARAGAYYFDYW	IGHV3-23	IGHD1-26	IGHJ4	9	18	23	24
1	0.004464285714285714	TGTGCGAAAGAGGCGGACTACGGTGGCCAACTTGAGTATTGG	CAKEADYGGQLEYW	IGHV3-23	IGHD4-23	IGHJ4	10	15	25	31
1	0.004464285714285714	TGTGCGAAAAACCCCGATTTTTGGAGTGGTGAGTCGATCTGG	CAKNPDFWSGESIW	IGHV3-23	IGHD3-3	IGHJ3	8	14	29	36
1	0.004464285714285714	TGTGTTAGAGATTTCAGTAGTCAAGACATGGACGTCTGG	CVRDFSSQDMDVW	IGHV3-21	IGHD4-11	IGHJ6	11	16	22	25
1	0.004464285714285714	TGTGCGGGAGCCCAAAGGGACCACTATTTTAACTCCTGG	CAGAQRDHYFNSW	IGHV3-21	IGHD3-16	IGHJ4	9	10	15	22
1	0.004464285714285714	TGTGCGACAGACCTCCGAGGGGGCTACTTTGACTACTGG	CATDLRGGYFDYW	IGHV1-2	IGHD3-16	IGHJ4	14	18	22	23
1	0.004464285714285714	TGTGCGAGACATGGCCTTTATACGTGGTTTGACTTCTGG	CARHGLYTWFDFW	IGHV4-39	IGHD1-20	IGHJ4	12	17	22	27
1	0.004464285714285714	TGTGCGAGACATGGCGGTGGTAATCCTTTTGACTACTGG	CARHGGGNPFDYW	IGHV4-39	IGHD4-23	IGHJ4	12	14	22	27
1	0.004464285714285714	TGTGCGAGAGATAACCGGATGGCTGAATTTGACTACTGG	CARDNRMAEFDYW	IGHV3-53	IGHD1-14	IGHJ4	11	12	18	27
1	0.004464285714285714	TGTGCGAAGAGTGAAGATGGACCAACCTTTGACAACTGG	CAKSEDGPTFDNW	IGHV4-31	IGHD5-24	IGHJ4	6	14	19	26
1	0.004464285714285714	TGTGCGAAAGTGGTTTTCCTAGGCCCGTTCCAGCACTGG	CAKVVFLGPFQHW	IGHV3-30	IGHD2-15	IGHJ1	6	16	22	27
1	0.004464285714285714	TGTGTGAGAGGCGGGGCCGGGCCGCTGGACTATTGG	CVRGGAGPLDYW	IGHV3-48	IGHD6-25	IGHJ4	9	20	26	27
1	0.004464285714285714	TGTGCTGCTTACTTTGATAGTAGTGGTTATTACTGG	CAAYFDSSGYYW	IGHV3-72	IGHD3-22	IGHJ4	5	8	29	30
1	0.004464285714285714	TGTGCTGCTTACTTTGATAGTAGTGGTTATTACTGG	CAAYFDSSGYYW	IGHV3-73	IGHD3-22	IGHJ4	2	8	29	30
1	0.004464285714285714	TGTGCCAGACCAGTGTATAACGGGGAAGACTACTGG	CARPVYNGEDYW	IGHV4-30-2	IGHD3-16	IGHJ4	8	14	21	27
1	0.004464285714285714	TGTGCGGGTGGTCGACAGCAGCTGGATGGCTCGTGG	CAGGRQQLDGSW	IGHV1-58	IGHD6-13	IGHJ4	6	15	24	33
1	0.004464285714285714	TGTGCGACCCTAAGGGCCCGGGTTCTTGACTACTGG	CATLRARVLDYW	IGHV4-39	IGHD6-13	IGHJ4	6	16	22	25
1	0.004464285714285714	TGTGCGAGATATAGCAGCTCGAACTTTGACTACTGG	CARYSSSNFDYW	IGHV4-55	IGHD6-6	IGHJ4	12	13	20	22
1	0.004464285714285714	TGTGCGAGACTCCTGGCACATAGCACTGAGTACTGG	CARLLAHSTEYW	IGHV3-21	IGHD2-2	IGHJ4	8	18	24	26
1	0.004464285714285714	TGTGCGAGACGATCCGCTCGTCACTTTGACTACTGG	CARRSARHFDYW	IGHV5-51	IGHD6-6	IGHJ4	9	15	21	22
1	0.004464285714285714	TGTGCGAGAGTGGGAGCTACCCCCGGTGACTACTGG	CARVGATPGDYW	IGHV4-4	IGHD1-26	IGHJ4	9	10	19	26
1	0.004464285714285714	TGTGGCTGGGGGAGTGGTCATTTCTTTGACCACTGG	CGWGSGHFFDHW	IGHV3-23	IGHD3-16	IGHJ2P	3	6	14	23
1	0.004464285714285714	TGTGGCTGGGGGAGTGGTCATTTCTTTGACCACTGG	CGWGSGHFFDHW	IGHV3-74	IGHD3-16	IGHJ4	3	6	14	23
1	0.004464285714285714	TGCGCAACTGGAGACATCTCTGCTTTTGAATACTGG	CATGDISAFEYW	IGHV3-74	IGHD5-24	IGHJ4	6	14	20	24
1	0.004464285714285714	TGTGCGCAAACCGCACGATCACCCGGATACTGC	CAQTARSPGYC	IGHV3-53	IGHD6-13	IGHJ4	5	20	25	27
1	0.004464285714285714	TGTGCGAGAGGTAACTGGAACTACCACTACTGG	CARGNWNYHYW	IGHV3-48	IGHD1-7	IGHJ4	9	11	23	25
1	0.004464285714285714	TGTGCGAGAGGAACCGGGGGTTTTGACTACTGG	CARGTGGFDYW	IGHV1-8	IGHD1-14	IGHJ4	10	11	16	21
1	0.004464285714285714	TGTGCAGCGGGGCAGTGGCTGTTTCGGAACTGG	CAAGQWLFRNW	IGHV1-24	IGHD6-19	IGHJ4	5	11	20	28
1	0.004464285714285714	TGTACCCAAGTGGCAGCCCCTGACTACTGG	CTQVAAPDYW	IGHV3-15	IGHD5-12	IGHJ4	5	8	13	20
1	0.004464285714285714	TGTGTAGCAGCTCTTAACTACTGG	CVAALNYW	IGHV3-11	IGHD6-6	IGHJ4	3	4	12	16
1	0.004464285714285714	TGTGCGAAAGAGCACGTCTGG	CAKEHVW	IGHV3-30	.	IGHJ6	10	-1	-1	13
