# Supplementary material for: Biomarkers and Immune Repertoire Metrics Identified by Peripheral Blood Transcriptomic Sequencing Reveal the Pathogenesis of COVID-19
Source: Front Immunol. 2021 Aug 24;12:677025. doi: 10.3389/fimmu.2021.677025 (PMC8421539; doi:10.3389/fimmu.2021.677025)
Supplement: Supplementary file 1 [file DataSheet_1.zip › TCR_BCR/IGH/convert.20S039618A.clonotypes.IGH.txt]

count	freq	cdr3nt	cdr3aa	v	d	j	VEnd	DStart	DEnd	JStart
5	0.020833333333333332	TGTGCGAGAGAGGGCTATGGCAGTGGCACTGATGGTCTTGACATCTGG	CAREGYGSGTDGLDIW	IGHV1-46	IGHD6-19	IGHJ3	10	15	26	29
5	0.020833333333333332	TGTGCGAGGGAAAAAGTGACTGGGACGGACTGGTTGGACCCCTGG	CAREKVTGTDWLDPW	IGHV1-46	IGHD2-21	IGHJ5	7	15	21	28
5	0.020833333333333332	TGTGCGCAAGTTGCGGGCACCATGGGTGACTCTTGG	CAQVAGTMGDSW	IGHV3-53	IGHD2-8	IGHJ4	5	17	22	26
4	0.016666666666666666	TGTGCGAGAGAGAGGAACACTGGCCTTGATGATTTAGATGTCTGG	CARERNTGLDDLDVW	IGHV1-46	IGHD1-20	IGHJ3	10	18	22	26
3	0.0125	TGTGCGAGAGTCAGTAGATATTGTAGTGATACCAGCTGCTCCCCATTGGGTTCTTATGATATCTGG	CARVSRYCSDTSCSPLGSYDIW	IGHV4-4	IGHD2-2	IGHJ3	9	16	39	52
3	0.0125	TGTGCGAGAGGTAGAGGGCACTTTGGTTCGGGGACTTATTATACACAATACTTTGACTACTGG	CARGRGHFGSGTYYTQYFDYW	IGHV4-4	IGHD3-10	IGHJ4	9	19	42	48
3	0.0125	TGTGCGAGACAAATCGGCCTCGGCAAGTGGGCTTTTGATATCGGG	CARQIGLGKWAFDIG	IGHV4-39	IGHD2-15	IGHJ3	10	25	29	30
3	0.0125	TGTGCGAGAGAATGGTATAGTGGGACGGATGCTTTTGATATTTGG	CAREWYSGTDAFDIW	IGHV1-46	IGHD1-26	IGHJ3	10	13	24	27
3	0.0125	TGTGCGAAGGAAATGGCTGCAATAGGGTACATTGACTCCTGG	CAKEMAAIGYIDSW	IGHV3-23	IGHD5-24	IGHJ4	7	12	22	27
2	0.008333333333333333	TGTGCGAGAGATTCGGGGAATTACGATTTTTGGAGTGGTGCCGTGGAACAATGGTACTTTGACTTCTGG	CARDSGNYDFWSGAVEQWYFDFW	IGHV1-18	IGHD3-3	IGHJ4	11	19	38	54
2	0.008333333333333333	TGTGCGAGGCGAAATTGTGGTGGAAACAATTGCTTTCCGGGGGCGGGCAGATGGTTCGACCCCTGG	CARRNCGGNNCFPGAGRWFDPW	IGHV5-51	IGHD2-21	IGHJ5	7	13	22	51
2	0.008333333333333333	TGTGGGAGAAATACTGTAATAGCTGCTACGCGAGGCAACCACAATTACTACGGGATGGACGTCTGG	CGRNTVIAATRGNHNYYGMDVW	IGHV3-21	IGHD2-15	IGHJ6	8	19	28	54
2	0.008333333333333333	TGTGCGAGACATGTCACCGTGATTCCATCAAATGTGTGGGGTGGCTGGTTCGACCCCTGG	CARHVTVIPSNVWGGWFDPW	IGHV4-39	IGHD1-14	IGHJ5	14	17	25	44
2	0.008333333333333333	TGTGCGAATCGCGGAACTTATGGTTCGGGGAGTTATTATCCCCCTTCTGATTTCTGG	CANRGTYGSGSYYPPSDFW	IGHV3-23	IGHD3-10	IGHJ4	7	18	38	53
2	0.008333333333333333	TGTGCGAGAAAGGGGCATTGTATTGGTGCTACGTGTTCCGGGCTTGACTACTGG	CARKGHCIGATCSGLDYW	IGHV7-4-1	IGHD2-15	IGHJ4	8	16	27	43
2	0.008333333333333333	TGTGCGAGAGAGGGTTACAGTGGTGTTCAATACCACAGCATGGACGTCTGG	CAREGYSGVQYHSMDVW	IGHV3-21	IGHD2-15	IGHJ6	10	18	24	38
2	0.008333333333333333	TGTACCATAGACCGGATGACTACGACGACTTTCGCCCAATTCTTTTCCTGG	CTIDRMTTTTFAQFFSW	IGHV3-15	IGHD4-17	IGHJ5	10	15	23	46
2	0.008333333333333333	TGTGCGAGGACTGGACGTGGATACAGCTCCGGGTTTTGGAAATACTGG	CARTGRGYSSGFWKYW	IGHV3-21	IGHD5-18	IGHJ4	7	14	27	42
2	0.008333333333333333	TGTGCGAGAGAGGGCTATGGCAGTGGTACTGATGCTTTTGATATGTGG	CAREGYGSGTDAFDMW	IGHV1-46	IGHD6-19	IGHJ3	10	15	25	29
2	0.008333333333333333	TGTGCGAAAGGTGGTACGGGGAGTTTTCATTTCTACTTTGACTACTGG	CAKGGTGSFHFYFDYW	IGHV3-30	IGHD3-10	IGHJ4	6	11	24	32
2	0.008333333333333333	TGTGTAAGAGATGATAACCGAGCAGGGAACGGCCTTGACTACTGG	CVRDDNRAGNGLDYW	IGHV3-20	IGHD1-14	IGHJ4	11	13	19	34
2	0.008333333333333333	TGTGCGCGAGGCGAGTGTTGGGACTGCTATATCATTGACTCCTGG	CARGECWDCYIIDSW	IGHV1-8	IGHD2-21	IGHJ4	11	21	29	34
2	0.008333333333333333	TGTGCGAGAGGGGACGGTCCGGGGAGTTATCTCATTGACTACTGG	CARGDGPGSYLIDYW	IGHV1-3	IGHD3-10	IGHJ4	9	15	29	34
2	0.008333333333333333	TGTGCGAGAGATTTTACAACAAGTGGGACCTCGTTTGACCACTGG	CARDFTTSGTSFDHW	IGHV3-21	IGHD1-26	IGHJ4	11	21	27	33
2	0.008333333333333333	TGTGCGAGAGATGGATTGGTGTCGGTGACTACGTGGAACTACTGG	CARDGLVSVTTWNYW	IGHV1-18	IGHD4-17	IGHJ4	11	22	33	37
2	0.008333333333333333	TGTGCGAGAGAGGCAGTGACTGGCACTGACTGGTTCGACCCCTGG	CAREAVTGTDWFDPW	IGHV1-46	IGHD6-19	IGHJ5	10	12	22	28
2	0.008333333333333333	TGTGCGAGAGAGATGAACACTGGCCTTGATGATTTAGATGTCTGG	CAREMNTGLDDLDVW	IGHV1-46	IGHD1-20	IGHJ3	10	18	22	26
2	0.008333333333333333	TGTGCGAGAGAAAAAATGACTGGTACGGACTGGTTGGACCCCTGG	CAREKMTGTDWLDPW	IGHV1-46	IGHD3-9	IGHJ5	10	16	23	28
2	0.008333333333333333	TGTGCGAAAAATCGCCAATCGGGCCACCCTTACTATGACTTCTGG	CAKNRQSGHPYYDFW	IGHV3-23	IGHD2-15	IGHJ4	12	23	27	30
2	0.008333333333333333	TGTGCAAAAGATCGGTCTCTTTATAGCAGTGGCTTTGACTACTGG	CAKDRSLYSSGFDYW	IGHV3-9	IGHD6-19	IGHJ4	11	21	31	32
2	0.008333333333333333	TGTGCGAAAGTCCGCAGTGGCTGGGGTGATTTTGACTACTGG	CAKVRSGWGDFDYW	IGHV3-23	IGHD6-19	IGHJ4	9	13	23	30
2	0.008333333333333333	TGTGCACGACTGAGAGGTTTCTCGTCGCCTTTTAAGTCCTGG	CARLRGFSSPFKSW	IGHV2-26	IGHD6-6	IGHJ5	7	20	25	37
2	0.008333333333333333	TGTGCAAAGAATGTTTGGTCTGACAGGACTTTTGACTACTGG	CAKNVWSDRTFDYW	IGHV3-23	IGHD3-16	IGHJ4	9	12	17	30
2	0.008333333333333333	TGTGCGAGACCCCGTCAATACAGCTATTATGACTACTGG	CARPRQYSYYDYW	IGHV3-21	IGHD5-18	IGHJ4	8	17	26	29
2	0.008333333333333333	TGTGCGAGAGATGGGAGTGGGTACTGCCCTGACTATTGG	CARDGSGYCPDYW	IGHV3-30	IGHD3-3	IGHJ4	11	13	19	29
2	0.008333333333333333	TGTGCGAGAATTATACCAACTGGTTACTATGACTCTTGG	CARIIPTGYYDSW	IGHV3-21	IGHD3-3	IGHJ4	8	9	16	24
2	0.008333333333333333	TGTTCGAAAAATGCCTGGGTCCTCGATCTCTGG	CSKNAWVLDLW	IGHV3-11	IGHD2-2	IGHJ2	6	10	14	22
2	0.008333333333333333	TGTGGGACGACTAGAAACTGG	CGTTRNW	IGHV1-69-2	IGHD6-6	IGHJ4	3	4	9	16
1	0.004166666666666667	TGTGCGAGAGATCAATACGATATTTTGACTGGTTACCCCCGACCTTACTACTACTACTACGGTATGGTCGTCTGG	CARDQYDILTGYPRPYYYYYGMVVW	IGHV3-30	IGHD3-9	IGHJ6	12	15	34	44
1	0.004166666666666667	TGTGCGAGAGATGACCCGCGTAGTCGGGGGGCCCTTCGTGGTAGAAATCGCGACTACTACGGTTTGGACATCTGG	CARDDPRSRGALRGRNRDYYGLDIW	IGHV3-33	IGHD1-26	IGHJ6	11	53	60	64
1	0.004166666666666667	TGTGCGCGAGGCCGGCCCGGCCTCAGTACTACTACTTCGATTCGGGGAGTCATCATGGACAACTGG	CARGRPGLSTTTSIRGVIMDNW	IGHV1-18	IGHD2-2	IGHJ4	9	25	34	57
1	0.004166666666666667	TGTGCGGTGACCGGCAATCCCGGTATAGCAGGAAGTGGTACAGACTACTACGCTATGGACGTCTGG	CAVTGNPGIAGSGTDYYAMDVW	IGHV1-18	IGHD2-8	IGHJ6	5	19	29	43
1	0.004166666666666667	TGTGCGACAGATCGAACCACGGATGGCAGCAGCTGGTTCGTGGACGAATACTACTTTGACAACTGG	CATDRTTDGSSWFVDEYYFDNW	IGHV7-81	IGHD6-13	IGHJ4	6	25	40	48
1	0.004166666666666667	TGTGCGAGAGATCACACAGCAGCGGCCGAGGGAACAAGTTTCTACTACTACGGAATGGACGTCTGG	CARDHTAAAEGTSFYYYGMDVW	IGHV3-53	IGHD6-25	IGHJ6	12	17	25	41
1	0.004166666666666667	TGTGCGAGACATATTCCCCAGATGGTTGCCATTACCCTTAAGAATTTCTTCTTTGACTCCTGG	CARHIPQMVAITLKNFFFDSW	IGHV4-39	IGHD7-27	IGHJ4	11	14	20	50
1	0.004166666666666667	TGTGCGAGAGCGGATTATGATTACGTTTGGGGGAGTTATCGTTACGGGTGGTTCGACCCCTGG	CARADYDYVWGSYRYGWFDPW	IGHV3-30	IGHD3-16	IGHJ5	9	13	43	48
1	0.004166666666666667	TGTACGAGAGGCCCGAGGGGATATTGCAGTAATGGCATATGTTATGGCCACTTCGACTCTTGG	CTRGPRGYCSNGICYGHFDSW	IGHV4-59	IGHD2-8	IGHJ5	9	18	44	51
1	0.004166666666666667	TGTGCCCGAATCTCCCTGTTCTGTACTTCTGGTGCCTGCCCCCGCTACTTTGACCACTGG	CARISLFCTSGACPRYFDHW	IGHV3-74	IGHD2-21	IGHJ4	4	29	38	44
1	0.004166666666666667	TGTGCGAGGATGGGAGCTAGTGGTGGAGTTAATTTCTACTACAACGCTTTGGACGTCTGG	CARMGASGGVNFYYNALDVW	IGHV4-39	IGHD1-26	IGHJ6	7	10	18	49
1	0.004166666666666667	TGTGCGAGAACCCCGATTACTATGGTTCGGGGAGTCCTAACGTACTACTTCCAGCACTGG	CARTPITMVRGVLTYYFQHW	IGHV1-46	IGHD3-10	IGHJ1	8	15	34	45
1	0.004166666666666667	TGTGCGAAAGGGCCATCTGATTACTATGATAGTAGTGGTTATTACTTGCTTGACTACTGG	CAKGPSDYYDSSGYYLLDYW	IGHV3-23	IGHD3-22	IGHJ4	9	19	45	49
1	0.004166666666666667	TGTGCGCGAACACCTCCCGCGCCCCGGGGAATTATTACAAACGTCTTCGACACCTGG	CARTPPAPRGIITNVFDTW	IGHV4-4	IGHD3-10	IGHJ5	5	24	36	45
1	0.004166666666666667	TGTGCGAGATTATTTGTGGTGCATTACTATGATAGTAGTGGTTATGCTGACTACTGG	CARLFVVHYYDSSGYADYW	IGHV3-21	IGHD3-22	IGHJ4	8	22	44	47
1	0.004166666666666667	TGTGCGAGACGCTTTTGCATTAGTGGTGGCTGCTACCCGGTGGGGGCCGACTGCTGG	CARRFCISGGCYPVGADCW	IGHV5-10-1	IGHD2-15	IGHJ4	9	22	35	48
1	0.004166666666666667	TGTGCGAGAGGGGAGTACCAGCCACTGTTTCGCGAAATCGGAACCTTTGACTACTGG	CARGEYQPLFREIGTFDYW	IGHV4-34	IGHD6-19	IGHJ4	10	14	26	44
1	0.004166666666666667	TGTGCGAGAGATTTACTGAATTGGAGCAGTAGCTGGTACGGTGCCTTTGATATCTGG	CARDLLNWSSSWYGAFDIW	IGHV4-31	IGHD6-13	IGHJ3	11	24	39	41
1	0.004166666666666667	TGTGCGAGAGATGCCAGCAGCTGGTACTTAAATTATTACTACGGTATGGACGTCTGG	CARDASSWYLNYYYGMDVW	IGHV1-67	IGHD2-2	IGHJ6	11	15	27	45
1	0.004166666666666667	TGTGCGAGAGATAAGTATATAATGGCAGCACCTGGTCCTGAAGCTTTTGATATTTGG	CARDKYIMAAPGPEAFDIW	IGHV3-11	IGHD6-13	IGHJ3	11	24	35	38
1	0.004166666666666667	TGTGCGAGAAAACTCTATTACTATGATACTGGTGACGCCGGCTGGTTCGACCCCTGG	CARKLYYYDTGDAGWFDPW	IGHV3-21	IGHD3-22	IGHJ5	15	16	27	41
1	0.004166666666666667	TGTGCAACAGGATCACAAACAGAATGGCTAATACGAAGAGACTACCTTGAGAACTGG	CATGSQTEWLIRRDYLENW	IGHV2-5	IGHD3-10	IGHJ4	5	28	34	40
1	0.004166666666666667	TGTGTGAAGGCCCATCAGGATTCGGGGAGTAATAGAGTTACATTTGACTATTGG	CVKAHQDSGSNRVTFDYW	IGHV1-18	IGHD3-10	IGHJ4	3	20	29	42
1	0.004166666666666667	TGTGTAAGAGTCCCCCGGGTCTCGTGGTTCACAGAGACAAAACTGGACTTCTGG	CVRVPRVSWFTETKLDFW	IGHV3-74	IGHD1-14	IGHJ4	9	22	29	45
1	0.004166666666666667	TGTGCCAGAGGTGGATACTATGATAGTACTACTTATTCCGGCTTTGATTGCTGG	CARGGYYDSTTYSGFDCW	IGHV3-21	IGHD3-22	IGHJ4	9	15	27	41
1	0.004166666666666667	TGTGCGTCCTATGGGTCCCCGTGGGATCTCGCTTCGCCCCTATTTGACTACTGG	CASYGSPWDLASPLFDYW	IGHV3-23	IGHD3-10	IGHJ4	5	15	20	42
1	0.004166666666666667	TGTGCGGAAGAGTTGGAGAATTCTCGTACTGGCCTGCACTTTTGGAAATACTGG	CAEELENSRTGLHFWKYW	IGHV3-33	IGHD3-3	IGHJ4	5	39	45	48
1	0.004166666666666667	TGTGCGAGGGGAGATCTAGACTACGGTGATTTCTGGTCTGCTTTTGATATGTGG	CARGDLDYGDFWSAFDMW	IGHV3-48	IGHD4-17	IGHJ3	7	18	28	38
1	0.004166666666666667	TGTGCGAGGATCAGCCATTGTAGTAGTACAGCCTGCCTCCTTTTTGACTCTTGG	CARISHCSSTACLLFDSW	IGHV4-31	IGHD2-2	IGHJ4	7	16	28	42
1	0.004166666666666667	TGTGCGAGGAGAGATCTAGACTACGGTGATTTCTGGTCTGCTTTTGATATGTGG	CARRDLDYGDFWSAFDMW	IGHV3-48	IGHD4-17	IGHJ3	7	18	28	38
1	0.004166666666666667	TGTGCGAGAGCGCGTAGAGATGGCTACAATTACCCGTACTACTTTGACTACTGG	CARARRDGYNYPYYFDYW	IGHV4-34	IGHD5-24	IGHJ4	9	12	32	35
1	0.004166666666666667	TGTGCGAGAGATCCGGTAGCAATTTTTGGAGTGGTTACTAACTTTGACTACTGG	CARDPVAIFGVVTNFDYW	IGHV3-53	IGHD3-3	IGHJ4	12	21	36	40
1	0.004166666666666667	TGTGCGAGAGAACCCCATGGGGTGGTCTATTACTACTTCGGTATGGACGTCTGG	CAREPHGVVYYYFGMDVW	IGHV1-18	IGHD3-22	IGHJ6	10	21	35	42
1	0.004166666666666667	TGTGCGAGAACCGGGGACTATGGTAATAACGATTATGATGGTTTTGATGTTTGG	CARTGDYGNNDYDGFDVW	IGHV3-48	IGHD3-10	IGHJ3	8	16	23	34
1	0.004166666666666667	TGTGCGAAGTGGAATATCAGAGCGGAGGACCAAGTCAGGTGGCTCGACCCCTGG	CAKWNIRAEDQVRWLDPW	IGHV3-23	IGHD2-21	IGHJ5	7	10	19	39
1	0.004166666666666667	TGTGCGAGGATTAGGTGTAGTGGTGGTAACTGCCACTACTTTGACTACTGG	CARIRCSGGNCHYFDYW	IGHV4-34	IGHD2-15	IGHJ4	7	15	32	34
1	0.004166666666666667	TGTGCGAGATCCGGAGGCGTATTACTATGGTTCGGGGAGTTTGACTACTGG	CARSGGVLLWFGEFDYW	IGHV4-55	IGHD3-10	IGHJ4	9	17	38	39
1	0.004166666666666667	TGTGCGAGACACTCCGGCCACATCTACTACACACATCACTTTAATTACTGG	CARHSGHIYYTHHFNYW	IGHV4-39	IGHD2-2	IGHJ4	10	23	30	37
1	0.004166666666666667	TGTGCGAGACAGCAAATGTTGTATGCTAAGCCCCACTGGATCGACCCCTGG	CARQQMLYAKPHWIDPW	IGHV4-39	IGHD2-8	IGHJ5	10	14	27	34
1	0.004166666666666667	TGTGCGAGAGTCTCTACTTTCCGTAACTACTACTACGGTATGGACGTCTGG	CARVSTFRNYYYGMDVW	IGHV4-4	IGHD2-21	IGHJ6	14	18	22	25
1	0.004166666666666667	TGTGCGAGAGGGCCCGATTTTGGTACGCGGACCGACTTCTTTGAATATTGG	CARGPDFGTRTDFFEYW	IGHV4-34	IGHD3-3	IGHJ4	10	14	20	34
1	0.004166666666666667	TGTGCGAGAGATCTTTTGGGAGGTACCCCCAATGATGCTTTCGATATCTGG	CARDLLGGTPNDAFDIW	IGHV4-31	IGHD1-26	IGHJ3	13	16	25	31
1	0.004166666666666667	TGTGCGAGAGATGTTACTACAACTATGGCTCGCTACTTCTTTGACTATTGG	CARDVTTTMARYFFDYW	IGHV3-21	IGHD2-2	IGHJ4	11	14	21	33
1	0.004166666666666667	TGTGCGAGAGAGGTTCGCTACAGCTATGGTTTCGGATGGTTCGACCCCTGG	CAREVRYSYGFGWFDPW	IGHV4-34	IGHD5-18	IGHJ5	9	18	30	36
1	0.004166666666666667	TGTGCGAAAGGGGGGGTGACTGCTATTAGGGTGTGCTACTTTGACTACTGG	CAKGGVTAIRVCYFDYW	IGHV3-23	IGHD2-21	IGHJ4	9	14	26	35
1	0.004166666666666667	TGTGCGAAAGATCGCTCAGGTATAGCAGTGGCTGCCCCCTGGAACTCCTGG	CAKDRSGIAVAAPWNSW	IGHV3-11	IGHD6-19	IGHJ5	16	18	33	46
1	0.004166666666666667	TGTGCAACAGAAAAATACTATGGTTCGGGGAGTTATTACTTTGACTACTGG	CATEKYYGSGSYYFDYW	IGHV1-24	IGHD3-10	IGHJ4	10	15	35	36
1	0.004166666666666667	TGTACTAGAGATAATCCTTATGGTTCGGGGAGTTCCGGACACGTGAAATGG	CTRDNPYGSGSSGHVKW	IGHV3-49	IGHD3-10	IGHJ4	11	18	33	48
1	0.004166666666666667	TGTACCATAGATCGAATGATTATGACGACTGTCGCCCAATTCTTTTCCTGG	CTIDRMIMTTVAQFFSW	IGHV3-15	IGHD3-16	IGHJ5	12	18	24	46
1	0.004166666666666667	TGTGCTAGTAGGATCAATAGCAATGGCTGGTATTCTTTTGACTACTGG	CASRINSNGWYSFDYW	IGHV3-72	IGHD6-19	IGHJ4	7	16	31	36
1	0.004166666666666667	TGTGCCAGAATAAAGGGATTAACTGCAACTTCCGGGGTCGACTACTGG	CARIKGLTATSGVDYW	IGHV4-39	IGHD1-7	IGHJ4	8	19	29	39
1	0.004166666666666667	TGTGCGCTATGGCGGCAGGGGACGACTGGTGATGCTTTTGATATCTGG	CALWRQGTTGDAFDIW	IGHV3-66	IGHD2-2	IGHJ3	5	6	16	29
1	0.004166666666666667	TGTGCGCGAGATGGGCTGACGAATGCCAGTGGATCTCTTGACTATTGG	CARDGLTNASGSLDYW	IGHV3-21	IGHD5-12	IGHJ4	11	28	33	37
1	0.004166666666666667	TGTGCGAGTCCGGGGGGTTCGGGGAGTTTTGACGGTATGGACGTCTGG	CASPGGSGSFDGMDVW	IGHV1-69	IGHD3-10	IGHJ6	7	15	27	36
1	0.004166666666666667	TGTGCGAGATCTAGGCTGCACGGTGACCGCGATCCTTTTGATATCTGG	CARSRLHGDRDPFDIW	IGHV5-10-1	IGHD4-17	IGHJ3	8	19	26	30
1	0.004166666666666667	TGTGCGAGATCCCGATCCCCTTTGCCCCCTTACTATTTTGACTACTGG	CARSRSPLPPYYFDYW	IGHV5-10-1	IGHD7-27	IGHJ4	8	13	19	30
1	0.004166666666666667	TGTGCGAGACTTGGGGCGGCCCGTGTTAAAGAGGCCTTTGACTACTGG	CARLGAARVKEAFDYW	IGHV5-10-1	IGHD3-16	IGHJ4	9	10	15	35
1	0.004166666666666667	TGTGCGAGACAAGATCGACAGTACCTGATTGAATTCTTCGATCTCTGG	CARQDRQYLIEFFDLW	IGHV4-39	IGHD2-2	IGHJ2	10	19	24	35
1	0.004166666666666667	TGTGCGAGAGCGGATGTAGTGGTGGTGACTGCTATGCTTGACTACTGG	CARADVVVVTAMLDYW	IGHV1-18	IGHD2-21	IGHJ4	9	18	34	37
1	0.004166666666666667	TGTGCGAGAGGGGGACTAGAGATGGCTACCACAATTCGCGACTACTGG	CARGGLEMATTIRDYW	IGHV1-8	IGHD5-24	IGHJ4	10	16	28	39
1	0.004166666666666667	TGTGCGAGAGATCGGCAGCCGGGCATCTACCGCGGCATGCACGTCTGG	CARDRQPGIYRGMHVW	IGHV4-59	IGHD2-15	IGHJ6	12	22	30	35
1	0.004166666666666667	TGTGCGAGAGATAGGGGAGGTGATACTACTGGCCACCTTGACTACTGG	CARDRGGDTTGHLDYW	IGHV1-18	IGHD2-2	IGHJ4	11	23	29	37
1	0.004166666666666667	TGTGCGAGAGAGCCCACTATGATAAAAGGGTCCATACTTGACTCCTGG	CAREPTMIKGSILDSW	IGHV5-10-1	IGHD3-22	IGHJ4	8	15	23	37
1	0.004166666666666667	TGTGCGAGAGAAGTAACGGTGGCTGGCTATTATTACCTTGACTACTGG	CAREVTVAGYYYLDYW	IGHV3-21	IGHD6-19	IGHJ4	10	18	25	33
1	0.004166666666666667	TGTGCGAGAGAAGATACGATTTCCCCTACTCGCTGGTTCGACCCCTGG	CAREDTISPTRWFDPW	IGHV4-31	IGHD3-3	IGHJ5	10	14	21	32
1	0.004166666666666667	TGTGCGAGAGAAATGGGAGATGTTGCTAGCCATGGTATTGACTACTGG	CAREMGDVASHGIDYW	IGHV3-33	IGHD2-21	IGHJ4	10	23	29	37
1	0.004166666666666667	TGTGCGAGAAGAAGGGGGAGAAGTGCCAGCCCCTTTTGGGACTACTGG	CARRRGRSASPFWDYW	IGHV3-23	IGHD3-16	IGHJ4	6	13	19	39
1	0.004166666666666667	TGTGCGAACGGCGAGTATAGCACTACGGACGATGCATTTGAAATTTGG	CANGEYSTTDDAFEIW	IGHV3-21	IGHD6-6	IGHJ3	6	11	21	30
1	0.004166666666666667	TGTGCGAAACCGACAGATATTGTAGTGGTGGTAGCTGCTAGAGACTGG	CAKPTDIVVVVAARDW	IGHV3-23	IGHD2-15	IGHJ4	8	15	39	43
1	0.004166666666666667	TGTGCGAAAGCCCCGGTTCGACTGGAACCCGTTCAGGGGACCTACTGG	CAKAPVRLEPVQGTYW	IGHV3-23	IGHD1-1	IGHJ4	9	12	27	41
1	0.004166666666666667	TGTGCACGGATGCTCTATGATAGTAATAATTATTACTTTGACTACTGG	CARMLYDSNNYYFDYW	IGHV2-26	IGHD3-22	IGHJ4	10	14	24	33
1	0.004166666666666667	TGTGCAAGAGCGGGGCTGTATAGTGGCTACGTCGCGAGTGACAACTGG	CARAGLYSGYVASDNW	IGHV3-23	IGHD5-12	IGHJ4	4	18	30	38
1	0.004166666666666667	TGTGCAAGAGGATGTACGGTGGCTACAATTACCCCTTTCGAATACTGG	CARGCTVATITPFEYW	IGHV3-74	IGHD5-24	IGHJ4	9	19	31	42
1	0.004166666666666667	TGTACTAGAGAACGTGGTTTCTTTAATGGTTATGCTTTTGATATCTGG	CTRERGFFNGYAFDIW	IGHV3-49	IGHD1-14	IGHJ3	10	11	18	31
1	0.004166666666666667	TGCGCGGGGGGGCCGAGTGACAAGTACTACTTCGACATGGACGTCTGG	CAGGPSDKYYFDMDVW	IGHV4-4	IGHD2-21	IGHJ6	5	16	20	24
1	0.004166666666666667	TGCAATTATTATGATAGGAGTGGGGGGGCCCAGAAGTACCCGAACTGG	CNYYDRSGGAQKYPNW	IGHV3-74	IGHD3-22	IGHJ4	1	4	22	43
1	0.004166666666666667	TGTGTGAGAGGGCACGGTGGGGAGTCCGAGGGTGGAGATTACTGG	CVRGHGGESEGGDYW	IGHV3-60	IGHD3-10	IGHJ4	6	18	24	39
1	0.004166666666666667	TGTGTGAGAGATTCATACGGTGGTAATTGCCACCTTGAGTACTGG	CVRDSYGGNCHLEYW	IGHV7-4-1	IGHD4-23	IGHJ4	11	15	25	34
1	0.004166666666666667	TGTGCTACACACCCCAACGTGCCACCCCTGGGGGGTGACTACTGG	CATHPNVPPLGGDYW	IGHV3-72	IGHD3-16	IGHJ4	6	11	16	35
1	0.004166666666666667	TGTGCGCGACTCCAGCCTGACGACGGGGGATACTTCCAACACTGG	CARLQPDDGGYFQHW	IGHV4-39	IGHD1-1	IGHJ1	9	19	24	29
1	0.004166666666666667	TGTGCGAGGGAGGCAACACCTGGTACAGATATTCTTGATATTTGG	CAREATPGTDILDIW	IGHV3-11	IGHD6-13	IGHJ3	7	12	25	34
1	0.004166666666666667	TGTGCGAGGGAGAGGAACACTGGCCTTGATGATTTAGATCTCTGG	CARERNTGLDDLDLW	IGHV1-46	IGHD1-20	IGHJ3	7	18	22	26
1	0.004166666666666667	TGTGCGAGGGAGAGGAACACCGGCCTTGATGATTTAGATCTCTGG	CARERNTGLDDLDLW	IGHV4-31	IGHD1-7	IGHJ3	7	18	22	26
1	0.004166666666666667	TGTGCGAGGGAGAGGAACACCGGCCTTGATGACTTAGATCTCTGG	CARERNTGLDDLDLW	IGHV1-46	IGHD1-7	IGHJ3	7	18	22	26
1	0.004166666666666667	TGTGCGAGAGTACGGGCAAAGACAACCAACCAAATTGACTACTGG	CARVRAKTTNQIDYW	IGHV4-31	IGHD3-22	IGHJ4	9	23	27	34
1	0.004166666666666667	TGTGCGAGAGTACATGGCTGGTACGAGTACTACTTTGACTACTGG	CARVHGWYEYYFDYW	IGHV4-39	IGHD6-19	IGHJ4	8	14	24	25
1	0.004166666666666667	TGTGCGAGAGGTGGGCACCTTAGTGGAGACTACCTTGACTACTGG	CARGGHLSGDYLDYW	IGHV1-8	IGHD1-26	IGHJ4	10	20	25	28
1	0.004166666666666667	TGTGCGAGAGATAGTGCGGACTACGCCTCCCCCGTTGACTACTGG	CARDSADYASPVDYW	IGHV3-11	IGHD3-16	IGHJ4	11	26	32	34
1	0.004166666666666667	TGTGCGAGAGAGATTCCGACTGGTTTAGATGGTCTACATAATTGG	CAREIPTGLDGLHNW	IGHV1-46	IGHD3-9	IGHJ3	10	17	24	42
1	0.004166666666666667	TGTGCGAGAGAGATTGTGACTGGTGATGACTGGTTCGACCCCTGG	CAREIVTGDDWFDPW	IGHV3-23	IGHD3-9	IGHJ5	10	12	23	28
1	0.004166666666666667	TGTGCGAGAGAGACAGTGACTGGCAGTGACTGGTTCGACCCCTGG	CARETVTGSDWFDPW	IGHV3-53	IGHD2-21	IGHJ5	10	15	21	28
1	0.004166666666666667	TGTGCGAGAGAAACTAGAAGTGGTCGTGATGATTTAGAGATCTGG	CARETRSGRDDLEIW	IGHV3-53	IGHD3-22	IGHJ3	10	14	23	26
1	0.004166666666666667	TGTGCGAGAGAAACTAGAAGTGGCAGTGATGATTTAGAGATCTGG	CARETRSGSDDLEIW	IGHV1-46	IGHD6-19	IGHJ3	10	14	23	26
1	0.004166666666666667	TGTGCGAGAGAAAAAGTGACTGGTACGGACTGGTTCGACCCCTGG	CAREKVTGTDWFDPW	IGHV1-46	IGHD6-19	IGHJ5	10	14	26	28
1	0.004166666666666667	TGTGCGAAAGACTATTATTATGAAAATAGTGGGAGTCACTACTGG	CAKDYYYENSGSHYW	IGHV3-11	IGHD3-22	IGHJ4	10	12	31	37
1	0.004166666666666667	TGTGCAAGAGAGAGAGTGACTGGGACGGACTGGTTCGACCCCTCG	CARERVTGTDWFDPS	IGHV1-45	IGHD2-21	IGHJ5	8	15	21	28
1	0.004166666666666667	TGTGCAAAAGATTCCCGGTATAGCAGCAGCTGGTGCGACTACTGG	CAKDSRYSSSWCDYW	IGHV3-9	IGHD6-13	IGHJ4	11	16	33	36
1	0.004166666666666667	TGTTCTACAGCTATGGTTCCCCTCTACTACTTTGACTACTGG	CSTAMVPLYYFDYW	IGHV3-22	IGHD5-18	IGHJ4	4	5	17	24
1	0.004166666666666667	TGTTCCACAGTGAAGCATATAGAGTCAGCTTCTGACCGCTGG	CSTVKHIESASDRW	IGHV3-15	IGHD2-21	IGHJ5	9	13	19	33
1	0.004166666666666667	TGTGCGATTCATGATGATACTGGATCCCGGCGGGACTACTGG	CAIHDDTGSRRDYW	IGHV1-46	IGHD7-27	IGHJ4	6	21	27	33
1	0.004166666666666667	TGTGCGACCAACGCAGTGACTGGCCACTTCTTTGACTTCTGG	CATNAVTGHFFDFW	IGHV3-48	IGHD6-19	IGHJ4	6	12	22	25
1	0.004166666666666667	TGTGCGAGACATGACAATGATGGTGGCTACATCGACTTCTGG	CARHDNDGGYIDFW	IGHV5-10-1	IGHD2-15	IGHJ4	12	20	25	26
1	0.004166666666666667	TGTGCGAGACATGACAATGATGGTGGCTACATCGACTTCTGG	CARHDNDGGYIDFW	IGHV5-10-1	IGHD2-15	IGHJ6	12	20	25	26
1	0.004166666666666667	TGTGCGAGACACCCTACGTATTACTATGATACGGAATACTGG	CARHPTYYYDTEYW	IGHV4-39	IGHD3-22	IGHJ4	10	14	30	36
1	0.004166666666666667	TGTGCGAGAGTGGGGGAAGACTTTAATGAGTTTGACTACTGG	CARVGEDFNEFDYW	IGHV7-4-1	IGHD3-16	IGHJ4	9	10	16	30
1	0.004166666666666667	TGTGCGAGAGCAGGCAATGGCTGGTATCTTTTGGACTCCTGG	CARAGNGWYLLDSW	IGHV4-4	IGHD6-19	IGHJ4	9	13	25	33
1	0.004166666666666667	TGTGCGAGAGGCGGCATTTCGTCCTCGGGATTTGACTACTGG	CARGGISSSGFDYW	IGHV3-23	IGHD2-2	IGHJ4	6	11	16	30
1	0.004166666666666667	TGTGCGAGAGGCACGAGGGAACGGTATTTTGTTGACTCTTGG	CARGTRERYFVDSW	IGHV3-21	IGHD3-9	IGHJ4	9	20	30	31
1	0.004166666666666667	TGTGCGAGAGGGGGTACCAGTGGCTGGCCTTTTGACTCCTGG	CARGGTSGWPFDSW	IGHV1-18	IGHD6-19	IGHJ4	9	17	26	30
1	0.004166666666666667	TGTGCGAAAGATTGGGCTCCCGGAGATTCTGGCAGCATATGG	CAKDWAPGDSGSIW	IGHV3-23	IGHD2-15	IGHJ4	11	19	24	39
1	0.004166666666666667	TGCGCGAGAGAATCGGGCAGTGGCACGCACTTTGCCTATTGG	CARESGSGTHFAYW	IGHV4-4	IGHD6-19	IGHJ4	10	16	23	28
1	0.004166666666666667	TGTGTGCGAGAATTTAAGGGGGGGTACTTTGACTACTGG	CVREFKGGYFDYW	IGHV1-46	IGHD3-16	IGHJ4	10	17	21	24
1	0.004166666666666667	TGTGTGAGAGATCCTTCCTTCGGTGCGGTCGATCTCTGG	CVRDPSFGAVDLW	IGHV3-21	IGHD3-10	IGHJ2	12	18	22	28
1	0.004166666666666667	TGTGCGGAAGGCCACTCTGGATATGGTGACTACGTCTGG	CAEGHSGYGDYVW	IGHV4-34	IGHD4-17	IGHJ4	16	24	34	35
1	0.004166666666666667	TGTGCGATCGGTTATTACTCACAAAAATTTGACTACTGG	CAIGYYSQKFDYW	IGHV5-10-1	IGHD3-22	IGHJ4	6	9	18	27
1	0.004166666666666667	TGTGCGATATGGAATAGCAGTGGCCCTGTTGACTTCTGG	CAIWNSSGPVDFW	IGHV4-31	IGHD2-21	IGHJ4	6	10	20	28
1	0.004166666666666667	TGTGCGACCACTTTCCCAGTGGCTGGAGATGTGGGCTGG	CATTFPVAGDVGW	IGHV3-23	IGHD6-19	IGHJ4	6	16	25	35
1	0.004166666666666667	TGTGCGAGATTTGGGCGGGAACTACAGTATGACTACTGG	CARFGRELQYDYW	IGHV1-18	IGHD4-11	IGHJ4	8	20	28	29
1	0.004166666666666667	TGTGCGAGATTCTGGACTACAGTCCAATTCGACCCCTGG	CARFWTTVQFDPW	IGHV4-59	IGHD4-11	IGHJ5	8	14	22	27
1	0.004166666666666667	TGTGCGAGATCGGGCGACGGATACTACTTTGACTACTGG	CARSGDGYYFDYW	IGHV3-48	IGHD1-1	IGHJ4	8	14	18	21
1	0.004166666666666667	TGTGCGAGACATCCCCACCGAAGTCACTTTGACTACTGG	CARHPHRSHFDYW	IGHV4-39	IGHD4-23	IGHJ4	11	14	24	25
1	0.004166666666666667	TGTGCGAGAGGCCCCCGAGAGCCCCCTATTGACGACTGG	CARGPREPPIDDW	IGHV1-8	IGHD3-10	IGHJ4	12	13	17	28
1	0.004166666666666667	TGTGCGAGAGATCTAGGTTTAGTAGAGTTTGACTATTGG	CARDLGLVEFDYW	IGHV3-21	IGHD2-8	IGHJ4	13	18	23	27
1	0.004166666666666667	TGTGCGAGAGATACCGTGTGGGCGGCATTAGACTATTGG	CARDTVWAALDYW	IGHV3-21	IGHD2-2	IGHJ4	11	22	27	30
1	0.004166666666666667	TGTGCGAGAGAAGGTGGCGTGGTCCCCGGTGACTATTGG	CAREGGVVPGDYW	IGHV3-21	IGHD1-14	IGHJ4	10	17	22	29
1	0.004166666666666667	TGTGCGAAGTCCCTGGCCACTATCCCCATTGACTACTGG	CAKSLATIPIDYW	IGHV4-31	IGHD5-12	IGHJ4	6	15	22	28
1	0.004166666666666667	TGTGCAAGGAGAGGCACAAATTTAGAATTTGACTACTGG	CARRGTNLEFDYW	IGHV3-13	IGHD2-21	IGHJ4	7	14	18	27
1	0.004166666666666667	TGTACGGCAGATTTCCTCTTTAACTGGTTCATTCATTGG	CTADFLFNWFIHW	IGHV3-25	IGHD3-9	IGHJ4	4	18	28	36
1	0.004166666666666667	TGTACGAGGACGGGGCAGTGGCTGGAAAGTGACTACTGG	CTRTGQWLESDYW	IGHV3-21	IGHD6-19	IGHJ4	7	14	24	29
1	0.004166666666666667	TGCGCGAGTGGATATAGCGGCGGGCCCCTTGAGTTCTGG	CASGYSGGPLEFW	IGHV1-18	IGHD5-12	IGHJ4	7	8	20	28
1	0.004166666666666667	TGTGTGACAGATAGAAGTGGGGCCTACACCCACTGG	CVTDRSGAYTHW	IGHV3-23	IGHD1-26	IGHJ4	11	15	20	31
1	0.004166666666666667	TGTGTGAGAGAAAGTCGTTGGTTCTTCAATCTCTGG	CVRESRWFFNLW	IGHV4-31	IGHD1-1	IGHJ2	10	13	17	18
1	0.004166666666666667	TGTGCGCAAGTTGCGGGCACCATGGGTGACTCTTGG	CAQVAGTMGDSW	IGHV3-11	IGHD2-21	IGHJ2	5	24	30	33
1	0.004166666666666667	TGTGCGAGAGGAGGATGGCTACCCATTGACTACTGG	CARGGWLPIDYW	IGHV3-11	IGHD5-24	IGHJ4	9	13	21	25
1	0.004166666666666667	TGTGCGAGAGATGGCGGGAGCTATGGCTATGACTGG	CARDGGSYGYDW	IGHV4-31	IGHD1-26	IGHJ4	11	15	22	31
1	0.004166666666666667	TGTGCGAGAGAGGATGCAGCAGGATTTGACTACTGG	CAREDAAGFDYW	IGHV1-46	IGHD6-13	IGHJ4	10	15	21	24
1	0.004166666666666667	TGTACAAGAGATAGGAGTTTTGGTTTTGAGACGTGG	CTRDRSFGFETW	IGHV3-74	IGHD3-10	IGHJ3	11	13	18	23
1	0.004166666666666667	TGTTCGAAAAATGCCTGGGTCCTCGATCTCTGG	CSKNAWVLDLW	IGHV3-42	IGHD3-3	IGHJ2	2	6	11	22
1	0.004166666666666667	TGTGCGAGAGATAGGACCCTATTCGACCCCTGG	CARDRTLFDPW	IGHV4-59	.	IGHJ5	11	-1	-1	21
1	0.004166666666666667	TGTGCGAGAGAGGATAGTGGGAGCTCCCGTTGG	CAREDSGSSRW	IGHV3-11	IGHD1-26	IGHJ4	10	13	24	30
1	0.004166666666666667	TGTGCGAGAAATGGAGATGACTTTGATTTTTGG	CARNGDDFDFW	IGHV3-11	IGHD5-24	IGHJ4	8	13	18	19
1	0.004166666666666667	TGTGCAACCACGGACTTACCCGACTCAAACTGG	CATTDLPDSNW	IGHV3-9	IGHD4-23	IGHJ1	6	10	19	28
1	0.004166666666666667	TGTACCACAGGCCACGGTGACTCCCCCTACTGG	CTTGHGDSPYW	IGHV3-15	IGHD4-17	IGHJ4	9	13	21	26
1	0.004166666666666667	TGTGTCAAAGGGGCATGGCTTGACTACTGG	CVKGAWLDYW	IGHV3-72	IGHD2-2	IGHJ4	3	11	15	19
1	0.004166666666666667	TGTGCGAGAAATACTGGGGCGGACTACTGG	CARNTGADYW	IGHV1-18	IGHD7-27	IGHJ4	8	12	18	21
1	0.004166666666666667	TGTATCGATAGTGACTACGGTTACCGG	CIDSDYGYR	IGHV1-46	IGHD4-17	IGHJ4	2	11	20	21
1	0.004166666666666667	TGTGGGACGACTAGAAACTGG	CGTTRNW	IGHV1-18	IGHD6-6	IGHJ4	3	4	9	16
1	0.004166666666666667	TGTGGGACGACTAGAAACTGG	CGTTRNW	IGHV3-72	IGHD6-6	IGHJ4	3	4	9	16
