# Supplementary material for: Biomarkers and Immune Repertoire Metrics Identified by Peripheral Blood Transcriptomic Sequencing Reveal the Pathogenesis of COVID-19
Source: Front Immunol. 2021 Aug 24;12:677025. doi: 10.3389/fimmu.2021.677025 (PMC8421539; doi:10.3389/fimmu.2021.677025)
Supplement: Supplementary file 1 [file DataSheet_1.zip › TCR_BCR/IGH/convert.20S039619A.clonotypes.IGH.txt]

count	freq	cdr3nt	cdr3aa	v	d	j	VEnd	DStart	DEnd	JStart
23	0.076158940397351	TGTGCGAGACTCATCAATGGCTGCCCCGCGGACTACTGG	CARLINGCPADYW	IGHV4-39	IGHD5-24	IGHJ4	9	16	21	30
19	0.06291390728476821	TGTGCGTCCCTGATTTTCGGAGTGCCCGCTGACTGCTGG	CASLIFGVPADCW	IGHV4-4	IGHD3-3	IGHJ4	5	11	23	29
11	0.03642384105960265	TGTGCGAGACTTACAAATGGGAATCCGGGCGACTCCTGG	CARLTNGNPGDSW	IGHV4-39	IGHD1-1	IGHJ5	9	11	19	29
9	0.029801324503311258	TGTGCGAGAGGAACGGGCAGCAGCTGGTTCGCCTACTGG	CARGTGSSWFAYW	IGHV3-21	IGHD6-13	IGHJ4	9	16	27	32
6	0.019867549668874173	TGTGCACGCAGACTACATGGCAGTGGCAGGTACTACTTTGACTACTGG	CARRLHGSGRYYFDYW	IGHV2-5	IGHD6-19	IGHJ4	12	19	26	29
6	0.019867549668874173	TGTGCGTCCCTGATTTTCGGAGTGCCCGCTGACTCCTGG	CASLIFGVPADSW	IGHV4-4	IGHD3-3	IGHJ4	5	11	23	29
4	0.013245033112582781	TGTGCGAGAGGAAGTTTCGGTGGTAATTCTCAATTTGACTTCTGG	CARGSFGGNSQFDFW	IGHV1-2	IGHD4-23	IGHJ4	9	17	25	33
4	0.013245033112582781	TGTGCGCGAGGTAGAGCAGGCTTGTACCACTTTGACTACTGG	CARGRAGLYHFDYW	IGHV1-18	IGHD5-24	IGHJ4	9	10	15	23
4	0.013245033112582781	TGTGCGAGGGGAGCGGGCAGCAGCTGGTTCGCCTACTGG	CARGAGSSWFAYW	IGHV3-21	IGHD6-13	IGHJ4	7	16	27	32
4	0.013245033112582781	TGTGCGAGAGGGGCGGGCAGCTCCTGGTTCGCCTACTGG	CARGAGSSWFAYW	IGHV3-21	IGHD3-10	IGHJ4	9	24	30	32
4	0.013245033112582781	TGTACGCGACTTAAGGAGGGGGTGGCTGGCTGGGACTGG	CTRLKEGVAGWDW	IGHV4-39	IGHD6-19	IGHJ4	9	21	28	34
4	0.013245033112582781	TGTACGAGACTTAAGGAGCGGGTGGCTGGCTGGGACTGG	CTRLKERVAGWDW	IGHV4-39	IGHD6-19	IGHJ4	9	21	28	34
3	0.009933774834437087	TGTGCGAGAGCCCGGGTGCGGTCCGGGGAGCCACTCCTTGACCACTGG	CARARVRSGEPLLDHW	IGHV4-4	IGHD3-10	IGHJ4	9	19	29	37
3	0.009933774834437087	TGTGTAAGAGATGGCCCCGGATCGACCGACCCGGACTTCTGG	CVRDGPGSTDPDFW	IGHV3-74	IGHD2-15	IGHJ4	11	16	20	33
3	0.009933774834437087	TGTACTAGAGAGTTTGCTTCGGGGACCTTGTTTGACTACTGG	CTREFASGTLFDYW	IGHV3-49	IGHD3-10	IGHJ4	10	17	24	30
3	0.009933774834437087	TGTGCGAGGGGAGCGGGTAGCAGCTGGTTCGCCTACTGG	CARGAGSSWFAYW	IGHV3-21	IGHD2-2	IGHJ4	7	17	27	32
3	0.009933774834437087	TGTACGCGGCTTCCCCACGGGAGCCCCGGTGACTACTGG	CTRLPHGSPGDYW	IGHV4-39	IGHD1-26	IGHJ4	2	18	23	29
2	0.006622516556291391	TGTGCGAGAGATTGGGTAGATGTGTCATCAGACTCTATCCTCAACTATTACTACTACATGGACGTCTGG	CARDWVDVSSDSILNYYYYMDVW	IGHV3-30	IGHD2-15	IGHJ6	11	35	40	43
2	0.006622516556291391	TGTGCGAGACATCTCGCAAAAAGCAGTTCGTCGGGGGGCTACTATTACTACATGGACGTCTGG	CARHLAKSSSSGGYYYYMDVW	IGHV5-51	IGHD6-6	IGHJ6	11	21	31	38
2	0.006622516556291391	TGTGTGAGAGATAAAGAGCGACCTTATGATTGGCACTACTACGGTATGGACGTCTGG	CVRDKERPYDWHYYGMDVW	IGHV3-21	IGHD3-16	IGHJ6	11	23	30	34
2	0.006622516556291391	TGTGCGAGGGCTCGTTATTACTATGATTCGGGGAGTTATTACTCCTTTGACTACTGG	CARARYYYDSGSYYSFDYW	IGHV3-21	IGHD3-10	IGHJ4	7	15	38	39
2	0.006622516556291391	TGTGCGAAAGATCGACCCCTCATTACTATGGTTCGGGGAGTTAGTCTTGACTACTGG	CAKDRPLITMVRGVSLDYW	IGHV3-23	IGHD3-10	IGHJ4	12	21	42	46
2	0.006622516556291391	TGTGCCCGCGGTCCCTGCATGACTGTCAGTTGTTATCGCGAACTTTCCTTTTGG	CARGPCMTVSCYRELSFW	IGHV5-51	IGHD4-11	IGHJ4	4	17	23	51
2	0.006622516556291391	TGTGCGAAGGATAAAAATGTGCCCAAGGATCCAACAGGGAACATGGACGCTTGG	CAKDKNVPKDPTGNMDAW	IGHV3-23	IGHD3-3	IGHJ6	11	12	17	40
2	0.006622516556291391	TGTGCACACCCTACTAAGTATGATTCTAGTGGTTGGAGGTACTTCAATGTCTGG	CAHPTKYDSSGWRYFNVW	IGHV2-5	IGHD3-22	IGHJ2	8	18	33	37
2	0.006622516556291391	TGTGTAAAAGCCGACATTGGAGCTTACCTCCATGTTGCTCTTGGTTTCTGG	CVKADIGAYLHVALGFW	IGHV3-72	IGHD1-26	IGHJ3	3	18	23	30
2	0.006622516556291391	TGTGCGAGACATGGGGACTGTCATGGTGACTGCTACAACTTTGACTTCTGG	CARHGDCHGDCYNFDFW	IGHV4-39	IGHD2-21	IGHJ4	12	23	32	33
2	0.006622516556291391	TGTGCGAGAGGGCGCGATATAGTTGGGGGCCTATGGCATATAAACTACTGG	CARGRDIVGGLWHINYW	IGHV3-30	IGHD5-12	IGHJ4	9	15	22	43
2	0.006622516556291391	TGTGCGAGAGGGCGCGATATAGTTGGGGGCCTATGGCATATAAACTACTGG	CARGRDIVGGLWHINYW	IGHV4-34	IGHD5-12	IGHJ4	10	15	22	43
2	0.006622516556291391	TGCGCGAGAGAACGGCAAGGAGGAACATTAGAGTTTTACTTAGACCTCTGG	CARERQGGTLEFYLDLW	IGHV3-48	IGHD2-8	IGHJ5	10	25	30	42
2	0.006622516556291391	TGTGCGCGAGATGATGGGGGTGACACACTAACTAGCATTTTCTACTGG	CARDDGGDTLTSIFYW	IGHV3-11	IGHD2-21	IGHJ4	11	31	37	41
2	0.006622516556291391	TGTGCGCGAGATGATGGGGGTGACACACTAACTAGCATTTTCTACTGG	CARDDGGDTLTSIFYW	IGHV3-23	IGHD2-21	IGHJ4	5	31	37	41
2	0.006622516556291391	TGTGCGCGAGATGATGGGGGAACGGTACTGACTAGCATTATCTCCTGG	CARDDGGTVLTSIISW	IGHV3-23	IGHD2-21	IGHJ5	5	31	37	43
2	0.006622516556291391	TGTGCGAGATACCGAGGGGTGGCAAGTTCTAGTCTTTGTGACTCCTGG	CARYRGVASSSLCDSW	IGHV4-39	IGHD1-7	IGHJ4	8	24	32	38
2	0.006622516556291391	TGTGCGAAACACTATAGCAGTGCCTCGAAAGAGCCCCCGGACTACTGG	CAKHYSSASKEPPDYW	IGHV3-23	IGHD6-19	IGHJ4	8	12	21	39
2	0.006622516556291391	TGTACTAGGTGGTCACATGGTTCGGGGGGGTCCCACCGGGACTGCTGG	CTRWSHGSGGSHRDCW	IGHV3-49	IGHD3-10	IGHJ4	7	16	26	39
2	0.006622516556291391	TGTGCGAGAGGAAGTTTCGGTGGTAATTCTCAATTTGACTTCTGG	CARGSFGGNSQFDFW	IGHV1-2	IGHD4-23	IGHJ1	9	17	25	41
2	0.006622516556291391	TGTGCACGCAGACATGGTGTGGGAGCAGCTGCCCTTGACTCCTGG	CARRHGVGAAALDSW	IGHV2-5	IGHD1-26	IGHJ4	12	18	25	34
2	0.006622516556291391	TGTGCGAAAGGTAATAGTGACTTAGGGGACTTTGACTACTGG	CAKGNSDLGDFDYW	IGHV3-74	IGHD3-10	IGHJ4	4	10	15	28
2	0.006622516556291391	TGTGCGAAAGGCAATAGTGACTTAGGGGACTTTGACTACTGG	CAKGNSDLGDFDYW	IGHV3-21	IGHD1-26	IGHJ4	6	13	18	28
2	0.006622516556291391	TGTGGAAGAGAAATAGCAGCAACTGGTATCCCTGAATACTGG	CGREIAATGIPEYW	IGHV4-30-2	IGHD6-13	IGHJ4	10	12	27	32
2	0.006622516556291391	TGTGCGGGAGGAAACAGTGGCTGGTACTTTGGCCACTGG	CAGGNSGWYFGHW	IGHV7-4-1	IGHD6-19	IGHJ1	9	14	26	33
2	0.006622516556291391	TGTGCGAGGGGAGCGGGCAGCAGTTGGTTCGCCTACTGG	CARGAGSSWFAYW	IGHV3-21	IGHD6-13	IGHJ4	7	16	27	32
2	0.006622516556291391	TGTGCGAGGGGAGCGGGCAGCAGCTGGTTCGCCTATTGG	CARGAGSSWFAYW	IGHV3-11	IGHD6-13	IGHJ5	7	16	22	23
2	0.006622516556291391	TGTGCGAGACTAACAAATGGGAATCCGGGCGACTCCTGG	CARLTNGNPGDSW	IGHV4-39	IGHD7-27	IGHJ5	9	17	25	29
2	0.006622516556291391	TGTACCACCACCTTTAAGTTTTACTATTTTAAAGACTGG	CTTTFKFYYFKDW	IGHV3-15	.	IGHJ4	7	-1	-1	21
2	0.006622516556291391	TGTGCGAGACAGTGGAGCGGGACCTACGACTTCTGG	CARQWSGTYDFW	IGHV4-39	IGHD1-26	IGHJ4	10	18	26	27
2	0.006622516556291391	TGTGCGAGACATCCGACTACACCGGACGTCTGG	CARHPTTPDVW	IGHV4-39	IGHD4-11	IGHJ6	11	14	20	23
1	0.0033112582781456954	TGTGCGAGAGAGGATTACGATATTTTGACTGGTTATTATACAAAGATTTACCAGAGATTTATGGACGTCTGG	CAREDYDILTGYYTKIYQRFMDVW	IGHV3-30	IGHD3-9	IGHJ6	10	13	39	60
1	0.0033112582781456954	TGTGCATCCGCCCTAGTGTCTGCTTTAGGATACAGTGGCTACGAGAACGATCTCCAATTTGACTATTGG	CASALVSALGYSGYENDLQFDYW	IGHV3-13	IGHD5-12	IGHJ4	5	27	43	57
1	0.0033112582781456954	TGTGCACACAGCCTTCCGGGAGATAGTGGTTATTACTACAGCTTTGGGATGGCCTTTTTTGACTACTGG	CAHSLPGDSGYYYSFGMAFFDYW	IGHV2-5	IGHD3-22	IGHJ4	10	23	38	57
1	0.0033112582781456954	TGTACAAAAGATCGGGTCAGCACCTCGTACTTCGCGGGGATTCACCACTACCACGGTATGGACGTCTGG	CTKDRVSTSYFAGIHHYHGMDVW	IGHV3-23	IGHD2-15	IGHJ6	12	42	50	57
1	0.0033112582781456954	TGTGCGAGAGTCAAGGGCGGGTATTACGATATTTTGACTGGTTATCCTCTCCCATTAGACTACTGG	CARVKGGYYDILTGYPLPLDYW	IGHV4-4	IGHD3-9	IGHJ4	9	20	44	57
1	0.0033112582781456954	TGTGCGAGAGCCCAACCAACCTATGATAGTAGTGGTTATTACTCCCACTACTACATGGACGTCTGG	CARAQPTYDSSGYYSHYYMDVW	IGHV3-33	IGHD3-22	IGHJ6	9	20	34	35
1	0.0033112582781456954	TGTGCGAGAGGCCCACATCGGCTCTCAGGGACAACTGGTAAAGTGGACGGTATGGACGTCTGG	CARGPHRLSGTTGKVDGMDVW	IGHV1-8	IGHD1-1	IGHJ3	12	30	37	58
1	0.0033112582781456954	TGTGCGAGAGATCGTGGTCAATTGAGGGTTCGGGGAGTTATCCCTCGGTACTTCGATCTCTGG	CARDRGQLRVRGVIPRYFDLW	IGHV3-21	IGHD3-10	IGHJ2	12	26	40	46
1	0.0033112582781456954	TGTGCGAGAGATCACGAAGCTAATACTCCTACGGTGACTACCACGGGTTGGTTCGACCCCTGG	CARDHEANTPTVTTTGWFDPW	IGHV4-31	IGHD4-17	IGHJ5	12	28	40	48
1	0.0033112582781456954	TGTGCGAGAGATGCAGTGGGAGCTACTAGTAGGATGGGGGGTTACAACTGGTTCGACCCCTGG	CARDAVGATSRMGGYNWFDPW	IGHV4-31	IGHD1-26	IGHJ5	11	14	27	42
1	0.0033112582781456954	TGTGCGAGAGATGATTACGATGTTTTGACTGGTTTCAATAGCCCCCCCGCCTTTGACTTCTGG	CARDDYDVLTGFNSPPAFDFW	IGHV3-30	IGHD3-9	IGHJ4	11	13	33	50
1	0.0033112582781456954	TGTGCGAGAGATAAGTTCGGTTGGGGCATAGCAGATCTTCCCAGTCACTGGTTCGACCCCTGG	CARDKFGWGIADLPSHWFDPW	IGHV3-30	IGHD2-2	IGHJ5	11	24	33	46
1	0.0033112582781456954	TGTGCACACGTGGGGGGGGTTGTAGTAGTACCAGCTGCTCCATCGGCCGAAATTGACTACTGG	CAHVGGVVVVPAAPSAEIDYW	IGHV2-5	IGHD2-2	IGHJ4	8	19	38	52
1	0.0033112582781456954	TGTGCACAGAGACTGTTTGCGGCGGCAGTTGGTAAGGACCGAAACAACTGGTTCGACCCCTGG	CAQRLFAAAVGKDRNNWFDPW	IGHV2-5	IGHD2-2	IGHJ5	12	24	33	43
1	0.0033112582781456954	TGTGTGAGAGTAGATGGGCGCGACGGCTACAATTCCAACTCGGGAGCTTTTGATATCTGG	CVRVDGRDGYNSNSGAFDIW	IGHV3-21	IGHD5-24	IGHJ3	9	24	33	45
1	0.0033112582781456954	TGTGCGAGTGACCTCGGGGGCCTTTGGTTCAGTGAAGGCCATGATGTCTTTGATATCTGG	CASDLGGLWFSEGHDVFDIW	IGHV4-31	IGHD1-14	IGHJ3	14	24	29	39
1	0.0033112582781456954	TGTGCGAGGAGGGGGGCCCACTTTTCGGGGGATTTTCATCTGAACTACATTGACTATTGG	CARRGAHFSGDFHLNYIDYW	IGHV4-31	IGHD3-10	IGHJ4	7	23	29	43
1	0.0033112582781456954	TGTGCGAGACATGTCTACGGTGGTAACTCCGCTCCCGTTGAATACTACTTTGACTACTGG	CARHVYGGNSAPVEYYFDYW	IGHV4-39	IGHD4-23	IGHJ4	15	16	30	42
1	0.0033112582781456954	TGTGCGAGAGGTCCGGATCTTGATGTTTTGACTGGTTACGATAATTACATGGACGTCTGG	CARGPDLDVLTGYDNYMDVW	IGHV4-34	IGHD3-9	IGHJ6	10	21	37	45
1	0.0033112582781456954	TGTGCGAGAGGGATGCTTCGGGGACCATCCCCCCGCGGCTACTACTTCTTGGACGTCTGG	CARGMLRGPSPRGYYFLDVW	IGHV1-8	IGHD3-10	IGHJ6	10	12	23	38
1	0.0033112582781456954	TGTGCGAGAAATGGTGGGTTCGGGGAGTTATTATATGGGTCCGACGGTATGGACGTCTGG	CARNGGFGELLYGSDGMDVW	IGHV3-20	IGHD3-10	IGHJ6	8	16	34	48
1	0.0033112582781456954	TGTGCAAGAGCCCCCTCAGGAGTACCAGCTGCTAGTCTCTACTACGGTATGGACGTCTGG	CARAPSGVPAASLYYGMDVW	IGHV3-13	IGHD2-2	IGHJ6	9	20	33	38
1	0.0033112582781456954	TGTGCAAGAGCCGATGCCGATTATTACTATGGTTCGGGTCCCCTCGACTTTGACTACTGG	CARADADYYYGSGPLDFDYW	IGHV3-74	IGHD3-10	IGHJ4	9	21	37	46
1	0.0033112582781456954	TGTGCAAAAGGCCCCCGATTACGATATTTTGAATACTACTACTACGGTATGGACGTCTGG	CAKGPRLRYFEYYYYGMDVW	IGHV3-9	IGHD3-9	IGHJ6	9	17	31	33
1	0.0033112582781456954	TGTACTAGAGATGGGCGCTATTACTTTGGGAACAGTGGTTATGATGCTCTTCATCTTTGG	CTRDGRYYFGNSGYDALHLW	IGHV3-72	IGHD3-10	IGHJ3	11	18	28	40
1	0.0033112582781456954	TGTGCGCGAGGCCTTAGGGAACAAGCCTGGAACTACCTTGGTGCTTATGATCTCTGG	CARGLREQAWNYLGAYDLW	IGHV1-8	IGHD1-7	IGHJ3	13	26	35	41
1	0.0033112582781456954	TGTGCGAGGGGTGGATACAGTGCCTACGCCCCTATTCCGTACTATTTTGACTACTGG	CARGGYSAYAPIPYYFDYW	IGHV1-67	IGHD5-12	IGHJ4	7	10	27	38
1	0.0033112582781456954	TGTGCGAGAGGGGGAGCAGCTATGGCCCTCTACTACTACTACGGTATGGACGTCTGG	CARGGAAMALYYYYGMDVW	IGHV4-59	IGHD5-18	IGHJ6	9	16	24	29
1	0.0033112582781456954	TGTGCGAAACAAGGGTACGGTGACTACGCGGGTCGCCCTGAATACTTCCAGCACTGG	CAKQGYGDYAGRPEYFQHW	IGHV3-23	IGHD4-17	IGHJ1	8	15	27	37
1	0.0033112582781456954	TGTGTGAGACCATATTATGATAGTAGTGGTTACCATCCCTACTTTGACTACTGG	CVRPYYDSSGYHPYFDYW	IGHV4-39	IGHD3-22	IGHJ4	9	15	31	38
1	0.0033112582781456954	TGTGCCCACAGACGTGGTGACGTCGGCGACAATCTCTACTACTTTGACTATTGG	CAHRRGDVGDNLYYFDYW	IGHV2-5	IGHD1-1	IGHJ4	14	18	24	36
1	0.0033112582781456954	TGTGCGAGCCTAGCATATTGTGGTGGTGACTGCTCGCCGTACTTTGACTACTGG	CASLAYCGGDCSPYFDYW	IGHV4-39	IGHD2-21	IGHJ4	7	9	33	39
1	0.0033112582781456954	TGTGCGAGGGAACCGGACTCCTATGGAACGGGGAGGCGCCCTTTTGACTACTGG	CAREPDSYGTGRRPFDYW	IGHV3-11	IGHD3-10	IGHJ4	7	20	34	42
1	0.0033112582781456954	TGTGCGAGACTTCGCGACTCGTACAGCAGCAGTTGGTATTGGTTCGACACCTGG	CARLRDSYSSSWYWFDTW	IGHV4-31	IGHD6-13	IGHJ5	8	20	37	39
1	0.0033112582781456954	TGTGCGAGACGTGTCGCGGGGAATTATCTTGGTTCGGGAACATTCGATTTTTGG	CARRVAGNYLGSGTFDFW	IGHV1-46	IGHD3-10	IGHJ4	8	29	37	51
1	0.0033112582781456954	TGTGCGAGAGGCTTGCGTGGCGGGAGATGGCTACATTTGTCCCTTGACTCGTGG	CARGLRGGRWLHLSLDSW	IGHV3-11	IGHD5-24	IGHJ4	9	23	34	43
1	0.0033112582781456954	TGTGCGAAGCGCTCTCATGGTTTGGAGACTTATGACCACTACATGGACGTCTGG	CAKRSHGLETYDHYMDVW	IGHV5-10-1	IGHD3-10	IGHJ6	6	16	32	37
1	0.0033112582781456954	TGTGCGAAGCGCATCGTTGACAGTGGCTATTTCTATTATGGACTGGACGTCTGG	CAKRIVDSGYFYYGLDVW	IGHV4-31	IGHD5-12	IGHJ6	6	21	28	43
1	0.0033112582781456954	TGTGCGAAATCGCGGGACATTGTAGTGGTGGTAGCTGCCCCCATTGACTACTGG	CAKSRDIVVVVAAPIDYW	IGHV3-23	IGHD2-15	IGHJ4	8	14	37	43
1	0.0033112582781456954	TGTGCGAAAGATCTTCGTATAGCAGTGGCTGGTAGGGGCCCTTTTGACTACTGG	CAKDLRIAVAGRGPFDYW	IGHV3-23	IGHD6-19	IGHJ4	14	16	33	42
1	0.0033112582781456954	TGTGCGAAAGAACGGTTAACTGGAACGACGTTGGATGATGCTTTTGATATCTGG	CAKERLTGTTLDDAFDIW	IGHV3-23	IGHD1-20	IGHJ3	10	16	30	34
1	0.0033112582781456954	TGTGCACACTCTAGGCTGGTGGTGGTCGCTTCTACTGTCTGGTTCGCCCCCTGG	CAHSRLVVVASTVWFAPW	IGHV2-5	IGHD2-15	IGHJ5	8	18	35	38
1	0.0033112582781456954	TGTGCAATTGGAACTGGTCGATACTACGGGGACTTTTATTACATGGACGTCTGG	CAIGTGRYYGDFYYMDVW	IGHV7-56	IGHD4-17	IGHJ3	3	22	33	49
1	0.0033112582781456954	TGTGCAAAAGATGGTTCGGGGAGTTATTATACTGGTAACTGGTTCGACCCCTGG	CAKDGSGSYYTGNWFDPW	IGHV3-43	IGHD3-10	IGHJ5	11	12	30	36
1	0.0033112582781456954	TGTGTGAGAATCCCCCACACGGAGACTTTGACTGGTTATTTTGTCTATTGG	CVRIPHTETLTGYFVYW	IGHV1-67	IGHD3-9	IGHJ4	8	26	38	39
1	0.0033112582781456954	TGTGCTAGACATGAGGGGATGTTACTTCGATTCGGGGAGGGGTACAACTGG	CARHEGMLLRFGEGYNW	IGHV3-73	IGHD3-10	IGHJ1	12	30	38	46
1	0.0033112582781456954	TGTGCGAGCCTTGAGGACGGGATTTTGACTGGTTATTATTTTGTCTACTGG	CASLEDGILTGYYFVYW	IGHV3-48	IGHD3-9	IGHJ4	7	21	38	39
1	0.0033112582781456954	TGTGCGAGATTCGGTGGGGACCTGCTGCCAAAACCCTTCTTTGACTACTGG	CARFGGDLLPKPFFDYW	IGHV7-81	IGHD6-13	IGHJ4	9	21	27	38
1	0.0033112582781456954	TGTGCGAGATTCGGTGGGGACCTACTGCCAAAACCCTTCTTTGACTACTGG	CARFGGDLLPKPFFDYW	IGHV5-10-1	IGHD1-26	IGHJ4	8	16	25	38
1	0.0033112582781456954	TGTGCGAGATCCGGCGAGGTACGGGGGCAGTACAACTGGTTCGACCCCTGG	CARSGEVRGQYNWFDPW	IGHV4-59	IGHD6-13	IGHJ5	8	17	22	29
1	0.0033112582781456954	TGTGCGAGACAGTGGTATAACTGGAACCTAGAGGGTCGTTTTGACTACTGG	CARQWYNWNLEGRFDYW	IGHV4-39	IGHD1-20	IGHJ4	10	13	26	39
1	0.0033112582781456954	TGTGCGAGAGGCATAGTTATAGCAGCAGCTGGGATGGGTGTCGACCCCTGG	CARGIVIAAAGMGVDPW	IGHV4-34	IGHD6-13	IGHJ5	11	17	31	40
1	0.0033112582781456954	TGTGCGAAACGAAATAAGGGGTCTCTCTACTACTACTACATGGACGTCTGG	CAKRNKGSLYYYYMDVW	IGHV3-23	IGHD3-10	IGHJ6	8	12	16	26
1	0.0033112582781456954	TGTGCGAAAGGAGCAGTGGCTGGCCGTCCGGTGGACTACTTTGACTACTGG	CAKGAVAGRPVDYFDYW	IGHV3-23	IGHD6-19	IGHJ4	9	11	22	34
1	0.0033112582781456954	TGTGCAAGAGGGATTATTAAGATTCGGGGAGTTTCCTCTTTCTACAACTGG	CARGIIKIRGVSSFYNW	IGHV3-74	IGHD3-10	IGHJ1	9	12	32	46
1	0.0033112582781456954	TGTGGTAAAGTGGGTGGATACACCTTCGGTCACGATAGTTTTGATATCTGG	CGKVGGYTFGHDSFDIW	IGHV1-58	IGHD5-18	IGHJ3	3	13	21	38
1	0.0033112582781456954	TGTGTGAGAGACAGGGATGTAGGCCGGGGTGACTTCTTTGATTTCTGG	CVRDRDVGRGDFFDFW	IGHV1-46	IGHD2-15	IGHJ4	10	17	21	31
1	0.0033112582781456954	TGTGCCCTCCCGAACGCTGCAGTGGGTGCTTTTGCCTTTGATGTCTGG	CALPNAAVGAFAFDVW	IGHV3-23	IGHD3-10	IGHJ3	4	8	14	32
1	0.0033112582781456954	TGTGCGCGAGATGATGGGGGCACGACACTAACTAGCATTTTCCACTGG	CARDDGGTTLTSIFHW	IGHV3-11	IGHD2-21	IGHJ1	11	31	37	42
1	0.0033112582781456954	TGTGCGCGAGATGATGGGGGAACGGTACTGACTAGCATTGTCTCCTGG	CARDDGGTVLTSIVSW	IGHV3-23	IGHD2-21	IGHJ5	5	31	37	43
1	0.0033112582781456954	TGTGCGAGTGGGGGCTGGGTGGGAGCTACTACGGGCTTTGACTACTGG	CASGGWVGATTGFDYW	IGHV4-31	IGHD1-26	IGHJ4	7	18	32	35
1	0.0033112582781456954	TGTGCGAGCCTAATAGCAGCATCTGGTAGACCCTACTTTGACCACTGG	CASLIAASGRPYFDHW	IGHV4-4	IGHD6-13	IGHJ4	7	12	27	32
1	0.0033112582781456954	TGTGCGAGAGCCTCTATGGTTCGGGGAGTTGATTGGTTCGACCCCTGG	CARASMVRGVDWFDPW	IGHV1-8	IGHD3-10	IGHJ5	14	15	29	33
1	0.0033112582781456954	TGTGCGAGAGCACGGTTCGGGGAGCTTACGAACCCTTTTGACTACTGG	CARARFGELTNPFDYW	IGHV3-20	IGHD3-10	IGHJ4	9	13	23	36
1	0.0033112582781456954	TGTGCGAGAGGAACAGTGGCTGGTAACGGGTGGTACTTTGACTACTGG	CARGTVAGNGWYFDYW	IGHV4-34	IGHD6-19	IGHJ4	10	13	24	33
1	0.0033112582781456954	TGTGCGAGAGATATTTTCATTGGGGCCCCTGACTACCTTGACTACTGG	CARDIFIGAPDYLDYW	IGHV1-18	IGHD3-16	IGHJ4	11	19	24	31
1	0.0033112582781456954	TGTGCGAGAAATTACTATGACACTAATGACGGGGCGTGGGGCTACTGG	CARNYYDTNDGAWGYW	IGHV5-10-1	IGHD3-22	IGHJ4	8	10	19	41
1	0.0033112582781456954	TGTGCGAAAGCTCACTATGGTTCGGGGAGTGGCCCCTTTGACTACTGG	CAKAHYGSGSGPFDYW	IGHV3-23	IGHD3-10	IGHJ4	9	13	29	35
1	0.0033112582781456954	TGTGCGAAAGATTATCAGGGGCTGCGTCCGGATGCTTTTGATGTCTGG	CAKDYQGLRPDAFDVW	IGHV3-23	IGHD6-6	IGHJ3	11	24	29	30
1	0.0033112582781456954	TGTGCGAAAGAGACCTGTAGTGGTGGTACCTGCCCAACGGACTACTGG	CAKETCSGGTCPTDYW	IGHV3-23	IGHD2-15	IGHJ4	10	15	32	39
1	0.0033112582781456954	TGTGCACGCAGACTACATGGCAGTGGCAGGTACTACTTTGACTACTGG	CARRLHGSGRYYFDYW	IGHV2-26	IGHD6-19	IGHJ4	7	19	26	29
1	0.0033112582781456954	TGTGCAAAAGATAAACGTGTAGGGTTACTTGGGGGTCTGGACGTCTGG	CAKDKRVGLLGGLDVW	IGHV3-9	IGHD3-16	IGHJ6	12	28	34	37
1	0.0033112582781456954	TGTGTGGCCGTCCCCGGGTATAGCAGCAACTGGCGGGCCTACTGG	CVAVPGYSSNWRAYW	IGHV1-67	IGHD6-13	IGHJ4	3	12	32	38
1	0.0033112582781456954	TGTGCGAGGCCGTATTACTATGATAGTAGTGGTTATTACTTTTGG	CARPYYYDSSGYYFW	IGHV3-23	IGHD3-22	IGHJ4	6	10	39	42
1	0.0033112582781456954	TGTGCGAGGAGTGGTTCGGGGAGTTATTACCTATTTCACTACTGG	CARSGSGSYYLFHYW	IGHV4-31	IGHD3-10	IGHJ4	7	11	28	33
1	0.0033112582781456954	TGTGCGAGAGCCCCAGAGCGCTGGGGGTCATACTTTGATCAGTGG	CARAPERWGSYFDQW	IGHV3-53	IGHD3-16	IGHJ4	9	21	26	30
1	0.0033112582781456954	TGTGCGAGAGCGAGGCTTTTAGACGCTTACGGTCTGGACGTCTGG	CARARLLDAYGLDVW	IGHV7-81	IGHD4-17	IGHJ6	8	27	32	34
1	0.0033112582781456954	TGTGCGAGAGGAAGTTTCGGTGCTAATTCCCAATTTGACCTTTGG	CARGSFGANSQFDLW	IGHV1-45	IGHD4-23	IGHJ4	8	17	29	42
1	0.0033112582781456954	TGTGCGAGAGGAAGTTTCAGTGCGAACTCCCAATTTGACTTCTGG	CARGSFSANSQFDFW	IGHV1-2	IGHD3-10	IGHJ4	9	24	30	33
1	0.0033112582781456954	TGTGCGAGAGATTACCAGCTGCTACCTCTTGGTATGGACGTCTGG	CARDYQLLPLGMDVW	IGHV3-53	IGHD2-2	IGHJ6	11	12	23	33
1	0.0033112582781456954	TGTGCGAGAGAAGGGCTACCCCACGTGCGTTTTATCGACTACTGG	CAREGLPHVRFIDYW	IGHV4-4	IGHD1-14	IGHJ4	10	20	26	36
1	0.0033112582781456954	TGTGCGAAAAGGTCGGCCGCAAACAGTGGCTGGCTTGACTACTGG	CAKRSAANSGWLDYW	IGHV3-11	IGHD6-19	IGHJ4	6	23	32	34
1	0.0033112582781456954	TGTGCGAAAAACTATGCTTCGGGGACTCCCTTTTATGACTACTGG	CAKNYASGTPFYDYW	IGHV3-23	IGHD3-10	IGHJ4	8	10	24	35
1	0.0033112582781456954	TGTGCACACAGACGGGATGCTTCGGGGAGTTATTATGCCCCCTGG	CAHRRDASGSYYAPW	IGHV2-5	IGHD3-10	IGHJ5	13	16	35	38
1	0.0033112582781456954	TGTGCAAGGGAAGATTTGGTAGGACATGGATATTTAGACTTCTGG	CAREDLVGHGYLDFW	IGHV3-9	IGHD2-15	IGHJ4	6	27	33	36
1	0.0033112582781456954	TGTGTGAGGGACTTGGGTAGTGGAGGTCATAGGGACTATTGG	CVRDLGSGGHRDYW	IGHV3-60	IGHD2-15	IGHJ4	6	16	26	33
1	0.0033112582781456954	TGTGTACACAGACGAAACTACTACTCCGGCTTGGACGCCTGG	CVHRRNYYSGLDAW	IGHV2-5	.	IGHJ6	13	-1	-1	16
1	0.0033112582781456954	TGTGCGCGAGGCGCAGTGCCTGGGTGGTACTTCGATCTCTGG	CARGAVPGWYFDLW	IGHV1-18	IGHD6-19	IGHJ2	9	12	22	24
1	0.0033112582781456954	TGTGCGAGTTATGTCTGGGGGAGTTATCGTTGGAACAACTGG	CASYVWGSYRWNNW	IGHV4-39	IGHD3-16	IGHJ4	15	16	30	37
1	0.0033112582781456954	TGTGCGAGGGTTTCGAATGGCAATACGGGGCAGGACTACTGG	CARVSNGNTGQDYW	IGHV3-33	IGHD3-10	IGHJ4	7	21	26	33
1	0.0033112582781456954	TGTGCGAGATCCTTTACGGTGCCAGGCTTCTTTGACTACTGG	CARSFTVPGFFDYW	IGHV3-64	IGHD4-17	IGHJ4	8	14	20	29
1	0.0033112582781456954	TGTGCGAGACAGAATATAGCAGCAACTGGTATTGACTACTGG	CARQNIAATGIDYW	IGHV4-39	IGHD6-13	IGHJ4	10	14	30	31
1	0.0033112582781456954	TGTGCGAGAGTGACCAGTGGTGGTTTTCTGTTTGACTACTGG	CARVTSGGFLFDYW	IGHV4-4	IGHD2-15	IGHJ4	9	15	23	30
1	0.0033112582781456954	TGTGCGAGAGGGGGCGTGACTACAGGCGGGTTCGACCCCTGG	CARGGVTTGGFDPW	IGHV1-8	IGHD4-11	IGHJ5	10	16	24	28
1	0.0033112582781456954	TGTGCGAGAGGATCGGAAACAGTGGCCCGGATGGACTACTGG	CARGSETVARMDYW	IGHV1-8	IGHD6-19	IGHJ4	10	19	25	33
1	0.0033112582781456954	TGTGCGAGAATCGGCACTTACGGTGACCTAATTGACTACTGG	CARIGTYGDLIDYW	IGHV3-48	IGHD4-17	IGHJ4	8	18	26	31
1	0.0033112582781456954	TGTGCGAAATCAGGCAGCCCCGGTGTTCCGTGGCACTACTGG	CAKSGSPGVPWHYW	IGHV3-23	IGHD1-14	IGHJ4	8	24	29	34
1	0.0033112582781456954	TGTGCGAAATATCCCTCAGGGAAGAGTTACTTCGACCCCTGG	CAKYPSGKSYFDPW	IGHV4-55	IGHD4-23	IGHJ5	11	23	29	30
1	0.0033112582781456954	TGTGCGAAAGCTTGGTGGGAGCTAGACTACTTTGACTACTGG	CAKAWWELDYFDYW	IGHV3-23	IGHD1-26	IGHJ4	9	14	23	25
1	0.0033112582781456954	TGTGCGAAAGATCTAGGGGTCGAGGGCAGTGGCACTTACTGG	CAKDLGVEGSGTYW	IGHV3-23	IGHD6-19	IGHJ4	13	25	32	36
1	0.0033112582781456954	TGCGCGAGAGATTGCTGTGGTTCGGGGAGTCATGATTATTGG	CARDCCGSGSHDYW	IGHV3-21	IGHD3-10	IGHJ4	11	17	29	32
1	0.0033112582781456954	TGTGTTAGTACGACGTCGGGTAGACCGGTGACCTGGTGG	CVSTTSGRPVTWW	IGHV4-30-2	IGHD1-1	IGHJ4	3	9	17	36
1	0.0033112582781456954	TGTGTGAGAGGCTCCCCTGGTGGTGACTGCAATTATTGG	CVRGSPGGDCNYW	IGHV3-52	IGHD2-21	IGHJ4	11	17	33	36
1	0.0033112582781456954	TGTGTGAGAGAGGGTTCCTATCACTGGTTCGACCCCTGG	CVREGSYHWFDPW	IGHV4-31	IGHD1-14	IGHJ5	10	12	17	22
1	0.0033112582781456954	TGTGCGAGGTATAGCAGTGGCTGGCCATTTGACTACTGG	CARYSSGWPFDYW	IGHV1-18	IGHD6-19	IGHJ4	7	8	23	27
1	0.0033112582781456954	TGTGCGAGGGGAGCGGGCAGCAGCTGGTTCGCCTCCTGG	CARGAGSSWFASW	IGHV3-21	IGHD6-13	IGHJ5	7	16	22	23
1	0.0033112582781456954	TGTGCGAGACATTTTGGGCTCACCCCCTTTGACTACTGG	CARHFGLTPFDYW	IGHV4-39	IGHD3-16	IGHJ4	11	12	17	26
1	0.0033112582781456954	TGTGCGAGAGTGTTGGCATGGGGCTGGTTCGGCCCCTGG	CARVLAWGWFGPW	IGHV3-33	IGHD2-2	IGHJ5	9	14	18	23
1	0.0033112582781456954	TGTGCGAGAGGTCGCACGAATCCCTGGTTTGACTACTGG	CARGRTNPWFDYW	IGHV3-21	IGHD7-27	IGHJ4	9	19	23	27
1	0.0033112582781456954	TGTGCGAGAGGGGCGGGCAGCTCCTGGTTCGCCTCCTGG	CARGAGSSWFASW	IGHV3-21	IGHD6-6	IGHJ5	9	16	22	23
1	0.0033112582781456954	TGTGCGAGAGGACTGGGCAGCAGTTGGTTCGCCTCCTGG	CARGLGSSWFASW	IGHV3-21	IGHD6-13	IGHJ5	9	16	22	24
1	0.0033112582781456954	TGTGCGAGAGACCTGATTGAACTAGGCTTTGACTACTGG	CARDLIELGFDYW	IGHV1-69	IGHD1-7	IGHJ4	10	18	23	26
1	0.0033112582781456954	TGTATGAGAGATGCTTACGACGATGACTTCGAAATCTGG	CMRDAYDDDFEIW	IGHV4-31	IGHD1-20	IGHJ4	11	16	21	35
1	0.0033112582781456954	TGTACGAGAGGAGCGGGCAGCAGCTGGTTCGCCTCTTGG	CTRGAGSSWFASW	IGHV3-21	IGHD6-13	IGHJ5	9	16	22	23
1	0.0033112582781456954	TGTGTAAGGCGTCACTTCGGGAACTTTGAGTATTGG	CVRRHFGNFEYW	IGHV3-23	IGHD3-10	IGHJ4	3	15	20	22
1	0.0033112582781456954	TGTGCGAGACGAGGGGGCACAGCTATTAACTACTGG	CARRGGTAINYW	IGHV4-39	IGHD5-18	IGHJ4	9	18	25	28
1	0.0033112582781456954	TGTACTAGAGAGTACGACGGGAACCTTGATATCTGG	CTREYDGNLDIW	IGHV3-42	IGHD1-1	IGHJ3	10	11	23	25
1	0.0033112582781456954	TGTGCGCGACATCCCACCACCCCTGACTACTGG	CARHPTTPDYW	IGHV4-39	IGHD2-15	IGHJ4	11	13	19	23
1	0.0033112582781456954	TGTGCGAGACAAGCAGTTGGACCTGACCTCTGG	CARQAVGPDLW	IGHV3-21	IGHD1-1	IGHJ5	8	13	22	24
1	0.0033112582781456954	TGTGCGAGAGATCATGTTGCTTTTGATATCTGG	CARDHVAFDIW	IGHV3-30	.	IGHJ3	12	-1	-1	10
1	0.0033112582781456954	TGTGCAAGGACCAACTACTACATGGACGTCTGG	CARTNYYMDVW	IGHV3-74	.	IGHJ6	7	-1	-1	13
1	0.0033112582781456954	TGTACCTTCCAGCAGCAGCTGGTAGACTACTGG	CTFQQQLVDYW	IGHV3-43	IGHD6-13	IGHJ4	2	10	23	24
1	0.0033112582781456954	TGTGCGAGAGAAAACCGGTTCGACCCCTGG	CARENRFDPW	IGHV1-46	.	IGHJ5	10	-1	-1	12
1	0.0033112582781456954	TGCACTCCCGGCTACTTCGATCTCTGG	CTPGYFDLW	IGHV1-67	IGHD3-10	IGHJ2	1	3	8	12
1	0.0033112582781456954	TGTGCGAGAGAGCCCGACTACTGG	CAREPDYW	IGHV3-53	.	IGHJ4	10	-1	-1	15
1	0.0033112582781456954	TGTACGGGAGGAGGCCTCATCTGG	CTGGGLIW	IGHV4-34	.	IGHJ3	10	-1	-1	18
1	0.0033112582781456954	TGTGCGAAAGGGGACGTCTGG	CAKGDVW	IGHV3-23	.	IGHJ6	9	-1	-1	11
