# Supplementary material for: Biomarkers and Immune Repertoire Metrics Identified by Peripheral Blood Transcriptomic Sequencing Reveal the Pathogenesis of COVID-19
Source: Front Immunol. 2021 Aug 24;12:677025. doi: 10.3389/fimmu.2021.677025 (PMC8421539; doi:10.3389/fimmu.2021.677025)
Supplement: Supplementary file 1 [file DataSheet_1.zip › TCR_BCR/IGH/convert.20S039620A.clonotypes.IGH.txt]

count	freq	cdr3nt	cdr3aa	v	d	j	VEnd	DStart	DEnd	JStart
39	0.05394190871369295	TGTATATATACCCCGCCTGCCAGTAAATACTACGGCAACTGGTTCGACCCCTGG	CIYTPPASKYYGNWFDPW	IGHV2-70	IGHD3-22	IGHJ5	2	27	33	35
34	0.04702627939142462	TGTGCAAGATCTTACTATTATAATGGTTTTGATATCTGG	CARSYYYNGFDIW	IGHV3-74	IGHD3-22	IGHJ3	8	11	21	22
22	0.030428769017980636	TGTATACATACCCCTCAAGCCTCTAAATATTACGGGAACTGGTTCGACCCCTGG	CIHTPQASKYYGNWFDPW	IGHV2-70	IGHD3-3	IGHJ5	2	27	33	36
17	0.02351313969571231	TGTGCACGGAGTGGTGCCGGTCAATACGACTTCTACTTGGACGTCTGG	CARSGAGQYDFYLDVW	IGHV2-70	IGHD1-14	IGHJ6	9	10	20	24
17	0.02351313969571231	TGCGCATACGACGAGTTTGGTTCGGGGAAGCACTCATTTGACTACTGG	CAYDEFGSGKHSFDYW	IGHV2-5	IGHD3-10	IGHJ4	5	17	27	36
14	0.019363762102351315	TGCGCATACGACGAGTTTGGTTCGGGGAGGCACTCATTTGACTACTGG	CAYDEFGSGRHSFDYW	IGHV2-5	IGHD3-10	IGHJ4	5	17	28	36
11	0.015214384508990318	TGTACCTCAATTCGAGGGGCAGCTGGTTACACCTGGGGCTGGTTCGACCCCTGG	CTSIRGAAGYTWGWFDPW	IGHV3-15	IGHD2-2	IGHJ5	5	18	26	38
9	0.012448132780082987	TGTGTATACACCCCGCCTGCCAGTAAATATTACGGCAATTGGTTCGACCCCTGG	CVYTPPASKYYGNWFDPW	IGHV2-5	IGHD2-8	IGHJ5	3	5	11	35
9	0.012448132780082987	TGTGTACACACCCCGCGTGCCAGTAGATATTACGGCAATTGGTTCGACCCCTGG	CVHTPRASRYYGNWFDPW	IGHV2-5	IGHD3-3	IGHJ5	9	27	33	35
8	0.011065006915629323	TGTGCACGGAGTGGTGCCGGTCAGTACGACTTCTACTTGGACGTCTGG	CARSGAGQYDFYLDVW	IGHV2-26	IGHD1-14	IGHJ6	9	10	20	24
8	0.011065006915629323	TGTGCACGAAGTGGTGCCGGTCAATACGACTTCTACTTGGACGTCTGG	CARSGAGQYDFYLDVW	IGHV2-5	IGHD1-14	IGHJ6	6	10	20	24
8	0.011065006915629323	TGTGCGGAAGTGACTTGGAGCAGGCCGTCTAGGGACTGCTGG	CAEVTWSRPSRDCW	IGHV3-23	IGHD3-3	IGHJ4	9	14	19	33
8	0.011065006915629323	TGTGTGAGACCTATCCACTTCTACATGGACGTCTGG	CVRPIHFYMDVW	IGHV4-4	IGHD2-15	IGHJ6	8	11	15	16
6	0.008298755186721992	TGTATATATACCCCGCCTGCCTCCAAATACTACGGCAATTGGTTCGACCCCTGG	CIYTPPASKYYGNWFDPW	IGHV2-26	IGHD3-22	IGHJ5	2	27	33	35
6	0.008298755186721992	TGCATATATACCCCGCCTGCCGGTAAATACTACGGCAACTGGTTCGACCCCTGG	CIYTPPAGKYYGNWFDPW	IGHV2-5	IGHD3-22	IGHJ5	1	27	33	35
6	0.008298755186721992	TGTGCGAGATTTAAAGGGGAGACTGACTACTTATCACCCCTTTTTTACTGG	CARFKGETDYLSPLFYW	IGHV5-51	IGHD4-17	IGHJ4	8	23	37	45
6	0.008298755186721992	TGTGCTCACATGATCACTGGGGTGACGGGAACCTCGTTTGCCAACTGG	CAHMITGVTGTSFANW	IGHV2-5	IGHD7-27	IGHJ4	9	15	21	36
6	0.008298755186721992	TGCGCATACGACGAGTTTGGTTCGGGGAAACACTCATTTGACTACTGG	CAYDEFGSGKHSFDYW	IGHV2-5	IGHD3-10	IGHJ4	5	17	27	36
6	0.008298755186721992	TGCGCATACGACGAATTTGGTTCGGGGCGTCACTCATTTGACTACTGG	CAYDEFGSGRHSFDYW	IGHV2-5	IGHD3-10	IGHJ4	5	17	26	36
6	0.008298755186721992	TGTGCGAGAGATGGAACCCACTACGGTGACAACGGCTACTGG	CARDGTHYGDNGYW	IGHV1-46	IGHD4-17	IGHJ4	11	19	33	35
5	0.006915629322268326	TGTGCGACTTTCAGGGGTCTGCCAGGTCGGGAGGCAGGGGCCCTCTACTACTTTGACTACTGG	CATFRGLPGREAGALYYFDYW	IGHV3-23	IGHD1-26	IGHJ4	6	28	32	45
5	0.006915629322268326	TGTACGTCAATTCGAGGGGAACCTGGTTACACCTGGGGCTGGTTCGACCCCTGG	CTSIRGEPGYTWGWFDPW	IGHV3-15	IGHD3-9	IGHJ5	4	22	28	38
5	0.006915629322268326	TGTGCACGGAGTGGTGCCGGTCAATACGACTTCTACTTGGACGTCTGG	CARSGAGQYDFYLDVW	IGHV2-26	IGHD1-14	IGHJ6	9	10	20	24
5	0.006915629322268326	TGTGCGAAAGGGGGGGACATGGACGTCTGG	CAKGGDMDVW	IGHV3-30	IGHD3-16	IGHJ6	6	9	13	16
4	0.005532503457814661	TGTGCGAGAGAAGGCGATCTCCCCTATTACTATGATAGTAATGTCCAGTACTACACCGGTATGGACGTCTGG	CAREGDLPYYYDSNVQYYTGMDVW	IGHV3-48	IGHD3-22	IGHJ6	10	24	39	60
4	0.005532503457814661	TGCGCGCGAGACATTTCCCGATATTGTAGTGGTGCCAGCTGCTATTCTTCCGACCTCTGG	CARDISRYCSGASCYSSDLW	IGHV4-31	IGHD2-2	IGHJ5	10	19	44	50
4	0.005532503457814661	TGTGTATACACCCCGCAGGCCAGTAAATATTACGGCAATTGGTTCGACCCCTGG	CVYTPQASKYYGNWFDPW	IGHV2-5	IGHD2-8	IGHJ5	3	5	11	35
4	0.005532503457814661	TGTGCGCAACGGTCGAGTGGACACAGCTACAACCCGGGCTACTTTGAGAACTGG	CAQRSSGHSYNPGYFENW	IGHV3-23	IGHD5-18	IGHJ4	5	16	28	38
4	0.005532503457814661	TGTGCGAGAGTGATGAAAGGTGGTAACTCCTACTGGTTCTTCGATCTCTGG	CARVMKGGNSYWFFDLW	IGHV4-4	IGHD4-23	IGHJ2	9	18	28	29
4	0.005532503457814661	TGTGCACACGATCTCTTTGGTTCGGGGAGGTATTCCTTTGACGACTGG	CAHDLFGSGRYSFDDW	IGHV2-5	IGHD3-10	IGHJ4	8	17	33	35
4	0.005532503457814661	TGTGCACACATGACCACTGGGGAGACGGGAACCTCGTTTGCCAACTGG	CAHMTTGETGTSFANW	IGHV2-5	IGHD7-27	IGHJ4	9	15	22	36
4	0.005532503457814661	TGTGCCCGAACTTATCATGATAGTGGCCCTACCTGGGACTCCTGG	CARTYHDSGPTWDSW	IGHV4-31	IGHD3-22	IGHJ4	4	16	23	36
4	0.005532503457814661	TGTGCGTCCCAAGGGGCGATTTTTGGATATGCTTTTGATGTCTGG	CASQGAIFGYAFDVW	IGHV3-21	IGHD3-3	IGHJ3	5	16	26	28
4	0.005532503457814661	TGTGCAAAGGACTTCCATATCGCAGCTTTTGACTACTGG	CAKDFHIAAFDYW	IGHV3-74	IGHD6-6	IGHJ4	6	17	26	27
4	0.005532503457814661	TGTGCGAGGTTGGTGAACTACGAGTTTGACTCCTGG	CARLVNYEFDSW	IGHV4-59	IGHD1-7	IGHJ4	7	14	21	24
4	0.005532503457814661	TGTCTGAGCTACGTTGTG	CLSYVV	IGHV3-21	IGHD1-26	IGHJ4	2	5	11	17
3	0.004149377593360996	TGTGCGACCGGAGGATATTGTAGAAGTACCAGTTGTTACAATGGTATTGATTACTGG	CATGGYCRSTSCYNGIDYW	IGHV3-21	IGHD2-2	IGHJ4	6	11	31	46
3	0.004149377593360996	TGTGCGAGAGAGAGCTGGGGCTACGTGGGAGCCACCACAGGGGCTTTTGATATCTGG	CARESWGYVGATTGAFDIW	IGHV4-28	IGHD1-26	IGHJ3	8	24	31	42
3	0.004149377593360996	TGTGCGAAAGATCGCGATTATTTTGGTTCGGGGACTTACGTCAGTTTTGACTCCTGG	CAKDRDYFGSGTYVSFDSW	IGHV3-23	IGHD3-10	IGHJ4	12	16	37	45
3	0.004149377593360996	TGTGCGAGACGTGGGTGTAGTGATGAGACGTGCATTAATACATTTGATCTCTGG	CARRGCSDETCINTFDLW	IGHV3-33	IGHD4-11	IGHJ3	8	15	25	42
3	0.004149377593360996	TGTGCGAGACAGGGCAGTATCTTTGCCCCTTACAATTATTATTTTGACTCGTGG	CARQGSIFAPYNYYFDSW	IGHV4-39	IGHD5-24	IGHJ4	10	30	37	42
3	0.004149377593360996	TGTGCGACGGTCCCCTATAGCAGCCCGACATATTGGTACTTCGATCTCTGG	CATVPYSSPTYWYFDLW	IGHV3-23	IGHD6-13	IGHJ2	6	15	23	33
3	0.004149377593360996	TGTGCGAGAGATCGAATACCAGCCTCTATACAGGATTGGTTCGACCCCTGG	CARDRIPASIQDWFDPW	IGHV3-21	IGHD6-19	IGHJ5	12	16	23	36
3	0.004149377593360996	TGTGCGAAAGACCAGTGGGTCGGAATGAGGACGAATGCCTTTGACATCTGG	CAKDQWVGMRTNAFDIW	IGHV3-23	IGHD2-21	IGHJ3	10	20	25	34
3	0.004149377593360996	TGTGCGAAAGACCAGTGGGTCGGAATGAGGACGAATGCCTTTGACATCTGG	CAKDQWVGMRTNAFDIW	IGHV3-21	IGHD2-21	IGHJ3	10	20	25	34
3	0.004149377593360996	TGTGCCAGAGATCCCACACCAGACCGAGACTATTACATGGACGTCTGG	CARDPTPDRDYYMDVW	IGHV1-3	IGHD2-8	IGHJ6	12	15	20	28
3	0.004149377593360996	TGTGCGAGAGATCCTCCTCAGTATGGTGACCCCCCATCGGACTACTGG	CARDPPQYGDPPSDYW	IGHV1-2	IGHD2-21	IGHJ4	12	23	29	39
3	0.004149377593360996	TGTGCACGTAATAGTCTCAGTCAATACGACTACTACATGGACGTCTGG	CARNSLSQYDYYMDVW	IGHV2-70	IGHD3-9	IGHJ6	7	17	23	24
3	0.004149377593360996	TGTGCACACATGATTACTGGGGTAACTGGAACTTCGTTTGCCACCTGG	CAHMITGVTGTSFATW	IGHV2-5	IGHD1-7	IGHJ5	9	22	36	43
3	0.004149377593360996	TGTACACACATGATCACTGGGGTGACTGGAACTTCGTTTGCCACGTGG	CTHMITGVTGTSFATW	IGHV2-5	IGHD1-7	IGHJ4	9	24	36	45
3	0.004149377593360996	TGTGTAACTAACTATCGTGGTCAGTTCACGGGGTTAGACTTCTGG	CVTNYRGQFTGLDFW	IGHV1-2	IGHD3-22	IGHJ4	3	10	15	36
3	0.004149377593360996	TGTGCGAAAGATCTTAAGTCTCAATCTTACTATTTTGACCACTGG	CAKDLKSQSYYFDHW	IGHV3-23	.	IGHJ4	14	-1	-1	27
3	0.004149377593360996	TGTGCGAAAGATCATAGCAGCAGCTGGTATGTCCCCGACTACTGG	CAKDHSSSWYVPDYW	IGHV3-23	IGHD6-13	IGHJ4	12	13	28	36
3	0.004149377593360996	TGTGCGAGACATAAAGAGCGCACGAATTGGTTCGACCCCTGG	CARHKERTNWFDPW	IGHV4-39	.	IGHJ5	11	-1	-1	27
3	0.004149377593360996	TGTGCGAAAGTTAATTGGCCGACCACATCTCCTAACTCTTGG	CAKVNWPTTSPNSW	IGHV3-23	IGHD3-10	IGHJ4	9	32	37	39
3	0.004149377593360996	TGTGCGGCTCGGAGCAGCCACCTTCCTTATGATATATGG	CAARSSHLPYDIW	IGHV3-23	IGHD6-19	IGHJ3	5	14	20	25
3	0.004149377593360996	TGTGCGAGATTGGGATCTATAACCATCCCCGACCTCTGG	CARLGSITIPDLW	IGHV3-48	IGHD3-22	IGHJ5	8	18	24	29
3	0.004149377593360996	TGTGCGAGAGGTGGTAACGAGTACTACTTTGACTATTGG	CARGGNEYYFDYW	IGHV3-21	IGHD4-23	IGHJ4	9	10	17	19
3	0.004149377593360996	TGTGCGAGAATGTACATACACCCCGCTTTTGATATCTGG	CARMYIHPAFDIW	IGHV4-31	IGHD2-8	IGHJ3	8	14	21	24
3	0.004149377593360996	TGTACCCGCCACCACTCATGGGGTGCTTTTGATATCTGG	CTRHHSWGAFDIW	IGHV3-15	IGHD2-15	IGHJ3	5	8	15	23
3	0.004149377593360996	TGTGCGAGAGGAGGAAATTTCTACTTCGGCCCCTGG	CARGGNFYFGPW	IGHV1-3	IGHD5-24	IGHJ5	9	19	23	24
3	0.004149377593360996	TGTGCAAGAGATCGCTCCTACGCTATGGACGTCTGG	CARDRSYAMDVW	IGHV3-74	IGHD1-26	IGHJ6	12	13	21	24
3	0.004149377593360996	TGTGCAAGAGATCAGAGTTATAGTGGCTCCGATTGG	CARDQSYSGSDW	IGHV3-74	IGHD5-12	IGHJ6	12	18	32	33
3	0.004149377593360996	TGTGCAAGAGATGTGTGGTCTGGTGGGGACGTCTGG	CARDVWSGGDVW	IGHV3-13	IGHD2-15	IGHJ6	11	20	25	26
3	0.004149377593360996	TGTGCAAGAGATAATAGTTACGCTATGGACGTCTGG	CARDNSYAMDVW	IGHV3-74	IGHD4-11	IGHJ6	11	14	20	24
3	0.004149377593360996	TGTGCGAGAGGGGGGGACACGGACGTCTGG	CARGGDTDVW	IGHV3-30	IGHD3-16	IGHJ6	9	10	14	16
2	0.0027662517289073307	TGTGCGAGAGATAATTCCCATTGTACTACTACCCGTTGCTACTACTCCTATTATTATATGGACCTCTGG	CARDNSHCTTTRCYYSYYYMDLW	IGHV3-21	IGHD2-2	IGHJ6	11	22	31	39
2	0.0027662517289073307	TGTGCGAGAGATAATTCACACTGTACAACCACCAGGTGCTACTACGACTACAATTACATGGATGTCTGG	CARDNSHCTTTRCYYDYNYMDVW	IGHV3-21	IGHD1-1	IGHJ6	11	22	28	39
2	0.0027662517289073307	TGTGCGAAAGATAGGGCGAGAGGGGTGAGGTATAGTGGGATCAACCCCGCCACCTTTGAATACTGG	CAKDRARGVRYSGINPATFEYW	IGHV3-23	IGHD1-26	IGHJ4	11	28	39	53
2	0.0027662517289073307	TGTGCGAGATGGAACCGACGTATTACGATTCTTGGAGTGATTCCGATAAATGACTACTGG	CARWNRRITILGVIPINDYW	IGHV1-18	IGHD3-3	IGHJ4	8	17	38	50
2	0.0027662517289073307	TGTGCGAGAGTGGATTCTTGGCATAATGATTCCCCCCTCAGTTCTCCCTTTGACTACTGG	CARVDSWHNDSPLSSPFDYW	IGHV5-51	IGHD3-10	IGHJ4	8	22	34	47
2	0.0027662517289073307	TGTGCGAGAGGTCTTTCGTATTACGACGATAGTAGTGGTTATTATCAATTTGACCTCTGG	CARGLSYYDDSSGYYQFDLW	IGHV1-2	IGHD3-22	IGHJ5	17	18	43	51
2	0.0027662517289073307	TGTGCGAAAGATGGATTGTTTGATGATGGTAGTGGTTATTACCAATACCCTGGTTACTGG	CAKDGLFDDGSGYYQYPGYW	IGHV1-2	IGHD3-22	IGHJ4	11	22	41	54
2	0.0027662517289073307	TGTGTGAAGTTTCCGGTTATAACAGCAGGCTACTATTACCTCGCCATGGACGTCTGG	CVKFPVITAGYYYLAMDVW	IGHV3-23	IGHD1-14	IGHJ6	7	10	20	44
2	0.0027662517289073307	TGTGGGAGGGCTATGTATAGTAGTAGTAGGCACTACTACTTCGGTGTGGACGTCTGG	CGRAMYSSSRHYYFGVDVW	IGHV1-18	IGHD2-2	IGHJ6	7	15	27	46
2	0.0027662517289073307	TGTGGGAGAGCTATGTATAGTAGTAGTAGACACTACTACTTCGGTGTGGACGTCTGG	CGRAMYSSSRHYYFGVDVW	IGHV1-18	IGHD2-2	IGHJ6	9	15	27	46
2	0.0027662517289073307	TGTACGAGACACGGGTTTTCTTCCCGCAGTCCTCGTCCGTCATACTTTGACTCCTGG	CTRHGFSSRSPRPSYFDSW	IGHV3-21	IGHD6-6	IGHJ4	8	31	38	42
2	0.0027662517289073307	TGTTTCTATACCCCGCCTGCCGGTAAATATTACGGCAACTGGTTCGACCCCTGG	CFYTPPAGKYYGNWFDPW	IGHV2-70	IGHD6-13	IGHJ5	2	5	12	35
2	0.0027662517289073307	TGTGTACACACCCCGCAGGCCAGTAAATATTACGGCAATTGGTTCGACCCTTGG	CVHTPQASKYYGNWFDPW	IGHV2-5	IGHD3-3	IGHJ5	9	27	33	35
2	0.0027662517289073307	TGTGTACACACCCCGCAGGCCAGTAAATATTACGGCAATTGGTTCGACCCCTGG	CVHTPQASKYYGNWFDPW	IGHV2-5	IGHD3-3	IGHJ5	9	27	33	35
2	0.0027662517289073307	TGTGCTAGAGAGGGCATTACCAGCACGGGCTACTATTACTACATGGACGTCTGG	CAREGITSTGYYYYMDVW	IGHV3-72	IGHD2-2	IGHJ6	10	17	23	29
2	0.0027662517289073307	TGTGCGCAGCGGTCGAGTGGACACAGCTACAACCCGGGCTACTTTGACTCCTGG	CAQRSSGHSYNPGYFDSW	IGHV3-23	IGHD5-18	IGHJ4	5	16	28	38
2	0.0027662517289073307	TGTGCGAGAGGCCCAAGTATCGGTGGCAGTGACTGGTCTGACTTAGCCTTCTGG	CARGPSIGGSDWSDLAFW	IGHV1-18	IGHD6-19	IGHJ4	9	25	36	40
2	0.0027662517289073307	TGTGCGAGAGGCCCAAGTATCGGTGGCAGTGACTGGTCTGACTTAGCCTATTGG	CARGPSIGGSDWSDLAYW	IGHV1-2	IGHD6-19	IGHJ4	9	25	36	40
2	0.0027662517289073307	TGTGCGAAGGATCTCTTCGTTGGTAACTACGAGGTTATTTTGAGTGGCTCCTGG	CAKDLFVGNYEVILSGSW	IGHV3-23	IGHD4-11	IGHJ5	13	22	30	49
2	0.0027662517289073307	TGTGCGAAAGTGGGCCGCGACCATACGACAGCTAACTGGGGATTTGAATCCTGG	CAKVGRDHTTANWGFESW	IGHV3-23	IGHD7-27	IGHJ4	9	29	41	42
2	0.0027662517289073307	TGTGCGAAAGATGAATCCGTCCGTGAGTCACCCCGTGGCTACTTTGACCTCTGG	CAKDESVRESPRGYFDLW	IGHV3-30	IGHD2-21	IGHJ4	11	25	31	38
2	0.0027662517289073307	TGTATATATACCCCGCCTTCCACTAAATACTACGGCAACTGGTTCGACCCCTGG	CIYTPPSTKYYGNWFDPW	IGHV2-5	IGHD3-22	IGHJ5	2	27	33	35
2	0.0027662517289073307	TGTACCTCAATTCGAGGGGCACCCGGTTACACCTGGGGCTGGTTCGACCCCTGG	CTSIRGAPGYTWGWFDPW	IGHV3-15	IGHD1-14	IGHJ5	5	22	32	38
2	0.0027662517289073307	TGTACATCAATTCGAGGGGAACCTGGTTACACCTGGGGCTGGTTCGACCCCTGG	CTSIRGEPGYTWGWFDPW	IGHV3-15	IGHD3-9	IGHJ5	4	22	28	38
2	0.0027662517289073307	TGTGCGAGACTCGATCAGAGTACAGATTTTCTCCACGGTATGGACGTCTGG	CARLDQSTDFLHGMDVW	IGHV5-51	IGHD2-8	IGHJ6	9	18	23	39
2	0.0027662517289073307	TGTGCGAGACACCGTCTGGTGGGAGCTACGTTCGGCGCTTTTGATGTCTGG	CARHRLVGATFGAFDVW	IGHV5-10-1	IGHD1-26	IGHJ3	10	18	28	36
2	0.0027662517289073307	TGTGCGAGAGATCGACCGAGTGGAGACAACTTTGGCCACTTTGACTACTGG	CARDRPSGDNFGHFDYW	IGHV3-21	IGHD5-18	IGHJ4	12	19	34	37
2	0.0027662517289073307	TGTGCGAGAGAGTCTGCGGGTTCGGGGAGGAACAACTGGTTCGACCCCTGG	CARESAGSGRNNWFDPW	IGHV4-59	IGHD3-10	IGHJ5	10	18	28	31
2	0.0027662517289073307	TGTGCGAGAGAGTCTGCGGGTTCGGGGAGAAACAACTGGTTCGACCCCTGG	CARESAGSGRNNWFDPW	IGHV4-59	IGHD3-10	IGHJ5	10	18	28	31
2	0.0027662517289073307	TGTGCGAAACCGGGGGCGGCTAATGGGAATGACTACGGTGACTTTTCCTGG	CAKPGAANGNDYGDFSW	IGHV3-23	IGHD4-17	IGHJ5	8	28	42	46
2	0.0027662517289073307	TGTGCACGGATCTCTCTGCAACGAACGGGCCGGTACTTCTTTGACCACTGG	CARISLQRTGRYFFDHW	IGHV2-70	IGHD1-1	IGHJ4	10	15	23	32
2	0.0027662517289073307	TGTGTACACAATATTGATGATGGTATTGATTTTTACTTTGGCTTCTGG	CVHNIDDGIDFYFGFW	IGHV2-5	IGHD2-15	IGHJ4	9	10	15	33
2	0.0027662517289073307	TGTGCTCACATGATCACTGGGGTGACGGGAACCTCGTTTGCCACCTGG	CAHMITGVTGTSFATW	IGHV2-5	IGHD7-27	IGHJ5	9	15	21	43
2	0.0027662517289073307	TGTGCGAGGTCGCACACTATAACTGCAACTAGGTGGTTCGACCCCTGG	CARSHTITATRWFDPW	IGHV3-23	IGHD1-7	IGHJ5	6	17	30	33
2	0.0027662517289073307	TGTGCGAGACGGCGTCAATACTTTGATAGTAGTGCATATGACTCCTGG	CARRRQYFDSSAYDSW	IGHV4-39	IGHD3-22	IGHJ4	9	18	33	38
2	0.0027662517289073307	TGTGCGAGAGTGATGTCAACATCTGGAAATGGGCGTTTCGACCCCTGG	CARVMSTSGNGRFDPW	IGHV1-18	IGHD1-1	IGHJ5	9	18	27	36
2	0.0027662517289073307	TGTGCGAGAGATTCCGGCCTGGAACGACCGAACCTTGTGGACTCCTGG	CARDSGLERPNLVDSW	IGHV1-46	IGHD1-1	IGHJ4	11	18	27	39
2	0.0027662517289073307	TGTGCGAGAGATATCGGCCTGGAACGACCCAATTTTGAGGAATATTGG	CARDIGLERPNFEEYW	IGHV1-18	IGHD1-1	IGHJ4	11	18	27	45
2	0.0027662517289073307	TGTGCGAGAGACCTTTACTCTCTTAGTAGTGGCCTTCTGGGCTACTGG	CARDLYSLSSGLLGYW	IGHV5-10-1	IGHD3-22	IGHJ4	8	23	31	41
2	0.0027662517289073307	TGTGCGAAAGCAGACGATGTTACTGGGACTGTTCCGCCGGGCTCCTGG	CAKADDVTGTVPPGSW	IGHV1-8	IGHD4-11	IGHJ5	6	18	24	43
2	0.0027662517289073307	TGTGCACACATGATCACTGGGGTGACTGGAACTTCGTTTGCCACGTGG	CAHMITGVTGTSFATW	IGHV2-5	IGHD1-7	IGHJ4	9	24	36	45
2	0.0027662517289073307	TGTGCACACATGATCACTGGGGAGACGGGAACCTCGTTTGCCAACTGG	CAHMITGETGTSFANW	IGHV2-5	IGHD7-27	IGHJ4	9	15	22	36
2	0.0027662517289073307	TGTGCGCTACTCGGGGTTGCATCTTATAATTGGTTTGACCCCTCG	CALLGVASYNWFDPS	IGHV3-48	IGHD3-10	IGHJ5	5	23	29	30
2	0.0027662517289073307	TGTGCGACTGACTATAGGGGCAGGTACACGGGGTTTGACTACTGG	CATDYRGRYTGFDYW	IGHV1-2	IGHD4-11	IGHJ4	6	8	13	33
2	0.0027662517289073307	TGTGCGAGAGATGTCCTGGGGATCGGCTACGCCTTTGATATCTGG	CARDVLGIGYAFDIW	IGHV4-31	IGHD7-27	IGHJ3	11	15	23	33
2	0.0027662517289073307	TGTGCGAAAGCACAACAGGCCCCGGGGAGGGCCTTTGACCACTGG	CAKAQQAPGRAFDHW	IGHV3-23	IGHD3-10	IGHJ4	9	22	28	32
2	0.0027662517289073307	TGTGCGAAAGAGGCAGGACATGGTATCTGGTACTTCGATTTGTGG	CAKEAGHGIWYFDLW	IGHV3-23	IGHD1-7	IGHJ2	10	21	25	26
2	0.0027662517289073307	TGTGCGACCTACTCAGGGAAACTAGATGCTTTTGAAATCTGG	CATYSGKLDAFEIW	IGHV1-46	IGHD2-15	IGHJ3	6	8	13	24
2	0.0027662517289073307	TGTGCGAGAGGTCTTGGCTCGGACAGTTATTATGGATACTGG	CARGLGSDSYYGYW	IGHV1-46	IGHD3-10	IGHJ4	13	14	32	36
2	0.0027662517289073307	TGTGCGAGAGAGACCCCAGGGGCTGGAGACTTTGAGTACTGG	CARETPGAGDFEYW	IGHV1-46	IGHD6-19	IGHJ4	10	16	25	28
2	0.0027662517289073307	TGTGCAAGAGATCCTCAGTCCGCAGTCCCCCTTGACTACTGG	CARDPQSAVPLDYW	IGHV3-74	IGHD2-21	IGHJ4	12	21	26	31
2	0.0027662517289073307	TGTGGAATAAGTGTCCCTGCGGTGTCATCGCTGGGCAACTGG	CGISVPAVSSLGNW	IGHV3-74	IGHD2-8	IGHJ4	3	20	24	37
2	0.0027662517289073307	TGTGTAAAAGATGATGCTTCGGGGAGTGTTGACTCCTGG	CVKDDASGSVDSW	IGHV3-9	IGHD3-10	IGHJ4	11	13	26	28
2	0.0027662517289073307	TGTGCGAGAATGGGACCTAACGCGTGGTTCGACCCCTGG	CARMGPNAWFDPW	IGHV3-48	IGHD1-26	IGHJ5	8	10	18	24
2	0.0027662517289073307	TGTGCAAGATCTTACTATTATAATGGTTTTGATATCTGG	CARSYYYNGFDIW	IGHV3-47	IGHD3-22	IGHJ3	8	11	21	22
2	0.0027662517289073307	TGTGTGAGGCCTATCCACTTCTACATGGACGTCTGG	CVRPIHFYMDVW	IGHV4-4	IGHD2-15	IGHJ6	7	11	15	16
2	0.0027662517289073307	TGTGCGAGTTCGGCGGACGGATATATTGACTACTGG	CASSADGYIDYW	IGHV4-4	IGHD5-12	IGHJ4	7	18	24	25
2	0.0027662517289073307	TGTGCGAGACACACCTACTATAAATATGACTATTGG	CARHTYYKYDYW	IGHV3-21	IGHD3-22	IGHJ4	8	14	20	26
2	0.0027662517289073307	TGTGCGAGAGACATTTCCTATACACCTAATTTCTGG	CARDISYTPNFW	IGHV3-33	IGHD2-8	IGHJ4	10	19	25	32
2	0.0027662517289073307	TGTGCAAGAGATCGTTCCTACGCTATGGACGTCTGG	CARDRSYAMDVW	IGHV3-74	IGHD1-7	IGHJ6	12	13	17	24
2	0.0027662517289073307	TGTGCAAGAGATCGTGCATACAGCCATGACTACTGG	CARDRAYSHDYW	IGHV3-74	IGHD5-18	IGHJ4	12	13	23	26
2	0.0027662517289073307	TGTACGAGACATGAGTACTGGAGGTTTCAATACTGG	CTRHEYWRFQYW	IGHV3-21	IGHD1-1	IGHJ4	8	16	21	30
2	0.0027662517289073307	TGTGCAACTTGGAGATTCTCATCCTGG	CATWRFSSW	IGHV6-1	IGHD3-3	IGHJ5	6	8	13	22
2	0.0027662517289073307	TGTGCAAGAGGGATTGGGGACGTCTGG	CARGIGDVW	IGHV3-74	.	IGHJ6	9	-1	-1	17
2	0.0027662517289073307	TGTACGGAGGGTGGTGGGGACTATTGG	CTEGGGDYW	IGHV3-21	IGHD2-15	IGHJ4	2	10	16	18
2	0.0027662517289073307	TGTGCGAACAATAACTATGGCTGC	CANNNYGC	IGHV3-21	IGHD3-10	IGHJ4	6	9	15	20
2	0.0027662517289073307	TGTGCGAAACCGGACGTCTGG	CAKPDVW	IGHV3-23	.	IGHJ6	8	-1	-1	11
1	0.0013831258644536654	TGTGCAAAAGATATATGGTCGCGTGGATACGCGGACCGTAGTAGTGGTTATTTTTTGGTTGGCGCCCCATTTGACTACTGG	CAKDIWSRGYADRSSGYFLVGAPFDYW	IGHV3-43	IGHD3-22	IGHJ4	15	38	51	69
1	0.0013831258644536654	TGTGCGAGGCTCGGTTATATCACCCATTGGACCGCCCCCCCCGACTACTACTATTACATGGACGTCTGG	CARLGYITHWTAPPDYYYYMDVW	IGHV4-59	IGHD1-14	IGHJ6	7	11	18	43
1	0.0013831258644536654	TGTGCGAGAGTGAAAAAAGAGAATGTTCCGGGGATAGCACCCCTGGGCTACTACTACATGGACGTCTGG	CARVKKENVPGIAPLGYYYMDVW	IGHV5-10-1	IGHD6-13	IGHJ6	8	27	38	47
1	0.0013831258644536654	TGTGCGAGACGGGGTTATTACGAGTTTCGGAGTGGTCACCGGGGCTACTACTACATGGACGTCTGG	CARRGYYEFRSGHRGYYYMDVW	IGHV1-46	IGHD3-3	IGHJ6	8	15	35	44
1	0.0013831258644536654	TGTGCGAAAGCCACCCAAACCTTATGGTTCGGGGAGTTAGTTGACTACTACTACATGGACGTCTGG	CAKATQTLWFGELVDYYYMDVW	IGHV3-23	IGHD3-10	IGHJ6	9	22	38	43
1	0.0013831258644536654	TGTGCGAAAGATAGGGCGAGAGGGGTGAAGTTTAGTGGAATCAACCCCGGCACCTTTGAATACTGG	CAKDRARGVKFSGINPGTFEYW	IGHV1-18	IGHD1-26	IGHJ4	11	32	37	53
1	0.0013831258644536654	TGTGTGAGAGATCAGGACTGGGACCTAGATCCCGAGGGCAACTACTACGGTATGGACGTGTGG	CVRDQDWDLDPEGNYYGMDVW	IGHV3-21	IGHD3-9	IGHJ6	12	15	20	40
1	0.0013831258644536654	TGTGCGCAGAGTTCTTATGATTTTGTGAGGCCTGGTCGCACGCCTAATACCCTTGACTCCTGG	CAQSSYDFVRPGRTPNTLDSW	IGHV2-26	IGHD3-16	IGHJ4	4	14	21	52
1	0.0013831258644536654	TGTGCGAGACGGGGATTTACGATTTTTGGAGTGGTTCCCACCCCGGGTTGGTTCGACCCCTGG	CARRGFTIFGVVPTPGWFDPW	IGHV4-39	IGHD3-3	IGHJ5	9	16	35	48
1	0.0013831258644536654	TGTGCGAGAGCGGGACCTGTCCCTCGACGGGTGGGAGCTACGGGGGATGCTTTTGATATCTGG	CARAGPVPRRVGATGDAFDIW	IGHV3-53	IGHD1-26	IGHJ3	9	30	40	45
1	0.0013831258644536654	TGTACGAGGCAAATATATTACTATGTGTCGACATTAATTGGGTCGGGCTACTTTGACTATTGG	CTRQIYYYVSTLIGSGYFDYW	IGHV4-59	IGHD3-10	IGHJ4	7	15	24	47
1	0.0013831258644536654	TGTGTGAGAGATAGCCCCCAAGTATACAACGATTTCTGGACCTACTACATGGACGTCTGG	CVRDSPQVYNDFWTYYMDVW	IGHV3-21	IGHD3-3	IGHJ6	11	28	39	41
1	0.0013831258644536654	TGTGCGAGAGCCCCGGACGTAATCCTTTATGATAGTAGTGGGGGTTACTTTGACTACTGG	CARAPDVILYDSSGGYFDYW	IGHV1-69	IGHD3-22	IGHJ4	9	27	40	45
1	0.0013831258644536654	TGTGCGAGAGAATGGAGGTGGGAGCTACTAGGTCGGTCCCATGATGCTTTTGATATCTGG	CAREWRWELLGRSHDAFDIW	IGHV1-18	IGHD1-26	IGHJ3	10	17	29	39
1	0.0013831258644536654	TGTGCGAAAGTTAAAGAGTCCTATTGTAGTAATATCAGCTGCTACTATCTTCACTACTGG	CAKVKESYCSNISCYYLHYW	IGHV3-23	IGHD2-2	IGHJ4	9	21	41	42
1	0.0013831258644536654	TGTGCACGGATGGCCTACAGATATTCTAACAATTCGCCCGCCATCTATTTTCAATATTGG	CARMAYRYSNNSPAIYFQYW	IGHV3-23	IGHD5-24	IGHJ1	4	39	45	57
1	0.0013831258644536654	TGTACTAGAGCGAGTATAGCAGCTCGTCTTTCCTTTTTCGACTACGGTATGGACGTCTGG	CTRASIAARLSFFDYGMDVW	IGHV3-73	IGHD6-6	IGHJ6	8	10	27	48
1	0.0013831258644536654	TGTACACGAGATTGTAATAGTCCCTCTTGCCATTCTGCCAGCCCCATCTTTGACTACTGG	CTRDCNSPSCHSASPIFDYW	IGHV3-35	IGHD2-2	IGHJ4	2	10	20	47
1	0.0013831258644536654	TGTGTGAAGTTTCCTGTTATAACAGCAAATTACTTCTTCCTCAATATGGACGTCTGG	CVKFPVITANYFFLNMDVW	IGHV3-23	IGHD1-14	IGHJ3	7	10	20	52
1	0.0013831258644536654	TGTGTGAAGTTTCCGGTTATAACAGCAGGTTACTACTATCTCGATATGGACGTCTGG	CVKFPVITAGYYYLDMDVW	IGHV3-23	IGHD1-14	IGHJ6	7	10	20	45
1	0.0013831258644536654	TGTGTGAAGCCTCCTGTTATTACAGCAAATTACTACTACTACGCCATGGACGTCTGG	CVKPPVITANYYYYAMDVW	IGHV3-72	IGHD3-22	IGHJ6	3	15	22	30
1	0.0013831258644536654	TGTGTAAAAGATACGACCAATAGTGTGACTATCCATGGCAATGGTTTTGATATCTGG	CVKDTTNSVTIHGNGFDIW	IGHV3-9	IGHD4-17	IGHJ3	12	24	30	40
1	0.0013831258644536654	TGTGCGACAGGACACTGTGGTGCTGACTGCTCCCACTCGAGGTCTTTTGATATTTGG	CATGHCGADCSHSRSFDIW	IGHV3-48	IGHD2-21	IGHJ3	6	15	30	43
1	0.0013831258644536654	TGTGCGAGATGGACACTTGATGGCAGCACCTCCTCCTACTATCACATGGACATCTGG	CARWTLDGSTSSYYHMDIW	IGHV4-55	IGHD5-24	IGHJ6	9	18	23	35
1	0.0013831258644536654	TGTGCGAGAGGATATCACAGCAGCAGCTGGTATGACCACAACTGGTGCGACCCCTGG	CARGYHSSSWYDHNWCDPW	IGHV1-8	IGHD6-13	IGHJ5	10	18	31	37
1	0.0013831258644536654	TGTGCGAGAGATATTGTAGTGGTGGTAGCTGCTAACGACCGGGAGTTTGACTACTGG	CARDIVVVVAANDREFDYW	IGHV1-2	IGHD2-15	IGHJ4	11	12	33	45
1	0.0013831258644536654	TGTGCGAAAGCGGGAGGGGATGTGCATGTCACTCAAAATAAATACATTGACTCCTGG	CAKAGGDVHVTQNKYIDSW	IGHV7-34-1	IGHD3-9	IGHJ4	7	32	39	42
1	0.0013831258644536654	TGTGCGAAAACCGGCCTTAATTACGATTTTTGGAGTGGTTACCCCTTTGACTACTGG	CAKTGLNYDFWSGYPFDYW	IGHV3-23	IGHD3-3	IGHJ4	8	19	40	44
1	0.0013831258644536654	TGTACTAGAGATCATTCACATAACTGGAACTACGCCCACTATGCTTTTGATATCTGG	CTRDHSHNWNYAHYAFDIW	IGHV3-49	IGHD1-7	IGHJ3	12	19	33	40
1	0.0013831258644536654	TGTTTTTACACCCCGCAAGCCAGTAAATACTACGGCAACTGGTTCGACCCCTGG	CFYTPQASKYYGNWFDPW	IGHV2-26	IGHD1-26	IGHJ5	2	27	33	35
1	0.0013831258644536654	TGTGTGTATACCCCGCCTGCCTCTAAATACTACGGCAACTGGTTCGACCCCTGG	CVYTPPASKYYGNWFDPW	IGHV2-5	IGHD3-22	IGHJ5	3	27	33	35
1	0.0013831258644536654	TGTGTACACACCCCGCGTGCCAGTAGATATTACGGCAATTGGTTCGACCCCTGG	CVHTPRASRYYGNWFDPW	IGHV2-70	IGHD3-3	IGHJ5	3	27	33	35
1	0.0013831258644536654	TGTGCGAGGGGGCTGGACCGCAATAGTTGTTGTGACGTTCTCTTTGACTACTGG	CARGLDRNSCCDVLFDYW	IGHV5-10-1	IGHD1-1	IGHJ4	7	24	29	41
1	0.0013831258644536654	TGTGCGAGACAGGGCAGTATCTTTGCCCCTTACACTTATTATTTTGACTCGTGG	CARQGSIFAPYTYYFDSW	IGHV4-39	IGHD3-10	IGHJ4	10	35	41	42
1	0.0013831258644536654	TGTGCGAGAGGCCGGGCCTTTGATACTAGTGGTTACCCTCTTTTTGACTACTGG	CARGRAFDTSGYPLFDYW	IGHV1-18	IGHD3-22	IGHJ4	9	20	34	42
1	0.0013831258644536654	TGTGCGAGAGATCGGACTTATCACTATGACAGTACTGGATCCTTTGACTACTGG	CARDRTYHYDSTGSFDYW	IGHV3-48	IGHD3-22	IGHJ4	12	18	37	41
1	0.0013831258644536654	TGTGCGAGAGATCATAGTGTCGATGGCTACAATTACCCTGGCCTTGCGTACTGG	CARDHSVDGYNYPGLAYW	IGHV3-48	IGHD5-24	IGHJ4	12	21	35	48
1	0.0013831258644536654	TGTGCGAGAGAAGAAGCAGTGGCGGGTTCGGGGGGCTTCCAGTATAAACACTGG	CAREEAVAGSGGFQYKHW	IGHV4-4	IGHD6-19	IGHJ4	10	14	26	49
1	0.0013831258644536654	TGTGCGAAACGGCGCGATGCGGTGGTAACTCCCCGGCGAGCTTTTGATATCTGG	CAKRRDAVVTPRRAFDIW	IGHV3-23	IGHD4-23	IGHJ3	8	19	31	39
1	0.0013831258644536654	TGTGCGAAAGATAGTTTTTTCGGCTGGGGATCAGGGCACTACTTTGACTCCTGG	CAKDSFFGWGSGHYFDSW	IGHV3-23	IGHD7-27	IGHJ4	11	23	31	37
1	0.0013831258644536654	TGTGCACACAAGACATATGATAGTTCGTCCCTATCGAACTGGTTCGACCCCTGG	CAHKTYDSSSLSNWFDPW	IGHV2-5	IGHD3-22	IGHJ5	9	15	23	36
1	0.0013831258644536654	TGTACTTCAATTCGAGGGGCAGAAGGTTACACCTGGGGCTGGTTCGACCCCTGG	CTSIRGAEGYTWGWFDPW	IGHV3-49	IGHD2-8	IGHJ5	5	27	32	38
1	0.0013831258644536654	TGTACAAAGGGGCGCGACAGCTGTCGTTCCGCATATGATGCTCTTGAGATATGG	CTKGRDSCRSAYDALEIW	IGHV3-50	IGHD1-1	IGHJ3	1	22	29	34
1	0.0013831258644536654	TGTGTTAAATTGACTTGGCACCCTGAATCGGGGAGTTATCCTGAATACTGG	CVKLTWHPESGSYPEYW	IGHV4-39	IGHD3-10	IGHJ4	3	27	38	41
1	0.0013831258644536654	TGTGCGCGAATGGGTAAAGACTCTGGTTCCCGGAGAGGTTTTGATATCTGG	CARMGKDSGSRRGFDIW	IGHV3-23	IGHD1-14	IGHJ3	5	23	29	38
1	0.0013831258644536654	TGTGCGAGTAGTCCCCAAGGAGCAGCAGGTCCGTACTACTTTGACTACTGG	CASSPQGAAGPYYFDYW	IGHV1-69	IGHD6-13	IGHJ4	7	20	27	32
1	0.0013831258644536654	TGTGCGAGGGTGGGGCGGGATAATGGGCATTACTACGACCTTGACTATTGG	CARVGRDNGHYYDLDYW	IGHV3-21	IGHD2-8	IGHJ4	7	20	25	33
1	0.0013831258644536654	TGTGCGAGGAATGCTCATGGGTGCTGCTACTACTACTACATGGACGTCTGG	CARNAHGCCYYYYMDVW	IGHV3-21	IGHD2-8	IGHJ6	7	10	14	26
1	0.0013831258644536654	TGTGCGAGAGTGGGGGATTACTATGATAGTAGTGGTTATTACCTCCACTGG	CARVGDYYDSSGYYLHW	IGHV4-34	IGHD3-22	IGHJ4	9	16	41	46
1	0.0013831258644536654	TGTGCGAGAGCTGCACATCGTTACGGACCCAACTACTACATGGACGTCTGG	CARAAHRYGPNYYMDVW	IGHV1-8	IGHD3-16	IGHJ6	9	16	22	31
1	0.0013831258644536654	TGTGCGAGAGGTTTGAAAGGTGCTAATAGTTACTGGCACTTCGATCTCTGG	CARGLKGANSYWHFDLW	IGHV1-8	IGHD2-15	IGHJ2	10	20	24	26
1	0.0013831258644536654	TGTGCGAGAGATCGACCGAGTGGATACAACTTTGGCCACTTTGACTACTGG	CARDRPSGYNFGHFDYW	IGHV3-30	IGHD5-18	IGHJ4	12	19	34	37
1	0.0013831258644536654	TGTGCGAGAGATCGACCGAGTGGAAACAACTTTGGCCACTTTGACTACTGG	CARDRPSGNNFGHFDYW	IGHV3-30	IGHD5-18	IGHJ4	12	19	34	37
1	0.0013831258644536654	TGTGCGAGAGATCGAATACCAGCTTCAATACAGGACTACTTCGACCCCTGG	CARDRIPASIQDYFDPW	IGHV3-21	IGHD2-2	IGHJ5	12	16	23	39
1	0.0013831258644536654	TGTGCGAGAGATGGTCCTAACATTTCGGCTCCCATCCCTTTTGACTACTGG	CARDGPNISAPIPFDYW	IGHV3-23	IGHD1-26	IGHJ4	11	27	33	39
1	0.0013831258644536654	TGTGCGAGAGATGGAATACCTTCTAATATACAAGACTACTTCGCCTCCTGG	CARDGIPSNIQDYFASW	IGHV3-11	IGHD2-21	IGHJ4	11	12	17	34
1	0.0013831258644536654	TGTGCGAGAGACCTCAAAAGTGGGTGGTTCAATGTTGCCATGGACGTCTGG	CARDLKSGWFNVAMDVW	IGHV1-69	IGHD1-14	IGHJ6	14	23	29	38
1	0.0013831258644536654	TGTGCGAGAGACCAGATTCGATTTTTGGAACGGGCCGACGTTGACTACTGG	CARDQIRFLERADVDYW	IGHV1-46	IGHD3-3	IGHJ4	10	18	28	40
1	0.0013831258644536654	TGTGCGAGAGACAGGAAAAGTGGCTGGTTCAATGTCGTTATGGACGTCTGG	CARDRKSGWFNVVMDVW	IGHV3-53	IGHD6-19	IGHJ6	10	18	27	39
1	0.0013831258644536654	TGTGCGAGAGAGGTTATAGCAGCAACTGATACTGATGCTTTTGATATCTGG	CAREVIAATDTDAFDIW	IGHV4-31	IGHD6-13	IGHJ3	10	14	31	32
1	0.0013831258644536654	TGTGCGAGAATACCCGACGGCTCGGGGAGTTTTGGCTGGTTCGACCACTGG	CARIPDGSGSFGWFDHW	IGHV4-4	IGHD3-10	IGHJ5	8	21	30	35
1	0.0013831258644536654	TGTGCACGGATCTCTCTGCAACGAACGGGCCGGTACTTCTTTGACTACTGG	CARISLQRTGRYFFDYW	IGHV2-26	IGHD1-1	IGHJ4	10	15	23	32
1	0.0013831258644536654	TGTACTAGAGTCGCTTTGGATTACTATGGTTCGGGTAACATGGACGTCTGG	CTRVALDYYGSGNMDVW	IGHV3-49	IGHD3-10	IGHJ6	9	19	34	37
1	0.0013831258644536654	TGTACCACAGAGCAACTGTGGCTCGGGAATTGGTTCTACTTTGACAACTGG	CTTEQLWLGNWFYFDNW	IGHV3-15	IGHD3-10	IGHJ4	10	14	26	35
1	0.0013831258644536654	TGCGCGAGAGCCGGATACAGCTTTGGTTACCGCCACGGTTTGGACGTCTGG	CARAGYSFGYRHGLDVW	IGHV1-2	IGHD5-18	IGHJ6	9	12	29	40
1	0.0013831258644536654	TGTGTGGGGGCTGGAATACGCTTTTTGCCTGTCCGGCTTGACCTCTGG	CVGAGIRFLPVRLDLW	IGHV1-46	IGHD3-3	IGHJ5	3	16	26	39
1	0.0013831258644536654	TGTGTGAAGGAAACTGGCTCTGGGGAACGAGGGTGCTTTGACTTCTGG	CVKETGSGERGCFDFW	IGHV3-23	IGHD1-1	IGHJ4	7	23	29	35
1	0.0013831258644536654	TGTGCCAATCTAGAAATTGGTAGTAGTTTTTTTCATCTTGACTACTGG	CANLEIGSSFFHLDYW	IGHV3-72	IGHD2-2	IGHJ4	4	19	26	37
1	0.0013831258644536654	TGTGCGAGCGAAGGAGTGGGAGCTCCCAGTGGGGGCTTCGACCCCTGG	CASEGVGAPSGGFDPW	IGHV4-34	IGHD1-26	IGHJ5	7	14	23	36
1	0.0013831258644536654	TGTGCGAGACGTCATGACTACGGTGACTACGGCTGGTTCGACCCCTGG	CARRHDYGDYGWFDPW	IGHV4-39	IGHD4-17	IGHJ5	9	10	30	32
1	0.0013831258644536654	TGTGCGAGACACGAATTTGGCACCTCGTCCGCCGCTTTTGATATCTGG	CARHEFGTSSAAFDIW	IGHV4-34	IGHD6-6	IGHJ3	8	19	30	33
1	0.0013831258644536654	TGTGCGAGAGTAACCCCGAGTATAGCAGCTCGTACCTTTGACTACTGG	CARVTPSIAARTFDYW	IGHV3-53	IGHD6-6	IGHJ4	9	16	32	35
1	0.0013831258644536654	TGTGCGAGAGGCCAAGGTAGAAGTGCCTGGTACCCTTTGGACTACTGG	CARGQGRSAWYPLDYW	IGHV4-34	IGHD6-19	IGHJ4	12	17	32	39
1	0.0013831258644536654	TGTGCGAGAGATTCTGGCCTGGAACGACCGAACCTTGTGGACTACTGG	CARDSGLERPNLVDYW	IGHV1-18	IGHD1-1	IGHJ4	11	18	27	39
1	0.0013831258644536654	TGTGCGAGAGATTCCGGCCTGGAACGACCGAACCTTGTGGACTCCTGG	CARDSGLERPNLVDSW	IGHV3-53	IGHD1-1	IGHJ4	11	18	27	39
1	0.0013831258644536654	TGTGCGAGAGATGCGTGGAACAACGGGGCGTCCACACTTGACAAGTGG	CARDAWNNGASTLDKW	IGHV4-31	IGHD1-1	IGHJ4	11	15	24	37
1	0.0013831258644536654	TGTGCGAGAGATATCGGCCTGGAACGACCCAATTTTGAGGAATATTGG	CARDIGLERPNFEEYW	IGHV2-26	IGHD1-1	IGHJ4	4	18	27	45
1	0.0013831258644536654	TGTGCGAGAGACGAAGGTGACTACGTCCCAACTGACTTTGACTACTGG	CARDEGDYVPTDFDYW	IGHV3-33	IGHD4-17	IGHJ4	10	15	25	34
1	0.0013831258644536654	TGTGCGAGAGAACCACGGGTACGGAGGGCTAGGGCTTTTGATATCTGG	CAREPRVRRARAFDIW	IGHV3-53	IGHD1-14	IGHJ3	10	11	16	33
1	0.0013831258644536654	TGTGCGAGAAGGGGGGGGAGCTTGACTTCTGGCTGGTTCGACCCCTGG	CARRGGSLTSGWFDPW	IGHV4-59	IGHD1-26	IGHJ5	8	15	21	32
1	0.0013831258644536654	TGTGCGAAAGATCAAAAGCCTGACAGTAGCTGGTCTTTTGACTACTGG	CAKDQKPDSSWSFDYW	IGHV3-23	IGHD6-13	IGHJ4	12	23	33	36
1	0.0013831258644536654	TGTGCGAAAGACCTCCGACTGGTACCCTGCTACGGTATGGACGTCTGG	CAKDLRLVPCYGMDVW	IGHV3-23	IGHD2-15	IGHJ6	10	26	32	36
1	0.0013831258644536654	TGTGCACGCATGATTACTGGGGTGACTGGAACTTCGTTTGCCAGCTGG	CARMITGVTGTSFASW	IGHV2-26	IGHD1-7	IGHJ4	7	24	36	44
1	0.0013831258644536654	TGTGCACGGGCTAGTATCAGTCAATACGACTACCACATGGACGTCTGG	CARASISQYDYHMDVW	IGHV2-26	IGHD3-9	IGHJ6	8	17	23	24
1	0.0013831258644536654	TGTGCACGGGCTAGTATCAGTCAATACGACTACCACATGGACGTCTGG	CARASISQYDYHMDVW	IGHV3-75	IGHD3-9	IGHJ6	4	17	23	24
1	0.0013831258644536654	TGTGCACGGAGTGGAGCCGGTCAGTTCGACTTCTACTTGGACGTCTGG	CARSGAGQFDFYLDVW	IGHV2-26	IGHD1-7	IGHJ6	9	22	26	28
1	0.0013831258644536654	TGTGCACACATGAATACTGGGGACACTGGCACTTCGTTCGGCACCTGG	CAHMNTGDTGTSFGTW	IGHV2-5	IGHD7-27	IGHJ5	9	15	22	35
1	0.0013831258644536654	TGTGCAAGAGATCGCTGGACAAGGGGTCAAGATGCTTTGGATTTTTGG	CARDRWTRGQDALDFW	IGHV1-2	IGHD1-20	IGHJ3	12	14	18	26
1	0.0013831258644536654	TGTGCAAGAGATCGCTGGACAAGGGGTCAAGATGCTTTGGATTTTTGG	CARDRWTRGQDALDFW	IGHV3-11	IGHD1-20	IGHJ3	12	14	18	26
1	0.0013831258644536654	TGTGCAAAAGATTCGGGCTATGATAGTAGTGGTTATTATGACTACTGG	CAKDSGYDSSGYYDYW	IGHV3-9	IGHD3-22	IGHJ4	11	17	37	38
1	0.0013831258644536654	TGTACAACAATAGGCCGCTTTGGATACCGCTACTTCTTTGACAACTGG	CTTIGRFGYRYFFDNW	IGHV3-15	IGHD5-18	IGHJ4	8	20	26	30
1	0.0013831258644536654	TGCGCCAGAGTTTTTCTCCGTGGGCGTCTGTTGTCCTTTGACTTCTGG	CARVFLRGRLLSFDFW	IGHV4-31	IGHD2-15	IGHJ4	9	15	19	35
1	0.0013831258644536654	TGTGTGAGAATATGGGGTGGCAGCATCTGGTACTTGGACCACTGG	CVRIWGGSIWYLDHW	IGHV1-18	IGHD6-13	IGHJ4	8	19	29	30
1	0.0013831258644536654	TGTGTAACTAACTATCGTGGTCAATACACGGGGTTAGACTTCTGG	CVTNYRGQYTGLDFW	IGHV1-2	IGHD2-8	IGHJ4	3	23	28	36
1	0.0013831258644536654	TGTGCCTTACTCGGAGTTACATCCCACACCTGGTTCGACCCCTGG	CALLGVTSHTWFDPW	IGHV3-60	IGHD4-23	IGHJ5	3	11	19	25
1	0.0013831258644536654	TGTGCGTCCCAAGGGGCGGTTTTTGGATATGCTTTTGATGTCTGG	CASQGAVFGYAFDVW	IGHV3-21	IGHD3-3	IGHJ3	5	19	26	28
1	0.0013831258644536654	TGTGCGTGTGATTATTGTAGTGATACGAGCTGCCCCGGATACTGG	CACDYCSDTSCPGYW	IGHV7-4-1	IGHD2-2	IGHJ4	5	12	32	39
1	0.0013831258644536654	TGTGCGGGACTCGGATTCCTAGGATATTTGGGTGATGACTACTGG	CAGLGFLGYLGDDYW	IGHV4-39	IGHD2-15	IGHJ4	9	16	27	35
1	0.0013831258644536654	TGTGCGAGTGACTATACTGGGACCTTCACGGGCTTTGACTACTGG	CASDYTGTFTGFDYW	IGHV1-2	IGHD1-26	IGHJ4	7	10	16	32
1	0.0013831258644536654	TGTGCGAGTACATCGAGCTTGGACTACTACTACATGGACGTCTGG	CASTSSLDYYYMDVW	IGHV1-18	IGHD6-6	IGHJ6	7	13	18	22
1	0.0013831258644536654	TGTGCGAGGGGATTGACTGGAACAACGCTCGCTATGGACGTCTGG	CARGLTGTTLAMDVW	IGHV3-30	IGHD1-1	IGHJ6	7	15	26	33
1	0.0013831258644536654	TGTGCGAGACGGGTGTATAGCAGCAGCTGGTTTTTTGACTACTGG	CARRVYSSSWFFDYW	IGHV4-31	IGHD6-13	IGHJ4	8	14	30	33
1	0.0013831258644536654	TGTGCGAGAGGGGGGGGTTCTTCACATCTATGGTTGGGGGCCTGG	CARGGGSSHLWLGAW	IGHV1-8	IGHD3-10	IGHJ5	10	27	39	40
1	0.0013831258644536654	TGTGCGAGAGATTTCGATATAGCAGACCGGCCCTTTGACTTCTGG	CARDFDIADRPFDFW	IGHV1-18	IGHD6-19	IGHJ4	11	17	24	32
1	0.0013831258644536654	TGTGCGAGAGATCTAGATATAGTGGGACCCGAGGCCGGCTACTGG	CARDLDIVGPEAGYW	IGHV3-21	IGHD1-26	IGHJ4	13	17	26	38
1	0.0013831258644536654	TGTGCGAGAGAAGGCGCGGGAAGGGGCTACACTGTGGACTTCTGG	CAREGAGRGYTVDFW	IGHV3-30	IGHD5-24	IGHJ4	10	24	30	36
1	0.0013831258644536654	TGTGCGAAATCCCATGCAGTAGGTGTCCACTACTTTGACTACTGG	CAKSHAVGVHYFDYW	IGHV3-23	IGHD2-15	IGHJ4	8	17	21	28
1	0.0013831258644536654	TGTGCGAAACCCCGTGGATACAGCTATGGTTACGGAGACTACTGG	CAKPRGYSYGYGDYW	IGHV3-23	IGHD5-18	IGHJ4	8	12	33	36
1	0.0013831258644536654	TGTGCGAAAGCCCCTTTCGCTTTTTGGAGTGGTTGCGACTACTGG	CAKAPFAFWSGCDYW	IGHV3-30	IGHD3-3	IGHJ4	6	20	33	36
1	0.0013831258644536654	TGTGCGAAAGAAGGTGACTACGGTGGTGTCTACTTTGACTACTGG	CAKEGDYGGVYFDYW	IGHV3-23	IGHD4-23	IGHJ4	10	14	26	29
1	0.0013831258644536654	TGTGCGAAAATTTCCCAGCGTAACTTGAGGGACGGTGGATTCTGG	CAKISQRNLRDGGFW	IGHV3-23	IGHD4-23	IGHJ4	8	31	37	41
1	0.0013831258644536654	TGTGCACGCTATGACGACTCGCAAAACGGCGCTTTTGACATCTGG	CARYDDSQNGAFDIW	IGHV2-5	IGHD2-2	IGHJ3	6	7	12	30
1	0.0013831258644536654	TGTGCAACTGCGGCCAAGTGGGAACAACTCCTTCCCTGTCACTGG	CATAAKWEQLLPCHW	IGHV3-13	IGHD1-26	IGHJ4	6	16	22	40
1	0.0013831258644536654	TGTGCAAGAGAGGGGTATGATTACGCCGACAGTTTGGACGTCTGG	CAREGYDYADSLDVW	IGHV3-13	IGHD3-16	IGHJ6	10	15	24	34
1	0.0013831258644536654	TGTGCAAAAGAGGGGCATAGAGGCCTCGATGCTTTTGATGTCTGG	CAKEGHRGLDAFDVW	IGHV3-13	IGHD2-2	IGHJ3	10	13	19	27
1	0.0013831258644536654	TGTGTGAGACAGGATAGTGGCTTCAGTACTTTTGATATTTGG	CVRQDSGFSTFDIW	IGHV5-78	IGHD5-12	IGHJ3	8	13	21	28
1	0.0013831258644536654	TGTGCGCGAGGTTATAAAAGTGGCTGGGATCTTGACGCCTGG	CARGYKSGWDLDAW	IGHV3-21	IGHD6-19	IGHJ5	9	18	26	33
1	0.0013831258644536654	TGTGCGAGGTCGCCAGGTGGTGAGGAGGCTTTTGATATCTGG	CARSPGGEEAFDIW	IGHV4-31	IGHD2-21	IGHJ3	7	15	22	27
1	0.0013831258644536654	TGTGCGAGACATGGCGTATTGTGGGGAAACTTTGACTACTGG	CARHGVLWGNFDYW	IGHV4-39	IGHD2-21	IGHJ4	12	16	23	28
1	0.0013831258644536654	TGTGCGAGAGTGTCTGGGGCAGCACGGATTATTGACTACTGG	CARVSGAARIIDYW	IGHV3-30	IGHD6-13	IGHJ4	9	18	23	31
1	0.0013831258644536654	TGTGCGAGAGATCTCATGGGGGAAGATAACCTTGACTACTGG	CARDLMGEDNLDYW	IGHV1-69	IGHD3-16	IGHJ4	14	16	22	31
1	0.0013831258644536654	TGTGCGAGAGATGGAACCCACTACGGTGACAACGGCTACTGG	CARDGTHYGDNGYW	IGHV4-31	IGHD4-17	IGHJ4	11	19	33	35
1	0.0013831258644536654	TGTGCGAAATACGCTGGAACTTACTGGTACTTCGATCTCTGG	CAKYAGTYWYFDLW	IGHV3-23	IGHD1-7	IGHJ2	8	13	20	21
1	0.0013831258644536654	TGTGCGAAAGTTAATTGGGCGACCACATCTCGTAACTCTTGG	CAKVNWATTSRNSW	IGHV3-23	IGHD4-23	IGHJ4	9	31	37	39
1	0.0013831258644536654	TGTGCACACTACACCCATCTGATCATCGCTTTTGATGTCTGG	CAHYTHLIIAFDVW	IGHV2-5	IGHD2-8	IGHJ3	8	9	14	27
1	0.0013831258644536654	TGTGCAAGGGATCCTCAGTCCGCAGTCCCCCTTGACTACTGG	CARDPQSAVPLDYW	IGHV3-74	IGHD2-21	IGHJ4	12	21	26	31
1	0.0013831258644536654	TGTGCAAGAGATCCTCAGTCCGCAGTCCCCCTTGATCACTGG	CARDPQSAVPLDHW	IGHV3-74	IGHD2-21	IGHJ4	12	21	26	37
1	0.0013831258644536654	TGTATGCCCCGAGGGGGTGGCTGGCGCGGCTTTGACTACTGG	CMPRGGGWRGFDYW	IGHV3-42	IGHD6-19	IGHJ4	3	16	23	29
1	0.0013831258644536654	TGTGTCGTTGGGGTGACTGGTCGCGTTTTTGACTACTGG	CVVGVTGRVFDYW	IGHV3-72	IGHD2-21	IGHJ4	3	11	18	27
1	0.0013831258644536654	TGTGTGAGATTTGACGGGAAAGGGGCCTTCGATACGTGG	CVRFDGKGAFDTW	IGHV7-81	IGHD3-22	IGHJ3	9	31	35	36
1	0.0013831258644536654	TGTGCCACAAGTCTTACAGAGGGAGCCTGGGACTACTGG	CATSLTEGAWDYW	IGHV3-15	IGHD1-26	IGHJ4	8	20	25	30
1	0.0013831258644536654	TGTGCCAGAGATAGGAATTGGAATGCTCTTGATTTGTGG	CARDRNWNALDLW	IGHV3-74	IGHD2-21	IGHJ3	11	13	17	22
1	0.0013831258644536654	TGTGCCAGAGAGGAGGCCCAGGGAGCAGCCCTTAAGTGG	CAREEAQGAALKW	IGHV3-66	IGHD1-26	IGHJ4	10	20	25	36
1	0.0013831258644536654	TGTGCGTCTATGAACTGGCACGATCCTTTTGACTCCTGG	CASMNWHDPFDSW	IGHV1-3	IGHD1-1	IGHJ4	5	12	22	27
1	0.0013831258644536654	TGTGCGTCTATGAACTGGCACGATCCTTTTGACCACTGG	CASMNWHDPFDHW	IGHV4-39	IGHD1-1	IGHJ4	5	12	22	27
1	0.0013831258644536654	TGTGCGAGCGCGACACATATCAAGGGATATGACAACTGG	CASATHIKGYDNW	IGHV3-21	IGHD2-15	IGHJ4	7	16	20	29
1	0.0013831258644536654	TGTGCGAGGCGTTCCTACAGTAATTCCCATGACTACTGG	CARRSYSNSHDYW	IGHV3-64	IGHD4-11	IGHJ4	7	14	22	29
1	0.0013831258644536654	TGTGCGAGATTTGACGGGAAAGGTTCTTTTGATACTTGG	CARFDGKGSFDTW	IGHV7-4-1	IGHD3-9	IGHJ3	8	9	14	25
1	0.0013831258644536654	TGTGCGAGACATTTGGATCAACTATACTTTGACTACTGG	CARHLDQLYFDYW	IGHV4-34	IGHD3-3	IGHJ4	8	11	16	24
1	0.0013831258644536654	TGTGCGAGACATCTGGAACAGTTGTACTTTGACTTTTGG	CARHLEQLYFDFW	IGHV4-39	IGHD1-1	IGHJ4	11	12	18	24
1	0.0013831258644536654	TGTGCGAGAGTCTGGGGGACCTACTACGCTACCAACTGG	CARVWGTYYATNW	IGHV3-48	IGHD1-26	IGHJ4	9	15	27	34
1	0.0013831258644536654	TGTGCGAGAGGCCTGAGTGAGGGGTATCCTGACTACTGG	CARGLSEGYPDYW	IGHV4-34	IGHD2-15	IGHJ2P	13	24	29	34
1	0.0013831258644536654	TGTGCGAGAATCGGAAATAGCAGTGGCTGGGGCTACTGG	CARIGNSSGWGYW	IGHV4-28	IGHD6-19	IGHJ4	9	16	29	32
1	0.0013831258644536654	TGTGCGAGAATGTACATACACCCCGCTTTTGATATCTGG	CARMYIHPAFDIW	IGHV4-28	IGHD2-8	IGHJ3	9	14	21	24
1	0.0013831258644536654	TGTGCGAAAGATTGGACACAAGATGAATTTGATCTCTGG	CAKDWTQDEFDLW	IGHV3-23	IGHD2-21	IGHJ3	11	16	24	27
1	0.0013831258644536654	TGTGCGAAAGATTATTCCTGGAACCAAATTGACCACTGG	CAKDYSWNQIDHW	IGHV1-3	IGHD1-1	IGHJ4	11	17	23	28
1	0.0013831258644536654	TGTGCGAAAGATTATTCCTGGAACCAAATTGACCACTGG	CAKDYSWNQIDHW	IGHV3-60	IGHD1-1	IGHJ4	11	17	23	28
1	0.0013831258644536654	TGTGCATTCAGCTACGGTGCCGGTGCTTTTGATATCTGG	CAFSYGAGAFDIW	IGHV3-13	IGHD4-17	IGHJ3	5	11	18	23
1	0.0013831258644536654	TGTGCAAGAGGGCGTTCCCGCTACTACTTTGACTACTGG	CARGRSRYYFDYW	IGHV3-74	IGHD1-1	IGHJ4	9	12	17	21
1	0.0013831258644536654	TGTGCAAAAGATCCTGGGAGCTCCTCGGGGGACGTCTGG	CAKDPGSSSGDVW	IGHV3-43	IGHD1-26	IGHJ6	11	14	21	29
1	0.0013831258644536654	TGTACAAAAGGAATCGGGAGAGCAGCTCCCGAATACTGG	CTKGIGRAAPEYW	IGHV3-42	IGHD6-6	IGHJ4	4	20	27	33
1	0.0013831258644536654	TGCGCGAAGATCCAGAATCTCCATGATGATAGCCACTGG	CAKIQNLHDDSHW	IGHV3-23	IGHD3-22	IGHJ4	7	25	31	34
1	0.0013831258644536654	TGTGTGAGACCTATCCACTTCTACATGGACGACTGG	CVRPIHFYMDDW	IGHV4-39	IGHD2-15	IGHJ6	9	11	15	16
1	0.0013831258644536654	TGTGTGAGAGGTGCCGACTGGAACTATGACTACTGG	CVRGADWNYDYW	IGHV7-4-1	IGHD1-1	IGHJ4	9	16	21	22
1	0.0013831258644536654	TGTGTAAGAGATAGCAGTTACGCTATGGACGTCTGG	CVRDSSYAMDVW	IGHV3-74	IGHD1-7	IGHJ6	11	14	19	24
1	0.0013831258644536654	TGTGCGAGGGGATATATGAGCAGTTATTACGACTGG	CARGYMSSYYDW	IGHV3-48	IGHD3-10	IGHJ4	7	21	28	31
1	0.0013831258644536654	TGTGCGAGACACACCTACTATCGATATGACTTCTGG	CARHTYYRYDFW	IGHV3-21	IGHD3-22	IGHJ4	8	14	21	26
1	0.0013831258644536654	TGTGCGAGACACACCTACTATCGATATGACGTCTGG	CARHTYYRYDVW	IGHV3-21	IGHD3-22	IGHJ4	8	14	21	32
1	0.0013831258644536654	TGTGCGAGACACACAAAATTCGCCTTCGACCCCTGG	CARHTKFAFDPW	IGHV4-31	IGHD3-9	IGHJ5	8	13	18	24
1	0.0013831258644536654	TGTGCGAGAGGCGGTTTCAGATACTTCCAGCACTGG	CARGGFRYFQHW	IGHV4-34	.	IGHJ1	11	-1	-1	20
1	0.0013831258644536654	TGTGCGAGAGGAGGAGGGTACTACTTTGACTTCTGG	CARGGGYYFDFW	IGHV4-4	.	IGHJ4	9	-1	-1	17
1	0.0013831258644536654	TGTGCGAGAGGAAGGGTAACTACGTTCTACTACTGG	CARGRVTTFYYW	IGHV1-8	IGHD4-11	IGHJ4	10	15	24	28
1	0.0013831258644536654	TGTGCGAGAGATGGGAAGGGTCCCAGTGACCGCTGG	CARDGKGPSDRW	IGHV3-21	IGHD7-27	IGHJ5	11	21	26	27
1	0.0013831258644536654	TGTGCGAAGTACTACAGTAATAACCTTGACCACTGG	CAKYYSNNLDHW	IGHV3-53	IGHD3-22	IGHJ4	6	15	24	25
1	0.0013831258644536654	TGTGCAAGAGGCCCCGGATATCTAATAGACGTCTGG	CARGPGYLIDVW	IGHV3-74	IGHD2-15	IGHJ6	9	15	20	27
1	0.0013831258644536654	TGTGCAAGAGATCGTGGATACAGCCATGACTACTGG	CARDRGYSHDYW	IGHV3-13	IGHD5-18	IGHJ4	12	13	23	26
1	0.0013831258644536654	TGTGCAAGAGATGTGTGGTCTGGTGGGGACGTCTGG	CARDVWSGGDVW	IGHV3-74	IGHD2-15	IGHJ6	11	20	25	26
1	0.0013831258644536654	TGTGCAAGAGATGATTCTTACGCCTTTGACTACTGG	CARDDSYAFDYW	IGHV3-74	IGHD3-3	IGHJ4	11	17	21	23
1	0.0013831258644536654	TGTGCAAGAGACGAGAGCTATGCTTTTGACGACTGG	CARDESYAFDDW	IGHV3-13	IGHD2-2	IGHJ4	10	16	22	24
1	0.0013831258644536654	TGTGGGAGAGACGGAAGGGGGCCCACTGACTACTGG	CGRDGRGPTDYW	IGHV3-21	IGHD1-14	IGHJ4	10	11	15	26
1	0.0013831258644536654	TGTGGAAGAGAACGCTGGGCAATGGGTGACTATTGG	CGRERWAMGDYW	IGHV3-74	IGHD2-8	IGHJ4	10	20	24	26
1	0.0013831258644536654	TGTACGAGAGATGATTCTCGCCGTATGGACGTCTGG	CTRDDSRRMDVW	IGHV3-73	.	IGHJ6	12	-1	-1	24
1	0.0013831258644536654	TGTACAAGCGATTACGGGTATTCCCTTGACTACTGG	CTSDYGYSLDYW	IGHV3-13	IGHD6-13	IGHJ4	11	14	20	25
1	0.0013831258644536654	TGTACAAAAGATTACTTCTACACTATGGACGTCTGG	CTKDYFYTMDVW	IGHV3-74	IGHD2-2	IGHJ6	11	12	21	24
1	0.0013831258644536654	TGTGCGCAAGAGTCTAGCAGTGGCTGGTGGTGG	CAQESSSGWWW	IGHV3-23	IGHD6-19	IGHJ4	10	14	27	30
1	0.0013831258644536654	TGTGCGAGAGGCCGGGGAGCCCATGACTACTGG	CARGRGAHDYW	IGHV3-48	IGHD3-10	IGHJ4	9	12	18	23
1	0.0013831258644536654	TGTGCGAGAGATCGAAACTGGCCTGACTTCTGG	CARDRNWPDFW	IGHV1-3	IGHD1-20	IGHJ5	12	15	20	29
1	0.0013831258644536654	TGTGCGAGAAGGGTCAGTGCTTTTGATATCTGG	CARRVSAFDIW	IGHV3-21	.	IGHJ3	8	-1	-1	17
1	0.0013831258644536654	TGCACAAGAAATTTAGAAGGCTACGAAAATTGG	CTRNLEGYENW	IGHV3-74	IGHD5-12	IGHJ4	8	18	25	30
1	0.0013831258644536654	TGCACAAGAAATTTAGAAGGCTACGAAAATTGG	CTRNLEGYENW	IGHV4-34	IGHD5-12	IGHJ4	1	18	25	30
1	0.0013831258644536654	TGTGCGAGAGATCGAGGCTTTTACTCTTGG	CARDRGFYSW	IGHV3-30	.	IGHJ4	12	-1	-1	17
1	0.0013831258644536654	TGTGCGAGAAATTGGATAACAGACTTCTGG	CARNWITDFW	IGHV4-28	IGHD3-16	IGHJ4	12	14	19	21
1	0.0013831258644536654	TGTGCGAAAGGTGGCTGGCTAGACGACTGG	CAKGGWLDDW	IGHV3-23	IGHD6-19	IGHJ4	9	10	17	21
1	0.0013831258644536654	TGTGCGAAAGGGGGGGACATGGACGTCTGG	CAKGGDMDVW	IGHV5-10-1	IGHD3-16	IGHJ6	6	9	13	16
1	0.0013831258644536654	TGTACAAGACCTACTTTTTGG	CTRPTFW	IGHV6-1	IGHD1-26	IGHJ1	8	10	14	18
