# Supplementary material for: Biomarkers and Immune Repertoire Metrics Identified by Peripheral Blood Transcriptomic Sequencing Reveal the Pathogenesis of COVID-19
Source: Front Immunol. 2021 Aug 24;12:677025. doi: 10.3389/fimmu.2021.677025 (PMC8421539; doi:10.3389/fimmu.2021.677025)
Supplement: Supplementary file 1 [file DataSheet_1.zip › TCR_BCR/IGH/convert.20S039621A.clonotypes.IGH.txt]

count	freq	cdr3nt	cdr3aa	v	d	j	VEnd	DStart	DEnd	JStart
38	0.05499276410998553	TGTGCACACAGGGGGAGGTATGGGGGAGCTATCGTTAGGGAGACCTGG	CAHRGRYGGAIVRETW	IGHV2-5	IGHD3-16	IGHJ5	10	20	36	43
12	0.017366136034732273	TGTGCGAAATTTGCGCAGGAGAGTAGTGGCTGGCTTAATACTGCTTTTCATATCTGG	CAKFAQESSGWLNTAFHIW	IGHV3-23	IGHD6-19	IGHJ3	8	24	32	41
11	0.015918958031837915	TGTATGACAAATCCTGGCTACTGG	CMTNPGYW	IGHV3-74	IGHD2-15	IGHJ4	2	10	14	17
10	0.01447178002894356	TGTGCGAAATTTGCGCAGGAGACTACTGGCTGGCTTAATACTGCTTTTCATATCTGG	CAKFAQETTGWLNTAFHIW	IGHV3-23	IGHD6-19	IGHJ3	8	26	32	41
8	0.011577424023154847	TGTGCAAAAAGTGATAGCAGCTCGGCCCCCTACTTTGGTTCGGGGAGTTCTATTGACTCCTGG	CAKSDSSSAPYFGSGSSIDSW	IGHV3-43	IGHD3-10	IGHJ4	8	30	48	52
7	0.010130246020260492	TGTGCACGGACGACAGGCTGGCTTCTAATAGGGAGTCTCTACTACTACGGTATGGACGTCTGG	CARTTGWLLIGSLYYYGMDVW	IGHV2-26	IGHD3-10	IGHJ6	9	30	35	38
7	0.010130246020260492	TGTGCGAAATTTGCGCAGGAGAGTGGTGGCTGGCTTAATACTGCTTTTCATATCTGG	CAKFAQESGGWLNTAFHIW	IGHV3-23	IGHD2-15	IGHJ3	8	21	28	41
7	0.010130246020260492	TGTGCACACAGAGGGATATTTGGGGGAATCATCGTTAGGGAGAACTGG	CAHRGIFGGIIVRENW	IGHV2-5	IGHD3-16	IGHJ4	11	18	36	43
7	0.010130246020260492	TGTACGAGACTTATTGAGGGAGTGCCGTCCGACTACTGG	CTRLIEGVPSDYW	IGHV4-39	IGHD3-16	IGHJ4	9	13	22	30
7	0.010130246020260492	TGTACGAGACTCCCAAACGGCAATCCCGGCGACTCCTGG	CTRLPNGNPGDSW	IGHV4-39	IGHD3-16	IGHJ5	9	11	18	29
6	0.008683068017366137	TGTGCGAGAGGCCGGACGATAGGTCGAGATACAGCGATGGTTTTTGACTCCTGG	CARGRTIGRDTAMVFDSW	IGHV3-11	IGHD5-18	IGHJ4	9	27	41	42
6	0.008683068017366137	TGTGTGAAAGGTCGGTGGGTGGGAGCAACTACACCGTTTGACAACTGG	CVKGRWVGATTPFDNW	IGHV3-23	IGHD1-26	IGHJ4	9	18	31	36
5	0.00723589001447178	TGTGCACGCATCGGGGCCCCCGACTTTTGGAGTGGCTCTTATTCCGTGGGTGCTTTTGATATCTGG	CARIGAPDFWSGSYSVGAFDIW	IGHV2-26	IGHD3-3	IGHJ3	7	20	45	50
5	0.00723589001447178	TGTGCACGGACGATAGGCTGGCTTCTAACAGGGAGTCTCTACTACTACGGTATGGACGTCTGG	CARTIGWLLTGSLYYYGMDVW	IGHV2-26	IGHD3-10	IGHJ6	9	30	35	38
5	0.00723589001447178	TGTGCGAAATTTGCGCAGGAGAGAACTGGCTGGCTTAATACTGCTTTTCATATCTGG	CAKFAQERTGWLNTAFHIW	IGHV3-23	IGHD6-19	IGHJ3	8	26	32	41
5	0.00723589001447178	TGTGCACACAGGGGGAGGTATGGGGGAGCCATCGTTAGGGAGACCTGG	CAHRGRYGGAIVRETW	IGHV2-5	IGHD3-16	IGHJ5	10	20	36	43
5	0.00723589001447178	TGTGCACACAGAGGGAGATATGGGGGGGTCATCGTTAGGGAGTACTGG	CAHRGRYGGVIVREYW	IGHV2-5	IGHD3-16	IGHJ4	11	20	36	42
5	0.00723589001447178	TGCAATTTCTATCATTCGGGGAGTTATGTTGACTACTGG	CNFYHSGSYVDYW	IGHV4-39	IGHD3-10	IGHJ4	1	4	26	28
5	0.00723589001447178	TGTGTGTACAGGACTTCTAGCGCTTTTCATATCTGG	CVYRTSSAFHIW	IGHV2-5	IGHD2-8	IGHJ3	3	5	9	21
4	0.005788712011577424	TGTGCGAGACGAACAGAGATGGCCACAAGTGGTGGTCTCCGATACTACTTTGACTACTGG	CARRTEMATSGGLRYYFDYW	IGHV4-39	IGHD5-24	IGHJ4	9	14	27	42
4	0.005788712011577424	TGTGCGAAGTCGAGTTGGGGGGGATACAGCTATGCCTATGATGCTTTTGATATCTGG	CAKSSWGGYSYAYDAFDIW	IGHV1-46	IGHD5-18	IGHJ3	6	21	33	37
4	0.005788712011577424	TGTGCGAGAGGTGGAGCCTACCACTGGGTGCGGCCATACTACTTTGACTACTGG	CARGGAYHWVRPYYFDYW	IGHV3-21	IGHD2-15	IGHJ4	9	17	23	36
4	0.005788712011577424	TGTGCACAAGATATGGGAGGTCGGTACCTGATACCGACTGCTTTTGATGTTTGG	CAQDMGGRYLIPTAFDVW	IGHV3-9	IGHD1-20	IGHJ3	13	30	35	38
4	0.005788712011577424	TGTGCAAGGAGTCCCCACCTGGATACAGCATGGGTGGGCTACTTTGATCAATGG	CARSPHLDTAWVGYFDQW	IGHV3-9	IGHD5-18	IGHJ4	6	14	28	38
4	0.005788712011577424	TGTGCGAGAGCCGGGAGAGGTAGGAGCTACCAGGACTTTGACTGCTGG	CARAGRGRSYQDFDCW	IGHV4-59	IGHD2-15	IGHJ4	9	19	31	34
4	0.005788712011577424	TGTGCGAGAGATGACGGTGGTTATTACCCCTCGGCCCTTGACTTGTGG	CARDDGGYYPSALDLW	IGHV3-11	IGHD3-22	IGHJ4	11	16	26	37
4	0.005788712011577424	TGTGTGAGAGTAAATTATGATTTTGGTCTAGACGTCTGG	CVRVNYDFGLDVW	IGHV3-30	IGHD3-16	IGHJ6	9	13	21	30
4	0.005788712011577424	TGTACGAGACTCCCACATGGCAATCCCGGCGACTCCTGG	CTRLPHGNPGDSW	IGHV4-39	IGHD1-26	IGHJ5	9	10	15	29
4	0.005788712011577424	TGTACGAGACTCCCACAGGGCAATCCCGGCGACTCCTGG	CTRLPQGNPGDSW	IGHV4-39	IGHD1-26	IGHJ5	9	10	15	29
3	0.004341534008683068	TGTGCGAGACATAATAGAGGGGGATATAGCGGTTACTCCCGGAGAAACTACTTTGACTACTGG	CARHNRGGYSGYSRRNYFDYW	IGHV4-59	IGHD5-12	IGHJ4	8	21	35	46
3	0.004341534008683068	TGTGCGAGACGGGTAGTAGCAGTTGGTAACCCCAGGCCCTACTACTTTGACTACTGG	CARRVVAVGNPRPYYFDYW	IGHV4-39	IGHD2-2	IGHJ4	9	16	27	39
3	0.004341534008683068	TGTGCGAGAGCCGCACGTGGGGTTCGGGGAGTTTACTTCGTTGATTTTGACTACTGG	CARAARGVRGVYFVDFDYW	IGHV4-4	IGHD3-10	IGHJ4	9	20	32	45
3	0.004341534008683068	TGTGCGAAGTCGAGTTGGGGGGGATACAGTTATGCCTATGATGCTTTTGATATCTGG	CAKSSWGGYSYAYDAFDIW	IGHV1-67	IGHD5-18	IGHJ3	3	21	33	37
3	0.004341534008683068	TGTGCGAAATTTGCGCAGGAGGCTACTGGCTGGCTTAATACTGCTTTTCATGTCTGG	CAKFAQEATGWLNTAFHVW	IGHV3-23	IGHD6-19	IGHJ3	8	26	32	41
3	0.004341534008683068	TGTGCGAAAGACCACTATGGTTCGGGGAGTTATTACCAAGGGTCCTTTGACTACTGG	CAKDHYGSGSYYQGSFDYW	IGHV3-23	IGHD3-10	IGHJ4	10	13	34	44
3	0.004341534008683068	TGTACAAAATCTACTGGGTGGCTGAGATCAGGTGGGCTTGATGCATTTGACTCCTGG	CTKSTGWLRSGGLDAFDSW	IGHV3-43	IGHD6-19	IGHJ4	8	17	23	45
3	0.004341534008683068	TGTGCGAAAAGATCATTATGGAGTGGGAGCGGCCCATTCTACTTTGACTACTGG	CAKRSLWSGSGPFYFDYW	IGHV3-23	IGHD1-26	IGHJ4	8	21	29	38
3	0.004341534008683068	TGTGCGAAAGATTTCCGCCCTGGCAGGGGCTGGTTAGAGTTTGACTACTGG	CAKDFRPGRGWLEFDYW	IGHV3-23	IGHD6-19	IGHJ4	11	22	33	39
3	0.004341534008683068	TGTGCGGCCACTTCGACTGGATATCTAAATTGGTATTTCCATCTCTGG	CAATSTGYLNWYFHLW	IGHV4-59	IGHD5-12	IGHJ2	5	17	23	30
3	0.004341534008683068	TGTGCGAGAGATTCTCTTCTCAGCATCCATTACCGGGTTGGCTACTGG	CARDSLLSIHYRVGYW	IGHV3-11	IGHD1-20	IGHJ4	11	30	35	37
3	0.004341534008683068	TGTGCACACAGAGGGGTATTTGGGGGATTCATCCTTAGGGAGTATTGG	CAHRGVFGGFILREYW	IGHV2-5	IGHD3-16	IGHJ4	11	18	36	45
3	0.004341534008683068	TGTGGAAGAGGACATGGCAGCTCGGCCGTCGACCCCTTTGACTTCTGG	CGRGHGSSAVDPFDFW	IGHV3-21	IGHD6-6	IGHJ4	3	16	27	35
3	0.004341534008683068	TGTGCGCGAAAAAGCATCAGTTGGCACCATGCTTTTGATGTCTGG	CARKSISWHHAFDVW	IGHV4-59	IGHD1-1	IGHJ3	5	17	22	28
3	0.004341534008683068	TGTGCGAGAGATAACATAGGAGTACCTGGTAACTTTGACTTCTGG	CARDNIGVPGNFDFW	IGHV4-4	IGHD2-2	IGHJ4	11	16	25	31
3	0.004341534008683068	TGTGCAACAGCGCGCCATTACTATGATACCTCTTTTGACTACTGG	CATARHYYDTSFDYW	IGHV1-24	IGHD3-22	IGHJ4	9	16	27	33
3	0.004341534008683068	TGTGCGAGAAAAATAGGGGGACCTAACCCATTTGACTACTGG	CARKIGGPNPFDYW	IGHV4-28	IGHD1-26	IGHJ4	10	12	24	30
3	0.004341534008683068	TGTGCGAGGATTAGTGGAAATTACTACTTTGACTACTGG	CARISGNYYFDYW	IGHV4-39	IGHD2-15	IGHJ4	7	11	16	21
3	0.004341534008683068	TGTGCGAGAGTTAAGTCACTCGATATTGGGGACCTCTGG	CARVKSLDIGDLW	IGHV3-21	IGHD2-15	IGHJ5	9	21	27	30
3	0.004341534008683068	TGTACGAGACTCTTTGATGGCTGTCCCGCTGACTACTGC	CTRLFDGCPADYC	IGHV4-39	IGHD5-24	IGHJ4	9	15	21	29
3	0.004341534008683068	TGTGCGAGGGTAACGGGGGGTGGTTCTGACTACTGG	CARVTGGGSDYW	IGHV4-31	IGHD1-14	IGHJ4	7	19	25	26
3	0.004341534008683068	TGTGTAAGAGAGGACAACTCCCATGACTCCTGG	CVREDNSHDSW	IGHV3-74	IGHD3-10	IGHJ4	10	15	21	23
3	0.004341534008683068	TGTGCGAGAGGAAATGTTGAATTTGACTACTGG	CARGNVEFDYW	IGHV4-4	.	IGHJ4	9	-1	-1	21
3	0.004341534008683068	TGTATTAGACATCGAGACGGCGCGTGGGGCTGG	CIRHRDGAWGW	IGHV3-73	IGHD1-26	IGHJ4	11	23	27	29
3	0.004341534008683068	TGCACATCTTTCGGGGAATTCACCTACTGG	CTSFGEFTYW	IGHV3-11	IGHD3-10	IGHJ4	1	9	16	23
3	0.004341534008683068	TGTGCACACGACATGGACGTCTGG	CAHDMDVW	IGHV2-5	.	IGHJ6	8	-1	-1	10
2	0.002894356005788712	TGTGCGAAAGATTACGCGTGGCCGGAGAACGTTGCAGCTGTGCCTGATGCTTTCTTTGACTTGTGG	CAKDYAWPENVAAVPDAFFDLW	IGHV3-23	IGHD2-2	IGHJ4	11	33	39	53
2	0.002894356005788712	TGTGCAAAAGCGTCCAGATATTGTAGTGGTGGTAGCTGCTACTCAGCTGAATACTTCCAGCACTGG	CAKASRYCSGGSCYSAEYFQHW	IGHV3-9	IGHD2-15	IGHJ1	9	16	43	45
2	0.002894356005788712	TGTGCGAAAGAGATGGCATTGAATACCTTAGGGGGAGTTATCGTCAATCCTTTTGACCACTGG	CAKEMALNTLGGVIVNPFDHW	IGHV3-23	IGHD3-16	IGHJ4	10	19	43	51
2	0.002894356005788712	TGTGCAAAACCACGACCCGATTGTAGTGGTGGCATTTGCTACTCCGCCGGTTTTGACTCCTGG	CAKPRPDCSGGICYSAGFDSW	IGHV3-43	IGHD2-15	IGHJ4	8	19	45	51
2	0.002894356005788712	TGTGCGAGCACGTGGGAATCGTACCACTTGTTATCGTACTACTACGGTATGGACGTCTGG	CASTWESYHLLSYYYGMDVW	IGHV3-21	IGHD5-12	IGHJ6	7	16	27	36
2	0.002894356005788712	TGTGCGAGACCCAGCCACTCTTCGTATGGTGGGACCTACTATGGAGCTTTTGATATCTGG	CARPSHSSYGGTYYGAFDIW	IGHV1-46	IGHD1-26	IGHJ3	8	23	40	45
2	0.002894356005788712	TGTGCGAGAGGACTTTACCACTACGGCGGTAACGTGCCCTATGGCTGGTTCGACCCCTGG	CARGLYHYGGNVPYGWFDPW	IGHV1-8	IGHD4-23	IGHJ5	10	19	32	44
2	0.002894356005788712	TGTGCGAGAGGACTTTACCACTACGGCGGTAACGTGCCCTATGGCTGGTTCGACCCCTGG	CARGLYHYGGNVPYGWFDPW	IGHV4-4	IGHD4-23	IGHJ5	9	19	32	44
2	0.002894356005788712	TGTGCGAGAGAGACATATTACGATGATTCGACTCGTTATGGCGGCTGGCTCGACCCCTGG	CARETYYDDSTRYGGWLDPW	IGHV3-21	IGHD3-9	IGHJ5	10	15	38	44
2	0.002894356005788712	TGTGCGATCTCCTATGGCGACACCGGTGGTATGTGGCTCTACTACCTTGACTACTGG	CAISYGDTGGMWLYYLDYW	IGHV1-3	IGHD4-23	IGHJ4	6	23	30	39
2	0.002894356005788712	TGTGCGATCTCGTATGGCGACAGCCGTAATATGTGGCTCTACTACCTTGACTACTGG	CAISYGDSRNMWLYYLDYW	IGHV1-3	IGHD3-3	IGHJ4	6	24	30	39
2	0.002894356005788712	TGTGCGAGATCTCTATTTTGTAGTAGAACCATCTGCTTCTACGGTATGGACGTCTGG	CARSLFCSRTICFYGMDVW	IGHV3-21	IGHD2-2	IGHJ6	8	17	36	45
2	0.002894356005788712	TGTGCGAGATCCGTAGCAGCAGCTGGTACAGGTTACCCTGATGCATTTGATATCTGG	CARSVAAAGTGYPDAFDIW	IGHV5-10-1	IGHD6-13	IGHJ3	8	13	28	38
2	0.002894356005788712	TGTGCGAGACGTCCCCCAAGGACACCCGGTGGTAATTTCGTGGGTTTTGACTATTGG	CARRPPRTPGGNFVGFDYW	IGHV5-10-1	IGHD4-23	IGHJ4	9	26	34	45
2	0.002894356005788712	TGTGCGAGACATTACTTTGATACTAGTGGGAGAACGCTTTATGGAATGGACGTCTGG	CARHYFDTSGRTLYGMDVW	IGHV3-33	IGHD3-22	IGHJ6	8	10	28	45
2	0.002894356005788712	TGTGCGAGACATGAACGCGAGTTTTGGAGTCGTTTCTACAACGGTTTGGACGTCTGG	CARHEREFWSRFYNGLDVW	IGHV4-39	IGHD3-3	IGHJ6	12	17	33	46
2	0.002894356005788712	TGTGCGAGACACATAAATGGGGGTAGTGCCTGGACCGCGAACTGGTTCGACCCCTGG	CARHINGGSAWTANWFDPW	IGHV5-10-1	IGHD2-15	IGHJ5	10	22	27	39
2	0.002894356005788712	TGTGCGAGAGTCCGTAGGTATAGCAGTGGCCGGTACCCCGTATACTTCCAGCACTGG	CARVRRYSSGRYPVYFQHW	IGHV3-21	IGHD6-19	IGHJ1	9	16	35	41
2	0.002894356005788712	TGTGCGAGAGCCGCGCGTGGGATTCGGGGAGTTTACTTCGTTGATTTTGACTCCTGG	CARAARGIRGVYFVDFDSW	IGHV4-4	IGHD3-10	IGHJ4	9	22	32	45
2	0.002894356005788712	TGTGCGAGAGATCCGGTGAATAACTATGGTTCGGGAGACAACTACTTGGACTGCTGG	CARDPVNNYGSGDNYLDCW	IGHV3-21	IGHD3-10	IGHJ4	12	22	34	40
2	0.002894356005788712	TGTGCGAAGTCGAGTTGGGGCGGATACAGTTATGCCTATGATGCATTTGATATCTGG	CAKSSWGGYSYAYDAFDIW	IGHV1-46	IGHD5-18	IGHJ3	6	21	33	37
2	0.002894356005788712	TGTGCGAAGTCGAGTTGGGGCGGATACAGTTATGCCTATGATGCATTTGATATCTGG	CAKSSWGGYSYAYDAFDIW	IGHV3-23	IGHD5-18	IGHJ3	7	21	33	37
2	0.002894356005788712	TGTGCGAAGTCGAGTTGGGGCGGATACAGCTTTGCCTATGATGCTTTTGATATCTGG	CAKSSWGGYSFAYDAFDIW	IGHV1-46	IGHD5-18	IGHJ3	6	21	30	37
2	0.002894356005788712	TGTGCGAAGTCGAGTTGGGGGGGATACAGTTATGCCTATGATGCTTTTGATATCTGG	CAKSSWGGYSYAYDAFDIW	IGHV1-46	IGHD5-18	IGHJ3	6	21	33	37
2	0.002894356005788712	TGTGCGAAGTCGAGTTGGGGGGGATACAGTTATGACTATGATGCTTTTGATATCTGG	CAKSSWGGYSYDYDAFDIW	IGHV1-46	IGHD5-18	IGHJ3	6	21	33	37
2	0.002894356005788712	TGTGCGAAATTTGCGCAGGAGAGTAGTGGCTGGCTTAATACTGCTTTTCATATGTGG	CAKFAQESSGWLNTAFHMW	IGHV3-23	IGHD6-19	IGHJ3	8	24	32	41
2	0.002894356005788712	TGTGCGAAATTTGCGCAGGAGAGAAGTGGCTGGCTTAATACTGCTTTTCATGTCTGG	CAKFAQERSGWLNTAFHVW	IGHV3-11	IGHD6-19	IGHJ3	6	24	32	41
2	0.002894356005788712	TGTGCGAAATTTGCGCAGGAGAGAAGTGGCTGGCTTAATACTGCTTTTCATATCTGG	CAKFAQERSGWLNTAFHIW	IGHV3-11	IGHD6-19	IGHJ3	6	24	32	41
2	0.002894356005788712	TGTGCGAAATTCGCGCAGGAGAGTGGTGGCTGGCTTAATACTGCTTTTCATATCTGG	CAKFAQESGGWLNTAFHIW	IGHV3-11	IGHD2-15	IGHJ3	6	21	28	41
2	0.002894356005788712	TGTGCGAAATATGCGCAGGAGAGTGGGGGCTGGCTTAATACTGCTTTTCATATGTGG	CAKYAQESGGWLNTAFHMW	IGHV3-23	IGHD1-26	IGHJ3	8	21	30	41
2	0.002894356005788712	TGTGCGAAAGAATGGGGCGGAGCCGGCTCTAGTTACGCTGCTCACTTTGACTATTGG	CAKEWGGAGSSYAAHFDYW	IGHV3-30	IGHD4-11	IGHJ4	10	29	35	43
2	0.002894356005788712	TGTGCGAAAAGGGACAATGATGACCACTACACGGGGCGGGACGTCTTCAAGTCCTGG	CAKRDNDDHYTGRDVFKSW	IGHV3-23	IGHD2-15	IGHJ5	8	22	30	52
2	0.002894356005788712	TGTTCGAAAGCCTTGGATTCTCTCGCCACACCGAGGGCGTACTCCGATCTCTGG	CSKALDSLATPRAYSDLW	IGHV3-23	IGHD2-8	IGHJ2	9	27	31	38
2	0.002894356005788712	TGTGTAAAGACTATTGTACAAATGGTGTATGCCTCAGGCCACTTTGACTACTGG	CVKTIVQMVYASGHFDYW	IGHV3-9	IGHD2-8	IGHJ4	7	11	31	40
2	0.002894356005788712	TGTGCCAGAGATCTAGGTCCCTATGGTGGGAGCTCCGGATGGCTCGACCCCTGG	CARDLGPYGGSSGWLDPW	IGHV4-30-2	IGHD1-26	IGHJ5	13	21	33	39
2	0.002894356005788712	TGTGCCAGAGATCAAGGTCCGTATGGTGGGAGTTCCGGATGGTTCGGCCCCTGG	CARDQGPYGGSSGWFGPW	IGHV4-30-2	IGHD1-26	IGHJ5	12	20	31	39
2	0.002894356005788712	TGTGCGAGGGAGGGCCGCACAGCAGTGGCTGGTATTGAGGCTTTTGATATCTGG	CAREGRTAVAGIEAFDIW	IGHV3-21	IGHD6-19	IGHJ3	7	20	33	35
2	0.002894356005788712	TGTGCGAGAGGGGGCACCTATGACAATAGTGCCTATTATCATTTCCTACACTGG	CARGGTYDNSAYYHFLHW	IGHV1-8	IGHD3-22	IGHJ1	10	17	37	48
2	0.002894356005788712	TGTGCGAAGAGTCCCTTGTATGATAGTAGTGGTTATGCTGCTTTTGACATCTGG	CAKSPLYDSSGYAAFDIW	IGHV3-23	IGHD3-22	IGHJ3	7	18	33	34
2	0.002894356005788712	TGTGCGAAACGTATAGCAGTGGCTGGTAAACGGAAGTACTACTTTGACTACTGG	CAKRIAVAGKRKYYFDYW	IGHV4-59	IGHD6-19	IGHJ4	6	10	27	34
2	0.002894356005788712	TGTGCGAAAGATCGCTCTGTTGGGAGCTACCGATCTTACTACTTTGACTCCTGG	CAKDRSVGSYRSYYFDSW	IGHV3-23	IGHD1-26	IGHJ4	12	20	29	36
2	0.002894356005788712	TGTACAAGAGATCCGTATTGGGGACTGCAAATGCCCGATGCTTTTGATTTGTGG	CTRDPYWGLQMPDAFDLW	IGHV3-74	IGHD2-21	IGHJ3	12	18	27	36
2	0.002894356005788712	TGTTCGGTAACCTTCGGTCGGGACGATTATATCTACTACTTTGACAACTGG	CSVTFGRDDYIYYFDNW	IGHV3-74	IGHD5-12	IGHJ4	2	22	28	33
2	0.002894356005788712	TGTGCGAGAGGTTACTATGATACGGACTGGCTGTACTACTTTGACTACTGG	CARGYYDTDWLYYFDYW	IGHV1-8	IGHD3-22	IGHJ4	10	11	21	32
2	0.002894356005788712	TGTGCGAGGGCGTCCCTAGTTACCAGTGGCCGCGACTTTGACTACTGG	CARASLVTSGRDFDYW	IGHV7-4-1	IGHD4-23	IGHJ4	7	17	24	34
2	0.002894356005788712	TGTGCGAGACCAAGGGGGCCCGTGGATCTAGGACTATTCGCCCCCTGG	CARPRGPVDLGLFAPW	IGHV3-23	IGHD5-12	IGHJ5	6	20	30	36
2	0.002894356005788712	TGTGCGAGAGGACGTGGGAGCTACTCGTCTGATGCTTTTGATATCTGG	CARGRGSYSSDAFDIW	IGHV3-21	IGHD1-26	IGHJ3	9	13	24	29
2	0.002894356005788712	TGTGCGAGAAAGGGGGAGGGCTACAATCAGTACTACTTTGACTACTGG	CARKGEGYNQYYFDYW	IGHV4-4	IGHD5-24	IGHJ4	8	18	26	28
2	0.002894356005788712	TGTGCGAAATCAGGCCGCTACGGTGATGACTCCGGTCTTGACTACTGG	CAKSGRYGDDSGLDYW	IGHV3-23	IGHD4-23	IGHJ4	8	17	34	37
2	0.002894356005788712	TGTGCGAAAGATCTTCGGAGCGCCAGCTGGTCCTACTTTGACTTCTGG	CAKDLRSASWSYFDFW	IGHV3-23	IGHD2-2	IGHJ4	14	23	30	32
2	0.002894356005788712	TGTGCACACACCAAGTATGATACTGGCCCTTACCCCTTTGACTACTGG	CAHTKYDTGPYPFDYW	IGHV2-5	IGHD3-22	IGHJ4	9	15	21	35
2	0.002894356005788712	TGTGCACACAGAGGGGTATTTGGGGGATTCATCCTTAGGGAATATTGG	CAHRGVFGGFILREYW	IGHV2-5	IGHD3-16	IGHJ4	11	18	36	45
2	0.002894356005788712	TGTGCACACAGAGGGATGTTTGGGGGAGCCATTACTAGGGAGCACTGG	CAHRGMFGGAITREHW	IGHV2-5	IGHD3-16	IGHJ2P	11	17	27	38
2	0.002894356005788712	TGTGCACACAGAGGGAGATTTGCGGGGATCATTATTAGGGAGACCTGG	CAHRGRFAGIIIRETW	IGHV2-5	IGHD7-27	IGHJ5	11	23	29	43
2	0.002894356005788712	TGTGCACACAGAGGAATCTATGGGGGAGTCATCGTTAGGGAGAACTGG	CAHRGIYGGVIVRENW	IGHV2-5	IGHD3-16	IGHJ4	11	20	36	43
2	0.002894356005788712	TGTGCACAACGAGGGACGTTTGGGGGATTTATCGTTAGGGAGTACTGG	CAQRGTFGGFIVREYW	IGHV2-5	IGHD3-16	IGHJ4	7	15	36	42
2	0.002894356005788712	TGTGCAAAAAGTGGTTCGGGGAGTTATTTGAACTACTTTCACTACTGG	CAKSGSGSYLNYFHYW	IGHV3-9	IGHD3-10	IGHJ4	8	11	27	31
2	0.002894356005788712	TGTACCGCAGAATTTCTTGGCTGGAACGGCTTTCCCCCTTTTGCCTGG	CTAEFLGWNGFPPFAW	IGHV3-15	IGHD1-1	IGHJ5	10	20	27	43
2	0.002894356005788712	TGCGCACACAGAGGGGTATTTGGGGGATTCATCCTTAGGGAATATTGG	CAHRGVFGGFILREYW	IGHV2-5	IGHD3-16	IGHJ4	11	18	36	45
2	0.002894356005788712	TGTGCGACTTATGTTTGGGGGACTTATCGTTATATTGACTTTGGG	CATYVWGTYRYIDFG	IGHV3-11	IGHD3-16	IGHJ4	6	8	33	43
2	0.002894356005788712	TGTGCGACACATTCCACTAACTCCAACTACTGGTTCGACCCCTGG	CATHSTNSNYWFDPW	IGHV4-39	IGHD3-10	IGHJ5	11	17	23	28
2	0.002894356005788712	TGTGCGAGAGTCCGTGGGAGTTACAGTTGGTACTTCGATCTCTGG	CARVRGSYSWYFDLW	IGHV3-21	IGHD3-10	IGHJ2	9	15	22	27
2	0.002894356005788712	TGTGCGAGAGTCGGTGGGGCCTACAGCTGGTACTTCGATATCTGG	CARVGGAYSWYFDIW	IGHV3-48	IGHD4-11	IGHJ2	9	20	25	26
2	0.002894356005788712	TGTGCGAGAGATTTAGGCAGTGCCTGGTACCAACCGGACTACTGG	CARDLGSAWYQPDYW	IGHV1-46	IGHD6-19	IGHJ4	11	16	29	36
2	0.002894356005788712	TGTGCGAGAGATGTGTCGGGGGGTCGGGGAGCGAGTGACTACTGG	CARDVSGGRGASDYW	IGHV4-30-2	IGHD3-10	IGHJ4	11	23	30	35
2	0.002894356005788712	TGTGCGAGAGATGCATCCTACCCCAGGGGGCTCTTTGAGTACTGG	CARDASYPRGLFEYW	IGHV4-4	IGHD2-15	IGHJ4	11	14	19	32
2	0.002894356005788712	TGTGCGAGAGAGACTCATGGGAGTTTCCACTCGGGTGACTACTGG	CARETHGSFHSGDYW	IGHV1-46	IGHD4-23	IGHJ4	10	19	29	35
2	0.002894356005788712	TGTGCGAAAGATTTTACTTGGAGCAGTGGTTGGTTCGATTGCTGG	CAKDFTWSSGWFDCW	IGHV3-30	IGHD6-19	IGHJ5	11	21	28	30
2	0.002894356005788712	TGTGCACACAGCTCCCCAGACTACAACTACGCTATGGACGTCTGG	CAHSSPDYNYAMDVW	IGHV2-5	IGHD7-27	IGHJ6	10	12	18	19
2	0.002894356005788712	TGTGTACACCCTTCACGGCCTGGGTGGTACTTCGATCTCTGG	CVHPSRPGWYFDLW	IGHV2-5	IGHD7-27	IGHJ2	8	19	23	24
2	0.002894356005788712	TGTGCGCACAGTCGGAGCAATGGCTGGTTCCCCCACAACTGG	CAHSRSNGWFPHNW	IGHV2-5	IGHD6-19	IGHJ4	10	15	27	37
2	0.002894356005788712	TGTGCGGGACAGGATCGGGCCTTACTTTTTCTTGACTACTGG	CAGQDRALLFLDYW	IGHV4-39	IGHD3-22	IGHJ4	10	21	25	31
2	0.002894356005788712	TGTGCGAGACAAGAGACGAGACGAGATGCTTTTGATATCTGG	CARQETRRDAFDIW	IGHV5-51	IGHD6-6	IGHJ3	10	14	19	24
2	0.002894356005788712	TGTGCGAGAGATGAGTCCGGTGACTACGACTTTGACTACTGG	CARDESGDYDFDYW	IGHV3-21	IGHD4-17	IGHJ4	11	17	23	24
2	0.002894356005788712	TGTGCGAAATTAGACACAGGGATGGTTACGAGGCAATACTGG	CAKLDTGMVTRQYW	IGHV3-23	IGHD5-18	IGHJ4	8	21	29	36
2	0.002894356005788712	TGTGCAAGAGTAGTGGCTGGCCTAGATGCTCTTGATATCTGG	CARVVAGLDALDIW	IGHV6-1	IGHD6-19	IGHJ3	9	11	19	24
2	0.002894356005788712	TGTTCTCATATAGTGGGGGCTACAACGGGCGACTACTGG	CSHIVGATTGDYW	IGHV4-4	IGHD1-26	IGHJ4	2	8	26	30
2	0.002894356005788712	TGTGCGCGACACAGTACACGCTTCCCCGTTGACTACTGG	CARHSTRFPVDYW	IGHV5-78	IGHD2-8	IGHJ4	3	12	17	28
2	0.002894356005788712	TGTGCGGGCGCTTCGCGCCGGCAGTGTCCAGACTTCTGG	CAGASRRQCPDFW	IGHV4-30-2	IGHD2-2	IGHJ4	4	16	22	30
2	0.002894356005788712	TGTGCGAGTGTAGCGGATGGCACAGCGGGCGACATGTGG	CASVADGTAGDMW	IGHV4-4	IGHD5-24	IGHJ4	7	8	13	36
2	0.002894356005788712	TGTGCGAGATGGGACACTGGGAGGACTTTTGAGTTCTGG	CARWDTGRTFEFW	IGHV4-55	IGHD1-26	IGHJ4	9	17	22	27
2	0.002894356005788712	TGTGCGAGAGATGTAGCAGCAGCTGATCTTGACTACTGG	CARDVAAADLDYW	IGHV3-53	IGHD6-13	IGHJ4	11	13	24	28
2	0.002894356005788712	TGTGCAAGACTTATGGATGGTACGGCGGGGGACTATTGG	CARLMDGTAGDYW	IGHV4-39	IGHD6-19	IGHJ4	9	13	23	30
2	0.002894356005788712	TGTGCAAGAGGACCGTTCGGGGGCCGAGTTGATTATTTG	CARGPFGGRVDYL	IGHV3-74	IGHD3-10	IGHJ4	9	14	21	28
2	0.002894356005788712	TGTACTTGGATAGTGGGGGCGACCACGGGTGACTACTGG	CTWIVGATTGDYW	IGHV4-30-2	IGHD1-26	IGHJ4	2	9	26	29
2	0.002894356005788712	TGTGTGAGAGACGTCCTTTGGGGCTTTGATCTCTGG	CVRDVLWGFDLW	IGHV3-21	IGHD3-16	IGHJ3	10	16	22	24
2	0.002894356005788712	TGTGCGGGTTACACCGTTGCAGCAGCTGACTTGTGG	CAGYTVAAADLW	IGHV4-39	IGHD6-13	IGHJ4	5	18	25	26
2	0.002894356005788712	TGTGCGACCAGGGGGAGTTACGACAGTGACTACTGG	CATRGSYDSDYW	IGHV4-39	IGHD3-16	IGHJ4	6	10	19	26
2	0.002894356005788712	TGTGCGAGAGGAAATGTTGAATTCGACTACTGG	CARGNVEFDYW	IGHV4-4	.	IGHJ4	9	-1	-1	24
2	0.002894356005788712	TGTACGAGAGGAATGACTAGTCATGACTACTGG	CTRGMTSHDYW	IGHV3-23	IGHD4-11	IGHJ4	6	12	18	23
2	0.002894356005788712	TGTGTGCTAACACCAGCTGCCCACTACTGG	CVLTPAAHYW	IGHV1-67	IGHD2-2	IGHJ4	3	11	19	22
2	0.002894356005788712	TGTGCGGTGATTTCACTGGGTGGCACT	CAVISLGGT	IGHV1-18	IGHD7-27	IGHJ5	5	14	19	27
2	0.002894356005788712	TGTGTGGGAGGTCCCTTCTATTGG	CVGGPFYW	IGHV3-11	IGHD1-26	IGHJ4	3	4	9	17
2	0.002894356005788712	TGTGCGCGGCTCTGGTTCCCGTGG	CARLWFPW	IGHV4-39	IGHD3-9	IGHJ5	5	11	16	17
2	0.002894356005788712	TGTATGACAAATCCTGGCTATTGG	CMTNPGYW	IGHV3-74	IGHD2-15	IGHJ4	2	10	14	17
2	0.002894356005788712	TGTATGACAAACCCTGGGTACTGG	CMTNPGYW	IGHV3-74	IGHD4-23	IGHJ4	2	3	7	18
1	0.001447178002894356	TGTGCGAGACATGGAGCGTATGATTACGTTTGGGGGAGTTATCGTTATACCGACTACTACTACTACGGTATGGACGTCTGG	CARHGAYDYVWGSYRYTDYYYYGMDVW	IGHV4-39	IGHD3-16	IGHJ6	12	18	51	52
1	0.001447178002894356	TGTGCGAGAGAAAACTACTATGATAGTAGTGGTTATTACTACGTCTCCTTTGATGCCCCTTACTGGTACTTCGATCTCTGG	CARENYYDSSGYYYVSFDAPYWYFDLW	IGHV1-46	IGHD3-22	IGHJ2	10	15	43	60
1	0.001447178002894356	TGTGCGAGAGATCAACCGTATTACTATGATAGTAGTGGTTATTTGGGCTCGACTTCAGTCTTTGATATCTGG	CARDQPYYYDSSGYLGSTSVFDIW	IGHV3-53	IGHD3-22	IGHJ3	12	16	42	60
1	0.001447178002894356	TGTGCAAAGGATAGCAGTGGCTGGTACTTGGGCCCGCCGGTGTCAAAATATGTAGGTGCTTTTGATATCTGG	CAKDSSGWYLGPPVSKYVGAFDIW	IGHV3-74	IGHD6-19	IGHJ3	6	10	26	56
1	0.001447178002894356	TGTGCGAGAGATAGAGGGGCCCATATAGTGGCTACGATTAACCACTACTACTACGGTATGGACGTCTGG	CARDRGAHIVATINHYYYGMDVW	IGHV3-53	IGHD5-12	IGHJ6	11	22	39	43
1	0.001447178002894356	TGTGCGACCCTCGCAGGGGGTGTAGTGGTTATTACTACCACGGTCGGTGGTGCTTTTGATATCTGG	CATLAGGVVVITTTVGGAFDIW	IGHV1-46	IGHD3-22	IGHJ3	6	21	37	50
1	0.001447178002894356	TGTGCGAGAGATACTTCCAGTGGCTGTCCTAATGGTCTATGCCATGGAGGGTACTTCGATCTCTGG	CARDTSSGCPNGLCHGGYFDLW	IGHV3-30	IGHD2-8	IGHJ2	11	24	41	49
1	0.001447178002894356	TGTGCAAAAGATTTAGCCCAAGTGGCTACGACTTATTACTACTACTACTACGGTATGGACGTCTGG	CAKDLAQVATTYYYYYYGMDVW	IGHV3-43	IGHD5-12	IGHJ6	11	20	30	33
1	0.001447178002894356	TGTGTGAGAGAGGAAAGATATTGTACTACTAGCAGCTGCTCCAATCCTGCGTTCGACCCCTGG	CVREERYCTTSSCSNPAFDPW	IGHV5-78	IGHD2-2	IGHJ5	9	16	39	50
1	0.001447178002894356	TGTGCGACATACTTTTATTGTAGTAGTACCAGCTGCTACTACTACTACGGTATGGACGTCTGG	CATYFYCSSTSCYYYYGMDVW	IGHV4-55	IGHD2-2	IGHJ6	10	15	34	35
1	0.001447178002894356	TGTGCGAGACATAATAGAGGGGGATATACCGGTTACTCCCGGAGAAACTACTTTGACTACTGG	CARHNRGGYTGYSRRNYFDYW	IGHV4-55	IGHD1-20	IGHJ4	12	24	32	46
1	0.001447178002894356	TGTGCGAGACATAATAGAGGGGGATATAGCGGCTACTCCCGGAGAAACTACTTTGACTACTGG	CARHNRGGYSGYSRRNYFDYW	IGHV4-59	IGHD5-12	IGHJ4	8	21	35	46
1	0.001447178002894356	TGTGCGAGAGGTGGATATTGTAGTAGTACCAGCTGCTATGGGGACAACTGGTTCGACCCCTGG	CARGGYCSSTSCYGDNWFDPW	IGHV1-18	IGHD2-2	IGHJ5	9	12	39	43
1	0.001447178002894356	TGTGCGAGAGGAATAAGTCACAATTACTACGGTTCGACGACTTATTATATTTTTGACTATTGG	CARGISHNYYGSTTYYIFDYW	IGHV3-20	IGHD3-10	IGHJ4	9	22	48	51
1	0.001447178002894356	TGTGCGAGAGGAATAAGTCACAATTACTACGGTTCGACGACTTATTATATTTTTGACTATTGG	CARGISHNYYGSTTYYIFDYW	IGHV3-21	IGHD3-10	IGHJ4	9	22	48	51
1	0.001447178002894356	TGTGCGAGAGATTGTTACTATGGTTCGGGGAGTTATATGGAGGAAGATGCTTTTGATATCTGG	CARDCYYGSGSYMEEDAFDIW	IGHV3-33	IGHD3-10	IGHJ3	11	14	35	45
1	0.001447178002894356	TGTGCGAGAGATCGGGGCTACGGTGACTACGTTTACTACTACTACTACGGTATGGACGTCTGG	CARDRGYGDYVYYYYYGMDVW	IGHV3-53	IGHD4-17	IGHJ6	12	17	31	32
1	0.001447178002894356	TGTGCGAGAGATGGGGGGACTTATGATTACGTTTGGGGGAGTTACCCGAAATTTGACTACTGG	CARDGGTYDYVWGSYPKFDYW	IGHV4-31	IGHD3-16	IGHJ4	11	20	43	51
1	0.001447178002894356	TGTGCGAGAGAATTTTTGAATGATCGGGGAGTTATATTTCATTCCTACGGTATGGACGTCTGG	CAREFLNDRGVIFHSYGMDVW	IGHV3-11	IGHD3-10	IGHJ6	10	23	34	51
1	0.001447178002894356	TGTGCGGTACCGCGCAATTATTGTAGTGGTGGTTCTTGCTACTACTACTTTGACTCCTGG	CAVPRNYCSGGSCYYYFDSW	IGHV1-46	IGHD2-15	IGHJ4	5	18	32	42
1	0.001447178002894356	TGTGCGAGGGGCGGCTATTGTAGTAGTAGCACCTGCCATGAAAACTCTTTCGAGCCCTGG	CARGGYCSSSTCHENSFEPW	IGHV4-31	IGHD2-2	IGHJ5	7	15	39	48
1	0.001447178002894356	TGTGCGAGAGTCGGATCTCTAATAGAGCAGCAGCTGGTACTATTTGCTTTTGATATCTGG	CARVGSLIEQQLVLFAFDIW	IGHV1-46	IGHD6-13	IGHJ3	9	25	39	44
1	0.001447178002894356	TGTGCGAGAGCCCCAGCAGACTATTATACTGCGGGGGCTTATTATACCCATGGGTACTGG	CARAPADYYTAGAYYTHGYW	IGHV4-31	IGHD3-3	IGHJ4	9	38	47	54
1	0.001447178002894356	TGTGCGAGAGGCTCTCCACCAACTCTGGTTCGGGGAATTATGACCTGGTTCGACCCCTGG	CARGSPPTLVRGIMTWFDPW	IGHV4-34	IGHD3-10	IGHJ5	11	21	40	44
1	0.001447178002894356	TGTGCGAGAGATCGCCCCCGTTATTATGGTGCGGGGACTTTTTATCCTTATGATATATGG	CARDRPRYYGAGTFYPYDIW	IGHV3-11	IGHD3-10	IGHJ3	12	20	44	46
1	0.001447178002894356	TGTGCGAGAGATACAACCGTATTACTATGGTTCGGGGAGTTATACGGTATGGACGTCTGG	CARDTTVLLWFGELYGMDVW	IGHV4-31	IGHD3-10	IGHJ6	11	17	42	48
1	0.001447178002894356	TGTGCAAAAGATGATATGGTTCGGGGAGTTATTAATGGTGGCTGGTACTTCGATCTCTGG	CAKDDMVRGVINGGWYFDLW	IGHV3-43	IGHD3-10	IGHJ2	11	14	33	41
1	0.001447178002894356	TGTGCTAAAGCCAGAGTTTGTACTGGTACCGACTGCCACCGGGTTTTGGACTACTGG	CAKARVCTGTDCHRVLDYW	IGHV1-45	IGHD1-1	IGHJ4	4	17	28	48
1	0.001447178002894356	TGTGCGGGACTTCTGAACCCTGTAGGAGTGCCTACTACTGAGAACTTCCACCTCTGG	CAGLLNPVGVPTTENFHLW	IGHV4-39	IGHD1-26	IGHJ1	9	31	37	43
1	0.001447178002894356	TGTGCGGGACTTATGAATCCTGTGGGAGTGGCTCCTTCTGAGTACTTCCACCTCTGG	CAGLMNPVGVAPSEYFHLW	IGHV4-39	IGHD1-26	IGHJ1	9	21	27	37
1	0.001447178002894356	TGTGCGATCTCCTATGGCGACACCAATAATATGTGGCTCTACTACTTTGACTACTGG	CAISYGDTNNMWLYYFDYW	IGHV1-69	IGHD2-8	IGHJ4	6	19	24	39
1	0.001447178002894356	TGTGCGATATCGTATGGCGACAGCCGTAATATGTGGCTCTACTACCTTGACTACTGG	CAISYGDSRNMWLYYLDYW	IGHV1-67	IGHD3-9	IGHJ4	3	6	13	39
1	0.001447178002894356	TGTGCGAGATGCGCCTATTGTATTGGTGGTGGCTGCTCGTACTACTTTGACTACTGG	CARCAYCIGGGCSYYFDYW	IGHV4-55	IGHD2-15	IGHJ4	9	15	36	38
1	0.001447178002894356	TGTGCGAGACTTCCCCCATTACTATGGTTCGGGGACGATGATGCTTTTGATATCTGG	CARLPPLLWFGDDDAFDIW	IGHV4-39	IGHD3-10	IGHJ3	9	17	34	37
1	0.001447178002894356	TGTGCGAGACAATCGGGTCAAGGTTACTATGATAGTAGTGGTTATCTTGACTACTGG	CARQSGQGYYDSSGYLDYW	IGHV5-10-1	IGHD3-22	IGHJ4	10	23	44	46
1	0.001447178002894356	TGTGCGAGAGGAAGTATTACGATTTTTGGAGTGGTTACTCCACACTTTGACTACTGG	CARGSITIFGVVTPHFDYW	IGHV1-8	IGHD3-3	IGHJ4	10	13	36	43
1	0.001447178002894356	TGTGCGAGAGATCCAACGGTTTTTGGAAAGGTTATTAGTTCCGGTTTTGACTACTGG	CARDPTVFGKVISSGFDYW	IGHV4-4	IGHD3-3	IGHJ4	12	15	36	45
1	0.001447178002894356	TGTGCGAGAGATGCTACCTTCGGGGAGTTATTTGGAAACTGGTACTTCGATCTCTGG	CARDATFGELFGNWYFDLW	IGHV3-30	IGHD3-10	IGHJ2	11	18	31	37
1	0.001447178002894356	TGTGCGAGAGACCACAATGGATATTTTGACTGGTTATTCAACTGGTTCGACCCCTGG	CARDHNGYFDWLFNWFDPW	IGHV3-33	IGHD3-9	IGHJ5	10	19	37	38
1	0.001447178002894356	TGTGCGAGAGAAACGTATTACTATGATAGTAGTGGTTATTCACCCCCTGACTACTGG	CARETYYYDSSGYSPPDYW	IGHV4-31	IGHD3-22	IGHJ4	10	12	39	47
1	0.001447178002894356	TGTGCGAGAATCCTGCGTTACTATGGTTCGGGGAGTTATTCTTCCACTGACTACTGG	CARILRYYGSGSYSSTDYW	IGHV4-34	IGHD3-10	IGHJ4	8	17	39	47
1	0.001447178002894356	TGTGCGAAGTCGAGTTGGGGCGGATACGGTTATGCCTATGATGCATTTGATATCTGG	CAKSSWGGYGYAYDAFDIW	IGHV1-46	IGHD1-14	IGHJ3	6	26	32	37
1	0.001447178002894356	TGTGCGAAGTCGAGTTGGGGCGGATACAGTTATGCCTATGATGCATTTGATATCTGG	CAKSSWGGYSYAYDAFDIW	IGHV7-34-1	IGHD5-18	IGHJ3	9	21	33	37
1	0.001447178002894356	TGTGCGAAATTTGCGCAGGAGAGAAGTGGCTGGCTTAATACTGCTTTTCATGTCTGG	CAKFAQERSGWLNTAFHVW	IGHV4-31	IGHD6-19	IGHJ3	6	24	32	41
1	0.001447178002894356	TGTGCGAAATCTGTTGCAGTGACACCAGTCGGTAGGGGTTTCCGTTTTGAATACTGG	CAKSVAVTPVGRGFRFEYW	IGHV3-72	IGHD3-9	IGHJ4	4	23	29	45
1	0.001447178002894356	TGTGCGAAATCTGTTGCAGTGACACCAGTCGGTAGGGGTTTCCGTTTTGAATACTGG	CAKSVAVTPVGRGFRFEYW	IGHV4-31	IGHD3-9	IGHJ4	6	23	29	45
1	0.001447178002894356	TGTACCACAGATCGCCATGATACTAGAAGAGACACTCATGATGCTATTGATTTCTGG	CTTDRHDTRRDTHDAIDFW	IGHV3-15	IGHD3-22	IGHJ3	12	16	25	35
1	0.001447178002894356	TGTGTGAGAGACGGGTCTCCTGCATCATACGGCGTTCATGCTTTTGATATCTGG	CVRDGSPASYGVHAFDIW	IGHV3-21	IGHD3-16	IGHJ3	10	23	28	37
1	0.001447178002894356	TGTGTACAAGATATAGGAGGTCGGCACCTGATACCGACTGCTTTTGATGTTTGG	CVQDIGGRHLIPTAFDVW	IGHV3-9	IGHD1-20	IGHJ3	14	30	35	38
1	0.001447178002894356	TGTGCGAGAGCACAAAGGGGTGGTTATTCTGGATCTGATACCTTTGATATCTGG	CARAQRGGYSGSDTFDIW	IGHV5-10-1	IGHD3-22	IGHJ3	8	19	27	35
1	0.001447178002894356	TGTGCGAGAGATCTCGCCATAGCAGCAGCTGCCACGAAACCCCTGGACGTCTGG	CARDLAIAAAATKPLDVW	IGHV3-20	IGHD6-13	IGHJ6	14	18	30	43
1	0.001447178002894356	TGTGCGAGAGATCGGCCGTTTAGTGGCAACGACCTGGATAGTTTTGATATCTGG	CARDRPFSGNDLDSFDIW	IGHV3-33	IGHD5-12	IGHJ3	12	20	31	41
1	0.001447178002894356	TGTGCGAGAGATCAAGGTCCCTATGGTGGGAGTTCCGGATGGTTCGACCCCTGG	CARDQGPYGGSSGWFDPW	IGHV1-46	IGHD1-26	IGHJ5	12	21	31	39
1	0.001447178002894356	TGTGCGAGAGATGTGGGATGGGTAGGAGATCGTTTCAATGGTATGGACGTCTGG	CARDVGWVGDRFNGMDVW	IGHV1-2	IGHD1-26	IGHJ6	11	12	17	42
1	0.001447178002894356	TGTGCGAGAGACCAGAGATGGCTACAATACCGGCCCGGCTGGTTCGACCCCTGG	CARDQRWLQYRPGWFDPW	IGHV3-53	IGHD5-24	IGHJ5	10	13	27	38
1	0.001447178002894356	TGTGCGAGAGACGTGGGATGGATAGGAGATCGCTTCAACGGTATGGACGTCTGG	CARDVGWIGDRFNGMDVW	IGHV1-3	IGHD5-24	IGHJ6	10	25	37	42
1	0.001447178002894356	TGTGCGAAAGATGTTAATTGGAACTACCCCCGACCTTGGTATTTCGATCTCTGG	CAKDVNWNYPRPWYFDLW	IGHV3-11	IGHD1-7	IGHJ2	11	14	26	36
1	0.001447178002894356	TGTGCACTCAGTCCTCGTGGACGTGGATTCTCCTATGGTTTCTTTGCCTCTTGG	CALSPRGRGFSYGFFASW	IGHV2-5	IGHD5-18	IGHJ4	10	20	39	41
1	0.001447178002894356	TGTGCAAGGAGTCCCCACCTGGATACAGCATGGGTGGCCTACTTTGATTTATGG	CARSPHLDTAWVAYFDLW	IGHV3-9	IGHD5-18	IGHJ4	6	14	28	38
1	0.001447178002894356	TGTGCAAAGAGTCCCCACCTGGATACAGCATGGGTGGGCTACTTTGATTACTGG	CAKSPHLDTAWVGYFDYW	IGHV3-9	IGHD5-18	IGHJ4	7	14	28	38
1	0.001447178002894356	TGTGCAAAAGATATCGGAGCAGGTCCGTCCTACTACTACGGTATGGACGTCTGG	CAKDIGAGPSYYYGMDVW	IGHV3-9	IGHD2-15	IGHJ6	13	17	21	29
1	0.001447178002894356	TGTGCAAAAGATATAAGGGGGAGGTATATCAGCAGCTGCGCTTTTGATGTCTGG	CAKDIRGRYISSCAFDVW	IGHV3-43	IGHD6-13	IGHJ3	14	22	37	39
1	0.001447178002894356	TGTGTGAGAGAGTACGGACCGGGGGGAACTCCTTGGTATTCCGATCTCTGG	CVREYGPGGTPWYSDLW	IGHV3-20	IGHD4-23	IGHJ2	10	19	31	33
1	0.001447178002894356	TGTGCGCGCATTCCTTTTGCCTCTGAATTCTGGAGTTGGATGGACCCCTGG	CARIPFASEFWSWMDPW	IGHV4-59	IGHD3-10	IGHJ5	5	31	36	42
1	0.001447178002894356	TGTGCGACCGATGGTGGAAAGGAACTTACTCCAAAGTACTTCCAACACTGG	CATDGGKELTPKYFQHW	IGHV3-21	IGHD3-3	IGHJ4	6	27	34	46
1	0.001447178002894356	TGTGCGAGTACCTACTACTATGAAAATAGTCCCAATACTTTCCCTATCTGG	CASTYYYENSPNTFPIW	IGHV4-39	IGHD3-22	IGHJ3	7	8	29	44
1	0.001447178002894356	TGTGCGAGCCGACCCTACGGTGGTAACTGGGTCGGATGCTTCCACCACTGG	CASRPYGGNWVGCFHHW	IGHV4-59	IGHD4-23	IGHJ1	7	14	27	38
1	0.001447178002894356	TGTGCGAGAGTTCCGGATTACTATGGTTCGGGGAGTTATCCTGACTACTGG	CARVPDYYGSGSYPDYW	IGHV3-21	IGHD3-10	IGHJ4	9	16	38	41
1	0.001447178002894356	TGTGCGAGAGGGTGGGCCGACGTATTACGATATTTTGACTGGCTCGAATGG	CARGWADVLRYFDWLEW	IGHV1-8	IGHD3-9	IGHJ4	10	19	41	48
1	0.001447178002894356	TGTGCGAGAGATAGGCGCGATGGTACATCTATCGTCAACTTTGACCACTGG	CARDRRDGTSIVNFDHW	IGHV3-21	IGHD1-1	IGHJ4	11	21	26	37
1	0.001447178002894356	TGTGCGAGAGAATTGCTTACTGGGAGGTACCCTGATTATCTTGACTGCTGG	CARELLTGRYPDYLDCW	IGHV3-23	IGHD1-26	IGHJ4	10	20	29	40
1	0.001447178002894356	TGTGCGAGAGAACCATACAGCTATGGTTATTCTGATGCTTTTGATATCTGG	CAREPYSYGYSDAFDIW	IGHV7-4-1	IGHD5-18	IGHJ3	10	14	28	32
1	0.001447178002894356	TGTGCGAAAGATCTCGGGGCCCGCGGGGTGGGGGCTACTCCAGACTCCTGG	CAKDLGARGVGATPDSW	IGHV3-23	IGHD1-26	IGHJ4	13	27	38	42
1	0.001447178002894356	TGTGCGAAAGAATACCCGAGGACGGGTTTCCAATATCCATTCGACCTCTGG	CAKEYPRTGFQYPFDLW	IGHV3-23	IGHD2-15	IGHJ5	10	30	37	39
1	0.001447178002894356	TGTGCAAAGGATGTGGTTAGGCAGAAGCTGGTAGGGGGAGCTGACCACTGG	CAKDVVRQKLVGGADHW	IGHV3-43	IGHD6-13	IGHJ4	11	20	32	41
1	0.001447178002894356	TGTGCAAAAGGAAGAGACGGCTACAATATGGGGGCCTACCTTGACTCCTGG	CAKGRDGYNMGAYLDSW	IGHV3-43	IGHD5-24	IGHJ4	9	12	26	35
1	0.001447178002894356	TGTGCAAAAGATTGGGATGTAGTGTCATATACCCCATTCTTTGACTGCTGG	CAKDWDVVSYTPFFDCW	IGHV3-9	IGHD2-15	IGHJ4	11	17	23	38
1	0.001447178002894356	TGTTCTGGCAGCTCGTCGTTCTCGGCTGAATGGTATTTCGATCTCTGG	CSGSSSFSAEWYFDLW	IGHV1-67	IGHD6-6	IGHJ2	2	7	16	30
1	0.001447178002894356	TGTTCAAGGGCGATGATAACGGTGGCTGGAAATTGGTTCGACCCCTGG	CSRAMITVAGNWFDPW	IGHV3-22	IGHD6-19	IGHJ5	4	21	28	33
1	0.001447178002894356	TGTGTGAAAGGTCGGTGGGTGGGAGCAACTACACCGTTTGACAGCTGG	CVKGRWVGATTPFDSW	IGHV3-35	IGHD1-26	IGHJ4	6	18	31	36
1	0.001447178002894356	TGTGTGAAAGGTCGGTGGGTGGGAGCAACCACACCGTTTGACAACTGG	CVKGRWVGATTPFDNW	IGHV3-23	IGHD1-26	IGHJ4	9	18	25	36
1	0.001447178002894356	TGTGTAAAAGATTTTACGGTGAATTATTCCTACGGTATGGACGTCTGG	CVKDFTVNYSYGMDVW	IGHV3-9	IGHD4-17	IGHJ6	11	14	21	36
1	0.001447178002894356	TGTGCGTCGGCCCCAAGAGAGGCTCACGGACCCCCCTTTGACTTCTGG	CASAPREAHGPPFDFW	IGHV1-69	IGHD3-16	IGHJ4	5	10	15	35
1	0.001447178002894356	TGTGCGTCGGCCCCAAGAGAGGCTCACGGACCCCCCTTTGACTTCTGG	CASAPREAHGPPFDFW	IGHV4-31	IGHD3-16	IGHJ4	5	10	15	35
1	0.001447178002894356	TGTGCGCGAGAGGTCCGTGGCTACGAGTACAATTACTTTCACTACTGG	CAREVRGYEYNYFHYW	IGHV4-39	IGHD5-12	IGHJ4	5	16	29	33
1	0.001447178002894356	TGTGCGGCCACTCCGACTGGTTACCTAAACTGGTACTTCGATCTCTGG	CAATPTGYLNWYFDLW	IGHV4-59	IGHD3-9	IGHJ2	5	14	22	28
1	0.001447178002894356	TGTGCGACCCCACTAATTAGCAGCAGCTGGTCAAGTGGGGACTACTGG	CATPLISSSWSSGDYW	IGHV3-23	IGHD6-13	IGHJ4	6	17	30	39
1	0.001447178002894356	TGTGCGAGTCGTGGGACAGGGTATGGTTCGGGGAGTCGAGACTACTGG	CASRGTGYGSGSRDYW	IGHV4-59	IGHD3-10	IGHJ4	7	21	35	39
1	0.001447178002894356	TGTGCGAGGGCGTCCCTAGTTACCAGTGGCCGCGACTTTGACTACTGC	CARASLVTSGRDFDYC	IGHV7-4-1	IGHD4-23	IGHJ4	7	17	24	34
1	0.001447178002894356	TGTGCGAGGAGGACGGATGACTACGGCGAAAGCTGGTTCGACCCCTGG	CARRTDDYGESWFDPW	IGHV4-4	IGHD4-17	IGHJ5	7	16	25	32
1	0.001447178002894356	TGTGCGAGACTTTCTCAATTTAGCAATGGCCGGGCGTTCGACTCCTGG	CARLSQFSNGRAFDSW	IGHV5-10-1	IGHD6-19	IGHJ5	9	20	29	35
1	0.001447178002894356	TGTGCGAGAGTTTCTCCTAGTAGCAGCTCGCCGCCCCTTGACTACTGG	CARVSPSSSSPPLDYW	IGHV4-34	IGHD2-15	IGHJ4	9	18	27	37
1	0.001447178002894356	TGTGCGAGAGCCCACCCCATAGCAGCAGCTGGTGGCGGAGTCTTTTGG	CARAHPIAAAGGGVFW	IGHV4-34	IGHD6-13	IGHJ4	9	18	32	45
1	0.001447178002894356	TGTGCGAGAGCCGGGGGCGGTTCGGGGAATAGGTGGTTCGACCCCTGG	CARAGGGSGNRWFDPW	IGHV4-34	IGHD3-10	IGHJ5	9	18	27	33
1	0.001447178002894356	TGTGCGAGAGGCCCCTCTGAGGGTGGCTCATTTCCCCTAGACTACTGG	CARGPSEGGSFPLDYW	IGHV1-8	IGHD5-12	IGHJ4	16	22	27	39
1	0.001447178002894356	TGTGCGAGAGGCCCGCATAGTAGTGGTTATTACCAGTTTGACTACTGG	CARGPHSSGYYQFDYW	IGHV4-34	IGHD3-22	IGHJ4	12	16	32	36
1	0.001447178002894356	TGTGCGAGAGGCCACTGGGGGAGTTTTTCTTACGGTATGGACGTCTGG	CARGHWGSFSYGMDVW	IGHV1-8	IGHD3-16	IGHJ6	12	15	24	36
1	0.001447178002894356	TGTGCGAGAGGGGTCCGGGGAGCCCAGAATGATGCTTTTGATACCTGG	CARGVRGAQNDAFDTW	IGHV1-2	IGHD3-10	IGHJ3	9	11	21	28
1	0.001447178002894356	TGTGCGAGAGGAGGGCTGAGTGGGAGCTCCTTCCTCCTTGACTACTGG	CARGGLSGSSFLLDYW	IGHV4-34	IGHD1-26	IGHJ4	10	18	27	37
1	0.001447178002894356	TGTGCGAGAGGAATGGGGCATTACTACTACTACGGTATGGACGTCTGG	CARGMGHYYYYGMDVW	IGHV1-8	IGHD2-2	IGHJ6	10	16	20	21
1	0.001447178002894356	TGTGCGAGAGATTTCAACTCTCCCAAGGACAGGCGATTTGACTACTGG	CARDFNSPKDRRFDYW	IGHV1-18	IGHD3-16	IGHJ4	11	15	25	36
1	0.001447178002894356	TGTGCGAGAGATCTAGGAGCTGGAACTACGGACCTCTTTGACTACTGG	CARDLGAGTTDLFDYW	IGHV4-31	IGHD1-7	IGHJ4	13	19	29	35
1	0.001447178002894356	TGTGCGAGAGATACTATGGTTCGGGGAGGAGATGCTTTTGATATCTGG	CARDTMVRGGDAFDIW	IGHV3-21	IGHD3-10	IGHJ3	11	12	27	30
1	0.001447178002894356	TGTGCGAGAGAACCCCTCCCCCTCTACGGTGACTACTTTGACTACTGG	CAREPLPLYGDYFDYW	IGHV3-30	IGHD4-17	IGHJ4	10	23	30	31
1	0.001447178002894356	TGTGCGAGAAGGCCCCGGCAGCTGGCCAGCGGGTGGTTCGACCCCTGG	CARRPRQLASGWFDPW	IGHV4-4	IGHD2-2	IGHJ5	8	17	24	33
1	0.001447178002894356	TGTGCGAGAAGACCCGATAGCAGCTCTAAGACTTGGTTCGACTCCTGG	CARRPDSSSKTWFDSW	IGHV4-28	IGHD6-6	IGHJ5	9	16	25	33
1	0.001447178002894356	TGTGCGAAATCGGCAGATTTAGCAGCAGCTGGCCACTTTGACTACTGG	CAKSADLAAAGHFDYW	IGHV3-23	IGHD6-13	IGHJ4	8	19	31	34
1	0.001447178002894356	TGTGCGAAATGGTTGGGAGTTTCGGGGAATTGGGTGGAGGACTACTGG	CAKWLGVSGNWVEDYW	IGHV3-23	IGHD3-10	IGHJ4	8	20	27	39
1	0.001447178002894356	TGTGCGAAAGTTTTATTCAGTGGCTGGGTGGTGTACTTTGACTACTGG	CAKVLFSGWVVYFDYW	IGHV3-23	IGHD6-19	IGHJ4	9	17	26	33
1	0.001447178002894356	TGTGCGAAAGTTAAAGGAATTCAGTCCGCAGCTGGCCTTGACTACTGG	CAKVKGIQSAAGLDYW	IGHV3-23	IGHD2-2	IGHJ4	9	27	34	37
1	0.001447178002894356	TGTGCGAAAGGCCGTTATAGCGGTGGCTGGGACGGCTTTGACTACTGG	CAKGRYSGGWDGFDYW	IGHV3-23	IGHD6-19	IGHJ4	9	15	33	35
1	0.001447178002894356	TGTGCGAAAGATCTTCGGAGCGGCAGCTGGTCCTACTTTGACTTTTGG	CAKDLRSGSWSYFDFW	IGHV3-23	IGHD6-13	IGHJ4	14	18	30	32
1	0.001447178002894356	TGTGCACGAATCTACGGTAATAACTCCCCCTTCTACTTTGACTTCTGG	CARIYGNNSPFYFDFW	IGHV3-75	IGHD3-10	IGHJ4	4	17	28	32
1	0.001447178002894356	TGTGCACACAAAGGTATAGCAGCAGCTCACAACTGGTTCGACCCCTGG	CAHKGIAAAHNWFDPW	IGHV2-5	IGHD6-13	IGHJ5	9	12	26	28
1	0.001447178002894356	TGTGGGAAAGCCTTAGTAACAACTGGCAAACCCACCTTTGATTACTGG	CGKALVTTGKPTFDYW	IGHV3-23	IGHD1-1	IGHJ4	9	18	25	35
1	0.001447178002894356	TGTACTAGGCGCAGAAAAGATGACAGTAGTGGTGACTTTGACTACTGG	CTRRRKDDSSGDFDYW	IGHV3-73	IGHD3-22	IGHJ4	7	19	32	34
1	0.001447178002894356	TGTACTAGAAAAGACCCAGTGACTGGGACGGGTGCTTTTGATATCTGG	CTRKDPVTGTGAFDIW	IGHV3-49	IGHD6-19	IGHJ3	8	16	29	32
1	0.001447178002894356	TGCGCGAAAGATATAGGGGTAACGAGGTCTCGGGGTTTCGACGGCTGG	CAKDIGVTRSRGFDGW	IGHV3-23	IGHD3-10	IGHJ6	11	29	34	39
1	0.001447178002894356	TGTGCGGGTTTTTCGAGTAGCGAAAGGAGGGTCTTTGACTACTGG	CAGFSSSERRVFDYW	IGHV4-31	IGHD2-15	IGHJ4	5	14	20	32
1	0.001447178002894356	TGTGCGAGGGGCCTTACTATGATAGTAGTGGTTATCGGGTACTGG	CARGLTMIVVVIGYW	IGHV4-34	IGHD3-22	IGHJ4	13	14	34	39
1	0.001447178002894356	TGTGCGAGATCAGTGGGAGCTCCTCGGTGGTGGTTCGACCCCTGG	CARSVGAPRWWFDPW	IGHV1-2	IGHD1-26	IGHJ5	8	11	20	30
1	0.001447178002894356	TGTGCGAGACTGGATAGTGGCTACGGCTACTACTTTGACTACTGG	CARLDSGYGYYFDYW	IGHV5-10-1	IGHD5-12	IGHJ4	9	13	24	27
1	0.001447178002894356	TGTGCGAGACGTAGAGATGGCTACAATCCTGCTTTTGATATCTGG	CARRRDGYNPAFDIW	IGHV4-39	IGHD5-24	IGHJ3	9	10	26	29
1	0.001447178002894356	TGTGCGAGAGTTGGCTCTATGGTTCGGGGAGTTATTGACTACTGG	CARVGSMVRGVIDYW	IGHV7-4-1	IGHD3-10	IGHJ4	9	16	33	34
1	0.001447178002894356	TGTGCGAGAGTCAGTGGGAGCTACTCAAACTACTTTGACTATTGG	CARVSGSYSNYFDYW	IGHV3-33	IGHD1-26	IGHJ4	9	12	24	28
1	0.001447178002894356	TGTGCGAGAGTAGAAGATGGGTACTTTTTGGGGATCGACTACTGG	CARVEDGYFLGIDYW	IGHV3-53	IGHD7-27	IGHJ4	9	28	35	36
1	0.001447178002894356	TGTGCGAGAGCACTCTATGGCGCGACCGCCCCCTTTGACTACTGG	CARALYGATAPFDYW	IGHV4-39	IGHD3-10	IGHJ4	8	14	19	32
1	0.001447178002894356	TGTGCGAGAGGGACGTATAGTAGTGGTTATTACCTTGACTACTGG	CARGTYSSGYYLDYW	IGHV1-8	IGHD3-22	IGHJ4	10	16	29	30
1	0.001447178002894356	TGTGCGAGAGATCGTAAGGCCACTGGCTGGTATTTTGACTACTGG	CARDRKATGWYFDYW	IGHV3-30	IGHD6-19	IGHJ4	12	23	31	33
1	0.001447178002894356	TGTGCGAGAGATCGTAAGGCCACTGGCTGGTATTTTGACTACTGG	CARDRKATGWYFDYW	IGHV4-31	IGHD6-19	IGHJ4	12	23	31	33
1	0.001447178002894356	TGTGCGAGAGACCCTCCCGCGGCAGCAACTGGTACTTACGGCTGG	CARDPPAAATGTYGW	IGHV1-18	IGHD6-13	IGHJ4	10	21	38	41
1	0.001447178002894356	TGTGCGAGAGAATATAGTGGCTACCATCCATACTTTGACTACTGG	CAREYSGYHPYFDYW	IGHV3-21	IGHD5-12	IGHJ4	10	11	23	30
1	0.001447178002894356	TGTGCGAAAGATCGAGCCCAGATGGACTACTGCTTTGACTACTGG	CAKDRAQMDYCFDYW	IGHV3-23	IGHD5-24	IGHJ4	12	19	24	27
1	0.001447178002894356	TGTGCAACATCGCGCCAGTACTACGATACCTCTTTTGACTACTGG	CATSRQYYDTSFDYW	IGHV1-18	IGHD3-9	IGHJ4	4	17	27	33
1	0.001447178002894356	TGTGCAACAAGGGGGCCGAGTGGGATCCACGGTATGGACGTCTGG	CATRGPSGIHGMDVW	IGHV1-24	IGHD1-26	IGHJ6	8	18	24	33
1	0.001447178002894356	TGTACTAGATGGGTAGTGCGAACTTCTGTACCTTTTGACTACTGG	CTRWVVRTSVPFDYW	IGHV3-73	IGHD1-1	IGHJ4	8	26	31	33
1	0.001447178002894356	TGTACTAGAGAAAGAATAGCAGTGGCTGGTACGAGGGGCTACTGG	CTRERIAVAGTRGYW	IGHV3-49	IGHD6-19	IGHJ4	10	15	32	38
1	0.001447178002894356	TGTGTCACAGGCTCTTTCATGACGATTCTTGGGGTGCCCTGG	CVTGSFMTILGVPW	IGHV3-15	IGHD3-3	IGHJ5	9	21	35	36
1	0.001447178002894356	TGTGTGGGAGAGCATTCCACCACAGTGACTGCTGGTGACTGG	CVGEHSTTVTAGDW	IGHV4-4	IGHD2-21	IGHJ4	10	24	32	37
1	0.001447178002894356	TGTGTGGAACGTGGGAACAACTGGGGGGCTTTTGGCCACTGG	CVERGNNWGAFGHW	IGHV3-11	IGHD1-1	IGHJ4	3	16	23	30
1	0.001447178002894356	TGTGCGACCGAGCTGGGAGAGAGTGGTACTTTTGATATTTGG	CATELGESGTFDIW	IGHV4-31	IGHD3-3	IGHJ3	6	20	26	28
1	0.001447178002894356	TGTGCGAGATCTCGGGTAATTGGGTACTACTTTGACTACTGG	CARSRVIGYYFDYW	IGHV4-31	IGHD5-24	IGHJ4	8	15	21	23
1	0.001447178002894356	TGTGCGAGACGGAAGTTGAGCGACTTCTACTTTGACTACTGG	CARRKLSDFYFDYW	IGHV4-34	IGHD1-1	IGHJ4	8	13	17	26
1	0.001447178002894356	TGTGCGAGAGCCCCTTACGGTGACTTTTACTTTGACTACTGG	CARAPYGDFYFDYW	IGHV3-30	IGHD4-17	IGHJ4	9	15	24	27
1	0.001447178002894356	TGTGCGAGAGCGAGTGGTGGTGACACTTACTTTGACTACTGG	CARASGGDTYFDYW	IGHV1-18	IGHD2-21	IGHJ4	9	13	23	27
1	0.001447178002894356	TGTGCGAGAGGGAGTTATTATAAATACTACTTTGACTACTGG	CARGSYYKYYFDYW	IGHV4-59	IGHD3-10	IGHJ4	9	10	22	24
1	0.001447178002894356	TGTGCGAGAGGGAGTATACAGTGGTCAACCTATGACTCCTGG	CARGSIQWSTYDSW	IGHV4-4	IGHD6-6	IGHJ4	9	11	17	32
1	0.001447178002894356	TGTGCGAGAGATATAGCAGTGGCTGGTAGACCAGACTACTGG	CARDIAVAGRPDYW	IGHV3-33	IGHD6-19	IGHJ4	11	12	27	33
1	0.001447178002894356	TGTGCGAGAATGGATACAATTCTGGTTTTCGGTGACCACTGG	CARMDTILVFGDHW	IGHV4-28	IGHD5-18	IGHJ4	9	10	17	32
1	0.001447178002894356	TGTGCGAAAGTAGAAGAGTGGCTGGCCCTCTTTGGCTACTGG	CAKVEEWLALFGYW	IGHV3-23	IGHD6-19	IGHJ4	9	16	24	29
1	0.001447178002894356	TGTGCGAAAGATCCCCGCTACATCGGGGAGTTTCCCGAATGG	CAKDPRYIGEFPEW	IGHV3-23	IGHD3-10	IGHJ4	12	22	31	39
1	0.001447178002894356	TGTGCAAGAGATGGGGGCAGCTCGGTCAACCTTGACTCCTGG	CARDGGSSVNLDSW	IGHV1-18	IGHD6-6	IGHJ4	11	16	23	31
1	0.001447178002894356	TCTGCGCGACTGCGGGATGGGAGCCCTGGAGACTCCTGG	SARLRDGSPGDSW	IGHV4-39	IGHD1-26	IGHJ4	9	17	23	30
1	0.001447178002894356	TGTTTCGGTGGATACAGCTACGGGCGGGGGGACTACTGG	CFGGYSYGRGDYW	IGHV5-51	IGHD5-18	IGHJ4	2	7	19	30
1	0.001447178002894356	TGTGTCTGTCTTGTGGAAGGTAACCCAGGTTTCTACTGG	CVCLVEGNPGFYW	IGHV4-39	IGHD2-21	IGHJ4	3	10	15	32
1	0.001447178002894356	TGTGCCAGAGCGTGGGACAGCAGCTGGCACCACTACTGG	CARAWDSSWHHYW	IGHV1-46	IGHD6-13	IGHJ4	9	17	26	31
1	0.001447178002894356	TGTGCGGCCCTACTCGGAGGTAATCCAGGTGACTACTGG	CAALLGGNPGDYW	IGHV4-4	IGHD2-15	IGHJ4	5	9	14	29
1	0.001447178002894356	TGTGCGAGTCTCACATCGTGGACGCTCTTTGACTACTGG	CASLTSWTLFDYW	IGHV3-21	IGHD5-12	IGHJ4	7	16	21	26
1	0.001447178002894356	TGTGCGAGTCCGGTGCAGGGTGGTAGCCGGTACTACTGG	CASPVQGGSRYYW	IGHV1-2	IGHD2-15	IGHJ4	7	18	26	31
1	0.001447178002894356	TGTGCGAGCCTTCGATGGCTACAATATTTTGACTACTGG	CASLRWLQYFDYW	IGHV4-39	IGHD5-24	IGHJ4	7	13	24	27
1	0.001447178002894356	TGTGCGAGGTTGATCAATGGGAGTCCTGCTGACTACTGG	CARLINGSPADYW	IGHV4-55	IGHD1-26	IGHJ4	7	17	22	29
1	0.001447178002894356	TGTGCGAGATCAACGTGGTCGGATGCTTTTGATATCTGG	CARSTWSDAFDIW	IGHV1-3	IGHD1-14	IGHJ3	8	12	18	21
1	0.001447178002894356	TGTGCGAGATGGGACACTGGGAGGACTTTTGAGTTCTGG	CARWDTGRTFEFW	IGHV4-39	IGHD1-26	IGHJ4	8	17	22	27
1	0.001447178002894356	TGTGCGAGACTCTTTGATGGCTGTCCCGCTGACTACTGC	CARLFDGCPADYC	IGHV6-1	IGHD5-24	IGHJ4	8	15	21	29
1	0.001447178002894356	TGTGCGAGACAGTACCTAACGGACTACTTTGACTACTGG	CARQYLTDYFDYW	IGHV4-31	IGHD2-2	IGHJ4	8	10	15	22
1	0.001447178002894356	TGTGCGAGAGTGGACGACGTCTACGGTATGGACGTCTGG	CARVDDVYGMDVW	IGHV4-39	IGHD1-1	IGHJ6	8	13	20	27
1	0.001447178002894356	TGTGCGAGAGATAAGAACACTGGCTACATTGACTACTGG	CARDKNTGYIDYW	IGHV3-30	IGHD1-20	IGHJ4	11	18	22	23
1	0.001447178002894356	TGTGCGAGAACGCCATCTTCTTATGGGAGCGACTATTGG	CARTPSSYGSDYW	IGHV3-48	IGHD1-26	IGHJ4	8	23	29	30
1	0.001447178002894356	TGTGCGAGAACGCCATCTTCTTATGGGAGCGACTACTGG	CARTPSSYGSDYW	IGHV3-64	IGHD1-26	IGHJ4	8	23	29	30
1	0.001447178002894356	TGTGCGAAAGACCAAACGTATAGTGGGAGCTACTGGTGG	CAKDQTYSGSYWW	IGHV3-23	IGHD1-26	IGHJ4	10	17	33	36
1	0.001447178002894356	TGTGCACATCATAGGAGTTATATTGCTTTTGATATCTGG	CAHHRSYIAFDIW	IGHV2-5	IGHD3-10	IGHJ3	7	13	20	23
1	0.001447178002894356	TGTGCAAGAGGGGGTTTGGACCATGCTTTTGATATCTGG	CARGGLDHAFDIW	IGHV3-74	IGHD3-16	IGHJ3	9	13	18	22
1	0.001447178002894356	TGTGCAAGAGGACCGTTCGGGGGCCGAGTTGATTATTTG	CARGPFGGRVDYL	IGHV3-13	IGHD3-10	IGHJ4	9	14	21	28
1	0.001447178002894356	TGTACTCATATAGTGGGGGCAACTACGGGTGACTACTGG	CTHIVGATTGDYW	IGHV3-42	IGHD1-26	IGHJ4	5	8	26	29
1	0.001447178002894356	TGTACGAGACTCCCACATGGCAATCCCGGCGACTCCTGG	CTRLPHGNPGDSW	IGHV4-39	IGHD1-26	IGHJ2	9	10	15	35
1	0.001447178002894356	TGTACGAGACTCCCAAACGGCAATCCCGGCGACTCCTGG	CTRLPNGNPGDSW	IGHV3-76	IGHD3-16	IGHJ5	8	11	18	29
1	0.001447178002894356	TGTGTGAGAGGCAATTACAATGCTTTTGACATCTGG	CVRGNYNAFDIW	IGHV3-35	IGHD5-24	IGHJ3	8	11	17	19
1	0.001447178002894356	TGTGTGAGAGACGTCCTTTGGGGCTTTGATCTCTGG	CVRDVLWGFDLW	IGHV3-35	IGHD3-16	IGHJ3	8	16	22	24
1	0.001447178002894356	TGTGTAAGAGATATGTGGGGAACGGGGGACTACTGG	CVRDMWGTGDYW	IGHV3-74	IGHD1-1	IGHJ4	11	18	23	27
1	0.001447178002894356	TGTGCGTTGTTCGGTGGGGGTGCATTTGATATCTGG	CALFGGGAFDIW	IGHV3-21	IGHD3-10	IGHJ3	5	8	13	20
1	0.001447178002894356	TGTGCGCACAGACATCTCAACACCTTCTTCAACTGG	CAHRHLNTFFNW	IGHV2-70	IGHD5-24	IGHJ4	4	12	17	31
1	0.001447178002894356	TGTGCGAGGAGAAGTCTTACAGTGGATCCCTTCTGG	CARRSLTVDPFW	IGHV3-11	IGHD7-27	IGHJ1	7	23	29	32
1	0.001447178002894356	TGTGCGAGGAGAAGTCTTACAGTGGATCCCTTCTGG	CARRSLTVDPFW	IGHV3-42	IGHD7-27	IGHJ1	2	23	29	32
1	0.001447178002894356	TGTGCGAGAGCCGAGGGTTCGGGGGCTTCTTTCTGG	CARAEGSGASFW	IGHV4-39	IGHD3-10	IGHJ4	8	15	23	32
1	0.001447178002894356	TGTGCGAGAGGTCGTGGCATCTCGTCTTACTACTGG	CARGRGISSYYW	IGHV1-8	IGHD6-6	IGHJ4	10	16	25	28
1	0.001447178002894356	TGTGCGAGAGATACTATATATGCATTTGATGTTTGG	CARDTIYAFDVW	IGHV1-18	IGHD5-12	IGHJ3	11	12	18	19
1	0.001447178002894356	TGTGCGAGAGACCTATACAGCTATGGCTACTACTGG	CARDLYSYGYYW	IGHV1-69	IGHD5-18	IGHJ4	10	14	25	28
1	0.001447178002894356	TGTGCGAAAGATAAGTCGGGAGGCTTTGACTACTGG	CAKDKSGGFDYW	IGHV3-23	IGHD1-26	IGHJ4	11	17	21	23
1	0.001447178002894356	TGTGCGAAAATGCCGGATGCATTTTTTGACTACTGG	CAKMPDAFFDYW	IGHV3-21	IGHD2-2	IGHJ4	6	9	15	24
1	0.001447178002894356	TGTGCAAGCATAGTAGTGGCAGAGGAGGACTACTGG	CASIVVAEEDYW	IGHV3-13	IGHD3-22	IGHJ4	7	9	18	27
1	0.001447178002894356	TGTGCAAAAGAGGGCCATAGGAGTGGCTGGGACTGG	CAKEGHRSGWDW	IGHV3-9	IGHD6-19	IGHJ4	10	16	29	31
1	0.001447178002894356	TGTACTCGAGGGGGGTACGGTGACTACGACTACTGG	CTRGGYGDYDYW	IGHV3-73	IGHD4-17	IGHJ4	5	15	26	27
1	0.001447178002894356	TGTACCAGAGGACTAAATTGGAACTTTGACTACTGG	CTRGLNWNFDYW	IGHV1-18	IGHD2-8	IGHJ4	9	11	15	22
1	0.001447178002894356	TGTACGAATGATTTCGACTTTACCCTCCCCTCCTGG	CTNDFDFTLPSW	IGHV3-30	IGHD3-10	IGHJ5	6	24	29	31
1	0.001447178002894356	TGTTCGAGAGACCCCAGAAGTCTTGACTACTGG	CSRDPRSLDYW	IGHV3-11	IGHD7-27	IGHJ4	10	11	16	22
1	0.001447178002894356	TGTGCGTCCGAAATAGTTCGGGGACTCATATGG	CASEIVRGLIW	IGHV3-21	IGHD3-10	IGHJ4	5	15	23	30
1	0.001447178002894356	TGTGCGAGGAGCGGTGTGGTTATAAGTATTTGG	CARSGVVISIW	IGHV4-39	IGHD3-22	IGHJ4	7	15	22	30
1	0.001447178002894356	TGTGCGAGAGGGATGAATTACGCGAGGTTCTGG	CARGMNYARFW	IGHV4-59	IGHD5-24	IGHJ4	9	15	21	29
1	0.001447178002894356	TGTGCGAGAGGACAGGGTATACTTGACTACTGG	CARGQGILDYW	IGHV1-8	IGHD6-13	IGHJ4	10	14	20	22
1	0.001447178002894356	TGTGCGAGAGGAAACGTTGAGTTTGACTACTGG	CARGNVEFDYW	IGHV1-8	IGHD3-10	IGHJ4	10	12	17	21
1	0.001447178002894356	TGTGCGAGAGGAAACGTTGAGTTTGACTACTGG	CARGNVEFDYW	IGHV4-4	IGHD3-10	IGHJ4	9	12	17	21
1	0.001447178002894356	TGTGCGAGAGGAAACGTTGAATTTGACTACTGG	CARGNVEFDYW	IGHV1-8	IGHD3-10	IGHJ4	10	12	17	21
1	0.001447178002894356	TGTATTAAACATCAAGACGGCCCGTGGGGCTGG	CIKHQDGPWGW	IGHV3-73	IGHD1-26	IGHJ4	11	23	27	29
1	0.001447178002894356	TGTACGAGAGAGGACTGGGGATGTCACTCCTGG	CTREDWGCHSW	IGHV4-31	IGHD7-27	IGHJ5	10	13	21	28
1	0.001447178002894356	TGTGTGAGACATGAGGGGGCTAGCGAGGGG	CVRHEGASEG	IGHV4-39	IGHD2-21	IGHJ4	12	18	23	28
1	0.001447178002894356	TGTGCTCAACTTTGGGGAACGGGCCAGTGG	CAQLWGTGQW	IGHV3-23	IGHD3-16	IGHJ4	4	10	16	27
1	0.001447178002894356	TGTGCAAGTGGATGGAATTTTGACTACTGG	CASGWNFDYW	IGHV3-74	IGHD1-20	IGHJ4	7	12	16	18
1	0.001447178002894356	TGTGCAAGGGGCTGGGCCTTTGACTACTGG	CARGWAFDYW	IGHV6-1	IGHD6-19	IGHJ4	7	9	14	17
1	0.001447178002894356	TGTACTAGAGCTCGGGGTTCGGACTACTGG	CTRARGSDYW	IGHV3-49	IGHD3-10	IGHJ4	9	15	20	21
1	0.001447178002894356	TGCACATCTTTCGGGGAATTCACCTACTGG	CTSFGEFTYW	IGHV6-1	IGHD3-10	IGHJ4	1	9	16	23
1	0.001447178002894356	TGTGCGATGGAAGAATTTGACTTTTGG	CAMEEFDFW	IGHV3-33	IGHD1-1	IGHJ4	6	7	11	15
1	0.001447178002894356	TGTGCGAGAGACCCCCCCTTTAGTTGG	CARDPPFSW	IGHV3-21	IGHD2-8	IGHJ4	10	19	23	24
1	0.001447178002894356	TGTGCGAAACACCCAGACGGCTACTGG	CAKHPDGYW	IGHV3-21	IGHD2-8	IGHJ4	6	8	12	20
1	0.001447178002894356	TGTTCCACAGATGAGTGGCAATGG	CSTDEWQW	IGHV3-15	IGHD3-3	IGHJ4	11	12	17	21
1	0.001447178002894356	TGTGCGACCCGGCTTGGCTACTGG	CATRLGYW	IGHV7-4-1	IGHD2-2	IGHJ4	6	8	12	13
1	0.001447178002894356	TGTGCGAGAGGCGCTTACTTTGGC	CARGAYFG	IGHV4-34	IGHD3-10	IGHJ4	11	14	22	24
1	0.001447178002894356	TGTATGGTAAATCCTGGCTACTGG	CMVNPGYW	IGHV3-74	IGHD4-23	IGHJ4	2	4	13	17
1	0.001447178002894356	TGTTCGGAGAGAGTGATCCGG	CSERVIR	IGHV3-21	IGHD7-27	IGHJ4	11	14	18	19
1	0.001447178002894356	TGTGCGAGTAGGGACTCTTGG	CASRDSW	IGHV4-39	.	IGHJ4	7	-1	-1	18
1	0.001447178002894356	TGTACGAGAGCATATTACTGG	CTRAYYW	IGHV3-21	IGHD2-21	IGHJ4	9	10	14	15
