# Supplementary material for: Biomarkers and Immune Repertoire Metrics Identified by Peripheral Blood Transcriptomic Sequencing Reveal the Pathogenesis of COVID-19
Source: Front Immunol. 2021 Aug 24;12:677025. doi: 10.3389/fimmu.2021.677025 (PMC8421539; doi:10.3389/fimmu.2021.677025)
Supplement: Supplementary file 1 [file DataSheet_1.zip › TCR_BCR/IGH/convert.20S039622A.clonotypes.IGH.txt]

count	freq	cdr3nt	cdr3aa	v	d	j	VEnd	DStart	DEnd	JStart
15	0.03184713375796178	TGCGCGAGAAAGGGAGAAGGCTACAACTCATACTACTTTGACTACTGG	CARKGEGYNSYYFDYW	IGHV4-39	IGHD5-24	IGHJ4	8	13	25	30
11	0.02335456475583864	TGTGCGAGAGAGGTTAATCGATACTTCGATATCTGG	CAREVNRYFDIW	IGHV4-31	IGHD5-12	IGHJ2	10	14	19	21
9	0.01910828025477707	TGTGCGGGCCTGCCAAATCACGTGGGAGTGCCGACCTACACTATGGACGTCTGG	CAGLPNHVGVPTYTMDVW	IGHV4-39	IGHD1-14	IGHJ6	5	18	24	42
9	0.01910828025477707	TGTGCGAGAGTGTCATCTATTTTGCTTGGTCATTATGAAGTGATGGAATTCTGG	CARVSSILLGHYEVMEFW	IGHV7-4-1	IGHD3-9	IGHJ4	9	17	35	50
9	0.01910828025477707	TGTGCGAGAGTGTCATCTATTTTGACTGGCTATTATGAAGTAATGGAGTTCTGG	CARVSSILTGYYEVMEFW	IGHV7-4-1	IGHD3-9	IGHJ4	9	17	35	50
7	0.014861995753715499	TGTGCAATGGGCACTGTTAGCGACTGGACGATGGCATCCTGG	CAMGTVSDWTMASW	IGHV3-9	IGHD1-20	IGHJ5	6	22	27	37
6	0.012738853503184714	TGTGTGGGCCTGCCAAACTACGTGGGAGTTCTTACTTACGTTATGGACGTCTGG	CVGLPNYVGVLTYVMDVW	IGHV4-34	IGHD1-7	IGHJ6	3	15	22	42
6	0.012738853503184714	TGTGCGAGACAGGACAACTGGAACTACAAGGCTGACTTCTGG	CARQDNWNYKADFW	IGHV4-39	IGHD1-7	IGHJ4	10	15	26	32
5	0.010615711252653927	TGTGCCAGAAGTGTAACGGCTTTAGGAGTGGATATTCCCCGACAGCACTACCAGTACGGCATGGACGTCTGG	CARSVTALGVDIPRQHYQYGMDVW	IGHV1-46	IGHD3-3	IGHJ6	8	20	35	46
5	0.010615711252653927	TGTGCGCGAAAGGGAGCTGGCTACAACTCCTTCTACTTTGACTTCTGG	CARKGAGYNSFYFDFW	IGHV4-39	IGHD5-24	IGHJ4	5	13	25	32
5	0.010615711252653927	TGTGCAAAAGATCTGGGGACGACTACAGCCCCAGTTTTTGATATCTGG	CAKDLGTTTAPVFDIW	IGHV3-43	IGHD4-11	IGHJ3	11	20	27	35
5	0.010615711252653927	TGTGCGAGATGGTCAGTCCGACAGGATGCTTTTGATATGTGG	CARWSVRQDAFDMW	IGHV3-21	IGHD2-21	IGHJ3	8	13	17	24
4	0.008492569002123142	TGTGCGAGAGTCGACGCAGATCCTGGGTATACCATTGGCTGGATACCTTTCGACCCCTGG	CARVDADPGYTIGWIPFDPW	IGHV4-39	IGHD6-19	IGHJ5	8	24	41	48
4	0.008492569002123142	TGTGCGAGGTCGCATAACTGGAACGCCAAATTCCACTACTTTGACTACTGG	CARSHNWNAKFHYFDYW	IGHV4-39	IGHD1-20	IGHJ4	7	13	24	34
4	0.008492569002123142	TGTGCGAGAGTGTCCACGCACAGCTATGGCTGGTTGCCTTTTGACTACTGG	CARVSTHSYGWLPFDYW	IGHV3-21	IGHD5-18	IGHJ4	9	19	28	39
4	0.008492569002123142	TGTACGAGACATCGTAGGCGACAGTTGATTTATTATTTTGACTTCTGG	CTRHRRRQLIYYFDFW	IGHV5-51	IGHD3-10	IGHJ4	11	29	35	36
4	0.008492569002123142	TGTGCAAGAGGTCCCGGTATTCTCTACCCCTGG	CARGPGILYPW	IGHV6-1	IGHD1-20	IGHJ5	9	13	19	25
4	0.008492569002123142	TGTGTGAAGGGTGCCTGGTGTGACTACTGG	CVKGAWCDYW	IGHV3-23	IGHD6-19	IGHJ4	7	10	18	20
3	0.006369426751592357	TGTGCGAGAGGGCCCCAGGCGGCAGTAGCAGCCTCCTACAACTGGTTCGACACCTGG	CARGPQAAVAASYNWFDTW	IGHV7-4-1	IGHD2-15	IGHJ5	9	23	31	36
3	0.006369426751592357	TGTGCGAGAGGACGAGGGCACTATGGTGGGACCCAGTACAACTGGTTCGACCCCTGG	CARGRGHYGGTQYNWFDPW	IGHV4-59	IGHD3-10	IGHJ5	9	19	26	35
3	0.006369426751592357	TGTGCGAGAGGACGAGGGCACTACGGTGGTACCCAGTACAACTGGTTCGACTCCTGG	CARGRGHYGGTQYNWFDSW	IGHV4-59	IGHD4-23	IGHJ5	9	19	30	35
3	0.006369426751592357	TGTGTGAGAGATGACGATACTAATAGTCATTATTCGCGCTTTGACTACTGG	CVRDDDTNSHYSRFDYW	IGHV3-33	IGHD2-8	IGHJ4	11	17	23	38
3	0.006369426751592357	TGTGCGCGCAAAGGGAGCGGATACAATACTTACTACTTTGACTACTGG	CARKGSGYNTYYFDYW	IGHV4-4	IGHD2-15	IGHJ4	5	21	27	30
3	0.006369426751592357	TGTGCGAGAGCGCACAGTCCGGATAGCAGTGCGGCGCTCCACTGG	CARAHSPDSSAALHW	IGHV7-4-1	IGHD6-19	IGHJ4	9	22	30	40
3	0.006369426751592357	TGTGTAAGAGATGAGAGGAATCATATGGCCCCTACAGACTGG	CVRDERNHMAPTDW	IGHV3-74	IGHD3-16	IGHJ4	11	18	24	37
3	0.006369426751592357	TGTGCAAGAGATTGGAGGAATCTCGGTATGGACGTCTGG	CARDWRNLGMDVW	IGHV3-74	IGHD2-21	IGHJ6	11	16	20	27
3	0.006369426751592357	TGTGTGAGAGAGGTGAATCGATACTTCGATGTCTGG	CVREVNRYFDVW	IGHV4-31	IGHD2-21	IGHJ2	10	11	15	21
2	0.004246284501061571	TGTGCGAGAAGTATTACGGTTCTTGGAGTGGTTATTCCCCGACAGCACTACCAGTTCGGCATGGACGTCTGG	CARSITVLGVVIPRQHYQFGMDVW	IGHV1-46	IGHD3-3	IGHJ6	8	10	35	59
2	0.004246284501061571	TGTGCGAGACTGGCAGAAGGGACCTTTACGTTTGGGGGAGTTAGTCCACAGAACTGGTTCGACCCCTGG	CARLAEGTFTFGGVSPQNWFDPW	IGHV4-39	IGHD3-16	IGHJ5	9	25	42	51
2	0.004246284501061571	TGTGCGAGAGAGGGGGGTCTGGGAGCTTGTAGTGGTGGTGACTGCCGCGACGACGGTATGGACGTCTGG	CAREGGLGACSGGDCRDDGMDVW	IGHV7-4-1	IGHD2-21	IGHJ6	10	31	44	57
2	0.004246284501061571	TGTGCGCGAGATGACGCGGGGAATTTTGCGACTAGGTGGTACTACTACGGCATGGACGTCTGG	CARDDAGNFATRWYYYGMDVW	IGHV3-30	IGHD3-10	IGHJ6	11	16	21	39
2	0.004246284501061571	TGTGCGAGAGCGGTGATGTTGCGCCCCCCCTTTAAAGAAGTGGCTGGGACGAGTGACTTTTGG	CARAVMLRPPFKEVAGTSDFW	IGHV1-18	IGHD6-19	IGHJ4	9	38	50	53
2	0.004246284501061571	TGTGCGAGAGATGATTCGGGGAACTATGCGACTAAGCGGTACTACTACGGCATGGACGTCTGG	CARDDSGNYATKRYYYGMDVW	IGHV3-30	IGHD3-10	IGHJ6	11	14	21	39
2	0.004246284501061571	TGTGCGAGAGCGGGCAGCAGCTGGTCAGATTACTACTACTACTACGGTATGGACGTCTGG	CARAGSSWSDYYYYYGMDVW	IGHV1-46	IGHD6-13	IGHJ6	9	13	24	28
2	0.004246284501061571	TGTGCGAGAGACAGCGGCGCCTGTAGTAATACCCACTGCCAAGCTAAGATTGACTTGTGG	CARDSGACSNTHCQAKIDLW	IGHV3-21	IGHD3-22	IGHJ4	10	22	36	49
2	0.004246284501061571	TGTGCGAAAATTATGATAGAAGTGGTGAACCGGTGGAGAGGCGGTTATTTCCATCACTGG	CAKIMIEVVNRWRGGYFHHW	IGHV3-23	IGHD3-22	IGHJ1	8	11	25	48
2	0.004246284501061571	TGTGCTAGACTCTCGCCCCTACTGGCAGCGACTGGCTGGTTTTACTTTGACTACTGG	CARLSPLLAATGWFYFDYW	IGHV3-72	IGHD6-19	IGHJ4	8	32	39	42
2	0.004246284501061571	TGTGCGCGAGCCCTTTCCGGCAGTTGGTTCGAACGCGTCTTCTACTTTGAGGACTGG	CARALSGSWFERVFYFEDW	IGHV5-10-1	IGHD3-10	IGHJ4	5	24	30	41
2	0.004246284501061571	TGTGCGAGAGTTTTCCAAGCGGGTGATAGTCGTGGTTGGGTACCCTTTGACTACTGG	CARVFQAGDSRGWVPFDYW	IGHV3-21	IGHD3-22	IGHJ4	9	23	36	44
2	0.004246284501061571	TGTGCGAGAGGACGAGGGCACTATGGTGGTACCCAGTACAACTGGTTCGACCCCTGG	CARGRGHYGGTQYNWFDPW	IGHV4-31	IGHD4-23	IGHJ5	9	19	30	35
2	0.004246284501061571	TGTGCGAGAGGACGAGGGCACTACGGTGGTACCCAGTACAACTGGTTCGACCCCTGG	CARGRGHYGGTQYNWFDPW	IGHV4-59	IGHD4-23	IGHJ5	9	19	30	35
2	0.004246284501061571	TGTGCGAGAGGAAGTGGGAGCCAAAATCGAATCCGCACACATTATTTTGACTCCTGG	CARGSGSQNRIRTHYFDSW	IGHV4-59	IGHD1-26	IGHJ4	9	12	20	45
2	0.004246284501061571	TGTGCGAGAGATCATCGAGATGTTGTGGTGATTCCAGCTGACTGGTTCGACCCCTGG	CARDHRDVVVIPADWFDPW	IGHV3-11	IGHD2-21	IGHJ5	12	22	29	40
2	0.004246284501061571	TGTGCGAGAATTTTCCTACGTGGTGATAGTAGTAGTTGGATACCCTTTGACTACTGG	CARIFLRGDSSSWIPFDYW	IGHV3-21	IGHD3-22	IGHJ4	8	23	36	44
2	0.004246284501061571	TGTGCGAGAATTTTCCAAAGGGGTGATAGTAGTGGATGGGTACCCTTTGACTACTGG	CARIFQRGDSSGWVPFDYW	IGHV3-21	IGHD3-22	IGHJ4	8	23	34	44
2	0.004246284501061571	TGTGCGAAAGATACACTCCCGTATACCAGTGGCTGGTGGAGTCACAGTGATTCCTGG	CAKDTLPYTSGWWSHSDSW	IGHV3-23	IGHD6-19	IGHJ1	11	20	36	53
2	0.004246284501061571	TGTGCAAAAGCCATCTTAGTGGGAGCTACCTCAAGGTTTTCTGCTTTTGATCTCTGG	CAKAILVGATSRFSAFDLW	IGHV3-9	IGHD1-26	IGHJ3	9	16	28	41
2	0.004246284501061571	TGTGCGGCCCGCCCTAGGTCATTATTACTATGGTTCGGACCAATTGATGTGTGG	CAARPRSLLLWFGPIDVW	IGHV4-34	IGHD3-10	IGHJ3	5	22	37	43
2	0.004246284501061571	TGTGCGAGAATCCACACAGGGCCGAGCAGTGGCTGGACACCCTTTGACTACTGG	CARIHTGPSSGWTPFDYW	IGHV3-33	IGHD6-19	IGHJ4	8	24	35	41
2	0.004246284501061571	TGTGCGAAGGCGGTTGAAAGTGGTGGCTGGTGGGACTCGGCTTTGGACCTCTGG	CAKAVESGGWWDSALDLW	IGHV3-23	IGHD6-19	IGHJ6	7	22	30	43
2	0.004246284501061571	TGTTCGAGAGTGTCCACCCCCAGCTATGGCTGGTTGCCTTTTGACTACTGG	CSRVSTPSYGWLPFDYW	IGHV3-33	IGHD5-18	IGHJ4	9	20	28	39
2	0.004246284501061571	TGTGCGAGATGGGCCGGACCTGCGGACTTCCTGGGAGCTCTTGATGACTGG	CARWAGPADFLGALDDW	IGHV3-11	IGHD1-26	IGHJ4	8	31	38	46
2	0.004246284501061571	TGTGCGAGAAGTATGGCAGCAGCCCCGGTCTATTTCGCTATGGACATCTGG	CARSMAAAPVYFAMDIW	IGHV4-39	IGHD6-13	IGHJ6	8	10	22	39
2	0.004246284501061571	TGTGCAAAAGATATTCAGTACAGTGGGACCCATCGGGCCCTTGACCACTGG	CAKDIQYSGTHRALDHW	IGHV3-9	IGHD1-26	IGHJ4	13	17	27	40
2	0.004246284501061571	TGTGCGGCAGAGACGAATTATTATGATAGTGATGATTATCCCCTCTGG	CAAETNYYDSDDYPLW	IGHV1-58	IGHD3-22	IGHJ4	10	12	29	44
2	0.004246284501061571	TGTGCGAGTCTCACGGATACAGCTATGATTGCGGGGATCGGCTACTGG	CASLTDTAMIAGIGYW	IGHV4-31	IGHD5-18	IGHJ4	7	14	26	41
2	0.004246284501061571	TGTGCGAGTCTCACGGATAGAGCTATGATTGCGGGTATCGGCTACTGG	CASLTDRAMIAGIGYW	IGHV4-31	IGHD5-18	IGHJ4	7	14	26	41
2	0.004246284501061571	TGTGCGAGAGGGTCGGGCAGTAGTAGGTTAGCGCCTCTTGACTACTGG	CARGSGSSRLAPLDYW	IGHV4-31	IGHD1-26	IGHJ4	9	19	25	37
2	0.004246284501061571	TGTGCGAGAGATGACTTAAGCAGTGGCTGGGCCTACTTTGACTCCTGG	CARDDLSSGWAYFDSW	IGHV3-30	IGHD6-19	IGHJ4	11	18	29	32
2	0.004246284501061571	TGTGCGAGGGGCGCTAGCACAACTCGTCAACATTTTGACTACTGG	CARGASTTRQHFDYW	IGHV3-23	IGHD2-21	IGHJ4	6	12	18	33
2	0.004246284501061571	TGTGCGAGACATATGGGTGGATATCGCCCCGTGTTTGACTCCTGG	CARHMGGYRPVFDSW	IGHV4-39	IGHD5-12	IGHJ4	11	16	23	33
2	0.004246284501061571	TGTGTGCGGTGGTATCAGTTACTAGATGCTTTTGATATCTGG	CVRWYQLLDAFDIW	IGHV3-21	IGHD4-23	IGHJ3	3	6	13	24
2	0.004246284501061571	TGTGTGCGGTGGTATCAGTTAGTAGATGGTTTTGATATCTGG	CVRWYQLVDGFDIW	IGHV3-23	IGHD4-23	IGHJ3	3	6	13	24
2	0.004246284501061571	TGTGTGAGATGGTCAATCCGACAGGATGCCTTTGATCTGTGG	CVRWSIRQDAFDLW	IGHV3-21	IGHD3-9	IGHJ3	8	11	15	24
2	0.004246284501061571	TGTGTACGGTGGTATCAGTTACTAGATGCTTTTGATATCTGG	CVRWYQLLDAFDIW	IGHV3-23	IGHD4-23	IGHJ3	3	4	13	24
2	0.004246284501061571	TGTGCGAGATGGTCAATTCGACAGGATGCTTTTGATGTCTGG	CARWSIRQDAFDVW	IGHV3-33	IGHD3-9	IGHJ3	8	11	15	24
2	0.004246284501061571	TGTGCACGGTGGTATCAGTTAGTAGATGCTTTTGATATCTGG	CARWYQLVDAFDIW	IGHV3-23	IGHD4-23	IGHJ3	4	5	13	24
2	0.004246284501061571	TGTGCACGGTGGTATCAGTTAGTAGATGCTTTTGATATCTGG	CARWYQLVDAFDIW	IGHV3-33	IGHD4-23	IGHJ3	4	5	13	24
2	0.004246284501061571	TGTACAGGGAACATACCCGTTGGTCACTATTTTCGTCACTGG	CTGNIPVGHYFRHW	IGHV3-21	IGHD6-13	IGHJ4	2	12	18	37
2	0.004246284501061571	TGTTCCGCCGACTTCCTCTTTAGGTACTTCGGTCACTGG	CSADFLFRYFGHW	IGHV3-15	.	IGHJ2	2	-1	-1	22
2	0.004246284501061571	TGTGCGGGGGGACTACGAAAGGGGCTCTTTGACTACTGG	CAGGLRKGLFDYW	IGHV3-74	IGHD4-17	IGHJ4	4	10	16	26
2	0.004246284501061571	TGTGCGAAAGTCCTGGAGCTGGCGGGGCTTGACTACTGG	CAKVLELAGLDYW	IGHV3-23	IGHD1-26	IGHJ4	9	14	19	28
2	0.004246284501061571	TGTACTAGATGGACTTCCGTCTCTATTTTTAATGACTGG	CTRWTSVSIFNDW	IGHV3-49	IGHD3-3	IGHJ4	8	24	29	34
2	0.004246284501061571	TGTACAAAAGATGTTGAAGGCAGTGGCTGGACGCACTGG	CTKDVEGSGWTHW	IGHV3-43	IGHD6-19	IGHJ4	11	19	29	34
2	0.004246284501061571	TGTTCAAGAGATATTAACACTACCCCTATCTACTGG	CSRDINTTPIYW	IGHV3-74	IGHD2-15	IGHJ4	11	17	22	29
2	0.004246284501061571	TGTGCGACAGTCTTCAATAGTGACAATGACTACTGG	CATVFNSDNDYW	IGHV3-21	IGHD1-26	IGHJ4	6	16	21	26
2	0.004246284501061571	TGTGCGAGATTCGGTTCCGGGGGTTTTGACTCCTGG	CARFGSGGFDSW	IGHV4-59	IGHD1-14	IGHJ5	8	12	19	27
2	0.004246284501061571	TGTGCGGGGGAAAACTGGGGTTTGCAGGACTTG	CAGENWGLQDL	IGHV3-21	IGHD7-27	IGHJ4	5	12	19	28
2	0.004246284501061571	TGTGTGAAGGGTGCCTGGTGTGACTACTGG	CVKGAWCDYW	IGHV3-60	IGHD6-19	IGHJ4	7	10	18	20
2	0.004246284501061571	TGTGCACTGTGGGGGGCTGCCCACTGG	CALWGAAHW	IGHV2-5	IGHD3-16	IGHJ4	6	9	14	22
1	0.0021231422505307855	TGTGCCAGAAGTGTAACGGCTTTAGGAGTGGATATTCCCCGACAGCACTACCAGTACGGCATGGACGTCTGG	CARSVTALGVDIPRQHYQYGMDVW	IGHV3-38	IGHD3-3	IGHJ6	8	20	35	46
1	0.0021231422505307855	TGTGCAAAAGATAAAGGGGGGTTAAAGGGTGTAGTGGTGGTAGCTGCGACCAGCTACGGTATGGACGTCTGG	CAKDKGGLKGVVVVAATSYGMDVW	IGHV3-43	IGHD2-15	IGHJ6	12	29	46	60
1	0.0021231422505307855	TGTGCGGCCACACCGCGAGCGTCTTACGATTTAGGGAGTGGTTATTACCACAACTGGTTCGACCCCTGG	CAATPRASYDLGSGYYHNWFDPW	IGHV3-30	IGHD3-3	IGHJ5	5	19	46	49
1	0.0021231422505307855	TGTGCGAGAGCTGTTGTCCCGACACCTGGCGGTTTCACATATCATTATACTTATGGTATGGATGTCTGG	CARAVVPTPGGFTYHYTYGMDVW	IGHV7-4-1	IGHD3-16	IGHJ6	9	39	49	57
1	0.0021231422505307855	TGTGCGAGAGATCTTAGGCCCTATTGTGGTGAGGGCTGCTACCCGCCCTTAAATTCACTTGATCTGTGG	CARDLRPYCGEGCYPPLNSLDLW	IGHV3-11	IGHD2-21	IGHJ3	13	21	40	58
1	0.0021231422505307855	TGTGCGAGAGACCCGAAGCCAAGTGGGTATAGTGATGGCTGGTACCCCCCTTACTACTTTGACTCTTGG	CARDPKPSGYSDGWYPPYYFDSW	IGHV3-30	IGHD6-19	IGHJ4	10	24	44	51
1	0.0021231422505307855	TGTGCGAGAGACTCTGGTTCGGGGACTTACTATAGCGAGAAGTCTGGGTACTGGTTCGACCCCTGG	CARDSGSGTYYSEKSGYWFDPW	IGHV3-21	IGHD3-10	IGHJ5	10	14	33	49
1	0.0021231422505307855	TGTGCGAATCTCGACGACCGTTATCTTGATACTATTGTTACTTCCCAGAAGTGGCTCGACCCCTGG	CANLDDRYLDTIVTSQKWLDPW	IGHV3-23	IGHD3-10	IGHJ5	7	29	38	51
1	0.0021231422505307855	TGTGCGAGAGCTTTGGACAGCAGTGGCTTATTCGAGGGGGGGCCTGGGCCTATGGACGTCTGG	CARALDSSGLFEGGPGPMDVW	IGHV3-53	IGHD6-19	IGHJ6	9	18	27	51
1	0.0021231422505307855	TGTGCGAGAGCCTTGGATAGCAGTGGCTTATTCGAGGGGGGGCCTGGGCCTATGGACGTCTGG	CARALDSSGLFEGGPGPMDVW	IGHV1-8	IGHD6-19	IGHJ6	9	16	27	51
1	0.0021231422505307855	TGTGCGAGAGATGATTCGGGGAATTTTGCGACTAAGCGCTACTATTACGGCATGGACGTCTGG	CARDDSGNFATKRYYYGMDVW	IGHV4-31	IGHD3-10	IGHJ6	11	14	21	38
1	0.0021231422505307855	TGTGCGAGAGACAAAGCTCGTGGATACAGCTCCCGAATAGCCTATGATGCTTTTGATATCTGG	CARDKARGYSSRIAYDAFDIW	IGHV3-21	IGHD5-18	IGHJ3	10	18	30	43
1	0.0021231422505307855	TGTGCACGGATAAGGTATGACGTTGACCAAGGGTCCTACTACTCCTATGGTATGGACGTCTGG	CARIRYDVDQGSYYSYGMDVW	IGHV2-26	IGHD2-2	IGHJ6	11	31	41	51
1	0.0021231422505307855	TGTGCACGAAATAGGGCGGTGACTGCCTCAAAATACTTCTACTACCACGGTCTGGACGTCTGG	CARNRAVTASKYFYYHGLDVW	IGHV3-9	IGHD2-21	IGHJ6	5	17	25	52
1	0.0021231422505307855	TGTGCGAGTCATTATGCCTCCAGTCGGGGAGCAGTGATGCCCAGCTTCTTTGAATCCTGG	CASHYASSRGAVMPSFFESW	IGHV3-53	IGHD3-10	IGHJ4	7	23	30	47
1	0.0021231422505307855	TGTGCGAGGAGTGTGCGTTCGGGGCATCCGGGAAATTATATTCGCTGGATCGACCCCTGG	CARSVRSGHPGNYIRWIDPW	IGHV7-4-1	IGHD3-10	IGHJ5	7	16	23	44
1	0.0021231422505307855	TGTGCGAGAGTCCCATCTCTACGAGGAGAGGGGGAATTCCCGTACTACTTTGACTACTGG	CARVPSLRGEGEFPYYFDYW	IGHV3-21	IGHD5-24	IGHJ4	9	12	22	41
1	0.0021231422505307855	TGTGCGAGAGGGGTCGCGGTAGGTGAAGGCGGTGGCTGGCACGATGTTTTTGATATCTGG	CARGVAVGEGGGWHDVFDIW	IGHV4-34	IGHD6-19	IGHJ3	10	31	38	42
1	0.0021231422505307855	TGTGCGAGAGATCACGTAGGATATTGTACTACTGCCAGCTGCTTTGCCTTTGACTACTGG	CARDHVGYCTTASCFAFDYW	IGHV3-21	IGHD2-2	IGHJ4	12	16	46	47
1	0.0021231422505307855	TGTGCAAGAGAAATGGCCCGGACTACTGCTCCCTACTACTACTACGGTATGGACGTCTGG	CAREMARTTAPYYYYGMDVW	IGHV3-13	IGHD4-23	IGHJ6	10	20	25	32
1	0.0021231422505307855	TGTGGGAGACCCCGACAGGGATACTTTGGTTCCGGGAGTTATGGTGAGATTGACACTTGG	CGRPRQGYFGSGSYGEIDTW	IGHV1-67	IGHD3-10	IGHJ4	8	21	41	57
1	0.0021231422505307855	TGTACCACGGAAATTACTATGACGAATCCCAACTACTACTACTACGGTATGGACGTCTGG	CTTEITMTNPNYYYYGMDVW	IGHV3-15	IGHD3-22	IGHJ6	7	12	21	31
1	0.0021231422505307855	TGCGCGAGACTGTCGGTGGTGACTGGTCCCGAGATGTTCTACTACGGCATGGACGTCTGG	CARLSVVTGPEMFYYGMDVW	IGHV4-39	IGHD2-21	IGHJ6	9	14	24	38
1	0.0021231422505307855	TGTGTGAGAGATCGAGATTGCACCGGTGATAAGTGCGTGGCCCTCTTTGACTACTGG	CVRDRDCTGDKCVALFDYW	IGHV4-31	IGHD1-1	IGHJ4	12	17	26	44
1	0.0021231422505307855	TGTGCGAGCCTAGACAACGCCAAACTGGATCGACCTTTATGGAAAGGTATAAACTGG	CASLDNAKLDRPLWKGINW	IGHV3-21	IGHD1-1	IGHJ4	7	22	33	52
1	0.0021231422505307855	TGTGCGAGAGTTTTCCAAAGGGGTGATAGTAGTGGTTGGGTACCCTTTGACTACTGG	CARVFQRGDSSGWVPFDYW	IGHV3-21	IGHD3-22	IGHJ4	9	23	36	44
1	0.0021231422505307855	TGTGCGAGAGTTTTCCAAAGGGGTGATAGTAGTGGTTGGATACCCTTTGACTACTGG	CARVFQRGDSSGWIPFDYW	IGHV3-21	IGHD3-22	IGHJ4	9	23	36	44
1	0.0021231422505307855	TGTGCGAGAGTTATGCAAACGCGTGATACTAGTGGTTGGGTACCCTTTGACTACTGG	CARVMQTRDTSGWVPFDYW	IGHV4-34	IGHD3-22	IGHJ4	9	23	36	44
1	0.0021231422505307855	TGTGCGAGAGGCCTAGCGGACATGGTAGCTACTACTCGCGGGCTTTTTGACTACTGG	CARGLADMVATTRGLFDYW	IGHV4-34	IGHD2-15	IGHJ4	13	22	36	45
1	0.0021231422505307855	TGTGCGAGAGGGGATGTGGGAGCTATATCTGTGTACTACTACGGTATGGACGTCTGG	CARGDVGAISVYYYGMDVW	IGHV4-4	IGHD1-26	IGHJ6	9	15	24	33
1	0.0021231422505307855	TGTGCGAGAGGAGGTCGACACAGCTATGGTTATTCCGAGTACTACTTTGACTACTGG	CARGGRHSYGYSEYYFDYW	IGHV1-2	IGHD5-18	IGHJ4	9	19	31	37
1	0.0021231422505307855	TGTGCGAGAGATTTGGAGTGGGAGCTACTATTAAGCGGGGGGTACTTTGACTACTGG	CARDLEWELLLSGGYFDYW	IGHV1-18	IGHD1-26	IGHJ4	11	16	29	42
1	0.0021231422505307855	TGTGCGAGAGATTCGGGACATTGTAATAATAACAACTGCCACAACTTTGACTCCTGG	CARDSGHCNNNNCHNFDSW	IGHV3-30	IGHD3-3	IGHJ4	11	25	36	43
1	0.0021231422505307855	TGTGCGAGAATTTTCCTACGTGGTGATAGTAGTAGTTGGATACCCTTTGACTACTGG	CARIFLRGDSSSWIPFDYW	IGHV3-64	IGHD3-22	IGHJ4	8	23	36	44
1	0.0021231422505307855	TGTGCGAGAATTTTCCAAAGGGGTGATAGTCGTGGTTGGATTCCCTTTGACTACTGG	CARIFQRGDSRGWIPFDYW	IGHV3-21	IGHD3-22	IGHJ4	8	23	36	44
1	0.0021231422505307855	TGTGCGAGAATTTTCCAAAGGGGTGACAGTAGTGGTTGGAGACCCTTTGACTACTGG	CARIFQRGDSSGWRPFDYW	IGHV3-64	IGHD3-22	IGHJ4	8	23	36	44
1	0.0021231422505307855	TGTGCGAAAGATATATCAGTGGGAGCTACTACCCGGTTATCCTACTTTGAGTCCTGG	CAKDISVGATTRLSYFESW	IGHV3-9	IGHD1-26	IGHJ4	16	17	31	41
1	0.0021231422505307855	TGTGCACGGATCGAGGGAGAGGGGCTGCAGCCCGGATGGTACTACTTTGACTACTGG	CARIEGEGLQPGWYYFDYW	IGHV2-26	IGHD2-15	IGHJ4	10	26	30	38
1	0.0021231422505307855	TGTGCAACAGTCATCTATGATTACGTTTGGGGGAGTTATCGTTACCCTGACTACTGG	CATVIYDYVWGSYRYPDYW	IGHV1-24	IGHD3-16	IGHJ4	9	15	43	47
1	0.0021231422505307855	TGTGAGGGGTTTAGCTTCTATGACAGCTCTTCTAATTACGACTTCTTTGAATTCTGG	CEGFSFYDSSSNYDFFEFW	IGHV3-30	IGHD5-24	IGHJ4	3	33	39	40
1	0.0021231422505307855	TGTTCGAGAGGCCGAGAATTGGACAGTGGTCCTTACTTCCACTTTGACTACTGG	CSRGRELDSGPYFHFDYW	IGHV4-34	IGHD3-22	IGHJ4	12	24	36	40
1	0.0021231422505307855	TGTGTGAGAGAAGAGTCGATAGTTGGGGGAGGAGAGCACTGGTTCGACCTCTGG	CVREESIVGGGEHWFDLW	IGHV3-60	IGHD3-16	IGHJ5	10	22	30	37
1	0.0021231422505307855	TGTGTGAAAGGTCAGGCGAACAGTGGCTGGACCGCTGAATACTTCCAGCACTGG	CVKGQANSGWTAEYFQHW	IGHV3-60	IGHD6-19	IGHJ1	9	20	29	32
1	0.0021231422505307855	TGTGCCAGAGTGGCATCTGTTTTGAGTGGCTATTATGAAGTGATGGACTACTGG	CARVASVLSGYYEVMDYW	IGHV4-30-2	IGHD3-3	IGHJ4	9	19	35	45
1	0.0021231422505307855	TGTGCGCGGGTCCCACAAAGCAATAGTTGGTCAAGTAACTACTTTGACTACTGG	CARVPQSNSWSSNYFDYW	IGHV3-21	IGHD1-26	IGHJ4	5	10	15	37
1	0.0021231422505307855	TGTGCGCACTCTGGGGATTATACGAACTACCACCCGACACGCTTTGACCACTGG	CAHSGDYTNYHPTRFDHW	IGHV4-31	IGHD2-15	IGHJ4	5	26	33	41
1	0.0021231422505307855	TGTGCGGGAACCCATTTTTATGGTTCGGGAGCTTATTATCATCTTGACTACTGG	CAGTHFYGSGAYYHLDYW	IGHV3-30	IGHD3-10	IGHJ4	5	18	38	43
1	0.0021231422505307855	TGTGCGAGTACCCCCTATTGTGGTGGTGACTGCTCTGATGCTTTTGATATCTGG	CASTPYCGGDCSDAFDIW	IGHV4-4	IGHD2-21	IGHJ3	7	15	33	35
1	0.0021231422505307855	TGTGCGAGGAGGACAAGTACGCAGACCTGGGACTACTACGGTATGGACGTCTGG	CARRTSTQTWDYYGMDVW	IGHV3-64	IGHD5-24	IGHJ6	7	12	20	31
1	0.0021231422505307855	TGTGCGAGATTGTCATCTATTTTGACTGGCTATTATGAAGTAATGGAGTTCTGG	CARLSSILTGYYEVMEFW	IGHV7-4-1	IGHD3-9	IGHJ4	8	17	35	50
1	0.0021231422505307855	TGTGCGAGACTTCATTACTATGATGACAGTGGTTACTCTTACTTTGGCTCCTGG	CARLHYYDDSGYSYFGSW	IGHV1-46	IGHD3-22	IGHJ4	8	13	34	39
1	0.0021231422505307855	TGTGCGAGAGTTCATACAGGGCCGAGCAGTGGCTGGACACCCTTTGACTACTGG	CARVHTGPSSGWTPFDYW	IGHV3-21	IGHD6-19	IGHJ4	9	24	35	41
1	0.0021231422505307855	TGTGCGAGAGTTGTTGTCGTAATGGCCGGGAAGAGCGACTACTTTGACTACTGG	CARVVVVMAGKSDYFDYW	IGHV1-18	IGHD3-3	IGHJ4	9	16	22	37
1	0.0021231422505307855	TGTGCGAGAGTCGGGCCACAGCGAGCTTTTGACTGGCCGTACTTTGACAACTGG	CARVGPQRAFDWPYFDNW	IGHV3-60	IGHD3-9	IGHJ4	3	26	35	39
1	0.0021231422505307855	TGTGCGAGAGTGTCATCTATCTTGACTGGCTATTATGAAGTAATGGAATTCTGG	CARVSSILTGYYEVMEFW	IGHV7-4-1	IGHD3-9	IGHJ4	9	17	35	50
1	0.0021231422505307855	TGTGCGAGAGTGGCCGGGACCTACGTCGGAGCCTACAAACCCCTCGACTACTGG	CARVAGTYVGAYKPLDYW	IGHV3-30	IGHD1-7	IGHJ4	9	16	25	45
1	0.0021231422505307855	TGTGCGAGAGCCCGGATGGACACATCCATATCGCCCTACTATGCAGATTACTGG	CARARMDTSISPYYADYW	IGHV3-20	IGHD3-10	IGHJ4	9	36	42	48
1	0.0021231422505307855	TGTGCGAGAGGTGGCAGTAATTCTCTCGGCTACTATTACGGCATGGACGTCTGG	CARGGSNSLGYYYGMDVW	IGHV3-23	IGHD3-22	IGHJ6	6	15	20	29
1	0.0021231422505307855	TGTGCGAGAGAGTCCTTTCTTTACTATGATAGTAGTGGCCATCTTGACTACTGG	CARESFLYYDSSGHLDYW	IGHV4-31	IGHD3-22	IGHJ4	10	20	37	43
1	0.0021231422505307855	TGTGCGAGAGAAACAGAGGTGGGGATTGTGGGAGGCGACGGTATGGACGTCTGG	CARETEVGIVGGDGMDVW	IGHV4-4	IGHD1-26	IGHJ6	10	27	33	42
1	0.0021231422505307855	TGTGCGAAAGATTTCTATTCGTACGGTGGTAAATGGGGCGCCTTTGACTACTGG	CAKDFYSYGGKWGAFDYW	IGHV3-30	IGHD4-23	IGHJ4	15	21	31	41
1	0.0021231422505307855	TGTGCGAAAGATTCAGCCGTTGGATTTGGCAGCAGTTTTCACTCTGACTACTGG	CAKDSAVGFGSSFHSDYW	IGHV1-8	IGHD6-13	IGHJ4	6	28	34	40
1	0.0021231422505307855	TGTGCGAAAGATATGGCGAATGACTACGGTGCCGATTACCTCTTTGACTACTGG	CAKDMANDYGADYLFDYW	IGHV3-21	IGHD4-17	IGHJ4	11	19	30	41
1	0.0021231422505307855	TGTGCGAAAGACTTCTTTCCACGTAATGGGGTTTTTGATGCTTTTGATATCTGG	CAKDFFPRNGVFDAFDIW	IGHV3-11	IGHD5-12	IGHJ3	10	17	23	35
1	0.0021231422505307855	TGTAGTAGACTGCCCCCCAATAAGTATGCTGGTAGTTACCCCTTTGACTACTGG	CSRLPPNKYAGSYPFDYW	IGHV3-49	IGHD4-11	IGHJ4	8	31	38	41
1	0.0021231422505307855	TGTGCGAGGGACCCGCTGACTACTGGTTTTTACGGCACTTTTGATCTCTGG	CARDPLTTGFYGTFDLW	IGHV3-53	IGHD3-9	IGHJ2	7	21	31	42
1	0.0021231422505307855	TGTGCGAGGGAGCCCACGGACGGTAGTAAACACGCTGCTTTTGATGTCTGG	CAREPTDGSKHAAFDVW	IGHV4-59	IGHD3-22	IGHJ3	7	22	28	35
1	0.0021231422505307855	TGTGCGAGACGACCCTATATTGTAGTGGTAAGGCGGGAATTTGACTACTGG	CARRPYIVVVRREFDYW	IGHV4-39	IGHD2-15	IGHJ4	9	16	28	39
1	0.0021231422505307855	TGTGCGAGACAGGAGTTGGCCCCCTACTACTACTACGGTTTGGACGTCTGG	CARQELAPYYYYGLDVW	IGHV4-39	IGHD3-10	IGHJ6	10	11	16	23
1	0.0021231422505307855	TGTGCGAGAGTTGCCAGGGGATACAGCTATGGTTACTCCTTTGACTACTGG	CARVARGYSYGYSFDYW	IGHV3-30	IGHD5-18	IGHJ4	9	18	32	33
1	0.0021231422505307855	TGTGCGAGAGTTGGGGCCGGCAGTATAGTGGGAGCTACTCTTAACTACTGG	CARVGAGSIVGATLNYW	IGHV1-46	IGHD1-26	IGHJ4	9	22	33	34
1	0.0021231422505307855	TGTGCGAGAGTGGCTCTTATTGTGAAAGTTGTCCCGTTCTTTGACTATTGG	CARVALIVKVVPFFDYW	IGHV4-59	IGHD2-21	IGHJ4	9	17	23	38
1	0.0021231422505307855	TGTGCGAGAGGTCGAGTGGTAGCTACTACTCCTGTTGCTTCTGATATCTGG	CARGRVVATTPVASDIW	IGHV3-23	IGHD2-15	IGHJ3	6	15	31	35
1	0.0021231422505307855	TGTGCGAGAGGGTCCCTGAGTGGGAGCTACTCGTGCTACTTTGACTACTGG	CARGSLSGSYSCYFDYW	IGHV4-4	IGHD1-26	IGHJ4	9	18	30	35
1	0.0021231422505307855	TGTGCGAGAGATTACCGTGGATACACTTCTCTTGATGCTTTTGACAGCTGG	CARDYRGYTSLDAFDSW	IGHV4-59	IGHD5-18	IGHJ3	11	15	24	32
1	0.0021231422505307855	TGTGCGAGAGATCTTGGGCCCCAAAGCAGCTCGTCCCCCGGGTACTACTGG	CARDLGPQSSSSPGYYW	IGHV3-30	IGHD6-6	IGHJ4	13	24	35	43
1	0.0021231422505307855	TGTGCGAGAGATCAACATAGAAGTACCTGGAACAACTGGTTCGATTCCTGG	CARDQHRSTWNNWFDSW	IGHV3-33	IGHD2-2	IGHJ5	12	17	26	31
1	0.0021231422505307855	TGTGCGAGAGACCGCACTGACTACGGTGGTCACCCATACTTTGACTACTGG	CARDRTDYGGHPYFDYW	IGHV3-21	IGHD4-23	IGHJ4	10	17	29	36
1	0.0021231422505307855	TGTGCGAGAGACATGGCAAGTACACCAGTGGCTGCGGAATTTGACCACTGG	CARDMASTPVAAEFDHW	IGHV3-30	IGHD6-19	IGHJ4	10	25	33	39
1	0.0021231422505307855	TGTGCGAGAGACACTGATACTAATAGTTATTACTCCAGGTTCGACCCCTGG	CARDTDTNSYYSRFDPW	IGHV4-31	IGHD3-22	IGHJ5	10	14	33	37
1	0.0021231422505307855	TGTGCGAGAGAAAGTCGCTATAGTGGGAGACATTACTACTTTGACTATTGG	CARESRYSGRHYYFDYW	IGHV4-4	IGHD1-26	IGHJ4	10	18	28	33
1	0.0021231422505307855	TGTGCGAAAGTAGGCAGTACTGCCTGGTCGGGAGCATACATGGACTTCTGG	CAKVGSTAWSGAYMDFW	IGHV3-21	IGHD2-8	IGHJ4	6	32	39	42
1	0.0021231422505307855	TGTGCGAAAGGAAAGTATAGCAGCAGCTGGTACGAGTGGTTCGACCCCTGG	CAKGKYSSSWYEWFDPW	IGHV3-23	IGHD6-13	IGHJ5	9	14	28	29
1	0.0021231422505307855	TGTGCGAAAGATCTTGGTGGGAGCTACTACTCTATCCCGTTTGACTACTGG	CAKDLGGSYYSIPFDYW	IGHV3-23	IGHD1-26	IGHJ4	14	16	29	39
1	0.0021231422505307855	TGTGCGAAAGAACCTACCGGGAAGGCAGCAACTAACTACTTTGACTACTGG	CAKEPTGKAATNYFDYW	IGHV3-23	IGHD1-20	IGHJ4	10	14	19	34
1	0.0021231422505307855	TGTGCACGCAGACGACCTACGGTGACTGTGGCGACTACTTTTGATTTCTGG	CARRRPTVTVATTFDFW	IGHV2-5	IGHD4-17	IGHJ3	13	16	26	37
1	0.0021231422505307855	TGTGCACACAGACGTGGGTATGCCAACTACATGTACTTCTTTGACTTCTGG	CAHRRGYANYMYFFDFW	IGHV2-5	IGHD1-7	IGHJ4	14	24	29	32
1	0.0021231422505307855	TGTTCGACTTGTTTCCCAGTGACTACAGGGGACAACTTTGACTACTGG	CSTCFPVTTGDNFDYW	IGHV3-21	IGHD4-11	IGHJ4	6	19	27	34
1	0.0021231422505307855	TGTTCACACTTCCCTCTGTGGTTGGGGTCTTATTACTTTGACGTCTGG	CSHFPLWLGSYYFDVW	IGHV2-5	IGHD2-21	IGHJ4	8	16	21	33
1	0.0021231422505307855	TGTGTGAGGGATAGGGGGTACAACAGGGCCAACTGGTTCGACCCATGG	CVRDRGYNRANWFDPW	IGHV4-59	IGHD1-1	IGHJ5	11	16	23	29
1	0.0021231422505307855	TGTGTGAGAAAGGGAGAAGGCTACAATACGTACTACTTTGACTACTGG	CVRKGEGYNTYYFDYW	IGHV4-39	IGHD5-24	IGHJ4	8	13	26	29
1	0.0021231422505307855	TGTGCGAGGACGTATAGCAGCAGCTGGTACCGAACCTTTGACTACTGG	CARTYSSSWYRTFDYW	IGHV3-21	IGHD6-13	IGHJ4	7	11	29	35
1	0.0021231422505307855	TGTGCGAGACCCTTGTATAGCAGTCAATGGGGATACTTCCACCACTGG	CARPLYSSQWGYFHHW	IGHV4-34	IGHD2-21	IGHJ1	8	16	25	32
1	0.0021231422505307855	TGTGCGAGACATTCTAGTGATACATTTATGTCCTACATTGACTACTGG	CARHSSDTFMSYIDYW	IGHV1-18	IGHD5-18	IGHJ4	8	18	23	32
1	0.0021231422505307855	TGTGCGAGACATGGAAAACGTATAGTAGTGGCCCCCTTTGACCACTGG	CARHGKRIVVAPFDHW	IGHV5-51	IGHD3-22	IGHJ4	12	21	30	35
1	0.0021231422505307855	TGTGCGAGAGTTGACGATATTTTGACTGGTTACGCCGTAGACTACTGG	CARVDDILTGYAVDYW	IGHV4-31	IGHD3-9	IGHJ4	9	13	31	39
1	0.0021231422505307855	TGTGCGAGAGCCACATACAGCTATGGTTACCAAAAACCAGACTACTGG	CARATYSYGYQKPDYW	IGHV7-4-1	IGHD5-18	IGHJ4	9	14	29	39
1	0.0021231422505307855	TGTGCGAGAGCCAAAGAAGGAGCTGGTACTTATTCCTTTGACTACTGG	CARAKEGAGTYSFDYW	IGHV4-31	IGHD2-2	IGHJ4	9	20	29	35
1	0.0021231422505307855	TGTGCGAGAGGCACGTCTGCTGCTGGCACAACCTGGTTCGGCCCCTGG	CARGTSAAGTTWFGPW	IGHV4-31	IGHD6-13	IGHJ5	9	16	23	32
1	0.0021231422505307855	TGTGCGAGAGATAACGGTATAGCAGCAGCTGGTAGGGCTGACTACTGG	CARDNGIAAAGRADYW	IGHV1-46	IGHD6-13	IGHJ4	11	15	33	38
1	0.0021231422505307855	TGTGCGAGAGACCGGTCAGCGTATTACAACTACGGTATGGACGTCTGG	CARDRSAYYNYGMDVW	IGHV3-11	IGHD3-22	IGHJ6	10	19	26	36
1	0.0021231422505307855	TGTGCGAGAGACAGGGGATACAGAGACTCCCGAGGTTTGGACGTCTGG	CARDRGYRDSRGLDVW	IGHV4-59	IGHD5-18	IGHJ6	10	15	22	37
1	0.0021231422505307855	TGTGCGAGAGAGCCGTATGATAGTAGTGGTTATGTGTATGACTACTGG	CAREPYDSSGYVYDYW	IGHV4-31	IGHD3-22	IGHJ4	10	15	32	38
1	0.0021231422505307855	TGTGCGAGAGAGGGGACTACAGAAAATGCAATGGAATTTGACTTCTGG	CAREGTTENAMEFDFW	IGHV3-53	IGHD4-11	IGHJ4	10	14	21	36
1	0.0021231422505307855	TGTGCGAGAACCTACGGTGCGGGACCCGCCGGCTACTTTGACTACTGG	CARTYGAGPAGYFDYW	IGHV3-21	IGHD4-17	IGHJ4	8	11	18	32
1	0.0021231422505307855	TGTGCGAGAAGTTCGAGCGTCGTGGCTGGCCTCTTCTTTGACAACTGG	CARSSSVVAGLFFDNW	IGHV3-23	IGHD6-19	IGHJ4	6	21	28	35
1	0.0021231422505307855	TGTGCGAGAAGCCAGGGGGGGACCCAGACTCCCCCCTTTGACTACTGG	CARSQGGTQTPPFDYW	IGHV4-31	IGHD3-16	IGHJ4	8	27	34	35
1	0.0021231422505307855	TGTGCGAGAAAGGGAGAAGGCTACAACTCGTATTACTTTGACTACTGG	CARKGEGYNSYYFDYW	IGHV4-39	IGHD5-24	IGHJ4	8	13	25	29
1	0.0021231422505307855	TGTGCGAAACCTAGAGACGGCTACAACCAAGGGTGGTTCGAAACCTGG	CAKPRDGYNQGWFETW	IGHV3-23	IGHD5-24	IGHJ5	8	11	25	33
1	0.0021231422505307855	TGTGCGAAAGGCCGTATTACTATGATTCGGGGACCTATTCAGGACTGG	CAKGRITMIRGPIQDW	IGHV4-34	IGHD3-10	IGHJ4	12	13	32	43
1	0.0021231422505307855	TGTGCAAAAGATCTGGGGACGACTACAGCCCCAGTTTTTGATATCTGG	CAKDLGTTTAPVFDIW	IGHV1-24	IGHD4-11	IGHJ3	14	20	27	35
1	0.0021231422505307855	TGTGGCATAGTGCGGTGGGGATCGGGTGACTGGCACTTCGATCTCTGG	CGIVRWGSGDWHFDLW	IGHV1-67	IGHD7-27	IGHJ2	4	15	22	28
1	0.0021231422505307855	TGTATAACCGGCAGTATAGCAGCAGCTGTAAACGGTATGGACGTCTGG	CITGSIAAAVNGMDVW	IGHV1-46	IGHD6-13	IGHJ6	2	13	27	36
1	0.0021231422505307855	TGTACTAGAATTCATTGTAGTAGTACCAGCTGCTATTACGACTACTGG	CTRIHCSSTSCYYDYW	IGHV3-73	IGHD2-2	IGHJ4	8	13	35	39
1	0.0021231422505307855	TGTACCGCAGACCTCGCTATTAGTAGTCGTTATTCTCATGACTACTGG	CTADLAISSRYSHDYW	IGHV3-15	IGHD3-22	IGHJ4	10	20	33	38
1	0.0021231422505307855	TGTGTACGAGAGCAAGGAGGTGGTGTCTGGCCTATGGACGTCTGG	CVREQGGGVWPMDVW	IGHV3-20	IGHD2-21	IGHJ6	3	18	28	33
1	0.0021231422505307855	TGTGTAAGAGATGGGCGAACACGGACTGAATACTTCAAGAACTGG	CVRDGRTRTEYFKNW	IGHV3-74	IGHD3-10	IGHJ1	11	15	19	25
1	0.0021231422505307855	TGTGTAAGAGATGGACGAACACGGACCGAATACTTCAAGAACTGG	CVRDGRTRTEYFKNW	IGHV3-74	IGHD6-6	IGHJ1	11	12	17	27
1	0.0021231422505307855	TGTGCCAGGGGCGTTTACGACACCGGTACCGCCTTTGAGTACTGG	CARGVYDTGTAFEYW	IGHV4-30-2	IGHD1-1	IGHJ5	7	21	28	41
1	0.0021231422505307855	TGTGCCAGAGTCACCAGCACGCCCGCTACCTCCCTTGACTACTGG	CARVTSTPATSLDYW	IGHV1-46	IGHD2-21	IGHJ4	9	10	19	34
1	0.0021231422505307855	TGTGCGATTAGTAGAGGTGGCTACAATTCGGGCTTTGACTACTGG	CAISRGGYNSGFDYW	IGHV3-42	IGHD5-24	IGHJ4	2	10	27	32
1	0.0021231422505307855	TGTGCGAGTAGTGGGAGCTACTACCTTAGTGCTTTTGATATCTGG	CASSGSYYLSAFDIW	IGHV3-64	IGHD1-26	IGHJ3	7	8	23	29
1	0.0021231422505307855	TGTGCGAGACTGGAACGTGGGAGCTACTACCCCTTTGACTACTGG	CARLERGSYYPFDYW	IGHV4-39	IGHD1-26	IGHJ4	9	16	29	32
1	0.0021231422505307855	TGTGCGAGACCCCGGGGGGATAGTGGGAGCTACTTTGACTACTGG	CARPRGDSGSYFDYW	IGHV4-31	IGHD1-26	IGHJ4	8	19	28	29
1	0.0021231422505307855	TGTGCGAGACATGTAGATACATCCATGGGGGAGTTTGACTGCTGG	CARHVDTSMGEFDCW	IGHV5-10-1	IGHD3-16	IGHJ4	13	25	32	33
1	0.0021231422505307855	TGTGCGAGAGTGGGCAGGGGGCCGGCCTATTATTATGACTTTTGG	CARVGRGPAYYYDFW	IGHV1-67	IGHD3-10	IGHJ4	9	29	34	35
1	0.0021231422505307855	TGTGCGAGAGTAAAAGGTGACTGGTACGGCTGCTTTGACTCCTGG	CARVKGDWYGCFDSW	IGHV4-59	IGHD6-19	IGHJ4	9	16	27	32
1	0.0021231422505307855	TGTGCGAGAGGCCTAGAGGAGTGGGAGCTACTCTCTGACTACTGG	CARGLEEWELLSDYW	IGHV1-8	IGHD1-26	IGHJ4	13	19	31	35
1	0.0021231422505307855	TGTGCGAGAGGCCCAGTGGGCAGCAGTGGCTGGTTTGAGACCTGG	CARGPVGSSGWFETW	IGHV4-4	IGHD6-19	IGHJ5	9	21	28	29
1	0.0021231422505307855	TGTGCGAGAGGGGAGAGATACCTGCAATCTAACCCAGAGTACTGG	CARGERYLQSNPEYW	IGHV1-8	IGHD5-24	IGHJ4	10	13	18	39
1	0.0021231422505307855	TGTGCGAGAGACGAGAATACATGGGAACAACCGATTGAATTCTGG	CARDENTWEQPIEFW	IGHV3-30	IGHD1-7	IGHJ4	10	23	27	34
1	0.0021231422505307855	TGTGCGAGAATGTATAGTGGGAGCCAATACTACTTTGACTACTGG	CARMYSGSQYYFDYW	IGHV3-48	IGHD1-26	IGHJ4	8	11	23	27
1	0.0021231422505307855	TGTGCGAGAAATAGATATGGTTCGGGGACCAACTTTGACTACTGG	CARNRYGSGTNFDYW	IGHV4-59	IGHD3-10	IGHJ4	8	15	27	31
1	0.0021231422505307855	TGTGCGAGAAACGATGGTTCGGGGAGTCCTACCTTTGACTACTGG	CARNDGSGSPTFDYW	IGHV1-3	IGHD3-10	IGHJ4	8	13	26	32
1	0.0021231422505307855	TGTGCGAAGGGGACATATCCCACTAAGCACCTCCTTGACTATTGG	CAKGTYPTKHLLDYW	IGHV3-23	IGHD1-26	IGHJ4	7	17	24	34
1	0.0021231422505307855	TGTGCGAAACTGCATCACTATGCTTCGGAGGAGTTCGGCCCATGG	CAKLHHYASEEFGPW	IGHV4-39	IGHD3-10	IGHJ5	6	16	27	32
1	0.0021231422505307855	TGTGCGAAAGGTCAGCAGTTGCTACGGGGGTGGTTCGACCCCTGG	CAKGQQLLRGWFDPW	IGHV3-23	IGHD6-13	IGHJ5	9	12	25	30
1	0.0021231422505307855	TGTGCAACTGTCCATTACTATAGTCCTTGTGCAGGTGACTGCTGG	CATVHYYSPCAGDCW	IGHV3-43	IGHD3-10	IGHJ4	6	13	20	35
1	0.0021231422505307855	TGTGCAAGGCAGAGTGGGCCCACGTACAACTGGTTCGACCCCTGG	CARQSGPTYNWFDPW	IGHV4-30-2	IGHD1-26	IGHJ5	4	12	17	23
1	0.0021231422505307855	TGTGCAAGAATGTACCCATCTGGTTCGGGGACTTACACTTACTGG	CARMYPSGSGTYTYW	IGHV3-74	IGHD3-10	IGHJ4	8	20	34	39
1	0.0021231422505307855	TGTGGGAGGGCCCGAACTGGAAACCGGCTCCCCATTCGCGACTGG	CGRARTGNRLPIRDW	IGHV1-69D	IGHD1-1	IGHJ1	7	14	21	40
1	0.0021231422505307855	TGTGTGCGGTGGTACCCCTTGTTGGATGCTTTTGATGTCTGG	CVRWYPLLDAFDVW	IGHV3-21	IGHD4-23	IGHJ3	3	6	13	24
1	0.0021231422505307855	TGTGTGAGATGGTCAATCCGACAGGATGCCTTTGATCTGTGG	CVRWSIRQDAFDLW	IGHV3-16	IGHD3-9	IGHJ3	8	11	15	24
1	0.0021231422505307855	TGTGTGAGAGGTTTCAGCAGTACTGGGGCCTGGGGCTCCTGG	CVRGFSSTGAWGSW	IGHV3-35	IGHD7-27	IGHJ5	8	21	27	37
1	0.0021231422505307855	TGTGCCAGAGAGGGGCGGGGTGGTAACGACTTTGACTACTGG	CAREGRGGNDFDYW	IGHV4-30-2	IGHD4-23	IGHJ4	10	18	26	28
1	0.0021231422505307855	TGTGCGTACAGACTTAAGGTGACTCAGGCCTTTGACTACTGG	CAYRLKVTQAFDYW	IGHV2-5	IGHD2-21	IGHJ4	12	17	23	29
1	0.0021231422505307855	TGTGCGAGCTATCACTACTACTACTACGGTATGGACGTCTGG	CASYHYYYYGMDVW	IGHV3-30	.	IGHJ6	7	-1	-1	9
1	0.0021231422505307855	TGTGCGAGGCATGGTGCCGGGTCCCACTACTTTGACTACTGG	CARHGAGSHYFDYW	IGHV7-4-1	IGHD2-2	IGHJ4	7	14	19	25
1	0.0021231422505307855	TGTGCGAGGCAGGGTGCGGAGTCCCGCTACTTTGACAACTGG	CARQGAESRYFDNW	IGHV7-4-1	IGHD2-15	IGHJ4	7	16	21	26
1	0.0021231422505307855	TGTGCGAGGAGGACTTTAGCCCTCTTCTACTTTGACTTCTGG	CARRTLALFYFDFW	IGHV4-39	IGHD5-24	IGHJ4	7	16	24	26
1	0.0021231422505307855	TGTGCGAGATCCGGATATAGCAGCAGCTGGCCTGACTACTGG	CARSGYSSSWPDYW	IGHV4-55	IGHD6-13	IGHJ4	9	10	29	32
1	0.0021231422505307855	TGTGCGAGATGGTCGATCCGACAGGATGCCTTTGATATTTGG	CARWSIRQDAFDIW	IGHV3-21	IGHD7-27	IGHJ3	8	14	18	24
1	0.0021231422505307855	TGTGCGAGATGGTCAATCCGACAGGATGCCTTTGATGTGTGG	CARWSIRQDAFDVW	IGHV3-21	IGHD3-9	IGHJ3	8	11	15	24
1	0.0021231422505307855	TGTGCGAGATGGTCAATCCGACAGGATGCCTTTGATGTGTGG	CARWSIRQDAFDVW	IGHV3-48	IGHD3-9	IGHJ3	8	11	15	24
1	0.0021231422505307855	TGTGCGAGATATGCCGGGCAGCAGCTGGTACAGGACTACTGG	CARYAGQQLVQDYW	IGHV4-39	IGHD6-13	IGHJ4	12	17	30	33
1	0.0021231422505307855	TGTGCGAGACTTGCTGGCGATTCCTTCTACTTCGACTACTGG	CARLAGDSFYFDYW	IGHV7-81	IGHD2-21	IGHJ4	8	19	23	26
1	0.0021231422505307855	TGTGCGAGACTCCCACTACAGGGACCACCCATTGACTACTGG	CARLPLQGPPIDYW	IGHV4-39	IGHD1-26	IGHJ4	9	10	17	31
1	0.0021231422505307855	TGTGCGAGACTCACGTCAATTCGGGGGCCGCTTGAGTCCTGG	CARLTSIRGPLESW	IGHV5-10-1	IGHD3-10	IGHJ5	9	19	25	37
1	0.0021231422505307855	TGTGCGAGACCAACTCCGAGCAGCTGGTATTATGACTACTGG	CARPTPSSWYYDYW	IGHV1-18	IGHD2-2	IGHJ4	8	18	28	32
1	0.0021231422505307855	TGTGCGAGACATGGTGGCGAGTCCCACTACTTTGACTACTGG	CARHGGESHYFDYW	IGHV5-10-1	IGHD5-12	IGHJ4	12	13	17	25
1	0.0021231422505307855	TGTGCGAGACAGGATAACTGGAACTACAAGGCTGACTTCTGG	CARQDNWNYKADFW	IGHV4-39	IGHD1-7	IGHJ2P	10	13	26	38
1	0.0021231422505307855	TGTGCGAGACAGGACAACTGGAACTACAAGGCTGACTTCTGG	CARQDNWNYKADFW	IGHV4-31	IGHD1-7	IGHJ4	8	15	26	32
1	0.0021231422505307855	TGTGCGAGAGTGGGAATAGCAGCTCGCGTGGTTGACTTCTGG	CARVGIAARVVDFW	IGHV4-59	IGHD6-6	IGHJ4	9	15	25	31
1	0.0021231422505307855	TGTGCGAGAGTACGGAGATGGCTACAATTACTTGACTACTGG	CARVRRWLQLLDYW	IGHV3-48	IGHD5-24	IGHJ4	9	14	30	31
1	0.0021231422505307855	TGTGCGAGAGCCGGGGGTAACTGGAATCCTCTTGACTACTGG	CARAGGNWNPLDYW	IGHV4-31	IGHD1-20	IGHJ4	9	17	25	31
1	0.0021231422505307855	TGTGCGAGAGGAAACTGGAACGACGATGCTTTTGATATCTGG	CARGNWNDDAFDIW	IGHV1-8	IGHD1-1	IGHJ3	10	12	23	24
1	0.0021231422505307855	TGTGCGAGAGATACGATAGTAGTGGGGGGGTTTGACTACTGG	CARDTIVVGGFDYW	IGHV3-33	IGHD3-22	IGHJ4	11	14	24	30
1	0.0021231422505307855	TGTGCGAGAGAACGGTCGGGACATGGCTACGATTCTGACTGG	CARERSGHGYDSDW	IGHV3-53	IGHD5-12	IGHJ4	10	23	33	37
1	0.0021231422505307855	TGTGCGAGAGAAGTATCGCGGGCAGCTGGTATCGACTTCTGG	CAREVSRAAGIDFW	IGHV3-21	IGHD2-2	IGHJ4	10	21	30	33
1	0.0021231422505307855	TGTGCGAGAATATTCGGGTTAAGGGCTGGTTTTGATGTCTGG	CARIFGLRAGFDVW	IGHV4-59	IGHD3-10	IGHJ3	8	12	17	29
1	0.0021231422505307855	TGTGCGAAAATCTTCGGCTTAAGGGCTGGTATTGATCTCTGG	CAKIFGLRAGIDLW	IGHV4-59	IGHD6-19	IGHJ3	6	23	30	31
1	0.0021231422505307855	TGTGCGAAAAACGATGATATAGCAGCAGCCCCTTTTAGCTGG	CAKNDDIAAAPFSW	IGHV3-23	IGHD6-13	IGHJ4	8	17	28	38
1	0.0021231422505307855	TGTGCACGGTGGTATCAGTTAGTAGATGGTTTTGATATCTGG	CARWYQLVDGFDIW	IGHV3-23	IGHD4-23	IGHJ3	4	5	13	24
1	0.0021231422505307855	TGTGCACAATCGCAACAGTTATACTACTTTTTCCACCCCTGG	CAQSQQLYYFFHPW	IGHV2-5	.	IGHJ5	7	-1	-1	15
1	0.0021231422505307855	TGTGCAAGAGTTAAGTTAGATGGTTATTACCCTGACTACTGG	CARVKLDGYYPDYW	IGHV3-13	IGHD3-22	IGHJ4	9	20	29	32
1	0.0021231422505307855	TGTGTGGCGGCGCTAAAAATGGGTCTCTTTGACCACTGG	CVAALKMGLFDHW	IGHV4-39	IGHD3-3	IGHJ4	3	14	19	26
1	0.0021231422505307855	TGTGCTCGTGGTGGTTCTCAGTACGCTTTTGACTACTGG	CARGGSQYAFDYW	IGHV6-1	IGHD2-15	IGHJ4	4	7	14	27
1	0.0021231422505307855	TGTGCGCGAGATCTTCCATATAGTAGTCTCGGCCACTGG	CARDLPYSSLGHW	IGHV3-74	IGHD3-22	IGHJ4	13	19	26	34
1	0.0021231422505307855	TGTGCGGGGGGACTACGAAATGGGCTCTTTGAGCACTGG	CAGGLRNGLFEHW	IGHV3-21	IGHD4-17	IGHJ4	5	10	16	26
1	0.0021231422505307855	TGTGCGACCGGGGTGAAGGTGGGCCTATTTGACTACTGG	CATGVKVGLFDYW	IGHV4-4	IGHD2-15	IGHJ4	6	17	21	27
1	0.0021231422505307855	TGTGCGAGGGATAGTAGTGGTTATTCGATTGACTACTGG	CARDSSGYSIDYW	IGHV3-33	IGHD3-22	IGHJ4	11	12	24	28
1	0.0021231422505307855	TGTGCGAGACTCCATATGGTTCGGGGAGTTATTATCTGG	CARLHMVRGVIIW	IGHV4-39	IGHD3-10	IGHJ4	9	14	34	35
1	0.0021231422505307855	TGTGCGAGACGAGTACATTGCTGTAGCAGTCCATCCTGG	CARRVHCCSSPSW	IGHV4-39	IGHD2-21	IGHJ5	9	23	30	34
1	0.0021231422505307855	TGTGCGAGACATCGGGGGCCAACTGGGAGCGACCTCTGG	CARHRGPTGSDLW	IGHV4-39	IGHD1-1	IGHJ2	11	19	25	29
1	0.0021231422505307855	TGTGCGAGACAGAGATCTTATGATAGCACCGACCCCTGG	CARQRSYDSTDPW	IGHV4-39	IGHD3-22	IGHJ5	10	18	25	29
1	0.0021231422505307855	TGTGCGAGAGTCCTGACTATGAGGCCTATCGACCCCTGG	CARVLTMRPIDPW	IGHV1-18	IGHD3-22	IGHJ5	9	15	21	28
1	0.0021231422505307855	TGTGCGAGAGGCACTTCGTCCTACCCTATGGACGTCTGG	CARGTSSYPMDVW	IGHV1-8	IGHD6-6	IGHJ6	11	15	20	27
1	0.0021231422505307855	TGTGCGAGAGATTATGCCCCTTATGCCTTAGACGTCTGG	CARDYAPYALDVW	IGHV3-33	IGHD2-2	IGHJ6	11	12	17	30
1	0.0021231422505307855	TGTGCAAAAGATGATTTAGTGGGAGAGCCGTGGTCCTGG	CAKDDLVGEPWSW	IGHV1-18	IGHD1-26	IGHJ5	11	16	24	34
1	0.0021231422505307855	TGTTCGCGCGAGGATCACGATGTTTTTGACTTGTGG	CSREDHDVFDLW	IGHV3-21	.	IGHJ3	2	-1	-1	13
1	0.0021231422505307855	TGTGTGTTCCGTGCTCCAGGTGCCTACGACTACTGG	CVFRAPGAYDYW	IGHV3-35	IGHD4-17	IGHJ4	5	18	26	27
1	0.0021231422505307855	TGTGTGAGAGGGCAGGAACGTGATTTGGACGTCTGG	CVRGQERDLDVW	IGHV1-18	IGHD1-1	IGHJ6	9	14	19	25
1	0.0021231422505307855	TGTGTAAGAGATCTAGTTGGGCAATTTGACTACTGG	CVRDLVGQFDYW	IGHV3-74	IGHD1-1	IGHJ4	13	14	18	24
1	0.0021231422505307855	TGTGTAAGAGAGGTGAATCGATACTTCGATGTCTGG	CVREVNRYFDVW	IGHV4-31	IGHD2-21	IGHJ2	10	11	15	21
1	0.0021231422505307855	TGTGCCTCTTATTACGATATAAAATTCGACACGTGG	CASYYDIKFDTW	IGHV4-34	IGHD3-9	IGHJ5	4	9	19	24
1	0.0021231422505307855	TGTGCGAGGCTCCGGGACTACGTTATGGACGTCTGG	CARLRDYVMDVW	IGHV7-4-1	IGHD4-17	IGHJ6	7	15	22	24
1	0.0021231422505307855	TGTGCGAGGCTCCGGGACTACGCTATGGACGTCTGG	CARLRDYAMDVW	IGHV7-4-1	IGHD4-17	IGHJ6	7	15	21	24
1	0.0021231422505307855	TGTGCGAGGGGCTTAAACCACCAATTTGACTTCTGG	CARGLNHQFDFW	IGHV4-34	IGHD2-15	IGHJ4	11	16	22	24
1	0.0021231422505307855	TGTGCGAGAGTGGGGAATTATGCTTATAAGGACTGG	CARVGNYAYKDW	IGHV3-11	IGHD3-16	IGHJ1	9	11	27	31
1	0.0021231422505307855	TGTGCGAGAGGCCCCAGTAGTGCTCTTGACAACTGG	CARGPSSALDNW	IGHV7-4-1	IGHD3-22	IGHJ4	9	15	21	25
1	0.0021231422505307855	TGTGCGAGAGGGTGGTCGACCGGTATGGACGTCTGG	CARGWSTGMDVW	IGHV1-18	IGHD1-7	IGHJ6	9	18	23	24
1	0.0021231422505307855	TGTGCGAGAGACCATGACTGGGGAGCTGATTACTGG	CARDHDWGADYW	IGHV1-18	IGHD7-27	IGHJ4	10	16	23	26
1	0.0021231422505307855	TGTGCACGGTTCTCCCGTGATCTACATGACTACTGG	CARFSRDLHDYW	IGHV2-70	IGHD2-15	IGHJ4	8	21	25	26
1	0.0021231422505307855	TGTGCACGAGATATTGGAGGGGCCAGTGGTCACTTC	CARDIGGASGHF	IGHV3-74	IGHD2-15	IGHJ4	11	24	29	36
1	0.0021231422505307855	TGTGCAACAGGGTCCACCTACTTATTTGAGGACTGG	CATGSTYLFEDW	IGHV1-24	IGHD2-15	IGHJ4	9	13	17	24
1	0.0021231422505307855	TGTGCAAATACAATTTTTGGGGTGGTTGCCGACTGG	CANTIFGVVADW	IGHV4-30-2	IGHD3-3	IGHJ4	4	8	26	31
1	0.0021231422505307855	TGTACTAGACAACATAGCAGTGGCGATGACTACTGG	CTRQHSSGDDYW	IGHV3-49	IGHD6-19	IGHJ4	8	13	23	26
1	0.0021231422505307855	TGTGCGGTCCAAGACAAGGGGTACGTCTACTGG	CAVQDKGYVYW	IGHV1-67	IGHD6-13	IGHJ4	3	19	25	26
1	0.0021231422505307855	TGTGCGAGAGATTATCCCCTCCGGGGCTACTGG	CARDYPLRGYW	IGHV3-21	IGHD2-15	IGHJ4	11	18	23	26
1	0.0021231422505307855	TGTGCGAGAGATCGCGGATGGTTCGACCCCTGG	CARDRGWFDPW	IGHV3-21	.	IGHJ5	12	-1	-1	18
1	0.0021231422505307855	TGTGCGAAGGGATATCAGAGGGTTGACTACTGG	CAKGYQRVDYW	IGHV3-48	IGHD2-15	IGHJ4	6	9	14	22
1	0.0021231422505307855	TGTACCCGGACAACGTCTGATTATGACTTTTGG	CTRTTSDYDFW	IGHV3-73	IGHD3-16	IGHJ4	4	17	22	23
1	0.0021231422505307855	TGTTCGAAAGGGGGCCATTTAGACTACTGG	CSKGGHLDYW	IGHV3-21	IGHD2-8	IGHJ4	6	14	18	21
1	0.0021231422505307855	TGTGTGAAGGGTGCCTGGTGTGACTACTGG	CVKGAWCDYW	IGHV3-11	IGHD6-19	IGHJ4	3	10	18	20
1	0.0021231422505307855	TGTGCGGGTCGACCCTCACTCGACTACTGG	CAGRPSLDYW	IGHV1-67	IGHD3-3	IGHJ4	3	16	20	21
1	0.0021231422505307855	TGTGCGAGGTCGCGCAGGGATGACTACTGG	CARSRRDDYW	IGHV7-4-1	.	IGHJ4	7	-1	-1	20
1	0.0021231422505307855	TGTGCGAGAGAAAATGGTTTGGATATTTGG	CARENGLDIW	IGHV3-21	.	IGHJ3	10	-1	-1	13
1	0.0021231422505307855	TGTGCACTTAACGCAAATTATGACTTTTGG	CALNANYDFW	IGHV5-10-1	IGHD3-10	IGHJ4	4	8	12	20
1	0.0021231422505307855	TGTAGGGTTGGACATTATACCGACGTTTGG	CRVGHYTDVW	IGHV3-50	IGHD3-3	IGHJ1	1	13	21	27
1	0.0021231422505307855	TGTGCGAGAGATTGGTGGACCTCCTGG	CARDWWTSW	IGHV3-21	IGHD2-15	IGHJ5	11	12	17	22
1	0.0021231422505307855	TGTACCACATATTTAACCCCCAGA	CTTYLTPR	IGHV3-15	IGHD3-9	IGHJ5	8	9	13	17
1	0.0021231422505307855	TGTGCGAGAGCGGTGGGATGG	CARAVGW	IGHV3-21	IGHD1-26	IGHJ4	9	12	17	18
