# Supplementary material for: Biomarkers and Immune Repertoire Metrics Identified by Peripheral Blood Transcriptomic Sequencing Reveal the Pathogenesis of COVID-19
Source: Front Immunol. 2021 Aug 24;12:677025. doi: 10.3389/fimmu.2021.677025 (PMC8421539; doi:10.3389/fimmu.2021.677025)
Supplement: Supplementary file 1 [file DataSheet_1.zip › TCR_BCR/IGH/convert.20S039623A.clonotypes.IGH.txt]

count	freq	cdr3nt	cdr3aa	v	d	j	VEnd	DStart	DEnd	JStart
3	0.02127659574468085	TGTGCGAGAGAATCCGCTAGTGGGAGTTACTACTTTGACAACTGG	CARESASGSYYFDNW	IGHV4-31	IGHD1-26	IGHJ4	10	17	25	27
3	0.02127659574468085	TGTGCGAGAAGTGGCTCCTATTACTTCTTCGCTCTGGACGTCTGG	CARSGSYYFFALDVW	IGHV3-23	IGHD5-12	IGHJ6	6	9	23	34
3	0.02127659574468085	TGTGCGAGAGAATATAGTGGCTCCTTCTACGGGGACTACTGG	CAREYSGSFYGDYW	IGHV1-46	IGHD5-12	IGHJ4	10	11	21	33
2	0.014184397163120567	TGTGCACGCAGACCGACGCGGGGAGGATATTGCAATGGTGTCAAATGTGCTTTTGCTTTTGATGTCTGG	CARRPTRGGYCNGVKCAFAFDVW	IGHV2-5	IGHD2-15	IGHJ3	12	23	39	53
2	0.014184397163120567	TGTGCGAGAGACCATTACTATGGCCGGGGGAATACATCCCCTGGGACGTACATGGACGCCTGG	CARDHYYGRGNTSPGTYMDAW	IGHV3-21	IGHD3-10	IGHJ6	10	13	22	48
2	0.014184397163120567	TGTGCGAAAGATCTCCGGAGTCACGAATTCAATAACTACCTGAAAAATTGGTTCGATCCCTGG	CAKDLRSHEFNNYLKNWFDPW	IGHV3-11	IGHD4-11	IGHJ5	14	18	38	48
2	0.014184397163120567	TGTGAGAGAGGACCTAGTGGATTTTATTATGATAGTAGAGCCTCCCGGGCCGACGACTACTGG	CERGPSGFYYDSRASRADDYW	IGHV3-21	IGHD3-22	IGHJ4	9	23	37	54
2	0.014184397163120567	TGTGCGAGAGATTATGGAGTGGGAGCTATTACTGAGGCGGTGGGGCCTTTTGACTACTGG	CARDYGVGAITEAVGPFDYW	IGHV4-4	IGHD1-26	IGHJ4	11	17	31	48
2	0.014184397163120567	TGTGCGAGAGGACCACTGCCTGGGCCTTTCCCTGGGCCTTTCCACTTTGACCACTGG	CARGPLPGPFPGPFHFDHW	IGHV3-33	IGHD6-19	IGHJ4	9	12	18	43
2	0.014184397163120567	TGTGCGCGAGGGGGAAGTGAGCTGACCACTGCTAATGGTGCTTTTGATCTCTGG	CARGGSELTTANGAFDLW	IGHV4-31	IGHD6-19	IGHJ3	9	25	33	34
2	0.014184397163120567	TGTGCGAGAGATCAGGGGGGTGGGAGCTTCCCCGATAGTTTTGATATCTGG	CARDQGGGSFPDSFDIW	IGHV4-31	IGHD1-26	IGHJ3	12	19	27	38
2	0.014184397163120567	TGTGCGAAAGATCTCCTATTGGCCGATGGGGTCTACTACTTTGACTACTGG	CAKDLLLADGVYYFDYW	IGHV3-23	IGHD2-15	IGHJ4	13	16	20	33
2	0.014184397163120567	TGTACTAGAGATCTTGGTGGGAGCTACATCGATGATGCTTTTGATATCTGG	CTRDLGGSYIDDAFDIW	IGHV3-49	IGHD1-26	IGHJ3	13	16	26	31
2	0.014184397163120567	TGTGCGAGGGGAAAGGGGACGGATACAGGCGATGCTTTTGATATCTGG	CARGKGTDTGDAFDIW	IGHV3-21	IGHD5-18	IGHJ3	7	20	27	30
2	0.014184397163120567	TGTGCGAGAGCCGGAGAGTATTATAATAGTAGTCCTCCAGCCTACTGG	CARAGEYYNSSPPAYW	IGHV3-30	IGHD3-22	IGHJ4	9	21	32	41
2	0.014184397163120567	TGTGCGAAAGATCTCAGGCCAGATGGTTACAACAACCTTGACTACTGG	CAKDLRPDGYNNLDYW	IGHV3-23	IGHD5-24	IGHJ4	13	20	31	37
2	0.014184397163120567	TGTGTGAAAATTCCTCAAACTGGGGGATGGTACTTCGAGCTCTGG	CVKIPQTGGWYFELW	IGHV3-23	IGHD7-27	IGHJ2	8	17	24	27
2	0.014184397163120567	TGTGCGAGACTTCGGCCTAATCGAGCAGCAGCTATTGACTACTGG	CARLRPNRAAAIDYW	IGHV4-31	IGHD6-13	IGHJ4	8	23	32	34
2	0.014184397163120567	TGTACTACAGAGGGGGCGGCCCCCGGCCCTGATTATGAGTATTGG	CTTEGAAPGPDYEYW	IGHV3-73	IGHD3-16	IGHJ4	6	29	34	35
2	0.014184397163120567	TGCGCGAGAGAGGTTACTGTGATAGGTGACTGGTTCGACCCCTGG	CAREVTVIGDWFDPW	IGHV3-21	IGHD3-22	IGHJ5	10	13	24	28
2	0.014184397163120567	TGTGCAAGGTGGAGTCACAGCGGTAAGGTTGACTTCTGG	CARWSHSGKVDFW	IGHV6-1	IGHD2-21	IGHJ4	7	12	17	28
2	0.014184397163120567	TGTGCGAGAGGAGGTCCTGGGCCCTTTGAGTATTGG	CARGGPGPFEYW	IGHV3-21	IGHD7-27	IGHJ4	9	16	20	23
2	0.014184397163120567	TGTACTAGAGAGACGCAGGGTCGTTTTGACTCCTGG	CTRETQGRFDSW	IGHV3-49	IGHD1-1	IGHJ4	10	19	23	24
2	0.014184397163120567	TGTGTGGAAGGGGGGGCGGCCTTTGTCTACTGG	CVEGGAAFVYW	IGHV3-23	IGHD1-1	IGHJ4	3	4	8	20
2	0.014184397163120567	TGTGCGAGTGGGAGGCCCGACGGCTACTGG	CASGRPDGYW	IGHV3-30	IGHD1-26	IGHJ4	7	8	13	23
1	0.0070921985815602835	TGTGCCAGACTGGGCGATTTTTGGAGTTCAAGGAAAGCCACCGTTTACCTCTACTACTACATGGACGTCTGG	CARLGDFWSSRKATVYLYYYMDVW	IGHV4-31	IGHD3-3	IGHJ6	8	14	26	50
1	0.0070921985815602835	TGTGCGAGAGATTCACCCCTATCCTACGATATTTTGACTGGTTATCCGATTGATGCTTTTGATATCTGG	CARDSPLSYDILTGYPIDAFDIW	IGHV3-30	IGHD3-9	IGHJ3	11	24	44	50
1	0.0070921985815602835	TGTGCGAGAGATCGCCCCGGGATAGCAGTGGCTGCCAACTACTACTACTACTACGGTATGGACGTCTGG	CARDRPGIAVAANYYYYYGMDVW	IGHV1-46	IGHD6-19	IGHJ6	12	15	33	39
1	0.0070921985815602835	TGTGCGAAAGATCGGACTGGGAGGTTCGGGGAGACAACACTCTACTACTACTACGGTATGGACGTCTGG	CAKDRTGRFGETTLYYYYGMDVW	IGHV3-23	IGHD3-10	IGHJ6	12	22	32	41
1	0.0070921985815602835	TGTGCGAGAGATCATGAGGAGTATTACGATATTTTGACTGGTTATCGAACTGAAGCTGGCTACTGG	CARDHEEYYDILTGYRTEAGYW	IGHV4-31	IGHD3-9	IGHJ4	12	20	44	59
1	0.0070921985815602835	TGTGCGAGAGAAGCGTTATGGGGTGTAGCAGCAGCCTGGGGGTATAGTAACTCCGGCGACTACTGG	CAREALWGVAAAWGYSNSGDYW	IGHV4-31	IGHD6-13	IGHJ4	10	20	34	57
1	0.0070921985815602835	TGTGCGAGACTCCCCACCCGAGGCAGTGGCTGGTACGTCGATCCTTACTACTTTGACTACTGG	CARLPTRGSGWYVDPYYFDYW	IGHV4-39	IGHD6-19	IGHJ4	9	22	37	45
1	0.0070921985815602835	TGTGCGAGAGGGACCCTCCATACCGATATTTTGACTGGTTATTCCGCCCAACTTGACTACTGG	CARGTLHTDILTGYSAQLDYW	IGHV1-18	IGHD3-9	IGHJ4	9	23	42	52
1	0.0070921985815602835	TGTGCCAGCCAAGGCTCTCAGTACTCTCTTTTGACTGGTTATCCCCCCTTTGATTCCTGG	CASQGSQYSLLTGYPPFDSW	IGHV4-30-2	IGHD3-9	IGHJ4	7	28	41	47
1	0.0070921985815602835	TGTGCCAGAAATTTAAACGATTATTGGAGTGGTTTTGGCTACTATTACATGGACATCTGG	CARNLNDYWSGFGYYYMDIW	IGHV4-28	IGHD3-3	IGHJ6	13	16	33	38
1	0.0070921985815602835	TGTGCGAGATATAACCGTTGGCTGGAACGCAGGGAGTACCACTACTACATGGACGAGTGG	CARYNRWLERREYHYYMDEW	IGHV4-55	IGHD1-1	IGHJ6	12	21	28	36
1	0.0070921985815602835	TGTGCGAGACTTGATCCCTATTGTGGTGGTGGTAGGTGTTACCACTCCTTTGATTACTGG	CARLDPYCGGGRCYHSFDYW	IGHV5-10-1	IGHD2-15	IGHJ4	9	18	41	43
1	0.0070921985815602835	TGTGCGAGACTCGGCCGGGAAACAGCTCTGGTCCCCGCCCACTACTACATGGACGTCTGG	CARLGRETALVPAHYYMDVW	IGHV3-23	IGHD5-18	IGHJ6	6	17	31	40
1	0.0070921985815602835	TGTGCGAGAGCACGTGGTCCGGGTGGGAGGGGGGTCTACTACTACGGTATGGACGTCTGG	CARARGPGGRGVYYYGMDVW	IGHV4-31	IGHD1-14	IGHJ6	9	10	17	35
1	0.0070921985815602835	TGTGCGAGAGATGGCGCGGATTATAAGTGGTTATTACTACCTGATGCTTTTGATATCTGG	CARDGADYKWLLLPDAFDIW	IGHV3-21	IGHD3-22	IGHJ3	11	25	39	41
1	0.0070921985815602835	TGTGCGAAAGATTTGAGTAACTGGAACGACCCAAGAGGGGGGGGCTGGTTCGACCCCTGG	CAKDLSNWNDPRGGGWFDPW	IGHV4-31	IGHD1-20	IGHJ5	11	17	29	44
1	0.0070921985815602835	TGTGCGAGAGTGGGGTATAGTGGCTACGATTACTACTACTACGGTATGGACGTCTGG	CARVGYSGYDYYYYGMDVW	IGHV3-30	IGHD5-12	IGHJ6	9	15	29	30
1	0.0070921985815602835	TGTGCGAGAGAGAAGCAACAAGTGAATCCCCCCTATTACTACTACATGGACCTCTGG	CAREKQQVNPPYYYYMDLW	IGHV3-21	IGHD3-16	IGHJ6	10	26	31	32
1	0.0070921985815602835	TGCGCGCAAGATCGGTACTTTAGTCCCCATGACTACGGTGACTACCTTGGCTCCTGG	CAQDRYFSPHDYGDYLGSW	IGHV3-23	IGHD4-17	IGHJ4	12	27	39	40
1	0.0070921985815602835	TGTGCCGCCTACTCTGAACTACTACAAGCTGCTCTCGGTGCTTTCGATATCTGG	CAAYSELLQAALGAFDIW	IGHV3-74	IGHD2-2	IGHJ3	4	17	26	38
1	0.0070921985815602835	TGTGCGAGAGTTCCCGACATTGGTATAGCAGCAGCTGGTACGGGGAACTACTGG	CARVPDIGIAAAGTGNYW	IGHV3-53	IGHD6-13	IGHJ4	9	21	41	46
1	0.0070921985815602835	TGTGCGAGAGATCGATACGATTCCTACTACTACTACTACTACATGGACGTCTGG	CARDRYDSYYYYYYMDVW	IGHV4-31	IGHD3-3	IGHJ6	12	15	21	24
1	0.0070921985815602835	TGTGCGAGAGATGGGCTCCGCGGAGTGGGAGCTATTGATGTTTTTGATATCTGG	CARDGLRGVGAIDVFDIW	IGHV3-21	IGHD1-26	IGHJ3	11	23	33	35
1	0.0070921985815602835	TGTGCGAGAGAGGCCCCGTATAGCAGCAGCTGGTATGGATACTTTGACTACTGG	CAREAPYSSSWYGYFDYW	IGHV3-30	IGHD6-13	IGHJ4	10	17	34	39
1	0.0070921985815602835	TGTGCGAGAGAAGCTACGAGGATATTGTGGACAAACTACTACATGGACGTCTGG	CAREATRILWTNYYMDVW	IGHV3-21	IGHD2-15	IGHJ6	10	18	27	34
1	0.0070921985815602835	TGTGCGAACCCGGCATATTGTCGTGGTGGAAGCTGCTCGGACCGTGGGTACTGG	CANPAYCRGGSCSDRGYW	IGHV3-23	IGHD2-15	IGHJ4	7	14	36	48
1	0.0070921985815602835	TGTGCAACTTGGGGCCATATTGTGCCGATTGGTATTGATGGCTTTGATCTCTGG	CATWGHIVPIGIDGFDLW	IGHV3-74	IGHD2-21	IGHJ3	6	15	23	35
1	0.0070921985815602835	TGTGCTAAAAATCCCAACAGTATTACGACATTGATGTGGTTCGACCCCTGG	CAKNPNSITTLMWFDPW	IGHV3-23	IGHD3-9	IGHJ5	12	19	31	36
1	0.0070921985815602835	TGTGCGAGAGCGGGGGGTAGTAGTGGTTACCGCTGGTACTTCGATCTCTGG	CARAGGSSGYRWYFDLW	IGHV1-46	IGHD3-22	IGHJ2	9	17	28	32
1	0.0070921985815602835	TGTGCGAGAGATCGCCCAACGGAGGGGGGTGGGAGCTACTCGGACTACTGG	CARDRPTEGGGSYSDYW	IGHV4-31	IGHD1-26	IGHJ4	12	28	34	35
1	0.0070921985815602835	TGTGCGAGAGAAGATCCTCAGGGAGCTGGCCACGGTCGGTTCGACTCATGG	CAREDPQGAGHGRFDSW	IGHV4-31	IGHD1-26	IGHJ5	10	20	26	37
1	0.0070921985815602835	TGTGCGAAGGGAGCGGCTCACTGGGGAAATAGTGGTTATTACTCATACTGG	CAKGAAHWGNSGYYSYW	IGHV3-23	IGHD3-22	IGHJ4	7	29	42	45
1	0.0070921985815602835	TGTGCGAAACATTACAAGGAATTTGCCAGCCTTGATGCCTTTGATATCTGG	CAKHYKEFASLDAFDIW	IGHV5-10-1	IGHD6-19	IGHJ3	11	25	30	32
1	0.0070921985815602835	TGTGCGAAAGGACCGAACAGTTCCCATCGGGGTGAATACTTCCAGCCCTGG	CAKGPNSSHRGEYFQPW	IGHV3-23	IGHD1-7	IGHJ1	9	18	23	32
1	0.0070921985815602835	TGTGTGACAGATGGGTATAGTGGCAACGATTTTGCTTTTGATTTCTGG	CVTDGYSGNDFAFDFW	IGHV3-35	IGHD5-12	IGHJ3	6	11	30	32
1	0.0070921985815602835	TGTGCGAGAGGGGGCTATGATAGTAGTGGTTTCCCGATTGACTACTGG	CARGGYDSSGFPIDYW	IGHV1-8	IGHD3-22	IGHJ4	10	14	30	37
1	0.0070921985815602835	TGTGCGAGAGATTCCATACAGCTATGGTTCTCTCCCTTTGACTACTGG	CARDSIQLWFSPFDYW	IGHV4-31	IGHD5-18	IGHJ4	11	15	28	35
1	0.0070921985815602835	TGTGCGAGAGAGGGATGGACCAACACGAAATCCCAGTTTGACCACTGG	CAREGWTNTKSQFDHW	IGHV1-18	IGHD3-3	IGHJ4	10	27	31	36
1	0.0070921985815602835	TGTGCGAGAGAAACCCTGGGGAGAAATTCCTGGTACTTCGATCTCTGG	CARETLGRNSWYFDLW	IGHV4-4	IGHD7-27	IGHJ2	10	15	21	29
1	0.0070921985815602835	TGTGCGAAACGGGGTAGTAGTACCAGCTCCCGACGACCTGACTACTGG	CAKRGSSTSSRRPDYW	IGHV3-23	IGHD2-2	IGHJ4	8	13	27	38
1	0.0070921985815602835	TGTGCACACAGACACACTATGGTTCGGGGAGACTACTTTGACTACTGG	CAHRHTMVRGDYFDYW	IGHV2-5	IGHD3-10	IGHJ4	12	15	30	31
1	0.0070921985815602835	TGTGGGAGGTACCCGGTTATTGATTCAGAATACTACATGGACGTCTGG	CGRYPVIDSEYYMDVW	IGHV7-4-1	IGHD1-14	IGHJ6	7	12	19	30
1	0.0070921985815602835	TGTGTGAGAGATGGGGGGCGTGCCTGGGTAGACTTTGACGACTGG	CVRDGGRAWVDFDDW	IGHV3-30	IGHD2-15	IGHJ4	11	26	30	31
1	0.0070921985815602835	TGTGCTAGGAGGGGTAGCAGTGACTGGCCATCCTTTGACTACTGG	CARRGSSDWPSFDYW	IGHV3-72	IGHD6-19	IGHJ4	7	14	26	32
1	0.0070921985815602835	TGTGCCTCGATGAATGACTACAGTAACTACATCGGTAACTACTGG	CASMNDYSNYIGNYW	IGHV3-66	IGHD4-11	IGHJ4	4	13	29	37
1	0.0070921985815602835	TGTGCCATTTATAATTGGAAATCCTTACGGGACTTCCACCACTGG	CAIYNWKSLRDFHHW	IGHV3-21	IGHD1-20	IGHJ1	4	9	19	31
1	0.0070921985815602835	TGTGCGAGATCCCTGTGGACCACGGGGGCTGTTTCCGATATCTGG	CARSLWTTGAVSDIW	IGHV4-55	IGHD1-14	IGHJ3	9	18	23	36
1	0.0070921985815602835	TGTGCGAGAGACCGCATCGGGGCTACGAAAGCTTTTGATATCTGG	CARDRIGATKAFDIW	IGHV4-59	IGHD5-12	IGHJ3	10	20	27	30
1	0.0070921985815602835	TGTGCGAGAGAGGGAAGTGGGAGCACGGAATACTTCCAGCACTGG	CAREGSGSTEYFQHW	IGHV1-46	IGHD1-26	IGHJ1	10	15	23	27
1	0.0070921985815602835	TGTGCGAAAGATCAGGGGGTTAGTAGCAGCTGGTACGACCACTGG	CAKDQGVSSSWYDHW	IGHV3-30	IGHD2-15	IGHJ5	12	21	28	29
1	0.0070921985815602835	TGTGCGAAAAGCCTGCACAGCCCCCTTGATGCTTTTGATATCTGG	CAKSLHSPLDAFDIW	IGHV3-23	IGHD3-16	IGHJ3	8	20	24	26
1	0.0070921985815602835	TGTGCACGCTGCGGTGGCTACAATTACTACTACTTTGACTACTGG	CARCGGYNYYYFDYW	IGHV2-26	IGHD5-24	IGHJ4	7	14	26	27
1	0.0070921985815602835	TGTGCACACAGACAACCCATGGGACCGGACGCTTTTGATATCTGG	CAHRQPMGPDAFDIW	IGHV2-5	IGHD1-14	IGHJ3	12	23	28	30
1	0.0070921985815602835	TGTGCAAAAGATCGGCCAGTGGGGCTGGGTGCTTTTGATGTCTGG	CAKDRPVGLGAFDVW	IGHV1-24	IGHD1-26	IGHJ3	12	17	22	29
1	0.0070921985815602835	TGTGCGAGAGATTCCCGCGAGTACTACTACATGGACGTCTGG	CARDSREYYYMDVW	IGHV3-21	.	IGHJ6	11	-1	-1	21
1	0.0070921985815602835	TGTGCGAGAGAATATAGTGGCTCCTTCTACGGGGACTACTGG	CAREYSGSFYGDYW	IGHV1-67	IGHD5-12	IGHJ4	10	11	21	33
1	0.0070921985815602835	TGTGCGAAAGATCTCTATAGCAGCAGCCCCTTTGACTACTGG	CAKDLYSSSPFDYW	IGHV3-23	IGHD6-13	IGHJ4	13	15	26	29
1	0.0070921985815602835	TGTGGCAGGTCCCCTATGGGGATGGGGCCTTTTGATTTCTGG	CGRSPMGMGPFDFW	IGHV3-72	IGHD7-27	IGHJ3	3	16	22	28
1	0.0070921985815602835	TGTGGCAGGTCCCCCTTGGGGATGGGGCCTTTTGATTTCTGG	CGRSPLGMGPFDFW	IGHV3-72	IGHD7-27	IGHJ3	3	16	22	28
1	0.0070921985815602835	TGTACAAGACGCCTGGGGAAAGGTTATGCTTTTGATATCTGG	CTRRLGKGYAFDIW	IGHV1-8	IGHD3-10	IGHJ3	13	14	18	25
1	0.0070921985815602835	TGTAGCAACAGTGGGACAGCAACAACTGGTTTGGGCTACTGG	CSNSGTATTGLGYW	IGHV3-73	IGHD1-1	IGHJ4	3	21	28	35
1	0.0070921985815602835	TGTGCGCGAAGTCCGGTTGGAAACATTATGGACGTCTGG	CARSPVGNIMDVW	IGHV3-72	IGHD1-14	IGHJ6	4	11	17	27
1	0.0070921985815602835	TGTGCGAGCCAACGGGGATTACTATGGTTCGGGGATTGG	CASQRGLLWFGDW	IGHV4-31	IGHD3-10	IGHJ4	7	17	34	36
1	0.0070921985815602835	TGTGCGAGAGAGAGGTTCGACTGGTACTTCGATGTCTGG	CARERFDWYFDVW	IGHV4-31	IGHD3-10	IGHJ2	10	13	18	19
1	0.0070921985815602835	TGTGCGAGAACTCCCACTAGGGGGGGATTTGACTCCTGG	CARTPTRGGFDSW	IGHV4-59	IGHD1-26	IGHJ4	8	10	18	27
1	0.0070921985815602835	TGTGCGAATGAAGTGAAACCATCAGCAATCCGTAACTGG	CANEVKPSAIRNW	IGHV3-23	IGHD3-10	IGHJ4	7	16	33	34
1	0.0070921985815602835	TGTGCGAAAGAAATCAAACCATCAGCAGTTGATACGTGG	CAKEIKPSAVDTW	IGHV3-23	IGHD6-13	IGHJ1	10	22	35	36
1	0.0070921985815602835	TGTGCACAGAGACACCCCAGTGGGAGCCTGGCGTTCTGG	CAQRHPSGSLAFW	IGHV2-5	IGHD1-26	IGHJ4	12	18	26	35
1	0.0070921985815602835	TGTCTTCAACAACTGGAGCGTTCCAGGGGCCACTGG	CLQQLERSRGHW	IGHV3-48	IGHD1-1	IGHJ4	2	8	16	31
1	0.0070921985815602835	TGTGCGAGTTCTGAGACTCGTGCTTTTGATATCTGG	CASSETRAFDIW	IGHV4-39	IGHD6-6	IGHJ3	7	15	19	20
1	0.0070921985815602835	TGTGCGAGTGTAGCAGTGGCTGGAAAGGGCTACTGG	CASVAVAGKGYW	IGHV4-4	IGHD6-19	IGHJ4	7	10	22	29
1	0.0070921985815602835	TGTGCGAGCCTATCCAACCCTGGGTTCGACCCCTGG	CASLSNPGFDPW	IGHV5-10-1	IGHD5-12	IGHJ5	7	10	15	22
1	0.0070921985815602835	TGTGCGAGATTCGGGGAGTTATCAAATGACTACTGG	CARFGELSNDYW	IGHV3-48	IGHD3-10	IGHJ4	8	9	21	26
1	0.0070921985815602835	TGTGCGAGACATGGGGGGAAGTTCTTTGGCTCCTGG	CARHGGKFFGSW	IGHV4-39	IGHD3-16	IGHJ4	12	13	18	23
1	0.0070921985815602835	TGTGCGAGAGTGTCGGGGATGACTCCGGACGTCTGG	CARVSGMTPDVW	IGHV4-34	IGHD3-10	IGHJ6	9	12	18	26
1	0.0070921985815602835	TGTGCGAGAGACAGAAGAGATTGGTACGACCCCTGG	CARDRRDWYDPW	IGHV4-31	IGHD5-24	IGHJ5	10	15	20	21
1	0.0070921985815602835	TGTTCAAGGAGTGTGGGAGCCCATGATTCTTGG	CSRSVGAHDSW	IGHV6-1	IGHD1-26	IGHJ4	7	12	19	30
1	0.0070921985815602835	TGTGCGTGCGGAACGTACTACTTTGACTACTGG	CACGTYYFDYW	IGHV4-34	IGHD1-14	IGHJ4	5	8	13	14
1	0.0070921985815602835	TGTGCGAGACAGCCGAACTTCCAGGACTACTGG	CARQPNFQDYW	IGHV5-10-1	IGHD1-20	IGHJ4	10	18	23	24
1	0.0070921985815602835	TGTGCACACAGACGCTCCTACTTTGACTACTGG	CAHRRSYFDYW	IGHV2-5	.	IGHJ4	13	-1	-1	17
1	0.0070921985815602835	TGTGTAAGAGGGGGTCACGATTTTTTCTGG	CVRGGHDFFW	IGHV3-60	IGHD3-3	IGHJ4	4	16	24	26
1	0.0070921985815602835	TGTGCGAGAGGAGCAGCAGCAAACTACTGG	CARGAAANYW	IGHV3-11	IGHD6-13	IGHJ4	9	11	19	22
1	0.0070921985815602835	TGTGCGAAAGATGGGGGGGGTGCCCACTGG	CAKDGGGAHW	IGHV3-23	IGHD3-16	IGHJ4	11	12	16	25
1	0.0070921985815602835	TGTGCGAAAACTGGGCAGCTAGAGTACTGG	CAKTGQLEYW	IGHV3-23	IGHD2-15	IGHJ4	8	14	20	24
1	0.0070921985815602835	TGTACTAGAAGTATCGGGACGTCCTGG	CTRSIGTSW	IGHV1-18	IGHD1-20	IGHJ5	2	17	21	22
1	0.0070921985815602835	TGTACGAGAGGCAATGTCGATTTCTGG	CTRGNVDFW	IGHV1-18	IGHD3-3	IGHJ4	9	17	22	23
1	0.0070921985815602835	TGTACCACAGACCCCGACGACTGG	CTTDPDDW	IGHV3-15	.	IGHJ4	10	-1	-1	15
1	0.0070921985815602835	TGTGTGAGAAATGAGGTCTGG	CVRNEVW	IGHV3-16	.	IGHJ4	11	-1	-1	17
