# Supplementary material for: Biomarkers and Immune Repertoire Metrics Identified by Peripheral Blood Transcriptomic Sequencing Reveal the Pathogenesis of COVID-19
Source: Front Immunol. 2021 Aug 24;12:677025. doi: 10.3389/fimmu.2021.677025 (PMC8421539; doi:10.3389/fimmu.2021.677025)
Supplement: Supplementary file 1 [file DataSheet_1.zip › TCR_BCR/IGH/convert.20S039624A.clonotypes.IGH.txt]

count	freq	cdr3nt	cdr3aa	v	d	j	VEnd	DStart	DEnd	JStart
5	0.034722222222222224	TGTGCGAGATTTGCCCGGGGTAACCACTTTGACTACTGG	CARFARGNHFDYW	IGHV4-59	IGHD4-23	IGHJ4	8	18	23	25
4	0.027777777777777776	TGTGCGAAAGATATAAGGGCCTTTCGCTCAAGAATGGGAGCTACAACGAGCGACTACTGG	CAKDIRAFRSRMGATTSDYW	IGHV3-30	IGHD1-26	IGHJ4	11	34	47	51
4	0.027777777777777776	TGTGCGAAAGGTTTTCCGATAACTGTGACTGAATTGAACTGGCTCGACGCCTGG	CAKGFPITVTELNWLDAW	IGHV7-4-1	IGHD3-16	IGHJ5	6	16	23	36
3	0.020833333333333332	TGTGCGAGACCCCGAACCGCCGACACGATGAAAAGCGGCACCTGGTCCCGAATTGACTACTGG	CARPRTADTMKSGTWSRIDYW	IGHV5-10-1	IGHD3-10	IGHJ4	9	10	17	52
3	0.020833333333333332	TGTGCGAGAGATCCGGGCGATTATTTTGAAAGTAGTGGTTATTACTACGGCATTGACTACTGG	CARDPGDYFESSGYYYGIDYW	IGHV4-4	IGHD3-22	IGHJ4	12	19	48	52
3	0.020833333333333332	TGTGCAAGAGATCGAAAGATAGGCGACGGCTACAGCGACTTTGACTACTGG	CARDRKIGDGYSDFDYW	IGHV3-13	IGHD5-24	IGHJ4	12	27	33	37
3	0.020833333333333332	TGTGCAAAAGACCGTATAGCACCTACTGACTGGTTCGACCCCTGG	CAKDRIAPTDWFDPW	IGHV3-9	IGHD2-8	IGHJ5	10	13	20	28
3	0.020833333333333332	TGTGCGAGAGTTAGGGCTCTTGGTGCGAATGACTACTGG	CARVRALGANDYW	IGHV4-4	IGHD2-15	IGHJ4	9	20	24	29
3	0.020833333333333332	TGTGTTCCAGGGGGTCTACGATATTTTGACTACTGG	CVPGGLRYFDYW	IGHV3-21	IGHD3-9	IGHJ4	3	16	23	24
2	0.013888888888888888	TGTGCGAGAGATTTTCATTACTATGATAGTAGTGGTTATTACTATGTTTCGTGGTGGTTCGACCCCTGG	CARDFHYYDSSGYYYVSWWFDPW	IGHV3-30	IGHD3-22	IGHJ5	11	16	43	54
2	0.013888888888888888	TGTGCGAGAGATAGTTCGGGTGAAGCTTACGGCTATGGTTTGGCAGCCCCGTTCTTCCAGCACTGG	CARDSSGEAYGYGLAAPFFQHW	IGHV3-11	IGHD5-18	IGHJ1	11	27	39	53
2	0.013888888888888888	TGTGCGAGACGGAGCACTATGATTCGGGGACTTATGGCCCCTTATTACTTTGACTACTGG	CARRSTMIRGLMAPYYFDYW	IGHV5-51	IGHD3-10	IGHJ4	9	15	34	45
2	0.013888888888888888	TGTGCGAGAGATTACTCAGATGGTGGGGGTGCATTTACTCATATCCTAGACCTCTGG	CARDYSDGGGAFTHILDLW	IGHV3-30	IGHD2-15	IGHJ5	11	40	47	48
2	0.013888888888888888	TGTGCGAAAGATAGGAGTGGTTATCAGGGGCCGCAGTACTGGTTCTTCGATCTCTGG	CAKDRSGYQGPQYWFFDLW	IGHV3-23	IGHD3-3	IGHJ2	11	13	23	36
2	0.013888888888888888	TGTGCGAGAGCACGGTATTATTATGATAGTCGAGGTTATCCTTTTGACTACTGG	CARARYYYDSRGYPFDYW	IGHV4-31	IGHD3-22	IGHJ4	9	14	38	42
2	0.013888888888888888	TGTGCGAAAAATGTGGTGGGGTCTAATCCGAGAGATGATGCCTTTGATATCTGG	CAKNVVGSNPRDDAFDIW	IGHV3-23	IGHD2-21	IGHJ3	8	11	18	34
2	0.013888888888888888	TGTGTCAAAAAAGGGGTCAGGTGGAACGACGTCTGGTGGTTCGACGCCTGG	CVKKGVRWNDVWWFDAW	IGHV3-23	IGHD1-1	IGHJ5	3	21	32	36
2	0.013888888888888888	TGTGCCAGAGGCGGAGGATCGTGGATACAGCTATGGTTATTTGACTACTGG	CARGGGSWIQLWLFDYW	IGHV4-30-2	IGHD5-18	IGHJ4	9	19	38	39
2	0.013888888888888888	TGTGCGAAAGAGGGCCGCTATATCGACAGTCTCCAGAGTTTTGACTATTGG	CAKEGRYIDSLQSFDYW	IGHV3-23	IGHD5-12	IGHJ4	10	13	23	39
2	0.013888888888888888	TGTGCGAGAGATTTTACTAGCAGTAGCTTTTTCTACTTTGACCTCTGG	CARDFTSSSFFYFDLW	IGHV3-30	IGHD6-13	IGHJ4	11	17	27	32
2	0.013888888888888888	TGTGCGAGAGATGTTAGAGGTGGGACCACCGAGACGGGCGACTATTGG	CARDVRGGTTETGDYW	IGHV3-30	IGHD4-23	IGHJ4	11	24	30	39
2	0.013888888888888888	TGTGCGAGAGCTCTGAAGAATGACTTCGGTGACTATGGCTACTGG	CARALKNDFGDYGYW	IGHV3-53	IGHD4-17	IGHJ4	13	19	30	31
2	0.013888888888888888	TGTGCGAACCACGGTGACTACGTCCCAACCTTCTTTGAGTTCTGG	CANHGDYVPTFFEFW	IGHV3-23	IGHD4-17	IGHJ4	7	10	22	32
2	0.013888888888888888	TGTGCGAGGACGTCCTACAATGGCAACCATCTTGACCACTGG	CARTSYNGNHLDHW	IGHV3-11	IGHD2-15	IGHJ4	7	14	20	31
2	0.013888888888888888	TGTGCGAGAAGTTCGCAGAGACATTTCATTCCTGACTTTTGG	CARSSQRHFIPDFW	IGHV3-30	IGHD1-7	IGHJ4	8	9	13	32
2	0.013888888888888888	TGTGCAGGAGATACTAGTGGATATTACACTTTGTTCTCTTGG	CAGDTSGYYTLFSW	IGHV3-74	IGHD3-22	IGHJ4	11	14	26	39
2	0.013888888888888888	TGTACTGAAGAGCTCATCAGTTCTTACTACTTTGACTCCTGG	CTEELISSYYFDSW	IGHV1-67	IGHD1-20	IGHJ4	2	17	21	24
2	0.013888888888888888	TGTGCGAGGTCAGTGGCTGGCCACTTTGACTACTGG	CARSVAGHFDYW	IGHV3-48	IGHD6-19	IGHJ4	7	10	19	22
2	0.013888888888888888	TGTGCGAGAGAGCCCCGTCGATTTGACCACTGG	CAREPRRFDHW	IGHV4-31	IGHD1-1	IGHJ4	10	15	19	21
2	0.013888888888888888	TGCACAAGAGATCTCGGGGCAGTGGCGTACTGG	CTRDLGAVAYW	IGHV3-74	IGHD6-19	IGHJ4	14	18	25	27
2	0.013888888888888888	TGTGCGGCGCCTGGATATTACGATATG	CAAPGYYDM	IGHV3-21	IGHD3-9	IGHJ4	5	15	25	26
2	0.013888888888888888	TGTACCACAGAGGCCCAATACTGG	CTTEAQYW	IGHV3-15	IGHD3-16	IGHJ4	10	13	17	18
1	0.006944444444444444	TGTGCACACGGAAAATTCGATGATTACTATGATAACAGTGGTTTTCGCGTTTTCCATTTTGACTACTGG	CAHGKFDDYYDNSGFRVFHFDYW	IGHV2-5	IGHD3-22	IGHJ4	8	22	42	57
1	0.006944444444444444	TGTGCGACACCTCCTGGGGTGACTACGGTGACTACGTTGACCTACTACGGTATGGACGTCTGG	CATPPGVTTVTTLTYYGMDVW	IGHV3-21	IGHD4-17	IGHJ6	6	19	36	41
1	0.006944444444444444	TGTGCGAGACGGGAGGCCCACGACATCAGCAATATGTTTGCCCGCCATCCTTTTGACATCTGG	CARREAHDISNMFARHPFDIW	IGHV5-10-1	IGHD2-21	IGHJ3	9	29	35	49
1	0.006944444444444444	TGTGCGAGAGATCTGGGATTACCCGACGTCTTAGGGACTCGTTACTGGTACTTCGAACTCTGG	CARDLGLPDVLGTRYWYFELW	IGHV4-4	IGHD1-1	IGHJ2	13	23	29	42
1	0.006944444444444444	TGTGCGAGCAACCGCCTGCAACCGGGTTACTATGGTTTGGGTCAAGGGTTCGACCCCTGG	CASNRLQPGYYGLGQGFDPW	IGHV3-21	IGHD3-10	IGHJ5	7	26	40	46
1	0.006944444444444444	TGTGCGAGAGACTTTAGGTACAACTGGAACGACGAGGACTACCACGGTATGGACGTCTGG	CARDFRYNWNDEDYHGMDVW	IGHV4-31	IGHD1-1	IGHJ6	10	16	33	48
1	0.006944444444444444	TGTGCGAGAGATTTCTCTGATGGTGGTGGTGCATTTACTCATATTTTAGACTTTTGG	CARDFSDGGGAFTHILDFW	IGHV1-18	IGHD2-21	IGHJ4	16	22	30	54
1	0.006944444444444444	TGTGCGAGAGATTACTCTGATGGTGGGGGTGCATTTACTCATATCCTAGACCTCTGG	CARDYSDGGGAFTHILDLW	IGHV3-21	IGHD2-15	IGHJ5	11	40	47	48
1	0.006944444444444444	TGTGCGAGAGAGTTGGGAAGTCCACCGGGGATCTATTACTACGGTTTGGACGTCTGG	CARELGSPPGIYYYGLDVW	IGHV1-3	IGHD3-22	IGHJ6	10	33	42	46
1	0.006944444444444444	TGTGCGAGAGAAGGGGACTATGGTGGAAATAATGGGGTAGATTACTTTGACTACTGG	CAREGDYGGNNGVDYFDYW	IGHV3-30	IGHD3-10	IGHJ4	10	16	23	42
1	0.006944444444444444	TGTGTGAAGGACGCTTATGGGGCAGATTACAATTACGCCGTCTTTGACCTTTGG	CVKDAYGADYNYAVFDLW	IGHV3-35	IGHD5-24	IGHJ4	6	27	36	41
1	0.006944444444444444	TGTGCGGGAGCAATGTTCGGGCACCTAGGGGGGGTCCCCGACTTTGACTTCTGG	CAGAMFGHLGGVPDFDFW	IGHV3-21	IGHD3-10	IGHJ4	9	14	20	40
1	0.006944444444444444	TGTGCGAGACATCCGCGTGTAGCAGCATCTGGTAACTACTACTTTGACTACTGG	CARHPRVAASGNYYFDYW	IGHV4-39	IGHD6-13	IGHJ4	11	12	33	36
1	0.006944444444444444	TGTGCGAGAGACCACAGGTTTAGTGACGACGACAGGGACGCATCTGATCTCTGG	CARDHRFSDDDRDASDLW	IGHV4-31	IGHD1-1	IGHJ3	10	25	30	44
1	0.006944444444444444	TGTGCACACACTCTTTCATGGTTCGGAGAGGTTCCCCTTTCCTTTCACTCCTGG	CAHTLSWFGEVPLSFHSW	IGHV2-5	IGHD3-10	IGHJ4	9	17	29	41
1	0.006944444444444444	TGTGCACACACTCTTTCATGGTTCGGAGAGGTTCCCCTTTCCTTTCACTCCTGG	CAHTLSWFGEVPLSFHSW	IGHV2-5	IGHD3-10	IGHJ5	9	17	29	49
1	0.006944444444444444	TGTTCGAGCCGGGCTAGAGGCGCTGATAGTTGCTCTTGTTTTGACCACTGG	CSSRARGADSCSCFDHW	IGHV4-4	IGHD3-22	IGHJ4	7	23	29	39
1	0.006944444444444444	TGTGTGAGAGAGGAGGGAGCAGCATCTGGTACTGGTGGTTTTGATGTCTGG	CVREEGAASGTGGFDVW	IGHV3-30	IGHD6-13	IGHJ3	10	17	31	38
1	0.006944444444444444	TGTGCGAGACTAAATTACGGTTCGGCATCTAAGTACTTCTTTGACTCCTGG	CARLNYGSASKYFFDSW	IGHV3-53	IGHD3-10	IGHJ4	8	18	24	31
1	0.006944444444444444	TGTGCGAGACCTTCGGCGTATTACTATGGTTCGGGGAGTTATGTCAACTGG	CARPSAYYYGSGSYVNW	IGHV4-39	IGHD3-10	IGHJ4	9	16	41	46
1	0.006944444444444444	TGTGCGAGAGTTGTTGATGACTACGGTGACCCAAACTGGATCGACCCCTGG	CARVVDDYGDPNWIDPW	IGHV3-42	IGHD4-17	IGHJ5	9	16	29	33
1	0.006944444444444444	TGTGCGAGAGTTAAGAGTGGCTGGTACAGGGGGTACTACTTTGAATACTGG	CARVKSGWYRGYYFEYW	IGHV3-21	IGHD6-19	IGHJ4	9	15	26	32
1	0.006944444444444444	TGTGCGAGAGTCCGGGGTCCGGTGGTTCGGGGAGGATACTTCGATCTCTGG	CARVRGPVVRGGYFDLW	IGHV4-34	IGHD3-10	IGHJ2	9	22	33	36
1	0.006944444444444444	TGTGCGAGAGACCGCCTTGCCGATTCCCCCTTGATTCGGGGCGACTACTGG	CARDRLADSPLIRGDYW	IGHV4-31	IGHD3-10	IGHJ4	10	34	40	42
1	0.006944444444444444	TGTGCGAGAATTAGGTCAGCTATGTCCACAGGTGATGCTTACGATATCTGG	CARIRSAMSTGDAYDIW	IGHV3-48	IGHD5-18	IGHJ3	8	16	23	32
1	0.006944444444444444	TGTACAAGAGACCGAAAGGCAGGAGATGTCTACAGCGACTTTGACTACTGG	CTRDRKAGDVYSDFDYW	IGHV3-13	IGHD5-24	IGHJ4	10	22	33	37
1	0.006944444444444444	TGCACTTTGGCTAGAGGGGGCGGCTGGTTTATCGGGCCTATGGACGTCTGG	CTLARGGGWFIGPMDVW	IGHV3-21	IGHD6-19	IGHJ6	1	21	27	39
1	0.006944444444444444	TGTGTGAGATCTTCCCTTAGTGGCGACCAGAACTACTTTGACTCTTGG	CVRSSLSGDQNYFDSW	IGHV1-18	IGHD5-12	IGHJ4	8	17	23	31
1	0.006944444444444444	TGTGCCAGAGATCCTACGGTGACTACGACCTGGGGGTTCGACCCCTGG	CARDPTVTTTWGFDPW	IGHV4-30-2	IGHD4-17	IGHJ5	12	13	26	34
1	0.006944444444444444	TGTGCGAGATGTTACAACAAGTGGAACATGTACTACTTTGACTCCTGG	CARCYNKWNMYYFDSW	IGHV4-55	IGHD1-1	IGHJ4	9	16	26	29
1	0.006944444444444444	TGTGCGAGACAACGAGCGAACTTCGGTGAATGGGCCTTTGACGCATGG	CARQRANFGEWAFDAW	IGHV4-39	IGHD4-17	IGHJ4	10	19	28	35
1	0.006944444444444444	TGTGCGAGAGATAAGGTACCAGCTGCTCTCGATGCTTTTGATATCTGG	CARDKVPAALDAFDIW	IGHV3-30	IGHD2-2	IGHJ3	11	15	26	30
1	0.006944444444444444	TGTGCGAAAGCTGGGGTACAGGTCAGCCCGTCCACTTTCGAGGACTGG	CAKAGVQVSPSTFEDW	IGHV4-31	IGHD6-6	IGHJ4	6	23	32	43
1	0.006944444444444444	TGTGTGGGCGGATATTTTGACTGGCTTCAGTACTTTTACTACTGG	CVGGYFDWLQYFYYW	IGHV3-23	IGHD3-9	IGHJ4	3	10	23	30
1	0.006944444444444444	TGTGCGAGGGATGGCCGGTTTCCGGACGATGTTTTTGATATCTGG	CARDGRFPDDVFDIW	IGHV3-23	IGHD2-21	IGHJ3	6	19	25	27
1	0.006944444444444444	TGTGCGAGACCCCTCCACTTTGGTTCGGGGAGTTACCCCGACTGG	CARPLHFGSGSYPDW	IGHV7-4-1	IGHD3-10	IGHJ4	8	16	34	40
1	0.006944444444444444	TGTGCGAGAGGCAGTCACACTGGCTGGCCCCCCCCTCACTACTGG	CARGSHTGWPPPHYW	IGHV3-30	IGHD2-21	IGHJ4	9	10	17	37
1	0.006944444444444444	TGTGCGAGAGATTATTTCCCATACACTGACTGGCACTTCCACTGG	CARDYFPYTDWHFHW	IGHV1-69	IGHD2-8	IGHJ4	11	19	25	40
1	0.006944444444444444	TGTGCGAGAGAGAGTATCAAAAGGGATGATGGTTTTGATATTTGG	CARESIKRDDGFDIW	IGHV4-31	IGHD3-9	IGHJ3	10	16	21	25
1	0.006944444444444444	TGTGCGAAAGGTTTGGTTGGAACGGTGGTAAGACTTGACTACTGG	CAKGLVGTVVRLDYW	IGHV3-21	IGHD4-23	IGHJ4	6	21	30	34
1	0.006944444444444444	TGTGCAAGAGATCAAGATGGGATGGGGGGAACCGTTGACTACTGG	CARDQDGMGGTVDYW	IGHV3-74	IGHD1-14	IGHJ4	12	27	32	34
1	0.006944444444444444	TGTACCGCAGATGTTCCCGAGCGCGACGCACAGGTCGACTTCTGG	CTADVPERDAQVDFW	IGHV3-15	IGHD1-20	IGHJ4	11	12	16	36
1	0.006944444444444444	TGTGTGAGAGGGGGGATTAACTGGAACCTATTTGGCTACTGG	CVRGGINWNLFGYW	IGHV3-35	IGHD1-20	IGHJ4	8	17	26	30
1	0.006944444444444444	TGTGCCTCAGGCCCGGGTCGTGGATACGATTTTGAACGTTGG	CASGPGRGYDFERW	IGHV1-67	IGHD3-3	IGHJ4	3	24	32	39
1	0.006944444444444444	TGTGCGAGGACGTCTTACAATGGCAACCATCTTGACCACTGG	CARTSYNGNHLDHW	IGHV4-4	IGHD3-10	IGHJ4	7	9	22	31
1	0.006944444444444444	TGTGCGAGACCGGATCACATGGGGTCGTACTTTGACTACTGG	CARPDHMGSYFDYW	IGHV7-4-1	IGHD2-15	IGHJ4	8	9	13	27
1	0.006944444444444444	TGTGCGAAAGAGGTATACGGCTACGCGTACATTGACTACTGG	CAKEVYGYAYIDYW	IGHV3-23	IGHD6-25	IGHJ4	10	17	24	27
1	0.006944444444444444	TGTGCAAGAGACTTCAATACTCATGATGCTTTTGACATTTGG	CARDFNTHDAFDIW	IGHV3-47	IGHD2-15	IGHJ3	10	14	18	20
1	0.006944444444444444	TGTGCAAGAGACTTCAATACTCATGATGCTTTTGACATTTGG	CARDFNTHDAFDIW	IGHV3-74	IGHD2-15	IGHJ3	10	14	18	20
1	0.006944444444444444	TGTGCAAAAGGGAATTCGGGGTTAGGGGACTTTGACTACTGG	CAKGNSGLGDFDYW	IGHV3-23	IGHD3-10	IGHJ4	9	14	20	28
1	0.006944444444444444	TGTGTGAGTGCTGGCTGGTTTAATGACTTTGACTCCTGG	CVSAGWFNDFDSW	IGHV1-18	IGHD6-19	IGHJ4	7	11	18	25
1	0.006944444444444444	TGTGTGAAAGTCCAGGGGGGCGGCTTCTTTGACAACTGG	CVKVQGGGFFDNW	IGHV4-59	IGHD6-25	IGHJ4	3	19	24	26
1	0.006944444444444444	TGTGCGAGATTGGGGACTGGTCACTGGCTCGACCCCTGG	CARLGTGHWLDPW	IGHV4-55	IGHD3-9	IGHJ5	9	14	20	22
1	0.006944444444444444	TGTGCGAGAGTGAACTTCAATGCTTTTGAACTCTGG	CARVNFNAFELW	IGHV3-23	IGHD1-7	IGHJ3	6	11	15	19
1	0.006944444444444444	TGTGCGAGAGAACGAAGTTTTTATTTTGACTCTTGG	CARERSFYFDSW	IGHV3-53	IGHD3-10	IGHJ4	10	15	23	24
1	0.006944444444444444	TGTGCGAGAGAAACTGCCTGGGTGTTTGACTACTGG	CARETAWVFDYW	IGHV1-18	IGHD1-20	IGHJ4	10	11	15	24
1	0.006944444444444444	TGTGCGATAGGCACATCTATGTGGCACAATTGG	CAIGTSMWHNW	IGHV1-8	IGHD2-21	IGHJ4	11	24	29	30
1	0.006944444444444444	TGTGCGAGTTTATATGCCTACCACTCTCCATGG	CASLYAYHSPW	IGHV3-48	IGHD2-15	IGHJ4	7	17	23	30
1	0.006944444444444444	TGTGCGAGAGGAAATAGATGGCTTCCAGACTGG	CARGNRWLPDW	IGHV1-8	IGHD5-24	IGHJ4	10	15	22	28
1	0.006944444444444444	TGTGCGAGAGATAATACTGGATATGACTTCTGG	CARDNTGYDFW	IGHV3-11	IGHD1-20	IGHJ4	11	15	20	23
1	0.006944444444444444	TGTGCGAGAAATCCCCCAAATTACGTTGTCTGG	CARNPPNYVVW	IGHV3-21	IGHD3-16	IGHJ4	12	19	26	29
1	0.006944444444444444	TGTGCGAATGATCCCCGAGGGCCTAACTACTGG	CANDPRGPNYW	IGHV2-26	IGHD3-10	IGHJ4	4	11	17	25
1	0.006944444444444444	TGTGCGAATGATCCCCGAGGGCCTAACTACTGG	CANDPRGPNYW	IGHV3-35	IGHD3-10	IGHJ4	3	11	17	25
1	0.006944444444444444	TGTGCGAAAGGTTCGGCCCTTGACTACTGG	CAKGSALDYW	IGHV3-23	IGHD3-10	IGHJ4	9	10	15	19
1	0.006944444444444444	TGTGCAAGCCAAATTTACCACGGGCTCTGG	CASQIYHGLW	IGHV3-74	IGHD4-23	IGHJ4	7	14	20	26
1	0.006944444444444444	TGTGCGAAAGGCGTGGGGGCCTTCTGG	CAKGVGAFW	IGHV4-34	IGHD3-16	IGHJ4	11	13	18	23
1	0.006944444444444444	TGTACCTCAGGGACTGGCTACGCCTGG	CTSGTGYAW	IGHV1-45	IGHD5-12	IGHJ5	2	14	21	22
