# Supplementary material for: Biomarkers and Immune Repertoire Metrics Identified by Peripheral Blood Transcriptomic Sequencing Reveal the Pathogenesis of COVID-19
Source: Front Immunol. 2021 Aug 24;12:677025. doi: 10.3389/fimmu.2021.677025 (PMC8421539; doi:10.3389/fimmu.2021.677025)
Supplement: Supplementary file 1 [file DataSheet_1.zip › TCR_BCR/IGH/convert.20S039625A.clonotypes.IGH.txt]

count	freq	cdr3nt	cdr3aa	v	d	j	VEnd	DStart	DEnd	JStart
9	0.026239067055393587	TGTGCGAGAGGGAGCCCTGTGGTGGGAAAAGACAACTTCTTCGACCCCTGG	CARGSPVVGKDNFFDPW	IGHV4-4	IGHD2-21	IGHJ5	9	17	24	31
7	0.02040816326530612	TGTGCGAGTTCCTCTATAGCAGGCTCTGCTCCGGAGGCCAGGGACCATGACTACTGG	CASSSIAGSAPEARDHDYW	IGHV4-34	IGHD2-15	IGHJ4	7	28	35	47
7	0.02040816326530612	TGTGCGAGTTCCTCTATAGCAGGGCTTACTCCGGAGGCCAGGGACCATGACTATTGG	CASSSIAGLTPEARDHDYW	IGHV4-34	IGHD2-15	IGHJ4	7	26	35	47
7	0.02040816326530612	TGTGCGAGAGACAAGAGCATTTACGCCATTACTACGGGGTCCCGCTTTGACTCCTGG	CARDKSIYAITTGSRFDSW	IGHV3-21	IGHD3-22	IGHJ4	10	27	35	44
7	0.02040816326530612	TGTGCGAGGAATGAGGATTACGAACCGGCCCGGGACCTCTGG	CARNEDYEPARDLW	IGHV3-21	IGHD3-16	IGHJ5	7	15	21	33
6	0.01749271137026239	TGTGCGAGTTCCTCTATAGCAGGACTTACTCCGGAGGCCAGGGACCATGACTATTGG	CASSSIAGLTPEARDHDYW	IGHV4-34	IGHD2-15	IGHJ4	7	26	35	47
6	0.01749271137026239	TGTGCGAGCTCCCCAATAGCAGCCGCTGGTACGGAGGGCTGGGACCATGACTACTGG	CASSPIAAAGTEGWDHDYW	IGHV4-34	IGHD6-13	IGHJ4	7	15	32	47
5	0.014577259475218658	TGTGCGAGAGATAAGAGCATTTACGACATTTCTACGGGGTCCCGCTTTGACTCCTGG	CARDKSIYDISTGSRFDSW	IGHV3-21	IGHD3-9	IGHJ4	11	20	30	44
4	0.011661807580174927	TGTGCGAGAGATAAGAGCATTTACGACATGACTACGGGGTCCCGCTTTGACTCCTGG	CARDKSIYDMTTGSRFDSW	IGHV3-21	IGHD4-17	IGHJ4	11	26	36	44
4	0.011661807580174927	TGTGCAAGTTCCCCTATAGCGGCCCCTGGGACGGAGGGCTGGGACCGCGACTTCTGG	CASSPIAAPGTEGWDRDFW	IGHV4-34	IGHD6-13	IGHJ4	4	14	32	48
4	0.011661807580174927	TGTGCGAGAGGGGGGGGAACCTACAGCCAGCCATACTACCTTGACTCCTGG	CARGGGTYSQPYYLDSW	IGHV1-18	IGHD6-19	IGHJ4	9	26	32	33
4	0.011661807580174927	TGTGCGAGAGGGAACCCTGTGTTGGGAAAAGACAACTGGTTCGGCCCCTGG	CARGNPVLGKDNWFGPW	IGHV4-4	IGHD1-14	IGHJ5	9	10	15	31
4	0.011661807580174927	TGTCTCCACATAGGGCCCGACGACGCCGGTGACTACGCCTACTGG	CLHIGPDDAGDYAYW	IGHV2-26	IGHD4-17	IGHJ4	2	26	36	38
3	0.008746355685131196	TGTGCGAGAGATGTCTGGCCGACTGCTTGTTATGGTACCGGCTGCTCACACATGGACGTCTGG	CARDVWPTACYGTGCSHMDVW	IGHV3-33	IGHD2-2	IGHJ6	15	34	45	49
3	0.008746355685131196	TGTGCGAGTTCCTCTTTAGCAGGAGGTGATATGGACGGCAGGGACCATGACTACTGG	CASSSLAGGDMDGRDHDYW	IGHV4-34	IGHD2-15	IGHJ4	7	16	21	47
3	0.008746355685131196	TGTGCGAGCTCCCCAATAGCGGACGCTTCTCCGGAGGCCAGGGACCATGACTATTGG	CASSPIADASPEARDHDYW	IGHV4-34	IGHD2-15	IGHJ4	7	24	35	47
3	0.008746355685131196	TGTGCGAGAGATAAGAACATTTACGACATTACTATGGGGTCCCGCTTTGACTCCTGG	CARDKNIYDITMGSRFDSW	IGHV3-21	IGHD3-10	IGHJ4	11	27	36	44
3	0.008746355685131196	TGTGCGACACTTAGGGGGGTATATAGTAGCGTAGATGCTTTTGGTGTCTGG	CATLRGVYSSVDAFGVW	IGHV5-51	IGHD1-26	IGHJ3	6	23	29	33
3	0.008746355685131196	TGTGCGAGAGGCCACCAGGGTTGGGTGGGAGCAACCCACTTTGAATACTGG	CARGHQGWVGATHFEYW	IGHV3-64	IGHD1-26	IGHJ4	9	24	31	37
3	0.008746355685131196	TGTGCGAAAGAGGTTGAAGTACAGGAAGGTCCGTGGTATTTTGACTACTGG	CAKEVEVQEGPWYFDYW	IGHV3-30	IGHD2-15	IGHJ4	10	32	37	39
3	0.008746355685131196	TGTGCGAGAGATCCGGATGACAGTTCGCGGTTCGACCCCTGG	CARDPDDSSRFDPW	IGHV1-18	IGHD1-7	IGHJ5	12	21	25	28
3	0.008746355685131196	TGTATTACCGACCCGGTAGAGAAGGCTACAGTTGAAGGG	CITDPVEKATVEG	IGHV3-15	IGHD5-24	IGHJ4	3	15	29	37
2	0.0058309037900874635	TGTGCGAGACATCACCCCCGAGGTTTCGATGTTTTGACTGATTATTATCCTCACTGGTTCGACCCCTGG	CARHHPRGFDVLTDYYPHWFDPW	IGHV4-39	IGHD3-9	IGHJ5	11	26	47	52
2	0.0058309037900874635	TGTGCGAGACATCCCTATCACGATTTTCGGAATGGCAATATTCTAGGAAAATGGTTTGACCCCTGG	CARHPYHDFRNGNILGKWFDPW	IGHV5-10-1	IGHD3-3	IGHJ5	11	15	34	51
2	0.0058309037900874635	TGTGTGAGACTGGGTGAAACACAAACTGCTCACTCCTATTACTACTACATGGACGTCTGG	CVRLGETQTAHSYYYYMDVW	IGHV4-39	IGHD2-21	IGHJ6	9	24	29	31
2	0.0058309037900874635	TGTGTGAGAGATTGGTGTACTGTTAGGAACGCCTGCTATAAGGGGTGGTTCCCGCACTGG	CVRDWCTVRNACYKGWFPHW	IGHV1-18	IGHD6-19	IGHJ1	11	32	39	48
2	0.0058309037900874635	TGTGCTAGTAGCCCCTCGGCCGCGCCGTATAGCGACAGGTGGTACGCGGGACACTACTGG	CASSPSAAPYSDRWYAGHYW	IGHV3-72	IGHD6-13	IGHJ4	7	26	45	52
2	0.0058309037900874635	TGTGCGAGACAATGGGGCCTGATAAAGTCACACTACTACTATTATGGTGTGGACATCTGG	CARQWGLIKSHYYYYGVDIW	IGHV1-69D	IGHD2-2	IGHJ6	8	33	40	49
2	0.0058309037900874635	TGTACAACGATTTCCCCCACTGTGGGAGACGAAGCCTCAATTGTTGTCTTTGACATATGG	CTTISPTVGDEASIVVFDIW	IGHV3-33	IGHD1-26	IGHJ4	2	21	27	47
2	0.0058309037900874635	TGTGCGCGAAAGGGTTGGGCCGATACCACCACCGGGGGAAGCTGGTTCGACCCCTGG	CARKGWADTTTGGSWFDPW	IGHV7-4-1	IGHD2-15	IGHJ5	5	23	31	41
2	0.0058309037900874635	TGTGCGATTTCCCCTATAGCGGCCCCTGGAACGGCGGGCCGGGACCATGACTACTGG	CAISPIAAPGTAGRDHDYW	IGHV3-48	IGHD1-1	IGHJ4	6	25	32	47
2	0.0058309037900874635	TGTGCGATGTCCCCTATAGCGGCCCCTGGTACGGAGGGCTGGGACCATGACTACTGG	CAMSPIAAPGTEGWDHDYW	IGHV4-34	IGHD6-13	IGHJ4	6	14	32	47
2	0.0058309037900874635	TGTGCGATGAAGGAGACTGTGACCGGTTCCGTGACGGGGGGTTCTCTTGATATCTGG	CAMKETVTGSVTGGSLDIW	IGHV7-56	IGHD1-14	IGHJ3	3	24	30	46
2	0.0058309037900874635	TGTGCGAGCTCCCCAATAGCAGCCCCTGATTCGGAGGGCTGGGACCATGACTACTGG	CASSPIAAPDSEGWDHDYW	IGHV4-34	IGHD2-2	IGHJ4	7	15	22	47
2	0.0058309037900874635	TGTGCGAGACATCAACCCCTGTATAGCAGCAGCTGGTATGTCCTTGACTACTGG	CARHQPLYSSSWYVLDYW	IGHV3-23	IGHD6-13	IGHJ4	6	20	37	43
2	0.0058309037900874635	TGTGCGAGAGGAAGAATTTCAGTGGCTGGTATGAACCCAGTGGGATGGAATTGG	CARGRISVAGMNPVGWNW	IGHV3-30	IGHD6-19	IGHJ4	9	19	30	51
2	0.0058309037900874635	TGTGTGAGGCCGATTTTTACAGTAGCTGGTACAAGGTGGTTCGACCCCTGG	CVRPIFTVAGTRWFDPW	IGHV3-23	IGHD6-13	IGHJ5	3	19	31	36
2	0.0058309037900874635	TGTGCCACAGGGTCCAAGGGGTCCTACTTGCGACATACCTTTGACTTCTGG	CATGSKGSYLRHTFDFW	IGHV3-15	IGHD2-2	IGHJ4	9	19	27	38
2	0.0058309037900874635	TGTGCGAGACGAAAGAGTGGGACCTTCCGGATAGGCTACTTTGACTACTGG	CARRKSGTFRIGYFDYW	IGHV4-4	IGHD1-26	IGHJ4	8	15	21	35
2	0.0058309037900874635	TGTGCGAGAGATGTGTGGGATAGTCCTAATTCGAAACAACTTGACTACTGG	CARDVWDSPNSKQLDYW	IGHV3-21	IGHD1-26	IGHJ4	11	14	19	40
2	0.0058309037900874635	TGTGCGAGAGATAGGCCTAGTAGAACGTGGTACGATGGCTTTGACTACTGG	CARDRPSRTWYDGFDYW	IGHV3-30	IGHD1-14	IGHJ4	11	24	30	38
2	0.0058309037900874635	TGTGCATACAGATTCATATCTTGGAATGGGTTTCCCTGGTTCGACCCCTGG	CAYRFISWNGFPWFDPW	IGHV2-26	IGHD3-3	IGHJ5	5	20	28	35
2	0.0058309037900874635	TGTACTAGAGAAACACGTCTTCACTACTCTTACTATTTCATAGACGTCTGG	CTRETRLHYSYYFIDVW	IGHV3-49	IGHD1-1	IGHJ6	10	14	18	22
2	0.0058309037900874635	TGTGCTAGAGTGGGGGGAGTTTTCACTGTCCCCTACTTTGACTACTGG	CARVGGVFTVPYFDYW	IGHV1-18	IGHD3-16	IGHJ4	9	12	20	32
2	0.0058309037900874635	TGTGCGATCCTTAGCAGTGGCTGGCCCCATGATGCTTTTGATATCTGG	CAILSSGWPHDAFDIW	IGHV3-11	IGHD6-19	IGHJ3	6	11	23	27
2	0.0058309037900874635	TGTGCGAGGCGGGCCGGCAAGTGGCGCGATTTCTTCTTTGACTACTGG	CARRAGKWRDFFFDYW	IGHV4-39	IGHD2-2	IGHJ4	7	12	18	35
2	0.0058309037900874635	TGTGCGAGATCCCTCGCTGGAAATATACTTCCCTACCTCCAGCGCTGG	CARSLAGNILPYLQRW	IGHV1-46	IGHD1-20	IGHJ1	8	16	21	33
2	0.0058309037900874635	TGTGCGAGATCGGTCGCTGGGCCTTCCCTTCCCTACCTCCAGGACTGG	CARSVAGPSLPYLQDW	IGHV1-67	IGHD2-2	IGHJ1	8	15	19	33
2	0.0058309037900874635	TGTGCGAAAGAAGTCTACGTCGGTGACTTATTATTTATTGACTCCTGG	CAKEVYVGDLLFIDSW	IGHV3-23	IGHD3-10	IGHJ4	10	19	33	37
2	0.0058309037900874635	TGTGCGAGATATGTAGCAGCTCGTCTTTACTACTTAGACTACTGG	CARYVAARLYYLDYW	IGHV4-59	IGHD6-6	IGHJ4	8	13	24	27
2	0.0058309037900874635	TGTGCGAGAGATGATGGTGCGGGGACTTATAGGTTCGACTCCTGG	CARDDGAGTYRFDSW	IGHV1-18	IGHD3-10	IGHJ5	11	13	29	31
2	0.0058309037900874635	TGTGCGAAAGTGACAACAGTGGAAATTCCTCGCTTCGACCCCTGG	CAKVTTVEIPRFDPW	IGHV4-59	IGHD4-11	IGHJ5	6	10	19	33
2	0.0058309037900874635	TGTGCACACAGCCGTATTACTATGACGGGGGTCTTCGATCTCTGG	CAHSRITMTGVFDLW	IGHV2-5	IGHD3-22	IGHJ2	14	15	24	32
2	0.0058309037900874635	TGTGCTGGGCGGTACGACTACTTCGTCGGTATAAACGTCTGG	CAGRYDYFVGINVW	IGHV4-59	IGHD1-20	IGHJ6	4	26	33	34
2	0.0058309037900874635	TGTGCGAGTACTACCCTGTCTATGGGGTTCGGGGAGGACTGG	CASTTLSMGFGEDW	IGHV3-11	IGHD3-10	IGHJ4	7	25	35	37
2	0.0058309037900874635	TGTGCGAGACTCGATGTTCCCCGTGATGGGTTTGAAGTCTGG	CARLDVPRDGFEVW	IGHV5-10-1	IGHD3-10	IGHJ3	9	17	22	23
2	0.0058309037900874635	TGTGCGAGACTCGATGTTCCCCGTGATGGGTTTGAAGTCTGG	CARLDVPRDGFEVW	IGHV5-51	IGHD3-10	IGHJ3	9	17	22	23
2	0.0058309037900874635	TGTGCGAGAGGAGGAACAACGGTGGGAAAATATGATTTCTGG	CARGGTTVGKYDFW	IGHV4-34	IGHD3-16	IGHJ4	10	30	36	38
2	0.0058309037900874635	TGTGGGAGAGAGGGCCGTTTGTTGGGTGCTTTTGATATGTGG	CGREGRLLGAFDMW	IGHV3-30	IGHD3-16	IGHJ3	10	15	20	26
2	0.0058309037900874635	TGTACCACAGGGGGTGACAGAAGAGGGACTTTTGACTCCTGG	CTTGGDRRGTFDSW	IGHV3-15	IGHD2-21	IGHJ4	9	12	17	30
2	0.0058309037900874635	TGCGCGAATTGGTATATGGGTTGGAGGCACTTTGACTACTGG	CANWYMGWRHFDYW	IGHV4-34	IGHD1-20	IGHJ4	6	10	15	28
2	0.0058309037900874635	TGCACCATCCGCCAATGGGGAAATCCCCCCCTTGACTACTGG	CTIRQWGNPPLDYW	IGHV3-15	IGHD3-16	IGHJ4	6	23	28	31
2	0.0058309037900874635	TGTGGAAAAGATATGGTCCCTGGCGGTCTGGACGTCTGG	CGKDMVPGGLDVW	IGHV3-9	.	IGHJ6	13	-1	-1	28
2	0.0058309037900874635	TGTGTCGGGTCTGCGATAGTGGCTACGATGCCCTGG	CVGSAIVATMPW	IGHV3-11	IGHD5-12	IGHJ5	3	15	28	30
2	0.0058309037900874635	TGTGCGAGACGATTTCACATAGGGCAACCGACTTGG	CARRFHIGQPTW	IGHV4-39	IGHD3-22	IGHJ4	9	17	21	33
2	0.0058309037900874635	TGTGCAGCAGATTCCGACCGACGATCTGACTACTGG	CAADSDRRSDYW	IGHV3-21	IGHD2-21	IGHJ1	4	10	15	31
2	0.0058309037900874635	TGTGCGAGATCATGGGACATTGACTACTGG	CARSWDIDYW	IGHV3-48	IGHD4-11	IGHJ4	8	9	13	19
2	0.0058309037900874635	TGCGCGTCACTTCATTGGGGCTCCTGG	CASLHWGSW	IGHV3-15	IGHD3-16	IGHJ5	1	14	19	22
1	0.0029154518950437317	TGTGCGAGAGTGTCCGGCCATTGTAGTAGTACCAGCTGCTATATTTACGCAAACTACTACTACTACTACATGGACGTCTGG	CARVSGHCSSTSCYIYANYYYYYMDVW	IGHV4-34	IGHD2-2	IGHJ6	9	19	41	52
1	0.0029154518950437317	TGTGCGCGAGAACACCGCCAAGAGCAGTGGCTTCCCTCTTATTACTACTACTATGGTATGGACGTCTGG	CAREHRQEQWLPSYYYYYGMDVW	IGHV3-21	IGHD6-19	IGHJ6	10	22	31	38
1	0.0029154518950437317	TGTGCGAGACTGTCCCGGGTGACTGCTGTTCCGGGGACCGGGTATTTTTACCACAGCATGGACGTCTGG	CARLSRVTAVPGTGYFYHSMDVW	IGHV4-4	IGHD2-21	IGHJ6	8	17	33	56
1	0.0029154518950437317	TGTGCGAGAGATTTTTTAATAACCATGGTCCCCGATACAGCTATGGTTACTCGTTACTTCCAGCACTGG	CARDFLITMVPDTAMVTRYFQHW	IGHV4-31	IGHD5-18	IGHJ1	11	33	49	54
1	0.0029154518950437317	TGTCCGAGAGACGAAACCACGTCAAAATTCTGTACTATTGGCAACTGTAGAAACTTTGACCAGTGG	CPRDETTSKFCTIGNCRNFDQW	IGHV3-30	IGHD3-9	IGHJ4	10	14	27	52
1	0.0029154518950437317	TGTGCGCGACATGTGGCGTATTACGATGTTTTGACTGGGAACTACCCCATCGGCTTTGACTACTGG	CARHVAYYDVLTGNYPIGFDYW	IGHV3-23	IGHD3-9	IGHJ4	5	16	37	53
1	0.0029154518950437317	TGTGCGAGAGATAGCTGGGAGGGGACCAACTGTCCCACTAATACCTGCTTTCGTATGGACGTCTGG	CARDSWEGTNCPTNTCFRMDVW	IGHV3-21	IGHD1-26	IGHJ6	11	32	39	54
1	0.0029154518950437317	TGTGCGAGAGAGGAGTCCCGTAGCTATTGTAGTAGTACCAGCTGCTATGCCGGGCACCATTCCTGG	CAREESRSYCSSTSCYAGHHSW	IGHV4-31	IGHD2-2	IGHJ5	10	24	52	61
1	0.0029154518950437317	TGTGCACGACCTGTCCCCCACTACTTTCATTCGGGGAGTTACTATTCGGGGGGCTTTGACTTTTGG	CARPVPHYFHSGSYYSGGFDFW	IGHV6-1	IGHD3-10	IGHJ4	5	29	44	53
1	0.0029154518950437317	TGTGCGACCTCACCTCGATCTTTTGACTGGTTATCCCAGGGGGTTTCAGACTTTGACTACTGG	CATSPRSFDWLSQGVSDFDYW	IGHV5-10-1	IGHD3-9	IGHJ4	6	15	33	49
1	0.0029154518950437317	TGTGCGAGACGTGGACGCATGGTTAGGCGGCAGAGGGACTTCTTCTACTACATGGACGTCTGG	CARRGRMVRRQRDFFYYMDVW	IGHV3-11	IGHD5-18	IGHJ6	8	18	24	37
1	0.0029154518950437317	TGTGCGAGACAAATGGGCACCTATTACTATGATAGCAGTGGTTATTACGAAACTGACTACTGG	CARQMGTYYYDSSGYYETDYW	IGHV4-34	IGHD3-22	IGHJ4	8	21	47	53
1	0.0029154518950437317	TGTGCAAGAGTTCCCCATATTCTAACGATTCGGGGAGTTATCGGTTACACTATGGACGTCTGG	CARVPHILTIRGVIGYTMDVW	IGHV6-1	IGHD3-10	IGHJ6	9	28	40	51
1	0.0029154518950437317	TGTGCAAAAGATATGGTGGGACCCACCTTGTTTTCCGGCTACTACTACGGTATGGCCGTCTGG	CAKDMVGPTLFSGYYYGMAVW	IGHV3-43	IGHD1-14	IGHJ6	13	32	37	38
1	0.0029154518950437317	TGTGTCAGACCACGAAACTGGGGATGGGAATACTACTACTACTACGGTCTGGACGTCTGG	CVRPRNWGWEYYYYYGLDVW	IGHV4-30-2	IGHD7-27	IGHJ6	8	15	24	30
1	0.0029154518950437317	TGTGTGAGAGATTGGTGTACTGTTAGGTACGCCTGCTATAAGGGGTGGTTCCCGCACTGG	CVRDWCTVRYACYKGWFPHW	IGHV5-78	IGHD6-19	IGHJ1	9	32	39	48
1	0.0029154518950437317	TGTGCGAGACAATGGGGCCTAATACAATCACATTATTACTATTATGGTATGGACGTCTGG	CARQWGLIQSHYYYYGMDVW	IGHV1-2	IGHD3-10	IGHJ6	8	33	41	48
1	0.0029154518950437317	TGTGCGAGACAATGGGGCCTAATAAAATCTTACTACTACTACTATGGTATGGACGTCTGG	CARQWGLIKSYYYYYGMDVW	IGHV1-46	IGHD3-10	IGHJ6	8	19	24	25
1	0.0029154518950437317	TGTGCGAGAGTCACGACACAGCTTTGGACATCCCCGACATTCTATTACATGGACGTCTGG	CARVTTQLWTSPTFYYMDVW	IGHV3-48	IGHD3-10	IGHJ6	9	30	36	41
1	0.0029154518950437317	TGTGCGAGAGATTGTTACGATTTTTGGAGTGGTTATTGCGCGACCGGCGTTGACTACTGG	CARDCYDFWSGYCATGVDYW	IGHV7-4-1	IGHD3-3	IGHJ4	11	14	36	49
1	0.0029154518950437317	TGTGCGAGAGAAAACACCAATACGGTGACCACCCAGGGGAATGATGCTTTTGATATCTGG	CARENTNTVTTQGNDAFDIW	IGHV1-18	IGHD4-17	IGHJ3	10	20	28	40
1	0.0029154518950437317	TGTGCGAAAGACAAAGGGCACTATGATAGTAGTGGTTATTACTCGGCCTTTGACTACTGG	CAKDKGHYDSSGYYSAFDYW	IGHV3-23	IGHD3-22	IGHJ4	10	19	42	47
1	0.0029154518950437317	TGTGCAACAGATATCCCCTATTACTATGGTTCGGGGAGTTATAATTGGTTCGACCCCTGG	CATDIPYYYGSGSYNWFDPW	IGHV1-24	IGHD3-10	IGHJ5	11	18	41	45
1	0.0029154518950437317	TGTGCAAGTGCGTTTGCGGATAGCAGTGGCTGGTATGACTACTACGGTATGGACGTCTGG	CASAFADSSGWYDYYGMDVW	IGHV3-13	IGHD6-19	IGHJ6	7	19	34	37
1	0.0029154518950437317	TGCACGATAGGGCCCACGTATAGCAGTGGCGCCTTAACACCAGGGGGGTTCGACCCCTGG	CTIGPTYSSGALTPGGFDPW	IGHV3-23	IGHD6-19	IGHJ5	1	17	29	46
1	0.0029154518950437317	TGTGTCAGAATCCTGTATTGCAGTGCTAATACTTGCCCGGGTCCAATTGACTACTGG	CVRILYCSANTCPGPIDYW	IGHV4-39	IGHD6-19	IGHJ4	3	14	24	46
1	0.0029154518950437317	TGTGTGAGAGTAAAGGGGTGTAGTGGTCTCAGCTGCGGGGGGTACTTCGATCTCTGG	CVRVKGCSGLSCGGYFDLW	IGHV3-35	IGHD2-15	IGHJ2	8	18	26	40
1	0.0029154518950437317	TGTGCGATTTCCCCTATAGCGGCCACTGGAACGGAGGGCCGGGACCATGACTACTGG	CAISPIAATGTEGRDHDYW	IGHV4-34	IGHD1-1	IGHJ4	6	24	32	47
1	0.0029154518950437317	TGTGCGATTTCCCCTATAGCGGCCACTGGAACGGAGGGCCGGGACCATGACCACTGG	CAISPIAATGTEGRDHDHW	IGHV3-48	IGHD1-1	IGHJ4	6	24	32	47
1	0.0029154518950437317	TGTGCGAGTTCCTCTATAGCAGCCGCTGGTACGGAGGGCTGGGACCATGACTACTGG	CASSSIAAAGTEGWDHDYW	IGHV3-30	IGHD6-13	IGHJ4	7	14	32	47
1	0.0029154518950437317	TGTGCGAGTTCCTCTATAGCAGGACTTACTCCGGAGGGCAGGGACCATGACTATTGG	CASSSIAGLTPEGRDHDYW	IGHV4-34	IGHD2-15	IGHJ4	7	26	35	47
1	0.0029154518950437317	TGTGCGAGTTCCCCTATAGCGGCCCCTGGTACGGAGGGCTGGGATCATGACTACTGG	CASSPIAAPGTEGWDHDYW	IGHV4-31	IGHD6-13	IGHJ4	7	14	32	47
1	0.0029154518950437317	TGTGCGAGCTCCCCAATAGCAGCCGCTGGTACGGAGGGCTGGAACCATGACTACTGG	CASSPIAAAGTEGWNHDYW	IGHV4-34	IGHD6-13	IGHJ4	7	15	32	47
1	0.0029154518950437317	TGTGCGAGCCCCTCCCACGCGTTTAGTGACAGTTGGTTAGTTGCTTTTGATATGTGG	CASPSHAFSDSWLVAFDMW	IGHV1-46	IGHD1-26	IGHJ3	7	11	17	41
1	0.0029154518950437317	TGTGCGAGAGCCCGCCGGCTTGATTACTACGGTGACTACAGGGGATTTGACTCCTGG	CARARRLDYYGDYRGFDSW	IGHV3-53	IGHD4-17	IGHJ5	9	25	38	48
1	0.0029154518950437317	TGTGCGAGAGCCCGCCGGCTGGATTACTACGGTGACTACAGGGGGTTTGACTCCTGG	CARARRLDYYGDYRGFDSW	IGHV3-53	IGHD4-17	IGHJ4	9	25	38	45
1	0.0029154518950437317	TGTGCGAGAGCCCAAAGGTGGGGAACTGGAACTAGGTTGAACTGGTTCGACCCCTGG	CARAQRWGTGTRLNWFDPW	IGHV4-4	IGHD1-7	IGHJ5	9	23	33	39
1	0.0029154518950437317	TGTGCGAGAGCGTCAAGAGTCCGGGGAGACTACTACTACTACTACATGGACATCTGG	CARASRVRGDYYYYYMDIW	IGHV3-11	IGHD3-10	IGHJ6	9	21	27	28
1	0.0029154518950437317	TGTGCGAGAGGGCTTCCCTCTATGGTTCGGGGAGTTATTTGGTGGTTCGACCCCTGG	CARGLPSMVRGVIWWFDPW	IGHV4-59	IGHD3-10	IGHJ5	9	19	38	42
1	0.0029154518950437317	TGTGCGAGAGATTTGAGTACAGTAAAGGAGGATTGGGAGGGAAACTTTGACTACTGG	CARDLSTVKEDWEGNFDYW	IGHV1-46	IGHD4-11	IGHJ4	11	13	24	43
1	0.0029154518950437317	TGTGCGAGAGATAAGAACATTTACGACATTACTATGGGGTCCCGCTTTGACTCCTGG	CARDKNIYDITMGSRFDSW	IGHV4-31	IGHD3-10	IGHJ4	11	27	36	44
1	0.0029154518950437317	TGTGCGAAAGATCCCCCGATTACTACCTTGGACTACTACTACGGTATGGACGTCTGG	CAKDPPITTLDYYYGMDVW	IGHV3-23	IGHD3-22	IGHJ6	12	18	25	31
1	0.0029154518950437317	TGTGCCTCAGATGTACCCAATGAACCCACTCAGATCTACCCTTTTGACTACTGG	CASDVPNEPTQIYPFDYW	IGHV3-15	IGHD1-26	IGHJ4	11	24	29	42
1	0.0029154518950437317	TGTGCCAGAGGGGGTACTATGGTTCGGGGAGCCCTCAACTGGTTCGACCCCTGG	CARGGTMVRGALNWFDPW	IGHV4-30-2	IGHD3-10	IGHJ5	9	14	30	35
1	0.0029154518950437317	TGTGCGGCTAATATAGCAGCAGCTGGTACCGAACTCGACTACTTTGACTACTGG	CAANIAAAGTELDYFDYW	IGHV5-10-1	IGHD6-13	IGHJ4	5	11	28	37
1	0.0029154518950437317	TGTGCGAGACATTTCCCAGTGATGACTGGAAGTAGCAACTGGTTCGACCCCTGG	CARHFPVMTGSSNWFDPW	IGHV4-39	IGHD1-1	IGHJ5	11	24	30	35
1	0.0029154518950437317	TGTGCGAGACAAATTGTAGTAGTACCAGCCAGTGCTCCCTGGTTCGACCCCTGG	CARQIVVVPASAPWFDPW	IGHV3-21	IGHD2-2	IGHJ5	8	12	28	38
1	0.0029154518950437317	TGTGCGAGAGATGATTGTAGTAGTACCAGCTGCCCGCACAGTTTCGATCTCTGG	CARDDCSSTSCPHSFDLW	IGHV1-18	IGHD2-2	IGHJ2	11	13	32	42
1	0.0029154518950437317	TGTGCGAGAGATAGCAGTGGCTGGCCCCAATTCTACTGGTACTTCGATCTCTGG	CARDSSGWPQFYWYFDLW	IGHV1-3	IGHD6-19	IGHJ2	11	12	23	32
1	0.0029154518950437317	TGTGCGAGAGACGGTGGTTTTGGCAACTCCCCGGAGGTCGAGTGTGACTACTGG	CARDGGFGNSPEVECDYW	IGHV3-11	IGHD3-10	IGHJ4	10	24	32	44
1	0.0029154518950437317	TGTGCGAGAGAGGGGGGTGAATATAGTGGCTACGCCGATGCTTTTGATATCTGG	CAREGGEYSGYADAFDIW	IGHV4-31	IGHD5-12	IGHJ3	10	16	33	36
1	0.0029154518950437317	TGTGCGAAAGGAGGCCGCACCAACTGGAGGGAACTAAATTGGTTCGACCCCTGG	CAKGGRTNWRELNWFDPW	IGHV3-48	IGHD1-1	IGHJ5	6	20	27	39
1	0.0029154518950437317	TGTGCACGAGCTGTAACTGAGAGTGGCCATTTTTACTTCACTTTTGATGTCTGG	CARAVTESGHFYFTFDVW	IGHV3-9	IGHD5-18	IGHJ3	5	8	14	40
1	0.0029154518950437317	TGTGCACACAGGGTGAATAGTAGGGGCTGGTCATATGACTTCTTCGACCCCTGG	CAHRVNSRGWSYDFFDPW	IGHV2-5	IGHD6-19	IGHJ5	10	16	30	42
1	0.0029154518950437317	TGTGCAAGAGGGGAGAGATGGGGGATAGCAGCTCGTGGCTGGTTCGACTCCTGG	CARGERWGIAARGWFDSW	IGHV3-74	IGHD6-6	IGHJ5	9	24	35	38
1	0.0029154518950437317	TGTGCAAAACATACCGTGGAGATAGCAGAATCTGGTGGGGGAAGTGATTACTGG	CAKHTVEIAESGGGSDYW	IGHV3-9	IGHD6-13	IGHJ4	12	21	35	44
1	0.0029154518950437317	TGTGCAAAAGATGTCCATTTTAGGTGGGAAATACTCTGTTGCTTTGACTCATGG	CAKDVHFRWEILCCFDSW	IGHV3-9	IGHD1-26	IGHJ4	11	23	28	41
1	0.0029154518950437317	TGTGCAAAAAGTACGGAGATGGCTACACCTTCACTCGCGGTCTTTGACTACTGG	CAKSTEMATPSLAVFDYW	IGHV3-9	IGHD5-24	IGHJ4	8	15	26	41
1	0.0029154518950437317	TGTGTGAGACCGCAAAAAGGCCATAGCAATGGTTCCTGGTTCGACCCCTGG	CVRPQKGHSNGSWFDPW	IGHV4-39	IGHD2-2	IGHJ5	9	21	27	35
1	0.0029154518950437317	TGTGTGAGAGGTTGTGGTCGTGCCAGCTGCCCTTACTACTTTGACAACTGG	CVRGCGRASCPYYFDNW	IGHV3-21	IGHD2-2	IGHJ4	9	11	29	33
1	0.0029154518950437317	TGTGCCAGAGATCGTGATCTTGAGTGGTTCAATGATGCTTCTGATCTCTGG	CARDRDLEWFNDASDLW	IGHV3-47	IGHD3-3	IGHJ3	12	21	28	31
1	0.0029154518950437317	TGTGCGCGAGGGGGGGGGAGCCACAGCCAACCGCACTACTTTGACTCCTGG	CARGGGSHSQPHYFDSW	IGHV1-18	IGHD3-16	IGHJ4	9	13	19	34
1	0.0029154518950437317	TGTGCGAGGCCGGCAACTGCAGCGACCCTCAGCATGTTCTTTGATATGTGG	CARPATAATLSMFFDMW	IGHV3-11	IGHD2-2	IGHJ3	7	8	14	39
1	0.0029154518950437317	TGTGCGAGGGGGGGTTCGAGAGATTATCTTTACATTCAGCCTGTCTCCTGG	CARGGSRDYLYIQPVSW	IGHV3-48	IGHD3-10	IGHJ5	7	12	17	46
1	0.0029154518950437317	TGTGCGAGACGGGGTAGAGATGGCTACAATTTGTACTACTTTGACTACTGG	CARRGRDGYNLYYFDYW	IGHV5-10-1	IGHD5-24	IGHJ4	9	13	30	32
1	0.0029154518950437317	TGTGCGAGAGATGTTGACACTACTGGTCACTATGACCGGTTCGACCCCTGG	CARDVDTTGHYDRFDPW	IGHV3-30	IGHD3-22	IGHJ5	11	17	23	37
1	0.0029154518950437317	TGTGCGAATACCCCTCTCGCCAGCCCGAGATTCTACTACATGGACGTCTGG	CANTPLASPRFYYMDVW	IGHV4-59	IGHD6-13	IGHJ6	6	7	12	32
1	0.0029154518950437317	TGTGCGAAAGATAGAGTGATAGCAGGGTTAATGGGGGCGCTCCATTGGTGG	CAKDRVIAGLMGALHWW	IGHV3-30	IGHD2-21	IGHJ4	11	18	24	48
1	0.0029154518950437317	TGTGCAAAGTCCCGGTATTACGATGTTGGGGACCCTATTTTTGACTACTGG	CAKSRYYDVGDPIFDYW	IGHV3-43	IGHD3-3	IGHJ4	7	14	23	39
1	0.0029154518950437317	TGTGTGGGACAGAGGACGAACCTCCACATATGGTTGTTTTATTACTGG	CVGQRTNLHIWLFYYW	IGHV4-39	IGHD3-10	IGHJ4	10	28	34	42
1	0.0029154518950437317	TGTGTGAGACAGCCTCAGTATTACTCCTACTTCACCATGGACTTCTGG	CVRQPQYYSYFTMDFW	IGHV5-78	IGHD4-11	IGHJ6	8	15	19	21
1	0.0029154518950437317	TGTGCTAGAGTGGGGGGAGTTTTCACTGTCCCCTACTTTGACTACTGG	CARVGGVFTVPYFDYW	IGHV3-72	IGHD3-16	IGHJ4	9	12	20	32
1	0.0029154518950437317	TGTGCCAGAGGCAATAATATTGGTTATGGTCGCCACTTTGACTACTGG	CARGNNIGYGRHFDYW	IGHV4-30-2	IGHD3-22	IGHJ4	9	13	26	34
1	0.0029154518950437317	TGTGCGACCACCGGGCATAATAGTAGGTGGTACTTCTTTGACTACTGG	CATTGHNSRWYFFDYW	IGHV3-21	IGHD3-16	IGHJ4	6	15	21	29
1	0.0029154518950437317	TGTGCGAGAGTAGTGGGGTATGGGGAGTCCTTCGGTATGGACGTCTGG	CARVVGYGESFGMDVW	IGHV3-48	IGHD1-26	IGHJ6	9	10	16	36
1	0.0029154518950437317	TGTGCGAGAGCCAGTCTAAGCAGTGGCCCTTACTACTTTGACTCCTGG	CARASLSSGPYYFDSW	IGHV3-48	IGHD6-19	IGHJ4	9	18	26	30
1	0.0029154518950437317	TGTGCGAGAGGTCTAAGTGGCTCGCACCTCAACTGGTTCGACCCCTGG	CARGLSGSHLNWFDPW	IGHV4-34	IGHD5-12	IGHJ5	10	15	21	29
1	0.0029154518950437317	TGTGCGAGAGATTCAGGTTTTTGGAGTGGTCACTGGTTCGACCCCTGG	CARDSGFWSGHWFDPW	IGHV4-59	IGHD3-3	IGHJ5	11	17	29	31
1	0.0029154518950437317	TGTGCGAGAACAGGGAGTTACTATCGCGACAACTGGTTCGACCCCTGG	CARTGSYYRDNWFDPW	IGHV3-48	IGHD3-10	IGHJ5	8	12	23	28
1	0.0029154518950437317	TGTGCGAAGAAACGTGGTGTTGATGGTTATCATCCTATTGATATGTGG	CAKKRGVDGYHPIDMW	IGHV3-23	IGHD3-22	IGHJ3	7	23	29	37
1	0.0029154518950437317	TGTGCGAAAGATCCTCTGAAATGGGGGGGTGGAAGCCTTGACTCCTGG	CAKDPLKWGGGSLDSW	IGHV3-23	IGHD3-16	IGHJ4	12	21	26	37
1	0.0029154518950437317	TGTGCGAAAGACAGATATAGTGGGACCTACTGGCCCCTTGGCCACTGG	CAKDRYSGTYWPLGHW	IGHV3-23	IGHD1-26	IGHJ4	10	15	30	43
1	0.0029154518950437317	TGTGCACACAGGCGGGTCCTACTTGGGTCTACCCCCTATGAAGACTGG	CAHRRVLLGSTPYEDW	IGHV2-5	IGHD3-22	IGHJ4	10	35	40	43
1	0.0029154518950437317	TGTGCAGGAGCCAACATTGGCTGGTACAAGGGGGGGTTCGACCCCTGG	CAGANIGWYKGGFDPW	IGHV3-13	IGHD6-19	IGHJ5	9	17	26	34
1	0.0029154518950437317	TGTGCAAGAGAGCAGTCTCATGAAGACTACCGGACGTCTGACTACTGG	CAREQSHEDYRTSDYW	IGHV3-74	IGHD6-6	IGHJ4	10	29	35	38
1	0.0029154518950437317	TGTGCAAGAGAGAGGGTAAATTGTGTGGGTGATTGCCTCGACTACTGG	CARERVNCVGDCLDYW	IGHV3-74	IGHD2-21	IGHJ4	10	19	35	39
1	0.0029154518950437317	TGTATGAGGGGGAGGGCGGCCTATGGTTCGGGGAGATCCGGCTACTGG	CMRGRAAYGSGRSGYW	IGHV3-21	IGHD3-10	IGHJ4	2	20	34	41
1	0.0029154518950437317	TGTACCGCGGATTCCCCCGTATCAGCAGCTCACTCCTTTGACTTCTGG	CTADSPVSAAHSFDFW	IGHV3-15	IGHD6-13	IGHJ4	5	22	29	31
1	0.0029154518950437317	TGTACCAACCGCTATGGTTCGGGGAGGTACAACCCTTTTGACATCTGG	CTNRYGSGRYNPFDIW	IGHV3-15	IGHD3-10	IGHJ3	6	11	25	34
1	0.0029154518950437317	TGCGCGAAACACAGACAACTGGCTACAATTGGTCCGTTTACCGACTGG	CAKHRQLATIGPFTDW	IGHV3-23	IGHD5-24	IGHJ4	8	19	29	43
1	0.0029154518950437317	TGTGCGAGACGTCCATGGGGCAGTTTCTTTGCTCTTGATCTGTGG	CARRPWGSFFALDLW	IGHV3-48	IGHD3-16	IGHJ3	8	15	24	29
1	0.0029154518950437317	TGTGCGAGAGTTCCTAACTGGGGAACGCACGACGCGGACTACTGG	CARVPNWGTHDADYW	IGHV1-18	IGHD7-27	IGHJ4	9	13	23	36
1	0.0029154518950437317	TGTGCGAGAGGGTATAATAGCAGCTGGAAGTCTTTTGACTACTGG	CARGYNSSWKSFDYW	IGHV1-8	IGHD2-2	IGHJ4	10	16	26	33
1	0.0029154518950437317	TGTGCGAGAGGATCTAATGCCGTACGGTCCTATTTTGACTACTGG	CARGSNAVRSYFDYW	IGHV1-18	IGHD2-8	IGHJ4	9	13	18	29
1	0.0029154518950437317	TGTGCGAGAGATCACGAAATGGCTACAACCCTCTTTGACTACTGG	CARDHEMATTLFDYW	IGHV1-18	IGHD5-24	IGHJ4	12	18	27	32
1	0.0029154518950437317	TGTGCGAGAGACATGGGGACGGCTGCGATTATTTTTGACTCCTGG	CARDMGTAAIIFDSW	IGHV3-30	IGHD5-12	IGHJ4	10	20	30	33
1	0.0029154518950437317	TGTGCGAGAGAAAGGCAGCTATGGTTCTCCTACATGGACGTCTGG	CARERQLWFSYMDVW	IGHV3-7	IGHD5-18	IGHJ6	10	15	25	29
1	0.0029154518950437317	TGTGCGAGAACTATGGTTCGGGGAGTTATCACTTTTGACTACTGG	CARTMVRGVITFDYW	IGHV7-4-1	IGHD3-10	IGHJ4	8	9	28	33
1	0.0029154518950437317	TGTGCGAAGGATAGTAGTCCAATCACTACGGTCATAACAGGCTGG	CAKDSSPITTVITGW	IGHV3-23	IGHD4-17	IGHJ4	11	24	31	41
1	0.0029154518950437317	TGTGCGAAGACACTTGAACTGGGGTATGACGCTTTTGACATGTGG	CAKTLELGYDAFDMW	IGHV3-23	IGHD7-27	IGHJ3	7	16	23	25
1	0.0029154518950437317	TGTGCGAAAGGGGCCCCCGGTCCTCATGATGCTTTTGATATCTGG	CAKGAPGPHDAFDIW	IGHV4-59	IGHD1-20	IGHJ3	6	16	20	23
1	0.0029154518950437317	TGTGCGAAAAGTAATACAGGAGTGCTTATTTCTTATGACTACTGG	CAKSNTGVLISYDYW	IGHV3-23	IGHD3-3	IGHJ4	8	18	29	35
1	0.0029154518950437317	TGTGCAATCTCTGTCCGCCGGGGACTTCGGACTCTTGACTCCTGG	CAISVRRGLRTLDSW	IGHV5-10-1	IGHD3-10	IGHJ4	4	18	23	34
1	0.0029154518950437317	TGTATCACAGATCTCCCCAATGGGATCTACCCCTTTGACTACTGG	CITDLPNGIYPFDYW	IGHV3-15	IGHD1-26	IGHJ4	13	20	29	32
1	0.0029154518950437317	TGTACCGTGCCCTATAGCAGCAGCTACTACGGCCCTGACTACTGG	CTVPYSSSYYGPDYW	IGHV7-4-1	IGHD6-13	IGHJ4	2	12	24	35
1	0.0029154518950437317	TGTGTGAGACGGGGCTGGATCCTCAACTACTTCGAATTCTGG	CVRRGWILNYFEFW	IGHV5-78	IGHD1-7	IGHJ5	8	24	29	38
1	0.0029154518950437317	TGTGTGAGACAACAAAGTTATAAGGTGGCCATTGACTACTGG	CVRQQSYKVAIDYW	IGHV3-35	IGHD1-20	IGHJ4	8	15	21	31
1	0.0029154518950437317	TGTGTGAGAGGAGGCGCGGAAGGGAATCCTTTTGATATCTGG	CVRGGAEGNPFDIW	IGHV3-60	IGHD1-14	IGHJ3	6	16	20	28
1	0.0029154518950437317	TGTGCCACGCTTCTCGGGGACGGCTCCACGTATCACAACTGG	CATLLGDGSTYHNW	IGHV3-66	IGHD3-10	IGHJ4	4	13	19	37
1	0.0029154518950437317	TGTGCGCGAGAAGTGGCGACGATTACGGGTTTTGACTACTGG	CAREVATITGFDYW	IGHV1-18	IGHD5-12	IGHJ4	10	11	26	30
1	0.0029154518950437317	TGTGCGAGTACTACCATATCTATGGGGTTCGGGGAGGACTGG	CASTTISMGFGEDW	IGHV3-66	IGHD3-10	IGHJ4	7	25	35	37
1	0.0029154518950437317	TGTGCGAGTACGACGACAGGAACTAATTACATAGACGTCTGG	CASTTTGTNYIDVW	IGHV3-21	IGHD4-11	IGHJ6	7	11	24	27
1	0.0029154518950437317	TGTGCGAGACAAAATGGAAACTACGGCCCGGGGGGCTCCTGG	CARQNGNYGPGGSW	IGHV4-31	IGHD1-7	IGHJ5	8	18	24	37
1	0.0029154518950437317	TGTGCGAGAGTCGGGTGGTTTGGGGACTTTCCCGACTTCTGG	CARVGWFGDFPDFW	IGHV4-59	IGHD3-16	IGHJ4	9	17	24	33
1	0.0029154518950437317	TGTGCGAGAGGGCAGGATGCCTACAAGGCTGGCAACCACTGG	CARGQDAYKAGNHW	IGHV4-34	IGHD5-24	IGHJ4	10	15	25	37
1	0.0029154518950437317	TGTGCGAGAGGGGATGGGGGGGAGCCCCCTTTGGACTACTGG	CARGDGGEPPLDYW	IGHV1-8	IGHD3-16	IGHJ4	10	17	23	33
1	0.0029154518950437317	TGTGCGAGAGGACTGCCCACCCCTGGGGGTATCGACTACTGG	CARGLPTPGGIDYW	IGHV7-4-1	IGHD2-21	IGHJ4	9	10	15	33
1	0.0029154518950437317	TGTGCGAGAGATCCGGATAACAGCAGCGCATTCGACCCCTGG	CARDPDNSSAFDPW	IGHV4-31	IGHD6-13	IGHJ5	12	16	26	30
1	0.0029154518950437317	TGTGCGAGAGAGGCCCCCGAGACTTTCTACTTTGACTACTGG	CAREAPETFYFDYW	IGHV1-18	IGHD3-10	IGHJ4	10	14	19	26
1	0.0029154518950437317	TGTGCGAGAAAAACCCCTTACCAGAACTGGTTCGACCCCTGG	CARKTPYQNWFDPW	IGHV3-11	IGHD2-2	IGHJ5	8	18	23	24
1	0.0029154518950437317	TGTGCAGTTTTAGGACCCCACCCGGGCGCCTTTGACTACTGG	CAVLGPHPGAFDYW	IGHV4-34	IGHD6-13	IGHJ4	4	19	25	29
1	0.0029154518950437317	TGTGGGAGAGGGTCGATATCAGCAGCTGGGATTGACTCCTGG	CGRGSISAAGIDSW	IGHV4-59	IGHD6-13	IGHJ4	9	15	28	31
1	0.0029154518950437317	TGTACTAGAAGTTGGAACTATCAGGGGTGGGCTGACTACTGG	CTRSWNYQGWADYW	IGHV3-49	IGHD1-7	IGHJ4	8	12	19	32
1	0.0029154518950437317	TGTGTTAAAGACATTGATGCGGGCGGGGCGCGCGACTGG	CVKDIDAGGARDW	IGHV3-43	IGHD3-10	IGHJ4	10	23	27	34
1	0.0029154518950437317	TGTGTGCACAGCCTGGGGGAACTAGTCCCTGACTTCTGG	CVHSLGELVPDFW	IGHV2-5	IGHD1-7	IGHJ4	10	17	23	29
1	0.0029154518950437317	TGTGTGAAAGATCACGAGGGTAGTGGGCGCTACTACTGG	CVKDHEGSGRYYW	IGHV3-60	IGHD1-26	IGHJ4	12	20	30	31
1	0.0029154518950437317	TGTGCGTTGGGTCTCGGACCTAGTTGGTTCGACCCCTGG	CALGLGPSWFDPW	IGHV4-39	IGHD2-15	IGHJ5	5	18	22	24
1	0.0029154518950437317	TGTGCGCGGGCGGCTAATAGTAGTGGCCTTAATTATTGG	CARAANSSGLNYW	IGHV5-10-1	IGHD3-22	IGHJ4	5	16	25	36
1	0.0029154518950437317	TGTGCGAGGGGCATAGGAGCCACGCAATTTGACTACTGG	CARGIGATQFDYW	IGHV4-31	IGHD2-2	IGHJ4	7	9	19	27
1	0.0029154518950437317	TGTGCGAGAGGATGGGGCAGCAGCTGGTTGTACTCATGG	CARGWGSSWLYSW	IGHV3-21	IGHD6-13	IGHJ5	9	16	22	23
1	0.0029154518950437317	TGTGCAAGGGGCGGATATAGAAGTGGCCTTGACTACTGG	CARGGYRSGLDYW	IGHV3-74	IGHD6-19	IGHJ4	7	11	26	28
1	0.0029154518950437317	TGTGGAAAAGATATGGTCCCTGGCGGTCTGGACGTCTGG	CGKDMVPGGLDVW	IGHV1-18	IGHD3-10	IGHJ6	3	11	16	28
1	0.0029154518950437317	TGTGGAAAAGACAGTGACCCTGGCGGTCTGGACGTCTGG	CGKDSDPGGLDVW	IGHV3-9	IGHD2-21	IGHJ6	10	13	17	28
1	0.0029154518950437317	TGTGTTCGAGGTTTGGGACCTACTACTGAATACTGG	CVRGLGPTTEYW	IGHV4-31	IGHD1-26	IGHJ4	3	13	25	26
1	0.0029154518950437317	TGTGCGAGCGCTGACTATGGTGGTAACCTGGACTGG	CASADYGGNLDW	IGHV3-21	IGHD4-23	IGHJ4	7	11	26	31
1	0.0029154518950437317	TGTGCGAGAGTACAATTTGATTCTTTTGATCTTTGG	CARVQFDSFDLW	IGHV3-53	IGHD5-24	IGHJ3	9	10	16	17
1	0.0029154518950437317	TGTGCGAGAGAAGTTAATGGCTACTTTGACTACTGG	CAREVNGYFDYW	IGHV3-53	IGHD2-8	IGHJ4	10	14	19	20
1	0.0029154518950437317	TGTGCGAAAACCCTGTACGGTGGCAACGACTACTGG	CAKTLYGGNDYW	IGHV7-81	IGHD4-23	IGHJ4	6	15	26	27
1	0.0029154518950437317	TGTATGCGATTTTTGGAGTGGGACTTTGACTACTGG	CMRFLEWDFDYW	IGHV5-10-1	IGHD3-3	IGHJ4	2	6	20	22
1	0.0029154518950437317	TGTACGAGAGATCGGGGATTCAGCATGGACGTCTGG	CTRDRGFSMDVW	IGHV3-21	IGHD7-27	IGHJ6	12	13	18	23
1	0.0029154518950437317	TGTGCGAGGCAGCAGCTGGTACATGACTACTGG	CARQQLVHDYW	IGHV3-11	IGHD6-13	IGHJ4	7	8	21	23
1	0.0029154518950437317	TGTGCGAGAGATGGTAGGCTGGTAGACTACTGG	CARDGRLVDYW	IGHV3-21	IGHD6-19	IGHJ4	11	16	23	24
1	0.0029154518950437317	TGTGCGAGAGACTTCGCGGGCTTTGACTACTGG	CARDFAGFDYW	IGHV3-21	.	IGHJ4	10	-1	-1	20
1	0.0029154518950437317	TGTGCGAGAGAGTCCAACGCCCCGGACCACTGG	CARESNAPDHW	IGHV1-46	IGHD3-10	IGHJ4	10	15	23	24
1	0.0029154518950437317	TGTGCGAGAACCAATTACGATATTTCGTCCTGG	CARTNYDISSW	IGHV5-10-1	IGHD3-9	IGHJ5	8	13	24	28
1	0.0029154518950437317	TGTGCGAAGGGAGGAAGTTTCGATCTCTGG	CAKGGSFDLW	IGHV3-23	IGHD1-26	IGHJ2	7	8	12	18
1	0.0029154518950437317	TGTGCAGAATTTACTGGCCAGGGGTACTGG	CAEFTGQGYW	IGHV3-13	IGHD4-11	IGHJ4	5	10	15	24
1	0.0029154518950437317	TGTGCGAGAAATGGGGATGGAGACTGG	CARNGDGDW	IGHV3-30	IGHD7-27	IGHJ4	8	11	17	22
1	0.0029154518950437317	TGTGCGAAAGGAGTCTATGACTCCTGG	CAKGVYDSW	IGHV3-23	.	IGHJ5	9	-1	-1	18
1	0.0029154518950437317	TGTACCGCACGTATCCCCCCCCTCTGG	CTARIPPLW	IGHV3-15	IGHD3-22	IGHJ4	5	8	13	23
