# Supplementary material for: Biomarkers and Immune Repertoire Metrics Identified by Peripheral Blood Transcriptomic Sequencing Reveal the Pathogenesis of COVID-19
Source: Front Immunol. 2021 Aug 24;12:677025. doi: 10.3389/fimmu.2021.677025 (PMC8421539; doi:10.3389/fimmu.2021.677025)
Supplement: Supplementary file 1 [file DataSheet_1.zip › TCR_BCR/IGH/convert.20S039626A.clonotypes.IGH.txt]

count	freq	cdr3nt	cdr3aa	v	d	j	VEnd	DStart	DEnd	JStart
3	0.022222222222222223	TGTGTGAGAGCCCCCAATCCTAATTCAGCGGACGATCCTTTTGATATCTGG	CVRAPNPNSADDPFDIW	IGHV3-9	IGHD3-16	IGHJ3	3	10	23	33
3	0.022222222222222223	TGTACCACAGATGTTTCAGGGAGTTACACCCTTGACTACTGG	CTTDVSGSYTLDYW	IGHV3-15	IGHD3-10	IGHJ4	11	14	25	31
2	0.014814814814814815	TGTGCGAGAGATTACCTGTATTATTATGGGAATAGTGGTTATGATGGTGCTTTTGATATCTGG	CARDYLYYYGNSGYDGAFDIW	IGHV4-4	IGHD3-22	IGHJ3	11	17	41	43
2	0.014814814814814815	TGTGCGCGAGGGATTTGGACTGATACTCATAGGGGCTACTACTTTGACTACTGG	CARGIWTDTHRGYYFDYW	IGHV1-58	IGHD3-9	IGHJ4	5	12	21	36
2	0.014814814814814815	TGTGCGAGATTCGGGGGTCCTACGTTCAGGCAGGCACTGTTTGACTACTGG	CARFGGPTFRQALFDYW	IGHV5-10-1	IGHD3-10	IGHJ4	8	9	15	39
2	0.014814814814814815	TGTGCGCGACGCATTCCAAAAGTAGCAGTGAGTGCTTTTGATATATGG	CARRIPKVAVSAFDIW	IGHV4-39	IGHD2-15	IGHJ3	9	20	27	32
2	0.014814814814814815	TGTGCGAAAGGCCGCCCCGGGTGGGTACGATTGGGGGGTGACTTCTGG	CAKGRPGWVRLGGDFW	IGHV3-23	IGHD3-16	IGHJ4	9	25	36	38
2	0.014814814814814815	TGTGCGAGACGGACGCCTGGGGACACCTCTCCCTTTGACTTCTGG	CARRTPGDTSPFDFW	IGHV4-39	IGHD7-27	IGHJ4	9	16	22	32
2	0.014814814814814815	TGTGCGAGAGAAGACGTTGACTACGTAGGATTCTTCCAGCACTGG	CAREDVDYVGFFQHW	IGHV4-59	IGHD4-17	IGHJ1	10	13	27	32
2	0.014814814814814815	TGTGCGATTCTGGGAGCTACTCTCCGGGGCGTCGACCACTGG	CAILGATLRGVDHW	IGHV3-23	IGHD1-26	IGHJ5	6	10	20	31
2	0.014814814814814815	TGTGCGAGAAGCTTCCGGGGTTATGGTCACTACTGG	CARSFRGYGHYW	IGHV4-34	IGHD4-23	IGHJ4	8	13	22	28
2	0.014814814814814815	TGTACATATTTCTATAACGGTCATAACTGG	CTYFYNGHNW	IGHV3-73	IGHD3-10	IGHJ4	4	12	18	25
2	0.014814814814814815	TGTGCAAAAATGGAGCAGGGAAACTGG	CAKMEQGNW	IGHV6-1	IGHD2-15	IGHJ4	6	13	17	22
1	0.007407407407407408	TGTGCGAGAGAAGGACAGGAAGGGGCCGCACTTACGATTTCTGGAGCGGTTATTGCGTACTACTTTGACTACTGG	CAREGQEGAALTISGAVIAYYFDYW	IGHV4-31	IGHD3-3	IGHJ4	10	31	53	56
1	0.007407407407407408	TGTGCAAGAGCCCCCCTATTCTCGAAGATGGTTACTATGGTTCAGGGAGTTAAGGGTGTCTGGTTCGACCCCTGG	CARAPLFSKMVTMVQGVKGVWFDPW	IGHV3-13	IGHD3-10	IGHJ5	9	31	51	59
1	0.007407407407407408	TGTGCGAGAGATCACTATTGTAGTAGTACCAGCTGCTATAGCCCCTATTACTACTACGGTATGGACGTCTGG	CARDHYCSSTSCYSPYYYYGMDVW	IGHV4-31	IGHD2-2	IGHJ6	12	15	38	44
1	0.007407407407407408	TGTGCGAGAGCCGTCTATGGTTCAGGGAGTTATAGTCCCTACTACTACTACTACGGTATGGACGTCTGG	CARAVYGSGSYSPYYYYYGMDVW	IGHV1-69D	IGHD3-10	IGHJ6	9	14	32	39
1	0.007407407407407408	TGTGCGAGAGATCGCCCACCCAAATATTGTACTAATGGTGTATGCCACCAGTACGGTATGGACGTCTGG	CARDRPPKYCTNGVCHQYGMDVW	IGHV4-31	IGHD2-8	IGHJ6	12	23	44	57
1	0.007407407407407408	TGTGCGAGACTTCCTGGCCTTCATTTAATAGCAGCTCGTCCTATAGACGGTATGGACGTCTGG	CARLPGLHLIAARPIDGMDVW	IGHV5-10-1	IGHD6-6	IGHJ6	9	27	40	51
1	0.007407407407407408	TGTGCGAGAGTCAGCGGTTACTATGATAGTAGTGGCCCAGGCCACGATGCTTTTGATATCTGG	CARVSGYYDSSGPGHDAFDIW	IGHV4-31	IGHD3-22	IGHJ3	9	17	34	45
1	0.007407407407407408	TGTGCGAGAGATGTAATATGGTTCAGGGAGGACGTTATTTACTACTACGGTATGGACGTCTGG	CARDVIWFREDVIYYYGMDVW	IGHV4-31	IGHD3-10	IGHJ6	11	16	29	39
1	0.007407407407407408	TGTGCGAGAGATGGCTCCACCCAACCGACGTATTACTATGATAGTAGTGCCTTTGACTACTGG	CARDGSTQPTYYYDSSAFDYW	IGHV4-31	IGHD3-22	IGHJ4	11	27	48	50
1	0.007407407407407408	TGTGCGAGAGACAGTATTTCAGCAAGTACTACCGATTTCTACTACTACGGTATGGACGTCTGG	CARDSISASTTDFYYYGMDVW	IGHV4-31	IGHD2-2	IGHJ6	10	25	31	38
1	0.007407407407407408	TGTGCGAGACCCCGAGGTTACGATATTTTGACTGGTTACACTGATGCTTTTGATATCTGG	CARPRGYDILTGYTDAFDIW	IGHV5-10-1	IGHD3-9	IGHJ3	9	17	37	41
1	0.007407407407407408	TGTGCGAAAGATCGCAGAGTTGACTACGTTGACAAGCGAAGGATCATACATGACTACTGG	CAKDRRVDYVDKRRIIHDYW	IGHV3-11	IGHD4-17	IGHJ4	12	20	32	50
1	0.007407407407407408	TGTGCGAGAGCCCCAATCACTCTTTATAGCAGCTCGCCTAACTGGTTCGACCCCTGG	CARAPITLYSSSPNWFDPW	IGHV4-31	IGHD6-6	IGHJ5	9	24	35	39
1	0.007407407407407408	TGTGCGAGAGACTTGGGGGAGTTATCGTCACTCTACTACTACGGTATGGACGTCTGG	CARDLGELSSLYYYGMDVW	IGHV3-48	IGHD3-16	IGHJ6	10	12	27	32
1	0.007407407407407408	TGTGCGAGAGAGGCCCGGGGGTATTACTATGATAGTAGTGGAAATTTTGACTACTGG	CAREARGYYYDSSGNFDYW	IGHV4-31	IGHD3-22	IGHJ4	10	20	40	45
1	0.007407407407407408	TGTGCGAGAGAGGATAGTCGGAGCAGCTGGTACGGCCCCTACTACTTTGACTACTGG	CAREDSRSSWYGPYYFDYW	IGHV3-53	IGHD6-13	IGHJ4	10	21	33	39
1	0.007407407407407408	TGTGCGAGAAAATATTACTATGATAGTAGTGGTTATTTGTTTGCTTTTGATATCTGG	CARKYYYDSSGYLFAFDIW	IGHV1-69	IGHD3-22	IGHJ3	8	12	36	41
1	0.007407407407407408	TGTGCGAGAAAAAATTATTACTATCTTCATGGTTACTGGGGTTGGTTCGGCCCCTGG	CARKNYYYLHGYWGWFGPW	IGHV4-4	IGHD3-10	IGHJ5	8	15	23	42
1	0.007407407407407408	TGTGTGAGTCCGCCTAGAGGAGAAACCACGGATAACGAATACTTCCAGCACTGG	CVSPPRGETTDNEYFQHW	IGHV4-39	IGHD1-14	IGHJ1	7	23	29	36
1	0.007407407407407408	TGTGCGCGAGGGATTTGGACTGATACTCATAGGGGCTACTACTTTGACTACTGG	CARGIWTDTHRGYYFDYW	IGHV3-30	IGHD3-9	IGHJ4	9	12	21	36
1	0.007407407407407408	TGTGCGAGTCCGCCTAGAGGAGAAACCACGGATAACGAATACTTCCAGCACTGG	CASPPRGETTDNEYFQHW	IGHV4-39	IGHD1-14	IGHJ1	7	23	29	36
1	0.007407407407407408	TGTGCGAGAGGGGGTGTTTTGACTGGTTATTATAAGAGCTGGTTCGACCCCTGG	CARGGVLTGYYKSWFDPW	IGHV4-4	IGHD3-9	IGHJ5	9	16	34	38
1	0.007407407407407408	TGTGCAAAAGCTACCAACGGGGGGGTGGTGGTGACTCAACTTTTTGACTACTGG	CAKATNGGVVVTQLFDYW	IGHV3-43	IGHD2-21	IGHJ4	9	24	35	42
1	0.007407407407407408	TGTGCAAAAGATAATGGGGATTACTATGATAGTAGTGGTTATTTTGACTACTGG	CAKDNGDYYDSSGYFDYW	IGHV3-9	IGHD3-22	IGHJ4	12	19	41	42
1	0.007407407407407408	TGTGTGACTAAGAAACATGGGAATAGCAGTACCTGGTTCTTTGACTTCTGG	CVTKKHGNSSTWFFDFW	IGHV3-21	IGHD2-21	IGHJ4	3	19	29	38
1	0.007407407407407408	TGTGCGAGGTCAATAGTGGCTACAATCTACTACTACGGTATGGACGTCTCG	CARSIVATIYYYGMDVS	IGHV4-61	IGHD5-12	IGHJ6	7	12	22	26
1	0.007407407407407408	TGTGCGAGACAGGTTACGGATATGGTGGGAGCTACTACCTTTGACTACTGG	CARQVTDMVGATTFDYW	IGHV4-39	IGHD1-26	IGHJ4	10	20	31	32
1	0.007407407407407408	TGTGCGAGAGTAGTGAGTACTAACTACTACTACTACGGTATGGACGTCTGG	CARVVSTNYYYYGMDVW	IGHV4-4	IGHD2-2	IGHJ6	9	16	21	22
1	0.007407407407407408	TGTGCGAGAGATCTTCAGGCCCTTTCCCCAGTGGATACAACGAACTACTGG	CARDLQALSPVDTTNYW	IGHV3-23	IGHD5-18	IGHJ4	14	30	38	43
1	0.007407407407407408	TGTGCGAGAGAGTGGGCCACTATAGCAGGTCGTTCTCCCTTTGACTACTGG	CAREWATIAGRSPFDYW	IGHV3-11	IGHD6-6	IGHJ4	10	20	32	38
1	0.007407407407407408	TGTGCGAGAGAAGTGATAACACCAGTTGATGCGGATGGTTTTGATATTTGG	CAREVITPVDADGFDIW	IGHV4-31	IGHD1-1	IGHJ3	10	21	27	33
1	0.007407407407407408	TGTGCGAGAGAAGAGGCAGCTGGTAACCCCCACTCCGTTATACAGCACTGG	CAREEAAGNPHSVIQHW	IGHV3-11	IGHD2-2	IGHJ1	10	15	24	42
1	0.007407407407407408	TGTGCGAAATGGTATAACTGGAACGACGACGGAGATGCTTTTGATATCTGG	CAKWYNWNDDGDAFDIW	IGHV3-30	IGHD1-20	IGHJ3	6	10	27	33
1	0.007407407407407408	TGTGCAAAAGATATCGACGGTGACTCCCCTCCCTACTACTTTGACTACTGG	CAKDIDGDSPPYYFDYW	IGHV3-43	IGHD4-17	IGHJ4	13	16	24	33
1	0.007407407407407408	TGTGTGGGATACGATTTTTGGAGTGGTTACCGGCTCTTTGACTACTGC	CVGYDFWSGYRLFDYC	IGHV1-67	IGHD3-3	IGHJ4	3	9	28	35
1	0.007407407407407408	TGTGCGCGAGTGGGGTACTATGATAGTAGTGGTTATTACTACTACTGG	CARVGYYDSSGYYYYW	IGHV1-46	IGHD3-22	IGHJ4	9	15	39	40
1	0.007407407407407408	TGTGCGAGTTATCATTACGGGCTAGCAGCAGCTGGTCTTGACTACTGG	CASYHYGLAAAGLDYW	IGHV4-55	IGHD6-13	IGHJ4	11	22	35	37
1	0.007407407407407408	TGTGCGAGGCGCAGGACTGGCATCCGCTATGATGCATTTGATATCTGG	CARRRTGIRYDAFDIW	IGHV4-59	IGHD3-9	IGHJ3	7	14	19	28
1	0.007407407407407408	TGTGCGAGGATTTACTACGGTGACCGAACAAACTGGTTCGACCCCTGG	CARIYYGDRTNWFDPW	IGHV3-30	IGHD4-17	IGHJ5	7	13	23	30
1	0.007407407407407408	TGTGCGAGGAGTCTGGGCCGTATAGCAGCTCGTCCTCTTGACTACTGG	CARSLGRIAARPLDYW	IGHV3-11	IGHD6-6	IGHJ4	7	19	34	37
1	0.007407407407407408	TGTGCGAGGAGCAGTGGCTGGTACCAACGGGTGAGGTTCGACCCCTGG	CARSSGWYQRVRFDPW	IGHV4-59	IGHD6-19	IGHJ5	7	9	23	34
1	0.007407407407407408	TGTGCGAGAGTGTCGTGGGAGCTACCCCCAACTGGTTTTGACTACTGG	CARVSWELPPTGFDYW	IGHV4-31	IGHD1-26	IGHJ4	9	14	24	36
1	0.007407407407407408	TGTGCGAGAGTAAGGGCAGTGGCTGGTTCCTCATACTTTGACTACTGG	CARVRAVAGSSYFDYW	IGHV3-11	IGHD6-19	IGHJ4	9	15	26	33
1	0.007407407407407408	TGTGCGAGAGCATCGTGGCCTTGGGTGTATGCTTACTTTGACTACTGG	CARASWPWVYAYFDYW	IGHV1-69	IGHD2-8	IGHJ4	9	23	32	33
1	0.007407407407407408	TGTGCGAGAGGTCGTATAACTGGAACGACATCCTGGTTCGACCCCTGG	CARGRITGTTSWFDPW	IGHV1-8	IGHD1-20	IGHJ5	10	13	28	32
1	0.007407407407407408	TGTGCGAGAGACGTCGGGCGATTGGGGGAGCGCTACTTTGACTACTGG	CARDVGRLGERYFDYW	IGHV4-31	IGHD3-16	IGHJ4	10	21	29	32
1	0.007407407407407408	TGTGCGAGAGACACTGGTTATCCCCCGGCTTATTACTTTGACTACTGG	CARDTGYPPAYYFDYW	IGHV1-46	IGHD3-9	IGHJ4	10	12	20	33
1	0.007407407407407408	TGTGCGAGAGAGTATAGCAGCTCGTCCTGGGCACTTTGGGACTACTGG	CAREYSSSSWALWDYW	IGHV1-3	IGHD6-6	IGHJ4	10	11	26	39
1	0.007407407407407408	TGTGCGAGAGAAGAAGGGGTGACTGGCTACTACGGTATGGACGTCTGG	CAREEGVTGYYGMDVW	IGHV4-4	IGHD2-21	IGHJ6	10	17	24	26
1	0.007407407407407408	TGTGCAAGAGATACCTACGGTGACTACGATGATGCTTTTGATATCTGG	CARDTYGDYDDAFDIW	IGHV6-1	IGHD4-17	IGHJ3	11	14	27	28
1	0.007407407407407408	TGTGCAAGAGAGGGCGGGGGCGTAGGTGCTACCTCTCTTGAATACTGG	CAREGGGVGATSLEYW	IGHV3-13	IGHD2-15	IGHJ4	10	21	31	37
1	0.007407407407407408	TGTGCAAAATCTACTGTTCAGGGAGTCATGTACCCCCTTGACCACTGG	CAKSTVQGVMYPLDHW	IGHV3-43	IGHD3-10	IGHJ4	8	15	25	37
1	0.007407407407407408	TGTGGGAGGTCCAACTTTGATAACAGCCGCTACGGCATGGACGTCTGG	CGRSNFDNSRYGMDVW	IGHV3-23	IGHD6-25	IGHJ6	3	19	33	35
1	0.007407407407407408	TGTTCGAAGGATTTCTATATGAGTGGCTGGGCGTTTGACTATTGG	CSKDFYMSGWAFDYW	IGHV3-21	IGHD6-19	IGHJ4	6	21	29	33
1	0.007407407407407408	TGTCGGACGACTATTACTTTGCCTTCAGGTCTGGCGCAGTACTGG	CRTTITLPSGLAQYW	IGHV3-15	IGHD3-10	IGHJ4	2	11	17	39
1	0.007407407407407408	TGTGCGCTGGGTCCCCATGCGCGTCCTCGTTACTTTGACTGGTGG	CALGPHARPRYFDWW	IGHV3-9	IGHD7-27	IGHJ4	4	11	16	30
1	0.007407407407407408	TGTGCGCTGGGTCCCCATGCGCGTCCTCGTTACTTTGACTGGTGG	CALGPHARPRYFDWW	IGHV7-4-1	IGHD7-27	IGHJ4	5	11	16	30
1	0.007407407407407408	TGTGCGGCATATAGAGCCAGCCCGACCGTCGCGTTTGACCACTGG	CAAYRASPTVAFDHW	IGHV4-39	IGHD2-21	IGHJ4	5	6	11	33
1	0.007407407407407408	TGTGCGAGCGAGGACTTGAGTTTGACCAACTGGTTCGACCCCTGG	CASEDLSLTNWFDPW	IGHV4-31	IGHD3-9	IGHJ5	7	20	25	26
1	0.007407407407407408	TGTGCGAGGAGACGGTCCCGCCCCCATACGGTGGTAGACCTCTGG	CARRRSRPHTVVDLW	IGHV4-4	IGHD4-23	IGHJ5	7	26	35	36
1	0.007407407407407408	TGTGCGAGAGTGCAACCGCGAAATCAAGATGCTTTTGATATCTGG	CARVQPRNQDAFDIW	IGHV1-18	IGHD1-14	IGHJ3	9	13	17	22
1	0.007407407407407408	TGTGCGAGAGCTGAAGAGATGGCTACATCCCATTTTGACTACTGG	CARAEEMATSHFDYW	IGHV4-59	IGHD5-24	IGHJ4	9	14	26	33
1	0.007407407407407408	TGTGCGAGAGATGTTTCTCGACGAGACAGCAGTTTGGGCTATTGG	CARDVSRRDSSLGYW	IGHV3-21	IGHD3-16	IGHJ4	11	31	37	38
1	0.007407407407407408	TGTGCGAGAGATAAAAGGTCGCGACCGTCCCTTTTTGACTACTGG	CARDKRSRPSLFDYW	IGHV3-53	IGHD4-17	IGHJ4	11	23	27	33
1	0.007407407407407408	TGTGCGAGAAGGCATAGCAGCAGCTGGGGTGCTTTTGATATCTGG	CARRHSSSWGAFDIW	IGHV4-39	IGHD6-13	IGHJ3	8	13	26	29
1	0.007407407407407408	TGTGCGAAAGCGTATAGCAGCAAAGACAACTGGTTTGACCCCTGG	CAKAYSSKDNWFDPW	IGHV3-21	IGHD6-13	IGHJ5	6	11	21	25
1	0.007407407407407408	TGTGCAAGAGGCGGTGGGAGCTACTACGGGATTGTAGACTACTGG	CARGGGSYYGIVDYW	IGHV3-74	IGHD1-26	IGHJ4	9	13	27	36
1	0.007407407407407408	TGCGCTAGAAGGAGAAGTGACTATGGGTGGGACGTTGACTACTGG	CARRRSDYGWDVDYW	IGHV3-21	IGHD3-10	IGHJ4	8	19	25	34
1	0.007407407407407408	TGCGCGAGAAGGAGAAGTGACTATGGCTGGGACGTTGACTACTGG	CARRRSDYGWDVDYW	IGHV3-21	IGHD6-19	IGHJ4	8	23	33	34
1	0.007407407407407408	TGTGCCGCGACGTTGGCCGGCCACTATCACCTTAGTTCCTGG	CAATLAGHYHLSSW	IGHV4-30-2	IGHD5-12	IGHJ5	5	19	26	37
1	0.007407407407407408	TGTGCGAGATATACTATAAATCCTGGTTGGTTCGACCCCTGG	CARYTINPGWFDPW	IGHV4-55	IGHD1-7	IGHJ5	12	14	18	27
1	0.007407407407407408	TGTGCGAGACCGATAGTGGGGAGTCTCGCTATGGACGTCTGG	CARPIVGSLAMDVW	IGHV4-4	IGHD1-26	IGHJ6	8	12	19	30
1	0.007407407407407408	TGTGCGAGACACGATTTTTGGAGTGGTTATTCTGACTACTGG	CARHDFWSGYSDYW	IGHV4-31	IGHD3-3	IGHJ4	8	10	30	32
1	0.007407407407407408	TGTGCGAGAGTCGGGGGAGCAGCTCGTCCGGTTGACTACTGG	CARVGGAARPVDYW	IGHV3-53	IGHD6-6	IGHJ4	9	17	30	31
1	0.007407407407407408	TGTGCGAGAGGCTACGGTGACTACGTCTCGATTGACTACTGG	CARGYGDYVSIDYW	IGHV1-8	IGHD4-17	IGHJ4	11	12	25	31
1	0.007407407407407408	TGTGCGAGAGATCTCGATGGAATCGGGGGTGTGGACGTCTGG	CARDLDGIGGVDVW	IGHV1-46	IGHD3-10	IGHJ6	14	22	27	31
1	0.007407407407407408	TGTGCGAGAGAATCGGACCTATACGGTGACTACGTCTACTGG	CARESDLYGDYVYW	IGHV3-11	IGHD4-17	IGHJ4	10	21	34	35
1	0.007407407407407408	TGTATAGCCAAACTCGGGGCGGTGGACTACTTTGACTCCTGG	CIAKLGAVDYFDSW	IGHV1-46	IGHD3-10	IGHJ4	2	13	18	25
1	0.007407407407407408	TGTCGGTGTGGGAGCTACTACCACTACTTTGACTATTGG	CRCGSYYHYFDYW	IGHV3-15	IGHD1-26	IGHJ4	2	7	20	22
1	0.007407407407407408	TGTGCCAGCTCGTCTATTGTCGAGGGCTTTGACTACTGG	CASSSIVEGFDYW	IGHV4-39	IGHD6-6	IGHJ4	4	5	13	26
1	0.007407407407407408	TGTGCGCGAGGGGACTGGGAGCGGCCCCTTGACCACTGG	CARGDWERPLDHW	IGHV4-4	IGHD1-26	IGHJ4	9	15	21	28
1	0.007407407407407408	TGTGCGAGACATTGGGACGCCAGTTGGTTTGGCTACTGG	CARHWDASWFGYW	IGHV5-10-1	IGHD1-1	IGHJ4	11	19	25	27
1	0.007407407407407408	TGTGCGAGAGGCCCCGTCTACAGTAACTACGACTACTGG	CARGPVYSNYDYW	IGHV4-34	IGHD4-11	IGHJ4	12	17	29	30
1	0.007407407407407408	TGTGCACACAGAAGAGAGGGAGTACGATCGGACTACTGG	CAHRREGVRSDYW	IGHV2-5	IGHD2-15	IGHJ4	11	18	23	30
1	0.007407407407407408	TGTACGAAGGATGAGGGAGCGTTTATTTTTGAGTTCTGG	CTKDEGAFIFEFW	IGHV3-60	IGHD1-26	IGHJ3	2	14	19	26
1	0.007407407407407408	TGTGTCACCGGCCTGACTGGTCCTGTCGGCGGGTGG	CVTGLTGPVGGW	IGHV3-49	IGHD3-9	IGHJ4	2	13	20	33
1	0.007407407407407408	TGTGTAAGAGAGGGAAACTGGAACCTTGACTCTTGG	CVREGNWNLDSW	IGHV3-74	IGHD1-1	IGHJ4	10	15	23	25
1	0.007407407407407408	TGTGCCCGGGGCTTCAGTTGGTCCTTTGATTACTGG	CARGFSWSFDYW	IGHV3-23	IGHD1-1	IGHJ4	4	14	19	23
1	0.007407407407407408	TGTGCGGGGGCCCTACTTGGGAGCTATCCGTACTGG	CAGALLGSYPYW	IGHV3-66	IGHD1-26	IGHJ4	5	17	25	30
1	0.007407407407407408	TGTGCGGGAGGGGACCAATTCCGGTTCGACCCCTGG	CAGGDQFRFDPW	IGHV4-59	IGHD2-21	IGHJ5	9	17	21	22
1	0.007407407407407408	TGTGCGACCGGTGGCTACCACCGATTTGACTACTGG	CATGGYHRFDYW	IGHV4-31	IGHD2-15	IGHJ4	6	13	21	24
1	0.007407407407407408	TGTGCGAGTGGGCGTATAGCAGCACCGGACTACTGG	CASGRIAAPDYW	IGHV4-34	IGHD6-13	IGHJ4	7	13	23	27
1	0.007407407407407408	TGTGCGAGGAGTAACGGTGACCAAGGGGACTCCTGG	CARSNGDQGDSW	IGHV4-59	IGHD4-17	IGHJ4	7	13	20	27
1	0.007407407407407408	TGTGCGAGAATAGTGGTTGGCACCTTTGACTACTGG	CARIVVGTFDYW	IGHV4-4	IGHD3-22	IGHJ4	8	10	17	23
1	0.007407407407407408	TGTGCAAGAATGTCATATTACAGCTTGCCGTCCTGG	CARMSYYSLPSW	IGHV3-74	IGHD5-18	IGHJ5	8	18	24	31
1	0.007407407407407408	TGTGTCTTCCGCATGTCTACTGGTCCCTACTGG	CVFRMSTGPYW	IGHV3-35	IGHD3-9	IGHJ4	4	18	23	26
1	0.007407407407407408	TGTGCGAGTGGTAACCCAAACTTTGACTACTGG	CASGNPNFDYW	IGHV4-31	IGHD4-23	IGHJ4	7	8	14	19
1	0.007407407407407408	TGTGCGAAAGGGTACTCGGACTTTGACTACTGG	CAKGYSDFDYW	IGHV3-30	IGHD2-2	IGHJ4	6	10	15	19
1	0.007407407407407408	TGTGCGAGAGATGTGTCTTTGTCCTCGTGG	CARDVSLSSW	IGHV4-4	.	IGHJ4	11	-1	-1	27
1	0.007407407407407408	TGTGCGAGAGAATGGGATATGGACGTCTGG	CAREWDMDVW	IGHV3-66	IGHD1-26	IGHJ6	10	12	16	18
1	0.007407407407407408	TGTACATTGTACTATGAAGGTCATAACTGG	CTLYYEGHNW	IGHV3-25	IGHD2-8	IGHJ4	4	5	13	25
1	0.007407407407407408	TGTGCGGAACCGATTAGGGACTACTGG	CAEPIRDYW	IGHV3-23	IGHD5-12	IGHJ4	5	10	15	18
1	0.007407407407407408	TGTGCGACAGCCACCATCGGCTACTGG	CATATIGYW	IGHV1-46	IGHD6-19	IGHJ4	6	7	13	20
1	0.007407407407407408	TGTGCGAGGGCGGAGGGTGACCCCTGG	CARAEGDPW	IGHV4-59	IGHD2-15	IGHJ5	7	10	14	18
1	0.007407407407407408	TGTACCTGGTCGAGTTGGGGCTACTGG	CTWSSWGYW	IGHV3-73	IGHD3-16	IGHJ4	4	14	19	20
1	0.007407407407407408	TGTACCACAGATCTGATGGACGTCTGG	CTTDLMDVW	IGHV3-15	.	IGHJ6	14	-1	-1	15
1	0.007407407407407408	TGTGCGAAAGATCTGGGAGTG	CAKDLGV	IGHV3-23	IGHD3-10	IGHJ4	13	14	19	20
