# Supplementary material for: Biomarkers and Immune Repertoire Metrics Identified by Peripheral Blood Transcriptomic Sequencing Reveal the Pathogenesis of COVID-19
Source: Front Immunol. 2021 Aug 24;12:677025. doi: 10.3389/fimmu.2021.677025 (PMC8421539; doi:10.3389/fimmu.2021.677025)
Supplement: Supplementary file 1 [file DataSheet_1.zip › TCR_BCR/IGH/convert.20S039628A.clonotypes.IGH.txt]

count	freq	cdr3nt	cdr3aa	v	d	j	VEnd	DStart	DEnd	JStart
13	0.02411873840445269	TGTGCGAGACGCGGATATTGCAGTAGAAGTAGCTGCTCCCTTGACTACTGG	CARRGYCSRSSCSLDYW	IGHV1-46	IGHD2-15	IGHJ4	8	12	36	40
12	0.022263450834879406	TGTGCGAGACGCGGATATTGCAGTAGAAGTAGCTGCTCCCTTGACTACTGG	CARRGYCSRSSCSLDYW	IGHV1-18	IGHD2-15	IGHJ4	8	12	36	40
12	0.022263450834879406	TGTGCGAGATCTCCGTTAGATCCTACAGGAGCTTATGATATCTGG	CARSPLDPTGAYDIW	IGHV3-11	IGHD2-15	IGHJ3	8	19	24	30
11	0.02040816326530612	TGTGCGAGATCTCCGTTAGATCCTACAGGAGCTTATGATATCTGG	CARSPLDPTGAYDIW	IGHV3-23	IGHD2-15	IGHJ3	6	19	24	30
6	0.011131725417439703	TGTGCAAAAGGTCACAATGATGATAGTGGTTATGGGGGCGGATTTGGCTCCTGG	CAKGHNDDSGYGGGFGSW	IGHV3-9	IGHD3-22	IGHJ4	9	16	32	42
6	0.011131725417439703	TGTGCGAAAGGAATGTTTATGTGGAACTCCCAGATGAACTTGTGG	CAKGMFMWNSQMNLW	IGHV3-23	IGHD1-7	IGHJ4	9	21	27	42
5	0.00927643784786642	TGTGCGAGACATGGGATTTATGGGTGTAATGGTGCTGGATGCTACACCTCGTTCCACTATTACGGTATGGACGTCTGG	CARHGIYGCNGAGCYTSFHYYGMDVW	IGHV5-10-1	IGHD2-15	IGHJ6	12	24	44	66
5	0.00927643784786642	TGTGTAAAAGATATTCACGGTGACTATGAGTCCCTGTACTCCCACCGCTCCGCTATGGACGTCTGG	CVKDIHGDYESLYSHRSAMDVW	IGHV3-9	IGHD4-17	IGHJ6	13	16	25	54
5	0.00927643784786642	TGTGCGAGAGATGACGACCAGACCCAAAACAAGTACTATTACATGGACGTCTGG	CARDDDQTQNKYYYMDVW	IGHV1-46	IGHD3-16	IGHJ6	11	22	27	33
5	0.00927643784786642	TGTGTTAGGGGAGCGGGACACCTCGGTGGCCCGTGGTATTTTGACTACTGG	CVRGAGHLGGPWYFDYW	IGHV3-9	IGHD2-15	IGHJ4	3	32	37	39
5	0.00927643784786642	TGTGCGAGACTCGGTGGCGCACGCACGAGTGGGCGCGACCAGTGG	CARLGGARTSGRDQW	IGHV4-39	IGHD1-26	IGHJ5	9	27	32	35
4	0.0074211502782931356	TGTGTAAAAGATGGATCGCCTTCAACTCTGGTTCGGGGACTTTTAGTGGGGTACTTCCAACACTGG	CVKDGSPSTLVRGLLVGYFQHW	IGHV3-9	IGHD3-10	IGHJ1	11	24	38	51
4	0.0074211502782931356	TGTGTAAAAGATAAGACATACTTCGGGGACCCACGCCGGCCCTACGGTCTGGACGTCTGG	CVKDKTYFGDPRRPYGLDVW	IGHV3-9	IGHD3-10	IGHJ6	12	21	28	49
4	0.0074211502782931356	TGTGCGAGATCTTGGTCAGCCGATTTTTGGACTGGTTACCACTACATGGACGTCTGG	CARSWSADFWTGYHYMDVW	IGHV1-18	IGHD3-3	IGHJ6	8	20	35	36
4	0.0074211502782931356	TGTGCGAGATCTTGGTCAGCCGATTTTTGGACTGGTGCCCACTACATGGAGGTCTGG	CARSWSADFWTGAHYMEVW	IGHV1-18	IGHD3-3	IGHJ6	8	20	35	40
4	0.0074211502782931356	TGTGCGAAAGACGGGAACTATATACTGGGCGCTATTTCGTTCTACTTTGACTCCTGG	CAKDGNYILGAISFYFDSW	IGHV3-30	IGHD1-26	IGHJ4	10	20	33	41
4	0.0074211502782931356	TGTGTGAAAGATAGCTTTAGTGCGAACGGGGTTTTTGATGCTTTTGATTTCTGG	CVKDSFSANGVFDAFDFW	IGHV3-23	IGHD1-20	IGHJ3	11	23	27	35
4	0.0074211502782931356	TGTGCGAGAGTTTCTACCAGTGCTGGGCCCTGGGGCTTTGACTACTGG	CARVSTSAGPWGFDYW	IGHV4-59	IGHD6-13	IGHJ4	9	14	24	35
4	0.0074211502782931356	TGTGCGAGAGAGCCGATGTACTGG	CAREPMYW	IGHV4-31	.	IGHJ4	10	-1	-1	18
3	0.0055658627087198514	TGTGCGAGCCTCATCGGGAATTATAACTTTGGATCGGAGACTTATAAATCGCTCTTTGATTCCTGG	CASLIGNYNFGSETYKSLFDSW	IGHV1-46	IGHD3-10	IGHJ4	7	21	44	53
3	0.0055658627087198514	TGTGCGAGCCTCATCGGGAACTATAAATTTGGATCGGGGAGCTATAAATCGCTCTTTGACTCCTGG	CASLIGNYKFGSGSYKSLFDSW	IGHV1-69	IGHD3-10	IGHJ4	7	29	44	53
3	0.0055658627087198514	TGTGCACGTATGGTCGGGACGAAAATACTCTGGTTCGGGGAGCCTTTGGCCCAATTTGACTCTTGG	CARMVGTKILWFGEPLAQFDSW	IGHV2-26	IGHD3-10	IGHJ4	7	25	41	54
3	0.0055658627087198514	TGTGCGAGAGTGGATGGTTCGATGACTTATTATAATGTGGGCTGGTTCGACGTCTGG	CARVDGSMTYYNVGWFDVW	IGHV1-46	IGHD3-10	IGHJ5	9	13	34	41
3	0.0055658627087198514	TGTGCGAGAGAAGGAATTATTTTGACCGGTCATTATAAGTACTACTTTGACTATTGG	CAREGIILTGHYKYYFDYW	IGHV3-30	IGHD3-9	IGHJ4	10	17	36	37
3	0.0055658627087198514	TGTGCGAAAGATCTGGGCCGATACGATTTTTGGAGTGGTGAATCGTTTGACTACTGG	CAKDLGRYDFWSGESFDYW	IGHV3-23	IGHD3-3	IGHJ4	13	21	38	45
3	0.0055658627087198514	TGTGCGAAAGATGCCTTTAGTGCGAACGGGATTTTTGATGCTTTTGATATCTGG	CAKDAFSANGIFDAFDIW	IGHV3-23	IGHD3-3	IGHJ3	11	29	34	35
3	0.0055658627087198514	TGTGCGAAAGATATGTTTAGTGCGAATGCGATTTTTGATGCTTTTGATTTCTGG	CAKDMFSANAIFDAFDFW	IGHV3-23	IGHD3-3	IGHJ3	11	28	34	35
3	0.0055658627087198514	TGTGCGAGACGCGGATATTGTACTGGTAGTAGTTGCTCCCTTGACTACTGG	CARRGYCTGSSCSLDYW	IGHV1-46	IGHD2-15	IGHJ4	8	12	36	40
3	0.0055658627087198514	TGTGCGAGAGACTTTTCCAATTTTGAGGGTGGACCCCTCTTTGATTACTGG	CARDFSNFEGGPLFDYW	IGHV1-18	IGHD3-9	IGHJ4	10	19	25	38
3	0.0055658627087198514	TGTGCGAAAGAACCACAAATTGTCGTGATCTTAGGTGCTTGTGACTCCTGG	CAKEPQIVVILGACDSW	IGHV3-23	IGHD2-21	IGHJ4	10	11	17	41
3	0.0055658627087198514	TGTGCGCGCAGTTTATGGGAAGGCCTGGGGATCTTCTTCGACTACTGG	CARSLWEGLGIFFDYW	IGHV2-5	IGHD7-27	IGHJ4	4	24	32	35
3	0.0055658627087198514	TGTGCGCGAGGGGAAGAAACGTATTACTACTACTACATGGACGTCTGG	CARGEETYYYYYMDVW	IGHV3-21	IGHD3-16	IGHJ6	9	16	22	24
3	0.0055658627087198514	TGTGCGAGACTCGGTACCAGCTGGTCCACCAACTACTTCGACTCCTGG	CARLGTSWSTNYFDSW	IGHV4-39	IGHD2-2	IGHJ4	9	13	22	31
3	0.0055658627087198514	TGCGCGAGACGATTCCAAGTGGAGCCTATTCGATACTTTGACTACTGG	CARRFQVEPIRYFDYW	IGHV4-39	IGHD5-12	IGHJ4	9	13	22	33
3	0.0055658627087198514	TGTGTATCACAGAATCGTGCTGGGGAAGTTGATTACTGG	CVSQNRAGEVDYW	IGHV3-9	IGHD7-27	IGHJ4	3	19	25	28
3	0.0055658627087198514	TGTGCAAGAGATTGGTCCTACGGTTTGAACGTCTGG	CARDWSYGLNVW	IGHV3-74	IGHD4-17	IGHJ6	11	17	23	28
3	0.0055658627087198514	TGTGCGAGATCTATCGATTCGTGG	CARSIDSW	IGHV4-31	IGHD3-22	IGHJ4	8	10	14	21
3	0.0055658627087198514	TGTGCGAGAGAGCCACAGTACTGG	CAREPQYW	IGHV4-31	IGHD2-21	IGHJ4	10	12	16	18
2	0.0037105751391465678	TGTGCGAGTTTTTCTCCGCGGGATGTTCTAATACCGACTGCCAATATGAATTTGAAGTTCTGGGGCGATGATGGTTTTGATGTCTGG	CASFSPRDVLIPTANMNLKFWGDDGFDVW	IGHV3-21	IGHD2-21	IGHJ3	7	41	47	67
2	0.0037105751391465678	TGTGCGAGAGGGACATCCCTCAAGTATTTCCATGATAATGTTGATTCTTCTTCCCGGCACAACAATTTCCACATGGACGTCTGG	CARGTSLKYFHDNVDSSSRHNNFHMDVW	IGHV4-59	IGHD3-22	IGHJ6	9	23	36	70
2	0.0037105751391465678	TGTGTAAAAGATGGATCGCCTTTTACTCTGGTTCGGGGACTTTTAGTGGGGTACTTCCAACACTGG	CVKDGSPFTLVRGLLVGYFQHW	IGHV3-9	IGHD3-10	IGHJ1	11	22	38	51
2	0.0037105751391465678	TGTGCGAGCCTCATCGGGAACTATAAATTTGGATCGGAGAGTTATAAGTCGCTCTTTGACTCCTGG	CASLIGNYKFGSESYKSLFDSW	IGHV4-31	IGHD3-10	IGHJ4	7	29	44	53
2	0.0037105751391465678	TGTGCGCGAGACAACGCGTATTATTCTGAGAGAAGTGGTAGGTTATTTGACTCCTGG	CARDNAYYSERSGRLFDSW	IGHV4-31	IGHD3-22	IGHJ4	10	16	38	45
2	0.0037105751391465678	TGTGCGAGATCTTGGTCAGCCGATTTTTGGACGGGTTACCACTACATGGATGTCTGG	CARSWSADFWTGYHYMDVW	IGHV1-18	IGHD3-3	IGHJ6	8	20	30	36
2	0.0037105751391465678	TGTGCGAGAGAAGGAATTATTTTGACCGGTCATTATAAGTATTACTTTGACTATTGG	CAREGIILTGHYKYYFDYW	IGHV3-30	IGHD3-9	IGHJ4	10	17	36	37
2	0.0037105751391465678	TGTGCGAGAGAAGGAATTATCTTGACTGGTCATTATAAGTACTACTTTGACTATTGG	CAREGIILTGHYKYYFDYW	IGHV3-30	IGHD3-9	IGHJ4	10	17	36	37
2	0.0037105751391465678	TGTGCGAAGGATCGAACCAACAAAGAGACTAGCAGATATAAAGCTTTTGACTCTTGG	CAKDRTNKETSRYKAFDSW	IGHV3-23	IGHD2-15	IGHJ4	12	29	34	45
2	0.0037105751391465678	TGTGTAAAAGCTTACTTTGATACTAGTGGAATCCCTTCTCCCTTTGACTTCTGG	CVKAYFDTSGIPSPFDFW	IGHV3-9	IGHD3-22	IGHJ4	9	11	28	41
2	0.0037105751391465678	TGTGCGAGAGATGTGGTAAAAGATGACAACAGCTATTCGTTTTTTGACTACTGG	CARDVVKDDNSYSFFDYW	IGHV1-18	IGHD5-18	IGHJ4	11	28	35	42
2	0.0037105751391465678	TGTGCGAGAGATGACGACCAGACCCAAAACAAGTACTATTACATGGACGTCTGG	CARDDDQTQNKYYYMDVW	IGHV1-8	IGHD3-16	IGHJ6	9	22	27	33
2	0.0037105751391465678	TGTGCGAGAGATGACGACCAGACCCAAAACAAGTACTACTACATGGACGTCTGG	CARDDDQTQNKYYYMDVW	IGHV1-69	IGHD3-16	IGHJ6	11	22	27	33
2	0.0037105751391465678	TGTGCGAGAGATAACGACCAGACCCAAAACAAGTACTATTACATGGACGTCTGG	CARDNDQTQNKYYYMDVW	IGHV1-69	IGHD1-1	IGHJ6	11	12	17	33
2	0.0037105751391465678	TGTGCGAAAGATCAGTGGTTGGCTGTAACGGGGGCGGGAGCTATGGACGTCTGG	CAKDQWLAVTGAGAMDVW	IGHV3-20	IGHD1-26	IGHJ6	12	35	41	42
2	0.0037105751391465678	TGTGCGAAAGATGGCTTTAGTGCGAACGGGATTTTTGATGCTTTTGATTTCTGG	CAKDGFSANGIFDAFDFW	IGHV3-23	IGHD3-3	IGHJ3	11	29	34	35
2	0.0037105751391465678	TGTGCGAAAGATAGCTTTAGTGCGAACGGGATTTTTGATGCTTTTGATTTCTGG	CAKDSFSANGIFDAFDFW	IGHV3-23	IGHD3-3	IGHJ3	11	29	34	35
2	0.0037105751391465678	TGTGCGAGAGATTTAGTAGTACCAACTGCCCGCATCCACTTTGACCAATGG	CARDLVVPTARIHFDQW	IGHV3-21	IGHD2-2	IGHJ4	11	13	28	37
2	0.0037105751391465678	TGTGCGAAATCGGATTGCCGTGGTGCCTGCTTCTCCAATATAGACTACTGG	CAKSDCRGACFSNIDYW	IGHV3-21	IGHD2-21	IGHJ4	6	19	30	42
2	0.0037105751391465678	TGTGCAAAGCCCCGGTCAAATTCGGGCGGGGGATACTACTTTGAGTACTGG	CAKPRSNSGGGYYFEYW	IGHV3-9	IGHD3-10	IGHJ4	7	20	25	33
2	0.0037105751391465678	TGTGTGAGAGAGGCTGAGAGGTCTACGGTGGTAACCTTTGAATACTGG	CVREAERSTVVTFEYW	IGHV1-18	IGHD4-23	IGHJ4	10	22	34	35
2	0.0037105751391465678	TGTGTGAAGGATGATTGTAGTGGCGCTAACTGCCAGGGGGCCTACTGG	CVKDDCSGANCQGAYW	IGHV3-23	IGHD2-15	IGHJ4	11	13	32	41
2	0.0037105751391465678	TGTGCCCGCTCTTTAGACGCCCGTTGGGCGTACTTTTTTGAGTCCTGG	CARSLDARWAYFFESW	IGHV2-5	IGHD3-16	IGHJ4	4	23	27	29
2	0.0037105751391465678	TGTGCGAGACTCTTAGGGGGAACTCCCTTTTATCCATTTGACCTGTGG	CARLLGGTPFYPFDLW	IGHV5-10-1	IGHD3-10	IGHJ4	9	20	26	45
2	0.0037105751391465678	TGTGCGAAATCGATGCGTTCCGGTATTACTTTTGGGATTGACTACTGG	CAKSMRSGITFGIDYW	IGHV3-23	IGHD3-16	IGHJ4	8	24	35	37
2	0.0037105751391465678	TGTGCAAGAGTCTCTCAAGACAACTATCATTACTACATGGACGTCTGG	CARVSQDNYHYYMDVW	IGHV3-74	IGHD3-22	IGHJ6	14	22	29	30
2	0.0037105751391465678	TGTGCGACGTCAGGCGACTCTAGTCACGGTTATTACCGTGTTTGG	CATSGDSSHGYYRVW	IGHV1-18	IGHD3-22	IGHJ4	6	27	35	42
2	0.0037105751391465678	TGTGCGAGAGCGCGGGAGTTTTATTGGTACTATTTTGAATACTGG	CARAREFYWYYFEYW	IGHV3-11	IGHD3-10	IGHJ4	9	13	19	26
2	0.0037105751391465678	TGTGCGAGAGGTCCCACAACCAGACAACAGTATTACGCCGACTGG	CARGPTTRQQYYADW	IGHV1-8	IGHD3-3	IGHJ4	10	29	36	40
2	0.0037105751391465678	TGTGCGAGAGGTAATGACTACAAATTTCGCTCCTTTGACTACTGG	CARGNDYKFRSFDYW	IGHV4-59	IGHD4-11	IGHJ4	9	13	21	32
2	0.0037105751391465678	TGTGCGAGAACATCCGGTGGCTGGTATCCCCCCTTTGACAACTGG	CARTSGGWYPPFDNW	IGHV3-30	IGHD6-19	IGHJ4	8	16	25	32
2	0.0037105751391465678	TGTGCGAAAGCCCCCCCCCCAACTATGGGGTTCTTTGACAACTGG	CAKAPPPTMGFFDNW	IGHV3-23	IGHD3-10	IGHJ4	9	21	27	32
2	0.0037105751391465678	TGTGCGAAAGGCTATAGTGGGAACTACTACGCCTTTGACTACTGG	CAKGYSGNYYAFDYW	IGHV3-23	IGHD1-26	IGHJ4	9	12	30	32
2	0.0037105751391465678	TGTGTAAGGAGGACGGGTGGGGGCCACCCCTTTGACTACTGG	CVRRTGGGHPFDYW	IGHV3-9	IGHD3-16	IGHJ4	3	17	22	29
2	0.0037105751391465678	TGTGCGAGAGCACGGAGCTACGCGGCCCACCTTGACTACTGG	CARARSYAAHLDYW	IGHV4-31	IGHD1-26	IGHJ4	9	13	20	31
2	0.0037105751391465678	TGTGCGAGAGGATATCTTGGCTACGTTTTTTTCGACTATTGG	CARGYLGYVFFDYW	IGHV3-21	IGHD5-12	IGHJ4	9	10	24	33
2	0.0037105751391465678	TGTGCAGGAACTCGCGGTGGTAACCTCCCGTTTGACTACTGG	CAGTRGGNLPFDYW	IGHV3-74	IGHD4-23	IGHJ4	5	14	23	30
2	0.0037105751391465678	TGTACCACAGAGCCCCATGGATACAGATACTTTGACTACTGG	CTTEPHGYRYFDYW	IGHV3-15	IGHD5-18	IGHJ4	10	17	25	27
2	0.0037105751391465678	TGTGCGGGAAGTGGCATAAAAGCCTGGTTAGACCCCTGG	CAGSGIKAWLDPW	IGHV3-21	IGHD2-2	IGHJ5	5	12	17	23
2	0.0037105751391465678	TGTGCGACAGGACTTGGAGGTTCGGGACCAAAGTACTGG	CATGLGGSGPKYW	IGHV3-23	IGHD3-10	IGHJ4	6	18	25	33
2	0.0037105751391465678	TGTGCGAATTCTGCAGCTGGCAATGAATTTGACTGGTGG	CANSAAGNEFDWW	IGHV4-59	IGHD2-2	IGHJ4	6	12	19	27
2	0.0037105751391465678	TGTGCATACAGACGGTGGCTTCACTTCTTTGACTCCTGG	CAYRRWLHFFDSW	IGHV2-5	IGHD5-12	IGHJ4	13	14	19	22
2	0.0037105751391465678	TGTACGCGGGCCAAAGTCTACTCCCTCTTTGACCACTGG	CTRAKVYSLFDHW	IGHV3-35	IGHD2-15	IGHJ4	2	17	23	26
2	0.0037105751391465678	TGTAGTATTCATTTTAGCAGCAGTTGGTTTGACTACTGG	CSIHFSSSWFDYW	IGHV3-48	IGHD6-13	IGHJ4	2	14	26	27
2	0.0037105751391465678	TGTCTGGTTTATAGTGCCTACGATTATTCCTATTGG	CLVYSAYDYSYW	IGHV1-18	IGHD5-12	IGHJ4	2	9	25	29
2	0.0037105751391465678	TGTGCCGCCTTTCAAGGCCTGGGACCGCACCTCTGG	CAAFQGLGPHLW	IGHV4-30-2	IGHD1-26	IGHJ5	5	19	23	28
2	0.0037105751391465678	TGTGCGAAAGGGGGGAACAATGGAATGGACGTCTGG	CAKGGNNGMDVW	IGHV3-30	IGHD3-16	IGHJ6	6	10	15	24
2	0.0037105751391465678	TGTGCACAGTCCGAAGCAGCACCTGGTAATTTGTGG	CAQSEAAPGNLW	IGHV3-74	IGHD6-13	IGHJ4	5	14	27	33
2	0.0037105751391465678	TGTACGAGAGAGGAGAGGGGGTGGTTCGACCCCTGG	CTREERGWFDPW	IGHV4-4	IGHD3-16	IGHJ5	10	16	20	21
2	0.0037105751391465678	TGTGCGAGATACCGGGATGCTTTTGATATCTGG	CARYRDAFDIW	IGHV4-55	.	IGHJ3	10	-1	-1	15
2	0.0037105751391465678	TGTGCGAGAGGAGGTTTGCGGGGTGATTCCTGG	CARGGLRGDSW	IGHV4-31	IGHD3-16	IGHJ5	9	13	21	28
2	0.0037105751391465678	TGTGCGAGTCTAACCCGGGGTGGGTACTGG	CASLTRGGYW	IGHV3-48	IGHD6-13	IGHJ4	7	12	18	24
2	0.0037105751391465678	TGTGCGAGATCTATCGATTCCTGG	CARSIDSW	IGHV4-31	IGHD3-22	IGHJ5	8	10	14	19
1	0.0018552875695732839	TGTGCGAGAGGGAGATTACGATATTTTGACTGGCCCGTGTCGCCGGGGGAAATGTCACATGATGCATTCAATGTCTGG	CARGRLRYFDWPVSPGEMSHDAFNVW	IGHV1-8	IGHD3-9	IGHJ3	10	14	32	57
1	0.0018552875695732839	TGTGCACACAGACAGCCACCAGATTACGATTTTTGGAGTGGGTACGGGCCGGCTAAAAAGTGGTTCGACCCCTGG	CAHRQPPDYDFWSGYGPAKKWFDPW	IGHV2-5	IGHD3-3	IGHJ5	12	22	40	60
1	0.0018552875695732839	TGTGCGAGACGCGCACGGGGGGGGCCCGCATCACGTCTACAGATAAAAAATAAGCGCTGGTTCGACCCCTGG	CARRARGGPASRLQIKNKRWFDPW	IGHV4-39	IGHD3-3	IGHJ5	9	45	50	56
1	0.0018552875695732839	TGTGCAACAGATGTCCCCCAATATTGTGGTGGTGACTGCTATACCTGGGCAGGCTACGGTATGGACGTCTGG	CATDVPQYCGGDCYTWAGYGMDVW	IGHV1-24	IGHD2-21	IGHJ6	11	20	41	60
1	0.0018552875695732839	TGTGCAAGAGCATATTGTGGTGGTGACTGCTATTCTCATCCGCTTTACTACTACTACGGTATGGACGTCTGG	CARAYCGGDCYSHPLYYYYGMDVW	IGHV3-13	IGHD2-21	IGHJ6	9	10	34	45
1	0.0018552875695732839	TGTGCGAGAGCCCGCCATTATTCTCTTTCGGGAACTTATGAGGGGGGCTTTTACTTCTTTGACTCCTGG	CARARHYSLSGTYEGGFYFFDSW	IGHV4-28	IGHD3-10	IGHJ4	8	26	38	51
1	0.0018552875695732839	TGTGCGAGAGGGTGGGAAAAGGGGCCTGATAGTAGTGGTTATTACTACGGATACTACTTTGACTACTGG	CARGWEKGPDSSGYYYGYYFDYW	IGHV1-8	IGHD3-22	IGHJ4	10	26	48	51
1	0.0018552875695732839	TGTGCGAGAGAAGGGCTTGCAGCAGCTGGTACAGGGGGGTGGTACTACTACTACGGTATGGACGTCTGG	CAREGLAAAGTGGWYYYYGMDVW	IGHV1-18	IGHD6-13	IGHJ6	10	18	31	42
1	0.0018552875695732839	TGTGCGAGACATTTGCGCGGGGGGAGAGAGGGCTACAATGCGATAGTCTCCTACTTTAACTACTGG	CARHLRGGREGYNAIVSYFNYW	IGHV3-47	IGHD5-24	IGHJ4	8	24	38	50
1	0.0018552875695732839	TGTGCGAGAGATCATACGGGTTATTGTAGTAGTACCAGCTGCTATACTCGCGCTTTTGATATCTGG	CARDHTGYCSSTSCYTRAFDIW	IGHV3-53	IGHD2-2	IGHJ3	12	21	44	51
1	0.0018552875695732839	TGTGCGAGAGAGACGGCTTATTACGATATTTTGACTGGTCACTACTACTACGGTATGGACGTCTGG	CARETAYYDILTGHYYYGMDVW	IGHV4-55	IGHD3-9	IGHJ6	8	18	38	40
1	0.0018552875695732839	TGTGCGAAAACTTACTATGATAGTAGTGGTTATTACCGCTACTACTACTTCGCTATCGACGTCTGG	CAKTYYDSSGYYRYYYFAIDVW	IGHV3-23	IGHD3-22	IGHJ6	8	11	35	38
1	0.0018552875695732839	TGTGTGAGACGCCAAGATAGTCGTGCCTACGGTCTCAATCAGAACTACGCTATGGACGTCTGG	CVRRQDSRAYGLNQNYAMDVW	IGHV5-10-1	IGHD4-17	IGHJ6	9	17	32	51
1	0.0018552875695732839	TGTGCGCGAGGCCGGGGTTTTGTTGTGGAGCCACCTGCTCTCCAGAGTTGGCTCGGCCCCTGG	CARGRGFVVEPPALQSWLGPW	IGHV4-34	IGHD2-15	IGHJ5	12	34	47	48
1	0.0018552875695732839	TGTGCGAGCCGACTAGGATGTGATGGTCGTTCCAAATGCTTTGCCGATTTCATTGACTACTGG	CASRLGCDGRSKCFADFIDYW	IGHV4-39	IGHD1-1	IGHJ4	7	25	33	52
1	0.0018552875695732839	TGTGCGAGACATGGAGATGGCGGCAGCTGGTACGGTTACTACTACTACGCTATGGACGTCTGG	CARHGDGGSWYGYYYYAMDVW	IGHV4-39	IGHD6-13	IGHJ6	12	22	33	36
1	0.0018552875695732839	TGTGCGAGAGTAGAAGCCCATTGTAGTAGTACCAGCTGCTATGTCAACTGGTTCGACCCCTGG	CARVEAHCSSTSCYVNWFDPW	IGHV1-46	IGHD2-2	IGHJ5	9	19	42	44
1	0.0018552875695732839	TGTGCGAGAGAGAACGGATTTTGTACTATTGAGACCTGCTACCCTGGGGCTTTTGATATCTGG	CARENGFCTIETCYPGAFDIW	IGHV3-30	IGHD2-8	IGHJ3	10	15	27	48
1	0.0018552875695732839	TGTGCAAAAGTCGCGGGGGCCGATTTTTGGAGTGGTTATCGCGGTGACTGGTTCGACCCCTGG	CAKVAGADFWSGYRGDWFDPW	IGHV3-9	IGHD3-3	IGHJ5	9	20	38	46
1	0.0018552875695732839	TGCGTAACAGGACAGAACATTAAGGGCCTTGGTCCTGCCTGGTATTTCTACTTTGACTCCTGG	CVTGQNIKGLGPAWYFYFDSW	IGHV3-15	IGHD2-2	IGHJ4	1	38	43	47
1	0.0018552875695732839	TGTCGTGGTGCGGGGTATGATAGTAGTGGTTATTCGGGTGTTCACTACTTTGACTACTGG	CRGAGYDSSGYSGVHYFDYW	IGHV3-21	IGHD3-22	IGHJ4	2	15	33	43
1	0.0018552875695732839	TGTGTGAGAGAGGCAACTTTGACTGTTCCCCCATACGGGGTTAGGTACTTCGATCTCTGG	CVREATLTVPPYGVRYFDLW	IGHV1-18	IGHD3-9	IGHJ2	10	17	24	43
1	0.0018552875695732839	TGTGCGAGTATCCTACGATCTTGTGGTAGTACCAGCTGTCATCGGTACTTTGACTACTGG	CASILRSCGSTSCHRYFDYW	IGHV4-34	IGHD2-2	IGHJ4	7	8	37	45
1	0.0018552875695732839	TGTGCGAGAGGGTCGACCCCTCATGCGCGGAATTACGTTCTGGACTACATGGAAGTTTGG	CARGSTPHARNYVLDYMEVW	IGHV1-18	IGHD3-16	IGHJ6	9	31	38	43
1	0.0018552875695732839	TGTGCGAGAGGATTCCGTCCCGACTACGATGACTACCCCCCCTCGTACTTCGATCTCTGG	CARGFRPDYDDYPPSYFDLW	IGHV4-34	IGHD4-17	IGHJ2	10	21	35	44
1	0.0018552875695732839	TGTGCGAGAGAAGTGGAATATTGTAGTGGTGGTAGTTGTTACGTACTCTTTGGCTACTGG	CAREVEYCSGGSCYVLFGYW	IGHV1-18	IGHD2-15	IGHJ4	10	17	41	42
1	0.0018552875695732839	TGTGCGAGAATTCCCCGAAGTCCTTGGGGCTGGAAAACCTACAACTGGTTCGACCCCTGG	CARIPRSPWGWKTYNWFDPW	IGHV4-34	IGHD3-10	IGHJ5	8	11	18	39
1	0.0018552875695732839	TGTGCGAAAGTGTGGGCCTTAAATGAATACAGTGGCTACGATTTGCCAATTGATCAGTGG	CAKVWALNEYSGYDLPIDQW	IGHV3-23	IGHD5-12	IGHJ4	9	26	42	57
1	0.0018552875695732839	TGTGCAAGAGAGGAAGAATACTGTAGCGGTGGCAGGTGTTACTTCGCTTTGGACTTCTGG	CAREEEYCSGGRCYFALDFW	IGHV3-13	IGHD2-15	IGHJ3	10	17	42	45
1	0.0018552875695732839	TGTGCGAGTTCGCCGGCACCGGGTATAGCAGCACCAACGACGGAGGTGGACGTCTGG	CASSPAPGIAAPTTEVDVW	IGHV4-31	IGHD6-13	IGHJ6	7	18	32	46
1	0.0018552875695732839	TGTGCGAGACTCATTAAGGGTGGGGCTTACTCGTTCAACTACTACTCCGATCTCTGG	CARLIKGGAYSFNYYSDLW	IGHV1-67	IGHD1-20	IGHJ2	8	30	35	42
1	0.0018552875695732839	TGTGCGAGAGTAGAGTATTTCTATGATCATGAGGGTTATCACCGGGTGGACTACTGG	CARVEYFYDHEGYHRVDYW	IGHV4-39	IGHD3-22	IGHJ4	8	14	26	48
1	0.0018552875695732839	TGTGCGAGAGGCTTAGAGGGGGGAGAATACTATGATAGAAGTGACCTGGACTACTGG	CARGLEGGEYYDRSDLDYW	IGHV3-30	IGHD3-22	IGHJ4	9	27	42	48
1	0.0018552875695732839	TGTGCGAGAGGCCCCCCGATACATATAACTGGAACCCCCATTGCTTTTGATATCTGG	CARGPPIHITGTPIAFDIW	IGHV1-8	IGHD1-20	IGHJ3	12	23	34	41
1	0.0018552875695732839	TGTGCGAGAGGACGCGGTATTACCATTTTTGGAGAAGGCTATTACTTTGACTATTGG	CARGRGITIFGEGYYFDYW	IGHV3-30	IGHD3-3	IGHJ4	9	16	33	42
1	0.0018552875695732839	TGTGCGAGAGGAGCAACTCGAACTGTGTGGGTCCCCGCTCAGTACTTAGACAACTGG	CARGATRTVWVPAQYLDNW	IGHV1-8	IGHD1-1	IGHJ4	10	13	22	42
1	0.0018552875695732839	TGTGCGAGAGACTCTCTTCGAGTTGGCAGTGGCTGGTACAGGACCCTTGACTACTGG	CARDSLRVGSGWYRTLDYW	IGHV4-31	IGHD6-19	IGHJ4	16	25	38	46
1	0.0018552875695732839	TGTGCGAGAGACCTGGCCACCTTAGATTTCGGGGAATTTTTATACCCGGGATACTGG	CARDLATLDFGEFLYPGYW	IGHV7-4-1	IGHD3-10	IGHJ4	10	27	43	51
1	0.0018552875695732839	TGTGCGAGAGACCCTTATTCCAGAAGTTGGACCTTCGCGGGCTGGTTCGACACCTGG	CARDPYSRSWTFAGWFDTW	IGHV1-18	IGHD2-21	IGHJ5	10	15	24	41
1	0.0018552875695732839	TGTGCGAGAGAGGTGTGGCAGCAGCAGCTGGTACGAGGTGATGCTTTTGATATCTGG	CAREVWQQQLVRGDAFDIW	IGHV3-30	IGHD6-13	IGHJ3	10	19	34	38
1	0.0018552875695732839	TGTGCGAGAGAAGGAATTATTTTGACCGGTCATTATAAGTACTACTTTGACTATTGG	CAREGIILTGHYKYYFDYW	IGHV3-48	IGHD3-9	IGHJ4	10	17	36	37
1	0.0018552875695732839	TGTGCGAAGGACGGGAACTATATAGTGGGCGCTTTGTCCTTCTACTTTGACTCTTGG	CAKDGNYIVGALSFYFDSW	IGHV3-30	IGHD1-26	IGHJ4	6	20	32	41
1	0.0018552875695732839	TGTGCGAAAGGAAGGGGTTCATATTGTGCTCCTGGTAGCTGCTTCACTGACTACTGG	CAKGRGSYCAPGSCFTDYW	IGHV3-23	IGHD2-15	IGHJ4	9	32	42	47
1	0.0018552875695732839	TGTGCACGCGTACAGGCGTCTGCGGGGAGTGATGATTGGTACTTCTTTGACCACTGG	CARVQASAGSDDWYFFDHW	IGHV2-26	IGHD3-10	IGHJ4	7	22	29	38
1	0.0018552875695732839	TGTGCACACTCTAAATATTATGATCGCTGGAGTGGCCGAAGATACTTTGACCAGTGG	CAHSKYYDRWSGRRYFDQW	IGHV2-5	IGHD3-16	IGHJ1	8	15	23	41
1	0.0018552875695732839	TGTGCACACTCTAAATATTATGATCGCTGGAGTGGCCGAAGATACTTTGACCAGTGG	CAHSKYYDRWSGRRYFDQW	IGHV2-5	IGHD3-16	IGHJ4	8	15	23	42
1	0.0018552875695732839	TGTGCACACAGACAGGCCGTGGGATACAGCTATGGTTACTCTGCTTTTGATATCTGG	CAHRQAVGYSYGYSAFDIW	IGHV2-5	IGHD5-18	IGHJ3	12	21	38	41
1	0.0018552875695732839	TGTACGAAGACGTTGAGCAGTGGCTGGGAGAGGGGTTATTGGTTCTTCGATCTCTGG	CTKTLSSGWERGYWFFDLW	IGHV3-23	IGHD6-19	IGHJ2	7	15	26	39
1	0.0018552875695732839	TGTGCGACCCTGGGGGAGCTTCCCATGACTACAGGTACCCCCGTTGACTACTGG	CATLGELPMTTGTPVDYW	IGHV1-46	IGHD4-11	IGHJ4	6	23	33	43
1	0.0018552875695732839	TGTGCGAGGGGGACCCTGAGTATGGTGGGAGCAACGAAATGGCTCGACCCCTGG	CARGTLSMVGATKWLDPW	IGHV1-18	IGHD1-26	IGHJ5	7	19	31	39
1	0.0018552875695732839	TGTGCGAGGAGTCCCGGATATGCGACCTTTTGGGGCTACGGTTTGGACGTCTGG	CARSPGYATFWGYGLDVW	IGHV1-18	IGHD4-17	IGHJ6	7	35	41	43
1	0.0018552875695732839	TGTGCGAGACCCACCTACACCCCCGACTACAACTACTACGGAATGGACGTCTGG	CARPTYTPDYNYYGMDVW	IGHV4-39	IGHD2-8	IGHJ6	9	15	20	25
1	0.0018552875695732839	TGTGCGAGACATTCGGGTGTGGGCGGTGACTTTCAGTGGTTCTTCGACCTCTGG	CARHSGVGGDFQWFFDLW	IGHV5-10-1	IGHD4-17	IGHJ2	11	23	30	36
1	0.0018552875695732839	TGTGCGAGAGTGACCCGCCCGCGGTATTCTCCCTCGTATTATTTTGAGTCCTGG	CARVTRPRYSPSYYFESW	IGHV3-23	IGHD1-20	IGHJ4	6	21	26	35
1	0.0018552875695732839	TGTGCGAGAGCCCGTTTCCTCTTTCGTTCGGGGAGTTACCCTTCTGATCTCTGG	CARARFLFRSGSYPSDLW	IGHV3-33	IGHD3-10	IGHJ4	9	25	37	50
1	0.0018552875695732839	TGTGCGAGAGCCGGGTATAGCAGTGGCTGGTACCCTAGCGGCTTTGACTACTGG	CARAGYSSGWYPSGFDYW	IGHV4-4	IGHD6-19	IGHJ4	9	10	32	41
1	0.0018552875695732839	TGTGCGAGAGGCCTTGGTGGGACCTACGGACCTCAGGATGCATCTGATGCCTGG	CARGLGGTYGPQDASDAW	IGHV1-8	IGHD1-26	IGHJ3	13	16	26	32
1	0.0018552875695732839	TGTGCGAGAGATGGGGACGATATTTTGACTGGTTATTATATTTTTGACTACTGG	CARDGDDILTGYYIFDYW	IGHV4-4	IGHD3-9	IGHJ4	11	16	39	42
1	0.0018552875695732839	TGTGCGAGAGACCGGGCGGATTATTACTATGGTTCGGGGAGTCTTGACTACTGG	CARDRADYYYGSGSLDYW	IGHV4-31	IGHD3-10	IGHJ4	10	21	41	43
1	0.0018552875695732839	TGTGCGAGAGACAGTTCAGCCTCGTTTGCCAGCAGGTATCACTTTGACATCTGG	CARDSSASFASRYHFDIW	IGHV1-18	IGHD3-16	IGHJ4	10	22	27	40
1	0.0018552875695732839	TGTGCGAGAGAGGTTCTTCCGATTTTTGGGGCTTTTCACCCCTTCGACCCCTGG	CAREVLPIFGAFHPFDPW	IGHV3-48	IGHD3-3	IGHJ5	10	19	28	42
1	0.0018552875695732839	TGTGCGAGAGAACAAATACTTCACGATTTTTGGAGTGGTTATCTTGACTACTGG	CAREQILHDFWSGYLDYW	IGHV3-30	IGHD3-3	IGHJ4	10	22	41	43
1	0.0018552875695732839	TGTGCGAAAGATAGCTTTAGTGCGAACGGCATTTTTGATGCTTTTGATTTCTGG	CAKDSFSANGIFDAFDFW	IGHV3-23	IGHD2-2	IGHJ3	11	26	31	35
1	0.0018552875695732839	TGTGCACGGACTTACGGTTCGGGGAGTTATTATATGGCCTACTTTGACCACTGG	CARTYGSGSYYMAYFDHW	IGHV2-26	IGHD3-10	IGHJ4	9	15	33	38
1	0.0018552875695732839	TGTGCAAAAGCTTACTTTGATACTAGTGGAATCCCTTCTCCCTTTGACTTCTGG	CAKAYFDTSGIPSPFDFW	IGHV3-43	IGHD3-22	IGHJ4	9	11	28	41
1	0.0018552875695732839	TGTGCAAAAGGTCACATGGATGATAGTGGTTACGGGGGCGGTTTTGGCTCCTGG	CAKGHMDDSGYGGGFGSW	IGHV3-9	IGHD5-12	IGHJ4	9	12	33	42
1	0.0018552875695732839	TGTGCAAAAGGTCACAATGATGATAGTGGTTACGGGGGCGCATTTGGCTCCTGG	CAKGHNDDSGYGGAFGSW	IGHV3-9	IGHD3-22	IGHJ4	9	16	31	42
1	0.0018552875695732839	TGTGCAAAAGGTCAATATGATGATAGTGGTTACGGGGGCGGATTTGGTTCCTGG	CAKGQYDDSGYGGGFGSW	IGHV3-9	IGHD3-22	IGHJ5	9	15	31	49
1	0.0018552875695732839	TGTGCAAAAGGCGGGCCTAGCTACGATATTTTGACTGGTTATTATGGCTACTGG	CAKGGPSYDILTGYYGYW	IGHV3-9	IGHD3-9	IGHJ4	9	21	44	47
1	0.0018552875695732839	TGTGCAAAAGATTTTCGTCGACGTGGCTGGTTTGATGATGCTTTTGATATCTGG	CAKDFRRRGWFDDAFDIW	IGHV1-24	IGHD6-19	IGHJ3	11	22	30	34
1	0.0018552875695732839	TGTGCAAAAGATTCGCGGCCGTATTACTACTACTACTACGGTATGGACGTCTGG	CAKDSRPYYYYYYGMDVW	IGHV3-9	IGHD6-25	IGHJ6	11	14	18	21
1	0.0018552875695732839	TGTGCAAAAGATACCCGGTATAGCAGCAGCTGGTTAGGCTACTTTGACTACTGG	CAKDTRYSSSWLGYFDYW	IGHV3-9	IGHD6-13	IGHJ4	12	16	33	38
1	0.0018552875695732839	TGTACCATAGATTCGCATTACTATGATAGTAGTGGTTCTTCCTTTGACTACTGG	CTIDSHYYDSSGSSFDYW	IGHV3-15	IGHD3-22	IGHJ4	11	16	36	41
1	0.0018552875695732839	TGTACCACAGATGTTGGGGTGGACTACGGTGACTACGAGGTTCTGGACTACTGG	CTTDVGVDYGDYEVLDYW	IGHV3-15	IGHD4-17	IGHJ4	11	21	36	45
1	0.0018552875695732839	TGTACGAGAGATTTCGATTTTTGGAATGACGGAAGTCGGTGGTTCGACCCCTGG	CTRDFDFWNDGSRWFDPW	IGHV4-59	IGHD3-3	IGHJ5	11	14	24	39
1	0.0018552875695732839	TGTACGAAAGATCACATTCCTGCGAACGGTATTTTTGATGCTTTTGATCTCTGG	CTKDHIPANGIFDAFDLW	IGHV3-23	IGHD3-9	IGHJ3	12	25	34	35
1	0.0018552875695732839	TGTGTGAGACCCTCTTGTACTGATAGTGTGTGCTATTTTTTCGACTCCTGG	CVRPSCTDSVCYFFDSW	IGHV4-39	IGHD2-8	IGHJ5	9	14	35	39
1	0.0018552875695732839	TGTGTGAGAGGGGATGTAGGGTGGATACGATCTTATTACTTTGACTACTGG	CVRGDVGWIRSYYFDYW	IGHV1-8	IGHD5-18	IGHJ4	10	20	27	36
1	0.0018552875695732839	TGTGTGAGAGATGCCAACTTTGGGAGTTTCTACTATGGTATGGACGTCTGG	CVRDANFGSFYYGMDVW	IGHV3-11	IGHD3-10	IGHJ6	11	30	38	39
1	0.0018552875695732839	TGTGCGGGACAAAGGAATTACTTTGGATCGGGGATTTCACTTGACTACTGG	CAGQRNYFGSGISLDYW	IGHV4-39	IGHD3-10	IGHJ4	10	16	33	40
1	0.0018552875695732839	TGTGCGACCCAACAGCAGCTGGCCTACTATTACTACTTCTTGGACGTCTGG	CATQQQLAYYYYFLDVW	IGHV1-46	IGHD6-13	IGHJ6	6	12	21	23
1	0.0018552875695732839	TGTGCGAGTCGCATTCCGGACAGTAACTGGTATGGCGTCTTTGACTACTGG	CASRIPDSNWYGVFDYW	IGHV4-59	IGHD4-11	IGHJ4	7	19	27	38
1	0.0018552875695732839	TGTGCGAGGCTGGACCTAGCGGTGAATCCTGGTTTAGAGTTCGATGTCTGG	CARLDLAVNPGLEFDVW	IGHV5-10-1	IGHD3-9	IGHJ2	7	28	33	39
1	0.0018552875695732839	TGTGCGAGGGGGCTTCACAGCTATGGTTACTTTGCTACTTTTGACTACTGG	CARGLHSYGYFATFDYW	IGHV3-48	IGHD5-18	IGHJ4	7	16	29	39
1	0.0018552875695732839	TGTGCGAGGGATATAGCAATAGCTGGTGACTACTACGGTTTGGACGTCTGG	CARDIAIAGDYYGLDVW	IGHV4-55	IGHD2-2	IGHJ6	7	20	35	40
1	0.0018552875695732839	TGTGCGAGATCTGCGGATATTGTAGTAGTACCAGCTGCTATGAACTACTGG	CARSADIVVVPAAMNYW	IGHV1-58	IGHD2-2	IGHJ4	5	14	41	43
1	0.0018552875695732839	TGTGCGAGATGCACATCGATCAGTGGTGGGACCTGCTACTCTGACTTCTGG	CARCTSISGGTCYSDFW	IGHV3-21	IGHD2-15	IGHJ4	8	21	28	35
1	0.0018552875695732839	TGTGCGAGACCCGGTTCGGGGAGTTACTCACCGCGCCACTTTGACTACTGG	CARPGSGSYSPRHFDYW	IGHV4-39	IGHD3-10	IGHJ4	9	12	25	37
1	0.0018552875695732839	TGTGCGAGACGCGGATATTGTATTTCTAGTAGCTGCTCCCTTGACTACTGG	CARRGYCISSSCSLDYW	IGHV1-46	IGHD2-15	IGHJ4	8	12	36	40
1	0.0018552875695732839	TGTGCGAGAGCCCCGAGCACCGGCTGGACTGGCTACTACTTCGATTTCTGG	CARAPSTGWTGYYFDFW	IGHV3-47	IGHD5-12	IGHJ2	9	29	35	36
1	0.0018552875695732839	TGTGCGAGAGGGCTGGAGGTGGCTACAATTATGGCCGCTTTTGATATCTGG	CARGLEVATIMAAFDIW	IGHV3-30	IGHD5-24	IGHJ3	9	15	30	36
1	0.0018552875695732839	TGTGCGAGAGATCCCAGCAATCAATTACTCTGGGTCGGGTTTGACTCCTGG	CARDPSNQLLWVGFDSW	IGHV1-18	IGHD3-10	IGHJ4	12	23	38	39
1	0.0018552875695732839	TGTGCGAGAGATCCGGGGCATAGCAGCAGCTGGTACTACTTTGACTACTGG	CARDPGHSSSWYYFDYW	IGHV3-53	IGHD6-13	IGHJ4	12	15	31	32
1	0.0018552875695732839	TGTGCGAGAGATCGCGCTGGTAGTGGTTATAAAGGGTGGTTCGACCCCTGG	CARDRAGSGYKGWFDPW	IGHV3-30	IGHD3-22	IGHJ5	12	19	29	36
1	0.0018552875695732839	TGTGCGAGAGATCGGCGATATTTTGACTGGTTATTGGCATTGGACTACTGG	CARDRRYFDWLLALDYW	IGHV3-30	IGHD3-9	IGHJ4	12	15	34	42
1	0.0018552875695732839	TGTGCGAGAGATCATGGTTCGGGGAGTTACCATAATTACTTTGACTACTGG	CARDHGSGSYHNYFDYW	IGHV1-46	IGHD3-10	IGHJ4	12	13	28	36
1	0.0018552875695732839	TGTGCGAGAGACGGAAAAGCTACGGTGGCTAATAATTGGTTCGACCCCTGG	CARDGKATVANNWFDPW	IGHV4-31	IGHD4-23	IGHJ5	10	19	27	36
1	0.0018552875695732839	TGTGCGAGAGAAATGCGAAGCAGCAGCTGGCCGTACTACTTTGACTACTGG	CAREMRSSSWPYYFDYW	IGHV1-46	IGHD6-13	IGHJ4	10	18	29	32
1	0.0018552875695732839	TGTGCGAGAATGGATAGCAGTGGCTGGTATGGCGGATACTTCCAGCACTGG	CARMDSSGWYGGYFQHW	IGHV3-21	IGHD6-19	IGHJ1	8	13	28	35
1	0.0018552875695732839	TGTGCGAGAAATGTTGATGGTAGTAGTTATTACCAGGGCTTTGACCACTGG	CARNVDGSSYYQGFDHW	IGHV1-67	IGHD3-22	IGHJ4	8	14	32	38
1	0.0018552875695732839	TGTGCGAGAAATGATTTCCATGGTTCGGGGAGGGACGGTCTGGACGTCTGG	CARNDFHGSGRDGLDVW	IGHV4-34	IGHD3-10	IGHJ6	8	19	31	40
1	0.0018552875695732839	TGTGCGAGAAAAGCTGGTCTTTCACCGCACTACTACTACATGGACGTCTGG	CARKAGLSPHYYYMDVW	IGHV3-21	IGHD2-2	IGHJ6	8	11	17	28
1	0.0018552875695732839	TGTGCGAAAGATACGACATACAATTATGCTCACGACCCCTTTGACTACTGG	CAKDTTYNYAHDPFDYW	IGHV3-23	IGHD5-24	IGHJ4	11	18	25	38
1	0.0018552875695732839	TGCGCGAGACTGAATTCCCCGTACTTCGGGAATTACTACTTTGACCTCTGG	CARLNSPYFGNYYFDLW	IGHV1-18	IGHD3-10	IGHJ4	8	15	20	33
1	0.0018552875695732839	TGCGCGAAAGAGACCGGGGCAGAAAGTTCCTATGACGCTTATGATTTCTGG	CAKETGAESSYDAYDFW	IGHV3-23	IGHD1-7	IGHJ3	10	24	29	31
1	0.0018552875695732839	TGTGTCAGGGAGTCAGAAGCAGCTGGCACAGTCTACTTCCATCACTGG	CVRESEAAGTVYFHHW	IGHV1-18	IGHD2-2	IGHJ1	3	17	25	33
1	0.0018552875695732839	TGTGTCAAAGGGGGTCCGACAGTTTTGACTGGTCTTTTTGACCACTGG	CVKGGPTVLTGLFDHW	IGHV3-23	IGHD3-9	IGHJ4	3	22	32	36
1	0.0018552875695732839	TGTGTGGGAGAGAGGGAGGCAGCTGGTTGTGTCTTCTTCAATTACTGG	CVGEREAAGCVFFNYW	IGHV1-18	IGHD2-2	IGHJ4	10	18	26	42
1	0.0018552875695732839	TGTGTGAGTCAGGAAATACTGGGCTACTACTACGGTATGGACGTCTGG	CVSQEILGYYYGMDVW	IGHV3-35	IGHD7-27	IGHJ6	7	17	22	23
1	0.0018552875695732839	TGTGTGAGGAAGATGCAACTCTGGAACCACTGGTACTTCGATCTCTGG	CVRKMQLWNHWYFDLW	IGHV5-78	IGHD1-1	IGHJ2	7	20	26	28
1	0.0018552875695732839	TGTGTGAGAGAGGCTCAGGTGACTCCGGTGGTAACCTTTGAATACTGG	CVREAQVTPVVTFEYW	IGHV1-18	IGHD4-23	IGHJ4	10	19	34	35
1	0.0018552875695732839	TGTGTGAGAGAGGCTCAGAGGGGTGCGGTGATAACCTTTGAATACTGG	CVREAQRGAVITFEYW	IGHV1-18	IGHD4-23	IGHJ4	10	25	34	35
1	0.0018552875695732839	TGTGCCAGAGGATATAGTGGCTACGACGACAACTGGTTCGACCCCTGG	CARGYSGYDDNWFDPW	IGHV4-30-2	IGHD5-12	IGHJ5	9	10	25	28
1	0.0018552875695732839	TGTGCGTTGGAGTCAGTTGATGTCAACCAACAGTACATGGAAGTCTGG	CALESVDVNQQYMEVW	IGHV4-34	IGHD3-3	IGHJ6	5	6	12	33
1	0.0018552875695732839	TGTGCGCAGACGACCGGTGGGAACTCAGCGGATGGTTATGATATCTGG	CAQTTGGNSADGYDIW	IGHV5-10-1	IGHD4-23	IGHJ3	5	14	25	30
1	0.0018552875695732839	TGTGCGACAGATCAGACAGATGGCTATACCTATTTCTTCCAACACTGG	CATDQTDGYTYFFQHW	IGHV3-30	IGHD5-24	IGHJ1	12	17	25	35
1	0.0018552875695732839	TGTGCGAGGTCCAGTGGCTGGACACCTCAAAATGCTTTAGATTTTTGG	CARSSGWTPQNALDFW	IGHV3-23	IGHD6-19	IGHJ3	6	11	20	31
1	0.0018552875695732839	TGTGCGAGGCCCGACTTAGTTTATGATGGTAGTGCTTATTATCAGTGG	CARPDLVYDGSAYYQW	IGHV3-30	IGHD3-22	IGHJ4	7	21	40	45
1	0.0018552875695732839	TGTGCGAGGGAGCCTAGGACCCTGGGGACGCGTGTCTTTGATCTGTGG	CAREPRTLGTRVFDLW	IGHV1-18	IGHD2-15	IGHJ3	7	12	18	36
1	0.0018552875695732839	TGTGCGAGATTTACGGTGGTAGGTTCCTCTAATCCTTTTGATATCTGG	CARFTVVGSSNPFDIW	IGHV3-21	IGHD4-23	IGHJ3	8	11	20	34
1	0.0018552875695732839	TGTGCGAGATCCTTTCTTGCTGCAACGCCGGGGTGGTTTGACTACTGG	CARSFLAATPGWFDYW	IGHV3-48	IGHD2-15	IGHJ4	8	18	30	36
1	0.0018552875695732839	TGTGCGAGACTGTATTACGATATTTTGACTGGTACCAATGACTACTGG	CARLYYDILTGTNDYW	IGHV4-39	IGHD3-9	IGHJ4	9	11	32	38
1	0.0018552875695732839	TGTGCGAGAGGTACTGGCCTATATTTTGGTGGTGGAGATGACCTGTGG	CARGTGLYFGGGDDLW	IGHV1-8	IGHD2-21	IGHJ4	10	20	33	45
1	0.0018552875695732839	TGTGCGAGAGGGATGAACTGGAACTACGTGTCTGCTTTTGATATCTGG	CARGMNWNYVSAFDIW	IGHV3-21	IGHD1-7	IGHJ3	9	15	28	32
1	0.0018552875695732839	TGTGCGAGAGATTGTATAGTGGGAGCTACTAGCGCTTTTGATATCTGG	CARDCIVGATSAFDIW	IGHV4-31	IGHD1-26	IGHJ3	11	13	30	33
1	0.0018552875695732839	TGTGCGAGAGATTGGGGTTTGCAGTATGCCCATGGTATGGACGTCTGG	CARDWGLQYAHGMDVW	IGHV3-53	IGHD2-2	IGHJ6	11	24	29	36
1	0.0018552875695732839	TGTGCGAGAGATCTCGCGGCGTCTGACGTGGGGGCTATGGGCTACTGG	CARDLAASDVGAMGYW	IGHV7-4-1	IGHD5-18	IGHJ4	14	33	39	41
1	0.0018552875695732839	TGTGCGAGAGATCCCCATATAATTAGTACGACTTCCTCCAAGTACTGG	CARDPHIISTTSSKYW	IGHV1-18	IGHD2-8	IGHJ4	12	21	28	42
1	0.0018552875695732839	TGTGCGAGAGACCCAAATGGGTCGGGGAGTCCCCCGGGTTGGGTTTGG	CARDPNGSGSPPGWVW	IGHV3-53	IGHD3-10	IGHJ4	10	16	29	45
1	0.0018552875695732839	TGTGCGAGAGAGAATTGTAGTGGTGGTAGCTGCTACGAAGCCTACTGG	CARENCSGGSCYEAYW	IGHV4-34	IGHD2-15	IGHJ4	9	13	35	41
1	0.0018552875695732839	TGTGCGAGAGAAAATAGTAGTGGTTATCATGGTGCTTTTGATATCTGG	CARENSSGYHGAFDIW	IGHV3-21	IGHD3-22	IGHJ3	10	13	24	25
1	0.0018552875695732839	TGTGCGAATGTGTATAGCAGCAGCTGGTTTGATGCTTTTGATATCTGG	CANVYSSSWFDAFDIW	IGHV3-23	IGHD6-13	IGHJ3	7	11	27	29
1	0.0018552875695732839	TGTGCGAAACAAAAGCAGTGGCTTGTATCGAGTCCTTTTGAAGTGTGG	CAKQKQWLVSSPFEVW	IGHV3-23	IGHD6-19	IGHJ3	8	13	26	34
1	0.0018552875695732839	TGTGCGAAAGGCCGGGGCAACTGGATTCGTGATGCTTTTGATATGTGG	CAKGRGNWIRDAFDMW	IGHV3-23	IGHD1-1	IGHJ3	9	17	24	29
1	0.0018552875695732839	TGTGCGAAAGAAGTAGAAGCAATTGGAAAGCCCCTGTTTGACTACTGG	CAKEVEAIGKPLFDYW	IGHV3-23	IGHD1-1	IGHJ4	10	19	27	36
1	0.0018552875695732839	TGTGCAAAAGTCCGTAGCAGCAGCTGGTGGTCCCCTTTTGACTACTGG	CAKVRSSSWWSPFDYW	IGHV3-9	IGHD6-13	IGHJ4	9	14	27	36
1	0.0018552875695732839	TGTACCACAGTTCCGGGCGATGGAAGTGGGTATAGTTTTGACTACTGG	CTTVPGDGSGYSFDYW	IGHV3-73	IGHD1-26	IGHJ4	4	28	35	36
1	0.0018552875695732839	TGTACGAGATCGTTAAGTCAAATATACTACTACTACATGGAAGTCTGG	CTRSLSQIYYYYMEVW	IGHV1-46	IGHD3-9	IGHJ6	8	15	21	24
1	0.0018552875695732839	TGTACGAGAGTACAGCCCCCCGCGAGAAGAAATGCTTTTGATATCTGG	CTRVQPPARRNAFDIW	IGHV3-48	IGHD5-18	IGHJ3	9	10	15	31
1	0.0018552875695732839	TGCGCGAGATCGGCCTATAGCAGTGGCTGGGACGGATTTGACTACTGC	CARSAYSSGWDGFDYC	IGHV4-55	IGHD6-19	IGHJ4	9	15	33	36
1	0.0018552875695732839	TGCGCGAGAGATCGGGCCGCGGCGAGGCCCATGTTTTTTGATTTCTGG	CARDRAAARPMFFDFW	IGHV3-30	IGHD6-25	IGHJ3	12	15	19	35
1	0.0018552875695732839	TGTGTCAGGGAAAGGTACGGTGACCACATACCGACTGACTACTGG	CVRERYGDHIPTDYW	IGHV4-31	IGHD4-17	IGHJ4	3	15	23	35
1	0.0018552875695732839	TGTGTGAGAGATGGGGATAGAAGCAACTGGCCTTTAGACGTCTGG	CVRDGDRSNWPLDVW	IGHV3-48	IGHD6-13	IGHJ3	11	12	29	40
1	0.0018552875695732839	TGTGTGAGAGAGGTGGAAGACGGAGTAATTTTCTTTGGTTACTGG	CVREVEDGVIFFGYW	IGHV1-67	IGHD2-15	IGHJ4	10	20	26	32
1	0.0018552875695732839	TGTGCCACCCATAGAGATGGCTACAACTACTACTTTGACTATTGG	CATHRDGYNYYFDYW	IGHV3-21	IGHD5-24	IGHJ4	4	11	25	27
1	0.0018552875695732839	TGTGCCAGAGGAGCCCCTAGTGGCTACGGTTTTTTTGACCCCTGG	CARGAPSGYGFFDPW	IGHV4-30-2	IGHD5-12	IGHJ5	9	17	27	36
1	0.0018552875695732839	TGTGCGCGCGCACTCGTGGGATCTGATTATCGGTTCGACCCCTGG	CARALVGSDYRFDPW	IGHV2-5	IGHD1-26	IGHJ5	4	15	20	31
1	0.0018552875695732839	TGTGCGCGACGGGGACATTACGGGACTACCTCCTTTGACTCCTGG	CARRGHYGTTSFDSW	IGHV4-39	IGHD4-17	IGHJ4	9	18	28	32
1	0.0018552875695732839	TGTGCGACTTACTATGGTTCGGGGCCGGCGAACTTCCAGCACTGG	CATYYGSGPANFQHW	IGHV3-21	IGHD3-10	IGHJ1	6	8	23	31
1	0.0018552875695732839	TGTGCGACCGGTATAGCAGTGGCTGGGTACTACTTTGACTACTGG	CATGIAVAGYYFDYW	IGHV3-21	IGHD6-19	IGHJ4	6	9	25	26
1	0.0018552875695732839	TGTGCGAGGATGAATTCCGATTTATGGAGTGGCCTTGATTCCTGG	CARMNSDLWSGLDSW	IGHV1-2	IGHD3-3	IGHJ5	7	13	31	40
1	0.0018552875695732839	TGTGCGAGATCTCCGTTAGATTCTACAGGAGCTTATGATATCTGG	CARSPLDSTGAYDIW	IGHV3-23	IGHD4-11	IGHJ3	6	22	27	30
1	0.0018552875695732839	TGTGCGAGATCATATTACGATATTTTGACTGGGTATGACTACTGG	CARSYYDILTGYDYW	IGHV1-46	IGHD3-9	IGHJ4	8	12	31	35
1	0.0018552875695732839	TGTGCGAGATACGCCCCGCGGGATATAGCAGCAGCTGGTCACTGG	CARYAPRDIAAAGHW	IGHV4-55	IGHD6-13	IGHJ4	10	23	38	40
1	0.0018552875695732839	TGTGCGAGACTCGGTGGCGCACGCACGAGTGGGCGCGACTTCTGG	CARLGGARTSGRDFW	IGHV4-39	IGHD1-26	IGHJ4	9	27	32	36
1	0.0018552875695732839	TGTGCGAGACTGTTGACTGGTATCGAGCAAAATCGTGACTACTGG	CARLLTGIEQNRDYW	IGHV1-18	IGHD3-9	IGHJ4	8	12	20	35
1	0.0018552875695732839	TGTGCGAGACTGGAATATTTTGCCATTCTAGGTCTGGACGTCTGG	CARLEYFAILGLDVW	IGHV5-10-1	IGHD3-9	IGHJ6	9	14	21	34
1	0.0018552875695732839	TGTGCGAGACTAAATTACAGGGTAGATACAGCTATGGCTTACTGG	CARLNYRVDTAMAYW	IGHV4-4	IGHD5-18	IGHJ4	8	24	36	39
1	0.0018552875695732839	TGTGCGAGACCATTAGCACCAGCGGATGATGCTTTTGATATCTGG	CARPLAPADDAFDIW	IGHV4-31	IGHD2-8	IGHJ3	8	9	15	25
1	0.0018552875695732839	TGTGCGAGACCATCGCTTAGCAGCAGCTGGCCCGGGGGGTACTGG	CARPSLSSSWPGGYW	IGHV1-18	IGHD6-13	IGHJ4	8	17	29	39
1	0.0018552875695732839	TGTGCGAGAGTCACGGTGGTAAAGCGCGGCTGGTTCGACCCCTGG	CARVTVVKRGWFDPW	IGHV3-21	IGHD4-23	IGHJ5	9	12	21	29
1	0.0018552875695732839	TGTGCGAGAGTGGGGCAGTACCAGCTGCTACCACCTGACTACTGG	CARVGQYQLLPPDYW	IGHV1-3	IGHD2-2	IGHJ4	9	16	29	35
1	0.0018552875695732839	TGTGCGAGAGTGGATACAGCTCTGGTCCATGCCATTGATATGTGG	CARVDTALVHAIDMW	IGHV4-59	IGHD5-18	IGHJ3	9	10	25	34
1	0.0018552875695732839	TGTGCGAGAGCCCCTAGGCAGCTCGTCCCAGAGTTTGACTACTGG	CARAPRQLVPEFDYW	IGHV4-39	IGHD6-6	IGHJ4	8	17	27	33
1	0.0018552875695732839	TGTGCGAGAGGCACTTGCGATATTTTGACTGGTCTTTTTTACTGG	CARGTCDILTGLFYW	IGHV1-8	IGHD3-9	IGHJ4	11	17	32	39
1	0.0018552875695732839	TGTGCGAGAGGGGATGGTGGCTGGTACTGGGCTTTTGATATCTGG	CARGDGGWYWAFDIW	IGHV1-8	IGHD6-19	IGHJ3	10	16	26	30
1	0.0018552875695732839	TGTGCGAGAGGAAGTGGGAGCTATCACGGCTACTTTGACTACTGG	CARGSGSYHGYFDYW	IGHV1-8	IGHD1-26	IGHJ4	10	12	22	29
1	0.0018552875695732839	TGTGCGAGAGACGATGCTACGCGGGGTACTTACTTTGACTACTGG	CARDDATRGTYFDYW	IGHV4-31	IGHD2-15	IGHJ4	10	14	19	30
1	0.0018552875695732839	TGTGCGAACCTAGACTGGGGGAACGAGGATAAATTTTTAAATTGG	CANLDWGNEDKFLNW	IGHV3-23	IGHD1-1	IGHJ4	7	19	25	42
1	0.0018552875695732839	TGTGCGAAACCCCGACAAGAATATAGTGGGAGCTACTACAGCTGG	CAKPRQEYSGSYYSW	IGHV3-23	IGHD1-26	IGHJ4	8	21	38	41
1	0.0018552875695732839	TGTGCGAAAGGAATGCACATGTGGAACTCCCAGATGACTTTGTGG	CAKGMHMWNSQMTLW	IGHV3-23	IGHD1-7	IGHJ4	9	21	27	42
1	0.0018552875695732839	TGTGCACACAGTATTAGCAGTCGCCAGTATACATATGACTACTGG	CAHSISSRQYTYDYW	IGHV2-5	IGHD2-21	IGHJ4	10	14	25	35
1	0.0018552875695732839	TGTGCAAGAGATACCGGACTGGGGCTCGATGCTCTTGATATCTGG	CARDTGLGLDALDIW	IGHV6-1	IGHD7-27	IGHJ3	11	17	23	27
1	0.0018552875695732839	TGTACGACAGAGGTCAGGGAGCCCCGAGTGGAGTTTGACTACTGG	CTTEVREPRVEFDYW	IGHV3-30	IGHD1-26	IGHJ4	10	16	21	33
1	0.0018552875695732839	TGTGTAAAAGATGGGGGCCACTACGTTGTTTTTGATATCTGG	CVKDGGHYVVFDIW	IGHV3-43	IGHD1-26	IGHJ3	11	12	25	29
1	0.0018552875695732839	TGTGCCAGAGGGTCTGACTGGGGGCCTTTCCTTGACTACTGG	CARGSDWGPFLDYW	IGHV3-47	IGHD3-9	IGHJ4	9	14	20	31
1	0.0018552875695732839	TGTGCCAAGTATCATTCCAGCTGGTCGCGCTGCGAGCCCTGG	CAKYHSSWSRCEPW	IGHV4-39	IGHD2-2	IGHJ5	4	17	24	32
1	0.0018552875695732839	TGTGCGACCTATGACAGTGGCTGGTTCTACTTTGACAACTGG	CATYDSGWFYFDNW	IGHV4-34	IGHD6-19	IGHJ4	6	14	24	26
1	0.0018552875695732839	TGTGCGAGTTTAGGGGATAGTACTGCTGGCCCTGGGGGGTGG	CASLGDSTAGPGGW	IGHV4-59	IGHD3-22	IGHJ4	7	15	21	39
1	0.0018552875695732839	TGTGCGAGTCAGTCTAACTGGAATTCCTGGTTCGACCCCTGG	CASQSNWNSWFDPW	IGHV4-31	IGHD1-20	IGHJ5	7	14	22	26
1	0.0018552875695732839	TGTGCGAGCCCAATGGATATTCTGACTGGCTTTAACTTTTGG	CASPMDILTGFNFW	IGHV1-18	IGHD3-9	IGHJ4	7	15	28	29
1	0.0018552875695732839	TGTGCGAGACTGCCTACGAGTGGTTATTCCCTCGATCTCTGG	CARLPTSGYSLDLW	IGHV4-59	IGHD3-3	IGHJ2	8	17	27	31
1	0.0018552875695732839	TGTGCGAGACCCCAGTACAATAATAGTGGGTTTGAATACTGG	CARPQYNNSGFEYW	IGHV1-18	IGHD2-8	IGHJ4	8	13	21	30
1	0.0018552875695732839	TGTGCGAGAGTGCAGTCTTCAGCAGCGGACTTTGACTTCTGG	CARVQSSAADFDFW	IGHV7-81	IGHD6-25	IGHJ4	8	20	27	28
1	0.0018552875695732839	TGTGCGAGAGCTTTCCGGAATAAGGGTGAAATGGACCTCTGG	CARAFRNKGEMDLW	IGHV3-30	IGHD2-21	IGHJ6	9	12	21	30
1	0.0018552875695732839	TGTGCGAGAGCCTATGATAGAGGGTACTACTTTGACTACTGG	CARAYDRGYYFDYW	IGHV3-21	IGHD3-22	IGHJ4	9	11	19	23
1	0.0018552875695732839	TGTGCGAGAGGCTATCGTGGCTATGTATTTTTTGACTACTGG	CARGYRGYVFFDYW	IGHV3-21	IGHD5-12	IGHJ4	9	12	22	30
1	0.0018552875695732839	TGTGCGAGAGGATATCCTGGCTACGTTTTTTTCGACTATTGG	CARGYPGYVFFDYW	IGHV4-34	IGHD5-12	IGHJ4	10	17	24	33
1	0.0018552875695732839	TGTGCGAGAGATTGGGATCTTGCTATGGGGATTGACTACTGG	CARDWDLAMGIDYW	IGHV3-30	IGHD2-2	IGHJ4	11	20	26	31
1	0.0018552875695732839	TGTGCGAGAGATCTTCGTGGTGACTATACCTTTGACTACTGG	CARDLRGDYTFDYW	IGHV4-31	IGHD2-21	IGHJ4	13	16	24	29
1	0.0018552875695732839	TGTGCGAGAGATCGGGTAGCAGCTCGTTCCTTTGACTACTGG	CARDRVAARSFDYW	IGHV1-46	IGHD6-6	IGHJ4	12	16	26	29
1	0.0018552875695732839	TGTGCGAGAGATGACGGCAAGGGGGGGCCCTTTGACTACTGG	CARDDGKGGPFDYW	IGHV3-11	IGHD2-2	IGHJ4	11	14	18	29
1	0.0018552875695732839	TGTGCGAAAGTCCCTTTCTACGGTGGTAACTCTGACTACTGG	CAKVPFYGGNSDYW	IGHV1-69	IGHD4-23	IGHJ4	6	17	27	28
1	0.0018552875695732839	TGTGCACGCAGGCTGCGGACTGGGGATGCTTTTGATATCTGG	CARRLRTGDAFDIW	IGHV2-70	IGHD3-9	IGHJ3	7	17	22	24
1	0.0018552875695732839	TGTGCACGCAGACTTCGGACTGGGGATGGTTTTGATATCTGG	CARRLRTGDGFDIW	IGHV2-5	IGHD3-9	IGHJ3	12	17	22	24
1	0.0018552875695732839	TGTGCACACAGGAGTGCGGGGTGGCAGTGGTTCGACCCCTGG	CAHRSAGWQWFDPW	IGHV2-5	IGHD2-15	IGHJ5	10	19	23	27
1	0.0018552875695732839	TGTGCACACAGACTAGAGGATAGGGTTTACTTTGACTACTGG	CAHRLEDRVYFDYW	IGHV2-5	IGHD2-15	IGHJ4	12	16	21	27
1	0.0018552875695732839	TGTGCAAGAGTCAGAGGGAGCTACGGTGCTTTTGATATCTGG	CARVRGSYGAFDIW	IGHV3-74	IGHD1-26	IGHJ3	9	15	23	26
1	0.0018552875695732839	TGTGCAAGAGATGGCATTGTGGCTGGTGCGCTTGACCACTGG	CARDGIVAGALDHW	IGHV7-4-1	IGHD6-19	IGHJ4	11	18	26	31
1	0.0018552875695732839	TGTATACACAGACTCCTGACTGGAGATGCTTTTGATATCTGG	CIHRLLTGDAFDIW	IGHV2-5	IGHD3-9	IGHJ3	12	16	22	24
1	0.0018552875695732839	TGTGTAAGATTAACTGGGAATGGACTTCTTGACTGCTGG	CVRLTGNGLLDCW	IGHV6-1	IGHD7-27	IGHJ4	8	10	17	28
1	0.0018552875695732839	TGTGTAAGATTAAGTGGGGATGGACTTCTTGACTACTGG	CVRLSGDGLLDYW	IGHV6-1	IGHD7-27	IGHJ4	8	10	20	28
1	0.0018552875695732839	TGTGTAAGAGGATATTACGATTTTTCCTTCGACCCTTGG	CVRGYYDFSFDPW	IGHV3-13	IGHD3-3	IGHJ5	9	12	24	27
1	0.0018552875695732839	TGTGTAAAAGATGATGAGCCAGGAGGAGCAGGGTACTGG	CVKDDEPGGAGYW	IGHV3-9	IGHD2-15	IGHJ4	11	21	30	33
1	0.0018552875695732839	TGTGCGTTGGGAGCAGCTCGTTTTTACTTTGACTACTGG	CALGAARFYFDYW	IGHV4-59	IGHD6-6	IGHJ4	5	11	20	24
1	0.0018552875695732839	TGTGCGTCCCGCTATGGTTCGGGGAGTTATTCCTACTGG	CASRYGSGSYSYW	IGHV3-23	IGHD3-10	IGHJ4	5	11	30	32
1	0.0018552875695732839	TGTGCGGCCGGGGGCAGCAGTTCTTTCTTTGACTTCTGG	CAAGGSSSFFDFW	IGHV3-11	IGHD6-13	IGHJ3	5	13	19	27
1	0.0018552875695732839	TGTGCGACTCGCGGGCCTCTAGCAGTGGCTGACACCTGG	CATRGPLAVADTW	IGHV3-20	IGHD6-19	IGHJ5	6	19	29	30
1	0.0018552875695732839	TGTGCGAGGGAGACCACTGTTAGGGGGGATGACTTCTGG	CARETTVRGDDFW	IGHV1-69	IGHD2-15	IGHJ4	7	12	17	29
1	0.0018552875695732839	TGTGCGAGGAGTGAGTTGCTAGTTAACTTCCAGCACTGG	CARSELLVNFQHW	IGHV3-21	IGHD2-21	IGHJ1	7	16	21	25
1	0.0018552875695732839	TGTGCGAGATATAGCAGTGGCTGGTCTCTTGACTACTGG	CARYSSGWSLDYW	IGHV3-53	IGHD6-19	IGHJ4	8	9	24	28
1	0.0018552875695732839	TGTGCGAGAGGGCGCTTCTTCTGGTACTTCGATCTTTGG	CARGRFFWYFDLW	IGHV1-18	.	IGHJ2	9	-1	-1	20
1	0.0018552875695732839	TGTGCGAGAGAAATTATTCCGGAGTGGTTCGACCCCTGG	CAREIIPEWFDPW	IGHV1-46	IGHD2-21	IGHJ5	10	14	22	24
1	0.0018552875695732839	TGTGCACATAGAAGAATGCTACTTGGGATTGACTCCTGG	CAHRRMLLGIDSW	IGHV2-5	IGHD2-15	IGHJ4	11	16	22	28
1	0.0018552875695732839	TGTGCAAAAGAAACAGCAGCTGGCGACTTTGACTACTGG	CAKETAAGDFDYW	IGHV3-9	IGHD6-13	IGHJ4	10	13	22	25
1	0.0018552875695732839	TGTACCACATTCAATACCGTGGGAGCTCTAAACAGGTGG	CTTFNTVGALNRW	IGHV3-15	IGHD1-26	IGHJ1	8	18	26	36
1	0.0018552875695732839	TGTACCACAGATAACGGTGCCACGGCTTTTGATTTCTGG	CTTDNGATAFDFW	IGHV3-15	IGHD4-17	IGHJ3	11	13	18	24
1	0.0018552875695732839	TGTACGATGGGCTACTATTACTACGCTGTGGACGTCTGG	CTMGYYYYAVDVW	IGHV4-39	.	IGHJ6	6	-1	-1	11
1	0.0018552875695732839	TGTACGAGGGATAGAAGTACCATAAACTTTGACCAGTGG	CTRDRSTINFDQW	IGHV3-49	IGHD2-2	IGHJ4	11	15	21	25
1	0.0018552875695732839	TGTCTGGTTTATAGTGCCTATGATTATTCCTATTGG	CLVYSAYDYSYW	IGHV1-18	IGHD5-12	IGHJ4	2	9	25	29
1	0.0018552875695732839	TGTCTGGTTTATAGTGCCTACGATTTTTCCTATTGG	CLVYSAYDFSYW	IGHV1-18	IGHD5-12	IGHJ4	2	9	24	29
1	0.0018552875695732839	TGTCTAGTTTACAGTGCCTACGACTACTCCTATTGG	CLVYSAYDYSYW	IGHV1-18	IGHD5-12	IGHJ4	2	12	26	29
1	0.0018552875695732839	TGTGTGACCGACCTAGCGAGGACGGCGGGCTACTGG	CVTDLARTAGYW	IGHV3-33	IGHD2-15	IGHJ4	3	11	15	29
1	0.0018552875695732839	TGTGTGAGAGATTCCGGCGGTGTCCTTGACTACTGG	CVRDSGGVLDYW	IGHV3-21	IGHD2-15	IGHJ4	11	12	16	25
1	0.0018552875695732839	TGTGCCTTAGGACAAGGACTGAGGGGGAACTACTGG	CALGQGLRGNYW	IGHV3-23	IGHD3-16	IGHJ4	4	22	27	28
1	0.0018552875695732839	TGTGCCAGATCGACGGAGGGTGCTTTTGGTATCTGG	CARSTEGAFGIW	IGHV4-30-2	IGHD1-20	IGHJ3	8	10	14	20
1	0.0018552875695732839	TGTGCGGGTACCTTAGGGGACGGTTTCGACGTCTGG	CAGTLGDGFDVW	IGHV4-4	IGHD4-23	IGHJ6	5	19	23	27
1	0.0018552875695732839	TGTGCGAGCGAGAATTACTATGGCATGGACGTCTGG	CASENYYGMDVW	IGHV3-11	IGHD3-10	IGHJ6	7	13	22	23
1	0.0018552875695732839	TGTGCGAGGTCTATGCCCCATGCTTTTGATATCTGG	CARSMPHAFDIW	IGHV7-4-1	IGHD2-2	IGHJ3	7	10	16	19
1	0.0018552875695732839	TGTGCGAGGGACACAAGGGGTAACATGGACGTCTGG	CARDTRGNMDVW	IGHV3-30	IGHD2-21	IGHJ6	7	11	15	22
1	0.0018552875695732839	TGTGCGAGACTTTTTAGTGGGAGCTGGGGTACTTGG	CARLFSGSWGTW	IGHV4-39	IGHD1-26	IGHJ4	9	14	24	33
1	0.0018552875695732839	TGTGCGAGACTCAAAACTACGTTAAGTGACTACTGG	CARLKTTLSDYW	IGHV5-51	IGHD1-7	IGHJ4	9	14	21	26
1	0.0018552875695732839	TGTGCGAGAGGACCGGATATTTTGACTGGTTCCTGG	CARGPDILTGSW	IGHV4-34	IGHD3-9	IGHJ5	10	15	30	31
1	0.0018552875695732839	TGTGCGAGAGATTTTTTTGACTACATGGACGTCTGG	CARDFFDYMDVW	IGHV3-30	IGHD3-3	IGHJ6	11	13	18	19
1	0.0018552875695732839	TGTGCGAGAGAGCCGGGGATAGACGGAAACTTCTGG	CAREPGIDGNFW	IGHV3-48	IGHD6-13	IGHJ4	10	12	21	28
1	0.0018552875695732839	TGTGCGAGAGAACCCTATTACGCTTTTGATATCTGG	CAREPYYAFDIW	IGHV1-69	IGHD3-10	IGHJ3	10	15	20	21
1	0.0018552875695732839	TGTGCGAAAGACTCTTACGGTGCGATTGACTCCTGG	CAKDSYGAIDSW	IGHV3-30	IGHD4-17	IGHJ4	10	15	21	25
1	0.0018552875695732839	TGTGCACGCGTGCGGAATGGATATGTCTGGGACTGG	CARVRNGYVWDW	IGHV2-26	IGHD5-12	IGHJ4	7	17	23	31
1	0.0018552875695732839	TGTGCACGGATTGCATTAGGAGTGGACACTGAGTGG	CARIALGVDTEW	IGHV2-26	IGHD3-3	IGHJ4	10	18	24	33
1	0.0018552875695732839	TGTGCAAAAGATACTGACAGCAGCCTTGACTACTGG	CAKDTDSSLDYW	IGHV3-9	IGHD6-13	IGHJ4	12	17	23	25
1	0.0018552875695732839	TGTGGGGATCTGGGGACTGGGGGCTGGTACAGCCTC	CGDLGTGGWYSL	IGHV3-72	IGHD6-19	IGHJ1	3	21	29	36
1	0.0018552875695732839	TGTACGAGAGATCAAATGGGGACTGGCGACGTGTGG	CTRDQMGTGDVW	IGHV3-25	IGHD1-1	IGHJ4	12	26	31	33
1	0.0018552875695732839	TGTACAAGAGAAAGTAGTGGGAGCTACGACTACTGG	CTRESSGSYDYW	IGHV3-74	IGHD1-26	IGHJ4	10	14	26	27
1	0.0018552875695732839	TGTGCGATCCACTACGGTGACTATGACTACTGG	CAIHYGDYDYW	IGHV3-23	IGHD4-17	IGHJ4	6	10	18	19
1	0.0018552875695732839	TGTGCGAGTCGGGGAGTTATTGCTGACTACTGG	CASRGVIADYW	IGHV1-8	IGHD3-10	IGHJ4	7	8	20	23
1	0.0018552875695732839	TGTGCGAGGGCTGGGGAAGTACCAAATCTCTGG	CARAGEVPNLW	IGHV3-33	IGHD2-2	IGHJ3	7	17	23	28
1	0.0018552875695732839	TGTGCGAGAGGCATTCCGACGTTCGACCCCTGG	CARGIPTFDPW	IGHV1-8	IGHD2-21	IGHJ5	11	12	17	20
1	0.0018552875695732839	TGTGCGAGAGGGGGGTGGCACCCCGCGGACTGG	CARGGWHPADW	IGHV3-21	IGHD2-15	IGHJ4	9	13	17	28
1	0.0018552875695732839	TGTGCAAAAGACTTAGCATCCCTTTCTTACTGG	CAKDLASLSYW	IGHV3-9	IGHD2-21	IGHJ4	10	13	18	27
1	0.0018552875695732839	TGTGCGAGTGGGGGCCACCTTGACTACTGG	CASGGHLDYW	IGHV3-21	IGHD3-16	IGHJ4	7	8	13	19
1	0.0018552875695732839	TGTGCGAGAGGGGTGGGAATGAACCTCTGG	CARGVGMNLW	IGHV3-11	IGHD1-26	IGHJ5	9	12	17	22
1	0.0018552875695732839	TGTGCGAGAGATTTCATCCTCGACTACTGG	CARDFILDYW	IGHV4-59	IGHD2-15	IGHJ4	11	15	19	21
1	0.0018552875695732839	TGTGCGAGAGATCCACTAGGGGACTACTGG	CARDPLGDYW	IGHV3-11	IGHD2-15	IGHJ4	12	13	17	21
1	0.0018552875695732839	TGTGCGAAAGATCAAGGGCGAAACTGG	CAKDQGRNW	IGHV4-31	.	IGHJ4	12	-1	-1	22
1	0.0018552875695732839	TGTATTGCAGTGGGAGCTAACTACTGG	CIAVGANYW	IGHV3-73	IGHD1-26	IGHJ4	3	8	18	19
1	0.0018552875695732839	TGTACCACAGAAGACTCCAAAAATTGG	CTTEDSKNW	IGHV3-15	IGHD3-3	IGHJ3	10	13	23	24
1	0.0018552875695732839	TGTGTGAGAGAGCCCCTCGTCTGG	CVREPLVW	IGHV4-31	.	IGHJ3	10	-1	-1	19
1	0.0018552875695732839	TGTGCGAGATCTATCAATCCCTGG	CARSINPW	IGHV4-31	IGHD3-22	IGHJ5	8	10	15	18
1	0.0018552875695732839	TGTACGAGAGAAGACTACTGG	CTREDYW	IGHV1-2	.	IGHJ4	10	-1	-1	12
