# Supplementary material for: Biomarkers and Immune Repertoire Metrics Identified by Peripheral Blood Transcriptomic Sequencing Reveal the Pathogenesis of COVID-19
Source: Front Immunol. 2021 Aug 24;12:677025. doi: 10.3389/fimmu.2021.677025 (PMC8421539; doi:10.3389/fimmu.2021.677025)
Supplement: Supplementary file 1 [file DataSheet_1.zip › TCR_BCR/IGH/convert.20S039629A.clonotypes.IGH.txt]

count	freq	cdr3nt	cdr3aa	v	d	j	VEnd	DStart	DEnd	JStart
3	0.021739130434782608	TGTATAAGAGATGGCCAACAGGGCCTCGATGCTTTTGACATTTGG	CIRDGQQGLDAFDIW	IGHV6-1	.	IGHJ3	11	-1	-1	27
3	0.021739130434782608	TGTGCGAGAGGGCCAGTAGCCGGTACGGGGACCTGG	CARGPVAGTGTW	IGHV4-4	IGHD6-13	IGHJ5	9	13	26	31
2	0.014492753623188406	TGTGCGAGGTGGGCATTTTGTTGTAGTAGTACCAGCCGCCACGGGGGTTGGTTCGACCCCTGG	CARWAFCCSSTSRHGGWFDPW	IGHV7-4-1	IGHD2-2	IGHJ5	7	20	35	48
2	0.014492753623188406	TGTGCGCGAAAAAGTAGAGTGGATTACTATGGTTCGGGCTACGCTTTGGACGTCTGG	CARKSRVDYYGSGYALDVW	IGHV3-23	IGHD3-10	IGHJ6	5	22	37	46
2	0.014492753623188406	TGTGCGACAGCTCGCGACAACCAAATTTACTACTACTACTACATGGACGTCTGG	CATARDNQIYYYYYMDVW	IGHV4-59	IGHD6-6	IGHJ6	6	7	13	27
2	0.014492753623188406	TGTGCGAGGGAAACGTATTACGATTCTTGGAGTGGTTACGGACTTGACTCCTGG	CARETYYDSWSGYGLDSW	IGHV1-69	IGHD3-3	IGHJ4	7	12	37	43
2	0.014492753623188406	TGTGCGAGAGATGAGATTGCTAGTGGTTATTCAACGGGGATCGACTACTGG	CARDEIASGYSTGIDYW	IGHV1-46	IGHD3-22	IGHJ4	11	20	30	42
2	0.014492753623188406	TGTTCGAGAGGAGCGAACTGGGGTGAGAACAACTGGTTCGACTCCTGG	CSRGANWGENNWFDSW	IGHV1-8	IGHD7-27	IGHJ5	10	11	22	28
2	0.014492753623188406	TGTGTAAAAAATTTTGAGTATAGTAGTTCGTACTATATGGACGTCTGG	CVKNFEYSSSYYMDVW	IGHV3-9	IGHD6-6	IGHJ6	8	15	29	30
2	0.014492753623188406	TGTGCAAAAGATGTAGCAGCAGCTGGAACGACCTTTGACTACTGG	CAKDVAAAGTTFDYW	IGHV3-9	IGHD6-13	IGHJ4	11	13	29	32
2	0.014492753623188406	TGTGCGAGAAGTCATCCAGTAAGTGACTACTGG	CARSHPVSDYW	IGHV3-11	IGHD1-7	IGHJ4	8	14	19	23
1	0.007246376811594203	TGTGCGAGATTCCAAGGATACTGTACTAATACCATCTGCTATAATGACTATTATTATTACATGGACGTCTGG	CARFQGYCTNTICYNDYYYYMDVW	IGHV4-55	IGHD2-2	IGHJ6	9	10	41	46
1	0.007246376811594203	TGTGCGAAAGATCGGCAGCAGCGTATCGCAGTGGCTGGAAATGTGAAGTACTACTACTTCATGGACGTCTGG	CAKDRQQRIAVAGNVKYYYFMDVW	IGHV7-4-1	IGHD6-19	IGHJ6	12	22	37	48
1	0.007246376811594203	TGTGCGAGAGATCAGGAACCTCCCCGCCCGCCTATTGTAGTAGTACCAGCTGCCCCGGGGGGCTACTGG	CARDQEPPRPPIVVVPAAPGGYW	IGHV4-31	IGHD2-2	IGHJ4	12	32	52	62
1	0.007246376811594203	TGTGCGAGAGATCCGGGGTATTACGATTTTTGGAGTGGGGGGTCCGGAGATGCTTTTGATATCTGG	CARDPGYYDFWSGGSGDAFDIW	IGHV3-30	IGHD3-3	IGHJ3	12	17	37	48
1	0.007246376811594203	TGTGCAAGAGATCAAACGATTTTTGGAGTGGTTATCCACTACTACTACTACGGTATGGACGTCTGG	CARDQTIFGVVIHYYYYGMDVW	IGHV3-13	IGHD3-3	IGHJ6	12	15	34	37
1	0.007246376811594203	TGTGCGACCAGTACCCTGCTAGGATATTGTAGTGGTCCCAGCTGCTATACGGGGGAGTACTGG	CATSTLLGYCSGPSCYTGEYW	IGHV4-31	IGHD2-2	IGHJ4	6	18	47	57
1	0.007246376811594203	TGTGCGAGACTTGACTACTATGATAGTAGTACTAAACGGGGGCAGTACTACTTTGACTACTGG	CARLDYYDSSTKRGQYYFDYW	IGHV4-39	IGHD3-22	IGHJ4	9	15	29	43
1	0.007246376811594203	TGTGCGAGAGTGGGCCGTTTGATCCGGAGCACAACTTCGAGTCCCGATGTTTTTGATATCTGG	CARVGRLIRSTTSSPDVFDIW	IGHV7-4-1	IGHD2-15	IGHJ3	9	22	28	45
1	0.007246376811594203	TGTGCGAGAGGATATTGTAGTGGTGGTAGCTGCTGGGACTACTACTACGGTATGGACGTCTGG	CARGYCSGGSCWDYYYGMDVW	IGHV1-8	IGHD2-15	IGHJ6	10	11	33	37
1	0.007246376811594203	TGTGCGAGAGATGATTATTTTACCCTCTCTGTTACATCCCACTTTGATGCTTTTGATATCTGG	CARDDYFTLSVTSHFDAFDIW	IGHV3-21	IGHD1-26	IGHJ3	11	36	42	44
1	0.007246376811594203	TGTGCGAGAGATACTAACTCTGCTGGCCACCATTTTCTCCTCAATAACTGGTTCGACCCCTGG	CARDTNSAGHHFLLNNWFDPW	IGHV1-18	IGHD2-8	IGHJ5	11	27	33	45
1	0.007246376811594203	TGTGCGAGAGACGGCGCTTACACTGGAATCTATTACCGCCTCAGTAGGGACCTTGACTACTGG	CARDGAYTGIYYRLSRDLDYW	IGHV1-18	IGHD1-1	IGHJ4	10	21	27	52
1	0.007246376811594203	TGTGCGAGAAGCCCCCCCTATTACTCCTGGACTGGATATGATTACTACTACATGGACGTCTGG	CARSPPYYSWTGYDYYYMDVW	IGHV4-4	IGHD3-10	IGHJ6	8	18	24	42
1	0.007246376811594203	TGTGCGACCTTGGGGGAAACACGTAACTACTGGGGCCCAGACTACTACATGGACGTCTGG	CATLGETRNYWGPDYYMDVW	IGHV4-31	IGHD3-16	IGHJ6	6	9	16	40
1	0.007246376811594203	TGTGCGAGATCCCCCGGCCGGGGTTGTAGTAGTACCAGCTGCTATTTCCTTGACTACTGG	CARSPGRGCSSTSCYFLDYW	IGHV1-46	IGHD2-2	IGHJ4	8	23	44	49
1	0.007246376811594203	TGTGCGAGAGACGGGGACCAGCTGCTATACGACTACTACTACTACTACATGGACGTCTGG	CARDGDQLLYDYYYYYMDVW	IGHV1-46	IGHD6-6	IGHJ6	10	14	29	31
1	0.007246376811594203	TGTGCGAGAGAGCGCCCCCTGAGGAAGCAGCAGCTGGACTTCAACTGGTTCGACCCCTGG	CARERPLRKQQLDFNWFDPW	IGHV3-53	IGHD6-13	IGHJ5	10	25	36	41
1	0.007246376811594203	TGTGCGAGAAATATTGTAGTAGTACCAGCTGCTAAGGGACACAACTGGTTCGACCCCTGG	CARNIVVVPAAKGHNWFDPW	IGHV4-55	IGHD2-2	IGHJ5	13	14	33	40
1	0.007246376811594203	TGTGCGAAGCTACCTGATATTGTAGTAGTACCAGCTGCTGAAGAATGGTTCGACCCCTGG	CAKLPDIVVVPAAEEWFDPW	IGHV3-21	IGHD2-2	IGHJ5	6	15	38	45
1	0.007246376811594203	TGTGCACGGACCCTTACGATTTTTGGAGTGGTTCCGCCGCATGATGCTTTTGATATCTGG	CARTLTIFGVVPPHDAFDIW	IGHV2-26	IGHD3-3	IGHJ3	9	13	32	39
1	0.007246376811594203	TGTGCAACAAGTGTAGGCCATTTTTGGAGTGGTTATCTCCCTTACTACTTTGACTACTGG	CATSVGHFWSGYLPYYFDYW	IGHV1-24	IGHD3-3	IGHJ4	8	19	35	42
1	0.007246376811594203	TGTACCACAGACCGGATCCCTGGACCGATTTTTGGAGTGGTCGAGTACTTCCAGCACTGG	CTTDRIPGPIFGVVEYFQHW	IGHV3-15	IGHD3-3	IGHJ1	10	25	40	45
1	0.007246376811594203	TGTGTGAGAGATGGTCTTTCTTTGCTTCCCCGACACGTATACTACTTTGACTATTGG	CVRDGLSLLPRHVYYFDYW	IGHV3-11	IGHD3-10	IGHJ4	11	26	32	39
1	0.007246376811594203	TGTGCGAGAGGCACTAGTGTCTATGCCAGCTCGGTCCTCTGGTACTTCGATCTCTGG	CARGTSVYASSVLWYFDLW	IGHV1-8	IGHD2-2	IGHJ2	11	20	26	38
1	0.007246376811594203	TGTGCGAGAGGGGATTACGATATTTTGACTGGTTATCTCCCCTACTATGACTACTGG	CARGDYDILTGYLPYYDYW	IGHV1-2	IGHD3-9	IGHJ4	9	13	35	41
1	0.007246376811594203	TGTGCGAGAGACTTTGGCAGCAGCTGGTACGTTTACTACTTCTACATAGACGTCTGG	CARDFGSSWYVYYFYIDVW	IGHV3-30	IGHD6-13	IGHJ6	10	16	31	33
1	0.007246376811594203	TGTGCGAGAGAGGCGCAGCCGTGGGCAGCAGCAGTAGTGGGGATCTTTGACTACTGG	CAREAQPWAAAVVGIFDYW	IGHV4-59	IGHD3-22	IGHJ4	10	32	39	44
1	0.007246376811594203	TGTGCGAAAGATCAGATACGATATTTTGACTGGTTACCACATGCTTTTGATATCTGG	CAKDQIRYFDWLPHAFDIW	IGHV3-23	IGHD3-9	IGHJ3	12	16	35	40
1	0.007246376811594203	TGTGCGAAAAGGTTTTTCCCTTGTGGTGATTGCTATTCGGCCCTTTTTGACTCCTGG	CAKRFFPCGDCYSALFDSW	IGHV3-23	IGHD2-21	IGHJ4	8	22	37	45
1	0.007246376811594203	TGTACCACAGATCCGAATTACTATGATAGTAGTGGTTATCTACCTTTTGACTACTGG	CTTDPNYYDSSGYLPFDYW	IGHV3-15	IGHD3-22	IGHJ4	12	16	38	45
1	0.007246376811594203	TGTGCGCGAGATGATGGGCCCCGGAGCACGTCGGACTGGTACTTCGGTCTCTGG	CARDDGPRSTSDWYFGLW	IGHV3-11	IGHD1-20	IGHJ2	11	27	32	34
1	0.007246376811594203	TGTGCGCGAGATGATGGGCCCCGGAGCACGTCGGACTGGTACTTCGGTCTCTGG	CARDDGPRSTSDWYFGLW	IGHV3-23	IGHD1-20	IGHJ2	5	27	32	34
1	0.007246376811594203	TGTGCGAGACTACCCCATGTTTTTAGAGGACCTGCTTGTGCGATTGATTACTGG	CARLPHVFRGPACAIDYW	IGHV4-34	IGHD3-3	IGHJ4	8	19	27	43
1	0.007246376811594203	TGTGCGAGACGAGATATAGTGGGAGCTATTGGGGTCTACTACTTTGACTACTGG	CARRDIVGAIGVYYFDYW	IGHV4-39	IGHD1-26	IGHJ4	9	14	27	36
1	0.007246376811594203	TGTGCGAGACAGGCCCGAGAGCAGCTCGCCCGAAACAACTGGTTCGACCCCTGG	CARQAREQLARNNWFDPW	IGHV4-39	IGHD6-6	IGHJ5	10	19	31	34
1	0.007246376811594203	TGTGCGAGAGCTGGTGAGTGGAGATTCTTCTACTACTACTACATGGACGTCTGG	CARAGEWRFFYYYYMDVW	IGHV3-21	IGHD2-21	IGHJ6	9	11	16	29
1	0.007246376811594203	TGTGCGAGAGCCACATATTGTGGTGGTGATTGCAACCCGGCTTTGGGTTACTGG	CARATYCGGDCNPALGYW	IGHV3-21	IGHD2-21	IGHJ4	9	13	32	48
1	0.007246376811594203	TGTGCGAGAGATGCGCTCGTGGATACAGCTTGGAACGATGCTTTTGATATCTGG	CARDALVDTAWNDAFDIW	IGHV4-4	IGHD5-18	IGHJ3	11	17	29	36
1	0.007246376811594203	TGTGCGAAAGGCGAGACGGGTATAGCAGCAGCTCGGGGCGGGTTCGACCCCTGG	CAKGETGIAAARGGFDPW	IGHV1-8	IGHD6-13	IGHJ5	11	16	32	40
1	0.007246376811594203	TGTGCAAGAGGAGGGTATAACTGGAACGAGGGATTTTACTACTTTGACTATTGG	CARGGYNWNEGFYYFDYW	IGHV3-13	IGHD1-20	IGHJ4	9	13	28	36
1	0.007246376811594203	TGTGCAAAAGATATAGCCCGAGTAGTACCAGCTGCTACTCCCTTTGACTACTGG	CAKDIARVVPAATPFDYW	IGHV3-43	IGHD2-2	IGHJ4	14	20	36	41
1	0.007246376811594203	TGTGTGAGAAATAGGGCCAAGTACCAGCTCCTCATCTACCTGGACGTCTGG	CVRNRAKYQLLIYLDVW	IGHV3-21	IGHD2-2	IGHJ6	8	19	28	35
1	0.007246376811594203	TGTGCGAGAGATTACGACCTCCCCAAATACAGCTATGGTTTGTCCTACTGG	CARDYDLPKYSYGLSYW	IGHV1-46	IGHD5-18	IGHJ4	11	26	39	44
1	0.007246376811594203	TGTGCGAGAGATCGCGCAGCTGGATACTACTACTACGGTATGGACGTCTGG	CARDRAAGYYYYGMDVW	IGHV3-11	IGHD2-2	IGHJ6	12	15	22	24
1	0.007246376811594203	TGTGCGAAAGTGGGGGCTTGCAGTAGTTCCAGGTGCTATGCTGAGATTTGG	CAKVGACSSSRCYAEIW	IGHV3-30	IGHD2-2	IGHJ3	6	17	40	41
1	0.007246376811594203	TGTGCGAAAGGCGTTTCCTTAGTGGGAGCTATCTACAATTTTGACTACTGG	CAKGVSLVGAIYNFDYW	IGHV3-23	IGHD1-26	IGHJ4	9	19	30	39
1	0.007246376811594203	TGTGCACACAGTATAGCAGCAGCTGGTACGAGGGGAGGCTTTGACTACTGG	CAHSIAAAGTRGGFDYW	IGHV2-5	IGHD6-13	IGHJ4	10	11	29	38
1	0.007246376811594203	TGTGCAAAAGATAGCGGGGCTGCCTACTGGGGGACCCTCTCTGACTACTGG	CAKDSGAAYWGTLSDYW	IGHV3-43	IGHD3-16	IGHJ4	12	27	33	41
1	0.007246376811594203	TGTACCACAGATGAAACACCAGCAGCTGGTCCCAACTGGTTCGACCCCTGG	CTTDETPAAGPNWFDPW	IGHV3-15	IGHD6-13	IGHJ5	11	19	29	32
1	0.007246376811594203	TGTGTAAAAGACGTTAGTAGCACCACCTTTAATGCTTTTCACATTTGG	CVKDVSSTTFNAFHIW	IGHV3-42	IGHD2-2	IGHJ3	2	14	24	31
1	0.007246376811594203	TGTGCGGGCACTACGGTGACTACGCGACGGGCGTACTTCGATCTCTGG	CAGTTVTTRRAYFDLW	IGHV1-58	IGHD4-17	IGHJ2	6	9	23	32
1	0.007246376811594203	TGTGCGAGACTAACAGCAGCAGCTGGTCATGATGCTTTTGATATCTGG	CARLTAAAGHDAFDIW	IGHV5-10-1	IGHD6-13	IGHJ3	9	14	25	26
1	0.007246376811594203	TGTGCGAGAGTTCTCAAGCAGCAGCTGGGTGAATACTTCCAGCACTGG	CARVLKQQLGEYFQHW	IGHV3-30	IGHD6-13	IGHJ1	14	16	27	29
1	0.007246376811594203	TGTGCGAGAGGGGGTAAGCAGCAGCTGGTACGGGGGCCGGACTACTGG	CARGGKQQLVRGPDYW	IGHV3-30	IGHD6-13	IGHJ4	9	11	31	39
1	0.007246376811594203	TGTGCGAGAGATGGTGAGGAGATGGCTACAATTCCTTTTGACTACTGG	CARDGEEMATIPFDYW	IGHV1-46	IGHD5-24	IGHJ4	11	18	32	36
1	0.007246376811594203	TGTGCGAGAGATACAGTACCAGCTGCCCTTGATGGTTTTGATATCTGG	CARDTVPAALDGFDIW	IGHV3-30	IGHD2-2	IGHJ3	11	14	25	29
1	0.007246376811594203	TGTGCGAGAGATAGCGGAATTGGGATGGACTGGTTATTACTAGTCTGG	CARDSGIGMDWLLLVW	IGHV3-38	IGHD3-22	IGHJ4	12	30	41	44
1	0.007246376811594203	TGTGCGAGAGATAGGAGGTGGGAGCCCGGTTTTGCTTTTGATATCTGG	CARDRRWEPGFAFDIW	IGHV4-31	IGHD1-26	IGHJ3	11	17	24	32
1	0.007246376811594203	TGTGCGAAAGAGCCCCGGCAGTGGCTGGTGCCTTACTTTGACTACTGG	CAKEPRQWLVPYFDYW	IGHV3-23	IGHD6-19	IGHJ4	10	17	28	33
1	0.007246376811594203	TGTGCAAGAGGAACCTATGGCAGTGGCTGGGAGGACTTTGACTACTGG	CARGTYGSGWEDFDYW	IGHV6-1	IGHD6-19	IGHJ4	9	15	29	34
1	0.007246376811594203	TGTGCAAAAGTTGGGGGACCCACCACTTACCGGCACTTCGATCTCTGG	CAKVGGPTTYRHFDLW	IGHV3-74	IGHD2-15	IGHJ2	6	19	26	27
1	0.007246376811594203	TGTGAGGGTAGTAGTACCAGCCTGCTCAGGAACTGGTTCGACCCCTGG	CEGSSTSLLRNWFDPW	IGHV4-39	IGHD2-2	IGHJ5	3	7	20	30
1	0.007246376811594203	TGTACTAGAGACCGTTCTAACTGGGGATCAATCCCCTTTGACTACTGG	CTRDRSNWGSIPFDYW	IGHV3-49	IGHD7-27	IGHJ4	10	16	28	35
1	0.007246376811594203	TGTGCGCGACTGGTGGTTCGGGGAGTTCGCTGGTTCGACCCCTGG	CARLVVRGVRWFDPW	IGHV5-10-1	IGHD3-10	IGHJ5	9	13	26	29
1	0.007246376811594203	TGTGCGAGTAACGTATTACGATTTTTGGAGTTCCCTGACTACTGG	CASNVLRFLEFPDYW	IGHV1-3	IGHD3-3	IGHJ4	7	10	30	35
1	0.007246376811594203	TGTGCGAGGACATATAACTGGAACCCCAGGGCTTTTGATATCTGG	CARTYNWNPRAFDIW	IGHV4-39	IGHD1-20	IGHJ3	7	12	23	30
1	0.007246376811594203	TGTGCGAGAGTCTGGAACGCACACTCAGGCCCCTTTGACTACTGG	CARVWNAHSGPFDYW	IGHV3-48	IGHD1-1	IGHJ4	9	11	18	32
1	0.007246376811594203	TGTGCGAGAGGGGGCCAGGACAAGGAATATGCTTTTGATATCTGG	CARGGQDKEYAFDIW	IGHV1-8	IGHD2-21	IGHJ3	10	23	27	28
1	0.007246376811594203	TGTGCGAGAGATCATTCCTCCAGGCGGCTATGGCTTGACTACTGG	CARDHSSRRLWLDYW	IGHV4-31	IGHD5-18	IGHJ4	12	26	32	34
1	0.007246376811594203	TGTGCGAGAGAGACCATACAATTTACCTACGGTATGGACGTCTGG	CARETIQFTYGMDVW	IGHV3-53	IGHD4-17	IGHJ6	10	26	32	33
1	0.007246376811594203	TGTGCGAGAGAATATACGGTGGGACCTACTACGCTTGACTACTGG	CAREYTVGPTTLDYW	IGHV3-30	IGHD1-26	IGHJ4	10	18	32	34
1	0.007246376811594203	TGTGCGAAAGAGAGCCCTACGATTTTTAGGGGTGATGACTACTGG	CAKESPTIFRGDDYW	IGHV3-23	IGHD3-3	IGHJ4	10	17	26	35
1	0.007246376811594203	TGTGCAAAAGCCTTACAACCCCTCCTGTACGGTATGGACGTCTGG	CAKALQPLLYGMDVW	IGHV3-9	IGHD1-1	IGHJ6	9	13	18	33
1	0.007246376811594203	TGTGGGAGGTACAGCAATGGCATGACAATCCCCTTTGACTTCTGG	CGRYSNGMTIPFDFW	IGHV5-10-1	IGHD5-18	IGHJ4	7	9	19	32
1	0.007246376811594203	TGTGTAAGAGACCCTACACTAACTACTGCCCCGGATGTCTGG	CVRDPTLTTAPDVW	IGHV3-13	IGHD4-11	IGHJ4	10	13	25	38
1	0.007246376811594203	TGTGCTGGGGGCATGCGCCGGACTAGTCTGCATGACTACTGG	CAGGMRRTSLHDYW	IGHV3-30	IGHD3-16	IGHJ4	4	5	10	32
1	0.007246376811594203	TGTGCGGCAGGGCGCCAACGGGAGGTTATCATTGAAGACTGG	CAAGRQREVIIEDW	IGHV4-39	IGHD1-14	IGHJ4	5	23	28	37
1	0.007246376811594203	TGTGCGAGGGAGGGAGCTAACTGGAACTACCTTGACTCCTGG	CAREGANWNYLDSW	IGHV3-21	IGHD1-7	IGHJ5	7	17	29	33
1	0.007246376811594203	TGTGCGAGAGTTCTTTCTCTGTTTGATGCTTTTGATATCTGG	CARVLSLFDAFDIW	IGHV4-31	IGHD5-24	IGHJ3	13	15	19	23
1	0.007246376811594203	TGTGCGAGAGGCAGCAGCTCGCCCGGGTACATGGACGTCTGG	CARGSSSPGYMDVW	IGHV1-8	IGHD6-6	IGHJ6	11	12	25	27
1	0.007246376811594203	TGTGCGAGAGATAAGAGTTCTAGGCCGATTTTTGATATCTGG	CARDKSSRPIFDIW	IGHV3-21	IGHD1-7	IGHJ3	11	15	19	29
1	0.007246376811594203	TGTGCGAGAGAGGATATTGTAGTGGTAACTTTCAACTCCTGG	CAREDIVVVTFNSW	IGHV1-18	IGHD2-15	IGHJ5	10	11	25	30
1	0.007246376811594203	TGTGCGAGAGAGAGGAGCTTTTATGATGCTTTTGATCTCTGG	CARERSFYDAFDLW	IGHV3-30	IGHD1-26	IGHJ3	10	13	18	22
1	0.007246376811594203	TGTGCGAGAATTTCAGCAACTGGTACGGGGTTTGACTACTGG	CARISATGTGFDYW	IGHV4-28	IGHD6-13	IGHJ4	9	13	26	30
1	0.007246376811594203	TGTGCACACCTCTATGATAGTCGTGGATATACCGGACACTGG	CAHLYDSRGYTGHW	IGHV2-5	IGHD3-22	IGHJ4	8	11	29	37
1	0.007246376811594203	TGTGCTAGAGATGGGGGTACGGTGACTATCGACTACTGG	CARDGGTVTIDYW	IGHV3-49	IGHD4-17	IGHJ4	11	17	27	30
1	0.007246376811594203	TGTGCGCGACGCAAAAGTGGGAGTGTCTACGACCCCTGG	CARRKSGSVYDPW	IGHV4-39	IGHD1-26	IGHJ5	9	15	22	29
1	0.007246376811594203	TGTGCGAGACAGGTATTTCAGGGAGTTCATGACTACTGG	CARQVFQGVHDYW	IGHV4-39	IGHD3-10	IGHJ4	10	16	26	29
1	0.007246376811594203	TGTGCGAGAGGCCTGGGAGATTATTACTTTGACTACTGG	CARGLGDYYFDYW	IGHV3-30	IGHD1-26	IGHJ4	9	13	18	24
1	0.007246376811594203	TGTGCGAGAGGCACATCCCAACCCGGGACTGACTACTGG	CARGTSQPGTDYW	IGHV1-8	IGHD6-13	IGHJ4	11	20	26	29
1	0.007246376811594203	TGTGCGAGAGATTACCAGCTGCTATACATGGACGTCTGG	CARDYQLLYMDVW	IGHV3-11	IGHD2-2	IGHJ6	11	12	23	24
1	0.007246376811594203	TGTGCGAGAGATACCCGGGGATGGCTACAGGGCTACTGG	CARDTRGWLQGYW	IGHV4-4	IGHD5-24	IGHJ4	11	19	28	32
1	0.007246376811594203	TGTGCAAAAGATATAGCAGTGGCTGGAACAGACTACTGG	CAKDIAVAGTDYW	IGHV3-9	IGHD6-19	IGHJ4	14	15	25	30
1	0.007246376811594203	TGTGCGAGGCTAGAGGACGGGAAAATTGACTACTGG	CARLEDGKIDYW	IGHV3-30	IGHD2-21	IGHJ4	7	8	12	25
1	0.007246376811594203	TGTGCGAGAGATGTTAAACAAGGGGGGGACTACTGG	CARDVKQGGDYW	IGHV1-18	IGHD3-16	IGHJ4	11	21	25	27
1	0.007246376811594203	TGTGCGAGAGACTGGGGGTATAGCAGCTCTCCCTGG	CARDWGYSSSPW	IGHV3-30	IGHD6-13	IGHJ5	10	15	26	30
1	0.007246376811594203	TGTGCGAGAGAGGGCAACTCGTCGCCTGACTTCTGG	CAREGNSSPDFW	IGHV3-33	IGHD6-6	IGHJ4	10	13	22	26
1	0.007246376811594203	TGTGCAGTAACGGACCTAAACTGGTTCGACCCCTGG	CAVTDLNWFDPW	IGHV1-24	IGHD4-23	IGHJ5	5	6	10	18
1	0.007246376811594203	TGTACAAGAGGGCAGTACCACGGTATGGACGTCTGG	CTRGQYHGMDVW	IGHV4-34	IGHD2-2	IGHJ6	10	13	19	24
1	0.007246376811594203	TGTGCTCAAGGCAGTGGCTGGTTACTCTACTGG	CAQGSGWLLYW	IGHV6-1	IGHD6-19	IGHJ4	4	10	21	26
1	0.007246376811594203	TGTGCGAGGTTCGGCTGGTACGGTGGCTACTGG	CARFGWYGGYW	IGHV4-39	IGHD6-19	IGHJ4	7	12	21	26
1	0.007246376811594203	TGTGCGAGAGGGTCTCGTACTCTACCGGACTGG	CARGSRTLPDW	IGHV3-23	IGHD1-26	IGHJ1	6	18	27	28
1	0.007246376811594203	TGTGCGAAAGGGGCCACTTCGATTGACCACTGG	CAKGATSIDHW	IGHV3-23	IGHD5-12	IGHJ4	9	12	17	22
1	0.007246376811594203	TGTGCGAAAGGAACCATCCCTCCCGCCCCCTGG	CAKGTIPPAPW	IGHV3-23	IGHD3-10	IGHJ5	9	10	16	26
1	0.007246376811594203	TGTGCGAAAACCGACGGTGACCTTGACTACTGG	CAKTDGDLDYW	IGHV1-69	IGHD4-17	IGHJ4	6	13	20	22
1	0.007246376811594203	TGTGCAAGAGACCTCTATGGTTTTGACTACTGG	CARDLYGFDYW	IGHV6-1	IGHD2-8	IGHJ4	15	16	20	21
1	0.007246376811594203	TGTTCCCGGAATAGTGACCTAGACTTCTGG	CSRNSDLDFW	IGHV3-15	IGHD2-21	IGHJ4	2	5	13	21
1	0.007246376811594203	TGTGCCCTCGAGCCCCGGGGAGGCTACTGG	CALEPRGGYW	IGHV3-74	IGHD3-10	IGHJ4	4	15	21	23
1	0.007246376811594203	TGTGCGGCAGAGGGAGCTACTACGTGCTGG	CAAEGATTCW	IGHV1-58	IGHD1-26	IGHJ4	10	11	24	26
1	0.007246376811594203	TGTGCGAGTGAATATGACAGCCAACCCTGG	CASEYDSQPW	IGHV3-30	IGHD2-21	IGHJ5	7	10	15	24
1	0.007246376811594203	TGTGCGAGAGTTACCCGCCCGGGTTACTGG	CARVTRPGYW	IGHV4-34	IGHD6-13	IGHJ4	9	17	23	24
1	0.007246376811594203	TGTGCAAGAGCAGCAGCTGGTACGCGTCTG	CARAAAGTRL	IGHV3-74	IGHD6-13	IGHJ4	9	10	23	29
1	0.007246376811594203	TGTGCAAGTTGGGCGGGGCGCTACTGG	CASWAGRYW	IGHV6-1	IGHD3-10	IGHJ4	7	13	17	20
1	0.007246376811594203	TGTACCACAGCGGGGGTCGTCTGG	CTTAGVVW	IGHV3-15	IGHD3-10	IGHJ6	9	10	14	17
