# Supplementary material for: Biomarkers and Immune Repertoire Metrics Identified by Peripheral Blood Transcriptomic Sequencing Reveal the Pathogenesis of COVID-19
Source: Front Immunol. 2021 Aug 24;12:677025. doi: 10.3389/fimmu.2021.677025 (PMC8421539; doi:10.3389/fimmu.2021.677025)
Supplement: Supplementary file 1 [file DataSheet_1.zip › TCR_BCR/IGH/convert.20S039631A.clonotypes.IGH.txt]

count	freq	cdr3nt	cdr3aa	v	d	j	VEnd	DStart	DEnd	JStart
8	0.032	TGTACGACCTCCTACGATCTCTATTACGCTGATACGTGGAGTTATCCCAACTGG	CTTSYDLYYADTWSYPNW	IGHV3-15	IGHD3-16	IGHJ4	4	37	45	49
4	0.016	TGTGCTAAAGCAGGTTTTTGGAGTGGCCCCAACTACTTCTATTACTACATGGACGTCTGG	CAKAGFWSGPNYFYYYMDVW	IGHV3-72	IGHD3-3	IGHJ6	6	14	25	31
4	0.016	TGTGCGAGACGGGTCGCCTCGGGTGTAGAATTAGGGTTCGGCCCCTGG	CARRVASGVELGFGPW	IGHV4-39	IGHD2-8	IGHJ5	9	21	26	34
3	0.012	TGTGCGAGACGAAGAGGAGAAGACCCAGAAAAACGTCGGCCCGGTGCTTTTGATGTCTGG	CARRRGEDPEKRRPGAFDVW	IGHV3-30	IGHD1-1	IGHJ3	8	32	37	44
3	0.012	TGTGCGAGGCGGGCCTCAGGGTATAGCAGTGGCTGGTACGAGAGGTTCGACCCCTGG	CARRASGYSSGWYERFDPW	IGHV1-18	IGHD6-19	IGHJ5	7	18	39	43
3	0.012	TGTGCGAGGCACAGGAGTGGGAGGTATTACGGGGGTTTCTCGGGTCTTGACTACTGG	CARHRSGRYYGGFSGLDYW	IGHV4-59	IGHD1-26	IGHJ4	7	15	30	46
3	0.012	TGTGCGAGAGAAACATTTCGCATAGGAGATCGTGGCGGCCTTTTTGACTACTGG	CARETFRIGDRGGLFDYW	IGHV1-18	IGHD2-2	IGHJ4	10	19	24	42
3	0.012	TGTGCGAAAAGGATTTGTCCTAATGGTGAATGCTTACCTTTTGACTACTGG	CAKRICPNGECLPFDYW	IGHV3-23	IGHD2-8	IGHJ4	8	9	33	39
3	0.012	TGTACCACAGATCAAGTCTGGAGCTACTATTATTATGGTGTGGACGTCTGG	CTTDQVWSYYYYGVDVW	IGHV3-15	IGHD1-26	IGHJ6	12	19	28	40
3	0.012	TGTGCGAGAGGCACTCGGTCAAACAGTATTGGCTACATGGACGTCTGG	CARGTRSNSIGYMDVW	IGHV3-48	IGHD3-9	IGHJ6	9	17	22	32
3	0.012	TGTGTCCACCTCCTAAAGTTTAGCACCAGTCATGACTACTGG	CVHLLKFSTSHDYW	IGHV6-1	IGHD3-9	IGHJ4	3	24	31	32
3	0.012	TGTGCGAGAGGACCCAGCTATTTGGGATACTTTGACTACTGG	CARGPSYLGYFDYW	IGHV3-30	IGHD5-18	IGHJ4	9	14	20	27
3	0.012	TGTGCGCACGATACGCCGCAGCGGTCCTGG	CAHDTPQRSW	IGHV3-33	IGHD6-25	IGHJ5	5	17	23	25
2	0.008	TGTATGAAAGGTTCGGTTGGCAATTGTAGTGGTGGTACCTGCTATCGTGGACATGAAGATGCTTTTGATATCTGG	CMKGSVGNCSGGTCYRGHEDAFDIW	IGHV3-33	IGHD2-15	IGHJ3	2	22	43	57
2	0.008	TGTACGAAAGGTTCGGTTGGCAATTGTAGTGGTGGTACCTGCTACCGTGAAGATGAAGATGCTTTTGATATCTGG	CTKGSVGNCSGGTCYREDEDAFDIW	IGHV3-33	IGHD2-15	IGHJ3	6	22	44	57
2	0.008	TGTGCGAGAGAGACTGTGAGAGCTGCTAATCGGGTTCACTATCGCTACTACTACATGGACGTCTGG	CARETVRAANRVHYRYYYMDVW	IGHV4-59	IGHD6-6	IGHJ6	10	19	27	44
2	0.008	TGTGCGAAATACCCTCCCCCAGGTTCGAGTTCGGGGAGCCGCGGGGCTTTTGACTGCTGG	CAKYPPPGSSSGSRGAFDCW	IGHV3-23	IGHD3-10	IGHJ4	8	28	37	48
2	0.008	TGTGCAAGAGAGAGGAGGGGTTCGGAGAACCGCCACTACTACTGGTACCTCGATGTCTGG	CARERRGSENRHYYWYLDVW	IGHV3-13	IGHD3-10	IGHJ2	10	18	24	38
2	0.008	TGTGCGAGACATGGGGGTGGGAGTTACAACGGACACTATTACTACATGGACGTCTGG	CARHGGGSYNGHYYYMDVW	IGHV4-39	IGHD1-26	IGHJ6	12	16	30	34
2	0.008	TGTGCGAGACAAGGGTTACTCTGGTTCGGCAACTTATTGCCCCTCTTTGACTACTGG	CARQGLLWFGNLLPLFDYW	IGHV4-39	IGHD3-10	IGHJ4	10	15	28	44
2	0.008	TGTGCGAGACCTCTCACCGATCAACACTTGGACGACGAAGTATTGGACGTCTGG	CARPLTDQHLDDEVLDVW	IGHV3-11	IGHD1-1	IGHJ6	8	31	36	43
2	0.008	TGTGCGAATAATAGGTATTATGACCTTTTGAGTGGTCCAATCTTTGACTTCTGG	CANNRYYDLLSGPIFDFW	IGHV4-39	IGHD3-16	IGHJ4	6	7	22	41
2	0.008	TGTGCACACAGGGGGCGACTTATTAGCTGGAAAAAAAATTGGTTCGACCCCTGG	CAHRGRLISWKKNWFDPW	IGHV2-5	IGHD2-15	IGHJ5	10	23	28	39
2	0.008	TGTGCAAGGGAGACAGCAGTAGCTGGAACGTACTATGGATACTTCGATCTCTGG	CARETAVAGTYYGYFDLW	IGHV3-13	IGHD6-13	IGHJ2	7	14	32	39
2	0.008	TGTGTGAACGGAAGAGACGCCCGCGGTGTCGTAGAGTATTTCCAGCACTGT	CVNGRDARGVVEYFQHC	IGHV3-35	IGHD5-24	IGHJ1	6	29	35	39
2	0.008	TGTGCGAGAGATAGGTCAGAAGTCCTCCGATTATATCGCTTTGACTACTGG	CARDRSEVLRLYRFDYW	IGHV3-30	IGHD1-14	IGHJ4	11	25	34	38
2	0.008	TGTGCGAATGCGGGTCGTTCAAATGTAGTGATTCCAGCTGCGGGCGTCTGG	CANAGRSNVVIPAAGVW	IGHV3-21	IGHD2-2	IGHJ6	6	23	40	44
2	0.008	TGTACAAAAAACATCAATGTAGCAGTGGAGGGTCAGTTGTTTGAGTACTGG	CTKNINVAVEGQLFEYW	IGHV3-23	IGHD6-19	IGHJ4	2	19	27	39
2	0.008	TGTGTCAGAAGCGGCATCTATGGCCCCAAAGGGTGGGGGGACTTTTGG	CVRSGIYGPKGWGDFW	IGHV3-30	IGHD3-16	IGHJ4	3	23	29	45
2	0.008	TGTGCGAGACACTTCCTTCCCCGAAAGTGGAACTACTTTGACTACTGG	CARHFLPRKWNYFDYW	IGHV4-39	IGHD3-10	IGHJ4	10	17	22	23
2	0.008	TGTACTGCTAGACTCGAGTCTAGCAGTCCAAGTCGAATTGATTCCTGG	CTARLESSSPSRIDSW	IGHV4-39	IGHD6-6	IGHJ5	2	4	25	43
2	0.008	TGTGTCCACCTCCTAAAGTATAGCACCAGTCATGACTACTGG	CVHLLKYSTSHDYW	IGHV6-1	IGHD6-6	IGHJ4	3	16	24	32
2	0.008	TGTGTGAGACATGATTATAGTAGTGGCTGGTGCGTCCTCTGG	CVRHDYSSGWCVLW	IGHV4-39	IGHD3-22	IGHJ5	12	16	25	26
2	0.008	TGTGCGAGACTGCGGGGGCCCACTACTTGGATGGACTACTGG	CARLRGPTTWMDYW	IGHV4-39	IGHD3-22	IGHJ4	9	19	26	33
2	0.008	TGTGTCACTTCGGCAACAAACTGGTACTTCGATCTCTGG	CVTSATNWYFDLW	IGHV1-18	IGHD2-2	IGHJ2	3	10	14	19
2	0.008	TGTGCCCTCCTGGGGTGGAGTGGTTATTATACCTACTGG	CALLGWSGYYTYW	IGHV3-15	IGHD3-3	IGHJ4	2	15	31	32
2	0.008	TGTGCGGGAGCCTATTTTAGTACAACTGGTTATATGTGG	CAGAYFSTTGYMW	IGHV3-11	IGHD1-1	IGHJ4	9	19	28	36
2	0.008	TGTGCGAGATCTCCCCCTGGTCAAGAAAAGGACTACTGG	CARSPPGQEKDYW	IGHV3-21	IGHD3-16	IGHJ4	8	10	16	30
2	0.008	TGTGCCACAGTGGCCGGTGGCCCCCTGGGGTACTGG	CATVAGGPLGYW	IGHV3-15	IGHD4-23	IGHJ4	9	14	19	30
2	0.008	TGTGCAGCCTCCTATGGTGACTTCGGGAGGGACTGG	CAASYGDFGRDW	IGHV1-69D	IGHD2-21	IGHJ4	4	14	21	31
2	0.008	TGTGCTGCCTATTATAGCAGTTCGTCTTACTGG	CAAYYSSSSYW	IGHV6-1	IGHD6-6	IGHJ4	4	12	25	27
2	0.008	TGTGCGAGGGATATCCCATTGGACGTCTGG	CARDIPLDVW	IGHV3-53	IGHD1-26	IGHJ6	11	13	17	19
2	0.008	TGTGCGAGACGGGCTGACGGGGACGTCTGG	CARRADGDVW	IGHV5-10-1	IGHD6-19	IGHJ6	9	11	15	20
1	0.004	TGTGCGAGAGATCGCGAAGAAGTATATTGTAGTAGTACCAGCTGCACCCACCTTTACTACTACTACTACTACATGGACGTCTGG	CARDREEVYCSSTSCTHLYYYYYYMDVW	IGHV3-30	IGHD2-2	IGHJ6	12	23	44	53
1	0.004	TGTATGAAAGGTTCGGTTGGCAATTGTAGTGGTGGTACCTGCTATCGTGGACATGAAGATGCTTTTGATATCTGG	CMKGSVGNCSGGTCYRGHEDAFDIW	IGHV3-35	IGHD2-15	IGHJ3	6	22	43	57
1	0.004	TGTGCGAGAGGCCGGGTGGGACAGTACGCCACTTGGAGTGGTTTTCCCATCGGACACTACTTTGACAACTGG	CARGRVGQYATWSGFPIGHYFDNW	IGHV1-8	IGHD3-3	IGHJ4	12	32	42	55
1	0.004	TGTGCAAGAGACTCCGTACGATTTTTGGAGTGGTTAGGTTCCCCCTACTACTACTACTACATGGACGTCTGG	CARDSVRFLEWLGSPYYYYYMDVW	IGHV3-13	IGHD3-3	IGHJ6	10	16	35	44
1	0.004	TGTGCGACAGTCACTAAGTCGAATTACGATTTCTGGAGTGGGAACCCGTTGGGCTGCTTCGACCCCTGG	CATVTKSNYDFWSGNPLGCFDPW	IGHV3-11	IGHD3-3	IGHJ5	6	22	40	53
1	0.004	TGTGCGAGAGATCGGACCGTTAGACTAGGATATTGTAGTAGTACCAGCTGCTCAAGGTTCGACCCCTGG	CARDRTVRLGYCSSTSCSRFDPW	IGHV3-53	IGHD2-2	IGHJ5	12	24	51	55
1	0.004	TGTGCGAGAGAGGGAAATTTCTATGATGGTAGTGATTATTACTACCCGTTTTCTCCTTTTGACTATTGG	CAREGNFYDGSDYYYPFSPFDYW	IGHV4-31	IGHD3-22	IGHJ4	10	16	44	57
1	0.004	TGTGCGAGAATACAACGTTCCTATGACAGGAGTGATTACGCCTACTACTACTACGGTCTGGACGTCTGG	CARIQRSYDRSDYAYYYYGLDVW	IGHV3-23	IGHD3-22	IGHJ6	6	20	37	41
1	0.004	TGTGTTCGAGACAACGAAAAATTTCATTTTTGGAGTGGTTCCAAGAGGTTCGCTATGGACGTCTGG	CVRDNEKFHFWSGSKRFAMDVW	IGHV1-18	IGHD3-3	IGHJ6	3	25	39	54
1	0.004	TGTGCGGCCCGGAAGTGTACTATTAGGCAGTGCCAAGTGGCCTCTTATATGTGCTTTGACCACTGG	CAARKCTIRQCQVASYMCFDHW	IGHV3-23	IGHD2-8	IGHJ4	5	15	21	53
1	0.004	TGTGCGAGAGGCCGTTTAGGTCCCCTAGCAGCTCGTCCCCACTACTACTACTACATGGACGTCTGG	CARGRLGPLAARPHYYYYMDVW	IGHV4-34	IGHD6-6	IGHJ6	12	25	37	40
1	0.004	TGTGCGAGAGATGTTCATAGGAATTACTATGATACTGATGGTTATTTCTACTTCTTTGACTTCTGG	CARDVHRNYYDTDGYFYFFDFW	IGHV3-21	IGHD3-22	IGHJ4	11	22	45	48
1	0.004	TGTGCGAGAGATGCCGCCCTCCCACTCAATTCCGCTTTTTGGAGCAGAAACAAGTTCGACCCCTGG	CARDAALPLNSAFWSRNKFDPW	IGHV3-30	IGHD3-3	IGHJ5	11	28	43	53
1	0.004	TGTGCAAGAAGTATCCCTTTCAGTACAATTTCCGATGGGGGGGGCCACTATTACATGGACGTCTGG	CARSIPFSTISDGGGHYYMDVW	IGHV6-1	IGHD2-8	IGHJ6	8	21	32	46
1	0.004	TGTGCGAGGGACACTCGTGGATACAGCTATGGTTACTACTACTACTACGGTATGGACGTCTGG	CARDTRGYSYGYYYYYGMDVW	IGHV4-31	IGHD5-18	IGHJ6	7	15	31	32
1	0.004	TGTGCGAGACATGAATCCCCCTCGACGTATTACTATGATAGTAGTGGTTATTTCGGGTACTGG	CARHESPSTYYYDSSGYFGYW	IGHV4-39	IGHD3-22	IGHJ4	12	24	51	57
1	0.004	TGTGCGAGAGAGAGGTATTACTATGATAGTAGTGGTTATAATCGGGACGGTATGGACGTCTGG	CARERYYYDSSGYNRDGMDVW	IGHV3-16	IGHD3-22	IGHJ6	8	14	38	51
1	0.004	TGTGCGAGAACACCGGGATATTGTAGAGGAGGCAGCTGCTACGGGGCCTACTTTGACTACTGG	CARTPGYCRGGSCYGAYFDYW	IGHV3-30	IGHD2-15	IGHJ4	8	15	41	47
1	0.004	TGTGGGAGAACACCGGGATATTGTAGAGGAGGTAGCTGCTACGGGGCCTACTTTGATTACTGG	CGRTPGYCRGGSCYGAYFDYW	IGHV3-47	IGHD2-15	IGHJ4	3	15	41	47
1	0.004	TGTGTTAGAGAGGTCATGGGTTGTAGTAGTGCCAACTGCTACCAGCACTTTGACTACTGG	CVREVMGCSSANCYQHFDYW	IGHV3-13	IGHD2-2	IGHJ4	10	20	40	46
1	0.004	TGTGTGAGGCCGTTTCCTTTTCAGTATCACATTCTATCTGATGATGACTTTGATATCTGG	CVRPFPFQYHILSDDDFDIW	IGHV3-60	IGHD3-22	IGHJ3	6	33	37	40
1	0.004	TGTGCGCGAGCGTATTGTGGTCTCAATTGCTACCGAGATCATGAGTCTTTTGATGTCTGG	CARAYCGLNCYRDHESFDVW	IGHV3-30	IGHD2-21	IGHJ3	9	12	20	37
1	0.004	TGTGCGAGAGTTTCTCCGATTGTGGTGGTGACTGCTACCCACTACGGTATGGACGTCTGG	CARVSPIVVVTATHYGMDVW	IGHV4-31	IGHD2-21	IGHJ6	9	18	36	48
1	0.004	TGTGCGAGAGTACTTCTGGTTCGGGCAGTTATTAACGTCGATGATGTTTTTGGCATCTGG	CARVLLVRAVINVDDVFGIW	IGHV1-69	IGHD3-10	IGHJ3	9	16	33	40
1	0.004	TGTGCGAGAGCTTCGGGTATAGGAGTAGTTGGTACTAAGGCAGGAGCTTTTGATATCTGG	CARASGIGVVGTKAGAFDIW	IGHV3-30	IGHD6-13	IGHJ3	9	13	34	45
1	0.004	TGTGCGAGAGATGCTAATATAGTGATAGCTGCTACTTACTATGATGCCTTTGATATCTGG	CARDANIVIAATYYDAFDIW	IGHV3-21	IGHD2-15	IGHJ3	11	21	35	40
1	0.004	TGTGCGAGAGATGGTTACTATGATAGTAGTGGTTATTACTACGCCGACTTTGACTACTGG	CARDGYYDSSGYYYADFDYW	IGHV4-31	IGHD3-22	IGHJ4	11	14	42	46
1	0.004	TGTGCGAGAGAGTATTCTTCGGCCTCCTATTACTATGATAGTAGTGGTTACCGGGACTGG	CAREYSSASYYYDSSGYRDW	IGHV4-31	IGHD3-22	IGHJ1	10	27	49	55
1	0.004	TGTGCGAAAGCCTCTCTAGGATCTTGTAGTGGTGCCAAATGCTACCCGTTTGACCATTGG	CAKASLGSCSGAKCYPFDHW	IGHV3-23	IGHD2-15	IGHJ1	9	15	33	57
1	0.004	TGTGCACACAGCCACAATAAATTTTGGAGTGGGTATTATGGCTATTTCATGGACGTTTGG	CAHSHNKFWSGYYGYFMDVW	IGHV2-5	IGHD3-3	IGHJ6	10	21	38	47
1	0.004	TGTGCAACAGCGGGGGAGCTACTACGTAGAAAGGTCGCCGACCGTGCTTTTGATATCTGG	CATAGELLRRKVADRAFDIW	IGHV1-24	IGHD1-26	IGHJ3	9	13	28	44
1	0.004	TGTGCAAGAGGCGGGACAAGTTATACGTACGGTTCGGGGTTCAAAGGACTTACTCACTGG	CARGGTSYTYGSGFKGLTHW	IGHV3-13	IGHD3-10	IGHJ4	9	30	38	55
1	0.004	TGTGCGAGACATTTTGTGATTCGGGGAGTTGCCCTCCCTAACGGTCTCGACGTCTGG	CARHFVIRGVALPNGLDVW	IGHV1-46	IGHD3-10	IGHJ3	8	19	29	52
1	0.004	TGTGCGAGAGTCATTATGCGTTCTGGAACCTACTACGGCGATGCTTTTGATACGTGG	CARVIMRSGTYYGDAFDTW	IGHV5-10-1	IGHD1-26	IGHJ3	8	29	36	39
1	0.004	TGTGCGAGAGGCCCCTCCCAACCACTATATGGTGCCACTAAATGTTTCCAATACTGG	CARGPSQPLYGATKCFQYW	IGHV1-18	IGHD5-12	IGHJ1	9	21	29	45
1	0.004	TGTGCAAGAGATAAAGGATATTTTAACTATGACAGGGCGGACCACTTTGACTACTGG	CARDKGYFNYDRADHFDYW	IGHV3-21	IGHD3-9	IGHJ4	11	16	27	43
1	0.004	TGTGTGAGATGGGGTCGTTCATACTGTAGTAGTACTAGCTGTTACGACTACTGG	CVRWGRSYCSSTSCYDYW	IGHV5-78	IGHD2-2	IGHJ4	8	20	40	45
1	0.004	TGTGCGAGATGGTATTACGGTTCGTTAAATCTTTATCGTGCTCTTGACTCCTGG	CARWYYGSLNLYRALDSW	IGHV4-55	IGHD3-3	IGHJ4	9	11	18	43
1	0.004	TGTGCGAGACTTCGGAGTATGGATAGAAGAAGCTGGTTTCCCCTTGACTACTGG	CARLRSMDRRSWFPLDYW	IGHV5-10-1	IGHD6-13	IGHJ4	9	22	36	43
1	0.004	TGTGCGAGACATCTAATAGTGGGAGGTACTACGTACAACTGGTTCGACGCCTGG	CARHLIVGGTTYNWFDAW	IGHV3-11	IGHD1-26	IGHJ5	13	15	31	32
1	0.004	TGTGCGAGACATCACAATTATGACAGTAGTGCTTCTTATTCTCTTGACTACTGG	CARHHNYDSSASYSLDYW	IGHV5-10-1	IGHD3-22	IGHJ4	11	18	37	43
1	0.004	TGTGCGAGAGCCTTCCCTACCGGCACCCCCGACAAAAACTGGTTCGACCCCTGG	CARAFPTGTPDKNWFDPW	IGHV4-34	IGHD1-20	IGHJ5	9	17	22	36
1	0.004	TGTGCGAGAGGGGGGATTTTTGGAGTGGTTATTATACTCTGGTTCGACCCCTGG	CARGGIFGVVIILWFDPW	IGHV1-8	IGHD3-3	IGHJ5	10	14	36	38
1	0.004	TGTGCGAGAGATTACTACACATCTATGCCTAATCCCTACTGGTTCGACCCCTGG	CARDYYTSMPNPYWFDPW	IGHV1-18	IGHD2-2	IGHJ5	11	12	18	37
1	0.004	TGTGCGAGAGATCCCGGATTGAACGCACTATCATCTGTCCATTTTGACTACTGG	CARDPGLNALSSVHFDYW	IGHV3-30	IGHD3-22	IGHJ4	12	26	33	42
1	0.004	TGTGCGAGAGATCACTATGATAGTAGTGGTTATTACTCAGGTTATGACTACTGG	CARDHYDSSGYYSGYDYW	IGHV3-30	IGHD3-22	IGHJ4	12	13	36	44
1	0.004	TGTGCGAGAGATCACACCACAGACACGATTTTTGGCGTGGTCATGATTTACTGG	CARDHTTDTIFGVVMIYW	IGHV1-18	IGHD3-3	IGHJ4	12	24	40	48
1	0.004	TGTGCGAGAAGTGTCATCCAGATTCTCTACACACCCAACTGGTTCGACCATTGG	CARSVIQILYTPNWFDHW	IGHV3-64	IGHD5-24	IGHJ5	8	23	29	35
1	0.004	TGTGCGAAAGATCCACTCTACGGTGACTACGCAGGGGGCTGGTTCGACCCCTGG	CAKDPLYGDYAGGWFDPW	IGHV3-23	IGHD4-17	IGHJ5	12	17	30	38
1	0.004	TGTGCACACAGGGGGCGACTTCTTACTTGGAAAAAAAATTGGTTCGACCCCTGG	CAHRGRLLTWKKNWFDPW	IGHV2-70	IGHD3-3	IGHJ5	6	33	38	39
1	0.004	TGTGCAAAAGGCCCGGGGGGAGTTATGCTGAGAGAGTACTACTTTGACTACTGG	CAKGPGGVMLREYYFDYW	IGHV3-43	IGHD3-16	IGHJ4	9	15	25	34
1	0.004	TGTGTGAGAGAGGGCAGCTTGTCCTACGGCGCTGAATTCTTCCAGCACTGG	CVREGSLSYGAEFFQHW	IGHV3-60	IGHD6-6	IGHJ1	10	13	23	28
1	0.004	TGTGTGAAAGATACGCAGTTTAGTACTTCGTCTTTCTGGCTCGACCCCTGG	CVKDTQFSTSSFWLDPW	IGHV3-9	IGHD2-8	IGHJ5	12	19	25	35
1	0.004	TGTGCCAAATCTGGGTCTGCTATAGCTGCTTACACATTCTTTGACTACTGG	CAKSGSAIAAYTFFDYW	IGHV4-59	IGHD2-15	IGHJ4	4	22	29	38
1	0.004	TGTGCGAGTTATTGTACTACCGGCTGCCGCGATCGCTACTTTGACGACTGG	CASYCTTGCRDRYFDDW	IGHV3-23	IGHD2-8	IGHJ4	6	9	18	35
1	0.004	TGTGCGAGATCCCCTTCTTCTGAAGTAGTACCAGCTGCCCTTGACTACTGG	CARSPSSEVVPAALDYW	IGHV3-30	IGHD2-2	IGHJ4	8	23	37	40
1	0.004	TGTGCGAGACGGGCCCCAGGTGCCCTCTCTGTCTTGGTCTTTGACTCCTGG	CARRAPGALSVLVFDSW	IGHV4-39	IGHD7-27	IGHJ4	9	13	18	38
1	0.004	TGTGCGAGAGGGTGGAATAAAGACACTTTTGCACCGGTGGAGGACCACTGG	CARGWNKDTFAPVEDHW	IGHV1-18	IGHD1-1	IGHJ4	9	28	37	42
1	0.004	TGTGCGAGAGATCCCAGAATCTACGGTGACTACGTATTCTTTGACTACTGG	CARDPRIYGDYVFFDYW	IGHV1-18	IGHD4-17	IGHJ4	12	20	35	38
1	0.004	TGTGCGAGAGATGTGGACGACGGTGACTACGCCCGCTACTTTGACTACTGG	CARDVDDGDYARYFDYW	IGHV3-53	IGHD4-17	IGHJ4	11	15	30	35
1	0.004	TGTGCGAGAGATAGGGATGAAACCAGCTTCATGCCTTCTTTTGACTCCTGG	CARDRDETSFMPSFDSW	IGHV3-21	IGHD2-2	IGHJ4	11	21	27	39
1	0.004	TGTGCGAGAGACTTCGCTAGTTCTACTACGGCTGATGCTTTTGATGTCTGG	CARDFASSTTADAFDVW	IGHV3-11	IGHD1-26	IGHJ3	10	22	29	32
1	0.004	TGTGCGCGAGGCCCAAATACTTATGATATGACCCCCTTTGACCTTTGG	CARGPNTYDMTPFDLW	IGHV5-10-1	IGHD3-16	IGHJ4	5	20	26	35
1	0.004	TGTGCGACAGATTCGCTCTTGGGGCTGGTCGGTTGGTTCGACCCCTGG	CATDSLLGLVGWFDPW	IGHV3-23	IGHD6-19	IGHJ5	11	22	28	33
1	0.004	TGTGCGACAGATTCATTGTTGGGCCTGGTCGGTTGGTTCGACCCCTGG	CATDSLLGLVGWFDPW	IGHV3-30	IGHD2-15	IGHJ5	11	14	18	33
1	0.004	TGTGCGAGGGAATCTGGCACACCAGCCGTCTACTACTTTGACTACTGG	CARESGTPAVYYFDYW	IGHV1-18	IGHD6-19	IGHJ4	7	20	26	30
1	0.004	TGTGCGAGACCACATGGCTTAGGGGTGGTAGGGGCCATGGACGTCTGG	CARPHGLGVVGAMDVW	IGHV3-20	IGHD2-15	IGHJ6	8	19	30	35
1	0.004	TGTGCGAGAGTCAACTCATATGCCGCCAGCTGGTACTTTGACAACTGG	CARVNSYAASWYFDNW	IGHV4-31	IGHD2-2	IGHJ4	9	26	32	33
1	0.004	TGTGCGAGAGGCCGCCACCCGGATACAGCTAGAGTCATGGACGTCTGG	CARGRHPDTARVMDVW	IGHV1-8	IGHD5-18	IGHJ6	12	20	30	35
1	0.004	TGTGCGAGAGGCATCGTTTCGGGGGGTGGTAATGATCCCGTTCACTGG	CARGIVSGGGNDPVHW	IGHV3-21	IGHD4-23	IGHJ4	9	24	31	43
1	0.004	TGTGCGAGAGGCACTCGGTCAAACAGTTTTGGCTACATGGACGTCTGG	CARGTRSNSFGYMDVW	IGHV3-48	IGHD3-3	IGHJ6	9	26	31	32
1	0.004	TGTGCGAGAGATCGATCGACAATAAGTACCGATATGTTCGACCCCTGG	CARDRSTISTDMFDPW	IGHV4-4	IGHD1-1	IGHJ5	12	25	30	35
1	0.004	TGTGCGAGAGACCATTACATTGGGAGTTACCCCTATTTCAATGACTGG	CARDHYIGSYPYFNDW	IGHV3-30	IGHD4-23	IGHJ4	10	22	30	43
1	0.004	TGTGCGAGAACGACCCGACCCTATGATAGTAGTGGTCTTGATATCTGG	CARTTRPYDSSGLDIW	IGHV5-10-1	IGHD3-22	IGHJ3	8	20	35	37
1	0.004	TGTGCGAAATCAAGAGAAAAGTGGCTGGTACTATCTTCTGACTACTGG	CAKSREKWLVLSSDYW	IGHV3-23	IGHD6-19	IGHJ4	8	19	26	27
1	0.004	TGTGCGAAATGGACGAATTTTCAGACCAAAGACTACATAGACGTCTGG	CAKWTNFQTKDYIDVW	IGHV3-23	IGHD6-6	IGHJ6	8	10	15	31
1	0.004	TGTGCGAAAGGAATGCACAGTGGGAGCTACTCGGAGCTTGACTACTGG	CAKGMHSGSYSELDYW	IGHV3-23	IGHD1-26	IGHJ4	9	18	30	37
1	0.004	TGTGCAAGAGTGACGGGGTATACCAGCTCGGCCCCCTTTGACTCCTGG	CARVTGYTSSAPFDSW	IGHV3-13	IGHD6-6	IGHJ4	9	17	29	35
1	0.004	TGTGCAAGAATTGAAGGTGGGAACTCCCGGTGGGACTTCGATCTCTGG	CARIEGGNSRWDFDLW	IGHV3-47	IGHD4-23	IGHJ2	8	15	26	30
1	0.004	TGTACGAGGCCGCATAATGGGAGCTACTCGGGGCTCCTTTTTCACTGG	CTRPHNGSYSGLLFHW	IGHV3-30	IGHD1-26	IGHJ4	7	13	27	43
1	0.004	TGTGCGCGACGTCTCTATAGCGGGACCTCCGCATTTGACTACTGG	CARRLYSGTSAFDYW	IGHV5-10-1	IGHD1-26	IGHJ4	9	15	24	33
1	0.004	TGTGCGAGACCCATCGGCCACCCCGTGGACTGGCTCGACGCCTGG	CARPIGHPVDWLDAW	IGHV3-65	IGHD1-14	IGHJ5	0	19	27	28
1	0.004	TGTGCGAGACAATATAGCAGCTCACCCAACTGGTTCGACCCCTGG	CARQYSSSPNWFDPW	IGHV1-18	IGHD6-6	IGHJ5	8	12	22	26
1	0.004	TGTGCGAGAGCGTCGCAATTCGGTGACTACGACCTCGCGTCCTGG	CARASQFGDYDLASW	IGHV1-46	IGHD4-17	IGHJ5	9	20	30	40
1	0.004	TGTGCGAGAGGGTGGTATCCTGGGAGGTACTGCTTTGACTATTGG	CARGWYPGRYCFDYW	IGHV4-59	IGHD2-15	IGHJ4	9	10	16	26
1	0.004	TGTGCGAGAGGACCGAAACATATAACTGGAACTACTGTCTACTGG	CARGPKHITGTTVYW	IGHV4-34	IGHD1-7	IGHJ4	10	20	34	38
1	0.004	TGTGCGAGAAGCAGAGCAGCAACTGGTGCAGTCTGTGACCACTGG	CARSRAATGAVCDHW	IGHV4-39	IGHD6-13	IGHJ4	8	14	26	35
1	0.004	TGTGCAAGAGTCCGCTGTAGTACCAGCTGCCCTTTTGATATCTGG	CARVRCSTSCPFDIW	IGHV3-74	IGHD2-2	IGHJ3	9	16	29	31
1	0.004	TGTGCAAAGGGATATAGTGGCCTCGTGGACGGTATGGACGTCTGG	CAKGYSGLVDGMDVW	IGHV3-13	IGHD5-12	IGHJ6	6	9	20	33
1	0.004	TGTGTCCACCTCCTAAAGTATAGCACCAGCCATGACTACTGG	CVHLLKYSTSHDYW	IGHV6-1	IGHD6-13	IGHJ4	3	17	29	32
1	0.004	TGTGTGAGACATGATTATAGTAGTGGCTGGTGCGTCCTCTGG	CVRHDYSSGWCVLW	IGHV3-60	IGHD3-22	IGHJ5	6	16	25	26
1	0.004	TGTGCGAGATTTGGGTATACCCACTGGTCCATTGACGACTGG	CARFGYTHWSIDDW	IGHV4-31	IGHD6-13	IGHJ4	8	15	21	31
1	0.004	TGTGCGAGATCCTCTGGCCCGAGGAACTATTTTGACTACTGG	CARSSGPRNYFDYW	IGHV3-64	IGHD3-10	IGHJ4	8	17	21	25
1	0.004	TGTGCGAGACTAGCCTTAGGCGCAGCACCCACTGACTACTGG	CARLALGAAPTDYW	IGHV4-39	IGHD6-13	IGHJ4	9	21	26	32
1	0.004	TGTGCGAGACCCCCTCACAGCGGCGATTTTACCGACTACTGG	CARPPHSGDFTDYW	IGHV5-10-1	IGHD3-3	IGHJ4	9	23	29	33
1	0.004	TGTGCGAGACGATCAACTACGGTGGGCCACTTTGACTACTGG	CARRSTTVGHFDYW	IGHV5-10-1	IGHD4-23	IGHJ4	9	15	24	28
1	0.004	TGTGCGAGAGAGCCCGCGACTTCCTTATACTTTGACTACTGG	CAREPATSLYFDYW	IGHV1-46	.	IGHJ4	10	-1	-1	27
1	0.004	TGTGCATACAAAAGTCTTTCTGGGAACTGGTTCGACCCCTGG	CAYKSLSGNWFDPW	IGHV2-5	IGHD7-27	IGHJ5	16	19	23	24
1	0.004	TGTGCAAGACTCACCGATGGTCGTGGTCCTTCTGATTTCTGG	CARLTDGRGPSDFW	IGHV1-45	IGHD1-14	IGHJ4	8	21	26	38
1	0.004	TGTACGACAGAGTCCGGGGTAGGAAGTGCTTTTGATATGTGG	CTTESGVGSAFDMW	IGHV3-54	IGHD2-15	IGHJ3	3	12	21	26
1	0.004	TGTACGAGAGATTTGCCCTTTAAGGGTGCTTTTGATATCTGG	CTRDLPFKGAFDIW	IGHV3-30	.	IGHJ3	11	-1	-1	26
1	0.004	TGTGTGAGAGATTATGGTGCTTATTACGCTGACTATTGG	CVRDYGAYYADYW	IGHV3-20	IGHD3-22	IGHJ4	11	16	26	29
1	0.004	TGTGTGAGAACTGCCTTTACGGGCTGGTTCGACTTCTGG	CVRTAFTGWFDFW	IGHV4-59	IGHD4-23	IGHJ5	8	17	21	23
1	0.004	TGTGCCAGATATCACCCTAATTGGAGTTTTGACCACTGG	CARYHPNWSFDHW	IGHV3-48	IGHD3-3	IGHJ4	12	20	26	27
1	0.004	TGTGCGACTTTACATTATAGTTTGGGGAATGAATACTGG	CATLHYSLGNEYW	IGHV1-18	IGHD3-16	IGHJ4	6	19	26	29
1	0.004	TGTGCGACTTTACACTATAGTTTGGGGAACCAGTACTGG	CATLHYSLGNQYW	IGHV1-18	IGHD3-10	IGHJ4	6	13	27	33
1	0.004	TGTGCGACTTACCGGGAAATTGCCACCTTTGACTACTGG	CATYREIATFDYW	IGHV4-31	IGHD1-20	IGHJ4	6	9	14	26
1	0.004	TGTGCGACAGTAGTTAGTGCTGGAAGATTTGACTACTGG	CATVVSAGRFDYW	IGHV3-53	IGHD4-11	IGHJ4	6	9	15	27
1	0.004	TGTGCGAGGGGATACAGCTATGGATTAACTGACTACTGG	CARGYSYGLTDYW	IGHV4-31	IGHD5-18	IGHJ4	7	9	22	29
1	0.004	TGTGCGAGGGAAGATATTGATTTCTCTCTTGACTATTGG	CAREDIDFSLDYW	IGHV3-23	IGHD2-15	IGHJ4	6	12	18	28
1	0.004	TGTGCGAGGGAAGACATTGATTTCTCTCTTGACTATTGG	CAREDIDFSLDYW	IGHV1-18	IGHD3-16	IGHJ4	7	17	21	28
1	0.004	TGTGCGAGGAGTGAAGATACTAGTGGTTACCGTTTTTGG	CARSEDTSGYRFW	IGHV1-46	IGHD3-22	IGHJ4	7	15	28	36
1	0.004	TGTGCGAGATCTCCCCCTGGTCAAGAAAAGGACTACTGG	CARSPPGQEKDYW	IGHV4-55	IGHD3-16	IGHJ4	9	10	16	30
1	0.004	TGTGCGAGACGAACCTATAGCAGCGGCTGTGACTTCTGG	CARRTYSSGCDFW	IGHV1-18	IGHD6-25	IGHJ4	8	15	27	29
1	0.004	TGTGCGAGACATGACGCATCAGATGGTACGGGGCTCTGG	CARHDASDGTGLW	IGHV5-10-1	IGHD6-13	IGHJ4	12	15	29	35
1	0.004	TGTGCGAGAGGTGGCTCGATGGAGGTCTTTGACTACTGG	CARGGSMEVFDYW	IGHV1-46	IGHD5-12	IGHJ4	9	10	15	26
1	0.004	TGTGCGAGAGATTATGGTGCCTATTACGCTGATTATTGG	CARDYGAYYADYW	IGHV1-2	IGHD3-3	IGHJ4	11	21	27	29
1	0.004	TGTGCGAAACCAGATGGTATAGAAGTGGATCCCTCCTTG	CAKPDGIEVDPSL	IGHV3-23	IGHD6-19	IGHJ5	8	15	27	34
1	0.004	TGTGCGAAAGGCCGGAATATGGGACGATTTGACTACTGG	CAKGRNMGRFDYW	IGHV3-23	IGHD2-21	IGHJ4	9	11	18	27
1	0.004	TGTGCGAAAGAAGCTGCTTCGGGGGCCTTTGATTACTGG	CAKEAASGAFDYW	IGHV3-53	IGHD2-15	IGHJ4	10	11	17	26
1	0.004	TGTGCACGGATTGGAGAGGAGGGTGACTTTGAGTATTGG	CARIGEEGDFEYW	IGHV2-26	IGHD3-3	IGHJ4	10	11	15	25
1	0.004	TGTGCAAAGGATCTATTTTGGAACTCCCTTGACTACTGG	CAKDLFWNSLDYW	IGHV3-74	IGHD1-7	IGHJ4	13	18	24	28
1	0.004	TGTATGAGAGATCTTGGTAGTTACTACGCTGACTACTGG	CMRDLGSYYADYW	IGHV3-23	IGHD1-7	IGHJ4	14	16	20	21
1	0.004	TGTGTGAAAGATCCTCGAGGTGATTCGGACGTCTGG	CVKDPRGDSDVW	IGHV3-23	IGHD6-6	IGHJ6	12	13	18	26
1	0.004	TGTGCCACAGTGGCCGGTGGCCCCCTGGGGTACTGG	CATVAGGPLGYW	IGHV3-43	IGHD6-19	IGHJ4	4	7	17	30
1	0.004	TGTGCGGTTTTTACTCGCGGGGGGTTCGACCCCTGG	CAVFTRGGFDPW	IGHV4-31	IGHD6-6	IGHJ5	5	11	16	22
1	0.004	TGTGCGGTGGGCATTGGCTGGACCGAGGAGCACTGG	CAVGIGWTEEHW	IGHV3-21	IGHD6-19	IGHJ4	5	10	20	31
1	0.004	TGTGCGAGATTAGTGACGGGTTACTTTGACTACTGG	CARLVTGYFDYW	IGHV6-1	IGHD2-15	IGHJ4	8	10	14	21
1	0.004	TGTGCGAGAGCCGGGTCGTTCAGTTTATTTGACTGG	CARAGSFSLFDW	IGHV4-31	IGHD1-1	IGHJ1	9	14	20	31
1	0.004	TGTGCGAGAGACATTAGTGGGGCGTATTCCTACTGG	CARDISGAYSYW	IGHV4-39	IGHD1-26	IGHJ4	8	14	20	29
1	0.004	TGTGCGAGAACCCGGAACTCGCATTTTGACTACTGG	CARTRNSHFDYW	IGHV1-46	IGHD1-14	IGHJ4	8	11	17	24
1	0.004	TGTGCGAAATATTTAAGTCGGGGGTTAGATCCCTGG	CAKYLSRGLDPW	IGHV3-21	IGHD3-9	IGHJ5	6	8	13	22
1	0.004	TGTACTAGAGTGCGTCTGAGGTACTTTGACTACTGG	CTRVRLRYFDYW	IGHV3-49	.	IGHJ4	9	-1	-1	21
1	0.004	TGTGCGCGTGGCTACGATGGATTTGACTACTGG	CARGYDGFDYW	IGHV4-34	IGHD5-12	IGHJ4	5	7	17	21
1	0.004	TGTGCGAGAGATGTGGGAGCTGCTACTGGCTGG	CARDVGAATGW	IGHV1-67	IGHD2-15	IGHJ4	11	12	26	29
1	0.004	TGTGCGAGAGACAATATAGCCTTTGACTACTGG	CARDNIAFDYW	IGHV3-11	IGHD2-15	IGHJ4	10	11	16	20
1	0.004	TGTGCGAAGATTCACGGGACCCGTGACTACTGG	CAKIHGTRDYW	IGHV3-9	IGHD6-13	IGHJ4	4	18	22	23
1	0.004	TGTGCACACGGAACTACTTACTTTGACTACTGG	CAHGTTYFDYW	IGHV2-5	IGHD1-7	IGHJ4	8	9	16	18
1	0.004	TGTGCAAGAGAGAAAATAGTCTTTGACTACTGG	CAREKIVFDYW	IGHV3-74	IGHD3-9	IGHJ4	10	12	17	20
1	0.004	TGTGCAAAAGAGAAAATAGTCTTTGACTACTGG	CAKEKIVFDYW	IGHV3-74	IGHD3-9	IGHJ4	10	12	17	20
1	0.004	TGTGTGGGAGATCGTGAATATGAATACTGG	CVGDREYEYW	IGHV3-30	IGHD2-21	IGHJ4	12	15	19	20
1	0.004	TGTGCGGCAGATACCCCGATTCGGTTATGG	CAADTPIRLW	IGHV1-58	IGHD1-14	IGHJ1	11	21	26	27
1	0.004	TGTGCGAAAGATTGGTTTGACTACTGG	CAKDWFDYW	IGHV3-23	.	IGHJ4	11	-1	-1	15
1	0.004	TGTGCGAGACAGTGGAGTGACTGG	CARQWSDW	IGHV3-11	IGHD3-3	IGHJ3	8	12	18	20
