# Supplementary material for: Biomarkers and Immune Repertoire Metrics Identified by Peripheral Blood Transcriptomic Sequencing Reveal the Pathogenesis of COVID-19
Source: Front Immunol. 2021 Aug 24;12:677025. doi: 10.3389/fimmu.2021.677025 (PMC8421539; doi:10.3389/fimmu.2021.677025)
Supplement: Supplementary file 1 [file DataSheet_1.zip › TCR_BCR/IGH/convert.20S039633A.clonotypes.IGH.txt]

count	freq	cdr3nt	cdr3aa	v	d	j	VEnd	DStart	DEnd	JStart
5	0.04424778761061947	TGTGCGAGAGGCCGGCCCAAAGCGATGATACCCAGACTTGATATCTGG	CARGRPKAMIPRLDIW	IGHV4-34	IGHD3-22	IGHJ3	12	24	29	37
4	0.035398230088495575	TGCACCACCGTCCGTGCCTGGTACTCCTTTGATTACTGG	CTTVRAWYSFDYW	IGHV3-15	IGHD6-6	IGHJ4	7	8	13	20
3	0.02654867256637168	TGTGCGAGACATTTGGATGTAGTGGGGGCTACTACCGCCTACGGGTGGTTCGACCCCTGG	CARHLDVVGATTAYGWFDPW	IGHV5-10-1	IGHD1-26	IGHJ5	11	19	34	45
3	0.02654867256637168	TGTGCGAGAGAGGTCTCTGCTTCGCGAATTCATTATAGTGACTACTGG	CAREVSASRIHYSDYW	IGHV4-4	IGHD3-10	IGHJ4	10	31	36	38
3	0.02654867256637168	TGTGCGAGAGGCCTCGGTGGTGGCTACGGCCCCTTAGATTCCTGG	CARGLGGGYGPLDSW	IGHV4-34	IGHD5-12	IGHJ5	14	19	27	40
3	0.02654867256637168	TGTGCGAGAGACCGGGGGGCTGGGCAGTACTCCTTTGACTACTGG	CARDRGAGQYSFDYW	IGHV1-46	IGHD6-19	IGHJ4	10	17	22	25
3	0.02654867256637168	TGTGCACACGGGGGTGGGAGTTATCTGGTCCACTGG	CAHGGGSYLVHW	IGHV2-5	IGHD3-16	IGHJ1	8	15	24	30
2	0.017699115044247787	TGTGCGAGAGGGAGACAGTGGCTTTGGTCGTCCTCTGAAATATTTTACTACCATTTCTACGGTATGGACGTCTGG	CARGRQWLWSSSEIFYYHFYGMDVW	IGHV4-39	IGHD6-19	IGHJ6	8	15	22	63
2	0.017699115044247787	TGTGCGAAAGATGGCGATTACCATGTTTTGACTGGTTATTATTTGAGTTTCTTCTACGGTATGGACGTCTGG	CAKDGDYHVLTGYYLSFFYGMDVW	IGHV3-30	IGHD3-9	IGHJ6	11	16	41	60
2	0.017699115044247787	TGTGCCAGACATGCGGGGGCGGGGGCTGACTCCGGTGACTACGGCGCTGACTACTGG	CARHAGAGADSGDYGADYW	IGHV3-21	IGHD4-17	IGHJ4	8	26	42	47
2	0.017699115044247787	TGTGCGAGAGATGATTCCGCCTACAGTGACTACCGCTTCTACGGTATGGACGTCTGG	CARDDSAYSDYRFYGMDVW	IGHV4-31	IGHD4-11	IGHJ6	11	20	32	45
2	0.017699115044247787	TGTGCGAAAATGCGAAGGCCCGCCACTATAGTGGGAGCTACCACCTACTGG	CAKMRRPATIVGATTYW	IGHV3-23	IGHD1-26	IGHJ4	8	26	40	44
2	0.017699115044247787	TGTGCACGGATGGGTATAGCAATGAGTGCTTATTACTTTGACTTCTGG	CARMGIAMSAYYFDFW	IGHV2-70	IGHD6-13	IGHJ4	10	11	20	33
2	0.017699115044247787	TGTGCACGGATACTTTATACGTCCCAGCAGTGGAGGTTTGACTACTGG	CARILYTSQQWRFDYW	IGHV2-26	IGHD6-19	IGHJ4	12	25	32	36
2	0.017699115044247787	TGTACCACGAGAGATTACTATCGTTCGGGGACTACCACCGGCTACTGG	CTTRDYYRSGTTTGYW	IGHV3-15	IGHD3-10	IGHJ4	7	13	30	41
2	0.017699115044247787	TGTGTGAAGATAGGCGGCTCATACTACTTTGACCACTGG	CVKIGGSYYFDHW	IGHV3-74	IGHD6-25	IGHJ4	3	13	18	21
2	0.017699115044247787	TGTGCGAGAGAGGATGTAGTCTGTGAACTCGACTATTGG	CAREDVVCELDYW	IGHV3-21	IGHD4-11	IGHJ4	10	14	20	30
2	0.017699115044247787	TGTGCGAGAAACATCCGTGGGAGCTACTTCTCCAACTGG	CARNIRGSYFSNW	IGHV4-39	IGHD1-26	IGHJ4	8	16	27	34
2	0.017699115044247787	TGCGGGCATATGCCGCTTCAGCTG	CGHMPLQL	IGHV4-30-2	IGHD2-2	IGHJ3	1	8	14	23
1	0.008849557522123894	TGTGCGAGAGGGAGACAGTGGCTTTGGTCGTCCTCTGAAATATTTTACTACCAGTTCTACGGTATGGACGTCTGG	CARGRQWLWSSSEIFYYQFYGMDVW	IGHV1-8	IGHD6-19	IGHJ6	10	15	22	63
1	0.008849557522123894	TGTGCGAGATCTAGAAATTACTATGAGAGCAGTGGTTCATTTCACGATAATTCCCTCTTCTTTGACTCTTGG	CARSRNYYESSGSFHDNSLFFDSW	IGHV4-55	IGHD3-22	IGHJ4	9	16	36	59
1	0.008849557522123894	TGTGCGAGAGATCTAGAGGTAACCACAGGGTGGCTACTTAGAGACTACTACTACTACGGTATGGACGTCTGG	CARDLEVTTGWLLRDYYYYGMDVW	IGHV3-21	IGHD5-12	IGHJ6	13	29	36	43
1	0.008849557522123894	TGTGCGAGAGAAAATTACCATATTACAGCGACTGGCCCCTCAACACTCGGTGCTCTTGATATCTGG	CARENYHITATGPSTLGALDIW	IGHV1-18	IGHD3-9	IGHJ3	10	13	23	50
1	0.008849557522123894	TGTGCGAGAGGGCTAATGACTTCTACTGCTACTCAGGACCACTACTATGGTATGGATGTCTGG	CARGLMTSTATQDHYYGMDVW	IGHV4-39	IGHD3-22	IGHJ6	8	37	47	51
1	0.008849557522123894	TGTGCTAGAGTAATGGGGTATTGTAGTGGTGGTACCTGCTACGACTGGTTCGACCCCTGG	CARVMGYCSGGTCYDWFDPW	IGHV3-72	IGHD2-15	IGHJ5	9	18	38	39
1	0.008849557522123894	TGTGCGAGATGGCCGGATTACATTGATCATCGCGGTGATTACCGGAGCTTTGACTACTGG	CARWPDYIDHRGDYRSFDYW	IGHV4-55	IGHD3-16	IGHJ4	9	35	41	47
1	0.008849557522123894	TGTGCGAGATGGGCCTACGGTGACTACGCAGCCTCCCAGGCTGATGCTTTTGATATCTGG	CARWAYGDYAASQADAFDIW	IGHV3-30	IGHD4-17	IGHJ3	8	14	27	41
1	0.008849557522123894	TGTGCGAGAGGCGGGGAGAATGATAGGACTGGTTATTCCTGGGGGGCTTTTGACTACTGG	CARGGENDRTGYSWGAFDYW	IGHV4-34	IGHD3-22	IGHJ4	11	19	36	48
1	0.008849557522123894	TGTGCGAGAGAGGATGGTTCGGGGAGTTATGGCCGTCCTCGGGGTGCTTTTGATATCTGG	CAREDGSGSYGRPRGAFDIW	IGHV3-30	IGHD3-10	IGHJ3	10	13	29	44
1	0.008849557522123894	TGTGCGAGACAGTCCGTCTCTGATTTGTATGGTTCGGGGAGTTTCCCTGACCACTGG	CARQSVSDLYGSGSFPDHW	IGHV5-10-1	IGHD3-10	IGHJ4	10	27	42	47
1	0.008849557522123894	TGTGCGAGAGATTTTAACACGTTTCACTATGATAGTTTTGGTGACCTCGACTACTGG	CARDFNTFHYDSFGDLDYW	IGHV3-33	IGHD3-22	IGHJ4	11	14	35	48
1	0.008849557522123894	TGTGCGAGAGATGGGGACGAGTGGGAGGTAGGAGGTGGGAACTACTTTGACCTCTGG	CARDGDEWEVGGGNYFDLW	IGHV1-46	IGHD1-26	IGHJ4	11	19	26	40
1	0.008849557522123894	TGTGCGAGACAGGATTCGTTTGGCATGGTTAGTCTTGGGCCCTTTGCCTCCTGG	CARQDSFGMVSLGPFASW	IGHV1-2	IGHD3-16	IGHJ4	8	16	22	41
1	0.008849557522123894	TGTGCGAAGGCTGTACGTCGTGCATATTATGGCTACGATGGTTTTGATATCTGG	CAKAVRRAYYGYDGFDIW	IGHV4-4	IGHD5-12	IGHJ3	6	18	35	36
1	0.008849557522123894	TGTGCGAAAGCCCGATCCCCGAGTCGTGGTTATCACTCTTACTTTGACGACTGG	CAKARSPSRGYHSYFDDW	IGHV3-23	IGHD3-22	IGHJ4	9	21	36	39
1	0.008849557522123894	TGTGTGAGAGATATTAGGGCAGTGGGAGAAACCTACTACTTTGACTACTGG	CVRDIRAVGETYYFDYW	IGHV3-16	IGHD1-26	IGHJ4	8	20	27	33
1	0.008849557522123894	TGTGCGAGACCACCCGTATATTACTATGATAGTAGTGGTTCCGACTACTGG	CARPPVYYYDSSGSDYW	IGHV5-10-1	IGHD3-22	IGHJ4	9	18	39	42
1	0.008849557522123894	TGTGCGAGAGGGATTACTACGATGTCGAATCCCCTCCACTCTGACTCCTGG	CARGITTMSNPLHSDSW	IGHV5-10-1	IGHD3-22	IGHJ5	8	12	20	42
1	0.008849557522123894	TGTGCGAAAGATAAATTGTCCATGGGTTACTACTACGGTATGGACGTCTGG	CAKDKLSMGYYYGMDVW	IGHV3-23	IGHD5-24	IGHJ6	11	13	18	27
1	0.008849557522123894	TGTGCGAAAAATTTGATTGGGATGATCGTAGTGGCCCCCTTTGACTACTGG	CAKNLIGMIVVAPFDYW	IGHV3-30	IGHD3-22	IGHJ4	6	21	33	38
1	0.008849557522123894	TGTGTGAGAGATATATACTCTACTTCGGCGAACTACTTTGACTACTGG	CVRDIYSTSANYFDYW	IGHV1-3	IGHD6-6	IGHJ4	11	13	19	31
1	0.008849557522123894	TGTGTGAGAGACCGTAGTAAACTGGGAGCTACTGAATTTGACTACTGG	CVRDRSKLGATEFDYW	IGHV3-52	IGHD1-26	IGHJ4	9	22	32	36
1	0.008849557522123894	TGTGCGCGAGATTATGGGTCGGGGGGTTTTTTTGTTTTTGATATGTGG	CARDYGSGGFFVFDMW	IGHV3-21	IGHD3-10	IGHJ3	11	12	27	35
1	0.008849557522123894	TGTGCGAGATCCCAAGATTACCATGGTTCGGGGGGCTTTGACCACTGG	CARSQDYHGSGGFDHW	IGHV3-30	IGHD3-10	IGHJ4	8	16	32	35
1	0.008849557522123894	TGTGCGAGAGACTCTTTTGGTTCGGGGAATCACTTGCTTGACCAGTGG	CARDSFGSGNHLLDQW	IGHV3-23	IGHD3-10	IGHJ4	16	17	27	37
1	0.008849557522123894	TGTGCGAGAGAGCATGATTGGTTCGGACAATATTATTTTGACCACTGG	CAREHDWFGQYYFDHW	IGHV4-31	IGHD3-10	IGHJ4	10	18	25	36
1	0.008849557522123894	TGTGCGAAATCTTTGAATGATGACGACATTTTGACTGGTTACCGCTTT	CAKSLNDDDILTGYRF	IGHV4-31	IGHD3-9	IGHJ4	6	22	40	48
1	0.008849557522123894	TGTGCGAAAGATGCTATGTCCGTCAGTCCCCATGCTTTTGATGTTTGG	CAKDAMSVSPHAFDVW	IGHV3-23	IGHD2-2	IGHJ3	11	12	17	31
1	0.008849557522123894	TGTGCACGATCCTTCCATAGCAGCAACTGGTTTCACTTTGACTACTGG	CARSFHSSNWFHFDYW	IGHV2-26	IGHD6-13	IGHJ4	7	16	30	34
1	0.008849557522123894	TGTGCAAAAGATTTGGGCAAATTTGCACACTTTTACTTCGATGTCTGG	CAKDLGKFAHFYFDVW	IGHV3-43	IGHD3-16	IGHJ2	11	12	16	33
1	0.008849557522123894	TGTGCGAGACATCCTAAGGGCCTAGGCTGGATCTTTGACTACTGG	CARHPKGLGWIFDYW	IGHV4-31	IGHD2-15	IGHJ4	12	20	25	32
1	0.008849557522123894	TGTGCGAGAGGCCCTTTTGCCATGTCAGGCACTTTTGACATCTGG	CARGPFAMSGTFDIW	IGHV4-59	IGHD3-3	IGHJ3	9	14	18	31
1	0.008849557522123894	TGTGCGAGAGGGGGTGGCTATGGAGTCCTCGGATTCGGCTTCTGG	CARGGGYGVLGFGFW	IGHV1-2	IGHD5-12	IGHJ4	9	13	19	41
1	0.008849557522123894	TGTGCGAGAGGAGCAGGGCCGGGAGCTTGGTTAATTGACTACTGG	CARGAGPGAWLIDYW	IGHV3-30	IGHD1-26	IGHJ4	9	20	26	34
1	0.008849557522123894	TGTGCGAGAGGAGAATATGATACTAGTGCCGGCTTCCAGCACTGG	CARGEYDTSAGFQHW	IGHV4-34	IGHD3-22	IGHJ1	10	15	27	32
1	0.008849557522123894	TGTGCGAGAGATAGTGGTTCGGGGACTTACTTCTTTGACTACTGG	CARDSGSGTYFFDYW	IGHV4-39	IGHD3-10	IGHJ4	8	14	24	27
1	0.008849557522123894	TGTGCGAACGGACGTTATGGTGACATAGATTCTTTTGACTACTGG	CANGRYGDIDSFDYW	IGHV3-23	IGHD2-21	IGHJ4	7	17	23	33
1	0.008849557522123894	TGTGCGAAAAGCAACCGAGTATATTACAATCCCTTTGACTACTGG	CAKSNRVYYNPFDYW	IGHV3-23	IGHD6-6	IGHJ4	8	15	22	32
1	0.008849557522123894	TGCTCTCAATATGAATTGGGGACTTCTTATTCCGGACTAGTCTGG	CSQYELGTSYSGLVW	IGHV3-23	IGHD2-21	IGHJ4	1	27	39	41
1	0.008849557522123894	TGTGCGGGAGGAATATGGTACGGAGAGTTATTAATGTACTGG	CAGGIWYGELLMYW	IGHV3-21	IGHD3-10	IGHJ4	9	13	32	36
1	0.008849557522123894	TGTGCGACTCTAACTGGGACCTACGCCCCCTTTGACTACTGG	CATLTGTYAPFDYW	IGHV5-10-1	IGHD7-27	IGHJ4	6	9	17	29
1	0.008849557522123894	TGTGCGAGACGAAACTACGGTGACCAGGGGTTTGAGTACTGG	CARRNYGDQGFEYW	IGHV4-39	IGHD4-17	IGHJ4	9	13	23	30
1	0.008849557522123894	TGTGCGAGACATATATCTCCCATTGATGCTTTTGATGTCTGG	CARHISPIDAFDVW	IGHV4-39	IGHD1-26	IGHJ3	11	16	21	23
1	0.008849557522123894	TGTGCGAGAGACTATGGTTCGGGGAGTTATTTTGACTATTGG	CARDYGSGSYFDYW	IGHV3-48	IGHD3-10	IGHJ4	10	11	29	30
1	0.008849557522123894	TGTGCACACAGACTGAGGAAACCTTTCGACTTTGACTACTGG	CAHRLRKPFDFDYW	IGHV2-5	.	IGHJ4	12	-1	-1	28
1	0.008849557522123894	TGTGTAAGATCGTCAGTGGCTGGAAGGATTGACTTCTGG	CVRSSVAGRIDFW	IGHV3-35	IGHD6-19	IGHJ4	8	13	22	28
1	0.008849557522123894	TGTGCGGTGTTCTGGAGTGGTTATTACTATAGAAACTGG	CAVFWSGYYYRNW	IGHV4-59	IGHD3-22	IGHJ4	5	15	28	34
1	0.008849557522123894	TGTGCGACTGATGGCAGCTGGGGCAATACGGACGTCTGG	CATDGSWGNTDVW	IGHV3-21	IGHD2-2	IGHJ6	6	13	20	29
1	0.008849557522123894	TGTGCGAGAGACAATAACAGGGGTGCTTTTGATATCTGG	CARDNNRGAFDIW	IGHV4-59	IGHD3-10	IGHJ3	10	12	17	23
1	0.008849557522123894	TGTGCGAGAAATGGGGGAGCTGGTGCCTTTGATATCTGG	CARNGGAGAFDIW	IGHV3-33	IGHD3-16	IGHJ3	8	11	18	23
1	0.008849557522123894	TGTGCGAGAAATGGGGGAGCTGATGCCTTTGATATCTGG	CARNGGADAFDIW	IGHV3-35	IGHD3-16	IGHJ3	11	12	18	20
1	0.008849557522123894	TGTGCACACTATGGTAGCACCTACTACTTTGACTACTGG	CAHYGSTYYFDYW	IGHV2-5	IGHD2-15	IGHJ4	8	11	17	21
1	0.008849557522123894	TGTGCAAGAGAGGGGGGCTACGGTGACCTCTCAGACTGG	CAREGGYGDLSDW	IGHV3-13	IGHD4-17	IGHJ4	10	17	26	34
1	0.008849557522123894	TGTGGGAGACATGAATGGGGGATGGGTATGGCCTACTGG	CGRHEWGMGMAYW	IGHV4-39	IGHD3-16	IGHJ4	12	15	21	32
1	0.008849557522123894	TGTGTGAGGGGCGACACCTACAACGTCGACCACTGG	CVRGDTYNVDHW	IGHV1-18	IGHD1-1	IGHJ5	7	18	23	25
1	0.008849557522123894	TGTGCGACTGTGGGCGGCAACTGGTTCGAGCCCTGG	CATVGGNWFEPW	IGHV4-34	IGHD1-26	IGHJ5	6	9	13	17
1	0.008849557522123894	TGTGCGAGGAGCCAGGATTACATGTTCGACCCCTGG	CARSQDYMFDPW	IGHV3-7	IGHD3-16	IGHJ5	7	15	20	23
1	0.008849557522123894	TGTGCGAGACTTGCCCATGGGAGGTTTGACTCCTGG	CARLAHGRFDSW	IGHV4-4	IGHD1-26	IGHJ4	8	17	22	24
1	0.008849557522123894	TGTGCAAGAGAGATTGGGAATTGGCTCGACCCCTGG	CAREIGNWLDPW	IGHV6-1	IGHD1-26	IGHJ5	10	14	18	21
1	0.008849557522123894	TGTACCACTTTGGGTATCGGGTATACCAGTGGCGGG	CTTLGIGYTSGG	IGHV3-15	IGHD6-19	IGHJ4	7	17	32	34
1	0.008849557522123894	TGTGCGGCCGAACGGAATGCTTTTGATATCTGG	CAAERNAFDIW	IGHV3-30	IGHD3-10	IGHJ3	5	7	12	16
1	0.008849557522123894	TGTGCGAGAGGGTCGGGAAGGGGCTACTGG	CARGSGRGYW	IGHV4-34	IGHD3-10	IGHJ4	10	12	16	23
1	0.008849557522123894	TGTACCACAGATTCCATTATCTGG	CTTDSIIW	IGHV3-15	.	IGHJ3	11	-1	-1	17
1	0.008849557522123894	TGTATGAGAGATTCCAGGTGG	CMRDSRW	IGHV3-11	IGHD1-1	IGHJ4	11	12	16	18
