# Supplementary material for: Biomarkers and Immune Repertoire Metrics Identified by Peripheral Blood Transcriptomic Sequencing Reveal the Pathogenesis of COVID-19
Source: Front Immunol. 2021 Aug 24;12:677025. doi: 10.3389/fimmu.2021.677025 (PMC8421539; doi:10.3389/fimmu.2021.677025)
Supplement: Supplementary file 1 [file DataSheet_1.zip › TCR_BCR/IGH/convert.20S039634A.clonotypes.IGH.txt]

count	freq	cdr3nt	cdr3aa	v	d	j	VEnd	DStart	DEnd	JStart
13	0.04421768707482993	TGTGCGAGAGGCGCTGTCTCCGTGGTTCGGGGATCCGAAAGCGGTATGGACGTCTGG	CARGAVSVVRGSESGMDVW	IGHV1-8	IGHD3-10	IGHJ6	11	22	32	45
7	0.023809523809523808	TGTGCGAGAGAGCAAATCGGGCATGAGTCTGGTGACACCATTCGGCCTATGGACGTCTGG	CAREQIGHESGDTIRPMDVW	IGHV3-53	IGHD2-8	IGHJ6	10	34	41	48
7	0.023809523809523808	TGTGCGAAAGATTTCGGTAGTTCCCGCTATATTGAAGTTCCTGACCACTGG	CAKDFGSSRYIEVPDHW	IGHV3-23	IGHD1-26	IGHJ4	11	16	30	41
6	0.02040816326530612	TGTGCGAGAGATGGATACGGTGGCTACACTTCGTCCTGG	CARDGYGGYTSSW	IGHV3-11	IGHD4-17	IGHJ5	11	15	26	34
5	0.017006802721088437	TGTGTGAGAGATGCCACCCAGCGGGATAACCGGGAACAATGGACCTTTGACAACTGG	CVRDATQRDNREQWTFDNW	IGHV3-30	IGHD1-14	IGHJ4	11	21	32	44
5	0.017006802721088437	TGTGCGAGAGCCAGTCACTACGGTGGGGGGATTGACTACTGG	CARASHYGGGIDYW	IGHV3-21	IGHD4-23	IGHJ4	9	16	25	31
4	0.013605442176870748	TGTGCGAGAGATGCCACCCAGCGGGATAACCGGGAACAATGGAACTTTGACTACTGG	CARDATQRDNREQWNFDYW	IGHV3-30	IGHD1-14	IGHJ4	11	21	32	43
4	0.013605442176870748	TGTGCGAAACTATTGTGGTCGGGTGGTTCGGGGCCCATTGACTACTGG	CAKLLWSGGSGPIDYW	IGHV3-23	IGHD3-10	IGHJ4	8	23	32	37
4	0.013605442176870748	TGCGCAAGAGATGGAATCTTCGATCTCTGG	CARDGIFDLW	IGHV3-13	IGHD2-21	IGHJ2	11	12	16	17
3	0.01020408163265306	TGTGCGAAACCGGGCCGCCCTGACAGCAGCTCGCGTGACTATTTCTACGGTATGGACGTCTGG	CAKPGRPDSSSRDYFYGMDVW	IGHV3-23	IGHD6-6	IGHJ6	8	24	32	51
3	0.01020408163265306	TGTGCGAGAGGCGCTGTCTCCGTGGTTCGGGGATCCGAAAGCGGTATGGACGTCTGG	CARGAVSVVRGSESGMDVW	IGHV5-10-1	IGHD3-10	IGHJ6	8	22	32	45
3	0.01020408163265306	TGTGCGAGAGATCGGGGGAAGGCTAATTACGATATTTTGACTGGTCTTGACTACTGG	CARDRGKANYDILTGLDYW	IGHV3-21	IGHD3-9	IGHJ4	12	25	44	46
3	0.01020408163265306	TGTGCGAGAGACTCCCCCCGTACTCAGCGATACTTAGCCACCTTCGACCCCTGG	CARDSPRTQRYLATFDPW	IGHV4-4	IGHD3-16	IGHJ5	10	11	17	42
3	0.01020408163265306	TGTGCGAAAGATCGCTATAGCACACAACCCCGTGATGCCTTAGATATGTGG	CAKDRYSTQPRDALDMW	IGHV3-23	IGHD2-8	IGHJ3	12	15	25	32
3	0.01020408163265306	TGTGCGGCTATGGTTCAGGGATCTAACAACTGGTTCGACCCCTGG	CAAMVQGSNNWFDPW	IGHV5-10-1	IGHD3-10	IGHJ5	5	7	20	25
3	0.01020408163265306	TGTGCGAGAGATGGAGATGGTGGCTACACTTCGTCCTGG	CARDGDGGYTSSW	IGHV3-11	IGHD5-12	IGHJ5	11	12	26	34
2	0.006802721088435374	TGTGCGCGAGAGGAGGGGTTGATCGTTGTGTTACCGGCTGCCCGCGAGACCTACTTTGACTCCTGG	CAREEGLIVVLPAARETYFDSW	IGHV3-21	IGHD2-2	IGHJ4	10	31	40	50
2	0.006802721088435374	TGTGCGAGAGTATATTATTATGAAAGTCGTGGTTATTACGGACCCTGGTGGTACTTCGATCTCTGG	CARVYYYESRGYYGPWWYFDLW	IGHV4-31	IGHD3-22	IGHJ2	9	12	38	48
2	0.006802721088435374	TGTGCGAGGTTTCCCTATTACTATGATAGTCGTGGCGAAACCATTCGGGGCTTTGACTACTGG	CARFPYYYDSRGETIRGFDYW	IGHV4-59	IGHD3-22	IGHJ4	7	15	34	50
2	0.006802721088435374	TGTGCGAAAGGCCGGGACCCAGTTAGAGATGGCTACAATTTTCCGCCCTTTGACTACTGG	CAKGRDPVRDGYNFPPFDYW	IGHV3-23	IGHD5-24	IGHJ4	9	23	39	47
2	0.006802721088435374	TGTGCGAGAGGTTACCACGGCGACGTGGCGGGGGTCTATACTTTGGACGTCTGG	CARGYHGDVAGVYTLDVW	IGHV3-21	IGHD4-23	IGHJ6	9	10	17	43
2	0.006802721088435374	TGTGCGAAAGATCGCGAGTCTGGTGGCAACGATCCCGGTGCTTTTGATATCTGG	CAKDRESGGNDPGAFDIW	IGHV3-23	IGHD5-12	IGHJ3	12	22	32	38
2	0.006802721088435374	TGTGCGAGAGATCCGGCGGGAGTCTATTTCTTCTTTGACGACTGG	CARDPAGVYFFFDDW	IGHV1-3	IGHD3-10	IGHJ4	12	17	22	32
2	0.006802721088435374	TGTGCGAGAACGCGTTCAGGGAGTTTGTACTACTTTGCCTACTGG	CARTRSGSLYYFAYW	IGHV4-4	IGHD3-10	IGHJ4	8	13	24	26
2	0.006802721088435374	TGTGCGAAAGATCATGATAGTGGCTACGACTACTTTGACTACTGG	CAKDHDSGYDYFDYW	IGHV3-23	IGHD5-12	IGHJ4	12	16	27	28
2	0.006802721088435374	TGTGCGCGCTCCTATACTAACTTGGATTGTTTTGATGTCTGG	CARSYTNLDCFDVW	IGHV1-46	IGHD6-25	IGHJ4	5	6	16	38
2	0.006802721088435374	TGTGCGAGACACCTCCGTGGCTCCAGTTCGTTTGACTACTGG	CARHLRGSSSFDYW	IGHV4-4	IGHD1-1	IGHJ4	8	21	27	30
2	0.006802721088435374	TGTGCGAGAGATCTTTCGGGCAGCACCTGGGCTGACTACTGG	CARDLSGSTWADYW	IGHV4-4	IGHD6-13	IGHJ4	17	19	29	32
2	0.006802721088435374	TGTTGTACCGCTTCGGGGGGGTGGAGATTTGACTCCTGG	CCTASGGWRFDSW	IGHV3-23	IGHD1-1	IGHJ4	2	3	9	27
2	0.006802721088435374	TGTGCGAGAAATCGAGGGTATGAAACGTTCGACTACTGG	CARNRGYETFDYW	IGHV3-11	IGHD3-10	IGHJ4	12	23	28	30
2	0.006802721088435374	TGTGCGGGAGGGCAGTACAAGGCTGACTATTGG	CAGGQYKADYW	IGHV3-21	IGHD2-8	IGHJ4	9	13	19	23
2	0.006802721088435374	TGTGCGAGAGAAGGTGGTGCCTTTGACTACTGG	CAREGGAFDYW	IGHV3-30	IGHD2-21	IGHJ4	10	12	18	20
2	0.006802721088435374	TGTGTCAAAGCGGGCTGGGTGTACTGG	CVKAGWVYW	IGHV3-11	IGHD6-19	IGHJ4	3	12	17	21
1	0.003401360544217687	TGTGCGAGAGGCCCCCCGCACCTATCAAAAAATTACGATTTTTGGAGTGGTTATTATCCTTCTACATACTACTTTGACTACTGG	CARGPPHLSKNYDFWSGYYPSTYYFDYW	IGHV1-8	IGHD3-3	IGHJ4	20	31	56	66
1	0.003401360544217687	TGTGCGGGAAGTGGGGGGACTTATGACAATCTCTTGACTGGTCACCGTGACCCAAAGGACCACTTTGACTTCTGG	CAGSGGTYDNLLTGHRDPKDHFDFW	IGHV4-31	IGHD3-9	IGHJ4	5	33	41	61
1	0.003401360544217687	TGTGCGAGAGATACCCCCTCAACGTATTACGATTTTTGGAGTGGTAGGGACTACTACTACGGTATGGACGTCTGG	CARDTPSTYYDFWSGRDYYYGMDVW	IGHV3-33	IGHD3-3	IGHJ6	11	21	44	49
1	0.003401360544217687	TGTGCGAGAGTCTACGGTTCGGGGAGTTATTATAACGTCGGGAGGAACTACTACGGTATGGACGTCTGG	CARVYGSGSYYNVGRNYYGMDVW	IGHV4-31	IGHD3-10	IGHJ6	9	11	37	46
1	0.003401360544217687	TGTGCGAGAGGGGCTGGATATTGTAGTAGTACCAGCTGCCATTACTACTACTACGGTATGGACGTCTGG	CARGAGYCSSTSCHYYYYGMDVW	IGHV1-8	IGHD2-2	IGHJ6	10	15	38	42
1	0.003401360544217687	TGTGCGAGAGATGGGGTAGAAGGTCGTGGATATAGTGGCTACGATTACGTGAGCTGGTTCGACCCCTGG	CARDGVEGRGYSGYDYVSWFDPW	IGHV4-31	IGHD5-12	IGHJ5	11	24	49	53
1	0.003401360544217687	TGTGCGAGAGAGACAGGATATTATGATTACATTTGGGGGAGTTATCGGCCGTACTACTTTGACTACTGG	CARETGYYDYIWGSYRPYYFDYW	IGHV4-31	IGHD3-16	IGHJ4	10	18	46	50
1	0.003401360544217687	TGTGCGGCAGATTTAGGGCAGCTCGTCCACCGATATTACTACTACTACTACGGTATGGACGTCTGG	CAADLGQLVHRYYYYYYGMDVW	IGHV1-58	IGHD6-6	IGHJ6	11	17	27	32
1	0.003401360544217687	TGTGCGGGCGCATATTACTCTCGTAGTAATGGTAATTTCGGGATTGAGGGCCCTGCCGACTACTGG	CAGAYYSRSNGNFGIEGPADYW	IGHV3-48	IGHD3-22	IGHJ4	5	12	29	57
1	0.003401360544217687	TGTGCGAGACTCCCCGCGAATTACTATGATAGTAGTGGTTATAAATTAAAGATGTTAGACTACTGG	CARLPANYYDSSGYKLKMLDYW	IGHV5-10-1	IGHD3-22	IGHJ4	9	19	41	57
1	0.003401360544217687	TGTGCGAGAGTAGGTAGGGGATTTATGGTTCGGGGAGTTATTCCCCGGTACTACTTTGACTACTGG	CARVGRGFMVRGVIPRYYFDYW	IGHV4-31	IGHD3-10	IGHJ4	9	23	41	47
1	0.003401360544217687	TGTGCGAGAGAGCACGTGTCCTCTGCAGGCAATTTTAATAACTCCCCTAAGGACTCAGACTATTGG	CAREHVSSAGNFNNSPKDSDYW	IGHV3-21	IGHD3-10	IGHJ4	10	35	46	57
1	0.003401360544217687	TGTGCGAGGGTCGAGGTGGACGATTACCTCAGGGGGCAGTCCCGATACTACTTTGACTACTGG	CARVEVDDYLRGQSRYYFDYW	IGHV3-74	IGHD5-12	IGHJ4	4	19	26	45
1	0.003401360544217687	TGTGCGAGAGTCCACCACGAGGACGATTTTTGGAGTGTTTATTATAGACTCTTCGACTACTGG	CARVHHEDDFWSVYYRLFDYW	IGHV4-31	IGHD3-3	IGHJ4	9	22	45	50
1	0.003401360544217687	TGTGCGAGAGTGCCCCTCTATGATAGTAGTGGTTATTACTACTTTGAATACTTCCAGCACTGG	CARVPLYDSSGYYYFEYFQHW	IGHV4-4	IGHD3-22	IGHJ1	9	17	41	44
1	0.003401360544217687	TGTGCGAGAGATGCCGGATATTGTAGTGGTGAAAGCTGCTACTACTACGGTATGGACGTCTGG	CARDAGYCSGESCYYYGMDVW	IGHV3-30	IGHD2-15	IGHJ6	11	15	37	38
1	0.003401360544217687	TGTGCGAGAGATAAGTTCAAAGTGGGAACTACTCCGGGGGGCGGCCCTCTTTGGTCGAACTGG	CARDKFKVGTTPGGGPLWSNW	IGHV4-31	IGHD1-26	IGHJ4	11	20	32	58
1	0.003401360544217687	TGTACCACAGATCTTTACGGTGGGAACGTGGATACAGCTATGGAGGGTTACTTTGACTACTGG	CTTDLYGGNVDTAMEGYFDYW	IGHV3-15	IGHD5-18	IGHJ4	13	25	42	48
1	0.003401360544217687	TGTGCGGGGCCCCCGCTCCATAGCAGTGGCTGGTACGCCGGCGGCGGTATGGACGTCTGG	CAGPPLHSSGWYAGGGMDVW	IGHV1-58	IGHD6-19	IGHJ6	6	19	36	48
1	0.003401360544217687	TGTGCGAGGTTAGATGGTATAGCAGCAGCTGGTACGGAGGTCTTGTACTTCCAGCACTGG	CARLDGIAAAGTEVLYFQHW	IGHV1-18	IGHD6-13	IGHJ1	7	15	35	45
1	0.003401360544217687	TGTGCGAGACAGGCAGGCTACCATGACGGTGGTGGTCATAAGGGGGGGTTTGACTCTTGG	CARQAGYHDGGGHKGGFDSW	IGHV4-39	IGHD2-15	IGHJ4	10	28	35	48
1	0.003401360544217687	TGTGCGAGAGGCTCCCAGCTATGGTTCCCCTCCCTAGCTAACTACGGTATGGACGTCTGG	CARGSQLWFPSLANYGMDVW	IGHV4-34	IGHD5-18	IGHJ6	11	15	25	48
1	0.003401360544217687	TGTGCGAGAGGGCGATACGATGTTTTGAGTGGTTATAGACCCTACACTATGGATGTCTGG	CARGRYDVLSGYRPYTMDVW	IGHV4-4	IGHD3-3	IGHJ6	9	15	35	48
1	0.003401360544217687	TGTGCGAGAGGGCATGCATCTGGGGGACCTCTCGCCTCAGCCTCTACTCCTGACTACTGG	CARGHASGGPLASASTPDYW	IGHV4-34	IGHD2-15	IGHJ4	10	43	49	50
1	0.003401360544217687	TGTGCGAGAGATCTAGACCCCCTTCGAACCATTTGGTCAGAAGGGGCTTTTGATGTCTGG	CARDLDPLRTIWSEGAFDVW	IGHV3-23	IGHD3-10	IGHJ3	13	24	31	45
1	0.003401360544217687	TGTGCGAGAGATCGTTGTAGTAGTACCAGCTGCTATGGGAGCTGGTACTTCGATCTCTGG	CARDRCSSTSCYGSWYFDLW	IGHV4-31	IGHD2-2	IGHJ2	12	14	36	41
1	0.003401360544217687	TGTGCGAGAGATCACACCTCCCGCCTCATGATAGCAGTGGCTGACTCTTTTGACTACTGG	CARDHTSRLMIAVADSFDYW	IGHV3-30	IGHD6-19	IGHJ4	12	30	42	48
1	0.003401360544217687	TGTGCGAACCATTACTATGGTTCAGGGAGTTATTATTATGACAACTGGTTCGACCCCTGG	CANHYYGSGSYYYDNWFDPW	IGHV1-46	IGHD3-10	IGHJ5	6	10	35	40
1	0.003401360544217687	TGTGCAACAGTCCCTCCGTATAGCAGCAGCTGGTACAAAGGCGAGACTTTTGACTACTGG	CATVPPYSSSWYKGETFDYW	IGHV1-24	IGHD6-13	IGHJ4	9	17	35	48
1	0.003401360544217687	TGTGCAAAGGGAACACCGGGTTCGGGGTCTTACCTCTACTACGTCGGTATGGACGTCTGG	CAKGTPGSGSYLYYVGMDVW	IGHV3-9	IGHD1-26	IGHJ6	7	35	43	48
1	0.003401360544217687	TGTGTGAAGGATCCTGAATGCAGAACTACCGACTGCTTTCGTGCTTATGATCTCTGG	CVKDPECRTTDCFRAYDLW	IGHV3-60	IGHD1-7	IGHJ3	12	22	28	41
1	0.003401360544217687	TGTGCGCGAGGACATTTTAACTGGTTTTTAGGTTTATACAATTGGTTCGACCCCTGG	CARGHFNWFLGLYNWFDPW	IGHV5-10-1	IGHD3-9	IGHJ5	5	13	29	36
1	0.003401360544217687	TGTGCGAGCCATGGGGGAAGCAGTGGCTGGTACTTTCCGCCTAAATTTGACTACTGG	CASHGGSSGWYFPPKFDYW	IGHV1-18	IGHD6-19	IGHJ4	7	18	32	45
1	0.003401360544217687	TGTGCGAGCGGGGAGTTATTATGGATGGGTATCGCGAACCACAAATTTGACTACTGG	CASGELLWMGIANHKFDYW	IGHV3-48	IGHD3-10	IGHJ4	7	8	21	45
1	0.003401360544217687	TGTGCGAGGGCGTTTTACGATTACTATGATAGTACCCTTGATGCTTTTGATATCTGG	CARAFYDYYDSTLDAFDIW	IGHV4-39	IGHD3-22	IGHJ3	7	19	33	38
1	0.003401360544217687	TGTGCGAGGGGAGGCGTAGCAGTGACTGGTTCCACTGAACCCGGTTTGGGCGTCTGG	CARGGVAVTGSTEPGLGVW	IGHV1-18	IGHD6-19	IGHJ6	7	16	29	46
1	0.003401360544217687	TGTGCGAGAGTCCCCGATATTTTGACTGGTTATTATTCGTACTACTTTGACTACTGG	CARVPDILTGYYSYYFDYW	IGHV3-21	IGHD3-9	IGHJ4	9	14	35	38
1	0.003401360544217687	TGTGCGAGAGTCCCGTTCTACTATGGTTCGGGGAGTCCGGATGCTTTTGATATCTGG	CARVPFYYGSGSPDAFDIW	IGHV4-34	IGHD3-10	IGHJ3	9	18	35	39
1	0.003401360544217687	TGTGCGAGAGCGATCGAAGACCCCTATTACTACTACTACTACGGTATGGACGTCTGG	CARAIEDPYYYYYYGMDVW	IGHV1-46	.	IGHJ6	9	-1	-1	24
1	0.003401360544217687	TGTGCGAGAGATTTCGTAGGGGATACTGGGAGTTACTACTTCCGCTATGACTACTGG	CARDFVGDTGSYYFRYDYW	IGHV3-30	IGHD1-26	IGHJ4	11	22	38	47
1	0.003401360544217687	TGTGCGAGAGATTGGGGGGTTCAGGGAGTTAAAATGGGTCGGTACTTTGACTACTGG	CARDWGVQGVKMGRYFDYW	IGHV4-31	IGHD3-10	IGHJ4	11	17	30	42
1	0.003401360544217687	TGTGCGAGAGATCGGCAGATAGTGGGAGCCACACCCCTCTACTACTTTGACTACTGG	CARDRQIVGATPLYYFDYW	IGHV1-46	IGHD1-26	IGHJ4	12	18	28	39
1	0.003401360544217687	TGTGCGAGAGATGCCACCCAGCGGGATAACCGGGAACAATGGGACTTTGACTACTGG	CARDATQRDNREQWDFDYW	IGHV3-33	IGHD1-14	IGHJ4	11	21	32	43
1	0.003401360544217687	TGTGCGAGAGACGCCACCCAGCGGGATAACCGGGAACAATGGAACTTTGACTACTGG	CARDATQRDNREQWNFDYW	IGHV3-30	IGHD1-14	IGHJ4	10	21	32	43
1	0.003401360544217687	TGTGCGAGAGAGGGTTACTATGATAGTAGTAGAATAGGCGCCTACTTTGACTACTGG	CAREGYYDSSRIGAYFDYW	IGHV3-30	IGHD3-22	IGHJ4	10	14	29	41
1	0.003401360544217687	TGTGCGAGAGAAGTCGCAGCAGGTGGCGACTATTATTTCTTTGGTATGGACGTCTGG	CAREVAAGGDYYFFGMDVW	IGHV1-18	IGHD6-13	IGHJ6	10	15	25	45
1	0.003401360544217687	TGTGCGAAATGGGATTGTACTGATACCAGCTGCTATCAGGTCCTGCATGACTACTGG	CAKWDCTDTSCYQVLHDYW	IGHV3-23	IGHD2-2	IGHJ4	8	13	35	47
1	0.003401360544217687	TGTGCGAAACTACGAGGACGATTTTTGGAGTGGGCCCTTGATGCTTTTGATATCTGG	CAKLRGRFLEWALDAFDIW	IGHV3-33	IGHD3-3	IGHJ3	6	17	32	38
1	0.003401360544217687	TGTGCGAAAGGTAGGAGCAGCAGCTGGCCCGAACAGAACAACTGGTTCGACCCCTGG	CAKGRSSSWPEQNNWFDPW	IGHV3-23	IGHD6-13	IGHJ5	9	15	26	37
1	0.003401360544217687	TGTGCAAAAGATGCAAGCCCCCAACTCTCTACAGCTATGGCTCCCCTTGACTACTGG	CAKDASPQLSTAMAPLDYW	IGHV3-9	IGHD5-18	IGHJ4	11	29	39	46
1	0.003401360544217687	TGTATCACAGATTTTCCCCTCCCGGAGTTGATGGTTCAGGGAGTTACTATACACTGG	CITDFPLPELMVQGVTIHW	IGHV3-15	IGHD3-10	IGHJ4	11	30	50	52
1	0.003401360544217687	TGTACCACAGATCATTGTAGTAGTCTCAGCTGCCTTCAATTCATGAGTGACTACTGG	CTTDHCSSLSCLQFMSDYW	IGHV3-15	IGHD2-2	IGHJ4	12	13	32	47
1	0.003401360544217687	TGTGTGAAAGATCAGGAGCCAAGCAGCTCGCCCGGGGGCTGGTTCGACCCCTGG	CVKDQEPSSSPGGWFDPW	IGHV3-60	IGHD6-6	IGHJ5	12	21	34	38
1	0.003401360544217687	TGTGCTCGAGAGGGGAGAGTGGCTACAAAGCTTCAAAATTCTTTTGATTTCTGG	CAREGRVATKLQNSFDFW	IGHV3-11	IGHD5-12	IGHJ3	4	17	25	26
1	0.003401360544217687	TGTGCGATCCTTGGGACATATACCGGCTCGCCCGTGCCCAGTCTTGACTATTGG	CAILGTYTGSPVPSLDYW	IGHV1-18	IGHD1-20	IGHJ4	6	18	25	43
1	0.003401360544217687	TGTGCGAGGGCACCGGGTATAGCAGCAGCTGGTAGTTATGCTTTTGATATCTGG	CARAPGIAAAGSYAFDIW	IGHV4-4	IGHD6-13	IGHJ3	7	12	33	37
1	0.003401360544217687	TGTGCGAGACAGTCCGACCGTGGGGGCAGCTCACGTGGCCACTTTGACTACTGG	CARQSDRGGSSRGHFDYW	IGHV4-4	IGHD1-14	IGHJ4	8	31	37	40
1	0.003401360544217687	TGTGCGAGAGCAATCTCCCAAAAATACGGGAACTACGGGGAGGTTGACTACTGG	CARAISQKYGNYGEVDYW	IGHV4-31	IGHD1-7	IGHJ4	9	28	36	43
1	0.003401360544217687	TGTGCGAGAGGCCCGTCTGACTGGAACTACGGGGGGGAGGACTTTGACTACTGG	CARGPSDWNYGGEDFDYW	IGHV4-34	IGHD1-7	IGHJ4	12	19	30	40
1	0.003401360544217687	TGTGCGAGAGATCCGGTTACCCTCTATGATAGTAGTGGTTATTCTGACTACTGG	CARDPVTLYDSSGYSDYW	IGHV3-53	IGHD3-22	IGHJ4	12	23	42	44
1	0.003401360544217687	TGTGCGAGAGATGGGGGCGGTGGGAGTCGCAATCCGCACGCTTTTGATGTATGG	CARDGGGGSRNPHAFDVW	IGHV4-31	IGHD1-26	IGHJ3	11	19	25	39
1	0.003401360544217687	TGTGCGAGAGAGTGGGATAGTAGTGGTTACTACTACCCCCGCTTTGACTACTGG	CAREWDSSGYYYPRFDYW	IGHV3-11	IGHD3-22	IGHJ4	10	15	35	41
1	0.003401360544217687	TGTGCGAGAGAGGCTGTAGTAGTACCAGCTGCTATGGGATGGTTCGACCCCTGG	CAREAVVVPAAMGWFDPW	IGHV4-28	IGHD2-2	IGHJ5	8	14	35	39
1	0.003401360544217687	TGTGCGAGAGAAGGCAGAACAGCTGGAGGGGAAGAAGTCTGGTTCGACCCCTGG	CAREGRTAGGEEVWFDPW	IGHV4-4	IGHD2-2	IGHJ5	10	12	25	38
1	0.003401360544217687	TGTGCGAGAACGTATTACGATATTTTGACTGGCCGACCCCCCTTTGACTACTGG	CARTYYDILTGRPPFDYW	IGHV5-10-1	IGHD3-9	IGHJ4	8	9	31	41
1	0.003401360544217687	TGTGCGAAACCCTTACAGTCCGACTATACCAGCTCGTACTACTTTGACTACTGG	CAKPLQSDYTSSYYFDYW	IGHV3-23	IGHD1-26	IGHJ4	8	18	29	35
1	0.003401360544217687	TGTGCAAGAGATAACTTTTGGAGTGGTTACCCCGATTACTACTTTGACTATTGG	CARDNFWSGYPDYYFDYW	IGHV3-13	IGHD3-3	IGHJ4	11	15	28	36
1	0.003401360544217687	TGTACGAGAGAGATAGGCGGTGACTACGTTGCCTGGGGGGGCTTTGACTTCTGG	CTREIGGDYVAWGGFDFW	IGHV3-30	IGHD4-17	IGHJ4	10	17	28	41
1	0.003401360544217687	TGTACAAAAGGGGGAAGAGGCGGCACTACACCGGTGACTACGATGTGGTCCTGG	CTKGGRGGTTPVTTMWSW	IGHV3-13	IGHD4-17	IGHJ5	6	31	41	49
1	0.003401360544217687	TGTGTGAGCGATTGGGGTAGTGCTTTGTACCCCCAGTCCTTCCAACACTGG	CVSDWGSALYPQSFQHW	IGHV3-35	IGHD1-1	IGHJ1	7	24	30	38
1	0.003401360544217687	TGTGCGACAACTGAATATAACGGTGACGTCTTCGGGTACTTCGATCTCTGG	CATTEYNGDVFGYFDLW	IGHV1-46	IGHD4-17	IGHJ2	6	19	26	34
1	0.003401360544217687	TGTGCGAGTGACATAGCAGCAGCTGGTACAGAGAACTGGTTCGACCCCTGG	CASDIAAAGTENWFDPW	IGHV4-31	IGHD6-13	IGHJ5	7	12	28	33
1	0.003401360544217687	TGTGCGAGGGTGCGCTTCGGGACTGGGGTCAATGATGCTTTTGATATCTGG	CARVRFGTGVNDAFDIW	IGHV4-59	IGHD7-27	IGHJ3	7	21	27	31
1	0.003401360544217687	TGTGCGAGATTTTGTGGTAGTGGAGAGTGTTATTGGGCTTTTGACATCTGG	CARFCGSGECYWAFDIW	IGHV1-18	IGHD2-21	IGHJ3	8	11	21	36
1	0.003401360544217687	TGTGCGAGATCCCCCGCTTCTCCCACTACGGTGACACTTATGGACGTCTGG	CARSPASPTTVTLMDVW	IGHV1-46	IGHD4-17	IGHJ6	8	24	34	39
1	0.003401360544217687	TGTGCGAGACTCAAGGGGGATACGGTGGTAAGGTTTCGCTTCGATTTCTGG	CARLKGDTVVRFRFDFW	IGHV5-10-1	IGHD4-23	IGHJ2	9	20	30	38
1	0.003401360544217687	TGTGCGAGACCGGGTGAAATCCAGGGGACTTACTACGGTATGGACGTCTGG	CARPGEIQGTYYGMDVW	IGHV5-10-1	IGHD3-22	IGHJ6	9	29	36	39
1	0.003401360544217687	TGTGCGAGACGCACCTTAGATAGTGCCCAAATTTGCGGTATGGACGTCTGG	CARRTLDSAQICGMDVW	IGHV5-10-1	IGHD1-26	IGHJ6	9	19	24	39
1	0.003401360544217687	TGTGCGAGACGGGCAGATTGTGGTGGTGATTGCAACTACTTTGACTACTGG	CARRADCGGDCNYFDYW	IGHV4-31	IGHD2-21	IGHJ4	8	12	32	34
1	0.003401360544217687	TGTGCGAGACAGGGGGGATGGAACTACTACTACTACGGTATGGACGTCTGG	CARQGGWNYYYYGMDVW	IGHV5-10-1	IGHD3-16	IGHJ6	10	12	17	22
1	0.003401360544217687	TGTGCGAGAGCGGCGCCTGAGTGGGAGCTAAAGTCCTACTTTGACTACTGG	CARAAPEWELKSYFDYW	IGHV1-46	IGHD1-26	IGHJ4	9	19	29	31
1	0.003401360544217687	TGTGCGAGAGGTCCGGCAGGGCGTGGTCTTTGGAGTGGTCCGTACGACTGG	CARGPAGRGLWSGPYDW	IGHV4-59	IGHD3-3	IGHJ4	9	28	38	46
1	0.003401360544217687	TGTGCGAGAGGCCGAGAGCAGCAGCTGGTAGGAGGCTGGTTCGACCCCTGG	CARGREQQLVGGWFDPW	IGHV4-34	IGHD6-13	IGHJ5	12	16	29	35
1	0.003401360544217687	TGTGCGAGAGGGGGGTGTTTTGGTGGTACCTGCTTCTTGTTTGACTACTGG	CARGGCFGGTCFLFDYW	IGHV4-4	IGHD2-15	IGHJ4	9	20	33	39
1	0.003401360544217687	TGTGCGAGAGGGATTCAGTATAGTAGTAACAGAGGGTCATTCGACCCCTGG	CARGIQYSSNRGSFDPW	IGHV1-8	IGHD2-2	IGHJ5	10	20	31	39
1	0.003401360544217687	TGTGCGAGAGATTATAGCAGCAGCTGGTACGTCGGGGAGTTTGACTACTGG	CARDYSSSWYVGEFDYW	IGHV4-59	IGHD6-13	IGHJ4	11	12	31	39
1	0.003401360544217687	TGTGCGAGAGATCGAGGGGGGCTTGTGGACACGGGCGCTTTGGACGTCTGG	CARDRGGLVDTGALDVW	IGHV1-69D	IGHD2-21	IGHJ6	12	22	27	40
1	0.003401360544217687	TGTGCGAGAGATGTCTACAGGAGTGGGAGCTACAAAAAGCATGACTACTGG	CARDVYRSGSYKKHDYW	IGHV3-53	IGHD1-26	IGHJ4	15	21	32	41
1	0.003401360544217687	TGTGCGAGAGATGCTACCTATTACTACTACTACTACGGTATGGACGTCTGG	CARDATYYYYYYGMDVW	IGHV4-31	IGHD2-15	IGHJ6	11	12	17	18
1	0.003401360544217687	TGTGCGAAAGATCGAGTGAGCCCCCGGGGCTATGATGCTTTTGATATCTGG	CAKDRVSPRGYDAFDIW	IGHV3-23	IGHD6-13	IGHJ3	12	22	27	31
1	0.003401360544217687	TGTGCGAAAGAGACCCCCTGGGGCAGCACCTGGACCGGGATGGACGTCTGG	CAKETPWGSTWTGMDVW	IGHV3-23	IGHD6-13	IGHJ6	10	22	32	39
1	0.003401360544217687	TGTGCGAAAGAGAAGCAGCAGCTGGCAACACCGGGGGCTTTTGATATCTGG	CAKEKQQLATPGAFDIW	IGHV3-23	IGHD6-13	IGHJ3	10	13	24	36
1	0.003401360544217687	TGTGCAACAGAGCCCAATTACTATGATAGTAGTGGTTATTACAGCTACTGG	CATEPNYYDSSGYYSYW	IGHV1-24	IGHD3-22	IGHJ4	10	16	41	44
1	0.003401360544217687	TGCGCGGGCGGTGGATTTAATGCCTACGAAATGGGCCGGGGGGGATACTGG	CAGGGFNAYEMGRGGYW	IGHV1-2	IGHD5-12	IGHJ4	5	10	28	45
1	0.003401360544217687	TGTGCCAAAGGGGCTAATATAGAACACCCTTACCACTTTGAAAACTGG	CAKGANIEHPYHFENW	IGHV3-11	IGHD5-12	IGHJ4	4	16	21	30
1	0.003401360544217687	TGTGCGACCACCCTAACGGATACAGCTATGGCAGAGGCAGACTACTGG	CATTLTDTAMAEADYW	IGHV4-31	IGHD5-18	IGHJ4	6	17	30	39
1	0.003401360544217687	TGTGCGAGCCAGCAATGGTGGCTAACACGGTACTACTTTGACTACTGG	CASQQWWLTRYYFDYW	IGHV1-18	IGHD2-8	IGHJ4	7	13	19	29
1	0.003401360544217687	TGTGCGAGGCAAGAGCACGAGTATAGCAGCTCGTTTTTTGACTACTGG	CARQEHEYSSSFFDYW	IGHV3-30	IGHD6-6	IGHJ4	7	17	33	36
1	0.003401360544217687	TGTGCGAGATCCCTTATGACTACGGTGACCCACGGGTTTGACTACTGG	CARSLMTTVTHGFDYW	IGHV3-38	IGHD4-17	IGHJ4	9	15	28	36
1	0.003401360544217687	TGTGCGAGACATCTGGACAGTGGCTGGTCCCTGTCACTTGGCTACTGG	CARHLDSGWSLSLGYW	IGHV1-69	IGHD6-19	IGHJ4	13	17	27	37
1	0.003401360544217687	TGTGCGAGAGTTCAGTACAGTGGGACCAAGAGCTGGTTCGACCCCTGG	CARVQYSGTKSWFDPW	IGHV4-4	IGHD1-26	IGHJ5	9	14	24	32
1	0.003401360544217687	TGTGCGAGAGTCGATGTCCAGGACTACTACTACGGTATGGACGTCTGG	CARVDVQDYYYGMDVW	IGHV3-13	IGHD1-1	IGHJ6	9	16	20	22
1	0.003401360544217687	TGTGCGAGAGTAAACAGTGGCTGGTTGCCCTACTACTTTGACTACTGG	CARVNSGWLPYYFDYW	IGHV4-34	IGHD6-19	IGHJ4	9	14	24	30
1	0.003401360544217687	TGTGCGAGAGGTCCGGGCAGCAGCTGGTACGGGGCCATTGACTACTGG	CARGPGSSWYGAIDYW	IGHV4-31	IGHD6-13	IGHJ4	9	16	30	37
1	0.003401360544217687	TGTGCGAGAGGCTATTGTGGTGGTGATTGCCCACCATTTGACTACTGG	CARGYCGGDCPPFDYW	IGHV4-34	IGHD2-21	IGHJ4	11	12	29	36
1	0.003401360544217687	TGTGCGAGAGGCTATTGTAGTGGTGGTAGCTGCGAGTTTGACTACTGG	CARGYCSGGSCEFDYW	IGHV1-8	IGHD2-15	IGHJ4	11	12	32	36
1	0.003401360544217687	TGTGCGAGAGGATATTGTAGTGGTGGTAGATGCTTCTTTGACTACTGG	CARGYCSGGRCFFDYW	IGHV3-30	IGHD2-15	IGHJ4	9	10	33	35
1	0.003401360544217687	TGTGCGAGAGATTTCGTTAAGGGAGCACCTGACTACCTTGACTATTGG	CARDFVKGAPDYLDYW	IGHV3-30	IGHD1-26	IGHJ4	11	20	25	31
1	0.003401360544217687	TGTGCGAGAGATCCAATCCCACTGGTTGGCCACGGACCTGACTACTGG	CARDPIPLVGHGPDYW	IGHV4-31	IGHD1-26	IGHJ4	12	16	22	38
1	0.003401360544217687	TGTGCGAGAGACCACTATTTCGATAGTAGTGGTTACAGTGACTACTGG	CARDHYFDSSGYSDYW	IGHV1-67	IGHD3-22	IGHJ4	10	21	34	38
1	0.003401360544217687	TGTGCGAGAGACGGAAACCGCTACGGTGACTACGCAATTGACTACTGG	CARDGNRYGDYAIDYW	IGHV4-31	IGHD4-17	IGHJ4	10	20	33	37
1	0.003401360544217687	TGTGCGAAGCATTCGACTTACCATGATACTAGTGGGTATCTAAACTGG	CAKHSTYHDTSGYLNW	IGHV3-23	IGHD3-22	IGHJ1	7	17	38	43
1	0.003401360544217687	TGTGCGAAATTCTTTCTTTCGGGGAGTTTTTATCATTTTGACTACTGG	CAKFFLSGSFYHFDYW	IGHV3-23	IGHD3-10	IGHJ4	8	17	32	36
1	0.003401360544217687	TGTGCGAAACGGTCATCCGAAATTACTGGTTTTCTGTTTGACTACTGG	CAKRSSEITGFLFDYW	IGHV3-23	IGHD3-9	IGHJ4	8	24	30	36
1	0.003401360544217687	TGTGCGAAACAGGCCCGGGGCTATAGCAGCAGCTGGACTGACTACTGG	CAKQARGYSSSWTDYW	IGHV3-23	IGHD6-13	IGHJ4	8	21	35	38
1	0.003401360544217687	TGTGCGAAAGGAGCAGCAGTGGCTGGCCGGGACTGGTTCGACCCCTGG	CAKGAAVAGRDWFDPW	IGHV3-23	IGHD6-19	IGHJ5	9	14	25	31
1	0.003401360544217687	TGTGCGAAAGATAGGGGAGAATATTTTGACTGGTCCTATGACTACTGG	CAKDRGEYFDWSYDYW	IGHV3-23	IGHD3-9	IGHJ4	11	20	33	38
1	0.003401360544217687	TGTGCGAAAGACCACGGTGACTACGTTTACAACTGGTTCGACTCCTGG	CAKDHGDYVYNWFDSW	IGHV3-23	IGHD4-17	IGHJ5	10	13	25	27
1	0.003401360544217687	TGTGCACACTCTACGGTGACTAGAGAAACAAACTGGTTCGACCCCTGG	CAHSTVTRETNWFDPW	IGHV2-5	IGHD4-17	IGHJ5	8	10	21	30
1	0.003401360544217687	TGTGCACACACTAAGGCCCCGCAGTGGCTGGTAGCTTTTGATATCTGG	CAHTKAPQWLVAFDIW	IGHV2-5	IGHD6-19	IGHJ3	9	20	32	33
1	0.003401360544217687	TGTGCAAAGGATCATTACTATGATAGTAGTGGTTATCTTGACTACTGG	CAKDHYYDSSGYLDYW	IGHV3-9	IGHD3-22	IGHJ4	11	13	35	37
1	0.003401360544217687	TGTGCAAAAGATTATAGCACCAGCTTCAACGATGGCTTTGACTACTGG	CAKDYSTSFNDGFDYW	IGHV3-9	IGHD6-13	IGHJ4	11	12	24	35
1	0.003401360544217687	TGTACTAGAGATTTCGAAGCAGCAGCTGGTACCTTTCTTGACTACTGG	CTRDFEAAAGTFLDYW	IGHV3-49	IGHD6-13	IGHJ4	11	17	31	37
1	0.003401360544217687	TGCGCGAGAGATCGACGATTCGGGATAATCGCCGGGCTCGGCCCCTGG	CARDRRFGIIAGLGPW	IGHV4-4	IGHD3-10	IGHJ5	12	18	23	37
1	0.003401360544217687	TGTGTGAGAGATGGCTCCGGCAGGTGGGACAAGTTTGACCACTGG	CVRDGSGRWDKFDHW	IGHV1-2	IGHD1-26	IGHJ4	11	23	28	33
1	0.003401360544217687	TGTGTGAGAGATGGCGATAGTAACACCTGGCCTGCTGACTACTGG	CVRDGDSNTWPADYW	IGHV3-35	IGHD3-10	IGHJ4	8	16	22	35
1	0.003401360544217687	TGTGCGAGGGGCTATGGTTCGGGGAAGCGGTCTTTTGATATGTGG	CARGYGSGKRSFDMW	IGHV4-31	IGHD3-10	IGHJ3	7	11	24	31
1	0.003401360544217687	TGTGCGAGATGTCGACGTGGTGGTAGCTGCTACCTCTGGTACTGG	CARCRRGGSCYLWYW	IGHV3-48	IGHD2-15	IGHJ4	8	16	32	39
1	0.003401360544217687	TGTGCGAGACGCTTTGGCAGTGACTGGGGACAGATTGACTACTGG	CARRFGSDWGQIDYW	IGHV3-23	IGHD7-27	IGHJ4	6	22	29	34
1	0.003401360544217687	TGTGCGAGAGTTTATAGTGGCTACGGGCACAGTATGGACGTCTGG	CARVYSGYGHSMDVW	IGHV5-10-1	IGHD5-12	IGHJ6	8	12	24	33
1	0.003401360544217687	TGTGCGAGAGTCCTTAGCAGCAGCTGGTACGGTATGGACGTCTGG	CARVLSSSWYGMDVW	IGHV1-8	IGHD6-13	IGHJ6	13	14	30	33
1	0.003401360544217687	TGTGCGAGAGCCGGGGTGGGAGCTTATGATGCTTTTGATATCTGG	CARAGVGAYDAFDIW	IGHV3-7	IGHD1-26	IGHJ3	9	15	23	25
1	0.003401360544217687	TGTGCGAGAGGTCCTGGGGGCTGGAACGTTTTTATGGTGTACTGG	CARGPGGWNVFMVYW	IGHV1-8	IGHD1-1	IGHJ4	10	20	27	39
1	0.003401360544217687	TGTGCGAGAGATTTTTCGGTGGGAGCTACTACGTCGGGCTACTGG	CARDFSVGATTSGYW	IGHV1-18	IGHD1-26	IGHJ4	11	18	33	38
1	0.003401360544217687	TGTGCGAGAGATCCTTTGCCAGAGTTATCGCAAAGAGACTACTGG	CARDPLPELSQRDYW	IGHV4-31	IGHD3-16	IGHJ4	12	21	29	36
1	0.003401360544217687	TGTGCGAGAGATCGTCATGACTACGAATACTGGTTCGACTCCTGG	CARDRHDYEYWFDSW	IGHV3-11	IGHD4-17	IGHJ5	12	13	24	28
1	0.003401360544217687	TGTGCGAGAGACCTGACTTCGATGAGGGGAAAGTTTGACTTTTGG	CARDLTSMRGKFDFW	IGHV4-31	IGHD4-17	IGHJ4	10	13	24	33
1	0.003401360544217687	TGTGCGAGAGACCCCTCTGACGCTACTAACGACTTTGACTACTGG	CARDPSDATNDFDYW	IGHV1-69D	IGHD1-26	IGHJ4	10	21	27	31
1	0.003401360544217687	TGTGCGAGAACAGGCCCGTACCCACCAGCTGCTATCGGCTACTGG	CARTGPYPPAAIGYW	IGHV4-31	IGHD2-2	IGHJ4	8	23	34	38
1	0.003401360544217687	TGTTTGGCCTACCAGAGGATCTCCAACTGGTTCGACCCCTGG	CLAYQRISNWFDPW	IGHV3-30	IGHD2-15	IGHJ5	2	8	13	23
1	0.003401360544217687	TGTGCCGGCCAATATGATAGTAGGGGTTATTCGCCGTACTGG	CAGQYDSRGYSPYW	IGHV4-30-2	IGHD3-22	IGHJ4	5	12	30	36
1	0.003401360544217687	TGTGCGGTTTCGGCAGTTGTGATAAACTGGCTCGACCCCTGG	CAVSAVVINWLDPW	IGHV4-4	IGHD1-1	IGHJ5	5	13	19	24
1	0.003401360544217687	TGTGCGAGGCTGGCCCGCCAACAGGACTTCTTTGACTACTGG	CARLARQQDFFDYW	IGHV5-10-1	IGHD2-2	IGHJ4	7	8	12	25
1	0.003401360544217687	TGTGCGAGGGGCGATAGCAGTGGCGGACACGTGGACTACTGG	CARGDSSGGHVDYW	IGHV4-59	IGHD6-19	IGHJ4	7	13	23	33
1	0.003401360544217687	TGTGCGAGATCAAGCTGGGTACCAAGCTGGTTCGACCCCTGG	CARSSWVPSWFDPW	IGHV1-18	IGHD2-2	IGHJ5	8	12	17	26
1	0.003401360544217687	TGTGCGAGAGGGAATGGTAACTCTGGTTACTTTGACTACTGG	CARGNGNSGYFDYW	IGHV1-8	IGHD4-23	IGHJ4	10	14	22	27
1	0.003401360544217687	TGTGCGAGAGGGAAGACGATTGGAGACTGGTTCGACCCCTGG	CARGKTIGDWFDPW	IGHV1-8	IGHD3-3	IGHJ5	10	15	20	25
1	0.003401360544217687	TGTGCGAGAGGGAAGACGATTGGAGACTGGTTCGACCCCTGG	CARGKTIGDWFDPW	IGHV3-23	IGHD3-3	IGHJ5	6	15	20	25
1	0.003401360544217687	TGTGCGAGAGATTCCGGGAACCTCGCAGGCTTTGACTTCTGG	CARDSGNLAGFDFW	IGHV4-31	IGHD1-14	IGHJ4	11	16	21	29
1	0.003401360544217687	TGTGCGAGAGATCTTTCGGGCAGCACTTGGGCTGACTACTGG	CARDLSGSTWADYW	IGHV1-18	IGHD6-13	IGHJ4	17	19	24	32
1	0.003401360544217687	TGTGCGAGAGATCTTTCGGGCAGCACCTGGGCTGACTCCTGG	CARDLSGSTWADSW	IGHV4-31	IGHD6-13	IGHJ4	17	19	29	32
1	0.003401360544217687	TGTGCGAGAGATAGCAGCAGCTGGTACTGGTTCGACCCCTGG	CARDSSSWYWFDPW	IGHV3-33	IGHD6-13	IGHJ5	11	12	24	25
1	0.003401360544217687	TGTGCGAAGGGGGGGGTGGCAACTCGCCGGTTCGACCCCTGG	CAKGGVATRRFDPW	IGHV3-23	IGHD4-23	IGHJ5	7	14	24	28
1	0.003401360544217687	TGTGCGAAAGGGACCTCTAACAGGCACCAGGCTCTATACTGG	CAKGTSNRHQALYW	IGHV3-23	IGHD2-21	IGHJ4	9	20	28	36
1	0.003401360544217687	TGTGCAAGAGTCTTTCCCGCCGATGATCCTCGAGGGGCCTGG	CARVFPADDPRGAW	IGHV3-74	IGHD6-6	IGHJ5	9	28	33	37
1	0.003401360544217687	TGTACTGGAGGATTATCTGCTGGTACGCCGGAGGACTACTGG	CTGGLSAGTPEDYW	IGHV3-73	IGHD6-13	IGHJ4	5	18	26	33
1	0.003401360544217687	TGTGTGAGAGAATACGATATTTTGACTGGTATTTACTGG	CVREYDILTGIYW	IGHV1-46	IGHD3-9	IGHJ4	10	12	29	33
1	0.003401360544217687	TGTGCCCTCAGGGGGTGGCTAAGGGGGTTCGACCCCTGG	CALRGWLRGFDPW	IGHV4-34	IGHD5-12	IGHJ5	4	14	20	25
1	0.003401360544217687	TGTGCGAGGGATAGCAGTGGCTGCCCCCCTGACTACTGG	CARDSSGCPPDYW	IGHV3-21	IGHD6-19	IGHJ4	11	12	22	29
1	0.003401360544217687	TGTGCGAGAGTGAACGTCCAAAGGTACTTCCAGTACTGG	CARVNVQRYFQYW	IGHV4-4	IGHD3-3	IGHJ1	9	16	21	24
1	0.003401360544217687	TGTGCGAGAGGGGGGGACGCTGAATACTTCCAGCACTGG	CARGGDAEYFQHW	IGHV1-18	IGHD3-16	IGHJ1	9	11	16	17
1	0.003401360544217687	TGTGCGAGAGATCTTCGGGATATGGTTACTGACTACTGG	CARDLRDMVTDYW	IGHV4-31	IGHD5-18	IGHJ4	13	20	28	29
1	0.003401360544217687	TGTGCGAGAGAGCCAGGTTTTGGTTACTTTGACGACTGG	CAREPGFGYFDDW	IGHV3-30	IGHD3-3	IGHJ4	10	17	22	24
1	0.003401360544217687	TGTGCGAAAGACTTTCCCGGACCGGAGGTGATCTACTGG	CAKDFPGPEVIYW	IGHV3-23	IGHD2-15	IGHJ4	15	21	26	32
1	0.003401360544217687	TGTGCAAGAGATAAATACAGCTATGGTTGGGACTACTGG	CARDKYSYGWDYW	IGHV3-13	IGHD5-18	IGHJ4	11	14	27	30
1	0.003401360544217687	TGTACTAGAGGGTGGAGGATACCTGCTTTCGATGTCTGG	CTRGWRIPAFDVW	IGHV3-23	IGHD2-15	IGHJ3	2	15	20	23
1	0.003401360544217687	TGTGCTACAACGGGCGGGGCGGCCCTTGACTACTGG	CATTGGAALDYW	IGHV3-72	IGHD3-10	IGHJ4	6	14	18	25
1	0.003401360544217687	TGTGCGCCCTCAAAGGCCTACTACTTTGACTACTGG	CAPSKAYYFDYW	IGHV3-47	IGHD3-9	IGHJ4	4	9	13	18
1	0.003401360544217687	TGTGCGATGCGGCGCGACAGCTGGTTCGACCCCTGG	CAMRRDSWFDPW	IGHV3-23	IGHD6-25	IGHJ5	6	8	12	16
1	0.003401360544217687	TGTGCGACAAAGGATGGGAGCTGGTTCGACCCCTGG	CATKDGSWFDPW	IGHV4-59	IGHD1-26	IGHJ5	6	14	19	20
1	0.003401360544217687	TGTGCGAGGGGCCGGTCGGATGCTTTTGATCTGTGG	CARGRSDAFDLW	IGHV3-21	IGHD1-20	IGHJ3	7	11	15	18
1	0.003401360544217687	TGTGCGAGGGGACTACCGACGAGGATTGACTACTGG	CARGLPTRIDYW	IGHV1-18	IGHD4-11	IGHJ4	7	10	15	25
1	0.003401360544217687	TGTGCGAGAGCGCGTGGGAGTTATGTTGACCACTGG	CARARGSYVDHW	IGHV5-10-1	IGHD3-10	IGHJ4	8	15	23	25
1	0.003401360544217687	TGTGCGAGAGAAGTATCTCGGGCCTTTGATATCTGG	CAREVSRAFDIW	IGHV3-11	IGHD3-10	IGHJ3	10	17	21	24
1	0.003401360544217687	TGTGCACAGAGACGGCCCTCTTCTGATATCTCTTGC	CAQRRPSSDISC	IGHV2-5	IGHD5-24	IGHJ4	13	27	32	36
1	0.003401360544217687	TGTGGAAAAGATTTGCGTGGTTCCATTGACTATTGG	CGKDLRGSIDYW	IGHV3-9	IGHD1-14	IGHJ4	11	15	23	25
1	0.003401360544217687	TGTGCGAAGGGTGCGGCCGGTATGGACGTCTGG	CAKGAAGMDVW	IGHV3-23	IGHD1-20	IGHJ6	7	16	20	21
1	0.003401360544217687	TGTGCAGCAGCTGTAGGTTGGTTCGACCCCTGG	CAAAVGWFDPW	IGHV4-34	IGHD2-2	IGHJ5	4	5	12	18
1	0.003401360544217687	TGTGCAGGAGAGTTTCAGGCCGTTGACTACTGG	CAGEFQAVDYW	IGHV6-1	.	IGHJ4	10	-1	-1	22
1	0.003401360544217687	TGTACCACAGACTGGGAGCCGTTTGACTACTGG	CTTDWEPFDYW	IGHV3-15	IGHD1-26	IGHJ4	10	12	18	21
1	0.003401360544217687	TGTGCGGCCGGTTACTACTTTGACTTCTGG	CAAGYYFDFW	IGHV4-34	IGHD1-20	IGHJ4	5	7	11	12
1	0.003401360544217687	TGTGCGAGACTCCACGGTATGGACGTCTGG	CARLHGMDVW	IGHV4-39	IGHD5-12	IGHJ6	9	10	15	18
1	0.003401360544217687	TGTAACAGTGACTACAATTCCGGCTACTGG	CNSDYNSGYW	IGHV3-54	IGHD2-21	IGHJ4	3	7	22	23
1	0.003401360544217687	TGTACCTGGGAGGACTTTGACTACTGG	CTWEDFDYW	IGHV3-15	IGHD1-26	IGHJ4	5	6	11	13
