# Supplementary material for: Biomarkers and Immune Repertoire Metrics Identified by Peripheral Blood Transcriptomic Sequencing Reveal the Pathogenesis of COVID-19
Source: Front Immunol. 2021 Aug 24;12:677025. doi: 10.3389/fimmu.2021.677025 (PMC8421539; doi:10.3389/fimmu.2021.677025)
Supplement: Supplementary file 1 [file DataSheet_1.zip › TCR_BCR/IGH/convert.20S039635A.clonotypes.IGH.txt]

count	freq	cdr3nt	cdr3aa	v	d	j	VEnd	DStart	DEnd	JStart
2	0.02197802197802198	TGTGCGAGAGGGCCCGAGGCATATTGTGGTGGTGACTGCCGACTCCCTGAATACTTCCACCACTGG	CARGPEAYCGGDCRLPEYFHHW	IGHV1-46	IGHD2-21	IGHJ1	9	18	38	46
2	0.02197802197802198	TGTGCGAGCCGTGGGGGTTACGATTTTTGGAGTGCGAAGGACTACTTTGACTACTGG	CASRGGYDFWSAKDYFDYW	IGHV3-21	IGHD3-3	IGHJ4	7	17	33	40
2	0.02197802197802198	TGTGCGAAAGGTCGTAGAGATGGCTACAATTACCCCTACTTTGACTCCTGG	CAKGRRDGYNYPYFDSW	IGHV3-23	IGHD5-24	IGHJ4	9	12	32	35
2	0.02197802197802198	TGTGCGAGAGTGGAGGACGACGGTGAATACTTCCAGCTCTGG	CARVEDDGEYFQLW	IGHV3-23	IGHD1-20	IGHJ1	6	16	21	23
2	0.02197802197802198	TGTGCGAGAGGGAATGGAGCTATGGCTGCCCATGACTTCTGG	CARGNGAMAAHDFW	IGHV3-21	IGHD5-18	IGHJ4	9	17	24	32
2	0.02197802197802198	TGTGCGAGAGATCCTCTCGACGGCGTCGACTTTGATTATTGG	CARDPLDGVDFDYW	IGHV7-4-1	IGHD1-1	IGHJ4	18	19	27	28
2	0.02197802197802198	TGTGCGCGAGATGTTCGTCGGGAGCCAAGTCCCTACTGG	CARDVRREPSPYW	IGHV3-23	IGHD1-26	IGHJ4	5	19	24	32
2	0.02197802197802198	TGTGTGCGAGACTTTGGGTGGGACTTTGACAACTGG	CVRDFGWDFDNW	IGHV3-48	IGHD3-16	IGHJ4	10	12	17	22
2	0.02197802197802198	TGTGCGAGGGACTTTCAGTGGTTAGCCGACCTCTGG	CARDFQWLADLW	IGHV3-30	IGHD3-22	IGHJ5	7	16	23	26
2	0.02197802197802198	TGTGTGAACCGCGCCTGGCTTGACTCCTGG	CVNRAWLDSW	IGHV3-23	.	IGHJ4	7	-1	-1	19
2	0.02197802197802198	TGTGTGAACCGCGCCTGGCTTGAGTCCTGG	CVNRAWLESW	IGHV3-23	IGHD5-12	IGHJ5	7	15	19	25
1	0.01098901098901099	TGTGCGAGACATGGATTAGAGAGTCCGGGCTACTATGGTTCGGGGAGTTATTATAGGAACTACTACTACGGTATGGACGTCTGG	CARHGLESPGYYGSGSYYRNYYYGMDVW	IGHV4-31	IGHD3-10	IGHJ6	8	30	54	58
1	0.01098901098901099	TGTGCACACATCAAACATAGCAGCAGCTGGCCCTGGCCCGCTTTGAGATCACAAATGGCTGAATACTTCCAGCACTGG	CAHIKHSSSWPWPALRSQMAEYFQHW	IGHV2-5	IGHD6-13	IGHJ1	9	16	29	57
1	0.01098901098901099	TGTGCACACAGAAAGACGAAATTTTCTTCGCAGACTTATTACCCGAAGGAATACGGTGAATACTTCCATCGCTGG	CAHRKTKFSSQTYYPKEYGEYFHRW	IGHV2-70	IGHD3-22	IGHJ1	6	35	41	56
1	0.01098901098901099	TGTGCGAGACCGTATTACTATGATAGTAGTGGTTATTACGGGGGGTACAACTGGTTCGACCCCTGG	CARPYYYDSSGYYGGYNWFDPW	IGHV4-4	IGHD3-22	IGHJ5	8	10	38	44
1	0.01098901098901099	TGTGCGAGACATAAGTACGATTTTTGGACTGGTTATCATCCAAATTCCAACTGGTTCGACCCCTGG	CARHKYDFWTGYHPNSNWFDPW	IGHV4-39	IGHD3-3	IGHJ5	11	15	35	47
1	0.01098901098901099	TGTGCACACAGACGAGGGGGCAGCAGCTGGTATCAGGACGGGGACCCCAACTGGTTCGACCCCTGG	CAHRRGGSSWYQDGDPNWFDPW	IGHV2-5	IGHD6-13	IGHJ5	13	19	31	47
1	0.01098901098901099	TGTGCCCACAGATCGTCTCGACTTTCCATCTTTGGATTCTTTATTAAATGGTTCGACCCCTGG	CAHRSSRLSIFGFFIKWFDPW	IGHV2-5	IGHD3-3	IGHJ5	17	30	45	48
1	0.01098901098901099	TGTGCGAGAGGCCGCGTGTGTACCAGCTGCTATATTTTTTCTGAGTACTGGTTCGACCCCTGG	CARGRVCTSCYIFSEYWFDPW	IGHV1-8	IGHD2-2	IGHJ5	12	19	32	46
1	0.01098901098901099	TGTACCATAAACTCTTACGATTTTTGGAGTGGTTACCCACCCAAGCCCCCCCCTGACTACTGG	CTINSYDFWSGYPPKPPPDYW	IGHV3-15	IGHD3-3	IGHJ4	6	14	34	53
1	0.01098901098901099	TGTGCTAGAGTTATAACTGGAACTAGTACTTCGTACTACTACTACGGTATGGACGTCTGG	CARVITGTSTSYYYYGMDVW	IGHV4-30-2	IGHD1-7	IGHJ6	9	11	24	33
1	0.01098901098901099	TGTGCGAGAGGAACGGACTATTACGACTTTTGGAGTGGTTATTCCCACTTTGACTACTGG	CARGTDYYDFWSGYSHFDYW	IGHV1-8	IGHD3-3	IGHJ4	10	18	42	46
1	0.01098901098901099	TGTGCGAGAGAAGGTAGGCAGCTCGTCGGAATTGACTTCTACTTCTACATGGACGTCTGG	CAREGRQLVGIDFYFYMDVW	IGHV4-4	IGHD6-6	IGHJ6	10	17	26	34
1	0.01098901098901099	TGTGCGAAGGCCCGGGGTGGTAACTCCCCCTGGTATTACTATTACTATATGGATGTCTGG	CAKARGGNSPWYYYYYMDVW	IGHV4-59	IGHD4-23	IGHJ6	6	15	26	36
1	0.01098901098901099	TGTGCCCTGTATGATAGTAGTGGTTATCTGGAAGACTACTACGGTATGGACGTCTGG	CALYDSSGYLEDYYGMDVW	IGHV5-10-1	IGHD3-22	IGHJ6	4	9	26	34
1	0.01098901098901099	TGTGCGAAGTTTAGTATAGCAGCTCGTCAGGGGGACAAAGCCGAGTTTGACTACTGG	CAKFSIAARQGDKAEFDYW	IGHV3-23	IGHD6-6	IGHJ4	7	12	27	45
1	0.01098901098901099	TGTGCGAAAAGTTACGATTTTTGGAGTGATGATGAAGAAAAGTATATGGACGTCTGG	CAKSYDFWSDDEEKYMDVW	IGHV3-23	IGHD3-3	IGHJ6	8	11	27	45
1	0.01098901098901099	TGTGCGAGCCATGATAGTAGTGGTTATTACGGTAGTGATGCTTTTGATATCTGG	CASHDSSGYYGSDAFDIW	IGHV3-21	IGHD3-22	IGHJ3	7	10	29	35
1	0.01098901098901099	TGTGCGAGATTGGGGGGGCTAGATGACTACGGTGTTCCGTACCCTGACTACTGG	CARLGGLDDYGVPYPDYW	IGHV4-55	IGHD4-17	IGHJ4	9	22	33	44
1	0.01098901098901099	TGTGCGAGATCCGGTATAGCAGCAGCTGGATCCCAAGGTGCTTTTGATATCTGG	CARSGIAAAGSQGAFDIW	IGHV1-2	IGHD6-13	IGHJ3	8	12	28	38
1	0.01098901098901099	TGTGCGAGATCGGGGCCGGACTACAGTGACTCGTACGATTGGTTCGACCTCTGG	CARSGPDYSDSYDWFDLW	IGHV4-55	IGHD4-11	IGHJ5	9	18	30	32
1	0.01098901098901099	TGTGCGAGACGGGGATCATATTACTATGATAGTAGTGGTTATTTTGACTACTGG	CARRGSYYYDSSGYFDYW	IGHV4-39	IGHD3-22	IGHJ4	9	18	41	42
1	0.01098901098901099	TGTGCGAGAGTGGGGAGACGATATGGTTCGGGGAGTTATTCGTTTGACTACTGG	CARVGRRYGSGSYSFDYW	IGHV3-21	IGHD3-10	IGHJ4	9	21	39	42
1	0.01098901098901099	TGTGCGAGAGATCGAGCGTATTACTATGATAGTAGTGGTTACATTGACTACTGG	CARDRAYYYDSSGYIDYW	IGHV3-30	IGHD3-22	IGHJ4	12	16	38	39
1	0.01098901098901099	TGTGCGAGAAAACTCCCGTACAACTGGAACGACGACAACTGGTTCGACCCCTGG	CARKLPYNWNDDNWFDPW	IGHV4-28	IGHD1-1	IGHJ5	10	17	33	34
1	0.01098901098901099	TGTGCACGCAGGGACAGTAGTGGTTATGGGGCCCTTTACTACTTTGACTACTGG	CARRDSSGYGALYYFDYW	IGHV2-26	IGHD3-22	IGHJ4	7	15	26	36
1	0.01098901098901099	TGTACCACAGAGAATGTAGTCGCGGCTGGTAAATATGATGCTTTTGATATCTGG	CTTENVVAAGKYDAFDIW	IGHV3-15	IGHD6-19	IGHJ3	10	23	30	34
1	0.01098901098901099	TGTGTGAGAGATAGGTATAACTATGAAAGTAGTGGTTACTCCGACTACTGG	CVRDRYNYESSGYSDYW	IGHV3-30	IGHD3-22	IGHJ4	11	14	37	42
1	0.01098901098901099	TGTGCGAGCCGCATCTTTTTAGTGGATACAGCTATGGTTCAGGAATACTGG	CASRIFLVDTAMVQEYW	IGHV4-4	IGHD5-18	IGHJ4	7	21	38	45
1	0.01098901098901099	TGTGCGAGATCCGGAAATGGGAACTTCCTCACTGAGTACTTCCAACACTGG	CARSGNGNFLTEYFQHW	IGHV3-30	IGHD2-21	IGHJ1	8	9	15	31
1	0.01098901098901099	TGTGCGAGAGCAGGATTCCACAGTAATTATGAAGCATATCTCGACTTTTGG	CARAGFHSNYEAYLDFW	IGHV4-4	IGHD2-21	IGHJ5	9	32	38	48
1	0.01098901098901099	TGTGCGAGAGATCTAATAGTGGGAGCTACAACGGATGCTTTTGATATCTGG	CARDLIVGATTDAFDIW	IGHV3-30	IGHD1-26	IGHJ3	13	15	32	33
1	0.01098901098901099	TGTACCGCAGACACATATGATAGTGCAGATTTTTACAATCATGATTACTGG	CTADTYDSADFYNHDYW	IGHV3-15	IGHD3-22	IGHJ4	10	15	23	41
1	0.01098901098901099	TGTGTCAGAGACATTTCCCTCACGGCGGGGAATGTTTTTGATGTCTGG	CVRDISLTAGNVFDVW	IGHV3-33	IGHD3-10	IGHJ3	10	25	30	31
1	0.01098901098901099	TGTGCGAGCGGCCTAGTAGCTGCTACTCCCGACTGGTTCGACCCCTGG	CASGLVAATPDWFDPW	IGHV1-8	IGHD2-15	IGHJ5	13	15	28	31
1	0.01098901098901099	TGTGCGAGATCGCCCGTACCAGCTGCTATTTACTGGTTCGACCCCTGG	CARSPVPAAIYWFDPW	IGHV3-30	IGHD2-2	IGHJ5	8	15	28	31
1	0.01098901098901099	TGTGCGAGAGATTATGATTACGTTTCCCTTGGGTACTTCCAGCACTGG	CARDYDYVSLGYFQHW	IGHV1-46	IGHD3-16	IGHJ1	11	12	24	33
1	0.01098901098901099	TGTGCGAGAGATGACGCACCAGTAGTACCAGCTGCTATGAGTTACTGG	CARDDAPVVPAAMSYW	IGHV3-30	IGHD2-2	IGHJ4	11	20	38	42
1	0.01098901098901099	TGTGCGAATTCTTACTATGATAGTAGTGGTTATTACGAGGACTACTGG	CANSYYDSSGYYEDYW	IGHV3-23	IGHD3-22	IGHJ4	7	11	35	39
1	0.01098901098901099	TGTACCACAGATTTTATCCTCTCTGACTACGGTGGTATCAAGGACTGG	CTTDFILSDYGGIKDW	IGHV3-15	IGHD4-23	IGHJ4	11	23	36	43
1	0.01098901098901099	TGTGCGAGGGAATCCTACGGTGTTGGATTTTGTCCTGACTACTGG	CARESYGVGFCPDYW	IGHV4-31	IGHD4-17	IGHJ4	7	14	21	35
1	0.01098901098901099	TGTGCGAGATCCGCTTCGAAGACCGGGTACTACTTTGACTACTGG	CARSASKTGYYFDYW	IGHV3-64	IGHD1-20	IGHJ4	8	21	25	26
1	0.01098901098901099	TGTGCGAGAGGCCATAGCAGTGGCTGGTGGGATTTCGACCCCTGG	CARGHSSGWWDFDPW	IGHV4-39	IGHD6-19	IGHJ5	8	13	27	33
1	0.01098901098901099	TGTGCGAGAGGGGGTCCGACAGATGGCCAAGATTTAGACTACTGG	CARGGPTDGQDLDYW	IGHV3-21	IGHD5-24	IGHJ4	9	20	26	36
1	0.01098901098901099	TGTGCGAGAGATTCGAGGTTATTATCCGCCCCATTTGACTACTGG	CARDSRLLSAPFDYW	IGHV3-21	IGHD3-3	IGHJ4	11	16	24	33
1	0.01098901098901099	TGTGCGAGAGACGCCCAGGAACTACGAGGTGCTTTTGATATCTGG	CARDAQELRGAFDIW	IGHV4-31	IGHD1-7	IGHJ3	10	17	25	29
1	0.01098901098901099	TGTGCGAAAGATCTCCTTCGAGGGAGGAACTACTTTGACTACTGG	CAKDLLRGRNYFDYW	IGHV3-23	IGHD1-26	IGHJ4	13	21	25	28
1	0.01098901098901099	TGTGCGAAAGAATACAACTATGGCCCTTCCGAATACGACTACTGG	CAKEYNYGPSEYDYW	IGHV3-23	IGHD5-18	IGHJ4	10	11	22	36
1	0.01098901098901099	TGTGCCAAAGATCGCGATAGAACCAACTGCTTTGACTCCTGG	CAKDRDRTNCFDSW	IGHV4-30-2	IGHD1-14	IGHJ4	12	19	24	25
1	0.01098901098901099	TGTGCGAGACGGAATACTCCCGACAGGGAGATTGACTATTGG	CARRNTPDREIDYW	IGHV4-39	IGHD2-15	IGHJ4	9	14	19	31
1	0.01098901098901099	TGTGCGAGAGTTTTTCCCGCCTGGTACGCCGTTGCGACCTGG	CARVFPAWYAVATW	IGHV4-59	IGHD6-13	IGHJ5	9	20	27	37
1	0.01098901098901099	TGTGCGAGAGCCTATGATAGTAGTGGTTATCTTGACTACTGG	CARAYDSSGYLDYW	IGHV1-46	IGHD3-22	IGHJ4	9	11	29	31
1	0.01098901098901099	TGTGCGAGAGATTTCCGGGTGGGCCAGTATATGGACGTCTGG	CARDFRVGQYMDVW	IGHV4-31	IGHD1-14	IGHJ6	11	12	17	30
1	0.01098901098901099	TGTGCGAGAGATCGGAATAGCCGATCCCAGTTTGACTACTGG	CARDRNSRSQFDYW	IGHV1-46	IGHD2-21	IGHJ4	12	13	20	30
1	0.01098901098901099	TGTGCGAGAGAGATGGCTAAGACAAACGGTATGGACGTCTGG	CAREMAKTNGMDVW	IGHV4-59	IGHD5-24	IGHJ6	10	11	18	30
1	0.01098901098901099	TGTGCACGGGATTCGACCCGGGGCTACGGTATGGACGTCTGG	CARDSTRGYGMDVW	IGHV2-26	IGHD4-17	IGHJ6	8	23	29	30
1	0.01098901098901099	TGTGCGAGAGTCCGAAGTACGGATGCTTTTGATATCTGG	CARVRSTDAFDIW	IGHV4-59	IGHD2-15	IGHJ3	9	10	18	21
1	0.01098901098901099	TGTGCGAGAGGGCCTACTACCTGCTGTTATACTGACTGG	CARGPTTCCYTDW	IGHV1-8	IGHD6-13	IGHJ4	10	20	31	34
1	0.01098901098901099	TGTGCGAGAGAGATGAGCGGAGCAGCTGCTAACTACTGG	CAREMSGAAANYW	IGHV3-21	IGHD2-2	IGHJ4	10	22	30	31
1	0.01098901098901099	TGTGCGAGAACCTACGGTGACTACTTACCTGACTACTGG	CARTYGDYLPDYW	IGHV3-21	IGHD4-17	IGHJ4	8	11	23	29
1	0.01098901098901099	TGTGCAAAAGGACTACGGAGTGGCCCTTTTGACTACTGG	CAKGLRSGPFDYW	IGHV3-9	IGHD4-17	IGHJ4	9	10	17	27
1	0.01098901098901099	TGTGTTAGAGGAACGAGCAGATGTTATGACTCCTGG	CVRGTSRCYDSW	IGHV3-47	IGHD1-1	IGHJ4	3	9	15	26
1	0.01098901098901099	TGTGTCAGAGGGGCACTTTATCGGTTCGACCCCTGG	CVRGALYRFDPW	IGHV4-59	IGHD5-12	IGHJ5	3	13	21	22
1	0.01098901098901099	TGTGCGCGACGAACCCCTTACTACTTTGACTCCTGG	CARRTPYYFDSW	IGHV3-23	IGHD3-10	IGHJ4	5	9	14	18
1	0.01098901098901099	TGTGCGAGTGTGTCGGGGACTGACTTCGACCCCTGG	CASVSGTDFDPW	IGHV3-48	IGHD3-10	IGHJ5	7	12	18	24
1	0.01098901098901099	TGTGCGAGGGGCTCGAGGACGAAATTGACCTACTGG	CARGSRTKLTYW	IGHV3-11	IGHD6-6	IGHJ4	7	16	21	29
1	0.01098901098901099	TGTGCGAGAGAGATCCGGCCTGCTTTTGATATCTGG	CAREIRPAFDIW	IGHV3-30	IGHD2-15	IGHJ3	10	13	17	20
1	0.01098901098901099	TGTGCGAGCGAACACTTTCGATTCGACCCCTGG	CASEHFRFDPW	IGHV3-21	IGHD3-10	IGHJ5	7	8	12	21
1	0.01098901098901099	TGTGCGAGGAAGCTGGCGGGCCTTAGGAACTGG	CARKLAGLRNW	IGHV5-10-1	IGHD2-2	IGHJ1	7	10	15	28
1	0.01098901098901099	TGTGCGAAAAACAGTGGCTGGTACGACTCCTGG	CAKNSGWYDSW	IGHV3-23	IGHD6-19	IGHJ5	8	11	16	17
