# Supplementary material for: Biomarkers and Immune Repertoire Metrics Identified by Peripheral Blood Transcriptomic Sequencing Reveal the Pathogenesis of COVID-19
Source: Front Immunol. 2021 Aug 24;12:677025. doi: 10.3389/fimmu.2021.677025 (PMC8421539; doi:10.3389/fimmu.2021.677025)
Supplement: Supplementary file 1 [file DataSheet_1.zip › TCR_BCR/IGH/convert.20S039636A.clonotypes.IGH.txt]

count	freq	cdr3nt	cdr3aa	v	d	j	VEnd	DStart	DEnd	JStart
28	0.035487959442332066	TGTGTGAGAGATCAGAATTTATGG	CVRDQNLW	IGHV3-53	.	IGHJ4	12	-1	-1	21
26	0.032953105196451206	TGTGTCAGAGACCAAAATCTCTGG	CVRDQNLW	IGHV3-11	IGHD3-3	IGHJ4	10	11	16	20
21	0.026615969581749048	TGTGCCAGGCTTAACAGTACTTCCTGGTACTACTTTGACTACTGG	CARLNSTSWYYFDYW	IGHV3-9	IGHD4-11	IGHJ4	4	13	18	26
20	0.025348542458808618	TGTGTCAGAGACCAAAATCTCTGG	CVRDQNLW	IGHV3-53	IGHD3-3	IGHJ4	10	11	16	20
20	0.025348542458808618	TGTGTGAGAGACCTTAACTACTGG	CVRDLNYW	IGHV3-53	.	IGHJ4	10	-1	-1	16
14	0.017743979721166033	TGTGCGAGAGATCAGGATAGAAGTGGCCGGTTTGACTACTGG	CARDQDRSGRFDYW	IGHV1-18	IGHD3-22	IGHJ4	12	15	25	30
14	0.017743979721166033	TGTGCGAACCTGGAACATGACTACTGG	CANLEHDYW	IGHV3-21	IGHD1-1	IGHJ4	6	9	15	17
12	0.015209125475285171	TGTGCGAGACATGGGGATTATCGTGGTACTTGGTACGGAAACTACTACTTCGATATGGACGTCTGG	CARHGDYRGTWYGNYYFDMDVW	IGHV4-39	IGHD2-2	IGHJ6	12	23	29	40
12	0.015209125475285171	TGTGCGAAGCACGAGTGGGGGCTACGAGCCCGGCTTGACTACTGG	CAKHEWGLRARLDYW	IGHV3-23	IGHD1-26	IGHJ4	7	13	24	34
11	0.01394169835234474	TGTGTGAGAGACCTTAACTTGTGG	CVRDLNLW	IGHV3-11	IGHD1-7	IGHJ4	10	14	18	21
11	0.01394169835234474	TGTGTGAGAGACCTTAACCTCTGG	CVRDLNLW	IGHV3-53	.	IGHJ5	10	-1	-1	16
10	0.012674271229404309	TGTGCGGTACGAGAGCCGGTGGGCTACTGG	CAVREPVGYW	IGHV3-23	IGHD4-23	IGHJ4	5	16	21	23
9	0.011406844106463879	TGTGCGACAGACTATAGCAGCGACTATTACGGGGGCGGGTCTGCCCAGTGG	CATDYSSDYYGGGSAQW	IGHV3-21	IGHD6-25	IGHJ4	10	12	25	48
9	0.011406844106463879	TGTGCGAGAGATCTAAACTACTGG	CARDLNYW	IGHV3-53	.	IGHJ4	13	-1	-1	16
8	0.010139416983523447	TGTGCGGTCCGAGAGCCGGTGGGCTATTGG	CAVREPVGYW	IGHV3-23	IGHD4-23	IGHJ4	5	16	21	23
8	0.010139416983523447	TGTGTGAGAGATCTTAATTACTGG	CVRDLNYW	IGHV3-53	.	IGHJ4	13	-1	-1	18
8	0.010139416983523447	TGTGTGAGAGATCTGAATCTCTGG	CVRDLNLW	IGHV3-53	.	IGHJ6	13	-1	-1	19
8	0.010139416983523447	TGTGTGAGAGATCAAAACTTCTGG	CVRDQNFW	IGHV3-53	.	IGHJ4	12	-1	-1	16
7	0.008871989860583017	TGTGTGAGAGACCTTAACTTGTGG	CVRDLNLW	IGHV3-53	IGHD1-7	IGHJ4	10	14	18	21
7	0.008871989860583017	TGTGCTTTAGATCAGAGTTACTGG	CALDQSYW	IGHV3-23	.	IGHJ4	4	-1	-1	18
7	0.008871989860583017	TGTATGAGAGACCTTAACTACTGG	CMRDLNYW	IGHV3-53	.	IGHJ4	10	-1	-1	16
6	0.0076045627376425855	TGTGTCAGAGACCAAAATCTCTGG	CVRDQNLW	IGHV4-30-2	IGHD3-3	IGHJ4	10	11	16	20
6	0.0076045627376425855	TGTGCGAGAGATCTCAACCTCTGG	CARDLNLW	IGHV3-53	.	IGHJ5	14	-1	-1	16
6	0.0076045627376425855	TGTGCGAAAGTATGGCTTCATTGG	CAKVWLHW	IGHV4-4	IGHD5-24	IGHJ1	6	11	16	21
6	0.0076045627376425855	TGTACGAGAGACCAAAACTATTGG	CTRDQNYW	IGHV3-53	IGHD3-16	IGHJ4	10	11	15	16
5	0.0063371356147021544	TGTGCGAAAACTTTACTCTATTACTTGACCTGGCACACCGACTACTACAACGGTATGGACGTCTGG	CAKTLLYYLTWHTDYYNGMDVW	IGHV4-39	IGHD3-10	IGHJ6	6	18	24	40
5	0.0063371356147021544	TGTGCGAGAGACCCTTGGGCTGACTCTGATAGTACCTACTGG	CARDPWADSDSTYW	IGHV1-18	IGHD3-22	IGHJ4	10	22	33	35
5	0.0063371356147021544	TGTGCGATACGAGAGCCGGTGGGCGACTGG	CAIREPVGDW	IGHV3-23	IGHD4-23	IGHJ4	6	16	21	25
5	0.0063371356147021544	TGTGTTGTAGATCAGAATTTGTGG	CVVDQNLW	IGHV3-23	IGHD2-15	IGHJ4	3	4	9	21
5	0.0063371356147021544	TGTGTGAGAGATCTTAACTACTGG	CVRDLNYW	IGHV3-11	.	IGHJ4	13	-1	-1	16
5	0.0063371356147021544	TGTACGAGAGATCTAAATGTCTGG	CTRDLNVW	IGHV3-53	.	IGHJ2	13	-1	-1	19
4	0.005069708491761723	TGTGCGAAAGGCCCGGTCACTTCGGGTGGCTATTTTAAATATTATGGCATGGACGTCTGG	CAKGPVTSGGYFKYYGMDVW	IGHV3-23	IGHD3-16	IGHJ6	9	39	45	47
4	0.005069708491761723	TGTGCGAAAGATCGTACCAACTCGTTGAAACCTTATAGATTTGACTACTGG	CAKDRTNSLKPYRFDYW	IGHV3-23	IGHD2-2	IGHJ4	12	13	18	39
4	0.005069708491761723	TGTGCGAGAGATTCGGATTTTGGCACTGGCTGGTACTTGGACTACTGG	CARDSDFGTGWYLDYW	IGHV3-33	IGHD6-19	IGHJ4	11	22	32	33
4	0.005069708491761723	TGTGGGAAGAATTTACTAGGGGCTAATTGGGCCTTTGAATTCTGG	CGKNLLGANWAFEFW	IGHV3-53	IGHD7-27	IGHJ4	3	21	30	32
4	0.005069708491761723	TGTGTGAGAGATCAGGATAGAAGTGGCCGGTTTGACTACTGG	CVRDQDRSGRFDYW	IGHV1-18	IGHD3-22	IGHJ4	12	15	25	30
4	0.005069708491761723	TGTGCGCGCAGTGGACACTGCGACTTCTGG	CARSGHCDFW	IGHV1-18	IGHD6-19	IGHJ4	5	7	13	21
4	0.005069708491761723	TGTGCGGTACGGGAGCCGGTGGGCTACTGG	CAVREPVGYW	IGHV3-23	IGHD1-26	IGHJ4	5	10	15	23
4	0.005069708491761723	TGTGCAATACGAGAGCCGGTGGGCGACTGG	CAIREPVGDW	IGHV3-11	IGHD3-22	IGHJ4	4	5	10	25
4	0.005069708491761723	TGTTCGAACCTGGAACATGACTACTGG	CSNLEHDYW	IGHV3-21	IGHD1-1	IGHJ4	6	9	15	17
4	0.005069708491761723	TGTGTGACAGACCTTAACTTATGG	CVTDLNLW	IGHV3-11	IGHD1-7	IGHJ4	10	14	18	21
4	0.005069708491761723	TGTGTGACAGACCTTAACCTCTGG	CVTDLNLW	IGHV3-53	.	IGHJ5	10	-1	-1	16
4	0.005069708491761723	TGTGTGAGAGATCTTAACTACTGG	CVRDLNYW	IGHV3-53	.	IGHJ4	13	-1	-1	16
4	0.005069708491761723	TGTGTGAGAGACCTTAACCAGTGG	CVRDLNQW	IGHV3-53	IGHD3-9	IGHJ1	10	14	20	21
3	0.0038022813688212928	TGTGCGAAAACGTCACTCTACTACTTGAGCCGGCACACCGACTACTACAACGGTATGGACGTCTGG	CAKTSLYYLSRHTDYYNGMDVW	IGHV4-39	IGHD1-26	IGHJ6	6	17	23	40
3	0.0038022813688212928	TGTACGAAGACATTACTCTATTACTTGGCCCACCACACCGACTATTACAACGGTATGGACGTCTGG	CTKTLLYYLAHHTDYYNGMDVW	IGHV4-39	IGHD2-21	IGHJ6	12	29	36	54
3	0.0038022813688212928	TGTACGAAGTCCGACGCAGTCAGTTTTTTTGAGTGGGCCTTTGACAACTGG	CTKSDAVSFFEWAFDNW	IGHV3-23	IGHD3-3	IGHJ4	7	24	35	38
3	0.0038022813688212928	TGTGCGAGAGATTCGAGCAGCTCGTCAGAGTACTACTTTGACTCCTGG	CARDSSSSSEYYFDSW	IGHV4-31	IGHD6-6	IGHJ4	11	15	25	28
3	0.0038022813688212928	TGTGCCAGGCTTAACAGTACTTCCTGGTACTACTTTGACTACTGG	CARLNSTSWYYFDYW	IGHV3-38	IGHD4-11	IGHJ4	7	13	18	26
3	0.0038022813688212928	TGTGCCGGTTACGGTGACTACCGGCGTGACGTTGATGTCTGG	CAGYGDYRRDVDVW	IGHV3-60	IGHD4-17	IGHJ3	3	9	20	31
3	0.0038022813688212928	TGTGCGAGAGATCAGGATAGAAGTGGCCGGCTTGACTACTGG	CARDQDRSGRLDYW	IGHV1-18	IGHD3-22	IGHJ4	12	15	25	31
3	0.0038022813688212928	TGTGCGAGAGATCAGGATAGAAGTGGCCGGCTTGACTACTGG	CARDQDRSGRLDYW	IGHV3-53	IGHD3-22	IGHJ4	12	15	25	31
3	0.0038022813688212928	TGCACCAGAGAGTCCCCCGACGCTTTTGATATCTGG	CTRESPDAFDIW	IGHV3-30	IGHD3-10	IGHJ3	1	14	19	21
3	0.0038022813688212928	TGTGCGATACGAGAGCCGGTGGGCTACTGG	CAIREPVGYW	IGHV3-23	IGHD4-23	IGHJ4	6	16	21	23
3	0.0038022813688212928	TGTGCGAGATCGGGGCAAACCGGCTACTGG	CARSGQTGYW	IGHV1-18	IGHD1-14	IGHJ4	8	17	22	23
3	0.0038022813688212928	TGTTCGAACCTGGAGCACGACTACTGG	CSNLEHDYW	IGHV3-21	IGHD1-20	IGHJ4	6	9	13	18
3	0.0038022813688212928	TGTACGAGGGGGTCTCTTGATATCTGG	CTRGSLDIW	IGHV1-46	.	IGHJ3	7	-1	-1	16
3	0.0038022813688212928	TGTGTTTCAGATCAGAATTTCTGG	CVSDQNFW	IGHV3-23	.	IGHJ4	3	-1	-1	20
3	0.0038022813688212928	TGTGTTGTAGATCAGAATTTGTGG	CVVDQNLW	IGHV3-53	IGHD2-15	IGHJ4	3	4	9	21
3	0.0038022813688212928	TGTGCGAGAGATCTCAACTTCTGG	CARDLNFW	IGHV3-11	.	IGHJ4	14	-1	-1	16
3	0.0038022813688212928	TGTGCGAGAGATCTCAACTTCTGG	CARDLNFW	IGHV3-53	.	IGHJ4	14	-1	-1	16
2	0.0025348542458808617	TGTGCGACATATTGTAGAGAAAGCACCAACTGCCAAAAAGGGGGCCAGAAGTATTACGGTATGGACGTCTGG	CATYCRESTNCQKGGQKYYGMDVW	IGHV4-59	IGHD2-15	IGHJ6	6	8	16	60
2	0.0025348542458808617	TGTGCGAGAGATCCGGCGAAATACTATGATAGTAGTGGTAACTACAGGTTTGGCGGAATTGACTACTGG	CARDPAKYYDSSGNYRFGGIDYW	IGHV4-59	IGHD3-22	IGHJ4	12	21	38	58
2	0.0025348542458808617	TGTGTGAGGAGTGATTATGTTTGGGGGACTTACCGTCTCAGTCGCAAATATTTCTTTGACTACTGG	CVRSDYVWGTYRLSRKYFFDYW	IGHV4-34	IGHD3-16	IGHJ4	7	11	35	53
2	0.0025348542458808617	TGTGCGAGACATTCCCAACTTCCCTATTGTGGTGGAACTACCTGCTATCCCTATTTTGACTACTGG	CARHSQLPYCGGTTCYPYFDYW	IGHV4-39	IGHD2-21	IGHJ4	11	24	34	50
2	0.0025348542458808617	TGTGCGAGAAGCGATCTCACTTGGGGGACTTATAGTCTTAAGCGGAAGTATTTCTTTGACGCCTGG	CARSDLTWGTYSLKRKYFFDAW	IGHV4-39	IGHD3-16	IGHJ4	8	20	32	46
2	0.0025348542458808617	TGTACAAAAACGTCACTCTACTACTTGAGCCAGCACACCGACTACTACAACGGTATGGACGTCTGG	CTKTSLYYLSQHTDYYNGMDVW	IGHV4-39	IGHD1-26	IGHJ6	2	17	23	40
2	0.0025348542458808617	TGTGCGAGAGCATCCTCTGCTTCACGGCCTTACGTGGGAGGCTGGTACTTCTTTGACCACTGG	CARASSASRPYVGGWYFFDHW	IGHV4-59	IGHD1-26	IGHJ4	9	33	39	44
2	0.0025348542458808617	TGTGCGAGAGGTCTAAGTGTGGTAGTACCAGATGCTATGGGGAATGATGGTTTTGATATTTGG	CARGLSVVVPDAMGNDGFDIW	IGHV1-8	IGHD2-2	IGHJ3	10	17	38	43
2	0.0025348542458808617	TGTGCGAGAGGGGGGGAATATTATTTTGATAACAGTAATTTCCCTGTCCCATTTGACTCCTGG	CARGGEYYFDNSNFPVPFDSW	IGHV4-4	IGHD3-9	IGHJ4	9	21	28	51
2	0.0025348542458808617	TGTGCGAGAGGGGAAGACGCGGGAGCTAGAACGAACTACCTCTACTACGGTATGAACGTCTGG	CARGEDAGARTNYLYYGMNVW	IGHV3-23	IGHD1-26	IGHJ6	6	20	27	34
2	0.0025348542458808617	TGTGCTAGGGGCATTACGGTGGGCACCGACAACGGACCCGATGATGCTTTTGATTTCTGG	CARGITVGTDNGPDDAFDFW	IGHV3-13	IGHD4-23	IGHJ3	4	14	21	40
2	0.0025348542458808617	TGTGCGCACAGACTTGGACCGGCTGGCAGCAGCTGGGACACTGGCTACTTTGACAACTGG	CAHRLGPAGSSWDTGYFDNW	IGHV2-5	IGHD6-13	IGHJ4	12	25	35	44
2	0.0025348542458808617	TGTGCGACCCCAGCGGGGGGTTACGAATTTTGGAGTGGCGTCTACAGTGTGGACGTCTGG	CATPAGGYEFWSGVYSVDVW	IGHV3-23	IGHD3-3	IGHJ6	6	20	37	49
2	0.0025348542458808617	TGTGCGAGGTTAAAGACTGAGATAGATATGGATGCTCTTTGGTTCGACCCCTGG	CARLKTEIDMDALWFDPW	IGHV1-69D	IGHD5-24	IGHJ5	7	22	30	39
2	0.0025348542458808617	TGTGCGAGAGGGCAGATTTTTTGGAGTGGTTATCGACAATACTTCCAGCACTGG	CARGQIFWSGYRQYFQHW	IGHV4-34	IGHD3-3	IGHJ1	10	17	32	37
2	0.0025348542458808617	TGTGCGACAGATTACTCTAGTGAATACGTGACGGGGGTGGTGGGCTACTGG	CATDYSSEYVTGVVGYW	IGHV3-21	IGHD2-15	IGHJ4	11	36	42	44
2	0.0025348542458808617	TGTGCGACAGACTATAGCAGCGACTTTTACGGGGGCGGGTCTGCCCAGTGG	CATDYSSDFYGGGSAQW	IGHV3-21	IGHD6-25	IGHJ4	10	12	21	48
2	0.0025348542458808617	TGTGCGACAGACTATAGCAGCGACTATTACGGGGGCGGGTCTGCCCAGTGG	CATDYSSDYYGGGSAQW	IGHV3-33	IGHD6-25	IGHJ4	10	12	25	48
2	0.0025348542458808617	TGTGCGAGGATTCCAAACTACGCTGGTTTCCCTAATTGGTTCGACCCCTGG	CARIPNYAGFPNWFDPW	IGHV3-23	IGHD4-23	IGHJ5	6	16	26	36
2	0.0025348542458808617	TGTGCGAGAGATAGCTCCCTAGACGGCCACCACCCCTACTTTGATCACTGG	CARDSSLDGHHPYFDHW	IGHV4-4	IGHD1-26	IGHJ4	11	12	18	35
2	0.0025348542458808617	TGTGCACAAAGAATTGGTTTCCATATCACCTCGTCGAGGTTCGACCCTTGG	CAQRIGFHITSSRFDPW	IGHV2-5	IGHD6-6	IGHJ5	11	22	34	37
2	0.0025348542458808617	TGTGCGAGGTGTGAGCCCTTCAACTACTACTACGGCATGGACGTCTGG	CARCEPFNYYYGMDVW	IGHV4-31	.	IGHJ6	7	-1	-1	22
2	0.0025348542458808617	TGTGCGAGGAGCGGATCCAAGTATGGTGCTGACGCTTTTGATATTTGG	CARSGSKYGADAFDIW	IGHV4-59	IGHD2-8	IGHJ3	7	22	27	29
2	0.0025348542458808617	TGTGCGAGAGGTCCGCAACTTGGATATATAAGGGGCCTTGACTCCTGG	CARGPQLGYIRGLDSW	IGHV1-8	IGHD5-12	IGHJ4	10	20	27	37
2	0.0025348542458808617	TGTGCGAGAGGTCCGCAACTTGGATACATAAGGGGCCTTGACTCCTGG	CARGPQLGYIRGLDSW	IGHV1-8	IGHD5-18	IGHJ4	10	20	27	37
2	0.0025348542458808617	TGTGCAAGAGTCGTTAGAGCGGGACACTTCGGGTCACTCGACCCCTGG	CARVVRAGHFGSLDPW	IGHV4-31	IGHD3-10	IGHJ5	9	27	32	37
2	0.0025348542458808617	TGTGCAAAAGATCAAAGGTCCTACGGTGGCACCTACTTTGACTACTGG	CAKDQRSYGGTYFDYW	IGHV3-23	IGHD4-23	IGHJ4	12	20	28	32
2	0.0025348542458808617	TGTGCCAGGCTTAACAGTACTTCCTGGTACTACTTTGACTACTGG	CARLNSTSWYYFDYW	IGHV3-16	IGHD4-11	IGHJ4	3	13	18	26
2	0.0025348542458808617	TGTGCCAGGCTTAACAGTACTTCCTGGTACTACTTTGACTACTGG	CARLNSTSWYYFDYW	IGHV3-25	IGHD4-11	IGHJ4	7	13	18	26
2	0.0025348542458808617	TGTGCCAGGCTTAACAGTACTTCCTGGTACTACTTTGACTACTGG	CARLNSTSWYYFDYW	IGHV4-30-2	IGHD4-11	IGHJ4	7	13	18	26
2	0.0025348542458808617	TGTGCGCAACCCCACGTCGGCAGCTGGTACTACTTTGACCACTGG	CAQPHVGSWYYFDHW	IGHV3-23	IGHD2-2	IGHJ4	5	19	25	26
2	0.0025348542458808617	TGTGCGAGGCATCTGCGGTGGGGCGGCTGGGGACTAGGATACTGG	CARHLRWGGWGLGYW	IGHV4-4	IGHD7-27	IGHJ4	7	26	32	39
2	0.0025348542458808617	TGTGCGAGAACAAGGACGGTGACTACCCGGTGGTTCGACCCCTGG	CARTRTVTTRWFDPW	IGHV4-28	IGHD4-17	IGHJ5	9	15	25	30
2	0.0025348542458808617	TGTGCGAAGCACGAGTGGGGGCTACGAGCCCGCCTTGACTACTGG	CAKHEWGLRARLDYW	IGHV3-23	IGHD1-26	IGHJ4	7	13	24	34
2	0.0025348542458808617	TGTGCGAAAACTAGGGCAACAACTGGAACCAGTCTTGACTACTGG	CAKTRATTGTSLDYW	IGHV4-31	IGHD1-1	IGHJ4	6	18	28	34
2	0.0025348542458808617	TGCGCGAGATCCACGTGGTGGGAGCGGACCCCCTTTGACGCCTGG	CARSTWWERTPFDAW	IGHV4-59	IGHD1-14	IGHJ4	8	10	18	32
2	0.0025348542458808617	TGTGCGCGACTGTGGTTATTGTATACAAATATTGACTACTGG	CARLWLLYTNIDYW	IGHV3-11	IGHD3-22	IGHJ4	5	11	19	31
2	0.0025348542458808617	TGTGCGAGAGATCAGGATAGAAGTGGCCGGTTTGACTACTGG	CARDQDRSGRFDYW	IGHV4-31	IGHD3-22	IGHJ4	12	15	25	30
2	0.0025348542458808617	TGTGCGAGAAATTTCTATCAGTACTGGTACTTCGATCTCTGG	CARNFYQYWYFDLW	IGHV4-28	.	IGHJ2	15	-1	-1	21
2	0.0025348542458808617	TGTGGAAAGGGACGACGGTCTTTTGACTGGATTGAATCGTGG	CGKGRRSFDWIESW	IGHV1-67	IGHD3-9	IGHJ4	4	20	29	39
2	0.0025348542458808617	TGTACGAGAGACCCTTGGGCTAACTATGATAATACCTACTGG	CTRDPWANYDNTYW	IGHV1-18	IGHD3-22	IGHJ4	10	22	30	35
2	0.0025348542458808617	TGTAGTAGACAGTATGGTGGCTTCAATGCTATTGATATCTGG	CSRQYGGFNAIDIW	IGHV3-73	IGHD5-12	IGHJ3	10	12	21	25
2	0.0025348542458808617	TGTGCGCGTTTCAACGGTGACTCGGCCTTTGACTACTGG	CARFNGDSAFDYW	IGHV2-26	IGHD4-17	IGHJ4	4	13	21	26
2	0.0025348542458808617	TGTGCGAGGGGGGACATTGTGGCTTCGGTTGGCTCCTGG	CARGDIVASVGSW	IGHV4-31	IGHD2-21	IGHJ5	7	15	21	34
2	0.0025348542458808617	TGTGCGAGACGAGAAAGGGAGGAGGCGCTACTCTTCTGG	CARREREEALLFW	IGHV4-39	IGHD2-15	IGHJ4	9	26	32	35
2	0.0025348542458808617	TGTGCTACTGGATTCCGCACCACTAACGACCACTGG	CATGFRTTNDHW	IGHV3-23	IGHD2-15	IGHJ5	4	17	24	26
2	0.0025348542458808617	TGTGCGAGGTACTCGACGGGGCTTTTTGACTACTGG	CARYSTGLFDYW	IGHV4-31	IGHD6-6	IGHJ4	7	9	15	24
2	0.0025348542458808617	TGTGCGAGATTGACGGGAACTGATTATCCCTGG	CARLTGTDYPW	IGHV1-58	IGHD1-7	IGHJ5	5	15	20	27
2	0.0025348542458808617	TGTGCGCGCAGTGGGCACTGCGACTCTTGG	CARSGHCDSW	IGHV1-18	IGHD6-19	IGHJ5	5	7	13	20
2	0.0025348542458808617	TGTGCGGTACGGGAGCCGGTGGGCTACTGG	CAVREPVGYW	IGHV3-11	IGHD1-26	IGHJ4	5	10	15	23
2	0.0025348542458808617	TGTGCGGTACGAGAGCCGGTGGGCTACTGG	CAVREPVGYW	IGHV3-11	IGHD4-23	IGHJ4	5	16	21	23
2	0.0025348542458808617	TGTGCAGTACGAGAGCCGGTGGGCTACTGG	CAVREPVGYW	IGHV3-23	IGHD4-23	IGHJ4	4	16	21	23
2	0.0025348542458808617	TGTGCAATACGAGAGCCGGTGGGCGACTGG	CAIREPVGDW	IGHV3-23	IGHD3-22	IGHJ4	4	5	10	25
2	0.0025348542458808617	TGTGCAATACGAGAGCCGGTGGGCGACTGG	CAIREPVGDW	IGHV3-74	IGHD4-23	IGHJ4	6	16	21	25
2	0.0025348542458808617	TGTACCAGAGCCGCCTCATTTGACTTCTGG	CTRAASFDFW	IGHV3-9	IGHD6-25	IGHJ4	2	8	13	18
2	0.0025348542458808617	TGTACGAACCTGGAACATGACTACTGG	CTNLEHDYW	IGHV3-21	IGHD1-1	IGHJ4	6	9	15	17
2	0.0025348542458808617	TGTGTCAGAGACCAAAATCTCTGG	CVRDQNLW	IGHV3-23	IGHD3-3	IGHJ4	3	11	16	20
2	0.0025348542458808617	TGTGTGAGGGATCTCAATGTCTGG	CVRDLNVW	IGHV3-53	.	IGHJ4	14	-1	-1	20
2	0.0025348542458808617	TGTGTGAGAGATCTTAATTACTGG	CVRDLNYW	IGHV4-31	.	IGHJ4	13	-1	-1	18
2	0.0025348542458808617	TGTGTGAGAGATCTAAACTTATGG	CVRDLNLW	IGHV3-53	.	IGHJ4	13	-1	-1	21
2	0.0025348542458808617	TGTGTGAGAGATCAAAACCTCTGG	CVRDQNLW	IGHV3-11	.	IGHJ5	12	-1	-1	16
2	0.0025348542458808617	TGTGTGAGAGACCTTAACCTCTGG	CVRDLNLW	IGHV3-35	.	IGHJ5	8	-1	-1	16
2	0.0025348542458808617	TGTGTGAAAGATGGGGGGGAGCTG	CVKDGGEL	IGHV3-23	IGHD1-26	IGHJ4	11	16	22	23
2	0.0025348542458808617	TGTGCGCGAGATCTCAACCTCTGG	CARDLNLW	IGHV3-11	.	IGHJ5	14	-1	-1	16
2	0.0025348542458808617	TGTGCGAGAGATCAGAATTACTGG	CARDQNYW	IGHV3-53	.	IGHJ4	12	-1	-1	18
2	0.0025348542458808617	TGTGCGAGAGATCAAAACTTGTGG	CARDQNLW	IGHV3-11	.	IGHJ4	12	-1	-1	21
2	0.0025348542458808617	TGTGCACTAGATCAGAGTTACTGG	CALDQSYW	IGHV3-23	.	IGHJ4	4	-1	-1	18
1	0.0012674271229404308	TGTGCGAGAGATACATTACGATATTTTGACTGGTTACAAACGATCAGAAACTCACCTTTGGGCCCCTACGGTATGGACGTCTGG	CARDTLRYFDWLQTIRNSPLGPYGMDVW	IGHV3-53	IGHD3-9	IGHJ6	11	14	35	72
1	0.0012674271229404308	TGTGCGAGAGATCTGTACCGTAGGGCCCCGGAAGAGCGTTCATTTTATGGCTACGATTCTCCCTGGTTTGACCCCTGG	CARDLYRRAPEERSFYGYDSPWFDPW	IGHV4-31	IGHD5-12	IGHJ5	13	47	57	62
1	0.0012674271229404308	TGTTCGAGAGGTGCAGAAGACATTGAAAGAACAGTGGCTTCAAAAGTCTACTACTTCTACGGTATGGACGTCTGG	CSRGAEDIERTVASKVYYFYGMDVW	IGHV3-21	IGHD6-19	IGHJ6	9	31	38	47
1	0.0012674271229404308	TGTGTGAAAGAGGGGCCCGGCGTTACAATGGTTCGGGGAGTCATTATAAAAGACCCCGCCTACTTTGGCTCCTGG	CVKEGPGVTMVRGVIIKDPAYFGSW	IGHV3-35	IGHD3-10	IGHJ4	6	22	48	59
1	0.0012674271229404308	TGTGCGAGAGATCCCAATCCTGGATATTGTAATGGTCGTGCCTGCTATTCCGAATCCTCCCTTCCTGACTACTGG	CARDPNPGYCNGRACYSESSLPDYW	IGHV3-30	IGHD2-15	IGHJ4	12	16	51	65
1	0.0012674271229404308	TGTGCGAGAGGAAAGTCTCGTGGGGTTCAGGGAGTTGGGAAAAACTACTACTACTACGGTATGGACGTCTGG	CARGKSRGVQGVGKNYYYYGMDVW	IGHV3-11	IGHD3-10	IGHJ6	9	23	35	43
1	0.0012674271229404308	TGTGCGAGAGATTGGTATTACGATATTTTGACTGGTTATTATCCAACGTATGACCCCTTTGACTACTGG	CARDWYYDILTGYYPTYDPFDYW	IGHV3-30	IGHD3-9	IGHJ4	11	14	41	56
1	0.0012674271229404308	TGTGCACACACTCCCTATGATTCCATTTGGGGGACTTTTAGTCCTAGAGTGTACTACTTTGACTACTGG	CAHTPYDSIWGTFSPRVYYFDYW	IGHV2-5	IGHD3-16	IGHJ4	9	15	33	50
1	0.0012674271229404308	TGTGCAAGAGCGGGGGGCGCAGGTGCTGGCCACACCATATATTACTACTACTACGGTCTGGACGTCTGG	CARAGGAGAGHTIYYYYYGLDVW	IGHV3-43	IGHD2-8	IGHJ6	6	31	37	42
1	0.0012674271229404308	TGTGCAAGAGCGGGGGGCGCAGGTACTGGCCACACCATATATTACTACTACTACGGTCTGGACGTCTGG	CARAGGAGTGHTIYYYYYGLDVW	IGHV3-9	IGHD2-8	IGHJ6	6	31	37	42
1	0.0012674271229404308	TGTGCCAAGACGTCCCTGTATTACCTGAGATGGCACACCGACTTCTACAATGGGATGGACGTCTGG	CAKTSLYYLRWHTDFYNGMDVW	IGHV4-39	IGHD5-24	IGHJ6	4	26	33	54
1	0.0012674271229404308	TGTGCGCGAAGCGATTATGTTTGGGGCAGTTATGTTCTTAGTCGGAAATACTTCTTTGACATCTGG	CARSDYVWGSYVLSRKYFFDIW	IGHV4-31	IGHD3-16	IGHJ4	5	12	32	48
1	0.0012674271229404308	TGTGCGAGGAGCGATTATGTTTGGGGGACTTATCATCTCAGTAGGGAATACTTCTTTGACTATTGG	CARSDYVWGTYHLSREYFFDYW	IGHV3-48	IGHD3-16	IGHJ4	7	12	33	48
1	0.0012674271229404308	TGTGCGAGGAGCGATTATGTTTGGGGGAGTTATTATCTCAGTAGGAAATACTTCTTTGACTATTGG	CARSDYVWGSYYLSRKYFFDYW	IGHV4-39	IGHD3-16	IGHJ4	7	12	32	48
1	0.0012674271229404308	TGTGCGAGACATGGGGATTATCGTGGTACTTGGTACGGAAACTACTACTTCGATATGGACGTCTGG	CARHGDYRGTWYGNYYFDMDVW	IGHV4-34	IGHD3-16	IGHJ6	8	12	23	40
1	0.0012674271229404308	TGTGCGAGAGGCCCGGACTATATTGTCGTGGTGGTCCCTGCTAATGGGGGGGCTTTTGACTCCTGG	CARGPDYIVVVVPANGGAFDSW	IGHV1-8	IGHD2-15	IGHJ4	12	19	42	54
1	0.0012674271229404308	TGTGCGAGAGGCCAGACAATTAATTGTCTTGGTAGTTTTTGCTATGCTGATGCTTTTGATGTCTGG	CARGQTINCLGSFCYADAFDVW	IGHV1-18	IGHD2-2	IGHJ3	9	39	46	47
1	0.0012674271229404308	TGTGCGAGAGATCTGGTGTTGGACCCCGTGCATCACAATGGCCCTTGGGACGGCATGGACGTCTGG	CARDLVLDPVHHNGPWDGMDVW	IGHV7-4-1	IGHD2-21	IGHJ6	13	33	38	53
1	0.0012674271229404308	TGTGCGAGAGATCCACGCAGATATTGTAGTGGTACTAGCTGCTACTCAGATTGGTTCGACCCCTGG	CARDPRRYCSGTSCYSDWFDPW	IGHV3-30	IGHD2-15	IGHJ5	12	19	46	51
1	0.0012674271229404308	TGTGCGAGAAGTGATTATGTCTGGGGGACTTATAGTCTTACCCGGAAATACTTCTTCGACACCTGG	CARSDYVWGTYSLTRKYFFDTW	IGHV3-48	IGHD3-16	IGHJ5	8	11	32	54
1	0.0012674271229404308	TGTGCGAAGACATTACTCTATTACTTGGCCCACCACACCGACTACTACAACGGTATGGACGTCTGG	CAKTLLYYLAHHTDYYNGMDVW	IGHV4-39	IGHD2-21	IGHJ6	12	29	36	40
1	0.0012674271229404308	TGTGCGAAAACGTCACTCTATTACTTGAGATGGCACACCGACTACTACAACGGTATGGACGTCTGG	CAKTSLYYLRWHTDYYNGMDVW	IGHV4-39	IGHD5-24	IGHJ6	6	26	33	40
1	0.0012674271229404308	TGTACGAAGACATTACTCTATTACTTGGCCCACCACAGCGACTATTACAACGGTATGGACGTCTGG	CTKTLLYYLAHHSDYYNGMDVW	IGHV4-39	IGHD2-21	IGHJ6	12	29	36	54
1	0.0012674271229404308	TGCGCGAGAAGCGATCACGTTTGGGGGAGTTATCGTCTTAGTCGGAAATACTTCTTTGACTACTGG	CARSDHVWGSYRLSRKYFFDYW	IGHV3-23	IGHD3-16	IGHJ4	6	12	35	48
1	0.0012674271229404308	TGTCCGAGGGTACAACGGGGATATTTTGACTGGTTCGCAACGCACGGGGGTTTTGATATCTGG	CPRVQRGYFDWFATHGGFDIW	IGHV3-22	IGHD3-9	IGHJ3	2	19	34	50
1	0.0012674271229404308	TGTGCGCGAGGCGCCCCCTTTGAGCAGCTTGGTCTTTCTCCCCCGAGGTACTTCGATCTCTGG	CARGAPFEQLGLSPPRYFDLW	IGHV3-21	IGHD2-15	IGHJ2	9	22	28	46
1	0.0012674271229404308	TGTGCGAGACATAATGAATTACTATGGTTCGGGGAGTCCCCCCATGAGGCGTTCGACCCCTGG	CARHNELLWFGESPHEAFDPW	IGHV4-39	IGHD3-10	IGHJ5	11	17	36	50
1	0.0012674271229404308	TGTGCGAGAGGGGATGTTGTAGTGAAGGTGACTGATAAGATCAGCAGCTGGTTCGACCCCTGG	CARGDVVVKVTDKISSWFDPW	IGHV4-34	IGHD2-15	IGHJ5	10	11	23	47
1	0.0012674271229404308	TGTGTCAGAGGCCAAGAGGCCGGCAATTTATGGTCCACCAATGAAGCTTTTGATATGTGG	CVRGQEAGNLWSTNEAFDMW	IGHV3-9	IGHD2-2	IGHJ3	3	18	24	40
1	0.0012674271229404308	TGTGTGAAAGGCCCCACGCCAGTGGGTAACTGGAACTACGTACACTGGTTCGACCCTTGG	CVKGPTPVGNWNYVHWFDPW	IGHV3-21	IGHD1-7	IGHJ5	3	26	41	43
1	0.0012674271229404308	TGTGCGAAATCAGCCCTCTATGATAGTAGTGGTTATTATACCCCCCACTTTGACTACTGG	CAKSALYDSSGYYTPHFDYW	IGHV3-30	IGHD3-22	IGHJ4	6	17	37	46
1	0.0012674271229404308	TGTGCAACACGAAGTATTACTATGGTTCGGGGAGTTATTCTGGGGTACTTCCAGCACTGG	CATRSITMVRGVILGYFQHW	IGHV1-24	IGHD3-10	IGHJ1	8	13	38	45
1	0.0012674271229404308	TGTGCAAGGGGCATTACGGTGGACACCAATGCCGGACCCGATGATGCTTTTGATTTCTGG	CARGITVDTNAGPDDAFDFW	IGHV3-74	IGHD4-23	IGHJ3	7	14	21	40
1	0.0012674271229404308	TGCGCGAGTGGACTGGGGGCCAGTGAATTATTAGGGTATCATTACGGAATGGACGTCTGG	CASGLGASELLGYHYGMDVW	IGHV3-30	IGHD7-27	IGHJ6	7	11	17	48
1	0.0012674271229404308	TGCGCGAGACAAATTGTCACGGCCGTACCTGATACGCCCAAGTACTACTTTGACTACTGG	CARQIVTAVPDTPKYYFDYW	IGHV4-39	IGHD5-24	IGHJ4	10	11	16	40
1	0.0012674271229404308	TGTGCGAGACGACGACCCCTGACGGACGAGGGGGGATACTACGCTATGGACGTCTGG	CARRRPLTDEGGYYAMDVW	IGHV5-10-1	IGHD6-6	IGHJ6	9	22	29	45
1	0.0012674271229404308	TGTGCGAGAGTCCAGTTTGATAGTGGTGGATTTTACTCCAACTACTTTGACTTCTGG	CARVQFDSGGFYSNYFDFW	IGHV3-30	IGHD3-22	IGHJ4	9	17	36	40
1	0.0012674271229404308	TGTGCGAGAGGTGGCCCGTCTACGATCCCTTTCTACTACTACAATATGGACGTGTGG	CARGGPSTIPFYYYNMDVW	IGHV4-34	IGHD5-12	IGHJ6	10	19	25	32
1	0.0012674271229404308	TGTGCGAGAGGCGGCGGCCCAACTTTGACTGGTTATAAAACCTCTATTGAATACTGG	CARGGGPTLTGYKTSIEYW	IGHV4-59	IGHD3-9	IGHJ4	9	23	35	46
1	0.0012674271229404308	TGTGCGAGAGATGCACCACGCCCGGGGGGCAGTACTTGGCACTTCTTTGACAACTGG	CARDAPRPGGSTWHFFDNW	IGHV3-23	IGHD2-15	IGHJ4	11	13	18	40
1	0.0012674271229404308	TGTGCGAGAGATGCACCACGCCCGGGGGGCAGTACTTGGCACTTCTTTGACAACTGG	CARDAPRPGGSTWHFFDNW	IGHV3-53	IGHD2-15	IGHJ4	11	13	18	40
1	0.0012674271229404308	TGTGCGAGAATGGATCACCACGACATTGGCGTTTATCAAGTTCCCCTTGACTACTGG	CARMDHHDIGVYQVPLDYW	IGHV1-69	IGHD2-21	IGHJ4	8	14	24	46
1	0.0012674271229404308	TGTGCGAAAGTCCCTTATTATAATACTGGCTGGAACTCCGCGTACTTCGATCTCTGG	CAKVPYYNTGWNSAYFDLW	IGHV3-23	IGHD3-10	IGHJ2	9	14	22	41
1	0.0012674271229404308	TGTGCGAAAGACGCCCCTCCAGCAGCTGCTGGCCCGTGGGGATATTTTGACTTCTGG	CAKDAPPAAAGPWGYFDFW	IGHV1-18	IGHD6-13	IGHJ4	10	22	30	45
1	0.0012674271229404308	TGTAAAACAGACTGGTTCTGTAGTGATACCCACTGCCTTGTCCCCTTTGACTTCTGG	CKTDWFCSDTHCLVPFDFW	IGHV3-15	IGHD3-22	IGHJ4	10	19	33	44
1	0.0012674271229404308	TGCGCGATAGATCTGGCTTGTTCTGTTGATTGCTTCACACAGGCGGGTGGCCACTGG	CAIDLACSVDCFTQAGGHW	IGHV3-23	IGHD2-15	IGHJ1	13	45	49	51
1	0.0012674271229404308	TGTGCGAGGTTAAAGACTGAGATAGATATGGATGCTCTTTGGTTCGACCCCTGG	CARLKTEIDMDALWFDPW	IGHV4-31	IGHD5-24	IGHJ5	7	22	30	39
1	0.0012674271229404308	TGTGCGAGGTCGGCCCCAGTGACTGGAACTACACCGAGGTGGTTCGACCCCTGG	CARSAPVTGTTPRWFDPW	IGHV5-10-1	IGHD1-7	IGHJ5	7	21	31	39
1	0.0012674271229404308	TGTGCGAGATTCTTACTTGGGTTCGGGCTCGTCTACTACGGTATGGACGTCTGG	CARFLLGFGLVYYGMDVW	IGHV1-46	IGHD3-10	IGHJ6	8	12	26	32
1	0.0012674271229404308	TGTGCGAGACGGGGTTATCATCATATAACTGGTTATATGCCTTTTGACTTCTGG	CARRGYHHITGYMPFDFW	IGHV1-8	IGHD1-20	IGHJ4	8	23	31	42
1	0.0012674271229404308	TGTGCGAGAGACCTAGATTACGACATTTTGACTGGTGCCCCCTTGAATATTTGG	CARDLDYDILTGAPLNIW	IGHV4-31	IGHD3-9	IGHJ1	10	16	35	51
1	0.0012674271229404308	TGTGCAAAAGGAGGGGGCCTGGGGCTACGGCACGGGGGCCGTTTCGACCCCTGG	CAKGGGLGLRHGGRFDPW	IGHV3-9	IGHD5-12	IGHJ5	9	22	28	42
1	0.0012674271229404308	TGTGCAAAAGATATGTGGCAGGGACCAGGGGGGCGTGATGCTTTCGATATCCGG	CAKDMWQGPGGRDAFDIR	IGHV3-43	IGHD2-2	IGHJ3	13	23	27	35
1	0.0012674271229404308	TGCGCGAAAGACAGGCCAGGAACTAAGATAGTTGAAGATCTCTTCGATATTTGG	CAKDRPGTKIVEDLFDIW	IGHV3-30	IGHD3-22	IGHJ1	10	21	31	51
1	0.0012674271229404308	TGTGTGAGAGGGAAGGACGGAGACTACGTCTTCGATGCTTTTAGTGTCTGG	CVRGKDGDYVFDAFSVW	IGHV3-11	IGHD4-17	IGHJ3	9	16	28	33
1	0.0012674271229404308	TGTGCGATAGACTATAGCAGCGACTTATACGGGGGCGGGTCTGACCAGTGG	CAIDYSSDLYGGGSDQW	IGHV3-21	IGHD6-25	IGHJ4	10	12	21	41
1	0.0012674271229404308	TGTGCGACAGATTACTCTAGTGACTACGTGGCGGGGGTGGTGGGCTACTGG	CATDYSSDYVAGVVGYW	IGHV3-23	IGHD4-17	IGHJ4	11	19	28	44
1	0.0012674271229404308	TGTGCGAGGGTTACAGTGTTTGGGGTTCTTACCCATGCTTTTGATATCTGG	CARVTVFGVLTHAFDIW	IGHV4-39	IGHD3-16	IGHJ3	7	17	24	34
1	0.0012674271229404308	TGTGCGAGGATGTCACCGTCAGGAGGCGGTCTATATTACTTTGACTTTTGG	CARMSPSGGGLYYFDFW	IGHV1-18	IGHD4-17	IGHJ4	7	11	18	36
1	0.0012674271229404308	TGTGCGAGACCCAATATAGCGGCTACGACCACGGCTGCTTTTGATCTCTGG	CARPNIAATTTAAFDLW	IGHV4-39	IGHD5-12	IGHJ3	9	13	27	35
1	0.0012674271229404308	TGTGCGAGAGCCCTTCGAATGGTGGGAGCGACTGGGGCCATTGGCTACTGG	CARALRMVGATGAIGYW	IGHV3-48	IGHD1-26	IGHJ4	9	21	32	40
1	0.0012674271229404308	TGTGCGAGAGCCCGGTATAGCAGTGGCTGGTACTACCAACTCGACCCCTGG	CARARYSSGWYYQLDPW	IGHV3-11	IGHD6-19	IGHJ5	9	13	37	40
1	0.0012674271229404308	TGTGCGAGAGGGGAGAGGGAGATGGCTACCCCCTGGGCTTTTGATATCTGG	CARGEREMATPWAFDIW	IGHV4-59	IGHD5-24	IGHJ3	9	18	28	36
1	0.0012674271229404308	TGTGCGAGAGATCTCGGTGTGGGCAGCAGCTGGACCGTCTCTGATTACTGG	CARDLGVGSSWTVSDYW	IGHV3-42	IGHD6-13	IGHJ4	14	22	32	41
1	0.0012674271229404308	TGTGCGAGAGATCGAGGGGACTATGGTTCAGGGAGTAATAGTGACTACTGG	CARDRGDYGSGSNSDYW	IGHV3-11	IGHD3-10	IGHJ4	12	19	35	41
1	0.0012674271229404308	TGTGCGAGAGATGTCCCTTTGTATAGCAGCCTTTACTACTTTGACTACTGG	CARDVPLYSSLYYFDYW	IGHV3-21	IGHD6-13	IGHJ4	11	20	29	33
1	0.0012674271229404308	TGTGCGAGAGATATCCCCTATAGTGGGAGCTCTGAATACTTCCATCACTGG	CARDIPYSGSSEYFHHW	IGHV3-7	IGHD1-26	IGHJ1	11	18	26	27
1	0.0012674271229404308	TGTGCGAGAGAGGGCTCCATTGGTTCGGGGAGTTATTTATTTGACTTCTGG	CAREGSIGSGSYLFDFW	IGHV1-18	IGHD3-10	IGHJ4	10	20	36	39
1	0.0012674271229404308	TGTGCGAAGGATAGGGGATATTACAAGTATTACTACGGGATGGACGTCTGG	CAKDRGYYKYYYGMDVW	IGHV3-23	.	IGHJ6	11	-1	-1	17
1	0.0012674271229404308	TGTGCGAAACATCGTTGTAGTGGTGCTGGCTGCGACAACCTTGACTATTGG	CAKHRCSGAGCDNLDYW	IGHV3-23	IGHD2-15	IGHJ4	12	14	32	40
1	0.0012674271229404308	TGTGCGAAAGTCCTCCGCCGAGGGATAGCAGCAGCTGGTACTGACTACTGG	CAKVLRRGIAAAGTDYW	IGHV3-30	IGHD6-13	IGHJ4	6	24	40	41
1	0.0012674271229404308	TGTGCGAAAGATTATGTCAGTGGCTGGTACCCTAACTGGTTCGACCCCTGG	CAKDYVSGWYPNWFDPW	IGHV3-23	IGHD6-19	IGHJ5	11	17	29	33
1	0.0012674271229404308	TGTGCGAAAGATCGGTACCTTAGCAGCTCGTCCGGCTACTTTGACTACTGG	CAKDRYLSSSSGYFDYW	IGHV3-21	IGHD6-6	IGHJ4	12	20	34	35
1	0.0012674271229404308	TGTGCGAAAAGGGTCAGTGGCTGGGAGGGCTATTACGCTATGGACGTCTGG	CAKRVSGWEGYYAMDVW	IGHV3-23	IGHD6-19	IGHJ6	8	14	23	39
1	0.0012674271229404308	TGCGCGAGAAGTCGCGGGAGGGACTCGGAGTCGCACCCCAATGACTACTGG	CARSRGRDSESHPNDYW	IGHV1-18	IGHD2-15	IGHJ4	8	25	34	41
1	0.0012674271229404308	TGCGCGAAGTGTGGAGATGAGATGACTACAATGTCTTTCCTTGACTACTGG	CAKCGDEMTTMSFLDYW	IGHV3-42	IGHD5-24	IGHJ4	1	18	31	40
1	0.0012674271229404308	TGTGTGAGAGATCGAGACTACGGTGAACATTTCATCTTTGACTACTGG	CVRDRDYGEHFIFDYW	IGHV3-53	IGHD4-17	IGHJ4	12	15	25	35
1	0.0012674271229404308	TGTGCCAGAGGGGGGGGCTTTGGTTCGATGTCTCAATTCGACCCCTGG	CARGGGFGSMSQFDPW	IGHV4-30-2	IGHD3-10	IGHJ5	9	20	26	36
1	0.0012674271229404308	TGTGCGAGTTCCTCGAGGGGCTGGGGGCCAGACGGTTTTGATATCTGG	CASSSRGWGPDGFDIW	IGHV4-4	IGHD6-19	IGHJ3	7	18	23	35
1	0.0012674271229404308	TGTGCGAGCGATGAGGATAGCACTGGTTATCACGGGCGTTTGTATTGG	CASDEDSTGYHGRLYW	IGHV3-21	IGHD3-9	IGHJ1	11	21	29	45
1	0.0012674271229404308	TGTGCGAGGCACCTTAGTAGCAGCCCTTTCTACGGTATGGACGTCTGG	CARHLSSSPFYGMDVW	IGHV1-18	IGHD2-15	IGHJ6	7	15	23	36
1	0.0012674271229404308	TGTGCGAGGGGGGGGACGGGGAATTATTATTCCTGGTTCGACCCCTGG	CARGGTGNYYSWFDPW	IGHV3-30	IGHD3-10	IGHJ5	7	16	29	32
1	0.0012674271229404308	TGTGCGAGACTCGGCACCAATTATTACTTTGGATACTTCCGAGACTGG	CARLGTNYYFGYFRDW	IGHV4-39	IGHD3-22	IGHJ1	9	20	27	32
1	0.0012674271229404308	TGTGCGAGAGGATTATTTACAAGTGGCTGGTTCGCCTTTGGCTACTGG	CARGLFTSGWFAFGYW	IGHV7-4-1	IGHD6-19	IGHJ4	9	21	30	35
1	0.0012674271229404308	TGTGCGAGAGATGGTATCATAAATTTATGGCTGCCCCCTGACTACTGG	CARDGIINLWLPPDYW	IGHV3-21	IGHD3-16	IGHJ4	11	15	21	38
1	0.0012674271229404308	TGTGCGAAGGACCTCTCACGGGGGAATGCCTGGTACTTCGACCTCTGG	CAKDLSRGNAWYFDLW	IGHV3-53	IGHD3-16	IGHJ2	16	19	24	29
1	0.0012674271229404308	TGTGCGAAAGGTGGGGGATACAGCTATGGTTACCACTTTGACTACTGG	CAKGGGYSYGYHFDYW	IGHV3-23	IGHD5-18	IGHJ4	9	15	29	30
1	0.0012674271229404308	TGTGCGAAAGAGCGGTCGGGGAGTTATTATTCTGGTATCGACTACTGG	CAKERSGSYYSGIDYW	IGHV3-23	IGHD3-10	IGHJ4	10	15	29	39
1	0.0012674271229404308	TGTGCGAAAGAGAGATGGGGGGACCCCGATGATGCTTTTGATATCTGG	CAKERWGDPDDAFDIW	IGHV3-23	IGHD5-24	IGHJ3	10	11	17	28
1	0.0012674271229404308	TGTGCACGGATGTGCCACGGTGGTAAGGGCAACTGGTTCGACCCCTGG	CARMCHGGKGNWFDPW	IGHV2-26	IGHD4-23	IGHJ5	10	16	25	29
1	0.0012674271229404308	TGTGCACGGACCGCATTCGATCGGAACGGGTGGAACATCGATCTCTGG	CARTAFDRNGWNIDLW	IGHV2-26	IGHD1-1	IGHJ2	9	22	27	30
1	0.0012674271229404308	TGTGCACACTGGAACTATGGTTCGGGGGCCGATGCTTTTGATATCTGG	CAHWNYGSGADAFDIW	IGHV2-5	IGHD3-10	IGHJ3	8	13	26	30
1	0.0012674271229404308	TGTGCAAAAGCCTTACATGACTACGGTGACTACGTTCTAATAAACTGG	CAKALHDYGDYVLINW	IGHV3-43	IGHD4-17	IGHJ4	9	15	34	43
1	0.0012674271229404308	TGTGCAAAAGATCTAAAATACGGTGGTAAGGGTGGAATTGACTACTGG	CAKDLKYGGKGGIDYW	IGHV3-9	IGHD4-23	IGHJ4	11	18	28	37
1	0.0012674271229404308	TGTGTGAGAATTTATTCCGGGAGGGGATTTGCCTTTGATGTGTGG	CVRIYSGRGFAFDVW	IGHV5-78	IGHD2-21	IGHJ3	8	12	19	29
1	0.0012674271229404308	TGTGTGAGAATATATGATGGGACCTACTACTTTGTTGACTACTGG	CVRIYDGTYYFVDYW	IGHV4-59	IGHD1-26	IGHJ4	8	17	29	34
1	0.0012674271229404308	TGTGCCAGGCTTAACAGTACTTCCTGGTACTACTTTGACTACTGG	CARLNSTSWYYFDYW	IGHV1-46	IGHD4-11	IGHJ4	4	13	18	26
1	0.0012674271229404308	TGTGCCAGAGGTGGTGGTGACTTCAACGATGCTTTTGATATCTGG	CARGGGDFNDAFDIW	IGHV4-30-2	IGHD2-21	IGHJ3	9	10	21	27
1	0.0012674271229404308	TGTGCCAGAGAAGATGCGGGCGGCTACTGGTACTTCGATCTCTGG	CAREDAGGYWYFDLW	IGHV4-30-2	IGHD5-24	IGHJ2	10	11	15	22
1	0.0012674271229404308	TGTGCGGCGTGTGGTGGGGACTGTTATGAACCTTTTGAGTTCTGG	CAACGGDCYEPFEFW	IGHV1-18	IGHD2-21	IGHJ4	5	9	26	33
1	0.0012674271229404308	TGTGCGACTTTGAAGGATAGTGGGAGCTACGGTGCGATCTACTGG	CATLKDSGSYGAIYW	IGHV1-46	IGHD1-26	IGHJ4	6	16	29	38
1	0.0012674271229404308	TGTGCGAGGCATCTGCGGTGGGGCGGCTGGGGACTAGGATACTGG	CARHLRWGGWGLGYW	IGHV5-10-1	IGHD7-27	IGHJ4	11	26	32	39
1	0.0012674271229404308	TGTGCGAGACTTGGGAACTGGGGAGCGTACTACTTTGACTACTGG	CARLGNWGAYYFDYW	IGHV5-10-1	IGHD7-27	IGHJ4	9	15	23	26
1	0.0012674271229404308	TGTGCGAGAGCGAGAGATGGCTACAATTATGGCTTTGACTACTGG	CARARDGYNYGFDYW	IGHV4-59	IGHD5-24	IGHJ4	9	12	28	32
1	0.0012674271229404308	TGTGCGAGAGGCCCCGGATATAGTGGCTACGATTGGGAGTACTGG	CARGPGYSGYDWEYW	IGHV4-34	IGHD5-12	IGHJ4	12	15	33	39
1	0.0012674271229404308	TGTGCGAGAGATTACTATACTTCAGGGAGTCCGTCGGGCTACTGG	CARDYYTSGSPSGYW	IGHV3-11	IGHD3-10	IGHJ4	11	12	29	38
1	0.0012674271229404308	TGTGCGAGAGATAGTGGATTCTTTAATGGGTTCGCCCATATCTGG	CARDSGFFNGFAHIW	IGHV3-64	IGHD2-8	IGHJ4	11	23	28	41
1	0.0012674271229404308	TGTGCGAGAGAGAGGAGTACCACGCGCGGACCCTTCAACAACTGG	CARERSTTRGPFNNW	IGHV1-18	IGHD2-2	IGHJ4	10	15	21	40
1	0.0012674271229404308	TGTGCGAGAGAGAGGAGTACCACGCGCGGACCCTTCAACAACTGG	CARERSTTRGPFNNW	IGHV3-53	IGHD2-2	IGHJ4	10	15	21	40
1	0.0012674271229404308	TGTGCGAAGCACGAGTGGGGGTTACGCGCCCGCCTTGACTTCTGG	CAKHEWGLRARLDFW	IGHV3-23	IGHD5-18	IGHJ4	7	19	25	34
1	0.0012674271229404308	TGTGCGAAGGCACCCGGTGGGAGCCACCGCGGCGGGGACTACTGG	CAKAPGGSHRGGDYW	IGHV3-23	IGHD1-26	IGHJ4	7	16	23	36
1	0.0012674271229404308	TGTGCGAAGGATCATGAAAGTGGCTGGTTTTACTTTGACTCCTGG	CAKDHESGWFYFDSW	IGHV3-23	IGHD6-19	IGHJ4	12	18	27	30
1	0.0012674271229404308	TGTGCGAAACCCCATGTCGGCAGCTGGTACTACTTTGACTACTGG	CAKPHVGSWYYFDYW	IGHV3-23	IGHD2-2	IGHJ4	8	19	25	26
1	0.0012674271229404308	TGTGCGAAAGATACCACTTCAGCAGGTCGTCCCCTTGACTACTGG	CAKDTTSAGRPLDYW	IGHV3-11	IGHD6-6	IGHJ4	11	20	31	34
1	0.0012674271229404308	TGTGCAACCACTCGGTGGCTTCGTCAAGGCGCCCTTGACCACTGG	CATTRWLRQGALDHW	IGHV1-2	IGHD3-3	IGHJ4	4	5	12	34
1	0.0012674271229404308	TGTGCAAAAGGAGGTTCAGGGAGTTATCTACCCCTTGACTACTGG	CAKGGSGSYLPLDYW	IGHV3-9	IGHD3-10	IGHJ4	9	12	26	34
1	0.0012674271229404308	TGTGCAAAAGACGGCAGTGGCTGGAATGAATACTTCCACCACTGG	CAKDGSGWNEYFHHW	IGHV3-43	IGHD6-19	IGHJ1	10	13	23	26
1	0.0012674271229404308	TGTGGGAGAGAGATCCCCGCGGGGGCTGCAAATCTTGACTACTGG	CGREIPAGAANLDYW	IGHV3-21	IGHD7-27	IGHJ4	10	11	17	34
1	0.0012674271229404308	TGCGCCGAGGGAGCAGTGACTGCCGGGGGGGTTGTCGGCATCTGG	CAEGAVTAGGVVGIW	IGHV3-21	IGHD2-21	IGHJ4	1	15	22	41
1	0.0012674271229404308	TGTGTGAGACAAGGGTGGGGATCCTGGTTCTTCGAAGTCTGG	CVRQGWGSWFFEVW	IGHV3-35	IGHD7-27	IGHJ2	8	15	22	23
1	0.0012674271229404308	TGTGTGAGACAAGGGTGGGGATCCTGGTTCTTCGAAGTCTGG	CVRQGWGSWFFEVW	IGHV4-39	IGHD7-27	IGHJ2	10	15	22	23
1	0.0012674271229404308	TGTGCGCGCCAGAGCAGCAGCTGGTACGCCTTTGACTACTGG	CARQSSSWYAFDYW	IGHV3-23	IGHD6-13	IGHJ4	5	12	27	29
1	0.0012674271229404308	TGTGCGAGGCGAGACGGTGACTTCGCCCCCCCTGACTATTGG	CARRDGDFAPPDYW	IGHV5-10-1	IGHD4-17	IGHJ4	7	13	21	32
1	0.0012674271229404308	TGTGCGAGGCAGGTGATTGCTCTCTTAAACTTCCAGTATTGG	CARQVIALLNFQYW	IGHV3-48	IGHD2-21	IGHJ1	7	11	20	28
1	0.0012674271229404308	TGTGCGAGGGGGGGGCTACCGTACAACTGGTTCGACCCCTGG	CARGGLPYNWFDPW	IGHV5-10-1	IGHD2-15	IGHJ5	7	14	19	20
1	0.0012674271229404308	TGTGCGAGATTGTCGCGCGGTGACTACGTATTACAAAATTGG	CARLSRGDYVLQNW	IGHV4-59	IGHD4-17	IGHJ1	8	17	29	39
1	0.0012674271229404308	TGTGCGAGACGTCGCTTCCCTTATTGGTACTTCGATCTCTGG	CARRRFPYWYFDLW	IGHV3-53	IGHD1-1	IGHJ2	8	9	13	24
1	0.0012674271229404308	TGTGCGAGACATCGACGATATACTGCCAATGAGTCTTCTTGG	CARHRRYTANESSW	IGHV4-34	IGHD3-9	IGHJ4	8	14	20	39
1	0.0012674271229404308	TGTGCGAGACAGGTGGGATGGTTCGGGGAGCTGGACCGCTGG	CARQVGWFGELDRW	IGHV4-39	IGHD3-10	IGHJ5	10	17	29	33
1	0.0012674271229404308	TGTGCGAGACAGGTGGGATGGTTCGGGGAACTGGACCGCTGG	CARQVGWFGELDRW	IGHV4-39	IGHD3-10	IGHJ5	10	17	28	33
1	0.0012674271229404308	TGTGCGAGAGATCAGGATAGAAGTGGCCGGCTTGACTACTGG	CARDQDRSGRLDYW	IGHV3-33	IGHD3-22	IGHJ4	12	15	25	31
1	0.0012674271229404308	TGTGCGAGAGACCCTTGGGCTGACTCTGATAGTACCTACTGG	CARDPWADSDSTYW	IGHV3-53	IGHD3-22	IGHJ4	10	22	33	35
1	0.0012674271229404308	TGTGCGAGAAATTTCTATCAGTACTGGTTCTTCGATCTCTGG	CARNFYQYWFFDLW	IGHV4-28	.	IGHJ2	15	-1	-1	21
1	0.0012674271229404308	TGTGCGAAAGTCCTCCCAGGGACCTGGTACGGAGACTTCTGG	CAKVLPGTWYGDFW	IGHV3-23	IGHD6-13	IGHJ4	9	23	30	33
1	0.0012674271229404308	TGTGCGAAAGCTCTGGGACTACAGCAAATTATTGACTACTGG	CAKALGLQQIIDYW	IGHV3-21	IGHD4-11	IGHJ4	13	16	23	31
1	0.0012674271229404308	TGTGCAAGAGCAAGGAGTTATAATAACAACTTAGACTTCTGG	CARARSYNNNLDFW	IGHV3-9	IGHD3-10	IGHJ4	6	16	26	28
1	0.0012674271229404308	TGTGCAAGAGATCCGCCGGGAGCTATCGGTCTGGACGTCTGG	CARDPPGAIGLDVW	IGHV3-13	IGHD1-26	IGHJ6	12	17	24	31
1	0.0012674271229404308	TGTGGGAGAGCCTCTCCCCTCATTCAGGCTTTGGATATCTGG	CGRASPLIQALDIW	IGHV1-46	IGHD3-10	IGHJ3	9	13	18	27
1	0.0012674271229404308	TGTGCCCTAGTTGGGCAGTACCAAGCCTTTGACTACTGG	CALVGQYQAFDYW	IGHV3-23	IGHD2-2	IGHJ4	4	16	22	26
1	0.0012674271229404308	TGTGCCAGACACATCCCTGCGGTAGGAATGGACGTCTGG	CARHIPAVGMDVW	IGHV4-30-2	IGHD1-7	IGHJ6	8	19	23	27
1	0.0012674271229404308	TGTGCGAGTTGGCAAGGCAGCAGTTGGTTTGACTACTGG	CASWQGSSWFDYW	IGHV3-47	IGHD6-13	IGHJ4	4	16	26	27
1	0.0012674271229404308	TGTGCGAGTGGGATAGTGGTTAGTGGATTTGATATCTGG	CASGIVVSGFDIW	IGHV4-59	IGHD3-22	IGHJ3	7	13	21	27
1	0.0012674271229404308	TGTGCGAGGTGGGGTGCACAATACCAACTTGACTACTGG	CARWGAQYQLDYW	IGHV4-4	IGHD2-21	IGHJ4	7	16	22	28
1	0.0012674271229404308	TGTGCGAGACACATCCCTGCGGTGGGAATGGACGTCTGG	CARHIPAVGMDVW	IGHV4-31	IGHD1-26	IGHJ6	8	21	26	27
1	0.0012674271229404308	TGTGCGAGAGTACTGGAACGACGGCTGTTCGACCCCTGG	CARVLERRLFDPW	IGHV4-31	IGHD1-1	IGHJ5	9	11	22	26
1	0.0012674271229404308	TGTGCGAGAGGGGACATAGTGTCTTCGATTGACTCCTGG	CARGDIVSSIDSW	IGHV4-31	IGHD5-12	IGHJ4	9	11	27	28
1	0.0012674271229404308	TGTGCGAGAGACGCCGAAAAATGGGGGATTGATCAGTGG	CARDAEKWGIDQW	IGHV4-59	IGHD3-16	IGHJ4	10	21	27	36
1	0.0012674271229404308	TGTGCGAGAAATGTAGTGGGAGCTACTATAGACTACTGG	CARNVVGATIDYW	IGHV4-28	IGHD1-26	IGHJ4	11	13	27	30
1	0.0012674271229404308	TGTGCGAAAGGCGTTCTATACGTCAGGTTTGACTACTGG	CAKGVLYVRFDYW	IGHV3-23	IGHD2-8	IGHJ4	9	15	20	27
1	0.0012674271229404308	TGTGCAAGGTCAAAGTTTGGTGACTACCCTGACTACTGG	CARSKFGDYPDYW	IGHV3-74	IGHD3-16	IGHJ4	7	14	19	22
1	0.0012674271229404308	TGTGCAAGAGGGGGCCTTATAAATACCCCGGACTACTGG	CARGGLINTPDYW	IGHV3-74	IGHD3-10	IGHJ4	9	16	21	30
1	0.0012674271229404308	TGTACCCAGGATACAGCAGTTGCTACCTCAGGCCACTGG	CTQDTAVATSGHW	IGHV3-21	IGHD5-18	IGHJ4	2	8	16	34
1	0.0012674271229404308	TGTACGAGAGATCGGAACAATTACTACTCGGACTTCTGG	CTRDRNNYYSDFW	IGHV3-21	IGHD1-7	IGHJ4	12	13	17	21
1	0.0012674271229404308	TGTACGAAAGATCTACATAGCAGTGCCCCTTCAGTCTGG	CTKDLHSSAPSVW	IGHV3-23	IGHD6-19	IGHJ2	13	16	24	34
1	0.0012674271229404308	TGTGTGAGCCCCGATGGAGATGGCTGGCACTACTGG	CVSPDGDGWHYW	IGHV3-66	IGHD5-24	IGHJ4	7	16	24	28
1	0.0012674271229404308	TGTGCGGTGACCGGGAGTGCTTCCTTTGACTACTGG	CAVTGSASFDYW	IGHV3-21	IGHD3-10	IGHJ4	5	12	17	23
1	0.0012674271229404308	TGTGCGAGATGGGATGGTTCAGCTCAGGACCCCTGG	CARWDGSAQDPW	IGHV3-64	IGHD3-10	IGHJ5	8	13	19	27
1	0.0012674271229404308	TGTGCGAGATATTATGGGGGGGACTTTGACTACTGG	CARYYGGDFDYW	IGHV4-55	IGHD3-16	IGHJ4	11	14	19	22
1	0.0012674271229404308	TGTGCGAGACGAAACGACAACTGGTTCGACACTTGG	CARRNDNWFDTW	IGHV5-51	IGHD3-16	IGHJ5	9	11	15	16
1	0.0012674271229404308	TGTGCGAGAGTGGTCCGGTGCCACTATGACTACTGG	CARVVRCHYDYW	IGHV4-31	IGHD1-14	IGHJ4	9	13	18	22
1	0.0012674271229404308	TGTGCGAGAGGGGGACATCATTCTGTTGATATCTGG	CARGGHHSVDIW	IGHV3-21	IGHD3-10	IGHJ3	9	10	14	15
1	0.0012674271229404308	TGTGCGAGAGGGGACTGGGAACTACTTGACTACTGG	CARGDWELLDYW	IGHV1-69	IGHD3-9	IGHJ4	9	12	17	20
1	0.0012674271229404308	TGTGCGAGAGACATTGCAGTGGCTGGCACTTACTGG	CARDIAVAGTYW	IGHV3-21	IGHD6-19	IGHJ4	10	15	25	30
1	0.0012674271229404308	TGTGCGAGAAATCGTGATTCGGGGCTCGACTACTGG	CARNRDSGLDYW	IGHV1-46	IGHD3-10	IGHJ4	12	17	23	27
1	0.0012674271229404308	TGTGCGAAGGGTTCAGGCTACGGTATGGACGTCTGG	CAKGSGYGMDVW	IGHV1-3	IGHD4-17	IGHJ6	6	17	23	24
1	0.0012674271229404308	TGTACCACAGGAATCTATCGTTCAGGACTAAAGTGG	CTTGIYRSGLKW	IGHV3-15	IGHD3-16	IGHJ4	9	15	21	33
1	0.0012674271229404308	TGTGCGAGAGATCCGCTGGTACTTGACTACTGG	CARDPLVLDYW	IGHV3-33	IGHD2-2	IGHJ4	12	14	21	22
1	0.0012674271229404308	TGTGCGAGAGACCGCGGGTCCTTTGACTACTGG	CARDRGSFDYW	IGHV4-31	IGHD6-13	IGHJ4	10	14	18	20
1	0.0012674271229404308	TGTGCGAGAAATGTCGGGGAGTTGGGCTACTGG	CARNVGELGYW	IGHV4-28	IGHD3-10	IGHJ4	11	13	22	26
1	0.0012674271229404308	TGTGCAAAAGATAGGGACGGTATGGACGTCTGG	CAKDRDGMDVW	IGHV3-9	IGHD4-17	IGHJ6	12	16	20	21
1	0.0012674271229404308	TGTGTTAAAACCAATTTTGCGGACTACTGG	CVKTNFADYW	IGHV3-23	IGHD3-9	IGHJ4	3	13	18	21
1	0.0012674271229404308	TGTGCGCGCAGTGGTCACTGCGACCTCTGG	CARSGHCDLW	IGHV1-18	IGHD6-19	IGHJ5	5	7	13	20
1	0.0012674271229404308	TGTGCGCGCAGTGGGCACTGCGACTCCTGG	CARSGHCDSW	IGHV1-18	IGHD6-19	IGHJ5	5	7	13	20
1	0.0012674271229404308	TGTGCGCGCAGTGGGCACTGCGACTACTGG	CARSGHCDYW	IGHV1-18	IGHD6-19	IGHJ4	5	7	13	21
1	0.0012674271229404308	TGTGCGGTCCGAGAGCCGGTGGGCTACTGG	CAVREPVGYW	IGHV3-11	IGHD4-23	IGHJ4	5	16	21	23
1	0.0012674271229404308	TGTGCGGTGCGGGAGCCGGTGAACTATTGG	CAVREPVNYW	IGHV3-54	IGHD1-26	IGHJ4	2	10	15	22
1	0.0012674271229404308	TGTGCGGTGCGAGAGCCGGTGGGCTTCTGG	CAVREPVGFW	IGHV1-18	IGHD4-23	IGHJ4	5	16	21	26
1	0.0012674271229404308	TGTGCGGTACGGGAGTCGGTGGGCTACTGG	CAVRESVGYW	IGHV3-11	IGHD3-10	IGHJ4	5	10	15	23
1	0.0012674271229404308	TGTGCGATACGTGAGCCGGTGGGCTACTGG	CAIREPVGYW	IGHV3-23	IGHD4-23	IGHJ4	6	16	21	23
1	0.0012674271229404308	TGTGCGATACGAGAGCCGGTGGGCTACTGG	CAIREPVGYW	IGHV3-60	IGHD4-23	IGHJ4	3	16	21	23
1	0.0012674271229404308	TGTGCGATACGAGAGCCGGTGGGGTACTGG	CAIREPVGYW	IGHV3-23	IGHD4-23	IGHJ4	6	16	21	24
1	0.0012674271229404308	TGTGCGAGAGACATACTTTTTGACTTCTGG	CARDILFDFW	IGHV7-34-1	IGHD2-8	IGHJ4	6	11	15	18
1	0.0012674271229404308	TGTGCGAGAAAAGCAGCCGTTGACTACTGG	CARKAAVDYW	IGHV3-64	IGHD2-15	IGHJ4	8	11	16	19
1	0.0012674271229404308	TGTGCGAAAAACTGGGCACTTGACAACTGG	CAKNWALDNW	IGHV3-64	IGHD7-27	IGHJ4	6	9	15	19
1	0.0012674271229404308	TGTGTTTTAGATCAGAGTTCCTGG	CVLDQSSW	IGHV3-53	IGHD3-10	IGHJ5	3	14	18	19
1	0.0012674271229404308	TGTGTTGTAGATCAGAATTTCTGG	CVVDQNFW	IGHV3-23	IGHD2-15	IGHJ4	3	4	9	20
1	0.0012674271229404308	TGTGTCCTAGACCAAAATCTCTGG	CVLDQNLW	IGHV3-53	IGHD2-15	IGHJ4	3	4	9	20
1	0.0012674271229404308	TGTGTCAGAGACCAAAATCTTTGG	CVRDQNLW	IGHV3-65	IGHD3-3	IGHJ4	11	13	18	21
1	0.0012674271229404308	TGTGTCAGAGACCAAAATCTCTGG	CVRDQNLW	IGHV3-22	IGHD3-3	IGHJ4	10	11	16	20
1	0.0012674271229404308	TGTGTGCGAGATCTTAACTACTGG	CVRDLNYW	IGHV3-72	.	IGHJ4	13	-1	-1	16
1	0.0012674271229404308	TGTGTGACAGACCTTAACTTATGG	CVTDLNLW	IGHV1-24	IGHD1-7	IGHJ4	10	14	18	21
1	0.0012674271229404308	TGTGTGACAGACCTTAACTTATGG	CVTDLNLW	IGHV3-52	IGHD1-7	IGHJ4	13	14	18	21
1	0.0012674271229404308	TGTGTGAGAGATTTGAACCTCTGG	CVRDLNLW	IGHV1-67	.	IGHJ5	11	-1	-1	16
1	0.0012674271229404308	TGTGTGAGAGATCTTAATTACTGG	CVRDLNYW	IGHV3-35	.	IGHJ4	8	-1	-1	18
1	0.0012674271229404308	TGTGTGAGAGATCTAAACTTCTGG	CVRDLNFW	IGHV1-18	.	IGHJ4	13	-1	-1	16
1	0.0012674271229404308	TGTGTGAGAGATCTAAACCAGTGG	CVRDLNQW	IGHV3-11	IGHD3-9	IGHJ4	13	15	20	21
1	0.0012674271229404308	TGTGTGAGAGATCAGAACCTTTGG	CVRDQNLW	IGHV1-18	IGHD1-14	IGHJ4	12	14	18	21
1	0.0012674271229404308	TGTGTGAGAGATCAGAACCTTTGG	CVRDQNLW	IGHV3-53	IGHD1-14	IGHJ4	12	14	18	21
1	0.0012674271229404308	TGTGTGAGAGATCAAAACTTCTGG	CVRDQNFW	IGHV1-67	.	IGHJ4	12	-1	-1	16
1	0.0012674271229404308	TGTGTGAGAGATCAAAACTTGTGG	CVRDQNLW	IGHV3-16	IGHD3-9	IGHJ4	8	11	16	21
1	0.0012674271229404308	TGTGTGAGAGATCAAAACCTCTGG	CVRDQNLW	IGHV3-35	IGHD3-9	IGHJ5	8	11	15	16
1	0.0012674271229404308	TGTGTGAGAGACCTTAATCTCTGG	CVRDLNLW	IGHV3-53	.	IGHJ2	10	-1	-1	16
1	0.0012674271229404308	TGTGTGAGAGACCTTAACTTATGG	CVRDLNLW	IGHV3-11	IGHD1-7	IGHJ4	10	14	18	21
1	0.0012674271229404308	TGTGTGAGAGACCTTAACTTATGG	CVRDLNLW	IGHV3-53	IGHD1-7	IGHJ4	10	14	18	21
1	0.0012674271229404308	TGTGTGAGAGACCTTAACTCCTGG	CVRDLNSW	IGHV3-53	IGHD1-7	IGHJ5	10	14	18	19
1	0.0012674271229404308	TGTGTGAGAGACCTTAACTGCTGG	CVRDLNCW	IGHV3-35	.	IGHJ4	8	-1	-1	16
1	0.0012674271229404308	TGTGTGAGAGACCTTAACTACTGG	CVRDLNYW	IGHV3-35	.	IGHJ4	8	-1	-1	16
1	0.0012674271229404308	TGTGTGAGAGACCTTAACTACTGG	CVRDLNYW	IGHV3-52	.	IGHJ4	13	-1	-1	16
1	0.0012674271229404308	TGTGTGAGAGACCTTAACCTCTGG	CVRDLNLW	IGHV1-18	.	IGHJ5	10	-1	-1	16
1	0.0012674271229404308	TGTGTGAGAGACCTTAACCTCTGG	CVRDLNLW	IGHV4-31	.	IGHJ5	10	-1	-1	16
1	0.0012674271229404308	TGTGTGAGAGACCTTAACCAGTGG	CVRDLNQW	IGHV1-67	IGHD3-9	IGHJ4	10	14	20	21
1	0.0012674271229404308	TGTGTGAGAGACCTAAATTTCTGG	CVRDLNFW	IGHV3-11	.	IGHJ1	10	-1	-1	20
1	0.0012674271229404308	TGTGTGAGAGACCAAAACTGTTGG	CVRDQNCW	IGHV3-53	IGHD3-3	IGHJ4	10	11	16	21
1	0.0012674271229404308	TGTGCTTTAGATCAGAGTTACTGG	CALDQSYW	IGHV3-72	.	IGHJ4	12	-1	-1	18
1	0.0012674271229404308	TGTGCTTTAGATCAGAGCTACTGG	CALDQSYW	IGHV3-23	.	IGHJ4	4	-1	-1	17
1	0.0012674271229404308	TGTGCTGTGGATCAGAATGTCTGG	CAVDQNVW	IGHV3-23	IGHD5-12	IGHJ4	4	6	11	20
1	0.0012674271229404308	TGTGCGCTAGACCAAAGCTACTGG	CALDQSYW	IGHV4-4	IGHD3-16	IGHJ4	5	11	15	17
1	0.0012674271229404308	TGTGCGACGGATTATGACTACTGG	CATDYDYW	IGHV1-18	IGHD3-16	IGHJ4	6	9	13	14
1	0.0012674271229404308	TGTGCGAGCGATGTAAAGTACTGG	CASDVKYW	IGHV3-21	.	IGHJ4	11	-1	-1	18
1	0.0012674271229404308	TGTGCGAGAGATTTAAACTTGTGG	CARDLNLW	IGHV3-11	.	IGHJ4	11	-1	-1	21
1	0.0012674271229404308	TGTGCGAGAGATTTAAACCTCTGG	CARDLNLW	IGHV3-11	.	IGHJ5	11	-1	-1	16
1	0.0012674271229404308	TGTGCGAGAGATCTCAACTTCTGG	CARDLNFW	IGHV4-31	.	IGHJ4	14	-1	-1	16
1	0.0012674271229404308	TGTGCGAGAGATCAAAACTTATGG	CARDQNLW	IGHV3-11	.	IGHJ4	12	-1	-1	21
1	0.0012674271229404308	TGTGCGAGAGATCAAAACTACTGG	CARDQNYW	IGHV3-23	.	IGHJ4	12	-1	-1	16
1	0.0012674271229404308	TGTGCGAGAGACCTAAATTTATGG	CARDLNLW	IGHV3-11	.	IGHJ4	10	-1	-1	21
1	0.0012674271229404308	TGTGCACTAGATCAGAGCTACTGG	CALDQSYW	IGHV3-53	.	IGHJ4	4	-1	-1	17
1	0.0012674271229404308	TGTATGAGAGACCTTAACTACTGG	CMRDLNYW	IGHV4-31	.	IGHJ4	10	-1	-1	16
1	0.0012674271229404308	TGTACGAGAGACCAAAACTGTTGG	CTRDQNCW	IGHV3-11	IGHD3-3	IGHJ4	10	11	16	21
