# Supplementary material for: Biomarkers and Immune Repertoire Metrics Identified by Peripheral Blood Transcriptomic Sequencing Reveal the Pathogenesis of COVID-19
Source: Front Immunol. 2021 Aug 24;12:677025. doi: 10.3389/fimmu.2021.677025 (PMC8421539; doi:10.3389/fimmu.2021.677025)
Supplement: Supplementary file 1 [file DataSheet_1.zip › TCR_BCR/IGH/convert.20S039637A.clonotypes.IGH.txt]

count	freq	cdr3nt	cdr3aa	v	d	j	VEnd	DStart	DEnd	JStart
7	0.019444444444444445	TGTGTGAAAGACCGTTCTATAAGGGCAGCTGGTCCTGAGTACTGG	CVKDRSIRAAGPEYW	IGHV3-21	IGHD2-2	IGHJ4	10	24	32	35
6	0.016666666666666666	TGTGCGAGAGGCCGACTCCAGCCTAGATCGACGCTGAACTTTGACTGCTGG	CARGRLQPRSTLNFDCW	IGHV4-34	IGHD3-3	IGHJ4	12	14	19	37
4	0.011111111111111112	TGTGCACACGGGGTGGGACTTTATGATTTCTGGAGTGGCTTTGACTTCTGG	CAHGVGLYDFWSGFDFW	IGHV2-5	IGHD3-3	IGHJ4	8	20	37	38
4	0.011111111111111112	TGTTCGAAAGGGGGGAGTGGCTGGCCACCACTTTTTGACTACTGG	CSKGGSGWPPLFDYW	IGHV3-23	IGHD6-19	IGHJ4	9	15	23	33
4	0.011111111111111112	TGTGCAACGTCCTACGGTGACTACTCATACAGTATGAATGTCTGG	CATSYGDYSYSMNVW	IGHV1-24	IGHD4-17	IGHJ6	7	11	23	39
4	0.011111111111111112	TGTGCGAAATATGGCAGGAGCTGGGACTATTTTGACTTCTGG	CAKYGRSWDYFDFW	IGHV3-23	IGHD6-13	IGHJ4	8	9	23	25
4	0.011111111111111112	TGTACTAGAGTGGGCAGTGGCTGGTACTCGCCTGACTACTGG	CTRVGSGWYSPDYW	IGHV3-49	IGHD6-19	IGHJ4	9	13	26	32
4	0.011111111111111112	TGTGCGAAAATGTGGCTACGATTAGGGTCTGACTACTGG	CAKMWLRLGSDYW	IGHV3-23	IGHD5-12	IGHJ4	8	11	23	29
4	0.011111111111111112	TGTTCCCCCGGTACAGCCGCCTACTGG	CSPGTAAYW	IGHV3-23	IGHD1-1	IGHJ4	2	7	14	20
3	0.008333333333333333	TGTGCAAGACACGGGGGGGCTTGTTATGGTACCACCTGCTATCCATATTTTGACTCCTGG	CARHGGACYGTTCYPYFDSW	IGHV4-39	IGHD2-2	IGHJ4	10	28	41	48
3	0.008333333333333333	TGTGCGAGAGGCCGCCGGGGTTCAAGTGGTGGTAGCGCCGGGCTCTTTGACTCCTGG	CARGRRGSSGGSAGLFDSW	IGHV1-8	IGHD2-15	IGHJ4	12	24	35	44
3	0.008333333333333333	TGTGCAAGAGGGATCATTGACTCTGATACTAGTGCTTATAGGCCTCTTGACTACTGG	CARGIIDSDTSAYRPLDYW	IGHV3-74	IGHD3-22	IGHJ4	9	19	38	46
3	0.008333333333333333	TGTACGAGATTAAGACAGCAACTGTCAAGGGGAGATGCTTATGATATTTGG	CTRLRQQLSRGDAYDIW	IGHV3-21	IGHD1-1	IGHJ3	8	18	23	33
3	0.008333333333333333	TGTGCAAGAGGGCGCCACGGAGACTACGTTTCCCTCTTTGAATATTGG	CARGRHGDYVSLFEYW	IGHV6-1	IGHD4-17	IGHJ4	9	16	28	35
3	0.008333333333333333	TGTGCGAGACGGCAAAGTAGCAGCTGGTCCCACTTTGACTACTGG	CARRQSSSWSHFDYW	IGHV4-39	IGHD2-2	IGHJ4	9	17	27	31
3	0.008333333333333333	TGTGCGAGAGAAAAGCGGAATTATGGGTACTATTTTGACTACTGG	CAREKRNYGYYFDYW	IGHV3-21	IGHD2-21	IGHJ4	10	15	20	26
3	0.008333333333333333	TGTGCCACCTCCCTAAGGTACAGCTACGGCCTCTCCTGG	CATSLRYSYGLSW	IGHV3-15	IGHD5-18	IGHJ5	7	18	25	34
3	0.008333333333333333	TGTGCGAGAGCCAGTGGCTGGTCACACTTTGACTACTGG	CARASGWSHFDYW	IGHV3-53	IGHD6-19	IGHJ4	9	11	21	25
2	0.005555555555555556	TGTGCGAGAGAATCAGGACGTGTTGAATTAGTTTCAGATGCTGAACGCGGCCCCTACAACTGGTTCGACCCCTGG	CARESGRVELVSDAERGPYNWFDPW	IGHV1-18	IGHD2-8	IGHJ5	10	26	31	54
2	0.005555555555555556	TGTGTGAAAGATTACCTTGACAGTGGAGTCTATGGATTGGGTTTTCGAGGGGGTGACTACTGG	CVKDYLDSGVYGLGFRGGDYW	IGHV3-23	IGHD3-3	IGHJ4	11	23	28	53
2	0.005555555555555556	TGTGCGAGGTCGTATTACGATTTTTGGAGTGGTTATTATACGGGGTACTACTTTGACTACTGG	CARSYYDFWSGYYTGYYFDYW	IGHV4-31	IGHD3-3	IGHJ4	7	10	40	44
2	0.005555555555555556	TGTGCGAGATGTTCCGTTATGATAACAGTTGAGGGACTTATGGGACCATACTTTGACCACTGG	CARCSVMITVEGLMGPYFDHW	IGHV5-51	IGHD3-16	IGHJ4	8	16	40	48
2	0.005555555555555556	TGTGCGAAAAATGGCAGGGAAAGAGCGGCTCGCTACTACTTCTACTACAATATGGACGTCTGG	CAKNGRERAARYYFYYNMDVW	IGHV7-4-1	IGHD6-25	IGHJ6	6	23	29	33
2	0.005555555555555556	TGTACCACAGATCCCTATGCGCACTGTCCTGGTGGCCCGTGTTACGGCCCCTATGACTACTGG	CTTDPYAHCPGGPCYGPYDYW	IGHV3-15	IGHD2-15	IGHJ4	12	29	34	53
2	0.005555555555555556	TGTGCGAGTCCCTCGTACATCCCGCGTGGTTTTCGTGCGGATGATTTTTTTGATATCTGG	CASPSYIPRGFRADDFFDIW	IGHV5-51	IGHD1-14	IGHJ3	7	24	30	40
2	0.005555555555555556	TGTGCGAAAGATCGGGGGACCACGGCGACAAAAGGGCGAATTGGGTACTTTGACTATTGG	CAKDRGTTATKGRIGYFDYW	IGHV3-21	IGHD1-14	IGHJ4	12	18	23	45
2	0.005555555555555556	TGTGCGAGATATAAGAGTGGTGACCTCGGATATTATTACTACGGTATGGACGTCTGG	CARYKSGDLGYYYYGMDVW	IGHV3-48	IGHD3-22	IGHJ6	8	32	42	45
2	0.005555555555555556	TGTGCGAGAGATTCCGGAGGCTTCGGGGACTTATTAAGAAATCACTTCGACCCCTGG	CARDSGGFGDLLRNHFDPW	IGHV3-11	IGHD3-10	IGHJ5	11	21	35	45
2	0.005555555555555556	TGTGCGAGAGACTTCTACTATGATTCGGGTTATTCTAAGAGGAAATTCGACCCCTGG	CARDFYYDSGYSKRKFDPW	IGHV3-30	IGHD3-10	IGHJ5	10	15	28	45
2	0.005555555555555556	TGTGCGAAAGTGCTTCTGGAACGCCCTGACGTGCCGAATGATGCTTTTGATGTCTGG	CAKVLLERPDVPNDAFDVW	IGHV3-23	IGHD1-1	IGHJ3	9	15	22	37
2	0.005555555555555556	TGTGCGAAAGATCGGGTCAGGGGGACTACGGTGACCTCAATCCCAATCGACCCCTGG	CAKDRVRGTTVTSIPIDPW	IGHV3-23	IGHD4-17	IGHJ5	12	23	34	46
2	0.005555555555555556	TGTGCGACAGATCTCCGTGGGAGCTACTACTCACCAAATGCTTTTCATGTCTGG	CATDLRGSYYSPNAFHVW	IGHV1-18	IGHD1-26	IGHJ3	14	16	29	37
2	0.005555555555555556	TGTGCGAAATGTCGTGGTTCTGGAACTAGAGACCATTACCACTTTGACTCCTGG	CAKCRGSGTRDHYHFDSW	IGHV3-23	IGHD1-7	IGHJ4	8	19	27	36
2	0.005555555555555556	TGTGCACACAGACGCGGAAGGGGGAGCAGTGGCTGGCTCGCCTTTGACTACTGG	CAHRRGRGSSGWLAFDYW	IGHV2-5	IGHD6-19	IGHJ4	13	24	35	41
2	0.005555555555555556	TGTACCAGGGGTCCCGCGCCCGGAATGGGGAGGTCCTACTGGTTCGACCCCTGG	CTRGPAPGMGRSYWFDPW	IGHV3-21	IGHD2-21	IGHJ5	2	19	25	37
2	0.005555555555555556	TGTGTGAGACGAGTCGTGGATAACAGGAGTTTTGATGTCTTTGATATGTGG	CVRRVVDNRSFDVFDMW	IGHV4-39	IGHD5-12	IGHJ3	9	14	21	32
2	0.005555555555555556	TGTGTATCAGGGAATTCGGGGAGTTATTATGAGTACTACTTTGACTACTGG	CVSGNSGSYYEYYFDYW	IGHV3-23	IGHD3-10	IGHJ4	3	14	29	31
2	0.005555555555555556	TGTGCCTCTGGGGGTTTGGTTCGGGGATCCAAGGGGTACTTTGACTACTGG	CASGGLVRGSKGYFDYW	IGHV6-1	IGHD3-10	IGHJ4	4	16	26	36
2	0.005555555555555556	TGTGCGAGGGGCCACGTGTATGGCAGGTCGTCCGGACACTTTGACCAGTGG	CARGHVYGRSSGHFDQW	IGHV4-34	IGHD6-6	IGHJ4	12	17	36	37
2	0.005555555555555556	TGTGCGAGAGGGAGGCTAGTGACTTCTAGTTCCTTACTTTTTGACTACTGG	CARGRLVTSSSLLFDYW	IGHV4-4	IGHD1-7	IGHJ4	9	26	32	39
2	0.005555555555555556	TGTGCGAAAGATGCACAGGTTAATTATTACGGTTTTTCCTTTGACTCCTGG	CAKDAQVNYYGFSFDSW	IGHV3-30	IGHD3-3	IGHJ4	11	24	36	38
2	0.005555555555555556	TGTGCACACAAGGGGAGAGAAAATTCCTTGGTCTACTACTTCGACTACTGG	CAHKGRENSLVYYFDYW	IGHV2-5	IGHD3-10	IGHJ4	9	11	16	33
2	0.005555555555555556	TGTGTAAAAGGGCACAGTCCCTGGTATGTTTGGTATTTTGACACATGG	CVKGHSPWYVWYFDTW	IGHV3-9	IGHD3-9	IGHJ4	9	33	41	45
2	0.005555555555555556	TGTGCGCGACCTCATAGTGCTGCTTATCATTGGGCCCTTGACTCCTGG	CARPHSAAYHWALDSW	IGHV3-53	IGHD3-22	IGHJ4	5	11	17	37
2	0.005555555555555556	TGTGCGAGACGTGGGACTATGGTGACTACAAGGCACGTTGACTACTGG	CARRGTMVTTRHVDYW	IGHV3-23	IGHD4-17	IGHJ4	6	14	28	37
2	0.005555555555555556	TGTGCGAGAGATAAGAAGCAGCTGGTATACTGGTACTTCGATCTCTGG	CARDKKQLVYWYFDLW	IGHV7-4-1	IGHD2-2	IGHJ2	11	16	26	27
2	0.005555555555555556	TGTGGGAGACCCCATAGCAGCAGTTGGAACTACATCATGGACGTCTGG	CGRPHSSSWNYIMDVW	IGHV3-53	IGHD6-13	IGHJ6	8	13	26	28
2	0.005555555555555556	TGTGCGAGACATAAGGGACCCCCTCCCCGATACTTTGACTACTGG	CARHKGPPPRYFDYW	IGHV4-39	IGHD3-10	IGHJ4	11	22	29	30
2	0.005555555555555556	TGTGCGAAACCTTATGCCACCAGCTGGTTGGGCTTTGACCACTGG	CAKPYATSWLGFDHW	IGHV3-11	IGHD2-2	IGHJ4	6	20	27	32
2	0.005555555555555556	TGTGCGAAAGCCCCTCCTAAGGTGGTGGCCTTCTTTGACTCCTGG	CAKAPPKVVAFFDSW	IGHV3-23	IGHD2-15	IGHJ4	9	21	27	32
2	0.005555555555555556	TGTGGGAGAGATCGGGAGATGTCTACATCAGGCGTTGACTACTGG	CGRDREMSTSGVDYW	IGHV3-21	IGHD5-24	IGHJ4	12	15	26	34
2	0.005555555555555556	TGTACTAGGTGGGTTGAGGGAACTACTGCTACGTTTGACTGCTGG	CTRWVEGTTATFDCW	IGHV3-73	IGHD1-7	IGHJ4	7	18	25	33
2	0.005555555555555556	TGTGCGAGTGACTACTATGAATCGGGGACTCATGGGCATTGG	CASDYYESGTHGHW	IGHV3-30	IGHD3-10	IGHJ4	7	12	27	39
2	0.005555555555555556	TGTGCGAGACAACCAGCGGGGTATTGGAGTATGGACGTCTGG	CARQPAGYWSMDVW	IGHV5-10-1	IGHD3-3	IGHJ6	10	23	29	30
2	0.005555555555555556	TGTGCGAGAGCGGGTTACTATGGTTCGGGGGCCGGCTACTGG	CARAGYYGSGAGYW	IGHV4-31	IGHD3-10	IGHJ4	9	14	29	35
2	0.005555555555555556	TGTGCGAGAGAGTCCCCTAATACTCTCTACTTCGACCCCTGG	CARESPNTLYFDPW	IGHV1-18	IGHD5-24	IGHJ5	10	23	29	30
2	0.005555555555555556	TGTGCGAAGAGAGCATCGGGGAGTTATTTCGTTGACTACTGG	CAKRASGSYFVDYW	IGHV3-30	IGHD3-10	IGHJ4	6	15	27	31
2	0.005555555555555556	TGTGCGAAAGTGGGGCTGACCCATGATGCTTTTGATGTCTGG	CAKVGLTHDAFDVW	IGHV3-23	IGHD3-16	IGHJ3	9	10	14	21
2	0.005555555555555556	TGTGTGAGAGATCGACCTGGGGCTGCCTATGACCCCTGG	CVRDRPGAAYDPW	IGHV3-33	IGHD7-27	IGHJ5	12	16	21	30
2	0.005555555555555556	TGTGTGAAAGATAAACCCGGTGCTGCTTTTGATGTCTGG	CVKDKPGAAFDVW	IGHV3-30	IGHD6-13	IGHJ3	11	14	19	23
2	0.005555555555555556	TGTGCGAGAGCTTCAAGAGGCGTCTCGGAGGACTACTGG	CARASRGVSEDYW	IGHV3-21	IGHD2-15	IGHJ4	9	25	29	30
2	0.005555555555555556	TGTGCGAGAGGGCCCGGGATCAGCAGCCCAACCTACTGG	CARGPGISSPTYW	IGHV4-34	IGHD6-13	IGHJ4	10	20	26	32
2	0.005555555555555556	TGTGCGAGGTATCGTAGTGGGGGCTCCGACGTCTGG	CARYRSGGSDVW	IGHV3-23	IGHD1-26	IGHJ6	6	14	24	27
2	0.005555555555555556	TGTGCGAGACAGGACAGGAATTGGTTCGACTCCTGG	CARQDRNWFDSW	IGHV4-39	IGHD2-21	IGHJ5	10	16	20	21
2	0.005555555555555556	TGTGCGAAAGGCAGCACCTCCCGTTTTGACTACTGG	CAKGSTSRFDYW	IGHV3-23	IGHD6-13	IGHJ4	9	10	15	24
2	0.005555555555555556	TGTGCGAGCATTGGCATCTGG	CASIGIW	IGHV3-33	IGHD2-2	IGHJ4	7	12	16	17
1	0.002777777777777778	TGTGCGAGAGATCGCCGCATTTTAGCTCGTCCGGACCTTGGTCAGTCAAAGAGGTACTACGGTATGGACGTCTGG	CARDRRILARPDLGQSKRYYGMDVW	IGHV3-53	IGHD6-6	IGHJ3	12	23	35	70
1	0.002777777777777778	TGTGTAAAAGATCATTGTCGTGGTGGTAGCTGCTACTCCCATTGGGGCTACGATATGGACGTCTGG	CVKDHCRGGSCYSHWGYDMDVW	IGHV3-23	IGHD2-15	IGHJ6	12	13	38	47
1	0.002777777777777778	TGTGCTAGAGGCGCTTGGGTTTGTACTTCTAGTTCCTGCTCGACCCATAATTACTTCGCTGCCTGG	CARGAWVCTSSSCSTHNYFAAW	IGHV4-34	IGHD1-7	IGHJ5	11	29	35	61
1	0.002777777777777778	TGTGCGAGAGTAGAGCCCCCCCGTTACAACTGGAACGACGGGGTACATGATGCTTTTGATATCTGG	CARVEPPRYNWNDGVHDAFDIW	IGHV4-59	IGHD1-1	IGHJ3	9	20	39	45
1	0.002777777777777778	TGTGCGAGAGAAGGAGTGGATACAGCTATGGTTTGGTACTACTACTACTACGGTATGGACGTCTGG	CAREGVDTAMVWYYYYYGMDVW	IGHV3-33	IGHD5-18	IGHJ6	10	15	32	36
1	0.002777777777777778	TGTGCGAAAGATCTCGGGCGGAGCAGTGGCCATGGTACCCAGGCCGTAGACTTCTTTGACTACTGG	CAKDLGRSSGHGTQAVDFFDYW	IGHV3-21	IGHD6-19	IGHJ4	14	21	29	49
1	0.002777777777777778	TGTGCAAAAGAAAGTGCTTCGGGAAGTTTTTATAACCCCCGGGGTTCCTCCCATATGGACGTCTGG	CAKESASGSFYNPRGSSHMDVW	IGHV3-9	IGHD3-10	IGHJ6	10	17	35	54
1	0.002777777777777778	TGTGTGAGAGGCCATAGGGGACTACAGGAATGGACGTCTGTGTGGAACTGGTTCGACCCCTGG	CVRGHRGLQEWTSVWNWFDPW	IGHV4-59	IGHD4-11	IGHJ5	9	19	26	45
1	0.002777777777777778	TGTGCGAGACATAACCCATATAGTTCGGGGAGTTCCCTGCATCGAAGACCTTTTGATATCTGG	CARHNPYSSGSSLHRRPFDIW	IGHV4-39	IGHD3-10	IGHJ3	11	18	33	49
1	0.002777777777777778	TGTGCGAGAGCGGCTCGCGGCTACGGCCTCCTTTCCGCCCACGACTTCTTTATGGACGTCTGG	CARAARGYGLLSAHDFFMDVW	IGHV1-18	IGHD6-25	IGHJ6	9	16	24	51
1	0.002777777777777778	TGTGCGAGAGATGGCAGGCAAATAGCAGCTCGCTACTATTACTACTACAATATGGACGTCTGG	CARDGRQIAARYYYYYNMDVW	IGHV7-4-1	IGHD6-6	IGHJ6	11	21	31	33
1	0.002777777777777778	TGTGCGAGAGACTCTTTACGATATCTTGACTACTTATCCAGGTCAGATGCTTTTAGTCTCTGG	CARDSLRYLDYLSRSDAFSLW	IGHV3-53	IGHD3-9	IGHJ3	10	15	30	45
1	0.002777777777777778	TGTGCGAGAGACGTTTCTAGGGCATATTGTGGTGGTGACTGCTATTCCCCGCCGGGCTACTGG	CARDVSRAYCGGDCYSPPGYW	IGHV3-11	IGHD2-21	IGHJ4	10	21	47	56
1	0.002777777777777778	TGTGCGAGAGAAGGGGTGGAATTTTGTGATGGTGGTGACTGCCACGGTTCATTTGACTTCTGG	CAREGVEFCDGGDCHGSFDFW	IGHV3-30	IGHD2-21	IGHJ4	10	29	41	51
1	0.002777777777777778	TGTGCGAGAGAAAAGCGGGGATTTTTGGATTTCATTCCTCAACGCTACGGTTTGGACGTCTGG	CAREKRGFLDFIPQRYGLDVW	IGHV3-53	IGHD3-3	IGHJ6	10	19	28	52
1	0.002777777777777778	TGTACGAGGGATTGGGGAGTGGCAGCGGGTCCTAAGTCCTACTTCTACTCTATGGACGTCTGG	CTRDWGVAAGPKSYFYSMDVW	IGHV1-18	IGHD2-15	IGHJ6	11	15	25	38
1	0.002777777777777778	TCTGGGAGAGATAGTGAAGATTGTTTTACTGACACCTGTTCATATGGCGTGGGCTACTGG	SGRDSEDCFTDTCSYGVGYW	IGHV1-67	IGHD4-11	IGHJ4	11	25	30	53
1	0.002777777777777778	TGTGCGCGAGGTTTGCGGGGATATGGCAGGAGCTGGTTCTTGGACTACTTTGAGGACTGG	CARGLRGYGRSWFLDYFEDW	IGHV4-31	IGHD6-13	IGHJ4	9	21	36	43
1	0.002777777777777778	TGTGCGAGATCGGGTTCCAGTATGTTAGTAGTTCCAGCTGTCAACTGCTTCGACCCCTGG	CARSGSSMLVVPAVNCFDPW	IGHV4-55	IGHD3-22	IGHJ5	9	20	31	33
1	0.002777777777777778	TGTGCGAGACATGGGGGGGCTTGTGATAGTACCACCTGCTATCGATACTTTGACTCCTGG	CARHGGACDSTTCYRYFDSW	IGHV4-39	IGHD2-2	IGHJ4	12	26	41	45
1	0.002777777777777778	TGTGCGAGAGGTGCCGCGGTAGTGGTGGGAGCTGCCTACCACTGGTACTTCGATCTCTGG	CARGAAVVVGAAYHWYFDLW	IGHV3-23	IGHD2-15	IGHJ2	6	18	34	40
1	0.002777777777777778	TGTGCGAGAGATCGCCAATTGGGTTCGGGGACTTATTATAACGATCCATTTGACTACTGG	CARDRQLGSGTYYNDPFDYW	IGHV1-46	IGHD3-10	IGHJ4	12	21	42	48
1	0.002777777777777778	TGTGCGAGAGATGGTTGTAGAAGTACCAGCTGCCCCCCTGGGAATTGGTTCGACCCCTGG	CARDGCRSTSCPPGNWFDPW	IGHV3-53	IGHD2-2	IGHJ5	11	14	32	45
1	0.002777777777777778	TGTGCGAGAGATGGTTGCAGGAGTGCCAGCTGCCCCCCTGGGAACTGGTTCGACCCCTGG	CARDGCRSASCPPGNWFDPW	IGHV3-53	IGHD2-2	IGHJ5	11	14	32	42
1	0.002777777777777778	TGTGCGAAGATTGTCATGGATTATTATGGTTCGGGGAGAGGTAGTCGCTTCGACCCCTGG	CAKIVMDYYGSGRGSRFDPW	IGHV3-23	IGHD3-10	IGHJ5	7	19	37	48
1	0.002777777777777778	TGTGCGAAAGATTTCGATTTCACTAGCTGGTCCTACAACTACTACGGTATGGACGTCTGG	CAKDFDFTSWSYNYYGMDVW	IGHV3-21	IGHD2-2	IGHJ6	11	24	30	32
1	0.002777777777777778	TGTGCGAAAGATCGGGTGCAGGATTACGGTTTTTGGAGTGGTTCCTACATTGACTACTGG	CAKDRVQDYGFWSGSYIDYW	IGHV3-23	IGHD3-3	IGHJ4	12	22	42	44
1	0.002777777777777778	TGTGTGAGAGGACCCACCCCTTATTGTACTAATACCAGGTGCTTCTTTGACTACTGG	CVRGPTPYCTNTRCFFDYW	IGHV3-23	IGHD2-2	IGHJ4	3	21	42	44
1	0.002777777777777778	TGTGTGAGAGAATCTCGTGACAGCAGTGGTCATTTCAACTGGTACTTCGATCTCTGG	CVRESRDSSGHFNWYFDLW	IGHV3-16	IGHD6-19	IGHJ2	8	21	28	37
1	0.002777777777777778	TGTGCGAGACAAGGAGACTATTACTATGACACCAGTGGTTATTACTATGACTACTGG	CARQGDYYYDTSGYYYDYW	IGHV5-10-1	IGHD3-22	IGHJ4	10	18	41	42
1	0.002777777777777778	TGTGCGAGAGGTGCCCAACATTATTACTATGATAGTAGTGGTTATTGGGGCTACTGG	CARGAQHYYYDSSGYWGYW	IGHV4-34	IGHD3-22	IGHJ4	10	21	45	50
1	0.002777777777777778	TGTGCGAGAGGCCCGGACTACGGTGACCGGTGGTACTACTACGGTATGGACGTCTGG	CARGPDYGDRWYYYGMDVW	IGHV4-34	IGHD4-17	IGHJ6	12	15	26	33
1	0.002777777777777778	TGTGCGAGAGATGGGGAGGGCAGCAGGGGTTACTACTACTACAGTATGGACGTCTGG	CARDGEGSRGYYYYSMDVW	IGHV3-53	IGHD6-13	IGHJ6	11	19	25	30
1	0.002777777777777778	TGTGCACACAGACTAGTGGATACAGCTATGGTTACGATTGATGCTTTTGATATCTGG	CAHRLVDTAMVTIDAFDIW	IGHV2-5	IGHD5-18	IGHJ3	12	15	35	38
1	0.002777777777777778	TGTGCGAGGCCGGGGCTGGGAGATGGCTACTACCCGGAAGCCTTAGATTTCTGG	CARPGLGDGYYPEALDFW	IGHV3-21	IGHD5-24	IGHJ3	7	19	29	45
1	0.002777777777777778	TGTGCGAGACTGAGTTATGAGCCCCACCGGTATTACGGCGGTATGGATGTCTGG	CARLSYEPHRYYGGMDVW	IGHV4-39	IGHD3-16	IGHJ6	9	25	36	42
1	0.002777777777777778	TGTGCGAGACATGAGAGGGCATATAGCACCTACTGGCCGGGGGGTGACTCCTGG	CARHERAYSTYWPGGDSW	IGHV4-39	IGHD2-8	IGHJ4	12	21	27	44
1	0.002777777777777778	TGTGCGAGAGGCGTCGCAGAATATAGCAGCTCGTCCCCCATCTTTCAGTACTGG	CARGVAEYSSSSPIFQYW	IGHV1-8	IGHD6-6	IGHJ1	11	21	35	41
1	0.002777777777777778	TGTGCGAGAGATCCCGGTATAGTGGGAGCCTCGGGGGACTTCTTTGACCACTGG	CARDPGIVGASGDFFDHW	IGHV1-18	IGHD1-26	IGHJ4	12	13	28	37
1	0.002777777777777778	TGTGCGAGAATAAACTACTTTGATAGTAGTGGTTATTACTACGAAGACTACTGG	CARINYFDSSGYYYEDYW	IGHV3-23	IGHD3-22	IGHJ4	6	15	42	45
1	0.002777777777777778	TGTGCGAAATTGCTTTACTCCTTTGATAGTAGTGGTTATTCCAGTGACTTCTGG	CAKLLYSFDSSGYSSDFW	IGHV3-30	IGHD3-22	IGHJ4	6	23	39	44
1	0.002777777777777778	TGTGCGAAAGTGGGCGGGGAGTTATTGCCTCCGGAAAACTGGTTCGACCCCTGG	CAKVGGELLPPENWFDPW	IGHV3-23	IGHD3-10	IGHJ5	9	14	25	36
1	0.002777777777777778	TGTGCGAAAACCTATGACTACAGTAACTATTACTACTTCGGTATGGACGTCTGG	CAKTYDYSNYYYFGMDVW	IGHV3-23	IGHD4-11	IGHJ6	8	13	24	25
1	0.002777777777777778	TGTGCAAGAAGCCCCCGGGGGGGTTCAGGGAGTTATTGGGAGTTTGACTACTGG	CARSPRGGSGSYWEFDYW	IGHV6-1	IGHD3-10	IGHJ4	8	21	36	42
1	0.002777777777777778	TGTGGATTCCCTTATTACTATGGTTCGGGGCAGAATGACGCGCTTGATATCTGG	CGFPYYYGSGQNDALDIW	IGHV3-35	IGHD3-10	IGHJ3	3	12	29	43
1	0.002777777777777778	TGTGGAAAAGGTCTAGAAAGTAGATTCGAACAAACGGGGGCTGTTGACATCTGG	CGKGLESRFEQTGAVDIW	IGHV3-9	IGHD3-16	IGHJ3	9	30	35	39
1	0.002777777777777778	TGTGTGAGACAGCCCCCTAGTGGGACCCCCGGGGACACCTTTGATGTCTGG	CVRQPPSGTPGDTFDVW	IGHV1-18	IGHD1-26	IGHJ3	8	17	24	39
1	0.002777777777777778	TGTGCTAAAGATGCAAGGGAGATCTACCCCAGGTCCCCTCTTGATATTTGG	CAKDAREIYPRSPLDIW	IGHV3-23	IGHD7-27	IGHJ3	11	26	31	40
1	0.002777777777777778	TGTGCCACAGGGGTGGGGTTTAGTGGCTACGGGAACTGGTTCGACCCCTGG	CATGVGFSGYGNWFDPW	IGHV4-31	IGHD5-12	IGHJ5	4	20	30	33
1	0.002777777777777778	TGTGCCAGAGTTTCGGGGATCAGATCTGTCGGCCCCTACTTTGACTACTGG	CARVSGIRSVGPYFDYW	IGHV4-30-2	IGHD3-10	IGHJ4	9	11	18	35
1	0.002777777777777778	TGTGCCAGAGGGGGCGGTGTGGGAGCTACACTCGGAGTCTACGACTACTGG	CARGGGVGATLGVYDYW	IGHV4-30-2	IGHD1-26	IGHJ4	9	18	28	42
1	0.002777777777777778	TGTGCGAGCCATGGTTCGGGAAATTTTTTTGATATTAACTTTGACAACTGG	CASHGSGNFFDINFDNW	IGHV7-4-1	IGHD3-10	IGHJ4	7	10	19	37
1	0.002777777777777778	TGTGCGAGGGGCCACGTGTATGACAGGTCGTCCGGACACTTTGACCAGTGG	CARGHVYDRSSGHFDQW	IGHV4-34	IGHD6-6	IGHJ4	12	23	36	37
1	0.002777777777777778	TGTGCGAGAGTGAGTGGTTCAGCGATTTATTCTGATTTTTGTGATATATGG	CARVSGSAIYSDFCDIW	IGHV4-31	IGHD3-3	IGHJ3	9	33	40	41
1	0.002777777777777778	TGTGCGAGAGGTGCCGGTGGAGTCGGCTACAATTTCTACTTTGACTCCTGG	CARGAGGVGYNFYFDSW	IGHV1-8	IGHD5-24	IGHJ4	10	24	33	35
1	0.002777777777777778	TGTGCGAGAGGCCCGTATAGCAGCAGCCCGGGGAGCTGGTTCGACCCCTGG	CARGPYSSSPGSWFDPW	IGHV3-48	IGHD6-13	IGHJ5	9	14	26	35
1	0.002777777777777778	TGTGCGAGAGGCGGATACCGAGATAGTGGATACGACGGCCTTGACTGCTGG	CARGGYRDSGYDGLDCW	IGHV4-31	IGHD5-12	IGHJ4	9	22	34	40
1	0.002777777777777778	TGTGCGAGAGGAGGGTCACCTTACTCCTTCTACTACGGTATGGACGTCTGG	CARGGSPYSFYYGMDVW	IGHV3-30	IGHD2-21	IGHJ6	9	14	19	20
1	0.002777777777777778	TGTGCGAGAGATCCTCCCTTCGGCAGCTCGTCGAATGGGTTTGACAACTGG	CARDPPFGSSSNGFDNW	IGHV4-31	IGHD6-6	IGHJ4	12	22	31	39
1	0.002777777777777778	TGTGCGAGAGACAGGGGAGGCCACAGTGGGACCTACCAGTTTGACTACTGG	CARDRGGHSGTYQFDYW	IGHV4-31	IGHD1-26	IGHJ4	10	24	35	39
1	0.002777777777777778	TGTGCGAGAGAATGTGGTGGTGATGGCTGCTACTCCGTTTTGGCCGACTGG	CARECGGDGCYSVLADW	IGHV4-31	IGHD2-15	IGHJ4	10	12	36	46
1	0.002777777777777778	TGTGCGAAACTCTCCGCCCTCCGTGGACACAGTTGGTACTTTGACTCCAGG	CAKLSALRGHSWYFDSR	IGHV3-23	IGHD5-18	IGHJ4	8	21	31	36
1	0.002777777777777778	TGTGCGAAACCACATTGTGGTGGTGATTGCTATTTTTACTTTGACTACTGG	CAKPHCGGDCYFYFDYW	IGHV3-48	IGHD2-21	IGHJ4	6	13	33	36
1	0.002777777777777778	TGTGCGAAAGCCCGCTACAACTGGAAAATTGTGGATGCTTTTGATGTCTGG	CAKARYNWKIVDAFDVW	IGHV1-18	IGHD1-1	IGHJ3	6	11	25	33
1	0.002777777777777778	TGTGCGAAAGGTCTGGCAGCAGCTGGTCAGAGGGGATACTTTGACTCCTGG	CAKGLAAAGQRGYFDSW	IGHV3-30	IGHD6-13	IGHJ4	13	15	26	36
1	0.002777777777777778	TGTGCGAAAGATTTATATGTTCGAGGTTCGGCAAGTTCCTTTGAATACTGG	CAKDLYVRGSASSFEYW	IGHV3-23	IGHD3-10	IGHJ4	11	24	30	38
1	0.002777777777777778	TGTGCGAAAGAAAGAAATAGCATAGCGCTTTTCTCTGCTCTTGATATCTGG	CAKERNSIALFSALDIW	IGHV3-11	IGHD2-8	IGHJ3	10	16	23	35
1	0.002777777777777778	TGTGCACACACCGCAACGAATTTTGGAGTAGTTACACAATTTGACTCCTGG	CAHTATNFGVVTQFDSW	IGHV2-5	IGHD3-3	IGHJ4	9	15	33	39
1	0.002777777777777778	TGTACCACCTCTTTCGGTGACTACAACCTTTTCGACTACTTTGACTACTGG	CTTSFGDYNLFDYFDYW	IGHV3-15	IGHD4-17	IGHJ4	7	14	23	34
1	0.002777777777777778	TGTACCACCTCTTACGGTGACTACAACCTTTTCGACTACTTTGACTACTGG	CTTSYGDYNLFDYFDYW	IGHV3-15	IGHD4-17	IGHJ4	7	12	23	34
1	0.002777777777777778	TGTACCAGACTTGCCGGGACCTGGGGTCGGGATTACTACCCTGACTACTGG	CTRLAGTWGRDYYPDYW	IGHV3-25	IGHD2-2	IGHJ4	8	11	16	33
1	0.002777777777777778	TGCGCGAGAGAGGGCGCCGGCGCAGCCCCAGGAAACTGGTTCGACCCCTGG	CAREGAGAAPGNWFDPW	IGHV7-4-1	IGHD2-2	IGHJ5	10	15	20	33
1	0.002777777777777778	TGCACTAGGGGGTTCTTATTCAGATTAGAGGCAGTTATGAGTGACTACTGG	CTRGFLFRLEAVMSDYW	IGHV3-49	IGHD1-20	IGHJ4	7	31	37	41
1	0.002777777777777778	TGTGTGAGAGAGGATCCAGAGTCATTACCCGACTACCTTGAACACTGG	CVREDPESLPDYLEHW	IGHV3-21	IGHD4-23	IGHJ4	10	19	24	31
1	0.002777777777777778	TGTGTAAGGGATATGTATTACTATGATAGTAGTGGCCCACAATACTGG	CVRDMYYYDSSGPQYW	IGHV3-74	IGHD3-22	IGHJ4	11	14	34	42
1	0.002777777777777778	TGTGCCCTCCGAGGCAGTGGGAGCCTACCGGGGGGGTTCGACCCCTGG	CALRGSGSLPGGFDPW	IGHV4-30-2	IGHD1-26	IGHJ5	5	15	23	34
1	0.002777777777777778	TGTGCGACAGATATCCCAGCACTCACGGATGATCTTTTTAATATCTGG	CATDIPALTDDLFNIW	IGHV3-21	IGHD2-21	IGHJ3	11	17	25	28
1	0.002777777777777778	TGTGCGAGCCAACTGTATAGCAGCAGCTGGTACTACTTTGACTACTGG	CASQLYSSSWYYFDYW	IGHV4-39	IGHD6-13	IGHJ4	7	14	28	29
1	0.002777777777777778	TGTGCGAGACTGGCAGCTTATGGTTCAGGGAGTCCTATGGACGTCTGG	CARLAAYGSGSPMDVW	IGHV3-21	IGHD3-10	IGHJ6	8	18	32	36
1	0.002777777777777778	TGTGCGAGACATTATGTGGCTGGCGATCCGGTTGGTTTTGATATCTGG	CARHYVAGDPVGFDIW	IGHV5-10-1	IGHD6-19	IGHJ3	11	15	22	35
1	0.002777777777777778	TGTGCGAGAGCCACTAGTGGGAGCTACCACACACCCCTTCACTACTGG	CARATSGSYHTPLHYW	IGHV3-48	IGHD1-26	IGHJ4	9	14	26	40
1	0.002777777777777778	TGTGCGAGAGCAAAAAGCAATGGCTGGTCAGGCTACTTTGATTCCTGG	CARAKSNGWSGYFDSW	IGHV4-59	IGHD6-19	IGHJ4	9	15	27	32
1	0.002777777777777778	TGTGCGAGAGGAGGGGATATCGATCTCTACTACGTTATGGACGTCTGG	CARGGDIDLYYVMDVW	IGHV3-21	IGHD2-15	IGHJ6	9	14	19	26
1	0.002777777777777778	TGTGCGAGAGATGGACTACGCGGGAGTTACGGTGGTATGTCCCTTTGG	CARDGLRGSYGGMSLW	IGHV3-11	IGHD4-23	IGHJ1	11	27	36	45
1	0.002777777777777778	TGTGCGAGAGACTCCAGCCGTGGGATAGGAGTTCATTGGGGCTACTGG	CARDSSRGIGVHWGYW	IGHV4-31	IGHD3-10	IGHJ4	10	27	32	41
1	0.002777777777777778	TGTGCGAGAGACCCCTACGATTCTGACTCCGGAGGACCGGCTTACTGG	CARDPYDSDSGGPAYW	IGHV4-31	IGHD2-15	IGHJ4	10	25	33	42
1	0.002777777777777778	TGTGCGAGAGAGTCCTACCAGCCACTTCTGTTCTACTTTGACTCCTGG	CARESYQPLLFYFDSW	IGHV3-21	IGHD6-19	IGHJ4	10	15	25	32
1	0.002777777777777778	TGTGCGAGAGAGGAGGGGAATGCCCCCGGAGGTACAATTGACTACTGG	CAREEGNAPGGTIDYW	IGHV1-46	IGHD1-1	IGHJ4	10	30	36	37
1	0.002777777777777778	TGTGCGAGAGAGAGCTTAATGGGTGGTTTTTACTTGTTTGACTACTGG	CARESLMGGFYLFDYW	IGHV4-59	IGHD3-22	IGHJ4	10	22	33	36
1	0.002777777777777778	TGTGCGAGAGAAATTGAAACGGGTAGTGGGGGGGCTTTTGATATCTGG	CAREIETGSGGAFDIW	IGHV1-69	IGHD1-26	IGHJ3	10	23	29	33
1	0.002777777777777778	TGTGCGAGAATAGAGTGGGAGCTTCCCCGGAGGGCTTTTGATATCTGG	CARIEWELPRRAFDIW	IGHV4-4	IGHD1-26	IGHJ3	8	13	22	33
1	0.002777777777777778	TGTGCGAAAGATAGTAATACTATGGTTCGGGGAGTTTATGACTACTGG	CAKDSNTMVRGVYDYW	IGHV3-23	IGHD3-10	IGHJ4	11	13	35	38
1	0.002777777777777778	TGTGCAAGGGGGTACGATTCTTGGCCCTTTTACAGTATGGACGTCTGG	CARGYDSWPFYSMDVW	IGHV3-74	IGHD3-3	IGHJ6	7	12	23	36
1	0.002777777777777778	TGTGCAAGAGGGCGCCACGGAGACTACGTTTCCCTCTTTGAATATTGG	CARGRHGDYVSLFEYW	IGHV4-31	IGHD4-17	IGHJ4	9	16	28	35
1	0.002777777777777778	TGTGCAAGAGGGGGCTACGGTGACGACGTTTTTCGGTTCGACGCCTGG	CARGGYGDDVFRFDAW	IGHV6-1	IGHD4-17	IGHJ5	9	14	28	34
1	0.002777777777777778	TGTGCAAGAGGACCCTATGGCAGTGACTGGACTGACTTTGACTACTGG	CARGPYGSDWTDFDYW	IGHV3-74	IGHD6-19	IGHJ4	9	15	29	34
1	0.002777777777777778	TGTGCAAGAGATCTTTATAGCACCTCCCCTTATCGCGGCGCGCACTGG	CARDLYSTSPYRGAHW	IGHV3-74	IGHD6-6	IGHJ1	13	15	25	41
1	0.002777777777777778	TGTGCAAGAGACCCGGACCGACGTTCTTATAGTTTTTTTGAGTCCTGG	CARDPDRRSYSFFESW	IGHV3-74	IGHD1-1	IGHJ4	10	14	23	36
1	0.002777777777777778	TGTGCAAGAGAATTAGCAGCAGCTGGTACCAGGCACTTTGACTACTGG	CARELAAAGTRHFDYW	IGHV3-74	IGHD6-13	IGHJ4	10	13	28	34
1	0.002777777777777778	TGTACCCGAGACGGTGGTCATAGTGGTTATACTGCCTTTGACTACTGG	CTRDGGHSGYTAFDYW	IGHV3-65	IGHD3-22	IGHJ4	11	20	29	35
1	0.002777777777777778	TGTACGAGGCCCCATTCGAGATCTACTCCATACGGTATGGACGTCTGG	CTRPHSRSTPYGMDVW	IGHV3-11	IGHD2-15	IGHJ6	7	22	28	36
1	0.002777777777777778	TGTGTCAGAGAGAGGGTGTTTCCATCGTACGGTTTGGACGTCTGG	CVRERVFPSYGLDVW	IGHV6-1	IGHD3-3	IGHJ6	10	23	28	34
1	0.002777777777777778	TGTGTGAGAGGTCGAGGAGTGGGAAATACTAACTTTGACCTCTGG	CVRGRGVGNTNFDLW	IGHV3-53	IGHD1-26	IGHJ4	9	17	30	31
1	0.002777777777777778	TGTGTGAGAGACACTCACGGTGGTAAGGTGCACCTCGATCCCTGG	CVRDTHGGKVHLDPW	IGHV5-78	IGHD4-23	IGHJ5	9	16	25	34
1	0.002777777777777778	TGTGTGAAAGACCGTTCTATAAGGGCAGCTGGTCCTGAGTACTGG	CVKDRSIRAAGPEYW	IGHV3-23	IGHD2-2	IGHJ4	10	24	32	35
1	0.002777777777777778	TGTGCGAGTACGAATTGTATTAATGATTGCTACCTTGACTTCTGG	CASTNCINDCYLDFW	IGHV1-69	IGHD2-8	IGHJ4	7	13	24	29
1	0.002777777777777778	TGTGCGAGGAGGGGCTACGGTGACTACAGTGCTTTCGATATCTGG	CARRGYGDYSAFDIW	IGHV1-18	IGHD4-17	IGHJ3	7	14	26	29
1	0.002777777777777778	TGTGCGAGATCAACGGGTGGGTATAGCAGTGGCTGGCGCAACTGG	CARSTGGYSSGWRNW	IGHV4-55	IGHD6-19	IGHJ4	9	18	35	40
1	0.002777777777777778	TGTGCGAGACTATCCCGGGGAGCAGCAGCTGGCTTTGACTCCTGG	CARLSRGAAAGFDSW	IGHV4-4	IGHD6-13	IGHJ4	8	20	31	32
1	0.002777777777777778	TGTGCGAGACCTTATTACTACGGTTCGAAATTCTTCCAACACTGG	CARPYYYGSKFFQHW	IGHV3-21	IGHD3-10	IGHJ1	8	12	26	28
1	0.002777777777777778	TGTGCGAGACCTTATTACTACGGTTCGAAATTCTTCCAACACTGG	CARPYYYGSKFFQHW	IGHV3-62	IGHD3-10	IGHJ1	3	12	26	28
1	0.002777777777777778	TGTGCGAGACAAGTACAGCTATGGGGGGCGTACTTGGACTACTGG	CARQVQLWGAYLDYW	IGHV4-39	IGHD5-18	IGHJ4	10	13	23	30
1	0.002777777777777778	TGTGCGAGAGCTCAGTGGCTACCCAGTGTATCTCTTGACTTCTGG	CARAQWLPSVSLDFW	IGHV3-53	IGHD5-12	IGHJ4	9	13	21	34
1	0.002777777777777778	TGTGCGAGAGCCCCACAAATACCAGGTCTCTACTTTGACTCCTGG	CARAPQIPGLYFDSW	IGHV3-21	IGHD2-2	IGHJ4	9	19	24	29
1	0.002777777777777778	TGTGCGAGAGGTGGGAGCTACCAGCAAAGGATCTTTGACTCCTGG	CARGGSYQQRIFDSW	IGHV3-11	IGHD1-26	IGHJ4	9	10	20	32
1	0.002777777777777778	TGTGCGAGAGGGACCGATTTCAGTGGCTGGTTCTGGGACTACTGG	CARGTDFSGWFWDYW	IGHV3-21	IGHD6-19	IGHJ4	9	20	30	36
1	0.002777777777777778	TGTGCGAGAGGGAAAGTGGGAGGTGTTTCCTGGTTCGACCCCTGG	CARGKVGGVSWFDPW	IGHV1-8	IGHD1-26	IGHJ5	10	14	21	29
1	0.002777777777777778	TGTGCGAGAGATCCGGGTGGGGCCTACTTGGGGGGTGACTACTGC	CARDPGGAYLGGDYC	IGHV3-11	IGHD3-16	IGHJ4	12	27	33	35
1	0.002777777777777778	TGTGCGAGAGATAACGGGGGGCAATCTAGGGACTTCGATCTCTGG	CARDNGGQSRDFDLW	IGHV4-4	IGHD2-15	IGHJ2	11	25	29	31
1	0.002777777777777778	TGTGCGAGAGACGAACCTCGAAATGGCTACTATATTGACCTCTGG	CARDEPRNGYYIDLW	IGHV3-21	IGHD5-24	IGHJ5	10	22	29	36
1	0.002777777777777778	TGTGCGAGAGAATACAGTCTGTCAGTGGTTGGTATGGGCTACTGG	CAREYSLSVVGMGYW	IGHV3-30	IGHD6-19	IGHJ4	10	22	33	38
1	0.002777777777777778	TGTGCGAGAATGCTTGGGGCCTATTCTAACTGGTTGGACCCCTGG	CARMLGAYSNWLDPW	IGHV3-75	IGHD2-21	IGHJ5	4	20	25	27
1	0.002777777777777778	TGTGCGAAAGTCGGGGTAGTGGGAGCTTACTACTTTGACTACTGG	CAKVGVVGAYYFDYW	IGHV3-21	IGHD1-26	IGHJ4	6	16	26	27
1	0.002777777777777778	TGTGCGAAAGGAGGGGTCTTTAGCGACACCTGGGGTGAGAACTGG	CAKGGVFSDTWGENW	IGHV3-23	IGHD7-27	IGHJ2P	9	29	34	36
1	0.002777777777777778	TGTGCGAAAGATCGGGAAATGTCTACAGTAGGCGTTGACTACTGG	CAKDREMSTVGVDYW	IGHV3-23	IGHD4-11	IGHJ4	12	18	29	34
1	0.002777777777777778	TGTGCGAAAGATGTTAGGCCCGGGGGCGGCGGTATGGACGTCTGG	CAKDVRPGGGGMDVW	IGHV3-23	IGHD6-13	IGHJ6	11	18	23	33
1	0.002777777777777778	TGTGCGAAAAATAGTGGGAGCTACTCCGATGCTTTTGATATCTGG	CAKNSGSYSDAFDIW	IGHV3-23	IGHD1-26	IGHJ3	8	10	24	27
1	0.002777777777777778	TGTGCACACGAGACATATGATTTTATTCCATTCATTGACTCCTGG	CAHETYDFIPFIDSW	IGHV2-5	IGHD3-16	IGHJ5	8	15	21	36
1	0.002777777777777778	TGTGCAAGAGCCTTAGCAGTGACCGGGACAGGGGGATTTAACTGG	CARALAVTGTGGFNW	IGHV3-74	IGHD6-19	IGHJ4	9	13	20	40
1	0.002777777777777778	TGTGCAAAAGATATTGGGGTTTGGTACTACGGTATGGACGTCTGG	CAKDIGVWYYGMDVW	IGHV3-43	IGHD2-2	IGHJ6	13	21	29	33
1	0.002777777777777778	TGTGGCCGAGGCGGTAGTACTACCAGCCTCTGGATTGACTACTGG	CGRGGSTTSLWIDYW	IGHV1-2	IGHD2-2	IGHJ4	3	13	26	34
1	0.002777777777777778	TGTACGAAAATTGCAATAATCGCACGGTGGTACTTTGACTACTGG	CTKIAIIARWYFDYW	IGHV3-23	IGHD4-23	IGHJ4	8	23	29	30
1	0.002777777777777778	TGTTCGAGAGGCCTCAGTATCGGGGGTGGAGCTGACTACTGG	CSRGLSIGGGADYW	IGHV1-8	IGHD3-10	IGHJ4	14	19	24	32
1	0.002777777777777778	TGTGTGAGGATAGACTGCGGTAACTCCGGGGGGGACTACTGG	CVRIDCGNSGGDYW	IGHV3-35	IGHD4-23	IGHJ4	7	18	28	33
1	0.002777777777777778	TGTGTAAGAGCAGGACGTAGTTCCGCCGCTTTTGATGTCTGG	CVRAGRSSAAFDVW	IGHV3-74	IGHD1-7	IGHJ3	9	14	23	27
1	0.002777777777777778	TGTGCTGTCAACTTTTACTATGGTTCAGGACCTGACTATTGG	CAVNFYYGSGPDYW	IGHV4-4	IGHD3-10	IGHJ4	4	14	25	32
1	0.002777777777777778	TGTGCCCAGTCCCTACGGGGTTATTACGATATGGACGTCTGG	CAQSLRGYYDMDVW	IGHV1-18	IGHD3-22	IGHJ6	4	18	26	30
1	0.002777777777777778	TGTGCGACCTGGGCCCGGGGACTTCACTATTTTGAAAACTGG	CATWARGLHYFENW	IGHV3-21	IGHD3-10	IGHJ4	6	15	20	25
1	0.002777777777777778	TGTGCGACCAGTATTAGTATGGTTCATACGGTTGACTCCTGG	CATSISMVHTVDSW	IGHV7-4-1	IGHD3-10	IGHJ4	6	10	24	31
1	0.002777777777777778	TGTGCGACAGAGCCCCCGAACAGCGGCTCCTTTGACTCCTGG	CATEPPNSGSFDSW	IGHV1-24	IGHD3-10	IGHJ4	10	13	20	29
1	0.002777777777777778	TGTGCGAGGTCAGTGGCTGGAACCATGATCTTCCAGCACTGG	CARSVAGTMIFQHW	IGHV4-39	IGHD6-19	IGHJ1	7	10	19	29
1	0.002777777777777778	TGTGCGAGAGGTGAAGATTACTACAAGACGGGAAATTACTGG	CARGEDYYKTGNYW	IGHV4-34	IGHD2-2	IGHJ4	10	18	25	36
1	0.002777777777777778	TGTGCGAGAGAGCCCCCTCACACCGGCTGCTTTGACTTCTGG	CAREPPHTGCFDFW	IGHV3-53	IGHD1-7	IGHJ4	10	21	25	29
1	0.002777777777777778	TGTGCGAAAGTCTCCCCTGGTACGCATGCTTTTGATATCTGG	CAKVSPGTHAFDIW	IGHV3-21	IGHD6-13	IGHJ3	6	16	23	25
1	0.002777777777777778	TGTGCGAAAGTGGGTAGTGGGAGCTACTACTTTGACTACTGG	CAKVGSGSYYFDYW	IGHV3-21	IGHD1-26	IGHJ4	6	14	23	24
1	0.002777777777777778	TGTGCGAAAGGGAACGGTGACTACTATCACTTTGACTCCTGG	CAKGNGDYYHFDSW	IGHV3-23	IGHD4-17	IGHJ4	9	13	23	28
1	0.002777777777777778	TGTGCACGGATCCAGTGGGACCCGTTCTACTTTGACTACTGG	CARIQWDPFYFDYW	IGHV2-70	IGHD1-26	IGHJ4	10	13	19	26
1	0.002777777777777778	TGTGGAAGAGGGTCCCCTACGCGGAATTCGTTTGGCTACTGG	CGRGSPTRNSFGYW	IGHV3-74	IGHD2-21	IGHJ4	9	21	26	30
1	0.002777777777777778	TGTGGAAAAGACATAGGTCGGTGGAATGGTGTTGAGGACTGG	CGKDIGRWNGVEDW	IGHV3-9	IGHD2-8	IGHJ4	14	24	31	37
1	0.002777777777777778	TGTACCACAATCAGAGGTGGGAGCGCGGGGTTCGCCCCCTGG	CTTIRGGSAGFAPW	IGHV3-23	IGHD1-26	IGHJ5	2	16	23	28
1	0.002777777777777778	TGTACGAGACAGGGTGGGAGTTACATTTGGTTCGACTCCTGG	CTRQGGSYIWFDSW	IGHV3-73	IGHD3-10	IGHJ5	10	15	22	27
1	0.002777777777777778	TGTACGAGACAGGGTGGGAGTTACATTTGGTTCGACTCCTGG	CTRQGGSYIWFDSW	IGHV4-39	IGHD3-10	IGHJ5	10	15	22	27
1	0.002777777777777778	TGCACTAGGGTCGGAAGTGGCTGGTATTCTCCCGACTATTGG	CTRVGSGWYSPDYW	IGHV3-49	IGHD6-19	IGHJ4	7	15	25	33
1	0.002777777777777778	TGTGTGAGAGAGGCGATAGGTGCCGGCTATGATTACTGG	CVREAIGAGYDYW	IGHV1-17	IGHD2-2	IGHJ4	10	20	26	29
1	0.002777777777777778	TGTGTAAAAGACAAACCGGGGGCTGCTTTTGACTCCTGG	CVKDKPGAAFDSW	IGHV3-9	IGHD1-14	IGHJ4	10	13	18	27
1	0.002777777777777778	TGTGCGGGCAGCACCTGGTATATGCACATTGCCTTCTGG	CAGSTWYMHIAFW	IGHV1-58	IGHD6-13	IGHJ4	6	7	19	28
1	0.002777777777777778	TGTGCGACTACAGTGACTAACCTCTACTTTGACAACTGG	CATTVTNLYFDNW	IGHV1-18	IGHD4-11	IGHJ4	6	7	18	23
1	0.002777777777777778	TGTGCGAGGCTCCGTGGATATACTGACGCCGACTACTGG	CARLRGYTDADYW	IGHV4-59	IGHD5-12	IGHJ4	7	12	21	30
1	0.002777777777777778	TGTGCGAGGCGGTACCAGCAACTGGTACTAGGCTACTGG	CARRYQQLVLGYW	IGHV3-53	IGHD2-2	IGHJ4	7	16	29	32
1	0.002777777777777778	TGTGCGAGATATGAGTATGCGTACGCGATGGACATATGG	CARYEYAYAMDIW	IGHV1-46	IGHD2-8	IGHJ6	8	14	19	27
1	0.002777777777777778	TGTGCGAGAGTTAGGGCTGTGAATGCTTTTGATATCTGG	CARVRAVNAFDIW	IGHV4-31	IGHD5-18	IGHJ3	9	15	19	22
1	0.002777777777777778	TGTGCGAGAGGGCCTAATACTGGTGCTTTTGATATCTGG	CARGPNTGAFDIW	IGHV1-18	IGHD3-10	IGHJ3	9	14	19	23
1	0.002777777777777778	TGTGCGAGAGGGCCCGGGGTTGGCAGCCCAACTTTCTGG	CARGPGVGSPTFW	IGHV4-34	IGHD6-13	IGHJ4	10	12	17	35
1	0.002777777777777778	TGTGCGAGAGGGGGATCACAACGGACCTTTGACTACTGG	CARGGSQRTFDYW	IGHV4-59	IGHD7-27	IGHJ4	9	10	16	26
1	0.002777777777777778	TGTGCGAGAGATTACGCTTATTCCACTTTTGACTACTGG	CARDYAYSTFDYW	IGHV3-21	IGHD2-21	IGHJ4	11	18	23	27
1	0.002777777777777778	TGTGCGAACAGAGGGAGTTCTAATAATCTAAGTAACTGG	CANRGSSNNLSNW	IGHV3-23	IGHD3-10	IGHJ4	7	12	25	34
1	0.002777777777777778	TGTGCGAAACTGCTGCGCGGGAGTCCAGGGAGTCTCTGG	CAKLLRGSPGSLW	IGHV3-23	IGHD6-13	IGHJ4	8	9	15	35
1	0.002777777777777778	TGTGCGAAAGATTTCCCCGGCGCGGGAATTGACTACTGG	CAKDFPGAGIDYW	IGHV3-23	IGHD3-10	IGHJ4	11	13	18	28
1	0.002777777777777778	TGTACGAGAGGCCCGCGAAACTGGGGATTTGACTACTGG	CTRGPRNWGFDYW	IGHV1-8	IGHD7-27	IGHJ4	12	18	26	27
1	0.002777777777777778	TGTACGAGAGACCGGGTGACGGAACCCTTTGACTACTGG	CTRDRVTEPFDYW	IGHV1-18	IGHD1-14	IGHJ4	10	19	25	26
1	0.002777777777777778	TGTACATGGAGTGGGAGCCGCGGGGGGTTCGACCCCTGG	CTWSGSRGGFDPW	IGHV3-15	IGHD1-26	IGHJ5	4	9	17	25
1	0.002777777777777778	TGTGTGATGTCCGTAAGTCGTAGTGTTCCAAAGTGG	CVMSVSRSVPKW	IGHV3-35	IGHD5-12	IGHJ4	6	11	22	33
1	0.002777777777777778	TGTGTGAGACTTAAGTGGGTGGACGCGGCGTATTGG	CVRLKWVDAAYW	IGHV3-21	IGHD1-26	IGHJ4	8	13	18	33
1	0.002777777777777778	TGTGCTAGCCCCCAGTTCAATTTGCTGTACTACTGG	CASPQFNLLYYW	IGHV3-72	IGHD7-27	IGHJ4	7	9	16	28
1	0.002777777777777778	TGTGCGAGACTCAGTCGCGGGGTGCCTGACTACTGG	CARLSRGVPDYW	IGHV4-31	IGHD2-21	IGHJ4	8	11	15	26
1	0.002777777777777778	TGTGCGAGACAAGACAGGAATTGGTTCGACTCCTGG	CARQDRNWFDSW	IGHV4-39	IGHD2-21	IGHJ5	10	16	20	21
1	0.002777777777777778	TGTGCGAGAGCAGAGTCTCAGTCCTTTGACTTCTGG	CARAESQSFDFW	IGHV3-30	IGHD2-21	IGHJ4	9	18	22	23
1	0.002777777777777778	TGTGCGAGAGGCGGTGGTGGTGACCACGGATACTGG	CARGGGGDHGYW	IGHV3-11	IGHD2-21	IGHJ4	9	13	23	30
1	0.002777777777777778	TGTGCACACCAACGTCTGACCATTTTTGAAAACTGG	CAHQRLTIFENW	IGHV2-5	IGHD2-8	IGHJ4	17	18	23	24
1	0.002777777777777778	TGTGCACACAGACGTTCGGGGCAGTTCGACCCCTGG	CAHRRSGQFDPW	IGHV2-5	IGHD3-10	IGHJ5	14	15	20	23
1	0.002777777777777778	TGTGCAACAGGCGATCATACTCTCTTGGACTACTGG	CATGDHTLLDYW	IGHV3-13	IGHD3-16	IGHJ4	6	13	18	23
1	0.002777777777777778	TGTGCAAGGGGGGCCAACAATGCGGCTGACTTCTGG	CARGANNAADFW	IGHV6-1	IGHD2-15	IGHJ4	7	16	20	26
1	0.002777777777777778	TGTGCAAGAGTAGGTTCAGGGTCGTTTGACTCCTGG	CARVGSGSFDSW	IGHV6-1	IGHD3-10	IGHJ4	9	12	20	24
1	0.002777777777777778	TGTGCAAAGGGTACCCCGGAATACTTCCAGGACTGG	CAKGTPEYFQDW	IGHV3-43	IGHD1-1	IGHJ1	7	10	14	18
1	0.002777777777777778	TGTACCTCAAGGACGGTGACAACGAACGACTACTGG	CTSRTVTTNDYW	IGHV3-15	IGHD4-17	IGHJ4	5	12	23	27
1	0.002777777777777778	TGTACCGCAGAGCATTTCAGTGCCCTCTTCTATTGG	CTAEHFSALFYW	IGHV3-15	IGHD6-19	IGHJ4	10	17	21	29
1	0.002777777777777778	TGTTACACATCGAATACTGGGACCTACTGGTGG	CYTSNTGTYWW	IGHV3-15	IGHD1-26	IGHJ4	2	13	27	30
1	0.002777777777777778	TGTGCGAGAGGCAGAGAGCAACTCATTTACTGG	CARGREQLIYW	IGHV1-8	IGHD1-1	IGHJ4	11	18	22	27
1	0.002777777777777778	TGTGCAAGAGAACGGGACTGCCTTGACTGCTGG	CARERDCLDCW	IGHV6-1	IGHD2-21	IGHJ4	10	15	20	22
1	0.002777777777777778	TGCCGCGGGTTTCTCGGACCCCTTGACTACTGG	CRGFLGPLDYW	IGHV3-72	IGHD6-19	IGHJ4	1	5	9	22
1	0.002777777777777778	TGTGCGAGTCGTGGGGAGTTGGACCACTGG	CASRGELDHW	IGHV1-69D	IGHD7-27	IGHJ5	7	11	16	17
1	0.002777777777777778	TGTTGCGACCTGGGGGTTGGCTACTGG	CCDLGVGYW	IGHV3-72	IGHD3-16	IGHJ4	2	10	15	16
1	0.002777777777777778	TGTGTGGCAAAGGGTGTGGACTACTGG	CVAKGVDYW	IGHV3-23	IGHD2-8	IGHJ4	3	12	16	18
1	0.002777777777777778	TGTGGCAATGGGGCTATGGACGTCTGG	CGNGAMDVW	IGHV3-11	IGHD2-8	IGHJ6	3	6	10	15
1	0.002777777777777778	TGCGCGAGAGACCATGACTATTGG	CARDHDYW	IGHV3-23	.	IGHJ4	10	-1	-1	14
1	0.002777777777777778	TGTGCGAGAGATTACATCTGG	CARDYIW	IGHV4-31	.	IGHJ3	11	-1	-1	15
