# Supplementary material for: Biomarkers and Immune Repertoire Metrics Identified by Peripheral Blood Transcriptomic Sequencing Reveal the Pathogenesis of COVID-19
Source: Front Immunol. 2021 Aug 24;12:677025. doi: 10.3389/fimmu.2021.677025 (PMC8421539; doi:10.3389/fimmu.2021.677025)
Supplement: Supplementary file 1 [file DataSheet_1.zip › TCR_BCR/IGH/convert.20S039638A.clonotypes.IGH.txt]

count	freq	cdr3nt	cdr3aa	v	d	j	VEnd	DStart	DEnd	JStart
3	0.015873015873015872	TGTGCGAGATTCCGATATAGTGCTTACGACTACTATTTCGACCCCTGG	CARFRYSAYDYYFDPW	IGHV5-10-1	IGHD5-12	IGHJ5	8	13	32	36
3	0.015873015873015872	TGTGCGAGAGGGGGGCGCACTATTAGCTGGTTCGACCCCTGG	CARGGRTISWFDPW	IGHV4-4	IGHD1-26	IGHJ5	9	17	22	26
2	0.010582010582010581	TGTACCAGAGATCGGAGGGAGTGTCCCAGTACCGGCTGCCCAGATTTTTACCGCAACTACTACCACTTGGACGTCTGG	CTRDRRECPSTGCPDFYRNYYHLDVW	IGHV3-49	IGHD2-2	IGHJ6	12	27	38	55
2	0.010582010582010581	TGTGCGAGATCCATTAGAATTACGCTTTCTGGAGTGATTATCCCGGGAATGGACTACATGGACGTCTGG	CARSIRITLSGVIIPGMDYMDVW	IGHV4-39	IGHD3-3	IGHJ6	8	18	40	52
2	0.010582010582010581	TGTGCGAAAGACCATTGTGGTGGTGACTGCTATTCCAACTACGGTATGGACGTCTGG	CAKDHCGGDCYSNYGMDVW	IGHV3-23	IGHD2-21	IGHJ6	10	13	35	45
2	0.010582010582010581	TGCGCGAGAACCCCTGGGTATATCAGGGGTGAAATAAGAACCTGGTTCGACCCCTGG	CARTPGYIRGEIRTWFDPW	IGHV4-39	IGHD6-13	IGHJ5	8	15	25	41
2	0.010582010582010581	TGTACAAGAGGCATAGCACCGGCTGTTGGTAGAATGGGATACTTTGACTCCTGG	CTRGIAPAVGRMGYFDSW	IGHV3-42	IGHD6-25	IGHJ4	9	12	23	39
2	0.010582010582010581	TGTACCAAGCCCACTACCACACTAACGATTTATGATGCTTTTGATATCTGG	CTKPTTTLTIYDAFDIW	IGHV3-49	IGHD2-15	IGHJ3	4	13	19	31
2	0.010582010582010581	TGTTCTAGAGATGCCACGGCATACAGCACCTCGTCCCTGGACTACTGG	CSRDATAYSTSSLDYW	IGHV3-49	IGHD6-6	IGHJ4	11	24	35	39
2	0.010582010582010581	TGTGCGAGATTTCCCTGGGGGAATTCCACTAATGCTTTTGATATCTGG	CARFPWGNSTNAFDIW	IGHV4-39	IGHD3-16	IGHJ3	8	15	21	31
2	0.010582010582010581	TGTGCGAGAGTTCAAAGTGGGAGTTACTTGACGAGACTTGACTACTGG	CARVQSGSYLTRLDYW	IGHV1-18	IGHD1-26	IGHJ4	9	15	27	37
2	0.010582010582010581	TGTGCGAGAGGATATTACTATGGTTCGGGGAGACTTGACTACTGG	CARGYYYGSGRLDYW	IGHV3-30	IGHD3-10	IGHJ4	9	12	31	34
2	0.010582010582010581	TGCGCAAAAGATTTTGGTGACGTCGCTAAATACTTCCACCACTGG	CAKDFGDVAKYFHHW	IGHV3-43	IGHD2-21	IGHJ1	11	14	20	23
2	0.010582010582010581	TGTGCGAGGCAACACTTGGGGACCCAGTTTTTTGACTACTGG	CARQHLGTQFFDYW	IGHV3-23	IGHD7-27	IGHJ4	6	22	28	30
2	0.010582010582010581	TGTGCGAAAGGGGGCACGTGGGAGTTAGTGTTCTTCGACTGG	CAKGGTWELVFFDW	IGHV3-23	IGHD3-10	IGHJ4	9	19	26	37
2	0.010582010582010581	TGTGTACCCCCGGGCGGCCCCGCCTTTGACTCCTGG	CVPPGGPAFDSW	IGHV3-43	IGHD6-13	IGHJ4	3	8	13	23
2	0.010582010582010581	TGTGCACACTCCCGTGGTAATGACTTTGACTACTGG	CAHSRGNDFDYW	IGHV2-5	IGHD4-23	IGHJ4	8	13	19	22
2	0.010582010582010581	TGTGCGAGGGAGTGGTCCGCCTTTGACTACTGG	CAREWSAFDYW	IGHV4-59	IGHD3-3	IGHJ4	7	8	15	20
2	0.010582010582010581	TGTGCGAGAGAGACTTCCCTCCAGCACTGG	CARETSLQHW	IGHV1-18	.	IGHJ1	10	-1	-1	19
2	0.010582010582010581	TGTGCGAGGCGAGTATTACTGGGG	CARRVLLG	IGHV3-21	IGHD3-10	IGHJ1	7	12	19	22
1	0.005291005291005291	TGTGCGAGACAGGAACCCCCGTATTACTATGATAGTAGTGGTTATCCCGGAGAGGTTAAGGATGATGCTTTTGATATCTGG	CARQEPPYYYDSSGYPGEVKDDAFDIW	IGHV4-39	IGHD3-22	IGHJ3	10	19	44	61
1	0.005291005291005291	TGTGCGAGAGCCCCCCGATATTGTGCTGGTGGTAACTGCCACCCGATCCCTTACTACTACTACGGTCTGGACGTCTGG	CARAPRYCAGGNCHPIPYYYYGLDVW	IGHV3-33	IGHD2-15	IGHJ6	9	16	38	51
1	0.005291005291005291	TGTGCGAGGAAGGGTGATCCCCGATATTGTAGTAGTACCAGCTGTTTACGGGGGGATGCTTTTGATATCTGG	CARKGDPRYCSSTSCLRGDAFDIW	IGHV4-31	IGHD2-2	IGHJ3	7	22	43	54
1	0.005291005291005291	TGTGCGAGGGAGAGGTTTTTGGGGCAACACGTGGGCCGGATGAACTCCTACTACTTCATGGACGTCTGG	CARERFLGQHVGRMNSYYFMDVW	IGHV4-31	IGHD1-14	IGHJ6	7	27	33	43
1	0.005291005291005291	TGTGCGAGAGATCCCTCCAGGACCGGATTGCAGGACTTTTTAAACTTCTACTATTACATGGAGGTCTGG	CARDPSRTGLQDFLNFYYYMEVW	IGHV3-33	IGHD1-14	IGHJ6	16	21	26	43
1	0.005291005291005291	TGTGCGAGAGAGGCAGGATATTGTAGTAGTACCAGCTGCTCTTACTACTACTACATGGACGTCTGG	CAREAGYCSSTSCSYYYYMDVW	IGHV4-31	IGHD2-2	IGHJ6	10	14	39	42
1	0.005291005291005291	TGTGCACTGATAGGTGGCGGTGATGGTTGGGCCGGCCCTCGGAACCAATACTACTTTGACTCCTGG	CALIGGGDGWAGPRNQYYFDSW	IGHV2-26	IGHD1-14	IGHJ4	11	39	46	48
1	0.005291005291005291	TGTACTAGAGCGGCGTATTACTATGATAGTAGTGGTTATTCCACCGTAGACTACTTTGACTACTGG	CTRAAYYYDSSGYSTVDYFDYW	IGHV3-49	IGHD3-22	IGHJ4	9	13	39	49
1	0.005291005291005291	TGTACCACAGATCCCCTATTACGATATTTTGACTGGTTATTACCGGCGGATCCTTTTGATATCTGG	CTTDPLLRYFDWLLPADPFDIW	IGHV3-15	IGHD3-9	IGHJ3	12	16	41	48
1	0.005291005291005291	TGTGTGAGAGAAAGATTCAATATGTTTAGGGGAGTTATCACCAACAACTGGTTCGACCCCTGG	CVRERFNMFRGVITNNWFDPW	IGHV4-59	IGHD3-16	IGHJ5	10	23	38	43
1	0.005291005291005291	TGTGCGCGAGACACGTATTACTATGAAAGTAGTAACTCTTTCCAAGATACCTTTGATTCCTGG	CARDTYYYESSNSFQDTFDSW	IGHV3-53	IGHD3-22	IGHJ3	10	12	32	51
1	0.005291005291005291	TGTGCGAGACGACTCCAGGCTACCAGTGGCTGGTACGCGAAGTACAGCTGGTTCGACTCCTGG	CARRLQATSGWYAKYSWFDSW	IGHV1-18	IGHD6-19	IGHJ5	8	23	36	41
1	0.005291005291005291	TGTGCGAGAGTAAACAACGCCGCGCGGAATACAGTAACTACGAATCACTGGTTCGACCCCTGG	CARVNNAARNTVTTNHWFDPW	IGHV3-33	IGHD4-11	IGHJ5	9	29	41	46
1	0.005291005291005291	TGTGCGAGAGATTTCCCCCCTGAGCAGCTGGTACCTTGGTACTACTACGGTATGGACGTCTGG	CARDFPPEQLVPWYYYGMDVW	IGHV1-46	IGHD2-2	IGHJ6	11	22	33	39
1	0.005291005291005291	TGTGCGAGGCGTGTTTCGCTTCCTGGTGTGTCTGGATGGGGTTATTATTTGGACGTCTGG	CARRVSLPGVSGWGYYLDVW	IGHV4-31	IGHD3-3	IGHJ6	7	39	47	49
1	0.005291005291005291	TGTGCGAGGGACTATTGTGGTAGTACCACCTGCTACGGAAACTGGTACTTCAATCTCTGG	CARDYCGSTTCYGNWYFNLW	IGHV1-3	IGHD2-2	IGHJ2	7	12	34	40
1	0.005291005291005291	TGTGCGAGATCTTCAATTACTATGGTTCGGGGAGTTAAGAGGGGGTGGTTCGACCCCTGG	CARSSITMVRGVKRGWFDPW	IGHV4-55	IGHD3-10	IGHJ5	9	15	36	45
1	0.005291005291005291	TGTGCGAGAGTGCGGGGCTATGGTTCGGGGAGTTATCCCCCTTATTATTTTGACTACTGG	CARVRGYGSGSYPPYYFDYW	IGHV1-46	IGHD3-10	IGHJ4	9	17	35	48
1	0.005291005291005291	TGTGCGAGAACTCCCTATAGCAGCAGCTGGTACACCCCACATCACTACTTTGACTACTGG	CARTPYSSSWYTPHHYFDYW	IGHV4-28	IGHD6-13	IGHJ4	9	15	32	43
1	0.005291005291005291	TGTGCGAGAAGTTTTCCCGATAGCAGTGGCTGGTACAACGTAAACTGGTTCGACCCCTGG	CARSFPDSSGWYNVNWFDPW	IGHV4-39	IGHD6-19	IGHJ5	8	19	35	42
1	0.005291005291005291	TGTGTGAAAAGATGCCCTACCGGCACTGGCTCGGCAAACTGGTACTTCGATCTCTGG	CVKRCPTGTGSANWYFDLW	IGHV3-35	IGHD1-20	IGHJ2	6	17	22	37
1	0.005291005291005291	TGTGCGACAGAGGGTGCCATGATTCGGGGACTTGGCTATGATGCTTTTGATATGTGG	CATEGAMIRGLGYDAFDMW	IGHV3-53	IGHD3-10	IGHJ3	10	18	29	37
1	0.005291005291005291	TGTGCGAGAGATCATTACTTTGATAGTAGTGGTTATCAGTACCACCTTGACTACTGG	CARDHYFDSSGYQYHLDYW	IGHV3-11	IGHD3-22	IGHJ4	12	13	35	37
1	0.005291005291005291	TGTGCACTAGGCGGGGGCGTTATGGTGAAAGCTGAGGGTCCTTGGCTCGACCCCTGG	CALGGGVMVKAEGPWLDPW	IGHV5-10-1	IGHD3-16	IGHJ5	4	12	22	42
1	0.005291005291005291	TGTGCACGAGGCGACTCAAATTACTTTACTTCGGGGGAAGAATGGTTCGACCCCTGG	CARGDSNYFTSGEEWFDPW	IGHV2-26	IGHD3-10	IGHJ5	7	19	35	42
1	0.005291005291005291	TGTACTACAGCGGGGAGTTATTATACCTACTACAACAACTACGACATGGACGTCTGG	CTTAGSYYTYYNNYDMDVW	IGHV3-15	IGHD3-10	IGHJ6	9	10	24	27
1	0.005291005291005291	TGCGTGAGAGTGGGCCCGAATTGTAGTGGTGGTGACTGCTTCTGGTTCGACCCCTGG	CVRVGPNCSGGDCFWFDPW	IGHV1-46	IGHD2-21	IGHJ5	9	25	39	41
1	0.005291005291005291	TGTGCGCGAGGTCATCTCACTATGATTCGGGGAATTTTCGTGCTTGACTATTGG	CARGHLTMIRGIFVLDYW	IGHV1-18	IGHD3-10	IGHJ4	9	18	32	43
1	0.005291005291005291	TGTGCGCGAGATTCCCTGTATTGCGGTAATGACTGCCGACCTTATGATTACTGG	CARDSLYCGNDCRPYDYW	IGHV3-30	IGHD2-21	IGHJ4	11	18	35	44
1	0.005291005291005291	TGTGCGGCAGTGGTAGTACCAGCTGCTACCCGGTACAACTGGTTCGACCCCTGG	CAAVVVPAATRYNWFDPW	IGHV1-58	IGHD2-2	IGHJ5	9	12	27	32
1	0.005291005291005291	TGTGCGAGCCGCGATGAGGGGGAGTGGTTACCCGGAGATGCTTTTGATATCTGG	CASRDEGEWLPGDAFDIW	IGHV4-4	IGHD3-3	IGHJ3	7	20	29	36
1	0.005291005291005291	TGTGCGAGACATATGCCTCTCGGATGGTCCCCGGACACCTACTATGACTACTGG	CARHMPLGWSPDTYYDYW	IGHV4-39	IGHD3-10	IGHJ4	11	27	32	38
1	0.005291005291005291	TGTGCGAGAGGGAGCAGCAGCAGCGGAAGAAACTACAACTGGTTCGACCCCTGG	CARGSSSSGRNYNWFDPW	IGHV4-34	IGHD6-13	IGHJ5	10	12	20	33
1	0.005291005291005291	TGTGCGAGAGATTCGCCCCTGTATAGCAGTGGCTGGCTCAAATTTGACTACTGG	CARDSPLYSSGWLKFDYW	IGHV3-53	IGHD6-19	IGHJ4	11	20	35	42
1	0.005291005291005291	TGTGCGAGAGATCCGTATAGTAGTGGCTACTACGCAGACAATGTTGACTACTGG	CARDPYSSGYYADNVDYW	IGHV4-4	IGHD6-19	IGHJ4	12	14	27	43
1	0.005291005291005291	TGTGCGAGAGATCCGTATAGCAGTGGCTACTACGCCGACAATGTTGATTACTGG	CARDPYSSGYYADNVDYW	IGHV4-31	IGHD6-19	IGHJ4	12	14	27	43
1	0.005291005291005291	TGTGCGAGAGATGAGAGAGCGCACCAGCTGCTAACTGGCTGGTTCGACCCCTGG	CARDERAHQLLTGWFDPW	IGHV4-31	IGHD2-2	IGHJ5	11	22	32	38
1	0.005291005291005291	TGTGCGAGAGATATCAGAGTTGTACCGTCTGGCTTCTACTACATGGACGTCTGG	CARDIRVVPSGFYYMDVW	IGHV4-4	IGHD1-1	IGHJ6	11	17	26	35
1	0.005291005291005291	TGTGCGAGAGATATGGGCTTTGGGTATAGCAGCTCGCCCTGGTTCGACCCCTGG	CARDMGFGYSSSPWFDPW	IGHV3-21	IGHD6-6	IGHJ5	11	23	35	38
1	0.005291005291005291	TGTGCGAGAAGAAGGTATAGTTACGACTGGAAAGACTGGTACTTCGATGTCTGG	CARRRYSYDWKDWYFDVW	IGHV4-34	IGHD1-26	IGHJ2	8	13	20	34
1	0.005291005291005291	TGTGCACACAGTCTGAGTGGTGGTTACCGCCTGGGGTACTACTTTGACTACTGG	CAHSLSGGYRLGYYFDYW	IGHV2-5	IGHD2-15	IGHJ4	10	15	23	35
1	0.005291005291005291	TGTACTGGACACCTCTCTGCGGACGACTTTTGGACTGGTTACTTCGGATACTGG	CTGHLSADDFWTGYFGYW	IGHV3-73	IGHD3-3	IGHJ4	10	22	40	48
1	0.005291005291005291	TGTACGAGAGAGCCGGAGGTAAACTACGAAGTCACGGGGGCTTTTGACTACTGG	CTREPEVNYEVTGAFDYW	IGHV3-21	IGHD4-17	IGHJ4	10	22	34	42
1	0.005291005291005291	TGTTGTAGAGAGGGGGGTTCCGATTTTTGGAGTGGTTATTTGCACTCCTGG	CCREGGSDFWSGYLHSW	IGHV3-49	IGHD3-3	IGHJ5	10	20	39	46
1	0.005291005291005291	TGTGTGAAACCATTTTGGGCTGTAGATATGAGCTGGCTCTTTGACTACTGG	CVKPFWAVDMSWLFDYW	IGHV3-64	IGHD2-8	IGHJ4	3	8	13	38
1	0.005291005291005291	TGTGTGAAAGAGTTGAACTGGTACGACGGCGGATACTTCTTTGACTCATGG	CVKELNWYDGGYFFDSW	IGHV3-23	IGHD1-1	IGHJ4	10	15	27	33
1	0.005291005291005291	TGTGCTAGAGTTAAGGTGGTTATTACGGAGACTGATGCTCTTGATCTCTGG	CARVKVVITETDALDLW	IGHV3-72	IGHD3-22	IGHJ3	9	15	25	32
1	0.005291005291005291	TGTGCGAGTTCCTTGCTAGCATCAGCTGGAACAAAACCCTTTGACTCGTGG	CASSLLASAGTKPFDSW	IGHV4-59	IGHD6-13	IGHJ4	7	16	28	38
1	0.005291005291005291	TGTGCGAGGCCGGGTATAGCAGCAGCTGGCGGCTCCTACTTTGACTACTGG	CARPGIAAAGGSYFDYW	IGHV5-10-1	IGHD6-13	IGHJ4	7	9	28	35
1	0.005291005291005291	TGTGCGAGGGAAAACTGGAACTTTTCACTCTTTATCTGGTTCGACCCCTGG	CARENWNFSLFIWFDPW	IGHV4-39	IGHD1-7	IGHJ5	7	12	21	35
1	0.005291005291005291	TGTGCGAGACATGTTTTTCCAGACACATCGTATAGTGGCTACGACTACTGG	CARHVFPDTSYSGYDYW	IGHV4-39	IGHD5-12	IGHJ4	13	30	41	42
1	0.005291005291005291	TGTGCGAGAGGGGTAGTGGGAGCTACTACCCGGGTTTACTTTGACTACTGG	CARGVVGATTRVYFDYW	IGHV4-31	IGHD1-26	IGHJ4	9	13	28	36
1	0.005291005291005291	TGTGCGAGAGAAAAAGGCGCAGTCCACTGGAACGACGTTGGTGACTACTGG	CAREKGAVHWNDVGDYW	IGHV1-18	IGHD1-1	IGHJ4	10	25	37	41
1	0.005291005291005291	TGTGCGAGAACTGAACTCAACTACTACTACTACTACGGTATGGACGTCTGG	CARTELNYYYYYGMDVW	IGHV1-2	IGHD1-7	IGHJ6	8	12	16	21
1	0.005291005291005291	TGTGCGAGAAGCCCCAACTGGAACCCTGGCCCGTACTACTTTGACTACTGG	CARSPNWNPGPYYFDYW	IGHV4-39	IGHD1-1	IGHJ4	8	14	23	32
1	0.005291005291005291	TGTGCGAAAGGATGGGCAGAAGCTGCTACGCCGAACTACTTGCACGTCTGG	CAKGWAEAATPNYLHVW	IGHV3-23	IGHD2-15	IGHJ6	9	20	32	34
1	0.005291005291005291	TGTGCACACAGGGCAAGAAGCAAAGGGATGATTGGGTCATTTGACTACTGG	CAHRARSKGMIGSFDYW	IGHV2-5	IGHD3-16	IGHJ4	10	27	32	39
1	0.005291005291005291	TGTGCAAAAGGGGGGGTTCGTATAGTGGGACCCAGAGGACTCAGTAGCTGG	CAKGGVRIVGPRGLSSW	IGHV3-43	IGHD1-26	IGHJ4	9	19	29	47
1	0.005291005291005291	TGTGCAAAAGATGGAGGGATGGCTACAACCCGAGGAACGCTGGGCTACTGG	CAKDGGMATTRGTLGYW	IGHV3-43	IGHD5-24	IGHJ4	11	17	27	44
1	0.005291005291005291	TGTGCAAAAGATATCGGGTTGGATATAGTGGCTACGTTTTCTGACTACTGG	CAKDIGLDIVATFSDYW	IGHV3-43	IGHD5-12	IGHJ4	13	19	35	41
1	0.005291005291005291	TGTGCAAAAGATATGCGGAGTAGCAGTGGCTTCTACTACTTTGACTACTGG	CAKDMRSSSGFYYFDYW	IGHV3-43	IGHD2-15	IGHJ4	13	15	25	33
1	0.005291005291005291	TGTACTACCTCACCCGTGGATACAGTTAGGGTTACCTACTTTGACTACTGG	CTTSPVDTVRVTYFDYW	IGHV3-73	IGHD5-18	IGHJ4	6	14	34	35
1	0.005291005291005291	TGTACTAGACTGGGCTGGAACACAGTTATGCCTAGCTACTTTGACTACTGG	CTRLGWNTVMPSYFDYW	IGHV3-73	IGHD1-1	IGHJ4	9	14	20	35
1	0.005291005291005291	TGTACTAGACGTGGAGGTGGCTACGGGTTGTATCAAGGTATAGACGTCTGG	CTRRGGGYGLYQGIDVW	IGHV3-73	IGHD5-12	IGHJ6	9	16	24	42
1	0.005291005291005291	TGTACCACAGAGATCTATCACTATGATACTAGTGGTGATTTGGACTGCTGG	CTTEIYHYDTSGDLDCW	IGHV3-15	IGHD3-22	IGHJ3	10	15	39	47
1	0.005291005291005291	TGTGTGAGAGGCCATGCCGCAGCTGGTACTGGCTGGTTCGACCCCTGG	CVRGHAAAGTGWFDPW	IGHV4-4	IGHD2-2	IGHJ5	9	18	29	32
1	0.005291005291005291	TGTGCGCGCCATAGAGGCTCGGGGACGTACCTCCCCTTTGACTCCTGG	CARHRGSGTYLPFDSW	IGHV3-11	IGHD3-10	IGHJ4	5	18	24	35
1	0.005291005291005291	TGTGCGCGGCTGACCGTTGACCGACTGGACGCCCCCTTGGACTTCTGG	CARLTVDRLDAPLDFW	IGHV3-74	IGHD1-1	IGHJ4	4	23	28	35
1	0.005291005291005291	TGTGCGGCCAACGACGAGAAGGACTACGGTGACTACGGAAGACACTGG	CAANDEKDYGDYGRHW	IGHV3-21	IGHD4-17	IGHJ1	5	21	36	42
1	0.005291005291005291	TGTGCGAGGCCCCGCCACTACGGTGACTACGATGCTTTTGATATCTGG	CARPRHYGDYDAFDIW	IGHV4-31	IGHD4-17	IGHJ3	7	16	29	30
1	0.005291005291005291	TGTGCGAGGCAAGGGTATTTTAGCAGCAGCTGGTACTTTGACTACTGG	CARQGYFSSSWYFDYW	IGHV3-64	IGHD6-13	IGHJ4	7	20	32	33
1	0.005291005291005291	TGTGCGAGGGATAGTGGCTACGATGTTGGTGGCTGGTTCGACCCCTGG	CARDSGYDVGGWFDPW	IGHV1-18	IGHD5-12	IGHJ5	11	12	23	32
1	0.005291005291005291	TGTGCGAGGATCAACTACGGTGGTAACTCGTATCCTTTTGACTACTGG	CARINYGGNSYPFDYW	IGHV3-48	IGHD4-23	IGHJ4	7	13	28	36
1	0.005291005291005291	TGTGCGAGATTTTCCTGGGGGAATTCCACTAATGCTCTTGATCTCTGG	CARFSWGNSTNALDLW	IGHV4-55	IGHD3-16	IGHJ3	9	15	21	31
1	0.005291005291005291	TGTGCGAGAGTGTATCAAATGCGACATGTAGCTGCTTTTGATATCTGG	CARVYQMRHVAAFDIW	IGHV3-30	IGHD5-18	IGHJ3	9	10	15	32
1	0.005291005291005291	TGTGCGAGAGGTCCGTATAGCAGCAGCTGGGACGAATTTGACTACTGG	CARGPYSSSWDEFDYW	IGHV4-4	IGHD6-13	IGHJ4	9	14	33	36
1	0.005291005291005291	TGTGCGAGAGGGGAAGGCAGTGTCTGGCCACCCCGTATTGACTACTGG	CARGEGSVWPPRIDYW	IGHV1-46	IGHD6-19	IGHJ4	9	16	26	37
1	0.005291005291005291	TGTGCGAGAGATAATTACTATGCTTCGGGGAGTTATCTCGACCCCTGG	CARDNYYASGSYLDPW	IGHV3-53	IGHD3-10	IGHJ5	11	13	35	37
1	0.005291005291005291	TGTGCGAGAGACGGACCAACTACAGCAGCCCCGTCACGGGACGTCTGG	CARDGPTTAAPSRDVW	IGHV4-31	IGHD4-11	IGHJ6	10	18	24	38
1	0.005291005291005291	TGTGCGAGAATGGGGGCAGTGGCTGGAAACTACTACTTTGACTCCTGG	CARMGAVAGNYYFDSW	IGHV5-10-1	IGHD6-19	IGHJ4	8	15	25	30
1	0.005291005291005291	TGTGCGAAAGGGTCGCTCTTTAGTGGGAGCGGCTACTTTGACTACTGG	CAKGSLFSGSGYFDYW	IGHV3-23	IGHD1-26	IGHJ4	9	20	29	32
1	0.005291005291005291	TGTGCAAGAGATCGTGGGTGGGAGCCATTTCTTCTTTTTGACTACTGG	CARDRGWEPFLLFDYW	IGHV3-13	IGHD1-26	IGHJ4	12	17	24	36
1	0.005291005291005291	TGTACGAGAGGCCCCGCGAGAGGCTATAATAATCACCTGGAATACTGG	CTRGPARGYNNHLEYW	IGHV1-67	IGHD3-3	IGHJ4	9	24	35	42
1	0.005291005291005291	TGTACGAAAGATCTGGTTTCCGACCAAGGTGACTTCATTGACTACTGG	CTKDLVSDQGDFIDYW	IGHV3-23	IGHD2-21	IGHJ4	13	27	33	37
1	0.005291005291005291	TGTGCGCGACATTCTGGCTGGATTCAAGTTGGATTTGACTACTGG	CARHSGWIQVGFDYW	IGHV4-39	IGHD6-19	IGHJ4	11	14	20	33
1	0.005291005291005291	TGTGCGAGGCAAAACTACGGTGACTACGACTGGTTCGACCCCTGG	CARQNYGDYDWFDPW	IGHV1-8	IGHD4-17	IGHJ5	7	13	23	24
1	0.005291005291005291	TGTGCGAGACACACTTATGGTGGTAAAGCCTCATTTGATTACTGG	CARHTYGGKASFDYW	IGHV4-34	IGHD2-15	IGHJ4	8	17	24	33
1	0.005291005291005291	TGTGCGAGAGGTGGAGATGGGAGCTACGACTGGTTCGACCCCTGG	CARGGDGSYDWFDPW	IGHV1-18	IGHD1-26	IGHJ5	9	17	23	24
1	0.005291005291005291	TGTGCGAGAGGGAGCTACTACAGGGGGTACGGTATGGACGTCTGG	CARGSYYRGYGMDVW	IGHV3-30	IGHD1-26	IGHJ6	9	10	20	33
1	0.005291005291005291	TGTGCGAGAGGAGTCGCCCGAAGGGGGGGCTGGTTCGACCCCTGG	CARGVARRGGWFDPW	IGHV4-34	IGHD3-10	IGHJ5	10	16	21	29
1	0.005291005291005291	TGTGCGAGAGGAAGAGACTACGGTGGTAACCTTTTCGACTACTGG	CARGRDYGGNLFDYW	IGHV1-8	IGHD4-23	IGHJ4	10	15	29	36
1	0.005291005291005291	TGTGCGAGAGATTATCTAGTAGCACCTGCTGCCCCTGGTTACTGG	CARDYLVAPAAPGYW	IGHV3-21	IGHD2-2	IGHJ4	11	16	31	39
1	0.005291005291005291	TGTGCGAGAGATCCCCCCTTTATGATTACGTTTGGGCATCCTCGG	CARDPPFMITFGHPR	IGHV4-31	IGHD3-16	IGHJ4	12	19	35	43
1	0.005291005291005291	TGTGCGAGAGATGGGGTGGCACCTGGGATATACTTTGACTACTGG	CARDGVAPGIYFDYW	IGHV3-30	IGHD2-15	IGHJ4	11	21	29	30
1	0.005291005291005291	TGTGCGAGAATAGTGGGAGCTACCCTTAGCTACTTTGACTACTGG	CARIVGATLSYFDYW	IGHV3-30	IGHD1-26	IGHJ4	8	9	22	29
1	0.005291005291005291	TGTGCGAAACACATTGTAGTACCAGCTGCTATATTCGACTACTGG	CAKHIVVPAAIFDYW	IGHV3-23	IGHD2-2	IGHJ4	8	15	31	36
1	0.005291005291005291	TGTGCGAAAGCCCAAACTGACTACGACCCGTTTGGGGACTACTGG	CAKAQTDYDPFGDYW	IGHV3-23	IGHD3-16	IGHJ4	9	28	35	36
1	0.005291005291005291	TGTGCGAAAGAAAGTCAAGCAGTACCAGCTGTCGCTGACTACTGG	CAKESQAVPAVADYW	IGHV3-23	IGHD2-2	IGHJ4	10	20	30	35
1	0.005291005291005291	TGTGCGAAAAGCAGTGGCTGGTACTGGGCTTTGTTTGACTACTGG	CAKSSGWYWALFDYW	IGHV3-23	IGHD6-19	IGHJ4	8	9	23	33
1	0.005291005291005291	TGTGCACGGATACTGGGCAGTGGCTGGTACTACTTTGACTACTGG	CARILGSGWYYFDYW	IGHV2-70	IGHD6-19	IGHJ4	12	16	25	26
1	0.005291005291005291	TGTGCAAAAGATGGGTCTGCCAGTAGCAGCTGGCTTGACCACTGG	CAKDGSASSSWLDHW	IGHV3-9	IGHD2-15	IGHJ4	11	21	30	34
1	0.005291005291005291	TGTGTCATGCAGGGGTTTAGCAGCACCTGGTTCTTTTGGTGG	CVMQGFSSTWFFWW	IGHV3-72	IGHD6-13	IGHJ4	3	12	30	39
1	0.005291005291005291	TGTGTAAGAGGAATAGTAGGGGGAGTTGGTACGGACTACTGG	CVRGIVGGVGTDYW	IGHV3-74	IGHD3-16	IGHJ4	9	18	26	33
1	0.005291005291005291	TGTGCGCGCCATGTTCAGGGCGCCGATGCTTTTGAAGTGTGG	CARHVQGADAFEVW	IGHV4-39	.	IGHJ3	13	-1	-1	24
1	0.005291005291005291	TGTGCGAGACATTTCCGCTACTTCTACTACTTGGACGTCTGC	CARHFRYFYYLDVC	IGHV4-39	IGHD1-14	IGHJ6	11	12	16	17
1	0.005291005291005291	TGTGCGAGAGTCGCCGAGGGGAAGTACTACTTTGACTACTGG	CARVAEGKYYFDYW	IGHV4-31	IGHD3-10	IGHJ4	9	17	21	22
1	0.005291005291005291	TGTGCGAGAGAACGTCCGATTTCTCACCAGATGGACGTCTGG	CARERPISHQMDVW	IGHV4-59	IGHD2-21	IGHJ6	10	23	28	30
1	0.005291005291005291	TGTGCGAGAATCGATTTGTCCACGGCCGTTCCCGACCCCTGG	CARIDLSTAVPDPW	IGHV1-18	IGHD1-20	IGHJ5	8	26	31	32
1	0.005291005291005291	TGTGCGAGAACTTTCGGAGATGGCTACAATCTGGACTCTTGG	CARTFGDGYNLDSW	IGHV4-59	IGHD5-24	IGHJ4	8	16	29	39
1	0.005291005291005291	TGTGCGAGAAGAGATGGCTACAAATCACTTTTTGACTACTGG	CARRDGYKSLFDYW	IGHV4-59	IGHD5-24	IGHJ4	8	9	22	30
1	0.005291005291005291	TGTGCGAGAAAAGGATATAGTGGCTTCGACCTTGACTACTGG	CARKGYSGFDLDYW	IGHV4-28	IGHD5-12	IGHJ4	10	12	28	31
1	0.005291005291005291	TGTGCGAAAGGGGGTACGTGGGAGTTAGTGTTTTTCGACTGG	CAKGGTWELVFFDW	IGHV3-23	IGHD3-10	IGHJ4	9	19	26	37
1	0.005291005291005291	TGTGCAAGAGGAAGAACTGGACGAAACTGGTTCGACCCCTGG	CARGRTGRNWFDPW	IGHV1-8	IGHD1-1	IGHJ5	10	14	20	24
1	0.005291005291005291	TGTGTGTTGGCTGGTTATCCCCAGACTGGGGAAATCTGG	CVLAGYPQTGEIW	IGHV3-16	IGHD3-9	IGHJ4	5	6	17	35
1	0.005291005291005291	TGTGCCCGCAGTGGTTTTTACAACGGTCTTGACTATTGG	CARSGFYNGLDYW	IGHV3-74	IGHD3-22	IGHJ4	4	9	24	28
1	0.005291005291005291	TGTGCGCGGTCGCCCACTTACTATTACATTGACGTCTGG	CARSPTYYYIDVW	IGHV3-60	IGHD1-26	IGHJ6	3	12	17	18
1	0.005291005291005291	TGTGCGAGCTCGTATAGCAGTGGCTGGGGCGCCTACTGG	CASSYSSGWGAYW	IGHV3-21	IGHD6-19	IGHJ4	7	11	26	32
1	0.005291005291005291	TGTGCGAGGTACGCTAGTGGGAGCTACTTTGACTACTGG	CARYASGSYFDYW	IGHV4-39	IGHD1-26	IGHJ4	7	14	22	23
1	0.005291005291005291	TGTGCGAGAGCTAGTGGTGGTAGCTGTCCCGACTACTGG	CARASGGSCPDYW	IGHV5-10-1	IGHD2-15	IGHJ4	8	11	25	30
1	0.005291005291005291	TGTGCGAGAGGCATAGCAGTGGCTGCCATTTACTACTGG	CARGIAVAAIYYW	IGHV4-34	IGHD6-19	IGHJ4	11	12	24	31
1	0.005291005291005291	TGTGCGAGAGAGACTCACGCACGGTACTTCCAGCACTGG	CARETHARYFQHW	IGHV3-21	.	IGHJ1	25	-1	-1	24
1	0.005291005291005291	TGTGCGAGAGAAGACAGCGGCTCGTCCCAAGACAGTTGG	CAREDSGSSQDSW	IGHV3-11	IGHD6-6	IGHJ4	10	15	26	36
1	0.005291005291005291	TGTGCGAGAGAAATCAAAGGGGGCGGTATGGACGTCTGG	CAREIKGGGMDVW	IGHV3-33	IGHD3-16	IGHJ6	10	11	15	27
1	0.005291005291005291	TGTGCGAGAACAAAGGACTCCTGGAGCTATGACTATTGG	CARTKDSWSYDYW	IGHV1-2	IGHD1-26	IGHJ4	8	22	28	29
1	0.005291005291005291	TGTGCGAGAAGCCTTCATGACTTTCCCCCTGACTACTGG	CARSLHDFPPDYW	IGHV1-8	IGHD4-11	IGHJ4	13	14	21	29
1	0.005291005291005291	TGTGCACACACTCTCTATGGATACGTTTTTGACTACTGG	CAHTLYGYVFDYW	IGHV2-5	IGHD5-18	IGHJ4	9	14	25	27
1	0.005291005291005291	TGTGTGACTGGTCGTACTTTTTACTACGACTACTGG	CVTGRTFYYDYW	IGHV3-35	IGHD3-22	IGHJ4	6	20	26	27
1	0.005291005291005291	TGTGCCCTTTATGATTCGGGGAGCATCCAGCGCTGG	CALYDSGSIQRW	IGHV4-30-2	IGHD3-10	IGHJ1	5	9	22	25
1	0.005291005291005291	TGTGCGAGTGGCTACCTAGGTGGGATTGGCTACTGG	CASGYLGGIGYW	IGHV3-33	IGHD5-12	IGHJ4	7	8	14	25
1	0.005291005291005291	TGTGCGAGACAAACCAACAGCTGCCACGACTACTGG	CARQTNSCHDYW	IGHV3-23	IGHD2-2	IGHJ4	6	17	23	27
1	0.005291005291005291	TGTGCGAGAACCCCGTATAGCAGCTCGTCCGGCTGG	CARTPYSSSSGW	IGHV1-69	IGHD6-6	IGHJ1	8	14	31	32
1	0.005291005291005291	TGTGCGAGAAGGGGGACTGGTGGTCTTGACTACTGG	CARRGTGGLDYW	IGHV1-69	IGHD2-15	IGHJ4	8	17	23	25
1	0.005291005291005291	TGTGCGAAATATCTAGAACGTGCCTTTGACTCCTGG	CAKYLERAFDSW	IGHV3-11	IGHD1-20	IGHJ4	13	15	19	23
1	0.005291005291005291	TGTGCGAAAACCCCAAATACAGCTATGGCTAACTGG	CAKTPNTAMANW	IGHV3-23	IGHD5-18	IGHJ4	8	16	27	31
1	0.005291005291005291	TGTACCACGGACCCTATGATGAGGGGGGACTACTGG	CTTDPMMRGDYW	IGHV3-15	IGHD3-22	IGHJ4	7	13	19	27
1	0.005291005291005291	TGTGTGAGGGATTTCTATGGAATGGACGTCTGG	CVRDFYGMDVW	IGHV3-66	.	IGHJ6	15	-1	-1	21
1	0.005291005291005291	TGTGCGACGCATGGTTCGGGGACTTATGTCTGG	CATHGSGTYVW	IGHV5-10-1	IGHD3-10	IGHJ4	6	10	26	29
1	0.005291005291005291	TGTGCGAGGGAAGCTGGGGGATATGACTACTGG	CAREAGGYDYW	IGHV5-10-1	IGHD3-16	IGHJ4	7	14	20	23
1	0.005291005291005291	TGTGCGAGAGGGCAGTGGCTGGCCGACTACTGG	CARGQWLADYW	IGHV1-18	IGHD6-19	IGHJ4	9	11	21	24
1	0.005291005291005291	TGTGCGAGAGATCACCTAACCAATGACTACTGG	CARDHLTNDYW	IGHV3-33	IGHD3-22	IGHJ4	12	16	21	23
1	0.005291005291005291	TGTGCGAGAGACCAGAGGGGTTATGACTACTGG	CARDQRGYDYW	IGHV1-46	IGHD3-3	IGHJ4	10	14	22	23
1	0.005291005291005291	TGTGCGAAGGAGTGGTCCGCCTTTGACTACTGG	CAKEWSAFDYW	IGHV4-31	IGHD3-3	IGHJ4	6	8	15	20
1	0.005291005291005291	TGTGCGAGAGATGTCTGGTTCGACCCCTGG	CARDVWFDPW	IGHV3-21	.	IGHJ5	15	-1	-1	14
1	0.005291005291005291	TGTGCGAAACAATTTGTGGTCCCCGGTTGG	CAKQFVVPGW	IGHV3-23	IGHD2-21	IGHJ4	8	13	19	27
1	0.005291005291005291	TGTGCGAAAGGTGGTTATTACCGTTACTGG	CAKGGYYRYW	IGHV3-23	IGHD3-22	IGHJ4	9	10	20	24
1	0.005291005291005291	TGTGCGAGAGGCCCGGGACCCTGG	CARGPGPW	IGHV4-34	.	IGHJ5	12	-1	-1	18
1	0.005291005291005291	TGTGCGAGAGTGGACTACTGG	CARVDYW	IGHV3-53	.	IGHJ4	9	-1	-1	12
