# Supplementary material for: Biomarkers and Immune Repertoire Metrics Identified by Peripheral Blood Transcriptomic Sequencing Reveal the Pathogenesis of COVID-19
Source: Front Immunol. 2021 Aug 24;12:677025. doi: 10.3389/fimmu.2021.677025 (PMC8421539; doi:10.3389/fimmu.2021.677025)
Supplement: Supplementary file 1 [file DataSheet_1.zip › TCR_BCR/IGH/convert.20S039639A.clonotypes.IGH.txt]

count	freq	cdr3nt	cdr3aa	v	d	j	VEnd	DStart	DEnd	JStart
5	0.023696682464454975	TGTGCGAGTCCCTATAGTGCCAATCCCTACTGCTTTGACTACTGG	CASPYSANPYCFDYW	IGHV4-39	IGHD1-26	IGHJ4	7	12	18	27
4	0.018957345971563982	TGCGCGGACGGCCTGGTATCCCCCTTTGACTACTGG	CADGLVSPFDYW	IGHV3-23	IGHD5-18	IGHJ4	5	15	20	23
3	0.014218009478672985	TGTGCGAGAGAGCGATTGCCGTTGGATTCTCGGTCGCAGTCACTTGACTACTGG	CARERLPLDSRSQSLDYW	IGHV3-48	IGHD2-21	IGHJ4	10	35	42	43
3	0.014218009478672985	TGTGTTAGTTTCCAGCGATTCCGGCCCTACTGG	CVSFQRFRPYW	IGHV3-72	IGHD2-21	IGHJ4	7	17	23	26
2	0.009478672985781991	TGTGCGAGATTCGCCAGTGTAGTAGTCCCAAGTTTCACGCCTACCTACTACTACTACGGTATGGACGTCTGG	CARFASVVVPSFTPTYYYYGMDVW	IGHV1-18	IGHD2-2	IGHJ6	8	17	29	44
2	0.009478672985781991	TGTGCGAATCATCTCCCCGTAAATGGATATACGTCACAGCGGTTCCCTTTTGATAACTGG	CANHLPVNGYTSQRFPFDNW	IGHV3-23	IGHD5-12	IGHJ3	7	23	30	46
2	0.009478672985781991	TGTGCGAGGCAGGTCAGTTGGTATTCGCGACGACAACACTCTGGTATGGACGTCTGG	CARQVSWYSRRQHSGMDVW	IGHV5-51	IGHD1-7	IGHJ6	14	19	23	45
2	0.009478672985781991	TGTGCGAGAGATAGTGACCGTATAACTGGAACCCCTGATGCTTTTGATATCTGG	CARDSDRITGTPDAFDIW	IGHV3-21	IGHD1-20	IGHJ3	11	19	31	35
2	0.009478672985781991	TGTGCGGGAGACTATGATAAGAGTGATAATCACAGGCACGCAGAATATTGG	CAGDYDKSDNHRHAEYW	IGHV3-48	IGHD3-22	IGHJ4	10	11	18	48
2	0.009478672985781991	TGTGCGAGAGAGGCATATGCAGGTGGGACCATCGGCGACTTGGACTATTGG	CAREAYAGGTIGDLDYW	IGHV3-30	IGHD2-2	IGHJ4	10	11	25	37
2	0.009478672985781991	TGTGCGAAAGCCACACATTACTATGACAGCAGTTACTTTGATTCTTGG	CAKATHYYDSSYFDSW	IGHV3-23	IGHD3-22	IGHJ4	9	16	32	33
2	0.009478672985781991	TGTGCGAGACTCGCCCGGACTGTCGATCCATACTTTGACTACTGG	CARLARTVDPYFDYW	IGHV4-39	IGHD6-6	IGHJ4	9	10	19	30
2	0.009478672985781991	TGTGCGAGAGCCAGCCTTACATTTGGGGGAGTTATCAGCCACTGG	CARASLTFGGVISHW	IGHV3-48	IGHD3-16	IGHJ4	9	16	35	40
2	0.009478672985781991	TGCGCAAATGTGGGGCCCCCCCTCTGGACCTCATTTGACCAGTGG	CANVGPPLWTSFDQW	IGHV2-5	IGHD1-20	IGHJ4	5	23	27	33
2	0.009478672985781991	TGTGCGAGAGGTAATCCGGCATCACCACCTGGATGGCTCTGG	CARGNPASPPGWLW	IGHV1-2	IGHD2-21	IGHJ4	9	21	28	38
2	0.009478672985781991	TGTGCGAGAGATGACATTGGCAATTACTACTTTGACAACTGG	CARDDIGNYYFDNW	IGHV3-21	.	IGHJ4	11	-1	-1	24
2	0.009478672985781991	TGTGCGAGAGAACCTACTTTCAGCTGGTTCGACGCCTGG	CAREPTFSWFDAW	IGHV3-66	IGHD3-22	IGHJ5	10	13	21	23
2	0.009478672985781991	TGTGCGAGAATGCGCGAGCTTCAGGGAGGTGATCACTGG	CARMRELQGGDHW	IGHV1-3	IGHD6-6	IGHJ4	8	14	19	34
2	0.009478672985781991	TGTACGAGAGGTGGATACAGATCTGGTTGTGACTATTGG	CTRGGYRSGCDYW	IGHV1-2	IGHD5-18	IGHJ4	9	10	27	29
2	0.009478672985781991	TGTGTGGCGGGGGGGAATCGATACTTCGACTATTGG	CVAGGNRYFDYW	IGHV3-21	IGHD3-16	IGHJ4	3	10	15	21
2	0.009478672985781991	TGTGCGAGATGGACTGGGACCCACTACGACTACTGG	CARWTGTHYDYW	IGHV3-53	IGHD1-26	IGHJ4	8	19	25	27
2	0.009478672985781991	TGTGCGAGACACTTGACAGCTCACTTTGACTACTGG	CARHLTAHFDYW	IGHV4-39	IGHD5-18	IGHJ4	10	15	20	22
2	0.009478672985781991	TGTGCGAGAGGATACAACTATGGTTTTGACTACTGG	CARGYNYGFDYW	IGHV3-21	IGHD5-18	IGHJ4	9	10	23	24
2	0.009478672985781991	TGTGCGACAGGGGATAACGGCTCGAGCTACTGG	CATGDNGSSYW	IGHV4-4	IGHD3-10	IGHJ4	6	13	18	26
2	0.009478672985781991	TGCGCGAGGATTTCCCTCGAGCAGTGGGCCTGG	CARISLEQWAW	IGHV4-4	IGHD6-19	IGHJ5	7	19	26	28
1	0.004739336492890996	TGTGCGAGAGAGCACGAAGGAGACGGTGATTACATTTGGGGGAGTTATCGTTACCACGATGGGGGTCACTTTGACTACTGG	CAREHEGDGDYIWGSYRYHDGGHFDYW	IGHV3-53	IGHD3-16	IGHJ4	10	26	52	67
1	0.004739336492890996	TGTGCCAGAGATCTAAGGGATTACTATGGTTCAGGGAGCCCCACACCCGACTACTACTACGGTATGGACGTCTGG	CARDLRDYYGSGSPTPDYYYGMDVW	IGHV4-30-2	IGHD3-10	IGHJ6	13	19	37	49
1	0.004739336492890996	TGTGCGAGAGATTCTGATTATTGTAGTGGTGGTAGCTGCTACTTGTTGGACTACTACTACGGTATGGACGTCTGG	CARDSDYCSGGSCYLLDYYYGMDVW	IGHV3-30	IGHD2-15	IGHJ6	11	18	42	49
1	0.004739336492890996	TGTGCGAGAGATGGGTATTGTAGTGGTGGTAGCTGCAACTCCCACTACTACTACTACAGTATGGACGTCTGG	CARDGYCSGGSCNSHYYYYSMDVW	IGHV3-11	IGHD2-15	IGHJ6	11	15	41	43
1	0.004739336492890996	TGTGCGAGAGATGAGCGATTGAGGGATTGTAGTGGTGGTAGCTGCTACTGGGATGATGCTTTTGATATCTGG	CARDERLRDCSGGSCYWDDAFDIW	IGHV4-31	IGHD2-15	IGHJ3	11	25	48	52
1	0.004739336492890996	TGTGCGAGAGTCCATGATCCCGTTAAGGACGATTTTTGGAGTGGGCTATTCTACGGTATGGACGTCTGG	CARVHDPVKDDFWSGLFYGMDVW	IGHV3-53	IGHD3-3	IGHJ6	9	28	43	57
1	0.004739336492890996	TGTGCGAAAGGCCGACAGTATTACGATTTTTGGAGTGGTTATGCCGTCCTGGAATACTTCCAGCACTGG	CAKGRQYYDFWSGYAVLEYFQHW	IGHV1-8	IGHD3-3	IGHJ1	12	17	41	51
1	0.004739336492890996	TGTGCGAAAGAACATCAGTATAGCAGTGGCTGGTACGGTGCTCGCTACTACTACGGTTTGGACGTCTGG	CAKEHQYSSGWYGARYYYGLDVW	IGHV3-30	IGHD6-19	IGHJ6	10	17	36	44
1	0.004739336492890996	TGTACCACAGACACATATAGCAGTGGCTGGGAAATGAACTACTACTACTACGGTATGGACGTCTGG	CTTDTYSSGWEMNYYYYGMDVW	IGHV3-15	IGHD6-19	IGHJ6	10	15	29	37
1	0.004739336492890996	TGTGCGGGCATATTTCTAGGATATTGTAGTGGTGGTAGCTGTTGGTACTACTTTGACTACTGG	CAGIFLGYCSGGSCWYYFDYW	IGHV4-39	IGHD2-15	IGHJ4	5	15	40	44
1	0.004739336492890996	TGTGCGAGACATGCCCGTGTTGGCCCGAATAGTGGAAGCTATTTCGATTGGCTCGACCCCTGG	CARHARVGPNSGSYFDWLDPW	IGHV4-39	IGHD1-26	IGHJ5	12	28	40	48
1	0.004739336492890996	TGTGCGAGAGTTAGTCTGATGGGACGAAACCTTTACTACTACTACTACGGTATGGACGTCTGG	CARVSLMGRNLYYYYYGMDVW	IGHV4-34	IGHD6-6	IGHJ6	9	21	26	32
1	0.004739336492890996	TGTGCGAGAGTTGGTAGTGGTTATTACCTTTCCTACTACTACTACGGTATGGACGTCTGG	CARVGSGYYLSYYYYGMDVW	IGHV4-34	IGHD3-22	IGHJ6	9	13	26	32
1	0.004739336492890996	TGTGCGAGAGTACGACTGGTGGTGTATGCTATACTGGTTAATGATGCTTTTGATATCTGG	CARVRLVVYAILVNDAFDIW	IGHV4-31	IGHD2-8	IGHJ3	9	19	37	40
1	0.004739336492890996	TGTGCGAGAGCGGGGTCATATTGTGGTGGTGATTGCTACCTAGATGCTTTTGATATCTGG	CARAGSYCGGDCYLDAFDIW	IGHV4-59	IGHD2-21	IGHJ3	9	16	37	42
1	0.004739336492890996	TGTGCGAAAGATCAAGTAGCAGTGGATTCCTGGGACTACTACTACGGTATGGACGTCTGG	CAKDQVAVDSWDYYYGMDVW	IGHV3-21	IGHD6-19	IGHJ6	12	16	24	34
1	0.004739336492890996	TGTGCGAAAGATCAAGCTCAAATTACTATGGTTCAGGACCTCTGGGCTTTTGATATCTGG	CAKDQAQITMVQDLWAFDIW	IGHV3-23	IGHD3-10	IGHJ3	12	21	33	45
1	0.004739336492890996	TGTGCAACTAATCAACGCGCTATGGTTCAGGGAGTTATCAACGGGGCTTTTGATATCTGG	CATNQRAMVQGVINGAFDIW	IGHV1-24	IGHD3-10	IGHJ3	7	19	37	45
1	0.004739336492890996	TGTACGAGATCTAATTATTGTACTCCTACCAGCTGCTACTACTACGGGATGGACGTCTGG	CTRSNYCTPTSCYYYGMDVW	IGHV4-55	IGHD2-2	IGHJ6	9	15	34	35
1	0.004739336492890996	TGTGCGCGACGCGAAGTTGTCGATTACGGTCTATTTGATTACTACTTTGACAAGTGG	CARREVVDYGLFDYYFDKW	IGHV5-10-1	IGHD5-12	IGHJ4	9	20	27	39
1	0.004739336492890996	TGTGCGACGACCAAGTATTACTATGGTTCAGGGACTACAAACCCATTTGACTACTGG	CATTKYYYGSGTTNPFDYW	IGHV3-33	IGHD3-10	IGHJ4	6	14	33	45
1	0.004739336492890996	TGTGCGACACAGTACTATATATCATCATCTGGTACACGAGGGAGGTTCGACCCCTGG	CATQYYISSSGTRGRFDPW	IGHV4-39	IGHD6-13	IGHJ5	10	17	34	43
1	0.004739336492890996	TGTGCGAGATATGACCGACAGTTCGCCAGAGGGGGCCACTACGGTGTGGACGTCTGG	CARYDRQFARGGHYGVDVW	IGHV4-39	IGHD4-17	IGHJ6	12	37	45	46
1	0.004739336492890996	TGTGCGAGACTGGAGGGATACGGTGCAGCCAAGTATACTCACTGGTTCGACCCCTGG	CARLEGYGAAKYTHWFDPW	IGHV5-10-1	IGHD4-17	IGHJ5	9	18	24	40
1	0.004739336492890996	TGTGCGAGACATCCTCCGACTCGTATAGCCCCTCGTCCGTATGCTTTTGATATCTGG	CARHPPTRIAPRPYAFDIW	IGHV4-39	IGHD6-6	IGHJ3	11	22	38	40
1	0.004739336492890996	TGTGCGAGAGCAAGGTGTGCTGATGGTGTATGTTCCCGTTGGTACTTCGATGTCTGG	CARARCADGVCSRWYFDVW	IGHV1-46	IGHD2-8	IGHJ2	9	15	31	39
1	0.004739336492890996	TGTGCGAGAACTCCGTATTACTATGATAGTAGTGGTTATATGGGTATGGACGTCTGG	CARTPYYYDSSGYMGMDVW	IGHV4-31	IGHD3-22	IGHJ6	8	13	38	45
1	0.004739336492890996	TGTGCGAAGAGGTCACCAGTTGGTTCGGGGGTCCTGGACTGGTACTTCGATCTCTGG	CAKRSPVGSGVLDWYFDLW	IGHV3-30	IGHD3-10	IGHJ2	6	20	29	37
1	0.004739336492890996	TGTGCGAAAGGCAGGGAGTGGGAGCTACTAAAGATCTACTGGTACTTCGATCTCTGG	CAKGREWELLKIYWYFDLW	IGHV3-23	IGHD1-26	IGHJ2	9	16	29	35
1	0.004739336492890996	TGTGCGAAAGATCTTGAGGCAGTGGCTAAGTCGGTCTATTACGGTCTGGACGTCTGG	CAKDLEAVAKSVYYGLDVW	IGHV3-23	IGHD6-19	IGHJ6	14	18	26	46
1	0.004739336492890996	TGTGCACACAGTTGGCCCCTCTATGGTTCAGGGAGCAAAAACTGGTTCGACCCCTGG	CAHSWPLYGSGSKNWFDPW	IGHV2-5	IGHD3-10	IGHJ5	10	20	34	39
1	0.004739336492890996	TGTGCAGTACAAACGGATGCAGTGACTAGGTCGCGGATCTGGTACTTCGATCTCTGG	CAVQTDAVTRSRIWYFDLW	IGHV4-39	IGHD2-8	IGHJ2	4	5	11	38
1	0.004739336492890996	TGTGCGCGAGGGGACTCACCGGCAGTGGTGACAGGTGCTCCTTTTGACTCCTGG	CARGDSPAVVTGAPFDSW	IGHV3-23	IGHD2-21	IGHJ4	5	24	31	42
1	0.004739336492890996	TGTGCGAGACATTGGGGTGTGGGATCTCCTCGCTACCAGGGTATAGACGTTTGG	CARHWGVGSPRYQGIDVW	IGHV4-39	IGHD6-13	IGHJ6	11	33	44	45
1	0.004739336492890996	TGTGCGAGACACTTCCTCGACAGTACTGGCTCTTGGCTCTTGATGGACGTCTGG	CARHFLDSTGSWLLMDVW	IGHV4-34	IGHD4-11	IGHJ6	8	19	24	42
1	0.004739336492890996	TGTGCGAGAGGCCGTCGACATATGACTACGGTGACCGTCCCCTTTGACTACTGG	CARGRRHMTTVTVPFDYW	IGHV1-8	IGHD4-17	IGHJ4	12	21	34	41
1	0.004739336492890996	TGTGCGAGAGATGCGGCCCGACGGCAGCAGCGTGAAGGATGGTTCGACCCCTGG	CARDAARRQQREGWFDPW	IGHV3-21	IGHD6-13	IGHJ5	11	23	30	39
1	0.004739336492890996	TGTGCGAGAGATAACGTCCCTACATCTTACTACTACTACGGTATGGACGTCTGG	CARDNVPTSYYYYGMDVW	IGHV4-59	IGHD1-20	IGHJ6	11	13	17	27
1	0.004739336492890996	TGTGCGAGAGAAGGGAAATCTTACGGTGACTACGTGGGGAACTTTGACTACTGG	CAREGKSYGDYVGNFDYW	IGHV3-21	IGHD4-17	IGHJ4	10	21	34	40
1	0.004739336492890996	TGTGCGAAAGGTGTCTCTTCTCCCCTAAAGATGGCGTCAATTGAGGGCTACTGG	CAKGVSSPLKMASIEGYW	IGHV3-64	IGHD5-24	IGHJ4	16	28	41	47
1	0.004739336492890996	TGTGCGAAAGATTCAAACCTTAACGTGGATATAGTGGCTACGCCTTTTAACTGG	CAKDSNLNVDIVATPFNW	IGHV3-30	IGHD5-12	IGHJ4	11	22	41	49
1	0.004739336492890996	TGTGCGAAAGATCGAACACCAAGAAACGGGAAGTGGGATGCTTCTGATGTCTGG	CAKDRTPRNGKWDASDVW	IGHV3-23	IGHD2-8	IGHJ3	12	15	20	36
1	0.004739336492890996	TGTGCGAAAGAGATTTCCGTACGTGGAACTAATCGGGGGTCCTATGATTCCTGG	CAKEISVRGTNRGSYDSW	IGHV3-23	IGHD1-7	IGHJ5	10	23	30	49
1	0.004739336492890996	TGTACTAGCCGAGACCCCCGATATAGTGGCTCTCCTTACTACTTTCATTATTGG	CTSRDPRYSGSPYYFHYW	IGHV3-42	IGHD5-12	IGHJ4	7	19	30	36
1	0.004739336492890996	TGCACGAGAGACAGGCCTGTTGGAATGCGTAGTCCAGGCCGAGATGAGTCCTGG	CTRDRPVGMRSPGRDESW	IGHV3-21	IGHD4-17	IGHJ5	10	27	33	49
1	0.004739336492890996	TGTGTGAAAGATTTTGCCAGCCAGCGCGCAGCTCCTACCAGCGGCTACTGG	CVKDFASQRAAPTSGYW	IGHV3-23	IGHD2-2	IGHJ4	11	35	41	44
1	0.004739336492890996	TGTGCCAGAGATAGGGAGGATACAGCAGAGGCTGGGGTGTTCGACCCCTGG	CARDREDTAEAGVFDPW	IGHV4-30-2	IGHD5-18	IGHJ5	11	17	25	38
1	0.004739336492890996	TGTGCGTCACAGTATAATAGCAGCAGCTGGTTCAACACACTTGACTACTGG	CASQYNSSSWFNTLDYW	IGHV3-11	IGHD6-13	IGHJ4	5	16	30	40
1	0.004739336492890996	TGTGCGAGACATCGCCTTGGGGCGGTGACTACGCGGTACTTTGTCTACTGG	CARHRLGAVTTRYFVYW	IGHV4-39	IGHD4-17	IGHJ4	11	22	32	36
1	0.004739336492890996	TGTGCGAGACATCGCCTTGGGGCGGTGACTACGCGGTACTTTGACTCCTGG	CARHRLGAVTTRYFDSW	IGHV4-39	IGHD4-17	IGHJ4	11	22	32	36
1	0.004739336492890996	TGTGCGAGACATCGCCTTGGGGCGGTGACTACGCGGTACTTTGACTACTGG	CARHRLGAVTTRYFDYW	IGHV4-39	IGHD4-17	IGHJ4	11	22	32	36
1	0.004739336492890996	TGTGCGAGAGATTCTAGCAGCACAAACTACTACTATGGTATGGACGTCTGG	CARDSSSTNYYYGMDVW	IGHV3-11	IGHD6-13	IGHJ6	11	14	21	25
1	0.004739336492890996	TGTGCGAGAGATGTGATCCAACTGGAACTACGTCCCCGGTTCGACCCCTGG	CARDVIQLELRPRFDPW	IGHV4-31	IGHD1-7	IGHJ5	11	19	32	37
1	0.004739336492890996	TGTGCGAGAGATAAGGAAGGCTTTTTGGAGGTCTACGGTATGGTCGTCTGG	CARDKEGFLEVYGMVVW	IGHV1-18	IGHD3-3	IGHJ6	11	21	29	39
1	0.004739336492890996	TGTGCGAGAGACGAGTATAGTGGGAGTAACTACGGCCCGCTTGACTACTGG	CARDEYSGSNYGPLDYW	IGHV3-53	IGHD1-26	IGHJ4	10	14	33	40
1	0.004739336492890996	TGTGCGAGAGAGGGGGTGGGAGTTACAACGTCTGATGCTTTTGATATCTGG	CAREGVGVTTSDAFDIW	IGHV3-21	IGHD1-26	IGHJ3	10	15	30	32
1	0.004739336492890996	TGTGCGAAAGTCCCAAATTACATTTGGGGGAGTTATCGTTTTGACTACTGG	CAKVPNYIWGSYRFDYW	IGHV3-23	IGHD3-16	IGHJ4	9	16	38	39
1	0.004739336492890996	TGTGCAACGTATGAGCTTCTTACGATTCGAAACAACTGGTTCGACCCCTGG	CATYELLTIRNNWFDPW	IGHV1-58	IGHD3-3	IGHJ5	4	19	26	31
1	0.004739336492890996	TGTGCAAGAGACAACTGGCATAGCGCGTCGCCCGCTGCCTTTGGCCACTGG	CARDNWHSASPAAFGHW	IGHV3-13	IGHD2-2	IGHJ4	10	16	23	38
1	0.004739336492890996	TGTGTCGCAGATGTGGCGGACTATGGTATAGGGGAACTTGACTTCTGG	CVADVADYGIGELDFW	IGHV3-15	IGHD3-10	IGHJ4	2	19	26	37
1	0.004739336492890996	TGTGCGAGATGTCGCACGGCTACAACTAAACCTCTTTTTGACTACTGG	CARCRTATTKPLFDYW	IGHV4-55	IGHD5-24	IGHJ4	9	17	24	36
1	0.004739336492890996	TGTGCGAGACTACACCCTGGGGGGCGTGGGTACTACTTTGACTACTGG	CARLHPGGRGYYFDYW	IGHV4-31	IGHD2-8	IGHJ4	8	10	15	29
1	0.004739336492890996	TGTGCGAGACGGCCACAGTGGCTGGCCGATGATGCTTTTGATATCTGG	CARRPQWLADDAFDIW	IGHV5-10-1	IGHD6-19	IGHJ3	9	15	24	28
1	0.004739336492890996	TGTGCGAGAGGGGGCAGTTCGGCCGGGAGGGTCTACTTTGACTACTGG	CARGGSSAGRVYFDYW	IGHV3-66	IGHD6-6	IGHJ4	9	13	25	32
1	0.004739336492890996	TGTGCGAGAGGATGGCAGCAGCTGGTACAAAGCGCTTTTGATATCTGG	CARGWQQLVQSAFDIW	IGHV1-8	IGHD6-13	IGHJ3	10	14	27	33
1	0.004739336492890996	TGTGCGAGAGACCATAATGACTACGGTGCAGATTGGTTCGACCCCTGG	CARDHNDYGADWFDPW	IGHV3-53	IGHD4-17	IGHJ5	10	16	27	33
1	0.004739336492890996	TGTGCGAGAGAGGCGGGGGTGGGAAAGACGAACTGGTTCGACCCCTGG	CAREAGVGKTNWFDPW	IGHV3-30	IGHD1-26	IGHJ5	10	18	23	30
1	0.004739336492890996	TGTGCGAGAGAGGAGAGTGGCTACGATTGGGGATACTTTGACTACTGG	CAREESGYDWGYFDYW	IGHV4-31	IGHD5-12	IGHJ4	10	15	27	33
1	0.004739336492890996	TGTGCGAGAGAGGAGAGTGGCTACAATTGGGGATACTTTGAGAACTGG	CAREESGYNWGYFENW	IGHV1-18	IGHD5-24	IGHJ4	10	17	27	33
1	0.004739336492890996	TGTGCGAGAACCCCACCGGGTCCCAAACTGTACTACTTTGACTACTGG	CARTPPGPKLYYFDYW	IGHV4-39	IGHD3-16	IGHJ4	8	21	27	29
1	0.004739336492890996	TGTGCGAAATCTCCTCGTCAATACAGTACTTCGTCCTTTGACTGGTGG	CAKSPRQYSTSSFDWW	IGHV3-23	IGHD4-11	IGHJ4	8	21	27	35
1	0.004739336492890996	TGTGCGAAAGATCCTTATCCTAGTGGGGGCCACTGGTTCGACCCCTGG	CAKDPYPSGGHWFDPW	IGHV3-30	IGHD2-15	IGHJ5	12	15	22	31
1	0.004739336492890996	TGTGCGAAAGAGCGAGAGTATAGCAGCTCGCCGCCCCACGGGGACTGG	CAKEREYSSSPPHGDW	IGHV3-30	IGHD6-6	IGHJ4	10	15	29	43
1	0.004739336492890996	TGTGCAAGACATGGACGCAGCACAGCAACACCTCCGATCGGCCCCTGG	CARHGRSTATPPIGPW	IGHV4-39	IGHD6-13	IGHJ5	12	16	21	37
1	0.004739336492890996	TGTGCGGCCCAGTGGCTACGATTACGTCCACGTCTTGACTACTGG	CAAQWLRLRPRLDYW	IGHV4-31	IGHD5-12	IGHJ4	5	10	26	34
1	0.004739336492890996	TGTGCGAGGGCCTCTAGTGGGAGCTACCCTCACTTTGACTACTGG	CARASSGSYPHFDYW	IGHV3-30	IGHD1-26	IGHJ4	7	14	26	31
1	0.004739336492890996	TGTGCGAGAGTAATCAGCAGCTGGTACGGCTGGTTCGACCCCTGG	CARVISSWYGWFDPW	IGHV4-31	IGHD6-13	IGHJ5	9	14	27	29
1	0.004739336492890996	TGTGCGAGAGCCCCTTATAGCAGTGGCTGGTACGTTGACTACTGG	CARAPYSSGWYVDYW	IGHV4-34	IGHD6-19	IGHJ4	9	15	29	30
1	0.004739336492890996	TGTGCGAGAGCCCCCGACTACGGTGACTACACCTTTGACTACTGG	CARAPDYGDYTFDYW	IGHV3-11	IGHD4-17	IGHJ4	9	15	29	32
1	0.004739336492890996	TGTGCGAGAGGCTTGAGTGTTTCAACTCCCAACTGGGACTACTGG	CARGLSVSTPNWDYW	IGHV1-18	IGHD1-1	IGHJ4	9	29	35	36
1	0.004739336492890996	TGTGCGAGAGGGCAGGTAGAAGCAGCTGTCCCGGTTGACTACTGG	CARGQVEAAVPVDYW	IGHV4-59	IGHD6-13	IGHJ4	9	16	27	34
1	0.004739336492890996	TGTGCGAGAGGGAGTGGGACCTACCCGTACTACTTTGACTACTGG	CARGSGTYPYYFDYW	IGHV1-8	IGHD1-26	IGHJ4	10	12	23	26
1	0.004739336492890996	TGTGCGAGAGGACACGATAGTAGTGGTTATCTATTGGACTACTGG	CARGHDSSGYLLDYW	IGHV4-4	IGHD3-22	IGHJ4	9	15	29	36
1	0.004739336492890996	TGTGCGAGAGATGGGGGGGGAGAAGGTGGTTACGCCGGCTACTGG	CARDGGGEGGYAGYW	IGHV3-30	IGHD5-18	IGHJ4	11	26	33	38
1	0.004739336492890996	TGTGCGAGAGATGGGGGGGGAGAAACTGGTGCCGCCGGCTACTGG	CARDGGGETGAAGYW	IGHV3-21	IGHD3-16	IGHJ4	11	15	21	38
1	0.004739336492890996	TGTGCGAGAGACGTCCGAACGGCAACGGGGGCCCTTGACTCCTGG	CARDVRTATGALDSW	IGHV3-21	IGHD6-6	IGHJ4	10	11	20	34
1	0.004739336492890996	TGTGCGAAATTCCGGACTTCTGTTTATGATGGTCTTGATATGTGG	CAKFRTSVYDGLDMW	IGHV3-23	IGHD2-21	IGHJ3	8	9	15	25
1	0.004739336492890996	TGTGCGAAAGTGCCGCCCCCCAGACTACTTCTTGATGAGTACTGG	CAKVPPPRLLLDEYW	IGHV3-48	IGHD4-23	IGHJ4	6	22	27	35
1	0.004739336492890996	TGTGCGAAAGGAAGTTTTCCAGGACCAGCACCCTTAGACCCCTGG	CAKGSFPGPAPLDPW	IGHV3-23	IGHD1-20	IGHJ5	9	16	21	36
1	0.004739336492890996	TGTGCGAAAGATTCGGCTGGTTATAATCAACCTGTTGACTCCTGG	CAKDSAGYNQPVDSW	IGHV3-23	IGHD3-10	IGHJ4	11	19	26	34
1	0.004739336492890996	TGTGCACACTCAACTTTGGGTCTTGGTGCCCCGTTTGACTACTGG	CAHSTLGLGAPFDYW	IGHV2-5	IGHD3-16	IGHJ4	8	14	19	33
1	0.004739336492890996	TGTGCAAGAACGCCCGGTCATTACTATGTCCACTTTGACTCCTGG	CARTPGHYYVHFDSW	IGHV3-74	IGHD3-10	IGHJ4	8	19	27	31
1	0.004739336492890996	TGTGGCAGAGGCGAAACATGGGCCTGGGAGCTGGTAGCCTACTGG	CGRGETWAWELVAYW	IGHV4-30-2	IGHD1-26	IGHJ4	9	24	31	38
1	0.004739336492890996	TGTGGGAGAGGCGAAACATGGGCCTGGGAGCTGGTAGCCTACTGG	CGRGETWAWELVAYW	IGHV4-34	IGHD1-26	IGHJ4	11	24	31	38
1	0.004739336492890996	TGTGTGCGGCCAAACTGGTACGCGAACTATGTGGACTTCTGG	CVRPNWYANYVDFW	IGHV5-78	IGHD6-13	IGHJ4	5	14	21	33
1	0.004739336492890996	TGTGTAAGGCCGCAATATGGTTCAGGGAGTTATGACTATTGG	CVRPQYGSGSYDYW	IGHV3-74	IGHD3-10	IGHJ4	7	15	31	32
1	0.004739336492890996	TGTGCTAGAAATCAAGGCGGACTCTGGTACTTCGGTCTCTGG	CARNQGGLWYFGLW	IGHV3-72	IGHD6-6	IGHJ2	12	17	21	23
1	0.004739336492890996	TGTGCGACGGATATAGTGACTACGAGTAACTTTGATTATTGG	CATDIVTTSNFDYW	IGHV3-33	IGHD5-12	IGHJ4	6	8	24	28
1	0.004739336492890996	TGTGCGAGCGGGAGTAGTGGTGGTAAAGGGTACGATATCTGG	CASGSSGGKGYDIW	IGHV3-48	IGHD2-15	IGHJ3	7	13	24	33
1	0.004739336492890996	TGTGCGAGAGTAGGCTCAACCTTCCACTACTTTGACTACTGG	CARVGSTFHYFDYW	IGHV3-33	.	IGHJ4	9	-1	-1	25
1	0.004739336492890996	TGTGCGAGAGATGCCTTGTCTACCTATGGTATGGACGTCTGG	CARDALSTYGMDVW	IGHV4-31	IGHD3-10	IGHJ6	11	23	29	30
1	0.004739336492890996	TGTGCGAGAGATGGGCCAGGGGGTTATTTCTTCGAATACTGG	CARDGPGGYFFEYW	IGHV4-31	IGHD3-22	IGHJ4	11	21	27	29
1	0.004739336492890996	TGTGCGAGAGAACGTGTGCTGCCTGGGCGGTTCGACCCCTGG	CARERVLPGRFDPW	IGHV4-31	IGHD6-13	IGHJ5	10	16	21	28
1	0.004739336492890996	TGTGCGAGAATTAGTTACTATGGTTCAGCCCATGACTACTGG	CARISYYGSAHDYW	IGHV4-34	IGHD3-10	IGHJ4	8	14	25	32
1	0.004739336492890996	TGTGCGAAGGTCGCAGTCGGATACTGGTACTTCGATCTCTGG	CAKVAVGYWYFDLW	IGHV3-23	IGHD2-21	IGHJ2	7	12	17	21
1	0.004739336492890996	TGTGCGAAGGATCGGGGAATACCGCCATTTATCGACTCCTGG	CAKDRGIPPFIDSW	IGHV3-30	IGHD3-10	IGHJ5	6	11	17	31
1	0.004739336492890996	TGTGCGAAACAGCAGCTGGTACTTGGCTACTTTGACTACTGG	CAKQQLVLGYFDYW	IGHV3-30	IGHD2-2	IGHJ4	6	10	22	26
1	0.004739336492890996	TGTGCAAGAGGTAGCTACGATCGCCTCTACTTTGACTACTGG	CARGSYDRLYFDYW	IGHV6-1	IGHD5-12	IGHJ4	9	13	20	26
1	0.004739336492890996	TGTACACACCATCGTTACCCCGGCGGCTGGTTCGATCCCTGG	CTHHRYPGGWFDPW	IGHV2-5	IGHD3-16	IGHJ5	8	10	16	26
1	0.004739336492890996	TGTGTGAGACGGACCACAGGGGGGGTGATGGACGTCTGG	CVRRTTGGVMDVW	IGHV5-10-1	IGHD2-21	IGHJ6	9	12	17	27
1	0.004739336492890996	TGTGCCCGTGGGACCTACTACTACGCTATGGCCGTCTGG	CARGTYYYAMAVW	IGHV3-30	IGHD1-26	IGHJ6	4	7	12	14
1	0.004739336492890996	TGTGCCAGGAATATGGTTCAGGACGGTATGGACGTCTGG	CARNMVQDGMDVW	IGHV3-38	IGHD3-10	IGHJ6	7	11	18	27
1	0.004739336492890996	TGTGCGGCAGGAGCAGGCCCCCCCTGGTTCGACCCCTGG	CAAGAGPPWFDPW	IGHV1-58	IGHD2-15	IGHJ5	9	11	15	23
1	0.004739336492890996	TGTGCGACCCGTTTGATTGTCGATGGCTCCCCTTTTTGG	CATRLIVDGSPFW	IGHV4-4	IGHD5-24	IGHJ4	6	21	27	36
1	0.004739336492890996	TGTGCGAGGATGAGTATTTTCTGGTACTTCGATCTCTGG	CARMSIFWYFDLW	IGHV4-39	IGHD3-9	IGHJ2	7	14	19	20
1	0.004739336492890996	TGTGCGAGACTGTCGGGTGACAACTGGTTCGACCCCTGG	CARLSGDNWFDPW	IGHV5-10-1	IGHD3-10	IGHJ5	9	12	16	19
1	0.004739336492890996	TGTGCGAGACGTGGTTATTACTACGACTTTGACTACTGG	CARRGYYYDFDYW	IGHV4-39	IGHD3-22	IGHJ4	9	10	20	21
1	0.004739336492890996	TGTGCGAGAGGTGGGGGGAGCAGCACCTTTGACTACTGG	CARGGGSSTFDYW	IGHV4-34	IGHD3-16	IGHJ4	10	13	19	26
1	0.004739336492890996	TGTGCGAGAGGGACCGATAGTAGTAGCTGGTTCATCTGG	CARGTDSSSWFIW	IGHV1-8	IGHD1-26	IGHJ1	10	19	27	35
1	0.004739336492890996	TGTGCGAGAGGGAGGTTCGCGCGTCGATTTGACTACTGG	CARGRFARRFDYW	IGHV1-8	IGHD3-10	IGHJ4	10	13	18	27
1	0.004739336492890996	TGTGCGAGAGATCCCTCGGCCAACTACTTTGACTACTGG	CARDPSANYFDYW	IGHV3-21	.	IGHJ4	17	-1	-1	22
1	0.004739336492890996	TGTGCGAGAGACCTTCTGGCCATCACTGGTTCTTTCTGG	CARDLLAITGSFW	IGHV3-21	IGHD3-9	IGHJ4	10	24	30	35
1	0.004739336492890996	TGTGCGAGAGACGCTTTCCGAACCTATTTTGACTACTGG	CARDAFRTYFDYW	IGHV3-11	IGHD3-10	IGHJ4	10	17	22	23
1	0.004739336492890996	TGTGCGAGAGAGGTGGGGGGAGGCCGTTTTGACTACTGG	CAREVGGGRFDYW	IGHV4-31	IGHD3-16	IGHJ4	10	15	21	27
1	0.004739336492890996	TGTGCGAGAGAGGACCGGTCGACGTATTTTGACTACTGG	CAREDRSTYFDYW	IGHV4-31	IGHD1-20	IGHJ4	10	13	18	27
1	0.004739336492890996	TGTGCGAAACTGCCGGGCGTGGTCCCCCCGGACTACTGG	CAKLPGVVPPDYW	IGHV3-30	IGHD1-14	IGHJ4	6	17	22	30
1	0.004739336492890996	TGTGCAAGTCTTATCGCGGCTATGCCAGCTCGCGGCTGG	CASLIAAMPARGW	IGHV3-74	IGHD2-2	IGHJ4	7	18	25	35
1	0.004739336492890996	TGTGCAAGCGACTTCGAGTATAGTACCTCGGAATACTGG	CASDFEYSTSEYW	IGHV3-74	IGHD6-6	IGHJ4	7	13	29	33
1	0.004739336492890996	TGTGCAAGAGGTTTGGGACCCAACTGGTTCGACCCCTGG	CARGLGPNWFDPW	IGHV3-13	IGHD3-16	IGHJ5	9	10	16	20
1	0.004739336492890996	TGTGCAAGAGGGCGGATGAAGGACGGTATGGACGTCTGG	CARGRMKDGMDVW	IGHV6-1	IGHD4-17	IGHJ6	9	22	26	27
1	0.004739336492890996	TGTTCCAGTGGACCGAGGACCGAGACTGACTACTGG	CSSGPRTETDYW	IGHV3-22	.	IGHJ4	7	-1	-1	26
1	0.004739336492890996	TGTCTTAGATGGGAATCGGGAGTCCCGGAAGACTGG	CLRWESGVPEDW	IGHV3-22	IGHD2-21	IGHJ4	2	24	29	31
1	0.004739336492890996	TGTGTTAGAGCATTCCGGCGAAGTCTTGACTACTGG	CVRAFRRSLDYW	IGHV3-72	IGHD2-21	IGHJ4	9	11	17	25
1	0.004739336492890996	TGTGCCTCAGATCGAGACACCCATAGAAGCCCCTGG	CASDRDTHRSPW	IGHV3-15	IGHD3-10	IGHJ5	12	20	25	29
1	0.004739336492890996	TGTGCCAGAGATTACTTTGGATCGCTGGACGTCTGG	CARDYFGSLDVW	IGHV4-30-2	IGHD3-3	IGHJ6	11	15	20	25
1	0.004739336492890996	TGTGCGAGAGATCAGAGGGGGAGCATTGACTACTGG	CARDQRGSIDYW	IGHV3-30	IGHD3-16	IGHJ4	12	16	22	25
1	0.004739336492890996	TGTGCGAGAGAAATACACAGACCCCTTGACTACTGG	CAREIHRPLDYW	IGHV3-21	IGHD2-8	IGHJ4	10	12	17	25
1	0.004739336492890996	TGTGCGAGAATTTCGACGGAGGGGTTTGACTACTGG	CARISTEGFDYW	IGHV5-10-1	IGHD1-20	IGHJ4	8	13	17	24
1	0.004739336492890996	TGTACCACGTACACTGGGGGACAAGGTGACTACTGG	CTTYTGGQGDYW	IGHV3-15	IGHD3-16	IGHJ4	7	14	20	26
1	0.004739336492890996	TGTACGACAGAGAGTAACTACGTCCTTGACGTCTGG	CTTESNYVLDVW	IGHV4-4	IGHD4-11	IGHJ6	10	12	22	27
1	0.004739336492890996	TGTGTCAAAGGTCTTTTCATGTTTGATTACTGG	CVKGLFMFDYW	IGHV3-23	IGHD4-11	IGHJ4	15	16	20	21
1	0.004739336492890996	TGTGCCACACGGGTGGGAGATGCTATGAGGTGG	CATRVGDAMRW	IGHV5-10-1	IGHD2-15	IGHJ4	4	11	24	30
1	0.004739336492890996	TGTGCCACAAGGGTGGGACCTACTATGCGCTGG	CATRVGPTMRW	IGHV5-10-1	IGHD1-26	IGHJ4	4	12	24	29
1	0.004739336492890996	TGTGCGAGAGATAGGGGACTATGGTTAGACTGG	CARDRGLWLDW	IGHV3-30	IGHD3-10	IGHJ4	11	17	25	28
1	0.004739336492890996	TGTGCGAACCCCGTACTTATGTCGGACTACTGG	CANPVLMSDYW	IGHV3-23	IGHD2-8	IGHJ4	7	12	20	24
1	0.004739336492890996	TGTGCGAAAGATCGGCATATCTCTAGCTACTGG	CAKDRHISSYW	IGHV3-23	IGHD5-24	IGHJ4	12	18	24	26
1	0.004739336492890996	TGTGCTCCGGGGGGTGACTTCCAGCACTGG	CAPGGDFQHW	IGHV3-60	IGHD2-15	IGHJ1	3	4	9	16
1	0.004739336492890996	TGTGCGAAAGGGGGGGACTTTGATACCTGG	CAKGGDFDTW	IGHV1-8	IGHD3-16	IGHJ5	10	11	16	25
1	0.004739336492890996	TGTGCGAAAGGGGGGGACTTTGATACCTGG	CAKGGDFDTW	IGHV3-30	IGHD3-16	IGHJ5	6	11	16	25
1	0.004739336492890996	TGTATCGCAGACTACGGACCGCGATACTGG	CIADYGPRYW	IGHV3-15	IGHD4-17	IGHJ4	10	11	16	24
1	0.004739336492890996	TGTACCACAGCATCTGGAACTATATTCTGG	CTTASGTIFW	IGHV3-15	IGHD5-12	IGHJ1	15	18	24	26
1	0.004739336492890996	TGTGCGAGTTTGTGGTTTGACTACTGG	CASLWFDYW	IGHV3-11	IGHD2-21	IGHJ4	7	9	14	15
1	0.004739336492890996	TGTGCGAGAGCCTCTGGTGGGGTCTGG	CARASGGVW	IGHV3-21	IGHD2-15	IGHJ6	9	14	19	21
1	0.004739336492890996	TGTACCACACTCATGAACTACTGG	CTTLMNYW	IGHV3-15	IGHD4-11	IGHJ4	8	10	15	16
