# Supplementary material for: Biomarkers and Immune Repertoire Metrics Identified by Peripheral Blood Transcriptomic Sequencing Reveal the Pathogenesis of COVID-19
Source: Front Immunol. 2021 Aug 24;12:677025. doi: 10.3389/fimmu.2021.677025 (PMC8421539; doi:10.3389/fimmu.2021.677025)
Supplement: Supplementary file 1 [file DataSheet_1.zip › TCR_BCR/IGH/convert.20S039640A.clonotypes.IGH.txt]

count	freq	cdr3nt	cdr3aa	v	d	j	VEnd	DStart	DEnd	JStart
4	0.018691588785046728	TGTGCCACAAAAACCGGATATACTGGGAGTTATCCGCTTCTCCACTGG	CATKTGYTGSYPLLHW	IGHV3-53	IGHD3-16	IGHJ4	4	24	33	43
4	0.018691588785046728	TGTGCTAGAGATTATTGGGGGAGTTACGAGTATTGG	CARDYWGSYEYW	IGHV3-72	IGHD3-16	IGHJ4	11	14	25	33
4	0.018691588785046728	TGTACCAAAGAGCCCCACTTTGACTACTGG	CTKEPHFDYW	IGHV3-15	.	IGHJ4	10	-1	-1	16
3	0.014018691588785047	TGCGCGAGATGGGGAGGATATTGTAGTGTTGGTCCATGTCTTCATCCTTTAGACTACTGG	CARWGGYCSVGPCLHPLDYW	IGHV1-46	IGHD2-15	IGHJ4	8	14	32	51
3	0.014018691588785047	TGTGTGAGAGGACGAGTAGCGACATTGGTGAATGATGCATTGGATTTCTGG	CVRGRVATLVNDALDFW	IGHV5-10-1	IGHD2-15	IGHJ3	8	13	19	31
3	0.014018691588785047	TGTGCACACAGAGATAGCAGGAGCTTTTACGACTGGTTCGACCCCTGG	CAHRDSRSFYDWFDPW	IGHV2-5	IGHD6-13	IGHJ5	11	13	24	27
3	0.014018691588785047	TGTGCGAAAATTCCGACTACCACATGTACCTGTGGTGTGGAGTGG	CAKIPTTTCTCGVEW	IGHV3-23	IGHD2-15	IGHJ1	8	16	22	42
3	0.014018691588785047	TGTGCGAGAGACCGTTATAGTGGGGGCTACTCTGACTACTGG	CARDRYSGGYSDYW	IGHV3-11	IGHD1-26	IGHJ4	10	11	23	26
3	0.014018691588785047	TGTACCAGAGATTGGTATGGGAGCTACGACTGCTGG	CTRDWYGSYDCW	IGHV3-72	IGHD1-26	IGHJ4	11	17	26	27
2	0.009345794392523364	TGTGCAAAAGACGCGACCCCCGGGTATAGCAGCAGCTGGTACCCCACTGGGGGCTGGTTCGACCCCTGG	CAKDATPGYSSSWYPTGGWFDPW	IGHV3-43	IGHD6-13	IGHJ5	10	18	41	53
2	0.009345794392523364	TGTGCGAGAGACTTGCATTGTGATAGTTACAGATGTCATAGAGAACAGAACTGGTTCGACCCCTGG	CARDLHCDSYRCHREQNWFDPW	IGHV4-4	IGHD3-22	IGHJ5	10	20	26	48
2	0.009345794392523364	TGTGCCAGAGGACGGTGGGGTTGTCTTGGTACCACCTGCTATCATGCTTTTGATATCTGG	CARGRWGCLGTTCYHAFDIW	IGHV4-30-2	IGHD2-2	IGHJ3	9	28	41	43
2	0.009345794392523364	TGTGCAAAAGATATGTCCGATATTGTAGTAGTACCAGCTGCTATGAGCTTTGACTACTGG	CAKDMSDIVVVPAAMSFDYW	IGHV3-9	IGHD2-2	IGHJ4	13	18	44	47
2	0.009345794392523364	TGTGCGGGCGGGTCCGAATATAGCATCAACTGGTACGCAGGCGGCATGGACGTCTGG	CAGGSEYSINWYAGGMDVW	IGHV4-59	IGHD6-13	IGHJ6	5	18	36	44
2	0.009345794392523364	TGTGCGAGGGGATTGAATTATGATGGAAGTGGTTATTATCCTCGACTCGACTACTGG	CARGLNYDGSGYYPRLDYW	IGHV4-34	IGHD3-22	IGHJ4	7	18	37	48
2	0.009345794392523364	TGTGCGAGAGATCGAAGATTGTGGGGTAAGGCCAGTCCCTGGTACTTCGATCTCTGG	CARDRRLWGKASPWYFDLW	IGHV4-31	IGHD2-21	IGHJ2	12	17	23	38
2	0.009345794392523364	TGTGCAACAATCATAGTCTCGCGTGAATCTGGTGGTTTCGATGATCTTGACTATTGG	CATIIVSRESGGFDDLDYW	IGHV1-69-2	IGHD3-22	IGHJ4	8	9	16	46
2	0.009345794392523364	TGTGCGAGAGAGGGTGATGGTAGTGGTTCTTACTCATTAGTTTTGGTCGACTGG	CAREGDGSGSYSLVLVDW	IGHV3-21	IGHD3-22	IGHJ4	10	14	33	49
2	0.009345794392523364	TGTGCGAGAGTCCACTGTGGTGGTGATTGCTCGGACTGGTTCGACCTCTGG	CARVHCGGDCSDWFDLW	IGHV3-21	IGHD2-21	IGHJ5	9	15	30	34
2	0.009345794392523364	TGTGCGAGAGTGGGCATATCAAGAATTGGTACTAGGTGGTTCGACCCCTGG	CARVGISRIGTRWFDPW	IGHV3-20	IGHD2-2	IGHJ5	9	26	33	36
2	0.009345794392523364	TGTGTGAAACGACTTTGGGGCACAGTGATGTCTCCGCTTGAATGGTGG	CVKRLWGTVMSPLEWW	IGHV3-30	IGHD3-16	IGHJ4	3	13	19	45
2	0.009345794392523364	TGTGCGAGATCCTGCCCGACAAGTGCTGGTACCAGTTTTGACTACTGG	CARSCPTSAGTSFDYW	IGHV4-55	IGHD2-2	IGHJ4	9	24	31	36
2	0.009345794392523364	TGTGCGAGAGACCCCCCTAACAGTGGCTTCTCTCTTTATGACTGG	CARDPPNSGFSLYDW	IGHV3-30	IGHD6-19	IGHJ4	10	20	27	40
2	0.009345794392523364	TGTGCGAGAGAGGAGCAGCAGCTGGTACGTTCTCTTGACTACTGG	CAREEQQLVRSLDYW	IGHV4-4	IGHD6-13	IGHJ4	10	13	29	34
2	0.009345794392523364	TGTAGTCGGGGCAGTAACCCTTGGTACTACGGTATGGACGTCTGG	CSRGSNPWYYGMDVW	IGHV4-30-2	IGHD2-2	IGHJ6	2	21	29	33
2	0.009345794392523364	TGTGCGAGAGGCGACAGTGGGAGCTACGTTTCGGGGAACTGG	CARGDSGSYVSGNW	IGHV1-8	IGHD1-26	IGHJ4	11	15	26	37
2	0.009345794392523364	TGTGCGAGAGATTCCACGGGTAAACCCCGCGACTACTGG	CARDSTGKPRDYW	IGHV3-21	IGHD5-12	IGHJ4	11	12	17	30
2	0.009345794392523364	TGTGCGAAACGCAACAGTGGCGGGCCATTTGACTCCTGG	CAKRNSGGPFDSW	IGHV4-39	IGHD6-19	IGHJ4	6	14	20	27
2	0.009345794392523364	TGTACAGTGGACTATTATGGGAGCTATGATTACTGG	CTVDYYGSYDYW	IGHV3-43	IGHD1-26	IGHJ4	2	17	25	26
1	0.004672897196261682	TGTGCGAGAGGCACCCCCCATATGGTTCAGGGAGTTATTCCGGTGGCTCGGGTTGGATACTTCCAGCACTGG	CARGTPHMVQGVIPVARVGYFQHW	IGHV4-34	IGHD3-10	IGHJ1	11	20	38	56
1	0.004672897196261682	TGTGCGAGAAGTGGGCCCAACTACGATGTAGTGAATGGTTATCATTTGGCCAACTACTACGTGGACGTCTGG	CARSGPNYDVVNGYHLANYYVDVW	IGHV4-28	IGHD3-9	IGHJ6	9	21	41	52
1	0.004672897196261682	TGTGTGAGACATGAGTGTGCTGGTTCCCCCTGCTATGCGAACTACTATTACTACATGGACGTCTGG	CVRHECAGSPCYANYYYYMDVW	IGHV3-35	IGHD2-2	IGHJ6	8	29	37	40
1	0.004672897196261682	TGTGCGAGAGATTCTTCGTTGGAGATTTCCAACTTCGCGCATGCCTTTAATTGGTTCGACCCCTGG	CARDSSLEISNFAHAFNWFDPW	IGHV1-18	IGHD3-3	IGHJ5	11	18	23	51
1	0.004672897196261682	TGTGCGAGACAATCTCCCTATACAGGTGTTATTTACTACACTTACTACTACATGGACGTCTGG	CARQSPYTGVIYYTYYYMDVW	IGHV4-39	IGHD1-26	IGHJ6	10	17	26	32
1	0.004672897196261682	TGTGCGAGAGGGGGTCCGCTACTGGTACTGTCTCTCCCTGACCTCTCGACCTCTGACTACTGG	CARGGPLLVLSLPDLSTSDYW	IGHV1-8	IGHD2-2	IGHJ4	10	21	28	53
1	0.004672897196261682	TGTGCGAGAGATAACGCCTATTACTATGGTTCAGGGAGTTTTTGGAACTGGTTCGACCCCTGG	CARDNAYYYGSGSFWNWFDPW	IGHV3-33	IGHD3-10	IGHJ5	11	18	39	45
1	0.004672897196261682	TGTGTGAAAGATGCCGGCGATTTTGGAGTGGTTATCCACTACTACGGTATGGACGTCTGG	CVKDAGDFGVVIHYYGMDVW	IGHV3-60	IGHD3-3	IGHJ6	11	20	34	37
1	0.004672897196261682	TGTGCGACCTCAGGGTATCTTCCCGCCAGATGGTTCGGAAATAATCGTTTTGACCAGTGG	CATSGYLPARWFGNNRFDQW	IGHV1-8	IGHD3-10	IGHJ4	6	29	37	48
1	0.004672897196261682	TGTGCGAGATGGGCAGCACTTTGTGGGAGTGAGAATTGCTACAACCCTTTCGACTACTGG	CARWAALCGSENCYNPFDYW	IGHV1-46	IGHD3-16	IGHJ4	8	19	29	51
1	0.004672897196261682	TGTGCGAGAGTTTACGATTTTTGGAGTGGTTCCCCTCCCTTGCATGCTTTTGATATCTGG	CARVYDFWSGSPPLHAFDIW	IGHV3-33	IGHD3-3	IGHJ3	9	11	30	43
1	0.004672897196261682	TGTGCGAGAGGCCGCCCGTTGAGGTTGAGCTATTACAGGCCCTACTTTTTTGACTATTGG	CARGRPLRLSYYRPYFFDYW	IGHV4-34	IGHD1-26	IGHJ4	12	26	35	48
1	0.004672897196261682	TGTGCGAGAGATCGGAGTCCACTTCCAGGAGAGATTCAGGGAGTCACGATTGACCACTGG	CARDRSPLPGEIQGVTIDHW	IGHV3-30	IGHD3-10	IGHJ4	12	34	43	49
1	0.004672897196261682	TGTGCGAGAGATCGGAGCCCTCTTCCAGGAGACATTCAGGGAGTTATGATTGACCTCTGG	CARDRSPLPGDIQGVMIDLW	IGHV3-30	IGHD3-10	IGHJ5	12	34	46	51
1	0.004672897196261682	TGTGCGAAAGAGGGTCGGACAGTGCGCCCGATCTACAAGTATTACGGTATGGACGTCTGG	CAKEGRTVRPIYKYYGMDVW	IGHV3-23	IGHD3-3	IGHJ6	10	38	45	48
1	0.004672897196261682	TGTGCACGGATACCCTCAGGGGATATTTTGACTGGTTACCAGTACTACTTTGACTACTGG	CARIPSGDILTGYQYYFDYW	IGHV2-26	IGHD3-9	IGHJ4	12	21	37	40
1	0.004672897196261682	TGTGCGAGACGGGGAATAGGATCTACAGGGTCGCCGGGTGGCTGGCTCGACCCCTGG	CARRGIGSTGSPGGWLDPW	IGHV4-39	IGHD2-21	IGHJ5	9	12	18	41
1	0.004672897196261682	TGTGCGAGAGGTTGGAGGTATAGCAGCTCGTCCTTGTACAACTGGTTCGACCCCTGG	CARGWRYSSSSLYNWFDPW	IGHV4-4	IGHD6-6	IGHJ5	9	17	32	33
1	0.004672897196261682	TGTGCGAGAGATGGGGCCCCTGAATATAGCAATAGGCACGAAAGAATTGACTACTGG	CARDGAPEYSNRHERIDYW	IGHV3-30	IGHD2-8	IGHJ4	11	24	30	46
1	0.004672897196261682	TGTGCGAGAGATAGTGGATTTCGGGGGTACAGAAGCACCTGGAACTTTGACTTTTGG	CARDSGFRGYRSTWNFDFW	IGHV3-30	IGHD6-13	IGHJ4	11	24	41	43
1	0.004672897196261682	TGTGCACGGATCCGCGAAGCCTACGGTTATACTACTTATTACGGTATGGACGTCTGG	CARIREAYGYTTYYGMDVW	IGHV2-26	IGHD1-14	IGHJ6	10	23	31	45
1	0.004672897196261682	TGTGCACACAGGTTTGACGGTGACTACGGCGGGCGCGGAAGAAACTTCCAGCACTGG	CAHRFDGDYGGRGRNFQHW	IGHV2-5	IGHD4-17	IGHJ1	10	16	27	43
1	0.004672897196261682	TGTGCAAGAGATCGACAGTTGCCTTCACCCCAATATTACCACTTCATGGACGTCTGG	CARDRQLPSPQYYHFMDVW	IGHV6-1	IGHD2-21	IGHJ6	12	25	35	36
1	0.004672897196261682	TGTGCAAAAGATCAGTTAGCAGCCCCACACTACTACTACTATTACATTGACGTCTGG	CAKDQLAAPHYYYYYIDVW	IGHV3-43	IGHD7-27	IGHJ6	11	12	19	28
1	0.004672897196261682	TGTGTCAAAGATTTGGCAGGCCGTCATTATGATGATGGTGGTTCCGTGATCTGG	CVKDLAGRHYDDGGSVIW	IGHV3-9	IGHD1-14	IGHJ3	11	37	45	48
1	0.004672897196261682	TGTGTGAGAGACCTGACCGGGGCAGCACCTGGTTACTACATTCTGGACGTCTGG	CVRDLTGAAPGYYILDVW	IGHV3-30	IGHD6-13	IGHJ6	10	21	32	43
1	0.004672897196261682	TGTGCGAGACGTTGGGTGGTCATTACTTCACAGCGCGAGGCCTTTGATATCTGG	CARRWVVITSQREAFDIW	IGHV4-31	IGHD3-22	IGHJ3	8	15	26	42
1	0.004672897196261682	TGTGCGAGAGTCCCAACAAAAAAGTTGGAGGGGGCCGGTTGGTTCGACCCCTGG	CARVPTKKLEGAGWFDPW	IGHV1-18	IGHD3-3	IGHJ5	9	16	21	39
1	0.004672897196261682	TGTGCGAGAGCTGATATTGTACTGGTGGTGTATGCTGAGTGGGGTATCTACTGG	CARADIVLVVYAEWGIYW	IGHV3-33	IGHD2-8	IGHJ4	9	12	35	47
1	0.004672897196261682	TGTGCGAGAGCGGAGGGTTGTAGTCCTACTACCTGCTACTCGTTTGACTACTGG	CARAEGCSPTTCYSFDYW	IGHV3-21	IGHD2-15	IGHJ4	9	32	40	42
1	0.004672897196261682	TGTGCGAGAGGATACCATGATAATAGTGGGTATTACAGCTACTTTGACCACTGG	CARGYHDNSGYYSYFDHW	IGHV1-8	IGHD3-22	IGHJ4	10	12	35	38
1	0.004672897196261682	TGTGCGAGAGATAAGACATCATATCTGTATGACAGTGGTGGGTTTGACTACTGG	CARDKTSYLYDSGGFDYW	IGHV4-4	IGHD2-15	IGHJ4	11	33	40	42
1	0.004672897196261682	TGTGCGAGAGAGATAGGCTCTCACCCCTACTACTACTACGGTATGGACGTCTGG	CAREIGSHPYYYYGMDVW	IGHV4-59	IGHD2-21	IGHJ6	10	20	24	26
1	0.004672897196261682	TGTGCGAGAAGTCGATACGGTCTTGGCTATGTCTATGATGCTTTTGATATCTGG	CARSRYGLGYVYDAFDIW	IGHV3-30	IGHD4-23	IGHJ3	8	15	20	34
1	0.004672897196261682	TGTGCGAGAAACTACTATGATAGTAGAGGTTATTACTACGCCTTTGACTACTGG	CARNYYDSRGYYYAFDYW	IGHV4-39	IGHD3-22	IGHJ4	8	12	39	41
1	0.004672897196261682	TGTGCGAAAGCTCGGGGTTTAGATGCGGGTGACGCGTACTACCTTGACTACTGG	CAKARGLDAGDAYYLDYW	IGHV3-21	IGHD2-21	IGHJ4	6	27	32	35
1	0.004672897196261682	TGTGCGAAAGCCATCTATAGGAGCAGCTGGTACGCTGGTGTGGTGGATTACTGG	CAKAIYRSSWYAGVVDYW	IGHV3-23	IGHD6-13	IGHJ4	9	15	33	48
1	0.004672897196261682	TGTGCGAAAGATCGTGGATCAGTGGCTGGGAGTTTAGGTCACATGGACGTCTGG	CAKDRGSVAGSLGHMDVW	IGHV3-23	IGHD6-19	IGHJ6	12	19	28	40
1	0.004672897196261682	TGTGCAAAAGATCACCTCCGAGAAGGTCACTACTACTACTACATGGACGTCTGG	CAKDHLREGHYYYYMDVW	IGHV3-43	IGHD2-15	IGHJ6	11	15	19	28
1	0.004672897196261682	TGTACCGCCAATTATACAGTTATGGTCTACTTCTACGACTACATGGACGTCTGG	CTANYTVMVYFYDYMDVW	IGHV3-15	IGHD5-18	IGHJ6	5	13	25	26
1	0.004672897196261682	TGCGCGACGAGGGGCCCTATAGTGGGCACACGTAATGAAGCTTTTCATGTATGG	CATRGPIVGTRNEAFHVW	IGHV3-74	IGHD1-26	IGHJ3	1	17	25	34
1	0.004672897196261682	TGTGTGGGTGGTAACGCGGCCCACTACTCCTACTACTACATGGACGTCTGG	CVGGNAAHYSYYYMDVW	IGHV4-34	IGHD4-23	IGHJ6	3	6	14	22
1	0.004672897196261682	TGTGTAAAAGATGCCTCGAGTGATCTGGTGGTGTTTCGCTTTGACTCCTGG	CVKDASSDLVVFRFDSW	IGHV1-68	IGHD2-21	IGHJ4	1	25	32	38
1	0.004672897196261682	TGTGCCAGGGAGGACGAGCATATTAGTGGTCACTACTACTTTCACTACTGG	CAREDEHISGHYYFHYW	IGHV4-30-2	IGHD2-21	IGHJ4	7	16	29	33
1	0.004672897196261682	TGTGCGAGACATGATGAGGGCCGCTCTGATCCAGGTTATGGCCCTGACTGG	CARHDEGRSDPGYGPDW	IGHV3-73	IGHD1-14	IGHJ4	12	33	38	46
1	0.004672897196261682	TGTGCGAGACACTACTGTACTGGTGGTATATGCTACGGTATGGACGTCTGG	CARHYCTGGICYGMDVW	IGHV5-10-1	IGHD2-15	IGHJ6	10	15	35	39
1	0.004672897196261682	TGTGCGAGACAGGCCGGGCAGTGGCTGCCCAGTACGTGGTTTGACTACTGG	CARQAGQWLPSTWFDYW	IGHV4-39	IGHD6-19	IGHJ4	10	17	26	39
1	0.004672897196261682	TGTGCGAGAGGCCGAGGATACAGCTATGGTTCCTATGCTTTTGATATCTGG	CARGRGYSYGSYAFDIW	IGHV1-8	IGHD5-18	IGHJ3	12	15	30	34
1	0.004672897196261682	TGTGCGAGAGGGGGTTGTGGCGGTGGAGGTTGCTACTCCCTGGATCTCTGG	CARGGCGGGGCYSLDLW	IGHV1-8	IGHD2-15	IGHJ2	10	30	38	42
1	0.004672897196261682	TGTGCGAGAGGGGGCGGACTGGTTTTTCGGGATGGCTACTTTGACTACTGG	CARGGGLVFRDGYFDYW	IGHV3-30	IGHD3-9	IGHJ4	9	16	23	35
1	0.004672897196261682	TGTGCGAGAGGAGTGGTGGTAGCTGATAACTACTACTACATGGACGTCTGG	CARGVVVADNYYYMDVW	IGHV1-18	IGHD2-15	IGHJ6	9	11	24	28
1	0.004672897196261682	TGTGCGAGAGATTCCCCTTATTACTATGGTTCGGGGAGGTGGGACTACTGG	CARDSPYYYGSGRWDYW	IGHV4-31	IGHD3-10	IGHJ4	11	18	37	42
1	0.004672897196261682	TGTGCGAGAGATCCCCACTACGGTGACTACGTACCCCACGTGGACTACTGG	CARDPHYGDYVPHVDYW	IGHV3-64	IGHD4-17	IGHJ4	12	16	32	42
1	0.004672897196261682	TGTGCGAGAGATGGGGGGTACTATGACTACGGTGACTACTTTGACTACTGG	CARDGGYYDYGDYFDYW	IGHV1-3	IGHD4-17	IGHJ4	11	22	33	34
1	0.004672897196261682	TGTGCGAGAGAACGCGGAAACGATGACTATTCGAACTGGTTCGACCCCTGG	CARERGNDDYSNWFDPW	IGHV3-21	IGHD4-11	IGHJ5	10	22	28	33
1	0.004672897196261682	TGTGCGAAACGAAGTATAGCAGCAGTCCCTTTAACGCCCGTTGGGTACTGG	CAKRSIAAVPLTPVGYW	IGHV3-23	IGHD6-13	IGHJ4	8	13	24	45
1	0.004672897196261682	TGTGCAAGAGACCGGGATACTAGTAGTCACTATTCGTGGCTCGACCCCTGG	CARDRDTSSHYSWLDPW	IGHV3-21	IGHD4-17	IGHJ5	10	22	29	36
1	0.004672897196261682	TGTGCAAAAGCACCATATGATAGTAGTGGTTTGAAGGTCTTTGACTACTGG	CAKAPYDSSGLKVFDYW	IGHV3-9	IGHD3-22	IGHJ4	9	15	30	38
1	0.004672897196261682	TGTGCAAAAGATACGTCGAGTGATCTGGTGGTGTTTCACTTTGACTACTGG	CAKDTSSDLVVFHFDYW	IGHV3-9	IGHD2-21	IGHJ4	12	25	32	37
1	0.004672897196261682	TGTGCCAGACTTACTGGCTACGGGAGGGTCGGTCCTTTTGATACCTGG	CARLTGYGRVGPFDTW	IGHV4-30-2	IGHD5-12	IGHJ3	8	14	21	34
1	0.004672897196261682	TGTGCCAGAGTGGCGGGGACTACCCCGCCCCACCCCTTTGACTACTGG	CARVAGTTPPHPFDYW	IGHV4-30-2	IGHD4-17	IGHJ4	9	13	22	35
1	0.004672897196261682	TGTGCCAGAGACCATAATACAGTGGCGTACCAGATGCCTTCACAGTGG	CARDHNTVAYQMPSQW	IGHV4-30-2	IGHD6-13	IGHJ4	10	25	36	45
1	0.004672897196261682	TGTGCGGCAGACTCCGCTATGGTCCAGGCTGGTGCTTTTGATATCTGG	CAADSAMVQAGAFDIW	IGHV1-58	IGHD5-18	IGHJ3	10	15	22	32
1	0.004672897196261682	TGTGCGACTGGCTTGACACACATTGTAGAGGTGAGGAGAGACTACTGG	CATGLTHIVEVRRDYW	IGHV3-48	IGHD2-15	IGHJ4	6	21	32	39
1	0.004672897196261682	TGTGCGACAGAAACTGCGTCTGCGTACGAATCTCTGATTGGCCACTGG	CATETASAYESLIGHW	IGHV1-2	IGHD5-24	IGHJ4	10	29	34	43
1	0.004672897196261682	TGTGCGAGGCCACTAATACCAGCTGCTATAGATTCTTTTGATCTCTGG	CARPLIPAAIDSFDLW	IGHV5-10-1	IGHD2-2	IGHJ3	7	16	28	30
1	0.004672897196261682	TGTGCGAGATCACGGATACAGCTATGGTTTACCCTCTTTGACTACTGG	CARSRIQLWFTLFDYW	IGHV4-34	IGHD5-18	IGHJ4	8	13	28	35
1	0.004672897196261682	TGTGCGAGACATCATGAAAACAGCTATGGTTATCCCTTTGACTACTGG	CARHHENSYGYPFDYW	IGHV4-39	IGHD5-18	IGHJ4	11	19	31	35
1	0.004672897196261682	TGTGCGAGAGTACCTTATAGCAGCAGCTGGTACTACTTTGACTACTGG	CARVPYSSSWYYFDYW	IGHV4-4	IGHD6-13	IGHJ4	9	15	28	29
1	0.004672897196261682	TGTGCGAGAGATCGTCTGGTTCAGGGGGGTCGATGCTTTGACTACTGG	CARDRLVQGGRCFDYW	IGHV3-7	IGHD3-10	IGHJ4	12	16	25	35
1	0.004672897196261682	TGTGCGAGAGAAGGATACAATTACTACGTTTGGGGTTTGGACTATTGG	CAREGYNYYVWGLDYW	IGHV4-31	IGHD3-16	IGHJ4	10	24	34	39
1	0.004672897196261682	TGTGCGAAGCCTGATAGCAGCTCTGATATCTTCTACTTTGACTACTGG	CAKPDSSSDIFYFDYW	IGHV3-23	IGHD6-6	IGHJ4	7	13	22	32
1	0.004672897196261682	TGTGCGAAACGTCGGGCCCGTGCAGTGCCAGATGCTCTTGACTACTGG	CAKRRARAVPDALDYW	IGHV3-30	IGHD2-2	IGHJ4	6	23	35	37
1	0.004672897196261682	TGTGCGAAAGTTTACGGGTATAGCAGCAGCTGGCTCTTTGACTACTGG	CAKVYGYSSSWLFDYW	IGHV3-23	IGHD6-13	IGHJ4	9	14	32	35
1	0.004672897196261682	TGTGCGAAAGGGTATGGTGCTTATCGTCATGTCGATCTTCATGTCTGG	CAKGYGAYRHVDLHVW	IGHV3-43	IGHD3-16	IGHJ3	9	20	26	43
1	0.004672897196261682	TGTGCGAAAGGGCCTCAATACGCCTACTACTACTACATGGACGTCTGG	CAKGPQYAYYYYMDVW	IGHV3-33	IGHD3-10	IGHJ6	6	16	21	23
1	0.004672897196261682	TGTGCGAAAGGGGTTTGGGGTTTAGGGAGTTATGAGGTTGACTACTGG	CAKGVWGLGSYEVDYW	IGHV3-23	IGHD3-10	IGHJ4	9	24	32	37
1	0.004672897196261682	TGTGCACGCAACTTCTTTACCATTTTTGGGTACGGTTTGGACGTCTGG	CARNFFTIFGYGLDVW	IGHV2-70	IGHD3-3	IGHJ6	7	16	28	37
1	0.004672897196261682	TGTGCAAAAGATAAGGGAACAGCACTGGCTGCCTACTTTGACTACTGG	CAKDKGTALAAYFDYW	IGHV3-9	IGHD6-19	IGHJ4	12	20	30	32
1	0.004672897196261682	TGTGGGAGACCAAAGAGCACCTCTATGGCTTCTCCTCTTGAACACTGG	CGRPKSTSMASPLEHW	IGHV5-10-1	IGHD3-10	IGHJ4	9	22	27	43
1	0.004672897196261682	TGTACACACACCTTCTTTACGATTTTTGGGTACGGTTTGGACGTCTGG	CTHTFFTIFGYGLDVW	IGHV2-5	IGHD3-3	IGHJ6	9	16	28	37
1	0.004672897196261682	TGCGCGAGAGATGTTCAACGTAGAGATGGCTATACTTTTGACTACTGG	CARDVQRRDGYTFDYW	IGHV3-53	IGHD5-24	IGHJ4	11	17	31	36
1	0.004672897196261682	TGCGCACGGATACGTTACACAAATGGCTGGTACCCGCCCGACTACTGG	CARIRYTNGWYPPDYW	IGHV2-70	IGHD6-19	IGHJ4	14	23	32	39
1	0.004672897196261682	TGTGTGAGAGATGGCGAACTAGGTGGGGATAAAGTTGAGGATTGG	CVRDGELGGDKVEDW	IGHV3-52	IGHD7-27	IGHJ1	9	23	29	42
1	0.004672897196261682	TGTGCGACCCACCGTGTAGCACCAACAAACGCCTTTGACTTTTGG	CATHRVAPTNAFDFW	IGHV4-31	IGHD4-23	IGHJ4	6	8	14	32
1	0.004672897196261682	TGTGCGACCATGGACGTAATGTCTACGACAGACTTTGACTACTGG	CATMDVMSTTDFDYW	IGHV3-23	IGHD3-16	IGHJ4	6	13	19	31
1	0.004672897196261682	TGTGCGACATTCGCCGCACCCTATGGTTACGGTATGGCCTACTGG	CATFAAPYGYGMAYW	IGHV5-10-1	IGHD5-18	IGHJ4	6	20	30	38
1	0.004672897196261682	TGTGCGAGGTGGTTAGGATCGCTCGGTGACTACGCTGACTACTGG	CARWLGSLGDYADYW	IGHV4-39	IGHD3-22	IGHJ4	7	8	14	28
1	0.004672897196261682	TGTGCGAGATCTATGACTGGAACTACTCTTGGGGTTGACTACTGG	CARSMTGTTLGVDYW	IGHV3-21	IGHD1-7	IGHJ4	8	11	25	34
1	0.004672897196261682	TGTGCGAGATGGCCCCAACCCACTCAAGGTGGCATGGACGTCTGG	CARWPQPTQGGMDVW	IGHV3-48	IGHD1-26	IGHJ6	8	18	23	32
1	0.004672897196261682	TGTGCGAGACCCGCCGGGGCGGTGTTACTTCCCTTCGATCTCTGG	CARPAGAVLLPFDLW	IGHV4-31	IGHD4-11	IGHJ2	8	23	28	32
1	0.004672897196261682	TGTGCGAGAGTCCCGGGCAGTAGTGGTTATTATCTTTACTACTGG	CARVPGSSGYYLYYW	IGHV3-48	IGHD3-22	IGHJ4	9	18	31	37
1	0.004672897196261682	TGTGCGAGAGCTACCTTCTACTACTACTACTACATGGACGTCTGG	CARATFYYYYYMDVW	IGHV3-11	IGHD2-15	IGHJ6	9	10	14	17
1	0.004672897196261682	TGTGCGAGAGGGGACCTTAGTGGGACCTATTCAATGTATTACTGG	CARGDLSGTYSMYYW	IGHV4-4	IGHD1-26	IGHJ4	9	17	28	39
1	0.004672897196261682	TGTGCGAGAAATTGGGCAAACTATACATCTCTCATGGACTACTGG	CARNWANYTSLMDYW	IGHV4-31	IGHD1-26	IGHJ4	8	19	25	36
1	0.004672897196261682	TGTGCGAAAGCCCCAGATACAAGGACTGGTTCTGGAGAGTACTGG	CAKAPDTRTGSGEYW	IGHV3-30	IGHD3-9	IGHJ4	6	23	30	39
1	0.004672897196261682	TGTGCGAAAGGGAGGGATACTGGCTTCGACTCCTGGTATACCTGG	CAKGRDTGFDSWYTW	IGHV3-30	IGHD5-12	IGHJ1	6	16	28	41
1	0.004672897196261682	TGTGCGAAAGAGGGTGCTAATTACTACTACTACATGGACGTCTGG	CAKEGANYYYYMDVW	IGHV3-30	IGHD2-15	IGHJ6	10	14	18	21
1	0.004672897196261682	TGTGCACGAATACCGGATACTATGTCCTACAGTATGGACGTCTGG	CARIPDTMSYSMDVW	IGHV2-5	IGHD1-7	IGHJ6	6	9	15	33
1	0.004672897196261682	TGTGCAAAAGATCATAGTAGTGGTTATTACTGGTTTGACTACTGG	CAKDHSSGYYWFDYW	IGHV3-9	IGHD3-22	IGHJ4	11	13	30	33
1	0.004672897196261682	TGCGCAAGAGAAGGGACCTCGTCCGGACCGGACTTTGAAAACTGG	CAREGTSSGPDFENW	IGHV3-72	IGHD6-6	IGHJ4	10	17	27	31
1	0.004672897196261682	TGTGTAAAAGGAGGATACAGCTATGGCCCCGGGGACTTCTGG	CVKGGYSYGPGDFW	IGHV3-43	IGHD5-18	IGHJ4	9	12	25	33
1	0.004672897196261682	TGTGCCACCTTCAGCAGCTGGTACTCTGCTTTTGATGTCTGG	CATFSSWYSAFDVW	IGHV4-31	IGHD2-2	IGHJ3	4	12	24	26
1	0.004672897196261682	TGTGCCAGATCGGGACTCGTTCACGGAGCCTTTGACTTCTGG	CARSGLVHGAFDFW	IGHV4-30-2	IGHD1-1	IGHJ4	8	16	21	29
1	0.004672897196261682	TGTGCGCGAGATTGTAGTGCCACCAGTTGCTCTGAGTATTGG	CARDCSATSCSEYW	IGHV3-21	IGHD1-1	IGHJ4	11	22	28	32
1	0.004672897196261682	TGTGCGAGGCGATATAGTGGCTTCTACGTCACTGACTATTGG	CARRYSGFYVTDYW	IGHV4-31	IGHD5-12	IGHJ4	7	10	21	32
1	0.004672897196261682	TGTGCGAGATCTGGTTCGTACCAGAGCGCCGTGGGCTACTGG	CARSGSYQSAVGYW	IGHV3-23	IGHD6-13	IGHJ4	6	10	23	35
1	0.004672897196261682	TGTGCGAGATATGCGCCTGGAAAATATCACTTTGACTATTGG	CARYAPGKYHFDYW	IGHV3-21	IGHD3-9	IGHJ4	8	20	27	28
1	0.004672897196261682	TGTGCGAGAGTAGGCCTGGGAAAAACCGGCTTGGGCGTCTGG	CARVGLGKTGLGVW	IGHV4-59	IGHD1-14	IGHJ6	9	23	28	31
1	0.004672897196261682	TGTGCGAGAGCTGGCTACGGTGACTACTACTTTGACTACTGG	CARAGYGDYYFDYW	IGHV3-48	IGHD4-17	IGHJ4	9	14	23	24
1	0.004672897196261682	TGTGCGAGAGCCGACAGTAACTACAGGGGTATGGACGTCTGG	CARADSNYRGMDVW	IGHV3-64	IGHD4-11	IGHJ6	9	13	23	30
1	0.004672897196261682	TGTGCGAGAGATTCGAAAGGTGGTAGCTGTTGTTCCGCCTGG	CARDSKGGSCCSAW	IGHV3-21	IGHD2-15	IGHJ5	11	18	28	37
1	0.004672897196261682	TGTGCGAGAGAGAGATACGGTGACTTATGCTCTGACTACTGG	CARERYGDLCSDYW	IGHV3-53	IGHD4-17	IGHJ4	10	15	24	32
1	0.004672897196261682	TGTGCGAAAAAGAATGAGCAACTGAGAGGTTTTGAATTCTGG	CAKKNEQLRGFEFW	IGHV3-23	IGHD1-1	IGHJ3	8	18	23	29
1	0.004672897196261682	TGTGCAAAAGTCTTACTTTTTTTGGCCGCTCTTGATGTCTGG	CAKVLLFLAALDVW	IGHV1-24	IGHD3-3	IGHJ4	6	18	24	38
1	0.004672897196261682	TGTGCCAGAGAGGGACTACAGGACCAATTTGACTACTGG	CAREGLQDQFDYW	IGHV4-30-2	IGHD4-11	IGHJ4	10	13	20	27
1	0.004672897196261682	TGTGCGCGGATAGTTGACTACGAAGGTCTTGACTTCTGG	CARIVDYEGLDFW	IGHV2-26	IGHD4-17	IGHJ4	11	14	21	28
1	0.004672897196261682	TGTGCGACTACGGTGACTACGTACTACTTTGACTACTGG	CATTVTTYYFDYW	IGHV3-11	IGHD4-17	IGHJ4	6	7	19	20
1	0.004672897196261682	TGTGCGAGTGGCTATTTCAGGCGAGGTTTTGACTCCTGG	CASGYFRRGFDSW	IGHV4-31	IGHD2-21	IGHJ4	7	10	15	27
1	0.004672897196261682	TGTGCGAGGTCTCGCAGTAGCAGCAGCTCAGACTACTGG	CARSRSSSSSDYW	IGHV1-18	IGHD6-13	IGHJ4	7	17	27	30
1	0.004672897196261682	TGTGCGAGACATTACAGTGGCTGGGACTTTGACTACTGG	CARHYSGWDFDYW	IGHV3-11	IGHD6-19	IGHJ4	8	14	23	25
1	0.004672897196261682	TGTGCGAGAGCCCCGGCGGACTACCCCATGGACGTCTGG	CARAPADYPMDVW	IGHV3-53	IGHD2-2	IGHJ6	9	12	16	19
1	0.004672897196261682	TGTGCGAGAGGCCTAGTAGTTGATGCTTTTGAGATCTGG	CARGLVVDAFEIW	IGHV4-34	IGHD2-2	IGHJ3	13	14	19	20
1	0.004672897196261682	TGTGCGAGAGATTCCACGGGTAAACCCCGCGACTACTGG	CARDSTGKPRDYW	IGHV4-31	IGHD5-12	IGHJ4	11	12	17	30
1	0.004672897196261682	TGTGCGAAAGGCGGGCATTTCAGCCACTTTGACTACTGG	CAKGGHFSHFDYW	IGHV3-23	IGHD2-2	IGHJ4	9	13	17	25
1	0.004672897196261682	TGTGCGAAAGATGTCCTAGGGTGGGCCTTTGACTACTGG	CAKDVLGWAFDYW	IGHV3-23	IGHD2-15	IGHJ4	11	13	19	26
1	0.004672897196261682	TGTGCAAATCTACACCCAGCAGCTGGCATTGACTACTGG	CANLHPAAGIDYW	IGHV3-9	IGHD6-13	IGHJ4	7	16	25	28
1	0.004672897196261682	TGTGTGAAAGATTGGCTGTTCAGGGGGGACTCCTGG	CVKDWLFRGDSW	IGHV3-23	IGHD6-19	IGHJ4	11	12	17	27
1	0.004672897196261682	TGTGCCAGAGATTTCTGGGGGAGCTACGAGAACTGG	CARDFWGSYENW	IGHV3-22	IGHD1-26	IGHJ4	17	18	26	31
1	0.004672897196261682	TGTGCGAGTGCATCGTGGGAGCTACTTGTCTACTGG	CASASWELLVYW	IGHV1-46	IGHD1-26	IGHJ4	7	14	24	25
1	0.004672897196261682	TGTGCGAGACGTGTCGAAGGGGCCTTTGACAACTGG	CARRVEGAFDNW	IGHV3-11	.	IGHJ4	8	-1	-1	23
1	0.004672897196261682	TGTGCGAGAAGGACAAGCAACTCTCTTGACTACTGG	CARRTSNSLDYW	IGHV3-21	IGHD1-1	IGHJ4	8	17	21	25
1	0.004672897196261682	TGTGCCCGCAATAACTGGGGCTATGACTTTTGG	CARNNWGYDFW	IGHV3-15	IGHD7-27	IGHJ4	2	11	19	23
1	0.004672897196261682	TGTGCCAGAATTCAGAACTGGTTCGACCCCTGG	CARIQNWFDPW	IGHV4-30-2	.	IGHJ5	8	-1	-1	15
1	0.004672897196261682	TGTGCGAGAGGAGGGTGGTACTTCGATCTCTGG	CARGGWYFDLW	IGHV3-21	.	IGHJ2	9	-1	-1	15
1	0.004672897196261682	TGTGCGAGAGACTACGGGGGGGTTGGGCCTTGG	CARDYGGVGPW	IGHV3-11	IGHD4-17	IGHJ4	10	11	16	30
1	0.004672897196261682	TGTGCGAAATGCAACTGGTTATGTCTTTCCTGG	CAKCNWLCLSW	IGHV3-23	IGHD3-9	IGHJ5	8	13	21	28
1	0.004672897196261682	TGTGCGAAACTTAAGCACCCCATGGACTACTGG	CAKLKHPMDYW	IGHV3-23	IGHD3-16	IGHJ4	8	17	21	24
1	0.004672897196261682	TGTGCGAAAGTTAAACACCCCATGGACTACTGG	CAKVKHPMDYW	IGHV3-23	IGHD2-8	IGHJ4	9	14	18	24
1	0.004672897196261682	TGCGCGAAAGTTAAACACCCCCTGGACTACTGG	CAKVKHPLDYW	IGHV3-23	IGHD3-16	IGHJ4	9	13	21	24
1	0.004672897196261682	TGCGCGAAAGTGAGACACCCCATGGACTACTGG	CAKVRHPMDYW	IGHV3-23	IGHD2-8	IGHJ4	9	14	18	24
1	0.004672897196261682	TGTGCCCGGACAGTATATTTTGACTACTGG	CARTVYFDYW	IGHV3-23	IGHD4-11	IGHJ4	4	9	14	18
1	0.004672897196261682	TGTGCGAGAGGGACTCCGGACTACTGG	CARGTPDYW	IGHV3-66	IGHD2-15	IGHJ4	9	12	17	18
1	0.004672897196261682	TGTACGAGAAGTCAGCTGTCACTTTGG	CTRSQLSLW	IGHV3-30	IGHD2-2	IGHJ4	8	12	17	24
