# Supplementary material for: Biomarkers and Immune Repertoire Metrics Identified by Peripheral Blood Transcriptomic Sequencing Reveal the Pathogenesis of COVID-19
Source: Front Immunol. 2021 Aug 24;12:677025. doi: 10.3389/fimmu.2021.677025 (PMC8421539; doi:10.3389/fimmu.2021.677025)
Supplement: Supplementary file 1 [file DataSheet_1.zip › TCR_BCR/IGH/convert.20S039641A.clonotypes.IGH.txt]

count	freq	cdr3nt	cdr3aa	v	d	j	VEnd	DStart	DEnd	JStart
5	0.026041666666666668	TGTGCGAGGGGACACTGGGGACTCCAGGACTGG	CARGHWGLQDW	IGHV4-59	IGHD7-27	IGHJ4	7	13	20	28
4	0.020833333333333332	TGTGTGAAAGATATGAGTGTGAGCTACTACTTCTACTACGGTATGGACGTCTGG	CVKDMSVSYYFYYGMDVW	IGHV3-9	IGHD1-26	IGHJ6	13	15	23	24
4	0.020833333333333332	TGTGCGACCCATCCGGGTTATCATAGTTCTACGGACTATTACTGGGACTATTGG	CATHPGYHSSTDYYWDYW	IGHV5-51	IGHD3-22	IGHJ4	6	18	26	45
4	0.020833333333333332	TGTACCACAGATGGGGTTACTCTGATTCGGGGCATGTATTACTTTGACTCCTGG	CTTDGVTLIRGMYYFDSW	IGHV3-15	IGHD3-10	IGHJ4	11	16	31	35
4	0.020833333333333332	TGTGCGAAAGATCTCTACGGTGACTACGAGAATGACTACTGG	CAKDLYGDYENDYW	IGHV3-23	IGHD4-17	IGHJ4	13	14	27	32
3	0.015625	TGTGTGAAAGATATGAGTGTGAGCTACTACTTCTACTACGGCATGGACGTCTGG	CVKDMSVSYYFYYGMDVW	IGHV3-9	IGHD1-26	IGHJ6	13	15	23	24
2	0.010416666666666666	TGTGCAAGAGATACGCGGGATTGTAGTGTCAAATGTGATCAGTACTACCTTCAGAATTTATTCGACCCCTGG	CARDTRDCSVKCDQYYLQNLFDPW	IGHV3-30	IGHD2-15	IGHJ5	11	19	27	60
2	0.010416666666666666	TGTGCGGGAGGGCCCCGCCCTAACTATGATGGTAGTGGTTATTACTTGCCTGAATATTTCAAATACTGG	CAGGPRPNYDGSGYYLPEYFKYW	IGHV4-31	IGHD3-22	IGHJ1	9	22	45	49
2	0.010416666666666666	TGTGCGAGGGACCACATCGCTCTCTATGAAAGTAGTGGTTATTATCCCTACTTTGACTATTGG	CARDHIALYESSGYYPYFDYW	IGHV3-21	IGHD3-22	IGHJ4	7	23	43	47
2	0.010416666666666666	TGTGCGAGAGAGGTATGGGCTTCAGTAAGCCCCTACTACTACTACGGTATGGACTTCTGG	CAREVWASVSPYYYYGMDFW	IGHV3-23	IGHD4-11	IGHJ6	10	22	27	32
2	0.010416666666666666	TGTGCGAAAGAGTCTGAAGTGGGGGGAGAGATTATCCTATACAACTGGTTCGACCCCTGG	CAKESEVGGEIILYNWFDPW	IGHV3-30	IGHD2-15	IGHJ5	10	32	38	39
2	0.010416666666666666	TGTGCGAAAGATCCACCATATACTGGGAACTACGAAGGAGCTTATTTTGGCCACTGG	CAKDPPYTGNYEGAYFGHW	IGHV3-23	IGHD1-7	IGHJ4	12	25	33	45
2	0.010416666666666666	TGTGCGAGGGTCGCTGGGAACTATTACGACCCATGGTACTACTTTGACAACTGG	CARVAGNYYDPWYYFDNW	IGHV3-33	IGHD3-3	IGHJ4	7	21	28	35
2	0.010416666666666666	TGTGCACACAGACCGGAGTATGGTTCGGGGAGTCTTGATGCTTTTGATGTCTGG	CAHRPEYGSGSLDAFDVW	IGHV2-5	IGHD3-10	IGHJ3	12	18	32	35
2	0.010416666666666666	TGTGCGAGAGACGGCGGGCTTCATTCCGGGGCCACCATTCCGGACTCCTGG	CARDGGLHSGATIPDSW	IGHV3-53	IGHD2-21	IGHJ4	10	22	28	42
2	0.010416666666666666	TGTGCGAGACCTCAAAAGAGTGGGACCTATTACACTTTTCACTACTGG	CARPQKSGTYYTFHYW	IGHV4-39	IGHD1-26	IGHJ4	9	18	32	36
2	0.010416666666666666	TGTGCGAGAGATGATAACAGTGGCTGGTACCCTTACTTTGACTACTGG	CARDDNSGWYPYFDYW	IGHV3-53	IGHD6-19	IGHJ4	11	13	29	33
2	0.010416666666666666	TGTGCGACAGATCTCGGCCCAGCCCAACGGGGGATTGGCTACTGG	CATDLGPAQRGIGYW	IGHV4-59	IGHD3-16	IGHJ4	14	28	33	34
2	0.010416666666666666	TGTGCGAGAGGGATACTGGGGATGGACTGGTACCTCGATCTCTGG	CARGILGMDWYLDLW	IGHV4-34	IGHD7-27	IGHJ2	10	14	22	25
2	0.010416666666666666	TGTGCGAGAGATGGTCATATTTCGGGGGGAAGATTCGACCCCTGG	CARDGHISGGRFDPW	IGHV3-21	IGHD3-10	IGHJ5	11	20	26	33
2	0.010416666666666666	TGTGCCACAGGGGAATCAGCAGCTGGCCACGACGGCTACTGG	CATGESAAGHDGYW	IGHV3-15	IGHD6-13	IGHJ4	9	16	25	35
2	0.010416666666666666	TGTGCGAGAGCCTTCCCCGATGTTCTGACCCTTTCTGGG	CARAFPDVLTLSG	IGHV3-21	IGHD3-10	IGHJ4	9	13	19	37
2	0.010416666666666666	TGTGCGAGAGGGGGAGCTACTAGCTGGTTCGACCCCTGG	CARGGATSWFDPW	IGHV4-4	IGHD1-26	IGHJ5	9	11	21	23
2	0.010416666666666666	TGTGCGAGAGGAGGGTCCTCCATATCCCTTGGCTACTGG	CARGGSSISLGYW	IGHV3-21	IGHD2-15	IGHJ1	9	21	26	34
2	0.010416666666666666	TGTGCGTCCCACGGGAGGGCGTTCTTTGACTACTGG	CASHGRAFFDYW	IGHV3-30	IGHD1-26	IGHJ4	5	6	11	23
2	0.010416666666666666	TGTGCAAGGGATTTCTGGGGGTCTTATGAATACTGG	CARDFWGSYEYW	IGHV3-74	IGHD3-16	IGHJ4	15	16	20	26
2	0.010416666666666666	TGTGCGAAAAACGATGGTGGCCACTGG	CAKNDGGHW	IGHV3-23	IGHD2-15	IGHJ4	8	14	19	22
1	0.005208333333333333	TGTGCGAGGGCGTTTGTGATACTACCCGCTGAAATGACTGGTAGCCATGATTACTTACCTTCCTACTTTGACTACTGG	CARAFVILPAEMTGSHDYLPSYFDYW	IGHV5-10-1	IGHD3-16	IGHJ4	7	46	53	62
1	0.005208333333333333	TGTGCGAGAGATGGGGCTCGAACTTATGATTATGTTTGGGGAAATTATCGCCCCGCCACTCTCTTTGACTACTGG	CARDGARTYDYVWGNYRPATLFDYW	IGHV3-53	IGHD3-16	IGHJ4	11	23	49	62
1	0.005208333333333333	TGTGCGAAAGCGCTAACGAAAGATTACTATGATAGTAGTGGTTACCGAAACTGGTACTTCGATCTCTGG	CAKALTKDYYDSSGYRNWYFDLW	IGHV3-23	IGHD3-22	IGHJ2	9	22	43	49
1	0.005208333333333333	TGTGCGAGACTAAAGGGACCACATTACTATGGTTCGGGGAGTTATCCCTACGGAATGGACGTCTGG	CARLKGPHYYGSGSYPYGMDVW	IGHV4-39	IGHD3-10	IGHJ6	9	22	44	54
1	0.005208333333333333	TGTGTAAGAGCGGGCTACTACAGTGAGAACTACCTCTATTATTATGATGGTATGGACGTCTGG	CVRAGYYSENYLYYYDGMDVW	IGHV3-13	IGHD3-16	IGHJ6	9	39	47	51
1	0.005208333333333333	TGTGCGAGATACGGTTGTAGTAGTACCAGCTGCTACGGACGGGATGATGCTTTTGATATCTGG	CARYGCSSTSCYGRDDAFDIW	IGHV3-30	IGHD2-2	IGHJ3	8	14	34	43
1	0.005208333333333333	TGTGCGAGAGTAAACGACCTTACAACTGGAACGTACTACTACTACTACGGTATGGACGTCTGG	CARVNDLTTGTYYYYYGMDVW	IGHV3-53	IGHD1-1	IGHJ6	9	20	32	33
1	0.005208333333333333	TGTGCGAGAGATCCTTGGGGTGCGGTGACTACGGCCCGGGGGGAAAACTGGTTCGACCCCTGG	CARDPWGAVTTARGENWFDPW	IGHV3-30	IGHD4-17	IGHJ5	12	22	32	45
1	0.005208333333333333	TGTGCGAAATCGAGAGAGGATAGCAGCAGCTGGTATGTTGACTACTTCGGTATGGACGTCTGG	CAKSREDSSSWYVDYFGMDVW	IGHV3-23	IGHD6-13	IGHJ6	8	19	34	51
1	0.005208333333333333	TGTGCAAAAGACCCCGATGGGAGTATAGCAGCAGCTGGTACTTTATACTACTTTGACTACTGG	CAKDPDGSIAAAGTLYYFDYW	IGHV3-9	IGHD6-13	IGHJ4	10	22	40	45
1	0.005208333333333333	TGTGTGAGAGATGACGGCTTAGCAGCGCCTGGCAGTGCAACATACTATTTTGACTACTGG	CVRDDGLAAPGSATYYFDYW	IGHV3-21	IGHD2-2	IGHJ4	11	14	25	42
1	0.005208333333333333	TGTGCGAGGCCCTTGGATCACTATGAGAGTACTGGTTACTTCTCCCCTTTTGATTACTGG	CARPLDHYESTGYFSPFDYW	IGHV1-18	IGHD3-22	IGHJ4	7	19	37	48
1	0.005208333333333333	TGTGCGAGGGAACTTTGCAGTGGTGGTGGCTGCTACGGATACACTGGCCTCGACGTCTGG	CARELCSGGGCYGYTGLDVW	IGHV4-31	IGHD2-15	IGHJ6	7	14	35	51
1	0.005208333333333333	TGTGCGAGAGTTCCAAAATATTGTAGTGGTGGTAGCTGCTACCATAGATTTGACTACTGG	CARVPKYCSGGSCYHRFDYW	IGHV1-18	IGHD2-15	IGHJ4	9	17	41	48
1	0.005208333333333333	TGTGCGAGAGTCGTCCGCAAAAGCAACAGCTGGTTTCGTGGGAACTGGTTCGACCCCTGG	CARVVRKSNSWFRGNWFDPW	IGHV1-8	IGHD6-13	IGHJ5	9	21	33	42
1	0.005208333333333333	TGTGCGAGAGCCGATTACGATATTTTGACTGGTTATTACCCCATAAGCTTTGACTACTGG	CARADYDILTGYYPISFDYW	IGHV3-21	IGHD3-9	IGHJ4	9	13	37	47
1	0.005208333333333333	TGTGCGAGAGATCTAGTCGACTACGGTGAATACGTCTCCACCAACTGGTTCGACCCCTGG	CARDLVDYGEYVSTNWFDPW	IGHV4-31	IGHD4-17	IGHJ5	13	18	34	41
1	0.005208333333333333	TGTGCACACAGCCGTTCGGGGAGTTATTATAACCCAAAAGCTAACTACTTTGACTACTGG	CAHSRSGSYYNPKANYFDYW	IGHV2-5	IGHD3-10	IGHJ4	14	15	32	43
1	0.005208333333333333	TGTGTGAGAGATCTGCTTCCCTATTGTAGTAGTTTTAGCTGCTACTTGGGGGCCTGG	CVRDLLPYCSSFSCYLGAW	IGHV1-18	IGHD2-15	IGHJ5	13	21	45	52
1	0.005208333333333333	TGTGTGAGAGAGAATTATTCTTATGGTTCGGGCACTTATCCCTACTTCGACTCATGG	CVRENYSYGSGTYPYFDSW	IGHV5-78	IGHD3-10	IGHJ4	9	21	38	41
1	0.005208333333333333	TGTGCCAAGAGGGATTACTCTGATAGTATTCATTATTACCCCCTTCTGGACGTCTGG	CAKRDYSDSIHYYPLLDVW	IGHV3-23	IGHD3-22	IGHJ6	4	13	38	46
1	0.005208333333333333	TGTGCGAGACATTTTATTGATACTCTGAATCAGGGAATTATGAGTTTTGACTACTGG	CARHFIDTLNQGIMSFDYW	IGHV4-39	IGHD3-16	IGHJ4	11	36	42	45
1	0.005208333333333333	TGTGCGAGAGGCTGGCTTGTAGTAGTACCAGCTGCTATGAGGTGGTTCGACCCCTGG	CARGWLVVVPAAMRWFDPW	IGHV4-59	IGHD2-2	IGHJ5	9	16	38	42
1	0.005208333333333333	TGTGCGAAAGATCGGTCGGTGGATACACCTATGGTTTCTAACTGGTTCGACCCCTGG	CAKDRSVDTPMVSNWFDPW	IGHV3-30	IGHD5-18	IGHJ5	12	18	35	39
1	0.005208333333333333	TGTACCACAGATCGAGGTTACTATGATAGTAGTGGTTATTACCACGACCCGTACTGG	CTTDRGYYDSSGYYHDPYW	IGHV3-15	IGHD3-22	IGHJ4	12	17	45	51
1	0.005208333333333333	TGTGCGAGAGTTGACGTAATAGCAGCAGCTGGCGGGGGCGGGTTCGACCCCTGG	CARVDVIAAAGGGGFDPW	IGHV3-33	IGHD6-13	IGHJ5	9	18	31	40
1	0.005208333333333333	TGTGCGAGAGGTGGTCACTATGGTTCGGGGGCTTATTATAATCTTGACTACTGG	CARGGHYGSGAYYNLDYW	IGHV4-59	IGHD3-10	IGHJ4	9	16	40	43
1	0.005208333333333333	TGTGCGAGAGGGGGATATTGTCCTAGGACCAGCTGCTATTCCTTTGACCAGTGG	CARGGYCPRTSCYSFDQW	IGHV3-21	IGHD2-2	IGHJ4	9	12	38	41
1	0.005208333333333333	TGTGCGAGAAAGGCGGGGGGGGGCCACGGTGCTAACTCCGCGAGTGACCACTGG	CARKAGGGHGANSASDHW	IGHV1-18	IGHD4-23	IGHJ1	8	25	39	48
1	0.005208333333333333	TGTGCGAAAGATCGCTATGATAGTTCCGGTTGGACGTATGCTTTTGATATCTGG	CAKDRYDSSGWTYAFDIW	IGHV3-23	IGHD3-22	IGHJ3	12	14	23	37
1	0.005208333333333333	TGTGCGAAAGAGATTGGCCACGGTAACTATCGCCTCTACGGGATAGACGTCTGG	CAKEIGHGNYRLYGIDVW	IGHV3-60	IGHD4-11	IGHJ6	10	22	28	45
1	0.005208333333333333	TGTGCACACAGCCTTAGCGGTGACTACTTCGGCCACAACTGGTTCGACCCCTGG	CAHSLSGDYFGHNWFDPW	IGHV2-5	IGHD4-17	IGHJ5	10	17	26	34
1	0.005208333333333333	TGTGCAAGCGGAGTTTTGGGTGGGAACTCCTTTAGTTACTACTTTGACTACTGG	CASGVLGGNSFSYYFDYW	IGHV3-30	IGHD4-23	IGHJ4	4	18	29	36
1	0.005208333333333333	TGTTCGAGATCATATTGTAGTAGTGGTAACTGCGACTTTATTGACTACTGG	CSRSYCSSGNCDFIDYW	IGHV4-39	IGHD2-15	IGHJ4	8	11	36	40
1	0.005208333333333333	TGTGTCAAAGATGGGGTGGAGTTAGTGTTCAATCATGCTTTTGATATCTGG	CVKDGVELVFNHAFDIW	IGHV3-15	IGHD3-10	IGHJ3	2	17	23	34
1	0.005208333333333333	TGTGTGCCTCACTTCTATGATACTAGTACTTACTCACACTTCCAACGCTGG	CVPHFYDTSTYSHFQRW	IGHV3-21	IGHD3-22	IGHJ1	3	14	26	37
1	0.005208333333333333	TGTGTGAAAGACTGGGGGGGGGCAACCTCGACGGGCTGGTTCGACCCCTGG	CVKDWGGATSTGWFDPW	IGHV4-59	IGHD3-16	IGHJ5	10	12	17	35
1	0.005208333333333333	TGTGCGTGGAATTACGATATTTTGACTGGTTATTATTGTTGTGACTACTGG	CAWNYDILTGYYCCDYW	IGHV1-46	IGHD3-9	IGHJ4	5	10	35	41
1	0.005208333333333333	TGTGCGAGTGGCCCCCGGAGTACCAATTGGAACAGGTGGTTGGAGCTATGG	CASGPRSTNWNRWLELW	IGHV4-34	IGHD2-15	IGHJ4	12	14	21	48
1	0.005208333333333333	TGTGCGAGACGGCGGGGGGTACTACCAGCTACTAAATACTTTGACTACTGG	CARRRGVLPATKYFDYW	IGHV3-48	IGHD2-2	IGHJ4	8	18	33	36
1	0.005208333333333333	TGTGCGAGACACCGATATTATTATGATCGTAGTGGTTATTTCGACTACTGG	CARHRYYYDRSGYFDYW	IGHV3-23	IGHD3-22	IGHJ4	6	15	39	42
1	0.005208333333333333	TGTGCGAGACACAGAAAACCCACGCTGGTAAATGATGCTTCGGATATCTGG	CARHRKPTLVNDASDIW	IGHV5-10-1	IGHD2-2	IGHJ3	10	23	29	31
1	0.005208333333333333	TGTGCGAGAGGATGGCTACAATTTCCCTACTACTACGGTATGGACGTCTGG	CARGWLQFPYYYGMDVW	IGHV7-4-1	IGHD5-24	IGHJ6	9	10	22	26
1	0.005208333333333333	TGTGCGAGAGATTTGAAAGCTGGAACGGCCCAATTTGGATTTGACTACTGG	CARDLKAGTAQFGFDYW	IGHV3-21	IGHD1-1	IGHJ4	11	19	26	39
1	0.005208333333333333	TGTGCGAGAGATGGGGAGTATTACTATGATAGTAGTGGTTATTACTTCTGG	CARDGEYYYDSSGYYFW	IGHV4-31	IGHD3-22	IGHJ4	11	17	42	43
1	0.005208333333333333	TGTGCGAAAATGGGGGATATTGTAGTGGTGGTAGCTGTTTTGGACTACTGG	CAKMGDIVVVVAVLDYW	IGHV3-23	IGHD2-15	IGHJ4	8	14	36	42
1	0.005208333333333333	TGTGTGAGGCATCCGGGGGTGGGAGTCAATGATGCTTTTCATATCTGG	CVRHPGVGVNDAFHIW	IGHV4-39	IGHD1-26	IGHJ3	11	18	24	28
1	0.005208333333333333	TGTGCGCGAGATTGGTCTTTTGACGACAGCATCTACTTTGACCACTGG	CARDWSFDDSIYFDHW	IGHV3-21	IGHD3-9	IGHJ4	11	17	23	32
1	0.005208333333333333	TGTGCGCGAGATCCCCACCGCAGAGATGCTTACAACTTTAACTCCTGG	CARDPHRRDAYNFNSW	IGHV3-11	IGHD5-24	IGHJ4	12	21	27	30
1	0.005208333333333333	TGTGCGCACGCGAGGACTATGGTTCGGCCAGGTGGTTTTGATATCTGG	CAHARTMVRPGGFDIW	IGHV4-31	IGHD3-10	IGHJ3	5	15	26	35
1	0.005208333333333333	TGTGCGGCCCGTATATCAGCAACGACCAGTAGATATTTCCAACACTGG	CAARISATTSRYFQHW	IGHV3-11	IGHD6-13	IGHJ1	5	10	20	32
1	0.005208333333333333	TGTGCGGGTGAAAAGTATAGTAGTGGCTCGTACTACTTCGACCCCTGG	CAGEKYSSGSYYFDPW	IGHV4-34	IGHD6-19	IGHJ5	5	14	32	36
1	0.005208333333333333	TGTGCGAGACTGGGATTTTACTATGACAAAAGAGAGGATGACCACTGG	CARLGFYYDKREDDHW	IGHV4-39	IGHD3-22	IGHJ4	9	17	25	38
1	0.005208333333333333	TGTGCGAGACCTTACGATATTATTTCCGGAGGTGCTTTTGATATCTGG	CARPYDIISGGAFDIW	IGHV4-39	IGHD3-9	IGHJ3	9	11	20	32
1	0.005208333333333333	TGTGCGAGACGGACTACGGTGACTACGGACTGGTACTTCGATCTCTGG	CARRTTVTTDWYFDLW	IGHV4-39	IGHD4-17	IGHJ2	9	11	26	28
1	0.005208333333333333	TGTGCGAGACATCCCTTTGGCAGCAGTTGGTATTACTTTGACTTCTGG	CARHPFGSSWYYFDFW	IGHV4-4	IGHD6-13	IGHJ4	12	19	25	29
1	0.005208333333333333	TGTGCGAGAGCTATTGGCGTGGAGTGGGAGCCACTAGGGGCTTACTGG	CARAIGVEWEPLGAYW	IGHV3-21	IGHD1-26	IGHJ4	9	22	35	42
1	0.005208333333333333	TGTGCGAGAGCCTTAACGTGGGGACAACGAGGGGCCTTGTATTACTGG	CARALTWGQRGALYYW	IGHV7-4-1	IGHD3-10	IGHJ4	9	13	18	42
1	0.005208333333333333	TGTGCGAGAGGCCCTTACGATATTTTGACTGGCCCCTTTGACTACTGG	CARGPYDILTGPFDYW	IGHV3-21	IGHD3-9	IGHJ4	9	14	31	35
1	0.005208333333333333	TGTGCGAGAGGGGGAGGTAATAGTGGTTATTACCAATTTGACTACTGG	CARGGGNSGYYQFDYW	IGHV3-30	IGHD3-22	IGHJ4	9	20	32	36
1	0.005208333333333333	TGTGCGAGAGATGACACCTCTGGCCTCAACTACGGTATGGACGTCTGG	CARDDTSGLNYGMDVW	IGHV3-21	IGHD4-17	IGHJ6	11	28	35	36
1	0.005208333333333333	TGTGCGAAATGGCAATTTGCTAGTAGTTTTTATCACTACGACAACTGG	CAKWQFASSFYHYDNW	IGHV3-21	IGHD3-22	IGHJ4	6	20	38	39
1	0.005208333333333333	TGTGCGAAAGATCGTCTCCCCGATGGTATGTGGGAGATTGACTGGTGG	CAKDRLPDGMWEIDWW	IGHV3-23	IGHD3-10	IGHJ4	12	15	22	37
1	0.005208333333333333	TGTGCGAAAGAGAGGGGGGGAGCTACCAATGATGCTTTTGATATCTGG	CAKERGGATNDAFDIW	IGHV3-23	IGHD1-26	IGHJ3	10	17	25	28
1	0.005208333333333333	TGTGCACACAGACACCAGAGTGCGAGCCACAACTGGTACGACCCCTGG	CAHRHQSASHNWYDPW	IGHV2-5	IGHD1-26	IGHJ5	12	18	26	28
1	0.005208333333333333	TGTGTAAGTCACCCCGGGTCCAGCATCAGCTGGGATATCTCCTGG	CVSHPGSSISWDISW	IGHV3-35	IGHD6-13	IGHJ5	4	12	32	40
1	0.005208333333333333	TGTGCGAGGGAAGGTTACGGTGACTACGGGTATTCCGACTACTGG	CAREGYGDYGYSDYW	IGHV3-11	IGHD4-17	IGHJ4	7	15	27	36
1	0.005208333333333333	TGTGCGAGATCTATGGCAGCTGGTACATCAGACTTTGACTACTGG	CARSMAAGTSDFDYW	IGHV4-30-2	IGHD2-2	IGHJ4	17	18	25	31
1	0.005208333333333333	TGTGCGAGACTAATGGGAGATGATAGTAGTGGTATTGACTACTGG	CARLMGDDSSGIDYW	IGHV4-39	IGHD3-22	IGHJ4	9	19	32	34
1	0.005208333333333333	TGTGCGAGAGTTGAATTAGGCAGCAGTGATGGTTTTGATATCTGG	CARVELGSSDGFDIW	IGHV3-33	IGHD6-13	IGHJ3	9	19	25	26
1	0.005208333333333333	TGTGCGAGAGGTCGCGCAGGGGATACAGACCTTTTTGACTGCTGG	CARGRAGDTDLFDCW	IGHV4-59	IGHD5-18	IGHJ4	9	20	27	33
1	0.005208333333333333	TGTGCGAGAGGGGAAGATGGTGGTAATTCCCGATTTGACTACTGG	CARGEDGGNSRFDYW	IGHV4-59	IGHD4-23	IGHJ4	9	18	29	33
1	0.005208333333333333	TGTGCGAGAGGAGGGGTGGGAGCTACTTGGGGCCAGGACCGCTGG	CARGGVGATWGQDRW	IGHV3-30	IGHD1-26	IGHJ5	9	15	26	36
1	0.005208333333333333	TGTGCGAGAAGCGGACGTGGATACAGCTATGGTTGGGACTACTGG	CARSGRGYSYGWDYW	IGHV3-53	IGHD5-18	IGHJ4	8	14	33	36
1	0.005208333333333333	TGTGCGAACGAGGTATCTGCTATGGGTTACTACCTTGACTACTGG	CANEVSAMGYYLDYW	IGHV3-23	IGHD2-2	IGHJ4	7	16	23	27
1	0.005208333333333333	TGTGCGAAGGATACCCATGAGTCGGGGAGTCGAAGTGACTACTGG	CAKDTHESGSRSDYW	IGHV3-23	IGHD3-10	IGHJ4	11	21	29	35
1	0.005208333333333333	TGTGCGAAATCTTATTTTGACTGGCCATACTACCTTGACTACTGG	CAKSYFDWPYYLDYW	IGHV4-4	IGHD3-9	IGHJ4	6	12	23	27
1	0.005208333333333333	TGTGCACACAGACCCCTAGGAGTGGCTGATATCTTTGACTACTGG	CAHRPLGVADIFDYW	IGHV2-5	IGHD6-19	IGHJ4	12	16	27	32
1	0.005208333333333333	TGTGCACACAGACAAGGTCTCGGGGCAGCAGTCTTTGACTACTGG	CAHRQGLGAAVFDYW	IGHV2-5	IGHD6-13	IGHJ4	12	24	30	32
1	0.005208333333333333	TGTGGGAGACTAGGTGCATATAGTGATCAATGCGTTGACTCCTGG	CGRLGAYSDQCVDSW	IGHV5-10-1	IGHD5-12	IGHJ4	9	13	24	34
1	0.005208333333333333	TGTACTGCGGCGCTTTGTGGGACTGACTGCCTCATTCACTCCTGG	CTAALCGTDCLIHSW	IGHV4-59	IGHD2-21	IGHJ5	2	23	29	40
1	0.005208333333333333	TGCGCACGGATAAAAAAAGACGGTTTCTATCGGTTCGACCCCTGG	CARIKKDGFYRFDPW	IGHV2-70	IGHD3-22	IGHJ5	11	26	30	31
1	0.005208333333333333	TGTGCGACTTATAGTAGTGCTTATTTTGGTTTTGACTACTGG	CATYSSAYFGFDYW	IGHV1-69	IGHD3-22	IGHJ4	6	10	24	30
1	0.005208333333333333	TGTGCGACCTATGATACTAGTTATTATTTCCTACACTACTGG	CATYDTSYYFLHYW	IGHV3-11	IGHD3-22	IGHJ4	6	8	27	34
1	0.005208333333333333	TGTGCGAGAGTGGAAGTACCGGCTACACCTGTTGACTACTGG	CARVEVPATPVDYW	IGHV1-18	IGHD1-1	IGHJ4	9	15	30	31
1	0.005208333333333333	TGTGCGAGAGCGTCCCCCCTGGGGACCAACTTTGACTACTGG	CARASPLGTNFDYW	IGHV4-31	IGHD7-27	IGHJ4	9	18	24	28
1	0.005208333333333333	TGTGCGAGAGGCTGGATACAGCCAAGCGGGATTGACTACTGG	CARGWIQPSGIDYW	IGHV3-30	IGHD5-18	IGHJ4	9	12	21	31
1	0.005208333333333333	TGTGCGAGAGATCAAGCAACAGCTGGGATATTTGACTATTGG	CARDQATAGIFDYW	IGHV3-21	IGHD6-13	IGHJ4	12	14	25	30
1	0.005208333333333333	TGTGCGAGAGAATTGCCTTCTACCTTCTACTTTGACTACTGG	CARELPSTFYFDYW	IGHV1-46	IGHD2-15	IGHJ4	10	19	23	26
1	0.005208333333333333	TGTGCGAGAATGACTCTACGGCCTTACGGTATGGACGTCTGG	CARMTLRPYGMDVW	IGHV4-28	IGHD5-24	IGHJ6	9	13	19	30
1	0.005208333333333333	TGTGCACACAGGGTGCCGGGCTGGGATGCTTTTGATATCTGG	CAHRVPGWDAFDIW	IGHV2-5	IGHD2-2	IGHJ3	10	13	18	24
1	0.005208333333333333	TGTGCAACCGAGTCGGGCCCAGGTTGTAATTTTGATATCTGG	CATESGPGCNFDIW	IGHV3-74	IGHD1-1	IGHJ3	6	22	27	29
1	0.005208333333333333	TGTGCAAGAGCCCCCTCAAGTGGGAGCTACTACGACTACTGG	CARAPSSGSYYDYW	IGHV6-1	IGHD1-26	IGHJ4	9	18	25	26
1	0.005208333333333333	TGTACGGACCCCTGGCCTACGCCTAGGCCCCTCCAATACTGG	CTDPWPTPRPLQYW	IGHV3-7	IGHD2-15	IGHJ1	2	21	26	37
1	0.005208333333333333	TGTGTGAAGTCGTATCCGAAGGATGTTTTTGAAGTTTGG	CVKSYPKDVFEVW	IGHV3-30	IGHD5-18	IGHJ3	3	11	16	21
1	0.005208333333333333	TGTGCGCGAGATGACGGTTACCGATCTATTGACTACTGG	CARDDGYRSIDYW	IGHV3-21	IGHD1-14	IGHJ4	11	14	19	28
1	0.005208333333333333	TGTGCGCAGATTATTATGGTTCGGGGAATTGCCCACTGG	CAQIIMVRGIAHW	IGHV3-23	IGHD3-10	IGHJ4	5	9	26	34
1	0.005208333333333333	TGTGCGAGGCGGATGGTATGGGAGGGGATCGGCTACTGG	CARRMVWEGIGYW	IGHV4-39	IGHD7-27	IGHJ4	7	23	29	32
1	0.005208333333333333	TGTGCGAGAGATGGCTCGTCTGGGAACTTTGACTACTGG	CARDGSSGNFDYW	IGHV1-69	IGHD6-6	IGHJ4	11	13	19	25
1	0.005208333333333333	TGTGCGAGAGACGACAAATCTGGTTCGGGGGTGATTTGG	CARDDKSGSGVIW	IGHV3-30	IGHD3-10	IGHJ4	10	20	29	36
1	0.005208333333333333	TGTGCGAGAGACAACTGGGCCCACTGGTTCGACCCCTGG	CARDNWAHWFDPW	IGHV7-4-1	IGHD1-1	IGHJ5	10	11	17	22
1	0.005208333333333333	TGTGCACACAGAGTGGGAGCTATTCCGTTTGACTACTGG	CAHRVGAIPFDYW	IGHV2-5	IGHD1-26	IGHJ4	11	12	21	27
1	0.005208333333333333	TGTGCGAGTTTGCACTACTTCGGTATGAACGTCTGG	CASLHYFGMNVW	IGHV3-48	IGHD3-22	IGHJ6	7	12	18	24
1	0.005208333333333333	TGTGCGAGAGGCTGGGATGGGCCTCCATTGTACTGG	CARGWDGPPLYW	IGHV4-34	IGHD2-8	IGHJ4	11	24	28	30
1	0.005208333333333333	TGTGCGAGAGATAATCGTGGGAGCCTTGACTACTGG	CARDNRGSLDYW	IGHV3-30	IGHD1-26	IGHJ4	11	16	23	25
1	0.005208333333333333	TGTGCGCAAGGGAGATCGGGGTTTGGCTACTGG	CAQGRSGFGYW	IGHV3-23	IGHD3-10	IGHJ4	9	15	20	21
1	0.005208333333333333	TGTGCGAGGGGACGCAGCTGGACCGACTTCTGG	CARGRSWTDFW	IGHV3-21	IGHD2-2	IGHJ4	7	13	20	24
1	0.005208333333333333	TGTGCGAGATTACATGGTGACCTTGACTACTGG	CARLHGDLDYW	IGHV3-23	IGHD2-21	IGHJ4	6	14	20	22
1	0.005208333333333333	TGTGCGAGATCGGATCAGAGTGGTGGCTACTGG	CARSDQSGGYW	IGHV1-18	IGHD2-15	IGHJ4	8	18	25	26
1	0.005208333333333333	TGTGCGAGAGCGCGGGGCCTGCCCCCCCACTGG	CARARGLPPHW	IGHV3-30	IGHD3-10	IGHJ1	9	12	16	27
1	0.005208333333333333	TGTGCGAGAGCAGTCGGGCCCTATGACTACTGG	CARAVGPYDYW	IGHV3-21	IGHD2-21	IGHJ4	9	10	14	23
1	0.005208333333333333	TGTGCGAAAGAGGTCGGACTGTCTAATGTCTGG	CAKEVGLSNVW	IGHV3-60	IGHD2-8	IGHJ4	10	22	27	29
1	0.005208333333333333	TGTGCAACTTTCGGTCGTGACCCTGACTACTGG	CATFGRDPDYW	IGHV3-74	IGHD2-21	IGHJ4	6	12	20	23
1	0.005208333333333333	TGTGCAAGAGATGAGGTAACTCTTCATTACTGG	CARDEVTLHYW	IGHV3-74	IGHD4-23	IGHJ4	11	14	21	27
1	0.005208333333333333	TGTGTGATCCTAGATTACTATTCGAGATGG	CVILDYYSRW	IGHV1-18	IGHD3-10	IGHJ4	3	13	20	27
1	0.005208333333333333	TGTGCGGACGTACTGGACCTTGAGTACTGG	CADVLDLEYW	IGHV3-74	IGHD1-20	IGHJ4	4	11	16	19
1	0.005208333333333333	TGTGCGAGAGATCGTCTTGTGGACCCCTGG	CARDRLVDPW	IGHV3-30	IGHD2-21	IGHJ5	12	16	20	21
1	0.005208333333333333	TGTGCGAGATATCCGCCGGGTTACTGG	CARYPPGYW	IGHV3-11	IGHD6-13	IGHJ4	12	15	20	21
1	0.005208333333333333	TGTGCGAGAGGTGTTGGTATGAGTTGG	CARGVGMSW	IGHV4-34	IGHD1-7	IGHJ4	10	15	19	24
1	0.005208333333333333	TGTACTAGAGGGGGTATCAGCGGCTGG	CTRGGISGW	IGHV3-73	IGHD6-13	IGHJ4	8	11	16	23
1	0.005208333333333333	TGTACCACATTCCCTCAGAGTTTCTGG	CTTFPQSFW	IGHV3-15	IGHD3-10	IGHJ1	8	17	21	23
1	0.005208333333333333	TGTACGACAGATCCAAGCGACTACTGG	CTTDPSDYW	IGHV3-23	.	IGHJ4	12	-1	-1	18
1	0.005208333333333333	TGCACCACATTCCCTCAGAACTACTGG	CTTFPQNYW	IGHV3-15	.	IGHJ4	8	-1	-1	19
1	0.005208333333333333	TGTGCAAGAGATCTAAAGGTCTGG	CARDLKVW	IGHV3-74	.	IGHJ4	13	-1	-1	20
1	0.005208333333333333	TGTACACCGAGGGGGAACTACTGG	CTPRGNYW	IGHV3-15	IGHD3-16	IGHJ4	4	10	15	16
1	0.005208333333333333	TGTGCGCGAGGGCTTACCTGG	CARGLTW	IGHV4-39	.	IGHJ5	5	-1	-1	16
