# Supplementary material for: Biomarkers and Immune Repertoire Metrics Identified by Peripheral Blood Transcriptomic Sequencing Reveal the Pathogenesis of COVID-19
Source: Front Immunol. 2021 Aug 24;12:677025. doi: 10.3389/fimmu.2021.677025 (PMC8421539; doi:10.3389/fimmu.2021.677025)
Supplement: Supplementary file 1 [file DataSheet_1.zip › TCR_BCR/IGH/convert.20S039642A.clonotypes.IGH.txt]

count	freq	cdr3nt	cdr3aa	v	d	j	VEnd	DStart	DEnd	JStart
6	0.027906976744186046	TGTGCACGGGCGATACATTACGGTTCAGGCAGTGGGCCGTTCGACCCCTGG	CARAIHYGSGSGPFDPW	IGHV2-5	IGHD6-19	IGHJ5	6	28	34	38
5	0.023255813953488372	TGTGCGAGGTCGTATAGCGACAGCTGGGGCTACTTTGACTACTGG	CARSYSDSWGYFDYW	IGHV4-31	IGHD6-13	IGHJ4	7	11	26	29
4	0.018604651162790697	TGTGCGAGAGATGGGCATAGTAGCAACGACCCCCGATTTTGGGCTAAAAACTACTTCGACCCCTGG	CARDGHSSNDPRFWAKNYFDPW	IGHV3-30	IGHD2-2	IGHJ5	11	13	23	54
3	0.013953488372093023	TGTGCGAAAGACCAGGCAGGTGGCAGCTGCAACAAAATCCTCCCGTGTAATACTTTTGATATCTGG	CAKDQAGGSCNKILPCNTFDIW	IGHV3-23	IGHD2-15	IGHJ3	10	18	29	52
3	0.013953488372093023	TGTGCGCGATGGGTGGATAGACTTCCGCCTGATAGTTTTGATGTGTGG	CARWVDRLPPDSFDVW	IGHV4-55	IGHD5-12	IGHJ3	9	12	18	35
3	0.013953488372093023	TGTGCGAGAGGAAACTGGAACGAGGACTGGTTCGACCCCTGG	CARGNWNEDWFDPW	IGHV4-31	IGHD1-1	IGHJ5	9	12	22	25
3	0.013953488372093023	TGTGCGAGACATGAGGGATTCCGGTTCGACCCCTGG	CARHEGFRFDPW	IGHV4-39	IGHD2-21	IGHJ5	12	17	21	22
2	0.009302325581395349	TGTGCGAAGGGGCGGCAGAGCGCTGGACATACCAGCAGTTGGTACTTGGGCAACTGGTTCGACCCCTGG	CAKGRQSAGHTSSWYLGNWFDPW	IGHV3-23	IGHD6-13	IGHJ5	7	28	44	50
2	0.009302325581395349	TGTGTGAAGGACCAGGCAGGTGGTAGCTGCAATGATATCCTCCCGTGTGATGCTTTTGATATCTGG	CVKDQAGGSCNDILPCDAFDIW	IGHV3-23	IGHD2-15	IGHJ3	7	18	29	47
2	0.009302325581395349	TGTGCGACAAGTGGGGGCCGATATTGCAGTGGTGCTTACTGCTCCCCCAACTGGCTCGACCCCTGG	CATSGGRYCSGAYCSPNWLDPW	IGHV1-67	IGHD2-15	IGHJ5	3	19	33	47
2	0.009302325581395349	TGTGCGAAGGACCAGGCAGGTGCTAGCTGCAACGATATCCTCCCGTGTGATGCTTTTGATATCTGG	CAKDQAGASCNDILPCDAFDIW	IGHV3-23	IGHD2-15	IGHJ3	7	18	29	47
2	0.009302325581395349	TGTGCGAAAGATCAGCCAGGACATAGCTGCAACAAAATCCTCCCGTGTGATGCTTTTGATGTCTGG	CAKDQPGHSCNKILPCDAFDVW	IGHV3-23	IGHD5-18	IGHJ3	12	21	28	47
2	0.009302325581395349	TGTACCATTGATCCGCAAAGTCTGCCTTTGCTTCGGGGAGTTACGAACTGGTTCGACCCCTGG	CTIDPQSLPLLRGVTNWFDPW	IGHV3-15	IGHD3-10	IGHJ5	6	31	42	45
2	0.009302325581395349	TGTGTGAAACAAGACGGAGGAGAGAGGGGAACAGCAGTGGCTCACTGGTTCGACCCCTGG	CVKQDGGERGTAVAHWFDPW	IGHV3-23	IGHD6-19	IGHJ5	8	32	41	43
2	0.009302325581395349	TGTGCGAGATACTGTACTAATCCTTACTGCTATTCCAGTCGGGGTGGTCTTGATATCTGG	CARYCTNPYCYSSRGGLDIW	IGHV4-55	IGHD2-21	IGHJ3	10	25	35	49
2	0.009302325581395349	TGTGCGAGAGGAGGTGTTGTCGGAGTTCCAGCTAGTTTCCAGTATTTTGACTCCTGG	CARGGVVGVPASFQYFDSW	IGHV3-21	IGHD1-7	IGHJ4	9	23	30	45
2	0.009302325581395349	TGTGCGAGACATGCGTTTGCCGATTTTATGATTGGTCCGCACTTTGACCACTGG	CARHAFADFMIGPHFDHW	IGHV4-39	IGHD3-16	IGHJ4	12	25	32	40
2	0.009302325581395349	TGTGCGAGAGGACGGGGTGGTTCGGACAATTATTATTATTACTTTGACCACTGG	CARGRGGSDNYYYYFDHW	IGHV3-33	IGHD3-10	IGHJ4	9	17	35	39
2	0.009302325581395349	TGTGTGAGACGTTGTCCACTTAGTAGCCACGATGTGGCCTTTGACTACTGG	CVRRCPLSSHDVAFDYW	IGHV4-31	IGHD5-12	IGHJ4	8	22	29	38
2	0.009302325581395349	TGTGCTAGATCGACCCCCTATGAAGGCGCTAATTTTTACTCAGACTACTGG	CARSTPYEGANFYSDYW	IGHV3-72	IGHD3-22	IGHJ4	8	17	22	42
2	0.009302325581395349	TGTGCGAGAGCGGGGGTGGCTGGTACCAAAGAAAGCGGTATGGACGTCTGG	CARAGVAGTKESGMDVW	IGHV3-21	IGHD6-19	IGHJ6	9	15	25	39
2	0.009302325581395349	TGTGGACACAGGATGATAGGAGGAGTCCGTGGACATGCTTTTGATATCTGG	CGHRMIGGVRGHAFDIW	IGHV2-5	IGHD3-22	IGHJ3	10	12	18	34
2	0.009302325581395349	TGTGTAAGAGATCTAGGATATTGTCTTGATGGTAGCTGCGCAGCCTGG	CVRDLGYCLDGSCAAW	IGHV3-74	IGHD2-15	IGHJ5	13	14	38	43
2	0.009302325581395349	TGTGCGCGATGGGTGGATAGACTTCCGCCTGATAGTTTTGATGTGTGG	CARWVDRLPPDSFDVW	IGHV4-4	IGHD5-12	IGHJ3	5	12	18	35
2	0.009302325581395349	TGTGCGAAAGGCCTCACTAGCGGAGACTACGCTGCCTTCGTCCACTGG	CAKGLTSGDYAAFVHW	IGHV3-23	IGHD4-17	IGHJ5	9	20	30	36
2	0.009302325581395349	TGTGCGAAAGATACGAAAAATTCGGGGTCGTGGGGAAAGGACTACTGG	CAKDTKNSGSWGKDYW	IGHV3-23	IGHD3-10	IGHJ4	11	20	26	39
2	0.009302325581395349	TGTGCCAGAGACTTGGCTGAATGGGGAGCTGCACTTGATTACTGG	CARDLAEWGAALDYW	IGHV3-22	IGHD1-26	IGHJ4	10	23	29	34
2	0.009302325581395349	TGTGCGACTTACGCCCATATGAGTAGCTGGTACTTCGATCTCTGG	CATYAHMSSWYFDLW	IGHV4-59	IGHD2-15	IGHJ2	6	20	25	26
2	0.009302325581395349	TGTGCGGCCCTAGGGGCCTGGGGGATAGAGAACGACTACTGG	CAALGAWGIENDYW	IGHV7-4-1	IGHD3-16	IGHJ4	5	18	24	33
2	0.009302325581395349	TGTGCGGGAGCGAAACACCTCGGCGCCTTGGGTCACTACTGG	CAGAKHLGALGHYW	IGHV1-18	IGHD2-8	IGHJ4	9	14	18	34
2	0.009302325581395349	TGTGCGGGAGCGAAACAGCTCGGCGCCTTGGGTCACTACTGG	CAGAKQLGALGHYW	IGHV1-18	IGHD6-6	IGHJ4	9	15	21	34
2	0.009302325581395349	TGTGCGAAAGAAGGGGGGTTCAGGGAGCCCTTTGACCACTGG	CAKEGGFREPFDHW	IGHV3-23	IGHD3-10	IGHJ4	10	16	26	29
2	0.009302325581395349	TGTCACCCTACAAGGCCAATTTTGGTTAATGATTACTGG	CHPTRPILVNDYW	IGHV3-22	IGHD2-15	IGHJ4	2	7	12	29
2	0.009302325581395349	TGTGTGAAAGATCCTCGGGTCGCCCCTTCTGATATCTGG	CVKDPRVAPSDIW	IGHV3-23	IGHD3-10	IGHJ3	12	14	18	25
2	0.009302325581395349	TGTGCGAGACTCAGCAGCAATTGGCTTGACTACTGG	CARLSSNWLDYW	IGHV3-21	IGHD6-13	IGHJ4	8	12	18	25
1	0.004651162790697674	TGTGCGAGAGATCGGACTATGCTTCGGGGACAAACGCAGGCCTATTCTGAAACGCAGGGCTACTTAGACAACTGG	CARDRTMLRGQTQAYSETQGYLDNW	IGHV3-53	IGHD3-10	IGHJ4	12	15	29	59
1	0.004651162790697674	TGTGCGAGAGAAGATTGTCGTGGTCGCAGCTGCTCCTTTCACTCCTACTACTACGGAATGGACGTCTGG	CAREDCRGRSCSFHSYYYGMDVW	IGHV1-18	IGHD2-15	IGHJ6	10	13	33	40
1	0.004651162790697674	TGTGCACGGGCGAATTCCTTCAAATTAGTATGGCTCGGGCAATTATCGTCCACCTGGTTCGACCCCTGG	CARANSFKLVWLGQLSSTWFDPW	IGHV2-26	IGHD3-10	IGHJ5	8	23	45	53
1	0.004651162790697674	TGTGTGAGGGAGCAGTATTGCTCTGGTGGTGAATGTTATAGTAGATTAAGGGATTTTGATATCTGG	CVREQYCSGGECYSRLRDFDIW	IGHV4-31	IGHD2-21	IGHJ3	7	23	38	53
1	0.004651162790697674	TGTGCGAGAGTTGGTTTGATAGTGGGAGCTAATTCCACCTACTACTACTACGGTATGGACGTCTGG	CARVGLIVGANSTYYYYGMDVW	IGHV3-33	IGHD1-26	IGHJ6	9	18	30	38
1	0.004651162790697674	TGTGCGAGAGGCCGGGGTCCGACACCCAACGAATATACCGGTGGCTGGTACTTCTTTGACTCCTGG	CARGRGPTPNEYTGGWYFFDSW	IGHV4-34	IGHD1-20	IGHJ4	12	33	41	47
1	0.004651162790697674	TGTGCGAGAGACCCGAGTCCCCGATATAGTGAGGCAGAATGGGCGAACAACTGGTTCGACCCCTGG	CARDPSPRYSEAEWANNWFDPW	IGHV3-33	IGHD5-12	IGHJ5	10	22	30	46
1	0.004651162790697674	TGTGCGAGAGAAAGTTGTACCAGCTGCCATGCCATTAACGTTCGTGACGATGCTTTTGATATCTGG	CARESCTSCHAINVRDDAFDIW	IGHV3-30	IGHD2-2	IGHJ3	10	12	32	48
1	0.004651162790697674	TGTGCGAAAGATTTGTTTTCGTATTACTATGATAGTACCGATTCCGGAGGATACTTCCAGCACTGG	CAKDLFSYYYDSTDSGGYFQHW	IGHV3-30	IGHD3-22	IGHJ1	11	19	36	50
1	0.004651162790697674	TGTGCGAGAGAGGAATACTATGAAAGTAGTGGTTATTCGGCCCCTGATGCTTTTGATATCTGG	CAREEYYESSGYSAPDAFDIW	IGHV3-53	IGHD3-22	IGHJ3	10	15	36	44
1	0.004651162790697674	TGTGTGAAACAAGACGGAGGAGAGTGGGGAACAGCAGTGGCTCACTGGTTCGACCCCTGG	CVKQDGGEWGTAVAHWFDPW	IGHV3-23	IGHD6-19	IGHJ5	8	32	41	43
1	0.004651162790697674	TGTGCGGGAAGGCCGACCTCTTGTAGTGGGGATGCCTGCTCTATCTGGTTCGACCCCTGG	CAGRPTSCSGDACSIWFDPW	IGHV3-21	IGHD2-15	IGHJ5	5	20	28	44
1	0.004651162790697674	TGTGCGAGACTCTCGGGAGCTTTTGACTGGATCCCGGAACAAAATTGGCTCGACCCCTGG	CARLSGAFDWIPEQNWLDPW	IGHV3-30	IGHD3-9	IGHJ5	8	20	29	45
1	0.004651162790697674	TGTGCGAAAGCGAGTCGGGATATCGGCATTGGCTGGTCACCTTTTGCTTTTGACATCTGG	CAKASRDIGIGWSPFAFDIW	IGHV3-23	IGHD6-19	IGHJ3	9	25	36	44
1	0.004651162790697674	TGTGCGCGAGATCTGCTCCCTCCGTTCGCCGCGTCGTCTCCAAAGTTAGACTACTGG	CARDLLPPFAASSPKLDYW	IGHV1-18	IGHD3-3	IGHJ4	13	37	43	48
1	0.004651162790697674	TGTGCGAGACATGGGCCCCTCTATGGTACTAATGATTATTCCACGGGGGACTACTGG	CARHGPLYGTNDYSTGDYW	IGHV5-10-1	IGHD2-8	IGHJ4	12	21	33	48
1	0.004651162790697674	TGTGCGAGAGACCTATATTGTAGTGGTGGTACCTGCTCCAAGGCCTTTGACTACTGG	CARDLYCSGGTCSKAFDYW	IGHV3-23	IGHD2-15	IGHJ4	10	14	36	44
1	0.004651162790697674	TGTGCGAAGGACCAGCGCCCTGGTGCTACTGGAGGGACGGGACGTTTTGACTATTGG	CAKDQRPGATGGTGRFDYW	IGHV3-23	IGHD2-2	IGHJ4	7	19	29	45
1	0.004651162790697674	TGTGCGAAGATCGTTAGCAGCAGTTGGTACTCTCTGACCCACGCCATGGACGTCTGG	CAKIVSSSWYSLTHAMDVW	IGHV3-23	IGHD2-2	IGHJ6	18	19	30	44
1	0.004651162790697674	TGTGCGAAGATGATGGGCCGAGCTTGTACCACCATCAGCTGTTATCTTGACTACTGG	CAKMMGRACTTISCYLDYW	IGHV3-21	IGHD2-15	IGHJ4	6	26	33	46
1	0.004651162790697674	TGTGCGAAAGGTCTGGATGGCCTCTTTGGTTCGGCGAAACTCGGGTCCGACCCCTGG	CAKGLDGLFGSAKLGSDPW	IGHV3-23	IGHD3-10	IGHJ5	13	26	33	43
1	0.004651162790697674	TGTGCACACAAAGACGATACTCGTGGTTATTACTTCGGGGGCTGGTTTGACCCCTGG	CAHKDDTRGYYFGGWFDPW	IGHV2-70	IGHD3-22	IGHJ5	6	15	33	41
1	0.004651162790697674	TGTGTGAGAGCAGGTTGGTGGGGACAGCAGCTGTTCTCCTGGTTCGACCCCTGG	CVRAGWWGQQLFSWFDPW	IGHV3-21	IGHD6-13	IGHJ5	9	24	32	38
1	0.004651162790697674	TGTGCGCGAGACAGGTCCACGGAGTTATTACCCTATTCCGGTATGGACGTCTGG	CARDRSTELLPYSGMDVW	IGHV4-31	IGHD3-10	IGHJ6	10	20	29	42
1	0.004651162790697674	TGTGCGAGTTGTGGTGGTGGAAAATGCGTCGCCCATGGTGCCTTTGATGTCTGG	CASCGGGKCVAHGAFDVW	IGHV3-48	IGHD2-21	IGHJ3	7	8	18	33
1	0.004651162790697674	TGTGCGAGTTGTGGCGGTGGCTCCTGTCTCGCCCATGGTGCTTTTGATAACTGG	CASCGGGSCLAHGAFDNW	IGHV3-21	IGHD2-21	IGHJ3	7	8	18	33
1	0.004651162790697674	TGTGCGAGACTCAGACCAGCGATGGCTTGGAGACCGGACTACTTTGACTACTGG	CARLRPAMAWRPDYFDYW	IGHV4-31	IGHD5-24	IGHJ4	8	20	26	37
1	0.004651162790697674	TGTGCGAGACTGAGTCGTATGATCTTTAGTAACTCGAACGGGGGAGACTCTTGG	CARLSRMIFSNSNGGDSW	IGHV5-78	IGHD1-20	IGHJ4	8	29	39	51
1	0.004651162790697674	TGTGCGAGAGTAATGACCAATAGTGGGAGCTACTACGCTGCGCTTGACTACTGG	CARVMTNSGSYYAALDYW	IGHV3-20	IGHD1-26	IGHJ4	9	19	36	43
1	0.004651162790697674	TGTGCGAGAGCACTCGCGCATGAGTATGGCACCAAAAGGGGCTTTGACTTCTGG	CARALAHEYGTKRGFDFW	IGHV1-3	IGHD6-6	IGHJ4	19	21	30	41
1	0.004651162790697674	TGTGCGAGAGATAAGGGCCGTTCAAAAATAACTCCGAACTACTTTGACTACTGG	CARDKGRSKITPNYFDYW	IGHV3-64	IGHD3-10	IGHJ4	11	26	34	37
1	0.004651162790697674	TGTGCGAGAGAGGATTACAGTAATTACGTCCCTTTGTACTACCTTGACTACTGG	CAREDYSNYVPLYYLDYW	IGHV4-31	IGHD4-11	IGHJ4	10	15	28	35
1	0.004651162790697674	TGTGCGAAGTGGAAGATGAATCCAAGTGATCCACAGTATTATTTTGACTCTTGG	CAKWKMNPSDPQYYFDSW	IGHV3-23	IGHD5-12	IGHJ4	7	28	33	34
1	0.004651162790697674	TGTGCGAAAGATCTGCGTGGGCCAGAAGCTGGTACTTGGTACTTCGATCTCTGG	CAKDLRGPEAGTWYFDLW	IGHV3-23	IGHD2-2	IGHJ2	13	26	35	36
1	0.004651162790697674	TGTGCACACAGGAAGGGTGGCAACGGCTGGAACGAGGCCTACTTTGACTACTGG	CAHRKGGNGWNEAYFDYW	IGHV2-5	IGHD1-1	IGHJ4	10	26	34	38
1	0.004651162790697674	TGTGTCACAGACTCCAATTATGGTGGAAACTCCAACGCTTTTGATGTCTGG	CVTDSNYGGNSNAFDVW	IGHV3-15	IGHD4-23	IGHJ3	10	21	32	36
1	0.004651162790697674	TGTGCTCGCATCGTGACAGGTGAATACGGTGACTACTACCTTAACGACTGG	CARIVTGEYGDYYLNDW	IGHV2-26	IGHD4-17	IGHJ4	4	20	32	33
1	0.004651162790697674	TGTGCGAGATTTAATAGTCCGTCTTTCCGGGGCAACAGGTTCGACCCCTGG	CARFNSPSFRGNRFDPW	IGHV5-10-1	IGHD1-14	IGHJ5	8	24	29	32
1	0.004651162790697674	TGTGCGAGATTGGACTTGACCAGTACGTGGCATGGAGGTTTTGACTACTGG	CARLDLTSTWHGGFDYW	IGHV3-30	IGHD1-14	IGHJ4	8	24	29	39
1	0.004651162790697674	TGTGCGAGACTCCGGGTCCGTTGGACTGGGAATGAGGCTCTCAGTCTGTGG	CARLRVRWTGNEALSLW	IGHV4-39	IGHD6-19	IGHJ3	9	11	16	48
1	0.004651162790697674	TGTGCGAGAGCGGGCCTTCCAGGAGATGGCTACACTTACACGGGCCACTGG	CARAGLPGDGYTYTGHW	IGHV4-34	IGHD5-24	IGHJ4	9	22	38	46
1	0.004651162790697674	TGTGCGAGAGGCATTTTTGAATACAGTAAGGAGAATTGGTTCGACCCCTGG	CARGIFEYSKENWFDPW	IGHV4-4	IGHD4-11	IGHJ5	9	17	28	36
1	0.004651162790697674	TGTGCGAGAGAAGGGTATAGTGGGGGCTCTCTAGGGGACTTGGACTCCTGG	CAREGYSGGSLGDLDSW	IGHV3-30	IGHD1-26	IGHJ5	10	13	27	42
1	0.004651162790697674	TGTGCGAAAGACCCGCAACGGGGGGGTAGCAGTGGCTTCCCTGAATTCTGG	CAKDPQRGGSSGFPEFW	IGHV3-21	IGHD6-19	IGHJ4	10	26	36	47
1	0.004651162790697674	TGTGCGAAAGACGGAGTCTACGGTGCTCGCTCTGACTACTCTGACTCCTGG	CAKDGVYGARSDYSDSW	IGHV3-11	IGHD4-17	IGHJ4	10	17	24	34
1	0.004651162790697674	TGTGCACACAGACGATTCAGCGGTTCAGGGAGCCAGTACTTTGACTACTGG	CAHRRFSGSGSQYFDYW	IGHV2-5	IGHD3-10	IGHJ4	13	21	31	36
1	0.004651162790697674	TGTGCAGTCCGCGGATATACTGAAGACAATAATGACCGCCTTGACTATTGG	CAVRGYTEDNNDRLDYW	IGHV1-45	IGHD5-12	IGHJ4	5	12	18	40
1	0.004651162790697674	TGTGCAAAAGGGGGCCATTACTATGATAGAAGTGGTTATTACCCCACCTGG	CAKGGHYYDRSGYYPTW	IGHV3-9	IGHD3-22	IGHJ5	9	16	41	46
1	0.004651162790697674	TGTACGAGAGGCGCAGGGCGGAAAATTAGAAGTACGTTGATGGATTCGTGG	CTRGAGRKIRSTLMDSW	IGHV3-30	IGHD3-16	IGHJ1	9	32	37	48
1	0.004651162790697674	TGTACGAGAGAGCAAATAGCAATGGTTGTCGGTGATGCTTTTGATATTTGG	CTREQIAMVVGDAFDIW	IGHV4-59	IGHD2-21	IGHJ3	10	14	20	32
1	0.004651162790697674	TGTACGAAAGATGAGAGATATGGTGGGAACTTCTCCCCCCATGATTCCTGG	CTKDERYGGNFSPHDSW	IGHV3-23	IGHD3-16	IGHJ5	11	32	38	46
1	0.004651162790697674	TGTCTGAGACTCCAGGGTGGGACCTACTACGGATGGTTCGACCCCTGG	CLRLQGGTYYGWFDPW	IGHV3-21	IGHD1-26	IGHJ5	2	16	30	33
1	0.004651162790697674	TGTGTGACCAATATCGGGGAGTTTGGAGTGGTCGACAATCAACGCTGG	CVTNIGEFGVVDNQRW	IGHV3-60	IGHD3-3	IGHJ4	6	21	31	44
1	0.004651162790697674	TGTGTAAAAGACCGTAGAAATCACTACAATAGGATTCCTGACTCCTGG	CVKDRRNHYNRIPDSW	IGHV3-43	IGHD2-15	IGHJ4	10	21	30	38
1	0.004651162790697674	TGTGCCAGAGACACTTCACTGCCATTTACTTCTGCTTTTGATGTCTGG	CARDTSLPFTSAFDVW	IGHV3-65	IGHD6-19	IGHJ3	13	16	21	32
1	0.004651162790697674	TGTGCGAGTGTCGGTATAGCAGCTCGTCGTTACCACTTTGACTACTGG	CASVGIAARRYHFDYW	IGHV4-31	IGHD6-6	IGHJ4	7	13	27	30
1	0.004651162790697674	TGTGCGAGCAGTCAAGGGGGAGCAGCTGGTACCCGATTTGACCACTGG	CASSQGGAAGTRFDHW	IGHV4-4	IGHD2-2	IGHJ4	7	20	31	36
1	0.004651162790697674	TGTGCGAGAGCCGGAAACTACGGTGCCAACGATGGTTTTGATGTCTGG	CARAGNYGANDGFDVW	IGHV3-33	IGHD4-17	IGHJ3	9	16	24	30
1	0.004651162790697674	TGTGCGAGAGCCGGAAACTACGGTGCCAACGATGGTTTTGATGTCTGG	CARAGNYGANDGFDVW	IGHV4-34	IGHD4-17	IGHJ3	9	16	24	30
1	0.004651162790697674	TGTGCGAGAGATTACGTGGGGAGCAGCAGCTGGCCCCCTGGCTCCTGG	CARDYVGSSSWPPGSW	IGHV3-48	IGHD6-13	IGHJ5	11	21	32	43
1	0.004651162790697674	TGTGCGAGAGACTTTGGAACAGCGACACGCCCTCCATTTGACTACTGG	CARDFGTATRPPFDYW	IGHV3-23	IGHD3-3	IGHJ4	21	31	35	36
1	0.004651162790697674	TGTGCGAGAGAAGGATGGGAGACTGGTTATCAATACTTCCATCACTGG	CAREGWETGYQYFHHW	IGHV4-59	IGHD3-9	IGHJ1	10	20	29	31
1	0.004651162790697674	TGTGCGAAACAACTACATTATTATGATCCAAGTGGTTTTGACTCCTGG	CAKQLHYYDPSGFDSW	IGHV3-30	IGHD3-16	IGHJ4	6	18	26	36
1	0.004651162790697674	TGTGCGAAAGATCGGCCAGGTACGGTGACTCCGACCGGTGACTACTGG	CAKDRPGTVTPTGDYW	IGHV1-69	IGHD4-17	IGHJ4	12	20	29	38
1	0.004651162790697674	TGTGCAAGAGATCTCAATGATAGGGGGTCATGGCACTTCGATCTCTGG	CARDLNDRGSWHFDLW	IGHV1-24	IGHD3-22	IGHJ2	13	16	22	30
1	0.004651162790697674	TGTGCAAGAGATCTCAATGATAGGGGGTCATGGCACTTCGATCTCTGG	CARDLNDRGSWHFDLW	IGHV4-31	IGHD3-22	IGHJ2	14	16	22	30
1	0.004651162790697674	TGTACTTCAGATGGATTTTGGAGTGGTTGGGTTCCCGTTAACTTCTGG	CTSDGFWSGWVPVNFW	IGHV3-49	IGHD3-3	IGHJ4	5	15	27	40
1	0.004651162790697674	TGTGTGAGAGATGACACAGTTGTATACACTCCCATTAACTTCTGG	CVRDDTVVYTPINFW	IGHV5-78	IGHD1-1	IGHJ4	9	16	23	37
1	0.004651162790697674	TGTGCGCGAGGATCGCTGTGGCACTCCCGGCCAGTTGACTCCTGG	CARGSLWHSRPVDSW	IGHV4-34	IGHD3-10	IGHJ4	10	22	27	34
1	0.004651162790697674	TGTGCGCGAACAATAAAGGAGAATTCCAGGTCCCCGGGCTTCTGG	CARTIKENSRSPGFW	IGHV3-21	IGHD1-7	IGHJ4	5	23	28	41
1	0.004651162790697674	TGTGCGAGCCGGCCCTCCGGTGACTCCGGGGTTTTTGACTACTGG	CASRPSGDSGVFDYW	IGHV3-48	IGHD4-23	IGHJ4	7	18	32	33
1	0.004651162790697674	TGTGCGAGGCCGTCCTCGGCCTACTACTACGGTATGGACGTCTGG	CARPSSAYYYGMDVW	IGHV3-33	IGHD6-6	IGHJ6	7	10	14	20
1	0.004651162790697674	TGTGCGAGAGTGGGTAACTGGGACGACAGGGCTTTTGATATCTGG	CARVGNWDDRAFDIW	IGHV3-21	IGHD1-20	IGHJ3	9	14	26	30
1	0.004651162790697674	TGTGCGAGAGGACAAGGATACAGCTATGGCGACTTTGACTACTGG	CARGQGYSYGDFDYW	IGHV1-8	IGHD5-18	IGHJ4	10	15	28	31
1	0.004651162790697674	TGTGCGAGAGATAGCGGAGATGGCTACAATTTTTTTCAACCCTGG	CARDSGDGYNFFQPW	IGHV4-31	IGHD5-24	IGHJ5	11	16	30	39
1	0.004651162790697674	TGTGCGAGAGACGCGTATAGAGTGGCTGGGCCCGTTGACTACTGG	CARDAYRVAGPVDYW	IGHV1-18	IGHD6-19	IGHJ4	10	14	28	34
1	0.004651162790697674	TGTGCGAGAGAGAAGCCCGGCTTTTGGAGTGGTCCCGACTACTGG	CAREKPGFWSGPDYW	IGHV4-59	IGHD3-3	IGHJ4	10	21	32	36
1	0.004651162790697674	TGTGCACACAGCGGACTAATTACGGCTGAGAGTATGGACGTCTGG	CAHSGLITAESMDVW	IGHV2-5	IGHD5-24	IGHJ6	10	17	23	33
1	0.004651162790697674	TGTCTAGGTCGCCATGGCCTCGACAACGGTCTGGACGTCTGG	CLGRHGLDNGLDVW	IGHV4-59	IGHD4-17	IGHJ6	2	21	29	31
1	0.004651162790697674	TGTGTCAGAGGGGCCAGTGACTGGTCCGGGGTTGACTACTGG	CVRGASDWSGVDYW	IGHV3-74	IGHD3-9	IGHJ4	3	17	24	31
1	0.004651162790697674	TGTGTAAGAGGGGCCAGTGACTGGTCCGGGGTTGACTACTGG	CVRGASDWSGVDYW	IGHV3-74	IGHD3-9	IGHJ4	9	17	24	31
1	0.004651162790697674	TGTGTAAGAGGGGCCAGTAACTGGTCCGGGGTTGACTACTGG	CVRGASNWSGVDYW	IGHV3-74	IGHD4-11	IGHJ4	9	14	21	31
1	0.004651162790697674	TGTGCGAGTGGCAAGGCTACGGTGTCGGACATTGACTACTGG	CASGKATVSDIDYW	IGHV4-39	IGHD4-17	IGHJ4	7	16	23	31
1	0.004651162790697674	TGTGCGAGTGAAACAACATCTGGTAACGACTTCCACCACTGG	CASETTSGNDFHHW	IGHV4-31	IGHD4-23	IGHJ1	7	20	26	28
1	0.004651162790697674	TGTGCGAGCGGTATGATTACTGTTGGGGGAGTTAACTGTTGG	CASGMITVGGVNCW	IGHV1-3	IGHD3-16	IGHJ4	7	11	33	39
1	0.004651162790697674	TGTGCGAGGGATCCTGACGGCAGTAGCTTCTTCGACCCCTGG	CARDPDGSSFFDPW	IGHV4-31	IGHD1-26	IGHJ5	12	21	27	30
1	0.004651162790697674	TGTGCGAGATGGCATATCAGTGACTGGCACCTCGACCACTGG	CARWHISDWHLDHW	IGHV3-21	IGHD6-19	IGHJ5	8	13	26	31
1	0.004651162790697674	TGTGCGAGACCCGAACTTCCCCACTGGTACTTCGATCTCTGG	CARPELPHWYFDLW	IGHV4-31	IGHD3-10	IGHJ2	8	9	15	22
1	0.004651162790697674	TGTGCGAGACATGACGGTGACAACGGCCCAATTTACTACTGG	CARHDGDNGPIYYW	IGHV4-4	IGHD4-17	IGHJ4	8	13	24	34
1	0.004651162790697674	TGTGCGAGACACTACGGTGAGGACCACTACTTTGACTACTGG	CARHYGEDHYFDYW	IGHV4-31	IGHD4-17	IGHJ4	8	10	19	25
1	0.004651162790697674	TGTGCGAGACAGAGGGCGGGCCCGTACTACTTTGACTACTGG	CARQRAGPYYFDYW	IGHV3-30	.	IGHJ4	8	-1	-1	23
1	0.004651162790697674	TGTGCGAGAGGCCACTGGGAGCTACTCTACTTTGACTCCTGG	CARGHWELLYFDSW	IGHV3-30	IGHD1-26	IGHJ4	9	15	25	26
1	0.004651162790697674	TGTGCGAGAGATGCGATGCGGGGTGGGGACCTTGACCACTGG	CARDAMRGGDLDHW	IGHV3-21	IGHD7-27	IGHJ4	11	23	28	31
1	0.004651162790697674	TGTGCGAGAGATACAGGACTAGAACGGGACTTTGACTACTGG	CARDTGLERDFDYW	IGHV3-53	IGHD1-1	IGHJ4	11	17	25	28
1	0.004651162790697674	TGTGCGAGAAGTGGCCGTGGCTGGTACAGTCGGCTCGCCTGG	CARSGRGWYSRLAW	IGHV1-18	IGHD6-19	IGHJ1	8	16	26	38
1	0.004651162790697674	TGTGCACTGGGGGTGGGAGCTGCTTTCGACTTTGACTCCTGG	CALGVGAAFDFDSW	IGHV2-5	IGHD2-15	IGHJ4	6	11	23	28
1	0.004651162790697674	TGTGGCAGAGGCGATGTAGCAGGAGGTGGTATTGAATTCTGG	CGRGDVAGGGIEFW	IGHV3-21	IGHD6-13	IGHJ2	3	16	30	37
1	0.004651162790697674	TGTGGGGGAGCGAAACAGCTCGGCGCCTTGGGTCACTACTGG	CGGAKQLGALGHYW	IGHV1-18	IGHD6-6	IGHJ4	3	15	21	34
1	0.004651162790697674	TGTACACATAGAGGGAGCAGTGGCTGGTCGTGGGGCTACTGG	CTHRGSSGWSWGYW	IGHV2-5	IGHD6-19	IGHJ4	11	15	27	35
1	0.004651162790697674	TGTACAAAGGTGGCCCTTTTCTTTAACGCTTTTGAACTCTGG	CTKVALFFNAFELW	IGHV3-74	IGHD2-15	IGHJ3	6	8	12	27
1	0.004651162790697674	TGCACGAAAGCACCCGGGGACGCTGACGTCTTTGATTACTGG	CTKAPGDADVFDYW	IGHV3-23	IGHD6-13	IGHJ4	9	11	17	29
1	0.004651162790697674	TGTTCGAGAGATCCCTGGGCCGATCCTCTCGATATTTGG	CSRDPWADPLDIW	IGHV3-76	IGHD5-24	IGHJ3	2	6	11	30
1	0.004651162790697674	TGTGCCGTAGATAGTAGTGGTTCTAATGGGGGATACTGG	CAVDSSGSNGGYW	IGHV3-15	IGHD3-22	IGHJ4	2	9	21	33
1	0.004651162790697674	TGTGCGCACCTGCGACTGGGAGCCCACTTTGACACCTGG	CAHLRLGAHFDTW	IGHV2-5	IGHD1-26	IGHJ4	8	16	22	25
1	0.004651162790697674	TGTGCGACTTGGAGTCCCGGGGGGGTCCTGAACTACTGG	CATWSPGGVLNYW	IGHV3-48	IGHD3-3	IGHJ4	6	8	14	31
1	0.004651162790697674	TGTGCGAGAGTCAGTTCCTCGTACTACTTTGACTACTGG	CARVSSSYYFDYW	IGHV3-21	IGHD1-7	IGHJ4	9	12	17	20
1	0.004651162790697674	TGTGCGAGAGATGGATTCAACAATGCTTACGACTCCTGG	CARDGFNNAYDSW	IGHV1-2	IGHD2-15	IGHJ5	11	19	23	29
1	0.004651162790697674	TGTGTGAGCGAAGTGGCCAGCCCATTTGACTACTGG	CVSEVASPFDYW	IGHV3-74	IGHD5-12	IGHJ4	3	11	16	24
1	0.004651162790697674	TGTGCCAGAGATTCTGCGACGGCTCTTGACTACTGG	CARDSATALDYW	IGHV4-30-2	IGHD1-1	IGHJ4	11	16	20	25
1	0.004651162790697674	TGTGCGAGAGTTGACGGTGATGTCTTTCACTACTGG	CARVDGDVFHYW	IGHV4-59	IGHD4-17	IGHJ4	9	13	19	23
1	0.004651162790697674	TGTGCGAGAGGCCCGGGGGTGGTGATGGCCTACTGG	CARGPGVVMAYW	IGHV4-34	IGHD2-21	IGHJ4	12	17	24	29
1	0.004651162790697674	TGTGCGAGAGGGGACCACGGTGGGCACTCGGGGTGG	CARGDHGGHSGW	IGHV4-39	IGHD4-23	IGHJ4	8	12	22	33
1	0.004651162790697674	TGTGCGAGAGATCAGGGGTGGTTACATGTTTCCTGG	CARDQGWLHVSW	IGHV3-11	IGHD3-22	IGHJ5	12	17	23	31
1	0.004651162790697674	TGTGCGAGAGATGTGCACTACGGTTTTGATATTTGG	CARDVHYGFDIW	IGHV3-30	IGHD4-17	IGHJ3	11	16	22	23
1	0.004651162790697674	TGTCTGAGTAGTGGTAGCGCGCTCGGCGACTGG	CLSSGSALGDW	IGHV3-35	IGHD2-15	IGHJ4	7	10	17	28
1	0.004651162790697674	TGTGCGCGGGGCAGCAACTGGTTCGACTCCTGG	CARGSNWFDSW	IGHV4-31	IGHD3-10	IGHJ5	5	6	10	14
1	0.004651162790697674	TGTGCGGGCTGGTTCGGGGACCTCAACTACTGG	CAGWFGDLNYW	IGHV3-21	IGHD3-10	IGHJ4	5	9	19	25
1	0.004651162790697674	TGTGCGAGTGGGAGTTACCCCCTCCAACACTGG	CASGSYPLQHW	IGHV3-33	IGHD4-23	IGHJ1	7	10	18	22
1	0.004651162790697674	TGTGCGAGATGGTCTGGTAGAGATGGATACTGG	CARWSGRDGYW	IGHV4-59	IGHD5-24	IGHJ4	8	16	25	27
1	0.004651162790697674	TGTGCGAGAGTTGTCAGGTGCCTTGACTCCTGG	CARVVRCLDSW	IGHV3-21	.	IGHJ4	9	-1	-1	22
1	0.004651162790697674	TGTGCGAGAGCTGAGGGCGGGTTCGACCCCTGG	CARAEGGFDPW	IGHV3-53	.	IGHJ5	9	-1	-1	19
1	0.004651162790697674	TGTGCGAAAGACTCATTCAGTCCTGACTACTGG	CAKDSFSPDYW	IGHV3-23	IGHD2-21	IGHJ4	10	17	21	23
1	0.004651162790697674	TGTGCAAGAGTTTGGCACTATGGGGACTACTGG	CARVWHYGDYW	IGHV3-13	IGHD3-10	IGHJ4	9	16	22	24
1	0.004651162790697674	TGTACCACAGATTTCAACTGGTTCGACCCCTGG	CTTDFNWFDPW	IGHV3-15	.	IGHJ5	11	-1	-1	14
1	0.004651162790697674	GGTGCAAGAGTTTGGCACTATGGGGACTACTGG	GARVWHYGDYW	IGHV3-13	IGHD3-10	IGHJ4	9	16	22	24
1	0.004651162790697674	TGTGCGGGTGATTACAGTTACTACTTTTGG	CAGDYSYYFW	IGHV3-23	IGHD4-11	IGHJ4	5	8	23	27
1	0.004651162790697674	TGTACCACTGACCAACGGTGGGGGGGGTGG	CTTDQRWGGW	IGHV3-15	IGHD4-23	IGHJ4	7	14	20	27
1	0.004651162790697674	TGTGCGACAGATGGAAAACCCCACTGG	CATDGKPHW	IGHV3-48	.	IGHJ4	11	-1	-1	22
1	0.004651162790697674	TGTGCAAAGTGGGAGCTACTTAATTGG	CAKWELLNW	IGHV3-74	IGHD1-26	IGHJ4	6	7	19	24
1	0.004651162790697674	TGTATAGGAGGAGTGATCGACTTCTGG	CIGGVIDFW	IGHV3-15	IGHD3-3	IGHJ4	3	9	14	18
1	0.004651162790697674	TGTGCGAGAATAGCAGCAGCTTGG	CARIAAAW	IGHV1-8	IGHD6-13	IGHJ4	8	9	20	21
1	0.004651162790697674	TGTGCGAGAAACCTTGAGTATTGG	CARNLEYW	IGHV3-30	.	IGHJ4	8	-1	-1	13
