# Supplementary material for: Biomarkers and Immune Repertoire Metrics Identified by Peripheral Blood Transcriptomic Sequencing Reveal the Pathogenesis of COVID-19
Source: Front Immunol. 2021 Aug 24;12:677025. doi: 10.3389/fimmu.2021.677025 (PMC8421539; doi:10.3389/fimmu.2021.677025)
Supplement: Supplementary file 1 [file DataSheet_1.zip › TCR_BCR/IGH/convert.20S039643A.clonotypes.IGH.txt]

count	freq	cdr3nt	cdr3aa	v	d	j	VEnd	DStart	DEnd	JStart
15	0.07109004739336493	TGTGCGAGAGAGAAGAGTTTGGTGAGCGAATTTGACTGCTGG	CAREKSLVSEFDCW	IGHV3-30	IGHD2-21	IGHJ4	10	19	24	30
10	0.04739336492890995	TGTGCGGTGGATACAGCTATGGTTCCCTACTACTACTACGGTATGGACGTCTGG	CAVDTAMVPYYYYGMDVW	IGHV4-39	IGHD5-18	IGHJ6	5	6	23	26
5	0.023696682464454975	TGTGCGAGACTTAAAGTTCCCACGTATTACTATGGTTCGGGGAGCCCGCCAGGGGGGTTCGACCCCTGG	CARLKVPTYYYGSGSPPGGFDPW	IGHV4-4	IGHD3-10	IGHJ5	8	21	43	55
4	0.018957345971563982	TGTGCGAGACATATGCCCTCTATCTATGACTACGGTGACTATTACTACTACTACTACGGTATGGACGTCTGG	CARHMPSIYDYGDYYYYYYGMDVW	IGHV4-39	IGHD4-17	IGHJ6	11	25	38	39
3	0.014218009478672985	TGTGCGAGAGTAAAGGGTTCTAGTCCCTACGTCCCTGCCTACTACTTTGACTGCTGG	CARVKGSSPYVPAYYFDCW	IGHV4-31	IGHD1-7	IGHJ4	9	26	31	39
3	0.014218009478672985	TGTGTAAAACAGAATCACCAATGTAACGGTAGTAGCTGCTTTGACTACTGG	CVKQNHQCNGSSCFDYW	IGHV3-9	IGHD2-21	IGHJ4	8	14	19	28
3	0.014218009478672985	TGTGCAAAAGATGTCGCGAGGAGTGTCGGCCATACGGGTCTTGACTACTGG	CAKDVARSVGHTGLDYW	IGHV3-43	IGHD3-3	IGHJ4	11	19	24	40
2	0.009478672985781991	TGTGCGAGAGATCATCCCATCCGGGGACATAATAGTGGGAGCTACGAGCGTCCTTACTACTACTACTACGGTATGGACGTCTGG	CARDHPIRGHNSGSYERPYYYYYGMDVW	IGHV7-4-1	IGHD1-26	IGHJ6	12	31	44	53
2	0.009478672985781991	TGTGCACACAGTGACGAGGTGGGACGGGGTCCATATTATTCCGCTGGTCGACCGTACTACTTTGACTACTGG	CAHSDEVGRGPYYSAGRPYYFDYW	IGHV2-5	IGHD2-21	IGHJ4	10	36	42	53
2	0.009478672985781991	TGTGCGACAGTGGAGTGGAATGTATTATGGGGTGCGCAGAGAGAATGGGGCCCCTTTGACCACTGG	CATVEWNVLWGAQREWGPFDHW	IGHV1-46	IGHD3-16	IGHJ4	6	21	28	53
2	0.009478672985781991	TGTGCGAGAGTTTTTTTTACTCTGGTTCGGGGAGTTATTGCCGACTACTACTTCGATCTCTGG	CARVFFTLVRGVIADYYFDLW	IGHV1-46	IGHD3-10	IGHJ2	9	16	38	48
2	0.009478672985781991	TGTGCGAGATTATTACCAGGTATTAGAGTTTCCGATCAGGACTGGCTCGACCCCTGG	CARLLPGIRVSDQDWLDPW	IGHV4-4	IGHD3-22	IGHJ5	8	9	15	40
2	0.009478672985781991	TGTGCGAGAACTGGCTACTCTCTAGGCTACTACTACGCTATGGACGTCTGG	CARTGYSLGYYYAMDVW	IGHV4-31	IGHD2-15	IGHJ6	8	13	19	26
2	0.009478672985781991	TGTACGAGAGCGATGGATTATCACGGGTGGCGACTAACGTATGACTCCTGG	CTRAMDYHGWRLTYDSW	IGHV3-23	IGHD2-21	IGHJ4	6	25	34	41
2	0.009478672985781991	TGTGCGAGAGGATCCCCCCCGACGCGTAGAATGCCTCTTGAGTACTGG	CARGSPPTRRMPLEYW	IGHV3-21	IGHD7-27	IGHJ4	9	10	16	37
2	0.009478672985781991	TGTGCGAGAGATCATGATAGCGATGGCTGGCCCACCTTTGCCTCCTGG	CARDHDSDGWPTFASW	IGHV3-53	IGHD5-24	IGHJ4	12	17	27	35
2	0.009478672985781991	TGTGCGAAAGTTGGTCGGTATGATAGGAGCCCGGAGGTAGGAAACTGG	CAKVGRYDRSPEVGNW	IGHV3-23	IGHD3-22	IGHJ4	9	18	25	43
2	0.009478672985781991	TGTGCAAAAGATATCTATAGCAGCAGCTGGTACTACTTTGACTACTGG	CAKDIYSSSWYYFDYW	IGHV3-9	IGHD6-13	IGHJ4	13	15	28	29
2	0.009478672985781991	TGTGCGACCCAACCGCCGCGGAGTAGTAGTTGGTTTGCCTACTGG	CATQPPRSSSWFAYW	IGHV3-21	IGHD2-15	IGHJ4	6	18	25	33
2	0.009478672985781991	TGTGCGAGTCCCCTGGCGACTAGCACTGACTCCGGCCTTTGG	CASPLATSTDSGLW	IGHV3-48	IGHD2-15	IGHJ4	7	28	34	39
2	0.009478672985781991	TGTGCGAGAGAGATGAGTTTGGTGAGCGAATTTGACTGCTGG	CAREMSLVSEFDCW	IGHV3-30	IGHD2-21	IGHJ4	10	19	24	30
2	0.009478672985781991	TGTGCGAGAGAGATGAGTTTGGTGAGCGAATTTGACTGCTGG	CAREMSLVSEFDCW	IGHV4-34	IGHD2-21	IGHJ4	9	19	24	30
2	0.009478672985781991	TGTGCGAGAGAGAAGAGTTTGGTGAGCGAATTTGACTGCTGG	CAREKSLVSEFDCW	IGHV3-33	IGHD2-21	IGHJ4	10	19	24	30
2	0.009478672985781991	TGTGCGAGAAATGGCGACCATGATGCTTTTGATGTCTGG	CARNGDHDAFDVW	IGHV4-39	.	IGHJ3	12	-1	-1	18
2	0.009478672985781991	TGTGCGAACGTGGATGAGAACCACTCCTCGGACTACTGG	CANVDENHSSDYW	IGHV3-23	IGHD3-3	IGHJ4	7	18	26	30
2	0.009478672985781991	TGTGTAGGAGATAAGGCTGGCGATCTTGAGCTGTGG	CVGDKAGDLELW	IGHV3-9	IGHD6-19	IGHJ4	3	14	19	33
2	0.009478672985781991	TGTGCGAAACTGTCAGCAGTGGCTGGTAGTGGCTGG	CAKLSAVAGSGW	IGHV3-23	IGHD6-19	IGHJ4	8	14	27	32
2	0.009478672985781991	TGTGCGAAAGAGGGTTATGAAAGTGGCTGGTACTGG	CAKEGYESGWYW	IGHV3-23	IGHD6-19	IGHJ4	10	21	29	30
2	0.009478672985781991	TGTGCGAGAGATTTTTTTCTAAGGGGCCGCTGG	CARDFFLRGRW	IGHV3-74	IGHD3-3	IGHJ4	11	12	16	29
1	0.004739336492890996	TGTGCGAGAGTGGGGGAGTTAATTACTATGGTTCGGGGAGTTATTATATCCCAACCCCACTACTACTACGGTATGGACGTCTGG	CARVGELITMVRGVIISQPHYYYGMDVW	IGHV4-31	IGHD3-10	IGHJ6	9	21	47	58
1	0.004739336492890996	TGTGCGAGAAATTTGGAGATTCGGGGAGTTACGACTTCTGTTTACTACTACTCTTACGGTATGGACGTCTGG	CARNLEIRGVTTSVYYYSYGMDVW	IGHV3-16	IGHD3-10	IGHJ6	13	19	30	41
1	0.004739336492890996	TGTGCGAGAGCGCCCTCGTATTACTATGATAGTAGTGGTTATTTCCCCTCGTACTACTTTGACTACTGG	CARAPSYYYDSSGYFPSYYFDYW	IGHV4-31	IGHD3-22	IGHJ4	9	16	42	50
1	0.004739336492890996	TGTGCGAGAGATGAACTCCTAGGATATTGTAGTGGTGGTAGCTGCTACTCCGGCGTCTTTGACTACTGG	CARDELLGYCSGGSCYSGVFDYW	IGHV3-11	IGHD2-15	IGHJ4	11	16	52	56
1	0.004739336492890996	TGTGCACACAGTGAGACTTTGGTTCGGGGACTTATTATAACGCGGGGTTACAACTGGTTCGACCCCTGG	CAHSETLVRGLIITRGYNWFDPW	IGHV2-5	IGHD3-10	IGHJ5	10	15	41	48
1	0.004739336492890996	TGTGCGAGGTCGGGGACAGCAGTGGCTGGTACTGGAGTCTGGCCGTACAACTGGTTCGACCCCTGG	CARSGTAVAGTGVWPYNWFDPW	IGHV3-64	IGHD6-19	IGHJ5	7	10	31	44
1	0.004739336492890996	TGTGCGAGAGATCCTCACACTGACTACAGCAGCGACGCGAGGCGTTCTCTCGGTCTGGACGTCTGG	CARDPHTDYSSDARRSLGLDVW	IGHV3-21	IGHD4-11	IGHJ3	12	20	28	61
1	0.004739336492890996	TGTGCGAGAGACCCCACCTATGACCGTGGTTCGGGCCGAAACTACTACTACGGTATGGACGTCTGG	CARDPTYDRGSGRNYYYGMDVW	IGHV1-18	IGHD3-10	IGHJ6	10	26	34	40
1	0.004739336492890996	TGTGCGAAAGTTTTGGGGTATTACTATGGTTCGGGGAGTTATGTTATGGGCCCCGAAGACTACTGG	CAKVLGYYYGSGSYVMGPEDYW	IGHV3-23	IGHD3-10	IGHJ4	9	17	41	57
1	0.004739336492890996	TGTGCGAAAGATAACTCGAAGTATAGCAGCAGCTGGTACTTCTACTACTACGGTATGGACGTCTGG	CAKDNSKYSSSWYFYYYGMDVW	IGHV3-23	IGHD6-13	IGHJ6	11	20	35	36
1	0.004739336492890996	TGTGCAAGAGCGCTGGACGAGTACCAGCTGCTAAGTTACTACTACTACTACGGTATGGACGTCTGG	CARALDEYQLLSYYYYYGMDVW	IGHV6-1	IGHD2-2	IGHJ6	9	19	32	35
1	0.004739336492890996	TGTGCCGGGTACGATTTAAGGGGGTATAGCAGCAGCTGGTTCTACTACGGTATGGACGTCTGG	CAGYDLRGYSSSWFYYGMDVW	IGHV1-46	IGHD6-13	IGHJ6	4	21	39	41
1	0.004739336492890996	TGTGCGAGACATGTGCACGGGGGGTATTACTATGGTTCACCTCGGGGCGGTATGGACGTCTGG	CARHVHGGYYYGSPRGGMDVW	IGHV4-39	IGHD3-10	IGHJ6	13	23	37	51
1	0.004739336492890996	TGTGCGAGAGATTGGGGATTTCGGGGAGTTACCTCTTACTACTACTACGGTATGGACGTCTGG	CARDWGFRGVTSYYYYGMDVW	IGHV3-21	IGHD3-10	IGHJ6	11	19	30	36
1	0.004739336492890996	TGTGCGAAACGCCCCATTCCCTGGCAGGGCACGGGGACTAATTATTATTACTTTGACTACTGG	CAKRPIPWQGTGTNYYYFDYW	IGHV3-23	IGHD3-10	IGHJ4	8	31	44	48
1	0.004739336492890996	TGTGCAAAAGAATGTTACTATGATAGTAGTGGTTATCTGAGGTACTACGGTATGGACGTCTGG	CAKECYYDSSGYLRYYGMDVW	IGHV3-9	IGHD3-22	IGHJ6	10	14	35	51
1	0.004739336492890996	TGTACGAGACTAGGATTTCACTATGATGTCCAAGGCCGCCGACATGACATCTTTGATATCTGG	CTRLGFHYDVQGRRHDIFDIW	IGHV4-39	IGHD3-22	IGHJ3	9	19	26	51
1	0.004739336492890996	TGTGCGAGGGGGTTATATTGTGCTGGCACCACCTGCGCGGAAGATGGGAGGGGCCACTGG	CARGLYCAGTTCAEDGRGHW	IGHV4-28	IGHD2-21	IGHJ4	7	14	25	55
1	0.004739336492890996	TGTGCGAGACATGAGTCAAGGATCTCCCCCTACTACTACTACTATGGCTTGGACGTCTGG	CARHESRISPYYYYYGLDVW	IGHV4-39	IGHD3-16	IGHJ6	12	23	29	30
1	0.004739336492890996	TGTGCGAGAGGCCTCATGTACAACTGGAGCGACGGATCGGTCGACTGGTTCGACCCCTGG	CARGLMYNWSDGSVDWFDPW	IGHV1-8	IGHD1-1	IGHJ5	14	17	33	43
1	0.004739336492890996	TGTGCGAGAGGCCCGGGTAGCAGCAGCTGGTACTACTACTACTACGGTATGGACGTCTGG	CARGPGSSSWYYYYYGMDVW	IGHV4-34	IGHD6-13	IGHJ6	12	17	29	30
1	0.004739336492890996	TGTGCGAGAGATCTTTCCCTTGGGAGCACCAAACGGGGAGGGGGGTACTTTGACTACTGG	CARDLSLGSTKRGGGYFDYW	IGHV1-46	IGHD1-26	IGHJ4	13	20	26	45
1	0.004739336492890996	TGTGCGAGAGATCCTACTACCGGGCTGAATAACTACTACTACTACGGTATGGACGTCTGG	CARDPTTGLNNYYYYGMDVW	IGHV1-46	IGHD1-26	IGHJ6	12	13	19	31
1	0.004739336492890996	TGTGCGAGAGATGGGGGTTACGATATTTTGACTGGTTCTTACAACTGGTTCGACCCCTGG	CARDGGYDILTGSYNWFDPW	IGHV3-64	IGHD3-9	IGHJ5	11	17	36	39
1	0.004739336492890996	TGTGCGAAAGTGGCGGGGGTGACTGCTACCCCACACTACTACTACGGTATGGACGTCTGG	CAKVAGVTATPHYYYGMDVW	IGHV3-23	IGHD2-21	IGHJ6	9	17	27	34
1	0.004739336492890996	TGTGCGAGGAGCCGCAGCTGGAACATCTACTACTACTACTACGGTATGGACGTCTGG	CARSRSWNIYYYYYGMDVW	IGHV5-10-1	IGHD6-13	IGHJ6	7	9	20	27
1	0.004739336492890996	TGTGCGAGAGCCAAGGTGTATTACTATGATAGTAGTGGTTATTACTACGACTACTGG	CARAKVYYYDSSGYYYDYW	IGHV4-34	IGHD3-22	IGHJ4	9	17	47	48
1	0.004739336492890996	TGTGCGAAAGGGAAGTATTACTATGACAGCAGTGGTTATTGGCACTTTGACTACTGG	CAKGKYYYDSSGYWHFDYW	IGHV3-23	IGHD3-22	IGHJ4	9	14	39	43
1	0.004739336492890996	TGTGCGAAAGGAGGCGCAGATTACTATGGTTCGGGCCACAACTGGTTCGACCCCTGG	CAKGGADYYGSGHNWFDPW	IGHV3-23	IGHD3-10	IGHJ5	9	19	34	37
1	0.004739336492890996	TGTGCAAGACGTGACTATGCTTCGGGGAGGTGGGCGGACTACGGTATGGACGTCTGG	CARRDYASGRWADYGMDVW	IGHV3-9	IGHD3-10	IGHJ3	6	13	28	52
1	0.004739336492890996	TGTGCAAAAGATTTCTCACTATGGTTCGGGAGCGGGGGGTACGGTATGGACGTCTGG	CAKDFSLWFGSGGYGMDVW	IGHV3-9	IGHD3-10	IGHJ6	11	17	29	45
1	0.004739336492890996	TGTGCAAAAGATATTGGGCCCGGCTATAGCAGCAGCTGGGCCCCGGGTAGCGGATGG	CAKDIGPGYSSSWAPGSGW	IGHV3-20	IGHD6-13	IGHJ4	11	18	38	54
1	0.004739336492890996	TGTGGGAAAGGGGGGGTTCTGGCAGTGGCGAGTATCGGCAATTGGTTCGACCCCTGG	CGKGGVLAVASIGNWFDPW	IGHV3-23	IGHD6-19	IGHJ5	9	21	28	38
1	0.004739336492890996	TGTACAAGACGTGCCTATGCTTCGGGGAGGTGGGCGGACTACGGGATGGACGTCTGG	CTRRAYASGRWADYGMDVW	IGHV3-42	IGHD3-10	IGHJ6	8	14	28	45
1	0.004739336492890996	TGTACAAGACGTGCCTATGCTTCGGGGAGGTATGCGGAATACGGTATGGACGTCTGG	CTRRAYASGRYAEYGMDVW	IGHV3-9	IGHD3-10	IGHJ6	6	14	32	45
1	0.004739336492890996	TGTGCCACGATACAATTGGACCCTCACTTCTACTACTACGCTATGGACGTCTGG	CATIQLDPHFYYYAMDVW	IGHV3-15	IGHD5-24	IGHJ6	7	10	16	25
1	0.004739336492890996	TGTGCGGTGGATACAGCTATGGTTCCCTACTACTACTACGGTATGGACGTCTGG	CAVDTAMVPYYYYGMDVW	IGHV1-58	IGHD5-18	IGHJ6	6	7	23	26
1	0.004739336492890996	TGTGCGAGACGGGGCGCGTCGGAACAGCTGGCACGGGGACCTTTTGATATCTGG	CARRGASEQLARGPFDIW	IGHV4-34	IGHD6-13	IGHJ3	8	24	34	40
1	0.004739336492890996	TGTGCGAGAGCTTCTTTTGTAGAATGGCTACACGATGGAGCTTTTGACTACTGG	CARASFVEWLHDGAFDYW	IGHV3-53	IGHD5-24	IGHJ4	9	18	31	42
1	0.004739336492890996	TGTGCGAGAGAGGTAGAGGAGGACGGTGACTTGCCGTACTACTTTGACTACTGG	CAREVEEDGDLPYYFDYW	IGHV1-46	IGHD4-17	IGHJ4	10	22	30	35
1	0.004739336492890996	TGTGCGAAATCCTATGATAGTAGTGGTTATTACTTCGATGCTTTTGATATCTGG	CAKSYDSSGYYFDAFDIW	IGHV3-21	IGHD3-22	IGHJ3	6	11	33	36
1	0.004739336492890996	TGTGCGAAAGAGGGGGGGAAGTATGGGCCAGGAGCGGGTGCTTTTGACTACTGG	CAKEGGKYGPGAGAFDYW	IGHV3-23	IGHD3-16	IGHJ4	10	13	18	42
1	0.004739336492890996	TGTGCAAGAGATAGTGGTTATTGGGGCGGATCTACCCCCCCAGATGACTACTGG	CARDSGYWGGSTPPDDYW	IGHV3-74	IGHD3-22	IGHJ4	11	12	21	44
1	0.004739336492890996	TGTGCAAAAGATATGGATTGGGGGGAATATCACTACTACGGTATGGACGTCTGG	CAKDMDWGEYHYYGMDVW	IGHV3-43	IGHD3-16	IGHJ6	13	17	23	31
1	0.004739336492890996	TGTGCAAAAGATATAGGTGGGACAGTCAAAGTTAACTTTGCTTTTGATAACTGG	CAKDIGGTVKVNFAFDNW	IGHV3-43	IGHD3-9	IGHJ3	14	22	29	38
1	0.004739336492890996	TGTTCAAGAGACTTCATAGGAGCAACTGTGAACTACGGTATGGACGTCTGG	CSRDFIGATVNYGMDVW	IGHV6-1	IGHD1-7	IGHJ6	10	23	36	39
1	0.004739336492890996	TGTGTGAGAGATCAGGGCTACGGTGACAACCAGGTATACTTCCAACTCTGG	CVRDQGYGDNQVYFQLW	IGHV3-52	IGHD4-17	IGHJ1	9	17	26	35
1	0.004739336492890996	TGTGTAAGAGAAAGACACTATACTGGCGCCTCCGACTCTTTTGAGATATGG	CVRERHYTGASDSFEIW	IGHV3-30	IGHD1-26	IGHJ3	10	15	22	37
1	0.004739336492890996	TGTGCGAGTTTATTACTATGGTTCGGGGAGTCCCCCCCCTTTGACTACTGG	CASLLLWFGESPPFDYW	IGHV3-30	IGHD3-10	IGHJ4	7	10	30	38
1	0.004739336492890996	TGTGCGAGAACGTTGGAGGGTAGTGGTTATTACTACTACTTTGACTACTGG	CARTLEGSGYYYYFDYW	IGHV5-10-1	IGHD3-22	IGHJ4	8	19	32	33
1	0.004739336492890996	TGTGCGAAAGATTTCGGGGCGAATGGAGGGGGAGCTACTCTTGACCAGTGG	CAKDFGANGGGATLDQW	IGHV3-23	IGHD3-10	IGHJ4	11	12	18	34
1	0.004739336492890996	TGTGCGAAAGATTCGTATTACTATGATAGTAGTGGTTATCCCGACTACTGG	CAKDSYYYDSSGYPDYW	IGHV3-48	IGHD3-22	IGHJ4	11	13	38	42
1	0.004739336492890996	TGTACAAGAGCGATGGATTTTCACGGGTGGCGACTAACGTATGACTCCTGG	CTRAMDFHGWRLTYDSW	IGHV1-45	IGHD2-21	IGHJ4	8	25	34	41
1	0.004739336492890996	TGTGCGGTCTATTGTGGTGGTGACTGCTATCCAGGTTTTGATCTCTGG	CAVYCGGDCYPGFDLW	IGHV3-21	IGHD2-21	IGHJ3	5	9	29	35
1	0.004739336492890996	TGTGCGAGGACTGGGCCAGGCAATGACAACTTCCTCCTGCAGGACTGG	CARTGPGNDNFLLQDW	IGHV3-21	IGHD1-1	IGHJ1	7	25	30	39
1	0.004739336492890996	TGTGCGAGATCGTTTGCTTCGGGAACTTATTATACTTATGAATACTGG	CARSFASGTYYTYEYW	IGHV4-59	IGHD3-10	IGHJ4	8	17	31	32
1	0.004739336492890996	TGTGCGAGACATCACGACGGTGGTAACTCCGCCCACCTTGACTACTGG	CARHHDGGNSAHLDYW	IGHV4-39	IGHD4-23	IGHJ4	11	16	30	37
1	0.004739336492890996	TGTGCGAGAGTTGGGCAGCAGATGGTACGTTTCCAGTCCGACCCCTGG	CARVGQQMVRFQSDPW	IGHV4-34	IGHD6-13	IGHJ5	9	14	29	38
1	0.004739336492890996	TGTGCGAGAGTTACTGAGTACCAGCTGCCAGATGCTTTTGATATCTGG	CARVTEYQLPDAFDIW	IGHV3-21	IGHD2-2	IGHJ3	9	16	27	30
1	0.004739336492890996	TGTGCGAGAGTAACAGGGGGTTATTTCTACTACGGTATGGACGTATGG	CARVTGGYFYYGMDVW	IGHV1-46	IGHD3-22	IGHJ6	9	18	24	26
1	0.004739336492890996	TGTGCGAGAGGGTGGGGAGAAGGCTACAATGTTGTTTTGGATGTCTGG	CARGWGEGYNVVLDVW	IGHV4-34	IGHD5-24	IGHJ3	10	16	27	28
1	0.004739336492890996	TGTGCGAGAGGGGGACAGGATACAGCTATGACTGACTTTGACTACTGG	CARGGQDTAMTDFDYW	IGHV1-18	IGHD5-18	IGHJ4	9	17	29	34
1	0.004739336492890996	TGTGCGAGAGGACACGTAGGTTTATTACTGCCCTACTTTGACGATTGG	CARGHVGLLLPYFDDW	IGHV1-8	IGHD3-22	IGHJ4	10	21	28	32
1	0.004739336492890996	TGTGCGAGAGATCTTTGGGGGGAACTACCCGGCCCCTTTGACTCCTGG	CARDLWGELPGPFDSW	IGHV4-4	IGHD1-7	IGHJ4	13	20	27	35
1	0.004739336492890996	TGTGCGAGAGAGGCCGGGTACAGTGGCACGTACTACTTTGACTACTGG	CAREAGYSGTYYFDYW	IGHV3-21	IGHD6-13	IGHJ4	10	13	19	29
1	0.004739336492890996	TGTGCGAGAGAGGAGACTATGGTTCGGGGAGGTCCAATTGACTACTGG	CAREETMVRGGPIDYW	IGHV4-31	IGHD3-10	IGHJ4	10	15	30	37
1	0.004739336492890996	TGTGCGAGAATAAGTCGGTTTGATAGGAGCCCGGAAACAGGGAACTGG	CARISRFDRSPETGNW	IGHV3-11	IGHD1-14	IGHJ4	8	30	35	43
1	0.004739336492890996	TGTGCGAAACCCTTCAATTACTACTACTACTACGGTATGGACGTCTGG	CAKPFNYYYYYGMDVW	IGHV3-64	.	IGHJ6	6	-1	-1	16
1	0.004739336492890996	TGTGCGAAAGCCCCTGGAGTGGGAGCTGCCACTTTTTTTGACTACTGG	CAKAPGVGAATFFDYW	IGHV3-23	IGHD1-26	IGHJ4	9	17	26	36
1	0.004739336492890996	TGTGCGAAAGATCTCAGTGGATACAGCTATGGATCCCTCGGCTACTGG	CAKDLSGYSYGSLGYW	IGHV3-23	IGHD5-18	IGHJ4	13	16	31	41
1	0.004739336492890996	TGTGCACGTGTTCCCCCGGGAATTACTCTTGATGCTTTTGATATTTGG	CARVPPGITLDAFDIW	IGHV2-26	IGHD3-10	IGHJ3	7	21	26	29
1	0.004739336492890996	TGTGCAAGAAGCGGCCTCCACTCAGACTCCTACTCTATTGACGTCTGG	CARSGLHSDSYSIDVW	IGHV4-39	IGHD2-15	IGHJ3	8	29	34	43
1	0.004739336492890996	TGTGCAAGAAACTTAGCAGCATTTGGTAACGGATACTTTGACTTCTGG	CARNLAAFGNGYFDFW	IGHV6-1	IGHD6-13	IGHJ4	8	13	27	33
1	0.004739336492890996	TGTGCGAGTCCCCTACGGGGGGGCTCAAACTGGTTCGACCCCTGG	CASPLRGGSNWFDPW	IGHV3-23	IGHD4-17	IGHJ5	6	12	17	27
1	0.004739336492890996	TGTGCGAGAGTCGGCAGCAGCTGGTTCCCCTTCTTTGACTACTGG	CARVGSSWFPFFDYW	IGHV1-18	IGHD6-13	IGHJ4	9	13	24	32
1	0.004739336492890996	TGTGCGAGAGCACTTAGTAACTGGATGTACTACTTTGACTACTGG	CARALSNWMYYFDYW	IGHV3-11	IGHD1-20	IGHJ4	9	17	24	26
1	0.004739336492890996	TGTGCGAGAGATCGAAGTAGTGGCTGGTACGTGTATGACTACTGG	CARDRSSGWYVYDYW	IGHV3-64	IGHD6-19	IGHJ4	12	18	31	35
1	0.004739336492890996	TGTGCGAGAGAGGGGTATGGGGGTAGGGCAGCAGCTTCCGTTTGG	CAREGYGGRAAASVW	IGHV3-53	IGHD6-13	IGHJ4	10	20	35	42
1	0.004739336492890996	TGTGCGAGAGAGGAGCAGTGGCTGCTTCCCGGGTTTGACTCCTGG	CAREEQWLLPGFDSW	IGHV7-4-1	IGHD6-19	IGHJ5	10	13	23	31
1	0.004739336492890996	TGTGCGAAAGGGACGTGGATCCTTAACTCTTTCTTTGACTACTGG	CAKGTWILNSFFDYW	IGHV3-23	IGHD5-12	IGHJ4	9	12	19	32
1	0.004739336492890996	TGTGCGAAAAGAGGTGATATTTTGAGGGACTACTTTGACTACTGG	CAKRGDILRDYFDYW	IGHV3-23	IGHD3-9	IGHJ4	8	15	24	28
1	0.004739336492890996	TGTGCAAAAGACCTTATAGCAGTGGCAACTGCGGTTGACTACTGG	CAKDLIAVATAVDYW	IGHV3-9	IGHD6-19	IGHJ4	10	14	25	34
1	0.004739336492890996	TGCGCGAGAGTTAATACAGAAATTGGTGGCAGCTTTGACGTCTGG	CARVNTEIGGSFDVW	IGHV4-4	IGHD2-15	IGHJ4	9	23	28	32
1	0.004739336492890996	TGTGCCGGGGTAGTGGGAGATGGCTACAATTTTGACTACTGG	CAGVVGDGYNFDYW	IGHV4-31	IGHD5-24	IGHJ4	4	16	29	30
1	0.004739336492890996	TGTGCGAGACATTTGATTGTAGTGGGGAGATTTGACTACTGG	CARHLIVVGRFDYW	IGHV3-33	IGHD2-15	IGHJ4	8	15	24	30
1	0.004739336492890996	TGTGCGAGACATGACAGTCGGGGGGGGGCTCTTGATATCTGG	CARHDSRGGALDIW	IGHV4-31	IGHD4-11	IGHJ3	8	9	14	27
1	0.004739336492890996	TGTGCGAGACAGGTCCCGTTGTGTTACGGTATGGACGTCTGG	CARQVPLCYGMDVW	IGHV4-39	IGHD4-17	IGHJ6	14	24	29	30
1	0.004739336492890996	TGTGCGAGAGCGGGTATAGCAGCAGCTGGTCCTGACTACTGG	CARAGIAAAGPDYW	IGHV1-18	IGHD6-13	IGHJ4	9	10	29	32
1	0.004739336492890996	TGTGCGAGAGGTCCGGTCTTGCCCTACGCTTTTGACGTCTGG	CARGPVLPYAFDVW	IGHV3-20	IGHD1-14	IGHJ3	9	11	16	27
1	0.004739336492890996	TGTGCGAGAGAGGCACATAGTGGCTACAACTTTGACCACTGG	CAREAHSGYNFDHW	IGHV3-30	IGHD5-12	IGHJ4	10	16	23	24
1	0.004739336492890996	TGTGCGAACAGCGGGGGTTTCAGAGATGCTTTTGATATCTGG	CANSGGFRDAFDIW	IGHV1-18	IGHD6-25	IGHJ3	6	8	13	24
1	0.004739336492890996	TGTGCGAAGCATTATAGTGGGACCTACTCTTTTGACTACTGG	CAKHYSGTYSFDYW	IGHV7-34-1	IGHD1-26	IGHJ4	8	12	27	30
1	0.004739336492890996	TGTGTAAGAGACAGTGGTGGGTCCCCGGCAGCCTACTGG	CVRDSGGSPAAYW	IGHV3-21	IGHD2-15	IGHJ4	10	12	19	32
1	0.004739336492890996	TGTGCCCACTTGGGTGGTTCGGGGACCTGGGGCTACTGG	CAHLGGSGTWGYW	IGHV1-18	IGHD3-10	IGHJ4	4	14	24	32
1	0.004739336492890996	TGTGCGACTTTGTACGACTACCCATTGGCGGACTACTGG	CATLYDYPLADYW	IGHV3-48	IGHD2-2	IGHJ4	6	11	20	30
1	0.004739336492890996	TGTGCGACAGTGGGTGGCAACCACTACTCGGACTACTGG	CATVGGNHYSDYW	IGHV3-23	IGHD6-19	IGHJ4	6	7	16	22
1	0.004739336492890996	TGTGCGACAGTGGATGGGAACCACAACTCGAACTACTGG	CATVDGNHNSNYW	IGHV3-23	IGHD1-14	IGHJ4	6	16	23	31
1	0.004739336492890996	TGTGCGAGGGGATCGGGCAGTAGTTGGTTCTACTCCTGG	CARGSGSSWFYSW	IGHV3-21	IGHD2-2	IGHJ5	7	18	23	24
1	0.004739336492890996	TGTGCGAGACACGGACCCAATGGCTGGCCTGACTACTGG	CARHGPNGWPDYW	IGHV4-39	IGHD6-19	IGHJ4	10	20	26	29
1	0.004739336492890996	TGTGCGAGAGTCTCTGACACTCGCCATATTGACTTCTGG	CARVSDTRHIDFW	IGHV3-21	IGHD3-3	IGHJ4	14	17	21	28
1	0.004739336492890996	TGTGCGAGAGTAAGAGGGAGAGATGCTTTTGATATCTGG	CARVRGRDAFDIW	IGHV3-53	IGHD1-26	IGHJ3	9	15	19	21
1	0.004739336492890996	TGTGCGAGAGGCAGCAGCTGGTCCTACTTTGACTACTGG	CARGSSWSYFDYW	IGHV1-8	IGHD2-2	IGHJ4	11	12	21	23
1	0.004739336492890996	TGTGCGAGAGATCCAGGGGTTGGTGGTATGGACGTCTGG	CARDPGVGGMDVW	IGHV1-46	IGHD2-15	IGHJ6	12	20	26	27
1	0.004739336492890996	TGTGCGAGAGATGACGGCTGGGGAAGGCTGCCCTACTGG	CARDDGWGRLPYW	IGHV3-30	IGHD7-27	IGHJ4	11	17	23	32
1	0.004739336492890996	TGTGCGAAAGCCCCCCTTGTGGGAGCAGTGGCTGACTGG	CAKAPLVGAVADW	IGHV3-23	IGHD6-19	IGHJ4	9	23	33	34
1	0.004739336492890996	TGTGCAACTCATTACTATGATGGTAGAATGGACGTCTGG	CATHYYDGRMDVW	IGHV1-24	IGHD3-22	IGHJ6	7	10	25	27
1	0.004739336492890996	TGTGCAAGTATAGTGGGAGCCCCCCGGGTGCTCTACTGG	CASIVGAPRVLYW	IGHV3-13	IGHD1-26	IGHJ4	7	8	19	32
1	0.004739336492890996	TGTGCAAGAGAGAGGGACTACTACGGTATGGACGTCTGG	CARERDYYGMDVW	IGHV3-13	.	IGHJ6	10	-1	-1	16
1	0.004739336492890996	TGTGCAAAGAAAGACCGATTTGATACTTTTGATATTTGG	CAKKDRFDTFDIW	IGHV3-9	IGHD3-3	IGHJ3	7	15	19	20
1	0.004739336492890996	TGCACGAGAAATGGCGACCATGATGGTTTTGATATCTGG	CTRNGDHDGFDIW	IGHV1-3	IGHD2-8	IGHJ3	8	9	13	18
1	0.004739336492890996	TGCACGAGAAATGGCGACCATGATGGTTTTGATATCTGG	CTRNGDHDGFDIW	IGHV3-30	IGHD2-8	IGHJ3	8	9	13	18
1	0.004739336492890996	TGTCCGAGATGGATGAGAGGTGCTTTTGATATCTGG	CPRWMRGAFDIW	IGHV3-48	IGHD5-12	IGHJ3	8	9	13	20
1	0.004739336492890996	TGTGCCAGGAGCAGCGCCCGGTTCCTGGACGTCTGG	CARSSARFLDVW	IGHV6-1	IGHD6-25	IGHJ6	4	9	15	25
1	0.004739336492890996	TGTGCGAGTGGTGGGACTTACTACACTAAGTTCTGG	CASGGTYYTKFW	IGHV3-21	IGHD1-26	IGHJ4	7	10	23	32
1	0.004739336492890996	TGTGCAAGAGCAGACGGGTATAAAATTGACTACTGG	CARADGYKIDYW	IGHV6-1	IGHD6-13	IGHJ4	9	14	21	25
1	0.004739336492890996	TGTGTGGGCTGGGGGCACGAGTCGAACCCCTGG	CVGWGHESNPW	IGHV3-21	IGHD3-16	IGHJ5	3	9	14	25
1	0.004739336492890996	TGTGCGAGAGATACTGGTGCGTTTGATATCTGG	CARDTGAFDIW	IGHV1-69	IGHD1-20	IGHJ3	11	12	16	17
1	0.004739336492890996	TGTGCTATGCGGGCCGCTTTTGATATCTGG	CAMRAAFDIW	IGHV1-46	IGHD2-2	IGHJ3	4	5	13	15
1	0.004739336492890996	TGTGCGACAGATCGGGTCCGCAGGGCTTGG	CATDRVRRAW	IGHV3-53	IGHD6-6	IGHJ3	12	15	19	27
1	0.004739336492890996	TGCTTGGGGTACGGTGGTAACTCCATCTGG	CLGYGGNSIW	IGHV3-53	IGHD4-23	IGHJ4	1	9	23	26
1	0.004739336492890996	TGCACGAGAGGCCACTATGATACTTATTGG	CTRGHYDTYW	IGHV1-8	IGHD3-22	IGHJ4	12	13	21	27
1	0.004739336492890996	TGTGCGAGAGATTACGCGCTCTGG	CARDYALW	IGHV3-21	.	IGHJ4	11	-1	-1	20
1	0.004739336492890996	TGTGCGAGTTTGGGCTACTGG	CASLGYW	IGHV4-34	IGHD3-16	IGHJ4	7	8	13	14
1	0.004739336492890996	TGTGTGAGAGATTGGCTG	CVRDWL	IGHV3-21	IGHD5-12	IGHJ4	11	12	16	17
