# Supplementary material for: Biomarkers and Immune Repertoire Metrics Identified by Peripheral Blood Transcriptomic Sequencing Reveal the Pathogenesis of COVID-19
Source: Front Immunol. 2021 Aug 24;12:677025. doi: 10.3389/fimmu.2021.677025 (PMC8421539; doi:10.3389/fimmu.2021.677025)
Supplement: Supplementary file 1 [file DataSheet_1.zip › TCR_BCR/IGH/convert.20S039644A.clonotypes.IGH.txt]

count	freq	cdr3nt	cdr3aa	v	d	j	VEnd	DStart	DEnd	JStart
6	0.03468208092485549	TGTGCACGGATCGTATCTAGAGAAACTGATGCTTTTGATATCTGG	CARIVSRETDAFDIW	IGHV2-26	IGHD5-24	IGHJ3	16	17	22	26
5	0.028901734104046242	TGTGCGAGACATTACTATAATTCGGGGAGTCCATCCGGGTTCGAAGTTTTTGACTACTGG	CARHYYNSGSPSGFEVFDYW	IGHV5-10-1	IGHD3-10	IGHJ4	11	12	29	48
4	0.023121387283236993	TGTGCGAGACATGGGGCTATAACACTGGGCGAAGATGGTTTTGATATCTGG	CARHGAITLGEDGFDIW	IGHV4-39	IGHD1-7	IGHJ3	12	17	22	33
3	0.017341040462427744	TGTACCACAGATTACAATTACTTTCATGGAAGTGGTTATTACTTTGACTGCTGG	CTTDYNYFHGSGYYFDCW	IGHV3-15	IGHD3-22	IGHJ4	11	16	38	39
3	0.017341040462427744	TGTAGTAGAGGAATAGCAGTGGCTGGAACACCGTCCTGGTTCGACCCCTGG	CSRGIAVAGTPSWFDPW	IGHV3-49	IGHD6-19	IGHJ5	9	12	25	35
3	0.017341040462427744	TGTGCGAAAGCTCGGGGTATAACAGCAGTTGGTTTACATGACTACTGG	CAKARGITAVGLHDYW	IGHV3-21	IGHD6-13	IGHJ4	6	14	32	38
2	0.011560693641618497	TGTGCGAGAGATCCGTATAGTGGGAGCTACGGCAGCTACTACTACTACTACATGGACGTCTGG	CARDPYSGSYGSYYYYYMDVW	IGHV3-21	IGHD1-26	IGHJ6	12	14	29	35
2	0.011560693641618497	TGTGCGAGACGCCCGTACAACTGGCACGACATGCGCAATGATATTTTTGATCTCTGG	CARRPYNWHDMRNDIFDLW	IGHV5-10-1	IGHD1-1	IGHJ3	9	14	29	37
2	0.011560693641618497	TGTGCGAGACTGAGGCGGATAGTACCAGCTGCGATTGATACTTTTGATATCTGG	CARLRRIVPAAIDTFDIW	IGHV4-39	IGHD2-2	IGHJ3	9	19	31	35
2	0.011560693641618497	TGTGCGAGAGAAGAAAAGTTTAACAGTGGCTGGTACGACTGGTTCGACCCCTGG	CAREEKFNSGWYDWFDPW	IGHV3-21	IGHD6-19	IGHJ5	10	23	31	32
2	0.011560693641618497	TGTGTTTACAACAATTATGATTCGAGGTCTTACTATAAGTTTGACTCCTGG	CVYNNYDSRSYYKFDSW	IGHV2-5	IGHD3-16	IGHJ4	3	13	21	39
2	0.011560693641618497	TGTGCGACTCCCGTGGGCTTTGGTTCGGGGAGTCCTTCTGCCTACTGG	CATPVGFGSGSPSAYW	IGHV3-21	IGHD3-10	IGHJ4	6	20	32	41
2	0.011560693641618497	TGTGCGAGATATAGTATGGGGACCTCTTATAAGGGCCTTCAATACTGG	CARYSMGTSYKGLQYW	IGHV3-11	IGHD3-10	IGHJ4	8	26	31	42
2	0.011560693641618497	TGTGCGAGAGAAAACTACGCCCCCAACGACGTCGGTTGGGACGTCTGG	CARENYAPNDVGWDVW	IGHV3-30	IGHD1-1	IGHJ6	10	24	33	38
2	0.011560693641618497	TGTGCGAAAGATCGGGAGAGTGTTTTAATGGGCCGCTTTGACTACTGG	CAKDRESVLMGRFDYW	IGHV3-23	IGHD2-8	IGHJ4	12	25	30	35
2	0.011560693641618497	TGTGCGAGAGCGGCCTCGCGCTACTACTACTACATGGACGTCTGG	CARAASRYYYYMDVW	IGHV1-8	.	IGHJ6	9	-1	-1	20
2	0.011560693641618497	TGTGCACTCCACAAATCAATCTACAATTACGCTTTGGACGTCTGG	CALHKSIYNYALDVW	IGHV2-5	IGHD5-24	IGHJ6	6	20	30	34
2	0.011560693641618497	TGTACGCGAGATCTTTGTGCCGAGATCGGCTGCTATGACCTCTGG	CTRDLCAEIGCYDLW	IGHV3-48	IGHD2-2	IGHJ5	13	28	35	36
2	0.011560693641618497	TGTGCGAAAGTCATGAGCGGCATGTGGTTTTTTGACTACTGG	CAKVMSGMWFFDYW	IGHV3-23	IGHD3-22	IGHJ4	9	23	28	30
2	0.011560693641618497	TGTGCGAGAGGCCAGAAGATTGACTTTTGG	CARGQKIDFW	IGHV3-21	.	IGHJ4	9	-1	-1	19
1	0.005780346820809248	TGTGCGAGACGGGGGCTCGGGGTTACTATGGTTCGGGGAGTTATTATAACGGGACTTTCCAAAAATTACTACTACTACGGTATGGACGTCTGG	CARRGLGVTMVRGVIITGLSKNYYYYGMDVW	IGHV4-39	IGHD3-10	IGHJ6	9	22	50	66
1	0.005780346820809248	TGTGCGAGACAACAAAGGGATTATGATGTTTTGACTGGTTATTATGGACCAGAATATTATTACGATATGGACGTCTGG	CARQQRDYDVLTGYYGPEYYYDMDVW	IGHV4-31	IGHD3-9	IGHJ6	8	19	44	66
1	0.005780346820809248	TGTGCGAGACAAGTCGCTACATGCGGCAGTTTGTGGTATGGAGGGTGCGCATCGTATGACTATTACTTGGACGTCTGG	CARQVATCGSLWYGGCASYDYYLDVW	IGHV4-39	IGHD2-21	IGHJ6	14	30	36	58
1	0.005780346820809248	TGTGCGAGGAACCATATCAAACCTATTGTAGTAGTACCAGCTGCTATGTTAGGTGACTGGTTCGACCCCTGG	CARNHIKPIVVVPAAMLGDWFDPW	IGHV4-31	IGHD2-2	IGHJ5	7	23	47	55
1	0.005780346820809248	TGTGCGAGAGATCAGAATTACTATGGTTCGGGGAGTTCTGACTACTACTACTACTACATGGACGTCTGG	CARDQNYYGSGSSDYYYYYMDVW	IGHV3-30	IGHD3-10	IGHJ6	12	16	36	40
1	0.005780346820809248	TGTGCAAAAGATAGGGGGGGGTATTACTATGGTTCGGGGAGGGGATACCGATACGGTATGGACGTCTGG	CAKDRGGYYYGSGRGYRYGMDVW	IGHV3-9	IGHD3-10	IGHJ6	12	20	40	57
1	0.005780346820809248	TGTGCGAGATTTGGATATTGTAGTAGTACCAGCTGCTATGGAGTGGTAGGTGCTTTTGATATCTGG	CARFGYCSSTSCYGVVGAFDIW	IGHV3-21	IGHD2-2	IGHJ3	8	12	39	50
1	0.005780346820809248	TGTGCGAGAGGGGAATCGGACTTTTTTGTAGAGGTTCAAAGGAAGATGTTTTACATGGACGTCTGG	CARGESDFFVEVQRKMFYMDVW	IGHV5-10-1	IGHD3-3	IGHJ6	8	22	35	51
1	0.005780346820809248	TGTGCGAAATCCGATTACGATATTTTGACTGGTTATCCCTATCCGGCTGGGTACTTCGATCTCTGG	CAKSDYDILTGYPYPAGYFDLW	IGHV3-23	IGHD3-9	IGHJ2	8	13	35	49
1	0.005780346820809248	TGTGCAAAAGCAACAAATTACTATGATAGTAGTGGTTATTACTTTGATGCTTTTGATATCTGG	CAKATNYYDSSGYYFDAFDIW	IGHV3-43	IGHD3-22	IGHJ3	9	16	42	44
1	0.005780346820809248	TGTGCAAAAGATATGACGCAGCTGGTACCTGGAATTACTTACTATTATGGTATGGACGTCTGG	CAKDMTQLVPGITYYYGMDVW	IGHV3-9	IGHD2-2	IGHJ6	13	17	27	51
1	0.005780346820809248	TGTGCGAGACATGGGCCCGAGGTTACTATGATAATAGCCCAAAGTGGGTTCGACCCCTGG	CARHGPEVTMIIAQSGFDPW	IGHV4-39	IGHD3-22	IGHJ5	12	22	36	46
1	0.005780346820809248	TGTGCGAGAGATCTCAGGGCAGCAGCTGGCCCTCCCCTCTATGATGCTTTTGATATCTGG	CARDLRAAAGPPLYDAFDIW	IGHV4-31	IGHD6-13	IGHJ3	14	18	28	40
1	0.005780346820809248	TGTGCGAGAGATATTTCCGGGCAAAGCAACAACTGGTACCTGGGCTGGTTCGACCCCTGG	CARDISGQSNNWYLGWFDPW	IGHV3-21	IGHD6-13	IGHJ5	11	16	38	44
1	0.005780346820809248	TGTGCCACGGAGTGGTACTGTGGAAGTAGTGACTGCTACAGGGTCACTGGCCACTGG	CATEWYCGSSDCYRVTGHW	IGHV3-15	IGHD2-21	IGHJ1	7	28	37	51
1	0.005780346820809248	TGTGCGAGCCGCTCCACCTATGGTTCGGGGAGTTCGCCGGGGAACTTTGACTACTGG	CASRSTYGSGSSPGNFDYW	IGHV4-59	IGHD3-10	IGHJ4	7	17	33	43
1	0.005780346820809248	TGTGCGAGAGTTCGGGGTTCGGGGGGAGTTATGGGGGATGATGCTTTTGATATCTGG	CARVRGSGGVMGDDAFDIW	IGHV3-33	IGHD3-16	IGHJ3	9	21	31	37
1	0.005780346820809248	TGTGCGAGAGCTATTTACGATGCTTTGACTGGTGCCGTCACCCGACTTGACTACTGG	CARAIYDALTGAVTRLDYW	IGHV1-18	IGHD3-9	IGHJ4	9	14	32	46
1	0.005780346820809248	TGTGCGAGAGCGTCGTGTGGTGGTGACTGCTATTCGGGCGTTCTGTTCGACCCTTGG	CARASCGGDCYSGVLFDPW	IGHV4-39	IGHD2-21	IGHJ5	8	15	34	44
1	0.005780346820809248	TGTGCGAAAGATGAGCGGGCAAGGCCTGGTTCATCCCTTAGAGGTTTTGTCTTCTGG	CAKDERARPGSSLRGFVFW	IGHV3-30	IGHD1-14	IGHJ4	11	26	31	45
1	0.005780346820809248	TGTGCGAAAATGCTCTGGGCTCGCGAGGCAGTAAGTGCGATCCCCCTTGACTACTGG	CAKMLWAREAVSAIPLDYW	IGHV3-23	IGHD7-27	IGHJ4	8	38	44	46
1	0.005780346820809248	TGTGCGCGGGGGCATTATTATGGTTCGAGACGCTATGACGCTTTTGAAATCTGG	CARGHYYGSRRYDAFEIW	IGHV3-11	IGHD3-10	IGHJ3	5	13	26	34
1	0.005780346820809248	TGTGCGACACATGGATCCCCGTGGCTGGTGTTTACTTTTTGGTTCGACCCGTGG	CATHGSPWLVFTFWFDPW	IGHV4-39	IGHD6-19	IGHJ5	12	20	28	39
1	0.005780346820809248	TGTGCGAGACGATCGGGTGGTTCGGGGAGTACATACTGGTACTTCGATGTCTGG	CARRSGGSGSTYWYFDVW	IGHV4-39	IGHD3-10	IGHJ2	9	17	29	33
1	0.005780346820809248	TGTGCGAGACAACGGTCGGGGCCCCAGTTCATGCCGTACTTCTTTGACTCTTGG	CARQRSGPQFMPYFFDSW	IGHV4-39	IGHD7-27	IGHJ4	10	21	28	35
1	0.005780346820809248	TGTGCGAGAGATGGATCTGGGTTTAGTAGTCTCCGGGGGGTCTTTGACTACTGG	CARDGSGFSSLRGVFDYW	IGHV3-20	IGHD2-2	IGHJ4	11	23	29	41
1	0.005780346820809248	TGTGCGAGAGACTACAGGATAGTAGTGGCTAACGCCTCTCACTTTGACTACTGG	CARDYRIVVANASHFDYW	IGHV7-4-1	IGHD3-22	IGHJ4	10	17	27	40
1	0.005780346820809248	TGTGCACGCAGAAATGTTCAGGGTGGTGGCTACTACGTCGCCTTTGACTACTGG	CARRNVQGGGYYVAFDYW	IGHV2-26	IGHD1-26	IGHJ4	7	28	37	41
1	0.005780346820809248	TGTGCACGGATGACAGCAGCTGGTATCTTCTACTACTACGGTCTGGACGTCTGG	CARMTAAGIFYYYGLDVW	IGHV2-70	IGHD6-13	IGHJ6	10	13	24	29
1	0.005780346820809248	TGTGCAAAAGGATATTGTAGTGGTGGTAGCTGCTACAAGGCTTTTGATATCTGG	CAKGYCSGGSCYKAFDIW	IGHV3-9	IGHD2-15	IGHJ3	9	10	35	39
1	0.005780346820809248	TGTGTAAGAGGGAAATTTATAGTGGGACCTACCATCTACTTTGACTACTGG	CVRGKFIVGPTIYFDYW	IGHV3-13	IGHD1-26	IGHJ4	9	17	31	35
1	0.005780346820809248	TGTGCGGGGGGGGCTATAGCAGTGGCTGACGCCGAATACTTCCAGCACTGG	CAGGAIAVADAEYFQHW	IGHV4-39	IGHD6-19	IGHJ1	5	14	27	29
1	0.005780346820809248	TGTGCGAGATCGCGTATAGAAGCAGGTGGTACGGGTGCTTTTGATATCTGG	CARSRIEAGGTGAFDIW	IGHV3-23	IGHD6-13	IGHJ3	6	13	32	35
1	0.005780346820809248	TGTGCGAGAGGGAGATGGCTACAATTGGGCTACTACTACATGGACGTCTGG	CARGRWLQLGYYYMDVW	IGHV1-8	IGHD5-24	IGHJ6	10	11	25	29
1	0.005780346820809248	TGTGCGAGAGGACTATGGTTCGGGGACCCGCGAGGAAGGTTCGACCCCTGG	CARGLWFGDPRGRFDPW	IGHV4-31	IGHD3-10	IGHJ5	9	11	25	37
1	0.005780346820809248	TGTGCGAGAGATCCGTTCTACGATGTTCTGACTGGTTTTCTTGACTATTGG	CARDPFYDVLTGFLDYW	IGHV1-18	IGHD3-9	IGHJ4	12	18	36	40
1	0.005780346820809248	TGTGCGAGAGATCCGTTCTACGATGTTCTGACTGGTTTTCTTGACTATTGG	CARDPFYDVLTGFLDYW	IGHV1-46	IGHD3-9	IGHJ4	12	18	36	40
1	0.005780346820809248	TGTGCGAGAGAACTAAGGGGTTCGGGGAGTGCGATCAAGATGGACGTCTGG	CARELRGSGSAIKMDVW	IGHV4-31	IGHD3-10	IGHJ6	10	18	29	39
1	0.005780346820809248	TGTGCGAAAGGGTCCGCCAACTGGAACGAGTACTGGTACTTCGATCTCTGG	CAKGSANWNEYWYFDLW	IGHV3-23	IGHD1-1	IGHJ2	9	17	28	30
1	0.005780346820809248	TGTGCAAAAGATAGGACCTATTACTATGGTTCGGGGCTTATGGACGTGTGG	CAKDRTYYYGSGLMDVW	IGHV3-9	IGHD3-10	IGHJ6	12	18	35	39
1	0.005780346820809248	TGTGCCAGGGACGTGACGGTTTTTTCAGGGGGTGGGTTCGACCCCTGG	CARDVTVFSGGGFDPW	IGHV3-38	IGHD3-3	IGHJ5	7	15	23	34
1	0.005780346820809248	TGTGCGACTCCCGTGGGCTTTGGTTCGGGGAGTCCTTCTGCCTACTGG	CATPVGFGSGSPSAYW	IGHV1-18	IGHD3-10	IGHJ4	6	20	32	41
1	0.005780346820809248	TGTGCGAGCCTATATAACAGTGGCTGGTCTGGGTACGTGTGGAACTGG	CASLYNSGWSGYVWNW	IGHV4-39	IGHD6-19	IGHJ4	7	12	27	43
1	0.005780346820809248	TGTGCGAGGAAGTATTACTATGATAGTAGTGCTGGCTTTGACTACTGG	CARKYYYDSSAGFDYW	IGHV1-46	IGHD3-22	IGHJ4	7	11	30	35
1	0.005780346820809248	TGTGCGAGATCTATGTCCCGATTCCCCCGTGATGCTTTTGATCTCTGG	CARSMSRFPRDAFDLW	IGHV3-21	IGHD3-16	IGHJ3	8	22	27	29
1	0.005780346820809248	TGTGCGAGACAAATCGGAGCTATGATCCAGGGTGCTTTTGATATCTGG	CARQIGAMIQGAFDIW	IGHV4-39	IGHD1-26	IGHJ3	10	15	21	32
1	0.005780346820809248	TGTGCGAGAGCTCGGGGTATATCAGCAGCTGGTTTACTTGACTACTGG	CARARGISAAGLLDYW	IGHV3-21	IGHD6-13	IGHJ4	9	14	32	37
1	0.005780346820809248	TGTGCGAGAGCTCGGGGTATAGCCGCAGTTGGTTTGCATGACTCCTGG	CARARGIAAVGLHDSW	IGHV3-33	IGHD6-13	IGHJ4	9	14	32	38
1	0.005780346820809248	TGTGCGAGAGCTCGGGGTATAGCAGCAGCTGGTTTACTTGACTACTGG	CARARGIAAAGLLDYW	IGHV3-21	IGHD6-13	IGHJ4	9	14	32	37
1	0.005780346820809248	TGTGCGAGAGCGTTCAGCAGTACTTGGTACTTTCGCTTCGACCCCTGG	CARAFSSTWYFRFDPW	IGHV3-30	IGHD2-2	IGHJ5	9	24	30	36
1	0.005780346820809248	TGTGCGAGAGGTTCCGGTGATACTGCCGCCTGGTACTTCGATCTCTGG	CARGSGDTAAWYFDLW	IGHV1-8	IGHD1-14	IGHJ2	10	11	22	29
1	0.005780346820809248	TGTGCGAGAGGCGATTTTAGCAGTGGCTGGTACTTCTTTGACTCCTGG	CARGDFSSGWYFFDSW	IGHV1-18	IGHD6-19	IGHJ4	9	17	28	29
1	0.005780346820809248	TGTGCGAAGCCTTATGGCAGTGGCTCCTCAAACTGGTTCGACCCCTGG	CAKPYGSGSSNWFDPW	IGHV1-3	IGHD6-19	IGHJ5	6	12	24	30
1	0.005780346820809248	TGTGCGAAAGATCGGTATAACAGCAGAGAATTTGGAGTTGACTACTGG	CAKDRYNSREFGVDYW	IGHV3-23	IGHD6-13	IGHJ4	12	13	25	37
1	0.005780346820809248	TGTGCAAGACGTACTATGGTGACTGGGGGCTGGTACTTCGATCTCTGG	CARRTMVTGGWYFDLW	IGHV3-13	IGHD2-21	IGHJ2	8	16	24	29
1	0.005780346820809248	TGTGCAAGAGATAGGTGGGAGTTAGTACTTGGGGTATTTGACTACTGG	CARDRWELVLGVFDYW	IGHV3-9	IGHD3-10	IGHJ4	12	16	23	36
1	0.005780346820809248	TGCGCGAGAGGGGAGTGGCAACTACTCTACTACTACTTTGACTCCTGG	CARGEWQLLYYYFDSW	IGHV3-23	IGHD2-15	IGHJ4	6	11	24	30
1	0.005780346820809248	TGTTCGCGAGCAGTCTACGGTTCGACCTACGCTGACCTGGACTGG	CSRAVYGSTYADLDW	IGHV4-31	IGHD4-17	IGHJ4	9	14	20	40
1	0.005780346820809248	TGTGCGAGGAGCCTGGTTCGGGGAGTTATTAATCCTGACTACTGG	CARSLVRGVINPDYW	IGHV1-46	IGHD3-10	IGHJ4	7	13	30	35
1	0.005780346820809248	TGTGCGAGATCCCCTTTCTATGCTTGGAGCAACATGGACGTCTGG	CARSPFYAWSNMDVW	IGHV4-55	IGHD2-21	IGHJ6	9	18	23	31
1	0.005780346820809248	TGTGCGAGATCGACCTACTCATATAACTGGGTGTTTGACTCCTGG	CARSTYSYNWVFDSW	IGHV4-39	IGHD1-20	IGHJ5	8	21	29	32
1	0.005780346820809248	TGTGCGAGACGCCCGTATGGAGTGGGACTTTCCATTGACTACTGG	CARRPYGVGLSIDYW	IGHV3-21	IGHD3-3	IGHJ4	8	17	24	34
1	0.005780346820809248	TGTGCGAGAGGCCTATACTACTACTACTACGGTATGGACGTCTGG	CARGLYYYYYGMDVW	IGHV3-11	.	IGHJ6	9	-1	-1	15
1	0.005780346820809248	TGTGCGAGAGGATGCAGTGGCTGTACGTGGGGGTTCGACCCCTGG	CARGCSGCTWGFDPW	IGHV1-8	IGHD6-19	IGHJ5	10	13	27	31
1	0.005780346820809248	TGTGCGAGAGATCCCAGCTGGTATAACTGGTACTTCGATCTCTGG	CARDPSWYNWYFDLW	IGHV3-30	IGHD2-2	IGHJ2	12	14	22	25
1	0.005780346820809248	TGTGCGAGAGATGGGTTAGCGCCTGGTATTTACTTTGAGTACTGG	CARDGLAPGIYFEYW	IGHV3-21	IGHD2-2	IGHJ4	11	22	27	30
1	0.005780346820809248	TGTGCGAGAGAATTGAAAAGGGGTGGTGTTGCCGTTGATTTGTGG	CARELKRGGVAVDLW	IGHV3-30	IGHD2-21	IGHJ4	10	21	27	42
1	0.005780346820809248	TGTGCGAATTCGGGGAGTCACCACCACTTCTACTTTGACTACTGG	CANSGSHHHFYFDYW	IGHV3-48	IGHD2-21	IGHJ4	6	15	26	29
1	0.005780346820809248	TGTGCGAAAGACTATAGTGGGAGCTACTCGACCGTTGACTACTGG	CAKDYSGSYSTVDYW	IGHV3-23	IGHD1-26	IGHJ4	10	12	27	34
1	0.005780346820809248	TGTGCAAAAGAGATCGGCGCATATAGCAGTGGGGTTGACTACTGG	CAKEIGAYSSGVDYW	IGHV3-9	IGHD6-19	IGHJ4	10	21	31	34
1	0.005780346820809248	TGTTCGAGAGGTAAAGATGCCTACAAGGGAGGTAGTCACTGG	CSRGKDAYKGGSHW	IGHV4-34	IGHD5-24	IGHJ4	10	14	25	37
1	0.005780346820809248	TGTGTGAGAGACTCACTGGGGATTTCTGTTTTTGATATCTGG	CVRDSLGISVFDIW	IGHV1-46	IGHD7-27	IGHJ3	10	14	22	29
1	0.005780346820809248	TGTGTAAGAGACAACGACGGTGACCTACCTATTGACTACTGG	CVRDNDGDLPIDYW	IGHV3-74	IGHD4-17	IGHJ4	10	16	23	31
1	0.005780346820809248	TGTGCTAGAGCCAGTGGGTACGATTTTATCTTTGACTACTGG	CARASGYDFIFDYW	IGHV3-49	IGHD5-12	IGHJ4	9	12	24	29
1	0.005780346820809248	TGTGCTAGAGATTCACCAAATAACTTCGCCTGGGACTACTGG	CARDSPNNFAWDYW	IGHV3-72	IGHD3-10	IGHJ4	11	18	24	33
1	0.005780346820809248	TGTGCCAGAGGGGGTGACGGGGGGGATGCTTTTGATATCTGG	CARGGDGGDAFDIW	IGHV4-30-2	IGHD2-21	IGHJ3	9	12	17	24
1	0.005780346820809248	TGTGCGGGAGATGACTATAATCGAGGGGTTTTTGACTACTGG	CAGDDYNRGVFDYW	IGHV1-18	IGHD6-6	IGHJ4	11	14	24	30
1	0.005780346820809248	TGTGCGAGCCCTAGCCAGAGGCTATGGCCCTTTGACTACTGG	CASPSQRLWPFDYW	IGHV1-46	IGHD5-18	IGHJ4	7	20	26	29
1	0.005780346820809248	TGTGCGAGGCCATACAATTATAACGACTGTTTGGGGGACTGG	CARPYNYNDCLGDW	IGHV1-3	IGHD3-10	IGHJ4	7	16	24	37
1	0.005780346820809248	TGTGCGAGGATTCAGCAGCTGGCCTTTGTCTTTGACTACTGG	CARIQQLAFVFDYW	IGHV3-11	IGHD6-13	IGHJ4	7	12	21	29
1	0.005780346820809248	TGTGCGAGACCCCACGAGAATGACTTTGCTTTTGATATCTGG	CARPHENDFAFDIW	IGHV4-39	IGHD4-11	IGHJ3	9	19	24	26
1	0.005780346820809248	TGTGCGAGAGTTGGTATAGCAGTAGGTGGTACGGACTATTGG	CARVGIAVGGTDYW	IGHV1-68	IGHD6-13	IGHJ4	8	12	32	33
1	0.005780346820809248	TGTGCGAGAGTTGGTATAGCAGTAGGTGGTACGGACTATTGG	CARVGIAVGGTDYW	IGHV3-30	IGHD6-13	IGHJ4	9	12	32	33
1	0.005780346820809248	TGTGCGAGAGATAATCACTGGTACGCCTTGGGTGACTACTGG	CARDNHWYALGDYW	IGHV1-46	IGHD6-13	IGHJ4	11	17	24	32
1	0.005780346820809248	TGTGCGAGAAGTGCGGTGACTTTGAACTGGTTCGACCCCTGG	CARSAVTLNWFDPW	IGHV1-3	IGHD4-17	IGHJ5	8	13	20	24
1	0.005780346820809248	TGTGCGAAAAATGTCGCGGGTACTACCATCATTGACTCTTGG	CAKNVAGTTIIDSW	IGHV5-10-1	IGHD2-2	IGHJ4	14	18	25	31
1	0.005780346820809248	TGTGCACGGTTTATTTTGGCTGGTTACTTCTTTGACTCCTGG	CARFILAGYFFDSW	IGHV2-5	IGHD3-9	IGHJ4	6	11	23	24
1	0.005780346820809248	TGTGCAAGGGAGGTGGGTGCACCGGGACACTTTGACGACTGG	CAREVGAPGHFDDW	IGHV3-74	IGHD1-7	IGHJ4	7	20	24	28
1	0.005780346820809248	TGTGCAAGAGATCTGCACGGAAATTACTACTTTGACTACTGG	CARDLHGNYYFDYW	IGHV6-1	IGHD1-14	IGHJ4	13	17	21	24
1	0.005780346820809248	TGTGCAAAAGACAAAGACCACTTCTACTTCATGGACGTCTGG	CAKDKDHFYFMDVW	IGHV3-43	.	IGHJ6	10	-1	-1	19
1	0.005780346820809248	TGTGCGAGACATGGGTGGCAGCAACTTTTTGAGCAGTGG	CARHGWQQLFEQW	IGHV4-39	IGHD3-3	IGHJ4	12	25	30	36
1	0.005780346820809248	TGTGCGAGACAGGGTAGTGGGAGCTACCATGACTACTGG	CARQGSGSYHDYW	IGHV4-39	IGHD1-26	IGHJ4	10	14	26	29
1	0.005780346820809248	TGTGCGAGAGGTACAGCTATGGTCCCCTTGGGCTACTGG	CARGTAMVPLGYW	IGHV4-31	IGHD5-18	IGHJ4	9	11	22	32
1	0.005780346820809248	TGTGCGAGAGATAAGGGGCTACGGTACCTTGACTACTGG	CARDKGLRYLDYW	IGHV3-48	IGHD5-12	IGHJ4	11	16	22	24
1	0.005780346820809248	TGTGCGAGAGACGGTTACGGTGGCCTCTTTGACTACTGG	CARDGYGGLFDYW	IGHV1-18	IGHD4-23	IGHJ4	10	15	22	26
1	0.005780346820809248	TGTGCGAGAGAGGTGGGAGCTAGGGAGCTCGACCCCTGG	CAREVGARELDPW	IGHV3-48	IGHD1-26	IGHJ5	10	12	21	28
1	0.005780346820809248	TGTGCGAGAACTTTCCGCGATGGCTACTTTGACTACTGG	CARTFRDGYFDYW	IGHV4-28	IGHD5-24	IGHJ4	14	18	22	23
1	0.005780346820809248	TGTGCGAAGCACAAGTACCAGCTGCTATTAGGGTACTGG	CAKHKYQLLLGYW	IGHV3-23	IGHD2-2	IGHJ4	7	13	27	33
1	0.005780346820809248	TGTGCACACCGTAGCAGCAGCCAGACACTTGACTACTGG	CAHRSSSQTLDYW	IGHV2-5	IGHD6-13	IGHJ4	8	11	20	28
1	0.005780346820809248	TGTGCAAGCAACGTTTTCGGTTCGGGGAGTTATCTCTGG	CASNVFGSGSYLW	IGHV3-74	IGHD3-10	IGHJ4	7	18	32	35
1	0.005780346820809248	TGTGCAAAAGATGCCGTGGCTGGTAACCTCGACTACTGG	CAKDAVAGNLDYW	IGHV3-9	IGHD6-19	IGHJ4	11	15	24	30
1	0.005780346820809248	TGTGTAACAGATAGGGGTTATTTTGATAAGAACTGG	CVTDRGYFDKNW	IGHV3-60	IGHD3-9	IGHJ4	11	18	25	31
1	0.005780346820809248	TGTGCGAGACGAGGCCCCCCGGACTTTGACCACTGG	CARRGPPDFDHW	IGHV4-39	IGHD3-10	IGHJ4	9	16	20	22
1	0.005780346820809248	TGTGCGAGAGTCAGCTATGCTATCATTGACTACTGG	CARVSYAIIDYW	IGHV4-59	IGHD2-8	IGHJ4	9	15	22	25
1	0.005780346820809248	TGTGCGAGAGGGTTCTCGGGCCGGCTCGACCCCTGG	CARGFSGRLDPW	IGHV1-46	IGHD2-2	IGHJ5	9	19	24	25
1	0.005780346820809248	TGTGCGAGAACAACCGCTATGGCCTTTGACTACTGG	CARTTAMAFDYW	IGHV4-4	IGHD5-18	IGHJ4	8	15	21	23
1	0.005780346820809248	TGTATTTGCGATCGAGATCGGACGAAAGGCGTCTGG	CICDRDRTKGVW	IGHV3-21	IGHD6-6	IGHJ6	2	18	24	29
1	0.005780346820809248	TGTGCGCGCGAGATTCGGGCTTTTGACTACTGG	CAREIRAFDYW	IGHV3-30	IGHD3-10	IGHJ4	5	13	18	21
1	0.005780346820809248	TGTGCGAGAGGGGGGGGATATATTGATATCTGG	CARGGGYIDIW	IGHV5-51	IGHD5-12	IGHJ3	8	15	21	22
1	0.005780346820809248	TGTGCGAGAGATGTGGGGTACATGGACGTCTGG	CARDVGYMDVW	IGHV3-30	IGHD1-26	IGHJ6	11	12	16	18
1	0.005780346820809248	TGTGCGAGAGATAGAAATTGGTTCGACCCCTGG	CARDRNWFDPW	IGHV1-18	.	IGHJ5	11	-1	-1	18
1	0.005780346820809248	TGTGCGAGAGAAGGTGATGCTTTTGATATCTGG	CAREGDAFDIW	IGHV3-11	.	IGHJ3	10	-1	-1	14
1	0.005780346820809248	TGTGCGAGAATGATCAACGGATACCACTACTGG	CARMINGYHYW	IGHV4-39	IGHD5-18	IGHJ4	8	18	23	25
1	0.005780346820809248	TGTGCAACTTCAAACGCGGGGTTCACTCCCTGG	CATSNAGFTPW	IGHV1-24	IGHD3-16	IGHJ5	7	10	15	27
1	0.005780346820809248	TGTGCAAAAGATCTAGTGGTTCGGGGAGTCTGG	CAKDLVVRGVW	IGHV3-23	IGHD3-10	IGHJ4	13	16	28	29
1	0.005780346820809248	TGTGCGAGTGGGACCTACCCATACTACTGG	CASGTYPYYW	IGHV3-74	IGHD1-26	IGHJ4	4	6	17	22
1	0.005780346820809248	TGTGCGAGGGGGGACAGGGGGGACTGCTGG	CARGDRGDCW	IGHV3-21	IGHD3-16	IGHJ4	7	8	13	21
1	0.005780346820809248	TGTACGTTGGGTCGCCAACAGGGCCACTGG	CTLGRQQGHW	IGHV3-23	IGHD3-10	IGHJ4	2	3	7	25
1	0.005780346820809248	TGCGCGAGAGATGAGGTAGACTGG	CARDEVDW	IGHV1-18	IGHD2-15	IGHJ4	11	14	18	19
1	0.005780346820809248	TGCGCGAGAGATGAGGTAGACTGG	CARDEVDW	IGHV3-64	IGHD2-15	IGHJ4	11	14	18	19
1	0.005780346820809248	TGTGACGCATCTGATTACTGG	CDASDYW	IGHV3-23	.	IGHJ4	3	-1	-1	11
