# Supplementary material for: Biomarkers and Immune Repertoire Metrics Identified by Peripheral Blood Transcriptomic Sequencing Reveal the Pathogenesis of COVID-19
Source: Front Immunol. 2021 Aug 24;12:677025. doi: 10.3389/fimmu.2021.677025 (PMC8421539; doi:10.3389/fimmu.2021.677025)
Supplement: Supplementary file 1 [file DataSheet_1.zip › TCR_BCR/IGH/convert.20S039645A.clonotypes.IGH.txt]

count	freq	cdr3nt	cdr3aa	v	d	j	VEnd	DStart	DEnd	JStart
4	0.03773584905660377	TGCCTCATTTTATTACAGCCACCAGAAGTAGAGGGACCCGGTCGTGATATCTGG	CLILLQPPEVEGPGRDIW	IGHV3-21	IGHD3-22	IGHJ3	1	9	15	44
3	0.02830188679245283	TGTGCGAGGTCCCCCAGCATAAAACAGCAACTATACCGCTTTGACTACTGG	CARSPSIKQQLYRFDYW	IGHV4-59	IGHD1-26	IGHJ4	7	29	37	38
3	0.02830188679245283	TGCGCGAGAGAGGGCTATAGCAGCAGCAGGAACGGATACTTCCAGCACTGG	CAREGYSSSRNGYFQHW	IGHV4-59	IGHD6-13	IGHJ1	10	15	33	35
2	0.018867924528301886	TGTGCGAGATTAAACAGTCATTATGACATTTTGACTGGTCCCTATCATGATGCTTTTGATTTTTGG	CARLNSHYDILTGPYHDAFDFW	IGHV4-31	IGHD3-9	IGHJ3	8	19	38	43
2	0.018867924528301886	TGTGCGACCTCGCCCTCATTCTTAGTGGGAGCAGGATTTAACTTCTGG	CATSPSFLVGAGFNFW	IGHV4-31	IGHD1-26	IGHJ4	6	22	31	36
2	0.018867924528301886	TGTGCGACCTCGCCCTCATTCTTAGTGGGAGCAGGATTTAAGTACTGG	CATSPSFLVGAGFKYW	IGHV4-39	IGHD1-26	IGHJ4	6	22	31	42
2	0.018867924528301886	TGTACCACATATTGTGCTGATACTAGTTGCTATATTTTCGACCCCTGG	CTTYCADTSCYIFDPW	IGHV3-15	IGHD2-8	IGHJ5	8	27	33	36
2	0.018867924528301886	TGTGCGAGATCAAGGCAACTTCGGGGAGTGACGTTTGACAGCTGG	CARSRQLRGVTFDSW	IGHV3-48	IGHD3-10	IGHJ4	8	19	28	33
2	0.018867924528301886	TGTGCGAGCGCCAGGGAGTACTACTACGGTATGGACGTCTGG	CASAREYYYGMDVW	IGHV4-59	IGHD1-26	IGHJ6	7	13	17	18
2	0.018867924528301886	TGTAGCGCTATGGGGACTTCCAACTGGTTCGACTCCTGG	CSAMGTSNWFDSW	IGHV4-31	IGHD5-18	IGHJ5	2	6	12	20
2	0.018867924528301886	TGTGGGAGAGGAATTCAATCTTTCGACCCCTGG	CGRGIQSFDPW	IGHV1-46	.	IGHJ5	9	-1	-1	21
1	0.009433962264150943	TGTGCGAGAGAATATGACTATTGTAGTAGTACCAACTGCTATGCCTCCTACTACTACTACGGTATGGACGTCTGG	CAREYDYCSSTNCYASYYYYGMDVW	IGHV3-33	IGHD2-2	IGHJ6	10	18	44	47
1	0.009433962264150943	TGTGCGAGACATCCGACCGTGGGTATTACGATTTTTGGAGTGGTTATTATTGATCCCTGGTTCGACCCCTGG	CARHPTVGITIFGVVIIDPWFDPW	IGHV4-39	IGHD3-3	IGHJ5	11	22	49	56
1	0.009433962264150943	TGTGCGAGAACCTGTAGTAGTACCAGCTGCTATCGGGGACCCTACTACTACTACGGTATGGACGTCTGG	CARTCSSTSCYRGPYYYYGMDVW	IGHV4-28	IGHD2-2	IGHJ6	9	12	32	41
1	0.009433962264150943	TGTGCGAGACATGGCGATGGGCGATATTGTGATAATACCTACTGCTATATGGGCTTTGACTACTGG	CARHGDGRYCDNTYCYMGFDYW	IGHV4-39	IGHD2-2	IGHJ4	12	22	47	53
1	0.009433962264150943	TGTGCGAGAGTTCGGGATTACTATGACAACAGTGGTGATAATTTGGGCTGGTACTTCGATCTCTGG	CARVRDYYDNSGDNLGWYFDLW	IGHV4-34	IGHD3-22	IGHJ2	9	16	35	47
1	0.009433962264150943	TGTGCGAAAGATCTTCCAAGACTTTCGGGGAGTTATTCTCCTCACTCCTACGGTATGGACGTCTGG	CAKDLPRLSGSYSPHSYGMDVW	IGHV3-30	IGHD3-10	IGHJ6	13	23	36	54
1	0.009433962264150943	TGTTCCAGAGTTCTTTCCGATTGTACTGAAAAACCATGTTATAAGGGCTACTTTGACTTCTGG	CSRVLSDCTEKPCYKGYFDFW	IGHV3-22	IGHD2-8	IGHJ4	13	19	26	47
1	0.009433962264150943	TGTGCGAGACACCCTCGAAGATATAGTGGCTACGATTTCATCTGGGATGCTTTTGATATCTGG	CARHPRRYSGYDFIWDAFDIW	IGHV4-4	IGHD5-12	IGHJ3	8	19	36	45
1	0.009433962264150943	TGTGCGAGAGATTCTTCTCCTTATTGTAGTGGTGACACCTGCTACGATGCTTTTGACATCTGG	CARDSSPYCSGDTCYDAFDIW	IGHV3-30	IGHD2-15	IGHJ3	11	21	44	45
1	0.009433962264150943	TGTGCATCCGCAGGGTCCCCAGTGGATACAGCTATGGTTAGTGAGTTTTGGTTTGACTACTGG	CASAGSPVDTAMVSEFWFDYW	IGHV3-9	IGHD5-18	IGHJ4	5	21	39	51
1	0.009433962264150943	TGTGCGAGGCTGGATCATTACTATGATAGTAGTGGACCCCTTTACTACTTTGACTACTGG	CARLDHYYDSSGPLYYFDYW	IGHV4-59	IGHD3-22	IGHJ4	7	16	34	42
1	0.009433962264150943	TGTGCGAAAGATCGGGGATACTACGGTGACCCACTCTACGTGGGGGTTTTTGATATCTGG	CAKDRGYYGDPLYVGVFDIW	IGHV3-23	IGHD4-17	IGHJ3	12	19	29	47
1	0.009433962264150943	TGCGCGAGAGGAAAACTCGTTGATTACTATGAGAATAGTGGTTATTATTTTGACTACTGG	CARGKLVDYYENSGYYFDYW	IGHV1-8	IGHD3-22	IGHJ4	10	22	46	48
1	0.009433962264150943	TGTGCGACAGCCCCCGGTAATAGTGGTTATTACGGGCTGTTCGGTATGGACGTCTGG	CATAPGNSGYYGLFGMDVW	IGHV1-18	IGHD3-22	IGHJ6	6	20	32	45
1	0.009433962264150943	TGTGCGAGAGCTGAGTCTTACTATGATAGTAGTGGTTATTACTACCTTGACTACTGG	CARAESYYDSSGYYYLDYW	IGHV1-2	IGHD3-22	IGHJ4	9	17	38	39
1	0.009433962264150943	TGTGCGAAAGAAGGGGGAAGGGAATACATTAATCCCTACTGGTACTTCGATCTCTGG	CAKEGGREYINPYWYFDLW	IGHV1-67	IGHD2-21	IGHJ2	10	20	25	35
1	0.009433962264150943	TGTGCAAAAGATCACTTCTTGGAGTGGTTATCCCCTCGGGACTACTTTGACTACTGG	CAKDHFLEWLSPRDYFDYW	IGHV1-24	IGHD3-3	IGHJ4	12	18	30	40
1	0.009433962264150943	TGTGCGAGAGCAGCTTGGAGCAGTGGCTGGTACGATTACTACTTTGACTACTGG	CARAAWSSGWYDYYFDYW	IGHV4-31	IGHD6-19	IGHJ4	9	18	33	36
1	0.009433962264150943	TGTGCGAAGAAGAGTCCGGGATTCGGACCTCCGACAGACTACTTTGACTACTGG	CAKKSPGFGPPTDYFDYW	IGHV3-23	IGHD6-6	IGHJ4	7	13	18	37
1	0.009433962264150943	TGTGCGAAAGATGGTGTTAGTGCAAATGGCATGTGGGATGCACATGATATATGG	CAKDGVSANGMWDAHDIW	IGHV3-23	IGHD1-26	IGHJ3	11	32	37	44
1	0.009433962264150943	TGTACCACAGATTGGGGATTTTGTGAAAGTGGTGACTGCTTCCTTGACTATTGG	CTTDWGFCESGDCFLDYW	IGHV3-15	IGHD2-21	IGHJ4	11	28	39	43
1	0.009433962264150943	TGTGCGACTAACGCCCATAACATATTTGAGACCTACGCGATGGGCGTCTGG	CATNAHNIFETYAMGVW	IGHV5-10-1	IGHD2-21	IGHJ6	6	20	25	39
1	0.009433962264150943	TGTGCGAGAGATCAATATGGTATAGCGACTCTGACGGGTATGGACGTCTGG	CARDQYGIATLTGMDVW	IGHV3-30	IGHD2-8	IGHJ6	12	18	25	39
1	0.009433962264150943	TGTGCGAGAGACCCCCGTCCCGATTTTTGGAGTGGGTCTTTTGACTACTGG	CARDPRPDFWSGSFDYW	IGHV3-30	IGHD3-3	IGHJ4	10	20	34	39
1	0.009433962264150943	TGTGCGAAATCTCAGTGGTTGGTACAGCAGCTGGGACCGTCTGACTACTGG	CAKSQWLVQQLGPSDYW	IGHV3-23	IGHD6-13	IGHJ4	8	24	33	41
1	0.009433962264150943	TGTGCACGGATACGGTCCATGACTACGTTCCAGGTTGCTTTTGATATCTGG	CARIRSMTTFQVAFDIW	IGHV2-26	IGHD4-17	IGHJ3	13	17	26	35
1	0.009433962264150943	TGTGCAAGAGGGGGTGAAGCCGGTGACCTTATTTACTACTTTGACTACTGG	CARGGEAGDLIYYFDYW	IGHV3-74	IGHD4-17	IGHJ4	9	20	26	33
1	0.009433962264150943	TGCACGAGAGCGATTAGTAACGAAGCAGTACCTGGGGACTTTGACTACTGG	CTRAISNEAVPGDFDYW	IGHV4-39	IGHD2-8	IGHJ4	8	12	18	37
1	0.009433962264150943	TGTTCGACCTCGCCCTCAATGTTAGTGGGCGCAGGATTTAACTTCTGG	CSTSPSMLVGAGFNFW	IGHV3-22	IGHD1-26	IGHJ4	4	22	28	36
1	0.009433962264150943	TGTGTGAGGCACCGTGGATTTAGTGGCCATGATTACTTTGACTCCTGG	CVRHRGFSGHDYFDSW	IGHV4-39	IGHD5-12	IGHJ5	7	12	35	39
1	0.009433962264150943	TGTGCGACCTCGCCCTCATTCTTAGTGGGAGCAGGATTTAAGTACTGG	CATSPSFLVGAGFKYW	IGHV4-31	IGHD1-26	IGHJ4	6	22	31	42
1	0.009433962264150943	TGTGCGAGAGCGAGTTATAGTTCGGGGAGTTATCGGTTTGACTATTGG	CARASYSSGSYRFDYW	IGHV3-11	IGHD3-10	IGHJ4	9	15	32	36
1	0.009433962264150943	TGTGCGAGAGAGGGGGATGGTAGTGGACCTCACGGGATGGACGTCTGG	CAREGDGSGPHGMDVW	IGHV4-31	IGHD3-22	IGHJ6	10	15	25	36
1	0.009433962264150943	TGTGCGAGAGAATACAGCTTAGAGGGCCTATACTACTTTGACTACTGG	CAREYSLEGLYYFDYW	IGHV1-18	IGHD5-18	IGHJ4	10	11	18	30
1	0.009433962264150943	TGTGCGAGAAATCGGGAATATGCTTCGGGGAGGGCCCTCGACTACTGG	CARNREYASGRALDYW	IGHV4-59	IGHD3-10	IGHJ4	12	18	31	39
1	0.009433962264150943	TGTGCGAAAGGCTCTAATAGTGGTTATTACCACCACTTTGACTACTGG	CAKGSNSGYYHHFDYW	IGHV3-30	IGHD3-22	IGHJ4	6	17	29	34
1	0.009433962264150943	TGTGCACGGCTCGATTTTTGGAGTGGTTATTATAGCTTTGACTACTGG	CARLDFWSGYYSFDYW	IGHV2-26	IGHD3-3	IGHJ4	8	11	33	35
1	0.009433962264150943	TGTGCAAAAGATAGGGGTGGCTGGTTATCTGCTCTTTTTGACTACTGG	CAKDRGGWLSALFDYW	IGHV3-43	IGHD6-19	IGHJ4	12	16	24	36
1	0.009433962264150943	TGTACCACACGACGTCCTCCATATGGTGACTTCCCCTTGGACTTCTGG	CTTRRPPYGDFPLDFW	IGHV3-15	IGHD2-21	IGHJ4	8	23	30	35
1	0.009433962264150943	TGTACCACAGATAAGTTTGTTATCTCCACTCTCCAATTCCAGCACTGG	CTTDKFVISTLQFQHW	IGHV3-15	IGHD3-16	IGHJ1	11	18	23	36
1	0.009433962264150943	TGTGCGAGATCAAGGCAACTTCGGGGAGTGACGTTTGACAGCTGG	CARSRQLRGVTFDSW	IGHV3-64	IGHD3-10	IGHJ4	8	19	28	33
1	0.009433962264150943	TGTGCGAGACTAGACCGAAATGGCTACAATTCTCTTGAATACTGG	CARLDRNGYNSLEYW	IGHV5-10-1	IGHD5-24	IGHJ4	9	19	30	34
1	0.009433962264150943	TGTGCGAGACATGAGTGGCAGCAGCTAGTCTACATTGACTACTGG	CARHEWQQLVYIDYW	IGHV4-39	IGHD6-13	IGHJ4	12	17	25	29
1	0.009433962264150943	TGTGCGAGAGCCCGAGAAGGGGCGGCGGGGTGGTTCGGCCCCTGG	CARAREGAAGWFGPW	IGHV3-21	IGHD3-10	IGHJ5	9	10	14	30
1	0.009433962264150943	TGTGCGAGAGCAGGGAGCTATATCAGTGGCTGGCCTGACTACTGG	CARAGSYISGWPDYW	IGHV3-48	IGHD6-19	IGHJ4	9	18	32	35
1	0.009433962264150943	TGTGCGAGAGGAGGGAGTATAGCAGCTCGTCCCTTTGACTACTGG	CARGGSIAARPFDYW	IGHV3-21	IGHD6-6	IGHJ4	9	14	31	32
1	0.009433962264150943	TGTGCGAGAGAACCAGATGCAGGTGGTAAGGGGTTCGACACCTGG	CAREPDAGGKGFDTW	IGHV4-59	IGHD4-23	IGHJ5	10	21	28	31
1	0.009433962264150943	TGTGCGAAACACATGGTTCGGGGAGTTCACCTTTTTGACTACTGG	CAKHMVRGVHLFDYW	IGHV3-23	IGHD3-10	IGHJ4	8	12	26	33
1	0.009433962264150943	TGTGCGAAAAATCTCATGGACGGGGTCCCTGCTTATGAGTACTGG	CAKNLMDGVPAYEYW	IGHV3-23	IGHD2-15	IGHJ4	13	28	32	35
1	0.009433962264150943	TGTGCACACAGTATTTACGGTGACCCGTACTACTTTGACTACTGG	CAHSIYGDPYYFDYW	IGHV2-5	IGHD4-17	IGHJ4	10	15	23	26
1	0.009433962264150943	TGTGCAAGAGAGGCCGCTGGGGATCTTGGTGCTTTTGATATCTGG	CAREAAGDLGAFDIW	IGHV3-13	IGHD6-25	IGHJ3	10	12	18	22
1	0.009433962264150943	TGTACGAGAGATAAGGTGGCTACGACACGAACTTCTGACTACTGG	CTRDKVATTRTSDYW	IGHV3-21	IGHD5-12	IGHJ4	11	15	24	35
1	0.009433962264150943	TGTACAAGAGAGATTAGACACAGCTGGTCCCCCTTTGACCGCTGG	CTREIRHSWSPFDRW	IGHV3-25	IGHD2-2	IGHJ4	10	20	27	32
1	0.009433962264150943	TGTGCGATAGGCCTATATATCACTGGCTGGTTGCCCTACTGG	CAIGLYITGWLPYW	IGHV3-21	IGHD6-19	IGHJ4	6	15	30	35
1	0.009433962264150943	TGTGCGAGTTCATTAAGTCGAGGGGCTGGTCCTAATTACTGG	CASSLSRGAGPNYW	IGHV3-48	IGHD6-19	IGHJ4	7	23	29	36
1	0.009433962264150943	TGTGCGAGGCGGGGACTCAGTGGCTGGACCTTGGACTACTGG	CARRGLSGWTLDYW	IGHV3-48	IGHD6-19	IGHJ4	7	17	26	29
1	0.009433962264150943	TGTGCGAGACATTCAATATTATCGGCTGCTTTTGATATCTGG	CARHSILSAAFDIW	IGHV5-10-1	IGHD2-15	IGHJ3	11	13	18	26
1	0.009433962264150943	TGTGCGAGAGATGCTGGGGATACAGCTTACCTTGACTACTGG	CARDAGDTAYLDYW	IGHV3-33	IGHD5-18	IGHJ4	11	17	26	27
1	0.009433962264150943	TGTGCGAGAGATAGCAGCAGTTCCGATGCTTTTGATATCTGG	CARDSSSSDAFDIW	IGHV3-21	IGHD6-13	IGHJ3	11	12	19	24
1	0.009433962264150943	TGTGCGAAAGATTCGCCCCACTACTACGGTATGGACGTCTGG	CAKDSPHYYGMDVW	IGHV3-30	.	IGHJ6	11	-1	-1	19
1	0.009433962264150943	TGTGCACGGATGTCAGGAGCTACAAAAGGGTTCGACCCCTGG	CARMSGATKGFDPW	IGHV2-26	IGHD1-26	IGHJ5	10	15	22	28
1	0.009433962264150943	TGTGCAAGAGACCCAGTCCGGAGCTACGATTTGGACTACTGG	CARDPVRSYDLDYW	IGHV3-74	IGHD5-12	IGHJ4	10	22	30	33
1	0.009433962264150943	TGTGCCACTTATAGCAGCAGCTGGTACTTGGCCTACTGG	CATYSSSWYLAYW	IGHV3-23	IGHD6-13	IGHJ4	4	9	23	24
1	0.009433962264150943	TGTGCGAGATATTTAGATGACTACCTTTTTGACTACTGG	CARYLDDYLFDYW	IGHV4-59	IGHD4-11	IGHJ4	8	16	23	27
1	0.009433962264150943	TGTGCGAGAGGGTGGGTAATTACGATCCTTGACTACTGG	CARGWVITILDYW	IGHV3-30	IGHD3-3	IGHJ4	9	18	25	28
1	0.009433962264150943	TGTGCAAAAGATATGGGGGAGAGCTACTTTGACTACTGG	CAKDMGESYFDYW	IGHV3-9	IGHD3-16	IGHJ4	13	14	20	23
1	0.009433962264150943	TGTGTAAGATCGGACGATGGTAACCTTGACTACTGG	CVRSDDGNLDYW	IGHV3-35	IGHD4-23	IGHJ4	8	13	23	25
1	0.009433962264150943	TGTGCGAGAAGGGGTCTGGCAGCAGCCTCTTACTGG	CARRGLAAASYW	IGHV4-34	IGHD6-13	IGHJ4	8	11	25	30
1	0.009433962264150943	TGTGCGAAAGGTCACTGGAACAAGTTTGAATATTGG	CAKGHWNKFEYW	IGHV5-10-1	IGHD1-1	IGHJ4	6	13	20	24
1	0.009433962264150943	TGTACAAGAGACGACAGCTACAGTATGGACGTCTGG	CTRDDSYSMDVW	IGHV3-74	IGHD2-15	IGHJ6	10	14	20	24
1	0.009433962264150943	TGTGTATCCGGAATCGGGGAGTTATATCCCTGG	CVSGIGELYPW	IGHV1-58	IGHD3-10	IGHJ5	3	13	24	27
1	0.009433962264150943	TGTGCGAGTAAAAACTGGGGGATTCTCAACTGG	CASKNWGILNW	IGHV3-23	IGHD7-27	IGHJ4	6	12	19	28
1	0.009433962264150943	TGTGCAAGAGATCTCCGCGAATTTGCCTGCTGG	CARDLREFACW	IGHV1-2	.	IGHJ4	14	-1	-1	21
1	0.009433962264150943	TGTGGGAGAGGTAACCGGAGTTTCGACCCCTGG	CGRGNRSFDPW	IGHV1-18	IGHD1-14	IGHJ5	9	11	18	21
1	0.009433962264150943	TGTGCGAGAGGGGGGGCTTCGGGGAGCTGG	CARGGASGSW	IGHV1-8	IGHD3-10	IGHJ4	10	17	25	26
1	0.009433962264150943	TGTGCGAGAACAGGTACGGCTGACTTCTGG	CARTGTADFW	IGHV1-18	IGHD6-13	IGHJ4	8	12	17	20
1	0.009433962264150943	TGTGCAAAAAGTGACTGGTTCGACCCCTGG	CAKSDWFDPW	IGHV3-23	.	IGHJ5	8	-1	-1	13
1	0.009433962264150943	TGTGTGAGAGGATCCGTTCCATTCTGG	CVRGSVPFW	IGHV3-21	IGHD1-1	IGHJ4	9	14	20	23
1	0.009433962264150943	TGTGCGAAAGGTGCTTTTGATATCTGG	CAKGAFDIW	IGHV4-34	.	IGHJ3	10	-1	-1	11
1	0.009433962264150943	TGTGTCGCCCGCCCCGACTGG	CVARPDW	IGHV3-15	IGHD3-10	IGHJ4	2	11	15	16
