# Supplementary material for: Biomarkers and Immune Repertoire Metrics Identified by Peripheral Blood Transcriptomic Sequencing Reveal the Pathogenesis of COVID-19
Source: Front Immunol. 2021 Aug 24;12:677025. doi: 10.3389/fimmu.2021.677025 (PMC8421539; doi:10.3389/fimmu.2021.677025)
Supplement: Supplementary file 1 [file DataSheet_1.zip › TCR_BCR/IGH/convert.20S039646A.clonotypes.IGH.txt]

count	freq	cdr3nt	cdr3aa	v	d	j	VEnd	DStart	DEnd	JStart
4	0.01951219512195122	TGCGCCCTGGGGGATGATAGTAGAGGTTATGGGCGGTACGACCCCTGG	CALGDDSRGYGRYDPW	IGHV4-31	IGHD3-22	IGHJ5	1	13	29	34
3	0.014634146341463415	TGTGCGAGGTCGACCTTTGCCGCCAACTTAGTCATGATCATTTTTGACTACTGG	CARSTFAANLVMIIFDYW	IGHV4-4	IGHD4-11	IGHJ4	7	28	36	42
3	0.014634146341463415	TGTGGGAGAGACGAAGCTTATGGTGCGAGCAGTCTCGATGTGGATATCTGG	CGRDEAYGASSLDVDIW	IGHV1-18	IGHD2-21	IGHJ3	10	27	33	42
3	0.014634146341463415	TGTGCGAGAGATTCCAGTTCTACCATCAACTGGTTCGACTCCTGG	CARDSSSTINWFDSW	IGHV3-21	IGHD1-1	IGHJ5	11	12	23	26
3	0.014634146341463415	TGTATTAAAGAGACGAATCCTGGGGGCCTTGACTACTGG	CIKETNPGGLDYW	IGHV3-9	IGHD3-16	IGHJ4	2	20	25	28
3	0.014634146341463415	TGTGCGGGATCTCGTGGGACTTACCTTGATTACTGG	CAGSRGTYLDYW	IGHV3-33	IGHD1-26	IGHJ4	5	13	18	21
2	0.00975609756097561	TGTGCGAGAGAGGGTCCTTATCGTGTGGTGGTGGCAAGTTCTACAAACCGGGCGTGGTTCGCCCCCTGG	CAREGPYRVVVASSTNRAWFAPW	IGHV4-4	IGHD2-21	IGHJ5	10	23	32	54
2	0.00975609756097561	TGTGCGAAAGACCTCCGGGGTAGGAGCAGCTGGATGGGCCGGAAGTACGGGATGGACGTCTGG	CAKDLRGRSSWMGRKYGMDVW	IGHV3-23	IGHD6-13	IGHJ6	10	20	32	51
2	0.00975609756097561	TGTGCGAAGGACGGTATTTACGTTTGGGGGGATTATCGTTTGGGTCACTTCGACTCCTGG	CAKDGIYVWGDYRLGHFDSW	IGHV3-23	IGHD3-16	IGHJ5	7	17	39	48
2	0.00975609756097561	TGTGCGAGAGTCTATGCACCTATGGTTATGTTGGGCTGGTTCGGCCCCTGG	CARVYAPMVMLGWFGPW	IGHV3-11	IGHD5-18	IGHJ5	9	19	27	35
2	0.00975609756097561	TGTGCGAGAGAAGGCGATGGCTACGGTGTCGACGATGCTATTGATCTTTGG	CAREGDGYGVDDAIDLW	IGHV3-21	IGHD5-24	IGHJ3	10	15	23	33
2	0.00975609756097561	TGTGCGAGGGTTTTGAATCGGTCAGCCAGCACCCGTCTTGACTACTGG	CARVLNRSASTRLDYW	IGHV4-31	IGHD3-9	IGHJ4	7	10	15	37
2	0.00975609756097561	TGTGCGAGAGTCCTTCCCGAATATTTCTCCGATAGCAGTTCCTACTGG	CARVLPEYFSDSSSYW	IGHV3-48	IGHD2-21	IGHJ4	9	31	38	41
2	0.00975609756097561	TGTGTAAGAGGTTGGGGCCCCACCCTGGACTTCTTTGACTACTGG	CVRGWGPTLDFFDYW	IGHV3-13	IGHD3-16	IGHJ4	9	11	16	28
2	0.00975609756097561	TGTGCGAGACAGATCCTACAACAACAGGCAGCAGCTGACCTCTGG	CARQILQQQAAADLW	IGHV1-46	IGHD6-13	IGHJ5	8	27	35	36
2	0.00975609756097561	TGTGCGAAGGAAAGTACTTCTTATTCATACTATTTTGAATGGTGG	CAKESTSYSYYFEWW	IGHV3-53	IGHD2-8	IGHJ4	6	12	16	27
2	0.00975609756097561	TGTGCGCGAGATCTTCAACGCGGGCGCTACTTTGACTACTGG	CARDLQRGRYFDYW	IGHV3-33	.	IGHJ4	13	-1	-1	26
2	0.00975609756097561	TGTGCGAGCCCTCGTTATCAGACGGACGCTTTCGATTTTTGG	CASPRYQTDAFDFW	IGHV1-46	IGHD3-16	IGHJ3	7	11	17	27
2	0.00975609756097561	TGTGCGCGGCTATTGGGATCTACACAAATTGACCACTGG	CARLLGSTQIDHW	IGHV3-21	IGHD1-26	IGHJ4	5	13	22	28
2	0.00975609756097561	TGTGCGAAAACGGGCCAGCTTGACTCCTGG	CAKTGQLDSW	IGHV3-23	IGHD2-2	IGHJ4	8	14	18	19
1	0.004878048780487805	TGTACCACAGAGGCCCCGTATGGTTCGGGGAGTTATTATTTTGCAGATAAGGGAAGATACTACTACTACGGTATGGACGTCTGG	CTTEAPYGSGSYYFADKGRYYYYGMDVW	IGHV3-15	IGHD3-10	IGHJ6	10	18	38	57
1	0.004878048780487805	TGTGCGAGAGATTCCCTTACAGTTGCTTCGGGGGATATCTCCCGGGTAGGTGGTTGGATTCCCTTTGACTACTGG	CARDSLTVASGDISRVGGWIPFDYW	IGHV3-21	IGHD6-13	IGHJ4	11	40	47	62
1	0.004878048780487805	TGTGCGAGAGATGGCGTGGATACACCTATGAGTATTTCAGAGAGATACAACTCCTACTCCGGCATGGACGTCTGG	CARDGVDTPMSISERYNSYSGMDVW	IGHV3-11	IGHD5-18	IGHJ6	11	14	29	45
1	0.004878048780487805	TGTGCGAGAGGGTTAAGAGGTTCGGGGAGTTATTATAACTCGAACTACTACTACTACGGTATGGACGTCTGG	CARGLRGSGSYYNSNYYYYGMDVW	IGHV4-31	IGHD3-10	IGHJ6	9	18	38	43
1	0.004878048780487805	TGTGCGAGAGACCGACGGAACTATTACGATATTTTGACTGGTTACCAAAGGTACAACTGGTTCGACCCCTGG	CARDRRNYYDILTGYQRYNWFDPW	IGHV4-31	IGHD3-9	IGHJ5	10	21	43	50
1	0.004878048780487805	TGTGCGAGAGACAGAGTTACTATGGTTCGGGGAGCTCCGACGCGAAGAGGAGACTACTACTTTGACTACTGG	CARDRVTMVRGAPTRRGDYYFDYW	IGHV3-33	IGHD3-10	IGHJ4	10	16	33	54
1	0.004878048780487805	TGTGCAAGAGATCGGTATTACTATGATAGAAGAACAGTCCCAAATCCCATAACAAGATACTTTGACTACTGG	CARDRYYYDRRTVPNPITRYFDYW	IGHV3-13	IGHD3-22	IGHJ4	12	14	28	57
1	0.004878048780487805	TGTGCGAGATGGGGTTCGGGCGGAGTCTGTGATATTGACAATTGTTACGGGGTCCGGTTCGGCGCCTGG	CARWGSGGVCDIDNCYGVRFGAW	IGHV7-81	IGHD3-10	IGHJ5	9	12	19	55
1	0.004878048780487805	TGTGCGAGACTAAGAGCGCTAGGGTATCTTCCGGCTATGGTTCGGGGAGGACAATTTGACTACTGG	CARLRALGYLPAMVRGGQFDYW	IGHV4-34	IGHD3-10	IGHJ4	8	34	48	54
1	0.004878048780487805	TGTGCGAAAGGACCCGATTTCTATGCCTCGGGAAGGTATTTCATCCACTACTACTTTGACTCCTGG	CAKGPDFYASGRYFIHYYFDSW	IGHV3-23	IGHD3-10	IGHJ4	9	16	39	48
1	0.004878048780487805	TGTGCCAGAGGCGTAACACATTGTGATACTACGACTTGCAGGCATGATGCTTTTGATGTCTGG	CARGVTHCDTTTCRHDAFDVW	IGHV3-25	IGHD1-26	IGHJ3	9	26	32	42
1	0.004878048780487805	TGTGCCAGAGATCCATCCGACTGGGAAGTACTAAGTCCCGGTGATGGGGGCATGGACGTCTGG	CARDPSDWEVLSPGDGGMDVW	IGHV4-30-2	IGHD2-8	IGHJ6	12	27	33	50
1	0.004878048780487805	TGTGCGGGACTTCAATTTTGTGGTAGAGAGGACTGCGACGGCGACAACTGGCTCGACCCCTGG	CAGLQFCGREDCDGDNWLDPW	IGHV3-23	IGHD2-15	IGHJ5	5	19	25	43
1	0.004878048780487805	TGTGCGAGACATATCACAGCAGTGTCTGGGACCCGCCAGCAAAACTACGGTCTGGACGTCTGG	CARHITAVSGTRQQNYGLDVW	IGHV4-39	IGHD6-19	IGHJ6	11	17	28	52
1	0.004878048780487805	TGTGCGAGAGCCGTAACAGATTGCAGTGATCCCAATTGTCATAAGGGGTGGTTCGACCCCTGG	CARAVTDCSDPNCHKGWFDPW	IGHV4-4	IGHD5-18	IGHJ5	9	11	16	48
1	0.004878048780487805	TGTGCGAGAGATTCCTACTATGATAGTAGTGGTTATTACTACCGGTACTACTTTGACTACTGG	CARDSYYDSSGYYYRYYFDYW	IGHV3-21	IGHD3-22	IGHJ4	11	15	41	44
1	0.004878048780487805	TGTGCGAGAGAGTCGTTTCGGGTAGCTGCAACCGGCTTTTACTACTACGGTATGGACGTCTGG	CARESFRVAATGFYYYGMDVW	IGHV4-31	IGHD2-15	IGHJ6	10	20	28	39
1	0.004878048780487805	TGTGCGAAAGGATCCCGATTACTATGGTTCGGGGAGTTACCTATCGGGTGGTTCGACCCCTGG	CAKGSRLLWFGELPIGWFDPW	IGHV3-23	IGHD3-10	IGHJ5	9	17	38	48
1	0.004878048780487805	TGTGCGAAAGATAAGGGAAGGGTGGGACCCCGCGGGTACTACTACTACGGTATGGACGTCTGG	CAKDKGRVGPRGYYYYGMDVW	IGHV3-21	IGHD1-26	IGHJ6	11	21	26	36
1	0.004878048780487805	TGTGCAAAAGATATATCGTACAGGATGGGACCTTACTACTACTACTACGGTATGGACGTCTGG	CAKDISYRMGPYYYYYGMDVW	IGHV3-43	IGHD2-15	IGHJ6	16	21	25	32
1	0.004878048780487805	TGTGTGAAAGATCGTAGTGGCTGGGAAGTTGATCTCTATTATTATGCCATGGACGCCTGG	CVKDRSGWEVDLYYYAMDAW	IGHV3-35	IGHD6-19	IGHJ6	6	15	23	47
1	0.004878048780487805	TGTGCCAGAGCAGCTGGATTTTGTAGTAGTACCATCTGCTCGTACTACTTTGCCCACTGG	CARAAGFCSSTICSYYFAHW	IGHV4-30-2	IGHD2-2	IGHJ4	9	15	39	41
1	0.004878048780487805	TGTGCGAGACAGAGCACGGAGTATGATACTGATGGTTATCAAGCCTACTTTGACTCCTGG	CARQSTEYDTDGYQAYFDSW	IGHV4-39	IGHD3-22	IGHJ4	10	21	38	44
1	0.004878048780487805	TGTGCGAGAGGGGGTTACTATGGTTCGGGGAGCCAAGCCGAGTACTACTTTGACTACTGG	CARGGYYGSGSQAEYYFDYW	IGHV1-8	IGHD3-10	IGHJ4	10	14	31	40
1	0.004878048780487805	TGTGCGAGAGATAGCCCCTATGATTACGTTTGGGGGAGGAATCGTCCCCTTGACTTCTGG	CARDSPYDYVWGRNRPLDFW	IGHV3-53	IGHD3-16	IGHJ4	11	18	44	49
1	0.004878048780487805	TGTGCGAGAGACTCGGTTAGCGACGGCTACGGTGACTACGAGTACTACTTTGACTACTGG	CARDSVSDGYGDYEYYFDYW	IGHV3-30	IGHD4-17	IGHJ4	10	26	39	40
1	0.004878048780487805	TGTGCGAGAGAAATTACCCCTACCTGGGATGTGGTGGTGACTGCTAATTTGGACTACTGG	CAREITPTWDVVVTANLDYW	IGHV3-53	IGHD2-21	IGHJ4	10	29	45	51
1	0.004878048780487805	TGTGCGAAGGACGGTATTTACGTTTGGGGGGATTATCGTTTGGGTCACTTCGACTCCTGG	CAKDGIYVWGDYRLGHFDSW	IGHV1-18	IGHD3-16	IGHJ5	6	17	39	48
1	0.004878048780487805	TGTGCGAAACACATGTATCCCGACATTTTGAGTGGATACTATGGGGCCATGGACGTCTGG	CAKHMYPDILSGYYGAMDVW	IGHV1-67	IGHD3-9	IGHJ6	3	20	41	47
1	0.004878048780487805	TGTGTGAAGGGAGCAGCACCTGGTTCTTACTACTACTACTACAGTATGGACGTCTGG	CVKGAAPGSYYYYYSMDVW	IGHV3-23	IGHD6-13	IGHJ6	7	11	23	26
1	0.004878048780487805	TGTGTGAAGGGAGCAGCACCTGGTTCTTACTACTACTACTACAGTATGGACGTCTGG	CVKGAAPGSYYYYYSMDVW	IGHV3-75	IGHD6-13	IGHJ6	3	11	23	26
1	0.004878048780487805	TGTGCGAGGCCGTATAGCAGCAGCTGGTACGACTACTACTACGGTATGGACGTCTGG	CARPYSSSWYDYYYGMDVW	IGHV3-33	IGHD6-13	IGHJ6	7	11	26	27
1	0.004878048780487805	TGTGCGAGACGAATGGTTTGTCCTTCTACCAGGTGTGACGGGGAGATTGACTACTGG	CARRMVCPSTRCDGEIDYW	IGHV3-30	IGHD3-10	IGHJ4	8	38	44	46
1	0.004878048780487805	TGTGCGAGACATCTTTTCGCTTCGGATACTTATTACCTTAATTGGTTCGACCCCTGG	CARHLFASDTYYLNWFDPW	IGHV4-39	IGHD3-10	IGHJ5	11	25	35	42
1	0.004878048780487805	TGTGCGAGACACGATTACGATATTTTGACTGGCCATAACTGGTACTTCGATCTCTGG	CARHDYDILTGHNWYFDLW	IGHV5-10-1	IGHD3-9	IGHJ2	10	13	31	37
1	0.004878048780487805	TGTGCGAGAGATCCTGTCGTTCGCAGTACCTCGTACCCGAAGTCATTCGACCCCTGG	CARDPVVRSTSYPKSFDPW	IGHV3-30	IGHD1-1	IGHJ5	12	15	21	45
1	0.004878048780487805	TGTGCGAGAGATCCCTCCGCAATCTTGGATACTAGAGCCGATTCTCTTCATTTCGGG	CARDPSAILDTRADSLHFG	IGHV4-31	IGHD5-18	IGHJ1	16	25	31	55
1	0.004878048780487805	TGTGCGAGAGATGTTGATAGTGGCTATGGTTCGGGGAGTAGCTGTTTTGACTACTGG	CARDVDSGYGSGSSCFDYW	IGHV3-53	IGHD3-10	IGHJ4	11	23	38	45
1	0.004878048780487805	TGTGCGAGAATTTGGGCTCAAGAGCGAGGAGTCCCCCCCTACTACTTTGACTCCTGG	CARIWAQERGVPPYYFDSW	IGHV4-4	IGHD3-16	IGHJ4	8	31	36	39
1	0.004878048780487805	TGTGCGAGAAGATATAAACCCCACCGTAGTACCAGCTGCTATATGTTTGACTACTGG	CARRYKPHRSTSCYMFDYW	IGHV4-31	IGHD2-2	IGHJ4	8	25	41	45
1	0.004878048780487805	TGTGCGAAAGATAAGCCCGGATATTGTAGTGGTGGTAGCTGCTACTTTGACTACTGG	CAKDKPGYCSGGSCYFDYW	IGHV3-23	IGHD2-15	IGHJ4	11	18	40	41
1	0.004878048780487805	TGTGCAAGCCCCGTCACTTATAGCAGTGGCTACTACTTCTACGGTCTAGACGTCTGG	CASPVTYSSGYYFYGLDVW	IGHV3-74	IGHD6-19	IGHJ6	7	18	30	48
1	0.004878048780487805	TGTGCAAGGGAATGGGGGAGTAGCAGCAGCCCCGGATTCTGGTTCTTCGATCTCTGG	CAREWGSSSSPGFWFFDLW	IGHV3-13	IGHD2-15	IGHJ2	7	16	26	38
1	0.004878048780487805	TGTGCAAAAGGCTCATCCAGGAGCAGCAGCTGGTACTTGGCTGCTTTTGATATCTGG	CAKGSSRSSSWYLAAFDIW	IGHV3-9	IGHD6-13	IGHJ3	9	21	35	41
1	0.004878048780487805	TGTGCAAAAGATAAATATGATAGTAGTGGTTATTGGTTTGAGGCTTTTGATATCTGG	CAKDKYDSSGYWFEAFDIW	IGHV3-9	IGHD3-22	IGHJ3	12	15	33	38
1	0.004878048780487805	TGCGCGAGAGCGATAGACACTATGACAATAGAGGTCACTACCACATTCGATATCTGG	CARAIDTMTIEVTTTFDIW	IGHV4-34	IGHD2-21	IGHJ3	9	26	44	48
1	0.004878048780487805	TGTGTGAGACGGTCTTGGGATGTTTTGATTAATTACAGGGACTTTGATAACTGG	CVRRSWDVLINYRDFDNW	IGHV5-78	IGHD3-9	IGHJ4	8	18	27	40
1	0.004878048780487805	TGTGCGAGGGGTCTTACCAGCAACGCCTGGCGTGGTAATTTCTTTGACCTCTGG	CARGLTSNAWRGNFFDLW	IGHV5-10-1	IGHD2-2	IGHJ4	7	14	20	41
1	0.004878048780487805	TGTGCGAGGAACTATGGTTCGGGGGGCCAACCTTTGGACTGGTTCGACTCCTGG	CARNYGSGGQPLDWFDSW	IGHV4-31	IGHD3-10	IGHJ5	7	10	23	37
1	0.004878048780487805	TGTGCGAGACGGTCGGTGGATCTTGGTGCGGAGAGACACCCTTATGACTACTGG	CARRSVDLGAERHPYDYW	IGHV5-51	IGHD4-23	IGHJ4	9	13	18	44
1	0.004878048780487805	TGTGCGAGAGTAGGAATTGGTGGTGGCTGGTACCCTACCCACTTTGACAACTGG	CARVGIGGGWYPTHFDNW	IGHV4-31	IGHD6-19	IGHJ4	9	22	32	40
1	0.004878048780487805	TGTGCGAGAGGAAATTACTATGGCAACGATGTTTATGATGCTTTAGATCTCTGG	CARGNYYGNDVYDALDLW	IGHV1-8	IGHD3-10	IGHJ3	10	13	22	34
1	0.004878048780487805	TGTGCGAGAGATCTGGGTTGTAGTGGTGGTAACTGCTACGACTTGGGCTACTGG	CARDLGCSGGNCYDLGYW	IGHV4-31	IGHD2-15	IGHJ4	13	17	35	36
1	0.004878048780487805	TGCGCGAGAACTGGTTCGGGGAGTTATTACGATTCGAACTACTTTCACTACTGG	CARTGSGSYYDSNYFHYW	IGHV4-31	IGHD3-10	IGHJ4	8	11	28	37
1	0.004878048780487805	TGTGTACGAGGGAATCGGAGTTTTTGGAACAATCCCCTCTTTGACGTCTGG	CVRGNRSFWNNPLFDVW	IGHV1-67	IGHD3-3	IGHJ4	3	20	27	38
1	0.004878048780487805	TGTGTAAGAGATCGAGGCATGGCCACTATCAACTTCGGTATGGACGTCTGG	CVRDRGMATINFGMDVW	IGHV3-47	IGHD5-12	IGHJ6	12	21	28	39
1	0.004878048780487805	TGTGCCAGAGATGCTTTCTATGGTTCGGGGACTTATGCTTTTGATATCTGG	CARDAFYGSGTYAFDIW	IGHV4-30-2	IGHD3-10	IGHJ3	11	17	30	34
1	0.004878048780487805	TGTGCGAGATGTGTTGTTAGGGGTAGGGGATGTATGAGGTTCGACCCCTGG	CARCVVRGRGCMRFDPW	IGHV4-55	IGHD2-8	IGHJ5	9	30	35	37
1	0.004878048780487805	TGTGCGAGAGGCTTGATAAGGGGCACTACACGGAGGAAATTCGACCCCTGG	CARGLIRGTTRRKFDPW	IGHV4-34	IGHD2-15	IGHJ5	11	23	29	39
1	0.004878048780487805	TGTGCGAGAGGCCTTTCGTCTATAGCAGCAGCTGGCCCAGGTGACTATTGG	CARGLSSIAAAGPGDYW	IGHV3-21	IGHD6-13	IGHJ4	9	20	34	41
1	0.004878048780487805	TGTGCGAGAGACGGGCGGCCGGGAATAGGGGTTACGAACTATGACTACTGG	CARDGRPGIGVTNYDYW	IGHV3-7	IGHD2-21	IGHJ4	10	21	27	37
1	0.004878048780487805	TGTGCGAAACACTTGGGGATTGCATATAGTGGCTACGTTTACGACTTCTGG	CAKHLGIAYSGYVYDFW	IGHV3-11	IGHD5-12	IGHJ4	6	23	41	42
1	0.004878048780487805	TGTGCGAAAGACCTTAGGTACTATGATAGTAGTGGTTACCCTGACTACTGG	CAKDLRYYDSSGYPDYW	IGHV3-23	IGHD3-22	IGHJ4	14	18	37	41
1	0.004878048780487805	TGTGCGAAAGACCAATCCAATGGCTGGTTTAAAATGCACTTTGACTCTTGG	CAKDQSNGWFKMHFDSW	IGHV3-11	IGHD6-19	IGHJ4	10	20	27	37
1	0.004878048780487805	TGTGGGAGAGACGAAGCTTATGGTGCGAGCAGTCTCGATGTGGATATCTGG	CGRDEAYGASSLDVDIW	IGHV1-67	IGHD2-21	IGHJ3	10	27	33	42
1	0.004878048780487805	TGTGTGAAATATACCAGTGGTTTTTACCGCAATTGGTTCGAACCCTGG	CVKYTSGFYRNWFEPW	IGHV3-23	IGHD3-22	IGHJ5	8	15	26	29
1	0.004878048780487805	TGTGTACGAGAAGATCGCAGAGAAGGGGCTGGTCCCCTTGAAAGTTGG	CVREDRREGAGPLESW	IGHV3-74	IGHD6-19	IGHJ4	10	26	32	45
1	0.004878048780487805	TGTGCCACAGAGTGGGTAATGGTGGAAGCTGCCCACTTTGAGTACTGG	CATEWVMVEAAHFEYW	IGHV3-15	IGHD2-15	IGHJ4	10	15	31	34
1	0.004878048780487805	TGTGCGCGACTGGGGGGATTTGGAACTACTAACAGTTTTGATATGTGG	CARLGGFGTTNSFDMW	IGHV3-11	IGHD1-7	IGHJ3	5	20	28	35
1	0.004878048780487805	TGTGCGAGATTTTGCAGTAGTACCAGCTGCCACCCCTCAGTCCCCTGG	CARFCSSTSCHPSVPW	IGHV4-55	IGHD2-2	IGHJ5	9	11	29	41
1	0.004878048780487805	TGTGCGAGACGACTGGCTGGTACGAGACATGGGTGGTTCGACCCCTGG	CARRLAGTRHGWFDPW	IGHV5-10-1	IGHD6-19	IGHJ5	9	13	23	33
1	0.004878048780487805	TGTGCGAGACATGACGTTACAATGGTGCGGGGCGTCTTCGACCCCTGG	CARHDVTMVRGVFDPW	IGHV4-39	IGHD3-10	IGHJ5	12	16	31	36
1	0.004878048780487805	TGTGCGAGAGTTGACCTGTGGGACTTTTACTATGGTATGGACGTCTGG	CARVDLWDFYYGMDVW	IGHV4-4	IGHD3-10	IGHJ6	9	26	35	36
1	0.004878048780487805	TGTGCGAGAGGGTTCGAGGATGGTTCGGATTATTATATCGACTACTGG	CARGFEDGSDYYIDYW	IGHV1-8	IGHD3-10	IGHJ4	10	19	27	39
1	0.004878048780487805	TGTGCGAGAGGGTCCAACGACTGGTGCTGTGACAACTTTGACTACTGG	CARGSNDWCCDNFDYW	IGHV3-23	IGHD3-9	IGHJ4	6	18	24	34
1	0.004878048780487805	TGTGCGAGAGGATTGACTGGTTATTATTGGAGGGGGTTTGACTACTGG	CARGLTGYYWRGFDYW	IGHV3-21	IGHD3-9	IGHJ4	9	12	26	36
1	0.004878048780487805	TGTGCGAGAGATGGGGGTGGTGACTGCTCTACGTGCCTTGATTCCTGG	CARDGGGDCSTCLDSW	IGHV4-31	IGHD2-21	IGHJ5	11	15	27	43
1	0.004878048780487805	TGTGCGAGAGATAGCAGCAGCTGGTCCGGGGTCTACTTCCAGCACTGG	CARDSSSWSGVYFQHW	IGHV3-21	IGHD6-13	IGHJ1	11	12	24	33
1	0.004878048780487805	TGTGCGAAATTTGGATATAGCAGCAGCTGGTACTACTTTGACTACTGG	CAKFGYSSSWYYFDYW	IGHV3-23	IGHD6-13	IGHJ4	8	15	28	29
1	0.004878048780487805	TGTGCGAAACTTCTGGGTGTAGTTATGGGTTACGGTATGGACGTCTGG	CAKLLGVVMGYGMDVW	IGHV3-23	IGHD4-11	IGHJ6	8	18	24	36
1	0.004878048780487805	TGTGCGAAAGTGACCGAATACGATATTTTGACTGGTTATTCTTCTTGG	CAKVTEYDILTGYSSW	IGHV3-23	IGHD3-9	IGHJ1	9	18	39	45
1	0.004878048780487805	TGTGCGAAAGGTGTATTGGCGTCCGGCAGTGGCTGGCCTGACTACTGG	CAKGVLASGSGWPDYW	IGHV3-23	IGHD6-19	IGHJ4	9	25	35	38
1	0.004878048780487805	TGTGGGAGATTTTGCGCTAGTACCAGCTGCCACCCCCCGGTCCCCTGG	CGRFCASTSCHPPVPW	IGHV4-55	IGHD2-2	IGHJ5	9	17	29	41
1	0.004878048780487805	TGCACCACCGCACCCGGTTATTATGCTAGTAGTCCCTATGACTACTGG	CTTAPGYYASSPYDYW	IGHV3-15	IGHD3-22	IGHJ4	7	17	32	38
1	0.004878048780487805	TGTGCGTCCCAAGGGGGTGTGTGGGAGTCGCACTTTGACTCCTGG	CASQGGVWESHFDSW	IGHV4-4	IGHD1-26	IGHJ4	5	20	26	31
1	0.004878048780487805	TGTGCGACCCTCGCGAGAAGTGGACTCTGGTACTTCGATCTCTGG	CATLARSGLWYFDLW	IGHV3-23	IGHD2-15	IGHJ2	6	18	22	26
1	0.004878048780487805	TGTGCGAGGCGGGCGTACTACTACTACTACGGTATGGACGTCTGG	CARRAYYYYYGMDVW	IGHV1-3	.	IGHJ6	7	-1	-1	15
1	0.004878048780487805	TGTGCGAGGAGGGGCATAGGGGTGGCTAATCCCTTTGACCCCTGG	CARRGIGVANPFDPW	IGHV4-39	IGHD2-2	IGHJ5	7	12	18	36
1	0.004878048780487805	TGTGCGAGACTGGCGGACTATAGTGGCTCCGGTTTTGACTACTGG	CARLADYSGSGFDYW	IGHV4-31	IGHD5-12	IGHJ4	8	18	27	33
1	0.004878048780487805	TGTGCGAGACGGGGTCGGTGGAATGGCTACAATTTTGACTACTGG	CARRGRWNGYNFDYW	IGHV4-39	IGHD5-24	IGHJ4	9	22	32	33
1	0.004878048780487805	TGTGCGAGACGAAGAGGTGGCTACAGCATCAATCACGACTACTGG	CARRRGGYSINHDYW	IGHV1-18	IGHD5-24	IGHJ4	8	12	24	36
1	0.004878048780487805	TGTGCGAGAGTAGTTTGGGGAGAGCCCAGGCGAGTAGACTACTGG	CARVVWGEPRRVDYW	IGHV3-53	IGHD3-16	IGHJ4	9	12	19	36
1	0.004878048780487805	TGTGCGAGAGCCGGCCGTGGGACCTACTACTACTTCGACTTGTGG	CARAGRGTYYYFDLW	IGHV1-18	IGHD1-26	IGHJ4	9	16	26	27
1	0.004878048780487805	TGTGCGAGAGCGAGTAGTTGGTTCTACAACTGGTTCGACCCCTGG	CARASSWFYNWFDPW	IGHV3-53	IGHD1-7	IGHJ5	9	13	18	20
1	0.004878048780487805	TGTGCGAGAGCAAAAGCAGTGGCTGGTACGGGTTTTGACTACTGG	CARAKAVAGTGFDYW	IGHV3-33	IGHD6-19	IGHJ4	9	14	29	33
1	0.004878048780487805	TGTGCGAGAGATAAGGTTACACCCCTCTACGGTATGGACGTCTGG	CARDKVTPLYGMDVW	IGHV3-30	IGHD4-17	IGHJ6	11	26	32	33
1	0.004878048780487805	TGTGCGAGAGACGCAGTTAATGGCTACAATGATATTGACTACTGG	CARDAVNGYNDIDYW	IGHV3-30	IGHD5-24	IGHJ4	10	19	29	34
1	0.004878048780487805	TGTGCGAAAGGCCCGGATCGAAGAGGCCTCTATTTTGACTACTGG	CAKGPDRRGLYFDYW	IGHV1-8	IGHD7-27	IGHJ4	12	14	18	29
1	0.004878048780487805	TGTGGGAAAGCGAGAAACGCAGACTACGGTGAAATTGGTGACTGG	CGKARNADYGEIGDW	IGHV3-11	IGHD4-17	IGHJ4	3	21	31	40
1	0.004878048780487805	TGTACGAGAGATTCCTACGGCCGCCCGCGGAGGTATGACTACTGG	CTRDSYGRPRRYDYW	IGHV3-30	IGHD4-17	IGHJ4	11	14	19	35
1	0.004878048780487805	TGTTTGAAAAGTCCTGCTTTTTTTAGGGTTCTTGATTACTGG	CLKSPAFFRVLDYW	IGHV4-30-2	IGHD2-15	IGHJ4	2	13	17	31
1	0.004878048780487805	TGTTCGAGAGCAAATTATGAGTGGTCTAGTATGGACGTCTGG	CSRANYEWSSMDVW	IGHV1-46	IGHD3-16	IGHJ6	9	13	19	30
1	0.004878048780487805	TGTGCGAGACTGGTAGCAGCAGCTGGTTTAATTGACTACTGG	CARLVAAAGLIDYW	IGHV4-39	IGHD6-13	IGHJ4	9	13	26	31
1	0.004878048780487805	TGTGCGAGACAGCTATGGTCCCGTCGAGCTTTTGATATCTGG	CARQLWSRRAFDIW	IGHV4-31	IGHD5-18	IGHJ3	8	9	18	27
1	0.004878048780487805	TGTGCGAGAGGTAGTAGTGGCAGCAGCTGGTTCCACTACTGG	CARGSSGSSWFHYW	IGHV3-21	IGHD6-13	IGHJ4	9	19	30	34
1	0.004878048780487805	TGTGCGAGAGATCAGGGGTGGCTACAGTACCTTCAAAACTGG	CARDQGWLQYLQNW	IGHV3-21	IGHD4-11	IGHJ4	12	21	28	37
1	0.004878048780487805	TGTGCGAGAAACCTTGGATACAGCTATGGTTACCACTACTGG	CARNLGYSYGYHYW	IGHV3-23	IGHD5-18	IGHJ4	6	14	32	34
1	0.004878048780487805	TGTGCGAAATATGATTCGGAGAATCGCCTATTTGACTACTGG	CAKYDSENRLFDYW	IGHV3-23	IGHD3-16	IGHJ4	8	9	15	30
1	0.004878048780487805	TGTGCAAGAGAGGATAGTAGTGGTTGGCCGATTGACTACTGG	CAREDSSGWPIDYW	IGHV3-13	IGHD3-22	IGHJ4	10	12	24	31
1	0.004878048780487805	TGTACTAGGGGGATGAAGGGTACATGGGCTTTTGATATCTGG	CTRGMKGTWAFDIW	IGHV3-73	IGHD1-1	IGHJ3	7	18	23	27
1	0.004878048780487805	TGTACCACAGAACCGAATGGCTACAGGTTGTTCGATTACTGG	CTTEPNGYRLFDYW	IGHV3-15	IGHD5-24	IGHJ4	10	16	24	36
1	0.004878048780487805	TGTACACACAGCCCTGAGAGTATCACCTACTTTGACTACTGG	CTHSPESITYFDYW	IGHV2-5	IGHD6-6	IGHJ4	10	17	22	26
1	0.004878048780487805	TGTGTAAGAGGTAGATGGGCTACCGGTTTGGACGTCTGG	CVRGRWATGLDVW	IGHV6-1	IGHD1-20	IGHJ6	9	20	26	28
1	0.004878048780487805	TGTGCGCGAGACCCGTCTTTTTACGCCCTTGACTACTGG	CARDPSFYALDYW	IGHV3-9	IGHD3-3	IGHJ4	4	20	24	28
1	0.004878048780487805	TGTGCGAGACGTGGGCCCGACTACGGTGACTACGTCTGG	CARRGPDYGDYVW	IGHV5-51	IGHD4-17	IGHJ4	9	18	34	35
1	0.004878048780487805	TGTGCGAGAGATCCTAGTTCCTTATGGTTTGGGGACTGG	CARDPSSLWFGDW	IGHV3-21	IGHD3-10	IGHJ4	12	22	33	34
1	0.004878048780487805	TGTGCGAGAGATCGGGGTAAAGTAAGCCTTGACTATTGG	CARDRGKVSLDYW	IGHV3-21	IGHD4-23	IGHJ4	12	15	19	28
1	0.004878048780487805	TGTGCGAGAGATAGTGGGAATTTCTACATTGACTACTGG	CARDSGNFYIDYW	IGHV3-21	IGHD1-26	IGHJ4	11	12	18	23
1	0.004878048780487805	TGTGCGAGAGATAAGGGCCTACGGTCTCTTGACTACTGG	CARDKGLRSLDYW	IGHV3-33	IGHD4-17	IGHJ4	11	18	24	28
1	0.004878048780487805	TGTGCGAGAGAGTGGAATTACTATGTATGGGGGTACTGG	CAREWNYYVWGYW	IGHV3-21	IGHD3-10	IGHJ4	10	16	24	33
1	0.004878048780487805	TGTGCGAGAAAGGAGTCCGGCACTATGTTTGACTACTGG	CARKESGTMFDYW	IGHV4-4	IGHD3-10	IGHJ4	8	21	26	27
1	0.004878048780487805	TGTGCGAAACGTCGGTTCGGGGGTTTGTTTGACTACTGG	CAKRRFGGLFDYW	IGHV3-23	IGHD3-10	IGHJ4	8	13	21	27
1	0.004878048780487805	TGTGCGAAACAGTGGCTGGACCGGGGATCTGACTACTGG	CAKQWLDRGSDYW	IGHV3-23	IGHD6-19	IGHJ4	8	9	18	29
1	0.004878048780487805	TGTGCACAATATGGACGGTGGGAATTGTTTGCCAACTGG	CAQYGRWELFANW	IGHV2-5	IGHD4-23	IGHJ4	7	14	20	27
1	0.004878048780487805	TGTGCAAGAGAGGAGCTGACTGATGCTTTTGATATTTGG	CAREELTDAFDIW	IGHV3-74	IGHD1-26	IGHJ3	10	11	16	20
1	0.004878048780487805	TGTATTAAGGAGACGAATCCTGGGGGCCTTGACTACTGG	CIKETNPGGLDYW	IGHV3-25	IGHD3-16	IGHJ4	3	20	25	28
1	0.004878048780487805	TGTACTAGAGATCGCATTCGGGGCGGGATGGACGTCTGG	CTRDRIRGGMDVW	IGHV3-49	IGHD3-10	IGHJ6	12	16	22	27
1	0.004878048780487805	TGTACGAGATACGGAATAGCATACACTTTTGATATCTGG	CTRYGIAYTFDIW	IGHV3-21	IGHD2-8	IGHJ3	8	11	24	25
1	0.004878048780487805	TGTTCCAGAGTCCGCTTCGGGGGTGTTTTGTCGTGG	CSRVRFGGVLSW	IGHV3-43	IGHD3-10	IGHJ1	2	15	21	33
1	0.004878048780487805	TGTGTGAGAGACTATTGGGGCCCGGGAGACTACTGG	CVRDYWGPGDYW	IGHV3-21	IGHD3-16	IGHJ4	10	14	19	27
1	0.004878048780487805	TGTGCGACAGCAGAGATGGCTACTTTTGACTACTGG	CATAEMATFDYW	IGHV3-11	IGHD5-24	IGHJ4	6	11	22	24
1	0.004878048780487805	TGTGCGAGATGGCAGGGGACTTATTATGACTCCTGG	CARWQGTYYDSW	IGHV3-21	IGHD3-10	IGHJ4	8	14	25	26
1	0.004878048780487805	TGTGCGAGACAGGATGGATACAGCTATGCCTACTGG	CARQDGYSYAYW	IGHV4-31	IGHD5-18	IGHJ4	8	14	27	29
1	0.004878048780487805	TGTGCGAGAGCGGGGGGACGTGCTTTTGATATCTGG	CARAGGRAFDIW	IGHV4-59	IGHD3-16	IGHJ3	9	12	17	20
1	0.004878048780487805	TGTGCGAGAGCATATACCCGCGCCCTGGACGTCTGG	CARAYTRALDVW	IGHV4-34	IGHD6-13	IGHJ6	9	12	19	25
1	0.004878048780487805	TGTGCGAGAGGTACCGGCAGCTTCTTTGACTACTGG	CARGTGSFFDYW	IGHV3-21	IGHD1-1	IGHJ4	9	10	16	23
1	0.004878048780487805	TGTGCGAGAGATCCGGAGGATGCTTTTGATATCTGG	CARDPEDAFDIW	IGHV3-53	IGHD2-15	IGHJ3	12	13	17	18
1	0.004878048780487805	TGTGCGAGAGACACTCCACGTGGATTTGATATCTGG	CARDTPRGFDIW	IGHV3-33	IGHD5-12	IGHJ3	10	14	23	24
1	0.004878048780487805	TGTGCGAGAGAGGACAGCAGCTACTACGACCACTGG	CAREDSSYYDHW	IGHV3-21	IGHD6-13	IGHJ4	10	14	19	20
1	0.004878048780487805	TGTGCGAGAGAAAATTACCGTGCCTTTGACTACTGG	CARENYRAFDYW	IGHV3-21	IGHD5-24	IGHJ4	10	12	17	23
1	0.004878048780487805	TGTGCGAGAAGGCCCGGTTCGGAGTTTGACTACTGG	CARRPGSEFDYW	IGHV4-28	IGHD3-10	IGHJ4	9	15	21	24
1	0.004878048780487805	TGTGCGAAAGACCCCAGATACAGCTTTCCCTACTGG	CAKDPRYSFPYW	IGHV3-23	IGHD5-18	IGHJ4	10	16	24	29
1	0.004878048780487805	TGTGCGAAAGACGATTATGGGAGCATTGACTACTGG	CAKDDYGSIDYW	IGHV1-46	IGHD1-26	IGHJ4	10	17	23	25
1	0.004878048780487805	TGTGCGAAAATCCCCGGTTACTATGATTTTAACTGG	CAKIPGYYDFNW	IGHV3-23	IGHD3-22	IGHJ4	8	17	26	31
1	0.004878048780487805	TGTGTGAGGGTGGACGAGTATTTCGGCCCCTGG	CVRVDEYFGPW	IGHV4-4	IGHD6-6	IGHJ5	7	11	17	21
1	0.004878048780487805	TGTGTAATTGAGACTTCGGGGAGTTACAGGGAG	CVIETSGSYRE	IGHV3-35	IGHD3-10	IGHJ4	4	14	25	32
1	0.004878048780487805	TGTGCGATCCGTAGTGGTTACTTTGACTATTGG	CAIRSGYFDYW	IGHV3-11	IGHD2-15	IGHJ4	6	10	17	18
1	0.004878048780487805	TGTGCGAGACGGGGTACAGACTTTGACTACTGG	CARRGTDFDYW	IGHV4-31	IGHD1-1	IGHJ4	8	12	17	19
1	0.004878048780487805	TGTGCGAGAGGGGAGCTACCACCAGACTACTGG	CARGELPPDYW	IGHV4-34	IGHD2-15	IGHJ4	10	13	23	24
1	0.004878048780487805	TGTGGGAAAGATTTTAAAGGGCCGGAATACTGG	CGKDFKGPEYW	IGHV3-23	IGHD1-14	IGHJ4	11	21	26	27
1	0.004878048780487805	TGTGTGAGACCTGTGGAGTTACTTTTTGAG	CVRPVELLFE	IGHV3-21	IGHD4-23	IGHJ4	8	14	21	29
1	0.004878048780487805	TGTGCGAGGGGGTCCCCTATGGACGTCTGG	CARGSPMDVW	IGHV3-21	IGHD7-27	IGHJ6	7	8	16	18
1	0.004878048780487805	TGTGCGAACCCTACGGGAATTGACTACTGG	CANPTGIDYW	IGHV3-23	IGHD4-17	IGHJ4	7	10	15	19
1	0.004878048780487805	TGTGCGAAAGCAGGTCCGACTAGCAACTGG	CAKAGPTSNW	IGHV3-23	IGHD2-21	IGHJ4	9	19	24	25
1	0.004878048780487805	TGTGCGAAAGGCAAGGACCTGGTCCTCTGG	CAKGKDLVLW	IGHV1-2	IGHD2-2	IGHJ4	6	18	22	26
1	0.004878048780487805	TGTGCGAAAGGGGCGAGCCTCGACTACTGG	CAKGASLDYW	IGHV3-21	IGHD6-6	IGHJ4	6	13	17	21
1	0.004878048780487805	TGTACGACGGGCCACTATGATGATTACCGG	CTTGHYDDYR	IGHV3-21	IGHD5-12	IGHJ4	6	10	17	20
1	0.004878048780487805	TGTGCAACAGAGCCTTTTGACTACTGG	CATEPFDYW	IGHV3-43	.	IGHJ4	10	-1	-1	15
