# Supplementary material for: Biomarkers and Immune Repertoire Metrics Identified by Peripheral Blood Transcriptomic Sequencing Reveal the Pathogenesis of COVID-19
Source: Front Immunol. 2021 Aug 24;12:677025. doi: 10.3389/fimmu.2021.677025 (PMC8421539; doi:10.3389/fimmu.2021.677025)
Supplement: Supplementary file 1 [file DataSheet_1.zip › TCR_BCR/IGH/convert.20S039648A.clonotypes.IGH.txt]

count	freq	cdr3nt	cdr3aa	v	d	j	VEnd	DStart	DEnd	JStart
71	0.05232129697862933	TGTGCGAAAGGAGGAGATAGTGGGAGTTACGGATACCTCCAGTCCTGG	CAKGGDSGSYGYLQSW	IGHV4-59	IGHD1-26	IGHJ1	6	16	29	32
35	0.025792188651436992	TGTGCGAGAGGTTTTGGGAGTCTTGCTTTTGATATCTGG	CARGFGSLAFDIW	IGHV4-31	IGHD3-3	IGHJ3	9	11	20	23
25	0.018422991893883568	TGTGCGAAAGAGCTCTACGGAGTCTTTGACTACTGG	CAKELYGVFDYW	IGHV1-3	IGHD2-15	IGHJ4	15	17	22	23
21	0.015475313190862197	TGTGTGAGAGAGAATTATTATGATTCGACGACTCTTGGCGCTTTTGACTCCTGG	CVRENYYDSTTLGAFDSW	IGHV3-30	IGHD3-16	IGHJ4	10	15	24	42
19	0.01400147383935151	TGTGCGATAGATCGCTACGGTAGTAACCCCTCTAGGTTGTACTCCTTTGACTACTGG	CAIDRYGSNPSRLYSFDYW	IGHV1-46	IGHD4-23	IGHJ4	12	14	26	38
17	0.012527634487840826	TGTGCGAGACAATCTCCTAGTGGTTTTCCATATGACTACTGG	CARQSPSGFPYDYW	IGHV4-39	IGHD3-22	IGHJ4	10	17	24	32
15	0.01105379513633014	TGTGCAAGAGATCCCCCTGGGGATCAAGGTCTTGATATCTGG	CARDPPGDQGLDIW	IGHV6-1	IGHD7-27	IGHJ3	12	16	24	31
15	0.01105379513633014	TGTACCGAAGCTCTGGTGCACTGG	CTEALVHW	IGHV3-15	IGHD5-18	IGHJ4	5	8	16	19
13	0.009579955784819455	TGTGCGAGACAGCTTACCTGTTGTGCTTTTGACATTTGG	CARQLTCCAFDIW	IGHV5-10-1	IGHD4-23	IGHJ3	10	13	17	23
12	0.008843036109064112	TGTGCGAGAGAGCCTAAACGCCTTGACTACTGG	CAREPKRLDYW	IGHV7-4-1	IGHD3-16	IGHJ4	10	15	19	22
11	0.008106116433308769	TGTGCACGAGAGGTTCGAGCAGCAGCTGGGTTCGATGCTCTTGATATCTGG	CAREVRAAAGFDALDIW	IGHV3-13	IGHD6-13	IGHJ3	10	17	28	33
10	0.007369196757553427	TGTGCGAGAGCCCCGACTAGTCATTGCAGTGGTGATATCTGCTACGCGGGACCCGTTGACTACTGG	CARAPTSHCSGDICYAGPVDYW	IGHV3-33	IGHD2-15	IGHJ4	9	22	44	55
10	0.007369196757553427	TGTGCGAGAGCCCCGACTAGTCATTGCAGTGGTGATAACTGCTACGCGGGACCCGTTGACTACTGG	CARAPTSHCSGDNCYAGPVDYW	IGHV3-21	IGHD2-15	IGHJ4	9	22	44	55
10	0.007369196757553427	TGTGCGAGATGTAGTGGGAGCACACTAGGTTACAAAGGTATGGACGTCTGG	CARCSGSTLGYKGMDVW	IGHV4-55	IGHD1-26	IGHJ6	9	11	20	39
10	0.007369196757553427	TGTGCAAGAAGCTTTGATAGATATAGTGTCTACGATTTAAGCTACTGG	CARSFDRYSVYDLSYW	IGHV3-74	IGHD5-12	IGHJ4	8	19	36	41
9	0.006632277081798084	TGTGCGAACTTCCGTGTGGCAGTGGCTGCCTACTCCTACTACTCCGATTTGGACGTCTGG	CANFRVAVAAYSYYSDLDVW	IGHV3-23	IGHD6-19	IGHJ6	7	18	27	30
9	0.006632277081798084	TGTGCGAAGGCCCTCGACGGAAATGGCTACAATTTCGAACGGGGCGCTGACTACTGG	CAKALDGNGYNFERGADYW	IGHV3-23	IGHD5-24	IGHJ4	7	22	33	47
9	0.006632277081798084	TGTGCGAGATCCCTGTTACGACATTTTGACTGGTCCCCTCTTGACTGG	CARSLLRHFDWSPLDW	IGHV3-30	IGHD3-9	IGHJ4	8	15	33	43
9	0.006632277081798084	TGTGCGAAAGGAGGAGATAGTGGGAGTTACGGATACCTCCAGTCCTGG	CAKGGDSGSYGYLQSW	IGHV3-23	IGHD1-26	IGHJ1	9	16	29	32
9	0.006632277081798084	TGTGCGAGAGGAAAAGGGGGAGGCTCTTTAATAAAGGACGTCTGG	CARGKGGGSLIKDVW	IGHV7-4-1	IGHD3-16	IGHJ6	9	15	21	35
9	0.006632277081798084	TGTGTGAGACAAAATGGGGGGTTGATGGACTCCTGG	CVRQNGGLMDSW	IGHV4-39	IGHD3-16	IGHJ4	10	14	19	27
8	0.0058953574060427415	TGTGCGAGAGAGGGATACTATGATTTTGGTAGTTCTATCTCGGCTTACTTTGACTACTGG	CAREGYYDFGSSISAYFDYW	IGHV3-30	IGHD3-22	IGHJ4	10	15	23	45
8	0.0058953574060427415	TGTGCGAGATGTAGTGGGAGCACACTAGGTTACAAAGGTATGGACGTCTGG	CARCSGSTLGYKGMDVW	IGHV4-39	IGHD1-26	IGHJ6	8	11	20	39
7	0.005158437730287398	TGTGCGAGAGCCCCGACTAGTCATTGCGGTGGTGGTAACTGCTACGCGGGACCCGTTGACTACTGG	CARAPTSHCGGGNCYAGPVDYW	IGHV3-21	IGHD2-15	IGHJ4	9	28	44	55
7	0.005158437730287398	TGTGCGAGACAAGAACTAGTTCTCACCTGGCCCCCCGCTGGCTGGCTCGACCCCTGG	CARQELVLTWPPAGWLDPW	IGHV4-39	IGHD1-7	IGHJ5	10	16	21	41
7	0.005158437730287398	TGTGTCCGGGGATTCTGCAGTGGTGGAACCTGCTATTCATTCGACCCCTGG	CVRGFCSGGTCYSFDPW	IGHV3-72	IGHD2-15	IGHJ5	3	18	34	39
7	0.005158437730287398	TGTGCGAGCCGAACTACTGGAAACTGGGGGTGGTTCGACCCCTGG	CASRTTGNWGWFDPW	IGHV4-39	IGHD7-27	IGHJ5	7	21	28	30
7	0.005158437730287398	TGTGCGAGAGGATATAACTGGAACCCCTACGCCATGGACGTCTGG	CARGYNWNPYAMDVW	IGHV5-51	IGHD1-20	IGHJ6	8	12	23	32
7	0.005158437730287398	TGTGCGAGAGGAAAAGGGGGAAACTCCTTAATAAAGGACGTCTGG	CARGKGGNSLIKDVW	IGHV7-4-1	IGHD3-22	IGHJ6	9	28	33	35
7	0.005158437730287398	TGTGCGAGAGTGGTGGTGGCCGCTAGTCGTGCTGACTTCTGG	CARVVVAASRADFW	IGHV4-31	IGHD2-15	IGHJ4	9	10	24	32
7	0.005158437730287398	TGTGCAAGAGATCCCCCTGAAGATCAAGGTCTTGATATCTGG	CARDPPEDQGLDIW	IGHV6-1	.	IGHJ3	12	-1	-1	31
7	0.005158437730287398	TGTGCGGCTGTTTTTGAGGGGGTTGACTACTGG	CAAVFEGVDYW	IGHV1-46	IGHD3-3	IGHJ4	5	10	15	22
6	0.004421518054532056	TGTGCGAGAGCCCCGACTAGTCATTGCAGTGGTGATATCTGCTACGCGGGACCCGTTGACTACTGG	CARAPTSHCSGDICYAGPVDYW	IGHV3-21	IGHD2-15	IGHJ4	9	22	44	55
6	0.004421518054532056	TGTGCGAGACAAGAGGTGGTACTCACTTGGCCCCCCGCTGGCTGGCTCGACCCCTGG	CARQEVVLTWPPAGWLDPW	IGHV4-39	IGHD2-15	IGHJ5	10	14	20	41
6	0.004421518054532056	TGTGCGAGACAGCGACGATATTATGACTGGTCCTCAGACTACTGG	CARQRRYYDWSSDYW	IGHV4-39	IGHD3-9	IGHJ4	10	14	30	36
6	0.004421518054532056	TGTGTGAGACAAGCTGGCGGCTTGATGGACTACTGG	CVRQAGGLMDYW	IGHV4-39	IGHD2-2	IGHJ4	10	11	16	27
6	0.004421518054532056	TGTGCGAAAGAGCTCTACGGAGTCTTTGACTACTGG	CAKELYGVFDYW	IGHV1-18	IGHD2-15	IGHJ4	15	17	22	23
6	0.004421518054532056	TGTGCCAGGGAAAACTGGGGTTTTGACTACTGG	CARENWGFDYW	IGHV4-30-2	IGHD7-27	IGHJ4	7	12	19	21
6	0.004421518054532056	TGTACCGAAGCTCTGGTGCACTGG	CTEALVHW	IGHV3-15	IGHD5-18	IGHJ1	5	8	16	17
5	0.0036845983787767134	TGTGCGAGCCCCTCCTCCAACGATTATTGGGATGGTTATCACTACTACGGTATGGACGTCTGG	CASPSSNDYWDGYHYYGMDVW	IGHV3-23	IGHD3-3	IGHJ6	6	19	38	40
5	0.0036845983787767134	TGTGCGAGATGTAGTGGGAGCACACTAGGTTACAACGGTATGGACGTCTGG	CARCSGSTLGYNGMDVW	IGHV4-55	IGHD1-26	IGHJ6	9	11	20	39
5	0.0036845983787767134	TGTGCGCTATCAAGTGGCTATAAGAGGGCATATGACCACTGG	CALSSGYKRAYDHW	IGHV3-21	IGHD5-12	IGHJ4	5	12	19	32
5	0.0036845983787767134	TGTGCACGCCGTTTATCAGAAGTTGGTGCTGTGGACCAATGG	CARRLSEVGAVDQW	IGHV2-5	IGHD2-15	IGHJ4	6	23	27	39
5	0.0036845983787767134	TGTGCGAGACAAAGTGGGGGGTTGATGGACTCCTGG	CARQSGGLMDSW	IGHV4-39	IGHD1-26	IGHJ4	10	12	17	27
5	0.0036845983787767134	TGTTCCGGCGCTGGCTACTGG	CSGAGYW	IGHV4-4	IGHD2-15	IGHJ4	2	3	7	14
4	0.0029476787030213707	TGTGCGAACTTCCGTGTAGTAGTGGCTGCCTACTCCTACTACTCCGATTTGGACGTCTGG	CANFRVVVAAYSYYSDLDVW	IGHV3-23	IGHD2-2	IGHJ6	7	14	22	30
4	0.0029476787030213707	TGTGCGAAAAATCGATACTATGATAGCAGTGGTAAGACTTCCCCCTTTGACTACTGG	CAKNRYYDSSGKTSPFDYW	IGHV3-23	IGHD3-22	IGHJ4	12	15	32	44
4	0.0029476787030213707	TGTGTGAGAGAGAATTACTATGATTCGACGACTCTTGGCGCTTTTGACTCCTGG	CVRENYYDSTTLGAFDSW	IGHV3-30	IGHD3-22	IGHJ4	10	13	23	42
4	0.0029476787030213707	TGTGCCACAAATCTTCGAGGCAGCACCTGGTACAAGAATTTGCTTGAGTACTGG	CATNLRGSTWYKNLLEYW	IGHV3-15	IGHD6-13	IGHJ4	13	19	32	43
4	0.0029476787030213707	TGTGCGAGGGAGAGATGGGTACAATTTTCTTACTACTACGGTATGGACGTCTGG	CARERWVQFSYYYGMDVW	IGHV3-48	IGHD5-24	IGHJ6	7	10	25	30
4	0.0029476787030213707	TGTGCGAGAGGACGGACTTCAGGGAGTTCTTTGTGGCACTTTGACTACTGG	CARGRTSGSSLWHFDYW	IGHV1-3	IGHD3-10	IGHJ4	9	17	27	37
4	0.0029476787030213707	TGTGCGAGAGGAAGTAGCCTGGGAACTCTGGTCTACTTTGACTACTGG	CARGSSLGTLVYFDYW	IGHV4-59	IGHD1-7	IGHJ4	9	21	26	32
4	0.0029476787030213707	TGTGCGAGAGAGAGACTCTACGGTGGTTCCTGGGTTTTCGACAACTGG	CARERLYGGSWVFDNW	IGHV1-3	IGHD4-23	IGHJ4	10	17	26	39
4	0.0029476787030213707	TGTGCGAGAGGGAAAGGGGGAGGCTCCTTAATAAAGGACGTCTGG	CARGKGGGSLIKDVW	IGHV7-4-1	IGHD3-16	IGHJ6	9	15	21	35
4	0.0029476787030213707	TGTGCACACAGAATTACGACGCTCTGGTACTTCGGTCTCTGG	CAHRITTLWYFGLW	IGHV2-5	IGHD3-3	IGHJ2	11	12	18	23
4	0.0029476787030213707	TGTGCTAGAAGAGGGTCCCTACTGCATCTTGACTATTGG	CARRGSLLHLDYW	IGHV3-72	IGHD2-15	IGHJ4	8	18	22	28
4	0.0029476787030213707	TGTGCGACAGAGTTGGGGCACAACTTCTTGGACCACTGG	CATELGHNFLDHW	IGHV3-48	IGHD3-16	IGHJ4	10	12	17	22
4	0.0029476787030213707	TGTGCGAGAGGTTTTGGGAGTCTTGCTTTTGATATCTGG	CARGFGSLAFDIW	IGHV1-8	IGHD3-3	IGHJ3	10	11	20	23
4	0.0029476787030213707	TGTGCGAGAGGCGGTGACTTTCGTCCGTGTGACTACTGG	CARGGDFRPCDYW	IGHV3-21	IGHD4-17	IGHJ4	9	11	18	29
4	0.0029476787030213707	TGTGCCAGAGAGAAATATTTTCTCTTGGACTACTGG	CAREKYFLLDYW	IGHV4-30-2	IGHD3-9	IGHJ4	10	14	20	23
4	0.0029476787030213707	TGTGCGAGGAGAAAGAGCGACGCTTTTGATATCTGG	CARRKSDAFDIW	IGHV1-46	.	IGHJ3	7	-1	-1	21
4	0.0029476787030213707	TGTGCGAGAGTCATAGCAATGGCTGGTATAGACTGG	CARVIAMAGIDW	IGHV4-4	IGHD6-19	IGHJ4	9	12	27	31
4	0.0029476787030213707	TGTGCGAGAGACCTCTACAGTAGTTTTGACTACTGG	CARDLYSSFDYW	IGHV4-59	IGHD3-22	IGHJ4	15	18	23	24
4	0.0029476787030213707	TGTGCCACAGAGGGGATTGACTCCTGG	CATEGIDSW	IGHV3-15	IGHD3-10	IGHJ4	10	11	15	16
4	0.0029476787030213707	TGTACCGAAGCTCTGGTGCACTGG	CTEALVHW	IGHV1-45	IGHD5-18	IGHJ4	2	8	16	19
4	0.0029476787030213707	TGTAATAGTTATGGCAACGGTATG	CNSYGNGM	IGHV3-15	IGHD4-17	IGHJ4	3	5	20	23
3	0.002210759027266028	TGTGCGAGAGGTTTGGATGGTTCCGGAAGTTTTTATAATGCCTACTGGTACTTCGATCTCTGG	CARGLDGSGSFYNAYWYFDLW	IGHV1-8	IGHD3-10	IGHJ2	10	16	37	41
3	0.002210759027266028	TGTGCGAGAGGTTTGGATGGTCCCGGAAGTTTTTATAATGCCTACTGGTACTTCGATCTCTGG	CARGLDGPGSFYNAYWYFDLW	IGHV1-8	IGHD3-10	IGHJ2	10	16	37	41
3	0.002210759027266028	TGTGCGAGGCATCGGCCAGCAGACGGCTACAATCCCCTTCTATCACCTTTTGACTCCTGG	CARHRPADGYNPLLSPFDSW	IGHV4-39	IGHD5-24	IGHJ4	11	20	32	48
3	0.002210759027266028	TGTGCGAGACATCGGACAAGAGATGGCTATAATTCGCTTCTATCACCCTTTGACTACTGG	CARHRTRDGYNSLLSPFDYW	IGHV4-39	IGHD5-24	IGHJ4	11	18	33	47
3	0.002210759027266028	TGTGCGAGGAGCAGTGTGTGGCTCAGGGACTTATTCGATCACTACTTTAACTACTGG	CARSSVWLRDLFDHYFNYW	IGHV4-39	IGHD3-10	IGHJ4	7	18	34	40
3	0.002210759027266028	TGTGTGAGAGAGAATTATTATGATTGGACGACTCTTGGCGCCTTTGACTCCTGG	CVRENYYDWTTLGAFDSW	IGHV3-30	IGHD3-16	IGHJ4	10	15	24	41
3	0.002210759027266028	TGTGCGAGACCACTTTGTCTTGGTGGTGGCTGCTTCTCGCATTTTTATCACTGG	CARPLCLGGGCFSHFYHW	IGHV4-39	IGHD2-15	IGHJ4	9	20	37	49
3	0.002210759027266028	TGTGCGCGAGATGGAGCCGCTATGACTGGGACTCACGGTATGGACGTCTGG	CARDGAAMTGTHGMDVW	IGHV4-59	IGHD1-7	IGHJ6	11	16	32	39
3	0.002210759027266028	TGTGCGAGATGTAGTGGGAGCACACTAGGTTACAGCGGTATGGACGTCTGG	CARCSGSTLGYSGMDVW	IGHV4-55	IGHD1-26	IGHJ6	9	11	20	39
3	0.002210759027266028	TGTGCGAGATGTAGTGGGAGCACACTAGGTTACAAAGGAATGGACGTCTGG	CARCSGSTLGYKGMDVW	IGHV4-55	IGHD1-26	IGHJ6	9	11	20	39
3	0.002210759027266028	TGTGCGAGAGAGACGGTGGTAGCTTCGACAGACTACTACTTTGACTATTGG	CARETVVASTDYYFDYW	IGHV4-59	IGHD2-15	IGHJ4	10	14	23	33
3	0.002210759027266028	TGTGCCAGAAGTGATACTAGTGATTATGGTCCAAGGTTCCGGCACTGG	CARSDTSDYGPRFRHW	IGHV4-30-2	IGHD3-22	IGHJ1	8	11	26	36
3	0.002210759027266028	TGTGCGAAAGGAGGAGATAGTGGGAGTTACGGATACCTCCAGTCCTGG	CAKGGDSGSYGYLQSW	IGHV7-81	IGHD1-26	IGHJ1	6	16	29	32
3	0.002210759027266028	TGTGCAAAAGGCGGGGACTGGACCCAAGACAATTCTTTTCACTATTGG	CAKGGDWTQDNSFHYW	IGHV3-9	IGHD1-20	IGHJ4	9	16	21	36
3	0.002210759027266028	TGCGCGAAAGTCGGCATGAGTGATTGCTGTAACTGGTTCGACTCCTGG	CAKVGMSDCCNWFDSW	IGHV3-23	IGHD2-2	IGHJ5	9	11	16	30
3	0.002210759027266028	TGTGTGAGACAGCGACGATATTATGACTGGTCCTCAGACTACTGG	CVRQRRYYDWSSDYW	IGHV4-39	IGHD3-9	IGHJ4	10	14	30	36
3	0.002210759027266028	TGTGCGAGAGATAACGACAACTACAGGCGGGGTATGGACGTCTGG	CARDNDNYRRGMDVW	IGHV3-21	IGHD4-11	IGHJ6	11	19	25	33
3	0.002210759027266028	TGTGCGAGAGAACGTGGAGGCTATGGTTTCCTGTTGGACTCCTGG	CARERGGYGFLLDSW	IGHV3-48	IGHD5-18	IGHJ5	10	19	27	32
3	0.002210759027266028	TGTGCGAAGGGGTTGGTCTCGAGGACTGATGTCTTTGACTGGTGG	CAKGLVSRTDVFDWW	IGHV3-33	IGHD6-6	IGHJ4	6	17	22	32
3	0.002210759027266028	TGTGTGAGAGATTGGAGTGGTGGTAGCTGCTATGACTACTGG	CVRDWSGGSCYDYW	IGHV4-4	IGHD2-15	IGHJ4	11	15	31	32
3	0.002210759027266028	TGTGCTAGATCCCAACCTGGGGTTGGGGTGTTCGATCTCTGG	CARSQPGVGVFDLW	IGHV3-72	IGHD3-16	IGHJ2	8	22	27	30
3	0.002210759027266028	TGTGCGATAAAGTATGGTGACTCCTCTGGGCTTGGCGACTGG	CAIKYGDSSGLGDW	IGHV3-23	IGHD2-21	IGHJ4	6	14	21	37
3	0.002210759027266028	TGTGCGAGGGTGGTGGTAGCTGCTAGTCGTGTTGACTACTGG	CARVVVAASRVDYW	IGHV4-31	IGHD2-15	IGHJ4	7	9	24	31
3	0.002210759027266028	TGTGCGAGGGTGGTGGTAGCTGCTAGTGGTGTTGACTACTGG	CARVVVAASGVDYW	IGHV4-31	IGHD2-15	IGHJ4	7	9	24	31
3	0.002210759027266028	TGTGCGAGAGAACGACCACATAGTTTCTACTTTGACTACTGG	CARERPHSFYFDYW	IGHV1-46	IGHD2-21	IGHJ4	10	14	19	26
3	0.002210759027266028	TGTGCGAAATCAAAGGGGGGCTACGGCGACTATGAAACTTGG	CAKSKGGYGDYETW	IGHV3-53	IGHD4-17	IGHJ4	6	20	31	39
3	0.002210759027266028	TGTGCGAAAGGAGGGATACAACTATGGTTGTTTGACTACTGG	CAKGGIQLWLFDYW	IGHV4-59	IGHD5-18	IGHJ4	6	13	28	30
3	0.002210759027266028	TGTGCGAAAAACAACGGAAGGCAGCGCGGTATGGACGTCTGG	CAKNNGRQRGMDVW	IGHV3-30	IGHD6-25	IGHJ6	6	20	25	30
3	0.002210759027266028	TGTGCACGCACTATAGCGGACATTCAGCTGTTCGACTACTGG	CARTIADIQLFDYW	IGHV2-5	IGHD1-26	IGHJ4	6	8	18	33
3	0.002210759027266028	TGTGCACACAGAATTACGACGCTCTGGTACTTCGATCTCTGG	CAHRITTLWYFDLW	IGHV2-5	IGHD3-3	IGHJ2	11	12	18	23
3	0.002210759027266028	TGTGCACAGAGGGCCTCTCGTTCGCTGAGTTATGACTACTGG	CAQRASRSLSYDYW	IGHV2-5	IGHD3-10	IGHJ4	7	19	31	32
3	0.002210759027266028	TGTGCAAGAGATCCCCCTGAGGATCAAGGTCTTGATATCTGG	CARDPPEDQGLDIW	IGHV6-1	IGHD7-27	IGHJ3	12	16	24	31
3	0.002210759027266028	TGTGCTAGAAGAGGGTCCCTACTACATCTTGACTACTGG	CARRGSLLHLDYW	IGHV3-72	IGHD2-2	IGHJ4	8	18	25	28
3	0.002210759027266028	TGTGCGAGAGGATTTGGGAGTCTTGCTTTTGATCTGTGG	CARGFGSLAFDLW	IGHV4-31	IGHD1-26	IGHJ3	9	14	19	23
3	0.002210759027266028	TGTGCGAGAGAGCACTTCGGGGAGTCCCTTTTATACTGG	CAREHFGESLLYW	IGHV1-3	IGHD3-10	IGHJ4	10	15	24	33
3	0.002210759027266028	TGTGCAAGAAGACATGGTCCCTCCGGCATGGACGTCTGG	CARRHGPSGMDVW	IGHV6-1	IGHD2-15	IGHJ6	8	20	25	26
3	0.002210759027266028	TGTGCGAGAGTAAAAGGCTTGTACTTTGACTCCTGG	CARVKGLYFDSW	IGHV1-46	.	IGHJ4	9	-1	-1	21
3	0.002210759027266028	TGTGCGAGAGCAGTGACTGGTACGGTTGACTACTGG	CARAVTGTVDYW	IGHV4-4	IGHD6-19	IGHJ4	9	10	23	25
3	0.002210759027266028	TGTGCGAGAGGGCTTAGTGGGAGCTACCCACACTGG	CARGLSGSYPHW	IGHV3-53	IGHD1-26	IGHJ2	9	14	26	32
3	0.002210759027266028	TGTGCGAGAGACAAGTACCAGCTGTTGGACGTCTGG	CARDKYQLLDVW	IGHV4-59	IGHD2-2	IGHJ6	10	13	23	25
3	0.002210759027266028	TGTGCGAGAGAAGTCTACGGAGTCTTTGACTACTGG	CAREVYGVFDYW	IGHV1-3	IGHD2-15	IGHJ4	10	17	22	23
3	0.002210759027266028	TGTGCGAAAGAGCTCTACGGAGTCTTTGACTACTGG	CAKELYGVFDYW	IGHV3-33	IGHD2-15	IGHJ4	15	17	22	23
3	0.002210759027266028	TGTGCAAGGGGGGGGCAAACCAGCAACTGGGACTGG	CARGGQTSNWDW	IGHV6-1	IGHD6-19	IGHJ4	7	18	28	31
3	0.002210759027266028	TGTGCGAGACACTTTAACGGCCCCGACTCCTGG	CARHFNGPDSW	IGHV4-39	IGHD3-10	IGHJ5	10	14	18	23
3	0.002210759027266028	TGTGCGACCGACATCGGTGACACGCTCTGG	CATDIGDTLW	IGHV3-30	IGHD4-17	IGHJ4	6	14	20	26
2	0.0014738393515106854	TGTGCGAGAGGGCGATATTGTAGTAGTAGTAGTTGCTCTGGCTACTACTACTACTATGGTATGGACGTCTGG	CARGRYCSSSSCSGYYYYYGMDVW	IGHV1-8	IGHD2-2	IGHJ6	10	13	27	42
2	0.0014738393515106854	TGTGTGAAAGATCAATCAGGCCATCTTTGGAGTGGTCATTATTACTACTACTACGGTATGGACGTCTGG	CVKDQSGHLWSGHYYYYYGMDVW	IGHV3-48	IGHD3-3	IGHJ6	12	25	35	37
2	0.0014738393515106854	TGTGCGAGAGAACCCTTAGCGACTGGGGCAGGTCGTCCGGGCCACTACTACTACGGTATGGACGTCTGG	CAREPLATGAGRPGHYYYGMDVW	IGHV1-46	IGHD6-6	IGHJ6	10	27	39	43
2	0.0014738393515106854	TGTGCGAGAGCCCGCCCGCCTATAGCAGTGCCCGGTGTCACGGGTCCACCCTGGTTCGACCCCTGG	CARARPPIAVPGVTGPPWFDPW	IGHV1-67	IGHD6-19	IGHJ5	9	20	29	50
2	0.0014738393515106854	TGTACCACAGGGGGGTCCATGAGCAACTGGGCCGACTATTTTTACTTCTACGGTCTGGACGTTTGG	CTTGGSMSNWADYFYFYGLDVW	IGHV3-15	IGHD1-1	IGHJ6	9	23	29	55
2	0.0014738393515106854	TGTGCGAGATCCTATGGTGCGGAGAGTTATTATTCCTATTACTACTATGGTCTGGACGTCTGG	CARSYGAESYYSYYYYGLDVW	IGHV1-46	IGHD3-10	IGHJ6	8	11	32	52
2	0.0014738393515106854	TGTGCGAAACACAAGGTCGGATATTGTAGTGGTCGTACCTGTTACTCAACTTTTGACTTCTGG	CAKHKVGYCSGRTCYSTFDFW	IGHV3-21	IGHD2-15	IGHJ4	6	18	46	51
2	0.0014738393515106854	TGTGCGAAAGATATGACGCGACACGCGCGATATAGTACCAACTGGCTAGGTGTTGACTACTGG	CAKDMTRHARYSTNWLGVDYW	IGHV3-43	IGHD2-2	IGHJ4	13	32	43	52
2	0.0014738393515106854	TGTGCGAGCCATCGGACAGCAGATGGCTACAATTACCTTCTGTCACCCTTTGACCACTGG	CASHRTADGYNYLLSPFDHW	IGHV4-39	IGHD5-24	IGHJ4	11	20	35	47
2	0.0014738393515106854	TGTGCGAGACATCTGCGTGGTGGTGATTGCTATCTGTGTTTAGTCTACTTTGACTACTGG	CARHLRGGDCYLCLVYFDYW	IGHV4-39	IGHD2-21	IGHJ4	11	16	32	44
2	0.0014738393515106854	TGTGCGAGAGAGGGATACTATGATTTTAGTAGTTCTTTCTCGGGTTACTTTGACTACTGG	CAREGYYDFSSSFSGYFDYW	IGHV3-30	IGHD3-22	IGHJ4	10	15	33	45
2	0.0014738393515106854	TGTGCGAACTTCCGTGTAGCAGTGCCTGCCTACTCTTACTACTCCCATTTGGACGTCTGG	CANFRVAVPAYSYYSHLDVW	IGHV3-23	IGHD6-19	IGHJ6	7	16	27	36
2	0.0014738393515106854	TGCGTAAGAGAAAAAAGTTACTATGATAGTGGTTCTTTTTACGCGGTTTTTGACGTCTGG	CVREKSYYDSGSFYAVFDVW	IGHV3-74	IGHD3-22	IGHJ1	10	17	29	56
2	0.0014738393515106854	TGTGCCCTAGCACTGGGAACTGGTTATTATCGACTTTTTAGCTACTTTGACTACTGG	CALALGTGYYRLFSYFDYW	IGHV2-26	IGHD3-9	IGHJ4	4	18	29	41
2	0.0014738393515106854	TGTGCCAGATTTTATCACTATCCTTCGGGAATTTTTTATAACTACTTTGACTACTGG	CARFYHYPSGIFYNYFDYW	IGHV4-30-2	IGHD3-10	IGHJ4	8	12	39	40
2	0.0014738393515106854	TGTGCGATAGATCGCTACGGTAGTAACCCCTCTAGGATGTACTCCTTTGACTACTGG	CAIDRYGSNPSRMYSFDYW	IGHV1-46	IGHD4-23	IGHJ4	12	14	26	38
2	0.0014738393515106854	TGTGCGAGACAAGAGGTGGTCCTCACGTGGCCCCCCGCTGGCTGGCTGCACCCCTGG	CARQEVVLTWPPAGWLHPW	IGHV4-39	IGHD1-14	IGHJ5	10	23	29	49
2	0.0014738393515106854	TGTGCGAGAGACCAGGGTACCATTTTTGATGTGGCGAATACGCACTTTGACTACTGG	CARDQGTIFDVANTHFDYW	IGHV3-30	IGHD3-3	IGHJ4	10	17	27	43
2	0.0014738393515106854	TGTGCGAAAGACAAGAGAGGTGGAATTACACGGGGCACCTACGGATTGGACGTCTGG	CAKDKRGGITRGTYGLDVW	IGHV3-23	IGHD4-17	IGHJ6	10	38	43	46
2	0.0014738393515106854	TGTGCGAAAATGGGTGAGGGGCCTTCTGCTATGCGTGGGTACTACTTTGACTCCTGG	CAKMGEGPSAMRGYYFDSW	IGHV3-23	IGHD2-2	IGHJ4	8	25	33	38
2	0.0014738393515106854	TGTGCAACAGTTGGCTATGATAGCAGGGCTTATTACAGATACTACTTTGACTACTGG	CATVGYDSRAYYRYYFDYW	IGHV1-24	IGHD3-22	IGHJ4	9	14	35	39
2	0.0014738393515106854	TGTGTGAGAGAGAATTATTTTGATTCGACGACTCTTGGCGCTTTTGATTCCTGG	CVRENYFDSTTLGAFDSW	IGHV3-30	IGHD3-9	IGHJ5	10	15	22	49
2	0.0014738393515106854	TGTGCGAGAGTCCGTTGGAGCCGGAGCTCGGGAATTGGGCCGATTGATTACTGG	CARVRWSRSSGIGPIDYW	IGHV4-59	IGHD2-15	IGHJ4	9	20	25	43
2	0.0014738393515106854	TGTGCGAGAGCCCGACCAATAATAGTGCCGTATTCTCAGAGCCGGGACTACTGG	CARARPIIVPYSQSRDYW	IGHV3-21	IGHD3-10	IGHJ4	9	18	23	45
2	0.0014738393515106854	TGTGCGAGAGATTACCATGATAGGAGTGGTTCTTATCGCAGTTTTGACGACTGG	CARDYHDRSGSYRSFDDW	IGHV3-33	IGHD3-22	IGHJ4	11	12	34	42
2	0.0014738393515106854	TGTGCGAGAGAAAACGAGATGATCGCTACCAGGAGTTGGCCCCTTGACTTCTGG	CARENEMIATRSWPLDFW	IGHV3-30	IGHD2-15	IGHJ4	10	24	30	43
2	0.0014738393515106854	TGTGCAAAAGATCTCGGACGAAGGGGAGTGGTGACTGGTTTTCTTCAAAACTGG	CAKDLGRRGVVTGFLQNW	IGHV3-9	IGHD2-21	IGHJ4	11	27	36	49
2	0.0014738393515106854	TGTGTGAGAGATCGCCTGATCCCAGCACCTGAGTACGACTTTGACTGCTGG	CVRDRLIPAPEYDFDCW	IGHV3-30	IGHD7-27	IGHJ4	12	17	22	31
2	0.0014738393515106854	TGTGTAAGAGAGTCCATGGATAGAGGTGGCTGGCGATACTTCAATTTCTGG	CVRESMDRGGWRYFNFW	IGHV3-13	IGHD6-19	IGHJ2	10	25	32	36
2	0.0014738393515106854	TGTGCCCGGGGAGGTTACGATTTTTGGAGTGGATATTATCTTGACTACTGG	CARGGYDFWSGYYLDYW	IGHV3-23	IGHD3-3	IGHJ4	4	14	38	40
2	0.0014738393515106854	TGTGCGAGGATTTCAGGCGGTGGTAGCTCCTACGTGGGAGCTGACTACTGG	CARISGGGSSYVGADYW	IGHV3-21	IGHD2-15	IGHJ4	7	18	32	41
2	0.0014738393515106854	TGTGCGAGATGTAGTGGGAGCACACTCGGTTACAGCGGTATGGACGTCTGG	CARCSGSTLGYSGMDVW	IGHV4-39	IGHD1-26	IGHJ6	8	11	20	39
2	0.0014738393515106854	TGTGCGAGAAGGCCCATAACAGCAGCGAGGAAGTTAGGGTTCGACCCGTGG	CARRPITAARKLGFDPW	IGHV3-21	IGHD6-13	IGHJ5	8	15	25	37
2	0.0014738393515106854	TGTGCGAAAGGGGGAAAATATGATGTCGCCGGGGGGGAGTTTGACTACTGG	CAKGGKYDVAGGEFDYW	IGHV3-23	IGHD3-16	IGHJ4	9	32	38	39
2	0.0014738393515106854	TGTGCGAAAGAGTTAGGGACCTACACTAACCCCCGAGTCGGTCACTACTGG	CAKELGTYTNPRVGHYW	IGHV3-23	IGHD4-11	IGHJ4	10	20	29	43
2	0.0014738393515106854	TGTGCACATGGTCGATACCAACTTCTCCGCCGCGCGTGGTTCGACACGTGG	CAHGRYQLLRRAWFDTW	IGHV2-5	IGHD1-7	IGHJ5	7	14	18	36
2	0.0014738393515106854	TGCGCGAGATGTAGTGGGAGCACACTAGGTTATAAAGGTATGGACGTCTGG	CARCSGSTLGYKGMDVW	IGHV4-39	IGHD1-26	IGHJ6	8	11	20	39
2	0.0014738393515106854	TGTTACACACGGGTTCAACTGAAACCGCGCGACAAAATTGACTACTGG	CYTRVQLKPRDKIDYW	IGHV3-73	IGHD1-1	IGHJ4	2	11	24	37
2	0.0014738393515106854	TGTGTGAGAGATAACGGTGGCTACGACGTTAACTGGTTCGACCCCTGG	CVRDNGGYDVNWFDPW	IGHV3-30	IGHD5-12	IGHJ5	11	16	25	30
2	0.0014738393515106854	TGTGCTTTCGATTTTTGGAGTGGTAATCACAACTGGTTCGACCCCTGG	CAFDFWSGNHNWFDPW	IGHV1-18	IGHD3-3	IGHJ5	4	8	23	28
2	0.0014738393515106854	TGTGCGAGGCGAAGCACCAACAGTATGAGTTTCGCTTGGGACGTCTGG	CARRSTNSMSFAWDVW	IGHV3-72	IGHD4-11	IGHJ6	4	19	24	38
2	0.0014738393515106854	TGTGCGAGAGATATTTCAGCTGCTAAGGAGAGATACTTTGACTACTGG	CARDISAAKERYFDYW	IGHV1-46	IGHD2-2	IGHJ4	11	16	24	33
2	0.0014738393515106854	TGTGCGAAGAGGGGCAGTGGGAGCGACTCGACCCAATTAGACCACTGG	CAKRGSGSDSTQLDHW	IGHV3-23	IGHD1-26	IGHJ4	7	15	27	39
2	0.0014738393515106854	TGTGCGAAAGCGCGTGGTGGTGACTACCACTACGCTATGGACGTCTGG	CAKARGGDYHYAMDVW	IGHV3-23	IGHD2-21	IGHJ6	9	13	21	22
2	0.0014738393515106854	TGTGCAAGAGAGCCTATGGTTCAGGGATTTTGGTACTTCGATCTCTGG	CAREPMVQGFWYFDLW	IGHV3-13	IGHD3-10	IGHJ2	10	13	26	30
2	0.0014738393515106854	TGTGCAAGAGAGCCTATGGTTCAGGGATTTTGGTACTTCGATCTCTGG	CAREPMVQGFWYFDLW	IGHV3-47	IGHD3-10	IGHJ2	10	13	26	30
2	0.0014738393515106854	TGTGGGAGACATGGTTCGGGGAGTTATTGGTATACTTTTGATATGTGG	CGRHGSGSYWYTFDMW	IGHV4-39	IGHD3-10	IGHJ3	12	13	27	34
2	0.0014738393515106854	TGTATCTCAAGTAAGGGGTTTCCGAGGTACTACGGTATGGACGTCTGG	CISSKGFPRYYGMDVW	IGHV4-39	IGHD2-2	IGHJ6	2	25	32	36
2	0.0014738393515106854	TGCGCGAGAGAGGAGTACGCATACAGCCTTGGTTCCTATGATTACTGG	CAREEYAYSLGSYDYW	IGHV3-30	IGHD5-18	IGHJ4	10	20	33	38
2	0.0014738393515106854	TGCGCGAGAGAGGAGTACGAATACAGCCTTGGTTCCTATGATTACTGG	CAREEYEYSLGSYDYW	IGHV3-30	IGHD5-18	IGHJ4	10	20	33	38
2	0.0014738393515106854	TGTGTTAGAGGGGGGGGAGGGAGCCAACCCCCCTTTGACTACTGG	CVRGGGGSQPPFDYW	IGHV3-74	IGHD3-16	IGHJ4	3	12	18	32
2	0.0014738393515106854	TGTGTGAGAGACCCGGGTTGGTGCCTCAGCTGCCTTGACACCTGG	CVRDPGWCLSCLDTW	IGHV6-1	IGHD2-2	IGHJ5	10	26	32	36
2	0.0014738393515106854	TGTGCGAGGGGGAGGGGCAAATCCTACCGCGGGCTCGATGTCTGG	CARGRGKSYRGLDVW	IGHV3-11	IGHD2-15	IGHJ3	7	20	25	36
2	0.0014738393515106854	TGTGCGAGACCCCGAGGATACAGTAATGGATATTTTTTCGTCTGG	CARPRGYSNGYFFVW	IGHV4-34	IGHD4-11	IGHJ4	8	18	25	41
2	0.0014738393515106854	TGTGCGAGACATCAAGTGGCTGGTACTGGGCCCTTTGACTACTGG	CARHQVAGTGPFDYW	IGHV4-39	IGHD6-19	IGHJ4	11	14	25	32
2	0.0014738393515106854	TGTGCGAGAGGCTTACCCGCCGTTTTCAACTTCTTCGACCCCTGG	CARGLPAVFNFFDPW	IGHV3-30	IGHD6-13	IGHJ5	9	13	18	26
2	0.0014738393515106854	TGTGCGAGAGGCACTATGCTTCAGGGAGTTGTCATTGACTACTGG	CARGTMLQGVVIDYW	IGHV4-31	IGHD3-10	IGHJ4	9	12	29	34
2	0.0014738393515106854	TGTGCGAGAGGGGAGCAGTGGCGGGGCACGGCTCTTGACTCCTGG	CARGEQWRGTALDSW	IGHV1-8	IGHD6-19	IGHJ4	10	13	21	34
2	0.0014738393515106854	TGTGCGAGAGAGTTGTATGACACGACTGGCCGATTTGACTACTGG	CARELYDTTGRFDYW	IGHV3-30	IGHD1-1	IGHJ4	10	11	16	33
2	0.0014738393515106854	TGTGCGAAAAAGTATAGCAGTGACTGGCCATGTTTTGAGTACTGG	CAKKYSSDWPCFEYW	IGHV3-23	IGHD6-19	IGHJ4	8	11	26	33
2	0.0014738393515106854	TGTATGACCGGCCAAGGGGACAACGGTGACTACCTTGGCTACTGG	CMTGQGDNGDYLGYW	IGHV3-48	IGHD4-17	IGHJ4	2	18	27	28
2	0.0014738393515106854	TGCGCGAGAGTCCCGACTATACCCCATCCTAGATTCGACCCCTGG	CARVPTIPHPRFDPW	IGHV4-39	IGHD1-26	IGHJ5	8	15	22	33
2	0.0014738393515106854	TGTGTCCGGTCCACCCACTGTCCGGCCTACTTTGACTTCTGG	CVRSTHCPAYFDFW	IGHV2-5	IGHD6-19	IGHJ4	3	10	19	26
2	0.0014738393515106854	TGTGTCATCGATAAGGATGGTGAGAGCCAATTTGTCCACTGG	CVIDKDGESQFVHW	IGHV3-15	IGHD2-21	IGHJ4	2	17	22	30
2	0.0014738393515106854	TGTGTGAGGTCCTCTGGTGGGGAGAAGGGGATTGACTACTGG	CVRSSGGEKGIDYW	IGHV5-51	IGHD2-15	IGHJ4	7	14	19	31
2	0.0014738393515106854	TGTGTGAGAGAAGGTTCCAGCAGTTCGTGGTTTGACTATTGG	CVREGSSSSWFDYW	IGHV3-11	IGHD1-1	IGHJ4	10	13	19	30
2	0.0014738393515106854	TGTGCGAGGGTGGTTGTGGCTGCCAGTAGGGTTGACTACTGG	CARVVVAASRVDYW	IGHV4-31	IGHD2-15	IGHJ4	7	9	22	31
2	0.0014738393515106854	TGTGCGAGGGTGGTGGTGGCTGCTTCTTGGGCTGACTTCTGG	CARVVVAASWADFW	IGHV4-31	IGHD2-15	IGHJ4	7	9	23	32
2	0.0014738393515106854	TGTGCGAGGGTGGTGGTGGCCGCTAGTCGTGCTGACTACTGG	CARVVVAASRADYW	IGHV4-31	IGHD2-15	IGHJ4	7	9	24	32
2	0.0014738393515106854	TGTGCGAGGGTGGTGGTGGCCGCTAGTCGTGCTGACTACTGG	CARVVVAASRADYW	IGHV4-28	IGHD2-15	IGHJ4	7	9	24	32
2	0.0014738393515106854	TGTGCGAGATTTTCTGAGGACGGTCCCTACTTGCGCTACTGG	CARFSEDGPYLRYW	IGHV5-10-1	IGHD2-15	IGHJ4	8	26	30	35
2	0.0014738393515106854	TGTGCGAGAGGGAGCAGTGGCTGGTATAGGGTTGACTACTGG	CARGSSGWYRVDYW	IGHV7-4-1	IGHD6-19	IGHJ4	9	12	25	31
2	0.0014738393515106854	TGTGCGAGAGAATTGCCACATACTGGGTGGCTCGACCCCTGG	CARELPHTGWLDPW	IGHV1-46	IGHD7-27	IGHJ5	10	21	26	27
2	0.0014738393515106854	TGTGCACGGATCCATGCCCATACGAACATTATTGACTTCTGG	CARIHAHTNIIDFW	IGHV2-5	IGHD7-27	IGHJ4	6	7	12	31
2	0.0014738393515106854	TGTGCAAGAGATCCCCCTGGGGATCAGGGTCTTGATATCTGG	CARDPPGDQGLDIW	IGHV6-1	IGHD7-27	IGHJ3	12	16	24	31
2	0.0014738393515106854	TGTGCAAGAGATCCCCCAGGGGATCAAGGTCTGGATATCTGG	CARDPPGDQGLDIW	IGHV6-1	IGHD7-27	IGHJ3	12	18	24	33
2	0.0014738393515106854	TGTACACACAGAGGAGCAACCAGCCTAGCTTTTGACTACTGG	CTHRGATSLAFDYW	IGHV2-5	IGHD6-19	IGHJ4	11	18	24	30
2	0.0014738393515106854	TGTGTGACCAGTATCGGCCCTCGGGGTTGGGACTACTGG	CVTSIGPRGWDYW	IGHV3-11	IGHD3-10	IGHJ4	3	20	25	30
2	0.0014738393515106854	TGTGCGGTCGCATTTAGGGGTTACGATTTGGCCAACTGG	CAVAFRGYDLANW	IGHV1-18	IGHD3-3	IGHJ4	5	20	28	34
2	0.0014738393515106854	TGTGCGGTCGCATTTAGGGGCTACGATTTGGGCTACTGG	CAVAFRGYDLGYW	IGHV1-2	IGHD5-12	IGHJ4	5	14	27	32
2	0.0014738393515106854	TGTGCGAGCCGGGTGGGTGGTAGCGACGTTGACTACTGG	CASRVGGSDVDYW	IGHV1-18	IGHD2-15	IGHJ4	7	15	23	28
2	0.0014738393515106854	TGTGCGAGGCAACTGGGAACAACTTCCCTTGACTACTGG	CARQLGTTSLDYW	IGHV4-39	IGHD1-1	IGHJ4	7	9	15	28
2	0.0014738393515106854	TGTGCGAGATCTACCGGCCGCAGCTGGTACGCCCACTGG	CARSTGRSWYAHW	IGHV4-55	IGHD1-20	IGHJ5	9	11	16	23
2	0.0014738393515106854	TGTGCACGCAGATCGTCCGTGGCTCTCTTCGACTTGTGG	CARRSSVALFDLW	IGHV2-5	.	IGHJ4	20	-1	-1	26
2	0.0014738393515106854	TGTACCACAGATCGGCGCAGGGAGTTACCAGACTACTGG	CTTDRRRELPDYW	IGHV3-15	IGHD4-23	IGHJ4	12	20	29	30
2	0.0014738393515106854	TGCGCGACGCGCCATACTGGGAGATACCAAGCCGACTGG	CATRHTGRYQADW	IGHV4-39	IGHD1-26	IGHJ2P	6	13	26	34
2	0.0014738393515106854	TGTGTGAGAGGAAAGTCCTTTGCTTTTGATATCTGG	CVRGKSFAFDIW	IGHV6-1	.	IGHJ3	3	-1	-1	20
2	0.0014738393515106854	TGTGCCAGAGAGAAATATTTTCTTTTGGACCACTGG	CAREKYFLLDHW	IGHV4-30-2	IGHD3-9	IGHJ2P	10	14	20	24
2	0.0014738393515106854	TGTGCGACACATCTAGGAGCTTCCTTTCGCTCCTGG	CATHLGASFRSW	IGHV4-39	IGHD1-26	IGHJ5	11	15	20	31
2	0.0014738393515106854	TGTGCGAGTGCCCACCCGGGGCTTCCTGACTACTGG	CASAHPGLPDYW	IGHV1-3	IGHD6-13	IGHJ4	7	13	19	26
2	0.0014738393515106854	TGTGCGAGTGCCCACCCGGGGCTTCCTGACCACTGG	CASAHPGLPDHW	IGHV3-64	IGHD6-13	IGHJ4	7	13	19	26
2	0.0014738393515106854	TGTGCGAGAGCAGTGACTGGTACGGTTGACTACTGG	CARAVTGTVDYW	IGHV4-39	IGHD6-19	IGHJ4	8	9	23	25
2	0.0014738393515106854	TGTGCGAGAGGGTATAGCAGTGGACCCGACTACTGG	CARGYSSGPDYW	IGHV3-21	IGHD6-19	IGHJ4	9	10	22	27
2	0.0014738393515106854	TGTGCGAAACAGTGGGGCAATAACATTGACTACTGG	CAKQWGNNIDYW	IGHV3-23	IGHD3-22	IGHJ4	8	18	23	25
2	0.0014738393515106854	TGTGCAAAAGATCGATCCTACGCTTTGGACGTCTGG	CAKDRSYALDVW	IGHV3-74	IGHD2-15	IGHJ6	12	14	19	25
2	0.0014738393515106854	TGCGCGAGGAGAAAACGTGATGCTTTTGATGTCTGG	CARRKRDAFDVW	IGHV1-46	IGHD3-16	IGHJ3	7	12	16	17
2	0.0014738393515106854	TGCGCGAGGAGAAAACGTGATGCTTTTGATATCTGG	CARRKRDAFDIW	IGHV1-46	IGHD3-16	IGHJ3	7	12	16	17
2	0.0014738393515106854	TGCACGGGAGGTTTTGGCTGGCTCTTTGACTTCTGG	CTGGFGWLFDFW	IGHV3-21	IGHD6-19	IGHJ4	1	14	20	23
2	0.0014738393515106854	TGTGCGCCTGACATAAACTGGATTGACTACTGG	CAPDINWIDYW	IGHV3-23	IGHD1-1	IGHJ4	5	15	21	22
2	0.0014738393515106854	TGTGCGAGGAAAGATATCGTACTGGATAGGTGG	CARKDIVLDRW	IGHV5-10-1	IGHD3-9	IGHJ4	7	13	20	30
2	0.0014738393515106854	TGTGCGAGAGCTGTGGGAGCTCCTGACTACTGG	CARAVGAPDYW	IGHV1-46	IGHD1-26	IGHJ4	9	12	20	23
2	0.0014738393515106854	TGTGCGAGAGGGGCAAGAACCTTTTCTGACTGG	CARGARTFSDW	IGHV1-18	IGHD1-14	IGHJ4	9	16	20	28
2	0.0014738393515106854	TGTGCGAGAGGACCAAATGCTTTTGATATTTGG	CARGPNAFDIW	IGHV1-8	.	IGHJ3	10	-1	-1	16
2	0.0014738393515106854	TGTGCACGGGGATTCGAGGAATTCGACCCCTGG	CARGFEEFDPW	IGHV3-11	IGHD3-10	IGHJ5	4	6	11	21
2	0.0014738393515106854	TGTGCAAGAGTGAAGGGTATCCCTCACTGG	CARVKGIPHW	IGHV3-74	IGHD5-18	IGHJ4	9	16	21	25
2	0.0014738393515106854	TGTGTCATTGATGCCCACCACTGG	CVIDAHHW	IGHV4-39	IGHD2-15	IGHJ4	3	14	18	19
2	0.0014738393515106854	TGTGTGAGCAGTCGTGACTACTGG	CVSSRDYW	IGHV3-35	IGHD2-21	IGHJ4	7	8	12	14
2	0.0014738393515106854	TGTGCGAGAGCCGCGGAGGTCTGG	CARAAEVW	IGHV3-13	IGHD2-15	IGHJ4	9	13	17	20
1	7.369196757553427E-4	TGTGCGAGAGATGCTGTAATTTACGATCTTTTGACTGGTTACTATGTGCCCCCCCCCCGCTTCAACGGTATGGACGTCTGG	CARDAVIYDLLTGYYVPPPRFNGMDVW	IGHV3-30	IGHD3-9	IGHJ6	11	20	44	69
1	7.369196757553427E-4	TGTGCACGGATACTGACCACCAGTGGGCGGTCCCAGGGAGCACCATTTATGAACATCTATGGGATGGACGTCTGG	CARILTTSGRSQGAPFMNIYGMDVW	IGHV2-26	IGHD2-15	IGHJ3	12	15	21	70
1	7.369196757553427E-4	TGTGCGAGAGATCACGGTGTGGGGAATTCTTATAAGGGGGACTTCTATGACTACTACGGTTTGGACGTTTGG	CARDHGVGNSYKGDFYDYYGLDVW	IGHV4-31	IGHD3-10	IGHJ3	12	20	34	69
1	7.369196757553427E-4	TGTGTGAGATTAGGAATAGCACCACCAACTGAACCCTCTGGTGGGGGCCCCAACTGGTTCGACCCCTGG	CVRLGIAPPTEPSGGGPNWFDPW	IGHV3-35	IGHD2-21	IGHJ5	8	12	20	50
1	7.369196757553427E-4	TGTGCGCGGGAGGTGGATTGTACTGGTGGCACCTGTAGCTCTCTTAACTACGATGGTTTGGACGTCTGG	CAREVDCTGGTCSSLNYDGLDVW	IGHV3-30	IGHD2-15	IGHJ6	5	16	28	58
1	7.369196757553427E-4	TGTGCGAGGGAGGTGGATTGTAGCGGTGGCACCTGTAGCTCTCTGAACTACGACGGTTTCGACGTCTGG	CAREVDCSGGTCSSLNYDGFDVW	IGHV3-30	IGHD2-15	IGHJ6	7	16	28	60
1	7.369196757553427E-4	TGTGCGAAACTTCCGCAAGGGAACATTTATCCGCGCGCACGTGGATACAGCTATGGTTGGTACTACTGG	CAKLPQGNIYPRARGYSYGWYYW	IGHV3-48	IGHD5-18	IGHJ4	6	37	57	61
1	7.369196757553427E-4	TGTGTAAAATCAAAAGTCGGGTGGGTGTCCGCAGGAGGAAAAAGCAGAGATGCTTTTGATATCTGG	CVKSKVGWVSAGGKSRDAFDIW	IGHV3-9	IGHD3-9	IGHJ3	8	9	14	48
1	7.369196757553427E-4	TGTGCTCGATATTGTAGTGGTGGTAGCTGCTACTCGGGGTTCGGTATTTACGGTATGGACGTCTGG	CARYCSGGSCYSGFGIYGMDVW	IGHV1-46	IGHD2-15	IGHJ6	4	7	34	54
1	7.369196757553427E-4	TGTGCGAGGGACGCCCCGAGGGACTCCCTCCACGTCTTACAATGGTTCGGCATGTTTGACTACTGG	CARDAPRDSLHVLQWFGMFDYW	IGHV5-10-1	IGHD3-10	IGHJ4	7	31	49	54
1	7.369196757553427E-4	TGTGCGAGACTCGTTGGGTCTTTCTCGTACCCAAATCAACCCCGAAGTAACTGGTTCGACCCCTGG	CARLVGSFSYPNQPRSNWFDPW	IGHV4-31	IGHD3-10	IGHJ5	8	39	45	48
1	7.369196757553427E-4	TGTGCGAGAGTCCGCCGAGGAGAGGATAGCAGTGGATATTTCAAAGATGGGGCATCTGATATCTGG	CARVRRGEDSSGYFKDGASDIW	IGHV1-69	IGHD6-19	IGHJ3	9	25	34	56
1	7.369196757553427E-4	TGTGCGAGAGCCCCGACTAGTCATTGCAGTGGTGTTATCTGCTACGCGGGACCCGTTGACTACTGG	CARAPTSHCSGVICYAGPVDYW	IGHV3-21	IGHD2-15	IGHJ4	9	22	44	55
1	7.369196757553427E-4	TGTGCGAGAGCCCCGACTAGTCATTGCAGTGGTACTAACTGCTACGCGGGACCCGTTGACTACTGG	CARAPTSHCSGTNCYAGPVDYW	IGHV3-33	IGHD2-15	IGHJ4	9	22	44	55
1	7.369196757553427E-4	TGTGCGAGAGCCCCGACTAGTCATTGCAGTGAAGAGATCTGCTACGCGGGACCCGTTGACTACTGG	CARAPTSHCSEEICYAGPVDYW	IGHV3-21	IGHD2-15	IGHJ4	9	38	44	55
1	7.369196757553427E-4	TGTGCCAGAGGCTTGGATGGTTCAGGGAGTTTTTATCAAGCCTACTGGTACTTCGATATCTGG	CARGLDGSGSFYQAYWYFDIW	IGHV1-18	IGHD3-10	IGHJ2	9	16	35	41
1	7.369196757553427E-4	TGTGCCAGAAAGTCCGGAGATTGCAGTAGTGGCACCTGCCATCATTACCAATTTGACCACTGG	CARKSGDCSSGTCHHYQFDHW	IGHV4-39	IGHD2-2	IGHJ4	8	15	29	51
1	7.369196757553427E-4	TGTGCGAGTCAATATCATTGTAGTGCTGGTCACTGCTATCGCGATGATGCTTTTGATGTCTGG	CASQYHCSAGHCYRDDAFDVW	IGHV4-31	IGHD2-15	IGHJ3	7	16	37	43
1	7.369196757553427E-4	TGTGCGAGCAACTATGGTGCGGGGACTTATCAAATTTATTACTACTACGGTATGGACGTCTGG	CASNYGAGTYQIYYYYGMDVW	IGHV4-31	IGHD3-10	IGHJ6	7	10	29	39
1	7.369196757553427E-4	TGTGCGAGAGGTTTGGATGGTTCAGGGAGCTTTTATAATGCCTACTGGTACTTCGATGTCTGG	CARGLDGSGSFYNAYWYFDVW	IGHV1-8	IGHD3-10	IGHJ2	10	16	37	41
1	7.369196757553427E-4	TGTGCGAGAGGTGGGCGGACATTTTTTTCTCCCACTGCTGGGAGCTTCTGGTTCGACGCCTGG	CARGGRTFFSPTAGSFWFDAW	IGHV1-8	IGHD1-26	IGHJ5	10	28	35	47
1	7.369196757553427E-4	TGTGCGAGAGGCTTGGATGGTTCAGGGAGTTTCTATAATGCCTATTGGTACTTCGATCTCTGG	CARGLDGSGSFYNAYWYFDLW	IGHV1-8	IGHD3-10	IGHJ2	11	16	37	41
1	7.369196757553427E-4	TGTGCGAGAGGACTAGGATTACTATGGTTCGGGGCCGGGGATTTATTTAGGTTCGACCCCTGG	CARGLGLLWFGAGDLFRFDPW	IGHV1-8	IGHD3-10	IGHJ5	10	17	33	49
1	7.369196757553427E-4	TGTGCGAGAGATCCGACCAAAGAGAGTTTCGAAAATTACGGTAATTACGCCTTTGACTACTGG	CARDPTKESFENYGNYAFDYW	IGHV3-48	IGHD5-24	IGHJ4	12	33	45	50
1	7.369196757553427E-4	TGTGCGAGAGATCAATGTAGTGGTGATACTTGCTCAATAAGTCACCACGCTATGGAGGTCTGG	CARDQCSGDTCSISHHAMEVW	IGHV1-46	IGHD2-15	IGHJ3	12	15	24	58
1	7.369196757553427E-4	TGTGCGAGAGATCAATGTAGTGGTGATAGCTGCTCAATAAGTTTCCACGCTATGGACGTCTGG	CARDQCSGDSCSISFHAMDVW	IGHV4-31	IGHD2-15	IGHJ6	12	15	33	51
1	7.369196757553427E-4	TGTGCGAGAGATCAATGTAAGGGTGATACTTGTTCAATAAGTTTTCACGCTATGGACGTCTGG	CARDQCKGDTCSISFHAMDVW	IGHV1-46	IGHD2-15	IGHJ6	12	34	38	51
1	7.369196757553427E-4	TGTGCGAGAGATGGAGTGGTGGTGGGTGCTACTCGGGGTCGTGGGTTCTGGTCCGACCCCTGG	CARDGVVVGATRGRGFWSDPW	IGHV1-18	IGHD2-15	IGHJ5	11	14	33	47
1	7.369196757553427E-4	TGTGCGAAAGATCAATGTATTGGTGATTACTGCTCAATAAGTCATCACGCTATGGAGGTCTGG	CAKDQCIGDYCSISHHAMEVW	IGHV1-67	IGHD3-22	IGHJ3	12	16	30	58
1	7.369196757553427E-4	TGTGTGAACTTCCGTGTAGTAGTGGCTGCCTACTCCTACTACTCCGATTTGGACGTCTGG	CVNFRVVVAAYSYYSDLDVW	IGHV1-67	IGHD2-2	IGHJ6	3	14	22	30
1	7.369196757553427E-4	TGTGCGAGCCATCGGACAGCAGGTGGCTACAATAACCTTCTATCACCCTTTGACTACTGG	CASHRTAGGYNNLLSPFDYW	IGHV4-39	IGHD5-24	IGHJ4	11	23	32	47
1	7.369196757553427E-4	TGTGCGAGACGACCGGCATATAGCGGCACCTCTCACCTGTCGGACGCCTTTGATATATGG	CARRPAYSGTSHLSDAFDIW	IGHV4-31	IGHD2-2	IGHJ3	8	12	19	48
1	7.369196757553427E-4	TGTGCGAGACATTCTCATTTCTTTGATAGTAGTGATTTTTACTCGGACTTTGACTCCTGG	CARHSHFFDSSDFYSDFDSW	IGHV4-39	IGHD3-22	IGHJ4	11	16	42	46
1	7.369196757553427E-4	TGTGCGAGACATCGGACAGCGGGTGGCTACAATGTCCTTCTATCACCCTTTGACTACTGG	CARHRTAGGYNVLLSPFDYW	IGHV4-39	IGHD5-24	IGHJ4	11	23	32	47
1	7.369196757553427E-4	TGTGCGAGACATGTTAAGGTTCGGGGAGTTAGCTACTACTTCTACGGTATGGACGTCTGG	CARHVKVRGVSYYFYGMDVW	IGHV4-39	IGHD3-10	IGHJ6	13	17	30	32
1	7.369196757553427E-4	TGTGCGAGACATGTGGTGCAGGTCGGCGGGAGGGGTCGACACTGGTATGTCGATCTCTGG	CARHVVQVGGRGRHWYVDLW	IGHV4-39	IGHD1-26	IGHJ2	13	27	31	40
1	7.369196757553427E-4	TGTGCGAGACATGCCACGCTGTGTGGTGGTGATTGCTATTCGTTTTGGTTCGACCCCTGG	CARHATLCGGDCYSFWFDPW	IGHV4-39	IGHD2-21	IGHJ5	12	21	40	45
1	7.369196757553427E-4	TGTGCGAGACACAATTACGGTTCGGGCAGTCATCCCGATAATTACGGTATGGACGTCTGG	CARHNYGSGSHPDNYGMDVW	IGHV4-39	IGHD3-10	IGHJ6	10	18	29	48
1	7.369196757553427E-4	TGTGCGAGACAGGCTGGAATTAACCGTAGAGTAGTGGCTGGTAGGTGGTTCGACCCCTGG	CARQAGINRRVVAGRWFDPW	IGHV4-39	IGHD6-19	IGHJ5	10	25	42	45
1	7.369196757553427E-4	TGTGCGAGAGTTGTAACAGGACTTTGTAGTGGTGGAAGCTGTTACTGGTTCGACCCCTGG	CARVVTGLCSGGSCYWFDPW	IGHV4-39	IGHD2-15	IGHJ5	8	23	40	43
1	7.369196757553427E-4	TGTGCGAGAGGAAGGAGTCCATATTACTATGATAGTAGTGGTTATGGATTTGACTACTGG	CARGRSPYYYDSSGYGFDYW	IGHV4-31	IGHD3-22	IGHJ4	9	21	44	48
1	7.369196757553427E-4	TGTGCGAGAGATCCCCTCGGATATTGTACTGGTGGTAGCTGTCACAATATGGACGTCTGG	CARDPLGYCTGGSCHNMDVW	IGHV3-33	IGHD2-15	IGHJ6	12	14	40	48
1	7.369196757553427E-4	TGTGCGAGAGATCGCAATTACTATGATAAGAGTGGTTATCATCCTGATTTTGACTACTGG	CARDRNYYDKSGYHPDFDYW	IGHV1-46	IGHD3-22	IGHJ4	12	16	38	48
1	7.369196757553427E-4	TGTGCGAGAGATGCTGATTGTACTGGTGGTATATGTTATTACTACGGAATGGACGTCTGG	CARDADCTGGICYYYGMDVW	IGHV3-33	IGHD3-22	IGHJ6	11	34	45	48
1	7.369196757553427E-4	TGTGCGAGAGACGGATGTGCAGAAAACTGCTACATTAGTTTTCACTGGTTCGAGTCTTGG	CARDGCAENCYISFHWFESW	IGHV1-46	IGHD2-15	IGHJ5	10	26	32	43
1	7.369196757553427E-4	TGTGCGAGAGAGGGATACTATGATTTTAGTAGTTCTTTCTCGGGTTACTTTGACTACTGG	CAREGYYDFSSSFSGYFDYW	IGHV3-72	IGHD3-22	IGHJ4	10	15	33	45
1	7.369196757553427E-4	TGTGCGAGAGAATTACGATTTTTGGAGTTGTTCGGACGGCGTTACGGTATGGACGTCTGG	CARELRFLELFGRRYGMDVW	IGHV3-21	IGHD3-3	IGHJ6	10	11	31	48
1	7.369196757553427E-4	TGTGCGAAAGCTGAAGATAGTAGTGGTTATTACGGTCTGGGAGGTGAATTTGACTACTGG	CAKAEDSSGYYGLGGEFDYW	IGHV3-23	IGHD3-22	IGHJ4	9	15	32	48
1	7.369196757553427E-4	TGTGCAAAGAACATGGCAGTAACTGCTTTCTCTTCTCGGCTTTCCACCCTTGACTACTGG	CAKNMAVTAFSSRLSTLDYW	IGHV3-23	IGHD4-11	IGHJ4	9	16	23	49
1	7.369196757553427E-4	TGTGCAAAAGATGGCCATCCGCAATGGTATAGCAGCACCCAATACTACTTTGAAAATTGG	CAKDGHPQWYSSTQYYFENW	IGHV3-9	IGHD6-13	IGHJ4	11	25	36	42
1	7.369196757553427E-4	TGTGGGAGAGATGCAGGGTCGCTGCTCAGCTATGCATTCATGGGATGGATCGACTCCTGG	CGRDAGSLLSYAFMGWIDSW	IGHV3-30	IGHD5-18	IGHJ5	11	26	33	45
1	7.369196757553427E-4	TGTGTAAGAGAGGCCCAGGATATCACCAATTGGGTCCCCGACGGTTTGGACGTCTGG	CVREAQDITNWVPDGLDVW	IGHV3-13	IGHD2-15	IGHJ6	10	16	22	46
1	7.369196757553427E-4	TGTGCCAGAGATCGGTGTAGTGGTGGTAGCTGCCCCTCGGCCTGGTTCGACCCCTGG	CARDRCSGGSCPSAWFDPW	IGHV4-30-2	IGHD2-15	IGHJ5	12	15	32	41
1	7.369196757553427E-4	TGTGCCAGAGAGAAGCCACATTACCACGATAGTAGTGATTATGCTTTTGATCTGTGG	CAREKPHYHDSSDYAFDLW	IGHV4-30-2	IGHD3-22	IGHJ3	10	19	36	40
1	7.369196757553427E-4	TGTGCGATAGATCGCTACGGTAGTAACCCCTCTAGGCTGTACTCCTTTGACTACTGG	CAIDRYGSNPSRLYSFDYW	IGHV3-23	IGHD4-23	IGHJ4	12	14	26	38
1	7.369196757553427E-4	TGTGCGACCCCTCGCAGAATCCCCGATTATTATAACTATTTTGGTATGGACGTGTGG	CATPRRIPDYYNYFGMDVW	IGHV5-10-1	IGHD3-10	IGHJ6	6	26	35	45
1	7.369196757553427E-4	TGTGCGACAGCCCCCAGCCTTTACTATGGTTCAGGGAGTACGACTTTTGACTACTGG	CATAPSLYYGSGSTTFDYW	IGHV4-39	IGHD3-10	IGHJ4	6	20	35	36
1	7.369196757553427E-4	TGTGCGAGGAGCAGTGTGTGGCTCAGGGACTTATTCGATCACTACTTTAACTACTGG	CARSSVWLRDLFDHYFNYW	IGHV3-47	IGHD3-10	IGHJ4	4	18	34	40
1	7.369196757553427E-4	TGTGCGAGGAGCAGTGTATGGCTCAGGGACTTATTCGATCACTACTTTAACTACTGG	CARSSVWLRDLFDHYFNYW	IGHV4-34	IGHD3-10	IGHJ4	7	16	34	40
1	7.369196757553427E-4	TGTGCGAGATGTTCCGGTTCGGGGAGTTATTTAAGAGGGTGGGGTATGGACGTCTGG	CARCSGSGSYLRGWGMDVW	IGHV3-20	IGHD3-10	IGHJ6	8	15	30	45
1	7.369196757553427E-4	TGTGCGAGACATAGACCCGTAGCAGCAGTTGGTTTAAATAACTGGTTCGACCCCTGG	CARHRPVAAVGLNNWFDPW	IGHV4-39	IGHD6-13	IGHJ5	11	19	32	39
1	7.369196757553427E-4	TGTGCGAGACAAGAGGTGGTACTCACCTGGCCCCCCGCTGGCTGGTTCGACCCCTGG	CARQEVVLTWPPAGWFDPW	IGHV4-39	IGHD2-15	IGHJ5	10	14	20	41
1	7.369196757553427E-4	TGTGCGAGAGCCATGGTTTATAATAGTGGTTCTTCCGACATCGGGGGGTCCTGCTGG	CARAMVYNSGSSDIGGSCW	IGHV3-21	IGHD3-22	IGHJ4	9	19	30	53
1	7.369196757553427E-4	TGTGCGAGAGCCAAGTCGTATTGTGGTAGTGATTGCTCCCAAATCTTTGACAACTGG	CARAKSYCGSDCSQIFDNW	IGHV4-31	IGHD2-21	IGHJ4	9	18	36	44
1	7.369196757553427E-4	TGTGCGAGAGGCCGATTCCCTTACTGTTATACTACCTATTGCCCCTCTGACTACTGG	CARGRFPYCYTTYCPSDYW	IGHV3-30	IGHD1-20	IGHJ4	9	25	31	47
1	7.369196757553427E-4	TGTGCGAGAGGGGGCCCGTGTTCTGGTGACTGCTATTCAAGGTGGCTTGACTCCTGG	CARGGPCSGDCYSRWLDSW	IGHV3-23	IGHD2-21	IGHJ4	6	23	37	46
1	7.369196757553427E-4	TGTGCGAGAGACGTGGAGATATTAGGTGGCTGGGTGAAAAACTGGTTCGATCCCTGG	CARDVEILGGWVKNWFDPW	IGHV7-4-1	IGHD6-19	IGHJ5	10	25	32	39
1	7.369196757553427E-4	TGTGCGAGAGACATGGATCCGCGCAAGAGTTACTCTTATTACGGTATGGACGTCTGG	CARDMDPRKSYSYYGMDVW	IGHV3-30	IGHD3-22	IGHJ6	10	35	41	45
1	7.369196757553427E-4	TGTGCGAGAAATCCGTGGGCTTCGTACGGCGATTATGGGGGCTGGTTCGACCCCTGG	CARNPWASYGDYGGWFDPW	IGHV4-31	IGHD3-16	IGHJ5	12	31	36	41
1	7.369196757553427E-4	TGTGCGAAAATGGGTGAGGGGCCAGCTGCTATGCGTGGATACTACCTTGACTCCTGG	CAKMGEGPAAMRGYYLDSW	IGHV3-11	IGHD2-2	IGHJ4	6	21	33	39
1	7.369196757553427E-4	TGTGCAAGAGATCAGGGCTTTTCGTTTCATGGTTCGGGGAGTTACTGTGACTACTGG	CARDQGFSFHGSGSYCDYW	IGHV4-30-2	IGHD3-10	IGHJ4	12	28	41	42
1	7.369196757553427E-4	TGTGGGGGCAACATCGGAATAAGACCAGGCGAGCCCTATAGTTGGTTCGACCCCAGG	CGGNIGIRPGEPYSWFDPR	IGHV3-47	IGHD2-21	IGHJ5	3	14	20	42
1	7.369196757553427E-4	TGTGTGAGAGAGAATTATTTTGATTCGACGACTCTTGGCGCTTTTGATTCCTGG	CVRENYFDSTTLGAFDSW	IGHV3-30	IGHD3-9	IGHJ3	10	15	22	39
1	7.369196757553427E-4	TGTGTGAGAGAGAATTATTATGATTCGACGACTCTTGGCGCTTTTGACTCCTGG	CVRENYYDSTTLGAFDSW	IGHV3-35	IGHD3-16	IGHJ4	8	15	24	42
1	7.369196757553427E-4	TGTGTGAGAGAGAATTATTATGATTCGACGACTCTTGGCGCTTTTGACTCCTGG	CVRENYYDSTTLGAFDSW	IGHV3-35	IGHD3-16	IGHJ5	8	15	24	45
1	7.369196757553427E-4	TGTGTACACAGACCTGCCTACGGTGACTACGCTGCTTTACACTTCCACCACTGG	CVHRPAYGDYAALHFHHW	IGHV2-5	IGHD4-17	IGHJ1	12	17	30	40
1	7.369196757553427E-4	TGTGCGTCTTACGCTCCATGTGGTTATGCCTGCTATGCTTACTTTCACTACTGG	CASYAPCGYACYAYFHYW	IGHV3-11	IGHD2-2	IGHJ4	5	29	37	39
1	7.369196757553427E-4	TGTGCGACGACAGTTTGTAGTGATAGTAGTTGCTTCTGGAGCGCTGGCTACTGG	CATTVCSDSSCFWSAGYW	IGHV7-4-1	IGHD2-15	IGHJ4	6	14	33	47
1	7.369196757553427E-4	TGTGCGACACTGGTTTGTAGTGATAGTCCCTGCTACTGGAGCGCTGGCTACTGG	CATLVCSDSPCYWSAGYW	IGHV7-4-1	IGHD2-15	IGHJ4	6	14	36	47
1	7.369196757553427E-4	TGTGCGAGGGTTCACTGGTCTAATATTGGCCCAATTTACTACCTCGATCTCTGG	CARVHWSNIGPIYYLDLW	IGHV3-23	IGHD2-15	IGHJ2	6	22	27	39
1	7.369196757553427E-4	TGTGCGAGACCACTTTGTCTTGGTGGTGGCTGCTACTCGCACTTTCACCACTGG	CARPLCLGGGCYSHFHHW	IGHV4-39	IGHD2-15	IGHJ4	9	20	37	40
1	7.369196757553427E-4	TGTGCGAGACGTGGAGTGACTACTATGCAAATGTACAATTGGTTCGACCCCTGG	CARRGVTTMQMYNWFDPW	IGHV3-23	IGHD3-22	IGHJ5	6	18	25	31
1	7.369196757553427E-4	TGTGCGAGACAACGCAAACGGGCGGGGGTCTATTATTTCGGATTGGACGTCTGG	CARQRKRAGVYYFGLDVW	IGHV3-11	IGHD3-10	IGHJ6	8	30	35	43
1	7.369196757553427E-4	TGTGCGAGAGTCCGTTGGAGTCGGAACTCGGGAATTGGGCCGATTGATGACTGG	CARVRWSRNSGIGPIDDW	IGHV4-61	IGHD3-3	IGHJ4	9	14	20	49
1	7.369196757553427E-4	TGTGCGAGAGTCCGTTGGAGCCAGAGCTCGGGAATTGGGCCGATTGATTACTGG	CARVRWSQSSGIGPIDYW	IGHV4-59	IGHD3-3	IGHJ4	9	14	19	43
1	7.369196757553427E-4	TGTGCGAGAGATTCGCGGGACTACGGTGGTAACTCCTTCCTCTTTGACTACTGG	CARDSRDYGGNSFLFDYW	IGHV4-4	IGHD4-23	IGHJ4	11	18	35	41
1	7.369196757553427E-4	TGTGCGAGAGATTATACTGGCGACGATTACTTGTACAATTGGTTCGGCCCCTGG	CARDYTGDDYLYNWFGPW	IGHV3-30	IGHD5-12	IGHJ5	11	12	29	30
1	7.369196757553427E-4	TGTGCGAGAGAACATTACGACATTTTGACTGGTCACGATGCTTTTGATATTTGG	CAREHYDILTGHDAFDIW	IGHV3-53	IGHD3-9	IGHJ3	10	13	31	32
1	7.369196757553427E-4	TGTGCGAGAGAAGGTCCGGACTACGGAGACGGAGGATACTACTTTGATCTCTGG	CAREGPDYGDGGYYFDLW	IGHV4-31	IGHD4-17	IGHJ4	10	18	29	36
1	7.369196757553427E-4	TGTGCGAAGGCCATTCTGAGGGAAATGATGTTGGGGGGAGAGTTTGACCAGTGG	CAKAILREMMLGGEFDQW	IGHV3-23	IGHD3-16	IGHJ4	7	29	39	42
1	7.369196757553427E-4	TGTGCGAAGGATCGAAGGGTCTACGGTGACTACGAATCCTTCTTTGACTTCTGG	CAKDRRVYGDYESFFDFW	IGHV3-23	IGHD4-17	IGHJ4	12	20	33	41
1	7.369196757553427E-4	TGTGCGAAGACGAACCGCTTTGGCACCACCTGGTATGGGTCAATCGACAGGTGG	CAKTNRFGTTWYGSIDRW	IGHV4-31	IGHD2-21	IGHJ4	6	23	29	51
1	7.369196757553427E-4	TGTGCGAAAGATGGGAGGTTTAACAGTGGCTGGATATTAGACATCCAGCACTGG	CAKDGRFNSGWILDIQHW	IGHV3-23	IGHD6-19	IGHJ1	11	16	32	43
1	7.369196757553427E-4	TGTGCGAAAGACGTCATCACTCGCATAGACGGGGACTCGGACTATGACAACTGG	CAKDVITRIDGDSDYDNW	IGHV3-33	IGHD2-2	IGHJ4	10	22	27	40
1	7.369196757553427E-4	TGTGCGAAAGAACGCTTGCCCGGTCCACGCAATTATTACGGAATGGACGTCTGG	CAKERLPGPRNYYGMDVW	IGHV3-30	IGHD3-22	IGHJ6	10	32	38	42
1	7.369196757553427E-4	TGTGCAAGACCAGTGAGATATTGTAGTGGTGGTAACTGCTACTTTGACTACTGG	CARPVRYCSGGNCYFDYW	IGHV5-10-1	IGHD2-15	IGHJ4	9	16	37	38
1	7.369196757553427E-4	TGTGCAAGAGGCGCTTATAGCAGCGACTGGCACGGGTTGTCTCTTGATATCTGG	CARGAYSSDWHGLSLDIW	IGHV1-8	IGHD6-25	IGHJ3	11	15	24	43
1	7.369196757553427E-4	TGTGCAAGAGACGTTGTCAACACTGTCTACGACTATAACGGTATGGACGTCTGG	CARDVVNTVYDYNGMDVW	IGHV6-1	IGHD1-26	IGHJ6	10	31	41	42
1	7.369196757553427E-4	TGTGCAAAAGATACTGGGTCCGGACTGGGGACCGGTTATGTCTTTGATGTCTGG	CAKDTGSGLGTGYVFDVW	IGHV3-9	IGHD1-14	IGHJ3	12	31	38	42
1	7.369196757553427E-4	TGTACGAGAGAGGTTAATAATGATTTCGACTGGAGCACCTGGTTCGACCCCTGG	CTREVNNDFDWSTWFDPW	IGHV3-48	IGHD3-9	IGHJ5	10	22	32	38
1	7.369196757553427E-4	TGTACATCTTATTCCCCATGTGGTTATGACTGCTTTAGGCACTTCCACTATTGG	CTSYSPCGYDCFRHFHYW	IGHV3-73	IGHD2-21	IGHJ4	4	18	33	46
1	7.369196757553427E-4	TGTACAACAGATAGTTCAGATAGGGATCGGTTGCCTGAGTACTTCCAGAACTGG	CTTDSSDRDRLPEYFQNW	IGHV3-43	IGHD7-27	IGHJ1	12	22	27	34
1	7.369196757553427E-4	TGCGCAAGAGGGGCCCAATTAGAGGATTATTATTACTATGGTATGGATGTCTGG	CARGAQLEDYYYYGMDVW	IGHV3-74	IGHD3-10	IGHJ3	9	30	41	45
1	7.369196757553427E-4	TGTTCGAGAGATCCAGGCCATAGTTCGGGGATTACCGACTTCGACCCCTGG	CSRDPGHSSGITDFDPW	IGHV3-30	IGHD3-10	IGHJ5	12	22	30	39
1	7.369196757553427E-4	TGTGTTTATAATGACTTTGATACCACTAATTTTTGTTATTTTGACTCCTGG	CVYNDFDTTNFCYFDSW	IGHV3-72	IGHD3-10	IGHJ4	3	5	15	39
1	7.369196757553427E-4	TGTGTTAGGGGATACTGTAGTGGTGGTACCTGCTACTCATTCGACCCCTGG	CVRGYCSGGTCYSFDPW	IGHV3-72	IGHD2-15	IGHJ5	7	9	37	39
1	7.369196757553427E-4	TGTGTCCGGGGATTCTGCAGTGGTGGAACCTGCTATTCATTCGACCCCTGG	CVRGFCSGGTCYSFDPW	IGHV1-67	IGHD2-15	IGHJ5	3	18	34	39
1	7.369196757553427E-4	TGTGTGAGATGTAGTGGGAGCACACTAGGTTACAGCGGTATGGACGTCTGG	CVRCSGSTLGYSGMDVW	IGHV4-55	IGHD1-26	IGHJ6	9	11	20	39
1	7.369196757553427E-4	TGTGTGAGAGATTTGGAAGCCGATATAACAGGAAGTAGACTTGAATACTGG	CVRDLEADITGSRLEYW	IGHV1-46	IGHD1-14	IGHJ4	11	19	33	40
1	7.369196757553427E-4	TGTGCCCGGGGAGGATACGATTTTTGGAGTGGTTATTATCTTGAATACTGG	CARGGYDFWSGYYLEYW	IGHV3-23	IGHD3-3	IGHJ4	4	15	38	40
1	7.369196757553427E-4	TGTGCCAGAAACCCCGCAGCAGAAGGTGGTCCATACTACTTTGACTACTGG	CARNPAAEGGPYYFDYW	IGHV3-11	IGHD6-13	IGHJ4	8	15	21	33
1	7.369196757553427E-4	TGTGCGCGAGGACGGACTTCAGGGACTTCTTTGTGGCACTTTGACTACTGG	CARGRTSGTSLWHFDYW	IGHV4-34	IGHD2-21	IGHJ4	10	30	35	37
1	7.369196757553427E-4	TGTGCGCGAGAGAGGGGGAGTAGCGGCCGGGCGGGTTATTTTGACTACTGG	CARERGSSGRAGYFDYW	IGHV3-30	IGHD2-15	IGHJ4	10	16	23	39
1	7.369196757553427E-4	TGTGCGGGGCTCCCTATGATAGTACCGAACCTCTACGGTATGGACGTCTGG	CAGLPMIVPNLYGMDVW	IGHV1-58	IGHD3-22	IGHJ6	6	13	23	39
1	7.369196757553427E-4	TGTGCGGGAAGGGGGGGGAGTGATGATAACTCCGGCCCGTTTAACTACTGG	CAGRGGSDDNSGPFNYW	IGHV3-23	IGHD3-10	IGHJ4	5	14	29	39
1	7.369196757553427E-4	TGTGCGACATATGGATTCAGGGGGGACCACTACTACGGTTTGGACGTCTGG	CATYGFRGDHYYGLDVW	IGHV4-55	IGHD3-22	IGHJ6	11	25	34	40
1	7.369196757553427E-4	TGTGCGAGGGCCTCTAGAATACTACCCCCGAATGATGCTTTTGATATGTGG	CARASRILPPNDAFDMW	IGHV4-39	IGHD1-26	IGHJ3	7	19	24	31
1	7.369196757553427E-4	TGTGCGAGATGTAGTGGGAGCACACTAGGTTACAAAGGAATGGACGTCTGG	CARCSGSTLGYKGMDVW	IGHV4-55	IGHD1-26	IGHJ3	9	11	20	46
1	7.369196757553427E-4	TGTGCGAGACGTTTAAGTATCAGTGGCCGCTACCATGGACTAGACTACTGG	CARRLSISGRYHGLDYW	IGHV4-31	IGHD2-15	IGHJ4	8	21	34	42
1	7.369196757553427E-4	TGTGCGAGACGCGAAGTCAGTGGCTGGTACCCTGGTTGGTTCGACCCCTGG	CARREVSGWYPGWFDPW	IGHV4-39	IGHD6-19	IGHJ5	9	17	29	36
1	7.369196757553427E-4	TGTGCGAGAGTTTCAGGGGAGTGGCTGATACGTGGTGACTTTGACTGGTGG	CARVSGEWLIRGDFDWW	IGHV3-20	IGHD6-19	IGHJ4	9	19	32	37
1	7.369196757553427E-4	TGTGCGAGAGTCCAAGGCATCAACTGGTCTTCTCACTACTCTGACCATTGG	CARVQGINWSSHYSDHW	IGHV3-30	IGHD1-1	IGHJ4	9	20	26	34
1	7.369196757553427E-4	TGTGCGAGAGTCGAGGGAGGTGGCTTCCCAGGGTGGTACTTCGATCTCTGG	CARVEGGGFPGWYFDLW	IGHV3-53	IGHD5-12	IGHJ2	9	19	24	33
1	7.369196757553427E-4	TGTGCGAGAGTGGGACGTGGGAGCTACTACGAACGCTGGTTCGACCCCTGG	CARVGRGSYYERWFDPW	IGHV3-11	IGHD1-26	IGHJ5	9	16	30	35
1	7.369196757553427E-4	TGTGCGAGAGGCCCTTCCAGAGCAGCAGCTGGGAACGGTATGGACGTCTGG	CARGPSRAAAGNGMDVW	IGHV1-8	IGHD6-13	IGHJ6	12	20	31	39
1	7.369196757553427E-4	TGTGCGAGAGGACGGACTTCAGGGCGGTCTTTGTGGCACTTTGACTACTGG	CARGRTSGRSLWHFDYW	IGHV1-67	IGHD2-21	IGHJ4	9	30	35	37
1	7.369196757553427E-4	TGTGCGAGAGGACGGACTTCAGGGAGTTCTTTGTGGCACTTTGACTACTGG	CARGRTSGSSLWHFDYW	IGHV1-67	IGHD3-10	IGHJ4	9	17	27	37
1	7.369196757553427E-4	TGTGCGAGAGGACGGACTTCAGGGAGGTCCTTGTGGCACTTTGACTCCTGG	CARGRTSGRSLWHFDSW	IGHV1-8	IGHD2-21	IGHJ4	10	30	35	37
1	7.369196757553427E-4	TGTGCGAGAGATGTCTGGAATGGTGGCAGCTGGAATCCTTTTGATTTGTGG	CARDVWNGGSWNPFDLW	IGHV3-66	IGHD2-15	IGHJ3	15	20	31	37
1	7.369196757553427E-4	TGTGCGAGAGACAGCTCGTCCCGTGTCTACTACTACGGTATGGACGTCTGG	CARDSSSRVYYYGMDVW	IGHV3-53	IGHD6-6	IGHJ6	10	11	20	26
1	7.369196757553427E-4	TGTGCGAGAAGGCCCATATCAGCAGCGAGGAAGTTAGGGTTCGACCCGTGG	CARRPISAARKLGFDPW	IGHV3-21	IGHD6-13	IGHJ5	8	15	25	37
1	7.369196757553427E-4	TGTGCGAAGGCGAGGGGAGCTAGGCTCTCCAACCCCGGTATGGACGTCTGG	CAKARGARLSNPGMDVW	IGHV3-23	IGHD1-26	IGHJ6	7	14	21	39
1	7.369196757553427E-4	TGTGCGAAGGGCGTAGTACCTGCTACTACCAACACCTGGTTCGACACTTGG	CAKGVVPATTNTWFDTW	IGHV3-23	IGHD2-2	IGHJ5	7	12	27	31
1	7.369196757553427E-4	TGTGCGAAGGAGGGGGATATTGTGGTAGTTCCAGCTGCTACGGATCACTGG	CAKEGDIVVVPAATDHW	IGHV1-68	IGHD2-2	IGHJ4	1	14	39	46
1	7.369196757553427E-4	TGTGCGAAGACTACGGTGACTACGGCGGGGCTCTCTGGTATGGACGTCTGG	CAKTTVTTAGLSGMDVW	IGHV3-23	IGHD4-17	IGHJ6	7	8	23	39
1	7.369196757553427E-4	TGTGCGAAATCTAAAACGTATGCCAGTCGGAAGTATTACTTTGACTATTGG	CAKSKTYASRKYYFDYW	IGHV3-11	IGHD3-16	IGHJ4	6	13	19	31
1	7.369196757553427E-4	TGTGCGAAATACTGTGGATACAACTATGGGACCGCCTGCCTTGACTCCTGG	CAKYCGYNYGTACLDSW	IGHV4-55	IGHD5-18	IGHJ4	10	13	28	40
1	7.369196757553427E-4	TGTGCGAAACCTAGGGGGCCTACGTGGAACAGTTTATTCTTTGACTATTGG	CAKPRGPTWNSLFFDYW	IGHV3-23	IGHD5-12	IGHJ4	8	21	27	38
1	7.369196757553427E-4	TGTGCGAAAGGTTTCTATGGTGGTAGTGGTTATTATCACATTGACTACTGG	CAKGFYGGSGYYHIDYW	IGHV3-30	IGHD3-22	IGHJ4	6	14	34	40
1	7.369196757553427E-4	TGTGCAAAAGATACGTATAGCAGCTCGTCCCCCACCGCACTTGACTACTGG	CAKDTYSSSSPTALDYW	IGHV3-43	IGHD6-6	IGHJ4	12	14	29	40
1	7.369196757553427E-4	TGTGGGAGATGTAGTGGGAGCACACTAGGTTACAAAGGTATGGACGTCTGG	CGRCSGSTLGYKGMDVW	IGHV4-55	IGHD1-26	IGHJ6	9	11	20	39
1	7.369196757553427E-4	TGTGGGAGAGAGAGAGGGAGTTCGGGGACGGCCGGTTGTCTCGACCCCTGG	CGRERGSSGTAGCLDPW	IGHV1-3	IGHD3-10	IGHJ5	10	19	27	40
1	7.369196757553427E-4	TGTGGGAAAGATACTATACACGAGCGGAGGGATGACGCTTTTGATATCTGG	CGKDTIHERRDDAFDIW	IGHV3-23	IGHD6-6	IGHJ3	11	13	23	31
1	7.369196757553427E-4	TGTGGAAAATTTTGGGCGACTTCAACCCCGTACTACGGTTTGGACGTCTGG	CGKFWATSTPYYGLDVW	IGHV3-53	IGHD4-17	IGHJ6	3	31	38	40
1	7.369196757553427E-4	TGTACCACCCGGGAGATGACACTTTGGTTCGGAGAGGGGCCTGACCGCTGG	CTTREMTLWFGEGPDRW	IGHV3-15	IGHD3-10	IGHJ5	7	20	35	42
1	7.369196757553427E-4	TGCAGCAGGGACACCCCCGACACTAGAATAATCATGAGGTTTGACTACTGG	CSRDTPDTRIIMRFDYW	IGHV3-15	IGHD3-16	IGHJ4	1	28	34	39
1	7.369196757553427E-4	TGTGTTAGAGGTGTGAGATATAGCACTGGCTGGTCCCCTGACTACTGG	CVRGVRYSTGWSPDYW	IGHV3-72	IGHD6-19	IGHJ4	9	18	33	38
1	7.369196757553427E-4	TGTGCCAGAGGGGGCTTTAATAAATACGTCTATGTTTATGACATCTGG	CARGGFNKYVYVYDIW	IGHV4-30-2	IGHD3-10	IGHJ3	9	22	28	31
1	7.369196757553427E-4	TGTGCCAGAGACGGAATAGTCACACCTGGTATCGACCTTGACTACTGG	CARDGIVTPGIDLDYW	IGHV7-4-1	IGHD2-21	IGHJ4	10	11	18	37
1	7.369196757553427E-4	TGTGCCAATCCTCTCTCGACGGGGGCCATTAGTATGATAGGACACTGG	CANPLSTGAISMIGHW	IGHV3-23	IGHD3-22	IGHJ4	4	27	39	43
1	7.369196757553427E-4	TGTGCGCGATTTATACGCACTGTGTCGACCCATGCTTTTGATATCTGG	CARFIRTVSTHAFDIW	IGHV4-59	IGHD1-20	IGHJ3	5	10	15	31
1	7.369196757553427E-4	TGTGCGCACATCAGAATACGATATTTTGACTCCTTTATGGACGTCTGG	CAHIRIRYFDSFMDVW	IGHV3-21	IGHD3-9	IGHJ6	5	16	30	36
1	7.369196757553427E-4	TGTGCGGGTCATCAGTATAACGATGTTCTGACTGGATATCATTTCTGG	CAGHQYNDVLTGYHFW	IGHV4-39	IGHD3-9	IGHJ4	5	14	38	44
1	7.369196757553427E-4	TGTGCGATGCCGCCCCTGCGTGGGAGCTACTCGGAATTCGACCACTGG	CAMPPLRGSYSEFDHW	IGHV7-4-1	IGHD1-26	IGHJ5	6	19	30	36
1	7.369196757553427E-4	TGTGCGACTAGCGGTATAGCAGTGGCTTCTAAGCACTTTGACTACTGG	CATSGIAVASKHFDYW	IGHV7-4-1	IGHD6-19	IGHJ4	6	12	26	34
1	7.369196757553427E-4	TGTGCGAGCCGTGGGGTTCGGGGGACTTCCATTTACTTTGACTACTGG	CASRGVRGTSIYFDYW	IGHV3-21	IGHD3-10	IGHJ4	7	14	22	33
1	7.369196757553427E-4	TGTGCGAGGATTGACTGGGGGTCCTACTTCAATGGTATGGACGTCTGG	CARIDWGSYFNGMDVW	IGHV3-11	IGHD3-9	IGHJ6	7	10	17	36
1	7.369196757553427E-4	TGTGCGAGATCCGGGGGACGGGGAGTTATCGACCGACTTGACTACTGG	CARSGGRGVIDRLDYW	IGHV4-34	IGHD3-16	IGHJ4	8	19	30	37
1	7.369196757553427E-4	TGTGCGAGACTTCACGATAGTAGCTCGTCCTACTACTTCGATCTCTGG	CARLHDSSSSYYFDLW	IGHV5-10-1	IGHD6-6	IGHJ2	9	16	29	33
1	7.369196757553427E-4	TGTGCGAGACATGGGGACTTTACGGTGACAATCAATTATGACTCCTGG	CARHGDFTVTINYDSW	IGHV4-4	IGHD4-17	IGHJ4	8	20	28	38
1	7.369196757553427E-4	TGTGCGAGACACGCTTTAGGTCCCTACGACCGAAGCTTTGACTACTGG	CARHALGPYDRSFDYW	IGHV4-39	IGHD5-12	IGHJ4	10	23	28	35
1	7.369196757553427E-4	TGTGCGAGAGTAGAGTCGGTGGTAACTCCGGGGTACTTCCAGCACTGG	CARVESVVTPGYFQHW	IGHV1-46	IGHD4-23	IGHJ1	9	16	30	33
1	7.369196757553427E-4	TGTGCGAGAGCTCCCCCAAGGACGACGGTGACCTATTTTGACTCCTGG	CARAPPRTTVTYFDSW	IGHV3-11	IGHD3-16	IGHJ4	9	10	18	32
1	7.369196757553427E-4	TGTGCGAGAGGTGGGGACAGCTACTTCTACTATGGTATGGACGTCTGG	CARGGDSYFYYGMDVW	IGHV1-8	IGHD3-10	IGHJ6	10	27	35	36
1	7.369196757553427E-4	TGTGCGAGAGATTTTTTGGAAACGTTTGGGGGAGCCCCTGGCTACTGG	CARDFLETFGGAPGYW	IGHV1-18	IGHD3-16	IGHJ4	11	21	33	41
1	7.369196757553427E-4	TGTGCGAGAGATTATAGCGAGGGCCATTATTTTGCTTTTGATGTCTGG	CARDYSEGHYFAFDVW	IGHV3-33	IGHD2-8	IGHJ3	11	12	17	32
1	7.369196757553427E-4	TGTGCGAGAGAGCCTCACGGCTCAGACACGGATCAAGTGGGCCCCTGG	CAREPHGSDTDQVGPW	IGHV4-31	IGHD1-26	IGHJ5	10	35	40	41
1	7.369196757553427E-4	TGTGCGAGAGAGCCTCACGGCTCAGACACGGATCAAGTGGGCCCCTGG	CAREPHGSDTDQVGPW	IGHV4-55	IGHD1-26	IGHJ5	8	35	40	41
1	7.369196757553427E-4	TGTGCGAGAGAGGCTGATGATAGTGCTGGTCGGCCATTTGACTACTGG	CAREADDSAGRPFDYW	IGHV3-53	IGHD3-22	IGHJ4	10	16	23	36
1	7.369196757553427E-4	TGTGCGAGAGAGGAATACGCCTATTCTTTGGGTTCTTTTGATGTCTGG	CAREEYAYSLGSFDVW	IGHV1-69D	IGHD3-10	IGHJ3	10	13	18	34
1	7.369196757553427E-4	TGTGCGAGAGAGAGACTCCAAGGGGGACGGTGGGCATTTGACTACTGG	CARERLQGGRWAFDYW	IGHV3-30	IGHD3-3	IGHJ4	10	14	20	36
1	7.369196757553427E-4	TGTGCGAGAACGGACTATGATAGTAGTGGTTATTACCCTGACTACTGG	CARTDYDSSGYYPDYW	IGHV4-39	IGHD3-22	IGHJ4	8	13	35	38
1	7.369196757553427E-4	TGTGCGAGAAGTCGTGTAGGTTCAGGGATTGATGCTTTAGACATCTGG	CARSRVGSGIDALDIW	IGHV3-23	IGHD3-10	IGHJ3	6	18	27	29
1	7.369196757553427E-4	TGTGCGAGAAGGTCGGCCACGGTGACTTACTCCGCTTTGGACGTCTGG	CARRSATVTYSALDVW	IGHV3-11	IGHD4-17	IGHJ6	8	18	26	37
1	7.369196757553427E-4	TGTGCGAATTTCGAGGGGGATACCAGCAGTTGGTACTTAAACTACTGG	CANFEGDTSSWYLNYW	IGHV3-23	IGHD6-13	IGHJ4	7	15	32	33
1	7.369196757553427E-4	TGTGCGAAGAGGCAAAGTGGCGACACCCCCAACTGGCTCGACCCCTGG	CAKRQSGDTPNWLDPW	IGHV3-23	IGHD5-12	IGHJ5	7	15	20	29
1	7.369196757553427E-4	TGTGCGAAAGCTGGATGTAGTAGTACCAGCTGCTATATTGACTACTGG	CAKAGCSSTSCYIDYW	IGHV3-23	IGHD2-2	IGHJ4	9	15	35	37
1	7.369196757553427E-4	TGTGCGAAAGCCGCACTTGGAGGTTCGGAGAGTTCCCTCGGAAAGTTG	CAKAALGGSESSLGKL	IGHV3-64	IGHD3-10	IGHJ4	6	21	33	47
1	7.369196757553427E-4	TGTGCGAAAGGTGGCGGGTTTGGCAGCTCGACCTGGTTCGACCCCTGG	CAKGGGFGSSTWFDPW	IGHV3-23	IGHD6-6	IGHJ5	9	22	29	32
1	7.369196757553427E-4	TGTGCGAAAGGGATATATAGGGACAGCCTCTGTCGGATGGACGTCTGG	CAKGIYRDSLCRMDVW	IGHV3-23	IGHD5-12	IGHJ6	9	10	16	36
1	7.369196757553427E-4	TGTGCGAAAGATTATCGGCGGTCCTACACCCCTATCTCCAATTCGTGG	CAKDYRRSYTPISNSW	IGHV3-30	IGHD2-8	IGHJ4	11	24	29	45
1	7.369196757553427E-4	TGTGCGAAAGAGTTTCGGGGAGTTATAACATATTATCTTGACTATTGG	CAKEFRGVITYYLDYW	IGHV3-30	IGHD3-10	IGHJ4	10	13	25	37
1	7.369196757553427E-4	TGTGCAAGAGATGGGGGAAGCAGCTCGTCCGGGGGAATTGACTACTGG	CARDGGSSSSGGIDYW	IGHV3-47	IGHD6-6	IGHJ4	11	18	31	37
1	7.369196757553427E-4	TGTGCAAGAGATAGGTTCTTTCGGGGAAGAGACGGTATGGACGTCTGG	CARDRFFRGRDGMDVW	IGHV3-47	IGHD3-10	IGHJ6	11	19	26	36
1	7.369196757553427E-4	TGTGCAAGAGAGCCTATGGTTCCGGGATTTTGGTACTTCGATCTCTGG	CAREPMVPGFWYFDLW	IGHV3-21	IGHD3-10	IGHJ2	10	13	26	30
1	7.369196757553427E-4	TGTGCAAGAGAGAATGGCGACACTACGTCCTACGGAACGGACGTCTGG	CARENGDTTSYGTDVW	IGHV3-13	IGHD1-7	IGHJ6	10	21	27	38
1	7.369196757553427E-4	TGTGCAAAATGGGGCGTTGGCCTGCCCGATTACGGCTTGGACGTCTGG	CAKWGVGLPDYGLDVW	IGHV3-9	IGHD5-12	IGHJ6	8	26	33	37
1	7.369196757553427E-4	TGTGCAAAAGATATAAATAGTGGTTATCTGAACGGTATGGACGTCTGG	CAKDINSGYLNGMDVW	IGHV3-43	IGHD3-22	IGHJ6	14	17	26	36
1	7.369196757553427E-4	TGTGGGAGAGCCGCCGGCGGTGACTACGGCGCATGGCTTGACTCCTGG	CGRAAGGDYGAWLDSW	IGHV3-33	IGHD4-17	IGHJ4	9	17	27	37
1	7.369196757553427E-4	TGTACTTTTCGTAGTGCGGAAATTACGATGGGCGACGTAGACTACTGG	CTFRSAEITMGDVDYW	IGHV3-73	IGHD3-3	IGHJ4	5	21	28	39
1	7.369196757553427E-4	TGTACCACAGGGCTTCTTTGTAGTGGTGACAGTTGCTCTGCGGCAGTG	CTTGLLCSGDSCSAAV	IGHV3-15	IGHD2-15	IGHJ4	9	17	27	47
1	7.369196757553427E-4	TGTACCACAGATCAGAATTACTATGATAGTAGTGGTTATTACTACGTA	CTTDQNYYDSSGYYYV	IGHV3-15	IGHD3-22	IGHJ4	12	16	47	48
1	7.369196757553427E-4	TGTACGAGAGATCGCGATTATATCACACCCTCTCGCAATGACTATTGG	CTRDRDYITPSRNDYW	IGHV3-30	IGHD3-10	IGHJ4	12	16	21	38
1	7.369196757553427E-4	TGTGTGCGAACTGGGCAAATATCCAGGAACTCCTTTGACTACTGG	CVRTGQISRNSFDYW	IGHV3-11	IGHD2-15	IGHJ4	3	17	23	28
1	7.369196757553427E-4	TGTGTGAGAGATGTGGGCTTGGGCTTAGATGCGCTTGATGTCTGG	CVRDVGLGLDALDVW	IGHV3-35	IGHD1-26	IGHJ3	8	12	16	27
1	7.369196757553427E-4	TGTGTGAGAGATGGGAATCTGGGCTTGGATGCTCTTGATATCTGG	CVRDGNLGLDALDIW	IGHV3-35	IGHD2-21	IGHJ3	8	13	17	27
1	7.369196757553427E-4	TGTGTGAGAGAGAGACTTGGTCTTTACCAATGGCCTGACCTCTGG	CVRERLGLYQWPDLW	IGHV3-21	IGHD4-23	IGHJ5	10	23	28	36
1	7.369196757553427E-4	TGTGTAAGAGATGTGGGCTTGGGCTTAGATGCGCTTGATGTCTGG	CVRDVGLGLDALDVW	IGHV3-13	IGHD1-26	IGHJ3	11	12	16	27
1	7.369196757553427E-4	TGTGTAAGAGATGTGGGCTTGGGATTAGATACGCTTGATATCTGG	CVRDVGLGLDTLDIW	IGHV6-1	IGHD2-8	IGHJ3	11	23	27	34
1	7.369196757553427E-4	TGTGCTAGAGATAATTGGAACGACGAGGTGGACTATGACTACTGG	CARDNWNDEVDYDYW	IGHV3-49	IGHD1-1	IGHJ4	11	15	24	31
1	7.369196757553427E-4	TGTGCCAGATCCTCCCCGATAGTGGCTATGCCCTTTGACTACTGG	CARSSPIVAMPFDYW	IGHV3-38	IGHD5-12	IGHJ4	9	18	27	32
1	7.369196757553427E-4	TGTGCGCGAGGCTTGCCCCCACATTTTAACTGTTTCGACCCCTGG	CARGLPPHFNCFDPW	IGHV4-34	IGHD3-16	IGHJ5	11	15	20	27
1	7.369196757553427E-4	TGTGCGGCAGCAAAAAAGTCGTTAACTGGGAGCCTTGACTACTGG	CAAAKKSLTGSLDYW	IGHV1-58	IGHD7-27	IGHJ4	9	22	29	34
1	7.369196757553427E-4	TGTGCGACGTCCCTAACTGGTGATCTTTACTACTTTGACTCCTGG	CATSLTGDLYYFDSW	IGHV3-11	IGHD7-27	IGHJ4	6	12	24	27
1	7.369196757553427E-4	TGTGCGAGCGGAGCTTGTGGTGGTGATTGTTTTTTATTTTATTGG	CASGACGGDCFLFYW	IGHV3-48	IGHD2-21	IGHJ4	7	14	25	42
1	7.369196757553427E-4	TGTGCGAGGAATAGGTATAGTAGTGCCAACTGGGTCGACCCCTGG	CARNRYSSANWVDPW	IGHV3-21	IGHD3-22	IGHJ5	7	16	24	26
1	7.369196757553427E-4	TGTGCGAGATTTTTCAGCAACGGCTGGTCCCACTTTAACTACTGG	CARFFSNGWSHFNYW	IGHV3-21	IGHD6-19	IGHJ4	8	21	27	31
1	7.369196757553427E-4	TGTGCGAGATGGGCAGCAGGAGCGCGGGACGGTATGGACGTTTGG	CARWAAGARDGMDVW	IGHV5-10-1	IGHD6-13	IGHJ6	8	12	18	33
1	7.369196757553427E-4	TGTGCGAGACGGGCGATGGGAGAGACGGTCTTCTTTGACTACTGG	CARRAMGETVFFDYW	IGHV4-39	IGHD1-26	IGHJ4	9	16	21	32
1	7.369196757553427E-4	TGTGCGAGACATCTCCTTCAAAGTAGAAAAGAGGTTGACTACTGG	CARHLLQSRKEVDYW	IGHV4-39	IGHD2-15	IGHJ4	11	21	25	34
1	7.369196757553427E-4	TGTGCGAGACATGCTGTGGGTGGTACTGGGCCCTTTGACTACTGG	CARHAVGGTGPFDYW	IGHV4-39	IGHD6-19	IGHJ4	12	15	25	32
1	7.369196757553427E-4	TGTGCGAGACATGCTGTGGGTGGCACTGGGCCCTTTGACTACTGG	CARHAVGGTGPFDYW	IGHV4-39	IGHD7-27	IGHJ4	12	24	29	32
1	7.369196757553427E-4	TGTGCGAGACAGAGGGGGTACGGCAGCTGGTCCCTTGACTACTGG	CARQRGYGSWSLDYW	IGHV4-39	IGHD2-2	IGHJ4	10	22	30	34
1	7.369196757553427E-4	TGTGCGAGACAAGTTGGGCGGGGGAAATGGTATTTCGACAACTGG	CARQVGRGKWYFDNW	IGHV4-39	IGHD3-16	IGHJ2	10	19	24	27
1	7.369196757553427E-4	TGTGCGAGACAAAAGGGTCGTGGCTATTGGTCTTTTGATATCTGG	CARQKGRGYWSFDIW	IGHV4-39	IGHD5-12	IGHJ3	10	19	25	31
1	7.369196757553427E-4	TGTGCGAGAGTCGGTAGAACGGGACTGTCCCCATTTGACTACTGG	CARVGRTGLSPFDYW	IGHV4-34	IGHD3-16	IGHJ4	9	11	20	33
1	7.369196757553427E-4	TGTGCGAGAGTGGGGGAGACAATTATGACCGCATTTGACCCCTGG	CARVGETIMTAFDPW	IGHV4-59	IGHD3-16	IGHJ5	9	10	17	36
1	7.369196757553427E-4	TGTGCGAGAGCCCCCTATGGTTCGGGGAGTTATTCTCGGGACTGG	CARAPYGSGSYSRDW	IGHV3-33	IGHD3-10	IGHJ4	9	14	33	40
1	7.369196757553427E-4	TGTGCGAGAGGCTTCTCATTGGCCGCGGGAGGGACGGACCACTGG	CARGFSLAAGGTDHW	IGHV3-23	IGHD1-26	IGHJ2P	6	26	30	35
1	7.369196757553427E-4	TGTGCGAGAGGCCTGGAGCAGCAGGTGGTATGCCCTGGCTACTGG	CARGLEQQVVCPGYW	IGHV4-34	IGHD6-13	IGHJ4	13	16	29	38
1	7.369196757553427E-4	TGTGCGAGAGGCACTATGCTTCAGGGAGTTGTCATTGACTCCTGG	CARGTMLQGVVIDSW	IGHV4-34	IGHD3-10	IGHJ4	11	12	29	34
1	7.369196757553427E-4	TGTGCGAGAGGCACTATGCTTCAGGGAGTTGTGATTGACTACTGG	CARGTMLQGVVIDYW	IGHV4-31	IGHD3-10	IGHJ4	9	12	29	34
1	7.369196757553427E-4	TGTGCGAGAGGCAGGCTGCTTCAGGGAGTTACTATTGACTCCTGG	CARGRLLQGVTIDSW	IGHV1-8	IGHD3-10	IGHJ4	11	19	30	34
1	7.369196757553427E-4	TGTGCGAGAGGGGGCCAAAACTTAGCAGCAGCTAATGATTACTGG	CARGGQNLAAANDYW	IGHV4-31	IGHD6-13	IGHJ4	9	22	32	35
1	7.369196757553427E-4	TGTGCGAGAGGGGAGCAGTGGCGGGGCACGGCTCTTGACTCCTGG	CARGEQWRGTALDSW	IGHV3-53	IGHD6-19	IGHJ4	9	13	21	34
1	7.369196757553427E-4	TGTGCGAGAGGAAAAGGGGGAGGCTCCTTAATAAAGGACGTCTGG	CARGKGGGSLIKDVW	IGHV1-8	IGHD3-16	IGHJ6	10	15	21	35
1	7.369196757553427E-4	TGTGCGAGAGGAAAAGGGGGAAACTCCTTAATAGAGGACGTCTGG	CARGKGGNSLIEDVW	IGHV3-53	IGHD3-10	IGHJ6	9	21	26	35
1	7.369196757553427E-4	TGTGCGAGAGGAAAAGGGGGAAACTCCTTAATAAACGACGTCTGG	CARGKGGNSLINDVW	IGHV1-8	IGHD3-22	IGHJ6	10	28	33	36
1	7.369196757553427E-4	TGTGCGAGAGGAAAAGGGGGAAACTCCTTAATAAAGAACGTCTGG	CARGKGGNSLIKNVW	IGHV1-8	IGHD3-22	IGHJ6	10	28	33	37
1	7.369196757553427E-4	TGTGCGAGAGATCCCGAAGAAGGCTACAGTTTCTATGACCTCTGG	CARDPEEGYSFYDLW	IGHV3-30	IGHD5-24	IGHJ5	12	17	27	36
1	7.369196757553427E-4	TGTGCGAGAGATCGCACGGCAGTAGCTGGTACCTTTGACTACTGG	CARDRTAVAGTFDYW	IGHV1-3	IGHD6-13	IGHJ4	12	18	31	32
1	7.369196757553427E-4	TGTGCGAGAGAGACTTACTACGGTGGTAACTCCTTTGACTACTGT	CARETYYGGNSFDYC	IGHV1-18	IGHD4-23	IGHJ4	10	16	27	28
1	7.369196757553427E-4	TGTGCGAGAGAACGTGGAGGCTATGGTTTCCTGTTGGACTCCTGG	CARERGGYGFLLDSW	IGHV1-3	IGHD5-18	IGHJ5	10	19	27	32
1	7.369196757553427E-4	TGTGCGAGAACCCCGACTATACCCCATCCTAGATTCGACCCCTGG	CARTPTIPHPRFDPW	IGHV4-39	IGHD1-26	IGHJ5	8	15	22	33
1	7.369196757553427E-4	TGTGCGAGAAATTTTGTTTTAAGTCGAGCTTACTTTGACTACTGG	CARNFVLSRAYFDYW	IGHV1-18	IGHD3-9	IGHJ4	8	10	15	30
1	7.369196757553427E-4	TGTGCGAAACATCTTATTTCGGGTCATCGTTGCTTTGACTACTGG	CAKHLISGHRCFDYW	IGHV3-23	IGHD3-10	IGHJ4	14	17	22	32
1	7.369196757553427E-4	TGTGCGAAAGGTCGGACATCTGGCCCGGGGTCCTTTGCCCTCTGG	CAKGRTSGPGSFALW	IGHV3-23	IGHD6-13	IGHJ4	9	23	28	41
1	7.369196757553427E-4	TGTGCGAAAGGCCATAGTTCCGACAGCTGGCTTATTGACTCCTGG	CAKGHSSDSWLIDSW	IGHV4-34	IGHD1-7	IGHJ4	12	14	20	34
1	7.369196757553427E-4	TGTGCGAAAGATCTGGCACCTCGTCTGGAGGGATTTGACTCCTGG	CAKDLAPRLEGFDSW	IGHV3-23	IGHD6-6	IGHJ4	13	15	28	33
1	7.369196757553427E-4	TGTGCAAGAGAGGGGACTGGAACGGCGCCCGGTTTGGACGTCTGG	CAREGTGTAPGLDVW	IGHV3-13	IGHD1-1	IGHJ6	10	15	23	34
1	7.369196757553427E-4	TGTGCAAAGGGGGTGCGCAAGGACTGGAACGAATTGGACTATTGG	CAKGVRKDWNELDYW	IGHV3-9	IGHD1-1	IGHJ4	7	22	31	36
1	7.369196757553427E-4	TGTGCAAAAGGGGTGCGAATAAACTGGAACGAATTAGACCAGTGG	CAKGVRINWNELDQW	IGHV3-9	IGHD1-1	IGHJ4	9	21	31	42
1	7.369196757553427E-4	TGTATGACCGGCCAAGGGGACTACGGTGACTACGTTGGCTACTGG	CMTGQGDYGDYVGYW	IGHV3-35	IGHD4-17	IGHJ4	6	18	27	28
1	7.369196757553427E-4	TGTACTAGTCCCTATGATAGTAGTGGTTATTACTACGACACTTGG	CTSPYDSSGYYYDTW	IGHV3-49	IGHD3-22	IGHJ5	7	11	34	35
1	7.369196757553427E-4	TGTACTAGATCACTTGGTGATGGTAGTCGCCCCTTTGACTACTGG	CTRSLGDGSRPFDYW	IGHV3-73	IGHD2-15	IGHJ4	8	16	25	32
1	7.369196757553427E-4	TGTACGAGACTCATAGGGCGAGCCATCTACTACTTCGATCCCTGG	CTRLIGRAIYYFDPW	IGHV1-46	IGHD5-24	IGHJ2	8	20	27	30
1	7.369196757553427E-4	TGTGTGCGAGAGACTCCCCACACGGGCGGGTTCGACCCCTGG	CVRETPHTGGFDPW	IGHV1-46	IGHD3-10	IGHJ5	10	12	18	28
1	7.369196757553427E-4	TGTGTGAGAGAAGGTTCCAGCAGTTCGTGGTTTGACTATTGG	CVREGSSSSWFDYW	IGHV3-52	IGHD1-1	IGHJ4	9	13	19	30
1	7.369196757553427E-4	TGTGTACGCCACGGTTCGGGGAGTTCCCCCTTTGACTACTGG	CVRHGSGSSPFDYW	IGHV2-26	IGHD3-10	IGHJ4	7	12	24	29
1	7.369196757553427E-4	TGTGTAAGAAGGGCGAACTGGAACAACTGGTTCGACCCCTGG	CVRRANWNNWFDPW	IGHV3-35	IGHD1-1	IGHJ5	9	15	21	22
1	7.369196757553427E-4	TGTGCGCGGAGCAGTGTCTACGGCTGGTTCTTCGATCTGTGG	CARSSVYGWFFDLW	IGHV3-23	IGHD6-19	IGHJ2	5	9	15	23
1	7.369196757553427E-4	TGTGCGGTTGGTTTGGCTGTGTCTGGTAGGTGGGATTATTGG	CAVGLAVSGRWDYW	IGHV1-58	IGHD6-19	IGHJ4	6	18	27	39
1	7.369196757553427E-4	TGTGCGGCAGGCCGGGGTGGGAGTTTCTTACTGGACCACTGG	CAAGRGGSFLLDHW	IGHV3-21	IGHD1-26	IGHJ2P	5	16	22	31
1	7.369196757553427E-4	TGTGCGGGAAATTGTAGTAGTAACAGGTGCCTGAAGTACTGG	CAGNCSSNRCLKYW	IGHV3-21	IGHD2-2	IGHJ4	5	6	29	36
1	7.369196757553427E-4	TGTGCGACTGCCGGAACAGGTCGCGGGTATCTTGCCTACTGG	CATAGTGRGYLAYW	IGHV3-30	IGHD1-14	IGHJ4	6	10	16	31
1	7.369196757553427E-4	TGTGCGACATACAAGCAGCAGAACTACGATCCAGAGTACTGG	CATYKQQNYDPEYW	IGHV4-39	IGHD1-7	IGHJ4	6	20	27	36
1	7.369196757553427E-4	TGTGCGACAAGAGGGGAGAGTGGGAGGTACCTAACACGCTGG	CATRGESGRYLTRW	IGHV3-23	IGHD1-26	IGHJ4	6	18	29	38
1	7.369196757553427E-4	TGTGCGAGTACTCTGATTCGACAAGAGGGATCAGACTTCTGG	CASTLIRQEGSDFW	IGHV3-64	IGHD7-27	IGHJ4	7	26	31	33
1	7.369196757553427E-4	TGTGCGAGCTGGGGGAGTGGATATAGACCGTTCGACCCCTGG	CASWGSGYRPFDPW	IGHV4-39	IGHD5-12	IGHJ5	7	16	25	29
1	7.369196757553427E-4	TGTGCGAGGTGGAGGTGGCAACAATCCGAGTTTGACTACTGG	CARWRWQQSEFDYW	IGHV3-21	IGHD5-24	IGHJ4	7	11	24	30
1	7.369196757553427E-4	TGTGCGAGGGTGCTGGTCACTGGCAGTGGTGTTGACCAATGG	CARVLVTGSGVDQW	IGHV4-31	IGHD2-21	IGHJ1	7	25	35	39
1	7.369196757553427E-4	TGTGCGAGGGTGGTGGTCGCTGCTAGTCGTGTTGACTACTGG	CARVVVAASRVDYW	IGHV4-31	IGHD2-15	IGHJ4	7	9	24	31
1	7.369196757553427E-4	TGTGCGAGGGTGAGAGTTAATGTCAGTGGTATTGACTACTGG	CARVRVNVSGIDYW	IGHV4-4	IGHD2-15	IGHJ4	7	24	29	31
1	7.369196757553427E-4	TGTGCGAGGGAAAGGGGTGTAGCCCGTAATTTGGACTCCTGG	CARERGVARNLDSW	IGHV3-48	IGHD5-24	IGHJ4	7	17	23	33
1	7.369196757553427E-4	TGTGCGAGGAGCAGCTGGGTGGGTGATGTTTTTGATATCTGG	CARSSWVGDVFDIW	IGHV3-48	IGHD2-2	IGHJ3	7	9	17	23
1	7.369196757553427E-4	TGTGCGAGATGGGTGCAGGCTAAGAATGGTCTGGACGTCTGG	CARWVQAKNGLDVW	IGHV3-23	IGHD2-8	IGHJ6	6	24	29	31
1	7.369196757553427E-4	TGTGCGAGACATCTAGCATATAGCAGAGTTTTTGACTACTGG	CARHLAYSRVFDYW	IGHV4-39	IGHD2-21	IGHJ4	11	12	20	30
1	7.369196757553427E-4	TGTGCGAGAGGTCGTCATGGATATTGGGAGCTAGACAACTGG	CARGRHGYWELDNW	IGHV4-59	IGHD1-26	IGHJ4	9	20	32	33
1	7.369196757553427E-4	TGTGCGAGAGGGGGTAGAGAACCAATAAATCTTGACTACTGG	CARGGREPINLDYW	IGHV3-64	IGHD5-24	IGHJ4	9	13	19	31
1	7.369196757553427E-4	TGTGCGAGAGGATTCTGGTTCGGGGAACTGTGGGACCACTGG	CARGFWFGELWDHW	IGHV4-34	IGHD3-10	IGHJ4	10	15	25	33
1	7.369196757553427E-4	TGTGCGAGAGATTCGGGTGCGACCTACGGCATGGACGTCTGG	CARDSGATYGMDVW	IGHV4-59	IGHD4-17	IGHJ6	11	23	28	29
1	7.369196757553427E-4	TGTGCGAGAGATTCAGGGGTGGCGGCCTTCTTTGACTACTGG	CARDSGVAAFFDYW	IGHV1-46	IGHD2-15	IGHJ4	11	17	21	29
1	7.369196757553427E-4	TGTGCGAGAGATCACCTTGGCATAGATGCTTTTGATTTCTGG	CARDHLGIDAFDFW	IGHV4-4	IGHD2-2	IGHJ3	12	18	23	24
1	7.369196757553427E-4	TGTGCGAGAGATGGCTATAATTGGATACCCTTTGACTACTGG	CARDGYNWIPFDYW	IGHV1-18	IGHD5-18	IGHJ4	11	21	27	29
1	7.369196757553427E-4	TGTGCGAGAGACTGGTCCGGCTGGGGTTGCTTTGACTGCTGG	CARDWSGWGCFDCW	IGHV3-11	IGHD6-19	IGHJ4	10	18	23	29
1	7.369196757553427E-4	TGTGCGAGAGACCGCGGTGCCGGCGGGGCGCTTGAATATTGG	CARDRGAGGALEYW	IGHV1-18	IGHD2-2	IGHJ4	10	17	23	31
1	7.369196757553427E-4	TGTGCGAGAGACGGTTATAATTGGATACCCTTTGACTACTGG	CARDGYNWIPFDYW	IGHV3-30	IGHD1-14	IGHJ4	10	11	18	29
1	7.369196757553427E-4	TGTGCGAGAGAGCAGGGGCCACGGGGGTTTTGGGTCTACTGG	CAREQGPRGFWVYW	IGHV1-3	IGHD3-16	IGHJ4	10	28	33	35
1	7.369196757553427E-4	TGTGCGAGAGAGGGATTTAGTAGTAGCTGGTTTGACTCCTGG	CAREGFSSSWFDSW	IGHV3-11	IGHD2-2	IGHJ5	10	17	24	26
1	7.369196757553427E-4	TGTGCGAGAGAGACTCCTGGTAGTGGAGGCTTCGACCCCTGG	CARETPGSGGFDPW	IGHV1-18	IGHD2-15	IGHJ5	10	19	25	30
1	7.369196757553427E-4	TGTGCGAGAGAAGGAGGGACCGGTAGACACTTTGACTACTGG	CAREGGTGRHFDYW	IGHV3-30	IGHD1-20	IGHJ4	10	18	24	28
1	7.369196757553427E-4	TGTGCGAAGGGGTCAGGGTCCGGGGAGCCCATTGACTACTGG	CAKGSGSGEPIDYW	IGHV1-18	IGHD3-10	IGHJ4	6	16	26	31
1	7.369196757553427E-4	TGTGCGAAATCAAAGGGGGGCTACGGCGACTATGAAACTTGG	CAKSKGGYGDYETW	IGHV4-31	IGHD4-17	IGHJ4	6	20	31	39
1	7.369196757553427E-4	TGTGCGAAAGAGGACGGTATTACCAATTGGTTCGACCCCTGG	CAKEDGITNWFDPW	IGHV3-23	IGHD3-10	IGHJ5	10	16	22	23
1	7.369196757553427E-4	TGTGCACGCGTTATAGCGGACATTCAGTTGTTCGACTACTGG	CARVIADIQLFDYW	IGHV2-5	IGHD3-16	IGHJ4	6	8	18	33
1	7.369196757553427E-4	TGTGCACGCGTTATAGCGGACATTCAACTGTTCGACTACTGG	CARVIADIQLFDYW	IGHV2-70	IGHD3-16	IGHJ4	7	8	18	33
1	7.369196757553427E-4	TGTGCACGCGGTATAGCGGACATTCAACTGTTCGACTACTGG	CARGIADIQLFDYW	IGHV2-5	IGHD2-8	IGHJ4	6	8	16	33
1	7.369196757553427E-4	TGTGCACGCAGTATAGCGGACATTCAGCTATTCGACCACTGG	CARSIADIQLFDHW	IGHV2-5	IGHD2-15	IGHJ5	10	24	29	30
1	7.369196757553427E-4	TGTGCACGCAGAGGGGAGGACTACAGTGACTACGTCACGTGG	CARRGEDYSDYVTW	IGHV2-5	IGHD4-11	IGHJ4	11	18	34	39
1	7.369196757553427E-4	TGTGCACGGGTTCAGCCGTCGACCGGCCTTTTTGACTACTGG	CARVQPSTGLFDYW	IGHV2-26	IGHD1-20	IGHJ4	8	21	25	30
1	7.369196757553427E-4	TGTGCACGAGATCCCCCTGAGGATCAAACTCTTGATGTCTGG	CARDPPEDQTLDVW	IGHV6-1	IGHD7-27	IGHJ3	12	16	24	31
1	7.369196757553427E-4	TGTGCACACGCCGATTTTTGGAGTGGTCTTATTGACTACTGG	CAHADFWSGLIDYW	IGHV2-5	IGHD3-3	IGHJ4	8	11	26	31
1	7.369196757553427E-4	TGTGCAAGAAGCCGCCTGTATAGTAGGTGGGAGGACTACTGG	CARSRLYSRWEDYW	IGHV3-74	IGHD1-26	IGHJ4	8	17	23	33
1	7.369196757553427E-4	TGTACAATGCGATTTTTTCAGTGGGGGGCCTTTGACTACTGG	CTMRFFQWGAFDYW	IGHV3-23	IGHD3-3	IGHJ4	2	9	23	29
1	7.369196757553427E-4	TGCGCGCGAGGCGGGGCCAGTAGCAAGTACTTCGATGCCTGG	CARGGASSKYFDAW	IGHV4-4	IGHD2-15	IGHJ5	9	18	24	30
1	7.369196757553427E-4	TGCGCGAAAGGATCGGTCGCAATAACAGCAGCCGACTCCTGG	CAKGSVAITAADSW	IGHV3-23	IGHD6-13	IGHJ5	9	21	31	32
1	7.369196757553427E-4	TGTTCGTCCGGCTTTGGCAGTGCCTGGTTCCACTCCTGG	CSSGFGSAWFHSW	IGHV3-23	IGHD6-6	IGHJ5	2	3	10	23
1	7.369196757553427E-4	TGTGTGGCGGTAGAACATAATTGGAACTCTGACTACTGG	CVAVEHNWNSDYW	IGHV3-23	IGHD3-16	IGHJ4	3	15	20	25
1	7.369196757553427E-4	TGTGTGAGGGCAACAATGCCCAGGTACTTTGACTCCTGG	CVRATMPRYFDSW	IGHV4-39	IGHD5-24	IGHJ4	7	8	16	24
1	7.369196757553427E-4	TGTGTGAGGGAGCAACAGATGGGAGTCTTTGACTTCTGG	CVREQQMGVFDFW	IGHV3-30	IGHD1-26	IGHJ4	7	19	24	26
1	7.369196757553427E-4	TGTGTAAGAGGCGGGGTGGCTCACGGTGCGGATGTCTGG	CVRGGVAHGADVW	IGHV6-1	IGHD4-17	IGHJ6	9	22	27	29
1	7.369196757553427E-4	TGTGTAAGAGAGCGGAGGTATTATGGTTTGGACGTCTGG	CVRERRYYGLDVW	IGHV3-13	IGHD3-16	IGHJ6	10	17	24	28
1	7.369196757553427E-4	TGTGCTAGAAGAGGGTCCCTACTGCATCTTGACTGTTGG	CARRGSLLHLDCW	IGHV3-72	IGHD2-15	IGHJ4	8	18	22	28
1	7.369196757553427E-4	TGTGCGTTGTGGGTACCGGCCACCCAGAGTCACTACTGG	CALWVPATQSHYW	IGHV4-28	IGHD6-19	IGHJ4	5	12	22	31
1	7.369196757553427E-4	TGTGCGGTCGCATTTAGGGGCTACGATTTGGGCTACTGG	CAVAFRGYDLGYW	IGHV1-58	IGHD5-12	IGHJ4	6	14	27	32
1	7.369196757553427E-4	TGTGCGGGAGATAGAGCACCAGGTGCTATGGGCTACTGG	CAGDRAPGAMGYW	IGHV4-34	IGHD2-2	IGHJ4	9	17	29	32
1	7.369196757553427E-4	TGTGCGACCTATCACAGCGTCAGTGCCCATGGCAATTGG	CATYHSVSAHGNW	IGHV1-18	IGHD3-22	IGHJ4	6	8	13	36
1	7.369196757553427E-4	TGTGCGACAGTGGCTGGTGTTAGGCTTGGGGACTACTGG	CATVAGVRLGDYW	IGHV3-23	IGHD6-19	IGHJ4	6	7	17	30
1	7.369196757553427E-4	TGTGCGAGGATTATGGTTCGGGGAGCTTTTGACTTCTGG	CARIMVRGAFDFW	IGHV1-67	IGHD3-10	IGHJ4	7	11	24	27
1	7.369196757553427E-4	TGTGCGAGACGGAAAGGGGGCAGCAGCGGGACGGACTTT	CARRKGGSSGTDF	IGHV4-39	IGHD6-13	IGHJ4	9	19	26	39
1	7.369196757553427E-4	TGTGCGAGACATGGGGTGCATTACCACTTTGACTCCTGG	CARHGVHYHFDSW	IGHV4-39	.	IGHJ4	12	-1	-1	21
1	7.369196757553427E-4	TGTGCGAGAGTGACTGGGGAAGGTTACTTTGACTACTGG	CARVTGEGYFDYW	IGHV4-4	IGHD7-27	IGHJ4	9	12	19	24
1	7.369196757553427E-4	TGTGCGAGAGCATTGTCTCGGGAACCTCTGGACGTCTGG	CARALSREPLDVW	IGHV1-2	IGHD1-14	IGHJ6	9	20	25	28
1	7.369196757553427E-4	TGTGCGAGAGGTCAAGAGACCCACTACTTTGACTACTGG	CARGQETHYFDYW	IGHV4-34	IGHD5-24	IGHJ4	10	14	18	22
1	7.369196757553427E-4	TGTGCGAGAGATCTCTACGGGAACTGGTTCGACCCCTGG	CARDLYGNWFDPW	IGHV4-31	.	IGHJ5	15	-1	-1	21
1	7.369196757553427E-4	TGTGCGAGAGATCCGGAGTGGGGTGCTTTTGATATCTGG	CARDPEWGAFDIW	IGHV3-21	IGHD3-3	IGHJ3	12	14	20	23
1	7.369196757553427E-4	TGTGCGAGAGAGCACTTCGGGGCGTCGCTTTTATACTGG	CAREHFGASLLYW	IGHV4-39	IGHD3-10	IGHJ4	8	15	21	33
1	7.369196757553427E-4	TGTGCGAGAGAGAAGGCCGGAGGGCACTTTGACTACTGG	CAREKAGGHFDYW	IGHV1-46	IGHD2-15	IGHJ4	10	16	21	25
1	7.369196757553427E-4	TGTGCGAGAATTACGTACGGTGGTGAGATGGACTTCTGG	CARITYGGEMDFW	IGHV4-31	IGHD4-23	IGHJ4	8	15	23	30
1	7.369196757553427E-4	TGTGCGAGAAGGGGCACCTCGGGACTCTTTGACTATTGG	CARRGTSGLFDYW	IGHV5-51	IGHD3-10	IGHJ4	8	18	22	26
1	7.369196757553427E-4	TGTGCGAAAGCCTATCCTTCGGGGGTTCTCGACTACTGG	CAKAYPSGVLDYW	IGHV3-23	IGHD3-10	IGHJ4	9	17	23	30
1	7.369196757553427E-4	TGTGCACGGAGCAGCAGCTGGTACGGTATGGACGTCTGG	CARSSSWYGMDVW	IGHV3-13	IGHD6-13	IGHJ6	5	9	24	27
1	7.369196757553427E-4	TGTGCAAGACATGGCCCCACCGTGGCTTTTGACGACTGG	CARHGPTVAFDDW	IGHV3-74	IGHD4-23	IGHJ4	8	16	22	27
1	7.369196757553427E-4	TGTGCAAGAACGGTCCCAAACGTCCCCTTTGACTACTGG	CARTVPNVPFDYW	IGHV6-1	IGHD3-16	IGHJ4	8	14	22	26
1	7.369196757553427E-4	TGTGGAAGAGATCTTCATATAGCAGCAGCTGACTACTGG	CGRDLHIAAADYW	IGHV3-74	IGHD6-13	IGHJ4	13	17	28	29
1	7.369196757553427E-4	TGTGGAAAAGATTTAACACCAGGAGGTATGGACGTCTGG	CGKDLTPGGMDVW	IGHV3-43	IGHD2-8	IGHJ6	11	15	20	27
1	7.369196757553427E-4	TGTATAAAAGAAACAAGTCGGGGGGGTGCGGACGTCTGG	CIKETSRGGADVW	IGHV3-9	IGHD3-10	IGHJ6	10	17	22	29
1	7.369196757553427E-4	TGTACCACAGGATCGGGCGGGTATAGTAGTTCAAGCTGG	CTTGSGGYSSSSW	IGHV3-15	IGHD6-19	IGHJ4	9	17	29	35
1	7.369196757553427E-4	TGCGCGCAAGAATCTCGCAGTGGATGGTTCCACTTCTGG	CAQESRSGWFHFW	IGHV1-46	IGHD6-19	IGHJ5	5	16	22	24
1	7.369196757553427E-4	TGCGCGCAAGAATCAAGCAGTGGATGGTTCCTCTTCTGG	CAQESSSGWFLFW	IGHV1-18	IGHD6-19	IGHJ4	5	15	27	35
1	7.369196757553427E-4	TGCGCGAGAGATTGGGGCCCCTATTGGTTCGACCCCTGG	CARDWGPYWFDPW	IGHV4-31	IGHD3-16	IGHJ5	11	12	16	24
1	7.369196757553427E-4	TGTTCGAGACTGGACGGTTCAGTGGCTGAGTTCTGG	CSRLDGSVAEFW	IGHV4-39	IGHD6-19	IGHJ4	9	19	27	32
1	7.369196757553427E-4	TGTGTGAGATTATTTGGGAACTGGTTCGACCCCTGG	CVRLFGNWFDPW	IGHV3-35	IGHD3-16	IGHJ5	8	12	17	18
1	7.369196757553427E-4	TGTGTGAGAGACTGGTCGTGGGCTTTTGACAACTGG	CVRDWSWAFDNW	IGHV3-48	IGHD1-20	IGHJ4	10	14	18	24
1	7.369196757553427E-4	TGTGTGAAAGGCAGAGGCTGGACTATGGACACCTGG	CVKGRGWTMDTW	IGHV3-60	IGHD6-19	IGHJ5	9	10	20	27
1	7.369196757553427E-4	TGTGTGAAAGAGGGTTATTACTTCTTTGAGGACTGG	CVKEGYYFFEDW	IGHV3-23	IGHD1-14	IGHJ4	10	12	17	18
1	7.369196757553427E-4	TGTGTGAAAGAGGGTCATTACTTTTTTGAGGACTGG	CVKEGHYFFEDW	IGHV3-23	IGHD3-22	IGHJ4	10	12	21	24
1	7.369196757553427E-4	TGTGTAGTTGAGATGGCCACAATAAGTGCCTATTGG	CVVEMATISAYW	IGHV1-69	IGHD5-24	IGHJ4	3	9	22	29
1	7.369196757553427E-4	TGTGTAAGGGGCTCGTGGTACGGGGGGGACCAGTGG	CVRGSWYGGDQW	IGHV3-48	IGHD6-13	IGHJ4	3	15	21	33
1	7.369196757553427E-4	TGTGTAAGAGGTCGTGTTGGTGGCCTTGACTACTGG	CVRGRVGGLDYW	IGHV3-74	IGHD2-15	IGHJ4	9	17	22	25
1	7.369196757553427E-4	TGTGTAAGAGAGAAGTACCAGCTGTTGGACGTCTGG	CVREKYQLLDVW	IGHV4-59	IGHD2-2	IGHJ6	10	13	23	25
1	7.369196757553427E-4	TGTGCCATCGGGGGGGGCTGGAGTCCTTTCTACTGG	CAIGGGWSPFYW	IGHV3-74	IGHD3-10	IGHJ4	4	7	12	29
1	7.369196757553427E-4	TGTGCCAGAGAGAAATATTTTCTCTTGGACTACTGG	CAREKYFLLDYW	IGHV4-31	IGHD3-9	IGHJ4	10	14	20	23
1	7.369196757553427E-4	TGTGCGTCACATCTAGGGGCTTCCTTTCGCTCCTGG	CASHLGASFRSW	IGHV4-39	IGHD2-15	IGHJ5	5	12	16	31
1	7.369196757553427E-4	TGTGCGACCCGGTGTACTGGTACTGTCTGCCCCTGG	CATRCTGTVCPW	IGHV3-23	IGHD2-2	IGHJ5	6	16	23	29
1	7.369196757553427E-4	TGTGCGACCATCGAATATTATGCTTTTCAGTTCTGG	CATIEYYAFQFW	IGHV3-21	IGHD2-15	IGHJ3	6	13	17	19
1	7.369196757553427E-4	TGTGCGACATCTGCTCATTCCGCGGCAGACTACTGG	CATSAHSAADYW	IGHV3-21	IGHD2-21	IGHJ4	6	10	21	27
1	7.369196757553427E-4	TGTGCGAGCGCGTTTAATCTTGGTCCTCGGGTCTGG	CASAFNLGPRVW	IGHV3-30	IGHD3-10	IGHJ4	7	26	30	32
1	7.369196757553427E-4	TGTGCGAGGGGAAAGACTCACTTCTTTGAGTCCTGC	CARGKTHFFESC	IGHV3-30	.	IGHJ4	7	-1	-1	19
1	7.369196757553427E-4	TGTGCGAGGGACAAATACCAACTGTTGGACGTCTGG	CARDKYQLLDVW	IGHV4-31	IGHD1-1	IGHJ6	7	18	23	25
1	7.369196757553427E-4	TGTGCGAGGAGATATCGCGACGCTTTTGACTTCTGG	CARRYRDAFDFW	IGHV1-46	IGHD3-9	IGHJ3	7	11	16	21
1	7.369196757553427E-4	TGTGCGAGGAGAAATCGCGACGCGTTTGATGTCTGG	CARRNRDAFDVW	IGHV1-69	IGHD3-3	IGHJ3	7	11	16	24
1	7.369196757553427E-4	TGTGCGAGACGAGTGGATACAGCTCTCGACTACTGG	CARRVDTALDYW	IGHV4-39	IGHD5-18	IGHJ4	9	12	23	27
1	7.369196757553427E-4	TGTGCGAGAGCATTCAACTACGGTCTGCACAATTGG	CARAFNYGLHNW	IGHV1-69	IGHD4-17	IGHJ4	9	16	23	33
1	7.369196757553427E-4	TGTGCGAGAGGGCTTAGTGGGAGCTACCCACACTGG	CARGLSGSYPHW	IGHV1-8	IGHD1-26	IGHJ2	10	14	26	32
1	7.369196757553427E-4	TGTGCGAGAGGGGGGGGCTGGAGTCCTTTCTACTGG	CARGGGWSPFYW	IGHV4-34	IGHD3-3	IGHJ4	10	18	23	29
1	7.369196757553427E-4	TGTGCGAGAGATGGCAGGTACTACTTTGACTACTGG	CARDGRYYFDYW	IGHV4-31	.	IGHJ4	11	-1	-1	17
1	7.369196757553427E-4	TGTGCGAGAGATAAGTATCAGTTGTTGGACGTCTGG	CARDKYQLLDVW	IGHV4-59	IGHD1-1	IGHJ6	11	18	24	25
1	7.369196757553427E-4	TGTGCGAGAGACAAGTATCAGTTGTTGGACGTGTGG	CARDKYQLLDVW	IGHV4-59	IGHD1-1	IGHJ6	10	18	24	25
1	7.369196757553427E-4	TGTGCGAGAGACAAATACCAACTGTTGGACGTCTGG	CARDKYQLLDVW	IGHV1-2	IGHD1-1	IGHJ6	10	18	23	25
1	7.369196757553427E-4	TGTGCGAGAGAGGTCTACGGAGTCTTTGACTACTGG	CAREVYGVFDYW	IGHV1-3	IGHD2-15	IGHJ4	10	17	22	23
1	7.369196757553427E-4	TGTGCGAGAGAGAAGTATCAGCTGTTGGACGTCTGG	CAREKYQLLDVW	IGHV4-31	IGHD2-2	IGHJ6	10	13	23	25
1	7.369196757553427E-4	TGTGCGAGAGAGAAGTACCAGCTGTTGGACGTCTGG	CAREKYQLLDVW	IGHV4-59	IGHD2-2	IGHJ6	10	13	23	25
1	7.369196757553427E-4	TGTGCGAGAGAGAAGTACCAACTGTTCGACGTCTGG	CAREKYQLFDVW	IGHV4-31	IGHD2-2	IGHJ6	10	13	23	27
1	7.369196757553427E-4	TGTGCGAGAGAAGGAGGGACCGGTGGATACTTCTGG	CAREGGTGGYFW	IGHV3-30	IGHD1-7	IGHJ4	10	18	23	28
1	7.369196757553427E-4	TGTGCGAAACAGTGGGGCTATAACATTGACTACTGG	CAKQWGYNIDYW	IGHV3-23	IGHD1-20	IGHJ4	8	18	23	25
1	7.369196757553427E-4	TGTGCGAAAGAGCGCTACGGAGTCTTTGACTACTGG	CAKERYGVFDYW	IGHV1-18	IGHD2-15	IGHJ4	10	17	22	23
1	7.369196757553427E-4	TGTGCGAAAGAGCGCTACGGAGTCTTTGACTACTGG	CAKERYGVFDYW	IGHV3-23	IGHD2-15	IGHJ4	10	17	22	23
1	7.369196757553427E-4	TGTGCGAAAGAGGTCTATGGAGTCTTTGACTACTGG	CAKEVYGVFDYW	IGHV1-58	IGHD3-10	IGHJ4	5	14	19	23
1	7.369196757553427E-4	TGTGCACGAGGGAGGTCCTATAGCCTTGACTACTGG	CARGRSYSLDYW	IGHV6-1	IGHD2-8	IGHJ4	9	18	23	25
1	7.369196757553427E-4	TGTGCACACAGGGGGCTTCTCATCTATAATTACTGG	CAHRGLLIYNYW	IGHV2-5	IGHD3-10	IGHJ4	10	24	29	30
1	7.369196757553427E-4	TGTGCAACGTCCCTAACTGGAACCCTTGACTACTGG	CATSLTGTLDYW	IGHV1-24	IGHD1-20	IGHJ4	7	13	22	25
1	7.369196757553427E-4	TGTGCAAGGGGGCAACAGCAGCGGTTTGACTACTGG	CARGQQQRFDYW	IGHV6-1	IGHD6-25	IGHJ4	7	16	23	24
1	7.369196757553427E-4	TGTGCAAGGGGAAGATTTAACTCCTTTGACTATTGG	CARGRFNSFDYW	IGHV6-1	IGHD3-3	IGHJ4	7	13	17	19
1	7.369196757553427E-4	TGTGCAAGAGGCCAAAATTATGCTTTTGATATTTGG	CARGQNYAFDIW	IGHV3-13	IGHD3-3	IGHJ3	9	11	16	19
1	7.369196757553427E-4	TGTGCAAGAGGGGCTTATGCCAGCACCTGGAAGTGG	CARGAYASTWKW	IGHV6-1	IGHD2-2	IGHJ4	9	15	24	33
1	7.369196757553427E-4	TGTGCAAGAGGGGCTGGGCGGACCTTTGACTACTGG	CARGAGRTFDYW	IGHV6-1	IGHD6-19	IGHJ4	9	11	16	23
1	7.369196757553427E-4	TGTGCAAGAGATCGAAACTCAGTCTTTGACTACTGG	CARDRNSVFDYW	IGHV6-1	IGHD3-10	IGHJ4	12	15	19	23
1	7.369196757553427E-4	TGTGCAAAATTCGTCCGTGGTGGGGTGGACTACTGG	CAKFVRGGVDYW	IGHV6-1	IGHD2-15	IGHJ4	6	16	22	27
1	7.369196757553427E-4	TGTGCAAAACGTGGTAACTCCCAATTTGACTTCTTG	CAKRGNSQFDFL	IGHV3-13	IGHD4-23	IGHJ4	6	10	20	24
1	7.369196757553427E-4	TGTACCATAGATCCTAACTGGGGTGCGTCCTACTGG	CTIDPNWGASYW	IGHV3-15	IGHD7-27	IGHJ4	12	13	22	29
1	7.369196757553427E-4	TGTGTTCAAAGTATAGCAGTGGCCGCTCCTTGG	CVQSIAVAAPW	IGHV1-69-2	IGHD6-19	IGHJ4	3	10	22	30
1	7.369196757553427E-4	TGTGTGAGACAGTCACTACGGCGTGACTTCTGG	CVRQSLRRDFW	IGHV4-39	IGHD4-17	IGHJ4	10	14	20	23
1	7.369196757553427E-4	TGTGCGTCCGGAGGTACCTACTTTGACTACTGG	CASGGTYFDYW	IGHV5-10-1	IGHD4-23	IGHJ4	5	6	16	17
1	7.369196757553427E-4	TGTGCGAGGGGATCAGGTCTGGTTGACTTCTGG	CARGSGLVDFW	IGHV3-30	IGHD7-27	IGHJ4	7	8	13	22
1	7.369196757553427E-4	TGTGCGAGATGGGTTACGATTTTTGACTACTGG	CARWVTIFDYW	IGHV3-33	IGHD3-3	IGHJ4	8	13	20	21
1	7.369196757553427E-4	TGTGCGAGACACTTTAACGGCCCCGACGCCTGG	CARHFNGPDAW	IGHV4-39	IGHD3-10	IGHJ5	10	14	18	23
1	7.369196757553427E-4	TGTGCGAGACACGGCTGGTACTTCGATTTCTGG	CARHGWYFDFW	IGHV3-21	.	IGHJ2	8	-1	-1	14
1	7.369196757553427E-4	TGTGCGAGAGCGCGCGGAGAGTTTGACTCCTGG	CARARGEFDSW	IGHV7-4-1	IGHD2-15	IGHJ4	9	14	18	21
1	7.369196757553427E-4	TGTGCGAGAGGTAGCGGCGTCCTGGGGACCTGG	CARGSGVLGTW	IGHV3-11	IGHD7-27	IGHJ5	9	21	27	28
1	7.369196757553427E-4	TGTGCGAGAGGCCATACGGTGTTTGGCTACTGG	CARGHTVFGYW	IGHV4-34	IGHD4-17	IGHJ4	12	14	20	21
1	7.369196757553427E-4	TGTGCGAAGTCATTGACCGAATTGGACCTCTGG	CAKSLTELDLW	IGHV3-48	IGHD4-11	IGHJ5	6	7	12	24
1	7.369196757553427E-4	TGTGCAGGTGGCCCTGGGTTCATCGATCTCTGG	CAGGPGFIDLW	IGHV3-9	IGHD2-15	IGHJ2	5	6	10	22
1	7.369196757553427E-4	TGTGCAGGTGGCCCTGGGTTCATCGATGTCTGG	CAGGPGFIDVW	IGHV3-9	IGHD2-15	IGHJ2	5	6	10	22
1	7.369196757553427E-4	TGTGTTTCTCAACACACGCCGCTGAGGTGG	CVSQHTPLRW	IGHV3-21	IGHD6-25	IGHJ4	3	17	23	27
1	7.369196757553427E-4	TGTGTGAGGGGGGAGGGGCTGGACTACTGG	CVRGEGLDYW	IGHV1-67	IGHD3-16	IGHJ4	7	8	14	21
1	7.369196757553427E-4	TGTGCGACCGACATCGGTGACACGCTCTGG	CATDIGDTLW	IGHV3-13	IGHD4-17	IGHJ4	4	14	20	26
1	7.369196757553427E-4	TGTGCGAGGACCAATCCCCATGACTACTGG	CARTNPHDYW	IGHV3-30	IGHD7-27	IGHJ4	7	13	19	20
1	7.369196757553427E-4	TGTGCGAGGAACTGGTACCTCGATCTCTGG	CARNWYLDLW	IGHV3-11	.	IGHJ2	7	-1	-1	10
1	7.369196757553427E-4	TGTGCGAGAAGGGGCTACTTTGACTACTGG	CARRGYFDYW	IGHV3-21	.	IGHJ4	8	-1	-1	14
1	7.369196757553427E-4	TGTGCGAAAATGATCGCCCACCACCACTGG	CAKMIAHHHW	IGHV3-23	IGHD2-15	IGHJ4	8	17	23	25
1	7.369196757553427E-4	TGTGTCACAGGGAACATGGATTATTGG	CVTGNMDYW	IGHV3-15	IGHD1-20	IGHJ4	9	10	14	24
1	7.369196757553427E-4	TGTGTGAGGAGTAATGACTACGACTGG	CVRSNDYDW	IGHV3-60	IGHD4-17	IGHJ4	6	9	21	22
1	7.369196757553427E-4	TGTGCCACGTTCTACCGACGAGGCTGG	CATFYRRGW	IGHV3-15	IGHD6-6	IGHJ4	7	16	21	23
1	7.369196757553427E-4	TGTGCGACACTTAAAGATGGGAAGTGG	CATLKDGKW	IGHV3-48	IGHD5-24	IGHJ4	6	14	19	24
1	7.369196757553427E-4	TGTGCGACAGGAAGAGGAGACTACTGG	CATGRGDYW	IGHV3-23	.	IGHJ4	6	-1	-1	18
1	7.369196757553427E-4	TGTGCGAGTCCTCGTTCGGGGAAGTAT	CASPRSGKY	IGHV3-21	IGHD3-10	IGHJ4	7	13	21	27
1	7.369196757553427E-4	TGTGCGAGTGGCCATGGAGGCTTCTGG	CASGHGGFW	IGHV4-39	IGHD3-3	IGHJ4	7	14	18	23
1	7.369196757553427E-4	TGTGCGAGTGGCCATGGAGGCTTCTGG	CASGHGGFW	IGHV4-4	IGHD3-3	IGHJ4	7	14	18	23
1	7.369196757553427E-4	TGTGCGAGCCCCCGCTTTGGGTTCTGG	CASPRFGFW	IGHV3-21	IGHD3-16	IGHJ4	7	15	20	23
1	7.369196757553427E-4	TGTGCGAGAGAGTTAAAGGGTATAGAG	CARELKGIE	IGHV3-48	IGHD6-13	IGHJ4	10	17	24	26
1	7.369196757553427E-4	TGTGCGAGAGAGCTAAAGGGTATAGAA	CARELKGIE	IGHV4-28	IGHD6-13	IGHJ4	8	17	24	27
1	7.369196757553427E-4	TGTGCGAAAGTACGGCCTGACTACTGG	CAKVRPDYW	IGHV3-23	IGHD4-17	IGHJ4	9	10	14	17
1	7.369196757553427E-4	TGTGCGGCCCAGTCCGCGGGCGCG	CAAQSAGA	IGHV3-23	IGHD3-9	IGHJ4	5	8	13	23
1	7.369196757553427E-4	TGTGCGGCCCAATCCGCGGGCGCG	CAAQSAGA	IGHV3-23	IGHD3-16	IGHJ4	5	7	11	23
1	7.369196757553427E-4	TGTGCGACCGAGATGGACGTTCGG	CATEMDVR	IGHV3-21	.	IGHJ6	6	-1	-1	12
1	7.369196757553427E-4	TGTGCGAGACACCTGTCTCACTGG	CARHLSHW	IGHV3-60	IGHD2-8	IGHJ4	3	8	12	19
1	7.369196757553427E-4	TGTGCGAGAGAACCGACTATCTGG	CAREPTIW	IGHV4-31	.	IGHJ4	10	-1	-1	14
1	7.369196757553427E-4	TGTGGGACCGTGAGGGGGCACTGG	CGTVRGHW	IGHV3-23	IGHD4-17	IGHJ1	3	6	10	17
1	7.369196757553427E-4	TGTACTAGACTCGACAAAACCTGG	CTRLDKTW	IGHV3-73	IGHD3-3	IGHJ5	9	14	18	19
1	7.369196757553427E-4	TGTACCGAAGCTCTGGTGCACTGG	CTEALVHW	IGHV3-49	IGHD5-18	IGHJ4	4	8	16	19
1	7.369196757553427E-4	TGCATGGGAGGTCTTGACTACTGG	CMGGLDYW	IGHV3-30	IGHD1-26	IGHJ4	1	4	9	13
1	7.369196757553427E-4	TGTGTGAACTACGTGAATTGG	CVNYVNW	IGHV3-11	IGHD1-7	IGHJ4	3	5	13	18
