# Supplementary material for: Biomarkers and Immune Repertoire Metrics Identified by Peripheral Blood Transcriptomic Sequencing Reveal the Pathogenesis of COVID-19
Source: Front Immunol. 2021 Aug 24;12:677025. doi: 10.3389/fimmu.2021.677025 (PMC8421539; doi:10.3389/fimmu.2021.677025)
Supplement: Supplementary file 1 [file DataSheet_1.zip › TCR_BCR/IGH/convert.20S039649A.clonotypes.IGH.txt]

count	freq	cdr3nt	cdr3aa	v	d	j	VEnd	DStart	DEnd	JStart
2	0.04878048780487805	TGTGCGAGGGAACGTATTACTATGGTTCGGGGAGTCATCTACGGTATGGACGTCTGG	CARERITMVRGVIYGMDVW	IGHV3-66	IGHD3-10	IGHJ6	7	11	34	45
2	0.04878048780487805	TGTGCGGTTGTGACGACGGTGACACCTAATGATTACTGG	CAVVTTVTPNDYW	IGHV4-39	IGHD4-17	IGHJ4	5	10	22	29
1	0.024390243902439025	TGTGCAAAAGATATGACGGTTTTTGGGTATAGCAGTGGCTGGTACCCAAGGGGGTGGTTCGACCCCTGG	CAKDMTVFGYSSGWYPRGWFDPW	IGHV3-9	IGHD6-19	IGHJ5	13	24	44	54
1	0.024390243902439025	TGTGCCAGAGCCACCCCGGTGGATTACTATGATACCCCTGGCCCCCTTGATGCTTTTGATATCTGG	CARATPVDYYDTPGPLDAFDIW	IGHV4-39	IGHD3-22	IGHJ3	8	22	33	47
1	0.024390243902439025	TGTGCGAGACGCCCCCTCCCACATTGTAGTGGTGGTAGCTGCTACCCACCTTACTTTGACTACTGG	CARRPLPHCSGGSCYPPYFDYW	IGHV4-39	IGHD2-15	IGHJ4	9	22	44	51
1	0.024390243902439025	TGTGCGAGTAGACCCCTGCCGAGATTACGATATTTTGACTGGTCCACGGGAATGGGCTACTGG	CASRPLPRLRYFDWSTGMGYW	IGHV4-34	IGHD3-9	IGHJ4	7	23	42	56
1	0.024390243902439025	TGTGCGAGAGAAAATCTCTATTACTATGATAGTAGTGGTTATTCGGATCTTTTTGACTACTGG	CARENLYYYDSSGYSDLFDYW	IGHV4-4	IGHD3-22	IGHJ4	10	18	42	51
1	0.024390243902439025	TGTGCGAAAGACCCTCCCATGACTACGGTGGTAACTACGACGTCCGGTGCTTTTGATATCTGG	CAKDPPMTTVVTTTSGAFDIW	IGHV3-30	IGHD4-23	IGHJ3	10	17	35	47
1	0.024390243902439025	TGTGCCAGTGGAGTCCTCCCAGATAGCAGTGGCTGGTACGGTGGTGCTTTTGATATCTGG	CASGVLPDSSGWYGGAFDIW	IGHV4-30-2	IGHD6-19	IGHJ3	7	22	39	44
1	0.024390243902439025	TGTGCGAGAGATGGGGATACGGTGGTAACCCGCCCTAATTACATGGACGTCTGG	CARDGDTVVTRPNYMDVW	IGHV3-53	IGHD4-23	IGHJ6	11	17	28	39
1	0.024390243902439025	TGTGCGAGAGTCCACTATGGCTACTACTACTACTACGGTATGGACGTCTGG	CARVHYGYYYYYGMDVW	IGHV3-11	IGHD1-26	IGHJ6	9	11	17	21
1	0.024390243902439025	TGTGCGAGAGACCCCGGGAGTAGTGGTTATTTTGATGGTTTTGATATCTGG	CARDPGSSGYFDGFDIW	IGHV4-31	IGHD3-22	IGHJ3	10	18	30	32
1	0.024390243902439025	TGTGCGAAAGATCTAGGGGCGGCGGGAACCACGTGGTACTTTGACTACTGG	CAKDLGAAGTTWYFDYW	IGHV3-23	IGHD1-14	IGHJ4	13	24	35	36
1	0.024390243902439025	TGTGCAAAAGATCCCACTTCTATGGTTCGGGGGTCCATCTTTGACTACTGG	CAKDPTSMVRGSIFDYW	IGHV3-9	IGHD3-10	IGHJ4	11	19	31	38
1	0.024390243902439025	TGTGCGCGAGGACGATTAATAGTGCGATGGGTTGCTTTTGAAATCTGG	CARGRLIVRWVAFEIW	IGHV4-34	IGHD5-12	IGHJ3	10	11	17	32
1	0.024390243902439025	TGTGCGAGACATCCGTATAGCAGTGGCCCCAACTGGTTCGACCCCTGG	CARHPYSSGPNWFDPW	IGHV4-39	IGHD6-19	IGHJ5	11	14	26	29
1	0.024390243902439025	TGTGCGAGAGAAATAATAAGTAGCAGCAGCTGGTACCTTGACTACTGG	CAREIISSSSWYLDYW	IGHV3-21	IGHD6-13	IGHJ4	10	20	32	33
1	0.024390243902439025	TGTGCGAAAGCAATCTATAGCGCTGGCTGGTACGAGGTTGACTACTGG	CAKAIYSAGWYEVDYW	IGHV3-23	IGHD6-19	IGHJ4	9	15	33	37
1	0.024390243902439025	TGTGCACGACTTAAGGATAGTAGTGGTTATTACCTCATTGACTCCTGG	CARLKDSSGYYLIDSW	IGHV2-5	IGHD3-22	IGHJ4	6	15	32	37
1	0.024390243902439025	TGTACCACAGTCTGTGGTGGTCATAACTGCTACACTCTTCCGACCTGG	CTTVCGGHNCYTLPTW	IGHV3-15	IGHD6-6	IGHJ5	17	26	36	43
1	0.024390243902439025	TGTGCGAGTATTCGACTCGGTGACTACGGAGATATTGACTACTGG	CASIRLGDYGDIDYW	IGHV3-30	IGHD4-17	IGHJ4	7	17	27	34
1	0.024390243902439025	TGTGCGAGACTAGGAGCTGGTACAGCGTACTACTTTGACTACTGG	CARLGAGTAYYFDYW	IGHV4-39	IGHD2-2	IGHJ4	9	10	22	26
1	0.024390243902439025	TGTGCGAGAGGCATTGGTTCGGGGAGTTATTTTAATTCCTACTGG	CARGIGSGSYFNSYW	IGHV1-8	IGHD3-10	IGHJ4	11	14	34	38
1	0.024390243902439025	TGTGCGAAAGATCGAGAATACACCTATGGCCCCGGGCACTACTGG	CAKDREYTYGPGHYW	IGHV3-23	IGHD5-18	IGHJ4	12	17	28	37
1	0.024390243902439025	TGTGCGAGCCGAGCCGGTGCGCATAGTAGTGATGACTACTGG	CASRAGAHSSDDYW	IGHV4-31	IGHD3-22	IGHJ4	7	22	30	32
1	0.024390243902439025	TGTGCGAGAGATCCCCTATTTCCAAACAATGCTGACTCCTGG	CARDPLFPNNADSW	IGHV3-21	IGHD3-16	IGHJ4	12	21	26	32
1	0.024390243902439025	TGTGCGAATTCCCTTATGATAGTAGTGGTGGATGACTACTGG	CANSLMIVVVDDYW	IGHV3-23	IGHD3-22	IGHJ4	7	14	28	32
1	0.024390243902439025	TGTGCGAGACATCGAACCTCCGATGGAATTGACTACTGG	CARHRTSDGIDYW	IGHV5-10-1	IGHD3-10	IGHJ4	11	12	17	28
1	0.024390243902439025	TGTGCGAGAGTGGCTGGTGACTTCTACTTTGACTACTGG	CARVAGDFYFDYW	IGHV4-59	IGHD2-21	IGHJ4	9	14	21	23
1	0.024390243902439025	TGTGCGAGAGACCTACACTATAACTCTTGCGACTACTGG	CARDLHYNSCDYW	IGHV3-30	IGHD1-20	IGHJ4	10	18	24	30
1	0.024390243902439025	TGTGCGAGAATTATGCCTGGGGACCGTGATGACTACTGG	CARIMPGDRDDYW	IGHV4-39	IGHD7-27	IGHJ4	8	16	22	29
1	0.024390243902439025	TGTGCGAAATCTGGCAGTCTAAGGGCTTTTGATATCTGG	CAKSGSLRAFDIW	IGHV3-23	IGHD2-21	IGHJ3	8	13	18	24
1	0.024390243902439025	TGTGCGAAAGGAAAAGGGTTATTACTACCCTTATCGTGG	CAKGKGLLLPLSW	IGHV3-30	IGHD3-22	IGHJ4	6	16	27	36
1	0.024390243902439025	TGTGCGAGAGATTCGTATAGACAATTTGACTACTGG	CARDSYRQFDYW	IGHV3-11	IGHD2-8	IGHJ4	11	14	19	24
1	0.024390243902439025	TGTGCAAAAGATAGGGGGAATCGGTTTGACTACTGG	CAKDRGNRFDYW	IGHV3-43	IGHD3-16	IGHJ4	12	13	18	24
1	0.024390243902439025	TGTGCGAGAGATCGGATACAATTTGAATACTGG	CARDRIQFEYW	IGHV4-59	IGHD5-18	IGHJ4	12	13	19	21
1	0.024390243902439025	TGTGCGAGAGAAGTTCCCTTTGACTACTGG	CAREVPFDYW	IGHV1-2	IGHD1-7	IGHJ4	10	11	16	17
1	0.024390243902439025	TGTGCGAGAGACTGGTCAGGCTACTGG	CARDWSGYW	IGHV3-53	IGHD2-2	IGHJ4	10	11	15	20
1	0.024390243902439025	TGTGCGAGAGATCCCCACATCTGG	CARDPHIW	IGHV3-21	IGHD1-26	IGHJ4	12	13	17	20
