# Supplementary material for: Biomarkers and Immune Repertoire Metrics Identified by Peripheral Blood Transcriptomic Sequencing Reveal the Pathogenesis of COVID-19
Source: Front Immunol. 2021 Aug 24;12:677025. doi: 10.3389/fimmu.2021.677025 (PMC8421539; doi:10.3389/fimmu.2021.677025)
Supplement: Supplementary file 1 [file DataSheet_1.zip › TCR_BCR/IGH/convert.20S039650A.clonotypes.IGH.txt]

count	freq	cdr3nt	cdr3aa	v	d	j	VEnd	DStart	DEnd	JStart
4	0.020618556701030927	TGCGCGAAAGATTCACCCCAGTGGATACAGCTATGGTACTTTGACTACTGG	CAKDSPQWIQLWYFDYW	IGHV3-23	IGHD5-18	IGHJ4	11	20	35	36
4	0.020618556701030927	TGTGCGAGACGGAACGGTGATTACGCCTATGACTACTGG	CARRNGDYAYDYW	IGHV4-39	IGHD4-17	IGHJ4	9	13	24	29
3	0.015463917525773196	TGTGCGAAAGGGACACTACCATATTGCACTCGTGGCACGTGCTACCCACTGGACTACTGG	CAKGTLPYCTRGTCYPLDYW	IGHV3-23	IGHD2-15	IGHJ4	9	13	23	51
3	0.015463917525773196	TGTGCAAGGCCCACCCGCGAAGATAGCTCAACCTGGATGGACTTGGACTACTGG	CARPTREDSSTWMDLDYW	IGHV3-23	IGHD1-26	IGHJ4	4	23	28	40
3	0.015463917525773196	TGTGCGAGTTTTGTAAATTCTCCGGGTCCCGACTACTTTGACCACTGG	CASFVNSPGPDYFDHW	IGHV3-21	IGHD2-15	IGHJ4	7	19	24	31
3	0.015463917525773196	TGTATTCGAGATTGGGAAACCTCCCTTTACTCCTGG	CIRDWETSLYSW	IGHV3-72	IGHD3-22	IGHJ5	2	26	30	31
2	0.010309278350515464	TGTGCGGCAGTTGCCGAATTACGATTTTTGGAGTGGACCCCGAGGGCGGCGCTTTTGCGTGACCTACCTTACGGTATGGACGTCTGG	CAAVAELRFLEWTPRAALLRDLPYGMDVW	IGHV1-58	IGHD3-3	IGHJ6	9	17	35	75
2	0.010309278350515464	TGTGCGAGAGATGAGGGTCCGGTAGCAGCAGCTGGTAATTCCGCACCACTTGACTACTGG	CARDEGPVAAAGNSAPLDYW	IGHV3-30	IGHD6-13	IGHJ4	11	22	36	49
2	0.010309278350515464	TGTGCGAGAGATAGTCCTATTACTTGTGGTGTCGACTGCTATGCCCTCGACCCCTGG	CARDSPITCGVDCYALDPW	IGHV1-18	IGHD2-21	IGHJ5	11	23	41	46
2	0.010309278350515464	TGTGCGAGAGATAGTCCTATTACTTGTGGTGTCGACTGCTATGCCCTCGACCCCTGG	CARDSPITCGVDCYALDPW	IGHV4-31	IGHD2-21	IGHJ5	11	23	41	46
2	0.010309278350515464	TGTACGAGAGGGGGGCCTATCACCAGTTCGGGACATCATGCTCCCTTTGATATGTGG	CTRGGPITSSGHHAPFDMW	IGHV4-31	IGHD3-10	IGHJ3	9	25	31	33
2	0.010309278350515464	TGTGCGAGAGAAACACGTTCTACCAGCAGCTGGCTCAACTGGTTCGACCCCTGG	CARETRSTSSWLNWFDPW	IGHV4-4	IGHD6-13	IGHJ5	10	23	32	35
2	0.010309278350515464	TGTGCGAAAAATTTGAAGTCGAATGGATACGACTACTACGATATGGACGTCTGG	CAKNLKSNGYDYYDMDVW	IGHV3-30	IGHD2-8	IGHJ6	6	21	25	27
2	0.010309278350515464	TGTGCAAAGTCGAACTATGGTTCAGGGAATTATCTCTACGGTATGGACGTCTGG	CAKSNYGSGNYLYGMDVW	IGHV3-9	IGHD3-10	IGHJ6	7	13	32	42
2	0.010309278350515464	TGTGCAAAAGATTGGTTTGGGGAATTATCGGCGACTTGGGCTTATGATATCTGG	CAKDWFGELSATWAYDIW	IGHV3-43	IGHD3-10	IGHJ3	11	12	27	39
2	0.010309278350515464	TGTGTGAGAGATATCCCGCGGCCGGGAGTTACCTACTACTTTGACTACTGG	CVRDIPRPGVTYYFDYW	IGHV3-11	IGHD4-23	IGHJ4	18	24	32	33
2	0.010309278350515464	TGTGCGAAACCGAGAGGGGAGCAATACTTACGTTTACCTTTTGACATCTGG	CAKPRGEQYLRLPFDIW	IGHV3-23	IGHD3-16	IGHJ3	8	27	34	37
2	0.010309278350515464	TGTGCGAGACAGCGTGGATGTGGTGGTGATTGCTACTCTGACTACTGG	CARQRGCGGDCYSDYW	IGHV4-39	IGHD2-21	IGHJ4	10	18	28	32
2	0.010309278350515464	TGTGCGAGAGAGAAAAATACGCGGAAGATTGGGTCCTTTGATTACTGG	CAREKNTRKIGSFDYW	IGHV3-33	IGHD3-10	IGHJ4	10	15	20	35
2	0.010309278350515464	TGCACCACAGATGTTCCCCTGACGGGAGGTACAAACTCTTACCACTGG	CTTDVPLTGGTNSYHW	IGHV3-15	IGHD1-1	IGHJ4	11	27	33	43
2	0.010309278350515464	TGTGTAAAAGAACATGACAGTGGCTGGCCCTCGCTTGCCTCGTGG	CVKEHDSGWPSLASW	IGHV3-43	IGHD6-19	IGHJ4	10	17	26	42
2	0.010309278350515464	TGTGCGAGAGTCGGCCCTAGGAGGCGCGGTACTTTTGATATCTGG	CARVGPRRRGTFDIW	IGHV3-11	IGHD2-15	IGHJ3	9	15	21	31
2	0.010309278350515464	TGTGCAAAAGATAGGAGGGGGACGGTGGCAGGAATTGACTCCTGG	CAKDRRGTVAGIDSW	IGHV3-9	IGHD4-23	IGHJ4	12	21	27	34
2	0.010309278350515464	TGTGCGGTCCCGTACAGGAGGGGAAACTACTTTGACCAGTGG	CAVPYRRGNYFDQW	IGHV1-46	IGHD4-4	IGHJ4	5	12	16	25
2	0.010309278350515464	TGTGCGAGCCGGCATAGTTGGAGTTACTACTTAACTTACTGG	CASRHSWSYYLTYW	IGHV4-31	IGHD1-26	IGHJ4	7	8	29	36
2	0.010309278350515464	TGTGCGAAGGATCACTCTTGGAACTCGCTGGGTGACTACTGG	CAKDHSWNSLGDYW	IGHV3-23	IGHD1-7	IGHJ4	12	18	24	32
2	0.010309278350515464	TGTGCTGGAGATATTTCGGGTAAAGGCTCTTCTCCTTGG	CAGDISGKGSSPW	IGHV3-72	IGHD3-10	IGHJ4	11	14	19	36
2	0.010309278350515464	TGTGCGAAAATGACGGGGGGTTATTACTTTGACCAGTGG	CAKMTGGYYFDQW	IGHV4-59	IGHD3-10	IGHJ4	6	13	23	24
2	0.010309278350515464	TGTGCGACTGAACTTTTTGACCATTGG	CATELFDHW	IGHV3-23	IGHD1-7	IGHJ4	6	9	13	15
1	0.005154639175257732	TGTGCAAGAGCACTGGAGGCTGGTCATTGTAGTGGTGGTCGCTGCTTCTTGGACTACTACTTTGACTCCTGG	CARALEAGHCSGGRCFLDYYFDSW	IGHV6-1	IGHD2-15	IGHJ4	9	25	45	54
1	0.005154639175257732	TGTGTGAGGGACGGATACTGTAGTGGGGGTTTCTGCTTTCTCCGTGGCGATAATGCTTTTGATTTCTGG	CVRDGYCSGGFCFLRGDNAFDFW	IGHV4-31	IGHD2-15	IGHJ3	7	12	36	52
1	0.005154639175257732	TGTGCGAGAGGCAGAGATTATTATGATCGAAGTGGAACTTACCACAACGGGAACTACTTTGACGACTGG	CARGRDYYDRSGTYHNGNYFDDW	IGHV1-18	IGHD3-22	IGHJ4	9	16	34	52
1	0.005154639175257732	TGTGCAAGAGATATAGTGCCCCCCACTGGCTACTATGATAGTAGTGGTCACAACTGGTTCGACCCCTGG	CARDIVPPTGYYDSSGHNWFDPW	IGHV3-13	IGHD3-22	IGHJ5	11	30	47	49
1	0.005154639175257732	TGTGCGAAAGAAGAGGGGGAAATTACTATGATAGTAGTGGTTACTAATGATGCTTTTGATATCTGG	CAKEEGEITMIVVVTNDAFDIW	IGHV3-23	IGHD3-22	IGHJ3	10	21	42	46
1	0.005154639175257732	TGTGCGAAAGACTGGTTGCCCCACTTTGAAAACGGTTACAAGCACTCCGGTATGGACGTCTGG	CAKDWLPHFENGYKHSGMDVW	IGHV3-23	IGHD2-15	IGHJ6	10	43	49	51
1	0.005154639175257732	TGTGTGCAAGACCTCTGTTGGCGGTGTGGCAGCAACTGGCACCGGGGAATGGACGTCTGG	CVQDLCWRCGSNWHRGMDVW	IGHV3-30	IGHD6-13	IGHJ6	3	28	38	48
1	0.005154639175257732	TGTGTGAGAGGTTGGCTACAGCCGTGGTCCTCTAGCCATGAGAGTCCTTTTGATGTGTGG	CVRGWLQPWSSSHESPFDVW	IGHV1-8	IGHD5-24	IGHJ3	10	12	19	46
1	0.005154639175257732	TGTGTGAGAGAGGGGGCCTACGGTGACTACGTCCCCTATTCATACGGTATGGACGTCTGG	CVREGAYGDYVPYSYGMDVW	IGHV3-60	IGHD4-17	IGHJ6	10	17	31	48
1	0.005154639175257732	TGTGCCAGAGGGAATCGATACTGTAGTGGTGGCGATTGCTTCAGGCCCCTTGACCTCTGG	CARGNRYCSGGDCFRPLDLW	IGHV4-30-2	IGHD2-15	IGHJ5	9	16	31	51
1	0.005154639175257732	TGTGCGAGAGGAGGTTTCGGGTATTACTATGGTTCGGGGAATTGGGGGTTTGACTACTGG	CARGGFGYYYGSGNWGFDYW	IGHV3-11	IGHD3-10	IGHJ4	9	20	39	48
1	0.005154639175257732	TGTGCGAGAGATCGTCCTAGCAGCTGGTACTTTGCCGCACTCGACTGGTTCGACCCCTGG	CARDRPSSWYFAALDWFDPW	IGHV1-18	IGHD2-2	IGHJ5	12	17	30	43
1	0.005154639175257732	TGTGCGAGAGATCATCCCGATTACTATGAGACTAGTGGTTCTCGGGTCTTTGACTCCTGG	CARDHPDYYETSGSRVFDSW	IGHV3-23	IGHD3-22	IGHJ4	12	19	39	47
1	0.005154639175257732	TGTGCGAGAGTAATATTGGGGAGCAGCTCGTACTTCTCTGGGGCTTTTGATATCTGG	CARVILGSSSYFSGAFDIW	IGHV3-11	IGHD6-6	IGHJ3	9	21	30	42
1	0.005154639175257732	TGTGCGAGAGGCGGATGGATGTACTGGTCCCTACGGGGCAACTGGTTCGACCCCTGG	CARGGWMYWSLRGNWFDPW	IGHV4-34	IGHD2-8	IGHJ5	11	19	24	38
1	0.005154639175257732	TGTGCGAGAGGAGCAGTGGCTGGGGGGGTTTACTACTACTACGGTATGGACGTCTGG	CARGAVAGGVYYYYGMDVW	IGHV1-8	IGHD6-19	IGHJ6	10	11	22	30
1	0.005154639175257732	TGTGCGAGAGGAGAGGTGGTGGTCTCTGCTACTCTGGGGGACTGCTTCGACCCCTGG	CARGEVVVSATLGDCFDPW	IGHV5-10-1	IGHD2-15	IGHJ5	8	15	33	40
1	0.005154639175257732	TGTGCGAGAGATTGGGGGCTATATTTTGACTGGTTATTAGGATGGTTCGACCCCTGG	CARDWGLYFDWLLGWFDPW	IGHV4-31	IGHD3-9	IGHJ5	11	20	38	42
1	0.005154639175257732	TGTGCGAGAGATCAAATGGTTCGGGGAGTTATATGGAGGGACACTTTTCATTTCTGG	CARDQMVRGVIWRDTFHFW	IGHV4-31	IGHD3-10	IGHJ3	12	15	31	43
1	0.005154639175257732	TGTGCGAAATGTGCCAATTTCTTGGAAGGATATTTTGACTGGTTCTTTGACTACTGG	CAKCANFLEGYFDWFFDYW	IGHV3-23	IGHD3-9	IGHJ4	8	28	43	44
1	0.005154639175257732	TGTGCGAAAGTCATTGATTATTGGAATGGATATTATCGGGGTGGCTTTGATGCCTGG	CAKVIDYWNGYYRGGFDAW	IGHV1-67	IGHD3-3	IGHJ5	3	15	35	52
1	0.005154639175257732	TGTGCGAAAGACGGGTATAGCAGCAGCTGGGCCCCGCTCCCACACTTTGACTACTGG	CAKDGYSSSWAPLPHFDYW	IGHV3-23	IGHD6-13	IGHJ4	10	11	29	43
1	0.005154639175257732	TGTGCAAAAGATAGAGGATATTGTAGTAGTACCAGCTGCGGGGGGTTCGACCCCTGG	CAKDRGYCSSTSCGGFDPW	IGHV3-43	IGHD2-2	IGHJ5	12	14	38	43
1	0.005154639175257732	TGTGCGAGGCTGGCGTATTGTGGTGGTGGTTGCCCCTACTACTTTGACTTCTGG	CARLAYCGGGCPYYFDFW	IGHV4-39	IGHD2-21	IGHJ4	7	8	27	36
1	0.005154639175257732	TGTGCGAGATCCCCTACTTGGGGGACTAATCGCCGCTACGGTATGGACGTCTGG	CARSPTWGTNRRYGMDVW	IGHV3-21	IGHD3-16	IGHJ6	8	17	31	42
1	0.005154639175257732	TGTGCGAGAGATACGTATCCAAAGGCCGGTGACTACGGGGTTTTTGACTACTGG	CARDTYPKAGDYGVFDYW	IGHV1-46	IGHD4-17	IGHJ4	11	26	36	42
1	0.005154639175257732	TGTGCGAGAGATAAACGGGGAGTCTACTACTACTACTACGGTATGGACGTCTGG	CARDKRGVYYYYYGMDVW	IGHV3-53	IGHD3-10	IGHJ6	11	15	22	24
1	0.005154639175257732	TGTGCAAAAGAAGGGGGGGGGATTTTTGGAGTGGCATACTACTTTGACTACTGG	CAKEGGGIFGVAYYFDYW	IGHV3-43	IGHD3-3	IGHJ4	10	20	33	36
1	0.005154639175257732	TGTGCCAGAGGCTCCGGATACAGCGTCACCTGGTTCCCTCTTGACTACTGG	CARGSGYSVTWFPLDYW	IGHV3-13	IGHD5-18	IGHJ4	9	15	23	40
1	0.005154639175257732	TGTGCGACATCTCACACTGGAACCGCATACAATGATGCTTTTGATATTTGG	CATSHTGTAYNDAFDIW	IGHV3-11	IGHD1-1	IGHJ3	6	15	22	31
1	0.005154639175257732	TGTGCGAGATCCGACTACGGTGGTAACTCCGGTCTTTTTGTGGGCTACTGG	CARSDYGGNSGLFVGYW	IGHV4-55	IGHD4-23	IGHJ4	9	12	31	44
1	0.005154639175257732	TGTGCGAGAGCTACCCGAAGTGGGAGCTACAGGCGTGCTTTTGATATCTGG	CARATRSGSYRRAFDIW	IGHV3-48	IGHD1-26	IGHJ3	9	18	29	35
1	0.005154639175257732	TGTGCGAGAGCCAGCAGCGGATACAGCTATGGCACTTTACATGACTACTGG	CARASSGYSYGTLHDYW	IGHV4-34	IGHD5-18	IGHJ4	9	18	31	41
1	0.005154639175257732	TGTGCGAGAGGTCTAGTGGGAGCTAGGGGGGACGAATACTTCCAGCACTGG	CARGLVGARGDEYFQHW	IGHV3-30	IGHD1-26	IGHJ1	13	14	24	33
1	0.005154639175257732	TGTGCGAGAGGTAGTGCAGCTATGGTTCCGGGGGACTATCTTGACTACTGG	CARGSAAMVPGDYLDYW	IGHV1-8	IGHD5-18	IGHJ4	10	16	26	40
1	0.005154639175257732	TGTGCGAGAGGGACGGCGAGCGGTGGTAACTTCTGGTACTTCGATCTCTGG	CARGTASGGNFWYFDLW	IGHV4-31	IGHD4-17	IGHJ2	9	20	24	25
1	0.005154639175257732	TGTGCGAAGTTAAAGGGACTGGTAATACATAAGTATTGCTTTGACTATTGG	CAKLKGLVIHKYCFDYW	IGHV3-23	IGHD3-10	IGHJ4	7	21	27	31
1	0.005154639175257732	TGTGCGAAGCTTAGGGGAGATCCCTACAACCGGTACTACTTTGACTACTGG	CAKLRGDPYNRYYFDYW	IGHV3-23	IGHD5-24	IGHJ4	7	16	28	32
1	0.005154639175257732	TGTGCGAAACCGAGAGGGGAGAAATACTTACGTTTACCTCTTGACATGTGG	CAKPRGEKYLRLPLDMW	IGHV7-81	IGHD3-16	IGHJ3	6	27	34	40
1	0.005154639175257732	TGTGCGAAACATCGTGTCGACTATAGCAAATTACAGGGTATGGACGTCTGG	CAKHRVDYSKLQGMDVW	IGHV5-10-1	IGHD6-6	IGHJ6	11	16	27	39
1	0.005154639175257732	TGTGCGAAAGGAAGGGGTTACTATGGTTCGGGGAGTTATATGGACTACTGG	CAKGRGYYGSGSYMDYW	IGHV3-23	IGHD3-10	IGHJ4	9	17	38	42
1	0.005154639175257732	TGTGCGAAAGAGATCCTAGTCTTTATTACGGGATATTCTTTTGATGTCTGG	CAKEILVFITGYSFDVW	IGHV3-23	IGHD2-15	IGHJ3	10	12	18	37
1	0.005154639175257732	TGTGCGAAAACCAAGTTAGTGGGAGCTACTAATGATGCTTTTGATATCTGG	CAKTKLVGATNDAFDIW	IGHV3-21	IGHD1-26	IGHJ3	6	16	30	31
1	0.005154639175257732	TGTGCACGTATCCAAGGTGGTAGTGGATATTATCCCCCGCCTGACTTCTGG	CARIQGGSGYYPPPDFW	IGHV2-70	IGHD3-22	IGHJ4	7	19	31	41
1	0.005154639175257732	TGTGCAAGAGGAGAATACTCTGCTTCAGAACAGAACTGGTTCGACCCCTGG	CARGEYSASEQNWFDPW	IGHV6-1	IGHD6-6	IGHJ5	9	14	19	33
1	0.005154639175257732	TGTGCAAGAGATTTGGGGGGGGCAGCAGGAACTAGTACGCGAGCGTCCTGG	CARDLGGAAGTSTRASW	IGHV3-47	IGHD2-2	IGHJ5	11	21	37	46
1	0.005154639175257732	TGTGCAAGAGAGGCCCAGTGTTTCTACACACGGTGCCCTTTTGACTACTGG	CAREAQCFYTRCPFDYW	IGHV3-74	IGHD4-17	IGHJ4	10	29	34	39
1	0.005154639175257732	TGTGCAAAAGATACCGGGTATCAGCAGCAGCTCAGATTCTTTGACTACTGG	CAKDTGYQQQLRFFDYW	IGHV3-9	IGHD6-13	IGHJ4	12	13	31	38
1	0.005154639175257732	TGCGCGAAACAGGCAAGTCAAGCCACCAACTGGGACCCGTTTGACCACTGG	CAKQASQATNWDPFDHW	IGHV3-23	IGHD1-1	IGHJ4	8	26	32	39
1	0.005154639175257732	TGCGCGAAAAATTTACCCCAGTGGATACAACTTTGGTACTTTGACCAATGG	CAKNLPQWIQLWYFDQW	IGHV3-23	IGHD5-18	IGHJ4	8	20	35	36
1	0.005154639175257732	TGTGTAAAAGATCGAATACAAGGGTTAGTGGGTGCTTTTGAAATCTGG	CVKDRIQGLVGAFEIW	IGHV3-9	IGHD1-26	IGHJ3	11	25	31	32
1	0.005154639175257732	TGTGCCAGAGGAGACAGCAGCTGGTACTGGAACTACTTTGACTACTGG	CARGDSSWYWNYFDYW	IGHV4-30-2	IGHD2-2	IGHJ4	9	15	27	31
1	0.005154639175257732	TGTGCGAGGGATTCTTATGAAAGCACTACTTATTACCCGGACTACTGG	CARDSYESTTYYPDYW	IGHV3-30	IGHD3-22	IGHJ4	11	23	29	39
1	0.005154639175257732	TGTGCGAGACGTTCGGATTATGCTTCGGGGAGTTATCCAGACTACTGG	CARRSDYASGSYPDYW	IGHV4-39	IGHD3-10	IGHJ4	9	18	35	39
1	0.005154639175257732	TGTGCGAGACGCAGCAGCTGGAAAGGAGGTAGATGGTTCGACCCCTGG	CARRSSWKGGRWFDPW	IGHV4-39	IGHD6-13	IGHJ5	9	10	20	33
1	0.005154639175257732	TGTGCGAGACGGGGTAGCAGCTCGTCTGGGAATACGATTGACTACTGG	CARRGSSSSGNTIDYW	IGHV5-10-1	IGHD6-6	IGHJ4	9	14	25	37
1	0.005154639175257732	TGTGCGAGAGCCGCGCTCGAGTATAGCAGCACCTATATTGATATCTGG	CARAALEYSSTYIDIW	IGHV1-46	IGHD6-6	IGHJ3	9	15	29	37
1	0.005154639175257732	TGTGCGAGAGGCGATATAGAAGTGGCTGGACCAGGGCTTGACTTCTGG	CARGDIEVAGPGLDFW	IGHV3-30	IGHD6-19	IGHJ4	9	14	28	37
1	0.005154639175257732	TGTGCGAGAGGAAGGGGTTCCCACTACTACTACGGTATGGACGTCTGG	CARGRGSHYYYGMDVW	IGHV3-23	IGHD1-14	IGHJ6	6	15	20	22
1	0.005154639175257732	TGTGCGAGAAGAAACTATGGTGACAGTGGTTATCACTTTGACTTCTGG	CARRNYGDSGYHFDFW	IGHV4-28	IGHD3-22	IGHJ4	9	24	32	34
1	0.005154639175257732	TGTGCGAAGGAGGACGGAATACTATGGCTTGGGGTTGTGAGGGACTGG	CAKEDGILWLGVVRDW	IGHV3-23	IGHD3-10	IGHJ4	7	19	33	43
1	0.005154639175257732	TGTGCGAAAGATCGCTCAGAATCCTTGCACTACTACTTTGACTACTGG	CAKDRSESLHYYFDYW	IGHV3-23	IGHD2-15	IGHJ4	12	20	24	30
1	0.005154639175257732	TGTGCGAAAGATACGGAGCCGTGGCCCTACAATTATTTTGACTATTGG	CAKDTEPWPYNYFDYW	IGHV3-23	IGHD5-24	IGHJ4	11	26	34	36
1	0.005154639175257732	TGTGCGAAAACAAGTGATGATCGGAACAGCTGGTACTTCCTTCACTGG	CAKTSDDRNSWYFLHW	IGHV3-23	IGHD2-2	IGHJ1	8	26	32	33
1	0.005154639175257732	TGTGCACGCAGACCCACATGGAGTAACTCAGACTACTTCGACTATTGG	CARRPTWSNSDYFDYW	IGHV2-5	IGHD4-11	IGHJ4	12	21	27	31
1	0.005154639175257732	TGTGCACGGATAACATGGGGCCGAAACTGGAATCCCATTGACTACTGG	CARITWGRNWNPIDYW	IGHV2-26	IGHD1-1	IGHJ4	11	24	31	37
1	0.005154639175257732	TGTGCACACACTAAGTTCGGGACGTCTCGGGTCATCTTTGACTTCTGG	CAHTKFGTSRVIFDFW	IGHV2-5	IGHD3-10	IGHJ4	9	14	20	35
1	0.005154639175257732	TGTGCACACACAAGAGATTTGAACTGGAACTACCTTTTTGACTACTGG	CAHTRDLNWNYLFDYW	IGHV2-5	IGHD1-7	IGHJ4	9	21	32	36
1	0.005154639175257732	TGTGCAAAAGACTCCCATAGCAGCAGTCGGACACCCCTTGACTACTGG	CAKDSHSSSRTPLDYW	IGHV3-9	IGHD6-13	IGHJ4	10	16	25	37
1	0.005154639175257732	TGTGTGAGGGAACGTAGAGATGGCACCAATTACATTGACTACTGG	CVRERRDGTNYIDYW	IGHV4-59	IGHD5-24	IGHJ4	7	11	23	30
1	0.005154639175257732	TGTGTGAGAGATCAACACGAGGTTCTGGCCTTCCGTGACTTCTGG	CVRDQHEVLAFRDFW	IGHV7-56	IGHD1-14	IGHJ4	7	15	24	35
1	0.005154639175257732	TGTGCGTTTCAGACGTATTACTATGATAGTAGGATTGACTACTGG	CAFQTYYYDSRIDYW	IGHV1-46	IGHD3-22	IGHJ4	5	12	31	34
1	0.005154639175257732	TGTGCGAGAGCTAGCAGCAGCTGGTCTGACGGTATGGACGTCTGG	CARASSSWSDGMDVW	IGHV3-48	IGHD6-13	IGHJ6	9	11	24	33
1	0.005154639175257732	TGTGCGAGAGGGGGGGTTCAGGAAGGAGACGCTATGGACGTCTGG	CARGGVQEGDAMDVW	IGHV1-8	IGHD1-14	IGHJ6	10	14	18	33
1	0.005154639175257732	TGTGCGAGAGGGATCGACAGTTACCTTCACTACTTTGACTACTGG	CARGIDSYLHYFDYW	IGHV1-8	IGHD4-23	IGHJ4	10	18	24	28
1	0.005154639175257732	TGTGCGAGAGATTCCGACTACGGTGAATACTACTTTGACTACTGG	CARDSDYGEYYFDYW	IGHV3-30	IGHD4-17	IGHJ4	11	15	25	27
1	0.005154639175257732	TGTGCGAGAGATCCATATAGTGGGAGCCACCTTTCTCACTACTGG	CARDPYSGSHLSHYW	IGHV4-4	IGHD1-26	IGHJ4	12	15	26	37
1	0.005154639175257732	TGTGCGAAAAACTATGGTTCGGGGAGTCACTCCTTTGACTGCTGG	CAKNYGSGSHSFDCW	IGHV3-23	IGHD3-10	IGHJ4	8	10	26	28
1	0.005154639175257732	TGTGCACAAGCCAGGAACGACGAAACGATCGGTTTGGACGTCTGG	CAQARNDETIGLDVW	IGHV3-9	IGHD1-1	IGHJ6	9	13	21	34
1	0.005154639175257732	TGTGTGAGAGATTCACACGGCTTCAAGCCCTTTGACTACTGG	CVRDSHGFKPFDYW	IGHV6-1	IGHD6-25	IGHJ4	11	17	21	29
1	0.005154639175257732	TGTGTGAAAGCGATTTTTGGAATTCTTCATATGGACGTCTGG	CVKAIFGILHMDVW	IGHV3-35	IGHD3-3	IGHJ6	6	10	20	30
1	0.005154639175257732	TGTGCCAGAGACGGCGTATGGCACGGGTCGTTTGACTACTGG	CARDGVWHGSFDYW	IGHV4-30-2	IGHD2-8	IGHJ4	10	15	19	30
1	0.005154639175257732	TGTGCGGGGCGCGTACGTTTAAGTTCGCGATTCGACCCCTGG	CAGRVRLSSRFDPW	IGHV3-23	IGHD3-16	IGHJ5	5	13	19	30
1	0.005154639175257732	TGTGCGATGGGACACAAGTATGGTTATTTGTTTGACTACTGG	CAMGHKYGYLFDYW	IGHV3-48	IGHD3-22	IGHJ4	6	20	27	30
1	0.005154639175257732	TGTGCGACGCCTACGGTGACTACGTTTGGGGGGGACTACTGG	CATPTVTTFGGDYW	IGHV4-39	IGHD4-17	IGHJ4	6	10	24	33
1	0.005154639175257732	TGTGCGAGGGGTAGTGACTACGATCAGTCACTTGACTATTGG	CARGSDYDQSLDYW	IGHV7-4-1	IGHD5-12	IGHJ4	7	11	23	31
1	0.005154639175257732	TGTGCGAGAGTGGTCGATGGAACGTTTTCGTTTAATTACTGG	CARVVDGTFSFNYW	IGHV1-3	IGHD1-1	IGHJ4	9	17	23	36
1	0.005154639175257732	TGTGCGAGAGTGGTCGATGGAACGTTTTCGTTTAATTACTGG	CARVVDGTFSFNYW	IGHV1-69	IGHD1-1	IGHJ4	9	17	23	36
1	0.005154639175257732	TGTGCGAGAGCCTACCCGGGGGGTGACTACTGGGCCTCCTGG	CARAYPGGDYWASW	IGHV1-46	IGHD4-17	IGHJ5	9	21	29	37
1	0.005154639175257732	TGTGCGAGAGGCGTTACGGTGACTTACTCTTTTGACTACTGG	CARGVTVTYSFDYW	IGHV1-2	IGHD4-17	IGHJ4	9	14	23	30
1	0.005154639175257732	TGTGCGAGAGGACATAGCAGCACCAATTGGTTCGAGCCCTGG	CARGHSSTNWFEPW	IGHV3-9	IGHD2-2	IGHJ5	4	12	20	23
1	0.005154639175257732	TGTGCGAGAGATTATAGCAGCTCGCATGCCGGGGACTACTGG	CARDYSSSHAGDYW	IGHV4-31	IGHD6-6	IGHJ4	11	12	23	33
1	0.005154639175257732	TGTGCGAGAGATGTCTACAATTATGGCCATTTCGACCCCTGG	CARDVYNYGHFDPW	IGHV4-59	IGHD5-24	IGHJ5	15	16	22	30
1	0.005154639175257732	TGTGCGAGAGATACTCCTTTTGGCTACGGTATGGACGTCTGG	CARDTPFGYGMDVW	IGHV4-31	IGHD5-12	IGHJ6	11	20	27	30
1	0.005154639175257732	TGTGCGAGAGAGTTTGGCTACTATGGTAACTTTGACTACTGG	CAREFGYYGNFDYW	IGHV4-4	IGHD3-10	IGHJ4	10	18	26	28
1	0.005154639175257732	TGTGCGAAAGGGGGGGGTGCGAGGCACCCCCTGGACTTCGGG	CAKGGGARHPLDFG	IGHV3-23	IGHD3-16	IGHJ4	9	26	30	33
1	0.005154639175257732	TGTGCGAAAGATTCACCGGCTGATTACTACTTTGACTTCTGG	CAKDSPADYYFDFW	IGHV3-23	IGHD4-17	IGHJ4	11	12	17	24
1	0.005154639175257732	TGTGCAAAAGGTAGTGGGAGCTACCACCCTCTTGACTACTGG	CAKGSGSYHPLDYW	IGHV3-9	IGHD1-26	IGHJ4	9	11	23	31
1	0.005154639175257732	TGTGCCACCGACTATAGACAAGGCTACAATGCAGACTGG	CATDYRQGYNADW	IGHV3-38	IGHD5-24	IGHJ1	6	14	29	34
1	0.005154639175257732	TGTGCGACAGTACGAGATCATGGGAGGTTTGACTACTGG	CATVRDHGRFDYW	IGHV4-59	IGHD1-26	IGHJ4	6	20	25	27
1	0.005154639175257732	TGTGCGAGTTGGGCAGGCTTTAGTACAGAAAGCTACTGG	CASWAGFSTESYW	IGHV3-30	IGHD2-8	IGHJ4	7	19	26	32
1	0.005154639175257732	TGTGCGAGGTCTCTATATTCCGATGTTTTTGATATCTGG	CARSLYSDVFDIW	IGHV3-48	IGHD2-21	IGHJ3	7	15	20	21
1	0.005154639175257732	TGTGCGAGATCAGGCTACGGTGGCCCGTCAGTTTCCTGG	CARSGYGGPSVSW	IGHV4-55	IGHD4-23	IGHJ5	9	14	22	34
1	0.005154639175257732	TGTGCGAGAGGCCGCCGGAGCAGGTACTTTGACTACTGG	CARGRRSRYFDYW	IGHV3-30	IGHD2-15	IGHJ4	9	14	19	24
1	0.005154639175257732	TGTGCGAGAGGATTTCTTGGGGATGCTTTTGATAAGTGG	CARGFLGDAFDKW	IGHV1-8	IGHD3-16	IGHJ3	10	16	20	21
1	0.005154639175257732	TGTGCGAGAGATGGCAATGGCTACAACCTTGACTACTGG	CARDGNGYNLDYW	IGHV3-30	IGHD2-8	IGHJ4	11	15	19	21
1	0.005154639175257732	TGTGCGAGAGATGGACTTCAGGGAGTTTTTATACACTGG	CARDGLQGVFIHW	IGHV4-31	IGHD3-10	IGHJ4	11	16	32	34
1	0.005154639175257732	TGTGCGAACGCAGCAGTGCCTGGGCCTCTTGACTACTGG	CANAAVPGPLDYW	IGHV3-23	IGHD6-19	IGHJ4	7	11	22	28
1	0.005154639175257732	TGTGCGAAGTATATAATGGGAGCTATTTGGGACCACTGG	CAKYIMGAIWDHW	IGHV3-23	IGHD1-26	IGHJ4	7	11	24	30
1	0.005154639175257732	TGTGCGAAAGGGCGGGGACTGGTAAGTCCCGACTACTGG	CAKGRGLVSPDYW	IGHV3-23	IGHD3-9	IGHJ4	9	16	22	30
1	0.005154639175257732	TGTGCACACAGTCCGGCCTACGGCTCCCCTTTCACCTGG	CAHSPAYGSPFTW	IGHV2-5	IGHD1-26	IGHJ5	10	22	27	34
1	0.005154639175257732	TGTACCACAGTTACCCACTTCGGAGCTGGGGGACGAGAG	CTTVTHFGAGGRE	IGHV3-15	IGHD3-16	IGHJ4	9	26	32	38
1	0.005154639175257732	TGTACGAGAGATCGGAGAGTAGTATACTTTGACTACTGG	CTRDRRVVYFDYW	IGHV3-48	.	IGHJ4	12	-1	-1	17
1	0.005154639175257732	TGTGCGAGACTCGGGGCGCGCAGCTTCCAGCACTGG	CARLGARSFQHW	IGHV3-21	IGHD3-10	IGHJ1	8	10	15	23
1	0.005154639175257732	TGTGCGAGAGGGGACGAAAATTCCGGCGACTACTGG	CARGDENSGDYW	IGHV3-48	IGHD2-21	IGHJ4	9	19	25	27
1	0.005154639175257732	TGTGCGAGAAGATGGTCACGGGCCCTTGACTACTGG	CARRWSRALDYW	IGHV4-31	IGHD5-24	IGHJ4	8	9	14	25
1	0.005154639175257732	TGTGCGAAGTCCGGAAATTCGGAGTTTGACTACTGG	CAKSGNSEFDYW	IGHV3-48	IGHD2-21	IGHJ4	6	9	15	24
1	0.005154639175257732	TGTGCACGGATACTAAACGGAGCCTTTGACTACTGG	CARILNGAFDYW	IGHV2-26	IGHD1-26	IGHJ4	12	18	22	23
1	0.005154639175257732	TGTGTGACAGCCGGGTGGGAACTTGACTACTGG	CVTAGWELDYW	IGHV3-21	IGHD1-26	IGHJ4	3	14	19	22
1	0.005154639175257732	TGTGCGCGTGAACTCTTGGGTTTGGACGTCTGG	CARELLGLDVW	IGHV2-26	IGHD1-7	IGHJ6	4	9	13	22
1	0.005154639175257732	TGTGCGACTGGAGCGGGTGACTTTGACAACTGG	CATGAGDFDNW	IGHV4-4	IGHD1-20	IGHJ4	6	7	11	19
1	0.005154639175257732	TGTGCGAGAGATGACAGAGTCTCTGACTACTGG	CARDDRVSDYW	IGHV4-31	.	IGHJ4	11	-1	-1	23
1	0.005154639175257732	TGTGCGAAAGCTTCAGGGTATTCTTTTGGACTG	CAKASGYSFGL	IGHV3-23	IGHD3-3	IGHJ4	9	23	29	32
1	0.005154639175257732	TGTGCGAAAGAAGTTTTCCCAAATATCAACTGG	CAKEVFPNINW	IGHV3-23	IGHD3-9	IGHJ4	10	20	26	28
1	0.005154639175257732	TGTGCGAGAGAGAACCACTTTGACTACTGG	CARENHFDYW	IGHV3-33	IGHD1-14	IGHJ4	10	11	15	16
1	0.005154639175257732	TGTGCGAGAAACAGTCTCTTTGACCACTGG	CARNSLFDHW	IGHV4-59	IGHD2-21	IGHJ4	8	11	15	17
1	0.005154639175257732	TGTCTCGTGACCCAACCTGACTACTGG	CLVTQPDYW	IGHV3-15	IGHD2-21	IGHJ4	2	6	10	17
1	0.005154639175257732	TGTGCGAAATCTAACTTTGACTACTGG	CAKSNFDYW	IGHV3-30	.	IGHJ4	6	-1	-1	13
