# Supplementary material for: Biomarkers and Immune Repertoire Metrics Identified by Peripheral Blood Transcriptomic Sequencing Reveal the Pathogenesis of COVID-19
Source: Front Immunol. 2021 Aug 24;12:677025. doi: 10.3389/fimmu.2021.677025 (PMC8421539; doi:10.3389/fimmu.2021.677025)
Supplement: Supplementary file 1 [file DataSheet_1.zip › TCR_BCR/IGH/convert.20S039654A.clonotypes.IGH.txt]

count	freq	cdr3nt	cdr3aa	v	d	j	VEnd	DStart	DEnd	JStart
83	0.0568882796435915	TGTGCGAATTCGAGGTATTACGATTTTCGGAGCGCCAGTTGGGACCACTACATGGACGTCTGG	CANSRYYDFRSASWDHYMDVW	IGHV4-34	IGHD3-3	IGHJ6	6	14	31	46
56	0.03838245373543523	TGTGCGAGCGGGAGATGGTATAACGGTGGCTGGTTCTACGGTTTTAACAACTGG	CASGRWYNGGWFYGFNNW	IGHV4-34	IGHD6-19	IGHJ4	7	16	33	42
53	0.0363262508567512	TGTACTAGACATGATGACTTAGGTGGACCCTTAGACTACTGG	CTRHDDLGGPLDYW	IGHV3-73	IGHD4-23	IGHJ4	12	13	25	29
39	0.026730637422892393	TGTACTAGACATGATGACTTAGGTGGACCCTTGGACTACTGG	CTRHDDLGGPLDYW	IGHV3-73	IGHD4-23	IGHJ4	12	13	25	29
35	0.023989033584647018	TGTGCGAGGGGCCCGAGGGGCTATAGCAGTGGCTGGTCCTACATCCCCTTTGACTCCTGG	CARGPRGYSSGWSYIPFDSW	IGHV4-34	IGHD6-19	IGHJ4	12	21	36	47
34	0.023303632625085675	TGTACTAGACATGATGACATAGGTGGACCCTTAGACTACTGG	CTRHDDIGGPLDYW	IGHV3-73	IGHD2-15	IGHJ4	12	21	25	29
33	0.022618231665524333	TGTGCGAGAGGCATAGCCTACCTCTACTCCATGGACGTCTGG	CARGIAYLYSMDVW	IGHV3-30	IGHD2-2	IGHJ6	9	10	16	23
25	0.017135023989033583	TGTGCGAGAAAGGAGTACCAGTCACCCTGCTACTATGACTACTGG	CARKEYQSPCYYDYW	IGHV4-4	IGHD2-21	IGHJ4	8	11	25	29
23	0.015764222069910898	TGTGCGAGACAGGGCGGGGAGACCGATGCTTTTGATGTCTGG	CARQGGETDAFDVW	IGHV4-59	IGHD3-10	IGHJ3	8	14	20	24
23	0.015764222069910898	TGTACTAGACATGATGACTCCGGTGGACCCTTTGACTACTGG	CTRHDDSGGPFDYW	IGHV3-73	IGHD4-23	IGHJ4	12	13	25	29
21	0.01439342015078821	TGTGCGAGCTCGAGGCACTACGATTTTTGGAGCGCCACTTGGGACCACCACATGGACGTCTGG	CASSRHYDFWSATWDHHMDVW	IGHV4-34	IGHD3-3	IGHJ6	7	18	31	49
20	0.013708019191226868	TGTGCGAGGGGCCCGAGGGGATATAGCAGCAGCAGTGGCTGGTCCTACATCCCCTTTGACTCCTGG	CARGPRGYSSSSGWSYIPFDSW	IGHV4-34	IGHD6-19	IGHJ4	12	30	42	53
20	0.013708019191226868	TGTACTAGACATGATGACTACGGTGGACCCTTTGACTACTGG	CTRHDDYGGPFDYW	IGHV3-73	IGHD4-23	IGHJ4	12	13	25	29
14	0.009595613433858808	TGTGCGAGCTCGAGGCACTACGATCTTTGGAGCGCCACTTGGGACCACCACATGGACGTCTGG	CASSRHYDLWSATWDHHMDVW	IGHV4-34	IGHD3-3	IGHJ6	7	18	31	49
14	0.009595613433858808	TGTGCGAGGGGTTACGATTTTCGGAGTGGCCAAGGTGCTTTTGATTTCTGG	CARGYDFRSGQGAFDFW	IGHV3-33	IGHD3-3	IGHJ3	7	11	28	35
14	0.009595613433858808	TGTGGGAGTAAGGGAGTAGAGGGTGGCCGGTCCTTTGACTACTGG	CGSKGVEGGRSFDYW	IGHV4-4	IGHD2-15	IGHJ4	7	12	18	32
13	0.008910212474297465	TGTGCGAGGCAACAAGTGGCCGGTTTCTTAAACTGGTTCGACCCCTGG	CARQQVAGFLNWFDPW	IGHV3-11	IGHD6-19	IGHJ5	7	14	23	30
12	0.00822481151473612	TGTGCGAGAGGCCCCAGACACTGTACTAGCACTAGCTGCTGGCAGGACTGGTACTTCGATCTCTGG	CARGPRHCTSTSCWQDWYFDLW	IGHV4-34	IGHD2-2	IGHJ2	12	21	39	46
12	0.00822481151473612	TGTGCGGGCTCGAGGCATTACGTTTCTGGGAGCGCCACTTGGGACCACTACATGGACGTCTGG	CAGSRHYVSGSATWDHYMDVW	IGHV4-34	IGHD3-16	IGHJ6	5	16	31	46
12	0.00822481151473612	TGTGCGGGCTCGAGGCACTACGACTCTTCGAGCGGCACTTGGGACCACCACATGGACGTCTGG	CAGSRHYDSSSGTWDHHMDVW	IGHV4-31	IGHD1-7	IGHJ6	5	16	21	49
12	0.00822481151473612	TGTGCGAATTCGAGGTATTACGATTTTCGGAGCGTCAGTTGGGACCACTACATGGACGTCTGG	CANSRYYDFRSVSWDHYMDVW	IGHV4-34	IGHD3-3	IGHJ6	6	14	31	46
12	0.00822481151473612	TGTGCGAGCGGGAGATGGTATAGCAGTGGCTGGTACTACGGTTTTACCAACTGG	CASGRWYSSGWYYGFTNW	IGHV4-34	IGHD6-19	IGHJ4	7	16	35	49
12	0.00822481151473612	TGTGCGAGCGGGAGATGGTATAGCAGTGGCTGGTACTACGGCTTTACCAACTGG	CASGRWYSSGWYYGFTNW	IGHV4-34	IGHD6-19	IGHJ4	7	16	35	49
11	0.0075394105551747775	TGTGCGGGCTCGAGGCACTACGATCTTTGGAGCGCCACTTGGGACCACCACATGGACGTCTGG	CAGSRHYDLWSATWDHHMDVW	IGHV4-34	IGHD3-3	IGHJ6	5	18	31	49
9	0.00616860863605209	TGTGCGTCCAGTCGACGTTACGACTTTGGCCGTGGTCCCCCCTTTTGGTTCTTCGACATGGACGTCTGG	CASSRRYDFGRGPPFWFFDMDVW	IGHV4-34	IGHD3-3	IGHJ6	5	17	26	55
9	0.00616860863605209	TGTGCGAGGGGCCCGAGGGGGTATAGCAGTAGCAGTGGCTGGTCATACATCCCCTTTGACTCCTGG	CARGPRGYSSSSGWSYIPFDSW	IGHV4-34	IGHD6-19	IGHJ4	12	29	42	53
9	0.00616860863605209	TGTGCGGGCTCGAGGCACTACGACTCTTCGAGCGGCACTTGGGACCACCACATGGACGTCTGG	CAGSRHYDSSSGTWDHHMDVW	IGHV4-34	IGHD1-7	IGHJ6	5	16	21	49
9	0.00616860863605209	TGTACTAGACATGATGACTACGGTGGACCCCTTGACTACTGG	CTRHDDYGGPLDYW	IGHV3-73	IGHD4-23	IGHJ4	12	13	25	31
7	0.004797806716929404	TGTGCGAGCACTAGGAGGGTATTGACAAGTAGTGACAACATACCTGTGTGGTATTACTACATGGACGTCTGG	CASTRRVLTSSDNIPVWYYYMDVW	IGHV4-34	IGHD3-22	IGHJ6	7	27	33	54
7	0.004797806716929404	TGTGCGAGGGGCCCGAGGGGGTATACCAGTAGCAGTGGCTGGTCCTACATCCCCTTTGACTCCTGG	CARGPRGYTSSSGWSYIPFDSW	IGHV4-34	IGHD6-19	IGHJ4	12	29	42	53
7	0.004797806716929404	TGTGCGAGAGGCCCCAGACACTGTACTAGTACTAGCTGCTGGCAGGACTGGTACTTCGATCTCTGG	CARGPRHCTSTSCWQDWYFDLW	IGHV4-34	IGHD2-2	IGHJ2	12	21	39	46
7	0.004797806716929404	TGTGCGAGTTCGAGGCATTACGATTTTCGGAGCGCCAGTTGGGACCACTACATGGACGTCTGG	CASSRHYDFRSASWDHYMDVW	IGHV4-34	IGHD3-3	IGHJ6	7	16	31	46
7	0.004797806716929404	TGTGCGAGGGGCCCGAGGGGATATAGTAGTGGCTGGTCTTACATCCCCTTTGACAACTGG	CARGPRGYSSGWSYIPFDNW	IGHV4-34	IGHD6-19	IGHJ4	12	21	36	47
7	0.004797806716929404	TGTGCGAGCGGGAGATGGTATAACGGTGGTGCCTGGTTCTACGGTTTTGACAATTGG	CASGRWYNGGAWFYGFDNW	IGHV4-34	IGHD3-16	IGHJ4	7	16	24	45
7	0.004797806716929404	TGTGCGAGCGGGAGATGGTATAGCAGTGGCTGGTTCTACGGTTTTAACAACTGG	CASGRWYSSGWFYGFNNW	IGHV4-34	IGHD6-19	IGHJ4	7	16	33	42
7	0.004797806716929404	TGTGCGAGCGGGAGATGGTATAGCAGTGGCTGGTACTGGGGTTTTACCAACTGG	CASGRWYSSGWYWGFTNW	IGHV4-34	IGHD6-19	IGHJ4	7	16	35	49
7	0.004797806716929404	TGTGCGAGAGAGCGTTGTAGTAGTAACAGCTGCTATTTGGGCTACTGG	CARERCSSNSCYLGYW	IGHV3-21	IGHD2-2	IGHJ4	10	14	35	41
7	0.004797806716929404	TGTGGCAGAAAATCCACAGGAGTCGAGAACTGGTTCGACCCCTGG	CGRKSTGVENWFDPW	IGHV4-30-2	IGHD5-12	IGHJ5	8	11	16	27
7	0.004797806716929404	TGTGCGAGAAAGTCTTGGAGTGATTCTCGGTACGACCCCTGG	CARKSWSDSRYDPW	IGHV4-4	IGHD3-3	IGHJ5	8	14	21	28
6	0.00411240575736806	TGTGCGAGCAGTAGGAGGGTATTGAATAGTAGTGGCTATGTACCTGTGTGGTATTACTACATGGACGTCTGG	CASSRRVLNSSGYVPVWYYYMDVW	IGHV4-34	IGHD3-22	IGHJ6	7	25	38	54
6	0.00411240575736806	TGTGCGAGCGGGAGATGGTATACCAGTGACAGTGGCTGGCTCTACGGTTTTGACAACTGG	CASGRWYTSDSGWLYGFDNW	IGHV4-34	IGHD6-19	IGHJ4	7	29	38	48
6	0.00411240575736806	TGTGCGAGGGGCCCGAGGGGGTATAGCAGTGGCTGGTCCTACATCCCCTTTGACTACTGG	CARGPRGYSSGWSYIPFDYW	IGHV4-34	IGHD6-19	IGHJ4	12	18	36	47
6	0.00411240575736806	TGTGCGAGAGATCTTAGTAGTACCAGCTCTAAACGGCCAAGAGGCTACTTTGACTACTGG	CARDLSSTSSKRPRGYFDYW	IGHV3-30	IGHD2-2	IGHJ4	13	14	27	44
6	0.00411240575736806	TGTGCGAGCGGCAGATGGTATGAAAATGGCGGCTGGTTTTACGGTTTTCACAACTGG	CASGRWYENGGWFYGFHNW	IGHV4-34	IGHD6-19	IGHJ4	11	30	36	45
6	0.00411240575736806	TGTGCGAGCGGGAGATGGTATAACGGTGGCTGGTTCTACGGTTTTGACAATTGG	CASGRWYNGGWFYGFDNW	IGHV4-34	IGHD6-19	IGHJ4	7	16	33	42
6	0.00411240575736806	TGTACGAGGGGTTACGATGTTTGGAGTGACCAAGGTGCTTTTGATTTCTGG	CTRGYDVWSDQGAFDFW	IGHV3-21	IGHD3-3	IGHJ3	7	11	27	35
6	0.00411240575736806	TGTGCGAGAAAGATAGTGGCTTACCCATGCTACTATGACTACTGG	CARKIVAYPCYYDYW	IGHV4-4	IGHD5-12	IGHJ4	8	12	20	29
6	0.00411240575736806	TGTGCGAGAGGCATAGCCTACCTCTACTCCATGGACGTCTGG	CARGIAYLYSMDVW	IGHV4-34	IGHD2-8	IGHJ6	11	12	20	23
6	0.00411240575736806	TGTGCGAGAGATGACGGGATCGGGGGACCCTTTGACTACTGG	CARDDGIGGPFDYW	IGHV3-21	IGHD3-10	IGHJ4	11	19	24	29
6	0.00411240575736806	TGTGCGAGAAAGTCTTGGACTGATTCTCGGTACGACCCCTGG	CARKSWTDSRYDPW	IGHV4-4	IGHD2-21	IGHJ5	8	17	21	28
6	0.00411240575736806	TGTACCAGACATGATGACATAGGTGGACCCCTAGACTACTGG	CTRHDDIGGPLDYW	IGHV3-73	IGHD2-15	IGHJ4	12	21	25	33
5	0.003427004797806717	TGTGCGAGGGGCCCGAGGGGGTATAGCAGTGGCTGGTCCTACATCCCCTTTGACTCCTGG	CARGPRGYSSGWSYIPFDSW	IGHV4-34	IGHD6-19	IGHJ4	12	18	36	47
5	0.003427004797806717	TGTACCACAGATCCAGTCCCCAATGGTGCAGTAGTACCAGCTGTCGACTACTGG	CTTDPVPNGAVVPAVDYW	IGHV3-15	IGHD2-2	IGHJ4	12	29	42	45
5	0.003427004797806717	TGTGCGAGAGGGGACAACGGTGACACCTCACTTGACTTTGACTACTGG	CARGDNGDTSLDFDYW	IGHV3-21	IGHD4-17	IGHJ4	9	12	23	34
5	0.003427004797806717	TGTGCTAGACATGATGACTTAGGGGGACCCTTAGACTACTGG	CARHDDLGGPLDYW	IGHV3-73	IGHD4-11	IGHJ4	12	13	18	29
5	0.003427004797806717	TGTGCGAGAGATGACGGGGTCGGGGGACCCTTTGACTACTGG	CARDDGVGGPFDYW	IGHV3-33	IGHD3-10	IGHJ4	11	19	24	29
5	0.003427004797806717	TGTGCGAGAAAGTCTTGGAGTGATTCTCGGTACGACCCCTGG	CARKSWSDSRYDPW	IGHV4-28	IGHD3-3	IGHJ5	10	14	21	28
5	0.003427004797806717	TGTGCGAGAAAGCGATATTACGAGGGCTACTTTGACTACTGG	CARKRYYEGYFDYW	IGHV4-28	IGHD3-3	IGHJ4	10	15	22	26
5	0.003427004797806717	TGTAATTGGCCATGGTTCGGGGGGGCTAATTACTGG	CNWPWFGGANYW	IGHV3-15	IGHD3-10	IGHJ4	3	11	21	30
4	0.0027416038382453737	TGTGCGAGAGGCCCCAGACACTGTACTACTACCAGTTGTTGGCAGGACTGGTACTTCGATCTCTGG	CARGPRHCTTTSCWQDWYFDLW	IGHV4-34	IGHD2-2	IGHJ2	12	22	31	46
4	0.0027416038382453737	TGTGCGGGCTCGAGGCACTACGACTCTTCGAGTGGCACTTGGGACCACCACATGGACGTCTGG	CAGSRHYDSSSGTWDHHMDVW	IGHV4-34	IGHD3-3	IGHJ6	5	18	34	49
4	0.0027416038382453737	TGTGCGAATTCGAGGCACTACGATTTTCGGAGCGCCAGTTGGGACCACTACATGGACGTCTGG	CANSRHYDFRSASWDHYMDVW	IGHV4-34	IGHD3-3	IGHJ6	6	18	31	46
4	0.0027416038382453737	TGTGCGAGCGGGAGATGGTATGACAGTGGCTGGTTCTACGGTTTTGACAACTGG	CASGRWYDSGWFYGFDNW	IGHV4-34	IGHD6-19	IGHJ4	7	16	33	42
4	0.0027416038382453737	TGTGCGAGAGGATCGGCAGAGGGGCCTCACTTCAACCTCTACCTGGACGTCTGG	CARGSAEGPHFNLYLDVW	IGHV1-8	IGHD2-2	IGHJ6	10	13	17	38
4	0.0027416038382453737	TGTGTGAGAGATCTTGGGGTACCAAATCAGTACTTTGACTCCTGG	CVRDLGVPNQYFDSW	IGHV3-21	IGHD2-2	IGHJ4	13	18	23	30
4	0.0027416038382453737	TGTGGGAGTAAGGGAGTAGAGGCTGCCCGGTCGTTTGACTACTGG	CGSKGVEAARSFDYW	IGHV4-4	IGHD2-15	IGHJ4	7	12	18	33
4	0.0027416038382453737	TGTGCGAGAAAGCGATATTACGAGGTCTACTTTGACTACTGG	CARKRYYEVYFDYW	IGHV4-4	IGHD3-3	IGHJ4	8	15	22	26
4	0.0027416038382453737	TGTGGGAGAGGCATTGCCCACTACTACTCCATTGACGTCTGG	CGRGIAHYYSIDVW	IGHV3-30	.	IGHJ6	9	-1	-1	19
4	0.0027416038382453737	TGTACTAGACATGATGACTTAGGTGGACCCTTAGATTACTGG	CTRHDDLGGPLDYW	IGHV3-73	IGHD4-23	IGHJ4	12	13	25	29
4	0.0027416038382453737	TGTATTAGACCGAGGGGTTCGGGCTGGTTCGACCCCTGG	CIRPRGSGWFDPW	IGHV3-73	IGHD3-10	IGHJ5	9	15	22	23
4	0.0027416038382453737	TGTGCGAGCGAAATACTCGCGCCGGCCGACTACTGG	CASEILAPADYW	IGHV1-3	IGHD6-6	IGHJ4	7	12	18	27
4	0.0027416038382453737	TGTGCGAGCGAAATAATAGCAGCAGCCGACTACTGG	CASEIIAAADYW	IGHV1-3	IGHD6-13	IGHJ4	7	15	25	27
4	0.0027416038382453737	TGTGCGAGAGATCATGCGTCTCTTGACTACTGG	CARDHASLDYW	IGHV1-18	.	IGHJ4	12	-1	-1	22
4	0.0027416038382453737	TGTAGGTATTATGATTCGGGCCGGGACTACTGG	CRYYDSGRDYW	IGHV3-15	IGHD3-16	IGHJ4	3	5	15	24
3	0.00205620287868403	TGTGCGAGCACTAGGAGGGTATTGACTAGTAGTGACTACATGCCTGTGTGGTATTACTACATGGACGTCTGG	CASTRRVLTSSDYMPVWYYYMDVW	IGHV4-34	IGHD3-22	IGHJ6	7	26	33	54
3	0.00205620287868403	TGTGCGAGACTTCTGGGAGCATATTGTGGTGTTACCAGCTGCTATATGCCCCCCAACTTTGACTACTGG	CARLLGAYCGVTSCYMPPNFDYW	IGHV5-10-1	IGHD2-2	IGHJ4	9	20	44	55
3	0.00205620287868403	TGTGCGAGAGGCCCCAGACATTGTAGTAGTAGTTGGAGCTGCTGGCAGGACTGGTACTTCGATCTCTGG	CARGPRHCSSSWSCWQDWYFDLW	IGHV4-34	IGHD2-2	IGHJ2	12	19	30	49
3	0.00205620287868403	TGCGCGAACACTAGGAGTGTATTGTATACTAATGGCGTCCCTGTGTGGTATTACTACATGGACGTCTGG	CANTRSVLYTNGVPVWYYYMDVW	IGHV4-34	IGHD2-8	IGHJ6	6	26	34	51
3	0.00205620287868403	TGTGCGCGAGGCCCCAGACACTGTACTAGTACTAGCTGCTGGCAGGACTGGTACTTCGATCTCTGG	CARGPRHCTSTSCWQDWYFDLW	IGHV4-34	IGHD2-2	IGHJ2	12	21	39	46
3	0.00205620287868403	TGTGCGAGAGGCCCCAGACACTGTACTACTACTAGCTGCTGGCAGGACTGGTACTTCGATCTCTGG	CARGPRHCTTTSCWQDWYFDLW	IGHV4-34	IGHD2-2	IGHJ2	12	22	31	46
3	0.00205620287868403	TGTGTGAGAGGCCCACGCGGATATAGTGGGTACGACTGGGGGTACTACTTCTTGGACGTCTGG	CVRGPRGYSGYDWGYYFLDVW	IGHV4-34	IGHD5-12	IGHJ6	12	13	34	42
3	0.00205620287868403	TGTGCGAGGGGCCCGAGGGGCTATAGCAGTGGTGCCTGGTCCTACATCCCCTTTGACTCCTGG	CARGPRGYSSGAWSYIPFDSW	IGHV4-34	IGHD6-19	IGHJ4	12	21	31	50
3	0.00205620287868403	TGTGCGAATTCGAGGTCTTACGTTTCTCGGAGCGCCAGTTGGGACCACTACATGGACGTCTGG	CANSRSYVSRSASWDHYMDVW	IGHV4-34	IGHD3-16	IGHJ6	6	17	24	46
3	0.00205620287868403	TGTGCGAATTCGAGGCATTACGATTCTCGGAGCGCCAGTTGGGACCACTACATGGACGTCTGG	CANSRHYDSRSASWDHYMDVW	IGHV4-34	IGHD3-3	IGHJ6	6	16	31	46
3	0.00205620287868403	TGTGCGAGGGGCCCGAGGGGCTATAGCAGTGGCTGGTCGTACATCCCCTTTGACTCCTGG	CARGPRGYSSGWSYIPFDSW	IGHV4-34	IGHD6-19	IGHJ4	12	21	41	47
3	0.00205620287868403	TGTGCACACAGAAAGATCGGCTATACCAGCGACTGGGACGTTGGGGTCTTTGACTATTGG	CAHRKIGYTSDWDVGVFDYW	IGHV2-5	IGHD6-19	IGHJ4	11	23	34	47
3	0.00205620287868403	TGTGCACACAGACATGTATATGGCTCTTCAAGACGATCGGGCTACTTTGACTACTGG	CAHRHVYGSSRRSGYFDYW	IGHV2-5	IGHD5-24	IGHJ4	12	19	24	41
3	0.00205620287868403	TGTACCACAGAACTGTGGGATAGTCGCTCGGATACCCATGATGCTTTTGATATCTGG	CTTELWDSRSDTHDAFDIW	IGHV3-15	IGHD3-22	IGHJ3	17	18	23	36
3	0.00205620287868403	TGTGCGAGCGGGAGATGGTATAGCAGTGGCTGGTACTACGGTTTTAGCATCTGG	CASGRWYSSGWYYGFSIW	IGHV4-34	IGHD6-19	IGHJ4	7	16	35	50
3	0.00205620287868403	TGTACCACAGATCGTGTTGTGGGAGTCCCCCTTCACGCTTTCGATCTCTGG	CTTDRVVGVPLHAFDLW	IGHV3-15	IGHD1-26	IGHJ3	12	18	24	36
3	0.00205620287868403	TGTACGAGGGGTTACGATGTTTGGAGTGGCCAAGGTGCTTTTGATTTCTGG	CTRGYDVWSGQGAFDFW	IGHV3-48	IGHD3-3	IGHJ3	7	11	28	35
3	0.00205620287868403	TGTGCGAGGCAACAAGTGGCCGGTTTCTTAAACTGGTTCGACCCCTGG	CARQQVAGFLNWFDPW	IGHV3-23	IGHD6-19	IGHJ5	6	14	23	30
3	0.00205620287868403	TGTGCGAGAGAGCGTTGTAGTACCAATAGTTGCTATATCGACTTCTGG	CARERCSTNSCYIDFW	IGHV3-21	IGHD2-2	IGHJ4	10	16	24	39
3	0.00205620287868403	TGTGCGAGTCGACAATGGGCTGCCCCCAGTTATTATGACTCTTGG	CASRQWAAPSYYDSW	IGHV4-4	IGHD7-27	IGHJ4	7	23	31	35
3	0.00205620287868403	TGTGCGAGACATGGGAATGACGCCAACGCCCCCCTTGACTACTGG	CARHGNDANAPLDYW	IGHV4-39	IGHD1-1	IGHJ4	12	13	21	34
3	0.00205620287868403	TGTGCGAAACATGGAGTCCACGCAAATGACCCCTTTCACTCTTGG	CAKHGVHANDPFHSW	IGHV4-34	IGHD3-3	IGHJ4	6	11	16	32
3	0.00205620287868403	TGTGGGAGTAAGGGAGTAGAGGGTGGCCGGTCCTTTGACTACTGG	CGSKGVEGGRSFDYW	IGHV4-30-2	IGHD2-15	IGHJ4	3	12	18	32
3	0.00205620287868403	TGTGGGAGTAAGGGAGTAGAGGGTGGCCGGTCCTTTGACTACTGG	CGSKGVEGGRSFDYW	IGHV4-31	IGHD2-15	IGHJ4	7	12	18	32
3	0.00205620287868403	TGTACCGCAGATCTAACGGGTAGGAGCCCAGCCTTTGACTACTGG	CTADLTGRSPAFDYW	IGHV3-15	IGHD6-13	IGHJ4	13	16	21	32
3	0.00205620287868403	TGTTCTAGACATGATGACTTAGGTGGACCCTTAGACTACTGG	CSRHDDLGGPLDYW	IGHV3-73	IGHD4-23	IGHJ4	12	13	25	29
3	0.00205620287868403	TGTGCGCGAGGCATAGCCCACTACTACTCCATGGACCTCTGG	CARGIAHYYSMDLW	IGHV3-30	IGHD2-2	IGHJ6	9	10	16	19
3	0.00205620287868403	TGTGCGAGAAAGTCTTGGAGTGGATCTCGATTCGACCCCTGG	CARKSWSGSRFDPW	IGHV4-4	IGHD3-3	IGHJ5	8	14	22	30
3	0.00205620287868403	TGTGCGAGAAAGTCTTGGAGTGATTCTCGGTTCGACCCCTGG	CARKSWSDSRFDPW	IGHV4-28	IGHD3-3	IGHJ5	10	14	21	28
3	0.00205620287868403	TGTACTAGACATGATGACTTGGGTGGACCCTTTGACTACTGG	CTRHDDLGGPFDYW	IGHV3-73	IGHD4-23	IGHJ4	12	13	25	29
3	0.00205620287868403	TGTACTAGACATGATGACTCCGGTGGACCCTTTGATTACTGG	CTRHDDSGGPFDYW	IGHV3-73	IGHD4-23	IGHJ4	12	13	25	29
3	0.00205620287868403	TGTACTAGACATGATGACATAGGTGGGCCCTTAGACTACTGG	CTRHDDIGGPLDYW	IGHV3-73	IGHD2-15	IGHJ4	12	21	25	29
3	0.00205620287868403	TGTACTAGACATGATGACATAGGTGGACCCTTGGACTACTGG	CTRHDDIGGPLDYW	IGHV3-73	IGHD2-15	IGHJ4	12	21	25	29
3	0.00205620287868403	TGTACTAGACACGATGACTTAGGTGGACCCCTTGACTACTGG	CTRHDDLGGPLDYW	IGHV3-73	IGHD4-23	IGHJ4	10	13	25	31
3	0.00205620287868403	TGTGTGAGAGAGTGGGGGAGGGCTTTTGACTACTGG	CVREWGRAFDYW	IGHV3-21	IGHD3-16	IGHJ4	10	12	19	24
3	0.00205620287868403	TGTGCGAGCGAAATAATAGCAGCGACCGACAATTGG	CASEIIAATDNW	IGHV1-18	IGHD6-25	IGHJ4	7	15	23	33
3	0.00205620287868403	TGTGCAAGAGATGGGGGGAATTTTGACTACTGG	CARDGGNFDYW	IGHV1-18	IGHD3-16	IGHJ4	11	13	18	21
2	0.0013708019191226869	TGTGCGAGACATTGGAGTCTAGAACATTGTAGTAGTAGCAGCTGCTATACGCCCCAAGGCTACTTCTACTATTACATGGACGTCTGG	CARHWSLEHCSSSSCYTPQGYFYYYMDVW	IGHV4-28	IGHD2-2	IGHJ6	12	18	47	59
2	0.0013708019191226869	TGTGCACGCATAAATGACGCGTTAAAATATTTTGGGTGGTCTCCGAATGTGGACCACTACTACTACATGGACGTCTGG	CARINDALKYFGWSPNVDHYYYMDVW	IGHV2-26	IGHD3-9	IGHJ6	11	26	33	55
2	0.0013708019191226869	TGTGTGAAAGATGGGCCCCTTAGGCACATTTCCGGAGGTATGCTTGGACTTTGGTACTTCGATCTCTGG	CVKDGPLRHISGGMLGLWYFDLW	IGHV3-23	IGHD2-15	IGHJ2	11	30	36	51
2	0.0013708019191226869	TGTGCGTCCAGTCGACGTTACGACTTTGGCCGTGGTCCCCCCTTTTGGTTCTTCGACATGGACCTCTGG	CASSRRYDFGRGPPFWFFDMDLW	IGHV4-34	IGHD3-3	IGHJ6	5	17	26	55
2	0.0013708019191226869	TGTGCGAGGGGCCCGAGGGGGTATACCAGTAGCTGTGGCTGGTCCTACATCCCCTTTGACGAGTGG	CARGPRGYTSSCGWSYIPFDEW	IGHV4-34	IGHD6-19	IGHJ4	12	29	42	53
2	0.0013708019191226869	TGTGCGAGGGGCCCGAGGGGGTATAGCAGTGGCACTGGCTGGTCCTACATCCCCTTTGACTCCTGG	CARGPRGYSSGTGWSYIPFDSW	IGHV4-34	IGHD6-19	IGHJ4	12	18	32	53
2	0.0013708019191226869	TGTGCGAGGGGCCCGAGGGGATATACCAGTAGCAGTGGCTGGTCCTACATCCCCTTTGACTACTGG	CARGPRGYTSSSGWSYIPFDYW	IGHV4-34	IGHD6-19	IGHJ4	12	29	42	53
2	0.0013708019191226869	TGTGCAAAGGATATCTTGCGCTGTTCGGTTTGTGCGAGTAGTCCCTCCCCAGCGTTGGACTCCTGG	CAKDILRCSVCASSPSPALDSW	IGHV3-43	IGHD7-27	IGHJ5	13	45	51	53
2	0.0013708019191226869	TGTGGGAGACATTTAACCTACGGGACAGCTGCTGTGAGGAATATCTACTTCTACATGGACGTCTGG	CGRHLTYGTAAVRNIYFYMDVW	IGHV4-39	IGHD6-13	IGHJ6	11	25	33	44
2	0.0013708019191226869	TGTGTGAGAGTCAGGGCCCCGCAGTTACCAAGTAATAAGAAGGCTGGGTACTTCGATCTCTGG	CVRVRAPQLPSNKKAGYFDLW	IGHV1-46	IGHD4-23	IGHJ2	9	18	29	46
2	0.0013708019191226869	TGTGCGCGGGGCCCGAGGGGTTATAGTAGCGGCGCCTGGTCGTACATTCCCTTTGAGGCCTGG	CARGPRGYSSGAWSYIPFEAW	IGHV4-34	IGHD6-25	IGHJ5	12	21	32	58
2	0.0013708019191226869	TGTGCGGGCTCGAGGCATTACGAATCTGGGAGCGCCACTTGGGACCACTACATGGACGTCTGG	CAGSRHYESGSATWDHYMDVW	IGHV4-34	IGHD1-26	IGHJ6	5	26	32	46
2	0.0013708019191226869	TGTGCGAGCTCGAGGCACTACGTTTTTTGGGGCGCCACTTGGGACCACCACATGGACGTCTGG	CASSRHYVFWGATWDHHMDVW	IGHV4-34	IGHD3-3	IGHJ6	7	18	29	49
2	0.0013708019191226869	TGTGCGAGCGGCAGATGGTATGACGGTGTTGACAGTGGCTGGTTCTACGGTTTTAACACCTGG	CASGRWYDGVDSGWFYGFNTW	IGHV4-34	IGHD6-19	IGHJ5	11	32	42	58
2	0.0013708019191226869	TGTGCGAATTCGAGGTCTTACGATTTTCGGAGCGTCAGTTGGGACCACTACATGGACGTCTGG	CANSRSYDFRSVSWDHYMDVW	IGHV4-34	IGHD3-3	IGHJ6	6	17	31	46
2	0.0013708019191226869	TGTGCGAATTCGAGGTCTTACAAATTTCGGAGCGCCAGTTGGGACCACTACATGGACGTCTGG	CANSRSYKFRSASWDHYMDVW	IGHV4-34	IGHD1-1	IGHJ6	6	34	40	46
2	0.0013708019191226869	TGTGCGAATTCGAGGCGTTACGATTTTCGGAGCGCCAGTTGGGACCACTACATGGAGGTCTGG	CANSRRYDFRSASWDHYMEVW	IGHV4-34	IGHD3-3	IGHJ6	6	17	31	46
2	0.0013708019191226869	TGTGCGAATTCGAGGCATTACGATTTTCGGAGCGCCAGTTGGGATCACTACATGGACGTCTGG	CANSRHYDFRSASWDHYMDVW	IGHV4-34	IGHD3-3	IGHJ6	6	16	31	46
2	0.0013708019191226869	TGTGCGAATTCGAGATCTTACGATTTTCGGAGTGCCAGTTGGGACCACTACATGGACGTCTGG	CANSRSYDFRSASWDHYMDVW	IGHV4-34	IGHD3-3	IGHJ6	6	17	33	46
2	0.0013708019191226869	TGTGCGAGCGGAAGATGGTATACCAGTGACAGTGGCTGGCTCTACGGTTTTGACAACTGG	CASGRWYTSDSGWLYGFDNW	IGHV4-34	IGHD6-19	IGHJ4	7	29	38	48
2	0.0013708019191226869	TGTGCGAGGGGCCCGAGGGGCTACAGTAGTGGTTGGTCATACATCCCCTTTGACTCCTGG	CARGPRGYSSGWSYIPFDSW	IGHV4-34	IGHD3-22	IGHJ4	12	24	33	47
2	0.0013708019191226869	TGTGCGAGGGGCCCGAGGGGATATAGTAGTGGCTGGTCTTACATCCCCTTTGACTCCTGG	CARGPRGYSSGWSYIPFDSW	IGHV4-34	IGHD6-19	IGHJ4	12	21	36	47
2	0.0013708019191226869	TGTGCGAGGGAAAACTTCGATTTCTGGAGTGGTTACGGGGGGGGCTGGTTCGACTCCTGG	CARENFDFWSGYGGGWFDSW	IGHV3-21	IGHD3-3	IGHJ5	7	17	34	44
2	0.0013708019191226869	TGTGCGAGGACTCCTTATTGTAGACCAACCACCTGCCACTACTGGTACTTCGATCTCTGG	CARTPYCRPTTCHYWYFDLW	IGHV5-10-1	IGHD2-15	IGHJ2	7	15	22	38
2	0.0013708019191226869	TGTGCGAGCGGGAGATGGTATAGTAATGGTGGCTGGTTCTACGGTTTTAACAACTGG	CASGRWYSNGGWFYGFNNW	IGHV4-34	IGHD6-19	IGHJ4	7	28	36	45
2	0.0013708019191226869	TGTGCGAGCGGGAGATGGTACAGTAGTGGTGTCTGGTACTACGGCTTTACCAACTGG	CASGRWYSSGVWYYGFTNW	IGHV4-34	IGHD2-2	IGHJ4	7	32	41	52
2	0.0013708019191226869	TGTGCGAGCAGCAGATGGTATAGTAATGGTGGCTGGTTCTACGGTTTTAACAACTGG	CASSRWYSNGGWFYGFNNW	IGHV4-34	IGHD6-19	IGHJ4	7	28	36	45
2	0.0013708019191226869	TGTGTGAAGGGAATGTATCATCGCGATAGTCGTGGTTTTTACATTGACAACTGG	CVKGMYHRDSRGFYIDNW	IGHV3-11	IGHD3-22	IGHJ4	3	24	36	39
2	0.0013708019191226869	TGTGCGGGAGGATATTGTAATGATGAGAGTTGCACATTGGGGGTTGACTCCTGG	CAGGYCNDESCTLGVDSW	IGHV4-34	IGHD2-15	IGHJ4	10	11	18	43
2	0.0013708019191226869	TGTGCGAGCGGGAGATGGTATAGCAGTGGCTGGTACTACGGCTTTAACAACTGG	CASGRWYSSGWYYGFNNW	IGHV4-34	IGHD6-19	IGHJ4	7	16	35	41
2	0.0013708019191226869	TGTGCGAGCGGGAGATGGTATAACGGTGGCTGGTTCTGGGCTTTTACCAACTGG	CASGRWYNGGWFWAFTNW	IGHV4-34	IGHD6-19	IGHJ4	7	16	33	49
2	0.0013708019191226869	TGTGCGAGCGGGAGATGGTATAACAGTGGCTGGTACTACGGCTTTACCAACTGG	CASGRWYNSGWYYGFTNW	IGHV4-34	IGHD6-19	IGHJ4	7	16	35	49
2	0.0013708019191226869	TGTGCGAGACAGGCCCTATATGGTTCGGGGCCAGCAGGCTGGTTCGACCCCTGG	CARQALYGSGPAGWFDPW	IGHV4-34	IGHD3-10	IGHJ5	8	18	29	38
2	0.0013708019191226869	TGTGCGAGAGGATCGGCAGAGGGGGCTCACTACAACGTCTACCTGGACGTCTGG	CARGSAEGAHYNVYLDVW	IGHV3-20	IGHD2-2	IGHJ6	9	13	17	28
2	0.0013708019191226869	TGTGCACACAGTCCCTTTGCCAGCACCTACTACGGTAACTGGTTCGACCCCTGG	CAHSPFASTYYGNWFDPW	IGHV2-5	IGHD1-26	IGHJ5	10	26	33	36
2	0.0013708019191226869	TGTACGAGCGGGAGATGGTATGACAGTGGCTGGTTCTACGGTTTTAACACCTGG	CTSGRWYDSGWFYGFNTW	IGHV4-34	IGHD6-19	IGHJ5	7	16	33	49
2	0.0013708019191226869	TGCATAAGAGTGGGGATTGTGATATCTCCAGCTGTCTATGCTTCTGATATCTGG	CIRVGIVISPAVYASDIW	IGHV3-74	IGHD2-2	IGHJ3	1	27	33	37
2	0.0013708019191226869	TGTGTAAGAGGCGGAGTGGGGTATTTTGACTGGTTATTTGATGACTACTGG	CVRGGVGYFDWLFDDYW	IGHV3-74	IGHD3-9	IGHJ4	9	21	37	41
2	0.0013708019191226869	TGTGCGAGACAGATTTATAGCAGCAACTGGTACGTCTACTTTGACTACTGG	CARQIYSSNWYVYFDYW	IGHV4-39	IGHD6-13	IGHJ4	10	15	34	35
2	0.0013708019191226869	TGTACGAGGGGTTACGATTTTTCGAGTGGCCAAGGTGCTTTTGATTTCTGG	CTRGYDFSSGQGAFDFW	IGHV3-21	IGHD3-3	IGHJ3	7	11	28	35
2	0.0013708019191226869	TGTGCGGTAGAGAATCAGATGGGCCTTGACAACTACATTCAAACCTGG	CAVENQMGLDNYIQTW	IGHV5-51	IGHD5-24	IGHJ5	5	6	12	43
2	0.0013708019191226869	TGTGCGAGGCAACAAGTGGCCGGCTTCTTAAACTGGTTCGACCCCTGG	CARQQVAGFLNWFDPW	IGHV7-81	IGHD2-2	IGHJ5	7	18	23	30
2	0.0013708019191226869	TGTGCGAGGGATCCCCTTTGTGGTGGTTATTCCTGTTCCTTCGACTGG	CARDPLCGGYSCSFDW	IGHV3-21	IGHD2-21	IGHJ4	12	17	26	43
2	0.0013708019191226869	TGTGCGAGAGGGGACAACGGTGACACCTCACTTGACTTTGACTACTGG	CARGDNGDTSLDFDYW	IGHV4-34	IGHD4-17	IGHJ4	10	12	23	34
2	0.0013708019191226869	TGTGCGAGAGATCCGACGACGGGGCAGCCGGACTACTTTGACTACTGG	CARDPTTGQPDYFDYW	IGHV3-30	IGHD1-1	IGHJ4	12	15	20	31
2	0.0013708019191226869	TGTGCGAGAGATGGACAGTGGGGGGTCAAGGGAGGCGCGGACTCCTGG	CARDGQWGVKGGADSW	IGHV1-18	IGHD1-26	IGHJ4	11	16	21	39
2	0.0013708019191226869	TGTGCGAAATACACTGGAGAAGACGGAGGCGAATTGGGGGACTCCTGG	CAKYTGEDGGELGDSW	IGHV3-23	IGHD1-1	IGHJ4	8	12	17	39
2	0.0013708019191226869	TGTGCAAAAGATCTGGAAGTGGTGGCGTACTACTACATGGACGTCTGG	CAKDLEVVAYYYMDVW	IGHV3-43	IGHD2-15	IGHJ6	11	17	24	27
2	0.0013708019191226869	TGTGTCACAGATTTTAAGGGTTTTTGGGGTGGCTTTGGCTACTGG	CVTDFKGFWGGFGYW	IGHV3-72	IGHD3-3	IGHJ4	3	20	31	32
2	0.0013708019191226869	TGTGTGAAAGGTCTTGTTTGGCCTTCCACAGATTCCACATACTGG	CVKGLVWPSTDSTYW	IGHV3-21	IGHD3-16	IGHJ4	13	15	20	39
2	0.0013708019191226869	TGTGCGCGATACCGTCGAGGTGACTTCTCTGCATTTGATGTCTGG	CARYRRGDFSAFDVW	IGHV4-39	IGHD2-21	IGHJ3	5	18	24	29
2	0.0013708019191226869	TGTGCGAGATTCTACGGTGGTAACGTAGAATACTTTGACTACTGG	CARFYGGNVEYFDYW	IGHV4-39	IGHD4-23	IGHJ4	8	11	23	30
2	0.0013708019191226869	TGTGCGAGATTCTACGGTGGTAACGTAGAATACTTTGACTACTGG	CARFYGGNVEYFDYW	IGHV4-55	IGHD4-23	IGHJ4	9	11	23	30
2	0.0013708019191226869	TGTGCGAGACATGAGAATGACGCCTCCGCCCCCTTTGACCACTGG	CARHENDASAPFDHW	IGHV4-39	IGHD2-15	IGHJ4	12	23	27	32
2	0.0013708019191226869	TGTGCGAGACAGTGGCTGGAAACCGGAGGTTCTTTTGATGTCTGG	CARQWLETGGSFDVW	IGHV4-39	IGHD6-19	IGHJ3	10	11	18	31
2	0.0013708019191226869	TGTGCGAGAAAGGAGTACCAGTCACCCTGCTACTATGACTACTGG	CARKEYQSPCYYDYW	IGHV4-28	IGHD2-21	IGHJ4	10	11	25	29
2	0.0013708019191226869	TGTGCGAGAAAGATAGTGGCTTACCCATGCTACTATGACTACTGG	CARKIVAYPCYYDYW	IGHV4-28	IGHD5-12	IGHJ4	10	12	20	29
2	0.0013708019191226869	TGTGGGAGTAAGGGAGTAGAGGGTGGCCGGTCCTTTGACTCCTGG	CGSKGVEGGRSFDSW	IGHV4-4	IGHD2-15	IGHJ4	7	12	18	32
2	0.0013708019191226869	TGTGTTAAGAGAATTCTTACCGGTGATGCTTTTGATATGTGG	CVKRILTGDAFDMW	IGHV2-5	IGHD1-20	IGHJ3	3	17	22	23
2	0.0013708019191226869	TGTGTCCACAGAAAAATTACTGGCGATGCTTTTGATGTCTGG	CVHRKITGDAFDVW	IGHV2-5	IGHD3-22	IGHJ3	11	15	20	24
2	0.0013708019191226869	TGTGTACACAGACTTAGGACTGGAGATGCTTTTGATATCTGG	CVHRLRTGDAFDIW	IGHV2-5	IGHD1-1	IGHJ3	12	18	23	24
2	0.0013708019191226869	TGTGCTCGACATGATGACATTGGTGGACCCCTTGACTACTGG	CARHDDIGGPLDYW	IGHV3-73	IGHD2-15	IGHJ4	12	20	25	31
2	0.0013708019191226869	TGTGCGCGAAAGTCTTGGAGTGATTCTCGGTTCGACCCCTGG	CARKSWSDSRFDPW	IGHV4-4	IGHD3-3	IGHJ5	5	14	21	28
2	0.0013708019191226869	TGTGCGAGATCTCTGATGCGTGGCTCATTCCGATTTTTGGAG	CARSLMRGSFRFLE	IGHV3-21	IGHD3-3	IGHJ4	8	26	40	41
2	0.0013708019191226869	TGTGCGAGAGGCATAGCCTACTTATACTCCATGGACCTCTGG	CARGIAYLYSMDLW	IGHV3-30	IGHD2-2	IGHJ6	9	10	16	17
2	0.0013708019191226869	TGTGCGAGAGATTCGACTGGCGATGGCACTTTCGACGTCTGG	CARDSTGDGTFDVW	IGHV3-11	IGHD3-9	IGHJ6	11	14	19	33
2	0.0013708019191226869	TGTGCGAGAGATGATGGCACCCATGGTCCGTTTGACTACTGG	CARDDGTHGPFDYW	IGHV3-21	IGHD5-24	IGHJ4	11	12	17	30
2	0.0013708019191226869	TGTGCGAGAGAGTTCAAGTTCGGGGGGGCTCTTGCTTTCTGG	CAREFKFGGALAFW	IGHV1-18	IGHD3-10	IGHJ3	10	17	24	27
2	0.0013708019191226869	TGTGCGAGAAAGTTTTGGGCTGATTCTCGGTACGACCCCTGG	CARKFWADSRYDPW	IGHV4-28	IGHD3-16	IGHJ5	10	13	18	28
2	0.0013708019191226869	TGTGCGAGAAAGTCTTACAGTGATTCTCGCTTCGACCCCTGG	CARKSYSDSRFDPW	IGHV4-4	IGHD4-11	IGHJ5	8	15	20	30
2	0.0013708019191226869	TGTGCGAGAAAGCGATATTACGAGGGCTACTTTGACTACTGG	CARKRYYEGYFDYW	IGHV4-31	IGHD3-3	IGHJ4	8	15	22	26
2	0.0013708019191226869	TGTGCGAAAGGGATGGGTGAATACAGTTTCCCTGAGGACTGG	CAKGMGEYSFPEDW	IGHV3-23	IGHD4-11	IGHJ4	9	17	26	37
2	0.0013708019191226869	TGTGCGAAAGAGGGACCGGCCCAGTGGGGTTTTGAGAACTGG	CAKEGPAQWGFENW	IGHV4-59	IGHD1-26	IGHJ4	10	22	27	30
2	0.0013708019191226869	TGTGCACGGAGGCGTCTGGAGGGGGATGCTTTCGATATTTGG	CARRRLEGDAFDIW	IGHV2-26	IGHD1-20	IGHJ3	9	15	19	24
2	0.0013708019191226869	TGTGCAAAAGAGGACTCCGACTACTATTACATGGACGTCTGG	CAKEDSDYYYMDVW	IGHV3-9	IGHD2-15	IGHJ6	10	13	18	19
2	0.0013708019191226869	TGTACTCGGCATGATGACATAGGTGGACCCTTAGACTACTGG	CTRHDDIGGPLDYW	IGHV3-73	IGHD2-15	IGHJ4	12	21	25	29
2	0.0013708019191226869	TGTACTAGGCATGATGACTACGGTGGACCCTTTGACTACTGG	CTRHDDYGGPFDYW	IGHV3-73	IGHD4-23	IGHJ4	12	13	25	29
2	0.0013708019191226869	TGTACTAGACATGATGACTTAGGTGGACCCTTTGATTACTGG	CTRHDDLGGPFDYW	IGHV3-73	IGHD4-23	IGHJ4	12	13	25	29
2	0.0013708019191226869	TGTACTAGACATGACGACATAGGTGGACCCTTAGACTACTGG	CTRHDDIGGPLDYW	IGHV3-73	IGHD2-15	IGHJ4	12	21	25	29
2	0.0013708019191226869	TGTGTTAGAGTCAAGTCGGGCGGGGCTTTTGATCTCTGG	CVRVKSGGAFDLW	IGHV3-72	IGHD3-10	IGHJ3	9	15	19	24
2	0.0013708019191226869	TGTGCGAGAGTCCGGGATCGTAGGGTCGCTACAGACTGG	CARVRDRRVATDW	IGHV3-53	IGHD5-12	IGHJ4	9	16	22	34
2	0.0013708019191226869	TGTGCGAGAGATAACAGTATCTATGCTTTTGATATTTGG	CARDNSIYAFDIW	IGHV7-4-1	IGHD4-11	IGHJ3	11	13	18	22
2	0.0013708019191226869	TGTGCGAAAAGTGGACACAGTTATGGGCCAGATCTTTGG	CAKSGHSYGPDLW	IGHV3-23	IGHD5-18	IGHJ4	8	10	25	36
2	0.0013708019191226869	TGTACTAGACATTACAATGACTACTTTTGGGACTACTGG	CTRHYNDYFWDYW	IGHV3-73	IGHD4-11	IGHJ4	11	16	23	30
2	0.0013708019191226869	TGTGCGAGCGAAATAATAGCAGCAGCCGACTACTGG	CASEIIAAADYW	IGHV3-48	IGHD6-13	IGHJ4	7	15	25	27
2	0.0013708019191226869	TGTGCGAGCGAAATAATAGCAGCAGCCGACCACTGG	CASEIIAAADHW	IGHV1-3	IGHD6-13	IGHJ5	7	15	25	26
2	0.0013708019191226869	TGTGCGAGAGGGAGGAGCCCCCTTTTTGACTTCTGG	CARGRSPLFDFW	IGHV1-3	IGHD1-26	IGHJ4	9	13	17	24
2	0.0013708019191226869	TGTGTAAGGTCATCTGGAATTCCTGACTACTGG	CVRSSGIPDYW	IGHV3-33	IGHD1-1	IGHJ4	3	13	18	23
2	0.0013708019191226869	TGTGCTCGTGAGTTGGATGGGGTCTTGTCGCTG	CARELDGVLSL	IGHV3-42	IGHD6-6	IGHJ4	2	3	8	32
2	0.0013708019191226869	TGTGCCACGGATGTGGACGGTCCCGACTCCTGG	CATDVDGPDSW	IGHV3-21	IGHD4-23	IGHJ5	4	16	20	23
2	0.0013708019191226869	TGTGCGAGAGATGAGGGCAGAATGGCCTACTGG	CARDEGRMAYW	IGHV1-18	IGHD2-8	IGHJ4	11	20	24	26
2	0.0013708019191226869	TGTAGGTATTATAATTCGGGCCGGGACTACTGG	CRYYNSGRDYW	IGHV3-15	IGHD3-10	IGHJ4	3	6	13	24
2	0.0013708019191226869	TGTACCACAGGGGGCCCAACATGG	CTTGGPTW	IGHV3-15	IGHD3-16	IGHJ4	9	14	18	21
2	0.0013708019191226869	TGTACCACAACTGGAGCGAATTGG	CTTTGANW	IGHV3-15	IGHD1-1	IGHJ4	8	9	18	21
1	6.854009595613434E-4	TGTGCACGGATACTGGGCACTACTTGTAGTAGTCCCAGCTGCACGGAGTACTACTACTACTACGTGGACGTCTGG	CARILGTTCSSPSCTEYYYYYVDVW	IGHV2-26	IGHD2-2	IGHJ6	12	23	41	48
1	6.854009595613434E-4	TGTGCTAGAGGCCCATCAAGTTCCTACTATTGTAGTGGAGGTAGCTGCTACCCCGATGCTTTTGATATCTGG	CARGPSSSYYCSGGSCYPDAFDIW	IGHV3-72	IGHD2-15	IGHJ3	9	27	50	54
1	6.854009595613434E-4	TGTGCGAGCACTAGGAAGGTATTATATAATAGTGCCAATGTACCTGTCTGGTATTACTACATGGACGTCTGG	CASTRKVLYNSANVPVWYYYMDVW	IGHV3-48	IGHD3-22	IGHJ6	7	18	32	54
1	6.854009595613434E-4	TGTGCGAGAGATGGGGAATATTGTGGTACTAACAAGTGCTTTATAGACTATTACTATATGGACGTCTGG	CARDGEYCGTNKCFIDYYYMDVW	IGHV3-30	IGHD2-21	IGHJ6	11	17	26	46
1	6.854009595613434E-4	TGTGCGAGGGGCCCGAGGGGGTATAGCAGTAGCAGTGGCTGGTCCTACATCCCCTTTGACTCCTGG	CARGPRGYSSSSGWSYIPFDSW	IGHV4-34	IGHD6-19	IGHJ4	12	29	42	53
1	6.854009595613434E-4	TGTGCGAGGGGCCCGAGGGGATATAGCAGCAGCAGTGGCTGGTCCTACATCCCCTTTGACTCCTGG	CARGPRGYSSSSGWSYIPFDSW	IGHV1-69D	IGHD6-19	IGHJ4	7	30	42	53
1	6.854009595613434E-4	TGTGCGAGATACCCCAATATAACAGTAGGTGATAGGTATTACTACTACTACTACATAGACGTCTGG	CARYPNITVGDRYYYYYYIDVW	IGHV5-10-1	IGHD2-21	IGHJ6	8	10	19	39
1	6.854009595613434E-4	TGTGCGAGAGGGGCCGACATTATAGTCGTCCCAGGTGGTATCGTAGGTTATTGGTTCGTCCCCTGG	CARGADIIVVPGGIVGYWFVPW	IGHV1-18	IGHD2-15	IGHJ5	9	33	39	51
1	6.854009595613434E-4	TGTGCGAGAGGGAAAGGAACGTATTACTATGATAGTAGTGGTTATTTTTACTACTTTGACTACTGG	CARGKGTYYYDSSGYFYYFDYW	IGHV4-34	IGHD3-22	IGHJ4	10	18	45	48
1	6.854009595613434E-4	TGTGCGAGAGATGTCGGCTATGGAGACTACCAACTACAATATTATAGGGGTCCTGCTGACTTCTGG	CARDVGYGDYQLQYYRGPADFW	IGHV1-18	IGHD2-15	IGHJ4	11	32	41	56
1	6.854009595613434E-4	TGTGCGAGAGATAACGATCCCCTTATTGGAGTGATTACTATGGGCGCTGGGTTGCTTGACTCCTGG	CARDNDPLIGVITMGAGLLDSW	IGHV3-30	IGHD3-10	IGHJ4	11	33	42	55
1	6.854009595613434E-4	TGTGCGAAAGATGAAAATGGAGGCTATTTCGCTGGTTCGGGGAGATCGTGGAGCTTTGACTCCTGG	CAKDENGGYFAGSGRSWSFDSW	IGHV3-23	IGHD3-10	IGHJ4	11	32	43	53
1	6.854009595613434E-4	TGTGCAAAGGATCTTCTGCGGTGTAGTTTTTGCACTTCTACTAGGTCCCCAGGGTTTGACTTCTGG	CAKDLLRCSFCTSTRSPGFDFW	IGHV3-43	IGHD7-27	IGHJ4	11	45	51	54
1	6.854009595613434E-4	TGTGCAAAAGATCTTCTGCGATGTAATTTTTGTACTTCTACCAGGTCCCCAGGCTTTGACTTCTGG	CAKDLLRCNFCTSTRSPGFDFW	IGHV3-43	IGHD2-8	IGHJ4	11	29	35	53
1	6.854009595613434E-4	TGTGCAAAAGATGTGTATCAGTGTTCCTTTTGTACTAGTACCGCCTCCCCAGCATTTGACTACTGG	CAKDVYQCSFCTSTASPAFDYW	IGHV3-43	IGHD2-2	IGHJ4	11	29	41	54
1	6.854009595613434E-4	TGTGCAAAAGACATTTTGCGCTGTTCTATTTGCACGAGTAGTCCGTCCCCAGCGTTGGACTCCTGG	CAKDILRCSICTSSPSPALDSW	IGHV3-43	IGHD7-27	IGHJ2P	10	45	51	62
1	6.854009595613434E-4	TGTGCAAAAGACATTTTGAGTTGTTCTATCTGTGTCACTGGTCCCTCCCCAGCTTTGGACTCGTGG	CAKDILSCSICVTGPSPALDSW	IGHV3-43	IGHD3-9	IGHJ1	10	12	18	63
1	6.854009595613434E-4	TGTGTGAGAGGCCCACGCGGATATAGTGGATACGACTGGGGATACTACTTCTTGGACGTCTGG	CVRGPRGYSGYDWGYYFLDVW	IGHV4-34	IGHD5-12	IGHJ6	12	13	34	42
1	6.854009595613434E-4	TGTGTGAGAGAGATGGGTTATAGGAGTGACCTTCACTACTACTACTATTACATGGACGTCTGG	CVREMGYRSDLHYYYYYMDVW	IGHV3-21	IGHD1-14	IGHJ6	10	15	21	34
1	6.854009595613434E-4	TGTGCGGGCTCGAGGCATTACGTTCCTGGGAGTGCCACTTGGGACCACTACATGGACGTCTGG	CAGSRHYVPGSATWDHYMDVW	IGHV4-34	IGHD3-16	IGHJ6	5	16	23	46
1	6.854009595613434E-4	TGTGCGAGCTCGAGGTATTACGATTCTGGGAGCGCCACTTGGGACTACTACATGGACGTCTGG	CASSRYYDSGSATWDYYMDVW	IGHV4-34	IGHD3-3	IGHJ6	7	14	31	43
1	6.854009595613434E-4	TGTGCGAGCTCGAGGCAATACGATTCTGGGAGCGCCACTTGGGACCACTACATGGGCGTCTGG	CASSRQYDSGSATWDHYMGVW	IGHV3-48	IGHD3-3	IGHJ6	7	18	31	46
1	6.854009595613434E-4	TGTGCGAGGCCCCGAGCATATTGTGGTGGTGATTGCTATAGCGGCGATGCTTTTGATATCTGG	CARPRAYCGGDCYSGDAFDIW	IGHV3-21	IGHD2-21	IGHJ3	7	14	38	45
1	6.854009595613434E-4	TGTGCGAGAGTTCTTCAGCCCTACGCCTCCAGTGGCTGGTACCGCCTGCCGTATTACTACTGG	CARVLQPYASSGWYRLPYYYW	IGHV3-33	IGHD6-19	IGHJ4	13	29	41	55
1	6.854009595613434E-4	TGTGCGAGAGGGCCGTTGAGTGTAGTACCAGCTGCTATACCGTTTGGGGAGTTTGACTACTGG	CARGPLSVVPAAIPFGEFDYW	IGHV4-34	IGHD2-2	IGHJ4	10	21	41	51
1	6.854009595613434E-4	TGTGCGAGAGAGGGCGAATATATTTCTCCGGGCCAACCCCCGTCTTATTACATGGACGTCTGG	CAREGEYISPGQPPSYYMDVW	IGHV3-21	IGHD2-15	IGHJ6	10	25	30	48
1	6.854009595613434E-4	TGTGCGAATTCGAGGTCTTACGATATTCGGAGCGCCAGTTGGGACCACTACATGGACGTCTGG	CANSRSYDIRSASWDHYMDVW	IGHV4-34	IGHD3-9	IGHJ6	6	17	26	46
1	6.854009595613434E-4	TGTGCGAATTCGAGGCACTACGATTTTCGGAGCGCCAGTTGGGACCACTACATGGACGTCTGG	CANSRHYDFRSASWDHYMDVW	IGHV3-30	IGHD3-3	IGHJ6	6	18	31	46
1	6.854009595613434E-4	TGTGCGAAACGTGATTGTACTATTGTCACCTGCTCCGGTCCAGTGGGGCTCTTTGACTACTGG	CAKRDCTIVTCSGPVGLFDYW	IGHV3-23	IGHD2-8	IGHJ4	8	13	21	50
1	6.854009595613434E-4	TGTGTGAGAAGACATTATACAGCTCGCCCGCGGATAGCGGGAGGCAGTCCTGACTCCTGG	CVRRHYTARPRIAGGSPDSW	IGHV3-65	IGHD5-18	IGHJ4	0	16	23	50
1	6.854009595613434E-4	TGTGTAAGAGAGTACTTCGATGTTGAGGCTGGTTTTTCGAGGGACTACTTTGATTACTGG	CVREYFDVEAGFSRDYFDYW	IGHV3-13	IGHD6-19	IGHJ4	10	26	32	43
1	6.854009595613434E-4	TGTGTAAGAAGTAAGGATAGGAGTGGGGCTGTTAGCCCTCATTACTACTTTGACTACTGG	CVRSKDRSGAVSPHYYFDYW	IGHV3-74	IGHD3-22	IGHJ4	8	15	25	42
1	6.854009595613434E-4	TGTGCCAGGGGCCCGAGGGGGTATAACAGTGGCTGGTCCTACAGCCCCTTTGACTACTGG	CARGPRGYNSGWSYSPFDYW	IGHV4-34	IGHD6-19	IGHJ4	12	18	36	47
1	6.854009595613434E-4	TGTGCGTGGGGTGTGGCTTCGGTGACGGGGGACTACTATTACTTCTACATGCATGTCTGG	CAWGVASVTGDYYYFYMHVW	IGHV3-33	IGHD4-17	IGHJ6	5	19	25	31
1	6.854009595613434E-4	TGTGCGACCTTGGGAAACTATTGTGAGAGTAGTACCTGCTATGGCTGGCTCGACCCCTGG	CATLGNYCESSTCYGWLDPW	IGHV1-46	IGHD2-2	IGHJ5	6	27	39	44
1	6.854009595613434E-4	TGTGCGAGGGGCCCGAGGGGGTATGCCAGTGGCTGGTCCTACATCCCCTTTGACTCCTGG	CARGPRGYASGWSYIPFDSW	IGHV4-34	IGHD6-19	IGHJ4	12	18	36	47
1	6.854009595613434E-4	TGTGCGAGGGGCCCGAGGGGGTATACCAGTGTCTGGGACTATTGCCCCTTTGACTCCTGG	CARGPRGYTSVWDYCPFDSW	IGHV4-34	IGHD6-19	IGHJ4	12	18	35	47
1	6.854009595613434E-4	TGTGCGAGGGGCCCGAGGGGGTATAGCAGTGGCTGGTCCTACATCCCCTTTGACTCCTGG	CARGPRGYSSGWSYIPFDSW	IGHV4-4	IGHD6-19	IGHJ4	7	18	36	47
1	6.854009595613434E-4	TGTGCGAGGGGCCCGAGGGGGTATAGCAGTGGCTGGTCCTACATCCCCTTTGACAACTGG	CARGPRGYSSGWSYIPFDNW	IGHV4-4	IGHD6-19	IGHJ4	7	18	36	47
1	6.854009595613434E-4	TGTGCGAGGGGCCCGAGGGGATATAGCAGTGGCTGGTCCTACATCCCCTTTGACTCCTGG	CARGPRGYSSGWSYIPFDSW	IGHV3-30	IGHD6-19	IGHJ4	7	21	36	47
1	6.854009595613434E-4	TGTGCGAGGGACCCGAGGGGCTATAGCTGTGGCTGGTCCTACATCCCCTTTGACTCCTGG	CARDPRGYSCGWSYIPFDSW	IGHV4-34	IGHD6-19	IGHJ4	7	21	36	47
1	6.854009595613434E-4	TGTGCGAGAGTTTTCGATTTCGATTGTAGTAGTACCAGTTGCTTTGCTTTAGATATCTGG	CARVFDFDCSSTSCFALDIW	IGHV1-68	IGHD2-2	IGHJ3	8	22	42	44
1	6.854009595613434E-4	TGTGCGAGAGTTGGCGCGTACAGTAATTCTGTGTACTTCCATTACTACATGGACGTCTGG	CARVGAYSNSVYFHYYMDVW	IGHV1-18	IGHD2-8	IGHJ6	26	31	36	42
1	6.854009595613434E-4	TGTGCGAGAGTTGGCGCGTACAGTAACTCTGTGTACTTCCATTACTACATGGACGTCTGG	CARVGAYSNSVYFHYYMDVW	IGHV1-18	IGHD4-11	IGHJ6	9	18	27	42
1	6.854009595613434E-4	TGTGCGAGAGCGGGTTACGATTTTTGGAGTGGTTACCCACACCGACTTTGGGACTACTGG	CARAGYDFWSGYPHRLWDYW	IGHV1-69	IGHD3-3	IGHJ4	9	14	34	51
1	6.854009595613434E-4	TGTGCGAGAGAGATGGGTTTTCCGTATAACTGGAGTTACAGGGATGCTTTTGATATCTGG	CAREMGFPYNWSYRDAFDIW	IGHV1-18	IGHD1-20	IGHJ3	10	23	33	42
1	6.854009595613434E-4	TGTGCGAGAGAGAAAAGTGGCTACGATTCCGACTACTACTACTACTACATGGACGTCTGG	CAREKSGYDSDYYYYYMDVW	IGHV1-18	IGHD5-12	IGHJ6	10	15	27	31
1	6.854009595613434E-4	TGCGCGAGGGGCCCGAGGGGGTATAGCGGTGTCTGGTCCTACATCCCCTTTGACGAGTGG	CARGPRGYSGVWSYIPFDEW	IGHV4-34	IGHD6-19	IGHJ4	12	18	36	47
1	6.854009595613434E-4	AGTGCGAGGGGCCCGAGGGGATATAGTAGTGGCTGGTCTTACATCCCCTTTGACAACTGG	SARGPRGYSSGWSYIPFDNW	IGHV3-21	IGHD6-19	IGHJ4	7	21	36	47
1	6.854009595613434E-4	TGTGCGAGCGGGAGATGGTATGACGATGGTGCCTGGTTCTACGGGTTTAACAACTGG	CASGRWYDDGAWFYGFNNW	IGHV4-34	IGHD3-16	IGHJ4	7	16	26	45
1	6.854009595613434E-4	TGTGCGAGCGGGAGATGGTACGGCGATGGTGGCTGGTTCTACGGGTTTAACAACTGG	CASGRWYGDGGWFYGFNNW	IGHV4-34	IGHD6-19	IGHJ4	7	28	36	45
1	6.854009595613434E-4	TGTGCGAGCAGTAGATGGTATAGTAAGGGTGTGTGGCTCTACGGTTTTGACAACTGG	CASSRWYSKGVWLYGFDNW	IGHV4-31	IGHD1-26	IGHJ4	7	16	23	45
1	6.854009595613434E-4	TGTGCGAGAGCGACGGCATCCGCTGGCGTCCCCTCCTACTACAACATGGACGTCTGG	CARATASAGVPSYYNMDVW	IGHV3-21	IGHD2-2	IGHJ6	9	13	18	35
1	6.854009595613434E-4	TGTGCGAAGGACATTGCCCGCGACGACAGTTTTAGTTGGTACTATTTCGACATGTGG	CAKDIARDDSFSWYYFDMW	IGHV1-18	IGHD2-2	IGHJ4	6	36	43	54
1	6.854009595613434E-4	TGTGCGAAAGATGGAGTGGTGTCTACCCCCCTCCACTACTACTACATGGACGTCTGG	CAKDGVVSTPLHYYYMDVW	IGHV1-2	IGHD3-3	IGHJ6	11	12	19	34
1	6.854009595613434E-4	TGTGCACACAGAGATGGTTCGGGGAGAAGTACCAAGGGCTATGTTTTTGATATCTGG	CAHRDGSGRSTKGYVFDIW	IGHV2-5	IGHD3-10	IGHJ3	11	13	25	40
1	6.854009595613434E-4	TGTGCAAAAACCGACGGACGACATCTAGTTGCAGCCGACAGCACCTTTGACTCCTGG	CAKTDGRHLVAADSTFDSW	IGHV3-9	IGHD6-6	IGHJ4	8	14	20	44
1	6.854009595613434E-4	TGTACCACGGGGCCGTGGATACAGCTATGGTTTACCGGTTGCCTCGTTGACTACTGG	CTTGPWIQLWFTGCLVDYW	IGHV3-15	IGHD5-18	IGHJ4	7	13	31	46
1	6.854009595613434E-4	TGTGTACACACTCCCTTTGCCAGCACCTACTATGGTAACTGGTTCGACCCCTGG	CVHTPFASTYYGNWFDPW	IGHV2-5	IGHD3-10	IGHJ5	9	27	35	36
1	6.854009595613434E-4	TGTGCCCGGTCCCCACCCTATAGCAGTCAAGGGGGGGACTGGTTCGACCCCTGG	CARSPPYSSQGGDWFDPW	IGHV4-59	IGHD2-21	IGHJ5	4	19	28	37
1	6.854009595613434E-4	TGTGCGCGAGCTAGGGTATTACAATACCCCCTGGGCCATGCTTTTGATCTCTGG	CARARVLQYPLGHAFDLW	IGHV4-59	IGHD3-9	IGHJ3	9	15	25	37
1	6.854009595613434E-4	TGTGCGACGTTACTGGGCTTCATGAGTGGAACTCAATACTACTTTGACTCGTGG	CATLLGFMSGTQYYFDSW	IGHV4-39	IGHD1-7	IGHJ4	6	26	32	36
1	6.854009595613434E-4	TGTGCGAGCGGGAGGTGGTATAACGGTGGCTGGTTCTGGAGTTTCAAGAACTGG	CASGRWYNGGWFWSFKNW	IGHV4-34	IGHD6-19	IGHJ4	7	16	33	49
1	6.854009595613434E-4	TGTGCGAGCGGGAGATGGTATAGCGGTGGCTGGTACTGGGCTTTTACCAACTGG	CASGRWYSGGWYWAFTNW	IGHV4-34	IGHD6-19	IGHJ4	7	16	35	49
1	6.854009595613434E-4	TGTGCGAGCGGGAGATGGTATAGCAGTGGCTGGTTCTATGGTTTTAACAACTGG	CASGRWYSSGWFYGFNNW	IGHV4-34	IGHD6-19	IGHJ4	7	16	33	42
1	6.854009595613434E-4	TGTGCGAGCGGGAGATGGTATAGCAGTGGCTGGTACTGGGGTTTTACCAACTGG	CASGRWYSSGWYWGFTNW	IGHV3-23	IGHD6-19	IGHJ4	6	16	35	49
1	6.854009595613434E-4	TGTGCGAGGCATCCTGGACCACCAACTGCTTCGGCGATCTGGTTTGACTCTTGG	CARHPGPPTASAIWFDSW	IGHV5-10-1	IGHD2-15	IGHJ5	11	17	23	38
1	6.854009595613434E-4	TGTGCGAGATCCAAAACACGCGGTCCCATTGTAATACGTGCTTTTGATATCTGG	CARSKTRGPIVIRAFDIW	IGHV4-34	IGHD3-10	IGHJ3	8	25	37	38
1	6.854009595613434E-4	TGTGCGAGACATGCCGATAGCAGCAGCTGGCACGAGGCCTACTTTGACTTGTGG	CARHADSSSWHEAYFDLW	IGHV4-39	IGHD6-13	IGHJ4	12	16	33	38
1	6.854009595613434E-4	TGTGCGAGACATGCAGATAGCAGCAGCTGGCACGAGGCCTACTTTGACTCCTGG	CARHADSSSWHEAYFDSW	IGHV4-39	IGHD6-13	IGHJ4	12	16	33	38
1	6.854009595613434E-4	TGTGCGAGACACGACTTTATCGATTTTTGGAGGGGGGACTACTTTGACTCTTGG	CARHDFIDFWRGDYFDSW	IGHV4-34	IGHD3-3	IGHJ4	8	20	31	37
1	6.854009595613434E-4	TGTGCGAGACAGTCCCAACTGGACACGGTTGATAATGATGCTTTTGATACCTGG	CARQSQLDTVDNDAFDTW	IGHV5-10-1	IGHD1-1	IGHJ3	10	15	22	34
1	6.854009595613434E-4	TGTGCGAGAGCCATTTGGGTGGCTGACAGTAGTGAGTACCACCCTGACTACTGG	CARAIWVADSSEYHPDYW	IGHV3-11	IGHD3-22	IGHJ4	9	23	33	34
1	6.854009595613434E-4	TGTGCGAGAGCGGACGGTGAGAACTACAATTTCCGAGACTTCTTTGACTACTGG	CARADGENYNFRDFFDYW	IGHV4-34	IGHD2-15	IGHJ4	9	22	33	37
1	6.854009595613434E-4	TGTGCGAGAGGCTCCCCCGTTTTTAGCAGCAGCTGGTATCGAGGAGATCTCTGG	CARGSPVFSSSWYRGDLW	IGHV4-34	IGHD6-13	IGHJ4	11	23	37	50
1	6.854009595613434E-4	TGTGCGAGAGATCAGGGTGGGGGACACGGGATGTGGTACTCCTTTGATCTCTGG	CARDQGGGHGMWYSFDLW	IGHV3-21	IGHD2-2	IGHJ2	12	33	39	41
1	6.854009595613434E-4	TGTGCGAGAGATAACGGGTTGAGCGTCAATTGGTACTGGTACCTCGATCTCTGG	CARDNGLSVNWYWYLDLW	IGHV3-53	IGHD5-24	IGHJ2	11	27	31	33
1	6.854009595613434E-4	TGTGCGAAATACGAATTTTGGACTGGTTTTTACGGGGGACCTTTCCACCCCTGG	CAKYEFWTGFYGGPFHPW	IGHV1-67	IGHD3-3	IGHJ5	3	9	31	42
1	6.854009595613434E-4	TGTGCGAAAGGAAGGGAGATCAATACGTCCGGGATGTACTACTTTGACTACTGG	CAKGREINTSGMYYFDYW	IGHV3-23	IGHD3-22	IGHJ4	9	21	27	35
1	6.854009595613434E-4	TGTGGGAGACTTGTCCTCAGTACTGCCGGCTTTGTGTACTCCTTTGACCACTGG	CGRLVLSTAGFVYSFDHW	IGHV3-30	IGHD2-2	IGHJ4	8	23	29	35
1	6.854009595613434E-4	TGTACTACAGATGGAGGACTACCGCCATCTGCTCTGAAGGGCTTTGAGTCCTGG	CTTDGGLPPSALKGFESW	IGHV3-15	IGHD5-24	IGHJ4	11	23	29	41
1	6.854009595613434E-4	TGTACCACAGATTACAATTACTATCATAGTCGTGGTTATTACTTTGACAACTGG	CTTDYNYYHSRGYYFDNW	IGHV3-15	IGHD3-22	IGHJ4	11	16	38	39
1	6.854009595613434E-4	TGCGCGAGAGAGAAGGGACATAGTGCGAATTACTACCAAGGGCTTGACTACTGG	CAREKGHSANYYQGLDYW	IGHV3-30	IGHD3-22	IGHJ4	10	28	35	43
1	6.854009595613434E-4	TGCGCGAGAGAGAAGGGAGATAGTGCGAATTACTACCAAGGGCTTGACTACTGG	CAREKGDSANYYQGLDYW	IGHV3-30	IGHD3-22	IGHJ4	10	28	35	43
1	6.854009595613434E-4	TGTGTGAAAGACAGTGGGAAATATACCTGGAACTACGTTTTTGATATGTGG	CVKDSGKYTWNYVFDMW	IGHV3-35	IGHD1-7	IGHJ3	6	21	37	38
1	6.854009595613434E-4	TGTGCTAGACCATGGAGGCTTAGCACTGGCTCCGGGGGGTTCGACCCCTGG	CARPWRLSTGSGGFDPW	IGHV3-74	IGHD6-19	IGHJ5	8	20	30	37
1	6.854009595613434E-4	TGTGCGAGGACTGGGAGATATTTGGAGTGGTTAAATACTTTTGATATCTGG	CARTGRYLEWLNTFDIW	IGHV4-31	IGHD3-3	IGHJ3	7	16	32	37
1	6.854009595613434E-4	TGTGCGAGACATTCCGGGCAAACCAGCAGTAATAGCCCACTGGGCTACTGG	CARHSGQTSSNSPLGYW	IGHV5-10-1	IGHD3-10	IGHJ4	11	27	33	44
1	6.854009595613434E-4	TGTGCGAGACATAATCGACCCTTCGATTCTTACTGGAAGTTCGATCTCTGG	CARHNRPFDSYWKFDLW	IGHV4-39	IGHD3-3	IGHJ2	11	12	16	30
1	6.854009595613434E-4	TGTGCGAGACAATTTTATGCAGGGACACCTCTGGCCGGGTCTGACTTCTGG	CARQFYAGTPLAGSDFW	IGHV5-10-1	IGHD6-13	IGHJ4	10	34	39	41
1	6.854009595613434E-4	TGTGCGAGAGGGGCATTACAATTTTCCGCTCCAACTGGGTTCGACCCCTGG	CARGALQFSAPTGFDPW	IGHV1-8	IGHD3-3	IGHJ5	10	14	24	31
1	6.854009595613434E-4	TGTGCGAGAGATGGTTGGCAATTCTCCCACATGGCGTATCTTGACTCTTGG	CARDGWQFSHMAYLDSW	IGHV3-30	IGHD1-26	IGHJ4	11	23	29	40
1	6.854009595613434E-4	TGTGCGAGAGATGGAGTTTCGATTTCTGGAGTGATTCCCTTTGACTACTGG	CARDGVSISGVIPFDYW	IGHV3-30	IGHD3-3	IGHJ4	11	19	32	38
1	6.854009595613434E-4	TGTGCGAGAGATGATGGAGATCTCATAGTATTTACTGCTTTTGATATTTGG	CARDDGDLIVFTAFDIW	IGHV1-46	IGHD3-22	IGHJ3	11	22	29	35
1	6.854009595613434E-4	TGTGCGAGAGAGGGACTAGCGGTGGCTAGTACAGGGGGGTTTGATTACTGG	CAREGLAVASTGGFDYW	IGHV3-30	IGHD6-19	IGHJ4	10	16	31	39
1	6.854009595613434E-4	TGTGCGAGAGAAGCGCCACATTGTAGTAGTACCACCTGCTATTCCAACTGG	CAREAPHCSSTTCYSNW	IGHV3-53	IGHD2-2	IGHJ4	10	19	41	46
1	6.854009595613434E-4	TGTGCGAAATATTGTACTACTTCCGCCTGCTACTTTTCCGGCGCCTATTGG	CAKYCTTSACYFSGAYW	IGHV3-23	IGHD2-8	IGHJ4	8	9	18	44
1	6.854009595613434E-4	TGTGCACACAGGAAGCGCGATCCCCATGGATCCAACTGGTTCGACCCCTGG	CAHRKRDPHGSNWFDPW	IGHV2-5	IGHD7-27	IGHJ5	10	18	25	32
1	6.854009595613434E-4	TGTGCAAGATCTGACCTCCTTGGTGACAATGATTTCGGTTTTGAAATGTGG	CARSDLLGDNDFGFEMW	IGHV1-45	IGHD2-21	IGHJ3	9	20	26	38
1	6.854009595613434E-4	TGTGCAAAAGACACCGGCTATAGCAGCAGTTGGTATTCTCTCGATCCCTGG	CAKDTGYSSSWYSLDPW	IGHV3-9	IGHD6-13	IGHJ5	10	13	34	40
1	6.854009595613434E-4	TGTGCAAAAGACAGCGAGTATAGCAACAGTTGGTATTCTCTCGATCCCTGG	CAKDSEYSNSWYSLDPW	IGHV3-43	IGHD6-13	IGHJ5	10	17	34	40
1	6.854009595613434E-4	TGTACGAGGGGTTACGATGTTTGGAGTGGCCAAGGTGCTTTTGATTTCTGG	CTRGYDVWSGQGAFDFW	IGHV3-33	IGHD3-3	IGHJ3	7	11	28	35
1	6.854009595613434E-4	TGTTCGATATTACGTGGGACCTTCCACTCCGGAAAATTTGACTCCTGG	CSILRGTFHSGKFDSW	IGHV4-59	IGHD2-15	IGHJ4	6	25	32	36
1	6.854009595613434E-4	TGTTCAAAAGACGATCTTGTAATTGTTCCAGGTGCCGCTACTGACTGG	CSKDDLVIVPGAATDW	IGHV3-43	IGHD5-24	IGHJ4	10	18	25	43
1	6.854009595613434E-4	TGTCGGACCCACACGGCCCCAACCGGGGGTGTTAACTCTGACTACTGG	CRTHTAPTGGVNSDYW	IGHV3-72	IGHD3-16	IGHJ4	2	24	33	34
1	6.854009595613434E-4	TGTGTGAGGCAGATTGGTCACGGCTTAGGCCCTCATTTTGACTACTGG	CVRQIGHGLGPHFDYW	IGHV3-35	IGHD2-21	IGHJ4	7	16	20	36
1	6.854009595613434E-4	TGTGCCACAGGTGTCGTGGTACCAGCTGCCCGGGGGCTTGACTACTGG	CATGVVVPAARGLDYW	IGHV3-15	IGHD2-2	IGHJ4	21	22	28	37
1	6.854009595613434E-4	TGTGCGCGAGTTCAGTGGCTGGCGACCAACTACTACTTTGACTACTGG	CARVQWLATNYYFDYW	IGHV3-53	IGHD6-19	IGHJ4	9	12	21	30
1	6.854009595613434E-4	TGTGCGCGAGGGGACCGGTCGTATTTTGACTGGTTATTTGACTACTGG	CARGDRSYFDWLFDYW	IGHV3-66	IGHD3-9	IGHJ4	9	21	35	36
1	6.854009595613434E-4	TGTGCGGTAGAGAATCAGATGGGCCTTGACAACTACATTCAATCCTGG	CAVENQMGLDNYIQSW	IGHV5-10-1	IGHD5-24	IGHJ5	5	6	12	43
1	6.854009595613434E-4	TGTGCGATGGAGAGTCAGATGGGCCTTGAGAACTACATTGCCTCCTGG	CAMESQMGLENYIASW	IGHV5-10-1	IGHD5-24	IGHJ4	6	16	21	31
1	6.854009595613434E-4	TGTGCGACCTGGTGGGGGCCCCGTGACGCCTACTATTTGGGCGTCTGG	CATWWGPRDAYYLGVW	IGHV1-18	IGHD2-15	IGHJ6	6	9	14	29
1	6.854009595613434E-4	TGTGCGAGATCCCTAAGCTCGGCCGTGGCAGGAATCCTTGACTACTGG	CARSLSSAVAGILDYW	IGHV3-30	IGHD6-6	IGHJ4	8	15	24	37
1	6.854009595613434E-4	TGTGCGAGACTGAGTATAGCAGCTCGTTCTAGATATCTTGACTACTGG	CARLSIAARSRYLDYW	IGHV5-10-1	IGHD6-6	IGHJ4	9	11	26	37
1	6.854009595613434E-4	TGTGCGAGACATGGGCAGTATAGCAGGTCGTCGGAGATTGACTTCTGG	CARHGQYSRSSEIDFW	IGHV5-10-1	IGHD6-6	IGHJ4	12	16	31	37
1	6.854009595613434E-4	TGTGCGAGAGTCTTCGGTGACTACGTAGGTGATCCACTTGACTACTGG	CARVFGDYVGDPLDYW	IGHV3-53	IGHD4-17	IGHJ4	9	14	27	37
1	6.854009595613434E-4	TGTGCGAGAGGCAGCCGCACTACTAGTCGCTGGTACATGGACGTTTGG	CARGSRTTSRWYMDVW	IGHV1-8	IGHD3-22	IGHJ6	11	17	24	33
1	6.854009595613434E-4	TGTGCGAGAGGGGACCAGGCTGACACCTCACTTGACTTTGACTACTGG	CARGDQADTSLDFDYW	IGHV3-21	IGHD2-2	IGHJ4	9	13	17	34
1	6.854009595613434E-4	TGTGCGAGAGGAATAGCAGAAGGATGGCGCAACTGGTTCGACCCCTGG	CARGIAEGWRNWFDPW	IGHV1-8	IGHD2-21	IGHJ5	10	11	18	29
1	6.854009595613434E-4	TGTGCGAGAGGAATAGCAGAAGGATGGCGCAACTGGTTCGACCCCTGG	CARGIAEGWRNWFDPW	IGHV4-59	IGHD2-21	IGHJ5	9	10	18	29
1	6.854009595613434E-4	TGTGCGAGAGATTTTTGGGATGGTTATGGAGATCTTTATGATATCTGG	CARDFWDGYGDLYDIW	IGHV1-46	IGHD3-3	IGHJ3	11	12	26	38
1	6.854009595613434E-4	TGTGCGAGAGATCGAATGGCTGATAAGAGCTTCTACATGGACGTCTGG	CARDRMADKSFYMDVW	IGHV3-30	IGHD5-24	IGHJ6	12	15	20	32
1	6.854009595613434E-4	TGTGCGAGAGATAATGTTATTGGAGTGGCGAGTTATTTTGACTACTGG	CARDNVIGVASYFDYW	IGHV1-18	IGHD3-3	IGHJ4	11	19	27	36
1	6.854009595613434E-4	TGTGCGAGAGACAGTTGGAGCTGCAATGGATGTGCTTTTGATATCTGG	CARDSWSCNGCAFDIW	IGHV3-53	IGHD6-6	IGHJ3	10	17	23	32
1	6.854009595613434E-4	TGTGCGAGAGAGCGTTGTAGTAGTAACAGCTGCTATTTGGGCTACTGG	CARERCSSNSCYLGYW	IGHV4-39	IGHD2-2	IGHJ4	8	14	35	41
1	6.854009595613434E-4	TGTGCGAGAGAGAGATGTAGTAGTAACAGCTGCTACCACGAGTACTGG	CARERCSSNSCYHEYW	IGHV3-33	IGHD2-2	IGHJ4	10	15	34	42
1	6.854009595613434E-4	TGTGCGAGAGAACTTAGCACTGCCTCGGGGAAGGCTTTTGATATCTGG	CARELSTASGKAFDIW	IGHV3-21	IGHD3-10	IGHJ3	10	24	30	33
1	6.854009595613434E-4	TGTGCGAGAGAACATAGCACTGACTCGGGGAAGGCTTTTGATGTCTGG	CAREHSTDSGKAFDVW	IGHV3-21	IGHD2-2	IGHJ3	10	12	18	33
1	6.854009595613434E-4	TGTGCGAGAAAGAACGCCGTCGACGGCCAGGGTTGGTTCGACCCCTGG	CARKNAVDGQGWFDPW	IGHV4-4	IGHD1-1	IGHJ5	8	11	21	33
1	6.854009595613434E-4	TGTGCGAAAGGCTATTGTAGTGATACTACCTGCTCACTTTCCAACTGG	CAKGYCSDTTCSLSNW	IGHV3-23	IGHD2-15	IGHJ4	9	12	21	43
1	6.854009595613434E-4	TGTGCGAAAGGGTCGCCGGGAGCTCCATATTATGTCTTTGACTACTGG	CAKGSPGAPYYVFDYW	IGHV3-23	IGHD1-26	IGHJ4	9	17	23	35
1	6.854009595613434E-4	TGTGCGAAAGATCATGGCGGTATAGCAGTGACTTACTTTGACTTCTGG	CAKDHGGIAVTYFDFW	IGHV3-23	IGHD6-19	IGHJ4	12	18	29	33
1	6.854009595613434E-4	TGTGCGAAAGAACATAGCGATGCCTCGGGCAAGGCTTTTGATATCTGG	CAKEHSDASGKAFDIW	IGHV3-23	IGHD2-2	IGHJ3	10	12	17	33
1	6.854009595613434E-4	TGTGCAAGAGAGAGATGTTCTTCTAATAGCTGCTACGTCGACTCCTGG	CARERCSSNSCYVDSW	IGHV3-13	IGHD2-15	IGHJ5	10	26	35	37
1	6.854009595613434E-4	TGTACTAGAGGCCGAGGATTATCCTTCTACTTCTACATGGACGTCTGG	CTRGRGLSFYFYMDVW	IGHV3-49	IGHD2-15	IGHJ6	9	19	24	26
1	6.854009595613434E-4	TGTACGAGACACGGGGCCACTACCGGGAACACTTACCTGGACTCCTGG	CTRHGATTGNTYLDSW	IGHV3-73	IGHD2-15	IGHJ4	10	16	22	39
1	6.854009595613434E-4	TGTTCTAGAGGTGGATATAGTGTTTACGATCCTATTGAGTCCTGG	CSRGGYSVYDPIESW	IGHV3-49	IGHD5-12	IGHJ5	9	10	29	40
1	6.854009595613434E-4	TGTGTCGCACTTCATTTGAGTGGGGTATATTGGTTCGACCCCTGG	CVALHLSGVYWFDPW	IGHV3-49	IGHD6-13	IGHJ5	2	22	28	30
1	6.854009595613434E-4	TGTGTGAGACCTATCGGTTTCTATTATTACTACATGGACGTCTGG	CVRPIGFYYYYMDVW	IGHV4-39	IGHD1-14	IGHJ6	9	14	18	20
1	6.854009595613434E-4	TGTGTGAGACGGGCCGTAACTTATAGCAGTCCTCTCGACCCCTGG	CVRRAVTYSSPLDPW	IGHV5-10-1	IGHD2-21	IGHJ5	9	22	30	34
1	6.854009595613434E-4	TGTGTGAGAGCCGTTATCCCAAGGGCGGCTGAGTTCGACCCCTGG	CVRAVIPRAAEFDPW	IGHV3-52	IGHD3-10	IGHJ5	9	11	16	32
1	6.854009595613434E-4	TGTGCCCACACAACCTATGATGGAAGGTACTCTTTTGACTCCTGG	CAHTTYDGRYSFDSW	IGHV2-5	IGHD3-22	IGHJ4	9	14	20	26
1	6.854009595613434E-4	TGTGCCACTGATTTTAAGGGTTTTTGGGGTGGCTTTGGCTTCTGG	CATDFKGFWGGFGFW	IGHV4-30-2	IGHD3-3	IGHJ4	6	20	31	32
1	6.854009595613434E-4	TGTGCCAGAGGGGGTCGAGCCCCAAGATTAGCTTTTGATATCTGG	CARGGRAPRLAFDIW	IGHV4-30-2	IGHD3-16	IGHJ3	9	19	24	30
1	6.854009595613434E-4	TGTGCCAAAGATCAGATGAGAACGGTGACTACATTTGACTACTGG	CAKDQMRTVTTFDYW	IGHV3-23	IGHD4-17	IGHJ4	12	21	26	27
1	6.854009595613434E-4	TGTGCGCGAGGACATAGTTATCAATATAATTGGTTCGAGATCTGG	CARGHSYQYNWFEIW	IGHV4-4	IGHD3-16	IGHJ5	9	15	21	30
1	6.854009595613434E-4	TGTGCGAGCCGACCATGGGCTGCCCCCAGTTATTATGACTCTTGG	CASRPWAAPSYYDSW	IGHV4-31	IGHD7-27	IGHJ4	7	23	31	35
1	6.854009595613434E-4	TGTGCGAGGAGGTGTAGTAGTGCCACTTGCCCTTTTGACCTCTGG	CARRCSSATCPFDLW	IGHV4-59	IGHD2-2	IGHJ4	7	12	24	33
1	6.854009595613434E-4	TGTGCGAGACTGTTGGCAGCTCGTCCGCGGTACATGGACGTCTGG	CARLLAARPRYMDVW	IGHV4-31	IGHD6-6	IGHJ6	8	15	26	30
1	6.854009595613434E-4	TGTGCGAGACGAGGAAGTGGGAACTACGAAATCCTGGACGTCTGG	CARRGSGNYEILDVW	IGHV4-39	IGHD1-7	IGHJ6	9	19	27	34
1	6.854009595613434E-4	TGTGCGAGACATGGATGTACTAGTACGACCTGCCTCTACCCCTGG	CARHGCTSTTCLYPW	IGHV4-31	IGHD2-2	IGHJ5	8	15	32	37
1	6.854009595613434E-4	TGTGCGAGACAATCGTCGGCGACGATCACAGCCCTGGGATACTGG	CARQSSATITALGYW	IGHV4-31	IGHD3-3	IGHJ4	8	10	15	39
1	6.854009595613434E-4	TGTGCGAGAGTACAGATACAGCTATGGTACTACTTTGACTACTGG	CARVQIQLWYYFDYW	IGHV3-21	IGHD5-18	IGHJ4	9	14	25	26
1	6.854009595613434E-4	TGTGCGAGAGCTAACCCACGTGGCGGAAACACGATTGATTACTGG	CARANPRGGNTIDYW	IGHV1-18	IGHD1-14	IGHJ4	9	15	22	34
1	6.854009595613434E-4	TGTGCGAGAGGCGTTCTTGGCGCCTGGCACACCATTTTCGACTGG	CARGVLGAWHTIFDW	IGHV1-8	IGHD2-8	IGHJ4	11	28	35	40
1	6.854009595613434E-4	TGTGCGAGAGGGTCGGACTTCCGAGATGATGCTCTTGATATCTGG	CARGSDFRDDALDIW	IGHV4-34	IGHD1-14	IGHJ3	10	18	22	25
1	6.854009595613434E-4	TGTGCGAGAGGACGCGGCAGCTCGCCCCACTACTTTGACTACTGG	CARGRGSSPHYFDYW	IGHV3-30	IGHD6-6	IGHJ4	9	16	23	28
1	6.854009595613434E-4	TGTGCGAGAGATCTCGGTGACAGCAGCTGGTACGGGGGGGCCTGG	CARDLGDSSWYGGAW	IGHV4-31	IGHD6-13	IGHJ5	14	20	33	40
1	6.854009595613434E-4	TGTGCGAAAGCTCACGATTTTTGGAGTGGTTATTGCCTATACTGG	CAKAHDFWSGYCLYW	IGHV3-23	IGHD3-3	IGHJ4	9	13	33	39
1	6.854009595613434E-4	TGTGCACCCGGCCGTACCATTTTTGGAATAAATATTCCGTACTGG	CAPGRTIFGINIPYW	IGHV4-39	IGHD3-3	IGHJ4	4	14	26	39
1	6.854009595613434E-4	TGTGCAACTTCCCAATCCGTCCTCGCGGGGTCGTTTCCTTTTTGG	CATSQSVLAGSFPFW	IGHV3-9	IGHD1-1	IGHJ3	6	29	34	42
1	6.854009595613434E-4	TGTGGGAGAAAGGAAGTAGAGGGTGGCCGCTCCTTTGACTACTGG	CGRKEVEGGRSFDYW	IGHV4-4	IGHD5-24	IGHJ4	8	15	20	32
1	6.854009595613434E-4	TGTACTAGCCTATTGGATACACCACTAGATACAGTTGACTACTGG	CTSLLDTPLDTVDYW	IGHV3-73	IGHD2-8	IGHJ4	7	16	27	34
1	6.854009595613434E-4	TGTTCAAGAGTCAGCGAGGATACAATTATGGATGACTACTGG	CSRVSEDTIMDDYW	IGHV3-74	IGHD5-24	IGHJ4	9	20	27	32
1	6.854009595613434E-4	TGTGTTCATAGGCTTCGTACCGGTAATGCTTTCGATATATGG	CVHRLRTGNAFDIW	IGHV2-26	IGHD1-1	IGHJ3	3	16	24	25
1	6.854009595613434E-4	TGTGTTAAGAGGATTCGTACGGGTGATGCTTTTGATATGTGG	CVKRIRTGDAFDMW	IGHV2-5	IGHD2-15	IGHJ3	3	9	13	23
1	6.854009595613434E-4	TGTGTGAGAGCAATTGGCGCAAGAGACGGGGGTGACTACTGG	CVRAIGARDGGDYW	IGHV3-35	IGHD3-10	IGHJ4	8	26	30	32
1	6.854009595613434E-4	TGTGTGAGAATCTGGCAACCCACCTACCACATGGACGTCTGG	CVRIWQPTYHMDVW	IGHV7-56	IGHD1-26	IGHJ6	7	18	22	23
1	6.854009595613434E-4	TGTGTACACAGAAAACTAACTGGGGATGCTTTTGACATCTGG	CVHRKLTGDAFDIW	IGHV2-5	IGHD7-27	IGHJ3	11	15	23	24
1	6.854009595613434E-4	TGTGTAAAAGAGGACTCCGACTACTATTCCATGGATGCCTGG	CVKEDSDYYSMDAW	IGHV1-24	IGHD2-15	IGHJ6	10	13	18	19
1	6.854009595613434E-4	TGTGCTCGACATGATGACATTGGTGGACCCCTTGACTACTGG	CARHDDIGGPLDYW	IGHV3-72	IGHD2-15	IGHJ4	5	20	25	31
1	6.854009595613434E-4	TGTGCTAGGCATGATGACATCGGGGGACCCTTGGACTACTGG	CARHDDIGGPLDYW	IGHV3-72	IGHD3-10	IGHJ4	7	19	24	29
1	6.854009595613434E-4	TGTGCTAGACATGATGACTCCGGTGGACCCCTTGACTACTGG	CARHDDSGGPLDYW	IGHV3-73	IGHD4-23	IGHJ4	12	13	25	31
1	6.854009595613434E-4	TGTGCCACTTACCGTGACACTCCCTTTCAGGGGGACTACTGG	CATYRDTPFQGDYW	IGHV3-7	IGHD3-10	IGHJ4	4	18	23	33
1	6.854009595613434E-4	TGTGCGCTTGCCTACAGTAATACATACTTCTTTGACTACTGG	CALAYSNTYFFDYW	IGHV1-2	IGHD4-11	IGHJ4	5	11	19	24
1	6.854009595613434E-4	TGTGCGCGAAATAGACCCAGCAGTCGTCTCTTTGACTTGTGG	CARNRPSSRLFDLW	IGHV1-69-2	IGHD2-21	IGHJ4	4	18	24	29
1	6.854009595613434E-4	TGTGCGAGCCGGGCTAATTGGGACGACGAATTTGACGCCTGG	CASRANWDDEFDAW	IGHV5-10-1	IGHD1-20	IGHJ5	7	14	27	33
1	6.854009595613434E-4	TGTGCGAGACTAGTTAACTACTACTACTACATGGACGTCTGG	CARLVNYYYYMDVW	IGHV4-59	IGHD4-11	IGHJ6	8	10	15	16
1	6.854009595613434E-4	TGTGCGAGACGTGACGGCTATGGTTATATTTTTGACCACTGG	CARRDGYGYIFDHW	IGHV4-39	IGHD5-18	IGHJ4	9	16	25	30
1	6.854009595613434E-4	TGTGCGAGACAGGGCGGGGAGACCGATGCTTTTGATGTCTGG	CARQGGETDAFDVW	IGHV3-23	IGHD3-10	IGHJ3	6	14	20	24
1	6.854009595613434E-4	TGTGCGAGACAGGGCGGGGAGACCGACGCTTTTGATGTCTGG	CARQGGETDAFDVW	IGHV4-31	IGHD3-10	IGHJ3	8	14	20	27
1	6.854009595613434E-4	TGTGCGAGAGGCATAGCCTACTTCTACTCCATGGACGTCTGG	CARGIAYFYSMDVW	IGHV4-34	IGHD2-8	IGHJ6	11	12	16	17
1	6.854009595613434E-4	TGTGCGAGAGGCATAGCCTACTTATACTCCATGGACCTCTGG	CARGIAYLYSMDLW	IGHV1-8	IGHD2-8	IGHJ6	11	12	16	17
1	6.854009595613434E-4	TGTGCGAGAGGCATAGCCTACCTCTACTCCATGGACGTCTGG	CARGIAYLYSMDVW	IGHV3-23	IGHD2-2	IGHJ6	6	9	16	23
1	6.854009595613434E-4	TGTGCGAGAGGCATAGCCTACCTCTACTCCATGGACGTCTGG	CARGIAYLYSMDVW	IGHV3-66	IGHD2-2	IGHJ6	9	10	16	23
1	6.854009595613434E-4	TGTGCGAGAGGCATAGCCCACTACTACTCCATGGACGTCTGG	CARGIAHYYSMDVW	IGHV4-34	IGHD2-8	IGHJ6	11	12	16	19
1	6.854009595613434E-4	TGTGCGAGAGATTTTAGTCACAAGTGGGTCCCTGACTACTGG	CARDFSHKWVPDYW	IGHV3-30	IGHD4-17	IGHJ4	11	14	20	32
1	6.854009595613434E-4	TGTGCGAGAGATCAGCGGCCAACTGCCGCTTTTGATATCTGG	CARDQRPTAAFDIW	IGHV3-30	IGHD1-1	IGHJ3	12	19	24	27
1	6.854009595613434E-4	TGTGCGAGAGATGGCTTGTCTTTTTGGAGTGGCCTTGACTTG	CARDGLSFWSGLDL	IGHV3-21	IGHD3-3	IGHJ4	11	20	31	37
1	6.854009595613434E-4	TGTGCGAGAGATGACGGGGTCGGGGGACCCTTTGACTACTGG	CARDDGVGGPFDYW	IGHV4-31	IGHD3-10	IGHJ4	11	19	24	29
1	6.854009595613434E-4	TGTGCGAGAGATGACGGGATCGGGGGACCCTTTGACTACTGG	CARDDGIGGPFDYW	IGHV4-31	IGHD3-10	IGHJ4	11	19	24	29
1	6.854009595613434E-4	TGTGCGAGAGAGTTCAAGTTCGGGGGGGCTCTTGCTTTCTGG	CAREFKFGGALAFW	IGHV4-31	IGHD3-10	IGHJ3	10	17	24	27
1	6.854009595613434E-4	TGTGCGAGAGAGGGACCGGCGCAATGGGGTTTTGAGACCTGG	CAREGPAQWGFETW	IGHV4-59	IGHD3-9	IGHJ5	10	29	34	37
1	6.854009595613434E-4	TGTGCGAGAAAGTCTTGGACTGATTCTCGGTTCGACCCCTGG	CARKSWTDSRFDPW	IGHV4-28	IGHD2-21	IGHJ5	10	17	21	28
1	6.854009595613434E-4	TGTGCGAGAAAGTCTTGGACTGATTCTCGGTACGACCCCTGG	CARKSWTDSRYDPW	IGHV4-28	IGHD2-21	IGHJ5	10	17	21	28
1	6.854009595613434E-4	TGTGCGAGAAAGTCTTGGAGTGATTCTCGGTTCGACCCCTGG	CARKSWSDSRFDPW	IGHV4-4	IGHD3-3	IGHJ5	8	14	21	28
1	6.854009595613434E-4	TGTGCGAGAAAGTCTTGGAGTGATTCTCGATTCGACCCCTGG	CARKSWSDSRFDPW	IGHV4-28	IGHD3-3	IGHJ5	10	14	21	30
1	6.854009595613434E-4	TGTGCGAGAAAGGGCTACTACTACTACTACTTCGACGTCTGG	CARKGYYYYYFDVW	IGHV4-28	.	IGHJ6	10	-1	-1	14
1	6.854009595613434E-4	TGTGCGAACAAAGTGGGCAGCACCGACCCGGTCGACTCCTGG	CANKVGSTDPVDSW	IGHV4-39	IGHD1-26	IGHJ5	6	11	16	31
1	6.854009595613434E-4	TGTGCGAAAGAGGGATCGGGGCAGTGGGGTTTTGAGAACTGG	CAKEGSGQWGFENW	IGHV3-23	IGHD6-19	IGHJ4	10	20	26	30
1	6.854009595613434E-4	TGTGCACGCACACGTCTGGCTGGAGACGCTTTTGATATCTGG	CARTRLAGDAFDIW	IGHV2-5	IGHD1-20	IGHJ3	17	19	23	27
1	6.854009595613434E-4	TGTGCACGCAGACGTCTGGGGGGAGACGCTTTTGATATCTGG	CARRRLGGDAFDIW	IGHV2-5	IGHD3-16	IGHJ3	17	18	24	27
1	6.854009595613434E-4	TGTGCACACAGACTTAGGACTGGGGATGCTTTTGATCTCTGG	CAHRLRTGDAFDLW	IGHV2-5	IGHD3-9	IGHJ3	12	17	22	24
1	6.854009595613434E-4	TGTGCAATCCTACCACTCAATTCGCAGACTTTTAATATCTGG	CAILPLNSQTFNIW	IGHV3-74	IGHD2-15	IGHJ3	6	9	15	28
1	6.854009595613434E-4	TGTGCAAGAGATGGGAGTGGTGCAGTTGACTTGGACGTCTGG	CARDGSGAVDLDVW	IGHV3-13	IGHD3-3	IGHJ6	11	13	20	31
1	6.854009595613434E-4	TGTGCAAGAGACTGTAATAGTTCACCGGAGTTCGACCCCCGG	CARDCNSSPEFDPR	IGHV3-74	IGHD1-7	IGHJ5	10	17	22	29
1	6.854009595613434E-4	TGTACTCGCCACGATGACATTGGTGGACCCTTAGACTACTGG	CTRHDDIGGPLDYW	IGHV3-73	IGHD2-15	IGHJ2P	5	20	25	37
1	6.854009595613434E-4	TGTACTAGGTTTGACTACACTAGCTACGTAAGAGACTACTGG	CTRFDYTSYVRDYW	IGHV3-49	IGHD4-11	IGHJ4	7	11	29	33
1	6.854009595613434E-4	TGTACTAGACATGATGACTTAGGTGGACCCTTTGACTATTGG	CTRHDDLGGPFDYW	IGHV3-73	IGHD4-23	IGHJ4	12	13	25	29
1	6.854009595613434E-4	TGTACTAGACATGATGACTTAGGTGGACCCTTGGACTACTGG	CTRHDDLGGPLDYW	IGHV3-49	IGHD4-23	IGHJ4	8	13	25	29
1	6.854009595613434E-4	TGTACTAGACATGATGACTACGGTGGACCCTTTGGCTACTGG	CTRHDDYGGPFGYW	IGHV3-73	IGHD4-23	IGHJ4	12	13	25	29
1	6.854009595613434E-4	TGTACTAGACATGATGACTACGGTGGACCCTTTGATTACTGG	CTRHDDYGGPFDYW	IGHV3-73	IGHD4-23	IGHJ4	12	13	25	29
1	6.854009595613434E-4	TGTACTAGACATGATGACCAAGGTGGACCCTTTGACTATTGG	CTRHDDQGGPFDYW	IGHV3-73	IGHD4-23	IGHJ4	12	13	25	29
1	6.854009595613434E-4	TGTACATGTCGTAGAGGTGCCAACAAGCCTTTTGACTACTGG	CTCRRGANKPFDYW	IGHV3-43	IGHD5-24	IGHJ4	2	9	25	30
1	6.854009595613434E-4	TGTTGTAGAGAAGAAGTGACTGGTCCGGTTGACTACTGG	CCREEVTGPVDYW	IGHV3-49	IGHD3-9	IGHJ4	10	16	23	28
1	6.854009595613434E-4	TGTGTGAGACAGGGATACAGCTATTCCTTTGACCACTGG	CVRQGYSYSFDHW	IGHV5-78	IGHD5-18	IGHJ4	8	12	23	26
1	6.854009595613434E-4	TGTGTGAAAGACTTCTATGGTTGGGCCTTTGATGTCTGG	CVKDFYGWAFDVW	IGHV3-23	IGHD3-10	IGHJ3	10	14	21	27
1	6.854009595613434E-4	TGTGTACACAGACAGGGTCCCGGTACTCGAAGCTACTGG	CVHRQGPGTRSYW	IGHV2-5	IGHD1-1	IGHJ4	12	19	25	32
1	6.854009595613434E-4	TGTGCCACAGACCCCAACGGGCAGCCCTTTGACTACTGG	CATDPNGQPFDYW	IGHV3-15	IGHD3-16	IGHJ4	10	11	16	26
1	6.854009595613434E-4	TGTGCGACCCCGGGTCGTCACTTCGCTTTCCAGTTTTGG	CATPGRHFAFQFW	IGHV1-18	IGHD1-1	IGHJ3	6	27	34	36
1	6.854009595613434E-4	TGTGCGAGAGATTCATTCCAACAGTGGCTTCAGGACTGG	CARDSFQQWLQDW	IGHV3-21	IGHD6-19	IGHJ4	11	21	28	34
1	6.854009595613434E-4	TGTGGGAGACGTGGATATAGCTATTCCGTTGACTATTGG	CGRRGYSYSVDYW	IGHV5-10-1	IGHD5-18	IGHJ4	9	10	23	28
1	6.854009595613434E-4	TGTACTGCGTATGATTTTTGGGGGGCATTTGACATCTGG	CTAYDFWGAFDIW	IGHV3-49	IGHD3-3	IGHJ3	5	12	20	27
1	6.854009595613434E-4	TGTACCCACCGGAACCAGTACGGTGTCCTTGACTATTGG	CTHRNQYGVLDYW	IGHV3-15	IGHD1-14	IGHJ4	5	7	16	28
1	6.854009595613434E-4	TGTACAAGACAATTTTTCAGTAGTGATACCATGCCCTGG	CTRQFFSSDTMPW	IGHV3-74	IGHD3-22	IGHJ5	8	18	24	33
1	6.854009595613434E-4	TGTGTTCCCTTCCACAAGTACTACTTTGACTACTGG	CVPFHKYYFDYW	IGHV4-39	IGHD1-20	IGHJ4	3	9	13	16
1	6.854009595613434E-4	TGTGCGTTGACGGATACAGCTATGATTGAATACTGG	CALTDTAMIEYW	IGHV3-64	IGHD5-18	IGHJ4	5	11	23	25
1	6.854009595613434E-4	TGTGCGACTCTTTGGGGGCGGCTCCCCGGTTACTGG	CATLWGRLPGYW	IGHV3-23	IGHD3-16	IGHJ4	6	10	17	30
1	6.854009595613434E-4	TGTGCGACCGAATTCTTCGCGCCGGCCGACTACTGG	CATEFFAPADYW	IGHV1-3	IGHD2-2	IGHJ4	6	20	25	27
1	6.854009595613434E-4	TGTGCGACATATGACTCTGGGGCCTTTCACTACTGG	CATYDSGAFHYW	IGHV3-49	IGHD4-23	IGHJ4	2	10	15	23
1	6.854009595613434E-4	TGTGCGAGCGAGATAACTGCAGCGGTGGACTGCTGG	CASEITAAVDCW	IGHV3-48	IGHD1-20	IGHJ4	7	12	18	27
1	6.854009595613434E-4	TGTGCGAGCGAAGTGATGGCGGCAGCCGACTACTGG	CASEVMAAADYW	IGHV1-2	IGHD5-24	IGHJ4	7	14	19	27
1	6.854009595613434E-4	TGTGCGAGCGAAGTGATGGCGGCAGCCGACTACTGG	CASEVMAAADYW	IGHV1-45	IGHD5-24	IGHJ4	4	14	19	27
1	6.854009595613434E-4	TGTGCGAGCGAAATCCTAGCGGCAGCCGACTACTGG	CASEILAAADYW	IGHV3-35	IGHD2-15	IGHJ4	7	12	18	27
1	6.854009595613434E-4	TGTGCGAGCGAAATATTCGCGCCGGCCGACTACTGG	CASEIFAPADYW	IGHV1-3	IGHD2-2	IGHJ4	7	20	25	27
1	6.854009595613434E-4	TGTGCGAGCGAAATATCCGCGCCGGCCGACTACTGG	CASEISAPADYW	IGHV1-3	IGHD2-15	IGHJ4	7	11	17	27
1	6.854009595613434E-4	TGTGCGAGCGAAATAATAGCAGCAGCCGACTACTGG	CASEIIAAADYW	IGHV1-2	IGHD6-13	IGHJ4	7	15	25	27
1	6.854009595613434E-4	TGTGCGAGCGAAATAATAGCAGCAGCCGACAACTGG	CASEIIAAADNW	IGHV3-48	IGHD6-13	IGHJ4	7	15	25	27
1	6.854009595613434E-4	TGTGCGAGCGAAATAACAGCGGCAGTGGACTTGTGG	CASEITAAVDLW	IGHV1-3	IGHD6-25	IGHJ4	7	12	22	33
1	6.854009595613434E-4	TGTGCGAGCGAAATAACAACAGCAGTCGACTACTGG	CASEITTAVDYW	IGHV1-68	IGHD2-21	IGHJ4	1	20	26	27
1	6.854009595613434E-4	TGTGCGAGGGAATACTATGGTTCGGCTGACTACTGG	CAREYYGSADYW	IGHV3-11	IGHD3-10	IGHJ4	7	12	24	26
1	6.854009595613434E-4	TGTGCGAGAGGCAATTCGGATGCCTTTGACTCCTGG	CARGNSDAFDSW	IGHV3-11	IGHD3-10	IGHJ4	9	14	18	23
1	6.854009595613434E-4	TGTGCGAAAGACTTACAGGGGAGTACTGACTACTGG	CAKDLQGSTDYW	IGHV3-23	IGHD3-10	IGHJ4	10	17	23	26
1	6.854009595613434E-4	TGTGCAAGAGATCTTGCCACTGCTCTTGACTACTGG	CARDLATALDYW	IGHV6-1	IGHD6-19	IGHJ4	13	15	23	25
1	6.854009595613434E-4	TGTACTAGGGAGATTAATGGGATCTTTGACTACTGG	CTREINGIFDYW	IGHV3-49	IGHD2-8	IGHJ4	7	14	19	23
1	6.854009595613434E-4	TGTTCTACAGATGACCCTCGGTGGCCGCATTGG	CSTDDPRWPHW	IGHV3-15	IGHD4-23	IGHJ4	11	18	23	30
1	6.854009595613434E-4	TGTGTGACCCGGGTGACTAGTATACCGTCCTGG	CVTRVTSIPSW	IGHV3-48	IGHD4-17	IGHJ5	3	11	18	28
1	6.854009595613434E-4	TGTGCGGCTCCATTGACTGGTCTTCACTACTGG	CAAPLTGLHYW	IGHV3-30	IGHD3-9	IGHJ4	5	12	20	25
1	6.854009595613434E-4	TGTGCGACTTATAGCAGCAACTTTGACTACTGG	CATYSSNFDYW	IGHV3-11	IGHD6-13	IGHJ4	6	9	18	19
1	6.854009595613434E-4	TGTGCGACCCCTAGTGCCCATCTGCGAGTCTGG	CATPSAHLRVW	IGHV3-21	IGHD5-24	IGHJ4	6	17	22	29
1	6.854009595613434E-4	TGTGCGAGGGGGTCAGCCCAGCATACCTACTGG	CARGSAQHTYW	IGHV7-81	IGHD2-8	IGHJ4	7	19	25	26
1	6.854009595613434E-4	TGTGCGAGAGATCATTTTTTGGCGGACGTCTGG	CARDHFLADVW	IGHV3-33	IGHD3-3	IGHJ6	12	15	21	23
1	6.854009595613434E-4	TGTGCGAGAGACGGTGGCGGCTACTCCCACTGG	CARDGGGYSHW	IGHV4-31	IGHD2-15	IGHJ4	10	12	26	28
1	6.854009595613434E-4	TGTGCGAGAAGACAGGCTACATTTGACTATTGG	CARRQATFDYW	IGHV1-67	IGHD5-24	IGHJ4	8	14	20	21
1	6.854009595613434E-4	TGTGCGAGAAGACAGGCTACATTTGACTATTGG	CARRQATFDYW	IGHV4-28	IGHD5-24	IGHJ4	9	14	20	21
1	6.854009595613434E-4	TGTGCAAGAGATGGGGGGAATTTTGACTACTGG	CARDGGNFDYW	IGHV3-13	IGHD3-16	IGHJ4	11	13	18	21
1	6.854009595613434E-4	TGTGGGAGAGACCGGGGTAGTATGGACTATTGG	CGRDRGSMDYW	IGHV1-18	IGHD1-26	IGHJ4	10	16	21	24
1	6.854009595613434E-4	TGTACAACAGACTTCTCGAGGTGGTTTACGGCG	CTTDFSRWFTA	IGHV3-15	IGHD2-15	IGHJ4	10	19	24	32
1	6.854009595613434E-4	TGTGCCGGACTGGGGGACTTTGACTACTGG	CAGLGDFDYW	IGHV3-43	IGHD7-27	IGHJ4	4	8	14	16
1	6.854009595613434E-4	TGTGCGAGAGATCGGACAAACTACGTCTGG	CARDRTNYVW	IGHV4-31	IGHD1-7	IGHJ4	12	18	25	26
1	6.854009595613434E-4	TGTGCGAGAGATCGAAGTTTTGACTATTGG	CARDRSFDYW	IGHV3-53	.	IGHJ4	12	-1	-1	18
1	6.854009595613434E-4	TGTGCGAGAGATGGGCCCCCCCAGCACTGG	CARDGPPQHW	IGHV1-46	IGHD3-16	IGHJ1	11	15	19	20
1	6.854009595613434E-4	TGTGCGAGAAATTCGGACTTTGATTATTGG	CARNSDFDYW	IGHV3-23	IGHD3-10	IGHJ4	6	11	15	16
1	6.854009595613434E-4	TGTGCAAGAGATCGACCTATTGACTTCTGG	CARDRPIDFW	IGHV3-74	.	IGHJ4	12	-1	-1	19
1	6.854009595613434E-4	TGTGCAAAGACTGACTGGTTCGACCCCTGG	CAKTDWFDPW	IGHV3-74	IGHD2-21	IGHJ5	6	8	12	13
1	6.854009595613434E-4	TGTATCACAGCCTGGAGTGCCCCCCGCTGG	CITAWSAPRW	IGHV3-15	IGHD3-3	IGHJ6	9	12	18	26
1	6.854009595613434E-4	TGTAAAAAGGTCCATGATTTTCGGATCTGG	CKKVHDFRIW	IGHV1-18	IGHD3-16	IGHJ3	2	13	18	24
1	6.854009595613434E-4	TGTCACACAGTTCGCGGTGCCAACTGG	CHTVRGANW	IGHV3-49	IGHD1-7	IGHJ1	2	8	12	22
1	6.854009595613434E-4	TGTGTCAAGGGTGTGCTGGACGTCTGG	CVKGVLDVW	IGHV3-23	IGHD2-8	IGHJ6	3	9	13	16
1	6.854009595613434E-4	TGTGTAAGTGATGGCCAGCCCAACTGG	CVSDGQPNW	IGHV3-74	IGHD6-19	IGHJ4	11	14	19	22
1	6.854009595613434E-4	TGTGCGAGACTAACTAGGGGCTACTGG	CARLTRGYW	IGHV3-48	IGHD7-27	IGHJ4	8	9	18	20
1	6.854009595613434E-4	TGTGCAAGTTATTTTGTCGCGTGG	CASYFVAW	IGHV3-74	IGHD3-9	IGHJ4	7	9	15	21
