# Supplementary material for: Biomarkers and Immune Repertoire Metrics Identified by Peripheral Blood Transcriptomic Sequencing Reveal the Pathogenesis of COVID-19
Source: Front Immunol. 2021 Aug 24;12:677025. doi: 10.3389/fimmu.2021.677025 (PMC8421539; doi:10.3389/fimmu.2021.677025)
Supplement: Supplementary file 1 [file DataSheet_1.zip › TCR_BCR/IGH/convert.20S039656A.clonotypes.IGH.txt]

count	freq	cdr3nt	cdr3aa	v	d	j	VEnd	DStart	DEnd	JStart
2	0.03571428571428571	TGTGTGAAAGATAGGGGGCAATGTAGTGGTGGTATCTGCCAGTATCCTTTTGACTCTTGG	CVKDRGQCSGGICQYPFDSW	IGHV1-18	IGHD2-15	IGHJ4	11	21	38	48
2	0.03571428571428571	TGTGCGAAGGATCAAGATGCAGCTCTGGACGAACGAGCAACCTACGCTATGGACGTCTGG	CAKDQDAALDERATYAMDVW	IGHV3-23	IGHD6-6	IGHJ6	12	18	24	48
2	0.03571428571428571	TGTGCGAGATCTCCTAGCGCCAGCTGGTACGACTTCTGTGACCACTGG	CARSPSASWYDFCDHW	IGHV7-4-1	IGHD6-13	IGHJ4	8	20	30	31
2	0.03571428571428571	TGTGCGAAAATGGAGGCCGGGCTGGCAGGGGGATACTTTGACTACTGG	CAKMEAGLAGGYFDYW	IGHV3-23	IGHD3-16	IGHJ4	8	27	32	33
1	0.017857142857142856	TGTGCTAGAGAACTGTCCGACCGCGACTTATCGGCTTATTACTACTTCTACTACGGTATGGACGTCTGG	CARELSDRDLSAYYYFYYGMDVW	IGHV3-72	IGHD3-16	IGHJ6	10	27	32	36
1	0.017857142857142856	TGTGCGCGTACAGATTACGATATTTTGACTGGGAAGGATTACTACTACTACTACGGTATGGACGTCTGG	CARTDYDILTGKDYYYYYGMDVW	IGHV4-31	IGHD3-9	IGHJ6	5	13	31	37
1	0.017857142857142856	TGTGCGAGAGAGGGGGGTTATTATGATAGTAATGGCTATTACCACACCGAGGGCTTTGACTACTGG	CAREGGYYDSNGYYHTEGFDYW	IGHV3-30	IGHD3-22	IGHJ4	10	17	41	53
1	0.017857142857142856	TGTGCGAAAGATCAGGAGTCCAGCAGTCGCTGGTACGGGCCCTACTACTACCCTATGGACGTCTGG	CAKDQESSSRWYGPYYYPMDVW	IGHV3-23	IGHD6-19	IGHJ6	12	21	36	41
1	0.017857142857142856	TGTGCGAGTATGATCCCCGGCTATGGTTCGGGGAGTTATTACTACTACGGTATGGACGTCTGG	CASMIPGYGSGSYYYYGMDVW	IGHV5-10-1	IGHD3-10	IGHJ6	7	20	38	39
1	0.017857142857142856	TGTGCGAGAAACTACGGTGACTACGGGTCCACACCCTATTACTACTACGGTATGGACGTCTGG	CARNYGDYGSTPYYYYGMDVW	IGHV3-30	IGHD4-17	IGHJ6	8	10	24	35
1	0.017857142857142856	TGTGCGAGGTCCCCCTCCCTTGGGATGTTATTATTCTACACCTACGGTATGGACGTCTGG	CARSPSLGMLLFYTYGMDVW	IGHV3-47	IGHD3-10	IGHJ6	4	26	33	48
1	0.017857142857142856	TGTGCGAGAGGGGGTGGTTCGGGGAGTTATTATAATTACTACTACGGTATGGACGTCTGG	CARGGGSGSYYNYYYGMDVW	IGHV5-10-1	IGHD3-10	IGHJ6	8	14	34	36
1	0.017857142857142856	TGTGCGAGAGAGGGAGGCTATATAGCAGTGGCTGACTACTACTACGGTATGGACGTCTGG	CAREGGYIAVADYYYGMDVW	IGHV4-31	IGHD6-19	IGHJ6	10	20	33	34
1	0.017857142857142856	TGTGCGAAAGAACTTTATTACGATATTTTGACTGGTTATAACGGAGTTGACTACTGG	CAKELYYDILTGYNGVDYW	IGHV3-23	IGHD3-9	IGHJ4	15	16	38	46
1	0.017857142857142856	TGTGCTAGAGTGTATCGGGGCGGAGGCTACTACTACTACGGTATGGACGTCTGG	CARVYRGGGYYYYGMDVW	IGHV3-72	IGHD3-10	IGHJ6	9	14	19	26
1	0.017857142857142856	TGTGCGCGAGCAAAAACAAACTGGCCGTTACGGGAAGGTTTGGACTACTGG	CARAKTNWPLREGLDYW	IGHV1-67	IGHD1-7	IGHJ4	3	18	23	42
1	0.017857142857142856	TGTGCGAGAGGGATGATGTGGTTCGGGGAAAGGTACGGTATGGACGTCTGG	CARGMMWFGERYGMDVW	IGHV1-8	IGHD3-10	IGHJ6	10	18	28	39
1	0.017857142857142856	TGTGCGAGAGATGGCGCGGGCCTCGAACAGTGGCTGGGGTTCGACCTCTGG	CARDGAGLEQWLGFDLW	IGHV3-21	IGHD6-19	IGHJ5	11	27	36	37
1	0.017857142857142856	TGTGTGAAAGGAAAGGATTATGATATTTTGACTGGATTCCAGTCCTGG	CVKGKDYDILTGFQSW	IGHV3-9	IGHD3-9	IGHJ5	3	16	34	43
1	0.017857142857142856	TGTGCGAGACCACATGACTACGGTATTATTCCCGCTTTTGATATCTGG	CARPHDYGIIPAFDIW	IGHV5-10-1	IGHD4-17	IGHJ3	9	12	23	33
1	0.017857142857142856	TGTGCGAGAGATCGATGGTTCGGGATGTACTACGGTATGGACGTCTGG	CARDRWFGMYYGMDVW	IGHV3-21	IGHD3-10	IGHJ6	12	14	23	36
1	0.017857142857142856	TGTGCGAGAGATCATGGGGTCTCCAAGAATGATGCTTTTCAATTCTGG	CARDHGVSKNDAFQFW	IGHV3-30	IGHD3-3	IGHJ3	12	20	25	28
1	0.017857142857142856	TGTGCGAGAGAGTTAGCAGCAGTAGGTACTGCTTTTTTTGCATACTGG	CARELAAVGTAFFAYW	IGHV3-30	IGHD6-13	IGHJ4	10	13	28	42
1	0.017857142857142856	TGTGCGAGAGAGGACGGTGACGGATTACCCCATTACTTTGACTACTGG	CAREDGDGLPHYFDYW	IGHV3-21	IGHD4-17	IGHJ4	10	13	20	33
1	0.017857142857142856	TGTGCGAAAGAACAACTTCCCCCCCGCTATCATTCTTTTGATGTGTGG	CAKEQLPPRYHSFDVW	IGHV3-30	IGHD3-22	IGHJ3	10	26	32	34
1	0.017857142857142856	TGTGCGAAAACGGATTCAGGGTTCGGCGAAAACTGGTTCGACCCCTGG	CAKTDSGFGENWFDPW	IGHV3-23	IGHD3-10	IGHJ5	8	19	25	30
1	0.017857142857142856	TGTGCGAGAGGGGGGCTGGAACGACTCTACTACTTTGACTACTGG	CARGGLERLYYFDYW	IGHV4-59	IGHD1-1	IGHJ4	9	15	24	27
1	0.017857142857142856	TGTGCGAGAGGGGAGGGGGGATGGCTACATCGTTTTGACTACTGG	CARGEGGWLHRFDYW	IGHV3-30	IGHD5-24	IGHJ4	9	19	28	33
1	0.017857142857142856	TGTGCGAGAAGTGACGAGGGGAACCTGAATTACTTTGACTACTGG	CARSDEGNLNYFDYW	IGHV1-3	IGHD1-14	IGHJ4	8	19	24	30
1	0.017857142857142856	TGTGCGAAACCGTTAGTGGGAGCTACCGCCAGTCTTTCATCCTGG	CAKPLVGATASLSSW	IGHV3-23	IGHD1-26	IGHJ5	8	13	25	40
1	0.017857142857142856	TGTGCAAGAGGGGGGGACACAGCTCTGGGCGGCATTGACTTCTGG	CARGGDTALGGIDFW	IGHV6-1	IGHD5-18	IGHJ4	9	14	27	34
1	0.017857142857142856	TGTACTAGAGCTCGACTACGGTGGTATTCGTACTTTGACTACTGG	CTRARLRWYSYFDYW	IGHV3-49	IGHD4-23	IGHJ4	9	13	25	30
1	0.017857142857142856	TGTGCGACCGCTATAGCAGCAGCTGAGGTCCCCCCCTACTGG	CATAIAAAEVPPYW	IGHV5-10-1	IGHD6-13	IGHJ4	6	11	24	35
1	0.017857142857142856	TGTGCGAGGTATTACTATGATAGTAGTGGTTTTGACTACTGG	CARYYYDSSGFDYW	IGHV3-64	IGHD3-22	IGHJ4	7	8	29	30
1	0.017857142857142856	TGTGCGAAATATCCGACGGGGGCGCGTGGTATGGACGTCTGG	CAKYPTGARGMDVW	IGHV3-23	IGHD1-14	IGHJ6	12	24	29	30
1	0.017857142857142856	TGTGCGAAACCACGCAGCTACTGGTACTTATTCGACAACTGG	CAKPRSYWYLFDNW	IGHV3-23	IGHD2-15	IGHJ4	8	13	20	23
1	0.017857142857142856	TGTGCGAAAGGGGGGGTGGTTGGGGCGGTTTGCCAATACTGG	CAKGGVVGAVCQYW	IGHV3-23	IGHD2-15	IGHJ4	9	14	19	36
1	0.017857142857142856	TGTGCGAAAGAGTCATGGTTCGGGGAGTTAGCGGACTACTGG	CAKESWFGELADYW	IGHV3-23	IGHD3-10	IGHJ4	10	14	29	33
1	0.017857142857142856	TGTGCGGGGGGACTGTCTATTGGCCAATTTGACTACTGG	CAGGLSIGQFDYW	IGHV3-21	IGHD3-16	IGHJ4	5	6	11	27
1	0.017857142857142856	TGTGCGAGGACCCCCCCACGGGGTGGGTTCGACTACTGG	CARTPPRGGFDYW	IGHV4-59	IGHD3-16	IGHJ4	7	12	17	30
1	0.017857142857142856	TGTGCGAAATGGGGATATGAAGCGGATTTGGAGTACTGG	CAKWGYEADLEYW	IGHV3-21	IGHD3-3	IGHJ4	6	26	32	33
1	0.017857142857142856	TGTACTAGAGTATTATCGTGGGGCGCTTTTGATATCTGG	CTRVLSWGAFDIW	IGHV3-49	IGHD3-16	IGHJ3	9	12	18	24
1	0.017857142857142856	TGTAGCACCTCTTCCGGTGACTACTACTTTGACTACTGG	CSTSSGDYYFDYW	IGHV3-21	IGHD6-6	IGHJ4	2	3	16	21
1	0.017857142857142856	TGTGTAAGGGCCAAAACTGACGTCTTTGACTTCTGG	CVRAKTDVFDFW	IGHV3-16	IGHD3-3	IGHJ4	4	10	15	23
1	0.017857142857142856	TGTGCGCGAGGAGCAGCAGCTGTAGACTACTGG	CARGAAAVDYW	IGHV3-30	IGHD6-13	IGHJ4	9	11	21	24
1	0.017857142857142856	TGTCTGAGAGGCGACACCAGGGACCACTGG	CLRGDTRDHW	IGHV3-21	IGHD2-8	IGHJ2P	9	13	18	20
1	0.017857142857142856	TGTGCGAAGGGGATGGAATTTGACTACTGG	CAKGMEFDYW	IGHV3-23	IGHD7-27	IGHJ4	7	8	13	18
1	0.017857142857142856	TGTACGAGAAATGATAGTACATCTTGG	CTRNDSTSW	IGHV3-20	IGHD3-22	IGHJ4	8	10	18	24
1	0.017857142857142856	TGTACGAGAAATGATAGTACATCTTGG	CTRNDSTSW	IGHV4-39	IGHD2-8	IGHJ4	12	14	20	24
1	0.017857142857142856	TGTACGAGAAATGATAGTACATCCTGG	CTRNDSTSW	IGHV3-11	IGHD3-22	IGHJ5	8	10	18	22
1	0.017857142857142856	TGTACGAGAAATGATAGCACATGCTGG	CTRNDSTCW	IGHV3-21	IGHD3-22	IGHJ4	8	10	16	23
1	0.017857142857142856	TGTACTAGACTTGATATTTGG	CTRLDIW	IGHV3-73	.	IGHJ3	9	-1	-1	10
