# Supplementary material for: Biomarkers and Immune Repertoire Metrics Identified by Peripheral Blood Transcriptomic Sequencing Reveal the Pathogenesis of COVID-19
Source: Front Immunol. 2021 Aug 24;12:677025. doi: 10.3389/fimmu.2021.677025 (PMC8421539; doi:10.3389/fimmu.2021.677025)
Supplement: Supplementary file 1 [file DataSheet_1.zip › TCR_BCR/IGH/convert.20S039657A.clonotypes.IGH.txt]

count	freq	cdr3nt	cdr3aa	v	d	j	VEnd	DStart	DEnd	JStart
6	0.01910828025477707	TGTGCGACTATGACTGGGGACGTCTGG	CATMTGDVW	IGHV1-58	IGHD3-22	IGHJ6	5	6	12	17
4	0.012738853503184714	TGTGCGAGAGATAGGGGAAAGGACATTTGGCTGCAGCACAGCTTTGACTACTGC	CARDRGKDIWLQHSFDYC	IGHV3-30	IGHD6-13	IGHJ4	11	32	37	41
4	0.012738853503184714	TGTGCGAGAGCGCTGTGGTTCAGTGACTTATTTTTCGACTACTGG	CARALWFSDLFFDYW	IGHV1-3	IGHD3-10	IGHJ4	9	15	31	36
4	0.012738853503184714	TGTGCGACAGACTATGGTGACTTCTACTTTGACTCCTGG	CATDYGDFYFDSW	IGHV4-39	IGHD4-17	IGHJ4	6	9	21	23
3	0.009554140127388535	TGTGCGAGAGATCCCAATTATAGCAGCAGCTGGTACGGGGCTTTTGATATCTGG	CARDPNYSSSWYGAFDIW	IGHV7-4-1	IGHD6-13	IGHJ3	12	18	36	39
3	0.009554140127388535	TGTGCGAAAGTCGACTCTTATGGCATTGGCTGGTCCGCCCCCTTTGACTCCTGG	CAKVDSYGIGWSAPFDSW	IGHV3-11	IGHD6-19	IGHJ4	6	18	33	41
3	0.009554140127388535	TGTGCGAGAGGCACCATCGAGCCCGGGGTTGACTACTGG	CARGTIEPGVDYW	IGHV3-21	IGHD2-8	IGHJ4	9	11	16	28
2	0.006369426751592357	TGTGCGAGAGTCGCGCGGGAGATGGGGACTGACGAAAACTACTACTACTACGGTATGGACGTCTGG	CARVAREMGTDENYYYYGMDVW	IGHV4-39	IGHD5-24	IGHJ6	8	18	24	37
2	0.006369426751592357	TGTGCGAGAGGCGCCGATTTTATGAATGGATACTACAATCCCCACTGGTTCGACACCTGG	CARGADFMNGYYNPHWFDTW	IGHV3-21	IGHD2-2	IGHJ5	9	30	38	43
2	0.006369426751592357	TGTGCACGGACGTATTATTATGGTTCAGGGCCTTACTCCTACTACGGTATGGACGTCTGG	CARTYYYGSGPYSYYGMDVW	IGHV2-70	IGHD3-10	IGHJ6	9	10	29	33
2	0.006369426751592357	TGTGCGGCAAAGGGACAGCTCGGAGGGTCATTTAATTACTACCCTTTGGACGTCTGG	CAAKGQLGGSFNYYPLDVW	IGHV1-46	IGHD3-22	IGHJ6	5	34	41	46
2	0.006369426751592357	TGTGCGAGAGATATCGTGCTCTATTGTACTAGAATCTGTAGTCAGTTTGACTACTGG	CARDIVLYCTRICSQFDYW	IGHV3-30	IGHD2-8	IGHJ4	11	21	30	45
2	0.006369426751592357	TGTGCAAAAGGCTCGGGACCTGATTGTAGTGGTGGTGTCTGCTATTTCACCTCTTGG	CAKGSGPDCSGGVCYFTSW	IGHV3-43	IGHD2-15	IGHJ4	9	22	43	54
2	0.006369426751592357	TGTGCGACCGGTCCCTTTTACGGTTCAACGCCACTAGGAATTTTTGATATCTGG	CATGPFYGSTPLGIFDIW	IGHV3-23	IGHD5-12	IGHJ3	6	29	35	41
2	0.006369426751592357	TGTGCGAGAGCCCCGGCATGGACCATAGCAGCTCGTCCGCTTGATTCCTGG	CARAPAWTIAARPLDSW	IGHV4-34	IGHD6-6	IGHJ5	9	24	38	46
2	0.006369426751592357	TGCGGGCGAGATCTGGTAGAAGGAATTGGGGAACACGACTTTGACTTCTGG	CGRDLVEGIGEHDFDFW	IGHV1-46	IGHD3-16	IGHJ4	13	25	30	37
2	0.006369426751592357	TGTGCGCGAGCATCCTATGACAATGGTGGTTATTATGCGGACTACTGG	CARASYDNGGYYADYW	IGHV4-59	IGHD3-22	IGHJ4	9	14	34	39
2	0.006369426751592357	TGTGCGAGACATCGACCCCCAATTGAGTCTTATGGTATGGACGTCTGG	CARHRPPIESYGMDVW	IGHV4-39	IGHD3-16	IGHJ6	11	15	21	36
2	0.006369426751592357	TGTGCGAGAGACCCCGGAAGGCCCAGTGATTACAACCCTGACTTCTGG	CARDPGRPSDYNPDFW	IGHV3-21	IGHD3-16	IGHJ4	10	26	32	38
2	0.006369426751592357	TGTGCGAAGACTCGTATAACAACAACTGCTTACTACTTTGACTACTGG	CAKTRITTTAYYFDYW	IGHV3-23	IGHD3-16	IGHJ4	7	13	26	30
2	0.006369426751592357	TGTGCGAAAACCCTAACAATGAACGGGGCTGGGGCTTTCGACTCCTGG	CAKTLTMNGAGAFDSW	IGHV3-11	IGHD6-19	IGHJ5	6	26	31	36
2	0.006369426751592357	TGTGCACGGACACAAGTAGTGGCTACGACTTACTACTTTGACTACTGG	CARTQVVATTYYFDYW	IGHV2-26	IGHD5-12	IGHJ4	9	16	27	30
2	0.006369426751592357	TGTGCAAGAGATTTTTATGATACTAGTGGACTATCGCCTGCTTATTGG	CARDFYDTSGLSPAYW	IGHV3-13	IGHD3-22	IGHJ4	11	15	28	45
2	0.006369426751592357	TGTGCGAGAGAAGACGTAGCAGTGGCTGGGCTCTTTGACTTCTGG	CAREDVAVAGLFDFW	IGHV1-18	IGHD6-19	IGHJ4	10	16	28	32
2	0.006369426751592357	TGTGCGAGAGAAATCCAGTATGTGGTTAATCCCCTTGACCAATGG	CAREIQYVVNPLDQW	IGHV3-30	IGHD3-22	IGHJ4	10	21	27	34
2	0.006369426751592357	TGTGCGACCCGTGGGAGTTCATATCCGACCTTTGACTATTGG	CATRGSSYPTFDYW	IGHV3-21	IGHD1-26	IGHJ4	6	10	16	29
2	0.006369426751592357	TGTGCGAGACAGTATTACGATCTCCGGGGCTTCGACCCCTGG	CARQYYDLRGFDPW	IGHV4-39	IGHD3-3	IGHJ5	10	11	20	30
2	0.006369426751592357	TGTGCGAGAGGCGAAAGGGTCCGCAGGTACTTCCCTCACTGG	CARGERVRRYFPHW	IGHV4-34	IGHD6-6	IGHJ1	11	18	22	27
2	0.006369426751592357	TGTGCGAGAGAGGTGGCAAATAAGTATTACTTTGACTACTGG	CAREVANKYYFDYW	IGHV3-30	IGHD2-15	IGHJ4	10	11	15	22
2	0.006369426751592357	TGTGCGAGAATGGAGAGCGGTGGTAACCTCCAGGACTACTGG	CARMESGGNLQDYW	IGHV5-10-1	IGHD4-23	IGHJ4	8	17	26	33
2	0.006369426751592357	TGTGCGACACTCCGGTCCTTAAACTGGCTCGACCCCTGG	CATLRSLNWLDPW	IGHV4-31	IGHD2-15	IGHJ5	6	8	14	21
2	0.006369426751592357	TGTGCGAGAGCAAGGTCTGACTGGTACTTCGATCTCTGG	CARARSDWYFDLW	IGHV4-4	.	IGHJ2	9	-1	-1	19
2	0.006369426751592357	TGTGCAAGGGATGCCGGCTTCTACATGTTTGACTACTGG	CARDAGFYMFDYW	IGHV6-1	IGHD2-2	IGHJ4	11	12	17	27
2	0.006369426751592357	TGTGCAAAAGATGCGCCTAATGGCTCGATTGAGAACTGG	CAKDAPNGSIENW	IGHV3-9	IGHD2-8	IGHJ2	11	16	22	35
2	0.006369426751592357	TGTACCAGACAGTGGGAGCCAAATTCCTTTGACTACTGG	CTRQWEPNSFDYW	IGHV3-73	IGHD1-26	IGHJ4	10	11	18	26
2	0.006369426751592357	TGTGCGAGGGACTACGGTGGTAACCGCGGCTACTGG	CARDYGGNRGYW	IGHV4-31	IGHD4-23	IGHJ4	7	9	23	29
2	0.006369426751592357	TGTGCGAGAGGGGCTGGGAGCTACTTTGACTACTGG	CARGAGSYFDYW	IGHV3-21	IGHD1-26	IGHJ4	9	14	19	20
2	0.006369426751592357	TGTGTATCTGGTTACCAGAGGATTCGTTTCTGG	CVSGYQRIRFW	IGHV4-39	IGHD4-23	IGHJ4	3	10	16	29
2	0.006369426751592357	TGTGTGTGTCTCCCCTGTGGTGGTCCCGGG	CVCLPCGGPG	IGHV3-74	IGHD2-21	IGHJ5	3	15	23	24
2	0.006369426751592357	TGTGCCTCTATGAACGGGGACCTCTGG	CASMNGDLW	IGHV1-58	IGHD3-22	IGHJ5	4	7	12	18
2	0.006369426751592357	TGTACCACAGCGGCGGCATTAGGCTGG	CTTAAALGW	IGHV3-15	IGHD2-2	IGHJ1	9	13	18	23
1	0.0031847133757961785	TGTGCGAGAGAAAGAGGCGAGAGAATTAGCAGCAGCTGGTACATTCTACCCCCCCCAAAATCCTACGGTATGGACGTCTGG	CARERGERISSSWYILPPPKSYGMDVW	IGHV3-7	IGHD6-13	IGHJ6	10	26	41	69
1	0.0031847133757961785	TGTGCGAGACAAGGGTATTACGATATTTTGACTGGTTATTTCGGCGATCCATCATACTACTACGGTATGGACGTCTGG	CARQGYYDILTGYFGDPSYYYGMDVW	IGHV4-39	IGHD3-9	IGHJ6	10	14	39	54
1	0.0031847133757961785	TGTGCGAGAGATCAAGTTGGGATAATTGTAGTAGTGCCAGCCATTATGCCGGTCTATAGTGCTTTTGATTTATGG	CARDQVGIIVVVPAIMPVYSAFDLW	IGHV3-30	IGHD2-2	IGHJ3	12	24	51	59
1	0.0031847133757961785	TGTGCGAGAGAAGGATATTGTAGTAGTACCGGCTGCTATGTGGGGGGGTTCTACTACTACGGTATGGACGTCTGG	CAREGYCSSTGCYVGGFYYYGMDVW	IGHV3-48	IGHD2-2	IGHJ6	10	11	39	50
1	0.0031847133757961785	TGTGCGAGAGTGGCTGGTACGTTTTTGTGGGCTAAACAACCATCGGGGAACACCGGGGTTCTGGACTACTGG	CARVAGTFLWAKQPSGNTGVLDYW	IGHV4-34	IGHD6-19	IGHJ4	9	10	21	63
1	0.0031847133757961785	TGTGCGAGAGATCACGACCGCCCCGGGGTGACTAAGAAGTCGTTCTGGGCAAACTGGTACTTCGATCTCTGG	CARDHDRPGVTKKSFWANWYFDLW	IGHV3-30	IGHD4-17	IGHJ2	12	26	40	52
1	0.0031847133757961785	TGTGCGAGAAATAATCGTTATAACCGAGGTTCGCCAACTGATTACTATTACTTCTTTGCTCTAGATGTCTGG	CARNNRYNRGSPTDYYYFFALDVW	IGHV4-28	IGHD3-16	IGHJ6	11	13	21	66
1	0.0031847133757961785	TGTGCAAAAGGAGGTTTCTTTTGTGGTGGTGGTGCCTGCCACAACTTCTACTACTACGCGATGGACGTCTGG	CAKGGFFCGGGACHNFYYYAMDVW	IGHV3-43	IGHD2-21	IGHJ6	9	20	30	43
1	0.0031847133757961785	TGTGCAAAAGATATCCTCCCAGGGCAGCAGCTTCACGTCATATATTACTACTACTACGGTATGGACGTCTGG	CAKDILPGQQLHVIYYYYYGMDVW	IGHV3-9	IGHD6-13	IGHJ6	13	23	31	45
1	0.0031847133757961785	TGTGCGAGAGAAGGAGTGGGGGATATTGCAGTGGTGGTCGATGCCATGGGAGATGCTTATAATATCTGG	CAREGVGDIAVVVDAMGDAYNIW	IGHV1-18	IGHD2-15	IGHJ3	10	20	37	51
1	0.0031847133757961785	TGCGCGAGAGAGAGGAGGGACTTTAGTAGCCCGTCACACACCTACTACTCCTACGCTATGGACGTCTGG	CARERRDFSSPSHTYYSYAMDVW	IGHV3-21	IGHD1-26	IGHJ6	10	23	29	41
1	0.0031847133757961785	TGTGCGAGGAACGCGGTCCCGATTTTTGGAGTGGTTATTATCATGGAATTGTATATTGACTACTGG	CARNAVPIFGVVIIMELYIDYW	IGHV1-18	IGHD3-3	IGHJ4	7	19	40	55
1	0.0031847133757961785	TGTGCGAGAGATATGGCAGCAGCTGGTACGAGACCAGACTACTACTACTACGGTATGGACGTCTGG	CARDMAAAGTRPDYYYYGMDVW	IGHV3-21	IGHD6-13	IGHJ6	11	15	29	37
1	0.0031847133757961785	TGTGCACGGATGTACCTGCGCGAAGAGATGGCTACAACCCACTACTACTACGGTATGGACGTCTGG	CARMYLREEMATTHYYYGMDVW	IGHV2-5	IGHD5-24	IGHJ6	6	23	36	40
1	0.0031847133757961785	TGTGCGAGAGCCTATGATACTAGTGGTTCTTACTCTCGCAACTACTACGGTTTGGACGTCTGG	CARAYDTSGSYSRNYYGLDVW	IGHV3-33	IGHD3-22	IGHJ6	9	11	33	52
1	0.0031847133757961785	TGTGCGAGAGCCCTCGTGGCCGCCCTCTTGGGTCCCAAGAGCAGTGACTGGTTCGACCCCTGG	CARALVAALLGPKSSDWFDPW	IGHV4-34	IGHD6-19	IGHJ5	14	39	45	46
1	0.0031847133757961785	TGTGCGAGAGATGTCTCGACGCTTTTTGGAGGAACTGTCAGAAACTCGTACCTAGACTATTGG	CARDVSTLFGGTVRNSYLDYW	IGHV4-31	IGHD3-3	IGHJ4	17	18	30	54
1	0.0031847133757961785	TGTGCGAGAGATAGGACAGGACCAAGGGATAAAACTATGGTTCAGGACGGTATGGACGTCTGG	CARDRTGPRDKTMVQDGMDVW	IGHV1-46	IGHD3-10	IGHJ6	11	33	42	51
1	0.0031847133757961785	TGTGCAAGAGAGAGAGTGTTTTCAGGTGGTTCAGGGGGACCTCTTGGCTGGCTCGACCCCTGG	CARERVFSGGSGGPLGWLDPW	IGHV1-24	IGHD1-14	IGHJ5	10	25	31	47
1	0.0031847133757961785	TGTGCAAAGAAGACCCGCCTTTCGACCTACGATGTCTTGACTGCTTACTCACTTGACTTTTGG	CAKKTRLSTYDVLTAYSLDFW	IGHV3-23	IGHD3-9	IGHJ4	9	27	46	52
1	0.0031847133757961785	TGTACTAGAGATCCTGATTACTATGATAGTAGTGGTTATTACCTCGATGCTTTTGATATCTGG	CTRDPDYYDSSGYYLDAFDIW	IGHV3-49	IGHD3-22	IGHJ3	12	16	41	45
1	0.0031847133757961785	TGCGCGAGAGTTTTTGGGGGTTCTGCAATGAGGCCCTTCGGCAACTACGCTATGGACGTCTGG	CARVFGGSAMRPFGNYAMDVW	IGHV1-67	IGHD3-16	IGHJ6	9	12	19	51
1	0.0031847133757961785	TGTGCGAGATGGAGTAGAAGAAGAGCAGCTCGCCTTGCCGATGTGGGTTTTGACATCTGG	CARWSRRRAARLADVGFDIW	IGHV4-34	IGHD6-6	IGHJ3	8	23	31	47
1	0.0031847133757961785	TGTGCGAGAGTGGGGACGTATTACTATGATAGTAGTGGTTACCCTATTCCCGACTACTGG	CARVGTYYYDSSGYPIPDYW	IGHV4-31	IGHD3-22	IGHJ4	9	15	40	51
1	0.0031847133757961785	TGTGCGAGAGCCGTAATTCCGGGTATAGCAGTGGCTGGTATGGATGCTTTTGATATCTGG	CARAVIPGIAVAGMDAFDIW	IGHV7-4-1	IGHD6-19	IGHJ3	9	18	39	42
1	0.0031847133757961785	TGTGCGAGAGCGACTCAATCTTCCGTAGTACCAGCTGCTGGCTACGGTATGGACGTCTGG	CARATQSSVVPAAGYGMDVW	IGHV4-31	IGHD2-2	IGHJ6	9	24	38	48
1	0.0031847133757961785	TGTGCGAGACGTTATAACTATGCTTCAGGGTTTGTAACTTATTACTTTGACTACTGG	CARRYNYASGFVTYYFDYW	IGHV3-11	IGHD3-10	IGHJ4	8	12	29	42
1	0.0031847133757961785	TGTGCGAGAGGGACTGGGTATGATAGTAGTCGTTATTCGGGGGCATTTGACTACTGG	CARGTGYDSSRYSGAFDYW	IGHV3-21	IGHD3-22	IGHJ4	9	18	36	45
1	0.0031847133757961785	TGTGCGAGAGGACTTAGGGCAGCGCTACGTGGCTTTGATGATGCTTCTGATATCTGG	CARGLRAALRGFDDASDIW	IGHV1-8	IGHD6-25	IGHJ3	10	18	29	37
1	0.0031847133757961785	TGTGCGAGAGGACTTAGGGCAGCGCTACGTGGCTTTGATGATGCTTCTGATATCTGG	CARGLRAALRGFDDASDIW	IGHV3-53	IGHD6-25	IGHJ3	9	18	29	37
1	0.0031847133757961785	TGTGCGAGAGATAGGGGGAAGGGAGATACCCCGGAGGAGTCGGGATTTGACCACTGG	CARDRGKGDTPEESGFDHW	IGHV3-21	IGHD2-15	IGHJ4	11	26	35	45
1	0.0031847133757961785	TGTGCGAGAGATAGGAATCCGGCTACGGTGACTACGGCATGGGAGATGGGCTACTGG	CARDRNPATVTTAWEMGYW	IGHV4-31	IGHD4-17	IGHJ4	11	22	35	50
1	0.0031847133757961785	TGTGCGAGAGAAAGTGGTTATTATGGTTCAGGGAGTTATTACGCCTTTGACTACTGG	CARESGYYGSGSYYAFDYW	IGHV3-21	IGHD3-10	IGHJ4	10	17	40	44
1	0.0031847133757961785	TGTGCGAGAAGTTTTAGTTTTCGGGTGGCTACGCGGGAAGTCTGGTTCGACCCCTGG	CARSFSFRVATREVWFDPW	IGHV3-21	IGHD5-12	IGHJ5	8	24	32	41
1	0.0031847133757961785	TGTGCGAGAAGAGGGGGGAATGTACTGGGAGCTAGATCGAAGTGGATCGACCCCTGG	CARRGGNVLGARSKWIDPW	IGHV7-4-1	IGHD1-26	IGHJ5	8	25	33	42
1	0.0031847133757961785	TGTGCAAGAGGGGGACGGTATAGTGGGACCTACTACTTCTACGGTATGGACGTCTGG	CARGGRYSGTYYFYGMDVW	IGHV3-13	IGHD1-26	IGHJ6	9	15	27	29
1	0.0031847133757961785	TGTGCGCGTTACATTTGGGGGAATTATCGCACCAAGAACTCGTTCGACCCCTGG	CARYIWGNYRTKNSFDPW	IGHV4-59	IGHD3-16	IGHJ5	5	8	28	36
1	0.0031847133757961785	TGTGCGCGAGCGCCCCCAGGTGAATTCGACGAAGTCTTAGGTTTTGACCACTGG	CARAPPGEFDEVLGFDHW	IGHV3-11	IGHD3-16	IGHJ4	9	12	17	42
1	0.0031847133757961785	TGTGCGGGGAACGGAGAAAGTGGCTACGATTTAGTTGTGAAGTTTGACTACTGG	CAGNGESGYDLVVKFDYW	IGHV3-23	IGHD5-12	IGHJ4	5	18	30	42
1	0.0031847133757961785	TGTGCGATGGCAGCCGTGCGGGGTTACTACTACTACTACGGTATGGACGTCTGG	CAMAAVRGYYYYYGMDVW	IGHV3-48	IGHD2-15	IGHJ6	6	9	13	23
1	0.0031847133757961785	TGTGCGACCTTCCGAAGCGATAGTGGTTACGATTGGTACTACTTTGAAGACTGG	CATFRSDSGYDWYYFEDW	IGHV4-31	IGHD5-12	IGHJ4	6	19	33	35
1	0.0031847133757961785	TGTGCGAGGCACCCCGATACCTCTTTGGGACTCTACTTTCGCCTCAGTCTCTGG	CARHPDTSLGLYFRLSLW	IGHV4-31	IGHD3-10	IGHJ2	7	11	16	47
1	0.0031847133757961785	TGTGCGAGACGCGTTACTATGGTTCAGGGAGTTATAGCGGGGTTCGACCCCTGG	CARRVTMVQGVIAGFDPW	IGHV5-10-1	IGHD3-10	IGHJ5	9	13	34	40
1	0.0031847133757961785	TGTGCGAGACGAGTTAATATAGGATCTACTGGCTGTGTTGCCTTTGACTCCTGG	CARRVNIGSTGCVAFDSW	IGHV5-10-1	IGHD3-10	IGHJ4	9	10	20	41
1	0.0031847133757961785	TGTGCGAGACATAGGGGGAGTATAGCAGCTCGTAAGTGGTACTTCGATCTCTGG	CARHRGSIAARKWYFDLW	IGHV5-10-1	IGHD6-6	IGHJ2	11	17	32	36
1	0.0031847133757961785	TGTGCGAGAGTGGGTGAGGTGATTACATTTGGGGGAGTCCCGATTGACTACTGG	CARVGEVITFGGVPIDYW	IGHV4-39	IGHD3-16	IGHJ4	8	19	37	43
1	0.0031847133757961785	TGTGCGAGAGGCCCCGATTACTCTGACCATACTGAAGGCGCCTTCGACGTCTGG	CARGPDYSDHTEGAFDVW	IGHV3-21	IGHD5-12	IGHJ3	9	14	20	49
1	0.0031847133757961785	TGTGCGAGAGGCCGTCAACGGGCAGTGGCTGGTACCGATGCTTTCGATATCTGG	CARGRQRAVAGTDAFDIW	IGHV1-8	IGHD6-19	IGHJ3	12	21	34	36
1	0.0031847133757961785	TGTGCGAGAGGGACGTATTACGATATTTTGACTGGTTATCCTTTTGACTACTGG	CARGTYYDILTGYPFDYW	IGHV4-34	IGHD3-9	IGHJ4	10	12	38	42
1	0.0031847133757961785	TGTGCGAGAGGAAGTTTAGCAGCTCGTGTTGGACACAACTGGTTCGACCCCTGG	CARGSLAARVGHNWFDPW	IGHV4-34	IGHD6-6	IGHJ5	10	12	26	34
1	0.0031847133757961785	TGTGCGAGAGATTACCGAGCAGTGGCTGGCCCGGAAAACTGGTTCGACCCCTGG	CARDYRAVAGPENWFDPW	IGHV3-30	IGHD6-19	IGHJ5	11	17	28	36
1	0.0031847133757961785	TGTGCGAGAGATCCAGTCTCAAACATCGGGCTCGAGACCTACTTTGACTACTGG	CARDPVSNIGLETYFDYW	IGHV4-31	IGHD6-6	IGHJ4	12	30	35	38
1	0.0031847133757961785	TGTGCGAGAGATGTATATACGGTGACCAATTTTAGGGTTTGGTTCGACCCCTGG	CARDVYTVTNFRVWFDPW	IGHV1-46	IGHD4-17	IGHJ5	11	17	25	39
1	0.0031847133757961785	TGTGCGAGAAATTCCGTCGAATACGCTGGCTACGATTGCGATTTCGACGTCTGG	CARNSVEYAGYDCDFDVW	IGHV4-28	IGHD5-12	IGHJ5	12	26	36	42
1	0.0031847133757961785	TGTGCGAGAAACCCCGACTACGGTGACTACCCTAAGTACTACTTTGACTACTGG	CARNPDYGDYPKYYFDYW	IGHV4-28	IGHD4-17	IGHJ4	10	15	29	34
1	0.0031847133757961785	TGTGCGAAAGTCGACTCTTATGGCATTGGCTGGTCCGCCCCCTTTGACTCCTGG	CAKVDSYGIGWSAPFDSW	IGHV4-31	IGHD6-19	IGHJ4	6	18	33	41
1	0.0031847133757961785	TGTGCGAAAGATCCCCCTTACGATTTTTGGAGTATATACCCAGGGGACTACTGG	CAKDPPYDFWSIYPGDYW	IGHV3-23	IGHD3-3	IGHJ4	12	17	32	45
1	0.0031847133757961785	TGTGCGAAAGATCGGGACCGTGGATACAGCTTTGGAACCTCCTTTGACTACTGG	CAKDRDRGYSFGTSFDYW	IGHV3-23	IGHD5-18	IGHJ4	12	18	34	41
1	0.0031847133757961785	TGTGCGAAAGATGATTGTAGTAGTATCAGTTGCTATCGGGCTTTTGATATCTGG	CAKDDCSSISCYRAFDIW	IGHV3-23	IGHD2-2	IGHJ3	11	13	35	39
1	0.0031847133757961785	TGTGCAAGAGATGAGAAAGACGATCATAACTGGCTTGATGCTTTTGATATCTGG	CARDEKDDHNWLDAFDIW	IGHV3-13	IGHD1-20	IGHJ3	11	25	32	35
1	0.0031847133757961785	TGTATGACAGATTTTTACTGTATTAGTAGCAGGTGCTATCCGGGTGACTATTGG	CMTDFYCISSRCYPGDYW	IGHV3-15	IGHD2-2	IGHJ4	11	18	38	44
1	0.0031847133757961785	TGTACAACAGATTCGTCTTACTACGGTGACTATCGTTACTACTTAGACTACTGG	CTTDSSYYGDYRYYLDYW	IGHV3-15	IGHD4-17	IGHJ4	11	19	31	36
1	0.0031847133757961785	TGCGCACGCTCGACCTATTACGACATTTTGACTGGTTTTTCTTTTGACTACTGG	CARSTYYDILTGFSFDYW	IGHV2-70	IGHD3-9	IGHJ4	7	15	36	42
1	0.0031847133757961785	TGTGCGCGAGATCTCGTAGCAGCAGAAGGCGAACACGACTTTGACTACTGG	CARDLVAAEGEHDFDYW	IGHV4-31	IGHD6-13	IGHJ4	14	16	24	37
1	0.0031847133757961785	TGTGCGAGTTGCACTACTTTTAGTTGTGTCCACTACGGTATGGACGTCTGG	CASCTTFSCVHYGMDVW	IGHV3-11	IGHD4-17	IGHJ3	7	31	38	46
1	0.0031847133757961785	TGTGCGAGGCGGGGTTCGAATTTCGATTTTTGGGGTGGTTTCGACTCCTGG	CARRGSNFDFWGGFDSW	IGHV3-47	IGHD3-3	IGHJ5	4	19	38	39
1	0.0031847133757961785	TGTGCGAGACAATATTGTAGTGGTAGTAGCTGCTACTCCATTGACTACTGG	CARQYCSGSSCYSIDYW	IGHV5-10-1	IGHD2-15	IGHJ4	10	11	32	33
1	0.0031847133757961785	TGTGCGAGAGTAGGAGACAAGTATAGTAGGTTGTCCCCTTTTGACTACTGG	CARVGDKYSRLSPFDYW	IGHV3-11	IGHD6-6	IGHJ4	9	19	35	39
1	0.0031847133757961785	TGTGCGAGAGCGCCATGGGACCCAGCCCCGATTTATGCTTTTGATGATTGG	CARAPWDPAPIYAFDDW	IGHV3-53	IGHD3-10	IGHJ3	9	25	30	34
1	0.0031847133757961785	TGTGCGAGAGGCGGGAAAGGGTCTCAAGAGACATACTACTTTGACTACTGG	CARGGKGSQETYYFDYW	IGHV1-8	IGHD5-24	IGHJ4	11	26	30	33
1	0.0031847133757961785	TGTGCGAGAGGCGACACCGAGTATAGCAGCTCGTCGTCTTCTGACTACTGG	CARGDTEYSSSSSSDYW	IGHV1-8	IGHD6-6	IGHJ4	11	17	34	41
1	0.0031847133757961785	TGTGCGAGAGGCGAGGGGGTCCCCAGTGGTTATTACGGGATTGACTACTGG	CARGEGVPSGYYGIDYW	IGHV3-11	IGHD3-22	IGHJ4	9	24	35	40
1	0.0031847133757961785	TGTGCGAGAGGGACTAAACTGATAAATTTGTTCGATGCCTTTGATATCTGG	CARGTKLINLFDAFDIW	IGHV3-30	IGHD1-7	IGHJ3	9	16	20	33
1	0.0031847133757961785	TGTGCGAGAGATCGAGTCGAGTATAGTAGTTCGTGGGGTTTTGACTACTGG	CARDRVEYSSSWGFDYW	IGHV3-30	IGHD6-6	IGHJ4	12	16	33	39
1	0.0031847133757961785	TGTGCGAGAGATACGTATTACTATGGTTCAGGGAGTTATCTTGACTACTGG	CARDTYYYGSGSYLDYW	IGHV3-21	IGHD3-10	IGHJ4	11	12	38	40
1	0.0031847133757961785	TGTGCGAGAGAGGCTATGGAAGCAGGTCACGATGATGCATTTGATATCTGG	CAREAMEAGHDDAFDIW	IGHV3-21	IGHD5-18	IGHJ3	10	12	18	31
1	0.0031847133757961785	TGTGCGAGAAAAGTACTAAAAGCCAGAGAATATCCCGCCTTTGACTACTGG	CARKVLKAREYPAFDYW	IGHV3-64	IGHD2-15	IGHJ4	8	28	34	38
1	0.0031847133757961785	TGTGCGAAAGATCGGAGCCCTAGTCTGGCAGCAGCTGGTACGTCGTACTGG	CAKDRSPSLAAAGTSYW	IGHV3-23	IGHD6-13	IGHJ4	12	27	42	45
1	0.0031847133757961785	TGTGCGAAAGATGCGCGGTATAGCAATGGCTGGTACGCCTTTGACTACTGG	CAKDARYSNGWYAFDYW	IGHV3-23	IGHD6-19	IGHJ4	11	16	36	38
1	0.0031847133757961785	TGTGCACACTCCTTATACTACGGTGACCTTGACTGGTTCTTCGATCTCTGG	CAHSLYYGDLDWFFDLW	IGHV2-5	IGHD4-17	IGHJ2	8	16	26	31
1	0.0031847133757961785	TGTGCACACATAACTACTTATAGTGGCTACGAGACACCCAATGACTACTGG	CAHITTYSGYETPNDYW	IGHV2-5	IGHD5-12	IGHJ4	9	18	31	41
1	0.0031847133757961785	TGTGCAAGCTTGACGGGGCCTTTTAGCACCTCGCCCGACTTTGACTCCTGG	CASLTGPFSTSPDFDSW	IGHV3-74	IGHD6-6	IGHJ4	7	23	36	37
1	0.0031847133757961785	TGTGCAAAAGGAGCTCGCCAGATCTACAAGTATTACGGGATGGACGTCTGG	CAKGARQIYKYYGMDVW	IGHV3-43	IGHD3-3	IGHJ6	9	29	36	39
1	0.0031847133757961785	TGTGGCAGAACCATTTCTGGGGTGACAAGTTACTACTACGTTGACTTCTGG	CGRTISGVTSYYYVDFW	IGHV1-67	IGHD2-8	IGHJ4	8	9	14	33
1	0.0031847133757961785	TGTTCCAGACCCCTAGAGGACTACGGTGACTACGAGGCCGGCTACTGG	CSRPLEDYGDYEAGYW	IGHV3-48	IGHD4-17	IGHJ4	2	18	33	41
1	0.0031847133757961785	TGTGTCTTAGTGGTACTAACTGCTACTCTTAATAGTCCGGACCAGTGG	CVLVVLTATLNSPDQW	IGHV5-10-1	IGHD2-15	IGHJ4	3	7	27	45
1	0.0031847133757961785	TGTGTGAGAGTTTACGCAGAGATTCGAGTTGGCTACTTTGACTATTGG	CVRVYAEIRVGYFDYW	IGHV4-39	IGHD5-24	IGHJ4	8	12	22	32
1	0.0031847133757961785	TGTGTACAAACCCGCCCAGACGTGTTGTGGTGGTCCTTTTCTTACTGG	CVQTRPDVLWWSFSYW	IGHV2-5	IGHD2-21	IGHJ4	7	24	33	42
1	0.0031847133757961785	TGTGCTAGGCTGTATAAGCCTTCGTCCTCGGCGGGCCCCCTCCCCTGG	CARLYKPSSSAGPLPW	IGHV3-72	IGHD5-18	IGHJ5	7	8	14	41
1	0.0031847133757961785	TGTGCCAGAGCCCTTTATGCGAGTGTAGCAGCTCGTCCGGATTACTGG	CARALYASVAARPDYW	IGHV3-21	IGHD6-6	IGHJ4	9	19	40	42
1	0.0031847133757961785	TGTGCGTCCTCCCCGGTATTAGTGGGAGCTACGGGGAAGAACTACTGG	CASSPVLVGATGKNYW	IGHV3-21	IGHD1-26	IGHJ4	5	12	31	40
1	0.0031847133757961785	TGTGCGCGAGGGCCCGACACTGGCTGGTCCCAATTCTATGACCTTTGG	CARGPDTGWSQFYDLW	IGHV1-58	IGHD6-19	IGHJ4	5	20	27	45
1	0.0031847133757961785	TGTGCGCGAGATCCCCAGTATAGCACCGCTTACTACTTTGACTATTGG	CARDPQYSTAYYFDYW	IGHV3-30	IGHD6-6	IGHJ4	12	16	24	30
1	0.0031847133757961785	TGTGCGGTACCCCCGTGTAGTGATGGTTATTGTTACTTAGACTACTGG	CAVPPCSDGYCYLDYW	IGHV1-58	IGHD2-15	IGHJ4	6	15	26	33
1	0.0031847133757961785	TGTGCGATTACCGACATTGCAGCAGCTGGTACGTGGTTCGCCCCCTGG	CAITDIAAAGTWFAPW	IGHV4-34	IGHD6-13	IGHJ5	6	18	32	33
1	0.0031847133757961785	TGTGCGAGGGATCGCGGTAAACCCACCCCGGGAAGCCTTGACTACTGG	CARDRGKPTPGSLDYW	IGHV4-59	IGHD6-13	IGHJ4	12	26	31	37
1	0.0031847133757961785	TGTGCGAGATGGATGGTGGTGGGTGATCCACATGGTTTTGATCCCTGG	CARWMVVGDPHGFDPW	IGHV5-78	IGHD2-21	IGHJ3	8	13	20	31
1	0.0031847133757961785	TGTGCGAGACTGGGAGCAGTGGCCGGTAATTTCCACCTTGACTACTGG	CARLGAVAGNFHLDYW	IGHV4-39	IGHD6-19	IGHJ4	9	14	27	37
1	0.0031847133757961785	TGTGCGAGAGCGGTTCTGCTCAGCGGCTGGTACTATTTTGACAACTGG	CARAVLLSGWYYFDNW	IGHV3-20	IGHD6-25	IGHJ4	9	20	27	29
1	0.0031847133757961785	TGTGCGAGAGGCGGACTTAATGACTACGATTTCTTGTTGGGGTTCTGG	CARGGLNDYDFLLGFW	IGHV3-11	IGHD4-17	IGHJ4	9	19	27	44
1	0.0031847133757961785	TGTGCGAGAGATTTTGGTGTGTCCATCACGTACTACTTTGACTATTGG	CARDFGVSITYYFDYW	IGHV1-46	IGHD2-8	IGHJ4	11	14	19	29
1	0.0031847133757961785	TGTGCGAGAGATGGTAGTGCTTCTTTGGGGAGCTGGTTCGACCCCTGG	CARDGSASLGSWFDPW	IGHV4-39	IGHD3-16	IGHJ5	12	23	29	32
1	0.0031847133757961785	TGTGCGAGAGACACTGTTAATATACGGGGAAACTTCTTTGACTACTGG	CARDTVNIRGNFFDYW	IGHV1-46	IGHD3-3	IGHJ4	10	15	24	31
1	0.0031847133757961785	TGTGCGAGAGACAACTCTTACGGTGGTCACGCCTACTTTGACTACTGG	CARDNSYGGHAYFDYW	IGHV4-31	IGHD4-23	IGHJ4	10	18	26	32
1	0.0031847133757961785	TGTGCGAAAGATTACGACGGTGACTCACGGGTGGGCTTTGACTGCTGG	CAKDYDGDSRVGFDCW	IGHV3-11	IGHD4-17	IGHJ4	11	16	24	35
1	0.0031847133757961785	TGTGCGAAAGATCTTGGTGTAGATGGGAGTGAGATCCTTGACTACTGG	CAKDLGVDGSEILDYW	IGHV3-33	IGHD2-8	IGHJ4	13	14	20	37
1	0.0031847133757961785	TGTGCGAAAGATCGAGGACTTATCTGGTTTGATGCTTTTGATCTCTGG	CAKDRGLIWFDAFDLW	IGHV3-23	IGHD3-9	IGHJ3	12	23	28	29
1	0.0031847133757961785	TGTGCGAAAGATGACAGTCACCTATTAGCTGAATACTTCCAATATTGG	CAKDDSHLLAEYFQYW	IGHV3-11	IGHD2-21	IGHJ1	11	14	21	27
1	0.0031847133757961785	TGTGCGAAAGAGATAGCACGAATTGGGATACCTTGCTTTGACTACTGG	CAKEIARIGIPCFDYW	IGHV3-23	IGHD2-8	IGHJ4	10	12	17	35
1	0.0031847133757961785	TGTGCGAAAGAACAGTCCAGCATTGGTAACCCCTTCTTTGACTATTGG	CAKEQSSIGNPFFDYW	IGHV3-23	IGHD4-23	IGHJ4	10	23	29	35
1	0.0031847133757961785	TGTGCACGGATTAGGCGAAATAGTGGGAGCTACTACCCGGACTACTGG	CARIRRNSGSYYPDYW	IGHV2-26	IGHD1-26	IGHJ4	10	19	35	39
1	0.0031847133757961785	TGTGCAAGAGCGCGGGACCCTGCTACTCCCGCCTGGTTCGACCCCTGG	CARARDPATPAWFDPW	IGHV4-31	IGHD2-15	IGHJ5	9	19	28	32
1	0.0031847133757961785	TGTGCAAAACCCCTTTCAGGGGACTACTACGACGTTGCTGACTACTGG	CAKPLSGDYYDVADYW	IGHV3-43	IGHD1-26	IGHJ4	8	23	30	38
1	0.0031847133757961785	TGTGCAAAAGGGGAAAAGAATGTCTGGTACTTTTCGCTCGACTCCTGG	CAKGEKNVWYFSLDSW	IGHV3-43	IGHD2-2	IGHJ5	9	23	30	37
1	0.0031847133757961785	TGTACTAGGCATGTGTACTCGAGTGGCGCCGATGCTTTTGATATCTGG	CTRHVYSSGADAFDIW	IGHV3-73	IGHD6-6	IGHJ3	13	15	23	30
1	0.0031847133757961785	TGCGCGAAAGAGGTAGCAAGAATTGGGGTCCCTTGCTTTGACTACTGG	CAKEVARIGVPCFDYW	IGHV1-18	IGHD2-15	IGHJ4	10	12	17	35
1	0.0031847133757961785	TGCGCGAAAGAGGTAGCAAGAATTGGGGTCCCTTGCTTTGACTACTGG	CAKEVARIGVPCFDYW	IGHV3-23	IGHD2-15	IGHJ4	10	12	17	35
1	0.0031847133757961785	TGTGTGAGAGGCGAGGGACTTGGTTACAACATAGGTCCCTACTGG	CVRGEGLGYNIGPYW	IGHV3-35	IGHD5-18	IGHJ4	8	20	26	38
1	0.0031847133757961785	TGTGTAAAAGATGGGTCTGGAGGTTTTAATTGGTTCGAATCATGG	CVKDGSGGFNWFESW	IGHV3-20	IGHD5-24	IGHJ5	3	8	13	30
1	0.0031847133757961785	TGTGCGAGGTCTATAACTGGAACTATATTGTCTGTTGACTACTGG	CARSITGTILSVDYW	IGHV3-21	IGHD1-7	IGHJ4	7	11	24	34
1	0.0031847133757961785	TGTGCGAGGCATGTGGGCTACGGTGATACTCCCCTCCAGCACTGG	CARHVGYGDTPLQHW	IGHV4-39	IGHD4-17	IGHJ1	13	17	25	34
1	0.0031847133757961785	TGTGCGAGACGGGACGGTGACTACCGCTGGTACTTCGATCTCTGG	CARRDGDYRWYFDLW	IGHV4-39	IGHD4-17	IGHJ2	9	13	23	26
1	0.0031847133757961785	TGTGCGAGAGTCAATATGGTGACTACAGTCGCTTTTGAGACCTGG	CARVNMVTTVAFETW	IGHV7-4-1	IGHD4-11	IGHJ3	9	19	28	30
1	0.0031847133757961785	TGTGCGAGAGCCGGGTATAGCAGTGGCCGATCCTTTGACTACTGG	CARAGYSSGRSFDYW	IGHV7-4-1	IGHD6-19	IGHJ4	9	10	26	32
1	0.0031847133757961785	TGTGCGAGAGCCAGGACAGAAGACTACGGTGGCCCAGGGATCTGG	CARARTEDYGGPGIW	IGHV4-4	IGHD4-23	IGHJ4	9	21	31	41
1	0.0031847133757961785	TGTGCGAGAGCGCTGTGGTTCAGTGACTTATTTTTCGACTACTGG	CARALWFSDLFFDYW	IGHV3-30	IGHD3-10	IGHJ4	9	15	31	36
1	0.0031847133757961785	TGTGCGAGAGATCGATTGGGTACACCCGACCCCTTTGATTACTGG	CARDRLGTPDPFDYW	IGHV7-4-1	IGHD1-1	IGHJ4	12	18	23	32
1	0.0031847133757961785	TGTGCGAGAGATGGCACAGCACCTGGCCTCTACTTTGACAACTGG	CARDGTAPGLYFDNW	IGHV3-33	IGHD2-2	IGHJ4	11	12	25	29
1	0.0031847133757961785	TGTGCGAGAGATACTTATGGTGGGACCAATAATCTTGACTACTGG	CARDTYGGTNNLDYW	IGHV7-4-1	IGHD1-26	IGHJ4	11	15	24	34
1	0.0031847133757961785	TGTGCGAGAGATAACCCGATACTAGTGGTCCCCTTTGACCACTGG	CARDNPILVVPFDHW	IGHV3-21	IGHD3-22	IGHJ4	11	17	28	32
1	0.0031847133757961785	TGTGCGAGAGAAGCGCCCGGACACAAGTTAGGTATGGACGTCTGG	CAREAPGHKLGMDVW	IGHV3-21	IGHD6-6	IGHJ6	10	16	21	33
1	0.0031847133757961785	TGTGCGAGAATGATTACGGTGACCCATGATGGTTTTGACATCTGG	CARMITVTHDGFDIW	IGHV5-51	IGHD4-17	IGHJ3	8	9	22	24
1	0.0031847133757961785	TGTGCGAAGTCTCGACTAAAGATAGTGGGAGCCTTTGACTACTGG	CAKSRLKIVGAFDYW	IGHV3-23	IGHD1-26	IGHJ4	7	21	31	32
1	0.0031847133757961785	TGTGCGAAATTGAGGATGATAGCAGCAGATGGGGAGGACTACTGG	CAKLRMIAADGEDYW	IGHV3-23	IGHD6-13	IGHJ4	8	18	31	36
1	0.0031847133757961785	TGTGCGAAAGGTACCAGTGGCTGGTACTCTGAGTTTGACCACTGG	CAKGTSGWYSEFDHW	IGHV3-23	IGHD6-19	IGHJ4	9	14	26	33
1	0.0031847133757961785	TGTGCGAAAGGGGGCTGGGGAGGCCAGGATGCTTCTAATATCTGG	CAKGGWGGQDASNIW	IGHV3-23	IGHD7-27	IGHJ3	9	14	20	27
1	0.0031847133757961785	TGTGCGAAAGGGGGGGATATAGCAGCTCGCCCCTTTGACTACTGG	CAKGGDIAARPFDYW	IGHV3-23	IGHD6-6	IGHJ4	9	17	28	32
1	0.0031847133757961785	TGTGCGAAAGATCAGAGGCAGTGGCTGGCCTACTCTGACTACTGG	CAKDQRQWLAYSDYW	IGHV3-23	IGHD6-19	IGHJ4	12	17	27	29
1	0.0031847133757961785	TGTGCACATGTAAATCGTGGCAGTGGCTGGTCAATTGACTACTGG	CAHVNRGSGWSIDYW	IGHV2-5	IGHD6-19	IGHJ4	7	19	30	34
1	0.0031847133757961785	TGTGCACACAGACAGGGAGCAGCCCCCCACTCTTTTGAATACTGG	CAHRQGAAPHSFEYW	IGHV2-5	IGHD2-15	IGHJ4	12	17	22	33
1	0.0031847133757961785	TGTGCAAAAGATATATTCCCAACAGAGGATGCTTTTGATGTCTGG	CAKDIFPTEDAFDVW	IGHV3-9	IGHD1-26	IGHJ3	15	16	20	27
1	0.0031847133757961785	TGTGCAAAAGAAGGTAGTGGTTATTCCTACTACTTTGACTACTGG	CAKEGSGYSYYFDYW	IGHV3-9	IGHD3-22	IGHJ4	10	13	24	27
1	0.0031847133757961785	TGCGCGAGACATGGCAAAACTTACCCCTACGGTATGGACGTCTGG	CARHGKTYPYGMDVW	IGHV4-39	IGHD4-17	IGHJ6	12	26	32	33
1	0.0031847133757961785	TGTGTCCAGAGACGGGGTGGGGATCCCAAGTTTGACTACTGG	CVQRRGGDPKFDYW	IGHV2-5	IGHD7-27	IGHJ4	13	17	26	30
1	0.0031847133757961785	TGTGTAAAGGATACAAGGGGCAACTGGAACTTTGACTACTGG	CVKDTRGNWNFDYW	IGHV3-9	IGHD1-1	IGHJ4	12	20	27	28
1	0.0031847133757961785	TGTGTAAAAGAAAGGGCAAAGCGCGGGGCTTTGGATGTCTGG	CVKERAKRGALDVW	IGHV3-9	.	IGHJ3	10	-1	-1	27
1	0.0031847133757961785	TGTGCTAGGGCGAGTGGCTACGATTTCATTTTTGACTATTGG	CARASGYDFIFDYW	IGHV3-23	IGHD5-12	IGHJ4	4	12	24	30
1	0.0031847133757961785	TGTGCTAGAGATCTTAGTGGGAGCTACTACGGAAATGTCTGG	CARDLSGSYYGNVW	IGHV3-72	IGHD1-26	IGHJ4	13	14	30	38
1	0.0031847133757961785	TGTGCGGGTCAAGTAAAGGTCGGGAGGGAATTTGATTCCTGG	CAGQVKVGREFDSW	IGHV3-21	IGHD3-22	IGHJ4	5	11	15	30
1	0.0031847133757961785	TGTGCGACCAAAAAAGCAGGGGTCTGGTACTTCGATCTCTGG	CATKKAGVWYFDLW	IGHV4-4	IGHD3-3	IGHJ2	6	7	13	23
1	0.0031847133757961785	TGTGCGACAACTGTAGCAGCTCGTAATTTTTCGGGCTACTGG	CATTVAARNFSGYW	IGHV3-11	IGHD6-6	IGHJ4	6	13	23	35
1	0.0031847133757961785	TGTGCGAGACGCCCTAGTGGGAGCTACCGGTTGGACTACTGG	CARRPSGSYRLDYW	IGHV5-10-1	IGHD1-26	IGHJ4	9	14	26	33
1	0.0031847133757961785	TGTGCGAGACGGGAAGAGACGGCAGTGGCCCCTGAGTACTGG	CARREETAVAPEYW	IGHV4-39	IGHD6-19	IGHJ4	9	21	28	32
1	0.0031847133757961785	TGTGCGAGAGTTAGTGGTTCAGGGAGTTATAAAGACTACTGG	CARVSGSGSYKDYW	IGHV4-31	IGHD3-10	IGHJ4	9	14	29	33
1	0.0031847133757961785	TGTGCGAGAGTCCAATGGGAGCCATACTACTTTGACTACTGG	CARVQWEPYYFDYW	IGHV1-8	IGHD1-26	IGHJ4	9	15	21	24
1	0.0031847133757961785	TGTGCGAGAGTCGTGTATAGCAGCTCGTCCACCGATCTCTGG	CARVVYSSSSTDLW	IGHV3-53	IGHD6-6	IGHJ2	9	10	29	32
1	0.0031847133757961785	TGTGCGAGAGTAAGAATGAGCTCTACGGATCTTTACTACTGG	CARVRMSSTDLYYW	IGHV1-18	IGHD5-24	IGHJ4	9	20	26	34
1	0.0031847133757961785	TGTGCGAGAGCGCTGGGCTACCCCTACTACTTTGACTACTGG	CARALGYPYYFDYW	IGHV1-46	IGHD2-15	IGHJ4	9	16	21	24
1	0.0031847133757961785	TGTGCGAGAGGCCGGGCTGGGCACTGGTTCCTCGATCTCTGG	CARGRAGHWFLDLW	IGHV4-59	IGHD6-19	IGHJ2	9	14	19	22
1	0.0031847133757961785	TGTGCGAGAGGGGAGACTGCACTAATGTACTTTGACTACTGG	CARGETALMYFDYW	IGHV4-59	IGHD2-8	IGHJ4	9	20	26	27
1	0.0031847133757961785	TGTGCGAGAGATTGGGCGGGCCGAGATGCTTTTGACATCTGG	CARDWAGRDAFDIW	IGHV3-47	.	IGHJ3	11	-1	-1	24
1	0.0031847133757961785	TGTGCGAGAGATGTGAGAAGTGGCTGGTACTTCGATCTCTGG	CARDVRSGWYFDLW	IGHV1-46	IGHD2-15	IGHJ2	11	18	22	23
1	0.0031847133757961785	TGTGCGAGAGATGACCCCAGGATTAACAGGATCGACCCCTGG	CARDDPRINRIDPW	IGHV1-18	IGHD7-27	IGHJ5	11	14	19	24
1	0.0031847133757961785	TGTGCGAGAGATGACCGATCTCGGGGCTATGATTTTTGGTGG	CARDDRSRGYDFWW	IGHV1-18	IGHD3-3	IGHJ4	11	30	38	39
1	0.0031847133757961785	TGTGCGAGAGACAGGGGACGATATTTCGGAATGGACGTCTGG	CARDRGRYFGMDVW	IGHV3-21	IGHD3-9	IGHJ6	10	17	25	30
1	0.0031847133757961785	TGTGCGAGAGAGGGAGCTGACTACGGAGAGTTTGACCATTGG	CAREGADYGEFDHW	IGHV4-59	IGHD4-17	IGHJ4	10	17	25	30
1	0.0031847133757961785	TGTGCGAGAACCTTAGGTTCAGGGAGGTTCTGGGACTACTGG	CARTLGSGRFWDYW	IGHV4-59	IGHD3-10	IGHJ4	8	15	25	33
1	0.0031847133757961785	TGTGCGAAAGTTTCCGGAACGACCGTCCACTTTGACTACTGG	CAKVSGTTVHFDYW	IGHV3-23	IGHD1-1	IGHJ4	9	15	22	28
1	0.0031847133757961785	TGTGCGAAAGCCTCTACAAGCACCTGGTTCCCCCGATACTGG	CAKASTSTWFPRYW	IGHV3-11	IGHD1-14	IGHJ4	6	20	30	36
1	0.0031847133757961785	TGTGCGAAAGATGCTACGGTGACTTACTACTTTGACTACTGG	CAKDATVTYYFDYW	IGHV3-21	IGHD4-17	IGHJ4	11	13	23	24
1	0.0031847133757961785	TGTGCGAAAGATGATAGCAGTGGCTCTCTTTTTGATATCTGG	CAKDDSSGSLFDIW	IGHV3-23	IGHD6-19	IGHJ3	11	13	24	29
1	0.0031847133757961785	TGTGCGAAAGACGGTATATATGGCTACAATTTGGCCTTCTGG	CAKDGIYGYNLAFW	IGHV4-4	IGHD5-24	IGHJ4	10	19	30	38
1	0.0031847133757961785	TGTGCACACAGACAAGACTACTACTACGCTTTGGACGTCTGG	CAHRQDYYYALDVW	IGHV2-5	.	IGHJ6	12	-1	-1	16
1	0.0031847133757961785	TGTAATACATATCTAAGGTGGGAAAGCACATTTCATTACTGG	CNTYLRWESTFHYW	IGHV3-15	IGHD1-26	IGHJ4	13	17	22	36
1	0.0031847133757961785	TGCGCGGGAGAGCGCCCGGGGTGGAACGAACTTGAATACTGG	CAGERPGWNELEYW	IGHV3-30	IGHD1-1	IGHJ4	10	21	28	31
1	0.0031847133757961785	TGCGCGAGAGCTAGGAGTGGGAGCTACTACGGTGACTACTGG	CARARSGSYYGDYW	IGHV3-30	IGHD1-26	IGHJ4	9	15	23	24
1	0.0031847133757961785	TGTGCTCATGAAGCGGAGACTGGAGGATTTGACTACTGG	CAHEAETGGFDYW	IGHV3-72	IGHD1-1	IGHJ4	5	18	23	27
1	0.0031847133757961785	TGTGCCAGAACCCAAGCCGGGGGAAACTTTGACTCTTGG	CARTQAGGNFDSW	IGHV3-21	IGHD3-16	IGHJ4	8	18	23	25
1	0.0031847133757961785	TGTGCGAGATTTGGATTAAATGCCGGTCTAGACCTCTGG	CARFGLNAGLDLW	IGHV3-21	IGHD2-2	IGHJ5	8	19	25	30
1	0.0031847133757961785	TGTGCGAGACTATTCCGTACTACCTATTTTGATGTCTGG	CARLFRTTYFDVW	IGHV5-10-1	IGHD2-2	IGHJ3	9	16	22	26
1	0.0031847133757961785	TGTGCGAGACATTCCTACTCCGCCCCGTTCGACCCCTGG	CARHSYSAPFDPW	IGHV4-39	IGHD2-15	IGHJ5	11	14	21	26
1	0.0031847133757961785	TGTGCGAGAGCCCTGGGGTATTATGATTTTCGAAACTGG	CARALGYYDFRNW	IGHV3-11	IGHD3-16	IGHJ1	9	17	27	34
1	0.0031847133757961785	TGTGCGAGAGCCAGAGGGGGGGGCTACTTTGACTACTGG	CARARGGGYFDYW	IGHV4-31	IGHD3-16	IGHJ4	9	15	19	23
1	0.0031847133757961785	TGTGCGAGAGATTCATTCGTTGGGGGGTGGGACTACTGG	CARDSFVGGWDYW	IGHV3-21	IGHD3-16	IGHJ4	11	19	25	30
1	0.0031847133757961785	TGTGCGAGAGATGGTAGCAGCCGGGGACTCCAGCACTGG	CARDGSSRGLQHW	IGHV4-59	IGHD2-15	IGHJ1	11	13	20	28
1	0.0031847133757961785	TGTGCGAGAGATGGGGAACTAACACCCCTACTTCACTGG	CARDGELTPLLHW	IGHV1-46	IGHD1-7	IGHJ4	11	14	20	34
1	0.0031847133757961785	TGTGCGAGAGAGGGCATGAAATTGGTTGTTGACTACTGG	CAREGMKLVVDYW	IGHV3-30	IGHD4-23	IGHJ4	10	14	18	28
1	0.0031847133757961785	TGTGCGAGAAGTCCCTCGAACTCCCAGCCTGACTACTGG	CARSPSNSQPDYW	IGHV1-46	IGHD3-10	IGHJ4	8	18	24	29
1	0.0031847133757961785	TGTGCGAGAAGCGAACTTACTAGCCTCTTTGACTACTGG	CARSELTSLFDYW	IGHV4-39	IGHD3-10	IGHJ4	8	16	21	26
1	0.0031847133757961785	TGTGCGAAACTAATAGCAGTGGCTGGTAGGAACTCCTGG	CAKLIAVAGRNSW	IGHV4-39	IGHD6-19	IGHJ5	6	12	27	34
1	0.0031847133757961785	TGTGCGAAAGATAGAGCGTGGCTGGTCTTTGACTACTGG	CAKDRAWLVFDYW	IGHV3-23	IGHD6-19	IGHJ4	11	17	25	26
1	0.0031847133757961785	TGTGGGAGAAGGGTGGCTGGTGGCGCTTTTGATATCTGG	CGRRVAGGAFDIW	IGHV4-4	IGHD6-19	IGHJ3	8	12	20	24
1	0.0031847133757961785	TGTACTAGAACCGGACACCTCGCCGCCTTTGACAACTGG	CTRTGHLAAFDNW	IGHV3-73	IGHD1-14	IGHJ4	8	9	14	26
1	0.0031847133757961785	TGTGTAAGAGGGGGCGCGGGAACTATTGACTACTGG	CVRGGAGTIDYW	IGHV3-74	IGHD1-7	IGHJ4	9	18	24	25
1	0.0031847133757961785	TGTGCGACGATTAGAAATGGGGCTTTGGGATACTGG	CATIRNGALGYW	IGHV1-2	IGHD3-16	IGHJ4	6	23	28	30
1	0.0031847133757961785	TGTGCGAGAGCGACTACGGTGACCCTCTTTGGCAGG	CARATTVTLFGR	IGHV3-21	IGHD4-17	IGHJ4	9	11	22	34
1	0.0031847133757961785	TGTGCGAGAGGGGCCTACTACGGTATGGACGTCTGG	CARGAYYGMDVW	IGHV1-8	.	IGHJ6	10	-1	-1	14
1	0.0031847133757961785	TGTGCGAAAGCGACAACGTTCCACTTTGACTACTGG	CAKATTFHFDYW	IGHV3-30	IGHD1-1	IGHJ4	6	16	21	22
1	0.0031847133757961785	TGTACTACAGTGGCTGGTCCTCCTTTTGACTACTGG	CTTVAGPPFDYW	IGHV3-30	IGHD6-19	IGHJ4	2	7	17	24
1	0.0031847133757961785	TGTACGCCCAAGGACTACGGTGACCTCGACAATTGG	CTPKDYGDLDNW	IGHV3-21	IGHD4-17	IGHJ4	2	12	23	33
1	0.0031847133757961785	TGCGCAAGAGAAACGGAGATTTGGTTTGACTACTGG	CARETEIWFDYW	IGHV3-13	IGHD2-15	IGHJ4	10	13	17	24
1	0.0031847133757961785	TGTGTAAGAGACAAATACGGTATGGACGTCTGG	CVRDKYGMDVW	IGHV3-13	IGHD3-22	IGHJ6	10	13	18	21
1	0.0031847133757961785	TGTGCGACGAGCGCAACCGTCTTTGACTACTGG	CATSATVFDYW	IGHV3-20	IGHD4-17	IGHJ4	6	15	19	20
1	0.0031847133757961785	TGTGCGAGATTTCTTAGTGGTGGTAGCTGTTGG	CARFLSGGSCW	IGHV5-10-1	IGHD2-15	IGHJ4	8	14	28	30
1	0.0031847133757961785	TGTGCGAGAGGCTACCGACCCTTTGACTACTGG	CARGYRPFDYW	IGHV3-21	IGHD2-15	IGHJ4	9	10	15	20
1	0.0031847133757961785	TGTGCGAGAGATCCCCGCCTCTTTGACTACTGG	CARDPRLFDYW	IGHV3-11	.	IGHJ4	12	-1	-1	20
1	0.0031847133757961785	TGTGCGAGAGACTTTAACCACCTTGACTACTGG	CARDFNHLDYW	IGHV3-30	IGHD3-22	IGHJ4	10	14	20	22
1	0.0031847133757961785	TGTTCCAGGGGTTATGGTCTTGATATCTGG	CSRGYGLDIW	IGHV3-22	IGHD3-22	IGHJ3	7	9	14	19
1	0.0031847133757961785	TGTGCGAGAGATCTCGGATTTGACTACTGG	CARDLGFDYW	IGHV3-30	.	IGHJ4	14	-1	-1	18
1	0.0031847133757961785	TGTGCGAGAGACTACGGTGACTCCTGCTGG	CARDYGDSCW	IGHV3-21	IGHD4-17	IGHJ4	10	11	21	26
1	0.0031847133757961785	TGTGCAAAGAGGGTTTTTTTTGACTACTGG	CAKRVFFDYW	IGHV3-13	IGHD3-3	IGHJ4	6	13	17	18
1	0.0031847133757961785	TGTACCACAGGCCTGTACTTTGACCACTGG	CTTGLYFDHW	IGHV3-15	.	IGHJ4	9	-1	-1	15
1	0.0031847133757961785	TGTGCGAGACTTGGGGCTGGCTACTGG	CARLGAGYW	IGHV1-46	IGHD3-16	IGHJ4	8	10	15	20
1	0.0031847133757961785	TGTGGGACCATGACTGGGGACGTCTGG	CGTMTGDVW	IGHV3-25	IGHD4-11	IGHJ6	2	8	14	17
1	0.0031847133757961785	TGTACCTCCCTCCAAATCGGCCCCTGG	CTSLQIGPW	IGHV3-73	IGHD3-3	IGHJ5	4	9	15	16
1	0.0031847133757961785	TGTGTGAGACAATTCTCATTCTGG	CVRQFSFW	IGHV4-39	.	IGHJ3	10	-1	-1	19
1	0.0031847133757961785	TGTGCGACATCCGGGGCCTACTGG	CATSGAYW	IGHV3-30	IGHD2-15	IGHJ4	6	9	13	17
1	0.0031847133757961785	TGTGCGAGACGTGGGGACTACTGG	CARRGDYW	IGHV4-39	IGHD1-26	IGHJ4	9	10	14	15
1	0.0031847133757961785	TGTGCGAGAATGGGGGACGTCTGG	CARMGDVW	IGHV3-21	.	IGHJ6	8	-1	-1	14
