# Supplementary material for: Biomarkers and Immune Repertoire Metrics Identified by Peripheral Blood Transcriptomic Sequencing Reveal the Pathogenesis of COVID-19
Source: Front Immunol. 2021 Aug 24;12:677025. doi: 10.3389/fimmu.2021.677025 (PMC8421539; doi:10.3389/fimmu.2021.677025)
Supplement: Supplementary file 1 [file DataSheet_1.zip › TCR_BCR/IGH/convert.20S039658A.clonotypes.IGH.txt]

count	freq	cdr3nt	cdr3aa	v	d	j	VEnd	DStart	DEnd	JStart
31	0.0625	TGTGCGAGAGGCCCCCCGGGGGATAGCAATGGCTGGTCCCCAAAATACTTCCAGCACTGG	CARGPPGDSNGWSPKYFQHW	IGHV3-21	IGHD6-19	IGHJ1	9	18	36	43
29	0.05846774193548387	TGTACTAGACACCGAGACCCGGACTTCGGTGGTAATATCCTCTTTGACCAGTGG	CTRHRDPDFGGNILFDQW	IGHV3-73	IGHD4-23	IGHJ4	10	21	34	41
18	0.036290322580645164	TGTGCGAGAGAGGGATATCGCTACTTTGACTACTGG	CAREGYRYFDYW	IGHV3-21	IGHD2-15	IGHJ4	10	12	17	20
13	0.02620967741935484	TGTGCGAGAGGCCCCCCGGGGGATAGCGGCGGCTGGTCCCCAAAATACTTCCACCACTGG	CARGPPGDSGGWSPKYFHHW	IGHV3-21	IGHD6-25	IGHJ1	9	18	33	43
11	0.02217741935483871	TGTGCGAGAGGCCCCCCGGCGGATAGCAATGGCTGGTCCCCAAAATACTTCCAGCACTGG	CARGPPADSNGWSPKYFQHW	IGHV3-21	IGHD6-19	IGHJ1	9	22	36	43
9	0.018145161290322582	TGTGCGAGAGGCCCCCCGGAGGACAGCAGTGGCTGGTCCCCAAAATACTTCCAACTCTGG	CARGPPEDSSGWSPKYFQLW	IGHV3-21	IGHD6-19	IGHJ1	9	24	36	43
7	0.014112903225806451	TGTGCGAGACAGAGTGAAACTGGAAATTCTGGGCGGGGATTCTTTGACTTCTGG	CARQSETGNSGRGFFDFW	IGHV4-39	IGHD1-1	IGHJ4	10	17	24	41
7	0.014112903225806451	TGTACTAGACACCGAGACCCGGACTACGGTGGTGAAATCCTCTTTGACCTGTGG	CTRHRDPDYGGEILFDLW	IGHV3-73	IGHD4-23	IGHJ4	10	21	32	41
7	0.014112903225806451	TGTGCGAGAGGAGTGGACATGACTATCTCAGGGGCGCACTTTGACTACTGG	CARGVDMTISGAHFDYW	IGHV3-48	IGHD4-11	IGHJ4	9	17	24	37
6	0.012096774193548387	TGTGCGAGAGGCCCCCCGGCGGACAGCAATGGCTGGTCCCCAAAATACTTCCAGCTCTGG	CARGPPADSNGWSPKYFQLW	IGHV3-21	IGHD6-19	IGHJ1	9	24	36	43
6	0.012096774193548387	TGTACTAGACACCGAGACCCGGACTTCGGTGGTGAAATCCTCTTTGACCAGTGG	CTRHRDPDFGGEILFDQW	IGHV3-73	IGHD4-23	IGHJ4	10	21	32	41
5	0.010080645161290322	TGTGCGAAGCACTCGCACTCGTATGGTCTGGATTCCCACCAACTCGACCCCTGG	CAKHSHSYGLDSHQLDPW	IGHV3-23	IGHD2-15	IGHJ5	7	35	40	43
5	0.010080645161290322	TGTGCGAGAGATCCCCTATTTCCAAACAATGCTGACGACTGG	CARDPLFPNNADDW	IGHV3-21	IGHD3-16	IGHJ4	12	21	26	32
5	0.010080645161290322	TGTGCAAGATGGCGCTGGCAGCAGTCCGAATTTGACTACTGG	CARWRWQQSEFDYW	IGHV3-53	IGHD2-21	IGHJ4	8	19	25	30
5	0.010080645161290322	TGTGTGAGACAATTAGTGAGAGATGGCTATGACTACTGG	CVRQLVRDGYDYW	IGHV4-39	IGHD5-24	IGHJ4	10	18	28	29
4	0.008064516129032258	TGTGTGAGAGATGGGCCCTGGAATACTGGAACCAAGTACTACTTTCAATACTGG	CVRDGPWNTGTKYYFQYW	IGHV3-13	IGHD1-1	IGHJ4	11	24	31	34
4	0.008064516129032258	TGTACTAGACACCGAGACCCGGACTACGGTGCTAATATCCTCTTTGACCACTGG	CTRHRDPDYGANILFDHW	IGHV3-73	IGHD4-23	IGHJ4	10	21	34	41
4	0.008064516129032258	TGTACTAGACACCGAGACCCGGACTACGGTGATCAGACCCTCTTTGACTACTGG	CTRHRDPDYGDQTLFDYW	IGHV3-73	IGHD4-17	IGHJ4	10	21	31	41
4	0.008064516129032258	TGTGCGAGATGGCGACACCAACAATCCGAATTTGACACCTGG	CARWRHQQSEFDTW	IGHV3-11	IGHD2-8	IGHJ5	8	14	19	33
4	0.008064516129032258	TGTGCGAGAGATCCCCTATTTCCAAACAATGCTGACTCCTGG	CARDPLFPNNADSW	IGHV3-21	IGHD3-16	IGHJ4	12	21	26	32
4	0.008064516129032258	TGTGCGAGACCTCAACACCCTTTTGACTCCTGG	CARPQHPFDSW	IGHV4-34	IGHD2-8	IGHJ4	8	14	18	21
3	0.006048387096774193	TGTGCGAGAGGCCCCCCGGGGGATAGCAATGGCTGGTCCCCAAAATACTTCCAGCACTGG	CARGPPGDSNGWSPKYFQHW	IGHV4-34	IGHD6-19	IGHJ1	12	18	36	43
3	0.006048387096774193	TGTGCGAGAGGCCCCCCGGGGGAGAGCAGTGGCTGGTCCCCAAAATACTTCCAACTCTGG	CARGPPGESSGWSPKYFQLW	IGHV3-21	IGHD6-19	IGHJ1	9	24	36	43
3	0.006048387096774193	TGTGCGAGAGACGATACTATAGCATTTCCTGGCAGGGGGCCGGCGCCAGCCTACTGG	CARDDTIAFPGRGPAPAYW	IGHV1-3	IGHD2-8	IGHJ4	10	17	24	50
3	0.006048387096774193	TGTGCGAAACACTCGCATGTGTATGGTCTGGATTCCCACTACTTCGACCCCTGG	CAKHSHVYGLDSHYFDPW	IGHV3-23	IGHD1-26	IGHJ5	8	33	40	42
3	0.006048387096774193	TGTACTAGACATCGAGACCCGGACTTCGGTGAAAACATTCTCTTTGACCAGTGG	CTRHRDPDFGENILFDQW	IGHV3-73	IGHD4-17	IGHJ4	11	21	31	41
3	0.006048387096774193	TGCACTAGACACCGAGACCCGGACTTCGGTGGTGAAATCCTCTTTGACCATTGG	CTRHRDPDFGGEILFDHW	IGHV3-73	IGHD4-23	IGHJ4	10	21	32	41
3	0.006048387096774193	TGTGCGAGATGGAGAAGTACTGGTAATGGGGATTTTGACTACTGG	CARWRSTGNGDFDYW	IGHV4-55	IGHD7-27	IGHJ4	9	26	32	33
3	0.006048387096774193	TGTGCGAGGACTTTCTATGGTTCGGGGGAATCTCCAGTCTGG	CARTFYGSGESPVW	IGHV4-28	IGHD3-10	IGHJ2	15	16	26	37
3	0.006048387096774193	TGTGCGAGAGAGTGGTGGGGATTCGGTGACTGGCACTTCTGG	CAREWWGFGDWHFW	IGHV3-21	IGHD2-21	IGHJ4	10	24	31	34
2	0.004032258064516129	TGTGCGAGAGATGGCCCCCTCCAAGTCTGTGGTAGAACCAGCTGCCTGTCCTACTACTACTACGGTATGGACGTCTGG	CARDGPLQVCGRTSCLSYYYYGMDVW	IGHV3-21	IGHD2-2	IGHJ6	11	27	44	50
2	0.004032258064516129	TGTACCACAGAGAAGAGAGAAGCCAGTCCGTTTTTTGGAGCGGTCACAACCCACTGGTACTTCGATCTCTGG	CTTEKREASPFFGAVTTHWYFDLW	IGHV3-15	IGHD3-3	IGHJ2	10	31	43	52
2	0.004032258064516129	TGTGCGAGAGGCCCCCCGGCGGATAGCAATGGCTGGTCCCCAAAATATTTCCAGCACTGG	CARGPPADSNGWSPKYFQHW	IGHV3-21	IGHD6-19	IGHJ1	9	22	36	43
2	0.004032258064516129	TGTGCACACTACCGCTACTATGATAGTAGTGGTAATCACTACAGGGGGCTTGACTACTGG	CAHYRYYDSSGNHYRGLDYW	IGHV2-5	IGHD3-22	IGHJ4	8	15	41	49
2	0.004032258064516129	TGTGCGAAACACTCGCATTCCTATGGTCTGGATTCCCACTACCTCGACCCCTGG	CAKHSHSYGLDSHYLDPW	IGHV3-23	IGHD1-26	IGHJ5	8	33	40	43
2	0.004032258064516129	TGTACTAGACACCGAGACCCGGACTACGGTGGTAATATCCTCTTTGACCAGTGG	CTRHRDPDYGGNILFDQW	IGHV3-73	IGHD4-23	IGHJ4	10	21	34	41
2	0.004032258064516129	TGTACGAGACACCGAGACCCGGACTACGGTGGTGAAATCCTCTTTGACCAGTGG	CTRHRDPDYGGEILFDQW	IGHV3-73	IGHD4-23	IGHJ4	10	21	32	41
2	0.004032258064516129	TGTGTAAGAGAGCCCATGTCTGGGCAAACAATCCACTACTTTGACTACTGG	CVREPMSGQTIHYFDYW	IGHV3-74	IGHD2-15	IGHJ4	10	27	31	34
2	0.004032258064516129	TGTGCGAGAGATAGCCTTTCCCGTATTACCGATAACTGGTTCGATCCCTGG	CARDSLSRITDNWFDPW	IGHV3-30	IGHD3-10	IGHJ5	11	21	28	33
2	0.004032258064516129	TGTGCTAGAGGCCTTATGACGACCGACCCCTACTACTTTGACTACTGG	CARGLMTTDPYYFDYW	IGHV3-72	IGHD3-16	IGHJ4	9	13	18	30
2	0.004032258064516129	TGTGCGAGAGGAGATGTGGACGCAGCTGGACGTAGTTATGACCTCTGG	CARGDVDAAGRSYDLW	IGHV4-34	IGHD4-11	IGHJ5	10	29	37	39
2	0.004032258064516129	TGTGCGAAGGATTTCATCGGATCCATTCCTGATGTTTTTGATATCTGG	CAKDFIGSIPDVFDIW	IGHV3-23	IGHD7-27	IGHJ3	11	18	23	29
2	0.004032258064516129	TGTGCAAAAGATGGACGGAAATATAGCAGCAGCTGGCTTGACTACTGG	CAKDGRKYSSSWLDYW	IGHV3-9	IGHD6-13	IGHJ4	11	21	35	37
2	0.004032258064516129	TGTGCGAGATTCGGTGGGAACTTACGAGGGGAATTTGACTACTGG	CARFGGNLRGEFDYW	IGHV1-18	IGHD4-23	IGHJ4	8	11	21	33
2	0.004032258064516129	TGTGCGAGAGGCCGACCTACCATTTTTGCAGACATAGACTACTGG	CARGRPTIFADIDYW	IGHV1-8	IGHD3-3	IGHJ4	12	17	27	36
2	0.004032258064516129	TGTGCGAGAGATGGGGGAGGTGGCTACAACCAAATTGATGTCTGG	CARDGGGGYNQIDVW	IGHV3-30	IGHD5-24	IGHJ3	11	16	28	34
2	0.004032258064516129	TGTGCGAGAGAGGCGTATAGTAGTGGCTGGTTTTATGGGTCTTGG	CAREAYSSGWFYGSW	IGHV3-21	IGHD6-19	IGHJ4	10	14	30	42
2	0.004032258064516129	TGTGCGAAAGATTGGCCCAGTGCCTGGAACGGTGTTGACAACTGG	CAKDWPSAWNGVDNW	IGHV3-23	IGHD1-1	IGHJ4	11	23	30	34
2	0.004032258064516129	TGTGCGGCGGATAGTTATAGAACCACCTGGTCCTACTACTGG	CAADSYRTTWSYYW	IGHV1-58	IGHD1-14	IGHJ4	11	19	30	34
2	0.004032258064516129	TGTGCGGGAGATCTCCGATTTCCAAACAATGCTGACTACTGG	CAGDLRFPNNADYW	IGHV3-21	IGHD3-16	IGHJ4	14	21	26	32
2	0.004032258064516129	TGTGCGGGAGATCCCCTATTTCCAAACAATGCTGACTACTGG	CAGDPLFPNNADYW	IGHV3-30	IGHD3-16	IGHJ4	12	21	26	32
2	0.004032258064516129	TGTGCGAGATGGCGTTGGCTGCAGTCCGAATTTGACTTCTGG	CARWRWLQSEFDFW	IGHV3-11	IGHD2-21	IGHJ4	8	20	25	30
2	0.004032258064516129	TGTGCGAGATGGCGCGGGCCTCAATCCGAACTTGACTACTGG	CARWRGPQSELDYW	IGHV3-11	IGHD3-10	IGHJ4	8	25	30	31
2	0.004032258064516129	TGTGCGAGATGGCGAGGGCTACAGTCCGAATTTGACTACTGG	CARWRGLQSEFDYW	IGHV3-11	IGHD4-11	IGHJ4	8	18	24	30
2	0.004032258064516129	TGTACGGGAGATCCCCTATATCCAAACAATGCTGACTACTGG	CTGDPLYPNNADYW	IGHV3-35	IGHD5-12	IGHJ4	2	15	23	32
2	0.004032258064516129	TGTACGAGAGATCCCCTCTTTCCAAACAATGCTGACTCCTGG	CTRDPLFPNNADSW	IGHV3-33	IGHD3-16	IGHJ4	12	21	26	32
2	0.004032258064516129	TGTACGAGAGATCCCCTATTTCCAAACAATGCTGACTACTGG	CTRDPLFPNNADYW	IGHV3-21	IGHD3-16	IGHJ4	12	21	26	32
2	0.004032258064516129	TGTAGTATGATTCGGGGCAGCTCGACGGGGTTCGACCCCTGG	CSMIRGSSTGFDPW	IGHV3-15	IGHD3-10	IGHJ5	3	5	16	28
2	0.004032258064516129	TGTGCGAGTTCCCCATTTCCTAACAATGCTGACTCCTGG	CASSPFPNNADSW	IGHV3-23	IGHD7-27	IGHJ4	6	9	14	29
2	0.004032258064516129	TGTGCGAGTTCCCCATTTCCTAACAATGCTGACTCCTGG	CASSPFPNNADSW	IGHV3-21	IGHD7-27	IGHJ4	7	9	14	29
2	0.004032258064516129	TGTGCGAGAGACGATGGCAGTGGCCTAGCTGACTACTGG	CARDDGSGLADYW	IGHV3-21	IGHD6-19	IGHJ4	10	16	23	29
2	0.004032258064516129	TGTGCGAAGTGTATCGATGGGTGGGCCTTTCACCACTGG	CAKCIDGWAFHHW	IGHV3-23	IGHD2-8	IGHJ4	7	8	13	26
2	0.004032258064516129	TGCACGCGATGGATCGGGGTTTCGAACTTTGACTATTGG	CTRWIGVSNFDYW	IGHV3-49	IGHD3-10	IGHJ4	1	8	18	25
2	0.004032258064516129	TGTGCGAGAGAGGGATATCGCTACTTTGACTACTGG	CAREGYRYFDYW	IGHV4-39	IGHD2-15	IGHJ4	8	12	17	20
2	0.004032258064516129	TGTGCAAGAGAGACAGCAGGTGGCTTTGACTTCTGG	CARETAGGFDFW	IGHV6-1	IGHD6-13	IGHJ4	10	13	22	23
2	0.004032258064516129	TGTGCGAGGGGATCAGTGGCTGACTACTGG	CARGSVADYW	IGHV7-4-1	IGHD6-19	IGHJ4	7	13	19	20
2	0.004032258064516129	TGTGCGAAGAAATACGGTGACTCTCCTTGG	CAKKYGDSPW	IGHV3-23	IGHD4-17	IGHJ4	7	12	21	27
1	0.0020161290322580645	TGTGCGAGAGATGGACTTTGTCATGGTGATCGGTGCTACCAACACTCCTCCAACTACTACGGTCTGGACGTCTGG	CARDGLCHGDRCYQHSSNYYGLDVW	IGHV1-3	IGHD2-15	IGHJ6	11	34	45	64
1	0.0020161290322580645	TGTGCGAGAGATGGACTTTGTCAGGGTGCTCGCTGCTACCAACACTCCTCCTACTACTACGGCCTGGACGTCTGG	CARDGLCQGARCYQHSSYYYGLDVW	IGHV3-20	IGHD2-15	IGHJ6	11	34	45	50
1	0.0020161290322580645	TGTGCGAGCGCAACCTCTGGATATTGTAGTGGTGGTAGCTGCTACTCCGAGTACAACTGGTTCGACCCCTGG	CASATSGYCSGGSCYSEYNWFDPW	IGHV3-64	IGHD2-15	IGHJ5	7	18	48	50
1	0.0020161290322580645	TGTGCGAGAGTATCGCGGTCTTTTACTATGGTTCGGGGAGTTATAATTATCCCTCGGGGTGACTACTGG	CARVSRSFTMVRGVIIIPRGDYW	IGHV1-18	IGHD3-10	IGHJ4	9	22	43	59
1	0.0020161290322580645	TGTGCGAGAGGGAATCGGGACCTTAAGAGCAGCAGCTGGTTTCTTTTCGCCTACTACTTTGACTACTGG	CARGNRDLKSSSWFLFAYYFDYW	IGHV3-30	IGHD6-13	IGHJ4	9	27	39	51
1	0.0020161290322580645	TGTGCGAGAGGGAAGTCACATATCACCATTTTTGAAATAGTCGTCCATTATGCAATCTTTGACTACTGG	CARGKSHITIFEIVVHYAIFDYW	IGHV4-34	IGHD3-3	IGHJ4	10	20	33	56
1	0.0020161290322580645	TGTGCGAAAGAATTGCCGCACCCCGGCTTTTTGGAGTGGGTCCCCAAGGGGTTCTACTTTGACTACTGG	CAKELPHPGFLEWVPKGFYFDYW	IGHV1-18	IGHD3-3	IGHJ4	10	27	38	53
1	0.0020161290322580645	TGTGCGAGAGATCGAGATTACTATGATAGTAGTGGTTATTACCCCACCCTCAACCCGGACTACTGG	CARDRDYYDSSGYYPTLNPDYW	IGHV4-31	IGHD3-22	IGHJ4	12	16	41	57
1	0.0020161290322580645	TGTGCGAGATTAATCGGAACGGTAGAGATGCCTTCAATTTGGGCGGGATACTTTGACTACTGG	CARLIGTVEMPSIWAGYFDYW	IGHV4-59	IGHD5-24	IGHJ4	8	21	38	48
1	0.0020161290322580645	TGTGCGAGACGGGGAGGGCCCGCAATGAAGCGCAGCAATGGTCACTACAAGTTTGACCTCTGG	CARRGGPAMKRSNGHYKFDLW	IGHV4-39	IGHD2-15	IGHJ4	9	42	49	51
1	0.0020161290322580645	TGTGCGAGACAAGTTTGTGTACGGGGGAGAGATGGCTACAATTGTCACGGTATGGACGTCTGG	CARQVCVRGRDGYNCHGMDVW	IGHV4-39	IGHD5-24	IGHJ6	10	27	42	51
1	0.0020161290322580645	TGTGCGAGAGCGGGATATTGTACTAATGGTGTATGCGATCGCGGGAAGTCCTTTGACTACTGG	CARAGYCTNGVCDRGKSFDYW	IGHV1-8	IGHD2-8	IGHJ4	9	12	35	50
1	0.0020161290322580645	TGTGCGAGAAGTATTACGATTTTTGGAGTGGTTATTAAGGGTACCCGCTGGTTCGACCCCTGG	CARSITIFGVVIKGTRWFDPW	IGHV4-34	IGHD3-3	IGHJ5	8	10	36	47
1	0.0020161290322580645	TGTGCACACAGTCGGTACTCCCCTTATAACCGATTGCCGCCCCGGGACACCTTTGACTACTGG	CAHSRYSPYNRLPPRDTFDYW	IGHV2-5	IGHD1-14	IGHJ4	10	24	31	50
1	0.0020161290322580645	TGTGCACACAGACGACGGGATTGTAGTGGTGATAGCTGCTACTTCAACTGGTTCGACCCCTGG	CAHRRRDCSGDSCYFNWFDPW	IGHV2-5	IGHD2-15	IGHJ5	13	19	42	44
1	0.0020161290322580645	TGTGCAAGAGCTGGGGCATACAGTAGTGATTCACTCCTCTTCTTCTACGGTCTGGACGTCTGG	CARAGAYSSDSLLFFYGLDVW	IGHV3-74	IGHD2-8	IGHJ6	9	15	21	52
1	0.0020161290322580645	TGTGCCACTGAGGGCTGTAGTAGTGCCACCTGCTTTTCCCCAAATGCTTTTGATGTCTGG	CATEGCSSATCFSPNAFDVW	IGHV3-15	IGHD2-2	IGHJ3	7	15	33	43
1	0.0020161290322580645	TGTGCGGGCCAAGGGAGGGAGAGATGGCTACAATTACCACGTTATTCCTTTGACTACTGG	CAGQGRERWLQLPRYSFDYW	IGHV4-39	IGHD5-24	IGHJ4	5	19	36	47
1	0.0020161290322580645	TGTGCGACGCGGCCACATGTCTCTAATACTTATCCTTATTTCGGTGTCTTTGACTACTGG	CATRPHVSNTYPYFGVFDYW	IGHV3-11	IGHD3-10	IGHJ4	6	23	32	47
1	0.0020161290322580645	TGTGCGAGACTCGGTGGTTTCTGGAATGCTTATCGCCACACTCAGCCCGTTGACCACTGG	CARLGGFWNAYRHTQPVDHW	IGHV5-10-1	IGHD4-23	IGHJ4	9	11	17	49
1	0.0020161290322580645	TGTGCGAGACATTGCGGTGGCTGGTACGTGTCCGGTCCCTATGATGCTTTTGATATCTGG	CARHCGGWYVSGPYDAFDIW	IGHV4-39	IGHD6-19	IGHJ3	11	16	28	40
1	0.0020161290322580645	TGTGCGAGAGGCCCCCCGTGGGAAAGCAGTGGCTGGTCCCCAAAATACTTCCAGCACTGG	CARGPPWESSGWSPKYFQHW	IGHV4-34	IGHD6-19	IGHJ1	12	24	36	43
1	0.0020161290322580645	TGTGCGAGAGGCCCCCCGGGGGAAAGCAGTGGCTGGTCCCCAAAATACTTCCAGCACTGG	CARGPPGESSGWSPKYFQHW	IGHV4-34	IGHD6-19	IGHJ1	12	24	36	43
1	0.0020161290322580645	TGTGCGAGAGGCCCCCCGGAGGACAGCAGTGGCTGGTCCCCAAAATACTTCCAACTCTGG	CARGPPEDSSGWSPKYFQLW	IGHV4-34	IGHD6-19	IGHJ1	12	24	36	43
1	0.0020161290322580645	TGTGCGAGAGATAGAGTAAGATTAGCAGCAGCTGGTACTAGAAGCTGGTTCGACCCCTGG	CARDRVRLAAAGTRSWFDPW	IGHV4-31	IGHD6-13	IGHJ5	11	22	37	44
1	0.0020161290322580645	TGTGCGAGAGATAGAGGGGGTTACTTTGATAGTAGAACTTTTTATGCCTTTGACTACTGG	CARDRGGYFDSRTFYAFDYW	IGHV3-30	IGHD3-22	IGHJ4	11	20	34	47
1	0.0020161290322580645	TGTGCGAGAGATAGAGGGGGTTACTTTGATAGTAGAACTTTTTATGCCTTTGACTACTGG	CARDRGGYFDSRTFYAFDYW	IGHV3-21	IGHD3-22	IGHJ4	11	20	34	47
1	0.0020161290322580645	TGTGCACACAGCTTAATGGGTTACGATTTTTGGAGTGGTTATAACTACTTTGACTACTGG	CAHSLMGYDFWSGYNYFDYW	IGHV2-5	IGHD3-3	IGHJ4	10	20	41	43
1	0.0020161290322580645	TGTACGAGACGTTGTGGTGGTGACTGCCTAACACTGTCCTACTACGGTATGGACGTCTGG	CTRRCGGDCLTLSYYGMDVW	IGHV3-21	IGHD2-21	IGHJ6	8	11	26	38
1	0.0020161290322580645	TGTGCGCGAATTCTGGCAGTGCCTGGGACGAACTATTACCACGGTATGGACGTCTGG	CARILAVPGTNYYHGMDVW	IGHV3-64	IGHD6-19	IGHJ6	5	15	29	45
1	0.0020161290322580645	TGTGCGAGTGGGACAGTAGTAGTACCAGCTGCTACTTACTGGTACTTCGATCTCTGG	CASGTVVVPAATYWYFDLW	IGHV3-48	IGHD2-2	IGHJ2	7	15	33	36
1	0.0020161290322580645	TGTGCGAGGGCCCTAAGTAGTGGGAGCTATCACGAGAGACACTGGTTCGACCCCTGG	CARALSSGSYHERHWFDPW	IGHV1-18	IGHD1-26	IGHJ5	7	17	28	40
1	0.0020161290322580645	TGTGCGAGACAGACGTATTACTATGATAGTAGTGGTTATTCCCACTTTGACTACTGG	CARQTYYYDSSGYSHFDYW	IGHV4-39	IGHD3-22	IGHJ4	10	12	39	43
1	0.0020161290322580645	TGTGCGAGAGTAATGGTTCGGGGAGTTATCGCCTACTACTACGGTATGGACGTCTGG	CARVMVRGVIAYYYGMDVW	IGHV3-21	IGHD3-10	IGHJ6	9	12	28	32
1	0.0020161290322580645	TGTGCGAGAGGATACAGCTATGACGGGTACTACTACTACTACGGTATGGACGTCTGG	CARGYSYDGYYYYYGMDVW	IGHV1-8	IGHD5-18	IGHJ6	10	11	21	27
1	0.0020161290322580645	TGTGCGAGAGATAGCAGTGGCTGGCAAATCTACTACTACTACGGTATGGACGTCTGG	CARDSSGWQIYYYYGMDVW	IGHV3-30	IGHD6-19	IGHJ6	11	12	23	29
1	0.0020161290322580645	TGTGCGAGAGATAATTGGCGCGGAGCTGAGTACTACTACTCCGGTATGGACGTCTGG	CARDNWRGAEYYYSGMDVW	IGHV3-30	IGHD1-26	IGHJ6	11	21	26	30
1	0.0020161290322580645	TGTGCGAGAGATAATTGGCGCGGAGCTGAGTACTACTACTCCGGTATGGACGTCTGG	CARDNWRGAEYYYSGMDVW	IGHV3-33	IGHD1-26	IGHJ6	11	21	26	30
1	0.0020161290322580645	TGTGCGAAAGATCTTAAGGAAAGCAGCAACTGGCCCCTCTACGGTATGGACGTCTGG	CAKDLKESSNWPLYGMDVW	IGHV3-23	IGHD6-13	IGHJ6	14	21	32	45
1	0.0020161290322580645	TGTGCACACAGCTGGGTAGTAGTACCAGCTGTTAAGTACTGGTACTTCGATCTCTGG	CAHSWVVVPAVKYWYFDLW	IGHV2-5	IGHD2-2	IGHJ2	10	15	30	36
1	0.0020161290322580645	TGTACTAGAGCGGGGTGGGAGCTACTTCCCCCTCTATGGTATGCTTTTGATATCTGG	CTRAGWELLPPLWYAFDIW	IGHV3-49	IGHD1-26	IGHJ3	9	14	25	40
1	0.0020161290322580645	TGTACCACAGATATCCCCCCGTGGATACAGCTAAGATTCGACTGGTTCGACCCCTGG	CTTDIPPWIQLRFDWFDPW	IGHV3-15	IGHD5-18	IGHJ5	11	19	32	40
1	0.0020161290322580645	TGTGTGAGAGATGGGCCCTGGGAAAGTGGAACCAGATACTTCTTTCACTACTGG	CVRDGPWESGTRYFFHYW	IGHV3-35	IGHD1-14	IGHJ4	8	27	33	36
1	0.0020161290322580645	TGTGCGAGATACGATTACTTTGACAGTAATGGTTATAGTTATTTTGACTACTGG	CARYDYFDSNGYSYFDYW	IGHV7-81	IGHD3-22	IGHJ4	10	13	35	42
1	0.0020161290322580645	TGTGCGAGACATGGGGATTGGCAGTGGCTGGTATGGGGCTGGTTCGACCCCTGG	CARHGDWQWLVWGWFDPW	IGHV4-39	IGHD6-19	IGHJ5	12	20	32	38
1	0.0020161290322580645	TGTGCGAGACAGAGTGAAACTGGAAATTCTGGGCGGGGATTCTTTGACTTCTGG	CARQSETGNSGRGFFDFW	IGHV5-10-1	IGHD1-1	IGHJ4	10	17	24	41
1	0.0020161290322580645	TGTGCGAGAGCGCAGGATCCGGACGTATTCGGTGACCACTACTTTGACTATTGG	CARAQDPDVFGDHYFDYW	IGHV3-21	IGHD6-6	IGHJ4	9	17	24	37
1	0.0020161290322580645	TGTGCGAGAGGGGGCTGGGGTTCGGGGACTCTAATCCCCCACTTTGACTACTGG	CARGGWGSGTLIPHFDYW	IGHV1-8	IGHD3-10	IGHJ4	10	18	27	40
1	0.0020161290322580645	TGTGCGAGAGGGGGGCCCGATGCCAGCACCTGGTACTTTCGGTTTGACTCGTGG	CARGGPDASTWYFRFDSW	IGHV1-18	IGHD2-2	IGHJ4	9	24	36	42
1	0.0020161290322580645	TGTGCGAGAGATCGCGCGGGCTCACGGATAATGATTGCTCCCCCGGGCTACTGG	CARDRAGSRIMIAPPGYW	IGHV3-21	IGHD3-16	IGHJ4	12	27	43	47
1	0.0020161290322580645	TGTGCGAGAGATCGCGCGGGCTCACGGATAATAGTTGCTCCCCCGGGCTACTGG	CARDRAGSRIIVAPPGYW	IGHV3-33	IGHD1-26	IGHJ4	12	31	41	47
1	0.0020161290322580645	TGTGCGAGAGATCAAAGACTGGAACCTACGACTGCTGATGCTTTTGATATCTGG	CARDQRLEPTTADAFDIW	IGHV3-21	IGHD1-1	IGHJ3	12	17	24	35
1	0.0020161290322580645	TGTGCGAGAGATGGGTCCTGGGGAACTGGGACCAAGTATTTCTTTGACTGTTGG	CARDGSWGTGTKYFFDCW	IGHV3-21	IGHD7-27	IGHJ4	11	23	29	34
1	0.0020161290322580645	TGTGCGAGAGATACTTATTATTATGCTTCGGGGAGGCGTTTCCCTGACTACTGG	CARDTYYYASGRRFPDYW	IGHV1-18	IGHD3-10	IGHJ4	11	15	34	44
1	0.0020161290322580645	TGTGCGAGAACCGATACGGATTACGGTGACTACCTTCTCTGGTTCGACCCCTGG	CARTDTDYGDYLLWFDPW	IGHV1-18	IGHD4-17	IGHJ5	8	21	32	38
1	0.0020161290322580645	TGTGCGAAGCACTCGCACTGGTATGGTCTGGATTCCCACCAACTCGACCCCTGG	CAKHSHWYGLDSHQLDPW	IGHV3-23	IGHD2-15	IGHJ5	7	35	40	43
1	0.0020161290322580645	TGTGCGAAATACAGGGGTGCGGGGACTTTCTCCACCTACCACATTGACCGCTGG	CAKYRGAGTFSTYHIDRW	IGHV3-23	IGHD2-15	IGHJ5	8	35	41	45
1	0.0020161290322580645	TGTACTAGACACCGAGACCCGGACTTCGGTGGTGAAATCCTCTTTGACCTTTGG	CTRHRDPDFGGEILFDLW	IGHV3-73	IGHD4-23	IGHJ4	10	21	32	41
1	0.0020161290322580645	TGTACTAGACACCGAGACCCGGACTACGGTGAGAATATCCTCTTTGACTACTGG	CTRHRDPDYGENILFDYW	IGHV3-73	IGHD4-17	IGHJ4	10	21	31	41
1	0.0020161290322580645	TGTAGTAGACACCGAGACCCGGACTTCGGTGGTGAAATCCTCTTTGACCTTTGG	CSRHRDPDFGGEILFDLW	IGHV3-73	IGHD4-23	IGHJ4	10	21	32	41
1	0.0020161290322580645	TGTCTGAAAGGTGTTGGCCAGTGGATCGCAAACACTTACTTTGACTTCTGG	CLKGVGQWIANTYFDFW	IGHV1-18	IGHD5-12	IGHJ4	2	20	25	36
1	0.0020161290322580645	TGTGCCCGAGAGGACTACACTAACTACTACTACTTCGGTCTGGACGTCTGG	CAREDYTNYYYFGLDVW	IGHV4-31	IGHD4-11	IGHJ6	4	12	18	22
1	0.0020161290322580645	TGTGCCAGAGTCCAGCCCCACGTCTATGGGGTTGATGCTTTTGATATCTGG	CARVQPHVYGVDAFDIW	IGHV4-30-2	IGHD3-10	IGHJ3	9	23	28	32
1	0.0020161290322580645	TGTGCGACCGTGGGATATTATTTTGATAATAGTGGCCTACAAATGTCTTGG	CATVGYYFDNSGLQMSW	IGHV3-30	IGHD3-22	IGHJ4	6	15	34	48
1	0.0020161290322580645	TGTGCGAGCGCCATGAGTGGGAGCCATGGTGATGATGCTTTTGATATCTGG	CASAMSGSHGDDAFDIW	IGHV4-59	IGHD1-26	IGHJ3	7	15	23	31
1	0.0020161290322580645	TGTGCGAGGGATCTTACCTCCCCGTCCGGACAATACTACTTTGACCACTGG	CARDLTSPSGQYYFDHW	IGHV3-21	IGHD6-6	IGHJ4	13	22	30	33
1	0.0020161290322580645	TGTGCGAGAGGGACTATCTCGCGGGGGCCGTGGTCCTACTTTGACTACTGG	CARGTISRGPWSYFDYW	IGHV3-30	IGHD1-14	IGHJ4	9	28	33	35
1	0.0020161290322580645	TGTGCGAGAGATTCCTACGGTGGTAACTCGGGTATTGGATTTGACTACTGG	CARDSYGGNSGIGFDYW	IGHV3-21	IGHD4-23	IGHJ4	11	14	28	39
1	0.0020161290322580645	TGTGCGAGAGATAGGCATAACACTTACTGGCACGAGGACTGTGACTACTGG	CARDRHNTYWHEDCDYW	IGHV3-30	IGHD1-1	IGHJ4	11	25	34	37
1	0.0020161290322580645	TGTGCGAGAGATAGAGAGAATACGGTGACTACGCCGGACTTTGACTACTGG	CARDRENTVTTPDFDYW	IGHV1-18	IGHD4-17	IGHJ4	11	20	32	37
1	0.0020161290322580645	TGTGCGAGAACGGACTATGGTGATAGTAGTGGTTATTACCGTGACTACTGG	CARTDYGDSSGYYRDYW	IGHV1-46	IGHD3-22	IGHJ4	8	20	38	41
1	0.0020161290322580645	TGTGCGAAAGCGAAGGGTATGGAACTGCCTAACTACTGCTTTAACTACTGG	CAKAKGMELPNYCFNYW	IGHV3-23	IGHD1-7	IGHJ4	9	19	25	33
1	0.0020161290322580645	TGTGCGAAAGGATCTCTGGGTGGCTACGACTGGTACTACTTTGACCTGTGG	CAKGSLGGYDWYYFDLW	IGHV3-30	IGHD5-12	IGHJ4	16	19	28	32
1	0.0020161290322580645	TGTGCACGCATGGGGTCTTATAACAGCAGGTGGTACTACTTTGACTACTGG	CARMGSYNSRWYYFDYW	IGHV2-26	IGHD6-13	IGHJ4	7	18	28	32
1	0.0020161290322580645	TGTGCAAAAGAAAACTATGATAGTACTGGTTACCATCAATTTGACTATTGG	CAKENYDSTGYHQFDYW	IGHV3-43	IGHD3-22	IGHJ4	10	13	31	39
1	0.0020161290322580645	TGTGTGAGAGACGAAGTGCCTTCTGGGAGTGGGGTGATCGACCCCTGG	CVRDEVPSGSGVIDPW	IGHV1-18	IGHD3-3	IGHJ5	10	25	31	37
1	0.0020161290322580645	TGTGCGCGATTAAGGAGTGGAACCAGCAGTTGGAGATTTGACTACTGG	CARLRSGTSSWRFDYW	IGHV4-59	IGHD1-14	IGHJ4	5	18	24	36
1	0.0020161290322580645	TGTGCGGGAGACGTAACAGCAGTGGCTGGTAGACGGGGTGACTTCTGG	CAGDVTAVAGRRGDFW	IGHV3-33	IGHD6-19	IGHJ4	10	17	30	38
1	0.0020161290322580645	TGTGCGAGTTATCCTCTGGGTAAACCAGCAACTTTCTTTGAATACTGG	CASYPLGKPATFFEYW	IGHV4-55	IGHD6-19	IGHJ4	11	23	32	35
1	0.0020161290322580645	TGTGCGAGGACATATTTCTTTGGGGTACCAGCTGCCGGATTTTATTGG	CARTYFFGVPAAGFYW	IGHV4-31	IGHD2-2	IGHJ4	7	24	34	45
1	0.0020161290322580645	TGTGCGAGGAGTCCGGTAGCACCTCATCAACATTGGTTCGACCCCTGG	CARSPVAPHQHWFDPW	IGHV4-31	IGHD1-7	IGHJ5	7	12	17	33
1	0.0020161290322580645	TGTGCGAGGAGGGACCGTTCGGGGACCTATTATAGTCTTGACTATTGG	CARRDRSGTYYSLDYW	IGHV3-23	IGHD3-10	IGHJ4	6	16	33	37
1	0.0020161290322580645	TGTGCGAGACCTTTTGCAGAAGCTCGCATCGATGCTTTTGATATCTGG	CARPFAEARIDAFDIW	IGHV5-10-1	IGHD6-6	IGHJ3	9	20	25	30
1	0.0020161290322580645	TGTGCGAGAGTGGGGGCGATAGTGGCTACGCCCCCCTTTGACTACTGG	CARVGAIVATPPFDYW	IGHV1-8	IGHD5-12	IGHJ4	9	18	29	35
1	0.0020161290322580645	TGTGCGAGAGCCCGTGGGATGGGCAGTGGCGCCCACTTTGATTACTGG	CARARGMGSGAHFDYW	IGHV3-11	IGHD6-19	IGHJ4	9	22	29	34
1	0.0020161290322580645	TGTGCGAGAGCGGGCAACTGGAAGTACGGGCCCTCCTTTGACTACTGG	CARAGNWKYGPSFDYW	IGHV3-53	IGHD1-7	IGHJ4	9	15	27	35
1	0.0020161290322580645	TGTGCGAGAGGCCGGCGATTAGGGAGAGACCTCTGGTTCGACCCCTGG	CARGRRLGRDLWFDPW	IGHV4-34	IGHD5-12	IGHJ5	12	15	20	32
1	0.0020161290322580645	TGTGCGAGAGGAGGTATAGCAGCGATAAGTATCGCCCCCGACTACTGG	CARGGIAAISIAPDYW	IGHV1-8	IGHD6-25	IGHJ4	10	12	23	39
1	0.0020161290322580645	TGTGCGAGAGATGGCCAGTCTGGCGCCCCATTCAGTATGGACGTCTGG	CARDGQSGAPFSMDVW	IGHV3-30	IGHD3-9	IGHJ6	11	14	19	36
1	0.0020161290322580645	TGTGCGAGAGATGGGAGTGGTATGATAGAGAATACTTTTGATATATGG	CARDGSGMIENTFDIW	IGHV3-21	IGHD3-22	IGHJ3	11	20	27	34
1	0.0020161290322580645	TGTGCGAGAGATGATTACGGTGACTACGAAATGGTATTGGTCTACTGG	CARDDYGDYEMVLVYW	IGHV1-3	IGHD4-17	IGHJ4	11	15	27	41
1	0.0020161290322580645	TGTGCGAGAGATGACGGGGGTGACACGTTGACATCTGTCTACGTCTGG	CARDDGGDTLTSVYVW	IGHV3-11	IGHD5-24	IGHJ4	11	37	43	44
1	0.0020161290322580645	TGTGCGAGAGATAAGATGTTTTGGAGCGGTTATCACCTTGATCATTGG	CARDKMFWSGYHLDHW	IGHV3-30	IGHD3-3	IGHJ4	11	18	32	45
1	0.0020161290322580645	TGTGCGAGAGAGATTATGAGCAGTTGGTACTCCCCCTTTGACAACTGG	CAREIMSSWYSPFDNW	IGHV3-30	IGHD2-2	IGHJ4	10	18	30	35
1	0.0020161290322580645	TGTGCGAGAGAGAGGGACTATAGCAGCTCCAGTTCGTACGGGTACTGG	CARERDYSSSSSYGYW	IGHV7-4-1	IGHD6-6	IGHJ4	10	18	28	42
1	0.0020161290322580645	TGTGCGAGAGAGAGGATGTCTACAAGGGGTGATGCTTTTGAACTCTGG	CARERMSTRGDAFELW	IGHV3-21	IGHD5-24	IGHJ3	10	14	24	29
1	0.0020161290322580645	TGTGCGAGAACAGTTTATCGACTAGCAGCTGGTGACCTTGACTTCTGG	CARTVYRLAAGDLDFW	IGHV4-34	IGHD2-2	IGHJ4	8	22	32	37
1	0.0020161290322580645	TGTGCGAAAGTTCCCACAGGCGACTTCGCCCCCCCGTTTCGTCACTGG	CAKVPTGDFAPPFRHW	IGHV3-23	IGHD1-26	IGHJ1	9	11	16	42
1	0.0020161290322580645	TGTGCAAGAATGGATAGCTACTCGCCCGAGGGGGCTTTCGACCCCTGG	CARMDSYSPEGAFDPW	IGHV3-74	IGHD1-26	IGHJ5	8	15	21	36
1	0.0020161290322580645	TGTACTAGGGTTTCGGTTCGGGGAGTCGGCTACGGTATGGACGTCTGG	CTRVSVRGVGYGMDVW	IGHV3-49	IGHD3-10	IGHJ6	7	14	25	36
1	0.0020161290322580645	TGCGCGAGAGATGGGGGAGAGGTGGCTGTTATACCCCCCGACCAGTGG	CARDGGEVAVIPPDQW	IGHV3-13	IGHD6-13	IGHJ5	11	24	35	38
1	0.0020161290322580645	TGCACCCGGGCACTCCTGTGGCCCTCATCGTACTACTTTGACGTCTGG	CTRALLWPSSYYFDVW	IGHV2-26	IGHD6-13	IGHJ4	1	3	9	29
1	0.0020161290322580645	TGTGTGAGATTTCTGAGTAGTGGCTATGACCCTTTTGACTACTGG	CVRFLSSGYDPFDYW	IGHV1-67	IGHD5-12	IGHJ4	8	17	25	33
1	0.0020161290322580645	TGTGCTACAGAAGGTGATAGCAGTGGACCCGACTTTGAGTACTGG	CATEGDSSGPDFEYW	IGHV3-72	IGHD6-19	IGHJ4	10	16	25	31
1	0.0020161290322580645	TGTGCGGGCAGTAGAGATGCCTACAATTTCGGCTTTGACTACTGG	CAGSRDAYNFGFDYW	IGHV1-58	IGHD5-24	IGHJ4	6	10	27	32
1	0.0020161290322580645	TGTGCGGGAGGGAGTGACTACGACAATCAGGGTATGGACGTCTGG	CAGGSDYDNQGMDVW	IGHV4-39	IGHD4-17	IGHJ6	5	13	21	33
1	0.0020161290322580645	TGTGCGACAGCCCACGATACTAGTGGTGCGCACTTTGACTACTGG	CATAHDTSGAHFDYW	IGHV3-21	IGHD3-22	IGHJ4	6	15	26	31
1	0.0020161290322580645	TGTGCGAGGGTCCACGGTCCCGGGATCTACCTCAATGACTACTGG	CARVHGPGIYLNDYW	IGHV3-48	IGHD5-18	IGHJ4	7	10	15	35
1	0.0020161290322580645	TGTGCGAGGGATTGGCCCAGTGCCTGGAACGGTCTTGACAACTGG	CARDWPSAWNGLDNW	IGHV3-23	IGHD1-1	IGHJ4	6	23	30	34
1	0.0020161290322580645	TGTGCGAGACATTTTGGTGGGGGCTACTACCCCATTGACTACTGG	CARHFGGGYYPIDYW	IGHV4-39	IGHD1-26	IGHJ4	11	16	29	34
1	0.0020161290322580645	TGTGCGAGACAAAATGGTTACGATAAGCTAGCCGCTGACTACTGG	CARQNGYDKLAADYW	IGHV5-10-1	IGHD5-18	IGHJ4	10	13	21	35
1	0.0020161290322580645	TGTGCGAGAGCCGATGACAGTGGCTGGTACTTCTTTGACTACTGG	CARADDSGWYFFDYW	IGHV4-31	IGHD6-19	IGHJ4	9	17	25	26
1	0.0020161290322580645	TGTGCGAGAGGCCGACCTACCATTTTTGCAGACATAGACTACTGG	CARGRPTIFADIDYW	IGHV3-53	IGHD3-3	IGHJ4	9	17	27	36
1	0.0020161290322580645	TGTGCGAGAACAGTAGCTGGGACCCCATATTACTTAGACTACTGG	CARTVAGTPYYLDYW	IGHV4-59	IGHD1-26	IGHJ4	8	11	17	30
1	0.0020161290322580645	TGTGCGAGAAAGTCCTCCGTCTCGACAAAGAGCCTAGGTTACTGG	CARKSSVSTKSLGYW	IGHV4-59	IGHD2-15	IGHJ4	8	32	37	39
1	0.0020161290322580645	TGTGCGAGAAAGCCTTCCGACGCAGCTAAGGCTCTAGGCTACTGG	CARKPSDAAKALGYW	IGHV1-46	IGHD2-15	IGHJ4	8	21	27	38
1	0.0020161290322580645	TGTGCGAAATCCCTCCTGACCCTTAACGATGCTTTTGATATCTGG	CAKSLLTLNDAFDIW	IGHV3-11	IGHD7-27	IGHJ3	6	8	12	27
1	0.0020161290322580645	TGTGCGAAAGTGCGAACAGGCCGGACCGACACCTTTGACATCTGG	CAKVRTGRTDTFDIW	IGHV4-59	IGHD6-6	IGHJ3	6	20	25	33
1	0.0020161290322580645	TGTGCGAAAAATTTTGACAGCAGCTCGTCCTTTCCTGACTACTGG	CAKNFDSSSSFPDYW	IGHV3-23	IGHD6-6	IGHJ4	8	18	29	35
1	0.0020161290322580645	TGTGCAGGTGATATGGTTCGGGGAAGAGAATGGTTCGACCCCTGG	CAGDMVRGREWFDPW	IGHV1-58	IGHD3-10	IGHJ5	4	11	23	30
1	0.0020161290322580645	TGTGCAAGAGGAAGTGCGGCAGAAGAGGATGTTTTTGATATGTGG	CARGSAAEEDVFDMW	IGHV3-74	IGHD2-2	IGHJ3	9	16	20	27
1	0.0020161290322580645	TGTGCAAGAGATCGGACTAGAAGTGGCCCAAACTTTGACTACTGG	CARDRTRSGPNFDYW	IGHV3-47	IGHD6-19	IGHJ4	12	17	26	31
1	0.0020161290322580645	TGTGCAAAAGACATGAACCCTGACTACTCCTGCATGGACGTCTGG	CAKDMNPDYSCMDVW	IGHV3-9	IGHD4-11	IGHJ6	10	11	15	22
1	0.0020161290322580645	TGCGCGAGAGGCTATAGTGGGAGCTATTGGGCGTTTGGCCACTGG	CARGYSGSYWAFGHW	IGHV1-8	IGHD1-26	IGHJ4	11	12	25	33
1	0.0020161290322580645	TGTGTGTTGATCAATACCTGGTATCGAGGGGGAGATTACTGG	CVLINTWYRGGDYW	IGHV3-9	IGHD3-16	IGHJ4	3	27	33	36
1	0.0020161290322580645	TGTGTGAGAGATCCCCTGTTTCCCAACAATGCTGACCACTGG	CVRDPLFPNNADHW	IGHV3-21	IGHD2-15	IGHJ1	12	25	29	36
1	0.0020161290322580645	TGTGCTTCTACGGTGACAACGATGTCTCCTTTTGACTACTGG	CASTVTTMSPFDYW	IGHV1-46	IGHD4-17	IGHJ4	4	7	20	30
1	0.0020161290322580645	TGTGCCACCTTCCCTTACAATAACCCCTTTCTTGACTGCTGG	CATFPYNNPFLDCW	IGHV3-15	IGHD3-9	IGHJ4	7	14	24	31
1	0.0020161290322580645	TGTGCCAGAGATAACCTCTCGATGGATGATTTTGATGTCTGG	CARDNLSMDDFDVW	IGHV4-30-2	IGHD6-6	IGHJ3	11	17	21	24
1	0.0020161290322580645	TGTGCGGCGGACAGGTATAGGACTTGGTGGTCCTACTATTGG	CAADRYRTWWSYYW	IGHV1-58	IGHD2-15	IGHJ4	7	24	30	34
1	0.0020161290322580645	TGTGCGGGAGATCCCCTATTTCCAAACAATGCTGACTACTGG	CAGDPLFPNNADYW	IGHV3-23	IGHD3-16	IGHJ4	12	21	26	32
1	0.0020161290322580645	TGTGCGAGGACCTTCTATGGTTCGGGGCAACCTCCAGTCTGG	CARTFYGSGQPPVW	IGHV4-39	IGHD3-10	IGHJ2	7	14	26	37
1	0.0020161290322580645	TGTGCGAGGACCCTCTATGGTTCGGGGCAACCTCCAGTCTGG	CARTLYGSGQPPVW	IGHV3-11	IGHD3-10	IGHJ2	7	14	26	37
1	0.0020161290322580645	TGTGCGAGATGGCGATGGCTTCAGTCCGAATTTGACTACTGG	CARWRWLQSEFDYW	IGHV3-11	IGHD5-24	IGHJ4	8	13	19	30
1	0.0020161290322580645	TGTGCGAGATGGCGAAGGCAGCAGTCCGAATTTGACCTCTGG	CARWRRQQSEFDLW	IGHV3-11	IGHD2-21	IGHJ5	8	19	25	33
1	0.0020161290322580645	TGTGCGAGACTTTCCCAATTCGGTGACTACGCTGACCTCTGG	CARLSQFGDYADLW	IGHV3-21	IGHD4-17	IGHJ5	8	20	30	33
1	0.0020161290322580645	TGTGCGAGAGCTTTTGGAGTGGATACCCCTTTTGACTACTGG	CARAFGVDTPFDYW	IGHV3-30	IGHD3-3	IGHJ4	9	11	21	30
1	0.0020161290322580645	TGTGCGAGAGGTGGTGGTAACTGGCCCGAGATTGACTACTGG	CARGGGNWPEIDYW	IGHV4-59	IGHD4-23	IGHJ4	9	12	21	31
1	0.0020161290322580645	TGTGCGAGAGGCGAGGATATTGTGAAACTCTTTGACTACTGG	CARGEDIVKLFDYW	IGHV4-34	IGHD2-15	IGHJ4	11	13	22	29
1	0.0020161290322580645	TGTGCGAGAGGGGGGAATAGAGTCAGCTGGTATAGGGACTGG	CARGGNRVSWYRDW	IGHV4-31	IGHD2-2	IGHJ4	9	23	31	37
1	0.0020161290322580645	TGTGCGAGAGATCCCCTGTTTCCAAACAATGCTGAGTCCTGG	CARDPLFPNNAESW	IGHV3-21	IGHD3-16	IGHJ5	12	21	26	37
1	0.0020161290322580645	TGTGCGAGAGATCCCCTATTTCCAAACAATGCTGACTCCTGG	CARDPLFPNNADSW	IGHV3-21	IGHD3-16	IGHJ5	12	21	26	33
1	0.0020161290322580645	TGTGCGAGAGATCCCCTATTTCCAAACAATGCTGACTACTGG	CARDPLFPNNADYW	IGHV3-30	IGHD3-16	IGHJ4	12	21	26	32
1	0.0020161290322580645	TGTGCGAGAGATCCCCTATTTCCAAACAATGCTGACCACTGG	CARDPLFPNNADHW	IGHV3-21	IGHD3-16	IGHJ4	12	21	26	32
1	0.0020161290322580645	TGTGCGAGAGATCCCCTATTCCCAAACAATGCTGACTCCTGG	CARDPLFPNNADSW	IGHV3-33	IGHD2-21	IGHJ5	12	15	21	33
1	0.0020161290322580645	TGTGCGAGAGATGGTTGGCTACAATATAACTTTGACTACTGG	CARDGWLQYNFDYW	IGHV3-33	IGHD5-24	IGHJ4	11	15	24	28
1	0.0020161290322580645	TGTGCGAGAGATGATAGTAGTGGTTCTTACTATCGGTCTTGG	CARDDSSGSYYRSW	IGHV3-21	IGHD3-22	IGHJ4	11	12	31	39
1	0.0020161290322580645	TGTGCGAGAGAACCTGATCATGTAGTAGTAATGGACGTCTGG	CAREPDHVVVMDVW	IGHV3-21	IGHD2-2	IGHJ6	10	20	29	30
1	0.0020161290322580645	TGTGCGAAAGTGGGGGCCAGGCGACTATGGCCCGGGTACTGG	CAKVGARRLWPGYW	IGHV3-23	IGHD3-10	IGHJ4	9	23	29	36
1	0.0020161290322580645	TGTGCACACAGGCACCCTCGGTACGGGGCTTCTCACTACTGG	CAHRHPRYGASHYW	IGHV2-5	IGHD1-1	IGHJ4	10	18	23	34
1	0.0020161290322580645	TGTACTAGAGATTCTCGTCTAGGGATTGCGTTTGAGTCCTGG	CTRDSRLGIAFESW	IGHV3-49	IGHD6-6	IGHJ4	11	13	18	30
1	0.0020161290322580645	TGTACGGGAGATCCCCTATATCCAAACAATGCTGACTACTGG	CTGDPLYPNNADYW	IGHV3-21	IGHD5-12	IGHJ4	12	15	23	32
1	0.0020161290322580645	TGTACGAGAGATCCCCTATTTCCAAACAATGCTGACTTCTGG	CTRDPLFPNNADFW	IGHV3-49	IGHD3-16	IGHJ4	12	21	26	32
1	0.0020161290322580645	TGTACGAGAGATCCCCTATTTCCAAACAATGCTGACTACTGG	CTRDPLFPNNADYW	IGHV3-49	IGHD3-16	IGHJ4	12	21	26	32
1	0.0020161290322580645	TGTGTGAGACAGTTAGTGAGAGATGGCTATGACTACTGG	CVRQLVRDGYDYW	IGHV4-39	IGHD5-24	IGHJ4	10	18	28	29
1	0.0020161290322580645	TGTGTGAGACAGATGATTGTAGATGGCTACGATCTCTGG	CVRQMIVDGYDLW	IGHV4-39	IGHD5-24	IGHJ2	10	20	28	29
1	0.0020161290322580645	TGTGTGAGACAAATGGTGACAGATGGCTATGACTACTGG	CVRQMVTDGYDYW	IGHV4-39	IGHD5-24	IGHJ4	10	20	28	29
1	0.0020161290322580645	TGTGTGAGACAAATAGTGAGAGATGGCTATGACTACTGG	CVRQIVRDGYDYW	IGHV4-39	IGHD5-24	IGHJ4	10	18	28	29
1	0.0020161290322580645	TGTGCGACAGAAATACCGCGGGCCGGCATGGACGTCTGG	CATEIPRAGMDVW	IGHV1-58	IGHD1-20	IGHJ6	10	12	17	26
1	0.0020161290322580645	TGTGCGAGTTCCCCATTTCCTAACAATGCTGACTCCTGG	CASSPFPNNADSW	IGHV3-53	IGHD7-27	IGHJ4	7	9	14	29
1	0.0020161290322580645	TGTGCGAGTTCCCCACATCCCAACAATGCTGACTCTTGG	CASSPHPNNADSW	IGHV3-23	IGHD7-27	IGHJ4	6	9	14	29
1	0.0020161290322580645	TGTGCGAGTTCCCCACATCCGAACAATGCTGACTTCTGG	CASSPHPNNADFW	IGHV3-23	IGHD3-10	IGHJ3	6	18	23	34
1	0.0020161290322580645	TGTGCGAGCGGCGAGTGGCCATATGCCTTTGAATACTGG	CASGEWPYAFEYW	IGHV4-59	IGHD2-21	IGHJ4	7	20	25	26
1	0.0020161290322580645	TGTGCGAGGGACTACGGTGACAACTGGTTCGACCCCTGG	CARDYGDNWFDPW	IGHV1-2	IGHD4-17	IGHJ5	7	9	18	19
1	0.0020161290322580645	TGTGCGAGACAAGATAGGAGTTCGTCCTTTTATACCTGG	CARQDRSSSFYTW	IGHV5-10-1	IGHD6-6	IGHJ5	10	13	26	34
1	0.0020161290322580645	TGTGCGAGAGTGGGGTATAGTGGGAGCTACAACTCCTGG	CARVGYSGSYNSW	IGHV3-33	IGHD1-26	IGHJ5	9	13	29	34
1	0.0020161290322580645	TGTGCGAGAGCCCACCCTACGAAGGCTTTTGATATCTGG	CARAHPTKAFDIW	IGHV3-48	IGHD5-12	IGHJ3	9	16	21	24
1	0.0020161290322580645	TGTGCGAGAGGTGCTACTGGAAACGACATTGACTACTGG	CARGATGNDIDYW	IGHV3-21	IGHD1-20	IGHJ4	9	15	21	28
1	0.0020161290322580645	TGTGCGAGAGGCCGGTATAGTGGGAACTACTACTACTGG	CARGRYSGNYYYW	IGHV4-34	IGHD1-26	IGHJ4	12	13	30	31
1	0.0020161290322580645	TGTGCGAGAGATCCTGGGAGCGATGCTTTTGATATCTGG	CARDPGSDAFDIW	IGHV1-69D	IGHD1-26	IGHJ3	12	14	20	21
1	0.0020161290322580645	TGTGCGAGAGATCAACCGTTTAGTAGCACTGACTACTGG	CARDQPFSSTDYW	IGHV3-21	IGHD1-26	IGHJ4	12	20	26	29
1	0.0020161290322580645	TGTGCGAGAGACGCCTGGGACGGCTACTATGAATACTGG	CARDAWDGYYEYW	IGHV3-21	IGHD1-26	IGHJ4	10	15	19	23
1	0.0020161290322580645	TGTGCGAGAGACGGCAGTGGCTGGGCTCCGGACCACTGG	CARDGSGWAPDHW	IGHV3-21	IGHD6-19	IGHJ4	10	13	23	30
1	0.0020161290322580645	TGTGCGAGAACGGGAGTGGGATCCACCTATGACTTCTGG	CARTGVGSTYDFW	IGHV1-69	IGHD1-26	IGHJ4	8	14	20	29
1	0.0020161290322580645	TGTGCGAGAAATGGTGGGAGCTACCAACTTGACTTCTGG	CARNGGSYQLDFW	IGHV4-39	IGHD1-26	IGHJ4	12	13	23	28
1	0.0020161290322580645	TGTGCACGACTTACTTATAGCAGCTCGCTTGACTACTGG	CARLTYSSSLDYW	IGHV2-26	IGHD6-6	IGHJ4	7	15	26	28
1	0.0020161290322580645	TGTGCAAGAGACTATGACTGGATTTTATATGACTACTGG	CARDYDWILYDYW	IGHV3-47	IGHD3-9	IGHJ4	10	14	28	29
1	0.0020161290322580645	TGTGCAAGAGACGGAGCAGCTCGTCAAATCGGCCCCTGG	CARDGAARQIGPW	IGHV3-74	IGHD6-6	IGHJ5	10	14	24	28
1	0.0020161290322580645	TGTGGTGTGATAGCAGTGGCTGGTACTATTGACTACTGG	CGVIAVAGTIDYW	IGHV4-39	IGHD6-19	IGHJ4	3	9	25	28
1	0.0020161290322580645	TGTACAAGCTCGGGCTACTGCTACGGTATGGACGTCTGG	CTSSGYCYGMDVW	IGHV3-74	IGHD3-10	IGHJ6	7	9	13	14
1	0.0020161290322580645	TGTAGTAGAGATAGTGGGACATGGTCTTTTGACTACTGG	CSRDSGTWSFDYW	IGHV3-49	IGHD1-26	IGHJ4	11	12	18	27
1	0.0020161290322580645	TGCACCACAGATTTTGCCGAGGGATATTGTGGCTCTTGG	CTTDFAEGYCGSW	IGHV3-15	IGHD5-12	IGHJ4	11	21	33	36
1	0.0020161290322580645	TGTGCCCGACGATTAATCTACTACTTTGACTACTGG	CARRLIYYFDYW	IGHV4-31	IGHD5-12	IGHJ4	4	8	14	18
1	0.0020161290322580645	TGTGCGACGTGGATGCAGGGACACTTTGATTACTGG	CATWMQGHFDYW	IGHV4-59	IGHD5-18	IGHJ4	6	7	17	22
1	0.0020161290322580645	TGTGCGACAGCCGGTATAGCACCTGTTGATATCTGG	CATAGIAPVDIW	IGHV3-21	IGHD2-8	IGHJ3	6	10	20	25
1	0.0020161290322580645	TGTGCGAGACTTCTGGAGGGAGCCGCGATAAACTGG	CARLLEGAAINW	IGHV4-39	IGHD1-26	IGHJ4	9	17	22	31
1	0.0020161290322580645	TGTGCGAGACAAGTGGATATGTCCTTCGATCTCTGG	CARQVDMSFDLW	IGHV4-39	IGHD5-12	IGHJ2	10	12	19	23
1	0.0020161290322580645	TGTGCGAGAGATCATTACGGGTCAGAAAGGACGTGG	CARDHYGSERTW	IGHV3-21	IGHD3-3	IGHJ4	12	13	18	33
1	0.0020161290322580645	TGTGCGAGAGACCTACGTGGCCAAGAGGACGTCTGG	CARDLRGQEDVW	IGHV3-33	IGHD6-25	IGHJ6	10	12	21	26
1	0.0020161290322580645	TGTGCGAGAGACGGCATTTTTGGACCCGATGACTGG	CARDGIFGPDDW	IGHV4-31	IGHD3-3	IGHJ4	10	15	23	31
1	0.0020161290322580645	TGTGCGAGAGAGGGATATCGCTACTTTGACTACTGG	CAREGYRYFDYW	IGHV4-34	IGHD2-15	IGHJ4	9	12	17	20
1	0.0020161290322580645	TGTGCGAAAGATCTCGCTTCGACTAGTACCTATTGG	CAKDLASTSTYW	IGHV3-23	IGHD2-2	IGHJ4	13	23	28	29
1	0.0020161290322580645	TGTATCGCAGCAGCTCGCCACGGCCATGACTACTGG	CIAAARHGHDYW	IGHV3-54	IGHD6-13	IGHJ4	4	6	14	26
1	0.0020161290322580645	TGTGCGATTTACACGGGGCAGTCCGAGCACTGG	CAIYTGQSEHW	IGHV3-11	IGHD2-21	IGHJ4	6	17	22	28
1	0.0020161290322580645	TGTGCGAGTAAGGAGCAGCAGCTGGTCTACTGG	CASKEQQLVYW	IGHV1-46	IGHD6-13	IGHJ4	7	13	25	26
1	0.0020161290322580645	TGTGCGAGAGGGTGGGCACACCTTGACTACTGG	CARGWAHLDYW	IGHV3-21	IGHD2-15	IGHJ4	9	10	14	22
1	0.0020161290322580645	TGTGCGAGAGACTCCGGTGGCTACGCCTACTGG	CARDSGGYAYW	IGHV1-46	IGHD5-12	IGHJ4	10	16	24	26
1	0.0020161290322580645	TGTGCGAAACTAGCAGTGGCTGATGACTACTGG	CAKLAVADDYW	IGHV3-23	IGHD6-19	IGHJ4	8	10	21	23
1	0.0020161290322580645	TGTATGTTCGGGGGCTTTGGTTTTGACTTCTGG	CMFGGFGFDFW	IGHV1-46	IGHD3-10	IGHJ4	2	5	12	21
1	0.0020161290322580645	TGTTCGGCCCGGGGAAACTTTGACTACTGG	CSARGNFDYW	IGHV3-23	IGHD3-10	IGHJ4	2	9	14	16
1	0.0020161290322580645	TGTGCGAGGCAGCAGTGGCTGGATATCTGG	CARQQWLDIW	IGHV3-21	IGHD6-19	IGHJ4	7	10	21	26
1	0.0020161290322580645	TGTGCTTGGGGAATATTTACCGACTGG	CAWGIFTDW	IGHV3-23	IGHD2-21	IGHJ4	4	9	14	22
1	0.0020161290322580645	TGTGCGACCGCTGGCAGTGTCTGG	CATAGSVW	IGHV7-4-1	IGHD6-19	IGHJ4	6	13	18	20
1	0.0020161290322580645	TGTGCGAGATCAAATCACCACTGG	CARSNHHW	IGHV1-3	IGHD2-21	IGHJ4	8	14	18	19
1	0.0020161290322580645	TGTGCGAGACTTTCGGAGTCCTGG	CARLSESW	IGHV3-21	IGHD2-15	IGHJ5	8	13	18	19
1	0.0020161290322580645	TGTACCTGGGCCTCTGACCACTGG	CTWASDHW	IGHV3-15	.	IGHJ4	5	-1	-1	14
1	0.0020161290322580645	TGTACCACATACCTAGACTACTGG	CTTYLDYW	IGHV3-15	.	IGHJ4	8	-1	-1	15
