# Supplementary material for: Biomarkers and Immune Repertoire Metrics Identified by Peripheral Blood Transcriptomic Sequencing Reveal the Pathogenesis of COVID-19
Source: Front Immunol. 2021 Aug 24;12:677025. doi: 10.3389/fimmu.2021.677025 (PMC8421539; doi:10.3389/fimmu.2021.677025)
Supplement: Supplementary file 1 [file DataSheet_1.zip › TCR_BCR/IGH/convert.20S039659A.clonotypes.IGH.txt]

count	freq	cdr3nt	cdr3aa	v	d	j	VEnd	DStart	DEnd	JStart
6	0.023715415019762844	TGTGTGAGAGATCTGAATTGGGGATTTGACTACTGG	CVRDLNWGFDYW	IGHV3-48	IGHD3-16	IGHJ4	13	17	22	24
5	0.019762845849802372	TGTGTTAGAGTAGGCCCTTTGGGTCGGGGACCAAAGGGTCTTGACTACTGG	CVRVGPLGRGPKGLDYW	IGHV3-72	IGHD3-10	IGHJ4	9	19	29	40
5	0.019762845849802372	TGTGCGAAACATTTCTATGGTTTTCAATATCCCAAAATTGACTACTGG	CAKHFYGFQYPKIDYW	IGHV3-23	IGHD3-10	IGHJ4	8	10	21	37
4	0.015810276679841896	TGTGCGAGACATTATCTGCCTGACATTGGTAGTGATACCTACTACGGTCCTTGG	CARHYLPDIGSDTYYGPW	IGHV4-4	IGHD1-26	IGHJ4	8	38	45	51
4	0.015810276679841896	TGTGCATACAGACCGTGGCACAGTGATGCCTATTTCTCCTTTGACTACTGG	CAYRPWHSDAYFSFDYW	IGHV2-5	IGHD4-4	IGHJ4	12	19	23	38
3	0.011857707509881422	TGTGCAAGAGGCCGATATTGTGGTGGTGGTAGGTGCTACTTGCCGGAAGCTTTTGATATCTGG	CARGRYCGGGRCYLPEAFDIW	IGHV3-13	IGHD2-15	IGHJ3	9	13	39	48
3	0.011857707509881422	TGTGCACACAGACCCTGGAACAGTGATGCTTATTTCTCCTTTGACTACTGG	CAHRPWNSDAYFSFDYW	IGHV2-5	IGHD1-1	IGHJ4	12	14	20	38
3	0.011857707509881422	TGTGCAAGAGATAGATTGCACAGCGGTGGCTACGTGGGGTGGCACTGG	CARDRLHSGGYVGWHW	IGHV3-74	IGHD5-12	IGHJ4	22	25	33	43
3	0.011857707509881422	TGTGGAAAGGGGCCCCATAATACCGCCTGGAGGACGGACCTCTGG	CGKGPHNTAWRTDLW	IGHV3-43	IGHD3-16	IGHJ5	7	15	22	36
3	0.011857707509881422	TGTGGAAAGGGGACCCATATTACCGCCTGGAGGGCGGACTTCTGG	CGKGTHITAWRADFW	IGHV3-43	IGHD3-10	IGHJ4	7	17	22	36
3	0.011857707509881422	TGTGGAAAGGGGACCCATAGTACCGCCTGGAGGGCGGACTTCTGG	CGKGTHSTAWRADFW	IGHV3-43	IGHD3-10	IGHJ4	7	14	21	36
3	0.011857707509881422	TGTGGTATAGTCTCTGTGGCTGGGGACTGCATTGACTACTGG	CGIVSVAGDCIDYW	IGHV3-73	IGHD1-26	IGHJ4	2	3	10	31
3	0.011857707509881422	TGCACCACACCTGCCTATGGCGTCTTAGTGGGCTACTGG	CTTPAYGVLVGYW	IGHV3-15	IGHD1-26	IGHJ4	8	25	31	32
3	0.011857707509881422	TGTGCAAAAATGGAGGATATCTGG	CAKMEDIW	IGHV6-1	IGHD2-8	IGHJ3	6	8	12	15
2	0.007905138339920948	TGTGTAAAAGATGATATGGTTCGGACAGTTAATATCTTCTTCTACTTTAATTTGGACGTCTGG	CVKDDMVRTVNIFFYFNLDVW	IGHV3-9	IGHD3-10	IGHJ6	11	14	34	52
2	0.007905138339920948	TGTGCGAGGGCCCCTGATTACTATGATAGTAGTGGTCATTATCCGAATTTAGTTGACTTCTGG	CARAPDYYDSSGHYPNLVDFW	IGHV4-31	IGHD3-22	IGHJ4	7	16	40	52
2	0.007905138339920948	TGTGCGAGAGATTCGTCCGGTATAGTGGGAGCTGTCCCAATATACACCTGGTTCGACCCCTGG	CARDSSGIVGAVPIYTWFDPW	IGHV4-4	IGHD1-26	IGHJ5	11	16	32	42
2	0.007905138339920948	TGTGCGAGAGATCGGAGTTGTAGTGGTGGAAATTGCTACCTTAATCCTGAGTTCGACCCCTGG	CARDRSCSGGNCYLNPEFDPW	IGHV3-21	IGHD2-15	IGHJ5	12	17	38	50
2	0.007905138339920948	TGCGCGAGACCGCACGTCTTCTGCACTGGCACCTGGTGTTCCCCTGATGCTTTTGATATCTGG	CARPHVFCTGTWCSPDAFDIW	IGHV5-10-1	IGHD2-8	IGHJ3	9	33	38	44
2	0.007905138339920948	TGTGTGAGAGAAGCGTCTTATTATGTTTCGGGGACCACTTGGAATCCGAATGATTACTGG	CVREASYYVSGTTWNPNDYW	IGHV3-21	IGHD3-10	IGHJ4	10	13	33	50
2	0.007905138339920948	TGTGTACGCAGTGTGATCCAAGGTGACTACGCCGGCTTGTTCTATGGTCTGGACGTCTGG	CVRSVIQGDYAGLFYGLDVW	IGHV2-5	IGHD4-17	IGHJ6	10	21	30	49
2	0.007905138339920948	TGTGCGACAGTCGGTGGGGATTACTATGATGATAGTGGCCACGGGGGATTTGACTACTGG	CATVGGDYYDDSGHGGFDYW	IGHV1-69	IGHD3-22	IGHJ4	6	19	37	48
2	0.007905138339920948	TGTGCAAAAGCCGGTCCCTACGACCAACTGGAAAACTACTACTTTGGTATGGACGTCTGG	CAKAGPYDQLENYYFGMDVW	IGHV3-9	IGHD1-1	IGHJ6	9	24	32	48
2	0.007905138339920948	TGTGCAAAAGGATATACCGTGGGACTTCGTCAACCTACCTCTGATTTTTTTGAAAACTGG	CAKGYTVGLRQPTSDFFENW	IGHV3-9	IGHD1-26	IGHJ3	15	18	23	47
2	0.007905138339920948	TGCCCTAAGGGAACATATTGTCGTCTTGGTACCTGTTACTCTCTTCCTTTTGATATCTGG	CPKGTYCRLGTCYSLPFDIW	IGHV3-43	IGHD2-15	IGHJ3	1	14	40	46
2	0.007905138339920948	TGTGCGAGAGCCCCTTATTGTCGTGGAACTAGTTGCCGTAATTGGTTCGACCCCTGG	CARAPYCRGTSCRNWFDPW	IGHV3-33	IGHD1-7	IGHJ5	9	23	30	42
2	0.007905138339920948	TGTGGGCCGTCAAATGGGTACAATACCAAAGAGTCGGGAAGCTGGTTCGACCCCTGG	CGPSNGYNTKESGSWFDPW	IGHV3-30	IGHD2-8	IGHJ5	3	17	24	41
2	0.007905138339920948	TGTGCCAAACAGCACGTCCGCTTCTTTGACTGGTCACTCCCTGACTCCTGG	CAKQHVRFFDWSLPDSW	IGHV3-23	IGHD3-9	IGHJ4	8	24	33	41
2	0.007905138339920948	TGTGCGAGAGGGAACCGGTTCGGGGATATCTATGATGCTTTTGATATCTGG	CARGNRFGDIYDAFDIW	IGHV4-34	IGHD3-10	IGHJ3	10	16	25	31
2	0.007905138339920948	TGTGCGAGAATCGAAAGGTACAGCAGTGGTGTCTACGGTATGGACGTCTGG	CARIERYSSGVYGMDVW	IGHV3-21	IGHD6-19	IGHJ6	8	16	28	39
2	0.007905138339920948	TGTAGTTGGTATTTTTATGATCCTAGTGGTCACCATTATCTGGGCCTCTGG	CSWYFYDPSGHHYLGLW	IGHV3-15	IGHD3-22	IGHJ4	3	8	29	47
2	0.007905138339920948	TGTGCGAGACTAGGCACCAAGGAACATCTGGACCCCCTTGACTCCTGG	CARLGTKEHLDPLDSW	IGHV4-39	IGHD1-1	IGHJ4	9	23	31	37
2	0.007905138339920948	TGTGCGAGAGTCCAGTGGGGTGTCCCTTTTGACTGGTATGACTACTGG	CARVQWGVPFDWYDYW	IGHV1-2	IGHD3-9	IGHJ4	9	26	36	38
2	0.007905138339920948	TGTGCGAGAGCTGTTCGTAGTGGTTACCATTACTTCTTTGACTACTGG	CARAVRSGYHYFFDYW	IGHV3-64	IGHD3-22	IGHJ4	9	16	25	30
2	0.007905138339920948	TGTGCGAGAGAGAGGGGACACCCCTTACGATGTTTCGACTACTGG	CARERGHPLRCFDYW	IGHV4-4	IGHD3-3	IGHJ4	10	24	34	36
2	0.007905138339920948	TGTGGCAGACTAGATACAGCAATGGTCAAACCCTTTGAGTATTGG	CGRLDTAMVKPFEYW	IGHV5-51	IGHD5-18	IGHJ4	3	12	25	32
2	0.007905138339920948	TGTGCAAAGGGGCTCAGTGACTGGTCCTCCTTTGACTACTGG	CAKGLSDWSSFDYW	IGHV3-43	IGHD3-9	IGHJ4	7	17	24	29
2	0.007905138339920948	TGTGCGATAGGGTCGGGCAGCAGCTGGTTCTTCTCCTGG	CAIGSGSSWFFSW	IGHV3-48	IGHD6-13	IGHJ5	6	16	22	23
2	0.007905138339920948	TGTGCGAGCGAAACCCAGAGGGCCTACTATGACTATTGG	CASETQRAYYDYW	IGHV3-21	IGHD7-27	IGHJ4	7	13	17	23
2	0.007905138339920948	TGCACGAGAGATTTGAGGGCTGACTCCGGTGACGGCTGG	CTRDLRADSGDGW	IGHV3-21	IGHD4-17	IGHJ4	11	20	32	35
2	0.007905138339920948	TGTGCGGCCCGTTATGGTTATAAGTATGACTACTGG	CAARYGYKYDYW	IGHV4-59	IGHD3-16	IGHJ4	5	10	21	26
2	0.007905138339920948	TGTGCGACAGACAAGGATTGGGCTTTTGACATCTGG	CATDKDWAFDIW	IGHV3-21	IGHD2-15	IGHJ3	10	13	17	21
2	0.007905138339920948	TGTGCAACTGGGCTAGTTTCGGCTTATGAGATCTGG	CATGLVSAYEIW	IGHV3-74	IGHD1-7	IGHJ3	6	13	17	21
2	0.007905138339920948	TGTGCAAGGCAAACTTACAGAAGCCTTGACTATTGG	CARQTYRSLDYW	IGHV6-1	IGHD4-11	IGHJ4	7	15	19	25
2	0.007905138339920948	TGTGCGAAAGGAAGATTTGTGTTCCTCTCCTGG	CAKGRFVFLSW	IGHV3-21	IGHD1-20	IGHJ5	6	20	24	28
2	0.007905138339920948	TGTGCGAGACATGGTGGGACACACTGG	CARHGGTHW	IGHV3-21	IGHD2-15	IGHJ1	8	11	16	21
2	0.007905138339920948	TGTGCGAGAGAGACTCAAGGGATCTGG	CARETQGIW	IGHV4-34	.	IGHJ3	9	-1	-1	21
2	0.007905138339920948	TGTACGGGTGCCTTTGACTACTGG	CTGAFDYW	IGHV3-21	IGHD6-13	IGHJ4	2	4	8	11
2	0.007905138339920948	TGTATGACATTCGGCTTTTGG	CMTFGFW	IGHV3-23	IGHD4-11	IGHJ4	2	3	7	18
1	0.003952569169960474	TGTGCGACAACCCCGAGCGGGTACAACTGGAACGAACTGACGACGGTTTTGAACCACCCATTTGACTACTGG	CATTPSGYNWNELTTVLNHPFDYW	IGHV4-4	IGHD1-1	IGHJ4	6	19	34	60
1	0.003952569169960474	TGTGCACACAGACCCGGCTTGAACTACTATGATAGTAGTGGTTATGGCCATAAGTACTACTTTGACTACTGG	CAHRPGLNYYDSSGYGHKYYFDYW	IGHV2-5	IGHD3-22	IGHJ4	12	24	44	52
1	0.003952569169960474	TGTGCGAGACATCCTTGTAGGAATAGGAACTGTAACCCAGGGACAGTGCTTGGTGCTTTTGATATCTGG	CARHPCRNRNCNPGTVLGAFDIW	IGHV4-39	IGHD2-21	IGHJ3	11	19	25	53
1	0.003952569169960474	TGTGCGAGAGATGGACTAAAACGATTTTTTGACTGGTTCCCCCCAGGGCCCGAAATTTTCGACTACTGG	CARDGLKRFFDWFPPGPEIFDYW	IGHV3-21	IGHD3-9	IGHJ4	11	20	37	60
1	0.003952569169960474	TGTGCGAGAAGTTCCCATACCAAATACTATGATAGTAGTGGCCTTCCTGATGCTTTTGATATCTGG	CARSSHTKYYDSSGLPDAFDIW	IGHV3-11	IGHD3-22	IGHJ3	8	24	40	47
1	0.003952569169960474	TGTGCGAAAGTAGCGACCTTCTATGGTTCGGGGAGTTATTTCCACCTCAATTGGTTCGACCCCTGG	CAKVATFYGSGSYFHLNWFDPW	IGHV1-46	IGHD3-10	IGHJ5	6	20	39	47
1	0.003952569169960474	TGTGCAAAAGATCTACGTTGTACTGTTGGTAGTTGCCACTTAGGGGAAGGGGGTATGGACGTCTGG	CAKDLRCTVGSCHLGEGGMDVW	IGHV3-43	IGHD2-15	IGHJ6	11	17	39	54
1	0.003952569169960474	TGTACCACAGACTTTCCCCTGTATTACGATATTTTGACTGGTTACAGACGATACTTTGACTACTGG	CTTDFPLYYDILTGYRRYFDYW	IGHV3-15	IGHD3-9	IGHJ4	10	20	43	51
1	0.003952569169960474	TGTGCGAAAGATCGCTATGATAGTAGTGGTTATTACGGGGGAAATGATGCTTTTGATATCTGG	CAKDRYDSSGYYGGNDAFDIW	IGHV3-23	IGHD3-22	IGHJ3	12	14	35	43
1	0.003952569169960474	TGTGTGAGAGGCCCCCATTATGACGAAATTTTGACTGGCCCGGGGTGGTTCGACTCCTGG	CVRGPHYDEILTGPGWFDSW	IGHV3-23	IGHD3-9	IGHJ5	3	18	37	45
1	0.003952569169960474	TGTGCGAGAGAGTGGAGAGGAACTTATAGCAGTGGCTGGTCATACTACTTTGACTACTGG	CAREWRGTYSSGWSYYFDYW	IGHV4-31	IGHD6-19	IGHJ4	10	24	39	42
1	0.003952569169960474	TGCCCTAAGGGAACATATTGTCGTCTTGGTACCTGCTACTCTCTTCCTTTTGATATCTGG	CPKGTYCRLGTCYSLPFDIW	IGHV3-43	IGHD2-15	IGHJ3	1	14	40	46
1	0.003952569169960474	TGTGCGAGAGTCCAATCTTATTACTTTGATAGTAGTGGTTATTACTCTGACTACTGG	CARVQSYYFDSSGYYSDYW	IGHV1-18	IGHD3-22	IGHJ4	9	18	41	42
1	0.003952569169960474	TGTGCAACAGGTTCCGAGTGGCTACGATTGCACTACTACTACGGTATGGACGTCTGG	CATGSEWLRLHYYYGMDVW	IGHV1-24	IGHD5-12	IGHJ6	9	16	28	31
1	0.003952569169960474	TGCGTAAGAGGAGGCTTCTACGATGGTGCGGGGACCTCTAGCCAATATAACTCCTGG	CVRGGFYDGAGTSSQYNSW	IGHV3-13	IGHD3-10	IGHJ5	9	18	33	52
1	0.003952569169960474	TGTGCGACCGGACTCCATTATTGCAGTAGTGCCGCCTGCTTCCCTCACTATTGG	CATGLHYCSSAACFPHYW	IGHV1-69D	IGHD2-2	IGHJ4	6	18	39	46
1	0.003952569169960474	TGTGCGAGGGACGACTACAATGCTCCAGGGGGGAAGGATGCTCTTGATATCTGG	CARDDYNAPGGKDALDIW	IGHV3-21	IGHD2-15	IGHJ3	7	13	20	36
1	0.003952569169960474	TGTGCGAGACGAGGCCTCGGATACAGTAGCAACTGGTACACCTTTGGCTACTGG	CARRGLGYSSNWYTFGYW	IGHV3-23	IGHD2-2	IGHJ4	6	26	38	41
1	0.003952569169960474	TGTGCGAGACATGTCGCAAATTACGATTGGGGGAGCTACCCCTCTGACTACTGG	CARHVANYDWGSYPSDYW	IGHV4-39	IGHD3-16	IGHJ4	14	19	34	44
1	0.003952569169960474	TGTGCGAGAGGTCTATGGTTCGGGGAGCCCGGAGGGGGCTACTTTGACTACTGG	CARGLWFGEPGGGYFDYW	IGHV4-39	IGHD3-10	IGHJ4	8	12	26	38
1	0.003952569169960474	TGTGCGAGAGATCGTATTACTATGGTTCGGGGAGTTAACGGGATCGACCCCTGG	CARDRITMVRGVNGIDPW	IGHV3-21	IGHD3-10	IGHJ5	12	13	35	36
1	0.003952569169960474	TGTGCGAGAGAGCAACCTCGGTACTATGATAGTAGTGGTTATACCTACTACTGG	CAREQPRYYDSSGYTYYW	IGHV3-11	IGHD3-22	IGHJ4	10	21	41	46
1	0.003952569169960474	TGTGCGAGAGAGGCCGGAGGGCCCCCCGATGAAAACAAGTGGCTCGACCCCTGG	CAREAGGPPDENKWLDPW	IGHV4-4	IGHD2-15	IGHJ5	10	13	18	34
1	0.003952569169960474	TGTGCGAGAGAGGACAGTAGTGGTTACCGTCCCTCCTACGCTCTGGACGTCTGG	CAREDSSGYRPSYALDVW	IGHV3-21	IGHD3-22	IGHJ6	10	15	25	43
1	0.003952569169960474	TGTGCGAGAAGTGTTGGCAGAGCAGCAGCTACAAAAAGGATATATGTCTACTGG	CARSVGRAAATKRIYVYW	IGHV3-48	IGHD6-13	IGHJ4	8	20	29	47
1	0.003952569169960474	TGTGCACGGATACCATATTACTATGGTTCGGGGAGTTATTACGTTGACTACTGG	CARIPYYYGSGSYYVDYW	IGHV2-26	IGHD3-10	IGHJ4	12	15	38	39
1	0.003952569169960474	TGTGCACACAGAGATCCCCACTCTACCGATGGCTGGTACTGTTTTGACTACTGG	CAHRDPHSTDGWYCFDYW	IGHV2-5	IGHD1-26	IGHJ4	11	16	27	35
1	0.003952569169960474	TGCGCGAGAGAATCGTATTACGATATTTCGGTGGCTGGCCCTTTTGACTACTGG	CARESYYDISVAGPFDYW	IGHV4-34	IGHD3-9	IGHJ4	9	13	27	42
1	0.003952569169960474	TGTTCACACACCTCAGTGGGAATTACCAGGAATGATCCTTTTGATATCTGG	CSHTSVGITRNDPFDIW	IGHV2-5	IGHD1-26	IGHJ3	9	14	20	31
1	0.003952569169960474	TGTGTCTATTATATTCCTGCTTATTACCAATACTACGATCTGGACGTCTGG	CVYYIPAYYQYYDLDVW	IGHV4-39	IGHD3-10	IGHJ3	3	6	12	46
1	0.003952569169960474	TGTGTGAGAGATGACGTCTTTGGTTCGGGAGCACACTACTTCGACTACTGG	CVRDDVFGSGAHYFDYW	IGHV3-30	IGHD3-10	IGHJ4	11	20	28	34
1	0.003952569169960474	TGTGTAAAAGGGGAGGACCTTCGGGGAGTCTTGGCCTACTTTGACTACTGG	CVKGEDLRGVLAYFDYW	IGHV3-9	IGHD3-10	IGHJ4	9	19	28	35
1	0.003952569169960474	TGTGCGACCGACATAGTGGCTACGATTAGGTGTTCTGGGTTGGACTACTGG	CATDIVATIRCSGLDYW	IGHV3-48	IGHD5-12	IGHJ4	6	12	27	42
1	0.003952569169960474	TGTGCGAGACGCAATAGTGGGAGCCAGTCGCATGATGCTTTTGATATCTGG	CARRNSGSQSHDAFDIW	IGHV4-39	IGHD1-26	IGHJ3	9	13	23	30
1	0.003952569169960474	TGTGCGAGAGTATATAGCACCAACTGGTTACCCCTCTACCTTGACTACTGG	CARVYSTNWLPLYLDYW	IGHV4-59	IGHD6-13	IGHJ4	9	12	27	35
1	0.003952569169960474	TGTGCGAGAGATTGCGATACTAGTGATCATCTTTCATGGCTCGACCCCTGG	CARDCDTSDHLSWLDPW	IGHV3-30	IGHD3-22	IGHJ5	11	15	24	36
1	0.003952569169960474	TGTGCGAGAGATCTAAATTACTATGATTCGGGGGATGCCGGGGACTACTGG	CARDLNYYDSGDAGDYW	IGHV4-31	IGHD3-10	IGHJ4	13	16	32	42
1	0.003952569169960474	TGTGCGAGAGATGTAGATAGTACTAGTCACTATAGTCAATTCGACCCCTGG	CARDVDSTSHYSQFDPW	IGHV3-21	IGHD4-11	IGHJ5	11	23	37	39
1	0.003952569169960474	TGTGCGAGAGATATAGATACTACTAGTCACTATAGTCGCTTCGACCCCTGG	CARDIDTTSHYSRFDPW	IGHV3-21	IGHD4-11	IGHJ5	11	18	36	39
1	0.003952569169960474	TGTGCGAGAGACATAGATAGTAGTAGTCACTATAGTCGCTTCGACCCCTGG	CARDIDSSSHYSRFDPW	IGHV3-47	IGHD3-22	IGHJ5	10	15	23	39
1	0.003952569169960474	TGTGCGAAGTCCTTATATGATAGTAGTGGCCTTGATGCTTTTGATATCTGG	CAKSLYDSSGLDAFDIW	IGHV3-30	IGHD3-22	IGHJ3	6	15	28	32
1	0.003952569169960474	TGTGCGAAGGCACAATTTCCTTCGGACTACGGTGAGGTCTTTGACTACTGG	CAKAQFPSDYGEVFDYW	IGHV3-74	IGHD4-17	IGHJ4	4	24	34	38
1	0.003952569169960474	TGTGCGAAAGATGCTGCCGATCACTATGGTTCGGCGAGTTACAGTCTCTGG	CAKDAADHYGSASYSLW	IGHV3-21	IGHD3-10	IGHJ1	11	22	40	47
1	0.003952569169960474	TGTGCACACACCACAGTGGGAGCTACCAGGAATGATCCTTTTGATATCTGG	CAHTTVGATRNDPFDIW	IGHV2-5	IGHD1-26	IGHJ3	9	14	25	31
1	0.003952569169960474	TGTGCAAGAGATGCCCAATATTACTATGATAGTAGTGGTTATGACTTCTGG	CARDAQYYYDSSGYDFW	IGHV3-13	IGHD3-22	IGHJ4	11	18	40	41
1	0.003952569169960474	TGTGTGAAAGATCGGATTCCTTGGGATCCCAAGTTTTTTGATTCCTGG	CVKDRIPWDPKFFDSW	IGHV3-60	IGHD7-27	IGHJ4	12	22	34	36
1	0.003952569169960474	TGTGCGAGGTCGTATCAATATGATAAGAGTGCTACCCCTGACTACTGG	CARSYQYDKSATPDYW	IGHV3-21	IGHD3-22	IGHJ4	7	10	24	38
1	0.003952569169960474	TGTGCGAGGGTGGATATTTTGACTGGTTATTCTCTCCTTGACTACTGG	CARVDILTGYSLLDYW	IGHV5-10-1	IGHD3-9	IGHJ4	7	12	30	37
1	0.003952569169960474	TGTGCGAGACTAGGCACCAAGGAACATCTGGACCCCCTTGACTCCTGG	CARLGTKEHLDPLDSW	IGHV4-31	IGHD1-1	IGHJ4	8	23	31	37
1	0.003952569169960474	TGTGCGAGAGATGGTCGCACTGGTTTCTATGGCTCCTTTGACTACTGG	CARDGRTGFYGSFDYW	IGHV1-46	IGHD3-9	IGHJ4	11	18	24	35
1	0.003952569169960474	TGTGCGAGAGATGACGATCACTATGGTTCGGGGAGTTTGATTCGCTGG	CARDDDHYGSGSLIRW	IGHV4-31	IGHD3-10	IGHJ4	11	19	36	44
1	0.003952569169960474	TGTGCGAGAAGTGTCACGGACATGTCTCCCCTGCTGTTTCACTACTGG	CARSVTDMSPLLFHYW	IGHV1-46	IGHD3-10	IGHJ4	8	25	30	36
1	0.003952569169960474	TGTGCGAAAGATTCTTGTAGTGGTGGTAGCTGCTACTCCGGCTACTGG	CAKDSCSGGSCYSGYW	IGHV3-21	IGHD2-15	IGHJ4	11	14	40	41
1	0.003952569169960474	TGTGCAACACCCATCTCTGGTTCGGGGAGTTATTCACTGTCCCGTTGG	CATPISGSGSYSLSRW	IGHV1-24	IGHD3-10	IGHJ4	8	17	33	45
1	0.003952569169960474	TGTGCAAAAGATCAATCAGACGTAGGGCCCAGGGCATTTGACTACTGG	CAKDQSDVGPRAFDYW	IGHV3-9	IGHD1-7	IGHJ4	11	19	24	36
1	0.003952569169960474	TGTGCGTTGAGCACCAGCTGGTACGTCAGCTGGTTCGACCCCTGG	CALSTSWYVSWFDPW	IGHV3-9	IGHD6-13	IGHJ5	4	9	25	29
1	0.003952569169960474	TGTGCGCGACGTGGTCGTGGTCATTATTACATTATTGATTATTGG	CARRGRGHYYIIDYW	IGHV5-10-1	IGHD3-3	IGHJ4	9	16	26	34
1	0.003952569169960474	TGTGCGAGGGCCCCCAGCGGGGGGCTTCCCTACTTAGACCACTGG	CARAPSGGLPYLDHW	IGHV1-67	IGHD3-16	IGHJ4	7	10	15	29
1	0.003952569169960474	TGTGCGAGGGGCCCACGTGGATATAGTTATGGTCTTGACTACTGG	CARGPRGYSYGLDYW	IGHV3-11	IGHD5-12	IGHJ4	7	12	26	34
1	0.003952569169960474	TGTGCGAGGGGACTGGAACGTGTTCCCACGAATTTTGACCACTGG	CARGLERVPTNFDHW	IGHV3-48	IGHD1-1	IGHJ4	7	11	19	33
1	0.003952569169960474	TGTGCGAGGGACAGAAGCCCAGAGTTAAACTTCTTTGACTACTGG	CARDRSPELNFFDYW	IGHV3-48	IGHD3-10	IGHJ4	7	21	26	28
1	0.003952569169960474	TGTGCGAGATCGGGGGATGATTACCCCTGGGCTTTTGATATTTGG	CARSGDDYPWAFDIW	IGHV4-55	IGHD3-16	IGHJ3	9	16	23	30
1	0.003952569169960474	TGTGCGAGACGGAACGCCAACCAGAGAAACTGCTTCGACCCCTGG	CARRNANQRNCFDPW	IGHV4-39	IGHD1-1	IGHJ5	9	10	15	27
1	0.003952569169960474	TGTGCGAGAGTTGAGAGATACACCTATGGTTATTCCGACTACTGG	CARVERYTYGYSDYW	IGHV5-10-1	IGHD5-18	IGHJ4	8	16	31	36
1	0.003952569169960474	TGTGCGAGAGGCCGCGGTTTCAAAATGGTCGAGTTTGACTACTGG	CARGRGFKMVEFDYW	IGHV4-34	IGHD3-9	IGHJ4	12	19	25	33
1	0.003952569169960474	TGTGCGAGAGGCCGCGGTTTCAAAAAGGTCGAATTTGACTACTGG	CARGRGFKKVEFDYW	IGHV4-34	IGHD3-3	IGHJ4	12	20	25	33
1	0.003952569169960474	TGTGCGAGAGATCTTGTCAACTCCAAGGCCACCTTTGACTACTGG	CARDLVNSKATFDYW	IGHV3-30	IGHD3-3	IGHJ4	13	19	25	32
1	0.003952569169960474	TGTGCGAGAGACCTTATTACTATGGTTCGGGTGCCAGGCTACTGG	CARDLITMVRVPGYW	IGHV3-21	IGHD3-10	IGHJ4	10	14	30	38
1	0.003952569169960474	TGTGCGAGAGAGAGGGGATACCCCTTGCGACATTTCGACTCCTGG	CARERGYPLRHFDSW	IGHV4-4	IGHD7-27	IGHJ5	10	13	22	33
1	0.003952569169960474	TGTGCGAAACTCGGAACTTTGGTGAATACGCCAGTTATGTCCTGG	CAKLGTLVNTPVMSW	IGHV3-23	IGHD1-20	IGHJ5	8	30	37	40
1	0.003952569169960474	TGTGCGAAAGATGTTGCCCAGGGATATGACTACGCGGACTACTGG	CAKDVAQGYDYADYW	IGHV3-30	IGHD4-17	IGHJ4	11	25	33	36
1	0.003952569169960474	TGTGCACACAGACGCGGTATGGGGCAGCAGCTGGTAGACTACTGG	CAHRRGMGQQLVDYW	IGHV2-5	IGHD6-13	IGHJ4	13	23	35	36
1	0.003952569169960474	TGTGCAAAGCCCCTCCACCTAGTAGCCGGTGTTCTTGATACCTGG	CAKPLHLVAGVLDTW	IGHV3-9	IGHD1-26	IGHJ3	7	19	25	34
1	0.003952569169960474	TGTACCACAGGGGTGGCAGCTGCTGCATGGGTTCGTGACTACTGG	CTTGVAAAAWVRDYW	IGHV3-25	IGHD6-13	IGHJ4	6	16	25	35
1	0.003952569169960474	TGTACGAAAACCAGAGGGGGCATGGATATGATACTGGACTACTGG	CTKTRGGMDMILDYW	IGHV3-23	IGHD3-22	IGHJ4	8	26	32	36
1	0.003952569169960474	TGCGCGGGACTTTACGTGGGACCTGAGTCCGGCTTTGACTCCTGG	CAGLYVGPESGFDSW	IGHV4-39	IGHD5-18	IGHJ4	9	13	18	32
1	0.003952569169960474	TGTTCGAGAGATCGATTCGGCAGTTGGACTATTGACTACTGG	CSRDRFGSWTIDYW	IGHV1-3	IGHD1-1	IGHJ4	12	20	25	31
1	0.003952569169960474	TGTGTTAAAGCAGCAGCTGGGACCTCTCAATTTGACTACTGG	CVKAAAGTSQFDYW	IGHV3-72	IGHD6-13	IGHJ4	3	8	19	30
1	0.003952569169960474	TGTGTGAAAGATCGAGTGGTTGTTAGAGATTTTGACTACTGG	CVKDRVVVRDFDYW	IGHV3-11	IGHD3-3	IGHJ4	12	13	24	30
1	0.003952569169960474	TGTGCGCGAGTCTCTTTACGACTCTACGGTATGGACCTCTGG	CARVSLRLYGMDLW	IGHV4-31	IGHD4-17	IGHJ6	14	23	29	30
1	0.003952569169960474	TGTGCGAGCGTTAGTGGTTATTACTACTACTTTGACTACTGG	CASVSGYYYYFDYW	IGHV1-69	IGHD3-22	IGHJ4	7	11	23	24
1	0.003952569169960474	TGTGCGAGATTCCCGGGCTACTACTACGGTATGGACGTCTGG	CARFPGYYYGMDVW	IGHV4-39	IGHD6-13	IGHJ6	8	11	16	17
1	0.003952569169960474	TGTGCGAGACAACATGCAGTGGCTGGCCAAATTGACACCTGG	CARQHAVAGQIDTW	IGHV1-18	IGHD6-19	IGHJ1	8	15	25	38
1	0.003952569169960474	TGTGCGAGACAACATGCAGTGGCTGGCCAAATTGACACCTGG	CARQHAVAGQIDTW	IGHV1-18	IGHD6-19	IGHJ5	8	15	25	33
1	0.003952569169960474	TGTGCGAGAGTGCCTATGGTCACCTACGGTATGGACGTCTGG	CARVPMVTYGMDVW	IGHV3-21	IGHD3-10	IGHJ6	9	13	19	30
1	0.003952569169960474	TGTGCGAGAGGGCCCGGGGGTGGGGCTCCAGCTGCTACCTGG	CARGPGGGAPAATW	IGHV1-8	IGHD2-2	IGHJ5	10	27	36	37
1	0.003952569169960474	TGTGCGAGAGATCGAGGCACCAACTGGCCGATTGACTACTGG	CARDRGTNWPIDYW	IGHV4-31	IGHD1-1	IGHJ4	12	20	26	31
1	0.003952569169960474	TGTGCGAGAGACCCCTCTCTTTATGGTCCTTTCGACCCCTGG	CARDPSLYGPFDPW	IGHV1-3	IGHD3-10	IGHJ5	10	21	26	30
1	0.003952569169960474	TGTGCGAGAGAAGTGGGACATCGAGGTTGGCTCGACCCCTGG	CAREVGHRGWLDPW	IGHV3-30	IGHD1-26	IGHJ5	10	11	17	27
1	0.003952569169960474	TGTGCGAAAGAACTTGACTTTAGGAGGCCTTTTGACTACTGG	CAKELDFRRPFDYW	IGHV3-23	IGHD2-15	IGHJ4	14	20	24	30
1	0.003952569169960474	TGTGCGAAAGAAGGGCGAAGGATATTCGACTTTGACTACTGG	CAKEGRRIFDFDYW	IGHV3-23	IGHD2-15	IGHJ4	10	18	25	28
1	0.003952569169960474	TGTACTACAGTCTCTGTGACTGGGGACTGCTTTGAGAACTGG	CTTVSVTGDCFENW	IGHV3-73	IGHD7-27	IGHJ1	6	18	25	37
1	0.003952569169960474	TGTACAAGGAGTAGGCCTACCTATGACGGTATGGACGTCTGG	CTRSRPTYDGMDVW	IGHV3-74	IGHD2-15	IGHJ6	7	8	13	30
1	0.003952569169960474	TGTAATGTTGTGGTGGTGCCTGATATTTTTATGAACAACTGG	CNVVVVPDIFMNNW	IGHV3-73	IGHD2-21	IGHJ4	3	7	26	37
1	0.003952569169960474	TGTGTGAGGCTTTTCGGAAACAACTGGTTCGACCCCTGG	CVRLFGNNWFDPW	IGHV3-16	IGHD1-14	IGHJ5	7	14	18	19
1	0.003952569169960474	TGTGTAGTGGTTATCAGTCCATATGCTTTTGATGTCTGG	CVVVISPYAFDVW	IGHV3-11	IGHD3-22	IGHJ3	3	4	13	22
1	0.003952569169960474	TGTGCCAGAGATATGGATGACTACGCTATGGACGTCTGG	CARDMDDYAMDVW	IGHV4-30-2	IGHD4-17	IGHJ6	11	16	24	27
1	0.003952569169960474	TGTGCGAGTGAAACCCAGAGGGCCTACTATGACTATTGG	CASETQRAYYDYW	IGHV3-21	IGHD7-27	IGHJ4	7	13	17	23
1	0.003952569169960474	TGTGCGAGACATACAACTGGCCTGGGGCCGGGCTACTGG	CARHTTGLGPGYW	IGHV4-39	IGHD1-1	IGHJ4	11	12	19	32
1	0.003952569169960474	TGTGCGAGAGGATGGCTCCAGAGCTGGTTCGACCCCTGG	CARGWLQSWFDPW	IGHV3-48	IGHD5-24	IGHJ5	9	10	16	23
1	0.003952569169960474	TGTGCGAGAGATCGAGCCTACCAGACATTTGACTACTGG	CARDRAYQTFDYW	IGHV3-21	IGHD2-15	IGHJ4	12	17	22	27
1	0.003952569169960474	TGTGCGAGAGAGGATGACGTCAACACTAATGACTATTGG	CAREDDVNTNDYW	IGHV1-18	IGHD1-1	IGHJ4	10	15	20	29
1	0.003952569169960474	TGTGCGAGAGAGGATGACGTCAACACTAATGACTATTGG	CAREDDVNTNDYW	IGHV3-21	IGHD1-1	IGHJ4	10	15	20	29
1	0.003952569169960474	TGTGCAACACCAGCGGCAGCTGGCCAATTTGACTACTGG	CATPAAAGQFDYW	IGHV1-24	IGHD6-13	IGHJ4	8	11	22	27
1	0.003952569169960474	TGTTCCACCAATTCCGCTGGTTCGGTCCGCGACTGG	CSTNSAGSVRDW	IGHV3-22	IGHD3-10	IGHJ4	6	17	24	31
1	0.003952569169960474	TGTGTTCCGGGGGGTTTGCATTACTTTGACTACTGG	CVPGGLHYFDYW	IGHV3-21	IGHD1-14	IGHJ4	3	4	9	21
1	0.003952569169960474	TGTGTCGGATCAACGGGTTGGTTATTACAACACTGG	CVGSTGWLLQHW	IGHV3-35	IGHD3-22	IGHJ4	4	18	27	31
1	0.003952569169960474	TGTGTGAGGTCCTCCCGACACTCCTTTGAGTCCTGG	CVRSSRHSFESW	IGHV3-35	IGHD1-26	IGHJ4	7	11	15	19
1	0.003952569169960474	TGTGTGAGGGACTTTGCGCAGCATGCGGACTTCTGG	CVRDFAQHADFW	IGHV1-18	IGHD6-13	IGHJ4	7	17	22	27
1	0.003952569169960474	TGTGTGAGAGATCTGAATTGGGGATTTGACTACTGG	CVRDLNWGFDYW	IGHV3-64	IGHD3-16	IGHJ4	13	17	22	24
1	0.003952569169960474	TGTGCGGCAAGGATTTCTGGTGCTTTTGACATTTGG	CAARISGAFDIW	IGHV1-58	IGHD3-3	IGHJ3	8	11	19	20
1	0.003952569169960474	TGTGCGAATACGGTGATTGATGCTTTTGATATCTGG	CANTVIDAFDIW	IGHV3-21	IGHD4-17	IGHJ3	6	8	15	17
1	0.003952569169960474	TGTGCAAGAGATTCCAGCTACGCTATGGACGTCTGG	CARDSSYAMDVW	IGHV3-74	IGHD2-15	IGHJ6	11	14	20	24
1	0.003952569169960474	TGTGCAAGAGATGGTGGGAGCAGGTACGACTCCTGG	CARDGGSRYDSW	IGHV3-47	IGHD1-26	IGHJ5	11	13	20	22
1	0.003952569169960474	TGTGCAAGAAACTACTACTACTTTATGGACGTCTGG	CARNYYYFMDVW	IGHV3-74	.	IGHJ6	8	-1	-1	10
1	0.003952569169960474	TGTGGAAGAGTGGCATGGCGGGTAATTGATTACTGG	CGRVAWRVIDYW	IGHV3-13	IGHD6-13	IGHJ4	9	18	23	25
1	0.003952569169960474	TGTACCACACATCGAGTGAGTTGGGGCGACCCCTGG	CTTHRVSWGDPW	IGHV3-72	IGHD2-21	IGHJ5	2	3	8	26
1	0.003952569169960474	TGTAGTAGAGAGCCAGACGGTCGATCTGACTACTGG	CSREPDGRSDYW	IGHV3-49	IGHD4-17	IGHJ4	10	16	20	26
1	0.003952569169960474	AGTGTGAGAGATGATCGGTGGGCCTTTGACTACTGG	SVRDDRWAFDYW	IGHV3-48	IGHD4-23	IGHJ4	11	15	20	23
1	0.003952569169960474	TGTGCGCAAGATCTTAATTGGGGGGCCTCCTGG	CAQDLNWGASW	IGHV3-23	IGHD3-16	IGHJ5	14	17	23	28
1	0.003952569169960474	TGTGCGACAGACCTAAACTGGGAAAACTACTGG	CATDLNWENYW	IGHV3-21	IGHD7-27	IGHJ4	10	15	21	25
1	0.003952569169960474	TGTGCGAGAGGGGACGGCTGGCTCGACCCCTGG	CARGDGWLDPW	IGHV4-59	IGHD6-6	IGHJ5	9	11	15	17
1	0.003952569169960474	TGTGCGAGAGGGAGGCTTCAGATTGACTACTGG	CARGRLQIDYW	IGHV1-18	.	IGHJ4	9	-1	-1	22
1	0.003952569169960474	TGTGCGAGAGATCTTAACTGGGTTAGTTACTGG	CARDLNWVSYW	IGHV3-21	IGHD7-27	IGHJ4	13	14	21	27
1	0.003952569169960474	TGTGCGAGAGACCTAAACTGGGACAACTACTGG	CARDLNWDNYW	IGHV3-21	IGHD7-27	IGHJ4	10	15	21	25
1	0.003952569169960474	TGTGCGAGCTACTACGGGGCCGATCTCTGG	CASYYGADLW	IGHV4-39	IGHD1-26	IGHJ2	7	8	15	20
1	0.003952569169960474	TGTACGAGGCGTGACCCCTTTGACTACTGG	CTRRDPFDYW	IGHV1-69	IGHD2-21	IGHJ4	7	10	14	17
1	0.003952569169960474	TGTTCTTTTGACTACGGTGACGTCTGG	CSFDYGDVW	IGHV3-15	IGHD4-17	IGHJ6	2	8	17	18
1	0.003952569169960474	TGTGCGAGAGACGAGGGTGACTACTGG	CARDEGDYW	IGHV3-11	.	IGHJ4	10	-1	-1	17
1	0.003952569169960474	TGTAGCAGAGATAGTGTTTGGTCTTGG	CSRDSVWSW	IGHV3-15	IGHD3-16	IGHJ4	11	15	20	24
1	0.003952569169960474	TGTGCGAGAGGGCCAAGATGCTGG	CARGPRCW	IGHV4-31	IGHD5-24	IGHJ4	9	15	19	20
1	0.003952569169960474	TGTATGACATTCGGCTACTGG	CMTFGYW	IGHV3-23	IGHD4-11	IGHJ4	2	3	7	14
