# Supplementary material for: Biomarkers and Immune Repertoire Metrics Identified by Peripheral Blood Transcriptomic Sequencing Reveal the Pathogenesis of COVID-19
Source: Front Immunol. 2021 Aug 24;12:677025. doi: 10.3389/fimmu.2021.677025 (PMC8421539; doi:10.3389/fimmu.2021.677025)
Supplement: Supplementary file 1 [file DataSheet_1.zip › TCR_BCR/IGH/convert.20S039660A.clonotypes.IGH.txt]

count	freq	cdr3nt	cdr3aa	v	d	j	VEnd	DStart	DEnd	JStart
109	0.06480380499405469	TGTGCGAAAGCCCTCTCGACAGACGGCTACAATTTTGAGAGAGGGTACGACTACTGG	CAKALSTDGYNFERGYDYW	IGHV3-23	IGHD5-24	IGHJ4	9	20	33	48
84	0.04994054696789536	TGTGCGAGACATGGGTCCCTAGAACGTTTGGTTTCTATGATAAACCGCAACAACTATTTCGACCCCTGG	CARHGSLERLVSMINRNNYFDPW	IGHV4-39	IGHD3-16	IGHJ5	12	23	30	49
66	0.039239001189060645	TGTGCGAGACATGGGACCCTAGAACGTTTGGTTACTATGATAGACCGCAACAACTATTTCGACCCCTGG	CARHGTLERLVTMIDRNNYFDPW	IGHV4-39	IGHD3-22	IGHJ5	12	31	42	49
30	0.0178359096313912	TGTACGAGACTTTCAGAGGGAACTCCCGCCGACTTCTGG	CTRLSEGTPADFW	IGHV4-39	IGHD3-10	IGHJ4	9	20	26	30
27	0.01605231866825208	TGTGCAAAAGCCCCCGGATATTGTAGTAGTGGTAGCTGCTCCAACTTGGGGTACTTTGACTTCTGG	CAKAPGYCSSGSCSNLGYFDFW	IGHV3-9	IGHD2-15	IGHJ4	9	15	39	51
25	0.014863258026159334	TGTGCGAGACTTTCAGAGGGAATTCCCGCCGACTTCTGG	CARLSEGIPADFW	IGHV4-39	IGHD2-21	IGHJ4	9	18	22	30
25	0.014863258026159334	TGTGCGAGACATCCCACAACTCCAGACTACTGG	CARHPTTPDYW	IGHV4-39	IGHD3-10	IGHJ4	11	17	22	24
22	0.013079667063020214	TGTGCGAGACATGGGACCCTAGAACGTTTGGTTACTATGATAAACCGCAACAACTATTTCGACCCCTGG	CARHGTLERLVTMINRNNYFDPW	IGHV4-39	IGHD3-22	IGHJ5	12	31	41	49
21	0.01248513674197384	TGTGTAAAACAGGACTGTAATTATGGTGTCTGTTACACACTTGGCTTCTGG	CVKQDCNYGVCYTLGFW	IGHV3-9	IGHD2-8	IGHJ4	8	15	28	40
20	0.011890606420927468	TGTGCGAGACATGGGACCCCAGAACGTTTGATTACTATGATAAACCGCAACAACTATTTCGACCCCTGG	CARHGTPERLITMINRNNYFDPW	IGHV4-39	IGHD3-22	IGHJ5	12	30	41	49
19	0.011296076099881093	TGTACGAGACTCAGAGATGGACTACCCGGGGACTACTGG	CTRLRDGLPGDYW	IGHV4-39	IGHD5-24	IGHJ4	9	12	19	30
19	0.011296076099881093	TGTGCGAAAGCCTTCAGCGCTGATGTTTTCTCCTGG	CAKAFSADVFSW	IGHV3-23	IGHD6-25	IGHJ5	9	17	21	31
18	0.01070154577883472	TGTGCGAAAGCCCTATCGAGAGACGGCTACAATTTTGAGAGAGGATACGACTACTGG	CAKALSRDGYNFERGYDYW	IGHV3-23	IGHD5-24	IGHJ4	9	18	33	48
18	0.01070154577883472	TGTGCCCTGGGCGACTTAAACTACTTTGACTTCTGG	CALGDLNYFDFW	IGHV5-10-1	IGHD7-27	IGHJ4	4	6	10	19
17	0.010107015457788348	TGTGGCAGAATTGTCGCTGACTGGTTTTTCGATCTCTGG	CGRIVADWFFDLW	IGHV4-30-2	IGHD2-15	IGHJ2	8	9	13	19
16	0.009512485136741973	TGTGCGAGACATGCGTCCCTAGAACGTTTGGTTTCTATGATAAACCGCAACAACTATTTCGACCCCTGG	CARHASLERLVSMINRNNYFDPW	IGHV4-39	IGHD3-16	IGHJ5	12	23	30	49
15	0.0089179548156956	TGTGCGAGGATTGTCGGTGACTGGTATTTCGATCTCTGG	CARIVGDWYFDLW	IGHV4-4	IGHD2-15	IGHJ2	7	9	13	19
14	0.008323424494649227	TGTGCGAGACATCCCACAACTCCAGACTTCTGG	CARHPTTPDFW	IGHV4-39	IGHD3-10	IGHJ4	11	17	22	24
12	0.007134363852556481	TGTGCGAGACATGGGACCGAGAATATAGCAATTCGTCGCGCCTTCCTTGAAGTTTGG	CARHGTENIAIRRAFLEVW	IGHV4-39	IGHD6-6	IGHJ4	12	23	36	54
12	0.007134363852556481	TGTGCGAGACACGGGACCGAGAATATAGCAATTCGTCGCGCCTTCCTTGAAGTTTGG	CARHGTENIAIRRAFLEVW	IGHV4-39	IGHD6-6	IGHJ4	10	23	36	54
11	0.006539833531510107	TGTGCGAGAGCACGGGTTGGACTTAATCCCTACTACTACTACATGGATGTCTGG	CARARVGLNPYYYYMDVW	IGHV4-59	IGHD3-3	IGHJ6	9	16	20	29
11	0.006539833531510107	TGTTCGAGGCTTCCCCAAGGGAGCCCGGGGGACTTCTGG	CSRLPQGSPGDFW	IGHV4-39	IGHD1-26	IGHJ4	7	18	23	30
11	0.006539833531510107	TGTGCGAGACTTCCCGATGGGAGCCCAGGGGACTACTGG	CARLPDGSPGDYW	IGHV4-39	IGHD1-26	IGHJ4	9	17	23	30
10	0.005945303210463734	TGTGCGAGACATGGGACGTCAGAGCGTTTGATTACTATGATAAATCGAAAGAACTGGTTCGACCCCTGG	CARHGTSERLITMINRKNWFDPW	IGHV4-39	IGHD3-22	IGHJ5	12	30	41	51
10	0.005945303210463734	TGTGCGAGAGAGTCGCCTGCAGGGTGGTACTTCGATCTCTGG	CARESPAGWYFDLW	IGHV4-31	.	IGHJ2	10	-1	-1	24
10	0.005945303210463734	TGTGCGAGACTTCCCCAAGGGAGCCCGGGGGACTTCTGG	CARLPQGSPGDFW	IGHV4-39	IGHD1-26	IGHJ4	9	18	23	30
9	0.00535077288941736	TGTGCGAGACATGGGACCGAGAATATAGCAGGTCGTCGCTCCTTCTTTGAATATTGG	CARHGTENIAGRRSFFEYW	IGHV4-39	IGHD6-6	IGHJ4	12	23	36	44
9	0.00535077288941736	TGTGCGAGGGATGGGCTGTATTGTGGTGGTGACTGCTATCCCCCCCGATACTGG	CARDGLYCGGDCYPPRYW	IGHV1-18	IGHD2-21	IGHJ4	11	18	38	48
9	0.00535077288941736	TGTGCGAGAGAAAGGTACGACGGATTGGATACGGGGAGTTTTCTTGAGTACTGG	CARERYDGLDTGSFLEYW	IGHV4-59	IGHD3-10	IGHJ4	10	31	39	43
9	0.00535077288941736	GGACTACGTTATTATTATGAGAGTGCCATTTCTGACTGGTGGTTCGACCCCTGG	GLRYYYESAISDWWFDPW	IGHV4-39	IGHD3-22	IGHJ5	-1	9	23	39
9	0.00535077288941736	TGTGGTGATTATACGTCCGGGTCTTACATGGACGTCTGG	CGDYTSGSYMDVW	IGHV4-39	IGHD3-3	IGHJ6	3	7	13	24
9	0.00535077288941736	TGTACGAGACTTCCCCAGGGGAGCCCGGGGGACTTCTGG	CTRLPQGSPGDFW	IGHV4-39	IGHD7-27	IGHJ4	9	11	17	30
8	0.0047562425683709865	TGTGCGAAAGATTTAATTCCTATCGGGTTGGCAGCTCGTCCCCGCTACATGGACGTTAGG	CAKDLIPIGLAARPRYMDVR	IGHV3-23	IGHD6-6	IGHJ6	11	30	40	44
8	0.0047562425683709865	TGTGCGAGATCAAGGGAGTGGGAGCGCTACTTTGACTTCTGG	CARSREWERYFDFW	IGHV1-18	IGHD1-26	IGHJ4	8	16	24	26
8	0.0047562425683709865	TGTGCGAGACATCCCACAACTCCAGACGTCTGG	CARHPTTPDVW	IGHV4-39	IGHD3-10	IGHJ4	11	17	22	29
7	0.004161712247324614	TGTGCGCGAGGAATAATAGCGCCAGCTGTTAATCTAAACTACTACTACTTCTACATGGACGTCTGG	CARGIIAPAVNLNYYYFYMDVW	IGHV4-39	IGHD2-2	IGHJ6	5	21	27	37
7	0.004161712247324614	TGTGCGAGGGGAATAATAGCGCCAGCCCTTAACCGAAACTTCTACTCCTTCTACATGGACGTCTGG	CARGIIAPALNRNFYSFYMDVW	IGHV4-39	IGHD3-10	IGHJ6	7	12	17	37
7	0.004161712247324614	TGTGCGAGAGCTGGAGGGGGGCAGGGGTGTAGTGGTATCGGCTGCTACGACGACTTTGACTACTGG	CARAGGGQGCSGIGCYDDFDYW	IGHV4-59	IGHD2-2	IGHJ4	9	27	46	52
7	0.004161712247324614	TGTGCGAAAGATTTAATTCCTATTGGGTTGGCAGCTCGTCCCCGCTACATGGACGTTCGG	CAKDLIPIGLAARPRYMDVR	IGHV3-23	IGHD6-6	IGHJ6	11	30	40	44
6	0.0035671819262782403	TGTGCGAAAGATCACGTGGTCCTACGTTGTAGTCTCAACAACTGCTTTGGTGCTTTTGATATCTGG	CAKDHVVLRCSLNNCFGAFDIW	IGHV3-23	IGHD1-26	IGHJ3	12	21	31	50
6	0.0035671819262782403	TGTGCGAGGGCTCTTTATGATTCCGTTTGGGGGAGTTATCGTAATGATGTTTTTGATATTTGG	CARALYDSVWGSYRNDVFDIW	IGHV4-39	IGHD3-16	IGHJ3	7	14	41	43
6	0.0035671819262782403	TGTGCGAGAGACTTATATTGTTCCAGTTCCACCTGTTACGGACCTGCTTTTGATATCTGG	CARDLYCSSSTCYGPAFDIW	IGHV4-59	IGHD1-1	IGHJ3	10	19	27	44
6	0.0035671819262782403	TGTGCGAGACTGATAGGTTACCGTGCTCCCAGTGGGTATCCCTACTTTGACACCTGG	CARLIGYRAPSGYPYFDTW	IGHV1-18	IGHD1-26	IGHJ4	8	24	30	41
6	0.0035671819262782403	TGTGCGAGAGATCGCGGTGCCCTCTCCACGGGCTTTTACTACTACATGGACGTCTGG	CARDRGALSTGFYYYMDVW	IGHV4-31	IGHD5-12	IGHJ6	12	24	29	36
6	0.0035671819262782403	TGTGCGAAAGCCCTCTCGACAGACGGCTACAATTTTGAGAGAGGGTACGACTACTGG	CAKALSTDGYNFERGYDYW	IGHV1-8	IGHD5-24	IGHJ4	17	20	33	48
6	0.0035671819262782403	TGTGCAAGAGACCGATTGTATGGGGCCACCACCCGTTTTAGCTTCTTCGATCTCTGG	CARDRLYGATTRFSFFDLW	IGHV3-9	IGHD2-15	IGHJ2	10	25	31	44
6	0.0035671819262782403	TGCGCGAAAGACCAGGGAGGGACTGGATACACCTATGGCATCTTTGCCGACTGG	CAKDQGGTGYTYGIFADW	IGHV3-23	IGHD5-18	IGHJ1	10	23	37	49
6	0.0035671819262782403	TGTGCGAAAAGTCGGGGTAACAGTGGCTGGTACTACTTCGACTGGTGG	CAKSRGNSGWYYFDWW	IGHV3-23	IGHD6-19	IGHJ4	8	20	28	29
6	0.0035671819262782403	TGTGCGAGAAGCGGCAGCGACTGGGAATACTACTTTGACTCCTGG	CARSGSDWEYYFDSW	IGHV3-21	IGHD3-9	IGHJ4	8	18	23	27
6	0.0035671819262782403	TGTGTGAGACATTTCTTCCCAGCCTACTACTTTGACTACTGG	CVRHFFPAYYFDYW	IGHV4-39	IGHD6-19	IGHJ4	15	18	23	24
6	0.0035671819262782403	TGTGCGAGAGATTTTGGCGATGAAGGATTTGACTCCTGG	CARDFGDEGFDSW	IGHV3-21	IGHD3-16	IGHJ4	11	12	16	27
6	0.0035671819262782403	TGTGCGAAAGGGAATGGGTTCTACTTTGAGTCCTGG	CAKGNGFYFESW	IGHV4-31	IGHD2-21	IGHJ4	6	10	14	20
5	0.002972651605231867	TGTGCGAAGGCCCTATCGACAGACGGCTACAATTTTGAGAGAGGGTACGACTACTGG	CAKALSTDGYNFERGYDYW	IGHV3-23	IGHD5-24	IGHJ4	7	20	33	48
5	0.002972651605231867	TGTGCGAGACACTTGGGGGGCTACAGTTATGGCAATAGTTACTTTGACTACTGG	CARHLGGYSYGNSYFDYW	IGHV5-10-1	IGHD5-18	IGHJ4	10	21	31	39
5	0.002972651605231867	TGTGTAAAACAGGACTGTAATTATGGTGTCTGTTACACACTTGGCTTCTGG	CVKQDCNYGVCYTLGFW	IGHV1-18	IGHD2-8	IGHJ4	3	15	28	40
5	0.002972651605231867	TGTGCGAGAGCCGGCAGTGACTGGGAATACTACTCTGACTACTGG	CARAGSDWEYYSDYW	IGHV3-21	IGHD6-19	IGHJ4	9	13	23	27
5	0.002972651605231867	TGTGCGAGAGATGGCATGACTACAGTGGCTGGTCTTACCGACTGG	CARDGMTTVAGLTDW	IGHV1-18	IGHD4-11	IGHJ4	11	14	25	40
5	0.002972651605231867	TGTGCGAGAGCCCTCGGGAGGAGGAGTGGTTTTGACTACTGG	CARALGRRSGFDYW	IGHV4-4	IGHD3-3	IGHJ4	9	22	29	30
5	0.002972651605231867	TGTGCGAGAGATTTCTGGGGGGGGTGGTTCGACCCCTGG	CARDFWGGWFDPW	IGHV3-53	IGHD3-16	IGHJ5	15	16	20	24
5	0.002972651605231867	TGTGGGAGAGTTGTCGCTGACTGGTTTTTCGATCTCTGG	CGRVVADWFFDLW	IGHV4-4	IGHD6-25	IGHJ2	9	14	18	19
5	0.002972651605231867	TGTTCACACAGACACACTAGTAGCTTGTTCGATTGG	CSHRHTSSLFDW	IGHV2-5	IGHD1-26	IGHJ4	12	17	24	33
5	0.002972651605231867	TGTGCCCTGGGCGACTTAAACTACTATGACTTCTGG	CALGDLNYYDFW	IGHV5-10-1	IGHD7-27	IGHJ4	4	6	10	19
4	0.0023781212841854932	TGTGCGAGAGGGGGTTTGGGAGTCTCGGGAGACTCTTCAATTTTCTTCTATGACAGCGGCAACTACAACTGGTTCGACTCCTGG	CARGGLGVSGDSSIFFYDSGNYNWFDSW	IGHV4-34	IGHD3-16	IGHJ5	10	13	19	63
4	0.0023781212841854932	TGTGCGAGACATGGGACCCCAGAACGTTTGGTTACTATGATCAATCGCAACAACTATTTCGACCCCTGG	CARHGTPERLVTMINRNNYFDPW	IGHV4-39	IGHD3-22	IGHJ5	12	31	40	49
4	0.0023781212841854932	TGTGCGAGACATGGGACCCCAGAACGTTTGGTTACTATGATAAATCGCAACAACTATTTCGACCCCTGG	CARHGTPERLVTMINRNNYFDPW	IGHV4-39	IGHD3-22	IGHJ5	12	31	41	49
4	0.0023781212841854932	TGTGCTAGTGAGGGGATAAGGGATTGTAGTGGTGGTGGCTGCTTCTCCATCGGGTTCGACCCCTGG	CASEGIRDCSGGGCFSIGFDPW	IGHV1-46	IGHD2-15	IGHJ5	4	22	47	52
4	0.0023781212841854932	TGTGCGCGAGGAATAATAGCGCCAGCTCCTAATCGAAATTACTACTACTTCTATATGGACGTCTGG	CARGIIAPAPNRNYYYFYMDVW	IGHV4-39	IGHD2-2	IGHJ6	5	21	30	39
4	0.0023781212841854932	TGTGCGAGAGCTGGAGGGGGGCTGGGATGTAGTGGTGTTGGCTGCTACGACGACTTTGACCACTGG	CARAGGGLGCSGVGCYDDFDHW	IGHV4-59	IGHD2-15	IGHJ4	9	27	47	52
4	0.0023781212841854932	TGTTCACGAATGCCGAGATTCAGTGGGCGTCACATGTGTGAAGACGTGTTTGATATTTGG	CSRMPRFSGRHMCEDVFDIW	IGHV2-5	IGHD1-26	IGHJ3	6	21	26	48
4	0.0023781212841854932	TGTGCGAGACATGGGACCGAGAATATAGCAATTCGTCGCGCATTCCTTGAAGTTTGG	CARHGTENIAIRRAFLEVW	IGHV4-39	IGHD6-6	IGHJ4	12	23	36	54
4	0.0023781212841854932	TGTGCAAGAGTGAAAGGTTACATTGGTAATAGTGGTTATCCCTTCTTTGACCTCTGG	CARVKGYIGNSGYPFFDLW	IGHV1-18	IGHD3-22	IGHJ4	9	29	38	44
4	0.0023781212841854932	TGTGCGAGAGACCAGCGGGGATTTAGTGGCTATCGTAATTGGTTCGACCCCTGG	CARDQRGFSGYRNWFDPW	IGHV3-30	IGHD5-12	IGHJ5	10	18	31	39
4	0.0023781212841854932	TGTGTAAAACAGGACTGTAATTATGGTGTCTGTTACACACTTGGCTTCTGG	CVKQDCNYGVCYTLGFW	IGHV3-23	IGHD2-8	IGHJ4	3	15	28	40
4	0.0023781212841854932	TGTGCGAGACATGGTCCTGTAGTGGGCGCCGGGGACGACTTTGATTACTGG	CARHGPVVGAGDDFDYW	IGHV4-39	IGHD2-15	IGHJ4	12	17	24	37
4	0.0023781212841854932	TGCGCACGGGTAGTGAACGCTGGGACCTACTACCCCTACTATTACTACTGG	CARVVNAGTYYPYYYYW	IGHV2-5	IGHD1-26	IGHJ4	6	20	32	35
4	0.0023781212841854932	TGTGCGAGAGGAGTGGGACCTACTATGGTAGGCGAGTTTGACAGCTGG	CARGVGPTMVGEFDSW	IGHV4-39	IGHD1-26	IGHJ4	8	11	24	36
4	0.0023781212841854932	TGTGCGAGAGTCAACGGCCCCTACAAATGGTGGTTCGACCCCTGG	CARVNGPYKWWFDPW	IGHV3-21	IGHD2-15	IGHJ5	9	20	25	30
4	0.0023781212841854932	TGTGCGAGAGAAGTTGAGGGTTCGCCGCGACTCTTTGACTACTGG	CAREVEGSPRLFDYW	IGHV4-59	IGHD3-10	IGHJ4	10	18	23	32
4	0.0023781212841854932	TGTTCGAGACTTTCAGAGGGAACTCCCGCCGACTTCTGG	CSRLSEGTPADFW	IGHV4-39	IGHD3-10	IGHJ4	9	20	26	30
4	0.0023781212841854932	TGTGCGAGGCTTCGCGATGGGAGCCCGGGGGACTTCTGG	CARLRDGSPGDFW	IGHV4-39	IGHD1-26	IGHJ4	7	17	23	30
4	0.0023781212841854932	TGTGCAAGACGAGGGTCCACGCGGGGATTTGATATTTGG	CARRGSTRGFDIW	IGHV3-9	IGHD3-10	IGHJ3	6	21	26	27
4	0.0023781212841854932	TGTGCGAGAGGCCTTAACTGGAGCCTTGACTACTGG	CARGLNWSLDYW	IGHV3-48	IGHD1-20	IGHJ4	9	14	21	25
3	0.0017835909631391202	TGTGCGAGGCATGGGACGTCAGAGCGTTTGATTACTATGATAAATCGAAAGAACTGGTTCGACCCCTGG	CARHGTSERLITMINRKNWFDPW	IGHV4-39	IGHD3-22	IGHJ5	12	30	41	51
3	0.0017835909631391202	TGTGCGAGATTAGGCCGGAAGTATTACTATGACAGAGCGGAGGGACTCTACTTCTTAGACCAGTGG	CARLGRKYYYDRAEGLYFLDQW	IGHV4-4	IGHD3-22	IGHJ1	8	20	31	63
3	0.0017835909631391202	TGTGTGAGAGAGTCAACAAACTATTTTTATATTTCGGGGAGTCCAGGATACTTTGACTCGTGG	CVRESTNYFYISGSPGYFDSW	IGHV7-4-1	IGHD3-10	IGHJ4	10	32	41	48
3	0.0017835909631391202	TGTGCGAGGCATCACGTCCTCCCAGGATATTGTGGTTATGGTACCTGCCCCTTTGACTACTGG	CARHHVLPGYCGYGTCPFDYW	IGHV4-39	IGHD2-15	IGHJ4	11	19	47	50
3	0.0017835909631391202	TGTGCGAAAGATCCCGAGGCCCTCTATTACGATATTTGGACTGGGCGATACTTTGACTACTGG	CAKDPEALYYDIWTGRYFDYW	IGHV3-23	IGHD3-9	IGHJ4	12	24	43	48
3	0.0017835909631391202	TGTGTGCGACAGTATTACCATATTTTGACTGACCCCCTCGGGGGGTACATGGACGTTTGG	CVRQYYHILTDPLGGYMDVW	IGHV4-31	IGHD3-9	IGHJ6	3	11	30	45
3	0.0017835909631391202	TGTGCCAGAGAAATCGGGGCACCGACAGTAGCGATTCTGGGTGACGCCTTTGATATCTGG	CAREIGAPTVAILGDAFDIW	IGHV4-30-2	IGHD2-15	IGHJ3	10	26	31	41
3	0.0017835909631391202	TGTGCGAGAGACTTATATTGTACTACTTCCACCTGCTACGGACCTGCTTTTGATATCTGG	CARDLYCTTSTCYGPAFDIW	IGHV4-59	IGHD2-2	IGHJ3	10	14	37	44
3	0.0017835909631391202	TGTGCGAGACATGGGACCGAGAATATAGCAGTTCGTCGCGCCTTCCTTGAAGTTTGG	CARHGTENIAVRRAFLEVW	IGHV4-39	IGHD6-6	IGHJ4	12	23	36	54
3	0.0017835909631391202	TGTGCGAAAGCCCTCTCGACAGACGGCTACAATTTTGAGAGAGGGTACGACTACTGG	CAKALSTDGYNFERGYDYW	IGHV3-11	IGHD5-24	IGHJ4	17	20	33	48
3	0.0017835909631391202	TGTGCTAGAGCTTATGTTACGATTTTTGATGGTCCCTACTACATGGACGTCTGG	CARAYVTIFDGPYYMDVW	IGHV3-48	IGHD3-3	IGHJ6	9	16	27	35
3	0.0017835909631391202	TGTGCGAGACATTTGGGGGGCTACAGTTATGGCAATAGTTACTTTGACTACTGG	CARHLGGYSYGNSYFDYW	IGHV5-10-1	IGHD5-18	IGHJ4	11	21	31	39
3	0.0017835909631391202	TGTGCGAAAGCCGTACACCCTTATGCGGCTACAACGCACTACTTTGACTACTGG	CAKAVHPYAATTHYFDYW	IGHV3-21	IGHD5-24	IGHJ4	6	26	33	37
3	0.0017835909631391202	TGTGCGAAAGAATCCTCCGCCTTAGTGGGAGCTACTTCCCCGGGTGACTCCTGG	CAKESSALVGATSPGDSW	IGHV3-23	IGHD1-26	IGHJ5	10	22	35	45
3	0.0017835909631391202	TGTGCACACAGAGGACCTATTGGGGTGGGCCCCTACTACTACATGGACGTCTGG	CAHRGPIGVGPYYYMDVW	IGHV2-5	IGHD2-21	IGHJ6	11	17	27	32
3	0.0017835909631391202	TGTAGCACAGATCATCAACTACGCTACAGTGGGAGCTTTGACTTTGACTACTGG	CSTDHQLRYSGSFDFDYW	IGHV3-15	IGHD1-26	IGHJ4	12	27	36	40
3	0.0017835909631391202	GGGCTACGTTATTACTATGAAAGTGTTATTTCTGACTGGTGGTTCGACCCCTGG	GLRYYYESVISDWWFDPW	IGHV4-39	IGHD3-22	IGHJ5	-1	9	23	39
3	0.0017835909631391202	TGTGCACACAGACTTTTTTTAGCAGTGGCTGGGAGCCCCTTTGACTACTGG	CAHRLFLAVAGSPFDYW	IGHV2-5	IGHD6-19	IGHJ4	12	19	31	38
3	0.0017835909631391202	TGTGCGAGAGATGGTATGACTACAGTGCTTGGTCTTGCCGACTGG	CARDGMTTVLGLADW	IGHV1-18	IGHD4-11	IGHJ4	11	15	25	40
3	0.0017835909631391202	TGTGCGAGAGATGGTATGACTACAGTATTTGGTCTTACCGACTGG	CARDGMTTVFGLTDW	IGHV1-18	IGHD4-11	IGHJ4	11	15	26	40
3	0.0017835909631391202	TGTGCGAGAGATGGAATGACTACAGTGGCTGGTCTTACCGACTGG	CARDGMTTVAGLTDW	IGHV1-18	IGHD4-11	IGHJ4	11	15	25	40
3	0.0017835909631391202	TGTGCGAAAGATCCGTGGGATATCGGGCCTGCTTTTGATATCTGG	CAKDPWDIGPAFDIW	IGHV3-23	IGHD1-26	IGHJ3	12	14	19	29
3	0.0017835909631391202	TGTGCACATCGCAGCGGCACGTCCCCGGGGTGGTTCGACCCCTGG	CAHRSGTSPGWFDPW	IGHV2-5	IGHD6-25	IGHJ5	7	10	17	30
3	0.0017835909631391202	TGTACTAGAGGGGACGCGGGGGATTTCCCATTTTTTGATATCTGG	CTRGDAGDFPFFDIW	IGHV3-49	IGHD3-16	IGHJ3	9	17	22	32
3	0.0017835909631391202	TGTGTGTGTTTCGACTATTGGACTAGCTCCTTTGACTACTGG	CVCFDYWTSSFDYW	IGHV4-31	IGHD2-8	IGHJ4	3	15	24	29
3	0.0017835909631391202	TGTGCGAGGTGGTACCAACTCCCTGGTGCTTTTGATCTCTGG	CARWYQLPGAFDLW	IGHV3-30	IGHD3-10	IGHJ3	7	16	22	26
3	0.0017835909631391202	TGTGCGAGAAAAATGTTAGGTACTTACTACATGGACGTCTGG	CARKMLGTYYMDVW	IGHV7-4-1	IGHD2-2	IGHJ6	8	18	23	24
3	0.0017835909631391202	TGTGCAACAGCCTTGGGCCGGGAGGGGTGGTTTGACTACTGG	CATALGREGWFDYW	IGHV1-18	IGHD2-15	IGHJ4	4	25	29	30
3	0.0017835909631391202	TGTGTCCTGGGCGACTTAAATTACTTTGACTTCTGG	CVLGDLNYFDFW	IGHV5-10-1	IGHD7-27	IGHJ4	3	6	10	21
3	0.0017835909631391202	TGTGCCCACGGGGGGGCCAATGTGTTTGACTACTGG	CAHGGANVFDYW	IGHV4-59	IGHD1-14	IGHJ4	4	5	9	24
3	0.0017835909631391202	TGTGCGAGAGTGTTCTTCTGGGGATTTGACTTCTGG	CARVFFWGFDFW	IGHV3-21	IGHD7-27	IGHJ4	9	17	23	24
3	0.0017835909631391202	TGTGCGAGAGCCTTCAGTGGCTACGATTTCAAGTGG	CARAFSGYDFKW	IGHV3-23	IGHD5-12	IGHJ4	6	15	27	33
3	0.0017835909631391202	TGTGCGAGAGGCCTTAACTGGAGCCTTGACTACTGG	CARGLNWSLDYW	IGHV4-34	IGHD1-20	IGHJ4	13	14	21	25
3	0.0017835909631391202	TGTGCGAAAGCCTTTAGCGCTGATGTTTTCTCCTGG	CAKAFSADVFSW	IGHV3-23	IGHD6-25	IGHJ5	9	17	21	31
3	0.0017835909631391202	TGTGCGAGACATCCCACAACTCCAGACATCTGG	CARHPTTPDIW	IGHV4-39	IGHD3-10	IGHJ4	11	17	22	29
3	0.0017835909631391202	TGTGCGAGAGGGGACTGGTTCGACCCCTGG	CARGDWFDPW	IGHV7-4-1	.	IGHJ5	9	-1	-1	13
2	0.0011890606420927466	TGTGCGAGAGATCGCTTTGTTGGTTATCGAGATTCTCGGACGGGAGACTACCAGTACCACTACATGGACGTCTGG	CARDRFVGYRDSRTGDYQYHYMDVW	IGHV4-59	IGHD3-16	IGHJ6	12	22	28	46
2	0.0011890606420927466	TGTGCGAGAGAAAGGGGATATTGTAGTAGTACTGACTGCGCCTGGCGCCTGAGTGGGGATGCTTTTGACATCTGG	CARERGYCSSTDCAWRLSGDAFDIW	IGHV4-59	IGHD2-2	IGHJ3	10	15	31	57
2	0.0011890606420927466	TGTGCGAGAGAGGCGGGTCGTAACGCCGTTTTTGGAGTTATTAGTCACGAAGATTTCTTCTTTGACTATTGG	CAREAGRNAVFGVISHEDFFFDYW	IGHV1-46	IGHD3-10	IGHJ4	10	33	42	59
2	0.0011890606420927466	TGTGCGAGAGAGGCGAGTCGTAACGCCGTTTTTGGAGTTATTAGTCACGAAGATTTCTTCTTTGACCATTGG	CAREASRNAVFGVISHEDFFFDHW	IGHV3-11	IGHD3-10	IGHJ4	10	33	42	59
2	0.0011890606420927466	TGTGCGAGAGAAAGGGGATATTGTGGTAATGACTGCGCCTGGCGCCGGAGTGGGGATGCTTTTGACATCTGG	CARERGYCGNDCAWRRSGDAFDIW	IGHV4-59	IGHD2-21	IGHJ3	10	17	35	54
2	0.0011890606420927466	TGTGCGAGACATGGGACCCTAGAATGTTTGGTTACTATGATAAATCGCAACAACTATTTCGACCCCTGG	CARHGTLECLVTMINRNNYFDPW	IGHV4-39	IGHD3-22	IGHJ5	12	31	41	49
2	0.0011890606420927466	TGTGCGAGACATGGGACGTCAGAACGTTTGATCACTATGATAAATCGAAACAATTGGTTCGACCCCTGG	CARHGTSERLITMINRNNWFDPW	IGHV4-39	IGHD3-22	IGHJ5	12	33	41	49
2	0.0011890606420927466	TGTGCGAGAGTTGGGGTGAAGACCACGGTGACTACAGTCCACTATCCTTACTACATGGACGTCTGG	CARVGVKTTVTTVHYPYYMDVW	IGHV4-59	IGHD4-17	IGHJ6	9	20	34	48
2	0.0011890606420927466	TGTGCGAGAGCTGGAGGGGGGCTGGGATGTAGTGGTGTTGGCTGCTACGACGACTTTGACTACTGG	CARAGGGLGCSGVGCYDDFDYW	IGHV4-59	IGHD2-15	IGHJ4	9	27	47	52
2	0.0011890606420927466	TGTGCGAGAGCTGGAGGGGGGCAGGGGTGTAGTGGTATTGGCTGCTACGACGACTTTGACTACTGG	CARAGGGQGCSGIGCYDDFDYW	IGHV4-59	IGHD2-15	IGHJ4	9	27	47	52
2	0.0011890606420927466	TGTGCGAGAGCTGGAGGGGGGCAGAACTGTCGTGGTATCGGCTGCTACGACGACTTTGACTATTGG	CARAGGGQNCRGIGCYDDFDYW	IGHV3-53	IGHD2-15	IGHJ4	9	40	47	52
2	0.0011890606420927466	TGTGCGAGAACTAAGAGTCGAGATGGCGACAAGAAGGAACTCAGGGCTTGGTGGTTCGACCCCTGG	CARTKSRDGDKKELRAWWFDPW	IGHV4-39	IGHD5-24	IGHJ5	8	19	31	51
2	0.0011890606420927466	TGTGCAAGAGCCCCCGGATATTGTAGTGGTGGTAGCTGCTCCAACTTGGGCTACTTTGACTACTGG	CARAPGYCSGGSCSNLGYFDYW	IGHV3-9	IGHD2-15	IGHJ4	6	15	39	50
2	0.0011890606420927466	TGTGCAAAAGCCCCCGGATATTGTACTGATGGAAGTTGTTCCAACTTGGGCTACTTTGACTCCTGG	CAKAPGYCTDGSCSNLGYFDSW	IGHV3-9	IGHD2-8	IGHJ4	9	15	31	50
2	0.0011890606420927466	TGTACAAGAACCCCCGGATATTGTCGTGGTGGTAGCTGCTCCAACTTGGGATACTTTGACTTATGG	CTRTPGYCRGGSCSNLGYFDLW	IGHV3-9	IGHD2-15	IGHJ4	6	15	39	51
2	0.0011890606420927466	TGTACAAAAGGCCCCGGATATTGTAGTGGTGGTAGCTGCTCCCACTTGGGCTACTTTGACTCCTGG	CTKGPGYCSGGSCSHLGYFDSW	IGHV3-9	IGHD2-15	IGHJ4	9	15	39	50
2	0.0011890606420927466	TGTGCGACATCCCTCGAATATTACTCTCGTGGTAGTGGGTATTGGGGATACTTCGATTTCTGG	CATSLEYYSRGSGYWGYFDFW	IGHV3-21	IGHD3-22	IGHJ2	6	18	42	48
2	0.0011890606420927466	TGTGTCAGAGAGAGTTCGGCTTTAGTTTCCCTTGATATGGACAGGTGGTTCGACCCCTGG	CVRESSALVSLDMDRWFDPW	IGHV4-30-2	IGHD3-10	IGHJ5	10	13	18	45
2	0.0011890606420927466	TGTGCGACGACTTTTTATGATAATAGTGGTTTTTACTATAATGATGCTTTTGATATCTGG	CATTFYDNSGFYYNDAFDIW	IGHV3-23	IGHD3-22	IGHJ3	6	15	37	40
2	0.0011890606420927466	TGTGCGAGAGAAATGAGTGGGACCTACTACCTGGATTACTCTTTCTACATGGACGTCTGG	CAREMSGTYYLDYSFYMDVW	IGHV3-23	IGHD1-26	IGHJ6	10	15	29	44
2	0.0011890606420927466	TGTGCGAGAAGTCAATATTACTATGATTCGCCAGGCCCGCACCCCCCCTTTGACTACTGG	CARSQYYYDSPGPHPPFDYW	IGHV4-34	IGHD3-22	IGHJ4	8	15	26	47
2	0.0011890606420927466	TGTTCAAGAGGGCCGATCAGCAGCTCATACAACTACTACTACTACATGGACGTCTGG	CSRGPISSSYNYYYYMDVW	IGHV3-13	IGHD6-13	IGHJ6	9	17	24	27
2	0.0011890606420927466	TGTGCGAGGGATAGACACGTTTTAAGGCTTCTGGAGTGGGCATCACTTGACTGGTGG	CARDRHVLRLLEWASLDWW	IGHV3-30	IGHD3-3	IGHJ4	11	31	38	46
2	0.0011890606420927466	TGTGCGAGACTAGGAGATTGTGGTAGGACCAGCTGCTCTGCTGCTTTTGATATCTGG	CARLGDCGRTSCSAAFDIW	IGHV1-18	IGHD2-2	IGHJ3	8	9	40	41
2	0.0011890606420927466	TGTGCGAGACATGGGACCGAGAATATAGCAGGTCGTCGCTCCTTCTTTGAGTATTGG	CARHGTENIAGRRSFFEYW	IGHV4-39	IGHD6-6	IGHJ4	12	23	36	44
2	0.0011890606420927466	TGTGCGAGACATGGGACCGAAAATATAGCAGGTCGTCGCTCCTTCTTTGAATATTGG	CARHGTENIAGRRSFFEYW	IGHV4-39	IGHD6-6	IGHJ4	12	23	36	44
2	0.0011890606420927466	TGTGCGAGACACGGGACCGAGAATATAGCAGGTCGTCGCTCCTTCTTTGAATATTGG	CARHGTENIAGRRSFFEYW	IGHV4-39	IGHD6-6	IGHJ4	10	23	36	44
2	0.0011890606420927466	TGTGCGAGACACGGGACCGAGAATATAGCAATTCGTCGCGCCTTCCTTGAACTTTGG	CARHGTENIAIRRAFLELW	IGHV4-39	IGHD6-6	IGHJ4	10	23	36	54
2	0.0011890606420927466	TGTGCGAGAGGCGTTGTCCACGATTATTACTACTACTACTACTACATGGACGTCTGG	CARGVVHDYYYYYYYMDVW	IGHV1-3	IGHD5-12	IGHJ6	9	16	21	24
2	0.0011890606420927466	TGTGCGAGAGGCGTTGTCCACGATTATTACTACTACTACTACTACATGGACGTCTGG	CARGVVHDYYYYYYYMDVW	IGHV1-8	IGHD5-12	IGHJ6	11	16	21	24
2	0.0011890606420927466	TGTGCGAGAGGGGTCTACAGTAACAATCCACTCTACTCCTTCCACATGGACGTCTGG	CARGVYSNNPLYSFHMDVW	IGHV4-59	IGHD4-11	IGHJ6	9	14	23	32
2	0.0011890606420927466	TGTGCGAGAGGGGTCTACAGGAATAATCCACTCTACTCCTACCACATGGACGTCTGG	CARGVYRNNPLYSYHMDVW	IGHV4-59	IGHD4-11	IGHJ6	9	14	19	32
2	0.0011890606420927466	TGTGCGAAAGACCGTTTACCGGGAGCTAGCCAGCGTTTCTGGTACTTCGATCTCTGG	CAKDRLPGASQRFWYFDLW	IGHV3-9	IGHD1-26	IGHJ2	10	20	27	38
2	0.0011890606420927466	TGTGTGAGAGACCAACACGTAGAGATGGCAACAACTAGTGTCCTTGATATCTGG	CVRDQHVEMATTSVLDIW	IGHV3-11	IGHD5-24	IGHJ3	10	16	33	43
2	0.0011890606420927466	TGTGTGAAAGACCGGGGAGGGACTGGATACACTTATGGCATCTTTGACGACTGG	CVKDRGGTGYTYGIFDDW	IGHV3-23	IGHD5-18	IGHJ4	10	23	37	41
2	0.0011890606420927466	TGTGCCAGAGCCGCACTTGGATACAACCCTTATTACTACTACATAGACGTCTGG	CARAALGYNPYYYYIDVW	IGHV4-30-2	IGHD5-18	IGHJ6	9	13	24	33
2	0.0011890606420927466	TGTGCGACCCGTCCCCAGTATAGCGGTGGCTGGTTTCCTTACTTTGACTACTGG	CATRPQYSGGWFPYFDYW	IGHV3-11	IGHD6-19	IGHJ4	6	17	33	39
2	0.0011890606420927466	TGTGCGAGACATTTGGGGGGCTACAGTTATGGCAATAGTTACTTTGACTACTGG	CARHLGGYSYGNSYFDYW	IGHV5-51	IGHD5-18	IGHJ4	11	21	31	39
2	0.0011890606420927466	TGTGCGAGACATTTGGGGGGCTACAGTTATGGCAACAGTTACTTTGACTACTGG	CARHLGGYSYGNSYFDYW	IGHV5-51	IGHD5-18	IGHJ4	11	21	31	39
2	0.0011890606420927466	TGTGCGAGAGGTCCGGGCGATCTAGTAGAACCAGCTACTATATATGACTCCTGG	CARGPGDLVEPATIYDSW	IGHV4-31	IGHD2-2	IGHJ4	9	22	40	44
2	0.0011890606420927466	TGTGCGAGAGGGGGGTCCGTTTGGGGGACTTTTTTAGCCTTCTCTGAGTACTGG	CARGGSVWGTFLAFSEYW	IGHV3-23	IGHD3-16	IGHJ4	6	17	27	44
2	0.0011890606420927466	TGTGCGAGAGATCCGTATAGCAGCCCGAGTCCCCCCGGCTGGTTCGGCCCCTGG	CARDPYSSPSPPGWFGPW	IGHV3-33	IGHD6-13	IGHJ5	12	14	23	38
2	0.0011890606420927466	TGTGCGAAAGATGGAGGATTACGATTTGTGGCCGGGTGGTATTTCGATGTCTGG	CAKDGGLRFVAGWYFDVW	IGHV3-23	IGHD3-3	IGHJ2	11	17	30	36
2	0.0011890606420927466	TGTGCACGCATGCTTTTTGGAGTGGCCCCCTCCTACTTCTACATGGACGTCTGG	CARMLFGVAPSYFYMDVW	IGHV2-26	IGHD3-3	IGHJ6	7	13	24	32
2	0.0011890606420927466	TGTACAATAGGTTACGATATTTTGACTGGTTATCCCTACTACTTTGACTCCTGG	CTIGYDILTGYPYYFDSW	IGHV3-15	IGHD3-9	IGHJ4	4	11	32	36
2	0.0011890606420927466	TGTACAACAGGTTACGATATTTTGACTGGGTATCCCTACTACTTTGACGCTTGG	CTTGYDILTGYPYYFDAW	IGHV3-25	IGHD3-9	IGHJ4	4	11	32	36
2	0.0011890606420927466	TGCGCGAAAGACCGGGGGGGGACTGGATACACCTATGGCATCTTTGACGACTGG	CAKDRGGTGYTYGIFDDW	IGHV3-23	IGHD5-18	IGHJ4	10	23	37	41
2	0.0011890606420927466	TGCGCGAAAGACCGGGGAGGGACTGGATACACCTATGGCATCTTTGACGACTGG	CAKDRGGTGYTYGIFDDW	IGHV3-23	IGHD5-18	IGHJ4	10	23	37	41
2	0.0011890606420927466	TGTGTAAAACAGGACTGTAATTACGGTGTCTGTTACACACTTGGCTTCTGG	CVKQDCNYGVCYTLGFW	IGHV3-23	IGHD4-17	IGHJ4	3	21	27	40
2	0.0011890606420927466	TGTGCCTACTGGCCGGGTAGCACCTCCTGGTACGGCCCTTTCGACTACTGG	CAYWPGSTSWYGPFDYW	IGHV3-23	IGHD6-13	IGHJ4	4	26	33	42
2	0.0011890606420927466	TGTGCGAGTCTCATCCGTGGATACAACGTGGCCAATTTCTTTGAGTATTGG	CASLIRGYNVANFFEYW	IGHV4-39	IGHD5-18	IGHJ4	7	15	24	38
2	0.0011890606420927466	TGTGCGAGTGAAGGCAAATACGAGGGTGACTCCAGGGCCCTAAAATACTGG	CASEGKYEGDSRALKYW	IGHV3-21	IGHD2-21	IGHJ4	7	24	30	45
2	0.0011890606420927466	TGTGCGAGGGCGGGTGGGGCGGACTACCACTACTACTACATGGGCGTCTGG	CARAGGADYHYYYMGVW	IGHV4-59	IGHD2-15	IGHJ6	7	12	16	22
2	0.0011890606420927466	TGTGCGAGACATTTGCCGGCGCTCACTACCGCAGATGCTTTTGATATCTGG	CARHLPALTTADAFDIW	IGHV3-23	IGHD2-2	IGHJ3	6	13	19	33
2	0.0011890606420927466	TGTGCGAGACATCGTGATAGCGCTGGTGATTATTACCGATTCGACCCCTGG	CARHRDSAGDYYRFDPW	IGHV4-39	IGHD3-22	IGHJ5	11	25	35	39
2	0.0011890606420927466	TGTGCGAGACATGGTCCTGTCGTGGGCGCCGGGGACGACTTTGATTACTGG	CARHGPVVGAGDDFDYW	IGHV4-39	IGHD3-10	IGHJ4	12	29	34	37
2	0.0011890606420927466	TGTGCACGGGTAGTGAACGCTGGGACCTACTACCCCTACTATTACTACTGG	CARVVNAGTYYPYYYYW	IGHV2-5	IGHD1-26	IGHJ4	6	20	32	35
2	0.0011890606420927466	TGTGCACGAGTAGTGAACGCTGGGACCTACTACCCCTACTATGACTACTGG	CARVVNAGTYYPYYDYW	IGHV2-5	IGHD1-26	IGHJ4	6	20	32	35
2	0.0011890606420927466	TGTGCAAGACAGGATTGTAATAATGGTGTGTGTTACACAATGGGCTTCTGG	CARQDCNNGVCYTMGFW	IGHV1-18	IGHD2-8	IGHJ4	8	13	28	47
2	0.0011890606420927466	TGTGCAAGACAGGATTGTAATAATGGTGTGTGTTACACAATGGGCTTCTGG	CARQDCNNGVCYTMGFW	IGHV3-9	IGHD2-8	IGHJ4	6	13	28	47
2	0.0011890606420927466	TGTGCAAAAGATGCGACTGCCGATGTTTTGACTGGCTCTCTTGATTATTGG	CAKDATADVLTGSLDYW	IGHV3-43	IGHD3-9	IGHJ4	11	20	34	40
2	0.0011890606420927466	TGTGCAAAAGATATTGAAGTGGGAAGTATTTTTTTTGCTTTTGATATGTGG	CAKDIEVGSIFFAFDMW	IGHV3-9	IGHD1-26	IGHJ3	13	17	23	35
2	0.0011890606420927466	TGTGGAAGAGGGACCTCGGGCAGTGGTGGCTTACTTCGGATGTCTCTTTGG	CGRGTSGSGGLLRMSLW	IGHV1-46	IGHD2-15	IGHJ3	3	21	28	48
2	0.0011890606420927466	TGTGGAAGAGGGACCTCGGGCAGTGGTGGCTTACTTCGGATGTCTCTTTGG	CGRGTSGSGGLLRMSLW	IGHV1-67	IGHD2-15	IGHJ3	9	21	28	48
2	0.0011890606420927466	TGTGGAAGAGGGACCTCGGGCAGTGGTGGGGTATTTCGGATGTCTCTTTGG	CGRGTSGSGGVFRMSLW	IGHV1-67	IGHD2-15	IGHJ3	9	21	28	48
2	0.0011890606420927466	TGTGGAAGAGGGACCTCGGGCAGTGGTGGGGTATTTCGGATGTCTCTTTGG	CGRGTSGSGGVFRMSLW	IGHV1-69D	IGHD2-15	IGHJ3	3	21	28	48
2	0.0011890606420927466	TGTACGCGAGATGACAGTGACTATCTCAAGAGGCGTCACTTAGACTATTGG	CTRDDSDYLKRRHLDYW	IGHV1-18	IGHD4-17	IGHJ4	11	16	22	37
2	0.0011890606420927466	TGCGCGAAAGGCGCGGCATATTGTTATGAAGACTGTTCCTCGCCTACCTGG	CAKGAAYCYEDCSSPTW	IGHV3-23	IGHD2-21	IGHJ3	9	15	23	47
2	0.0011890606420927466	TGTGTGCGAGCGGACACAGCTGTGGGTACACGTGAATTTGACCACTGG	CVRADTAVGTREFDHW	IGHV5-10-1	IGHD5-18	IGHJ4	3	11	28	36
2	0.0011890606420927466	TGTGCCAGTTTCTTAGGCACGGTGACTACGTCCCCCTTTAATTTCTGG	CASFLGTVTTSPFNFW	IGHV5-51	IGHD4-17	IGHJ4	4	18	30	44
2	0.0011890606420927466	TGTGCCAGAGAGCGGGACCTTGCATCAGCTGGTACTTTTTCCTTCTGG	CARERDLASAGTFSFW	IGHV4-30-2	IGHD2-2	IGHJ4	10	25	35	44
2	0.0011890606420927466	TGTGCGCGAGCTACTGCTACTACTCCCCTTGATGCTTTTGATGTCTGG	CARATATTPLDAFDVW	IGHV3-21	IGHD1-26	IGHJ3	9	15	22	29
2	0.0011890606420927466	TGTGCGCGAGATGGGAGGTTTTCGGCGACCCCCGCCTATGACTTATGG	CARDGRFSATPAYDLW	IGHV3-53	IGHD1-26	IGHJ4	11	12	16	38
2	0.0011890606420927466	TGTGCGATGGATCTTGGGGGTTCACTTCTATTCGGGCCTGACTACTGG	CAMDLGGSLLFGPDYW	IGHV3-30	IGHD2-21	IGHJ4	13	23	32	38
2	0.0011890606420927466	TGTGCGAGACCCCCTGCAGTAACGGGGCACGGGGCTTTTGACAACTGG	CARPPAVTGHGAFDNW	IGHV4-39	IGHD4-11	IGHJ4	9	16	22	36
2	0.0011890606420927466	TGTGCGAGAGGAGTGGGACCTACTATGGTAGGCGAGTTTGACAACTGG	CARGVGPTMVGEFDNW	IGHV4-39	IGHD1-26	IGHJ4	8	11	24	36
2	0.0011890606420927466	TGTGCGAGAGATCGGTCCTACCGTTACTCTGATGTTTTTGATATCTGG	CARDRSYRYSDVFDIW	IGHV1-18	IGHD4-11	IGHJ3	12	22	27	29
2	0.0011890606420927466	TGTGCGAGAGATGGGCAAAGCGGCGCGGGCTGGGCTTTTGATCGGTGG	CARDGQSGAGWAFDRW	IGHV3-21	IGHD6-19	IGHJ3	11	27	32	33
2	0.0011890606420927466	TGTGCGAGAGACGGGAGGTTTTCGGCGACCCCCGCCTATGACTTATGG	CARDGRFSATPAYDLW	IGHV3-53	IGHD1-26	IGHJ4	10	12	16	38
2	0.0011890606420927466	TGTGCGAAAAGTCGGGGTAACAGTGGCTGGTACTACTTTGACTGGTGG	CAKSRGNSGWYYFDWW	IGHV3-23	IGHD6-19	IGHJ4	8	20	28	29
2	0.0011890606420927466	TGTGCGAAAAGTCGGGGTAACAGCGGCTGGTATTACTTTGACTGGTGG	CAKSRGNSGWYYFDWW	IGHV3-23	IGHD6-25	IGHJ4	8	20	27	29
2	0.0011890606420927466	TGTGCGAAAAGTCGGGGTAACAATGGCTGGTATTACTTTGACTGGTGG	CAKSRGNNGWYYFDWW	IGHV3-23	IGHD5-18	IGHJ4	8	16	28	29
2	0.0011890606420927466	TGTGCACGGATGGGAGATGCCCACAATCGAAACTTCTTCGGCCCCTGG	CARMGDAHNRNFFGPW	IGHV2-70	IGHD5-24	IGHJ5	10	13	26	36
2	0.0011890606420927466	TGTGCAAGAGAGCCAGGGGAAGAGGGCCATCGTCAACTTGACTACTGG	CAREPGEEGHRQLDYW	IGHV3-74	IGHD5-24	IGHJ4	10	25	30	37
2	0.0011890606420927466	TGTACGAAAAGTCGGGGTAACAGTGGCTGGTACTACTTCGACTGGTGG	CTKSRGNSGWYYFDWW	IGHV3-23	IGHD6-19	IGHJ4	8	20	28	29
2	0.0011890606420927466	TGTTCCAAATTGACTGGGGCCTACTCTAGCTGGTTCGACCCCTGG	CSKLTGAYSSWFDPW	IGHV3-11	IGHD3-9	IGHJ5	2	9	16	29
2	0.0011890606420927466	TGTTCCAAATTGACTGGGGCCTACTCTAACTGGTTCGACCCCTGG	CSKLTGAYSNWFDPW	IGHV3-22	IGHD3-9	IGHJ5	6	9	16	27
2	0.0011890606420927466	TGTGCCAGAGGCGATATGATGACCACGCGGCACTTTGACTACTGG	CARGDMMTTRHFDYW	IGHV3-21	IGHD1-14	IGHJ4	9	21	26	31
2	0.0011890606420927466	TGTGCCAAATTGACTGGGGCCTACTCAAACTGGTTCGACCCCTGG	CAKLTGAYSNWFDPW	IGHV3-23	IGHD3-9	IGHJ5	8	9	16	27
2	0.0011890606420927466	TGTGCGAGTAATAATGATTACGTAGCGGCGGCATTTGATTACTGG	CASNNDYVAAAFDYW	IGHV4-39	IGHD3-16	IGHJ4	7	13	22	33
2	0.0011890606420927466	TGTGCGAGGCTTTTACGATACTCTGAGATGTGGCTCGACCCCTGG	CARLLRYSEMWLDPW	IGHV5-10-1	IGHD3-9	IGHJ5	7	12	19	30
2	0.0011890606420927466	TGTGCGAGACTTAGTGGGAGCTACTCATGGTACTTCGATCTCTGG	CARLSGSYSWYFDLW	IGHV4-39	IGHD1-26	IGHJ2	9	11	24	27
2	0.0011890606420927466	TGTGCGAGACGCGATATAACTGGAACTACGGGGGATGACTCCTGG	CARRDITGTTGDDSW	IGHV4-39	IGHD1-7	IGHJ4	9	14	29	35
2	0.0011890606420927466	TGTGCGAGACATGGATACAGTTATCCTGGTCATCTCGACTACTGG	CARHGYSYPGHLDYW	IGHV4-39	IGHD5-18	IGHJ4	12	13	23	36
2	0.0011890606420927466	TGTGCGAGAGTTCTGAGTGGGAGGTGGAATGCTTTTGATATCTGG	CARVLSGRWNAFDIW	IGHV3-64	IGHD1-26	IGHJ3	13	15	22	28
2	0.0011890606420927466	TGTGCGAGAGGGGGAATGGCATCTCTTCCCGGACTCGATTACTGG	CARGGMASLPGLDYW	IGHV1-18	IGHD5-24	IGHJ4	9	19	25	39
2	0.0011890606420927466	TGTGCGAGAGATTTATTGGACCAGAACGACTACATGGACGTCTGG	CARDLLDQNDYMDVW	IGHV3-30	IGHD1-20	IGHJ6	11	23	27	28
2	0.0011890606420927466	TGTGCGAGAGATCGTGGCGACTGGCCCCCCGCCTTTGACCACTGG	CARDRGDWPPAFDHW	IGHV4-59	IGHD2-21	IGHJ4	12	13	22	32
2	0.0011890606420927466	TGTGCAAGAGCGGAGGGAGCTACTATCTCCTGGTTCGACCCCTGG	CARAEGATISWFDPW	IGHV6-1	IGHD1-26	IGHJ5	9	14	24	29
2	0.0011890606420927466	TGTACTAGAGGGGACGCGGGGGATTTCCCATTTTTTGATGTCTGG	CTRGDAGDFPFFDVW	IGHV3-49	IGHD3-16	IGHJ3	9	17	22	32
2	0.0011890606420927466	TGCGCGAGAATTCCTACAGTGAGCCTAGGGGCTTTTGATATGTGG	CARIPTVSLGAFDMW	IGHV3-21	IGHD4-11	IGHJ3	8	13	19	30
2	0.0011890606420927466	TGTGTGAGACATACCCGATTTTTGGAGCAGGCCGACTACTGG	CVRHTRFLEQADYW	IGHV5-10-1	IGHD3-3	IGHJ4	11	15	26	33
2	0.0011890606420927466	TGTGCTCGAGAGCCCCCGTCTACCGGGGGATTAGACTACTGG	CAREPPSTGGLDYW	IGHV1-46	IGHD1-7	IGHJ4	4	20	25	33
2	0.0011890606420927466	TGTGCCGTCCGGGATACAGCTATGGGACAATTTGACTACTGG	CAVRDTAMGQFDYW	IGHV4-31	IGHD5-18	IGHJ4	4	11	24	30
2	0.0011890606420927466	TGTGCGAGGTGGTACCAACTCCCTGATGCTTTTGATCTCTGG	CARWYQLPDAFDLW	IGHV3-30	IGHD3-10	IGHJ3	7	16	22	23
2	0.0011890606420927466	TGTGCGAGGCATTGGGGCAATGGCTGGCTACTTGACTACTGG	CARHWGNGWLLDYW	IGHV4-34	IGHD6-19	IGHJ4	7	16	26	31
2	0.0011890606420927466	TGTGCGAGACATCGAACAGTAACTGACTCTTTGAACTACTGG	CARHRTVTDSLNYW	IGHV5-10-1	IGHD4-11	IGHJ4	11	15	23	28
2	0.0011890606420927466	TGTGCGAGACAGATTCGATTTTTGGAGCAGGCCGACATCTGG	CARQIRFLEQADIW	IGHV5-51	IGHD3-3	IGHJ4	10	15	26	38
2	0.0011890606420927466	TGTGCGAGAGACACTGACGAGGAGGCTTACTATGACTACTGG	CARDTDEEAYYDYW	IGHV3-21	IGHD6-6	IGHJ4	10	15	20	27
2	0.0011890606420927466	TGTGCGAGAGAGTACGGACAACACGTGCGGGGTGACTATTGG	CAREYGQHVRGDYW	IGHV1-18	IGHD1-14	IGHJ4	10	21	26	32
2	0.0011890606420927466	TGTGCGAGAATTGACAACCGACTTGATGCTTTTGATATCTGG	CARIDNRLDAFDIW	IGHV5-10-1	IGHD1-1	IGHJ3	8	13	17	23
2	0.0011890606420927466	TGTACCACCGATCCGAGGTGGGAAATAATCTATGACTATTGG	CTTDPRWEIIYDYW	IGHV3-15	IGHD1-26	IGHJ4	12	17	22	32
2	0.0011890606420927466	TGTAGTAGGTGTTTTACCAGCTGTGGTCCTATTGACTCCTGG	CSRCFTSCGPIDSW	IGHV3-11	IGHD2-2	IGHJ4	2	14	22	31
2	0.0011890606420927466	TGTGCGCGAGATTTCGGATTACAGGAGGTTGACTCCTGG	CARDFGLQEVDSW	IGHV4-31	IGHD3-16	IGHJ4	11	16	21	28
2	0.0011890606420927466	TGTGCGAGAGAGGGGTCTCACTGGTACTTCGATGTCTGG	CAREGSHWYFDVW	IGHV1-46	.	IGHJ2	10	-1	-1	19
2	0.0011890606420927466	TGTGCACGGGGCAGCGGCTGGTACCGTTTCGACCCCTGG	CARGSGWYRFDPW	IGHV2-26	IGHD6-13	IGHJ5	8	10	23	27
2	0.0011890606420927466	TGTGCACGGGGCAACGGCTGGTACCGGTTCGACCCCTGG	CARGNGWYRFDPW	IGHV2-5	IGHD6-19	IGHJ5	6	15	23	25
2	0.0011890606420927466	TGTACGAGACTGACCGAGGGACTTCCGGCTGCTAACTGG	CTRLTEGLPAANW	IGHV4-39	IGHD2-15	IGHJ4	9	27	33	34
2	0.0011890606420927466	TGTGCCAGAGACAATATTAATTATTTTGACTTTTGG	CARDNINYFDFW	IGHV5-10-1	IGHD2-15	IGHJ4	8	10	16	24
2	0.0011890606420927466	TGTGCGACATATGTCACAACAGCTGCAGACTACTGG	CATYVTTAADYW	IGHV4-39	IGHD2-2	IGHJ4	14	19	25	27
2	0.0011890606420927466	TGTGCGAGACATCCCCAGGGCCACATGGACGTCTGG	CARHPQGHMDVW	IGHV4-39	IGHD7-27	IGHJ6	11	12	17	22
2	0.0011890606420927466	TGTGCGAGAGGGCTGGGTAAATTCATGGACCTCTGG	CARGLGKFMDLW	IGHV3-33	IGHD6-19	IGHJ6	9	10	15	23
2	0.0011890606420927466	TGTGCGAAAGGCCTGGGTAAATTCATGGACGTCTGG	CAKGLGKFMDVW	IGHV3-21	IGHD4-23	IGHJ6	6	15	19	23
2	0.0011890606420927466	TGTGCGAAAGGGAATGGGTTCTACTTTGAGTCCTGG	CAKGNGFYFESW	IGHV4-31	IGHD2-2	IGHJ5	6	16	24	31
2	0.0011890606420927466	TGTGCAAAAGCCTTTAGCGCTGATGTTTTCTCCTGG	CAKAFSADVFSW	IGHV3-23	IGHD6-25	IGHJ5	9	17	21	31
2	0.0011890606420927466	TGTGTGAGAGCAGGGTGGGAGCTCGACTACTGG	CVRAGWELDYW	IGHV3-21	IGHD1-26	IGHJ4	9	14	22	24
2	0.0011890606420927466	TGTGCGAGACATCCCACAACTCCGGACTTCTGG	CARHPTTPDFW	IGHV4-39	IGHD4-23	IGHJ4	11	17	23	24
2	0.0011890606420927466	TGTGCGAGACATCCCACAACTCCAGACTACTGG	CARHPTTPDYW	IGHV5-10-1	IGHD3-10	IGHJ4	11	17	22	24
2	0.0011890606420927466	TGTGCGAGACATCCCACAACTCCAGACATCTGG	CARHPTTPDIW	IGHV4-39	IGHD3-10	IGHJ1	11	17	22	29
2	0.0011890606420927466	TGTGCGAGAGATCCCTATAAAAGGGGCTCCTGG	CARDPYKRGSW	IGHV3-21	IGHD1-20	IGHJ5	12	15	19	28
2	0.0011890606420927466	TGTGCTGGGGGGTACCAGTTTGACTACTGG	CAGGYQFDYW	IGHV4-59	IGHD3-16	IGHJ4	4	5	10	11
2	0.0011890606420927466	TGTGCCAAAGAAAGAGCAACAGTTGACTGG	CAKERATVDW	IGHV3-23	IGHD1-1	IGHJ4	10	19	24	25
2	0.0011890606420927466	TGTGCGAGATATGATATTTTGGCTTATTGG	CARYDILAYW	IGHV3-23	IGHD3-9	IGHJ4	6	12	20	27
2	0.0011890606420927466	TGTACCACAAATGCGGGACTTCGGGTGGGG	CTTNAGLRVG	IGHV3-15	IGHD3-10	IGHJ4	8	19	24	28
1	5.945303210463733E-4	TGTGCGAAAGATTCCCTGGACCATAGCAGCAGCTGGTATAACCGGGGCTTTACCTACTACTACTACTACATGGACGTCTGG	CAKDSLDHSSSWYNRGFTYYYYYMDVW	IGHV3-30	IGHD6-13	IGHJ6	11	22	37	53
1	5.945303210463733E-4	TGTGCGAGAGTCCCGCCCTCTTATGGTCCGACGAGTTATTATTCAAAGTCCTACCACTACTACTATATGGACGTCTGG	CARVPPSYGPTSYYSKSYHYYYMDVW	IGHV3-64	IGHD3-10	IGHJ6	9	21	41	50
1	5.945303210463733E-4	TGTGCGAGAGATCCCTGGTCCACTAGCGATTGTAGTAGTGGCAGCTGCCCAGAGTATTTCTACTACATGGACGTCTGG	CARDPWSTSDCSSGSCPEYFYYMDVW	IGHV4-31	IGHD2-15	IGHJ6	12	28	47	59
1	5.945303210463733E-4	TGTGCAAGAGAGGTCAATGGCGCGCTGTATTACGAAATCTCGACTGGTTATTATTCGCCGAACTGGTTCGACTCCTGG	CAREVNGALYYEISTGYYSPNWFDSW	IGHV3-74	IGHD3-9	IGHJ5	10	26	53	60
1	5.945303210463733E-4	TGTGCGACGACAGACACCGATATTATTATGATTCGGGGAGTTATAATTGGGGGGAATAACCGGTTCGACCCCTGG	CATTDTDIIMIRGVIIGGNNRFDPW	IGHV5-10-1	IGHD3-10	IGHJ5	6	20	43	57
1	5.945303210463733E-4	TGTGCGAGACTATTGGGATCCCCTCAAATCTATGGTTCGGGGACTTATTATACTGAGGACTGGTTCGACCCCTGG	CARLLGSPQIYGSGTYYTEDWFDPW	IGHV3-23	IGHD3-10	IGHJ5	6	29	51	58
1	5.945303210463733E-4	TGCGCGAGAATTCACTGTTCAAATTGCAGTGGCAGATCAGCGATAGTTGTCACTTCAAGGGGTTTTGATGCCTGG	CARIHCSNCSGRSAIVVTSRGFDAW	IGHV4-28	IGHD6-19	IGHJ5	9	25	32	70
1	5.945303210463733E-4	TGTGCGAGAGGCAAGATTGTGTCAGTCGTACCAGCTGCGCCTAACTTCTACTATTACTACATGGACGTCTGG	CARGKIVSVVPAAPNFYYYYMDVW	IGHV4-34	IGHD6-13	IGHJ6	11	26	37	43
1	5.945303210463733E-4	TGTGCGAGAGAAGGGTGGTTCTACGATTCTTGGAGTCGTGACTCGCAAGTGCGATTCTGGTTCGGCCCCTGG	CAREGWFYDSWSRDSQVRFWFGPW	IGHV3-30	IGHD3-3	IGHJ5	10	21	35	56
1	5.945303210463733E-4	TGTGCGAGAGAAAGGGGATATTGTGGTGGTGACTGCGCCTGGCGCCTGAGTGGGGATGCTTATGATATCTGG	CARERGYCGGDCAWRLSGDAYDIW	IGHV4-31	IGHD2-21	IGHJ3	10	17	35	54
1	5.945303210463733E-4	TGTGCGAAAGGTGCGGGGTGTAGTCGAACCAGATGCTATGATTGGGACTCCTACTACTACATGGACGTCTGG	CAKGAGCSRTRCYDWDSYYYMDVW	IGHV3-23	IGHD2-2	IGHJ6	9	18	39	46
1	5.945303210463733E-4	TGTGCAAGAGAGGAGGCCCGGTGGTATTGTGGTACTTTCAACTGCCCATCGGGGGGCCGGTTCGACCACTGG	CAREEARWYCGTFNCPSGGRFDHW	IGHV1-24	IGHD2-21	IGHJ5	10	24	32	58
1	5.945303210463733E-4	TGTACCACAGATCCAGGTTACGATTTTTGGAGTGGTTACCCAAAGAACTACTACTACTACATGGACGTCTGG	CTTDPGYDFWSGYPKNYYYYMDVW	IGHV3-15	IGHD3-3	IGHJ6	12	17	37	46
1	5.945303210463733E-4	TGTGCGAGACTTGGGAGACTGGAGTATAGCAGCAGCTGGTCCCGGGAGGGATACTACTTTGACTACTGG	CARLGRLEYSSSWSREGYYFDYW	IGHV4-39	IGHD6-13	IGHJ4	9	23	39	51
1	5.945303210463733E-4	TGTGCGAGACTCCCCCGGTCGTCGCGGCATGATTCCATGAACTATCCGCGAGATGTTTTTGAAATTTGG	CARLPRSSRHDSMNYPRDVFEIW	IGHV5-10-1	IGHD1-7	IGHJ3	9	38	43	51
1	5.945303210463733E-4	TGTGCGAGACATCATATAACTGGAACGGGAGTGGGATTTTCTGATCTCCGGGGATTTTGTGATATCTGG	CARHHITGTGVGFSDLRGFCDIW	IGHV4-39	IGHD1-20	IGHJ3	11	14	26	59
1	5.945303210463733E-4	TGTGCGAGACATGGGTCCCTAGAACGTTTGGTTTCTATGATAAACCGCAACAACTATTTCGACCCCTGG	CARHGSLERLVSMINRNNYFDPW	IGHV3-30	IGHD3-16	IGHJ5	8	23	30	49
1	5.945303210463733E-4	TGTGCGAGACATGGGGCCCCAGAACGTTTGGTTACTATGATGGACCGCAACAACTATTTCGACCCCTGG	CARHGAPERLVTMMDRNNYFDPW	IGHV4-39	IGHD3-22	IGHJ5	12	31	40	49
1	5.945303210463733E-4	TGTGCGAGACATGGGACCCTAGAACGTTTGGTTACTATGATAGACCGCAACAACTATTTCGACCCCTGG	CARHGTLERLVTMIDRNNYFDPW	IGHV3-30	IGHD3-22	IGHJ5	8	31	42	49
1	5.945303210463733E-4	TGTGCGAGACATGGGACCCTAGAACGTTTGGTTACTATGATAAACCGCAACAACTATTTCGACCCCTGG	CARHGTLERLVTMINRNNYFDPW	IGHV3-30	IGHD3-22	IGHJ5	8	31	41	49
1	5.945303210463733E-4	TGTGCGAGAGATTCGGGTCGTATAACTATGAGAGTCGAGGGGCTCGGCTACTACTACATGGACGTCTGG	CARDSGRITMRVEGLGYYYMDVW	IGHV4-31	IGHD3-22	IGHJ6	11	18	34	47
1	5.945303210463733E-4	TGTGCGAGAGATCCTGCGTCGTTGGGATATTGTAGTGCTACCAGCTGCGCAAAGGGGATGGACTACTGG	CARDPASLGYCSATSCAKGMDYW	IGHV3-21	IGHD2-2	IGHJ4	12	24	47	60
1	5.945303210463733E-4	TGTGCGAGAGAAAACCGCGACCTATACGATTTTTGGAGTGGTTATTCAGGCCAGGGGTTTGACTACTGG	CARENRDLYDFWSGYSGQGFDYW	IGHV3-53	IGHD3-3	IGHJ4	10	24	45	57
1	5.945303210463733E-4	TGTGCACGGATTTCCCAAGGATATTACTATGATAGTAGTGGTTATTACTTCGGGGAATTTGACTACTGG	CARISQGYYYDSSGYYFGEFDYW	IGHV2-26	IGHD3-22	IGHJ4	10	21	48	57
1	5.945303210463733E-4	TGTGTGAAAGGGTCTTACTGTAGCAGCGTCAGCTGTCAAACCGACTACTGGTACTTCGATCACTGG	CVKGSYCSSVSCQTDYWYFDHW	IGHV3-23	IGHD4-11	IGHJ2	9	14	22	44
1	5.945303210463733E-4	TGTGCGCGAGGAATAATCGCGCCACCTCTTAATCGAAATTATTACTACTTCTACATGGACGTCTGG	CARGIIAPPLNRNYYYFYMDVW	IGHV4-39	IGHD2-21	IGHJ6	5	9	14	42
1	5.945303210463733E-4	TGTGCGCGAGGAATAATAGCGCCAGCTCCTAATCGAAATTACTACTACTTCTATATGGACGTCTGG	CARGIIAPAPNRNYYYFYMDVW	IGHV4-34	IGHD2-2	IGHJ6	10	21	30	39
1	5.945303210463733E-4	TGTGCGAGGGAGGGATTCAGTTATGGTTCCTCACTGGACTACTACTACTACTACTTCGACGTCTGG	CAREGFSYGSSLDYYYYYFDVW	IGHV1-18	IGHD5-18	IGHJ6	7	12	27	37
1	5.945303210463733E-4	TGTGCGAGATTTAAGGCCTACGATTTTTGGAGTGGTTATTATACGGGGGAGGGGTTTGACTACTGG	CARFKAYDFWSGYYTGEGFDYW	IGHV3-30	IGHD3-3	IGHJ4	8	18	43	54
1	5.945303210463733E-4	TGTGCGAGAGTTCCCCCTCGGCAGGAGGTGATAGTCCTTGGGGTCTATTATTACATGGACGTCTGG	CARVPPRQEVIVLGVYYYMDVW	IGHV4-34	IGHD3-22	IGHJ6	9	28	34	44
1	5.945303210463733E-4	TGTGCGAGAGCTGGAGGGGGGCAGAGCTGTAATGGTATTGGCTGCTACGACGACTTTGACTATTGG	CARAGGGQSCNGIGCYDDFDYW	IGHV4-59	IGHD2-15	IGHJ4	9	27	47	52
1	5.945303210463733E-4	TGTGCGAGAGCGATCTTGCCCCCTAATTACTATGATTCTAGTGGTTACTACTGGTTCGACCCCTGG	CARAILPPNYYDSSGYYWFDPW	IGHV4-39	IGHD3-22	IGHJ5	8	25	44	45
1	5.945303210463733E-4	TGTGCGAGAGCGACCCTACCCCCGAATTATTATGAGACTAGTGGTTATTATTGGTTCGACCCCTGG	CARATLPPNYYETSGYYWFDPW	IGHV4-34	IGHD3-22	IGHJ5	9	25	49	51
1	5.945303210463733E-4	TGTGCGAGAGGGGGGGTGGATCACGGAGACTGGTCAACGGCGACCCACTACTACTTTGACTACTGG	CARGGVDHGDWSTATHYYFDYW	IGHV1-8	IGHD3-9	IGHJ4	10	27	33	48
1	5.945303210463733E-4	TGTGCGAAGTGTGGATATAGTTATGGCTACGGGGGACTGCGGTGGCAAAATGTCCCAGAGGACTGG	CAKCGYSYGYGGLRWQNVPEDW	IGHV3-23	IGHD5-18	IGHJ1	7	10	30	61
1	5.945303210463733E-4	TGTGCAACAGCCCCCGGATATTGTAGTGGTGGTAGCTGCTCCAACTTGGGCTACTTTGACTACTGC	CATAPGYCSGGSCSNLGYFDYC	IGHV3-9	IGHD2-15	IGHJ4	6	15	39	50
1	5.945303210463733E-4	TGTGCAAGACATAATGAGGCTAACTACGATTTTTGGAGAGGCTACTATCTGGGCTTCGACCCCTGG	CARHNEANYDFWRGYYLGFDPW	IGHV3-9	IGHD3-3	IGHJ5	6	24	47	54
1	5.945303210463733E-4	TGTGCAAAAGGCCCCGGATATTGTTATTCTGGTAGCTGCTCCGACTTGGCCTACTTTGACTACTGG	CAKGPGYCYSGSCSDLAYFDYW	IGHV3-43	IGHD2-15	IGHJ4	9	15	39	50
1	5.945303210463733E-4	TGTGCCACAGGGGTCGATTGTAGTAGAACCAACTGTAATGACTACTACTACATGGAGGTCTGG	CATGVDCSRTNCNDYYYMEVW	IGHV3-15	IGHD2-2	IGHJ6	9	16	34	40
1	5.945303210463733E-4	TGTGCGAGATTCTTACCCCCTTGGCGGGGGGGTTATGGCGATGACTACCCGTATGACTACTGG	CARFLPPWRGGYGDDYPYDYW	IGHV4-39	IGHD4-11	IGHJ4	8	40	47	53
1	5.945303210463733E-4	TGTGCGAGAGTTGCTGTGGGCTATAGTAATACGTGGATAAGAAATCCGTACTTTGACCTCTGG	CARVAVGYSNTWIRNPYFDLW	IGHV3-23	IGHD3-10	IGHJ4	6	22	33	48
1	5.945303210463733E-4	TGTGCGAGAGCTCGGAACCGCGACACGTGGCCCGACTACCGATACTACTTCATGGACGTCTGG	CARARNRDTWPDYRYYFMDVW	IGHV4-31	IGHD1-14	IGHJ6	9	12	18	42
1	5.945303210463733E-4	TGTGCGAGAGATGGTTTATGTAGTCGTACCAGGTGCTACTCATACTGGTACTTCGATCTCTGG	CARDGLCSRTRCYSYWYFDLW	IGHV3-21	IGHD2-2	IGHJ2	11	18	37	42
1	5.945303210463733E-4	TGTGCGAGAGATGGTTTATGTAGTAGGACCAGATGCTACTCATACTGGTACTTCGATCTCTGG	CARDGLCSRTRCYSYWYFDLW	IGHV3-21	IGHD2-2	IGHJ2	11	18	37	42
1	5.945303210463733E-4	TGTGCGAGAGAGGGGGGATCTGGTTCGGGGAGTTACTATATTGACTGGTACTTCGATCTCTGG	CAREGGSGSGSYYIDWYFDLW	IGHV4-31	IGHD3-10	IGHJ2	10	20	39	43
1	5.945303210463733E-4	TGTGCGAAGTTGAGAAATGACTACAGTAACTACAGGCACTACTACTACTACATGGACGTCTGG	CAKLRNDYSNYRHYYYYMDVW	IGHV4-31	IGHD4-11	IGHJ6	6	16	32	37
1	5.945303210463733E-4	TGTGTGAGACCCTTAGGTCAACTCGTCGATTACTATTACTTCTATTACATGGACGTCTGG	CVRPLGQLVDYYYFYYMDVW	IGHV4-39	IGHD6-6	IGHJ6	9	21	26	28
1	5.945303210463733E-4	TGTGTGAGAAGTCGTAGTAGTGGGTATTCCTCCCCCTACTACTACTACATGGACGTCTGG	CVRSRSSGYSSPYYYYMDVW	IGHV3-21	IGHD3-22	IGHJ6	8	14	27	35
1	5.945303210463733E-4	TGTGCCAGACATCTCCCCCACTACGATGGTTCCACTGGCTATTATTACATGGACGTCTGG	CARHLPHYDGSTGYYYMDVW	IGHV4-39	IGHD3-16	IGHJ6	11	12	19	38
1	5.945303210463733E-4	TGTGCCAGAGATTACTGTAGTGGTGGGGCCTGCTATGACGGGGCACACTTTGACTTCTGG	CARDYCSGGACYDGAHFDFW	IGHV1-18	IGHD2-15	IGHJ4	11	15	25	46
1	5.945303210463733E-4	TGTGCCAGAGAGATCGGGGAACCGACAGTAGCGGTTATGGGTGATGGTTTTGATATCTGG	CAREIGEPTVAVMGDGFDIW	IGHV4-30-2	IGHD3-22	IGHJ3	10	26	37	41
1	5.945303210463733E-4	TGTGCCAGAGAAATCGGGACACCGACAGTAGCGATTTTGGGTGACGCTTTTGACATCTGG	CAREIGTPTVAILGDAFDIW	IGHV4-31	IGHD3-3	IGHJ3	10	31	37	41
1	5.945303210463733E-4	TGTGCGAGGGCGGAAGTGCAGGTCGGTGTGCCGCACTACTACCACTACATGGACTTCTGG	CARAEVQVGVPHYYHYMDFW	IGHV3-21	IGHD2-21	IGHJ6	7	10	14	34
1	5.945303210463733E-4	TGTGCGAGATTCGGGATTTTCGAATATCGCAGTTCGTCCCCCGGTTGGCTCGACTTTTGG	CARFGIFEYRSSSPGWLDFW	IGHV5-10-1	IGHD6-6	IGHJ4	8	19	38	57
1	5.945303210463733E-4	TGTGCGAGACGATATTGTAGTAGTAGCAACTGCTATCGGGGGCGGTGGTTCGACCCCTGG	CARRYCSSSNCYRGRWFDPW	IGHV4-31	IGHD2-2	IGHJ5	8	10	35	45
1	5.945303210463733E-4	TGTGCGAGACACTGGGTAGCAGCAGCTGGTAGGGGGTTCATGGACTACATGGACGTCTGG	CARHWVAAAGRGFMDYMDVW	IGHV5-10-1	IGHD6-13	IGHJ6	10	16	30	43
1	5.945303210463733E-4	TGTGCGAGAGTCGGGTCAAAGAGGGGTTTTCCCCGCAACTCCTACCACTTGGACGTCTGG	CARVGSKRGFPRNSYHLDVW	IGHV1-18	IGHD3-10	IGHJ6	9	29	34	37
1	5.945303210463733E-4	TGTGCGAGAGCGGATTACTATGATAGTAGTGGTTATTACTTCTCCTACTTTGACAACTGG	CARADYYDSSGYYFSYFDNW	IGHV4-4	IGHD3-22	IGHJ4	9	13	39	44
1	5.945303210463733E-4	TGTGCGAGAGACTTATATTGTTCCAGCTCCACCTGTTACGGACCTGCTTTTGATATCTGG	CARDLYCSSSTCYGPAFDIW	IGHV4-31	IGHD1-7	IGHJ3	10	19	25	44
1	5.945303210463733E-4	TGTGCGAGAGAGGGCCAAATGTCGGATCACGGTGACTACGTTTACTGGTTCGACCCCTGG	CAREGQMSDHGDYVYWFDPW	IGHV4-28	IGHD4-17	IGHJ5	8	28	40	43
1	5.945303210463733E-4	TGTGCGAGAGAACCGTTTTGTGATGGTACCAACTGCCCGAACGGCTGGCTTGACTACTGG	CAREPFCDGTNCPNGWLDYW	IGHV3-21	IGHD3-10	IGHJ4	10	30	41	49
1	5.945303210463733E-4	TGTGCGAGAGAAGCCTATTGTAGTAATGCCATCTGCTATCCCTGTATTCTTGACCAGTGG	CAREAYCSNAICYPCILDQW	IGHV3-30	IGHD2-2	IGHJ4	10	15	38	49
1	5.945303210463733E-4	TGTGCGAAAGGGTCGCAGGCCACAGTTTCTACTTTCTACTACTTCTACATGGACGTCTGG	CAKGSQATVSTFYYFYMDVW	IGHV3-23	IGHD1-7	IGHJ6	9	22	26	35
1	5.945303210463733E-4	TGTGCGAAAGACAAGTCGACCTTCCTTCTTGGTTCGGGGACTTATTCCCTTGACTCTTGG	CAKDKSTFLLGSGTYSLDSW	IGHV3-11	IGHD3-10	IGHJ4	10	29	45	49
1	5.945303210463733E-4	TGTGCACACAGACGCAAGAAGAAAGACGATATTTTGACTGGTTACCATTTTGACTACTGG	CAHRRKKKDDILTGYHFDYW	IGHV2-5	IGHD3-9	IGHJ4	13	25	43	48
1	5.945303210463733E-4	TGTACAAAAGATACATATGGTGACTACACCTCAGGCGGAGGGGGCTGGTTCGACCCCTGG	CTKDTYGDYTSGGGGWFDPW	IGHV3-42	IGHD4-17	IGHJ5	11	18	26	44
1	5.945303210463733E-4	TGTGTAAGAGGCGGACGCAGTGACTGGTCCTTTTCGGAGTACTACTTTGACTACTGG	CVRGGRSDWSFSEYYFDYW	IGHV3-13	IGHD6-19	IGHJ4	9	16	27	37
1	5.945303210463733E-4	TGTGCGATCGAGGGGCCGACTACACTGACTACCGGACACTACTACATGGACGTCTGG	CAIEGPTTLTTGHYYMDVW	IGHV3-20	IGHD4-11	IGHJ6	6	17	31	37
1	5.945303210463733E-4	TGTGCGAGCCACGCACGCCCTAAGATTGTAGTAGTACCAGCTGCTATGGTCTACTGG	CASHARPKIVVVPAAMVYW	IGHV4-31	IGHD2-2	IGHJ4	7	24	47	50
1	5.945303210463733E-4	TGTGCGAGGTCTCACACATATTACTATGATAGTAGTGGTTATTTCATTGACTACTGG	CARSHTYYYDSSGYFIDYW	IGHV3-48	IGHD3-22	IGHJ4	7	18	42	46
1	5.945303210463733E-4	TGTGCGAGGGCTCCCATGACTGAGATATTTGGATATCATGATGCTTTTGATATCTGG	CARAPMTEIFGYHDAFDIW	IGHV3-11	IGHD4-11	IGHJ3	7	14	20	34
1	5.945303210463733E-4	TGTGCGAGGGGGGGGCATACCAGCCCGCGGGCCAACGACTACTCCATGGACGTCTGG	CARGGHTSPRANDYSMDVW	IGHV4-4	IGHD6-19	IGHJ6	7	17	24	37
1	5.945303210463733E-4	TGTGCGAGACTGATAGGTTACTATGGTGATAGTGGTTATCCCTACTTTGACCACTGG	CARLIGYYGDSGYPYFDHW	IGHV5-10-1	IGHD3-22	IGHJ4	9	17	38	41
1	5.945303210463733E-4	TGTGCGAGACTAGGTTCCTTTTATTTGGTAGACACCCCTGGTGCTTTTGATATCTGG	CARLGSFYLVDTPGAFDIW	IGHV5-10-1	IGHD1-14	IGHJ3	9	12	17	41
1	5.945303210463733E-4	TGTGCGAGACATGGGACCGAGAATATAGCAGGTCGTCGCTCCTTCTTTGAATATTGG	CARHGTENIAGRRSFFEYW	IGHV5-10-1	IGHD6-6	IGHJ4	12	23	36	44
1	5.945303210463733E-4	TGTGCGAGAGTGATAGGTTACTCTGGTGGAAGTGGGTATCCCCACTTTGACCTCTGG	CARVIGYSGGSGYPHFDLW	IGHV1-18	IGHD7-27	IGHJ4	9	32	42	43
1	5.945303210463733E-4	TGTGCGAGAGCAGCACTGGCTGGCGATTATCACTACTACTACTACATGGACGTCTGG	CARAALAGDYHYYYYMDVW	IGHV3-20	IGHD6-19	IGHJ6	9	11	22	31
1	5.945303210463733E-4	TGTGCGAGAGGTTCTGTAATAGTCTCACTTCCCGTGCGAAACTGGTTCGACCTCTGG	CARGSVIVSLPVRNWFDLW	IGHV4-31	IGHD3-10	IGHJ5	9	15	20	39
1	5.945303210463733E-4	TGTGCGAGAGGTTCGCATGATAGTGGTGGTTATTACCTGTACTACTTTGACTACTGG	CARGSHDSGGYYLYYFDYW	IGHV7-4-1	IGHD3-22	IGHJ4	9	16	35	38
1	5.945303210463733E-4	TGTGCGAGAGGGGTCTACAGGAACAATCCATTCTACTCCTACTCCATGGACGTCTGG	CARGVYRNNPFYSYSMDVW	IGHV4-59	IGHD4-11	IGHJ6	9	14	23	32
1	5.945303210463733E-4	TGTGCGAGAGATCCCGGGGTTCGAGGAGCTATTCAGTTCTTCTACATGGACGTCTGG	CARDPGVRGAIQFFYMDVW	IGHV3-21	IGHD3-10	IGHJ6	12	17	32	41
1	5.945303210463733E-4	TGTGCGAGAGATCGCGGTGCCCTCTCTCCGGGCTACTCCTACTACATGGACGTCTGG	CARDRGALSPGYSYYMDVW	IGHV4-31	IGHD2-15	IGHJ6	12	25	30	32
1	5.945303210463733E-4	TGTGCGAGAGATGGAAAGAGTAGTGGCTGGATCATCCAGTACTACATGGACGTCTGG	CARDGKSSGWIIQYYMDVW	IGHV3-30	IGHD6-19	IGHJ6	11	21	29	39
1	5.945303210463733E-4	TGTGCGAGAGAGGCCGGTTTTATAGCAGCAGCTGGTACACCCCCCTTTGACTACTGG	CAREAGFIAAAGTPPFDYW	IGHV7-4-1	IGHD6-13	IGHJ4	10	20	37	44
1	5.945303210463733E-4	TGTGCGAGAGAAAGCACATATAGTAAGTCGTTAAAAGGTGACTGGTTCGACCCCTGG	CARESTYSKSLKGDWFDPW	IGHV3-21	IGHD3-10	IGHJ5	10	19	25	40
1	5.945303210463733E-4	TGTGCGAGAATAGTGATGTGGCCTGGGACGTCCTATCGTTCTGGCTTTGACCACTGG	CARIVMWPGTSYRSGFDHW	IGHV1-18	IGHD3-16	IGHJ4	8	33	39	44
1	5.945303210463733E-4	TGTGCGAAGGACCGTGTACCGGGAGCTAGTCAGCGTTTCTGGTACTTCGATCTCTGG	CAKDRVPGASQRFWYFDLW	IGHV7-34-1	IGHD1-1	IGHJ2	8	14	21	38
1	5.945303210463733E-4	TGTGCGAAAGCCCTCTCGACAGACGGCTACAATTTTGAGAGAGGGTACGACTACTGG	CAKALSTDGYNFERGYDYW	IGHV3-62	IGHD5-24	IGHJ4	9	20	33	48
1	5.945303210463733E-4	TGTGCACACAGTTTCTGCAGTGGTGGTGGGTGCTACGCCGGATGGTTCGACCCCTGG	CAHSFCSGGGCYAGWFDPW	IGHV2-5	IGHD2-15	IGHJ5	10	18	41	42
1	5.945303210463733E-4	TGTGCAAGAGTGATAGGTTACTTTGGTGGTAGTGGTTATCCCTACTTTGACTTGTGG	CARVIGYFGGSGYPYFDLW	IGHV1-24	IGHD3-22	IGHJ4	6	17	38	41
1	5.945303210463733E-4	TGTGCAAGAGGCGGAAGCAGTTCCTGGTCCTTTTCGGAGTACTACTTTGACTTCTGG	CARGGSSSWSFSEYYFDFW	IGHV3-13	IGHD6-19	IGHJ4	9	15	27	37
1	5.945303210463733E-4	TGTGCAAGAGGCGGAAGAAGTGACTGGTCCTTTTCGGAGTACTACTTTGACTACTGG	CARGGRSDWSFSEYYFDYW	IGHV3-13	IGHD3-9	IGHJ4	9	20	27	37
1	5.945303210463733E-4	TGTGCAAGAGACCGATTGTCTGGGGCCACCACTCGTTTTAGCTTCTTCGATCTCTGG	CARDRLSGATTRFSFFDLW	IGHV3-9	IGHD2-15	IGHJ2	10	25	32	44
1	5.945303210463733E-4	TGTGCAAAAGGGACGGGGGTGGGCGCAACTTCGAGGTTTTGGTATTTTGACTCCTGG	CAKGTGVGATSRFWYFDSW	IGHV3-9	IGHD3-3	IGHJ5	9	36	41	48
1	5.945303210463733E-4	TGTGCAAAAGAAATCTCAGTGGGAGTTACTACGGCGGACGATGCTTTTGATATTTGG	CAKEISVGVTTADDAFDIW	IGHV3-9	IGHD1-26	IGHJ3	10	17	32	39
1	5.945303210463733E-4	TGTGGCAGAGATACGTCACTTCATGGTTCGGACCCAACATATTCCCTTGACTTCTGG	CGRDTSLHGSDPTYSLDFW	IGHV1-68	IGHD3-10	IGHJ4	13	22	30	46
1	5.945303210463733E-4	TGTACTCGGTCTCGAGTACACAACAGAGATCCTGGTCCGTCCAGGTTTGAGTACTGG	CTRSRVHNRDPGPSRFEYW	IGHV3-49	IGHD6-6	IGHJ1	5	10	17	52
1	5.945303210463733E-4	TGTTCCACAGATCATGATCTACAATATAGTGGGAGCTTTGCCTTTGACTTCTGG	CSTDHDLQYSGSFAFDFW	IGHV3-22	IGHD1-26	IGHJ4	12	24	36	41
1	5.945303210463733E-4	TGTGTGAAAAATTACGGCAGTGGTTACAGACACTTAAGGGACTTTGACTCCTGG	CVKNYGSGYRHLRDFDSW	IGHV3-9	IGHD3-22	IGHJ4	3	18	25	40
1	5.945303210463733E-4	TGTGCCATGCGACTCCCTCGTACCTACGGGGGCCCAAGGTGGCCCGACCCCTGG	CAMRLPRTYGGPRWPDPW	IGHV4-34	IGHD3-10	IGHJ5	4	11	16	44
1	5.945303210463733E-4	TGTGCCAGAGGCGCACTTGGATACAACCCTTATTACTACTACATAGACGTCTGG	CARGALGYNPYYYYIDVW	IGHV4-30-2	IGHD5-18	IGHJ6	9	13	24	33
1	5.945303210463733E-4	TGTGCGCGATCGCGATTTGGAATGAATCCGTTCTACTACTACATGGACGTCTGG	CARSRFGMNPFYYYMDVW	IGHV4-59	IGHD3-3	IGHJ6	5	12	17	32
1	5.945303210463733E-4	TGTGCGAGGCATATTATAGCAGCTGGACTGACACCCGACTGGTTCGACCCCTGG	CARHIIAAGLTPDWFDPW	IGHV3-21	IGHD2-2	IGHJ5	7	15	25	37
1	5.945303210463733E-4	TGTGCGAGATGGTTCGGGGGAGCTACCCGCTTAGGTCCCCCCGCGGACTACTGG	CARWFGGATRLGPPADYW	IGHV4-39	IGHD3-10	IGHJ4	8	9	18	45
1	5.945303210463733E-4	TGTGCGAGACGTTCGTTTGACACTGCTTCATACGTGTGGTCCTTTGACTACTGG	CARRSFDTASYVWSFDYW	IGHV3-74	IGHD6-19	IGHJ4	8	20	26	41
1	5.945303210463733E-4	TGTGCGAGACATTTGGGGGGCTACAGTTATGGCAATAGTTACTTTGACTACTGG	CARHLGGYSYGNSYFDYW	IGHV4-39	IGHD5-18	IGHJ4	11	21	31	39
1	5.945303210463733E-4	TGTGCGAGAGGCCGAGACGATATTTTGACTGGTTATTACCCATTTGACTACTGG	CARGRDDILTGYYPFDYW	IGHV4-34	IGHD3-9	IGHJ4	12	16	37	42
1	5.945303210463733E-4	TGTGCGAGAGGGGACCTATATGTTAATTTCAAAGGTTCGGGACTTGACCACTGG	CARGDLYVNFKGSGLDHW	IGHV4-34	IGHD3-10	IGHJ4	10	33	40	43
1	5.945303210463733E-4	TGTGCGAGAGGAGGGGGTTGTTTTAGTACCATCTGCTATTGGCAGGACGTCTGG	CARGGGCFSTICYWQDVW	IGHV3-21	IGHD2-2	IGHJ6	9	23	38	44
1	5.945303210463733E-4	TGTGCGAGAGATCATTACAGTAACTACTACTACTACTACTACATGGACGTCTGG	CARDHYSNYYYYYYMDVW	IGHV4-4	IGHD4-11	IGHJ6	12	15	23	24
1	5.945303210463733E-4	TGTGCGAGAGACCAGCGGGGATTTAGTGGTTATCGTAATTGGTTCGACCCCTGG	CARDQRGFSGYRNWFDPW	IGHV3-30	IGHD3-22	IGHJ5	10	23	32	39
1	5.945303210463733E-4	TGTGCGAGAGAGGACGACATGTGTGGCGGTGACTGCTATGCTTTTGATATCTGG	CAREDDMCGGDCYAFDIW	IGHV4-31	IGHD2-21	IGHJ3	10	21	36	37
1	5.945303210463733E-4	TGTGCGAGAGAAGACGACACGTGTGGTGGTGACTGCTATGTTCTTGATATCTGG	CAREDDTCGGDCYVLDIW	IGHV3-7	IGHD2-21	IGHJ3	10	21	38	43
1	5.945303210463733E-4	TGTGCGAAAGCACTAGATAGTGGTAATCACTACTCTCGGCCCTTTGGCTCCTGG	CAKALDSGNHYSRPFGSW	IGHV3-23	IGHD3-22	IGHJ4	9	17	32	41
1	5.945303210463733E-4	TGTGCGAAAGATCTTTGGCGCGGTTCGGGGAGTTTATACTACATGGACGTCTGG	CAKDLWRGSGSLYYMDVW	IGHV3-30	IGHD3-10	IGHJ6	13	21	33	36
1	5.945303210463733E-4	TGTGCGAAAGATCTGACGAGTAGTGGGAGCTACCTTGATGCTTTTGATATCTGG	CAKDLTSSGSYLDAFDIW	IGHV3-23	IGHD1-26	IGHJ3	13	20	32	35
1	5.945303210463733E-4	TGTGCGAAAGATGCCCACAGTGGTAATTCCCTATGGGATCCATTTGACTACTGG	CAKDAHSGNSLWDPFDYW	IGHV3-23	IGHD4-23	IGHJ4	11	19	29	42
1	5.945303210463733E-4	TGTGCGAAAGACTTTCATGATGCTTCGACTGGTTATTATACGGACTCATACTGG	CAKDFHDASTGYYTDSYW	IGHV3-30	IGHD3-9	IGHJ4	10	26	39	48
1	5.945303210463733E-4	TGTGCGAAAGAATCCACCGCCTTCCTGGGAGCCACCTCCCCGGGTGACTATTGG	CAKESTAFLGATSPGDYW	IGHV3-30	IGHD1-26	IGHJ4	10	25	31	44
1	5.945303210463733E-4	TGTGCACACAGAGGTCCTATTGGGGTGGGCCCCTACTACTACATGGACGTCTGG	CAHRGPIGVGPYYYMDVW	IGHV2-5	IGHD2-21	IGHJ6	15	17	27	32
1	5.945303210463733E-4	TGTGCAAGAGATAAGAGCGTTGTTACGGCGCTTGGCAGATCATTGGACCACTGG	CARDKSVVTALGRSLDHW	IGHV3-48	IGHD5-18	IGHJ2P	11	21	26	42
1	5.945303210463733E-4	TGTGCAAAAGATACCACGCAGCAGCTGGCACCTTACAACTGGTTCGACCCCTGG	CAKDTTQQLAPYNWFDPW	IGHV3-43	IGHD6-13	IGHJ5	12	17	27	33
1	5.945303210463733E-4	TGTACAGCAGGTATCGATATTTTGACCGGTTATCCCTACTACACTGACTTCTGG	CTAGIDILTGYPYYTDFW	IGHV1-45	IGHD3-9	IGHJ4	2	14	32	36
1	5.945303210463733E-4	TGCGCGAAAGACTTTCATGATGCTTCGACTGGTTCTTATACGGACGCATACTGG	CAKDFHDASTGSYTDAYW	IGHV3-9	IGHD3-9	IGHJ4	10	26	39	48
1	5.945303210463733E-4	TGCGCGAAAGACCAAGGAGGGACTGGATACACCTATGGGATCTTTGCCGACTGG	CAKDQGGTGYTYGIFADW	IGHV3-23	IGHD5-18	IGHJ4	10	23	37	41
1	5.945303210463733E-4	GGGCTACGTTATTACTATGAAAGTTCTATTTCTAATTGGTGGTTCGACCCCTGG	GLRYYYESSISNWWFDPW	IGHV4-39	IGHD3-22	IGHJ5	-1	9	23	39
1	5.945303210463733E-4	GGGCTACGTTATTACTATGAAAGTGCTATTTCTGACTGGTGGTTCGACCCCTGG	GLRYYYESAISDWWFDPW	IGHV4-4	IGHD3-22	IGHJ5	-1	9	23	39
1	5.945303210463733E-4	TGTGTGAGAGACAGATGGAGTAGTACCAGCTTTAATGCTTTTGATATCTGG	CVRDRWSSTSFNAFDIW	IGHV3-30	IGHD2-2	IGHJ3	10	18	30	34
1	5.945303210463733E-4	TGTGTAAAACAGGACTGTAATTTCGGTGTCTGTTACACACTTGGCTTCTGG	CVKQDCNFGVCYTLGFW	IGHV3-9	IGHD4-11	IGHJ4	8	13	18	40
1	5.945303210463733E-4	TGTGTAAAACAGGACTGTAATTACGGTGTCTGTTATACACTTGGCTTCTGG	CVKQDCNYGVCYTLGFW	IGHV1-18	IGHD2-8	IGHJ4	3	24	37	40
1	5.945303210463733E-4	TGTGCCTTCTGGCCGGGGAGAAGCAGCTGGTACGGCCCTTTTGACTACTGG	CAFWPGRSSWYGPFDYW	IGHV4-30-2	IGHD6-13	IGHJ4	5	21	33	39
1	5.945303210463733E-4	TGTGCCTACTGGGCGGGAAGCAGCAGCTGGTACGGCCCTTTTGACTACTGG	CAYWAGSSSWYGPFDYW	IGHV3-23	IGHD6-13	IGHJ4	4	18	33	39
1	5.945303210463733E-4	TGTGCGGCAAATGATCAATTTTTGCAGCGTAAATATTGTTTTGATATTTGG	CAANDQFLQRKYCFDIW	IGHV1-58	IGHD3-3	IGHJ3	8	17	23	38
1	5.945303210463733E-4	TGTGCGACGAGACCACCAGGTTCTGGATACTTGGGGGTGTTTGACTACTGG	CATRPPGSGYLGVFDYW	IGHV4-59	IGHD2-15	IGHJ4	6	11	17	39
1	5.945303210463733E-4	TGTGCGAGCCATGCGTATGCCAGCAGTTGGGCTACCTGGTTCAACCCCTGG	CASHAYASSWATWFNPW	IGHV4-39	IGHD2-2	IGHJ5	12	15	24	35
1	5.945303210463733E-4	TGTGCGAGGGAAGGAGGACTTAGTTTTGGTTATAACCAGCTTGACTTGTGG	CAREGGLSFGYNQLDLW	IGHV4-59	IGHD3-9	IGHJ4	7	31	38	40
1	5.945303210463733E-4	TGTGCGAGATATCCGAGACACACGGGTATAGCAGTGGCCCTTGACTACTGG	CARYPRHTGIAVALDYW	IGHV5-10-1	IGHD6-19	IGHJ4	8	22	37	40
1	5.945303210463733E-4	TGTGCGAGACTCCCGTATAGCAGCAGCTGGTATCGCCCTTTTGACTACTGG	CARLPYSSSWYRPFDYW	IGHV5-10-1	IGHD6-13	IGHJ4	9	14	31	39
1	5.945303210463733E-4	TGTGCGAGACATTATGATACTAGTGGTTATTACCAATACTTTCACTACTGG	CARHYDTSGYYQYFHYW	IGHV4-39	IGHD3-22	IGHJ4	11	12	32	36
1	5.945303210463733E-4	TGTGCGAGACATGGTCCTGTCGTGGGCGCCGGGGACGACTTTGATTACTGG	CARHGPVVGAGDDFDYW	IGHV4-31	IGHD3-10	IGHJ4	8	29	34	37
1	5.945303210463733E-4	TGTGCGAGACATAATCCATTTGCGAACCCCGGTGACTACGTTGACGACTGG	CARHNPFANPGDYVDDW	IGHV4-34	IGHD3-10	IGHJ4	8	22	27	34
1	5.945303210463733E-4	TGTGCGAGACAGCGGGTGATGACCGCCCTCTCTGATAGTTTTGATTTTTGG	CARQRVMTALSDSFDFW	IGHV5-10-1	IGHD3-22	IGHJ3	10	32	37	38
1	5.945303210463733E-4	TGTGCGAGAGTTTCCACATATTGTACTAGTACCAGCTGCCACGACTACTGG	CARVSTYCTSTSCHDYW	IGHV1-18	IGHD2-2	IGHJ4	9	17	38	42
1	5.945303210463733E-4	TGTGCGAGAGCTAGTGGGACCTACTCCCTCAACTACTACATGGACGTCTGG	CARASGTYSLNYYMDVW	IGHV3-48	IGHD1-26	IGHJ6	9	11	24	31
1	5.945303210463733E-4	TGTGCGAGAGGTCGACGTAGCCAATACTACTACTTCTACATGGACGTCTGG	CARGRRSQYYYFYMDVW	IGHV1-8	IGHD5-12	IGHJ6	10	15	22	24
1	5.945303210463733E-4	TGTGCGAGAGGTAGAGAAGGCTACAATATGGGGGGGTACTTTGACTCCTGG	CARGREGYNMGGYFDSW	IGHV3-23	IGHD5-24	IGHJ4	6	10	26	36
1	5.945303210463733E-4	TGTGCGAGAGGGAAGCTGGCAGTAGGTGGCAGTGATGCTTTTGATATCTGG	CARGKLAVGGSDAFDIW	IGHV1-8	IGHD2-2	IGHJ3	10	13	18	32
1	5.945303210463733E-4	TGTGCGAGAGGAGAAGAGGGGGAGGTTCTACTCTACTACTTTGACTTCTGG	CARGEEGEVLLYYFDFW	IGHV1-18	IGHD3-16	IGHJ4	9	17	23	33
1	5.945303210463733E-4	TGTGCGAGAGATTTGCCGGGGCTCACTATCGCAGATCCTTTTGATATCTGG	CARDLPGLTIADPFDIW	IGHV4-4	IGHD1-26	IGHJ3	11	23	28	33
1	5.945303210463733E-4	TGTGCGAGAGATGGGACGGTCTATGGAGTGCTTATTCCCCTTGACTACTGG	CARDGTVYGVLIPLDYW	IGHV1-46	IGHD3-3	IGHJ4	11	23	35	40
1	5.945303210463733E-4	TGTGCGAGAGAGTTGCTGAGCAGCACCTGGGACCGTCTTTTTGACTCCTGG	CARELLSSTWDRLFDSW	IGHV1-18	IGHD6-13	IGHJ4	10	18	29	39
1	5.945303210463733E-4	TGTGCGAGAGAGGAGTCGGGGGGGTTCGGGGAATCTTACATGGACGTCTGG	CAREESGGFGESYMDVW	IGHV4-31	IGHD3-10	IGHJ6	10	22	31	36
1	5.945303210463733E-4	TGTGCGAAGAATGGTGTAGCAGCAGCTGCTACTGACTACTTCGACTCCTGG	CAKNGVAAAATDYFDSW	IGHV3-30	IGHD6-13	IGHJ4	6	12	31	34
1	5.945303210463733E-4	TGTGCGAAATCCCTCGGGCTGGAGCTCGACCGGGATGCTTTTGAAATTTGG	CAKSLGLELDRDAFEIW	IGHV3-21	IGHD6-6	IGHJ3	6	22	32	33
1	5.945303210463733E-4	TGTGCACGGGTAGTGAACGCTGGGACCTACTACCCCTACTATTACTACTGG	CARVVNAGTYYPYYYYW	IGHV2-26	IGHD1-26	IGHJ4	8	20	32	35
1	5.945303210463733E-4	TGTGCACGGGTAGTGAACGCTGGGACCTACTACCCCTACTATGACTTCTGG	CARVVNAGTYYPYYDFW	IGHV2-5	IGHD1-26	IGHJ4	6	20	32	35
1	5.945303210463733E-4	TGTGCAAGGGGGACCTCGGGCAGTGGTGGCTTACTTCGGATGTCTCTTTGG	CARGTSGSGGLLRMSLW	IGHV1-45	IGHD2-15	IGHJ3	7	21	28	48
1	5.945303210463733E-4	TGTGCAAAAGATATGGGCCCCTATTCGGACTATAGTTCGGGGATACATTGG	CAKDMGPYSDYSSGIHW	IGHV3-43	IGHD3-10	IGHJ4	13	28	42	48
1	5.945303210463733E-4	TGTACGAGAGATGAAAGTGACTACCTCAAGAGGCGCCACTTAGACTACTGG	CTRDESDYLKRRHLDYW	IGHV1-46	IGHD4-17	IGHJ4	11	16	23	37
1	5.945303210463733E-4	TGTGCCAGAGCGGTGGGGCCTACGGCACCCTACTACTTTGACTACTGG	CARAVGPTAPYYFDYW	IGHV4-30-2	IGHD4-17	IGHJ4	9	19	24	30
1	5.945303210463733E-4	TGTGCCAAAGGAGTAGAGATGAATACATTCCAACTCTTTGACTACTGG	CAKGVEMNTFQLFDYW	IGHV3-30	IGHD5-24	IGHJ4	4	12	20	35
1	5.945303210463733E-4	TGTGCGCGGGGCAGAGGTTTTTACACTCCGTCCTGGTTCGACCCCTGG	CARGRGFYTPSWFDPW	IGHV4-39	IGHD2-15	IGHJ5	5	24	29	32
1	5.945303210463733E-4	TGTGCGCGATCAGGGGACTCCTACTACTACTACTCCATGGACGTCTGG	CARSGDSYYYYSMDVW	IGHV1-46	IGHD3-10	IGHJ6	5	12	16	20
1	5.945303210463733E-4	TGTGCGCGACAGAGTGGGGGACTTAGCTTCTGGCCCCAAGAATACTGG	CARQSGGLSFWPQEYW	IGHV1-18	IGHD3-16	IGHJ4	5	14	24	42
1	5.945303210463733E-4	TGTGCGCGACAGAGTGGGGGACTTAGCTTCTGGCCCCAAGAATACTGG	CARQSGGLSFWPQEYW	IGHV7-4-1	IGHD3-16	IGHJ4	5	14	24	42
1	5.945303210463733E-4	TGTGCGCGAGCTGCTGCAACTACTCCCCTTGATGCTTTTGATGTCTGG	CARAAATTPLDAFDVW	IGHV3-30	IGHD2-15	IGHJ3	9	19	25	29
1	5.945303210463733E-4	TGTGCGCGAGCTACTGCTACTACTCCCCTTGATGCTTTTGATGTCTGG	CARATATTPLDAFDVW	IGHV3-60	IGHD1-26	IGHJ3	3	7	14	29
1	5.945303210463733E-4	TGTGCGCAACGGGGCCTCGGCAGCAGCTGGTACGCGTTCGACTACTGG	CAQRGLGSSWYAFDYW	IGHV3-30	IGHD6-13	IGHJ4	5	19	33	39
1	5.945303210463733E-4	TGTGCGGCCCCCGGGTATGGCAACAACATTGGGTCTTTTCATATGTGG	CAAPGYGNNIGSFHMW	IGHV4-39	IGHD6-13	IGHJ3	5	9	21	34
1	5.945303210463733E-4	TGTGCGAGACACTGGGGTTCAAGATTGGACTGGTTCTTCGATCTCTGG	CARHWGSRLDWFFDLW	IGHV4-39	IGHD7-27	IGHJ2	10	11	16	28
1	5.945303210463733E-4	TGTGCGAGAGCTTTCATGACTACAGTAACGACGTACTTTGACTACTGG	CARAFMTTVTTYFDYW	IGHV4-31	IGHD4-11	IGHJ4	9	13	32	33
1	5.945303210463733E-4	TGTGCGAGAGCAGCAAAGAAGTTCTACTACTATTATATGGACGTCTGG	CARAAKKFYYYYMDVW	IGHV1-2	IGHD6-13	IGHJ6	9	10	14	23
1	5.945303210463733E-4	TGTGCGAGAGGCGTCGTGCTCGTCTACTACTACTACATGGACGTCTGG	CARGVVLVYYYYMDVW	IGHV4-34	IGHD6-6	IGHJ6	11	17	22	23
1	5.945303210463733E-4	TGTGCGAGAGGAGTGGGACCTATTATGGTAGGCGAGTTTGACAGCTGG	CARGVGPIMVGEFDSW	IGHV4-39	IGHD1-26	IGHJ4	8	11	21	36
1	5.945303210463733E-4	TGTGCGAGAGGAGTGGGACCTACTATGGTAGGCGAGTTTGACAGCTGG	CARGVGPTMVGEFDSW	IGHV4-34	IGHD1-26	IGHJ4	10	11	24	36
1	5.945303210463733E-4	TGTGCGAGAGATGGCGGTTTAGCAGCAGCTGGGGAGTTTGACTACTGG	CARDGGLAAAGEFDYW	IGHV4-31	IGHD6-13	IGHJ4	11	15	31	36
1	5.945303210463733E-4	TGTGCGAGAGATGGAGGGGTCGGGGAGTTATTCTTATTTGACTACTGG	CARDGGVGELFLFDYW	IGHV3-21	IGHD3-10	IGHJ4	11	19	31	36
1	5.945303210463733E-4	TGTGCGAGAGAGGGGGGCTTGTCTATAGCCGAGGCTTTTGATTTGTGG	CAREGGLSIAEAFDLW	IGHV5-10-1	IGHD2-8	IGHJ3	8	23	28	33
1	5.945303210463733E-4	TGTGCGAAAGAGAGGAATGAATATAGTAGCTCGTGCTTTGACTACTGG	CAKERNEYSSSCFDYW	IGHV3-30	IGHD6-6	IGHJ4	10	21	33	35
1	5.945303210463733E-4	TGTGCGAAAAGTCGGGGTAACAGTGGCTGGTATTACTTTGACTGGTGG	CAKSRGNSGWYYFDWW	IGHV3-23	IGHD6-19	IGHJ4	8	20	28	29
1	5.945303210463733E-4	TGTGCAAGAGATTCTCCTACCATGGTAGCAGGAGTTATGGACGTCTGG	CARDSPTMVAGVMDVW	IGHV3-74	IGHD2-15	IGHJ6	11	24	30	36
1	5.945303210463733E-4	TGTGCAAAAGATATGGAGCGGGACTACAATTACTACTTGGACGTCTGG	CAKDMERDYNYYLDVW	IGHV3-23	IGHD1-26	IGHJ6	11	14	18	22
1	5.945303210463733E-4	TGTGGGAGAGATCCCGACCGAGTCAATTATTACTATATGGACGTCTGG	CGRDPDRVNYYYMDVW	IGHV3-11	IGHD3-9	IGHJ6	12	20	25	30
1	5.945303210463733E-4	TGTACCATGACTCATGACAGTGGCTGGTTCCCCCAATTTGACTTCTGG	CTMTHDSGWFPQFDFW	IGHV3-15	IGHD6-19	IGHJ4	6	17	27	36
1	5.945303210463733E-4	TGTACGAAAAGTCGGGGTAACAGTGGCTGGTACTACTTTGACTTCTGG	CTKSRGNSGWYYFDFW	IGHV3-23	IGHD6-19	IGHJ4	8	20	28	29
1	5.945303210463733E-4	TGCTCCACATATCGGTGGCAGTATGATCGTAGTGGCATTGACTACTGG	CSTYRWQYDRSGIDYW	IGHV3-15	IGHD3-22	IGHJ4	17	21	34	37
1	5.945303210463733E-4	TGCGCGAGACAGGGCTGGGATTATCCAGCCTACTACTTTGACTACTGG	CARQGWDYPAYYFDYW	IGHV4-39	IGHD5-12	IGHJ4	10	21	26	30
1	5.945303210463733E-4	TGTGTGAGAGCCCCAAGGAACAGCTGGCATACCTTTGACTTCTGG	CVRAPRNSWHTFDFW	IGHV3-23	IGHD2-2	IGHJ4	3	20	26	32
1	5.945303210463733E-4	TGTGCCCTTCATCCCCTGGGTTCGGGGAGTTCCCTTGCACACTGG	CALHPLGSGSSLAHW	IGHV3-38	IGHD3-10	IGHJ4	5	18	30	40
1	5.945303210463733E-4	TGTGCCACAATAAATGACGGTGGTGACTCCGGATTTGACTCCTGG	CATINDGGDSGFDSW	IGHV1-67	IGHD4-23	IGHJ4	3	16	32	33
1	5.945303210463733E-4	TGTGCCAGATATCCTAGATTGACTGGGGACTACATGGACGTCTGG	CARYPRLTGDYMDVW	IGHV4-30-2	IGHD3-9	IGHJ6	12	18	25	28
1	5.945303210463733E-4	TGTGCGACTTCCGATGGTTCGGGGAGACCGCCCCCGGACTACTGG	CATSDGSGRPPPDYW	IGHV4-31	IGHD3-10	IGHJ4	6	13	25	36
1	5.945303210463733E-4	TGTGCGAGCAATAATGATTACGTAGCGGCGGCATTTGATTACTGG	CASNNDYVAAAFDYW	IGHV3-21	IGHD3-16	IGHJ4	7	13	22	33
1	5.945303210463733E-4	TGTGCGAGGCACGTCGGAGGGTTGGTTTGGTACTTCGATCTCTGG	CARHVGGLVWYFDLW	IGHV4-39	IGHD3-22	IGHJ2	14	22	26	27
1	5.945303210463733E-4	TGTGCGAGATTTTTGGATTACTATGAAAACTGGTTCGACCCCTGG	CARFLDYYENWFDPW	IGHV3-66	IGHD3-22	IGHJ5	8	16	25	27
1	5.945303210463733E-4	TGTGCGAGACTTGGGGGAAACTACTACTTCTACATGGACGTCTGG	CARLGGNYYFYMDVW	IGHV4-31	IGHD3-16	IGHJ6	8	10	17	19
1	5.945303210463733E-4	TGTGCGAGACTTAGTGGGAGCTACTCATGGTACTTCGATCTCTGG	CARLSGSYSWYFDLW	IGHV3-60	IGHD1-26	IGHJ2	3	11	24	27
1	5.945303210463733E-4	TGTGCGAGACTCATGGGGGCGTATTCCAATTGGTTCGACCCCTGG	CARLMGAYSNWFDPW	IGHV3-21	IGHD3-10	IGHJ5	8	19	24	26
1	5.945303210463733E-4	TGTGCGAGACTCAGTGGGAGTTACTCATGGTACTTCGATCTCTGG	CARLSGSYSWYFDLW	IGHV1-18	IGHD1-26	IGHJ2	8	12	24	27
1	5.945303210463733E-4	TGTGCGAGACTCAGTGGGAGTTACTCATGGTACTTCGATCTCTGG	CARLSGSYSWYFDLW	IGHV3-21	IGHD1-26	IGHJ2	8	12	24	27
1	5.945303210463733E-4	TGTGCGAGACTCAGTGGGAGTTACTCATGGTACTTCGATCTCTGG	CARLSGSYSWYFDLW	IGHV4-39	IGHD1-26	IGHJ2	9	12	24	27
1	5.945303210463733E-4	TGTGCGAGACTAGTCAAACCAGGCATAGGACCCATGGACGTCTGG	CARLVKPGIGPMDVW	IGHV5-10-1	IGHD2-2	IGHJ6	9	21	27	32
1	5.945303210463733E-4	TGTGCGAGACATGCGGGTGGGGTCTCCAACTGGTTCGACCCCTGG	CARHAGGVSNWFDPW	IGHV5-10-1	IGHD2-15	IGHJ5	12	15	19	26
1	5.945303210463733E-4	TGTGCGAGAGTCCCTACAGTGAGCCTAGGGGCTTTTGATATGTGG	CARVPTVSLGAFDMW	IGHV3-33	IGHD4-11	IGHJ3	9	13	19	30
1	5.945303210463733E-4	TGTGCGAGAGCTCGGGGCAGTGGCTGGTACTACCTTGACAACTGG	CARARGSGWYYLDNW	IGHV3-47	IGHD6-19	IGHJ4	9	16	25	26
1	5.945303210463733E-4	TGTGCGAGAGCCGGCAGTGACTGGGAGTACTACTCTGACTACTGG	CARAGSDWEYYSDYW	IGHV3-21	IGHD6-19	IGHJ4	9	13	23	25
1	5.945303210463733E-4	TGTGCGAGAGCCGGCAGTGACTGGGAATACTACTCTGACTCCTGG	CARAGSDWEYYSDSW	IGHV3-21	IGHD6-19	IGHJ4	9	13	23	27
1	5.945303210463733E-4	TGTGCGAGAGATTTATTGGATCAGAACGACTACATGGACGTCTGG	CARDLLDQNDYMDVW	IGHV1-67	IGHD2-15	IGHJ6	11	13	17	28
1	5.945303210463733E-4	TGTGCGAGAGATCGAATAGGTGGATACAGCCCAATGGACGTCTGG	CARDRIGGYSPMDVW	IGHV1-46	IGHD5-18	IGHJ6	12	19	29	33
1	5.945303210463733E-4	TGTGCGAGAGATGGAATGACTACAGTGGCTGGTCTTACTGACTGG	CARDGMTTVAGLTDW	IGHV1-18	IGHD4-11	IGHJ1	11	15	25	40
1	5.945303210463733E-4	TGTGCGAGAGATGGAATGACTACAGTGGCTGGTCTTACCGACTGG	CARDGMTTVAGLTDW	IGHV3-53	IGHD4-11	IGHJ4	11	15	25	40
1	5.945303210463733E-4	TGTGCGAGAGATGATGATCGTCTTGCAAATTTATTTGACTTATGG	CARDDDRLANLFDLW	IGHV3-21	IGHD3-22	IGHJ4	11	13	17	33
1	5.945303210463733E-4	TGTGCGAGAGACCTGTATAGCAGCTCGAATTGGATGGACTACTGG	CARDLYSSSNWMDYW	IGHV3-53	IGHD6-6	IGHJ4	10	14	26	36
1	5.945303210463733E-4	TGTGCGAGAGAACGAGGCCCCCCTAATGATGCTTTTGATATCTGG	CARERGPPNDAFDIW	IGHV3-30	IGHD3-16	IGHJ3	10	17	21	25
1	5.945303210463733E-4	TGTGCGAGAGAAAGCAATGAGTGGGACCACTTCTTTGACTACTGG	CARESNEWDHFFDYW	IGHV3-30	IGHD1-26	IGHJ4	10	19	25	28
1	5.945303210463733E-4	TGTGCGAGAATCAGGGAGGGATTGGAGTGGTTACATGACTCCTGG	CARIREGLEWLHDSW	IGHV4-31	IGHD3-3	IGHJ4	8	21	32	35
1	5.945303210463733E-4	TGTGCGAAACTTCTGGATATTGTAGTAGTACCACCGGACTACTGG	CAKLLDIVVVPPDYW	IGHV3-23	IGHD2-2	IGHJ4	8	14	32	36
1	5.945303210463733E-4	TGTGCACACGTGTCTCGTATAGCAGCAGCTGTTTATGACTACTGG	CAHVSRIAAAVYDYW	IGHV2-5	IGHD6-13	IGHJ4	8	16	30	35
1	5.945303210463733E-4	TGTGCACACACGGACAGACGGTGTAATTATTGCTTTGACTACTGG	CAHTDRRCNYCFDYW	IGHV2-5	IGHD2-8	IGHJ4	9	19	24	32
1	5.945303210463733E-4	TGTGGTAGAGCGTATTCGACAGGGAGCCACAGGGTTGCCTCCTGG	CGRAYSTGSHRVASW	IGHV3-49	IGHD3-22	IGHJ5	9	10	15	40
1	5.945303210463733E-4	TGTACAGGCCGAGGCATACATACGGATGCAGCTATGTTTGTGTGG	CTGRGIHTDAAMFVW	IGHV3-13	IGHD5-18	IGHJ4	2	23	35	42
1	5.945303210463733E-4	TGCTCGGCCGTCCCCCCCGGTGGTCGGGATTACTTTGCCTACTGG	CSAVPPGGRDYFAYW	IGHV3-22	IGHD4-23	IGHJ4	1	17	23	30
1	5.945303210463733E-4	TGCGCGAGAATTCCTACAGTGAGCCTAGGGGCTTTTGATATGTGG	CARIPTVSLGAFDMW	IGHV3-65	IGHD4-11	IGHJ3	0	13	19	30
1	5.945303210463733E-4	TGTGTGACAGAAGTACCATTTACGTACTACTTTGACTACTGG	CVTEVPFTYYFDYW	IGHV1-2	IGHD2-2	IGHJ4	10	11	17	23
1	5.945303210463733E-4	TGTGTGAGACAAATACGATTTTTGGAGCAGGCCGACTATTGG	CVRQIRFLEQADYW	IGHV5-78	IGHD3-3	IGHJ4	8	13	26	33
1	5.945303210463733E-4	TGTGCCGTCCGGGATACAGCTATGGGACAATTTGACTACTGG	CAVRDTAMGQFDYW	IGHV1-67	IGHD5-18	IGHJ4	3	11	24	30
1	5.945303210463733E-4	TGTGCGCGGGGCAACGTCTACCACTACTACATGGACGTCTGG	CARGNVYHYYMDVW	IGHV3-33	IGHD3-10	IGHJ6	5	6	10	17
1	5.945303210463733E-4	TGTGCGACAAAAGATATTGGGGCGGACTGGTTCGACCCCTGG	CATKDIGADWFDPW	IGHV4-59	IGHD2-15	IGHJ5	6	12	18	25
1	5.945303210463733E-4	TGTGCGAGGTGGTACCAACTCCCTGATGCCTTTGATCTCTGG	CARWYQLPDAFDLW	IGHV3-30	IGHD3-10	IGHJ3	7	16	22	23
1	5.945303210463733E-4	TGTGCGAGGGCGGAGGGGATAGATACAAACTTTCACCACTGG	CARAEGIDTNFHHW	IGHV4-59	IGHD5-18	IGHJ4	7	21	26	28
1	5.945303210463733E-4	TGTGCGAGATCGAGTAGTGGGACCTACGGTGTCTCTTTCTGG	CARSSSGTYGVSFW	IGHV4-55	IGHD1-26	IGHJ4	9	14	26	38
1	5.945303210463733E-4	TGTGCGAGATCAGAGAGCTACCTGGATGTTTTCGATATCTGG	CARSESYLDVFDIW	IGHV7-81	IGHD1-26	IGHJ3	9	14	20	24
1	5.945303210463733E-4	TGTGCGAGATCAAGGGAGTGGGAGCGCTACTTTGACTTCTGG	CARSREWERYFDFW	IGHV4-55	IGHD1-26	IGHJ4	9	16	24	26
1	5.945303210463733E-4	TGTGCGAGATCAAGGGAGTGGGAGCGATACTTTGACTACTGG	CARSREWERYFDYW	IGHV1-18	IGHD1-26	IGHJ4	8	16	24	27
1	5.945303210463733E-4	TGTGCGAGACAGGGGGTGGGAGCTACTCAGATTGACTACTGG	CARQGVGATQIDYW	IGHV5-10-1	IGHD1-26	IGHJ4	10	15	26	31
1	5.945303210463733E-4	TGTGCGAGACAGATTCGATTTTTGGAGCAGGCCGACTTCTGG	CARQIRFLEQADFW	IGHV5-10-1	IGHD3-3	IGHJ4	10	15	26	33
1	5.945303210463733E-4	TGTGCGAGACAAATACGATTTTTGGAGCAGGCCGACTCCTGG	CARQIRFLEQADSW	IGHV5-10-1	IGHD3-3	IGHJ5	10	13	26	32
1	5.945303210463733E-4	TGTGCGAGAGTCAGTGATTCCCATACATGGTTGGACTCCTGG	CARVSDSHTWLDSW	IGHV7-4-1	IGHD2-8	IGHJ5	9	21	26	27
1	5.945303210463733E-4	TGTGCGAGAGCCCTCGGCAGGAGGAGTGGTTTTGACTACTGG	CARALGRRSGFDYW	IGHV4-59	IGHD3-3	IGHJ4	9	22	29	30
1	5.945303210463733E-4	TGTGCGAGAGCATTGGGTGACAGTTTCGAATTTGACCGTTGG	CARALGDSFEFDRW	IGHV4-59	IGHD2-21	IGHJ4	9	15	20	39
1	5.945303210463733E-4	TGTGCGAGAGGCGACTATGATTCGGGGACCTTCCCCCACTGG	CARGDYDSGTFPHW	IGHV1-8	IGHD3-10	IGHJ4	11	13	27	37
1	5.945303210463733E-4	TGTGCGAGAGGCGACATTAGTTCGGGGACCTTCGCCTACTGG	CARGDISSGTFAYW	IGHV2-26	IGHD3-10	IGHJ4	4	19	27	35
1	5.945303210463733E-4	TGTGCGAGAGGAATCGGTGACAGCTTCGAATTTGACCGCTGG	CARGIGDSFEFDRW	IGHV4-59	IGHD4-17	IGHJ5	9	14	20	33
1	5.945303210463733E-4	TGTGCGAGAGATCTACGCGGGGTAGCAGTGGCTGACTACTGG	CARDLRGVAVADYW	IGHV3-21	IGHD6-19	IGHJ4	13	22	31	32
1	5.945303210463733E-4	TGTGCGAGAGATCAGGACGATATTATGACTGGTGACGTCTGG	CARDQDDIMTGDVW	IGHV3-21	IGHD3-9	IGHJ4	12	16	32	38
1	5.945303210463733E-4	TGTGCGAGAGAGGTGTCCACGACATACTACCTTGCCCCCTGG	CAREVSTTYYLAPW	IGHV3-11	IGHD1-26	IGHJ5	10	24	29	35
1	5.945303210463733E-4	TGTGCGAGAATTGACAACCGACTTGATGCTCTTGATATATGG	CARIDNRLDALDIW	IGHV5-10-1	IGHD1-1	IGHJ3	8	13	17	23
1	5.945303210463733E-4	TGTGCGAGAATGCCGTGGCTACGGGGGTGGTTCGACCCCTGG	CARMPWLRGWFDPW	IGHV3-23	IGHD5-12	IGHJ5	6	14	22	27
1	5.945303210463733E-4	TGTGCAAGAGATCAGGTGGGAGCTACCCACTTTGACTACTGG	CARDQVGATHFDYW	IGHV6-1	IGHD1-26	IGHJ4	12	15	25	28
1	5.945303210463733E-4	TGTACCACAGATCCGAGGTGGGAAATACTCTATGACTACTGG	CTTDPRWEILYDYW	IGHV3-15	IGHD1-26	IGHJ4	12	17	22	32
1	5.945303210463733E-4	TGTGTTGTTGCGCTTGGGCCCCACCAATTTGACTACTGG	CVVALGPHQFDYW	IGHV4-31	IGHD2-15	IGHJ4	3	20	25	27
1	5.945303210463733E-4	TGTGTTAGATCGAACAGTAGCGGCTACCTTGACCACTGG	CVRSNSSGYLDHW	IGHV1-18	IGHD2-15	IGHJ4	3	15	20	23
1	5.945303210463733E-4	TGTGTGAAAGATTTTTGGAGTGATGAAAGGGGCCACTGG	CVKDFWSDERGHW	IGHV1-18	IGHD3-3	IGHJ1	11	12	21	33
1	5.945303210463733E-4	TGTGCCAAATATAACACCAGGGATGCTTTTGACATCTGG	CAKYNTRDAFDIW	IGHV3-38	IGHD2-8	IGHJ3	12	13	18	21
1	5.945303210463733E-4	TGTGCGCGACTTCGCAATGGGAGCCCGGGGGACTTCTGG	CARLRNGSPGDFW	IGHV4-39	IGHD1-26	IGHJ4	9	17	23	30
1	5.945303210463733E-4	TGTGCGAGGTACATGGGTGGGATCGGTCTTGAGTTCTGG	CARYMGGIGLEFW	IGHV3-23	IGHD1-1	IGHJ4	6	7	12	28
1	5.945303210463733E-4	TGTGCGAGGGGGGGGTGGAACTACTACTTTGACTTCTGG	CARGGWNYYFDFW	IGHV1-3	IGHD1-1	IGHJ4	7	15	20	21
1	5.945303210463733E-4	TGTGCGAGGGGGGGGTGGAACTACTACTTTGACTTCTGG	CARGGWNYYFDFW	IGHV1-46	IGHD1-1	IGHJ4	7	15	20	21
1	5.945303210463733E-4	TGTGCGAGACTTCGCCCGGGGCAGTATTTTGACTACTGG	CARLRPGQYFDYW	IGHV1-69	IGHD6-13	IGHJ4	8	14	19	27
1	5.945303210463733E-4	TGTGCGAGACTACGAAATGGGAATCCCGGGGACAATTGG	CARLRNGNPGDNW	IGHV4-39	IGHD7-27	IGHJ4	9	17	26	36
1	5.945303210463733E-4	TGTGCGAGAGTGCGCAACATTTGGCACCTTGATTCCTGG	CARVRNIWHLDSW	IGHV3-11	IGHD3-16	IGHJ5	9	29	33	34
1	5.945303210463733E-4	TGTGCGAGAGTGGGCGTCGAAGAACCTTATAATTACTGG	CARVGVEEPYNYW	IGHV5-10-1	IGHD3-10	IGHJ4	8	22	32	33
1	5.945303210463733E-4	TGTGCGAGAGTAGGGACGGGGCAGTGGTTTGACTACTGG	CARVGTGQWFDYW	IGHV4-31	IGHD6-19	IGHJ4	9	20	26	27
1	5.945303210463733E-4	TGTGCGAGAGCCAGTCCGGGGTGGTACCACGATGTCTGG	CARASPGWYHDVW	IGHV3-23	IGHD3-9	IGHJ2	6	10	15	21
1	5.945303210463733E-4	TGTGCGAGAGGTCGTCCTGGGAACTACATGGACGTCTGG	CARGRPGNYMDVW	IGHV4-34	IGHD6-6	IGHJ6	10	11	16	22
1	5.945303210463733E-4	TGTGCGAGAGGCGCGGGTGACCACCCCTTTGACTACTGG	CARGAGDHPFDYW	IGHV4-34	IGHD2-15	IGHJ4	11	19	24	26
1	5.945303210463733E-4	TGTGCGAGAGGGCTTGGCAGCAGCTGGTTTCACAACTGG	CARGLGSSWFHNW	IGHV3-21	IGHD6-13	IGHJ4	9	16	26	27
1	5.945303210463733E-4	TGTGCGAGAGGGCAGGAATTTGATGCTATTGATATCTGG	CARGQEFDAIDIW	IGHV1-18	IGHD2-21	IGHJ3	9	14	18	20
1	5.945303210463733E-4	TGTGCGAGAGGGGACCTGGACCAACAGGTTGACTACTGG	CARGDLDQQVDYW	IGHV4-59	IGHD1-1	IGHJ4	9	15	19	28
1	5.945303210463733E-4	TGTGCGAGAGATTTTGGCGATGAAGGATTTGACTCCTGG	CARDFGDEGFDSW	IGHV4-39	IGHD3-3	IGHJ5	8	9	14	30
1	5.945303210463733E-4	TGTGCGAGAGATTTCTGGGGGGGGTGGTTCGACCCCTGG	CARDFWGGWFDPW	IGHV4-31	IGHD3-16	IGHJ5	15	16	20	24
1	5.945303210463733E-4	TGTGCGAGAGATACCCCGTATACGGCCACACACCCCTGG	CARDTPYTATHPW	IGHV3-33	IGHD1-7	IGHJ5	11	18	22	31
1	5.945303210463733E-4	TGTGCGAGAGATAGTCGTGGTGGAGTCCTTGACTACTGG	CARDSRGGVLDYW	IGHV3-53	IGHD2-15	IGHJ4	11	16	22	28
1	5.945303210463733E-4	TGTGCGAGAGAGGAACGTGGGAGTTGGTTTTTCCTCTGG	CAREERGSWFFLW	IGHV3-21	IGHD1-26	IGHJ4	10	16	22	35
1	5.945303210463733E-4	TGTGCGAGAGAAAACGATTTAAATATTTTTGATTTCTGG	CARENDLNIFDFW	IGHV1-18	IGHD3-3	IGHJ3	10	13	19	26
1	5.945303210463733E-4	TGTGCGAGAACACGGACCGGGTACTACTTTGACTACTGG	CARTRTGYYFDYW	IGHV3-21	IGHD1-20	IGHJ4	8	15	19	20
1	5.945303210463733E-4	TGTGCGAGAAATTATGATAGTACAACCCTTGATCTCTGG	CARNYDSTTLDLW	IGHV1-69D	IGHD3-22	IGHJ3	8	12	21	28
1	5.945303210463733E-4	TGTGCGAAAAGTGGCTCGACCGACTGGTTTGAATACTGG	CAKSGSTDWFEYW	IGHV3-48	IGHD5-12	IGHJ4	6	9	15	27
1	5.945303210463733E-4	TGTGCACGGGGCAGCGGCTGGTATCGCTTCGACCCCTGG	CARGSGWYRFDPW	IGHV2-5	IGHD6-13	IGHJ5	6	10	22	27
1	5.945303210463733E-4	TGTGCACGGGGCAGCGGCTGGTACCGCTTCGACCCCTGG	CARGSGWYRFDPW	IGHV2-5	IGHD6-13	IGHJ5	6	10	23	27
1	5.945303210463733E-4	TGTGGTGATTATACCTCCGGGTCTTACATGGACGTCTGG	CGDYTSGSYMDVW	IGHV4-39	IGHD3-3	IGHJ6	3	7	14	24
1	5.945303210463733E-4	TGTGGTAGGGGCTTACGATTTTTGGACATGGATGTCTGG	CGRGLRFLDMDVW	IGHV3-23	IGHD3-3	IGHJ6	3	12	24	25
1	5.945303210463733E-4	TGTGGCGACTATACGTCCGGGTCTTACATGGACGTCTGG	CGDYTSGSYMDVW	IGHV4-39	IGHD1-26	IGHJ6	3	7	13	24
1	5.945303210463733E-4	TGTGGGAGAGTTGTCGCTGACTGGTTTTTCGATCTCTGG	CGRVVADWFFDLW	IGHV4-30-2	IGHD1-1	IGHJ2	3	8	13	19
1	5.945303210463733E-4	TGTGGGAACAGTCTTAAATTGGGACTTTTTGACTACTGG	CGNSLKLGLFDYW	IGHV4-39	IGHD1-20	IGHJ4	3	4	8	27
1	5.945303210463733E-4	TGTACGAGACTGACCGAGGGACTACCAGCTGCTAACTGG	CTRLTEGLPAANW	IGHV4-39	IGHD2-2	IGHJ1	9	22	33	34
1	5.945303210463733E-4	TGCACGAGACTTTCAGAGGGAAATCCCGCCGACTTCTGG	CTRLSEGNPADFW	IGHV4-39	IGHD3-3	IGHJ4	9	20	24	30
1	5.945303210463733E-4	TGTGTCATATATATGTCCACAGCTGCAGACTTCTGG	CVIYMSTAADFW	IGHV4-39	IGHD2-2	IGHJ4	3	19	25	27
1	5.945303210463733E-4	TGTGTGCGAGATCACTTATACGCCTTTGACTACTGG	CVRDHLYAFDYW	IGHV3-48	IGHD1-20	IGHJ4	12	15	20	23
1	5.945303210463733E-4	TGTGTGAGAATGATCTACTTCGGTGTGGATTTTTGG	CVRMIYFGVDFW	IGHV4-39	IGHD3-3	IGHJ4	8	27	32	33
1	5.945303210463733E-4	TGTGTAAAAGATCCTTTTATAGGGGGCGCCCACTGG	CVKDPFIGGAHW	IGHV3-9	IGHD1-26	IGHJ4	11	17	25	31
1	5.945303210463733E-4	TGTGCCCTGGGCGACTTAAATTACTTTGACTTCTGG	CALGDLNYFDFW	IGHV5-10-1	IGHD7-27	IGHJ4	4	6	10	21
1	5.945303210463733E-4	TGTGCCCTGGGCGACCTAAATTACTTTGACTTCTGG	CALGDLNYFDFW	IGHV5-51	IGHD7-27	IGHJ4	4	6	10	21
1	5.945303210463733E-4	TGTGCGAGACGGCCGGGCCGATTCATGGACGTCTGG	CARRPGRFMDVW	IGHV3-23	IGHD2-2	IGHJ6	6	11	15	23
1	5.945303210463733E-4	TGTGCGAGACATTCGGATTTCTATCTTGGCGTCTGG	CARHSDFYLGVW	IGHV5-10-1	IGHD3-22	IGHJ4	11	20	24	32
1	5.945303210463733E-4	TGTGCGAGACATCCCTCGGGCCACATGGACGTCTGG	CARHPSGHMDVW	IGHV4-39	IGHD3-10	IGHJ6	11	15	19	22
1	5.945303210463733E-4	TGTGCGAGACATAACAGTAATTACCTTGACTACTGG	CARHNSNYLDYW	IGHV1-18	IGHD4-11	IGHJ4	8	13	19	21
1	5.945303210463733E-4	TGTGCGAGACAGCCCACATCCTCCATGGACGTCTGG	CARQPTSSMDVW	IGHV4-39	IGHD2-15	IGHJ6	10	17	21	23
1	5.945303210463733E-4	TGTGCGAGAGGCTGTCCTCGCTGGTTCGACCCCTGG	CARGCPRWFDPW	IGHV4-34	.	IGHJ5	11	-1	-1	20
1	5.945303210463733E-4	TGTGCGAGAGGCCTTAATTGGAGCCTTGACTACTGG	CARGLNWSLDYW	IGHV4-34	IGHD5-24	IGHJ4	13	14	24	25
1	5.945303210463733E-4	TGTGCGAGAGGGGAGCGAAATGCTTTTGATATCTGG	CARGERNAFDIW	IGHV5-10-1	IGHD1-26	IGHJ3	8	10	15	19
1	5.945303210463733E-4	TGTGCGAGAGGGGAGGGGGATTGGTTCGACTCCTGG	CARGEGDWFDSW	IGHV5-10-1	IGHD3-10	IGHJ5	8	9	14	21
1	5.945303210463733E-4	TGTGCGAGAGGAGAGCGAAATGCTTTTGATATCTGG	CARGERNAFDIW	IGHV5-51	.	IGHJ3	8	-1	-1	19
1	5.945303210463733E-4	TGTGCGAGAGATATTCCGGGAAGTATTGACTATTGG	CARDIPGSIDYW	IGHV3-30	IGHD2-21	IGHJ4	11	12	18	25
1	5.945303210463733E-4	TGTGCGAGAGACAATGTTAACTATTTTGACTTTTGG	CARDNVNYFDFW	IGHV5-10-1	IGHD2-15	IGHJ4	8	10	14	19
1	5.945303210463733E-4	TGTGCGAAAGCCTTTAGCGCTGATGTCTTCTCTTGG	CAKAFSADVFSW	IGHV3-23	IGHD5-24	IGHJ4	9	28	32	33
1	5.945303210463733E-4	TGTGCGAAAGGCCTGGGTAGATTCATGGACGTCTGG	CAKGLGRFMDVW	IGHV3-21	IGHD2-15	IGHJ6	6	15	19	23
1	5.945303210463733E-4	TGTGCACGGATTGGGACTAAGGACGCTGACTATTGG	CARIGTKDADYW	IGHV2-26	IGHD2-8	IGHJ4	10	15	19	26
1	5.945303210463733E-4	TGTGCAAAAGCCTTTAGCGCTGATGTTTTCTCCTGG	CAKAFSADVFSW	IGHV3-9	IGHD6-25	IGHJ5	9	17	21	31
1	5.945303210463733E-4	TGTACCCACGGGGGGGCTAATGTGTTTGACTACTGG	CTHGGANVFDYW	IGHV4-59	IGHD2-8	IGHJ4	2	16	21	24
1	5.945303210463733E-4	TGTACCACTTATCTGAAGGGATACTTCCGTTTCTGG	CTTYLKGYFRFW	IGHV3-76	IGHD2-15	IGHJ2	3	4	8	21
1	5.945303210463733E-4	TGTGTGAGACATCCCACAACTCCAGACTACTGG	CVRHPTTPDYW	IGHV4-39	IGHD3-10	IGHJ4	11	17	22	24
1	5.945303210463733E-4	TGTGTAAGAGATCGATACACTTTTGACTACTGG	CVRDRYTFDYW	IGHV3-74	IGHD2-8	IGHJ4	12	14	19	21
1	5.945303210463733E-4	TGTGCCAGAGGAGTACTAATATTTGACTACTGG	CARGVLIFDYW	IGHV1-18	IGHD2-8	IGHJ4	9	12	19	21
1	5.945303210463733E-4	TGTGCGAGGGTCTTTGACTACGGTGAGGACTGG	CARVFDYGEDW	IGHV4-34	IGHD4-17	IGHJ4	7	14	25	28
1	5.945303210463733E-4	TGTGCGAGACATCCCACTACTCCAGACTACTGG	CARHPTTPDYW	IGHV4-39	IGHD3-22	IGHJ4	11	13	20	24
1	5.945303210463733E-4	TGTGCGAGACATCCCACAACTCCAGACTACTGG	CARHPTTPDYW	IGHV3-30	IGHD3-10	IGHJ4	12	17	22	24
1	5.945303210463733E-4	TGTGCGAGAGGGGGCGGGGTCTTTGACTACTGG	CARGGGVFDYW	IGHV4-34	IGHD3-10	IGHJ4	10	14	18	20
1	5.945303210463733E-4	TGTGCGAGAGATCCCCTCGCGCAGGGGTACTGG	CARDPLAQGYW	IGHV3-53	.	IGHJ4	12	-1	-1	27
1	5.945303210463733E-4	TGTGCGAGAGACTACGGCAAGTTTGACTACTGG	CARDYGKFDYW	IGHV3-21	IGHD4-17	IGHJ4	10	11	16	21
1	5.945303210463733E-4	TGTGCAAGGTCACAGGGAGCTACAAATCTCTGG	CARSQGATNLW	IGHV6-1	IGHD1-26	IGHJ4	7	14	22	29
1	5.945303210463733E-4	TGTACGACAGAGGGAGGATACAGCTATGCCCAG	CTTEGGYSYAQ	IGHV1-18	IGHD5-18	IGHJ4	10	15	27	32
1	5.945303210463733E-4	TGTGTAAAAGGGGATGCTATGGACGTCTGG	CVKGDAMDVW	IGHV3-9	IGHD2-21	IGHJ6	9	13	17	18
1	5.945303210463733E-4	TGTGCGCGAGCTGAAGGGCTTGACTACTGG	CARAEGLDYW	IGHV1-18	.	IGHJ4	9	-1	-1	19
1	5.945303210463733E-4	TGTGCGCGAGCTGAAGGGCTTGACTACTGG	CARAEGLDYW	IGHV3-33	.	IGHJ4	9	-1	-1	19
1	5.945303210463733E-4	TGTGCGAGGGATACCAAGTTTTATGTCTGG	CARDTKFYVW	IGHV4-31	.	IGHJ6	11	-1	-1	24
1	5.945303210463733E-4	TGTGCGAGAGCAATACAATTTGACTACTGG	CARAIQFDYW	IGHV4-59	IGHD2-15	IGHJ4	9	13	17	18
1	5.945303210463733E-4	TGTGCGAGAGATTGGACACATGACTTCTGG	CARDWTHDFW	IGHV3-30	.	IGHJ4	11	-1	-1	20
1	5.945303210463733E-4	TGTGCGAGAGATCAGTGGGAGCTACCCTGG	CARDQWELPW	IGHV1-46	IGHD1-26	IGHJ5	12	13	23	24
1	5.945303210463733E-4	TGTGCGAGAGATGAGGCAATGGAGTCCTGG	CARDEAMESW	IGHV3-21	IGHD3-3	IGHJ5	11	19	24	25
1	5.945303210463733E-4	TGTGCGAATAATAAGGCCCTTGAGTACTGG	CANNKALEYW	IGHV3-23	IGHD3-10	IGHJ4	7	8	13	19
1	5.945303210463733E-4	TGTGCATGTAGTAGGACCCTTGACTACTGG	CACSRTLDYW	IGHV3-13	IGHD2-2	IGHJ4	5	6	17	19
1	5.945303210463733E-4	TGTGGGGGTACTGGGAGTTCCTCCCACTGG	CGGTGSSSHW	IGHV3-30	IGHD3-10	IGHJ4	3	12	18	25
1	5.945303210463733E-4	TGTGGAACGGGTAGTGGCTTTGACACCTGG	CGTGSGFDTW	IGHV3-15	IGHD2-15	IGHJ3	2	10	16	18
1	5.945303210463733E-4	TGTACCACAACTACTTACTTTGACTACTGG	CTTTTYFDYW	IGHV3-15	IGHD2-2	IGHJ4	8	9	14	15
1	5.945303210463733E-4	TGCGCGAATAATAAGGCCCTTGAGTACTGG	CANNKALEYW	IGHV1-18	IGHD3-10	IGHJ4	6	7	13	19
1	5.945303210463733E-4	TGCGCGAATAATAAGGCCCTTGAGTACTGG	CANNKALEYW	IGHV3-23	IGHD3-10	IGHJ4	7	8	13	19
1	5.945303210463733E-4	TGTACCACATTATACTTTGACCATTGG	CTTLYFDHW	IGHV3-15	.	IGHJ4	8	-1	-1	12
1	5.945303210463733E-4	TGTACCACAGATGGTGAGGACTGG	CTTDGEDW	IGHV3-15	IGHD2-21	IGHJ1	11	12	16	19
1	5.945303210463733E-4	TGTGCGATCCCCAGCTGGTGG	CAIPSWW	IGHV3-30	IGHD2-2	IGHJ4	6	11	17	18
