# Supplementary material for: Biomarkers and Immune Repertoire Metrics Identified by Peripheral Blood Transcriptomic Sequencing Reveal the Pathogenesis of COVID-19
Source: Front Immunol. 2021 Aug 24;12:677025. doi: 10.3389/fimmu.2021.677025 (PMC8421539; doi:10.3389/fimmu.2021.677025)
Supplement: Supplementary file 1 [file DataSheet_1.zip › TCR_BCR/IGH/convert.20S039661A.clonotypes.IGH.txt]

count	freq	cdr3nt	cdr3aa	v	d	j	VEnd	DStart	DEnd	JStart
3	0.05172413793103448	TGTGCACACAGCACAGGATACAGTCGCAACGATTTCTCTTGCGATTTTGACTTCTGG	CAHSTGYSRNDFSCDFDFW	IGHV2-5	IGHD5-12	IGHJ4	10	15	33	45
3	0.05172413793103448	TGTGCGAAATCGCCTATGTCAGCAAGTGGTACTCACTACTACTTTGACTACTGG	CAKSPMSASGTHYYFDYW	IGHV3-23	IGHD2-2	IGHJ4	8	26	32	36
2	0.034482758620689655	TGTGCGAGAGATGATGACTTTACTTCGGGGACTGGGGAATACGAGATTGGCACTTTTAATATCTGG	CARDDDFTSGTGEYEIGTFNIW	IGHV1-46	IGHD3-10	IGHJ3	11	23	30	52
2	0.034482758620689655	TGTGCGAGGGATGACTACGGTGGTAACTTGGGACTTATTGCCTTCTGG	CARDDYGGNLGLIAFW	IGHV3-21	IGHD4-23	IGHJ4	11	12	27	37
2	0.034482758620689655	TGTGCGAGGGATGACTACGGTGGTAACTTGGGACTGATTGCCTTCTGG	CARDDYGGNLGLIAFW	IGHV3-21	IGHD4-23	IGHJ4	11	12	27	37
2	0.034482758620689655	TGTACGAAACAAACTGTGGGATCGGAACCTCCAATTGACTTCTGG	CTKQTVGSEPPIDFW	IGHV4-39	IGHD1-14	IGHJ4	10	22	28	34
2	0.034482758620689655	TGTGCGAAAGATGGTTCGGGGAACTGGTTCGACCCCTGG	CAKDGSGNWFDPW	IGHV1-18	IGHD3-10	IGHJ5	11	12	20	21
1	0.017241379310344827	TGTGCAAGAGACTTCACTCTTACTATGGTTCGCGGTATGAAAACAGAGTACTACTACTCCGGTCTGGACGTCTGG	CARDFTLTMVRGMKTEYYYSGLDVW	IGHV3-74	IGHD3-10	IGHJ6	10	19	31	64
1	0.017241379310344827	TGTGCGAGAGGCTCACCGTTTTGGCGGTATTACTATGGTTCGGGGAGCGCGTACTACTTTGACTACTGG	CARGSPFWRYYYGSGSAYYFDYW	IGHV4-34	IGHD3-10	IGHJ4	11	26	46	50
1	0.017241379310344827	TGTGCGAAAAAGAATCTTATCTGGTTCGGGGAGTTAACTTCTGCGCAAAACTGGTTCGACCCCTGG	CAKKNLIWFGELTSAQNWFDPW	IGHV3-23	IGHD3-10	IGHJ5	8	21	35	48
1	0.017241379310344827	TGTGCGAGATCTCTCGAAATTACTATGGTTCGGGGAGAAAATATATACTACTTTGACTACTGG	CARSLEITMVRGENIYYFDYW	IGHV1-46	IGHD3-10	IGHJ4	8	18	36	45
1	0.017241379310344827	TGTGCGAAAAGGACGTCTGGAATCCGACCAAGAGAAATTTTGAATAGGGCCTTTGACCTCTGG	CAKRTSGIRPREILNRAFDLW	IGHV3-23	IGHD3-9	IGHJ4	8	36	42	50
1	0.017241379310344827	TGTGGGAGAGATGCTACACGGAAGAATCGACTGGTCAGAATCTACAACGGTATGGACGTCTGG	CGRDATRKNRLVRIYNGMDVW	IGHV3-11	IGHD3-9	IGHJ6	11	28	34	51
1	0.017241379310344827	TGTGCGCGGGATCTTCCTGACTCGTCTTTTACGGTGACTACCTATCGGCTTGATTACTGG	CARDLPDSSFTVTTYRLDYW	IGHV3-33	IGHD4-17	IGHJ4	13	29	40	49
1	0.017241379310344827	TGTGCGAGACTTAGTGGGAGCTACCCTCTTTACTACTACTACTACGGTATGGACGTCTGG	CARLSGSYPLYYYYYGMDVW	IGHV4-59	IGHD1-26	IGHJ6	8	11	23	29
1	0.017241379310344827	TGTGCGAGAGATCCCCCAACGGTAGTTACCGCCTATTATTATTACGGGTTGGACGTCTGG	CARDPPTVVTAYYYYGLDVW	IGHV1-18	IGHD3-16	IGHJ6	12	33	45	49
1	0.017241379310344827	TGTGCGAGAGATCCGGGGGGTAACTCCGGATTTTTTGTTTCCCGCGGGATCGACCCCTGG	CARDPGGNSGFFVSRGIDPW	IGHV1-69	IGHD4-23	IGHJ5	12	18	29	49
1	0.017241379310344827	TGTGCGAGAGATTATCCCGTCGGGTTGGGTGGTGGTGACTCATACTTTGACTACTGG	CARDYPVGLGGGDSYFDYW	IGHV3-21	IGHD2-21	IGHJ4	11	28	39	42
1	0.017241379310344827	TGTGCGAGAGACGCCCAACGTAGAGATAGTGGTTACGATTACTTCTTTGACTCTTGG	CARDAQRRDSGYDYFFDSW	IGHV3-33	IGHD5-12	IGHJ4	10	17	38	39
1	0.017241379310344827	TGTGCACACAGACATCGGTATTACTATGGTTCGGGGAGCCACGCTTTTGACTACTGC	CAHRHRYYYGSGSHAFDYC	IGHV2-5	IGHD3-10	IGHJ4	12	17	37	45
1	0.017241379310344827	TGTGCGCGAGGGAAGAGAATAGACGGCACGTTGGAGACTGCCGGTGACTACTGG	CARGKRIDGTLETAGDYW	IGHV3-23	IGHD2-21	IGHJ4	5	31	40	44
1	0.017241379310344827	TGTGCGACTTACCGCGTCGACCACGGTGGTAATGCGGGTCGATTTGACTACTGG	CATYRVDHGGNAGRFDYW	IGHV4-39	IGHD4-23	IGHJ4	6	18	31	42
1	0.017241379310344827	TGTGCGAGAGGTTGGATTGTAGTAGTACCAGCTGCTACTGCTTTTGATATCTGG	CARGWIVVVPAATAFDIW	IGHV1-8	IGHD2-2	IGHJ3	10	15	36	38
1	0.017241379310344827	TGTGCGAGAGGTTACTTTACTAGTAGTAGTTATTATGACTGGTTCGACCCCTGG	CARGYFTSSSYYDWFDPW	IGHV1-8	IGHD3-22	IGHJ5	10	20	34	37
1	0.017241379310344827	TGTGCGAAAGATGAAGGGGGTCAACCTCCCCCGGTGTACTACTTTGACTTCTGG	CAKDEGGQPPPVYYFDFW	IGHV3-30	IGHD3-16	IGHJ4	11	25	31	35
1	0.017241379310344827	TGTGCGAGAGAGGCGTATAATAGCAGTGGCTATGATGCTTTTGATATCTGG	CAREAYNSSGYDAFDIW	IGHV4-31	IGHD6-19	IGHJ3	10	19	30	31
1	0.017241379310344827	TGTGCGAGAGTCGCTGACTTCCATGGTGCGGGGAGTCTCGAGTACTGG	CARVADFHGAGSLEYW	IGHV4-34	IGHD3-10	IGHJ4	9	22	35	42
1	0.017241379310344827	TGTGCGAGAGATCATTTCGGGCGAGTTCCCAACTGGTTCGACCCCTGG	CARDHFGRVPNWFDPW	IGHV1-46	IGHD3-10	IGHJ5	12	15	26	29
1	0.017241379310344827	TGTGCGAGAGATGTCGAGGAAGGGGGGAGAAATGCTTTTGATATCTGG	CARDVEEGGRNAFDIW	IGHV4-31	IGHD3-16	IGHJ3	11	22	28	31
1	0.017241379310344827	TGTGCGAATAGGGGGTTCTATGGTTCGGGGAGTCAACCCGACTACTGG	CANRGFYGSGSQPDYW	IGHV3-30	IGHD3-10	IGHJ4	6	17	32	39
1	0.017241379310344827	TGTGCGAAAGATTCCACCGACTACGGTGACCACGGCTTTGAGTACTGG	CAKDSTDYGDHGFEYW	IGHV3-23	IGHD4-17	IGHJ4	11	18	33	35
1	0.017241379310344827	TGTTCAAGAGAGATTCCTGACTACCCCGATGCTTTTGATCTTTGG	CSREIPDYPDAFDLW	IGHV6-1	IGHD4-11	IGHJ3	10	17	23	27
1	0.017241379310344827	TGTGCGAGACACTACGGACGGGTCTACTACGGTATGGACGTCTGG	CARHYGRVYYGMDVW	IGHV4-34	IGHD4-17	IGHJ6	8	10	16	23
1	0.017241379310344827	TGTGCGAAAGAGAAGGCTATGATAGTAGTGGCCCTTGACTACTGG	CAKEKAMIVVALDYW	IGHV3-23	IGHD3-22	IGHJ4	10	16	30	34
1	0.017241379310344827	TGTGTGAGAGGCGACGGCGGTGGTAGATACTTTGACTTCTGG	CVRGDGGGRYFDFW	IGHV3-21	IGHD2-15	IGHJ4	9	18	25	27
1	0.017241379310344827	TGTGCGAGTGGAAACTACGGTGACTACGTACTCGGCTACTGG	CASGNYGDYVLGYW	IGHV4-34	IGHD4-17	IGHJ4	7	13	29	35
1	0.017241379310344827	TGTGCGAGGGATGGCATGACCCAGAATGTTCTTGATATGTGG	CARDGMTQNVLDMW	IGHV3-21	IGHD4-11	IGHJ3	11	14	19	31
1	0.017241379310344827	TGTGCGAAAGATATCCCTTCTACAGCTATGGTTACGGGCGGG	CAKDIPSTAMVTGG	IGHV3-23	IGHD5-18	IGHJ4	11	20	35	40
1	0.017241379310344827	TGTGCACGGATACTTGACATCTTGTACTACTTTGACTACTGG	CARILDILYYFDYW	IGHV2-26	IGHD3-9	IGHJ4	12	13	17	23
1	0.017241379310344827	TGTGCGAGACCCTATGGTTCGGGGAGTTACCTTTCCTGG	CARPYGSGSYLSW	IGHV5-10-1	IGHD3-10	IGHJ5	9	11	28	34
1	0.017241379310344827	TGTGCGAGAGTGGGCAGCAGCTGGTCCGTTGACTACTGG	CARVGSSWSVDYW	IGHV3-53	IGHD6-13	IGHJ4	9	13	24	28
1	0.017241379310344827	TGTGCGAGAGGTTTTGCTTCGGGGACTTCTCCTGGGTGG	CARGFASGTSPGW	IGHV1-8	IGHD3-10	IGHJ4	10	17	24	36
1	0.017241379310344827	TGTGCGAGAGAGTCTCCCTATTTTGGTGTTGAGTACTGG	CARESPYFGVEYW	IGHV4-31	IGHD3-9	IGHJ4	10	18	24	28
1	0.017241379310344827	TGTACGAGGAACCGGGCGACTATCCCCTTTGACTCCTGG	CTRNRATIPFDSW	IGHV4-39	IGHD1-14	IGHJ4	7	9	14	26
1	0.017241379310344827	TGTACACAAGATAATAACTATGGTCCGTTTGGTTTCTGG	CTQDNNYGPFGFW	IGHV1-46	IGHD3-10	IGHJ4	2	10	18	35
1	0.017241379310344827	TGTGCGAGAGAAGGGGGAGTCGGCTTTGACTACTGG	CAREGGVGFDYW	IGHV3-21	IGHD3-16	IGHJ4	10	12	19	23
1	0.017241379310344827	TGTGCGAGAAACCTTAGCAGTGGCTGGCCCTACTGG	CARNLSSGWPYW	IGHV3-48	IGHD6-19	IGHJ4	8	14	26	29
1	0.017241379310344827	TGTGCGAGAGCGTCGATATTTCCTGACTACTGG	CARASIFPDYW	IGHV1-18	IGHD3-9	IGHJ4	9	13	20	23
1	0.017241379310344827	TGTTTCAGGGGCCACGGTGGTTACTGG	CFRGHGGYW	IGHV4-59	IGHD4-23	IGHJ4	2	13	20	21
