# Supplementary material for: Biomarkers and Immune Repertoire Metrics Identified by Peripheral Blood Transcriptomic Sequencing Reveal the Pathogenesis of COVID-19
Source: Front Immunol. 2021 Aug 24;12:677025. doi: 10.3389/fimmu.2021.677025 (PMC8421539; doi:10.3389/fimmu.2021.677025)
Supplement: Supplementary file 1 [file DataSheet_1.zip › TCR_BCR/IGH/convert.20S039662A.clonotypes.IGH.txt]

count	freq	cdr3nt	cdr3aa	v	d	j	VEnd	DStart	DEnd	JStart
4	0.038461538461538464	TGTGCGAAAAATAAGGCAGCAGTGGCTGGTGGTGTCTTTTCTCCCCGAGTTTACCCAGCACTCATAGGGGACTACTGG	CAKNKAAVAGGVFSPRVYPALIGDYW	IGHV4-39	IGHD6-19	IGHJ4	6	17	29	69
2	0.019230769230769232	TGTGCGAGAGGCCACGTTCATACAGCCATGATTGGTTTTGTGCGCTACCACTACTACGGTCTGGACGTCTGG	CARGHVHTAMIGFVRYHYYGLDVW	IGHV1-8	IGHD5-18	IGHJ6	12	19	29	44
2	0.019230769230769232	TGTGCGAGAGTCGTGGGGAATTTTGACTGGGTATTATATCCTCCTTACTTTGACTACTGG	CARVVGNFDWVLYPPYFDYW	IGHV1-18	IGHD3-9	IGHJ4	9	19	37	45
2	0.019230769230769232	TGTAGTAGAGACCGCACTATTTTTGCAGCTGGTGCCGGCTACTACAGTATGGACGTCTGG	CSRDRTIFAAGAGYYSMDVW	IGHV3-49	IGHD2-2	IGHJ6	10	24	32	38
2	0.019230769230769232	TGTGCGAGAGTCATCGTTCGGGGAACTCATAAAACCCCGGACTTCTTTGAATACTGG	CARVIVRGTHKTPDFFEYW	IGHV4-39	IGHD3-10	IGHJ4	8	15	23	40
2	0.019230769230769232	TGTGCGAGAGATGCAGGCTTTTGTAGTGGTTCGAGCTGTCGAGAGTTTGACCAGTGG	CARDAGFCSGSSCREFDQW	IGHV1-18	IGHD2-15	IGHJ4	11	20	29	45
2	0.019230769230769232	TGTGCGAGAGGGTTCAAAGTGGGACGCATTCCCCTGCAGTTTGACTATTGG	CARGFKVGRIPLQFDYW	IGHV1-8	IGHD1-26	IGHJ4	10	17	23	39
2	0.019230769230769232	TGTGCACACAATCCCCCGTCTGGTGGTGACGGCGACTGGTTCGACCCCTGG	CAHNPPSGGDGDWFDPW	IGHV2-5	IGHD2-21	IGHJ5	9	20	29	34
2	0.019230769230769232	TGTGCGAGACGAATACTGGGACCTTTCTGGTACTTCGATCTCTGG	CARRILGPFWYFDLW	IGHV5-10-1	IGHD7-27	IGHJ2	9	14	19	26
2	0.019230769230769232	TGTACGAGAGATTCGGTGGGGTCCTACGACATACTTGACTACTGG	CTRDSVGSYDILDYW	IGHV3-35	IGHD4-23	IGHJ4	12	13	18	34
2	0.019230769230769232	TGTGCGAGAGATCCCGGTTCTTCTGCATTTGACTACTGG	CARDPGSSAFDYW	IGHV3-21	IGHD1-14	IGHJ4	12	13	18	27
2	0.019230769230769232	TGTGCGAGAGATGGGGGTAGTTACGGTATGGACGTCTGG	CARDGGSYGMDVW	IGHV1-18	IGHD4-11	IGHJ6	11	16	23	27
2	0.019230769230769232	TGTGCGAGAGAGATGGATGGTTCGGATTCCTGG	CAREMDGSDSW	IGHV1-46	IGHD3-10	IGHJ5	10	16	24	28
1	0.009615384615384616	TGTGCGAGAGATAGGGAGGAATTGGATTACTATGATAGTAGTGGTTATTCCGAGGCGGATGCTTTTGATATCTGG	CARDREELDYYDSSGYSEADAFDIW	IGHV4-31	IGHD3-22	IGHJ3	11	25	48	57
1	0.009615384615384616	TGTGCGAAGACGATGCAGGGTAGTGGTGGTAGCTCCAAGCAGTGGCTGGTCCCACCCTTGGTTGACTACTGG	CAKTMQGSGGSSKQWLVPPLVDYW	IGHV3-30	IGHD2-15	IGHJ4	6	19	33	61
1	0.009615384615384616	TGTGCGAGAGATCCAAAAAAAAATGATGGTTCGGGGAGTTATTGGGCCCAGAACTGGTTCGACACCTGG	CARDPKKNDGSGSYWAQNWFDTW	IGHV3-30	IGHD3-10	IGHJ5	12	25	42	51
1	0.009615384615384616	TGTGCGAGAGATCCAAAAAAAAATGATGGTTCGGGGAGTTATTGGGCCCAGAACTGGTTCGACACCTGG	CARDPKKNDGSGSYWAQNWFDTW	IGHV3-53	IGHD3-10	IGHJ5	12	25	42	51
1	0.009615384615384616	TGTGCGAGCGGGGATTACGATATTTTGACTGATTTTTATTTCACAGACCGGTTCTTCGATCTCTGG	CASGDYDILTDFYFTDRFFDLW	IGHV3-64	IGHD3-9	IGHJ2	7	13	38	49
1	0.009615384615384616	TGTGCGACTTCCCCGCCTTGGTTCGGGGAAGTATTATTTGGCGACCACTACTTTGACCACTGG	CATSPPWFGEVLFGDHYFDHW	IGHV3-30	IGHD3-10	IGHJ4	6	18	36	46
1	0.009615384615384616	TGTGCGAGCGGAGCGCCGGGTGGCCCGGGCTACAGTATCCGTAACTCCAACTTTGACTACTGG	CASGAPGGPGYSIRNSNFDYW	IGHV1-46	IGHD4-11	IGHJ4	7	29	36	49
1	0.009615384615384616	TGTGCGAGACTGTTCGACTATGATGGAAGTCGTTCCCCTGAAAATGATGCCTTTGATTTCTGG	CARLFDYDGSRSPENDAFDFW	IGHV5-10-1	IGHD3-22	IGHJ3	9	16	33	43
1	0.009615384615384616	TGTGCGAGAGACGCCTTTCTTCGAAATGAATATGGTGGTAACGGCTTAATCCTTGCCTACTGG	CARDAFLRNEYGGNGLILAYW	IGHV3-30	IGHD4-23	IGHJ4	10	25	41	52
1	0.009615384615384616	TGTGCGAGAAGAATTGATAGTAGTGCTACTTCTCCGAGCCAAGACAACTGGTTCGCTCCCTGG	CARRIDSSATSPSQDNWFAPW	IGHV4-59	IGHD3-22	IGHJ5	8	14	24	43
1	0.009615384615384616	TGTGCGAAAGATCCCCGGGCCTCGCGGGTTCGGGGAGCCCCGGAGCGCGGTATGGACGTCTGG	CAKDPRASRVRGAPERGMDVW	IGHV3-23	IGHD3-10	IGHJ6	12	26	36	51
1	0.009615384615384616	TGTGCGAAAACGGTCTCAAGGGGATATAACGGCTACGATCCCTCTTTCGTCTTTGACTACTGG	CAKTVSRGYNGYDPSFVFDYW	IGHV3-23	IGHD5-12	IGHJ4	8	21	38	50
1	0.009615384615384616	TGTGCAAAAGCCCAATATGACTTTATGACTCCTCACTATGGCTTTCCTGCTTTGGATGTGTGG	CAKAQYDFMTPHYGFPALDVW	IGHV3-43	IGHD2-21	IGHJ3	9	12	18	47
1	0.009615384615384616	TGTGCGAGGGATCCGAGGGGGCGACCGACAGTAGGGCCAACTCCCTTCTTTGACGTCTGG	CARDPRGRPTVGPTPFFDVW	IGHV3-23	IGHD3-10	IGHJ4	6	38	44	47
1	0.009615384615384616	TGTGCGAGACATCGGAGAGAGAGGGGATGGGAGCTCCGTCGGACCGCCCCCGACTACTGG	CARHRRERGWELRRTAPDYW	IGHV5-10-1	IGHD1-26	IGHJ4	11	27	34	51
1	0.009615384615384616	TGTGCGAGAAATTTAGTGGGAGCTACTTATGGGGGCTACTACTACGGTATGGACGTCTGG	CARNLVGATYGGYYYGMDVW	IGHV4-28	IGHD1-26	IGHJ6	13	14	26	35
1	0.009615384615384616	TGTGCACACAGCCGGCCGTCTCATGACAGTGGCTGGTTCAGGGGTGCTTTTGATATCTGG	CAHSRPSHDSGWFRGAFDIW	IGHV2-70	IGHD6-19	IGHJ3	6	26	36	44
1	0.009615384615384616	TGTACGAGAGAGGCGGCGACGGACGCGACCCCTTCCTCCCGTTATCACTTTGACTACTGG	CTREAATDATPSSRYHFDYW	IGHV3-30	IGHD3-10	IGHJ4	10	39	44	46
1	0.009615384615384616	TGTGCGAGAGTCGTCGTTCGGGGAAGTCATAAATTCCCTGACTACTTCGAGTACTGG	CARVVVRGSHKFPDYFEYW	IGHV3-30	IGHD3-10	IGHJ4	9	15	23	40
1	0.009615384615384616	TGTGCGAGAGTCGTCGTTCGGGGAAGTCATAAATTCCCTGACTACTTCGAGTACTGG	CARVVVRGSHKFPDYFEYW	IGHV4-39	IGHD3-10	IGHJ1	8	15	23	37
1	0.009615384615384616	TGTGCGAGAGCTTTAACAGCTATGGACAACTACTACTACTACGGTATGGACGTCTGG	CARALTAMDNYYYYGMDVW	IGHV3-11	IGHD5-18	IGHJ6	9	15	24	28
1	0.009615384615384616	TGTGCGAGAACGGGGTATAGCAGTGGCTGGTACCTTAAATACTACTTTGACTACTGG	CARTGYSSGWYLKYYFDYW	IGHV3-30	IGHD6-19	IGHJ4	8	12	32	39
1	0.009615384615384616	TGTGCGAGAAGTGGTGTCTTAGAGAAGCATCGCCCCACGAACTACTTTGACTACTGG	CARSGVLEKHRPTNYFDYW	IGHV1-46	IGHD2-15	IGHJ4	8	9	15	40
1	0.009615384615384616	TGTGCGAAAGATAGGCCCGCATACAGCTATGCCAATAATCGGGAAATTGACTACTGG	CAKDRPAYSYANNREIDYW	IGHV3-23	IGHD5-18	IGHJ4	11	20	30	46
1	0.009615384615384616	TGTGCGGCAGATCCGGGGAGTGGTTCCTCAGTCCCGGATGCTTTTGATATCTGG	CAADPGSGSSVPDAFDIW	IGHV1-58	IGHD3-3	IGHJ3	12	16	24	36
1	0.009615384615384616	TGTGCGAGACTACCGGACGGGGCAGCAGCTGGTACAGTCTGGTTCGACCCCTGG	CARLPDGAAAGTVWFDPW	IGHV4-31	IGHD6-13	IGHJ5	8	21	34	38
1	0.009615384615384616	TGTGCGAGACATTCTCGCGACCCCCATCTTATAGCATCAGTTATTGACTACTGG	CARHSRDPHLIASVIDYW	IGHV5-10-1	IGHD2-8	IGHJ4	17	29	36	43
1	0.009615384615384616	TGTGCGAGAGGGGGCTTGTCCTATGGTTCGGGGAGATATGCTTATGATGTGTGG	CARGGLSYGSGRYAYDVW	IGHV4-4	IGHD3-10	IGHJ3	9	20	34	37
1	0.009615384615384616	TGTGCGAGAGATCAATCAACCTATGGTACGGGGGGATCATTTTTTGACTACTGG	CARDQSTYGTGGSFFDYW	IGHV4-31	IGHD3-10	IGHJ4	12	20	32	42
1	0.009615384615384616	TGTGCGAGAGACCGAGGGTGGTGGGATGATTCCCCCTACTACTTTGACTACTGG	CARDRGWWDDSPYYFDYW	IGHV3-21	IGHD2-15	IGHJ4	10	17	23	36
1	0.009615384615384616	TGTGCGAAAGTGGATGGGTACTATGGTTCGGGGAGTTATGACTTTGACTACTGG	CAKVDGYYGSGSYDFDYW	IGHV3-23	IGHD3-10	IGHJ4	9	18	38	40
1	0.009615384615384616	TGTGCGAAAGTATTGTATTATGGTTCGGAGAGTTCTGCCCTCTTTGACTCCTGG	CAKVLYYGSESSALFDSW	IGHV3-30	IGHD3-10	IGHJ4	6	18	33	41
1	0.009615384615384616	TGTGCAAGGGCCGGAGGGAACTACGGTGACTACCGTGATGCTTTTGATATCTGG	CARAGGNYGDYRDAFDIW	IGHV3-13	IGHD4-17	IGHJ3	7	19	32	35
1	0.009615384615384616	TGTGCAAGAGGCGGGACCAGGGGGGGAAGCACTAAATACTACTTTGACTACTGG	CARGGTRGGSTKYYFDYW	IGHV3-13	IGHD3-16	IGHJ4	9	21	26	36
1	0.009615384615384616	TGTGCCAGAGACGAGGTCGAGGTATCTATGATAGTAGTGGGCGTAAACTGG	CARDEVEVSMIVVGVNW	IGHV4-30-2	IGHD3-22	IGHJ4	10	25	39	46
1	0.009615384615384616	TGTGCGAGACAGCAGATTCACAGCTATGGCCAGGGACCCTTCCACCAGTGG	CARQQIHSYGQGPFHQW	IGHV5-10-1	IGHD5-18	IGHJ1	10	19	28	38
1	0.009615384615384616	TGTGCGAGAGGATTACGATGGTTCGGGGATCTCCCTGAGCAAGGCTACTGG	CARGLRWFGDLPEQGYW	IGHV1-18	IGHD3-10	IGHJ4	9	11	28	44
1	0.009615384615384616	TGTGCACACAGACCATTTTTCTATGGTGACTATGGTTCTTTTGATATCTGG	CAHRPFFYGDYGSFDIW	IGHV2-5	IGHD3-10	IGHJ3	12	28	36	37
1	0.009615384615384616	TGTACTAGAGAACGCGGAATAGCAGTGGCTGGTACGGGGTTTGACTACTGG	CTRERGIAVAGTGFDYW	IGHV3-42	IGHD6-19	IGHJ4	10	18	35	39
1	0.009615384615384616	TGTGTGAGAGAGTGGGCCGAAAGTGGGAGCTACCCCTTGGGCTACTGG	CVREWAESGSYPLGYW	IGHV3-35	IGHD1-26	IGHJ4	8	21	32	41
1	0.009615384615384616	TGTGCGAGACATCTTCAGATTTACTTTGGTGCGGGTTTTGACTCCTGG	CARHLQIYFGAGFDSW	IGHV4-39	IGHD3-10	IGHJ4	11	20	34	36
1	0.009615384615384616	TGTGCGAAAGGTTGGGAGATTACTATGATAGTAGTGTTTGACTACTGG	CAKGWEITMIVVFDYW	IGHV1-8	IGHD3-22	IGHJ4	10	18	35	36
1	0.009615384615384616	TGTACTACTGGGGGGCGTGGAGACACCAATGGTCACCCCGGCTACTGG	CTTGGRGDTNGHPGYW	IGHV3-49	IGHD5-18	IGHJ4	6	15	32	41
1	0.009615384615384616	TGTGCGAGAGATAATTACTATGGTTCGGGGAGTGTTGACTACTGG	CARDNYYGSGSVDYW	IGHV3-30	IGHD3-10	IGHJ4	11	13	32	34
1	0.009615384615384616	TGTGCACATCAGAAATATGATAGTAGTGGTTCCTTTGACTACTGG	CAHQKYDSSGSFDYW	IGHV2-5	IGHD3-22	IGHJ4	7	15	30	32
1	0.009615384615384616	TGTACCACTCTCTCCTATGATAGAAATGGTTATCGTGCCGGGTGG	CTTLSYDRNGYRAGW	IGHV3-15	IGHD3-22	IGHJ4	7	14	32	42
1	0.009615384615384616	TGTGCGGCCCTAGGGGGGTACTATGGTTCGGGGAGTTATTGG	CAALGGYYGSGSYW	IGHV4-34	IGHD3-10	IGHJ4	5	18	38	39
1	0.009615384615384616	TGTGCGAGGAGACGAACTCAATGGTCCTCCCTCGACCCCTGG	CARRRTQWSSLDPW	IGHV4-39	IGHD2-8	IGHJ5	7	19	24	31
1	0.009615384615384616	TGTGCGAGATCACCTAGAGATGGCTACAACTTTGACTACTGG	CARSPRDGYNFDYW	IGHV1-69	IGHD5-24	IGHJ4	8	14	23	24
1	0.009615384615384616	TGTGCGAGACCCCAAGGCCCAGCAGCTCCTTTTGACTACTGG	CARPQGPAAPFDYW	IGHV3-30	IGHD6-13	IGHJ4	8	19	26	30
1	0.009615384615384616	TGTGCGAGACATAGCAGTGCCGCTGCTGTGTTTGACTACTGG	CARHSSAAAVFDYW	IGHV4-55	IGHD6-25	IGHJ4	12	18	26	30
1	0.009615384615384616	TGTGCGAGAGGTTATCCCCCCGTCTATGGCTTTGACTACTGG	CARGYPPVYGFDYW	IGHV4-39	IGHD3-22	IGHJ4	8	9	14	29
1	0.009615384615384616	TGTGCGAGAGATGGCTACAATTGGATTGCTTTTGATATGTGG	CARDGYNWIAFDMW	IGHV3-11	IGHD5-24	IGHJ3	11	12	21	26
1	0.009615384615384616	TGTGTGAGACATCGCCCTTCCGGATTCTTCGACCCCTGG	CVRHRPSGFFDPW	IGHV3-21	IGHD2-21	IGHJ5	12	17	23	27
1	0.009615384615384616	TGTGCCAGAGGGGTTATAACGAGGTACTTTGACTACTGG	CARGVITRYFDYW	IGHV4-30-2	IGHD3-10	IGHJ4	9	13	20	24
1	0.009615384615384616	TGTGCGGCCTATAGTCACGGCTGGCGAATTGACTTCTGG	CAAYSHGWRIDFW	IGHV3-21	IGHD4-17	IGHJ4	5	11	17	28
1	0.009615384615384616	TGTGCGACAGATAACGGCCGGAGCTACTGTCGAGACTGG	CATDNGRSYCRDW	IGHV3-30	IGHD1-26	IGHJ4	11	19	27	34
1	0.009615384615384616	TGTGCGACAAATAAGCCCGGCAGCGCCCTTGACTACTGG	CATNKPGSALDYW	IGHV5-10-1	IGHD2-2	IGHJ4	6	16	21	28
1	0.009615384615384616	TGTGCGAGAGATAACTGGAACTACGCTATGGACGTCTGG	CARDNWNYAMDVW	IGHV4-31	IGHD1-7	IGHJ6	11	12	24	27
1	0.009615384615384616	TGTGCGAGAGATAACTGGAACTACGCTATGGACGTCTGG	CARDNWNYAMDVW	IGHV7-4-1	IGHD1-7	IGHJ6	11	12	24	27
1	0.009615384615384616	TGTGCGAAGGACAAACATAATTGGGGATCGGATATCTGG	CAKDKHNWGSDIW	IGHV1-67	IGHD7-27	IGHJ3	3	17	28	30
1	0.009615384615384616	TGTGCAAGAGATACAGATGGAAACGGTATGGACGTCTGG	CARDTDGNGMDVW	IGHV3-13	IGHD5-24	IGHJ6	11	14	19	27
1	0.009615384615384616	TGTACCACAGAGTATCCCAGTTTCGGTGTTGGCTACTGG	CTTEYPSFGVGYW	IGHV3-15	IGHD7-27	IGHJ4	10	15	21	28
1	0.009615384615384616	TGTGCGTGCTATAGTGGTGGTAGAAGGGACGTCTGG	CACYSGGRRDVW	IGHV4-55	IGHD2-15	IGHJ6	12	13	22	26
1	0.009615384615384616	TGTGCGCGAGCCAGTATCTATGCCTCGGAATATTGG	CARASIYASEYW	IGHV3-23	IGHD2-2	IGHJ4	5	17	23	33
1	0.009615384615384616	TGTGCGAGCCCGATCGGTAGCTACTACGTCTACTGG	CASPIGSYYVYW	IGHV3-48	IGHD1-26	IGHJ4	7	18	28	29
1	0.009615384615384616	TGTGCGAGAGGGGTTAACGAGGGGTGGGACTACGGG	CARGVNEGWDYG	IGHV1-2	IGHD3-16	IGHJ4	9	14	19	27
1	0.009615384615384616	TGTGCGAGAGAAAGTGTCTGGTACTTCGATCTCTGG	CARESVWYFDLW	IGHV3-30	.	IGHJ2	10	-1	-1	17
1	0.009615384615384616	TGTATAAGAGATTTGGCGGGAGAGTGGGGATACTGG	CIRDLAGEWGYW	IGHV3-60	IGHD3-3	IGHJ4	2	21	26	30
1	0.009615384615384616	TGTGCGAGAGGCCGACGACTACTTGACTTCTGG	CARGRRLLDFW	IGHV4-34	.	IGHJ4	12	-1	-1	17
1	0.009615384615384616	TGTGCGAGAGATCGTCAATACTGGAACGACTGG	CARDRQYWNDW	IGHV4-59	IGHD1-1	IGHJ4	12	19	27	28
1	0.009615384615384616	TGTGCAAGAGGTGGTGGGGCTTTAGATATCTGG	CARGGGALDIW	IGHV3-13	IGHD2-15	IGHJ3	9	10	16	18
1	0.009615384615384616	TGTGCAAAGGGAGGAGGCAGCCTCGACTACTGG	CAKGGGSLDYW	IGHV6-1	IGHD2-15	IGHJ4	6	16	20	24
1	0.009615384615384616	TGTGAACACTCGTATTACTACTTCGATGTCTGG	CEHSYYYFDVW	IGHV2-5	IGHD3-10	IGHJ2	8	10	17	18
1	0.009615384615384616	TGTACAAGAGGTGGGGGCAGTTTAGACCACTGG	CTRGGGSLDHW	IGHV6-1	IGHD3-16	IGHJ1	9	11	16	27
1	0.009615384615384616	TGTGCGAGAGACACACCGGGTGACTACTGG	CARDTPGDYW	IGHV1-2	IGHD1-7	IGHJ4	10	14	18	20
