# Supplementary material for: Biomarkers and Immune Repertoire Metrics Identified by Peripheral Blood Transcriptomic Sequencing Reveal the Pathogenesis of COVID-19
Source: Front Immunol. 2021 Aug 24;12:677025. doi: 10.3389/fimmu.2021.677025 (PMC8421539; doi:10.3389/fimmu.2021.677025)
Supplement: Supplementary file 1 [file DataSheet_1.zip › TCR_BCR/IGH/convert.20S039663A.clonotypes.IGH.txt]

count	freq	cdr3nt	cdr3aa	v	d	j	VEnd	DStart	DEnd	JStart
5	0.022727272727272728	TGTTCGGGACGACTGGAAAATGACTGG	CSGRLENDW	IGHV3-11	IGHD1-1	IGHJ4	2	4	17	22
4	0.01818181818181818	TGTGCGAGAGATGTGGGTTCGCCGTCCTACGATTTTTGGAGTGGCCCCCTTGGGTGGTTCGACCCCTGG	CARDVGSPSYDFWSGPLGWFDPW	IGHV1-46	IGHD3-3	IGHJ5	11	27	43	54
4	0.01818181818181818	TGTGCGAGAGAAGGCTATGGTCCGGGGAGTTACTACTTTTTCTGG	CAREGYGPGSYYFFW	IGHV3-21	IGHD3-10	IGHJ4	10	14	31	41
4	0.01818181818181818	TGTGCGAGAGAACCTCCGGATAACTTGTACTTTGACTACTGG	CAREPPDNLYFDYW	IGHV1-46	IGHD2-15	IGHJ4	10	13	19	27
3	0.013636363636363636	TGTGCGAGAGATAACCAATTATATTGTAGTAGTACCAGGTGCTTTTCGTCTGGGGGCATGGACGTCTGG	CARDNQLYCSSTRCFSSGGMDVW	IGHV3-30	IGHD2-2	IGHJ6	11	20	42	56
3	0.013636363636363636	TGTGCGAGAGATCGGGACAGAAGCCTAGAGTTTGGTGACAACTGG	CARDRDRSLEFGDNW	IGHV3-21	IGHD3-16	IGHJ4	12	29	34	35
3	0.013636363636363636	TGTGCGAGAGAACTTCCGGATAAGTTGTACTTTGACTACTGG	CARELPDKLYFDYW	IGHV1-46	IGHD2-21	IGHJ4	10	13	19	27
3	0.013636363636363636	TGTACGACCGGGAGTTACTGG	CTTGSYW	IGHV3-11	IGHD3-10	IGHJ4	6	9	14	15
2	0.00909090909090909	TGTGCGAGAGATTCTTGGTCCAGCGATATAACTCAACTTAGGGGGGGTGCGATTGACTTCTGG	CARDSWSSDITQLRGGAIDFW	IGHV3-33	IGHD1-20	IGHJ4	11	26	32	52
2	0.00909090909090909	TGTGCGAGAGCCCGACCTGACGATTATTGGAGTACTTACCACTACTACTTTGACTCCTGG	CARARPDDYWSTYHYYFDSW	IGHV3-21	IGHD3-3	IGHJ4	9	19	32	42
2	0.00909090909090909	TGTGCAAGAGGGGGTTTGCGGACCAGTGGCTGGTACGATTACTTTTACTTCGATCTCTGG	CARGGLRTSGWYDYFYFDLW	IGHV3-74	IGHD6-19	IGHJ2	9	23	36	45
2	0.00909090909090909	TGCGCCAGACTCTCCCTCTATGACACATCGTCTCCCTGGAATGCTTTTGATATCTGG	CARLSLYDTSSPWNAFDIW	IGHV5-10-1	IGHD1-26	IGHJ3	9	11	20	40
2	0.00909090909090909	TGTGCGCGATCTCCGGGCTATGGTTCGGGAAATTATGGTGCTTATGATATCTGG	CARSPGYGSGNYGAYDIW	IGHV4-55	IGHD3-10	IGHJ3	9	17	28	34
2	0.00909090909090909	TGTGCGAGGGCCCTATATGCCACTGGCTGGTACCCCGACTACTTTGACTTCTGG	CARALYATGWYPDYFDFW	IGHV4-31	IGHD6-19	IGHJ4	7	23	32	37
2	0.00909090909090909	TGTGCGAGACGTTTAATATTAGCAGGCGTCGCTTACAACTGGTTCGACCCCTGG	CARRLILAGVAYNWFDPW	IGHV5-51	IGHD2-15	IGHJ5	9	19	24	33
2	0.00909090909090909	TGTGCGAAGAACGACGGTGTAACTGGCACGGGCTACAACCCTATGGACGTCTGG	CAKNDGVTGTGYNPMDVW	IGHV1-69	IGHD1-20	IGHJ6	6	14	29	42
2	0.00909090909090909	TGTATTCACAGACATGAGGCAGTTACCCGTCCTCCCTGGTACTTCGATCTCTGG	CIHRHEAVTRPPWYFDLW	IGHV2-5	IGHD4-23	IGHJ2	12	20	26	35
2	0.00909090909090909	TGTGCGAGCCGATACGGTGGTAGGGCCCCTCCCTACTGCTTTGACTACTGG	CASRYGGRAPPYCFDYW	IGHV3-23	IGHD4-23	IGHJ4	6	12	21	33
2	0.00909090909090909	TGTGCCAGCAGTGCGTATAACTGGAACCCTGATGCTTTTGATATCTGG	CASSAYNWNPDAFDIW	IGHV3-38	IGHD1-20	IGHJ3	7	14	26	29
2	0.00909090909090909	TGTGCGAGGGCCAGTGGTTTACCAGAAGCTGCCACTAATGACTACTGG	CARASGLPEAATNDYW	IGHV1-2	IGHD1-26	IGHJ4	7	26	36	38
2	0.00909090909090909	TGTGCGAAAGATCGAAATATAGCAGCTCGTTCAATAGCGGACTACTGG	CAKDRNIAARSIADYW	IGHV3-23	IGHD6-6	IGHJ4	12	17	29	39
2	0.00909090909090909	TGTGCAAGGGATATATCTACAGAGACTGGTACTGTGGGGGAGTACTGG	CARDISTETGTVGEYW	IGHV3-74	IGHD2-2	IGHJ4	11	25	32	42
2	0.00909090909090909	TGCGCGAGAGAGACAAGTAGGGCTACCGTAGTTTGGTTCGACCCCTGG	CARETSRATVVWFDPW	IGHV1-18	IGHD4-17	IGHJ5	10	24	31	33
2	0.00909090909090909	TGTGCGAGGGGAGTGGATATAGTGACTTCGCCCCTTGACCCCTGG	CARGVDIVTSPLDPW	IGHV1-2	IGHD5-12	IGHJ5	7	12	23	36
2	0.00909090909090909	TGTGCGAGAGTGAGAGCCGCTCGTCCGTACAATACGGACGTCTGG	CARVRAARPYNTDVW	IGHV4-4	IGHD6-6	IGHJ6	9	14	26	35
2	0.00909090909090909	TGTGCGAGAGATCGGGACAGAAGCCTAGAGTTTGATGACAAGTGG	CARDRDRSLEFDDKW	IGHV3-21	IGHD2-15	IGHJ4	12	23	27	35
2	0.00909090909090909	TGTGTTCTCGATAGTAGGGCCTATTCCCGCTTTGACTACTGG	CVLDSRAYSRFDYW	IGHV2-26	IGHD3-22	IGHJ4	3	9	16	29
2	0.00909090909090909	TGTGCGAGAGAGACACCTAACTCAGGGGGCCTCGAATATTGG	CARETPNSGGLEYW	IGHV1-46	IGHD3-10	IGHJ4	10	17	22	39
2	0.00909090909090909	TGTGCGAGAGAGACACCAAACTCAGGGGGCCACGAATATTGG	CARETPNSGGHEYW	IGHV1-46	IGHD2-8	IGHJ4	10	12	17	39
2	0.00909090909090909	TGTGCGAGAGAACCCCCTCATTCTGGGGGTTTTGACTACTGG	CAREPPHSGGFDYW	IGHV1-46	IGHD3-16	IGHJ4	10	23	28	30
2	0.00909090909090909	TGTGTGGAGGAGGGCGGTGGAGGACTTGGGTACTGG	CVEEGGGGLGYW	IGHV3-16	IGHD4-23	IGHJ4	5	14	19	30
2	0.00909090909090909	TGTGTCTCACAGAGTAGTGTCGGCCAGTGG	CVSQSSVGQW	IGHV3-21	IGHD3-22	IGHJ4	3	12	18	27
2	0.00909090909090909	TGTGCGGAAAATACTCCGCAGGCCCACTGG	CAENTPQAHW	IGHV3-33	IGHD2-15	IGHJ4	5	11	17	25
2	0.00909090909090909	TGTACCATGGATACGTGGAACTGG	CTMDTWNW	IGHV3-15	IGHD5-12	IGHJ4	6	12	18	19
1	0.004545454545454545	TGTGCGAGAGATTCCTTTATTAAGCCGTCTGACCCGACTTATGATTATGTCTGGGGGAGTTCCTCCTGGTTCGACCCCTGG	CARDSFIKPSDPTYDYVWGSSSWFDPW	IGHV4-39	IGHD3-16	IGHJ5	8	38	60	65
1	0.004545454545454545	TGTGCGAGACATGGGCTTGGCGGCTGTAATACCAGGTGCTACACTAGTTTCTACTACTACGGAATGGACGTCTGG	CARHGLGGCNTRCYTSFYYYGMDVW	IGHV5-10-1	IGHD2-2	IGHJ6	12	25	40	50
1	0.004545454545454545	TGTGCGAGAGAAAATAGGGTGGGCCTAGGATTCTGCAGTAGCACCAACTGCTATGGGGGAATGGACGTCTGG	CARENRVGLGFCSSTNCYGGMDVW	IGHV4-31	IGHD2-2	IGHJ6	10	23	54	60
1	0.004545454545454545	TGTGCGAGAGGGGTCCGCTGGAAATATTACTATGATAGTAGTGCTTATTCTTACTACTTTGACTACTGG	CARGVRWKYYYDSSAYSYYFDYW	IGHV1-8	IGHD3-22	IGHJ4	10	24	48	51
1	0.004545454545454545	TGTGCGAGAGATGTGGGTTCGCCGTCCTACGATTTTTGGAGTGGCCCCCTTGGGTGGTTCGACCCCTGG	CARDVGSPSYDFWSGPLGWFDPW	IGHV3-53	IGHD3-3	IGHJ5	11	27	43	54
1	0.004545454545454545	TGTGCGACCCGCGCCCCATATTTCTTAAATCTGGGTGATCGGGGGCCTTTTTATTTTGACTTCTGG	CATRAPYFLNLGDRGPFYFDFW	IGHV3-48	IGHD2-21	IGHJ4	6	16	21	54
1	0.004545454545454545	TGTGCGAGAGATCCGCATTACTCTGGTTCGGGGAGTTATTATTCTCCTGATGTTTTTGATATCTGG	CARDPHYSGSGSYYSPDVFDIW	IGHV3-21	IGHD3-10	IGHJ3	12	16	41	47
1	0.004545454545454545	TGTGCGAAAGATCTCTGGGAGTATAGCAGCAGCTGGTACAAGCCGCAATACTACTTTGACTACTGG	CAKDLWEYSSSWYKPQYYFDYW	IGHV3-23	IGHD6-13	IGHJ4	13	20	38	48
1	0.004545454545454545	TGTGCCAGAGGTATTATAGGAACTACAGTGATTTATGGAGTTCTTGATGCTTTTGATATCTGG	CARGIIGTTVIYGVLDAFDIW	IGHV4-31	IGHD3-3	IGHJ3	9	29	40	44
1	0.004545454545454545	TGTGCGACTGAAACGTATTACTATGATAGTAGTGGTTATTCCCAGGCGGCCTTTGACTACTGG	CATETYYYDSSGYSQAAFDYW	IGHV4-31	IGHD3-22	IGHJ4	6	12	39	50
1	0.004545454545454545	TGTGCAAGACTTTCTTGGCCAGGGGGAGCACCAGTTGGTGACAAGGACTACTTTGATTACTGG	CARLSWPGGAPVGDKDYFDYW	IGHV3-74	IGHD7-27	IGHJ4	8	22	35	46
1	0.004545454545454545	TGTTATTATGGTTCGGGGAGTTATTTTTCATACTACTACTACTACGGTATGGACGTCTGG	CYYGSGSYFSYYYYYGMDVW	IGHV3-30	IGHD3-10	IGHJ6	2	6	24	30
1	0.004545454545454545	TGTGCCCGAACCGAGGAGTATACCAGGTCCAGCCAGTACTTCTACGGTCTGGACGTCTGG	CARTEEYTRSSQYFYGLDVW	IGHV4-30-2	IGHD6-6	IGHJ6	5	15	25	49
1	0.004545454545454545	TGTGCCCGAACCGAGGAGTACGTCAGCTCGAACAACTACTACTACGCTATGGACCTCTGG	CARTEEYVSSNNYYYAMDLW	IGHV3-33	IGHD3-10	IGHJ6	4	5	11	34
1	0.004545454545454545	TGTGCGAAAACACCCACCATTGCTCGCAGCAGCAGCTGGTACGACTACTTTGACTACTGG	CAKTPTIARSSSWYDYFDYW	IGHV3-23	IGHD6-13	IGHJ4	8	27	42	43
1	0.004545454545454545	TGTGCAAGAGATTACTATGATAGTAGTGGTTATTACTACGGAAGCTGGTTCGACCCCTGG	CARDYYDSSGYYYGSWFDPW	IGHV6-1	IGHD3-22	IGHJ5	11	12	39	44
1	0.004545454545454545	TGTGCAAAAGATAATCGGCGATTTTTGGAGTGGTTATCGAATTGCTACTTTGACTACTGG	CAKDNRRFLEWLSNCYFDYW	IGHV3-43	IGHD3-3	IGHJ4	12	18	36	44
1	0.004545454545454545	TGTACTAGAGTAGTCCCGTATTGTACTAGTGTCAGTTGCCCTGATGCATTTGATATCTGG	CTRVVPYCTSVSCPDAFDIW	IGHV3-49	IGHD2-8	IGHJ3	9	18	27	41
1	0.004545454545454545	TGTGTAAGAGATTATAGTACCAGCTGCTATAGATGTGACAACTGGTTCGGCCCCTGG	CVRDYSTSCYRCDNWFGPW	IGHV3-74	IGHD2-2	IGHJ5	11	14	29	37
1	0.004545454545454545	TGTGCGAGGGGCAACTATGGTTCGGGGAATCATTTTTATGATGCTTTTGATATCTGG	CARGNYGSGNHFYDAFDIW	IGHV4-31	IGHD3-10	IGHJ3	7	13	27	37
1	0.004545454545454545	TGTGCGAGGATATATTGTACTAATGGTGTATGCTTCCCCGATGCTTTTGATATCTGG	CARIYCTNGVCFPDAFDIW	IGHV4-39	IGHD2-8	IGHJ3	7	11	33	39
1	0.004545454545454545	TGTGCGAGAGTTCTTTATGATTACGTTTGGGGGGGAAGGGATGCTTTTGATATCTGG	CARVLYDYVWGGRDAFDIW	IGHV4-4	IGHD3-16	IGHJ3	13	14	32	39
1	0.004545454545454545	TGTGCGAGAGTTATGGGAGGGTATAACTGGAACTACTGGTCTGCTTTTGATATCTGG	CARVMGGYNWNYWSAFDIW	IGHV1-46	IGHD1-7	IGHJ3	9	19	35	41
1	0.004545454545454545	TGTGCGAGAGTCGCTCATACCAGTGGCTGGTCGGACCCCCCCCACTTAGACTTCTGG	CARVAHTSGWSDPPHLDFW	IGHV3-21	IGHD6-19	IGHJ4	9	16	30	43
1	0.004545454545454545	TGTGCGAGAGATCGACCCCGATATAGTGGCTACGACATAGGATGGTTCGACCCCTGG	CARDRPRYSGYDIGWFDPW	IGHV3-53	IGHD5-12	IGHJ5	12	19	34	42
1	0.004545454545454545	TGTGCGAGAGAGGGCTCCAGGATCGGGTGGGGCTACTACTACGGTATGGACGTCTGG	CAREGSRIGWGYYYGMDVW	IGHV4-31	IGHD1-7	IGHJ6	10	15	19	32
1	0.004545454545454545	TGTGCGAGAATCGTAGGTGTGGCCCGGGTGATTGCAGGAGATTTCATTGACTGCTGG	CARIVGVARVIAGDFIDCW	IGHV3-21	IGHD5-12	IGHJ4	8	9	15	46
1	0.004545454545454545	TGTGCGAAAGAGTCGGGGTACCATGATAGTAGTGGTTACTACGCTATGGACGTCTGG	CAKESGYHDSSGYYAMDVW	IGHV3-21	IGHD3-22	IGHJ6	10	18	41	45
1	0.004545454545454545	TGTGTTACGACCTCAAATCACCATTTTTCGGGGACTTATTACCCCAACACCTGG	CVTTSNHHFSGTYYPNTW	IGHV3-15	IGHD3-10	IGHJ5	2	26	40	49
1	0.004545454545454545	TGTGCGCGAGGGCGGACTACTGGCCGTTACGTGGTAAGCCCCTTTGAGTCCTGG	CARGRTTGRYVVSPFESW	IGHV1-18	IGHD1-14	IGHJ4	9	28	34	41
1	0.004545454545454545	TGTGCGAGGGTCGCTAGTATAGCAGTGGCTGGAGACTGGTACTTCGATCTCTGG	CARVASIAVAGDWYFDLW	IGHV5-10-1	IGHD6-19	IGHJ2	7	16	31	34
1	0.004545454545454545	TGTGCGAGGGCCCGGGGGGATAACTGGAACTACTTGGAAGCTTTTGATATCTGG	CARARGDNWNYLEAFDIW	IGHV3-48	IGHD1-7	IGHJ3	7	19	32	39
1	0.004545454545454545	TGTGCGAGATGCAGTAGGAGCTGGTTCCGTGTCTGTACATTGTTTGACTACTGG	CARCSRSWFRVCTLFDYW	IGHV1-46	IGHD1-14	IGHJ4	8	21	28	42
1	0.004545454545454545	TGTGCGAGATGCAATAGGAGCTGGTTCCGTGTCTGTACATTGTTTGACTACTGG	CARCNRSWFRVCTLFDYW	IGHV1-46	IGHD2-2	IGHJ4	8	13	24	42
1	0.004545454545454545	TGTGCGAGACAGGGATCGTCAGTGGCGCCACCTGCTGCTGGTTTTGATGTTTGG	CARQGSSVAPPAAGFDVW	IGHV1-69D	IGHD6-13	IGHJ3	8	27	38	41
1	0.004545454545454545	TGTGCGAGAGGGCCGTTTAGTGGGAGCTCCCACCGGGGCTACTTTGAGCACTGG	CARGPFSGSSHRGYFEHW	IGHV1-8	IGHD1-26	IGHJ4	10	17	27	38
1	0.004545454545454545	TGTGCGAGAGGAATACGGGCTCAGTTAGGGGCAACTAACTGGTTTGATTACTGG	CARGIRAQLGATNWFDYW	IGHV4-34	IGHD7-27	IGHJ4	10	34	41	42
1	0.004545454545454545	TGTGCGAGAGATGTAGTACCAGTTGATATACTCGGTCTAACGCTTGACTACTGG	CARDVVPVDILGLTLDYW	IGHV3-7	IGHD2-2	IGHJ4	11	12	28	43
1	0.004545454545454545	TGTGCGAGAGATAGTCGGGATTTTTGGAGTGGTTATTATCCCTTCGACCCCTGG	CARDSRDFWSGYYPFDPW	IGHV1-18	IGHD3-3	IGHJ5	11	18	38	42
1	0.004545454545454545	TGTGCGAGAGAGAAAAAAGGGGGGTATAGCAGAGCCTACGGTATGGACGTCTGG	CAREKKGGYSRAYGMDVW	IGHV1-18	IGHD6-25	IGHJ6	10	21	39	42
1	0.004545454545454545	TGTGCAAGAGATGGTGGTTCGAGGAGTAACCATGACTGGTACTTCGATCTCTGG	CARDGGSRSNHDWYFDLW	IGHV3-13	IGHD3-10	IGHJ2	11	14	26	34
1	0.004545454545454545	TGTGTGAGACTAGTGGGTGTTAATTATGGTGGTCTCTGGTTCGACTCGTGG	CVRLVGVNYGGLWFDSW	IGHV5-10-1	IGHD2-21	IGHJ5	9	22	32	35
1	0.004545454545454545	TGTGTGAAAGGGAAGGGCAGTGACTGGTCCATGTACTACTTTGAGTCCTGG	CVKGKGSDWSMYYFESW	IGHV3-60	IGHD6-19	IGHJ4	9	16	27	32
1	0.004545454545454545	TGTGCGCGACATCGTGATAGTAGTTCGGGCTATTGGTACGTCGATCTCTGG	CARHRDSSSGYWYVDLW	IGHV5-10-1	IGHD3-22	IGHJ2	11	14	23	28
1	0.004545454545454545	TGTGCGAGACATCGGGGGTATAACTGGAACTACGGTTGGTTCGACCCCTGG	CARHRGYNWNYGWFDPW	IGHV5-10-1	IGHD1-7	IGHJ5	11	16	33	36
1	0.004545454545454545	TGTGCGAGAGTCGGATTTGGATACGAATGGGGGGGAGGGTTCGACCCCTGG	CARVGFGYEWGGGFDPW	IGHV3-33	IGHD3-16	IGHJ5	9	30	36	37
1	0.004545454545454545	TGTGCGAGAGGTGGTGGGCAGCAGCTATGGTATCGAACTTTTGACTACTGG	CARGGGQQLWYRTFDYW	IGHV4-59	IGHD5-18	IGHJ4	9	21	30	39
1	0.004545454545454545	TGTGCGAGAGGGGCGGGGCTAGTCGATAAACGCAGAGAATTTGACTACTGG	CARGAGLVDKRREFDYW	IGHV1-8	IGHD3-16	IGHJ4	10	23	28	39
1	0.004545454545454545	TGTGCGAGAGATCGGGGTGCCAATTACTATTACAACTGGTTCGACCCCTGG	CARDRGANYYYNWFDPW	IGHV4-31	IGHD3-10	IGHJ5	12	22	29	30
1	0.004545454545454545	TGTGCGAGAGATATATGTAGTGGTGGTAACTGCTACTTCCTTGACTACTGG	CARDICSGGNCYFLDYW	IGHV4-31	IGHD2-15	IGHJ4	11	15	32	33
1	0.004545454545454545	TGTGCGAAAGATCTAGGGTGGCCCTCTTCCTCCTATGGTGTGGACGTCTGG	CAKDLGWPSSSYGVDVW	IGHV3-60	IGHD2-8	IGHJ3	13	34	40	46
1	0.004545454545454545	TGTGCGAAAGATGCCGTTAGTCGTAGTACCAGCTCCCATTCAGACTGCTGG	CAKDAVSRSTSSHSDCW	IGHV3-48	IGHD2-2	IGHJ4	11	22	33	42
1	0.004545454545454545	TGTGCGAAAGATGGGCCCTACTCCGGTAACTGGGGGGACTTTGACTACTGG	CAKDGPYSGNWGDFDYW	IGHV3-11	IGHD2-15	IGHJ4	11	17	25	37
1	0.004545454545454545	TGTGCAAGAGATAGGGACGTTGGCTGGTACCCTTACGGTATGGACGTCTGG	CARDRDVGWYPYGMDVW	IGHV6-1	IGHD6-19	IGHJ6	11	20	29	39
1	0.004545454545454545	TGTGCAAAAGACCTGTATAACTGGAATTTAGAGGATGCTTTTGATATCTGG	CAKDLYNWNLEDAFDIW	IGHV3-43	IGHD1-20	IGHJ3	10	14	25	33
1	0.004545454545454545	TGTACGAGAGATCCCGGAGGAGGGCTCTCCTTCTACGGTATGGACGTCTGG	CTRDPGGGLSFYGMDVW	IGHV3-21	IGHD4-17	IGHJ6	12	32	38	39
1	0.004545454545454545	TGTGCCATCCCCTCCGGGTATATCACCAGCTGGTGGCCCTCTCGCTGG	CAIPSGYITSWWPSRW	IGHV3-15	IGHD6-13	IGHJ1	6	13	33	44
1	0.004545454545454545	TGTGCGAGGAACTGGAACTACTACTACTACTACGGTATGGACGTCTGG	CARNWNYYYYYGMDVW	IGHV3-30	IGHD1-1	IGHJ6	7	9	17	18
1	0.004545454545454545	TGTGCGAGACGTACGGACGCTGCGGGGGCCTTTTCCATGGACCACTGG	CARRTDAAGAFSMDHW	IGHV3-21	IGHD6-6	IGHJ4	8	9	18	39
1	0.004545454545454545	TGTGCGAGAGTGTTGGGCGGGGCCGACTATTGGTTCTTCGATCTCTGG	CARVLGGADYWFFDLW	IGHV4-34	IGHD3-10	IGHJ2	9	17	21	26
1	0.004545454545454545	TGTGCGAGAGACCAACTGGAACCCTACTTAAGGCCCCCTGATTACTGG	CARDQLEPYLRPPDYW	IGHV4-31	IGHD1-1	IGHJ4	10	12	21	38
1	0.004545454545454545	TGTGCGAAAGATCAGTTCAGTTATGGTTCGTACTACTTTGACTACTGG	CAKDQFSYGSYYFDYW	IGHV3-23	IGHD3-10	IGHJ4	12	21	28	29
1	0.004545454545454545	TGTGCGAAAGACCGTATGGTTCGGGGAGTTTACTACTTTGACTACTGG	CAKDRMVRGVYYFDYW	IGHV3-23	IGHD3-10	IGHJ4	10	14	29	30
1	0.004545454545454545	TGTGCGAAAATTCAGAGTGGACACAGTTATAACACACTTGATTCCTGG	CAKIQSGHSYNTLDSW	IGHV3-23	IGHD1-20	IGHJ5	8	23	30	43
1	0.004545454545454545	TGTGCGAAAACAGATGGACAGTCTGGCACGAGCTGGTTCGACCATTGG	CAKTDGQSGTSWFDHW	IGHV3-23	IGHD5-24	IGHJ5	8	11	16	32
1	0.004545454545454545	TGTGCAAGATCGATTACTACGGTGTCAACGGACCCTTTTGACTACTGG	CARSITTVSTDPFDYW	IGHV1-45	IGHD3-22	IGHJ4	9	12	20	36
1	0.004545454545454545	TGTGGGAGAGAGGGGGACTGGAACTACATTCTCCCAGTTATGTACTGG	CGREGDWNYILPVMYW	IGHV3-11	IGHD1-7	IGHJ4	10	16	40	42
1	0.004545454545454545	TGTGCGAGGGGAATAGCAGCTCGTCTGTACTACTTTGACTTCTGG	CARGIAARLYYFDFW	IGHV4-31	IGHD6-6	IGHJ4	7	12	24	26
1	0.004545454545454545	TGTGCGAGATTTTATAGCAGCTCGTCCCCCGAGTTTGACTACTGG	CARFYSSSSPEFDYW	IGHV5-51	IGHD6-6	IGHJ4	8	12	26	33
1	0.004545454545454545	TGTGCGAGAGCTCTTAGCAACAGCTGGTACACGGTGGACAACTGG	CARALSNSWYTVDNW	IGHV4-4	IGHD6-13	IGHJ4	13	14	29	36
1	0.004545454545454545	TGTGCGAGAGCAACGATGACTACGGCGTACTACTTTGACTACTGG	CARATMTTAYYFDYW	IGHV3-53	IGHD4-17	IGHJ4	9	15	24	26
1	0.004545454545454545	TGTGCGAGAGGAGATTCCACTGAATACCGATGGTTCCACCCCTGG	CARGDSTEYRWFHPW	IGHV3-23	IGHD1-20	IGHJ5	6	23	28	30
1	0.004545454545454545	TGTGCGAGAGAGCCGGGGGGGACCTACTCCTCTTTCGATATCTGG	CAREPGGTYSSFDIW	IGHV4-4	IGHD2-15	IGHJ3	10	23	29	31
1	0.004545454545454545	TGTGCGAGAGAGGCGGTTGCCGGATGGAGTCACGTAGACTACTGG	CAREAVAGWSHVDYW	IGHV4-59	IGHD2-21	IGHJ4	10	27	32	36
1	0.004545454545454545	TGTGCGAGAGAGGGGAAAGGTTACACTGGCTGGTACGGCTACTGG	CAREGKGYTGWYGYW	IGHV4-31	IGHD6-19	IGHJ4	10	26	36	38
1	0.004545454545454545	TGTGCGAGAGAAGGCTATGGTCCGGGGAGTTACTACTTTTTCTGG	CAREGYGPGSYYFFW	IGHV4-31	IGHD3-10	IGHJ4	10	14	31	41
1	0.004545454545454545	TGTGCGAAATTAAAGGGGCTGGTGCCCTGGTATTTCGATCTCTGG	CAKLKGLVPWYFDLW	IGHV3-11	IGHD6-19	IGHJ2	6	16	22	26
1	0.004545454545454545	TGTGCGAAATGCGATTTACGATTTCCTTCCGGAGTTGATTCCTGG	CAKCDLRFPSGVDSW	IGHV3-30	IGHD3-3	IGHJ5	6	15	23	40
1	0.004545454545454545	TGTGCGAAAGAATTCCGAATGGACCGGGCTGGCGTCCAGCACTGG	CAKEFRMDRAGVQHW	IGHV3-23	IGHD2-21	IGHJ1	10	11	16	34
1	0.004545454545454545	TGTGGGAGATACTTCGGTGAATACGGTCGGTACTTCGATCTCTGG	CGRYFGEYGRYFDLW	IGHV4-39	IGHD4-17	IGHJ2	8	10	24	28
1	0.004545454545454545	TGTACGACAAACAAACCCAACAGTAATACCCAAAGGGACTACTGG	CTTNKPNSNTQRDYW	IGHV3-15	IGHD3-10	IGHJ4	8	21	28	36
1	0.004545454545454545	TGTACAAAAAGTGGTTATTATTCCCATGATGCTTCTGATATCTGG	CTKSGYYSHDASDIW	IGHV3-74	IGHD3-3	IGHJ1	6	9	20	41
1	0.004545454545454545	TGTGTGGGAGACGCGGGGCTCCGAAATGGTATGGACGTCTGG	CVGDAGLRNGMDVW	IGHV3-53	IGHD2-8	IGHJ6	10	24	29	30
1	0.004545454545454545	TGTGTGAGAGAACGGGCTAATACACTTTACTTTGACTACTGG	CVRERANTLYFDYW	IGHV3-52	IGHD2-8	IGHJ4	9	19	24	27
1	0.004545454545454545	TGTGCGAGCACTATAGCAGTGGCTGCCCCTTTTGACTACTGG	CASTIAVAAPFDYW	IGHV3-11	IGHD6-19	IGHJ4	7	11	24	30
1	0.004545454545454545	TGTGCGAGGAGGGGCCCGTATAGCAGCAGCTTCGGCTACTGG	CARRGPYSSSFGYW	IGHV3-48	IGHD6-13	IGHJ4	7	17	30	35
1	0.004545454545454545	TGTGCGAGAGGCCCTGGGGGGTCAAACTGGTTCGACCCCTGG	CARGPGGSNWFDPW	IGHV4-34	IGHD3-16	IGHJ5	12	14	19	24
1	0.004545454545454545	TGTGCGAGAGGCCCCGTGTCTGCGGAGGGTTTTGAACTGGGG	CARGPVSAEGFELG	IGHV3-11	IGHD1-20	IGHJ3	9	34	39	40
1	0.004545454545454545	TGTGCGAGAGGCAGAAGGTATTTTGACTGGTTCTCTCCCTGG	CARGRRYFDWFSPW	IGHV3-30	IGHD3-9	IGHJ5	9	18	24	25
1	0.004545454545454545	TGTGCGAGAGATGACGTGGATATAGTGGCTTCGACCCTCTGG	CARDDVDIVASTLW	IGHV4-4	IGHD5-12	IGHJ5	11	13	28	29
1	0.004545454545454545	TGTGCGAGAGACGGCCCTTATCCCAGCCCTGCGGACTACTGG	CARDGPYPSPADYW	IGHV3-11	IGHD6-19	IGHJ4	10	22	27	33
1	0.004545454545454545	TGTGCGAGAGAGCCCCCCGACAAATTGAACTTTGACTACTGG	CAREPPDKLNFDYW	IGHV1-46	IGHD3-10	IGHJ4	10	14	19	28
1	0.004545454545454545	TGTGCGAGAGAGGTCGGTCGGGAGTTTTACTTTGACTACTGG	CAREVGREFYFDYW	IGHV3-47	IGHD3-10	IGHJ4	10	19	25	27
1	0.004545454545454545	TGTGCAAGAGGCCCCCTCCCATATGTCTACTTCGATCTCTGG	CARGPLPYVYFDLW	IGHV6-1	IGHD1-26	IGHJ2	9	15	20	27
1	0.004545454545454545	TGTACCACAGATTTTGATAGTAGTGGTCCCTATGACTACTGG	CTTDFDSSGPYDYW	IGHV3-15	IGHD3-22	IGHJ4	11	14	26	32
1	0.004545454545454545	TGTGTGAGGCGTCGAAGTGGGAGTATGCTTGACAGCTGG	CVRRRSGSMLDSW	IGHV3-35	IGHD1-26	IGHJ4	7	15	22	28
1	0.004545454545454545	TGTGTGAGACATGACATGGAAGCGAGGTTGGGCGTCTGG	CVRHDMEARLGVW	IGHV5-78	IGHD4-11	IGHJ4	8	9	14	35
1	0.004545454545454545	TGTGCTAAATATAGTACCGTTTGGTCCTTTGACTACTGG	CAKYSTVWSFDYW	IGHV3-15	IGHD2-2	IGHJ4	2	11	17	26
1	0.004545454545454545	TGTGCCAGGTATAGCCGCACCTGGTCCCTTGACTACTGG	CARYSRTWSLDYW	IGHV3-38	IGHD2-2	IGHJ4	12	16	24	28
1	0.004545454545454545	TGTGCGACTACAGTCCATCCATACTACTTTAACTACTGG	CATTVHPYYFNYW	IGHV4-39	IGHD4-11	IGHJ4	6	7	13	21
1	0.004545454545454545	TGTGCGAGCCCCAATTACAACTACGCCGTTGACTTCTGG	CASPNYNYAVDFW	IGHV4-39	IGHD1-7	IGHJ4	7	18	24	28
1	0.004545454545454545	TGTGCGAGGCCCACGTCGATTGGAGCTTTTGATATCTGG	CARPTSIGAFDIW	IGHV4-31	IGHD5-12	IGHJ3	7	10	19	24
1	0.004545454545454545	TGTGCGAGGGTGTTACTATCGTCCGGGACGTCTAACTGG	CARVLLSSGTSNW	IGHV4-39	IGHD3-10	IGHJ4	7	12	26	34
1	0.004545454545454545	TGTGCGAGGGGGGTCTACGGTGCTTACCTCGACAACTGG	CARGVYGAYLDNW	IGHV5-10-1	IGHD4-17	IGHJ4	7	14	21	30
1	0.004545454545454545	TGTGCGAGGATCTTATATGCTTCGGGGAGTGGTATCTGG	CARILYASGSGIW	IGHV4-4	IGHD3-10	IGHJ3	12	15	29	32
1	0.004545454545454545	TGTGCGAGATTGGGTGAGAAGGGTGCTTTTGATATCTGG	CARLGEKGAFDIW	IGHV3-21	IGHD3-16	IGHJ3	8	9	17	23
1	0.004545454545454545	TGTGCGAGATTGGGATCTAGCGGAAGCGCTGACTACTGG	CARLGSSGSADYW	IGHV3-48	IGHD7-27	IGHJ4	8	11	16	29
1	0.004545454545454545	TGTGCGAGAGATCATGACGGTGACTACGTTGACCACTGG	CARDHDGDYVDHW	IGHV4-59	IGHD4-17	IGHJ4	12	16	21	22
1	0.004545454545454545	TGTGCGAGAGACAATTTTGGGAATGCTTTTGATATCTGG	CARDNFGNAFDIW	IGHV4-59	IGHD3-16	IGHJ3	10	15	20	22
1	0.004545454545454545	TGTGGTAGGTCCCCCGTGGGAAACTACGGGGACTACTGG	CGRSPVGNYGDYW	IGHV3-72	IGHD1-7	IGHJ4	7	21	27	30
1	0.004545454545454545	TGTGTGGGACATGAGAAGGAGACTTTTGACTACTGG	CVGHEKETFDYW	IGHV4-39	.	IGHJ4	12	-1	-1	24
1	0.004545454545454545	TGTGTGAGATTTATGGTTTACTACTTTGACTACTGG	CVRFMVYYFDYW	IGHV3-30	IGHD3-10	IGHJ4	8	11	17	18
1	0.004545454545454545	TGTGTGAGAGATCAAAAAGGCCCTCTTGATATCTGG	CVRDQKGPLDIW	IGHV3-60	IGHD3-3	IGHJ3	12	13	17	25
1	0.004545454545454545	TGTGCGCGAGATGCTACGGTTTCCCTTGACTACTGG	CARDATVSLDYW	IGHV4-4	IGHD4-17	IGHJ4	11	13	19	25
1	0.004545454545454545	TGTGCGGTGGGAGCTACTAATGCTTTTGATATCTGG	CAVGATNAFDIW	IGHV1-46	IGHD1-26	IGHJ3	5	6	18	19
1	0.004545454545454545	TGTGCGGGCCCACGCAATGACTATTTAGGCTACTGG	CAGPRNDYLGYW	IGHV4-39	IGHD1-14	IGHJ4	5	9	13	19
1	0.004545454545454545	TGTGCGAGGGACGATAAGTGGGGCTTTGACTACTGG	CARDDKWGFDYW	IGHV3-11	IGHD3-16	IGHJ4	7	10	16	23
1	0.004545454545454545	TGTGCGAGAGATGCGGCTGGAGACTTTGACTACTGG	CARDAAGDFDYW	IGHV3-11	IGHD6-19	IGHJ4	11	14	19	22
1	0.004545454545454545	TGTGCGAGAACGTACGTTCACAACTTTGACTACTGG	CARTYVHNFDYW	IGHV4-28	IGHD3-16	IGHJ4	9	12	17	22
1	0.004545454545454545	TGTGCAACTACGTTTAATGACTACAATAATTACTGG	CATTFNDYNNYW	IGHV3-74	IGHD4-11	IGHJ4	6	16	28	30
1	0.004545454545454545	TGTGGAGATGTAACCTGGCAACTTATGGACGTCTGG	CGDVTWQLMDVW	IGHV3-72	IGHD5-18	IGHJ6	3	9	14	24
1	0.004545454545454545	TGTTTGGCTGGGGATGAAGCTTTTGATATCTGG	CLAGDEAFDIW	IGHV3-30	IGHD6-19	IGHJ3	2	4	10	13
1	0.004545454545454545	TGTTACAATTTCTGGAATGGTTATTCATACTGG	CYNFWNGYSYW	IGHV3-21	IGHD3-3	IGHJ4	2	3	24	27
1	0.004545454545454545	TGTGCGAGAGGTTGGAACCCGTTTGACTACTGG	CARGWNPFDYW	IGHV4-4	IGHD1-1	IGHJ4	9	12	17	21
1	0.004545454545454545	TGTGCGAGAGGGCAGACAACTTTCGACCCCTGG	CARGQTTFDPW	IGHV1-8	IGHD1-1	IGHJ5	10	15	20	21
1	0.004545454545454545	TGTGCGAGAGGGCAGACAACTTTCGACCCCTGG	CARGQTTFDPW	IGHV4-59	IGHD1-1	IGHJ5	9	15	20	21
1	0.004545454545454545	TGTGCAAGTGAAATGGGTATCCCGGGCTACTGG	CASEMGIPGYW	IGHV3-60	IGHD7-27	IGHJ4	3	13	22	26
1	0.004545454545454545	TGTTCGAGGGGGCCCCCGGTTGACTCCTGG	CSRGPPVDSW	IGHV3-21	IGHD3-10	IGHJ4	7	13	17	19
1	0.004545454545454545	TGTGCTGAAAATACTCCGCAGGCCCACTGG	CAENTPQAHW	IGHV3-13	IGHD2-15	IGHJ4	4	11	17	25
1	0.004545454545454545	TGTGCTGAAAATACTCCGCAGGCCCACTGG	CAENTPQAHW	IGHV3-21	IGHD2-15	IGHJ4	4	11	17	25
1	0.004545454545454545	TGTGCCACTAGGGGTGACTTTGACTCCTGG	CATRGDFDSW	IGHV3-30	IGHD2-15	IGHJ4	4	5	9	16
1	0.004545454545454545	TGTGCCACTAGGGGTGACTTTGACCACTGG	CATRGDFDHW	IGHV3-30	IGHD2-15	IGHJ4	4	5	9	16
1	0.004545454545454545	TGTGCGGTCGGGGGCGACTTCAATCACTGG	CAVGGDFNHW	IGHV3-21	IGHD3-10	IGHJ4	5	7	12	25
1	0.004545454545454545	TGTGCGGAGAATACTCCGCAGGCCCACTGG	CAENTPQAHW	IGHV4-34	IGHD2-15	IGHJ4	5	11	17	25
1	0.004545454545454545	TGTGCGAGAGGGGACAAACATGACTCCTGG	CARGDKHDSW	IGHV1-18	IGHD3-16	IGHJ4	9	14	18	20
1	0.004545454545454545	TGTGCGAGAGACTTGCGCCTTGACGCCTGG	CARDLRLDAW	IGHV3-30	.	IGHJ5	10	-1	-1	21
1	0.004545454545454545	TGTACGCAAGGTGTTTATGACTTCTGG	CTQGVYDFW	IGHV3-23	.	IGHJ4	9	-1	-1	17
1	0.004545454545454545	TGTACCATGGATACGTGGAACTGG	CTMDTWNW	IGHV3-43	IGHD5-12	IGHJ4	2	12	18	19
1	0.004545454545454545	TGTACGACCGGGAGTTACTGG	CTTGSYW	IGHV3-43	IGHD3-10	IGHJ4	2	9	14	15
