# Supplementary material for: Biomarkers and Immune Repertoire Metrics Identified by Peripheral Blood Transcriptomic Sequencing Reveal the Pathogenesis of COVID-19
Source: Front Immunol. 2021 Aug 24;12:677025. doi: 10.3389/fimmu.2021.677025 (PMC8421539; doi:10.3389/fimmu.2021.677025)
Supplement: Supplementary file 1 [file DataSheet_1.zip › TCR_BCR/IGH/convert.20S039664A.clonotypes.IGH.txt]

count	freq	cdr3nt	cdr3aa	v	d	j	VEnd	DStart	DEnd	JStart
11	0.02689486552567237	TGTGCGACCCGGAGATACCTGCATGACAACATTTGTTATTGG	CATRRYLHDNICYW	IGHV5-10-1	IGHD4-23	IGHJ4	6	8	18	39
6	0.014669926650366748	TGTGCCGGTCGGGACAGACTCAGTGACTGG	CAGRDRLSDW	IGHV3-21	IGHD3-10	IGHJ4	4	8	12	25
5	0.012224938875305624	TGCGCGAAAAAAGTAGGAAATTGTGGTGCTGGTGGCTGCTACTTTGACTTCTGG	CAKKVGNCGAGGCYFDFW	IGHV3-23	IGHD2-15	IGHJ4	8	13	37	38
4	0.009779951100244499	TGTGCACGGGTGGTGCGTATAATAGGGGCTGGCCCAAACACATACTACTACTACATGGACGTCTGG	CARVVRIIGAGPNTYYYYMDVW	IGHV2-26	IGHD3-3	IGHJ6	8	16	23	42
4	0.009779951100244499	TGTGCGAGAGATTCAATAGCACCGGTTGACCCACATGTGCTCTACAACTGGTTCGACTCCTGG	CARDSIAPVDPHVLYNWFDSW	IGHV3-30	IGHD2-21	IGHJ5	11	14	20	42
4	0.009779951100244499	TGTGTAAGAGGTTGTGGTGGAGGTAGCTGCTACGGCTATTACTACATGGACGTCTGG	CVRGCGGGSCYGYYYMDVW	IGHV3-43	IGHD2-15	IGHJ6	3	11	32	35
4	0.009779951100244499	TGTGCGAAGACTAGGAGGGGGTCCTTCGCCGTAATTGAGTCCTGG	CAKTRRGSFAVIESW	IGHV4-4	IGHD5-24	IGHJ5	6	29	36	40
4	0.009779951100244499	TGTGTTTGCGCAGGAAGTGGTATTAGGGCCTATGACTACTGG	CVCAGSGIRAYDYW	IGHV3-21	IGHD2-15	IGHJ4	3	15	20	32
4	0.009779951100244499	TGTGCGAAAAAGTTTATGGGGACCTCCTTGTTTGACCTCTGG	CAKKFMGTSLFDLW	IGHV3-23	IGHD7-27	IGHJ5	8	16	21	29
3	0.007334963325183374	TGTGCGCGAGTCACCCCCGACTTCGGTGACCACGGGCGTTTCTTTGACTCCTGG	CARVTPDFGDHGRFFDSW	IGHV4-4	IGHD4-17	IGHJ4	9	18	33	41
3	0.007334963325183374	TGTGCGAGAGATTTGACGGAAGTGGGAAGTGACTCCCTTCTCTTCGACTACTGG	CARDLTEVGSDSLLFDYW	IGHV1-18	IGHD1-26	IGHJ4	11	20	26	41
3	0.007334963325183374	TGTGCGAGAGAGCGCATAGCAGTGGCTGCCGGGGGGTGGTTCGACCCCTGG	CARERIAVAAGGWFDPW	IGHV4-34	IGHD6-19	IGHJ5	9	15	27	36
3	0.007334963325183374	TGTGCGAGCCCGCGGCCGTCCGGGGACTTTCTGCATTTCTGG	CASPRPSGDFLHFW	IGHV4-31	IGHD6-6	IGHJ1	7	16	22	38
3	0.007334963325183374	TGTGCGAGATCTGGTCGATATGGCGCTGGTTCAGATATCTGG	CARSGRYGAGSDIW	IGHV4-39	IGHD1-14	IGHJ3	8	26	31	33
3	0.007334963325183374	TGTGCGAGGGAGTTAGAGGGTGGTAGCGACTACTGG	CARELEGGSDYW	IGHV1-18	IGHD2-15	IGHJ4	7	18	26	27
2	0.004889975550122249	TGCGCGAGACAAAATTATGGCTCGCCGAATTCTTATAGTAGTTGGGAGGACTACTACTATACCGGTATGGACGTGTGG	CARQNYGSPNSYSSWEDYYYTGMDVW	IGHV3-21	IGHD1-26	IGHJ6	8	55	65	66
2	0.004889975550122249	TGTGCGAGGGGAGCTTCGCGAATTGTAGTGGTGACTGGTATTCCCGACCTCCACTGGTACTTCGATCTCTGG	CARGASRIVVVTGIPDLHWYFDLW	IGHV5-10-1	IGHD2-21	IGHJ2	7	21	43	52
2	0.004889975550122249	TGTGCGAGACAGTGGGATTACTATGACAGAAGTCATTGGTTCCCGTCGCCTTGGTTCGACTACTGG	CARQWDYYDRSHWFPSPWFDYW	IGHV4-39	IGHD3-22	IGHJ4	10	16	32	57
2	0.004889975550122249	TGTGCGAGAAATGGGAGAATTTATAGTGGACAGCGTTACTCCCACTTCTTCTACATGGACGTCTGG	CARNGRIYSGQRYSHFFYMDVW	IGHV3-11	IGHD1-26	IGHJ6	8	21	28	35
2	0.004889975550122249	TGTGCACGGGTAGTGCGTATAATAGGAGCTGGCCCAAACACATACTACTACTACATGGACGTCTGG	CARVVRIIGAGPNTYYYYMDVW	IGHV2-26	IGHD3-3	IGHJ6	8	16	23	42
2	0.004889975550122249	TGTGCACGGATAGTCCGTATGGCAGTTGCAGGCCCAAATTCCTACGACTACTACATGGACGTCTGG	CARIVRMAVAGPNSYDYYMDVW	IGHV2-26	IGHD6-19	IGHJ6	11	16	25	41
2	0.004889975550122249	TGTGCGAGACTACCGTTTTACTATGATAGTAGTGGTTACTACTACGGCTACTTTGACTACTGG	CARLPFYYDSSGYYYGYFDYW	IGHV4-39	IGHD3-22	IGHJ4	9	13	45	47
2	0.004889975550122249	TGTGCGAAAGTCGGGACGGATTTGTATTTCGGGACTCACTATTACTACTACATGGACGTCTGG	CAKVGTDLYFGTHYYYYMDVW	IGHV3-23	IGHD3-10	IGHJ6	9	27	32	37
2	0.004889975550122249	TGTGCGAAAGCGCGATTAAGCGATAGTAGTGGTTATTACTACCCTTACTTCTTTGACTATTGG	CAKARLSDSSGYYYPYFFDYW	IGHV3-23	IGHD3-22	IGHJ4	9	21	41	45
2	0.004889975550122249	TGTGCGAAAGACCTCTATGATAGTAGTTCTTATTCCTACCAATATGATGTTTTTGATGTCTGG	CAKDLYDSSSYSYQYDVFDVW	IGHV3-23	IGHD3-22	IGHJ3	10	14	38	43
2	0.004889975550122249	TGCGCGAAAGAGCTGGGATATGCCTATGGATCGGCGACATATTCTAAGGCACCTGATTATAGG	CAKELGYAYGSATYSKAPDYR	IGHV3-23	IGHD3-10	IGHJ4	10	23	46	61
2	0.004889975550122249	TGTGCTAGGGGCCCCGATCACCACGACAGTACTGGTCATCAATACTACCTTGAGTCCTGG	CARGPDHHDSTGHQYYLESW	IGHV3-73	IGHD2-21	IGHJ4	7	17	27	42
2	0.004889975550122249	TGTGCACGGATGACCAGTAGTGGCTGGGGGAGAGAAGGGGGATTCTCCTTTGACTACTGG	CARMTSSGWGREGGFSFDYW	IGHV2-26	IGHD6-19	IGHJ4	10	18	26	47
2	0.004889975550122249	TGTGTAAAAGATTGGGGGTCGAGTACATTTGGGGGAGTTGGTGCTTTTGATGTCTGG	CVKDWGSSTFGGVGAFDVW	IGHV3-9	IGHD3-16	IGHJ3	11	23	38	41
2	0.004889975550122249	TGTGCGCGAGTCGGAGCCCCTATGCCGGCCCGTCCTCCCCCCTGGTTCGACCCCTGG	CARVGAPMPARPPPWFDPW	IGHV4-4	IGHD2-2	IGHJ5	9	19	28	41
2	0.004889975550122249	TGTGCGAGGACGGACGATATACCAGCAGGTGGAAAAGGAAATGCTTTTGATATCTGG	CARTDDIPAGGKGNAFDIW	IGHV4-39	IGHD6-13	IGHJ3	7	17	31	40
2	0.004889975550122249	TGTGCGAGATCGGCTATAGTGGACCTTTACTACTACTACTACTACATGGACGTCTGG	CARSAIVDLYYYYYYMDVW	IGHV4-55	IGHD1-26	IGHJ6	9	14	21	26
2	0.004889975550122249	TGTGCAACAGTCCACGAAGCCAGTATGTTAGTGCCTGAAAGATTTTTCGACCCCTGG	CATVHEASMLVPERFFDPW	IGHV1-24	IGHD5-12	IGHJ5	9	10	15	45
2	0.004889975550122249	TGTGCAAGAGATCACTCTATGGAACTTACCACTAGTTACAACTGGTTCGACCCCTGG	CARDHSMELTTSYNWFDPW	IGHV3-74	IGHD1-7	IGHJ5	12	19	25	36
2	0.004889975550122249	TGTGCGAGAGATGGGGGCAGGGGGACCTACTACTCGCAGCCGCTTTACTACTGG	CARDGGRGTYYSQPLYYW	IGHV4-31	IGHD1-26	IGHJ4	11	21	32	46
2	0.004889975550122249	TGTGCGAGAGACTTGACTCCCTACCAAACAAGGTCGGGGAGCCTCGACCACTGG	CARDLTPYQTRSGSLDHW	IGHV3-11	IGHD3-10	IGHJ5	10	33	40	43
2	0.004889975550122249	TGTGCGAGAGACCGGGCTGGCAGCAGCCGGAAAGGGACTACTTTTGACTCCTGG	CARDRAGSSRKGTTFDSW	IGHV4-4	IGHD6-13	IGHJ4	10	19	26	36
2	0.004889975550122249	TGTGCGAGAGAGCCCATTGATTACTATGGATCGGGGAGTTATTTCGACCCCTGG	CAREPIDYYGSGSYFDPW	IGHV3-21	IGHD3-10	IGHJ5	10	19	41	42
2	0.004889975550122249	TGTTCCACAGGCCCTTATCTAACATTCGGGGAGTCCTGGACTGACCGCTGG	CSTGPYLTFGESWTDRW	IGHV3-15	IGHD3-10	IGHJ5	9	24	33	42
2	0.004889975550122249	TGTGTGAGAGCGATATCAGGAGCTGATACTTGGGGCTGGTTCGACCCCTGG	CVRAISGADTWGWFDPW	IGHV3-11	IGHD6-13	IGHJ5	9	12	28	35
2	0.004889975550122249	TGTGCGCGAGAAACCCTTATGGGATACAACTATGGTAAATTTGACTACTGG	CARETLMGYNYGKFDYW	IGHV4-4	IGHD5-18	IGHJ4	10	21	35	39
2	0.004889975550122249	TGTGCGAGACCGGCCAAGGGAGTCTACGGTGACTACTATTTTGACTTCTGG	CARPAKGVYGDYYFDFW	IGHV1-18	IGHD4-17	IGHJ4	8	23	32	33
2	0.004889975550122249	TGTGCGAGAGACTACTTCGATGCCAGTGGCCAGGGTTGCTTCGACCCCTGG	CARDYFDASGQGCFDPW	IGHV4-59	IGHD6-19	IGHJ5	10	23	29	39
2	0.004889975550122249	TGTGCGAAAGGGCTGACTATAAGTGGAGTTACGCGGTTCTTTGACTTCTGG	CAKGLTISGVTRFFDFW	IGHV3-23	IGHD4-23	IGHJ4	9	24	31	38
2	0.004889975550122249	TGTGCAAGAGTCACTTATGCCGTGACTGGAACCCACCCCTTTGACTATTGG	CARVTYAVTGTHPFDYW	IGHV6-1	IGHD1-1	IGHJ4	9	24	31	38
2	0.004889975550122249	TGTACCACAGATAGGCATAGTGGGGCCTCGCCCGCGCAATTTGACCACTGG	CTTDRHSGASPAQFDHW	IGHV3-15	IGHD1-26	IGHJ4	11	16	23	39
2	0.004889975550122249	TGTGTGAGGCTTGGGAATGATTGGAGTGGTTATCCTGACCACTGG	CVRLGNDWSGYPDHW	IGHV4-39	IGHD3-3	IGHJ4	7	20	32	35
2	0.004889975550122249	TGTGTAATGGGCGATGGCTACAGTCCGATTCCCTTTGAGTACTGG	CVMGDGYSPIPFEYW	IGHV3-20	IGHD5-24	IGHJ4	3	12	21	32
2	0.004889975550122249	TGTGCGAGAGATGACCCCATAGGGACCCATCCACTTGACTACTGG	CARDDPIGTHPLDYW	IGHV1-18	IGHD3-10	IGHJ4	11	16	21	34
2	0.004889975550122249	TGTGCGAGAGAGAACTCCGGGTTCTACTACTACATGGACGTCTGG	CARENSGFYYYMDVW	IGHV3-11	IGHD4-23	IGHJ6	10	12	19	23
2	0.004889975550122249	TGTGCAAAACTCGCGGGGGGAGGCTCCGACAACTTTGAATACTGG	CAKLAGGGSDNFEYW	IGHV3-43	IGHD3-16	IGHJ4	8	15	21	31
2	0.004889975550122249	TGTGCGACCCGGAGATACCTGCATGACAACATTTGTTACTGG	CATRRYLHDNICYW	IGHV5-51	IGHD4-23	IGHJ4	6	8	18	36
2	0.004889975550122249	TGTGCGAGCCCGCGGCCGTCCGGGGAGTTCCTCCAGTACTGG	CASPRPSGEFLQYW	IGHV4-31	IGHD3-10	IGHJ1	7	20	28	31
2	0.004889975550122249	TGTGCGAGACAGCCCGGCCTATATAGTCCCTTCGACTTGTGG	CARQPGLYSPFDLW	IGHV4-39	IGHD5-12	IGHJ4	10	20	26	29
2	0.004889975550122249	TGTGCACGTACTAGTGGCTGGTCTCGAGGCTTTGACTACTGG	CARTSGWSRGFDYW	IGHV4-39	IGHD6-19	IGHJ4	4	12	21	29
2	0.004889975550122249	TGTGCACACATCCCTGTCGTTTATGGTCCCTTTGCCTACTGG	CAHIPVVYGPFAYW	IGHV2-5	IGHD1-20	IGHJ4	9	15	20	29
2	0.004889975550122249	TGCGCGACAGCCCCTGGCTATGCTGAATACTTCCAATACTGG	CATAPGYAEYFQYW	IGHV1-2	IGHD5-12	IGHJ1	6	14	19	21
2	0.004889975550122249	TGTGTTACAGATGTGACCGGGAGCCTCACTAATTATTGG	CVTDVTGSLTNYW	IGHV3-72	IGHD1-26	IGHJ4	11	18	23	36
2	0.004889975550122249	TGTGCGAGTGATACACGCGTCAGCTGGTTCTACTACTGG	CASDTRVSWFYYW	IGHV4-4	IGHD2-2	IGHJ4	11	20	27	31
2	0.004889975550122249	TGTGCGAGAGGCCCCAACTACTACGCTCTGGACGTCTGG	CARGPNYYALDVW	IGHV1-8	IGHD1-26	IGHJ6	12	17	24	28
2	0.004889975550122249	TGTGCGAGAGATGGTGTACTTTCCCCTCTTGACCACTGG	CARDGVLSPLDHW	IGHV3-11	IGHD2-8	IGHJ4	11	14	19	28
2	0.004889975550122249	TGTGCGACAGTTCACTATAATGCTTTTGATATGTGG	CATVHYNAFDMW	IGHV3-21	IGHD1-26	IGHJ3	6	12	18	19
2	0.004889975550122249	TGTGCGAGACTGGATATTGCAGCGGCTGGTGAGTGG	CARLDIAAAGEW	IGHV3-20	IGHD6-25	IGHJ4	8	14	26	33
2	0.004889975550122249	TGCGCGACAAAGGGTGGCTGGTATTTCAACAACTGG	CATKGGWYFNNW	IGHV3-11	IGHD6-19	IGHJ4	6	13	22	31
2	0.004889975550122249	TGTGCGCGTCAGCCTCGGCCCTTAGATTATTGG	CARQPRPLDYW	IGHV3-23	IGHD6-19	IGHJ4	5	9	13	20
2	0.004889975550122249	TGTGCGAGAGGTATAGGTGTGGACGTCTGG	CARGIGVDVW	IGHV3-21	IGHD2-8	IGHJ6	9	10	15	19
1	0.0024449877750611247	TGTGCTAGAGTGACCCATTTTCATTGTAGTGGTGGTAGCTGCTACTCCGGTTCTTACGGTGCTTTTGATATCTGG	CARVTHFHCSGGSCYSGSYGAFDIW	IGHV3-72	IGHD2-15	IGHJ3	9	22	49	59
1	0.0024449877750611247	TGTGCGAGACATGGTTGGGAAGGATATTGTAGTGGTGGTAGCTGCTACCCGGGGGCACACTGGTTCGACCCCTGG	CARHGWEGYCSGGSCYPGAHWFDPW	IGHV4-4	IGHD2-15	IGHJ5	8	20	47	58
1	0.0024449877750611247	TGTGCGAAAGCCAACCCCCTAACTCAGTATTACCAAGATAGTAGTACTTACTTCTGGCCTCATGACTACTGG	CAKANPLTQYYQDSSTYFWPHDYW	IGHV3-23	IGHD3-22	IGHJ4	9	26	44	62
1	0.0024449877750611247	TGTGTGAGAGATGGATCCGGCGTATACGTTAGCAGTTCGCTCTGGGCCAACAACTGGTTCGACCCGTGG	CVRDGSGVYVSSSLWANNWFDPW	IGHV3-30	IGHD2-21	IGHJ5	11	29	35	49
1	0.0024449877750611247	TGTGCGACAGATCCTACGGGGGGGTCACGTGCTTATGACTATGGTTTGGGATTTTATTTTCTGCAGTGG	CATDPTGGSRAYDYGLGFYFLQW	IGHV3-23	IGHD3-10	IGHJ4	12	33	49	66
1	0.0024449877750611247	TGTGCGAGACATGTGACGTATTACTATGATAGTAGTGGTTATTCTCAAGATTACTACTTTGACTACTGG	CARHVTYYYDSSGYSQDYYFDYW	IGHV5-10-1	IGHD3-22	IGHJ4	13	15	42	51
1	0.0024449877750611247	TGTGCGAGAGGGGCCGAATATTACTACGATAGTACTGCTTATTTCTCTAAGTATTTCTTTGACTTCTGG	CARGAEYYYDSTAYFSKYFFDFW	IGHV1-18	IGHD3-22	IGHJ4	9	18	42	49
1	0.0024449877750611247	TGTGCGAGAGATCCGAAGAATATTGTAGAGCCAATTAATGATTGGGCGTCCAATTGGTTCGACCCCTGG	CARDPKNIVEPINDWASNWFDPW	IGHV3-30	IGHD2-15	IGHJ5	12	19	27	50
1	0.0024449877750611247	TGTGCGCGACCTTATTTCTACGATACTAGTGATTATTCCCTCGACGAACATGCTTTTGATCTCTGG	CARPYFYDTSDYSLDEHAFDLW	IGHV5-10-1	IGHD3-22	IGHJ3	9	12	36	49
1	0.0024449877750611247	TGTGCGAGACCTAATACAGGGGATAGTTATTACTATGGTTCGGTGCTTGATGGTTTTGATATCTGG	CARPNTGDSYYYGSVLDGFDIW	IGHV4-39	IGHD3-10	IGHJ3	9	27	42	47
1	0.0024449877750611247	TGTGCGAGAGCGAAACTGTTTTACGACATGTCGAGTGGCCACTTTATCCCCCTTTTTGACTCCTGG	CARAKLFYDMSSGHFIPLFDSW	IGHV3-53	IGHD5-12	IGHJ4	9	37	48	54
1	0.0024449877750611247	TGTGCGAGAGGTGGTGCGAGTGAGAACTACTATATCTGGAGTTCCCCTTATTACTTTGACTACTGG	CARGGASENYYIWSSPYYFDYW	IGHV1-18	IGHD3-22	IGHJ4	9	25	32	51
1	0.0024449877750611247	TGTGCGAGAGGCGGCAATGAGCACTATGGTTCGGGGAGTTATTCCCCCTACTACTTTGACTACTGG	CARGGNEHYGSGSYSPYYFDYW	IGHV1-8	IGHD3-10	IGHJ4	11	22	42	48
1	0.0024449877750611247	TGTGCGAGAGATGGGTATTATCCTGATAGTAGTGGGTATTACGAAGGTGGGGCTTTTGATATCTGG	CARDGYYPDSSGYYEGGAFDIW	IGHV7-4-1	IGHD3-22	IGHJ3	11	23	41	51
1	0.0024449877750611247	TGTGCGAGAGATGACTACACTTGGATGAGTTATCGTTATAGTTTACACAACTGGTTCGACCCCTGG	CARDDYTWMSYRYSLHNWFDPW	IGHV3-33	IGHD3-16	IGHJ5	11	26	39	46
1	0.0024449877750611247	TGTGCACGGATACTCCGTGTAGCAGCAGCTGGCCCAAACTCCTACTCCTACTACGTGGACGTCTGG	CARILRVAAAGPNSYSYYVDVW	IGHV2-26	IGHD6-13	IGHJ6	12	19	31	37
1	0.0024449877750611247	TGTGCACGAATACGCCGTGTAGCAGCAGCTGGCCCAAACTCCTACTCCAACTACGTGGACGTCTGG	CARIRRVAAAGPNSYSNYVDVW	IGHV2-26	IGHD6-13	IGHJ6	13	19	31	37
1	0.0024449877750611247	TGTGCGAGTACAGAATATTCCTATTACTATGATAGTAGTGGTTACGGTGCTTTTGATATCTGG	CASTEYSYYYDSSGYGAFDIW	IGHV4-31	IGHD3-22	IGHJ3	7	21	43	47
1	0.0024449877750611247	TGTGCGAGACTCAATCCCATATTGGCTTTTGGCGACCTTATTTTACCGTACTTTGACTACTGG	CARLNPILAFGDLILPYFDYW	IGHV4-39	IGHD3-3	IGHJ4	9	37	47	48
1	0.0024449877750611247	TGTGCGAGACATAACTCCAAGGCTGACTATTATCTTCTTTTTTCCGACTGGTTCGACCCCTGG	CARHNSKADYYLLFSDWFDPW	IGHV4-55	IGHD4-11	IGHJ5	16	23	28	46
1	0.0024449877750611247	TGTGCGAGAGTCGTATGTCCTAAACTGGGACATAACTACTACTGCTACTACATGGACGTCTGG	CARVVCPKLGHNYYCYYMDVW	IGHV1-18	IGHD7-27	IGHJ6	9	22	28	34
1	0.0024449877750611247	TGTGCGAGAGATGGGGTGCCGGGGAACAGTGGCCGCTTTGTAGGCTACTACTTCGATCTCTGG	CARDGVPGNSGRFVGYYFDLW	IGHV4-59	IGHD6-19	IGHJ2	11	26	32	48
1	0.0024449877750611247	TGTGCGAAAGATGTCGGGACATATAAAAGCACGTGGTCCACCGCGAGGTGGTTCGGCCCCTGG	CAKDVGTYKSTWSTARWFGPW	IGHV3-23	IGHD1-14	IGHJ5	11	29	36	48
1	0.0024449877750611247	TGTGCGAAAGACCAAGGATATTGTAGTGGTGGTAGCTGCTACTCAGATGCTTTTGATATCTGG	CAKDQGYCSGGSCYSDAFDIW	IGHV3-21	IGHD2-15	IGHJ3	10	14	43	45
1	0.0024449877750611247	TGTGCGAAAATGACAGGGAGTGGGAGCCACTCTGTCTACAAATACTATTACATGGACGTCTGG	CAKMTGSGSHSVYKYYYMDVW	IGHV3-48	IGHD1-26	IGHJ6	6	18	30	35
1	0.0024449877750611247	TGTGTGACAGACCGGTTTTATGATATTTCGAACAGTTGGGGGGATGCTTTTGATATCTGG	CVTDRFYDISNSWGDAFDIW	IGHV3-21	IGHD3-9	IGHJ3	10	17	27	42
1	0.0024449877750611247	TGTGTGAGAGACTGGGTGCCGATTTTTGACCCTATAGGGACCAACTACTTTGACTACTGG	CVRDWVPIFDPIGTNYFDYW	IGHV3-35	IGHD3-3	IGHJ4	8	19	27	43
1	0.0024449877750611247	TGTGCTAGACCCCTACATTGTGGTGGTGGTCTTTGCTACTCCACTGCTTATGATGTCTGG	CARPLHCGGGLCYSTAYDVW	IGHV3-72	IGHD2-15	IGHJ3	8	16	41	44
1	0.0024449877750611247	TGTGCCAGAGGACGTGGGAGCTTCTTCCTGTTCTATTATTACTACCACTGGGACGTCTGG	CARGRGSFFLFYYYYHWDVW	IGHV6-1	IGHD1-26	IGHJ6	9	13	21	32
1	0.0024449877750611247	TGTGCGAGACTGACGGGGGACGATGTTTTCTTTGGTTATTATGATTCTTTTGATTTTTGG	CARLTGDDVFFGYYDSFDFW	IGHV4-31	IGHD3-9	IGHJ3	8	19	39	40
1	0.0024449877750611247	TGTGCGAGACACAGTTATTATGACAGTGATGGTTTTTACGGCAACGGTTTGGACGTCTGG	CARHSYYDSDGFYGNGLDVW	IGHV4-39	IGHD3-10	IGHJ6	10	12	20	49
1	0.0024449877750611247	TGTGCGAGAGGTGGGGGATACTATGACACCAGTGGATATTACTACAGCTTTGACCTCTGG	CARGGGYYDTSGYYYSFDLW	IGHV1-8	IGHD3-22	IGHJ4	10	18	44	47
1	0.0024449877750611247	TGTGCGAGAGATCAATTTCCTTCGGGGAGGGACAACATTCACAACTGGTTCGAGTCCTGG	CARDQFPSGRDNIHNWFESW	IGHV3-30	IGHD3-10	IGHJ5	12	20	28	40
1	0.0024449877750611247	TGTGCGAAACGGGCGGCGATATTTGGGGGACTTATGTCCGGGGACTACTTTGACTACTGG	CAKRAAIFGGLMSGDYFDYW	IGHV3-23	IGHD3-16	IGHJ4	8	21	34	43
1	0.0024449877750611247	TGTGCGAAAGGCGGATATTGTAGTGGAGTCAGTTGCCACTTTTATTACTTTGACTTCTGG	CAKGGYCSGVSCHFYYFDFW	IGHV3-23	IGHD2-15	IGHJ4	9	12	25	45
1	0.0024449877750611247	TGTGCACACAGATCTTCTGGATTCTTCGCTACGCCACCCGTGGATAGTTTTGATGTCTGG	CAHRSSGFFATPPVDSFDVW	IGHV2-5	IGHD5-12	IGHJ1	11	38	45	56
1	0.0024449877750611247	TGTGCACACAGATCATCTGGATTCTTTGCTACGCCTCCCGTGGATTCTTTTGATGTCTGG	CAHRSSGFFATPPVDSFDVW	IGHV2-5	IGHD2-15	IGHJ3	11	26	31	42
1	0.0024449877750611247	TGTGCAAAAGATAAGGAATACTATGGTTCGGGGAGTTATCCCTGGTACTTCGATCTCTGG	CAKDKEYYGSGSYPWYFDLW	IGHV3-9	IGHD3-10	IGHJ2	12	18	38	41
1	0.0024449877750611247	TGTACTAGACCCCGATATTGTAGTGGTGTTAGATGCTACCGGGAGGCTTTTGATATCTGG	CTRPRYCSGVRCYREAFDIW	IGHV3-49	IGHD2-15	IGHJ3	8	13	38	45
1	0.0024449877750611247	TGTGCCCGAATAACGTATCACGCTATTTTGACTGGTGATCCCGTCTTTGACCCCTGG	CARITYHAILTGDPVFDPW	IGHV2-26	IGHD3-9	IGHJ5	18	19	35	48
1	0.0024449877750611247	TGTGCGAGGCGCTATTGCAGTGGTGTTTCTTGCTATGGAGACGGTATGGACGTCTGG	CARRYCSGVSCYGDGMDVW	IGHV1-18	IGHD2-15	IGHJ6	7	12	24	45
1	0.0024449877750611247	TGTGCGAGACCTAATTTAAAGAATTACTTTGATAGCAATAATGTCTTTGATGTCTGG	CARPNLKNYFDSNNVFDVW	IGHV7-4-1	IGHD3-22	IGHJ3	8	22	34	45
1	0.0024449877750611247	TGTGCGAGACACTTGAGATGGCTGCAAACGGACCTGTTATCTGCTTTTGACATCTGG	CARHLRWLQTDLLSAFDIW	IGHV4-39	IGHD5-24	IGHJ3	10	14	26	41
1	0.0024449877750611247	TGTGCGAGACAACTTCGGGGTGTAATCTACTCCCTTTATGATGCTTTTGATATTTGG	CARQLRGVIYSLYDAFDIW	IGHV5-10-1	IGHD2-15	IGHJ3	10	26	32	37
1	0.0024449877750611247	TGTGCGAGAGTCTCCAATTATTATGGGCCGGGGAGCCAAGCCCTCTTTGACTTCTGG	CARVSNYYGPGSQALFDFW	IGHV3-30	IGHD3-10	IGHJ4	9	16	34	44
1	0.0024449877750611247	TGTGCGAGAGTCCAAGTGGGAGTCTCAAACTCCTATTACTTCTACATGGACGTCTGG	CARVQVGVSNSYYFYMDVW	IGHV4-34	IGHD1-26	IGHJ6	9	14	21	28
1	0.0024449877750611247	TGTGCGAGAGTCGGTCACTATGATAATAGAGGTTTTTGGTCCCCTCCTGACTACTGG	CARVGHYDNRGFWSPPDYW	IGHV3-53	IGHD3-22	IGHJ4	9	16	33	47
1	0.0024449877750611247	TGTGCGAGAGCCTATTACTATGGTTCGGGGACTTACACCGAATGGTTCCAGCAGTGG	CARAYYYGSGTYTEWFQQW	IGHV1-46	IGHD3-10	IGHJ1	9	12	34	45
1	0.0024449877750611247	TGTGCGAGAGGTCCAACATATTGTGGTGGTAACTGCTATTACTACTTTGACTTCTGG	CARGPTYCGGNCYYYFDFW	IGHV3-21	IGHD2-21	IGHJ4	9	16	38	39
1	0.0024449877750611247	TGTGCGAGAGGCCTCAAGTGGGAGTCCTCCCACGGGGAGGGCTCCTTTGACTACTGG	CARGLKWESSHGEGSFDYW	IGHV3-20	IGHD1-26	IGHJ4	9	16	23	44
1	0.0024449877750611247	TGTGCGAGAGATTTGAGAGGGTATGACAGCAGCCCCAAAGGGGGGTTCGACCCCTGG	CARDLRGYDSSPKGGFDPW	IGHV4-59	IGHD6-13	IGHJ5	11	18	32	43
1	0.0024449877750611247	TGTGCGAGAGATAGGGCGGGTTACTATGATAGTACCCGTGGGTGGTTCGACCCCTGG	CARDRAGYYDSTRGWFDPW	IGHV4-31	IGHD3-22	IGHJ5	11	20	33	42
1	0.0024449877750611247	TGTGCGAGAGAGCAACGACAGTGGTCGGTCGACTACAACTACTACATGGACGTCTGG	CAREQRQWSVDYNYYMDVW	IGHV3-74	IGHD1-20	IGHJ6	10	13	18	31
1	0.0024449877750611247	TGTGCACACAGACGTCCTTTGACTGGTTCTTGGAATGAAGGCTACTTTGACTACTGG	CAHRRPLTGSWNEGYFDYW	IGHV2-5	IGHD3-9	IGHJ4	15	17	27	41
1	0.0024449877750611247	TGTGCAAGAGATCGGGCCGTCGTGCCACCACCTGACTGGGACTACTTTGACTTATGG	CARDRAVVPPPDWDYFDLW	IGHV3-74	IGHD2-15	IGHJ4	12	24	30	40
1	0.0024449877750611247	TGTGCAAGAGATCACTCTACGGTACTTACCATTAGTTACAACTGGTTCGACCCCTGG	CARDHSTVLTISYNWFDPW	IGHV3-74	IGHD2-8	IGHJ5	12	27	35	36
1	0.0024449877750611247	TGTGCAAGAGATCAGGCCGTCGTACCACCACCTGATTGGGACTACTTTGACTTGTGG	CARDQAVVPPPDWDYFDLW	IGHV3-13	IGHD2-15	IGHJ4	12	22	30	40
1	0.0024449877750611247	TGTGGGAAAGGGAAAAGTGGCCAAAACTTGGGCCATTACTACTCCTTGGACGTCTGG	CGKGKSGQNLGHYYSLDVW	IGHV1-67	IGHD3-3	IGHJ6	6	20	25	36
1	0.0024449877750611247	TGTGTAAGGCTGGGTTGTAGTGTTACTACCTGCCACGAGGGATTTGTCTCCTGG	CVRLGCSVTTCHEGFVSW	IGHV3-35	IGHD2-15	IGHJ4	4	14	21	42
1	0.0024449877750611247	TGTGCGCGAGATTCCTTCGCACTTTTGGGGGCAGCCGGTAGTGGCGACCTCTGG	CARDSFALLGAAGSGDLW	IGHV1-18	IGHD3-16	IGHJ5	11	23	30	44
1	0.0024449877750611247	TGTGCGACTTCGTATTACGATATTTTGACTGGTTATTTTACCTTTGACTACTGG	CATSYYDILTGYFTFDYW	IGHV4-39	IGHD3-9	IGHJ4	6	10	36	41
1	0.0024449877750611247	TGTGCGACCGGCGTGGGTACCAGCAGCTGGTACGACAACTGGTTCGACCCCTGG	CATGVGTSSWYDNWFDPW	IGHV4-31	IGHD6-13	IGHJ5	6	20	33	34
1	0.0024449877750611247	TGTGCGAGACTCGTAGTGGTTATTACTACGGGGCATGCTGCTTTTGATATCTGG	CARLVVVITTGHAAFDIW	IGHV1-3	IGHD3-22	IGHJ3	8	12	29	33
1	0.0024449877750611247	TGTGCGAGACTGCCACCACTGGAACGAGGTTTCTACTACGGTATGGACGTCTGG	CARLPPLERGFYYGMDVW	IGHV5-10-1	IGHD1-1	IGHJ3	9	17	26	49
1	0.0024449877750611247	TGTGCGAGAGCTAGTAGCAGCCCCGCGGGGGAGAATGATGCTTTTGATATCTGG	CARASSSPAGENDAFDIW	IGHV1-2	IGHD2-15	IGHJ3	9	12	20	34
1	0.0024449877750611247	TGTGCGAGAGATTCCCGATACGGCTTTGATAGTAGTGGTTATTACGACTACTGG	CARDSRYGFDSSGYYDYW	IGHV4-31	IGHD3-22	IGHJ4	11	26	44	45
1	0.0024449877750611247	TGTGCGAGAGATCTCATCCAATACAGCCATGGTACTGGGCGTCTTGATATGTGG	CARDLIQYSHGTGRLDMW	IGHV3-30	IGHD5-18	IGHJ3	14	20	32	43
1	0.0024449877750611247	TGTGCGAGAGATGAGGACGGTTGGCGTACTGGTCATTATTTCTCCGACTACTGG	CARDEDGWRTGHYFSDYW	IGHV1-18	IGHD3-9	IGHJ4	11	27	38	45
1	0.0024449877750611247	TGTGCGAGAGATAGGACGGATGAGGAGTGGGAGATCCGGGGGTTCGACCCCTGG	CARDRTDEEWEIRGFDPW	IGHV1-46	IGHD1-26	IGHJ5	11	25	32	40
1	0.0024449877750611247	TGTGCGAGAGACACCGATCTACCTATGGTTCGGGGAGTTATTAGTGACTACTGG	CARDTDLPMVRGVISDYW	IGHV1-46	IGHD3-10	IGHJ4	10	22	42	44
1	0.0024449877750611247	TGTGCGAGAGAACTGCGATATAGCAGTGGCTGGTACGCCCACTTTGACTACTGG	CARELRYSSGWYAHFDYW	IGHV4-31	IGHD6-19	IGHJ4	10	18	36	40
1	0.0024449877750611247	TGTGCGAAAGTGGGCCATGATAGTAGTGGTGAACGCGTTGGTGTTGACTACTGG	CAKVGHDSSGERVGVDYW	IGHV4-31	IGHD3-22	IGHJ4	6	16	29	43
1	0.0024449877750611247	TGTGCGAAAGCGAATGATTATACCAGCAACTGGTACGTCACTTTTGATATGTGG	CAKANDYTSNWYVTFDMW	IGHV3-23	IGHD6-13	IGHJ3	9	18	37	40
1	0.0024449877750611247	TGTGCACACACGGAGGACAGTAGTGGTTATTTCTACTGGTACTTCGATCTCTGG	CAHTEDSSGYFYWYFDLW	IGHV2-5	IGHD3-22	IGHJ2	9	18	30	32
1	0.0024449877750611247	TGTGCACACACGGAGGACAGCAGTGGTTATTACTACTGGTACTTCGACCTTTGG	CAHTEDSSGYYYWYFDLW	IGHV2-5	IGHD3-22	IGHJ2	9	21	31	32
1	0.0024449877750611247	TGTGCACACAGTGGGTACGATATTTTGACTGGTTATCCCTTCCTTGACTACTGG	CAHSGYDILTGYPFLDYW	IGHV2-5	IGHD3-9	IGHJ4	10	15	35	43
1	0.0024449877750611247	TGTGGGAGAGAGAGAGGAAACATGGTTCTGGGAGAAGGCTGGCTCGACCCCTGG	CGRERGNMVLGEGWLDPW	IGHV1-67	IGHD3-10	IGHJ5	10	21	33	38
1	0.0024449877750611247	TGTGTAAAAGATGCCCGCGGTCATTATTACTACTACCATTTGGACGTCTGG	CVKDARGHYYYYHLDVW	IGHV3-9	IGHD3-3	IGHJ6	11	18	26	27
1	0.0024449877750611247	TGTGCTCGGATAAGTCGTGGTAGCGGCTGGGGATTTAACCATGACTCCTGG	CARISRGSGWGFNHDSW	IGHV2-26	IGHD2-15	IGHJ4	11	12	27	41
1	0.0024449877750611247	TGTGCGCGTAGGTACTTTGCTTCGGGGTTCATATCCCCCCCTGACTACGGG	CARRYFASGFISPPDYG	IGHV3-30	IGHD3-10	IGHJ4	5	12	26	41
1	0.0024449877750611247	TGTGCGCGAGATCCTAGGTTCCCGGAGTCCCGGAACTTTCTTGACTCTTGG	CARDPRFPESRNFLDSW	IGHV3-13	IGHD1-14	IGHJ4	12	29	35	40
1	0.0024449877750611247	TGTGCGACAGAGAGGGTCTACGGCCCTCAGGGAGATGCTTTTGATATCTGG	CATERVYGPQGDAFDIW	IGHV1-3	IGHD4-17	IGHJ3	10	17	22	33
1	0.0024449877750611247	TGTGCGAGTCACTGTGGTGGTGGTAGATGCTATTTCGGTATGGACGTCTGG	CASHCGGGRCYFGMDVW	IGHV4-34	IGHD2-15	IGHJ6	7	12	31	39
1	0.0024449877750611247	TGTGCGAGGGAGGGTGTGGTCCTGACTGCACCCAACTGGTTCGACCCCTGG	CAREGVVLTAPNWFDPW	IGHV4-4	IGHD2-21	IGHJ5	7	14	28	32
1	0.0024449877750611247	TGTGCGAGATTGCCGCTAGTGGATTCCGTTTATGGCTACTTTGACCGCTGG	CARLPLVDSVYGYFDRW	IGHV4-55	IGHD1-14	IGHJ4	9	23	32	35
1	0.0024449877750611247	TGTGCGAGACTCGACGGCAGTTCGGTGGACACCCTCCAGTTTGACTACTGG	CARLDGSSVDTLQFDYW	IGHV5-10-1	IGHD3-10	IGHJ4	9	19	24	39
1	0.0024449877750611247	TGTGCGAGACACCCCGGGTATAGTAGTGAGCTGCGAGCTTTTGATATCTGG	CARHPGYSSELRAFDIW	IGHV4-39	IGHD6-19	IGHJ3	10	12	27	36
1	0.0024449877750611247	TGTGCGAGAGTTTGCACCAGCTCGTCCGCGGACCAGTGTTTTGACTATTGG	CARVCTSSSADQCFDYW	IGHV3-48	IGHD6-6	IGHJ4	9	17	27	39
1	0.0024449877750611247	TGTGCGAGAGTGGGGGGTACAGCAGTGGCGGGTACGGAGTTTGACTACTGG	CARVGGTAVAGTEFDYW	IGHV4-31	IGHD6-19	IGHJ4	9	14	35	39
1	0.0024449877750611247	TGTGCGAGAGCCCAGTACAGTAGTGGATGGGGAGATGCTTTCAATGTCTGG	CARAQYSSGWGDAFNVW	IGHV1-18	IGHD3-22	IGHJ3	9	18	25	33
1	0.0024449877750611247	TGTGCGAGAGCGAAGCATGACTACGGTGACTCCGCGTCCTTTGACTACTGG	CARAKHDYGDSASFDYW	IGHV3-21	IGHD4-17	IGHJ4	9	15	30	38
1	0.0024449877750611247	TGTGCGAGAGGGTCCAACATGTTTTCCTTAAACAATTGGTTCGACCCCTGG	CARGSNMFSLNNWFDPW	IGHV1-18	IGHD3-3	IGHJ5	9	12	16	31
1	0.0024449877750611247	TGTGCGAGAGATTCGACCTACGGTGACTCCCCGTGGTACTTTGACTACTGG	CARDSTYGDSPWYFDYW	IGHV3-33	IGHD4-17	IGHJ4	11	17	27	36
1	0.0024449877750611247	TGTGCGAGAGATCGTATGATTCGTGGATACAGCTATGGTGGGGACTACTGG	CARDRMIRGYSYGGDYW	IGHV1-18	IGHD5-18	IGHJ4	12	21	38	42
1	0.0024449877750611247	TGTGCGAGAGATCGGGGTGTTTATAGTAGTGGTGACCTCTTTGACTACTGG	CARDRGVYSSGDLFDYW	IGHV4-4	IGHD3-22	IGHJ4	12	22	32	38
1	0.0024449877750611247	TGTGCGAGAGATCGGGGTGGCCTCACACCGATAAACTGGTTCGACCCCTGG	CARDRGGLTPINWFDPW	IGHV3-21	IGHD2-15	IGHJ5	12	15	19	33
1	0.0024449877750611247	TGTGCGAGAGATGAGGGGTACTTTAGTAGCAGCGGTCCCTTTGACTACTGG	CARDEGYFSSSGPFDYW	IGHV1-18	IGHD2-15	IGHJ4	11	24	32	38
1	0.0024449877750611247	TGTGCGAGAGACCTCTTGCGCGATGGTTCGCATACGACCGTCGCCGACTGG	CARDLLRDGSHTTVADW	IGHV3-53	IGHD3-10	IGHJ4	15	22	29	46
1	0.0024449877750611247	TGTGCGAGAGAAAGAGGTTCGGGGACTTATCTTGATGCTTTTCATCTGTGG	CARERGSGTYLDAFHLW	IGHV4-39	IGHD3-10	IGHJ3	8	15	24	28
1	0.0024449877750611247	TGTGCGAGAATTTCGGAAGAGATGGGTAAAATTACCGCCTTTGCCTTCTGG	CARISEEMGKITAFAFW	IGHV5-10-1	IGHD5-24	IGHJ4	8	17	34	38
1	0.0024449877750611247	TGTGCGAGAACACCAGTGGTTAGAGGGAACTTCTACTTCATGGACGTCTGG	CARTPVVRGNFYFMDVW	IGHV3-11	IGHD3-22	IGHJ6	8	14	21	28
1	0.0024449877750611247	TGTGCGAAACCAGGGCAACAACTGGTGCTCTGGGCCTGGTTTGACTCCTGG	CAKPGQQLVLWAWFDSW	IGHV4-34	IGHD1-1	IGHJ5	6	17	24	35
1	0.0024449877750611247	TGTGCGAAAGGGCGGGATATTGTAGTGGTGGTAGCTGCTTCCGACTACTGG	CAKGRDIVVVVAASDYW	IGHV3-23	IGHD2-15	IGHJ4	9	14	38	42
1	0.0024449877750611247	TGTGCGAAAGACATCCGCCCGGGGAGGGGTGGGAACTGGTTCGACCCCTGG	CAKDIRPGRGGNWFDPW	IGHV3-23	IGHD3-10	IGHJ5	10	19	25	33
1	0.0024449877750611247	TGTGCACGGACTCGCCGACTCAACAATGCCTGGTATGTTATTGACTACTGG	CARTRRLNNAWYVIDYW	IGHV2-70	IGHD2-2	IGHJ4	9	29	34	40
1	0.0024449877750611247	TGTGCAAGAGATGCCCGTGGCAGTGGCTGGGACAGTTCCCTTGACTACTGG	CARDARGSGWDSSLDYW	IGHV3-74	IGHD6-19	IGHJ4	11	19	29	40
1	0.0024449877750611247	TGTGCAAAAGGTGGCAGACTATGGTTCGGGGAGTTGCCCTTTGACTACTGG	CAKGGRLWFGELPFDYW	IGHV3-9	IGHD3-10	IGHJ4	9	17	34	38
1	0.0024449877750611247	TGTACCACTTCCTGGTATAGCAACAACGAAAAAGACTACTTTGATTATTGG	CTTSWYSNNEKDYFDYW	IGHV3-15	IGHD2-8	IGHJ4	7	13	21	34
1	0.0024449877750611247	TGTACCACAGATAGATATGGAGGGCCCTCGCCCGCGCAGTTTGATTACTGG	CTTDRYGGPSPAQFDYW	IGHV3-15	IGHD2-15	IGHJ4	11	13	17	39
1	0.0024449877750611247	TGTGTAATAGGGGGTAATGTTGTGTCTGAAGGGTATTCGGCCTCCTGG	CVIGGNVVSEGYSASW	IGHV3-74	IGHD6-13	IGHJ5	3	30	35	43
1	0.0024449877750611247	TGTGCGGGAATGACTACCCCCGGACGGTTTAGACCTTTTGATATCTGG	CAGMTTPGRFRPFDIW	IGHV4-59	IGHD4-11	IGHJ3	5	9	16	34
1	0.0024449877750611247	TGTGCGACCAATGACTACGGTGACTACGTCGAGGGTATGGACGTCTGG	CATNDYGDYVEGMDVW	IGHV3-21	IGHD4-17	IGHJ6	6	10	28	36
1	0.0024449877750611247	TGTGCGACATTTCACTATGAGACCAATGGTCTGAAGGTTGACTATTGG	CATFHYETNGLKVDYW	IGHV4-4	IGHD3-22	IGHJ4	6	13	19	37
1	0.0024449877750611247	TGTGCGACAAATTGGGCCGGAGTAGCCGAGCCGGCCCGGGGTTACTGG	CATNWAGVAEPARGYW	IGHV3-23	IGHD2-15	IGHJ4	6	16	25	42
1	0.0024449877750611247	TGTGCGAGCCCACGGGGGGATGGCTACAATTTTCCCCTTGACTACTGG	CASPRGDGYNFPLDYW	IGHV1-46	IGHD5-24	IGHJ4	7	18	30	37
1	0.0024449877750611247	TGTGCGAGCGCAAGATATAGTAGTGGCTTCGGCTGGTTCGGCCCCTGG	CASARYSSGFGWFGPW	IGHV4-59	IGHD3-22	IGHJ5	7	16	25	32
1	0.0024449877750611247	TGTGCGAGGCGAGACTACGCTTACTTCGAACACTGGTTCGACCCCTGG	CARRDYAYFEHWFDPW	IGHV7-4-1	IGHD4-17	IGHJ5	7	12	18	31
1	0.0024449877750611247	TGTGCGAGACTAGGAGGCGTGGGCGGTGGCCCCCCGGCTGACTACTGG	CARLGGVGGGPPADYW	IGHV3-11	IGHD2-15	IGHJ4	8	9	14	38
1	0.0024449877750611247	TGTGCGAGAGCCCGAACCAGTCGGTGGTCTGATGCTTTTGATATCTGG	CARARTSRWSDAFDIW	IGHV1-46	IGHD3-10	IGHJ3	9	10	18	29
1	0.0024449877750611247	TGTGCGAGAGGCATTGATAGTAGTGGGATGATCAGCTTTGACTACTGG	CARGIDSSGMISFDYW	IGHV4-34	IGHD3-22	IGHJ4	11	14	25	35
1	0.0024449877750611247	TGTGCGAGAGGGATTGTAACTTCCAACCACAACTGGTTCGACCCCTGG	CARGIVTSNHNWFDPW	IGHV1-18	IGHD2-15	IGHJ5	9	12	17	28
1	0.0024449877750611247	TGTGCGAGAGATCCCGCCCCCGGGGGGCTGGCAGTGTCTGACTACTGG	CARDPAPGGLAVSDYW	IGHV3-30	IGHD6-13	IGHJ4	12	18	23	38
1	0.0024449877750611247	TGTGCGAGAGATCGGGATGAATGGGACATTATGTTTTGTGACTCCTGG	CARDRDEWDIMFCDSW	IGHV1-69	IGHD3-16	IGHJ4	12	27	32	38
1	0.0024449877750611247	TGTGCGAGAGATGCCTATAGCAGTGGCTGGTACTTATTTGACTACTGG	CARDAYSSGWYLFDYW	IGHV3-33	IGHD6-19	IGHJ4	11	15	28	29
1	0.0024449877750611247	TGTGCGAGAGATGGGCGGGAGGCTCCGGACGGATATTTTGAATACTGG	CARDGREAPDGYFEYW	IGHV3-30	IGHD6-6	IGHJ4	11	23	30	36
1	0.0024449877750611247	TGTGCGAGAGATGGGGGATATAGTGGCTTCACCCCGGAGGACTACTGG	CARDGGYSGFTPEDYW	IGHV3-21	IGHD5-12	IGHJ4	11	15	27	39
1	0.0024449877750611247	TGTGCGAGAGAGACCAGCACCTGGGGTGGTAGGTGGTTCGACCCCTGG	CARETSTWGGRWFDPW	IGHV3-33	IGHD2-15	IGHJ5	10	24	31	33
1	0.0024449877750611247	TGTGCGAGAGAAGGGGAGCTCGGCAGTGGCTGGCCCCCTGACTACTGG	CAREGELGSGWPPDYW	IGHV1-46	IGHD6-19	IGHJ4	10	22	32	38
1	0.0024449877750611247	TGTGCGAGAAATGGTCATTATTACCAGTTCTACTATATGGACGTCTGG	CARNGHYYQFYYMDVW	IGHV3-21	IGHD2-8	IGHJ6	8	9	14	16
1	0.0024449877750611247	TGTGCGAAACCTTGGGAGTTACTTTATTTTTTTTATTTTGAATACTGG	CAKPWELLYFFYFEYW	IGHV3-33	IGHD3-10	IGHJ1	6	13	20	43
1	0.0024449877750611247	TGTGCGAAACCTCATCTCATCAACTGGTTACCGAGTCCCGACTACTGG	CAKPHLINWLPSPDYW	IGHV3-23	IGHD3-9	IGHJ4	8	22	29	39
1	0.0024449877750611247	TGTGCGAAACCCTTTAATCCTTCGGGGAGTGGACACTTTGACTTCTGG	CAKPFNPSGSGHFDFW	IGHV3-48	IGHD3-10	IGHJ4	6	20	29	34
1	0.0024449877750611247	TGTGCGAAAGATCCGATTGTGGTGGTGACTGCTCCCTTCCAGCACTGG	CAKDPIVVVTAPFQHW	IGHV3-23	IGHD2-21	IGHJ1	12	15	32	35
1	0.0024449877750611247	TGTGCGAAAGATGGGAAGGAGGGCAGTGGCTGGTACGGTGACTACTGG	CAKDGKEGSGWYGDYW	IGHV3-23	IGHD6-19	IGHJ4	11	22	36	38
1	0.0024449877750611247	TGTGCGAAAGACCACCCTAGTCCTGGGTGGCCCTGCTTTGAGTCTTGG	CAKDHPSPGWPCFESW	IGHV3-23	IGHD4-23	IGHJ4	10	11	21	35
1	0.0024449877750611247	TGTGCAAAAGATCTCGCCAGCATTGGAAGTACCGGGATTGACCACTGG	CAKDLASIGSTGIDHW	IGHV1-24	IGHD1-1	IGHJ4	13	28	34	37
1	0.0024449877750611247	TGTGCAAAAGATAGAAGCAGCAGACTCAATGATGCTTTTGATATCTGG	CAKDRSSRLNDAFDIW	IGHV3-9	IGHD6-13	IGHJ3	12	15	22	28
1	0.0024449877750611247	TGTGCAAAAAAATATTACTATGATGCTAGTGCCCTCTTTGACTACTGG	CAKKYYYDASALFDYW	IGHV3-23	IGHD3-22	IGHJ4	8	12	30	35
1	0.0024449877750611247	TGTGGCAGGGGTCTGTATGGTATCGAAGAATACTACTTTGACTACGGG	CGRGLYGIEEYYFDYG	IGHV3-21	IGHD2-8	IGHJ4	3	13	22	30
1	0.0024449877750611247	TGTGGAAAAGGGGACTGTGGTACTACCTGCTGGTTCATTAACTCCTGG	CGKGDCGTTCWFINSW	IGHV3-9	IGHD2-2	IGHJ5	9	17	25	43
1	0.0024449877750611247	TGTACGAAAGAGGGCTCCACTTTGAATCTCGGCTGGGTCGACCCCTGG	CTKEGSTLNLGWVDPW	IGHV3-21	IGHD2-15	IGHJ5	10	16	20	32
1	0.0024449877750611247	TGTGTGAGAGGTTGTGGTGGTGCCTGCTATATCACAGACTACTGG	CVRGCGGACYITDYW	IGHV1-8	IGHD2-21	IGHJ4	10	11	29	36
1	0.0024449877750611247	TGTGCCAGAGTACATCCATATCGGACATGGTTCTTCGATGTCTGG	CARVHPYRTWFFDVW	IGHV3-53	IGHD3-9	IGHJ2	9	17	22	27
1	0.0024449877750611247	TGTGCGAGCCTACCAGCCCAGGTGGGGCCGCACCTTGACAATTGG	CASLPAQVGPHLDNW	IGHV1-67	IGHD6-19	IGHJ4	7	10	17	34
1	0.0024449877750611247	TGTGCGAGGCTTGGGAATGATTGGAGTGGTTATCCTGACCACTGG	CARLGNDWSGYPDHW	IGHV4-39	IGHD3-3	IGHJ4	7	20	32	35
1	0.0024449877750611247	TGTGCGAGGCAATTCTGTACCACTGGGTGTGGATTTGACTACTGG	CARQFCTTGCGFDYW	IGHV3-48	IGHD1-1	IGHJ4	7	16	25	33
1	0.0024449877750611247	TGTGCGAGGGTAAAGGAGACTGGTTATTATGTCCCCGACAATTGG	CARVKETGYYVPDNW	IGHV3-48	IGHD3-9	IGHJ4	7	17	29	42
1	0.0024449877750611247	TGTGCGAGGGATATGCTTCGGGGAGTTGATGCTTTTGATATCTGG	CARDMLRGVDAFDIW	IGHV3-30	IGHD3-10	IGHJ3	11	12	25	26
1	0.0024449877750611247	TGTGCGAGATCACTCAATAACGGGCGGTACTTCTTTCAATACTGG	CARSLNNGRYFFQYW	IGHV3-23	IGHD3-10	IGHJ4	6	15	20	26
1	0.0024449877750611247	TGTGCGAGATGTGGCTGGCCCGACTATTTTTACATGGACGTCTGG	CARCGWPDYFYMDVW	IGHV4-59	IGHD6-19	IGHJ6	8	10	17	30
1	0.0024449877750611247	TGTGCGAGATATGGTCCCCGGGGCCAGTACTACATGGACGTCTGG	CARYGPRGQYYMDVW	IGHV3-21	IGHD3-10	IGHJ6	8	14	19	27
1	0.0024449877750611247	TGTGCGAGAGCGCAACCAGGTGGCTACAATCTGATTGACTACTGG	CARAQPGGYNLIDYW	IGHV3-30	IGHD5-24	IGHJ4	9	20	29	34
1	0.0024449877750611247	TGTGCGAGAGCGGGGAGCAGCAGCTGGTCCGGGGTTGACTCCTGG	CARAGSSSWSGVDSW	IGHV3-30	IGHD6-13	IGHJ4	9	15	27	34
1	0.0024449877750611247	TGTGCGAGAGCGAAGATGGATACAATTAGGGTGGGGGACTACTGG	CARAKMDTIRVGDYW	IGHV7-4-1	IGHD5-24	IGHJ4	9	13	27	36
1	0.0024449877750611247	TGTGCGAGAGGTGATCCAACCGGTGTTGATACTGTTGATATGTGG	CARGDPTGVDTVDMW	IGHV3-21	IGHD1-20	IGHJ3	9	18	23	26
1	0.0024449877750611247	TGTGCGAGAGGCGGAAAATCTGCAGGCCTGACCATCACGGGGTGG	CARGGKSAGLTITGW	IGHV4-34	IGHD3-3	IGHJ4	11	14	19	42
1	0.0024449877750611247	TGTGCGAGAGATCGAGAAATGTCCAGCAGTACCCCTCACGACTGG	CARDREMSSSTPHDW	IGHV3-48	IGHD2-2	IGHJ1	12	27	32	40
1	0.0024449877750611247	TGTGCGAGAGATGTGGGCTATGATAGTAGTGTTTACTGGGGGTGG	CARDVGYDSSVYWGW	IGHV3-53	IGHD3-22	IGHJ4	11	17	34	42
1	0.0024449877750611247	TGTGCGAGAGATGACGTCGGCAGCTGGTACACGATTGACTACTGG	CARDDVGSWYTIDYW	IGHV3-30	IGHD2-2	IGHJ4	11	19	29	34
1	0.0024449877750611247	TGTGCGAGAGATAAGGACTGGCGCGGTGGCTACGTCGGGTACTGG	CARDKDWRGGYVGYW	IGHV4-31	IGHD5-12	IGHJ4	11	25	33	39
1	0.0024449877750611247	TGTGCGAGAGAGCGGCCCGCGGGGGCTACTGCCTTGGACTCCTGG	CARERPAGATALDSW	IGHV3-11	IGHD1-26	IGHJ4	10	20	29	32
1	0.0024449877750611247	TGTGCGAAACGTGCGGGACCTACCCTATACTTCTTTGACTACTGG	CAKRAGPTLYFFDYW	IGHV3-23	IGHD1-26	IGHJ4	8	14	22	27
1	0.0024449877750611247	TGTGCGAAAGATCTCATGACTACGGTGACTACGTTCGGCTACTGG	CAKDLMTTVTTFGYW	IGHV3-23	IGHD4-17	IGHJ4	13	14	33	38
1	0.0024449877750611247	TGTGCGAAAGATCGGGGTAGTGGTGACTCCCCGGCTGACTACTGG	CAKDRGSGDSPADYW	IGHV3-21	IGHD2-15	IGHJ4	12	16	24	35
1	0.0024449877750611247	TGTGCGAAAGACGTCTATGGTTCGGGGAGTTATTCCGACTACTGG	CAKDVYGSGSYSDYW	IGHV3-23	IGHD3-10	IGHJ4	10	14	33	36
1	0.0024449877750611247	TGTGCGAAAAGTACCACTGGCTGGTATAACTACTTTGACTCCTGG	CAKSTTGWYNYFDSW	IGHV4-31	IGHD6-19	IGHJ4	6	17	25	28
1	0.0024449877750611247	TGTGCACGGACGTATAGCAGCAGATTTTACTACTTTGACTACTGG	CARTYSSRFYYFDYW	IGHV2-70	IGHD6-13	IGHJ4	9	11	22	27
1	0.0024449877750611247	TGTGCAAGAGGAGGATTTTGTAGTGGTGAAAGCTGTCTTGACTGG	CARGGFCSGESCLDW	IGHV1-24	IGHD2-15	IGHJ4	6	11	34	40
1	0.0024449877750611247	TGTGCAAGAGAACATTCCACTGGCTGGTTCTACCTTGGGCACTGG	CAREHSTGWFYLGHW	IGHV3-13	IGHD6-19	IGHJ4	10	20	27	40
1	0.0024449877750611247	TGTACCACGGTTTATTCACTGCAACACCTGGTCCTTAACTTCTGG	CTTVYSLQHLVLNFW	IGHV3-15	IGHD6-19	IGHJ4	7	16	21	37
1	0.0024449877750611247	TGTTCAAGAGCATATAGTGAGTACGTCCCCTCTGACAACTGG	CSRAYSEYVPSDNW	IGHV3-74	IGHD5-12	IGHJ4	9	11	18	32
1	0.0024449877750611247	TGTGTACGGGAGAACTTCAACTACTACGGCATGGACGTCTGG	CVRENFNYYGMDVW	IGHV4-34	IGHD1-7	IGHJ6	3	11	15	19
1	0.0024449877750611247	TGTGTAAAAGATTTGAGTGGGTTCGGTGCTTTTGATATGTGG	CVKDLSGFGAFDMW	IGHV3-74	IGHD3-10	IGHJ3	11	19	25	26
1	0.0024449877750611247	TGTGCGCGAGATGGATCGGGGAGTTTACCAATAGACCTCTGG	CARDGSGSLPIDLW	IGHV4-4	IGHD3-10	IGHJ5	11	15	24	33
1	0.0024449877750611247	TGTGCGGGAGATGATGTGCCAGCTCGCCTCTTTGACTACTGG	CAGDDVPARLFDYW	IGHV3-21	IGHD6-6	IGHJ4	11	19	25	29
1	0.0024449877750611247	TGTGCGAGTCCGGCGCCGTCCGGGGACTTCCTCCAGTACTGG	CASPAPSGDFLQYW	IGHV4-28	IGHD6-6	IGHJ1	7	16	22	31
1	0.0024449877750611247	TGTGCGAGGACTTATGGTTCGGGGAGCCGATTTGACTACTGG	CARTYGSGSRFDYW	IGHV1-46	IGHD3-10	IGHJ4	7	12	25	30
1	0.0024449877750611247	TGTGCGAGAGGGTCGGGGACTAATGCGTGCTTTGACTACTGG	CARGSGTNACFDYW	IGHV4-31	IGHD2-8	IGHJ4	9	18	24	29
1	0.0024449877750611247	TGTGCGAGAGACCCAGGTTATAGTTATGGTTTTGACCTCTGG	CARDPGYSYGFDLW	IGHV7-4-1	IGHD3-16	IGHJ5	10	16	26	33
1	0.0024449877750611247	TGTGCGAGAGACCAGGGTCCGGGAACCAGCTTTGACTACTGG	CARDQGPGTSFDYW	IGHV3-66	IGHD1-14	IGHJ4	10	21	27	29
1	0.0024449877750611247	TGTGCGAGAGAGACTGGATTGGGTAGTGGTGTTGACTACTGG	CARETGLGSGVDYW	IGHV3-53	IGHD2-15	IGHJ4	10	22	30	31
1	0.0024449877750611247	TGTGCGAGAGAATCTCTCGAATTGGGGTACTTTGACCTCTGG	CARESLELGYFDLW	IGHV3-48	IGHD3-16	IGHJ4	18	21	26	27
1	0.0024449877750611247	TGTGCGAGAAAGGTCACTGGTTATCATCCCCTTGACTTCCGG	CARKVTGYHPLDFR	IGHV3-23	IGHD3-9	IGHJ4	6	15	23	31
1	0.0024449877750611247	TGTGCGAAAGGTGGCTACCGGGTTGACCCCTTTGACTCCTGG	CAKGGYRVDPFDSW	IGHV1-8	IGHD5-12	IGHJ4	10	11	17	29
1	0.0024449877750611247	TGTGCGAAAGACGGCAGCAGCTGGTACTACTTTGACTACTGG	CAKDGSSWYYFDYW	IGHV3-23	IGHD6-13	IGHJ4	10	13	22	23
1	0.0024449877750611247	TGTGCACACAGACTCTATATATGGGACTTCTTTGACCACTGG	CAHRLYIWDFFDHW	IGHV2-5	IGHD5-12	IGHJ4	12	14	19	25
1	0.0024449877750611247	TGTGCAACAGATCTGGGAGAAGTCCTTATTACTAATTTCTGG	CATDLGEVLITNFW	IGHV1-24	IGHD3-22	IGHJ4	14	25	33	38
1	0.0024449877750611247	TGTGGCAGAGAATATGGTGACGCGGACTGGTTCGACCCCTGG	CGREYGDADWFDPW	IGHV1-67	IGHD2-21	IGHJ5	10	14	20	25
1	0.0024449877750611247	TGTGGGGCATTTAACGATACTAGTGGTCTTCTTGACTACTGG	CGAFNDTSGLLDYW	IGHV3-23	IGHD3-22	IGHJ4	3	15	26	31
1	0.0024449877750611247	TGTACGAGAGGCCGGGATGACTACTTCTACATGGACATCTGG	CTRGRDDYFYMDIW	IGHV4-34	IGHD7-27	IGHJ6	12	13	17	19
1	0.0024449877750611247	TGTACGAGAGGCCGAGATGACTACTTCTACATGGACATCTGG	CTRGRDDYFYMDIW	IGHV4-34	IGHD5-24	IGHJ6	12	13	18	19
1	0.0024449877750611247	TGTACGAGAGGCGAGCGAAGGCTCTCCGGCATGGACGTCTGG	CTRGERRLSGMDVW	IGHV3-21	IGHD2-15	IGHJ6	9	23	28	29
1	0.0024449877750611247	TGTACGAGAGGGACATACACCTATGGTTACGCCGATTACTGG	CTRGTYTYGYADYW	IGHV1-8	IGHD5-18	IGHJ4	10	14	30	36
1	0.0024449877750611247	TGTACGAATGCCCGGGGCATTTACTATTATATGGACGTCTGG	CTNARGIYYYMDVW	IGHV4-59	IGHD6-13	IGHJ6	6	10	15	21
1	0.0024449877750611247	TGTGCGCGATTCCACCGCTTTCCTCCCTTTGATATCTGG	CARFHRFPPFDIW	IGHV5-51	IGHD4-23	IGHJ3	5	11	16	27
1	0.0024449877750611247	TGTGCGCGATTCCACCGCTTTCCTCCCTTTGACATCTGG	CARFHRFPPFDIW	IGHV5-10-1	IGHD4-23	IGHJ3	5	11	16	27
1	0.0024449877750611247	TGTGCGCGAGATCCAGGAACTTATTGCAACGACCACTGG	CARDPGTYCNDHW	IGHV3-11	IGHD1-7	IGHJ5	12	15	20	29
1	0.0024449877750611247	TGTGCGAGGCACGCAGTGGCTGGCCCCATGGACTCCTGG	CARHAVAGPMDSW	IGHV1-2	IGHD6-19	IGHJ4	7	12	22	30
1	0.0024449877750611247	TGTGCGAGGGTTGGACCACCGGAAGCTCTTGATATTTGG	CARVGPPEALDIW	IGHV4-31	IGHD1-14	IGHJ3	7	17	23	24
1	0.0024449877750611247	TGTGCGAGGGGTTGGGCTATGGACATCTTTGACCAATGG	CARGWAMDIFDQW	IGHV4-31	IGHD5-18	IGHJ4	7	15	21	26
1	0.0024449877750611247	TGTGCGAGGGAAGATGGCCCCCTCAGGGCTGATATCTGG	CAREDGPLRADIW	IGHV4-55	IGHD5-24	IGHJ3	7	11	17	29
1	0.0024449877750611247	TGTGCGAGACTTTGGTCAGCTGCTTATTTTGACTTCTGG	CARLWSAAYFDFW	IGHV5-10-1	IGHD2-2	IGHJ4	9	16	23	27
1	0.0024449877750611247	TGTGCGAGAGTCCATTTGGGGGGAGGTTTTGACTTGTGG	CARVHLGGGFDLW	IGHV7-4-1	IGHD3-16	IGHJ4	9	14	21	27
1	0.0024449877750611247	TGTGCGAGAGTACAGCTATGGTCCTACTTTGACTACTGG	CARVQLWSYFDYW	IGHV4-34	IGHD5-18	IGHJ4	9	10	21	23
1	0.0024449877750611247	TGTGCGAGAGGCGGCAGTGGGAGCTATCCCCTGGTCTGG	CARGGSGSYPLVW	IGHV1-18	IGHD1-26	IGHJ4	9	15	25	35
1	0.0024449877750611247	TGTGCGAGAGGGGGCAGCTGGTCCCCCTTTGACTACTGG	CARGGSWSPFDYW	IGHV1-8	IGHD2-2	IGHJ4	10	13	21	26
1	0.0024449877750611247	TGTGCGAGAGGGGGAGTGCCCCATTCTTTTGATATCTGG	CARGGVPHSFDIW	IGHV4-34	IGHD3-10	IGHJ3	10	11	16	25
1	0.0024449877750611247	TGTGCGAGAGATCTCGGGACAGCCGGCCCTGACTTCTGG	CARDLGTAGPDFW	IGHV3-21	IGHD2-2	IGHJ4	14	21	26	29
1	0.0024449877750611247	TGTGCGAGAGATCGCGAGCCAACGCGACTTGATTACTGG	CARDREPTRLDYW	IGHV3-21	IGHD5-24	IGHJ4	12	16	20	28
1	0.0024449877750611247	TGTGCGAGAGATATGGGATACCTACAATTTGACTACTGG	CARDMGYLQFDYW	IGHV3-30	IGHD2-15	IGHJ4	11	21	26	27
1	0.0024449877750611247	TGTGCGAGAGAAGGTCTTGATAGTTGGATTGACTACTGG	CAREGLDSWIDYW	IGHV3-53	IGHD3-22	IGHJ4	10	17	23	28
1	0.0024449877750611247	TGTGCGAGAATCGGGCATTACGGTGACTACGACCTCTGG	CARIGHYGDYDLW	IGHV3-21	IGHD4-17	IGHJ5	8	18	28	29
1	0.0024449877750611247	TGTGCGAAAGACTTTGATACTAGTGGATATTCAAACTGG	CAKDFDTSGYSNW	IGHV3-23	IGHD3-22	IGHJ4	10	14	30	34
1	0.0024449877750611247	TGTGCGAAAATCGGTGGGGTTTGGGGAGCGGGCTACTGG	CAKIGGVWGAGYW	IGHV3-23	IGHD3-16	IGHJ4	8	18	25	32
1	0.0024449877750611247	TGTGCACACCTTGTCGTCGGGGGCTGGCTCGACCCCTGG	CAHLVVGGWLDPW	IGHV2-5	IGHD3-10	IGHJ5	8	16	21	23
1	0.0024449877750611247	TGTGGGATTCTGGTTCGGCGAGACCCTTTTTCCTTCTGG	CGILVRRDPFSFW	IGHV3-66	IGHD3-10	IGHJ4	3	10	21	35
1	0.0024449877750611247	TGTGAGAGAGTTTCAGGAAGCTGGCGACTTGACTACTGG	CERVSGSWRLDYW	IGHV3-33	IGHD2-2	IGHJ4	9	18	23	28
1	0.0024449877750611247	TGTACAAGAGATCGGGAACCAACCCGATTTGATTACTGG	CTRDREPTRFDYW	IGHV3-21	IGHD1-14	IGHJ4	12	14	20	27
1	0.0024449877750611247	TGTGTAAGAGACCTAATTGGTAAAGATGACTACTGG	CVRDLIGKDDYW	IGHV3-74	IGHD4-23	IGHJ4	10	17	22	26
1	0.0024449877750611247	TGTGCGAGTCGCGGTGACGAAGGCTACAGTGACTGG	CASRGDEGYSDW	IGHV5-10-1	IGHD4-11	IGHJ4	7	23	29	31
1	0.0024449877750611247	TGTGCGAGCCAGCAGTTGGTCCTCTTGACCCACTGG	CASQQLVLLTHW	IGHV4-31	IGHD6-13	IGHJ4	7	9	19	31
1	0.0024449877750611247	TGTGCGAGACATCCGGGAGACGCCTTTGACTACTGG	CARHPGDAFDYW	IGHV5-51	IGHD1-26	IGHJ4	11	14	18	23
1	0.0024449877750611247	TGTGCGAGAGACAGTGGCAGTGGCTTTGACTATTGG	CARDSGSGFDYW	IGHV3-23	IGHD6-19	IGHJ4	10	16	22	23
1	0.0024449877750611247	TGTGCAGGTGGACTCAGCTTGGGATCGCCTGCCTGG	CAGGLSLGSPAW	IGHV3-74	IGHD7-27	IGHJ5	5	20	25	31
1	0.0024449877750611247	TGTACCACAGATCAATACTATGATACTAGTTCCTGG	CTTDQYYDTSSW	IGHV3-15	IGHD3-22	IGHJ5	12	15	29	31
1	0.0024449877750611247	TGTGCGGCCTCGAGAACGAGCTTTGACTACTGG	CAASRTSFDYW	IGHV4-4	IGHD1-1	IGHJ4	5	13	18	20
1	0.0024449877750611247	TGTGCGGGAGGGGAAATGTGGAGTGACTACTGG	CAGGEMWSDYW	IGHV4-31	IGHD2-21	IGHJ4	9	16	20	23
1	0.0024449877750611247	TGTGCGAGACGGAACAACTGGTTCGACTCTTGG	CARRNNWFDSW	IGHV5-10-1	.	IGHJ5	9	-1	-1	13
1	0.0024449877750611247	TGTGCGAGACGGAACAACTGGTTCGACTCTTGG	CARRNNWFDSW	IGHV5-51	.	IGHJ5	9	-1	-1	13
1	0.0024449877750611247	TGTGCGAGAGTCAATGGTACTTTTGATGTCTGG	CARVNGTFDVW	IGHV4-59	IGHD2-8	IGHJ3	9	12	17	19
1	0.0024449877750611247	TGTGCGAGAGGCCACTGGGGGCTTGACTACTGG	CARGHWGLDYW	IGHV3-11	IGHD6-19	IGHJ4	9	10	16	22
1	0.0024449877750611247	TGTGCGAGAGGCGGAGACAGCCTTGACTACTGG	CARGGDSLDYW	IGHV3-53	IGHD5-18	IGHJ4	9	12	20	22
1	0.0024449877750611247	TGTGCGAGAGGACGTGGCTGGCTTGACTCCTGG	CARGRGWLDSW	IGHV3-21	IGHD6-19	IGHJ4	9	13	20	22
1	0.0024449877750611247	TGTGCGAGAGATCGCTCCTACATGGACGTCTGG	CARDRSYMDVW	IGHV1-67	.	IGHJ6	21	-1	-1	17
1	0.0024449877750611247	TGTGCGAGAATAGGTAGCGGCTACGATCCTTGG	CARIGSGYDPW	IGHV4-39	IGHD6-25	IGHJ5	8	15	22	23
1	0.0024449877750611247	TGTGGGAGAGGCCACTGGGGGCTTGACTACTGG	CGRGHWGLDYW	IGHV3-11	IGHD6-19	IGHJ4	9	10	16	22
1	0.0024449877750611247	TGTGTGGGGGGATGGAACTTTGACTACTGG	CVGGWNFDYW	IGHV4-30-2	IGHD3-16	IGHJ4	3	4	9	16
1	0.0024449877750611247	TGTGCGAGAGGCCCCGACGAAGACTACTGG	CARGPDEDYW	IGHV3-21	IGHD3-10	IGHJ4	9	11	16	21
1	0.0024449877750611247	TGTGTGCAAGGCCATTTCAGCAGCTGG	CVQGHFSSW	IGHV3-23	IGHD6-13	IGHJ4	3	17	22	23
1	0.0024449877750611247	AGTACGAAAGACAGGTTTGACTTCTGG	STKDRFDFW	IGHV3-23	.	IGHJ4	10	-1	-1	15
1	0.0024449877750611247	TGTTCGAGGCACATTGACTACTGG	CSRHIDYW	IGHV3-21	.	IGHJ4	7	-1	-1	13
1	0.0024449877750611247	TGTGCGAGAGGGGGGCAAATTGCA	CARGGQIA	IGHV3-21	IGHD3-16	IGHJ4	9	10	14	24
1	0.0024449877750611247	TGTACGAGAGACACCTATTGTTGG	CTRDTYCW	IGHV3-21	IGHD2-15	IGHJ4	10	15	20	21
