# Supplementary material for: Biomarkers and Immune Repertoire Metrics Identified by Peripheral Blood Transcriptomic Sequencing Reveal the Pathogenesis of COVID-19
Source: Front Immunol. 2021 Aug 24;12:677025. doi: 10.3389/fimmu.2021.677025 (PMC8421539; doi:10.3389/fimmu.2021.677025)
Supplement: Supplementary file 1 [file DataSheet_1.zip › TCR_BCR/IGH/convert.20S039665A.clonotypes.IGH.txt]

count	freq	cdr3nt	cdr3aa	v	d	j	VEnd	DStart	DEnd	JStart
5	0.030120481927710843	TGTGCACACAGACCCGGGCCTGGTACGCTTGACTACTGG	CAHRPGPGTLDYW	IGHV2-5	IGHD6-13	IGHJ4	12	19	26	28
3	0.018072289156626505	TGTACCCCTCACAGGACATTTGACTTCTGG	CTPHRTFDFW	IGHV3-15	.	IGHJ4	5	-1	-1	18
2	0.012048192771084338	TGTGCGAGAGATAGGGGTTACTATGGTTCGGGGAGTTATTATAAAAGGGGGTCCTACGGTATGGACGTCTGG	CARDRGYYGSGSYYKRGSYGMDVW	IGHV4-31	IGHD3-10	IGHJ6	11	17	43	60
2	0.012048192771084338	TGTGCGAGAGATGGATCAAGGTACCAGATATCAAATTACTACTACTACGGTATGGACGTCTGG	CARDGSRYQISNYYYYGMDVW	IGHV4-4	IGHD2-2	IGHJ6	11	20	26	36
2	0.012048192771084338	TGTGCAAGACACCCGGACAGGGAAGTCAGCAGCTGGTTTTTACAGGGGGGGATGGACGTCTGG	CARHPDREVSSWFLQGGMDVW	IGHV5-10-1	IGHD6-13	IGHJ6	10	26	36	51
2	0.012048192771084338	TGTACCACAGCATTTAAGGGCAGCCACAACTGGAACGTTAACTGGTTCGACCCCTGG	CTTAFKGSHNWNVNWFDPW	IGHV3-15	IGHD1-1	IGHJ5	9	25	36	39
2	0.012048192771084338	TGTGCGAGAGACCAGAACGTGGACACATCTATGTTAGACGCTTTTGATATTTGG	CARDQNVDTSMLDAFDIW	IGHV1-46	IGHD5-18	IGHJ3	10	16	32	39
2	0.012048192771084338	TGTGCAAGATCCCCAACCCCTTTTGATGCCTACGACTGGGCCCTGGACTACTGG	CARSPTPFDAYDWALDYW	IGHV3-43	IGHD7-27	IGHJ4	6	7	14	45
2	0.012048192771084338	TGTGCGAAAGACTCTACCAGTGACTATAACGGCCCCCCCTTTGAGTACTGG	CAKDSTSDYNGPPFEYW	IGHV3-23	IGHD3-10	IGHJ4	10	24	30	38
2	0.012048192771084338	TGTGCGAGGCATGCTCCCGGGTACACTACTGCCTGGTCCGACTACTGG	CARHAPGYTTAWSDYW	IGHV5-51	IGHD6-13	IGHJ4	12	15	22	39
2	0.012048192771084338	TGTGCGAGAGGGGTTCCAGTTGCTATTGACTGGTGGTTCGATCTCTGG	CARGVPVAIDWWFDLW	IGHV3-20	IGHD1-1	IGHJ2	9	12	21	28
2	0.012048192771084338	TGTGTGAGAGATGGGGCGGAGGGCTACAATGATCTTGACTCCTGG	CVRDGAEGYNDLDSW	IGHV3-30	IGHD5-24	IGHJ4	11	21	29	34
2	0.012048192771084338	TGTGCGAGAGAAGGACGGGGGGCAGCAGCTGGGATGGACTACTGG	CAREGRGAAAGMDYW	IGHV4-31	IGHD6-13	IGHJ4	10	21	31	36
2	0.012048192771084338	TGTGCGAAAGGGGGTGGTGTGTTGGTGACTGCTATGCCAAACTGG	CAKGGGVLVTAMPNW	IGHV3-23	IGHD2-21	IGHJ4	9	17	34	40
2	0.012048192771084338	TGTGCAAAAGACAAATGGCAACAGAATGCCTTTGATTTTTGG	CAKDKWQQNAFDFW	IGHV3-43	IGHD5-24	IGHJ3	10	14	22	25
2	0.012048192771084338	TGTGCGCAAATACCAGCCACTGCTACCCCCTACCTCTGG	CAQIPATATPYLW	IGHV3-23	IGHD6-19	IGHJ5	5	10	24	31
2	0.012048192771084338	TGTACGAGTGGTTTGGGAGCCCCGGGGAACAACTGG	CTSGLGAPGNNW	IGHV3-21	IGHD1-26	IGHJ4	7	13	19	31
2	0.012048192771084338	TGTGTGAGAGGGGCTAGGATACTCGACTGG	CVRGARILDW	IGHV4-31	IGHD2-15	IGHJ4	9	13	20	25
1	0.006024096385542169	TGTGCGAGGGACCAGGTTTATTGTAGTAGTACCAGCTGCTCCCTCTACTACTACTACTACGGTATGGACGTCTGG	CARDQVYCSSTSCSLYYYYYGMDVW	IGHV3-48	IGHD2-2	IGHJ6	7	18	39	45
1	0.006024096385542169	TGTGCGAGAGCGTACAGGTCGGGTAGAGATGGCTACAATTACGCCTACTACTACTACGGTATGGACGTCTGG	CARAYRSGRDGYNYAYYYYGMDVW	IGHV1-46	IGHD5-24	IGHJ6	9	22	42	44
1	0.006024096385542169	TGTGCGAGGGCCTATTACTATGATAGTAGTGGTTATTACCCCCCCTACTACTACGGTATGGACGTCTGG	CARAYYYDSSGYYPPYYYGMDVW	IGHV1-8	IGHD3-22	IGHJ6	12	13	38	44
1	0.006024096385542169	TGTGCGAGACAAAGGAATACCCGCGCTTCACCTATAGTGGCTACGATTCCCAACTGGTTCGACCCCTGG	CARQRNTRASPIVATIPNWFDPW	IGHV4-39	IGHD5-12	IGHJ5	10	32	47	50
1	0.006024096385542169	TGTGCGAGAGACGCCGAGGATTACTATGGTTCGGGGAGAACGTACTACTATTACGGTATGGACGTCTGG	CARDAEDYYGSGRTYYYYGMDVW	IGHV4-31	IGHD3-10	IGHJ6	10	19	37	42
1	0.006024096385542169	TGTGCCAGAGCTCCCACCGATGTTACGTTTGGGGGAGTTATCGTTATAGGCTACTTTGACTACTGG	CARAPTDVTFGGVIVIGYFDYW	IGHV4-30-2	IGHD3-16	IGHJ4	9	22	47	50
1	0.006024096385542169	TGTGCGAGAGCGCGGGATTCCCGTGGGATAGCAGCAGCCGACACTGGTGTGGCTTTTGATATCTGG	CARARDSRGIAAADTGVAFDIW	IGHV3-33	IGHD6-13	IGHJ3	9	27	37	51
1	0.006024096385542169	TGTGCGAAAGATCAGGAATTCGTGACTGATCCTCTCAAAGGACCCCGAGGTTCAAATGACTACTGG	CAKDQEFVTDPLKGPRGSNDYW	IGHV3-23	IGHD2-21	IGHJ4	12	21	27	56
1	0.006024096385542169	TGTGCCGGGGGATACAGCTATGGTTATACGGTCCAACTCTACTACTACGGTATGGACGTCTGG	CAGGYSYGYTVQLYYYGMDVW	IGHV3-23	IGHD5-18	IGHJ6	4	9	25	38
1	0.006024096385542169	TGTGCGAGGTCCCATAATTCGTACTCTTATGTTTCGGGGATTTACAACGATTATGACTACTGG	CARSHNSYSYVSGIYNDYDYW	IGHV4-4	IGHD3-10	IGHJ4	7	14	43	53
1	0.006024096385542169	TGTGCGAGGGACCTTATGGTTCGGGGAGTTATTATGTACTACTACTACGGTATGGACGTCTGG	CARDLMVRGVIMYYYYGMDVW	IGHV7-4-1	IGHD3-10	IGHJ6	7	14	34	36
1	0.006024096385542169	TGTGCGAGACGGATCGACGATATTTTGACTGGTTACCTTAAGTACAACTGGTTCGACCCCTGG	CARRIDDILTGYLKYNWFDPW	IGHV4-4	IGHD3-9	IGHJ5	8	16	34	41
1	0.006024096385542169	TGTGCGAGAGATGCCCTGGTTCGGGGAGTTATTTTTGTCGGTGATGATGCTTTTGATATCTGG	CARDALVRGVIFVGDDAFDIW	IGHV3-21	IGHD3-10	IGHJ3	11	16	32	43
1	0.006024096385542169	TGTGCGAGAACGTATTACTATGGTTCGGGGAGTTATCCCTCGCTGGGGTGGTTCGACCCCTGG	CARTYYYGSGSYPSLGWFDPW	IGHV5-10-1	IGHD3-10	IGHJ5	8	9	35	48
1	0.006024096385542169	TGTTCGAGAGATCGATCATATTGTAGTGGTGGTAACTGCTACTCCGTCTATGACTACTGG	CSRDRSYCSGGNCYSVYDYW	IGHV3-30	IGHD2-15	IGHJ4	12	17	45	50
1	0.006024096385542169	TGTTCAAAAGGAGGCTATGGTTCGGGGAATTTCTACTTCGAGTACTACTTTGACTCCTGG	CSKGGYGSGNFYFEYYFDSW	IGHV6-1	IGHD3-10	IGHJ4	6	14	27	40
1	0.006024096385542169	TGTGTGAGGGGTCCGAATATTGGCCACAGTGCCTACTGGTACTACTACTTTGACCTCTGG	CVRGPNIGHSAYWYYYFDLW	IGHV4-4	IGHD2-15	IGHJ4	7	16	21	38
1	0.006024096385542169	TGTGCGAGAGACCATAATTACTATGGTCCGGGAAGTTATGTGACGTGGTTCGACCCCTGG	CARDHNYYGPGSYVTWFDPW	IGHV4-31	IGHD3-10	IGHJ5	10	16	38	45
1	0.006024096385542169	TGTGCGAGAGAAACGTTGTACTTTTCTACAGCTATGGTTCATGATGCTTTTGATATCTGG	CARETLYFSTAMVHDAFDIW	IGHV1-46	IGHD5-18	IGHJ3	10	26	37	38
1	0.006024096385542169	TGTGCGAGAACCACGGATACAGCTATGGCCGACTACTACTACTACGGTATGGACGTCTGG	CARTTDTAMADYYYYGMDVW	IGHV3-48	IGHD5-18	IGHJ6	8	14	27	31
1	0.006024096385542169	TGTGCGAAAGATGAAGTGGCACACAGTTTTGGTTATTTTAAGGGCCCCTTTGACTACTGG	CAKDEVAHSFGYFKGPFDYW	IGHV3-33	IGHD3-9	IGHJ4	11	29	40	47
1	0.006024096385542169	TGTGTGAGAGGGAGTTATTACTATGATCCTACTTGGAGATACTACTTTGAGTATTGG	CVRGSYYYDPTWRYYFEYW	IGHV3-30	IGHD3-22	IGHJ4	9	15	26	39
1	0.006024096385542169	TGTGCTAGAGGGGGATTACGATATTTTGACTGGCATCATGATGCTTTTGATATCTGG	CARGGLRYFDWHHDAFDIW	IGHV3-21	IGHD3-9	IGHJ3	9	14	31	32
1	0.006024096385542169	TGTGCGAGAGGCCTAGATGGTTCGGGGAGTTATAGGACTGAATACTTCCAGCACTGG	CARGLDGSGSYRTEYFQHW	IGHV4-34	IGHD3-10	IGHJ1	13	16	32	37
1	0.006024096385542169	TGTGCGAGAGGGCCGGGTTTGTGGTTCGGGGAGTCCCGTGGTGCTTTTGATATCTGG	CARGPGLWFGESRGAFDIW	IGHV1-8	IGHD3-10	IGHJ3	10	21	33	41
1	0.006024096385542169	TGTGCGAGAGATTCCGTCCACGCTATGGTTCGGGGAGTTAAGCCCCTTGACTACTGG	CARDSVHAMVRGVKPLDYW	IGHV4-31	IGHD3-10	IGHJ4	11	22	39	46
1	0.006024096385542169	TGTGCGAAGCATTTTGGGGGAGACCATAGCAGTGGCTGGGCTACTTTTGACTACTGG	CAKHFGGDHSSGWATFDYW	IGHV3-23	IGHD6-19	IGHJ4	7	25	38	45
1	0.006024096385542169	TGTGCGAAAGGGGGGGGAGGGGGGAGGTACTACTACTACTACGGTATGGACGTCTGG	CAKGGGGGRYYYYYGMDVW	IGHV3-30	IGHD3-16	IGHJ6	6	12	18	27
1	0.006024096385542169	TGTGCGAAAGATTACGGTTCAGCGAGTGGCTGGCACACAGGTGGCTTTGATGTCTGG	CAKDYGSASGWHTGGFDVW	IGHV3-30	IGHD6-19	IGHJ3	11	24	32	45
1	0.006024096385542169	TGTGTGAGAGACCACAACGTGGATACATCTATGTTAGACGCTTTTGATATTTGG	CVRDHNVDTSMLDAFDIW	IGHV3-35	IGHD5-18	IGHJ3	8	16	32	39
1	0.006024096385542169	TGTGCTAGCCTTTATGACGCTAGTTCTGCTTATCCCGCGAAGGGCGGCTACTGG	CASLYDASSAYPAKGGYW	IGHV3-42	IGHD1-7	IGHJ4	7	20	25	47
1	0.006024096385542169	TGTGCGAGAGGGGATTGTAGTGGTGGTAGCTGCTACTCCGGTGTTGACTACTGG	CARGDCSGGSCYSGVDYW	IGHV1-8	IGHD2-15	IGHJ4	10	13	40	43
1	0.006024096385542169	TGTGCGAGAGGAGGAGATTGTGGTGGTGGAAGTTGCTACTGGTTGGACCCCTGG	CARGGDCGGGSCYWLDPW	IGHV1-8	IGHD2-15	IGHJ5	10	11	36	37
1	0.006024096385542169	TGTGCGAGAGATTGTAGTAGTACCAACTGCTACAGAGGGGGGTTCGACCCCTGG	CARDCSSTNCYRGGFDPW	IGHV3-30	IGHD2-2	IGHJ5	11	12	31	40
1	0.006024096385542169	TGTGCGAGAGATAACCTTCCTTTCCCCTACTATTACTACGGTATGGACGTCTGG	CARDNLPFPYYYYGMDVW	IGHV4-4	.	IGHJ6	11	-1	-1	26
1	0.006024096385542169	TGTGCGAGAGAGTTGGGAGCTTCGCAACCGCGAGGCGCGGGGAGGGACTACTGG	CARELGASQPRGAGRDYW	IGHV1-46	IGHD1-26	IGHJ4	10	13	20	45
1	0.006024096385542169	TGTGCGAGAGAAGAAGATAGCAGTGGCTGGTACCGAGGTCCGTTTGACTACTGG	CAREEDSSGWYRGPFDYW	IGHV4-31	IGHD6-19	IGHJ4	10	16	32	42
1	0.006024096385542169	TGTGCGAAACCTATGGTTCGGGGAGTTATGCTGCACAACTGGCTCGACCTCTGG	CAKPMVRGVMLHNWLDLW	IGHV3-33	IGHD3-10	IGHJ5	6	10	28	34
1	0.006024096385542169	TGTGCGAAAGCTCTATGGGAATTACTATGGTTCGGGGAGCCACTTGACTACTGG	CAKALWELLWFGEPLDYW	IGHV3-21	IGHD3-10	IGHJ4	13	20	38	43
1	0.006024096385542169	TGTGCGAAAGATCCGGGATATTGTAGTAGTACCACTTGCTTGGATTACTATTGG	CAKDPGYCSSTTCLDYYW	IGHV3-23	IGHD2-2	IGHJ4	12	15	33	46
1	0.006024096385542169	TGTGCGAAAGATCACGATGGTTCGAGCAACTATTATACTACCTTTGACTACTGG	CAKDHDGSSNYYTTFDYW	IGHV3-23	IGHD3-10	IGHJ4	12	16	23	35
1	0.006024096385542169	TGTGCACGGTCCCTAGGATATTGTAGTGGTGGTAGCTCCGCTTTTGCCTACTGG	CARSLGYCSGGSSAFAYW	IGHV2-26	IGHD2-15	IGHJ4	8	11	36	42
1	0.006024096385542169	TGTGCACACAGACGCGCCCCTCGGCCAACTGGACTGGACTGGTTCGACCCCTGG	CAHRRAPRPTGLDWFDPW	IGHV2-5	IGHD1-1	IGHJ5	13	25	32	37
1	0.006024096385542169	TGTGCGAGCTACTTAGGAGATTGTAATATTGATAACTGCTACTTCTACTGG	CASYLGDCNIDNCYFYW	IGHV3-21	IGHD2-15	IGHJ4	7	13	42	44
1	0.006024096385542169	TGTGCGAGCCGTCCCCCTGAGGAAAGGTACCACGGGGTCTTTGACTACTGG	CASRPPEERYHGVFDYW	IGHV3-64	IGHD1-14	IGHJ4	7	28	37	38
1	0.006024096385542169	TGTGCGAGGGTTCAGGAGCGATGGCTACAATTAGTGGCTTCTGACTCCTGG	CARVQERWLQLVASDSW	IGHV1-67	IGHD5-24	IGHJ4	7	19	32	41
1	0.006024096385542169	TGTGCGAGACGGATAGCAGCAGCTGGTACGGGAGGCGGTATGGACGTCTGG	CARRIAAAGTGGGMDVW	IGHV4-59	IGHD6-13	IGHJ6	8	12	29	39
1	0.006024096385542169	TGTGCGAGACAGGGAAATTACTATGATAATAGTGGTGAAATTGACTCCTGG	CARQGNYYDNSGEIDSW	IGHV4-59	IGHD3-22	IGHJ4	8	16	35	40
1	0.006024096385542169	TGTGCGAGAGGCTTCGGCAGCTGGTATAGGGGGTACTACTTTGACTACTGG	CARGFGSWYRGYYFDYW	IGHV4-34	IGHD2-2	IGHJ4	11	16	25	32
1	0.006024096385542169	TGTGCGAGAGATCCGGGTATGGTTCGGGGAGTTATTACGCGGGACTACTGG	CARDPGMVRGVITRDYW	IGHV3-21	IGHD3-10	IGHJ4	12	17	36	42
1	0.006024096385542169	TGTGCGAGAGATGGGGGTAACCACGGCTACAATTGGGGCTCTGACTACTGG	CARDGGNHGYNWGSDYW	IGHV3-21	IGHD5-24	IGHJ4	11	24	33	41
1	0.006024096385542169	TGTGCGAGAGATAAAGGGACCTATTATTCCCCCGATGCTTTTGATATCTGG	CARDKGTYYSPDAFDIW	IGHV4-31	IGHD2-21	IGHJ3	11	24	29	33
1	0.006024096385542169	TGTGCGAGAGACATAGCAGTGGCTGGTAAGGGCTACGGTATGGACGTCTGG	CARDIAVAGKGYGMDVW	IGHV3-30	IGHD6-19	IGHJ6	10	12	27	39
1	0.006024096385542169	TGTGCGAAAGGAACGATTGGGGGACTTAACCAAACTCCCCTTGACTACTGG	CAKGTIGGLNQTPLDYW	IGHV3-23	IGHD3-16	IGHJ4	9	12	27	40
1	0.006024096385542169	TGTGCGAAAAGGGTAGTAGTGACTGGTACAACTTACTACTTTGACTACTGG	CAKRVVVTGTTYYFDYW	IGHV3-23	IGHD6-19	IGHJ4	8	13	28	33
1	0.006024096385542169	TGTGCAAAAGATCCCCTATGGTTCGGGGAGATGGATGCTTTTGATATCTGG	CAKDPLWFGEMDAFDIW	IGHV3-43	IGHD3-10	IGHJ3	11	15	29	33
1	0.006024096385542169	TGTGCGGGTCTAACTGGAAAGTTGGGAGAGTTCTTCTTTGACTACTGG	CAGLTGKLGEFFFDYW	IGHV3-47	IGHD1-20	IGHJ4	4	6	18	28
1	0.006024096385542169	TGTGCGAGTGGGATCGCAGCAGCTGGTACGGTGACCTTTGACTACTGG	CASGIAAAGTVTFDYW	IGHV5-10-1	IGHD6-13	IGHJ4	7	15	29	35
1	0.006024096385542169	TGTGCGAGGTCTTACTATGACACTAGTGGCCAAAGGTTTGGCTACTGG	CARSYYDTSGQRFGYW	IGHV3-33	IGHD3-22	IGHJ4	7	11	28	36
1	0.006024096385542169	TGTGCGAGACTCCCCCGCGGCAACTACTACTACGGTATGGACGTCTGG	CARLPRGNYYYGMDVW	IGHV4-31	IGHD3-16	IGHJ6	8	9	15	22
1	0.006024096385542169	TGTGCGAGACTAGGCGGCAACTGGCCACTTTACTACTTTGACTCCTGG	CARLGGNWPLYYFDSW	IGHV4-39	IGHD1-1	IGHJ4	9	17	23	30
1	0.006024096385542169	TGTGCGAGACGATCTCATTACGATACGTACGACTGGTTCGACCCCTGG	CARRSHYDTYDWFDPW	IGHV5-10-1	IGHD3-9	IGHJ5	9	16	24	26
1	0.006024096385542169	TGTGCGAGAGAAGCAGCAGCTGGTGGAACGTACGGTATGGACGTCTGG	CAREAAAGGTYGMDVW	IGHV3-30	IGHD6-13	IGHJ6	10	11	23	36
1	0.006024096385542169	TGTGCGAGAGAAGGCCCAGCAGCAGGAACCCCCGGGATTGAGAACTGG	CAREGPAAGTPGIENW	IGHV4-31	IGHD6-13	IGHJ4	10	17	24	43
1	0.006024096385542169	TGTGCGAAGGAGATGACTGAGAGCGGAACGCCAAAGTTTGACCAGTGG	CAKEMTESGTPKFDQW	IGHV1-46	IGHD1-20	IGHJ4	6	24	29	36
1	0.006024096385542169	TGTGCGAAAGATCTGTGGTACGGTGACTACGGAACCCTTGACTACTGG	CAKDLWYGDYGTLDYW	IGHV3-30	IGHD4-17	IGHJ4	13	18	30	37
1	0.006024096385542169	TGTGCGAAAGACGGCCCGAGTATAGCAGCAGCTGGTACGTCGGTCTGG	CAKDGPSIAAAGTSVW	IGHV3-23	IGHD6-13	IGHJ4	10	14	39	44
1	0.006024096385542169	TGTGCAAGAGGCTATGGTTCGGGGAGTTACTTGCCCTTTGACTACTGG	CARGYGSGSYLPFDYW	IGHV3-13	IGHD3-10	IGHJ4	9	11	28	35
1	0.006024096385542169	TGTGCAAGAGGCGAAGATATTTTGACTGGTTATTATGTTTCTTATTGG	CARGEDILTGYYVSYW	IGHV3-13	IGHD3-9	IGHJ4	9	15	35	45
1	0.006024096385542169	TGTGCAAGAGAGGGACTAAATGACTACGTTGGTCACGCTGACTACTGG	CAREGLNDYVGHADYW	IGHV3-47	IGHD4-23	IGHJ4	10	19	32	38
1	0.006024096385542169	TGTGCAAAGGCGTCGGTGACTACGTTTCTTTGCCCCTTTGACTACTGG	CAKASVTTFLCPFDYW	IGHV3-9	IGHD4-17	IGHJ4	7	13	24	35
1	0.006024096385542169	TGTGCAAAGGATCAAGGTTACTTTGCCTCGGGGAGCTATTACAACTGG	CAKDQGYFASGSYYNW	IGHV1-18	IGHD3-10	IGHJ4	4	17	40	43
1	0.006024096385542169	TGTGCAAAAGATATAGGGCCATCCCTGCGGCTAGCTTTTGATATCTGG	CAKDIGPSLRLAFDIW	IGHV3-43	IGHD6-25	IGHJ3	14	26	32	33
1	0.006024096385542169	TGTACTAGATCCATAGCAGTGGCTGCCCCTGATGCTTTTGATATCTGG	CTRSIAVAAPDAFDIW	IGHV3-49	IGHD6-19	IGHJ3	8	12	24	29
1	0.006024096385542169	TGTGTGAGAGACAATGGAGATGGCTACAATTCCCTTGACTACTGG	CVRDNGDGYNSLDYW	IGHV3-30	IGHD5-24	IGHJ4	10	16	30	34
1	0.006024096385542169	TGTGTGAGAGAAGGTGGTAGCTCCGCTGAGTACTTCCAGTACTGG	CVREGGSSAEYFQYW	IGHV3-52	IGHD2-15	IGHJ1	9	12	21	23
1	0.006024096385542169	TGTGTAAAAGATCTTGATAGTAGTGGTTATTACCCTGACTACTGG	CVKDLDSSGYYPDYW	IGHV3-23	IGHD3-22	IGHJ4	14	15	32	35
1	0.006024096385542169	TGTGCCATTTACTCCTCTACTCGCGGTCGATGGTTCGACCCCTGG	CAIYSSTRGRWFDPW	IGHV4-31	IGHD2-15	IGHJ5	4	16	21	30
1	0.006024096385542169	TGTGCCAGACGTGGATTCACTTACGATGATGCTTTCGATGTTTGG	CARRGFTYDDAFDVW	IGHV4-31	IGHD5-12	IGHJ3	8	9	15	25
1	0.006024096385542169	TGTGCGGCCGGAGGGCGTTTGGGGGAGTTATCTTATGACTACTGG	CAAGGRLGELSYDYW	IGHV1-46	IGHD3-16	IGHJ4	5	15	31	35
1	0.006024096385542169	TGTGCGAGACTTCCTACTGGTTACCCCAACTGGTTCGACCCCTGG	CARLPTGYPNWFDPW	IGHV4-39	IGHD3-9	IGHJ5	9	15	22	26
1	0.006024096385542169	TGTGCGAGAGTCCTATGGTTCGGGGGAAACTGGTTCGACCCCTGG	CARVLWFGGNWFDPW	IGHV3-21	IGHD3-10	IGHJ5	9	12	24	27
1	0.006024096385542169	TGTGCGAGAGCGGTAGCAGTGGCTGGTACGGCCTTTGACTACTGG	CARAVAVAGTAFDYW	IGHV4-31	IGHD6-19	IGHJ4	9	13	29	32
1	0.006024096385542169	TGTGCGAGAGGCGGCTATACCAGCAGCTGGTACTGGGTCTACTGG	CARGGYTSSWYWVYW	IGHV3-21	IGHD6-13	IGHJ4	9	11	32	38
1	0.006024096385542169	TGTGCGAGAACTATGACTACGGTGACTCCCTGGTTCGACCCCTGG	CARTMTTVTPWFDPW	IGHV3-21	IGHD4-17	IGHJ5	8	12	26	29
1	0.006024096385542169	TGTGCGAAAGGCGACAAGGCTAAAGTGGGAGCTACGGACTACTGG	CAKGDKAKVGATDYW	IGHV3-23	IGHD1-26	IGHJ4	9	23	34	36
1	0.006024096385542169	TGTGCGAAAGATCCCCATGACTACCTTTGGTGGTTCGACCCCTGG	CAKDPHDYLWWFDPW	IGHV3-23	IGHD4-11	IGHJ5	12	15	23	30
1	0.006024096385542169	TGTGCGAAAGACCTCCCTTGGGGGATAACTGACCTAAACGTCTGG	CAKDLPWGITDLNVW	IGHV3-23	IGHD3-16	IGHJ1	10	23	40	41
1	0.006024096385542169	TGTGCAAGAGATATGGGTGACTACTCCGAGGCTTTTGATATCTGG	CARDMGDYSEAFDIW	IGHV3-74	IGHD4-17	IGHJ3	11	15	23	30
1	0.006024096385542169	TGTGCAAAAGCCCCCACTTTATGGTTCGGGGAACTTGACATTTGG	CAKAPTLWFGELDIW	IGHV3-43	IGHD3-10	IGHJ4	9	19	31	42
1	0.006024096385542169	TGTGCCAGAGGGGTGGGACCCTACTGGTACTTCGATCTCTGG	CARGVGPYWYFDLW	IGHV4-30-2	IGHD1-26	IGHJ2	9	12	17	20
1	0.006024096385542169	TGTGCGAGTCGACAGTACCGACAAAACTGGTTCGACCCCTGG	CASRQYRQNWFDPW	IGHV4-4	IGHD1-1	IGHJ5	7	14	19	24
1	0.006024096385542169	TGTGCGAGCATTCGTATAGCAACAGTTGGGAATGACTACTGG	CASIRIATVGNDYW	IGHV3-21	IGHD6-13	IGHJ4	7	13	28	32
1	0.006024096385542169	TGTGCGAGACAGGGCAGTGGCTGGTCCCCCTTTGACTACTGG	CARQGSGWSPFDYW	IGHV5-10-1	IGHD6-19	IGHJ4	10	13	24	29
1	0.006024096385542169	TGTGCGAGAGTAGAGTACGGGGACTGGTACTTCGATCTCTGG	CARVEYGDWYFDLW	IGHV4-31	IGHD2-15	IGHJ2	9	12	16	22
1	0.006024096385542169	TGTGCGAGAGATTTGTCAGGGGTTGGTATCGAGGGGTACTGG	CARDLSGVGIEGYW	IGHV3-30	IGHD6-19	IGHJ4	11	16	27	36
1	0.006024096385542169	TGTGCGAGAGAAAGTTTCAGTGGGTGGTACCTTGACCAGTGG	CARESFSGWYLDQW	IGHV3-7	IGHD6-19	IGHJ4	10	17	26	27
1	0.006024096385542169	TGTGCGCGTAGTAGTCGCGGGAACTGGTTCGACCCCTGG	CARSSRGNWFDPW	IGHV3-30	IGHD1-26	IGHJ5	5	6	13	21
1	0.006024096385542169	TGTGCGACCCGCTATGGTTCAATACCGTTTGATGTCTGG	CATRYGSIPFDVW	IGHV4-31	IGHD3-10	IGHJ3	6	11	19	27
1	0.006024096385542169	TGTGCGAGCCGCTATGGTTCGATGCCGTTTAATGTCTGG	CASRYGSMPFNVW	IGHV4-31	IGHD3-10	IGHJ3	7	11	20	27
1	0.006024096385542169	TGTGCGAGATGGTGGGAGGGTTCGGGCGTTGACTACTGG	CARWWEGSGVDYW	IGHV1-18	IGHD3-10	IGHJ4	8	18	25	28
1	0.006024096385542169	TGTGCGAGACCCCCGGAAGGATGGGCTTTTGATATCTGG	CARPPEGWAFDIW	IGHV3-30	IGHD1-14	IGHJ3	8	12	17	24
1	0.006024096385542169	TGTGCGAGAGATCGGGGGTGGTTCAAGCATGACTACTGG	CARDRGWFKHDYW	IGHV4-4	IGHD1-14	IGHJ4	12	17	23	29
1	0.006024096385542169	TGTGCGAGAGATACCGAGGACTACGGTATGGACGTCTGG	CARDTEDYGMDVW	IGHV1-18	IGHD4-17	IGHJ6	11	18	26	27
1	0.006024096385542169	TGTGCAGGCGGCTATAATAGTGGCTGGACTGAGTACTGG	CAGGYNSGWTEYW	IGHV6-1	IGHD6-19	IGHJ4	5	8	26	29
1	0.006024096385542169	TGTGCAAGAGGGGAGGGTTCGGGGCATTTTGACTACTGG	CARGEGSGHFDYW	IGHV3-43	IGHD3-10	IGHJ4	6	15	23	27
1	0.006024096385542169	TGTGTTAGAGGACACCCTACGGTCTCTGACTACTGC	CVRGHPTVSDYC	IGHV3-72	IGHD4-17	IGHJ4	9	16	22	26
1	0.006024096385542169	TGTGTGAGGGGAGCGCTTGTTATATTTGCCGACTGG	CVRGALVIFADW	IGHV4-31	IGHD1-20	IGHJ4	7	18	23	24
1	0.006024096385542169	TGTGCCACAGAGGGGAGTGGGAGCCAGAATTACTGG	CATEGSGSQNYW	IGHV3-15	IGHD1-26	IGHJ4	10	15	23	30
1	0.006024096385542169	TGTGCGAGATATTTTGGGACCTACCTTGACTCCTGG	CARYFGTYLDSW	IGHV4-34	IGHD3-9	IGHJ4	8	9	15	20
1	0.006024096385542169	TGTGCGAGAGCAGCAGCTGACACCTACGCTTACTGG	CARAAADTYAYW	IGHV4-34	IGHD6-13	IGHJ4	9	10	18	30
1	0.006024096385542169	TGTGCGAGAGATCTCGGGGGAGCTCATGACAAGTGG	CARDLGGAHDKW	IGHV3-11	IGHD1-26	IGHJ4	14	17	23	26
1	0.006024096385542169	TGTGCGAGAGATCGGAAGGGCATCTTTGACTACTGG	CARDRKGIFDYW	IGHV3-21	IGHD2-2	IGHJ4	12	18	22	23
1	0.006024096385542169	TGTGCAAGAGATCTTTGGGCGGCCGGCGACTACTGG	CARDLWAAGDYW	IGHV3-74	IGHD2-2	IGHJ4	13	21	26	27
1	0.006024096385542169	TGTGCAAAAGATATCGGATTTACTGATGACTACTGG	CAKDIGFTDDYW	IGHV3-43	IGHD4-11	IGHJ4	13	19	24	26
1	0.006024096385542169	TGTGTTAGAGGGAAAAACTCCTTTGACTCCTGG	CVRGKNSFDSW	IGHV3-72	.	IGHJ4	9	-1	-1	16
1	0.006024096385542169	TGTGCGGGAAGTGGGAGCTCGCGGTACTACTGG	CAGSGSSRYYW	IGHV3-30	IGHD1-26	IGHJ4	5	9	18	25
1	0.006024096385542169	TGTGCGAGGTTGGGGGAAGTACCTGACTTTTGG	CARLGEVPDFW	IGHV1-18	IGHD3-16	IGHJ4	7	9	16	23
1	0.006024096385542169	TGTGCACACTTTAGCAGCAGCTGGTACTACTGG	CAHFSSSWYYW	IGHV2-5	IGHD6-13	IGHJ4	8	11	24	25
1	0.006024096385542169	TGTGCAAGAGGGTTCGGGGCGATGGACGTCTGG	CARGFGAMDVW	IGHV3-74	IGHD3-10	IGHJ6	9	10	18	21
1	0.006024096385542169	TGTGCAAAAGGAAGGGCCGGTTTTGACTACTGG	CAKGRAGFDYW	IGHV1-24	IGHD1-20	IGHJ4	6	16	20	21
1	0.006024096385542169	TGTGCGAGAGATTTACCCCCTGACTACTGG	CARDLPPDYW	IGHV4-31	IGHD4-23	IGHJ4	11	12	16	20
1	0.006024096385542169	TGTGCAACTCATAGTGGCCCGATTCCGTGG	CATHSGPIPW	IGHV3-74	IGHD5-12	IGHJ4	6	10	17	27
1	0.006024096385542169	TGTGCGACTCAAGGGATTGACTACTGG	CATQGIDYW	IGHV3-23	.	IGHJ4	6	-1	-1	16
1	0.006024096385542169	TGTGCGAGAGATCAACATTTCTGG	CARDQHFW	IGHV1-46	.	IGHJ4	12	-1	-1	20
1	0.006024096385542169	TGTACCACAGACGGCTACTGG	CTTDGYW	IGHV3-15	.	IGHJ4	10	-1	-1	14
