# Supplementary material for: Biomarkers and Immune Repertoire Metrics Identified by Peripheral Blood Transcriptomic Sequencing Reveal the Pathogenesis of COVID-19
Source: Front Immunol. 2021 Aug 24;12:677025. doi: 10.3389/fimmu.2021.677025 (PMC8421539; doi:10.3389/fimmu.2021.677025)
Supplement: Supplementary file 1 [file DataSheet_1.zip › TCR_BCR/IGH/convert.20S039667A.clonotypes.IGH.txt]

count	freq	cdr3nt	cdr3aa	v	d	j	VEnd	DStart	DEnd	JStart
4	0.03333333333333333	TGTGCGACTTGGAACCATGTTGACTACTGG	CATWNHVDYW	IGHV3-23	IGHD1-14	IGHJ4	6	10	16	19
2	0.016666666666666666	TGTGCGACAGAGTTCTTCTTTGAATCGGGGAGATCCGATGCTTTTCATATGTGG	CATEFFFESGRSDAFHMW	IGHV3-21	IGHD3-10	IGHJ3	10	24	31	36
2	0.016666666666666666	TGTGCGACAGAGTTCTTCTTTGAATCGGGAAGATCCGATGCTTTTCATATGTGG	CATEFFFESGRSDAFHMW	IGHV3-33	IGHD3-10	IGHJ3	10	24	28	36
2	0.016666666666666666	TGTGCGAGAATGGGATTCGTGACCGGTTATTCCAACTTCGGTATGGACGTCTGG	CARMGFVTGYSNFGMDVW	IGHV4-31	IGHD3-9	IGHJ6	8	19	30	42
2	0.016666666666666666	TGTGCGAGAGTATCCGATTCGGGGAGTTATCCTCTTGACAACTGG	CARVSDSGSYPLDNW	IGHV1-2	IGHD3-10	IGHJ4	9	17	29	34
2	0.016666666666666666	TGTGCGAAAGGCTTGTGGGTCCCAGCTTCCCCGGTCGGGCACTGG	CAKGLWVPASPVGHW	IGHV3-23	IGHD2-2	IGHJ1	9	21	26	38
1	0.008333333333333333	TGTGCGAGAGGCCGGGGCTCGGGGAGTTATTATACTTTCCGTGTAAGAGGGGGCTACTACTTTGACTACTGG	CARGRGSGSYYTFRVRGGYYFDYW	IGHV4-34	IGHD3-10	IGHJ4	12	18	33	54
1	0.008333333333333333	TGTGCGAGAGATGGAACGTATTACTATGATAGTAGTGGTTGGCATGCACGGTACTACGGTATGGACGTCTGG	CARDGTYYYDSSGWHARYYGMDVW	IGHV3-30	IGHD3-22	IGHJ6	11	15	39	60
1	0.008333333333333333	TGTGCGAGAGTGACAGGATATTGTAGTGGTGGTAGCTGCTACTTGGTGCCTAACTGGTTCGACCCCTGG	CARVTGYCSGGSCYLVPNWFDPW	IGHV4-34	IGHD2-15	IGHJ5	9	14	42	51
1	0.008333333333333333	TGTGCGAGAGGCCGGTTCGTCAGTGGCTGGTACGTTGATTACTACTACTACTACGGTATGGACGTCTGG	CARGRFVSGWYVDYYYYYGMDVW	IGHV4-34	IGHD6-19	IGHJ6	12	20	34	37
1	0.008333333333333333	TGTGCGAGAGATCGTAGAGATGGCTACAAATGGGAAAATAGGGGACTAAGAGATTGGTTCGACCCCTGG	CARDRRDGYKWENRGLRDWFDPW	IGHV3-30	IGHD5-24	IGHJ5	12	13	28	54
1	0.008333333333333333	TGTGCGAAAGGCCGGTCAGCACGGGGTATTACGATTTTTGGAGTGGTTCCCACCCCCTATGACTACTGG	CAKGRSARGITIFGVVPTPYDYW	IGHV3-23	IGHD3-3	IGHJ4	9	25	47	59
1	0.008333333333333333	TGTGCGAGAGGGGGACCAGGCGCAGGTGTTAGTAGAGAGGACCACTTTTACGGTGTGGACGTCTGG	CARGGPGAGVSREDHFYGVDVW	IGHV1-18	IGHD4-17	IGHJ3	9	48	54	61
1	0.008333333333333333	TGTGCGAGAGATTATCGGGATAGCATTTTTGGAGTGGTTATTCCCTCCCCCCGTATTGACTACTGG	CARDYRDSIFGVVIPSPRIDYW	IGHV3-21	IGHD3-3	IGHJ4	11	24	41	55
1	0.008333333333333333	TGTGCGAGGGAGAATTACTATGGTTCGGGGAGTTTCTACTACTACTACGGTATGGACGTCTGG	CARENYYGSGSFYYYYGMDVW	IGHV1-8	IGHD3-10	IGHJ6	7	13	33	35
1	0.008333333333333333	TGTGCGAGACATAGTAGGAAAGCAGTGGCTGGTAAGGGGGGCCCTTACGGTATGGACGTCTGG	CARHSRKAVAGKGGPYGMDVW	IGHV4-39	IGHD6-19	IGHJ6	11	20	33	51
1	0.008333333333333333	TGTGCGAGAGATTATACCCCGAGAGACAGGGGTTACTACTACTACTACGGTATGGACGTCTGG	CARDYTPRDRGYYYYYGMDVW	IGHV3-64	IGHD6-13	IGHJ6	11	12	18	32
1	0.008333333333333333	TGTGCGAGAAGCTTAATCGTTATCGATTACGATTTTTGGAGTGAGTGCGGTATGGACGTCTGG	CARSLIVIDYDFWSECGMDVW	IGHV7-4-1	IGHD3-3	IGHJ6	8	25	42	51
1	0.008333333333333333	TGTGCGAAACAGGATTCCCTTTACTATGATAGTAGTGGTTATAATAATGCTTTTGATATCTGG	CAKQDSLYYDSSGYNNAFDIW	IGHV3-23	IGHD3-22	IGHJ3	8	20	41	46
1	0.008333333333333333	TGTGCGAGACTCAGGGGTATAGCAGTGGCTGGACCGGACTACAACTGGTTCGACCCCTGG	CARLRGIAVAGPDYNWFDPW	IGHV4-39	IGHD6-19	IGHJ5	9	14	31	39
1	0.008333333333333333	TGTGCGAGAGCTATAGCAGCACCTGGTACCAGTTACCCTACAAGATACTTTGACTTCTGG	CARAIAAPGTSYPTRYFDFW	IGHV3-53	IGHD6-13	IGHJ4	9	11	28	45
1	0.008333333333333333	TGTGCGAGAGGTGGGGAACGTATTACTATGATAGTAGTGGTTATGGCCTTTGACTACTGG	CARGGERITMIVVVMAFDYW	IGHV3-21	IGHD3-22	IGHJ4	9	17	43	47
1	0.008333333333333333	TGTGCGAGAGATCCACGCGGATACAGCTATGGTTCCGCGTACAACTGGTTCGACCCCTGG	CARDPRGYSYGSAYNWFDPW	IGHV3-30	IGHD5-18	IGHJ5	12	13	33	38
1	0.008333333333333333	TGTGCGAGAGATCGGCAAGAAGCTGCTGCATTCAGGGCAAACTGGTACTTCGATCTCTGG	CARDRQEAAAFRANWYFDLW	IGHV3-13	IGHD6-13	IGHJ2	12	20	28	40
1	0.008333333333333333	TGTGCGAAAGGAGGTGTGGGCTACAGTAACTACGTGAGTCTCTACTACTTTGACTACTGG	CAKGGVGYSNYVSLYYFDYW	IGHV3-23	IGHD4-11	IGHJ4	9	20	34	42
1	0.008333333333333333	TGTGCAAAACTGCTTTGGGGCAGCAGCTGGTACTTCAGCGATGATGCTTTTGATATCTGG	CAKLLWGSSWYFSDDAFDIW	IGHV3-43	IGHD6-13	IGHJ3	8	19	32	40
1	0.008333333333333333	TGTGCGAGAGTGGGCACCCAAAACTCTTATGGTTCGGGGAGTTATTATGACTACTGG	CARVGTQNSYGSGSYYDYW	IGHV4-31	IGHD3-10	IGHJ4	9	27	46	47
1	0.008333333333333333	TGTGCGAGAGGCTATAGCAGTGGCTGGTACAAGCTCGGGACTAACTTTGACTACTGG	CARGYSSGWYKLGTNFDYW	IGHV4-34	IGHD6-19	IGHJ4	11	12	29	43
1	0.008333333333333333	TGTGCGAGAGGGGACGATATTTTGACTGGTTATTATGGAGGGAACTTTGACTACTGG	CARGDDILTGYYGGNFDYW	IGHV3-30	IGHD3-9	IGHJ4	9	13	35	43
1	0.008333333333333333	TGTGCGAGAGAGTCCCGGGGTGGTTATCACAACTACTACTTCGGCATGGGCGTCTGG	CARESRGGYHNYYFGMGVW	IGHV3-33	IGHD2-15	IGHJ6	10	18	23	24
1	0.008333333333333333	TGTGCGAAACATGGTGGTCTGACTGGTTATCAGCTGTCTCCCCCCTTTGACTCCTGG	CAKHGGLTGYQLSPPFDSW	IGHV5-51	IGHD3-9	IGHJ4	12	19	29	44
1	0.008333333333333333	TGTGCGAAAGATAAGGGAGATGGCTACACCCAACGAGCGACAAAATTTGACTACTGG	CAKDKGDGYTQRATKFDYW	IGHV3-23	IGHD5-24	IGHJ4	11	16	27	45
1	0.008333333333333333	TGTGCGAGACCAAGAAGCAGGGGATACAGCTATGGAACCCCCTTTGGCTACTGG	CARPRSRGYSYGTPFGYW	IGHV5-10-1	IGHD5-18	IGHJ4	9	21	34	41
1	0.008333333333333333	TGTGCGAGACGTCCCTACTATGATAGTAATGGTTACCCCCCTTTTGACTACTGG	CARRPYYDSNGYPPFDYW	IGHV5-10-1	IGHD3-22	IGHJ4	9	15	34	42
1	0.008333333333333333	TGTGCGAGACATGGGCTTTACAGCAGTGGCTGGTTCAACTGGTTCGACCCCTGG	CARHGLYSSGWFNWFDPW	IGHV4-39	IGHD6-19	IGHJ5	12	21	33	35
1	0.008333333333333333	TGTGCGAGAGGGTCTTACGTTTGGGGGAGTTATCGTTATACCAGGAACTACTGG	CARGSYVWGSYRYTRNYW	IGHV4-34	IGHD3-16	IGHJ4	10	14	41	46
1	0.008333333333333333	TGTGCGAGAGGGACAGCTATGGCAACATACTACTACTACGGTATGGACGTCTGG	CARGTAMATYYYYGMDVW	IGHV4-59	IGHD5-18	IGHJ6	9	12	21	27
1	0.008333333333333333	TGTGCGAGAGAGGAGATAGGGATTACTATGACAGCGGGTCCTTTTGATATCTGG	CAREEIGITMTAGPFDIW	IGHV1-46	IGHD3-22	IGHJ3	10	21	30	40
1	0.008333333333333333	TGTGCGAAATCTGTCACTTACTATGATAGTAGTGGTTATTTTGGTGACTACTGG	CAKSVTYYDSSGYFGDYW	IGHV3-23	IGHD3-22	IGHJ4	8	17	39	44
1	0.008333333333333333	TGTGCAAAAGATGGCGCCTACCGCATGCATAGCAGCAGCTGGTACGGGTACTGG	CAKDGAYRMHSSSWYGYW	IGHV3-9	IGHD6-13	IGHJ4	11	28	45	48
1	0.008333333333333333	TGTGCGAGTAGTAGAGCAGTGGCTGGTCCGTTTAGGTCTTTTGATATCTGG	CASSRAVAGPFRSFDIW	IGHV4-4	IGHD6-19	IGHJ3	7	10	30	37
1	0.008333333333333333	TGTGCGAGGGGGTCTAGTGGCTACGAGTTTTTAGGTGCTTTTGATATCTGG	CARGSSGYEFLGAFDIW	IGHV4-4	IGHD5-12	IGHJ3	7	14	25	35
1	0.008333333333333333	TGTGCGAGACTCAGCAACCCCGGTGGTAGTTACTGGTACTTCGATGTCTGG	CARLSNPGGSYWYFDVW	IGHV4-28	IGHD1-7	IGHJ2	8	19	23	25
1	0.008333333333333333	TGTGCGAGACTGGTAGCAGCAGCTGGTACGGATTGGTACTTCGATCTCTGG	CARLVAAAGTDWYFDLW	IGHV4-39	IGHD6-13	IGHJ2	9	13	29	33
1	0.008333333333333333	TGTGCGAGACCCGTTACGTTTGGGGGAGTTATCGGATACTTTGACTACTGG	CARPVTFGGVIGYFDYW	IGHV4-39	IGHD3-16	IGHJ4	9	13	33	36
1	0.008333333333333333	TGTGCGAGACATGAGTTCTATTACTATGATCCAGGAGCTTTTGATATCTGG	CARHEFYYYDPGAFDIW	IGHV4-39	IGHD3-22	IGHJ3	12	18	29	36
1	0.008333333333333333	TGTGCGAGAGGCCCTACGGTGACTAGGTCGAGGGCTGCTTTTGATATCTGG	CARGPTVTRSRAAFDIW	IGHV4-31	IGHD4-17	IGHJ3	9	13	24	35
1	0.008333333333333333	TGTGCGAGAGATGGGGTGGGCGGCATGGTGGTAGCTGCCCTTGACTACTGG	CARDGVGGMVVAALDYW	IGHV4-31	IGHD2-15	IGHJ4	11	25	37	40
1	0.008333333333333333	TGTGCGAGAGACCCAACTTATATAGTGGGCGCTACGGAGATTGACTACTGG	CARDPTYIVGATEIDYW	IGHV3-21	IGHD1-26	IGHJ4	10	20	34	40
1	0.008333333333333333	TGTGCGAAAGGGGGAGCTCCTACTCGGGCGCGGGGTGCTTTTGATATCTGG	CAKGGAPTRARGAFDIW	IGHV3-23	IGHD1-26	IGHJ3	9	11	22	35
1	0.008333333333333333	TGTGCACGGATAGATAGTGGCTACGATCGGGGGGGTGCTTTTGATATCTGG	CARIDSGYDRGGAFDIW	IGHV2-26	IGHD5-12	IGHJ3	11	13	26	35
1	0.008333333333333333	TGTGCGCGAGATCGCAAGGGCAGTGCCGTAAGCGCTATGGACGTCTGG	CARDRKGSAVSAMDVW	IGHV3-48	IGHD5-18	IGHJ3	12	33	39	43
1	0.008333333333333333	TGTGCGAGGGGAAGTATTACGATTTTTGGAGTGGTTATTGACTACTGG	CARGSITIFGVVIDYW	IGHV4-31	IGHD3-3	IGHJ4	7	13	36	37
1	0.008333333333333333	TGTGCGAGACTGTCCTATGATAGAACCATAGGCTACTTTGACTACTGG	CARLSYDRTIGYFDYW	IGHV4-39	IGHD3-10	IGHJ4	9	22	30	32
1	0.008333333333333333	TGTGCGAGACAATACAATGATGGTATTAATTACCGTTCTGACTACTGG	CARQYNDGINYRSDYW	IGHV4-31	IGHD3-22	IGHJ4	8	12	24	38
1	0.008333333333333333	TGTGCGAGAGATCCCGGGGGGGTTCGGGGAGTGGCCTTTGACTACTGG	CARDPGGVRGVAFDYW	IGHV3-53	IGHD3-10	IGHJ4	12	20	31	35
1	0.008333333333333333	TGTGCGAGAGATAAGGGGGATGGTTCGGGGAGTTATTATGACTACTGG	CARDKGDGSGSYYDYW	IGHV3-53	IGHD3-10	IGHJ4	11	19	37	38
1	0.008333333333333333	TGTGCGAGAGACTCCCTCTACGGTGGTCCGACCTACTTTGACTACTGG	CARDSLYGGPTYFDYW	IGHV3-30	IGHD4-23	IGHJ4	10	17	26	32
1	0.008333333333333333	TGTGCGAGAGACTGCGGTAGTACCAGCTGCTATGCGCCCCCAAACTGG	CARDCGSTSCYAPPNW	IGHV4-31	IGHD2-2	IGHJ4	10	16	34	43
1	0.008333333333333333	TGTGCGAAAGATGTTCATGATTACGTTTGGGGGAGTTTTGACTACTGG	CAKDVHDYVWGSFDYW	IGHV3-30	IGHD3-16	IGHJ4	11	16	35	36
1	0.008333333333333333	TGTGCAACAGACCCCCCAATAGTGGGAGCTACTACTCTGGTCTACTGG	CATDPPIVGATTLVYW	IGHV1-24	IGHD1-26	IGHJ4	10	18	28	29
1	0.008333333333333333	TGTGCAAAAGATATAGGTTACGATATTTTGACTGGTTATGACTACTGG	CAKDIGYDILTGYDYW	IGHV3-9	IGHD3-9	IGHJ4	14	17	37	38
1	0.008333333333333333	TGTGCAAAAGATAGTGGGAGATCCTACTACTACGGTATGGACGTCTGG	CAKDSGRSYYYGMDVW	IGHV3-9	IGHD1-26	IGHJ6	12	13	19	23
1	0.008333333333333333	TGTGCGACCCCGGGATTGGGTGGGACCTACCGCTTTGACTACTGG	CATPGLGGTYRFDYW	IGHV3-30	IGHD1-26	IGHJ4	6	19	29	32
1	0.008333333333333333	TGTGCGAGTAATATAGCTTCGCCTCCGTACTACTTTGACTACTGG	CASNIASPPYYFDYW	IGHV7-4-1	IGHD2-8	IGHJ4	7	11	16	26
1	0.008333333333333333	TGTGCGAGCTCGGGGGCAGTGGCTGGTAAACAGTGTGGCTACTGG	CASSGAVAGKQCGYW	IGHV4-31	IGHD6-19	IGHJ4	7	15	27	38
1	0.008333333333333333	TGTGCGAGATCCCCCTACTACGGTGATTACGCTTATGACTACTGG	CARSPYYGDYAYDYW	IGHV1-3	IGHD4-17	IGHJ4	8	16	30	35
1	0.008333333333333333	TGTGCGAGACTCGGAGGCGGCTCGTCCCTACCTTTTGACTACTGG	CARLGGGSSLPFDYW	IGHV4-4	IGHD6-6	IGHJ4	8	19	26	33
1	0.008333333333333333	TGTGCGAGACGTCTGGGCGACAATGGCTGGTCGGTTGACTACTGG	CARRLGDNGWSVDYW	IGHV3-21	IGHD6-19	IGHJ4	8	23	30	34
1	0.008333333333333333	TGTGCGAGAGTCCTGGGCGGGGGTTACGGTGACAATGACTACTGG	CARVLGGGYGDNDYW	IGHV3-48	IGHD4-17	IGHJ4	9	24	32	35
1	0.008333333333333333	TGTGCGAGAGCACAAACCGGGTATACCAGCCCCTTTGACTCCTGG	CARAQTGYTSPFDSW	IGHV4-31	IGHD6-13	IGHJ4	9	16	29	32
1	0.008333333333333333	TGTGCGAGAGCAGAGTCGTATAGCAGTGGCCGCATTGACTACTGG	CARAESYSSGRIDYW	IGHV4-31	IGHD6-19	IGHJ4	9	17	29	34
1	0.008333333333333333	TGTGCGAGAGATGGGGAGGTTAGGGGAGGCTGGTTCGACCCCTGG	CARDGEVRGGWFDPW	IGHV3-53	IGHD3-10	IGHJ5	11	17	27	29
1	0.008333333333333333	TGTGCGAAAGGGGAGTCTGGCGGCTCGTCCGAGGAAGACTACTGG	CAKGESGGSSEEDYW	IGHV3-23	IGHD6-6	IGHJ4	9	12	30	36
1	0.008333333333333333	TGTGCAAAAGGCCATGGGGCAGCAGCTGGCGACTTTGACTACTGG	CAKGHGAAAGDFDYW	IGHV3-9	IGHD6-13	IGHJ4	9	18	28	31
1	0.008333333333333333	TGTGGGAGAGAATTGTGGGGTACTAATTACGGTATGGACGTCTGG	CGRELWGTNYGMDVW	IGHV3-11	IGHD2-8	IGHJ6	10	19	26	33
1	0.008333333333333333	TGTACCACAGACCACGTCTTGAGTAAACCCCCCTTTGACTACTGG	CTTDHVLSKPPFDYW	IGHV3-15	IGHD1-14	IGHJ4	10	11	16	32
1	0.008333333333333333	TGTGCGAGAGTCCGAGGATATATAGTGGGTCTTGACTACTGG	CARVRGYIVGLDYW	IGHV3-21	IGHD1-26	IGHJ4	9	20	28	31
1	0.008333333333333333	TGTGCGAGAGGTCTGGGGGTTCGAGGCACCAGGTCAAACTGG	CARGLGVRGTRSNW	IGHV1-8	IGHD3-10	IGHJ4	10	17	22	37
1	0.008333333333333333	TGTGCGAGAGGGCGGAGATGGCTACAATACTTTGACTACTGG	CARGRRWLQYFDYW	IGHV1-8	IGHD5-24	IGHJ4	10	14	26	27
1	0.008333333333333333	TGTGCGAGAGATCTGAGGGGGGTAATGGAGTTTGACTACTGG	CARDLRGVMEFDYW	IGHV3-21	IGHD2-8	IGHJ4	13	22	27	30
1	0.008333333333333333	TGTGCGAGAGATCATCCGGAAGTGTATGCCCTTGACTACTGG	CARDHPEVYALDYW	IGHV4-31	IGHD2-8	IGHJ4	12	21	28	31
1	0.008333333333333333	TGTGCGAGAGATGGGACCCACTTCCATGACGCGGAGTTCTGG	CARDGTHFHDAEFW	IGHV3-53	IGHD4-23	IGHJ4	11	31	37	38
1	0.008333333333333333	TGTGCGAGAGAGATAGCAGGAGGGCGCGCTTTTGATATCTGG	CAREIAGGRAFDIW	IGHV4-39	IGHD2-21	IGHJ3	8	12	18	27
1	0.008333333333333333	TGTGCGAGAATTGGCGGTGCTTTTCGGTACTTCGATCTCTGG	CARIGGAFRYFDLW	IGHV1-18	IGHD4-17	IGHJ2	8	14	18	25
1	0.008333333333333333	TGTGCGAAGTCGGAAATCTACTACTACGGTATGGACGTTTGG	CAKSEIYYYGMDVW	IGHV3-23	IGHD1-14	IGHJ6	7	10	14	17
1	0.008333333333333333	TGTGCGAAGGGAGGACGAAGCGAGAGCTTCTTTGAGTCCTGG	CAKGGRSESFFESW	IGHV3-48	IGHD6-6	IGHJ4	6	12	17	29
1	0.008333333333333333	TGTGCACGTTACCTTACTGTGAGAGAGGCTTTTGATATGTGG	CARYLTVREAFDMW	IGHV2-5	IGHD4-11	IGHJ3	6	13	19	27
1	0.008333333333333333	TGTGCACGGATAAGGGGGGGAGAAAACTACTTTGACTACTGG	CARIRGGENYFDYW	IGHV2-70	IGHD3-16	IGHJ4	11	15	21	25
1	0.008333333333333333	TGTGCAAGGGGTAACTGGAACTCCTGGTACTTCGATCTCTGG	CARGNWNSWYFDLW	IGHV3-13	IGHD1-7	IGHJ2	7	11	21	23
1	0.008333333333333333	TGTGCAAGATCTCGGGGGATAAGCACGTCGATTGACTACTGG	CARSRGISTSIDYW	IGHV3-13	IGHD1-20	IGHJ4	8	24	29	31
1	0.008333333333333333	TGTGCAAAAGATTTCGGTGGCTGGGATTACTTTGACCACTGG	CAKDFGGWDYFDHW	IGHV3-43	IGHD6-19	IGHJ4	11	16	23	27
1	0.008333333333333333	TGTACGAGGTCGAAAATGGAACCGTCCTGGTTCGACCCCTGG	CTRSKMEPSWFDPW	IGHV3-48	IGHD1-1	IGHJ5	7	16	21	26
1	0.008333333333333333	TGTGTGAGGGCTAACAGCGCTTGGTACTTTGACTACTGG	CVRANSAWYFDYW	IGHV3-60	IGHD7-27	IGHJ4	6	9	14	24
1	0.008333333333333333	TGTGCCACGATTAGGAGTATAGCAACTGCAGGCTCCTGG	CATIRSIATAGSW	IGHV3-47	IGHD6-6	IGHJ5	4	14	23	34
1	0.008333333333333333	TGTGCGGGCGGATTTAGTAGTGGCTGGTTCTCTCACTGG	CAGGFSSGWFSHW	IGHV1-46	IGHD6-19	IGHJ4	5	14	27	34
1	0.008333333333333333	TGTGCGGGAGGATACAGCTATGGTTATTTTGACTACTGG	CAGGYSYGYFDYW	IGHV3-23	IGHD5-18	IGHJ4	5	9	25	27
1	0.008333333333333333	TGTGCGAGACAAAGGGTAGCAGATTACCTTGACTACTGG	CARQRVADYLDYW	IGHV4-39	IGHD2-15	IGHJ4	10	15	21	24
1	0.008333333333333333	TGTGCGAGAGCCTCGTGGAGCAGCTCGTTTGACTACTGG	CARASWSSSFDYW	IGHV3-53	IGHD6-6	IGHJ4	9	18	26	27
1	0.008333333333333333	TGTGCGAGAGCGGTGCCTTATTACTGGTTCGACCCCTGG	CARAVPYYWFDPW	IGHV1-46	IGHD3-22	IGHJ5	9	17	21	22
1	0.008333333333333333	TGTGCGAGAGATGGGGACGATTCCCTCTTTGACTACTGG	CARDGDDSLFDYW	IGHV3-30	IGHD3-3	IGHJ4	11	16	21	26
1	0.008333333333333333	TGTGCACGAGGCCGGAGTGGTTACGGTATGGACGTCTGG	CARGRSGYGMDVW	IGHV3-43	IGHD3-3	IGHJ6	5	13	22	27
1	0.008333333333333333	TGTGCGAGTGTCCCCGCGGATGCTTTTGATATCTGG	CASVPADAFDIW	IGHV4-34	IGHD3-10	IGHJ3	7	10	15	18
1	0.008333333333333333	TGTGCGAGCGGCCATAGTGGGAGCTACGTCTACTGG	CASGHSGSYVYW	IGHV1-8	IGHD1-26	IGHJ4	12	13	26	29
1	0.008333333333333333	TGTGCGAGACGGACTAATTGGGCTTTTGATATCTGG	CARRTNWAFDIW	IGHV5-10-1	IGHD2-8	IGHJ3	9	12	17	21
1	0.008333333333333333	TGTGCGAGAGATTTTTCGGGGAACTTTGACTACTGG	CARDFSGNFDYW	IGHV4-4	IGHD3-10	IGHJ4	11	14	21	22
1	0.008333333333333333	TGTGCGAGACTCGACGGTGACTACGACTACTGG	CARLDGDYDYW	IGHV5-10-1	IGHD4-17	IGHJ4	9	13	23	24
1	0.008333333333333333	TGTGCGAAAAGTCGAGCTGACTTTGACTACTGG	CAKSRADFDYW	IGHV3-23	IGHD6-6	IGHJ4	8	12	18	19
1	0.008333333333333333	TGTGCGAGAGGCGGTGCTTTTGATATCTGG	CARGGAFDIW	IGHV4-59	.	IGHJ3	9	-1	-1	14
1	0.008333333333333333	TGTGCGGTATACGGTATGGACGTCTGG	CAVYGMDVW	IGHV3-9	IGHD1-7	IGHJ6	4	5	10	15
1	0.008333333333333333	TGTGTGAGACCGCCGCGATACTGG	CVRPPRYW	IGHV3-35	IGHD6-25	IGHJ4	8	11	15	18
1	0.008333333333333333	TGTGCGAAAGATCAACGGGTCGGG	CAKDQRVG	IGHV3-23	IGHD6-13	IGHJ4	12	15	19	22
