# Supplementary material for: Biomarkers and Immune Repertoire Metrics Identified by Peripheral Blood Transcriptomic Sequencing Reveal the Pathogenesis of COVID-19
Source: Front Immunol. 2021 Aug 24;12:677025. doi: 10.3389/fimmu.2021.677025 (PMC8421539; doi:10.3389/fimmu.2021.677025)
Supplement: Supplementary file 1 [file DataSheet_1.zip › TCR_BCR/IGH/convert.20S039669A.clonotypes.IGH.txt]

count	freq	cdr3nt	cdr3aa	v	d	j	VEnd	DStart	DEnd	JStart
8	0.0299625468164794	TGTGCGAAAGGGACAACCAACGTTGACTTCTTG	CAKGTTNVDFL	IGHV3-23	IGHD3-22	IGHJ4	9	14	18	22
6	0.02247191011235955	TGTGCGAGACACGGTGACTACGAGGACTACTGG	CARHGDYEDYW	IGHV5-10-1	IGHD4-17	IGHJ4	10	11	21	24
4	0.0149812734082397	TGTGCGAAAGATCGCGGTTACGATGGTGCGGGGAGTTTTCATAACCCCTACTACAACTACTATGGTATGGACGTCTGG	CAKDRGYDGAGSFHNPYYNYYGMDVW	IGHV3-23	IGHD3-10	IGHJ6	12	17	44	48
3	0.011235955056179775	TGTGCGAGAGAGAGGCTACGGGCCTATTTTGACTACTGG	CARERLRAYFDYW	IGHV3-30	IGHD5-12	IGHJ4	10	13	19	23
3	0.011235955056179775	TGTGCGAGATTTTCGGGTGCCCACGACTACTGG	CARFSGAHDYW	IGHV1-18	IGHD3-10	IGHJ4	8	11	16	24
2	0.00749063670411985	TGTGCGAGACAGGAAGGATTTTGTTCTAAGGGTATCTGTTATAAGGAAAACTGGTACGACCCCTGG	CARQEGFCSKGICYKENWYDPW	IGHV5-10-1	IGHD2-8	IGHJ5	10	14	42	48
2	0.00749063670411985	TGTGCGAGGTCCCCCGAATATTACTATGATAGTAGTGGTTACCCTGGGTATTTTGAGTACTGG	CARSPEYYYDSSGYPGYFEYW	IGHV5-10-1	IGHD3-22	IGHJ4	7	18	40	51
2	0.00749063670411985	TGTGCGAGAGCACCGTATTACAGTATTTGGAGTGGTTACTCCGACAACTACTTCGACCCCTGG	CARAPYYSIWSGYSDNYFDPW	IGHV4-59	IGHD3-3	IGHJ5	9	13	37	43
2	0.00749063670411985	TGTGCGAGAGCACCGTATTACAGTATTTGGAGTAGTTACTCCGACAACTACTTCGACCCCTGG	CARAPYYSIWSSYSDNYFDPW	IGHV3-53	IGHD3-3	IGHJ5	9	13	37	43
2	0.00749063670411985	TGTGCGAGAGCGCAAAGGAAAAGCAACCCCTGGTCCTTTACAGACTACTTTGACTACTGG	CARAQRKSNPWSFTDYFDYW	IGHV4-4	IGHD2-21	IGHJ4	9	16	24	43
2	0.00749063670411985	TGTGCGAAAGATGGGGGATATTGTGGTGGTGACTGCCGGTACGGTATGGACGTCTGG	CAKDGGYCGGDCRYGMDVW	IGHV3-23	IGHD2-21	IGHJ6	11	17	35	45
2	0.00749063670411985	TGTGCGACTTCGTTGATTGGACCTAAATACTACTACTACGGTATGGACGTCTGG	CATSLIGPKYYYYGMDVW	IGHV3-23	IGHD1-1	IGHJ6	6	9	13	27
2	0.00749063670411985	TGTGCGAGATTAAGTGATAGTAGTGGTTATTACGAGTACTACTTTGACTACTGG	CARLSDSSGYYEYYFDYW	IGHV5-51	IGHD3-22	IGHJ4	8	14	32	34
2	0.00749063670411985	TGTGCGAAGCGACCCGAGCAGTGGGAGCTACTCCCCAACTGGTTCGACCCCTGG	CAKRPEQWELLPNWFDPW	IGHV3-23	IGHD1-26	IGHJ5	7	19	31	35
2	0.00749063670411985	TGTGTCAGAGATTTTTATCAAAGTGGTGGTTTTATTCACGGGATCCACTGG	CVRDFYQSGGFIHGIHW	IGHV4-30-2	IGHD2-15	IGHJ4	11	21	29	46
2	0.00749063670411985	TGTGCGAGAGGGCCAGAGTATTTTGGTTCGGGGAGTCAGATTGACTACTGG	CARGPEYFGSGSQIDYW	IGHV4-31	IGHD3-10	IGHJ4	9	23	35	40
2	0.00749063670411985	TGTGTGAGAGATGCTGGTTCGGGGAGTTCTGATCCTTTTGATGTCTGG	CVRDAGSGSSDPFDVW	IGHV3-11	IGHD3-10	IGHJ3	11	14	27	29
2	0.00749063670411985	TGTGCGAGAATGCCCGGTGGAAACCTTAACTGGCACTTCGATCTCTGG	CARMPGGNLNWHFDLW	IGHV5-10-1	IGHD4-23	IGHJ2	8	14	23	28
2	0.00749063670411985	TGTGCGAAAGATCGGGTCTTCGAGCGGGTGACTACATTTGCATTTGGG	CAKDRVFERVTTFAFG	IGHV3-23	IGHD4-17	IGHJ4	12	26	34	46
2	0.00749063670411985	TGTGCGAAAAGTACGGCTACGGTGGTAATCTACCGTTTTGACCAGTGG	CAKSTATVVIYRFDQW	IGHV3-23	IGHD4-23	IGHJ4	8	16	27	36
2	0.00749063670411985	TGTGCAAGAGATCTCAAGGGTGGAATCTACTATGTTGCTGATATCTGG	CARDLKGGIYYVADIW	IGHV6-1	IGHD3-10	IGHJ4	14	27	33	44
2	0.00749063670411985	TGTGCGAGAGATGATGATACAGCCTCAAACCTATTTGACTATTGG	CARDDDTASNLFDYW	IGHV3-21	IGHD5-18	IGHJ4	11	15	22	33
2	0.00749063670411985	TGTGCGAGATCGATTGGGCTCGACAAACCTTTTGGGTACTGG	CARSIGLDKPFGYW	IGHV3-21	IGHD3-16	IGHJ4	8	30	35	36
2	0.00749063670411985	TGTGCGAGATCGATTGGGCTCGACAAACCTTTTGAGTACTGG	CARSIGLDKPFEYW	IGHV3-21	IGHD3-3	IGHJ4	8	10	14	30
2	0.00749063670411985	TGTGCGAGAGGTATAGGTGAAAGAGGCTGGTTCGATATTTGG	CARGIGERGWFDIW	IGHV5-10-1	IGHD1-26	IGHJ5	8	9	15	26
2	0.00749063670411985	TGTGCGAAAGATATTCACTTCTACTACGGCACACACGTCTGG	CAKDIHFYYGTHVW	IGHV3-66	IGHD1-26	IGHJ3	11	20	27	37
2	0.00749063670411985	TGTGCGAGAGGGAGATTTTTAGACGGGTTCGACCCCTGG	CARGRFLDGFDPW	IGHV4-4	IGHD3-3	IGHJ5	9	13	19	25
2	0.00749063670411985	TGTGCGAGAGATGTCAGGTTCGGTATTTTCGACTCCTGG	CARDVRFGIFDSW	IGHV4-31	IGHD3-10	IGHJ5	11	16	22	27
2	0.00749063670411985	TGTGCGAGACATCAAAGTGGGACCAATGACTACTGG	CARHQSGTNDYW	IGHV5-51	IGHD1-26	IGHJ4	11	15	21	26
2	0.00749063670411985	TGTGCAAGAAGATTTCATAACCAAGCTGACTGCTGG	CARRFHNQADCW	IGHV3-74	IGHD3-22	IGHJ4	8	16	22	26
2	0.00749063670411985	TGTGTGAAAGGGACAACTGACATCGACTTCTGG	CVKGTTDIDFW	IGHV3-23	IGHD1-1	IGHJ4	9	12	18	24
2	0.00749063670411985	TGTGCGAAAGGGACAACTGACGTTGACTTCTGG	CAKGTTDVDFW	IGHV3-23	IGHD1-1	IGHJ4	9	12	18	22
2	0.00749063670411985	TGTGCGAAAGATATACTTATGACGAACTGG	CAKDILMTNW	IGHV3-53	IGHD3-3	IGHJ4	11	12	24	25
1	0.003745318352059925	TGTGCGAGAGTTGGGGAACAGGGGGAGTATTACTATGATAGTAGTGGTTATTTACCCCCCGCTGAATACTTCCAGCACTGG	CARVGEQGEYYYDSSGYLPPAEYFQHW	IGHV4-31	IGHD3-22	IGHJ1	9	26	51	59
1	0.003745318352059925	TGTGCGAGAGAATACTTGTCTATTATTATCCTTCGGGGGGTTCTTCAACCCTCCTACTACTCCGGTATGGACGTCTGG	CAREYLSIIILRGVLQPSYYSGMDVW	IGHV4-31	IGHD3-10	IGHJ6	10	20	41	53
1	0.003745318352059925	TGTGCGACAGATAGGAGATTTGATTACTATGGTTCGGGGATCTCTTATCCCCCATACTACTTTGACTACTGG	CATDRRFDYYGSGISYPPYYFDYW	IGHV3-30	IGHD3-10	IGHJ4	11	22	39	54
1	0.003745318352059925	TGTGCGAGACCTGATGACCAGGGGGGCAGCCTAATACAGCATTACCACTACTATTTCGGTATGGACGTCTGG	CARPDDQGGSLIQHYHYYFGMDVW	IGHV3-30	IGHD5-18	IGHJ6	8	33	39	40
1	0.003745318352059925	TGTGCGAGAGCCCCCTATAGTAGTGGCTGGTACGGCATTGGGCGGACAGGAGAGAACTGGTTCGACCCCTGG	CARAPYSSGWYGIGRTGENWFDPW	IGHV4-34	IGHD6-19	IGHJ5	9	15	33	54
1	0.003745318352059925	TGTGCGAGAGCGGGGGGATCATCATATATTACTATGGTTCGGGCGGAATTCAACTGGTTCGACCCCTGG	CARAGGSSYITMVRAEFNWFDPW	IGHV3-33	IGHD3-10	IGHJ5	9	26	42	50
1	0.003745318352059925	TGTGCGAAAGATCGGACGATTCTTGGAGTAGGCAAGGCAACCTACTACTATTACGGTATGGACGTCTGG	CAKDRTILGVGKATYYYYGMDVW	IGHV3-30	IGHD3-3	IGHJ6	12	15	28	41
1	0.003745318352059925	TGTGCGAGAGTTAGAAATATAGGATACTGTAGTAGTAAGAGTTGCAATCGGTGGCTCGACCTCTGG	CARVRNIGYCSSKSCNRWLDLW	IGHV4-31	IGHD2-2	IGHJ5	9	19	36	51
1	0.003745318352059925	TGTGCGAGAGGCCCTGATTACGTTTGGGGGAGTTATCCACACCCACCCTACTACTTTGACTACTGG	CARGPDYVWGSYPHPPYYFDYW	IGHV4-4	IGHD3-16	IGHJ4	9	14	36	48
1	0.003745318352059925	TGTGCGAGAGATGGCGCCAACAGTGTAGTCGTGTCTGGAACGTACCAGTACTATTTTGACTACTGG	CARDGANSVVVSGTYQYYFDYW	IGHV4-31	IGHD6-19	IGHJ4	11	30	45	46
1	0.003745318352059925	TGTGCGTTCCGGAATTTGCGTGATAGTGGTGGTTTCCCTGCCTGGTTGTACTTTGACTACTGG	CAFRNLRDSGGFPAWLYFDYW	IGHV3-23	IGHD3-22	IGHJ4	5	20	33	48
1	0.003745318352059925	TGTGCGAGAGATTCCCCTTCGGGTAGCAGCCGTCTTCTTGACTACTACGGTATGGACGTCTGG	CARDSPSGSSRLLDYYGMDVW	IGHV1-18	IGHD2-15	IGHJ6	11	22	29	40
1	0.003745318352059925	TGTGCGAGAGATGTGGGTGTTGATAGTAGTGGATTACTGCCTGTTTACGCCCTTGATATCTGG	CARDVGVDSSGLLPVYALDIW	IGHV4-31	IGHD3-22	IGHJ3	11	20	31	52
1	0.003745318352059925	TGTGCGAGAGACCCCGGGGGGGGGGAGTACCAGCAGCTGATAATTCGATACTTCGATCTCTGG	CARDPGGGEYQQLIIRYFDLW	IGHV3-53	IGHD2-2	IGHJ2	10	25	37	48
1	0.003745318352059925	TGTGCGAAGACGAATTACGATTTTTGGAGTGGTTATTCTTACTATTACGGTATGGACGTCTGG	CAKTNYDFWSGYSYYYGMDVW	IGHV3-30	IGHD3-3	IGHJ6	6	9	36	51
1	0.003745318352059925	TGTGCGAAAGATTATCCCTATCCGGTGACACTGACTGGCAGTGCCCCTCTCTTTGACTACTGG	CAKDYPYPVTLTGSAPLFDYW	IGHV3-11	IGHD3-9	IGHJ4	11	31	37	50
1	0.003745318352059925	TGTGCGAAAGATGGCCATTACGAGTATTGGACTGGCGGCTACTCCTACGGTATGGACGTCTGG	CAKDGHYEYWTGGYSYGMDVW	IGHV3-30	IGHD3-3	IGHJ3	11	16	34	58
1	0.003745318352059925	TGTGCGAAAGAAGGGAAGGAGGTTACTGGGTTATACTACTACTACTACGGTATGGACGTCTGG	CAKEGKEVTGLYYYYYGMDVW	IGHV3-7	IGHD4-11	IGHJ6	10	21	27	33
1	0.003745318352059925	TGTGCACGGTTGCGGTTTGGGGGAGTTATCGATTACTACTACTACTACGGTATGGACGTCTGG	CARLRFGGVIDYYYYYGMDVW	IGHV2-26	IGHD3-16	IGHJ6	8	14	30	31
1	0.003745318352059925	TGTGTCAAAGATAATGCCCCGTACAGCAGTGGCTGGTCACCCCCCTACTTTGACTACTGG	CVKDNAPYSSGWSPPYFDYW	IGHV3-30	IGHD6-19	IGHJ4	3	20	36	44
1	0.003745318352059925	TGTGTCAAAGATAAAGCCCCGTATAGCAGTGGCTGGTCACCCCCCCACTTTGACTACTGG	CVKDKAPYSSGWSPPHFDYW	IGHV3-30	IGHD6-19	IGHJ4	3	20	36	46
1	0.003745318352059925	TGTGTAAAGGATACTCACGGAGTCGTGTCAGCTGCTAGTGTGGGTTACTTTGACTCCTGG	CVKDTHGVVSAASVGYFDSW	IGHV3-43	IGHD2-2	IGHJ4	12	28	36	45
1	0.003745318352059925	TGTGCCAAAGATAAAGTCCCGTATAGCAGTGGCTGGTCACCCCCCTACCTTGACTACTGG	CAKDKVPYSSGWSPPYLDYW	IGHV3-38	IGHD6-19	IGHJ4	6	20	36	44
1	0.003745318352059925	TGTGCCAAAGATAAAGCCCCGTATAGCAGTGGCTGGTCACCCCCCTACTTTGACTACTGG	CAKDKAPYSSGWSPPYFDYW	IGHV3-30	IGHD6-19	IGHJ4	11	20	36	44
1	0.003745318352059925	TGTGCGACAGACTATAGTAGCAGGTGGAATACTTCCTACTACTACGCTCTCGACGTCTGG	CATDYSSRWNTSYYYALDVW	IGHV3-21	IGHD2-2	IGHJ6	10	36	44	51
1	0.003745318352059925	TGTGCGAGGGTCAATTGTGGAAGTCCCGGCTGCCGGGGACGGGATTGGTTCGACTCCTGG	CARVNCGSPGCRGRDWFDSW	IGHV3-11	IGHD2-2	IGHJ5	7	13	32	45
1	0.003745318352059925	TGTGCGAGAGTCGCTAGAAGCTCGTCGTTTTGGTACTACTACAACGGTATGGACGTCTGG	CARVARSSSFWYYYNGMDVW	IGHV4-4	IGHD6-6	IGHJ6	9	14	25	33
1	0.003745318352059925	TGTGCGAGAGATGGGGGGGCGTATTACTATGATAGTAGTGGTTACTACTTTGACTACTGG	CARDGGAYYYDSSGYYFDYW	IGHV4-31	IGHD3-22	IGHJ4	11	19	41	42
1	0.003745318352059925	TGTGCGAGAGATGAAGCTGAAAGTAACTATTATTACTACGGAAACACTTTTGATGTCTGG	CARDEAESNYYYYGNTFDVW	IGHV3-30	IGHD3-22	IGHJ3	11	29	39	46
1	0.003745318352059925	TGTGCGAAAGATTTCGATTTTCAGGCATTACGATATTTTGACAACGTGATTGACTACTGG	CAKDFDFQALRYFDNVIDYW	IGHV3-21	IGHD3-9	IGHJ4	11	26	41	49
1	0.003745318352059925	TGTGCGCGAGATCCCCATTCTAGAGATGGATTTTTCTCCCGTTACCTTGACCACTGG	CARDPHSRDGFFSRYLDHW	IGHV1-2	IGHD5-24	IGHJ4	12	20	28	42
1	0.003745318352059925	TGTGCGGGAAACGGGGCTGACACTGGTGGTTCGGGAATTTGGGGTATGGACGTCTGG	CAGNGADTGGSGIWGMDVW	IGHV4-31	IGHD3-10	IGHJ6	5	26	34	45
1	0.003745318352059925	TGTGCGAGTCTCCTCGACTATGAATCGGGGAGTTTTTATCGCCCCTTTGACAATTGG	CASLLDYESGSFYRPFDNW	IGHV1-67	IGHD3-10	IGHJ4	7	16	38	44
1	0.003745318352059925	TGTGCGAGGTCGACAAGTATTAGTATGAGAGTAGTGGTTATGGGGTTTGACTACTGG	CARSTSISMRVVVMGFDYW	IGHV3-21	IGHD3-22	IGHJ4	7	16	40	45
1	0.003745318352059925	TGTGCGAGAGCGCCGCTTTTTAGTGGGAGCTACGGGCGTGTCTGGTTCGACTCCTGG	CARAPLFSGSYGRVWFDSW	IGHV4-31	IGHD1-26	IGHJ5	9	20	32	41
1	0.003745318352059925	TGTGCGAGAGGTGCCCGCATCGTGGCTGCGATTTTCCCTTGGCACTTTGACTTCTGG	CARGARIVAAIFPWHFDFW	IGHV1-8	IGHD5-12	IGHJ4	10	21	32	43
1	0.003745318352059925	TGTGCGAGAGGCCGGTGTGTTGGGACCTGCGCCGTGACCGGTGGGTTCGACCCCTGG	CARGRCVGTCAVTGGFDPW	IGHV4-34	IGHD1-20	IGHJ5	12	36	41	43
1	0.003745318352059925	TGTGCGAGAATGGGGGCCAGTGGCTGGAACAGGGAAATCAATTGGCTCGACCTCTGG	CARMGASGWNREINWLDLW	IGHV1-18	IGHD6-19	IGHJ5	8	17	26	38
1	0.003745318352059925	TGTGCGAAAGATTACGGTGACTACGGCTACTACTACTACTACGGTATGGACGTCTGG	CAKDYGDYGYYYYYGMDVW	IGHV3-23	IGHD4-17	IGHJ6	11	12	24	27
1	0.003745318352059925	TGTGCGAAAGACCCCCGTTCCTTCAGCAGCTGGTACACCAACTGGTTCGACCCCTGG	CAKDPRSFSSWYTNWFDPW	IGHV3-21	IGHD6-13	IGHJ5	10	23	35	38
1	0.003745318352059925	TGTGCGAAAGACGCCCAAATCCTCTACGGTGACTTCGCCTACTACTTTGACTACTGG	CAKDAQILYGDFAYYFDYW	IGHV3-23	IGHD4-17	IGHJ4	10	23	33	39
1	0.003745318352059925	TGTGCGAGACTCGGTGGTGGGGAACAGTGGTACTACTACGGTATGGACGTCTGG	CARLGGGEQWYYYGMDVW	IGHV5-10-1	IGHD2-15	IGHJ6	9	13	19	30
1	0.003745318352059925	TGTGCGAGACATCTGACTCACGCAACTGTTGGAGTAAGGGGCCTTGATCATTGG	CARHLTHATVGVRGLDHW	IGHV5-10-1	IGHD3-3	IGHJ4	11	28	34	51
1	0.003745318352059925	TGTGCGAGAGGTTCCACGGTGATCCTAGAACCTCCTTACTACTTTGACTACTGG	CARGSTVILEPPYYFDYW	IGHV3-21	IGHD2-15	IGHJ4	9	21	27	36
1	0.003745318352059925	TGTGCGAGAGGCGAGCGTTACTATGATAGTAGGAGTAACTGGTTCGACCCCTGG	CARGERYYDSRSNWFDPW	IGHV4-34	IGHD3-22	IGHJ5	11	17	31	36
1	0.003745318352059925	TGTGCGAGAGGGACTGTATGGTTCGGGGAGTTAAGCAACTGGTTCGACCCCTGG	CARGTVWFGELSNWFDPW	IGHV4-34	IGHD3-10	IGHJ5	10	16	32	35
1	0.003745318352059925	TGTGCGAGAGATTTTGAGCGATATTGTGGTGGTGACTGCCCCTTTGACTACTGG	CARDFERYCGGDCPFDYW	IGHV3-30	IGHD2-21	IGHJ4	11	20	38	41
1	0.003745318352059925	TGTGCGAGAGATAATAACTGGAACGACCGCGATGCTTACTACTTTGACTACTGG	CARDNNWNDRDAYYFDYW	IGHV4-31	IGHD1-20	IGHJ4	11	13	26	36
1	0.003745318352059925	TGTGCGAGAGAGCGATTACAATACTTCGGGGAGCCTGATGCTTTTGATATCTGG	CARERLQYFGEPDAFDIW	IGHV4-28	IGHD3-10	IGHJ3	8	14	32	35
1	0.003745318352059925	TGTGCGAGAGAGAGGGGCAGCTACTACGACGAGTGGAACTGGTTCGACCCCTGG	CARERGSYYDEWNWFDPW	IGHV3-7	IGHD1-26	IGHJ5	10	18	27	36
1	0.003745318352059925	TGTGCGAGAACCACTCGCCTCTTCATAGCAGCAGCTGGTACGGCTGACTACTGG	CARTTRLFIAAAGTADYW	IGHV1-46	IGHD6-13	IGHJ4	8	24	41	44
1	0.003745318352059925	TGTGCACGGATTCCCGCCCAGCAGTGGCTGGTACCTTACGGTATGGACGTCTGG	CARIPAQQWLVPYGMDVW	IGHV2-26	IGHD6-19	IGHJ6	10	19	33	42
1	0.003745318352059925	TGTGCAAGATATTGTTCGGGGAATCTCGATATTGACTGCGGTATGGACGTCTGG	CARYCSGNLDIDCGMDVW	IGHV3-74	IGHD3-10	IGHJ6	8	9	21	42
1	0.003745318352059925	TGTGCAAAAGATCGGTACAACACCCATCGTAGAACGAGGGGTATGGACGTCTGG	CAKDRYNTHRRTRGMDVW	IGHV3-9	IGHD1-1	IGHJ6	11	12	20	42
1	0.003745318352059925	TGCGCGAGACTCCTGTCACGGGCGGGCTATTACTACTATGGTATGGACGTCTGG	CARLLSRAGYYYYGMDVW	IGHV5-10-1	IGHD3-10	IGHJ6	9	33	41	42
1	0.003745318352059925	TGTGTGAGACCTCCTCCTCTCTCCACTGTGGCAACTCTCGGAGATAACTGG	CVRPPPLSTVATLGDNW	IGHV1-18	IGHD4-23	IGHJ4	8	27	42	46
1	0.003745318352059925	TGTGCTAGAAGGGTACCGGTGACTGGTGGGGGGGACTGGTACGACCCCTGG	CARRVPVTGGGDWYDPW	IGHV1-46	IGHD1-1	IGHJ5	8	12	19	34
1	0.003745318352059925	TGTGCGCGGACCTACGACTACGGTGGCTATTATGATTCTTTTGATATCTGG	CARTYDYGGYYDSFDIW	IGHV2-26	IGHD4-23	IGHJ3	9	15	25	31
1	0.003745318352059925	TGTGCGGCTAAACACGGGGTCCCTTCGGGCTACTACGGTTTGGCCGTCTGG	CAAKHGVPSGYYGLAVW	IGHV1-18	IGHD1-26	IGHJ6	5	28	36	40
1	0.003745318352059925	TGTGCGATTTCTTCGAGAGGAACCAGCTATGGTTCTGAGCTCGACTACTGG	CAISSRGTSYGSELDYW	IGHV3-11	IGHD5-18	IGHJ4	6	23	33	42
1	0.003745318352059925	TGTGCGAGAGTTGATGGTGTGACTGGGGGGGTCAACGGCATGGACGTCTGG	CARVDGVTGGVNGMDVW	IGHV3-30	IGHD2-21	IGHJ6	9	18	24	38
1	0.003745318352059925	TGTGCGAGAGCAGATTGGAGTGGTTCTTATACATACTACTTTGACTACTGG	CARADWSGSYTYYFDYW	IGHV5-10-1	IGHD3-3	IGHJ4	8	14	31	33
1	0.003745318352059925	TGTGCGAGAGGTGCTGCGGTGGGAGTGGGAAGTTTCGCCTTTGACATTTGG	CARGAAVGVGSFAFDIW	IGHV1-8	IGHD1-26	IGHJ4	10	23	29	38
1	0.003745318352059925	TGTGCGAGAGATCGGGCTACGGTGACTACCTACAACTGGTTCGACCCCTGG	CARDRATVTTYNWFDPW	IGHV3-21	IGHD4-17	IGHJ5	12	16	28	30
1	0.003745318352059925	TGTGCGAGAGAGCGCAGTAGGCATCAGATGGACATTTTCTTTGACATCTGG	CARERSRHQMDIFFDIW	IGHV4-31	IGHD5-24	IGHJ4	10	25	30	38
1	0.003745318352059925	TGTGCGAGAGAGGGCTACTATGATAATAATTATTTCTGCTTTGACTTCTGG	CAREGYYDNNYFCFDFW	IGHV1-46	IGHD3-22	IGHJ4	10	15	24	38
1	0.003745318352059925	TGTGCGAAAGCCTCGACTACCGTGGTAACTTATTACAAGCTCGACCCCTGG	CAKASTTVVTYYKLDPW	IGHV3-23	IGHD4-23	IGHJ5	9	14	29	40
1	0.003745318352059925	TGTGCGAAAGGGCCGAGAGGGGTAGCTGCTAATGGACACCTTGACTACTGG	CAKGPRGVAANGHLDYW	IGHV7-34-1	IGHD2-15	IGHJ4	7	20	30	40
1	0.003745318352059925	TGTGCGAAAGATTACTATGATAGTAGTGGTTATTATGTCTTTGACTACTGG	CAKDYYDSSGYYVFDYW	IGHV3-60	IGHD3-22	IGHJ4	11	12	34	38
1	0.003745318352059925	TGTGCGAAAGATCACAACATAGTAGTGGTTACAAGTCCTTTTGACTACTGG	CAKDHNIVVVTSPFDYW	IGHV3-23	IGHD3-22	IGHJ4	12	18	30	39
1	0.003745318352059925	TGTGCGAAAGATAAGCGCACTGTAGTACTACCAGCCGCCTTCGACCCCTGG	CAKDKRTVVLPAAFDPW	IGHV3-23	IGHD2-2	IGHJ5	11	20	34	39
1	0.003745318352059925	TGTGCAAGAGGGTCACATACCACCTCGCCCTATAGATACCTCGGTCTCTGG	CARGSHTTSPYRYLGLW	IGHV3-74	IGHD2-15	IGHJ2	9	17	23	36
1	0.003745318352059925	TGTGCAAAAGGCCGTCGTACGGGAACTCAATATAGTGTCTTTAATTCCTGG	CAKGRRTGTQYSVFNSW	IGHV3-43	IGHD5-12	IGHJ5	9	29	36	46
1	0.003745318352059925	TGTGCAAAAGATCTTAGTATAGCAGCAGCTGGTATTAACTTTGACTACTGG	CAKDLSIAAAGINFDYW	IGHV3-9	IGHD6-13	IGHJ4	11	16	33	37
1	0.003745318352059925	TGTACTAGAGTTCACGTGACTGGCAGTGGCTGGTTCCACTTTGACTACTGG	CTRVHVTGSGWFHFDYW	IGHV3-73	IGHD6-19	IGHJ4	8	22	33	37
1	0.003745318352059925	TGTGTCCGAGACTTTAGTAGTAGTACCAGAAGGTACTTCGATACCTGG	CVRDFSSSTRRYFDTW	IGHV4-30-2	IGHD2-2	IGHJ2	10	16	28	31
1	0.003745318352059925	TGTGTGAGATCCCCGTGTGGTGGCTCCGAATGTTACTTTGTCGACTGG	CVRSPCGGSECYFVDW	IGHV3-23	IGHD2-21	IGHJ4	3	15	22	33
1	0.003745318352059925	TGTGTGAGAGGATTCTGTGGTGGTGGGATCTGCTCACGGGCCTACTGG	CVRGFCGGGICSRAYW	IGHV3-35	IGHD2-21	IGHJ4	8	15	24	41
1	0.003745318352059925	TGTGCTAGACCCACCGGTGGGTATGGCAGCAGCTGGTACGACTACTGG	CARPTGGYGSSWYDYW	IGHV3-72	IGHD6-13	IGHJ4	8	18	38	39
1	0.003745318352059925	TGTGCTAGAGTAAAATATGGTGGTCCCCTTGGGTACTTTGACTACTGG	CARVKYGGPLGYFDYW	IGHV1-46	IGHD2-15	IGHJ4	9	17	23	33
1	0.003745318352059925	TGTGCCCGGGGGATTAGGGGAGTCATTATAACGGGACCTGACCACTGG	CARGIRGVIITGPDHW	IGHV3-43	IGHD3-10	IGHJ4	4	16	32	38
1	0.003745318352059925	TGTGCCAAAGAAGGAGCAGTGACTGGTCAGGGGTGGTTCGACCCCTGG	CAKEGAVTGQGWFDPW	IGHV3-23	IGHD6-19	IGHJ5	10	14	26	33
1	0.003745318352059925	TGTGCGACAGAAATATGGAGGCAGGGTGGGGGGGCCTTCGACCCCTGG	CATEIWRQGGGAFDPW	IGHV3-30	IGHD2-21	IGHJ5	10	11	16	36
1	0.003745318352059925	TGTGCGAGGCACACCAGCTCGTACCCCTTTAGGTACTTTGACTACTGG	CARHTSSYPFRYFDYW	IGHV4-59	IGHD6-6	IGHJ4	7	14	21	33
1	0.003745318352059925	TGTGCGAGGGACTTAGGTGACCATCCTTACTGGTACTTCGATCTCTGG	CARDLGDHPYWYFDLW	IGHV5-10-1	IGHD2-21	IGHJ2	7	15	20	27
1	0.003745318352059925	TGTGCGAGATCGGATTACGGTGACTATCCCAATTGGTTCGACCCCTGG	CARSDYGDYPNWFDPW	IGHV5-10-1	IGHD4-17	IGHJ5	8	15	25	29
1	0.003745318352059925	TGTGCGAGACTAATTTATGGTTCGGGGAGTTATTACCTTGACTACTGG	CARLIYGSGSYYLDYW	IGHV4-31	IGHD3-10	IGHJ4	8	15	32	33
1	0.003745318352059925	TGTGCGAGAGTCTGTAGTGGTGGTAGCTGCCCCCCCTTTGACTACTGG	CARVCSGGSCPPFDYW	IGHV4-34	IGHD2-15	IGHJ4	9	12	29	35
1	0.003745318352059925	TGTGCGAGAGTGCCTGGTGGTAACCTTGACTGGTACTTCGATCTCTGG	CARVPGGNLDWYFDLW	IGHV5-10-1	IGHD4-23	IGHJ2	8	15	23	28
1	0.003745318352059925	TGTGCGAGAGTGACACGAGTGAGGCCTGGCTACTGGTTCGACCCCTGG	CARVTRVRPGYWFDPW	IGHV4-31	IGHD3-3	IGHJ5	9	16	20	31
1	0.003745318352059925	TGTGCGAGAGCCCTGACGGTGACTACTCTAGGGTACCTCGACACCTGG	CARALTVTTLGYLDTW	IGHV4-4	IGHD4-17	IGHJ5	9	15	25	37
1	0.003745318352059925	TGTGCGAGAGCAGGGATCGGTGAAGGCCCCCCCAGAGGAGGCTACTGG	CARAGIGEGPPRGGYW	IGHV3-21	IGHD3-16	IGHJ4	9	28	33	41
1	0.003745318352059925	TGTGCGAGAGATCTGTCGGGCAGTTATGGCTACTACTTTGATCACTGG	CARDLSGSYGYYFDHW	IGHV3-66	IGHD1-20	IGHJ4	17	20	26	30
1	0.003745318352059925	TGTGCGAGAGATAGCAGTGGCTGGTACAGGGACGGGTTCGACCCCTGG	CARDSSGWYRDGFDPW	IGHV4-31	IGHD6-19	IGHJ5	11	12	26	34
1	0.003745318352059925	TGTGCGAGAGAATGGGAGCCACCGCGTAATAACTGGTTCGACCCCTGG	CAREWEPPRNNWFDPW	IGHV4-59	IGHD1-26	IGHJ5	10	12	18	30
1	0.003745318352059925	TGTGCGAGAATGGGTTACCACTACTACTACTACGGTATGGACGTCTGG	CARMGYHYYYYGMDVW	IGHV1-18	IGHD4-23	IGHJ6	8	13	18	19
1	0.003745318352059925	TGTGCGAGAACCGACTACGGTGACTACCATGATGGTTTTGATATCTGG	CARTDYGDYHDGFDIW	IGHV3-23	IGHD4-17	IGHJ3	6	12	26	27
1	0.003745318352059925	TGTGCGAAATATGACTACGGTGGTAAAGGCGGTGGTCTTGATTTCTGG	CAKYDYGGKGGGLDFW	IGHV3-21	IGHD4-23	IGHJ3	6	10	25	37
1	0.003745318352059925	TGTGCGAAACTCTATTACTCTGAAGGCAGTGGACACTTTGACTACTGG	CAKLYYSEGSGHFDYW	IGHV3-23	IGHD3-22	IGHJ4	8	12	22	34
1	0.003745318352059925	TGTGCGAAAGGTCCAGATTACGATTTTTTGGCCGAGCTTAGCAACTGG	CAKGPDYDFLAELSNW	IGHV3-23	IGHD3-3	IGHJ4	9	16	27	43
1	0.003745318352059925	TGTGCAAGAGAAGAGTACAACTATGGGAGTAGCTGCTTCGACCCTTGG	CAREEYNYGSSCFDPW	IGHV3-74	IGHD1-1	IGHJ5	10	14	21	32
1	0.003745318352059925	TGTGTCAGGGCCTCTGGTCGGGGACCCAGAATTTGGGGCCACTGG	CVRASGRGPRIWGHW	IGHV3-23	IGHD3-10	IGHJ4	3	17	23	40
1	0.003745318352059925	TGTGTGAGAGAGTTTGGCGGGAGCTACGATTGCCTCAAGTCGTGG	CVREFGGSYDCLKSW	IGHV1-67	IGHD1-26	IGHJ4	10	18	26	42
1	0.003745318352059925	TGTGTAAGAGTGTTCTATGGTTCGGGGAGTTCCCTGCAAGTCTGG	CVRVFYGSGSSLQVW	IGHV1-58	IGHD3-10	IGHJ6	3	14	30	39
1	0.003745318352059925	TGTGCCAGAGATACTCGGCATCTACAAGAGGGCTTTGACTACTGG	CARDTRHLQEGFDYW	IGHV4-30-2	IGHD2-15	IGHJ4	11	21	26	32
1	0.003745318352059925	TGTGCGGGCCCCTACTATGATAGTAGTGGTTTCTTTGGCTACTGG	CAGPYYDSSGFFGYW	IGHV4-59	IGHD3-22	IGHJ4	5	12	30	32
1	0.003745318352059925	TGTGCGAGCGCACGTGAATACAACTTTGATACTCTTGACCAGTGG	CASAREYNFDTLDQW	IGHV3-23	IGHD5-18	IGHJ4	6	10	21	34
1	0.003745318352059925	TGTGCGAGCGCACGTGAATACAACTTTGATACTCTTGACCAGTGG	CASAREYNFDTLDQW	IGHV4-39	IGHD5-18	IGHJ4	7	10	21	34
1	0.003745318352059925	TGTGCGAGACTTAGCAGTGGCTGGAAGCCGAACTTTGACTACTGG	CARLSSGWKPNFDYW	IGHV4-31	IGHD6-19	IGHJ4	8	11	23	31
1	0.003745318352059925	TGTGCGAGACGCAATCAGGGGGATCATAAATACTTTGACTCCTGG	CARRNQGDHKYFDSW	IGHV5-10-1	IGHD3-16	IGHJ4	9	22	28	30
1	0.003745318352059925	TGTGCGAGACAAAGGGCAGCTCGTCCGTACTACTTTGACTCCTGG	CARQRAARPYYFDSW	IGHV4-39	IGHD6-6	IGHJ4	10	15	25	26
1	0.003745318352059925	TGTGCGAGAGTCATAGTGGGACCTACTCCCTACTTTGACTCCTGG	CARVIVGPTPYFDSW	IGHV3-11	IGHD1-26	IGHJ4	9	12	26	29
1	0.003745318352059925	TGTGCGAGAGTGATAGCAGTGGCTGGTAACGGCTGTGGCTACTGG	CARVIAVAGNGCGYW	IGHV1-69	IGHD6-19	IGHJ4	9	12	27	38
1	0.003745318352059925	TGTGCGAGAGTACATAGCAGTGGCTGGACACCGATTGACTACTGG	CARVHSSGWTPIDYW	IGHV1-18	IGHD6-19	IGHJ4	9	13	26	34
1	0.003745318352059925	TGTGCGAGAGCTTTAAATGTGGTGACTCATCCCCTTGGTTACTGG	CARALNVVTHPLGYW	IGHV1-69	IGHD2-21	IGHJ4	9	18	26	39
1	0.003745318352059925	TGTGCGAGAGGCCATTTCGGTGACTACAGTATTGTCGACTACTGG	CARGHFGDYSIVDYW	IGHV4-34	IGHD4-11	IGHJ4	12	20	30	36
1	0.003745318352059925	TGTGCGAGAGGGCGGAGGGATTACGATATCGCCCCGGGGGCCTGG	CARGRRDYDIAPGAW	IGHV1-8	IGHD3-9	IGHJ5	10	19	28	40
1	0.003745318352059925	TGTGCGAGAGATTTAAAGATCTACGGTGACTTCCTTGACAACTGG	CARDLKIYGDFLDNW	IGHV3-33	IGHD4-17	IGHJ4	11	20	30	34
1	0.003745318352059925	TGTGCGAGAGACGTAGTATATTACTCCGGATGGTTCGACCCCTGG	CARDVVYYSGWFDPW	IGHV4-4	IGHD2-15	IGHJ5	10	21	29	30
1	0.003745318352059925	TGTGCGAAGGCCAAGTACGACTGGAACGACCCACTTGACTACTGG	CAKAKYDWNDPLDYW	IGHV4-34	IGHD1-1	IGHJ4	11	14	29	34
1	0.003745318352059925	TGTGCGAAAGTGTCGCCTGGGGACGGCTGGTACTTCACTCTCTGG	CAKVSPGDGWYFTLW	IGHV4-39	IGHD7-27	IGHJ2	6	16	22	26
1	0.003745318352059925	TGTGCGAAAGATCCGGGCTGGTTCTCCTACTACTTTGACTACTGG	CAKDPGWFSYYFDYW	IGHV3-30	IGHD6-19	IGHJ4	12	15	21	27
1	0.003745318352059925	TGTGCGAAAGATGGAAGTAACACCTGGGGATTTTATGATTTCTGG	CAKDGSNTWGFYDFW	IGHV3-23	IGHD3-16	IGHJ4	11	32	39	41
1	0.003745318352059925	TGTGCACGGATACATGGTTCGGGGAGTTATCTGTTTGACTACTGG	CARIHGSGSYLFDYW	IGHV2-26	IGHD3-10	IGHJ4	12	13	29	33
1	0.003745318352059925	TGTGCAACCGGAGCAGTGAGGGGGCACTACGGTATGGACGTCTGG	CATGAVRGHYGMDVW	IGHV1-24	IGHD4-17	IGHJ6	7	25	32	33
1	0.003745318352059925	TGTGCAAAATCGCCCCCGGGTATAGCAGCGGGGTTTGACTACTGG	CAKSPPGIAAGFDYW	IGHV3-43	IGHD6-25	IGHJ4	8	14	30	33
1	0.003745318352059925	TGTGTCGGTCATAGTCGCAGTGGGAGCTTTCACGGCTCTTGG	CVGHSRSGSFHGSW	IGHV4-59	IGHD1-26	IGHJ4	3	18	27	39
1	0.003745318352059925	TGTGTCAGCGCGCTAACTGGAACTAGTGCTTTTCATATCTGG	CVSALTGTSAFHIW	IGHV4-31	IGHD1-7	IGHJ3	3	13	24	26
1	0.003745318352059925	TGTGCGGTCGAGGACCAATATACCAGCTCGTCCGCCTACTGG	CAVEDQYTSSSAYW	IGHV1-46	IGHD6-6	IGHJ4	5	18	33	35
1	0.003745318352059925	TGTGCGAGCTTTGCTATGGTTCGGCGAGTTATTATTACCTGG	CASFAMVRRVIITW	IGHV5-10-1	IGHD3-10	IGHJ5	7	13	34	37
1	0.003745318352059925	TGTGCGAGCGGGGGGACTTCTCTGACTGGCTTTGACTCGTGG	CASGGTSLTGFDSW	IGHV4-4	IGHD3-9	IGHJ4	7	22	28	29
1	0.003745318352059925	TGTGCGAGATGTGGGCGTAACTCCGCCGAAGTTTGCGTCTGG	CARCGRNSAEVCVW	IGHV5-10-1	IGHD4-23	IGHJ3	8	16	24	37
1	0.003745318352059925	TGTGCGAGAGGGCTAGGAGGTGGCCGGCTAACAGACTACTGG	CARGLGGGRLTDYW	IGHV3-30	IGHD2-15	IGHJ4	9	12	17	33
1	0.003745318352059925	TGTGCGAGAGGGGCGCTACGTATTACTCCCCTGGACGTCTGG	CARGALRITPLDVW	IGHV1-8	IGHD3-10	IGHJ6	10	16	26	31
1	0.003745318352059925	TGTGCGAGAGATAGAAAGTGGCTACGGTCATTTGACTACTGG	CARDRKWLRSFDYW	IGHV3-7	IGHD5-12	IGHJ4	11	16	25	30
1	0.003745318352059925	TGTGCGAAGTTACACCGGATACAGTTATGGTTCGACTACTGG	CAKLHRIQLWFDYW	IGHV4-31	IGHD5-18	IGHJ4	6	16	31	33
1	0.003745318352059925	TGTGCAAGAGGTCATTTGACTGGTTATTATGTTGACAACTGG	CARGHLTGYYVDNW	IGHV3-13	IGHD3-9	IGHJ4	9	14	29	31
1	0.003745318352059925	TGTACTAGGGCCCAATCGGGTTTACTCCCTGGGGGCTTCTGG	CTRAQSGLLPGGFW	IGHV3-25	IGHD2-15	IGHJ4	4	22	27	38
1	0.003745318352059925	TGTACGACCATCACAACTTTTTGGCGTTACTTCGACAACTGG	CTTITTFWRYFDNW	IGHV3-76	IGHD3-3	IGHJ4	3	17	23	27
1	0.003745318352059925	TGCGGGAGAGACCGTGGACCAGCTGCAGACTTTGATTATTGG	CGRDRGPAADFDYW	IGHV4-39	IGHD2-2	IGHJ4	8	17	25	28
1	0.003745318352059925	TGTTTCACAGATCGGACATCCAGCCCAGTTGACTCCTGG	CFTDRTSSPVDSW	IGHV3-15	IGHD6-19	IGHJ4	12	19	24	28
1	0.003745318352059925	TGTGTTCGACGATATAGCGATGGCCGTCTGGACGTCTGG	CVRRYSDGRLDVW	IGHV3-23	IGHD3-9	IGHJ6	3	8	14	28
1	0.003745318352059925	TGTGCTAGACGCCGCCTAAGTAGTGGTATTGACTACTGG	CARRRLSSGIDYW	IGHV3-72	IGHD3-22	IGHJ4	8	18	26	28
1	0.003745318352059925	TGTGCTAGACGCCGCCTAAGTAGTGGTATGGACGTCTGG	CARRRLSSGMDVW	IGHV3-72	IGHD3-22	IGHJ6	8	18	26	27
1	0.003745318352059925	TGTGCCAGAGACTACAGTCATGCCGGTATGGACGTCTGG	CARDYSHAGMDVW	IGHV4-30-2	IGHD4-11	IGHJ6	10	15	21	27
1	0.003745318352059925	TGTGCGACGCGACATAATGTCGATGGTTTTAATATCTGG	CATRHNVDGFNIW	IGHV4-4	IGHD3-16	IGHJ3	6	12	17	21
1	0.003745318352059925	TGTGCGACAGATCCGGCGTGGGAGCCGCCGTTCTACTGG	CATDPAWEPPFYW	IGHV3-60	IGHD1-26	IGHJ4	12	17	24	32
1	0.003745318352059925	TGTGCGAGACTACATGCGGACGCGGGTTTCGACCCCTGG	CARLHADAGFDPW	IGHV5-10-1	IGHD6-6	IGHJ5	9	16	21	27
1	0.003745318352059925	TGTGCGAGAGATGTCTTATATGGGCGGTTCGACCCCTTG	CARDVLYGRFDPL	IGHV3-11	IGHD2-21	IGHJ5	15	17	21	25
1	0.003745318352059925	TGTGCGAGAGATGCCGGGTGGGGGCGGAGTGACTACTGG	CARDAGWGRSDYW	IGHV5-10-1	IGHD3-16	IGHJ4	12	18	23	29
1	0.003745318352059925	TGTGCGAAAGATATGAAGATGGCTACATCTGACTATTGG	CAKDMKMATSDYW	IGHV3-23	IGHD5-24	IGHJ4	11	16	26	29
1	0.003745318352059925	TGTGCAACGTCCCGGTGGCATATATTACCTGAGCAGTGG	CATSRWHILPEQW	IGHV1-24	IGHD3-22	IGHJ4	7	22	27	36
1	0.003745318352059925	TGTGGAAATTCGATGGTAGCTGCTTTCCTTAACTACTGG	CGNSMVAAFLNYW	IGHV1-67	IGHD2-15	IGHJ4	4	13	23	31
1	0.003745318352059925	TGTACGAGAGATAACCAGGGGGCAGCTAATGACTTCTGG	CTRDNQGAANDFW	IGHV4-4	IGHD2-15	IGHJ4	11	21	27	29
1	0.003745318352059925	TGTTCGAGAGGCTCTGGGAACAACTTTGCCGACTGG	CSRGSGNNFADW	IGHV4-4	IGHD1-20	IGHJ4	9	16	20	22
1	0.003745318352059925	TGTGTCAGCTCATATCGGGGACCAATTGACTACTGG	CVSSYRGPIDYW	IGHV4-31	IGHD3-10	IGHJ4	3	14	20	25
1	0.003745318352059925	TGTGCGACCTTCCGATACGGTGTCTTTGACGTCTGG	CATFRYGVFDVW	IGHV4-39	IGHD4-17	IGHJ4	6	15	21	23
1	0.003745318352059925	TGTGCGAGGGGGACAGACTACAGTCTCGGCTACTGG	CARGTDYSLGYW	IGHV1-69	IGHD4-11	IGHJ4	7	15	23	29
1	0.003745318352059925	TGTGCGAGACTTGACTATAGGCGCGGCTGGATCTGG	CARLDYRRGWIW	IGHV4-31	IGHD6-25	IGHJ4	8	15	27	32
1	0.003745318352059925	TGTGCGAGAGATCGGCACTTTAGTTTTGACTCCTGG	CARDRHFSFDSW	IGHV3-30	IGHD2-8	IGHJ4	12	19	23	24
1	0.003745318352059925	TGTGCGAGAGACTTTCAGTGGACTTTTGATATGTGG	CARDFQWTFDMW	IGHV3-11	IGHD6-19	IGHJ3	10	15	20	22
1	0.003745318352059925	TGTGCGAGAGAATATAGTGGGAGCTTTCACTACTGG	CAREYSGSFHYW	IGHV4-59	IGHD1-26	IGHJ4	10	12	22	23
1	0.003745318352059925	TGTGCGAAGGACCGTGGTAAACTATTTGACTCCTGG	CAKDRGKLFDSW	IGHV3-23	IGHD4-23	IGHJ4	7	13	19	24
1	0.003745318352059925	TGTGCGAAATGCAAGCAGTCCTCCCCGGACTACTGG	CAKCKQSSPDYW	IGHV3-23	IGHD2-21	IGHJ4	8	13	19	27
1	0.003745318352059925	TGTGCAAGTAGAGGCAGCAGCTGGTACGGCTACTGG	CASRGSSWYGYW	IGHV3-74	IGHD6-13	IGHJ4	7	13	27	29
1	0.003745318352059925	TGTGCAAGAAGATTCCAGAACCAAGCTGACTACTGG	CARRFQNQADYW	IGHV3-74	IGHD1-20	IGHJ4	8	12	17	26
1	0.003745318352059925	TGTGCAAAAGGCGTCAACTATGGCATTGACTACTGG	CAKGVNYGIDYW	IGHV3-43	IGHD3-10	IGHJ4	9	16	22	25
1	0.003745318352059925	TGTACAAAAGATACATTCGGTGCGGAAGACTTTTGG	CTKDTFGAEDFW	IGHV3-74	IGHD2-21	IGHJ4	11	22	26	33
1	0.003745318352059925	TGCGCCAGAGCCACAGATTCCTGGTTCGACCCCTGG	CARATDSWFDPW	IGHV4-30-2	IGHD2-21	IGHJ5	9	10	14	20
1	0.003745318352059925	TGTGTGAAAGGGACAACTGACATCGACTTCTGG	CVKGTTDIDFW	IGHV7-56	IGHD1-1	IGHJ4	6	12	18	24
1	0.003745318352059925	TGTGCGGGGGCTGCAGTGGCCGGTTCGGGTTGG	CAGAAVAGSGW	IGHV3-33	IGHD6-19	IGHJ4	5	12	23	30
1	0.003745318352059925	TGTGCGAGACACGGTGACTACGAAGACTACTGG	CARHGDYEDYW	IGHV5-10-1	IGHD4-17	IGHJ4	10	11	21	24
1	0.003745318352059925	TGTGCGAGAGGGGTTACATGGTTCGACCCCTGG	CARGVTWFDPW	IGHV3-30	IGHD5-18	IGHJ5	9	11	16	18
1	0.003745318352059925	TGTGCGAAAGGGTCGACTGACGTTGACTTCTTG	CAKGSTDVDFL	IGHV3-11	IGHD2-21	IGHJ4	6	14	18	22
1	0.003745318352059925	TGTGCAAGGCATCAGACTGGAATTAATTACTGG	CARHQTGINYW	IGHV3-74	IGHD1-1	IGHJ4	7	15	21	27
1	0.003745318352059925	TGTTCTCGGGGATATCATGTTGACTACTGG	CSRGYHVDYW	IGHV3-49	IGHD3-10	IGHJ4	2	5	11	19
1	0.003745318352059925	TGTGCTAGGTCCCCGACTTTGGACGTCTGG	CARSPTLDVW	IGHV3-72	IGHD3-10	IGHJ6	7	9	15	19
1	0.003745318352059925	TGTGCGAGAGATCCAGTTGCGTCGTCCTGG	CARDPVASSW	IGHV3-11	IGHD1-1	IGHJ5	12	13	18	25
1	0.003745318352059925	TGTGCGAGAGATATAGTTATGACGAACTGG	CARDIVMTNW	IGHV1-18	IGHD4-11	IGHJ4	11	13	22	25
1	0.003745318352059925	TGTGCGAAAGAAGGGCAGCGACTGACCTGG	CAKEGQRLTW	IGHV3-21	IGHD6-25	IGHJ5	10	14	19	25
1	0.003745318352059925	TGTGGCGATCTTGGGAGGTTCGACTACTGG	CGDLGRFDYW	IGHV1-58	IGHD1-26	IGHJ4	3	11	16	21
1	0.003745318352059925	TGTATAAAAGGCGATTGGCATGACTACTGG	CIKGDWHDYW	IGHV3-43	IGHD3-3	IGHJ4	9	11	15	20
1	0.003745318352059925	TGTGCGAGACGACACTTTGACTACTGG	CARRHFDYW	IGHV4-34	.	IGHJ4	8	-1	-1	13
1	0.003745318352059925	TGTGCGAATGGTCGGACGGACGTCTGG	CANGRTDVW	IGHV3-30	IGHD2-8	IGHJ6	6	7	11	17
1	0.003745318352059925	TGTGCGAGAGATGGGGTAGACTGG	CARDGVDW	IGHV1-18	IGHD2-15	IGHJ4	11	14	18	19
1	0.003745318352059925	TGTGCGAAACTGGTGATGCAG	CAKLVMQ	IGHV3-23	IGHD2-21	IGHJ4	8	10	15	20
1	0.003745318352059925	TGTGCGAAAGCCATAATCTGG	CAKAIIW	IGHV3-23	IGHD3-16	IGHJ4	9	11	16	17
