# Supplementary material for: Biomarkers and Immune Repertoire Metrics Identified by Peripheral Blood Transcriptomic Sequencing Reveal the Pathogenesis of COVID-19
Source: Front Immunol. 2021 Aug 24;12:677025. doi: 10.3389/fimmu.2021.677025 (PMC8421539; doi:10.3389/fimmu.2021.677025)
Supplement: Supplementary file 1 [file DataSheet_1.zip › TCR_BCR/IGH/convert.20S039670A.clonotypes.IGH.txt]

count	freq	cdr3nt	cdr3aa	v	d	j	VEnd	DStart	DEnd	JStart
4	0.025	TGTTCTAGAGTGGGCCTGGTGGGAGCTTCCCAACCCCCGGGCTGGTTCGACGCCTGG	CSRVGLVGASQPPGWFDAW	IGHV3-22	IGHD1-26	IGHJ5	9	18	26	41
4	0.025	TGTGCGAGAGATTTGAGGACGGGCGGCAGCTGGGACTTTGACAATTGG	CARDLRTGGSWDFDNW	IGHV3-23	IGHD2-2	IGHJ4	11	25	32	34
4	0.025	TGTGCGAAAATTCACAGTAATGGTTATCTCCAATCTGACTTCTGG	CAKIHSNGYLQSDFW	IGHV3-48	IGHD3-22	IGHJ4	6	15	26	35
3	0.01875	TGTGCGAGAAGTTATTATGATACTAATTATTATCTCAGGCCCTTTGATATCTGG	CARSYYDTNYYLRPFDIW	IGHV4-59	IGHD3-10	IGHJ4	8	9	17	50
3	0.01875	TGTGTGAGAGAGGATCGGTCCCAGGACTACCGCGGTCTGGACGTCTGG	CVREDRSQDYRGLDVW	IGHV3-21	IGHD4-11	IGHJ6	10	24	29	37
3	0.01875	TGTACCACAGGGCAATATGATAGTAGTGCTTTAGGCTGG	CTTGQYDSSALGW	IGHV3-15	IGHD3-22	IGHJ4	9	15	27	35
3	0.01875	TGCATCACCGGGTATGTTAGTGGCTACGCCTGG	CITGYVSGYAW	IGHV3-15	IGHD5-12	IGHJ5	1	17	27	28
2	0.0125	TGTGCGCCAACCTATTATGAGAGTGGCGGTTATCTAGGGGAGGGTTATTCCTTCTACGACTACCATCTGGACGTCTGG	CAPTYYESGGYLGEGYSFYDYHLDVW	IGHV3-48	IGHD3-22	IGHJ6	5	15	32	45
2	0.0125	TGTGCGAGACGACTTATAGTGGGAGGTACTAGTCGCGGCAAGGGCTATGATTACTGG	CARRLIVGGTSRGKGYDYW	IGHV5-51	IGHD1-26	IGHJ4	9	14	30	47
2	0.0125	TGTGCGAGAGCAACGGGGGGACTAAACTTCGGAACTTTTGGGTACTGG	CARATGGLNFGTFGYW	IGHV1-46	IGHD1-14	IGHJ4	9	29	34	42
2	0.0125	TGTGCGAGAGAAGATGGTACGACGAACCCTTATGGCTTTGACACATGG	CAREDGTTNPYGFDTW	IGHV1-18	IGHD6-13	IGHJ3	10	14	20	45
2	0.0125	TGTGCGAGGTTCCTGGGGGGACCCACTCCCATCTATGACTATTGG	CARFLGGPTPIYDYW	IGHV3-21	IGHD3-3	IGHJ4	7	22	28	35
2	0.0125	TGTGCGAGAGTGGTTTTGAGTGGTTCTTTTTACTTTGACTACTGG	CARVVLSGSFYFDYW	IGHV3-53	IGHD3-3	IGHJ4	9	13	24	30
2	0.0125	TGTGCGAGAGCCCCATCAGTTGATGACCCGGCGGGTGACTTCTGG	CARAPSVDDPAGDFW	IGHV3-21	IGHD1-1	IGHJ4	9	16	21	35
2	0.0125	TGTGCGAGAGCCATTCATACTGGGAGCTACCGACTTGACTACTGG	CARAIHTGSYRLDYW	IGHV3-42	IGHD1-26	IGHJ4	9	16	29	34
2	0.0125	TGTGCGAGAGATCCAAGTGGAACTACGATGAGGTTCGACGTTTGG	CARDPSGTTMRFDVW	IGHV3-11	IGHD1-7	IGHJ5	12	17	26	31
2	0.0125	TGTGCGAGAGACCCGGGGCTGCCAGTCAGTTCTTTTGATATCTGG	CARDPGLPVSSFDIW	IGHV3-53	IGHD3-9	IGHJ3	10	21	27	31
2	0.0125	TGTGCGAAAGAGGGGAAGTGGCTCCTAGGATACTTTGACTACTGG	CAKEGKWLLGYFDYW	IGHV3-23	IGHD2-15	IGHJ4	10	22	29	30
2	0.0125	TGCGCGAGATTTTCTGGTTCGGGGAATCCTACCTTTGACCACTGG	CARFSGSGNPTFDHW	IGHV3-33	IGHD3-10	IGHJ4	8	14	24	32
2	0.0125	TGTGCGAGTCATTGTAGTGGTGGTGGCTGCTACTACTGG	CASHCSGGGCYYW	IGHV4-59	IGHD2-15	IGHJ4	7	10	30	31
2	0.0125	TGTGCGAGAGGGACTGTGGCTCTTCCGGATAACTACTGG	CARGTVALPDNYW	IGHV1-46	IGHD2-21	IGHJ4	9	18	28	31
2	0.0125	TGTACAAGAGGGAAGGACTGGGTGCCTTTTGATATCTGG	CTRGKDWVPFDIW	IGHV3-13	IGHD3-9	IGHJ3	9	15	20	25
2	0.0125	TGTGCGACATGTTGTGGTCTTGACAACTGG	CATCCGLDNW	IGHV3-21	IGHD2-21	IGHJ4	6	7	17	19
2	0.0125	TGTGCGAGAGATCTGCACTTTGACTACTGG	CARDLHFDYW	IGHV3-11	.	IGHJ4	13	-1	-1	16
1	0.00625	TGTGCGAGAGCCGATTATGATTACGTTTGGGGGAGTTATCGTTATAATCCTGAGAATAATGCTTTTGATATCTGG	CARADYDYVWGSYRYNPENNAFDIW	IGHV3-33	IGHD3-16	IGHJ3	9	13	45	58
1	0.00625	TGTGCGAGAGATCAGGTGTATTACGACAGTTTGACTGGTTATGAAAATCCTTATATCAGATGGTTCGACCCCTGG	CARDQVYYDSLTGYENPYIRWFDPW	IGHV4-59	IGHD3-9	IGHJ5	12	17	41	60
1	0.00625	TGTGCGAGAGCCCGAAAAGCTATTCCTAGCAGCAGCTGGTACGGGTACGGGCTTGTTTCGGACTACTGG	CARARKAIPSSSWYGYGLVSDYW	IGHV3-48	IGHD6-13	IGHJ4	9	26	42	60
1	0.00625	TGTGCAAAAGATACAAAAGGCCGGGAACAGCTATGGAGCGACTACTACTACTACGGTATGGACGTCTGG	CAKDTKGREQLWSDYYYYGMDVW	IGHV3-43	IGHD5-18	IGHJ6	12	26	35	40
1	0.00625	TGTGCGAGAACAGAAATAGATTGTAGTAGTACCAGCTGCTATGGTGGCTGGTTCGACCCCTGG	CARTEIDCSSTSCYGGWFDPW	IGHV7-4-1	IGHD2-2	IGHJ5	8	19	42	47
1	0.00625	TGTGCACACAGACGAGGCTATTGTAGTGGTTCCACCTGCCGTTCTGACGCTTTTGATATCTGG	CAHRRGYCSGSTCRSDAFDIW	IGHV2-5	IGHD2-15	IGHJ3	13	14	29	44
1	0.00625	TGTGCAAAAGATTTCCTGGGATATTGTAGTAGTACCAGCTGCCACTACGGTATGGACGTCTGG	CAKDFLGYCSSTSCHYGMDVW	IGHV3-9	IGHD2-2	IGHJ6	11	13	41	51
1	0.00625	TGTGTTATAAACATGGTTCGGGGAGTAATTTCCTTCTATTACTACGGTTTGGACGTCTGG	CVINMVRGVISFYYYGLDVW	IGHV3-47	IGHD3-10	IGHJ6	3	12	29	49
1	0.00625	TGTGCGAGACATAGATCGTATTACTATGATAGTAGTGGTGACTACGGTATGGACGTCTGG	CARHRSYYYDSSGDYGMDVW	IGHV5-10-1	IGHD3-22	IGHJ6	11	16	38	48
1	0.00625	TGTGCGAAAGAAGGTGGAGATGGCTACAATTATCGTGGACGCTACGGTATGGACGTCTGG	CAKEGGDGYNYRGRYGMDVW	IGHV3-23	IGHD5-24	IGHJ6	10	16	31	48
1	0.00625	TGTGCCAGAGGTCGGGGCTATGATAATAGTGGTTTCCGAAGGTGGTTCGACCTCTGG	CARGRGYDNSGFRRWFDLW	IGHV4-34	IGHD3-22	IGHJ5	10	17	33	42
1	0.00625	TGTGCGCTCACCCCCGGTGGGCGAGATGGCTACAGGGCATACTTCTTTGACTACTGG	CALTPGGRDGYRAYFFDYW	IGHV3-21	IGHD5-24	IGHJ4	5	22	33	39
1	0.00625	TGTGCGAGGGGTCATACTTATGGTTCGGGGACTTGGACTAAGAGGTTCGACCCCTGG	CARGHTYGSGTWTKRFDPW	IGHV3-21	IGHD3-10	IGHJ5	7	18	30	43
1	0.00625	TGTGCGAGACTCCGCAATGATCACGTATGGGGGAGAACGAACAGTTTTCACCACTGG	CARLRNDHVWGRTNSFHHW	IGHV4-39	IGHD3-16	IGHJ4	9	16	34	45
1	0.00625	TGTGCGAGAGCACGAAGTATAGCAGCAGCTGGCCTTTACTGGTACTTCGATCTCTGG	CARARSIAAAGLYWYFDLW	IGHV4-34	IGHD6-13	IGHJ2	9	16	31	36
1	0.00625	TGTGCGAGAGATTTGGGTAATTCGCCTTTCTACTTCTACTACGGTATGGACGTCTGG	CARDLGNSPFYFYYGMDVW	IGHV1-46	IGHD5-24	IGHJ6	11	16	21	29
1	0.00625	TGTGCGAGAGATTTGGGTAATTCGCCTTTCTACTATCACTACGGTATGGACGTCTGG	CARDLGNSPFYYHYGMDVW	IGHV1-46	IGHD3-22	IGHJ6	11	29	37	45
1	0.00625	TGTGCGAGAGATTCCGCCCCTACGGTGACGAGGATAAAGAACTGGTTCGACCCCTGG	CARDSAPTVTRIKNWFDPW	IGHV4-59	IGHD4-17	IGHJ5	11	19	28	39
1	0.00625	TGTGCGAGAGACCAACCCACCTATCGTTCGGGATTTTACGACTGGTTCGACTCCTGG	CARDQPTYRSGFYDWFDSW	IGHV1-18	IGHD3-10	IGHJ5	10	20	31	36
1	0.00625	TGTGCGAGAGACACTTACTATGGTTCGGGGATGGATTATTACGGTATGGACGTCTGG	CARDTYYGSGMDYYGMDVW	IGHV3-53	IGHD3-10	IGHJ6	10	14	30	45
1	0.00625	TGTGCACACAGACAATTCATACCAGTGACTGGTACTTCGACGGTCTTTGACTACTGG	CAHRQFIPVTGTSTVFDYW	IGHV2-5	IGHD6-19	IGHJ4	12	18	34	44
1	0.00625	TGTGTCAGATTTTCCTATGATAGTAATTCTCCGAACTACTACTTCGATCTCTGG	CVRFSYDSNSPNYYFDLW	IGHV4-59	IGHD3-22	IGHJ2	3	14	24	39
1	0.00625	TGTGTGAAATCCCGGACTACGGTGACTAGGCCCTGGTGGTGGTTCGACGCCTGG	CVKSRTTVTRPWWWFDAW	IGHV4-59	IGHD4-17	IGHJ5	3	14	27	39
1	0.00625	TGTGCGATGGGAATCTCTCGCTGGAACTACTACTACTTCGGCATGGACTTCTGG	CAMGISRWNYYYFGMDFW	IGHV3-7	.	IGHJ6	20	-1	-1	25
1	0.00625	TGTGCGAGAGATGCCGAGTCACTACCAGCCGTCGTGGGGTACTTCGACCTCTGG	CARDAESLPAVVGYFDLW	IGHV3-11	IGHD6-19	IGHJ5	11	22	29	42
1	0.00625	TGTGCGAGAATCAGTGGTGGTAACCCGAACTACCACTACGGTCTGGACGTCTGG	CARISGGNPNYHYGLDVW	IGHV5-10-1	IGHD2-15	IGHJ3	8	12	21	49
1	0.00625	TGTGCGAGAATACATTACGATAGTTTGCCTGGTTATTATTACATTGACTACTGG	CARIHYDSLPGYYYIDYW	IGHV3-21	IGHD3-9	IGHJ4	8	13	38	39
1	0.00625	TGTGCGAAAGATCGCGTCTCGGCGGTCTCCTCCTACTACGATCAGGACGTCTGG	CAKDRVSAVSSYYDQDVW	IGHV3-23	IGHD1-26	IGHJ6	12	32	39	44
1	0.00625	TGTGCAAAGGCAGTGGTCCTAATCCCTTACTACTACTACGGTATGGACGTCTGG	CAKAVVLIPYYYYGMDVW	IGHV6-1	IGHD6-19	IGHJ6	6	9	15	27
1	0.00625	TGTACCGCAGATTCTAAGGATGGGGCTATATCCAGATGGCTGCAAGACTTCTGG	CTADSKDGAISRWLQDFW	IGHV3-15	IGHD5-12	IGHJ4	11	25	33	45
1	0.00625	TGCGCGAGAGGGGGAGTTGGTGGTTCGGGGACTCCCCGAGTTTTTGACTACTGG	CARGGVGGSGTPRVFDYW	IGHV4-31	IGHD3-10	IGHJ4	9	20	30	42
1	0.00625	TGTGCTAAACCCCTCCTAGATAATGGTTTCTACCTCATATTTGATTCCTGG	CAKPLLDNGFYLIFDSW	IGHV3-23	IGHD2-8	IGHJ4	8	20	26	39
1	0.00625	TGTGCCCGATTCCATCACTATGAAGGTATTGGTTATTACTTTGACTATTGG	CARFHHYEGIGYYFDYW	IGHV2-26	IGHD3-22	IGHJ4	4	16	35	36
1	0.00625	TGTGCGACCATGTTTCGGGGACTTATAAGGGGTGCCCTCCCAGGAATTTGG	CATMFRGLIRGALPGIW	IGHV3-23	IGHD3-10	IGHJ4	6	9	25	48
1	0.00625	TGTGCGAGATCATATTGTCGTGACAATAGCTGCTACGAGATTGACTACTGG	CARSYCRDNSCYEIDYW	IGHV4-55	IGHD2-15	IGHJ4	9	26	35	40
1	0.00625	TGTGCGAGAGACAAGGCGGGTTTCCAGGAATTGTATGCTTATGATGTATGG	CARDKAGFQELYAYDVW	IGHV3-21	IGHD1-1	IGHJ3	10	21	26	34
1	0.00625	TGTGCGAGAGACAAGGCGGGTTTCGGGGAGTTGTATGCTTATGATATCTGG	CARDKAGFGELYAYDIW	IGHV3-30	IGHD3-10	IGHJ3	10	21	31	34
1	0.00625	TGTGCGAAAGATGCGGGTGGGAACCTATTCAACTGGTACTTCGATCTCTGG	CAKDAGGNLFNWYFDLW	IGHV3-23	IGHD1-14	IGHJ2	11	19	24	31
1	0.00625	TGTGCGAAAGAATGGCAGCAGCTGGTTCTGAAGGGGTGGTTCGACCCCTGG	CAKEWQQLVLKGWFDPW	IGHV3-23	IGHD6-13	IGHJ5	10	14	25	36
1	0.00625	TGTGCAATGGGGCGGGCGTATGGTTCGGGTCAGCATGCTTTTGATATCTGG	CAMGRAYGSGQHAFDIW	IGHV1-24	IGHD3-10	IGHJ3	6	18	28	34
1	0.00625	TGTGCAACATCCCTACCCGTTTATGATGGTAGTGGTTATTACCTCTACTGG	CATSLPVYDGSGYYLYW	IGHV1-24	IGHD3-22	IGHJ4	8	21	41	44
1	0.00625	TGTGTGCGAGAACCGGCAGCAACTGGCGAAAATTGGTTCGACCCCTGG	CVREPAATGENWFDPW	IGHV3-35	IGHD6-13	IGHJ5	5	15	25	33
1	0.00625	TGTGCCAGAGTACGCCACTATGATACCAGTGGTTATTTTGACTCCTGG	CARVRHYDTSGYFDSW	IGHV4-30-2	IGHD3-22	IGHJ4	9	16	35	36
1	0.00625	TGTGCGGGAGATTCTGGAGGCTACAATTACTGGTATTTTCATCTTTGG	CAGDSGGYNYWYFHLW	IGHV1-18	IGHD5-24	IGHJ2	11	18	26	27
1	0.00625	TGTGCGAGGCAAAATTACTATGGTTCGGGGAGTTCGTTTGACTACTGG	CARQNYYGSGSSFDYW	IGHV1-3	IGHD3-10	IGHJ4	7	13	33	36
1	0.00625	TGTGCGAGAGGCCCCAGTTCGGGGACTTATTATAACGTGGACTACTGG	CARGPSSGTYYNVDYW	IGHV4-31	IGHD3-10	IGHJ4	9	16	37	39
1	0.00625	TGTGCGAGAGACTCGATGGTTCGGGGAGTAAGGTGGCTCGACCCCTGG	CARDSMVRGVRWLDPW	IGHV5-10-1	IGHD3-10	IGHJ5	8	15	28	33
1	0.00625	TGTGCGAGAGAGCTCCGTAGTGCTACCAATGATGCTTTTGATATCTGG	CARELRSATNDAFDIW	IGHV4-31	IGHD2-15	IGHJ3	14	21	27	28
1	0.00625	TGTGCGAAGCACACCTATGCTTATGTCTACAACTGGTTCGACCCCTGG	CAKHTYAYVYNWFDPW	IGHV3-23	IGHD5-18	IGHJ5	7	10	22	27
1	0.00625	TGTGCACGCATAGTTTCGTTTGGGGCGCCATACTACTTTGACTACTGG	CARIVSFGAPYYFDYW	IGHV2-26	IGHD3-16	IGHJ4	11	16	24	30
1	0.00625	TGTGCAAAAGGTTTAGGGGGAGCAGTGCCCGACCCCCAAGACTACTGG	CAKGLGGAVPDPQDYW	IGHV3-43	IGHD3-16	IGHJ4	9	32	38	39
1	0.00625	TGCGCGGCCGGGGGACAAACCCAAACGGTAGGGTACTTCGATCTCTGG	CAAGGQTQTVGYFDLW	IGHV1-58	IGHD3-16	IGHJ2	7	19	26	31
1	0.00625	TGTGCTAACATTGGTGGGGGGCCGGTGACTACGAGGGACCACTGG	CANIGGGPVTTRDHW	IGHV3-23	IGHD4-17	IGHJ4	4	22	32	36
1	0.00625	TGTGCGATCCGTAATGGTTATCCAACCTACTCATTTGACTACTGG	CAIRNGYPTYSFDYW	IGHV3-23	IGHD3-22	IGHJ4	6	10	20	33
1	0.00625	TGTGCGAGATCTCTCCTATGGACGGCAGGTGGTTTGGACGTCTGG	CARSLLWTAGGLDVW	IGHV4-59	IGHD2-15	IGHJ6	8	27	32	34
1	0.00625	TGTGCGAGACACGTGGATACAGCTGTGGTCAGTTTAGCCAACTGG	CARHVDTAVVSLANW	IGHV4-39	IGHD5-18	IGHJ4	10	11	28	40
1	0.00625	TGTGCGAGAGGGGGGTATAGTAGCAGCCCGAACGGGGACTACTGG	CARGGYSSSPNGDYW	IGHV1-18	IGHD6-13	IGHJ4	9	12	26	36
1	0.00625	TGTGCGAGAGATCTTGGTTACTATGATACCCCCCCCGGCTACTGG	CARDLGYYDTPPGYW	IGHV3-53	IGHD3-22	IGHJ4	13	17	27	38
1	0.00625	TGTGCGAGAGATGTTGCCCTATATGGGGGGGGGATTGGCTACTGG	CARDVALYGGGIGYW	IGHV3-33	IGHD3-16	IGHJ4	11	23	28	34
1	0.00625	TGTGCGAAAGGGCGCGACAGCTATGGTTACTTTTTTGACTACTGG	CAKGRDSYGYFFDYW	IGHV3-23	IGHD5-18	IGHJ4	9	16	29	33
1	0.00625	TGTGCGAAAGATCGGGGGCACTACCAGTACGGTGTGGACGTCTGG	CAKDRGHYQYGVDVW	IGHV3-30	IGHD4-17	IGHJ6	12	27	33	34
1	0.00625	TGTGCAAGAGGGGTCAGTGGCTGGAGCGGGTGGTTCGACCCCTGG	CARGVSGWSGWFDPW	IGHV1-8	IGHD6-19	IGHJ5	10	14	23	30
1	0.00625	TGTGTCAGAGTCGAGATGACTACTTTCTACCTTGACTCCTGG	CVRVEMTTFYLDSW	IGHV1-67	IGHD4-11	IGHJ4	3	15	22	26
1	0.00625	TGTGTGAGAGATTTTAGGGACGATGACCTGTTTGACTACTGG	CVRDFRDDDLFDYW	IGHV3-16	IGHD6-6	IGHJ4	13	17	22	30
1	0.00625	TGTGCTCGCAAGGCACATTTCGCTGAACTTTTTGACTTTTGG	CARKAHFAELFDFW	IGHV2-26	IGHD1-7	IGHJ4	4	24	28	30
1	0.00625	TGTGCGAGTGGTATCAATTGGTTTGGGGCTGGGGACTACTGG	CASGINWFGAGDYW	IGHV3-11	IGHD3-16	IGHJ4	7	20	27	33
1	0.00625	TGTGCGAGATTCTACGGTGGAAGTACCGCCATGGACGTCTGG	CARFYGGSTAMDVW	IGHV3-21	IGHD4-23	IGHJ6	8	11	19	29
1	0.00625	TGTGCGAGACGGGGGGGAGAGAGTTCAACTTTTCACTACTGG	CARRGGESSTFHYW	IGHV4-31	IGHD3-16	IGHJ4	8	12	18	30
1	0.00625	TGTGCGAGACATAGGTCTGGGCCGGACTGGTTCGACCCCTGG	CARHRSGPDWFDPW	IGHV4-39	IGHD2-2	IGHJ5	11	20	24	25
1	0.00625	TGTGCGAGAGGTTCGGCAGTAGCTGGGCACTTTGACTACTGG	CARGSAVAGHFDYW	IGHV3-11	IGHD6-13	IGHJ4	9	15	25	28
1	0.00625	TGTGCGAGAGGTCGCCTGAGTGGGATGTACCTTGACCTCTGG	CARGRLSGMYLDLW	IGHV4-59	IGHD1-26	IGHJ5	9	18	24	33
1	0.00625	TGTGCGAGAGGCAGTGGCTGGCCCTATTTTTTTGACTTCTGG	CARGSGWPYFFDFW	IGHV1-8	IGHD6-19	IGHJ4	11	12	20	30
1	0.00625	TGTGCGAGAGATTTGTACGGTCCTTATGGTATGGACGTCTGG	CARDLYGPYGMDVW	IGHV3-53	IGHD2-8	IGHJ6	11	12	17	30
1	0.00625	TGTGCGAGAGATCAAGGCGGTGAGGATGCCTTTGATATCTGG	CARDQGGEDAFDIW	IGHV1-18	IGHD4-17	IGHJ3	12	17	22	24
1	0.00625	TGTGCAAGACCAAAGTTTGCGGCAGCAGGTATTGAGTACTGG	CARPKFAAAGIEYW	IGHV3-74	IGHD6-13	IGHJ4	8	21	27	31
1	0.00625	TGTGCAAGAGATGACAGCGGTCCCCAGGCTTTTGATATCTGG	CARDDSGPQAFDIW	IGHV3-13	IGHD7-27	IGHJ3	11	20	26	27
1	0.00625	TGTGTCACAGGGCAATATGATAGTAGTGGTTTAGCCTGG	CVTGQYDSSGLAW	IGHV1-45	IGHD3-22	IGHJ5	3	15	30	34
1	0.00625	TGTGCTACTTATCGTCAGCGATCCCCTTTTGACTATTGG	CATYRQRSPFDYW	IGHV3-23	IGHD3-16	IGHJ4	4	8	14	27
1	0.00625	TGTGCGATGAGTAGGCCCTACGATGGTTTTGACATCTGG	CAMSRPYDGFDIW	IGHV4-34	IGHD2-15	IGHJ3	6	8	13	21
1	0.00625	TGTGCGAGGGACCCCGCCAGGAGTGCTTTTGATGTCTGG	CARDPARSAFDVW	IGHV3-21	IGHD3-10	IGHJ3	7	11	15	23
1	0.00625	TGTGCGAGAGGTCCCAGTACTGGGGACTTTGACTTTTGG	CARGPSTGDFDFW	IGHV1-67	IGHD7-27	IGHJ4	9	18	24	25
1	0.00625	TGTGCAAGAGAGTATCGCAGTGGCCGGCTTGACTACTGG	CAREYRSGRLDYW	IGHV6-1	IGHD6-19	IGHJ4	10	11	23	28
1	0.00625	TGTGCAAGAGAGGGAGGTGCCTACAGATTTGACTACTGG	CAREGGAYRFDYW	IGHV4-59	IGHD4-11	IGHJ4	10	20	25	27
1	0.00625	TGTACAAGAGGCAAAGACTGGGTGCCTTTTGATATCTGG	CTRGKDWVPFDIW	IGHV3-13	IGHD3-9	IGHJ3	9	15	20	25
1	0.00625	TGCGCCAGACGGGATTATCGGGCGTGGATCGACCCCTGG	CARRDYRAWIDPW	IGHV4-39	IGHD3-16	IGHJ5	9	14	19	24
1	0.00625	TGTTCCAGAGATACCTTCGGGAGGGAGGACTACTGG	CSRDTFGREDYW	IGHV3-48	IGHD3-10	IGHJ4	11	15	20	27
1	0.00625	TGTGCGAGACTTCAGCCGGTGACTACAGCCTACTGG	CARLQPVTTAYW	IGHV4-39	IGHD4-17	IGHJ4	9	16	25	29
1	0.00625	TGTGCAAGTGAAATTGGGACCTATGAACATTTCTGG	CASEIGTYEHFW	IGHV3-74	IGHD3-22	IGHJ4	7	20	25	32
1	0.00625	TGTGGGCCCTATAGGAATGGTTATCTCAAATACTGG	CGPYRNGYLKYW	IGHV3-15	IGHD3-3	IGHJ4	2	13	23	30
1	0.00625	TGTACCACCTCTACAGTAACTGAGTTCGACCCCTGG	CTTSTVTEFDPW	IGHV3-15	IGHD4-11	IGHJ5	7	10	16	17
1	0.00625	TGTGTAAAGGGATGGTATTACATGGACTACTGG	CVKGWYYMDYW	IGHV3-11	IGHD7-27	IGHJ4	3	8	12	14
1	0.00625	TGTGCCACAGACGAATACACCGAGGACTACTGG	CATDEYTEDYW	IGHV3-15	IGHD2-8	IGHJ4	10	14	20	24
1	0.00625	TGTGCGAGGGCAGTCGGGCCCTTTGACTACTGG	CARAVGPFDYW	IGHV3-64	IGHD2-21	IGHJ4	7	9	14	20
1	0.00625	TGTGCGAGAGGCGACGAGGCTTTTGATATCTGG	CARGDEAFDIW	IGHV4-34	IGHD6-6	IGHJ3	11	12	17	18
1	0.00625	TGTGCAGCAGATCGAGGGCCCTTTGACTTCTGG	CAADRGPFDFW	IGHV1-67	IGHD6-13	IGHJ4	3	4	9	20
1	0.00625	TGTACGAGAGGGGACTACTACGTCTTCGACTGG	CTRGDYYVFDW	IGHV3-48	IGHD1-26	IGHJ4	9	14	22	28
1	0.00625	TGCGCGAAAGGCAGAGATGGCTACGGTGTTTGG	CAKGRDGYGVW	IGHV3-21	IGHD5-24	IGHJ4	6	12	23	30
1	0.00625	TGTGCGGTAGATGGCTTTTCGGGCTACTGG	CAVDGFSGYW	IGHV5-10-1	IGHD5-24	IGHJ4	5	8	15	23
1	0.00625	TGTGCGAACTATTTGCAGCCAAACTACTGG	CANYLQPNYW	IGHV3-23	IGHD6-19	IGHJ4	7	15	20	22
1	0.00625	TGTGCAAAATCGTGGGAACTAGCGTCCTGG	CAKSWELASW	IGHV1-18	IGHD3-3	IGHJ5	4	5	12	25
1	0.00625	TGTGCCCTATTCGGTATGGACGTCTGG	CALFGMDVW	IGHV3-72	IGHD2-21	IGHJ6	4	6	11	15
1	0.00625	TGTACCAAAGACTATGGTGACTACTGG	CTKDYGDYW	IGHV3-65	IGHD3-10	IGHJ4	11	12	16	17
