# Supplementary material for: Biomarkers and Immune Repertoire Metrics Identified by Peripheral Blood Transcriptomic Sequencing Reveal the Pathogenesis of COVID-19
Source: Front Immunol. 2021 Aug 24;12:677025. doi: 10.3389/fimmu.2021.677025 (PMC8421539; doi:10.3389/fimmu.2021.677025)
Supplement: Supplementary file 1 [file DataSheet_1.zip › TCR_BCR/IGH/convert.20S039671A.clonotypes.IGH.txt]

count	freq	cdr3nt	cdr3aa	v	d	j	VEnd	DStart	DEnd	JStart
3	0.05454545454545454	TGTGCGAAAGCCCTACCGGAGGCACCAGAAGGAACCTATAACTGGTACTTCGATCTCTGG	CAKALPEAPEGTYNWYFDLW	IGHV3-23	IGHD1-7	IGHJ2	9	13	18	40
2	0.03636363636363636	TGTGCGAAAGATCAAGGTGGTAATGGGTTCGATGATGCTTTTGATTTCTGG	CAKDQGGNGFDDAFDFW	IGHV3-30	IGHD4-23	IGHJ3	12	15	22	31
2	0.03636363636363636	TGTGCGAGAATCCTGGCACTGGCTGGAGAGGCTTTTGATATCTGG	CARILALAGEAFDIW	IGHV4-28	IGHD6-19	IGHJ3	9	15	25	30
2	0.03636363636363636	TGTGCGACATACATAGTGGGAGTTGAGTGG	CATYIVGVEW	IGHV4-34	IGHD1-26	IGHJ4	6	12	21	27
2	0.03636363636363636	TGTGCGAGACATAGTGGGGACTACTGG	CARHSGDYW	IGHV5-10-1	IGHD1-26	IGHJ4	11	12	17	18
1	0.01818181818181818	TGTACCACAAAGTATTACGATATTTTGACTGGTTATTTGCCCCAACCGAGGATTTACTACTACTACGGTATGGACGTCTGG	CTTKYYDILTGYLPQPRIYYYYGMDVW	IGHV3-15	IGHD3-9	IGHJ6	8	11	36	54
1	0.01818181818181818	TGTGCAAGAGGCGGGACTTACTCTGATAGTAGAGGTTATTACTTCGTGGAGGTTCTCGCGGCGGACTTCTGG	CARGGTYSDSRGYYFVEVLAADFW	IGHV3-13	IGHD3-22	IGHJ4	9	17	46	63
1	0.01818181818181818	TGTGCGAGAGATATTGGGCCCACGATAGGAACGTGGATACAGCTATGGTACTACGGTATGGACGTCTGG	CARDIGPTIGTWIQLWYYGMDVW	IGHV4-31	IGHD5-18	IGHJ6	11	30	48	57
1	0.01818181818181818	TGTGCAAGAGCGCTGGTGGGTTACTATGATAGTAGTGGTTATTACTATCGACCCCCTGACTACTGG	CARALVGYYDSSGYYYRPPDYW	IGHV3-74	IGHD3-22	IGHJ4	9	20	46	56
1	0.01818181818181818	TGTGCGAGAAGCCGAACCAAGTATTACTATGATAGTAGTGGTTATTACGACTTTGACTACTGG	CARSRTKYYYDSSGYYDFDYW	IGHV1-8	IGHD3-22	IGHJ4	12	20	44	45
1	0.01818181818181818	TGTGCGAGGGGGGGATATTGTAGTAGTACCAGCTGCTACTACTACGGTATGGACGTCTGG	CARGGYCSSTSCYYYGMDVW	IGHV5-10-1	IGHD2-2	IGHJ6	7	12	34	35
1	0.01818181818181818	TGTGCGAGCCACTCCAAGAGTGGGAGCTATTCCCTCGGCTACGGAATGGACGTCTGG	CASHSKSGSYSLGYGMDVW	IGHV4-39	IGHD1-26	IGHJ6	7	18	28	45
1	0.01818181818181818	TGTGCGAGAGAATCCAATAATTTGAGTAATTACTTCTTCGGTTTGGCGGATATCTGG	CARESNNLSNYFFGLADIW	IGHV4-31	IGHD3-10	IGHJ3	10	24	29	48
1	0.01818181818181818	TGTGCGAAAGTTACCCACTATGATAGTAGTGGTTATTCCAGCTATCTTGACTACTGG	CAKVTHYDSSGYSSYLDYW	IGHV3-23	IGHD3-22	IGHJ4	9	16	36	46
1	0.01818181818181818	TGTGCGAAAGACCCCTCGCCCATAGGCAGCTGGTACGGCAACTGGTTCGACCCCTGG	CAKDPSPIGSWYGNWFDPW	IGHV3-23	IGHD6-13	IGHJ5	10	25	36	38
1	0.01818181818181818	TGTGCACACAGATTGGCCCGTAACAGTATCTGGGACTACGGGGACTTTGACTACTGG	CAHRLARNSIWDYGDFDYW	IGHV2-5	IGHD4-17	IGHJ4	11	33	40	43
1	0.01818181818181818	TGTGCGAGAGATCCTCACGTGGGAGCTAGAGTGGCCACCAACTTTGACTTTTGG	CARDPHVGARVATNFDFW	IGHV3-21	IGHD1-26	IGHJ4	12	18	27	40
1	0.01818181818181818	TGTACTAGAGATCGAGGGGGAATACAACTATTGTTCTTTGGGGGTGACTACTGG	CTRDRGGIQLLFFGGDYW	IGHV3-49	IGHD3-16	IGHJ4	12	36	43	44
1	0.01818181818181818	TGTGCGTTTCGTCCGGTGGAGAACTACTACTACTACGGTATGGACGTCTGG	CAFRPVENYYYYGMDVW	IGHV5-10-1	IGHD6-6	IGHJ6	5	8	15	22
1	0.01818181818181818	TGTGCGAGACATGAAGCGAGCAATGGCTTTAGGCGGGGTATGGACGTCTGG	CARHEASNGFRRGMDVW	IGHV4-39	IGHD6-19	IGHJ6	12	18	27	39
1	0.01818181818181818	TGTGCGAGAGTAAGTCGAATGGTGTACCCACGGTACGGTATGGACGTCTGG	CARVSRMVYPRYGMDVW	IGHV4-31	IGHD2-8	IGHJ6	9	17	25	39
1	0.01818181818181818	TGTGCGAGAGGTCTACTACCCGCCCAGCAGCTAGCAGGGTTCGACCCCTGG	CARGLLPAQQLAGFDPW	IGHV4-31	IGHD2-15	IGHJ5	13	25	32	37
1	0.01818181818181818	TGTGCGAATGGTCCCGATTATTATGATAGTCGTGGCCACTTTGACTACTGG	CANGPDYYDSRGHFDYW	IGHV3-23	IGHD3-22	IGHJ4	7	16	34	37
1	0.01818181818181818	TGTGCAAAAGATATAAGCGCAGTAGTGGGCCCTGGGTACTTCCAGCACTGG	CAKDISAVVGPGYFQHW	IGHV3-9	IGHD3-22	IGHJ1	14	20	27	36
1	0.01818181818181818	TGTGCGAGGGCTTTCTATTCTTCGGGGACTTTTTACTTTGATTCCTGG	CARAFYSSGTFYFDSW	IGHV4-31	IGHD3-10	IGHJ4	7	20	27	33
1	0.01818181818181818	TGTGCGAGAGATCCGGGGGGCAGGGATAGTAGTGGTTTTGACTACTGG	CARDPGGRDSSGFDYW	IGHV4-31	IGHD3-22	IGHJ4	12	24	35	36
1	0.01818181818181818	TGTGCGAGAGACCTGGCGTCTTACGATATTCCGTACTTTGACTGCTGG	CARDLASYDIPYFDCW	IGHV3-23	IGHD3-9	IGHJ4	10	16	29	33
1	0.01818181818181818	TGTGCAAAAGATCATTCAGCAGCGGGCTTTTATTACTTTGACTACTGG	CAKDHSAAGFYYFDYW	IGHV3-9	IGHD6-25	IGHJ4	11	17	24	33
1	0.01818181818181818	TGTACGAGAGATGCGGGGATAGAGGGAGACTGGGGTCTTGACGTCTGG	CTRDAGIEGDWGLDVW	IGHV3-21	IGHD7-27	IGHJ3	11	28	34	43
1	0.01818181818181818	TGTCTCAGAAGGGATAGTAGTGGTTATAACAGTTTTGATATATGG	CLRRDSSGYNSFDIW	IGHV3-72	IGHD3-22	IGHJ3	2	12	26	32
1	0.01818181818181818	TGTGCGAGACGTCCCTCCCGAGTGGGCTACGGTATGGACGTCTGG	CARRPSRVGYGMDVW	IGHV4-39	IGHD4-17	IGHJ6	9	26	32	33
1	0.01818181818181818	TGTGCGAGAGAAATGCCAGGCACGTGTCGATGCTTTGACTTCTGG	CAREMPGTCRCFDFW	IGHV3-47	IGHD1-14	IGHJ4	10	20	25	32
1	0.01818181818181818	TGTGCGAGAATCCTGGCACTGGCTGGAGAGGCTTTTGATATCTGG	CARILALAGEAFDIW	IGHV7-81	IGHD6-19	IGHJ3	8	15	25	30
1	0.01818181818181818	TGTGCGAAAAGAGATGATAAGTACTACAGGGGTATGGGCGTCTGG	CAKRDDKYYRGMGVW	IGHV3-23	IGHD4-11	IGHJ6	8	22	28	33
1	0.01818181818181818	TGTGCGAGAGAAACCTCAGGTCCAGCTGCTTCTGAAAACTGG	CARETSGPAASENW	IGHV3-30	IGHD2-2	IGHJ4	10	21	29	37
1	0.01818181818181818	TGTGCGAGGGGGGGATCTGCTGGGTCCTTTGACTACTGG	CARGGSAGSFDYW	IGHV3-11	IGHD7-27	IGHJ4	7	10	16	26
1	0.01818181818181818	TGTGCGAGAGGCGTAGGGTTCGGGGAGTTATTGCACTGG	CARGVGFGELLHW	IGHV4-34	IGHD3-10	IGHJ4	11	16	31	34
1	0.01818181818181818	TGTGCGAGAGATCATCCCCGCTCCCCCTTCGATCTCTGG	CARDHPRSPFDLW	IGHV3-30	IGHD1-26	IGHJ2	12	19	24	26
1	0.01818181818181818	TGTACTCGGGAGGAAGTAGTGGGTCCAACTGAGTACTGG	CTREEVVGPTEYW	IGHV3-15	IGHD3-22	IGHJ4	4	14	21	29
1	0.01818181818181818	TGTACGAGAGATCAATGGGGTGGGAACTTTGACCACTGG	CTRDQWGGNFDHW	IGHV3-53	IGHD1-26	IGHJ4	12	19	24	25
1	0.01818181818181818	TGTGTGAGGGACTACAAGTACCTTTTGGACGTCTGG	CVRDYKYLLDVW	IGHV3-11	IGHD2-15	IGHJ6	7	10	16	25
1	0.01818181818181818	TGTGCGGCGGGCGCTGGCTGGTTGATAGATTACTGG	CAAGAGWLIDYW	IGHV3-21	IGHD6-19	IGHJ4	5	14	21	30
1	0.01818181818181818	TGTGCGAGACATACGCTGACTGGAGATCGCCACTGG	CARHTLTGDRHW	IGHV5-10-1	IGHD7-27	IGHJ1	11	14	27	30
1	0.01818181818181818	TGTGCGAGAGATACGGTGGGAGCTACTGACTACTGG	CARDTVGATDYW	IGHV3-21	IGHD1-26	IGHJ4	11	15	25	26
1	0.01818181818181818	TGTGCGAGAGAGCGCTTACGTGCTTTTGATATCTGG	CARERLRAFDIW	IGHV3-21	IGHD3-3	IGHJ3	10	15	19	20
1	0.01818181818181818	TGTGCGAGAGAAGACAGCAGTGGCTGGCCGTACTGG	CAREDSSGWPYW	IGHV3-30	IGHD6-19	IGHJ4	10	15	26	30
1	0.01818181818181818	TGTGCGAAAGGGAAATTTAGTGTTGACTACTGG	CAKGKFSVDYW	IGHV3-23	IGHD2-15	IGHJ4	9	17	21	22
1	0.01818181818181818	TGTATGGCTGATAAAGTAACTTACTGG	CMADKVTYW	IGHV3-23	IGHD4-11	IGHJ4	2	14	20	21
1	0.01818181818181818	TGTGCAAGTGCCCAATTCTTG	CASAQFL	IGHV3-13	IGHD3-16	IGHJ4	7	10	14	20
