# Supplementary material for: Biomarkers and Immune Repertoire Metrics Identified by Peripheral Blood Transcriptomic Sequencing Reveal the Pathogenesis of COVID-19
Source: Front Immunol. 2021 Aug 24;12:677025. doi: 10.3389/fimmu.2021.677025 (PMC8421539; doi:10.3389/fimmu.2021.677025)
Supplement: Supplementary file 1 [file DataSheet_1.zip › TCR_BCR/IGH/convert.20S039674A.clonotypes.IGH.txt]

count	freq	cdr3nt	cdr3aa	v	d	j	VEnd	DStart	DEnd	JStart
12	0.07741935483870968	TGTACGAGAGGGCGGGCCGATGCGTGGGAGGTATCTTACTACTGG	CTRGRADAWEVSYYW	IGHV4-59	IGHD1-26	IGHJ4	9	23	29	37
4	0.025806451612903226	TGTGCGAGGGTCTTACAACCAGCTCGCCCGAATCCCTGGGACGGCATGGACGTCTGG	CARVLQPARPNPWDGMDVW	IGHV3-23	IGHD6-6	IGHJ6	6	19	29	44
3	0.01935483870967742	TGTGCGAGAGGGCAGGGAGCCCTTGACTACTGG	CARGQGALDYW	IGHV3-30	IGHD1-26	IGHJ4	9	14	19	22
2	0.012903225806451613	TGTGCGAAAGATCCGATCACGTATAGTGGCTACGCCACCGTGCACTACTTTGACTACTGG	CAKDPITYSGYATVHYFDYW	IGHV3-23	IGHD5-12	IGHJ4	12	21	33	43
2	0.012903225806451613	TGTGCCAGAGACAGGAACGATCTTTTGACTGGGTATTACCATTCTTTCGACCCCTGG	CARDRNDLLTGYYHSFDPW	IGHV4-30-2	IGHD3-9	IGHJ5	10	16	37	45
2	0.012903225806451613	TGTGCGAGAGATTTTGGCCAACCCCCTTTTATAGCAGCTCCCAGCTACTGG	CARDFGQPPFIAAPSYW	IGHV3-33	IGHD6-6	IGHJ4	11	29	39	44
2	0.012903225806451613	TGTGCGAAAGGTCTTATAGGGGCAGCTCGCTTACACTACTTTGACTACTGG	CAKGLIGAARLHYFDYW	IGHV3-23	IGHD6-6	IGHJ4	14	21	28	34
2	0.012903225806451613	TGTGCGAAAGGCTACAGAAACAATTACTGGTACTATGGTATGGACGTCTGG	CAKGYRNNYWYYGMDVW	IGHV1-3	IGHD2-2	IGHJ6	6	26	34	39
2	0.012903225806451613	TGTACCACAGTTAAAAGTGGAACTACCCGTAACCCACTCTTTGACTACTGG	CTTVKSGTTRNPLFDYW	IGHV3-15	IGHD1-7	IGHJ4	9	17	25	38
2	0.012903225806451613	TGTGCGAGAGTACGTAGTTACTATGATAGTAGTGGTCCTGACTACTGG	CARVRSYYDSSGPDYW	IGHV1-18	IGHD3-22	IGHJ4	9	10	35	38
2	0.012903225806451613	TGTGCGAAAGAAGACCCCTCCCATGGTTCAGGGAATTTTCGCAACTGG	CAKEDPSHGSGNFRNW	IGHV3-23	IGHD3-10	IGHJ1	10	22	33	43
2	0.012903225806451613	TGTGCGCGAGATGTGATGTCTAGGCAGCTCGTCCCGGAGTACTGG	CARDVMSRQLVPEYW	IGHV3-21	IGHD6-6	IGHJ4	11	23	33	39
2	0.012903225806451613	TGTGCGAGAGCAATGCCACTTATTGGTGCTTTTGATATCTGG	CARAMPLIGAFDIW	IGHV1-46	IGHD5-12	IGHJ3	9	14	19	26
2	0.012903225806451613	TGTGCAAGAGACCCCCCTGGGGATCAGAGTTATGATATCTGG	CARDPPGDQSYDIW	IGHV6-1	IGHD7-27	IGHJ3	10	16	24	32
2	0.012903225806451613	TGTGTCTGGTATAATCTTAATTCAGGGAGAGACTGCTGG	CVWYNLNSGRDCW	IGHV3-15	IGHD3-3	IGHJ4	2	7	14	30
2	0.012903225806451613	TGTGCGAGAGAACTAGTCGGAGGTTATTTCGACAACTGG	CARELVGGYFDNW	IGHV1-46	IGHD3-22	IGHJ4	10	21	27	30
2	0.012903225806451613	TGTATTATAGATGGAGGCAGCTGGCAATTTTACTCCTGG	CIIDGGSWQFYSW	IGHV3-73	IGHD2-2	IGHJ4	3	16	23	27
2	0.012903225806451613	TGTACCACACCCGGGGATGGTTTTAGAGGCTGG	CTTPGDGFRGW	IGHV3-15	IGHD5-18	IGHJ4	8	16	21	29
1	0.0064516129032258064	TGTGCGAAAGATCTAGGGTATGTATTACGATTTTTGGAGTGGTCGCCCGAACCGTACTACGGTATGGACGTCTGG	CAKDLGYVLRFLEWSPEPYYGMDVW	IGHV3-21	IGHD3-3	IGHJ6	13	21	42	63
1	0.0064516129032258064	TGTGCGAGACGCCCCCCCACACCCCCTATAGTGGCTACGGATTCCCCGTGGGCCTGGTTCGACCCCTGG	CARRPPTPPIVATDSPWAWFDPW	IGHV1-8	IGHD5-12	IGHJ5	12	26	38	53
1	0.0064516129032258064	TGTGCGAGACAGCCGAGAAATACGAGGTATTACGATATTTTGACGGGAGGGCATATGGACGTCTGG	CARQPRNTRYYDILTGGHMDVW	IGHV5-10-1	IGHD3-9	IGHJ3	10	26	43	61
1	0.0064516129032258064	TGTGCGAGAGATACATACGGCCATGGCTATTGTGGTGGTGATTGCTTACTCTATGACTACTGG	CARDTYGHGYCGGDCLLYDYW	IGHV3-30	IGHD2-21	IGHJ4	11	27	45	53
1	0.0064516129032258064	TGTGCGAGAGAGTTTGTGGCAGCAGCTGGTCCAGGCTTCGACGTTTACTACTTTGACTACTGG	CAREFVAAAGPGFDVYYFDYW	IGHV4-31	IGHD6-13	IGHJ4	10	18	29	45
1	0.0064516129032258064	TGTGCGAGAAAAAGTCGTACGGTGACTACGTACCTACTTGGCTACTACGGTATGGACGTCTGG	CARKSRTVTTYLLGYYGMDVW	IGHV3-48	IGHD4-17	IGHJ6	8	17	31	41
1	0.0064516129032258064	TGTGCGAAAGGTGGAACATTACTATGGTTCAGGGAGAGTCGTCCTTACTACTTTGACTACTGG	CAKGGTLLWFRESRPYYFDYW	IGHV3-23	IGHD3-10	IGHJ4	9	17	35	45
1	0.0064516129032258064	TGTGCGAAAGATTCGTATCCAACTTTGCCATATTACTACTACTACTACGGTATGGACGTCTGG	CAKDSYPTLPYYYYYYGMDVW	IGHV3-30	IGHD5-18	IGHJ6	11	14	20	29
1	0.0064516129032258064	TGTGCGAGGCACTGGCGATTCCTCGAGTATGGCACCCCGTCCGTTACTCTTGATATGTGG	CARHWRFLEYGTPSVTLDMW	IGHV4-31	IGHD6-6	IGHJ3	7	21	42	49
1	0.0064516129032258064	TGTGCGAGAGTTGGGTCGTTTTGTGGTGCTGATTGCAATGTCCCTTACTTTGACTACTGG	CARVGSFCGADCNVPYFDYW	IGHV4-59	IGHD2-21	IGHJ4	9	20	35	45
1	0.0064516129032258064	TGTGCGAGAGATTCAAAAGATGACTGTAGTGGTGGTGTATGCCCCTACTTTGACTACTGG	CARDSKDDCSGGVCPYFDYW	IGHV1-18	IGHD2-15	IGHJ4	11	24	35	44
1	0.0064516129032258064	TGTGCGAGAGATCAGGCCACATATTGTGGTTTTAACTGTAATTCTGATATTGACTACTGG	CARDQATYCGFNCNSDIDYW	IGHV3-30	IGHD2-21	IGHJ4	12	19	29	49
1	0.0064516129032258064	TGTGCGAGAGAATCCGTTGGGGGAGTTATCGTTATGGGCCCTGGGTGGTTTGACTACTGG	CARESVGGVIVMGPGWFDYW	IGHV4-31	IGHD3-16	IGHJ4	10	16	34	48
1	0.0064516129032258064	TGTGCGAGAATGGGTTGGATAGCAGCAGCTGGCACAGGAACTGATGCTTTTGATATCTGG	CARMGWIAAAGTGTDAFDIW	IGHV1-46	IGHD6-13	IGHJ3	8	18	31	41
1	0.0064516129032258064	TGTGCGAGACATCTGTCCTATGGTTCAGGGAGTTATTCTGGCTGGTTCGACCCCTGG	CARHLSYGSGSYSGWFDPW	IGHV4-39	IGHD3-10	IGHJ5	11	17	36	41
1	0.0064516129032258064	TGTGCGAGAGTTAGCAGTGGTCCATACTCGCAAAGCACGTACTATTTTGACTACTGG	CARVSSGPYSQSTYYFDYW	IGHV4-31	IGHD6-19	IGHJ4	9	11	19	38
1	0.0064516129032258064	TGTGCGAGAGCGGGTCGACTGGAGATTTTGCCAGCAGCGGGGTGGTTCGACCCCTGG	CARAGRLEILPAAGWFDPW	IGHV3-23	IGHD6-25	IGHJ5	6	32	39	42
1	0.0064516129032258064	TGTGCGAGAGGCCCGAAGGGTGGCTGGTACTACTACTACTACGGTATGGACGTCTGG	CARGPKGGWYYYYYGMDVW	IGHV1-8	IGHD6-19	IGHJ6	12	19	26	27
1	0.0064516129032258064	TGTGCGAGAGATCTCTACCGTATAGCAACATCTTACTACTACGGTATGGACGTCTGG	CARDLYRIATSYYYGMDVW	IGHV3-30	IGHD2-8	IGHJ6	15	19	26	33
1	0.0064516129032258064	TGTGCGAGAGATAGGGACGTGCATATTACGATTTTTGGAGTGGTTATGGGGCACTGG	CARDRDVHITIFGVVMGHW	IGHV3-30	IGHD3-3	IGHJ4	11	23	46	52
1	0.0064516129032258064	TGTGCGAAAGATACGTCGGTGACTACGTGGGACTACTACTACGGTATGGACGTCTGG	CAKDTSVTTWDYYYGMDVW	IGHV3-23	IGHD4-17	IGHJ6	11	16	27	31
1	0.0064516129032258064	TGTGCGAGACGAGGGCCATACGGTGACTACGTGCACTTCGGTATGGACGTCTGG	CARRGPYGDYVHFGMDVW	IGHV3-11	IGHD4-17	IGHJ6	8	18	31	42
1	0.0064516129032258064	TGTGCGAGACAACCGGGGGGGGGACTCTACTACTACTACGGTATGGACGTCTGG	CARQPGGGLYYYYGMDVW	IGHV3-21	IGHD1-14	IGHJ6	8	10	15	26
1	0.0064516129032258064	TGTGCGAGAACAAATATCGAGTATAGCAGCTCGTCCTCCGCTTTTGATATCTGG	CARTNIEYSSSSSAFDIW	IGHV3-21	IGHD6-6	IGHJ3	8	16	35	39
1	0.0064516129032258064	TGTGCGAAAGATAAGGGATCTTGTAGTACCACCAGCTGCTATTTGGACGACTGG	CAKDKGSCSTTSCYLDDW	IGHV3-23	IGHD2-2	IGHJ4	11	15	37	38
1	0.0064516129032258064	TGTGCCAGACGGTGGTTCTGTGGTGGTAATTGCTATCAGTTCGACTACTGG	CARRWFCGGNCYQFDYW	IGHV5-10-1	IGHD2-21	IGHJ4	9	18	35	42
1	0.0064516129032258064	TGTGCGAGAGGTCGGCAGATGTGGGCAGCAGCGGCGTACTTCGATCTCTGG	CARGRQMWAAAAYFDLW	IGHV7-4-1	IGHD6-25	IGHJ2	9	26	34	35
1	0.0064516129032258064	TGTGCGAGAGATCCCCCCACAATGACTACAGGCCTCCACTTTGACTACTGG	CARDPPTMTTGLHFDYW	IGHV1-46	IGHD4-11	IGHJ4	12	21	30	37
1	0.0064516129032258064	TGTGCGAGAGATCGTACAGGTATAACTGGAACTCCCTACTTTGACTACTGG	CARDRTGITGTPYFDYW	IGHV3-30	IGHD1-7	IGHJ4	12	14	32	35
1	0.0064516129032258064	TGTGCGAGAGACATTATATTGCCAGGGGGGCGGGCCCCACTTGACTCATGG	CARDIILPGGRAPLDSW	IGHV3-30	IGHD2-15	IGHJ4	10	15	20	40
1	0.0064516129032258064	TGTGCGAAAGATTTAGTTGATTATACCTCCTACTACGGTATGGACGTCTGG	CAKDLVDYTSYYGMDVW	IGHV3-23	IGHD3-3	IGHJ6	11	19	26	29
1	0.0064516129032258064	TGTGCGAAAGATTCCGTCGCATATAGTGGCTACTACGCTATGGACGTCTGG	CAKDSVAYSGYYAMDVW	IGHV3-23	IGHD5-12	IGHJ6	11	20	28	29
1	0.0064516129032258064	TGTGCGAAAGACCCCGGACATAATTTAGGGACTGATTACGGGCTCTACTGG	CAKDPGHNLGTDYGLYW	IGHV3-23	IGHD3-16	IGHJ4	10	32	39	44
1	0.0064516129032258064	TGTATTCCCGGTTGGAGATCTAATAACCTCGTCGAACACTCCCAGCACTGG	CIPGWRSNNLVEHSQHW	IGHV3-76	IGHD3-22	IGHJ1	3	20	27	33
1	0.0064516129032258064	TGTGTGAGGGTCGAAGTCTCCAACTACGTCTACTACTTTGACAACTGG	CVRVEVSNYVYYFDNW	IGHV4-39	IGHD1-7	IGHJ4	7	21	28	30
1	0.0064516129032258064	TGTGTGAGAGATGAGGTGTCACTTGGAGCTCGCAGTCTTGACTTTTGG	CVRDEVSLGARSLDFW	IGHV3-35	IGHD2-21	IGHJ4	8	31	36	37
1	0.0064516129032258064	TGTGCGCAAGAGGGAGCAGTGGTCGCTATGGGATACTTCCAGCGCTGG	CAQEGAVVAMGYFQRW	IGHV3-11	IGHD6-19	IGHJ1	5	14	21	32
1	0.0064516129032258064	TGTGCGAGATCTCTTGGTGGGAGCTACCAAGCACCTTTTGACTACTGG	CARSLGGSYQAPFDYW	IGHV3-30	IGHD1-26	IGHJ4	8	16	26	36
1	0.0064516129032258064	TGTGCGAGAGCTCCTGTAGTGGTGGTACCTGGCTGGTTCGACCCCTGG	CARAPVVVVPGWFDPW	IGHV4-4	IGHD2-15	IGHJ5	9	14	30	32
1	0.0064516129032258064	TGTGCGAGAGGGAACGGTGAAAACGGCCCTGCTAACTTTGACTACTGG	CARGNGENGPANFDYW	IGHV1-8	IGHD4-17	IGHJ4	10	13	19	34
1	0.0064516129032258064	TGTGCGAGAGATGGGGGGACTGGAACCTACTACGGTATGGACGTCTGG	CARDGGTGTYYGMDVW	IGHV4-31	IGHD1-1	IGHJ6	11	18	25	26
1	0.0064516129032258064	TGTGCGAGAGAGCCCGCCCGTCACATTCTGGGGGGTCTGGACGTCTGG	CAREPARHILGGLDVW	IGHV3-23	IGHD3-16	IGHJ6	10	28	33	37
1	0.0064516129032258064	TGTGCGAGAACCAGGCACCTCTTGGCGCCCTACTTTGAGGACTACTGG	CARTRHLLAPYFEDYW	IGHV4-59	IGHD6-19	IGHJ4	8	9	17	39
1	0.0064516129032258064	TGTGCGAAGGAAGACCCCTCCCTTGGTTCAGGGAATTTTCGCAACTGG	CAKEDPSLGSGNFRNW	IGHV7-81	IGHD3-10	IGHJ4	6	23	33	43
1	0.0064516129032258064	TGTGCGAAGGAAGACCCCTCCCATGGTTCAGGCAATTATCGCAACTGG	CAKEDPSHGSGNYRNW	IGHV4-4	IGHD3-10	IGHJ4	6	22	38	43
1	0.0064516129032258064	TGTGCGAAGAGCCAGTATAGTAGCAGCTGGTACGGCTTTGACTACTGG	CAKSQYSSSWYGFDYW	IGHV3-23	IGHD6-13	IGHJ4	7	14	33	35
1	0.0064516129032258064	TGTGCGAAAAGGCATTCTAGTGGTGGTACCTGCTCCATTGACCACTGG	CAKRHSSGGTCSIDHW	IGHV3-23	IGHD2-15	IGHJ4	8	13	33	37
1	0.0064516129032258064	TGTGCACACAGGCGGAGGAGCTACTACTACTACGGTATGGACGTCTGG	CAHRRRSYYYYGMDVW	IGHV2-5	IGHD2-15	IGHJ6	10	12	16	20
1	0.0064516129032258064	TGTCCACTCATGGAGGCCGCCCGACGTGATGCTTTTGATTTCTGG	CPLMEAARRDAFDFW	IGHV2-26	IGHD1-20	IGHJ3	6	21	25	26
1	0.0064516129032258064	TGTGTGGCAGCAGCTTTCCGCATCCATGACGCTTTTGATATCTGG	CVAAAFRIHDAFDIW	IGHV6-1	IGHD6-13	IGHJ3	3	6	14	24
1	0.0064516129032258064	TGTGCGGGAAGTGGAATAGTGGGAGCTACTACAAGTGACTACTGG	CAGSGIVGATTSDYW	IGHV1-58	IGHD1-26	IGHJ4	6	15	31	35
1	0.0064516129032258064	TGTGCGAGGTCGAGTCCCGGGTCCGACGGGTGGTTCGACCCCTGG	CARSSPGSDGWFDPW	IGHV3-48	IGHD6-13	IGHJ5	7	15	21	30
1	0.0064516129032258064	TGTGCGAGACTTGTGTCCTCTATGGGGGGTTACTTCCTGCGCTGG	CARLVSSMGGYFLRW	IGHV4-39	IGHD3-10	IGHJ1	13	19	24	30
1	0.0064516129032258064	TGTGCGAGAGTCTCCAGAGACGGCTTCAGACACTTTGACTACTGG	CARVSRDGFRHFDYW	IGHV3-11	IGHD5-24	IGHJ4	9	15	24	31
1	0.0064516129032258064	TGTGCGAGAGTCAGCAGCGGCTCGGGCGACGACTTTGACTACTGG	CARVSSGSGDDFDYW	IGHV3-33	IGHD6-25	IGHJ4	9	12	21	31
1	0.0064516129032258064	TGTGCGAGAGCCGGGGTGGGAGCAGCGTACGGTATGGACGTCTGG	CARAGVGAAYGMDVW	IGHV4-31	IGHD1-26	IGHJ6	9	15	22	33
1	0.0064516129032258064	TGTGCGAGAGCGAAGTGGGAGCTACTCGGGGTTCAAGACTACTGG	CARAKWELLGVQDYW	IGHV1-18	IGHD1-26	IGHJ4	9	13	25	36
1	0.0064516129032258064	TGTGCGAGAGGGGGTAGACGGGTCAAAGATGCTTTTGATATCTGG	CARGGRRVKDAFDIW	IGHV3-30	IGHD3-9	IGHJ3	9	21	26	27
1	0.0064516129032258064	TGTGCGAGAGGGGGCCATGGCATTTTGTGGTTCTTTGACTCCTGG	CARGGHGILWFFDSW	IGHV1-8	IGHD2-21	IGHJ4	10	19	30	32
1	0.0064516129032258064	TGTGCGAAGGAAAGGGGCAGTGGCTGGAAGGGATTTGACTACTGG	CAKERGSGWKGFDYW	IGHV3-21	IGHD6-19	IGHJ4	6	16	26	33
1	0.0064516129032258064	TGTGCGAAACTAAGTGGTAACTGGGGTTACTTCTTTGACCACTGG	CAKLSGNWGYFFDHW	IGHV3-23	IGHD4-23	IGHJ4	8	13	21	27
1	0.0064516129032258064	TGTACGAATGCAGTGGTTACCCACTACCACGGCATGGACGTCTGG	CTNAVVTHYHGMDVW	IGHV3-23	IGHD3-22	IGHJ6	7	11	18	22
1	0.0064516129032258064	TGTGCGACATATAAATGGAATCCCAACTGGTTCGACCCCTGG	CATYKWNPNWFDPW	IGHV4-39	IGHD1-20	IGHJ5	6	9	19	23
1	0.0064516129032258064	TGTGCGACACGACATTTTGACCGGATTTTCACTGACTTCTGG	CATRHFDRIFTDFW	IGHV4-39	IGHD3-9	IGHJ4	6	8	20	32
1	0.0064516129032258064	TGTGCGAGAGTTATAACCAGTGGCCGCGGTCTTGATATCTGG	CARVITSGRGLDIW	IGHV4-4	IGHD3-9	IGHJ3	9	12	20	31
1	0.0064516129032258064	TGTGCGAGAGGGGCTGGTGGGAGCTACTACTTTGACTACTGG	CARGAGGSYYFDYW	IGHV1-8	IGHD1-26	IGHJ4	10	16	23	24
1	0.0064516129032258064	TGTGCGAGAGACGACGGCAGCAGCTTCTTACTTGACTACTGG	CARDDGSSFLLDYW	IGHV1-2	IGHD6-13	IGHJ4	10	16	24	31
1	0.0064516129032258064	TGTGCGAGAAGTTATGGTGACTTCGTGTTCTTTGCCTACTGG	CARSYGDFVFFAYW	IGHV4-59	IGHD2-21	IGHJ4	8	14	21	29
1	0.0064516129032258064	TGTGCGAGAAGAGACCCCTCCGCTGAATACTTCCAGCACTGG	CARRDPSAEYFQHW	IGHV1-46	IGHD5-24	IGHJ1	8	9	13	20
1	0.0064516129032258064	TGTGCAAAGGATGACTTCCACATGAACTGGTTCGACCCCTGG	CAKDDFHMNWFDPW	IGHV1-45	IGHD4-11	IGHJ5	6	10	15	24
1	0.0064516129032258064	TGTGCAAAAGGGCAGTGGCTTCCCAGAACTCTTGACTACTGG	CAKGQWLPRTLDYW	IGHV3-9	IGHD6-19	IGHJ4	9	11	19	31
1	0.0064516129032258064	TGTACTAGAGGAGGGGGGATTAACTGGAACCCTGACTACTGG	CTRGGGINWNPDYW	IGHV3-49	IGHD1-20	IGHJ4	9	20	29	32
1	0.0064516129032258064	TGTACCCGAGCTGTTGACTGGAACTACTCTCTTGACTACTGG	CTRAVDWNYSLDYW	IGHV3-7	IGHD1-7	IGHJ4	2	16	26	31
1	0.0064516129032258064	TGTGTGAGAGAAAAGGTTGGTGGCCACTACGACTACTGG	CVREKVGGHYDYW	IGHV1-46	IGHD2-15	IGHJ4	10	23	29	30
1	0.0064516129032258064	TGTGCCAGACAATATTACGGCGGATCCTTTGACTTCTGG	CARQYYGGSFDFW	IGHV5-10-1	IGHD3-3	IGHJ4	10	12	18	26
1	0.0064516129032258064	TGTGCGACAGGGCCTGCAGTTGGCCTATTTGACTACTGG	CATGPAVGLFDYW	IGHV1-8	IGHD1-1	IGHJ4	10	16	21	27
1	0.0064516129032258064	TGTGCGAGATGGGCGGTGGGCTACGGTATGGACGTCTGG	CARWAVGYGMDVW	IGHV4-34	IGHD4-17	IGHJ6	8	20	26	27
1	0.0064516129032258064	TGTGCGAGACAGGCTCATGGATTGGAGTATAGCTACTGG	CARQAHGLEYSYW	IGHV4-39	IGHD6-6	IGHJ4	10	24	31	32
1	0.0064516129032258064	TGTGCGAGAGTCCAGTGGCTGGTACCCTTTGACTACTGG	CARVQWLVPFDYW	IGHV4-34	IGHD6-19	IGHJ4	9	12	24	26
1	0.0064516129032258064	TGTGCGAGAGTGAAAAGCAGTGGCTGGTCAGACTACTGG	CARVKSSGWSDYW	IGHV4-4	IGHD6-19	IGHJ4	9	15	27	30
1	0.0064516129032258064	TGTGCGAGAGGGGCACCCGGGCCCCCTTTTGACTCTTGG	CARGAPGPPFDSW	IGHV1-8	IGHD6-13	IGHJ4	10	14	20	27
1	0.0064516129032258064	TGTGCGAGAGGAGCGCCCGGGCCCCCGTTTGACCCCTGG	CARGAPGPPFDPW	IGHV1-18	IGHD6-13	IGHJ5	9	15	20	26
1	0.0064516129032258064	TGTGCGAGAGATTGGGGGAGAGGCTGGTTCGATTCCTGG	CARDWGRGWFDSW	IGHV1-67	IGHD3-16	IGHJ5	11	12	19	23
1	0.0064516129032258064	TGTGCGAGAGATCTCGGTAGTGGTTATTCGGACTACTGG	CARDLGSGYSDYW	IGHV3-30	IGHD3-22	IGHJ4	14	16	27	30
1	0.0064516129032258064	TGTGCGAGAGATCGGGGATATGATGGTAGTGACTACTGG	CARDRGYDGSDYW	IGHV3-11	IGHD3-22	IGHJ4	12	18	28	29
1	0.0064516129032258064	TGTGCGAGAGATCGGGGATATGATGGTAGTGACTACTGG	CARDRGYDGSDYW	IGHV3-23	IGHD3-22	IGHJ4	12	18	28	29
1	0.0064516129032258064	TGTGCGAGAGATCGACATTCGGGTTCTTTTGATATCTGG	CARDRHSGSFDIW	IGHV4-31	IGHD3-10	IGHJ3	12	17	22	25
1	0.0064516129032258064	TGTGCGAGAGACAGTTTTAGTGGACGAATTGACTACTGG	CARDSFSGRIDYW	IGHV4-31	IGHD2-15	IGHJ4	10	17	22	28
1	0.0064516129032258064	TGTGCGAGAGAAGGAGTAGTGGTCCCATTTGACTACTGG	CAREGVVVPFDYW	IGHV3-30	IGHD3-22	IGHJ4	10	14	22	27
1	0.0064516129032258064	TGTGCAACAAATGTATGGGGACGAAAATCTGACTACTGG	CATNVWGRKSDYW	IGHV1-24	IGHD2-8	IGHJ4	8	11	16	29
1	0.0064516129032258064	TGTACGAGAGTCTCCCCTTACGGAGATATTGACTACTGG	CTRVSPYGDIDYW	IGHV3-21	IGHD3-10	IGHJ4	9	11	16	28
1	0.0064516129032258064	TGTGTGAGAGATCACCTTTATGGTTTTGATTTCTGG	CVRDHLYGFDFW	IGHV3-30	.	IGHJ3	12	-1	-1	19
1	0.0064516129032258064	TGTGCGAGACTCTATAGCAGCTCGGATGACTACTGG	CARLYSSSDDYW	IGHV7-4-1	IGHD6-6	IGHJ4	8	12	23	26
1	0.0064516129032258064	TGTTTCACAGCCCCGAGTGGCTACGCCCGAGGG	CFTAPSGYARG	IGHV3-15	IGHD5-12	IGHJ4	9	15	24	31
1	0.0064516129032258064	TGTGCGGCCCGGAGTGGTTACCGTGACTACTGG	CAARSGYRDYW	IGHV4-59	IGHD3-3	IGHJ4	5	10	19	23
1	0.0064516129032258064	TGTGCGGCCCGGAGTGGCTACCGTGACTACTGG	CAARSGYRDYW	IGHV1-58	IGHD5-12	IGHJ4	7	12	20	23
1	0.0064516129032258064	TGTGCGGGGCGGAGTGGGACTTTTGACATCTGG	CAGRSGTFDIW	IGHV4-31	IGHD1-26	IGHJ3	5	12	18	19
1	0.0064516129032258064	TGTGCGGGAGGGCAGGGAGTCCTTGAGTACTGG	CAGGQGVLEYW	IGHV3-64	IGHD3-10	IGHJ4	9	14	19	22
1	0.0064516129032258064	TGTGCGGAAAGCGGTGACCTATATAACTATTGG	CAESGDLYNYW	IGHV3-23	IGHD4-17	IGHJ4	5	11	17	25
1	0.0064516129032258064	TGTGCGAGGGGCCACGTTCTCAGGGACTACTGG	CARGHVLRDYW	IGHV3-30	IGHD1-14	IGHJ4	7	11	16	24
1	0.0064516129032258064	TGTGCGAGAGGGCAGGGACCCCTTGAATACTGG	CARGQGPLEYW	IGHV1-3	.	IGHJ4	9	-1	-1	22
1	0.0064516129032258064	TGTGCGACCGTCTACTACTTTGACTACTGG	CATVYYFDYW	IGHV3-53	.	IGHJ4	6	-1	-1	12
1	0.0064516129032258064	TGTGCGAGAAATTCGGCCCTCGATCTCTGG	CARNSALDLW	IGHV3-16	.	IGHJ2	12	-1	-1	19
1	0.0064516129032258064	TGTGCACACAAGGACTATTTTGACTACTGG	CAHKDYFDYW	IGHV2-5	.	IGHJ4	9	-1	-1	13
1	0.0064516129032258064	TGTACGAACGGTAGGGGGGCCCAGGACTGG	CTNGRGAQDW	IGHV3-21	IGHD1-7	IGHJ1	6	8	12	20
1	0.0064516129032258064	TGTGAGTGGATGGGGCGGGGG	CEWMGRG	IGHV3-23	IGHD5-12	IGHJ4	3	5	10	19
