# Supplementary material for: Biomarkers and Immune Repertoire Metrics Identified by Peripheral Blood Transcriptomic Sequencing Reveal the Pathogenesis of COVID-19
Source: Front Immunol. 2021 Aug 24;12:677025. doi: 10.3389/fimmu.2021.677025 (PMC8421539; doi:10.3389/fimmu.2021.677025)
Supplement: Supplementary file 1 [file DataSheet_1.zip › TCR_BCR/IGH/convert.20S039678A.clonotypes.IGH.txt]

count	freq	cdr3nt	cdr3aa	v	d	j	VEnd	DStart	DEnd	JStart
6	0.044444444444444446	TGTGCGGCTAACGCTGCTGGTACTCCTTTTACTCCATTTGACTACTGG	CAANAAGTPFTPFDYW	IGHV1-3	IGHD2-2	IGHJ4	5	15	23	36
6	0.044444444444444446	TGTGCGAAAAGAGGTTATAGTGGGAACTACTTCTTTGAGTACTGG	CAKRGYSGNYFFEYW	IGHV3-11	IGHD1-26	IGHJ4	6	15	24	27
4	0.02962962962962963	TGTGCGAAACGGCATAGAAGTGACTATCATTTTGACTCCTGG	CAKRHRSDYHFDSW	IGHV3-23	IGHD2-2	IGHJ4	8	9	16	30
3	0.022222222222222223	TGTGCGAGAGATGCGTCTCTAAGGAACAAACGTGGCAACTTTGACTACTGG	CARDASLRNKRGNFDYW	IGHV1-46	IGHD3-16	IGHJ4	11	26	32	37
3	0.022222222222222223	TGTGCGAGAGAGGAGACGGCGGGATTTTTCGGTATGGACGTCTGG	CAREETAGFFGMDVW	IGHV4-31	IGHD3-3	IGHJ6	10	22	28	33
3	0.022222222222222223	TGTGTGAGGGTTAACTACGGTGACGTTGACTACTGG	CVRVNYGDVDYW	IGHV4-34	IGHD4-17	IGHJ4	7	13	23	25
2	0.014814814814814815	TGTGCGAGAGATTTTGCCCCACTCTCGTCACAGGCAGTGCCTGCTACGGGAAACTTCCTGTTCTGG	CARDFAPLSSQAVPATGNFLFW	IGHV4-31	IGHD6-19	IGHJ2	11	33	47	61
2	0.014814814814814815	TGTGCGAGATCCGACCGTTATTATGAGACTAGTGGTTTGCCTATAAGACATGGGGACTATTGG	CARSDRYYETSGLPIRHGDYW	IGHV3-11	IGHD3-22	IGHJ4	8	17	36	54
2	0.014814814814814815	TGTGCACGGATATTCCGAAATTTCTATGAAAGTGATGGTTATCACTACTTTGACTACTGG	CARIFRNFYESDGYHYFDYW	IGHV2-26	IGHD3-22	IGHJ4	11	19	41	43
2	0.014814814814814815	TGTGCACGGATAAAGGACAGTAACTACGGATACTACTACCACGGTGTGGACGTCTGG	CARIKDSNYGYYYHGVDVW	IGHV2-26	IGHD4-11	IGHJ6	11	16	27	46
2	0.014814814814814815	TGTGCGAGACACCCCAGAGCAGTGGGTGCCACGGGTGATACTTTTGATGTCTGG	CARHPRAVGATGDTFDVW	IGHV4-39	IGHD6-19	IGHJ3	10	17	24	35
2	0.014814814814814815	TGTGCGAGAGATCTAAACCTCGGGGAGTCCCCCTACTACGGTATGGACGTCTGG	CARDLNLGESPYYGMDVW	IGHV4-4	IGHD3-10	IGHJ6	13	19	27	32
2	0.014814814814814815	TGTGTGAAGCTATATAACAGTGGCTGGTACGGGGGTGCTTTTGATATCTGG	CVKLYNSGWYGGAFDIW	IGHV3-48	IGHD6-19	IGHJ3	3	12	30	35
2	0.014814814814814815	TGTGCGAGACATTGTGACTATGGTGATTGCGCTCTGGCCTTTGATATCTGG	CARHCDYGDCALAFDIW	IGHV4-39	IGHD4-17	IGHJ3	11	14	25	39
2	0.014814814814814815	TGTGCGAGAGAGAACCTGGAACTCCTAGAGAGGGGTGGTGGCTGG	CARENLELLERGGGW	IGHV3-11	IGHD1-7	IGHJ1	10	15	22	41
2	0.014814814814814815	TGTGCGAAAGGGCGTAGTAACGTCCCATACTCCTTTGCCTTCTGG	CAKGRSNVPYSFAFW	IGHV3-23	IGHD3-22	IGHJ4	9	12	19	27
2	0.014814814814814815	TGTGCGAAAGGGGGTAGTGGCTCCCCATATTCCTTTGCCTTCTGG	CAKGGSGSPYSFAFW	IGHV3-23	IGHD1-26	IGHJ4	9	13	24	32
2	0.014814814814814815	TGTGCGAAAGGGGGTAGTAGCTCCCCATACTCCTTTGCCTTCTGG	CAKGGSSSPYSFAFW	IGHV3-23	IGHD1-26	IGHJ4	9	13	24	27
2	0.014814814814814815	TGTGCGAGGTGGTTTTTCTATTATTACGGTATGGACGTCTGG	CARWFFYYYGMDVW	IGHV3-53	IGHD3-22	IGHJ6	7	20	26	30
2	0.014814814814814815	TGTGCGAGAGGCCGCAGGGGGTGCTGGTTCGACCCCTGG	CARGRRGCWFDPW	IGHV1-8	IGHD3-16	IGHJ5	12	16	20	23
2	0.014814814814814815	TGTGCGAAAGGTGGTCACTTGTCTCACTTTGACACTTGG	CAKGGHLSHFDTW	IGHV3-23	IGHD2-21	IGHJ4	9	10	18	25
1	0.007407407407407408	TGTGCGAGAGATTCCGGGAATGACTACAGTAACTACCCCCAGTTGTATTTCTACGGTATGGACGTCTGG	CARDSGNDYSNYPQLYFYGMDVW	IGHV1-18	IGHD4-11	IGHJ6	11	19	35	57
1	0.007407407407407408	TGTGCAAGAGGCAAGCCCCCAGGCGGTGATTACGTTTGGAAAAGCTATCGTCATTATTTTGATTACTGG	CARGKPPGGDYVWKSYRHYFDYW	IGHV3-13	IGHD3-16	IGHJ4	9	26	38	57
1	0.007407407407407408	TGTGCGAGTGCTTTCCTGATTAAGCAAGCCGCCGGGTATAGCAGTGGCTGGTACGTTCACTACTGG	CASAFLIKQAAGYSSGWYVHYW	IGHV4-34	IGHD6-19	IGHJ4	7	31	50	51
1	0.007407407407407408	TGTGCGAGATTTATAGCAGTGGGGGGGCGGGGTGATTACTACTACTACTACGGTATGGACGTCTGG	CARFIAVGGRGDYYYYYGMDVW	IGHV3-21	IGHD6-19	IGHJ6	8	11	21	34
1	0.007407407407407408	TGTGCGAGAGATTTTGCCCCACTCTCGTCACAGGCAGTGCCTGCTACGGGAAACTTCCTGTTCTGG	CARDFAPLSSQAVPATGNFLFW	IGHV4-31	IGHD6-19	IGHJ1	11	33	47	52
1	0.007407407407407408	TGTACCACAGAGCTGTATTATGATTACGTTTGGGGGAGTTATCGTTCCTATGCTTTTGATATCTGG	CTTELYYDYVWGSYRSYAFDIW	IGHV3-15	IGHD3-16	IGHJ3	15	16	45	49
1	0.007407407407407408	TGCGCGAGAGGGGAGCCATCCAATTGTAGTGGTGGTACCTGCCGAGACCGGCTTATTGACTACTGG	CARGEPSNCSGGTCRDRLIDYW	IGHV1-8	IGHD2-15	IGHJ4	10	22	41	55
1	0.007407407407407408	TGTGCGAGAGATCTACGTGGGAGCTCACCCTATTACTACTACTACTACGGTATGGACGTCTGG	CARDLRGSSPYYYYYYGMDVW	IGHV3-30	IGHD1-26	IGHJ6	13	16	24	30
1	0.007407407407407408	TGTGTAAAAGATATGAAAGGAGGTAATGCGGACCACTACTATTATGGAATGGACGTCTGG	CVKDMKGGNADHYYYGMDVW	IGHV3-9	IGHD3-22	IGHJ6	13	31	41	48
1	0.007407407407407408	TGTGCCAGACAGGCCGTTAGTAGAAGTCTGTCTTTAAGGGAGAATTGGTTCGACTCCTGG	CARQAVSRSLSLRENWFDSW	IGHV3-13	IGHD1-26	IGHJ5	8	17	22	45
1	0.007407407407407408	TGTGCGACTCGACTTACCAACACCTGGCTCGCCGCCGGGCGACAACCCTTTGACTACTGG	CATRLTNTWLAAGRQPFDYW	IGHV4-39	IGHD4-23	IGHJ4	6	13	18	47
1	0.007407407407407408	TGTGCGAGATTATTAGATTTTTGGAGTGGTTATTTATACTTCAACTGGTTCGACCCCTGG	CARLLDFWSGYLYFNWFDPW	IGHV4-34	IGHD3-3	IGHJ5	8	10	33	41
1	0.007407407407407408	TGTGCGAGAGCCAGATTAGAGAGGAATTACTATGGTTCAGGGAGTCCTTTTGACTACTGG	CARARLERNYYGSGSPFDYW	IGHV3-30	IGHD3-10	IGHJ4	9	25	44	48
1	0.007407407407407408	TGTGCGAAAGATTCATGGGCAGCTCGTCAGAATGTCGTCTCCTCCTGCTTCGACCCCTGG	CAKDSWAARQNVVSSCFDPW	IGHV3-21	IGHD6-6	IGHJ5	11	18	27	44
1	0.007407407407407408	TGTACCACAACTATGATTACATTTGGGGGAGTTATCGTTACACCTGACTTTGACTACTGG	CTTTMITFGGVIVTPDFDYW	IGHV3-15	IGHD3-16	IGHJ4	8	11	43	46
1	0.007407407407407408	TGTGCGATAACATCTGAAGTTAGTGGTTATCCCCAGTCGGGGTACTTTGACTACTGG	CAITSEVSGYPQSGYFDYW	IGHV3-23	IGHD3-22	IGHJ4	6	20	29	42
1	0.007407407407407408	TGTGCGAGAGGGGGTTACGTTTGGGGGAGTTATCGACCCTCTCCTTTTGACTTCTGG	CARGGYVWGSYRPSPFDFW	IGHV4-59	IGHD3-16	IGHJ4	9	14	34	45
1	0.007407407407407408	TGTGCGAGAGGGGGCGGATTTACTATGATCCGTGTGGGAACTTTTCCTGAGTACTGG	CARGGGFTMIRVGTFPEYW	IGHV3-11	IGHD3-22	IGHJ4	9	19	28	47
1	0.007407407407407408	TGTGCGGGTCGAAAATACGATTTTTGGAGTGGTTATTATCCCTTTGATTACTGG	CAGRKYDFWSGYYPFDYW	IGHV3-38	IGHD3-3	IGHJ4	4	15	38	41
1	0.007407407407407408	TGTGCGAGAGACCTTCGTCGTATAGCAGCAGCTGGTACGGGGTGTGACTACTGG	CARDLRRIAAAGTGCDYW	IGHV1-18	IGHD6-13	IGHJ4	10	19	38	44
1	0.007407407407407408	TGTGCGAGAGAATATTACTATGATCCGGGAAAATTAAGGATACTCGACCCCTGG	CAREYYYDPGKLRILDPW	IGHV4-34	IGHD3-22	IGHJ5	9	12	23	43
1	0.007407407407407408	TGTGCGAAACACCAATACACAGGTCCGGATAATTATCACGGTATTGACGTCTGG	CAKHQYTGPDNYHGIDVW	IGHV3-23	IGHD6-6	IGHJ6	8	22	28	45
1	0.007407407407407408	TGTGCGGGAGCAGCAGCTGGGCGGAGACCCATGCAGCCCTATGACTACTGG	CAGAAAGRRPMQPYDYW	IGHV4-34	IGHD6-13	IGHJ4	9	10	19	41
1	0.007407407407407408	TGTGCGACCAGTTCGTACTGTACCGGTGGCCACTGCTACTCTCCCAGGTGG	CATSSYCTGGHCYSPRW	IGHV3-33	IGHD6-19	IGHJ4	6	28	37	48
1	0.007407407407407408	TGTGCGAGAGGAAGAGGCAGTGCTCGTGTTTACTATTCCTTTGACTATTGG	CARGRGSARVYYSFDYW	IGHV3-21	IGHD3-10	IGHJ4	9	29	35	38
1	0.007407407407407408	TGTGCGAGAGACCAAGATACTTTGGTTCAGGGAGGATTAATTGATTATTGG	CARDQDTLVQGGLIDYW	IGHV3-48	IGHD3-10	IGHJ4	10	17	33	40
1	0.007407407407407408	TGTACAAAAGACAGATATTGTCCTAGTCTCAGCTGCCCGTTTGACTACTGG	CTKDRYCPSLSCPFDYW	IGHV3-9	IGHD2-2	IGHJ4	10	13	35	39
1	0.007407407407407408	TGTGTGAGAGATTCGTATCGTTCAGGGAGTGATCGGCTTGACTCCTGG	CVRDSYRSGSDRLDSW	IGHV5-78	IGHD3-10	IGHJ4	9	15	29	37
1	0.007407407407407408	TGTGTGAGAGATAAGGGTGGATTCCGGTGGGGAATGGAAAGCTACTGG	CVRDKGGFRWGMESYW	IGHV3-21	IGHD1-14	IGHJ4	11	21	27	41
1	0.007407407407407408	TGTGCGCGCGAGACAGCGGTTGGAAGAAACTTTGGCATGGACGTCTGG	CARETAVGRNFGMDVW	IGHV1-2	IGHD6-25	IGHJ6	5	13	18	35
1	0.007407407407407408	TGTGCGGCTAACGCTGCTGGTACTCCTTTTACTCCATTTGACTACTGG	CAANAAGTPFTPFDYW	IGHV3-30	IGHD2-2	IGHJ4	5	15	23	36
1	0.007407407407407408	TGTGCGAGTAACGCAGCTGGTACTTTTTTTACTCCCTTTGACTACTGG	CASNAAGTFFTPFDYW	IGHV3-64	IGHD2-2	IGHJ4	7	12	23	35
1	0.007407407407407408	TGTGCGAGTAACGCAGCTGGCACTTCTTTTACTCCCTTTGATTACTGG	CASNAAGTSFTPFDYW	IGHV3-33	IGHD2-2	IGHJ4	7	12	23	35
1	0.007407407407407408	TGTGCGAGACTGGAATTTGGCGGCTCGTCGCGGGGGTGGGACGTCTGG	CARLEFGGSSRGWDVW	IGHV3-33	IGHD6-6	IGHJ6	8	22	28	38
1	0.007407407407407408	TGTGCGAGAGTAAAAAGTGAGTGGGAGCTACTACGGTTTGACTACTGG	CARVKSEWELLRFDYW	IGHV1-69	IGHD1-26	IGHJ4	9	19	34	36
1	0.007407407407407408	TGTGCGAGAGGTTATTACAACTCGGATCCCTGCTACTTCGATGTTTGG	CARGYYNSDPCYFDVW	IGHV1-8	IGHD1-1	IGHJ2	10	15	21	29
1	0.007407407407407408	TGTGCGAGAGAGAAAGGAGTGCCTGGTATGAGCGAATTTGACCACTGG	CAREKGVPGMSEFDHW	IGHV1-18	IGHD6-19	IGHJ4	10	17	27	36
1	0.007407407407407408	TGTGCGAAAGGGGGACATATCCAGCCCTTCGCCGATTTTGACTACTGG	CAKGGHIQPFADFDYW	IGHV4-34	IGHD5-12	IGHJ4	10	16	22	36
1	0.007407407407407408	TGTGCGAAAGATGGAGATGGCTACAACCCCCCGCCCCTAGCATACTGG	CAKDGDGYNPPPLAYW	IGHV3-23	IGHD5-24	IGHJ4	11	13	25	42
1	0.007407407407407408	TGTACAAAAGATAACGACAGGGACACGGACGGGCCCTACGACCAGTGG	CTKDNDRDTDGPYDQW	IGHV3-42	IGHD1-1	IGHJ5	11	12	17	38
1	0.007407407407407408	TGTGTGAAAGCAGTGGCTGGTACTCTTTTTTTATTTGACTACTGG	CVKAVAGTLFLFDYW	IGHV3-23	IGHD6-19	IGHJ4	9	10	22	33
1	0.007407407407407408	TGTGCGAGTGACTATGATAGTAGTGGTTATTACTTTAAATACTGG	CASDYDSSGYYFKYW	IGHV1-3	IGHD3-22	IGHJ4	7	10	29	30
1	0.007407407407407408	TGTGCGAGGGTCCAACAGTTGGTCCTCACCTTCCTTGACTACTGG	CARVQQLVLTFLDYW	IGHV1-46	IGHD1-1	IGHJ4	7	15	20	34
1	0.007407407407407408	TGTGCGAGGGTCCAACAGTTGGTCCTCACCTTCCTTGACTACTGG	CARVQQLVLTFLDYW	IGHV3-23	IGHD1-1	IGHJ4	6	15	20	34
1	0.007407407407407408	TGTGCGAGAGATGATGAAGTAGCTCGTCGACGGTTTCTCTACTGG	CARDDEVARRRFLYW	IGHV3-53	IGHD1-26	IGHJ4	11	17	24	38
1	0.007407407407407408	TGTGCGAGAGAAGGGCAGCAGCTGGTAAGGGGTTTTGACTACTGG	CAREGQQLVRGFDYW	IGHV3-30	IGHD6-13	IGHJ4	10	14	26	33
1	0.007407407407407408	TGTGCACACAGACCGCAGAACGCCAGGAACTGGTTTGACTCCTGG	CAHRPQNARNWFDSW	IGHV2-5	IGHD1-1	IGHJ5	12	17	21	27
1	0.007407407407407408	TGTGTGAAAGAGCGAGGCGGTGTCTCTATTGGTGACAACTGG	CVKERGGVSIGDNW	IGHV3-23	IGHD2-21	IGHJ3	10	29	35	38
1	0.007407407407407408	TGTGCCGTCACTTTTGACTACGGTGGCAACCTTGATTACTGG	CAVTFDYGGNLDYW	IGHV4-30-2	IGHD4-23	IGHJ4	5	14	29	31
1	0.007407407407407408	TGTGCGAGACATCTCCCTGGTGACCCTCCCGGGCGGTACTGG	CARHLPGDPPGRYW	IGHV4-39	IGHD2-21	IGHJ4	11	17	23	36
1	0.007407407407407408	TGTGCGAGAGCAGTCGGGAGGGAGTTACCCTCTGACTACTGG	CARAVGRELPSDYW	IGHV3-11	IGHD4-23	IGHJ4	9	20	28	32
1	0.007407407407407408	TGTGCGAGAGGATCGGGTAACTGGGGGCACCTTGACTACTGG	CARGSGNWGHLDYW	IGHV1-8	IGHD7-27	IGHJ4	10	17	25	31
1	0.007407407407407408	TGTGCGAGAGATCCGTGGCCCCGTCGTTACTTTGACTACTGG	CARDPWPRRYFDYW	IGHV1-46	IGHD1-1	IGHJ4	12	21	26	27
1	0.007407407407407408	TGTGCGAAAGGGATTAGTGGTTCTTTCTACTCTGACTATTGG	CAKGISGSFYSDYW	IGHV3-23	IGHD3-22	IGHJ4	9	14	21	26
1	0.007407407407407408	TGTGCGAAAGATATGGCAAAGAGCAGTGGCTGGTACTCCTGG	CAKDMAKSSGWYSW	IGHV3-23	IGHD6-19	IGHJ5	11	21	35	37
1	0.007407407407407408	TGTGTGCGACAGATACGGAGTAATTTCGGATCCTACTGG	CVRQIRSNFGSYW	IGHV3-35	IGHD3-22	IGHJ4	5	13	23	32
1	0.007407407407407408	TGTGCGAGAGTCTCCGGACTGAACTGCTATGATCACTGG	CARVSGLNCYDHW	IGHV3-21	IGHD6-6	IGHJ4	9	12	29	34
1	0.007407407407407408	TGTGCGAGAGCCGGACCCAGCAGCTGGTACGACTACTGG	CARAGPSSWYDYW	IGHV3-30	IGHD6-13	IGHJ4	9	17	29	30
1	0.007407407407407408	TGTGCGAGAGATAAGGATCATATAGTGGGAGCCAGCTGG	CARDKDHIVGASW	IGHV4-31	IGHD1-26	IGHJ4	11	20	31	35
1	0.007407407407407408	TGTGCGAAAAGTCGTGGCTGGATGACTTTTGACCTCTGG	CAKSRGWMTFDLW	IGHV3-23	IGHD6-19	IGHJ5	8	13	20	30
1	0.007407407407407408	TGTACCACAGATAAGTATCTCTACGACCTTGACTACTGG	CTTDKYLYDLDYW	IGHV3-15	IGHD5-18	IGHJ4	11	14	18	21
1	0.007407407407407408	TGTACGAGAGATGTATTGGGGGGTCACTTTGACCACTGG	CTRDVLGGHFDHW	IGHV3-53	IGHD3-16	IGHJ4	11	15	21	25
1	0.007407407407407408	TGTGTTGCGGTCGAGTCGGGACCCTTTAACTTTTGG	CVAVESGPFNFW	IGHV3-23	IGHD6-6	IGHJ4	3	10	15	23
1	0.007407407407407408	TGTGTCACAGATCTCGGTGGTCAGCAGGGCTACTGG	CVTDLGGQQGYW	IGHV3-74	IGHD2-15	IGHJ4	14	15	20	29
1	0.007407407407407408	TGTGTGAGAGGTGGGGGCTGGGAGACTGACTGCTGG	CVRGGGWETDCW	IGHV3-60	IGHD1-26	IGHJ4	6	18	23	26
1	0.007407407407407408	TGTGTGAGAGGTGGGGGCTGGGAGACTGACTGCCGG	CVRGGGWETDCR	IGHV3-60	IGHD1-26	IGHJ4	6	18	23	26
1	0.007407407407407408	TGTGCGACAGATCAGTTTTTCGCTGTGGACGTCTGG	CATDQFFAVDVW	IGHV1-24	IGHD6-25	IGHJ6	16	20	24	25
1	0.007407407407407408	TGTGCGAGAGATTCTCGGGGGAGAGGTGACTACTGG	CARDSRGRGDYW	IGHV3-21	IGHD3-10	IGHJ4	16	17	22	26
1	0.007407407407407408	TGTGCGAGAGATTCGGATAGTGGACTCGACCCCTGG	CARDSDSGLDPW	IGHV4-59	IGHD1-26	IGHJ5	11	16	22	25
1	0.007407407407407408	TGTGCGAAACACCTTATAAGGACCCATGACTACTGG	CAKHLIRTHDYW	IGHV3-23	IGHD3-10	IGHJ4	8	13	18	26
1	0.007407407407407408	TGTGCAAGTCGTGATAGTAGTGGTTATTTTACCTGG	CASRDSSGYFTW	IGHV3-13	IGHD3-22	IGHJ5	7	11	27	31
1	0.007407407407407408	TGTGCAAGAGGCTCATACAGCTATGGCTACTACTGG	CARGSYSYGYYW	IGHV3-13	IGHD5-18	IGHJ4	9	14	25	28
1	0.007407407407407408	TGTGCAAGAGATCACAACTCGGCCGCATACCTCTGG	CARDHNSAAYLW	IGHV3-13	IGHD1-1	IGHJ5	12	13	18	28
1	0.007407407407407408	TGTGCAAAAGGAGGATCACAACTCGTCCGCACTTGG	CAKGGSQLVRTW	IGHV3-74	IGHD6-6	IGHJ4	6	21	28	33
1	0.007407407407407408	TGTGTGAGAGATCGGGACGGATTTGACTACTGG	CVRDRDGFDYW	IGHV1-18	IGHD6-6	IGHJ4	12	14	18	21
1	0.007407407407407408	TGTGTAGAAGGAACAAATGAGTTCGACACCTGG	CVEGTNEFDTW	IGHV3-23	IGHD1-1	IGHJ5	3	9	13	20
1	0.007407407407407408	TGTGCGCGAGAGAACAGGGGGGGCTGGTCCTGG	CARENRGGWSW	IGHV3-23	IGHD6-19	IGHJ5	5	21	27	28
1	0.007407407407407408	TGTGCGAGAGAGTCAGCAGCTGGTACGGGCTGG	CARESAAGTGW	IGHV4-31	IGHD6-13	IGHJ4	10	13	26	29
1	0.007407407407407408	TGTGCGAAAATGGAATACCTGGGTTATATCTGG	CAKMEYLGYIW	IGHV5-51	IGHD1-14	IGHJ4	6	21	27	29
1	0.007407407407407408	TGTGCGGGGCATTATGATTACGTCGTGGGG	CAGHYDYVVG	IGHV3-21	IGHD3-16	IGHJ4	5	10	22	28
