# Supplementary material for: Biomarkers and Immune Repertoire Metrics Identified by Peripheral Blood Transcriptomic Sequencing Reveal the Pathogenesis of COVID-19
Source: Front Immunol. 2021 Aug 24;12:677025. doi: 10.3389/fimmu.2021.677025 (PMC8421539; doi:10.3389/fimmu.2021.677025)
Supplement: Supplementary file 1 [file DataSheet_1.zip › TCR_BCR/IGH/convert.20S039680A.clonotypes.IGH.txt]

count	freq	cdr3nt	cdr3aa	v	d	j	VEnd	DStart	DEnd	JStart
8	0.0326530612244898	TGTGCAAGAGACTTCCCAGGCGATCACAATGCCTTTGATTTCTGG	CARDFPGDHNAFDFW	IGHV3-74	IGHD1-26	IGHJ3	10	13	17	28
5	0.02040816326530612	TGTGTGAGAGGTGGCAGCAGTGGCAGCCTTGATTACTGG	CVRGGSSGSLDYW	IGHV3-35	IGHD6-19	IGHJ4	8	15	23	28
4	0.0163265306122449	TGTGCGAAAGAAGCAGCAGAGATTGGTCTCCCTCAGTTTGACTATTGG	CAKEAAEIGLPQFDYW	IGHV3-23	IGHD6-13	IGHJ4	10	11	18	36
4	0.0163265306122449	TGTGCGAGACATGCGCGTGGGAGTAATTATCGCTTTGACGACTGG	CARHARGSNYRFDDW	IGHV4-39	IGHD3-10	IGHJ4	12	18	29	32
3	0.012244897959183673	TGTGCGACAGGACCCTTGATGACGTTTGGGGGAGTTATCGTTGGCACCGACTACTGG	CATGPLMTFGGVIVGTDYW	IGHV1-18	IGHD3-16	IGHJ4	6	16	41	48
3	0.012244897959183673	TGTGCGAGTTCCGAAGTCGTGACACTTACTAGATGGGAAGCCCCATTTGACTACTGG	CASSEVVTLTRWEAPFDYW	IGHV4-39	IGHD4-17	IGHJ4	7	10	22	45
3	0.012244897959183673	TGTGCGAAAGACCCCTGGGTTCGCGCCGCGGGATACTTCTACTACATGGACGTCTGG	CAKDPWVRAAGYFYYMDVW	IGHV3-23	IGHD3-10	IGHJ6	10	17	22	33
3	0.012244897959183673	TGTGCGAAAGAAGAGGGAGATAGCAGCTCGCGGGTCGATGACTTCGTTGACTACTGG	CAKEEGDSSSRVDDFVDYW	IGHV3-23	IGHD6-6	IGHJ4	10	19	29	46
3	0.012244897959183673	TGTGCGAAAGCGGATACCTGGAACTACGGGAGTTACTTTGACTACTGG	CAKADTWNYGSYFDYW	IGHV3-23	IGHD1-7	IGHJ4	9	13	27	33
3	0.012244897959183673	TGTGCAAGAGACTTCCCAGGCGATCACAATGCCTTTGATTTCTGG	CARDFPGDHNAFDFW	IGHV3-74	IGHD2-21	IGHJ4	10	24	29	32
3	0.012244897959183673	TGTGTGAAAGATCATGGGGGTACTGGTCGCTTTGACCCCTGG	CVKDHGGTGRFDPW	IGHV3-23	IGHD2-2	IGHJ5	12	18	23	33
3	0.012244897959183673	TGTGCGGCACGTACCACCCGAGAAACGCATTTTGACTCCTGG	CAARTTRETHFDSW	IGHV4-39	IGHD6-13	IGHJ4	5	8	15	30
2	0.00816326530612245	TGTGCGAGAGCCCCGGGGATGTCCCTGTCTCGGAGTGGCATAAATTATTACTACTCCTACTACATGGACGTCTGG	CARAPGMSLSRSGINYYYSYYMDVW	IGHV4-59	IGHD3-3	IGHJ6	9	31	37	43
2	0.00816326530612245	TGTGCGAAAGATTGGGGTCCAGGAATTGCAACAACACAGACTTACTACTACTACGGTATGGACGTCTGG	CAKDWGPGIATTQTYYYYGMDVW	IGHV3-23	IGHD2-21	IGHJ6	11	21	29	42
2	0.00816326530612245	TGTGCTCGAGACCCTCAAGAGAGACTGAAGACGCCACTGCCTGGGACCCACTACTTTGACTACTGG	CARDPQERLKTPLPGTHYFDYW	IGHV1-46	IGHD6-19	IGHJ4	4	32	39	49
2	0.00816326530612245	TGTGCGAGGGTCCCCATTACGACTTTTCACCTGGTTAGGTACTACTATTACTATATGGACGTCTGG	CARVPITTFHLVRYYYYYMDVW	IGHV4-34	IGHD3-3	IGHJ6	7	15	26	39
2	0.00816326530612245	TGTGCGAGGGACCCGGGATATTGCAGTAGTACTACTTGTTCGGTTGGTGCTTTTGATATTTGG	CARDPGYCSSTTCSVGAFDIW	IGHV3-33	IGHD2-2	IGHJ3	7	15	31	47
2	0.00816326530612245	TGTGCGAGAATCTCCTCCATCAATTACTATGATGGTAACATGGGAGATGCTTTTGATATCTGG	CARISSINYYDGNMGDAFDIW	IGHV4-34	IGHD3-22	IGHJ3	8	22	36	45
2	0.00816326530612245	TGTGCGAGATCCGGTCGGGTTTGTCGTGATTCCACCTGCTATAGTTATTTTGACTACTGG	CARSGRVCRDSTCYSYFDYW	IGHV1-3	IGHD6-19	IGHJ4	8	35	42	48
2	0.00816326530612245	TGTGCGAGATCCCCAAGGGGTAGTAGTAGACCTGGATTTAACTGGTTCGACCCCTGG	CARSPRGSSRPGFNWFDPW	IGHV4-34	IGHD2-2	IGHJ5	8	19	27	39
2	0.00816326530612245	TGTGCGAGACTCGCGATCACTTTAGGTCGGGGAGAAGACTCCGATATGGACGTCTGG	CARLAITLGRGEDSDMDVW	IGHV4-39	IGHD3-10	IGHJ6	9	26	33	45
2	0.00816326530612245	TGTGCGAGAGATGGGCCTACTCTGGAGCGGGCTGTCTACTACGGTATGGACGTCTGG	CARDGPTLERAVYYGMDVW	IGHV3-30	IGHD2-15	IGHJ6	11	16	26	35
2	0.00816326530612245	TGTGCGAAGGACTGGTCTCAAAGAAATCTTTATAACATGGGTTACTTTGACTACTGG	CAKDWSQRNLYNMGYFDYW	IGHV3-23	IGHD3-10	IGHJ4	7	29	35	42
2	0.00816326530612245	TGTGCGAGATTCGACACCTGTGGTGAAAACTGCTATCTCCTTGCCTACTGG	CARFDTCGENCYLLAYW	IGHV4-39	IGHD2-21	IGHJ4	8	18	35	40
2	0.00816326530612245	TGTGCGAGAGATTATAGAGAATGGGCAGCGACAGCCCTAATATGGATCTGG	CARDYREWAATALIWIW	IGHV1-18	IGHD2-21	IGHJ4	11	38	43	47
2	0.00816326530612245	TGTGCGAGAGAACAAGGTTCCAGTGGCAGGGCCGCCTGGTTCGACCCCTGG	CAREQGSSGRAAWFDPW	IGHV3-30	IGHD1-1	IGHJ5	10	16	23	35
2	0.00816326530612245	TGTGCGAAAATGTTGAGGGTGAGCAGCTCGTCCGACTATTTTGACTACTGG	CAKMLRVSSSSDYFDYW	IGHV3-23	IGHD6-6	IGHJ4	8	21	33	34
2	0.00816326530612245	TGTGCGAGGGGCCAAAGCGCCAATTTTTATCAGTATTTTCCACACTGG	CARGQSANFYQYFPHW	IGHV5-10-1	IGHD3-3	IGHJ1	7	22	27	37
2	0.00816326530612245	TGTGCGAGAGATCGGGCCCCCAGTGGGGAGCGATACTTCGACCCCTGG	CARDRAPSGERYFDPW	IGHV4-59	IGHD7-27	IGHJ5	12	17	23	36
2	0.00816326530612245	TGTACTAGAGCGGTCCCGGCAGTGTCTGGATACTACTTTGACCACTGG	CTRAVPAVSGYYFDHW	IGHV3-49	IGHD6-19	IGHJ4	9	18	28	30
2	0.00816326530612245	TGTTCAAGCGCCGGAGTAACTGCATATTCGATTCCTCACTATTGG	CSSAGVTAYSIPHYW	IGHV3-74	IGHD2-15	IGHJ4	7	10	17	37
2	0.00816326530612245	TGTGCGGGACATGAAGAAGTAGGTGCAAACTGGTTCGACCCCTGG	CAGHEEVGANWFDPW	IGHV4-39	IGHD1-26	IGHJ5	12	17	21	27
2	0.00816326530612245	TGTGCGAGAGGCCAGACCTACGCGTGGGAGCTTTCTGCCTACTGG	CARGQTYAWELSAYW	IGHV4-34	IGHD1-26	IGHJ4	12	23	31	38
2	0.00816326530612245	TGTGCAAGAGACTTCCCAGGCGATCACAATGCCTTTGATTTCTGG	CARDFPGDHNAFDFW	IGHV3-13	IGHD1-26	IGHJ3	10	13	17	28
2	0.00816326530612245	TGTGCGAGACATCTCTTCTTTACCAGCGGCATCCACGTCTGG	CARHLFFTSGIHVW	IGHV4-59	IGHD2-2	IGHJ6	15	20	26	34
2	0.00816326530612245	TGTGCGAGAGGCCCGGATATAGTCCACGGTGTGGACGTCTGG	CARGPDIVHGVDVW	IGHV3-33	IGHD5-12	IGHJ6	9	14	22	31
2	0.00816326530612245	TGTGCGAGAGAGGGGGCGGGGTATTTCTACTTTGACTTCTGG	CAREGAGYFYFDFW	IGHV3-22	IGHD6-13	IGHJ4	10	18	23	26
2	0.00816326530612245	TGTGCACGGATGCGATATACTTATGGTTCACCAGATTACTGG	CARMRYTYGSPDYW	IGHV2-26	IGHD3-10	IGHJ4	10	21	28	36
2	0.00816326530612245	TGTGCAAGAATGGGGGTGGGATCTTCTGGCTTTGACTACTGG	CARMGVGSSGFDYW	IGHV3-74	IGHD1-26	IGHJ4	8	15	20	29
2	0.00816326530612245	TGTACCACAGATCGTGTGGGAGAGAGACAATTTGACAACTGG	CTTDRVGERQFDNW	IGHV3-15	IGHD5-24	IGHJ4	18	20	24	30
2	0.00816326530612245	TGTACGATAGATCTCTGTGGTTCCTTTTGCTCTGGCTACTGG	CTIDLCGSFCSGYW	IGHV3-23	IGHD1-14	IGHJ4	13	16	23	35
2	0.00816326530612245	TGTGCTAGAGACATTAGTGGGCCCCAGGTTTCTTATTGG	CARDISGPQVSYW	IGHV3-72	IGHD1-26	IGHJ4	10	14	20	36
2	0.00816326530612245	TGTGCGAGGGATCCTGAGCTCCATGCCTTTGATATCTGG	CARDPELHAFDIW	IGHV7-4-1	IGHD1-26	IGHJ3	12	16	21	22
2	0.00816326530612245	TGTGCGAGATATGATAGTAGTGCTTGTATTGATCATTGG	CARYDSSACIDHW	IGHV1-46	IGHD3-22	IGHJ4	8	9	21	36
2	0.00816326530612245	TGTACGAGCGCCCCCGAGGCCTGGCCCGCGACCTACTGG	CTSAPEAWPATYW	IGHV3-21	IGHD3-10	IGHJ4	7	11	16	32
2	0.00816326530612245	TGTGCTAGAGATCGACTTGGTTTGGGAGATACCTGG	CARDRLGLGDTW	IGHV3-72	IGHD3-16	IGHJ5	12	19	25	31
2	0.00816326530612245	TGTGCGAGAGGCCGGCCTGATTCCCTGGGCCTCTGG	CARGRPDSLGLW	IGHV1-8	IGHD2-21	IGHJ4	12	19	23	32
1	0.004081632653061225	TGTGCGACATCACCCCTTGATAATGAGGTTCGACCAGCCACCATTCCCAGGGGTGACTTTGACCACTGG	CATSPLDNEVRPATIPRGDFDHW	IGHV4-39	IGHD6-19	IGHJ4	6	32	40	55
1	0.004081632653061225	TGTGCGAGAGAGACCCAAAATTACTTTGATAGTCGTGGACGGTGGTCGGGTGTTTTTGATATCTGG	CARETQNYFDSRGRWSGVFDIW	IGHV4-59	IGHD3-22	IGHJ3	10	19	37	53
1	0.004081632653061225	TGTACTAGAGATAAGGAATATTGTAGTAGTACCAGCTGCTGGTCCCCTTACGGTATGGACGTCTGG	CTRDKEYCSSTSCWSPYGMDVW	IGHV3-49	IGHD2-2	IGHJ6	11	17	39	54
1	0.004081632653061225	TGTGCGAGGGAGCCAGGATATTGTAGTGAAGGTTACTGCTACTTTGATGGTTTTGACCTCTGG	CAREPGYCSEGYCYFDGFDLW	IGHV4-59	IGHD2-15	IGHJ3	7	14	42	44
1	0.004081632653061225	TGTGCGAGATTTTTGGGATATAACTTGAACTTCAATTATTACTATTACTACATGGACGTCTGG	CARFLGYNLNFNYYYYYMDVW	IGHV4-55	IGHD1-7	IGHJ6	9	18	30	39
1	0.004081632653061225	TGTGCGAGAGGGAAAACTGGTTCGGGGAGTTATTACTCCTACTACTACTACATGGACGTCTGG	CARGKTGSGSYYSYYYYMDVW	IGHV1-18	IGHD3-10	IGHJ6	9	17	29	30
1	0.004081632653061225	TGTGCGAGGGAGGGACGTATAGCAGGAGGTGTTCCCTATTATTTCGGGATGGACGTCTGG	CAREGRIAGGVPYYFGMDVW	IGHV4-31	IGHD6-19	IGHJ6	7	16	24	48
1	0.004081632653061225	TGTGCGAGATGCCTCGGTGACTACGTTGAAGAGTACTTCCACTATGGTTTGGACGTCTGG	CARCLGDYVEEYFHYGLDVW	IGHV3-30	IGHD4-17	IGHJ6	8	14	25	49
1	0.004081632653061225	TGTGCGAGACGGCCCGACTACGGTGACAACGTTCGAAGACCCGGTGGATTTGATGTCTGG	CARRPDYGDNVRRPGGFDVW	IGHV4-39	IGHD4-17	IGHJ3	9	15	31	48
1	0.004081632653061225	TGTGCGAGAGCCTATTGTATTAATGGTGTATGTTATAGTGGGTACTACTTTGACTACTGG	CARAYCINGVCYSGYYFDYW	IGHV1-3	IGHD2-8	IGHJ4	9	12	36	41
1	0.004081632653061225	TGTGCGAGAGATTTCTATGAAACTGGTGGAGATGACTGGTTCGATACTTTTGATATCTGG	CARDFYETGGDDWFDTFDIW	IGHV1-18	IGHD3-9	IGHJ3	15	32	40	42
1	0.004081632653061225	TGTGCAGCGTACCATCGGGGTTCGGGGGAGTTAGCGCTCTTTAAATATTTTGACTACTGG	CAAYHRGSGELALFKYFDYW	IGHV1-24	IGHD3-16	IGHJ4	5	19	32	48
1	0.004081632653061225	TGCGCGAGATCGAACTTTTGTTATGGTACTAGTTGCTACTCGTGGCTCTTTGACCACTGG	CARSNFCYGTSCYSWLFDHW	IGHV4-55	IGHD2-15	IGHJ4	9	29	40	47
1	0.004081632653061225	TGTGCGAGATCCCCAAGGGGTAGTAGTAGACCTGGATTTAACTGGTTCGACCCCTGG	CARSPRGSSRPGFNWFDPW	IGHV3-23	IGHD2-2	IGHJ5	6	19	27	39
1	0.004081632653061225	TGTGCGAGAGCGGAGACTACACTAGCTACGGTGTGGGACTACTACATGGACGTCTGG	CARAETTLATVWDYYMDVW	IGHV1-18	IGHD4-11	IGHJ6	9	14	29	37
1	0.004081632653061225	TGTGCGAGAGGCCTTTGGTCTACGGTGGTAACTCCTACGAACTACTTTGACTGCTGG	CARGLWSTVVTPTNYFDCW	IGHV4-34	IGHD4-23	IGHJ4	13	19	34	40
1	0.004081632653061225	TGTGCGAGAGGCCCCCTATGGTTCGGGGATGCGCTGGAGTGGTACTTCGATCTCTGG	CARGPLWFGDALEWYFDLW	IGHV1-8	IGHD3-10	IGHJ2	12	15	28	39
1	0.004081632653061225	TGTGCGAGAGGGCCCTACGGTGACCAGATAGAATATTACTATGGAATGGACGCCTGG	CARGPYGDQIEYYYGMDAW	IGHV1-8	IGHD3-10	IGHJ6	10	33	43	45
1	0.004081632653061225	TGTACCACAGCCCACTGTAGTGGTGGTAGCTGCTACAGGACCCAATTTGACTACTGG	CTTAHCSGGSCYRTQFDYW	IGHV3-15	IGHD2-15	IGHJ4	9	15	35	45
1	0.004081632653061225	TGTGCGAGATATGAGGCAAGTGGATACAGCTCACGCGGAGGCTTTGACTACTGG	CARYEASGYSSRGGFDYW	IGHV4-55	IGHD5-18	IGHJ4	11	19	30	41
1	0.004081632653061225	TGTGCGAGAGTTCAGTATAGTGGGAGCCCAAGCCACGATGCTTTTGATATCTGG	CARVQYSGSPSHDAFDIW	IGHV3-11	IGHD1-26	IGHJ3	9	14	26	36
1	0.004081632653061225	TGTGCGAGAGGCACGGGCGTGGGAGCTACTAGGGGGGATGCTTTTGATATCTGG	CARGTGVGATRGDAFDIW	IGHV3-21	IGHD1-26	IGHJ3	9	18	30	36
1	0.004081632653061225	TGTGCGAGAGGGGAGGATTACGTTTGGGGGACTTCCCCTTGGTTTGCCTACTGG	CARGEDYVWGTSPWFAYW	IGHV4-59	IGHD3-16	IGHJ4	9	15	30	42
1	0.004081632653061225	TGTGCGAGAACCCGGGCCTATAATTCGGGGACTTATAGTTCTTTTGATATATGG	CARTRAYNSGTYSSFDIW	IGHV4-28	IGHD3-10	IGHJ3	9	23	35	40
1	0.004081632653061225	TGTGCGAAAGATCTGACATCCGGTATAGTGGGAGCTTCGTCCTTTGACTACTGG	CAKDLTSGIVGASSFDYW	IGHV3-23	IGHD1-26	IGHJ4	13	19	35	41
1	0.004081632653061225	TGTGCGAAAGATCGGGTCTGGAGTATAGCACCTCGTGGGGGCTTTGACTATTGG	CAKDRVWSIAPRGGFDYW	IGHV3-23	IGHD6-6	IGHJ4	12	20	35	41
1	0.004081632653061225	TGTGCACGGTCCCGGGGATATTATGATACTAGCGGGAGCTACCTTGACTACTGG	CARSRGYYDTSGSYLDYW	IGHV2-26	IGHD3-16	IGHJ4	8	18	26	38
1	0.004081632653061225	TGTGGGCGAGATCGCGGGGGGTATAGATATGAATACAAGTGCGCTCACTCTTGG	CGRDRGGYRYEYKCAHSW	IGHV3-30	IGHD6-13	IGHJ4	12	18	25	51
1	0.004081632653061225	TGTACGAGAGATCGGGGAACTGCACTCTTTGGAGGGGGTTCTTTTGATGTCTGG	CTRDRGTALFGGGSFDVW	IGHV3-21	IGHD3-3	IGHJ3	12	27	33	40
1	0.004081632653061225	TGCGCGAAAGGTCTAAGGTTAGGAGCGGTGGCACCTACTACCTCTGAGTATTGG	CAKGLRLGAVAPTTSEYW	IGHV3-23	IGHD4-23	IGHJ4	13	25	30	35
1	0.004081632653061225	TGTGTGAGAGATATTTCGGACAGCCATGGTTCCGATGCTTTTGATATCTGG	CVRDISDSHGSDAFDIW	IGHV1-46	IGHD1-14	IGHJ3	22	26	32	33
1	0.004081632653061225	TGTGCGAGGATAGATGCACCTACACTTAATGTGCGGGGCTTTGACCTCTGG	CARIDAPTLNVRGFDLW	IGHV4-39	IGHD5-24	IGHJ4	7	19	27	38
1	0.004081632653061225	TGTGCGAGAGTACCTCGTAGCATAGCAGTGGCTGGTAGTTTTGACTACTGG	CARVPRSIAVAGSFDYW	IGHV4-4	IGHD6-19	IGHJ4	9	21	36	39
1	0.004081632653061225	TGTGCGAGAGGCCCATATAGTACCTCTTCGCGGGGCTGGTTCGACCCCTGG	CARGPYSTSSRGWFDPW	IGHV7-4-1	IGHD2-2	IGHJ5	9	17	23	35
1	0.004081632653061225	TGTGCGAGAGATCGAGAAGAGCAGTGGCTGGTAAACTACCTTGACTACTGG	CARDREEQWLVNYLDYW	IGHV3-33	IGHD6-19	IGHJ4	12	19	32	34
1	0.004081632653061225	TGTGCGAGAGAGGGATATAGCAGTGGCAGGGCCGGGGTCTTTGACTTCTGG	CAREGYSSGRAGVFDFW	IGHV3-30	IGHD6-19	IGHJ4	10	15	26	38
1	0.004081632653061225	TGTGCGAGAGAGACAACTAGCAGTGGCAGGGCCGGCTGTTTCGACCCCTGG	CARETTSSGRAGCFDPW	IGHV5-10-1	IGHD6-19	IGHJ5	8	17	26	35
1	0.004081632653061225	TGTGCGAGAGAGAAGAGTACGATTTTTGGAGTGGTTATCAATGACTACTGG	CAREKSTIFGVVINDYW	IGHV3-11	IGHD3-3	IGHJ4	10	17	37	41
1	0.004081632653061225	TGTGCGAAGGTCTACAGTATTTTCACTGGTACGCGCCCCTTTGACTACTGG	CAKVYSIFTGTRPFDYW	IGHV7-34-1	IGHD3-9	IGHJ4	8	17	29	38
1	0.004081632653061225	TGTGCGAAAGGTGGTGACTACAGAGACCCCTCCTACGGTCTGGACGTCTGG	CAKGGDYRDPSYGLDVW	IGHV1-67	IGHD2-21	IGHJ6	3	9	18	40
1	0.004081632653061225	TGTACAAAAGATAGAGGTCTCCGTGGCTTGTTTAATTACTTTGACTACTGG	CTKDRGLRGLFNYFDYW	IGHV3-9	IGHD5-12	IGHJ4	12	22	27	36
1	0.004081632653061225	TGTTCTAGAGGACGGCCAGCAGTGAATGGTTACTACTTTGACTCGTGG	CSRGRPAVNGYYFDSW	IGHV3-49	IGHD6-19	IGHJ4	9	17	23	30
1	0.004081632653061225	TGTTCGAGCGGTTATTATGGAACTGGTGGTTATTGCCTAAACTACTGG	CSSGYYGTGGYCLNYW	IGHV3-21	IGHD3-22	IGHJ4	7	25	33	40
1	0.004081632653061225	TGTTCAAAAGATATGTCTACAAATAGTTGGTATTACTTTGAACACTGG	CSKDMSTNSWYYFEHW	IGHV3-43	IGHD3-10	IGHJ2P	17	29	34	35
1	0.004081632653061225	TGTGTGAGAGGCGGGCAATCTGATATTAGGGACTACTTTGACTATTGG	CVRGGQSDIRDYFDYW	IGHV3-21	IGHD2-15	IGHJ4	9	21	26	31
1	0.004081632653061225	TGTGCGAGGGATTGTACTAGTAGGAGCTGCCTCAAGATGGACGTCTGG	CARDCTSRSCLKMDVW	IGHV4-59	IGHD2-2	IGHJ6	11	12	29	36
1	0.004081632653061225	TGTGCGAGATGCGGGGATAATATCGACTACTGGTACTTCGATCTCTGG	CARCGDNIDYWYFDLW	IGHV4-55	IGHD3-9	IGHJ2	9	18	24	26
1	0.004081632653061225	TGTGCGAGAGCTCTGGGAACTCTTCCGGACGGACACTTTGACAGGTGG	CARALGTLPDGHFDRW	IGHV3-30	IGHD6-6	IGHJ4	13	19	30	34
1	0.004081632653061225	TGTGCGAGAGGGGATGAAATAGCAGTTCGTACCTACTTTGACTACTGG	CARGDEIAVRTYFDYW	IGHV7-4-1	IGHD2-21	IGHJ4	9	17	25	32
1	0.004081632653061225	TGTGCGAGAGGGAGGAGGGACCGCGGGGGTAATGGTTTTGACATCTGG	CARGRRDRGGNGFDIW	IGHV4-34	IGHD3-10	IGHJ3	10	23	27	31
1	0.004081632653061225	TGTGCGAGAGGGAAGTACAACTATGGTCCCTACTTCTTTGACTACTGG	CARGKYNYGPYFFDYW	IGHV1-8	IGHD5-18	IGHJ4	10	15	26	30
1	0.004081632653061225	TGTGCGAGAGATCCTACGCAGGGCTCTCCTGACTATTTTGACTACTGG	CARDPTQGSPDYFDYW	IGHV4-31	IGHD1-7	IGHJ4	12	13	17	31
1	0.004081632653061225	TGTGCGAGAGAAATCTACAGTGACAAGAGTTGGCACCTCGATGTCTGG	CAREIYSDKSWHLDVW	IGHV3-64	IGHD4-11	IGHJ2	10	14	20	30
1	0.004081632653061225	TGTGCGAAAGGTGGGGCTCGTCCACCGTACTACGGTATGGACGTCTGG	CAKGGARPPYYGMDVW	IGHV1-8	IGHD4-17	IGHJ6	10	28	35	36
1	0.004081632653061225	TGTGCACGGGGGTATATTGTAGTGGTGGTTGATGCTTTTGATATCTGG	CARGYIVVVVDAFDIW	IGHV2-26	IGHD2-15	IGHJ3	8	13	28	29
1	0.004081632653061225	TGTGCAACGTCCCTCGCAGGGAGTTTCCGTCACTACTTTGACTCCTGG	CATSLAGSFRHYFDSW	IGHV1-24	IGHD3-10	IGHJ4	7	18	24	31
1	0.004081632653061225	TGTACTAGAGGATATTGTAGTGGTGGTAGCTGTGCGCTTGATATCTGG	CTRGYCSGGSCALDIW	IGHV3-49	IGHD2-15	IGHJ3	9	10	31	37
1	0.004081632653061225	TGTACGAGAGATCGGGCCCCCGATGGGGAGCGATACTTCGACCCCTGG	CTRDRAPDGERYFDPW	IGHV4-59	IGHD1-26	IGHJ5	12	25	30	36
1	0.004081632653061225	TGCGCGAGAGGCTTCTTTGCCTCGGGGAGTGCAACTGCTGACTTCTGG	CARGFFASGSATADFW	IGHV3-21	IGHD3-10	IGHJ4	9	21	29	38
1	0.004081632653061225	TGCGCGAAAGACCGGCAACTCGTCCTAAGGTCGGGCTGGGACTACTGG	CAKDRQLVLRSGWDYW	IGHV3-53	IGHD6-6	IGHJ4	10	14	24	39
1	0.004081632653061225	TGTGTACGCATAGCGGGTGCTGGTCTCGCATCCTTTGACTCCTGG	CVRIAGAGLASFDSW	IGHV2-26	IGHD2-2	IGHJ4	11	18	23	32
1	0.004081632653061225	TGTGCGATAAGTGTAGCAGCATCAACGGGTGCTTTTGATATCTGG	CAISVAASTGAFDIW	IGHV1-18	IGHD2-15	IGHJ3	6	12	19	29
1	0.004081632653061225	TGTGCGAGTCAGCCACCGGGAAAAGTGGGATGTCTCGAATACTGG	CASQPPGKVGCLEYW	IGHV4-39	IGHD1-26	IGHJ1	7	23	29	40
1	0.004081632653061225	TGTGCGAGCGATTCCCATGATGGGAACTTCTACTTCCAGTTCGGG	CASDSHDGNFYFQFG	IGHV3-30	IGHD1-7	IGHJ4	11	22	40	43
1	0.004081632653061225	TGTGCGAGACGGGGTATAGCAGCAGCTGGCCCATTTGACTACTGG	CARRGIAAAGPFDYW	IGHV5-10-1	IGHD6-13	IGHJ4	9	11	28	33
1	0.004081632653061225	TGTGCGAGAGCGGGTAGCAGCTCGCGCCCAAACTTTGACTACTGG	CARAGSSSRPNFDYW	IGHV1-18	IGHD6-6	IGHJ4	9	14	23	31
1	0.004081632653061225	TGTGCGAGAGGTATAGTGGCGAGGAATAACTGGTTCGACCCCTGG	CARGIVARNNWFDPW	IGHV1-18	IGHD1-26	IGHJ5	9	10	18	27
1	0.004081632653061225	TGTGCGAGAGATCGGGTCCTCGTTTCAAACTGGTTCGACCCCTGG	CARDRVLVSNWFDPW	IGHV1-46	IGHD1-1	IGHJ5	12	19	23	27
1	0.004081632653061225	TGTGCGAGAGACGAATACAGGTCTGGTCAAAGGCTTGACTACTGG	CARDEYRSGQRLDYW	IGHV7-4-1	IGHD5-18	IGHJ4	10	14	26	34
1	0.004081632653061225	TGTGCGAAGGGGAACACTAAATGGGCCTGGCTCATTGACTCCTGG	CAKGNTKWAWLIDSW	IGHV4-59	IGHD7-27	IGHJ5	6	16	24	36
1	0.004081632653061225	TGTGCGAAACCCGGGAGGGCACCATCTGGAACAGATGACTCCTGG	CAKPGRAPSGTDDSW	IGHV3-23	IGHD1-1	IGHJ4	8	25	31	35
1	0.004081632653061225	TGTGCGAAAGGGGGCGTATTTAGCAGCACCTGGGGGGACTACTGG	CAKGGVFSSTWGDYW	IGHV3-23	IGHD6-13	IGHJ4	9	20	32	36
1	0.004081632653061225	TGTGCAAGAGATAGTTCTCTGGGGCGCGATGCTTTGGATATCTGG	CARDSSLGRDALDIW	IGHV6-1	IGHD7-27	IGHJ3	11	18	23	27
1	0.004081632653061225	TGTGCAAAAGATGTCTCCTGGCACGAGGGCTACTTTGACTCCTGG	CAKDVSWHEGYFDSW	IGHV3-43	IGHD1-1	IGHJ4	11	17	25	29
1	0.004081632653061225	TGTGTGCGAGATGCCTTCGGTGACCACGCCTTTGACTATTGG	CVRDAFGDHAFDYW	IGHV3-11	IGHD4-17	IGHJ4	11	17	27	29
1	0.004081632653061225	TGTGTGAGGAGTTACGGTGGTAACTCCCGACTTGACTACTGG	CVRSYGGNSRLDYW	IGHV5-51	IGHD4-23	IGHJ4	7	12	26	31
1	0.004081632653061225	TGTGTGAGAGATCTGGATGGTCATTGGAGCTTTGACTCCTGG	CVRDLDGHWSFDSW	IGHV3-48	IGHD3-3	IGHJ4	13	23	28	29
1	0.004081632653061225	TGTGTGAGAGATGCCTTCGGTGACCACGCCTTTGACTATTGG	CVRDAFGDHAFDYW	IGHV1-2	IGHD4-17	IGHJ4	11	17	27	29
1	0.004081632653061225	TGTGTGAAAGATCATGGGGGTACTGGTCGGTTCGACCCCTGG	CVKDHGGTGRFDPW	IGHV3-23	IGHD2-2	IGHJ5	12	18	23	28
1	0.004081632653061225	TGTGCGGGAGAATATTACGCGTCGCCGAGGTTTGACTTCTGG	CAGEYYASPRFDFW	IGHV4-59	IGHD3-3	IGHJ4	10	12	18	30
1	0.004081632653061225	TGTGCGAGACAGCACGGGTACCAGTTGCCGCCTATTGGCTGG	CARQHGYQLPPIGW	IGHV4-39	IGHD2-2	IGHJ4	10	17	27	38
1	0.004081632653061225	TGTGCGAGAGCCGTGGCACCAGATGAGCCCCTCGGCTACTGG	CARAVAPDEPLGYW	IGHV1-2	IGHD2-15	IGHJ1	9	16	20	37
1	0.004081632653061225	TGTGCGAGAGGGAGTTTAGTAGCAACTGGTACGGCCTACTGG	CARGSLVATGTAYW	IGHV7-4-1	IGHD6-13	IGHJ4	9	16	32	35
1	0.004081632653061225	TGTGCGAGAGGAGACCCCAACGCCCCAGAGTTTGACTACTGG	CARGDPNAPEFDYW	IGHV3-11	IGHD3-16	IGHJ4	9	14	19	30
1	0.004081632653061225	TGTGCGAGAAGCAGATACTGCTCTGGTTCGGTTGACTCCTGG	CARSRYCSGSVDSW	IGHV4-59	IGHD5-18	IGHJ4	8	13	27	31
1	0.004081632653061225	TGTGCGAAGGATGGCCAGTCTCCCCACTACATGGACGTCTGG	CAKDGQSPHYMDVW	IGHV3-23	IGHD3-10	IGHJ6	11	19	24	25
1	0.004081632653061225	TGTGCGAAATCTGCAGACTTATATGATGTTTTTGATCTCTGG	CAKSADLYDVFDLW	IGHV3-23	.	IGHJ3	8	-1	-1	22
1	0.004081632653061225	TGTGCGAAATGGGGTGGATACGGCTATGGAGTTGACTCCTGG	CAKWGGYGYGVDSW	IGHV4-59	IGHD5-18	IGHJ4	6	13	28	31
1	0.004081632653061225	TGTATCAGCACCTTTCAGTCTGACAGTAGTGCTAATCGCTGG	CISTFQSDSSANRW	IGHV3-15	IGHD3-22	IGHJ4	3	20	30	38
1	0.004081632653061225	TGTACCACAGATCGTGTGGAAGAGAGACAATTTGACAACTCG	CTTDRVEERQFDNS	IGHV3-15	IGHD5-24	IGHJ4	18	20	24	30
1	0.004081632653061225	TGCGCCAGAGCGAACAATAGTAGGGAGGGAATGGACGTCTGG	CARANNSREGMDVW	IGHV4-30-2	IGHD3-10	IGHJ6	9	10	21	30
1	0.004081632653061225	TGTGCGCGCAGTATGACTCGCAACTGGGTCGACCCCTGG	CARSMTRNWVDPW	IGHV4-59	IGHD4-11	IGHJ5	5	12	17	20
1	0.004081632653061225	TGTGCGACATGGAGCAGGAGCAACTGGTTCGACTACTGG	CATWSRSNWFDYW	IGHV5-10-1	IGHD2-15	IGHJ5	6	12	16	20
1	0.004081632653061225	TGTGCGAGGAAGGAGATAGGTACAATGTTTGACTTCTGG	CARKEIGTMFDFW	IGHV4-39	IGHD5-24	IGHJ4	7	12	25	27
1	0.004081632653061225	TGTGCGAGATATGATAGTAGTGCTTGTATTGACCACTGG	CARYDSSACIDHW	IGHV1-46	IGHD3-22	IGHJ4	8	9	21	28
1	0.004081632653061225	TGTGCGAGACTTGATAGTGGACCTACCCCGAACAACTGG	CARLDSGPTPNNW	IGHV3-33	IGHD3-10	IGHJ4	8	25	32	34
1	0.004081632653061225	TGTGCGAGAGAAGAACGAGGCTTTTATGTGGGTTACTGG	CAREERGFYVGYW	IGHV4-34	IGHD1-1	IGHJ4	9	12	17	33
1	0.004081632653061225	TGTGCAAGTCTGGTGGGAGATATTATCTTTGACTTGTGG	CASLVGDIIFDLW	IGHV3-74	IGHD3-10	IGHJ4	7	14	25	26
1	0.004081632653061225	TGTGCAAGGAGGGTAAATCCCTGGTACTTCGATCTCTGG	CARRVNPWYFDLW	IGHV3-74	IGHD4-23	IGHJ2	7	11	19	20
1	0.004081632653061225	TGTGCAAGAGATCATGCCCCGGGGTACATGGGCGTCTGG	CARDHAPGYMGVW	IGHV3-74	IGHD6-13	IGHJ6	12	17	22	24
1	0.004081632653061225	TGTGGAGGTAGCCGTAGTTGGCAAGATGTTGACTACTGG	CGGSRSWQDVDYW	IGHV3-15	IGHD1-7	IGHJ4	2	12	18	28
1	0.004081632653061225	TGTACCACAGGGGGGGGCGTATTACGATTTTACCCGGCG	CTTGGGVLRFYPA	IGHV3-15	IGHD3-3	IGHJ4	9	17	30	38
1	0.004081632653061225	TGCCTCAGACGCGTTGACGCTAACCCCTTCGACCCCTGG	CLRRVDANPFDPW	IGHV3-73	IGHD7-27	IGHJ5	1	18	23	27
1	0.004081632653061225	TGTGTTAAAGATTTTAACTGGTACTCTGGTTACTGG	CVKDFNWYSGYW	IGHV3-23	IGHD2-2	IGHJ4	11	17	24	30
1	0.004081632653061225	TGTGTCGGAGAGCGGCCAGTTCCGCTGGGCTACTGG	CVGERPVPLGYW	IGHV3-11	IGHD1-20	IGHJ4	3	15	20	29
1	0.004081632653061225	TGTGTCGGAGAGCGGCCAGTTCCGCTGGGCTACTGG	CVGERPVPLGYW	IGHV4-30-2	IGHD1-20	IGHJ4	10	15	20	29
1	0.004081632653061225	TGTGTGGTTGCGACGGATAGATGGTTCGACCCCTGG	CVVATDRWFDPW	IGHV4-39	IGHD2-15	IGHJ5	3	14	18	21
1	0.004081632653061225	TGTGCGAGCGTGGGAAGTGGGACTTTTGACTTCTGG	CASVGSGTFDFW	IGHV1-69	IGHD1-26	IGHJ4	7	15	21	24
1	0.004081632653061225	TGTGCGAGAGGGGGTGACTGGAGTTTTAAATACTGG	CARGGDWSFKYW	IGHV1-8	IGHD2-21	IGHJ4	10	12	19	30
1	0.004081632653061225	TGTGCGAGAGATAGGCCAGGCTACTTAGATTCCTGG	CARDRPGYLDSW	IGHV3-53	.	IGHJ4	11	-1	-1	20
1	0.004081632653061225	TGTGCGAACAGTTTGGATGGATCGATGCTTTCCTGG	CANSLDGSMLSW	IGHV4-59	IGHD3-16	IGHJ5	6	10	15	31
1	0.004081632653061225	TGTGCGAAAGATCTGGATCACCGGTTCCAGAACTGG	CAKDLDHRFQNW	IGHV3-23	IGHD4-17	IGHJ1	13	17	22	24
1	0.004081632653061225	TGTGCAAGAGATACTTATACGAGCCCTGACCACTGG	CARDTYTSPDHW	IGHV4-39	IGHD1-20	IGHJ4	8	14	19	26
1	0.004081632653061225	TGTGCAAAAGGAGGTTCGGTTCTTAAGGACGTCTGG	CAKGGSVLKDVW	IGHV3-74	IGHD3-10	IGHJ6	6	12	18	26
1	0.004081632653061225	TGTACTGGTTTGGATAGAAGTGACTACTATTACTGG	CTGLDRSDYYYW	IGHV3-73	IGHD3-22	IGHJ4	5	22	29	30
1	0.004081632653061225	TGTACCACAGAGAACAATGATGCTTTTGATGTCTGG	CTTENNDAFDVW	IGHV3-15	.	IGHJ3	10	-1	-1	16
1	0.004081632653061225	TGTACCAGAGAATATTATGGAGCCCTGCCCTCCTGG	CTREYYGALPSW	IGHV3-25	IGHD3-16	IGHJ5	10	12	18	31
1	0.004081632653061225	TGTACCAGAGAATATTATGGAGCCCTGCCCTCCTGG	CTREYYGALPSW	IGHV3-65	IGHD3-16	IGHJ5	10	12	18	31
1	0.004081632653061225	TGTGTGACCGACCCACGGCGAGTCGAGTATTGG	CVTDPRRVEYW	IGHV3-35	IGHD6-6	IGHJ1	6	22	29	30
1	0.004081632653061225	TGTGCGAGAGGAGGGGGGGGCTTCCAGCACTGG	CARGGGGFQHW	IGHV4-34	IGHD3-16	IGHJ1	10	12	16	20
1	0.004081632653061225	TGTGCGAGAAGAGCCTACTGGTTCGACCCCTGG	CARRAYWFDPW	IGHV3-21	.	IGHJ5	8	-1	-1	16
1	0.004081632653061225	TGTCTCGGTGACTCCGTTGTTAGCTACTGG	CLGDSVVSYW	IGHV3-35	IGHD4-17	IGHJ4	2	5	16	23
1	0.004081632653061225	TGTGCGGGAAACAGAAACTTTGACTACTGG	CAGNRNFDYW	IGHV3-21	.	IGHJ4	5	-1	-1	16
1	0.004081632653061225	TGTGCGAGTGGGCACTGGTTTCCTTATTGG	CASGHWFPYW	IGHV3-21	IGHD3-9	IGHJ4	7	13	19	27
1	0.004081632653061225	TGTGCGAGACGGGGAGGTTTTGATATCTGG	CARRGGFDIW	IGHV1-3	IGHD3-10	IGHJ3	8	9	15	17
1	0.004081632653061225	TGTATGTGGGGCGGGGATGGGTTTCCCTGG	CMWGGDGFPW	IGHV1-46	IGHD3-10	IGHJ5	2	11	16	24
1	0.004081632653061225	TGTACGTACAATCACTTTGACTACTGG	CTYNHFDYW	IGHV3-21	IGHD2-8	IGHJ4	2	5	11	13
1	0.004081632653061225	TGTGTAAGAGACATGGCCGAGATG	CVRDMAEM	IGHV3-23	IGHD5-24	IGHJ4	3	8	16	23
1	0.004081632653061225	TGTGCTAGAGATCTGTCAAACTGG	CARDLSNW	IGHV3-72	IGHD3-9	IGHJ4	13	14	18	19
1	0.004081632653061225	TGTGCGAGACCCGTAGGTGACTGG	CARPVGDW	IGHV1-58	IGHD4-17	IGHJ4	5	10	15	19
