# Supplementary material for: Biomarkers and Immune Repertoire Metrics Identified by Peripheral Blood Transcriptomic Sequencing Reveal the Pathogenesis of COVID-19
Source: Front Immunol. 2021 Aug 24;12:677025. doi: 10.3389/fimmu.2021.677025 (PMC8421539; doi:10.3389/fimmu.2021.677025)
Supplement: Supplementary file 1 [file DataSheet_1.zip › TCR_BCR/IGH/convert.20S039681A.clonotypes.IGH.txt]

count	freq	cdr3nt	cdr3aa	v	d	j	VEnd	DStart	DEnd	JStart
12	0.03858520900321544	TGTGCGAGAGTCCCGACAATTGGAGCAGCTGGTACCCACTACAACTATTACTATGGTATGGACGTCTGG	CARVPTIGAAGTHYNYYYGMDVW	IGHV4-4	IGHD2-2	IGHJ6	9	23	43	57
11	0.03536977491961415	TGTGCGAGACACGCCGGAACAACCGGAACGCCGCCCCGCGCTTTTGATGTCTGG	CARHAGTTGTPPRAFDVW	IGHV4-39	IGHD1-1	IGHJ3	10	13	29	39
6	0.01929260450160772	TGTGCGAGAGTTCCCTTTAGTACCAACAAAATCTTTTACTACTACGGTATGGACGTCTGG	CARVPFSTNKIFYYYGMDVW	IGHV4-4	IGHD2-2	IGHJ6	9	17	24	36
6	0.01929260450160772	TGTGCGAGAGTCCCCTTTAGCGTGGGTGCCATATTCTATTACTACGGAATGGACGTCTGG	CARVPFSVGAIFYYYGMDVW	IGHV4-4	IGHD2-21	IGHJ6	9	29	34	35
6	0.01929260450160772	TGTGCGAGAGTTGGATACACCTATGGGGGTTTCCTTGACTACTGG	CARVGYTYGGFLDYW	IGHV1-3	IGHD5-18	IGHJ4	9	11	25	34
5	0.01607717041800643	TGTACAACAGGAAAAAGTGGTTCGGGGACTTATCCAGCGATGGGGGGCGGCTACTGG	CTTGKSGSGTYPAMGGGYW	IGHV1-69-2	IGHD3-10	IGHJ4	9	17	32	50
5	0.01607717041800643	TGTGCGAGACATGCCGGAACAACCGGAACGCCGCCCCGCGCTTTTGATGTCTGG	CARHAGTTGTPPRAFDVW	IGHV4-39	IGHD1-1	IGHJ3	12	13	29	39
5	0.01607717041800643	TGTGCAAGAGATGGATATTCTACGACCGATGCTTTTGATATCTGG	CARDGYSTTDAFDIW	IGHV6-1	IGHD2-8	IGHJ3	11	12	22	27
5	0.01607717041800643	TGTGCGAAAGATGGCAGGATGATTTGCAACTGG	CAKDGRMICNW	IGHV3-23	IGHD3-16	IGHJ4	11	18	23	28
4	0.012861736334405145	TGTGCGACAGTCGGGTATTGTAGTGGTACCACCTGCTCCACTAACGTCTATAAATATTTCCATCACTGG	CATVGYCSGTTCSTNVYKYFHHW	IGHV3-30	IGHD2-2	IGHJ1	6	15	36	52
4	0.012861736334405145	TGTGCGAGAGATCATATTGATGGAAGTGGTAATTACTTCGATGCTTATGATGTCTGG	CARDHIDGSGNYFDAYDVW	IGHV3-48	IGHD3-22	IGHJ3	12	17	36	39
4	0.012861736334405145	TGTGTGAGAGGGGGAGGATCGGCAACAATTGGGGACTGGTACATCGATGTCTGG	CVRGGGSATIGDWYIDVW	IGHV1-18	IGHD5-24	IGHJ2	9	20	29	34
4	0.012861736334405145	TGTGCGCGACATCCCGGAACAACCGGAACGCCGCCCCGCGCTTTTGATATCTGG	CARHPGTTGTPPRAFDIW	IGHV4-39	IGHD1-1	IGHJ3	11	13	29	39
4	0.012861736334405145	TGTGCGAGAGGCGGGTGGCTACCTCACAACCCCTACTTCTTCATGGAGCTCTGG	CARGGWLPHNPYFFMELW	IGHV7-4-1	IGHD5-12	IGHJ6	9	14	21	32
4	0.012861736334405145	TGTGCGAAAAAAACGACACACAATAGCGGTAACCACTTTGGCAACTGG	CAKKTTHNSGNHFGNW	IGHV3-23	IGHD2-21	IGHJ4	8	18	24	34
4	0.012861736334405145	TGTGCGAAGAAGAGGATTGGTTATTATCCTTTGGACTACTGG	CAKKRIGYYPLDYW	IGHV3-23	IGHD3-3	IGHJ4	7	13	26	33
3	0.00964630225080386	TGTGCACACAGACGACGCGTGGGGCAGCAGCTGTTCCAAGGGGACTGGTTCGACCCCTGG	CAHRRRVGQQLFQGDWFDPW	IGHV2-5	IGHD6-13	IGHJ5	13	23	32	43
3	0.00964630225080386	TGTGTGAGAGGGGGAGGATCGGCAGCAATCGGGGACTGGTACATCGATTTCTGG	CVRGGGSAAIGDWYIDFW	IGHV1-18	IGHD3-10	IGHJ2	9	28	33	34
3	0.00964630225080386	TGTGCGAGAGTTGGATACACCTATGGGGGTTTCTTTGACTACTGG	CARVGYTYGGFFDYW	IGHV1-3	IGHD5-18	IGHJ4	9	11	25	32
3	0.00964630225080386	TGTGCAAAAGGCGGTATAGCAGTGGCTGGCCCTGACTACTGG	CAKGGIAVAGPDYW	IGHV3-9	IGHD6-19	IGHJ4	9	12	28	32
2	0.006430868167202572	TGTGCGAGAGGCTCTCAGGCCCTGAGCACGAATTTTCCCCTTCACTTCTACCACTACTACCTGGACGTCTGG	CARGSQALSTNFPLHFYHYYLDVW	IGHV1-8	IGHD3-3	IGHJ6	11	27	35	43
2	0.006430868167202572	TGTGCGAGAGGCTCTCAGGCCCTAAATCCGAACTTTCCCCTTCACTACTACGACTACTACTTGGACGTCTGG	CARGSQALNPNFPLHYYDYYLDVW	IGHV1-8	IGHD3-10	IGHJ6	11	27	32	43
2	0.006430868167202572	TGTGTGACAGTCGGATATTGTGCTGGTATCGTCTGCTCCACACAGGTCTATAAATATTTCCAACATTGG	CVTVGYCAGIVCSTQVYKYFQHW	IGHV3-35	IGHD2-21	IGHJ1	6	14	26	52
2	0.006430868167202572	TGTGCGACAGTCGGATATTGTAGTGTTACTACCTGCTCCACAAACGTCTATAAATATTTCCTTCATTGG	CATVGYCSVTTCSTNVYKYFLHW	IGHV3-30	IGHD2-15	IGHJ1	6	12	24	52
2	0.006430868167202572	TGTGCGACAGTCGGATATTGTAGTATTACTACCTGCTCCACAAACGTCTATAAATACTTCCGTCACTGG	CATVGYCSITTCSTNVYKYFRHW	IGHV3-30	IGHD2-2	IGHJ1	6	12	36	52
2	0.006430868167202572	TGTGCGAGAGTCCCGACAATAGGACCTACTGGTACCCATTACAACTACTACTACGGTATGGACGTCTGG	CARVPTIGPTGTHYNYYYGMDVW	IGHV3-53	IGHD2-2	IGHJ6	9	28	34	37
2	0.006430868167202572	TGTGCGAGAGTCCCGACAATAGGAGTAGCTGGTACCCATTACAACTACTACTACGGTATGGACGTCTGG	CARVPTIGVAGTHYNYYYGMDVW	IGHV4-4	IGHD6-13	IGHJ6	9	18	34	37
2	0.006430868167202572	TGTGCGGCAGTGCGACAGCAGCAGCTGGTTCGAGCCCACTACTACTACTACTACATGGACGTCTGG	CAAVRQQQLVRAHYYYYYMDVW	IGHV1-58	IGHD6-13	IGHJ6	9	16	28	37
2	0.006430868167202572	TGTGCGAGAGGGCTCACGCCTAGATTAGGGGAGGCCGAATCTCGCTTCTACCACATGGACGTCTGG	CARGLTPRLGEAESRFYHMDVW	IGHV4-31	IGHD3-10	IGHJ6	9	27	32	47
2	0.006430868167202572	TGTGCGAGAACTCGCCTTTACTATGATAGTACTGGTTATTGGATCCCTGATGCTTTTGATCTCTGG	CARTRLYYDSTGYWIPDAFDLW	IGHV4-31	IGHD3-22	IGHJ3	8	17	39	47
2	0.006430868167202572	TGTGCGAGAACTCGCATCTACTATGACAATACTGGTTATTGGATCCCTGATGCTTTTGATCTCTGG	CARTRIYYDNTGYWIPDAFDLW	IGHV4-31	IGHD3-22	IGHJ3	8	18	39	47
2	0.006430868167202572	TGTGCGAGAGGAATAGTGCCAGCTCTTGGATCCGACTACTACTACTACATGGACGTCTGG	CARGIVPALGSDYYYYMDVW	IGHV1-8	IGHD2-2	IGHJ6	10	13	23	34
2	0.006430868167202572	TGTGCGAGAGATACAAATTCCTATGACAGTTGTGGTTATTTTTGCGCTTATGATATGTGG	CARDTNSYDSCGYFCAYDMW	IGHV3-48	IGHD3-22	IGHJ3	11	16	39	45
2	0.006430868167202572	TGTGCGAGAACTCGCGGGTATAGCAGTGCCTGGTGGCCTGATAGTACTTTTGATATCTGG	CARTRGYSSAWWPDSTFDIW	IGHV3-30	IGHD6-19	IGHJ3	8	14	33	46
2	0.006430868167202572	TGTGCGAGAGTGTGGGGTTTAGCAGCAGCTGGTTCCGGCAATGCTTTTGATATCTGG	CARVWGLAAAGSGNAFDIW	IGHV1-3	IGHD6-13	IGHJ3	9	14	32	40
2	0.006430868167202572	TGTGCGAGAGATCACATTGATGGAAGTGGTAATTACTTCGATGCTTATGACATCTGG	CARDHIDGSGNYFDAYDIW	IGHV3-48	IGHD3-22	IGHJ3	12	17	36	39
2	0.006430868167202572	TGTGGGAGAGTGTGGGGTTTAGCAGCAGCTGGTTCCGGCAATGCTTTTGATATTTGG	CGRVWGLAAAGSGNAFDIW	IGHV4-30-2	IGHD6-13	IGHJ3	3	14	32	40
2	0.006430868167202572	TGTGTGAGAGGGGGAGGATCGGCAGCAATTGGGGACTGGTACATCGATGTCTGG	CVRGGGSAAIGDWYIDVW	IGHV1-18	IGHD3-10	IGHJ2	9	10	15	34
2	0.006430868167202572	TGTGCGAGACATGCCGGGACAACCGGAACGCCGCCCCGCGCTTTTGATATCTGG	CARHAGTTGTPPRAFDIW	IGHV4-39	IGHD1-1	IGHJ3	12	13	29	39
2	0.006430868167202572	TGTGCGAGAGATCATTATGATGGAAGAGGTTACTTCGATGCTTATGATTTGTGG	CARDHYDGRGYFDAYDLW	IGHV3-48	IGHD3-16	IGHJ3	12	13	20	36
2	0.006430868167202572	TGTGCGAAAGTAGTTTTTCCGTGGCTGCTAATTTCCTGGTTCGACACTTGG	CAKVVFPWLLISWFDTW	IGHV3-30	IGHD2-15	IGHJ5	6	23	29	35
2	0.006430868167202572	TGTGCGAGAGGACTCGCGAAGGCAGTGGCTGGCTGGTTCGAATCCTGG	CARGLAKAVAGWFESW	IGHV4-31	IGHD6-19	IGHJ5	9	21	31	32
2	0.006430868167202572	TGTGCGAGGTCCCCATTACATGGTGGGGCTTCTTTTGAAGTCTGG	CARSPLHGGASFEVW	IGHV3-53	IGHD2-15	IGHJ3	7	20	25	31
2	0.006430868167202572	TGTGCGAGAGAATCTGTAATGGGAGATGGGGGCCTTGACTACTGG	CARESVMGDGGLDYW	IGHV4-4	IGHD5-24	IGHJ4	10	22	28	34
2	0.006430868167202572	TGTGCGAAGTCCCCGCTATATGGTGGAGTTTCTTTTGATATGTGG	CAKSPLYGGVSFDMW	IGHV3-23	IGHD3-16	IGHJ3	7	20	29	31
2	0.006430868167202572	TGTGCAAGAGATGGATATTCTACGACCGATGCTTTTGATGTCTGG	CARDGYSTTDAFDVW	IGHV6-1	IGHD2-8	IGHJ3	11	12	22	27
2	0.006430868167202572	TGTACGAGAGACCCTCCTAATAGTGGCTATGCCTTTCATGTCTGG	CTRDPPNSGYAFHVW	IGHV3-74	IGHD5-12	IGHJ3	10	19	27	28
2	0.006430868167202572	TGTGCGAGGAAGAGGATTGGTTATTACCCTTTGGACTACTGG	CARKRIGYYPLDYW	IGHV3-23	IGHD3-22	IGHJ4	6	17	26	33
2	0.006430868167202572	TGTGCGAGAATAGGTTATAGCAGCTCGTCCATTGACTACTGG	CARIGYSSSSIDYW	IGHV3-21	IGHD6-6	IGHJ4	8	15	29	31
2	0.006430868167202572	TGTGCGAAGAAGAGGATTGGTTATTACCCTTTGGACTACTGG	CAKKRIGYYPLDYW	IGHV3-23	IGHD3-22	IGHJ4	7	17	26	33
2	0.006430868167202572	TGTGCGAAGAAGAGGATTGGTTATCACCCTTTGGACTACTGG	CAKKRIGYHPLDYW	IGHV3-23	IGHD3-3	IGHJ4	7	13	23	33
2	0.006430868167202572	TGTACGAAGAAGAGGATTGGTTATTACCCTTTGGACTACTGG	CTKKRIGYYPLDYW	IGHV3-23	IGHD3-22	IGHJ4	7	17	26	33
2	0.006430868167202572	TGCGCGAGAGATGCCGATATTGACTTCTACATGGACGTCTGG	CARDADIDFYMDVW	IGHV1-18	IGHD2-15	IGHJ6	11	15	21	22
2	0.006430868167202572	TGTGCAAGAGATCACGCTTATTCCTCCTTTGACTACTGG	CARDHAYSSFDYW	IGHV3-13	IGHD2-21	IGHJ4	12	18	23	26
2	0.006430868167202572	TGTGCGAGAGATCGGGGGGGATCAATTGACTACTGG	CARDRGGSIDYW	IGHV3-30	IGHD7-27	IGHJ4	12	16	22	25
1	0.003215434083601286	TGTGCGAGAGACCGACGGGGTGCCAGCCCGCCATATAGCTGGACCTACGGCGAAATCCTTAACTGGTACTTCGATCTCTGG	CARDRRGASPPYSWTYGEILNWYFDLW	IGHV3-53	IGHD1-7	IGHJ2	10	33	48	61
1	0.003215434083601286	TGTGCGAGGCGCGGGGCGTCGATTAACAGCGTGACTCTTTTTAACTGGGGTCCCGTCTCATACTTCTTTGACTCCTGG	CARRGASINSVTLFNWGPVSYFFDSW	IGHV5-10-1	IGHD7-27	IGHJ4	7	41	49	60
1	0.003215434083601286	TGTGCGAGACGAGGACCCACATATATTTATGGTGGACTTAACTGGGGGCCCACTGATTCTCTTGATATATGG	CARRGPTYIYGGLNWGPTDSLDIW	IGHV5-10-1	IGHD7-27	IGHJ3	9	38	46	53
1	0.003215434083601286	TGTGCGAGAATGGCCCGAAATATTGTAGTAATGTTAACCACTCATACCTCTGACTACTACATAGACGTCTGG	CARMARNIVVMLTTHTSDYYIDVW	IGHV1-3	IGHD2-2	IGHJ6	8	19	29	52
1	0.003215434083601286	TGTGTGACAGTCGCATATTGTAGTGGTGCCACGTGCTCCACACAGGTCTACAAATACTTCCAGCACTGG	CVTVAYCSGATCSTQVYKYFQHW	IGHV3-35	IGHD2-15	IGHJ1	6	14	27	52
1	0.003215434083601286	TGTGCGTCTTCACTGAATCATTACAATGTTTTGACTGGTTTTTACGAATACTACTACATGGACGTCTGG	CASSLNHYNVLTGFYEYYYMDVW	IGHV7-4-1	IGHD3-9	IGHJ6	5	19	43	48
1	0.003215434083601286	TGTGCGACAGTCGGGTATTGTAGTGGTGCCACCTGCTCCACAAACGTCTATAAATACTTCCATCACTGG	CATVGYCSGATCSTNVYKYFHHW	IGHV3-33	IGHD2-15	IGHJ1	6	15	27	52
1	0.003215434083601286	TGTGCGACAGTCGGGTATTGTAGTGGTACCACCTGCTCCACTAACGTCTATAAATATTTCCATCACTGG	CATVGYCSGTTCSTNVYKYFHHW	IGHV3-33	IGHD2-2	IGHJ1	6	15	36	52
1	0.003215434083601286	TGTGCGAGAGTCCCGACAATAGGAGCAGCTGGTACCCATTACAACTACTACTACGGTATGGACGTCTGG	CARVPTIGAAGTHYNYYYGMDVW	IGHV4-4	IGHD6-13	IGHJ6	9	18	34	37
1	0.003215434083601286	TGTGCGAGAGATAATGGAGGGGTAGTACCCGGATCATGGGACGACTACTACTACTACATGGACGTCTGG	CARDNGGVVPGSWDDYYYYMDVW	IGHV3-30	IGHD2-2	IGHJ6	11	21	28	43
1	0.003215434083601286	TGTTCTGTTGGGGGGAGGTTTGAAGATTCTTGGAGTGGTTATCATCATGATGTTTTTGATTTGTGG	CSVGGRFEDSWSGYHHDVFDLW	IGHV1-18	IGHD3-3	IGHJ3	2	24	41	42
1	0.003215434083601286	TGTTCTGTTGGGGGGAGGTATGAAGATTCTTGGAGTGGTTATCATCATGATGTTTTTGATATGTGG	CSVGGRYEDSWSGYHHDVFDMW	IGHV1-18	IGHD3-3	IGHJ3	2	17	41	42
1	0.003215434083601286	TGTGCCAGACAGCAGTATTTCTACGATAGTATTGGTTATTGGAGTCCGGCCCACTTTGACTTCTGG	CARQQYFYDSIGYWSPAHFDFW	IGHV4-30-2	IGHD3-22	IGHJ4	8	14	39	52
1	0.003215434083601286	TGTGCGAGGGTGTTCGGAATTACGATTTTTGGAGTGGCCCGAGGGGTGAACTGGTTCGACCCCTGG	CARVFGITIFGVARGVNWFDPW	IGHV1-18	IGHD3-3	IGHJ5	7	18	36	48
1	0.003215434083601286	TGTGCGAGAATTGTATATTGTATAAGTTTTACCTGCTACGCCTTCTCCGGTTGGTTCGACCCCTGG	CARIVYCISFTCYAFSGWFDPW	IGHV3-30	IGHD2-15	IGHJ5	8	14	21	51
1	0.003215434083601286	TGTGCGAGAATTGTATATTGTACTGGTGAAAGTTGCTACTCCTACGCCGGTTGGTTCGACCCCTGG	CARIVYCTGESCYSYAGWFDPW	IGHV3-64	IGHD2-15	IGHJ5	8	14	41	51
1	0.003215434083601286	TGTGCGAGAATTGTATATTGTAGTGGTGAAACCTGCTACTCCTTCTCCGGTTGGTTCGACCCCTGG	CARIVYCSGETCYSFSGWFDPW	IGHV4-34	IGHD2-15	IGHJ5	8	14	41	51
1	0.003215434083601286	TGTGCGAAAGACATGGATATTGTAGTGGTGGTAGCTGCTACCGATGTAGCTTTTGATATCTGG	CAKDMDIVVVVAATDVAFDIW	IGHV3-30	IGHD2-15	IGHJ3	10	14	40	48
1	0.003215434083601286	TGTGCGAGAGTCGGACCTCGGGGGCCAGATATAGTGGCTACCCGATACTTTGACTACTGG	CARVGPRGPDIVATRYFDYW	IGHV3-33	IGHD5-12	IGHJ4	9	27	40	45
1	0.003215434083601286	TGTGCGAGAGTAAGCCCGAATATTGGGAGAATAGCTCGCCAAAACTGGTTCGACCCCTGG	CARVSPNIGRIARQNWFDPW	IGHV1-18	IGHD2-21	IGHJ5	9	28	34	42
1	0.003215434083601286	TGTGCGAGAGCGTCCGTCTCTCCCACCTCCCCGTCGCTATCTCATGCTTTTGATATCTGG	CARASVSPTSPSLSHAFDIW	IGHV3-53	IGHD1-26	IGHJ3	9	19	25	43
1	0.003215434083601286	TGTGCGAGAGAGGTTTTTCGTGGTTACTATGATAGTAGTGGTTACCCCAATGACTACTGG	CAREVFRGYYDSSGYPNDYW	IGHV1-46	IGHD3-22	IGHJ4	10	23	43	50
1	0.003215434083601286	TGTGCGAGAGAGGCGCTAAGTGGGAGTTACTATCGGGGCTACAACTGGTTCGACCCCTGG	CAREALSGSYYRGYNWFDPW	IGHV4-4	IGHD1-26	IGHJ5	10	18	31	39
1	0.003215434083601286	TGTGCTAGAGCGGGAGATTTTTCGAGTGATTACCTTAAAAGCTGGTTCGACCCCTGG	CARAGDFSSDYLKSWFDPW	IGHV3-21	IGHD3-3	IGHJ5	9	15	31	41
1	0.003215434083601286	TGTGCGAGGTTACTATGGTTCGGGGAGTTTCGCCGTGAAAACTACTTTGACTACTGG	CARLLWFGEFRRENYFDYW	IGHV4-59	IGHD3-10	IGHJ4	7	9	28	40
1	0.003215434083601286	TGTGCGAGACACCCTAAAATTACTATGATAGTAGTGGTTACCGGCTTTGACTACTGG	CARHPKITMIVVVTGFDYW	IGHV4-39	IGHD3-22	IGHJ4	10	18	39	44
1	0.003215434083601286	TGTGCGAGAGTGTGGGGTTTAGCAGCAGCTGGTTCCGGCAATGCTTTTGATATTTGG	CARVWGLAAAGSGNAFDIW	IGHV1-3	IGHD6-13	IGHJ3	9	14	32	40
1	0.003215434083601286	TGTGCGAGAGTGTGGGGTTTAGCAGCAGCTGGTTCCGGCAATGCTTTTGATATTTGG	CARVWGLAAAGSGNAFDIW	IGHV1-46	IGHD6-13	IGHJ3	9	14	32	40
1	0.003215434083601286	TGTGCGAGAGTGTGGGGTTTAGAAGCAGCTGGTTCCGGCAATGCTTTTGATATTTGG	CARVWGLEAAGSGNAFDIW	IGHV1-3	IGHD6-13	IGHJ3	9	14	32	40
1	0.003215434083601286	TGTGCGAGAGTGTGGGGTCTAGCAGCAGCTGGTTCCGGCAATGCTTTTGACATCTGG	CARVWGLAAAGSGNAFDIW	IGHV1-3	IGHD6-13	IGHJ3	9	14	32	40
1	0.003215434083601286	TGTGCGAGAGTGTGGGGTCTAGAAGCAGCTGGTTCCGGCAATGCTTTTGACATCTGG	CARVWGLEAAGSGNAFDIW	IGHV1-69	IGHD6-13	IGHJ3	9	14	32	40
1	0.003215434083601286	TGTGCGAGAGATCATTATGATGGAAGTGGTAATTACTTCGATGCTTATGATATGTGG	CARDHYDGSGNYFDAYDMW	IGHV3-48	IGHD3-22	IGHJ3	12	15	36	39
1	0.003215434083601286	TGTGCGAGAGATCATGATGATACAACTCGTATTTATTTCGATGCTTATGATGTGTGG	CARDHDDTTRIYFDAYDVW	IGHV3-48	IGHD1-1	IGHJ3	12	20	26	39
1	0.003215434083601286	TGTGCGAGAGATCATAATGATCGAACTCGTAATTACTTCGATGCTTATGATATGTGG	CARDHNDRTRNYFDAYDMW	IGHV3-48	IGHD3-3	IGHJ3	12	26	32	39
1	0.003215434083601286	TGTGCGAGAGATCACATTGATGGAAGTGGTGATTACTTCGATGCTTATGACATCTGG	CARDHIDGSGDYFDAYDIW	IGHV1-3	IGHD3-22	IGHJ3	12	17	36	39
1	0.003215434083601286	TGTGCGAGAGACTCCGATTATCTTTGGGGGAAATTTCATACACAACTTGACTACTGG	CARDSDYLWGKFHTQLDYW	IGHV7-4-1	IGHD3-16	IGHJ4	10	15	30	46
1	0.003215434083601286	TGTGCAACAGTCATGATTTTGGGGAAGCGGGACCGGGAAAACTGGTTCGACCCCTGG	CATVMILGKRDRENWFDPW	IGHV1-24	IGHD3-16	IGHJ5	9	17	23	39
1	0.003215434083601286	TGTGCAAAAGGTCCTTATTACGATTTTTGGAGTGGGTCTTACTACTTTGACTACTGG	CAKGPYYDFWSGSYYFDYW	IGHV3-43	IGHD3-3	IGHJ4	9	15	34	39
1	0.003215434083601286	TGTGTGAGAGGGGGAGGATCGGCAGCAATTGGGGACTGGTACATCGATTTCTGG	CVRGGGSAAIGDWYIDFW	IGHV1-18	IGHD3-10	IGHJ2	9	10	15	34
1	0.003215434083601286	TGTGCCAGAGGATTTCCTGATTTTTTCAGTGGCATGGAGTGGTTCGACCCCTGG	CARGFPDFFSGMEWFDPW	IGHV4-30-2	IGHD3-3	IGHJ5	9	18	31	39
1	0.003215434083601286	TGTGCGAGACATCCCGGAACAACTGGAACCCCGCCCCGCGCTTTTGATGTCTGG	CARHPGTTGTPPRAFDVW	IGHV4-39	IGHD1-1	IGHJ3	11	13	28	39
1	0.003215434083601286	TGTGCGAGACATACCCGGGGGAGTTATCGCCCTGGGATTTTTTTTGACTACTGG	CARHTRGSYRPGIFFDYW	IGHV4-39	IGHD3-16	IGHJ4	11	16	28	42
1	0.003215434083601286	TGTGCGAGACAGCTCGACGCTGGTATCACAGGGGGCAACTGGTTCGACCCCTGG	CARQLDAGITGGNWFDPW	IGHV1-46	IGHD2-2	IGHJ5	8	18	24	35
1	0.003215434083601286	TGTGCGAGAGTAGGCACTGTAACCCACGTGTGGGGGTACTACTTTGACTATTGG	CARVGTVTHVWGYYFDYW	IGHV3-21	IGHD1-14	IGHJ4	9	23	29	35
1	0.003215434083601286	TGTGCGAGAGATTGGGCAGATCCTAAGAAGTACTACTACGCTATGGACGTCTGG	CARDWADPKKYYYAMDVW	IGHV3-30	IGHD2-15	IGHJ6	11	19	24	30
1	0.003215434083601286	TGTGCGAAGGCCCCCGGCCCGGGCCTGAGAGCAAGGTACTACTTTGACTACTGG	CAKAPGPGLRARYYFDYW	IGHV3-30	IGHD6-13	IGHJ4	6	17	22	35
1	0.003215434083601286	TGTACGAGAGGCTTGGTGGATGCACTTACCTACTACTACGGTATGGACGTCTGG	CTRGLVDALTYYYGMDVW	IGHV3-21	IGHD2-8	IGHJ6	9	13	22	29
1	0.003215434083601286	TGTGTGAGGAATTATGTCCTTAAAGACTTCTACTATTATATGGACGTCTGG	CVRNYVLKDFYYYMDVW	IGHV3-48	IGHD3-16	IGHJ6	7	10	15	25
1	0.003215434083601286	TGTGTACGTGTTATGATTTTTGGAGTGGCTCCGCATTACTTTGACTTGTGG	CVRVMIFGVAPHYFDLW	IGHV4-34	IGHD3-3	IGHJ4	3	4	27	36
1	0.003215434083601286	TGTGCCACTTATGCCAAGAATGGAGATACCTATGACCCAGTGGCGATCTGG	CATYAKNGDTYDPVAIW	IGHV4-30-2	IGHD6-19	IGHJ4	6	37	43	47
1	0.003215434083601286	TGTGCGAGGTGTGCTGGTACGTGCGACCGTGGGTTGGCAATTGACTACTGG	CARCAGTCDRGLAIDYW	IGHV3-21	IGHD6-13	IGHJ4	7	12	21	40
1	0.003215434083601286	TGTGCGAGAGGTCATCAACCCACAAAGCGAGGGGTCTGGTTCGACCCCTGG	CARGHQPTKRGVWFDPW	IGHV1-8	IGHD2-21	IGHJ5	10	19	24	35
1	0.003215434083601286	TGTGCGAGAGATCCCTTCTCCCTTGACTATGGTGACCACTTTGCCTACTGG	CARDPFSLDYGDHFAYW	IGHV3-48	IGHD4-17	IGHJ4	12	23	35	37
1	0.003215434083601286	TGTGCGAGAGATCCCTTCTCCCTTGACAACGATGACTACTCTGTCCACTGG	CARDPFSLDNDDYSVHW	IGHV3-48	IGHD3-16	IGHJ4	12	27	32	34
1	0.003215434083601286	TGTGCGAGAGATCGGGTCTCTTACCATGAATACGACCCTTGTGGCTTCTGG	CARDRVSYHEYDPCGFW	IGHV1-18	IGHD4-17	IGHJ4	12	24	33	47
1	0.003215434083601286	TGTGCGAGAGAGGGCGGTAGTGGTGGCCGGGCTGGGTGGTTCGACCCCTGG	CAREGGSGGRAGWFDPW	IGHV3-30	IGHD2-15	IGHJ5	10	16	25	36
1	0.003215434083601286	TGTGCAACCACCCCCCCGAGAGATGGCTACAATTCGGGATTTGACTACTGG	CATTPPRDGYNSGFDYW	IGHV1-24	IGHD5-24	IGHJ4	7	18	33	39
1	0.003215434083601286	TGTGCAAAAGATAGGTCTGGGGGAGCTATATCTGATGGTTTTGATATCTGG	CAKDRSGGAISDGFDIW	IGHV3-9	IGHD3-16	IGHJ3	12	17	28	32
1	0.003215434083601286	TGTTCGAGAGAAACCTTCGGGGGCCACAGCTGGTATTTCGACCCCTGG	CSRETFGGHSWYFDPW	IGHV3-53	IGHD2-2	IGHJ5	10	26	34	36
1	0.003215434083601286	TGTGTGAGACGCATCGGCCCTCCAGGTGTCTACTTTAGGGACGTCTGG	CVRRIGPPGVYFRDVW	IGHV4-39	IGHD1-1	IGHJ6	9	20	28	38
1	0.003215434083601286	TGTGCGCGAGTATGGGGAAGTACGAGGGCCCCCTGGTTCGCCCCCTGG	CARVWGSTRAPWFAPW	IGHV4-39	IGHD6-6	IGHJ5	5	6	12	32
1	0.003215434083601286	TGTGCGACGGGGGGAGTACCAGCGTCCCTGTCCCCCACCTACTACTGG	CATGGVPASLSPTYYW	IGHV3-30	IGHD2-2	IGHJ4	6	14	22	40
1	0.003215434083601286	TGTGCGAGACTTTTTGTGGGGTTTCAGTCAGGTGGTTTTGATGTCTGG	CARLFVGFQSGGFDVW	IGHV4-39	IGHD2-21	IGHJ3	9	24	29	35
1	0.003215434083601286	TGTGCGAGACCCCGTGGCAGTGGCTGGTACATGTACTTTGACTCCTGG	CARPRGSGWYMYFDSW	IGHV4-39	IGHD6-19	IGHJ4	9	16	29	33
1	0.003215434083601286	TGTGCGAGACCGATTTGTGGCGGTGCTTGTTATTCCACGGACTTCTGG	CARPICGGACYSTDFW	IGHV3-21	IGHD2-21	IGHJ4	8	14	35	39
1	0.003215434083601286	TGTGCGAGAGTAGGTATGATACTAGCCAACTACGGTATGGACGTCTGG	CARVGMILANYGMDVW	IGHV1-46	IGHD4-17	IGHJ6	9	28	35	36
1	0.003215434083601286	TGTGCGAGAGTAGGTATGATACTAGCCAACTACGGTATGGACGTCTGG	CARVGMILANYGMDVW	IGHV3-53	IGHD4-17	IGHJ6	9	28	35	36
1	0.003215434083601286	TGTGCGAGAGCCCTGGGAAGTTATGCCTGGGACGCTTTTCCTGTCTGG	CARALGSYAWDAFPVW	IGHV4-4	IGHD3-10	IGHJ3	9	14	23	33
1	0.003215434083601286	TGTGCGAGAGGGCCTAACGATTTTTGGAGTGGCTGGAGCGACTACTGG	CARGPNDFWSGWSDYW	IGHV3-48	IGHD3-3	IGHJ4	9	16	31	39
1	0.003215434083601286	TGTGCGAGAGATGACGGGGGATCATTTTTTAGTACTGCTTACTACTGG	CARDDGGSFFSTAYYW	IGHV4-31	IGHD2-8	IGHJ4	11	28	34	40
1	0.003215434083601286	TGTGCGAGAGATAAGTATAGCAGCTCGTCCGTTTTCATGGACGTCTGG	CARDKYSSSSVFMDVW	IGHV1-18	IGHD6-6	IGHJ6	11	13	30	35
1	0.003215434083601286	TGTGCGAGAGAGTGGCGACTACTTCCCCATGATGTTTTTAATGTCTGG	CAREWRLLPHDVFNVW	IGHV4-4	IGHD3-22	IGHJ3	10	17	22	27
1	0.003215434083601286	TGTGCGAGAATGGACTGTGACTCCAGTTGCTATTTCTTCGACTCGTGG	CARMDCDSSCYFFDSW	IGHV3-48	IGHD1-1	IGHJ5	8	21	28	36
1	0.003215434083601286	TGTGCGAGAACCCATAGTAGTGGTTATTACCGGCCGTTTGACTACTGG	CARTHSSGYYRPFDYW	IGHV4-28	IGHD3-22	IGHJ4	9	13	29	36
1	0.003215434083601286	TGTGCGAGAAGGGCGATTTTTGGAGTGGATCCCAATTTTGACTGCTGG	CARRAIFGVDPNFDCW	IGHV3-11	IGHD3-3	IGHJ4	8	13	27	36
1	0.003215434083601286	TGTGCGAAACATTTTTGGGGGAAGTGGTTGGGGGCTTTTGACTACTGG	CAKHFWGKWLGAFDYW	IGHV3-23	IGHD3-16	IGHJ4	15	27	33	36
1	0.003215434083601286	TGTGCGAAAGCCCTACAAAGGGTCCACGGTGGGACCACGGACTACTGG	CAKALQRVHGGTTDYW	IGHV3-23	IGHD4-23	IGHJ4	9	25	31	39
1	0.003215434083601286	TGTGCACACTACCTGTTTCGTGACTACGATAGGGGATTTGACTGCTGG	CAHYLFRDYDRGFDCW	IGHV2-5	IGHD4-17	IGHJ4	8	19	27	36
1	0.003215434083601286	TGTGCAAAAGATCTATCGAGCAGCAACTGGTACAATGTTGACTACTGG	CAKDLSSSNWYNVDYW	IGHV3-9	IGHD6-13	IGHJ4	16	18	32	37
1	0.003215434083601286	TGTATGAGAGCCGAGGCGGGACTACATGACTCAGTTACGGAGGTCTGG	CMRAEAGLHDSVTEVW	IGHV3-16	IGHD4-11	IGHJ4	8	24	30	44
1	0.003215434083601286	TGTACTAGAGATCTCGGTTATTCCTACTACTACTACATGGACGTCTGG	CTRDLGYSYYYYMDVW	IGHV3-42	IGHD3-22	IGHJ6	14	15	21	23
1	0.003215434083601286	TGTACCACAGTCCAGTGGCTGGTAACTTACTACTACATGGACGTCTGG	CTTVQWLVTYYYMDVW	IGHV3-15	IGHD6-19	IGHJ6	9	12	23	27
1	0.003215434083601286	TGCGCAAAAGATATGTACCTGGGGCTGGCTGCCCCTTTTGATCTCTGG	CAKDMYLGLAAPFDLW	IGHV3-9	IGHD6-19	IGHJ3	13	25	30	34
1	0.003215434083601286	TGTGTAAGAGAGGACATTGTGGTGGTGACTGCCATTGACCACTGG	CVREDIVVVTAIDHW	IGHV3-74	IGHD2-21	IGHJ1	10	15	35	39
1	0.003215434083601286	TGTGCGATTGGGTATGGTGGCTCCCACTGGTACTTCGATCTCTGG	CAIGYGGSHWYFDLW	IGHV4-31	IGHD5-12	IGHJ2	6	8	21	25
1	0.003215434083601286	TGTGCGAGTCATCTTGGGATTGACGAAAAGTACTTTGACTACTGG	CASHLGIDEKYFDYW	IGHV3-21	IGHD5-24	IGHJ4	7	9	13	30
1	0.003215434083601286	TGTGCGAGGAGTAGCAGTATCAATTTTCAATATTTTGATTACTGG	CARSSSINFQYFDYW	IGHV5-10-1	IGHD2-15	IGHJ4	7	8	16	33
1	0.003215434083601286	TGTGCGAGGAGTAGCAGTATCAATTTTCAAAATTTTGATTACTGG	CARSSSINFQNFDYW	IGHV5-10-1	IGHD2-15	IGHJ4	7	8	16	33
1	0.003215434083601286	TGTGCGAGATGGGCTGGGGAATTGAACTGGTACTTCGATCTCTGG	CARWAGELNWYFDLW	IGHV1-18	IGHD7-27	IGHJ2	8	13	19	25
1	0.003215434083601286	TGTGCGAGAGTTTTCTGGAACTACGGACGATCCTTTGACCTGTGG	CARVFWNYGRSFDLW	IGHV3-23	IGHD1-7	IGHJ3	6	14	24	42
1	0.003215434083601286	TGTGCGAGAGTTGGATACACCTATGGGGGTTTCCTTGACTACTGG	CARVGYTYGGFLDYW	IGHV3-33	IGHD5-18	IGHJ4	9	11	25	34
1	0.003215434083601286	TGTGCGAGAGCCCGTGTGGGAACAAACTACTACTTTGACTACTGG	CARARVGTNYYFDYW	IGHV4-4	IGHD1-26	IGHJ4	9	15	20	27
1	0.003215434083601286	TGTGCGAGAGGGCGTATAGCAGCAGCTGGAGTTTTTGACTACTGG	CARGRIAAAGVFDYW	IGHV4-34	IGHD6-13	IGHJ4	10	13	28	33
1	0.003215434083601286	TGTGCGAGAGGAAGTAGTGGCTGGTTAGTTTACTTCCAACACTGG	CARGSSGWLVYFQHW	IGHV1-8	IGHD6-19	IGHJ1	10	15	24	30
1	0.003215434083601286	TGTGCGAGAGGAAGTAGTGGCTGGTTAGTTTACTTCCAACACTGG	CARGSSGWLVYFQHW	IGHV4-39	IGHD6-19	IGHJ1	8	15	24	30
1	0.003215434083601286	TGTGCGAGAGATCTCCCGAATAGTGGTTATTATCTTGACCTCTGG	CARDLPNSGYYLDLW	IGHV3-21	IGHD3-22	IGHJ5	14	20	31	36
1	0.003215434083601286	TGTGCGAGAGAGGAGCGATGGGAACAACTGGCCTATGACTCCTGG	CAREERWEQLAYDSW	IGHV4-4	IGHD1-1	IGHJ4	10	23	30	35
1	0.003215434083601286	TGTGCGAAGGGACCCGATTTTTGGAGTGGTTACACTGACTCCTGG	CAKGPDFWSGYTDSW	IGHV3-23	IGHD3-3	IGHJ4	7	14	31	35
1	0.003215434083601286	TGTGCAAGAGGGGCGTTTAGCAGCAGCTGGTACGTGGACGTCTGG	CARGAFSSSWYVDVW	IGHV3-13	IGHD6-13	IGHJ6	9	17	29	30
1	0.003215434083601286	TGTGGGAGACATCAGCTGATGTCATCGGATTGGCCCGACCCCTGG	CGRHQLMSSDWPDPW	IGHV1-67	IGHD2-15	IGHJ5	12	13	17	35
1	0.003215434083601286	TGTACGAGAGACCCTCCTAATAGTGGCTATGCCTTTCATGTCTGG	CTRDPPNSGYAFHVW	IGHV3-30	IGHD5-12	IGHJ3	10	19	27	28
1	0.003215434083601286	TGCACGAAAGTCAGAGGCAGTGGGAACTACCTGACCGACCACTGG	CTKVRGSGNYLTDHW	IGHV3-23	IGHD1-26	IGHJ5	9	18	29	35
1	0.003215434083601286	TGTGTGAAGAAGAGGATTGGTTATCACCCTTTGGACTACTGG	CVKKRIGYHPLDYW	IGHV3-23	IGHD3-3	IGHJ4	7	13	23	33
1	0.003215434083601286	TGTGTAAGAGGGAGCAATGGCTGGAACGGGCTTGACTACTGG	CVRGSNGWNGLDYW	IGHV3-74	IGHD6-19	IGHJ4	9	12	27	31
1	0.003215434083601286	TGTGCTGGAAGCCCTCAGGGATGGCTAGAGCTTGAGTACTGG	CAGSPQGWLELEYW	IGHV3-7	IGHD5-24	IGHJ4	4	19	26	31
1	0.003215434083601286	TGTGCCCTAAAGGATGGGTACAGCCCCGAGGGGGAGTACTGG	CALKDGYSPEGEYW	IGHV1-18	IGHD3-16	IGHJ4	4	29	35	36
1	0.003215434083601286	TGTGCCAGAGCGACAACATCTGCTGAGGGCTTTGACTACTGG	CARATTSAEGFDYW	IGHV4-31	IGHD6-13	IGHJ4	9	19	24	29
1	0.003215434083601286	TGTGCGACACTGTTGTCGACGACTCGTCCTCTTGACTACTGG	CATLLSTTRPLDYW	IGHV5-10-1	IGHD6-6	IGHJ4	6	22	28	31
1	0.003215434083601286	TGTGCGAGATCCGCCCGGTCCTACTACTACATGGACGTCTGG	CARSARSYYYMDVW	IGHV4-39	IGHD1-20	IGHJ6	8	14	18	20
1	0.003215434083601286	TGTGCGAGACTTAAATCATCCTACTGGTACTTCGATCTCTGG	CARLKSSYWYFDLW	IGHV3-48	IGHD3-16	IGHJ2	8	13	18	20
1	0.003215434083601286	TGTGCGAGAGACCCGATGGTGGCGGGGTACTTTGACTACTGG	CARDPMVAGYFDYW	IGHV4-4	IGHD2-15	IGHJ4	10	16	21	27
1	0.003215434083601286	TGTGCGAGAACCATGACTACGGTGACTAACGTTGACTACTGG	CARTMTTVTNVDYW	IGHV1-18	IGHD4-17	IGHJ4	8	11	27	31
1	0.003215434083601286	TGTGCAAGAGATGGGGGCGAGGCCACTCCCTATGATGCCTGG	CARDGGEATPYDAW	IGHV3-74	IGHD3-22	IGHJ5	11	29	35	37
1	0.003215434083601286	TGTGGATCTGCCGACTACGCCTATTACGGCATGGACGTCTGG	CGSADYAYYGMDVW	IGHV3-23	IGHD3-3	IGHJ6	3	21	27	29
1	0.003215434083601286	TGTACTAGAGGGTATAGCAGCTCGTCCGGGAACGACTACTGG	CTRGYSSSSGNDYW	IGHV3-49	IGHD6-6	IGHJ4	9	11	28	33
1	0.003215434083601286	TGTACGAAGAAGAGGATTGGTTACTTCCCTTTGGAGGACTGG	CTKKRIGYFPLEDW	IGHV3-73	IGHD3-3	IGHJ4	4	29	35	37
1	0.003215434083601286	TGTGCCCTTAAGGGTTATGACAATCCTGTCGACCCCTGG	CALKGYDNPVDPW	IGHV1-18	IGHD1-14	IGHJ5	4	12	17	28
1	0.003215434083601286	TGTGCGCGAGATCCCGGCCATGGGGCTTTTGATATCTGG	CARDPGHGAFDIW	IGHV1-67	IGHD2-2	IGHJ3	12	13	17	24
1	0.003215434083601286	TGTGCGGCTTTTGTCACAGATCGTCCCGTCGACTACTGG	CAAFVTDRPVDYW	IGHV3-72	IGHD6-6	IGHJ4	4	16	25	30
1	0.003215434083601286	TGTGCGACTGCGGTGGTTCCAAATAACGCTGACTCCTGG	CATAVVPNNADSW	IGHV3-23	IGHD1-14	IGHJ4	6	12	19	29
1	0.003215434083601286	TGTGCGAGATTACCAGCAGCTGGCCAATTTGACTACTGG	CARLPAAGQFDYW	IGHV3-21	IGHD6-13	IGHJ4	8	13	22	27
1	0.003215434083601286	TGTGCGAGACCGGGGGGGAGCTACGACCTTGACTACTGG	CARPGGSYDLDYW	IGHV3-21	IGHD3-16	IGHJ4	8	13	19	21
1	0.003215434083601286	TGTGCGAGAGATCTTGGTCCTATAGCAGCCCCTATCTGG	CARDLGPIAAPIW	IGHV4-31	IGHD6-13	IGHJ4	13	20	28	35
1	0.003215434083601286	TGTGCGAGAGATCCCTACTATGATGCTTTTGATATGTGG	CARDPYYDAFDMW	IGHV3-30	IGHD1-26	IGHJ3	12	14	18	19
1	0.003215434083601286	TGTGCAAGAGATCACGCTTATTCGTCATTTGACTACTGG	CARDHAYSSFDYW	IGHV3-21	IGHD3-22	IGHJ4	12	17	21	27
1	0.003215434083601286	TGTACACGAGATATTAACTGGATCCCCTTTGACCAATGG	CTRDINWIPFDQW	IGHV3-74	IGHD1-20	IGHJ4	11	14	21	26
1	0.003215434083601286	TGTGTGACAGATCCCAATTGGAATGATGCCTTCTGG	CVTDPNWNDAFW	IGHV3-11	IGHD1-1	IGHJ4	12	14	22	32
1	0.003215434083601286	TGTGCGAGGGACCACGACTGGGCCTTTGACTATTGG	CARDHDWAFDYW	IGHV3-48	IGHD1-14	IGHJ4	7	10	15	23
1	0.003215434083601286	TGTGCGAGAGCCTGGGGGGGGTCCCATCTCGACTGG	CARAWGGSHLDW	IGHV4-4	IGHD5-24	IGHJ4	9	23	29	31
1	0.003215434083601286	TGTGCGAGAGGAGGCTACTACTACATGGACGTCTGG	CARGGYYYMDVW	IGHV1-46	.	IGHJ6	9	-1	-1	14
1	0.003215434083601286	TGTGCGAAAGATAAATACAGCAGCTGGTCCTACTGG	CAKDKYSSWSYW	IGHV3-23	IGHD6-13	IGHJ4	11	17	27	29
1	0.003215434083601286	TGTGCAACAGATTTGATAACTGGAACTACCCCCTGG	CATDLITGTTPW	IGHV1-24	IGHD1-7	IGHJ5	11	15	28	29
1	0.003215434083601286	TGTGCAAGAGATCTGGGAGGTTATTACTACCTCTGG	CARDLGGYYYLW	IGHV6-1	IGHD3-22	IGHJ5	13	18	27	28
1	0.003215434083601286	TGTGCGAGAGATAACTGGGGACTTGACTTCTGG	CARDNWGLDFW	IGHV4-4	IGHD7-27	IGHJ4	11	12	20	22
1	0.003215434083601286	TGTGCGAGAGACCGACCCGTCATGGACGTCTGG	CARDRPVMDVW	IGHV3-21	IGHD6-13	IGHJ6	10	14	18	20
1	0.003215434083601286	TGTCTAACTTTCGTGGTGGAGGACTACTGG	CLTFVVEDYW	IGHV3-74	IGHD2-15	IGHJ4	2	12	18	21
1	0.003215434083601286	TGTGTGGAGAATACTCCGGGGCGACATTGG	CVENTPGRHW	IGHV3-30	IGHD2-15	IGHJ4	3	11	18	27
1	0.003215434083601286	TGTACGGGTGGCTATAACTTTGACTACTGG	CTGGYNFDYW	IGHV4-59	IGHD5-12	IGHJ4	2	7	13	16
1	0.003215434083601286	TGTGCGAGAGGGCCTGAGGGCTATTGG	CARGPEGYW	IGHV4-34	.	IGHJ4	10	-1	-1	20
1	0.003215434083601286	TGTGCAAGTTGGCGTTTCGACGTCTGG	CASWRFDVW	IGHV6-1	IGHD3-16	IGHJ6	7	12	16	18
