# Supplementary material for: Biomarkers and Immune Repertoire Metrics Identified by Peripheral Blood Transcriptomic Sequencing Reveal the Pathogenesis of COVID-19
Source: Front Immunol. 2021 Aug 24;12:677025. doi: 10.3389/fimmu.2021.677025 (PMC8421539; doi:10.3389/fimmu.2021.677025)
Supplement: Supplementary file 1 [file DataSheet_1.zip › TCR_BCR/IGH/convert.20S039683A.clonotypes.IGH.txt]

count	freq	cdr3nt	cdr3aa	v	d	j	VEnd	DStart	DEnd	JStart
3	0.02158273381294964	TGTGCGAAAGAAACTACTTGGACTGGGGACAACTGGTTCGGCCCCTGG	CAKETTWTGDNWFGPW	IGHV3-23	IGHD7-27	IGHJ5	10	21	27	28
3	0.02158273381294964	TGCACCACTGTTGATGTTATGGTGTTACCACCGGCCTTTGACTACTGG	CTTVDVMVLPPAFDYW	IGHV3-15	IGHD4-23	IGHJ4	7	23	32	35
3	0.02158273381294964	TGTGCGGGACTGCTGTCGGGTCAGGTGAATGCTTTTGATATCTGG	CAGLLSGQVNAFDIW	IGHV4-39	IGHD3-10	IGHJ3	9	15	19	28
3	0.02158273381294964	TGTGCCAGAGCACGTAACATGTGCTTTGACTACTGG	CARARNMCFDYW	IGHV4-30-2	IGHD5-18	IGHJ4	9	11	17	23
2	0.014388489208633094	TGTGCCAGAGTCACTCCCTCGAGCAGTGGTTATTACTTTTCCTATAACTACTACTACTACATGGACGTCTGG	CARVTPSSSGYYFSYNYYYYMDVW	IGHV4-30-2	IGHD3-22	IGHJ6	9	24	36	46
2	0.014388489208633094	TGTGCGAGAGTGGATCCCCGTATAGCAGCAGCTGGTACGGCTCATTACTTTGACTACTGG	CARVDPRIAAAGTAHYFDYW	IGHV4-59	IGHD6-13	IGHJ4	9	19	38	45
2	0.014388489208633094	TGTGCGAGAGGAGATAGCGCCTGGAACGAACAAATACACAACTGGTTTGACCCCTGG	CARGDSAWNEQIHNWFDPW	IGHV7-4-1	IGHD1-1	IGHJ5	9	20	28	37
2	0.014388489208633094	TGTGCAAAAGCTGACCACCCGAATACCATGGTTCGGGGAGTTTTCTTTGACTCCTGG	CAKADHPNTMVRGVFFDSW	IGHV3-43	IGHD3-10	IGHJ4	9	23	41	44
2	0.014388489208633094	TGTACGGGGGGAAGTGGTTATTACGACGTCTACCACTATTACTACCTGGACGTCTGG	CTGGSGYYDVYHYYYLDVW	IGHV3-25	IGHD3-22	IGHJ6	4	12	28	29
2	0.014388489208633094	TGTGCGACCGGAGTCGGGGGTAGCAACTACTGGCTTGATGCTTTTGATATCTGG	CATGVGGSNYWLDAFDIW	IGHV7-4-1	IGHD2-15	IGHJ3	6	19	29	35
2	0.014388489208633094	TGTGCGAAATGTGGTCGTACTGCCAACTGCTACAACTACGGTATGGACGTCTGG	CAKCGRTANCYNYGMDVW	IGHV3-23	IGHD2-21	IGHJ6	8	9	22	25
2	0.014388489208633094	TGTGCGAAAATCGGTGAGATTACTTTAGACCGGGGCATTATTAGGGACGTCTGG	CAKIGEITLDRGIIRDVW	IGHV3-30	IGHD3-10	IGHJ6	6	30	42	44
2	0.014388489208633094	TGTGCGAGGATGGGATATGACTATACTCGACGGGGTATCTTTGACTACTGG	CARMGYDYTRRGIFDYW	IGHV3-53	IGHD6-6	IGHJ4	7	20	29	38
2	0.014388489208633094	TGTGCGAGAGACGGATATAATGGCTCCGATAATGATGGTTTTGATCTCTGG	CARDGYNGSDNDGFDLW	IGHV3-21	IGHD5-12	IGHJ3	10	12	29	31
2	0.014388489208633094	TGTGCGAAAGCGGACATAAAGGGCTCGACGACGGGGGCCGATTACTGG	CAKADIKGSTTGADYW	IGHV3-23	IGHD1-1	IGHJ4	9	27	32	42
2	0.014388489208633094	TGTGTGACAGCGGTCCGGGGGGTAAATGATTATTCTGACTACTGG	CVTAVRGVNDYSDYW	IGHV3-53	IGHD3-16	IGHJ4	3	25	31	35
2	0.014388489208633094	TGTGCGACGGCCAGGAGGCTACAGTCTTTCTTCTTTGACTACTGG	CATARRLQSFFFDYW	IGHV4-59	IGHD4-11	IGHJ4	6	18	24	32
2	0.014388489208633094	TGTGCGAGATTATGGGAGAGTGCTCAGTTTCCGTTCGACCCCTGG	CARLWESAQFPFDPW	IGHV4-39	IGHD1-26	IGHJ5	8	12	17	32
2	0.014388489208633094	TGTGCGAGACTCGAGCAGTGGCTGGGATTCTACTTTGACTACTGG	CARLEQWLGFYFDYW	IGHV4-39	IGHD6-19	IGHJ4	9	13	24	29
2	0.014388489208633094	TGTGCGAAGTTTCTTTATCAGGACAAGGGATTCGACCCCTGG	CAKFLYQDKGFDPW	IGHV3-30	IGHD3-16	IGHJ5	6	14	18	30
2	0.014388489208633094	TGTGCAAGTGGGAGGGGGGTCTTGCGATATTTTGACTTTTGG	CASGRGVLRYFDFW	IGHV4-39	IGHD1-26	IGHJ4	4	6	13	30
2	0.014388489208633094	TGTGCGAGAGTCTCTGGGAATGCTTTTGAAATCTGG	CARVSGNAFEIW	IGHV4-31	.	IGHJ3	14	-1	-1	19
2	0.014388489208633094	TGTGCGAGAGATCAAACAAAGAGCTATGACTACTGG	CARDQTKSYDYW	IGHV3-21	IGHD1-26	IGHJ4	12	20	25	26
2	0.014388489208633094	TGTGCAAGAGATAATTGGGGCGGTGTTGACTCCTGG	CARDNWGGVDSW	IGHV3-13	IGHD3-16	IGHJ4	11	14	19	25
2	0.014388489208633094	TGCACAAGAGATCTATCAGGTGCTTCGGACTTGTGG	CTRDLSGASDLW	IGHV3-74	IGHD3-10	IGHJ4	13	23	27	33
1	0.007194244604316547	TGTGCGAGAGGGACCGCATTACGATATTTTGACTGGCCCATAAGGGGATACTACATGGACGTCTGG	CARGTALRYFDWPIRGYYMDVW	IGHV4-34	IGHD3-9	IGHJ6	10	17	35	48
1	0.007194244604316547	TGTGCGAGAGATAAGGCTTTTACTGGTGACTGCTATTTCCCTGTGTGCGGTGCTTTTGATGTGTGG	CARDKAFTGDCYFPVCGAFDVW	IGHV3-30	IGHD2-21	IGHJ3	11	23	36	50
1	0.007194244604316547	TGTGCGAAAGAGGTCCTCGAATATTGTGGTGGTAGTACCTGCTATCTAGGATACTTCCAGCACTGG	CAKEVLEYCGGSTCYLGYFQHW	IGHV3-30	IGHD2-15	IGHJ1	10	13	43	50
1	0.007194244604316547	TGTGTGGCAGATTTGAACGGCTTACGGTTCGGCAACGAGGACTATTACTTCATGGACGTCTGG	CVADLNGLRFGNEDYYFMDVW	IGHV1-58	IGHD3-10	IGHJ6	11	25	31	40
1	0.007194244604316547	TGTGCGAGGAGTATTACTATGATTGTAGTGTCTACTTCGGGGGGGAGCTGGTTCGACCCCTGG	CARSITMIVVSTSGGSWFDPW	IGHV1-67	IGHD3-22	IGHJ5	7	10	29	47
1	0.007194244604316547	TGTGCGAGACGGACATATTGTAGTGGTGGTAGCTGCTACTCGACCGACTGGTTCGACCCCTGG	CARRTYCSGGSCYSTDWFDPW	IGHV4-39	IGHD2-15	IGHJ5	9	14	40	46
1	0.007194244604316547	TGTGTGAGAGACCCACGAGTCTTCCCACAGGGCAGAACCCAAATCTGGTTCGACCCCTGG	CVRDPRVFPQGRTQIWFDPW	IGHV3-35	IGHD1-26	IGHJ5	8	22	27	44
1	0.007194244604316547	TGTGCGGCCGGGGGGGGTATAGCAGTGGCTGGTACGACCACCAACTGGTTCGACCCCTGG	CAAGGGIAVAGTTTNWFDPW	IGHV1-58	IGHD6-19	IGHJ5	7	14	35	41
1	0.007194244604316547	TGTGCGAGATCAGGGCGGGATTGTAGTGGTACCACTTGCTATGGGAGATTTGACTACTGG	CARSGRDCSGTTCYGRFDYW	IGHV4-39	IGHD2-2	IGHJ4	8	19	42	48
1	0.007194244604316547	TGTGCGAAATATCCAGGTGGTGACCAGGGTTTTATGGTCTACAACTACTTTGACTACTGG	CAKYPGGDQGFMVYNYFDYW	IGHV3-23	IGHD2-21	IGHJ4	12	15	23	43
1	0.007194244604316547	TGTGCGAAAGAAGAGTCGTATGGTTCCGGCGGTTACTTCTATTACTACATGGACGTCTGG	CAKEESYGSGGYFYYYMDVW	IGHV4-31	IGHD1-14	IGHJ6	10	20	28	33
1	0.007194244604316547	TGTACCACAGACCCATTTATAGTGGCTACGGACTACTACTACTACTACATGGACGTCTGG	CTTDPFIVATDYYYYYMDVW	IGHV3-15	IGHD5-12	IGHJ6	10	17	29	31
1	0.007194244604316547	TGTGCGAGGGTTCACCGAGACTGCAGTGGTGGTAGGTGCAACGTACTTGACAACTGG	CARVHRDCSGGRCNVLDNW	IGHV4-59	IGHD2-15	IGHJ4	7	24	38	46
1	0.007194244604316547	TGTGCGAGGGATCGGGAAGATAGAGCTACAGGACTCCAGTACTACTTTGACTACTGG	CARDREDRATGLQYYFDYW	IGHV4-31	IGHD1-26	IGHJ4	12	22	28	37
1	0.007194244604316547	TGTGCGAGAGGATCTACACGGGACTACTATGATAGTAGTGGTGGCTTTGACTACTGG	CARGSTRDYYDSSGGFDYW	IGHV4-59	IGHD3-22	IGHJ4	9	24	41	44
1	0.007194244604316547	TGTGCGAGAGATGGTGGGATTTACTACCCCGACTATTACTACTACATGGACGTCTGT	CARDGGIYYPDYYYYMDVC	IGHV1-18	IGHD1-26	IGHJ6	11	13	26	31
1	0.007194244604316547	TGTGCAAGAGCGTACGATTTTTGGAGTGGTTATCCAGAAAAGGGGTTCGACCCCTGG	CARAYDFWSGYPEKGFDPW	IGHV3-13	IGHD3-3	IGHJ5	9	12	32	43
1	0.007194244604316547	TGTACGAGATCCTATACTACCACCTGGACTAATCGTGGATACTACTTTGACTACTGG	CTRSYTTTWTNRGYYFDYW	IGHV1-18	IGHD2-15	IGHJ4	8	16	23	39
1	0.007194244604316547	TGTAACACATGGTTACCCTATGGTTCGGGGAGTTCACTGACCTATTCTGACTACTGG	CNTWLPYGSGSSLTYSDYW	IGHV3-15	IGHD3-10	IGHJ4	8	17	33	47
1	0.007194244604316547	TGTGCGATCAGTGTCTATGCGTCGGAGACTTATTATAATCCATTTGTCCACTGG	CAISVYASETYYNPFVHW	IGHV3-21	IGHD3-10	IGHJ4	6	14	37	42
1	0.007194244604316547	TGTGCGAGAGCCGCCGGTGACTACGTTAGTGGTGGCCGCTGGTTCGACCCCTGG	CARAAGDYVSGGRWFDPW	IGHV4-31	IGHD4-17	IGHJ5	9	14	25	38
1	0.007194244604316547	TGTGCGAGAGGGGCCCTAGCATATTGTGGTGGTGATTGCCCCCCAAACTACTGG	CARGALAYCGGDCPPNYW	IGHV1-18	IGHD2-21	IGHJ4	9	15	38	46
1	0.007194244604316547	TGTGCGAGAGATTGGGCCTCAATTACTATGATTCGGCGAGCCATCGACCCCTGG	CARDWASITMIRRAIDPW	IGHV7-4-1	IGHD3-10	IGHJ5	11	21	39	43
1	0.007194244604316547	TGTGCGAGAGAGTATAGTAGTGGCTGGCCGAACTACTACGGTTTGGACGTCTGG	CAREYSSGWPNYYGLDVW	IGHV3-53	IGHD6-19	IGHJ6	10	11	26	43
1	0.007194244604316547	TGTGCGAGAGAGAGGGAAGTCAGGCTGCATACTAACAGGTGGTTCGACCCCTGG	CAREREVRLHTNRWFDPW	IGHV1-67	IGHD2-8	IGHJ5	10	26	31	39
1	0.007194244604316547	TGTGCGAAAGATTCGGGGGAGTATAGTGGGAGCTACTTATGGTTTGACAACTGG	CAKDSGEYSGSYLWFDNW	IGHV3-23	IGHD1-26	IGHJ4	11	20	36	42
1	0.007194244604316547	TGTGCGAAAGACTACTCTTTTGTAATGGCTGCTTCCCCCCTCTTTGAATCATGG	CAKDYSFVMAASPLFESW	IGHV3-23	IGHD2-15	IGHJ4	10	27	32	41
1	0.007194244604316547	TGTGCGAGGTTCCTTCTAGCAGCAGCTGCCACAGGCTGGTTCGACCCCTGG	CARFLLAAAATGWFDPW	IGHV4-59	IGHD6-13	IGHJ5	7	16	27	35
1	0.007194244604316547	TGTGCGAGAGATTATAGTCCAGTGTCTAATGATCGCTATAATGACTACTGG	CARDYSPVSNDRYNDYW	IGHV3-11	IGHD1-20	IGHJ4	11	17	22	41
1	0.007194244604316547	TGTGCGAGAGACCGCCTTATAATTCGGGGAGCCGGAGCATTGGACGCCTGG	CARDRLIIRGAGALDAW	IGHV4-28	IGHD3-10	IGHJ6	8	22	30	40
1	0.007194244604316547	TGTGCAACAGATGGATTACAACTGGAACGACCGTTCTACATGGACGTCTGG	CATDGLQLERPFYMDVW	IGHV3-9	IGHD1-1	IGHJ6	11	16	30	35
1	0.007194244604316547	TGTGCAAGAGATGCGTTGGATAGTGGAAGTCCCAACCGGTTCGACCCCTGG	CARDALDSGSPNRFDPW	IGHV4-59	IGHD1-26	IGHJ5	11	19	25	32
1	0.007194244604316547	TGTGCCACAGAATATTGTAGCAGTACCACCTGCCATTTTGACTACTGG	CATEYCSSTTCHFDYW	IGHV4-30-2	IGHD2-2	IGHJ4	10	11	32	36
1	0.007194244604316547	TGTGCCAGAGACTCGGTCATGGGTTCGGCTATGAGTCTTGAATACTGG	CARDSVMGSAMSLEYW	IGHV4-30-2	IGHD3-10	IGHJ4	10	21	27	37
1	0.007194244604316547	TGTGCGAGGGGGAGGTGGGGCAGTGGCTGGTACTCAATTGACCACTGG	CARGRWGSGWYSIDHW	IGHV3-48	IGHD6-19	IGHJ4	7	19	32	37
1	0.007194244604316547	TGTGCGAGATGGGGTGGTAGTAGTACCACCTCTCCTCTTGACTACTGG	CARWGGSSTTSPLDYW	IGHV4-55	IGHD2-2	IGHJ4	9	16	27	37
1	0.007194244604316547	TGTGCGAGAGGTGATAGTAGTGGTTATCAGTACCACTTTGACTACTGG	CARGDSSGYQYHFDYW	IGHV3-21	IGHD3-22	IGHJ4	9	11	26	28
1	0.007194244604316547	TGTGCGAGAGGCCGGTCTGACAGTGGCTGGGCTCCTTTTGATATCTGG	CARGRSDSGWAPFDIW	IGHV1-18	IGHD6-19	IGHJ3	9	20	29	34
1	0.007194244604316547	TGTGCGAGAGGAGGAGACAGCTACGGTTTGTTTTGGTTCGACCCCTGG	CARGGDSYGLFWFDPW	IGHV1-18	IGHD5-18	IGHJ5	9	12	27	33
1	0.007194244604316547	TGTGCGAGAGAAGGTTATCCATACTATTACTACTACATGGACGTCTGG	CAREGYPYYYYYMDVW	IGHV1-3	IGHD3-22	IGHJ6	10	12	17	21
1	0.007194244604316547	TGTGCGAGAAAGAAGGAAGGAAGATTCTACTACTACATGGACGTCTGG	CARKKEGRFYYYMDVW	IGHV4-28	.	IGHJ6	10	-1	-1	26
1	0.007194244604316547	TGTGCGAAGGCGGCCCAGTCCTTTGGAAACGATGCTTTTGATATCTGG	CAKAAQSFGNDAFDIW	IGHV1-18	IGHD3-3	IGHJ3	6	21	26	30
1	0.007194244604316547	TGTGCGAAAGAATATAGTAGTAGTTGGTATGGTTATTTGGACGTCTGG	CAKEYSSSWYGYLDVW	IGHV3-23	IGHD2-2	IGHJ6	10	11	23	37
1	0.007194244604316547	TGTGCGAAAACCCGTGGCCCCAACATCTATCAATACTTTGACCACTGG	CAKTRGPNIYQYFDHW	IGHV3-23	IGHD3-16	IGHJ4	8	17	22	33
1	0.007194244604316547	TGTGCACACCGACGTACTGCAACGACCGGGGGTGCTTTTGATATCTGG	CAHRRTATTGGAFDIW	IGHV2-5	IGHD1-1	IGHJ3	14	15	25	32
1	0.007194244604316547	TGTGCAAAAGACACCCGGGGTTCCTCATTTGGACGTTTTGACAGTTGG	CAKDTRGSSFGRFDSW	IGHV3-9	IGHD6-13	IGHJ3	10	12	18	35
1	0.007194244604316547	TGTAGTCTCAACTGGAACGACGGACACGATGATGTTTTTGATATTTGG	CSLNWNDGHDDVFDIW	IGHV3-15	IGHD1-1	IGHJ3	3	8	21	28
1	0.007194244604316547	TGCTGTGCAAGAATTTGGGCATCGAGTGGGAGCCACTCTGACTACTGG	CCARIWASSGSHSDYW	IGHV3-74	IGHD1-26	IGHJ4	1	24	32	34
1	0.007194244604316547	TGTGCGAGGGGCCATGAGGGGAGCTACGGATCATTTGACTTTTGG	CARGHEGSYGSFDFW	IGHV1-8	IGHD1-26	IGHJ4	12	18	26	33
1	0.007194244604316547	TGTGCACACAAAGATAGCAGGTACTGGTACGTTTTTGACTACTGG	CAHKDSRYWYVFDYW	IGHV2-5	IGHD6-13	IGHJ4	9	13	31	33
1	0.007194244604316547	TGTGCGGGAGATAGCGCCAGCTGGTTTAGAGCCGACTACTGG	CAGDSASWFRADYW	IGHV4-31	IGHD2-2	IGHJ4	11	17	24	33
1	0.007194244604316547	TGTGCGACAGAGGGAGGTAGACACAACTATGGTTACTACTGG	CATEGGRHNYGYYW	IGHV3-53	IGHD3-10	IGHJ4	10	25	33	34
1	0.007194244604316547	TGTGCGAGGATAGCAGCAGCTGGTGGGACGATTGACTACTGG	CARIAAAGGTIDYW	IGHV3-64	IGHD6-13	IGHJ4	7	9	23	31
1	0.007194244604316547	TGTGCGAGACAGGATTATGAGGCTGATGCTTTTGATATCTGG	CARQDYEADAFDIW	IGHV4-39	IGHD3-16	IGHJ3	10	13	19	23
1	0.007194244604316547	TGTGCGAGAGCCCCGTTCGGTGACTACGACCTTGACCATTGG	CARAPFGDYDLDHW	IGHV3-20	IGHD4-17	IGHJ4	9	17	23	24
1	0.007194244604316547	TGTGCGAAAGACCATGGCCGAGCTGCTATAGATGACTACTGG	CAKDHGRAAIDDYW	IGHV3-23	IGHD6-6	IGHJ4	10	18	29	32
1	0.007194244604316547	TGTGCGAAAACGGCGAGCGTGGACGGGGTTTTTGAGAACTGG	CAKTASVDGVFENW	IGHV3-30	IGHD5-12	IGHJ4	6	17	22	30
1	0.007194244604316547	TGTACGAGAGATCCCCCCCCCAGGGGGCAAAATGACTGCTGG	CTRDPPPRGQNDCW	IGHV7-4-1	IGHD3-16	IGHJ4	12	16	21	32
1	0.007194244604316547	TGCGCCAGAGTGGAGAACTACTTATACTACTTTGACTCCTGG	CARVENYLYYFDSW	IGHV4-30-2	IGHD1-7	IGHJ4	9	14	20	24
1	0.007194244604316547	TGTGTGAGATCCGGGCGGGGCAGCAGAATAGATTACTGG	CVRSGRGSRIDYW	IGHV4-55	IGHD6-13	IGHJ4	9	19	25	33
1	0.007194244604316547	TGTGCGCGGTATGACAGCAGTGGTTGTTTTGACTACTGG	CARYDSSGCFDYW	IGHV2-26	IGHD3-22	IGHJ4	8	9	24	27
1	0.007194244604316547	TGTGCGAGAGATCGAAGGAGCTACTACAGTGACTACTGG	CARDRRSYYSDYW	IGHV3-30	IGHD1-26	IGHJ4	12	16	20	21
1	0.007194244604316547	TGTGCGAGAATGCCCCTAAATGCCTATATAGACGTCTGG	CARMPLNAYIDVW	IGHV3-21	IGHD2-2	IGHJ6	8	9	13	23
1	0.007194244604316547	TGTGCGAAAGACATTTTTCGGTGGTCCTTCGATTTCTGG	CAKDIFRWSFDFW	IGHV4-31	IGHD4-23	IGHJ3	10	18	24	30
1	0.007194244604316547	TGTGCAACCCTGGGTCGGGGACTAAACTTTGACCACTGG	CATLGRGLNFDHW	IGHV1-24	IGHD3-10	IGHJ4	7	10	20	25
1	0.007194244604316547	TGTGCAAGACCTTTGGGGTACGGCTGGTTCGACCCCTGG	CARPLGYGWFDPW	IGHV1-68	IGHD3-16	IGHJ5	8	11	17	23
1	0.007194244604316547	TGTGGAAGAGACTTAACACCCGGTGGCCTGGACGTCTTG	CGRDLTPGGLDVL	IGHV3-9	IGHD4-23	IGHJ6	10	20	25	28
1	0.007194244604316547	TGTGTGAGAGACCTCAACTGGGACACCGGATACTGG	CVRDLNWDTGYW	IGHV3-35	IGHD1-1	IGHJ4	8	14	20	30
1	0.007194244604316547	TGTGTAAAAGAGATTCATATTGCGACATCCCACTGG	CVKEIHIATSHW	IGHV3-30	IGHD2-21	IGHJ4	3	15	21	31
1	0.007194244604316547	TGTGTAAAAGAGATTCATATTGCGACATCCCACTGG	CVKEIHIATSHW	IGHV3-35	IGHD2-21	IGHJ4	4	15	21	31
1	0.007194244604316547	TGTGCGGGGAGTAGTGGTTATTACTTCCACCACTGG	CAGSSGYYFHHW	IGHV3-53	IGHD3-22	IGHJ1	5	9	20	21
1	0.007194244604316547	TGTGCGAGTGCCCGCAGGAGCTCCTATTACTACTGG	CASARRSSYYYW	IGHV4-34	IGHD1-26	IGHJ4	7	16	25	28
1	0.007194244604316547	TGTGCGAGATCCTTCCTTAGAGCGTGGGACTACTGG	CARSFLRAWDYW	IGHV3-30	IGHD1-14	IGHJ4	8	22	26	27
1	0.007194244604316547	TGTGCGAGATCCATCTTTAAAGCGTGGGACTACTGG	CARSIFKAWDYW	IGHV3-21	IGHD5-24	IGHJ4	8	10	15	27
1	0.007194244604316547	TGTGCGAGAGATGGGAACCACAACGTCGACGACTGG	CARDGNHNVDDW	IGHV4-39	IGHD1-14	IGHJ4	12	13	20	27
1	0.007194244604316547	TGTGCGAGAGACCATGATGACTACCATGATTACTGG	CARDHDDYHDYW	IGHV3-30	IGHD3-22	IGHJ4	10	13	17	19
1	0.007194244604316547	TGTGCGAGAGACATTGCCTACGATGTCGACTACTGG	CARDIAYDVDYW	IGHV1-18	IGHD5-12	IGHJ4	10	17	23	27
1	0.007194244604316547	TGTGCGAGAATCGAGGGGGAGAGGTTCGACCCCTGG	CARIEGERFDPW	IGHV4-59	IGHD3-16	IGHJ5	8	14	20	22
1	0.007194244604316547	TGTGCGAAAGGGTGGAACTACTCCGGTGACTACTGG	CAKGWNYSGDYW	IGHV3-38	IGHD1-7	IGHJ4	4	12	20	26
1	0.007194244604316547	TGTGCACAGGATTTATCAGGTCGCTCGGACTCCTGG	CAQDLSGRSDSW	IGHV3-13	IGHD3-16	IGHJ4	5	8	16	27
1	0.007194244604316547	TGTTCAAGAGGCGATGTAGGGTTCGACCCCTGG	CSRGDVGFDPW	IGHV3-13	IGHD2-15	IGHJ5	9	14	18	19
1	0.007194244604316547	TGTGCGAGACATGGAGGTACTTTTGATATCTGG	CARHGGTFDIW	IGHV3-23	IGHD3-3	IGHJ3	6	11	15	19
1	0.007194244604316547	TGTGCGAGAGGGGGGGGGGCTACCGACTACTGG	CARGGGATDYW	IGHV4-34	IGHD2-15	IGHJ4	10	18	23	24
1	0.007194244604316547	TGTACGAGGGATTGGGACTCTGACTACTGG	CTRDWDSDYW	IGHV7-4-1	.	IGHJ4	11	-1	-1	16
1	0.007194244604316547	TGTGCGAGAAATGCTTTTGATATGTGG	CARNAFDMW	IGHV3-21	.	IGHJ3	8	-1	-1	10
