# Supplementary material for: Biomarkers and Immune Repertoire Metrics Identified by Peripheral Blood Transcriptomic Sequencing Reveal the Pathogenesis of COVID-19
Source: Front Immunol. 2021 Aug 24;12:677025. doi: 10.3389/fimmu.2021.677025 (PMC8421539; doi:10.3389/fimmu.2021.677025)
Supplement: Supplementary file 1 [file DataSheet_1.zip › TCR_BCR/IGH/convert.20S039690A.clonotypes.IGH.txt]

count	freq	cdr3nt	cdr3aa	v	d	j	VEnd	DStart	DEnd	JStart
121	0.16176470588235295	TGTGCGAGAGAGTGTAGTAGCGGTGACTGCTACCCGGCCGGTATGGACGTCTGG	CARECSSGDCYPAGMDVW	IGHV3-21	IGHD2-21	IGHJ6	10	21	31	42
112	0.1497326203208556	TGTGCGAAAGATTACGATATTTTGACTGGTTATTCTGCATACTTTGACTACTGG	CAKDYDILTGYSAYFDYW	IGHV3-48	IGHD3-9	IGHJ4	11	12	33	39
45	0.06016042780748663	TGTGCGAGACATGATTTAGGTTTGGGGGAGATTGGCTCCTGG	CARHDLGLGEIGSW	IGHV4-39	IGHD3-16	IGHJ5	12	15	29	37
22	0.029411764705882353	TGTACCAGAGACCACGGCGAGCGCCTCATCATCCCGGCCTACTGG	CTRDHGERLIIPAYW	IGHV3-65	IGHD3-22	IGHJ4	11	27	31	38
19	0.02540106951871658	TGTGCGAGAGATTATTCGAACAAGGGTTTGGACGTCTGG	CARDYSNKGLDVW	IGHV3-21	IGHD2-21	IGHJ6	11	12	16	28
18	0.02406417112299465	TGTACCACCCGTGCTGCGGAT	CTTRAAD	IGHV3-15	IGHD6-13	IGHJ4	7	11	16	21
16	0.0213903743315508	TGTACCAGAGATCACGGCGAGCGGCTCATCATTCCGGCCTACTGG	CTRDHGERLIIPAYW	IGHV3-15	IGHD2-21	IGHJ4	12	30	36	38
15	0.020053475935828877	TGTGCAAGGAGTGACTGGTTCGACCCCTGG	CARSDWFDPW	IGHV3-74	IGHD3-3	IGHJ5	7	8	12	13
14	0.01871657754010695	TGCGCGAGAGAGTGTAGTAGCGGTGACTGCTACCCGGCCGGTATGGACGTCTGG	CARECSSGDCYPAGMDVW	IGHV3-21	IGHD2-21	IGHJ6	10	21	31	42
12	0.016042780748663103	TGTGCGAGAGGAATATATGATACTACTGGTTGGAGTAGGGTCTTCCAGCACTGG	CARGIYDTTGWSRVFQHW	IGHV3-21	IGHD3-22	IGHJ1	9	15	30	41
12	0.016042780748663103	TGTGCGAGAGAGTGTAGTAGCGGTGGCTGCTACCCGGCCGGTATGGACGTCTGG	CARECSSGGCYPAGMDVW	IGHV3-21	IGHD2-15	IGHJ6	10	12	32	42
10	0.013368983957219251	TGTGCGAGAGAGTGTAGTGGCGATCAGTGTTACCCGGCCGGTATGGACGTCTGG	CARECSGDQCYPAGMDVW	IGHV3-33	IGHD2-15	IGHJ6	10	12	19	42
9	0.012032085561497326	TGCACCAGAGATCAGGGCGAACGGCTCATCATCCCGGCCTACTGG	CTRDQGERLIIPAYW	IGHV3-15	IGHD1-20	IGHJ4	12	18	22	38
8	0.0106951871657754	TGTGCGAGAGAGTGTAGTGGCGGTGGCTGCTACCCGGCCGGTATGGACGTCTGG	CARECSGGGCYPAGMDVW	IGHV3-21	IGHD2-15	IGHJ6	10	12	32	42
8	0.0106951871657754	TGTGCCAGAGATCAGGGCGAACGGCTCATCATCCCGGCCTACTGG	CARDQGERLIIPAYW	IGHV3-15	IGHD1-20	IGHJ4	12	18	22	38
8	0.0106951871657754	TGTACCAGAGATCATGGCGAGCGGCTCATCATCCCGGCCTACTGG	CTRDHGERLIIPAYW	IGHV3-15	IGHD6-25	IGHJ4	12	19	25	38
7	0.009358288770053475	TGTGCGAGAGAGTGTAGTAGCGGTAGCTGCTACCCGGCCGGTATGGACGTCTGG	CARECSSGSCYPAGMDVW	IGHV3-21	IGHD2-15	IGHJ6	10	12	32	42
7	0.009358288770053475	TGTACCAGAGATCATGGCGAGCGGCTCATCATCCCGGCCTACTGG	CTRDHGERLIIPAYW	IGHV3-49	IGHD6-25	IGHJ4	12	19	25	38
6	0.008021390374331552	TGTGCGAGGGATTACGGTATTTTGACTGGTTATTCTGCGTACTTTGACTACTGG	CARDYGILTGYSAYFDYW	IGHV3-48	IGHD3-9	IGHJ4	11	12	33	39
6	0.008021390374331552	TGTGCGAAAGATTACGATATTTTGACTGGTTATTCTGCATACTTTGACTACTGG	CAKDYDILTGYSAYFDYW	IGHV3-60	IGHD3-9	IGHJ4	11	12	33	39
6	0.008021390374331552	TGTACCAGAGATCACGGCGAGCGGCTCATCATTCCGGCCTACTGG	CTRDHGERLIIPAYW	IGHV3-49	IGHD2-21	IGHJ4	12	30	36	38
5	0.0066844919786096255	TGTGCGAGAGAGTGTAGTGGCGATCAGTGCTACCCGGCCGGTATGGACGTCTGG	CARECSGDQCYPAGMDVW	IGHV3-33	IGHD2-15	IGHJ6	10	12	19	42
5	0.0066844919786096255	TGTGCACGTGGGTATAGTACTAGCTGGTACGGCTGGGACTACTTTGACTACTGG	CARGYSTSWYGWDYFDYW	IGHV6-1	IGHD6-13	IGHJ4	5	9	30	37
5	0.0066844919786096255	TGTGCCAGAGATCAGGGCGAACGGCTCATCATCCCGGCCTACTGG	CARDQGERLIIPAYW	IGHV4-30-2	IGHD1-20	IGHJ4	12	18	22	38
5	0.0066844919786096255	TGTGCGAGACATGATTTAGGTTTGGGGGAGATTGGCTCCTGG	CARHDLGLGEIGSW	IGHV4-4	IGHD3-16	IGHJ5	8	15	29	37
4	0.0053475935828877	TGTGCGAGAGAGTGTAGTAGCGATGACTGCTACACGGCCGGTATGGACGTCTGG	CARECSSDDCYTAGMDVW	IGHV3-21	IGHD2-21	IGHJ6	10	23	31	42
4	0.0053475935828877	TGTGCGAAAGATTACGATATTTTGACTGGTTATTCTGCATACTTTGACTACTGG	CAKDYDILTGYSAYFDYW	IGHV3-23	IGHD3-9	IGHJ4	11	12	33	39
4	0.0053475935828877	TGCGCGAAAGATTACGATATCTCGACTGGTTACTCTGCGTACTTTGACTACTGG	CAKDYDISTGYSAYFDYW	IGHV3-48	IGHD3-9	IGHJ4	11	12	31	39
4	0.0053475935828877	TGTACCAGAGATCGGGGCGAGCGGCTCATCATCCCGGCCTACTGG	CTRDRGERLIIPAYW	IGHV3-49	IGHD6-25	IGHJ4	12	19	25	38
3	0.004010695187165776	TGTGCGAGAGAGTGTAGTGGCGATCAGTGTTACCCGGCCGGTATGGACGTCTGG	CARECSGDQCYPAGMDVW	IGHV4-34	IGHD2-15	IGHJ6	9	12	19	42
3	0.004010695187165776	TGTACGAGAGGAATATATGATACTACTGGTTGGAGTAGGGTCTTCCAGCACTGG	CTRGIYDTTGWSRVFQHW	IGHV3-21	IGHD3-22	IGHJ1	9	15	30	41
3	0.004010695187165776	TGTGGCAAAGGCTCCCTACTTTGCGCTGGCTGGTGCTATGAACATTGG	CGKGSLLCAGWCYEHW	IGHV3-23	IGHD6-19	IGHJ4	3	26	33	45
3	0.004010695187165776	TGTACCAGAGATCACGGCGAGCGGCTCATCATCCCGGCCTACTGG	CTRDHGERLIIPAYW	IGHV3-15	IGHD6-25	IGHJ4	12	19	25	38
3	0.004010695187165776	TGTACCAGAGACCACGGCGAGCGCCTCATCATTCCGGCCTACTGG	CTRDHGERLIIPAYW	IGHV3-65	IGHD2-21	IGHJ4	11	30	36	38
3	0.004010695187165776	TGTGCGAGACATGATTTAGGTTTGGGGGAGATTAGCTCCTGG	CARHDLGLGEISSW	IGHV4-39	IGHD3-16	IGHJ5	12	15	29	37
3	0.004010695187165776	TGTGCGAGAGATTATTCGAACAAGGGATTGGACGTCTGG	CARDYSNKGLDVW	IGHV3-21	IGHD2-21	IGHJ6	11	12	16	28
3	0.004010695187165776	TGTGCGAGAGACTACAGTAATGGGGGTATGGACGTCTGG	CARDYSNGGMDVW	IGHV3-21	IGHD4-11	IGHJ6	10	11	19	27
3	0.004010695187165776	TGTGCGAGAGGGGGTTGGTCTTTAGGCTACTGG	CARGGWSLGYW	IGHV4-59	.	IGHJ4	9	-1	-1	26
3	0.004010695187165776	TGTGCGACAAGTCTTGACTTCTGG	CATSLDFW	IGHV3-21	.	IGHJ4	6	-1	-1	13
3	0.004010695187165776	TGTACAACCCGTGCTGCGGAT	CTTRAAD	IGHV3-15	IGHD6-13	IGHJ5	4	11	16	21
2	0.00267379679144385	TGTGCGAGAAATGAAGACCCCCCAGCCCCTCCGGGTGAATACGATATGTTGACTGCTTTTGCTGGCTGG	CARNEDPPAPPGEYDMLTAFAGW	IGHV1-18	IGHD3-9	IGHJ4	8	39	54	65
2	0.00267379679144385	TGTGCGAGAGGCCATGGATATCGTTACGATTTTTGGAGTGGCCTCTACTGGTACTTCGATCTCTGG	CARGHGYRYDFWSGLYWYFDLW	IGHV1-8	IGHD3-3	IGHJ2	12	23	40	44
2	0.00267379679144385	TGTGCGAGAGACAGCTCCATTACGTTTGGGGGAGTTATCGTCACTCAATACTACTTTGACTACTGG	CARDSSITFGGVIVTQYYFDYW	IGHV3-30	IGHD3-16	IGHJ4	10	18	40	48
2	0.00267379679144385	TGTGCGAGAGTGGGGAATATGCTATATTATGACAGTAGTGGCCGCTGGGCTTATGATATCTGG	CARVGNMLYYDSSGRWAYDIW	IGHV1-18	IGHD3-22	IGHJ3	9	27	40	48
2	0.00267379679144385	TGTGCGACCTGCCGACTTGGTCTTGGCAGTGGCTGGTGCAATTGGTTCGACCCCTGG	CATCRLGLGSGWCNWFDPW	IGHV3-23	IGHD6-19	IGHJ5	6	25	36	38
2	0.00267379679144385	TGTGCGAAAGATCCCCGTGACCCCTTGGATACAGCTATGGTTACGGTAAACTACTGG	CAKDPRDPLDTAMVTVNYW	IGHV3-23	IGHD5-18	IGHJ4	12	25	44	49
2	0.00267379679144385	TGTGCGAGGTGCGCAGGATATGGCACTGGCTGGTACGGGTCCAATGATTTCTGG	CARCAGYGTGWYGSNDFW	IGHV1-69	IGHD6-19	IGHJ4	7	18	36	50
2	0.00267379679144385	TGTGCGAGATTAATAGGGTATCAGTATGATAGTAGTGGCCCTGGGGCCCCCTGG	CARLIGYQYDSSGPGAPW	IGHV1-69	IGHD3-22	IGHJ5	8	17	37	47
2	0.00267379679144385	TGTGCGAGAGATTACGGTGTTTTGACTGGTTATTCTGCGTACTTTGACTACTGG	CARDYGVLTGYSAYFDYW	IGHV3-48	IGHD3-9	IGHJ4	11	12	33	39
2	0.00267379679144385	TGTGCGAGAGAGTGTCACAGCGGTGACTGCTACCCGGCCGGTATGGACGTCTGG	CARECHSGDCYPAGMDVW	IGHV3-33	IGHD2-21	IGHJ6	10	21	31	42
2	0.00267379679144385	TGTGCGAGAGAGTGTAGTAGCGGTGAGTGCTACCCGGCCGGTATGATCGTCTGG	CARECSSGECYPAGMIVW	IGHV3-21	IGHD1-26	IGHJ6	10	13	20	47
2	0.00267379679144385	TGTGCGAGAGAGTGTAGTAGCGATAGCTGCTACCCGGCCGGTATGGACGTCTGG	CARECSSDSCYPAGMDVW	IGHV3-53	IGHD2-15	IGHJ6	10	12	32	42
2	0.00267379679144385	TGTGCGAAAGATTATGATATTTTGACTGGTTATTCTGCGTACTTTGACTACTGG	CAKDYDILTGYSAYFDYW	IGHV3-48	IGHD3-9	IGHJ4	11	15	33	39
2	0.00267379679144385	TGTGCACGTGGGTATAGTACTAGTTGGTATGGCTGGGACTACTTTGACTACTGG	CARGYSTSWYGWDYFDYW	IGHV6-1	IGHD5-12	IGHJ4	5	6	17	37
2	0.00267379679144385	TGTGCAAAAGGAGGATATAGCTATGGTCTCCCCCGGGGCTTTCACCATTGG	CAKGGYSYGLPRGFHHW	IGHV3-43	IGHD5-18	IGHJ4	9	12	26	38
2	0.00267379679144385	TGCGCCTACTATGATAGTCGTGGTTCTTCCCCGGGGGCTTTTGATATCTGG	CAYYDSRGSSPGAFDIW	IGHV4-30-2	IGHD3-22	IGHJ3	5	6	24	36
2	0.00267379679144385	TGTGCGAGACATGATTATGCAACTAATGGCTCCCTTTTTGATATCTGG	CARHDYATNGSLFDIW	IGHV4-39	IGHD2-8	IGHJ3	12	21	28	35
2	0.00267379679144385	TGTACCACAGATCTGGAAGGGCAGTGGCCACGAACGATCGGTTACTGG	CTTDLEGQWPRTIGYW	IGHV3-15	IGHD6-19	IGHJ4	14	20	27	42
2	0.00267379679144385	TGTGCCAGAGATCACGGCGAGCGGCTCATCATCCCGGCCTACTGG	CARDHGERLIIPAYW	IGHV3-49	IGHD6-25	IGHJ4	12	19	25	38
2	0.00267379679144385	TGTGCACACAGACCGGCCTTGGCCCCGGGCTACTTTGACTCCTGG	CAHRPALAPGYFDSW	IGHV2-5	IGHD6-13	IGHJ4	12	23	28	29
2	0.00267379679144385	TGTACCAGAGATCGGGGCGAGCGGCTCATCATCCCGGCCTACTGG	CTRDRGERLIIPAYW	IGHV3-22	IGHD6-25	IGHJ4	12	19	25	38
2	0.00267379679144385	TGTACCAGAGATCACGGCGAGCGGCTCATCATCCCCGCCTACTGG	CTRDHGERLIIPAYW	IGHV3-15	IGHD6-25	IGHJ4	12	19	25	38
2	0.00267379679144385	TGCACCAGAGATCAGGGCGAACGGCTCATCATCCCGGCCTACTGG	CTRDQGERLIIPAYW	IGHV3-49	IGHD1-20	IGHJ4	12	18	22	38
2	0.00267379679144385	TGTACGAGGGATCCACATGGTGGGAGCCGCTTTGACTCCTGG	CTRDPHGGSRFDSW	IGHV3-21	IGHD1-26	IGHJ4	12	19	26	29
2	0.00267379679144385	TGTGCGAGTGGCGGGTGGTCCCTTGACTCATGG	CASGGWSLDSW	IGHV4-39	IGHD2-15	IGHJ4	7	13	18	22
2	0.00267379679144385	TGTGCAAGGAGTGACTGGTTCGACCCCTGG	CARSDWFDPW	IGHV3-48	IGHD3-3	IGHJ5	4	7	12	13
1	0.001336898395721925	TGTGCGAGAGGGGGGAGGCAAGTGGCTGGACCAGGAAAGGAGAAAAAAGGGATACGTATGGGCTACTACTACTACGGTATGGACGTCTGG	CARGGRQVAGPGKEKKGIRMGYYYYGMDVW	IGHV4-34	IGHD6-19	IGHJ6	10	20	28	62
1	0.001336898395721925	TGTGCGAGACAATTTAGCCGTGGACTACTATGGTTCGGGGAGTTATTAGGGAATGCCGATGCTTTTGATATCTGG	CARQFSRGLLWFGELLGNADAFDIW	IGHV4-39	IGHD3-10	IGHJ3	10	25	47	57
1	0.001336898395721925	TGTGCGAGAGATAGGCACCCCCTGGATACAGCTATGCCGAAGGGATACTACTACTACGGTATGGACGTCTGG	CARDRHPLDTAMPKGYYYYGMDVW	IGHV1-46	IGHD5-18	IGHJ6	11	22	35	45
1	0.001336898395721925	TGTGCGAGAGTGTATAGCAGCAGCTACGAGGTAGGGTATTACTACTACTACTACGGTATGGACGTCTGG	CARVYSSSYEVGYYYYYYGMDVW	IGHV1-18	IGHD6-13	IGHJ6	9	11	24	36
1	0.001336898395721925	TGTGCGAGAGTACAGTGGATACAGCTATGGGTGCCCCATTGGGGGTCTTACTACGGTATGGACGTCTGG	CARVQWIQLWVPHWGSYYGMDVW	IGHV3-48	IGHD5-18	IGHJ6	9	14	29	57
1	0.001336898395721925	TGTGCGAGAGCGTATGGGAGGGATTGTGGCTACGATTACTACTACTACTACGGTATGGACGTCTGG	CARAYGRDCGYDYYYYYGMDVW	IGHV3-66	IGHD5-12	IGHJ6	9	25	33	34
1	0.001336898395721925	TGTGCGAGAGGGGAGGGATCTTGCAGTGGCGGTACCTGCTCCCACCTCTACTACTTTAAACACTGG	CARGEGSCSGGTCSHLYYFKHW	IGHV1-8	IGHD2-15	IGHJ4	10	15	39	48
1	0.001336898395721925	TGTGCGAGAGAGCCCCCGTATACGGTGACTACTTTAGGGGTCCCCTACGGTATGGACGTCTGG	CAREPPYTVTTLGVPYGMDVW	IGHV4-55	IGHD4-17	IGHJ6	8	20	31	51
1	0.001336898395721925	TGTGCGAGAACTCCCCCGTTAACGGGTGTATTACTATGGTTCGGGGAGGACTATGACTACTGG	CARTPPLTGVLLWFGEDYDYW	IGHV4-28	IGHD3-10	IGHJ4	9	27	47	49
1	0.001336898395721925	TGTACTAGAGAATTGGGAAATTACTATGATAGTAGTGGTTCGGTCGGCAACTTTGACTACTGG	CTRELGNYYDSSGSVGNFDYW	IGHV3-49	IGHD3-22	IGHJ4	10	19	39	49
1	0.001336898395721925	TGCGCGAAACACCCCGATGATTATAACGGGTATAGCAAGGGCTGGTACTACTTTGACTCCTGG	CAKHPDDYNGYSKGWYYFDSW	IGHV3-23	IGHD6-19	IGHJ4	8	26	43	44
1	0.001336898395721925	TGTGCGAGGCCATATTGTAGTAGTACCAGTTGGCGATGCTACTACGGTATGGACGTCTGG	CARPYCSSTSWRCYYGMDVW	IGHV1-18	IGHD2-2	IGHJ6	7	11	28	38
1	0.001336898395721925	TGTGCGAGACCGCCGGATCACTATGCGACTAGTGGTCACGTGCACGGTATGGACCTCTGG	CARPPDHYATSGHVHGMDLW	IGHV1-18	IGHD3-22	IGHJ6	8	19	35	48
1	0.001336898395721925	TGTGCGAGAGATCCATCCGCAGTGGCTGGCGAGTACTACTACTACGGTATGGACGTCTGG	CARDPSAVAGEYYYYGMDVW	IGHV3-21	IGHD6-19	IGHJ6	12	18	28	33
1	0.001336898395721925	TGTGCGAGAGATGGATTACTATGGTTCGGGGAGTTATTACCGTCGAACTTTGACTACTGG	CARDGLLWFGELLPSNFDYW	IGHV4-4	IGHD3-10	IGHJ4	11	14	38	46
1	0.001336898395721925	TGTGCGAGAGAGTGGCCGACAGGCGGGGCTACGGCCTGCTGCTGGTTCTGCGATCTCTGG	CAREWPTGGATACCWFCDLW	IGHV3-21	IGHD5-12	IGHJ2	10	26	32	37
1	0.001336898395721925	TGTGCGAAGTGCCAAGTTGGGCCGGCAAGAAGTGGCTGGTGCAACTGGTTCGACCCCTGG	CAKCQVGPARSGWCNWFDPW	IGHV3-23	IGHD6-19	IGHJ5	7	30	39	41
1	0.001336898395721925	TGTGCGAAATGCCAAATTGGGCCGAAAAGAACTGGGTGGTGCAACTGGTTCGACCCCTGG	CAKCQIGPKRTGWCNWFDPW	IGHV3-23	IGHD2-21	IGHJ5	8	34	40	41
1	0.001336898395721925	TGTGCGACCTGTCTGTCTTACTATGATAGTAGTGGCTATTCTGCTTTTGATGTCTGG	CATCLSYYDSSGYSAFDVW	IGHV3-21	IGHD3-22	IGHJ3	6	17	39	41
1	0.001336898395721925	TGTGCGAGAGCCCTGGGAGTGGTTATATACTACTACTACTACGGTATGGACGTCTGG	CARALGVVIYYYYYGMDVW	IGHV4-34	IGHD3-3	IGHJ6	13	15	25	27
1	0.001336898395721925	TGTGCGAGAGCCCCTCCGTATTACTATGATAGTAGTGGAACTCACTTTGACTACTGG	CARAPPYYYDSSGTHFDYW	IGHV4-59	IGHD3-22	IGHJ4	9	16	37	43
1	0.001336898395721925	TGTGCGAAAGTAGGACGATATTTTGACTGGTTATTACCTTACTACTTTGACTACTGG	CAKVGRYFDWLLPYYFDYW	IGHV3-23	IGHD3-9	IGHJ4	9	14	35	39
1	0.001336898395721925	TGTGCGAAAGGTCGCAATTACTATGATAGTAGTGGTTATTACTTGTTGGACTACTGG	CAKGRNYYDSSGYYLLDYW	IGHV3-23	IGHD3-22	IGHJ4	9	16	42	48
1	0.001336898395721925	TGTGCGAAAGGGGCTGGCTACGGTGACTACGCCAAACACTACTACTTTGACTACTGG	CAKGAGYGDYAKHYYFDYW	IGHV3-23	IGHD4-17	IGHJ4	9	17	30	39
1	0.001336898395721925	TGTGCACACAAGCCCCCCTTTGACAGTGTTGGTAATGGCTACTACTTTGACCACTGG	CAHKPPFDSVGNGYYFDHW	IGHV2-5	IGHD2-15	IGHJ4	9	24	33	39
1	0.001336898395721925	TGTGCAACGGACGACCCAATATGGTCCGGGGAATTATTAAATGCTTTTGATATATGG	CATDDPIWSGELLNAFDIW	IGHV1-24	IGHD3-10	IGHJ3	7	19	38	40
1	0.001336898395721925	TGTACCACGCGCCATAGCAGTGGCTGGTATATTTGGGGTAACTACTTTGACTACTGG	CTTRHSSGWYIWGNYFDYW	IGHV3-15	IGHD6-19	IGHJ4	7	13	28	40
1	0.001336898395721925	TGTACCACAGTTGTGGATATGGTTCGGGGAATCTACTACTACGGTATGGACGTCTGG	CTTVVDMVRGIYYYGMDVW	IGHV3-15	IGHD3-10	IGHJ6	9	17	29	32
1	0.001336898395721925	TGTACCACAGGTTCTTTCGTCCATAGCAGTGGCTGGAACTACTACTTTGACTACTGG	CTTGSFVHSSGWNYYFDYW	IGHV3-15	IGHD6-19	IGHJ4	9	22	35	39
1	0.001336898395721925	TGCGCCACGGATTGGGGGCCCTATAGTGGGAGCTACTACCACTACTTTGACTACTGG	CATDWGPYSGSYYHYFDYW	IGHV3-15	IGHD1-26	IGHJ4	11	21	38	40
1	0.001336898395721925	TGTGCGAGGTCATATTGTGCTGATAATAACTGCTACGGACACTTTGACTACTGG	CARSYCADNNCYGHFDYW	IGHV3-21	IGHD2-21	IGHJ4	7	10	18	40
1	0.001336898395721925	TGTGCGAGACACGCCAATGCCTACGAAGACAGCCGCCTCTGGTTCGACCCCTGG	CARHANAYEDSRLWFDPW	IGHV4-59	IGHD5-12	IGHJ5	8	20	25	38
1	0.001336898395721925	TGTGCGAGAGGGATATATGATAGTACTGGTTGGAGTAGAGTCTTCCAGCACTGG	CARGIYDSTGWSRVFQHW	IGHV3-21	IGHD3-22	IGHJ1	9	15	30	41
1	0.001336898395721925	TGTGCGAGAGATTACGGTGTTTCGACTGGATATTCTGCGTACTTTGACTACTGG	CARDYGVSTGYSAYFDYW	IGHV3-30	IGHD3-9	IGHJ4	11	12	33	39
1	0.001336898395721925	TGTGCGAGAGATTACGGTACTTTGACTGGTTATTCTGCGTACTTTGACTACTGG	CARDYGTLTGYSAYFDYW	IGHV3-48	IGHD3-9	IGHJ4	11	12	33	39
1	0.001336898395721925	TGTGCGAGAGAGTGTAGTGGCGATCAGTGTTACCCGGCCGGTATGGACGTCTGG	CARECSGDQCYPAGMDVW	IGHV3-21	IGHD2-15	IGHJ3	10	12	19	49
1	0.001336898395721925	TGTGCGAGAGAGTGTAGTGGCGATCAGTGCTACCCGGCCGGTATGGACGTCTGG	CARECSGDQCYPAGMDVW	IGHV3-13	IGHD2-15	IGHJ6	10	12	19	42
1	0.001336898395721925	TGTGCGAGAGAGTGTAGTAGTGGTGGCTGCTACCCGGCCGGTATGGACGTCTGG	CARECSSGGCYPAGMDVW	IGHV3-64	IGHD2-15	IGHJ6	10	12	32	42
1	0.001336898395721925	TGTGCGAGAGAGCTGCGATTCCCTAACTACGGTGGTAACTGGGGGGGGTACTGG	CARELRFPNYGGNWGGYW	IGHV1-18	IGHD4-23	IGHJ4	10	25	39	48
1	0.001336898395721925	TGTGCGAGAGAGAGTCGATATTGTAGTAGTACCAGCTGCCCTTTTGACTACTGG	CARESRYCSSTSCPFDYW	IGHV3-21	IGHD2-2	IGHJ4	10	16	38	42
1	0.001336898395721925	TGTGCGAGAGAATGTAGTAGCGGTGGCTGCTACCCGGCCGGTATGGACGTCTGG	CARECSSGGCYPAGMDVW	IGHV3-30	IGHD2-15	IGHJ6	10	12	32	42
1	0.001336898395721925	TGTGCGAAAGAGTGTAGCAGCGGTGACTGCTACCCGGCCGGTATGGACGTCTGG	CAKECSSGDCYPAGMDVW	IGHV3-21	IGHD2-21	IGHJ6	10	21	31	42
1	0.001336898395721925	TGTGCACGTGGGTTCAGCAGTAGCTGGTACGGGTGGGACTACTTTGACTACTGG	CARGFSSSWYGWDYFDYW	IGHV6-1	IGHD6-13	IGHJ4	5	15	30	37
1	0.001336898395721925	TGTGCAAAAGATTACGATATTTTGACTGGTTATTCTGCGTACTTTGACTACTGG	CAKDYDILTGYSAYFDYW	IGHV3-48	IGHD3-9	IGHJ4	11	12	33	39
1	0.001336898395721925	TGTACTAGCCTACTCTGTCCATATTGTGGCGACCAAAACTGGTTCGACCCCTGG	CTSLLCPYCGDQNWFDPW	IGHV3-73	IGHD2-21	IGHJ5	7	19	28	36
1	0.001336898395721925	TGCGCGAAAGATTACGATATCTCGACTGGTTACTCTGCGTACTTTGACTACTGG	CAKDYDISTGYSAYFDYW	IGHV4-39	IGHD3-9	IGHJ4	6	10	31	39
1	0.001336898395721925	TGTGCGGGAGAATGCAGAGACGGCTCCGATTCGTGCGGTGTGGACGTCTGG	CAGECRDGSDSCGVDVW	IGHV3-53	IGHD5-12	IGHJ3	10	21	30	46
1	0.001336898395721925	TGTGCGAGACGCGGGACTATCGCTGGCCCCGTCTGGCACTTCGACTTCTGG	CARRGTIAGPVWHFDFW	IGHV5-10-1	IGHD3-22	IGHJ2	9	15	20	32
1	0.001336898395721925	TGTGCGAGACATGTAGACGGTGACTACGAGAACTACTACTTTAATCACTGG	CARHVDGDYENYYFNHW	IGHV5-10-1	IGHD4-17	IGHJ4	13	16	27	33
1	0.001336898395721925	TGTGCGAGAGGCCGTGGATGGATAGCAGCAGCTGGTCGCTTTGACTACTGG	CARGRGWIAAAGRFDYW	IGHV1-8	IGHD6-13	IGHJ4	12	21	35	38
1	0.001336898395721925	TGTGCGAGAGGCGGGGTTGTGGTGGTGACTGCTATTTCCTTTGACTACTGG	CARGGVVVVTAISFDYW	IGHV4-34	IGHD2-21	IGHJ4	11	16	35	38
1	0.001336898395721925	TGTGCGAGAGATTATGGACGTAGAGATGGCTACGTCTACTTTGACTACTGG	CARDYGRRDGYVYFDYW	IGHV1-2	IGHD5-24	IGHJ4	11	17	32	35
1	0.001336898395721925	TGTGCGAGAGATCCGGGTGGTTGGGGTGTGAACTACCCATACAAGTACTGG	CARDPGGWGVNYPYKYW	IGHV3-33	IGHD1-7	IGHJ4	12	29	35	45
1	0.001336898395721925	TGTGCGAGAGATGCCTATATAGCAGCGGCCGTATGGTACTTCGATCTCTGG	CARDAYIAAAVWYFDLW	IGHV3-53	IGHD6-25	IGHJ2	11	17	28	33
1	0.001336898395721925	TGTGCGAGAGAGCGACGAAGCGGTAGTAGTGGTTATCCCTTTGACTACTGG	CARERRSGSSGYPFDYW	IGHV1-2	IGHD3-22	IGHJ4	10	23	35	38
1	0.001336898395721925	TGTGCGAGAGAGGGCAAAATACGGCCAGTTATAGATGCTTTTGATATCTGG	CAREGKIRPVIDAFDIW	IGHV1-58	IGHD1-20	IGHJ3	5	24	32	33
1	0.001336898395721925	TGTGCGAGAACGTCGCGAAAAACCCTTAAAGGTGACTGCTTGGACTCCTGG	CARTSRKTLKGDCLDSW	IGHV3-21	IGHD1-1	IGHJ4	8	9	14	34
1	0.001336898395721925	TGTGCGAAAGATTATCACGGCCGGTTCTACGCTGAATACTTCCAGCACTGG	CAKDYHGRFYAEYFQHW	IGHV3-23	IGHD1-14	IGHJ1	11	20	25	29
1	0.001336898395721925	TGTGCGAAAGACCCCCCGTATAGCAGTGGCTGGTACTACTTTGACTACTGG	CAKDPPYSSGWYYFDYW	IGHV3-23	IGHD6-19	IGHJ4	10	17	31	32
1	0.001336898395721925	TGTGCGAGTAGTACTGATAGTAGTGGCGCTAAAGACTTTGACTACTGG	CASSTDSSGAKDFDYW	IGHV4-31	IGHD3-22	IGHJ4	7	14	25	34
1	0.001336898395721925	TGTGCGAGGGTATATAGCAGCTCGTCTGTTCGCTGGTTCGACCCCTGG	CARVYSSSSVRWFDPW	IGHV4-59	IGHD6-6	IGHJ5	7	12	25	32
1	0.001336898395721925	TGTGCGAGGGGGGGTATAGCAGCAGCTGGTTACTGGTTCGACCCCTGG	CARGGIAAAGYWFDPW	IGHV1-46	IGHD6-13	IGHJ5	7	11	29	31
1	0.001336898395721925	TGTGCGAGATCATTTCCTGGTATAGCAGCAGGCTATATTGACTACTGG	CARSFPGIAAGYIDYW	IGHV4-55	IGHD6-13	IGHJ4	9	18	30	37
1	0.001336898395721925	TGTGCGAGACCGACGATAGCCGTCTTCGAGATCGGCTTCCAGCACTGG	CARPTIAVFEIGFQHW	IGHV3-21	IGHD3-16	IGHJ1	8	12	17	35
1	0.001336898395721925	TGTGCGAGACCGAAGCAGAAAAGCAGCTCGTCCGGACTCCGCTACTGG	CARPKQKSSSSGLRYW	IGHV4-31	IGHD6-6	IGHJ4	8	21	36	41
1	0.001336898395721925	TGTGCGAGACATCGTGGATACAGCTATGATGATGCTTTTGATATCTGG	CARHRGYSYDDAFDIW	IGHV4-39	IGHD5-18	IGHJ3	11	12	27	28
1	0.001336898395721925	TGTGCGAGACATGCGTCTACCAGGAGTTGGAATTACTTTGACTACTGG	CARHASTRSWNYFDYW	IGHV5-51	IGHD2-15	IGHJ4	12	16	21	33
1	0.001336898395721925	TGTGCGAGAGCTAGGAGCAGCTGGTATCGGGCCCTCTTTGACTACTGG	CARARSSWYRALFDYW	IGHV3-21	IGHD6-13	IGHJ4	9	11	25	35
1	0.001336898395721925	TGTGCGAGAGCAAAGCGGTATAGCAGTGGCTGGTACTTTGACTACTGG	CARAKRYSSGWYFDYW	IGHV3-21	IGHD6-19	IGHJ4	9	16	32	33
1	0.001336898395721925	TGTGCGAGAGGCATCTGTACTGGTGGTAACTGCCAGTTTGACTACTGG	CARGICTGGNCQFDYW	IGHV1-2	IGHD2-15	IGHJ4	9	15	32	36
1	0.001336898395721925	TGTGCGAGAGGGGAAGAGCAGCGGCGCTACTACGGTATGGACGTCTGG	CARGEEQRRYYGMDVW	IGHV1-8	IGHD6-25	IGHJ6	10	16	24	26
1	0.001336898395721925	TGTGCGAGAGATATGGACTATGATAGTAGTGGAAACTTTGACTACTGG	CARDMDYDSSGNFDYW	IGHV3-21	IGHD3-22	IGHJ4	11	16	31	34
1	0.001336898395721925	TGTGCGAGAGATAGGGGCAGTGGCTGGCCAGAAGTATTTGACTATTGG	CARDRGSGWPEVFDYW	IGHV3-21	IGHD6-19	IGHJ4	11	16	26	36
1	0.001336898395721925	TGTGCGAGAGACCCGGGACATACAGCTATGGTCTACTTTGACTATTGG	CARDPGHTAMVYFDYW	IGHV1-18	IGHD5-18	IGHJ4	10	19	31	32
1	0.001336898395721925	TGTGCGAGAGAGGGGTACCAGCCGCATGCGGACTGGTTCGACCCCTGG	CAREGYQPHADWFDPW	IGHV3-21	IGHD6-19	IGHJ5	10	14	22	31
1	0.001336898395721925	TGTGGCAAAGGCTCCCTCCTTTGCGCTGGCTGGTGCTATGAACATTGG	CGKGSLLCAGWCYEHW	IGHV3-23	IGHD6-19	IGHJ4	3	26	33	45
1	0.001336898395721925	TGTGGAAGAGGCCTTTTCGAGGAGTCACGTGTAGGGATTGACCTCTGG	CGRGLFEESRVGIDLW	IGHV4-34	IGHD3-10	IGHJ5	13	15	24	39
1	0.001336898395721925	TGTGTGAGGGTCTATGATAGTCGTGGTTATTATCTGAATTACTGG	CVRVYDSRGYYLNYW	IGHV3-16	IGHD3-22	IGHJ4	7	11	31	39
1	0.001336898395721925	TGTGTGAGGGAGGATCCCGGGGCCGGGATCAGCTTTGACTCCTGG	CVREDPGAGISFDSW	IGHV3-35	IGHD7-27	IGHJ4	7	11	17	32
1	0.001336898395721925	TGTGCTACTAGTGGCAGCTCCTACGTCAAGGCTTTTAATATCTGG	CATSGSSYVKAFNIW	IGHV3-72	IGHD1-26	IGHJ3	6	8	25	30
1	0.001336898395721925	TGTGCCAGAGATCAGGGCGAACGGCTCATCATCCCGGCCTACTGG	CARDQGERLIIPAYW	IGHV3-72	IGHD1-20	IGHJ4	12	18	22	38
1	0.001336898395721925	TGTGCGCGAGATTTATATGTGGTTCGCAAAGGATGTGACTCCTGG	CARDLYVVRKGCDSW	IGHV1-69D	IGHD1-14	IGHJ4	11	18	24	35
1	0.001336898395721925	TGTGCGGCAACCACTTACCCCAATCATGATGCTTTTGATATCTGG	CAATTYPNHDAFDIW	IGHV1-58	IGHD2-15	IGHJ3	8	9	14	22
1	0.001336898395721925	TGTGCGATCCGTGGATACAGCTATGGCACCGGATTTGACTACTGG	CAIRGYSYGTGFDYW	IGHV4-4	IGHD5-18	IGHJ4	6	9	25	33
1	0.001336898395721925	TGTGCGAGTTACTATGATAGTAGTGGTTATTACTTTGACTACTGG	CASYYDSSGYYFDYW	IGHV4-59	IGHD3-22	IGHJ4	7	8	29	30
1	0.001336898395721925	TGTGCGAGAGTCAAGGGTACAACTGGAACGACCCCCGACTACTGG	CARVKGTTGTTPDYW	IGHV4-31	IGHD1-1	IGHJ4	9	15	31	36
1	0.001336898395721925	TGTGCGAGAGTAGAAATTGGGGAGGGGACTAGTTCCCCCTACTGG	CARVEIGEGTSSPYW	IGHV1-46	IGHD1-7	IGHJ4	9	29	35	38
1	0.001336898395721925	TGTGCGAGAGCAAGGGCGGTCGGTGATTACTACTTTGACTACTGG	CARARAVGDYYFDYW	IGHV4-4	IGHD4-17	IGHJ4	9	20	25	27
1	0.001336898395721925	TGTGCGAGAGATCCTTCCTATACTGGCTACAACTTTGACTACTGG	CARDPSYTGYNFDYW	IGHV3-30	IGHD6-6	IGHJ4	12	17	23	27
1	0.001336898395721925	TGTGCGAGAAGCGGGCGTCCAATAGCAGTGGCGAACTCTGACTGG	CARSGRPIAVANSDW	IGHV1-46	IGHD6-19	IGHJ4	8	21	31	40
1	0.001336898395721925	TGTGCGAAAGATGTGCGTTACTATGGTTCGGGGGGTGACTACTGG	CAKDVRYYGSGGDYW	IGHV3-23	IGHD3-10	IGHJ4	11	17	32	35
1	0.001336898395721925	TGTGCAAGAGAGGAAGTCAACTACGGTGGCCCACCTGACCTCTGG	CAREEVNYGGPPDLW	IGHV6-1	IGHD4-23	IGHJ5	10	19	28	36
1	0.001336898395721925	TGTGCAAAAGATATAGCTCTACTAGTGGGAGCTCTTGACTACTGG	CAKDIALLVGALDYW	IGHV3-43	IGHD1-26	IGHJ4	14	22	32	34
1	0.001336898395721925	TGTATTAGAGGGTACTATGATAGTAGGGGGTATTACCCCAACTGG	CIRGYYDSRGYYPNW	IGHV3-73	IGHD3-22	IGHJ4	8	12	35	40
1	0.001336898395721925	TGTACTAGAGTCGACCGGGGTGACTACGACTCATTTGACTACTGG	CTRVDRGDYDSFDYW	IGHV3-49	IGHD4-17	IGHJ4	9	18	27	33
1	0.001336898395721925	TGTACTAGAGCTTCGGGTGGGGGTTACCGACCGATTGACTACTGG	CTRASGGGYRPIDYW	IGHV3-73	IGHD3-10	IGHJ4	8	11	16	34
1	0.001336898395721925	TGTACCACAGGGGGAGATGTAGTGGGAGCCTCCATCGGACACTGG	CTTGGDVVGASIGHW	IGHV3-15	IGHD1-26	IGHJ4	9	19	28	40
1	0.001336898395721925	TGTACCACAGGGGGAGATATAGTGGGAGCCTCCATCGGATACTGG	CTTGGDIVGASIGYW	IGHV3-15	IGHD1-26	IGHJ4	9	17	28	39
1	0.001336898395721925	TGTACCAGAGATTGGGGCGAGCGGCTCATCATCCCGGCCTACTGG	CTRDWGERLIIPAYW	IGHV3-15	IGHD6-25	IGHJ4	11	19	25	38
1	0.001336898395721925	TGTACCAGAGATTACGGCGAGCGGCTCATCATCCCGCCCTACTGG	CTRDYGERLIIPPYW	IGHV3-22	IGHD6-25	IGHJ4	11	19	25	38
1	0.001336898395721925	TGTACCAGAGATTACGGCGAGCGGCTCATCATCCCGGCCTACTGG	CTRDYGERLIIPAYW	IGHV3-15	IGHD6-25	IGHJ4	11	19	25	38
1	0.001336898395721925	TGTACCAGAGATCATGGCGAGCGGCTCATCATCCCGGCTTACTGG	CTRDHGERLIIPAYW	IGHV3-15	IGHD6-25	IGHJ4	12	19	25	39
1	0.001336898395721925	TGTACCAGAGATCACGGCGAGCGACTCATCATCCCGGCCTACTGG	CTRDHGERLIIPAYW	IGHV3-22	IGHD3-22	IGHJ4	12	27	31	38
1	0.001336898395721925	TGTACCAGAGATCAGGGCGAGCGGCTCATCATCCCGGCCTACTGG	CTRDQGERLIIPAYW	IGHV3-49	IGHD6-25	IGHJ4	12	19	25	38
1	0.001336898395721925	TGTACCAGAGACCACGGCGAGCGCCTCATCATCCCGGCCTACTGG	CTRDHGERLIIPAYW	IGHV3-25	IGHD5-18	IGHJ4	10	11	15	38
1	0.001336898395721925	TGTACCAGAGACCACGGCGAGCGCCTCATCATCCCGGCCTACTGG	CTRDHGERLIIPAYW	IGHV3-22	IGHD5-18	IGHJ4	10	11	15	38
1	0.001336898395721925	TGTAGTAGAGATCATGGCGAGCGGCTCATCATCCCGGCCTACTGG	CSRDHGERLIIPAYW	IGHV3-49	IGHD6-25	IGHJ4	12	19	25	38
1	0.001336898395721925	TGTGCTAGACATATAGACAACGGCCTATACGGAGATGTCTGG	CARHIDNGLYGDVW	IGHV3-72	IGHD2-8	IGHJ3	8	24	29	33
1	0.001336898395721925	TGTGCGGGATCCGCGATAACTACACGAGAATTTGGCTACTGG	CAGSAITTREFGYW	IGHV1-58	IGHD3-16	IGHJ4	6	13	20	30
1	0.001336898395721925	TGTGCGAGACTCCGGGAAGAAGGATATAGTGGCTACTACTGG	CARLREEGYSGYYW	IGHV4-39	IGHD5-12	IGHJ4	9	21	33	34
1	0.001336898395721925	TGTGCGAGACATGATTTAGGTTTGGGGGAGATTGCCTCCTGG	CARHDLGLGEIASW	IGHV3-73	IGHD3-16	IGHJ5	12	15	29	37
1	0.001336898395721925	TGTGCGAGACATGATTTAGGTTTGGGGGAGATTGGCTCCTGG	CARHDLGLGEIGSW	IGHV4-39	IGHD3-16	IGHJ3	12	15	29	38
1	0.001336898395721925	TGTGCGAGAGAAACTTCGGTTCGGGGAGTTTTAGGCTTCTGG	CARETSVRGVLGFW	IGHV1-46	IGHD3-10	IGHJ4	10	17	29	38
1	0.001336898395721925	TGTGCGAGAAACGGCCGGGGCCAGTACAATATGGACGTCTGG	CARNGRGQYNMDVW	IGHV4-31	IGHD2-8	IGHJ6	8	22	29	30
1	0.001336898395721925	TGTGCGAACCTAGGGTATCGTAGCACCTGGTTCTTCTACTGG	CANLGYRSTWFFYW	IGHV3-23	IGHD6-13	IGHJ4	7	12	30	35
1	0.001336898395721925	TGTGCAAGACGCCAGGGCAACAATTGGTTCTTTGACTTCTGG	CARRQGNNWFFDFW	IGHV5-10-1	IGHD5-24	IGHJ4	9	15	24	29
1	0.001336898395721925	TGTGTAAGAGAAGGATACTTTGCCCCATTCGACCCCTGG	CVREGYFAPFDPW	IGHV6-1	IGHD2-15	IGHJ5	10	11	16	27
1	0.001336898395721925	TGTGCCAGAGACTATTCAAATGGCGGGCTTCACTACTGG	CARDYSNGGLHYW	IGHV4-30-2	IGHD2-21	IGHJ4	10	11	16	31
1	0.001336898395721925	TGTGCGAGAGTAGCGACTACCAGTGCTTTTGATATCTGG	CARVATTSAFDIW	IGHV1-46	IGHD2-15	IGHJ3	9	16	21	23
1	0.001336898395721925	TGTGCGAGAGGCCGGCGGGGCGGACACATGGACGTCTGG	CARGRRGGHMDVW	IGHV1-8	IGHD3-10	IGHJ6	12	15	19	25
1	0.001336898395721925	TGTGCGAGAGATTACTATGGTTCGGGGAGTTATCAATGG	CARDYYGSGSYQW	IGHV3-33	IGHD3-10	IGHJ4	11	12	32	36
1	0.001336898395721925	TGTGCGAGAGATCTTGCAGTGGCTGGTACCGAGCCGTGG	CARDLAVAGTEPW	IGHV3-21	IGHD6-19	IGHJ5	13	15	28	29
1	0.001336898395721925	TGTGCGAGAGATCAATTTCGCAGCTCCTTTGACTACTGG	CARDQFRSSFDYW	IGHV4-4	IGHD6-6	IGHJ4	12	19	25	26
1	0.001336898395721925	TGTGCGAGAGATATGGGATTTTACGATTTGGACGTCTGG	CARDMGFYDLDVW	IGHV3-30	IGHD3-3	IGHJ6	11	20	27	28
1	0.001336898395721925	TGTGCGAGAGATATGGGATTTTACGATTTGGACGTCTGG	CARDMGFYDLDVW	IGHV3-21	IGHD3-3	IGHJ6	11	20	27	28
1	0.001336898395721925	TGTGCGAGAGACCGGTATAGCAGTGGCTACGACTACTGG	CARDRYSSGYDYW	IGHV1-46	IGHD6-19	IGHJ4	10	13	27	30
1	0.001336898395721925	TGTGGGAGAAGCAATAACTGGAACGAGCTTGACTACTGG	CGRSNNWNELDYW	IGHV3-21	IGHD1-20	IGHJ4	8	13	25	28
1	0.001336898395721925	TGTACGAGAGACAGTTCGACGGAAAACAGCTTCTTCTGG	CTRDSSTENSFFW	IGHV3-21	IGHD5-18	IGHJ4	10	25	30	35
1	0.001336898395721925	TGTTCGAGAGATGGGGGACTTGGGCTGGCTGAATTG	CSRDGGLGLAEL	IGHV3-30	IGHD3-16	IGHJ4	11	12	17	35
1	0.001336898395721925	TGTGCGGCAGGGTGGGGCTGGTTGATTGACTACTGG	CAAGWGWLIDYW	IGHV3-23	IGHD6-19	IGHJ4	5	15	21	25
1	0.001336898395721925	TGTGCGGCAGGATGGGGCTGGTTGATCGAATCCTGG	CAAGWGWLIESW	IGHV3-21	IGHD6-19	IGHJ5	5	15	21	31
1	0.001336898395721925	TGTGCGAGACTAAGGGAATCCGTAAGTGATACTTGG	CARLRESVSDTW	IGHV4-34	IGHD3-22	IGHJ4	8	26	30	33
1	0.001336898395721925	TGTGCGAGAGCTAGCCGTGGCTGGTACGACTACTGG	CARASRGWYDYW	IGHV1-46	IGHD6-19	IGHJ4	9	11	26	27
1	0.001336898395721925	TGTGCGAGAGATGTCCTACGCGTCAGAGACTACTGG	CARDVLRVRDYW	IGHV1-2	IGHD1-7	IGHJ4	11	15	19	27
1	0.001336898395721925	TGTGCGAGAGAGAACTGGAAGTCTTTTGACTACTGG	CARENWKSFDYW	IGHV3-21	IGHD1-1	IGHJ4	10	12	19	24
1	0.001336898395721925	TGTGCGAGAACGGCAGCTAGATGGTTCGACCCCTGG	CARTAARWFDPW	IGHV4-28	IGHD2-15	IGHJ5	9	12	18	21
1	0.001336898395721925	TGTGCACACAGAGACTTTTCTGGAACTATTGTCTGG	CAHRDFSGTIVW	IGHV2-5	IGHD1-7	IGHJ6	11	19	27	30
1	0.001336898395721925	TGTGCAAAAGACGGCCGATACAGCGGATCGTACTGG	CAKDGRYSGSYW	IGHV3-9	IGHD5-18	IGHJ4	10	16	23	30
1	0.001336898395721925	TGTGTCCCTTGGGCAGATAGTGCCTCCAACTGG	CVPWADSASNW	IGHV3-21	IGHD1-26	IGHJ4	3	16	21	28
1	0.001336898395721925	TGTGTGAGAGAACGGGGTCTTTTTGAGTATTGG	CVRERGLFEYW	IGHV3-21	IGHD3-10	IGHJ4	10	12	16	21
1	0.001336898395721925	TGTGCGAGAGAGAGGAGCTACGCTGACTACTGG	CARERSYADYW	IGHV4-34	IGHD1-26	IGHJ4	9	13	20	23
1	0.001336898395721925	TGTGCGAAGAGCCACGGTGACATTGATCACTGG	CAKSHGDIDHW	IGHV3-23	IGHD4-17	IGHJ4	7	13	20	28
1	0.001336898395721925	TGCACACACTTTACTTCGGGGAGGTGTAACTGG	CTHFTSGRCNW	IGHV3-74	IGHD3-10	IGHJ1	1	14	22	28
1	0.001336898395721925	TGTGCGAGAGGTTTTGCTACTGACTTCTGG	CARGFATDFW	IGHV3-21	IGHD2-15	IGHJ4	9	14	19	20
1	0.001336898395721925	TGCGCGAGAAAAGGCGGTATGGACGTCTGG	CARKGGMDVW	IGHV3-21	.	IGHJ6	8	-1	-1	18
1	0.001336898395721925	TGTGCGAGAGACCAAGGGAACTGG	CARDQGNW	IGHV3-30	.	IGHJ4	10	-1	-1	19
