# Supplementary material for: Biomarkers and Immune Repertoire Metrics Identified by Peripheral Blood Transcriptomic Sequencing Reveal the Pathogenesis of COVID-19
Source: Front Immunol. 2021 Aug 24;12:677025. doi: 10.3389/fimmu.2021.677025 (PMC8421539; doi:10.3389/fimmu.2021.677025)
Supplement: Supplementary file 1 [file DataSheet_1.zip › TCR_BCR/IGH/convert.20S039693A.clonotypes.IGH.txt]

count	freq	cdr3nt	cdr3aa	v	d	j	VEnd	DStart	DEnd	JStart
7	0.028112449799196786	TGTGCGACTGAACATTGTAGTAGTAGGAGGTGCTTTTGGGGCTACTGG	CATEHCSSRRCFWGYW	IGHV4-4	IGHD2-2	IGHJ4	6	13	24	41
5	0.020080321285140562	TGTGCGAGAGACTGGAACTCGGACCCCGAGGAATACTGG	CARDWNSDPEEYW	IGHV1-2	IGHD1-7	IGHJ4	10	11	18	33
4	0.01606425702811245	TGTGCACGGAGACATTGGAGCAGCTGGGGCCTCTTTGACTATTGG	CARRHWSSWGLFDYW	IGHV2-5	IGHD2-2	IGHJ4	6	18	26	32
3	0.012048192771084338	TGTGCAAAACTCGGGTATTGCACTGGTACTAAGTGCAACCAAGATGACTTCTGG	CAKLGYCTGTKCNQDDFW	IGHV3-9	IGHD2-2	IGHJ4	8	22	30	44
3	0.012048192771084338	TGTGCAAGGTCGCATTATTTTGACAGTTTTGGTTATTATGAGGACCTCTGG	CARSHYFDSFGYYEDLW	IGHV3-74	IGHD3-3	IGHJ5	7	29	38	42
3	0.012048192771084338	TGTTCGACCCATGTAGCAGCTCGTCTGGGGGGCTTTCACTCCTGG	CSTHVAARLGGFHSW	IGHV4-59	IGHD6-6	IGHJ4	6	13	24	32
3	0.012048192771084338	TGTGCGATTTGCCCCTGGTTCGGGGACCCACCTGGACTCTTCTGG	CAICPWFGDPPGLFW	IGHV3-23	IGHD3-10	IGHJ4	6	15	25	41
3	0.012048192771084338	TGTGCGAGAGAGTTATCCTACGGTGACTACATTTCCTACTGG	CARELSYGDYISYW	IGHV3-30	IGHD4-17	IGHJ4	10	17	24	25
3	0.012048192771084338	TGTGCGAAATCGGACGGTGTCGGCGTGGCCACTGACTACTGG	CAKSDGVGVATDYW	IGHV3-11	IGHD4-17	IGHJ4	6	13	18	32
3	0.012048192771084338	TGTGCGAGACACATGGGAGCTTCTTTTGACCCCTGG	CARHMGASFDPW	IGHV4-39	IGHD1-26	IGHJ5	10	13	20	27
3	0.012048192771084338	TGTGCGCGAGATGGGTGGCCCGACTCTTGG	CARDGWPDSW	IGHV1-18	IGHD2-15	IGHJ5	11	13	17	20
3	0.012048192771084338	TGCGCGTCGGTTCTCTGG	CASVLW	IGHV7-4-1	IGHD1-14	IGHJ4	5	8	12	14
2	0.008032128514056224	TGTGCGAAGGTGAAGGCCCACGAATACACTAACTACCCGGCGGCGTACTACTTTGACTACTGG	CAKVKAHEYTNYPAAYYFDYW	IGHV3-30	IGHD4-11	IGHJ4	6	24	35	44
2	0.008032128514056224	TGTGCGAGAGATCACTCATCCGGCTATAGCAGCAGCTGGCTTCCCCCTGAAGACTTCTGG	CARDHSSGYSSSWLPPEDFW	IGHV3-11	IGHD6-13	IGHJ4	16	19	38	51
2	0.008032128514056224	TGTGTGAGAGACGATGGTCCGAAAACCACTGGGCGGGTCTATGGTATGGACGTCTGG	CVRDDGPKTTGRVYGMDVW	IGHV3-21	IGHD3-22	IGHJ6	10	23	29	45
2	0.008032128514056224	TGTGCCCTAAGTACCCATGGTAACAGTAGTTGGTATGAGGCGCGACTTGATATGTGG	CALSTHGNSSWYEARLDMW	IGHV3-30	IGHD4-23	IGHJ3	4	17	23	46
2	0.008032128514056224	TGTGCTAGAGAGGGAGATTTTGCGACTGCTTATAATAACTATATGGACGTCTGG	CAREGDFATAYNNYMDVW	IGHV3-72	IGHD3-10	IGHJ6	10	29	36	37
2	0.008032128514056224	TGTGCAAAACTCGGCTATTGCACTGGTACTAAGTGCAACCAGGATGACTTCTGG	CAKLGYCTGTKCNQDDFW	IGHV3-9	IGHD2-2	IGHJ4	8	22	30	44
2	0.008032128514056224	TGTGCAAAAGGAAATTGGGGTAGTAGTACCAGCTGCTCCTTTGACTACTGG	CAKGNWGSSTSCSFDYW	IGHV3-9	IGHD2-2	IGHJ4	9	19	36	38
2	0.008032128514056224	TGTTCGAGAGTCACCGACTATGGTGGTAACGCCGACTTTGACTACTGG	CSRVTDYGGNADFDYW	IGHV4-31	IGHD4-23	IGHJ4	9	15	33	34
2	0.008032128514056224	TGTGCTAGAGATGAATCATCATCTACCACAAGTGCTTTTGATGTCTGG	CARDESSSTTSAFDVW	IGHV3-72	IGHD2-15	IGHJ3	11	22	28	32
2	0.008032128514056224	TGTGCGAAAGACTGCGGCAATGCTTGGTACCGTTGTTATGACTCCTGG	CAKDCGNAWYRCYDSW	IGHV3-23	IGHD1-1	IGHJ4	10	26	31	38
2	0.008032128514056224	TGTGTAAGAGATGGGCCTAACTGGAGCTCCGCTTTTGATATCTGG	CVRDGPNWSSAFDIW	IGHV6-1	IGHD1-20	IGHJ3	11	17	24	30
2	0.008032128514056224	TGTGCGACCTACGGATACGGCTATGCGCGCCCTTTTGACTACTGG	CATYGYGYARPFDYW	IGHV3-21	IGHD5-18	IGHJ4	6	12	24	33
2	0.008032128514056224	TGTGCGAGAGTTTGGGACAGCAGCAGCTGGCACCTTGACCACTGG	CARVWDSSSWHLDHW	IGHV5-10-1	IGHD6-13	IGHJ4	8	18	29	34
2	0.008032128514056224	TGTGCGAGAGAACACACCACTGGTCTATTACTTGAGAACTGG	CAREHTTGLLLENW	IGHV4-4	IGHD2-15	IGHJ4	10	14	20	37
2	0.008032128514056224	TGTGTGGCTTTGCGTATAAGTCCATCTGGTGCCGACGGG	CVALRISPSGADG	IGHV3-66	IGHD1-20	IGHJ4	3	13	18	37
2	0.008032128514056224	TGTGCGTTCGAGTCCAGCACCTCGTCCCCGGACCACTGG	CAFESSTSSPDHW	IGHV3-21	IGHD6-6	IGHJ4	5	7	26	30
2	0.008032128514056224	TGTGCAAGAGATAGCAGCTCAGTTTACTTTGACTTCTGG	CARDSSSVYFDFW	IGHV3-74	IGHD6-6	IGHJ4	11	12	19	24
2	0.008032128514056224	TGTACAAGAATTTATAACTTGAATTACATTGACTACTGG	CTRIYNLNYIDYW	IGHV3-74	IGHD1-20	IGHJ4	8	12	22	24
2	0.008032128514056224	TGTGTGAGGGGAAGAGGGGTATACCTTGAGTACTGG	CVRGRGVYLEYW	IGHV4-39	IGHD6-13	IGHJ4	7	16	20	21
2	0.008032128514056224	TGTGCAAGAGACCTCGGAGGGAGGGCATCTGAGTGG	CARDLGGRASEW	IGHV3-74	IGHD1-26	IGHJ4	14	18	22	33
2	0.008032128514056224	TGCGCGAGAGGAAGTGGTGATGACTTTGACTTCTGG	CARGSGDDFDFW	IGHV4-59	IGHD2-15	IGHJ4	9	12	18	22
2	0.008032128514056224	TGTGCGCGGGATAGGAACAGTGACTATTGG	CARDRNSDYW	IGHV3-21	IGHD2-15	IGHJ4	5	11	15	20
2	0.008032128514056224	TGTGCGAGAGGCCCTGTCCTTCAATACTGG	CARGPVLQYW	IGHV1-8	.	IGHJ4	12	-1	-1	24
2	0.008032128514056224	TGTGTGACCCAAGGGGCTTCTAACTGG	CVTQGASNW	IGHV3-60	IGHD3-16	IGHJ4	6	7	11	22
1	0.004016064257028112	TGTGCGACTCTGTTTTGCACTAGTAACAGCTGTACCCCCTATAATCACAACTACAACTACATGGACGTCTGG	CATLFCTSNSCTPYNHNYNYMDVW	IGHV3-48	IGHD2-2	IGHJ6	6	20	31	49
1	0.004016064257028112	TGTGCGAAAGAACTGGTCGACGGGAAGTATAGCAGCAGCTGGCCTCTCTACTACTACTACATGGACGTCTGG	CAKELVDGKYSSSWPLYYYYMDVW	IGHV3-30	IGHD6-13	IGHJ6	10	26	41	47
1	0.004016064257028112	TGTGCACGGGTCATTAAGGGATACCCCTATGATGTCCCCCCCTCCTCTCACTATTATTACATGGACGTCTGG	CARVIKGYPYDVPPSSHYYYMDVW	IGHV2-26	IGHD3-22	IGHJ6	8	26	32	49
1	0.004016064257028112	TGTGCGAGGTCCGGGGATTGCTCAACTTCCAATTGTTATTACTTTTACTACTACCACATGGACCTCTGG	CARSGDCSTSNCYYFYYYHMDLW	IGHV3-33	IGHD1-1	IGHJ6	7	26	35	36
1	0.004016064257028112	TGTGCGAGAGTTGCGTGGTTTAGGGACACCACTGGCTGGTACCCCTACTTTTACTACATGGACGTCTGG	CARVAWFRDTTGWYPYFYYMDVW	IGHV3-53	IGHD6-19	IGHJ6	9	32	41	44
1	0.004016064257028112	TGTGCGAGAGAGTTAGGCTATATGAGTGATGGCGTCCTCTACTATTACTATCACGGTTTGGACGTCTGG	CARELGYMSDGVLYYYYHGLDVW	IGHV1-18	IGHD3-10	IGHJ6	10	42	50	58
1	0.004016064257028112	TGTGCAAAAGATAAGGGGTGTACTGGTGATAATTGCTACCCCTACTACTACTACGCTTTGGACGTCTGG	CAKDKGCTGDNCYPYYYYALDVW	IGHV3-9	IGHD2-15	IGHJ6	12	18	38	41
1	0.004016064257028112	TGTGCGAGACATCGGTTACTATGGTTCGGGGAGTTATTACCCAACCTCTACTACATGGACGTCTGG	CARHRLLWFGELLPNLYYMDVW	IGHV4-39	IGHD3-10	IGHJ6	11	15	38	47
1	0.004016064257028112	TGTGCACGCAGCGGGGGTTACAATTTTTGGACTACTGATTATTGGTCCCACTACTTTGACTACTGG	CARSGGYNFWTTDYWSHYFDYW	IGHV2-5	IGHD3-3	IGHJ4	10	17	30	49
1	0.004016064257028112	TGTGCAAAAGATGCGAGCCGCAACTGGAACGGCGTCCTATCGGTCGACTACTACTTTGACTACTGG	CAKDASRNWNGVLSVDYYFDYW	IGHV3-43	IGHD1-1	IGHJ4	11	20	35	48
1	0.004016064257028112	TGTGCGAGAGTTCGAGACGATAGCAGCAGCTGGTACCGGACTACCTACGGTATGGACGTCTGG	CARVRDDSSSWYRTTYGMDVW	IGHV4-4	IGHD6-13	IGHJ6	9	19	35	51
1	0.004016064257028112	TGTGCGAGAGAAACGGAAAGCCAGTGGCTGGTGGGTTCCAGACTGGGTTCTTTTGATATCTGG	CARETESQWLVGSRLGSFDIW	IGHV3-11	IGHD6-19	IGHJ3	10	21	31	49
1	0.004016064257028112	TGTGCGAAGGAGCGATGTACTACTGACGGCTGCTGGCGATCCCCTGAAGCTTTTGATGTCTGG	CAKERCTTDGCWRSPEAFDVW	IGHV3-23	IGHD7-27	IGHJ3	7	32	43	44
1	0.004016064257028112	TGTACCACAGATGTGGATCGCAGTGGCTGGTACGTACCAGCCATGGATGCTTTTGATATCTGG	CTTDVDRSGWYVPAMDAFDIW	IGHV3-15	IGHD6-19	IGHJ3	11	19	42	45
1	0.004016064257028112	TGTGCCCTTCCCCCACTGGCAGGTCGTTCCTTCTACTACTACTTCAACAAGGGCGTCTGG	CALPPLAGRSFYYYFNKGVW	IGHV1-8	IGHD1-1	IGHJ6	4	22	29	32
1	0.004016064257028112	TGTGCGAGGACGAAGTATAGCAGCTCGTCCTTAGGTGTTGAGTACTACTTTGACTACTGG	CARTKYSSSSLGVEYYFDYW	IGHV4-31	IGHD6-6	IGHJ4	7	13	29	40
1	0.004016064257028112	TGTGCGAGACTTTCAGGAAAAGGATATTGTAGTGGTGGTACCTGCTACCACGACTACTGG	CARLSGKGYCSGGTCYHDYW	IGHV4-31	IGHD2-15	IGHJ4	8	20	47	51
1	0.004016064257028112	TGTGCGAGAGGTGGGCAGCAGCTGCCCCGAGATTACCACCAGTACTTCTTGGACGTCTGG	CARGGQQLPRDYHQYFLDVW	IGHV3-7	IGHD6-13	IGHJ6	9	14	23	42
1	0.004016064257028112	TGTGCGAGAGATTTTACTGCTACACATTATTACTACTACTACTACGGTATGGACGTCTGG	CARDFTATHYYYYYYGMDVW	IGHV4-4	IGHD2-15	IGHJ6	11	16	22	27
1	0.004016064257028112	TGTGCGAGAGACCCAACATATTATCTAGACTGGGTCTCCCATTACTACTTCGATTTCTGG	CARDPTYYLDWVSHYYFDFW	IGHV3-21	IGHD3-10	IGHJ4	10	18	23	42
1	0.004016064257028112	TGTGCGAAACGCCTTGATTACCCGTCTTGGAGTGGTTTTGCAGAGGGGATGGACGTCTGG	CAKRLDYPSWSGFAEGMDVW	IGHV3-23	IGHD3-3	IGHJ6	8	26	36	48
1	0.004016064257028112	TGTTCGAAGGGAGGCCATACCAGTTACTGGGGTCCTTCAGGGTGGTTCGACCCCTGG	CSKGGHTSYWGPSGWFDPW	IGHV4-4	IGHD4-11	IGHJ5	6	21	28	42
1	0.004016064257028112	TGTGTTAGAGATGTGGGATACTTTAATTCGGGGAGTTATTTTTACTTTGACCAGTGG	CVRDVGYFNSGSYFYFDQW	IGHV4-59	IGHD3-10	IGHJ4	11	26	39	42
1	0.004016064257028112	TGTGTGCAAGATCGGGCTTGTGGTGGTGACTGCCCAACCAAATATTTCCTCTACTGG	CVQDRACGGDCPTKYFLYW	IGHV3-23	IGHD2-21	IGHJ1	12	17	32	52
1	0.004016064257028112	TGTGCGAGATTTGAGATCAACTACGGATCGGTTGTAACGAGGGCATTTGACTACTGG	CARFEINYGSVVTRAFDYW	IGHV4-55	IGHD1-7	IGHJ4	9	18	24	45
1	0.004016064257028112	TGTGCGAGACGTCCATATTGTGGTGGTGACTGCTATTCTTTGGGTTTGGACGTCTGG	CARRPYCGGDCYSLGLDVW	IGHV4-39	IGHD2-21	IGHJ6	9	13	37	46
1	0.004016064257028112	TGTGCGAGACGAAATTTTGGGGTGGTCGGTGTGTCCCATGATGTGTTTGATATCTGG	CARRNFGVVGVSHDVFDIW	IGHV4-39	IGHD3-3	IGHJ3	9	14	25	36
1	0.004016064257028112	TGTGCGAGACAGGGAGAACGGTTGGAGGGAACTGGGGATGGATGGTTCGACCCCTGG	CARQGERLEGTGDGWFDPW	IGHV4-39	IGHD7-27	IGHJ5	10	29	38	42
1	0.004016064257028112	TGTGCGAGAGTGCCATCTGCCACTTATTTCAATTACTACAACGGTTTGGACGTCTGG	CARVPSATYFNYYNGLDVW	IGHV3-11	IGHD2-2	IGHJ6	9	33	40	46
1	0.004016064257028112	TGTGCGAGAGTAGTACCAGCTGCTATAGCCGGGGATATGTACTACTTTGACTACTGG	CARVVPAAIAGDMYYFDYW	IGHV4-59	IGHD2-2	IGHJ4	9	10	31	38
1	0.004016064257028112	TGTGCGAGAGCAGAATATTTGTATTACTATGGTAAAACCGGTTATTACGTCGACTGG	CARAEYLYYYGKTGYYVDW	IGHV1-18	IGHD3-10	IGHJ4	9	20	32	52
1	0.004016064257028112	TGTGCGAGAGATCTACCCCGAGATGGCTACAATCTAGGTTTTCACTTTGACTACTGG	CARDLPRDGYNLGFHFDYW	IGHV3-30	IGHD5-24	IGHJ4	13	19	32	43
1	0.004016064257028112	TGTGCGAGAGATCCTTATTGTAGTAGTACCAGCTGCTATGCACTACCTGACTACTGG	CARDPYCSSTSCYALPDYW	IGHV3-30	IGHD2-2	IGHJ4	12	15	40	47
1	0.004016064257028112	TGTGCGAGAGATGTCGCCTTAGTACCAGCTGCTAGAGGGGGTGCTTTCGATATTTGG	CARDVALVPAARGGAFDIW	IGHV4-31	IGHD2-2	IGHJ3	11	19	33	41
1	0.004016064257028112	TGTGCGAGAGATGTGGGATACTTTAATTCGGGCAGTTATTTTTACTTTGACCAGTGG	CARDVGYFNSGSYFYFDQW	IGHV4-59	IGHD3-10	IGHJ4	11	26	39	42
1	0.004016064257028112	TGTGCGAGAGATATGGACGAATGGTGGCAGCCACTGCTATACTCCTTTGACTACTGG	CARDMDEWWQPLLYSFDYW	IGHV3-30	IGHD6-19	IGHJ4	11	27	38	39
1	0.004016064257028112	TGTGCCGCAACTCTGCAGCCGCGGGTCGTGTTGAGAATTCCGATTGACCAGTGG	CAATLQPRVVLRIPIDQW	IGHV3-7	IGHD2-21	IGHJ4	4	36	41	43
1	0.004016064257028112	TGTGCGAGGGCCGGGGTGGGAGCTTACGGGCATATCGGGTACTTCGATCTCTGG	CARAGVGAYGHIGYFDLW	IGHV4-4	IGHD1-26	IGHJ2	7	15	23	37
1	0.004016064257028112	TGTGCGAGAGCCGCATATGCCCATAGCAGTGCCTGGACTGGGTGTGACTACTGG	CARAAYAHSSAWTGCDYW	IGHV3-21	IGHD6-19	IGHJ4	9	22	35	44
1	0.004016064257028112	TGTGCGAGAGCGGAGGATTGGGAAAGTTCGAGGCCTTACTACATGGACGTCTGG	CARAEDWESSRPYYMDVW	IGHV4-31	IGHD1-7	IGHJ6	9	24	28	36
1	0.004016064257028112	TGTGCGAGAGGGGGGTGGGTAACTGGAAATCCGGGCTACTACATGGACGTCTGG	CARGGWVTGNPGYYMDVW	IGHV1-8	IGHD1-20	IGHJ6	10	19	27	35
1	0.004016064257028112	TGTGCGAGAGGGAGGGGGGTGGCATCGACTTCGTCGTATTACTTTGACGTCTGG	CARGRGVASTSSYYFDVW	IGHV1-8	IGHD1-1	IGHJ4	10	25	33	35
1	0.004016064257028112	TGTGCGAGAGATGGAATTAAAGCAGCAGTTGATGTCAACTGCTTCGACCCCTGG	CARDGIKAAVDVNCFDPW	IGHV4-31	IGHD6-13	IGHJ5	11	20	27	35
1	0.004016064257028112	TGTGCGAGAGAGGGGATCTCACTGGCTAATGTGCAGTGGCACTTCGATCTCTGG	CAREGISLANVQWHFDLW	IGHV1-18	IGHD7-27	IGHJ2	10	11	17	36
1	0.004016064257028112	TGTGCGAGAGAGAGTTTATCGGTGGGAGCTACCCGTGATGCTTTTGATATCTGG	CARESLSVGATRDAFDIW	IGHV4-34	IGHD1-26	IGHJ3	9	21	31	35
1	0.004016064257028112	TGTGCGAGAACGGTAGTTATTGGAGTAGTTATCACCGGGCATCTCGATCTCTGG	CARTVVIGVVITGHLDLW	IGHV1-46	IGHD3-3	IGHJ2	8	19	31	43
1	0.004016064257028112	TGTGCGAAGTATTACGATTTTTGGAGTGGTTATCACGAATACTTTCAGCACTGG	CAKYYDFWSGYHEYFQHW	IGHV3-23	IGHD3-3	IGHJ1	7	8	32	36
1	0.004016064257028112	TGTGCGAAATTTTACGCACGGGGCATGACTACGGGAGACACCGCTGACTACTGG	CAKFYARGMTTGDTADYW	IGHV3-23	IGHD4-17	IGHJ4	8	23	33	44
1	0.004016064257028112	TGTGCGAAAGATTTTCATTCAAACGGTGGGGTATACGGCAACTTTGTCGACTGG	CAKDFHSNGGVYGNFVDW	IGHV3-23	IGHD4-23	IGHJ4	11	22	28	40
1	0.004016064257028112	TGTGCAAAAGATATCAACCGGGGAGCAGCAGCTGGTTACTACTTTGACTACTGG	CAKDINRGAAAGYYFDYW	IGHV3-43	IGHD6-13	IGHJ4	13	23	35	36
1	0.004016064257028112	TGTGTGAGATATTATTGTCCAAGTGGTGAATGTCAGGGCATTGACTACTGG	CVRYYCPSGECQGIDYW	IGHV4-59	IGHD2-8	IGHJ4	8	12	31	40
1	0.004016064257028112	TGTGCGAGTGGGGGGCCCGACAGTAAAGCCGAGGGCTGGTTCGACCCCTGG	CASGGPDSKAEGWFDPW	IGHV4-4	IGHD4-11	IGHJ5	7	19	25	35
1	0.004016064257028112	TGTGCGAGGGCCTCGTATTACGATTTTTGGAGTGGTTATTATAACTACTGG	CARASYYDFWSGYYNYW	IGHV4-34	IGHD3-3	IGHJ4	13	14	42	43
1	0.004016064257028112	TGTGCGAGATACCTCGCAGTACCAGCTGCTAGCCCCTGGTTCGACCCCTGG	CARYLAVPAASPWFDPW	IGHV3-21	IGHD2-2	IGHJ5	8	17	30	35
1	0.004016064257028112	TGTGCGAGAGGTGGATACAGTATACAGTACTACTACTACATGGACGTCTGG	CARGGYSIQYYYYMDVW	IGHV4-59	IGHD5-18	IGHJ6	9	10	19	27
1	0.004016064257028112	TGTGCGAGAGATGAATACAGTAACTACGTTCCCGAACATTTCCACCTCTGG	CARDEYSNYVPEHFHLW	IGHV3-21	IGHD4-11	IGHJ1	11	15	28	39
1	0.004016064257028112	TGTGCGAAGTCAAACAGTGGCTGGTCCGCCACCGATGTCTTTGAAATCTGG	CAKSNSGWSATDVFEIW	IGHV3-23	IGHD6-19	IGHJ3	7	14	24	39
1	0.004016064257028112	TGTGCACGGACTTTAATTGCAGCTCCCGTCCATGGTGCTTTGGATGTCTGG	CARTLIAAPVHGALDVW	IGHV2-5	IGHD1-26	IGHJ3	6	20	26	30
1	0.004016064257028112	TGTGCAACAGATCTCAATATAGCAGTGGCTGGTACGTCTTTTGGCTACTGG	CATDLNIAVAGTSFGYW	IGHV1-24	IGHD6-19	IGHJ4	13	17	36	39
1	0.004016064257028112	TGTGTGAGGCTACATTGCACTACTGTCACCTGCTATCCTGACTCTTGG	CVRLHCTTVTCYPDSW	IGHV4-4	IGHD3-22	IGHJ2	7	17	27	45
1	0.004016064257028112	TGTGTGAGAGAGAGTGAGATTTCTGGAGTAGTCTTTCTGGAACACTGG	CVRESEISGVVFLEHW	IGHV1-18	IGHD3-3	IGHJ4	10	17	28	43
1	0.004016064257028112	TGTGTGAAAAACCCGGGCGGGAAAAACCTCGTCTTCTTTAGAGAATGG	CVKNPGGKNLVFFREW	IGHV3-23	IGHD6-13	IGHJ1	8	10	16	45
1	0.004016064257028112	TGTGCCACAGACGTCACAATGCCTATAAGGAATGCTTTTAATATCTGG	CATDVTMPIRNAFNIW	IGHV2-5	IGHD1-7	IGHJ3	14	23	27	31
1	0.004016064257028112	TGTGCGAGGTCTTATACGCGCCTCAACGTCCGCTACTTTGACTACTGG	CARSYTRLNVRYFDYW	IGHV4-59	IGHD1-20	IGHJ4	7	11	16	32
1	0.004016064257028112	TGTGCGAGATTCTCAGTGGCAGCTGCTAAGAGTTGTCTTGACTTTTGG	CARFSVAAAKSCLDFW	IGHV3-21	IGHD2-15	IGHJ4	8	15	27	37
1	0.004016064257028112	TGTGCGAGATTCAACGTAGGATTACGATTTTTGGAGTCGTGGGACTGG	CARFNVGLRFLESWDW	IGHV4-55	IGHD3-3	IGHJ4	9	20	36	43
1	0.004016064257028112	TGTGCGAGACGCAGTTATTCTTCAGCTCGAAGGGCTTTTGATATCTGG	CARRSYSSARRAFDIW	IGHV5-10-1	IGHD1-20	IGHJ3	9	11	17	33
1	0.004016064257028112	TGTGCGAGAGCTCGCCGAACCTATAGCAACTACTACTTTGACTACTGG	CARARRTYSNYYFDYW	IGHV3-48	IGHD3-10	IGHJ4	9	10	20	30
1	0.004016064257028112	TGTGCGAGAGCTACTAGTAGAGATGGCTACAATTCCTTTGACTACTGG	CARATSRDGYNSFDYW	IGHV3-21	IGHD5-24	IGHJ4	9	16	33	35
1	0.004016064257028112	TGTGCGAGAGGCCTTAGTGGGAGTTACCACACACCAAGCACGCAGTGG	CARGLSGSYHTPSTQW	IGHV1-8	IGHD4-23	IGHJ4	13	19	29	45
1	0.004016064257028112	TGTGCGAGAGGGGACAACCCTGGAAACGAAATGAGTTTTGATCTTTGG	CARGDNPGNEMSFDLW	IGHV3-30	IGHD1-1	IGHJ3	9	19	24	35
1	0.004016064257028112	TGTGCGAGAGATCTGCTCTACGGTGACCACGGAGAACTTGACACCTGG	CARDLLYGDHGELDTW	IGHV3-30	IGHD4-17	IGHJ1	13	17	30	44
1	0.004016064257028112	TGTGCGAGAGATATGGGAATTACTGGAACTCCCCTTTGGGGCGACTGG	CARDMGITGTPLWGDW	IGHV1-18	IGHD1-7	IGHJ4	11	21	29	43
1	0.004016064257028112	TGTGCGAGAGAGGGATTCGACTTTGGTTCGGGGAGTTATTTTGCCTGG	CAREGFDFGSGSYFAW	IGHV4-31	IGHD3-10	IGHJ5	10	19	39	43
1	0.004016064257028112	TGTGCGAAAGGGGAGGCGTTTACTGGGAGCTACTATTATAAGGACTGG	CAKGEAFTGSYYYKDW	IGHV3-23	IGHD1-26	IGHJ4	9	23	34	43
1	0.004016064257028112	TGTGCGAAAGGGGAGGCATTTACTGGGAGCTACTATTATAAGGACTGG	CAKGEAFTGSYYYKDW	IGHV3-23	IGHD1-26	IGHJ4	9	23	34	43
1	0.004016064257028112	TGTGCGAAAGGAAGACGTGGATACAGCTATGGTTACGCTGACTACTGG	CAKGRRGYSYGYADYW	IGHV3-23	IGHD5-18	IGHJ4	9	14	36	38
1	0.004016064257028112	TGTGCGAAAGACGGAGGTGTAGAAGTTCGTCACCCCTTTGACTACTGG	CAKDGGVEVRHPFDYW	IGHV3-23	IGHD2-21	IGHJ4	10	28	33	35
1	0.004016064257028112	TGTGCGAAAAATGGGCCCAGAGTGGGACCTACATTGTTTGACCGCTGG	CAKNGPRVGPTLFDRW	IGHV3-21	IGHD1-26	IGHJ4	6	20	31	36
1	0.004016064257028112	TGTGCACACAGCCCTCCGTTCTATGATTCTTGGACCTTTAGGGACTGG	CAHSPPFYDSWTFRDW	IGHV2-5	IGHD3-16	IGHJ4	10	21	27	43
1	0.004016064257028112	TGTGCAAAAGGTTCGGGACTTAAAGCAGATTACTACTTTGACTACTGG	CAKGSGLKADYYFDYW	IGHV3-9	IGHD3-10	IGHJ4	9	10	16	30
1	0.004016064257028112	TGTGCAAAAGGTGCAGCAGCTCAGTACTACTACTACATGGACGTCTGG	CAKGAAAQYYYYMDVW	IGHV3-9	IGHD6-13	IGHJ6	9	12	20	24
1	0.004016064257028112	TGTGTGACTTATAGGGGGCCTAACTGGACGTTCTTTGACTACTGG	CVTYRGPNWTFFDYW	IGHV3-60	IGHD1-20	IGHJ4	6	20	27	32
1	0.004016064257028112	TGTGTAAGAGATGGGCCTAACTGGTTCTCCGCTTTTGATATCTGG	CVRDGPNWFSAFDIW	IGHV6-1	IGHD7-27	IGHJ4	11	16	23	41
1	0.004016064257028112	TGTGCGCGAGGCCCTGAACGTGGATTTAGTGGCTACGACTACTGG	CARGPERGFSGYDYW	IGHV1-8	IGHD5-12	IGHJ4	12	17	35	36
1	0.004016064257028112	TGTGCGACCCACAGAGGTTATTCCTATGAAGCTTTTACTGTCTGG	CATHRGYSYEAFTVW	IGHV4-4	IGHD3-22	IGHJ3	6	15	21	25
1	0.004016064257028112	TGTGCGAGGGTGGAGTGGATAGTGGGAGCTACGGCAGATCACTGG	CARVEWIVGATADHW	IGHV4-31	IGHD1-26	IGHJ4	7	18	31	40
1	0.004016064257028112	TGTGCGAGGGACGATGGCAGCAGCTGGTACTCGGGGGACTACTGG	CARDDGSSWYSGDYW	IGHV1-18	IGHD6-13	IGHJ4	7	16	29	36
1	0.004016064257028112	TGTGCGAGATCCATCGCATATTGTAGTGATGGTGTCTGTTACTGG	CARSIAYCSDGVCYW	IGHV1-2	IGHD2-15	IGHJ4	8	17	32	39
1	0.004016064257028112	TGTGCGAGACATTTTTTGCGCAGCAGCTGGTTTCTGGACGTCTGG	CARHFLRSSWFLDVW	IGHV5-10-1	IGHD6-13	IGHJ6	11	19	30	34
1	0.004016064257028112	TGTGCGAGAGGGGCCGCCGCCCATAACGTGCATCTAGACTACTGG	CARGAAAHNVHLDYW	IGHV1-18	IGHD3-10	IGHJ4	9	22	28	36
1	0.004016064257028112	TGTGCGAGAGGGGCCGCCGCCCATAACGTGCACCTAGACTCCTGG	CARGAAAHNVHLDSW	IGHV1-2	IGHD3-10	IGHJ4	9	22	28	36
1	0.004016064257028112	TGTGCGAGAGGGGCCGCCGCCCATAACGTGCACCTAGACTACTGG	CARGAAAHNVHLDYW	IGHV1-8	IGHD3-10	IGHJ4	10	22	28	36
1	0.004016064257028112	TGTGCGAGAGGGGGTGGTGGAGATCACTACCTCTTTGACTACTGG	CARGGGGDHYLFDYW	IGHV4-4	IGHD2-15	IGHJ4	9	13	19	32
1	0.004016064257028112	TGTGCGAGAGATCACGCGGGAGCTACGCCTTACTTTGACTACTGG	CARDHAGATPYFDYW	IGHV4-31	IGHD1-26	IGHJ4	12	17	25	30
1	0.004016064257028112	TGTGCGAGAGATAGTTGTAGTAGTACCAGCTGCTACTTCCCCTGG	CARDSCSSTSCYFPW	IGHV4-4	IGHD2-2	IGHJ5	11	14	34	38
1	0.004016064257028112	TGTGCGAGAGATAGGGTCCATCACCTCTACGGTATGGACGTCTGG	CARDRVHHLYGMDVW	IGHV3-30	IGHD4-17	IGHJ6	11	26	32	33
1	0.004016064257028112	TGTGCGAGAGAGGAAGATAGCGGCAGTTGGTCCTTTGACCATTGG	CAREEDSGSWSFDHW	IGHV7-4-1	IGHD6-13	IGHJ4	10	16	30	32
1	0.004016064257028112	TGTGCGAGAGAATCATGGGCTGGGTCTGACGCACTTGATATGTGG	CARESWAGSDALDMW	IGHV3-30	IGHD6-19	IGHJ3	10	17	22	34
1	0.004016064257028112	TGTGCGAGAAAGAGATGGCTACAATTAGGCTACTTTGACTACTGG	CARKRWLQLGYFDYW	IGHV4-28	IGHD5-24	IGHJ4	10	11	26	29
1	0.004016064257028112	TGTGCGAAAGGGAAATATTACCATGATAGTAGCCCCTTTATTTGG	CAKGKYYHDSSPFIW	IGHV3-30	IGHD3-22	IGHJ4	6	15	31	42
1	0.004016064257028112	TGTGCAAGGGATAGCAGCAGCTGGGAAATGTGCTTTGACTACTGG	CARDSSSWEMCFDYW	IGHV4-34	IGHD6-13	IGHJ4	4	10	23	32
1	0.004016064257028112	TGTGCAAAAGACCCCCCCCCGTATAGTGGGGAGCTTGACTACTGG	CAKDPPPYSGELDYW	IGHV3-43	IGHD1-26	IGHJ4	10	20	29	34
1	0.004016064257028112	TGTACTAGACATGGTGGAGTCATTGGAACTCGCTATGACTCCTGG	CTRHGGVIGTRYDSW	IGHV3-73	IGHD1-7	IGHJ5	12	23	29	36
1	0.004016064257028112	TGTTCGAAGAGATGGGGCGACGGAGACTATTTTGACTACTGG	CSKRWGDGDYFDYW	IGHV3-23	IGHD5-24	IGHJ4	7	8	14	25
1	0.004016064257028112	TGTGTGGCCGGAGAATACGGCAATTTCGTGGTTGATTACTGG	CVAGEYGNFVVDYW	IGHV2-26	IGHD2-15	IGHJ4	3	7	12	31
1	0.004016064257028112	TGTGTGAAAGACTTTGACAATGATGGTAACTTTCTCTATTGG	CVKDFDNDGNFLYW	IGHV3-23	IGHD3-9	IGHJ4	10	12	17	28
1	0.004016064257028112	TGTGCGAGGCCCCACGGTGGTAACTCCTACTTTGACTACTGG	CARPHGGNSYFDYW	IGHV3-21	IGHD4-23	IGHJ4	7	13	25	26
1	0.004016064257028112	TGTGCGAGGGTGATTGCGGCGACTAATGACGTAGACCGGTGG	CARVIAATNDVDRW	IGHV4-4	IGHD2-8	IGHJ4	7	21	27	39
1	0.004016064257028112	TGTGCGAGGACGATTTTCGATTACTACTACATGGACGTCTGG	CARTIFDYYYMDVW	IGHV4-31	IGHD3-3	IGHJ6	7	9	16	21
1	0.004016064257028112	TGTGCGAGACATGAGGAGTGGCTGGTCCCCGGGGACTACTGG	CARHEEWLVPGDYW	IGHV4-39	IGHD6-19	IGHJ4	12	16	25	33
1	0.004016064257028112	TGTGCGAGAGCAGAGGACTACGGTGACATCCTTGACTACTGG	CARAEDYGDILDYW	IGHV3-11	IGHD4-17	IGHJ4	9	15	26	31
1	0.004016064257028112	TGTGCGAGAGGGTATGCCAAGGAGTATCACTTTGACTACTGG	CARGYAKEYHFDYW	IGHV4-4	IGHD2-2	IGHJ4	9	12	17	18
1	0.004016064257028112	TGTGCGAGAGGGCGAGCGGAAAGTGACTGGCTCGACCCCTGG	CARGRAESDWLDPW	IGHV4-31	IGHD1-14	IGHJ5	9	16	20	25
1	0.004016064257028112	TGTGCGAGAGATCCCTGGGACACGGATAGTTTTGATATGTGG	CARDPWDTDSFDMW	IGHV3-53	IGHD2-15	IGHJ3	12	23	27	29
1	0.004016064257028112	TGTGCGAGAGATGGCAGGGGGAGTTATCACTTAGACGTCTGG	CARDGRGSYHLDVW	IGHV3-53	IGHD3-16	IGHJ6	11	16	27	33
1	0.004016064257028112	TGTGCGAGAGAGAGAGAATATTCACCTGCCTTGGACGTCTGG	CAREREYSPALDVW	IGHV4-59	IGHD2-15	IGHJ6	10	16	20	31
1	0.004016064257028112	TGTGCGAGAGAAGGTGGCTACGATTTCCCATTTGACTACTGG	CAREGGYDFPFDYW	IGHV3-30	IGHD5-12	IGHJ4	10	13	24	30
1	0.004016064257028112	TGTGCGAGAGAAAATAAGGGTGACCAGTCCGGCCTTTACTGG	CARENKGDQSGLYW	IGHV3-30	IGHD3-9	IGHJ4	10	22	28	36
1	0.004016064257028112	TGTGCGAAAGATGTTTGGGGATTCGCTGCGAGTGACTTCTGG	CAKDVWGFAASDFW	IGHV3-23	IGHD6-25	IGHJ4	15	23	28	32
1	0.004016064257028112	TGTGCGAAAGATATTTGGGGATTTGCTGGGAATGACTTCTGG	CAKDIWGFAGNDFW	IGHV3-23	IGHD7-27	IGHJ4	15	16	21	32
1	0.004016064257028112	TGTGCGAAAGATATCTGGAAATTCGCTGGGAATGACTTCTGG	CAKDIWKFAGNDFW	IGHV3-23	IGHD1-1	IGHJ4	11	14	19	32
1	0.004016064257028112	TGTGTTAGGCACACAAATTATGTCGGATTTGAGTATTGG	CVRHTNYVGFEYW	IGHV3-23	IGHD3-16	IGHJ4	3	16	21	27
1	0.004016064257028112	TGTGCTAGGACTGTGCGGTTTCGGGACATGGACGTCTGG	CARTVRFRDMDVW	IGHV3-22	IGHD2-15	IGHJ6	2	4	9	25
1	0.004016064257028112	TGTGCTAGAGAAAAGGTAGCAGCATACCAGGACTACTGG	CAREKVAAYQDYW	IGHV3-72	IGHD2-15	IGHJ4	10	15	28	30
1	0.004016064257028112	TGTGCGAGAGGCGACGGAGTTTCGGACTTTGACTACTGG	CARGDGVSDFDYW	IGHV4-59	IGHD4-23	IGHJ4	9	14	20	25
1	0.004016064257028112	TGTGCGAGAGACTGGAATTCGGACCCCGAGGAGTACTGG	CARDWNSDPEEYW	IGHV1-2	IGHD1-20	IGHJ1	10	11	16	34
1	0.004016064257028112	TGTACCAGACATGGGTATATTGCTGCTTTTGATTATTGG	CTRHGYIAAFDYW	IGHV3-15	IGHD6-13	IGHJ3	6	12	18	23
1	0.004016064257028112	TGCGTAGCAGGAGGTGGTACTGCAAAGTTTGACTACTGG	CVAGGGTAKFDYW	IGHV3-43	IGHD6-13	IGHJ4	1	4	19	27
1	0.004016064257028112	TGTTCAGTGGATCTGTCTGGAGCAAGAGACCACTGG	CSVDLSGARDHW	IGHV3-48	IGHD5-12	IGHJ4	2	6	11	27
1	0.004016064257028112	TGTCTGGGGGGGGGCTTTGCAACTCGTCCAGACGGG	CLGGGFATRPDG	IGHV3-21	IGHD3-16	IGHJ1	2	4	9	26
1	0.004016064257028112	TGTGTGAGAGCCTTCAGTGGGTTCCACGACTTCTGG	CVRAFSGFHDFW	IGHV3-74	IGHD1-20	IGHJ4	3	20	25	27
1	0.004016064257028112	TGTGTAAAGAGGCCACCTGGAACGATTGACTTTTGG	CVKRPPGTIDFW	IGHV3-11	IGHD1-1	IGHJ4	3	16	24	25
1	0.004016064257028112	TGTGCGGTGGGGAGGGGTGCCCCCTTTGACTACTGG	CAVGRGAPFDYW	IGHV4-59	IGHD3-10	IGHJ4	5	8	13	23
1	0.004016064257028112	TGTGCGACATTGAGAGGTAAAGGTATGGACGTCTGG	CATLRGKGMDVW	IGHV1-3	IGHD4-23	IGHJ6	6	15	19	24
1	0.004016064257028112	TGTGCGAGACACATGGGAGCTTCTTTTGACCCCTGG	CARHMGASFDPW	IGHV7-56	IGHD1-26	IGHJ5	7	13	20	27
1	0.004016064257028112	TGTGCGAGACACAGGGGAGCCTCTTTTGACTCCTGG	CARHRGASFDSW	IGHV4-31	IGHD1-26	IGHJ4	8	14	19	24
1	0.004016064257028112	TGTGCGAGAGGGACCTACTACTACATGGACGTCTGG	CARGTYYYMDVW	IGHV1-8	.	IGHJ6	10	-1	-1	14
1	0.004016064257028112	TGTGCAGGGGTGCCCCGTACAGCTCCTGACTACTGG	CAGVPRTAPDYW	IGHV1-58	IGHD5-18	IGHJ4	4	17	23	26
1	0.004016064257028112	TGTACGAGAGGCGACGGGTGGTTATCACGTTTCTGG	CTRGDGWLSRFW	IGHV3-21	IGHD3-22	IGHJ4	9	17	24	32
1	0.004016064257028112	TGTACGAGAGATTCCTACAGTTATGGTTACCTTTGG	CTRDSYSYGYLW	IGHV4-4	IGHD5-18	IGHJ1	11	15	29	33
1	0.004016064257028112	TGTGTGAGAGAACTCTATAACTGGGACTCGTGG	CVRELYNWDSW	IGHV3-11	IGHD1-7	IGHJ4	15	16	27	30
1	0.004016064257028112	TGTGCGCGAGACTCCCTATGGGACGACTCCTGG	CARDSLWDDSW	IGHV4-34	IGHD3-10	IGHJ5	9	10	15	23
1	0.004016064257028112	TGTGCGAGCGGTGGGGACTGGCTCGACCCCTGG	CASGGDWLDPW	IGHV4-59	IGHD4-23	IGHJ5	7	8	13	16
1	0.004016064257028112	TGTGCGAGAGATAGCAGCAGCATTGACTACTGG	CARDSSSIDYW	IGHV3-11	IGHD6-13	IGHJ4	11	12	20	22
1	0.004016064257028112	TGTGCGAGAGAATACAGTTCCTTTGACTTCTGG	CAREYSSFDFW	IGHV4-59	IGHD4-11	IGHJ4	10	12	17	20
1	0.004016064257028112	TGTGCGAGAGAAAATTACGGTATGGACGTCTGG	CARENYGMDVW	IGHV3-66	IGHD5-24	IGHJ6	10	12	18	21
1	0.004016064257028112	TGTACTAGAGATAATTGGGGAAGCGACTACTGG	CTRDNWGSDYW	IGHV3-73	IGHD7-27	IGHJ4	8	11	20	24
1	0.004016064257028112	TGTGTGAAAGGCTTCTGGGGGGACTCCTGG	CVKGFWGDSW	IGHV3-23	IGHD3-16	IGHJ4	9	15	20	21
1	0.004016064257028112	TGTGCGAGAGGCCCAAACCTTGACTCCTGG	CARGPNLDSW	IGHV3-33	IGHD3-16	IGHJ4	9	11	17	19
1	0.004016064257028112	TGTGCAGACTGGGAAAACGTTGACTATTGG	CADWENVDYW	IGHV1-18	IGHD3-9	IGHJ4	4	6	11	19
1	0.004016064257028112	TGTGTTAGGGATGGTTTTGATATCTGG	CVRDGFDIW	IGHV3-74	.	IGHJ3	3	-1	-1	9
1	0.004016064257028112	TGTGCGAGAGCAGTGCTTGATTTTTGG	CARAVLDFW	IGHV3-21	IGHD3-3	IGHJ4	9	18	23	24
1	0.004016064257028112	TGTGCGAGAGGTGACTACGACTACTGG	CARGDYDYW	IGHV3-21	IGHD4-17	IGHJ4	9	10	17	18
1	0.004016064257028112	TGTATTAGAGATTACTTTGATGGGTGG	CIRDYFDGW	IGHV3-49	IGHD3-22	IGHJ4	11	12	20	24
1	0.004016064257028112	TGTACGGGAGGGTTATTCGACCCCTGG	CTGGLFDPW	IGHV4-34	.	IGHJ5	10	-1	-1	15
1	0.004016064257028112	TGTACGAGAGATCGGGGTCAACGCTGG	CTRDRGQRW	IGHV3-21	IGHD3-9	IGHJ4	12	16	20	23
1	0.004016064257028112	TGTGCGTCGCTTCTCTGG	CASLLW	IGHV2-26	.	IGHJ4	4	-1	-1	14
