# Supplementary material for: Biomarkers and Immune Repertoire Metrics Identified by Peripheral Blood Transcriptomic Sequencing Reveal the Pathogenesis of COVID-19
Source: Front Immunol. 2021 Aug 24;12:677025. doi: 10.3389/fimmu.2021.677025 (PMC8421539; doi:10.3389/fimmu.2021.677025)
Supplement: Supplementary file 1 [file DataSheet_1.zip › TCR_BCR/IGH/convert.SRR12007821.clonotypes.IGH.txt]

count	freq	cdr3nt	cdr3aa	v	d	j	VEnd	DStart	DEnd	JStart
7	0.031818181818181815	TGTGCGAAACAACGATATTACGACAGGTGGTTCGACCCCTGG	CAKQRYYDRWFDPW	IGHV4-39	IGHD3-3	IGHJ5	10	15	22	27
6	0.02727272727272727	TGTGCGAGACGATATGCCTCGGGGAATTATTATACTCGGGTCCGGGTCGGTTACGGTACGGACGTCTGG	CARRYASGNYYTRVRVGYGTDVW	IGHV4-34	IGHD3-10	IGHJ6	8	18	33	59
5	0.022727272727272728	TGTGCGAAAGACCGCGACGGATATAATTATGGTTCCGGCTCTTTTGAATACTGG	CAKDRDGYNYGSGSFEYW	IGHV3-23	IGHD1-14	IGHJ4	10	29	37	42
5	0.022727272727272728	TGTGCAACGTCTCCTAATTACTATGATAGTACTGGTTATTACAACTACTGG	CATSPNYYDSTGYYNYW	IGHV3-74	IGHD3-22	IGHJ4	6	16	41	43
5	0.022727272727272728	TGCACAAGAGGGGGATACAACCACGCTCTGGACGTCTGG	CTRGGYNHALDVW	IGHV3-74	IGHD1-14	IGHJ6	9	18	24	28
4	0.01818181818181818	TGTGCGAGGGGTGGCTTTTGGCTTCGTGACTACGGTCAATTCGATGATGTTTTTGATATCTGG	CARGGFWLRDYGQFDDVFDIW	IGHV3-48	IGHD4-17	IGHJ3	7	26	35	43
4	0.01818181818181818	TGTGCGAGAGCAATTTTAGTCGACGCCTTGGTCAATTACTACTATCACGGTATGGACGTCTGG	CARAILVDALVNYYYHGMDVW	IGHV3-21	IGHD3-22	IGHJ6	9	37	46	51
4	0.01818181818181818	TGTGCGAGAGATGCACTATATAGTGGGACCTCCAAATCGGGGGACTGG	CARDALYSGTSKSGDW	IGHV3-21	IGHD1-26	IGHJ4	11	18	27	43
4	0.01818181818181818	TGTGCGAGGGTGGAGACTACAGCTATGGTTTCGTTTGACTCCTGG	CARVETTAMVSFDSW	IGHV1-2	IGHD5-18	IGHJ4	7	17	29	33
4	0.01818181818181818	TGTTGTATTTATCGATGGGCGCAGACCGGTCTTGACAACTGG	CCIYRWAQTGLDNW	IGHV3-49	IGHD1-20	IGHJ4	2	24	29	31
3	0.013636363636363636	TGTGCGAGAGACGTAAGCCGAGAAAGAATGCTTCGGGGCTCCTGGGGGGAAGACTACTTTGACTGCTGG	CARDVSRERMLRGSWGEDYFDCW	IGHV3-11	IGHD3-10	IGHJ4	10	27	37	52
3	0.013636363636363636	TGTGCACACTCCGAGGGCGGAGATTGTGGTGTTGACTGCTACAGCTATTTTGACTCCTGG	CAHSEGGDCGVDCYSYFDSW	IGHV2-5	IGHD2-21	IGHJ4	8	22	40	44
3	0.013636363636363636	TGTGCAGCGCCGGAGTCTGGGCCTAGTAGACGGTACTACTACTACGGAATGGACGTCTGG	CAAPESGPSRRYYYYGMDVW	IGHV1-24	IGHD2-15	IGHJ6	5	9	15	33
3	0.013636363636363636	TGCGCGAAAGATTCGGTAGAGGTTCGGGGAGTTATTGCGCCGACCTTTGACTACTGG	CAKDSVEVRGVIAPTFDYW	IGHV3-23	IGHD3-10	IGHJ4	11	20	35	44
3	0.013636363636363636	TGTGCGAGAGAGGCAATTCCAGCAGCGACGTGTTGCTGGTTCGACCCCTGG	CAREAIPAATCCWFDPW	IGHV4-59	IGHD6-13	IGHJ5	10	19	25	35
3	0.013636363636363636	TGTGCGAGAGATTTTTGGAGTGGTTACCTTCCCCCGGACTACTGG	CARDFWSGYLPPDYW	IGHV3-53	IGHD3-3	IGHJ4	11	12	25	36
3	0.013636363636363636	TGTGCGAAATCTCGGAGTTACGGTATGAATGCATATGACTTCTGG	CAKSRSYGMNAYDFW	IGHV3-23	IGHD4-23	IGHJ4	8	12	20	35
3	0.013636363636363636	TGTGCGAGAGAGGGGAGACTGGGTTTCGGGGAGACAGTCTGG	CAREGRLGFGETVW	IGHV1-18	IGHD3-10	IGHJ4	10	24	32	38
3	0.013636363636363636	TGCGCGAGGATCTACAGTGGGACCGTGGATCTTGACTACTGG	CARIYSGTVDLDYW	IGHV1-69	IGHD1-26	IGHJ4	12	15	21	31
2	0.00909090909090909	TGTGCGAGTATAACTTATTATGATGTAGGCGGCTATTATAACCGCTACTACTTCGGTATGGACGTCTGG	CASITYYDVGGYYNRYYFGMDVW	IGHV3-11	IGHD3-10	IGHJ6	7	33	41	44
2	0.00909090909090909	TGTGCGAGAGCAGAACCCCGCAGTATTACGATTTTTGGAGTGGTTACTTACTACGGTATGGACGTCTGG	CARAEPRSITIFGVVTYYGMDVW	IGHV3-21	IGHD3-3	IGHJ6	9	22	45	57
2	0.00909090909090909	TGTGCGAGAGATACCTTGGTTTGGGGGAGTCATCGTGAAGACTTCTACCACTACGGTTTGGACGTCTGG	CARDTLVWGSHREDFYHYGLDVW	IGHV4-4	IGHD3-16	IGHJ6	11	18	35	58
2	0.00909090909090909	TGTGCGAGACTGATGAGGACTCGCAAATTTTGTGGTGGTGATTGTTATGGAAATTTTGACTTCTGG	CARLMRTRKFCGGDCYGNFDFW	IGHV5-10-1	IGHD2-21	IGHJ4	9	29	47	54
2	0.00909090909090909	TGTGCGCGAGATGAAGGCGAAGCCGTGGGAGGAATGACAACCATGTCCTACTTTGATTCTTGG	CARDEGEAVGGMTTMSYFDSW	IGHV1-46	IGHD1-26	IGHJ4	11	24	30	47
2	0.00909090909090909	TGTGCGAAAGACTTGTCGTTTAGCAGTGCCTGGGACTACTACCACTACGGTATGGACGTCTGG	CAKDLSFSSAWDYYHYGMDVW	IGHV3-30	IGHD6-19	IGHJ6	10	20	32	34
2	0.00909090909090909	TGTGCGAAAGACGTGGTCCCTATCAGTGATAGCAAATATGGACCAACCGCGTTTGACTACTGG	CAKDVVPISDSKYGPTAFDYW	IGHV3-11	IGHD2-8	IGHJ4	10	28	33	51
2	0.00909090909090909	TGTGTGAGAGGCCGCACGGTGACTACGTTTTACTACTACTACTACGGTATGGACGTCTGG	CVRGRTVTTFYYYYYGMDVW	IGHV3-16	IGHD4-17	IGHJ6	8	15	27	29
2	0.00909090909090909	TGTGCGAGAGATTCGTCTCCAAACCCAGGCCTCGGGGAGGTGCCATGGTTTGAGTATTGG	CARDSSPNPGLGEVPWFEYW	IGHV4-31	IGHD3-10	IGHJ4	11	31	38	48
2	0.00909090909090909	TGTGCGAGAGAAGTGAGGGGGATGGACGTTGGGTCCCAGTATTACTTTGACCTCTGG	CAREVRGMDVGSQYYFDLW	IGHV3-21	IGHD3-16	IGHJ4	10	16	21	37
2	0.00909090909090909	TGTGCGAGGGGGGCTAAACAGTGGCCATCCTTCTACTACGGTATGGACGTCTGG	CARGAKQWPSFYYGMDVW	IGHV1-18	IGHD6-19	IGHJ6	7	18	24	32
2	0.00909090909090909	TGTGCGAGAGATCGTTATTCGGTGGTCGCTTCCTCCGGGCACCTTGACTACTGG	CARDRYSVVASSGHLDYW	IGHV3-11	IGHD4-23	IGHJ4	12	19	25	43
2	0.00909090909090909	TGTGCGAGACACCCCCAGTTCGCTGATGATAATGGTTTCTTTGACGTCTGG	CARHPQFADDNGFFDVW	IGHV4-55	IGHD7-27	IGHJ4	8	12	23	38
2	0.00909090909090909	TGTGCGAGACACCCCCAGTTCGCTGATGATAATGGTTTCTTTGACGTCTGG	CARHPQFADDNGFFDVW	IGHV5-10-1	IGHD7-27	IGHJ4	10	12	23	38
2	0.00909090909090909	TGTGCGAAAGCAACTGAATATGGCAGCACCCCTAGCCGGCTGGACTGCTGG	CAKATEYGSTPSRLDCW	IGHV3-23	IGHD6-13	IGHJ4	9	18	27	42
2	0.00909090909090909	TGTGCAAGAGATTACGATTTTGGAGTGGTTATTGGCTACTTTGACTACTGG	CARDYDFGVVIGYFDYW	IGHV3-13	IGHD3-3	IGHJ4	11	12	32	35
2	0.00909090909090909	TGTGCGAGGACGTATTACTATGGTTCGGGGAGTTACATTGACTACTGG	CARTYYYGSGSYIDYW	IGHV4-39	IGHD3-10	IGHJ4	7	9	32	33
2	0.00909090909090909	TGTGCGAGAGAGGCCCGACGTGAACAGGGGGACTGCTTTGACGACTGG	CAREARREQGDCFDDW	IGHV1-2	IGHD1-1	IGHJ4	10	15	20	31
2	0.00909090909090909	TGTGCACACTGGGATAGTACTGGTGAACTGCGCCATTTGGACGTCTGG	CAHWDSTGELRHLDVW	IGHV2-5	IGHD3-22	IGHJ6	8	12	23	37
2	0.00909090909090909	TGTGCAAAGGATTATAGCAGTGGCTCTGGATACTACTTAGACTACTGG	CAKDYSSGSGYYLDYW	IGHV3-9	IGHD6-19	IGHJ4	11	12	24	30
2	0.00909090909090909	TGTGCGAGAGATCTGGGTAGTGGCGGTGACGGGATTGACTACTGG	CARDLGSGGDGIDYW	IGHV3-21	IGHD2-15	IGHJ4	13	16	26	34
2	0.00909090909090909	TGTGCGAGAGAGATGGTTATTTTTCGTGATGCTTTTGATCTTTGG	CAREMVIFRDAFDLW	IGHV4-4	IGHD3-22	IGHJ3	10	13	20	26
2	0.00909090909090909	TGTGCGAGACTTGAGACTACGGTGACCTCTTTTGACTACTGG	CARLETTVTSFDYW	IGHV5-10-1	IGHD4-17	IGHJ4	9	14	25	30
2	0.00909090909090909	TGTGCGAGGAGCTGGGGATCGGGAGGCTTTGACTACTGG	CARSWGSGGFDYW	IGHV3-23	IGHD7-27	IGHJ4	6	11	19	26
2	0.00909090909090909	TGTGCGAGATGGGGGTTTGAGGGACCTAAGGTCTACTGG	CARWGFEGPKVYW	IGHV4-55	IGHD3-16	IGHJ4	9	14	23	32
2	0.00909090909090909	TGTGCGAGAGACGGACTCGTGGCAGCCAGGGACTACTGG	CARDGLVAARDYW	IGHV1-67	IGHD6-19	IGHJ4	10	22	27	30
2	0.00909090909090909	TGTGCGAGAGACGGACTCGTGGCAGCCAGGGACTACTGG	CARDGLVAARDYW	IGHV3-11	IGHD6-19	IGHJ4	10	22	27	30
2	0.00909090909090909	TGTACAACTGACAAGGACTTTATTTTCTTCCAACACTGG	CTTDKDFIFFQHW	IGHV3-13	IGHD3-9	IGHJ1	6	20	25	26
2	0.00909090909090909	TGTGTAAAAGGGAATTTCCAGAACTGG	CVKGNFQNW	IGHV3-43	IGHD2-21	IGHJ1	9	10	14	15
1	0.004545454545454545	TGTGCGAGAGATAAAGAGGGGTCCTTCTGGCAGTGGCTGGGACGTCAGGGTTACTACTACTACTACGGTATGGACGTCTGG	CARDKEGSFWQWLGRQGYYYYYGMDVW	IGHV4-31	IGHD6-19	IGHJ6	11	29	44	50
1	0.004545454545454545	TGTGCTAGAGATCACGGTTTCGTAGTGGTTCCTGCTGCTGTTTCCCTTCGGGGCACCTTCGGTTTGGACGTCTGG	CARDHGFVVVPAAVSLRGTFGLDVW	IGHV3-72	IGHD3-22	IGHJ6	12	21	29	64
1	0.004545454545454545	TGTGCGAAAGATTTCCCACCATCCAGGGGATCCCGGACCCGGGACTATTACTACTACGGTATGGACGTCTGG	CAKDFPPSRGSRTRDYYYYGMDVW	IGHV3-23	IGHD7-27	IGHJ6	11	25	33	43
1	0.004545454545454545	TGTGCGAGAGATTTGGTGGGTATTACGATTTTTGGAGTGGTTACGAAGTACGGTATGGACGTCTGG	CARDLVGITIFGVVTKYGMDVW	IGHV4-31	IGHD3-3	IGHJ6	11	19	42	54
1	0.004545454545454545	TGTGCGAGAGATGGGACTTATAGCAGCAGCTGGTACCTACACTACTACTACGGTATGGACGTCTGG	CARDGTYSSSWYLHYYYGMDVW	IGHV4-31	IGHD6-13	IGHJ6	11	18	39	40
1	0.004545454545454545	TGTGCGAGAGCCGTTGGTTTAACACTGGCTGGTAATTACTATTACCTCGGTCTGGACGTCTGG	CARAVGLTLAGNYYYLGLDVW	IGHV1-2	IGHD6-19	IGHJ6	9	15	33	52
1	0.004545454545454545	TGTGCGAGAGCCGTTGGTTTAACACTGGCTGGTAATTACTATTACCTCGGTCTGGACGTCTGG	CARAVGLTLAGNYYYLGLDVW	IGHV3-53	IGHD6-19	IGHJ6	9	15	33	52
1	0.004545454545454545	TGTGCGAAATTGGTCGGGGATGGGGCGTATTACGATATTTTGACTGGTTTCTTTGACTACTGG	CAKLVGDGAYYDILTGFFDYW	IGHV3-23	IGHD3-9	IGHJ4	8	25	48	50
1	0.004545454545454545	TGTGCAAGACGGGCGGTGGGCCGTGGATACACCCATGGCCCCTCCTACGGTCTGGACGTCTGG	CARRAVGRGYTHGPSYGLDVW	IGHV3-13	IGHD5-18	IGHJ6	8	21	37	52
1	0.004545454545454545	TGTGCGAGACCAGTCCCCGATAACAGTGGTTTTTACTACGGAGGTGCTTTTGACAACTGG	CARPVPDNSGFYYGGAFDNW	IGHV4-39	IGHD3-22	IGHJ3	9	24	39	44
1	0.004545454545454545	TGTGCGAGACATTCAGGTTCCTACAAGACCGGGACTTACTACTATGGTATGGACGTCTGG	CARHSGSYKTGTYYYGMDVW	IGHV5-10-1	IGHD3-10	IGHJ6	11	39	47	48
1	0.004545454545454545	TGTGCGAGAGTAGTAGGGGTTACTATGGTTCGGGGAGTCTACCCCTGGTTCGACCCCTGG	CARVVGVTMVRGVYPWFDPW	IGHV3-48	IGHD3-10	IGHJ5	9	19	37	44
1	0.004545454545454545	TGTGCGAGAGGTTGTGGTGGTGGTAACTGCCTAAGGGAAAACTACTACCTTGATAAGTGG	CARGCGGGNCLRENYYLDKW	IGHV4-34	IGHD2-15	IGHJ4	10	11	29	42
1	0.004545454545454545	TGTGCGAGAAGGGTGGAGTACCCCATGGTTCGGGGAGTTAATCGTGCTTTTGATATCTGG	CARRVEYPMVRGVNRAFDIW	IGHV3-64	IGHD3-10	IGHJ3	8	24	39	44
1	0.004545454545454545	TGTGCGAAACCCACTACACCGTATATTGTGATGGTGACTGGTAGCCATTTTGACTACTGG	CAKPTTPYIVMVTGSHFDYW	IGHV5-10-1	IGHD2-21	IGHJ4	6	22	39	48
1	0.004545454545454545	TGTGCGAAAAGTCAAAGCAGTGGCAGTTTGTTCGAAGGGCCCGGGACCTTTGACTCCTGG	CAKSQSSGSLFEGPGTFDSW	IGHV3-23	IGHD6-19	IGHJ4	8	15	23	47
1	0.004545454545454545	TGTGCGCGAGATATTGAGCAGTGGCTGGCGCTCGATGAGTCCAGGCTTGACTATTGG	CARDIEQWLALDESRLDYW	IGHV3-42	IGHD6-19	IGHJ4	2	16	27	46
1	0.004545454545454545	TGTGCGAGATTTTCACTTGACCATGGTGCCTACGTTAGTTATGCTTTTGATATCTGG	CARFSLDHGAYVSYAFDIW	IGHV4-55	IGHD4-17	IGHJ3	9	17	34	40
1	0.004545454545454545	TGTGCGAGAGCTAAGTATTACTATGGTTCGGGGAGTTATTACTACTTTGACTACTGG	CARAKYYYGSGSYYYFDYW	IGHV3-53	IGHD3-10	IGHJ4	9	14	38	39
1	0.004545454545454545	TGTGCGAGAGCTAAGTATTACTATGGTTCGGGGAGTTATTACTACTTTGACTACTGG	CARAKYYYGSGSYYYFDYW	IGHV4-34	IGHD3-10	IGHJ4	9	14	38	39
1	0.004545454545454545	TGTGCGAGAGATCTGTCCCCGCCGGGAGCAAGTTACTATGATGCTCTTGATATCTGG	CARDLSPPGASYYDALDIW	IGHV3-21	IGHD4-11	IGHJ3	13	30	36	37
1	0.004545454545454545	TGTGCGAGAGATCGCTTGCAGCAGTCGATACAATACGCTGACGGTGTGGACGTCTGG	CARDRLQQSIQYADGVDVW	IGHV3-21	IGHD2-15	IGHJ6	19	28	34	46
1	0.004545454545454545	TGTGCGAGAGATGGGGAGGGGAACGGGGAGGCCTACGGTGACCTAGCTGACTACTGG	CARDGEGNGEAYGDLADYW	IGHV3-33	IGHD4-17	IGHJ4	11	32	41	47
1	0.004545454545454545	TGTGCGAGAGATAGGAATTACGATATTTTGACTGGCTATCCCCGCTTTGACTACTGG	CARDRNYDILTGYPRFDYW	IGHV3-21	IGHD3-9	IGHJ4	11	16	38	44
1	0.004545454545454545	TGTGCGAGAGATAGGAATTACGATATTTTGACTGGCTATCCCCGCTTTGACTACTGG	CARDRNYDILTGYPRFDYW	IGHV3-33	IGHD3-9	IGHJ4	11	16	38	44
1	0.004545454545454545	TGTGCACACAGGTCTAGGTTACTATGGTTCGGGGAGTCCTACTACTTTGACTACTGG	CAHRSRLLWFGESYYFDYW	IGHV2-5	IGHD3-10	IGHJ4	10	18	36	39
1	0.004545454545454545	TGTGGAAGAGATAAAGGGCGGAATTGTGCTGGTGACTGCTACGCTGTGGACGTCTGG	CGRDKGRNCAGDCYAVDVW	IGHV3-43	IGHD2-21	IGHJ6	12	22	40	46
1	0.004545454545454545	TGTGCGACATACCGTCCCTATTGTAGTGGTGGTAGCTGCTACTTTGACTACTGG	CATYRPYCSGGSCYFDYW	IGHV4-55	IGHD2-15	IGHJ4	10	18	37	38
1	0.004545454545454545	TGTGCGAGAGTTAACTGGGGTAGTGGTTATTACTCCGGGGCGTTTGACTACTGG	CARVNWGSGYYSGAFDYW	IGHV3-33	IGHD3-22	IGHJ4	9	19	33	42
1	0.004545454545454545	TGTGCGAGAGTCACAGGTGATGACTCAGCAGCTGGCTTCTGGTTCGACCCCTGG	CARVTGDDSAAGFWFDPW	IGHV1-2	IGHD6-13	IGHJ5	9	25	34	38
1	0.004545454545454545	TGTGCGAGAGATAGTCCCCCATATTGTGGTGGTGACTGTTATTCGGAATACTGG	CARDSPPYCGGDCYSEYW	IGHV1-46	IGHD2-21	IGHJ4	11	19	43	48
1	0.004545454545454545	TGTGCGAAAAGTCGCAGAGGGTATAATTGGAATACCGCGCCCTTTGACTACTGG	CAKSRRGYNWNTAPFDYW	IGHV3-60	IGHD1-20	IGHJ4	8	19	31	41
1	0.004545454545454545	TGTGCAAAAGATATAGGGGCTTACTATGATAGTAGTGGTTATTTTGTCTACTGG	CAKDIGAYYDSSGYFVYW	IGHV3-43	IGHD3-22	IGHJ4	14	20	41	42
1	0.004545454545454545	TGTGCAAAAGATATAATGATTGGTGCCAGTGGCTGGTACGGGGCTGACTACTGG	CAKDIMIGASGWYGADYW	IGHV3-43	IGHD6-19	IGHJ4	14	26	39	44
1	0.004545454545454545	TGTGCGAGACTAAGGGGATATGACTACGGTGACTACGTTTGCGACTACTGG	CARLRGYDYGDYVCDYW	IGHV5-10-1	IGHD4-17	IGHJ4	9	19	37	42
1	0.004545454545454545	TGTGCGAGACCGGGGGAATACGATTTTTGGAGTGGTTACTGGGGCTACTGC	CARPGEYDFWSGYWGYC	IGHV4-39	IGHD3-3	IGHJ4	9	18	37	44
1	0.004545454545454545	TGTGCGAGAGTTTCCATAATACCATCTGTTGACGATGCTTTTGATATCTGG	CARVSIIPSVDDAFDIW	IGHV4-34	IGHD3-16	IGHJ3	9	14	21	33
1	0.004545454545454545	TGTGCGAGAGATCGGGTACCTTACTATGATAGCAGTGCTTATTCTGACTGG	CARDRVPYYDSSAYSDW	IGHV1-46	IGHD3-22	IGHJ4	12	20	42	46
1	0.004545454545454545	TGTGCGAGAGAGGGAAAAGGACAGGAGTATAGCAGCTCGTTTGACTACTGG	CAREGKGQEYSSSFDYW	IGHV4-31	IGHD6-6	IGHJ4	10	24	38	39
1	0.004545454545454545	TGTGCGAATCTGCCATCGAAGTGGGAGCCCTACCGGGAGGTTGGCTACTGG	CANLPSKWEPYREVGYW	IGHV3-23	IGHD1-26	IGHJ4	7	19	27	40
1	0.004545454545454545	TGTACCACCCATGATATTGTAGTGGTGGTAGCTGCCCAGGATGACTACTGG	CTTHDIVVVVAAQDDYW	IGHV3-15	IGHD2-15	IGHJ4	7	12	34	41
1	0.004545454545454545	TGTGCCAGAGATCCTGGAAACAGCAGTACTTGGTACTTTGACTCCTGG	CARDPGNSSTWYFDSW	IGHV4-30-2	IGHD5-18	IGHJ4	12	14	23	33
1	0.004545454545454545	TGTGCGAGGGAGTATAGCAGTGGCGAGGAGGTATGGTTTGACTACTGG	CAREYSSGEEVWFDYW	IGHV4-4	IGHD6-19	IGHJ4	7	11	23	36
1	0.004545454545454545	TGTGCGAGATTGGAGGTCGCAGCTGGGAAATCCGACTTTGACTACTGG	CARLEVAAGKSDFDYW	IGHV5-10-1	IGHD2-2	IGHJ4	8	18	25	34
1	0.004545454545454545	TGTGCGAGACGTCTATACTATGATAGCAGTGGCCATTTTGACTACTGG	CARRLYYDSSGHFDYW	IGHV5-10-1	IGHD3-22	IGHJ4	9	15	31	36
1	0.004545454545454545	TGTGCGAGAGGTCTTTTCGGGGTTCGGGGATTGATGTTTGACTACTGG	CARGLFGVRGLMFDYW	IGHV3-21	IGHD3-10	IGHJ4	13	20	29	36
1	0.004545454545454545	TGTGCGAGAGGCTCCCCAGGGAATGGGGCACTTTTGACTGACCACTGG	CARGSPGNGALLTDHW	IGHV1-18	IGHD3-9	IGHJ4	9	31	37	38
1	0.004545454545454545	TGTGCGAGAGGGGACATCGGTGACTACCCCTACTACTTTGACTACTGG	CARGDIGDYPYYFDYW	IGHV4-34	IGHD4-17	IGHJ4	10	17	26	30
1	0.004545454545454545	TGTGCGAGAGATCAGGTTTCGATACCAGCAGCCCATCTCAACCCCTGG	CARDQVSIPAAHLNPW	IGHV4-31	IGHD6-13	IGHJ5	12	21	31	40
1	0.004545454545454545	TGTGCGAGAGATGCACTATATAGTGGGACCTCCAAATCGGGGGACTGG	CARDALYSGTSKSGDW	IGHV4-31	IGHD1-26	IGHJ4	11	18	27	43
1	0.004545454545454545	TGTGCGAGAGATGCACGATACAGCTATGGTTCGGCTTCTGACTACTGG	CARDARYSYGSASDYW	IGHV3-11	IGHD5-18	IGHJ4	11	16	30	38
1	0.004545454545454545	TGTGCGAGAGACATGTTTTCCCGTGGGCCGCATGTTGCACCAGCCTGG	CARDMFSRGPHVAPAW	IGHV3-48	IGHD2-15	IGHJ5	10	37	41	43
1	0.004545454545454545	TGTGCGAGAGAACGATTGCAGTGGCTGGTACATTGGTTCGACCCCTGG	CARERLQWLVHWFDPW	IGHV4-31	IGHD6-19	IGHJ5	10	17	30	33
1	0.004545454545454545	TGTGCGAAAGATGTCGACGACAATGATTACGGAGTTTTTGACCTCTGG	CAKDVDDNDYGVFDLW	IGHV3-23	IGHD3-16	IGHJ5	11	22	30	39
1	0.004545454545454545	TGTGCAAAAGTTGAGAGTAGCAGTGGCTGGTACTTCTTTGACTACTGG	CAKVESSSGWYFFDYW	IGHV3-43	IGHD6-19	IGHJ4	9	17	28	29
1	0.004545454545454545	TGTGCAAAAGATAGGGTATCGGGGGTAACTGGTTCCTTTGACTACTGG	CAKDRVSGVTGSFDYW	IGHV3-9	IGHD4-23	IGHJ4	12	19	29	35
1	0.004545454545454545	TGTGTGAGACGTGATGGCAGTGCTTGGTACTACTTTGACTATTGG	CVRRDGSAWYYFDYW	IGHV5-10-1	IGHD5-24	IGHJ4	9	12	17	26
1	0.004545454545454545	TGTGCCAGAACGAGTGATGGTTATTATTCCCCCCTGGACTACTGG	CARTSDGYYSPLDYW	IGHV4-30-2	IGHD3-3	IGHJ4	8	17	26	36
1	0.004545454545454545	TGTGCGAGTAATCGGGTTCTGCCCAGGGCTTGGTTCGACCCCTGG	CASNRVLPRAWFDPW	IGHV4-34	IGHD5-12	IGHJ5	7	8	13	30
1	0.004545454545454545	TGTGCGAGATTTAATTGGAACGACGAGGCCGGTATGGACGTCTGG	CARFNWNDEAGMDVW	IGHV3-64	IGHD1-20	IGHJ6	8	11	24	33
1	0.004545454545454545	TGTGCGAGATCCCCTAGGGGAATACGGTCTGACTTTGACTACTGG	CARSPRGIRSDFDYW	IGHV4-55	IGHD2-15	IGHJ4	9	12	17	31
1	0.004545454545454545	TGTGCGAGATCGGGGTATAGCAGCAGCTGGGGCTTTGACTACTGG	CARSGYSSSWGFDYW	IGHV4-55	IGHD6-13	IGHJ4	9	12	29	32
1	0.004545454545454545	TGTGCGAGAGATCTTTTTAAAGGGGTGGACCACTTTGACTACTGG	CARDLFKGVDHFDYW	IGHV3-30	IGHD2-15	IGHJ4	13	23	27	31
1	0.004545454545454545	TGTGCGAGAGATCTGGGTAGTGGCGGTGACGGGATTGACTACTGG	CARDLGSGGDGIDYW	IGHV3-53	IGHD2-15	IGHJ4	13	16	26	34
1	0.004545454545454545	TGTGCGAGAGATGAAGGTAGTGGGAGCTACTCTTTGGACTACTGG	CARDEGSGSYSLDYW	IGHV3-21	IGHD1-26	IGHJ4	11	17	30	36
1	0.004545454545454545	TGTGCGAGAGAGATGGTTATTTTTCGTGATGCTTTTGATCTTTGG	CAREMVIFRDAFDLW	IGHV1-8	IGHD3-22	IGHJ3	9	13	20	26
1	0.004545454545454545	TGTGCGAGAGAATCTTTCCATGATAGTAGTGGCTTTGACTACTGG	CARESFHDSSGFDYW	IGHV4-34	IGHD3-22	IGHJ4	9	19	31	32
1	0.004545454545454545	TGTGCGAAGGCCCTCTACGGTGACTCCTACCACTTTGACTACTGG	CAKALYGDSYHFDYW	IGHV3-30	IGHD4-17	IGHJ4	6	14	24	27
1	0.004545454545454545	TGTGCAAAAGCCGCTCTAGCAGCAGCCAAAGTCTTTGACTCCTGG	CAKAALAAAKVFDSW	IGHV3-43	IGHD6-13	IGHJ4	9	16	25	32
1	0.004545454545454545	TGTGTGAAAGACACCAGCGGTGACTACAACTTTGACAAGTGG	CVKDTSGDYNFDKW	IGHV3-60	IGHD4-17	IGHJ4	10	17	23	24
1	0.004545454545454545	TGTGCGCGAGAAATCTTGGACCCCGGTCCGTTTGACTCCTGG	CAREILDPGPFDSW	IGHV1-18	IGHD1-20	IGHJ4	10	22	26	30
1	0.004545454545454545	TGTGCGACACACGGGATGGATGGCAATCACTTTGACCACTGG	CATHGMDGNHFDHW	IGHV4-39	IGHD5-24	IGHJ4	10	18	23	28
1	0.004545454545454545	TGTGCGAGAGATCACGTAGTGGGAGCTACGTTTGACTACTGG	CARDHVVGATFDYW	IGHV3-11	IGHD1-26	IGHJ4	12	16	28	30
1	0.004545454545454545	TGTGCGAGAAAGGCCGATGGTAGTGGACACTTTGACTACTGG	CARKADGSGHFDYW	IGHV3-21	IGHD3-22	IGHJ4	8	15	25	28
1	0.004545454545454545	TGTGCAAGAGCTCGGGGTGGGAGCTATTTATTTGACTACTGG	CARARGGSYLFDYW	IGHV3-13	IGHD1-26	IGHJ4	9	16	25	30
1	0.004545454545454545	TGTGCAAGAGATTATAGCAGCCGAAACTGGTTCGACCCCTGG	CARDYSSRNWFDPW	IGHV3-74	IGHD6-13	IGHJ5	11	12	20	24
1	0.004545454545454545	TGTGCGAGAGGCCCCCATCGGCTCCCCGTTGACTACTGG	CARGPHRLPVDYW	IGHV1-18	IGHD3-10	IGHJ4	9	21	27	28
1	0.004545454545454545	TGTGCGAGAGATTCGAGGTACCATGGGATGGACGTCTGG	CARDSRYHGMDVW	IGHV4-31	IGHD2-2	IGHJ6	11	17	22	27
1	0.004545454545454545	TGTGCAAAAACATACGATTTTGATGCTTTTGATATCTGG	CAKTYDFDAFDIW	IGHV3-9	IGHD3-3	IGHJ3	8	12	19	20
1	0.004545454545454545	TGTGCGCGTGGGCTCAACTGGGGTTTTGGCTACTGG	CARGLNWGFGYW	IGHV3-21	IGHD7-27	IGHJ4	5	15	22	24
1	0.004545454545454545	TGTGCGAGTCAATACTACTACGCTATGGACGTCTGG	CASQYYYAMDVW	IGHV1-46	.	IGHJ6	7	-1	-1	12
1	0.004545454545454545	TGTGCGAGAGTAAAGTACGGTCATAATGACTACTGG	CARVKYGHNDYW	IGHV3-11	IGHD3-16	IGHJ4	9	20	25	26
1	0.004545454545454545	TGTGCGAGAGCTGGTAGTGGGAGCTGTGACTACTGG	CARAGSGSCDYW	IGHV3-30	IGHD1-26	IGHJ4	9	14	24	26
1	0.004545454545454545	TGTGCGAGAGGCTTTGGCAGTGGCTCTGGGGGCTGG	CARGFGSGSGGW	IGHV1-8	IGHD6-19	IGHJ4	11	16	24	32
1	0.004545454545454545	TGTGCGAGAGGATGGTCGGGATGGTTCGACCCCTGG	CARGWSGWFDPW	IGHV3-21	IGHD2-8	IGHJ5	9	11	15	21
1	0.004545454545454545	TGTGCGATAGCTGCTACCGATCTCTGG	CAIAATDLW	IGHV4-4	IGHD2-15	IGHJ2	6	7	16	17
1	0.004545454545454545	TGTGCGAGAGAGTGGGGCAACTGCTGG	CAREWGNCW	IGHV3-53	IGHD1-26	IGHJ4	10	11	15	19
