# Supplementary material for: Biomarkers and Immune Repertoire Metrics Identified by Peripheral Blood Transcriptomic Sequencing Reveal the Pathogenesis of COVID-19
Source: Front Immunol. 2021 Aug 24;12:677025. doi: 10.3389/fimmu.2021.677025 (PMC8421539; doi:10.3389/fimmu.2021.677025)
Supplement: Supplementary file 1 [file DataSheet_1.zip › TCR_BCR/IGH/convert.SRR12007822.clonotypes.IGH.txt]

count	freq	cdr3nt	cdr3aa	v	d	j	VEnd	DStart	DEnd	JStart
6	0.02631578947368421	TGTGCGAGAGCAGAACCCCGCAGTATTACGATTTTTGGAGTGATTACTTACTACGGTATGGACGTCTGG	CARAEPRSITIFGVITYYGMDVW	IGHV3-21	IGHD3-3	IGHJ6	9	22	45	57
5	0.021929824561403508	TGTGCGAGAGACGTAAGCCGAGAAAGAATGCTTCGGGGCTCCTGGGGGGAAGACTACTTTGACTGCTGG	CARDVSRERMLRGSWGEDYFDCW	IGHV3-11	IGHD3-10	IGHJ4	10	27	37	52
4	0.017543859649122806	TGTGCGAGACGATATGCCTCGGGGAATTATTATACTCGGGTCCGGGTCGGTTACGGTACGGACGTCTGG	CARRYASGNYYTRVRVGYGTDVW	IGHV4-34	IGHD3-10	IGHJ6	8	18	33	59
4	0.017543859649122806	TGTGCAGCGCCGGAGTCTGGGCCTAGTAGACGGTACTACTACTACGGAATGGACGTCTGG	CAAPESGPSRRYYYYGMDVW	IGHV1-24	IGHD2-15	IGHJ6	5	9	15	33
4	0.017543859649122806	TGTGCGAGAGATCTGTCCCCGCCGGGAGCAAGTTACTATGATGCTCTTGATATCTGG	CARDLSPPGASYYDALDIW	IGHV3-21	IGHD4-11	IGHJ3	13	30	36	37
4	0.017543859649122806	TGCGCGAAAGATTCGGTAGAGGTTCGGGGAGTTATTGCGCCGACCTTTGACTACTGG	CAKDSVEVRGVIAPTFDYW	IGHV3-23	IGHD3-10	IGHJ4	11	20	35	44
4	0.017543859649122806	TGTGCGAAAGACCGCGACGGATATAATTATGGTTCCGGCTCTTTTGAATACTGG	CAKDRDGYNYGSGSFEYW	IGHV3-23	IGHD1-14	IGHJ4	10	29	37	42
4	0.017543859649122806	TGTGCACGAGTCTATGGTTCGGGGAGTAATTATTACCCCTTCGTTGACTTCTGG	CARVYGSGSNYYPFVDFW	IGHV2-26	IGHD3-10	IGHJ4	7	11	32	43
4	0.017543859649122806	TGTGCAACGTCTCCTAATTACTATGATAGTACTGGTTATTACAACTACTGG	CATSPNYYDSTGYYNYW	IGHV3-74	IGHD3-22	IGHJ4	6	16	41	43
4	0.017543859649122806	TGTGCGAGAGGTCTTTTCGGGGTTCGGGGATTGATGTTTGACTACTGG	CARGLFGVRGLMFDYW	IGHV3-21	IGHD3-10	IGHJ4	13	20	29	36
3	0.013157894736842105	TGTGCGAGAGGCGGAGTAGGCACTGACAGTGAGAGCTCCAGAGCATTAAAGTATTTCCACCGGTGG	CARGGVGTDSESSRALKYFHRW	IGHV4-34	IGHD2-15	IGHJ1	11	12	18	63
3	0.013157894736842105	TGTGCGAGAGCAATTTTAGTCGACGCCTTGGTCAATTACTACTATCACGGTATGGACGTCTGG	CARAILVDALVNYYYHGMDVW	IGHV3-33	IGHD3-22	IGHJ6	9	37	46	51
3	0.013157894736842105	TGTGCGAGAGATTCGTCTCCAAACCCAGGCCTCGGGGAGGTGCCATGGTTTGAGTATTGG	CARDSSPNPGLGEVPWFEYW	IGHV3-30	IGHD3-10	IGHJ4	11	31	38	48
3	0.013157894736842105	TGTGCGAGATTTTCACTTGACCATGGTGCCTACGTTAGTTATGCTTTTGATATCTGG	CARFSLDHGAYVSYAFDIW	IGHV4-39	IGHD4-17	IGHJ3	8	17	34	40
3	0.013157894736842105	TGTGCGAGAGATCGTTATTCGGTGGTCGCTTCCTCCGGGCACCTTGACTACTGG	CARDRYSVVASSGHLDYW	IGHV3-23	IGHD4-23	IGHJ4	12	19	25	43
3	0.013157894736842105	TGTGCGAAAAGTCGCAGAGGGTATAATTGGAATACCGCGCCCTTTGACTACTGG	CAKSRRGYNWNTAPFDYW	IGHV3-23	IGHD1-20	IGHJ4	8	19	31	41
3	0.013157894736842105	TGTGCGAGAGATCGGGTACCTTACTATGATAGCAGTGCTTATTCTGACTGG	CARDRVPYYDSSAYSDW	IGHV1-46	IGHD3-22	IGHJ4	12	20	42	46
3	0.013157894736842105	TGTGCGGGCGGAAAATTCGGCTACTACGGGATGGACGTCTGG	CAGGKFGYYGMDVW	IGHV3-21	IGHD2-21	IGHJ6	5	8	12	20
3	0.013157894736842105	TGTGCGAAACAACGATATTACGACAGGTGGTTCGACCCCTGG	CAKQRYYDRWFDPW	IGHV4-39	IGHD3-3	IGHJ5	10	15	22	27
3	0.013157894736842105	TGTACAACTGACAAGGACTTTATTTTCTTCCAACACTGG	CTTDKDFIFFQHW	IGHV3-74	IGHD3-9	IGHJ1	6	20	25	26
3	0.013157894736842105	TGCACAAGAGGGGGATACAACCACGCTCTGGACGTCTGG	CTRGGYNHALDVW	IGHV3-74	IGHD1-14	IGHJ6	9	18	24	28
2	0.008771929824561403	TGTGCGAGTATAACTTATTATGATGTAGGCGGCTATTATAACCGCTACTACTTCGGTATGGACGTCTGG	CASITYYDVGGYYNRYYFGMDVW	IGHV3-11	IGHD3-10	IGHJ6	7	33	41	44
2	0.008771929824561403	TGTGCGAGAGCAGAACCCCGCAGTATTACGATTTTTGGAGTGGTTACTTACTACGGTATGGACGTCTTG	CARAEPRSITIFGVVTYYGMDVL	IGHV3-21	IGHD3-3	IGHJ6	9	22	45	57
2	0.008771929824561403	TGTGCGAGAGATACCTTGGTTTGGGGGAGTCATCGTGAAGACTTCTACCACTACGGTTTGGACGTCTGG	CARDTLVWGSHREDFYHYGLDVW	IGHV4-31	IGHD3-16	IGHJ6	11	18	35	58
2	0.008771929824561403	TGTGCGAGACTGATGAGGACTCGCAAATTTTGTGGTGGTGATTGTTATGGAAATTTTGACTTCTGG	CARLMRTRKFCGGDCYGNFDFW	IGHV5-51	IGHD2-21	IGHJ4	9	29	47	54
2	0.008771929824561403	TGTGCGAGGGGTGGCTTTTGGCTTCGTGACTACGGTCAATTCGATGATGTTTTTGATATCTGG	CARGGFWLRDYGQFDDVFDIW	IGHV3-21	IGHD4-17	IGHJ3	7	26	35	43
2	0.008771929824561403	TGTGCGAGAGATCTCCCCTATTATTATGGTTCGGGGAGTTATCTAACCGGTATGGACGTCTGG	CARDLPYYYGSGSYLTGMDVW	IGHV1-18	IGHD3-10	IGHJ6	14	18	41	51
2	0.008771929824561403	TGTGCGAAAGACTTGTCGTTTAGCAGTGCCTGGGACTACTACCACTACGGTATGGACGTCTGG	CAKDLSFSSAWDYYHYGMDVW	IGHV3-30	IGHD6-19	IGHJ6	10	20	32	34
2	0.008771929824561403	TGTGCGAAAGACGTGGTCCCTATCAGTGATAGCAAATATGGACCAACCGCGTTTGACTACTGG	CAKDVVPISDSKYGPTAFDYW	IGHV3-23	IGHD2-8	IGHJ4	10	28	33	51
2	0.008771929824561403	TGTGCGAGAGAAGTGAGGGGGATGGACGTTGGGTCCCAGTATTACTTTGACCTCTGG	CAREVRGMDVGSQYYFDLW	IGHV3-21	IGHD3-16	IGHJ4	10	16	21	37
2	0.008771929824561403	TGTGCGCGAGAAAAAGTGGGAGCTACTACCCAACCGTACTACTTTGACTACTGG	CAREKVGATTQPYYFDYW	IGHV3-74	IGHD1-26	IGHJ4	4	14	28	35
2	0.008771929824561403	TGTGCGAGACACCCCCAGTTCGCTGATGATAATGGTTTCTTTGACGTCTGG	CARHPQFADDNGFFDVW	IGHV5-10-1	IGHD7-27	IGHJ4	10	12	23	38
2	0.008771929824561403	TGTGCGAAAGCAACTGAATATGGCAGCACCCCTAGCCGGCTGGACTGCTGG	CAKATEYGSTPSRLDCW	IGHV3-23	IGHD6-13	IGHJ4	9	18	27	42
2	0.008771929824561403	TGTGCAAGAGTGGGGCGAAAATCTGACTGGTTGTATCCCTTTGACTACTGG	CARVGRKSDWLYPFDYW	IGHV3-74	IGHD3-9	IGHJ4	9	23	31	38
2	0.008771929824561403	TGTGCGAGAGATCCGGAACGTGGATATAGTGGCTACAAGGATATCTGG	CARDPERGYSGYKDIW	IGHV3-30	IGHD5-12	IGHJ3	12	17	35	39
2	0.008771929824561403	TGTGCGAGAGATGCACTATATAGTGGGACCTCCAAATCGGGGGACTGG	CARDALYSGTSKSGDW	IGHV4-31	IGHD1-26	IGHJ4	11	18	27	43
2	0.008771929824561403	TGTGCGAGAGACATGTTTTCCCGTGGGCCGCATGTTGCACCAGCCTGG	CARDMFSRGPHVAPAW	IGHV3-23	IGHD2-15	IGHJ5	10	37	41	43
2	0.008771929824561403	TGTGCGAAAGATGTCGACGACAATGATTACGGAGTTTTTGACCTCTGG	CAKDVDDNDYGVFDLW	IGHV3-23	IGHD3-16	IGHJ5	11	22	30	39
2	0.008771929824561403	TGTGCGAGACGTGTGGCTGCCGGTTACTGGTACTTCGATCTCTGG	CARRVAAGYWYFDLW	IGHV5-10-1	IGHD2-2	IGHJ2	13	17	22	24
2	0.008771929824561403	TGTGCGAAGGCCCTCTACGGTGACTCCTACCACTTTGACTACTGG	CAKALYGDSYHFDYW	IGHV3-30	IGHD4-17	IGHJ4	6	14	24	27
2	0.008771929824561403	TGTGCGAGAGAGGGGAGACTGGGTTTCGGGGAGACAGTCTGG	CAREGRLGFGETVW	IGHV1-18	IGHD3-10	IGHJ4	10	24	32	38
2	0.008771929824561403	TGCGCGAGGATCTACAGTGGGACCGTGGATCTTGACTACTGG	CARIYSGTVDLDYW	IGHV1-8	IGHD4-11	IGHJ4	7	11	17	31
2	0.008771929824561403	TGTGCGAGGGGGTACTATGGTTCGGATTTTGACTACTGG	CARGYYGSDFDYW	IGHV5-10-1	IGHD3-10	IGHJ4	7	12	24	27
2	0.008771929824561403	TGTGCGAGATGGGGGTTTGAGGGACCTAAGGTCTACTGG	CARWGFEGPKVYW	IGHV4-55	IGHD3-16	IGHJ4	9	14	23	32
2	0.008771929824561403	TGTACTAGAGAGAGCGGTAACGGCTATAGCAGTGCCTGG	CTRESGNGYSSAW	IGHV3-49	IGHD6-19	IGHJ5	10	20	33	34
2	0.008771929824561403	TGTACAACTGACAAGGACTTTATTTTCTTCCAACACTGG	CTTDKDFIFFQHW	IGHV3-74	IGHD3-9	IGHJ4	6	20	25	34
2	0.008771929824561403	TGTGTAAAAGGGAATTTCCAGAACTGG	CVKGNFQNW	IGHV3-43	IGHD2-21	IGHJ1	9	10	14	15
1	0.0043859649122807015	TGTACTAGAGATAAGAGATTGGGGGTGGTAGCTGCTACTCGGAAGGGTGGACCCGGCCTTGACGGTATGGACGTCTGG	CTRDKRLGVVAATRKGGPGLDGMDVW	IGHV3-49	IGHD2-15	IGHJ6	11	23	39	66
1	0.0043859649122807015	TGTGCGAGAGATTATCACCAGATGAGGGAAGGAAAGTATAACTGGAACCCCCTTGATGCTTTTGATATCTGG	CARDYHQMREGKYNWNPLDAFDIW	IGHV3-33	IGHD1-20	IGHJ3	11	35	47	53
1	0.0043859649122807015	TGTGCGAGATGGGTTAGGTGGCTACGATTAAAGCAGCTGGACAGGGGTTACTACGGTATGGACGTCTGG	CARWVRWLRLKQLDRGYYGMDVW	IGHV1-18	IGHD5-12	IGHJ6	8	17	29	57
1	0.0043859649122807015	TGTGCGAGACGATATGCCTCGGGGAATTATTATACTCGGGTCCGGGTCGGTTACGGTACGGACGTCTGG	CARRYASGNYYTRVRVGYGTDVW	IGHV4-39	IGHD3-10	IGHJ6	9	18	33	59
1	0.0043859649122807015	TGTGCGAGAGATCAGTCCCCACGGGGCGACGATGGTTCGGGGAATTATCATGATGCTTTTGATGTCTGG	CARDQSPRGDDGSGNYHDAFDVW	IGHV3-30	IGHD3-10	IGHJ3	12	31	42	46
1	0.0043859649122807015	TGTGCGAGAGACGTAAGCCGAGAAAGAATGCTTCGGGGCTCCTGGGGGGAAGACTACTTTGACTGCTGG	CARDVSRERMLRGSWGEDYFDCW	IGHV4-31	IGHD3-10	IGHJ4	10	27	37	52
1	0.0043859649122807015	TGTGCGAGAGTTCTTCGATACTGTAGTAATGGTGTATGCACGACGCCCTCGGGAATGGACGTCTGG	CARVLRYCSNGVCTTPSGMDVW	IGHV3-7	IGHD2-8	IGHJ6	13	16	38	54
1	0.0043859649122807015	TGTGCGAGAGATTTGGTGGGTATTACGATTTTTGGAGTGGTTACGAAGTACGGTATGGACGTCTGG	CARDLVGITIFGVVTKYGMDVW	IGHV4-31	IGHD3-3	IGHJ6	11	19	42	54
1	0.0043859649122807015	TGTGCGAGACGAGTGGGGGATACTAGTGGGTCTGGCTACTACGACTTCGGTTTGGACGTCTGG	CARRVGDTSGSGYYDFGLDVW	IGHV3-11	IGHD1-26	IGHJ6	8	34	42	52
1	0.0043859649122807015	TGTGCGAGAGCCGTTGGTTTAACACTGGCTGGTAATTACTATTACCTCGGTCTGGACGTCTGG	CARAVGLTLAGNYYYLGLDVW	IGHV1-2	IGHD6-19	IGHJ6	9	15	33	52
1	0.0043859649122807015	TGTGCGAGAGCAATTTTAGTCGACGCCTTGGTCAATTACTACTATCACGGTATGGACGTCTGG	CARAILVDALVNYYYHGMDVW	IGHV3-23	IGHD3-22	IGHJ6	6	37	46	51
1	0.0043859649122807015	TGTGTACATGCCGACAGCGGTGATTGTGGTGTTGACTGTTACAGTTACTTTGACCATTGG	CVHADSGDCGVDCYSYFDHW	IGHV2-5	IGHD2-21	IGHJ4	7	22	37	45
1	0.0043859649122807015	TGTGCGAGCGGAGGGTATGATAGTAGTGGTTATTACTACTTTCGCCCCTTTGACTACTGG	CASGGYDSSGYYYFRPFDYW	IGHV3-64	IGHD3-22	IGHJ4	7	15	38	47
1	0.0043859649122807015	TGTGCGAGACCGAGGGCTATGGGGGAGGCTTACTACTACTACTACGGTATGGACGTCTGG	CARPRAMGEAYYYYYGMDVW	IGHV4-39	IGHD3-16	IGHJ6	9	19	26	29
1	0.0043859649122807015	TGTGCGAGACCAGTCCCCGATAACAGTGGTTTTTACTACGGAGGTGCTTTTGACAACTGG	CARPVPDNSGFYYGGAFDNW	IGHV4-4	IGHD3-22	IGHJ3	8	24	39	44
1	0.0043859649122807015	TGTGCGAGAGGATATTGTAGTAGTACCAGTTGCCGCGGAAATGACGCTTTTGATAACTGG	CARGYCSSTSCRGNDAFDNW	IGHV4-34	IGHD2-2	IGHJ3	10	11	32	40
1	0.0043859649122807015	TGTGCGAGAGAAGGGTGGATTAGTATGCTTCGGGGAGGAACTCCCGGTATGGACGTCTGG	CAREGWISMLRGGTPGMDVW	IGHV4-31	IGHD3-10	IGHJ6	10	18	36	48
1	0.0043859649122807015	TGTGCAGCGCCGGAGTCTGGGCCTAGTAGACGGTACTACTACTACGGAATGGACGTCTGG	CAAPESGPSRRYYYYGMDVW	IGHV3-23	IGHD2-15	IGHJ6	4	9	15	33
1	0.0043859649122807015	TGTGCGGGAGATGTAGGATATTGTAGTGGTGGTGAGTGCTTATGGTTCGGCCCCTGG	CAGDVGYCSGGECLWFGPW	IGHV1-3	IGHD2-15	IGHJ5	11	13	32	42
1	0.0043859649122807015	TGTGCGAGAGGCCTTGGCAGTGGCTGGCACTGGGAAGTGGCCTACTTTGACTACTGG	CARGLGSGWHWEVAYFDYW	IGHV4-34	IGHD6-19	IGHJ4	13	16	26	41
1	0.0043859649122807015	TGTGCGAGAGATTCTTATGACAGTACTGGTTATTGGGTCGGCTACTTTGACCATTGG	CARDSYDSTGYWVGYFDHW	IGHV3-33	IGHD3-22	IGHJ4	11	15	33	41
1	0.0043859649122807015	TGTGCGAGAGATCTGTCCCCGCCGGGAGCAAGTTACTATGATGCTCTTGATATCTGG	CARDLSPPGASYYDALDIW	IGHV4-31	IGHD4-11	IGHJ3	13	30	36	37
1	0.0043859649122807015	TGTGCGAGAGATCGCGGTGATTGTGGTGGTGACTGCTACAGCTACTTTGACTACTGG	CARDRGDCGGDCYSYFDYW	IGHV3-7	IGHD2-21	IGHJ4	12	19	37	41
1	0.0043859649122807015	TGTGCGAGAGATAGGCAGAGTGGTAAGGAGGACTACTACTACGGTATGGACGTCTGG	CARDRQSGKEDYYYGMDVW	IGHV3-21	IGHD3-3	IGHJ6	11	17	23	31
1	0.0043859649122807015	TGTGCCAGAGGTTCCAATTTTGAAAATAGTGGTTATTACTACTTTGACATGTGG	CARGSNFENSGYYYFDMW	IGHV4-39	IGHD3-22	IGHJ4	8	26	35	36
1	0.0043859649122807015	TGTGCGAGGGGGGCTAAACAGTGGCCATCCTTCTACTACGGTATGGACGTCTGG	CARGAKQWPSFYYGMDVW	IGHV1-18	IGHD6-19	IGHJ6	7	18	24	32
1	0.0043859649122807015	TGTGCGAGGGACTATTGTAGTGGTGGTAGCTGCTACTCCGGAGCGGACTACTGG	CARDYCSGGSCYSGADYW	IGHV1-69D	IGHD2-15	IGHJ4	7	12	42	45
1	0.0043859649122807015	TGTGCGAGAGTTACAGATGATTACTATGATAGTAGTGGTTACGGTGACTACTGG	CARVTDDYYDSSGYGDYW	IGHV4-31	IGHD3-22	IGHJ4	9	19	40	44
1	0.0043859649122807015	TGTGCGAGAGTCTGGAACGACGTTTACCACTACTACTACGGTATGGACGTCTGG	CARVWNDVYHYYYGMDVW	IGHV4-34	IGHD1-1	IGHJ6	9	11	22	23
1	0.0043859649122807015	TGTGCGAGAGGTTGGGCGGAAGATGCAGCCATGGTTTCCCCTTTTTATTACTGG	CARGWAEDAAMVSPFYYW	IGHV1-8	IGHD5-18	IGHJ4	10	21	35	48
1	0.0043859649122807015	TGTGCGAGAGGCGGAATCGAGTATAGCAGCTCACGTCGTTGGTTCGACCCCTGG	CARGGIEYSSSRRWFDPW	IGHV1-8	IGHD6-6	IGHJ5	11	16	31	39
1	0.0043859649122807015	TGTGCGAGAGGGGGGTGGCTACGATTATCGAGTTTCTACGGTCTGGACGTCTGG	CARGGWLRLSSFYGLDVW	IGHV1-8	IGHD5-12	IGHJ6	10	14	26	43
1	0.0043859649122807015	TGTGCGAGAGATCGCTGTACTAGTGGTGGCTGCTATTCCGCTTTTGACTCGTGG	CARDRCTSGGCYSAFDSW	IGHV1-46	IGHD2-21	IGHJ4	12	22	39	42
1	0.0043859649122807015	TGTGCGAGAGATCGCTGTACTAGTGGTGGCTGCTATTCCGCTTTTGACTCGTGG	CARDRCTSGGCYSAFDSW	IGHV4-31	IGHD2-21	IGHJ4	12	22	39	42
1	0.0043859649122807015	TGTGCGAGAGATCGCTGTACTAGTGGTGGCTGCTATTCCGCTTTTGACTCGTGG	CARDRCTSGGCYSAFDSW	IGHV3-64	IGHD2-21	IGHJ4	12	22	39	42
1	0.0043859649122807015	TGTGCGAGAGATGCCGCCGGTAGAGCAGTGGCTGGTACGTGGTTCGACCCCTGG	CARDAAGRAVAGTWFDPW	IGHV3-21	IGHD6-19	IGHJ5	11	18	38	39
1	0.0043859649122807015	TGTGCGAGAGATGACGGTTCGTACAGCTATGGTCTATCTCCCTTTGACTACTGG	CARDDGSYSYGLSPFDYW	IGHV3-33	IGHD5-18	IGHJ4	11	21	32	41
1	0.0043859649122807015	TGTGCGAGAGACGCATACAGATGGCTGCAAAGGGGCAGTGCTTTTGATATCTGG	CARDAYRWLQRGSAFDIW	IGHV3-21	IGHD5-24	IGHJ3	10	18	29	38
1	0.0043859649122807015	TGTGCGAAAAGTCGCAGAGGGTATAATTGGAATACCGCGCCCTTTGACTACTGG	CAKSRRGYNWNTAPFDYW	IGHV3-60	IGHD1-20	IGHJ4	8	19	31	41
1	0.0043859649122807015	TGTGCCAGAGTCTCACGCGACCGCGGCGGGAGTGATGCTTTTGATATATGG	CARVSRDRGGSDAFDIW	IGHV3-23	IGHD1-26	IGHJ3	4	27	31	32
1	0.0043859649122807015	TGTGCGAGACACCCCCAGTTCGCTGATGATAATGGTTTCTTTGACGTCTGG	CARHPQFADDNGFFDVW	IGHV4-39	IGHD7-27	IGHJ4	10	12	23	38
1	0.0043859649122807015	TGTGCGAGAGGGCCCGGGTATCTCAGCCGCCCGGAGGCCTTTGTCTACTGG	CARGPGYLSRPEAFVYW	IGHV1-8	IGHD6-13	IGHJ4	10	12	20	38
1	0.0043859649122807015	TGTGCGAGAGGGGGACAATACGCCAATACGATAAACTGGCTCGACGCCTGG	CARGGQYANTINWLDAW	IGHV1-8	IGHD3-9	IGHJ5	10	26	32	33
1	0.0043859649122807015	TGTGCGAGAGGAGGGGGTACAACTGGAACGACGTACATCTTTGACTACTGG	CARGGGTTGTTYIFDYW	IGHV4-34	IGHD1-1	IGHJ4	10	15	33	38
1	0.0043859649122807015	TGTGCGAGAGATTTCTATAGTGGGAGCTACTCTTACTACTTTGACTACTGG	CARDFYSGSYSYYFDYW	IGHV4-28	IGHD1-26	IGHJ4	15	16	30	33
1	0.0043859649122807015	TGTGCGAGAGATAGCCAGGGTATAGCAGCTCGGCCCGACTTTGACTACTGG	CARDSQGIAARPDFDYW	IGHV3-53	IGHD6-6	IGHJ4	11	19	31	37
1	0.0043859649122807015	TGTGCGAGAGAGGCAATTCCAGCAGCGACGTGTTGCTGGTTCGACCCCTGG	CAREAIPAATCCWFDPW	IGHV4-59	IGHD6-13	IGHJ5	10	19	25	35
1	0.0043859649122807015	TGTGCGAAAGCCTCTGGTATGTTCCTCAAGTACAACTGGTTCGACCCCTGG	CAKASGMFLKYNWFDPW	IGHV3-23	IGHD2-2	IGHJ5	9	13	18	29
1	0.0043859649122807015	TGTGCGAAAGCGAAAAAACGGCAGTGGCTGGACTATCCAAATGACTACTGG	CAKAKKRQWLDYPNDYW	IGHV4-28	IGHD6-19	IGHJ4	6	20	30	41
1	0.0043859649122807015	TGTGCGAAAGCAACTGAATATGGCAGCACCCCTAGCCGGCTGGACTGCTGG	CAKATEYGSTPSRLDCW	IGHV1-67	IGHD6-13	IGHJ4	3	18	27	42
1	0.0043859649122807015	TGTGCAAAAGTCCAATGGTTCGGGGAGCCCCGTGATGCTTTTGATATCTGG	CAKVQWFGEPRDAFDIW	IGHV3-43	IGHD3-10	IGHJ3	9	14	26	32
1	0.0043859649122807015	TGTGCAAAAGATTCAGGGTATAGCAGCAGCTGGTACTACTTTGACTACTGG	CAKDSGYSSSWYYFDYW	IGHV3-43	IGHD6-13	IGHJ4	11	15	31	32
1	0.0043859649122807015	TGTACCACAGATGGGTTGATAGTGGGAGCTACTGGTCTTTTTGACTACTGG	CTTDGLIVGATGLFDYW	IGHV3-15	IGHD1-26	IGHJ4	11	18	32	39
1	0.0043859649122807015	TGTGTGAGATGGAGTCTCCCCTACTATGCAACACCGTGGGGTTACTGG	CVRWSLPYYATPWGYW	IGHV3-35	IGHD3-10	IGHJ4	8	21	27	42
1	0.0043859649122807015	TGTGTGAGAGGCCTCAGTTGGGGTTCGGGGACTTATTACGACTACTGG	CVRGLSWGSGTYYDYW	IGHV3-52	IGHD3-10	IGHJ4	14	21	37	39
1	0.0043859649122807015	TGTGCCAGAGTATCGAGCAGCAGCTGGCCCAACTGGTTCGACCCCTGG	CARVSSSSWPNWFDPW	IGHV4-30-2	IGHD6-13	IGHJ5	9	15	26	29
1	0.0043859649122807015	TGTGCGATACTATGGGAACTTGAAGGGTTGAACTGGTTCGACCCCTGG	CAILWELEGLNWFDPW	IGHV4-39	IGHD3-10	IGHJ5	6	7	14	30
1	0.0043859649122807015	TGTGCGAGACGCCAGAGAGGTGGGAGCTACATAAACTTTGACTACTGG	CARRQRGGSYINFDYW	IGHV5-10-1	IGHD1-26	IGHJ4	9	19	29	34
1	0.0043859649122807015	TGTGCGAGAGCTCACTACAGACCCCCATCTAACTGGTTCGACCCCTGG	CARAHYRPPSNWFDPW	IGHV4-31	IGHD2-15	IGHJ5	9	12	18	30
1	0.0043859649122807015	TGTGCGAGAGCCCGGGGGGTTCGGGGAGTTAACTGGTTCGACCCCTGG	CARARGVRGVNWFDPW	IGHV3-11	IGHD3-10	IGHJ5	9	17	29	30
1	0.0043859649122807015	TGTGCGAGAGGCTCCCCAGGGAATGGGGCACTTTTGACTGACCACTGG	CARGSPGNGALLTDHW	IGHV1-18	IGHD3-9	IGHJ4	9	31	37	38
1	0.0043859649122807015	TGTGCGAGAGGCCCACGTGGATACAGCTATGGTTACGTTTTCCACTGG	CARGPRGYSYGYVFHW	IGHV1-8	IGHD5-18	IGHJ4	12	13	37	43
1	0.0043859649122807015	TGTGCGAGAGGAAGGGTAGGGGGGTTCGGGACTTACTTTGACTACTGG	CARGRVGGFGTYFDYW	IGHV4-4	IGHD3-10	IGHJ4	9	22	29	33
1	0.0043859649122807015	TGTGCGAGAGATTATTACTATGATAGTAGTGGTTATTTTGACTACTGG	CARDYYYDSSGYFDYW	IGHV4-31	IGHD3-22	IGHJ4	11	12	35	36
1	0.0043859649122807015	TGTGCGAGAGATCCTACTAGTGGTGGTAGCTGCTACTTTGACTACTGG	CARDPTSGGSCYFDYW	IGHV1-46	IGHD2-15	IGHJ4	12	17	31	32
1	0.0043859649122807015	TGTGCGAGAGATCAGGTTTCGATACCAGCAGCCCATCTCAACCCCTGG	CARDQVSIPAAHLNPW	IGHV3-30	IGHD6-13	IGHJ5	12	21	31	40
1	0.0043859649122807015	TGTGCGAGAGACATGTTTTCCCGTGGGCCGCATGTTGCACCAGCCTGG	CARDMFSRGPHVAPAW	IGHV3-48	IGHD2-15	IGHJ5	10	37	41	43
1	0.0043859649122807015	TGTGCGAGAGAATTGGTCAGCCATTCATATAACTACTTTGACTACTGG	CARELVSHSYNYFDYW	IGHV3-33	IGHD5-24	IGHJ4	10	18	23	31
1	0.0043859649122807015	TGTGCGAGAATTATCTGGTATAGTAATGGCTGGTACTTTGACTACTGG	CARIIWYSNGWYFDYW	IGHV3-21	IGHD6-19	IGHJ4	8	16	32	33
1	0.0043859649122807015	TGTGCGAAAGATCTCAGTGGGAGCTACGGGGACTGGTTCGACCCCTGG	CAKDLSGSYGDWFDPW	IGHV3-23	IGHD1-26	IGHJ5	13	15	26	31
1	0.0043859649122807015	TGTGCGAAAGATCAAGAGATGGCTACAACCCACTACTTTGACTACTGG	CAKDQEMATTHYFDYW	IGHV3-7	IGHD5-24	IGHJ4	12	14	27	31
1	0.0043859649122807015	TGTGCGAAAGATGTCAGAATCTACGGTGGAGGGGGTGCTGACTACTGG	CAKDVRIYGGGGADYW	IGHV3-30	IGHD4-23	IGHJ4	11	20	28	38
1	0.0043859649122807015	TGTGTGAGAGCCCCTACGGTGGGAGCCTACTACTTTGACTACTGG	CVRAPTVGAYYFDYW	IGHV3-52	IGHD4-23	IGHJ4	9	13	21	27
1	0.0043859649122807015	TGTGCGACAGTCGTCACATCAGGTGGAACGCCCTTTAATTCTTGG	CATVVTSGGTPFNSW	IGHV1-2	IGHD1-1	IGHJ4	6	23	29	42
1	0.0043859649122807015	TGTGCGAGGGTGGAGACTACAGCTATGGTTTCGTTTGACTCCTGG	CARVETTAMVSFDSW	IGHV1-2	IGHD5-18	IGHJ4	7	17	29	33
1	0.0043859649122807015	TGTGCGAGATCCCCTAGGGGAATACGGTCTGACTTTGACTACTGG	CARSPRGIRSDFDYW	IGHV3-21	IGHD2-15	IGHJ4	8	12	17	31
1	0.0043859649122807015	TGTGCGAGATCCCCTAGGGGAATACGGTCTGACTTTGACTACTGG	CARSPRGIRSDFDYW	IGHV4-34	IGHD2-15	IGHJ4	8	12	17	31
1	0.0043859649122807015	TGTGCGAGAGATCTTTTTAAAGGGGTGGACCACTTTGACTACTGG	CARDLFKGVDHFDYW	IGHV5-78	IGHD2-15	IGHJ4	13	23	27	31
1	0.0043859649122807015	TGTGCGAGAGATCTCTCGGTTGGTACGAGCGGTTTTGATATCTGG	CARDLSVGTSGFDIW	IGHV4-4	IGHD6-13	IGHJ3	17	20	26	32
1	0.0043859649122807015	TGTGCGAGAGACAGGGACTTCCCAAACGACTACCTTGACTCCTGG	CARDRDFPNDYLDSW	IGHV3-23	IGHD3-16	IGHJ4	10	20	27	28
1	0.0043859649122807015	TGTGCGAGAGAGATGGTTATTTTTCGTGATGCTTTTGATCTTTGG	CAREMVIFRDAFDLW	IGHV4-4	IGHD3-22	IGHJ3	10	13	20	26
1	0.0043859649122807015	TGTGCGAGAATTCCACAGGGGCAGATGGGCCACTTTGACCACTGG	CARIPQGQMGHFDHW	IGHV4-39	IGHD5-24	IGHJ4	8	22	27	31
1	0.0043859649122807015	TGTGCGAAATCTCGGAGTTACGGTATGAATGCATATGACTTCTGG	CAKSRSYGMNAYDFW	IGHV3-23	IGHD4-23	IGHJ4	8	12	20	35
1	0.0043859649122807015	TGTGCACGGAATACCCCCGGCTACTACTACGGTATGGACGTCTGG	CARNTPGYYYGMDVW	IGHV2-70	IGHD6-13	IGHJ6	9	10	15	20
1	0.0043859649122807015	TGTGCGCGAGTCAGTGGATACTCTCCCTACTTTGACTACTGG	CARVSGYSPYFDYW	IGHV3-11	IGHD5-18	IGHJ4	9	13	20	26
1	0.0043859649122807015	TGTGCGAGGGGCAGTGGGAGCCGAGGGCCTCTTGACTACTGG	CARGSGSRGPLDYW	IGHV3-21	IGHD1-26	IGHJ4	7	12	20	31
1	0.0043859649122807015	TGTGCGAGAATTCCTGGGCGAATCTACGGTATGGACGTCTGG	CARIPGRIYGMDVW	IGHV4-28	IGHD4-17	IGHJ6	9	23	29	30
1	0.0043859649122807015	TGTGCGAGAACTACGGGATACTACTACGGTATGGACGTCTGG	CARTTGYYYGMDVW	IGHV4-59	IGHD4-17	IGHJ6	8	9	15	18
1	0.0043859649122807015	TGTGCAAAAGGGTTGGGTGGGAGCTACGTCTTTGACTACTGG	CAKGLGGSYVFDYW	IGHV3-9	IGHD1-26	IGHJ4	9	16	26	29
1	0.0043859649122807015	TGTGCAAAAGACCTCGGCTATGGTTCGGGGATTGGGAACTGG	CAKDLGYGSGIGNW	IGHV3-9	IGHD3-10	IGHJ4	10	17	30	37
1	0.0043859649122807015	TGCGCGAGGATCTACAGTGGGACCGTGGATCTTGACTACTGG	CARIYSGTVDLDYW	IGHV1-45	IGHD4-11	IGHJ4	1	11	17	31
1	0.0043859649122807015	TGTGTGACAGAATCTGCGGACAATAGTTTGGACGTCTGG	CVTESADNSLDVW	IGHV3-35	IGHD2-15	IGHJ6	6	19	24	28
1	0.0043859649122807015	TGTGCGACTTGGGGCGGCAGCCACTGGTTTGACTACTGG	CATWGGSHWFDYW	IGHV3-21	IGHD6-19	IGHJ4	6	17	25	27
1	0.0043859649122807015	TGTGCGAGAGACGGACTCGTGGCAGCCAGGGACTACTGG	CARDGLVAARDYW	IGHV1-67	IGHD6-19	IGHJ4	10	22	27	30
1	0.0043859649122807015	TGTGCGAGAGACGGACTCGTGGCAGCCAGGGACTACTGG	CARDGLVAARDYW	IGHV1-69D	IGHD6-19	IGHJ4	10	22	27	30
1	0.0043859649122807015	TGTGCGAGAATGACGGGGGGCAGCTGGTTCGACCCCTGG	CARMTGGSWFDPW	IGHV3-23	IGHD4-11	IGHJ5	6	9	13	23
1	0.0043859649122807015	TGTGTCAGGGATTCCGATTGGAGTTATGATTACTGG	CVRDSDWSYDYW	IGHV1-67	IGHD3-10	IGHJ4	3	19	25	26
1	0.0043859649122807015	TGTGTGAGAGATCTCGAATGGACAATGGGGTTCTGG	CVRDLEWTMGFW	IGHV3-21	IGHD2-15	IGHJ4	14	21	25	32
1	0.0043859649122807015	TGTGCGAGAGAGGGTATGGTGGCCATTGACTACTGG	CAREGMVAIDYW	IGHV1-2	IGHD1-26	IGHJ4	10	12	21	25
1	0.0043859649122807015	TGTGCGAGAGAGTGGGGCAACTGCTGG	CAREWGNCW	IGHV1-69	IGHD1-26	IGHJ4	10	11	15	19
