# Supplementary material for: Biomarkers and Immune Repertoire Metrics Identified by Peripheral Blood Transcriptomic Sequencing Reveal the Pathogenesis of COVID-19
Source: Front Immunol. 2021 Aug 24;12:677025. doi: 10.3389/fimmu.2021.677025 (PMC8421539; doi:10.3389/fimmu.2021.677025)
Supplement: Supplementary file 1 [file DataSheet_1.zip › TCR_BCR/IGH/convert.SRR12007823.clonotypes.IGH.txt]

count	freq	cdr3nt	cdr3aa	v	d	j	VEnd	DStart	DEnd	JStart
251	0.08283828382838283	TGTGCGAGACGGAACCTTGTGGGCTCCGGTACAACTGGAATAGTGGGGTTCGACCCCTGG	CARRNLVGSGTTGIVGFDPW	IGHV5-10-1	IGHD1-1	IGHJ5	9	25	39	46
152	0.050165016501650166	TGTGCGAGAGAGGAATATGGTTCGGGGAGTTATTACTTTGACTACTGG	CAREEYGSGSYYFDYW	IGHV1-2	IGHD3-10	IGHJ4	10	15	32	33
104	0.034323432343234324	TGTTCGAGAGGTCTTCCGGGTACGTGG	CSRGLPGTW	IGHV4-34	IGHD6-13	IGHJ4	10	15	21	24
92	0.030363036303630363	TGTGCGAGACTCCCCCCGTATCGCAATGAGAGTCATGAGGATGGCTTTGGTATGTGG	CARLPPYRNESHEDGFGMW	IGHV5-10-1	IGHD4-11	IGHJ3	9	30	37	45
88	0.029042904290429043	TGTGCGAGAGGTCTTCCGGGTACGTGG	CARGLPGTW	IGHV4-34	IGHD6-13	IGHJ4	10	15	21	24
72	0.023762376237623763	TGTGCGAGAGGTCTAGCAACAGCTGGCATTATAGGCTGGTTCGACCCCTGG	CARGLATAGIIGWFDPW	IGHV4-34	IGHD6-13	IGHJ5	10	13	25	35
43	0.01419141914191419	TGTGCGAGAGGTCTTCCGGGTTCGTGG	CARGLPGSW	IGHV4-34	IGHD2-21	IGHJ4	10	13	18	24
33	0.01089108910891089	TGTGCACGGATATTCCCGTGCCCAGCAGGTGGTCCGGAAACGGGGGGGTCGGACTCCTGG	CARIFPCPAGGPETGGSDSW	IGHV2-70	IGHD6-6	IGHJ4	11	23	37	51
28	0.009240924092409241	TGTGCGAGAGGCCTCAATTTGGGGACGATTTTTGGAGTGGTTATTACCCAGGGGGCCCTCTTTGACTACTGG	CARGLNLGTIFGVVITQGALFDYW	IGHV1-8	IGHD3-3	IGHJ4	14	24	45	59
26	0.008580858085808581	GGTGTCTACTATGACACCCCGCGGCCCTTTGACTATTGG	GVYYDTPRPFDYW	IGHV4-39	IGHD3-22	IGHJ4	3	6	13	26
19	0.006270627062706271	TGTGCAACAGCTGTGACTACTATGATAGTAGTGGCCGGATACTACTTTGACTACTGG	CATAVTTMIVVAGYYFDYW	IGHV1-24	IGHD3-22	IGHJ4	9	17	33	39
17	0.005610561056105611	TGTGCAAAAGGGCCAAATCCATATAGTGGGAGCTACTGGTACTTAGACTACTGG	CAKGPNPYSGSYWYLDYW	IGHV3-9	IGHD1-26	IGHJ4	9	21	36	39
17	0.005610561056105611	TGTGCGAGAGCGACGGTGGGAGTTACGAGCAACTGGTTCGACCCCTGG	CARATVGVTSNWFDPW	IGHV4-4	IGHD3-10	IGHJ5	9	17	24	29
17	0.005610561056105611	TGTGCGAAAGATCGGGGGCGTGCTTTTGATATCTGG	CAKDRGRAFDIW	IGHV3-23	IGHD3-16	IGHJ3	12	13	17	20
15	0.0049504950495049506	TGTGCGAGAGATCGCGGTAGGGAGGTATGGTTCGGGGAGTTATCCCAAACCGTTACCGCAAACTACGGTATGGACGTCTGG	CARDRGREVWFGELSQTVTANYGMDVW	IGHV3-21	IGHD3-10	IGHJ6	12	25	42	69
15	0.0049504950495049506	TGTGCGCAGGACGGGGCGGGAGGATATTGTAGTAGTACCACCTGCAACGGGTACTACTTTGACTACTGG	CAQDGAGGYCSSTTCNGYYFDYW	IGHV3-23	IGHD2-2	IGHJ4	5	20	44	50
14	0.0046204620462046205	TGTGCGAGAGAAGTGGGAGAGATGGCTACATTTATGAGAAACACTCGGTCCTACGCTATGGACGTCTGG	CAREVGEMATFMRNTRSYAMDVW	IGHV3-21	IGHD5-24	IGHJ6	10	17	33	57
14	0.0046204620462046205	TGTGCGAGAGATAATCCGAGCGGAGATACAGCTATGGTCTGGGGGTTCGGCTGGTTCGACCCCTGG	CARDNPSGDTAMVWGFGWFDPW	IGHV3-21	IGHD5-18	IGHJ5	11	24	37	50
14	0.0046204620462046205	TGTGCCAAAAGCAATGTTATATTCTGGTTCGGACAATTCCGGGCTGATGCTTTTGATCTCTGG	CAKSNVIFWFGQFRADAFDLW	IGHV3-30	IGHD3-10	IGHJ3	4	24	31	44
14	0.0046204620462046205	TGTACTAGAGATTATGGGCATATAACTGGAACGGAGAATGACTACTGG	CTRDYGHITGTENDYW	IGHV3-49	IGHD1-20	IGHJ4	11	20	32	38
14	0.0046204620462046205	TGTGCAAGAGGCGATGGGAGCTACTACGGCTACTGG	CARGDGSYYGYW	IGHV3-74	IGHD1-26	IGHJ4	9	14	27	29
14	0.0046204620462046205	TGTGCGAGGTCCAATGAATACTGG	CARSNEYW	IGHV3-11	IGHD3-3	IGHJ4	7	9	13	14
13	0.0042904290429042905	TGTGCGAGAAGTCCCGATGTGGACAGACTTGGTCGCATTTGGGGTCGGGGCAAGTGGTTCGACCCCTGG	CARSPDVDRLGRIWGRGKWFDPW	IGHV4-34	IGHD3-16	IGHJ5	8	37	43	50
13	0.0042904290429042905	TGTGCGCGAGAGGTTACTATGGTTCGGGGATTTTTTTGGGACCGCTTCTACGGTATGGACGTCTGG	CAREVTMVRGFFWDRFYGMDVW	IGHV3-21	IGHD3-10	IGHJ6	10	13	29	54
13	0.0042904290429042905	TGTGCGAGAGAGGGCACTATGGTTCGGGGAATTATTACTCACTACTTCGCTATGGACGTCTGG	CAREGTMVRGIITHYFAMDVW	IGHV4-59	IGHD3-10	IGHJ6	10	15	36	51
13	0.0042904290429042905	TGTGCGAAAGATGCGCACGCTACGGTGGTAAACTTCGACGGTGCTTTTGATATCTGG	CAKDAHATVVNFDGAFDIW	IGHV3-23	IGHD4-23	IGHJ3	11	19	30	41
12	0.0039603960396039604	TGTGCGAGACCCCGCGGGTATAGCAGCAGCTGGTACTTGGGGGAGGACGCAAACTGGTTCGACCCCTGG	CARPRGYSSSWYLGEDANWFDPW	IGHV7-4-1	IGHD6-13	IGHJ5	8	14	35	51
12	0.0039603960396039604	TGTGCGAGACATGCCGAGCCAAATGCATGGCTTCAGAACAGGGTCAACGTCCCCAACTTTGACTTCTGG	CARHAEPNAWLQNRVNVPNFDFW	IGHV5-10-1	IGHD5-24	IGHJ4	12	26	31	55
12	0.0039603960396039604	TGTGCGAGACATGGGGGAACGATTTTTGGAGTGGTTATTATCCTCTCCAACTTTGACTACTGG	CARHGGTIFGVVIILSNFDYW	IGHV4-39	IGHD3-3	IGHJ4	12	18	40	49
12	0.0039603960396039604	TGTGCGAGAGTTGGTTCAGTGGTAACGCTGCGTTCTCCTTACTACTACGCCTTGGGCGTCTGG	CARVGSVVTLRSPYYYALGVW	IGHV1-46	IGHD4-23	IGHJ6	9	18	25	39
12	0.0039603960396039604	TGTGCGCGAGATACTGGAGCTACTACTCGCGTTGTTGACAACTGGTTCGACCTCTGG	CARDTGATTRVVDNWFDLW	IGHV3-11	IGHD1-26	IGHJ5	11	15	25	37
12	0.0039603960396039604	TGTGCGAGAGATATTCATACTGTTATGGTTCGGGGATGGGACGGTATGGACGTCTGG	CARDIHTVMVRGWDGMDVW	IGHV3-33	IGHD3-10	IGHJ6	11	23	35	45
12	0.0039603960396039604	TGTACCACAGATCGTGGAAGGACATGTGGTGGTGACTGCTCTTTTGACTACTGG	CTTDRGRTCGGDCSFDYW	IGHV3-15	IGHD2-21	IGHJ4	12	24	39	42
12	0.0039603960396039604	TGTGCGGTCCAAGACATAGCAGTGTCTGGTGGGGGGATTGACCACTGG	CAVQDIAVSGGGIDHW	IGHV3-21	IGHD6-19	IGHJ4	5	15	29	37
12	0.0039603960396039604	TGTGCGAGAGATCTGAGGCTACGGCGATACTACGGTCTGGACGTCTGG	CARDLRLRRYYGLDVW	IGHV3-66	IGHD4-17	IGHJ6	13	28	35	37
12	0.0039603960396039604	TGTGCGAGAGATAGACTATGGTTCGGGGAGGACTGG	CARDRLWFGEDW	IGHV3-21	IGHD3-10	IGHJ4	11	14	29	31
12	0.0039603960396039604	TGTACGAGAGGCCGTCCCGCTTCCTTTGACTACTGG	CTRGRPASFDYW	IGHV1-8	IGHD6-25	IGHJ4	12	16	20	23
11	0.0036303630363036304	TGTGCGAGAGGCCAGGGTTCGGTGACTATGATAATAATGGTTGTTACTGGATCGTACTTGTACTTCGATATCTGG	CARGQGSVTMIIMVVTGSYLYFDIW	IGHV4-34	IGHD3-22	IGHJ2	12	24	47	54
11	0.0036303630363036304	TGTGCGAGACATGCCGAGCCAAATGCATGGCTTCAGAACAGGGTCACCGTCCCCAACTTTGACTTCTGG	CARHAEPNAWLQNRVTVPNFDFW	IGHV5-51	IGHD4-17	IGHJ4	12	42	49	55
11	0.0036303630363036304	TGTGCGAAAGGGGCGCTTAGTGGATACAGCTATGGTTTACCAGAGTACTACTTTGACTACTGG	CAKGALSGYSYGLPEYYFDYW	IGHV3-23	IGHD5-18	IGHJ4	9	19	36	43
11	0.0036303630363036304	TGTGCGAAAGATAAAAGTGGCAGCAGTTGGTACGGTCGTTCCTGGTACTTTGACTACTGG	CAKDKSGSSWYGRSWYFDYW	IGHV3-23	IGHD6-13	IGHJ4	11	19	33	45
11	0.0036303630363036304	TGTGCGAGAGAGCAACTAGCAGCAGCTGGGAACGGTATGGACGTCTGG	CAREQLAAAGNGMDVW	IGHV3-21	IGHD6-13	IGHJ6	10	16	28	36
11	0.0036303630363036304	TGTGCAACCTCGACGGTGGTAACCCCCAGCAGCTGGTTCGACCCCTGG	CATSTVVTPSSWFDPW	IGHV1-24	IGHD4-23	IGHJ5	7	12	22	32
11	0.0036303630363036304	TGTGCAACAGGTGGTCCCCGGTTGGACTGGTTCGACCCCTGG	CATGGPRLDWFDPW	IGHV1-24	IGHD1-14	IGHJ5	9	17	22	25
11	0.0036303630363036304	TGTGCGAGACGATATGGCTACTTTGACTACTGG	CARRYGYFDYW	IGHV4-39	IGHD2-15	IGHJ4	9	10	14	17
10	0.0033003300330033004	TGTGCGAGAGACGGGACGTATTACGATATTTTGACTGGTTACTACCCCAACTACTACTACTACGGTATGGACGTCTGG	CARDGTYYDILTGYYPNYYYYGMDVW	IGHV3-21	IGHD3-9	IGHJ6	10	15	40	49
10	0.0033003300330033004	TGTGCGAGAGATAGGGGTTATGATTACGTTTGGGGGAGTTATCGTTCGAACTGGTACTTCGATCTCTGG	CARDRGYDYVWGSYRSNWYFDLW	IGHV7-4-1	IGHD3-16	IGHJ2	11	17	45	49
10	0.0033003300330033004	TGTGCGAAAGGCCCAGTGGTAGTAGTACCAGCTGCTATCCCTCTAGGAAACTGGTTCGACCCCTGG	CAKGPVVVVPAAIPLGNWFDPW	IGHV3-23	IGHD2-2	IGHJ5	9	18	37	48
10	0.0033003300330033004	TGTGCGAGAGACGCGTATTACTATGATAGTAGTGGGTTCCAGGGTGCTTTTGATATCTGG	CARDAYYYDSSGFQGAFDIW	IGHV4-59	IGHD3-22	IGHJ3	10	13	34	44
10	0.0033003300330033004	TGTGTGAGACCGCGCCGGGCATGTGTTAGTGCCAGCTGCTATGACTACTGG	CVRPRRACVSASCYDYW	IGHV1-8	IGHD2-2	IGHJ4	8	26	40	41
10	0.0033003300330033004	TGTGTAAGAGCCTCTGGGAGTTACTTACACTACGATATGGACGTCTGG	CVRASGSYLHYDMDVW	IGHV3-9	IGHD3-10	IGHJ6	3	15	22	28
10	0.0033003300330033004	TGTGCGAGAGATTCGGGTGGCTCCAGCTACTGGAACTTCGATCTCTGG	CARDSGGSSYWNFDLW	IGHV4-59	IGHD5-12	IGHJ2	11	16	21	24
10	0.0033003300330033004	TGTGCGAGGAGCGACTACGGTGATCAGCGGTCCTTTGACTACTGG	CARSDYGDQRSFDYW	IGHV4-31	IGHD4-17	IGHJ4	7	12	22	32
10	0.0033003300330033004	TGTGCGAGAGAATCTGGGGATTACCGCTCCCCTTTTGACTACTGG	CARESGDYRSPFDYW	IGHV3-21	IGHD7-27	IGHJ4	10	13	20	33
10	0.0033003300330033004	TGTGCGAAATCCACGGGACCGAATACTCACTTTGACTACTGG	CAKSTGPNTHFDYW	IGHV3-23	IGHD5-12	IGHJ4	8	9	14	28
9	0.0029702970297029703	TGTGCGAGACATTCTACGTTTGGGGGAATTATCGTTATAGCGGTTTTCAGCCACCAGTACTACTTTGACTACTGG	CARHSTFGGIIVIAVFSHQYYFDYW	IGHV4-39	IGHD3-16	IGHJ4	11	14	43	55
9	0.0029702970297029703	TGTGCGAGACATCTGATGGGGGGTATTACGATTTTTGGAGTGGTCAACCCCGCGGGCTGGTTCGACCCCTGG	CARHLMGGITIFGVVNPAGWFDPW	IGHV4-39	IGHD3-3	IGHJ5	11	22	43	56
9	0.0029702970297029703	TGTGCGAAAGATCGAAGAGGTTACTATGGTTCGGGGAGTTATTCTGACTACTACTACGGTATGGACGTCTGG	CAKDRRGYYGSGSYSDYYYGMDVW	IGHV3-23	IGHD3-10	IGHJ6	12	20	42	46
9	0.0029702970297029703	TGTGCGAGAGATAGGGGGGGTGACTACGGTGACTACGACGGGCCCCCTTACTGGTACTTCGATCTCTGG	CARDRGGDYGDYDGPPYWYFDLW	IGHV3-33	IGHD4-17	IGHJ2	11	20	36	48
9	0.0029702970297029703	TGTACTAGAGTGTCGGAGGGTTTTGACTGGTTATTATCCCGACAGTCTCGGTACGGTATGGACGTCTGG	CTRVSEGFDWLLSRQSRYGMDVW	IGHV3-49	IGHD3-9	IGHJ6	9	20	36	57
9	0.0029702970297029703	TGTGCGAGACACTATTACGATATTTTGACTGGTTATTCCTCTCTCTACTTTGACTACTGG	CARHYYDILTGYSSLYFDYW	IGHV4-39	IGHD3-9	IGHJ4	10	12	36	44
9	0.0029702970297029703	TGTGCACAGAGACCCCCTCAAAGTCACAGTGGCTGGTACCCCAACTGGTTCGACCCCTGG	CAQRPPQSHSGWYPNWFDPW	IGHV2-5	IGHD6-19	IGHJ5	12	26	38	41
9	0.0029702970297029703	TGTGCGAGACATCTAGTACCTGGTGTGGACTACTACTACGGTATGGACGTCTGG	CARHLVPGVDYYYGMDVW	IGHV5-10-1	IGHD2-2	IGHJ6	11	13	19	28
9	0.0029702970297029703	TGTGCGAGAGAGGGGGCATATTGTACTAGTACCAGCTGCTCAATTGACTACTGG	CAREGAYCTSTSCSIDYW	IGHV7-4-1	IGHD2-2	IGHJ4	10	17	39	43
9	0.0029702970297029703	TGTGCGAAAGATTCGCTTCAGCTCAGGGGGTACTTTGACTACTGG	CAKDSLQLRGYFDYW	IGHV3-30	IGHD6-6	IGHJ4	11	18	23	30
9	0.0029702970297029703	TGTGCGAGAGGCCGATTGGAGTACCAGGACTACTGG	CARGRLEYQDYW	IGHV1-8	IGHD2-2	IGHJ4	12	19	26	27
8	0.0026402640264026403	TGTGCGAGAGGGTTACGATATTTTGACTGGTCCATATTAAGGGAGCCGGGGGGGAACTGGTTCGACCCCTGG	CARGLRYFDWSILREPGGNWFDPW	IGHV5-10-1	IGHD3-9	IGHJ5	8	12	30	54
8	0.0026402640264026403	TGTGCGAAAGAGCAATTACTATGGTTCGGGGAGTTACTCGGAAATTATTACAACTGGTTCGACCCCTGG	CAKEQLLWFGELLGNYYNWFDPW	IGHV3-23	IGHD3-10	IGHJ5	10	14	35	48
8	0.0026402640264026403	TGTGCGAGAGATTCTTTCTTGGCTACGGTGACTACCCTGCCTGACTACTTTGACTACTGG	CARDSFLATVTTLPDYFDYW	IGHV3-11	IGHD4-17	IGHJ4	11	22	34	43
8	0.0026402640264026403	TGTGCGAAACCCGTTAAGGATTACGATATTTCGACCGGTTACGGACACTTTGACTACTGG	CAKPVKDYDISTGYGHFDYW	IGHV3-23	IGHD3-9	IGHJ4	8	19	40	46
8	0.0026402640264026403	TGTGTGAGACGCCGAACGGGAGGGGCCGACTTCAGAAACAACTGGTTCGACCCCTGG	CVRRRTGGADFRNNWFDPW	IGHV1-18	IGHD3-10	IGHJ5	8	11	16	37
8	0.0026402640264026403	TGTGCGAGATTCCGAGACGGCTACAATTATAACTTCTATTACGGTGTGGACGTCTGG	CARFRDGYNYNFYYGVDVW	IGHV3-21	IGHD5-24	IGHJ6	8	13	28	46
8	0.0026402640264026403	TGTGCAGGAGGCCGGAATTACGTTTGGGGGAACGAAGGCTCCTGG	CAGGRNYVWGNEGSW	IGHV4-34	IGHD3-16	IGHJ5	12	16	30	40
8	0.0026402640264026403	TGTTCGAGAGAAAGGGGGCTGGCGGACTTCGACCTCTGG	CSRERGLADFDLW	IGHV1-46	IGHD6-19	IGHJ5	10	16	21	27
8	0.0026402640264026403	TGTGCGAGACAGTTTTACTATGGTGCTTTTGAATTGTGG	CARQFYYGAFELW	IGHV5-10-1	IGHD3-22	IGHJ3	10	14	18	19
7	0.0023102310231023103	TGTGCGAGAACCGACTATACCAGCAGCTGGTTTGAAACAAACTCAGCACCCAGGCAATACTTCCACCACTGG	CARTDYTSSWFETNSAPRQYFHHW	IGHV4-34	IGHD6-13	IGHJ1	8	15	30	55
7	0.0023102310231023103	TGTGCGAGACATGCCGAGCCAAATGCATGGCTTCAGAACAGGGTCAATGTCCCAAACTTTGACTTCTGG	CARHAEPNAWLQNRVNVPNFDFW	IGHV5-10-1	IGHD5-24	IGHJ4	12	26	31	55
7	0.0023102310231023103	TGTGCGAGACCCTGGCAGGACTACTCTGATAGTAATAGTTATTTGACCGACGCTTTTGATATCTGG	CARPWQDYSDSNSYLTDAFDIW	IGHV1-46	IGHD3-22	IGHJ3	8	21	42	51
7	0.0023102310231023103	TGTGCGAGAGTGAGTTATGATTACGTTTGGGGGAGCCCGATCCCCTACTACGGTATGGACGTCTGG	CARVSYDYVWGSPIPYYGMDVW	IGHV1-18	IGHD3-16	IGHJ6	9	14	34	44
7	0.0023102310231023103	TGTGCGAGTCGTGCGGTGGTAACGGCACCCTGGGTTTCAGATGCTTTTGATATCTGG	CASRAVVTAPWVSDAFDIW	IGHV3-33	IGHD4-23	IGHJ3	7	13	22	39
7	0.0023102310231023103	TGTGCGAGCAACTACGGTGACTATCACTACTACTACTACGGTATGGACGTCTGG	CASNYGDYHYYYYGMDVW	IGHV3-21	IGHD4-17	IGHJ6	7	10	20	21
7	0.0023102310231023103	TGTGCGAGAGATTCACGTACTTTTACCATGGTTCGGGGAGTCCTTGATTCCTGG	CARDSRTFTMVRGVLDSW	IGHV3-48	IGHD3-10	IGHJ5	11	22	40	49
7	0.0023102310231023103	TGTGCGAGAGAGCCCCTATGGTTCGGGGAGTCAACTTTAGTTGACTACTGG	CAREPLWFGESTLVDYW	IGHV3-33	IGHD3-10	IGHJ4	10	15	30	40
7	0.0023102310231023103	TGTGCGAAAGGCCCACATGGGGGTTCGGACTACAACTGGTTCGACCCCTGG	CAKGPHGGSDYNWFDPW	IGHV3-23	IGHD3-10	IGHJ5	9	21	27	30
7	0.0023102310231023103	TGTGCGAGAGGCGGGGGCGGTATTAGTGGTTATTACTACGGCTACTGG	CARGGGGISGYYYGYW	IGHV4-34	IGHD3-22	IGHJ4	11	23	39	41
7	0.0023102310231023103	TGTGCGAGAGGACACTGGGAACCAGGGGGATTCGGCCTGAACTACTGG	CARGHWEPGGFGLNYW	IGHV4-59	IGHD1-14	IGHJ4	9	17	23	40
7	0.0023102310231023103	TGTGCGAGAGAATTCGTTGACTGGCCAAAACCCCCCTTTGACTACTGG	CAREFVDWPKPPFDYW	IGHV7-4-1	IGHD3-9	IGHJ4	10	16	23	35
7	0.0023102310231023103	TGTGTACACAGACGTTGGAGTGGGGACTACTTTGACTACTGG	CVHRRWSGDYFDYW	IGHV2-5	IGHD3-3	IGHJ4	14	15	22	25
7	0.0023102310231023103	TGTGCGCCGATGGGAGCTACAGACTCCAATGACTACTGG	CAPMGATDSNDYW	IGHV4-34	IGHD1-26	IGHJ4	5	10	19	29
7	0.0023102310231023103	TGTGCGAGACGACTACCCCGAAGGTACTTTGACTACTGG	CARRLPRRYFDYW	IGHV4-39	IGHD3-10	IGHJ4	9	15	21	24
6	0.0019801980198019802	TGTGCGAGACATTCGGCACACATGGTTCGGGGAGTTCGGACTACATACTACTACTACGCTTTGGACGTCTGG	CARHSAHMVRGVRTTYYYYALDVW	IGHV4-30-2	IGHD3-10	IGHJ6	8	21	35	45
6	0.0019801980198019802	TGTGCGAGAGTTTCGCGTTACGATTTTTGGAGTGGTTACTACCAAGACTACTACTACGGTATGGACGTCTGG	CARVSRYDFWSGYYQDYYYGMDVW	IGHV1-46	IGHD3-3	IGHJ6	9	17	37	46
6	0.0019801980198019802	TGTGCGAGAGAGCCCTCACATATAGCAGTGGCTGGATACTACTACTACTACGGTATGGACGTCTGG	CAREPSHIAVAGYYYYYGMDVW	IGHV3-21	IGHD6-19	IGHJ6	10	20	34	36
6	0.0019801980198019802	TGTGCGAGAGAGGGGAATTATGATTACGTTTGGGGGAGTTATCGTTCCCCTTACTTTGACTACTGG	CAREGNYDYVWGSYRSPYFDYW	IGHV3-11	IGHD3-16	IGHJ4	10	16	45	51
6	0.0019801980198019802	TGTGCAAAAGTCCGTGATATAGCATACGGGGATACGTTAAGCAGCAGCTGGTACTTTGACTACTGG	CAKVRDIAYGDTLSSSWYFDYW	IGHV3-9	IGHD6-13	IGHJ4	9	39	50	51
6	0.0019801980198019802	TGTGCGAGATGGGAACATTACTATGATAGTAGTGGTTATTCCGAGGACTACTTTGACTTCTGG	CARWEHYYDSSGYSEDYFDFW	IGHV7-4-1	IGHD3-22	IGHJ4	8	16	39	46
6	0.0019801980198019802	TGTGCAACAGGCCGGGCCTATTACGATATTTTGACTGGTTACCTAAACTGGTTCGACCCCTGG	CATGRAYYDILTGYLNWFDPW	IGHV1-24	IGHD3-9	IGHJ5	9	18	40	45
6	0.0019801980198019802	TGTGCGAGACCGGCCGCGAGAATGGTTCGGGGAGTTATGATCTCCTGGTTCGACCCCTGG	CARPAARMVRGVMISWFDPW	IGHV4-39	IGHD3-10	IGHJ5	9	21	37	44
6	0.0019801980198019802	TGTGCGAGACGGAACCTTGTGGGCTCCGGTACAACTGGAATAGTGGGGTTCGACCCCTGG	CARRNLVGSGTTGIVGFDPW	IGHV7-81	IGHD1-1	IGHJ5	8	25	39	46
6	0.0019801980198019802	TGTGCGAAAGATCTACTGATAGCAGTGATAGTCGGGGTGGACTACGGTATGGACGTCTGG	CAKDLLIAVIVGVDYGMDVW	IGHV3-23	IGHD4-17	IGHJ6	13	39	47	48
6	0.0019801980198019802	TGTGCGAGACAATATTGTAGTGGTGGTAGCTGCTCCGTGCCGAACTTTGACTTCTGG	CARQYCSGGSCSVPNFDFW	IGHV7-4-1	IGHD2-15	IGHJ4	8	11	33	43
6	0.0019801980198019802	TGTGCGAGAGTAGGCGAGGCTACGGTGGAAATCGCATCGGTGGGTTTTGACTACTGG	CARVGEATVEIASVGFDYW	IGHV3-53	IGHD4-23	IGHJ4	9	19	27	45
6	0.0019801980198019802	TGTTCGAGGGGTCGTTTAACTGGAACTACAGATTACGGTATGGACGTCTGG	CSRGRLTGTTDYGMDVW	IGHV3-23	IGHD1-7	IGHJ6	6	16	28	39
6	0.0019801980198019802	TGTGCGAGAGAGTCCTGGTATAGTGGGACCACGGGGTGGTTCGATTCCTGG	CARESWYSGTTGWFDSW	IGHV3-11	IGHD1-26	IGHJ5	10	16	27	36
6	0.0019801980198019802	TGTGCGAAAAGTGTGTGGGGTACGGTGACTACTTGGGACTTTGACTACTGG	CAKSVWGTVTTWDFDYW	IGHV3-23	IGHD4-17	IGHJ4	8	20	31	37
6	0.0019801980198019802	TGTACTAGAGCCGCGGTGTACAGCTATGGTTGGGGGTACTCTGACTGCTGG	CTRAAVYSYGWGYSDCW	IGHV3-49	IGHD5-18	IGHJ4	9	18	30	36
6	0.0019801980198019802	TGTGCGAACACGTATAGTGGGAGCTACTTTGGAGCTTTTGATATCTGG	CANTYSGSYFGAFDIW	IGHV3-30	IGHD1-26	IGHJ3	6	11	27	33
6	0.0019801980198019802	TGTGCACACAGACCGGTAATAGCAGCAGCTCCCGGGTTCGACCCCTGG	CAHRPVIAAAPGFDPW	IGHV2-5	IGHD6-13	IGHJ5	12	18	29	34
6	0.0019801980198019802	TGTACACGGGTCCCGACTAGGACTGCTACCAACTACTTTGACTTCTGG	CTRVPTRTATNYFDFW	IGHV2-5	IGHD2-21	IGHJ4	6	20	27	31
6	0.0019801980198019802	TGTACCACAGAAGGGGCCACGGTGGTCGCTCCATTTGACTACTGG	CTTEGATVVAPFDYW	IGHV3-15	IGHD4-23	IGHJ4	10	18	25	33
6	0.0019801980198019802	TGTGCGAGAGAAGTCCACCATGTTGACTACTGG	CAREVHHVDYW	IGHV3-11	IGHD2-15	IGHJ4	10	14	19	22
6	0.0019801980198019802	TGTACCAGAGAATGGTTCGGGGACTTTACTTGG	CTREWFGDFTW	IGHV3-15	IGHD3-10	IGHJ4	10	11	22	30
5	0.0016501650165016502	TGTGCGAGAGCCCTTAGTGGCTACGATAGTTGGTCATATCTCGGCTACTACTACTACTACGGTATGGACGTCTGG	CARALSGYDSWSYLGYYYYYGMDVW	IGHV1-8	IGHD5-12	IGHJ6	13	14	26	45
5	0.0016501650165016502	TGTGCGAAAATGAGCGTCGGAGGTGATATTGTACTAATGGTGTATGATACCGTAGGGGGGTACTTCCAGCACTGG	CAKMSVGGDIVLMVYDTVGGYFQHW	IGHV3-23	IGHD2-8	IGHJ1	8	24	45	60
5	0.0016501650165016502	TGTGCACGGGTCCAGTCAGCCCATTACGATATTTTGACTGGTTATTTCTCGGTCTACTACGGTATGGACGTCTGG	CARVQSAHYDILTGYFSVYYGMDVW	IGHV2-70	IGHD3-9	IGHJ6	8	22	45	53
5	0.0016501650165016502	TGTGCGAGAGATCAAGAGACTGCGGTGACTACTTTTCTAGTCTACTACTACTACGGTATGGACGTCTGG	CARDQETAVTTFLVYYYYGMDVW	IGHV3-21	IGHD4-17	IGHJ6	12	17	31	41
5	0.0016501650165016502	TGTGCTAGAGATAAACTTGTAGCAGCATTTGGTATGCGGTGGGGCCGCAACTGGTTCGACCCCTGG	CARDKLVAAFGMRWGRNWFDPW	IGHV3-74	IGHD6-13	IGHJ5	11	19	33	47
5	0.0016501650165016502	TGTGCGAGAGGCTCGGCGTATTTCGATTTCTGGAGCATTTATTATACGGGCTGGTTCGACCTCTGG	CARGSAYFDFWSIYYTGWFDLW	IGHV1-8	IGHD3-3	IGHJ5	11	16	46	50
5	0.0016501650165016502	TGTGCGAGAGGCTCGGCGTATTTCGATTTCTGGAGGATTTATTATACGGGCTGGTTCGACCTCTGG	CARGSAYFDFWRIYYTGWFDLW	IGHV1-8	IGHD3-3	IGHJ5	11	16	46	50
5	0.0016501650165016502	TGTGCGAAGTTTTTGTTTCGCTATGATAGTAGTGCTTATGGTAGAAACTATTACTTTGACCACTGG	CAKFLFRYDSSAYGRNYYFDHW	IGHV4-59	IGHD3-22	IGHJ4	6	20	38	51
5	0.0016501650165016502	TGTACCACAGATCGGCGCCTCTATGATAGTAGTGGTTATTTGATCCCTGAACATTTTGACTACTGG	CTTDRRLYDSSGYLIPEHFDYW	IGHV3-15	IGHD3-22	IGHJ4	12	20	39	54
5	0.0016501650165016502	TGTGCGAGACTTAATATTCGAGATTACTATGATAGTAGTGGCCGGGCGGCTTTTGATATCTGG	CARLNIRDYYDSSGRAAFDIW	IGHV5-51	IGHD3-22	IGHJ3	9	22	40	48
5	0.0016501650165016502	TGTGCGAGAGGCCGAGGTATGATTCGGGGAGGCCAAATTTACTTCTACAATTTGGACGTCTGG	CARGRGMIRGGQIYFYNLDVW	IGHV4-34	IGHD3-10	IGHJ6	12	17	30	39
5	0.0016501650165016502	TGTGCAAGAAGGGAAGGTGGCGGGTTTACGATTTTTGGAGCGGAGTACTACTTTGACTACTGG	CARREGGGFTIFGAEYYFDYW	IGHV3-74	IGHD3-3	IGHJ4	8	25	39	43
5	0.0016501650165016502	TGTGCGAGAGATGGACCGGCAGTGGCTGGCGACTACTACTACTACGGTATGGACGTCTGG	CARDGPAVAGDYYYYGMDVW	IGHV3-11	IGHD6-19	IGHJ6	11	18	28	31
5	0.0016501650165016502	TGTGCGAGAGACCCCCCAGGTTCCATATCGGACAGTGGCTGGTACTACTTTGACTACTGG	CARDPPGSISDSGWYYFDYW	IGHV3-21	IGHD6-19	IGHJ4	10	32	40	41
5	0.0016501650165016502	TGTGCGAGATTCCCCAACTTTTACGGTGACTACCGTTACAACTGGTTCGACCCCTGG	CARFPNFYGDYRYNWFDPW	IGHV5-10-1	IGHD4-17	IGHJ5	8	21	32	36
5	0.0016501650165016502	TGTGCGAGAGAGCGCTGGGAATGGGGTGGCTGGTACAGCGGAAAGTTTGACTACTGG	CARERWEWGGWYSGKFDYW	IGHV3-33	IGHD6-19	IGHJ4	10	25	35	45
5	0.0016501650165016502	TGTGCGAGACATACCTCCCCATTTTTGGAGTGGTTATTCTACTTTGACTACTGG	CARHTSPFLEWLFYFDYW	IGHV4-39	IGHD3-3	IGHJ4	11	20	37	38
5	0.0016501650165016502	TGTGCGAGAGGGTCAGGGTTCGGGGAGTTATTCTCTTACTGGTTCGACCCCTGG	CARGSGFGELFSYWFDPW	IGHV1-8	IGHD3-10	IGHJ5	10	16	31	37
5	0.0016501650165016502	TGTGCGAGAGACCCCCAACATGACTATGGTTCGGGGAGTTATTATAACGACTGG	CARDPQHDYGSGSYYNDW	IGHV3-11	IGHD3-10	IGHJ4	10	22	48	49
5	0.0016501650165016502	TGTGCGAGAGAGATACTACTACCACCTGCTAGGTACTACGATATGGACGTCTGG	CAREILLPPARYYDMDVW	IGHV4-31	IGHD2-2	IGHJ6	10	13	21	33
5	0.0016501650165016502	TGTGCAAAAGATAGAGGGCCTTTGGGGTACAGCTATGGTTACTTTGACTACTGG	CAKDRGPLGYSYGYFDYW	IGHV3-43	IGHD5-18	IGHJ4	12	27	38	39
5	0.0016501650165016502	TGTGCGAGAGACCCACATTACGATATTTTGACTGGTTATTATATCTACTGG	CARDPHYDILTGYYIYW	IGHV3-21	IGHD3-9	IGHJ4	10	16	42	44
5	0.0016501650165016502	TGTGCGAGAACCCGAATGGTCGGGGGAGTTCCCTGGTGGTTCGACCCCTGG	CARTRMVGGVPWWFDPW	IGHV4-31	IGHD3-16	IGHJ5	8	21	29	36
5	0.0016501650165016502	TGTGCGAGAGGCGAGGGGACACGACGGGGAGTTCACTTTGACTACTGG	CARGEGTRRGVHFDYW	IGHV4-34	IGHD3-10	IGHJ4	11	24	32	34
5	0.0016501650165016502	TGTGCGAGAGATGGGGCACTACGGACCCCCCGTGGTCTGGACGTCTGG	CARDGALRTPRGLDVW	IGHV3-21	IGHD4-17	IGHJ6	11	17	23	37
5	0.0016501650165016502	TGTGCACACAGCGGTTTGGTTCGGAGCCAATACGGTATGGACGTCTGG	CAHSGLVRSQYGMDVW	IGHV2-5	IGHD3-10	IGHJ6	10	16	23	36
5	0.0016501650165016502	TGTGCAAGAGCGAGCCTTTCCTACTCCTACGGTATGGACGTCTGG	CARASLSYSYGMDVW	IGHV3-74	IGHD6-6	IGHJ6	9	10	14	20
5	0.0016501650165016502	TGTGCGAGAGGATCGAGTGATAGTAGAGGAGTTGACTACTGG	CARGSSDSRGVDYW	IGHV3-11	IGHD3-22	IGHJ4	9	17	25	31
5	0.0016501650165016502	TGTGCGAGAGAACCCACACGATGTAAATGCCCTGGGGACTGG	CAREPTRCKCPGDW	IGHV4-4	IGHD7-27	IGHJ4	10	31	36	37
5	0.0016501650165016502	TGTACTAGACTCGACGCGAAGGGGTCGGGGATTTTCGGCTGG	CTRLDAKGSGIFGW	IGHV3-49	IGHD3-10	IGHJ4	8	24	30	38
5	0.0016501650165016502	TGTGCTACCACGCATGACAGTGACTATATTGACTACTGG	CATTHDSDYIDYW	IGHV3-72	IGHD4-17	IGHJ4	6	19	25	28
5	0.0016501650165016502	TGTGCGACAGTGACTGGGAATGATGCTTTTGATATGTGG	CATVTGNDAFDMW	IGHV1-18	IGHD2-21	IGHJ3	6	9	15	19
5	0.0016501650165016502	TGTGCGAGAGGCGTGGTAGCCGGGGTTGACTACTGG	CARGVVAGVDYW	IGHV1-8	IGHD2-15	IGHJ4	11	12	19	25
5	0.0016501650165016502	TGTGCAAGGGCCGATGCTTTTGATATCTGG	CARADAFDIW	IGHV1-24	.	IGHJ3	6	-1	-1	12
4	0.0013201320132013201	TGTGCGAGAGATGGGGAGTATTACGATATTTTGACTGGTTATTTTCCGAGGGGGGGCGGGAGACCCCCTCATACCCCCTACTACTACTACTACGGTATGGACGTCTGG	CARDGEYYDILTGYFPRGGGRPPHTPYYYYYGMDVW	IGHV3-21	IGHD3-9	IGHJ6	11	17	42	78
4	0.0013201320132013201	TGTGCGAGAGATCCGACCCAAACCAGTATAGCAGCAGCTGGCGACGGTCACGAACAAACAAAAGATTACTACTACTACTACGGTATGGACGTCTGG	CARDPTQTSIAAAGDGHEQTKDYYYYYGMDVW	IGHV1-18	IGHD6-13	IGHJ6	12	25	40	64
4	0.0013201320132013201	TGTGCGAGAGATGGCAAGTATTACGATTTTTGGAGTGGTTACCTAAGCACGGATGGGCAATACAACTACTACTACGGTATGGACGTCTGG	CARDGKYYDFWSGYLSTDGQYNYYYGMDVW	IGHV3-21	IGHD3-3	IGHJ6	11	17	40	60
4	0.0013201320132013201	TGTGCGCGACACTCGGCACACATGGATCGGGGAGTTCGGACTACATACTACTACTACGCTTTGGACGTCTGG	CARHSAHMDRGVRTTYYYYALDVW	IGHV4-30-2	IGHD3-10	IGHJ6	4	21	35	45
4	0.0013201320132013201	TGTGCGAGACACTCGGCACACATGGATCGGGGAGTTCGGACTACATACTACTACTACGCTTTGGACGTCTGG	CARHSAHMDRGVRTTYYYYALDVW	IGHV4-39	IGHD3-10	IGHJ6	10	21	35	45
4	0.0013201320132013201	TGTGCGGGCGAAAGTGTTTATGGTTCGGGGAGTTATTATAAAAACTACTACTACGGTATGGACGTCTGG	CAGESVYGSGSYYKNYYYGMDVW	IGHV4-31	IGHD3-10	IGHJ6	5	18	40	43
4	0.0013201320132013201	TGTGCGAGAGATTTCAACGGTGTGTGGCGCAGCAGCTGGAATCCAGGGACTGATGCTTTAGATATTTGG	CARDFNGVWRSSWNPGTDALDIW	IGHV3-11	IGHD6-13	IGHJ3	11	28	38	50
4	0.0013201320132013201	TGTGCGAGAGACCGGGCTACGGTGACTACGATCTTAGGCTCCTACTACTACTACGGTATGGACGTCTGG	CARDRATVTTILGSYYYYGMDVW	IGHV3-11	IGHD4-17	IGHJ6	10	16	29	41
4	0.0013201320132013201	TGTGCGAGAATAGATATGAATTACGATATTTCGACTGGTTATTATGAGGGGTATTACTTTGACTACTGG	CARIDMNYDISTGYYEGYYFDYW	IGHV4-59	IGHD3-9	IGHJ4	8	19	44	50
4	0.0013201320132013201	TGTGCGAGAAGTCCCGACGTGGACAGACTTGGTCGCATTTGGGGTCGGGGCAAGTGGTTCGACCCCTGG	CARSPDVDRLGRIWGRGKWFDPW	IGHV4-4	IGHD3-16	IGHJ5	8	37	43	50
4	0.0013201320132013201	TGTGCAACAGGGAGGAGTATAACTGGAACATACTTTTATTACTACTACTACTACGGTATGGACGTCTGG	CATGRSITGTYFYYYYYYGMDVW	IGHV1-24	IGHD1-20	IGHJ6	9	16	28	36
4	0.0013201320132013201	TGTGCGCGAGAGGTGACTATGGTTCGGGGATTTTTTTGGGACCGCTTCTACGGTATGGACGTCTGG	CAREVTMVRGFFWDRFYGMDVW	IGHV3-21	IGHD3-10	IGHJ6	10	15	29	54
4	0.0013201320132013201	TGTACTAGGATGGAGGAACAGGATACAGCTATGGTTACGGGGTACTTGGGGTCCTTTGACTACTGG	CTRMEEQDTAMVTGYLGSFDYW	IGHV3-49	IGHD5-18	IGHJ4	7	20	38	53
4	0.0013201320132013201	TGTACCACAGATCGGCATATAGTGGCTACGATTTTTGGGAGTTTTCCGAGCCCCGTTGACTACTGG	CTTDRHIVATIFGSFPSPVDYW	IGHV3-15	IGHD5-12	IGHJ4	12	16	32	55
4	0.0013201320132013201	TGTACGAGACCCTGGCAGGACTACTATGAGAGTAGTAGTTATTTGAGCGACGCCTTTGATCTCTGG	CTRPWQDYYESSSYLSDAFDLW	IGHV1-46	IGHD3-22	IGHJ3	8	21	42	54
4	0.0013201320132013201	TGTGCCAAAAGCAATGTTATATTCTGGTTCGGACAATTCCGGGCTGATGCTTTTGATCTCTGG	CAKSNVIFWFGQFRADAFDLW	IGHV1-18	IGHD3-10	IGHJ3	4	24	31	44
4	0.0013201320132013201	TGTGCGGCATACGATCTCCAAAATTACTATGGTTCGGGCCTAGGTGGCTGGCTGGACTACTGG	CAAYDLQNYYGSGLGGWLDYW	IGHV1-58	IGHD3-10	IGHJ4	8	22	37	54
4	0.0013201320132013201	TGTGCGAGAGGTATTGTAGTAGTACCAGCTGCTAGTTACTACTACTACGGTATGGACGTCTGG	CARGIVVVPAASYYYYGMDVW	IGHV1-2	IGHD2-2	IGHJ6	9	11	33	36
4	0.0013201320132013201	TGTGCGAGAGATCTCACTACGGTGGTAACCGAATTCTACTACTACTACGGTATGGACGTCTGG	CARDLTTVVTEFYYYYGMDVW	IGHV4-31	IGHD4-23	IGHJ6	14	15	28	35
4	0.0013201320132013201	TGTGCGAGAGATGCGCCCTCCTGGTTCGGGGCCCTCAACCGCTCTTACGGTATGGACGTCTGG	CARDAPSWFGALNRSYGMDVW	IGHV4-31	IGHD3-10	IGHJ6	11	21	30	51
4	0.0013201320132013201	TGTGCGCGAGTGAATTGGATACTACAACTATGGTTGCGGGGAGGCTACTTTGACTGCTGG	CARVNWILQLWLRGGYFDCW	IGHV3-33	IGHD3-10	IGHJ4	9	26	42	44
4	0.0013201320132013201	TGTGCGAGAGATGGTCTCTACGACACCGATTATTATGGCATGGGCTACTTTGACTCCTGG	CARDGLYDTDYYGMGYFDSW	IGHV3-23	IGHD5-24	IGHJ4	11	14	21	44
4	0.0013201320132013201	TGTGCACGGATATTCCCGTGCCCAGCAGGTGGTACGGAAACGGGGGGGTCGGACTCCTGG	CARIFPCPAGGTETGGSDSW	IGHV2-70	IGHD6-13	IGHJ4	11	22	35	51
4	0.0013201320132013201	TGTGTAAGAAGTGCCTCTATGGTGACGCCTCAATACTACATGGGCATGGACGTCTGG	CVRSASMVTPQYYMGMDVW	IGHV3-74	IGHD5-18	IGHJ6	8	16	26	44
4	0.0013201320132013201	TGTGCGAGAGTGGGTCCTTACTTTCGTGGATACAGCTATGGTGGGTTTGACTACTGG	CARVGPYFRGYSYGGFDYW	IGHV4-59	IGHD5-18	IGHJ4	9	24	41	45
4	0.0013201320132013201	TGTGCGAATGGACATAGCAGTGGCTGGCATACCATTAACGCCGACTTTGACTACTGG	CANGHSSGWHTINADFDYW	IGHV3-43	IGHD6-19	IGHJ4	4	13	26	43
4	0.0013201320132013201	TGTGCGAAACTTGATTCCCGTTACTATGGCTCGAGACACAACTATTTCGACCCCTGG	CAKLDSRYYGSRHNYFDPW	IGHV4-39	IGHD3-10	IGHJ5	6	20	32	37
4	0.0013201320132013201	TGTGCGAGGGGTGTGGATTTTGACTGGTTATTATACCCGACCTTCGACCCCTGG	CARGVDFDWLLYPTFDPW	IGHV3-21	IGHD3-9	IGHJ5	7	16	34	42
4	0.0013201320132013201	TGTGCGAGAGGGTCAGGGTTCGGGGAGTTATTCTCTTACTGGTTCGACCCCTGG	CARGSGFGELFSYWFDPW	IGHV4-59	IGHD3-10	IGHJ5	9	16	31	37
4	0.0013201320132013201	TGTGCGAGAGATCCCGGTTACGTTTGGGGGAGATTCAACTGGTTCGACCCCTGG	CARDPGYVWGRFNWFDPW	IGHV4-59	IGHD3-16	IGHJ5	12	17	31	35
4	0.0013201320132013201	TGTGCAAAGACCCGCAGGTCGTGGACTACGGGTCACTGGTACTTCGATCTCTGG	CAKTRRSWTTGHWYFDLW	IGHV3-13	IGHD4-17	IGHJ2	6	23	30	34
4	0.0013201320132013201	TGTGCGAGACATTATAGGAGACTTTATAGCAGCAGGCACTTTGACTACTGG	CARHYRRLYSSRHFDYW	IGHV5-10-1	IGHD6-13	IGHJ4	11	24	34	37
4	0.0013201320132013201	TGTGCGAGACATGCCGGACGATATTTTGACTTCAACGGTCTGGACGTGTGG	CARHAGRYFDFNGLDVW	IGHV4-39	IGHD3-9	IGHJ6	12	17	30	40
4	0.0013201320132013201	TGTGCGAGAGGTCGACTACGTTCGATGAGCCCTGATGCTTTTGATATCTGG	CARGRLRSMSPDAFDIW	IGHV4-31	IGHD4-17	IGHJ3	9	13	20	32
4	0.0013201320132013201	TGTGCGAGAGGAGCCAGAAGCTCTGCTACCACGGGTGTTTTTGATATCTGG	CARGARSSATTGVFDIW	IGHV1-2	IGHD2-15	IGHJ3	9	24	31	38
4	0.0013201320132013201	TGTGCACGGATAAAAAGGGACGGTGGTAAATGCGCCTGGTTCGACCCCTGG	CARIKRDGGKCAWFDPW	IGHV2-70	IGHD4-23	IGHJ5	11	19	28	35
4	0.0013201320132013201	TGTGCTAGAGTAGGGTTAAGCAGTGGCTGGTCCTGGTTCGACCCCTGG	CARVGLSSGWSWFDPW	IGHV3-72	IGHD6-19	IGHJ5	9	18	30	32
4	0.0013201320132013201	TGTGCGAGTATCTACGGTGACTACGAACCCCTGTATCTTGACTACTGG	CASIYGDYEPLYLDYW	IGHV1-18	IGHD4-17	IGHJ4	7	11	24	37
4	0.0013201320132013201	TGTGCGAGATTAGTGGGGACAGATGGCTCCGGGTACTTCGATCTCTGG	CARLVGTDGSGYFDLW	IGHV1-18	IGHD5-24	IGHJ2	8	20	27	31
4	0.0013201320132013201	TGTGCGAGACGTGGGCCCTTCTTCGGTGACTACGGGGGGGACTACTGG	CARRGPFFGDYGGDYW	IGHV1-18	IGHD4-17	IGHJ4	8	23	33	39
4	0.0013201320132013201	TGTGCGAGAGGGGGAATAGCAGTGGCTGGTACTGGTTTTGACTACTGG	CARGGIAVAGTGFDYW	IGHV4-59	IGHD6-19	IGHJ4	9	11	31	36
4	0.0013201320132013201	TGTGCGAGAGAGGAATATGGTTCGGGGAGTTATTACTTTGACTACTGG	CAREEYGSGSYYFDYW	IGHV3-53	IGHD3-10	IGHJ4	10	15	32	33
4	0.0013201320132013201	TGTGCGAAAGGGGAAGAATACTTAATAGTGGGATCTATAAACTACTGG	CAKGEEYLIVGSINYW	IGHV3-30	IGHD1-26	IGHJ4	6	24	36	40
4	0.0013201320132013201	TGTGCGAAAGGAAAGGGTGGGAGCTACTCTTCCCCTTTTGACTACTGG	CAKGKGGSYSSPFDYW	IGHV3-30	IGHD1-26	IGHJ4	6	16	27	36
4	0.0013201320132013201	TGTACGAGAGCTTCTTATCCTAACTGGGGATCACCGGGAGACTACTGG	CTRASYPNWGSPGDYW	IGHV1-2	IGHD7-27	IGHJ4	9	19	31	39
4	0.0013201320132013201	TGTGCCACAGGGGACTACGGTGATAACACCTTCTTCGCCCACTGG	CATGDYGDNTFFAHW	IGHV1-46	IGHD4-23	IGHJ5	4	12	26	33
4	0.0013201320132013201	TGTGCGAGAGGGGGCGGTGACGCTTACTACGGTATGGACGTCTGG	CARGGGDAYYGMDVW	IGHV3-21	IGHD3-22	IGHJ6	9	23	30	33
4	0.0013201320132013201	TGTGCGAGAGATGTTGTCGTGGCGGTCTACGGTATGGACGTCTGG	CARDVVVAVYGMDVW	IGHV3-53	IGHD4-17	IGHJ6	11	26	32	33
4	0.0013201320132013201	TGTGCGAAAGGAGGGAGTAGAAGTGGCTGGTCCTTCGACCCCTGG	CAKGGSRSGWSFDPW	IGHV3-21	IGHD6-19	IGHJ5	6	17	30	33
4	0.0013201320132013201	TGTGCGAAAGACATCGATAACTGGAACTACGCCTTTGACTACTGG	CAKDIDNWNYAFDYW	IGHV3-30	IGHD1-7	IGHJ4	10	16	30	32
4	0.0013201320132013201	TGTGCAAGAGGGGGTGGTGACTGGTACAACTGGTTCGACCCCTGG	CARGGGDWYNWFDPW	IGHV3-74	IGHD2-21	IGHJ5	9	12	22	23
4	0.0013201320132013201	TGTGCGAGAAGAACATTGCCTGGCCGGGCTTTTGATGTCTGG	CARRTLPGRAFDVW	IGHV4-59	IGHD2-2	IGHJ3	8	22	26	27
4	0.0013201320132013201	TGTGCGAAACGAGAGGGTGGCTACACTTCGGACTACTGG	CAKREGGYTSDYW	IGHV3-23	IGHD5-12	IGHJ4	8	16	23	30
4	0.0013201320132013201	TGTGCGTGGCCTGTCAGGTTATTATCGCACTGG	CAWPVRLLSHW	IGHV3-21	IGHD3-3	IGHJ4	5	16	24	28
4	0.0013201320132013201	TGTGCGAGAGAGGTCCACCATGTTGACTACTGG	CAREVHHVDYW	IGHV3-11	IGHD2-15	IGHJ4	10	14	19	22
4	0.0013201320132013201	TGTACAAGAGAAGTGGCTGGCTTTGACTACTGG	CTREVAGFDYW	IGHV3-74	IGHD6-19	IGHJ4	10	11	19	20
4	0.0013201320132013201	TGTGCGAGAAATTACAGGAATGACTACTGG	CARNYRNDYW	IGHV3-21	IGHD5-24	IGHJ4	8	9	14	20
3	9.900990099009901E-4	TGTGCGAGAGATGGAACGTATTACGATATTTTGACTGGTTATTATCCGGGCACTCATTACTACTACTACTACGGTATGGACGTCTGG	CARDGTYYDILTGYYPGTHYYYYYGMDVW	IGHV4-31	IGHD3-9	IGHJ6	11	15	44	55
3	9.900990099009901E-4	TGTGCGAGACAAAACACTCAAGCAGCAGCAGCTGGTATTTGGGACCTTGGGTGGAAGTACTACTACTACGGTATGGACGTCTGG	CARQNTQAAAAGIWDLGWKYYYYGMDVW	IGHV4-39	IGHD6-13	IGHJ6	10	23	36	57
3	9.900990099009901E-4	TGTGCGAGAGATCGTGTACTCGGATACTATGATAGTAGTGGTTATTACTACGCGTATAGAGGCGCTGAATACTTCCAGCACTGG	CARDRVLGYYDSSGYYYAYRGAEYFQHW	IGHV3-21	IGHD3-22	IGHJ1	12	24	51	61
3	9.900990099009901E-4	TGTGCGAGAGATCTCGTTCCGTATTACGATTTTTGGAGTGGTTATTCAACCTACTACTACTACTACGGTATGGACGTCTGG	CARDLVPYYDFWSGYSTYYYYYGMDVW	IGHV4-31	IGHD3-3	IGHJ6	14	19	45	51
3	9.900990099009901E-4	TGTGCGAGAGATCGCGGTAGGGAGGTATGGTTCGGGGAGTTATCCCAAACCGTTACCGCAAACTACGGTATGGACGTCTGG	CARDRGREVWFGELSQTVTANYGMDVW	IGHV4-31	IGHD3-10	IGHJ6	12	25	42	69
3	9.900990099009901E-4	TGTGCAAAAGACCGAACTCAATACCCCTATAGCAGCAGCTGGTACGTGGAATACTACTACTACTACGGTATGGACGTCTGG	CAKDRTQYPYSSSWYVEYYYYYGMDVW	IGHV3-43	IGHD6-13	IGHJ6	10	27	46	51
3	9.900990099009901E-4	TGTGCGAGAGTTCTCGTTGCAGTGGCTGGTACCCAAAGTTTCGCCCCGGTGCGAAAGGGGAACGGTATGGACGTCTGG	CARVLVAVAGTQSFAPVRKGNGMDVW	IGHV1-18	IGHD6-19	IGHJ6	14	18	31	66
3	9.900990099009901E-4	TGTGCGAGAGACGGGACGTATTACGATATTTTGACTGGTTACTACCCCAACTACTACTACTACGGTATGGACGTCTGG	CARDGTYYDILTGYYPNYYYYGMDVW	IGHV4-31	IGHD3-9	IGHJ6	10	15	40	49
3	9.900990099009901E-4	TGTGCGAGAGGCTCCCTCGGTATTAATATGATAGTAGTGGTTATTACTTCGACCGAGTACTACTTTGACTCCTGG	CARGSLGINMIVVVITSTEYYFDSW	IGHV4-34	IGHD3-22	IGHJ4	11	19	47	55
3	9.900990099009901E-4	TGTGCGAGAGATCGTCTATTGACGATTTTTGGAGTGGCCCCCCCTTTTGAAAAACAGGGGGCTATGGACGTCTGG	CARDRLLTIFGVAPPFEKQGAMDVW	IGHV1-46	IGHD3-3	IGHJ6	12	21	36	63
3	9.900990099009901E-4	TGTGCGAGACACTCGGCACACATGAATCGGGGAGTTCGGACAACATATTACTATTACGCTTTGGACGTCTGG	CARHSAHMNRGVRTTYYYYALDVW	IGHV4-39	IGHD3-10	IGHJ6	10	26	35	61
3	9.900990099009901E-4	TGTGCGAAAGCCGTGTCACATAGAATTACTATGATAGTAGTGGTTATTACTGAGGGATACTTTGACTACTGG	CAKAVSHRITMIVVVITEGYFDYW	IGHV3-23	IGHD3-22	IGHJ4	9	24	50	57
3	9.900990099009901E-4	TGTGCAAAACTCACGTATTACGATATTTTGACTGGTTATTATAAAGACTACTACTACGGTATGGACGTCTGG	CAKLTYYDILTGYYKDYYYGMDVW	IGHV3-43	IGHD3-9	IGHJ6	8	12	43	46
3	9.900990099009901E-4	TGTACCATCGTTTATTATTTTGATAACAGTGCTTATTTCCCCGTCTACTACTCCTACGCTATGGACGTCTGG	CTIVYYFDNSAYFPVYYSYAMDVW	IGHV3-15	IGHD3-22	IGHJ6	6	12	36	44
3	9.900990099009901E-4	TGTGCGGGCGAAAGTGTTTATGGTTCGGGGAGTTATTATAAAAACTACTACTACGGTATGGACGTCTGG	CAGESVYGSGSYYKNYYYGMDVW	IGHV1-58	IGHD3-10	IGHJ6	6	18	40	43
3	9.900990099009901E-4	TGTGCGACAAACAGTGGGGCACCCCAACTCTATAGCAGTGGCTGGTACTTCCCAGAAACGGAATCGTGG	CATNSGAPQLYSSGWYFPETESW	IGHV3-30	IGHD6-19	IGHJ4	6	30	54	66
3	9.900990099009901E-4	TGTGCGAGACATGCCGAGCCAAATGCATGGCTTCAGAACAGGGTCAATGTCCCAAACTTTGACTTCTGG	CARHAEPNAWLQNRVNVPNFDFW	IGHV5-51	IGHD5-24	IGHJ4	12	26	31	55
3	9.900990099009901E-4	TGTGCAACCCACTATACGATTTTTGGAGTGGTTGCCCGGTACTCCTACTACTACGGTATGGACGTCTGG	CATHYTIFGVVARYSYYYGMDVW	IGHV1-24	IGHD3-3	IGHJ6	7	14	32	39
3	9.900990099009901E-4	TGTGCGAGACCCTGGCAGGACTACTATGATAGTAGTAGTTATTTGAGCGACGCTTTTGATATTTGG	CARPWQDYYDSSSYLSDAFDIW	IGHV1-46	IGHD3-22	IGHJ3	8	21	42	51
3	9.900990099009901E-4	TGTGCGAGAGGACCCACGTTTCCTAAAATTATGTTTGGGGCAGTTAGTTGGTTCTTCGATCTCTGG	CARGPTFPKIMFGAVSWFFDLW	IGHV4-31	IGHD3-16	IGHJ2	9	27	45	48
3	9.900990099009901E-4	TGTGCGAGAGATCGGGAGAATGACTATCAGAGGAGTGGTTACCATCACCCCTACTTTGACTACTGG	CARDRENDYQRSGYHHPYFDYW	IGHV3-48	IGHD3-3	IGHJ4	12	31	40	50
3	9.900990099009901E-4	TGTGCGAGAGATGACTTCGCCCGAACCAACGGCTGGCACAACTACTTCTACGGTATGGACGTGTGG	CARDDFARTNGWHNYFYGMDVW	IGHV4-31	IGHD3-10	IGHJ6	11	19	27	40
3	9.900990099009901E-4	TGTGCGAAAGATCTTGGGCACTATGATAGTAGTGGTTATCCCGAGATCTATGCTTTTGATATCTGG	CAKDLGHYDSSGYPEIYAFDIW	IGHV3-30	IGHD3-22	IGHJ3	13	19	38	49
3	9.900990099009901E-4	TGTACAAAAGACTTGGCCCCGGCTGTATTCGATACTTTGACTGTCTATACGGTGTTTGACTCCTGG	CTKDLAPAVFDTLTVYTVFDSW	IGHV3-43	IGHD3-9	IGHJ4	10	24	42	54
3	9.900990099009901E-4	TGTGCGAAAGAGAAAGATTATTACTATCATAGAAGTGATCATCCGCGCCGCTTTGACTCCTGG	CAKEKDYYYHRSDHPRRFDSW	IGHV3-23	IGHD3-22	IGHJ4	10	18	36	50
3	9.900990099009901E-4	TGTGCGAGACTATCGATATATTGTAGTGGTGGTAGCTGCTACACAACATTTGACTACTGG	CARLSIYCSGGSCYTTFDYW	IGHV5-10-1	IGHD2-15	IGHJ4	9	17	41	48
3	9.900990099009901E-4	TGTGCGAGACATGTCCGAGAAGAATCGATATGGTTCGGGAAGGGGTACTTCCATCATTGG	CARHVREESIWFGKGYFHHW	IGHV4-39	IGHD3-10	IGHJ1	14	28	38	45
3	9.900990099009901E-4	TGTGCGAGAGATCTTACTATGGTTCGGGGAGGGAACTACTACTACGGTATGGACGTCTGG	CARDLTMVRGGNYYYGMDVW	IGHV4-31	IGHD3-10	IGHJ6	13	14	30	34
3	9.900990099009901E-4	TGTGCACACACATCCCACCTATCATACAACTGGAACGCGGGCGTTGCTTTTGATATCTGG	CAHTSHLSYNWNAGVAFDIW	IGHV2-5	IGHD1-1	IGHJ3	9	24	36	44
3	9.900990099009901E-4	TGTGCGCGAATCCTGACTTTCTATGGTAGGAGAGGTTATTTTGGTTTTGACAAGTGG	CARILTFYGRRGYFGFDKW	IGHV3-23	IGHD3-22	IGHJ4	5	20	39	45
3	9.900990099009901E-4	TGTGCGACTAACGGATTCCTGGACCGTGGACACAGTTATGATTACTTAAATTACTGG	CATNGFLDRGHSYDYLNYW	IGHV1-18	IGHD5-18	IGHJ4	6	24	48	51
3	9.900990099009901E-4	TGTGCGAGGGAAGGTATAGTGGGAGCCGACCTGCGGCAAGCGGGCTTTGACTACTGG	CAREGIVGADLRQAGFDYW	IGHV3-21	IGHD1-26	IGHJ4	7	12	25	44
3	9.900990099009901E-4	TGTGCGAAAGAAACCAGTGGGAGCTACTTTTACTACTACTACGGTATGGACGTCTGG	CAKETSGSYFYYYYGMDVW	IGHV3-23	IGHD1-26	IGHJ6	10	15	27	30
3	9.900990099009901E-4	TGTGCAAAGGGGGGGTATTGTAGTGGTGGTAGCTGCGACAACTGGTTCGACCCCTGG	CAKGGYCSGGSCDNWFDPW	IGHV3-43	IGHD2-15	IGHJ5	7	15	35	37
3	9.900990099009901E-4	TGTGCAAAAGATATAAGTGGGATTATAGCAGTGGCTGGCAACTTTGACTACTGG	CAKDISGIIAVAGNFDYW	IGHV3-43	IGHD6-19	IGHJ4	14	23	37	40
3	9.900990099009901E-4	TGTGTGAGACCGCGCCGGGCATGTGTTAGTGCCAGCTGTTATGACTACTGG	CVRPRRACVSASCYDYW	IGHV1-18	IGHD2-2	IGHJ4	8	26	37	41
3	9.900990099009901E-4	TGTGCGAGCGCCCAGATGACTACGGTGACCTACAACTGGTTCGACCCCTGG	CASAQMTTVTYNWFDPW	IGHV4-31	IGHD4-17	IGHJ5	7	15	28	30
3	9.900990099009901E-4	TGTGCGAGACTCAAGGGAGTAATATGGTTCGGGGAGGGGATTGACTACTGG	CARLKGVIWFGEGIDYW	IGHV4-39	IGHD3-10	IGHJ4	9	22	35	40
3	9.900990099009901E-4	TGTGCGAGAGATCGAGGTAGTTACTATGATACTCCCGCAGTTGACTACTGG	CARDRGSYYDTPAVDYW	IGHV3-20	IGHD3-22	IGHJ4	12	20	30	40
3	9.900990099009901E-4	TGTGCGAGAGAGTCCTGGTATAGTGGGACCACGGGGTGGTTCGATTCCTGG	CARESWYSGTTGWFDSW	IGHV1-3	IGHD1-26	IGHJ5	10	16	27	36
3	9.900990099009901E-4	TGTGCGAGAGAGTCCTGGTATAGTGGGACCACGGGGTGGTTCGATTCCTGG	CARESWYSGTTGWFDSW	IGHV3-53	IGHD1-26	IGHJ5	10	16	27	36
3	9.900990099009901E-4	TGTGCGAGAGAGTCCTGGTATAGTGGGACCACGGGGTGGTTCGATTCCTGG	CARESWYSGTTGWFDSW	IGHV3-64	IGHD1-26	IGHJ5	10	16	27	36
3	9.900990099009901E-4	TGTGCGAAAGACCCGCTTACGGTGGTAACTTCTTTATCCATGGGGTACTGG	CAKDPLTVVTSLSMGYW	IGHV3-23	IGHD4-23	IGHJ4	10	17	29	45
3	9.900990099009901E-4	TGTGCGAGATTAGTGGGGACAGATGGCTCCGGGTACTTCGATCTCTGG	CARLVGTDGSGYFDLW	IGHV4-55	IGHD5-24	IGHJ2	9	20	27	31
3	9.900990099009901E-4	TGTGCGAGAGGGGATGGATATTTTGACTGGTTATATCTTGACTACTGG	CARGDGYFDWLYLDYW	IGHV7-4-1	IGHD3-9	IGHJ4	9	16	33	37
3	9.900990099009901E-4	TGTGCGAGAGATTCTATAGCAGCAGCTGGTACACACTTTGACTACTGG	CARDSIAAAGTHFDYW	IGHV3-11	IGHD6-13	IGHJ4	11	14	31	34
3	9.900990099009901E-4	TGTGCGAGAGATTGGGTGGGAGCTATTAAAGGACCCATTGACTGCTGG	CARDWVGAIKGPIDCW	IGHV3-21	IGHD1-26	IGHJ4	11	15	24	37
3	9.900990099009901E-4	TGTGCGAGAGATAGGAGTAGGGGGGAGCTACTAGGTTTTGACTACTGG	CARDRSRGELLGFDYW	IGHV3-33	IGHD1-26	IGHJ4	11	22	32	36
3	9.900990099009901E-4	TGTGCGAGAAATGAGCCCTTCATAACCGCCCGTCCTTTTGATATCTGG	CARNEPFITARPFDIW	IGHV5-51	IGHD1-14	IGHJ3	12	21	27	34
3	9.900990099009901E-4	TGTGCAACAGCACCGGGTATAGCAGTGGCGGGGTGGTTCGACCCCTGG	CATAPGIAVAGWFDPW	IGHV1-24	IGHD6-19	IGHJ5	9	12	28	33
3	9.900990099009901E-4	TGTGCAAGAGGAAGGGTAGCTGCCAAGCCATGGTACTTCGATCTCTGG	CARGRVAAKPWYFDLW	IGHV3-13	IGHD2-15	IGHJ2	9	14	22	30
3	9.900990099009901E-4	TGTGCAAGAGAGGGTGTGGGAAATATGAATGATGCTTTTGATATCTGG	CAREGVGNMNDAFDIW	IGHV3-13	IGHD1-26	IGHJ3	10	15	20	28
3	9.900990099009901E-4	TGTGCAAAACTATCCCATCACTCGACTGGCGGCCACTTTGACTACTGG	CAKLSHHSTGGHFDYW	IGHV3-43	IGHD3-9	IGHJ4	8	23	28	34
3	9.900990099009901E-4	TGTGCCACAGGGGACTACGGTGATAACACCTTCTTCGCCCACTGG	CATGDYGDNTFFAHW	IGHV1-24	IGHD4-23	IGHJ5	9	12	26	33
3	9.900990099009901E-4	TGTGCGAGCCCCCTTCTTTGGCCCTACTACGGTATGGACGTCTGG	CASPLLWPYYGMDVW	IGHV4-4	IGHD3-16	IGHJ6	7	8	12	23
3	9.900990099009901E-4	TGTGCGAGAGGTTCGCCCCTTACAGCCAGCTGGTTCGACCCCTGG	CARGSPLTASWFDPW	IGHV1-8	IGHD5-18	IGHJ5	10	20	25	29
3	9.900990099009901E-4	TGTGCGAGAGGCTATGGTGGTAACTCGGGCTACTTAGACTACTGG	CARGYGGNSGYLDYW	IGHV3-21	IGHD4-23	IGHJ4	9	11	25	29
3	9.900990099009901E-4	TGTGCGAGAGATGGGTCCCTCGGGGAGCTACTGTTAGGCTACTGG	CARDGSLGELLLGYW	IGHV3-33	IGHD1-26	IGHJ4	11	22	31	38
3	9.900990099009901E-4	TGTGCGAGAGAATTGGAAACGGTGACTACTTCCTTTGACTACTGG	CARELETVTTSFDYW	IGHV4-31	IGHD4-17	IGHJ4	10	18	28	32
3	9.900990099009901E-4	TGTGCGAAAGGGAACTACGGGCCCTCCGAATACTTCCAGCACTGG	CAKGNYGPSEYFQHW	IGHV3-21	IGHD1-7	IGHJ1	6	10	18	27
3	9.900990099009901E-4	TGTGCGAAAGATTCGCTTCAGCTCAGGGGGTACTTTGACTACTGG	CAKDSLQLRGYFDYW	IGHV3-60	IGHD6-6	IGHJ4	11	18	23	30
3	9.900990099009901E-4	TGTGCAAGAGAGGTAGCAGTGGCTGGTATATACTTCCAGCACTGG	CAREVAVAGIYFQHW	IGHV3-74	IGHD6-19	IGHJ1	10	13	27	29
3	9.900990099009901E-4	TGTGCGAGAGGATCGAGTGATAGTAGAGGAGTTGACTACTGG	CARGSSDSRGVDYW	IGHV1-8	IGHD3-22	IGHJ4	10	17	25	31
3	9.900990099009901E-4	TGTGCGAAATATACTATTGGGGAACAACTCGGTGACTACTGG	CAKYTIGEQLGDYW	IGHV3-23	IGHD3-22	IGHJ4	8	11	16	32
3	9.900990099009901E-4	TGTGCGAGGGGAGGACTCCATTTCCCTTTTGACTACTGG	CARGGLHFPFDYW	IGHV3-11	IGHD3-3	IGHJ4	7	14	19	27
3	9.900990099009901E-4	TGTGCGAGGGGGTCAGCAGCTGGTGACTTCTGG	CARGSAAGDFW	IGHV3-33	IGHD6-13	IGHJ4	7	13	22	23
3	9.900990099009901E-4	TGTGCGAAAGATCAGGTGGTTGCAGACTACTGG	CAKDQVVADYW	IGHV3-23	IGHD2-15	IGHJ4	12	14	19	24
2	6.600660066006601E-4	TGTGCGAGAGATCCGACCCAAACCAGTATAGCAGCAGCTGGCGACGGTCACGAACAAACAAAAGATTACTACTACTACTACGGTATGGACGTCTGG	CARDPTQTSIAAAGDGHEQTKDYYYYYGMDVW	IGHV1-46	IGHD6-13	IGHJ6	12	25	40	64
2	6.600660066006601E-4	TGTGCGAGCGTTATTCCCCTGTATTGTAGTGGTGGTAGCTGCCAAGAACGGTACTACGGGCTTTTTCCCCTTTACGGTATGGACGTCTGG	CASVIPLYCSGGSCQERYYGLFPLYGMDVW	IGHV3-21	IGHD2-15	IGHJ6	7	21	41	78
2	6.600660066006601E-4	TGTGCGAGAGATTCCCGATATTACGATTTTTGGAGTGGTTATTATTTCGGGGGGGAGGGCTACTACTACTACTACGGTATGGACGTCTGG	CARDSRYYDFWSGYYFGGEGYYYYYGMDVW	IGHV3-21	IGHD3-3	IGHJ6	11	18	44	60
2	6.600660066006601E-4	TGTGCGAGAACGAACGCCAAGGCCTCATCACAAAGTATTATGATTACGTTTGGGGCTAATGACTACTACTACTACGGTATGGACGTCTGG	CARTNAKASSQSIMITFGANDYYYYGMDVW	IGHV3-11	IGHD3-16	IGHJ6	8	34	54	61
2	6.600660066006601E-4	TGTGCGAAAGATACGGCGTATTACGATTTTTGGAGTGGTTATTTAAATATCCGGGAGACCCACTACTACTACTACGGTATGGACGTCTGG	CAKDTAYYDFWSGYLNIRETHYYYYGMDVW	IGHV3-30	IGHD3-3	IGHJ6	11	16	42	61
2	6.600660066006601E-4	TGTGCGAAAGACCAAGAGTATTACGATTTTTGGAGTGGTTATTTGTCTCGCCCGAGCGAAAAATACTACTACTACGGTATGGACGTCTGG	CAKDQEYYDFWSGYLSRPSEKYYYYGMDVW	IGHV3-30	IGHD3-3	IGHJ6	10	17	42	63
2	6.600660066006601E-4	TGTGCGAGAGATCTCTTCGGGGGGGATTACGATATTTTGACTGGTTGGTCCTTTGGGGCCTACTACTACTACGGTATGGACGTCTGG	CARDLFGGDYDILTGWSFGAYYYYGMDVW	IGHV1-46	IGHD3-9	IGHJ6	15	25	45	59
2	6.600660066006601E-4	TGTGCACACAGACGGTCGTGGGAGTCCACGTATTACTATGATAGTAGTGGTTATGATAGCCCCCATGATGCTTTTGATATCTGG	CAHRRSWESTYYYDSSGYDSPHDAFDIW	IGHV2-5	IGHD3-22	IGHJ3	13	27	53	63
2	6.600660066006601E-4	TGTGCGAGAGATCGGGGTGGGAGGGATATTGTACTAATGGTGTATACGAACCACTACTACTACTACGGTATGGACGTCTGG	CARDRGGRDIVLMVYTNHYYYYGMDVW	IGHV4-31	IGHD2-8	IGHJ6	12	23	44	52
2	6.600660066006601E-4	TGTGCGAAAGATCGGCCCCCAGGCATAATTTTTGAGTATAGCAGCTCGTCCGGACTCAGCACCTACGGTATGGACGTCTGG	CAKDRPPGIIFEYSSSSGLSTYGMDVW	IGHV3-30	IGHD6-6	IGHJ6	12	33	54	69
2	6.600660066006601E-4	TGTGCGAGAGATCCTCTTACCCCCCCCTATTACGATATTTTGACTGGTTACTCCTACTACTACGGTATGGACGTCTGG	CARDPLTPPYYDILTGYSYYYGMDVW	IGHV4-31	IGHD3-9	IGHJ6	12	27	46	47
2	6.600660066006601E-4	TGTGCGAGAGATATTAAGGGTTCGGGGAGTTATTATAACGGTTACCAAACTATGGGAGCCTACGGTATGGACGTCTGG	CARDIKGSGSYYNGYQTMGAYGMDVW	IGHV4-31	IGHD3-10	IGHJ6	11	18	39	66
2	6.600660066006601E-4	TGTGCAAGAGCCACTGCGGGTGGCTACGATTGGTCACAGCTATGGTCTCTCTACTACTACTACGGTATGGACGTCTGG	CARATAGGYDWSQLWSLYYYYGMDVW	IGHV6-1	IGHD5-12	IGHJ6	9	19	30	50
2	6.600660066006601E-4	TGTGCGAGAGAAATACGATATTTTGACTGGTTATTATTATCGGACGAAGGGGATAAGTACGGTATGGACGTCTGG	CAREIRYFDWLLLSDEGDKYGMDVW	IGHV3-21	IGHD3-9	IGHJ6	10	13	36	63
2	6.600660066006601E-4	TGTACCACAGCCGTATTACTATGGTTCGGGGAGCTTTTACTACCCCACTACTACTACTACGGTATGGACGTCTGG	CTTAVLLWFGELLLPHYYYYGMDVW	IGHV3-15	IGHD3-10	IGHJ6	9	11	32	46
2	6.600660066006601E-4	TGTGCGAGAGCCCCGGTTGATTGTAGTGGTGACAGTTGCTACTTTCACTACTACCACGGTTTGGACGTCTGG	CARAPVDCSGDSCYFHYYHGLDVW	IGHV3-53	IGHD2-15	IGHJ6	9	19	42	61
2	6.600660066006601E-4	TGTGCGAGAGACCCTACCCTGACTACGGTGACTACCATGCAGAACCACTACTACTACGGTATGGACGTCTGG	CARDPTLTTVTTMQNHYYYGMDVW	IGHV1-46	IGHD4-17	IGHJ6	10	19	34	46
2	6.600660066006601E-4	TGTGCGAAAGGCCGTATTACTATGATAGTAGTGGTTATGCCGGTCGACTACTACTACGGTATGGACGTCTGG	CAKGRITMIVVVMPVDYYYGMDVW	IGHV3-30	IGHD3-22	IGHJ6	6	12	37	46
2	6.600660066006601E-4	TGTGCGCAACGTGGATACAGCTATGACCAAGAATCCTATTACTACTACTACTACGGTATGGACGTCTGG	CAQRGYSYDQESYYYYYYGMDVW	IGHV4-34	IGHD5-18	IGHJ6	5	8	24	36
2	6.600660066006601E-4	TGTGCGAGTACACCCCGGGCGTCACAGTCTATTATGATTACGTTTGGGGGAGTTATCTCGAACTGG	CASTPRASQSIMITFGGVISNW	IGHV4-39	IGHD3-16	IGHJ4	7	29	56	61
2	6.600660066006601E-4	TGTGCGAGACCCTGGCAGGACTACTATGAAAGTAGCAGTTACAGGAGCGACGCTTTTGATATTTGG	CARPWQDYYESSSYRSDAFDIW	IGHV1-67	IGHD3-22	IGHJ3	8	21	34	51
2	6.600660066006601E-4	TGTGCGAGACATGATCCCTCAAGATATTGTAGTGGTGGTAACTGCTACAAACCCATTGACTACTGG	CARHDPSRYCSGGNCYKPIDYW	IGHV4-39	IGHD2-15	IGHJ4	12	22	47	55
2	6.600660066006601E-4	TGTGCGAGACAACTCTCAGACCCTCAATATTTTGACTGGTTATTAACCAACTGGTTCGACCCCTGG	CARQLSDPQYFDWLLTNWFDPW	IGHV5-10-1	IGHD3-9	IGHJ5	10	26	44	47
2	6.600660066006601E-4	TGTGCGAGAGTGAGTTATGATTACGTTTGGGGGAGCCCGATCCCCTACTACGGTATGGACGTCTGG	CARVSYDYVWGSPIPYYGMDVW	IGHV4-34	IGHD3-16	IGHJ6	9	14	34	44
2	6.600660066006601E-4	TGTGCGAGAGGAGGCGGGACAGCTCGATCCCCGTGGGACTACTACTACTACGGTATGGACGTCTGG	CARGGGTARSPWDYYYYGMDVW	IGHV3-21	IGHD6-6	IGHJ6	9	19	25	37
2	6.600660066006601E-4	TGTGCGAGAGATGTGGATCACCAGATGCTATACGATTACTACTACTACTACGGTATGGACGTCTGG	CARDVDHQMLYDYYYYYGMDVW	IGHV1-18	IGHD2-8	IGHJ6	11	24	32	34
2	6.600660066006601E-4	TGTGCGAGAGAGCCCTCACATATAGCAGTGGCTGGATACTACTACTACTACGGTATGGACGTCTGG	CAREPSHIAVAGYYYYYGMDVW	IGHV1-18	IGHD6-19	IGHJ6	10	20	34	36
2	6.600660066006601E-4	TGTGCGAGAGAGGTTGTACCAGCTGCTACAACCCAAAACTACTACTACTACGGTATGGACGTCTGG	CAREVVPAATTQNYYYYGMDVW	IGHV1-46	IGHD2-2	IGHJ6	10	15	27	37
2	6.600660066006601E-4	TGTGCGAGAGAGGTTACTATGATTCGGGGAATCATTTGGGACTACTTCTACGGAATGGACGTCTGG	CAREVTMIRGIIWDYFYGMDVW	IGHV3-21	IGHD3-10	IGHJ6	10	13	29	40
2	6.600660066006601E-4	TGTGCGAGAGAGGTTACAATGGTTAGGGGAATTATTTGGGACTACTTCTACGGTATGGACGTCTGG	CAREVTMVRGIIWDYFYGMDVW	IGHV3-21	IGHD3-10	IGHJ6	10	13	35	40
2	6.600660066006601E-4	TGTGCGAAAGCACCATATGATTACGTTTGGGGGACTATAGGCTACTACTACGGTATGGACGTCTGG	CAKAPYDYVWGTIGYYYGMDVW	IGHV3-30	IGHD3-16	IGHJ6	6	15	33	41
2	6.600660066006601E-4	TGTACCACAGATGCCAATGGATCCTATTACGATATTTTGACTGGTTATTACCTACTTGACTACTGG	CTTDANGSYYDILTGYYLLDYW	IGHV3-15	IGHD3-9	IGHJ4	11	24	49	55
2	6.600660066006601E-4	TGTTCGAGCGCATATAGCAGCTCGTCGGGGGGGGATTACTACTACTACGGTATGGACGTCTGG	CSSAYSSSSGGDYYYYGMDVW	IGHV4-34	IGHD6-6	IGHJ6	7	12	25	36
2	6.600660066006601E-4	TGTGTGAAAGATTTCCCGATTACTAAGGTTCGGGGAGTTCCTCCTAACTGGTTCGACCCCTGG	CVKDFPITKVRGVPPNWFDPW	IGHV3-23	IGHD3-10	IGHJ5	11	18	38	45
2	6.600660066006601E-4	TGTGCGAGACTATCCTTATGGTTCGGAGCCACTTTCTACTACTACTACGGTATGGACGTCTGG	CARLSLWFGATFYYYYGMDVW	IGHV4-39	IGHD3-10	IGHJ6	9	16	25	35
2	6.600660066006601E-4	TGTGCGAGAGATGGTTACTATGGTTCGCGGACTTATTACTATAATTATGGCATGGACGTCTGG	CARDGYYGSRTYYYNYGMDVW	IGHV4-31	IGHD3-10	IGHJ6	11	14	37	50
2	6.600660066006601E-4	TGTGCGAGAGATATGCAGGGAGATTTACGATTTTTGGAGTGGAAGTACGGTTTGGACGTCTGG	CARDMQGDLRFLEWKYGLDVW	IGHV3-21	IGHD3-3	IGHJ6	11	24	41	52
2	6.600660066006601E-4	TGTGCGAGAGAGGGGGTTATAGCAGTGGCTGGCTACTACTACTACTACGGTATGGACGTCTGG	CAREGVIAVAGYYYYYGMDVW	IGHV4-31	IGHD6-19	IGHJ6	10	17	31	33
2	6.600660066006601E-4	TGTGCACACAGTTATTACTATGATAGTAGTGGTTATTATTCCCCTGATGCTTTTGATATCTGG	CAHSYYYDSSGYYSPDAFDIW	IGHV2-5	IGHD3-22	IGHJ3	10	12	37	44
2	6.600660066006601E-4	TGTGCAACAGCCACGCCCCACTTTGACTACGGTGGTGCTAACATTCACTGGTTCGACCCCTGG	CATATPHFDYGGANIHWFDPW	IGHV1-24	IGHD4-23	IGHJ5	9	23	35	46
2	6.600660066006601E-4	TGTGCAAGAAGGGAAGGTGGCGGGTTTACGATTTTTGGAGCGGAGTACTACTTTGACTACTGG	CARREGGGFTIFGAEYYFDYW	IGHV3-13	IGHD3-3	IGHJ4	8	25	39	43
2	6.600660066006601E-4	TGTGCGGGGGCCCGCCAAAGAAGAGCAGTGGGGCGAGTGCAGGGACCAGTTGACTACTGG	CAGARQRRAVGRVQGPVDYW	IGHV3-21	IGHD6-19	IGHJ4	5	23	30	49
2	6.600660066006601E-4	TGTGCGAGATGGGGGGTCTCTAGTGGGAGCTACTCCTGGTCGGGTGCTTTTGATATCTGG	CARWGVSSGSYSWSGAFDIW	IGHV4-55	IGHD1-26	IGHJ3	9	20	33	44
2	6.600660066006601E-4	TGTGCGAGATGGGGGGTCTCTAGTGGGAGCTACTCCTGGTCGGGTGCTTTTGATATCTGG	CARWGVSSGSYSWSGAFDIW	IGHV5-10-1	IGHD1-26	IGHJ3	8	20	33	44
2	6.600660066006601E-4	TGTGCGAGAGATTTTTTTTGTAGTGGTGGTAGCTGCTACTCTAGCGGTATGGACGTCTGG	CARDFFCSGGSCYSSGMDVW	IGHV4-31	IGHD2-15	IGHJ6	11	17	40	48
2	6.600660066006601E-4	TGTGCGAGAGATTCTTTCTTGGCTACGGTGACTACCCTGCCTGACTACTTTGACTACTGG	CARDSFLATVTTLPDYFDYW	IGHV4-31	IGHD4-17	IGHJ4	11	22	34	43
2	6.600660066006601E-4	TGTGCGAGAGATCTTACTATGGTTCGGGGAGGGAACTACTACTACGGTATGGACGTCTGG	CARDLTMVRGGNYYYGMDVW	IGHV1-46	IGHD3-10	IGHJ6	13	14	30	34
2	6.600660066006601E-4	TGTGCGAGAGATACTTTTTCGTGGTTGGCAGCAGCTGGTACGGATGCTTTTGATATCTGG	CARDTFSWLAAAGTDAFDIW	IGHV4-4	IGHD6-13	IGHJ3	11	27	41	42
2	6.600660066006601E-4	TGTGCGAGAGACCTAGTCGAATCTTCGGGGCGCTACTACTACTACGGTATGGACGTCTGG	CARDLVESSGRYYYYGMDVW	IGHV3-11	IGHD3-10	IGHJ6	10	23	29	32
2	6.600660066006601E-4	TGTGCGAGAGACGCGTATTACTATGATAGTAGTGGGTTCCAGGGTGCTTTTGATATCTGG	CARDAYYYDSSGFQGAFDIW	IGHV1-69	IGHD3-22	IGHJ3	10	13	34	44
2	6.600660066006601E-4	TGTGCACGGATATTCCCGTGCCCAGCAGGTGGCCCGGAAACGGGGGGGTCGGACTCCTGG	CARIFPCPAGGPETGGSDSW	IGHV2-70	IGHD6-13	IGHJ4	11	22	31	51
2	6.600660066006601E-4	TGTGCAAAAGATTTTACAAGTGGATACAGCTATGGGATCACCTACTACTTTGACTACTGG	CAKDFTSGYSYGITYYFDYW	IGHV3-43	IGHD5-18	IGHJ4	11	19	34	42
2	6.600660066006601E-4	TGTTCTCAGAGGGTAGCAGCTAATTATTACTACTACTACTACGGTATGGACGTCTGG	CSQRVAANYYYYYYGMDVW	IGHV3-22	IGHD2-15	IGHJ6	10	12	21	24
2	6.600660066006601E-4	TGTGCGCGACTTCCCCCGTATCGCAATGAGACTTATAAGGATGGTTTTGGTGTCTGG	CARLPPYRNETYKDGFGVW	IGHV5-10-1	IGHD3-10	IGHJ3	9	32	37	39
2	6.600660066006601E-4	TGTGCGAGGCTCTTTCAGCCGGTTAGGTATCCTCGGTACTACGGTATGGACGTCTGG	CARLFQPVRYPRYYGMDVW	IGHV5-10-1	IGHD2-2	IGHJ6	7	34	41	45
2	6.600660066006601E-4	TGTGCGAGGGTGGGGGAGTGGCTGATTAGCTTCTCCTACTTCGGGATGGACGTCTGG	CARVGEWLISFSYFGMDVW	IGHV3-23	IGHD3-16	IGHJ6	6	10	18	45
2	6.600660066006601E-4	TGTGCGAGATTCCCCAACTTTTACGGTGACTACCGTTACAACTGGTTCGACCCCTGG	CARFPNFYGDYRYNWFDPW	IGHV4-55	IGHD4-17	IGHJ5	9	21	32	36
2	6.600660066006601E-4	TGTGCGAGAGGTGGGCAGGATAGCAGCAGCTGGTACGGGCCCAACTTTGACTACTGG	CARGGQDSSSWYGPNFDYW	IGHV1-8	IGHD6-13	IGHJ4	10	19	36	43
2	6.600660066006601E-4	TGTGCGAGAGACCAGGTCAACGAGTACAACTGGAACGACTACGGTATGGACGTCTGG	CARDQVNEYNWNDYGMDVW	IGHV3-30	IGHD1-1	IGHJ6	10	23	38	45
2	6.600660066006601E-4	TGTGCGAGAGAGGGAGCATATTGTGGTAGTGACTGCTATGGGGGAGTTGACTACTGG	CAREGAYCGSDCYGGVDYW	IGHV3-21	IGHD2-21	IGHJ4	10	14	38	46
2	6.600660066006601E-4	TGTGCGAAAGGTGCGGTTGCAGCAGCTGGCAGTCTCCTGGACAACTTTGACTACTGG	CAKGAVAAAGSLLDNFDYW	IGHV3-23	IGHD6-13	IGHJ4	9	18	28	43
2	6.600660066006601E-4	TGTACCACAGATCGAGATTATGATTACGTTTGGGGGAGTTATCGCACAGGCTACTGG	CTTDRDYDYVWGSYRTGYW	IGHV3-15	IGHD3-16	IGHJ4	12	16	43	50
2	6.600660066006601E-4	TGTACAACAGCTGTGACTACTATGATAGTAGTGGCCGGATACTACTTTGACTACTGG	CTTAVTTMIVVAGYYFDYW	IGHV1-24	IGHD3-22	IGHJ4	9	17	33	39
2	6.600660066006601E-4	TGTGCGAGCAACTACGGTGACTATCACTACTACTACTACGGTATGGACGTCTGG	CASNYGDYHYYYYGMDVW	IGHV3-64	IGHD4-17	IGHJ6	7	10	20	21
2	6.600660066006601E-4	TGTGCGAGGAGTTATCGGTACAGCCATGCCACTGATGATGGTTTTGATATCTGG	CARSYRYSHATDDGFDIW	IGHV3-21	IGHD3-16	IGHJ3	7	8	16	34
2	6.600660066006601E-4	TGTGCGAGACATCCCCCTCTGACTACGGTGACTTACAACTGGTTCGACCCCTGG	CARHPPLTTVTYNWFDPW	IGHV5-10-1	IGHD4-17	IGHJ5	11	19	32	33
2	6.600660066006601E-4	TGTGCGAGAGGAGTCGCGGTATTTACTATGGTTCGGGGAGTTATTGACTACTGG	CARGVAVFTMVRGVIDYW	IGHV4-31	IGHD3-10	IGHJ4	9	22	42	43
2	6.600660066006601E-4	TGTGCGAGAGATTTCTTTGCGGTGGCTACGTGGGACTGGTACTTCGATCTCTGG	CARDFFAVATWDWYFDLW	IGHV3-21	IGHD5-12	IGHJ2	15	21	29	34
2	6.600660066006601E-4	TGTGCGAGAGACCTATATTCCTATACAGCTATGAGATCGGCCGTTGACTACTGG	CARDLYSYTAMRSAVDYW	IGHV3-30	IGHD5-18	IGHJ4	10	22	32	43
2	6.600660066006601E-4	TGTGCGAGAGACCCCCAACATGACTATGGTTCGGGGAGTTATTATAACGACTGG	CARDPQHDYGSGSYYNDW	IGHV4-31	IGHD3-10	IGHJ4	10	22	48	49
2	6.600660066006601E-4	TGTGCGAAAGATTACGATTTTTGGAGTGGTTATCCCTACGGTATGGACGTCTGG	CAKDYDFWSGYPYGMDVW	IGHV3-30	IGHD3-3	IGHJ6	11	12	32	42
2	6.600660066006601E-4	TGTGCGAAAGATCCGCATATTGTGGTGGTGACTGCTGGAGGTTTTGATATCTGG	CAKDPHIVVVTAGGFDIW	IGHV3-23	IGHD2-21	IGHJ3	12	14	35	41
2	6.600660066006601E-4	TGTGCGAAAATCTATCCGATTACTATGGTTCGGGGAGCCATCTTTGACTACTGG	CAKIYPITMVRGAIFDYW	IGHV3-23	IGHD3-10	IGHJ4	8	18	36	41
2	6.600660066006601E-4	TGTACGAGACATGTGAGCAGCATGTGGTACTCAGGGATTTGGTTCGACCCCTGG	CTRHVSSMWYSGIWFDPW	IGHV5-10-1	IGHD6-13	IGHJ5	13	15	29	39
2	6.600660066006601E-4	TGTGCGAGTACCCTTTACTATGATAGTAGTACTGGCCCCTTTGACTACTGG	CASTLYYDSSTGPFDYW	IGHV3-64	IGHD3-22	IGHJ4	7	14	29	38
2	6.600660066006601E-4	TGTGCGAGACCGATCCCCTATGGTTCGGAGAACTACGGTATGGACGTCTGG	CARPIPYGSENYGMDVW	IGHV4-39	IGHD3-10	IGHJ6	9	17	27	39
2	6.600660066006601E-4	TGTGCGAGACGAGAGGGTTCGGGGAGTATCGCTGATGCTTTTGATATCTGG	CARREGSGSIADAFDIW	IGHV5-51	IGHD3-10	IGHJ3	9	15	26	32
2	6.600660066006601E-4	TGTGCGAGACATGCCGGACGATATTTTGACTTCAACGGTCTGGACGTGTGG	CARHAGRYFDFNGLDVW	IGHV5-10-1	IGHD3-9	IGHJ6	12	17	30	40
2	6.600660066006601E-4	TGTGCGAGAGTGTGGGACTATGGCTCGGGGGGCAAGCTCCCGGGCTACTGG	CARVWDYGSGGKLPGYW	IGHV3-33	IGHD3-10	IGHJ4	9	16	29	44
2	6.600660066006601E-4	TGTGCGAGAGTAGGAGCAGCTGGTAGTCTTTTTGCCTGGTTCGACCCCTGG	CARVGAAGSLFAWFDPW	IGHV4-31	IGHD6-13	IGHJ5	9	10	24	35
2	6.600660066006601E-4	TGTGCGAGAGGTCGACTACGTTCGATGAGCCCTGATGCTTTTGATATCTGG	CARGRLRSMSPDAFDIW	IGHV1-8	IGHD4-17	IGHJ3	10	13	20	32
2	6.600660066006601E-4	TGTGCGAGAGGGATCCTAGATAGTAATAAGGCGGGCCTTTTTGACCACTGG	CARGILDSNKAGLFDHW	IGHV3-53	IGHD3-10	IGHJ4	9	19	27	39
2	6.600660066006601E-4	TGTGCGAGAGGAGTCTTCGGTTACTCGAAAACCTCCAGTCTTGACTACTGG	CARGVFGYSKTSSLDYW	IGHV1-8	IGHD6-6	IGHJ4	10	21	27	40
2	6.600660066006601E-4	TGTGCGAGAGATAAAGGGGAGTCTTACTATGATAGTAGTTTTGACTACTGG	CARDKGESYYDSSFDYW	IGHV3-11	IGHD3-22	IGHJ4	11	23	38	39
2	6.600660066006601E-4	TGTGCGAAAGTTGGGCTGATAAATGACTACGGTGACTACTTTGACTACTGG	CAKVGLINDYGDYFDYW	IGHV3-23	IGHD4-17	IGHJ4	9	22	33	34
2	6.600660066006601E-4	TGTGCGAAAGGTTTCCGTGGGGTATCCAGCTTAGTAGACAATGACTACTGG	CAKGFRGVSSLVDNDYW	IGHV3-23	IGHD5-18	IGHJ4	9	21	27	41
2	6.600660066006601E-4	TGTGCGAAAGATAGTACCCCCTACGATATTTTGACTGGTTTTGACTACTGG	CAKDSTPYDILTGFDYW	IGHV3-23	IGHD3-9	IGHJ4	11	21	38	39
2	6.600660066006601E-4	TGTGCGAGGCAGCCACTGGCACCAGAAAAAAGGGCAGTCGACTACTGG	CARQPLAPEKRAVDYW	IGHV4-39	IGHD6-19	IGHJ4	7	9	17	39
2	6.600660066006601E-4	TGTGCGAGGGGGTATAGCAGTGGCTGGTCCTACTACTTTGACTACTGG	CARGYSSGWSYYFDYW	IGHV3-21	IGHD6-19	IGHJ4	7	9	27	30
2	6.600660066006601E-4	TGTGCGAGGGGGGAATATAGTGGCTACGATTACAATTTTGACTACTGG	CARGEYSGYDYNFDYW	IGHV3-21	IGHD5-12	IGHJ4	7	14	32	36
2	6.600660066006601E-4	TGTGCGAGATTTGAACATACCGACACTCTTTCCGGTATGGACGTCTGG	CARFEHTDTLSGMDVW	IGHV4-34	IGHD1-14	IGHJ6	8	29	35	36
2	6.600660066006601E-4	TGTGCGAGACTGGATAGTGGGAGCTACTGGGGCTGGTTCGACCCCTGG	CARLDSGSYWGWFDPW	IGHV4-59	IGHD1-26	IGHJ5	8	13	27	32
2	6.600660066006601E-4	TGTGCGAGAGCCTACGGTGACCCGCGTTTGACGGGGTTTGACTACTGG	CARAYGDPRLTGFDYW	IGHV3-11	IGHD4-17	IGHJ4	9	11	20	36
2	6.600660066006601E-4	TGTGCGAGAGATCTGAGGCTACGGCGATACTACGGTCTGGACGTCTGG	CARDLRLRRYYGLDVW	IGHV4-31	IGHD4-17	IGHJ6	13	28	35	37
2	6.600660066006601E-4	TGTGCGAGAGATGTGTGGCAAATGCTATCAGGGGGTATGGACGTCTGG	CARDVWQMLSGGMDVW	IGHV3-11	IGHD2-8	IGHJ6	11	21	27	36
2	6.600660066006601E-4	TGTGCGAGAGATGTGTGGCAAATGCTATCAGGGGGTATGGACGTCTGG	CARDVWQMLSGGMDVW	IGHV3-53	IGHD2-8	IGHJ6	11	21	27	36
2	6.600660066006601E-4	TGTGCGAGAGAGGAATATGGTTCGGGGGGTTATTACTTTGACTACTGG	CAREEYGSGGYYFDYW	IGHV4-31	IGHD3-10	IGHJ4	10	15	32	33
2	6.600660066006601E-4	TGTGCGAGAGAAAACACCGGGTATAGCAGCAGCTGGTTTGACTACTGG	CARENTGYSSSWFDYW	IGHV3-33	IGHD6-13	IGHJ4	10	16	35	36
2	6.600660066006601E-4	TGTGCGAGAACCAACGGTGACTCCTTTCTCGCTCGTTTTGACTACTGG	CARTNGDSFLARFDYW	IGHV1-18	IGHD4-17	IGHJ4	8	13	21	36
2	6.600660066006601E-4	TGTGCGAAACCGTATAGTGGGAGCTACTTGGCCTGGTTCGACCCCTGG	CAKPYSGSYLAWFDPW	IGHV3-30	IGHD1-26	IGHJ5	6	11	27	32
2	6.600660066006601E-4	TGTGCGAAAGATTCGAGTGGCAGATTCGAAAGTCCCTTTGACTCCTGG	CAKDSSGRFESPFDSW	IGHV1-69	IGHD3-3	IGHJ4	11	14	19	35
2	6.600660066006601E-4	TGTGCGAAAGATACTGGGATTGTAGTGGTGGTAGCTGGGGACTACTGG	CAKDTGIVVVVAGDYW	IGHV3-23	IGHD2-15	IGHJ4	11	18	36	39
2	6.600660066006601E-4	TGTGCAACCTCCGCAGTGGCTGGCCGAGGGGGTTGGTTCGACCCCTGG	CATSAVAGRGGWFDPW	IGHV1-24	IGHD6-19	IGHJ5	7	12	22	33
2	6.600660066006601E-4	TGTGCAACAGGCCCAGGGAGTGGAGGCCAAAACTGGTTCGACCCCTGG	CATGPGSGGQNWFDPW	IGHV1-24	IGHD3-3	IGHJ5	9	16	22	30
2	6.600660066006601E-4	TGTACACGGGTCCCGACTAGGACTGCTACCAACTACTTTGACTTCTGG	CTRVPTRTATNYFDFW	IGHV2-70	IGHD2-21	IGHJ4	8	20	27	31
2	6.600660066006601E-4	TGTGTACACGTGGGAGATTACGGTCGCAATGCTTTTGATTTCTGG	CVHVGDYGRNAFDFW	IGHV2-5	IGHD1-26	IGHJ3	8	9	15	28
2	6.600660066006601E-4	TGTGCGAGATTCAACTGGAACGATGTGTACTGGTTCGACCCCTGG	CARFNWNDVYWFDPW	IGHV5-10-1	IGHD1-1	IGHJ5	8	11	22	28
2	6.600660066006601E-4	TGTGCGAGACCCCGAGATGGCTACAACCCCTACTTTGACTACTGG	CARPRDGYNPYFDYW	IGHV4-39	IGHD5-24	IGHJ4	9	13	25	29
2	6.600660066006601E-4	TGTGCGAGAGGCTATGGTGGTAACTCGGGCTACTTAGACTACTGG	CARGYGGNSGYLDYW	IGHV1-8	IGHD4-23	IGHJ4	11	15	25	29
2	6.600660066006601E-4	TGTGCGAGAGGGGCCTATAGCAGTGGCTGGTATATGGACGTCTGG	CARGAYSSGWYMDVW	IGHV1-8	IGHD6-19	IGHJ6	10	15	31	33
2	6.600660066006601E-4	TGTGCGAGAGATCGGGAATATCCCCTCGGATACTTTGACTACTGG	CARDREYPLGYFDYW	IGHV3-21	IGHD2-15	IGHJ4	12	16	22	30
2	6.600660066006601E-4	TGTGCGAGAGATCGGGAATATCCCCTCGGATACTTTGACTACTGG	CARDREYPLGYFDYW	IGHV4-31	IGHD2-15	IGHJ4	12	16	22	30
2	6.600660066006601E-4	TGTGCGAGAGAGAACCTGTATACCAGTGGACTTTTTGACCACTGG	CARENLYTSGLFDHW	IGHV4-4	IGHD6-19	IGHJ4	10	17	28	33
2	6.600660066006601E-4	TGTGCGAGAGAATCTGGGGATTACCGCTCCCCTTTTGACTACTGG	CARESGDYRSPFDYW	IGHV4-31	IGHD7-27	IGHJ4	10	13	20	33
2	6.600660066006601E-4	TGTGCGAGAAATCTTGGGAATGATTATGAATACTTGGACAAGTGG	CARNLGNDYEYLDKW	IGHV1-46	IGHD3-16	IGHJ4	13	22	28	30
2	6.600660066006601E-4	TGTGCGAAATCAGTTAGGATGCTGACGCAGTACTTTGACTACTGG	CAKSVRMLTQYFDYW	IGHV3-23	IGHD7-27	IGHJ4	8	10	16	30
2	6.600660066006601E-4	TGTGCGAAAGGGAACTACGGGCCCTCCGAATACTTCCAGCACTGG	CAKGNYGPSEYFQHW	IGHV4-34	IGHD1-7	IGHJ1	10	11	18	27
2	6.600660066006601E-4	TGTGCAAAAGCAGCAGCTCGTCCGCTTGGTGCTTTTGATATCTGG	CAKAAARPLGAFDIW	IGHV3-9	IGHD6-6	IGHJ3	9	11	23	29
2	6.600660066006601E-4	TGCGCGAGAGTAACGGCCTTCGGTGACTCCGAGTTTGACTACTGG	CARVTAFGDSEFDYW	IGHV3-23	IGHD4-17	IGHJ4	6	20	27	33
2	6.600660066006601E-4	TGTGCGAGATCGGCCAAAACGAGGTACTACTTTGACTACTGG	CARSAKTRYYFDYW	IGHV4-55	IGHD3-3	IGHJ4	9	13	18	23
2	6.600660066006601E-4	TGTGCGAGAGAGGCGAACCCTTCAGCAGCTTTTGACTACTGG	CAREANPSAAFDYW	IGHV3-21	IGHD6-13	IGHJ4	10	22	29	30
2	6.600660066006601E-4	TGTGCACACTGGACTACGGTGACTACCGGATTTGACTACTGG	CAHWTTVTTGFDYW	IGHV2-5	IGHD4-17	IGHJ4	8	11	25	30
2	6.600660066006601E-4	TGTGCAAGAGCGGGGGAAGGTCGAAACGGTATGGACGTCTGG	CARAGEGRNGMDVW	IGHV3-74	IGHD3-16	IGHJ6	9	11	16	30
2	6.600660066006601E-4	TGTGCTAGAGTCTCTCGGGGTTACGCGGTTGACTACTGG	CARVSRGYAVDYW	IGHV3-72	IGHD5-18	IGHJ4	14	18	24	28
2	6.600660066006601E-4	TGTGCTAGAGTCTCTCGGACTTACGCGGTTGACTACTGG	CARVSRTYAVDYW	IGHV3-42	IGHD4-23	IGHJ4	14	15	23	28
2	6.600660066006601E-4	TGTGCTAGAGTCTCTCGGACTTACGCGGTTGACTACTGG	CARVSRTYAVDYW	IGHV3-72	IGHD4-23	IGHJ4	14	15	23	28
2	6.600660066006601E-4	TGTGCGACAGTGACTGGGAATGATGCTTTTGATATGTGG	CATVTGNDAFDMW	IGHV1-2	IGHD2-21	IGHJ3	6	9	15	19
2	6.600660066006601E-4	TGTGCACACAGCTTCGATTCAGATGCTTTTGATATCTGG	CAHSFDSDAFDIW	IGHV2-5	IGHD3-3	IGHJ3	10	14	18	21
2	6.600660066006601E-4	TGTGCACACAGCCAGCCCCTGACTAACTTTGACTACTGG	CAHSQPLTNFDYW	IGHV2-5	IGHD6-19	IGHJ4	10	11	20	25
2	6.600660066006601E-4	TGTGTAAGATTTAATTGGGGATCGGGGGTCTACTGG	CVRFNWGSGVYW	IGHV3-74	IGHD7-27	IGHJ4	8	11	22	29
2	6.600660066006601E-4	TGTGCGAGAGGCCGTCCCGCTTCCTTTGACTACTGG	CARGRPASFDYW	IGHV1-8	IGHD6-25	IGHJ4	12	16	20	23
2	6.600660066006601E-4	TGTGCGAGAGATAGACTATGGTTCGGGGAGGACTGG	CARDRLWFGEDW	IGHV3-30	IGHD3-10	IGHJ4	11	14	29	31
2	6.600660066006601E-4	TGTGCAAGAGGAAGCAGTGGCTGGGGTTTACTG	CARGSSGWGLL	IGHV3-74	IGHD6-19	IGHJ4	9	12	23	32
2	6.600660066006601E-4	TGTACGAGAGAGAACTGGTTCATTGACTACTGG	CTRENWFIDYW	IGHV3-11	IGHD3-9	IGHJ4	10	13	19	22
2	6.600660066006601E-4	TGTACTAGAGATTACGCAATAGCAGACTGG	CTRDYAIADW	IGHV3-49	IGHD2-21	IGHJ4	11	17	24	25
2	6.600660066006601E-4	TGTAATTCGCGTAGTGGGAGAGACCACTGG	CNSRSGRDHW	IGHV3-73	IGHD1-26	IGHJ4	3	11	19	21
2	6.600660066006601E-4	TGTGCGATAGAGTCGCGCTACTACTGG	CAIESRYYW	IGHV3-23	.	IGHJ4	10	-1	-1	19
2	6.600660066006601E-4	TGTGCGAGAGGTCTTCCGGGTTCGTGG	CARGLPGSW	IGHV4-4	IGHD3-10	IGHJ4	13	18	23	24
2	6.600660066006601E-4	TGTGCGAGAGGAGTCCCTGGGTATTGG	CARGVPGYW	IGHV4-34	IGHD6-13	IGHJ4	10	18	23	24
1	3.3003300330033004E-4	TGTGCGAGAGGGCACGCAGCCCCGCGACGACGGGGATACGACAGTAATCCCGTAAGTTCGTACTTCTTCTACTACGGTCTGGACGTCTGG	CARGHAAPRRRGYDSNPVSSYFFYYGLDVW	IGHV1-8	IGHD1-26	IGHJ6	10	68	75	79
1	3.3003300330033004E-4	TGTGCGAGAGATGGCAAGTATTACGATTTTTGGAGTGGTTACCTAAGCACGGATGGGCAATACAACTACTACTACGGTATGGACGTCTGG	CARDGKYYDFWSGYLSTDGQYNYYYGMDVW	IGHV1-46	IGHD3-3	IGHJ6	11	17	40	60
1	3.3003300330033004E-4	TGTGCGAGAGATTCTTTTTCGGCAGCAGCTGGTACCCGTACGGGCATGGCGCGATATTACTACTACTACTACGGTATGGACGTCTGG	CARDSFSAAAGTRTGMARYYYYYYGMDVW	IGHV3-7	IGHD6-13	IGHJ6	11	21	34	53
1	3.3003300330033004E-4	TGTGCGAGAGATGGAACGTATTACGATATTTTGACTGGTTATTATCCGGGCACTCATTACTACTACTACTACGGTATGGACGTCTGG	CARDGTYYDILTGYYPGTHYYYYYGMDVW	IGHV3-48	IGHD3-9	IGHJ6	11	15	44	55
1	3.3003300330033004E-4	TGTGCGAGAGATGGAACGTATTACGATATTTTGACTGGTTATTATCCGGGCACTCATTACTACTACTACTACGGTATGGACGTCTGG	CARDGTYYDILTGYYPGTHYYYYYGMDVW	IGHV3-33	IGHD3-9	IGHJ6	11	15	44	55
1	3.3003300330033004E-4	TGTGCGAGAGATCGTGGGGACCCCCCCAATAAGCACCATTACGATTTTTGGAGTGGTTATTATATTGGCTGGTTCGACCCCTGG	CARDRGDPPNKHHYDFWSGYYIGWFDPW	IGHV1-18	IGHD3-3	IGHJ5	12	37	63	68
1	3.3003300330033004E-4	TGTGCGAGACATCGGGACCCTGGGATTACGATTTTTGGAGTGGTTATTACCTCCGCTGATGACGATGCTTTTGATATCTGG	CARHRDPGITIFGVVITSADDDAFDIW	IGHV4-39	IGHD3-3	IGHJ3	11	24	48	63
1	3.3003300330033004E-4	TGTGCGAGAGATCGCGGTAGGGAGGTATGGTTCGGGGAGTTATCCCAAACCGTTACCGCAAACTACGGTATGGACGTCTGG	CARDRGREVWFGELSQTVTANYGMDVW	IGHV3-48	IGHD3-10	IGHJ6	12	25	42	69
1	3.3003300330033004E-4	TGTGCGAAAGATCGGCCCCCAGGCATAATTTTTGAGTATAGCAGCTCGTCCGGACTCAGCACCTACGGTATGGACGTCTGG	CAKDRPPGIIFEYSSSSGLSTYGMDVW	IGHV3-48	IGHD6-6	IGHJ3	12	33	54	76
1	3.3003300330033004E-4	TGTGCGGGAGATATTAAGGGTTCGGGGAGTTATTATAACGGTTACCAAACTATGGGAGCCTACGGTATGGACGTCTGG	CAGDIKGSGSYYNGYQTMGAYGMDVW	IGHV1-3	IGHD3-10	IGHJ6	11	18	39	66
1	3.3003300330033004E-4	TGTGCGAGACTAGCCGTTGGTGACTATGGTTCGGGGAGTTATGTGGGTTACTACTACTACTACGGTATGGACGTCTGG	CARLAVGDYGSGSYVGYYYYYGMDVW	IGHV4-39	IGHD3-10	IGHJ6	9	22	41	47
1	3.3003300330033004E-4	TGTGCGAGACGTCAACGATATTGCAGTGGTGGTATCTGCTACTCCGAATCAGCGTACTACTACGGTATGGACGTCTGG	CARRQRYCSGGICYSESAYYYGMDVW	IGHV3-33	IGHD2-15	IGHJ6	8	16	45	54
1	3.3003300330033004E-4	TGTGCGAGAGTTCTCGTTGCAGTGGCTGGTACCCAAAGTTTCGCCCCGGTGCGAAAGGGGAACGGTATGGACGTCTGG	CARVLVAVAGTQSFAPVRKGNGMDVW	IGHV3-53	IGHD6-19	IGHJ6	14	18	31	66
1	3.3003300330033004E-4	TGTGCGAGAGTTCTCGTTGCAGTGGCTGGTACCCAAAGTTTCGCCCCGGTGCGAAAGGGGAACGGTATGGACGTCTGG	CARVLVAVAGTQSFAPVRKGNGMDVW	IGHV3-66	IGHD6-19	IGHJ6	14	18	31	66
1	3.3003300330033004E-4	TGTGCGAGAGGCTCGCATTGGCACCTAGGATATTGTAGTAGTACCAGCTGCCCCGACCCGGGCGGGTTCGACCCCTGG	CARGSHWHLGYCSSTSCPDPGGFDPW	IGHV1-8	IGHD2-2	IGHJ5	11	23	50	64
1	3.3003300330033004E-4	TGTGCGAGAGATATTAAGGGTTCGGGGAGTTATTATAACGGTTACCAAACTATGGGAGCCTACGGTATGGACGTCTGG	CARDIKGSGSYYNGYQTMGAYGMDVW	IGHV3-33	IGHD3-10	IGHJ6	11	18	39	66
1	3.3003300330033004E-4	TGTGCGAGACATGGTGGGAGATGGCTACAATGGTACGGGGATGAACCCCGCCCGGCGAACTGGTTCGACCCCTGG	CARHGGRWLQWYGDEPRPANWFDPW	IGHV4-39	IGHD5-24	IGHJ5	12	17	30	57
1	3.3003300330033004E-4	TGTGCGAGACAGTTTCCCGTAGGATATTGTAGTAGTACCAGCTGCCGACAGGGTTTGGACTGGTTCGACCCCTGG	CARQFPVGYCSSTSCRQGLDWFDPW	IGHV5-10-1	IGHD2-2	IGHJ5	10	19	44	58
1	3.3003300330033004E-4	TGTGCGAGAGGCTTAACTCAGATCACTATGATAGTAGTGGTTTTTACCGGGGGGAGCTTCTACTTTGACTCCTGG	CARGLTQITMIVVVFTGGSFYFDSW	IGHV1-8	IGHD3-22	IGHJ4	11	24	46	59
1	3.3003300330033004E-4	TGTGCGCGACACTCGGCACACATGGATCGGGGGGTTCGGACTACATACTACTACTACGCTTTGGACGTCTGG	CARHSAHMDRGVRTTYYYYALDVW	IGHV4-39	IGHD3-10	IGHJ6	10	21	35	45
1	3.3003300330033004E-4	TGTGCGCGACACTCGGCACACATGGATCGGGGAGTTCGGACTACATACTACTACTACGCTTTGGACGTCTGG	CARHSAHMDRGVRTTYYYYALDVW	IGHV4-39	IGHD3-10	IGHJ6	10	21	35	45
1	3.3003300330033004E-4	TGTGCGAGACATTCGGCACACATGGTTCGGGGAGTTCGGACTACATACTACTACTACGCTTTGGACGTCTGG	CARHSAHMVRGVRTTYYYYALDVW	IGHV3-23	IGHD3-10	IGHJ6	6	21	35	45
1	3.3003300330033004E-4	TGTGCGAGACACTTTATAGGATATTGTAGTAGTACCAGCTGCTATCAGCTTATTCACTGGTTCGACCCCTGG	CARHFIGYCSSTSCYQLIHWFDPW	IGHV5-10-1	IGHD2-2	IGHJ5	10	16	44	55
1	3.3003300330033004E-4	TGTGCGAGACACTCGGCACACATGAATCGGGGAGTTCGGACAACATATTACTATTACGCTTTGGACGTCTGG	CARHSAHMNRGVRTTYYYYALDVW	IGHV4-31	IGHD3-10	IGHJ6	8	26	35	61
1	3.3003300330033004E-4	TGTGCGAGACACTCGGCACACATGAATCGGGGAGTTCGGACAACATACTACTATTACGCTTTGGACGTCTGG	CARHSAHMNRGVRTTYYYYALDVW	IGHV4-39	IGHD3-10	IGHJ6	10	26	35	61
1	3.3003300330033004E-4	TGTGCGAGACACTCGGCACACATGAATCGGGGAGTTCGGACAACATACTACTACTACGCTTTGGACGTCTGG	CARHSAHMNRGVRTTYYYYALDVW	IGHV4-39	IGHD3-10	IGHJ6	10	26	35	45
1	3.3003300330033004E-4	TGTGCGAGAGAGTCCGATTACTATGATAGTAGTGGTTATTACGCGCAGTTTTACTACGGTATGGACGTCTGG	CARESDYYDSSGYYAQFYYGMDVW	IGHV4-31	IGHD3-22	IGHJ6	10	16	41	60
1	3.3003300330033004E-4	TGTGCGAGAACCGACTATACCAGCAGCTGGTTTGAAACAAACTCAGCACCCAGGCAATACTTCCACCACTGG	CARTDYTSSWFETNSAPRQYFHHW	IGHV3-23	IGHD6-13	IGHJ1	6	15	30	55
1	3.3003300330033004E-4	TGTGCGAAACCTCCCCCCGTAGGTTACGATATTTTGACTGGTTATTATTGGGTCGGTCGCCTTGACTACTGG	CAKPPPVGYDILTGYYWVGRLDYW	IGHV3-23	IGHD3-9	IGHJ4	8	23	47	61
1	3.3003300330033004E-4	TGTGTGAGAGACCGGGCTACGGTGACTACGATCTTAGGCTCCTACTACTACTACGGTATGGACGTCTGG	CVRDRATVTTILGSYYYYGMDVW	IGHV3-16	IGHD4-17	IGHJ6	8	16	29	41
1	3.3003300330033004E-4	TGTGCGAGAGGGTATTACGATTTTTGGAGTGGTTATGGACACCAGGAGTACAACTGGTTCGACCCCTGG	CARGYYDFWSGYGHQEYNWFDPW	IGHV4-34	IGHD3-3	IGHJ5	10	11	35	40
1	3.3003300330033004E-4	TGTGCGAGAGATTTCAACGGTGTGTGGCGCAGCAGCTGGAATCCAGGGACTGATGCTTTAGATATTTGG	CARDFNGVWRSSWNPGTDALDIW	IGHV3-30	IGHD6-13	IGHJ3	11	28	38	50
1	3.3003300330033004E-4	TGTGCGAGAGATCCCCTTATGATGTACGATATTTTGACTGGTTATTACGACAACTGGTTCGACCCCTGG	CARDPLMMYDILTGYYDNWFDPW	IGHV3-53	IGHD3-9	IGHJ5	12	24	46	49
1	3.3003300330033004E-4	TGTGCGAGAGATCACCCCATGAATTACTATGATAGTAGTGGTTATCCCAAGTACTACTTTGACTACTGG	CARDHPMNYYDSSGYPKYYFDYW	IGHV3-21	IGHD3-22	IGHJ4	12	22	44	49
1	3.3003300330033004E-4	TGTGCGAGAGATCAAGAGACTGCGGTGACTACTTTTCTAGTCTACTACTACTACGGTATGGACGTCTGG	CARDQETAVTTFLVYYYYGMDVW	IGHV4-31	IGHD4-17	IGHJ6	12	17	31	41
1	3.3003300330033004E-4	TGTGCGAGAGATAGAAAAAATTCCCGAGGAACGTTATTACTATGGTTCGGGGAGTTATTTGACTACTGG	CARDRKNSRGTLLLWFGELFDYW	IGHV3-53	IGHD3-10	IGHJ4	11	34	56	57
1	3.3003300330033004E-4	TGTGCGAGAGACGGTATAGAAGTGCCTGGTTATAGGAATAGCTATAAATATGGAGGTATGGACGTCTGG	CARDGIEVPGYRNSYKYGGMDVW	IGHV1-46	IGHD6-19	IGHJ6	10	12	29	57
1	3.3003300330033004E-4	TGTGCGAGAGAAGTGGGAGAGATGGCTACATTTATGAGAAACACTCGGTCCTACGCTATGGACGTCTGG	CAREVGEMATFMRNTRSYAMDVW	IGHV3-21	IGHD5-24	IGHJ3	10	17	33	64
1	3.3003300330033004E-4	TGTGCGAGAGAAGTGGGAGAGATGGCTACATTTATGAGAAACACTCGGTCCTACGCTATGGACGTCTGG	CAREVGEMATFMRNTRSYAMDVW	IGHV4-34	IGHD5-24	IGHJ6	9	17	33	57
1	3.3003300330033004E-4	TGTGCGAGAGAAGGGGGTTACTATGATAGTAGTGGTTATTACTACGGCTACTACGGTATGGACGTCTGG	CAREGGYYDSSGYYYGYYGMDVW	IGHV4-31	IGHD3-22	IGHJ6	10	17	35	36
1	3.3003300330033004E-4	TGTGCGAGAATATTTTGGGTGACTACTCATTTTCGGCGTTACTACTACTACTACGGTATGGACGTCTGG	CARIFWVTTHFRRYYYYYGMDVW	IGHV3-33	IGHD4-17	IGHJ6	8	17	25	38
1	3.3003300330033004E-4	TGTGCGAGAAGCCCCGATGTGGACAGACTTGGTCGGATTTGGGGTCGGGGCAAGTGGTTCGACCCCTGG	CARSPDVDRLGRIWGRGKWFDPW	IGHV4-34	IGHD3-16	IGHJ5	12	37	43	50
1	3.3003300330033004E-4	TGTACCACAGATTTACCCGGAAGATATTGTACTTATGGTAGCTGCTACTCCGGCTACTTTGACTGCTGG	CTTDLPGRYCTYGSCYSGYFDCW	IGHV3-15	IGHD2-15	IGHJ4	11	22	52	53
1	3.3003300330033004E-4	TGTGCTAGAGATAAACTTGTAGCAGCATTTGGTATGCGGTGGGGCCGCAACTGGTTCGACCCCTGG	CARDKLVAAFGMRWGRNWFDPW	IGHV3-72	IGHD6-13	IGHJ5	11	19	33	47
1	3.3003300330033004E-4	TGTGCTAGAGATAAACTTGTAGCAGCATTTGGTATGCGGTGGGGGCGCAACTGGTTCGACCCCTGG	CARDKLVAAFGMRWGRNWFDPW	IGHV3-72	IGHD6-13	IGHJ5	11	19	33	47
1	3.3003300330033004E-4	TGTGCGCGAGAAGTTACTATGATTCGGGGATTTTTCTGGGACCAGTTTTACGGTATGGACGTCTGG	CAREVTMIRGFFWDQFYGMDVW	IGHV3-21	IGHD3-10	IGHJ6	10	13	29	54
1	3.3003300330033004E-4	TGTGCGAGACTAATGGATTACTATGATAGTAGACAACACCTTGAATTGTGCTACTTTGACTACTGG	CARLMDYYDSRQHLELCYFDYW	IGHV4-39	IGHD3-22	IGHJ4	9	16	31	50
1	3.3003300330033004E-4	TGTGCGAGACCCTGGCAGGACTACTATGAAAGTAGCAGTTACAGGAGCGACGCTTTTGATATTTGG	CARPWQDYYESSSYRSDAFDIW	IGHV4-39	IGHD3-22	IGHJ3	9	21	34	51
1	3.3003300330033004E-4	TGTGCGAGAGGCTCGGCGTATTTCGATTTCTGGAGCATTTATTATACGGGCTGGTTCGACCTCTGG	CARGSAYFDFWSIYYTGWFDLW	IGHV4-34	IGHD3-3	IGHJ5	11	16	46	50
1	3.3003300330033004E-4	TGTGCGAGAGGCTCGGCGTATTTCGATTTCTGGAGGATTTATTATACGGGCTGGTTCGACCTCTGG	CARGSAYFDFWRIYYTGWFDLW	IGHV4-34	IGHD3-3	IGHJ5	11	16	46	50
1	3.3003300330033004E-4	TGTGCGAGAGGCCGAGGATATTGTAGTAGTACCAGCTGCTATCCCGAAAACTGGTTCGACCCCTGG	CARGRGYCSSTSCYPENWFDPW	IGHV1-8	IGHD2-2	IGHJ5	12	14	45	48
1	3.3003300330033004E-4	TGTGCGAGAGGGCACCCAGAAATATATTGTGGTGGTGACTGCAGACGCCTGGCTTTTGATATCTGG	CARGHPEIYCGGDCRRLAFDIW	IGHV4-34	IGHD2-21	IGHJ3	10	23	41	51
1	3.3003300330033004E-4	TGTGCGAGAGGACCCACGTTTCCTAAAATTATGTTTGGGGCAGTTAGTTGGTTCTTCGATCTCTGG	CARGPTFPKIMFGAVSWFFDLW	IGHV1-8	IGHD3-16	IGHJ2	10	27	45	48
1	3.3003300330033004E-4	TGTGCGAGAGATCGGGTGTATTGTAGTGGTGGTAGCTGCTACCTGTGGGGCTGGTTCGACCCCTGG	CARDRVYCSGGSCYLWGWFDPW	IGHV3-21	IGHD2-15	IGHJ5	12	18	41	50
1	3.3003300330033004E-4	TGTGCGAGAGATCGGGAGAATGACTATCAGAGGAGTGGTTACCATCACCCCTACTTTGACTACTGG	CARDRENDYQRSGYHHPYFDYW	IGHV4-31	IGHD3-3	IGHJ4	12	31	40	50
1	3.3003300330033004E-4	TGTGCGAGAGATGACTTCGCCCGAACCAACGGCTGGCACAACTACTTCTACGGTATGGACGTGTGG	CARDDFARTNGWHNYFYGMDVW	IGHV1-3	IGHD3-10	IGHJ6	11	19	27	40
1	3.3003300330033004E-4	TGTGCGAGAGATAATCCGAGCGGAGATACAGCTATGGTCTGGGGGTTCGGCTGGTTCGACCCCTGG	CARDNPSGDTAMVWGFGWFDPW	IGHV4-34	IGHD5-18	IGHJ5	9	24	37	50
1	3.3003300330033004E-4	TGTGCGAGAGACGCTGCTGCCCGACATTTTTATTGTAGTGGTGGTAGCTGCTACTCTGACTACTGG	CARDAAARHFYCSGGSCYSDYW	IGHV3-21	IGHD2-15	IGHJ4	10	30	49	50
1	3.3003300330033004E-4	TGTGCGAGAGAGGTTGTACCAGCTGCTACAACCCAAAACTACTACTACTACGGTATGGACGTCTGG	CAREVVPAATTQNYYYYGMDVW	IGHV3-64	IGHD2-2	IGHJ6	10	15	27	37
1	3.3003300330033004E-4	TGTGCGAGAGAGGGGAATTATGATTACGTTTGGGGGAGTTATCGTTCCCCTTACTTTGACTACTGG	CAREGNYDYVWGSYRSPYFDYW	IGHV3-13	IGHD3-16	IGHJ4	10	16	45	51
1	3.3003300330033004E-4	TGTGCAAGAGCGGATGGATATTACGATTTTTTGACTGGTCACCACGCGTACTACTTTGACTACTGG	CARADGYYDFLTGHHAYYFDYW	IGHV1-24	IGHD3-9	IGHJ4	6	18	38	47
1	3.3003300330033004E-4	TGTGCAAAAGTCCGTGATATAGCATACGGGGATACGTTAAGCAGCAGCTGGTACTTTGACTACTGG	CAKVRDIAYGDTLSSSWYFDYW	IGHV3-43	IGHD6-13	IGHJ4	9	39	50	51
1	3.3003300330033004E-4	TGTACCACAGATATAGGTTTAGGGGGTTACTATGGTTCGGGGAGTTATGAGGATTTTGACTACTGG	CTTDIGLGGYYGSGSYEDFDYW	IGHV3-15	IGHD3-10	IGHJ4	11	26	47	54
1	3.3003300330033004E-4	TGTGCCAAAAGCAATGTTATATTCTGGTTCGGACAATTCCGGGCTGATGCTTTTGATCTCTGG	CAKSNVIFWFGQFRADAFDLW	IGHV4-30-2	IGHD3-10	IGHJ3	6	24	31	44
1	3.3003300330033004E-4	TGTGCCAAAAGCAATGTTATATTCTGGTTCGGACAATTCCGGGCTGATGCTTTTGATCTCTGG	CAKSNVIFWFGQFRADAFDLW	IGHV3-7	IGHD3-10	IGHJ3	4	24	31	44
1	3.3003300330033004E-4	TGTGCGAGATACACAATAGCAGCAGCTGGTACTCTGGACTACTACTACGGTATGGACGTCTGG	CARYTIAAAGTLDYYYGMDVW	IGHV3-48	IGHD6-13	IGHJ6	8	15	31	37
1	3.3003300330033004E-4	TGTGCGAGACATGGGGGGGAAAAAACGTATTACTATGATAGTAGTGGTTATTACTCTGATTGG	CARHGGEKTYYYDSSGYYSDW	IGHV5-10-1	IGHD3-22	IGHJ4	12	24	54	60
1	3.3003300330033004E-4	TGTGCGAGACAACCGCAGTGGTACTATGATAGTAGTGGTTCCCGGGGATATTTCCAGCACTGG	CARQPQWYYDSSGSRGYFQHW	IGHV4-39	IGHD3-22	IGHJ1	10	21	39	47
1	3.3003300330033004E-4	TGTGCGAGAGTTGGTTCAGTGGTAACGCTGCGTTCTCCTTACTACTACGCCTTGGGCGTCTGG	CARVGSVVTLRSPYYYALGVW	IGHV1-46	IGHD2-2	IGHJ1	9	39	47	59
1	3.3003300330033004E-4	TGTGCGAGAGTTGGTTCAGTGGTAACGCTGCGTTCTCCTTACTACTACGCCTTGGGCGTCTGG	CARVGSVVTLRSPYYYALGVW	IGHV3-23	IGHD4-23	IGHJ6	6	18	25	39
1	3.3003300330033004E-4	TGTGCGAGAGTTGGTTCAGTGGTAACGCTGCGTTCTCCTTACTACTACGCCTTGGGCGTCTGG	CARVGSVVTLRSPYYYALGVW	IGHV3-53	IGHD4-23	IGHJ6	9	18	25	39
1	3.3003300330033004E-4	TGTGCGAGAGTCCATTGTGGTGGTGACTGCTATTCAACAAACTACTACGGTATGGACGTCTGG	CARVHCGGDCYSTNYYGMDVW	IGHV1-18	IGHD2-21	IGHJ6	9	13	34	40
1	3.3003300330033004E-4	TGTGCGAGAGCTGTGACGTATTACTATGATAGTAGTGGTCAGGGCGATGCTTTCGATATCTGG	CARAVTYYYDSSGQGDAFDIW	IGHV3-33	IGHD3-22	IGHJ3	9	15	38	45
1	3.3003300330033004E-4	TGTGCGAGAGCTGTGACGTATTACTATGATAGTAGTGGTCAGGGCGATGCTTTCGATATCTGG	CARAVTYYYDSSGQGDAFDIW	IGHV4-34	IGHD3-22	IGHJ3	9	15	38	45
1	3.3003300330033004E-4	TGTGCGAGAGCCGGGAATTACTATGATAGTAGTGGCAAGTCCCTCGGTGCTTTTGATATCTGG	CARAGNYYDSSGKSLGAFDIW	IGHV4-34	IGHD3-22	IGHJ3	9	16	34	47
1	3.3003300330033004E-4	TGTGCGAGAGCGTCGTATGATAGTAGTGGTTATTACTACCGCAACTGGTACTTCGATCTCTGG	CARASYDSSGYYYRNWYFDLW	IGHV3-21	IGHD3-22	IGHJ2	9	15	38	43
1	3.3003300330033004E-4	TGTGCGAGAGCGAAATTACTATGGTTCGGGGAGTTATCCCACCGTGATGCTTTTGATATCTGG	CARAKLLWFGELSHRDAFDIW	IGHV4-31	IGHD3-10	IGHJ3	9	14	36	44
1	3.3003300330033004E-4	TGTGCGAGAGGTCGGGGATTTTTGGAGTGGTTAAGGGCCTACGAGGTTTACTTTGACTACTGG	CARGRGFLEWLRAYEVYFDYW	IGHV1-8	IGHD3-3	IGHJ4	10	16	32	48
1	3.3003300330033004E-4	TGTGCGAGAGGTATTGTAGTAGTACCAGCTGCTAGTTACTACTACTACGGTATGGACGTCTGG	CARGIVVVPAASYYYYGMDVW	IGHV1-8	IGHD2-2	IGHJ6	10	11	33	36
1	3.3003300330033004E-4	TGTGCGAGAGGCCGAGGTATGATTCGGGGAGGCCAAATTTACTTCTACAATTTGGACGTCTGG	CARGRGMIRGGQIYFYNLDVW	IGHV3-23	IGHD3-10	IGHJ6	6	17	30	39
1	3.3003300330033004E-4	TGTGCGAGAGGCCGAGGTATGATTCGGGGAGGCCAAATTTACTTCTACAATTTGGACGTCTGG	CARGRGMIRGGQIYFYNLDVW	IGHV4-34	IGHD3-10	IGHJ3	12	17	30	58
1	3.3003300330033004E-4	TGTGCGAGAGGCGCCGTTCGGTACAGCGAGACGTTGTATTCGAGGGGCTGGTTCGACCCCTGG	CARGAVRYSETLYSRGWFDPW	IGHV1-8	IGHD1-1	IGHJ5	11	18	24	47
1	3.3003300330033004E-4	TGTGCGAGAGGGGGGACGACTTCGATTTTGGGAGTGACTCTTATTCCAGGCCTTGACTCCTGG	CARGGTTSILGVTLIPGLDSW	IGHV1-8	IGHD3-3	IGHJ4	10	22	35	52
1	3.3003300330033004E-4	TGTGCGAGAGATCTCACTACGGTGGTAATCGAATTCTACTACTACTACGGTATGGACGTCTGG	CARDLTTVVIEFYYYYGMDVW	IGHV4-31	IGHD4-23	IGHJ6	14	15	27	35
1	3.3003300330033004E-4	TGTGCGAGAGATGCGCCCTCCTGGTTCGGGGCCCTCAACCGCTCTTACGGTATGGACGTCTGG	CARDAPSWFGALNRSYGMDVW	IGHV3-48	IGHD3-10	IGHJ6	11	21	30	51
1	3.3003300330033004E-4	TGTGCGAGAGATGCGCCCTCCTGGTTCGGGGCCCTCAACCGCTCTTACGGTATGGACGTCTGG	CARDAPSWFGALNRSYGMDVW	IGHV3-7	IGHD3-10	IGHJ6	11	21	30	51
1	3.3003300330033004E-4	TGTGCGAGAGATGGTTACTATGGTTCGCGGACTTATTACTATAATTATGGCATGGACGTCTGG	CARDGYYGSRTYYYNYGMDVW	IGHV3-21	IGHD3-10	IGHJ6	11	14	37	50
1	3.3003300330033004E-4	TGTGCGAGAGATATGCAGGGAGATTTACGATTTTTGGAGTGGAACTACGGTATGGACGTCTGG	CARDMQGDLRFLEWNYGMDVW	IGHV3-53	IGHD3-3	IGHJ6	11	24	41	51
1	3.3003300330033004E-4	TGTGCGAGAGAGGGCACTATGGTTCGGGGAATTATTACTCACTACTTCGCTATGGACGTCTGG	CAREGTMVRGIITHYFAMDVW	IGHV3-64	IGHD3-10	IGHJ6	10	15	36	51
1	3.3003300330033004E-4	TGTGCGAAAGGGGCGCTTAGTGGATACAGCTATGGTTTACCAGAGTACTACTTTGACTACTGG	CAKGALSGYSYGLPEYYFDYW	IGHV1-8	IGHD5-18	IGHJ4	10	19	36	43
1	3.3003300330033004E-4	TGTGCGAAAGGGGGGACGACTTCGATTTTGGGAGTGACTCTTATTCCAGGCCTTGACTCCTGG	CAKGGTTSILGVTLIPGLDSW	IGHV3-21	IGHD3-3	IGHJ4	6	22	35	52
1	3.3003300330033004E-4	TGTGCAAGAGGTCGGCCGTATTACGAGATTTTGAGTGGAACTTATCCCGTTATGGACGTCTGG	CARGRPYYEILSGTYPVMDVW	IGHV3-13	IGHD3-9	IGHJ6	9	16	37	51
1	3.3003300330033004E-4	TGTACTAAGTATTACTATGATACTATTGGTTATTACAACTCGGAGATTTACTTTGACCCTTGG	CTKYYYDTIGYYNSEIYFDPW	IGHV3-49	IGHD3-22	IGHJ5	6	8	35	54
1	3.3003300330033004E-4	TGTGCCAGAGGCTCCCTCATTAAAGTCCCCTATGATAGAAGAGGTTACTTTTCGCACTGG	CARGSLIKVPYDRRGYFSHW	IGHV4-30-2	IGHD3-22	IGHJ4	9	29	46	55
1	3.3003300330033004E-4	TGTGCGCGACGAATTTCAAGTCATTACTCTGATGCTAGACGATTGATTTTTGACCAGTGG	CARRISSHYSDARRLIFDQW	IGHV4-39	IGHD3-22	IGHJ4	9	22	32	48
1	3.3003300330033004E-4	TGTGCGACTCATAGCAGCAGCTGGGAAAGTAGAGACTACTACTACGGTATGGACGTCTGG	CATHSSSWESRDYYYGMDVW	IGHV3-48	IGHD6-13	IGHJ6	6	10	23	34
1	3.3003300330033004E-4	TGTGCGAGGTTCCTGGACAACTGGAACGACTGGGACTACTACTACGGTATGGACGTCTGG	CARFLDNWNDWDYYYGMDVW	IGHV3-64	IGHD1-1	IGHJ6	7	16	29	34
1	3.3003300330033004E-4	TGTGCGAGACGGAACCTTGTGGGCTCCGGTACAACTGGAATAGTGGGGTTCGACCCCTGG	CARRNLVGSGTTGIVGFDPW	IGHV3-48	IGHD1-1	IGHJ5	8	25	39	46
1	3.3003300330033004E-4	TGTGCGAGACGGAACCTTGTGGGCTCCGGTACAACTGGAATAGTGGGGTTCGACCCCTGG	CARRNLVGSGTTGIVGFDPW	IGHV4-34	IGHD1-1	IGHJ5	8	25	39	46
1	3.3003300330033004E-4	TGTGCGAGACGGAACCTTGTGGGCTCCGGTACAACTGGAATAGTGGGGTTCGACCCCCTG	CARRNLVGSGTTGIVGFDPL	IGHV4-39	IGHD1-1	IGHJ5	9	25	39	46
1	3.3003300330033004E-4	TGTGCGAGACAAGATACAGCAGCAGCTGGTTTCGGCTTCGGTAACTGGTTCGACCCCTGG	CARQDTAAAGFGFGNWFDPW	IGHV5-10-1	IGHD6-13	IGHJ5	10	17	29	42
1	3.3003300330033004E-4	TGTGCGAGAGTTCTACATTACTATGGTTCGGGGAGTTATCAGTACTACTTTGACTACTGG	CARVLHYYGSGSYQYYFDYW	IGHV1-18	IGHD3-10	IGHJ4	13	16	38	40
1	3.3003300330033004E-4	TGTGCGAGAGTCCGCGTTAAGTGGTCATTAGGGCGTTACTACTACGGTATGGACGTCTGG	CARVRVKWSLGRYYYGMDVW	IGHV4-34	IGHD3-22	IGHJ6	9	19	29	36
1	3.3003300330033004E-4	TGTGCGAGAGGTTTTTGGAGCCGGGGCCGAGGGGTAAATTTTCACTACTTTGACTACTGG	CARGFWSRGRGVNFHYFDYW	IGHV1-8	IGHD3-3	IGHJ4	10	11	19	43
1	3.3003300330033004E-4	TGTGCGAGAGATTTGGGGCCGGGTCATAGTAGTGGTTATTACGCATACTTTGACTACTGG	CARDLGPGHSSGYYAYFDYW	IGHV4-31	IGHD3-22	IGHJ4	11	25	41	45
1	3.3003300330033004E-4	TGTGCGAGAGATTGGTATAGTGGGAGCTACTCGAACTACTACTACGGTATGGACGTCTGG	CARDWYSGSYSNYYYGMDVW	IGHV3-33	IGHD1-26	IGHJ6	11	13	30	34
1	3.3003300330033004E-4	TGTGCGAGAGATCCGGACTATAGCAGTGGCCCTTACTACTACTACGGTATGGACGTCTGG	CARDPDYSSGPYYYYGMDVW	IGHV4-31	IGHD6-19	IGHJ6	12	18	29	33
1	3.3003300330033004E-4	TGTGCGAGAGATGGACCGGCAGTGGCTGGCGACTACTACTACTACGGTATGGACGTCTGG	CARDGPAVAGDYYYYGMDVW	IGHV4-31	IGHD6-19	IGHJ6	11	18	28	31
1	3.3003300330033004E-4	TGTGCGAGAGATGATTACGTTTGGGGGAGTTATAGGGCAGGTCACTGGTTCGACCCCTGG	CARDDYVWGSYRAGHWFDPW	IGHV4-31	IGHD3-16	IGHJ5	11	12	32	43
1	3.3003300330033004E-4	TGTGCGAGAGATATCATAGCAGTGGCTGGCCACTACTACTACTACGGTATGGACGTCTGG	CARDIIAVAGHYYYYGMDVW	IGHV3-11	IGHD6-19	IGHJ6	11	15	28	31
1	3.3003300330033004E-4	TGTGCGAGAGACCTAGTCGAATCTTCGGGGCGCTACTACTACTACGGTATGGACGTCTGG	CARDLVESSGRYYYYGMDVW	IGHV4-31	IGHD3-10	IGHJ6	10	23	29	32
1	3.3003300330033004E-4	TGTGCGAGAGACCCCGGGGGTTGGTCCCTAGTGGGGGACGACTGGTACTTCGATCTCTGG	CARDPGGWSLVGDDWYFDLW	IGHV3-21	IGHD1-26	IGHJ2	10	28	34	40
1	3.3003300330033004E-4	TGTGCGAGAAGTGAAACCCGACACTTTGGTTCGGGCAGTTATCACTTCTTTGACTACTGG	CARSETRHFGSGSYHFFDYW	IGHV1-2	IGHD3-10	IGHJ4	8	22	41	43
1	3.3003300330033004E-4	TGTGCGAGAAGTGAAACCCGACACTTTGGTTCGGGCAGTTATCACTTCTTTGACTACTGG	CARSETRHFGSGSYHFFDYW	IGHV4-28	IGHD3-10	IGHJ4	9	22	41	43
1	3.3003300330033004E-4	TGTGCGAAATCGCCCGTGGGGCCGTATTACTATGATAGTAGAGGCTACTTTGACTACTGG	CAKSPVGPYYYDSRGYFDYW	IGHV3-23	IGHD3-22	IGHJ4	8	22	40	44
1	3.3003300330033004E-4	TGTGCAAAAAAAATGGCCAAGTATAGCAGTGGCTGGTACGGGGTCTACTTTGACTACTGG	CAKKMAKYSSGWYGVYFDYW	IGHV3-43	IGHD6-19	IGHJ4	8	20	39	44
1	3.3003300330033004E-4	TGTACTAGAGATGTTTCCCATATTTTGACTGGTTTTTATAAAGGGGAGTTTGACTACTGG	CTRDVSHILTGFYKGEFDYW	IGHV3-49	IGHD3-9	IGHJ4	11	19	40	48
1	3.3003300330033004E-4	TGTACCACAGATAGGTATTATGATTACGTTTGGGGGAGTTATCGGGTCCCGGACTACTGG	CTTDRYYDYVWGSYRVPDYW	IGHV3-15	IGHD3-16	IGHJ4	11	14	43	51
1	3.3003300330033004E-4	TGTGCGCGACCTTGGACGACGGTGACTGCACAAGAGGGCAACTGGTTCGACCCCTGG	CARPWTTVTAQEGNWFDPW	IGHV3-47	IGHD4-17	IGHJ5	4	14	26	38
1	3.3003300330033004E-4	TGTGCGAGGGTGGGGGAGTGGCTGATTAGCTTCTCCTACTTCGGGATGGACGTCTGG	CARVGEWLISFSYFGMDVW	IGHV5-10-1	IGHD3-16	IGHJ6	7	10	18	45
1	3.3003300330033004E-4	TGTGCGAGGGAAGGTATAGTGGGAGCCGACCTGCGGCAAGCGGGCTTTGACTACTGG	CAREGIVGADLRQAGFDYW	IGHV3-64	IGHD1-26	IGHJ4	7	12	25	44
1	3.3003300330033004E-4	TGTGCGAGATTCCGAGACGGCTACAATTATAACTTCTATTACGGTGTGGACGTCTGG	CARFRDGYNYNFYYGVDVW	IGHV3-48	IGHD5-24	IGHJ6	8	13	28	46
1	3.3003300330033004E-4	TGTGCGAGACATGGGATTGTAGTAGTACCAGCTGCTGAGGGGTGGTTCGACCCCTGG	CARHGIVVVPAAEGWFDPW	IGHV4-39	IGHD2-2	IGHJ5	12	15	35	42
1	3.3003300330033004E-4	TGTGCGAGACACTCCAATTATTTGTATGGATCGGGGAAGTTTGCTATTGATGTCTGG	CARHSNYLYGSGKFAIDVW	IGHV4-4	IGHD3-10	IGHJ3	8	24	36	41
1	3.3003300330033004E-4	TGTGCGAGAGTTACGGTACAGTGGTTACCAAAGCGGCCCGCTGCTTTTGATATCTGG	CARVTVQWLPKRPAAFDIW	IGHV3-48	IGHD3-22	IGHJ3	9	19	26	41
1	3.3003300330033004E-4	TGTGCGAGAGTAGGCGAGGCTACGGTGGAAATCGCATCGGTGGGTTTTGACTACTGG	CARVGEATVEIASVGFDYW	IGHV4-31	IGHD4-23	IGHJ4	9	19	27	45
1	3.3003300330033004E-4	TGTGCGAGAGGGGATAGCAGTGGTAGCAGTGGCTGGCCAGATGCTTTTGATATCTGG	CARGDSSGSSGWPDAFDIW	IGHV1-8	IGHD6-19	IGHJ3	10	23	35	39
1	3.3003300330033004E-4	TGTGCGAGAGATTATCAGGGGCTAAAGCAGCAGCTGGTTTTCTGGTTCGACCCCTGG	CARDYQGLKQQLVFWFDPW	IGHV4-31	IGHD6-13	IGHJ5	11	25	37	41
1	3.3003300330033004E-4	TGTGCGAGAGATCCGTCTATGATTACGTTTGGGGGCGCGGTGGGTATGGACGTCTGG	CARDPSMITFGGAVGMDVW	IGHV3-33	IGHD3-16	IGHJ6	12	17	34	45
1	3.3003300330033004E-4	TGTGCGAGAGATCGGGCCGGACATTGTGGTGGTGACTGTATCGGGTTCGACCCCTGG	CARDRAGHCGGDCIGFDPW	IGHV4-31	IGHD2-21	IGHJ5	12	22	37	43
1	3.3003300330033004E-4	TGTGCGAGAGATCACAAGAGTTACGATATTTTGAGGTCTGATGCTTTTGATATCTGG	CARDHKSYDILRSDAFDIW	IGHV3-53	IGHD3-9	IGHJ3	12	20	33	38
1	3.3003300330033004E-4	TGTGCGAGAGATATTCATACTGTTATGGTTCGGGGATGGGACGGTATGGACGTCTGG	CARDIHTVMVRGWDGMDVW	IGHV4-31	IGHD3-10	IGHJ6	11	23	35	45
1	3.3003300330033004E-4	TGTGCGAGAGACCAGGTCAACGAGTACAACTGGAACGACTACGGTATGGACGTCTGG	CARDQVNEYNWNDYGMDVW	IGHV4-31	IGHD1-1	IGHJ6	10	23	38	45
1	3.3003300330033004E-4	TGTGCGAGAGAGTTTTATGATTTTGATTATTGGGGGAGTTTTACAGCGGGACCTTGG	CAREFYDFDYWGSFTAGPW	IGHV4-31	IGHD3-16	IGHJ4	10	29	39	54
1	3.3003300330033004E-4	TGTGCGAGAGAGGTCCAGGAGTGGCTGGTATTTTTCCACTACGGTATGGACGTCTGG	CAREVQEWLVFFHYGMDVW	IGHV3-21	IGHD6-19	IGHJ6	10	19	29	45
1	3.3003300330033004E-4	TGTGCGAGAGAGGGGGATAACTGGAACTACCCATACTACTACGGTATGGACGTCTGG	CAREGDNWNYPYYYGMDVW	IGHV4-59	IGHD1-7	IGHJ6	10	16	29	33
1	3.3003300330033004E-4	TGTGCGAGAGAGGGAGCATATTGTGGTAGTGACTGCTATGGGGGAGTTGACTACTGG	CAREGAYCGSDCYGGVDYW	IGHV3-53	IGHD2-21	IGHJ4	10	14	38	46
1	3.3003300330033004E-4	TGTGCGAGAAGCAGAGCGGAACTATGGTTCGGGGATTTGTTCAATTTTGACAATTGG	CARSRAELWFGDLFNFDNW	IGHV3-21	IGHD3-10	IGHJ4	8	20	34	45
1	3.3003300330033004E-4	TGTGCGAAAGACGCGCACGCTACGGTGGTAAACTTCGACGGTGCTTTTGATATCTGG	CAKDAHATVVNFDGAFDIW	IGHV3-23	IGHD4-23	IGHJ3	10	19	30	41
1	3.3003300330033004E-4	TGTGCAACAGCTGTGACTACTATGATAGTAGTGGCCGGATACTACTTTGACTACTGG	CATAVTTMIVVAGYYFDYW	IGHV1-69-2	IGHD3-22	IGHJ4	9	17	33	39
1	3.3003300330033004E-4	TGTGCAACAGCAAGGGGCCAGCTGCTACATCCTTACTACTACGGTATGGACGTCTGG	CATARGQLLHPYYYGMDVW	IGHV1-24	IGHD2-2	IGHJ6	9	17	26	33
1	3.3003300330033004E-4	TGTACTAGAGTTGTTTATGATAGTAGTGGTTATTACTACGCTCAATCTGACTACTGG	CTRVVYDSSGYYYAQSDYW	IGHV3-49	IGHD3-22	IGHJ4	9	15	39	47
1	3.3003300330033004E-4	TGTGCGAGCAACTACGGTGACTATCACTACTACTACTACGGTATGGACGTCTGG	CASNYGDYHYYYYGMDVW	IGHV4-4	IGHD4-17	IGHJ6	7	10	20	21
1	3.3003300330033004E-4	TGTGCGAGACTTCCCCGAGGGAGCCATACGGCCCCGTATGCTTTTGATATCTGG	CARLPRGSHTAPYAFDIW	IGHV1-46	IGHD3-10	IGHJ3	8	11	17	37
1	3.3003300330033004E-4	TGTGCGAGACTGTATAGCAGCAGCTGGTACCCGACTTTCCTCTTTGACTACTGG	CARLYSSSWYPTFLFDYW	IGHV4-31	IGHD6-13	IGHJ4	8	11	29	41
1	3.3003300330033004E-4	TGTGCGAGAGTTCTTACGTTTGGGGGAGTTATCCCCGACTACTTTGACTACTGG	CARVLTFGGVIPDYFDYW	IGHV4-59	IGHD3-16	IGHJ4	13	14	32	37
1	3.3003300330033004E-4	TGTGCGAGAGTTGCTGGTACAACTGGAACGACGCTAGGCTGGTTCGACCCCTGG	CARVAGTTGTTLGWFDPW	IGHV3-53	IGHD1-1	IGHJ5	9	15	32	38
1	3.3003300330033004E-4	TGTGCGAGAGGCATTGATTTTAGTGGCTGGGGCAAATACTACTTCGACTCCTGG	CARGIDFSGWGKYYFDSW	IGHV4-59	IGHD6-19	IGHJ5	9	21	29	42
1	3.3003300330033004E-4	TGTGCGAGAGATTCTTACCGGGGCGATATTTTGACTGGTTACAATAAAAACTGG	CARDSYRGDILTGYNKNW	IGHV3-21	IGHD3-9	IGHJ4	11	23	40	49
1	3.3003300330033004E-4	TGTGCGAGAGATTCGCTGGATACAGCTATGGTTACTATCCGGTTCGACCCCTGG	CARDSLDTAMVTIRFDPW	IGHV4-31	IGHD5-18	IGHJ5	11	16	34	40
1	3.3003300330033004E-4	TGTGCGAGAGATCGGGGGCAGTGGCTGGGACTTCGCTGGTACTTCGATCTCTGG	CARDRGQWLGLRWYFDLW	IGHV4-31	IGHD6-19	IGHJ2	12	17	27	35
1	3.3003300330033004E-4	TGTGCGAGAGATCGAGTGGATAGCAGTGGCTGGTTGTACTACTTTGACTACTGG	CARDRVDSSGWLYYFDYW	IGHV3-30	IGHD6-19	IGHJ4	12	19	33	35
1	3.3003300330033004E-4	TGTGCGAGAGATGGAGGTGAGGACGGTGACTACGCGACGATTTTTGACTACTGG	CARDGGEDGDYATIFDYW	IGHV3-21	IGHD4-17	IGHJ4	11	22	33	42
1	3.3003300330033004E-4	TGTGCGAGAGACTATTACTATGATAGTAGTGGTTATTACTGGTTCGACCCCTGG	CARDYYYDSSGYYWFDPW	IGHV4-31	IGHD3-22	IGHJ5	10	12	36	37
1	3.3003300330033004E-4	TGTGCGAGAGACCTATATTCCTATACAGCTATGAGATCGGCCGTTGACTACTGG	CARDLYSYTAMRSAVDYW	IGHV3-21	IGHD5-18	IGHJ4	10	22	32	43
1	3.3003300330033004E-4	TGTGCGAGAGAGTCTGAGGTAATAGCAGCAGCTGGCCTAACCCTTGACTACTGG	CARESEVIAAAGLTLDYW	IGHV3-30	IGHD6-13	IGHJ4	10	21	34	43
1	3.3003300330033004E-4	TGTGCGAGAATGATAGTAGTGGTTATCGGGGGACGTCGGTACTTTGACTACTGG	CARMIVVVIGGRRYFDYW	IGHV4-28	IGHD3-22	IGHJ4	9	10	25	39
1	3.3003300330033004E-4	TGTGCGAGAATGATAGTAGTGGTTATCGGGGGACGTCGGTACTTTGACTACTGG	CARMIVVVIGGRRYFDYW	IGHV4-39	IGHD3-22	IGHJ4	8	9	25	39
1	3.3003300330033004E-4	TGTGCGAAAAGGAGTGGGATTTTCGCACTCTCCCCTGATATTCTTGATATCTGG	CAKRSGIFALSPDILDIW	IGHV3-21	IGHD1-26	IGHJ3	6	12	18	43
1	3.3003300330033004E-4	TGTGCGAAAAAGCAGTACGGTGGTTACTACTACTACTACGGTATGGACGTCTGG	CAKKQYGGYYYYYGMDVW	IGHV3-23	IGHD4-23	IGHJ6	8	15	22	23
1	3.3003300330033004E-4	TGTGGAATCTTGAGGACGTCAGTTTTAGTTATGGGACACTACTTTGACTACTGG	CGILRTSVLVMGHYFDYW	IGHV1-46	IGHD1-20	IGHJ4	3	14	31	37
1	3.3003300330033004E-4	TGTACTAGAGGTTATGATTACGTTTGGGGGAGTTATCGTTCCTTTGACTACTGG	CTRGYDYVWGSYRSFDYW	IGHV3-49	IGHD3-16	IGHJ4	9	11	39	41
1	3.3003300330033004E-4	TGTACCACAGGGCCAAGCATTACTATGGTTCGGGGAGTTATTAATGACTACTGG	CTTGPSITMVRGVINDYW	IGHV3-15	IGHD3-10	IGHJ4	9	18	42	44
1	3.3003300330033004E-4	TGTACCACAGATCCGGCCTTTATGATTACTACATCCCGTAGGGCCCGATTCTGG	CTTDPAFMITTSRRARFW	IGHV3-15	IGHD3-16	IGHJ4	12	19	28	50
1	3.3003300330033004E-4	TGTGTGAGACCGCGCCGGGCATGTGTTAGTGCCAGCTGTTATGACTACTGG	CVRPRRACVSASCYDYW	IGHV1-2	IGHD2-2	IGHJ4	8	26	37	41
1	3.3003300330033004E-4	TGTGTGAGACCGCGCCGGGCATGTGTTAGTGCCAGCTGTCATGACTACTGG	CVRPRRACVSASCHDYW	IGHV1-18	IGHD2-2	IGHJ4	8	26	37	41
1	3.3003300330033004E-4	TGTGTGAGAGATCGAGAGCCGCGCAGTGGCTGGGGGAGCTTTGACCTCTGG	CVRDREPRSGWGSFDLW	IGHV3-72	IGHD6-19	IGHJ4	12	22	32	38
1	3.3003300330033004E-4	TGTGCCAGAGATCGAGTGAGTTGGGCTAGTAGCTCGGCCCATGCCTCCTGG	CARDRVSWASSSAHASW	IGHV1-69D	IGHD1-26	IGHJ5	12	26	34	46
1	3.3003300330033004E-4	TGTGCCAGAGATCGAGTGAGTTGGGCTAGTAGCTCGGCCCATGCCTCCTGG	CARDRVSWASSSAHASW	IGHV4-30-2	IGHD1-26	IGHJ5	12	26	34	46
1	3.3003300330033004E-4	TGTGCGAGGGGGGCGATAGGGCGATTTTTGGAGTCCGGTATGGACGTCTGG	CARGAIGRFLESGMDVW	IGHV4-4	IGHD3-3	IGHJ6	7	21	33	39
1	3.3003300330033004E-4	TGTGCGAGACTGGCGCGAGGTGGTAACTCTCACTCGGGTTTTGACTACTGG	CARLARGGNSHSGFDYW	IGHV4-31	IGHD4-23	IGHJ4	8	18	28	39
1	3.3003300330033004E-4	TGTGCGAGAGCAGGTGACGCAGCAGCTACAGCCTGGTACTTCGATCTCTGG	CARAGDAAATAWYFDLW	IGHV3-21	IGHD2-15	IGHJ2	9	20	28	32
1	3.3003300330033004E-4	TGTGCGAGAGGTCTAGCAACAGCTGGCATTATAGGCTGGTTCGACCCCTGG	CARGLATAGIIGWFDPW	IGHV4-31	IGHD6-13	IGHJ5	13	14	25	35
1	3.3003300330033004E-4	TGTGCGAGAGGCTGCTCAGGGGAGTGGCTACGATTGTGTTCGGACTACTGG	CARGCSGEWLRLCSDYW	IGHV1-8	IGHD5-12	IGHJ4	11	22	34	42
1	3.3003300330033004E-4	TGTGCGAGAGATTACGATATTTTGACTGGTTATTACCAATTTGACTACTGG	CARDYDILTGYYQFDYW	IGHV1-46	IGHD3-9	IGHJ4	11	12	34	39
1	3.3003300330033004E-4	TGTGCGAGAGATCGATTCTATGGTTCGGGGAGTTCCTGCTTTGACTACTGG	CARDRFYGSGSSCFDYW	IGHV3-21	IGHD3-10	IGHJ4	12	17	33	38
1	3.3003300330033004E-4	TGTGCGAGAGACCCACATTACGATATTTTGACTAGTTATTATATCTACTGG	CARDPHYDILTSYYIYW	IGHV3-21	IGHD3-9	IGHJ4	10	16	42	44
1	3.3003300330033004E-4	TGTGCGAGAGAGTCCTGGTATAGTGGGACCACGGGGTGGTTCGATTCCTGG	CARESWYSGTTGWFDSW	IGHV7-81	IGHD1-26	IGHJ5	8	16	27	36
1	3.3003300330033004E-4	TGTGCGAGAGAGCCCCTATGGTTCGGGGAGTCAACTTTAGTTGACTACTGG	CAREPLWFGESTLVDYW	IGHV4-55	IGHD3-10	IGHJ4	8	15	30	40
1	3.3003300330033004E-4	TGTGCGAGAGAAGCGAGGTACTATGATAGTAGTGGCTCTTTCGACTACTGG	CAREARYYDSSGSFDYW	IGHV3-11	IGHD3-22	IGHJ4	10	18	34	42
1	3.3003300330033004E-4	TGTGCGAGAATGAGGGTTGACTACGGTGACTCGTGGTACTTCGATCTCTGG	CARMRVDYGDSWYFDLW	IGHV4-28	IGHD4-17	IGHJ2	9	17	30	33
1	3.3003300330033004E-4	TGTGCGAAACCCGGGGGGGGTGGGAGCTACTACAACTGGTTCGACCCCTGG	CAKPGGGGSYYNWFDPW	IGHV3-48	IGHD1-26	IGHJ5	6	19	29	30
1	3.3003300330033004E-4	TGTGCGAAAGATCTGTGGAACTACTATGATAGTAGTGGTCAAGAGTACTGG	CAKDLWNYYDSSGQEYW	IGHV3-23	IGHD3-22	IGHJ4	13	21	38	45
1	3.3003300330033004E-4	TGTGCGAAAGATGACGACGGCTATATAGCATATTTCCGCGGCATGTCCTGG	CAKDDDGYIAYFRGMSW	IGHV4-31	IGHD2-21	IGHJ5	11	25	33	46
1	3.3003300330033004E-4	TGTGCAAAAGATGGCCATGGAAAGAAAAACGGGGCCTTTTTTGACTACTGG	CAKDGHGKKNGAFFDYW	IGHV3-23	IGHD1-20	IGHJ4	11	17	21	39
1	3.3003300330033004E-4	TGTACTAGAGCCGCGGTGTACAGCTATGGTTGGGGGTATTCTGACTGCTGG	CTRAAVYSYGWGYSDCW	IGHV3-49	IGHD5-18	IGHJ4	9	18	30	41
1	3.3003300330033004E-4	TGTGCGAGTATCTACGGTGACTACGAACCCCTGTATCTTGACTACTGG	CASIYGDYEPLYLDYW	IGHV4-31	IGHD4-17	IGHJ4	7	11	24	37
1	3.3003300330033004E-4	TGTGCGAGCCTTCCTAGAGTAGATGGTAATGAATACTTCCGACACTGG	CASLPRVDGNEYFRHW	IGHV1-18	IGHD2-15	IGHJ1	7	16	21	29
1	3.3003300330033004E-4	TGTGCGAGCACCCGTTTGGGGGAGTTATCGTTGTGTATGGACGTCTGG	CASTRLGELSLCMDVW	IGHV1-69	IGHD3-16	IGHJ6	7	12	31	36
1	3.3003300330033004E-4	TGTGCGAGGGCGACGGTGGGAGTTACGAGCAACTGGTTCGACCCCTGG	CARATVGVTSNWFDPW	IGHV4-4	IGHD3-10	IGHJ5	7	17	24	29
1	3.3003300330033004E-4	TGTGCGAGATTAGTGGGGACAGATGGCTCCGGATACTTCGATCTCTGG	CARLVGTDGSGYFDLW	IGHV1-46	IGHD5-24	IGHJ2	8	20	27	33
1	3.3003300330033004E-4	TGTGCGAGATCCCCCATGATACCGATAGTAGGGGGCTTTGACTACTGG	CARSPMIPIVGGFDYW	IGHV4-31	IGHD3-22	IGHJ4	8	23	30	35
1	3.3003300330033004E-4	TGTGCGAGAGTTTTAAGGAAGCAGCAGCTGGTCTTGTTCGACCCCTGG	CARVLRKQQLVLFDPW	IGHV1-3	IGHD6-13	IGHJ5	9	19	31	35
1	3.3003300330033004E-4	TGTGCGAGAGTCCCGTATAGCAGCAGCAACAACTGGTTCGACCCCTGG	CARVPYSSSNNWFDPW	IGHV3-48	IGHD6-13	IGHJ5	9	14	26	28
1	3.3003300330033004E-4	TGTGCGAGAGTGTATAGTGGGAGCTACTTGGGGCTATTTGACTACTGG	CARVYSGSYLGLFDYW	IGHV4-34	IGHD1-26	IGHJ4	9	11	27	36
1	3.3003300330033004E-4	TGTGCGAGAGGCTTAGGGGTTTCGCACCGTTACGGTATGGACGTCTGG	CARGLGVSHRYGMDVW	IGHV4-34	IGHD4-17	IGHJ6	11	24	29	36
1	3.3003300330033004E-4	TGTGCGAGAGGCGGGGGCGGTATTAGTGGTTATTACTACGGCCACTGG	CARGGGGISGYYYGHW	IGHV4-34	IGHD3-22	IGHJ4	11	23	39	43
1	3.3003300330033004E-4	TGTGCGAGAGATTGGGTGGGAGCTATTAAAGGACCCATTGACTGCTGG	CARDWVGAIKGPIDCW	IGHV3-16	IGHD1-26	IGHJ4	12	15	24	37
1	3.3003300330033004E-4	TGTGCGAGAGATAGGAGTAGGGGGGAGCTACTAGGTTTTGACTACTGG	CARDRSRGELLGFDYW	IGHV4-31	IGHD1-26	IGHJ4	11	22	32	36
1	3.3003300330033004E-4	TGTGCGAGAGATAACTACGGTGGTAACTCCCTGCGGTTGGACTACTGG	CARDNYGGNSLRLDYW	IGHV4-31	IGHD4-23	IGHJ4	11	13	29	39
1	3.3003300330033004E-4	TGTGCGAGAGAAAACACCGGGTATAGCAGCAGCTGGTTTGACTACTGG	CARENTGYSSSWFDYW	IGHV4-39	IGHD6-13	IGHJ4	8	16	35	36
1	3.3003300330033004E-4	TGTGCGAACACGTATAGTGGGAGCTACTTTGGAGCTTTTGATATCTGG	CANTYSGSYFGAFDIW	IGHV3-33	IGHD1-26	IGHJ3	6	11	27	33
1	3.3003300330033004E-4	TGTGCGAAATCATGGCAGGGACTGGTTCTTACCCTATTTGACTACTGG	CAKSWQGLVLTLFDYW	IGHV3-23	IGHD3-9	IGHJ4	8	19	30	36
1	3.3003300330033004E-4	TGTGCGAAAGCCTGGGATATTACGATTTTTGACAACTTTGACTACTGG	CAKAWDITIFDNFDYW	IGHV3-30	IGHD3-3	IGHJ4	6	17	30	34
1	3.3003300330033004E-4	TGTGCGAAAGGGGAAGAATACTTAATAGTGGGATCTATAAACTACTGG	CAKGEEYLIVGSINYW	IGHV4-34	IGHD1-26	IGHJ4	10	24	36	40
1	3.3003300330033004E-4	TGTGCGAAAGGACCCCTAACTACGGGGGTTTTCTGGTTCGACCCCTGG	CAKGPLTTGVFWFDPW	IGHV3-23	IGHD4-11	IGHJ5	9	16	23	32
1	3.3003300330033004E-4	TGTGCGAAAGATCGGGACGATATTTTGACTGGCCTAACTGACTACTGG	CAKDRDDILTGLTDYW	IGHV3-23	IGHD3-9	IGHJ4	12	16	31	38
1	3.3003300330033004E-4	TGTGCGAAAGATGGGGTAGACTACGACTTGGACTACTTTGACTACTGG	CAKDGVDYDLDYFDYW	IGHV3-23	IGHD4-17	IGHJ4	11	18	24	31
1	3.3003300330033004E-4	TGTGCACGGGAGGACGCCTATCTATGGTTAGCGTCCTTTGACTACTGG	CAREDAYLWLASFDYW	IGHV2-26	IGHD5-18	IGHJ4	8	21	29	35
1	3.3003300330033004E-4	TGTGCAACCTCCGCAGTGGCTGGCCGAGGGGGTTGGTTCGACCCCTGG	CATSAVAGRGGWFDPW	IGHV1-69-2	IGHD6-19	IGHJ5	7	12	22	33
1	3.3003300330033004E-4	TGTGCAACCTCGACGGTGGTACCCCCCAGCAGCTGGTTCGACCCCTGG	CATSTVVPPSSWFDPW	IGHV1-24	IGHD4-23	IGHJ5	7	12	20	32
1	3.3003300330033004E-4	TGTGCAACCTCGACGGTGGTAACCCCCAGCAGCTGGTTCGACCCCTGG	CATSTVVTPSSWFDPW	IGHV3-74	IGHD4-23	IGHJ5	6	12	22	32
1	3.3003300330033004E-4	TGTGCAACAGCACCCCCCAGCTATGGTTTTTTCTGGTTCGACCCCTGG	CATAPPSYGFFWFDPW	IGHV1-24	IGHD5-18	IGHJ5	9	17	27	32
1	3.3003300330033004E-4	TGTGCAAGAGCGGATGTTCTTCTCGGTCGCGATGCTTTTGATATCTGG	CARADVLLGRDAFDIW	IGHV3-13	.	IGHJ3	9	-1	-1	30
1	3.3003300330033004E-4	TGTGCAAAAGATATAGGGAGATGGCTACTAAGGACTCTTGACTTCTGG	CAKDIGRWLLRTLDFW	IGHV3-43	IGHD5-24	IGHJ4	14	17	27	37
1	3.3003300330033004E-4	TGTGCAAAAGATACTTACTATGATAGTAGTGGCGCTTTTGATATCTGG	CAKDTYYDSSGAFDIW	IGHV3-43	IGHD3-22	IGHJ3	12	14	31	33
1	3.3003300330033004E-4	TGTGCAAAAGATAACGGAAGTGGCTACGATTGGAACTTTGACTACTGG	CAKDNGSGYDWNFDYW	IGHV3-9	IGHD5-12	IGHJ4	12	18	30	34
1	3.3003300330033004E-4	TGTACTAGATTGGGGGGGGAGAATTTTGACTGGAAGTTTGACTACTGG	CTRLGGENFDWKFDYW	IGHV3-49	IGHD3-9	IGHJ4	8	22	32	36
1	3.3003300330033004E-4	TGTACCACAGAGGATGGGCAGTGGCTGGACTACTACTTTGACTACTGG	CTTEDGQWLDYYFDYW	IGHV3-15	IGHD6-19	IGHJ4	10	17	27	30
1	3.3003300330033004E-4	TGTGTGAAAGGTCGGACTGGTACCAACTGGGGGTTTGACTACTGG	CVKGRTGTNWGFDYW	IGHV3-23	IGHD7-27	IGHJ4	9	24	31	33
1	3.3003300330033004E-4	TGTGCTCATTGTAGTAGTACCAGCTGTTATTTCGTTGACTACTGG	CAHCSSTSCYFVDYW	IGHV1-46	IGHD2-2	IGHJ4	4	7	29	34
1	3.3003300330033004E-4	TGTGCGCGGGAGGATATAGTGACTACGTCTAACTTTGACTACTGG	CAREDIVTTSNFDYW	IGHV1-18	IGHD5-12	IGHJ4	5	11	26	31
1	3.3003300330033004E-4	TGTGCGGCAGATCCTCAGCACGAATTCTACGGTATGGACGTCTGG	CAADPQHEFYGMDVW	IGHV3-23	IGHD4-17	IGHJ6	12	26	32	33
1	3.3003300330033004E-4	TGTGCGGGAGATGGCTACAATTCCCCTTATGCTTTTGATATCTGG	CAGDGYNSPYAFDIW	IGHV3-21	IGHD5-24	IGHJ3	11	12	21	28
1	3.3003300330033004E-4	TGTGCGAGCTCAGTTTGTGGTGGTGACTGCTGGCTTGACTACTGG	CASSVCGGDCWLDYW	IGHV3-53	IGHD2-21	IGHJ4	7	14	30	34
1	3.3003300330033004E-4	TGTGCGAGCCCCCTTCTTTGGCCCTACTACGGTATGGACGTCTGG	CASPLLWPYYGMDVW	IGHV3-48	IGHD3-16	IGHJ6	7	8	12	23
1	3.3003300330033004E-4	TGTGCGAGACTTGACTACGGTCGCCCCAGGTTCTTTGACTACTGG	CARLDYGRPRFFDYW	IGHV5-10-1	IGHD4-17	IGHJ4	9	11	20	32
1	3.3003300330033004E-4	TGTGCGAGACTCTTTTTCGGTAGTAAGATCAGAGACGACTACTGG	CARLFFGSKIRDDYW	IGHV4-39	IGHD3-22	IGHJ4	9	19	25	36
1	3.3003300330033004E-4	TGTGCGAGAGCGAAACTGGAACTACTTCTCTGGTTCGACCCCTGG	CARAKLELLLWFDPW	IGHV3-30	IGHD1-7	IGHJ5	9	13	24	29
1	3.3003300330033004E-4	TGTGCGAGAGGGAAGGCAGCAGTGGCTGGCTGGTTCGACCCCTGG	CARGKAAVAGWFDPW	IGHV4-34	IGHD6-19	IGHJ5	10	17	28	29
1	3.3003300330033004E-4	TGTGCGAGAGATTGTCCGGATCTGGAGACCTGCTTTGACTACTGG	CARDCPDLETCFDYW	IGHV3-7	IGHD6-6	IGHJ4	11	13	19	32
1	3.3003300330033004E-4	TGTGCGAGAGATCGCCGGTATAACTGGAACGACGTGGACTACTGG	CARDRRYNWNDVDYW	IGHV4-31	IGHD1-20	IGHJ4	12	14	34	36
1	3.3003300330033004E-4	TGTGCGAGAGATATCCGAGTGGGAGCTACTGACTTTGACTACTGG	CARDIRVGATDFDYW	IGHV4-31	IGHD1-26	IGHJ4	11	17	29	31
1	3.3003300330033004E-4	TGTGCGAGAGAATTGGAAACGGTGACTACTTCCTTTGACTACTGG	CARELETVTTSFDYW	IGHV3-21	IGHD4-17	IGHJ4	10	18	28	32
1	3.3003300330033004E-4	TGTGCGAGAGAAGATTGGACAGCAGCTGCCTGGTTCGACCCCTGG	CAREDWTAAAWFDPW	IGHV1-46	IGHD6-13	IGHJ5	10	19	27	29
1	3.3003300330033004E-4	TGTGCGAGAAGGCTTTCATACTACTACTACGGTATGGACGTCTGG	CARRLSYYYYGMDVW	IGHV4-34	.	IGHJ6	8	-1	-1	18
1	3.3003300330033004E-4	TGTGCGAAATCTGCAGGGGGTGGCTACGGAGGATTTGACTACTGG	CAKSAGGGYGGFDYW	IGHV3-7	IGHD5-12	IGHJ4	6	19	27	33
1	3.3003300330033004E-4	TGTGCGAAATCTGCAGGGGGTGGCTACGGAGGATTTGACTACTGG	CAKSAGGGYGGFDYW	IGHV3-48	IGHD5-12	IGHJ4	6	19	27	33
1	3.3003300330033004E-4	TGTGCGAAAGGAGGGAGTAGAAGTGGCTGGTCCTTCGACCCCTGG	CAKGGSRSGWSFDPW	IGHV3-53	IGHD6-19	IGHJ5	6	17	30	33
1	3.3003300330033004E-4	TGTGCGAAAGATTCGCTTCAGCTCAGGGGGTACTTTGACTACTGG	CAKDSLQLRGYFDYW	IGHV4-31	IGHD6-6	IGHJ4	11	18	23	30
1	3.3003300330033004E-4	TGTGCGAAAGAAGGGGTAGTGGGAGCTACTCCCGCTGGCTACTGG	CAKEGVVGATPAGYW	IGHV3-23	IGHD1-26	IGHJ4	10	16	29	38
1	3.3003300330033004E-4	TGTGCAAGAGCGAGCCTTTCCTACTCCTACGGTATGGACGTCTGG	CARASLSYSYGMDVW	IGHV3-47	IGHD6-6	IGHJ6	9	10	14	20
1	3.3003300330033004E-4	TGTACCACAGGGGCGTGGATACAGTTATGGTTATCTGACAACTGG	CTTGAWIQLWLSDNW	IGHV3-15	IGHD5-18	IGHJ4	9	13	32	35
1	3.3003300330033004E-4	TGTACGAGAACGGGATCCGCTCTTGTTTTATTCTTTGACTCTTGG	CTRTGSALVLFFDSW	IGHV4-34	IGHD7-27	IGHJ4	8	11	17	32
1	3.3003300330033004E-4	TGTTTCTGTGGCAGTGCCTGGGGTGATGCTTTTGATATCTGG	CFCGSAWGDAFDIW	IGHV3-23	IGHD6-19	IGHJ3	2	10	20	23
1	3.3003300330033004E-4	TGTGCGACTGGCTCAGACTATTCGATTACTTTTGACGCCTGG	CATGSDYSITFDAW	IGHV4-31	IGHD5-12	IGHJ5	6	22	28	33
1	3.3003300330033004E-4	TGTGCGACCGACAGGGATGGTAAATTTTACTTAGATCAGTGG	CATDRDGKFYLDQW	IGHV3-21	IGHD4-23	IGHJ4	6	17	22	39
1	3.3003300330033004E-4	TGTGCGACCACTAATACCCCCCACGACTACTTTGACTACTGG	CATTNTPHDYFDYW	IGHV3-64	IGHD2-15	IGHJ4	6	7	12	25
1	3.3003300330033004E-4	TGTGCGAGACTTAAGGCTACCTGGAACGACGTTGACTACTGG	CARLKATWNDVDYW	IGHV7-81	IGHD1-1	IGHJ4	8	20	30	31
1	3.3003300330033004E-4	TGTGCGAGACAGGACCAGCTGCTACATTTGGCCGACTACTGG	CARQDQLLHLADYW	IGHV5-10-1	IGHD2-2	IGHJ4	10	13	23	33
1	3.3003300330033004E-4	TGTGCGAGAGCGGGAGGTGGGTCTAGTGGCTGCGATTTGTGG	CARAGGGSSGCDLW	IGHV4-34	IGHD5-12	IGHJ4	9	16	36	39
1	3.3003300330033004E-4	TGTGCGAGAGCGAGGATGTGGTACTACGGTATGGACGTCTGG	CARARMWYYGMDVW	IGHV3-64	IGHD2-2	IGHJ6	9	18	26	30
1	3.3003300330033004E-4	TGTGCGAGAGCGAGGATGGGGTACTACGGTATGGACGTCTGG	CARARMGYYGMDVW	IGHV3-21	IGHD2-2	IGHJ6	9	19	26	30
1	3.3003300330033004E-4	TGTGCGAGAGCGAGGATGGGGTACTACGGTATGGACGTCTGG	CARARMGYYGMDVW	IGHV4-34	IGHD2-2	IGHJ6	9	19	26	30
1	3.3003300330033004E-4	TGTGCGAGAGATGGCGCAGTGGTTCGGGCCCCTGACTGCTGG	CARDGAVVRAPDCW	IGHV4-31	IGHD3-10	IGHJ4	11	19	27	32
1	3.3003300330033004E-4	TGTGCGAGAGATGGCGCAGTGGTTCGGGCCCCTGACTACTGG	CARDGAVVRAPDYW	IGHV4-31	IGHD3-10	IGHJ4	11	19	27	32
1	3.3003300330033004E-4	TGTGCGAGAGAGGCGAACCCTTCAGCAGCTTTTGACTACTGG	CAREANPSAAFDYW	IGHV3-64	IGHD6-13	IGHJ4	10	22	29	30
1	3.3003300330033004E-4	TGTGCGAGAGAAGGCGGGGTTGAAAACGGTATGGACGTCTGG	CAREGGVENGMDVW	IGHV4-31	IGHD3-10	IGHJ6	10	14	18	30
1	3.3003300330033004E-4	TGTGCGAACCCCAGGATACAGTTATGGTTAAAAGACTACTGG	CANPRIQLWLKDYW	IGHV3-23	IGHD5-18	IGHJ4	7	13	29	33
1	3.3003300330033004E-4	TGTGCGAAGGCGGAGTGGACGGAGTACTACTTTGACTACTGG	CAKAEWTEYYFDYW	IGHV3-30	IGHD3-3	IGHJ4	6	11	17	22
1	3.3003300330033004E-4	TGTGCGAAGGCGGAGTGGACGGAGTACTACTTTGACTACTGG	CAKAEWTEYYFDYW	IGHV4-4	IGHD3-3	IGHJ4	6	11	17	22
1	3.3003300330033004E-4	TGTGCGAAAGATCGCGGTGGATACAGCTATGGGTATTACTGG	CAKDRGGYSYGYYW	IGHV4-31	IGHD5-18	IGHJ4	12	16	31	36
1	3.3003300330033004E-4	TGTGCACGGATCCAAGGCTACTACTACGGTATGGACGTCTGG	CARIQGYYYGMDVW	IGHV3-9	IGHD7-27	IGHJ6	5	7	12	17
1	3.3003300330033004E-4	TGTGCACGGATACTGGCGGCAGTGGCTGGTACTGACTACTGG	CARILAAVAGTDYW	IGHV2-26	IGHD6-19	IGHJ4	12	18	31	32
1	3.3003300330033004E-4	TGTGCACACTGGACTACGGTGACTACTGGATTTGACTACTGG	CAHWTTVTTGFDYW	IGHV2-5	IGHD4-17	IGHJ4	8	11	25	30
1	3.3003300330033004E-4	TGTGCAAGAGCGGGGGAAGGTCGAAACGGTATGGACGTCTGG	CARAGEGRNGMDVW	IGHV3-60	IGHD3-16	IGHJ6	3	11	16	30
1	3.3003300330033004E-4	TGTGCAAAAGCGGACGCAGATGGCTACATGTTTGACTACTGG	CAKADADGYMFDYW	IGHV3-43	IGHD5-24	IGHJ4	9	17	27	30
1	3.3003300330033004E-4	TGTGCAAAAGATAAGGTGTTTGATGGGAGCTACCACTACTGG	CAKDKVFDGSYHYW	IGHV3-43	IGHD1-26	IGHJ4	12	23	32	34
1	3.3003300330033004E-4	TGTACTAGACTCGACGCGAAGGGGTCGGGGATTTTCGGCTGG	CTRLDAKGSGIFGW	IGHV3-15	IGHD3-10	IGHJ4	4	24	30	38
1	3.3003300330033004E-4	TGTACTAGAGGTAGCCAGGGTGGGACCTTCTATGACTGCTGG	CTRGSQGGTFYDCW	IGHV3-72	IGHD5-12	IGHJ4	9	10	16	32
1	3.3003300330033004E-4	TGCACAAGATCGCCGTGGAACGGTTACTCGTTTGACTCCTGG	CTRSPWNGYSFDSW	IGHV3-74	IGHD1-1	IGHJ4	8	15	21	30
1	3.3003300330033004E-4	TGTTCGAGAGAAAGGGGGCTGGCGGACTTCGACCTCTGG	CSRERGLADFDLW	IGHV1-46	IGHD6-19	IGHJ2	10	16	21	25
1	3.3003300330033004E-4	TGTGCGCGACCCTCGAAATACAGTGACTACGACTACTGG	CARPSKYSDYDYW	IGHV5-10-1	IGHD4-11	IGHJ4	9	18	29	30
1	3.3003300330033004E-4	TGTGCGAGACAGTTTTACTATGGTGCTTTTGAATTGTGG	CARQFYYGAFELW	IGHV4-39	IGHD3-22	IGHJ3	10	14	18	19
1	3.3003300330033004E-4	TGTGCGAGAGCCCATCATAGCAGCTCGTATGACTACTGG	CARAHHSSSYDYW	IGHV3-20	IGHD6-6	IGHJ4	9	16	27	29
1	3.3003300330033004E-4	TGTGCGAGAGCCCACTACGGTGACTACCCCGACTACTGG	CARAHYGDYPDYW	IGHV4-31	IGHD4-17	IGHJ4	9	13	26	30
1	3.3003300330033004E-4	TGTGCGAAAGGGGGTATAGCAGTGGCCTTTGACTACTGG	CAKGGIAVAFDYW	IGHV3-23	IGHD6-19	IGHJ4	9	11	25	26
1	3.3003300330033004E-4	TGTACCACAGAATTCGAGAGCAGCTGGTACGTCTGCTGG	CTTEFESSWYVCW	IGHV3-15	IGHD6-13	IGHJ4	10	18	31	35
1	3.3003300330033004E-4	TGTGCGAGAGGCGTGGTAGCCGGGGTTGACTACTGG	CARGVVAGVDYW	IGHV1-18	IGHD2-15	IGHJ4	9	12	19	25
1	3.3003300330033004E-4	TGTGCGAGAGATCAGTGGGAGCTACCCGACTACTGG	CARDQWELPDYW	IGHV3-21	IGHD1-26	IGHJ4	12	13	24	27
1	3.3003300330033004E-4	TGTGCGAGAGATAGACTATGGTTCGGGGAGGACTGG	CARDRLWFGEDW	IGHV4-4	IGHD3-10	IGHJ4	11	14	29	31
1	3.3003300330033004E-4	TGTGCACTCTGCCGAACTGGGGTAGAGTTGGGATGG	CALCRTGVELGW	IGHV2-26	IGHD7-27	IGHJ4	6	14	21	33
1	3.3003300330033004E-4	TGTATAAGAGATCTCGCGGGAGGGGATGGTTACTGG	CIRDLAGGDGYW	IGHV3-74	IGHD7-27	IGHJ4	14	21	26	30
1	3.3003300330033004E-4	TGTACGAGAGGCCGTCCCGCTTCCTTTGACTCCTGG	CTRGRPASFDSW	IGHV1-67	IGHD6-25	IGHJ4	9	16	20	23
1	3.3003300330033004E-4	TGTGCGGGGGAGACGGGGGTCGAATTGTGGTGG	CAGETGVELWW	IGHV4-39	IGHD2-21	IGHJ4	5	23	29	30
1	3.3003300330033004E-4	TGTGCGAGTGGATACTATGATAGTCTCTACTGG	CASGYYDSLYW	IGHV3-7	IGHD3-22	IGHJ4	7	12	23	26
1	3.3003300330033004E-4	TGTGCGAGGGGGTCAGCAGCTGGTGACTTCTGG	CARGSAAGDFW	IGHV3-23	IGHD6-13	IGHJ4	6	13	22	23
1	3.3003300330033004E-4	TGTGCGAGGGGGTCAGCAGCTGGTGACTTCTGG	CARGSAAGDFW	IGHV3-48	IGHD6-13	IGHJ4	7	13	22	23
1	3.3003300330033004E-4	TGTGCGAGACGATATGGCTACTTTGACTACTGG	CARRYGYFDYW	IGHV3-30	IGHD3-9	IGHJ4	8	9	14	17
1	3.3003300330033004E-4	TGTGCGAGAGATTCCTACGGTATGGACGTCTGG	CARDSYGMDVW	IGHV4-31	IGHD4-17	IGHJ6	11	14	20	21
1	3.3003300330033004E-4	TGTGCGAGAGACAAGTCCGGGTTCGACCCCTGG	CARDKSGFDPW	IGHV1-18	IGHD6-6	IGHJ5	10	14	18	19
1	3.3003300330033004E-4	TGTGCGAGAGACAAGTCCGGGTTCGACCCCTGG	CARDKSGFDPW	IGHV4-31	IGHD6-6	IGHJ5	10	14	18	19
1	3.3003300330033004E-4	TGTGCGAGAGAGGTCCACCATGTTGACTACTGG	CAREVHHVDYW	IGHV3-23	IGHD2-15	IGHJ4	10	14	19	22
1	3.3003300330033004E-4	TGTGCGAGAGAGGTCCACCATGTTGACTACTGG	CAREVHHVDYW	IGHV4-31	IGHD2-15	IGHJ4	10	14	19	22
1	3.3003300330033004E-4	TGTGCAAGAGATCTACCCCGGACTGGGAACTGT	CARDLPRTGNC	IGHV3-13	IGHD3-9	IGHJ4	13	20	25	28
1	3.3003300330033004E-4	TGTGCGAGAGATCGCAGTTTTGACTACTGG	CARDRSFDYW	IGHV4-31	IGHD2-21	IGHJ4	12	13	17	18
1	3.3003300330033004E-4	TGTGCAAGCTACGGTCCTTTTGACTACTGG	CASYGPFDYW	IGHV3-74	IGHD4-17	IGHJ4	7	8	14	18
1	3.3003300330033004E-4	TGTGCGAGAGGTCTTCCGGGTTCGTGG	CARGLPGSW	IGHV3-30	IGHD3-10	IGHJ4	13	18	23	24
1	3.3003300330033004E-4	TGTGCGAGAGGTCTTCCGGGTTCGTGG	CARGLPGSW	IGHV3-64	IGHD3-10	IGHJ4	13	18	23	24
1	3.3003300330033004E-4	TGTGCGAGAGCCTGGGATTACTGG	CARAWDYW	IGHV4-31	IGHD1-26	IGHJ4	9	12	16	18
