# Supplementary material for: Biomarkers and Immune Repertoire Metrics Identified by Peripheral Blood Transcriptomic Sequencing Reveal the Pathogenesis of COVID-19
Source: Front Immunol. 2021 Aug 24;12:677025. doi: 10.3389/fimmu.2021.677025 (PMC8421539; doi:10.3389/fimmu.2021.677025)
Supplement: Supplementary file 1 [file DataSheet_1.zip › TCR_BCR/IGH/convert.SRR12007824.clonotypes.IGH.txt]

count	freq	cdr3nt	cdr3aa	v	d	j	VEnd	DStart	DEnd	JStart
271	0.0880727981800455	TGTGCGAGACGGAACCTTGTGGGCTCCGGTACAACTGGAATAGTGGGGTTCGACCCCTGG	CARRNLVGSGTTGIVGFDPW	IGHV5-10-1	IGHD1-1	IGHJ5	9	25	39	46
172	0.05589860253493663	TGTGCGAGAGAGGAATATGGTTCGGGGAGTTATTACTTTGACTACTGG	CAREEYGSGSYYFDYW	IGHV1-2	IGHD3-10	IGHJ4	10	15	32	33
125	0.04062398440038999	TGTTCGAGAGGTCTTCCGGGTACGTGG	CSRGLPGTW	IGHV4-34	IGHD6-13	IGHJ4	10	15	21	24
79	0.025674358141046474	TGTGCGAGAGGTCTTCCGGGTACGTGG	CARGLPGTW	IGHV4-34	IGHD6-13	IGHJ4	10	15	21	24
71	0.023074423139421516	TGTGCGAGACTCCCCCCGTATCGCAATGAGAGTCATGAGGATGGCTTTGGTATGTGG	CARLPPYRNESHEDGFGMW	IGHV5-10-1	IGHD4-11	IGHJ3	9	30	37	45
57	0.018524536886577837	TGTGCGAGAGGTCTAGCAACAGCTGGCATTATAGGCTGGTTCGACCCCTGG	CARGLATAGIIGWFDPW	IGHV4-34	IGHD6-13	IGHJ5	10	13	25	35
50	0.016249593760155997	TGTGCGAGAGGTCTTCCGGGTTCGTGG	CARGLPGSW	IGHV4-34	IGHD2-21	IGHJ4	10	13	18	24
27	0.008774780630484237	TGTGCACGGATATTCCCGTGCCCAGCAGGTGGTCCGGAAACGGGGGGGTCGGACTCCTGG	CARIFPCPAGGPETGGSDSW	IGHV2-70	IGHD6-6	IGHJ4	11	23	37	51
25	0.008124796880077998	TGTGCGAGAGGCCTCAATTTGGGGACGATTTTTGGAGTGGTTATTACCCAGGGGGCCCTCTTTGACTACTGG	CARGLNLGTIFGVVITQGALFDYW	IGHV1-8	IGHD3-3	IGHJ4	14	24	45	59
19	0.006174845628859279	TGTGCGAGAGATCGCGGTAGGGAGGTATGGTTCGGGGAGTTATCCCAAACCGTTACCGCAAACTACGGTATGGACGTCTGG	CARDRGREVWFGELSQTVTANYGMDVW	IGHV3-21	IGHD3-10	IGHJ6	12	25	42	69
18	0.005849853753656159	TGTGCTAGAGATAAACTTGTAGCAGCATTTGGTATGCGGTGGGGCCGCAACTGGTTCGACCCCTGG	CARDKLVAAFGMRWGRNWFDPW	IGHV3-74	IGHD6-13	IGHJ5	11	19	33	47
18	0.005849853753656159	GGTGTCTACTATGACACCCCGCGGCCCTTTGACTATTGG	GVYYDTPRPFDYW	IGHV4-39	IGHD3-22	IGHJ4	3	6	13	26
17	0.0055248618784530384	TGTGCGAGAGCGACGGTGGGAGTTACGAGCAACTGGTTCGACCCCTGG	CARATVGVTSNWFDPW	IGHV4-4	IGHD3-10	IGHJ5	9	17	24	29
16	0.005199870003249919	TGTGCGAAAGATCGGGGGCGTGCTTTTGATATCTGG	CAKDRGRAFDIW	IGHV3-23	IGHD3-16	IGHJ3	12	13	17	20
16	0.005199870003249919	TGTGCGAGGTCCAATGAATACTGG	CARSNEYW	IGHV3-11	IGHD3-3	IGHJ4	7	9	13	14
14	0.004549886252843679	TGTGCGAGACATTCTACGTTTGGGGGAATTATCGTTATAGCGGTTTTCAGCCACCAGTACTACTTTGACTACTGG	CARHSTFGGIIVIAVFSHQYYFDYW	IGHV4-39	IGHD3-16	IGHJ4	11	14	43	55
14	0.004549886252843679	TGTTCGAGCGCATATAGCAGCTCGTCGGGGGGGGATTACTACTACTACGGTATGGACGTCTGG	CSSAYSSSSGGDYYYYGMDVW	IGHV4-34	IGHD6-6	IGHJ6	7	12	25	36
14	0.004549886252843679	TGTGCGAGAGAGGGCACTATGGTTCGGGGAATTATTACTCACTACTTCGCTATGGACGTCTGG	CAREGTMVRGIITHYFAMDVW	IGHV4-59	IGHD3-10	IGHJ6	10	15	36	51
14	0.004549886252843679	TGTGCAACCTCGACGGTGGTAACCCCCAGCAGCTGGTTCGACCCCTGG	CATSTVVTPSSWFDPW	IGHV1-24	IGHD4-23	IGHJ5	7	12	22	32
14	0.004549886252843679	TGTGCGAGAGAATCTGGGGATTACCGCTCCCCTTTTGACTACTGG	CARESGDYRSPFDYW	IGHV3-33	IGHD7-27	IGHJ4	10	13	20	33
13	0.004224894377640559	TGTGCGAGAGATGGACCGGCAGTGGCTGGCGACTACTACTACTACGGTATGGACGTCTGG	CARDGPAVAGDYYYYGMDVW	IGHV3-11	IGHD6-19	IGHJ6	11	18	28	31
13	0.004224894377640559	TGTGTGAGACGCCGAACGGGAGGGGCCGACTTCAGAAACAACTGGTTCGACCCCTGG	CVRRRTGGADFRNNWFDPW	IGHV1-18	IGHD3-10	IGHJ5	8	11	16	37
12	0.003899902502437439	TGTGCGAGAGATAGGGGTTATGATTACGTTTGGGGGAGTTATCGTTCGAACTGGTACTTCGATCTCTGG	CARDRGYDYVWGSYRSNWYFDLW	IGHV7-4-1	IGHD3-16	IGHJ2	11	17	45	49
12	0.003899902502437439	TGTGCGAGAGAAGTGGGAGAGATGGCTACATTTATGAGAAACACTCGGTCCTACGCTATGGACGTCTGG	CAREVGEMATFMRNTRSYAMDVW	IGHV3-21	IGHD5-24	IGHJ6	10	17	33	57
12	0.003899902502437439	TGTGCGAGAGATAATCCGAGCGGAGATACAGCTATGGTCTGGGGGTTCGGCTGGTTCGACCCCTGG	CARDNPSGDTAMVWGFGWFDPW	IGHV3-21	IGHD5-18	IGHJ5	11	24	37	50
12	0.003899902502437439	TGTACTAGGATGGAGGAACAGGATACAGCTATGGTTACGGGGTACTTGGGGTCCTTTGACTACTGG	CTRMEEQDTAMVTGYLGSFDYW	IGHV3-49	IGHD5-18	IGHJ4	7	20	38	53
12	0.003899902502437439	TGTGCGAGACGGAACCTTGTGGGCTCCGGTACAACTGGAATAGTGGGGTTCGACCCCTGG	CARRNLVGSGTTGIVGFDPW	IGHV4-39	IGHD1-1	IGHJ5	9	25	39	46
12	0.003899902502437439	TGTGCGAAAGATAAAAGTGGCAGCAGTTGGTACGGTCGTTCCTGGTACTTTGACTACTGG	CAKDKSGSSWYGRSWYFDYW	IGHV3-23	IGHD6-13	IGHJ4	11	19	33	45
12	0.003899902502437439	TGTGCAACAGCTGTGACTACTATGATAGTAGTGGCCGGATACTACTTTGACTACTGG	CATAVTTMIVVAGYYFDYW	IGHV1-24	IGHD3-22	IGHJ4	9	17	33	39
12	0.003899902502437439	TGTGCGGTCCAAGACATAGCAGTGTCTGGTGGGGGGATTGACCACTGG	CAVQDIAVSGGGIDHW	IGHV3-33	IGHD6-19	IGHJ4	5	15	29	37
12	0.003899902502437439	TGTGCGAGAGGACACTGGGAACCAGGGGGATTCGGCCTGAACTACTGG	CARGHWEPGGFGLNYW	IGHV4-59	IGHD1-14	IGHJ4	9	17	23	40
12	0.003899902502437439	TGTGCGAGAGATCTGAGGCTACGGCGATACTACGGTCTGGACGTCTGG	CARDLRLRRYYGLDVW	IGHV3-66	IGHD4-17	IGHJ6	13	28	35	37
12	0.003899902502437439	TGTGCGAGAGATAGACTATGGTTCGGGGAGGACTGG	CARDRLWFGEDW	IGHV3-21	IGHD3-10	IGHJ4	11	14	29	31
11	0.0035749106272343193	TGTGCGAGACATCTGATGGGGGGTATTACGATTTTTGGAGTGGTCAACCCCGCGGGCTGGTTCGACCCCTGG	CARHLMGGITIFGVVNPAGWFDPW	IGHV4-39	IGHD3-3	IGHJ5	11	22	43	56
11	0.0035749106272343193	TGTGCAACCCACTATACGATTTTTGGAGTGGTTGCCCGGTACTCCTACTACTACGGTATGGACGTCTGG	CATHYTIFGVVARYSYYYGMDVW	IGHV1-24	IGHD3-3	IGHJ6	7	14	32	39
11	0.0035749106272343193	TGTGTAAGAGCCTCTGGGAGTTACTTACACTACGATATGGACGTCTGG	CVRASGSYLHYDMDVW	IGHV3-9	IGHD3-10	IGHJ6	3	15	22	28
11	0.0035749106272343193	TGTGCAACAGGTGGTCCCCGGTTGGACTGGTTCGACCCCTGG	CATGGPRLDWFDPW	IGHV1-24	IGHD1-14	IGHJ5	9	17	22	25
10	0.003249918752031199	TGTGCGCAGGACGGGGCGGGAGGATATTGTAGTAGTACCACCTGCAACGGGTACTACTTTGACTACTGG	CAQDGAGGYCSSTTCNGYYFDYW	IGHV3-23	IGHD2-2	IGHJ4	5	20	44	50
10	0.003249918752031199	TGTGCGAGAGATGGTTACTATGGTTCGCGGACTTATTACTATAATTATGGCATGGACGTCTGG	CARDGYYGSRTYYYNYGMDVW	IGHV3-21	IGHD3-10	IGHJ6	11	14	37	50
10	0.003249918752031199	TGTGCGAAAGATCTACTGATAGCAGTGATAGTCGGGGTGGACTACGGTATGGACGTCTGG	CAKDLLIAVIVGVDYGMDVW	IGHV3-23	IGHD4-17	IGHJ6	13	39	47	48
10	0.003249918752031199	TGTGCACAGAGACCCCCTCAAAGTCACAGTGGCTGGTACCCCAACTGGTTCGACCCCTGG	CAQRPPQSHSGWYPNWFDPW	IGHV2-5	IGHD6-19	IGHJ5	12	26	38	41
10	0.003249918752031199	TGTGCGCGAGATACTGGAGCTACTACTCGCGTTGTTGACAACTGGTTCGACCTCTGG	CARDTGATTRVVDNWFDLW	IGHV3-11	IGHD1-26	IGHJ5	11	15	25	37
10	0.003249918752031199	TGTGCGAGAGACATCCCCGGGTATAGCAGTGGCTGGGTAGGATTTGACTACTGG	CARDIPGYSSGWVGFDYW	IGHV1-46	IGHD6-19	IGHJ4	10	15	35	42
10	0.003249918752031199	TGTGCGAGGAGCGACTACGGTGATCAGCGGTCCTTTGACTACTGG	CARSDYGDQRSFDYW	IGHV4-31	IGHD4-17	IGHJ4	7	12	22	32
10	0.003249918752031199	TGTGCGAGAGCGAGGATGGGGTACTACGGTATGGACGTCTGG	CARARMGYYGMDVW	IGHV3-21	IGHD2-2	IGHJ6	9	19	26	30
10	0.003249918752031199	TGTACGAGAGGCCGTCCCGCTTCCTTTGACTACTGG	CTRGRPASFDYW	IGHV1-8	IGHD6-25	IGHJ4	12	16	20	23
9	0.0029249268768280793	TGTGCGAGAGACGGGACGTATTACGATATTTTGACTGGTTACTACCCCAACTACTACTACTACGGTATGGACGTCTGG	CARDGTYYDILTGYYPNYYYYGMDVW	IGHV3-21	IGHD3-9	IGHJ6	10	15	40	49
9	0.0029249268768280793	TGTACCACAGCCGTATTACTATGGTTCGGGGAGCTTTTACTACCCCACTACTACTACTACGGTATGGACGTCTGG	CTTAVLLWFGELLLPHYYYYGMDVW	IGHV3-15	IGHD3-10	IGHJ6	9	11	32	46
9	0.0029249268768280793	TGTGCGCGAGAGGTTACTATGGTTCGGGGATTTTTTTGGGACCGCTTCTACGGTATGGACGTCTGG	CAREVTMVRGFFWDRFYGMDVW	IGHV3-21	IGHD3-10	IGHJ6	10	13	29	54
9	0.0029249268768280793	TGTGCGAAGTTTTTGTTTCGCTATGATAGTAGTGCTTATGGTAGAAACTATTACTTTGACCACTGG	CAKFLFRYDSSAYGRNYYFDHW	IGHV4-31	IGHD3-22	IGHJ4	6	20	38	51
9	0.0029249268768280793	TGTGCGAAAGCACCATATGATTACGTTTGGGGGACTATAGGCTACTACTACGGTATGGACGTCTGG	CAKAPYDYVWGTIGYYYGMDVW	IGHV3-30	IGHD3-16	IGHJ6	6	15	33	41
9	0.0029249268768280793	TGTGCGAGACATGTCCGAGAAGAATCGATATGGTTCGGGAAGGGGTACTTCCATCATTGG	CARHVREESIWFGKGYFHHW	IGHV4-39	IGHD3-10	IGHJ1	14	28	38	45
9	0.0029249268768280793	TGTGCGAGAGAGTCCTGGTATAGTGGGACCACGGGGTGGTTCGATTCCTGG	CARESWYSGTTGWFDSW	IGHV3-53	IGHD1-26	IGHJ5	10	16	27	36
9	0.0029249268768280793	TGTACCCCCTGTTGTATTACGATTTTTGGAGTGGTTATAGCGGAATGG	CTPCCITIFGVVIAEW	IGHV3-15	IGHD3-3	IGHJ4	5	13	37	45
9	0.0029249268768280793	TGTGCGACAGTGACTGGGAATGATGCTTTTGATATGTGG	CATVTGNDAFDMW	IGHV1-18	IGHD2-21	IGHJ3	6	9	15	19
9	0.0029249268768280793	TGTGCGAGAGGCGTGGTAGCCGGGGTTGACTACTGG	CARGVVAGVDYW	IGHV1-8	IGHD2-15	IGHJ4	11	12	19	25
9	0.0029249268768280793	TGTGCGAGACGATATGGCTACTTTGACTACTGG	CARRYGYFDYW	IGHV4-39	IGHD2-15	IGHJ4	9	10	14	17
9	0.0029249268768280793	TGTGCGAGAGGTCTTCCGGGTACGTGG	CARGLPGTW	IGHV1-8	IGHD6-13	IGHJ4	10	15	21	24
8	0.0025999350016249595	TGTGCGAGAGGCTCGGCGTATTTCGATTTCTGGAGGATTTATTATACGGGCTGGTTCGACCTCTGG	CARGSAYFDFWRIYYTGWFDLW	IGHV1-8	IGHD3-3	IGHJ5	11	16	46	50
8	0.0025999350016249595	TGTACAAAAGACTTGGCCCCGGCTGTATTCGATACTTTGACTGTCTATACGGTGTTTGACTCCTGG	CTKDLAPAVFDTLTVYTVFDSW	IGHV3-43	IGHD3-9	IGHJ4	10	24	42	54
8	0.0025999350016249595	TGTGTGAGACCGCGCCGGGCATGTGTTAGTGCCAGCTGCTATGACTACTGG	CVRPRRACVSASCYDYW	IGHV1-18	IGHD2-2	IGHJ4	8	26	40	41
8	0.0025999350016249595	TGTGCAAGAGGGGGTGGTGACTGGTACAACTGGTTCGACCCCTGG	CARGGGDWYNWFDPW	IGHV3-74	IGHD2-21	IGHJ5	9	12	22	23
8	0.0025999350016249595	TGTAATTCGCGTAGTGGGAGAGACCACTGG	CNSRSGRDHW	IGHV3-73	IGHD1-26	IGHJ4	3	11	19	21
7	0.0022749431264218393	TGTGCGAGAGAGGACTACGAAATTTTGACTGGTACACGAGGACAAACCTACTACTATTACGGTATGGACGTCTGG	CAREDYEILTGTRGQTYYYYGMDVW	IGHV7-4-1	IGHD3-9	IGHJ6	10	15	32	47
7	0.0022749431264218393	TGTGCGAGAGAGTCCGATTACTATGATAGTAGTGGTTATTACGCGCAGTTTTACTACGGTATGGACGTCTGG	CARESDYYDSSGYYAQFYYGMDVW	IGHV3-21	IGHD3-22	IGHJ6	10	16	41	60
7	0.0022749431264218393	TGTGCAACAGCCCCCTCTATAGCAGCAGCTGGTACGGGGGTTTACTACTACTACTACGGTATGGACGTCTGG	CATAPSIAAAGTGVYYYYYGMDVW	IGHV1-24	IGHD6-13	IGHJ6	9	17	35	41
7	0.0022749431264218393	TGTGCGAGACATGCCGAGCCAAATGCATGGCTTCAGAACAGGGTCAATGTCCCAAACTTTGACTTCTGG	CARHAEPNAWLQNRVNVPNFDFW	IGHV5-51	IGHD5-24	IGHJ4	12	26	31	55
7	0.0022749431264218393	TGTGCGAGAGTTGGTTCAGTGGTAACGCTGCGTTCTCCTTACTACTACGCCTTGGGCGTCTGG	CARVGSVVTLRSPYYYALGVW	IGHV1-46	IGHD4-23	IGHJ6	9	18	25	39
7	0.0022749431264218393	TGTGCGAGAGATGGTCTCTACGACACCGATTATTATGGCATGGGCTACTTTGACTCCTGG	CARDGLYDTDYYGMGYFDSW	IGHV3-23	IGHD5-24	IGHJ4	11	14	21	44
7	0.0022749431264218393	TGTGCGAGAGATATTCATACTGTTATGGTTCGGGGATGGGACGGTATGGACGTCTGG	CARDIHTVMVRGWDGMDVW	IGHV3-33	IGHD3-10	IGHJ6	11	23	35	45
7	0.0022749431264218393	TGTGCGAGAATGATAGTAGTGGTTATCGGGGGACGTCGGTACTTTGACTACTGG	CARMIVVVIGGRRYFDYW	IGHV3-64	IGHD3-22	IGHJ4	8	9	25	39
7	0.0022749431264218393	TGTGCGAGAGGTCTAGCAACAGCTGGCATTATAGGCTGGTTCGACCCCTGG	CARGLATAGIIGWFDPW	IGHV1-8	IGHD6-13	IGHJ5	10	13	25	35
7	0.0022749431264218393	TGTGCGAGTATCTACGGTGACTACGAACCCCTGTATCTTGACTACTGG	CASIYGDYEPLYLDYW	IGHV1-18	IGHD4-17	IGHJ4	7	11	24	37
7	0.0022749431264218393	TGTGCGAGAGATTCGGGTGGCTCCAGCTACTGGAACTTCGATCTCTGG	CARDSGGSSYWNFDLW	IGHV4-59	IGHD5-12	IGHJ2	11	16	21	24
7	0.0022749431264218393	TGTGCGAGAGAGCAACTAGCAGCAGCTGGGAACGGTATGGACGTCTGG	CAREQLAAAGNGMDVW	IGHV3-21	IGHD6-13	IGHJ6	10	16	28	36
7	0.0022749431264218393	TGTGCAAGAGGAAGGGTAGCTGCCAAGCCATGGTACTTCGATCTCTGG	CARGRVAAKPWYFDLW	IGHV3-13	IGHD2-15	IGHJ2	9	14	22	30
7	0.0022749431264218393	TGTGTGAAAGGTCGGACTGGTACCAACTGGGGGTTTGACTACTGG	CVKGRTGTNWGFDYW	IGHV3-23	IGHD7-27	IGHJ4	9	24	31	33
7	0.0022749431264218393	TGTGCAGGAGGCCGGAATTACGTTTGGGGGAACGAAGGCTCCTGG	CAGGRNYVWGNEGSW	IGHV4-34	IGHD3-16	IGHJ5	12	16	30	40
7	0.0022749431264218393	TGTGCGAAAGATCGCGGTGGATACAGCTATGGGTATTACTGG	CAKDRGGYSYGYYW	IGHV3-30	IGHD5-18	IGHJ4	12	16	31	36
7	0.0022749431264218393	TGTGCGAGACAGTTTTACTATGGTGCTTTTGAATTGTGG	CARQFYYGAFELW	IGHV5-10-1	IGHD3-22	IGHJ3	10	14	18	19
7	0.0022749431264218393	TGTGCGAGAGGCCGATTGGAGTACCAGGACTACTGG	CARGRLEYQDYW	IGHV1-8	IGHD2-2	IGHJ4	12	19	26	27
7	0.0022749431264218393	TGTGCGAGAGAAGTCCACCATGTTGACTACTGG	CAREVHHVDYW	IGHV3-11	IGHD2-15	IGHJ4	10	14	19	22
6	0.0019499512512187196	TGTGCGAGAGCCCTTAGTGGCTACGATAGTTGGTCATATCTCGGCTACTACTACTACTACGGTATGGACGTCTGG	CARALSGYDSWSYLGYYYYYGMDVW	IGHV1-8	IGHD5-12	IGHJ6	13	14	26	45
6	0.0019499512512187196	TGTGCGAGAGATCGTCTATTGACGATTTTTGGAGTGGCCCCCCCTTTTGAAAAACAGGGGGCTATGGACGTCTGG	CARDRLLTIFGVAPPFEKQGAMDVW	IGHV1-46	IGHD3-3	IGHJ6	12	21	36	63
6	0.0019499512512187196	TGTGCGCGACACTCGGCACACATGGATCGGGGAGTTCGGACTACATACTACTACTACGCTTTGGACGTCTGG	CARHSAHMDRGVRTTYYYYALDVW	IGHV4-39	IGHD3-10	IGHJ6	10	21	35	45
6	0.0019499512512187196	TGTGCAACTGCTCTATCTATAGCAGCAGCTGGTACTAGGGGATACTACTACTACTACGGTATGGACGTCTGG	CATALSIAAAGTRGYYYYYGMDVW	IGHV1-24	IGHD6-13	IGHJ6	7	17	34	42
6	0.0019499512512187196	TGTGCAAAACTCACGTATTACGATATTTTGACTGGTTATTATAAAGACTACTACTACGGTATGGACGTCTGG	CAKLTYYDILTGYYKDYYYGMDVW	IGHV3-43	IGHD3-9	IGHJ6	8	12	43	46
6	0.0019499512512187196	TGTGCGGGCGAAAGTGTTTATGGTTCGGGGAGTTATTATAAAAACTACTACTACGGTATGGACGTCTGG	CAGESVYGSGSYYKNYYYGMDVW	IGHV4-31	IGHD3-10	IGHJ6	5	18	40	43
6	0.0019499512512187196	TGTGCGAGAAGTCCCGATGTGGACAGACTTGGTCGCATTTGGGGTCGGGGCAAGTGGTTCGACCCCTGG	CARSPDVDRLGRIWGRGKWFDPW	IGHV4-34	IGHD3-16	IGHJ5	8	37	43	50
6	0.0019499512512187196	TGTGCGAAAGGCCCAGTGGTAGTAGTACCAGCTGCTATCCCTCTAGGAAACTGGTTCGACCCCTGG	CAKGPVVVVPAAIPLGNWFDPW	IGHV3-23	IGHD2-2	IGHJ5	9	18	37	48
6	0.0019499512512187196	TGTGCGAAAGGGGCGCTTAGTGGATACAGCTATGGTTTACCAGAGTACTACTTTGACTACTGG	CAKGALSGYSYGLPEYYFDYW	IGHV3-23	IGHD5-18	IGHJ4	9	19	36	43
6	0.0019499512512187196	TGTGTAAGAAGTGCCTCTATGGTGACGCCTCAATACTACATGGGCATGGACGTCTGG	CVRSASMVTPQYYMGMDVW	IGHV3-74	IGHD5-18	IGHJ6	8	16	26	44
6	0.0019499512512187196	TGTGCGAGAGTAGGCGAGGCTACGGTGGAAATCGCATCGGTGGGTTTTGACTACTGG	CARVGEATVEIASVGFDYW	IGHV3-53	IGHD4-23	IGHJ4	9	19	27	45
6	0.0019499512512187196	TGTGCAAAGGGGGGGTATTGTAGTGGTGGTAGCTGCGACAACTGGTTCGACCCCTGG	CAKGGYCSGGSCDNWFDPW	IGHV3-9	IGHD2-15	IGHJ5	7	15	35	37
6	0.0019499512512187196	TGTTCAAAACTCGGGGGAAACTACTACAGACGGAACTACTACATTGACTCCTGG	CSKLGGNYYRRNYYIDSW	IGHV4-30-2	IGHD2-2	IGHJ4	2	19	27	36
6	0.0019499512512187196	TGTGCGAAAGGTTTCCGTGGGGTATCCAGCTTAGTAGACAATGACTACTGG	CAKGFRGVSSLVDNDYW	IGHV3-23	IGHD5-18	IGHJ4	9	21	27	41
6	0.0019499512512187196	TGTGCGAGAGGCGGGGGCGGTATTAGTGGTTATTACTACGGCTACTGG	CARGGGGISGYYYGYW	IGHV4-34	IGHD3-22	IGHJ4	11	23	39	41
6	0.0019499512512187196	TGTGCGAGAGATGGGGCACTACGGACCCCCCGTGGTCTGGACGTCTGG	CARDGALRTPRGLDVW	IGHV3-21	IGHD4-17	IGHJ6	11	17	23	37
6	0.0019499512512187196	TGTACTAGAGATTATGGGCATATAACTGGAACGGAGAATGACTACTGG	CTRDYGHITGTENDYW	IGHV3-49	IGHD1-20	IGHJ4	11	20	32	38
6	0.0019499512512187196	TGTGCGAGAGGCTATGGTGGTAACTCGGGCTACTTAGACTACTGG	CARGYGGNSGYLDYW	IGHV3-21	IGHD4-23	IGHJ4	9	11	25	29
6	0.0019499512512187196	TGTGCGAGAGATTGTCCGGATCTGGAGACCTGCTTTGACTACTGG	CARDCPDLETCFDYW	IGHV3-33	IGHD6-6	IGHJ4	11	13	19	32
6	0.0019499512512187196	TGTGCGAAATCAGTTAGGATGCTGACGCAGTACTTTGACTACTGG	CAKSVRMLTQYFDYW	IGHV3-23	IGHD7-27	IGHJ4	8	10	16	30
6	0.0019499512512187196	TGTGCGAAAGATTCGCTTCAGCTCAGGGGGTACTTTGACTACTGG	CAKDSLQLRGYFDYW	IGHV3-30	IGHD6-6	IGHJ4	11	18	23	30
6	0.0019499512512187196	TGTGCGAGAGATGGCGCAGTGGTTCGGGCCCCTGACTACTGG	CARDGAVVRAPDYW	IGHV3-33	IGHD3-10	IGHJ4	11	19	27	32
6	0.0019499512512187196	TGTGCGAGAGGCCGTCCCGCTTCCTTTGACTACTGG	CARGRPASFDYW	IGHV1-8	IGHD6-25	IGHJ4	12	16	20	23
5	0.0016249593760155996	TGTGCGAGACTAGCCGTTGGTGACTATGGTTCGGGGAGTTATGTGGGTTACTACTACTACTACGGTATGGACGTCTGG	CARLAVGDYGSGSYVGYYYYYGMDVW	IGHV4-39	IGHD3-10	IGHJ6	9	22	41	47
5	0.0016249593760155996	TGTGCGAGAGTTCTCGTTGCAGTGGCTGGTACCCAAAGTTTCGCCCCGGTGCGAAAGGGGAACGGTATGGACGTCTGG	CARVLVAVAGTQSFAPVRKGNGMDVW	IGHV1-18	IGHD6-19	IGHJ6	14	18	31	66
5	0.0016249593760155996	TGTGCAAGAGCCACTGCGGGTGGCTACGATTGGTCACAGCTATGGTCTCTCTACTACTACTACGGTATGGACGTCTGG	CARATAGGYDWSQLWSLYYYYGMDVW	IGHV3-74	IGHD5-12	IGHJ6	9	19	30	50
5	0.0016249593760155996	TGTGCGAAAAAAGGATATTGTAGTGGTGGTAGCTGCTACTCAGTATTGTCCTTAGATTACTACTTTGACTACTGG	CAKKGYCSGGSCYSVLSLDYYFDYW	IGHV3-23	IGHD2-15	IGHJ4	8	11	40	57
5	0.0016249593760155996	TGTACCATCGTTTATTATTTTGATAACAGTGCTTATTTCCCCGTCTACTACTCCTACGCTATGGACGTCTGG	CTIVYYFDNSAYFPVYYSYAMDVW	IGHV3-15	IGHD3-22	IGHJ6	6	12	36	44
5	0.0016249593760155996	TGTGCGAGACCCCGCGGGTATAGCAGCAGCTGGTACTTGGGGGAGGACGCAAACTGGTTCGACCCCTGG	CARPRGYSSSWYLGEDANWFDPW	IGHV7-4-1	IGHD6-13	IGHJ5	8	14	35	51
5	0.0016249593760155996	TGTGCGAGACATGCCGAGCCAAATGCATGGCTTCAGAACAGGGTCACCGTCCCCAACTTTGACTTCTGG	CARHAEPNAWLQNRVTVPNFDFW	IGHV5-10-1	IGHD4-17	IGHJ4	12	42	49	55
5	0.0016249593760155996	TGTGCGAGACATGCCGAGCCAAATGCATGGCTTCAGAACAGGGTCACCGTCCCCAACTTTGACTTCTGG	CARHAEPNAWLQNRVTVPNFDFW	IGHV5-51	IGHD4-17	IGHJ4	12	42	49	55
5	0.0016249593760155996	TGTGCGAGACAACTCTCAGACCCTCAATATTTTGACTGGTTATTAACCAACTGGTTCGACCCCTGG	CARQLSDPQYFDWLLTNWFDPW	IGHV5-10-1	IGHD3-9	IGHJ5	10	26	44	47
5	0.0016249593760155996	TGTGCGAGAGTGAGTTATGATTACGTTTGGGGGAGCCCGATCCCCTACTACGGTATGGACGTCTGG	CARVSYDYVWGSPIPYYGMDVW	IGHV1-18	IGHD3-16	IGHJ6	9	14	34	44
5	0.0016249593760155996	TGTGCGAGAGAGCCCTCACATATAGCAGTGGCTGGATACTACTACTACTACGGTATGGACGTCTGG	CAREPSHIAVAGYYYYYGMDVW	IGHV3-21	IGHD6-19	IGHJ6	10	20	34	36
5	0.0016249593760155996	TGTGCGAGAGAAGGTCTAGGTTACTATGATAGTAGTGGTTCTCAGTCGAGGGCTTTTGATATCTGG	CAREGLGYYDSSGSQSRAFDIW	IGHV3-30	IGHD3-22	IGHJ3	10	20	39	51
5	0.0016249593760155996	TGTGCGAGACTATCCTTATGGTTCGGAGCCACTTTCTACTACTACTACGGTATGGACGTCTGG	CARLSLWFGATFYYYYGMDVW	IGHV4-39	IGHD3-10	IGHJ6	9	16	25	35
5	0.0016249593760155996	TGTGCGAAAGAGAAAGATTATTACTATCATAGAAGTGATCATCCGCGCCGCTTTGACTCCTGG	CAKEKDYYYHRSDHPRRFDSW	IGHV3-23	IGHD3-22	IGHJ4	10	18	36	50
5	0.0016249593760155996	TGTGCAAGAGGTCGGCCGTATTACGAGATTTTGAGTGGAACTTATCCCGTTATGGACGTCTGG	CARGRPYYEILSGTYPVMDVW	IGHV3-74	IGHD3-9	IGHJ6	9	16	37	51
5	0.0016249593760155996	TGTGCGAGAGACCCCGGGGGTTGGTCCCTAGTGGGGGACGACTGGTACTTCGATCTCTGG	CARDPGGWSLVGDDWYFDLW	IGHV3-21	IGHD1-26	IGHJ2	10	28	34	40
5	0.0016249593760155996	TGTGCGAGAGACGCGTATTACTATGATAGTAGTGGGTTCCAGGGTGCTTTTGATATCTGG	CARDAYYYDSSGFQGAFDIW	IGHV4-31	IGHD3-22	IGHJ3	10	13	34	44
5	0.0016249593760155996	TGTGCGAAACCCGTTAAGGATTACGATATTTCGACCGGTTACGGACACTTTGACTACTGG	CAKPVKDYDISTGYGHFDYW	IGHV3-23	IGHD3-9	IGHJ4	8	19	40	46
5	0.0016249593760155996	TGTGTGAGACGCCGAACGGGAGGGGCCGACTTCAGAAACAACTGGTTCGACCCCTGG	CVRRRTGGADFRNNWFDPW	IGHV1-67	IGHD3-10	IGHJ5	8	11	16	37
5	0.0016249593760155996	TGTGCGAGTCGTGCGGTGGTAACGGCACCCTGGGTTTCAGATGCTTTTGATATCTGG	CASRAVVTAPWVSDAFDIW	IGHV3-33	IGHD4-23	IGHJ3	7	13	22	39
5	0.0016249593760155996	TGTGCGAGATTCCCCAACTTTTACGGTGACTACCGTTACAACTGGTTCGACCCCTGG	CARFPNFYGDYRYNWFDPW	IGHV5-10-1	IGHD4-17	IGHJ5	8	21	32	36
5	0.0016249593760155996	TGTGCGAGATTCCGAGACGGCTACAATTATAACTTCTATTACGGTGTGGACGTCTGG	CARFRDGYNYNFYYGVDVW	IGHV3-21	IGHD5-24	IGHJ6	8	13	28	46
5	0.0016249593760155996	TGTGCGAGAGACCAGGTCAACGAGTACAACTGGAACGACTACGGTATGGACGTCTGG	CARDQVNEYNWNDYGMDVW	IGHV3-21	IGHD1-1	IGHJ6	10	23	38	45
5	0.0016249593760155996	TGTGCGAAAGATGCGCACGCTACGGTGGTAAACTTCGACGGTGCTTTTGATATCTGG	CAKDAHATVVNFDGAFDIW	IGHV3-23	IGHD4-23	IGHJ3	11	19	30	41
5	0.0016249593760155996	TGTGCGAGAGATCAGTATAGCAGTGGCTGGGACGAGGGGTACTTTGACTACTGG	CARDQYSSGWDEGYFDYW	IGHV3-33	IGHD6-19	IGHJ4	12	14	33	39
5	0.0016249593760155996	TGTGCGAAAAAGCAGTACGGTGGTTACTACTACTACTACGGTATGGACGTCTGG	CAKKQYGGYYYYYGMDVW	IGHV3-23	IGHD4-23	IGHJ6	8	15	22	23
5	0.0016249593760155996	TGTGCAAAAGGGCCAAATCCATATAGTGGGAGCTACTGGTACTTAGACTACTGG	CAKGPNPYSGSYWYLDYW	IGHV3-9	IGHD1-26	IGHJ4	9	21	36	39
5	0.0016249593760155996	TGTGCAAAAGATATAAGTGGGATTATAGCAGTGGCTGGCAACTTTGACTACTGG	CAKDISGIIAVAGNFDYW	IGHV3-9	IGHD6-19	IGHJ4	14	23	37	40
5	0.0016249593760155996	TGTACCACAGATCGTGGAAGGACATGTGGTGGTGACTGCTCTTTTGACTACTGG	CTTDRGRTCGGDCSFDYW	IGHV3-15	IGHD2-21	IGHJ4	12	24	39	42
5	0.0016249593760155996	TGTGCGAGACATTATCGTTGTGGTGGTGACTGCTATCTACCCGACTACTGG	CARHYRCGGDCYLPDYW	IGHV4-39	IGHD2-21	IGHJ4	11	17	35	42
5	0.0016249593760155996	TGTGCGAGAGGCGGGCCCCTTATGGTTCGCGGCTTTCAGGCCGACTACTGG	CARGGPLMVRGFQADYW	IGHV4-34	IGHD3-10	IGHJ4	11	20	28	42
5	0.0016249593760155996	TGTGCGAAAGGCCCACATGGGGGTTCGGACTACAACTGGTTCGACCCCTGG	CAKGPHGGSDYNWFDPW	IGHV3-23	IGHD3-10	IGHJ5	9	21	27	30
5	0.0016249593760155996	TGTGCGAAAGACCCGCTTACGGTGGTAACTTCTTTATCCATGGGGTACTGG	CAKDPLTVVTSLSMGYW	IGHV3-23	IGHD4-23	IGHJ4	10	17	29	45
5	0.0016249593760155996	TGTGCGAGACGTGGGCCCTTCTTCGGTGACTACGGGGGGGACTACTGG	CARRGPFFGDYGGDYW	IGHV1-18	IGHD4-17	IGHJ4	8	23	33	39
5	0.0016249593760155996	TGTGCGAGAGATTCTATAGCAGCAGCTGGTACACACTTTGACTACTGG	CARDSIAAAGTHFDYW	IGHV3-11	IGHD6-13	IGHJ4	11	14	31	34
5	0.0016249593760155996	TGTGCGAGAGAATTCGTTGACTGGCCAAAACCCCCCTTTGACTACTGG	CAREFVDWPKPPFDYW	IGHV7-4-1	IGHD3-9	IGHJ4	10	16	23	35
5	0.0016249593760155996	TGTGCACACAGCGGTTTGGTTCGGAGCCAATACGGTATGGACGTCTGG	CAHSGLVRSQYGMDVW	IGHV2-5	IGHD3-10	IGHJ6	10	16	23	36
5	0.0016249593760155996	TGTGCAAAACTATCCCATCACTCGACTGGCGGCCACTTTGACTACTGG	CAKLSHHSTGGHFDYW	IGHV3-43	IGHD3-9	IGHJ4	8	23	28	34
5	0.0016249593760155996	TGTGCGCGGGAGGATATAGTGACTACGTCTAACTTTGACTACTGG	CAREDIVTTSNFDYW	IGHV1-2	IGHD5-12	IGHJ4	5	11	26	31
5	0.0016249593760155996	TGTGCGAGATTCAACTGGAACGATGTGTACTGGTTCGACCCCTGG	CARFNWNDVYWFDPW	IGHV5-10-1	IGHD1-1	IGHJ5	8	11	22	28
5	0.0016249593760155996	TGTGCGAGAGGGGGCGGTGACGCTTACTACGGTATGGACGTCTGG	CARGGGDAYYGMDVW	IGHV3-21	IGHD3-22	IGHJ6	9	23	30	33
5	0.0016249593760155996	TGTGCGAGAGAATTGGAAACGGTGACTACTTCCTTTGACTACTGG	CARELETVTTSFDYW	IGHV3-21	IGHD4-17	IGHJ4	10	18	28	32
5	0.0016249593760155996	TGTGCACACAGGCGTGTGGGAGCCCCTGAATACTTCCAGCACTGG	CAHRRVGAPEYFQHW	IGHV2-5	IGHD1-26	IGHJ1	14	15	22	25
5	0.0016249593760155996	TGTGCAAGAGCGAGCCTTTCCTACTCCTACGGTATGGACGTCTGG	CARASLSYSYGMDVW	IGHV3-74	IGHD6-6	IGHJ6	9	10	14	20
5	0.0016249593760155996	TGTACCACAGAAGGGGCCACGGTGGTCGCTCCATTTGACTACTGG	CTTEGATVVAPFDYW	IGHV3-15	IGHD4-23	IGHJ4	10	18	25	33
5	0.0016249593760155996	TGTGCGACCACTAATACCCCCCACGACTACTTTGACTACTGG	CATTNTPHDYFDYW	IGHV3-33	IGHD2-15	IGHJ4	6	7	12	25
5	0.0016249593760155996	TGTGCGAAATCCACGGGACCGAATACTCACTTTGACTACTGG	CAKSTGPNTHFDYW	IGHV3-23	IGHD5-12	IGHJ4	8	9	14	28
5	0.0016249593760155996	TGTGCACACTGGACTACGGTGACTACCGGATTTGACTACTGG	CAHWTTVTTGFDYW	IGHV2-5	IGHD4-17	IGHJ4	8	11	25	30
5	0.0016249593760155996	TGTGCTAGAGTCTCTCGGACTTACGCGGTTGACTACTGG	CARVSRTYAVDYW	IGHV3-72	IGHD4-23	IGHJ4	14	15	23	28
5	0.0016249593760155996	TGTGCGAGAGACGTAGAGCTGGGGAGTGACTTTTGG	CARDVELGSDFW	IGHV3-11	IGHD5-24	IGHJ4	10	11	21	26
4	0.0012999675008124798	TGTGCGAGAGATGGCAAGTATTACGATTTTTGGAGTGGTTACCTAAGCACGGATGGGCAATACAACTACTACTACGGTATGGACGTCTGG	CARDGKYYDFWSGYLSTDGQYNYYYGMDVW	IGHV3-21	IGHD3-3	IGHJ6	11	17	40	60
4	0.0012999675008124798	TGTGCGAGAGATTCTTTTTCGGCAGCAGCTGGTACCCGTACGGGCATGGCGCGATATTACTACTACTACTACGGTATGGACGTCTGG	CARDSFSAAAGTRTGMARYYYYYYGMDVW	IGHV3-21	IGHD6-13	IGHJ6	11	21	34	53
4	0.0012999675008124798	TGTGCGAGAGATCGGGGTGGGAGGGATATTGTACTAATGGTGTATACGAACCACTACTACTACTACGGTATGGACGTCTGG	CARDRGGRDIVLMVYTNHYYYYGMDVW	IGHV1-46	IGHD2-8	IGHJ6	12	23	44	52
4	0.0012999675008124798	TGTGCGAGAGGCTCCCTCGGTATTAATATGATAGTAGTGGTTATTACTTCGACCGAGTACTACTTTGACTCCTGG	CARGSLGINMIVVVITSTEYYFDSW	IGHV4-34	IGHD3-22	IGHJ4	11	19	47	55
4	0.0012999675008124798	TGTGCGAGACTTGGCGTGGGGTACGATATTTTGACTGGTTATTCAACCTACTACTACGGTATGGACGTCTGG	CARLGVGYDILTGYSTYYYGMDVW	IGHV4-39	IGHD3-9	IGHJ6	9	21	42	47
4	0.0012999675008124798	TGTGCGAGAGATAGGGGGGGTGACTACGGTGACTACGACGGGCCCCCTTACTGGTACTTCGATCTCTGG	CARDRGGDYGDYDGPPYWYFDLW	IGHV3-21	IGHD4-17	IGHJ2	11	20	36	48
4	0.0012999675008124798	TGTGCGAGAGACCGGGCTACGGTGACTACGATCTTAGGCTCCTACTACTACTACGGTATGGACGTCTGG	CARDRATVTTILGSYYYYGMDVW	IGHV3-11	IGHD4-17	IGHJ6	10	16	29	41
4	0.0012999675008124798	TGTGCGAGAATATTTTGGGTGACTACTCATTTTCGGCGTTACTACTACTACTACGGTATGGACGTCTGG	CARIFWVTTHFRRYYYYYGMDVW	IGHV3-21	IGHD4-17	IGHJ6	8	17	25	38
4	0.0012999675008124798	TGTGCGAGAAGTCCCGACGTGGACAGACTTGGTCGCATTTGGGGTCGGGGCAAGTGGTTCGACCCCTGG	CARSPDVDRLGRIWGRGKWFDPW	IGHV4-4	IGHD3-16	IGHJ5	8	37	43	50
4	0.0012999675008124798	TGTGCTAGAGATAAACTTGTAGCAGCATTTGGTATGCGGTGGGGCCGCAACTGGTTCGACCCCTGG	CARDKLVAAFGMRWGRNWFDPW	IGHV3-72	IGHD6-13	IGHJ5	11	19	33	47
4	0.0012999675008124798	TGTGCACGGATAGAGCGGGGTGGTTACTATGATAGTAGTGGTTATTGGGGCTACTTTGACTACTGG	CARIERGGYYDSSGYWGYFDYW	IGHV2-26	IGHD3-22	IGHJ4	11	23	45	50
4	0.0012999675008124798	TGTGCGAGATACACAATAGCAGCAGCTGGTACTCTGGACTACTACTACGGTATGGACGTCTGG	CARYTIAAAGTLDYYYGMDVW	IGHV3-21	IGHD6-13	IGHJ6	8	15	31	37
4	0.0012999675008124798	TGTGCGAGACATGGGGGAACGATTTTTGGAGTGGTTATTATCCTCTCCAACTTTGACTACTGG	CARHGGTIFGVVIILSNFDYW	IGHV4-39	IGHD3-3	IGHJ4	12	18	40	49
4	0.0012999675008124798	TGTGCGAGAGGTATTGTAGTAGTACCAGCTGCTAGTTACTACTACTACGGTATGGACGTCTGG	CARGIVVVPAASYYYYGMDVW	IGHV1-2	IGHD2-2	IGHJ6	9	11	33	36
4	0.0012999675008124798	TGTGCGAGAGGCCGAGGTATGATTCGGGGAGGCCAAATTTACTTCTACAATTTGGACGTCTGG	CARGRGMIRGGQIYFYNLDVW	IGHV4-34	IGHD3-10	IGHJ6	12	17	30	39
4	0.0012999675008124798	TGTGCGCGAGTGAATTGGATACTACAACTATGGTTGCGGGGAGGCTACTTTGACTGCTGG	CARVNWILQLWLRGGYFDCW	IGHV3-33	IGHD3-10	IGHJ4	9	26	42	44
4	0.0012999675008124798	TGTGCGAGACGGAACCTTGTGGGCTCCGGTACAACTGGAATAGTGGGGTTCGACCCCTGG	CARRNLVGSGTTGIVGFDPW	IGHV7-81	IGHD1-1	IGHJ5	8	25	39	46
4	0.0012999675008124798	TGTACCACAGATAGGTATTATGATTACGTTTGGGGGAGTTATCGGGTCCCGGACTACTGG	CTTDRYYDYVWGSYRVPDYW	IGHV3-15	IGHD3-16	IGHJ4	11	14	43	51
4	0.0012999675008124798	TGTGCGAGACACTCCAATTATTTGTATGGATCGGGGAAGTTTGCTATTGATGTCTGG	CARHSNYLYGSGKFAIDVW	IGHV4-39	IGHD3-10	IGHJ3	10	24	36	41
4	0.0012999675008124798	TGTGCGAGAGGAGTCGCGGTATTTACTATGGTTCGGGGAGTTATTGACTACTGG	CARGVAVFTMVRGVIDYW	IGHV4-31	IGHD3-10	IGHJ4	9	22	42	43
4	0.0012999675008124798	TGTGCGAGAGAGATACTACTACCACCTGCTAGGTACTACGATATGGACGTCTGG	CAREILLPPARYYDMDVW	IGHV4-31	IGHD2-2	IGHJ6	10	13	21	33
4	0.0012999675008124798	TGTTCGAGGGGTCGTTTAACTGGAACTACAGATTACGGTATGGACGTCTGG	CSRGRLTGTTDYGMDVW	IGHV3-11	IGHD1-7	IGHJ6	7	16	28	39
4	0.0012999675008124798	TGTGCGAGCGCCCAGATGACTACGGTGACCTACAACTGGTTCGACCCCTGG	CASAQMTTVTYNWFDPW	IGHV4-31	IGHD4-17	IGHJ5	7	15	28	30
4	0.0012999675008124798	TGTGCGAGACCGATCCCCTATGGTTCGGAGAACTACGGTATGGACGTCTGG	CARPIPYGSENYGMDVW	IGHV4-39	IGHD3-10	IGHJ6	9	17	27	39
4	0.0012999675008124798	TGTGCGAGAGGGGCGGCGATAACTCCGGCCCCGTGGACTTTTGATATCTGG	CARGAAITPAPWTFDIW	IGHV4-31	IGHD3-16	IGHJ3	9	16	25	37
4	0.0012999675008124798	TGTGCGAGAGACCCACATTACGATATTTTGACTGGTTATTATATCTACTGG	CARDPHYDILTGYYIYW	IGHV3-21	IGHD3-9	IGHJ4	10	16	42	44
4	0.0012999675008124798	TGTGCGAGGGCGACGGTGGGAGTTACGAGCAACTGGTTCGACCCCTGG	CARATVGVTSNWFDPW	IGHV4-4	IGHD3-10	IGHJ5	7	17	24	29
4	0.0012999675008124798	TGTGCGAGGAATTACGATATTTTGACTGGTTATCCCTTTGACTACTGG	CARNYDILTGYPFDYW	IGHV1-3	IGHD3-9	IGHJ4	7	10	32	35
4	0.0012999675008124798	TGTGCGAAACCGTATAGTGGGAGCTACTTGGCCTGGTTCGACCCCTGG	CAKPYSGSYLAWFDPW	IGHV3-30	IGHD1-26	IGHJ5	6	11	27	32
4	0.0012999675008124798	TGTACACGGGTCCCGACTAGGACTGCTACCAACTACTTTGACTTCTGG	CTRVPTRTATNYFDFW	IGHV2-70	IGHD2-21	IGHJ4	8	20	27	31
4	0.0012999675008124798	TGTGCCACAGGGGACTACGGTGATAACACCTTCTTCGCCCACTGG	CATGDYGDNTFFAHW	IGHV1-69	IGHD4-23	IGHJ5	4	12	26	33
4	0.0012999675008124798	TGTGCGAGAGATGGGTCCCTCGGGGAGCTACTGTTAGGCTACTGG	CARDGSLGELLLGYW	IGHV3-30	IGHD1-26	IGHJ4	11	22	31	38
4	0.0012999675008124798	TGTGCGAAAGGAGGGAGTAGAAGTGGCTGGTCCTTCGACCCCTGG	CAKGGSRSGWSFDPW	IGHV3-21	IGHD6-19	IGHJ5	6	17	30	33
4	0.0012999675008124798	TGTGCGACTGGCTCAGACTATTCGATTACTTTTGACGCCTGG	CATGSDYSITFDAW	IGHV4-31	IGHD5-12	IGHJ4	6	22	28	30
4	0.0012999675008124798	TGTGCGACCGACAGGGATGGTAAATTTTACTTAGATCAGTGG	CATDRDGKFYLDQW	IGHV3-21	IGHD4-23	IGHJ4	6	17	22	39
4	0.0012999675008124798	TGTGCGAGAGGATCGAGTGATAGTAGAGGAGTTGACTACTGG	CARGSSDSRGVDYW	IGHV3-11	IGHD3-22	IGHJ4	9	17	25	31
4	0.0012999675008124798	TGTGCGAAGGCGGAGTGGACGGAGTACTACTTTGACTACTGG	CAKAEWTEYYFDYW	IGHV3-30	IGHD3-3	IGHJ4	6	11	17	22
4	0.0012999675008124798	TGTACTAGACTCGACGCGAAGGGGTCGGGGATTTTCGGCTGG	CTRLDAKGSGIFGW	IGHV3-49	IGHD3-10	IGHJ4	8	24	30	38
4	0.0012999675008124798	TGTGCGAGAGCCCATCATAGCAGCTCGTATGACTACTGG	CARAHHSSSYDYW	IGHV3-20	IGHD6-6	IGHJ4	9	16	27	29
4	0.0012999675008124798	TGTGCACACAGCTTCGATTCAGATGCTTTTGATATCTGG	CAHSFDSDAFDIW	IGHV2-5	IGHD3-3	IGHJ3	10	14	18	21
4	0.0012999675008124798	TGTGCGAGAGAGCTAGCTGCCTGCTTTGACTACTGG	CARELAACFDYW	IGHV1-18	IGHD2-15	IGHJ4	10	13	19	23
4	0.0012999675008124798	TGTGCGGGGGAGACGGGGGTCGAATTGTGGTGG	CAGETGVELWW	IGHV4-39	IGHD2-21	IGHJ4	5	23	29	30
4	0.0012999675008124798	TGTACCAGAGAATGGTTCGGGGACTTTACTTGG	CTREWFGDFTW	IGHV3-15	IGHD3-10	IGHJ4	10	11	22	30
4	0.0012999675008124798	TGTGCGAGAGGTCTTCCGGGTTCGTGG	CARGLPGSW	IGHV1-8	IGHD2-21	IGHJ4	10	13	18	24
4	0.0012999675008124798	TGTGCGAGAGGAGTCCCTGGGTATTGG	CARGVPGYW	IGHV4-34	IGHD6-13	IGHJ4	10	18	23	24
3	9.749756256093598E-4	TGTGCGAGAGTTCTCGTTGCAGTGGCTGGTACCCAAAGTTTCGCCCCGGTGCGAAAGGGGAACGGTATGGACGTCTGG	CARVLVAVAGTQSFAPVRKGNGMDVW	IGHV4-31	IGHD6-19	IGHJ6	14	18	31	66
3	9.749756256093598E-4	TGTGCGAGAGATGCGTATTACTATGATAGTAGTGGTTATTACTACGCCCCTTACTACTACTACGGTATGGACGTCTGG	CARDAYYYDSSGYYYAPYYYYGMDVW	IGHV4-31	IGHD3-22	IGHJ6	11	13	45	51
3	9.749756256093598E-4	TGTGCGAGAGATATTAAGGGTTCGGGGAGTTATTATAACGGTTACCAAACTATGGGAGCCTACGGTATGGACGTCTGG	CARDIKGSGSYYNGYQTMGAYGMDVW	IGHV4-31	IGHD3-10	IGHJ6	11	18	39	66
3	9.749756256093598E-4	TGTGCGAAAATGAGCGTCGGAGGTGATATTGTACTAATGGTGTATGATACCGTAGGGGGGTACTTCCAGCACTGG	CAKMSVGGDIVLMVYDTVGGYFQHW	IGHV3-23	IGHD2-8	IGHJ1	8	24	45	60
3	9.749756256093598E-4	TGTGCACGGGTCCAGTCAGCCCATTACGATATTTTGACTGGTTATTTCTCGGTCTACTACGGTATGGACGTCTGG	CARVQSAHYDILTGYFSVYYGMDVW	IGHV2-26	IGHD3-9	IGHJ6	8	22	45	53
3	9.749756256093598E-4	TGTGCGAGAGCCCCGGTTGATTGTAGTGGTGACAGTTGCTACTTTCACTACTACCACGGTTTGGACGTCTGG	CARAPVDCSGDSCYFHYYHGLDVW	IGHV4-31	IGHD2-15	IGHJ6	9	19	42	61
3	9.749756256093598E-4	TGTGCGAAAGATCGAAGAGGTTACTATGGTTCGGGGAGTTATTCTGACTACTACTACGGTATGGACGTCTGG	CAKDRRGYYGSGSYSDYYYGMDVW	IGHV3-23	IGHD3-10	IGHJ6	12	20	42	46
3	9.749756256093598E-4	TGTGCGAGACATGCCGAGCCAAATGCATGGCTTCAGAACAGGGTCAACGTCCCCAACTTTGACTTCTGG	CARHAEPNAWLQNRVNVPNFDFW	IGHV5-10-1	IGHD5-24	IGHJ4	12	26	31	55
3	9.749756256093598E-4	TGTGCGAGAGGGGGTCCCCACGATATTTCGACTGGTTATAAAGTCCGTATCTGGTACTTCGATCTCTGG	CARGGPHDISTGYKVRIWYFDLW	IGHV7-4-1	IGHD3-9	IGHJ2	9	19	38	50
3	9.749756256093598E-4	TGTGCGAGAGATTTCAACGGTGTGTGGCGCAGCAGCTGGAATCCAGGGACTGATGCTTTAGATATTTGG	CARDFNGVWRSSWNPGTDALDIW	IGHV3-11	IGHD6-13	IGHJ3	11	28	38	50
3	9.749756256093598E-4	TGTGCGAGAGACCGGGCTACGGTGACTACGATCTTAGGCTCCTACTACTACTACGGTATGGACGTCTGG	CARDRATVTTILGSYYYYGMDVW	IGHV4-31	IGHD4-17	IGHJ6	10	16	29	41
3	9.749756256093598E-4	TGTGCGAAAGAGCAATTACTATGGTTCGGGGAGTTACTCGGAAATTATTACAACTGGTTCGACCCCTGG	CAKEQLLWFGELLGNYYNWFDPW	IGHV3-23	IGHD3-10	IGHJ5	10	14	35	48
3	9.749756256093598E-4	TGTGCGAGACCCTGGCAGGACTACTCTGATAGTAATAGTTATTTGACCGACGCTTTTGATATCTGG	CARPWQDYSDSNSYLTDAFDIW	IGHV1-18	IGHD3-22	IGHJ3	8	21	42	51
3	9.749756256093598E-4	TGTGCGAGACCCTGGCAGGACTACTATGATAGTAGTAGTTATTTGAGCGACGCTTTTGATATTTGG	CARPWQDYYDSSSYLSDAFDIW	IGHV1-46	IGHD3-22	IGHJ3	8	21	42	51
3	9.749756256093598E-4	TGTGCGAGACATGATCCCTCAAGATATTGTAGTGGTGGTAACTGCTACAAACCCATTGACTACTGG	CARHDPSRYCSGGNCYKPIDYW	IGHV4-39	IGHD2-15	IGHJ4	12	22	47	55
3	9.749756256093598E-4	TGTGCGAGAGGCTCGGCGTATTTCGATTTCTGGAGCATTTATTATACGGGCTGGTTCGACCTCTGG	CARGSAYFDFWSIYYTGWFDLW	IGHV1-8	IGHD3-3	IGHJ5	11	16	46	50
3	9.749756256093598E-4	TGTGCGAGAGGAGGCGGGACAGCTCGATCCCCGTGGGACTACTACTACTACGGTATGGACGTCTGG	CARGGGTARSPWDYYYYGMDVW	IGHV3-21	IGHD6-6	IGHJ6	9	19	25	37
3	9.749756256093598E-4	TGTGCGAGAGATGACTTCGCCCGAACCAACGGCTGGCACAACTACTTCTACGGTATGGACGTGTGG	CARDDFARTNGWHNYFYGMDVW	IGHV3-30	IGHD3-10	IGHJ6	11	19	27	40
3	9.749756256093598E-4	TGTGCGAGAGATGACTTCGCCCGAACCAACGGCTGGCACAACTACTTCTACGGTATGGACGTGTGG	CARDDFARTNGWHNYFYGMDVW	IGHV3-21	IGHD3-10	IGHJ6	11	19	27	40
3	9.749756256093598E-4	TGTGCGAGAGAGGTCACTATGGTTCGGGGACTTATTTGGGACTCCTTTTACGGTATGGACGTCTGG	CAREVTMVRGLIWDSFYGMDVW	IGHV3-21	IGHD3-10	IGHJ6	10	15	35	54
3	9.749756256093598E-4	TGTGCGAAGTTTTTGTTCCGCTATGATAGTAGTGCTTATGGTAGAAACTATTACTTTGACCACTGG	CAKFLFRYDSSAYGRNYYFDHW	IGHV4-59	IGHD3-22	IGHJ4	6	20	38	51
3	9.749756256093598E-4	TGTGCAAAAGTCCGTGATATAGCATACGGGGATACGTTAAGCAGCAGCTGGTACTTTGACTACTGG	CAKVRDIAYGDTLSSSWYFDYW	IGHV3-9	IGHD6-13	IGHJ4	9	39	50	51
3	9.749756256093598E-4	TGTACCACAGATCGGCATATAGTGGCTACGATTTTTGGGAGTTTTCCGAGCCCCGTTGACTACTGG	CTTDRHIVATIFGSFPSPVDYW	IGHV3-15	IGHD5-12	IGHJ4	12	16	32	55
3	9.749756256093598E-4	TGTGCCAAAAGCAATGTTATATTCTGGTTCGGACAATTCCGGGCTGATGCTTTTGATCTCTGG	CAKSNVIFWFGQFRADAFDLW	IGHV1-18	IGHD3-10	IGHJ3	4	24	31	44
3	9.749756256093598E-4	TGTGCCAAAAGCAATGTTATATTCTGGTTCGGACAATTCCGGGCTGATGCTTTTGATCTCTGG	CAKSNVIFWFGQFRADAFDLW	IGHV3-30	IGHD3-10	IGHJ3	4	24	31	44
3	9.749756256093598E-4	TGTGCGGCATACGATCTCCAAAATTACTATGGTTCGGGCCTAGGTGGCTGGCTGGACTACTGG	CAAYDLQNYYGSGLGGWLDYW	IGHV1-58	IGHD3-10	IGHJ4	8	22	37	54
3	9.749756256093598E-4	TGTGCGAGATGGGAACATTACTATGATAGTAGTGGTTATTCCGAGGACTACTTTGACTTCTGG	CARWEHYYDSSGYSEDYFDFW	IGHV7-4-1	IGHD3-22	IGHJ4	8	16	39	46
3	9.749756256093598E-4	TGTGCGAAAGATCAGGACTACGGTGACTACGTAGGGGACTACTACTACGGTATGGACGTCTGG	CAKDQDYGDYVGDYYYGMDVW	IGHV3-23	IGHD4-17	IGHJ6	12	15	33	37
3	9.749756256093598E-4	TGTGCACACAGCTATTACTATGGTTCGGGAAGTTCTTATAAATCCCGCCATTTTGACTTCTGG	CAHSYYYGSGSSYKSRHFDFW	IGHV2-5	IGHD3-10	IGHJ4	10	12	40	51
3	9.749756256093598E-4	TGTGCAACAGGCCGGGCCTATTACGATATTTTGACTGGTTACCTAAACTGGTTCGACCCCTGG	CATGRAYYDILTGYLNWFDPW	IGHV1-24	IGHD3-9	IGHJ5	9	18	40	45
3	9.749756256093598E-4	TGTGTGTTCTGGGGCGATTTTTGGAGTGGCCGCTACTACTACTACGGTATGGACGTCTGG	CVFWGDFWSGRYYYYGMDVW	IGHV3-21	IGHD3-3	IGHJ6	3	14	28	32
3	9.749756256093598E-4	TGTGCCAGAGGCTCCCTCATTAAAGTCCCCTATGATAGAAGAGGTTACTTTTCGCACTGG	CARGSLIKVPYDRRGYFSHW	IGHV1-46	IGHD3-22	IGHJ4	9	29	46	55
3	9.749756256093598E-4	TGTGCGAGAGATCGAACGGTGTATTGCACTAGTACCAGCTGCTCAGGGATTGACTACTGG	CARDRTVYCTSTSCSGIDYW	IGHV3-53	IGHD2-2	IGHJ4	12	21	42	49
3	9.749756256093598E-4	TGTGCACGGATATTCCCGTGCCCAGCAGGTGGTACGGAAACGGGGGGGTCGGACTCCTGG	CARIFPCPAGGTETGGSDSW	IGHV2-70	IGHD6-13	IGHJ4	11	22	35	51
3	9.749756256093598E-4	TGTGCAACAGGTCCCTCCTATTGTACTAATGGTGTATGCTATTCCTGGTTCGACCCCTGG	CATGPSYCTNGVCYSWFDPW	IGHV1-24	IGHD2-8	IGHJ5	9	18	41	44
3	9.749756256093598E-4	TGTGCAAAAGATTTTACAAGTGGATACAGCTATGGGATCACCTACTACTTTGACTACTGG	CAKDFTSGYSYGITYYFDYW	IGHV3-43	IGHD5-18	IGHJ4	11	19	34	42
3	9.749756256093598E-4	TGTTCTCAGAGGGTAGCAGCTAATTATTACTACTACTACTACGGTATGGACGTCTGG	CSQRVAANYYYYYYGMDVW	IGHV3-15	IGHD2-15	IGHJ6	2	12	21	24
3	9.749756256093598E-4	TGTGCGAGACTCCCCCCGTATCGCGATGAGACTCATGAAGATGGTTTTGGTCTCTGG	CARLPPYRDETHEDGFGLW	IGHV5-10-1	IGHD4-11	IGHJ3	9	32	37	39
3	9.749756256093598E-4	TGTGCGAGACTCCCCCCGTATCGCAATGAGAGTCATGAGGATGGCTTTGGTATGTGG	CARLPPYRNESHEDGFGMW	IGHV5-78	IGHD4-11	IGHJ3	8	30	37	45
3	9.749756256093598E-4	TGTGCGAGACTATATAGCAGTGGCTGGTACTTGGGGGCCCCGGTTATTGACTACTGG	CARLYSSGWYLGAPVIDYW	IGHV4-39	IGHD6-19	IGHJ4	9	12	29	46
3	9.749756256093598E-4	TGTGCGAGAGTGGGTCCTTACTTTCGTGGATACAGCTATGGTGGGTTTGACTACTGG	CARVGPYFRGYSYGGFDYW	IGHV4-59	IGHD5-18	IGHJ4	9	24	41	45
3	9.749756256093598E-4	TGTGCGAGAGATCACAAGAGTTACGATATTTTGAGGTCTGATGCTTTTGATATCTGG	CARDHKSYDILRSDAFDIW	IGHV4-59	IGHD3-9	IGHJ3	12	20	33	38
3	9.749756256093598E-4	TGTGCGAGAGATATTCATACTGTTATGGTTCGGGGATGGGACGGTATGGACGTCTGG	CARDIHTVMVRGWDGMDVW	IGHV4-31	IGHD3-10	IGHJ6	11	23	35	45
3	9.749756256093598E-4	TGTGCGAGAGATACCTCCGCGTTCGGGGCCGGGCACTACTACGGTATGGACGTCTGG	CARDTSAFGAGHYYGMDVW	IGHV4-31	IGHD3-10	IGHJ6	11	20	27	34
3	9.749756256093598E-4	TGTGCGAGAGAGGTCCAGGAGTGGCTGGTATTTTTCCACTACGGTATGGACGTCTGG	CAREVQEWLVFFHYGMDVW	IGHV3-21	IGHD6-19	IGHJ6	10	19	29	45
3	9.749756256093598E-4	TGTGCGAGAGAGGACCATAGCAGCAGCTGGGCTGATGTGGGAAATTTTGACTACTGG	CAREDHSSSWADVGNFDYW	IGHV3-21	IGHD6-13	IGHJ4	10	16	29	45
3	9.749756256093598E-4	TGTGCGAAACTTGATTCCCGTTACTATGGCTCGAGACACAACTATTTCGACCCCTGG	CAKLDSRYYGSRHNYFDPW	IGHV4-39	IGHD3-10	IGHJ5	6	20	32	37
3	9.749756256093598E-4	TGTGCGAAAGGTGCGGTTGCAGCAGCTGGCAGTCTCCTGGACAACTTTGACTACTGG	CAKGAVAAAGSLLDNFDYW	IGHV3-23	IGHD6-13	IGHJ4	9	18	28	43
3	9.749756256093598E-4	TGTGCGAAAGAAACCAGTGGGAGCTACTTTTACTACTACTACGGTATGGACGTCTGG	CAKETSGSYFYYYYGMDVW	IGHV3-23	IGHD1-26	IGHJ6	10	15	27	30
3	9.749756256093598E-4	TGTGCGAGCCCTAGGGGGGGCTACGGTGACTACGTTTCTCCCCTTGACTACTGG	CASPRGGYGDYVSPLDYW	IGHV3-21	IGHD4-17	IGHJ4	7	20	34	43
3	9.749756256093598E-4	TGTGCGAGACACCAATATTGTACTGGTGGTCCCTGCTATCGGTTTGACTACTGG	CARHQYCTGGPCYRFDYW	IGHV4-39	IGHD2-15	IGHJ4	10	14	37	42
3	9.749756256093598E-4	TGTGCGAGAGGTCACGGCCGTATATTACTATGGTTCGGGGTCATTGACTACTGG	CARGHGRILLWFGVIDYW	IGHV1-3	IGHD3-10	IGHJ4	9	22	39	43
3	9.749756256093598E-4	TGTGCGAGAGGGTCAGGGTTCGGGGAGTTATTCTCTTACTGGTTCGACCCCTGG	CARGSGFGELFSYWFDPW	IGHV1-8	IGHD3-10	IGHJ5	10	16	31	37
3	9.749756256093598E-4	TGTGCGAGAGAGGGGGCATATTGTACTAGTACCAGCTGCTCAATTGACTACTGG	CAREGAYCTSTSCSIDYW	IGHV7-4-1	IGHD2-2	IGHJ4	10	17	39	43
3	9.749756256093598E-4	TGTACGAGACATGTGAGCAGCATGTGGTACTCAGGGATTTGGTTCGACCCCTGG	CTRHVSSMWYSGIWFDPW	IGHV5-10-1	IGHD6-13	IGHJ5	13	15	29	39
3	9.749756256093598E-4	TGTGCGAGACTGGCGCGAGGTGGTAACTCTCACTCGGGTTTTGACTACTGG	CARLARGGNSHSGFDYW	IGHV4-4	IGHD4-23	IGHJ4	8	18	28	39
3	9.749756256093598E-4	TGTGCGAGACATGCCGGACGATATTTTGACTTCAACGGTCTGGACGTGTGG	CARHAGRYFDFNGLDVW	IGHV4-39	IGHD3-9	IGHJ6	12	17	30	40
3	9.749756256093598E-4	TGTGCGAGACATGCCGGACGATATTTTGACTTCAACGGTCTGGACGTGTGG	CARHAGRYFDFNGLDVW	IGHV5-10-1	IGHD3-9	IGHJ6	12	17	30	40
3	9.749756256093598E-4	TGTGCGAGAGGCTGCTCAGGGGAGTGGCTACGATTGTGTTCGGACTACTGG	CARGCSGEWLRLCSDYW	IGHV4-34	IGHD5-12	IGHJ4	11	22	34	42
3	9.749756256093598E-4	TGTGCGAGAGATCGAGGTAGTTACTATGATACTCCCGCAGTTGACTACTGG	CARDRGSYYDTPAVDYW	IGHV3-20	IGHD3-22	IGHJ4	12	20	30	40
3	9.749756256093598E-4	TGTGCGAGAATGAGGGTTGACTACGGTGACTCGTGGTACTTCGATCTCTGG	CARMRVDYGDSWYFDLW	IGHV3-11	IGHD4-17	IGHJ2	8	17	30	33
3	9.749756256093598E-4	TGTGCGAAAAGTGTGTGGGGTACGGTGACTACTTGGGACTTTGACTACTGG	CAKSVWGTVTTWDFDYW	IGHV3-23	IGHD4-17	IGHJ4	8	20	31	37
3	9.749756256093598E-4	TGTGCACGGATAAAAAGGGACGGTGGTAAATGCGCCTGGTTCGACCCCTGG	CARIKRDGGKCAWFDPW	IGHV2-70	IGHD4-23	IGHJ5	11	19	28	35
3	9.749756256093598E-4	TGTACTAGAGCCGCGGTGTACAGCTATGGTTGGGGGTACTCTGACTGCTGG	CTRAAVYSYGWGYSDCW	IGHV3-49	IGHD5-18	IGHJ4	9	18	30	36
3	9.749756256093598E-4	TGTGCGAGATTAGTGGGGACAGATGGCTCCGGGTACTTCGATCTCTGG	CARLVGTDGSGYFDLW	IGHV1-46	IGHD5-24	IGHJ2	8	20	27	31
3	9.749756256093598E-4	TGTGCGAGAGCGACGGTGGGAGTTACGAGCAACTGGTTCGACCCCTGG	CARATVGVTSNWFDPW	IGHV3-23	IGHD3-10	IGHJ5	6	17	24	29
3	9.749756256093598E-4	TGTGCGAGAGAAAACACCGGGTATAGCAGCAGCTGGTTTGACTACTGG	CARENTGYSSSWFDYW	IGHV3-33	IGHD6-13	IGHJ4	10	16	35	36
3	9.749756256093598E-4	TGTGCGAACACGTATAGTGGGAGCTACTTTGGAGCTTTTGATATCTGG	CANTYSGSYFGAFDIW	IGHV3-30	IGHD1-26	IGHJ3	6	11	27	33
3	9.749756256093598E-4	TGTGCGAAAGGGGAAGAATACTTAATAGTGGGATCTATAAACTACTGG	CAKGEEYLIVGSINYW	IGHV3-30	IGHD1-26	IGHJ4	6	24	36	40
3	9.749756256093598E-4	TGTGCACACAGACCGGTAATAGCAGCAGCTCCCGGGTTCGACCCCTGG	CAHRPVIAAAPGFDPW	IGHV2-5	IGHD6-13	IGHJ5	12	18	29	34
3	9.749756256093598E-4	TGTGCAACAGCACCCCCCAGCTATGGTTTTTTCTGGTTCGACCCCTGG	CATAPPSYGFFWFDPW	IGHV1-24	IGHD5-18	IGHJ5	9	17	27	32
3	9.749756256093598E-4	TGTGCAACAGCACCGGGTATAGCAGTGGCGGGGTGGTTCGACCCCTGG	CATAPGIAVAGWFDPW	IGHV1-24	IGHD6-19	IGHJ5	9	12	28	33
3	9.749756256093598E-4	TGTGCAACAGGTTACGCGCTAGCTGGAGAAAACTACTTTGACTACTGG	CATGYALAGENYFDYW	IGHV1-24	IGHD2-15	IGHJ4	9	19	24	31
3	9.749756256093598E-4	TGTGCAAGAGGGGTGGTTCGGGGAGTTATTTCCTGGTTCGACCCCTGG	CARGVVRGVISWFDPW	IGHV3-13	IGHD3-10	IGHJ5	9	13	29	32
3	9.749756256093598E-4	TGTGCAAAAGATATAGGGAGATGGCTACTAAGGACTCTTGACTTCTGG	CAKDIGRWLLRTLDFW	IGHV3-43	IGHD5-24	IGHJ4	14	17	27	37
3	9.749756256093598E-4	TGTACGAGAGCTTCTTATCCTAACTGGGGATCACCGGGAGACTACTGG	CTRASYPNWGSPGDYW	IGHV1-2	IGHD7-27	IGHJ4	9	19	31	39
3	9.749756256093598E-4	TGTGCGAGAGGGGCCTATAGCAGTGGCTGGTATATGGACGTCTGG	CARGAYSSGWYMDVW	IGHV1-8	IGHD6-19	IGHJ6	10	15	31	33
3	9.749756256093598E-4	TGTGCGAGAGATCGGGAATATCCCCTCGGATACTTTGACTACTGG	CARDREYPLGYFDYW	IGHV3-21	IGHD2-15	IGHJ4	12	16	22	30
3	9.749756256093598E-4	TGTGCAAGAGAGGTAGCAGTGGCTGGTATATACTTCCAGCACTGG	CAREVAVAGIYFQHW	IGHV3-74	IGHD6-19	IGHJ1	10	13	27	29
3	9.749756256093598E-4	TGTGCGAGAGAACCCACACGATGTAAATGCCCTGGGGACTGG	CAREPTRCKCPGDW	IGHV4-4	IGHD7-27	IGHJ4	10	31	36	37
3	9.749756256093598E-4	TGTGCAAGAGCGGGGGAAGGTCGAAACGGTATGGACGTCTGG	CARAGEGRNGMDVW	IGHV3-74	IGHD3-16	IGHJ6	9	11	16	30
3	9.749756256093598E-4	TGTTCGAGAGAAAGGGGGCTGGCGGACTTCGACCTCTGG	CSRERGLADFDLW	IGHV1-46	IGHD6-19	IGHJ5	10	16	21	27
3	9.749756256093598E-4	TGTGCGCGACCCTCGAAATACAGTGACTACGACTACTGG	CARPSKYSDYDYW	IGHV5-10-1	IGHD4-11	IGHJ4	9	18	29	30
3	9.749756256093598E-4	TGTGCGGGTAGTAGTGGTTGGGATGCTTTTGAAATCTGG	CAGSSGWDAFEIW	IGHV3-11	IGHD3-22	IGHJ3	5	8	18	21
3	9.749756256093598E-4	TGTGCGAGGGGAACTTCCGAGCGGCCCCTTGACTACTGG	CARGTSERPLDYW	IGHV3-21	IGHD1-7	IGHJ4	7	9	14	28
3	9.749756256093598E-4	TGTTCTACCGGACGCGCCGCGTCCCGGAGCTATTGG	CSTGRAASRSYW	IGHV3-72	IGHD6-6	IGHJ4	6	7	13	29
3	9.749756256093598E-4	TGTGCGAGAGGCCGCCTGGAATACTTTGACTACTGG	CARGRLEYFDYW	IGHV1-8	IGHD1-1	IGHJ4	12	15	20	21
3	9.749756256093598E-4	TGTGCAAGAGGCGATGGGAGCTACTACGGCTACTGG	CARGDGSYYGYW	IGHV3-74	IGHD1-26	IGHJ4	9	14	27	29
3	9.749756256093598E-4	TGTGCGTGGCCTGTCAGGTTATTATCGCACTGG	CAWPVRLLSHW	IGHV3-21	IGHD3-3	IGHJ4	5	16	24	28
3	9.749756256093598E-4	TGTGCGAGAGATTCCTACGGTATGGACGTCTGG	CARDSYGMDVW	IGHV3-33	IGHD4-17	IGHJ6	11	14	20	21
3	9.749756256093598E-4	TGTGCGAGAGACAAGTCCGGGTTCGACCCCTGG	CARDKSGFDPW	IGHV1-2	IGHD6-6	IGHJ5	10	14	18	19
3	9.749756256093598E-4	TGTACAAGAGAAGTGGCTGGCTTTGACTACTGG	CTREVAGFDYW	IGHV3-74	IGHD6-19	IGHJ4	10	11	19	20
3	9.749756256093598E-4	TGTGCGATAGAGTCGCGCTACTACTGG	CAIESRYYW	IGHV3-23	.	IGHJ4	10	-1	-1	19
3	9.749756256093598E-4	TGTGCGAGGTCCAATGAATACTGG	CARSNEYW	IGHV4-31	IGHD3-3	IGHJ4	7	9	13	14
2	6.499837504062399E-4	TGTGCGAGAGATCCGACCCAAACCAGTATAGCAGCAGCTGGCGACGGTCACGAACAAACAAAAGATTACTACTACTACTACGGTATGGACGTCTGG	CARDPTQTSIAAAGDGHEQTKDYYYYYGMDVW	IGHV1-18	IGHD6-13	IGHJ6	12	25	40	64
2	6.499837504062399E-4	TGTGCGAGAGATGGCAAGTATTACGATTTTTGGAGTGGTTACCTAAGCACGGATGGGCAATACAACTACTACTACGGTATGGACGTCTGG	CARDGKYYDFWSGYLSTDGQYNYYYGMDVW	IGHV4-31	IGHD3-3	IGHJ6	11	17	40	60
2	6.499837504062399E-4	TGTGCGAGAGATTCCCGATATTACGATTTTTGGAGTGGTTATTATTTCGGGGGGGAGGGCTACTACTACTACGGTATGGACGTCTGG	CARDSRYYDFWSGYYFGGEGYYYYGMDVW	IGHV4-31	IGHD3-3	IGHJ6	11	18	44	59
2	6.499837504062399E-4	TGTGCGAGAGATCTCTTCGGGGGGGATTACGATATTTTGACTGGTTGGTCCTTTGGGGCCTACTACTACTACGGTATGGACGTCTGG	CARDLFGGDYDILTGWSFGAYYYYGMDVW	IGHV1-46	IGHD3-9	IGHJ6	15	25	45	59
2	6.499837504062399E-4	TGTGCGAGAGATGGAACGTATTACGATATTTTGACTGGTTATTATCCGGGCACTCATTACTACTACTACTACGGTATGGACGTCTGG	CARDGTYYDILTGYYPGTHYYYYYGMDVW	IGHV3-21	IGHD3-9	IGHJ6	11	15	44	55
2	6.499837504062399E-4	TGTGCGAGAGATCGTGTACTCGGATACTATGATAGTAGTGGTTATTACTACGCGTATAGAGGCGCTGAATACTTCCAGCACTGG	CARDRVLGYYDSSGYYYAYRGAEYFQHW	IGHV3-21	IGHD3-22	IGHJ1	12	24	51	61
2	6.499837504062399E-4	TGTGCACACAGACGGTCGTGGGAGTCCACGTATTACTATGATAGTAGTGGTTATGATAGCCCCCATGATGCTTTTGATATCTGG	CAHRRSWESTYYYDSSGYDSPHDAFDIW	IGHV2-5	IGHD3-22	IGHJ3	13	27	53	63
2	6.499837504062399E-4	TGTGCGAGAGATCTCGTTCCGTATTACGATTTTTGGAGTGGTTATTCAACCTACTACTACTACTACGGTATGGACGTCTGG	CARDLVPYYDFWSGYSTYYYYYGMDVW	IGHV4-31	IGHD3-3	IGHJ6	14	19	45	51
2	6.499837504062399E-4	TGTGCGAGAGATCGTACCGTATATTACGATATTTTGACTGGTTATTCCATAACAGACTACTACTACGGTATGGACGTCTGG	CARDRTVYYDILTGYSITDYYYGMDVW	IGHV1-46	IGHD3-9	IGHJ6	12	21	45	55
2	6.499837504062399E-4	TGTGCGAGAGATCGCGGTAGGGAGGTATGGTTCGGGGAGTTATCCCAAACCGTTACCGCAAACTACGGTATGGACGTCTGG	CARDRGREVWFGELSQTVTANYGMDVW	IGHV4-31	IGHD3-10	IGHJ6	12	25	42	69
2	6.499837504062399E-4	TGTGCGAGAGAGCACCTAAAGTATAGGGGGCCGATAGTCGGTAGTGGTTATTACTACTACTACTACGGTATGGACGTCTGG	CAREHLKYRGPIVGSGYYYYYYGMDVW	IGHV1-18	IGHD2-15	IGHJ6	10	40	47	48
2	6.499837504062399E-4	TGTGCGAGACGTCAACGATATTGCAGTGGTGGTATCTGCTACTCCGAATCAGCGTACTACTACGGTATGGACGTCTGG	CARRQRYCSGGICYSESAYYYGMDVW	IGHV4-39	IGHD2-15	IGHJ6	9	16	45	54
2	6.499837504062399E-4	TGTGCGAGAGGGCCCCTTGTAGTGGTGGCAGTTGTTAATCGCCGACCCCGGTACTACTACTACGGTATGGACGTCTGG	CARGPLVVVAVVNRRPRYYYYGMDVW	IGHV3-21	IGHD2-15	IGHJ6	9	16	27	51
2	6.499837504062399E-4	TGTGCGAGAGACCTACATTACTATGATAGTAGTGGTTATTACTACCCCCTCTACTACTACTACGGTATGGACGTCTGG	CARDLHYYDSSGYYYPLYYYYGMDVW	IGHV3-33	IGHD3-22	IGHJ6	10	16	44	50
2	6.499837504062399E-4	TGTGCGAGAGACGGGACGTATTACGATATTTTGACTGGTTACTACCCCAACTACTACTACTACGGTATGGACGTCTGG	CARDGTYYDILTGYYPNYYYYGMDVW	IGHV4-31	IGHD3-9	IGHJ6	10	15	40	49
2	6.499837504062399E-4	TGTGCGAGACACTCTACGTTTGGGGGAATTGTCGTCATACCGGTTTTCAGCCACCAATACTACTTTGACAACTGG	CARHSTFGGIVVIPVFSHQYYFDNW	IGHV4-39	IGHD3-16	IGHJ4	10	14	43	57
2	6.499837504062399E-4	TGTGCGAGAGCCTTAGGATATTGCAGTGGTAACTGCCCCCCACCGAGTCATTACTACTACGGTATGGAGGTCTGG	CARALGYCSGNCPPPSHYYYGMEVW	IGHV3-21	IGHD2-15	IGHJ6	9	13	29	51
2	6.499837504062399E-4	TGTGCGAGAGCCTTAGGATATTGCAGTGGTAACTGCCCCCCACCGAGTCATTACTACTACGGTATGGAGGTCTGG	CARALGYCSGNCPPPSHYYYGMEVW	IGHV3-48	IGHD2-15	IGHJ6	9	13	29	51
2	6.499837504062399E-4	TGTGCGAGAGCGGGGGACGTCGTGGATATAGTGGCTACGATTTGGGACGTCAGTGTGGGCTGGTTCGACCCCTGG	CARAGDVVDIVATIWDVSVGWFDPW	IGHV3-53	IGHD5-12	IGHJ5	9	20	41	59
2	6.499837504062399E-4	TGTGCGAGAGATCGTCTATTGACGATTTTTGGAGTGGCCCCCCCTTTTGAAAAACAGGGGGCTATGGACGTCTGG	CARDRLLTIFGVAPPFEKQGAMDVW	IGHV4-31	IGHD3-3	IGHJ6	12	21	36	63
2	6.499837504062399E-4	TGTGCGAAAGCCCTTAGTGGCTACGATAGTTGGTCATATCTCGGCTACTACTACTACTACGGTATGGACGTCTGG	CAKALSGYDSWSYLGYYYYYGMDVW	IGHV1-8	IGHD5-12	IGHJ6	13	14	26	45
2	6.499837504062399E-4	TGTGCGAGACATTCGGCACACATGGTTCGGGGAGTTCGGACTACATACTACTACTACGCTTTGGACGTCTGG	CARHSAHMVRGVRTTYYYYALDVW	IGHV3-23	IGHD3-10	IGHJ6	6	21	35	45
2	6.499837504062399E-4	TGTGCGAGACATTCGGCACACATGGTTCGGGGAGTTCGGACTACATACTACTACTACGCTTTGGACGTCTGG	CARHSAHMVRGVRTTYYYYALDVW	IGHV4-39	IGHD3-10	IGHJ6	11	21	35	45
2	6.499837504062399E-4	TGTGCGAGACATTCGGCACACATGGTTCGGGAAGTTCGGACTACATACTACTACTACGCTTTGGACGTCTGG	CARHSAHMVREVRTTYYYYALDVW	IGHV4-30-2	IGHD3-10	IGHJ6	8	21	35	45
2	6.499837504062399E-4	TGTGCGAGACATTCAGCAGACATGGTTCGGGGAGTTCGGACTACCTATTACTATTACGCGTTGGACGTCTGG	CARHSADMVRGVRTTYYYYALDVW	IGHV4-39	IGHD3-10	IGHJ6	11	21	35	61
2	6.499837504062399E-4	TGTGCGAGACACTCGGCACACATGAATCGGGGAGTTCGGACAACATATTACTATTACGCTTTGGACGTCTGG	CARHSAHMNRGVRTTYYYYALDVW	IGHV4-39	IGHD3-10	IGHJ6	10	26	35	61
2	6.499837504062399E-4	TGTGCGAGACACTCGGCACACATGAATCGGGGAGTTCGGACAACATACTACTACTACGCTTTGGACGTCTGG	CARHSAHMNRGVRTTYYYYALDVW	IGHV4-39	IGHD3-10	IGHJ6	10	26	35	45
2	6.499837504062399E-4	TGTGCGAGAGGGTTACGATATTTTGACTGGTCCATATTAAGGGAGCCGGGGGGGAACTGGTTCGACCCCTGG	CARGLRYFDWSILREPGGNWFDPW	IGHV5-10-1	IGHD3-9	IGHJ5	8	12	30	54
2	6.499837504062399E-4	TGTGCGAGAGACCCTACCCTGACTACGGTGACTACCATGCAGAACCACTACTACTACGGTATGGACGTCTGG	CARDPTLTTVTTMQNHYYYGMDVW	IGHV1-46	IGHD4-17	IGHJ6	10	19	34	46
2	6.499837504062399E-4	TGTGCGAGAGAGTCCGATTACTATGATAGTAGTGGTTATTACGCGCAGTTTTACTACGGTATGGACGTCTGG	CARESDYYDSSGYYAQFYYGMDVW	IGHV4-31	IGHD3-22	IGHJ6	10	16	41	60
2	6.499837504062399E-4	TGTGCGAGAACCGACTATACCAGCAGCTGGTTTGAAACAAACTCAGCACCCAGGCAATACTTCCACCACTGG	CARTDYTSSWFETNSAPRQYFHHW	IGHV4-34	IGHD6-13	IGHJ1	8	15	30	55
2	6.499837504062399E-4	TGTGCGAAACCTCCCCCCGTAGGTTACGATATTTTGACTGGTTATTATTGGGTCGGTCGCCTTGACTACTGG	CAKPPPVGYDILTGYYWVGRLDYW	IGHV3-23	IGHD3-9	IGHJ4	8	23	47	61
2	6.499837504062399E-4	TGTGCGAAAGGCCGTATTACTATGATAGTAGTGGTTATGCCGGTCGACTACTACTACGGTATGGACGTCTGG	CAKGRITMIVVVMPVDYYYGMDVW	IGHV3-30	IGHD3-22	IGHJ6	6	12	37	46
2	6.499837504062399E-4	TGTGCGAAAGGCCGTATTACTATGATAGTAGTGGTTATGCCGGTCGACTACTACTACGGTATGGACGTCTGG	CAKGRITMIVVVMPVDYYYGMDVW	IGHV4-34	IGHD3-22	IGHJ6	12	13	37	46
2	6.499837504062399E-4	TGTGCGACAAACAGTGGGGCACCCCAACTCTATAGCAGTGGCTGGTACTTCCCAGAAACGGAATCGTGG	CATNSGAPQLYSSGWYFPETESW	IGHV4-28	IGHD6-19	IGHJ4	10	30	54	66
2	6.499837504062399E-4	TGTGCGAGGCTAGGATATTGTAGTGGTGGTAGCTGCTACTCCTACTACTACTACGGTATGGACGTCTGG	CARLGYCSGGSCYSYYYYGMDVW	IGHV3-33	IGHD2-15	IGHJ6	7	9	40	41
2	6.499837504062399E-4	TGTGCGAGGCTAGGATATTGTAGTGGTGGTAGCTGCTACTCCTACTACTACTACGGTATGGACGTCTGG	CARLGYCSGGSCYSYYYYGMDVW	IGHV3-64	IGHD2-15	IGHJ6	7	9	40	41
2	6.499837504062399E-4	TGTGCGAGACATGCCGAGCCAAATGCATGGCTTCAGAACAGGGTCAATGTCCCAAACTTTGACTTCTGG	CARHAEPNAWLQNRVNVPNFDFW	IGHV5-10-1	IGHD5-24	IGHJ4	12	26	31	55
2	6.499837504062399E-4	TGTGCGAGAGATCAAGAGACTGCGGTGACTACTTTTCTAGTCTACTACTACTACGGTATGGACGTCTGG	CARDQETAVTTFLVYYYYGMDVW	IGHV3-21	IGHD4-17	IGHJ6	12	17	31	41
2	6.499837504062399E-4	TGTGCAACAGGGAGGAGTATAACTGGAACATACTTTTATTACTACTACTACTACGGTATGGACGTCTGG	CATGRSITGTYFYYYYYYGMDVW	IGHV1-24	IGHD1-20	IGHJ6	9	16	28	36
2	6.499837504062399E-4	TGCGCGAGAAGTCCCGATGTGGACAGACTTGGTCGCATTTGGGGTCGGGGCAAGTGGTTCGACCCCTGG	CARSPDVDRLGRIWGRGKWFDPW	IGHV4-34	IGHD3-16	IGHJ5	8	37	43	50
2	6.499837504062399E-4	TGTGCGAGTACACCCCGGGCGTCACAGTCTATTATGATTACGTTTGGGGGAGTTATCTCGAACTGG	CASTPRASQSIMITFGGVISNW	IGHV4-39	IGHD3-16	IGHJ4	7	29	56	61
2	6.499837504062399E-4	TGTGCGAGCCAATCCATGGGTGACGATATTTTGACTGGTTACTCCCCGGGGGGTATGGACGTCTGG	CASQSMGDDILTGYSPGGMDVW	IGHV4-31	IGHD3-9	IGHJ6	7	22	40	54
2	6.499837504062399E-4	TGTGCGAGACTTCCCCCGGTGGATTGTGGTGGTGACTGCTACCCCCCGGGGGGTATGGACGTCTGG	CARLPPVDCGGDCYPPGGMDVW	IGHV4-39	IGHD2-21	IGHJ6	9	22	40	54
2	6.499837504062399E-4	TGTGCGAGACCCTGGCAGGACTACTATGATAGTAGTAGTTATTTGAGCGACGCCTTTGATCTCTGG	CARPWQDYYDSSSYLSDAFDLW	IGHV1-46	IGHD3-22	IGHJ3	8	21	42	54
2	6.499837504062399E-4	TGTGCGAGACCCTGGCAGGACTACTATGAAAGTAGCAGTTACAGGAGCGACGCTTTTGATATTTGG	CARPWQDYYESSSYRSDAFDIW	IGHV1-67	IGHD3-22	IGHJ3	8	21	34	51
2	6.499837504062399E-4	TGTGCGAGAGTGAGTTATGATTACGTTTGGGGGAGCCCGATCCCCTACTACGGTATGGACGTCTGG	CARVSYDYVWGSPIPYYGMDVW	IGHV4-34	IGHD3-16	IGHJ6	9	14	34	44
2	6.499837504062399E-4	TGTGCGAGAGGGCCCTCACATATAGCAGTGGCTGGATACTACTACTACTACGGTATGGACGTCTGG	CARGPSHIAVAGYYYYYGMDVW	IGHV3-21	IGHD6-19	IGHJ6	9	20	34	36
2	6.499837504062399E-4	TGTGCGAGAGGACCCACGTTTCCTAAAATTATGTTTGGGGCAGTTAGTTGGTTCTTCGATCTCTGG	CARGPTFPKIMFGAVSWFFDLW	IGHV4-31	IGHD3-16	IGHJ2	9	27	45	48
2	6.499837504062399E-4	TGTGCGAGAGATCGGGAGAATGACTATCAGAGGAGTGGTTACCATCACCCCTACTTTGACTACTGG	CARDRENDYQRSGYHHPYFDYW	IGHV3-7	IGHD3-3	IGHJ4	12	31	40	50
2	6.499837504062399E-4	TGTGCGAGAGATGTGGATCACCAGATGCTATACGATTACTACTACTACTACGGTATGGACGTCTGG	CARDVDHQMLYDYYYYYGMDVW	IGHV4-31	IGHD2-8	IGHJ6	11	24	32	34
2	6.499837504062399E-4	TGTGCGAGAGATGACTTCGCCCGAACCAACGGCTGGCACAACTACTTCTACGGTATGGACGTGTGG	CARDDFARTNGWHNYFYGMDVW	IGHV4-31	IGHD3-10	IGHJ6	11	19	27	40
2	6.499837504062399E-4	TGTGCGAGAGACGCCCTGAAAAAAATGATAGTAGGATACCTCTACTACTACGGTATGGACGTCTGG	CARDALKKMIVGYLYYYGMDVW	IGHV4-31	IGHD3-22	IGHJ6	10	24	33	41
2	6.499837504062399E-4	TGTGCGAAGTTTTTGTTTCGCTATGATAGTAGTGCTTACGGTAGAAACTATTACTTTGACCACTGG	CAKFLFRYDSSAYGRNYYFDHW	IGHV4-31	IGHD3-22	IGHJ4	6	20	37	51
2	6.499837504062399E-4	TGTGCCAAAAGCAATGTTATATTCTGGTTCGGACAATTCCGGGCTGATGCTTTTGATCTCTGG	CAKSNVIFWFGQFRADAFDLW	IGHV3-60	IGHD3-10	IGHJ3	3	24	31	44
2	6.499837504062399E-4	TGTGCGAGTATGGGGCGTGAACAGGTATGGTTACGATACTACTACTATGGTATGGACGTCTGG	CASMGREQVWLRYYYYGMDVW	IGHV4-34	IGHD5-18	IGHJ6	7	20	34	36
2	6.499837504062399E-4	TGTGCGAGAGCTGTGACGTATTACTATGATAGTAGTGGTCAGGGCGATGCTTTCGATATCTGG	CARAVTYYYDSSGQGDAFDIW	IGHV3-21	IGHD3-22	IGHJ3	9	15	38	45
2	6.499837504062399E-4	TGTGCGAGAGCTAGTGGCTACGATTCTCCGTATTACTACTACTACTACGGTATGGACGTCTGG	CARASGYDSPYYYYYYGMDVW	IGHV3-21	IGHD5-12	IGHJ6	9	11	24	30
2	6.499837504062399E-4	TGTGCGAGAGATGTGTTCCCTGGTGACTACGTCCATCGGTACTACTACGGTATGGACGTCTGG	CARDVFPGDYVHRYYYGMDVW	IGHV4-4	IGHD4-17	IGHJ6	11	21	31	39
2	6.499837504062399E-4	TGTGCGAGAGATGCGCCCTCCTGGTTCGGGGCCCTCAACCGCTCTTACGGTATGGACGTCTGG	CARDAPSWFGALNRSYGMDVW	IGHV4-31	IGHD3-10	IGHJ6	11	21	30	51
2	6.499837504062399E-4	TGTGCGAGAGAGGGGGTTATAGCAGTGGCTGGCTACTACTACTACTACGGTATGGACGTCTGG	CAREGVIAVAGYYYYYGMDVW	IGHV4-4	IGHD6-19	IGHJ6	10	17	31	33
2	6.499837504062399E-4	TGTGCAAGAAGGGAAGGTGGCGGGTTTACGATTTTTGGAGCGGAGTACTACTTTGACTACTGG	CARREGGGFTIFGAEYYFDYW	IGHV3-74	IGHD3-3	IGHJ4	8	25	39	43
2	6.499837504062399E-4	TGTGCGCGAGTGAATTGGATACTACAACTATGGTTGCGGGGAGGGTACTTTGACTACTGG	CARVNWILQLWLRGGYFDYW	IGHV3-21	IGHD3-10	IGHJ4	9	26	42	45
2	6.499837504062399E-4	TGTGCGAGGTTCCTGGACAACTGGAACGACTGGGACTACTACTACGGTATGGACGTCTGG	CARFLDNWNDWDYYYGMDVW	IGHV1-3	IGHD1-1	IGHJ6	7	16	29	34
2	6.499837504062399E-4	TGTGCGAGATGGGGGGTCTCTAGTGGGAGCTACTCCTGGTCGGGTGCTTTTGATATCTGG	CARWGVSSGSYSWSGAFDIW	IGHV5-10-1	IGHD1-26	IGHJ3	8	20	33	44
2	6.499837504062399E-4	TGTGCGAGACCGGCCGCGAGAATGGTTCGGGGAGTTATGATCTCCTGGTTCGACCCCTGG	CARPAARMVRGVMISWFDPW	IGHV4-39	IGHD3-10	IGHJ5	9	21	37	44
2	6.499837504062399E-4	TGTGCGAGACACTATTACGATATTTTGACTGGTTATTCCTCTCTCTACTTTGACTACTGG	CARHYYDILTGYSSLYFDYW	IGHV4-39	IGHD3-9	IGHJ4	10	12	36	44
2	6.499837504062399E-4	TGTGCGAGAGGTTTTTGGAGCCGGGGCCGAGGGGTAAATTTTCACTACTTTGACTACTGG	CARGFWSRGRGVNFHYFDYW	IGHV1-8	IGHD3-3	IGHJ4	10	11	19	43
2	6.499837504062399E-4	TGTGCGAGAGATTCTTTCTTGGCTACGGTGACTACCCTGCCTGACTACTTTGACTACTGG	CARDSFLATVTTLPDYFDYW	IGHV3-11	IGHD4-17	IGHJ4	11	22	34	43
2	6.499837504062399E-4	TGTGCGAGAGATGGACCGGCAGTGGCTGGCGACTACTACTACTACGGTATGGACGTCTGG	CARDGPAVAGDYYYYGMDVW	IGHV4-31	IGHD6-19	IGHJ6	11	18	28	31
2	6.499837504062399E-4	TGTGCGAGAGACCTAGTCGAATCTTCGGGGCGCTACTACTACTACGGTATGGACGTCTGG	CARDLVESSGRYYYYGMDVW	IGHV3-11	IGHD3-10	IGHJ6	10	23	29	32
2	6.499837504062399E-4	TGTGCGAGAGACCTAGTCGAATCTTCGGGGCGCTACTACTACTACGGTATGGACGTCTGG	CARDLVESSGRYYYYGMDVW	IGHV4-31	IGHD3-10	IGHJ6	10	23	29	32
2	6.499837504062399E-4	TGTGCGAGAGACCCCCCAGGTTCCATATCGGACAGTGGCTGGTACTACTTTGACTACTGG	CARDPPGSISDSGWYYFDYW	IGHV3-33	IGHD6-19	IGHJ4	10	32	40	41
2	6.499837504062399E-4	TGTGCGAGAGACCCCCCAGGTTCCATATCGGACAGTGGCTGGTACTACTTTGACTACTGG	CARDPPGSISDSGWYYFDYW	IGHV4-31	IGHD6-19	IGHJ4	10	32	40	41
2	6.499837504062399E-4	TGTGCGAAAAGGGCTTTGGAGTCGCAGTATAGCAGCAGCTGGTACTACTTTGACTACTGG	CAKRALESQYSSSWYYFDYW	IGHV3-30	IGHD6-13	IGHJ4	6	26	40	41
2	6.499837504062399E-4	TGTGCACGGATATTCCTGTGCCCAGCAGGTGGTCCGGAAACGGGGGGGTCGGACTCCTGG	CARIFLCPAGGPETGGSDSW	IGHV2-70	IGHD6-6	IGHJ4	11	23	37	51
2	6.499837504062399E-4	TGTGCGAGGGAAGGTATAGTGGGAGCCGACCTGCGGCAAGCGGGCTTTGACTACTGG	CAREGIVGADLRQAGFDYW	IGHV3-33	IGHD1-26	IGHJ4	7	12	25	44
2	6.499837504062399E-4	TGTGCGAGAGTTACGGTACAGTGGTTACCAAAGCGGCCCGCTGCTTTTGATATCTGG	CARVTVQWLPKRPAAFDIW	IGHV4-39	IGHD3-22	IGHJ3	8	19	26	41
2	6.499837504062399E-4	TGTGCGAGAGCGGAGGGGGAGGGGCTACTCTACTACTACTACGGTATGGACGTCTGG	CARAEGEGLLYYYYGMDVW	IGHV4-34	IGHD3-16	IGHJ6	9	14	20	29
2	6.499837504062399E-4	TGTGCGAGAGATGGATATTGCAGTAGTGGAAACTGCGAAAGGGCTTTTGATGTCTGG	CARDGYCSSGNCERAFDVW	IGHV4-59	IGHD2-2	IGHJ3	11	12	26	42
2	6.499837504062399E-4	TGTGCGAGAGATATTCATACTGTTATGGTTCGGGGGTGGGACGGTATGGACGTCTGG	CARDIHTVMVRGWDGMDVW	IGHV4-31	IGHD3-10	IGHJ6	11	23	34	45
2	6.499837504062399E-4	TGTGCGAATGGACATAGCAGTGGCTGGCATACCATTAACGCCGACTTTGACTACTGG	CANGHSSGWHTINADFDYW	IGHV3-43	IGHD6-19	IGHJ4	4	13	26	43
2	6.499837504062399E-4	TGTGCGAAACTTGATTCCCGTTACTATGGCTCGAGACACAACTATTTCGACCCCTGG	CAKLDSRYYGSRHNYFDPW	IGHV3-30	IGHD3-10	IGHJ5	6	20	32	37
2	6.499837504062399E-4	TGTGCGAAAGAGTCCTCCTCGTATTACTATGGTTCGGGGAGTTACCTCGACTACTGG	CAKESSSYYYGSGSYLDYW	IGHV3-23	IGHD3-10	IGHJ4	10	19	43	48
2	6.499837504062399E-4	TGTGCACGGATTGTAAGGGAGTGGCTGGGATACTACTACTACGGTATGGACGTCTGG	CARIVREWLGYYYYGMDVW	IGHV2-26	IGHD6-19	IGHJ6	10	19	27	30
2	6.499837504062399E-4	TGTACTAGAGTTGTTTATGATAGTAGTGGTTATTACTACGCTCAATCTGACTACTGG	CTRVVYDSSGYYYAQSDYW	IGHV3-49	IGHD3-22	IGHJ4	9	15	39	47
2	6.499837504062399E-4	TGTGCGACATCGCGTGGATACAGCTATGGTCAAACAGGGGTCTTTGACTACTGG	CATSRGYSYGQTGVFDYW	IGHV1-46	IGHD5-18	IGHJ4	6	12	29	41
2	6.499837504062399E-4	TGTGCGAGCAACTACGGTGACTATCACTACTACTACTACGGTATGGACGTCTGG	CASNYGDYHYYYYGMDVW	IGHV3-33	IGHD4-17	IGHJ6	7	10	20	21
2	6.499837504062399E-4	TGTGCGAGGCAATTACGTTTGGGGGAGTTATCGTTATTAAGTCTTGACTACTGG	CARQLRLGELSLLSLDYW	IGHV4-39	IGHD3-16	IGHJ4	7	11	36	43
2	6.499837504062399E-4	TGTGCGAGGGGTGTGGATTTTGACTGGTTATTATACCCGACCTTCGACCCCTGG	CARGVDFDWLLYPTFDPW	IGHV3-21	IGHD3-9	IGHJ5	7	16	34	42
2	6.499837504062399E-4	TGTGCGAGACTGTATAGCAGCAGCTGGTACCCGACTTTCCTCTTTGACTACTGG	CARLYSSSWYPTFLFDYW	IGHV4-31	IGHD6-13	IGHJ4	8	11	29	41
2	6.499837504062399E-4	TGTGCGAGAGGTCACGGCCGTATATTACTATGGTTCGGGGTCATTGACTACTGG	CARGHGRILLWFGVIDYW	IGHV1-8	IGHD3-10	IGHJ4	10	22	39	43
2	6.499837504062399E-4	TGTGCGAGAGATCCCGGTTACGTTTGGGGGAGATTCAACTGGTTCGACCCCTGG	CARDPGYVWGRFNWFDPW	IGHV4-59	IGHD3-16	IGHJ5	12	17	31	35
2	6.499837504062399E-4	TGTGCGAGAGATCCGCCTTCTATATCCTCCCACTACTACGGTATGGACGTCTGG	CARDPPSISSHYYGMDVW	IGHV3-53	IGHD5-12	IGHJ6	12	19	26	31
2	6.499837504062399E-4	TGTGCGAGAGATCGAGTGGATAGCAGTGGCTGGTTGTACTACTTTGACTACTGG	CARDRVDSSGWLYYFDYW	IGHV4-31	IGHD6-19	IGHJ4	12	19	33	35
2	6.499837504062399E-4	TGTGCGAGAGACCTATATTCCTATACAGCTATGAGATCGGCCGTTGACTACTGG	CARDLYSYTAMRSAVDYW	IGHV3-30	IGHD5-18	IGHJ4	10	22	32	43
2	6.499837504062399E-4	TGTGCGAAAGATCCGCATATTGTGGTGGTGACTGCTGGAGGTTTTGATATCTGG	CAKDPHIVVVTAGGFDIW	IGHV3-23	IGHD2-21	IGHJ3	12	14	35	41
2	6.499837504062399E-4	TGTGCAAAGACCCGCAGGTCGTGGACTACGGGTCACTGGTACTTCGATCTCTGG	CAKTRRSWTTGHWYFDLW	IGHV3-13	IGHD4-17	IGHJ2	6	23	30	34
2	6.499837504062399E-4	TGTGGAATCTTGAGGACGTCAGTTTTAGTTATGGGACACTACTTTGACTACTGG	CGILRTSVLVMGHYFDYW	IGHV1-24	IGHD1-20	IGHJ4	3	14	31	37
2	6.499837504062399E-4	TGTGGAATCTTGAGGACGTCAGTTTTAGTTATGGGACACTACTTTGACTACTGG	CGILRTSVLVMGHYFDYW	IGHV1-46	IGHD1-20	IGHJ4	3	14	31	37
2	6.499837504062399E-4	TGTACCACAGATCGTGGAAGGACGTGTGGTGGTGACTGCTCTTTTGACTATTGG	CTTDRGRTCGGDCSFDYW	IGHV3-15	IGHD2-21	IGHJ4	12	24	39	42
2	6.499837504062399E-4	TGTGTGAGACCGCGCCGGGCATGTGTTAGTGCCAGCTGTTATGACTACTGG	CVRPRRACVSASCYDYW	IGHV1-8	IGHD2-2	IGHJ4	8	26	37	41
2	6.499837504062399E-4	TGTGTGAGACCGCGCCGGGCATGTGTTAGTGCCAGCTGCTATGACTACTGG	CVRPRRACVSASCYDYW	IGHV1-8	IGHD2-2	IGHJ4	8	26	40	41
2	6.499837504062399E-4	TGTGCCAGAGATCGAGTGAGTTGGGCTAGTAGCTCGGCCCATGCCTCCTGG	CARDRVSWASSSAHASW	IGHV1-69D	IGHD1-26	IGHJ5	12	26	34	46
2	6.499837504062399E-4	TGTGCCAGAGATCGAGTGAGTTGGGCTAGTAGCTCGGCCCATGCCTCCTGG	CARDRVSWASSSAHASW	IGHV4-30-2	IGHD1-26	IGHJ5	12	26	34	46
2	6.499837504062399E-4	TGTGCGAGCCCCTACGATTTTTGGAGTGGTTCCTCCCCCACTGACTACTGG	CASPYDFWSGSSPTDYW	IGHV3-23	IGHD3-3	IGHJ4	6	12	30	41
2	6.499837504062399E-4	TGTGCGAGACTCAAGGGAGTAATATGGTTCGGGGAGGGGATTGACTACTGG	CARLKGVIWFGEGIDYW	IGHV4-39	IGHD3-10	IGHJ4	9	22	35	40
2	6.499837504062399E-4	TGTGCGAGACGAGAGGGTTCGGGGAGTATCGCTGATGCTTTTGATATCTGG	CARREGSGSIADAFDIW	IGHV5-10-1	IGHD3-10	IGHJ3	9	15	26	32
2	6.499837504062399E-4	TGTGCGAGAGTGCGGGATAGCAGTGGCTCGTACAACGACTTTGACTACTGG	CARVRDSSGSYNDFDYW	IGHV4-31	IGHD6-19	IGHJ4	9	16	32	37
2	6.499837504062399E-4	TGTGCGAGAGCAGGTGACGCAGCAGCTACAGCCTGGTACTTCGATCTCTGG	CARAGDAAATAWYFDLW	IGHV3-21	IGHD2-15	IGHJ2	9	20	28	32
2	6.499837504062399E-4	TGTGCGAGAGGGATCCTAGATAGTAATAAGGCGGGCCTTTTTGACCACTGG	CARGILDSNKAGLFDHW	IGHV1-8	IGHD3-10	IGHJ4	10	19	27	39
2	6.499837504062399E-4	TGTGCGAGAGAGTCCTGGTATAGTGGGACCACGGGGTGGTTCGATTCCTGG	CARESWYSGTTGWFDSW	IGHV4-31	IGHD1-26	IGHJ5	10	16	27	36
2	6.499837504062399E-4	TGTGCGAGAACCCGAATGGTCGGGGGAGTTCCCTGGTGGTTCGACCCCTGG	CARTRMVGGVPWWFDPW	IGHV3-20	IGHD3-16	IGHJ5	8	21	29	36
2	6.499837504062399E-4	TGTGCGAAAAATGCCCCCTATAGTAGTAGCTGGTACCACTTTGACCGCTGG	CAKNAPYSSSWYHFDRW	IGHV3-23	IGHD1-26	IGHJ4	8	22	30	32
2	6.499837504062399E-4	TGTGCATTCATAAAAAGGGACGCTGGTAAATGTGCCTGGTTCGGCCCCTGG	CAFIKRDAGKCAWFGPW	IGHV2-70	IGHD2-2	IGHJ5	5	21	27	35
2	6.499837504062399E-4	TGTGCACGGATACGGGAAGATGACTACGACTACTACGGTATGGACGTCTGG	CARIREDDYDYYGMDVW	IGHV2-70	IGHD5-24	IGHJ6	13	17	21	22
2	6.499837504062399E-4	TGTGCAAAAGATGGCCATGGAAAGAAAAACGGGGCCTTTTTTGACTACTGG	CAKDGHGKKNGAFFDYW	IGHV3-23	IGHD1-20	IGHJ4	11	17	21	39
2	6.499837504062399E-4	TGTACTAGAGTCTTCCCCCTCGCGTGGTTCGGGGAGTCCTTTGACTACTGG	CTRVFPLAWFGESFDYW	IGHV3-49	IGHD3-10	IGHJ4	9	24	36	38
2	6.499837504062399E-4	TGTGCGAGCACCCGTTTGGGGGAGTTATCGTTGTGTATGGACGTCTGG	CASTRLGELSLCMDVW	IGHV4-31	IGHD3-16	IGHJ6	7	12	31	36
2	6.499837504062399E-4	TGTGCGAGGCAGCCACTGGCACCAGAAAAAAGGGCAGTCGACTACTGG	CARQPLAPEKRAVDYW	IGHV4-39	IGHD6-19	IGHJ4	7	9	17	39
2	6.499837504062399E-4	TGTGCGAGGGCGACGGTGGGAGTTACGAGCAACTGGTTCGACACCTGG	CARATVGVTSNWFDTW	IGHV4-4	IGHD3-10	IGHJ5	7	17	24	29
2	6.499837504062399E-4	TGTGCGAGAGCCTACGGTGACCCGCGTTTGACGGGGTTTGACTACTGG	CARAYGDPRLTGFDYW	IGHV3-11	IGHD4-17	IGHJ4	9	11	20	36
2	6.499837504062399E-4	TGTGCGAGAGGGGGAATAGCAGTGGCTGGTACTGGTTTTGACTACTGG	CARGGIAVAGTGFDYW	IGHV1-8	IGHD6-19	IGHJ4	10	11	31	36
2	6.499837504062399E-4	TGTGCGAGAGGGGATGGATATTTTGACTGGTTATATCTTGACTACTGG	CARGDGYFDWLYLDYW	IGHV1-8	IGHD3-9	IGHJ4	10	16	33	37
2	6.499837504062399E-4	TGTGCGAGAGATTCGGGTGGCTCCAGCTACTGGAACTTCGATCTCTGG	CARDSGGSSYWNFDLW	IGHV3-53	IGHD5-12	IGHJ2	11	16	21	24
2	6.499837504062399E-4	TGTGCGAGAGATCTGAGGCTACGGCGATACTACGGTCTGGACGTCTGG	CARDLRLRRYYGLDVW	IGHV4-31	IGHD4-17	IGHJ6	13	28	35	37
2	6.499837504062399E-4	TGTGCGAGAGATAGGAGTAGGGGGGAGCTACTAGGTTTTGACTACTGG	CARDRSRGELLGFDYW	IGHV3-30	IGHD1-26	IGHJ4	11	22	32	36
2	6.499837504062399E-4	TGTGCGAGAGATAGGAGTAGGGGGGAGCTACTAGGTTTTGACTACTGG	CARDRSRGELLGFDYW	IGHV3-21	IGHD1-26	IGHJ4	11	22	32	36
2	6.499837504062399E-4	TGTGCGAGAGAAAACACCGGGTATAGCAGCAGCTGGTTTGACTACTGG	CARENTGYSSSWFDYW	IGHV4-31	IGHD6-13	IGHJ4	10	16	35	36
2	6.499837504062399E-4	TGTGCGAAAGCCTGGGATATTACGATTTTTGACAACTTTGACTACTGG	CAKAWDITIFDNFDYW	IGHV3-30	IGHD3-3	IGHJ4	6	17	30	34
2	6.499837504062399E-4	TGTGCGAAAGGAAAGGGTGGGAGCTACTCTTCCCCTTTTGACTACTGG	CAKGKGGSYSSPFDYW	IGHV3-30	IGHD1-26	IGHJ4	6	16	27	36
2	6.499837504062399E-4	TGTGCAAGAGAGGGTGTGGGAAATATGAATGATGCTTTTGATATCTGG	CAREGVGNMNDAFDIW	IGHV3-13	IGHD1-26	IGHJ3	10	15	20	28
2	6.499837504062399E-4	TGTGCGGGATATAGCAGCAGCTGGTCAGATGCTTTTGATATCTGG	CAGYSSSWSDAFDIW	IGHV3-30	IGHD6-13	IGHJ3	5	9	24	27
2	6.499837504062399E-4	TGTGCGAGTTTGATTGTAGGGCAGCAGCTGGTACTAGACTACTGG	CASLIVGQQLVLDYW	IGHV3-21	IGHD2-2	IGHJ4	7	22	35	36
2	6.499837504062399E-4	TGTGCGAGTAGACCCGGCGGTGACTGGCCCTACTTTGACTACTGG	CASRPGGDWPYFDYW	IGHV3-33	IGHD2-21	IGHJ4	7	18	25	29
2	6.499837504062399E-4	TGTGCGAGAGGTTATGGTTCGGGGAGTTATTACTTTGACTACTGG	CARGYGSGSYYFDYW	IGHV3-30	IGHD3-10	IGHJ4	9	12	29	30
2	6.499837504062399E-4	TGTGCGAGAGATGTTGTCGTGGCGGTCTACGGTATGGACGTCTGG	CARDVVVAVYGMDVW	IGHV1-46	IGHD4-17	IGHJ6	11	26	32	33
2	6.499837504062399E-4	TGTGCGAGAGATGTTGTCGTGGCGGTCTACGGTATGGACGTCTGG	CARDVVVAVYGMDVW	IGHV3-53	IGHD4-17	IGHJ6	11	26	32	33
2	6.499837504062399E-4	TGTGCGAGAGAAGATTGGACAGCAGCTGCCTGGTTCGACCCCTGG	CAREDWTAAAWFDPW	IGHV3-33	IGHD6-13	IGHJ5	10	19	27	29
2	6.499837504062399E-4	TGTGCGAGAAGATACGGTGACGTACGGGTGGGTCATGACTACTGG	CARRYGDVRVGHDYW	IGHV3-23	IGHD4-17	IGHJ4	12	13	20	35
2	6.499837504062399E-4	TGTGCGAAATCTGCAGGGGGTGGCTACGGAGGATTTGACTACTGG	CAKSAGGGYGGFDYW	IGHV3-48	IGHD5-12	IGHJ4	6	19	27	33
2	6.499837504062399E-4	TGTGCGAAAGGAGGGAGTAGAAGTGGCTGGTCCTTCGACCCCTGG	CAKGGSRSGWSFDPW	IGHV4-34	IGHD6-19	IGHJ5	10	17	30	33
2	6.499837504062399E-4	TGTGCGAAAGACATCGATAACTGGAACTACGCCTTTGACTACTGG	CAKDIDNWNYAFDYW	IGHV3-30	IGHD1-7	IGHJ4	10	16	30	32
2	6.499837504062399E-4	TGTGCAAGAGCGAGCCTTTCCTACTCCTACGGTATGGACGTCTGG	CARASLSYSYGMDVW	IGHV3-47	IGHD6-6	IGHJ6	9	10	14	20
2	6.499837504062399E-4	TGTACCACAGAAGGGGCCACGGTGGTCGCTCCTTTTGACTACTGG	CTTEGATVVAPFDYW	IGHV3-15	IGHD4-23	IGHJ4	10	18	25	33
2	6.499837504062399E-4	TGTACGAGAACGGGATCCGCTCTTGTTTTATTCTTTGACTCTTGG	CTRTGSALVLFFDSW	IGHV4-34	IGHD7-27	IGHJ4	8	11	17	32
2	6.499837504062399E-4	TGCGCGAGAGTAACGGCCTTCGGTGACTCCGAGTTTGACTACTGG	CARVTAFGDSEFDYW	IGHV3-23	IGHD4-17	IGHJ4	6	20	27	33
2	6.499837504062399E-4	TGTGCGAGAGGATCGAGTGATAGTAGAGGAGTTGACTACTGG	CARGSSDSRGVDYW	IGHV3-21	IGHD3-22	IGHJ4	9	17	25	31
2	6.499837504062399E-4	TGTGCGAGAAGAACATTGCCTGGCCGGGCTTTTGATGTCTGG	CARRTLPGRAFDVW	IGHV4-59	IGHD2-2	IGHJ3	8	22	26	27
2	6.499837504062399E-4	TGTGCACGGATCCAAGGCTACTACTACGGTATGGACGTCTGG	CARIQGYYYGMDVW	IGHV3-9	IGHD7-27	IGHJ6	5	7	12	17
2	6.499837504062399E-4	TGTGCACGGATACTGGCGGCAGTGGCTGGTACTGACTACTGG	CARILAAVAGTDYW	IGHV2-26	IGHD6-19	IGHJ4	12	18	31	32
2	6.499837504062399E-4	TGTGTTAGACTCTCTCGGATTTACGCGGTTGACTACTGG	CVRLSRIYAVDYW	IGHV3-72	IGHD4-23	IGHJ4	8	15	23	28
2	6.499837504062399E-4	TGTGCTACCACGCATGACAGTGACTATATTGACTACTGG	CATTHDSDYIDYW	IGHV3-72	IGHD4-17	IGHJ4	6	19	25	28
2	6.499837504062399E-4	TGTGCGCCGATGGGAGCTACAGACTCCAATGACTACTGG	CAPMGATDSNDYW	IGHV4-34	IGHD1-26	IGHJ4	5	10	19	29
2	6.499837504062399E-4	TGTGCGAGACGACTACCCCGAAGGTACTTTGACTACTGG	CARRLPRRYFDYW	IGHV4-39	IGHD3-10	IGHJ4	9	15	21	24
2	6.499837504062399E-4	TGTGCGAGAAATAATGGCTACGACTTCTTTGACTCCTGG	CARNNGYDFFDSW	IGHV4-31	IGHD5-12	IGHJ4	8	10	21	22
2	6.499837504062399E-4	TGTGCGAAACGAGAGGGTGGCTACACTTCGGACTACTGG	CAKREGGYTSDYW	IGHV3-23	IGHD5-12	IGHJ4	8	16	23	30
2	6.499837504062399E-4	TGTAGTACAGATAAAACATGGAGTGGGAACTGGAAATGG	CSTDKTWSGNWKW	IGHV3-15	IGHD1-20	IGHJ4	11	27	34	36
2	6.499837504062399E-4	TGTGTAAGATTTAATTGGGGATCGGGGGTCTACTGG	CVRFNWGSGVYW	IGHV3-74	IGHD7-27	IGHJ4	8	11	22	29
2	6.499837504062399E-4	TGTGCCGGGTTGACTGGTTTTCATACGCACTACTGG	CAGLTGFHTHYW	IGHV3-15	IGHD3-9	IGHJ4	2	9	18	28
2	6.499837504062399E-4	TGTGCGAGAGATAGACTATGGTTCGGGGAGGACTGG	CARDRLWFGEDW	IGHV3-33	IGHD3-10	IGHJ4	11	14	29	31
2	6.499837504062399E-4	TGTACGAGAGGCCGTCCCGCTTCCTTTGACTCCTGG	CTRGRPASFDSW	IGHV1-8	IGHD6-25	IGHJ4	12	16	20	23
2	6.499837504062399E-4	TGTGCGAGAGAGGTCCACCATGTTGACTACTGG	CAREVHHVDYW	IGHV3-11	IGHD2-15	IGHJ4	10	14	19	22
2	6.499837504062399E-4	TGTGCAAGAGGAAGCAGTGGCTGGGGTTTACTG	CARGSSGWGLL	IGHV3-74	IGHD6-19	IGHJ4	9	12	23	32
2	6.499837504062399E-4	TGTGCGAGAAATTACAGGAATGACTACTGG	CARNYRNDYW	IGHV3-21	IGHD5-24	IGHJ4	8	9	14	20
2	6.499837504062399E-4	TGTGCAAGGGCCGATGCTTTTGATATCTGG	CARADAFDIW	IGHV1-24	.	IGHJ3	6	-1	-1	12
1	3.2499187520311994E-4	TGTGCGAGAGGGCACGCAGCCCCGCGACGACGGGGATACGACAGTAATCCCGTAAGTTCGTACTTCTTCTACTACGGTCTGGACGTCTGG	CARGHAAPRRRGYDSNPVSSYFFYYGLDVW	IGHV4-34	IGHD1-26	IGHJ6	10	68	75	79
1	3.2499187520311994E-4	TGTGCGAGAACGAACGCCAAGGCCTCATCACAAAGTATTATGATTACGTTTGGGGCTAATGACTACTACTACTACGGTATGGACGTCTGG	CARTNAKASSQSIMITFGANDYYYYGMDVW	IGHV4-28	IGHD3-16	IGHJ6	9	34	54	61
1	3.2499187520311994E-4	TGTGCGAGAGATTCCCGATATTACGATTTTTGGAGTGGTTATTATTTCGGGGGGGAGGGCTACTACTACTACGGTATGGACGTCTGG	CARDSRYYDFWSGYYFGGEGYYYYGMDVW	IGHV3-21	IGHD3-3	IGHJ6	11	18	44	59
1	3.2499187520311994E-4	TGTGCGAGAGATGGAACGTATTACGATATTTTGACTGGTTATTATCCGGGCACTCATTACTACTACTACTACGGTATGGACGTCTGG	CARDGTYYDILTGYYPGTHYYYYYGMDVW	IGHV4-31	IGHD3-9	IGHJ6	11	15	44	55
1	3.2499187520311994E-4	TGTGCGAGAGATAGGGACGTATTACGATATTTTGACTGGTCTATTTTAAGGGACATTGACTACTACTACTACGGTATGGACGTCTGG	CARDRDVLRYFDWSILRDIDYYYYGMDVW	IGHV4-31	IGHD3-9	IGHJ6	11	16	48	58
1	3.2499187520311994E-4	TGTGCAAGAGCGGTTCAGGTTTTTGACTGGTTATTATCTCTCCAAAGAGCCTCCCCAAATACCGATGGTGCTTTTGATATCTGG	CARAVQVFDWLLSLQRASPNTDGAFDIW	IGHV3-13	IGHD3-9	IGHJ3	9	20	36	64
1	3.2499187520311994E-4	TGTGCGAGGCTAACCCCTTATCCAGGACCCCTAGCATATTGTGGTGGTGACTGCCATATCCGTGGAGGCTTTGACTACTGG	CARLTPYPGPLAYCGGDCHIRGGFDYW	IGHV4-4	IGHD2-21	IGHJ4	7	30	53	68
1	3.2499187520311994E-4	TGTGCGAGAGATCGTACCGTATATTACGATATTTTGACTGGTTATTCCATAACAGACTACTACTACGGTATGGACGTCTGG	CARDRTVYYDILTGYSITDYYYGMDVW	IGHV4-31	IGHD3-9	IGHJ6	12	21	45	55
1	3.2499187520311994E-4	TGTGCGAGAGAGCACCTAAAGTATAGGGGGCCGATAGTCGGTAGTGGTTATTACTACTACTACTACGGTATGGACGTCTGG	CAREHLKYRGPIVGSGYYYYYYGMDVW	IGHV4-31	IGHD2-15	IGHJ6	10	40	47	48
1	3.2499187520311994E-4	TGTGCGAAAGATCGGCCCCCAGGCATAATTTTTGAGTATAGCAGCTCGTCCGGACTCAGCACCTACGGTATGGACGTCTGG	CAKDRPPGIIFEYSSSSGLSTYGMDVW	IGHV3-23	IGHD6-6	IGHJ6	12	33	54	69
1	3.2499187520311994E-4	TGTGCGAAAGATCGGCCCCCAGGCATAATTTTTGAGTATAACAGCTCGTCCGGACTCAGCACCTACGGTATGGACGTCTGG	CAKDRPPGIIFEYNSSSGLSTYGMDVW	IGHV3-23	IGHD6-6	IGHJ6	12	33	54	69
1	3.2499187520311994E-4	TGTGCAAAAGACCGAACTCAATACCCCTATAGCAGCAGCTGGTACGTGGAATACTACTACTACTACGGTATGGACGTCTGG	CAKDRTQYPYSSSWYVEYYYYYGMDVW	IGHV3-43	IGHD6-13	IGHJ6	10	27	46	51
1	3.2499187520311994E-4	TGTGCGAGAGGCGGTCGGAAAAAACGTATTACTATGATAGTAGTGGTCCAAACCCCCGCGTACTACTTTGACTACTGG	CARGGRKKRITMIVVVQTPAYYFDYW	IGHV1-8	IGHD3-22	IGHJ4	11	23	46	59
1	3.2499187520311994E-4	TGTGCGAGAGGAAGGAGGGAATGTAGTAGTACCAGCTGCTATGGGGAGTACTACTACTACTACGGTATGGACGTCTGG	CARGRRECSSTSCYGEYYYYYGMDVW	IGHV1-8	IGHD2-2	IGHJ6	10	21	42	48
1	3.2499187520311994E-4	TGTGCGAGACATGGTCCCCCTGATTACTATGATAGTAGTGGTTATCCCAATCGAGAAGATGCTTTTGATATCTGG	CARHGPPDYYDSSGYPNREDAFDIW	IGHV4-4	IGHD3-22	IGHJ3	8	22	44	57
1	3.2499187520311994E-4	TGTGCGAGACAGTTTCCCGTAGGATATTGTAGTAGTACCAGCTGCCGACAGGGTTTGGACTGGTTCGACCCCTGG	CARQFPVGYCSSTSCRQGLDWFDPW	IGHV5-10-1	IGHD2-2	IGHJ5	10	19	44	58
1	3.2499187520311994E-4	TGTGCGAGAGGCTTAACTCAGATCACTATGATAGTAGTGGTTTTTACCGGGGGGAGCTTCTACTTTGACTCCTGG	CARGLTQITMIVVVFTGGSFYFDSW	IGHV4-34	IGHD3-22	IGHJ4	11	24	46	59
1	3.2499187520311994E-4	TGTGCGAGAGATCGTCTATTGAAGATTTTTGGAGTGGCCCCCCCTTTTGAAAAACAGGGGGCTATGGACGTCTGG	CARDRLLKIFGVAPPFEKQGAMDVW	IGHV4-31	IGHD3-3	IGHJ6	12	23	36	63
1	3.2499187520311994E-4	TGTGCGAGACACTCGGCACACATGGATCGGGGAGTTCGGACTACATACTACTACTACGCTTTGGACGTCTGG	CARHSAHMDRGVRTTYYYYALDVW	IGHV4-39	IGHD3-10	IGHJ6	10	21	35	45
1	3.2499187520311994E-4	TGTGCGAGACACTCGGCACACATGAATCGGGGAGTTCGGACAACATATTACTATTACGCTTTGGACGTCTGG	CARHSAHMNRGVRTTYYYYALDVW	IGHV4-31	IGHD3-10	IGHJ6	8	26	35	61
1	3.2499187520311994E-4	TGTGCGAGACACTCGGCACACATGAATCGGGGAGTTCGGACAACATATTACTATTACGCTTTGGACGTCTGG	CARHSAHMNRGVRTTYYYYALDVW	IGHV5-10-1	IGHD3-10	IGHJ6	10	26	35	61
1	3.2499187520311994E-4	TGTGCGAGAGTTTCGCGTTACGATTTTTGGAGTGGTTACTACCAAGACTACTACTACGGTATGGACGTCTGG	CARVSRYDFWSGYYQDYYYGMDVW	IGHV1-46	IGHD3-3	IGHJ6	9	17	37	46
1	3.2499187520311994E-4	TGTGCGAGAGGCCTCAATTTGGGGACGATTTTTGGAGTGGTTATTACCCAGGGGGCCCTCTTTGACTACTGG	CARGLNLGTIFGVVITQGALFDYW	IGHV4-34	IGHD3-3	IGHJ4	14	24	45	59
1	3.2499187520311994E-4	TGTGCGAGAGGGTTACGATATTTTGATTGGTCCATATTAAGGGAGCCGGGGGGGAACTGGTTCGACCCCTGG	CARGLRYFDWSILREPGGNWFDPW	IGHV1-8	IGHD3-9	IGHJ5	10	12	30	54
1	3.2499187520311994E-4	TGTGCGAGAGGGGGCCCTGGGAGTTATGATATTGTCAATTATTATGGCTACAACAATTGGTTTGACTCCTGG	CARGGPGSYDIVNYYGYNNWFDSW	IGHV5-10-1	IGHD3-10	IGHJ5	8	18	30	52
1	3.2499187520311994E-4	TGTGCGAGAGACCCTACCCTGACTACGGTGACTACCATGCAGAACCACTACTACTACGGTATGGACGTCTGG	CARDPTLTTVTTMQNHYYYGMDVW	IGHV4-31	IGHD4-17	IGHJ6	10	19	34	46
1	3.2499187520311994E-4	TGTGCGAGAACCCGGTGTTGTGATATGATAGTAGTGGGGCCCTCAATGGACTACTACGGTATGGACGTCTGG	CARTRCCDMIVVGPSMDYYGMDVW	IGHV3-7	IGHD3-22	IGHJ6	8	23	36	49
1	3.2499187520311994E-4	TGTGCGAGAACCGACTATACCAGCAGCTGGTTTGAAACAAACTCAGCACCCAGGCAATACTTCCACCACTGG	CARTDYTSSWFETNSAPRQYFHHW	IGHV3-23	IGHD6-13	IGHJ1	6	15	30	55
1	3.2499187520311994E-4	TGTGCGAGGCTAGGATATTGTAGTGGTGGTAGCTGCTACTCCTACTACTACTACGGTATGGACGTCTGG	CARLGYCSGGSCYSYYYYGMDVW	IGHV4-34	IGHD2-15	IGHJ6	7	9	40	41
1	3.2499187520311994E-4	TGTGCGAGAGATCGGCCCTATTATGATTACGTTTGGGGGAGTCCCTACTACTACGGTATGGACGTCTGG	CARDRPYYDYVWGSPYYYGMDVW	IGHV3-7	IGHD3-16	IGHJ6	12	18	41	44
1	3.2499187520311994E-4	TGTGCGAGAGATAGGGGGGGTGACTACGGTGACTACGACGGGCCCCCTTACTGGTACTTCGATCTCTGG	CARDRGGDYGDYDGPPYWYFDLW	IGHV3-53	IGHD4-17	IGHJ2	11	20	36	48
1	3.2499187520311994E-4	TGTGCGAGAGATAGAAAAAATTCCCGAGGAACGTTATTACTATGGTTCGGGGAGTTATTTGACTACTGG	CARDRKNSRGTLLLWFGELFDYW	IGHV1-18	IGHD3-10	IGHJ4	11	34	56	57
1	3.2499187520311994E-4	TGTGCGAGAGATAGAAAAAATTCCCGAGGAACGTTATTACTATGGTTCGGGGAGTTATTTGACTACTGG	CARDRKNSRGTLLLWFGELFDYW	IGHV3-53	IGHD3-10	IGHJ4	11	34	56	57
1	3.2499187520311994E-4	TGTGCGAGAATATTTTGGGTGACTACTCATTTTCGGCGTTACTACTACTACTACGGTATGGACGTCTGG	CARIFWVTTHFRRYYYYYGMDVW	IGHV4-28	IGHD4-17	IGHJ6	9	17	25	38
1	3.2499187520311994E-4	TGTACTAGAGTGTCGGAGGGTTTTGACTGGTTATTATCCCGACAGTCTCGGTACGGTATGGACGTCTGG	CTRVSEGFDWLLSRQSRYGMDVW	IGHV3-49	IGHD3-9	IGHJ3	9	20	36	64
1	3.2499187520311994E-4	TGTACCACAGATCCCGTAGTACCAGCTGCCCTATCTTATTACTACTACTACTACGGTATGGACGTCTGG	CTTDPVVPAALSYYYYYYGMDVW	IGHV3-15	IGHD2-2	IGHJ6	12	15	28	36
1	3.2499187520311994E-4	TGTGCGCGAGAGGTGACTATGGTTCGGGGATTTTTTTGGGACCGCTTCTACGGTATGGACGTCTGG	CAREVTMVRGFFWDRFYGMDVW	IGHV3-21	IGHD3-10	IGHJ6	10	15	29	54
1	3.2499187520311994E-4	TGTGCGCAGGACGGGGCGGGAGGATGTAGTAGTACCACCTGCAACGGGTACTACTTTGACTACTGG	CAQDGAGGCSSTTCNGYYFDYW	IGHV3-23	IGHD2-2	IGHJ4	5	24	41	47
1	3.2499187520311994E-4	TGTGCGACGAATATTGTAGTAGTACCTAAGCTAGGATCCTACTACTACTACGGTATGGACGTCTGG	CATNIVVVPKLGSYYYYGMDVW	IGHV4-4	IGHD2-2	IGHJ6	6	10	25	38
1	3.2499187520311994E-4	TGTGCGAGACTTCCCCCGGTGGATTGTGGTGGTGACTGCTACCCCCCGGGGGGTATGGACGTCTGG	CARLPPVDCGGDCYPPGGMDVW	IGHV4-31	IGHD2-21	IGHJ6	8	22	40	54
1	3.2499187520311994E-4	TGTGCGAGACCCTGGCAGGACTACTCTGATAGTAATAGTTATTTGACCGACGCTTTTGATATCTGG	CARPWQDYSDSNSYLTDAFDIW	IGHV4-31	IGHD3-22	IGHJ3	8	21	42	51
1	3.2499187520311994E-4	TGTGCGAGACCCTGGCAGGACTACTATGAAAGTAGCAGTTACAGGAGCGACGCTTTTGATATTTGG	CARPWQDYYESSSYRSDAFDIW	IGHV5-10-1	IGHD3-22	IGHJ3	9	21	34	51
1	3.2499187520311994E-4	TGTGCGAGAGTGTCGGATTACTATGATAGTAGTGGTTATTACTACTACTACGGTATGGACGTCTGG	CARVSDYYDSSGYYYYYGMDVW	IGHV3-33	IGHD3-22	IGHJ6	9	16	34	35
1	3.2499187520311994E-4	TGTGCGAGAGGCTCGGCGTATTTCGATTTCTGGAGGATTTATTATACGGGCTGGTTCGACCTCTGG	CARGSAYFDFWRIYYTGWFDLW	IGHV1-69	IGHD3-3	IGHJ5	9	16	46	50
1	3.2499187520311994E-4	TGTGCGAGAGGCTCGGCGTATTTCGATTTCTGGAGGATTTATTATACGGGCTGGTTCGACCTCTGG	CARGSAYFDFWRIYYTGWFDLW	IGHV4-34	IGHD3-3	IGHJ5	11	16	46	50
1	3.2499187520311994E-4	TGTGCGAGAGGCCGAGGATATTGTAGTAGTACCAGCTGCTATCCCGAAAACTGGTTCGACCCCTGG	CARGRGYCSSTSCYPENWFDPW	IGHV1-8	IGHD2-2	IGHJ5	12	14	45	48
1	3.2499187520311994E-4	TGTGCGAGAGGACCCACGTTTCCTAAAATTATGTTTGGGGCAGTTAGTTGGTTCTTCGATCTCTGG	CARGPTFPKIMFGAVSWFFDLW	IGHV1-8	IGHD3-16	IGHJ2	10	27	45	48
1	3.2499187520311994E-4	TGTGCGAGAGGAGGCGGGACAGCTCGATCCCCGTGGGACTACTACTACTACGGTATGGACGTCTGG	CARGGGTARSPWDYYYYGMDVW	IGHV1-8	IGHD6-6	IGHJ6	10	19	25	37
1	3.2499187520311994E-4	TGTGCGAGAGATCGGGCCTTCCTAGCATATTGTGGTGGTGACTGCTATTCCAGTTTTGACTACTGG	CARDRAFLAYCGGDCYSSFDYW	IGHV3-30	IGHD2-21	IGHJ4	12	21	50	54
1	3.2499187520311994E-4	TGTGCGAGAGATCGGGCCTTCCTAGCATATTGTGGTGGTGACTGCTATTCCAGTTTTGACTACTGG	CARDRAFLAYCGGDCYSSFDYW	IGHV4-31	IGHD2-21	IGHJ4	12	21	50	54
1	3.2499187520311994E-4	TGTGCGAGAGATAATCCGAGCGGAGATACAGCTATGGTCTGGGGGTTCGGCTGGTTCGACCCCTGG	CARDNPSGDTAMVWGFGWFDPW	IGHV4-31	IGHD5-18	IGHJ5	11	24	37	50
1	3.2499187520311994E-4	TGTGCGAGAGACTCGGCGTATTTCGATTTCTGGAGGATTTATTATACGGGCTGGTTCGACCTCTGG	CARDSAYFDFWRIYYTGWFDLW	IGHV1-46	IGHD3-3	IGHJ5	10	16	46	50
1	3.2499187520311994E-4	TGTGCGAGAGACGCTGCTGCCCGACATTTTTATTGTAGTGGTGGTAGCTGCTACTCTGACTACTGG	CARDAAARHFYCSGGSCYSDYW	IGHV3-21	IGHD2-15	IGHJ4	10	30	49	50
1	3.2499187520311994E-4	TGTGCGAGAGAGCCCTCACATATAGCAGTGGCTGGATACTACTACTACTACGGTATGGACGTCTGG	CAREPSHIAVAGYYYYYGMDVW	IGHV3-16	IGHD6-19	IGHJ6	8	20	34	36
1	3.2499187520311994E-4	TGTGCGAGAGAGGTTGTACCAGCTGCTACAACCCAAAACTACTACTACTACGGTATGGACGTCTGG	CAREVVPAATTQNYYYYGMDVW	IGHV4-28	IGHD2-2	IGHJ6	8	15	27	37
1	3.2499187520311994E-4	TGTGCGAGAGAGGTTACTATGATTCGGGGAATCATTTGGGACTACTTCTACGGAATGGACGTCTGG	CAREVTMIRGIIWDYFYGMDVW	IGHV3-21	IGHD3-10	IGHJ6	10	13	29	40
1	3.2499187520311994E-4	TGTGCGAGAGAGGTCACTATGGTTCGGGGACTTATTTGGGACTCCTTTTACGGTATGGACGTCTGG	CAREVTMVRGLIWDSFYGMDVW	IGHV4-31	IGHD3-10	IGHJ6	10	15	35	54
1	3.2499187520311994E-4	TGTGCGAGAGAGGGGAATTATGATTACGTTTGGGGGAGTTATCGTTCCCCTTACTTTGACTACTGG	CAREGNYDYVWGSYRSPYFDYW	IGHV4-39	IGHD3-16	IGHJ4	8	16	45	51
1	3.2499187520311994E-4	TGTGCGAGAGAGGGGAATTATGATTACGTTTGGGGGAGTTATCGTTCCCCTTACTTTGACTACTGG	CAREGNYDYVWGSYRSPYFDYW	IGHV3-48	IGHD3-16	IGHJ4	10	16	45	51
1	3.2499187520311994E-4	TGTGCGAGAAATAATCCGAGCGGAGATACAGCTATGGTCTGGGGGTTCGGCTGGTTCGACCCCTGG	CARNNPSGDTAMVWGFGWFDPW	IGHV3-48	IGHD5-18	IGHJ5	8	24	37	50
1	3.2499187520311994E-4	TGTGCGAAGTTTTTGTTTCGCTATGATAGTAGTGCTTATGGTAGAAACTATTACTTTGACCACTGG	CAKFLFRYDSSAYGRNYYFDHW	IGHV4-31	IGHD3-22	IGHJ1	6	20	38	60
1	3.2499187520311994E-4	TGTGCGAAAGCACCATATGATTACGTTTGGGGGACTATAGGCTACTACTACGGTATGGACGTCTGG	CAKAPYDYVWGTIGYYYGMDVW	IGHV3-23	IGHD3-16	IGHJ6	9	15	33	41
1	3.2499187520311994E-4	TGTGCGAAAGATCTTGGGCACTATGATAGTAGTGGTTATCCCGAGATCTATGCTTTTGATATCTGG	CAKDLGHYDSSGYPEIYAFDIW	IGHV3-60	IGHD3-22	IGHJ3	14	19	38	49
1	3.2499187520311994E-4	TGTGCGAGATGGGAACATTACTATGATAGTAGTGGTTATTCCGAGGACTACTTTGACTTCTGG	CARWEHYYDSSGYSEDYFDFW	IGHV3-11	IGHD3-22	IGHJ4	8	16	39	46
1	3.2499187520311994E-4	TGTGCGAGATACACAATAGCAGCAGCTGGTACTCTGGACTACTACTACGGTATGGACGTCTGG	CARYTIAAAGTLDYYYGMDVW	IGHV3-21	IGHD6-13	IGHJ3	8	15	31	58
1	3.2499187520311994E-4	TGTGCGAGACTTAATATTCGAGATTACTATGATAGTAGTGGCCGGGCGGCTTTTGATATCTGG	CARLNIRDYYDSSGRAAFDIW	IGHV5-10-1	IGHD3-22	IGHJ3	9	22	40	48
1	3.2499187520311994E-4	TGTGCGAGACTCGGGTATTACGATATTTTGACTGGTTATTACGTGGGACAGTTTGACTACTGG	CARLGYYDILTGYYVGQFDYW	IGHV5-10-1	IGHD3-9	IGHJ4	9	14	40	51
1	3.2499187520311994E-4	TGTGCGAGACGGAAGTATTACTATGATAGTAGTGGTTATTATGAGAGCTGGTTCGACCCCTGG	CARRKYYYDSSGYYESWFDPW	IGHV4-31	IGHD3-22	IGHJ5	8	14	40	47
1	3.2499187520311994E-4	TGTGCGAGACATGGGGCAAGGTCTTGTAGTGGTGGTACCTGTTCCAACTTCTTTGACTACTGG	CARHGARSCSGGTCSNFFDYW	IGHV5-10-1	IGHD2-15	IGHJ4	12	23	40	46
1	3.2499187520311994E-4	TGTGCGAGACATGGGGGAACGATTTTTGGAGTGGTTATTATCCTCTCCAACTTTGACTACTGG	CARHGGTIFGVVIILSNFDYW	IGHV5-10-1	IGHD3-3	IGHJ4	12	18	40	49
1	3.2499187520311994E-4	TGTGCGAGAGCTAGTGGCTACGATTCTCCGTATTACTACTACTACTACGGTATGGACGTCTGG	CARASGYDSPYYYYYYGMDVW	IGHV3-48	IGHD5-12	IGHJ6	9	11	24	30
1	3.2499187520311994E-4	TGTGCGAGAGCGAAATTACTATGGTTCGGGGAGTTATCCCACCGTGATGCTTTTGATATCTGG	CARAKLLWFGELSHRDAFDIW	IGHV3-66	IGHD3-10	IGHJ3	9	14	36	44
1	3.2499187520311994E-4	TGTGCGAGAGGTATTGTAGTAGTACCAGCTGCTAGTTACTACTACTACGGTATGGACGTCTGG	CARGIVVVPAASYYYYGMDVW	IGHV4-34	IGHD2-2	IGHJ6	10	11	33	36
1	3.2499187520311994E-4	TGTGCGAGAGGCCGAGGTATGATTCGGGGAGGCCAAATTTACTTCTACAATTTGGACGTCTGG	CARGRGMIRGGQIYFYNLDVW	IGHV4-34	IGHD3-10	IGHJ3	12	17	30	58
1	3.2499187520311994E-4	TGTGCGAGAGATTTGGGATATTGTAGTGGTGGTAGCTGCTACTCGGGGGAATTTGACTACTGG	CARDLGYCSGGSCYSGEFDYW	IGHV4-31	IGHD2-15	IGHJ4	11	15	43	51
1	3.2499187520311994E-4	TGTGCGAGAGATGCGCCCTCCTGGTTCGGGGCCCTCAACCGCTCTTACGGTATGGACGTCTGG	CARDAPSWFGALNRSYGMDVW	IGHV1-69	IGHD3-10	IGHJ6	11	21	30	51
1	3.2499187520311994E-4	TGTGCGAGAGATATGCAGGGAGATTTACGATTTTTGGAGTGGAACTACGGTATGGACGTCTGG	CARDMQGDLRFLEWNYGMDVW	IGHV3-30	IGHD3-3	IGHJ6	11	24	41	51
1	3.2499187520311994E-4	TGTGCGAGAGAGGCCCCTTATTGTAGTGGTGGTAGCTGCTACGGGGGGGCTTTTGATATCTGG	CAREAPYCSGGSCYGGAFDIW	IGHV4-31	IGHD2-15	IGHJ3	10	18	41	48
1	3.2499187520311994E-4	TGTGCGAGAGAGGGCACTATGGTTCGGGGAATTATTACTCACTACTTCGCTATGGACGTCTGG	CAREGTMVRGIITHYFAMDVW	IGHV4-28	IGHD3-10	IGHJ6	8	15	36	51
1	3.2499187520311994E-4	TGTGCGAGAACTCCGAGGCTGGCAGTGGCTGGTACCCAGCCTTTATACTACCTTGACTACTGG	CARTPRLAVAGTQPLYYLDYW	IGHV4-28	IGHD6-19	IGHJ4	9	21	34	45
1	3.2499187520311994E-4	TGTGCGGGGGCCCGCCAAAGAAGAGCAGTGGGGCGAGTGCAGGGACCAGTTGACTACTGG	CAGARQRRAVGRVQGPVDYW	IGHV1-58	IGHD6-19	IGHJ4	6	23	30	49
1	3.2499187520311994E-4	TGTGCGAGCCCTCAAGAACCCTACGTTTGGGGGAGTTATCGTTCCCACTTTGACTACTGG	CASPQEPYVWGSYRSHFDYW	IGHV3-30	IGHD3-16	IGHJ4	7	21	42	46
1	3.2499187520311994E-4	TGTGCGAGCCCTCAAGAACCCTACGTTTGGGGGAGTTATCGTTCCCACTTTGACTACTGG	CASPQEPYVWGSYRSHFDYW	IGHV4-34	IGHD3-16	IGHJ4	7	21	42	46
1	3.2499187520311994E-4	TGTGCGAGGTTCCTGGACAACTGGAACGACTGGGACTACTACTACGGTATGGACGTCTGG	CARFLDNWNDWDYYYGMDVW	IGHV3-30	IGHD1-1	IGHJ6	7	16	29	34
1	3.2499187520311994E-4	TGTGCGAGGTTCCTGGACAACTGGAACGACTGGGACTACTACTACGGTATGGACGTCTGG	CARFLDNWNDWDYYYGMDVW	IGHV3-64	IGHD1-1	IGHJ6	7	16	29	34
1	3.2499187520311994E-4	TGTGCGAGATCCCGGGGAAAAGACTACGGTGACTATACACGACCCCCTTTTGACTACTGG	CARSRGKDYGDYTRPPFDYW	IGHV4-55	IGHD4-17	IGHJ4	9	21	34	48
1	3.2499187520311994E-4	TGTGCGAGATGGGGGGTCTCTAGTGGGAGCTACTCCTGGTCGGGTGCTTTTGATATCTGG	CARWGVSSGSYSWSGAFDIW	IGHV4-39	IGHD1-26	IGHJ3	8	20	33	44
1	3.2499187520311994E-4	TGTGCGAGAGTATTCACCCTAGAAAGGTTCGGGGAGTTATTAAGTGCTTTTGATATCTGG	CARVFTLERFGELLSAFDIW	IGHV4-31	IGHD3-10	IGHJ3	9	25	41	44
1	3.2499187520311994E-4	TGTGCGAGAGATTCTTTCTTGGCTACGGTGACTACCCTGCCTGACTACTTTGACTACTGG	CARDSFLATVTTLPDYFDYW	IGHV4-31	IGHD4-17	IGHJ4	11	22	34	43
1	3.2499187520311994E-4	TGTGCGAGAGATTGGTATAGTGGGAGCTACTCGAACTACTACTACGGTATGGACGTCTGG	CARDWYSGSYSNYYYGMDVW	IGHV3-21	IGHD1-26	IGHJ6	11	13	30	34
1	3.2499187520311994E-4	TGTGCGAGAGATCTTACTATGGTTCGGGGAGGGAACTACTACTACGGTATGGACGTCTGG	CARDLTMVRGGNYYYGMDVW	IGHV4-31	IGHD3-10	IGHJ6	13	14	30	34
1	3.2499187520311994E-4	TGTGCGAGAGATCCGGACTATAGCAGTGGCCCTTACTACTACTACGGTATGGACGTCTGG	CARDPDYSSGPYYYYGMDVW	IGHV4-31	IGHD6-19	IGHJ6	12	18	29	33
1	3.2499187520311994E-4	TGTGCGAGAGACTCCGGGGACACGATTTATGGAGTGGCGAACTACCCTATGGACGTCTGG	CARDSGDTIYGVANYPMDVW	IGHV3-11	IGHD3-3	IGHJ6	10	21	36	48
1	3.2499187520311994E-4	TGTGCGAGAGACCCCGGGGGTTGGTCCCTAGTGGGGGACGACTGGTACTTCGATCTCTGG	CARDPGGWSLVGDDWYFDLW	IGHV1-46	IGHD1-26	IGHJ2	10	28	34	40
1	3.2499187520311994E-4	TGTGCGAAATATGGCTTACTATGGTTCGGGGAGTTATTTTTTGACTGGTTCGACCCCTGG	CAKYGLLWFGELFFDWFDPW	IGHV3-23	IGHD3-10	IGHJ5	8	15	37	43
1	3.2499187520311994E-4	TGTGCACGCAGACTGGGATACAGAAGTGACTGGGGTTCTTACTGGTACTTCGATGTCTGG	CARRLGYRSDWGSYWYFDVW	IGHV2-5	IGHD5-18	IGHJ2	12	15	22	39
1	3.2499187520311994E-4	TGTGCACACACATCCCACCTATCATACAACTGGAACGCGGGCGTTGCTTTTGATATCTGG	CAHTSHLSYNWNAGVAFDIW	IGHV2-26	IGHD1-1	IGHJ3	6	24	36	44
1	3.2499187520311994E-4	TGTGCGCGAGATACTGGAGCTACTACTCGCGTTGTTGACAACTGGTTCGACCTCTGG	CARDTGATTRVVDNWFDLW	IGHV1-58	IGHD1-26	IGHJ5	5	15	25	37
1	3.2499187520311994E-4	TGTGCGCGAATCCTGACTTTCTATGGTAGGAGAGGTTATTTTGGTTTTGACAAGTGG	CARILTFYGRRGYFGFDKW	IGHV3-23	IGHD3-22	IGHJ4	5	20	39	45
1	3.2499187520311994E-4	TGTGCGGGATTCCCCAACTTTTACGGTGACTACCGTTACAACTGGTTCGACCCCTGG	CAGFPNFYGDYRYNWFDPW	IGHV5-10-1	IGHD4-17	IGHJ5	5	21	32	36
1	3.2499187520311994E-4	TGTGCGAGGGTGGGGGAGTGGCTGATTAGCTTCTCCTACTTCGGGATGGACGTCTGG	CARVGEWLISFSYFGMDVW	IGHV3-23	IGHD3-16	IGHJ6	6	10	18	45
1	3.2499187520311994E-4	TGTGCGAGGGAAGGTATAGTGGGAGCCGACCTGCGGCAAGCGGGCTTTGACTACTGG	CAREGIVGADLRQAGFDYW	IGHV3-64	IGHD1-26	IGHJ4	7	12	25	44
1	3.2499187520311994E-4	TGTGCGAGGGAAGGTATAGTGGGAGCCGACCTGCGGCAAGCGGGCTTTGACTACTGG	CAREGIVGADLRQAGFDYW	IGHV3-13	IGHD1-26	IGHJ4	4	12	25	44
1	3.2499187520311994E-4	TGTGCGAGATTCCCCAACTTTTACGGTGACTACCGTTACAACTGGTTCGACCCCTGG	CARFPNFYGDYRYNWFDPW	IGHV4-55	IGHD4-17	IGHJ5	9	21	32	36
1	3.2499187520311994E-4	TGTGCGAGATTCCCCAACTTTTACGGTGACTACCGTTACAACTGGTTCGACCCCTGG	CARFPNFYGDYRYNWFDPW	IGHV7-81	IGHD4-17	IGHJ5	9	21	32	36
1	3.2499187520311994E-4	TGTGCGAGACTCCCCCCGTATCGCGATGAGACTCATGAAGATGGTTTTGGTCTCTGG	CARLPPYRDETHEDGFGLW	IGHV4-39	IGHD4-11	IGHJ3	9	32	37	39
1	3.2499187520311994E-4	TGTGCGAGACATGGGATTGTAGTAGTACCAGCTGCTGAGGGGTGGTTCGACCCCTGG	CARHGIVVVPAAEGWFDPW	IGHV4-39	IGHD2-2	IGHJ5	12	15	35	42
1	3.2499187520311994E-4	TGTGCGAGACAATATTGTAGTGGTGGTAGCTGCTCCGTGCCGAACTTTGACTTCTGG	CARQYCSGGSCSVPNFDFW	IGHV4-39	IGHD2-15	IGHJ4	10	11	33	43
1	3.2499187520311994E-4	TGTGCGAGACAATATTGTAGTGGTGGTAGCTGCTCCGTGCCGAACTTTGACTTCTGG	CARQYCSGGSCSVPNFDFW	IGHV7-4-1	IGHD2-15	IGHJ4	8	11	33	43
1	3.2499187520311994E-4	TGTGCGAGAGTTACGGTACAGTGGTTACCAAAGCGGCCCGCTGCTTTTGATATCTGG	CARVTVQWLPKRPAAFDIW	IGHV3-33	IGHD3-22	IGHJ3	9	19	26	41
1	3.2499187520311994E-4	TGTGCGAGAGTAGGCGAGGCTACGGTGGAAATCGCATCGGTGGGTTTTGACTACTGG	CARVGEATVEIASVGFDYW	IGHV4-34	IGHD4-23	IGHJ4	9	19	27	45
1	3.2499187520311994E-4	TGTGCGAGAGTAGGCGAGGCTACGGTGGAAATCGCATCGATGGGTTTTGACTACTGG	CARVGEATVEIASMGFDYW	IGHV4-34	IGHD4-23	IGHJ4	9	19	27	45
1	3.2499187520311994E-4	TGTGCGAGAGGTGGGCAGGATAGCAGCAGCTGGTACGGGCCCAACTTTGACTACTGG	CARGGQDSSSWYGPNFDYW	IGHV4-34	IGHD6-13	IGHJ4	10	19	36	43
1	3.2499187520311994E-4	TGTGCGAGAGGGACTATTACTATGGTTCGGGTTCTTTTTGACTACTTTGACTACTGG	CARGTITMVRVLFDYFDYW	IGHV1-8	IGHD3-10	IGHJ4	10	14	30	40
1	3.2499187520311994E-4	TGTGCGAGAGGGACGTATTACTATGATAGTAGTGGTTATGCCCGCTTTGACTACTGG	CARGTYYYDSSGYARFDYW	IGHV1-8	IGHD3-22	IGHJ4	10	12	38	44
1	3.2499187520311994E-4	TGTGCGAGAGGACGGGGTATGGCGATAGCAGTGGCTTCAAACTGGTTCGACCCCTGG	CARGRGMAIAVASNWFDPW	IGHV3-11	IGHD6-19	IGHJ5	9	24	35	39
1	3.2499187520311994E-4	TGTGCGAGAGATCCGTCTATGATTACGTTTGGGGGCGCGGTGGGTATGGACGTCTGG	CARDPSMITFGGAVGMDVW	IGHV4-31	IGHD3-16	IGHJ6	12	17	34	45
1	3.2499187520311994E-4	TGTGCGAGAGATCGCGATAGCAGCAGTTGGTACGGAGGGGTTTACTTTGACTACTGG	CARDRDSSSWYGGVYFDYW	IGHV3-33	IGHD6-13	IGHJ4	12	16	33	42
1	3.2499187520311994E-4	TGTGCGAGAGATGGGGGTTGGGGAGTCTCCCCCATTGATAACGCCCCTGACTACTGG	CARDGGWGVSPIDNAPDYW	IGHV4-31	IGHD3-16	IGHJ4	11	26	33	47
1	3.2499187520311994E-4	TGTGCGAGAGATACCTCCGCGTTCGGGGCCGGGCACTACTACGGTATGGACGTCTGG	CARDTSAFGAGHYYGMDVW	IGHV3-30	IGHD3-10	IGHJ6	11	20	27	34
1	3.2499187520311994E-4	TGTGCGAGAGATAGAGATTACTATGGTTCGGGGATCGGGGGGTGGTTCGACCCCTGG	CARDRDYYGSGIGGWFDPW	IGHV3-21	IGHD3-10	IGHJ5	11	16	33	42
1	3.2499187520311994E-4	TGTGCGAGAGAGCGCTGGGAATGGGGTGGCTGGTACAGCGGAAAGTTTGACTACTGG	CARERWEWGGWYSGKFDYW	IGHV3-30	IGHD6-19	IGHJ4	10	25	35	45
1	3.2499187520311994E-4	TGTGCGAGAGAGGAAGGGGGAGTAGCAGCAGCTGGCCCCGGAGCTTTTGATATCTGG	CAREEGGVAAAGPGAFDIW	IGHV4-28	IGHD6-13	IGHJ3	8	22	34	42
1	3.2499187520311994E-4	TGTGCGAGAACTACGTGGCTAGAGCTCTGGTTACAGGGGGTCTACTTTGACTATTGG	CARTTWLELWLQGVYFDYW	IGHV5-10-1	IGHD5-18	IGHJ4	8	12	33	41
1	3.2499187520311994E-4	TGTGCGAAACGGGAAGGGATGGCTACAATCCGGCAATCGACAAATTTTGACTACTGG	CAKREGMATIRQSTNFDYW	IGHV3-23	IGHD5-24	IGHJ4	8	17	28	45
1	3.2499187520311994E-4	TGTGCACGGATGGTTCGGGGATGGCTACAATTATCGTACAACTGGTTCGACCCCTGG	CARMVRGWLQLSYNWFDPW	IGHV2-26	IGHD5-24	IGHJ5	10	19	32	35
1	3.2499187520311994E-4	TGTGCACACAGCCCTCCCAGTTTACTATGGTTCGGGGAGTTCGATTTTGACTACTGG	CAHSPPSLLWFGEFDFDYW	IGHV2-5	IGHD3-10	IGHJ4	10	21	40	45
1	3.2499187520311994E-4	TGTGCAACAGCTGTGACTACTATGATAGTAGTGGCCGGATACTACTTTGACTACTGG	CATAVTTMIVVAGYYFDYW	IGHV1-69-2	IGHD3-22	IGHJ4	9	17	33	39
1	3.2499187520311994E-4	TGTGCAAGAGGAAAACTATGGTTCGGGGAGTCCGAGACAGATCCATTTGACTACTGG	CARGKLWFGESETDPFDYW	IGHV3-13	IGHD3-10	IGHJ4	9	14	30	45
1	3.2499187520311994E-4	TGTGCGAGCAACTACGGTGACTATCACTACTACTACTACGGTATGGACGTCTGG	CASNYGDYHYYYYGMDVW	IGHV3-48	IGHD4-17	IGHJ6	7	10	20	21
1	3.2499187520311994E-4	TGTGCGAGGGGTGTGGATTTTGACTGGTTATTATACCCGACCTTCGACCCCTGG	CARGVDFDWLLYPTFDPW	IGHV4-4	IGHD3-9	IGHJ5	7	16	34	42
1	3.2499187520311994E-4	TGTGCGAGGAATTATGATAGTAGTGGTTATCGCCCGGTTGAACTTGACTACTGG	CARNYDSSGYRPVELDYW	IGHV5-10-1	IGHD3-22	IGHJ4	7	12	29	43
1	3.2499187520311994E-4	TGTGCGAGACATCTAGTACCTGGTGTGGACTACTACTACGGTATGGACGTCTGG	CARHLVPGVDYYYGMDVW	IGHV5-10-1	IGHD2-2	IGHJ6	11	13	19	28
1	3.2499187520311994E-4	TGTGCGAGACAGAATGGGCAGTGGCTGGTAGATTGGACCTACTTTGACTACTGG	CARQNGQWLVDWTYFDYW	IGHV4-39	IGHD6-19	IGHJ4	10	17	29	38
1	3.2499187520311994E-4	TGTGCGAGAGTTCCCCCGCCTGACTACGGTGACTCCTACCCTTTTGACTACTGG	CARVPPPDYGDSYPFDYW	IGHV7-4-1	IGHD4-17	IGHJ4	9	20	33	42
1	3.2499187520311994E-4	TGTGCGAGAGATTTGGAATATAACTGGAACGACCCCGGTTACTTTGATTACTGG	CARDLEYNWNDPGYFDYW	IGHV4-31	IGHD1-20	IGHJ4	11	18	32	39
1	3.2499187520311994E-4	TGTGCGAGAGATTCACGTACTTTTACCATGGTTCGGGGAGTCCTTGATTCCTGG	CARDSRTFTMVRGVLDSW	IGHV3-48	IGHD3-10	IGHJ5	11	22	40	49
1	3.2499187520311994E-4	TGTGCGAGAGATCGGGGGCAGTGGCTGGGACTTCGCTGGTACTTCGATCTCTGG	CARDRGQWLGLRWYFDLW	IGHV4-31	IGHD6-19	IGHJ2	12	17	27	35
1	3.2499187520311994E-4	TGTGCGAGAGATCGAGTGGATAGCAGTGGCTGGTTGTACTACTTTGACTACTGG	CARDRVDSSGWLYYFDYW	IGHV3-21	IGHD6-19	IGHJ4	12	19	33	35
1	3.2499187520311994E-4	TGTGCGAGAGATGGGGATATTGTGGTGGTGACTGCTTCCTGGTTCGACCCCTGG	CARDGDIVVVTASWFDPW	IGHV1-18	IGHD2-21	IGHJ5	11	16	35	38
1	3.2499187520311994E-4	TGTGCGAGAGACCCCCAACATGACTATGGTTCGGGGAGTTATTATAACGACTGG	CARDPQHDYGSGSYYNDW	IGHV3-53	IGHD3-10	IGHJ4	10	22	48	49
1	3.2499187520311994E-4	TGTGCGAGAATGATAGTAGTGGTTATCGGGGGACGTCGGTACTTTGACTACTGG	CARMIVVVIGGRRYFDYW	IGHV4-28	IGHD3-22	IGHJ4	9	10	25	39
1	3.2499187520311994E-4	TGTGCGAATACACCGCCCTGGGGAATCAGACCTTACTGGTACTTCGATCTCTGG	CANTPPWGIRPYWYFDLW	IGHV3-23	IGHD7-27	IGHJ2	7	17	23	33
1	3.2499187520311994E-4	TGTGCGAAAGATTACGATTTTTGGAGTGGTTATCCCTACGGTATGGACGTCTGG	CAKDYDFWSGYPYGMDVW	IGHV4-31	IGHD3-3	IGHJ6	11	12	32	42
1	3.2499187520311994E-4	TGTGCGAAAAGGAGTGGGATTTTCGCACTCTCCCCTGATATTCTTGATATCTGG	CAKRSGIFALSPDILDIW	IGHV1-69	IGHD1-26	IGHJ3	6	12	18	43
1	3.2499187520311994E-4	TGTGCAAAAGGGCCAAATCCATATAGTGGGAGCTATTGGTACATTGACAACTGG	CAKGPNPYSGSYWYIDNW	IGHV3-9	IGHD1-26	IGHJ4	9	21	34	39
1	3.2499187520311994E-4	TGTGCAAAAGATAGAGGGCCTTTGGGGTACAGCTATGGTTACTTTGACTACTGG	CAKDRGPLGYSYGYFDYW	IGHV3-43	IGHD5-18	IGHJ4	12	27	38	39
1	3.2499187520311994E-4	TGTACCACAGGGCCAAGCATTACTATGGTTCGGGGAGTTATTAATGACTACTGG	CTTGPSITMVRGVINDYW	IGHV3-15	IGHD3-10	IGHJ4	9	18	42	44
1	3.2499187520311994E-4	TGTGTGAGACCGCGCCGGGCATGTGTTAGTGCCAGCTGTTATGACTACTGG	CVRPRRACVSASCYDYW	IGHV3-23	IGHD2-2	IGHJ4	3	26	37	41
1	3.2499187520311994E-4	TGTGTGAGACCGCGCCGGGCATGTGTTAGTGCCAGCTGCTATGACTACTGG	CVRPRRACVSASCYDYW	IGHV3-23	IGHD2-2	IGHJ4	3	26	40	41
1	3.2499187520311994E-4	TGTGTGAGAGATCGAGAGCCGCGCAGTGGCTGGGGGAGCTTTGACCTCTGG	CVRDREPRSGWGSFDLW	IGHV3-72	IGHD6-19	IGHJ4	12	22	32	38
1	3.2499187520311994E-4	TGTGCGCGTGGTCCGTTCAGCAGCAGTTTTTGGTTTGGGTTCGACCCCTGG	CARGPFSSSFWFGFDPW	IGHV1-67	IGHD6-13	IGHJ5	3	18	25	37
1	3.2499187520311994E-4	TGTGCGATGCCGGCTGATAGTAGTGGTTATTACCAGGCCCTTGACTACTGG	CAMPADSSGYYQALDYW	IGHV5-10-1	IGHD3-22	IGHJ4	6	14	32	40
1	3.2499187520311994E-4	TGTGCGAGTTCGTCCCAACATTACTATGATAGTAGTGGTTATGTCTACTGG	CASSSQHYYDSSGYVYW	IGHV4-4	IGHD3-22	IGHJ4	7	19	41	44
1	3.2499187520311994E-4	TGTGCGAGTGCGCATGACTACGGTGACTACGGCCGGTGGTTCGACCCCTGG	CASAHDYGDYGRWFDPW	IGHV3-64	IGHD4-17	IGHJ5	7	12	30	36
1	3.2499187520311994E-4	TGTGCGAGTACCCTTTACTATGATAGTAGTACTGGCCCCTTTGACTACTGG	CASTLYYDSSTGPFDYW	IGHV3-64	IGHD3-22	IGHJ4	7	14	29	38
1	3.2499187520311994E-4	TGTGCGAGTACCCTTTACTATGATAGTAGTACTGGCCCCTTTGACTACTGG	CASTLYYDSSTGPFDYW	IGHV4-4	IGHD3-22	IGHJ4	7	14	29	38
1	3.2499187520311994E-4	TGTGCGAGACCGGAGTGGGGCGTAGCAGTGGCTGGTCACATAGACTACTGG	CARPEWGVAVAGHIDYW	IGHV4-39	IGHD6-19	IGHJ4	9	22	35	42
1	3.2499187520311994E-4	TGTGCGAGACATTATAGGAGACTTTATAGCAGCAGGCACTTTGACTACTGG	CARHYRRLYSSRHFDYW	IGHV5-10-1	IGHD6-13	IGHJ4	11	24	34	37
1	3.2499187520311994E-4	TGTGCGAGAGTAGGAGCAGCTGGTAGTCTTTTTGCCTGGTTCGACCCCTGG	CARVGAAGSLFAWFDPW	IGHV4-31	IGHD6-13	IGHJ5	9	10	24	35
1	3.2499187520311994E-4	TGTGCGAGAGGTCTAGCAACAGCTGGCATTATAGGCTGGTTCGACCCCTGG	CARGLATAGIIGWFDPW	IGHV3-23	IGHD6-13	IGHJ5	13	14	25	35
1	3.2499187520311994E-4	TGTGCGAGAGGTCGACTACGTTCGATGAGCCCTGATGCTTTTGATATCTGG	CARGRLRSMSPDAFDIW	IGHV1-8	IGHD4-17	IGHJ3	10	13	20	32
1	3.2499187520311994E-4	TGTGCGAGAGGAGTCTTCGGTTACTCGAAAACCTCCAGTCTTGACTACTGG	CARGVFGYSKTSSLDYW	IGHV4-31	IGHD6-6	IGHJ4	9	21	27	40
1	3.2499187520311994E-4	TGTGCGAGAGATCGGAATTACTATGGTTCGGGGAGTTATTATAAATCGTGG	CARDRNYYGSGSYYKSW	IGHV3-7	IGHD3-10	IGHJ4	12	16	43	48
1	3.2499187520311994E-4	TGTGCGAGAGATAGAGTTATTATAGACTACTACTACGGTATGGACGTCTGG	CARDRVIIDYYYGMDVW	IGHV3-21	IGHD3-10	IGHJ6	11	13	23	25
1	3.2499187520311994E-4	TGTGCGAGAGAGTCCTGGTATAGTGGGACCACGGGGTGGTTCGATTCCTGG	CARESWYSGTTGWFDSW	IGHV1-3	IGHD1-26	IGHJ5	10	16	27	36
1	3.2499187520311994E-4	TGTGCGAGAGAGTCCTGGTATAGTGGGACCACGGGGTGGCTCGATTCCTGG	CARESWYSGTTGWLDSW	IGHV3-11	IGHD1-26	IGHJ5	10	16	27	36
1	3.2499187520311994E-4	TGTGCGAGAGAAGCGAGGTACTATGATAGTAGTGGCTCTTTCGACTACTGG	CAREARYYDSSGSFDYW	IGHV4-31	IGHD3-22	IGHJ4	10	18	34	42
1	3.2499187520311994E-4	TGTGCGAGAACCCGAATGGTCGGGGGAGTTCCCTGGTGGTTCGACCCCTGG	CARTRMVGGVPWWFDPW	IGHV4-28	IGHD3-16	IGHJ5	9	21	29	36
1	3.2499187520311994E-4	TGTGCGAAAGTTGGGCTGATAAATGACTACGGTGACTACTTTGACTACTGG	CAKVGLINDYGDYFDYW	IGHV3-23	IGHD4-17	IGHJ4	9	22	33	34
1	3.2499187520311994E-4	TGTGCGAAAGATCTGTGGAACTACTATGATAGTAGTGGTCAAGAGTACTGG	CAKDLWNYYDSSGQEYW	IGHV3-23	IGHD3-22	IGHJ4	13	21	38	45
1	3.2499187520311994E-4	TGTGCGAAAGATCGTCGGTGGGTGGGTGGAGCAGCCTCGCTTGACTCCTGG	CAKDRRWVGGAASLDSW	IGHV3-23	IGHD2-15	IGHJ4	12	29	34	40
1	3.2499187520311994E-4	TGTGCGAAAGATAGTACCCCCTACGATATTTTGACTGGTTTTGACTACTGG	CAKDSTPYDILTGFDYW	IGHV3-23	IGHD3-9	IGHJ4	11	21	38	39
1	3.2499187520311994E-4	TGTGCGAAAGATAGCGTGGGAGCTCGCTACTACTACGGTATGGACGTCTGG	CAKDSVGARYYYGMDVW	IGHV3-30	IGHD1-26	IGHJ6	11	15	23	26
1	3.2499187520311994E-4	TGTGCGAAAGAAGCAGTGGCTGGTACGGGGGGGTTGCACTTTGACTACTGG	CAKEAVAGTGGLHFDYW	IGHV3-60	IGHD6-19	IGHJ4	10	11	26	37
1	3.2499187520311994E-4	TGTACTAGAGATTTATATAGTGGGAGCTACTTGGGAGTCTTTGACTACTGG	CTRDLYSGSYLGVFDYW	IGHV3-49	IGHD1-26	IGHJ4	11	15	30	38
1	3.2499187520311994E-4	TGCGTGAGACCGCGCCGGGCATGTGTTAGTGCCAGCTGTTATGACTACTGG	CVRPRRACVSASCYDYW	IGHV3-23	IGHD2-2	IGHJ4	1	26	37	41
1	3.2499187520311994E-4	TATGCGAAAGGCCCACATGGGGGTTCGGACTACAACTGGTTCGACCCCTGG	YAKGPHGGSDYNWFDPW	IGHV3-23	IGHD3-10	IGHJ5	9	21	27	30
1	3.2499187520311994E-4	TGTGCTAGAGTAGGGTTAAGCAGTGGCTGGTCCTGGTTCGACCCCTGG	CARVGLSSGWSWFDPW	IGHV3-72	IGHD6-19	IGHJ5	9	18	30	32
1	3.2499187520311994E-4	TGTGCGCGAGATGGTCAAAGGAGCACTCCCTGGAGCTGTGACTACTGG	CARDGQRSTPWSCDYW	IGHV4-4	IGHD3-10	IGHJ4	11	24	29	38
1	3.2499187520311994E-4	TGTGCGGTCCAAGACATAGCAGTGTCTGGTGGGGGGATTGACCACTGG	CAVQDIAVSGGGIDHW	IGHV1-3	IGHD6-19	IGHJ4	5	15	29	37
1	3.2499187520311994E-4	TGTGCGGTCCAAGACATAGCAGTGTCTGGTGGGGGGATTGACCACTGG	CAVQDIAVSGGGIDHW	IGHV1-58	IGHD6-19	IGHJ4	6	15	29	37
1	3.2499187520311994E-4	TGTGCGAGCCTTCCTAGAGTAGATGGTAATGAATACTTCCGACACTGG	CASLPRVDGNEYFRHW	IGHV3-30	IGHD2-15	IGHJ1	7	16	21	29
1	3.2499187520311994E-4	TGTGCGAGCGGCTGGTATAGCAGCAGCTGGGAGAACTTTGACTACTGG	CASGWYSSSWENFDYW	IGHV3-21	IGHD6-13	IGHJ4	7	13	29	34
1	3.2499187520311994E-4	TGTGCGAGATTAGTGGGGACAGATGGCTCCGGGTACTTCGATCTCTGG	CARLVGTDGSGYFDLW	IGHV1-18	IGHD5-24	IGHJ2	8	20	27	31
1	3.2499187520311994E-4	TGTGCGAGATTAGTGGGGACAGATGGCTCCGGGTACTTCGATCTCTGG	CARLVGTDGSGYFDLW	IGHV4-55	IGHD5-24	IGHJ2	9	20	27	31
1	3.2499187520311994E-4	TGTGCGAGATCTGGTTACGATATTTTGACTGGTTATTTTGACTACTGG	CARSGYDILTGYFDYW	IGHV4-55	IGHD3-9	IGHJ4	9	14	35	36
1	3.2499187520311994E-4	TGTGCGAGATCCCCCATGATACCGATAGTAGGGGGCTTTGACTACTGG	CARSPMIPIVGGFDYW	IGHV4-55	IGHD3-22	IGHJ4	9	23	30	35
1	3.2499187520311994E-4	TGTGCGAGACATGAGGGAGGGTTCGGGGAGTCCGCGTATGACTACTGG	CARHEGGFGESAYDYW	IGHV5-10-1	IGHD3-10	IGHJ4	12	19	30	38
1	3.2499187520311994E-4	TGTGCGAGAGCCTACGGTGACCCGCGTTTGACGGGGTTTGACTACTGG	CARAYGDPRLTGFDYW	IGHV4-34	IGHD4-17	IGHJ4	9	11	20	36
1	3.2499187520311994E-4	TGTGCGAGAGGCTTAGGGGTTTCGCACCGTTACGGTATGGACGTCTGG	CARGLGVSHRYGMDVW	IGHV1-8	IGHD4-17	IGHJ6	11	24	29	36
1	3.2499187520311994E-4	TGTGCGAGAGGGGATGGATATTTTGACTGGTTATATCTTGACTACTGG	CARGDGYFDWLYLDYW	IGHV7-4-1	IGHD3-9	IGHJ4	9	16	33	37
1	3.2499187520311994E-4	TGTGCGAGAGATCTGAGGCTACGGCGATACTACGGTCTGGTCGTCTGG	CARDLRLRRYYGLVVW	IGHV3-66	IGHD4-17	IGHJ6	13	28	35	37
1	3.2499187520311994E-4	TGTGCGAGAGATCGTGGGTTGGTTACAGTAACTACGGGGGACTACTGG	CARDRGLVTVTTGDYW	IGHV3-30	IGHD4-11	IGHJ4	12	23	35	39
1	3.2499187520311994E-4	TGTGCGAGAGATGGGGCACTACGGACCCCCCGTGGTCTGGACGTCTGG	CARDGALRTPRGLDVW	IGHV3-7	IGHD4-17	IGHJ6	11	17	23	37
1	3.2499187520311994E-4	TGTGCGAGAGAGGCTACGGTGACTACCTTATCTGCTTTTGATATCTGG	CAREATVTTLSAFDIW	IGHV4-31	IGHD4-17	IGHJ3	10	13	25	32
1	3.2499187520311994E-4	TGTGCGAGAGAGGGGGCACTACGGACCCCCCGTGGTCTGGACGTCTGG	CAREGALRTPRGLDVW	IGHV3-33	IGHD4-17	IGHJ6	10	17	23	37
1	3.2499187520311994E-4	TGTGCGAGAAATGAGCCCTTCATAACCGCCCGTCCTTTTGATATCTGG	CARNEPFITARPFDIW	IGHV5-10-1	IGHD1-14	IGHJ3	12	21	27	34
1	3.2499187520311994E-4	TGTGCGAAATCATGGCAGGGACTGGTTCTTACCCTATTTGACTACTGG	CAKSWQGLVLTLFDYW	IGHV3-23	IGHD3-9	IGHJ4	8	19	30	36
1	3.2499187520311994E-4	TGTGCGAAACCGTATAGTGGGAGCTACTTGGCCTGGTTCGACCCCTGG	CAKPYSGSYLAWFDPW	IGHV4-4	IGHD1-26	IGHJ5	6	11	27	32
1	3.2499187520311994E-4	TGTGCGAAAGGAAAGGGTGGGAGCTACTCTTCCCCTTTTGACTACTGG	CAKGKGGSYSSPFDYW	IGHV4-34	IGHD1-26	IGHJ4	10	16	27	36
1	3.2499187520311994E-4	TGTGCAACCTCCGCAGTGGCTGGCCGAGGGGGTTGGTTCGACCCCTGG	CATSAVAGRGGWFDPW	IGHV1-24	IGHD6-19	IGHJ5	7	12	22	33
1	3.2499187520311994E-4	TGTGCAACAGCACCCCCCAGCTATGGTTTTTTCTGGTTCGACCCCTGG	CATAPPSYGFFWFDPW	IGHV3-13	IGHD5-18	IGHJ5	6	17	27	32
1	3.2499187520311994E-4	TGTGCAACAGGCCCAGGGAGTGGAGGCCAAAACTGGTTCGACCCCTGG	CATGPGSGGQNWFDPW	IGHV1-24	IGHD3-3	IGHJ5	9	16	22	30
1	3.2499187520311994E-4	TGTGCCACAGGGGACTACGGTGATAACACCTTCTTCGCCCACTGG	CATGDYGDNTFFAHW	IGHV1-67	IGHD4-23	IGHJ5	3	12	26	33
1	3.2499187520311994E-4	TGTGCGAGTAGACCCGGCGGTGACTGGCCCTACTTTGACTACTGG	CASRPGGDWPYFDYW	IGHV3-30	IGHD2-21	IGHJ4	7	18	25	29
1	3.2499187520311994E-4	TGTGCGAGCTCAGTTTGTGGTGGTGACTGCTGGCTTGACTACTGG	CASSVCGGDCWLDYW	IGHV3-11	IGHD2-21	IGHJ4	7	14	30	34
1	3.2499187520311994E-4	TGTGCGAGCCCCCTTCTTTGGCCCTACTACGGTATGGACGTCTGG	CASPLLWPYYGMDVW	IGHV3-64	IGHD3-16	IGHJ6	7	8	12	23
1	3.2499187520311994E-4	TGTGCGAGATTCAACTGGAACGATGTGTACTGGTTCGACCCCTGG	CARFNWNDVYWFDPW	IGHV7-81	IGHD1-1	IGHJ5	9	11	22	28
1	3.2499187520311994E-4	TGTGCGAGACCTGCCCGGGAGGGAGCTACCGGTATGGACGTCTGG	CARPAREGATGMDVW	IGHV5-10-1	IGHD1-26	IGHJ6	9	20	28	33
1	3.2499187520311994E-4	TGTGCGAGACCCCGAGATGGCTACAACCCCTACTTTGACTACTGG	CARPRDGYNPYFDYW	IGHV4-39	IGHD5-24	IGHJ4	9	13	25	29
1	3.2499187520311994E-4	TGTGCGAGAGTTCTCGCTGCGGACTACTACGGTATGGACGTCTGG	CARVLAADYYGMDVW	IGHV4-34	IGHD6-25	IGHJ6	9	14	19	22
1	3.2499187520311994E-4	TGTGCGAGAGGCTATGGTGGTAACTCGGGCTACTTAGACTACTGG	CARGYGGNSGYLDYW	IGHV1-8	IGHD4-23	IGHJ4	11	15	25	29
1	3.2499187520311994E-4	TGTGCGAGAGGCATAACTGGAACGCCGTACTACTTTGACTACTGG	CARGITGTPYYFDYW	IGHV1-8	IGHD1-20	IGHJ4	11	12	23	26
1	3.2499187520311994E-4	TGTGCGAGAGGGAAGGCAGCAGTGGCTGGCTGGTTCGACCCCTGG	CARGKAAVAGWFDPW	IGHV4-34	IGHD6-19	IGHJ5	10	17	28	29
1	3.2499187520311994E-4	TGTGCGAGAGATTGTCCGGATCTGGAGACCTGCTTTGACTACTGG	CARDCPDLETCFDYW	IGHV4-31	IGHD6-6	IGHJ4	11	13	19	32
1	3.2499187520311994E-4	TGTGCGAGAGATCGCCGGTATAACTGGAACGACGTGGACTACTGG	CARDRRYNWNDVDYW	IGHV3-30	IGHD1-20	IGHJ4	12	14	34	36
1	3.2499187520311994E-4	TGTGCGAGAGATCAGTATTACTATGGTTCGGGGCAGAACCCCTGG	CARDQYYYGSGQNPW	IGHV3-21	IGHD3-10	IGHJ5	12	14	32	37
1	3.2499187520311994E-4	TGTGCGAGAGATATCCGAGTGGGAGCTACTGACTTTGACTACTGG	CARDIRVGATDFDYW	IGHV3-21	IGHD1-26	IGHJ4	11	17	29	31
1	3.2499187520311994E-4	TGTGCGAGAGAATCTGGGGATTACCGCTCCCCTTTTTACTACTGG	CARESGDYRSPFYYW	IGHV3-21	IGHD7-27	IGHJ4	10	13	20	33
1	3.2499187520311994E-4	TGTGCGAGAGAAGATTGGACAGCAGCTGCCTGGTTCGACCCCTGG	CAREDWTAAAWFDPW	IGHV1-3	IGHD6-13	IGHJ5	10	19	27	29
1	3.2499187520311994E-4	TGTGCGAGAAATCTTGGGAATGATTATGAATACTTGGACAAGTGG	CARNLGNDYEYLDKW	IGHV4-59	IGHD3-16	IGHJ4	13	22	28	30
1	3.2499187520311994E-4	TGTGCGAGAAATGACTACGGATACTCTTACGGTATGGACGTCTGG	CARNDYGYSYGMDVW	IGHV3-21	IGHD4-17	IGHJ6	8	10	19	33
1	3.2499187520311994E-4	TGTGCGAGAAATGACTACGGATACTCTTACGGTATGGACGTCTGG	CARNDYGYSYGMDVW	IGHV4-28	IGHD4-17	IGHJ6	11	12	19	33
1	3.2499187520311994E-4	TGTGCGAAAGGGAACTACGGGCCCTCCGAATACTTCCAGCACTGG	CAKGNYGPSEYFQHW	IGHV3-21	IGHD1-7	IGHJ1	6	10	18	27
1	3.2499187520311994E-4	TGTGCGAAAGATCTTATAGTGGGAGCTACTACGGCCAGGAACTGG	CAKDLIVGATTARNW	IGHV3-23	IGHD1-26	IGHJ4	14	15	32	40
1	3.2499187520311994E-4	TGTCTGACTCAAGGGAGGGGAAGTCTTAAACGGGGCATCTGG	CLTQGRGSLKRGIW	IGHV3-35	IGHD1-26	IGHJ4	6	12	16	38
1	3.2499187520311994E-4	TGTGCGACCGACAGGGATGGTAAATTTTACTTAGATCAGTGG	CATDRDGKFYLDQW	IGHV3-60	IGHD4-23	IGHJ4	3	17	22	39
1	3.2499187520311994E-4	TGTGCGACCACTAATACCCCCCACGACTACTTTGACTACTGG	CATTNTPHDYFDYW	IGHV3-64	IGHD2-15	IGHJ4	6	7	12	25
1	3.2499187520311994E-4	TGTGCGAGTAAGGTGGGAGCCACGAGGCCCTTTGACTACTGG	CASKVGATRPFDYW	IGHV3-21	IGHD1-26	IGHJ4	7	12	19	29
1	3.2499187520311994E-4	TGTGCGAGATTCAGTAGGGTTGCCAACTGGTTCGACCCCTGG	CARFSRVANWFDPW	IGHV7-81	IGHD2-15	IGHJ5	9	12	16	23
1	3.2499187520311994E-4	TGTGCGAGATTACCGTATTACTATGGCCGCTTTGACTACTGG	CARLPYYYGRFDYW	IGHV4-55	IGHD3-10	IGHJ4	9	13	25	29
1	3.2499187520311994E-4	TGTGCGAGAGGATCGAGTGATAGTAGAGGAGTTGACTACTGG	CARGSSDSRGVDYW	IGHV1-8	IGHD3-22	IGHJ4	10	17	25	31
1	3.2499187520311994E-4	TGTGCGAGAGATGGCGCAGTGGTTCGGGCCCCTGACTACTGG	CARDGAVVRAPDYW	IGHV3-64	IGHD3-10	IGHJ4	11	19	27	32
1	3.2499187520311994E-4	TGTGCGAGAGATGATGGTCACACCTGGCTCCTTGACTACTGG	CARDDGHTWLLDYW	IGHV3-30	IGHD2-8	IGHJ4	11	19	23	31
1	3.2499187520311994E-4	TGTGCGAGAGAGGCGAACCCTTCAGCAGCTTTTGACTACTGG	CAREANPSAAFDYW	IGHV4-39	IGHD6-13	IGHJ4	8	22	29	30
1	3.2499187520311994E-4	TGTGCGAGAGAGGCGAACCCTTCAGCAGCTTTTGACTACTGG	CAREANPSAAFDYW	IGHV3-66	IGHD6-13	IGHJ4	10	22	29	30
1	3.2499187520311994E-4	TGTGCGAGAGAGGGTGGGAGCTACTACCCCTTTGACTACTGG	CAREGGSYYPFDYW	IGHV4-34	IGHD1-26	IGHJ4	9	13	26	29
1	3.2499187520311994E-4	TGTGCGAGAGAAGACGTCGCCTGGGATGCTTTTGATGTTTGG	CAREDVAWDAFDVW	IGHV4-31	IGHD1-1	IGHJ3	10	12	18	24
1	3.2499187520311994E-4	TGTGCGAAGGCGGAGTGGACGGAGTACTACTTTGACTACTGG	CAKAEWTEYYFDYW	IGHV3-33	IGHD3-3	IGHJ4	6	11	17	22
1	3.2499187520311994E-4	TGTGCAACAGGTGGTCCCCGGTTGGACTGGTTCGACCCCTGG	CATGGPRLDWFDPW	IGHV1-69-2	IGHD1-14	IGHJ5	9	17	22	25
1	3.2499187520311994E-4	TGTACGAGAGATGACAACTGGAACGACTCGTTCGACCCCTGG	CTRDDNWNDSFDPW	IGHV1-67	IGHD1-1	IGHJ5	11	13	24	25
1	3.2499187520311994E-4	TGTTCGAGAGAAAGGGGGCTGGCGGACTTCGACCTCTGG	CSRERGLADFDLW	IGHV1-18	IGHD6-19	IGHJ5	10	16	21	27
1	3.2499187520311994E-4	TGTGCTAGAGTCTCTCGGGGTTACGCGGTTGACTACTGG	CARVSRGYAVDYW	IGHV3-72	IGHD5-18	IGHJ4	14	18	24	28
1	3.2499187520311994E-4	TGTGCGAGGGGAGGACTCCATTTCCCTTTTGACTACTGG	CARGGLHFPFDYW	IGHV4-34	IGHD3-3	IGHJ4	7	14	19	27
1	3.2499187520311994E-4	TGTGCGAGGGAATATTCTTGGAGTGGTCGTGACTACTGG	CAREYSWSGRDYW	IGHV3-48	IGHD3-3	IGHJ4	7	13	26	29
1	3.2499187520311994E-4	TGTGCGAGACGGAGCGATAGTAGTGGTTTTTACTACTGG	CARRSDSSGFYYW	IGHV5-51	IGHD3-22	IGHJ4	9	15	26	27
1	3.2499187520311994E-4	TGTGCGAGACATGGGGATAAAGGGGCTTTTGATATCTGG	CARHGDKGAFDIW	IGHV5-10-1	IGHD2-15	IGHJ3	12	14	18	24
1	3.2499187520311994E-4	TGTGCGAGAGATTCAGGAACCAAGCGGTTCGACCCCTGG	CARDSGTKRFDPW	IGHV3-33	IGHD1-14	IGHJ5	11	15	21	25
1	3.2499187520311994E-4	TGTGCGAGAGATTCAGGAACCAAGCGGTTCGACCCCTGG	CARDSGTKRFDPW	IGHV4-34	IGHD1-14	IGHJ5	9	15	21	25
1	3.2499187520311994E-4	TGTGCGAAAGACATAGCAGCAGCTGGTAAGGTCTACTGG	CAKDIAAAGKVYW	IGHV3-23	IGHD6-13	IGHJ4	10	12	27	32
1	3.2499187520311994E-4	TGTTCTACCGGACGCGCCGCGTCCCGGAGCTATTGG	CSTGRAASRSYW	IGHV3-11	IGHD6-6	IGHJ4	2	7	13	29
1	3.2499187520311994E-4	TGTGCGAGAGGCCTCGATTTTTGTATGGACGTCTGG	CARGLDFCMDVW	IGHV1-8	IGHD3-3	IGHJ6	14	15	22	24
1	3.2499187520311994E-4	TGTGCGAGAGGCGTGGTAGCCGGGGTTGACTACTGG	CARGVVAGVDYW	IGHV1-18	IGHD2-15	IGHJ4	9	12	19	25
1	3.2499187520311994E-4	TGTGCGAGAGATAGACTATGGTTTGGGGAGGACTGG	CARDRLWFGEDW	IGHV3-21	IGHD3-10	IGHJ4	11	14	29	31
1	3.2499187520311994E-4	TGTGCACTCTGCCGAACTGGGGTAGAGTTGGGATGG	CALCRTGVELGW	IGHV2-5	IGHD7-27	IGHJ4	6	14	21	33
1	3.2499187520311994E-4	TGTGCGAGTGTATACTATGATAGTCTCTACTGG	CASVYYDSLYW	IGHV3-33	IGHD3-22	IGHJ4	7	12	23	26
1	3.2499187520311994E-4	TGTGCGAGTGGATACTATGATAGTCTCTACTGG	CASGYYDSLYW	IGHV3-21	IGHD3-22	IGHJ4	7	12	23	26
1	3.2499187520311994E-4	TGTGCGAGGGGGTCAGCAGCTGGTGACTTCTGG	CARGSAAGDFW	IGHV3-23	IGHD6-13	IGHJ4	6	13	22	23
1	3.2499187520311994E-4	TGTGCGAGGGGGTCAGCAGCTGGTGACTTCTGG	CARGSAAGDFW	IGHV3-21	IGHD6-13	IGHJ4	7	13	22	23
1	3.2499187520311994E-4	TGTGCGAGGGGGTCAGCAGCTGGTGACTTCTGG	CARGSAAGDFW	IGHV3-60	IGHD6-13	IGHJ4	3	13	22	23
1	3.2499187520311994E-4	TGTGCGAGAGGCCAGCTGCTTTTTGGCTACTGG	CARGQLLFGYW	IGHV1-8	IGHD2-15	IGHJ4	12	13	19	21
1	3.2499187520311994E-4	TGTGCGAGAGACAAGTCCGGGTTCGACCCCTGG	CARDKSGFDPW	IGHV3-7	IGHD6-6	IGHJ5	10	14	18	19
1	3.2499187520311994E-4	TGTGCGAGAGAGGTCCACCATGTTGACTACTGG	CAREVHHVDYW	IGHV3-23	IGHD2-15	IGHJ4	10	14	19	22
1	3.2499187520311994E-4	TGTGCGAGAGAGGTCCACCATGTTGACTACTGG	CAREVHHVDYW	IGHV4-31	IGHD2-15	IGHJ4	10	14	19	22
1	3.2499187520311994E-4	TGTGCAAGCTACGGTCCTTTTGACTACTGG	CASYGPFDYW	IGHV3-74	IGHD4-17	IGHJ4	7	8	14	18
1	3.2499187520311994E-4	TGTTCGAGAGGTCTTCCGGGTACGTGG	CSRGLPGTW	IGHV4-31	IGHD6-13	IGHJ4	13	15	21	24
1	3.2499187520311994E-4	TGTGCGAGAGGTCTTCCGGGTACGTGG	CARGLPGTW	IGHV3-30	IGHD6-13	IGHJ4	13	15	21	24
1	3.2499187520311994E-4	TGTGCGAGAGGTCTTCCGGGTACGTGG	CARGLPGTW	IGHV3-33	IGHD6-13	IGHJ4	13	15	21	24
1	3.2499187520311994E-4	TGTGCGAGAGGTCTTCCGGGTACGTGG	CARGLPGTW	IGHV3-64	IGHD6-13	IGHJ4	13	15	21	24
1	3.2499187520311994E-4	TGTGCGAGGTCCAATCAATACTGG	CARSNQYW	IGHV3-11	IGHD3-16	IGHJ4	7	12	16	18
