# Supplementary material for: Biomarkers and Immune Repertoire Metrics Identified by Peripheral Blood Transcriptomic Sequencing Reveal the Pathogenesis of COVID-19
Source: Front Immunol. 2021 Aug 24;12:677025. doi: 10.3389/fimmu.2021.677025 (PMC8421539; doi:10.3389/fimmu.2021.677025)
Supplement: Supplementary file 1 [file DataSheet_1.zip › TCR_BCR/IGH/convert.SRR12007825.clonotypes.IGH.txt]

count	freq	cdr3nt	cdr3aa	v	d	j	VEnd	DStart	DEnd	JStart
324	0.0894533406957482	TGTGCGAGAGGGCGACGAGGATGGCTACAATTGAGGGGATGGTACTACTTTGACTACTGG	CARGRRGWLQLRGWYYFDYW	IGHV4-59	IGHD5-24	IGHJ4	9	19	31	41
125	0.03451131971286582	TGTGCGAGAGAGGCCTTTGGATGGGAGCTACTACGTTTGTGGAGGTGGGGCTTTGACTACTGG	CAREAFGWELLRLWRWGFDYW	IGHV4-4	IGHD1-26	IGHJ4	10	21	35	50
90	0.02484815019326339	TGTGCGAGAGATGGTCTATTAAGTATTACGATTTTTGGAGTGGTTCGGACCGGTATGGACGTCTGG	CARDGLLSITIFGVVRTGMDVW	IGHV4-4	IGHD3-3	IGHJ6	11	22	44	54
28	0.007730535615681944	TGTGCGAGAGAGGAATTTGATAGAGTGGGAAATTGGGGTATGGACGTCTGG	CAREEFDRVGNWGMDVW	IGHV1-69	IGHD1-26	IGHJ6	10	23	29	39
27	0.007454445057979017	TGCGCAATGGATGTCGGGGGAGCAAGAGGCTTCTGG	CAMDVGGARGFW	IGHV3-74	IGHD3-16	IGHJ4	6	15	21	32
25	0.006902263942573164	TGTGCGAGAGCCCCAAGAGAATGGCTACAATTGCGACCCGGCGAGTACTTTGACTACTGG	CARAPREWLQLRPGEYFDYW	IGHV4-59	IGHD5-24	IGHJ4	9	20	31	45
23	0.006350082827167311	TGTGCGAGAGAGGCCTTTGGATGGGACCTACTACGTTTGTGGAGGTGGGGCTTTGACTACTGG	CAREAFGWDLLRLWRWGFDYW	IGHV4-4	IGHD1-26	IGHJ4	10	21	35	50
23	0.006350082827167311	TGTGCGAGAGATCCCCATTACTGG	CARDPHYW	IGHV5-51	IGHD7-27	IGHJ4	8	9	16	18
20	0.005521811154058531	TGTGCGAGAGTAATTCCCGGTACGATTTTTGGAGTGGTTACGAAAGCCGACTACTTTGACTACTGG	CARVIPGTIFGVVTKADYFDYW	IGHV4-59	IGHD3-3	IGHJ4	9	20	39	49
19	0.005245720596355604	TGTGCGAGAGTCGATGCGGAGGTATTACTATGGTTCGGGGAGTTCCCCTACGGTATGGACGTCTGG	CARVDAEVLLWFGEFPYGMDVW	IGHV3-21	IGHD3-10	IGHJ6	9	21	43	54
19	0.005245720596355604	TGTGCAACTATACCCGCAGTGGTTATTACTCCCTCTTACTTTGACTACTGG	CATIPAVVITPSYFDYW	IGHV1-24	IGHD3-22	IGHJ4	7	17	29	36
18	0.004969630038652678	TGTGCGAGAGATGCCTCAGCGAGGCCATCTATGGTTCGGGGAAGTCCGTACGGTCTGGACGTCTGG	CARDASARPSMVRGSPYGLDVW	IGHV1-18	IGHD3-10	IGHJ6	11	28	41	55
18	0.004969630038652678	TGTGCAACGGGAGCTGGGAGAAGATCGGGGAGTTATTATAGCGTTGACGTCTGG	CATGAGRRSGSYYSVDVW	IGHV1-24	IGHD3-10	IGHJ6	7	24	44	45
18	0.004969630038652678	TGTGCGAGACTCAGTAGCAACTGGGACGATGACTTCTGG	CARLSSNWDDDFW	IGHV4-34	IGHD1-1	IGHJ1	8	17	28	35
17	0.004693539480949751	TGTGTGCACCGAGACATTTTAAACCTATCGGAGTACTTTGACTACTGG	CVHRDILNLSEYFDYW	IGHV2-5	IGHD2-15	IGHJ4	3	28	32	33
17	0.004693539480949751	TGTGCGGGGAGAGGTGAATACAGCCATCCGTGG	CAGRGEYSHPW	IGHV3-23	IGHD5-18	IGHJ4	5	13	23	30
16	0.004417448923246825	TGTGCGAGAGATATAGCAGTGGCTGGCGCGGGCTACTGG	CARDIAVAGAGYW	IGHV4-4	IGHD6-19	IGHJ4	11	12	25	32
16	0.004417448923246825	TGTGCAATGGATGTCGGGGGAGCAAGAGGCTTCTGG	CAMDVGGARGFW	IGHV3-74	IGHD3-16	IGHJ4	6	15	21	32
15	0.0041413583655438985	TGTGCGAGAGATTTCTTTTCTGTCGCCCTTATTACTGTGGTTCGGGGAGGCTTTGACTACTGG	CARDFFSVALITVVRGGFDYW	IGHV4-4	IGHD3-10	IGHJ4	15	29	48	50
15	0.0041413583655438985	TGTGTAAGAGATTTAGCAGGCTTATACGGCTCCTGG	CVRDLAGLYGSW	IGHV3-74	IGHD1-20	IGHJ5	11	21	26	31
14	0.003865267807840972	TGTGCAAGAGGAAAGGATTGTGGTGGTTATAGCTGCCAGGGTCACCCTTATTACGGTATGGACGTCTGG	CARGKDCGGYSCQGHPYYGMDVW	IGHV3-74	IGHD2-21	IGHJ6	9	16	26	57
14	0.003865267807840972	TGTGCCAGAAACTTTGATTATTATGACTACATCTGG	CARNFDYYDYIW	IGHV3-74	IGHD4-11	IGHJ6	8	22	30	31
13	0.003589177250138045	TGTGCAAGAGGAAAGGATTGTGGTGGTGGTAGTTGTCAGGGTTATCACTATTACGGTCTGGACGTCTGG	CARGKDCGGGSCQGYHYYGLDVW	IGHV3-74	IGHD2-15	IGHJ6	9	16	31	58
13	0.003589177250138045	TGTGCGAGAGATCGGGAGTATTTCTCTGATGGTAGTTATCCTCCGGATGATGCGTTTGATATCTGG	CARDREYFSDGSYPPDDAFDIW	IGHV4-4	IGHD3-22	IGHJ3	12	17	35	46
13	0.003589177250138045	TGTGCGGGGGAATCAGTGGGAAACTACTACTACTACGGTATGGACGTCTGG	CAGESVGNYYYYGMDVW	IGHV4-4	IGHD1-26	IGHJ6	5	14	20	22
13	0.003589177250138045	TGTGCGAGATCGAACTATGATACTAGTGGCTCATACTCCTTTGACTACTGG	CARSNYDTSGSYSFDYW	IGHV1-2	IGHD3-22	IGHJ4	8	13	28	33
13	0.003589177250138045	TGTGTTAGAGCCTACCTCCAGGACTTTGATTCCTGG	CVRAYLQDFDSW	IGHV1-46	IGHD2-15	IGHJ4	3	11	19	22
12	0.0033130866924351186	TGTGCGAGAGATGATAGGGGGCTACGATTCCCCGGGCTCTACTACTACTACGGTATGGACGTCTGG	CARDDRGLRFPGLYYYYGMDVW	IGHV4-4	IGHD5-12	IGHJ6	11	19	28	38
12	0.0033130866924351186	TGTGCGAGAGCTCCCCGCCGGGGTATAGTGGCTACCCCGCGTTACAACTGGTTCGACCCCTGG	CARAPRRGIVATPRYNWFDPW	IGHV4-4	IGHD5-12	IGHJ5	9	23	34	42
12	0.0033130866924351186	TGTGTAAAAGACTTCGTTGGTCCCGAAGACTCCTGG	CVKDFVGPEDSW	IGHV3-74	IGHD3-10	IGHJ4	10	21	26	27
11	0.003036996134732192	TGTGCGAGAGATAAAAGACCGGTTCGGGGAGTTATTATAACCAGATATTACTACTACTACTACGGTATGGACGTCTGG	CARDKRPVRGVIITRYYYYYYGMDVW	IGHV3-21	IGHD3-10	IGHJ6	11	20	40	44
11	0.003036996134732192	TGTGCGAGAGCATGGGGTTTGGGAATTTATCGGGACGTCTGGTTTGAGCACTGG	CARAWGLGIYRDVWFEHW	IGHV1-2	IGHD3-16	IGHJ5	9	16	22	38
11	0.003036996134732192	TGTGCGAGAGCCGATCCCCACCCCGGTGCACAGAGGTGGTTCGACCCCTGG	CARADPHPGAQRWFDPW	IGHV4-59	IGHD7-27	IGHJ5	9	12	19	36
11	0.003036996134732192	TGTGCGAGAGAGGAATTTGATAGAGTGGGAAATTGGGGTATGGACGTCTGG	CAREEFDRVGNWGMDVW	IGHV4-31	IGHD1-26	IGHJ6	10	23	29	39
11	0.003036996134732192	TGTGCAACAGACTTTGCCATTGCTCCCACAGCTGGTATTTTTCGTTACTGG	CATDFAIAPTAGIFRYW	IGHV1-24	IGHD2-2	IGHJ4	10	28	36	45
11	0.003036996134732192	TGTACCACAGGGTCCTCGGGGTGGTTCGGGGAGTCCCCCGTGGACTGCTGG	CTTGSSGWFGESPVDCW	IGHV3-15	IGHD3-10	IGHJ4	9	21	33	42
11	0.003036996134732192	TGTGCGAGAGAGAAGATTCGTACAGTTGACGCTTTTGATATCTGG	CAREKIRTVDAFDIW	IGHV1-2	IGHD4-11	IGHJ3	10	20	25	26
11	0.003036996134732192	TGTACCACACGGGGCGGCAGCACCTGGCCCGCCTACTGG	CTTRGGSTWPAYW	IGHV3-15	IGHD6-13	IGHJ4	8	16	26	32
11	0.003036996134732192	TGTGTAAAAGACTTCGTTGGTCCCTATGACTCCTGG	CVKDFVGPYDSW	IGHV3-74	IGHD1-1	IGHJ4	10	13	17	26
10	0.0027609055770292656	TGTGCGAGAGCGCCTACAAGAGGGACCGGCCTAGGGCAGCTATGGTTCTACTACGGTATGGACGTCTGG	CARAPTRGTGLGQLWFYYGMDVW	IGHV4-59	IGHD5-18	IGHJ6	9	36	46	47
10	0.0027609055770292656	TGTGCGAGAGACGGTTGGGCTATTACGATTTTTGGAGTGGTTACCCACTACGGTATGGACGTCTGG	CARDGWAITIFGVVTHYGMDVW	IGHV4-4	IGHD3-3	IGHJ6	10	20	42	54
10	0.0027609055770292656	TGTGCGAGAGGAGGGATCATCGGGGTACTATGGTTCGGGGAGTCTAGTCCTCTTGACTACTGG	CARGGIIGVLWFGESSPLDYW	IGHV1-3	IGHD3-10	IGHJ4	9	25	42	52
10	0.0027609055770292656	TGTGCGAGAGATGGGGGGGGATGGCTACAATTGGAGTACTACTTTGACTACTGG	CARDGGGWLQLEYYFDYW	IGHV4-4	IGHD5-24	IGHJ4	11	19	31	34
10	0.0027609055770292656	TGTGCGAAAGATCTGATGCGAGGTCCGCCCGCGAGTCACTACCTTGACTTCTGG	CAKDLMRGPPASHYLDFW	IGHV3-23	IGHD6-6	IGHJ4	13	31	35	37
10	0.0027609055770292656	TGTGCGAGAGATTTCTCCTACTATGGTTCGGGGCATGACTACTGG	CARDFSYYGSGHDYW	IGHV1-69	IGHD3-10	IGHJ4	16	18	32	35
10	0.0027609055770292656	TGTGCGAGACAAATAAGAGGCTGGCCCTTTGACTCCTGG	CARQIRGWPFDSW	IGHV4-4	IGHD6-19	IGHJ4	8	18	23	26
10	0.0027609055770292656	TGTGCACGAGACGTCTGTGGGGTCGATGATTACTGG	CARDVCGVDDYW	IGHV3-74	IGHD1-26	IGHJ4	10	16	20	26
10	0.0027609055770292656	TGTGCAAGAGATGTCGGTGGGAGAGCTGGGCGGTGG	CARDVGGRAGRW	IGHV3-74	IGHD1-26	IGHJ4	11	16	22	33
10	0.0027609055770292656	TGTGCAAGAGATGTCGGTGGGAGAGATGGGGGGTGG	CARDVGGRDGGW	IGHV3-74	IGHD5-24	IGHJ4	11	21	28	33
9	0.002484815019326339	TGTGCGAGAGCGGAGGTGTTTTTGTGCAGCAGCTGGTACTGTGGAAGGGGTTCAAACTGGTACTTCGATCTCTGG	CARAEVFLCSSWYCGRGSNWYFDLW	IGHV4-4	IGHD6-13	IGHJ2	9	25	38	55
9	0.002484815019326339	TGTGCGAAAGAAAAACTGGGCGGGATAGTAGTGGTTATTACTCGCCGCCACCCTTACTTTGACTACTGG	CAKEKLGGIVVVITRRHPYFDYW	IGHV3-23	IGHD3-22	IGHJ4	10	23	41	54
9	0.002484815019326339	TGTGCAAGAGGAAAGGATTGTGGTGGTTATAGTTGTCAGGGTCACCCTTATTATGGTATGGACGTCTGG	CARGKDCGGYSCQGHPYYGMDVW	IGHV3-74	IGHD2-21	IGHJ6	9	16	26	57
9	0.002484815019326339	TGTGTGAAAGACTATGGAGACTGTAGTGGTGGTCGATGCTACGCGTTGCCCATTGACCATTGG	CVKDYGDCSGGRCYALPIDHW	IGHV3-23	IGHD2-15	IGHJ4	10	21	41	52
9	0.002484815019326339	TGTGTGAAAGACTACGGAGATTGCAGTGGTGGATGGTGTTACGCGAACCCCCTTGAGTACTGG	CVKDYGDCSGGWCYANPLEYW	IGHV3-23	IGHD2-15	IGHJ4	10	15	31	52
9	0.002484815019326339	TGTGCGAGAGATTTCTTTTCTGTCGCCCTTATTACTATAATTCGGGGAGGCTTTGACTACTGG	CARDFFSVALITIIRGGFDYW	IGHV4-4	IGHD3-10	IGHJ4	15	29	48	50
9	0.002484815019326339	TGTGCCAGAGATCATTTTTATCCTGACGGTCTTCCTAGTGATGTTTTTGATGTCTGG	CARDHFYPDGLPSDVFDVW	IGHV4-30-2	IGHD2-15	IGHJ3	12	18	23	38
9	0.002484815019326339	TGTGCGAGGGGGGATAGGGGATGGCTACAACCCGGGCGGTACTACTTTGACTACTGG	CARGDRGWLQPGRYYFDYW	IGHV4-59	IGHD5-24	IGHJ4	7	19	29	38
9	0.002484815019326339	TGTGCGAGAGTCCCAACGATTACGATTTTTGGAGTGGTTGGGTGGTTCGACCCCTGG	CARVPTITIFGVVGWFDPW	IGHV4-59	IGHD3-3	IGHJ5	9	18	38	42
9	0.002484815019326339	TGTGCCCGCCCCCTATGGGTCGGGGAATTACTTGCCCCTTTCGATCTCTGG	CARPLWVGELLAPFDLW	IGHV4-30-2	IGHD3-10	IGHJ2	5	12	29	39
9	0.002484815019326339	TGTGCGAAAGACGACTATGTTGGTGCCATCGATGGGGGAATGGATCACTGG	CAKDDYVGAIDGGMDHW	IGHV3-23	IGHD3-16	IGHJ1	10	32	38	45
9	0.002484815019326339	TGTGCGAGAGGGAAACTGATGGACTACTACTACGGTCTGGACGTCTGG	CARGKLMDYYYGLDVW	IGHV1-2	IGHD1-20	IGHJ6	9	13	17	22
9	0.002484815019326339	TGTGTTAGAGATAGAGGTGTGGTGACTGCTGCCTCACAGTACTGG	CVRDRGVVTAASQYW	IGHV3-9	IGHD2-21	IGHJ4	3	18	29	39
9	0.002484815019326339	TGTGTAAGAGATCTCGCGGGGAGGGCCGGGGACTGG	CVRDLAGRAGDW	IGHV3-74	IGHD3-10	IGHJ4	14	16	22	31
9	0.002484815019326339	TGTGCAAGCGACTTCGTGGGGCCAGAAGATCTCTGG	CASDFVGPEDLW	IGHV3-74	IGHD1-1	IGHJ3	7	8	16	27
9	0.002484815019326339	TGTGCAAGAGATGTTGGAGGTTGGGGGAGTTACTGG	CARDVGGWGSYW	IGHV3-74	IGHD3-16	IGHJ4	11	20	29	30
9	0.002484815019326339	TGTGGAAGAGATATCGCTGGGAGGTACGGCTTCTGG	CGRDIAGRYGFW	IGHV3-74	IGHD1-26	IGHJ4	11	17	26	32
8	0.0022087244616234127	TGTGCGAGAGATCGTGTATATTGGGATTCCACGTATAGCAGTGGCTTTATCTACTACTTCGTTATGGACGTCTGG	CARDRVYWDSTYSSGFIYYFVMDVW	IGHV3-21	IGHD6-19	IGHJ6	12	32	45	50
8	0.0022087244616234127	TGTGCAAGAGGAAAGGATTGTGGTGGTGGTCGTTGTCAGGGTTATCATTATTACGGTATGGACGTCTGG	CARGKDCGGGRCQGYHYYGMDVW	IGHV3-74	IGHD2-21	IGHJ6	9	16	27	57
8	0.0022087244616234127	TGTGCGAGATTTACTATGGTTCGGGGAGTTATTTTCCCCATGCGAGCTTTTGATATCTGG	CARFTMVRGVIFPMRAFDIW	IGHV4-55	IGHD3-10	IGHJ3	9	10	32	45
8	0.0022087244616234127	TGTGCTAGAGAGGGGGATAAAGTAACTTACTACTACTACTACGGTATGGACGTCTGG	CAREGDKVTYYYYYGMDVW	IGHV3-72	IGHD4-11	IGHJ6	10	20	25	26
8	0.0022087244616234127	TGTGCGAGAGGCCATAGATGGCTACAATTACAGACTAACTATGCTATGGACGTCTGG	CARGHRWLQLQTNYAMDVW	IGHV1-8	IGHD5-24	IGHJ6	12	15	30	45
8	0.0022087244616234127	TGTGCGAGAGAACTGGCGGTAGGGATGTGGCTGGTACGCGGCTGGTTCGACCCCTGG	CARELAVGMWLVRGWFDPW	IGHV4-4	IGHD6-19	IGHJ5	10	26	37	41
8	0.0022087244616234127	TGTGGGAGAACCTGGGACGATGTTTGGAGTGGTCGCTCCCTCTTGGACTTCTGG	CGRTWDDVWSGRSLLDFW	IGHV3-21	IGHD3-3	IGHJ4	8	16	32	41
8	0.0022087244616234127	TGTGCGAGTTTTTGTCGTGGTAGTGACTGCTATTCGCCCTTTGACTACTGG	CASFCRGSDCYSPFDYW	IGHV3-21	IGHD2-21	IGHJ4	7	16	34	38
8	0.0022087244616234127	TGTGCGAGGGGCCGCGAGGTGGGAAGTATCTCTGATTTCTTTGACATCTGG	CARGREVGSISDFFDIW	IGHV4-39	IGHD1-26	IGHJ4	7	18	23	38
8	0.0022087244616234127	TGTGCGAGAGAGGAATTTGATAAAGTGGGAAATTCCGGTATGGACGTCTGG	CAREEFDKVGNSGMDVW	IGHV1-46	IGHD1-14	IGHJ6	10	32	38	39
8	0.0022087244616234127	TGTGCGAAAGATAAAGCCGCTGACGGTGGTGCCTCATTTGACTACTGG	CAKDKAADGGASFDYW	IGHV3-23	IGHD4-23	IGHJ4	11	22	29	36
8	0.0022087244616234127	TGCGCGAGAGAGTGGTCTCGTAATGGCGGAAGTTGCTACTTTGTCTGG	CAREWSRNGGSCYFVW	IGHV1-46	IGHD2-15	IGHJ4	10	19	39	44
8	0.0022087244616234127	TGTGCGACAGCGATTCAGCCAGCGCACGCCCCTGAGTTTTGG	CATAIQPAHAPEFW	IGHV3-21	IGHD6-19	IGHJ4	6	15	20	39
8	0.0022087244616234127	TGTGCGAGAGAGAGAGGGAGTCCTAGGTACTTTGACTACTGG	CARERGSPRYFDYW	IGHV1-18	IGHD2-15	IGHJ4	10	20	26	27
8	0.0022087244616234127	TGTGCGAAAGATATTCTCCGGGATGGCGCCGACCCCTGG	CAKDILRDGADPW	IGHV3-21	IGHD2-15	IGHJ5	11	15	20	29
8	0.0022087244616234127	TGTGCACACATGGCAGTGGCTGCCGTGATTGACTACTGG	CAHMAVAAVIDYW	IGHV2-5	IGHD6-19	IGHJ4	9	12	21	28
8	0.0022087244616234127	TGTGTAAGAGATTTGGCGGGAGTCAACGGCTACTGG	CVRDLAGVNGYW	IGHV3-74	IGHD3-10	IGHJ4	11	17	22	29
8	0.0022087244616234127	TGTGCAAGAGATGTTGGCGGTGCGGGGAGTTACTGG	CARDVGGAGSYW	IGHV3-74	IGHD3-10	IGHJ4	11	18	29	30
8	0.0022087244616234127	TGCGCAATGGATGTCGGGGGAGCAAGAGGCTTTTGG	CAMDVGGARGFW	IGHV3-74	IGHD3-16	IGHJ4	6	15	21	33
7	0.001932633903920486	TGTGCACGGATCACGGGTGGCTGGTACCCCAATAACGACTACTACTACGACGGCATGGACGTCTGG	CARITGGWYPNNDYYYDGMDVW	IGHV2-26	IGHD6-19	IGHJ6	10	16	26	37
7	0.001932633903920486	TGTGCGAGAGATCCCAATTACTATGATAGTGGCGGTAATCCATTGGGTGCTTTTGATACCTGG	CARDPNYYDSGGNPLGAFDTW	IGHV4-59	IGHD3-22	IGHJ3	12	16	29	47
7	0.001932633903920486	TGTGCGAGAGATGCCCATTACTATGATAGTAGTGGTTACCCTTACGCAACCCATGACTACTGG	CARDAHYYDSSGYPYATHDYW	IGHV3-21	IGHD3-22	IGHJ4	11	16	37	53
7	0.001932633903920486	TGTGCGAGAGATGGCGCTTACGGTGACTACGTTTTCGCCCATGGTCATGCTTTTGATATCTGG	CARDGAYGDYVFAHGHAFDIW	IGHV4-4	IGHD4-17	IGHJ3	11	18	31	46
7	0.001932633903920486	TGTGCGAGAGGCCGAAAGTGGGAGCTACTCTTCCACTACTACTACGGTATGGACGTCTGG	CARGRKWELLFHYYYGMDVW	IGHV1-8	IGHD1-26	IGHJ6	12	16	28	34
7	0.001932633903920486	TGTGCGAAATTTGCGGGTATAGCAGTGGCTGGCTTCATTGATGCTTTTGATATCTGG	CAKFAGIAVAGFIDAFDIW	IGHV3-23	IGHD6-19	IGHJ3	8	13	31	38
7	0.001932633903920486	TGTGTGACAGACGGTCCCCTTTGGGAGCCAACGCAGCACCAAAATGAATACTGG	CVTDGPLWEPTQHQNEYW	IGHV4-4	IGHD1-26	IGHJ4	10	21	27	44
7	0.001932633903920486	TGTGCGAGAGGTGTCGGGTCCGCGACGTATAGCAGAAGCTGGTTTGCCTACTGG	CARGVGSATYSRSWFAYW	IGHV4-59	IGHD6-13	IGHJ4	9	26	41	42
7	0.001932633903920486	TGTGCGAGAGATCGGAGTATAGCAGTGGCTGGAGGGGTATACTTCCAGCACTGG	CARDRSIAVAGGVYFQHW	IGHV1-18	IGHD6-19	IGHJ1	12	16	31	38
7	0.001932633903920486	TGTACTAGCGACCGAAATACGTATTACTATGGTTCGGGGAGTTATGACTACTGG	CTSDRNTYYYGSGSYDYW	IGHV3-49	IGHD3-10	IGHJ4	7	15	43	44
7	0.001932633903920486	TGTGCGAGAGGAAGTGTTGTAGAACGTGGCAAGGGCAGGTACGACCCCTGG	CARGSVVERGKGRYDPW	IGHV3-21	IGHD1-1	IGHJ5	9	15	20	37
7	0.001932633903920486	TGTACGAGAGATCTTCAGGGTGGATATAACGACTACGGTATGGACGTCTGG	CTRDLQGGYNDYGMDVW	IGHV3-21	IGHD4-17	IGHJ6	13	30	38	39
7	0.001932633903920486	TGTGCAACAGCCCCGGCTTGGCAGTGGCTGGTGAACTTTGACTACTGG	CATAPAWQWLVNFDYW	IGHV1-24	IGHD6-19	IGHJ4	9	20	31	34
7	0.001932633903920486	TGTGCAACAGATTTTGCCCTCATTTCGGGGAGTACCTTTGACTACTGG	CATDFALISGSTFDYW	IGHV1-24	IGHD3-10	IGHJ4	11	23	32	35
7	0.001932633903920486	TGTGCAACAGAACATATTGTGACTGGGGAGAACGCTTTTGATATTTGG	CATEHIVTGENAFDIW	IGHV1-24	IGHD3-9	IGHJ3	10	13	25	33
7	0.001932633903920486	TGTGCGAGCGGCTATGGTTCGGGTTACAACTGGTTCGACCCCTGG	CASGYGSGYNWFDPW	IGHV4-34	IGHD3-10	IGHJ5	11	12	22	24
7	0.001932633903920486	TGTGCGAGAGTCCGTCTGGCCGGGCGCTGGTACTTCGATCTCTGG	CARVRLAGRWYFDLW	IGHV4-4	IGHD2-2	IGHJ2	9	18	22	26
7	0.001932633903920486	TGTGCGAAAGACTTTCAATGGCTACAACTCGTTTTTGAGTCCTGG	CAKDFQWLQLVFESW	IGHV3-30	IGHD5-24	IGHJ4	10	17	26	33
7	0.001932633903920486	TGTGCGAGATGGGGTAGTAGTGGTTACAGTCCTGACTACTGG	CARWGSSGYSPDYW	IGHV1-18	IGHD3-22	IGHJ4	8	14	25	32
7	0.001932633903920486	TGTGCGAGAGATAGGGCAGTGGCTGGTACAATGGTCGACTGG	CARDRAVAGTMVDW	IGHV3-21	IGHD6-19	IGHJ4	11	15	28	37
7	0.001932633903920486	TGTACGAGAGACGCCGTGGGCCGTGGTGTCCTTGACTACTGG	CTRDAVGRGVLDYW	IGHV1-18	IGHD2-15	IGHJ4	10	22	27	31
7	0.001932633903920486	TGTGCAAGAGATCGAGGCAATGGTTATTACGCCTACTGG	CARDRGNGYYAYW	IGHV1-2	IGHD3-22	IGHJ4	12	20	29	32
7	0.001932633903920486	TGTGCCCGCGGTGATATTGATCCTTTAGATATCTGG	CARGDIDPLDIW	IGHV1-18	IGHD4-17	IGHJ3	4	8	13	17
7	0.001932633903920486	TGTGCGAGAGCCGAAGGTTACTACTGG	CARAEGYYW	IGHV3-21	IGHD3-10	IGHJ4	9	10	14	19
7	0.001932633903920486	TGTGCGAGAGGGTTTGACTACTGG	CARGFDYW	IGHV4-59	.	IGHJ4	9	-1	-1	12
6	0.0016565433462175593	TGTGTAAAAGACCTTGGCCCTTCGTATTATTATGATAGTGTTGGTTATGTGGAGCATTACTACTACTACGCTATGGACGTCTGG	CVKDLGPSYYYDSVGYVEHYYYYAMDVW	IGHV3-9	IGHD3-22	IGHJ6	10	22	47	57
6	0.0016565433462175593	TGTGCAAGAGGAAAGGATTGTGGTGGTGGGAGTTGTCAGGGTTATCATTATTATGGGATGGACGTCTGG	CARGKDCGGGSCQGYHYYGMDVW	IGHV3-74	IGHD2-21	IGHJ6	9	16	27	57
6	0.0016565433462175593	TGTGCAAGAGGAAAAGATTGCGGTGGTGGCAGTTGTCAGGGTTATCATTATTATGGCATGGACGTCTGG	CARGKDCGGGSCQGYHYYGMDVW	IGHV3-74	IGHD2-21	IGHJ6	9	16	27	56
6	0.0016565433462175593	TGTGCGAGGGTTCGTTACTATGATATAACTGGTATGTCTACCCTCAATTACTACTTTGACAACTGG	CARVRYYDITGMSTLNYYFDNW	IGHV1-18	IGHD3-22	IGHJ4	7	14	24	48
6	0.0016565433462175593	TGTGCGAGAGATGCCTCAGCGAGGCCATCTATGGTTCGGGGAAGTCCGTACGGTCTGGACGTCTGG	CARDASARPSMVRGSPYGLDVW	IGHV4-31	IGHD3-10	IGHJ6	11	28	41	55
6	0.0016565433462175593	TGTGCGAGAGATGCCTCAGCGAGGCCATCTATGGTTCGGGGAAGTCCATACGGTCTGGACGTCTGG	CARDASARPSMVRGSPYGLDVW	IGHV1-18	IGHD3-10	IGHJ6	11	28	41	55
6	0.0016565433462175593	TGTGTGAAAGATTACGGAGATTGCAGTGATAATCGGTGCTACGCGAACCCCCTTGATTACTGG	CVKDYGDCSDNRCYANPLDYW	IGHV3-23	IGHD2-15	IGHJ4	11	15	27	52
6	0.0016565433462175593	TGTGTGAAAGACTACGGAGACTGTAGTGGTGGTAGATGCTACGCGGATCCCTGTGACTTTTGG	CVKDYGDCSGGRCYADPCDFW	IGHV3-23	IGHD2-15	IGHJ4	10	21	41	53
6	0.0016565433462175593	TGTGCAAAAGATATACCCCCCCTTTTACCAGCTGCTATTGGGGCCTACGGTATGGACGTCTGG	CAKDIPPLLPAAIGAYGMDVW	IGHV3-9	IGHD2-2	IGHJ6	14	25	37	51
6	0.0016565433462175593	TGTGCGAGAGGCCCCCGAGGGTGGCTACAAAGGCGTACGTGGTACTACTTTGACTACTGG	CARGPRGWLQRRTWYYFDYW	IGHV4-59	IGHD5-24	IGHJ4	9	21	29	41
6	0.0016565433462175593	TGTGCGAGAGTCCACTTCCAACAACAGCTATTCGAGGGTGATACTTTTGATGTCTGG	CARVHFQQQLFEGDTFDVW	IGHV4-4	IGHD5-18	IGHJ3	9	23	30	38
6	0.0016565433462175593	TGCGCAAGAGGGATCCTCGAATTGTATGGCAGTGGCTGGTATTCCGTTGACTACTGG	CARGILELYGSGWYSVDYW	IGHV1-46	IGHD6-19	IGHJ4	9	23	40	46
6	0.0016565433462175593	TGCGCAAGAGGGATCCTCGAATTGTATGGCAGTGGCTGGTATTCCGTTGACTACTGG	CARGILELYGSGWYSVDYW	IGHV1-8	IGHD6-19	IGHJ4	10	23	40	46
6	0.0016565433462175593	TGTGCGAGAGATTTCTATGGTTCGGGGAGGGCCTCCTACGGTATGGACGTCTGG	CARDFYGSGRASYGMDVW	IGHV4-4	IGHD3-10	IGHJ6	15	16	28	42
6	0.0016565433462175593	TGTGCGAGAGATCGGGGATATAGTGGCTACGCCCCCTACGGTATGGACGTCTGG	CARDRGYSGYAPYGMDVW	IGHV3-53	IGHD5-12	IGHJ6	12	15	30	42
6	0.0016565433462175593	TGTGCGAGAGACCGTTTTTGGGACAAGGGTGCGACTGATTCTTTTGATATCTGG	CARDRFWDKGATDSFDIW	IGHV4-4	IGHD3-3	IGHJ3	10	14	20	35
6	0.0016565433462175593	TGTGCGGGGCGGCGACGCCATCAGGCGGCCGAGGGGGCTTTTGACATCTGG	CAGRRRHQAAEGAFDIW	IGHV3-74	IGHD5-24	IGHJ3	4	16	21	36
6	0.0016565433462175593	TGTGCGAGAGCCGGTACAAGAAACCTCGGTGACTACAACTTTGACTACTGG	CARAGTRNLGDYNFDYW	IGHV3-21	IGHD1-1	IGHJ4	9	10	18	33
6	0.0016565433462175593	TGTGCGAGAGAGGAATTTGATAAAGTGGGAAATCATGGTATGGACGTCTGG	CAREEFDKVGNHGMDVW	IGHV1-69	IGHD1-26	IGHJ6	10	23	29	39
6	0.0016565433462175593	TGTGCGAAAGGAAAGTCGGTCATAGTGGTCGTTACGACGTTTGATTACTGG	CAKGKSVIVVVTTFDYW	IGHV3-23	IGHD3-22	IGHJ4	9	22	38	39
6	0.0016565433462175593	TGTGCAAGAGGGGAGAGCTGGCAACACTACTACTACGATATGGACGTCTGG	CARGESWQHYYYDMDVW	IGHV3-13	IGHD2-2	IGHJ6	9	15	20	25
6	0.0016565433462175593	TGTACCACGTTCGATTTTTGGGGTGCTTATAATTCGTCGATTGACTACTGG	CTTFDFWGAYNSSIDYW	IGHV3-15	IGHD3-3	IGHJ4	7	11	29	40
6	0.0016565433462175593	TGTGCGACATGGGGGGGATTGGCAGTAGCCGAATACTTTGACCACTGG	CATWGGLAVAEYFDHW	IGHV5-51	IGHD6-25	IGHJ4	6	24	30	33
6	0.0016565433462175593	TGTGCGAAAGATTACGCTGATGACGACCCCGCCCACTTTGACTCTTGG	CAKDYADDDPAHFDSW	IGHV3-23	IGHD1-20	IGHJ4	11	22	26	34
6	0.0016565433462175593	TGTGCAACAGGCCCACCAGTGGCTGAGCAAAACTGGTTCGACCCCTGG	CATGPPVAEQNWFDPW	IGHV1-24	IGHD6-19	IGHJ5	9	16	24	30
6	0.0016565433462175593	TGTGCAACAGAGGGTGGCAAATCTGGCTACTACGGTATGGACGTCTGG	CATEGGKSGYYGMDVW	IGHV1-24	IGHD2-15	IGHJ6	10	12	16	26
6	0.0016565433462175593	TGTAATACAATCCCCCTGAGCAGTGGCTGGGCCGTTGATAATTTCTGG	CNTIPLSSGWAVDNFW	IGHV3-72	IGHD6-19	IGHJ4	2	18	29	44
6	0.0016565433462175593	TGTGTAAGAGATTTCGGTGTAGTAACAGCTGCTGTCCAGTCCTGG	CVRDFGVVTAAVQSW	IGHV3-9	IGHD2-2	IGHJ1	11	18	32	34
6	0.0016565433462175593	TGTGCGCGAGATATGATCGGGGGTCCTTACTTCTTAGACTTCTGG	CARDMIGGPYFLDFW	IGHV4-31	IGHD3-10	IGHJ4	11	16	21	27
6	0.0016565433462175593	TGTGCGAGTTTCTACGGTGACTACGAAGAGGGGTGGGACTTCTGG	CASFYGDYEEGWDFW	IGHV3-21	IGHD4-17	IGHJ4	7	11	24	36
6	0.0016565433462175593	TGTGCGAGATCCGTTTACGCTTTTAAGTACGCTATGGACGTCTGG	CARSVYAFKYAMDVW	IGHV4-4	IGHD3-3	IGHJ6	8	14	23	33
6	0.0016565433462175593	TGTGCACACAGTTATAGCAGCTGCTGCTACTACTTTGACTACTGG	CAHSYSSCCYYFDYW	IGHV1-24	IGHD6-13	IGHJ4	5	12	25	27
6	0.0016565433462175593	TGTACAAGAGATCAACGTACAGACTATTACGCAATGGATGTCTGG	CTRDQRTDYYAMDVW	IGHV3-21	IGHD3-3	IGHJ6	12	24	30	33
6	0.0016565433462175593	TGTGCAACAGGCGACTTTCATGACTACGTTTGGGCCTACTGG	CATGDFHDYVWAYW	IGHV1-24	IGHD3-16	IGHJ4	9	19	33	35
6	0.0016565433462175593	TGTGTTAGACATTTTGGGGGGGGCATAGACGATCTCTGG	CVRHFGGGIDDLW	IGHV3-74	IGHD3-16	IGHJ3	3	12	19	30
6	0.0016565433462175593	TGTGTGGGCCGGCCTTTTGTGGGAGGACTTGATTCCTGG	CVGRPFVGGLDSW	IGHV1-46	IGHD1-26	IGHJ5	3	18	24	34
6	0.0016565433462175593	TGTGTGCGCGATCTCGCCGGATTAAGTGGGACCTGG	CVRDLAGLSGTW	IGHV3-74	IGHD1-26	IGHJ5	3	24	30	31
6	0.0016565433462175593	TGCATAAGAGATCTGGCTGGGAGGTTCTCACAGTGG	CIRDLAGRFSQW	IGHV3-74	IGHD1-26	IGHJ4	13	17	22	33
6	0.0016565433462175593	TGTGCACGCGAGGACAGTGACTACTGG	CAREDSDYW	IGHV3-21	.	IGHJ4	4	-1	-1	17
5	0.0013804527885146328	TGTGCGAGAGATTCGCGTAAGGGGCGTATTACGATTTTTGGAGTGGTTATTATGGAAAATCCGTTTGACTACTGG	CARDSRKGRITIFGVVIMENPFDYW	IGHV4-31	IGHD3-3	IGHJ4	11	24	52	63
5	0.0013804527885146328	TGTGCGAGAGATTCGCGTAAGGGGCGTATTACGATTTTTGGAGTGGTTATTATGGAAAATCCGTTTGACTACTGG	CARDSRKGRITIFGVVIMENPFDYW	IGHV3-21	IGHD3-3	IGHJ4	11	24	52	63
5	0.0013804527885146328	TGTGCGAGAGGTACGACTACGGTGACTACGTTTATGGTCGGTTACTACTACTACTACGGTATGGACGTCTGG	CARGTTTVTTFMVGYYYYYGMDVW	IGHV4-34	IGHD4-17	IGHJ6	10	14	30	41
5	0.0013804527885146328	TGTGCGAGAGGCTTATCTAGTACTATGATAGTAGTGGTTATTCCCCTCCATAGGTACTGGTTCGACCCCTGG	CARGLSSTMIVVVIPLHRYWFDPW	IGHV1-8	IGHD3-22	IGHJ5	11	20	41	55
5	0.0013804527885146328	TGTGCGAGAAGGTGGAGTATTACGATTTTTGGAGTGGTTATTAAGGGCGACTCAACTATGGACGTCTGG	CARRWSITIFGVVIKGDSTMDVW	IGHV4-34	IGHD3-3	IGHJ6	8	16	42	57
5	0.0013804527885146328	TGTGCTAGAGTCCGTGGGCTTTATCAAGTTACGAGTGTTTATTGGATAGGCGACTACATCTACTGG	CARVRGLYQVTSVYWIGDYIYW	IGHV3-72	IGHD3-3	IGHJ4	9	32	42	59
5	0.0013804527885146328	TGTGCGAGACCGGCCGCATATTGTGGTGGTGACTGCCCCCCCAATGATGACGCCTTTGAAATCTGG	CARPAAYCGGDCPPNDDAFEIW	IGHV5-10-1	IGHD2-21	IGHJ3	9	15	35	46
5	0.0013804527885146328	TGTGCGAGAGATCCGGGGATTAGTGGCTGGCACGGTGAGGGCCTGGATAATGCTTTTGACATCTGG	CARDPGISGWHGEGLDNAFDIW	IGHV4-4	IGHD6-19	IGHJ3	12	21	33	49
5	0.0013804527885146328	TGTGCGAGAGATCGGGAGTATAACTCTGATAGTAGTTATCCTCCGGATGATGCTTTTGATGTCTGG	CARDREYNSDSSYPPDDAFDVW	IGHV4-4	IGHD3-22	IGHJ3	12	17	35	46
5	0.0013804527885146328	TGTGTCAAAGACTACGGAGATTGTAGTGGTGGTGTCTGCTACGCGGACCCCCTTGACTACTGG	CVKDYGDCSGGVCYADPLDYW	IGHV3-23	IGHD2-15	IGHJ4	10	15	41	52
5	0.0013804527885146328	TGTGCGATCCTTGGCGAGCCAAATTTTGTGGTTGTGACTCCCCTTGGGGCTTTTGATATCTGG	CAILGEPNFVVVTPLGAFDIW	IGHV1-18	IGHD2-21	IGHJ3	6	25	38	48
5	0.0013804527885146328	TGTGCGAGAGATCGGGGTCGGCAGTGGCTGGTTACACGGAAAAAGAACTGGTTCGACCCCTGG	CARDRGRQWLVTRKKNWFDPW	IGHV4-4	IGHD6-19	IGHJ5	12	20	31	45
5	0.0013804527885146328	TGTGCGAAGGACTATGGAGAATGTAGTGGTGGTCGGTGCTACGCGGACCCCTTAGACTACTGG	CAKDYGECSGGRCYADPLDYW	IGHV3-23	IGHD2-15	IGHJ4	7	21	41	50
5	0.0013804527885146328	TGTGTGAGAGACCCAATACGATTTTTTAATTGGTTACCCGCTGATTCTTTTGATATCTGG	CVRDPIRFFNWLPADSFDIW	IGHV4-4	IGHD3-3	IGHJ3	10	16	35	41
5	0.0013804527885146328	TGTGCGAGAGCTGATACACCTATGGTTCTTATAAAGGCCAGCTGGTACTTCGATCTCTGG	CARADTPMVLIKASWYFDLW	IGHV4-4	IGHD5-18	IGHJ2	9	12	26	41
5	0.0013804527885146328	TGTGCGAGAGAAATACCTCTAATAATGGTGGCTCCCACACCGAGGGGTGAGGACTCCTGG	CAREIPLIMVAPTPRGEDSW	IGHV3-21	IGHD1-26	IGHJ4	10	30	37	51
5	0.0013804527885146328	TGTGCGACCATAGCAGCAGCTGGGGAGCTATACTACTACTACGGTATGGACGTCTGG	CATIAAAGELYYYYGMDVW	IGHV3-21	IGHD6-13	IGHJ6	6	9	22	30
5	0.0013804527885146328	TGTGCGAGAGCACAACGGGGATGGCTACAATTGAGTAGCGATGCTTTTGATTTCTGG	CARAQRGWLQLSSDAFDFW	IGHV4-59	IGHD5-24	IGHJ3	9	19	31	39
5	0.0013804527885146328	TGTGCGAGAGGCCGGCTATGGTCCTCCTTCTACTACTACTACGATATGGACGTCTGG	CARGRLWSSFYYYYDMDVW	IGHV4-34	IGHD5-18	IGHJ6	12	14	21	29
5	0.0013804527885146328	TGTGCGAGAGATCTCTATTACTATGATAGTAGTGGTTATGGGTGGAATGACTACTGG	CARDLYYYDSSGYGWNDYW	IGHV1-46	IGHD3-22	IGHJ4	15	16	38	47
5	0.0013804527885146328	TGTGCACACAGTTCATACGATATTTTGACTGGTTATTCAATCTTATATGACTACTGG	CAHSSYDILTGYSILYDYW	IGHV2-5	IGHD3-9	IGHJ4	10	15	36	47
5	0.0013804527885146328	TGTGTGAAAGATAGGCCGGCGACAGTCTTCACCAACTGGTACTTCGATGTCTGG	CVKDRPATVFTNWYFDVW	IGHV4-59	IGHD2-2	IGHJ2	11	14	19	34
5	0.0013804527885146328	TGTGCGAGACTCATCTACGACCAAAGCTACTACTACTACGGTATGGACGTCTGG	CARLIYDQSYYYYGMDVW	IGHV5-10-1	IGHD5-12	IGHJ6	9	14	19	26
5	0.0013804527885146328	TGTGCGAGAGCGGTAGCAGCAGCTGTCTACTACTACTACGGTATGGACGTCTGG	CARAVAAAVYYYYGMDVW	IGHV4-34	IGHD6-13	IGHJ6	9	13	24	26
5	0.0013804527885146328	TGTGCGAGAGATTTGGGAGGGCAGTGGCTGTCGGTTGACTACTTTGACCACTGG	CARDLGGQWLSVDYFDHW	IGHV1-46	IGHD6-19	IGHJ4	11	20	29	37
5	0.0013804527885146328	TGTGCAGCCCCGTCACCTTATACCAGCTACTTTTTGGACTACTTTGAGTACTGG	CAAPSPYTSYFLDYFEYW	IGHV1-69-2	IGHD2-2	IGHJ4	5	20	27	37
5	0.0013804527885146328	TGCGCGAGGGTTCCAGCGGTGAGTACGTGGGACTTCTACGCTTTGGACGTTTGG	CARVPAVSTWDFYALDVW	IGHV4-4	IGHD4-17	IGHJ6	7	16	27	43
5	0.0013804527885146328	TGTGTAAGAGCATTTAGAAATGACTACAACTGGGGTCACTTTGACTTCTGG	CVRAFRNDYNWGHFDFW	IGHV3-21	IGHD1-1	IGHJ4	3	24	32	37
5	0.0013804527885146328	TGTGCCCGCCCCCTATGGGTCGGGGAATTACTTGCCCCTTTCGATCTCTGG	CARPLWVGELLAPFDLW	IGHV4-39	IGHD3-10	IGHJ2	4	12	29	39
5	0.0013804527885146328	TGTGCCATTCCTGGAGAAAGTAGTTATTACTCTGACCCTTTTGATATCTGG	CAIPGESSYYSDPFDIW	IGHV3-66	IGHD3-22	IGHJ3	4	18	30	37
5	0.0013804527885146328	TGTGCAACATGGGGGGATGTATGGTTCGGGGAGTCGATCTTTGACTACTGG	CATWGDVWFGESIFDYW	IGHV1-24	IGHD3-10	IGHJ4	8	19	33	38
5	0.0013804527885146328	TGTGCGAGAGATGCCGACATTCTAGCAACAGCTGGCCTCGGGTACTGG	CARDADILATAGLGYW	IGHV3-48	IGHD6-13	IGHJ4	11	22	34	42
5	0.0013804527885146328	TGTGCGAGAGACTTGAATGGGATCTTGTACTTCGACGAGTCTCCCTGG	CARDLNGILYFDESPW	IGHV1-2	IGHD2-8	IGHJ5	10	19	30	42
5	0.0013804527885146328	TGTGCGAAGGGGGCAGGCCGTGTCACAGCAGGGCCTTTTGACTACTGG	CAKGAGRVTAGPFDYW	IGHV3-23	IGHD6-13	IGHJ4	7	25	30	36
5	0.0013804527885146328	TGTGTGAGCCGTCCCGGGACTTGGGGAGTTATCATGAAGTACTGG	CVSRPGTWGVIMKYW	IGHV1-46	IGHD3-16	IGHJ4	7	22	32	39
5	0.0013804527885146328	TGTGTGAAACCTAGTAGCTGGTTCGATGGGTGGTTCGACCCCTGG	CVKPSSWFDGWFDPW	IGHV3-23	IGHD1-26	IGHJ5	8	11	18	30
5	0.0013804527885146328	TGTGTAAGAGATTTCGGTGTGGTAACGGCTGCTGTGCAGTCCTGG	CVRDFGVVTAAVQSW	IGHV3-9	IGHD4-23	IGHJ1	11	18	25	41
5	0.0013804527885146328	TGTGCGGAAGAAGGGAGTGGTTGGGGGGGAAACCTTGAGTATTGG	CAEEGSGWGGNLEYW	IGHV3-23	IGHD3-3	IGHJ4	10	13	21	34
5	0.0013804527885146328	TGTGCGAGGGAGACTATGGACCGGTCGTCCTTCTTTGACTACTGG	CARETMDRSSFFDYW	IGHV4-34	IGHD3-10	IGHJ4	7	12	18	32
5	0.0013804527885146328	TGTGCGAGACTCGGGAGTGGGAGCTACTTTCAGTTTGACTACTGG	CARLGSGSYFQFDYW	IGHV4-39	IGHD1-26	IGHJ4	9	15	27	33
5	0.0013804527885146328	TGTGTAAAGGGTTTGACCCCCCTCTACGGTATGGACGTCTGG	CVKGLTPLYGMDVW	IGHV3-9	IGHD4-17	IGHJ6	7	23	29	30
5	0.0013804527885146328	TGTGCGAGAGAGGGGTGGGTACGTGACGGAACGGACGTCTGG	CAREGWVRDGTDVW	IGHV4-4	IGHD6-13	IGHJ6	10	17	23	32
5	0.0013804527885146328	TGTGCGAAAGGGGGCAGTGACTGGTGGTTGTTCGACTCCTGG	CAKGGSDWWLFDSW	IGHV3-23	IGHD6-19	IGHJ5	9	13	24	29
5	0.0013804527885146328	TGTGCACGGGGTTCGGTCAGCATCTGGTATGACTTCTGG	CARGSVSIWYDFW	IGHV2-70	IGHD6-13	IGHJ4	8	17	28	29
5	0.0013804527885146328	TGTGGAAAAGATCTCACTGCGGGGGGTTTGGACGTCTGG	CGKDLTAGGLDVW	IGHV3-9	IGHD6-19	IGHJ6	11	14	19	28
5	0.0013804527885146328	TGTACTAGATCGCGAGGTAGTGGTTACGCCGACTACTGG	CTRSRGSGYADYW	IGHV3-49	IGHD3-22	IGHJ4	8	16	25	30
5	0.0013804527885146328	TGTGCGAGGTTGCGGCGAGCAGCAGCTGGGTCTTGG	CARLRRAAAGSW	IGHV4-4	IGHD6-13	IGHJ4	7	17	28	33
5	0.0013804527885146328	TGTGCGAGACATGGTGACTACAAGGGGTACTACTGG	CARHGDYKGYYW	IGHV4-39	IGHD4-11	IGHJ4	12	14	21	28
5	0.0013804527885146328	TGTGCGAGAGACATTGGTGGGAGATTCGGCTCCTGG	CARDIGGRFGSW	IGHV3-21	IGHD1-26	IGHJ5	10	16	22	24
5	0.0013804527885146328	TGTGCGAGAGAGACGATGGAGGCCTGTGACTCCTGG	CARETMEACDSW	IGHV4-4	IGHD3-3	IGHJ4	10	12	16	26
5	0.0013804527885146328	TGTGCAAGAGATGTCTGTGGCCAAGACGACTACTGG	CARDVCGQDDYW	IGHV3-74	IGHD5-12	IGHJ4	15	16	20	27
5	0.0013804527885146328	TGTGCAAGAGATGTCGGTGGGAGAGATGGGGCGTGG	CARDVGGRDGAW	IGHV3-47	IGHD5-24	IGHJ4	11	21	28	33
5	0.0013804527885146328	TGTGGAAGAGATTTATCAGGGATCGATGACTACTGG	CGRDLSGIDDYW	IGHV3-74	IGHD7-27	IGHJ4	11	18	23	26
5	0.0013804527885146328	TGTGCAAGTGGCTGGTATTCTGTCTACTGG	CASGWYSVYW	IGHV4-31	IGHD6-19	IGHJ4	4	6	16	23
5	0.0013804527885146328	TGTACCACAATGTATAACTGG	CTTMYNW	IGHV3-15	IGHD1-7	IGHJ4	8	11	15	16
4	0.0011043622308117063	TGTGCGAGAGATCGCGGGCCATCTTTACTATGGTTCGGGGAGTTATTATACGAACACTCAAATGATGCTTTTGATATCTGG	CARDRGPSLLWFGELLYEHSNDAFDIW	IGHV1-2	IGHD3-10	IGHJ3	12	24	49	61
4	0.0011043622308117063	TGTGCAAAAGATTCCGGATATTGTAGTAGTACCAGCTGCTATGGTCCCGTCCTGGGCTACTACTACGGTATGGACGTCTGG	CAKDSGYCSSTSCYGPVLGYYYGMDVW	IGHV3-43	IGHD2-2	IGHJ6	11	15	42	56
4	0.0011043622308117063	TGTGCTAGAGAGAAATTCTATAGCGACAGAAGATTCACTGCCTATGGGCCGCCCTACTACTTCGGTATGGACGTCTGG	CAREKFYSDRRFTAYGPPYYFGMDVW	IGHV1-18	IGHD2-8	IGHJ6	10	18	23	53
4	0.0011043622308117063	TGTGCGAGAGATCTCTGGGTCTCTGTGGTCAAGGTGGTGACTGCTATTCAGGACCCTGCCGATGCTTTTGATATCTGG	CARDLWVSVVKVVTAIQDPADAFDIW	IGHV4-4	IGHD2-21	IGHJ3	15	32	52	60
4	0.0011043622308117063	TGTGCGAGAGATGTATGGGAACTGTATTACTATGATAGTAGTGGTTACCTCCCCTACTACTACGGTATGGACGTCTGG	CARDVWELYYYDSSGYLPYYYGMDVW	IGHV1-18	IGHD3-22	IGHJ6	11	23	46	53
4	0.0011043622308117063	TGTGCGAGAGCGATCTACGGTGACTACGGACTCTTTCAAAGTCGCTACTACTACTACGGTATGGACGTCTGG	CARAIYGDYGLFQSRYYYYGMDVW	IGHV1-18	IGHD4-17	IGHJ6	9	14	27	44
4	0.0011043622308117063	TGTGCGAAAGTAAGGCCAATGCGATTTTTGGAGTGGTCCCGGGGGGAATACTACTACGGTATGGACGTCTGG	CAKVRPMRFLEWSRGEYYYGMDVW	IGHV3-23	IGHD3-3	IGHJ6	9	21	36	48
4	0.0011043622308117063	TGTGCAAAAGATATGGGACATAGCAGTGGCTGGTGGGGAACAAACTACTACTACTACGGTATGGACGTCTGG	CAKDMGHSSGWWGTNYYYYGMDVW	IGHV3-9	IGHD6-19	IGHJ6	13	19	33	43
4	0.0011043622308117063	TGTGTGAGAGAATACTTCTATAATAGTCGTGAATCTTATGGGAGATTACACAACTGGTTTGACCCCTGG	CVREYFYNSRESYGRLHNWFDPW	IGHV3-21	IGHD3-22	IGHJ5	10	13	26	49
4	0.0011043622308117063	TGTGCGAGATCTCACAGTGCTATTCGAGGACTTATTATAACGGGCCCCCGCTGGTGGTTCGACCCGTGG	CARSHSAIRGLIITGPRWWFDPW	IGHV4-39	IGHD3-10	IGHJ5	8	22	41	54
4	0.0011043622308117063	TGTGCAACGGGCGACTCGATACTGCCAGCTCCTAAATCGGGCTATATCTACTACGGTATGGACGTCTGG	CATGDSILPAPKSGYIYYGMDVW	IGHV1-2	IGHD2-2	IGHJ6	4	24	33	47
4	0.0011043622308117063	TGTGCAAGAGGAAAGGATTGTGGTGGTGGTAGCTGCCAGGGTTATTCTTATTACGGTATGGACGTCTGG	CARGKDCGGGSCQGYSYYGMDVW	IGHV3-74	IGHD2-15	IGHJ6	9	16	35	57
4	0.0011043622308117063	TGTGCGAGAGCTGTGGGTAGCAGTGGCTGGTCGTGGACTTACTACTACTACGGTATGGACGTCTGG	CARAVGSSGWSWTYYYYGMDVW	IGHV3-21	IGHD6-19	IGHJ6	9	17	30	39
4	0.0011043622308117063	TGTGCGAGAGGCCGCCTAAGAAGTTACTCTGAGGGTCGTGGTTTTTACTATCCCCTTGACTACTGG	CARGRLRSYSEGRGFYYPLDYW	IGHV1-8	IGHD3-22	IGHJ4	12	23	49	55
4	0.0011043622308117063	TGTGCGAGAGATGCGGGGATTAGTGGCTGGCACGGTGAAGGACTGAGTAATGCTTTTGATATCTGG	CARDAGISGWHGEGLSNAFDIW	IGHV4-4	IGHD6-19	IGHJ3	11	21	33	49
4	0.0011043622308117063	TGTGCGAGAAGCCCCCGACGTTACGATTTTTGGAGTGGTTATTATAAGTACTACTTTGACTACTGG	CARSPRRYDFWSGYYKYYFDYW	IGHV3-21	IGHD3-3	IGHJ4	8	20	45	46
4	0.0011043622308117063	TGTGCAAAAGATATTTATCGGGCGGTGACTACATTTCAAAACTACTACTACGGTATGGACGTCTGG	CAKDIYRAVTTFQNYYYGMDVW	IGHV3-43	IGHD4-17	IGHJ6	13	22	31	40
4	0.0011043622308117063	TGTGCGAGAGTGGATGGTTCGGGGAGTTATTATTACTACTACTACTACGGTATGGACGTCTGG	CARVDGSGSYYYYYYYGMDVW	IGHV3-33	IGHD3-10	IGHJ6	9	13	29	30
4	0.0011043622308117063	TGTGCGAGAGGCCGAGGGAGTGGTGGTCAGTACGTCGGTGGTTACTACTTCTTTGATTACTGG	CARGRGSGGQYVGGYYFFDYW	IGHV4-34	IGHD2-15	IGHJ4	12	18	26	45
4	0.0011043622308117063	TGTGCGAGAGAGGCCTTTGGATGGGAGCTACTACGTTTGTGGAGGTGGGGCTTTGACTACTGG	CAREAFGWELLRLWRWGFDYW	IGHV4-55	IGHD1-26	IGHJ4	8	21	35	50
4	0.0011043622308117063	TGTGCGAAAGATTACGGAGATTGTAGTGATAATAGGTGCTACGCGAACCCCCTTGAGTACTGG	CAKDYGDCSDNRCYANPLEYW	IGHV3-23	IGHD2-15	IGHJ4	11	15	41	52
4	0.0011043622308117063	TGTGCGAGAGATCTCCGTACATACAGTAACTTAGGCCGGTTGCTCTGGTTCGACCCCTGG	CARDLRTYSNLGRLLWFDPW	IGHV4-59	IGHD4-11	IGHJ5	14	21	30	44
4	0.0011043622308117063	TGTGCGAGAGATCAGAGTTGGGGGATAGAAGCAGCTGGTACTTACGGCATGGACGTCTGG	CARDQSWGIEAAGTYGMDVW	IGHV1-2	IGHD6-13	IGHJ6	12	20	44	47
4	0.0011043622308117063	TGTGCGAGAGATCAGAGTTGGGGGATAGAAGCAGCTGGTACTTACGGCATGGACGTCTGG	CARDQSWGIEAAGTYGMDVW	IGHV4-31	IGHD6-13	IGHJ6	12	20	44	47
4	0.0011043622308117063	TGTGCGAGAGATATATATGTAACAGTGGTTGGTCACTACTACTATGGTATGGACGTCTGG	CARDIYVTVVGHYYYGMDVW	IGHV3-11	IGHD6-19	IGHJ6	11	22	32	34
4	0.0011043622308117063	TGTGGGAGAGATCTGGATATAGTGGCTACGACTGGCTACTTCTACGCTATGGACGTCTGG	CGRDLDIVATTGYFYAMDVW	IGHV1-2	IGHD5-12	IGHJ6	13	14	30	35
4	0.0011043622308117063	TGTGCGTCCGCGTATTGTGTTGGTGGTAGCTGTTTCGCGGTCTACATTGACTACTGG	CASAYCVGGSCFAVYIDYW	IGHV3-74	IGHD2-15	IGHJ4	4	12	31	41
4	0.0011043622308117063	TGTGCGAGAGGATGGGGGTCGGATATAGGAATCAATCGGGGGGAGCATGACTACTGG	CARGWGSDIGINRGEHDYW	IGHV1-8	IGHD5-12	IGHJ4	10	20	27	47
4	0.0011043622308117063	TGTGCGAGAAAAAAGCTGCAGTGGATTGCTGACTACTACTACGGTATGGACGTCTGG	CARKKLQWIADYYYGMDVW	IGHV3-21	IGHD6-19	IGHJ6	8	17	23	31
4	0.0011043622308117063	TGTGCGAGGAAATGTGGTTCTGACTGCTATAATCATGATGTTTTTGATGTCTGG	CARKCGSDCYNHDVFDVW	IGHV1-18	IGHD2-21	IGHJ3	7	12	29	31
4	0.0011043622308117063	TGTGCGAGAGATCCCTCCTTTTACTTTGGTGCGGGTAGTCCTTGGGACTACTGG	CARDPSFYFGAGSPWDYW	IGHV4-4	IGHD3-10	IGHJ4	16	20	38	45
4	0.0011043622308117063	TGTGCGAAAGATCGGGTCCCTTATGATAGTAGTGGTTATTACTTGGGCTACTGG	CAKDRVPYDSSGYYLGYW	IGHV3-30	IGHD3-22	IGHJ4	12	21	38	39
4	0.0011043622308117063	TGTGCAAGAGGGTCTAATTACTATGATAGTAGTGGCAACTGGTTCGACCCCTGG	CARGSNYYDSSGNWFDPW	IGHV3-13	IGHD3-22	IGHJ5	9	16	34	35
4	0.0011043622308117063	TGTGTGAAAGGCCCGCTGAAGTGGCTCCTACGTGGGTACTTTGGCGACTGG	CVKGPLKWLLRGYFGDW	IGHV3-30	IGHD6-19	IGHJ4	3	19	32	36
4	0.0011043622308117063	TGTGCGCAGTTACCCCGCTATGGTTCGGGGAGTTCACCTCTCGACCTCTGG	CAQLPRYGSGSSPLDLW	IGHV4-31	IGHD3-10	IGHJ5	5	17	33	40
4	0.0011043622308117063	TGTGCGGGGGAATCAGTGGGAAACTACTACTACTACGGTATGGACGTCTGG	CAGESVGNYYYYGMDVW	IGHV1-58	IGHD1-26	IGHJ6	6	14	20	22
4	0.0011043622308117063	TGTGCGAGTTTTTGTCGTGGTAGTGACTGCTATTCGCCCTTTGACTACTGG	CASFCRGSDCYSPFDYW	IGHV4-4	IGHD2-21	IGHJ4	7	16	34	38
4	0.0011043622308117063	TGTGCGAGGGGTGCTGATAGTAGTGGTTATGACCCCCTTTTTAATTCCTGG	CARGADSSGYDPLFNSW	IGHV3-21	IGHD3-22	IGHJ5	7	14	29	46
4	0.0011043622308117063	TGTGCGAGAGATCAGTTTCAGTGGCCGGAATCCAACTGGTTCGACCCCTGG	CARDQFQWPESNWFDPW	IGHV3-53	IGHD2-21	IGHJ5	12	24	30	32
4	0.0011043622308117063	TGTGCGAGAGATCAGTTTCAGTGGCCGGAATCCAACTGGTTCGACCCCTGG	CARDQFQWPESNWFDPW	IGHV4-4	IGHD2-21	IGHJ5	12	24	30	32
4	0.0011043622308117063	TGTGCGAGAGACGGTTACGTTAGTGCCTACGATGGGGGAATGGACTACTGG	CARDGYVSAYDGGMDYW	IGHV3-23	IGHD5-12	IGHJ4	10	20	32	42
4	0.0011043622308117063	TGTGCGAGAGAGGAATTTGACAGAGTGGGAAATTGGGGTATGGACGTCTGG	CAREEFDRVGNWGMDVW	IGHV1-69	IGHD1-26	IGHJ6	10	23	29	39
4	0.0011043622308117063	TGTGCGAATAAACCGATAGTGGATACAGCTATGGGAAGGTATGACTACTGG	CANKPIVDTAMGRYDYW	IGHV3-23	IGHD5-18	IGHJ4	7	18	33	41
4	0.0011043622308117063	TGTGCGAAACAGACCGGACGGCATGTCAGCAACTGGTATATCGACTGGTGG	CAKQTGRHVSNWYIDWW	IGHV3-23	IGHD6-13	IGHJ4	8	26	37	48
4	0.0011043622308117063	TGTGCGAAAGATAAAGACTATAAAGACTACATATCCTACTTTGACTCCTGG	CAKDKDYKDYISYFDSW	IGHV3-23	IGHD4-11	IGHJ4	11	24	30	35
4	0.0011043622308117063	TGTGCAAAAGGGAAGTCGGTAGTAGTCGTCCTTACGACCTTTGACTACTGG	CAKGKSVVVVLTTFDYW	IGHV3-23	IGHD2-2	IGHJ4	9	18	25	38
4	0.0011043622308117063	TGTGCCAGAGTGGGGACTACACTGACTACGTGGCGACTTGACTACTGG	CARVGTTLTTWRLDYW	IGHV1-2	IGHD4-11	IGHJ4	9	14	30	37
4	0.0011043622308117063	TGTGCGGTTTCTTACAGCTATAGCCACAAGTACTACTTTGACTACTGG	CAVSYSYSHKYYFDYW	IGHV3-23	IGHD5-18	IGHJ4	5	12	20	28
4	0.0011043622308117063	TGTGCGGTATCATACAGCTATGGCCAGAAGTACTACTTTGACTACTGG	CAVSYSYGQKYYFDYW	IGHV3-23	IGHD5-18	IGHJ4	5	11	22	28
4	0.0011043622308117063	TGTGCGGCCGTTGTCTCGTTCGGTACTCGTGGCGCCTTTGACTCCTGG	CAAVVSFGTRGAFDSW	IGHV3-53	IGHD1-20	IGHJ4	5	15	20	35
4	0.0011043622308117063	TGTGCGAGAGTCCGCTATAATAGTGGCTGGTGGGGGGCTGACTCCTGG	CARVRYNSGWWGADSW	IGHV1-2	IGHD6-19	IGHJ4	9	21	30	38
4	0.0011043622308117063	TGTGCGAGAGTCCGCTATAATAGTGGCTGGTGGGGGGCTGACTACTGG	CARVRYNSGWWGADYW	IGHV1-2	IGHD6-19	IGHJ4	9	21	30	38
4	0.0011043622308117063	TGTGCGAGAGGTGACATCCTGGAGACTATGCAAGAATACATCTACTGG	CARGDILETMQEYIYW	IGHV1-18	IGHD2-2	IGHJ4	9	25	30	41
4	0.0011043622308117063	TGTGCGAATAGGGGACGTATAGCAGCAGCTGGGATTTTTGACTACTGG	CANRGRIAAAGIFDYW	IGHV3-23	IGHD6-13	IGHJ4	7	16	31	36
4	0.0011043622308117063	TGTGCACGGACGTGGGAGCCACTCGATCATGATGCTTTTGATATCTGG	CARTWEPLDHDAFDIW	IGHV2-26	IGHD1-26	IGHJ3	9	11	22	25
4	0.0011043622308117063	TGTGCACACAGACGTGCTACGGTGGCAGGACCCTACTTTGACTACTGG	CAHRRATVAGPYFDYW	IGHV2-5	IGHD4-23	IGHJ4	14	16	24	32
4	0.0011043622308117063	TGTGCAATCTACGGGAAATCTCCGGGCGCTGAGTTCTTCCAATACTGG	CAIYGKSPGAEFFQYW	IGHV1-18	IGHD2-15	IGHJ1	4	19	24	25
4	0.0011043622308117063	TGTGCAAAAGTGTTACCTGGACACAGCTTTGGTCCATTTGACTACTGG	CAKVLPGHSFGPFDYW	IGHV3-43	IGHD5-18	IGHJ4	9	17	32	36
4	0.0011043622308117063	TGTAATACAATCCCCCTGAGCAGTGGCTGGGCCGTTGATAATTTCTGG	CNTIPLSSGWAVDNFW	IGHV3-73	IGHD6-19	IGHJ4	3	18	29	44
4	0.0011043622308117063	TGTGCGAGGGCCCCGGGCGGAATTCGAGGTTATCATGACCACTGG	CARAPGGIRGYHDHW	IGHV1-46	IGHD3-22	IGHJ4	7	27	32	35
4	0.0011043622308117063	TGTGCGAGACGGATGCTCAACTGGGGAGCGGCTTTTGATATCTGG	CARRMLNWGAAFDIW	IGHV5-10-1	IGHD7-27	IGHJ3	9	18	26	30
4	0.0011043622308117063	TGTGCGAGAGGAGTCTACGGTTACCACAACTGCTTCGATTCCTGG	CARGVYGYHNCFDSW	IGHV4-4	IGHD4-17	IGHJ5	9	14	20	25
4	0.0011043622308117063	TGTGCAAGGGACTTTACAGCTATTGACTTAACAATTGACTACTGG	CARDFTAIDLTIDYW	IGHV3-21	IGHD5-18	IGHJ4	4	14	22	34
4	0.0011043622308117063	TGTGCAAGAGACCTATGGTTCGGGGAGTCAAAGCTCGACCCCTGG	CARDLWFGESKLDPW	IGHV3-74	IGHD3-10	IGHJ5	10	12	27	34
4	0.0011043622308117063	TGTGTCGGGGGATTAGGAGGAAGCCAACGCCCTGATTACTGG	CVGGLGGSQRPDYW	IGHV4-31	IGHD3-10	IGHJ4	3	4	9	32
4	0.0011043622308117063	TGTGCGACATACGAAGCTGGAAAAGGGGGGTCGGGCTACTGG	CATYEAGKGGSGYW	IGHV4-39	IGHD1-1	IGHJ4	6	16	21	35
4	0.0011043622308117063	TGTGCGAGAGAGTTTGGCGTGATCGGGAACTTTGACTCCTGG	CAREFGVIGNFDSW	IGHV3-21	IGHD3-16	IGHJ4	10	11	16	28
4	0.0011043622308117063	TGTGTGAAGACCAGTGGCTGGTTTTCATTGGACTTCTGG	CVKTSGWFSLDFW	IGHV3-60	IGHD6-19	IGHJ4	7	11	21	30
4	0.0011043622308117063	TGTGTGAAGACCAGTGGGTGGTTTTCATTGGACTTCTGG	CVKTSGWFSLDFW	IGHV3-74	IGHD6-19	IGHJ4	3	11	21	30
4	0.0011043622308117063	TGTGCGAGGGACGCAGACTACTTTGGTTTTGATTTGTGG	CARDADYFGFDLW	IGHV4-39	IGHD3-22	IGHJ3	7	16	21	26
4	0.0011043622308117063	TGTGCGAGACCCCTTAGTGGGGCGAGGTTCGAGGAGTGG	CARPLSGARFEEW	IGHV4-4	IGHD3-10	IGHJ4	8	25	35	36
4	0.0011043622308117063	TGTGCGAAGGATGGCTTTAACGCGCCCTTTGAGAACTGG	CAKDGFNAPFENW	IGHV3-23	IGHD3-10	IGHJ4	11	17	21	26
4	0.0011043622308117063	TGTACTAGACCGGGAATTTTGAGCGCTTTTGATATCTGG	CTRPGILSAFDIW	IGHV3-73	IGHD3-9	IGHJ3	9	15	21	24
4	0.0011043622308117063	TGTGCAAGGGATCTTAGTGGTCCCTACGACTACTGG	CARDLSGPYDYW	IGHV3-47	IGHD2-15	IGHJ4	13	14	20	27
4	0.0011043622308117063	TGTGCAAGGGATCTTAGTGGTCCCTACGACTACTGG	CARDLSGPYDYW	IGHV3-74	IGHD2-15	IGHJ4	13	14	20	27
4	0.0011043622308117063	TGTGCAAGAGATGTCGGTGGGAGAGATGGGGGGTGG	CARDVGGRDGGW	IGHV3-47	IGHD5-24	IGHJ4	11	21	28	33
4	0.0011043622308117063	TGTGGAAGAGATATTCCTCGGGATAGCAGTGATTGG	CGRDIPRDSSDW	IGHV3-74	IGHD6-19	IGHJ4	11	22	30	33
3	8.282716731087797E-4	TGTGCGAAAGGGGGGGCGTATTACGATTTTTGGAGTGGTTATTATACCGGGGGGTCCCCTAACTTTGACTACTGG	CAKGGAYYDFWSGYYTGGSPNFDYW	IGHV3-23	IGHD3-3	IGHJ4	9	16	49	61
3	8.282716731087797E-4	TGTGCAACCTCTTATACGGTGACTACGGGGCGAGGTAGAGCTGATTACTACTACTACTACGGTATGGACGTCTGG	CATSYTVTTGRGRADYYYYYGMDVW	IGHV1-24	IGHD4-17	IGHJ6	7	14	26	43
3	8.282716731087797E-4	TGTGCGAGGCGAGAGAGTGTTACTATGGTTCGGGGAGTTATTATAAGAGGGGCTTTAGGGTTCGACCCCTGG	CARRESVTMVRGVIIRGALGFDPW	IGHV1-46	IGHD3-10	IGHJ5	7	19	45	58
3	8.282716731087797E-4	TGTGCGAAAGATCGGGACGAAGTGGCTACGCGATGGGGTGGCCGCTACTACTACTACGGTATGGACGTCTGG	CAKDRDEVATRWGGRYYYYGMDVW	IGHV3-33	IGHD5-12	IGHJ6	12	20	29	44
3	8.282716731087797E-4	TGTGCGAGTGCCCGGGGGATGACTCCGGTGACCCGAACTTTCTACTACTACTACGGTATGGACGTCTGG	CASARGMTPVTRTFYYYYGMDVW	IGHV1-46	IGHD4-17	IGHJ6	7	18	31	41
3	8.282716731087797E-4	TGTGCGAGACCGGAGACGGTCACGTCTGGTTCGGGGAGCGAGAACTTCTACTACGGAATGGACGTCTGG	CARPETVTSGSGSENFYYGMDVW	IGHV3-23	IGHD3-10	IGHJ6	6	26	37	43
3	8.282716731087797E-4	TGTGCGAGAGTTGGAAAGGGAATTACGATTTTTGGAGTGGTTACCAAAAACCCCCACTTTGACTACTGG	CARVGKGITIFGVVTKNPHFDYW	IGHV4-34	IGHD3-3	IGHJ4	9	21	42	55
3	8.282716731087797E-4	TGTGCGAGAGGTTGGTGGATAACTGGAACTACGGATGATTACTACTATAACTACGGTATGGACGTCTGG	CARGWWITGTTDDYYYNYGMDVW	IGHV1-8	IGHD1-7	IGHJ6	10	18	32	37
3	8.282716731087797E-4	TGTGCGAGAGAAGCTACTATTCTAGAATATTGTAGTGGTGGTAGCTGTTCGGCGCCCTTTGACTACTGG	CAREATILEYCSGGSCSAPFDYW	IGHV4-39	IGHD2-15	IGHJ4	8	17	46	56
3	8.282716731087797E-4	TGTGCGAAAGAACCGTATAGCAGCAGCTGGACCGACGATTACTACTACTTCTACGGTATGGACGTCTGG	CAKEPYSSSWTDDYYYFYGMDVW	IGHV3-30	IGHD6-13	IGHJ6	10	14	29	37
3	8.282716731087797E-4	TGTGCAACAGATCGCGCAGTGGCTGGTACTCGCCTGGCAGAGTACTACTACTACGGTATGGACGTCTGG	CATDRAVAGTRLAEYYYYGMDVW	IGHV1-69-2	IGHD6-19	IGHJ6	12	15	28	42
3	8.282716731087797E-4	TGTGCAAGAGGAAAGGATTGTGGTGGTTATAGTTGTCAGGGTCACCCTTATTATGGTTTGGACGTCTGG	CARGKDCGGYSCQGHPYYGLDVW	IGHV3-74	IGHD2-21	IGHJ6	9	16	26	58
3	8.282716731087797E-4	TGTGCAAGAGAAAGGGTGAACTATGATAGCGGTGCTTATGTGTTCTACTACTACGGGATGGACGTCTGG	CARERVNYDSGAYVFYYYGMDVW	IGHV3-13	IGHD3-22	IGHJ6	10	19	38	44
3	8.282716731087797E-4	TGTGCGAGATTTCGTATTATGATGACGTTTGGGGGAGCTCTCCGCTCACGAGAAGTTGACTACTGG	CARFRIMMTFGGALRSREVDYW	IGHV4-55	IGHD3-16	IGHJ4	9	12	36	55
3	8.282716731087797E-4	TGTGCGAGAGTCGATGCGGAGGTATTACTATGGTTCGGGGAGTTCCCCTACGGTATGGACGTCTGG	CARVDAEVLLWFGEFPYGMDVW	IGHV4-34	IGHD3-10	IGHJ6	9	21	43	54
3	8.282716731087797E-4	TGTGCGAGAGTCGATGCGGAGGTATTACTATGGTTCGGGGAGTTCCCCTACGGTATGGACGTCTGG	CARVDAEVLLWFGEFPYGMDVW	IGHV3-48	IGHD3-10	IGHJ6	9	21	43	54
3	8.282716731087797E-4	TGTGCGAGAGATTTGTTTCGTATAGATGGCTACTATTCGCGGGTGTTTGGTGCTTTTGATATCTGG	CARDLFRIDGYYSRVFGAFDIW	IGHV4-4	IGHD5-24	IGHJ3	11	18	36	50
3	8.282716731087797E-4	TGTGCGAGAGATGCCTCAGCGAGGCCATCTATGGTTCGGGGAAGTCCATACGGTCTGGACGTCTGG	CARDASARPSMVRGSPYGLDVW	IGHV4-31	IGHD3-10	IGHJ6	11	28	41	55
3	8.282716731087797E-4	TGTGCGAGAGACCGATCCGATAGTAGTGGTTATTACCGCGGGTCTGACTACGGTATGGACGTCTGG	CARDRSDSSGYYRGSDYGMDVW	IGHV1-3	IGHD3-22	IGHJ6	10	18	35	54
3	8.282716731087797E-4	TGTGCGAGAGACGATGAAGATAATAGTGGTTTTACTTATACCCTTTCGGGCCACTGTGCCTCCTGG	CARDDEDNSGFTYTLSGHCASW	IGHV4-31	IGHD3-22	IGHJ5	10	18	35	61
3	8.282716731087797E-4	TGTGCAACGTCGCACAGATTCTTCGGGGTCTCTATTCTCGGGGCCATTGATGGTTTTGATCTGTGG	CATSHRFFGVSILGAIDGFDLW	IGHV3-47	IGHD3-10	IGHJ3	6	21	27	47
3	8.282716731087797E-4	TGTGCGAGAGCAGGGTATTACTATGATAGTAGTGCTTATCTCCTGTACTACTTTGACTACTGG	CARAGYYYDSSAYLLYYFDYW	IGHV5-51	IGHD3-22	IGHJ4	8	14	38	44
3	8.282716731087797E-4	TGTGCGAGAGGCGTGCCGAGAAACTGTGGTGGTGACTGCTATTACAACTGGTTCGACCCCTGG	CARGVPRNCGGDCYYNWFDPW	IGHV4-4	IGHD2-21	IGHJ5	9	24	41	42
3	8.282716731087797E-4	TGTGCGAGAGATTTCTTTTCTGTCGCCCTTATTACTATACTTCGGGGAGGCTTTGACTACTGG	CARDFFSVALITILRGGFDYW	IGHV4-4	IGHD3-10	IGHJ4	15	29	48	50
3	8.282716731087797E-4	TGTGCGAGAGATCCCCTCGGGTATAGCAGTGGCTGGTACGGCGGGGGTGCTTTTGATATCTGG	CARDPLGYSSGWYGGGAFDIW	IGHV3-21	IGHD6-19	IGHJ3	12	17	39	47
3	8.282716731087797E-4	TGTGCGAGAGATGCCCATTACTATGATAGTAGTGGTTACCCTTACGCAACCCATGACTACTGG	CARDAHYYDSSGYPYATHDYW	IGHV4-31	IGHD3-22	IGHJ4	11	16	37	53
3	8.282716731087797E-4	TGTGCCAGGACTCTATGTAGTGATGGTAGGTGCGACTACTACTACGCTATGGACGTCTGG	CARTLCSDGRCDYYYAMDVW	IGHV3-74	IGHD2-15	IGHJ6	4	15	32	34
3	8.282716731087797E-4	TGTGCGAGAGGCCCTAAATGTGATAGTAGTGGTTCTTGCCCCTACTACTTTGACTACTGG	CARGPKCDSSGSCPYYFDYW	IGHV1-8	IGHD3-22	IGHJ4	12	20	33	42
3	8.282716731087797E-4	TGTGCGAGAGATCCCTCTGCGGACTATAATAGAAGAGTGGAGGCTTGGTTCGACCCCTGG	CARDPSADYNRRVEAWFDPW	IGHV1-18	IGHD3-10	IGHJ5	16	24	30	45
3	8.282716731087797E-4	TGTGCAACATATAAGAAGGGGGGAGATGGCTACAAGTTCACCTACTACTTTGACTACTGG	CATYKKGGDGYKFTYYFDYW	IGHV1-24	IGHD5-24	IGHJ4	8	22	34	42
3	8.282716731087797E-4	TGTGCGAGGGTCCCGGGCGTAGCTGCTTATCACTTCTTTCGGTGGTTCGACCCCTGG	CARVPGVAAYHFFRWFDPW	IGHV4-34	IGHD2-15	IGHJ5	7	18	26	42
3	8.282716731087797E-4	TGTGCGAGGGGGTCGGAGGGTCGTGGTTATTATCCCTGGATTCCCTTCTTACACTGG	CARGSEGRGYYPWIPFLHW	IGHV5-51	IGHD3-3	IGHJ4	7	22	32	52
3	8.282716731087797E-4	TGTGCGAGAGATATGGGATTTTTGGAGTGGTTATCTAACTTTTACTTTGACTACTGG	CARDMGFLEWLSNFYFDYW	IGHV4-31	IGHD3-3	IGHJ4	11	16	33	42
3	8.282716731087797E-4	TGTATAACCGGGCCGCCCGGTGTAGGACGACATTTGGACTGGGCAGCCCACCACTGG	CITGPPGVGRHLDWAAHHW	IGHV5-51	IGHD3-9	IGHJ4	2	26	41	52
3	8.282716731087797E-4	TGTGCGCGGGTGAGGCAGCCCAGCAACTGGCACGATGAAGCTCTGGATATCTGG	CARVRQPSNWHDEALDIW	IGHV1-3	IGHD1-1	IGHJ3	5	23	33	34
3	8.282716731087797E-4	TGTGCGAGACATAGAGCAGACGGTGGTGGCTATTATTATGGTATGGACGTCTGG	CARHRADGGGYYYGMDVW	IGHV5-10-1	IGHD3-10	IGHJ6	11	30	41	42
3	8.282716731087797E-4	TGTGCGAGAGCGATAGGACGAGAATTACTATGGTTCGGGGTCTTTGACTACTGG	CARAIGRELLWFGVFDYW	IGHV4-59	IGHD3-10	IGHJ4	9	23	39	41
3	8.282716731087797E-4	TGTGCGAGAGGTTATAGTAGTGGCTGGTTCCGGGGTAATTGGTTCCACCCCTGG	CARGYSSGWFRGNWFHPW	IGHV3-21	IGHD6-19	IGHJ5	9	12	27	39
3	8.282716731087797E-4	TGTGCGAGAGGACGGTGGTTACCCCCCGACTACTACTACGGTATGGATGTCTGG	CARGRWLPPDYYYGMDVW	IGHV3-66	IGHD4-23	IGHJ6	9	11	18	28
3	8.282716731087797E-4	TGTGCGAGAGAGAGAGGACAGTTGTGGAAGGGATATGATGCATTTGATATTTGG	CARERGQLWKGYDAFDIW	IGHV1-18	IGHD1-1	IGHJ3	10	18	24	34
3	8.282716731087797E-4	TGTGCGAGAGAAAACGGTGATTATACTTACTACTACTACGGTATGGACGTCTGG	CARENGDYTYYYYGMDVW	IGHV3-30	IGHD3-3	IGHJ6	10	15	25	27
3	8.282716731087797E-4	TGTGCAAGAGAAAAAACCGTGGGACCTACGCCCCCAGTCTACTTTGACTACTGG	CAREKTVGPTPPVYFDYW	IGHV3-74	IGHD1-26	IGHJ4	10	18	28	38
3	8.282716731087797E-4	TGTGCGCGAGACTCGCCATACTATGATAGAGGAGGGGCACTGGGATACTGG	CARDSPYYDRGGALGYW	IGHV3-23	IGHD3-22	IGHJ4	5	18	28	45
3	8.282716731087797E-4	TGTGCGAGTTTTTGTCGTGGTGCTGACTGCTATTCGCCCTTTGACTACTGG	CASFCRGADCYSPFDYW	IGHV3-21	IGHD2-21	IGHJ4	7	16	34	38
3	8.282716731087797E-4	TGTGCGAGTTTTTGTCGTGGTGCTGACTGCTATTCGCCCTTTGACTACTGG	CASFCRGADCYSPFDYW	IGHV4-4	IGHD2-21	IGHJ4	7	16	34	38
3	8.282716731087797E-4	TGTGCGAGAGCCGGTACAAGAAACCTCGGTGACTACAACTTTGACTACTGG	CARAGTRNLGDYNFDYW	IGHV4-34	IGHD1-1	IGHJ4	9	10	18	33
3	8.282716731087797E-4	TGTGCGAGAGGATTTTTTGACTGGCCCCTATCTCGAGGTTCTGACTACTGG	CARGFFDWPLSRGSDYW	IGHV1-8	IGHD3-9	IGHJ4	10	14	23	41
3	8.282716731087797E-4	TGTGCGAGAGATTACTATGATAGTGTTGGTTATTCGTACTTTGAGTATTGG	CARDYYDSVGYSYFEYW	IGHV4-59	IGHD3-22	IGHJ4	11	12	33	36
3	8.282716731087797E-4	TGTGCGAAGGATGGCTACGTTGGTGGCTACGATGGGGGAATGGACGACTGG	CAKDGYVGGYDGGMDDW	IGHV3-23	IGHD5-12	IGHJ4	11	22	32	42
3	8.282716731087797E-4	TGTGCGAAGGATGGCTACGTTAGTGCCTTCGATGGGGGAATGGACTCCTGG	CAKDGYVSAFDGGMDSW	IGHV3-23	IGHD6-25	IGHJ4	11	12	19	42
3	8.282716731087797E-4	TGTGCGAAAGATTTTGGATATTGTAGTGGTGCTAGCTGCGAAGACTCCTGG	CAKDFGYCSGASCEDSW	IGHV3-30	IGHD2-15	IGHJ4	11	15	38	42
3	8.282716731087797E-4	TGTGCGAAAGATAGAGAGGGGGAATTATTACCCTACTACTTTGACTCTTGG	CAKDREGELLPYYFDSW	IGHV3-23	IGHD3-10	IGHJ4	11	18	29	33
3	8.282716731087797E-4	TGTGTGAGGTCACCGACTACGGTGATAACCGATGGTTTTGATTTCTGG	CVRSPTTVITDGFDFW	IGHV5-51	IGHD4-23	IGHJ3	7	14	28	30
3	8.282716731087797E-4	TGTGCCAGAGTGGGGACTTCGATGACTACGTGGCGACTTGACTTCTGG	CARVGTSMTTWRLDFW	IGHV1-2	IGHD4-17	IGHJ4	9	14	30	37
3	8.282716731087797E-4	TGTGCGAGAGATTTTCCCGGTGGAGATGGCTACAATTCCGACTACTGG	CARDFPGGDGYNSDYW	IGHV4-4	IGHD5-24	IGHJ4	11	22	36	39
3	8.282716731087797E-4	TGTGCGAGAACATACACCTATGGTTACTTGGGGTACTTCGATCTCTGG	CARTYTYGYLGYFDLW	IGHV5-10-1	IGHD5-18	IGHJ2	8	11	26	31
3	8.282716731087797E-4	TGTGCATGTAGTTACAGCAAAACCTCCAAATATTACTTTGACTACTGG	CACSYSKTSKYYFDYW	IGHV3-21	IGHD4-11	IGHJ4	4	7	14	33
3	8.282716731087797E-4	TGTGCAAGAGATCCCCTATTCGGGTGGCTGGTAGGGATGACGGACTGG	CARDPLFGWLVGMTDW	IGHV3-74	IGHD6-19	IGHJ4	12	23	32	43
3	8.282716731087797E-4	TGTATGGGGTGGGCCGTGAAAGTGGGTGATCTGAGGTCCGACCCCTGG	CMGWAVKVGDLRSDPW	IGHV4-59	IGHD1-26	IGHJ5	2	20	25	34
3	8.282716731087797E-4	TGCCGAACTACGTTTGGGGGAGTTGACGTTATGGAGGCGGACTACTGG	CRTTFGGVDVMEADYW	IGHV4-34	IGHD3-16	IGHJ4	1	8	31	39
3	8.282716731087797E-4	TGTGTGAGAGAAATATCATCATATACGAACTGGTTCGACCCCTGG	CVREISSYTNWFDPW	IGHV3-53	IGHD2-15	IGHJ5	10	11	16	27
3	8.282716731087797E-4	TGTGCGAGAGGCCCCTACGGTGACTACCTCTATGTTGACTACTGG	CARGPYGDYLYVDYW	IGHV3-11	IGHD4-17	IGHJ4	9	14	26	34
3	8.282716731087797E-4	TGTGCGAGAGGAGTCTACGGTTACCACAACTGCTTCGATTCCTGG	CARGVYGYHNCFDSW	IGHV5-10-1	IGHD4-17	IGHJ5	8	14	20	25
3	8.282716731087797E-4	TGTGCGAGAGAGAAGATTCGTACAGTTGACGCTTTTGATATCTGG	CAREKIRTVDAFDIW	IGHV1-3	IGHD4-11	IGHJ3	10	20	25	26
3	8.282716731087797E-4	TGTGCGAGAGAAAGCTATGTTGGGAGCTACTGGTGGGACTACTGG	CARESYVGSYWWDYW	IGHV1-46	IGHD1-26	IGHJ4	10	20	30	36
3	8.282716731087797E-4	TGTGCGAAAGACCCTGAGACGGGTTGGTACTGGTTCGACCCCTGG	CAKDPETGWYWFDPW	IGHV3-30	IGHD6-13	IGHJ5	10	19	23	28
3	8.282716731087797E-4	TGTATAAAAGATATCGACTACGACGGTTTCTACTTTGCCTCCTGG	CIKDIDYDGFYFASW	IGHV3-43	IGHD4-17	IGHJ4	13	15	21	29
3	8.282716731087797E-4	TGTACTAGAGTAATTGGTACTATGGTTCGGGGAGTTGACTACTGG	CTRVIGTMVRGVDYW	IGHV3-49	IGHD3-10	IGHJ4	9	17	33	34
3	8.282716731087797E-4	TGTACAAGAGATCAACGTACAGACTATTACGCAATGGATGTCTGG	CTRDQRTDYYAMDVW	IGHV3-47	IGHD3-3	IGHJ6	12	24	30	33
3	8.282716731087797E-4	TGTGCGAGACTGCAGTGGCTAAGAGGCTGCTTCGACCCCTGG	CARLQWLRGCFDPW	IGHV4-4	IGHD6-19	IGHJ5	8	11	19	26
3	8.282716731087797E-4	TGTGCGAGAGGGGGGACAATGGCTACGAATTTTGACTATTGG	CARGGTMATNFDYW	IGHV3-48	IGHD5-12	IGHJ4	9	19	27	30
3	8.282716731087797E-4	TGTGCGAGAGATGGGGGGTATAGCAGTGGCTGGAACGACTGG	CARDGGYSSGWNDW	IGHV4-31	IGHD6-19	IGHJ4	11	15	36	37
3	8.282716731087797E-4	TGTGCGAGAGAGGGGTGGGTACGTGACGGAACGGACGTCTGG	CAREGWVRDGTDVW	IGHV4-39	IGHD6-13	IGHJ6	8	17	23	32
3	8.282716731087797E-4	TGTGCGAAAGGGGGCGCCTCTTCCCTCCCCTTTGACTACTGG	CAKGGASSLPFDYW	IGHV4-59	IGHD1-26	IGHJ4	6	24	28	29
3	8.282716731087797E-4	TGTGCGAGAGATACGGTCGTAAGTCGTCTCATGAACTGG	CARDTVVSRLMNW	IGHV4-4	IGHD4-23	IGHJ4	11	12	21	34
3	8.282716731087797E-4	TGTGTGACTTGGTTGCAAAGTCACTTTGACCACTGG	CVTWLQSHFDHW	IGHV3-53	IGHD4-23	IGHJ4	3	4	8	22
3	8.282716731087797E-4	TGTGTGAGCGATCTCGCCGGAATAAGTGGGACCTGG	CVSDLAGISGTW	IGHV3-74	IGHD2-21	IGHJ5	14	16	23	31
3	8.282716731087797E-4	TGTGTGAGAGGACTGGCATCAACTGGTGAATTCTGG	CVRGLASTGEFW	IGHV3-35	IGHD1-1	IGHJ4	8	19	25	32
3	8.282716731087797E-4	TGTGCGAGACATAATTCGGTGGGATTTGACTACTGG	CARHNSVGFDYW	IGHV5-10-1	IGHD1-26	IGHJ4	11	18	23	24
3	8.282716731087797E-4	TGTGCACGAGACCTTAGTGGCGCAAGAGACTACTGG	CARDLSGARDYW	IGHV3-74	IGHD5-12	IGHJ4	10	14	20	27
3	8.282716731087797E-4	TGTGCAAGAGATGTCTGTGGCCAAGATGACTCCTGG	CARDVCGQDDSW	IGHV3-13	IGHD5-12	IGHJ4	15	16	20	26
3	8.282716731087797E-4	TGTGCAAGAGATGTCTGTGGCCAAGATGACTACTGG	CARDVCGQDDYW	IGHV3-13	IGHD5-12	IGHJ4	15	16	20	26
3	8.282716731087797E-4	TGTACTCTTTGGATTGCTGGCCACCCCTATTGG	CTLWIAGHPYW	IGHV3-73	IGHD3-3	IGHJ4	5	7	12	26
3	8.282716731087797E-4	TGTGCGAAAGACTCTTTGTTCGACCCCTGG	CAKDSLFDPW	IGHV3-30	.	IGHJ5	10	-1	-1	17
3	8.282716731087797E-4	TGTGCGAGAGGAGGGGGTGATAGCTGG	CARGGGDSW	IGHV3-21	IGHD3-22	IGHJ4	9	17	22	23
3	8.282716731087797E-4	TGTACCTCTACAGTAGGCTACTGG	CTSTVGYW	IGHV4-30-2	IGHD4-11	IGHJ4	2	7	14	17
2	5.521811154058532E-4	TGTGTAAAAGACCTTGGCCCTTCGTATTATTATGATAGTGTTGGTTATGTGGAGCATTATTACTACTACGCTATGGACGTCTGG	CVKDLGPSYYYDSVGYVEHYYYYAMDVW	IGHV3-9	IGHD3-22	IGHJ6	10	22	47	60
2	5.521811154058532E-4	TGTGCAAAAGATCTATTTAAGGGTAGATGGACTGCAGTGGGTACGACCAGGGGGACTTACTACTACTACGGTATGGACGTCTGG	CAKDLFKGRWTAVGTTRGTYYYYGMDVW	IGHV3-30	IGHD5-12	IGHJ6	13	35	45	57
2	5.521811154058532E-4	TGTGCACGGATTACTAAGAGATCCTATCGAACGCGGGGCAGCTATGGTTTAGGGGATTACTACAACTGGTTCGACCCCTGG	CARITKRSYRTRGSYGLGDYYNWFDPW	IGHV2-26	IGHD5-18	IGHJ5	10	38	48	60
2	5.521811154058532E-4	TGTGCAAAAGATATGGGGGGAGGTGGATACAGCTATGGCCCACCCCATTACACCTACTACTACTACGGTATGGACGTCTGG	CAKDMGGGGYSYGPPHYTYYYYGMDVW	IGHV3-9	IGHD5-18	IGHJ6	13	22	37	53
2	5.521811154058532E-4	TGTGCGGGAGAGGCTTTACTAAAGGTCCATTCGGGGAGTTATTACCCGGGGAACTACTACTACGGTATGGACGTCTGG	CAGEALLKVHSGSYYPGNYYYGMDVW	IGHV4-31	IGHD3-10	IGHJ6	10	29	43	52
2	5.521811154058532E-4	TGTGCGAGAGGCCGGTCCTACCGATTCGATATTACTATGATAGTAGTGCCTAAAGGCTACTACGGTATGGACGTCTGG	CARGRSYRFDITMIVVPKGYYGMDVW	IGHV1-8	IGHD3-22	IGHJ6	12	29	47	56
2	5.521811154058532E-4	TGTGCGAGAGATCGTTCGTTCGGAGATACTATTATGATAACGTTTGGGGGAGTCTGGCTTGATGCTTTTGATATCTGG	CARDRSFGDTIMITFGGVWLDAFDIW	IGHV3-21	IGHD3-16	IGHJ3	12	29	52	59
2	5.521811154058532E-4	TGTGTAAAAGTCGGCGGACAAAACTGTACTGGTGGTACCTGTCGAAACTACTACTACTATGATATGGACGTCTGG	CVKVGGQNCTGGTCRNYYYYDMDVW	IGHV3-9	IGHD2-15	IGHJ6	9	24	40	46
2	5.521811154058532E-4	TGTGCCAGAGATCGAAGCCCCACGAGAGTACCACGGTATTTTGACTGGTTATCGGGTGATGCTTTTGAGATATGG	CARDRSPTRVPRYFDWLSGDAFEIW	IGHV3-47	IGHD3-9	IGHJ3	12	32	51	56
2	5.521811154058532E-4	TGTGCGAGAGTCAGGCATGGTGGCTTGGAGAGGGTATGGTGGCTACGCACTTTTGGCTACTACTTTGACTACTGG	CARVRHGGLERVWWLRTFGYYFDYW	IGHV1-8	IGHD5-12	IGHJ4	9	34	46	57
2	5.521811154058532E-4	TGTGCGAGAGTCAGGCATGGTGGCTTGGAGAGGGTATGGTGGCTACGCACTTTTGGCTACTACTTTGACTACTGG	CARVRHGGLERVWWLRTFGYYFDYW	IGHV3-64	IGHD5-12	IGHJ4	9	34	46	57
2	5.521811154058532E-4	TGTGCGAGAGGGAGGGAGGGGGATATTGTGGTAAACTCAGGTGCTGTGCGCTACTACTACGGTTTGGACGTCTGG	CARGREGDIVVNSGAVRYYYGLDVW	IGHV1-8	IGHD2-21	IGHJ6	10	22	31	50
2	5.521811154058532E-4	TGTGCGAAAGATCATTATGGTACTGTGATAGTAGTGGTTATCCCGACCTACTACTACTACGGTATGGACGTCTGG	CAKDHYGTVIVVVIPTYYYYGMDVW	IGHV3-30	IGHD3-22	IGHJ6	12	20	40	47
2	5.521811154058532E-4	TGTGCAACGGGACTGGTTATTATATCTAGCCGGCCCCCGGAATATTACTACTACTACTACGGTATGGACGTCTGG	CATGLVIISSRPPEYYYYYYGMDVW	IGHV1-24	IGHD3-9	IGHJ6	7	10	23	40
2	5.521811154058532E-4	TGTGCGAGTTCTTCAGAGCCGGTGGGGGGTATGATAGTAGTATACTACTACTACTACGGTATGGACGTCTGG	CASSSEPVGGMIVVYYYYYGMDVW	IGHV1-69	IGHD4-23	IGHJ6	7	19	24	34
2	5.521811154058532E-4	TGTGCGAGCCAAATTTCTTTGGGCGGCAGCTGGTTTAAATATGATTACGTTTGGGGGAGTTATCGTTACTGG	CASQISLGGSWFKYDYVWGSYRYW	IGHV4-4	IGHD3-16	IGHJ4	7	39	65	66
2	5.521811154058532E-4	TGTGCGAAACTATTCCCTCCTTCCGGGAATTATTACGTTGACAACGATTACTATTACGGAATGGACGTCTGG	CAKLFPPSGNYYVDNDYYYGMDVW	IGHV3-30	IGHD3-10	IGHJ6	6	20	34	60
2	5.521811154058532E-4	TGTGTGAGGGAAGGTTGTCCTGGTGGTGATAATAACTGCCACTTCGGGGGAGACTGGTTCGACCCCTGG	CVREGCPGGDNNCHFGGDWFDPW	IGHV4-59	IGHD2-21	IGHJ5	7	20	28	52
2	5.521811154058532E-4	TGTGCGAGAGGTTGGTGGATAACTGGAACTACGGATGATTACTACTATAACTACGGTATGGACGTCTGG	CARGWWITGTTDDYYYNYGMDVW	IGHV4-34	IGHD1-7	IGHJ6	10	18	32	37
2	5.521811154058532E-4	TGTGCGAGAGAGGCCGGGATTACGATTTTTGGAGTGGTTATTCCTCGGTACTGGTACTTCGATCTCTGG	CAREAGITIFGVVIPRYWYFDLW	IGHV4-31	IGHD3-3	IGHJ2	10	18	41	48
2	5.521811154058532E-4	TGTGCGAAAGATCCTAACAATTATGATTACGTTTGGGGGACTTATCGTTATGATGATTTTGATATCTGG	CAKDPNNYDYVWGTYRYDDFDIW	IGHV3-30	IGHD3-16	IGHJ3	12	19	48	49
2	5.521811154058532E-4	TGTGCAAGAGGAAAGGATTGTGGTGGTTATAGTTGTCAGGGTCACCCTTATTATGGTATGGACGTCTGG	CARGKDCGGYSCQGHPYYGMDVW	IGHV3-47	IGHD2-21	IGHJ6	9	16	26	57
2	5.521811154058532E-4	TGTGCAAGAGGAAAGGATTGTGGTGGTGGTCGTTGTCAGGGTTATCATTATTACGGTATGGACGTCTGG	CARGKDCGGGRCQGYHYYGMDVW	IGHV3-48	IGHD2-21	IGHJ6	9	16	27	57
2	5.521811154058532E-4	TGTGCAAGAGGAAAGGATTGTGGTGGTGGTAGTTGTCAGGGTTATCACTATTACGGTCTGGACGTCTGG	CARGKDCGGGSCQGYHYYGLDVW	IGHV1-8	IGHD2-15	IGHJ6	10	16	31	58
2	5.521811154058532E-4	TGTGCAAGAGGAAAGGATTGTGGTGGTGGTAGCTGCCAGGGTTACTCTTATTACGGTATGGACGTCTGG	CARGKDCGGGSCQGYSYYGMDVW	IGHV3-74	IGHD2-15	IGHJ6	9	16	35	57
2	5.521811154058532E-4	TGTACAGGAGCCCCCGACTGTGGTGGTGGTTCCTGCCATGGCTTCCACTACTACGGCATGGACGTCTGG	CTGAPDCGGGSCHGFHYYGMDVW	IGHV3-74	IGHD2-21	IGHJ6	9	18	27	46
2	5.521811154058532E-4	TGTGTGAGGCCAACGCCTGGTCTGTATAGTAGTGGGTGGTCCCTCCCGTGTTGCGCATATTCCTGG	CVRPTPGLYSSGWSLPCCAYSW	IGHV3-23	IGHD6-19	IGHJ5	3	23	39	61
2	5.521811154058532E-4	TGTGTGAGAGATCGCAGAAATTCTGCCCCATTTCCTTTTTACTACTACCACGGTTTAGACGTCTGG	CVRDRRNSAPFPFYYYHGLDVW	IGHV4-59	IGHD2-2	IGHJ6	12	39	47	57
2	5.521811154058532E-4	TGTGCCAGTGGGTTGAGCTGGTACGTCCGTGGAGAGGCCTACTATAATTTCGCTTTGGAGGTCTGG	CASGLSWYVRGEAYYNFALEVW	IGHV1-24	IGHD6-13	IGHJ6	4	15	25	55
2	5.521811154058532E-4	TGTGCGCGACTGAAGTACGAAATTGTGGCTGGTCCTAGGTATTCTTATTCTGGTATGGATGTCTGG	CARLKYEIVAGPRYSYSGMDVW	IGHV1-46	IGHD6-19	IGHJ6	5	24	32	54
2	5.521811154058532E-4	TGTGCGCGAGATGCCTCAGCGAGGCCATCGATGGTTCGGGGAAGTCCGTACGGTTTGGACGCCTGG	CARDASARPSMVRGSPYGLDAW	IGHV1-18	IGHD3-10	IGHJ6	11	30	41	55
2	5.521811154058532E-4	TGTGCGCGAGATGCCTCAGCGAGGCCATCGATGGTTCGGGGAAGTCCGTACGGTCTGGACGTCTGG	CARDASARPSMVRGSPYGLDVW	IGHV1-18	IGHD3-10	IGHJ6	11	30	41	55
2	5.521811154058532E-4	TGTGCGAGAGTAACTGTGCGAGAGTACGGATTTTTGGAGTGGTTACCATACGGTATGGACGTCTGG	CARVTVREYGFLEWLPYGMDVW	IGHV4-34	IGHD3-3	IGHJ6	9	28	44	54
2	5.521811154058532E-4	TGTGCGAGAGATGCCTCCGCGAGGCCAGCTATGATTCGGGGAAGTCCGTACGGTCTGGACGCCTGG	CARDASARPAMIRGSPYGLDAW	IGHV1-18	IGHD3-10	IGHJ3	11	28	41	62
2	5.521811154058532E-4	TGTGCGAGAGATGCCTCAGCGAGGCCGTCTATGGTTCGGGGAAGTCCGTACGGTCTGGACTTCTGG	CARDASARPSMVRGSPYGLDFW	IGHV3-7	IGHD3-10	IGHJ3	11	28	41	61
2	5.521811154058532E-4	TGTGCGAGAGATGCCTCAGCGAGGCCATCTATGGTTCGGGGAAGTCCGTACGGTCTGGACTTCTGG	CARDASARPSMVRGSPYGLDFW	IGHV1-18	IGHD3-10	IGHJ3	11	28	41	61
2	5.521811154058532E-4	TGTGCGAGAGATGCCTCAGCGAGGCCATCTATGGTTCGGGGAAGTCCGTACGGTATGGACGTCTGG	CARDASARPSMVRGSPYGMDVW	IGHV1-18	IGHD3-10	IGHJ6	11	28	41	54
2	5.521811154058532E-4	TGTGCGAGAGATGCCTCAGCGAGGCCATCAATGGTTCGGGGAAGTCCGTACGGTCTGGACTTCTGG	CARDASARPSMVRGSPYGLDFW	IGHV1-18	IGHD3-10	IGHJ6	11	30	41	55
2	5.521811154058532E-4	TGTGCGAGAGATGATGGGTACTATGATAGTAGTGGTTATTATAAGAGGGGGTCCTTTGACTACTGG	CARDDGYYDSSGYYKRGSFDYW	IGHV4-31	IGHD3-22	IGHJ4	11	18	40	53
2	5.521811154058532E-4	TGTGCGAAAATTCTCCCTGGGTATAGCAGTGGCTGGTACGATGAGGGCGATGCTTTTGATATCTGG	CAKILPGYSSGWYDEGDAFDIW	IGHV3-30	IGHD6-19	IGHJ3	6	18	39	48
2	5.521811154058532E-4	TGTGCAACGTCGCACAGATTCTTCGGGGTCTCTATTCTCGGGGCCATTGATGGTTTTGATCTGTGG	CATSHRFFGVSILGAIDGFDLW	IGHV1-24	IGHD3-10	IGHJ3	7	21	27	47
2	5.521811154058532E-4	TGCGCGAGAGATGCCTCAGCGAGGCCATCCATGGTTCGGGGAAGTCCGTACGGTCTGGACGTCTGG	CARDASARPSMVRGSPYGLDVW	IGHV1-18	IGHD3-10	IGHJ6	11	30	41	55
2	5.521811154058532E-4	TGCGCGAGAGATGCCTCAGCGAGGCCATCAATGGTTCGGGGAAGTCCGTACGGTCTGGACTTCTGG	CARDASARPSMVRGSPYGLDFW	IGHV4-31	IGHD3-10	IGHJ6	11	30	41	55
2	5.521811154058532E-4	TGTGTGAAAGACTATGGAGACTGTAGTAGTGATAGGTGCTACGCGTTGCCCATTGACTCTTGG	CVKDYGDCSSDRCYALPIDSW	IGHV3-23	IGHD2-15	IGHJ4	10	21	41	52
2	5.521811154058532E-4	TGTGTGAAAGACTATGGAGACTGTAGTAGTGATAGGTGCTACGCGTTGCCCATTGACTCTTGG	CVKDYGDCSSDRCYALPIDSW	IGHV3-62	IGHD2-15	IGHJ4	10	21	41	52
2	5.521811154058532E-4	TGTGTGAAAGACTACGGAGATTGTAGTATTGGTAGATGCTACGCGAACCCCTGTGACTTCTGG	CVKDYGDCSIGRCYANPCDFW	IGHV3-62	IGHD2-15	IGHJ4	10	15	41	53
2	5.521811154058532E-4	TGTGCGGGGGCCCCCTACGATACTTCGAATGCTTTTTATTCGGACAAAGCGTTCGGCCCCTGG	CAGAPYDTSNAFYSDKAFGPW	IGHV4-30-2	IGHD3-9	IGHJ5	4	15	38	50
2	5.521811154058532E-4	TGTGCGATCCTTGGCGAGCCAAATTTTGCGGTTGTGACTCCCCTTGGGGCTTTTGATCTCTGG	CAILGEPNFAVVTPLGAFDLW	IGHV1-18	IGHD2-21	IGHJ3	6	25	38	48
2	5.521811154058532E-4	TGTGCGAGGGTTAATAGCAGTGGCTGGTATGGTCAGAAAAACTACTACGGTATGGACGTCTGG	CARVNSSGWYGQKNYYGMDVW	IGHV4-4	IGHD6-19	IGHJ6	7	13	28	40
2	5.521811154058532E-4	TGTGCGAGAGCTCCCCGCTGGGGTATAGTGGCTACCCCGCGTTACAACTGGTTCGACCCCTGG	CARAPRWGIVATPRYNWFDPW	IGHV4-4	IGHD5-12	IGHJ5	9	23	34	42
2	5.521811154058532E-4	TGTGCGAGAGCAAGGGGAGGATTTTGTAGTGGTGGTCGATGTTACTCTATGTTTGACCCCTGG	CARARGGFCSGGRCYSMFDPW	IGHV4-31	IGHD2-15	IGHJ5	9	17	46	50
2	5.521811154058532E-4	TGTGCGAGAGGCCTATCCGCCCGAGTATGGTTCGGGGAGTTATTATACCACTTTGACTACTGG	CARGLSARVWFGELLYHFDYW	IGHV1-8	IGHD3-10	IGHJ4	13	25	44	45
2	5.521811154058532E-4	TGTGCGAGAGGAGGGATCATCGGGGTACTATGGTTCGGGGAGTCTAGTCCTCTTGACTACTGG	CARGGIIGVLWFGESSPLDYW	IGHV1-8	IGHD3-10	IGHJ4	10	25	42	52
2	5.521811154058532E-4	TGTGCGAGAGAGGCCTTTGGATGGGACCCACTACGTTTGTGGAGGTGGGGCTTTGACTACTGG	CAREAFGWDPLRLWRWGFDYW	IGHV4-4	IGHD1-26	IGHJ4	10	21	35	50
2	5.521811154058532E-4	TGTGCGAAGGACTATGGAGATTGTAGTGGTGGTAGATGCTACGGGGACCCCTTTGAGTACTGG	CAKDYGDCSGGRCYGDPFEYW	IGHV3-23	IGHD2-15	IGHJ4	7	15	41	50
2	5.521811154058532E-4	TGTGCGAAATCCCTCCCGAGGTGGTTAGATAGTAGTGGTTATTGGGTCGAGTTTGACTGCTGG	CAKSLPRWLDSSGYWVEFDCW	IGHV3-23	IGHD3-22	IGHJ4	8	27	42	51
2	5.521811154058532E-4	TGTGCACGCACGTATTACGATATTTTAATTGGACCGTCTGGGACATACTACTTTGACTCCTGG	CARTYYDILIGPSGTYYFDSW	IGHV2-5	IGHD3-9	IGHJ4	6	9	25	45
2	5.521811154058532E-4	TGTGCAAAAGAGGTTGGGGGCTCAGGATATAGTGGCTACGATTTCGACTACTTTGACTACTGG	CAKEVGGSGYSGYDFDYFDYW	IGHV3-43	IGHD5-12	IGHJ4	10	24	42	46
2	5.521811154058532E-4	TGTACTAGAGCGACCCTGTTATTACTATGGTTCGGGGAGTTACCGTATGCTTTTGATATCTGG	CTRATLLLLWFGELPYAFDIW	IGHV3-49	IGHD3-10	IGHJ3	9	19	41	46
2	5.521811154058532E-4	TGTGTCAGGGGGCCGGATAACAGTGGCTGGCTCGGCGGGAATGACGCTTTCGATGTCTGG	CVRGPDNSGWLGGNDAFDVW	IGHV3-60	IGHD6-19	IGHJ3	4	16	29	40
2	5.521811154058532E-4	TGTGTGCCCTTTCGGCCAGGAGGTGGTAAAGTGGATTTTCATCAGCAGATGGACGTCTGG	CVPFRPGGGKVDFHQQMDVW	IGHV3-23	IGHD4-23	IGHJ6	3	21	28	48
2	5.521811154058532E-4	TGTGCCAGAGTCCCCATCGTCCAGTCGAACTATGATAACCTTGGTTATCATGATTACTGG	CARVPIVQSNYDNLGYHDYW	IGHV3-72	IGHD3-22	IGHJ4	9	28	36	50
2	5.521811154058532E-4	TGTGCGGCAGGTCTTTATAGCAGAGAGTGGTATTCGACCGGATGGTATTTCGATCTCTGG	CAAGLYSREWYSTGWYFDLW	IGHV1-58	IGHD6-19	IGHJ2	13	15	22	42
2	5.521811154058532E-4	TGTGCGGGAGAGGGTACGTATAGCAGCAGCTGGTACTACTACTACGGTATGGACGTCTGG	CAGEGTYSSSWYYYYGMDVW	IGHV4-4	IGHD6-13	IGHJ6	10	17	32	33
2	5.521811154058532E-4	TGTGCGATTTCAGCAGTCAGAGACTGCAGTCGCGGTGCCTGCCGCTACTTTGACTACTGG	CAISAVRDCSRGACRYFDYW	IGHV1-18	IGHD2-21	IGHJ4	6	11	18	44
2	5.521811154058532E-4	TGTGCGATTTCAGCAGTCAGAGACTGCAGTCGCGGTGCCTGCCGCTACTTTGACTACTGG	CAISAVRDCSRGACRYFDYW	IGHV3-30	IGHD2-21	IGHJ4	6	11	18	44
2	5.521811154058532E-4	TGTGCGACGGAAATAGTGGCTGGTACAAGGTACTACTACTACTACGGTATGGACGTCTGG	CATEIVAGTRYYYYYGMDVW	IGHV4-31	IGHD6-19	IGHJ6	6	14	25	30
2	5.521811154058532E-4	TGTGCGAGGGGGGATCGGGGAGTTTACATGGTCTACTACTACTACCTTATGGACGTCTGG	CARGDRGVYMVYYYYLMDVW	IGHV4-34	IGHD3-10	IGHJ6	7	14	23	32
2	5.521811154058532E-4	TGTGCGAGGGAAACTCAACGTATTACTATGGTTCGGGGAGTTAGATGGTTCGACCCCTGG	CARETQRITMVRGVRWFDPW	IGHV1-46	IGHD3-10	IGHJ5	7	17	42	45
2	5.521811154058532E-4	TGTGCGAGATATAGGGCGGGTGATGGCTACCTCATGGAACTATACTACTTTGACTACTGG	CARYRAGDGYLMELYYFDYW	IGHV4-59	IGHD5-24	IGHJ4	8	21	29	42
2	5.521811154058532E-4	TGTGCGAGAGTTGTAAGGGGTTGGCTACAATTACGTCCAGTGGGTGCTTTTGATATCTGG	CARVVRGWLQLRPVGAFDIW	IGHV4-31	IGHD5-24	IGHJ3	9	21	35	44
2	5.521811154058532E-4	TGTGCGAGAGCTGATACACCTATGGTTCTTATAAAGGCCAGCTGGTACTTCGATCTCTGT	CARADTPMVLIKASWYFDLC	IGHV4-4	IGHD5-18	IGHJ2	9	12	26	41
2	5.521811154058532E-4	TGTGCGAGAGACCGGTATAGCAGCAGCTGGTACGGACAGAAGTACTACTTTGACTACTGG	CARDRYSSSWYGQKYYFDYW	IGHV4-34	IGHD6-13	IGHJ4	9	13	33	40
2	5.521811154058532E-4	TGTGCGAGAAGTTGGAGCAGTGGCTGGTATTTAGACTACTACTACGGTATGGACGTCTGG	CARSWSSGWYLDYYYGMDVW	IGHV1-18	IGHD6-19	IGHJ6	8	15	28	34
2	5.521811154058532E-4	TGTACCACAGACCTCTCAATGATTCGGGGAGTCCTACCCTATTACGGTATGGACGTCTGG	CTTDLSMIRGVLPYYGMDVW	IGHV3-15	IGHD3-10	IGHJ6	10	18	31	48
2	5.521811154058532E-4	TGTGTCAAAGATAATCGCGATGGGTCGGGGATTTATCGCTCACACGTCGTCCACTGG	CVKDNRDGSGIYRSHVVHW	IGHV3-9	IGHD3-10	IGHJ4	12	19	35	52
2	5.521811154058532E-4	TGTGCGCGAGAGAAGGTAGAAGCCAGAGATTACTATTATTATGGACTAGACGTCTGG	CAREKVEARDYYYYGLDVW	IGHV1-2	IGHD3-10	IGHJ6	10	28	35	48
2	5.521811154058532E-4	TGTGCGAGGACACAGCCCAGTGGCTGGTATGATTTGGTGCCGACCTTTGACTACTGG	CARTQPSGWYDLVPTFDYW	IGHV3-21	IGHD6-19	IGHJ4	7	17	28	44
2	5.521811154058532E-4	TGTGCGAGATGGTATCGTGGAAATAGTGCCTACGACTCAACCCTCTTTGAATACTGG	CARWYRGNSAYDSTLFEYW	IGHV4-39	IGHD5-12	IGHJ4	8	15	34	44
2	5.521811154058532E-4	TGTGCGAGATGGTATCGTGGAAATAGTGCCTACGACTCAACCCTCTTTGAATACTGG	CARWYRGNSAYDSTLFEYW	IGHV4-55	IGHD5-12	IGHJ4	9	15	34	44
2	5.521811154058532E-4	TGTGCGAGATATTTTTGGAGTGGTCTTTACATGGAGGGATACTACTTTGACTCCTGG	CARYFWSGLYMEGYYFDSW	IGHV7-81	IGHD3-3	IGHJ4	11	12	23	39
2	5.521811154058532E-4	TGTGCGAGACAAAGTAGGGGATGGCTACAATTGGCCCCCAACTGGTTCGACCCCTGG	CARQSRGWLQLAPNWFDPW	IGHV4-39	IGHD5-24	IGHJ5	10	19	31	38
2	5.521811154058532E-4	TGTGCGAGAGCTAATTACCCTGGGGATGCCCACTACTACTACGGTATGGACGTCTGG	CARANYPGDAHYYYGMDVW	IGHV3-53	IGHD7-27	IGHJ6	9	19	30	31
2	5.521811154058532E-4	TGTGCGAGAGGGGAGTACTATGCTTCGGGGAGTATCTACACCTCATTCCTCTATTGG	CARGEYYASGSIYTSFLYW	IGHV1-8	IGHD3-10	IGHJ4	10	15	32	50
2	5.521811154058532E-4	TGTGCGAGAGATCCCCTTCTGGATGGCTACAATTACCGGTGGTACTTCGATCTCTGG	CARDPLLDGYNYRWYFDLW	IGHV4-31	IGHD5-24	IGHJ2	12	21	35	39
2	5.521811154058532E-4	TGTGCGAGAGATCATTTTTACCCCGACGGTAATCCTAGTGATGTTTTTGATTTCTGG	CARDHFYPDGNPSDVFDFW	IGHV4-4	IGHD2-15	IGHJ3	12	31	37	38
2	5.521811154058532E-4	TGTGCGAGAACAATGCGGGGATGGCTACAATTGGGGGGAGAAGGGTTTGACTACTGG	CARTMRGWLQLGGEGFDYW	IGHV4-28	IGHD5-24	IGHJ4	9	19	31	45
2	5.521811154058532E-4	TGTGCAAAGAATCCCCCGTATAGTACCAATTGGCCCCTTGGAGGTTTTGATTTCTGG	CAKNPPYSTNWPLGGFDFW	IGHV3-23	IGHD2-2	IGHJ3	9	20	27	44
2	5.521811154058532E-4	TGTGCAAAAGATATACGAATAGGCAGCTGGTATAACTACTACGGTATGGACGTCTGG	CAKDIRIGSWYNYYGMDVW	IGHV3-9	IGHD2-2	IGHJ6	14	22	31	34
2	5.521811154058532E-4	TGTTCGAGAGGGGCCTATAGCAGCAGCTGGTACCGATTCGGTATGGACGTCTGG	CSRGAYSSSWYRFGMDVW	IGHV3-53	IGHD6-13	IGHJ6	9	15	32	42
2	5.521811154058532E-4	TGTGTGAGAGATGTCTTGTGGTTCGGAGAGTCAAAACATGGATTGGACGTCTGG	CVRDVLWFGESKHGLDVW	IGHV4-31	IGHD3-10	IGHJ6	15	18	30	43
2	5.521811154058532E-4	TGTGCGAGCCTTGGGAGTGACACTCACTACTACTACTACGGTATGGACGTCTGG	CASLGSDTHYYYYGMDVW	IGHV3-64	IGHD1-26	IGHJ6	7	11	16	25
2	5.521811154058532E-4	TGTGCGAGGGGAGTCCTTCGGAGAGTTGTCATTGATAATTGGTTCGATCTCTGG	CARGVLRRVVIDNWFDLW	IGHV4-4	IGHD3-10	IGHJ5	7	16	26	39
2	5.521811154058532E-4	TGTGCGAGGAGTCATGTAGTGGTGATTGGTGCACACAACTGGTTCGACCCCTGG	CARSHVVVIGAHNWFDPW	IGHV4-4	IGHD2-15	IGHJ5	7	14	23	34
2	5.521811154058532E-4	TGTGCGAGAGGTTATAGTAGTGGCTGGTTCCGGGGTAATTGGTTCCACCCCTGG	CARGYSSGWFRGNWFHPW	IGHV4-34	IGHD6-19	IGHJ5	10	12	27	39
2	5.521811154058532E-4	TGTGCGAGAGATTTGGGAGGGCAGTGGCTGTCGGTTGACTACTTTGACCACTGG	CARDLGGQWLSVDYFDHW	IGHV4-31	IGHD6-19	IGHJ4	11	20	29	37
2	5.521811154058532E-4	TGTGCGAGAGATCCCTCCTTTTACTTTGGTGCGGGTAGTCCTTGGGACTACTGG	CARDPSFYFGAGSPWDYW	IGHV4-39	IGHD3-10	IGHJ4	8	20	38	45
2	5.521811154058532E-4	TGTGCGAAAGGGGGGATACTATTTTTGGACCCTCCTTATTACTTTGACTACTGG	CAKGGILFLDPPYYFDYW	IGHV3-23	IGHD3-3	IGHJ4	9	16	28	39
2	5.521811154058532E-4	TGTGCGAAAGATCTTTCCTTGAGGGGCAAATATCGGGGAATCCATGACTTCTGG	CAKDLSLRGKYRGIHDFW	IGHV3-23	IGHD3-9	IGHJ4	16	27	34	44
2	5.521811154058532E-4	TGTGCGAAAGACCTGGGCTCTTTTCGAGAATTAGGGGATGCCTTGGACACCTGG	CAKDLGSFRELGDALDTW	IGHV3-23	IGHD2-8	IGHJ3	10	29	33	36
2	5.521811154058532E-4	TGTGCGAAAATATGGGGGCCAACAGTGGATGGCAGCTCGGCCCTTGCCAACTGG	CAKIWGPTVDGSSALANW	IGHV3-23	IGHD6-6	IGHJ1	8	31	38	49
2	5.521811154058532E-4	TGTGCAAAGGGGGAGGGGGACGTAGTGGTTATTCTTGATGCTTTTGATATCTGG	CAKGEGDVVVILDAFDIW	IGHV3-21	IGHD3-22	IGHJ3	4	21	32	35
2	5.521811154058532E-4	TGTGCAAAAGATATGGGAGAACTGGGGGACAACCAGGATGCTTTTGATATCTGG	CAKDMGELGDNQDAFDIW	IGHV3-9	IGHD7-27	IGHJ3	13	19	26	36
2	5.521811154058532E-4	TGTGTCCGCCCCCCATGGGTCGGGACCTTACTCGCCCCTTTCGATCTCTGG	CVRPPWVGTLLAPFDLW	IGHV4-30-2	IGHD3-10	IGHJ2	3	14	23	39
2	5.521811154058532E-4	TGTGTGAAAGGCCCGCTGAAGTGGCTCCTACGTGGGTACTTTGGCGACTGG	CVKGPLKWLLRGYFGDW	IGHV3-60	IGHD6-19	IGHJ4	9	19	32	36
2	5.521811154058532E-4	TGTGCCCGCCCCCTATGGGTCGGGGAGTTACTTGCCCCTTTCGATCTCTGG	CARPLWVGELLAPFDLW	IGHV4-4	IGHD3-10	IGHJ2	4	12	29	39
2	5.521811154058532E-4	TGTGCGTCCCATTCAGGAATTGAAGTGCCTGCCAATTCCCTTGACCACTGG	CASHSGIEVPANSLDHW	IGHV3-11	IGHD2-21	IGHJ4	5	10	19	40
2	5.521811154058532E-4	TGTGCGAGTTTTTGTCGTGGTGGTGACTGCTATTCGCCCTTTGACTACTGG	CASFCRGGDCYSPFDYW	IGHV3-21	IGHD2-21	IGHJ4	7	16	34	38
2	5.521811154058532E-4	TGTGCGAGTTTTTGTCGTGGTGGTGACTGCTATTCGCCCTTTGACTACTGG	CASFCRGGDCYSPFDYW	IGHV3-48	IGHD2-21	IGHJ4	7	16	34	38
2	5.521811154058532E-4	TGTGCGAGGGCAACAACTGGAACTTCGAACCCATATCACTTTGACTATTGG	CARATTGTSNPYHFDYW	IGHV5-51	IGHD1-1	IGHJ4	7	12	22	37
2	5.521811154058532E-4	TGTGCGAGGGGAGTTATGGTTCGGGAAACTATGCAACCCCCTGAACATTGG	CARGVMVRETMQPPEHW	IGHV1-46	IGHD3-10	IGHJ4	7	14	24	48
2	5.521811154058532E-4	TGTGCGAGAGTTGATGTGGTTCGGGGATGGGCTAAGAACTTTGACTTCTGG	CARVDVVRGWAKNFDFW	IGHV4-31	IGHD3-10	IGHJ4	9	16	26	37
2	5.521811154058532E-4	TGTGCGAGAGATTACATAGTGGCATCTTTTCGGGGGTGGTTCGACTCCTGG	CARDYIVASFRGWFDSW	IGHV4-4	IGHD5-12	IGHJ5	11	15	22	36
2	5.521811154058532E-4	TGTGCGAGAGATGGTCGGTCGAGTATAGCAGCAGCTGGCTTTGACTACTGG	CARDGRSSIAAAGFDYW	IGHV3-53	IGHD6-13	IGHJ4	11	22	37	38
2	5.521811154058532E-4	TGTGCGAGAGACTCCGAATGTAGTGGTGGTAGCTGCTACCATGACTACTGG	CARDSECSGGSCYHDYW	IGHV1-69	IGHD2-15	IGHJ4	10	18	38	41
2	5.521811154058532E-4	TGTGCGAGAGAGGAGTGGGAGCTACTTTGCCCTAAATGTATTGACTACTGG	CAREEWELLCPKCIDYW	IGHV3-21	IGHD1-26	IGHJ4	10	13	25	40
2	5.521811154058532E-4	TGTGCGAGAGAGGAATTTGATAGAGTGGGACATTGGGGTATGGACGTCTGG	CAREEFDRVGHWGMDVW	IGHV1-69	IGHD1-26	IGHJ6	10	23	29	39
2	5.521811154058532E-4	TGTGCGAGAGAGGAATTTGATAGAGTGGGAAATTGGGGTATGGACGTCTGG	CAREEFDRVGNWGMDVW	IGHV1-69	IGHD1-26	IGHJ3	10	23	29	46
2	5.521811154058532E-4	TGTGCGAGAGAGGAATTTGATAAAGTGGGAAATCATGGTATGGACGTCTGG	CAREEFDKVGNHGMDVW	IGHV4-31	IGHD1-26	IGHJ6	10	23	29	39
2	5.521811154058532E-4	TGTGCGAAAGATGGCTATGTTAGTGGCTACGATGGGGGAATGGACTACTGG	CAKDGYVSGYDGGMDYW	IGHV3-23	IGHD5-12	IGHJ4	11	20	32	42
2	5.521811154058532E-4	TGTGCAAGAAACCCCCGTATTACTATGGTTCGGGGAGGGATTGACTACTGG	CARNPRITMVRGGIDYW	IGHV3-13	IGHD3-10	IGHJ4	8	15	36	40
2	5.521811154058532E-4	TGTGGGAGAGATCACCTGCCATCCACTGGTTACGGGCCCCCCGACTTCTGG	CGRDHLPSTGYGPPDFW	IGHV1-67	IGHD3-9	IGHJ4	12	24	31	42
2	5.521811154058532E-4	TGTGCCAATAGGAATAGTAATATGCCTGGCCGCCCGTTTGACTACTGG	CANRNSNMPGRPFDYW	IGHV3-23	IGHD3-10	IGHJ4	4	13	21	36
2	5.521811154058532E-4	TGTGCGCAGGACTATATCGGGGCCAGCGGCTGGGTCTTTGACTCCACG	CAQDYIGASGWVFDST	IGHV3-30	IGHD5-12	IGHJ4	5	10	17	35
2	5.521811154058532E-4	TGTGCGACCGTCATAGGAACGGCTGGTGATTTGTCCCTTCAGGACTGG	CATVIGTAGDLSLQDW	IGHV3-64	IGHD6-19	IGHJ4	6	20	26	43
2	5.521811154058532E-4	TGTGCGAGATCGGGGGGTTCGGCGACTTATCACGCCGTGGACTTCTGG	CARSGGSATYHAVDFW	IGHV1-2	IGHD3-10	IGHJ4	8	15	29	39
2	5.521811154058532E-4	TGTGCGAGACTGGGACAGTGGCTGATACAAGGTTTCTTTGAATACTGG	CARLGQWLIQGFFEYW	IGHV4-34	IGHD6-19	IGHJ4	8	15	27	35
2	5.521811154058532E-4	TGTGCGAGACCCTCTACGGTTCGTAACTACTGGTATTTCGATCTCTGG	CARPSTVRNYWYFDLW	IGHV5-10-1	IGHD4-17	IGHJ2	9	13	19	22
2	5.521811154058532E-4	TGTGCGAGACGGGGTAGTGGCTACGATCTTTACCACTTTGACTACTGG	CARRGSGYDLYHFDYW	IGHV4-31	IGHD5-12	IGHJ4	8	14	26	30
2	5.521811154058532E-4	TGTGCGAGAGTAGATTCGTTATGGCCCCTAGATGCTTTTGATATCTGG	CARVDSLWPLDAFDIW	IGHV3-21	IGHD3-16	IGHJ3	9	15	21	30
2	5.521811154058532E-4	TGTGCGAGAGGTGTCGACTACGGTTCTAATACCCCCTTCGATCTCTGG	CARGVDYGSNTPFDLW	IGHV1-2	IGHD4-17	IGHJ2	9	15	23	35
2	5.521811154058532E-4	TGTGCGAGAGGGTCGGGATACTATGATAGTAGTGGTTACGAGAGTTGG	CARGSGYYDSSGYESW	IGHV1-69D	IGHD3-22	IGHJ4	9	18	37	45
2	5.521811154058532E-4	TGTGCGAGAGGGTCGGGATACTATGATAGTAGTGGTTACGAGAGTTGG	CARGSGYYDSSGYESW	IGHV1-8	IGHD3-22	IGHJ4	10	18	37	45
2	5.521811154058532E-4	TGTGCGAGAGGGCCTCCCGGATACAGCTATGGCCCCGGAGGCTACTGG	CARGPPGYSYGPGGYW	IGHV3-21	IGHD5-18	IGHJ4	9	18	31	41
2	5.521811154058532E-4	TGTGCGAGAGGGGCCGGGGACTACGGTGACTTGTGCTTCGATCTCTGG	CARGAGDYGDLCFDLW	IGHV4-59	IGHD4-17	IGHJ2	9	18	27	28
2	5.521811154058532E-4	TGTGCGAGAGGGAAACTGATGGACTACTACTACGGTCTGGACGTCTGG	CARGKLMDYYYGLDVW	IGHV1-8	IGHD1-20	IGHJ6	10	13	17	22
2	5.521811154058532E-4	TGTGCGAGAGGAGGATACTATGGTTCGGAAAACTGGTTCGACCCCTGG	CARGGYYGSENWFDPW	IGHV4-4	IGHD3-10	IGHJ5	9	15	27	30
2	5.521811154058532E-4	TGTGCGAGAGACATTGGATATTCTCCTGGTTACGGATTTGACTACTGG	CARDIGYSPGYGFDYW	IGHV3-21	IGHD5-18	IGHJ4	10	26	33	36
2	5.521811154058532E-4	TGTGCGAAAGTCCTAAGTGGAATTACCGATCTAGCTTTTGATATCTGG	CAKVLSGITDLAFDIW	IGHV3-23	IGHD1-7	IGHJ3	9	13	25	33
2	5.521811154058532E-4	TGTGCGAAAGACATTAAACCTGATGGTCGGGGGGACATTGACTACTGG	CAKDIKPDGRGDIDYW	IGHV3-23	IGHD3-10	IGHJ4	10	26	31	37
2	5.521811154058532E-4	TGTGCACGGATACTCGAAAGGGGGATATTCAATCTTATGGACGTCTGG	CARILERGIFNLMDVW	IGHV2-70	IGHD2-15	IGHJ6	12	22	28	36
2	5.521811154058532E-4	TGTGCAACAGATCCGGCGTGGCTGGGCCGTGGGTACTTCCAGCACTGG	CATDPAWLGRGYFQHW	IGHV1-24	IGHD6-19	IGHJ1	12	17	24	33
2	5.521811154058532E-4	TGTGCAAGAGATTTCGTTTACTACTACTACTACGGTATGGACGTCTGG	CARDFVYYYYYGMDVW	IGHV3-11	.	IGHJ6	11	-1	-1	17
2	5.521811154058532E-4	TGTGTCAGAGATTTCGGTGTAACAACAGCTGCTGCCCAGTCCTGG	CVRDFGVTTAAAQSW	IGHV3-9	IGHD6-13	IGHJ5	3	25	34	40
2	5.521811154058532E-4	TGTGTAAGAGATTTCGGTGTGGTAACAGCTGGTCTCCAGTCTTGG	CVRDFGVVTAGLQSW	IGHV3-9	IGHD2-2	IGHJ1	11	25	32	42
2	5.521811154058532E-4	TGTGTAAGAGACAGAGGTGTGGTGACTGCCGCCTCACACTCCTGG	CVRDRGVVTAASHSW	IGHV3-9	IGHD2-21	IGHJ5	10	18	28	40
2	5.521811154058532E-4	TGTGCCAGTAGTGGGAGCTACCCCGGGTATCCTTTTGACTGCTGG	CASSGSYPGYPFDCW	IGHV3-60	IGHD1-26	IGHJ4	3	8	20	33
2	5.521811154058532E-4	TGTGCGCGAGATATGATCGGGGGTCCTTACTTCTTAGACTTCTGG	CARDMIGGPYFLDFW	IGHV1-58	IGHD3-10	IGHJ4	5	16	21	27
2	5.521811154058532E-4	TGTGCGAGACTCGGGAGTGGGAGCTACTTTCAGTTTGACTACTGG	CARLGSGSYFQFDYW	IGHV4-4	IGHD1-26	IGHJ4	8	15	27	33
2	5.521811154058532E-4	TGTGCGAGAGGCCGGGTAACTGGAACTGTATTTTTTGACTACTGG	CARGRVTGTVFFDYW	IGHV1-8	IGHD1-7	IGHJ4	12	16	26	33
2	5.521811154058532E-4	TGTGCGAGAGGAGTCTACGGTTACCACAACTGCTTCGATTCCTGG	CARGVYGYHNCFDSW	IGHV1-8	IGHD4-17	IGHJ5	10	14	20	25
2	5.521811154058532E-4	TGTGCGAAGGCTTCGGGGAGTAACCACTACGGTCTGGACGTCTGG	CAKASGSNHYGLDVW	IGHV3-30	IGHD3-10	IGHJ6	6	11	20	34
2	5.521811154058532E-4	TGTGCAAGAGAAAGTGCCTTTGTCCGCACTGGCTTTGATCTGTGG	CARESAFVRTGFDLW	IGHV3-47	IGHD1-20	IGHJ3	10	27	31	33
2	5.521811154058532E-4	TGTGTCGGGGGGGAAGTCGCGACGGCTGGAGTGGTCTACTGG	CVGGEVATAGVVYW	IGHV4-30-2	IGHD3-3	IGHJ4	3	26	34	35
2	5.521811154058532E-4	TGTGTGATATATGAAGCAGGAATTGGTGGTCGAAGTTTCTGG	CVIYEAGIGGRSFW	IGHV4-59	IGHD2-15	IGHJ4	3	23	29	38
2	5.521811154058532E-4	TGTGCGCGTCCCTCAGGAGGCTACGACTACTTTGTCTACTGG	CARPSGGYDYFVYW	IGHV2-5	IGHD5-12	IGHJ4	4	18	24	25
2	5.521811154058532E-4	TGTGCGACCTACCTGGCGGGTAGAGGGGGGACAGGACACTGG	CATYLAGRGGTGHW	IGHV4-39	IGHD5-24	IGHJ4	6	19	24	37
2	5.521811154058532E-4	TGTGCGAGGGATCGGAGGGAATATTACGGTTTGGACGTCTGG	CARDRREYYGLDVW	IGHV3-21	IGHD3-3	IGHJ6	12	21	27	31
2	5.521811154058532E-4	TGTGCGAGATTTTGGGAAAGCGATGGCTACTTTGACTACTGG	CARFWESDGYFDYW	IGHV3-53	IGHD3-16	IGHJ4	8	10	15	26
2	5.521811154058532E-4	TGTGCGAGATGGGGTAGTAGTGGTTACAGTCCTGACTACTGG	CARWGSSGYSPDYW	IGHV4-55	IGHD3-22	IGHJ4	9	14	25	32
2	5.521811154058532E-4	TGTGCGAGAGTATTAGCGAGACAGAACTGGTTCGACCCCTGG	CARVLARQNWFDPW	IGHV4-59	IGHD2-8	IGHJ5	9	11	15	24
2	5.521811154058532E-4	TGTGCGAGAGCTCTGGTGTATCCGTACTACTTTGACTACTGG	CARALVYPYYFDYW	IGHV4-4	IGHD2-8	IGHJ4	13	14	20	23
2	5.521811154058532E-4	TGTGCGAAATCTTGGGTGATCCTTCACTTTTTCCAGCACTGT	CAKSWVILHFFQHC	IGHV3-23	IGHD2-15	IGHJ1	8	18	22	30
2	5.521811154058532E-4	TGTGCGAAATCTTGGGTGATCCTTCACTTTTTCCAGCACTGG	CAKSWVILHFFQHW	IGHV3-23	IGHD2-15	IGHJ1	8	18	22	30
2	5.521811154058532E-4	TGTACAAGAGGAAATATAGTGTTGACTCGCCGGTATATCTGG	CTRGNIVLTRRYIW	IGHV3-21	IGHD5-12	IGHJ3	9	13	20	34
2	5.521811154058532E-4	TGTGTGGGTTCTCAGTATGGTGACTATCCTGACTACTGG	CVGSQYGDYPDYW	IGHV4-30-2	IGHD2-21	IGHJ4	3	17	24	29
2	5.521811154058532E-4	TGTGCGCGGGGTTCGGTCAGCATCTGGTATGACTTCTGG	CARGSVSIWYDFW	IGHV2-70	IGHD6-13	IGHJ4	8	17	28	29
2	5.521811154058532E-4	TGTGCGAGATCGAAAAGCAGTGGCTGGTTAGACTACTGG	CARSKSSGWLDYW	IGHV4-55	IGHD6-19	IGHJ4	9	15	27	30
2	5.521811154058532E-4	TGTGCGAGAGTTGCGGGGTCAGAGTTAGTATCGCAGTGG	CARVAGSELVSQW	IGHV4-31	IGHD3-10	IGHJ4	9	21	30	36
2	5.521811154058532E-4	TGTGCGAGAGGGGTTTATAGTGGGAGATTTGACTACTGG	CARGVYSGRFDYW	IGHV1-2	IGHD1-26	IGHJ4	9	15	25	27
2	5.521811154058532E-4	TGTGCGAGAGATCGGTATACCAGTGGGTGGTCCGACTGG	CARDRYTSGWSDW	IGHV4-4	IGHD6-19	IGHJ4	12	13	30	34
2	5.521811154058532E-4	TGTGCGAGAGAGCCGGTCTACAGTAACTACGCCTCCTGG	CAREPVYSNYASW	IGHV3-21	IGHD4-11	IGHJ5	10	17	30	34
2	5.521811154058532E-4	TGTGCAATCCCGCGGGGGACTGATGCTTTTGATCTCTGG	CAIPRGTDAFDLW	IGHV1-18	IGHD3-16	IGHJ3	4	13	18	20
2	5.521811154058532E-4	TGTGCAATCCCGCGGGGGACTGATGCTTTTGATCTCTGG	CAIPRGTDAFDLW	IGHV1-24	IGHD3-16	IGHJ3	6	13	18	20
2	5.521811154058532E-4	TGTGCAATCCCGCGGGGGACTGATGCTTTTGATCTCTGG	CAIPRGTDAFDLW	IGHV1-69-2	IGHD3-16	IGHJ3	6	13	18	20
2	5.521811154058532E-4	TGTGGAAAGGATCTCACTGCGGGGGGTTTGGACGTCTGG	CGKDLTAGGLDVW	IGHV3-23	IGHD6-19	IGHJ6	8	14	19	28
2	5.521811154058532E-4	TGTATAAAAAGTAGTAATAAGTATTACAATGATTACTGG	CIKSSNKYYNDYW	IGHV3-74	IGHD3-22	IGHJ4	2	10	18	19
2	5.521811154058532E-4	TGTATAAAAAGTAGTAATAAATATTACAATGATTACTGG	CIKSSNKYYNDYW	IGHV3-74	IGHD3-22	IGHJ4	2	10	19	29
2	5.521811154058532E-4	TGTACGAGAGATATTGGTGGTGGGGCCGCTGCCTTCTGG	CTRDIGGGAAAFW	IGHV4-4	IGHD2-21	IGHJ4	11	14	21	35
2	5.521811154058532E-4	TGTTGCGGTTATTTTGCTGGCTGGGCCGACTACTGG	CCGYFAGWADYW	IGHV3-66	IGHD3-22	IGHJ4	2	6	12	27
2	5.521811154058532E-4	TGTGTTAGAGCCTACCTCCAGGACTTTGATTCCTGG	CVRAYLQDFDSW	IGHV1-46	IGHD2-15	IGHJ5	3	11	19	31
2	5.521811154058532E-4	TGTGTTAGAGCCCACCTCCAGGACTTTGACAGTTGG	CVRAHLQDFDSW	IGHV1-46	IGHD1-7	IGHJ4	3	16	20	22
2	5.521811154058532E-4	TGTGTGACTTGGCTGCAAAGTCACTTTGACCACTGG	CVTWLQSHFDHW	IGHV3-23	IGHD6-19	IGHJ4	3	9	14	22
2	5.521811154058532E-4	TGTGTGAGAGGACTGGCATCAACTGGTGAATTCTGG	CVRGLASTGEFW	IGHV3-48	IGHD1-1	IGHJ4	9	19	25	32
2	5.521811154058532E-4	TGTGTGAGAGGACTGGCATCAACTGGTGAATTCTGG	CVRGLASTGEFW	IGHV3-52	IGHD1-1	IGHJ4	10	19	25	32
2	5.521811154058532E-4	TGTGTGAAGGCGTTGGGAGTTAGGGAGAGTTACTGG	CVKALGVRESYW	IGHV3-30	IGHD3-10	IGHJ4	3	14	21	30
2	5.521811154058532E-4	TGTGTAAGAGATCTGGCGGGGGTCAACGGCTACTGG	CVRDLAGVNGYW	IGHV3-47	IGHD3-10	IGHJ4	13	16	20	29
2	5.521811154058532E-4	TGTGTAAGAGATCTGGCGGGGGTCAACGGCTACTGG	CVRDLAGVNGYW	IGHV3-74	IGHD3-10	IGHJ4	13	16	20	29
2	5.521811154058532E-4	TGTGTAAAAGACTTCGTTGGTCCCCAGGACTCCTGG	CVKDFVGPQDSW	IGHV3-23	IGHD7-27	IGHJ4	10	20	26	27
2	5.521811154058532E-4	TGTGCTAGTGGCTACAACTATGGTTACCACTACTGG	CASGYNYGYHYW	IGHV1-46	IGHD5-18	IGHJ4	4	7	26	28
2	5.521811154058532E-4	TGTGCCCGAGGTGATATTGATCCTTTTGATGTCTGG	CARGDIDPFDVW	IGHV1-18	IGHD2-15	IGHJ3	4	12	16	17
2	5.521811154058532E-4	TGTGCCAGAGATGTTGGAGGCGCGGGGGGTTACTGG	CARDVGGAGGYW	IGHV3-74	IGHD3-3	IGHJ4	11	13	18	30
2	5.521811154058532E-4	TGTGCCAGAAACTTTGATTATTATGACTACATCTGG	CARNFDYYDYIW	IGHV3-74	IGHD3-16	IGHJ3	8	18	29	30
2	5.521811154058532E-4	TGTGCGAGCAGCGGTGGTGACTCGGGGGGAAACTGG	CASSGGDSGGNW	IGHV4-4	IGHD2-21	IGHJ4	7	12	21	31
2	5.521811154058532E-4	TGTGCGAGAGAGACGATGGAGGCCTGTGACTCCTGG	CARETMEACDSW	IGHV4-4	IGHD2-21	IGHJ2	10	25	30	32
2	5.521811154058532E-4	TGTGCAGTGGATTTAAGTGGGAGATACGACTACTGG	CAVDLSGRYDYW	IGHV3-74	IGHD1-26	IGHJ4	5	15	26	27
2	5.521811154058532E-4	TGTGCAATGGATGTCGGGGGAGCAAGAGGCTTCTGG	CAMDVGGARGFW	IGHV3-33	IGHD3-16	IGHJ4	4	15	21	32
2	5.521811154058532E-4	TGTGCAAGAGATGTTGGCGGTGCGGGGAGTTACTGG	CARDVGGAGSYW	IGHV3-47	IGHD3-10	IGHJ4	11	18	29	30
2	5.521811154058532E-4	TGTGCAAGAGATGTCTGTGGCCAAGATGACTCCTGG	CARDVCGQDDSW	IGHV3-74	IGHD5-12	IGHJ4	15	16	20	26
2	5.521811154058532E-4	TGTGCAAGAGATGTCGGTGGGAGAGATGGGGCGTGG	CARDVGGRDGAW	IGHV3-74	IGHD5-24	IGHJ4	11	21	28	33
2	5.521811154058532E-4	TGTGGAAGAGATATCGCTGGGAGGTACGGCTTCTGG	CGRDIAGRYGFW	IGHV3-9	IGHD1-26	IGHJ4	13	17	26	32
2	5.521811154058532E-4	TGTGCGAGGATTTCGTATTACTACGAAAACTGG	CARISYYYENW	IGHV4-31	IGHD3-10	IGHJ4	7	13	22	28
2	5.521811154058532E-4	TGTGCGAGAGGGGCTGAGGGAGGTGATTCCTGG	CARGAEGGDSW	IGHV3-11	IGHD2-21	IGHJ5	9	21	25	28
2	5.521811154058532E-4	TGTGCGAGAGATCAGGACTGGTTCGACCCCTGG	CARDQDWFDPW	IGHV1-18	.	IGHJ5	12	-1	-1	16
2	5.521811154058532E-4	TGTGCCACAGATGACGGCCGCATCTGG	CATDDGRIW	IGHV3-15	IGHD6-25	IGHJ3	11	16	20	21
2	5.521811154058532E-4	TGTGCGAGAGATCCCCATTACTGG	CARDPHYW	IGHV5-78	IGHD7-27	IGHJ4	9	10	16	18
2	5.521811154058532E-4	TGTGCGATGCATGAGGGCTGG	CAMHEGW	IGHV3-11	IGHD4-11	IGHJ4	6	9	13	17
1	2.760905577029266E-4	TGTGTAAAAGACCTTGGCCCTTCGTATTATTATGATAGTGTTGGTTATGTGGAGCATTATTACTACTACGCTATGGACGTCTGG	CVKDLGPSYYYDSVGYVEHYYYYAMDVW	IGHV3-60	IGHD3-22	IGHJ6	14	22	47	60
1	2.760905577029266E-4	TGTGCGAGAGTGTCCGTCTCCCAGAAATATTGTAGTGGTGGTAGCTGCTACTCTTCTAAGACCGGTGAACGACTTGACTACTGG	CARVSVSQKYCSGGSCYSSKTGERLDYW	IGHV3-64	IGHD2-15	IGHJ4	9	26	52	73
1	2.760905577029266E-4	TGTGCGAAAGATATGACGGTCTGGGATAGCAGCAGCTGGTACGTGGCTCTGGGCGGGTACTACTACTACGGTATGGACGTCTGG	CAKDMTVWDSSSWYVALGGYYYYGMDVW	IGHV3-60	IGHD6-13	IGHJ6	11	25	43	57
1	2.760905577029266E-4	TGTGCGAGAGATCGCGGGCCATCTTTACTATGGTTCGGGGAGTTATTATACGAACACTCAAATGATGCTTTTGATATCTGG	CARDRGPSLLWFGELLYEHSNDAFDIW	IGHV4-31	IGHD3-10	IGHJ3	12	24	49	61
1	2.760905577029266E-4	TGTGCGAGAGATAGGCGCCATATTGTAGTAGTACCAGCTGCTATCGGCCATTACTACTACTACTACGGTATGGACGTCTGG	CARDRRHIVVVPAAIGHYYYYYGMDVW	IGHV3-53	IGHD2-2	IGHJ6	11	19	43	49
1	2.760905577029266E-4	TGTGCGAGAGATACTAACTTACGATATTTTGACTGGTTATTATTAAGTCCCCATCGGTACTACGGTATGGACGTCTGG	CARDTNLRYFDWLLLSPHRYYGMDVW	IGHV4-31	IGHD3-9	IGHJ6	11	18	42	66
1	2.760905577029266E-4	TGTGCGAGAGAAATGCGTATAGCAGCAGCTGGTACCATGTACGTGGAGTACTACTACTACGGTATGGACGTCTGG	CAREMRIAAAGTMYVEYYYYGMDVW	IGHV4-31	IGHD6-13	IGHJ6	10	16	34	48
1	2.760905577029266E-4	TGTGCGAATGCGATAATGTATACCGGGTATAGCAGTGGCTGGTCGGAAACAGACCCTAACACGATTGACTACTGG	CANAIMYTGYSSGWSETDPNTIDYW	IGHV3-23	IGHD6-19	IGHJ4	7	22	42	64
1	2.760905577029266E-4	TGTGCGAAAGATCATTATGGTACTGTGATAGTAGTGGTTATCCCGACCTACTACTACTACGGTATGGACGTCTGG	CAKDHYGTVIVVVIPTYYYYGMDVW	IGHV3-60	IGHD3-22	IGHJ6	12	20	40	47
1	2.760905577029266E-4	TGTGCGAGGCGAGAGAGTGTTACTATGGTTCGGGGAGTTATTATAAGAGGGGCTTTAGGGTTCGACCCCTGG	CARRESVTMVRGVIIRGALGFDPW	IGHV4-4	IGHD3-10	IGHJ5	7	19	45	58
1	2.760905577029266E-4	TGTGCGAGATCGGGGCTCGATTACTATGATAAGAGTAGTTATTTGTGGGCCTCGGGAGTCATAGACCACTGG	CARSGLDYYDKSSYLWASGVIDHW	IGHV4-55	IGHD3-22	IGHJ1	9	19	42	66
1	2.760905577029266E-4	TGTGCGAGAGGCTTCAGGCGTCGGCGGGTAGCAGCAGCTGGTACAGGGGTTTACAACTGGTTCGACCCCTGG	CARGFRRRRVAAAGTGVYNWFDPW	IGHV4-34	IGHD6-13	IGHJ5	11	28	43	51
1	2.760905577029266E-4	TGTGCGAAACTATTCCCTCCTTCCGGGAATTATTACGTTGACAACGATTACTATTACGGAATGGACGTCTGG	CAKLFPPSGNYYVDNDYYYGMDVW	IGHV4-4	IGHD3-10	IGHJ6	6	20	34	60
1	2.760905577029266E-4	TGTGCGAAAGACTTTTCGGCTTATGCTACGTATTACTATGATAGTAGTGGTTATTACCTCTTTGACTACTGG	CAKDFSAYATYYYDSSGYYLFDYW	IGHV3-23	IGHD3-22	IGHJ4	17	26	56	59
1	2.760905577029266E-4	TGTGCGAAAAACTATGGTTCGGGGAGTTACGAAGCTACCTACTACTACTACTACTACGGTATGGACGTCTGG	CAKNYGSGSYEATYYYYYYGMDVW	IGHV3-23	IGHD3-10	IGHJ6	8	10	28	42
1	2.760905577029266E-4	TGTGCACGGAGCCACTACGATCATTATGATTACGTTTGGGGGAGTTATCGTTATGGTGCTTTTGATATCTGG	CARSHYDHYDYVWGSYRYGAFDIW	IGHV2-5	IGHD3-16	IGHJ3	6	22	51	52
1	2.760905577029266E-4	TGTACTAGAGTCTGGTGGGGACGTGTCCGATATTGTAGTGGTGGTAGCTGCCCTTACGGTATGGACGTCTGG	CTRVWWGRVRYCSGGSCPYGMDVW	IGHV3-49	IGHD2-15	IGHJ6	9	28	50	60
1	2.760905577029266E-4	TGTGTGAGAGAATACTTCTATAATAGTCGTGAATCTTATGGGAGATTACACAACTGGTTTGACCCCTGG	CVREYFYNSRESYGRLHNWFDPW	IGHV3-16	IGHD3-22	IGHJ5	8	13	26	49
1	2.760905577029266E-4	TGTGCGGGAGGCCCGCACTCCTATGGTTCGGGGAGATATTCTAGGGTTGAATACTACTTTGACGACTGG	CAGGPHSYGSGRYSRVEYYFDDW	IGHV1-8	IGHD3-10	IGHJ4	12	20	39	51
1	2.760905577029266E-4	TGTGCGACGACCGTTCATTACTATGATAGTAGTGGTTATCAACGAAGCGCTGAATACTTCCAGCACTGG	CATTVHYYDSSGYQRSAEYFQHW	IGHV5-10-1	IGHD3-22	IGHJ1	6	16	38	45
1	2.760905577029266E-4	TGTGCGAGTGCCCGGGGGATGACTCCGGTGACCCGAACTTTCTACTACTACTACGGTATGGACGTCTGG	CASARGMTPVTRTFYYYYGMDVW	IGHV4-39	IGHD4-17	IGHJ6	7	18	31	41
1	2.760905577029266E-4	TGTGCGAGATTTCGTCGCCTCGGTCCGCGACCGGGATATTGTAGTGGTGGTAGCTGCTACGAACTTTGG	CARFRRLGPRPGYCSGGSCYELW	IGHV4-55	IGHD2-15	IGHJ4	9	33	59	66
1	2.760905577029266E-4	TGTGCGAGATCGGGATATTGTAGTAGTGCCAGCTGCCTCACGTCCCACCCTGGACTGTGTGATATCTGG	CARSGYCSSASCLTSHPGLCDIW	IGHV3-64	IGHD2-2	IGHJ3	8	12	35	59
1	2.760905577029266E-4	TGTGCGAGAGCGGAGTCCCTCCTATGGTTCGGGGAGTTATTACGAAACGCTGAATACTTCCAGCACTGG	CARAESLLWFGELLRNAEYFQHW	IGHV4-31	IGHD3-10	IGHJ1	9	21	41	47
1	2.760905577029266E-4	TGTGCGAGAGGTCGGCTTGGTTACTATGGTTCGGGGAGTTATTATACCCTAGTACAGTTCGACCCCTGG	CARGRLGYYGSGSYYTLVQFDPW	IGHV1-8	IGHD3-10	IGHJ5	10	20	45	56
1	2.760905577029266E-4	TGTGCGAGAGGCCCATATTACTATGATAGTAGTGCTTATACCTATACGGCGGCCGGTATGGACGTCTGG	CARGPYYYDSSAYTYTAAGMDVW	IGHV1-8	IGHD3-22	IGHJ6	12	15	38	57
1	2.760905577029266E-4	TGTGCGAGAGATCTCGCATTTTGTGTTGATGGTGTATGTTTGGACCGCCTAAACTGGTTCGACCCCTGG	CARDLAFCVDGVCLDRLNWFDPW	IGHV4-31	IGHD2-8	IGHJ5	14	28	37	51
1	2.760905577029266E-4	TGTGCGAGAGATCCGTCGTCGTACAATTGGAAGGACGAGCTCTACTACTACTACGGTATGGACGTCTGG	CARDPSSYNWKDELYYYYGMDVW	IGHV4-31	IGHD1-1	IGHJ6	12	20	36	41
1	2.760905577029266E-4	TGTGCGAGAGATGGCCCGAGATGGGGGTACTATGATAGTAGTGGTTACGAGTACTACTTTGACTACTGG	CARDGPRWGYYDSSGYEYYFDYW	IGHV3-30	IGHD3-22	IGHJ4	11	27	46	49
1	2.760905577029266E-4	TGTGCGAGAGAGGCCGGGATTACGATTTTTGGAGTGGTTATTCCTCGGTACTGGTACTTCGATCTCTGG	CAREAGITIFGVVIPRYWYFDLW	IGHV3-30	IGHD3-3	IGHJ2	10	18	41	48
1	2.760905577029266E-4	TGTGCGAGAGAGGCCGGGATTACGATTTTTGGAGTGGTTATTCCTCGGTACTGGTACTTCGATCTCTGG	CAREAGITIFGVVIPRYWYFDLW	IGHV3-33	IGHD3-3	IGHJ2	10	18	41	48
1	2.760905577029266E-4	TGTGCGAAAGATCCTAACAATTATGATTACGTTTGGGGGACTTATCGTTATGATGATTTTGATATCTGG	CAKDPNNYDYVWGTYRYDDFDIW	IGHV3-60	IGHD3-16	IGHJ3	12	19	48	49
1	2.760905577029266E-4	TGTGCAAGAGGAAAGGATTGTGGTGGTTATAGTTGCCAGGGTTACCCTTATTACGGTATGGACGTCTGG	CARGKDCGGYSCQGYPYYGMDVW	IGHV3-74	IGHD2-21	IGHJ6	9	16	26	57
1	2.760905577029266E-4	TGTGCAAGAGGAAAGGATTGTGGTGGTGGTAGTTGTCAGGGTTATCATTATTATGGTATGGACGTCTGG	CARGKDCGGGSCQGYHYYGMDVW	IGHV3-13	IGHD2-15	IGHJ6	9	16	31	57
1	2.760905577029266E-4	TGTGCAAGAGGAAAGGATTGTGGTGGTGGTAGCTGCCAGGGTTATTCTTATTACGGTATGGACGTCTGG	CARGKDCGGGSCQGYSYYGMDVW	IGHV1-45	IGHD2-15	IGHJ6	8	16	35	57
1	2.760905577029266E-4	TGTGCAAGAGGAAAGGATTGTGGTGGTAGTAGTTGCCAGGGTTACCCTTATTATGGCATGGACGTCTGG	CARGKDCGGSSCQGYPYYGMDVW	IGHV3-47	IGHD2-21	IGHJ6	9	16	26	56
1	2.760905577029266E-4	TGTGCAAGAGGAAAGGATTGTGGTGGTAGTAGCTGCCAGGGTTACCCTTACTACGGCATGGACGTCTGG	CARGKDCGGSSCQGYPYYGMDVW	IGHV3-74	IGHD2-15	IGHJ6	9	16	35	48
1	2.760905577029266E-4	TGTGCAAAAGCTATCTATAATTACTATGATAGTAGTGGTTATTACTTTTCGGGTGCTTTTGATATCTGG	CAKAIYNYYDSSGYYFSGAFDIW	IGHV3-43	IGHD3-22	IGHJ3	13	19	45	53
1	2.760905577029266E-4	TGTGCTAGAGTCCGTGGCCTTTACCAGGATAGGAGTGCTTATTGGGTAGGCGACTACATCTACTGG	CARVRGLYQDRSAYWVGDYIYW	IGHV3-72	IGHD3-22	IGHJ4	9	20	42	59
1	2.760905577029266E-4	TGTGCCGCCCGCCGGAGCGACTACGGTGGTAATTCCGGAGGTTCGGGAGATGCTTTTGATATCTGG	CAARRSDYGGNSGGSGDAFDIW	IGHV3-7	IGHD4-23	IGHJ3	4	18	39	48
1	2.760905577029266E-4	TGTGCCAGTGGGTTGAGCTGGTACGTCCGTGGAGAGGCCTACTATAATTTCGCTTTGGAGGTCTGG	CASGLSWYVRGEAYYNFALEVW	IGHV1-46	IGHD6-13	IGHJ2P	4	15	25	54
1	2.760905577029266E-4	TGTGCGTCGTCGTTAAATTACTATGATAGTAGTGGTTATTACTATCGGGGAGGGTTTCACTACTGG	CASSLNYYDSSGYYYRGGFHYW	IGHV4-4	IGHD3-22	IGHJ4	5	16	43	54
1	2.760905577029266E-4	TGTGCGCGAGTACAGGGATACTATGGTTCGGGGAGTTATCGGTTGGAGGGGTACTTCGATCCCTGG	CARVQGYYGSGSYRLEGYFDPW	IGHV1-69D	IGHD3-10	IGHJ2	9	18	38	49
1	2.760905577029266E-4	TGTGCGCGAGATGCCTCAGCGAGGCCATCGATGGTTCGGGGAAGTCCGTACGGTTTGGACGCCTGG	CARDASARPSMVRGSPYGLDAW	IGHV1-69	IGHD3-10	IGHJ6	11	30	41	55
1	2.760905577029266E-4	TGTGCGACATCGTATTACTATGGTTCGGGGATAGTGTGGTACTACTACTACGGTATGGACGTCTGG	CATSYYYGSGIVWYYYYGMDVW	IGHV4-34	IGHD3-10	IGHJ6	6	10	30	39
1	2.760905577029266E-4	TGTGCGAGATCAGGCTACTATGATAGTAGTGGTTATTATAGAAACATGGGTGCTTTTGATATCTGG	CARSGYYDSSGYYRNMGAFDIW	IGHV4-55	IGHD3-22	IGHJ3	9	15	37	50
1	2.760905577029266E-4	TGTGCGAGATACACGGGGGATAGCAGCAGCTGGTATCCTGAAGGACCAAACTGGTTCGACCCCTGG	CARYTGDSSSWYPEGPNWFDPW	IGHV4-59	IGHD6-13	IGHJ5	8	15	34	48
1	2.760905577029266E-4	TGTGCGAGAGTAATTCCCGGTACGATTTTTGGAGTGGTTACGAAAGCCGACTACTTTGACTACTGG	CARVIPGTIFGVVTKADYFDYW	IGHV3-33	IGHD3-3	IGHJ4	9	20	39	49
1	2.760905577029266E-4	TGTGCGAGAGCAGTTGTTAATTGGAGTGGGGACTACAATGACTATGTTTCGTTTTTTGACCTCTGG	CARAVVNWSGDYNDYVSFFDLW	IGHV4-34	IGHD3-3	IGHJ5	9	20	28	57
1	2.760905577029266E-4	TGTGCGAGAGCAAACCCAACGTATTACTATGATGGAAGTAGTCTCTGGGGTGCTTTTGATATCTGG	CARANPTYYYDGSSLWGAFDIW	IGHV1-18	IGHD3-22	IGHJ3	9	18	32	50
1	2.760905577029266E-4	TGTGCGAGAGGTGGGAGTGGAGGGAGCTCCAGATTCAACTACTACTACTACGGTATGGACGTCTGG	CARGGSGGSSRFNYYYYGMDVW	IGHV1-18	IGHD1-26	IGHJ6	9	10	16	37
1	2.760905577029266E-4	TGTGCGAGAGGGACTATTGTAGTAGTACCAGCTGCCGCCTACTACTACTACGGTATGGACGTCTGG	CARGTIVVVPAAAYYYYGMDVW	IGHV1-8	IGHD2-2	IGHJ6	10	14	34	38
1	2.760905577029266E-4	TGTGCGAGAGATTTGTTTCGTATAGATGGCTACTATTCGCGGGTGTTTGGTGCTTTTGATATCTGG	CARDLFRIDGYYSRVFGAFDIW	IGHV4-39	IGHD5-24	IGHJ3	8	18	36	50
1	2.760905577029266E-4	TGTGCGAGAGATCTTTTCCCCGAACGTGGATACAGCTATGGTGGGGGTAACTGGTTCGACCCCTGG	CARDLFPERGYSYGGGNWFDPW	IGHV4-31	IGHD5-18	IGHJ5	13	23	41	48
1	2.760905577029266E-4	TGTGCGAGAGATCTGCGGTTCGGGGATACCGTTGGGACCTACTACTACTACGGTATGGACGTCTGG	CARDLRFGDTVGTYYYYGMDVW	IGHV4-31	IGHD3-10	IGHJ6	13	16	25	38
1	2.760905577029266E-4	TGTGCGAGAGATCTGGTGGAGTGGGATCCCAAGGGGGGGTATTACTATGATAGTTGTGACTACTGG	CARDLVEWDPKGGYYYDSCDYW	IGHV4-31	IGHD3-22	IGHJ4	13	38	53	56
1	2.760905577029266E-4	TGTGCGAGAGATCCGGGTGCGGATTGTAGTAGTACCAGCTGCTATTCATCGGGACTTGACTACTGG	CARDPGADCSSTSCYSSGLDYW	IGHV3-21	IGHD2-2	IGHJ4	12	22	44	55
1	2.760905577029266E-4	TGTGCGAGAGATGCCCACAACGACCCCTATAGCAGCAGCTGGTATCCCCACAACCCAGACTACTGG	CARDAHNDPYSSSWYPHNPDYW	IGHV4-31	IGHD6-13	IGHJ4	11	27	43	57
1	2.760905577029266E-4	TGTGCGAGAGACCGATCCGATAGTAGTGGTTATTACCGCGGGTCTGACTACGGTATGGATGTCTGG	CARDRSDSSGYYRGSDYGMDVW	IGHV3-33	IGHD3-22	IGHJ6	10	18	35	54
1	2.760905577029266E-4	TGTGCGAGAGACGATGAAGATAATAGTGGTTTTACTTATACCCTTTCGGGCCACTGTGCCTCCTGG	CARDDEDNSGFTYTLSGHCASW	IGHV3-30	IGHD3-22	IGHJ5	10	18	35	61
1	2.760905577029266E-4	TGTGCGAGAGACGATGAAGATAATAGTGGTTTTACTTATACCCTTTCGGGCCACTGTGCCTCCTGG	CARDDEDNSGFTYTLSGHCASW	IGHV3-33	IGHD3-22	IGHJ5	10	18	35	61
1	2.760905577029266E-4	TGTGCGAGAAGCCCCCGACGTTACGATTTTTGGAGTGGTTATTATAAGTACTACTTTGACTACTGG	CARSPRRYDFWSGYYKYYFDYW	IGHV4-34	IGHD3-3	IGHJ4	12	20	45	46
1	2.760905577029266E-4	TGTGCGAAAGCCCGTATTACTATGGTTCGGGGAGTTATTAGTCCTGGTTGGTACTTCGATCTCTGG	CAKARITMVRGVISPGWYFDLW	IGHV3-23	IGHD3-10	IGHJ2	9	12	39	48
1	2.760905577029266E-4	TGTGCGAAAGATCATTATTGTAGTGGTGGTAGCTGCTACTCCCCCGATGATGCTTTTGATATCTGG	CAKDHYCSGGSCYSPDDAFDIW	IGHV3-60	IGHD2-15	IGHJ3	12	15	41	46
1	2.760905577029266E-4	TGTGCGAAAGACACCTTCAGGGCACATTGTGGTGGTGACTGTTATAGTTACTACTTTGACCACTGG	CAKDTFRAHCGGDCYSYYFDHW	IGHV3-21	IGHD2-21	IGHJ4	10	21	44	48
1	2.760905577029266E-4	TGTGCGAAAGACACCTTCAGGGCACATTGTGGTGGTGACTGTTATAGTTACTACTTTGACCACTGG	CAKDTFRAHCGGDCYSYYFDHW	IGHV5-10-1	IGHD2-21	IGHJ4	6	21	44	48
1	2.760905577029266E-4	TGTGCGAAAGACACCTTCAGGGCACATTGTGGTGGTGACTGCTATAGTTACTACTCTGACCACTGG	CAKDTFRAHCGGDCYSYYSDHW	IGHV3-7	IGHD2-21	IGHJ4	10	21	44	48
1	2.760905577029266E-4	TGTGCGAAAATTCTCCCTGGGTATAGCAGTGGCTGGTACGATGAGGGCGATGCTTTTGATATCTGG	CAKILPGYSSGWYDEGDAFDIW	IGHV4-28	IGHD6-19	IGHJ3	11	18	39	48
1	2.760905577029266E-4	TGTGCGAAAATTCTCCCTGGGTATAGCAGTGGCTGGTACGATGAGGGCGATGCTTTTGATATCTGG	CAKILPGYSSGWYDEGDAFDIW	IGHV3-48	IGHD6-19	IGHJ3	6	18	39	48
1	2.760905577029266E-4	TGTGCAAGAGATACCTACCTTACGTATTACTATGGTTCGGGGAGTTATGCACCCTTTGACTACTGG	CARDTYLTYYYGSGSYAPFDYW	IGHV3-13	IGHD3-10	IGHJ4	11	20	47	53
1	2.760905577029266E-4	TGTGTGAAAGATTACGGAGATTGTAGTGATAATAGGTGCTACGCGAACCCCCTTGAGTACTGG	CVKDYGDCSDNRCYANPLEYW	IGHV3-23	IGHD2-15	IGHJ4	11	15	41	52
1	2.760905577029266E-4	TGTGTGAAAGACTATGGAGACTGTAGTAGTGATAGGTGCTACGCGTTGCCCATTGACTCTTGG	CVKDYGDCSSDRCYALPIDSW	IGHV3-60	IGHD2-15	IGHJ4	10	21	41	52
1	2.760905577029266E-4	TGTGTGAAAGACTACGGAGATTGTAGTGTTGGTAGGTGCTACGCGAACCCCTGTGACTTCTGG	CVKDYGDCSVGRCYANPCDFW	IGHV3-62	IGHD2-15	IGHJ4	10	15	41	53
1	2.760905577029266E-4	TGTGTGAAAGACTACGGAGATTGTAGTGGTGGTTGGTGCTATGCGAACCCCCTTGAATACTGG	CVKDYGDCSGGWCYANPLEYW	IGHV3-23	IGHD2-15	IGHJ4	10	15	40	52
1	2.760905577029266E-4	TGTGTGAAAGACTACGGAGATTGTAGTATTGGTAGATGCTACGCGAACCCCTGTGACTTCTGG	CVKDYGDCSIGRCYANPCDFW	IGHV3-23	IGHD2-15	IGHJ4	10	15	41	53
1	2.760905577029266E-4	TGTGTGAAAGACTACGGAGATTGCAGTGGTGGATGGTGTTACGCGAACCCCCTTGAGTACTGG	CVKDYGDCSGGWCYANPLEYW	IGHV3-60	IGHD2-15	IGHJ4	10	15	31	52
1	2.760905577029266E-4	TGTGCGGGGCCCCCCTACGATACTTCGAATGCTTTTTATTCGGACAAAGCGTTCGGCCCCTGG	CAGPPYDTSNAFYSDKAFGPW	IGHV4-31	IGHD3-9	IGHJ5	5	15	38	50
1	2.760905577029266E-4	TGTGCGATCCTTGGCGAGCCAAATTTTGCGGTTGTGACTCCCCTTGGGGCTTTTGATCTCTGG	CAILGEPNFAVVTPLGAFDLW	IGHV4-4	IGHD2-21	IGHJ3	6	25	38	48
1	2.760905577029266E-4	TGTGCGAGTAAGGACGGTGACTTGGCGAATCCCCACGAACTCTACTACGGTATGGACGTCTGG	CASKDGDLANPHELYYGMDVW	IGHV4-4	IGHD4-17	IGHJ6	7	13	21	41
1	2.760905577029266E-4	TGTGCGAGGTCCTCGGGGGGTACGATTTTTGGAGTGGTTATTATAAACTGGTTCGACCCCTGG	CARSSGGTIFGVVIINWFDPW	IGHV5-10-1	IGHD3-3	IGHJ5	7	20	44	45
1	2.760905577029266E-4	TGTGCGAGGTCCTCGGGGGGTACGACTTTTGGAGTGGTTATTATAAACTGGTTCGACCCCTGG	CARSSGGTTFGVVIINWFDPW	IGHV5-10-1	IGHD3-3	IGHJ5	7	20	44	45
1	2.760905577029266E-4	TGTGCGAGACTTACAGGGAGGTATTACTATGATAGTAGTGGTAAAGAAAACTTTGACTACTGG	CARLTGRYYYDSSGKENFDYW	IGHV5-10-1	IGHD3-22	IGHJ4	9	20	41	49
1	2.760905577029266E-4	TGTGCGAGACTAGGGTACTATGATAGTAGTGGTTATTACCAAAAAGTCCCTCCTGACTACTGG	CARLGYYDSSGYYQKVPPDYW	IGHV5-10-1	IGHD3-22	IGHJ4	9	15	38	53
1	2.760905577029266E-4	TGTGCGAGAGTGGGCTGCTCTACTTCCAGCTGCCCGGACTTCTACTACACTATGGACGTCTGG	CARVGCSTSSCPDFYYTMDVW	IGHV3-23	IGHD2-2	IGHJ6	6	25	32	37
1	2.760905577029266E-4	TGTGCGAGAGCTCCCCGCCGGGGTATAGTGGCTACCCCGCGTTACAGCTGGTTCGACCCCTGG	CARAPRRGIVATPRYSWFDPW	IGHV3-53	IGHD5-12	IGHJ5	9	23	34	42
1	2.760905577029266E-4	TGTGCGAGAGGCTCCTCTCTCAGCAGCTCCCCCTTATACTACTACTACGGTATGGACGTCTGG	CARGSSLSSSPLYYYYGMDVW	IGHV4-34	IGHD6-13	IGHJ6	11	20	27	36
1	2.760905577029266E-4	TGTGCGAGAGATCGTCCGGATCCCACCAGCTGGTACGATTCGAACTGGTACTTCGATCTCTGG	CARDRPDPTSWYDSNWYFDLW	IGHV1-18	IGHD6-13	IGHJ2	12	26	36	43
1	2.760905577029266E-4	TGTGCGAGAGATATCTCGTATCACTATGAAAGTAGTGGTTATTCATGTTGGTTCGACCCCTGG	CARDISYHYESSGYSCWFDPW	IGHV4-55	IGHD3-22	IGHJ5	17	18	42	48
1	2.760905577029266E-4	TGTGCGAGAGAGGCCTTATCATTTCGCTATAGTGGGAGCTACCCCGATGCTTTTGATATCTGG	CAREALSFRYSGSYPDAFDIW	IGHV4-31	IGHD1-26	IGHJ3	10	27	41	45
1	2.760905577029266E-4	TGTGCGAGAAGGTCTGATACAGCTATGTCTTTTTGGTACTACTACTACGGTATGGACGTCTGG	CARRSDTAMSFWYYYYGMDVW	IGHV4-28	IGHD5-18	IGHJ6	9	15	26	36
1	2.760905577029266E-4	TGTGCGAAGGACTATGGCGAATGTAGTGGTGGTCGGTGCTACGCGGACCCCTTAGACTACTGG	CAKDYGECSGGRCYADPLDYW	IGHV3-23	IGHD2-15	IGHJ4	7	21	41	50
1	2.760905577029266E-4	TGTGCGAAGGACTATGGCGAATGTAGTGGTGGTCGGTGCTACGCGGACCCCTTAGACTACTGG	CAKDYGECSGGRCYADPLDYW	IGHV3-53	IGHD2-15	IGHJ4	6	21	41	50
1	2.760905577029266E-4	TGTGCGAAAGTTCGGAAGCCAATTAGGGTCAATAGCAGTGGCTTCTACGGTATGGACGTCTGG	CAKVRKPIRVNSSGFYGMDVW	IGHV3-30	IGHD6-19	IGHJ6	6	31	42	51
1	2.760905577029266E-4	TGTGCGAAAGATCTACTGCATTACGATTTTTGGAGTGGCTACCCCTTTGCTTTTGATATCTGG	CAKDLLHYDFWSGYPFAFDIW	IGHV3-23	IGHD3-3	IGHJ3	13	19	37	47
1	2.760905577029266E-4	TGTGCGAAAGATGTGTGGGGGAGGAGTGGGACTTACTACTTTCAGTCTCCTTTTGATATCTGG	CAKDVWGRSGTYYFQSPFDIW	IGHV3-23	IGHD1-26	IGHJ3	11	24	38	49
1	2.760905577029266E-4	TGTGCAGCCCTCTCGGACTACAGGGACTATGATAGTAGTGGTCAGGGAGCCTTTGATATCTGG	CAALSDYRDYDSSGQGAFDIW	IGHV3-9	IGHD3-22	IGHJ3	5	25	41	51
1	2.760905577029266E-4	TGTACTAGAGATTTTTATTACTATGATAGTAGTGGTTACGAGTTTGATGCTTTTGATATCTGG	CTRDFYYYDSSGYEFDAFDIW	IGHV3-42	IGHD3-22	IGHJ3	11	15	37	44
1	2.760905577029266E-4	TGTGTGCGAGACTCAAGATATTGTAGTAGTTCCACCTGCTATAGTAACCTTGACTCTTGG	CVRDSRYCSSSTCYSNLDSW	IGHV3-35	IGHD2-2	IGHJ4	5	16	41	49
1	2.760905577029266E-4	TGTGTGAGAGACCCAATACGATTTTTTAATTGGTTACCCGCTGATTCTTTTGATATCTGG	CVRDPIRFFNWLPADSFDIW	IGHV3-52	IGHD3-3	IGHJ3	9	16	35	41
1	2.760905577029266E-4	TGTGCTAGAGAGCCTATTCCTGTTGTCGTAGTTCCAGCTCGGAGTGGTATGGACGTCTGG	CAREPIPVVVVPARSGMDVW	IGHV1-46	IGHD1-7	IGHJ6	10	26	36	48
1	2.760905577029266E-4	TGTGCTAAAGACGGGGACGACCTAGATTACGATATTTTGACGGGTTACCCCAGCGACTGG	CAKDGDDLDYDILTGYPSDW	IGHV3-43	IGHD3-9	IGHJ4	10	25	46	55
1	2.760905577029266E-4	TGTGCCAGGACTCTATGTAGTGATGGTAGGTGCGACTACTACTACGCTATGGACGTCTGG	CARTLCSDGRCDYYYAMDVW	IGHV4-30-2	IGHD2-15	IGHJ6	7	15	32	34
1	2.760905577029266E-4	TGTGCGCGAGGGCGACGAGGATGGCTACAATTGAGGGGATGGTACTACTTTGACTACTGG	CARGRRGWLQLRGWYYFDYW	IGHV4-34	IGHD5-24	IGHJ4	10	19	31	41
1	2.760905577029266E-4	TGTGCGCAGGGGGACTATGGTTCGGGGAGTTCCTACTACTACTACGGTATGGACGTCTGG	CAQGDYGSGSSYYYYGMDVW	IGHV1-46	IGHD3-10	IGHJ6	5	13	30	32
1	2.760905577029266E-4	TGTGCGACCCATGGAGAGACTACGGTGACGGTGGAATTCTTCTACGCCATGGACGTCTGG	CATHGETTVTVEFFYAMDVW	IGHV1-46	IGHD4-17	IGHJ6	6	17	28	47
1	2.760905577029266E-4	TGTGCGACCCATGGAGAGACTACGGTGACGGTGGAATTCTTCTACGCCATGGACGTCTGG	CATHGETTVTVEFFYAMDVW	IGHV3-23	IGHD4-17	IGHJ6	6	17	28	47
1	2.760905577029266E-4	TGTGCGAGTGATATTGTAGTAGTACCAGCTGCTATGGCCCCGGGAGGATTTGATATCTGG	CASDIVVVPAAMAPGGFDIW	IGHV3-11	IGHD2-2	IGHJ3	11	12	35	48
1	2.760905577029266E-4	TGTGCGAGATTTCGGTACAGCAGCAGCTGGTACGGATCACATGACTGGTTCGACCCCTGG	CARFRYSSSWYGSHDWFDPW	IGHV4-34	IGHD6-13	IGHJ5	8	13	33	43
1	2.760905577029266E-4	TGTGCGAGAGCCGAGTATTGTGGTGGTGACTGCTACCATACTTACTACTTTGACTACTGG	CARAEYCGGDCYHTYYFDYW	IGHV3-30	IGHD2-21	IGHJ4	9	15	34	42
1	2.760905577029266E-4	TGTGCGAGAGCACGCCTTAGGGTGGGATCCATGGGGGGTCCCTCGCCGGTTGACTACTGG	CARARLRVGSMGGPSPVDYW	IGHV4-34	IGHD7-27	IGHJ4	9	23	29	49
1	2.760905577029266E-4	TGTGCGAGAGGGGGGTATAGCAGCAGCTGGCTCGTGGGCCGGGGCTGGTTCGACCCCTGG	CARGGYSSSWLVGRGWFDPW	IGHV4-34	IGHD6-13	IGHJ5	10	12	29	44
1	2.760905577029266E-4	TGTGCGAGAGATTATTGTGGTGGTGACTGCCGCTACTACTACTACGGTATGGACGTCTGG	CARDYCGGDCRYYYYGMDVW	IGHV1-69	IGHD2-21	IGHJ6	11	12	29	32
1	2.760905577029266E-4	TGTGCGAGAGATCTCCGTACATACAGTAACTTAGGCCGGTTGTTCTGGTTCGACCCCTGG	CARDLRTYSNLGRLFWFDPW	IGHV4-59	IGHD4-11	IGHJ5	14	21	30	44
1	2.760905577029266E-4	TGTGCGAGAGATCTAGAGGGTGGATTCACCTATGGTTTTTTATTTTCTGGCACCTTCTGG	CARDLEGGFTYGFLFSGTFW	IGHV3-33	IGHD5-18	IGHJ4	13	19	36	56
1	2.760905577029266E-4	TGTGCGAGAGATCCGAACGATTTTTGGAGTGGTTACCCCCCGTACGGTATGGACGTCTGG	CARDPNDFWSGYPPYGMDVW	IGHV4-31	IGHD3-3	IGHJ6	12	16	34	48
1	2.760905577029266E-4	TGTGCGAGAGATCAGGGATATTGTAGTAGTACCAGCTGCTATGTCTACTTTGACTACTGG	CARDQGYCSSTSCYVYFDYW	IGHV4-31	IGHD2-2	IGHJ4	12	15	42	44
1	2.760905577029266E-4	TGTGCGAGAGAGGCCCCGGAGGAATACAGCTATGGGCAACGTGATGCTTTTGATATCTGG	CAREAPEEYSYGQRDAFDIW	IGHV4-31	IGHD5-18	IGHJ3	10	23	34	41
1	2.760905577029266E-4	TGTGCGAGAGAAATACCTCTAATAATGGTGGCTCCCACACCGAGGGGTGAGGACTCCTGG	CAREIPLIMVAPTPRGEDSW	IGHV5-10-1	IGHD1-26	IGHJ4	8	30	37	51
1	2.760905577029266E-4	TGTGCGAGAACCGGCTGGGGGCAGTGGCTGGTACTCCCTATTGGGGCTTTTGATATCTGG	CARTGWGQWLVLPIGAFDIW	IGHV1-2	IGHD6-19	IGHJ3	8	20	33	45
1	2.760905577029266E-4	TGTGCGAGAAGTCAATTTTACGATTATTGGAGTGGTCCCAGTGGTGCTTTTGATGTGTGG	CARSQFYDYWSGPSGAFDVW	IGHV4-4	IGHD3-3	IGHJ3	8	17	35	44
1	2.760905577029266E-4	TGTGCGAACTTGGCCTGGCGATATGGTTCGGGGAGTTATGGGGGATCTTTTGACTACTGG	CANLAWRYGSGSYGGSFDYW	IGHV3-30	IGHD3-10	IGHJ4	6	21	38	48
1	2.760905577029266E-4	TGTGCGAAATCGGCCCGGTATTACTATGATAGTAGTGGTTACTACTACTTTGACTACTGG	CAKSARYYYDSSGYYYFDYW	IGHV3-23	IGHD3-22	IGHJ4	8	17	40	42
1	2.760905577029266E-4	TGTGCGAAAGATCCCCTTAAGTATAGCAGCAGCTGGTATCCCAACTGGTTCGACCCCTGG	CAKDPLKYSSSWYPNWFDPW	IGHV3-11	IGHD6-13	IGHJ5	12	20	37	41
1	2.760905577029266E-4	TGTGCGAAAGATACGGCTTACAGTAACTGGGGATACTACTACTACGGTATGGACGTCTGG	CAKDTAYSNWGYYYYGMDVW	IGHV3-60	IGHD4-11	IGHJ6	11	18	27	33
1	2.760905577029266E-4	TGTGCGAAAATCACCGGTTTCCCAACAAGAGGGGAATACTACTACGGTATGGACGTCTGG	CAKITGFPTRGEYYYGMDVW	IGHV3-64	IGHD1-20	IGHJ6	6	12	17	36
1	2.760905577029266E-4	TGTGCGAAAACCTTCGAGTCGGCTGGGGATGAAGACTACTACTACGGTATGGACGTCTGG	CAKTFESAGDEDYYYGMDVW	IGHV1-3	IGHD7-27	IGHJ6	6	22	29	34
1	2.760905577029266E-4	TGTGCAACATATAAGAAGGGGGGAGATGGCTACAAGTTCACCTACTACTTTGACTACTGG	CATYKKGGDGYKFTYYFDYW	IGHV1-45	IGHD5-24	IGHJ4	12	22	34	42
1	2.760905577029266E-4	TGTGCAAAAGAAATTACTTTAGGGTTCGGGGAGTCATTCCAGAACGCTTTTGATATCTGG	CAKEITLGFGESFQNAFDIW	IGHV3-43	IGHD3-10	IGHJ3	10	22	37	45
1	2.760905577029266E-4	TGTACTAGGGCCAAGTATTACTATGATAGTAGTGGTTATTACCTTCCCTTTGACTACTGG	CTRAKYYYDSSGYYLPFDYW	IGHV3-54	IGHD3-22	IGHJ4	3	14	41	47
1	2.760905577029266E-4	TGCGCGAACAGTAATAGGGGAGTAGTAGTTGGTACACTAGGCGGCTGGTTCGACCCCTGG	CANSNRGVVVGTLGGWFDPW	IGHV1-46	IGHD2-2	IGHJ5	6	21	28	44
1	2.760905577029266E-4	TGTGTCAAAGATAATCGCGATGGGTCGGGGATTTATCGCTCACACGTCGTCCACTGG	CVKDNRDGSGIYRSHVVHW	IGHV3-43	IGHD3-10	IGHJ2P	12	19	35	51
1	2.760905577029266E-4	TGTGCCCAGATGGAGGGGATTACGTTTGGGGGAGCAACGACCCTATTTGACTACTGG	CAQMEGITFGGATTLFDYW	IGHV3-30	IGHD3-16	IGHJ4	4	17	33	45
1	2.760905577029266E-4	TGTGCGACCATAGCAGCAGCTGGGGAGCTATACTACTACTACGGTATGGACGTCTGG	CATIAAAGELYYYYGMDVW	IGHV4-39	IGHD6-13	IGHJ6	6	9	22	30
1	2.760905577029266E-4	TGTGCGAGTATCCCTGTGAGGGCAGTACCAGCTGCCGTCCCCCTCTTTGACTACTGG	CASIPVRAVPAAVPLFDYW	IGHV4-59	IGHD2-2	IGHJ4	7	23	34	44
1	2.760905577029266E-4	TGTGCGAGCATGACGTATTACTATGATAGTAGTGGTTATTTCCACTTTGACTACTGG	CASMTYYYDSSGYFHFDYW	IGHV3-21	IGHD3-22	IGHJ4	7	12	39	43
1	2.760905577029266E-4	TGTGCGAGGGGATCGGAGGGTCGTGCTTATTATCCCTGGATCCCCTTCTCATACTGG	CARGSEGRAYYPWIPFSYW	IGHV5-10-1	IGHD7-27	IGHJ4	7	37	44	51
1	2.760905577029266E-4	TGTGCGAGGAGGGATCTATGGTTCGGGGAGTTATTAGACTCCTACTTTGACTACTGG	CARRDLWFGELLDSYFDYW	IGHV1-3	IGHD3-10	IGHJ4	7	15	35	41
1	2.760905577029266E-4	TGTGCGAGATTAGGCACTCGATATCACGATTTTTGGAGTGGTTTCTTCGACTTCTGG	CARLGTRYHDFWSGFFDFW	IGHV3-23	IGHD3-3	IGHJ4	6	21	42	44
1	2.760905577029266E-4	TGTGCGAGATATTTTTGGAGTGGTCTTTACATGGAGGGATACTACTTTGACTCCTGG	CARYFWSGLYMEGYYFDSW	IGHV4-55	IGHD3-3	IGHJ4	11	12	23	39
1	2.760905577029266E-4	TGTGCGAGAGTAAGAAGGCAGTGGCTGGGCACGAACTACTACGGTATGGACGTCTGG	CARVRRQWLGTNYYGMDVW	IGHV4-31	IGHD6-19	IGHJ6	9	17	27	34
1	2.760905577029266E-4	TGTGCGAGAGCCCCGTATAGCAGCAGCTGGTACTTGAGCGAATACTTCCAGCACTGG	CARAPYSSSWYLSEYFQHW	IGHV4-34	IGHD6-13	IGHJ1	9	14	32	39
1	2.760905577029266E-4	TGTGCGAGAGGACGAGTGGTGGGTCCGATTAGAGACCGATACTACTTTGACGACTGG	CARGRVVGPIRDRYYFDDW	IGHV4-39	IGHD2-15	IGHJ4	8	14	21	39
1	2.760905577029266E-4	TGTGCGAGAGATCTCTATTACTATGATAGTAGTGGTTATGGGTGGAATGACTACTGG	CARDLYYYDSSGYGWNDYW	IGHV4-31	IGHD3-22	IGHJ4	15	16	38	47
1	2.760905577029266E-4	TGTGCGAGAGATCCCGGTCTCCAGTGGCTGGTACATGTTGGCCCATTTGACTACTGG	CARDPGLQWLVHVGPFDYW	IGHV3-30	IGHD6-19	IGHJ4	12	21	33	45
1	2.760905577029266E-4	TGTGCGAGAGATCGGAGGGCGGAGGGCAGCAGCCCAGTGGAGGTCTTTGACTACTGG	CARDRRAEGSSPVEVFDYW	IGHV1-18	IGHD6-13	IGHJ4	12	25	32	44
1	2.760905577029266E-4	TGTGCGAGAAAAAAGCTGCAGTGGATTGCTGACTACTACTACGGTATGGACGTCTGG	CARKKLQWIADYYYGMDVW	IGHV4-28	IGHD6-19	IGHJ6	10	17	23	31
1	2.760905577029266E-4	TGTGCGAAATTGGGAGGCGGGCGGGTTACGGTAACCAAGGGTGGAGAGGACTACTGG	CAKLGGGRVTVTKGGEDYW	IGHV3-23	IGHD5-18	IGHJ4	8	23	36	48
1	2.760905577029266E-4	TGTGCGAAAGTAGGGTACTATGATAGTAGTGGTTGCTGTGATGCTTTTGATATCTGG	CAKVGYYDSSGCCDAFDIW	IGHV3-7	IGHD3-22	IGHJ3	6	15	33	38
1	2.760905577029266E-4	TGTGCGAAAGATTTGAGGATACAGCTATGGTTCTACTACTACGGTATGGACGTCTGG	CAKDLRIQLWFYYYGMDVW	IGHV3-30	IGHD5-18	IGHJ6	11	16	31	32
1	2.760905577029266E-4	TGTGCGAAAGATTTGAGGATACAGCTATGGTTCTACTACTACGGTATGGACGTCTGG	CAKDLRIQLWFYYYGMDVW	IGHV3-48	IGHD5-18	IGHJ6	11	16	31	32
1	2.760905577029266E-4	TGTGCGAAAGATCCCTTTGCTTATGGTTCGGGGAACTACTACGGTATGGACGTCTGG	CAKDPFAYGSGNYYGMDVW	IGHV3-30	IGHD3-10	IGHJ6	12	21	33	34
1	2.760905577029266E-4	TGTGCGAAAGATCGCGGCTGTAGTAGTGCGAGATGTTACGGAGAGATTGACAGTTGG	CAKDRGCSSARCYGEIDSW	IGHV3-30	IGHD2-2	IGHJ4	12	18	26	54
1	2.760905577029266E-4	TGTGCGAAAGAATACGGTGACATGACCTACTACTACTACTACGGTATGGACGTCTGG	CAKEYGDMTYYYYYGMDVW	IGHV3-23	IGHD4-17	IGHJ6	10	12	20	27
1	2.760905577029266E-4	TGTGCAACAACTCTGCAGTGGAACCTACTCAATCATTATGGCTGGTTCGACCCCTGG	CATTLQWNLLNHYGWFDPW	IGHV1-24	IGHD6-19	IGHJ5	8	14	20	41
1	2.760905577029266E-4	TGTGCAAGAGGGAACAGGTATAGCAGTGGCTGGTACATGGGTTCCTTTGACTGCTGG	CARGNRYSSGWYMGSFDCW	IGHV3-13	IGHD6-19	IGHJ4	9	16	35	44
1	2.760905577029266E-4	TGTGCAAGAGATTCGCGTTGTAGTAGTACCAGCTGCACTGATGCTTTTGATATCTGG	CARDSRCSSTSCTDAFDIW	IGHV3-13	IGHD2-2	IGHJ3	11	17	35	38
1	2.760905577029266E-4	TGTGCAAGAGAAGGGGAGGTGGTGACTGCTATTCCTCATCTGGCTTTTGATATCTGG	CAREGEVVTAIPHLAFDIW	IGHV3-74	IGHD2-21	IGHJ3	10	17	34	42
1	2.760905577029266E-4	TGTGCAAAAGGTCTCGGGTGGGCAGTGGCTGCCCCAGAAGGGGCTTTTGACTACTGG	CAKGLGWAVAAPEGAFDYW	IGHV3-43	IGHD6-19	IGHJ4	9	21	30	45
1	2.760905577029266E-4	TGTGCAAAAGATATTGAGACGGGGGTGGACCCTGGGGCTGCCACCTTTGACTACTGG	CAKDIETGVDPGAATFDYW	IGHV3-43	IGHD7-27	IGHJ4	13	31	36	44
1	2.760905577029266E-4	TGTGCAAAAGACGTCCTAGGTTCGGGGAGTTATTACTACTACGGTATGGACGTCTGG	CAKDVLGSGSYYYYGMDVW	IGHV3-43	IGHD3-10	IGHJ6	10	18	32	33
1	2.760905577029266E-4	TGTACTAGACGAGGCTTAGCAGTGGCTGGTTACCTGGGGGACGGTATGGACGTCTGG	CTRRGLAVAGYLGDGMDVW	IGHV3-73	IGHD6-19	IGHJ6	9	16	29	45
1	2.760905577029266E-4	TGTACCACAGATATCGATAGTAGTGGTTATTACTACACCTGGTGGGGGGGCTACTGG	CTTDIDSSGYYYTWWGGYW	IGHV3-15	IGHD3-22	IGHJ4	11	15	35	50
1	2.760905577029266E-4	TGTGCGACAGATCGCTATAAGAACAACTGGGACACTGGGAGATTTGACTTCTGG	CATDRYKNNWDTGRFDFW	IGHV3-21	IGHD1-1	IGHJ4	12	22	29	42
1	2.760905577029266E-4	TGTGCGAGTCCGGGTGATGGTCGTGGTTATGTCTTCTGGTACTTCGATGTCTGG	CASPGDGRGYVFWYFDVW	IGHV4-4	IGHD3-22	IGHJ2	7	14	29	35
1	2.760905577029266E-4	TGTGCGAGGCGAAATAATGACGATAGTGGATATAGATATTACTTTGATTACTGG	CARRNNDDSGYRYYFDYW	IGHV4-31	IGHD5-12	IGHJ4	7	25	34	39
1	2.760905577029266E-4	TGTGCGAGACTCATCTACGACCAAAGCTACTACTACTACGGTATGGACGTCTGG	CARLIYDQSYYYYGMDVW	IGHV5-51	IGHD5-12	IGHJ6	9	14	19	26
1	2.760905577029266E-4	TGTGCGAGACCTGCGGGCTTATTACGTTACGGCCTTGATGCTTTTGATATCTGG	CARPAGLLRYGLDAFDIW	IGHV4-39	IGHD3-16	IGHJ3	9	20	27	35
1	2.760905577029266E-4	TGTGCGAGAGTTTATAGCAGCAGCTGGTACAGTGGGTGGTACTTCGATCTCTGG	CARVYSSSWYSGWYFDLW	IGHV4-31	IGHD6-13	IGHJ2	9	12	29	36
1	2.760905577029266E-4	TGTGCGAGAGTTAGGATTGATGGTTCGGGGAGTTATCTTGCTTTTGATATCTGG	CARVRIDGSGSYLAFDIW	IGHV3-53	IGHD3-10	IGHJ3	9	19	35	38
1	2.760905577029266E-4	TGTGCGAGAGCTTTTGAGGGGATTGTAGTGGTGGTAGCTGCTCCTGACTACTGG	CARAFEGIVVVVAAPDYW	IGHV3-48	IGHD2-15	IGHJ4	9	21	41	44
1	2.760905577029266E-4	TGTGCGAGAGCGGTAGCAGCAGCTGTCTACTACTACTACGGTATGGACGTCTGG	CARAVAAAVYYYYGMDVW	IGHV1-46	IGHD6-13	IGHJ6	9	13	24	26
1	2.760905577029266E-4	TGTGCGAGAGGTTCGGCCTATTGGTTGGCAGTGGAGACCTACTTTGACTACTGG	CARGSAYWLAVETYFDYW	IGHV1-8	IGHD6-19	IGHJ4	10	27	33	38
1	2.760905577029266E-4	TGTGCGAGAGGTTCGGCCTATTGGTTGGCAGTGGAGACCTACTTTGACTACTGG	CARGSAYWLAVETYFDYW	IGHV4-4	IGHD6-19	IGHJ4	9	27	33	38
1	2.760905577029266E-4	TGTGCGAGAGGCATTCCCGTCTTTGCATCGGGAATTCAAGGAGATGACTACTGG	CARGIPVFASGIQGDDYW	IGHV3-23	IGHD2-2	IGHJ4	6	9	13	44
1	2.760905577029266E-4	TGTGCGAGAGGGTTTGGCGGTAGTGGCCAATCTTTACATGCTTTTGATATCTGG	CARGFGGSGQSLHAFDIW	IGHV1-8	IGHD2-15	IGHJ3	10	19	25	37
1	2.760905577029266E-4	TGTGCGAGAGGGTTGGGGTCCGAATCCAACTCCCCTCATGCTTTTGATATCTGG	CARGLGSESNSPHAFDIW	IGHV4-34	IGHD3-10	IGHJ3	10	27	34	37
1	2.760905577029266E-4	TGTGCGAGAGGGGAGAGCAGTGGCTGGTGGGAGTACAACTGGTTCGACCCCTGG	CARGESSGWWEYNWFDPW	IGHV1-8	IGHD6-19	IGHJ5	10	15	27	32
1	2.760905577029266E-4	TGTGCGAGAGGGATATACAGCTATGGTTATCACTACTACGGTATGGACGTCTGG	CARGIYSYGYHYYGMDVW	IGHV1-8	IGHD5-18	IGHJ6	10	14	28	31
1	2.760905577029266E-4	TGTGCGAGAGGGAAATGCGACGATTTTTGGGGGGCCTGCTACTTTGAATACTGG	CARGKCDDFWGACYFEYW	IGHV3-11	IGHD3-3	IGHJ4	9	19	29	38
1	2.760905577029266E-4	TGTGCGAGAGATTTCTATGGTTCGGGGAGGGCCTCCTACGGTATGGACGTCTGG	CARDFYGSGRASYGMDVW	IGHV4-39	IGHD3-10	IGHJ6	15	16	28	42
1	2.760905577029266E-4	TGTGCGAGAGATTGTAGTGGTGGTAGCTGCTACTCGGGCGGTTTTGACTACTGG	CARDCSGGSCYSGGFDYW	IGHV4-31	IGHD2-15	IGHJ4	11	12	34	42
1	2.760905577029266E-4	TGTGCGAGAGATCTGGCGTGGGATAGTAGTGGTTATAATGCTTTTGATATCTGG	CARDLAWDSSGYNAFDIW	IGHV3-53	IGHD3-22	IGHJ3	13	21	35	37
1	2.760905577029266E-4	TGTGCGAGAGATCTGGGGTATATAGCAGTGGCTGGTACGCAGGGAAACTACTGG	CARDLGYIAVAGTQGNYW	IGHV4-31	IGHD6-19	IGHJ4	13	20	38	46
1	2.760905577029266E-4	TGTGCGAGAGATCGTGATGGCAGTGGCTGGTACGGGGGCTGGTTCGACCCCTGG	CARDRDGSGWYGGWFDPW	IGHV4-31	IGHD6-19	IGHJ5	12	19	33	38
1	2.760905577029266E-4	TGTGCGAGAGATCATGATTACGTTTGGGGGAGTTATCGTTACTTTGACTACTGG	CARDHDYVWGSYRYFDYW	IGHV4-31	IGHD3-16	IGHJ4	12	13	38	39
1	2.760905577029266E-4	TGTGCGAGAGATGTTCGACGAAGTGGTGGCTACAATTACGGGGCCGACTACTGG	CARDVRRSGGYNYGADYW	IGHV4-31	IGHD5-24	IGHJ4	11	26	39	45
1	2.760905577029266E-4	TGTGCGAGAGATGCTATGTCGGCCGGAACGACGCCCCGAGATTTTGACTACTGG	CARDAMSAGTTPRDFDYW	IGHV3-33	IGHD1-1	IGHJ4	11	24	32	42
1	2.760905577029266E-4	TGTGCGAGAGATGCAACTAGTAGTACCAGCTCCGCCGATGCTTTTGATATCTGG	CARDATSSTSSADAFDIW	IGHV4-31	IGHD2-2	IGHJ3	11	17	30	36
1	2.760905577029266E-4	TGTGCGAGAGACCGGGGGGGCTACGGGCCCTACTACTACGGTATGGACGTCTGG	CARDRGGYGPYYYGMDVW	IGHV4-31	IGHD5-12	IGHJ6	10	18	24	29
1	2.760905577029266E-4	TGTGCGAGAGAGAACGTCGACTATGATAGTCCCCTGAATGCTTTTGATATCTGG	CARENVDYDSPLNAFDIW	IGHV4-28	IGHD3-22	IGHJ3	8	19	29	37
1	2.760905577029266E-4	TGTGCGAGAGAATCCTTGGGAAGCGGTGGGGGCTACTACCTCTTTGACTATTGG	CARESLGSGGGYYLFDYW	IGHV4-59	IGHD1-26	IGHJ4	10	25	38	41
1	2.760905577029266E-4	TGTGCGAGAGAAGTTTCCATGGTTCGGGGAGAACTGAAAAGCAATGACTACTGG	CAREVSMVRGELKSNDYW	IGHV3-11	IGHD3-10	IGHJ4	10	18	30	44
1	2.760905577029266E-4	TGTGCGAGAATCCCTCGCTTTCGGGGAGTTATTCTATTTGCTTTTGATATCTGG	CARIPRFRGVILFAFDIW	IGHV4-59	IGHD3-10	IGHJ3	17	19	32	38
1	2.760905577029266E-4	TGTGCGAAATCCTTGGAGTGGTGGTTACAGAAGAGGGTCTGGTTCGACCCCTGG	CAKSLEWWLQKRVWFDPW	IGHV3-23	IGHD3-3	IGHJ5	8	12	21	38
1	2.760905577029266E-4	TGTGCGAAAGTCCGACCCAGTTATAGCAGCAGCTGGTACTACTTTGACTACTGG	CAKVRPSYSSSWYYFDYW	IGHV3-30	IGHD6-13	IGHJ4	6	14	34	35
1	2.760905577029266E-4	TGTGCGAAAGATCGGGTCCCTTATGATAGTAGTGGTTATTACTTGGGCTACTGG	CAKDRVPYDSSGYYLGYW	IGHV3-60	IGHD3-22	IGHJ4	12	21	38	39
1	2.760905577029266E-4	TGTGCGAAAGACCTCCGGGAAAATGATAGCAGGCCCGGGGCCCCTGACTATTGG	CAKDLRENDSRPGAPDYW	IGHV3-33	IGHD3-22	IGHJ4	14	22	28	44
1	2.760905577029266E-4	TGTGCGAAAAGTCCGGCGCTCCCGGTTTATAGAGCCTTCTTCTTTGACTACTGG	CAKSPALPVYRAFFFDYW	IGHV3-23	IGHD1-14	IGHJ4	8	21	26	41
1	2.760905577029266E-4	TGTGCACGGGTAATTGATAGTAGTGGTTCCCCTTTTTCGGACTTTGACTACTGG	CARVIDSSGSPFSDFDYW	IGHV2-26	IGHD3-22	IGHJ4	8	14	27	40
1	2.760905577029266E-4	TGTGCAACCTCGACCCCGATAGCAGCAGCTGCTACAGGGTGGTTCGACCCCTGG	CATSTPIAAAATGWFDPW	IGHV1-24	IGHD6-13	IGHJ5	7	18	34	39
1	2.760905577029266E-4	TGTGCAAGTGAGGGACGGAGGGGTTCGGGGATCCAAAACCAGGCGTACTACTGG	CASEGRRGSGIQNQAYYW	IGHV3-21	IGHD3-10	IGHJ4	4	21	30	46
1	2.760905577029266E-4	TGTGCAAGAGGTGGAGTTTGGGACTATGACAGTAGTGGTTATTTGGACTACTGG	CARGGVWDYDSSGYLDYW	IGHV3-74	IGHD3-22	IGHJ4	9	22	42	45
1	2.760905577029266E-4	TGTGCAAAAGTCCAGACCACTGTTCGGGGAGTTCCCAATGCTTTTGATATCTGG	CAKVQTTVRGVPNAFDIW	IGHV3-43	IGHD3-10	IGHJ3	9	21	32	37
1	2.760905577029266E-4	TGTGCAAAAGTGGCGTTTTCCATAGCAACACCTGGTCAACCGATTGACTCCTGG	CAKVAFSIATPGQPIDSW	IGHV3-43	IGHD6-13	IGHJ4	9	21	35	43
1	2.760905577029266E-4	TGTGCAAAAGATAGGGCCCTCTATGATAGTAGTGACAGGGGATTTGACTACTGG	CAKDRALYDSSDRGFDYW	IGHV3-43	IGHD3-22	IGHJ4	12	20	33	42
1	2.760905577029266E-4	TGTATCAGAGATCCGTACTATTATGACCCCAGTGTGGCCTGGTTCGACCCCAGG	CIRDPYYYDPSVAWFDPR	IGHV1-2	IGHD3-16	IGHJ5	12	18	25	38
1	2.760905577029266E-4	TGTACTAGAGATGGAATGATTGGCGGTGGTGACGCATACTACTTTGACTACTGG	CTRDGMIGGGDAYYFDYW	IGHV3-49	IGHD2-21	IGHJ4	11	24	32	36
1	2.760905577029266E-4	TGTAGGGGGGCAGTGGCTGGTACGTGGGGTTTTGGCGAATACTTTGACTACTGG	CRGAVAGTWGFGEYFDYW	IGHV3-73	IGHD6-19	IGHJ4	3	9	24	39
1	2.760905577029266E-4	TGTGTGAGAGACGGCTACGTTAGTGGCTTCGATGGGGGAATGGACCTCTGG	CVRDGYVSGFDGGMDLW	IGHV3-11	IGHD5-12	IGHJ5	10	20	32	42
1	2.760905577029266E-4	TGTGTGAAAGGCCCGCTGAAGTGGCTCCTACGTGGGTACTTTGGCGACTGG	CVKGPLKWLLRGYFGDW	IGHV1-18	IGHD6-19	IGHJ4	3	19	32	36
1	2.760905577029266E-4	TGTGTAAGAGCATTTAGAAATGACTACAACTGGGGTCACTTTGACTTCTGG	CVRAFRNDYNWGHFDFW	IGHV3-13	IGHD1-1	IGHJ4	9	24	32	37
1	2.760905577029266E-4	TGTGCGGGGCGGCGACGCCATCAGGCGGCCGAGGGGGCTTTTGACATCTGG	CAGRRRHQAAEGAFDIW	IGHV1-58	IGHD5-24	IGHJ3	6	16	21	36
1	2.760905577029266E-4	TGTGCGATACTCCTAGGATATTGTAGTGGTGGTAGCTGCTTTGACTACTGG	CAILLGYCSGGSCFDYW	IGHV3-48	IGHD2-15	IGHJ4	6	10	37	38
1	2.760905577029266E-4	TGTGCGACCCTACTTCGTCACGATTTTTGGAGTGGCCGATTTGACTTCTGG	CATLLRHDFWSGRFDFW	IGHV1-18	IGHD3-3	IGHJ4	6	19	34	39
1	2.760905577029266E-4	TGTGCGAGTTTTTGTCGTGGTGCTGACTGCTATTCGCCCTTTGACTACTGG	CASFCRGADCYSPFDYW	IGHV3-30	IGHD2-21	IGHJ4	7	16	34	38
1	2.760905577029266E-4	TGTGCGAGGGGCCGCGAGGTGGGAAGTATCTCTGATTTCTTTGACATCTGG	CARGREVGSISDFFDIW	IGHV1-8	IGHD1-26	IGHJ4	12	18	23	38
1	2.760905577029266E-4	TGTGCGAGGACCGCGCGAAATTGTGGTGGTGACTGCTATCTTGACTACTGG	CARTARNCGGDCYLDYW	IGHV1-2	IGHD2-21	IGHJ4	7	19	38	40
1	2.760905577029266E-4	TGTGCGAGATCTTTATGGTTCGGGGAGTTACTATACACCTTTGACTACTGG	CARSLWFGELLYTFDYW	IGHV3-64	IGHD3-10	IGHJ4	8	13	34	38
1	2.760905577029266E-4	TGTGCGAGATCGAACTATGATACTAGTGGCTCATACTCCTTTGACTATTGG	CARSNYDTSGSYSFDYW	IGHV1-2	IGHD3-22	IGHJ4	8	13	28	33
1	2.760905577029266E-4	TGTGCGAGACAGTATTCCACCGTGTACCACTTCTACGCTATGGACGTCTGG	CARQYSTVYHFYAMDVW	IGHV5-10-1	IGHD4-23	IGHJ6	10	16	22	39
1	2.760905577029266E-4	TGTGCGAGAGCCCCACATGCAGCAGCCGACAATTTAGACTTTGACTACTGG	CARAPHAAADNLDFDYW	IGHV3-48	IGHD6-13	IGHJ4	9	18	25	37
1	2.760905577029266E-4	TGTGCGAGAGCCGATAGTGGGAGCTACGACTACTGGTACTTCGATCTCTGG	CARADSGSYDYWYFDLW	IGHV4-4	IGHD1-26	IGHJ2	9	13	26	29
1	2.760905577029266E-4	TGTGCGAGAGGCCTCTGGGAGTCAATCCACAGTTGGTGGTTCGACCCCTGG	CARGLWESIHSWWFDPW	IGHV1-8	IGHD7-27	IGHJ5	15	24	33	36
1	2.760905577029266E-4	TGTGCGAGAGGCGGGGCGTACGTTTGGGGGAGTTATGGAAATGACTACTGG	CARGGAYVWGSYGNDYW	IGHV4-39	IGHD3-16	IGHJ4	8	18	35	41
1	2.760905577029266E-4	TGTGCGAGAGGGCCAATGTTTGATAGTAGCACGAACTGGTTCGACCCCTGG	CARGPMFDSSTNWFDPW	IGHV1-18	IGHD3-22	IGHJ5	9	20	28	33
1	2.760905577029266E-4	TGTGCGAGAGGGGGGTTGGCCAGTGGCTGGTACGGGGCCTTTGACTACTGG	CARGGLASGWYGAFDYW	IGHV4-34	IGHD6-19	IGHJ4	10	20	33	38
1	2.760905577029266E-4	TGTGCGAGAGGATTTTTTGACTGGCCCCTATCTCGAGGTTCTGACTACTGG	CARGFFDWPLSRGSDYW	IGHV1-69	IGHD3-9	IGHJ4	9	10	23	41
1	2.760905577029266E-4	TGTGCGAGAGGAAGTGTTGTAGAACGTGGCAAGGGCAGGTACGACCCCTGG	CARGSVVERGKGRYDPW	IGHV4-34	IGHD1-1	IGHJ5	10	15	20	37
1	2.760905577029266E-4	TGTGCGAGAGATCCGGATAGTGGCTACGAGCCCCGCCGATTTGACTACTGG	CARDPDSGYEPRRFDYW	IGHV1-18	IGHD5-12	IGHJ4	12	16	28	39
1	2.760905577029266E-4	TGTGCGAGAGATCGCTCTGATAGTAGTGGCCTGGGAGGCCTTGACTTTTGG	CARDRSDSSGLGGLDFW	IGHV1-46	IGHD3-22	IGHJ4	16	17	28	40
1	2.760905577029266E-4	TGTGCGAGAGATCGAAGCCCTCAGTACGAGTGGGAGCTAATTGACTACTGG	CARDRSPQYEWELIDYW	IGHV4-31	IGHD1-26	IGHJ4	12	28	38	40
1	2.760905577029266E-4	TGTGCGAGAGATGGCTACGTTAGTGCGTACGATGGGGGAATGGACCACTGG	CARDGYVSAYDGGMDHW	IGHV3-7	IGHD6-25	IGHJ4	11	12	19	42
1	2.760905577029266E-4	TGTGCGAGAGATGAAGTCGTGGGAGATAGTAGTGGTTATTCCCTCGACTGG	CARDEVVGDSSGYSLDW	IGHV4-4	IGHD3-22	IGHJ1	11	24	39	46
1	2.760905577029266E-4	TGTGCGAGAGACTCCGAATGTAGTGGTGGTAGCTGCTACCATGACTACTGG	CARDSECSGGSCYHDYW	IGHV1-67	IGHD2-15	IGHJ4	10	18	38	41
1	2.760905577029266E-4	TGTGCGAGAGACGGTTACGTTAGTGCCTACGATGGGGGAATGGACTACTGG	CARDGYVSAYDGGMDYW	IGHV1-69D	IGHD5-12	IGHJ4	10	20	32	42
1	2.760905577029266E-4	TGTGCGAGAGAGCATAGCAGCAGCTGGGCAAGATCCTGGTTCGACCCCTGG	CAREHSSSWARSWFDPW	IGHV3-53	IGHD6-13	IGHJ5	10	13	26	35
1	2.760905577029266E-4	TGTGCGAGAGAGGGGGATATTTTGACTGGTTCTGATGCTTTTGATATCTGG	CAREGDILTGSDAFDIW	IGHV3-11	IGHD3-9	IGHJ3	10	15	30	32
1	2.760905577029266E-4	TGTGCGAGAGAGGACTTTGATAAAGTGGGAAATCGCGGGATGGACGTCTGG	CAREDFDKVGNRGMDVW	IGHV1-46	IGHD1-26	IGHJ6	10	23	29	39
1	2.760905577029266E-4	TGTGCGAGAGAGGAATTTGATAAAGTGGGAAATCATGGTATGGACGTCTGG	CAREEFDKVGNHGMDVW	IGHV1-46	IGHD1-26	IGHJ3	10	23	29	46
1	2.760905577029266E-4	TGTGCGAGAGAATATAGTGGGAGCTACTACTGGTGTGCTTTTGATATCTGG	CAREYSGSYYWCAFDIW	IGHV3-48	IGHD1-26	IGHJ3	10	12	29	35
1	2.760905577029266E-4	TGTGCGAAAGTTTTGAGGTCCACTTTCGTGTCCACTGCTTTTGATATCTGG	CAKVLRSTFVSTAFDIW	IGHV3-23	IGHD3-9	IGHJ3	9	10	15	35
1	2.760905577029266E-4	TGTGCGAAAGATCTCGGGTATTACGATGAACAAACGCCGTTTGACTACTGG	CAKDLGYYDEQTPFDYW	IGHV3-30	IGHD3-3	IGHJ4	14	17	26	39
1	2.760905577029266E-4	TGTGCGAAAGATCATCGTAGTATGACTACGGTGACTATACACGACTACTGG	CAKDHRSMTTVTIHDYW	IGHV3-23	IGHD4-17	IGHJ4	12	15	36	42
1	2.760905577029266E-4	TGTGCGAAAGATAGAGAGGGGGAATTATTACCCTACTACTTTGACTCTTGG	CAKDREGELLPYYFDSW	IGHV3-72	IGHD3-10	IGHJ4	11	18	29	33
1	2.760905577029266E-4	TGTGCACACCCCTCCGACTACTATGGTTCGGGATACTACTTTGACTACTGG	CAHPSDYYGSGYYFDYW	IGHV2-5	IGHD3-10	IGHJ4	8	18	31	33
1	2.760905577029266E-4	TGTGCACACAGCACTGCCCATCATAGCAGTGGCTGGCCCTTTGACTACTGG	CAHSTAHHSSGWPFDYW	IGHV2-5	IGHD6-19	IGHJ4	10	22	35	38
1	2.760905577029266E-4	TGTGCAAGACTGACGGGCGGTGACTACTACTACTACGGTATGGACGTCTGG	CARLTGGDYYYYGMDVW	IGHV3-13	IGHD4-17	IGHJ6	8	17	21	22
1	2.760905577029266E-4	TGTGCAAGAGGGGAGAGCTGGCAACACTACTACTACGATATGGACGTCTGG	CARGESWQHYYYDMDVW	IGHV6-1	IGHD2-2	IGHJ6	9	15	20	25
1	2.760905577029266E-4	TGTGCAAAAGATATGGGTTCGGGAAACGTAGGGTACGGTATGGACGTCTGG	CAKDMGSGNVGYGMDVW	IGHV3-9	IGHD3-10	IGHJ3	13	15	22	46
1	2.760905577029266E-4	TGTGAGGGTAGCAGTGGCTGGTCCGAACGAAATGATGCTTTTGATATCTGG	CEGSSGWSERNDAFDIW	IGHV4-30-2	IGHD6-19	IGHJ3	3	8	21	31
1	2.760905577029266E-4	TGTACTAGACCCTCTCTCCTCTATGGTTCGGGGAGTTATTATGGGTTCTGG	CTRPSLLYGSGSYYGFW	IGHV3-73	IGHD3-10	IGHJ4	9	20	41	47
1	2.760905577029266E-4	TGTACCACAGGGTCCTCGGGGTGGTTCGGGGAGTCCCCCGTGCACTGCTGG	CTTGSSGWFGESPVHCW	IGHV3-76	IGHD3-10	IGHJ4	3	21	33	43
1	2.760905577029266E-4	TGTGTTAAGGCTGGTTTCCAATTATGGGCATACGGTTTCGACGTCTGG	CVKAGFQLWAYGFDVW	IGHV3-11	IGHD6-19	IGHJ6	3	8	14	39
1	2.760905577029266E-4	TGTGCCCTGCCGTTCCATACGGGGAGTTTCCATTACTTTGACTACTGG	CALPFHTGSFHYFDYW	IGHV3-38	IGHD3-10	IGHJ4	5	19	27	33
1	2.760905577029266E-4	TGTGCCAATAGGAATAGTAATATGCCTGGCCGCCCGTTTGACTACTGG	CANRNSNMPGRPFDYW	IGHV1-67	IGHD3-10	IGHJ4	3	13	21	36
1	2.760905577029266E-4	TGTGCGACCTATAGCAGCAGCTCCCCCCATGAATACTTCCAGCACTGG	CATYSSSSPHEYFQHW	IGHV4-28	IGHD6-13	IGHJ1	6	9	21	29
1	2.760905577029266E-4	TGTGCGACCGTCATAGGAACGGCTGGTGATTTGTCCCTTCAGGACTGG	CATVIGTAGDLSLQDW	IGHV3-60	IGHD6-19	IGHJ4	3	20	26	43
1	2.760905577029266E-4	TGTGCGACCGTCATAGGAACGGCTGGTGATTTGTCCCTTCAGGACTGG	CATVIGTAGDLSLQDW	IGHV5-10-1	IGHD6-19	IGHJ4	6	20	26	43
1	2.760905577029266E-4	TGTGCGAGTCTCCCCACTCGCTCGCAAATCGCAGACCTCTACTATTGG	CASLPTRSQIADLYYW	IGHV4-31	IGHD3-10	IGHJ4	7	9	14	40
1	2.760905577029266E-4	TGTGCGAGACGGTTGGAAATCTGGAACGACAACCGGTTCGACCCCTGG	CARRLEIWNDNRFDPW	IGHV5-10-1	IGHD1-1	IGHJ5	9	20	27	28
1	2.760905577029266E-4	TGTGCGAGACGGGGTAGTGGCTACGATCTTTACCACTTTGACTACTGG	CARRGSGYDLYHFDYW	IGHV4-39	IGHD5-12	IGHJ4	9	14	26	30
1	2.760905577029266E-4	TGTGCGAGACATGGAGCCGGTGGTAACTCGGGGGGGTTGGGCTACTGG	CARHGAGGNSGGLGYW	IGHV5-10-1	IGHD4-23	IGHJ4	12	17	28	41
1	2.760905577029266E-4	TGTGCGAGACAAGCTGGTTATTATCCATCGTACTACTTTGACTACTGG	CARQAGYYPSYYFDYW	IGHV3-23	IGHD3-9	IGHJ4	6	13	23	29
1	2.760905577029266E-4	TGTGCGAGAGTCCGCTATAACAGTGGCTGGTGGGGGGCTGACTCCTGG	CARVRYNSGWWGADSW	IGHV5-10-1	IGHD6-19	IGHJ4	8	15	30	38
1	2.760905577029266E-4	TGTGCGAGAGTACCGGCAATCTACGGTGACTCTCTTTTTGACTACTGG	CARVPAIYGDSLFDYW	IGHV1-2	IGHD4-17	IGHJ4	9	20	30	36
1	2.760905577029266E-4	TGTGCGAGAGTAGATTCGTTATGGCCCCTAGATGCTTTTGATATCTGG	CARVDSLWPLDAFDIW	IGHV4-34	IGHD3-16	IGHJ3	9	15	21	30
1	2.760905577029266E-4	TGTGCGAGAGGGCGTAGCAGCAGCTGGTACGGGTACTTCCAGCACTGG	CARGRSSSWYGYFQHW	IGHV5-10-1	IGHD6-13	IGHJ1	8	14	30	33
1	2.760905577029266E-4	TGTGCGAGAGGGGCCGGGGACTACGGTGACTTGTACTTCGATCTCTGG	CARGAGDYGDLYFDLW	IGHV4-59	IGHD4-17	IGHJ2	9	18	27	28
1	2.760905577029266E-4	TGTGCGAGAGATGAGGAGGGTTCGGGGGTCAACTGGTTCGACCCCTGG	CARDEEGSGVNWFDPW	IGHV3-64	IGHD3-10	IGHJ5	11	18	26	29
1	2.760905577029266E-4	TGTGCGAGAGATGAGATTACGTTTGGGGGAGTTATCGTCCCCCACTGG	CARDEITFGGVIVPHW	IGHV4-31	IGHD3-16	IGHJ4	11	14	37	43
1	2.760905577029266E-4	TGTGCGAGAGATGAAGTTCGCGGTGGTAACTTATACTTTGACTACTGG	CARDEVRGGNLYFDYW	IGHV3-21	IGHD4-23	IGHJ4	11	20	30	33
1	2.760905577029266E-4	TGTGCGAGAGACTTGAATGGGATCTTGTACTTCGACGAGTCTCCCTGG	CARDLNGILYFDESPW	IGHV3-64	IGHD2-8	IGHJ5	10	19	30	42
1	2.760905577029266E-4	TGTGCGAGAGACTTGAATGGGATCTTGTACTTCGACGAGTCTCCCTGG	CARDLNGILYFDESPW	IGHV3-7	IGHD2-8	IGHJ5	10	19	30	42
1	2.760905577029266E-4	TGTGCGAGAGAGGGTGATTACTATGATAGTAGTGGTCATGACTACTGG	CAREGDYYDSSGHDYW	IGHV3-21	IGHD3-22	IGHJ4	10	16	35	38
1	2.760905577029266E-4	TGTGCGAGAGAGGGGCAGCAGTGGCTGGTAACTGCTTTTGATATCTGG	CAREGQQWLVTAFDIW	IGHV1-46	IGHD6-19	IGHJ3	10	16	29	32
1	2.760905577029266E-4	TGTGCGAGAGAGGAGCGTGGATACAGCTATAGGATCTTTGACTACTGG	CAREERGYSYRIFDYW	IGHV3-7	IGHD5-18	IGHJ4	10	15	29	35
1	2.760905577029266E-4	TGTGCGAGAGAGGAGGTGGTGCCGGGGGAAAACTGGTTCGACCCCTGG	CAREEVVPGENWFDPW	IGHV4-31	IGHD2-21	IGHJ5	10	14	20	30
1	2.760905577029266E-4	TGTGCGAGAATTCCTACAGCTATGGTTACCTGGTACTTCGATCTCTGG	CARIPTAMVTWYFDLW	IGHV5-10-1	IGHD5-18	IGHJ2	8	14	28	29
1	2.760905577029266E-4	TGTGCGAAGGTGATGGGAATTAATGCCTACCGCCCATTTGACTTCTGG	CAKVMGINAYRPFDFW	IGHV3-23	IGHD1-7	IGHJ4	7	27	31	36
1	2.760905577029266E-4	TGTGCGAAAGTCGATGGCGGGAGGTTACTATACTACTTTGACTACTGG	CAKVDGGRLLYYFDYW	IGHV3-23	IGHD3-22	IGHJ4	9	24	29	30
1	2.760905577029266E-4	TGTGCGAAAGTAGTGGCTGATACACGGACCTATTATTTTGACAACTGG	CAKVVADTRTYYFDNW	IGHV3-23	IGHD6-19	IGHJ4	9	11	22	36
1	2.760905577029266E-4	TGTGCGAAAGCGTATATTGTGGTGGTGACTGCTGCCATTGACTACTGG	CAKAYIVVVTAAIDYW	IGHV3-23	IGHD2-21	IGHJ4	9	13	32	37
1	2.760905577029266E-4	TGTGCGAAAGATTTGGCTACGATGGCCCGCGCCTACTTTGACTCTTGG	CAKDLATMARAYFDSW	IGHV1-2	IGHD5-12	IGHJ4	11	13	22	32
1	2.760905577029266E-4	TGTGCGAAAGATGGTTACTATGGTTCGGGGAGTTACCTTGACTACTGG	CAKDGYYGSGSYLDYW	IGHV3-43	IGHD3-10	IGHJ4	11	14	32	33
1	2.760905577029266E-4	TGTGCGAAAGAGTCTCACAGCTATGGCAACAACTGGTTCGACCCCTGG	CAKESHSYGNNWFDPW	IGHV3-30	IGHD5-18	IGHJ5	10	16	25	28
1	2.760905577029266E-4	TGTGCGAAAGAACGGGGCAGTGGCTGGTACGGTCAGATTGACTACTGG	CAKERGSGWYGQIDYW	IGHV3-60	IGHD6-19	IGHJ4	10	16	30	37
1	2.760905577029266E-4	TGTGCATGTAGTTACAGCAAAACCTCCAAGTATTACTTTGACTACTGG	CACSYSKTSKYYFDYW	IGHV3-21	IGHD4-11	IGHJ4	4	7	14	28
1	2.760905577029266E-4	TGTGCAAGAGCCCACGGTGACTACGAGTACTGGTACTTCGATCTCTGG	CARAHGDYEYWYFDLW	IGHV3-13	IGHD4-17	IGHJ2	9	13	24	27
1	2.760905577029266E-4	TGTGCAAGAGGTCAAAGCGGGCTGGCCCATGATGCTTTTGATATCTGG	CARGQSGLAHDAFDIW	IGHV3-13	IGHD3-9	IGHJ3	9	10	15	27
1	2.760905577029266E-4	TGTGCAAGAGATTTCGTTTACTACTACTACTACGGTATGGACGTCTGG	CARDFVYYYYYGMDVW	IGHV3-13	.	IGHJ6	11	-1	-1	17
1	2.760905577029266E-4	TGTGCAAAAGGGAGGACACGATTTTTTGTGGGGGGCATTGACAAGTGG	CAKGRTRFFVGGIDKW	IGHV3-43	IGHD3-3	IGHJ4	9	17	25	37
1	2.760905577029266E-4	TGCGCGAGAGAGTGGTCTCGTAATGGCGGAAGTTGCTACTTTGTCTGG	CAREWSRNGGSCYFVW	IGHV4-31	IGHD2-15	IGHJ4	10	19	39	44
1	2.760905577029266E-4	TGTGTTAACAGTGGCTACGATTTGACGTACTGGTTCGACCCCTGG	CVNSGYDLTYWFDPW	IGHV4-31	IGHD5-12	IGHJ5	3	9	21	28
1	2.760905577029266E-4	TGTGTCAGAGATTTCGGTGTAACAACAGCTGCTGCCCAGTCCTGG	CVRDFGVTTAAAQSW	IGHV1-46	IGHD6-13	IGHJ1	11	25	34	41
1	2.760905577029266E-4	TGTGTGAGAGAAATATCATCATATACGAACTGGTTCGACCCCTGG	CVREISSYTNWFDPW	IGHV5-10-1	IGHD3-9	IGHJ5	8	10	16	27
1	2.760905577029266E-4	TGTGTAAGAGATTTCGGTGTGGTAACGGCTGCTGTGCAGTCCTGG	CVRDFGVVTAAVQSW	IGHV3-43	IGHD4-23	IGHJ5	11	18	25	40
1	2.760905577029266E-4	TGTGCTAGAGTGGCGGTAGAACGTGGTGGCAGCCATGACTACTGG	CARVAVERGGSHDYW	IGHV3-74	IGHD2-15	IGHJ4	9	22	32	35
1	2.760905577029266E-4	TGTGCTAAAACAGTGGCTGGTACACGGGGATGGTTCGACCCCTGG	CAKTVAGTRGWFDPW	IGHV1-46	IGHD6-19	IGHJ5	4	10	22	30
1	2.760905577029266E-4	TGTGCCCTAGGGGCGTATGGTTCGGGGAGTTACCTTCCCTACTGG	CALGAYGSGSYLPYW	IGHV3-21	IGHD3-10	IGHJ4	4	15	31	38
1	2.760905577029266E-4	TGTGCGCGAGATGAGAGTGGCACTTCCTGGGAATTTGATTACTGG	CARDESGTSWEFDYW	IGHV1-18	IGHD3-3	IGHJ4	11	14	19	33
1	2.760905577029266E-4	TGTGCGCGAGATATGATCGGGGGTCCTTACTTCTTAGACTTCTGG	CARDMIGGPYFLDFW	IGHV1-46	IGHD3-10	IGHJ4	11	16	21	27
1	2.760905577029266E-4	TGTGCGGCAGTTCTCTACGGTGACTACTCACACGGGGTCCACTGG	CAAVLYGDYSHGVHW	IGHV1-58	IGHD4-17	IGHJ4	13	14	26	40
1	2.760905577029266E-4	TGTGCGAGTTCGCCACGAGCGCTTATGTACTACTTTGACTACTGG	CASSPRALMYYFDYW	IGHV4-39	IGHD6-6	IGHJ4	7	14	19	26
1	2.760905577029266E-4	TGTGCGAGCCTGAGGAGTTTCTATTCTTCGCGGACAGACTATTGG	CASLRSFYSSRTDYW	IGHV3-23	IGHD2-21	IGHJ4	6	20	25	36
1	2.760905577029266E-4	TGTGCGAGGGCCCCGGGCGGAATTCGAGGTTATCATGACCACTGG	CARAPGGIRGYHDHW	IGHV3-23	IGHD4-11	IGHJ3	6	32	38	41
1	2.760905577029266E-4	TGTGCGAGATGTTATAGCAGTGGCTGGTACTCCAATGGCCACTGG	CARCYSSGWYSNGHW	IGHV3-21	IGHD6-19	IGHJ4	8	12	29	40
1	2.760905577029266E-4	TGTGCGAGAGTTCATGGCCAGCAGCTGACAACCTTTGACTACTGG	CARVHGQQLTTFDYW	IGHV4-31	IGHD6-13	IGHJ4	9	18	26	32
1	2.760905577029266E-4	TGTGCGAGAGTCGATAGGGGGACCAATGAGTACTACAGCCACTGG	CARVDRGTNEYYSHW	IGHV4-31	IGHD2-2	IGHJ4	9	29	35	40
1	2.760905577029266E-4	TGTGCGAGAGCTACGGTGACTACTCGGGGTGCTTTTGATATCTGG	CARATVTTRGAFDIW	IGHV1-2	IGHD4-17	IGHJ3	9	10	22	29
1	2.760905577029266E-4	TGTGCGAGAGCGGGAGGCAATGGCTGGTGGGGCCTAGACTACTGG	CARAGGNGWWGLDYW	IGHV3-11	IGHD6-19	IGHJ4	9	16	27	36
1	2.760905577029266E-4	TGTGCGAGAGCGGGAGGCAATGGCTGGTGGGGCCTAGACTACTGG	CARAGGNGWWGLDYW	IGHV4-34	IGHD6-19	IGHJ4	9	16	27	36
1	2.760905577029266E-4	TGTGCGAGAGGCTTTCGGGATGGTTCGGCTTTCCCCGACTACTGG	CARGFRDGSAFPDYW	IGHV4-34	IGHD3-10	IGHJ4	11	19	27	36
1	2.760905577029266E-4	TGTGCGAGAGGAGTCTACGGTTACCACAACTGCTTCGATTCCTGG	CARGVYGYHNCFDSW	IGHV3-23	IGHD4-17	IGHJ5	6	14	20	25
1	2.760905577029266E-4	TGTGCGAGAGATCCTTTGACTGGTTATCAACCGAGTGACTACTGG	CARDPLTGYQPSDYW	IGHV4-31	IGHD3-9	IGHJ4	12	14	26	35
1	2.760905577029266E-4	TGTGCGAGAGATGGGATACAGCTATGGTCGGGGTTTGACTACTGG	CARDGIQLWSGFDYW	IGHV4-31	IGHD5-18	IGHJ4	11	13	27	33
1	2.760905577029266E-4	TGTGCGAGAGAGGTGGGAGGATTTGGTTTCTACTTTGACTACTGG	CAREVGGFGFYFDYW	IGHV4-31	IGHD1-26	IGHJ4	10	12	18	29
1	2.760905577029266E-4	TGTGCGAGAGAGAAGATTCGTACAGTTGACGCTTTTGATATCTGG	CAREKIRTVDAFDIW	IGHV1-67	IGHD4-11	IGHJ3	10	20	25	26
1	2.760905577029266E-4	TGTGCGAGAATCGAGTTGTGGAATAGTGGCTACGATGACTACTGG	CARIELWNSGYDDYW	IGHV4-28	IGHD5-12	IGHJ4	9	17	34	35
1	2.760905577029266E-4	TGTGCGAATGATGGTGGTGGTAGGTGGGGCGGTTTGGACGTCTGG	CANDGGGRWGGLDVW	IGHV3-23	IGHD2-15	IGHJ6	11	13	22	34
1	2.760905577029266E-4	TGTGCGAAGGCCTATTTAAGTGGCTACTACGACGTGGACGTCTGG	CAKAYLSGYYDVDVW	IGHV3-53	IGHD2-15	IGHJ6	6	18	22	23
1	2.760905577029266E-4	TGTGCGAAAGTCGGCCTCTATGATAATAGTGGATTTGACTATTGG	CAKVGLYDNSGFDYW	IGHV1-46	IGHD3-22	IGHJ4	6	17	31	33
1	2.760905577029266E-4	TGTGCGAAAGATGGGTGGGAACTGGGGATCGACTTTGACTACTGG	CAKDGWELGIDFDYW	IGHV3-23	IGHD7-27	IGHJ4	11	19	29	31
1	2.760905577029266E-4	TGTGCGAAAGACTTTCAATGGCTACAACTCGTTTTTGAGTCCTGG	CAKDFQWLQLVFESW	IGHV3-60	IGHD5-24	IGHJ4	16	17	26	33
1	2.760905577029266E-4	TGTGCGAAAGACATTCCGTCGGTGACGGGCCGCTTTGAACACTGG	CAKDIPSVTGRFEHW	IGHV1-67	IGHD4-17	IGHJ4	10	19	25	32
1	2.760905577029266E-4	TGTGCGAAAGACATTCCGTCGGTGACGGGCCGCTTTGAACACTGG	CAKDIPSVTGRFEHW	IGHV3-23	IGHD4-17	IGHJ4	10	19	25	32
1	2.760905577029266E-4	TGTGCGAAAGACATTCCGGCGGTGACGGGCCGCTTTGAGCACTGG	CAKDIPAVTGRFEHW	IGHV3-23	IGHD2-21	IGHJ2P	10	12	18	31
1	2.760905577029266E-4	TGTGCAATTTTGACTGGTTTTTATACCGCCAACTTTGATCACTGG	CAILTGFYTANFDHW	IGHV3-43	IGHD3-9	IGHJ4	6	7	24	31
1	2.760905577029266E-4	TGTGCAATTTTGACTGGTTTTTATACCGCCAACTTTGACCACTGG	CAILTGFYTANFDHW	IGHV6-1	IGHD3-9	IGHJ4	6	7	24	31
1	2.760905577029266E-4	TGTGCAAGAGATACCCATGATAGTAGTGGCCATGGGGACTACTGG	CARDTHDSSGHGDYW	IGHV3-13	IGHD3-22	IGHJ4	11	16	28	36
1	2.760905577029266E-4	TGTGCAAGAGACTCGTCGGATACAGCTATGGTTTTTGACTACTGG	CARDSSDTAMVFDYW	IGHV6-1	IGHD5-18	IGHJ4	10	17	32	33
1	2.760905577029266E-4	TGTGCAAGAGACCTATGGTTCGGGGGGTCAAAGCTCGACCCCTGG	CARDLWFGGSKLDPW	IGHV3-74	IGHD3-10	IGHJ5	10	12	24	34
1	2.760905577029266E-4	TGTGCAAGAGAAAGTGCCTTTGTCCGCACTGGCTTTGATCTGTGG	CARESAFVRTGFDLW	IGHV3-47	IGHD6-19	IGHJ1	10	25	33	42
1	2.760905577029266E-4	TGTGCAAGAGAAAGTGCCTTTGTCCGCACTGGCTTTGATCTGTGG	CARESAFVRTGFDLW	IGHV3-74	IGHD6-19	IGHJ1	10	25	33	42
1	2.760905577029266E-4	TGTGCAAGAATCACTTATAACTCAATCTACTACTTTGACTACTGG	CARITYNSIYYFDYW	IGHV3-13	IGHD1-20	IGHJ4	8	15	21	27
1	2.760905577029266E-4	TGTGCAAAAGCTGGGAGCTACTCTATCGGTGCTTTTGATATCTGG	CAKAGSYSIGAFDIW	IGHV3-9	IGHD1-26	IGHJ3	9	11	21	29
1	2.760905577029266E-4	TGTGCAAAAGATATGGGGCAGTGGCTGGTTGGTTTTGACTACTGG	CAKDMGQWLVGFDYW	IGHV3-9	IGHD6-19	IGHJ4	13	17	28	33
1	2.760905577029266E-4	TGTGCTAGAGTTGGGGGAATGGTTCGGAACTTTGACTACTGG	CARVGGMVRNFDYW	IGHV1-46	IGHD3-10	IGHJ4	9	18	26	28
1	2.760905577029266E-4	TGTGCTAGAGTCGGAGTTTTCCATCCTGCTTTTGATATCTGG	CARVGVFHPAFDIW	IGHV1-46	IGHD4-23	IGHJ3	9	11	17	26
1	2.760905577029266E-4	TGTGCGCGAGGCTTCCACGCCCCTTCCTCCTTTGATTTCTGG	CARGFHAPSSFDFW	IGHV5-10-1	IGHD5-12	IGHJ4	5	13	18	29
1	2.760905577029266E-4	TGTGCGCAAGAGCCGAGTAGTTCCAACCCGTTTGCCTACTGG	CAQEPSSSNPFAYW	IGHV3-30	IGHD1-7	IGHJ4	5	16	24	30
1	2.760905577029266E-4	TGTGCGGGAGCAGCAGCTGGTACCCGAGTATTTGACTACTGG	CAGAAAGTRVFDYW	IGHV3-21	IGHD6-13	IGHJ4	9	10	22	30
1	2.760905577029266E-4	TGTGCGGGAGGGTATAGCAGCAGCTGGGGACCAGACTACTGG	CAGGYSSSWGPDYW	IGHV1-8	IGHD6-13	IGHJ4	10	11	26	33
1	2.760905577029266E-4	TGTGCGGACTTCGATAGTAGTGGTTATTATCGCGACTACTGG	CADFDSSGYYRDYW	IGHV3-23	IGHD3-22	IGHJ4	5	12	28	33
1	2.760905577029266E-4	TGTGCGACATACGAAGCTGGAAAAGGGGGGTCGGGCTACTGG	CATYEAGKGGSGYW	IGHV4-55	IGHD1-1	IGHJ4	10	16	21	35
1	2.760905577029266E-4	TGTGCGAGTTACTATGATAGTAGTGGTGGCCAGGTCTACTGG	CASYYDSSGGQVYW	IGHV4-59	IGHD3-22	IGHJ4	7	8	26	35
1	2.760905577029266E-4	TGTGCGAGCGGCAGCAGCTGGTACAACTGGTTCGACCCCTGG	CASGSSWYNWFDPW	IGHV1-8	IGHD2-2	IGHJ5	11	12	19	20
1	2.760905577029266E-4	TGTGCGAGACACCCGGGCCAGTACAACTGGTTCGACCCCTGG	CARHPGQYNWFDPW	IGHV4-39	IGHD6-13	IGHJ5	10	11	16	20
1	2.760905577029266E-4	TGTGCGAGAGTGCATGACTCATGGATTGTCTTTGACACCTGG	CARVHDSWIVFDTW	IGHV4-34	IGHD4-11	IGHJ4	9	12	18	29
1	2.760905577029266E-4	TGTGCGAGAGTGCATGACTCATGGATTGTCTTTGACACCTGG	CARVHDSWIVFDTW	IGHV4-34	IGHD4-11	IGHJ5	9	12	18	33
1	2.760905577029266E-4	TGTGCGAGAGTGGGGGAGGGCACTACGGGCTTTGGATACTGG	CARVGEGTTGFGYW	IGHV1-3	IGHD3-16	IGHJ4	9	10	17	29
1	2.760905577029266E-4	TGTGCGAGAGTAAAGGGTTACGGTGATTTCCTTGACTACTGG	CARVKGYGDFLDYW	IGHV4-31	IGHD4-17	IGHJ4	9	18	25	31
1	2.760905577029266E-4	TGTGCGAGAGCCCCGGGGGAGGGGGATGCTTTTGATATCTGG	CARAPGEGDAFDIW	IGHV1-46	IGHD3-16	IGHJ3	9	14	20	24
1	2.760905577029266E-4	TGTGCGAGAGGTCCCTACGGTGACTTTATCTTTGACTACTGG	CARGPYGDFIFDYW	IGHV1-8	IGHD4-17	IGHJ4	10	14	24	29
1	2.760905577029266E-4	TGTGCGAGAGGTCAGGTGGTTCGGGGGGTTCCTGACTACTGG	CARGQVVRGVPDYW	IGHV1-8	IGHD3-10	IGHJ4	10	16	29	32
1	2.760905577029266E-4	TGTGCGAGAGGTCAGGTGGTTCGGGGAGTTCCTGACTACTGG	CARGQVVRGVPDYW	IGHV4-4	IGHD3-10	IGHJ4	9	16	29	32
1	2.760905577029266E-4	TGTGCGAGAGGCATACTGTGGTACGACGTGGGCGATTTCTGG	CARGILWYDVGDFW	IGHV1-8	IGHD1-1	IGHJ1	11	18	28	38
1	2.760905577029266E-4	TGTGCGAGAGGATACAGCTATGTTTACTACTTTGACTTCTGG	CARGYSYVYYFDFW	IGHV4-39	IGHD5-18	IGHJ4	8	9	21	24
1	2.760905577029266E-4	TGTGCGAGAGATTGGATACAGCTCTGGTGGTTCGACCCCTGG	CARDWIQLWWFDPW	IGHV3-53	IGHD5-18	IGHJ5	11	12	26	27
1	2.760905577029266E-4	TGTGCGAGAGATCGGGCGCCTGGCTGGTACTTTGACTACTGG	CARDRAPGWYFDYW	IGHV4-4	IGHD6-19	IGHJ4	12	20	26	27
1	2.760905577029266E-4	TGTGCGAGAGATGATAGTGGCTACGATTTGGGTGACTACTGG	CARDDSGYDLGDYW	IGHV3-7	IGHD5-12	IGHJ4	11	13	27	32
1	2.760905577029266E-4	TGTGCGAGAGAGTTTGGCGTGATCGGGAACTTTGACTCCTGG	CAREFGVIGNFDSW	IGHV4-28	IGHD3-16	IGHJ4	8	11	16	28
1	2.760905577029266E-4	TGTGCGAGAGAGCAAGGATATTTTGACTCGTTTGACTACTGG	CAREQGYFDSFDYW	IGHV7-81	IGHD3-9	IGHJ4	8	16	27	30
1	2.760905577029266E-4	TGTGCGAGAGAGAGAGGGAGTCCTAGGTACTTTGACTACTGG	CARERGSPRYFDYW	IGHV4-28	IGHD2-15	IGHJ4	8	20	26	27
1	2.760905577029266E-4	TGTGCGAGAGAGAGAGGGAGTCCTAGGTACTTTGACTACTGG	CARERGSPRYFDYW	IGHV1-69D	IGHD2-15	IGHJ4	10	20	26	27
1	2.760905577029266E-4	TGTGCGAGAAGGCTCGGCAGTGGCTGGCCGGAGGACTACTGG	CARRLGSGWPEDYW	IGHV1-18	IGHD6-19	IGHJ4	8	16	26	33
1	2.760905577029266E-4	TGTGCGAAAGATTTTCAGACGATTGATGCTTTTGATATCTGG	CAKDFQTIDAFDIW	IGHV3-30	IGHD3-3	IGHJ3	11	18	22	23
1	2.760905577029266E-4	TGTGCGAAAGATCAGGATGATAGTAGTGGTTTTGACTACTGG	CAKDQDDSSGFDYW	IGHV3-30	IGHD3-22	IGHJ4	12	16	29	30
1	2.760905577029266E-4	TGTGCGAAAGACCTCGTGGCTACAAGGTGGTTCGACCCCTGG	CAKDLVATRWFDPW	IGHV3-23	IGHD5-24	IGHJ5	10	16	24	27
1	2.760905577029266E-4	TGTGCGAAAAACGGTGGTGTGGTAGCTGCTACGGCGGCCTGG	CAKNGGVVAATAAW	IGHV3-23	IGHD2-15	IGHJ5	8	18	31	37
1	2.760905577029266E-4	TGTGCACACAGCGGGGGGCCAGCGAGCTGGTATGACTACTGG	CAHSGGPASWYDYW	IGHV2-5	IGHD2-2	IGHJ4	10	24	31	32
1	2.760905577029266E-4	TGTGCAACAAGCGACTTTCATGACTACGTTTGGGCCTACTGG	CATSDFHDYVWAYW	IGHV1-18	IGHD3-16	IGHJ4	4	19	33	35
1	2.760905577029266E-4	TGTGCAAGAGTGGATCCCGAGCTGGGTCATTGGGACTACTGG	CARVDPELGHWDYW	IGHV3-74	IGHD6-6	IGHJ4	9	17	23	33
1	2.760905577029266E-4	TGTGCAAAGGGATTCGATCCTAGTAATGAGCCGGACTACTGG	CAKGFDPSNEPDYW	IGHV3-43	IGHD3-22	IGHJ4	7	16	26	33
1	2.760905577029266E-4	TGTGCAAAAGAATGGGGGGTTTCGCGGTACTTCGATCTCTGG	CAKEWGVSRYFDLW	IGHV3-9	IGHD3-16	IGHJ2	10	12	17	25
1	2.760905577029266E-4	TGTGGCAAAGATGGAGATTACTATGACACTCCTGAATTTTGG	CGKDGDYYDTPEFW	IGHV3-60	IGHD3-22	IGHJ3	11	16	25	39
1	2.760905577029266E-4	TGTGGAACGCCGATACTAAACTACTACGGTATGGACGTCTGG	CGTPILNYYGMDVW	IGHV3-11	IGHD2-8	IGHJ6	3	13	18	19
1	2.760905577029266E-4	TGTGTTAGACATTTTGGGGGGGGCATAGACGATCTCTGG	CVRHFGGGIDDLW	IGHV3-16	IGHD2-2	IGHJ3	13	21	27	30
1	2.760905577029266E-4	TGTGTTAGACATTTTGGGGGGGGCATAGACGATCTCTGG	CVRHFGGGIDDLW	IGHV3-74	IGHD3-16	IGHJ2	3	12	19	29
1	2.760905577029266E-4	TGTGTCAGACATTTTGGGGGGGGCATAGACGATCTCTGG	CVRHFGGGIDDLW	IGHV3-16	IGHD2-2	IGHJ3	13	21	27	30
1	2.760905577029266E-4	TGTGTCAGACATTTTGGGGGGGGCATAGACGATCTCTGG	CVRHFGGGIDDLW	IGHV3-35	IGHD2-2	IGHJ3	13	21	27	30
1	2.760905577029266E-4	TGTGTGAAGACCAGTGGGTGGTTTTCATTGGACTTCTGG	CVKTSGWFSLDFW	IGHV3-60	IGHD6-19	IGHJ4	7	11	21	30
1	2.760905577029266E-4	TGTGTACGGGCGGCTTATCAATGGTACTTCGATCTCTGG	CVRAAYQWYFDLW	IGHV3-21	IGHD6-25	IGHJ2	3	9	14	21
1	2.760905577029266E-4	TGTGCGCGAGATGGCAGTGCCTGGTCACGGGACGTTTGG	CARDGSAWSRDVW	IGHV1-18	IGHD6-19	IGHJ4	11	13	24	36
1	2.760905577029266E-4	TGTGCGAGCTATTACTATGGTTCGGGGAGTCTAGACTGG	CASYYYGSGSLDW	IGHV4-55	IGHD3-10	IGHJ4	11	12	29	34
1	2.760905577029266E-4	TGTGCGAGGGAGTATAGCAGTGGCCGCCTTGACTACTGG	CAREYSSGRLDYW	IGHV4-39	IGHD6-19	IGHJ4	7	11	23	28
1	2.760905577029266E-4	TGTGCGAGGGAGGGAGCTGCCGAATACTTCCAGGACTGG	CAREGAAEYFQDW	IGHV1-69	IGHD1-26	IGHJ1	7	11	17	21
1	2.760905577029266E-4	TGTGCGAGACATGGTTCGGGGAAGTACTTCGATCTCTGG	CARHGSGKYFDLW	IGHV1-46	IGHD3-10	IGHJ2	8	10	21	23
1	2.760905577029266E-4	TGTGCGAGAGTTGCGGGGTCAGAGTTAGTATCGCAGTGG	CARVAGSELVSQW	IGHV5-10-1	IGHD3-10	IGHJ4	8	21	30	36
1	2.760905577029266E-4	TGTGCGAGAGTGAAGAGCGGGGTCGAACTTGACTACTGG	CARVKSGVELDYW	IGHV4-34	IGHD3-10	IGHJ4	9	23	27	28
1	2.760905577029266E-4	TGTGCGAGAGCGCGGGTTCGGGGAGGGTTCGACCCCTGG	CARARVRGGFDPW	IGHV1-2	IGHD3-10	IGHJ5	9	14	24	25
1	2.760905577029266E-4	TGTGCGAGAGGTAGTGGTTATTACCAAATTGACTACTGG	CARGSGYYQIDYW	IGHV1-8	IGHD3-22	IGHJ4	10	11	23	28
1	2.760905577029266E-4	TGTGCGAGAGGCCTCCGGGCATGGCTACCCGACTACTGG	CARGLRAWLPDYW	IGHV1-8	IGHD5-24	IGHJ4	14	20	27	30
1	2.760905577029266E-4	TGTGCGAGAGGCGTATTGGGCCCACCCGAGGCGTACTGG	CARGVLGPPEAYW	IGHV4-59	IGHD3-10	IGHJ4	9	11	16	33
1	2.760905577029266E-4	TGTGCGAGAGGACCGCACTACAGTAACTACGTCTACTGG	CARGPHYSNYVYW	IGHV1-8	IGHD4-11	IGHJ4	10	16	31	32
1	2.760905577029266E-4	TGTGCGAGAGATTACATTTGGGGGAGCTTTGACTACTGG	CARDYIWGSFDYW	IGHV1-2	IGHD3-16	IGHJ4	11	12	25	26
1	2.760905577029266E-4	TGTGCGAGAGATCCGTTAGGGGGGGCGCTTGATTACTGG	CARDPLGGALDYW	IGHV3-21	IGHD3-16	IGHJ4	12	13	22	28
1	2.760905577029266E-4	TGTGCGAGAGACCGAGAAACTGGGGCCTCAGACTACTGG	CARDRETGASDYW	IGHV4-59	IGHD7-27	IGHJ4	10	17	24	30
1	2.760905577029266E-4	TGTGCGAGAGACGGGAGTCGGGCAGCAGCTCAAAACTGG	CARDGSRAAAQNW	IGHV3-21	IGHD6-13	IGHJ4	10	21	29	34
1	2.760905577029266E-4	TGTGCGAGAGAATCGGGTTTGAACGCTTTTGATATCTGG	CARESGLNAFDIW	IGHV4-4	IGHD3-10	IGHJ3	10	12	16	24
1	2.760905577029266E-4	TGTGCGAGAGAACGATTTTTGGGAGCGTTTGACTACTGG	CARERFLGAFDYW	IGHV3-21	IGHD3-3	IGHJ4	10	11	21	27
1	2.760905577029266E-4	TGTGCGAGAACGGATTACTATGATAGTAGTTACTACTGG	CARTDYYDSSYYW	IGHV3-21	IGHD3-22	IGHJ4	8	9	29	31
1	2.760905577029266E-4	TGTGCACACGAATCCCCCTACGGGGGCTTTGACTACTGG	CAHESPYGGFDYW	IGHV2-5	IGHD4-17	IGHJ4	8	17	22	26
1	2.760905577029266E-4	TGTGCAACAGGAGTGGCTCTCGATGCTTTTGATATCTGG	CATGVALDAFDIW	IGHV1-69-2	IGHD5-12	IGHJ3	9	11	17	21
1	2.760905577029266E-4	TGTGCAACAGGAGTGGCTCTCGATGCTTTTGATATCTGG	CATGVALDAFDIW	IGHV3-13	IGHD3-3	IGHJ3	6	9	15	21
1	2.760905577029266E-4	TGTGCAACAGATCATTCCGGTGGTTATTACCACTACTGG	CATDHSGGYYHYW	IGHV1-24	IGHD3-22	IGHJ4	12	19	29	31
1	2.760905577029266E-4	TGTGGAAAAGATCTCACTGCGGGGGGTTTGGACGTCTGG	CGKDLTAGGLDVW	IGHV1-69-2	IGHD6-19	IGHJ6	13	14	19	28
1	2.760905577029266E-4	TGTACCACAGGCGTGGGAGTTCCGAGGCCCGACTACTGG	CTTGVGVPRPDYW	IGHV3-15	IGHD1-26	IGHJ4	9	12	18	30
1	2.760905577029266E-4	TGTACCACAGATCTCCTCCTTCCGTTCGGGGATAGGGGG	CTTDLLLPFGDRG	IGHV3-15	IGHD3-10	IGHJ4	13	23	31	37
1	2.760905577029266E-4	TGTGTGTCGTGGTTGTCCAACCACTTTGACTACTGG	CVSWLSNHFDYW	IGHV3-53	IGHD1-14	IGHJ4	3	7	13	22
1	2.760905577029266E-4	TGTGTGACTTGGTTGCAAAGTCACTTTGACCACTGG	CVTWLQSHFDHW	IGHV3-11	IGHD4-23	IGHJ4	3	4	8	22
1	2.760905577029266E-4	TGTGTGACTTGGTTGCAAAGTCACTTTGACCACTGG	CVTWLQSHFDHW	IGHV3-42	IGHD2-21	IGHJ4	2	3	8	22
1	2.760905577029266E-4	TGTGTGAGCGATCTCGCCGGAATAAGTGGGACCTGG	CVSDLAGISGTW	IGHV1-67	IGHD2-21	IGHJ5	14	16	23	31
1	2.760905577029266E-4	TGTGTAAGAGATTTAGCAGGCTTATACGGCTCCTGG	CVRDLAGLYGSW	IGHV3-16	IGHD1-20	IGHJ5	13	21	26	31
1	2.760905577029266E-4	TGTGTAAGAGATCTGGCGGGGGTCAACGGCTACTGG	CVRDLAGVNGYW	IGHV3-60	IGHD3-10	IGHJ4	13	16	20	29
1	2.760905577029266E-4	TGTGTAAAAGACTTCGTTGGTCCCTATGACTCCTGG	CVKDFVGPYDSW	IGHV3-21	IGHD1-1	IGHJ4	3	9	17	26
1	2.760905577029266E-4	TGTGTAAAAGACTTCGTTGGTCCCCAGGACTCCTGG	CVKDFVGPQDSW	IGHV3-74	IGHD7-27	IGHJ4	10	20	26	27
1	2.760905577029266E-4	TGTGTAAAAGACTTCGTTGGTCCCGAGGATTCCTGG	CVKDFVGPEDSW	IGHV3-74	IGHD1-20	IGHJ5	10	13	17	31
1	2.760905577029266E-4	TGTGTAAAAGACTTCGTTGGTCCCGAAGACTCCTGG	CVKDFVGPEDSW	IGHV3-9	IGHD3-10	IGHJ4	10	21	26	27
1	2.760905577029266E-4	TGTGTAAAAGACTACGTTGGTCCCGATGACTCCTGG	CVKDYVGPDDSW	IGHV3-74	IGHD4-23	IGHJ4	10	11	20	26
1	2.760905577029266E-4	TGTGTAAAAGACTACGTTGGTCCCGAAGACTCCTGG	CVKDYVGPEDSW	IGHV3-74	IGHD4-23	IGHJ4	10	11	20	27
1	2.760905577029266E-4	TGTGCTTTGGATTTAAGTGGGAGATACGACTCCTGG	CALDLSGRYDSW	IGHV3-74	IGHD1-26	IGHJ5	4	15	22	26
1	2.760905577029266E-4	TGTGCTAGAAGTAGAGATGGCTACAAGAGTGCGTGG	CARSRDGYKSAW	IGHV1-46	IGHD5-24	IGHJ3	8	10	25	33
1	2.760905577029266E-4	TGTGCGGTCATCTATAGCAGCAGCGGCAAGTACTGG	CAVIYSSSGKYW	IGHV3-21	IGHD6-13	IGHJ4	5	12	23	30
1	2.760905577029266E-4	TGTGCGAGAGTCGCGGGTTATTATTTTGACTACTGG	CARVAGYYFDYW	IGHV3-48	IGHD3-3	IGHJ4	9	15	23	24
1	2.760905577029266E-4	TGTGCGAGAGGGGATAGTGGTTTTTTTGACTACTGG	CARGDSGFFDYW	IGHV3-21	IGHD3-22	IGHJ4	9	14	21	24
1	2.760905577029266E-4	TGTGCGAGAGATGAGGTGGGAATCCTTGACTACTGG	CARDEVGILDYW	IGHV3-33	IGHD1-26	IGHJ4	11	15	20	25
1	2.760905577029266E-4	TGTGCGAGAGACATTGGTGGGAGATTCGGCTCCTGG	CARDIGGRFGSW	IGHV3-74	IGHD1-26	IGHJ5	10	16	22	24
1	2.760905577029266E-4	TGTGCGAGAGAGGCGCACGGTGACTACGTCCTCTGG	CAREAHGDYVLW	IGHV3-20	IGHD4-17	IGHJ4	10	16	28	32
1	2.760905577029266E-4	TGTGCGAGAGAAGAAGGGTACAGCTATGGTTACTGG	CAREEGYSYGYW	IGHV3-11	IGHD5-18	IGHJ4	10	18	29	30
1	2.760905577029266E-4	TGTGCGAGAGAAGAAGGGTACAGCTATGGTTACTGG	CAREEGYSYGYW	IGHV3-30	IGHD5-18	IGHJ4	10	18	29	30
1	2.760905577029266E-4	TGTGCGAAAGATATTGGGAGGCTCCCGGACATCTGG	CAKDIGRLPDIW	IGHV3-23	IGHD1-26	IGHJ3	11	20	25	30
1	2.760905577029266E-4	TGTGCAATGGATGTAGGGGGAGCAAGAGGCTTCTGG	CAMDVGGARGFW	IGHV3-74	IGHD3-16	IGHJ1	6	15	21	32
1	2.760905577029266E-4	TGTGCAAGAGATGTCTGTGGCCAAGATGACTCCTGG	CARDVCGQDDSW	IGHV3-74	IGHD5-12	IGHJ5	15	16	20	27
1	2.760905577029266E-4	TGTGCAAGAGATGTCTGTGGCCAAGATGACTACTGG	CARDVCGQDDYW	IGHV3-74	IGHD5-12	IGHJ4	15	16	20	26
1	2.760905577029266E-4	TGTGCAAGAGATGTCGGTGGGAGAGCTGGGCGGTGG	CARDVGGRAGRW	IGHV3-47	IGHD1-26	IGHJ4	11	16	22	33
1	2.760905577029266E-4	TGTGCAAGAGATGTCGGTGGGAGAGATGGGAGGTGG	CARDVGGRDGRW	IGHV3-74	IGHD5-24	IGHJ4	11	21	28	33
1	2.760905577029266E-4	TGTGGAAGAGATATCGCTGGGAGGTACGGCTTCTGG	CGRDIAGRYGFW	IGHV3-74	IGHD1-26	IGHJ1	11	17	26	32
1	2.760905577029266E-4	TGCGTCGGGAGTGGGAGCTCTGACTTTGACTACTGG	CVGSGSSDFDYW	IGHV4-39	IGHD1-26	IGHJ4	1	9	18	22
1	2.760905577029266E-4	TGCGCAAGAGATGTCGGGGGTTCGGGGAGTTACTGG	CARDVGGSGSYW	IGHV3-74	IGHD3-10	IGHJ4	11	18	29	30
1	2.760905577029266E-4	TGTGCGGGGAGAGGTGAATACAGCCATCCGTGG	CAGRGEYSHPW	IGHV3-47	IGHD5-18	IGHJ4	4	13	23	30
1	2.760905577029266E-4	TGTGCGAGAGGAATGTACGCCTATGTCCTCTGG	CARGMYAYVLW	IGHV3-20	IGHD2-8	IGHJ4	9	13	17	29
1	2.760905577029266E-4	TGTGCGAGAGATCTGGGGGATATTCCTAACTGG	CARDLGDIPNW	IGHV1-2	IGHD2-15	IGHJ4	13	17	23	28
1	2.760905577029266E-4	TGTGCGAGAGATCGCCAGGCCTGGCCCCTCTGG	CARDRQAWPLW	IGHV3-11	.	IGHJ4	12	-1	-1	29
1	2.760905577029266E-4	TGTGCGAGAGACACCCAGTCGAGTTACTACTGG	CARDTQSSYYW	IGHV3-21	IGHD3-9	IGHJ4	10	14	19	25
1	2.760905577029266E-4	TGTGCGAGAGAGTGGGTGGTTATGGACGTCTGG	CAREWVVMDVW	IGHV3-23	IGHD2-15	IGHJ6	10	14	19	21
1	2.760905577029266E-4	TGTGCGAGAGTGGGGAGTCCCGACTACTGG	CARVGSPDYW	IGHV3-48	IGHD3-10	IGHJ4	9	11	17	21
1	2.760905577029266E-4	TGTGCGAGAGAGTCCGCATTTGACTACTGG	CARESAFDYW	IGHV3-64	IGHD6-6	IGHJ4	10	11	15	18
1	2.760905577029266E-4	TGTGCAAGAGATCGTCGGGCTGGCTACTGG	CARDRRAGYW	IGHV3-13	IGHD6-19	IGHJ4	12	17	22	23
1	2.760905577029266E-4	TGTGCGAGAGGAGGGGGTGATAGCTGG	CARGGGDSW	IGHV1-8	IGHD3-22	IGHJ4	10	17	22	23
1	2.760905577029266E-4	TGTGCAAGGGAGTGGGAGCTAGGCTGG	CAREWELGW	IGHV3-13	IGHD1-26	IGHJ4	7	10	20	23
1	2.760905577029266E-4	TGTGCGAGAGATCCCCATTACTGG	CARDPHYW	IGHV7-4-1	.	IGHJ4	12	-1	-1	18
1	2.760905577029266E-4	TGTGCGAAAGGGCAGGACTACTGG	CAKGQDYW	IGHV4-31	.	IGHJ4	6	-1	-1	15
