# Supplementary material for: Biomarkers and Immune Repertoire Metrics Identified by Peripheral Blood Transcriptomic Sequencing Reveal the Pathogenesis of COVID-19
Source: Front Immunol. 2021 Aug 24;12:677025. doi: 10.3389/fimmu.2021.677025 (PMC8421539; doi:10.3389/fimmu.2021.677025)
Supplement: Supplementary file 1 [file DataSheet_1.zip › TCR_BCR/IGH/convert.SRR12007826.clonotypes.IGH.txt]

count	freq	cdr3nt	cdr3aa	v	d	j	VEnd	DStart	DEnd	JStart
270	0.07427785419532325	TGTGCGAGAGGGCGACGAGGATGGCTACAATTGAGGGGATGGTACTACTTTGACTACTGG	CARGRRGWLQLRGWYYFDYW	IGHV4-59	IGHD5-24	IGHJ4	9	19	31	41
99	0.027235213204951855	TGTGCGAGAGATGGTCTATTAAGTATTACGATTTTTGGAGTGGTTCGGACCGGTATGGACGTCTGG	CARDGLLSITIFGVVRTGMDVW	IGHV4-4	IGHD3-3	IGHJ6	11	22	44	54
96	0.02640990371389271	TGTGCGAGAGAGGCCTTTGGATGGGAGCTACTACGTTTGTGGAGGTGGGGCTTTGACTACTGG	CAREAFGWELLRLWRWGFDYW	IGHV4-4	IGHD1-26	IGHJ4	10	21	35	50
58	0.01595598349381018	TGTGCGAGAGGGCGACGAGGATGGCTACAATTGAGGGGATGGTACTACTTTGACTACTGG	CARGRRGWLQLRGWYYFDYW	IGHV1-8	IGHD5-24	IGHJ4	10	19	31	41
36	0.009903713892709767	TGTGCGAGAGAGGAATTTGATAGAGTGGGAAATTGGGGTATGGACGTCTGG	CAREEFDRVGNWGMDVW	IGHV1-46	IGHD1-26	IGHJ6	10	23	29	39
36	0.009903713892709767	TGTGTAAGAGATTTAGCAGGCTTATACGGCTCCTGG	CVRDLAGLYGSW	IGHV3-74	IGHD1-20	IGHJ5	11	21	26	31
30	0.008253094910591471	TGCGCAATGGATGTCGGGGGAGCAAGAGGCTTCTGG	CAMDVGGARGFW	IGHV3-74	IGHD3-16	IGHJ4	6	15	21	32
24	0.006602475928473178	TGTGCGAGAGATTTCTTTTCTGTCGCCCTTATTACTGTGGTTCGGGGAGGCTTTGACTACTGG	CARDFFSVALITVVRGGFDYW	IGHV4-4	IGHD3-10	IGHJ4	15	29	48	50
24	0.006602475928473178	TGTGCAACTATACCCGCAGTGGTTATTACTCCCTCTTACTTTGACTACTGG	CATIPAVVITPSYFDYW	IGHV1-24	IGHD3-22	IGHJ4	7	17	29	36
23	0.006327372764786795	TGTGCGAGACTCAGTAGCAACTGGGACGATGACTTCTGG	CARLSSNWDDDFW	IGHV4-39	IGHD1-1	IGHJ1	9	17	28	35
22	0.006052269601100412	TGTGCAAGAGGAAAGGATTGTGGTGGTGGTAGTTGTCAGGGTTATCACTATTACGGTCTGGACGTCTGG	CARGKDCGGGSCQGYHYYGLDVW	IGHV3-74	IGHD2-15	IGHJ6	9	16	31	58
22	0.006052269601100412	TGTGCGGGGAGAGGTGAATACAGCCATCCGTGG	CAGRGEYSHPW	IGHV3-23	IGHD5-18	IGHJ4	5	13	23	30
21	0.005777166437414031	TGTGCGAGAGTAATTCCCGGTACGATTTTTGGAGTGGTTACGAAAGCCGACTACTTTGACTACTGG	CARVIPGTIFGVVTKADYFDYW	IGHV4-59	IGHD3-3	IGHJ4	9	20	39	49
18	0.0049518569463548835	TGTGCGAGAGCCCCAAGAGAATGGCTACAATTGCGACCCGGCGAGTACTTTGACTACTGG	CARAPREWLQLRPGEYFDYW	IGHV4-59	IGHD5-24	IGHJ4	9	20	31	45
18	0.0049518569463548835	TGCGCAATGGATGTCGGGGGAGCAAGAGGCTTTTGG	CAMDVGGARGFW	IGHV3-74	IGHD3-16	IGHJ4	6	15	21	33
16	0.004401650618982118	TGTGCGAGAGTCGATGCGGAGGTATTACTATGGTTCGGGGAGTTCCCCTACGGTATGGACGTCTGG	CARVDAEVLLWFGEFPYGMDVW	IGHV3-21	IGHD3-10	IGHJ6	9	21	43	54
16	0.004401650618982118	TGTGCGAGAGATGCCTCAGCGAGGCCATCTATGGTTCGGGGAAGTCCGTACGGTCTGGACGTCTGG	CARDASARPSMVRGSPYGLDVW	IGHV1-18	IGHD3-10	IGHJ6	11	28	41	55
16	0.004401650618982118	TGTGCGAGGGGGGATAGGGGATGGCTACAACCCGGGCGGTACTACTTTGACTACTGG	CARGDRGWLQPGRYYFDYW	IGHV4-59	IGHD5-24	IGHJ4	7	19	29	38
16	0.004401650618982118	TGTGCAACAGATTTTGCCCTCATTTCGGGGAGTACCTTTGACTACTGG	CATDFALISGSTFDYW	IGHV1-24	IGHD3-10	IGHJ4	11	23	32	35
15	0.0041265474552957355	TGTGTGCACCGAGACATTTTAAACCTATCGGAGTACTTTGACTACTGG	CVHRDILNLSEYFDYW	IGHV2-5	IGHD2-15	IGHJ4	3	28	32	33
14	0.0038514442916093533	TGTGCGAGAGATGATAGGGGGCTACGATTCCCCGGGCTCTACTACTACTACGGTATGGACGTCTGG	CARDDRGLRFPGLYYYYGMDVW	IGHV4-4	IGHD5-12	IGHJ6	11	19	28	38
14	0.0038514442916093533	TGTGCGAGAGCTCCCCGCCGGGGTATAGTGGCTACCCCGCGTTACAACTGGTTCGACCCCTGG	CARAPRRGIVATPRYNWFDPW	IGHV4-4	IGHD5-12	IGHJ5	9	23	34	42
13	0.003576341127922971	TGTGCGAGAGAGGCCTTTGGATGGGACCTACTACGTTTGTGGAGGTGGGGCTTTGACTACTGG	CAREAFGWDLLRLWRWGFDYW	IGHV4-4	IGHD1-26	IGHJ4	10	21	35	50
13	0.003576341127922971	TGTGCGAGAGATGGGGGGGGATGGCTACAATTGGAGTACTACTTTGACTACTGG	CARDGGGWLQLEYYFDYW	IGHV4-4	IGHD5-24	IGHJ4	11	19	31	34
13	0.003576341127922971	TGTGCGAGAGCCGATCCCCACCCCGGTGCACAGAGGTGGTTCGACCCCTGG	CARADPHPGAQRWFDPW	IGHV4-59	IGHD7-27	IGHJ5	9	12	19	36
13	0.003576341127922971	TGTGCAACAGACTTTGCCATTGCTCCCACAGCTGGTATTTTTCGTTACTGG	CATDFAIAPTAGIFRYW	IGHV1-24	IGHD2-2	IGHJ4	10	28	36	45
13	0.003576341127922971	TGTGCAACAGAACATATTGTGACTGGGGAGAACGCTTTTGATATTTGG	CATEHIVTGENAFDIW	IGHV1-24	IGHD3-9	IGHJ3	10	13	25	33
13	0.003576341127922971	TGTGCGCGAGATATGATCGGGGGTCCTTACTTCTTAGACTTCTGG	CARDMIGGPYFLDFW	IGHV4-31	IGHD3-10	IGHJ4	11	16	21	27
13	0.003576341127922971	TGTACTCTTTGGATTGCTGGCCACCCCTATTGG	CTLWIAGHPYW	IGHV3-72	IGHD3-3	IGHJ4	2	7	12	26
12	0.003301237964236589	TGTGCAAGAGGAAAGGATTGTGGTGGTTATAGTTGTCAGGGTCACCCTTATTATGGTATGGACGTCTGG	CARGKDCGGYSCQGHPYYGMDVW	IGHV3-74	IGHD2-21	IGHJ6	9	16	26	57
12	0.003301237964236589	TGTGCGAGAGATTTGGGAGGGCAGTGGCTGTCGGTTGACTACTTTGACCACTGG	CARDLGGQWLSVDYFDHW	IGHV1-46	IGHD6-19	IGHJ4	11	20	29	37
12	0.003301237964236589	TGTGCAAGCGACTTCGTGGGGCCAGAAGATCTCTGG	CASDFVGPEDLW	IGHV3-74	IGHD1-1	IGHJ3	7	8	16	27
11	0.003026134800550206	TGTGCGAGAGATCGGGGTCGGCAGTGGCTGGTTACACGGAAAAAGAACTGGTTCGACCCCTGG	CARDRGRQWLVTRKKNWFDPW	IGHV4-4	IGHD6-19	IGHJ5	12	20	31	45
11	0.003026134800550206	TGTGCGAGAGATTTCTATGGTTCGGGGAGGGCCTCCTACGGTATGGACGTCTGG	CARDFYGSGRASYGMDVW	IGHV4-4	IGHD3-10	IGHJ6	15	16	28	42
11	0.003026134800550206	TGTGCGAGAGACCGTTTTTGGGACAAGGGTGCGACTGATTCTTTTGATATCTGG	CARDRFWDKGATDSFDIW	IGHV4-4	IGHD3-3	IGHJ3	10	14	20	35
11	0.003026134800550206	TGTGCAAGAGAAAAAACCGTGGGACCTACGCCCCCAGTCTACTTTGACTACTGG	CAREKTVGPTPPVYFDYW	IGHV3-74	IGHD1-26	IGHJ4	10	18	28	38
11	0.003026134800550206	TGTGCGGGGGAATCAGTGGGAAACTACTACTACTACGGTATGGACGTCTGG	CAGESVGNYYYYGMDVW	IGHV4-4	IGHD1-26	IGHJ6	5	14	20	22
11	0.003026134800550206	TGTGCGAGATCGAACTATGATACTAGTGGCTCATACTCCTTTGACTACTGG	CARSNYDTSGSYSFDYW	IGHV1-2	IGHD3-22	IGHJ4	8	13	28	33
11	0.003026134800550206	TGTGCCAGTAGTGGGAGCTACCCCGGGTATCCTTTTGACTGCTGG	CASSGSYPGYPFDCW	IGHV3-21	IGHD1-26	IGHJ4	4	8	20	33
11	0.003026134800550206	TGTGCAATGGATGTCGGGGGAGCAAGAGGCTTCTGG	CAMDVGGARGFW	IGHV3-74	IGHD3-16	IGHJ4	6	15	21	32
11	0.003026134800550206	TGTGCAAGAGATGTCTGTGGCCAAGATGACTCCTGG	CARDVCGQDDSW	IGHV3-74	IGHD5-12	IGHJ4	15	16	20	26
10	0.002751031636863824	TGTGCGAAAGAAAAACTGGGCGGGATAGTAGTGGTTATTACTCGCCGCCACCCTTACTTTGACTACTGG	CAKEKLGGIVVVITRRHPYFDYW	IGHV3-23	IGHD3-22	IGHJ4	10	23	41	54
10	0.002751031636863824	TGTGCAAGAGGAAAGGATTGTGGTGGTGGTAGCTGCCAGGGTTATTCTTATTACGGTATGGACGTCTGG	CARGKDCGGGSCQGYSYYGMDVW	IGHV3-74	IGHD2-15	IGHJ6	9	16	35	57
10	0.002751031636863824	TGTGCTAGAGTCCGTGGGCTTTATCAAGTTACGAGTGTTTATTGGATAGGCGACTACATCTACTGG	CARVRGLYQVTSVYWIGDYIYW	IGHV3-72	IGHD3-3	IGHJ4	9	32	42	59
10	0.002751031636863824	TGTGCGAGAGATCGGGAGTATTTCTCTGATGGTAGTTATCCTCCGGATGATGCGTTTGATATCTGG	CARDREYFSDGSYPPDDAFDIW	IGHV4-4	IGHD3-22	IGHJ3	12	17	35	46
10	0.002751031636863824	TGTGCGAGAGGAAGTGTTGTAGAACGTGGCAAGGGCAGGTACGACCCCTGG	CARGSVVERGKGRYDPW	IGHV3-21	IGHD1-1	IGHJ5	9	15	20	37
10	0.002751031636863824	TGTGCGAGAGAGGAATTTGATAAAGTGGGAAATCATGGTATGGACGTCTGG	CAREEFDKVGNHGMDVW	IGHV1-69	IGHD1-26	IGHJ6	10	23	29	39
10	0.002751031636863824	TGTGCGAGAGATTTCTCCTACTATGGTTCGGGGCATGACTACTGG	CARDFSYYGSGHDYW	IGHV1-46	IGHD3-10	IGHJ4	16	18	32	35
10	0.002751031636863824	TGTGCGACCTACCTGGCGGGTAGAGGGGGGACAGGACACTGG	CATYLAGRGGTGHW	IGHV4-39	IGHD5-24	IGHJ4	6	19	24	37
10	0.002751031636863824	TGTGCGAGAGACATTGGTGGGAGATTCGGCTCCTGG	CARDIGGRFGSW	IGHV3-21	IGHD1-26	IGHJ5	10	16	22	24
9	0.0024759284731774417	TGTGCAAAAGATATGGGACATAGCAGTGGCTGGTGGGGAACAAACTACTACTACTACGGTATGGACGTCTGG	CAKDMGHSSGWWGTNYYYYGMDVW	IGHV3-9	IGHD6-19	IGHJ6	13	19	33	43
9	0.0024759284731774417	TGTGCGAGAGCGCCTACAAGAGGGACCGGCCTAGGGCAGCTATGGTTCTACTACGGTATGGACGTCTGG	CARAPTRGTGLGQLWFYYGMDVW	IGHV4-59	IGHD5-18	IGHJ6	9	36	46	47
9	0.0024759284731774417	TGTGCGAGAGACGGTTGGGCTATTACGATTTTTGGAGTGGTTACCCACTACGGTATGGACGTCTGG	CARDGWAITIFGVVTHYGMDVW	IGHV4-4	IGHD3-3	IGHJ6	10	20	42	54
9	0.0024759284731774417	TGTGCGAGAGACGATGAAGATAATAGTGGTTTTACTTATACCCTTTCGGGCCACTGTGCCTCCTGG	CARDDEDNSGFTYTLSGHCASW	IGHV3-21	IGHD3-22	IGHJ5	10	18	35	61
9	0.0024759284731774417	TGTGTGAAAGACTATGGAGACTGTAGTGGTGGTCGATGCTACGCGTTGCCCATTGACCATTGG	CVKDYGDCSGGRCYALPIDHW	IGHV3-23	IGHD2-15	IGHJ4	10	21	41	52
9	0.0024759284731774417	TGTGCGAGGAAGAGGCGGGGGACATATGGTGACTACGATAAAATCTGGTTCGACCCCTGG	CARKRRGTYGDYDKIWFDPW	IGHV4-4	IGHD4-17	IGHJ5	7	27	36	44
9	0.0024759284731774417	TGTGCAACGGGAGCTGGGAGAAGATCGGGGAGTTATTATAGCGTTGACGTCTGG	CATGAGRRSGSYYSVDVW	IGHV1-24	IGHD3-10	IGHJ6	7	24	44	45
9	0.0024759284731774417	TGTGCGAGAGAGGAATTTGACAGAGTGGGAAATTGGGGTATGGACGTCTGG	CAREEFDRVGNWGMDVW	IGHV1-46	IGHD1-26	IGHJ6	10	23	29	39
9	0.0024759284731774417	TGTACGAGAGATCTTCAGGGTGGATATAACGACTACGGTATGGACGTCTGG	CTRDLQGGYNDYGMDVW	IGHV3-21	IGHD4-17	IGHJ6	13	30	38	39
9	0.0024759284731774417	TGTGCAACAGGCCCACCAGTGGCTGAGCAAAACTGGTTCGACCCCTGG	CATGPPVAEQNWFDPW	IGHV1-24	IGHD6-19	IGHJ5	9	16	24	30
9	0.0024759284731774417	TGTGCGAGTTTCTACGGTGACTACGAAGAGGGGTGGGACTTCTGG	CASFYGDYEEGWDFW	IGHV3-21	IGHD4-17	IGHJ4	7	11	24	36
9	0.0024759284731774417	TGTGCACGCGAGGACAGTGACTACTGG	CAREDSDYW	IGHV3-21	.	IGHJ4	4	-1	-1	17
8	0.002200825309491059	TGTGCAAAAGATTCCGGATATTGTAGTAGTACCAGCTGCTATGGTCCCGTCCTGGGCTACTACTACGGTATGGACGTCTGG	CAKDSGYCSSTSCYGPVLGYYYGMDVW	IGHV3-43	IGHD2-2	IGHJ6	11	15	42	56
8	0.002200825309491059	TGTGCGAGATCTCACAGTGCTATTCGAGGACTTATTATAACGGGCCCCCGCTGGTGGTTCGACCCGTGG	CARSHSAIRGLIITGPRWWFDPW	IGHV4-39	IGHD3-10	IGHJ5	8	22	41	54
8	0.002200825309491059	TGTGCAAAAGATATTTATCGGGCGGTGACTACATTTCAAAACTACTACTACGGTATGGACGTCTGG	CAKDIYRAVTTFQNYYYGMDVW	IGHV3-43	IGHD4-17	IGHJ6	13	22	31	40
8	0.002200825309491059	TGTGCGAGAGGAGGGATCATCGGGGTACTATGGTTCGGGGAGTCTAGTCCTCTTGACTACTGG	CARGGIIGVLWFGESSPLDYW	IGHV1-3	IGHD3-10	IGHJ4	9	25	42	52
8	0.002200825309491059	TGTGTGCCCTTTCGGCCAGGAGGTGGTAAAGTGGATTTTCATCAGCAGATGGACGTCTGG	CVPFRPGGGKVDFHQQMDVW	IGHV3-23	IGHD4-23	IGHJ6	3	21	28	48
8	0.002200825309491059	TGTGCGAGGGAAACTCAACGTATTACTATGGTTCGGGGAGTTAGATGGTTCGACCCCTGG	CARETQRITMVRGVRWFDPW	IGHV1-69	IGHD3-10	IGHJ5	7	17	42	45
8	0.002200825309491059	TGTGCGAGAGATCATTTTTACCCTGACGGTAATCCTAGTGATGTTTTTGATTTCTGG	CARDHFYPDGNPSDVFDFW	IGHV4-4	IGHD2-15	IGHJ3	12	31	37	38
8	0.002200825309491059	TGTGCACACAGTTCATACGATATTTTGACTGGTTATTCAATCTTATATGACTACTGG	CAHSSYDILTGYSILYDYW	IGHV2-5	IGHD3-9	IGHJ4	10	15	36	47
8	0.002200825309491059	TGTGCGAGGAGTCATGTAGTGGTGATTGGTGCACACAACTGGTTCGACCCCTGG	CARSHVVVIGAHNWFDPW	IGHV4-4	IGHD2-15	IGHJ5	7	14	23	34
8	0.002200825309491059	TGTGCGAGAGGTGTCGGGTCCGCGACGTATAGCAGAAGCTGGTTTGCCTACTGG	CARGVGSATYSRSWFAYW	IGHV4-59	IGHD6-13	IGHJ4	9	26	41	42
8	0.002200825309491059	TGTGCGAAAGATAAAGACTATAAAGACTACATATCCTACTTTGACTCCTGG	CAKDKDYKDYISYFDSW	IGHV3-23	IGHD4-11	IGHJ4	11	24	30	35
8	0.002200825309491059	TGTGCAACAGAGGGTGGCAAATCTGGCTACTACGGTATGGACGTCTGG	CATEGGKSGYYGMDVW	IGHV1-24	IGHD2-15	IGHJ6	10	12	16	26
8	0.002200825309491059	TGTGCAAGAGATCCCCTATTCGGGTGGCTGGTAGGGATGACGGACTGG	CARDPLFGWLVGMTDW	IGHV3-74	IGHD6-19	IGHJ4	12	23	32	43
8	0.002200825309491059	TGTGGAAAAGATCTCACTGCGGGGGGTTTGGACGTCTGG	CGKDLTAGGLDVW	IGHV3-9	IGHD6-19	IGHJ6	11	14	19	28
8	0.002200825309491059	TGTACTAGACCGGGAATTTTGAGCGCTTTTGATATCTGG	CTRPGILSAFDIW	IGHV3-73	IGHD3-9	IGHJ3	9	15	21	24
8	0.002200825309491059	TGTGTTAGAGCCTACCTCCAGGACTTTGATTCCTGG	CVRAYLQDFDSW	IGHV1-46	IGHD2-15	IGHJ4	3	11	19	22
8	0.002200825309491059	TGTGCCAGAAACTTTGATTATTATGACTACATCTGG	CARNFDYYDYIW	IGHV3-74	IGHD4-11	IGHJ6	8	22	30	31
8	0.002200825309491059	TGTGCAAGAGATGTCGGTGGGAGAGATGGGGGGTGG	CARDVGGRDGGW	IGHV3-74	IGHD5-24	IGHJ4	11	21	28	33
7	0.0019257221458046766	TGTGCAAGAGGAAAAGATTGCGGTGGTGGCAGTTGTCAGGGTTATCATTATTATGGCATGGACGTCTGG	CARGKDCGGGSCQGYHYYGMDVW	IGHV3-74	IGHD2-21	IGHJ6	9	16	27	56
7	0.0019257221458046766	TGTGCTAGAGTCCGTGGCCTTTACCAGGATAGGAGTGCTTATTGGGTAGGCGACTACATCTACTGG	CARVRGLYQDRSAYWVGDYIYW	IGHV3-72	IGHD3-22	IGHJ4	9	20	42	59
7	0.0019257221458046766	TGTGCGAGAGATCAACGTAGCAGCAGCTGGCAAGTCCTCTACTACCAATACGGAATGGACGTCTGG	CARDQRSSSWQVLYYQYGMDVW	IGHV3-21	IGHD6-13	IGHJ6	12	17	29	54
7	0.0019257221458046766	TGTGCGAGAGATGATAGGGGGCTACGATTCCCCGGGTTCTACTACTACTACGGTATGGACGTCTGG	CARDDRGLRFPGFYYYYGMDVW	IGHV4-4	IGHD5-12	IGHJ6	11	19	28	38
7	0.0019257221458046766	TGTGCGAGAGATGGCGCTTACGGTGACTACGTTTTCGCCCATGGTCATGCTTTTGATATCTGG	CARDGAYGDYVFAHGHAFDIW	IGHV4-4	IGHD4-17	IGHJ3	11	18	31	46
7	0.0019257221458046766	TGTGCGAGAGTCCCAACGATTACGATTTTTGGAGTGGTTGGGTGGTTCGACCCCTGG	CARVPTITIFGVVGWFDPW	IGHV4-59	IGHD3-3	IGHJ5	9	18	38	42
7	0.0019257221458046766	TGTGCGAAAGATCTGATGCGAGGTCCGCCCGCGAGTCACTACCTTGACTTCTGG	CAKDLMRGPPASHYLDFW	IGHV3-23	IGHD6-6	IGHJ4	13	31	35	37
7	0.0019257221458046766	TGTGCAACCTCGACCCCGATAGCAGCAGCTGCTACAGGGTGGTTCGACCCCTGG	CATSTPIAAAATGWFDPW	IGHV1-24	IGHD6-13	IGHJ5	7	18	34	39
7	0.0019257221458046766	TGTGCCCGCCCCCTATGGGTCGGGGAATTACTTGCCCCTTTCGATCTCTGG	CARPLWVGELLAPFDLW	IGHV4-30-2	IGHD3-10	IGHJ2	5	12	29	39
7	0.0019257221458046766	TGTGCGAGGGCAACAACTGGAACTTCGAACCCATATCACTTTGACTATTGG	CARATTGTSNPYHFDYW	IGHV5-51	IGHD1-1	IGHJ4	7	12	22	37
7	0.0019257221458046766	TGTGCGAGAGGATTTTTTGACTGGCCCCTATCTCGAGGTTCTGACTACTGG	CARGFFDWPLSRGSDYW	IGHV3-21	IGHD3-9	IGHJ4	9	10	23	41
7	0.0019257221458046766	TGTGCGAGAGAACCAGGTGTAGCAGCCGTGGGCTACTTTGACTACTGG	CAREPGVAAVGYFDYW	IGHV3-21	IGHD2-15	IGHJ4	10	18	25	32
7	0.0019257221458046766	TGTGCGAGAGAAAGCTATGTTGGGAGCTACTGGTGGGACTACTGG	CARESYVGSYWWDYW	IGHV1-46	IGHD1-26	IGHJ4	10	20	30	36
7	0.0019257221458046766	TGTGCACACAGTTATAGCAGCTGCTGCTACTACTTTGACTACTGG	CAHSYSSCCYYFDYW	IGHV1-24	IGHD6-13	IGHJ4	5	12	25	27
7	0.0019257221458046766	TGTGCGAGAGAGCAAGGATATTTTGACTCGTTTGACTACTGG	CAREQGYFDSFDYW	IGHV1-46	IGHD3-9	IGHJ4	10	16	27	30
7	0.0019257221458046766	TGTGCGAGAGAGAGAGGGAGTCCTAGGTACTTTGACTACTGG	CARERGSPRYFDYW	IGHV1-18	IGHD2-15	IGHJ4	10	20	26	27
7	0.0019257221458046766	TGTACGAGAGACGCCGTGGGCCGTGGTGTCCTTGACTACTGG	CTRDAVGRGVLDYW	IGHV1-18	IGHD2-15	IGHJ4	10	22	27	31
7	0.0019257221458046766	TGTGCGAAAGATATTCTCCGGGATGGCGCCGACCCCTGG	CAKDILRDGADPW	IGHV3-21	IGHD2-15	IGHJ5	11	15	20	29
7	0.0019257221458046766	TGTGCGAGCAGCGGTGGTGACTCGGGGGGAAACTGG	CASSGGDSGGNW	IGHV4-4	IGHD2-21	IGHJ4	7	12	21	31
7	0.0019257221458046766	TGTGCGAGAGAGACGATGGAGGCCTGTGACTCCTGG	CARETMEACDSW	IGHV4-4	IGHD3-3	IGHJ4	10	12	16	26
7	0.0019257221458046766	TGTGCAAGGGATCTTAGTGGTCCCTACGACTACTGG	CARDLSGPYDYW	IGHV3-74	IGHD2-15	IGHJ4	13	14	20	27
7	0.0019257221458046766	TGTGCAAGAGATGTCGGTGGGAGAGATGGGGCGTGG	CARDVGGRDGAW	IGHV3-74	IGHD5-24	IGHJ4	11	21	28	33
7	0.0019257221458046766	TGTGCGAGAGGGTTTGACTACTGG	CARGFDYW	IGHV4-59	.	IGHJ4	9	-1	-1	12
6	0.0016506189821182944	TGTGCGAGAGATCGCGGGCCATCTTTACTATGGTTCGGGGAGTTATTATACGAACACTCAAATGATGCTTTTGATATCTGG	CARDRGPSLLWFGELLYEHSNDAFDIW	IGHV1-18	IGHD3-10	IGHJ3	12	24	49	61
6	0.0016506189821182944	TGTGCGAGAGGCCGGTCCTACCGATTCGATATTACTATGATAGTAGTGCCTAAAGGCTACTACGGTATGGACGTCTGG	CARGRSYRFDITMIVVPKGYYGMDVW	IGHV4-34	IGHD3-22	IGHJ6	12	29	47	56
6	0.0016506189821182944	TGTGCGAGAGATCTCTGGGTCTCTGTGGTCAAGGTGGTGACTGCTATTCAGGACCCTGCCGATGCTTTTGATATCTGG	CARDLWVSVVKVVTAIQDPADAFDIW	IGHV4-4	IGHD2-21	IGHJ3	15	32	52	60
6	0.0016506189821182944	TGTGCGAGAGTCAGGCATGGTGGCTTGGAGAGGGTATGGTGGCTACGCACTTTTGGCTACTACTTTGACTACTGG	CARVRHGGLERVWWLRTFGYYFDYW	IGHV1-46	IGHD5-12	IGHJ4	9	34	46	57
6	0.0016506189821182944	TGTGCGAGAGATCGTGTATATTGGGATTCCACGTATAGCAGTGGCTTTATCTACTACTTCGTTATGGACGTCTGG	CARDRVYWDSTYSSGFIYYFVMDVW	IGHV3-21	IGHD6-19	IGHJ6	12	32	45	50
6	0.0016506189821182944	TGTGCAACCTCTTATACGGTGACTACGGGGCGAGGTAGAGCTGATTACTACTACTACTACGGTATGGACGTCTGG	CATSYTVTTGRGRADYYYYYGMDVW	IGHV1-24	IGHD4-17	IGHJ6	7	14	26	43
6	0.0016506189821182944	TGTGCGAGAGGCTTATCTAGTACTATGATAGTAGTGGTTATTCCCCTCCATAGGTACTGGTTCGACCCCTGG	CARGLSSTMIVVVIPLHRYWFDPW	IGHV1-8	IGHD3-22	IGHJ5	11	20	41	55
6	0.0016506189821182944	TGTGCGAGAGATCGGGAGTATAACTCTGATAGTAGTTATCCTCCGGATGATGCTTTTGATGTCTGG	CARDREYNSDSSYPPDDAFDVW	IGHV4-4	IGHD3-22	IGHJ3	12	17	35	46
6	0.0016506189821182944	TGTGCGAGAGATGCCTCAGCGAGGCCATCTATGGTTCGGGGAAGTCCATACGGTCTGGACGTCTGG	CARDASARPSMVRGSPYGLDVW	IGHV1-18	IGHD3-10	IGHJ6	11	28	41	55
6	0.0016506189821182944	TGTGTGAAAGACTACGGAGATTGCAGTGGTGGATGGTGTTACGCGAACCCCCTTGAGTACTGG	CVKDYGDCSGGWCYANPLEYW	IGHV3-23	IGHD2-15	IGHJ4	10	15	31	52
6	0.0016506189821182944	TGTGCACGCACGTATTACGATATTTTAATTGGACCGTCTGGGACATACTACTTTGACTCCTGG	CARTYYDILIGPSGTYYFDSW	IGHV2-5	IGHD3-9	IGHJ4	6	9	25	45
6	0.0016506189821182944	TGTGCAAAGGTCCGCGGGTCGTATTACTATGGTTCGGAGAGTTATTATGAACTTGACTACTGG	CAKVRGSYYYGSESYYELDYW	IGHV3-43	IGHD3-10	IGHJ4	7	19	47	52
6	0.0016506189821182944	TGTGCAAAAGATATACCCCCCCTTTTACCAGCTGCTATTGGGGCCTACGGTATGGACGTCTGG	CAKDIPPLLPAAIGAYGMDVW	IGHV3-9	IGHD2-2	IGHJ6	14	25	37	51
6	0.0016506189821182944	TGTGCAACATATAAGAAGGGGGGAGATGGCTACAAGTTCACCTACTACTTTGACTACTGG	CATYKKGGDGYKFTYYFDYW	IGHV1-24	IGHD5-24	IGHJ4	8	22	34	42
6	0.0016506189821182944	TGTGCAAGAGACTTAAAACGTATTACTATGGTTCGGGGAGTTGACTACTTTGACTACTGG	CARDLKRITMVRGVDYFDYW	IGHV3-13	IGHD3-10	IGHJ4	10	13	41	43
6	0.0016506189821182944	TGTGCTAGAGAGGGGGATAAAGTAACTTACTACTACTACTACGGTATGGACGTCTGG	CAREGDKVTYYYYYGMDVW	IGHV3-72	IGHD4-11	IGHJ6	10	20	25	26
6	0.0016506189821182944	TGTGCGAGAGGCCGGCTATGGTCCTCCTTCTACTACTACTACGATATGGACGTCTGG	CARGRLWSSFYYYYDMDVW	IGHV4-34	IGHD5-18	IGHJ6	12	14	21	29
6	0.0016506189821182944	TGTGCGAGAGATATGGGATTTTTGGAGTGGTTATCTAACTTTTACTTTGACTACTGG	CARDMGFLEWLSNFYFDYW	IGHV4-4	IGHD3-3	IGHJ4	11	16	33	42
6	0.0016506189821182944	TGTGCGAAATTTGCGGGTATAGCAGTGGCTGGCTTCATTGATGCTTTTGATATCTGG	CAKFAGIAVAGFIDAFDIW	IGHV3-23	IGHD6-19	IGHJ3	8	13	31	38
6	0.0016506189821182944	TGTGCGAAAGATGCCTCGGGGAGTTATTATTTTCTTGGAAACTGGTTCGACCCCTGG	CAKDASGSYYFLGNWFDPW	IGHV3-23	IGHD3-10	IGHJ5	11	15	29	39
6	0.0016506189821182944	TGTGCAACATCCGATTCCCTCTTTGAAAACTACTACTACGGTATGGACGTCTGG	CATSDSLFENYYYGMDVW	IGHV1-24	IGHD2-21	IGHJ6	8	13	17	28
6	0.0016506189821182944	TGTGTGAGACATAATAGAAGGGGGGCAGGTGAAGGGGAGAAGGATTACTGG	CVRHNRRGAGEGEKDYW	IGHV5-51	IGHD3-10	IGHJ4	11	33	38	45
6	0.0016506189821182944	TGTGCGCGAGACTCGCCATACTATGATAGAGGAGGGGCACTGGGATACTGG	CARDSPYYDRGGALGYW	IGHV3-23	IGHD3-22	IGHJ4	5	18	28	45
6	0.0016506189821182944	TGTGCGGGGGAATCAGTGGGAAACTACTACTACTACGGTATGGACGTCTGG	CAGESVGNYYYYGMDVW	IGHV1-58	IGHD1-26	IGHJ6	6	14	20	22
6	0.0016506189821182944	TGTGCGAGAGTTGATGTGGTTCGGGGATGGGCTAAGAACTTTGACTTCTGG	CARVDVVRGWAKNFDFW	IGHV4-4	IGHD3-10	IGHJ4	9	16	26	37
6	0.0016506189821182944	TGTGCGAGAGATTACATAGTGGCATCTTTTCGGGGGTGGTTCGACTCCTGG	CARDYIVASFRGWFDSW	IGHV4-4	IGHD5-12	IGHJ5	11	15	22	36
6	0.0016506189821182944	TGTGCGAAAGGAAAGTCGGTCATAGTGGTCGTTACGACGTTTGATTACTGG	CAKGKSVIVVVTTFDYW	IGHV3-23	IGHD3-22	IGHJ4	9	22	38	39
6	0.0016506189821182944	TGTGCCAGAGTGGGGACTACACTGACTACGTGGCGACTTGACTACTGG	CARVGTTLTTWRLDYW	IGHV1-2	IGHD4-11	IGHJ4	9	14	30	37
6	0.0016506189821182944	TGTGCGAGACTGGGACAGTGGCTGATACAAGGTTTCTTTGAATACTGG	CARLGQWLIQGFFEYW	IGHV4-34	IGHD6-19	IGHJ4	8	15	27	35
6	0.0016506189821182944	TGTGCGAGAGTAGATTCGTTATGGCCCCTAGATGCTTTTGATATCTGG	CARVDSLWPLDAFDIW	IGHV3-21	IGHD3-16	IGHJ3	9	15	21	30
6	0.0016506189821182944	TGTGCGAAAGATATCCGCGAATATGGTGGTAACTCATTTGACTACTGG	CAKDIREYGGNSFDYW	IGHV3-30	IGHD4-23	IGHJ4	11	24	34	36
6	0.0016506189821182944	TGTGCACACAGACGTGCTACGGTGGCAGGACCCTACTTTGACTACTGG	CAHRRATVAGPYFDYW	IGHV2-5	IGHD4-23	IGHJ4	14	16	24	32
6	0.0016506189821182944	TGTGCGAGCGGCTATGGTTCGGGTTACAACTGGTTCGACCCCTGG	CASGYGSGYNWFDPW	IGHV4-34	IGHD3-10	IGHJ5	11	12	22	24
6	0.0016506189821182944	TGTGCGACAGCGATTCAGCCAGCGCACGCCCCTGAGTTTTGG	CATAIQPAHAPEFW	IGHV3-48	IGHD6-19	IGHJ4	6	15	20	39
6	0.0016506189821182944	TGTGCGAGAGATAGGGCAGTGGCTGGTACAATGGTCGACTGG	CARDRAVAGTMVDW	IGHV3-21	IGHD6-19	IGHJ4	11	15	28	37
6	0.0016506189821182944	TGTGCAACAGGCGACTTTCATGACTACGTTTGGGCCTACTGG	CATGDFHDYVWAYW	IGHV1-24	IGHD3-16	IGHJ4	9	19	33	35
6	0.0016506189821182944	TGTGCAACAGGCGACTTTCATGACTACGTTTGGGCCTACTGG	CATGDFHDYVWAYW	IGHV1-69-2	IGHD3-16	IGHJ4	9	19	33	35
6	0.0016506189821182944	TGTGTGGGTTCTCAGTATGGTGACTATCCTGACTACTGG	CVGSQYGDYPDYW	IGHV4-30-2	IGHD2-21	IGHJ4	3	17	24	29
6	0.0016506189821182944	TGTGTGAAGACCAGTGGCTGGTTTTCATTGGACTTCTGG	CVKTSGWFSLDFW	IGHV3-21	IGHD6-19	IGHJ4	3	11	21	30
6	0.0016506189821182944	TGTGCGAGACAAATAAGAGGCTGGCCCTTTGACTCCTGG	CARQIRGWPFDSW	IGHV4-4	IGHD6-19	IGHJ4	8	18	23	26
6	0.0016506189821182944	TGTGCGAGAGAGCCGGTCTACAGTAACTACGCCTCCTGG	CAREPVYSNYASW	IGHV3-21	IGHD4-11	IGHJ5	10	17	30	34
6	0.0016506189821182944	TGTGCGAAGGATGGCTTTAACGCGCCCTTTGAGAACTGG	CAKDGFNAPFENW	IGHV3-23	IGHD3-10	IGHJ4	11	17	21	26
6	0.0016506189821182944	TGTGTGAGAGGACTGGCATCAACTGGTGAATTCTGG	CVRGLASTGEFW	IGHV3-21	IGHD1-1	IGHJ4	9	19	25	32
6	0.0016506189821182944	TGTGTAAGAGATTTGGCGGGAGTCAACGGCTACTGG	CVRDLAGVNGYW	IGHV3-74	IGHD3-10	IGHJ4	11	17	22	29
6	0.0016506189821182944	TGTGTAAGAGATCTCGCGGGGAGGGCCGGGGACTGG	CVRDLAGRAGDW	IGHV3-74	IGHD3-10	IGHJ4	14	16	22	31
6	0.0016506189821182944	TGTGCAAGAGATGTCGGTGGGAGAGCTGGGCGGTGG	CARDVGGRAGRW	IGHV3-74	IGHD1-26	IGHJ4	11	16	22	33
6	0.0016506189821182944	TGCGTTAGAGATGGGAGTCGTGCTTTTGATATCTGG	CVRDGSRAFDIW	IGHV1-46	IGHD3-10	IGHJ3	11	12	17	20
5	0.001375515818431912	TGTGCGACATCGTATTACTATGGTTCGGGGATAGTGTGGTACTACTACTACGGTATGGACGTCTGG	CATSYYYGSGIVWYYYYGMDVW	IGHV4-39	IGHD3-10	IGHJ6	6	10	30	39
5	0.001375515818431912	TGTGCGAGAGCTGTGGGTAGCAGTGGCTGGTCGTGGACTTACTACTACTACGGTATGGACGTCTGG	CARAVGSSGWSWTYYYYGMDVW	IGHV3-21	IGHD6-19	IGHJ6	9	17	30	39
5	0.001375515818431912	TGTGCGAGTAAGGACGGTGACTTGGCGAATCCCCACGAACTCTACTACGGTATGGACGTCTGG	CASKDGDLANPHELYYGMDVW	IGHV1-46	IGHD4-17	IGHJ6	7	13	21	41
5	0.001375515818431912	TGTGCGAGAGCAGGGTATTACTATGATAGTAGTGCTTATCTCCTGTACTACTTTGACTACTGG	CARAGYYYDSSAYLLYYFDYW	IGHV5-10-1	IGHD3-22	IGHJ4	8	14	38	44
5	0.001375515818431912	TGTGCGAGAGATCCCAATTACTATGATAGTGGCGGTAATCCATTGGGTGCTTTTGATACCTGG	CARDPNYYDSGGNPLGAFDTW	IGHV4-59	IGHD3-22	IGHJ3	12	16	29	47
5	0.001375515818431912	TGTGCGGGAGAGGGTACGTATAGCAGCAGCTGGTACTACTACTACGGTATGGACGTCTGG	CAGEGTYSSSWYYYYGMDVW	IGHV4-4	IGHD6-13	IGHJ6	10	17	32	33
5	0.001375515818431912	TGTGCGACGGAAATAGTGGCTGGTACAAGGTACTACTACTACTACGGTATGGACGTCTGG	CATEIVAGTRYYYYYGMDVW	IGHV4-4	IGHD6-19	IGHJ6	6	14	25	30
5	0.001375515818431912	TGTGCGAGATTTCGGTACAGCAGCAGCTGGTACGGATCACATGACTGGTTCGACCCCTGG	CARFRYSSSWYGSHDWFDPW	IGHV4-34	IGHD6-13	IGHJ5	8	13	33	43
5	0.001375515818431912	TGTGCGAGATTTACTATGGTTCGGGGAGTTATTTTCCCCATGCGAGCTTTTGATATCTGG	CARFTMVRGVIFPMRAFDIW	IGHV4-55	IGHD3-10	IGHJ3	9	10	32	45
5	0.001375515818431912	TGTGCGAGGGGGTCGGAGGGTCGTGGTTATTATCCCTGGATTCCCTTCTTACACTGG	CARGSEGRGYYPWIPFLHW	IGHV5-10-1	IGHD3-3	IGHJ4	7	22	32	52
5	0.001375515818431912	TGTGCGAGAGCACAACGGGGATGGCTACAATTGAGTAGCGATGCTTTTGATTTCTGG	CARAQRGWLQLSSDAFDFW	IGHV4-59	IGHD5-24	IGHJ3	9	19	31	39
5	0.001375515818431912	TGTGCGAGAGGCCATAGATGGCTACAATTACAGACTAACTATGCTATGGACGTCTGG	CARGHRWLQLQTNYAMDVW	IGHV1-8	IGHD5-24	IGHJ6	12	15	30	45
5	0.001375515818431912	TGTGCGAGAGGTTCGGCCTATTGGTTGGCAGTGGAGACCTACTTTGACTACTGG	CARGSAYWLAVETYFDYW	IGHV1-8	IGHD6-19	IGHJ4	10	27	33	38
5	0.001375515818431912	TGTGCGAGAGATCGGGGATATAGTGGCTACGCCCCCTACGGTATGGACGTCTGG	CARDRGYSGYAPYGMDVW	IGHV4-31	IGHD5-12	IGHJ6	12	15	30	42
5	0.001375515818431912	TGTGCAGCCCCGTCACCTTATACCAGCTACTTTTTGGACTACTTTGAGTACTGG	CAAPSPYTSYFLDYFEYW	IGHV1-69-2	IGHD2-2	IGHJ4	5	20	27	37
5	0.001375515818431912	TGTGTCCGCCCCCCATGGGTCGGGACCTTACTCGCCCCTTTCGATCTCTGG	CVRPPWVGTLLAPFDLW	IGHV4-30-2	IGHD3-10	IGHJ2	3	14	23	39
5	0.001375515818431912	TGTGCGAGAGCCGGTACAAGAAACCTCGGTGACTACAACTTTGACTACTGG	CARAGTRNLGDYNFDYW	IGHV4-31	IGHD1-1	IGHJ4	9	10	18	33
5	0.001375515818431912	TGTGCAAAAGGGAAGTCGGTAGTAGTCGTCCTTACGACCTTTGACTACTGG	CAKGKSVVVVLTTFDYW	IGHV3-23	IGHD2-2	IGHJ4	9	18	25	38
5	0.001375515818431912	TGTACCACAGGGTCCTCGGGGTGGTTCGGGGAGTCCCCCGTGGACTGCTGG	CTTGSSGWFGESPVDCW	IGHV3-15	IGHD3-10	IGHJ4	9	21	33	42
5	0.001375515818431912	TGTGTACAAGGAGCCAGCAGTGGATGGTATCGTTACTTTCAGTCCTGG	CVQGASSGWYRYFQSW	IGHV3-9	IGHD6-19	IGHJ4	3	15	28	33
5	0.001375515818431912	TGTGCGGTTTCTTACAGCTATAGCCACAAGTACTACTTTGACTACTGG	CAVSYSYSHKYYFDYW	IGHV3-23	IGHD5-18	IGHJ4	5	12	20	28
5	0.001375515818431912	TGTGCGAGAGGTGTCGACTACGGTTCTAATACCCCCTTCGATCTCTGG	CARGVDYGSNTPFDLW	IGHV1-2	IGHD4-17	IGHJ2	9	15	23	35
5	0.001375515818431912	TGTGCGAAAGATAAAGCCGCTGACGGTGGTGCCTCATTTGACTACTGG	CAKDKAADGGASFDYW	IGHV3-23	IGHD4-23	IGHJ4	11	22	29	36
5	0.001375515818431912	TGTATGGGGTGGGCCGTGAAAGTGGGTGATCTGAGGTCCGACCCCTGG	CMGWAVKVGDLRSDPW	IGHV4-59	IGHD1-26	IGHJ5	2	20	25	34
5	0.001375515818431912	TGTGCGAGACGGATGCTCAACTGGGGAGCGGCTTTTGATATCTGG	CARRMLNWGAAFDIW	IGHV5-10-1	IGHD7-27	IGHJ3	9	18	26	30
5	0.001375515818431912	TGTACTAGAATTAACGAGCAGCAGCTGGTAGGTTTTGACTACTGG	CTRINEQQLVGFDYW	IGHV3-49	IGHD6-13	IGHJ4	8	16	29	33
5	0.001375515818431912	TGTGTCGGGGGATTAGGAGGAAGCCAACGCCCTGATTACTGG	CVGGLGGSQRPDYW	IGHV4-59	IGHD3-10	IGHJ4	3	4	9	32
5	0.001375515818431912	TGTGCGAGATGGGGTAGTAGTGGTTACAGTCCTGACTACTGG	CARWGSSGYSPDYW	IGHV1-18	IGHD3-22	IGHJ4	8	14	25	32
5	0.001375515818431912	TGTGCGAGAGAGTTTGGCGTGATCGGGAACTTTGACTCCTGG	CAREFGVIGNFDSW	IGHV3-21	IGHD3-16	IGHJ4	10	11	16	28
5	0.001375515818431912	TGTGCGCGACAAAGATATGCCTGGCCGTTTGACATCTGG	CARQRYAWPFDIW	IGHV4-4	IGHD2-2	IGHJ4	5	15	20	27
5	0.001375515818431912	TGTGCGAGACCCCTTAGTGGGGCGAGGTTCGAGGAGTGG	CARPLSGARFEEW	IGHV4-4	IGHD3-10	IGHJ4	8	25	35	36
5	0.001375515818431912	TGTACTAGATCGCGAGGTAGTGGTTACGCCGACTACTGG	CTRSRGSGYADYW	IGHV3-49	IGHD3-22	IGHJ4	8	16	25	30
5	0.001375515818431912	TGTGTAAAAGACTTCGTTGGTCCCGAAGACTCCTGG	CVKDFVGPEDSW	IGHV3-74	IGHD3-10	IGHJ4	10	21	26	27
5	0.001375515818431912	TGTGCGAGAGAGACGATGGAGGCCTGTGACTCCTGG	CARETMEACDSW	IGHV4-4	IGHD3-3	IGHJ5	10	12	16	27
5	0.001375515818431912	TGTGCAGTGGATTTAAGTGGGAGATACGACTACTGG	CAVDLSGRYDYW	IGHV3-74	IGHD1-26	IGHJ4	5	15	26	27
5	0.001375515818431912	TGTGCAAGAGATGTTGGCGGTGCGGGGAGTTACTGG	CARDVGGAGSYW	IGHV3-47	IGHD3-10	IGHJ4	11	18	29	30
5	0.001375515818431912	TGTGCAAGAGATGTTGGAGGTTGGGGGAGTTACTGG	CARDVGGWGSYW	IGHV3-74	IGHD3-16	IGHJ4	11	20	29	30
5	0.001375515818431912	TGTGCAAGAGATGTCTGTGGCCAAGATGACTACTGG	CARDVCGQDDYW	IGHV3-74	IGHD5-12	IGHJ4	15	16	20	26
5	0.001375515818431912	TGCATAAGAGATCTGGCTGGGAGGTTCTCACAGTGG	CIRDLAGRFSQW	IGHV3-74	IGHD1-26	IGHJ4	13	17	22	33
5	0.001375515818431912	TGTGCAAGTGGCTGGTATTCTGTCTACTGG	CASGWYSVYW	IGHV4-30-2	IGHD6-19	IGHJ4	4	6	16	23
5	0.001375515818431912	TGTGCGAGAGATCCCCATTACTGG	CARDPHYW	IGHV5-10-1	IGHD7-27	IGHJ4	8	9	16	18
4	0.0011004126547455295	TGTGCGAGAGATCTGGGAGCCCGATCGAGAGAGTATTACGATATTTTGACTGGTTATTATTACTACTACTACTACGGTATGGACGTCTGG	CARDLGARSREYYDILTGYYYYYYYGMDVW	IGHV1-18	IGHD3-9	IGHJ6	13	32	56	57
4	0.0011004126547455295	TGTGCGAAAGATATGACGGTCTGGGATAGCAGCAGCTGGTACGTGGCTCTGGGCGGGTACTACTACTACGGTATGGACGTCTGG	CAKDMTVWDSSSWYVALGGYYYYGMDVW	IGHV3-30	IGHD6-13	IGHJ6	11	25	43	57
4	0.0011004126547455295	TGTGCGAGACCCGCGCAGTATTGTAGTGGTGGTAGCTGCTACTATGGGAGGATCAATGATGCTTTTGATATCTGG	CARPAQYCSGGSCYYGRINDAFDIW	IGHV5-10-1	IGHD2-15	IGHJ3	9	18	42	55
4	0.0011004126547455295	TGTGCGAGAGGTACGACTACGGTGACTACGTTTATGGTCGGTTACTACTACTACTACGGTATGGACGTCTGG	CARGTTTVTTFMVGYYYYYGMDVW	IGHV4-34	IGHD4-17	IGHJ6	10	14	30	41
4	0.0011004126547455295	TGTGCGAAAAACTATGGTTCGGGGAGTTACGAAGCTACCTACTACTACTACTACTACGGTATGGACGTCTGG	CAKNYGSGSYEATYYYYYYGMDVW	IGHV3-23	IGHD3-10	IGHJ6	8	10	28	42
4	0.0011004126547455295	TGTGCAAGAGGAAAGGATTGTGGTGGTTATAGTTGTCAGGGTCACCCTTATTATGGTTTGGACGTCTGG	CARGKDCGGYSCQGHPYYGLDVW	IGHV3-74	IGHD2-21	IGHJ6	9	16	26	58
4	0.0011004126547455295	TGTGCAAGAGGAAAGGATTGTGGTGGTGGTCGTTGTCAGGGTTATCATTATTACGGTATGGACGTCTGG	CARGKDCGGGRCQGYHYYGMDVW	IGHV3-74	IGHD2-21	IGHJ6	9	16	27	57
4	0.0011004126547455295	TGTGCAAGAGGAAAGGATTGTGGTGGTGGTAGCTGCCAGGGTTATTCTTATTACGGTATGGACGTCTGG	CARGKDCGGGSCQGYSYYGMDVW	IGHV3-48	IGHD2-15	IGHJ6	9	16	35	57
4	0.0011004126547455295	TGTGCAAGAGGAAAGGATTGTGGTGGTGGGAGTTGTCAGGGTTATCATTATTATGGGATGGACGTCTGG	CARGKDCGGGSCQGYHYYGMDVW	IGHV3-74	IGHD2-21	IGHJ6	9	16	27	57
4	0.0011004126547455295	TGTGCAAGAGGAAAGGATTGTGGTGGTAGTAGCTGCCAGGGTTACCCTTACTACGGCATGGACGTCTGG	CARGKDCGGSSCQGYPYYGMDVW	IGHV3-47	IGHD2-15	IGHJ6	9	16	35	48
4	0.0011004126547455295	TGTACAGGAGCCCCCGACTGTGGTGGTGGTTCCTGCCATGGCTTCCACTACTACGGCATGGACGTCTGG	CTGAPDCGGGSCHGFHYYGMDVW	IGHV3-74	IGHD2-21	IGHJ6	9	18	27	46
4	0.0011004126547455295	TGTGCCGCCCGCCGGAGCGACTACGGTGGTAATTCCGGAGGTTCGGGAGATGCTTTTGATATCTGG	CAARRSDYGGNSGGSGDAFDIW	IGHV3-30	IGHD4-23	IGHJ3	4	18	39	48
4	0.0011004126547455295	TGTGCGAGAGATCCGGGGATTAGTGGCTGGCACGGTGAGGGCCTGGATAATGCTTTTGACATCTGG	CARDPGISGWHGEGLDNAFDIW	IGHV4-4	IGHD6-19	IGHJ3	12	21	33	49
4	0.0011004126547455295	TGTGCGAGAACAACGTATTACTATGATAGTAGTGCTTATTACTGCGGCGGCGAAATTGACTACTGG	CARTTYYYDSSAYYCGGEIDYW	IGHV4-28	IGHD3-22	IGHJ4	9	12	42	55
4	0.0011004126547455295	TGTGCGAGAAGCCCCCGACGTTACGATTTTTGGAGTGGTTATTATAAGTACTACTTTGACTACTGG	CARSPRRYDFWSGYYKYYFDYW	IGHV4-28	IGHD3-3	IGHJ4	9	20	45	46
4	0.0011004126547455295	TGTGTGAAAGATTACGGAGATTGCAGTGATAATCGGTGCTACGCGAACCCCCTTGATTACTGG	CVKDYGDCSDNRCYANPLDYW	IGHV3-23	IGHD2-15	IGHJ4	11	15	27	52
4	0.0011004126547455295	TGTGTGAAAGACTATGGAGACTGTAGTAGTGATAGGTGCTACGCGTTGCCCATTGACTCTTGG	CVKDYGDCSSDRCYALPIDSW	IGHV3-23	IGHD2-15	IGHJ4	10	21	41	52
4	0.0011004126547455295	TGTGCGATCCTTGGCGAGCCAAATTTTGCGGTTGTGACTCCCCTTGGGGCTTTTGATCTCTGG	CAILGEPNFAVVTPLGAFDLW	IGHV1-18	IGHD2-21	IGHJ3	6	25	38	48
4	0.0011004126547455295	TGTGCGAGAGATTTCTTTTCTGTCGCCCTTATTACTATACTTCGGGGAGGCTTTGACTACTGG	CARDFFSVALITILRGGFDYW	IGHV4-4	IGHD3-10	IGHJ4	15	29	48	50
4	0.0011004126547455295	TGTGCGAGAGATGCCCATTACTATGATAGTAGTGGTTACCCTTACGCAACCCATGACTACTGG	CARDAHYYDSSGYPYATHDYW	IGHV3-21	IGHD3-22	IGHJ4	11	16	37	53
4	0.0011004126547455295	TGTGCGAGAGATATCTCGTATCACTATGAAAGTAGTGGTTATTCATGTTGGTTCGACCCCTGG	CARDISYHYESSGYSCWFDPW	IGHV3-11	IGHD3-22	IGHJ5	17	18	42	48
4	0.0011004126547455295	TGTGCGAAGGACTATGGAGATTGTAGTGGTGGTAGATGCTACGGGGACCCCTTTGAGTACTGG	CAKDYGDCSGGRCYGDPFEYW	IGHV3-23	IGHD2-15	IGHJ4	7	15	41	50
4	0.0011004126547455295	TGTGCGAAAGATTACGGAGATTGTAGTGATAATAGGTGCTACGCGAACCCCCTTGAGTACTGG	CAKDYGDCSDNRCYANPLEYW	IGHV3-23	IGHD2-15	IGHJ4	11	15	41	52
4	0.0011004126547455295	TGTACTAGAGCGACCCTGTTATTACTATGGTTCGGGGAGTTACCGTATGCTTTTGATATCTGG	CTRATLLLLWFGELPYAFDIW	IGHV3-49	IGHD3-10	IGHJ3	9	19	41	46
4	0.0011004126547455295	TGTGTGCGAGACTCAAGATATTGTAGTAGTTCCACCTGCTATAGTAACCTTGACTCTTGG	CVRDSRYCSSSTCYSNLDSW	IGHV6-1	IGHD2-2	IGHJ4	3	16	41	49
4	0.0011004126547455295	TGTGCGAGAGATCAGAGTTGGGGGATAGAAGCAGCTGGTACTTACGGCATGGACGTCTGG	CARDQSWGIEAAGTYGMDVW	IGHV1-2	IGHD6-13	IGHJ6	12	20	44	47
4	0.0011004126547455295	TGTGCGAGAGACCGGTATAGCAGCAGCTGGTACGGACAGAAGTACTACTTTGACTACTGG	CARDRYSSSWYGQKYYFDYW	IGHV4-34	IGHD6-13	IGHJ4	9	13	33	40
4	0.0011004126547455295	TGTGCGAGAGGACGAGTGGTGGGTCCGATTAGAGACCGATACTACTTTGACGACTGG	CARGRVVGPIRDRYYFDDW	IGHV4-4	IGHD2-15	IGHJ4	9	14	21	39
4	0.0011004126547455295	TGTGCGAACCTAGGAGGGACGAGGTATTTTGACTGGTTACCCCCTCTGGACTCCTGG	CANLGGTRYFDWLPPLDSW	IGHV3-23	IGHD3-9	IGHJ4	7	24	38	48
4	0.0011004126547455295	TGTGCAAAAGATATACGAATAGGCAGCTGGTATAACTACTACGGTATGGACGTCTGG	CAKDIRIGSWYNYYGMDVW	IGHV3-43	IGHD2-2	IGHJ6	14	22	31	34
4	0.0011004126547455295	TGCGCAAGAGGGATCCTCGAATTGTATGGCAGTGGCTGGTATTCCGTTGACTACTGG	CARGILELYGSGWYSVDYW	IGHV1-46	IGHD6-19	IGHJ4	9	23	40	46
4	0.0011004126547455295	TGCGCAAGAGGGATCCTCGAATTGTATGGCAGTGGCTGGTATTCCGTTGACTACTGG	CARGILELYGSGWYSVDYW	IGHV1-8	IGHD6-19	IGHJ4	10	23	40	46
4	0.0011004126547455295	TGTGCGAGGACCAATACAATAACGGTTGGCTCCTTTAATTGGTTCGACCCCTGG	CARTNTITVGSFNWFDPW	IGHV4-4	IGHD2-15	IGHJ5	7	9	20	39
4	0.0011004126547455295	TGTGCGAGAGCGGTAGCAGCAGCTGTCTACTACTACTACGGTATGGACGTCTGG	CARAVAAAVYYYYGMDVW	IGHV1-46	IGHD6-13	IGHJ6	9	13	24	26
4	0.0011004126547455295	TGTGCGAGAGATCTAAAGCAGTGGCTGGTACGGTTGAATGCTTTTGATATCTGG	CARDLKQWLVRLNAFDIW	IGHV4-4	IGHD6-19	IGHJ3	13	16	31	37
4	0.0011004126547455295	TGTGCGAGAGATCGGAGTATAGCAGTGGCTGGAGGGGTATACTTCCAGCACTGG	CARDRSIAVAGGVYFQHW	IGHV1-18	IGHD6-19	IGHJ1	12	16	31	38
4	0.0011004126547455295	TGTGCAAGAGGGTCTAATTACTATGATAGTAGTGGCAACTGGTTCGACCCCTGG	CARGSNYYDSSGNWFDPW	IGHV3-13	IGHD3-22	IGHJ5	9	16	34	35
4	0.0011004126547455295	TGTACTAGCGACCGAAATACGTATTACTATGGTTCGGGGAGTTATGACTACTGG	CTSDRNTYYYGSGSYDYW	IGHV3-49	IGHD3-10	IGHJ4	7	15	43	44
4	0.0011004126547455295	TGTGCCCGCCCCCTATGGGTCGGGGAGTTACTTGCCCCTTTCGATCTCTGG	CARPLWVGELLAPFDLW	IGHV4-30-2	IGHD3-10	IGHJ2	5	12	29	39
4	0.0011004126547455295	TGTGCCATTCCTGGAGAAAGTAGTTATTACTCTGACCCTTTTGATATCTGG	CAIPGESSYYSDPFDIW	IGHV3-66	IGHD3-22	IGHJ3	4	18	30	37
4	0.0011004126547455295	TGTGCGAGGGGCCGCGAGGTGGGAAGTATCTCTGATTTCTTTGACATCTGG	CARGREVGSISDFFDIW	IGHV4-4	IGHD1-26	IGHJ4	7	18	23	38
4	0.0011004126547455295	TGTGCGAGAGCCGGTACAAGAAACCTCGGTGACTACAACTTTGACTACTGG	CARAGTRNLGDYNFDYW	IGHV3-21	IGHD1-1	IGHJ4	9	10	18	33
4	0.0011004126547455295	TGTGCGAGAGCCGATCCCCACCCCGGTGCACAGAGGTGGTTCGACCCCTGG	CARADPHPGAQRWFDPW	IGHV3-53	IGHD7-27	IGHJ5	9	12	19	36
4	0.0011004126547455295	TGTGCGAGAGACGGTTACGTTAGTGCCTACGATGGGGGAATGGACTACTGG	CARDGYVSAYDGGMDYW	IGHV3-11	IGHD5-12	IGHJ4	10	20	32	42
4	0.0011004126547455295	TGTGCGAGAGAGGAGTGGGAGCTACTTTGCCCTAAATGTATTGACTACTGG	CAREEWELLCPKCIDYW	IGHV3-21	IGHD1-26	IGHJ4	10	13	25	40
4	0.0011004126547455295	TGTGCGAGAGAGAGGGTCGGAGATGCCTACGACTACCATTTTGACTCGTGG	CARERVGDAYDYHFDSW	IGHV1-18	IGHD5-24	IGHJ4	10	19	29	39
4	0.0011004126547455295	TGTGCGAAGGATGGCTACGTTGGTGGCTACGATGGGGGAATGGACGACTGG	CAKDGYVGGYDGGMDDW	IGHV3-23	IGHD5-12	IGHJ4	11	22	32	42
4	0.0011004126547455295	TGTGCGAAAGATTTTGGATATTGTAGTGGTGCTAGCTGCGAAGACTCCTGG	CAKDFGYCSGASCEDSW	IGHV3-30	IGHD2-15	IGHJ4	11	15	38	42
4	0.0011004126547455295	TGTGCGAAAGATAGAGAGGGGGAATTATTACCCTACTACTTTGACTCTTGG	CAKDREGELLPYYFDSW	IGHV3-23	IGHD3-10	IGHJ4	11	18	29	33
4	0.0011004126547455295	TGTGCAAAATCACCCGGAAATGGCTGGCACGACCTGTTCTTTGATCTCTGG	CAKSPGNGWHDLFFDLW	IGHV3-23	IGHD6-19	IGHJ2	8	20	30	38
4	0.0011004126547455295	TGTGCGAGACGGGGTAGTGGCTACGATCTTTACCACTTTGACTACTGG	CARRGSGYDLYHFDYW	IGHV1-46	IGHD5-12	IGHJ4	8	14	26	30
4	0.0011004126547455295	TGTGCGAGAGGGCCTCCCGGATACAGCTATGGCCCCGGAGGCTACTGG	CARGPPGYSYGPGGYW	IGHV3-21	IGHD5-18	IGHJ4	9	18	31	41
4	0.0011004126547455295	TGTGCACGGATTTCCCCAGGTTCTTCGGGGTACTACTTTGACTACTGG	CARISPGSSGYYFDYW	IGHV2-26	IGHD7-27	IGHJ4	10	12	18	29
4	0.0011004126547455295	TGTGCAAGAGATCCCCTATTCGGGTGGCTGGTAGGGATGACGGACTGG	CARDPLFGWLVGMTDW	IGHV3-13	IGHD6-19	IGHJ4	12	23	32	43
4	0.0011004126547455295	TGTGTAAGAGATAGAGGTGTGGTGACTGCCGCCTCACACTCCTGG	CVRDRGVVTAASHSW	IGHV3-20	IGHD2-21	IGHJ5	11	18	28	40
4	0.0011004126547455295	TGTGCGAGGGAGACTATGGACCGGTCGTCCTTCTTTGACTACTGG	CARETMDRSSFFDYW	IGHV4-34	IGHD3-10	IGHJ4	7	12	18	32
4	0.0011004126547455295	TGTGCGAGAGAGAAGATTCGTACAGTTGACGCTTTTGATATCTGG	CAREKIRTVDAFDIW	IGHV1-3	IGHD4-11	IGHJ3	10	20	25	26
4	0.0011004126547455295	TGTACTAGAGTAATTGGTACTATGGTTCGGGGAGTTGACTACTGG	CTRVIGTMVRGVDYW	IGHV3-49	IGHD3-10	IGHJ4	9	17	33	34
4	0.0011004126547455295	TGTACAAGAGATCAACGTACAGACTATTACGCAATGGATGTCTGG	CTRDQRTDYYAMDVW	IGHV3-48	IGHD3-3	IGHJ6	12	24	30	33
4	0.0011004126547455295	TGTGTCGGGGGGGAAGTCGCGACGGCTGGAGTGGTCTACTGG	CVGGEVATAGVVYW	IGHV4-30-2	IGHD3-3	IGHJ4	3	26	34	35
4	0.0011004126547455295	TGTGCGACATACGAAGCTGGAAAAGGGGGGTCGGGCTACTGG	CATYEAGKGGSGYW	IGHV4-39	IGHD1-1	IGHJ4	6	16	21	35
4	0.0011004126547455295	TGTGCGAGCGGCAGCAGCTGGTACAACTGGTTCGACCCCTGG	CASGSSWYNWFDPW	IGHV1-8	IGHD2-2	IGHJ5	11	12	19	20
4	0.0011004126547455295	TGTGCGAGGGATCGGAGGGAATATTACGGTTTGGACGTCTGG	CARDRREYYGLDVW	IGHV3-21	IGHD3-3	IGHJ6	12	21	27	31
4	0.0011004126547455295	TGTGCGAGAGAGAGAGGGAGTCCTAGGTACTTTGACTACTGG	CARERGSPRYFDYW	IGHV1-69D	IGHD2-15	IGHJ4	10	20	26	27
4	0.0011004126547455295	TGTGGCAAAGATGGAGATTACTATGACACTCCTGAATTTTGG	CGKDGDYYDTPEFW	IGHV3-30	IGHD3-22	IGHJ3	3	16	25	39
4	0.0011004126547455295	TGTACGAGGGCAAACGGTAATAGTTATACCTCTGAATACTGG	CTRANGNSYTSEYW	IGHV3-23	IGHD1-20	IGHJ4	6	21	29	32
4	0.0011004126547455295	TGTGTGGGCCGGCCTTTTGTGGGAGGACTTGATTCCTGG	CVGRPFVGGLDSW	IGHV1-46	IGHD1-26	IGHJ5	3	18	24	34
4	0.0011004126547455295	TGTGCGAGGGACGCAGACTACTTTGGTTTTGATTTGTGG	CARDADYFGFDLW	IGHV4-39	IGHD3-22	IGHJ3	7	16	21	26
4	0.0011004126547455295	TGTGCGAGAGGTAGTGGTTATTACCAAATTGACTACTGG	CARGSGYYQIDYW	IGHV1-8	IGHD3-22	IGHJ4	10	11	23	28
4	0.0011004126547455295	TGTGCGAGAGATATAGCAGTGGCTGGCGCGGGCTACTGG	CARDIAVAGAGYW	IGHV4-31	IGHD6-19	IGHJ4	11	12	25	32
4	0.0011004126547455295	TGTGTGCGCGATCTCGCCGGATTAAGTGGGACCTGG	CVRDLAGLSGTW	IGHV3-74	IGHD1-26	IGHJ5	3	24	30	31
4	0.0011004126547455295	TGTGTGACTTGGTTGCAAAGTCACTTTGACCACTGG	CVTWLQSHFDHW	IGHV3-53	IGHD4-23	IGHJ4	3	4	8	22
4	0.0011004126547455295	TGTGTAAGAGATTTGGCGGGAGTCAACGGCTACTGG	CVRDLAGVNGYW	IGHV3-47	IGHD3-10	IGHJ4	11	17	22	29
4	0.0011004126547455295	TGTGTAAAAGACTTCGTTGGTCCCCAGGACTCCTGG	CVKDFVGPQDSW	IGHV3-74	IGHD7-27	IGHJ4	10	20	26	27
4	0.0011004126547455295	TGTGCGAGACATGGTGACTACAAGGGGTACTACTGG	CARHGDYKGYYW	IGHV4-39	IGHD4-11	IGHJ4	12	14	21	28
4	0.0011004126547455295	TGTGCGAGACATAATTCGGTGGGATTTGACTACTGG	CARHNSVGFDYW	IGHV5-10-1	IGHD1-26	IGHJ4	11	18	23	24
4	0.0011004126547455295	TGTGCACGAGACGTCTGTGGGGTCGATGATTACTGG	CARDVCGVDDYW	IGHV3-74	IGHD1-26	IGHJ4	10	16	20	26
4	0.0011004126547455295	TGTGCAAGAGATGTCGGTGGGAGAGCTGGGCGGTGG	CARDVGGRAGRW	IGHV3-47	IGHD1-26	IGHJ4	11	16	22	33
4	0.0011004126547455295	TGTGCAAGAGATGTCGGTGGGAGAGATGGGGGGTGG	CARDVGGRDGGW	IGHV3-47	IGHD5-24	IGHJ4	11	21	28	33
4	0.0011004126547455295	TGTGGAAGAGATATTCCTCGGGATAGCAGTGATTGG	CGRDIPRDSSDW	IGHV3-74	IGHD6-19	IGHJ4	11	22	30	33
4	0.0011004126547455295	TGTGGAAGAGATATCGCTGGGAGGTACGGCTTCTGG	CGRDIAGRYGFW	IGHV3-74	IGHD1-26	IGHJ4	11	17	26	32
4	0.0011004126547455295	TGTGCGAGAGATCGCCAGGCCTGGCCCCTCTGG	CARDRQAWPLW	IGHV4-31	.	IGHJ4	12	-1	-1	29
4	0.0011004126547455295	TGTGCGAGAGAGTGGGTGGTTATGGACGTCTGG	CAREWVVMDVW	IGHV3-21	IGHD2-15	IGHJ6	10	14	19	21
4	0.0011004126547455295	TGTGCGAGAGCCGAAGGTTACTACTGG	CARAEGYYW	IGHV3-21	IGHD3-10	IGHJ4	9	10	14	19
4	0.0011004126547455295	TGTGCGATGCATGAGGGCTGG	CAMHEGW	IGHV3-23	IGHD4-11	IGHJ4	6	9	13	17
3	8.253094910591472E-4	TGTGCGAAAGGGGGGGCGTATTACGATTTTTGGAGTGGTTATTATACCGGGGGGTCCCCTAACTTTGACTACTGG	CAKGGAYYDFWSGYYTGGSPNFDYW	IGHV3-23	IGHD3-3	IGHJ4	9	16	49	61
3	8.253094910591472E-4	TGTGCAACGGGACTGGTTATTATATCTAGCCGGCCCCCGGAATATTACTACTACTACTACGGTATGGACGTCTGG	CATGLVIISSRPPEYYYYYYGMDVW	IGHV1-24	IGHD3-9	IGHJ6	7	10	23	40
3	8.253094910591472E-4	TGTGCGAGTGCCCGGGGGATGACTCCGGTGACCCGAACTTTCTACTACTACTACGGTATGGACGTCTGG	CASARGMTPVTRTFYYYYGMDVW	IGHV1-46	IGHD4-17	IGHJ6	7	18	31	41
3	8.253094910591472E-4	TGTGCGAGAGTTGGAAAGGGAATTACGATTTTTGGAGTGGTTACCAAAAACCCCCACTTTGACTACTGG	CARVGKGITIFGVVTKNPHFDYW	IGHV4-34	IGHD3-3	IGHJ4	9	21	42	55
3	8.253094910591472E-4	TGTGCGAGAGAGGCCGGGATTACGATTTTTGGAGTGGTTATTCCTCGGTACTGGTACTTCGATCTCTGG	CAREAGITIFGVVIPRYWYFDLW	IGHV4-31	IGHD3-3	IGHJ2	10	18	41	48
3	8.253094910591472E-4	TGTGCAACGGGCGACTCGATACTGCCAGCTCCTAAATCGGGCTATATCTACTACGGTATGGACGTCTGG	CATGDSILPAPKSGYIYYGMDVW	IGHV1-2	IGHD2-2	IGHJ6	4	24	33	47
3	8.253094910591472E-4	TGTGCAACAGATCGCGCAGTGGCTGGTACTCGCCTGGCAGAGTACTACTACTACGGTATGGACGTCTGG	CATDRAVAGTRLAEYYYYGMDVW	IGHV1-24	IGHD6-19	IGHJ6	12	15	28	42
3	8.253094910591472E-4	TGTGCAAGAGGAAAGGATTGTGGTGGTGGTAGCTGCCAGGGTTACTCTTATTACGGTATGGACGTCTGG	CARGKDCGGGSCQGYSYYGMDVW	IGHV3-13	IGHD2-15	IGHJ6	9	16	35	57
3	8.253094910591472E-4	TGTGCAAGAGGAAAGGATTGTGGTGGTAGTAGTTGCCAGGGTTACCCTTATTATGGCATGGACGTCTGG	CARGKDCGGSSCQGYPYYGMDVW	IGHV3-47	IGHD2-21	IGHJ6	9	16	26	56
3	8.253094910591472E-4	TGTGCAAGAGGAAAGGATTGTGGTGGTAGTAGTTGCCAGGGTTACCCTTATTATGGCATGGACGTCTGG	CARGKDCGGSSCQGYPYYGMDVW	IGHV3-74	IGHD2-21	IGHJ6	9	16	26	56
3	8.253094910591472E-4	TGTGCAAGAGGAAAGGATTGTGGTGGTAGTAGCTGCCAGGGTTACCCTTACTACGGCATGGACGTCTGG	CARGKDCGGSSCQGYPYYGMDVW	IGHV3-74	IGHD2-15	IGHJ6	9	16	35	48
3	8.253094910591472E-4	TGTGCAAGAGAAAGGGTGAACTATGATAGCGGTGCTTATGTGTTCTACTACTACGGGATGGACGTCTGG	CARERVNYDSGAYVFYYYGMDVW	IGHV3-13	IGHD3-22	IGHJ6	10	19	38	44
3	8.253094910591472E-4	TGTGCGAGAAGCCCCCGACGTTACGATTTTTGGAGTGGTTATTATAAGTACTACTTTGACTACTGG	CARSPRRYDFWSGYYKYYFDYW	IGHV3-21	IGHD3-3	IGHJ4	8	20	45	46
3	8.253094910591472E-4	TGTGCACGGATCACGGGTGGCTGGTACCCCAATAACGACTACTACTACGACGGCATGGACGTCTGG	CARITGGWYPNNDYYYDGMDVW	IGHV2-26	IGHD6-19	IGHJ6	10	16	26	37
3	8.253094910591472E-4	TGTGCGATCCTTGGCGAGCCAAATTTTGTGGTTGTGACTCCCCTTGGGGCTTTTGATATCTGG	CAILGEPNFVVVTPLGAFDIW	IGHV1-2	IGHD2-21	IGHJ3	6	25	38	48
3	8.253094910591472E-4	TGTGCGAGGTCCTCGGGGGGTACGATTTTTGGAGTGGTTATTATAAACTGGTTCGACCCCTGG	CARSSGGTIFGVVIINWFDPW	IGHV5-10-1	IGHD3-3	IGHJ5	7	20	44	45
3	8.253094910591472E-4	TGTGCGAGAGATCCCCTCGGGTATAGCAGTGGCTGGTACGGCGGGGGTGCTTTTGATATCTGG	CARDPLGYSSGWYGGGAFDIW	IGHV3-21	IGHD6-19	IGHJ3	12	17	39	47
3	8.253094910591472E-4	TGTGCGAGAGATCCCCTCGGGTATAGCAGTGGCTGGTACGGCGGGGGTGCTTTTGATATCTGG	CARDPLGYSSGWYGGGAFDIW	IGHV4-31	IGHD6-19	IGHJ3	12	17	39	47
3	8.253094910591472E-4	TGTGCGAGAGATCGTCCGGATCCCACCAGCTGGTACGATTCGAACTGGTACTTCGATCTCTGG	CARDRPDPTSWYDSNWYFDLW	IGHV4-31	IGHD6-13	IGHJ2	12	26	36	43
3	8.253094910591472E-4	TGTGCCAGGACTCTATGTAGTGATGGTAGGTGCGACTACTACTACGCTATGGACGTCTGG	CARTLCSDGRCDYYYAMDVW	IGHV3-74	IGHD2-15	IGHJ6	4	15	32	34
3	8.253094910591472E-4	TGTGCGAGAGCTGATACACCTATGGTTCTTATAAAGGCCAGCTGGTACTTCGATCTCTGG	CARADTPMVLIKASWYFDLW	IGHV4-4	IGHD5-18	IGHJ2	9	12	26	41
3	8.253094910591472E-4	TGTGCGAGAGGCCCTAAATGTGATAGTAGTGGTTCTTGCCCCTACTACTTTGACTACTGG	CARGPKCDSSGSCPYYFDYW	IGHV1-8	IGHD3-22	IGHJ4	12	20	33	42
3	8.253094910591472E-4	TGTGCGAGAGACCGGTATAGCAGCAGCTGGTACGGACAGAAGTACTACTTTGACTACTGG	CARDRYSSSWYGQKYYFDYW	IGHV4-31	IGHD6-13	IGHJ4	10	13	33	40
3	8.253094910591472E-4	TGTGCGAGAGAAATACCTCTAATAATGGTGGCTCCCACACCGAGGGGTGAGGACTCCTGG	CAREIPLIMVAPTPRGEDSW	IGHV3-21	IGHD1-26	IGHJ4	10	30	37	51
3	8.253094910591472E-4	TGTGCGAACTTGGCCTGGCGATATGGTTCGGGGAGTTATGGGGGATCTTTTGACTACTGG	CANLAWRYGSGSYGGSFDYW	IGHV3-30	IGHD3-10	IGHJ4	6	21	38	48
3	8.253094910591472E-4	TGTGGGAGAGATCTGGATATAGTGGCTACGACTGGCTACTTCTACGCTATGGACGTCTGG	CGRDLDIVATTGYFYAMDVW	IGHV1-2	IGHD5-12	IGHJ6	13	14	30	35
3	8.253094910591472E-4	TGTGCCAGAGATCATTTTTATCCTGACGGTCTTCCTAGTGATGTTTTTGATGTCTGG	CARDHFYPDGLPSDVFDVW	IGHV4-30-2	IGHD2-15	IGHJ3	12	18	23	38
3	8.253094910591472E-4	TGTGCGCGGATTACGATTTTTGGAGTGGTTATTATCTCATACGGTATGGACGTCTGG	CARITIFGVVIISYGMDVW	IGHV3-21	IGHD3-3	IGHJ6	5	9	34	45
3	8.253094910591472E-4	TGTGCGAGGGTCCCGGGCGTAGCTGCTTATCACTTCTTTCGGTGGTTCGACCCCTGG	CARVPGVAAYHFFRWFDPW	IGHV4-34	IGHD2-15	IGHJ5	7	18	26	42
3	8.253094910591472E-4	TGTGCGAGGAGGGATCTATGGTTCGGGGAGTTATTAGACTCCTACTTTGACTACTGG	CARRDLWFGELLDSYFDYW	IGHV3-21	IGHD3-10	IGHJ4	7	15	35	41
3	8.253094910591472E-4	TGTGCGAGATATAGACCCTTACGTGGGGGCAAGTTCTCGGACTACTTTGACTACTGG	CARYRPLRGGKFSDYFDYW	IGHV3-21	IGHD1-14	IGHJ4	8	20	25	40
3	8.253094910591472E-4	TGTGCGAGACAAAGTAGGGGATGGCTACAATTGGCCCCCAACTGGTTCGACCCCTGG	CARQSRGWLQLAPNWFDPW	IGHV4-59	IGHD5-24	IGHJ5	8	19	31	38
3	8.253094910591472E-4	TGTGCGAGAGTCCACTTCCAACAACAGCTATTCGAGGGTGATACTTTTGATGTCTGG	CARVHFQQQLFEGDTFDVW	IGHV4-4	IGHD5-18	IGHJ3	9	23	30	38
3	8.253094910591472E-4	TGTGCGAAAGAATACGGTGACATGACCTACTACTACTACTACGGTATGGACGTCTGG	CAKEYGDMTYYYYYGMDVW	IGHV3-23	IGHD4-17	IGHJ6	10	12	20	27
3	8.253094910591472E-4	TGTACGAGGGCCACGCTGACTACGTGGGGCGACTACTACTACGGAATGGACGTCTGG	CTRATLTTWGDYYYGMDVW	IGHV4-4	IGHD4-17	IGHJ6	7	12	24	31
3	8.253094910591472E-4	TGTGTGACAGACGGTCCCCTTTGGGAGCCAACGCAGCACCAAAATGAATACTGG	CVTDGPLWEPTQHQNEYW	IGHV4-4	IGHD1-26	IGHJ4	10	21	27	44
3	8.253094910591472E-4	TGTGCGAGGGGAGTCCTTCGGAGAGTTGTCATTGATAATTGGTTCGATCTCTGG	CARGVLRRVVIDNWFDLW	IGHV4-4	IGHD3-10	IGHJ5	7	16	26	39
3	8.253094910591472E-4	TGTGCGAGGAAATGTGGTTCTGACTGCTATAATCATGATGTTTTTGATGTCTGG	CARKCGSDCYNHDVFDVW	IGHV1-18	IGHD2-21	IGHJ3	7	12	29	31
3	8.253094910591472E-4	TGTGCGAGAGATGTTCGACGAAGTGGTGGCTACAATTACGGGGCCGACTACTGG	CARDVRRSGGYNYGADYW	IGHV3-11	IGHD5-24	IGHJ4	11	26	39	45
3	8.253094910591472E-4	TGTGCGAAAGATCGGGTCCCTTATGATAGTAGTGGTTATTACTTGGGCTACTGG	CAKDRVPYDSSGYYLGYW	IGHV3-30	IGHD3-22	IGHJ4	12	21	38	39
3	8.253094910591472E-4	TGTGCGAAAATATGGGGGCCAACAGTGGATGGCAGCTCGGCCCTTGCCAACTGG	CAKIWGPTVDGSSALANW	IGHV3-23	IGHD6-6	IGHJ1	8	31	38	49
3	8.253094910591472E-4	TGTGCAAGAGGTGGAGTTTGGGACTATGACAGTAGTGGTTATTTGGACTACTGG	CARGGVWDYDSSGYLDYW	IGHV3-21	IGHD3-22	IGHJ4	9	22	42	45
3	8.253094910591472E-4	TGTGTGAAAGGCCCGCTGAAGTGGCTCCTACGTGGGTACTTTGGCGACTGG	CVKGPLKWLLRGYFGDW	IGHV3-60	IGHD6-19	IGHJ4	9	19	32	36
3	8.253094910591472E-4	TGTGCCCGCCCCCTATGGGTCGGGGAATTACTTGCCCCTTTCGATCTCTGG	CARPLWVGELLAPFDLW	IGHV4-39	IGHD3-10	IGHJ2	4	12	29	39
3	8.253094910591472E-4	TGTGCGAGTTTTTGTCGTGGTAGTGACTGCTATTCGCCCTTTGACTACTGG	CASFCRGSDCYSPFDYW	IGHV3-21	IGHD2-21	IGHJ4	7	16	34	38
3	8.253094910591472E-4	TGTGCGAGTTTTTGTCGTGGTAGTGACTGCTATTCGCCCTTTGACTACTGG	CASFCRGSDCYSPFDYW	IGHV3-48	IGHD2-21	IGHJ4	7	16	34	38
3	8.253094910591472E-4	TGTGCGAGAGAGGAATTTGATAAAGTGGGAAATTCCGGTATGGACGTCTGG	CAREEFDKVGNSGMDVW	IGHV3-53	IGHD1-14	IGHJ6	10	32	38	39
3	8.253094910591472E-4	TGTGCGAGAGAGGAATTTGATAAAGTGGGAAATCATGGTATGGACGTCTGG	CAREEFDKVGNHGMDVW	IGHV4-31	IGHD1-26	IGHJ6	10	23	29	39
3	8.253094910591472E-4	TGTGCGAGAAGATATTGTAGTGGTGGTAGCTGCTCTTTGTTTGACTACTGG	CARRYCSGGSCSLFDYW	IGHV4-4	IGHD2-15	IGHJ4	8	10	33	39
3	8.253094910591472E-4	TGTGCGAATAAACCGATAGTGGATACAGCTATGGGAAGGTATGACTACTGG	CANKPIVDTAMGRYDYW	IGHV3-23	IGHD5-18	IGHJ4	7	18	33	41
3	8.253094910591472E-4	TGTGCGGTATCATACAGCTATGGCCAGAAGTACTACTTTGACTACTGG	CAVSYSYGQKYYFDYW	IGHV3-23	IGHD5-18	IGHJ4	5	11	22	28
3	8.253094910591472E-4	TGTGCGGCCGTTGTCTCGTTCGGTACTCGTGGCGCCTTTGACTCCTGG	CAAVVSFGTRGAFDSW	IGHV3-53	IGHD1-20	IGHJ4	5	15	20	35
3	8.253094910591472E-4	TGTGCGACATGGGGGGGATTGGCAGTAGCCGAATACTTTGACCACTGG	CATWGGLAVAEYFDHW	IGHV5-10-1	IGHD6-25	IGHJ4	6	24	30	33
3	8.253094910591472E-4	TGTGCGACATGGGGGGGATTGGCAGTAGCCGAATACTTTGACCACTGG	CATWGGLAVAEYFDHW	IGHV7-81	IGHD6-25	IGHJ4	6	24	30	33
3	8.253094910591472E-4	TGTGCGAGAGGGCCTCCCGGATACAGCTATGGCCCCGGAGGCTACTGG	CARGPPGYSYGPGGYW	IGHV1-8	IGHD5-18	IGHJ4	10	18	31	41
3	8.253094910591472E-4	TGTGCGAGAGACTTGAATGGGATCTTGTACTTCGACGAGTCTCCCTGG	CARDLNGILYFDESPW	IGHV1-2	IGHD2-8	IGHJ5	10	19	30	42
3	8.253094910591472E-4	TGTGCGAAAGTCCTAAGTGGAATTACCGATCTAGCTTTTGATATCTGG	CAKVLSGITDLAFDIW	IGHV1-18	IGHD1-7	IGHJ3	6	13	25	33
3	8.253094910591472E-4	TGTGCACGGACGTGGGAGCCACTCGATCATGATGCTTTTGATATCTGG	CARTWEPLDHDAFDIW	IGHV2-26	IGHD1-26	IGHJ3	9	11	22	25
3	8.253094910591472E-4	TGTGCAATCTACGGGAAATCTCCGGGCGCTGAGTTCTTCCAATACTGG	CAIYGKSPGAEFFQYW	IGHV1-45	IGHD2-15	IGHJ1	6	19	24	25
3	8.253094910591472E-4	TGTGCAACAGCCCCGGCTTGGCAGTGGCTGGTGAACTTTGACTACTGG	CATAPAWQWLVNFDYW	IGHV1-24	IGHD6-19	IGHJ4	9	20	31	34
3	8.253094910591472E-4	TGTGCAACAGATCCGGCGTGGCTGGGCCGTGGGTACTTCCAGCACTGG	CATDPAWLGRGYFQHW	IGHV1-24	IGHD6-19	IGHJ1	12	17	24	33
3	8.253094910591472E-4	TGTGTAAGAGATTTCGGTGTGGTAACGGCTGCTGTGCAGTCCTGG	CVRDFGVVTAAVQSW	IGHV3-9	IGHD4-23	IGHJ1	11	18	25	41
3	8.253094910591472E-4	TGTGCGCGAGATATGATCGGGGGTCCTTACTTCTTAGACTTCTGG	CARDMIGGPYFLDFW	IGHV4-4	IGHD3-10	IGHJ4	11	16	21	27
3	8.253094910591472E-4	TGTGCGAGGATTTCGGGCCAGATAGCAGTGGCTGGAGACTACTGG	CARISGQIAVAGDYW	IGHV3-21	IGHD6-19	IGHJ4	7	21	34	36
3	8.253094910591472E-4	TGTGCGAGACTCGGGAGTGGGAGCTACTTTCAGTTTGACTACTGG	CARLGSGSYFQFDYW	IGHV4-39	IGHD1-26	IGHJ4	9	15	27	33
3	8.253094910591472E-4	TGTGCGAGAGGAGTCTACGGTTACCACAACTGCTTCGATTCCTGG	CARGVYGYHNCFDSW	IGHV4-4	IGHD4-17	IGHJ5	9	14	20	25
3	8.253094910591472E-4	TGTGCGAGAGATAGACCCAACTACTACTACGGTATGGACGTCTGG	CARDRPNYYYGMDVW	IGHV3-53	.	IGHJ6	11	-1	-1	19
3	8.253094910591472E-4	TGTGCGAGAACGAAAGGGCCCGTGGACTGGTACTTCGATCTCTGG	CARTKGPVDWYFDLW	IGHV1-69D	IGHD1-14	IGHJ2	8	20	24	25
3	8.253094910591472E-4	TGTGTAAAGGGTTTGACCCCCCTCTACGGTATGGACGTCTGG	CVKGLTPLYGMDVW	IGHV3-9	IGHD4-17	IGHJ6	7	23	29	30
3	8.253094910591472E-4	TGTGCGAGACTCCTGTATTACTATGGCAGCTTTGACTACTGG	CARLLYYYGSFDYW	IGHV4-4	IGHD3-10	IGHJ4	8	14	25	29
3	8.253094910591472E-4	TGTGCGAGAGAGGGGTGGGTACGTGACGGAACGGACGTCTGG	CAREGWVRDGTDVW	IGHV4-4	IGHD6-13	IGHJ6	10	17	23	32
3	8.253094910591472E-4	TGTGCGAAAGGGGGCGCCTCTTCCCTCCCCTTTGACTACTGG	CAKGGASSLPFDYW	IGHV4-59	IGHD1-26	IGHJ4	6	24	28	29
3	8.253094910591472E-4	TGTGCGAAAGGGGGCAGTGACTGGTGGTTGTTCGACTCCTGG	CAKGGSDWWLFDSW	IGHV3-23	IGHD6-19	IGHJ5	9	13	24	29
3	8.253094910591472E-4	TGTGTGGGTTCTCAGTATGGTGACTATCCTGACTACTGG	CVGSQYGDYPDYW	IGHV4-34	IGHD2-21	IGHJ4	3	17	24	29
3	8.253094910591472E-4	TGTGTGAAGACCAGTGGGTGGTTTTCACTGGACTTCTGG	CVKTSGWFSLDFW	IGHV3-48	IGHD6-19	IGHJ4	3	11	21	30
3	8.253094910591472E-4	TGTGCGAGGGAGTATAGCAGTGGCCGCCTTGACTACTGG	CAREYSSGRLDYW	IGHV4-31	IGHD6-19	IGHJ4	7	11	23	28
3	8.253094910591472E-4	TGTGCGAGGGAGGGAGCTGCCGAATACTTCCAGGACTGG	CAREGAAEYFQDW	IGHV3-11	IGHD1-26	IGHJ1	7	11	17	21
3	8.253094910591472E-4	TGTGCGAGAGATCGGTATACCAGTGGGTGGTCCGACTGG	CARDRYTSGWSDW	IGHV4-4	IGHD6-19	IGHJ4	12	13	30	34
3	8.253094910591472E-4	TGTGCGAGAGATATAGCAGTGGCTGGCGCGGGCTACTGG	CARDIAVAGAGYW	IGHV4-4	IGHD6-19	IGHJ4	11	12	25	32
3	8.253094910591472E-4	TGTGCACGGGGTTCGGTCAGCATCTGGTATGACTTCTGG	CARGSVSIWYDFW	IGHV2-70	IGHD6-13	IGHJ4	8	17	28	29
3	8.253094910591472E-4	TGTACCACACGGGGCGGCAGCACCTGGCCCGCCTACTGG	CTTRGGSTWPAYW	IGHV3-15	IGHD6-13	IGHJ4	8	16	26	32
3	8.253094910591472E-4	TGTGTAAAAGACTTCGTTGGTCCCTATGACTCCTGG	CVKDFVGPYDSW	IGHV3-74	IGHD1-1	IGHJ4	10	13	17	26
3	8.253094910591472E-4	TGTGTAAAAGACTTCGTTGGTCCCGAGGATTCCTGG	CVKDFVGPEDSW	IGHV3-74	IGHD1-20	IGHJ5	10	13	17	31
3	8.253094910591472E-4	TGTGTAAAAGACTACGTTGGTCCCGATGACTCCTGG	CVKDYVGPDDSW	IGHV3-74	IGHD4-23	IGHJ4	10	11	20	26
3	8.253094910591472E-4	TGTGCGAGGTTGCGGCGAGCAGCAGCTGGGTCTTGG	CARLRRAAAGSW	IGHV4-4	IGHD6-13	IGHJ4	7	17	28	33
3	8.253094910591472E-4	TGTGCACGAGACCTTAGTGGCGCAAGAGACTACTGG	CARDLSGARDYW	IGHV3-74	IGHD5-12	IGHJ4	10	14	20	27
3	8.253094910591472E-4	TGTGCAAGAGATGTTGGCGGTGCGGGGAGTTACTGG	CARDVGGAGSYW	IGHV3-74	IGHD3-10	IGHJ4	11	18	29	30
3	8.253094910591472E-4	TGTGCAAGAGATGTCTGTGGCCAAGATGACTCCTGG	CARDVCGQDDSW	IGHV3-13	IGHD5-12	IGHJ4	15	16	20	26
3	8.253094910591472E-4	TGTGCAAGAGATGTCGGTGGGAGAGATGGGGCGTGG	CARDVGGRDGAW	IGHV3-47	IGHD5-24	IGHJ4	11	21	28	33
3	8.253094910591472E-4	TGTGCGAGGGAAGGTTCTACTTCCGACCACTGG	CAREGSTSDHW	IGHV1-69	IGHD2-2	IGHJ5	7	12	20	23
3	8.253094910591472E-4	TGTGCGAGAGGAATGTACGCCTATGTCCTCTGG	CARGMYAYVLW	IGHV3-20	IGHD2-8	IGHJ4	9	13	17	29
3	8.253094910591472E-4	TGTGCAACTCAGCTCTCATTCGGGGGCTGG	CATQLSFGGW	IGHV3-74	IGHD3-10	IGHJ4	6	18	24	26
3	8.253094910591472E-4	TGTGCCACAGATGACGGCCGCATCTGG	CATDDGRIW	IGHV3-15	IGHD6-25	IGHJ3	11	16	20	21
3	8.253094910591472E-4	TGTGCGAGAGGAGGGGGTGATAGCTGG	CARGGGDSW	IGHV4-34	IGHD3-22	IGHJ4	10	17	22	23
3	8.253094910591472E-4	TGTACCACAATGTATAACTGG	CTTMYNW	IGHV3-15	IGHD1-7	IGHJ4	8	11	15	16
2	5.502063273727648E-4	TGTGCGAGAGATCTTAAAGGATATTGTAGTAGTACCAGCTGCTCTGAAATAGCAGCAGCTGGTACCCACTACGGTATGGACGTCTGG	CARDLKGYCSSTSCSEIAAAGTHYGMDVW	IGHV1-2	IGHD2-2	IGHJ6	13	17	42	75
2	5.502063273727648E-4	TGTGCAAAAGATCTATTTAAGGGTAGATGGACTGCAGTGGGTACGACCAGGGGGACTTACTACTACTACGGTATGGACGTCTGG	CAKDLFKGRWTAVGTTRGTYYYYGMDVW	IGHV1-24	IGHD5-12	IGHJ6	13	35	45	57
2	5.502063273727648E-4	TGTGCAACAGATCGGCCCCCCTCGGTACTACGATTTTTGGAGTGGTCGCCAAACCACTACTACTACGGTATGGACGTCTGG	CATDRPPSVLRFLEWSPNHYYYGMDVW	IGHV1-24	IGHD3-3	IGHJ6	12	24	45	55
2	5.502063273727648E-4	TGTGCGAGAGATGGGGCGTATAGCAGTGAGACCCCCGTAATTGGGGGTTACTACTACTACTACGGTATGGACGTCTGG	CARDGAYSSETPVIGGYYYYYGMDVW	IGHV3-33	IGHD6-19	IGHJ6	11	17	27	47
2	5.502063273727648E-4	TGTGCGAGAGATAAAAGACCGGTTCGGGGAGTTATTATAACCAGATATTACTACTACTACTACGGTATGGACGTCTGG	CARDKRPVRGVIITRYYYYYYGMDVW	IGHV3-21	IGHD3-10	IGHJ6	11	20	40	44
2	5.502063273727648E-4	TGTGTAAAAGTCGGCGGACAAAACTGTACTGGTGGTACCTGTCGAAACTACTACTACTATGATATGGACGTCTGG	CVKVGGQNCTGGTCRNYYYYDMDVW	IGHV3-43	IGHD2-15	IGHJ6	9	24	40	46
2	5.502063273727648E-4	TGTGCGACTGAGTCGGGAGGGGTTCTCGGATATTGTCGCCCTCCCAACTGTCCACTGGTGGCGCGTGGCTTCTGG	CATESGGVLGYCRPPNCPLVARGFW	IGHV3-23	IGHD2-15	IGHJ4	6	27	35	71
2	5.502063273727648E-4	TGTGCGAGAGCATCCTTTTCCACTCGTGGTCATTATGGAGTTCGCAAGCATCCTTACTGGTACTTCGATCTCTGG	CARASFSTRGHYGVRKHPYWYFDLW	IGHV4-4	IGHD3-3	IGHJ2	9	25	35	54
2	5.502063273727648E-4	TGTGCGAGAGATCGTGTATATTGGGATTCCACGTATAGCAGTGGCTTTATCTACTACTTCGTTATGGACGTCTGG	CARDRVYWDSTYSSGFIYYFVMDVW	IGHV4-31	IGHD6-19	IGHJ6	12	32	45	50
2	5.502063273727648E-4	TGTGCCAAAGCGATTGCATTATCATGGTTCGGGGAAATCCTATCTGAGGACTACTTCGGTTTGGACGTCTGG	CAKAIALSWFGEILSEDYFGLDVW	IGHV3-23	IGHD3-10	IGHJ6	9	23	34	61
2	5.502063273727648E-4	TGTGCGAGTTCTTCAGAGCCGGTGGGGGGTATGATAGTAGTATACTACTACTACTACGGTATGGACGTCTGG	CASSSEPVGGMIVVYYYYYGMDVW	IGHV1-46	IGHD4-23	IGHJ6	7	19	24	34
2	5.502063273727648E-4	TGTGCGAGGCGAGAGAGTGTTACTATGGTTCGGGGAGTTATTATAAGAGGGGCTTTAGGGTTCGACCCCTGG	CARRESVTMVRGVIIRGALGFDPW	IGHV1-46	IGHD3-10	IGHJ5	7	19	45	58
2	5.502063273727648E-4	TGTGCGAGAGCGATCTACGGTGACTACGGACTCTTTCAAAGTCGCTACTACTACTACGGTATGGACGTCAGG	CARAIYGDYGLFQSRYYYYGMDVR	IGHV1-18	IGHD4-17	IGHJ6	9	14	27	44
2	5.502063273727648E-4	TGTGCGAGAGATCGCGGGGGAGACTATTATGGTTATTTTAATGTGAATTACTTTGGGGGCATGGACGCCTGG	CARDRGGDYYGYFNVNYFGGMDAW	IGHV1-18	IGHD3-16	IGHJ6	12	46	58	59
2	5.502063273727648E-4	TGTGCGAGAGACCTTACCTTCCCTGATGGAATCTTAGTAGTACACTATATCGGCTACGGTATGGACGTCTGG	CARDLTFPDGILVVHYIGYGMDVW	IGHV1-18	IGHD2-2	IGHJ6	10	34	42	60
2	5.502063273727648E-4	TGTACCACAGATCCCTACTACTTTGATAGTACTGGTTATGAACACTACTATCACTACTATATGGACGTCTGG	CTTDPYYFDSTGYEHYYHYYMDVW	IGHV3-15	IGHD3-22	IGHJ6	12	18	38	43
2	5.502063273727648E-4	TGCGCGAGATCAGGATGGTTCGGGACATTAAGTGGACAATCTCCTCATTATTACTACGGAATGGACGTCTGG	CARSGWFGTLSGQSPHYYYGMDVW	IGHV1-46	IGHD3-22	IGHJ6	8	47	57	60
2	5.502063273727648E-4	TGCGCGAGATCAGGATGGTTCGGGACATTAAGTGGACAATCTCCTCATTATTACTACGGAATGGACGTCTGG	CARSGWFGTLSGQSPHYYYGMDVW	IGHV4-55	IGHD3-22	IGHJ6	9	47	57	60
2	5.502063273727648E-4	TGTGCCAGATATGCGGCAATGCATGCTTTTACCTGGTTCTTAAATCCCATCTGGTACTTCGATCTCTGG	CARYAAMHAFTWFLNPIWYFDLW	IGHV5-51	IGHD3-9	IGHJ2	12	32	41	50
2	5.502063273727648E-4	TGTGCGAGTGCCCGGGGGATGACTCCGGTGACCCGAACTTTCTACTACTACTACGGTATGGACGTCTGG	CASARGMTPVTRTFYYYYGMDVW	IGHV4-31	IGHD4-17	IGHJ6	7	18	31	41
2	5.502063273727648E-4	TGTGCGAGACCGGAGACGGTCACGTCTGGTTCGGGGAGCGAGAACTTCTACTACGGAATGGACGTCTGG	CARPETVTSGSGSENFYYGMDVW	IGHV1-46	IGHD3-10	IGHJ6	8	26	37	43
2	5.502063273727648E-4	TGTGCGAGAGGTTGGTGGATAACTGGAACTACGGATGATTACTACTATAACTACGGTATGGACGTCTGG	CARGWWITGTTDDYYYNYGMDVW	IGHV1-8	IGHD1-7	IGHJ6	10	18	32	37
2	5.502063273727648E-4	TGTGCGAGAGGTTGGTGGATAACTGGAACTACGGATGATTACTACTATAACTACGGTATGGACGTCTGG	CARGWWITGTTDDYYYNYGMDVW	IGHV4-4	IGHD1-7	IGHJ6	9	18	32	37
2	5.502063273727648E-4	TGTGCGAGAGATATCTTCCTAGGATATTGTAGTGGTGGTAGCTGCTACTCCGTGGCTTTTGATATCTGG	CARDIFLGYCSGGSCYSVAFDIW	IGHV4-31	IGHD2-15	IGHJ3	15	16	51	54
2	5.502063273727648E-4	TGTGCGAAAGATCCTAACAATTATGATTACGTTTGGGGGACTTATCGTTATGATGATTTTGATATCTGG	CAKDPNNYDYVWGTYRYDDFDIW	IGHV3-30	IGHD3-16	IGHJ3	12	19	48	49
2	5.502063273727648E-4	TGTGCGAAAGAACCGTATAGCAGCAGCTGGACCGACGATTACTACTACTTCTACGGTATGGACGTCTGG	CAKEPYSSSWTDDYYYFYGMDVW	IGHV4-31	IGHD6-13	IGHJ6	10	14	29	37
2	5.502063273727648E-4	TGTGCAAGAGGAAAGGATTGTGGTGGTTATAGTTGTCAGGGTCACCCTTATTATGGTATGGACGTCTGG	CARGKDCGGYSCQGHPYYGMDVW	IGHV3-47	IGHD2-21	IGHJ6	9	16	26	57
2	5.502063273727648E-4	TGTGCAAGAGGAAAGGATTGTGGTGGTGGTCGTTGTCAGGGTTATCATTATTATGGCATGGACGTCTGG	CARGKDCGGGRCQGYHYYGMDVW	IGHV3-74	IGHD2-21	IGHJ6	9	16	27	56
2	5.502063273727648E-4	TGTGCAAGAGGAAAGGATTGTGGTGGTAGTAGCTGCCAGGGTTATTCTTATTACGGTATGGACGTCTGG	CARGKDCGGSSCQGYSYYGMDVW	IGHV3-74	IGHD2-15	IGHJ6	9	16	35	57
2	5.502063273727648E-4	TGTACCACAGTGCTCGTCACTGGCACGTGGATACAGCTATGGTTACGGGGTGGGGGGGTTGACTACTGG	CTTVLVTGTWIQLWLRGGGVDYW	IGHV3-15	IGHD5-18	IGHJ4	9	23	46	58
2	5.502063273727648E-4	TGTGCTAGAGGGGGGGACTGGTATACAGCTATGGCTACACCCAAAGATGAACCTTTTGATGTCTGG	CARGGDWYTAMATPKDEPFDVW	IGHV1-18	IGHD5-18	IGHJ3	9	22	37	52
2	5.502063273727648E-4	TGTGCTAGAGGGGGGGACTGGTATACAGCTATGGCTACACCCAAAGATGAACCTTTTGATGTCTGG	CARGGDWYTAMATPKDEPFDVW	IGHV1-46	IGHD5-18	IGHJ3	9	22	37	52
2	5.502063273727648E-4	TGTGCCAGTGGGTTGAGCTGGTACGTCCGTGGAGAGGCCTACTATAATTTCGCTTTGGAGGTCTGG	CASGLSWYVRGEAYYNFALEVW	IGHV4-30-2	IGHD6-13	IGHJ6	7	15	25	55
2	5.502063273727648E-4	TGTGCGCGAGATGCCTCAGCGAGGCCATCGATGGTTCGGGGAAGTCCGTACGGTCTGGACGTCTGG	CARDASARPSMVRGSPYGLDVW	IGHV1-18	IGHD3-10	IGHJ6	11	30	41	55
2	5.502063273727648E-4	TGTGCGAGTTTAAAGAGATGGCTACCTCCACACCATCCCGGGTCGCATGATGCTTTTGATATCTGG	CASLKRWLPPHHPGSHDAFDIW	IGHV3-11	IGHD5-24	IGHJ3	7	13	24	45
2	5.502063273727648E-4	TGTGCGAGCCTGGGTACCAATTACGATATTTTGACTGGTTACCGCCCTAATGCTTTTGATATCTGG	CASLGTNYDILTGYRPNAFDIW	IGHV1-2	IGHD3-9	IGHJ3	7	19	40	49
2	5.502063273727648E-4	TGTGCGAGGGTTCGTTACTATGATATAACTGGTATGTCTACCCTCAATTACTACTTTGACAACTGG	CARVRYYDITGMSTLNYYFDNW	IGHV1-2	IGHD3-22	IGHJ4	7	14	24	48
2	5.502063273727648E-4	TGTGCGAGATTTCGTATTATGATGACGTTTGGGGGAGCTCTCCGCTCACGAGAAGTTGACTACTGG	CARFRIMMTFGGALRSREVDYW	IGHV4-55	IGHD3-16	IGHJ4	9	12	36	55
2	5.502063273727648E-4	TGTGCGAGAGGCCGGCCCGTTACGATTTTTGGAGTGTTTAAGGTTGTGGGCTGGTTCGACCCCTGG	CARGRPVTIFGVFKVVGWFDPW	IGHV4-59	IGHD3-3	IGHJ5	9	19	39	50
2	5.502063273727648E-4	TGTGCGAGAGGCGGGCGGGGAGATTATGTTGGCTACTACAAGTCATTCTACTACTTTGACTACTGG	CARGGRGDYVGYYKSFYYFDYW	IGHV3-21	IGHD2-2	IGHJ4	9	32	40	48
2	5.502063273727648E-4	TGTGCGAGAGATCGCCCCGAATCGGATTTTTGGAGTGGTTATTATTCGGGCTGGTTCGACCCCTGG	CARDRPESDFWSGYYSGWFDPW	IGHV4-31	IGHD3-3	IGHJ5	12	24	44	50
2	5.502063273727648E-4	TGTGCGAGAGATCGGGAGTATTTCTCTGATGGTAGTTATCCTCCGGATGATGCTTTTGATGTCTGG	CARDREYFSDGSYPPDDAFDVW	IGHV4-4	IGHD3-22	IGHJ3	12	17	35	46
2	5.502063273727648E-4	TGTGCGAGAGATGCCTCCGCGAGGCCAGCTATGATTCGGGGAAGTCCGTACGGTCTGGACGCCTGG	CARDASARPAMIRGSPYGLDAW	IGHV1-18	IGHD3-10	IGHJ3	11	28	41	62
2	5.502063273727648E-4	TGTGCGAGAGATGCCTCAGCGAGGCCATCTATGGTTCGGGGAAGTCCGTACGGTCTGGACTTCTGG	CARDASARPSMVRGSPYGLDFW	IGHV1-18	IGHD3-10	IGHJ3	11	28	41	61
2	5.502063273727648E-4	TGTGCGAGAGATGCCTCAGCGAGGCCATCTATGGTTCGGGGAAGTCCGTACGGTCTGGACGTCTGG	CARDASARPSMVRGSPYGLDVW	IGHV4-31	IGHD3-10	IGHJ6	11	28	41	55
2	5.502063273727648E-4	TGTGCGAGAGATGCCTCAGCGAGGCCATCTATGGTTCGGGGAAGTCCGTACGGTCTGGACGCCTGG	CARDASARPSMVRGSPYGLDAW	IGHV1-18	IGHD3-10	IGHJ3	11	28	41	62
2	5.502063273727648E-4	TGTGCGAGAGATGCGGGGATTAGTGGCTGGCACGGTGAAGGACTGAGTAATGGTTTTGATATCTGG	CARDAGISGWHGEGLSNGFDIW	IGHV4-4	IGHD6-19	IGHJ3	11	21	33	49
2	5.502063273727648E-4	TGTGCGAGAGATAAGGACGATATTTTGACTGGTTATTATAAAGGGGCTGGTGCTTTTGATATCTGG	CARDKDDILTGYYKGAGAFDIW	IGHV4-31	IGHD3-9	IGHJ3	11	16	40	50
2	5.502063273727648E-4	TGTGCGAGAAGAGGGGCAGTGGCTGGTACTGTCATTAGGTTTCACTACTACGGTATGGACGTCTGG	CARRGAVAGTVIRFHYYGMDVW	IGHV4-28	IGHD6-19	IGHJ6	9	15	28	43
2	5.502063273727648E-4	TGTACCACAGACTGGACATTCGGGGACTTATTCAGAACCTACTACTACTACGGTATGGACGTCTGG	CTTDWTFGDLFRTYYYYGMDVW	IGHV3-15	IGHD3-10	IGHJ6	10	18	31	38
2	5.502063273727648E-4	TGCGCGAGAGATGCCTCAGCGAGGCCATCAATGGTTCGGGGAAGTCCGTACGGTCTGGACTTCTGG	CARDASARPSMVRGSPYGLDFW	IGHV1-18	IGHD3-10	IGHJ6	11	30	41	55
2	5.502063273727648E-4	TGCGCGAGAGATGCCTCAGCGAGGCCATCAATGGTTCGGGGAAGTCCGTACGGTCTGGACTTCTGG	CARDASARPSMVRGSPYGLDFW	IGHV1-2	IGHD3-10	IGHJ6	11	30	41	55
2	5.502063273727648E-4	TGCGCGAGAGATGCCTCAGCGAGGCCATCAATGGTTCGGGGAAGTCCGTACGGTCTGGACTTCTGG	CARDASARPSMVRGSPYGLDFW	IGHV4-31	IGHD3-10	IGHJ6	11	30	41	55
2	5.502063273727648E-4	TGCGCGAGAGATGCCTCAGCGAGGCCATCAATGGTTCGGGGAAGTCCGTACGGTCTGGACGCCTGG	CARDASARPSMVRGSPYGLDAW	IGHV1-18	IGHD3-10	IGHJ3	11	30	41	62
2	5.502063273727648E-4	TGTGTGAAAGACTACGGAGATTGTAGTGTTGGTAGATGCTACGCGAACCCCTGTGAGTTTTGG	CVKDYGDCSVGRCYANPCEFW	IGHV3-62	IGHD2-15	IGHJ4	10	15	41	60
2	5.502063273727648E-4	TGTGTGAAAGACTACGGAGACTGTAGTGGTGGTAGATGCTACGCGGATCCCTGTGACTTTTGG	CVKDYGDCSGGRCYADPCDFW	IGHV3-62	IGHD2-15	IGHJ4	10	21	41	53
2	5.502063273727648E-4	TGTGCTAAAGACGTGTCTTATAATTATTATGACACTAGTCGTCCCCACGGGGCCGACTACTGG	CAKDVSYNYYDTSRPHGADYW	IGHV1-58	IGHD3-16	IGHJ4	4	24	31	54
2	5.502063273727648E-4	TGTGCGGGGGCCCCCTACGATACTTCGAATGCTTTTTATTCGGACAAAGCGTTCGGCCCCTGG	CAGAPYDTSNAFYSDKAFGPW	IGHV4-30-2	IGHD3-9	IGHJ5	4	15	38	50
2	5.502063273727648E-4	TGTGCGAGAGGCGTGCCGAGAAACTGTGGTGGTGACTGCTATTACAACTGGTTCGACCCCTGG	CARGVPRNCGGDCYYNWFDPW	IGHV1-8	IGHD2-21	IGHJ5	11	24	41	42
2	5.502063273727648E-4	TGTGCGAGAGATTTCTTTTCTGTCGCCCTTATTACTATAATTCGGGGAGGCTTTGACTACTGG	CARDFFSVALITIIRGGFDYW	IGHV4-4	IGHD3-10	IGHJ4	15	29	48	50
2	5.502063273727648E-4	TGTGCGAGAGATGCCCATTACTATGATAGTAGTGGTTACCCTTACGCAACCCATGACTACTGG	CARDAHYYDSSGYPYATHDYW	IGHV4-31	IGHD3-22	IGHJ4	11	16	37	53
2	5.502063273727648E-4	TGTGCGAAGGACTATGGAGAATGTAGTGGTGGTCGGTGCTACGCGGACCCCTTAGACTACTGG	CAKDYGECSGGRCYADPLDYW	IGHV3-23	IGHD2-15	IGHJ4	7	21	41	50
2	5.502063273727648E-4	TGTGCAAGAGCGGCCCCTATATGGTTCGGGGAGTACTACTACTACTACGGTATGGACGTCTGG	CARAAPIWFGEYYYYYGMDVW	IGHV3-13	IGHD3-10	IGHJ6	9	19	32	33
2	5.502063273727648E-4	TGTGCAAAAGATAGTAGGGCACATTACGATATTTTGACTGGTTATTATGGTTTTGACTACTGG	CAKDSRAHYDILTGYYGFDYW	IGHV3-43	IGHD3-9	IGHJ4	12	22	47	51
2	5.502063273727648E-4	TGTGTGAGAGATATCCGGACATATCATTGGGATAGAAGTGGTCATGCTTTTGATATGTGG	CVRDIRTYHWDRSGHAFDMW	IGHV1-18	IGHD3-22	IGHJ3	11	30	41	43
2	5.502063273727648E-4	TGTGTGAGAGACCCAATACGATTTTTTAATTGGTTACCCGCTGATTCTTTTGATATCTGG	CVRDPIRFFNWLPADSFDIW	IGHV4-55	IGHD3-3	IGHJ3	8	16	35	41
2	5.502063273727648E-4	TGTGCTAGAGCCGTAGAATTACTATGGTTCGGGGAGTCCAACCCATACTTTGACTACTGG	CARAVELLWFGESNPYFDYW	IGHV1-46	IGHD3-10	IGHJ4	9	17	36	45
2	5.502063273727648E-4	TGTGCGAGGGGGGATCGGGGAGTTTACATGGTCTACTACTACTACCTTATGGACGTCTGG	CARGDRGVYMVYYYYLMDVW	IGHV4-34	IGHD3-10	IGHJ6	7	14	23	32
2	5.502063273727648E-4	TGTGCGAGGGAAACTCAACGTATTACTATGGTTCGGGGAGTTAGATGGTTCGACCCCTGG	CARETQRITMVRGVRWFDPW	IGHV4-4	IGHD3-10	IGHJ5	7	17	42	45
2	5.502063273727648E-4	TGTGCGAGATTTCGGTACAGCAGCAGCTGGTACGGATCACATGACTGGTTCGACCCCTGG	CARFRYSSSWYGSHDWFDPW	IGHV4-55	IGHD6-13	IGHJ5	9	13	33	43
2	5.502063273727648E-4	TGTGCGAGATCTTACTATGATAGTAGTGGTTATCTACCCCACTACTACTTTGACTACTGG	CARSYYDSSGYLPHYYFDYW	IGHV4-59	IGHD3-22	IGHJ4	8	11	32	42
2	5.502063273727648E-4	TGTGCGAGAGTGCAGTGGCTACGATTAACGAGCGACGGAATAGATGCTTTTGATATCTGG	CARVQWLRLTSDGIDAFDIW	IGHV3-48	IGHD5-12	IGHJ3	9	13	26	42
2	5.502063273727648E-4	TGTGCGAGAGCCCCAAGAGAATTGCTACAATTGCGACCCGGCGAGTACTTTGACTACTGG	CARAPRELLQLRPGEYFDYW	IGHV4-59	IGHD5-24	IGHJ4	9	23	31	45
2	5.502063273727648E-4	TGTGCGAGAGGCCCCCGAGGGTGGCTACAAAGGCGTACGTGGTACTACTTTGACTACTGG	CARGPRGWLQRRTWYYFDYW	IGHV4-59	IGHD5-24	IGHJ4	9	21	29	41
2	5.502063273727648E-4	TGTGCGAGAGGCCGAAAGTGGGAGCTACTCTTCCACTACTACTACGGTATGGACGTCTGG	CARGRKWELLFHYYYGMDVW	IGHV1-8	IGHD1-26	IGHJ6	12	16	28	34
2	5.502063273727648E-4	TGTGCGAGAGGGTCCTCCTTCACTTTCGAATCACCAGCAATGTATGCTTTTGATATGTGG	CARGSSFTFESPAMYAFDMW	IGHV1-2	IGHD2-2	IGHJ3	9	32	37	43
2	5.502063273727648E-4	TGTGCGAGAGGGGTTAATTACGTTTGGGGGAGTTATCGACACGCTCCATTTGACTACTGG	CARGVNYVWGSYRHAPFDYW	IGHV1-8	IGHD3-16	IGHJ4	10	16	37	48
2	5.502063273727648E-4	TGTGCGAGAGATCTCCGTACATACAGTAACTTAGGCCGGTTGCTCTGGTTCGACCCCTGG	CARDLRTYSNLGRLLWFDPW	IGHV4-31	IGHD4-11	IGHJ5	14	21	30	44
2	5.502063273727648E-4	TGTGCGAGAGATATATATGTAACAGTGGTTGGTCACTACTACTATGGTATGGACGTCTGG	CARDIYVTVVGHYYYGMDVW	IGHV3-11	IGHD6-19	IGHJ6	11	22	32	34
2	5.502063273727648E-4	TGTGCGAGAGATAATAGGTTTGTAGTAGTACCAGCTGCGGATTGGTACTTTGACTACTGG	CARDNRFVVVPAADWYFDYW	IGHV1-69	IGHD2-2	IGHJ4	11	19	37	45
2	5.502063273727648E-4	TGTGCGAGAGAAATGGGCAGTGGCTGGTTTTCGATCTACTACTACGGTATGGACGTCTGG	CAREMGSGWFSIYYYGMDVW	IGHV3-53	IGHD6-19	IGHJ6	10	16	27	35
2	5.502063273727648E-4	TGTGCGAGAGAAATACCTCTAATAATGGTGGCTCCCACACCGAGGGGTGAGGACTCCTGG	CAREIPLIMVAPTPRGEDSW	IGHV4-31	IGHD1-26	IGHJ4	10	30	37	51
2	5.502063273727648E-4	TGTGCGAAAAGCATTTTAACTGGGGCAGAGTCGGGGTTTGACTACGGCCTGGACGTCTGG	CAKSILTGAESGFDYGLDVW	IGHV3-23	IGHD4-17	IGHJ6	8	38	46	49
2	5.502063273727648E-4	TGTACTAGGGCCAAGTATTACTATGATAGTAGTGGTTATTACCTTCCCTTTGACTACTGG	CTRAKYYYDSSGYYLPFDYW	IGHV3-49	IGHD3-22	IGHJ4	7	14	41	47
2	5.502063273727648E-4	TGCGCGAACAGTAATAGGGGAGTAGTAGTTGGTACACTAGGCGGCTGGTTCGACCCCTGG	CANSNRGVVVGTLGGWFDPW	IGHV1-69	IGHD2-2	IGHJ5	6	21	28	44
2	5.502063273727648E-4	TGTGCGTCCGCGTATTGTGTTGGTGGTAGCTGTTTCGCGGTCTACATTGACTACTGG	CASAYCVGGSCFAVYIDYW	IGHV3-74	IGHD2-15	IGHJ4	4	12	31	41
2	5.502063273727648E-4	TGTGCGCGAGAGAAGGTAGAAGCCAGAGATTACTATTATTATGGACTAGACGTCTGG	CAREKVEARDYYYYGLDVW	IGHV1-2	IGHD3-10	IGHJ6	10	28	35	48
2	5.502063273727648E-4	TGTGCGAGATGGTATCGTGGAAATAGTGCCTACGACTCAACCCTCTTTGAATACTGG	CARWYRGNSAYDSTLFEYW	IGHV4-39	IGHD5-12	IGHJ4	8	15	34	44
2	5.502063273727648E-4	TGTGCGAGATATTTTTGGAGTGGTCTTTACATGGAGGGATACTACTTTGACTCCTGG	CARYFWSGLYMEGYYFDSW	IGHV7-81	IGHD3-3	IGHJ4	11	12	23	39
2	5.502063273727648E-4	TGTGCGAGACATGGGGATAGGTGGGAGCTGTTACCCAGACAGGCTTTTGATATCTGG	CARHGDRWELLPRQAFDIW	IGHV5-10-1	IGHD1-26	IGHJ3	12	20	28	42
2	5.502063273727648E-4	TGTGCGAGAGTAAGAAGGCAGTGGCTGGGCACGAACTACTACGGTATGGACGTCTGG	CARVRRQWLGTNYYGMDVW	IGHV4-59	IGHD6-19	IGHJ6	9	17	27	34
2	5.502063273727648E-4	TGTGCGAGAGGGGAGTACTATGCTTCGGGGAGTATCTACACCTCATTCCTCTATTGG	CARGEYYASGSIYTSFLYW	IGHV1-8	IGHD3-10	IGHJ4	10	15	32	50
2	5.502063273727648E-4	TGTGCGAGAGATCTCTATTACTATGATAGTAGTGGTTATGGGTGGAATGACTACTGG	CARDLYYYDSSGYGWNDYW	IGHV1-69	IGHD3-22	IGHJ4	15	16	38	47
2	5.502063273727648E-4	TGTGCGAGAGAACTGGCGGTAGGGATGTGGCTGGTACGCGGCTGGTTCGACCCCTGG	CARELAVGMWLVRGWFDPW	IGHV4-31	IGHD6-19	IGHJ5	10	26	37	41
2	5.502063273727648E-4	TGTGCGAACCTAGGAGGGACGAGGTATTTTGACTGGTTACCCCCTCTGGACTCCTGG	CANLGGTRYFDWLPPLDSW	IGHV3-11	IGHD3-9	IGHJ4	6	24	38	48
2	5.502063273727648E-4	TGTGCGAAACCGTCTTCGGGTGCGGGGGGTTTTTACCCTTCGACGGTTGACCACTGG	CAKPSSGAGGFYPSTVDHW	IGHV3-23	IGHD3-10	IGHJ4	8	18	34	46
2	5.502063273727648E-4	TGTGCAAGAGAAGGGGAGGTGGTGACTGCTATTCCTCATCTGGCTTTTGATATCTGG	CAREGEVVTAIPHLAFDIW	IGHV3-21	IGHD2-21	IGHJ3	10	17	34	42
2	5.502063273727648E-4	TGTGCAAAGAATCCCCCGTATAGTACCAATTGGCCCCTTGGAGGTTTTGATTTCTGG	CAKNPPYSTNWPLGGFDFW	IGHV3-23	IGHD2-2	IGHJ3	9	20	27	44
2	5.502063273727648E-4	TGTGCAAAATCGAGGAGTTTGGGGGAGTTATTCGCCATCGCCGCTTTTGACTACTGG	CAKSRSLGELFAIAAFDYW	IGHV3-9	IGHD3-16	IGHJ4	8	16	30	45
2	5.502063273727648E-4	TGTGCGAGTCCGGGTGATGGTCGTGGTTATGTCTTCTGGTACTTCGATGTCTGG	CASPGDGRGYVFWYFDVW	IGHV4-4	IGHD3-22	IGHJ2	7	14	29	35
2	5.502063273727648E-4	TGTGCGAGGCGAAATAATGACGATAGTGGATATAGATATTACTTTGATTACTGG	CARRNNDDSGYRYYFDYW	IGHV4-31	IGHD5-12	IGHJ4	7	25	34	39
2	5.502063273727648E-4	TGTGCGAGGAGGACGGATAAAGCTATGGTTGTGTGGGGACCTTTTGACTACTGG	CARRTDKAMVVWGPFDYW	IGHV4-31	IGHD5-18	IGHJ4	7	14	29	42
2	5.502063273727648E-4	TGTGCGAGAGGTTACGATATTTTGACTGGTTATTATAACGCCTTTGACTACTGG	CARGYDILTGYYNAFDYW	IGHV1-8	IGHD3-9	IGHJ4	10	11	39	41
2	5.502063273727648E-4	TGTGCGAGAGGTGGTTCCCAGGGCAAATACTACTACTACGGTATGGACGTCTGG	CARGGSQGKYYYYGMDVW	IGHV4-34	IGHD1-14	IGHJ6	10	11	17	27
2	5.502063273727648E-4	TGTGCGAGAGGCATTCCCGTCTTTGCATCGGGAATTCAAGGAGATGACTACTGG	CARGIPVFASGIQGDDYW	IGHV4-34	IGHD2-21	IGHJ4	11	30	34	44
2	5.502063273727648E-4	TGTGCGAGAGGACGGTGGTTACCCCCCGACTACTACTACGGTATGGATGTCTGG	CARGRWLPPDYYYGMDVW	IGHV1-8	IGHD4-23	IGHJ6	10	11	18	28
2	5.502063273727648E-4	TGTGCGAGAGATCCCTCCTTTTACTTTGGTGCGGGTAGTCCTTGGGACTACTGG	CARDPSFYFGAGSPWDYW	IGHV4-4	IGHD3-10	IGHJ4	16	20	38	45
2	5.502063273727648E-4	TGTGCGAGAGATCGGGGATATAGTGGCTACGCCCCCTACGGTATGGACGTCTGG	CARDRGYSGYAPYGMDVW	IGHV3-53	IGHD5-12	IGHJ6	12	15	30	42
2	5.502063273727648E-4	TGTGCGAGAGACCGGGGGGGCTACGGGCCCTACTACTACGGTATGGACGTCTGG	CARDRGGYGPYYYGMDVW	IGHV3-21	IGHD5-12	IGHJ6	10	18	24	29
2	5.502063273727648E-4	TGTGCGAGAAGGGGGGAAGATGGCCACAATTGGCTTGGGGACTTTGACTTCTGG	CARRGEDGHNWLGDFDFW	IGHV3-21	IGHD5-24	IGHJ4	8	17	30	40
2	5.502063273727648E-4	TGTGGGAGAACCTGGGACGATGTTTGGAGTGGTCGCTCCCTCTTGGACTTCTGG	CGRTWDDVWSGRSLLDFW	IGHV3-21	IGHD3-3	IGHJ4	8	16	32	41
2	5.502063273727648E-4	TGTGTGAAAGGCCCGCTGAAGTGGCTCCTACGTGGGTACTTTGGCGACTGG	CVKGPLKWLLRGYFGDW	IGHV3-30	IGHD6-19	IGHJ4	3	19	32	36
2	5.502063273727648E-4	TGTGTAAGAGCATTTAGAAATGACTACAACTGGGGTCACTTTGACTTCTGG	CVRAFRNDYNWGHFDFW	IGHV3-21	IGHD1-1	IGHJ4	3	24	32	37
2	5.502063273727648E-4	TGTGCGCAGTTACCCCGCTATGGTTCGGGGAGTTCACCTCTCGACCTCTGG	CAQLPRYGSGSSPLDLW	IGHV4-31	IGHD3-10	IGHJ5	5	17	33	40
2	5.502063273727648E-4	TGTGCGAGTTTTTGTCGTGGTGGTGACTGCTATTCGCCCTTTGACTACTGG	CASFCRGGDCYSPFDYW	IGHV3-21	IGHD2-21	IGHJ4	7	16	34	38
2	5.502063273727648E-4	TGTGCGAGGGGTGCTGATAGTAGTGGTTATGACCCCCTTTTTAATTCCTGG	CARGADSSGYDPLFNSW	IGHV3-21	IGHD3-22	IGHJ5	7	14	29	46
2	5.502063273727648E-4	TGTGCGAGACCTCCTTGGATATTGCGCCCCATTGCTGCTTTTGATATCTGG	CARPPWILRPIAAFDIW	IGHV3-23	IGHD2-15	IGHJ3	6	11	23	35
2	5.502063273727648E-4	TGTGCGAGAGTGGCATATTGTGGTGGTGACTGCAACTGGTTCGACCCCTGG	CARVAYCGGDCNWFDPW	IGHV4-4	IGHD2-21	IGHJ5	9	12	31	32
2	5.502063273727648E-4	TGTGCGAGAGATAGGTGGAACTATGATATCTTTACGGGGTATCACTACTGG	CARDRWNYDIFTGYHYW	IGHV3-53	IGHD3-22	IGHJ4	11	19	27	43
2	5.502063273727648E-4	TGTGCGAGAGACGGTTACGTTAGTGCCTACGATGGGGGAATGGACTCCTGG	CARDGYVSAYDGGMDSW	IGHV3-23	IGHD5-12	IGHJ4	10	20	32	42
2	5.502063273727648E-4	TGTGCGAAGGATGGCTACGTTGGTGGCTACGATGGGGGAATGGACGACTGG	CAKDGYVGGYDGGMDDW	IGHV3-23	IGHD5-12	IGHJ3	11	22	32	47
2	5.502063273727648E-4	TGTGCGAAGGATGGCTACGTTAGTGCCTTCGATGGGGGAATGGACTCCTGG	CAKDGYVSAFDGGMDSW	IGHV7-34-1	IGHD5-24	IGHJ4	8	9	17	42
2	5.502063273727648E-4	TGTGCGAAGACGGCCAGCTCCTGGTTCAATCTGGGGATCATTGAGTCGTGG	CAKTASSWFNLGIIESW	IGHV1-18	IGHD7-27	IGHJ4	6	30	38	48
2	5.502063273727648E-4	TGTGCGAAATTTTTGGTGGGTAGTTCCGGATATTTCTGGTTCGACCCCTGG	CAKFLVGSSGYFWFDPW	IGHV3-23	IGHD1-7	IGHJ5	8	19	26	35
2	5.502063273727648E-4	TGTGCGAAACAGACCGGACGGCATGTCAGCAACTGGTATATCGACTGGTGG	CAKQTGRHVSNWYIDWW	IGHV3-23	IGHD6-13	IGHJ4	8	26	37	48
2	5.502063273727648E-4	TGTGCAGTACCTAGTAGTGGTTATTACCCCCCTAATGCTTTTGATATCTGG	CAVPSSGYYPPNAFDIW	IGHV1-24	IGHD3-22	IGHJ3	5	11	26	34
2	5.502063273727648E-4	TGCGTGACTTTCCCGAGAGGTGTCGATTACCTGCACTACTTTGACTACTGG	CVTFPRGVDYLHYFDYW	IGHV5-51	IGHD5-12	IGHJ4	1	23	29	34
2	5.502063273727648E-4	TGTGCCAATAGGAATAGTAATATGCCTGGCCGCCCGTTTGACTACTGG	CANRNSNMPGRPFDYW	IGHV3-23	IGHD3-10	IGHJ4	4	13	21	36
2	5.502063273727648E-4	TGTGCGGTATCATACAGTTATGGCCAGAAGTACTACTTTGACTACTGG	CAVSYSYGQKYYFDYW	IGHV3-23	IGHD5-18	IGHJ4	5	11	22	28
2	5.502063273727648E-4	TGTGCGGGGATCCGTAGCTATGATAGTAGTGGTTATACTGACTACTGG	CAGIRSYDSSGYTDYW	IGHV4-34	IGHD3-22	IGHJ4	5	17	35	38
2	5.502063273727648E-4	TGTGCGAGAGTTTCATGGGCTCGGGGACTTATTCCCCCCGACTACTGG	CARVSWARGLIPPDYW	IGHV1-2	IGHD3-10	IGHJ4	9	20	32	39
2	5.502063273727648E-4	TGTGCGAGAGTCCGCTATAACAGTGGCTGGTGGGGGGCTGACTCCTGG	CARVRYNSGWWGADSW	IGHV1-2	IGHD6-19	IGHJ4	9	15	30	38
2	5.502063273727648E-4	TGTGCGAGAGTCCGCTATAACAGTGGCTGGTGGGGGGCTGACTCCTGG	CARVRYNSGWWGADSW	IGHV5-10-1	IGHD6-19	IGHJ4	8	15	30	38
2	5.502063273727648E-4	TGTGCGAGAGTACGGGTCGGTGACTACAAATACGGTAAGGACGTCTGG	CARVRVGDYKYGKDVW	IGHV4-4	IGHD4-17	IGHJ6	9	17	26	38
2	5.502063273727648E-4	TGTGCGAGAGCTTATGATAGTAGTGAGTCGGATGCTTTTGATATCTGG	CARAYDSSESDAFDIW	IGHV3-11	IGHD3-22	IGHJ3	9	12	24	30
2	5.502063273727648E-4	TGTGCGAGAGGTGACATCCTGGAGACTATGCAAGAATACATCTACTGG	CARGDILETMQEYIYW	IGHV1-18	IGHD2-2	IGHJ4	9	25	30	41
2	5.502063273727648E-4	TGTGCGAGAGGAACGGCCGCATGGGGGAAAAATTACTTTGACTACTGG	CARGTAAWGKNYFDYW	IGHV4-4	IGHD3-16	IGHJ4	9	21	27	33
2	5.502063273727648E-4	TGTGCGAGAGATGCCGACATTCTAGCAACAGCTGGCCTCGGGTACTGG	CARDADILATAGLGYW	IGHV3-48	IGHD6-13	IGHJ4	11	22	34	42
2	5.502063273727648E-4	TGTGCGAAGGTGATGGGAATTAATGCCTACCGCCCATTTGACTTCTGG	CAKVMGINAYRPFDFW	IGHV3-23	IGHD1-7	IGHJ4	7	27	31	36
2	5.502063273727648E-4	TGTGCGAAGGGGGCAGGCCGTGTCACAGCAGGGCCTTTTGACTACTGG	CAKGAGRVTAGPFDYW	IGHV3-23	IGHD6-13	IGHJ4	7	25	30	36
2	5.502063273727648E-4	TGTGCGAAAGACATTAAACCTGATGGTCGGGGGGACATTGACTACTGG	CAKDIKPDGRGDIDYW	IGHV3-23	IGHD3-10	IGHJ4	10	26	31	37
2	5.502063273727648E-4	TGTGCATGTAGTTACAGCAAAACCTCCAAGTATTACTTTGACTACTGG	CACSYSKTSKYYFDYW	IGHV3-21	IGHD4-11	IGHJ4	4	7	14	28
2	5.502063273727648E-4	TGTGCACGGATACGGTATAGCAGTGGCTGGTCCAACTTTGACTACTGG	CARIRYSSGWSNFDYW	IGHV2-26	IGHD6-19	IGHJ4	13	14	30	34
2	5.502063273727648E-4	TGTGCAACAGAGGGTGGCAAATCTGGCTACTACGGTATGGACGTCTGG	CATEGGKSGYYGMDVW	IGHV1-24	IGHD1-26	IGHJ3	10	25	33	43
2	5.502063273727648E-4	TGTGCAAGAGATTTCGTTTACTACTACTACTACGGTATGGACGTCTGG	CARDFVYYYYYGMDVW	IGHV3-13	.	IGHJ6	11	-1	-1	17
2	5.502063273727648E-4	TGTGCAAAAGTGTTACCTGGACACAGCTTTGGTCCATTTGACTACTGG	CAKVLPGHSFGPFDYW	IGHV3-9	IGHD5-18	IGHJ4	9	17	32	36
2	5.502063273727648E-4	TGCCGAACTACGTTTGGGGGAGTTGACGTTATGGAGGCGGACTACTGG	CRTTFGGVDVMEADYW	IGHV4-34	IGHD3-16	IGHJ4	1	8	31	39
2	5.502063273727648E-4	TGCGCGAGAGAGTGGTCTCGTAATGGCGGAAGTTGCTACTTTGTCTGG	CAREWSRNGGSCYFVW	IGHV1-46	IGHD2-15	IGHJ4	10	19	39	44
2	5.502063273727648E-4	TGTGTGAGAGACCGGACCGATGGAATACGCGGTATGGACGTCTGG	CVRDRTDGIRGMDVW	IGHV4-59	IGHD3-22	IGHJ6	10	23	28	33
2	5.502063273727648E-4	TGTGTAAGAGATTTCGGTGTAGTAACAGCTGCTGTCCAGTCCTGG	CVRDFGVVTAAVQSW	IGHV3-9	IGHD2-2	IGHJ1	11	18	32	34
2	5.502063273727648E-4	TGTGCGCGAGATATGATCGGGGGTCCTTACTTCTTAGACTTCTGG	CARDMIGGPYFLDFW	IGHV3-53	IGHD3-10	IGHJ4	11	16	21	27
2	5.502063273727648E-4	TGTGCGGCTCGTGGATACAGGCAGTCTTCCCCAATTGACTACTGG	CAARGYRQSSPIDYW	IGHV3-21	IGHD5-18	IGHJ4	5	9	19	34
2	5.502063273727648E-4	TGTGCGACTTCCCAGCAGTGGCTGACATGGGCCTCTGACTCCTGG	CATSQQWLTWASDSW	IGHV5-10-1	IGHD6-19	IGHJ4	6	13	23	35
2	5.502063273727648E-4	TGTGCGAGGGCCCCGGGCGGAATTCGAGGTTATCATGACCACTGG	CARAPGGIRGYHDHW	IGHV1-69	IGHD3-22	IGHJ4	7	27	32	35
2	5.502063273727648E-4	TGTGCGAGACGATACAGCTATGGCCCCGGTGCTTTTGATATCTGG	CARRYSYGPGAFDIW	IGHV5-10-1	IGHD5-18	IGHJ3	9	10	22	29
2	5.502063273727648E-4	TGTGCGAGAGTCCGTCTGGCCGGGCGCTGGTACTTCGATCTCTGG	CARVRLAGRWYFDLW	IGHV4-4	IGHD2-2	IGHJ2	9	18	22	26
2	5.502063273727648E-4	TGTGCGAGAGCGGGAGGCAATGGCTGGTGGGGCCTAGACTACTGG	CARAGGNGWWGLDYW	IGHV3-11	IGHD6-19	IGHJ4	9	16	27	36
2	5.502063273727648E-4	TGTGCGAGAGATTTGAGGCGAACACATGCCCCTCCGGCCTACTGG	CARDLRRTHAPPAYW	IGHV1-18	IGHD2-15	IGHJ4	11	31	36	38
2	5.502063273727648E-4	TGTGCGAGAGATCTGTACGGTGGTAACTCCGAGCTTGACCACTGG	CARDLYGGNSELDHW	IGHV1-2	IGHD4-23	IGHJ4	13	15	30	34
2	5.502063273727648E-4	TGTGCGAGAGAGTGGGGGAATTATCGTCAGGCTTTGGCTCTCTGG	CAREWGNYRQALALW	IGHV3-33	IGHD3-16	IGHJ3	10	12	26	30
2	5.502063273727648E-4	TGTGCGAGAGAGAAGATTCGTACAGTTGACGCTTTTGATATCTGG	CAREKIRTVDAFDIW	IGHV1-69	IGHD4-11	IGHJ3	10	20	25	26
2	5.502063273727648E-4	TGTGCGAGAGAGAAGATTCGTACAGTTGACGCTTTTGATATCTGG	CAREKIRTVDAFDIW	IGHV4-31	IGHD4-11	IGHJ3	10	20	25	26
2	5.502063273727648E-4	TGTGCGAAGGATGGGGACCACGGTGACCCATTTTTTGACTACTGG	CAKDGDHGDPFFDYW	IGHV3-23	IGHD4-17	IGHJ4	11	15	26	33
2	5.502063273727648E-4	TGTGCGAAAGACTTTCAATGGCTACAACTCGTTTTTGAGTCCTGG	CAKDFQWLQLVFESW	IGHV3-30	IGHD5-24	IGHJ4	10	17	26	33
2	5.502063273727648E-4	TGTGCGAAAGACATTCCGTCGGTGACGGGCCGCTTTGAACACTGG	CAKDIPSVTGRFEHW	IGHV3-23	IGHD4-17	IGHJ2P	10	19	25	31
2	5.502063273727648E-4	TGTGCAAGAGACCTATGGTTCGGGGAGTCAAAGCTCGACCCCTGG	CARDLWFGESKLDPW	IGHV3-74	IGHD3-10	IGHJ5	10	12	27	34
2	5.502063273727648E-4	TGTGCAAGAGACCTATGGTTCGGGGAGTCAAAGCTCGACCCCTGG	CARDLWFGESKLDPW	IGHV3-13	IGHD3-10	IGHJ5	10	12	27	34
2	5.502063273727648E-4	TGTATAAAAGATATCGACTACGACGGTTTCTACTTTGCCTCCTGG	CIKDIDYDGFYFASW	IGHV3-43	IGHD4-17	IGHJ4	13	15	21	29
2	5.502063273727648E-4	TGTGTCAGAGGTCCTGGAGCACCCCACTATCTTGACTCCTGG	CVRGPGAPHYLDSW	IGHV3-74	IGHD1-26	IGHJ4	3	22	29	31
2	5.502063273727648E-4	TGTGCGACCTACCTGGCGGGTAGAGGGGGGACAGGACACTGG	CATYLAGRGGTGHW	IGHV4-31	IGHD5-24	IGHJ4	6	19	24	37
2	5.502063273727648E-4	TGTGCGAGGCCCCGTTGGGTGGGAGCCCTCCGGGACTACTGG	CARPRWVGALRDYW	IGHV3-30	IGHD1-26	IGHJ4	7	18	25	33
2	5.502063273727648E-4	TGTGCGAGGGATGACGGGTTGAGAGACTACTGTGACTATTGG	CARDDGLRDYCDYW	IGHV3-20	IGHD6-13	IGHJ4	11	14	18	25
2	5.502063273727648E-4	TGTGCGAGATGGGGTAGTAGTGGTTACAGTCCTGACTACTGG	CARWGSSGYSPDYW	IGHV4-55	IGHD3-22	IGHJ4	9	14	25	32
2	5.502063273727648E-4	TGTGCGAGAGCTCTGGTGTATCCGTACTACTTTGACTACTGG	CARALVYPYYFDYW	IGHV4-4	IGHD2-8	IGHJ4	13	14	20	23
2	5.502063273727648E-4	TGTGCGAGAGGAGGGCAGCTTGGTTCCCCCTTTGACTACTGG	CARGGQLGSPFDYW	IGHV1-3	IGHD1-14	IGHJ4	9	20	26	29
2	5.502063273727648E-4	TGTGCGAATGGGGAGATAGTAGTGTTCGCTTTTGATATCTGG	CANGEIVVFAFDIW	IGHV3-23	IGHD3-22	IGHJ3	7	14	23	27
2	5.502063273727648E-4	TGTGCGAAAGGGGGCGCCTCTTCCCTCCCCTTTGACTACTGG	CAKGGASSLPFDYW	IGHV3-23	IGHD1-26	IGHJ4	9	24	28	29
2	5.502063273727648E-4	TGTGCACGGACAGAGGGAATGAGGTACGGTTTGGACGTCTGG	CARTEGMRYGLDVW	IGHV2-70	IGHD4-17	IGHJ6	9	24	29	31
2	5.502063273727648E-4	TGTACGAGAGACGCCGTGGGCCGTGGTGTCCTTGACTACTGG	CTRDAVGRGVLDYW	IGHV1-46	IGHD2-15	IGHJ4	10	22	27	31
2	5.502063273727648E-4	TGTGTGAAGACCAGTGGGTGGTTTTCATTGGACTTCTGG	CVKTSGWFSLDFW	IGHV3-74	IGHD6-19	IGHJ6	3	11	21	28
2	5.502063273727648E-4	TGTGCGAGTTGGAGACCCCGGGGCCCCTTTGACTACTGG	CASWRPRGPFDYW	IGHV4-34	IGHD3-3	IGHJ4	7	8	13	26
2	5.502063273727648E-4	TGTGCGAGTCTAACTGACGATGACTACCGTGAATACTGG	CASLTDDDYREYW	IGHV1-46	IGHD4-17	IGHJ2	7	19	31	35
2	5.502063273727648E-4	TGTGCGAGACTCAGTAGCAACTGGGACGATGACTTCTGG	CARLSSNWDDDFW	IGHV3-33	IGHD1-1	IGHJ1	8	17	28	35
2	5.502063273727648E-4	TGTGCGAGACGGGGCAGCACCAGCTACATTGACTTCTGG	CARRGSTSYIDFW	IGHV3-21	IGHD6-13	IGHJ4	8	13	18	23
2	5.502063273727648E-4	TGTGCGAGAGCGGCCCTCTGGAGGAACAGTGCCCTCTGG	CARAALWRNSALW	IGHV4-34	IGHD1-20	IGHJ4	9	17	21	35
2	5.502063273727648E-4	TGTGCGAGAGATACGGTCGTAAGTCGTCTCATGAACTGG	CARDTVVSRLMNW	IGHV4-4	IGHD4-23	IGHJ4	11	12	21	34
2	5.502063273727648E-4	TGTGCGAAAGTGGGGACTACGGTGACTGTGGACTACTGG	CAKVGTTVTVDYW	IGHV4-59	IGHD4-17	IGHJ4	6	14	26	30
2	5.502063273727648E-4	TGTGCGAAAGGTCCCCATAGTGGTTATTACCCCGAATGG	CAKGPHSGYYPEW	IGHV3-23	IGHD3-22	IGHJ4	9	17	29	36
2	5.502063273727648E-4	TGTGCACACATGGCAGTGGCTGCCGTGATTGACTACTGG	CAHMAVAAVIDYW	IGHV2-5	IGHD6-19	IGHJ4	9	12	21	28
2	5.502063273727648E-4	TGTGCAATCCCGCGGGGGACTGATGCTTTTGATCTCTGG	CAIPRGTDAFDLW	IGHV1-18	IGHD3-16	IGHJ3	4	13	18	20
2	5.502063273727648E-4	TGTTGCGGTTATTTTGCTGGCTGGGCCGACTACTGG	CCGYFAGWADYW	IGHV3-66	IGHD3-22	IGHJ4	2	6	12	27
2	5.502063273727648E-4	TGTGTTACGGATCTCGCGGGAGCTAGGGGAACCTGG	CVTDLAGARGTW	IGHV3-74	IGHD1-26	IGHJ5	3	17	24	31
2	5.502063273727648E-4	TGTGTAGGGGAATTCACTGGAGTGAGGGACTACTGG	CVGEFTGVRDYW	IGHV3-74	IGHD3-3	IGHJ4	3	17	23	27
2	5.502063273727648E-4	TGTGTAAGAGATCTGGCGGGGGTCAACGGCTACTGG	CVRDLAGVNGYW	IGHV3-47	IGHD3-10	IGHJ4	13	16	20	29
2	5.502063273727648E-4	TGTGCTTTGGATTTAAGTGGGAGATACGACTCCTGG	CALDLSGRYDSW	IGHV3-7	IGHD1-26	IGHJ5	4	15	22	26
2	5.502063273727648E-4	TGTGCCAGAGATGTTGGAGGCGCGGGGAGTTACTGG	CARDVGGAGSYW	IGHV4-30-2	IGHD3-10	IGHJ4	11	22	29	30
2	5.502063273727648E-4	TGTGCCAGAAACTTTGATTATTATGACTACATCTGG	CARNFDYYDYIW	IGHV3-47	IGHD4-11	IGHJ6	8	22	30	31
2	5.502063273727648E-4	TGTGCGAGAGACGGTGGGGCGGAGATTGACTTCTGG	CARDGGAEIDFW	IGHV1-46	IGHD4-23	IGHJ4	10	11	16	25
2	5.502063273727648E-4	TGTGCATTAGATGTCGGGGGAGCAAGAGGCTTCTGG	CALDVGGARGFW	IGHV3-74	IGHD3-16	IGHJ1	5	15	21	32
2	5.502063273727648E-4	TGTGCACGAGACCTTAGTGGCGCAAGAGACTACTGG	CARDLSGARDYW	IGHV3-21	IGHD5-12	IGHJ4	4	14	20	27
2	5.502063273727648E-4	TGTGCACGAGACGTCTGTGGGGTCGATGATTACTGG	CARDVCGVDDYW	IGHV3-13	IGHD1-26	IGHJ4	10	16	20	26
2	5.502063273727648E-4	TGTGCAAGAGATGTCTGTGGCCAAGACGACTACTGG	CARDVCGQDDYW	IGHV3-74	IGHD5-12	IGHJ4	15	16	20	27
2	5.502063273727648E-4	TGTGGGAGTTCCAAGGGGGGTGTTACGACCAACTGG	CGSSKGGVTTNW	IGHV3-21	IGHD3-16	IGHJ4	7	15	24	31
2	5.502063273727648E-4	TGTATAAGAGATTTGGCTGGGAGGTACTCACAGTGG	CIRDLAGRYSQW	IGHV3-74	IGHD1-26	IGHJ4	11	17	27	33
2	5.502063273727648E-4	TGTGCGTGCGGGGGGGGGGTCCTGGACGTCTGG	CACGGGVLDVW	IGHV4-59	IGHD3-10	IGHJ6	5	8	12	22
2	5.502063273727648E-4	TGTGCGAGGACGGTGACCGCCTTTGACAACTGG	CARTVTAFDNW	IGHV3-21	IGHD4-17	IGHJ4	7	9	16	20
2	5.502063273727648E-4	TGTGCGAGAGATCGCCAGGCCTGGCCCCTCTGG	CARDRQAWPLW	IGHV3-11	.	IGHJ4	12	-1	-1	29
2	5.502063273727648E-4	TGTACCCAAGAGGAACTGGGGTACGACTACTGG	CTQEELGYDYW	IGHV3-66	IGHD7-27	IGHJ4	2	13	20	24
2	5.502063273727648E-4	TGTGTTGCAAAAATACCCCGAGGCGTCTGG	CVAKIPRGVW	IGHV3-21	IGHD3-3	IGHJ4	3	7	13	26
2	5.502063273727648E-4	TGTGCGGACGTTTGGGGGAGTTATCGTTGG	CADVWGSYRW	IGHV3-30	IGHD3-16	IGHJ4	5	7	26	27
2	5.502063273727648E-4	TGTGCGAAAGACTCCTTGTTCGACCCCTGG	CAKDSLFDPW	IGHV3-30	.	IGHJ5	10	-1	-1	17
2	5.502063273727648E-4	TGTGCGAGAGCCGAAGGTTACTACTGG	CARAEGYYW	IGHV4-34	IGHD3-10	IGHJ4	9	10	14	19
1	2.751031636863824E-4	TGTGCGAGAACATTCCATAGCAGTGGCCTGACTTCCCGCCGTAGTCCTTATTCTCGTCTATACAACAGTTGGGGTGATGCTTTTGATATCTGG	CARTFHSSGLTSRRSPYSRLYNSWGDAFDIW	IGHV4-28	IGHD6-19	IGHJ3	9	16	26	74
1	2.751031636863824E-4	TGTGCAAGAGGGGTTCCCGAATCAGGTGGTATTATGATTACGTTTGGGGGAGTTATCGTTATACCGGACTACTACTACGGTATGGACGTCTGG	CARGVPESGGIMITFGGVIVIPDYYYGMDVW	IGHV3-74	IGHD3-16	IGHJ6	9	28	66	67
1	2.751031636863824E-4	TGTGCGAGAGATCTGGGAGCCCGATCGAGAGAGTATTACGATATTTTGACTGGTTATTATTACTACTACTACTACGGTATGGACGTCTGG	CARDLGARSREYYDILTGYYYYYYYGMDVW	IGHV3-53	IGHD3-9	IGHJ6	13	32	56	57
1	2.751031636863824E-4	TGTGCGAGAGATCTGGGAGCCCGATCGAGAGAGTATTACGATATTTTGACTGGTTATTATTACTACTACTACTACGGTATGGACGTCTGG	CARDLGARSREYYDILTGYYYYYYYGMDVW	IGHV4-31	IGHD3-9	IGHJ6	13	32	56	57
1	2.751031636863824E-4	TGTGCGAGAGATCTTAAAGGATATTGTAGTAGTACCAGCTGCTCTGAAATAGCAGCAGCTGGTACCCACTACGGTATGGACGTCTGG	CARDLKGYCSSTSCSEIAAAGTHYGMDVW	IGHV4-31	IGHD2-2	IGHJ3	13	17	42	82
1	2.751031636863824E-4	TGTGCGAGAGATCTTAAAGGATATTGTAGTAGTACCAGCTGCTCTGAAATAGCAGCAGCTGGTACCCACTACGGTATGGACGTCTGG	CARDLKGYCSSTSCSEIAAAGTHYGMDVW	IGHV4-31	IGHD2-2	IGHJ6	13	17	42	75
1	2.751031636863824E-4	TGTGTAAAAGACCTTGGCCCTTCGTATTATTATGATAGTGTTGGTTATGTGGAGCATTATTACTACTACGCTATGGACGTCTGG	CVKDLGPSYYYDSVGYVEHYYYYAMDVW	IGHV3-60	IGHD3-22	IGHJ6	14	22	47	60
1	2.751031636863824E-4	TGTGCGAAAGATATGACGGTCTGGGATAGCAGCAGCTGGTACGTGGCTCTGGGCGGGTACTACTACTACGGTATGGACGTCTGG	CAKDMTVWDSSSWYVALGGYYYYGMDVW	IGHV3-48	IGHD6-13	IGHJ6	11	25	43	57
1	2.751031636863824E-4	TGTGCGAGACGGTCCGTCAGAAATATAATTCGGGGATTTCTGGTCGGGTACGTCGACTCCTATTATAGAATGGACGTCTGG	CARRSVRNIIRGFLVGYVDSYYRMDVW	IGHV4-39	IGHD3-10	IGHJ6	9	28	35	69
1	2.751031636863824E-4	TGTGCTAGAGAGAAATTCTATAGCGACAGAAGATTCACTGCCTATGGGCCGCCCTACTACTTCGGTATGGACGTCTGG	CAREKFYSDRRFTAYGPPYYFGMDVW	IGHV1-18	IGHD2-8	IGHJ6	10	18	23	53
1	2.751031636863824E-4	TGTGCGGGAGAGGCTTTACTAAAGGTCCATTCGGGGAGTTATTACCCGGGGAACTACTACTACGGTATGGACGTCTGG	CAGEALLKVHSGSYYPGNYYYGMDVW	IGHV1-58	IGHD3-10	IGHJ6	10	29	43	52
1	2.751031636863824E-4	TGTGCGAGAGGCCGGTCCTACCGATTCGATATTACTATGATAGTAGTGCCTAAAGGCTACTACGGTATGGACTTCTGG	CARGRSYRFDITMIVVPKGYYGMDFW	IGHV4-34	IGHD3-22	IGHJ6	12	29	47	56
1	2.751031636863824E-4	TGTGCGAGAGATCGTTCGTTCGGAGATACTATTATGATAACGTTTGGGGGAGTCTGGCTTGATGCTTTTGATATCTGG	CARDRSFGDTIMITFGGVWLDAFDIW	IGHV4-31	IGHD3-16	IGHJ3	12	29	52	59
1	2.751031636863824E-4	TGTGCGAGAGATAAAAGACCGGTTCGGGGAGTTATTATAACCAGATATTACTACTACTACTACGGTATGGACGTCTGG	CARDKRPVRGVIITRYYYYYYGMDVW	IGHV4-31	IGHD3-10	IGHJ6	11	20	40	44
1	2.751031636863824E-4	TGTGCCAGAGATCGAAGCCCCACGAGAGTACCACGGTATTTTGACTGGTTATCGGGTGATGCTTTTGAGATATGG	CARDRSPTRVPRYFDWLSGDAFEIW	IGHV4-30-2	IGHD3-9	IGHJ3	12	32	51	56
1	2.751031636863824E-4	TGTGCGAGAGTCCTCTACTATGATAGTAGTGGTTATTACTATGAGCCGCTGGGGCAGCCTACCTTTGACTACTGG	CARVLYYDSSGYYYEPLGQPTFDYW	IGHV3-20	IGHD3-22	IGHJ4	9	15	40	62
1	2.751031636863824E-4	TGTGCGAGAGCGGAGGTGTTTTTGTGCAGCAGCTGGTACTGTGGAAGGGGTTCAAACTGGTACTTCGATCTCTGG	CARAEVFLCSSWYCGRGSNWYFDLW	IGHV3-53	IGHD6-13	IGHJ2	9	25	38	55
1	2.751031636863824E-4	TGTGCGAGAGGGAGGGAGGGGGATATTGTGGTAAACTCAGGTGCTGTGCGCTACTACTACGGTTTGGACGTCTGG	CARGREGDIVVNSGAVRYYYGLDVW	IGHV1-18	IGHD2-21	IGHJ6	9	22	31	50
1	2.751031636863824E-4	TGTGCGAGAGATTCGCGTAAGGGGCGTATTACGATTTTTGGAGTGGTTATTATGGAAAATCCGTTTGACTACTGG	CARDSRKGRITIFGVVIMENPFDYW	IGHV4-31	IGHD3-3	IGHJ4	11	24	52	63
1	2.751031636863824E-4	TGTGCGAGAATGGAAGGAGGTTCGGGGAGTTATTATATGGACCTATGGCACTCAACTAACTGGTTCGACCCCTGG	CARMEGGSGSYYMDLWHSTNWFDPW	IGHV4-28	IGHD3-10	IGHJ5	9	18	36	57
1	2.751031636863824E-4	TGTGCGAAAAGGTCAAAACGTATTTCGGCTTTTGGACTGGTTATTATACCCGCTTTTTACTCCTTTGACTACTGG	CAKRSKRISAFGLVIIPAFYSFDYW	IGHV3-48	IGHD3-3	IGHJ4	6	17	49	57
1	2.751031636863824E-4	TGTGCGAGTTCTTCAGAGCCGGTGGGGGGTATGATAGTAGTATACTACTACTACTACGGTATGGACGTCTGG	CASSSEPVGGMIVVYYYYYGMDVW	IGHV4-34	IGHD4-23	IGHJ6	7	19	24	34
1	2.751031636863824E-4	TGTGCGAGGCGAGAGAGTGTTACTATGGTTCGGGGAGTTATTATAAGAGGGGCTTTAGGGTTCGACCCCTGG	CARRESVTMVRGVIIRGALGFDPW	IGHV4-4	IGHD3-10	IGHJ5	7	19	45	58
1	2.751031636863824E-4	TGTGCGAGGGCCAGCTGGCAGTCCTTGCGGTGGCGGGGTTACCCTCAAGTCCGGGAATACTTCCAGCACTGG	CARASWQSLRWRGYPQVREYFQHW	IGHV1-3	IGHD2-2	IGHJ1	7	11	17	54
1	2.751031636863824E-4	TGTGCGAGATCGGGGCTCGATTACTATGATAAGAGTAGTTATTTGTGGGCCTCGGGAGTCATAGACCACTGG	CARSGLDYYDKSSYLWASGVIDHW	IGHV4-55	IGHD3-22	IGHJ1	9	19	42	66
1	2.751031636863824E-4	TGTGCGAGATCGGGGCTCGATTACTATGATAAGAGTAGTTATTTGTGGGCCTCGGGAGTCATAGACCACTGG	CARSGLDYYDKSSYLWASGVIDHW	IGHV4-31	IGHD3-22	IGHJ4	8	19	42	63
1	2.751031636863824E-4	TGTGCGAGATCGGGGCTCGATTACTATGATAAGAGTAGTTATTTGTGGGCCTCGGGAGTCATAGACCACCGG	CARSGLDYYDKSSYLWASGVIDHR	IGHV4-55	IGHD3-22	IGHJ4	9	19	42	63
1	2.751031636863824E-4	TGTGCGAGAGGTATAGCAGTGGCTGGTACCTCCCCAGCGTGGAATTACTACTACTACGGTATGGACGTCTGG	CARGIAVAGTSPAWNYYYYGMDVW	IGHV1-8	IGHD6-19	IGHJ6	10	11	28	45
1	2.751031636863824E-4	TGTGCGAGAGATCAAGTGAACAGTGGTTCGGGGAGTTATTATAACGTCCCCTTGTACTGGTTCGACCCCTGG	CARDQVNSGSGSYYNVPLYWFDPW	IGHV4-31	IGHD3-10	IGHJ5	12	23	46	55
1	2.751031636863824E-4	TGTGCGAGAGACTCGCCCTCCAATTATTGTGGTGGTGACTGCTATTCCCTATTATGGTACTTCGATCTCTGG	CARDSPSNYCGGDCYSLLWYFDLW	IGHV3-53	IGHD2-21	IGHJ2	10	24	47	54
1	2.751031636863824E-4	TGTGCGAGAGACCTTACCTTCCCTGATGGAATCTTAGTAGTACACTATATCGGCTACGGTATGGACGTCTGG	CARDLTFPDGILVVHYIGYGMDVW	IGHV4-31	IGHD2-2	IGHJ6	10	34	42	60
1	2.751031636863824E-4	TGTGCGAGAGAACTCATGGTTCGGGGAGTTATTATAGCCCGGTCTCGGTGGGAGTACTGGTTCGACCCCTGG	CARELMVRGVIIARSRWEYWFDPW	IGHV1-18	IGHD3-10	IGHJ5	14	15	35	55
1	2.751031636863824E-4	TGTGCGAAAGATCGGGACGAAGTGGCTACGCGATGGGGTGGCCGCTACTACTACTACGGTATGGACGTCTGG	CAKDRDEVATRWGGRYYYYGMDVW	IGHV3-36	IGHD5-12	IGHJ6	3	20	29	44
1	2.751031636863824E-4	TGTGCAACAGGCTTATCCGATGGGAGCTACCACTTAGGATATTGGGGGGGCTACTACGGTATGGACGTCTGG	CATGLSDGSYHLGYWGGYYGMDVW	IGHV1-24	IGHD1-26	IGHJ6	9	20	36	50
1	2.751031636863824E-4	TGCGCGAGATCAGGATGGTTCGGGACATTAAGTGGACAATCTCCTCATTATTACTACGGAATGGACGTCTGG	CARSGWFGTLSGQSPHYYYGMDVW	IGHV1-8	IGHD3-22	IGHJ6	8	47	57	60
1	2.751031636863824E-4	TGTGCGAGATCTTCCAGTCCAATCCCTACGATTTTTGGAGTGGTTACCTACTACTGGTTCGACCCCTGG	CARSSSPIPTIFGVVTYYWFDPW	IGHV4-55	IGHD3-3	IGHJ5	9	26	45	48
1	2.751031636863824E-4	TGTGCGAGAGCGCCTACAAGAGGGACCGGCCTAGGGCAGCTATGGTCCTACTACGGTATGGACGTCTGG	CARAPTRGTGLGQLWSYYGMDVW	IGHV4-59	IGHD5-18	IGHJ6	9	36	45	47
1	2.751031636863824E-4	TGTGCGAGAGGCAGTCCAGGGGGATACAGCTATGGTCGACCTTACTACTACTACGGTATGGACGTCTGG	CARGSPGGYSYGRPYYYYGMDVW	IGHV4-39	IGHD5-18	IGHJ6	8	14	35	42
1	2.751031636863824E-4	TGTGCGAGAGATCAAAGACAATATAGCAGCAGCTGCTTCTGCTACTACTACTACGGTATGGACGTCTGG	CARDQRQYSSSCFCYYYYGMDVW	IGHV4-31	IGHD6-13	IGHJ6	12	21	34	41
1	2.751031636863824E-4	TGTGCGAGAGAGGCCGGGATTACGATTTTTGGAGTGGTTATTCCTCGGTACTGGTACTTCGATCTCTGG	CAREAGITIFGVVIPRYWYFDLW	IGHV3-33	IGHD3-3	IGHJ2	10	18	41	48
1	2.751031636863824E-4	TGTGCGAGAGAGACTTCTGGTGGCTACGAAATGGAGATGACTGCTATCTCCCTGGCCTTTGACTACTGG	CARETSGGYEMEMTAISLAFDYW	IGHV4-28	IGHD2-21	IGHJ4	8	37	46	56
1	2.751031636863824E-4	TGTGCGAGAGAAGCTACTATTCTAGAATATTGTAGTGGTGGTAGCTGTTCGGCGCCCTTTGACTACTGG	CAREATILEYCSGGSCSAPFDYW	IGHV5-10-1	IGHD2-15	IGHJ4	8	17	46	56
1	2.751031636863824E-4	TGTGCGAGAAGGTGGAGTATTACGATTTTTGGAGTGGTTATTAAGGGCGACTCAACTATGGACGTCTGG	CARRWSITIFGVVIKGDSTMDVW	IGHV4-28	IGHD3-3	IGHJ6	9	16	42	57
1	2.751031636863824E-4	TGTGCGAGAAGGTGGAGTATTACGATTTTTGGAGTGGTTATTAAGGGCGACTCAACTATGGACGTCTGG	CARRWSITIFGVVIKGDSTMDVW	IGHV4-34	IGHD3-3	IGHJ6	8	16	42	57
1	2.751031636863824E-4	TGTGCGAAAGATCCTAACAATTATGATTACGTTTGGGGGACTTATCGTTATGATGATTTTGATATCTGG	CAKDPNNYDYVWGTYRYDDFDIW	IGHV4-31	IGHD3-16	IGHJ3	12	19	48	49
1	2.751031636863824E-4	TGTGCAACAGATCGCGCAGTGGCTGGTACTCGCCTGGCAGAGTACTACTACTACGGTATGGACGTCTGG	CATDRAVAGTRLAEYYYYGMDVW	IGHV1-69-2	IGHD6-19	IGHJ6	12	15	28	42
1	2.751031636863824E-4	TGTGCAAGAGGAAAGGATTGTGGTGGTTATAGTTGTCAGGGTCACCCTTATTATGGTTTGGACGTCTGG	CARGKDCGGYSCQGHPYYGLDVW	IGHV3-47	IGHD2-21	IGHJ6	9	16	26	58
1	2.751031636863824E-4	TGTGCAAGAGGAAAGGATTGTGGTGGTTATAGCTGCCAGGGTCACCCTTATTACGGTATGGACGTCTGG	CARGKDCGGYSCQGHPYYGMDVW	IGHV3-74	IGHD2-21	IGHJ6	9	16	26	57
1	2.751031636863824E-4	TGTGTGAGGCCAACGCCTGGTCTGTATAGTAGTGGGTGGTCCCTCCCGTGTTGCGCATATTCCTGG	CVRPTPGLYSSGWSLPCCAYSW	IGHV3-23	IGHD6-19	IGHJ5	3	23	39	61
1	2.751031636863824E-4	TGTGTGAGAGATCGCAGAAATTCTGCCCCATTTCCTTTTTACTACTACCACGGTTTAGACGTCTGG	CVRDRRNSAPFPFYYYHGLDVW	IGHV4-59	IGHD2-2	IGHJ6	12	39	47	57
1	2.751031636863824E-4	TGTGCTAGAGGGGGGGACTGGTATACAGCTATGGCTACACCCAAAGATGAACCTTTTGATGTCTGG	CARGGDWYTAMATPKDEPFDVW	IGHV1-8	IGHD5-18	IGHJ3	10	22	37	52
1	2.751031636863824E-4	TGTGCCGCCCGCCGGAGCGACTACGGTGGTAATTCCGGAGGTTCGGGAGATGCTTTTGATATCTGG	CAARRSDYGGNSGGSGDAFDIW	IGHV3-66	IGHD4-23	IGHJ3	4	18	39	48
1	2.751031636863824E-4	TGTGCGAGATCAGGCTACTATGATAGTAGTGGTTATTATAGAAACATGGGTGCTTTTGATATCTGG	CARSGYYDSSGYYRNMGAFDIW	IGHV1-45	IGHD3-22	IGHJ3	9	15	37	50
1	2.751031636863824E-4	TGTGCGAGACCGGCCGCATATTGTGGTGGTGACTGCCCCCCCAATGATGACGCCTTTGAAATCTGG	CARPAAYCGGDCPPNDDAFEIW	IGHV5-10-1	IGHD2-21	IGHJ3	9	15	35	46
1	2.751031636863824E-4	TGTGCGAGAGTCGATGCGGAGGTATTACTATGGTTCGGGGAGTTCCCCTACGGTATGGACGTCTGG	CARVDAEVLLWFGEFPYGMDVW	IGHV3-48	IGHD3-10	IGHJ6	9	21	43	54
1	2.751031636863824E-4	TGTGCGAGAGCTGTGGGTAGCAGTGGCTGGTCGTGGACTTACTACTACTACGGTATGGACGTCTGG	CARAVGSSGWSWTYYYYGMDVW	IGHV1-3	IGHD6-19	IGHJ6	9	17	30	39
1	2.751031636863824E-4	TGTGCGAGAGCTGTGGGTAGCAGTGGCTGGTCGTGGACTTACTACTACTACGGTATGGACGTCTGG	CARAVGSSGWSWTYYYYGMDVW	IGHV4-34	IGHD6-19	IGHJ6	9	17	30	39
1	2.751031636863824E-4	TGTGCGAGAGCCCGTATTACTATGATAGTAGTGGTTAATAGGCCCTACTACGGTATGGACGTCTGG	CARARITMIVVVNRPYYGMDVW	IGHV4-34	IGHD3-22	IGHJ6	9	12	36	44
1	2.751031636863824E-4	TGTGCGAGAGCCGACGGAGACTTGAGGGGGCGTATAGCAGCAGCTGGGCAGACCTATGACTACTGG	CARADGDLRGRIAAAGQTYDYW	IGHV4-34	IGHD6-13	IGHJ4	9	31	46	56
1	2.751031636863824E-4	TGTGCGAGAGCAGTTGTTAATTGGAGTGGGGACTACAATGACTATGTTTCGTTTTTTGACCTCTGG	CARAVVNWSGDYNDYVSFFDLW	IGHV3-66	IGHD3-3	IGHJ5	9	20	28	57
1	2.751031636863824E-4	TGTGCGAGAGGCCGCCTAAGAAGTTACTCTGAGGGTCGTGGTTTTTACTATCCCCTTGACTACTGG	CARGRLRSYSEGRGFYYPLDYW	IGHV1-18	IGHD3-22	IGHJ4	9	23	49	55
1	2.751031636863824E-4	TGTGCGAGAGGCCGGCCCGTTACGATTTTTGGAGTGTTTAAGGTTGTGGGCTGGTTCGACCCCTGG	CARGRPVTIFGVFKVVGWFDPW	IGHV1-8	IGHD3-3	IGHJ5	12	19	39	50
1	2.751031636863824E-4	TGTGCGAGAGATTTGTTTCGTATAGATGGCTACTATTCGCGGGTGTTTGGTGCTTTTGATATCTGG	CARDLFRIDGYYSRVFGAFDIW	IGHV4-31	IGHD5-24	IGHJ3	11	18	36	50
1	2.751031636863824E-4	TGTGCGAGAGATGTTGAAGTGGGAATTACTATGGTTCGACCTAATAACAACTGGTTCGACCCCTGG	CARDVEVGITMVRPNNNWFDPW	IGHV1-46	IGHD3-10	IGHJ5	11	24	37	46
1	2.751031636863824E-4	TGTGCGAGAGATGCCTCCGCGAGGCCAGCTATGATTCGGGGAAGTCCGTACGGTCTGGACGCCTGG	CARDASARPAMIRGSPYGLDAW	IGHV5-10-1	IGHD3-10	IGHJ6	16	28	41	55
1	2.751031636863824E-4	TGTGCGAGAGATGCCTCAGCGAGGCCATCTATGGTTCGGGGAAGTCCGTACGGTCTGGACGTCTGG	CARDASARPSMVRGSPYGLDVW	IGHV3-23	IGHD3-10	IGHJ6	11	28	41	55
1	2.751031636863824E-4	TGTGCGAGAGATGCCTCAGCGAGGCCATCTATGGTTCGGGGAAGTCCGTACGGTCTGGACGTCTGG	CARDASARPSMVRGSPYGLDVW	IGHV3-48	IGHD3-10	IGHJ6	11	28	41	55
1	2.751031636863824E-4	TGTGCGAGAGATGCCTCAGCGAGGCCATCCATGGTTCGTGGAAGTCCGTACGGTCTGGACGTCTGG	CARDASARPSMVRGSPYGLDVW	IGHV4-31	IGHD3-10	IGHJ6	11	30	41	55
1	2.751031636863824E-4	TGTGCGAGAGATGCCTCAGCGAGGCCAGCGATGGTTCGGGGAAGTCCGTACGGTCTGGACTTCTGG	CARDASARPAMVRGSPYGLDFW	IGHV1-18	IGHD3-10	IGHJ6	11	30	41	55
1	2.751031636863824E-4	TGTGCGAGAGATGCGGGGATTAGTGGCTGGCACGGTGAAGGACTGAGTAATGGTTTTGATATCTGG	CARDAGISGWHGEGLSNGFDIW	IGHV3-33	IGHD6-19	IGHJ3	11	21	33	49
1	2.751031636863824E-4	TGTGCGAGAGACCGATCCGATAGTAGTGGTTATTACCGCGGGTCTGACTACGGTATGGATGTCTGG	CARDRSDSSGYYRGSDYGMDVW	IGHV3-47	IGHD3-22	IGHJ6	10	18	35	54
1	2.751031636863824E-4	TGTGCGAGAGAGAGGCATTACTATGATAGTAGTGGTTATTACGCGGCTGATGCTTTTGATATCTGG	CARERHYYDSSGYYAADAFDIW	IGHV3-11	IGHD3-22	IGHJ3	10	16	41	47
1	2.751031636863824E-4	TGTGCGAGAAGCCCCCGACGTTACGATTTTTGGAGTGGTTATTATAAGTACTACTTTGACTACTGG	CARSPRRYDFWSGYYKYYFDYW	IGHV4-59	IGHD3-3	IGHJ4	8	20	45	46
1	2.751031636863824E-4	TGTGCGAAACGCGACGGAATAGTAGTACCAGCTGCTAACTACTACTACTACGGTATGGACGTCTGG	CAKRDGIVVPAANYYYYGMDVW	IGHV3-23	IGHD2-2	IGHJ6	8	19	36	37
1	2.751031636863824E-4	TGTGCGAAAATTCTCCCTGGGTATAGCAGTGGCTGGTACGATGAGGGCGATGCTTTTGATATCTGG	CAKILPGYSSGWYDEGDAFDIW	IGHV3-33	IGHD6-19	IGHJ3	6	18	39	48
1	2.751031636863824E-4	TGTGTCAAAGACTACGGAGATTGTAGTGGTGGTGTCTGCTACGCGGACCCCCTTGACTACTGG	CVKDYGDCSGGVCYADPLDYW	IGHV3-23	IGHD2-15	IGHJ4	10	15	41	52
1	2.751031636863824E-4	TGTGTGAAAGATTACGGAGATTGTAGTGGTGGTAGGTGCTACGCGGATCCCTGTGACTATTGG	CVKDYGDCSGGRCYADPCDYW	IGHV3-60	IGHD2-15	IGHJ4	11	15	41	53
1	2.751031636863824E-4	TGTGTGAAAGATTACGGAGATTGTAGTGATAATAGGTGCTACGCGAACCCCCTTGAGTACTGG	CVKDYGDCSDNRCYANPLEYW	IGHV1-67	IGHD2-15	IGHJ4	11	15	41	52
1	2.751031636863824E-4	TGTGTGAAAGACTATGGAGACTGTCGTGGTGGAAGGTGCTACGCGTTGCCCATTGACTCTTGG	CVKDYGDCRGGRCYALPIDSW	IGHV3-23	IGHD2-15	IGHJ4	10	21	41	52
1	2.751031636863824E-4	TGTGTGAAAGACTATGGAGACTGTAGTAGTGATAGGTGCTACGCGTTGCCCATTGACTCTTGG	CVKDYGDCSSDRCYALPIDSW	IGHV3-60	IGHD2-15	IGHJ4	10	21	41	52
1	2.751031636863824E-4	TGTGTGAAAGACTATGGAGACTGTAGTAGTGATAGGTGCTACGCGTTGCCCATTGACTCTTGG	CVKDYGDCSSDRCYALPIDSW	IGHV3-62	IGHD2-15	IGHJ4	10	21	41	52
1	2.751031636863824E-4	TGTGTGAAAGACTACGGCGATTGTAGTTTTGGTTGGTGCTACGCGAACCCCTGTGACTTCTGG	CVKDYGDCSFGWCYANPCDFW	IGHV3-62	IGHD2-15	IGHJ4	10	19	41	53
1	2.751031636863824E-4	TGTGTGAAAGACTACGGAGATTGTAGTGTTGGTAGATGCTACGCGAACCCCTGTGAGTTTTGG	CVKDYGDCSVGRCYANPCEFW	IGHV3-23	IGHD2-15	IGHJ4	10	15	41	60
1	2.751031636863824E-4	TGTGTGAAAGACTACGGAGATTGTAGTGGTGGTTGGTGCTATGCGAACCCCCTTGAATACTGG	CVKDYGDCSGGWCYANPLEYW	IGHV3-11	IGHD2-15	IGHJ4	10	15	40	52
1	2.751031636863824E-4	TGTGTGAAAGACTACGGAGATTGTAGTGGTGGTTGGTGCTATGCGAACCCCCTTGAATACTGG	CVKDYGDCSGGWCYANPLEYW	IGHV3-20	IGHD2-15	IGHJ4	10	15	40	52
1	2.751031636863824E-4	TGTGTGAAAGACTACGGAGATTGTAGTGGTGGTTGGTGCTATGCGAACCCCCTTGAATACTGG	CVKDYGDCSGGWCYANPLEYW	IGHV3-25	IGHD2-15	IGHJ4	2	15	40	52
1	2.751031636863824E-4	TGTGTGAAAGACTACGGAGATTGTAGTATTGGTAGATGCTACGCGAACCCCTGTGACTTCTGG	CVKDYGDCSIGRCYANPCDFW	IGHV3-35	IGHD2-15	IGHJ4	6	15	41	53
1	2.751031636863824E-4	TGTGTGAAAGACTACGGAGATTGTAGTATTGGTAGATGCTACGCGAACCCCTGTGACTTCTGG	CVKDYGDCSIGRCYANPCDFW	IGHV3-62	IGHD2-15	IGHJ4	10	15	41	53
1	2.751031636863824E-4	TGTGTGAAAGACTACGGAGATTGCAGTGGTGGTAGGTGCTACGCGGACCCCTGTGACTTCTGG	CVKDYGDCSGGRCYADPCDFW	IGHV3-62	IGHD2-15	IGHJ4	10	15	41	53
1	2.751031636863824E-4	TGTGTGAAAGACTACGGAGATTGCAGTGGTGGATGGTGTTACGCGAACCCCCTTGAGTACTGG	CVKDYGDCSGGWCYANPLEYW	IGHV3-52	IGHD2-15	IGHJ4	6	15	31	52
1	2.751031636863824E-4	TGTGTGAAAGACTACGGAGATTGCAGTGGTGGATGGTGTTACGCGAACCCCCTTGAGTACTGG	CVKDYGDCSGGWCYANPLEYW	IGHV3-60	IGHD2-15	IGHJ4	10	15	31	52
1	2.751031636863824E-4	TGTGCTAGACGAGATTACTATGATAGTACTGGTTACTACTTCTACTACGGTTTGGACGTCTGG	CARRDYYDSTGYYFYYGLDVW	IGHV3-72	IGHD3-22	IGHJ6	8	13	31	32
1	2.751031636863824E-4	TGTGCGAGCCAATATTGTAGTGGTGGTAGCTGCTACCTAGAGTACAACTGGTTCGACCCCTGG	CASQYCSGGSCYLEYNWFDPW	IGHV4-31	IGHD2-15	IGHJ5	7	11	35	41
1	2.751031636863824E-4	TGTGCGAGGCGGGGTTACTATGGTTCGGGGAGTTATGGAAGGGTGTACTACTTTGACTACTGG	CARRGYYGSGSYGRVYYFDYW	IGHV4-4	IGHD3-10	IGHJ4	7	14	35	44
1	2.751031636863824E-4	TGTGCGAGGGTTAATAGCAGTGGCTGGTATGGTCAGAAAAACTACTACGGTATGGACGTCTGG	CARVNSSGWYGQKNYYGMDVW	IGHV4-4	IGHD6-19	IGHJ6	7	13	28	40
1	2.751031636863824E-4	TGTGCGAGACTTACAGGGAGGTATTACTATGATAGTAGTGGTAAAGAAAACTTTGACTACTGG	CARLTGRYYYDSSGKENFDYW	IGHV5-10-1	IGHD3-22	IGHJ4	9	20	41	49
1	2.751031636863824E-4	TGTGCGAGAGTCCCCAGTGACTGGTTATTACCTGGGGACTACTACTACGGTATGGACGTCTGG	CARVPSDWLLPGDYYYGMDVW	IGHV1-2	IGHD3-9	IGHJ6	9	17	29	37
1	2.751031636863824E-4	TGTGCGAGAGTGGATGGTTCGGGGAGTTATTATTACTACTACTACTACGGTATGGACGTCTGG	CARVDGSGSYYYYYYYGMDVW	IGHV3-33	IGHD3-10	IGHJ6	9	13	29	30
1	2.751031636863824E-4	TGTGCGAGAGTAATTGTGGTGGTGACTGCTATGAGCTACTACTACTACGGTATGGACGTCTGG	CARVIVVVTAMSYYYYGMDVW	IGHV3-53	IGHD2-21	IGHJ6	9	12	31	35
1	2.751031636863824E-4	TGTGCGAGAGTAATTGTGGTGGTGACTGCTATGAGCTACTACTACTACGGTATGGACGTCTGG	CARVIVVVTAMSYYYYGMDVW	IGHV3-7	IGHD2-21	IGHJ6	9	12	31	35
1	2.751031636863824E-4	TGTGCGAGAGCTGGGCTCTATGGTTCGGGGAGTCCTGCTGGGGGTAACTGGTTCGACCCCTGG	CARAGLYGSGSPAGGNWFDPW	IGHV4-34	IGHD3-10	IGHJ5	9	17	32	45
1	2.751031636863824E-4	TGTGCGAGAGCAAGGGGAGGATTTTGTAGTGGTGGTCGATGTTACTCTATGTTTGACCCCTGG	CARARGGFCSGGRCYSMFDPW	IGHV3-23	IGHD2-15	IGHJ2	6	17	46	59
1	2.751031636863824E-4	TGTGCGAGAGCAAGGGGAGGATTTTGTAGTGGTGGTCGATGTTACTCTATGTTTGACCCCTGG	CARARGGFCSGGRCYSMFDPW	IGHV4-4	IGHD2-15	IGHJ1	9	17	46	59
1	2.751031636863824E-4	TGTGCGAGAGGAGCGTATTACTATGATAGTAGTGGCGATAAGTCGCGGCACCTTGACTACTGG	CARGAYYYDSSGDKSRHLDYW	IGHV4-34	IGHD3-22	IGHJ4	10	13	34	52
1	2.751031636863824E-4	TGTGCGAGAGGAGGGATCATCGGGGTACTATGGTTCGGGGAGTCTAGTCCTCTTGACTACTGG	CARGGIIGVLWFGESSPLDYW	IGHV4-34	IGHD3-10	IGHJ4	10	25	42	52
1	2.751031636863824E-4	TGTGCGAGAGATTGGTATAGCAGCAGCTGGTCCATTCCTGGGGGCTACGGTATGGACGTCTGG	CARDWYSSSWSIPGGYGMDVW	IGHV1-46	IGHD6-13	IGHJ6	11	13	30	51
1	2.751031636863824E-4	TGTGCGAGAGATGTGGAAGAGATAACAGTGCCTGGTACACCCCCAAACGCAATGGACGTCTGG	CARDVEEITVPGTPPNAMDVW	IGHV4-31	IGHD6-19	IGHJ6	11	21	37	51
1	2.751031636863824E-4	TGTGCGAGAGATATCTCGTATCACTATGAAAGTAGTGGTTATTCATGTTGGTTCGACCCCTGG	CARDISYHYESSGYSCWFDPW	IGHV3-30	IGHD3-22	IGHJ5	17	18	42	48
1	2.751031636863824E-4	TGTGCGAAGGACTATGGCGAATGTAGTGGTGGTCGGTGCTACGCGGACCCCTTAGACTACTGG	CAKDYGECSGGRCYADPLDYW	IGHV3-23	IGHD2-15	IGHJ4	7	21	41	50
1	2.751031636863824E-4	TGTGCGAAGGACTATGGCGAATGTAGTGGTGGTCGGTGCTACGCGGACCCCTTAGACTACTGG	CAKDYGECSGGRCYADPLDYW	IGHV3-60	IGHD2-15	IGHJ4	7	21	41	50
1	2.751031636863824E-4	TGTGCGAAAGTTCTCCGGAATGGGACGCAGTGGCTGCTACCTGGAGACTACCTTGACTACTGG	CAKVLRNGTQWLLPGDYLDYW	IGHV3-23	IGHD6-19	IGHJ4	13	26	39	46
1	2.751031636863824E-4	TGCGCATGTGAGGGGGGGAGCAGTGGCTGGTTGGGTCGTTCGGGAGCCTGGTTCGACCCCTGG	CACEGGSSGWLGRSGAWFDPW	IGHV6-1	IGHD6-19	IGHJ5	5	18	30	47
1	2.751031636863824E-4	TGTGTCACGGATGACCTCCCTGGGCGGACCCCCTGGGATATGGATGTCTTCGACAACTGG	CVTDDLPGRTPWDMDVFDNW	IGHV2-70	IGHD2-15	IGHJ4	11	31	40	47
1	2.751031636863824E-4	TGTGCCAGAGTCCCCATCGTCCAGTCGAACTATGATAACCTTGGTTATCATGATTACTGG	CARVPIVQSNYDNLGYHDYW	IGHV4-30-2	IGHD3-22	IGHJ4	9	28	36	50
1	2.751031636863824E-4	TGTGCGAGGGAAACTCAACGTATTACTATGGTTCGGGGAGTTAGATGGTTCGACCCCTGG	CARETQRITMVRGVRWFDPW	IGHV3-53	IGHD3-10	IGHJ5	7	17	42	45
1	2.751031636863824E-4	TGTGCGAGATATGGACGTATAGCAGCAGCTGACTACTACTACTACGGTATGGACGTCTGG	CARYGRIAAADYYYYGMDVW	IGHV4-55	IGHD6-13	IGHJ6	11	16	30	31
1	2.751031636863824E-4	TGTGCGAGACTTCCTGTCGGTCTATGGTTCGGGGAGTTATCGGCTTGGTTCGACCCCTGG	CARLPVGLWFGELSAWFDPW	IGHV5-10-1	IGHD3-10	IGHJ5	9	21	39	45
1	2.751031636863824E-4	TGTGCGAGACCTACCTCGGGCCCGGACGGTAGTGGTTATCCGTACTACTTTGACTACTGG	CARPTSGPDGSGYPYYFDYW	IGHV5-10-1	IGHD3-22	IGHJ4	9	28	38	41
1	2.751031636863824E-4	TGTGCGAGAGCCCCAAGAGAATGGCTACAATTGCGACCCGGCGAGTACTTTGACTACTGG	CARAPREWLQLRPGEYFDYW	IGHV3-30	IGHD5-24	IGHJ4	9	20	31	45
1	2.751031636863824E-4	TGTGCGAGAGGCCTAAGGTTCGGGTCCACCGGTGGGTACTACTACGGTATGGACGTCTGG	CARGLRFGSTGGYYYGMDVW	IGHV1-8	IGHD3-10	IGHJ6	13	16	23	36
1	2.751031636863824E-4	TGTGCGAGAGGCCGAAAGTGGGAGCTACTCTTCCACTACTACTACGGTATGGACGTCTGG	CARGRKWELLFHYYYGMDVW	IGHV4-34	IGHD1-26	IGHJ6	12	16	28	34
1	2.751031636863824E-4	TGTGCGAGAGATTTGGATAGTAGTGGTTATTACTGGGGAGGTGTGGCTTTTGATATCTGG	CARDLDSSGYYWGGVAFDIW	IGHV4-31	IGHD3-22	IGHJ3	11	15	33	45
1	2.751031636863824E-4	TGTGCGAGAGATCTAGAGGGTGGATTCACCTATGGTTTTTTATTTTCTGGCACCTTCTGG	CARDLEGGFTYGFLFSGTFW	IGHV1-18	IGHD5-18	IGHJ4	13	19	36	56
1	2.751031636863824E-4	TGTGCGAGAGATCAGAGTTGGGGGATAGAAGCAGCTGGTACTTACGGCATGGACGTCTGG	CARDQSWGIEAAGTYGMDVW	IGHV4-31	IGHD6-13	IGHJ6	12	20	44	47
1	2.751031636863824E-4	TGTGCGAGAGATATGTCTTACGATATTTTGACTGGTTACCGCATCCTCTTTGACTACTGG	CARDMSYDILTGYRILFDYW	IGHV4-4	IGHD3-9	IGHJ4	11	17	37	47
1	2.751031636863824E-4	TGTGCGAGAGAGGAGTATAGCAGCAGCTGGTACCACTACTACTACGGTATGGACGTCTGG	CAREEYSSSWYHYYYGMDVW	IGHV4-31	IGHD6-13	IGHJ6	10	14	29	30
1	2.751031636863824E-4	TGTGCGAGAGAATCCCCGATTTTGACTGGTTATGCCTTCGGGGATGCTTTTGATATCTGG	CARESPILTGYAFGDAFDIW	IGHV3-66	IGHD3-9	IGHJ3	10	18	32	42
1	2.751031636863824E-4	TGTGCGAGAGAAATACCTCTAATAATGGTGGCTCCCACACCGAGGGGTGAGGACTCCTGG	CAREIPLIMVAPTPRGEDSW	IGHV5-10-1	IGHD1-26	IGHJ4	8	30	37	51
1	2.751031636863824E-4	TGTGCGAGAGAAAAAGGGGACGATTTTTGGAGTGGTTATCCCACCGACCTTGACTACTGG	CAREKGDDFWSGYPTDLDYW	IGHV3-21	IGHD3-3	IGHJ4	10	19	38	49
1	2.751031636863824E-4	TGTGCGAGAATCCCTCGGGATCTTTCGTATAGCAGTGGCTGGTACACGTTCGACCCCTGG	CARIPRDLSYSSGWYTFDPW	IGHV4-28	IGHD6-19	IGHJ5	9	26	44	47
1	2.751031636863824E-4	TGTGCGAAAGATCCCACCTTGGGAGCAGTGGCCACGCGAGTAAAATACTTTGACTACTGG	CAKDPTLGAVATRVKYFDYW	IGHV3-60	IGHD6-19	IGHJ4	12	23	31	45
1	2.751031636863824E-4	TGTGCGAAAGATCATTATGATTACGTTTGGGGGAGTTATCGTTATAGCGATGACTACTGG	CAKDHYDYVWGSYRYSDDYW	IGHV3-23	IGHD3-16	IGHJ4	12	13	45	50
1	2.751031636863824E-4	TGTGCGAAAACCTTCGAGTCGGCTGGGGATGAAGACTACTACTACGGTATGGACGTCTGG	CAKTFESAGDEDYYYGMDVW	IGHV4-4	IGHD7-27	IGHJ6	6	22	29	34
1	2.751031636863824E-4	TGTGCAAGAGGAGGACGGTATTACTATGGTTCGGGGAGCCCCACTGTATTTGACTACTGG	CARGGRYYYGSGSPTVFDYW	IGHV3-13	IGHD3-10	IGHJ4	9	17	37	48
1	2.751031636863824E-4	TGTACTAGGGCCAAGTATTACTATGATAGTAGTGGTTATTACCTTCCCTTTGACTACTGG	CTRAKYYYDSSGYYLPFDYW	IGHV1-46	IGHD3-22	IGHJ4	2	14	41	47
1	2.751031636863824E-4	TGTACCACAGACCTCTCAATGATTCGGGGAGTCCTACCCTATTACGGTATGGACGTCTGG	CTTDLSMIRGVLPYYGMDVW	IGHV3-15	IGHD3-10	IGHJ6	10	18	31	48
1	2.751031636863824E-4	TGTGCGGGAGAGGTTATTAACGTTCTGCGCTACTACTACTACGGAATGGACGTCTGG	CAGEVINVLRYYYYGMDVW	IGHV4-31	IGHD3-22	IGHJ6	10	11	18	29
1	2.751031636863824E-4	TGTGCGAGCATGACGTATTACTATGATAGTAGTGGTTATTTCCACTTTGACTACTGG	CASMTYYYDSSGYFHFDYW	IGHV3-21	IGHD3-22	IGHJ4	7	12	39	43
1	2.751031636863824E-4	TGTGCGAGGAGGGATCTATGGTTCGGGGAGTTATTAGACTCCTACTTTGACTACTGG	CARRDLWFGELLDSYFDYW	IGHV4-4	IGHD3-10	IGHJ4	7	15	35	41
1	2.751031636863824E-4	TGTGCGAGATATTTTTGGAGTGGTCTTTACATGGAGGGATACTACTTTGACTCCTGG	CARYFWSGLYMEGYYFDSW	IGHV4-55	IGHD3-3	IGHJ4	11	12	23	39
1	2.751031636863824E-4	TGTGCGAGATATTTTTGGAGTGGTCTTTACATGGAGGGATACTACTTTGACTCCTGG	CARYFWSGLYMEGYYFDSW	IGHV7-81	IGHD3-3	IGHJ5	11	12	23	48
1	2.751031636863824E-4	TGTGCGAGACCCCCTGGGAGGGGTCTGTACTTGGTAGAAGAATACTTCCAGCACTGG	CARPPGRGLYLVEEYFQHW	IGHV4-34	IGHD1-26	IGHJ1	8	14	19	39
1	2.751031636863824E-4	TGTGCGAGACCCGCCCTTCCCTATTACTATGATAGTAGACCTAATTTTGACTACTGG	CARPALPYYYDSRPNFDYW	IGHV4-4	IGHD3-22	IGHJ4	8	21	37	45
1	2.751031636863824E-4	TGTGCGAGAGTCCCAACGATTACGATTTTTGGAGTGGTTGGGTGGTTCGACCCCTGG	CARVPTITIFGVVGWFDPW	IGHV3-66	IGHD3-3	IGHJ5	9	18	38	42
1	2.751031636863824E-4	TGTGCGAGAGTATCGTATTTCGGCAGTAGCTGGTATCTGGCTGCTTTTGGTGTCTGG	CARVSYFGSSWYLAAFGVW	IGHV3-13	IGHD6-13	IGHJ3	9	22	34	41
1	2.751031636863824E-4	TGTGCGAGAGTAGAGCAGCAGCTGTTTCGGAGTTCAAGCTACTACTTTGACTACTGG	CARVEQQLFRSSSYYFDYW	IGHV3-53	IGHD6-13	IGHJ4	9	13	23	39
1	2.751031636863824E-4	TGTGCGAGAGCGTCGTACGATTTTTGGAGTGGTTCCTCGGGGTACTTTGACTACTGG	CARASYDFWSGSSGYFDYW	IGHV4-31	IGHD3-3	IGHJ4	9	15	33	42
1	2.751031636863824E-4	TGTGCGAGAGCACTTTTTTCTACGGCAGTGGCTGGTTACAACTGGTTCGACCCCTGG	CARALFSTAVAGYNWFDPW	IGHV3-53	IGHD6-19	IGHJ5	9	24	35	36
1	2.751031636863824E-4	TGTGCGAGAGGTCGCGGTTATTCTGGCTCGGGGAGTCGTCACTGGTTCGACCCCTGG	CARGRGYSGSGSRHWFDPW	IGHV7-81	IGHD3-10	IGHJ5	8	23	35	40
1	2.751031636863824E-4	TGTGCGAGAGGCTTAGTGGGAGCTTCCCACTACTACTACTACGGTATGGACGTCTGG	CARGLVGASHYYYYGMDVW	IGHV4-4	IGHD1-26	IGHJ6	9	13	23	28
1	2.751031636863824E-4	TGTGCGAGAGGGGACGATATTTTGACTGGTTCCAGTCTCTCCGGAGAGAACTACTGG	CARGDDILTGSSLSGENYW	IGHV1-8	IGHD3-9	IGHJ4	10	13	30	49
1	2.751031636863824E-4	TGTGCGAGAGATTCGGAGCAGCAGCTGGGCCAAATATACTGGTACTTCGATCTCTGG	CARDSEQQLGQIYWYFDLW	IGHV4-59	IGHD6-13	IGHJ2	11	16	27	36
1	2.751031636863824E-4	TGTGCGAGAGATCGGGGGGGGCCCTACGGTGACTACGCTTCGGGTTGGGACGTCTGG	CARDRGGPYGDYASGWDVW	IGHV3-30	IGHD4-17	IGHJ6	12	23	36	47
1	2.751031636863824E-4	TGTGCGAGAGATGGAATGATGACGGGGTGGCGGTGGGTCAACTGGTTCGACCCCTGG	CARDGMMTGWRWVNWFDPW	IGHV4-31	IGHD4-23	IGHJ5	11	30	35	38
1	2.751031636863824E-4	TGTGCGAGAGATATGGGATTTTTGGAGTGGTTATCTAACTTTTACTTTGACTACTGG	CARDMGFLEWLSNFYFDYW	IGHV3-53	IGHD3-3	IGHJ4	11	16	33	42
1	2.751031636863824E-4	TGTGCGAGAGACTCGGGCGGTGACTACTACTACTACTACTACGGTATGGACGTCTGG	CARDSGGDYYYYYYGMDVW	IGHV4-31	IGHD4-17	IGHJ6	10	17	26	27
1	2.751031636863824E-4	TGTGCGAGAGACCCAAGTGGGAGCTACCGGGTGGATCATGGTGCTTTTGATATCTGG	CARDPSGSYRVDHGAFDIW	IGHV3-30	IGHD1-26	IGHJ3	10	15	26	34
1	2.751031636863824E-4	TGTGCGAGAACCTCCTGTACTAATGGTGTATGCTATACGGGCCCCTTTGACTACTGG	CARTSCTNGVCYTGPFDYW	IGHV1-46	IGHD2-8	IGHJ4	8	15	37	44
1	2.751031636863824E-4	TGTGCGAAAGGGTCGCGGGCCCCCGGATACAGCTATGGTTGGGGCTTTGACTACTGG	CAKGSRAPGYSYGWGFDYW	IGHV3-23	IGHD5-18	IGHJ4	9	24	39	44
1	2.751031636863824E-4	TGTGCGAAAGATTTGAGGATACAGCTATGGTTCTACTACTACGGTATGGACGTCTGG	CAKDLRIQLWFYYYGMDVW	IGHV3-33	IGHD5-18	IGHJ6	11	16	31	32
1	2.751031636863824E-4	TGTGCGAAAGATTTGAGGATACAGCTATGGTTCTACTACTACGGTATGGACGTCTGG	CAKDLRIQLWFYYYGMDVW	IGHV4-31	IGHD5-18	IGHJ6	11	16	31	32
1	2.751031636863824E-4	TGTGCGAAAGAGATCCATTGTGGTGGTGACTGCGATACTCCTAGCTTTGACTACTGG	CAKEIHCGGDCDTPSFDYW	IGHV3-23	IGHD2-21	IGHJ4	10	16	32	44
1	2.751031636863824E-4	TGTGCAAGAGAAGGGGAGGTGGTGACTGCTATTCCTCATCTGGCTTTTGATATCTGG	CAREGEVVTAIPHLAFDIW	IGHV3-13	IGHD2-21	IGHJ3	10	17	34	42
1	2.751031636863824E-4	TGTGCAAAAGATTCGCCGGTGGGAGCTGAGGACGTTGGGTACTACTTTGACTACTGG	CAKDSPVGAEDVGYYFDYW	IGHV1-24	IGHD1-26	IGHJ4	11	18	26	38
1	2.751031636863824E-4	TGTGAAGTGTCGGATAGTTACCACGACGGCCAGTCCACCGTCGATTTTGACTACTGG	CEVSDSYHDGQSTVDFDYW	IGHV1-2	IGHD4-23	IGHJ4	3	15	23	45
1	2.751031636863824E-4	TGTGAAGTGTCGGATAGTTACCACGACGGCCAGTCCACCGTCGACTTTGACTACTGG	CEVSDSYHDGQSTVDFDYW	IGHV1-2	IGHD4-23	IGHJ4	3	15	23	43
1	2.751031636863824E-4	TGTATAACCGGGCCGCCCGGTGTAGGACGACATTTGGACTGGGCAGCCCACCACTGG	CITGPPGVGRHLDWAAHHW	IGHV5-10-1	IGHD3-9	IGHJ4	2	26	41	52
1	2.751031636863824E-4	TGTACCACAGACTATGGTTCGGGGAGTTATTATATCGAGTACTACTTTGACTACTGG	CTTDYGSGSYYIEYYFDYW	IGHV3-15	IGHD3-10	IGHJ4	10	11	33	37
1	2.751031636863824E-4	TGTGCTAAGAATGGAGTGGCGACAAAATTGATTAATGATGCTTTTGATATCTGG	CAKNGVATKLINDAFDIW	IGHV4-30-2	IGHD3-3	IGHJ3	4	11	18	34
1	2.751031636863824E-4	TGTGCGCGGGTGAGGCAGCCCAGCAACTGGCACGATGAAGCTCTGGATATCTGG	CARVRQPSNWHDEALDIW	IGHV3-47	IGHD1-1	IGHJ3	4	23	33	34
1	2.751031636863824E-4	TGTGCGAGCATTCGTTATTACGATTTTTGGAGTGGTGTAACTATGGACGTCTGG	CASIRYYDFWSGVTMDVW	IGHV4-31	IGHD3-3	IGHJ6	7	15	35	42
1	2.751031636863824E-4	TGTGCGAGATCCATGGGGAGATCGTATAGCAGCAGCTGGCCCTTTGACTACTGG	CARSMGRSYSSSWPFDYW	IGHV1-3	IGHD6-13	IGHJ4	8	23	38	41
1	2.751031636863824E-4	TGTGCGAGACTCATCTACGACCAAAGCTACTACTACTACGGTATGGACGTCTGG	CARLIYDQSYYYYGMDVW	IGHV5-10-1	IGHD5-12	IGHJ6	9	14	19	26
1	2.751031636863824E-4	TGTGCGAGAGTGGGTAGATACGGTGACTACGTCGACTGGTACTTCGATCTCTGG	CARVGRYGDYVDWYFDLW	IGHV4-59	IGHD4-17	IGHJ2	9	18	31	34
1	2.751031636863824E-4	TGTGCGAGAGCCCCCGACTCGTGGATACAGCTATGGTCATATAATGACTACTGG	CARAPDSWIQLWSYNDYW	IGHV3-30	IGHD5-18	IGHJ4	9	19	36	44
1	2.751031636863824E-4	TGTGCGAGAGCCCATCGTGGTGGTGATTACGTTTGGGGGAGTTTGTCAAGGTGG	CARAHRGGDYVWGSLSRW	IGHV3-53	IGHD3-16	IGHJ4	9	23	42	51
1	2.751031636863824E-4	TGTGCGAGAGCGGTAGCAGCAGCTGTCTACTACTACTACGGTATGGACGTCTGG	CARAVAAAVYYYYGMDVW	IGHV4-31	IGHD6-13	IGHJ6	9	13	24	26
1	2.751031636863824E-4	TGTGCGAGAGCGATAGGACGAGAATTACTATGGTTCGGGGTCTTTGACTACTGG	CARAIGRELLWFGVFDYW	IGHV4-31	IGHD3-10	IGHJ4	9	23	39	41
1	2.751031636863824E-4	TGTGCGAGAGCATGGGGTTTGGGAATTTATCGGGACGTCTGGTTTGAGCACTGG	CARAWGLGIYRDVWFEHW	IGHV1-18	IGHD3-16	IGHJ4	9	16	22	42
1	2.751031636863824E-4	TGTGCGAGAGGTTCGGCCTATTGGTTGGCAGTGGAGACCTACTTTGACTACTGG	CARGSAYWLAVETYFDYW	IGHV4-31	IGHD6-19	IGHJ4	9	27	33	38
1	2.751031636863824E-4	TGTGCGAGAGGCTTTGACCCCCCGGGAGGGGTATCCGCGTCGTTCGACCCCTGG	CARGFDPPGGVSASFDPW	IGHV4-34	IGHD5-18	IGHJ5	11	30	39	41
1	2.751031636863824E-4	TGTGCGAGAGGGTTGGGGTCCGAATCCAACTCCCCTCATGCTTTTGATATCTGG	CARGLGSESNSPHAFDIW	IGHV1-8	IGHD3-10	IGHJ3	10	27	34	37
1	2.751031636863824E-4	TGTGCGAGAGGGGACTACGGTGACTACTCATCTCCGGGGGCGGCGGATATCTGG	CARGDYGDYSSPGAADIW	IGHV1-8	IGHD4-17	IGHJ3	10	12	26	45
1	2.751031636863824E-4	TGTGCGAGAGGGACGTATTACTATGATAGTAGTGGTTACCACCCTGACTACTGG	CARGTYYYDSSGYHPDYW	IGHV1-8	IGHD3-22	IGHJ4	10	12	37	44
1	2.751031636863824E-4	TGTGCGAGAGGGAAATGCGACGATTTTTGGGGGGCCTGCTACTTTGAATACTGG	CARGKCDDFWGACYFEYW	IGHV5-10-1	IGHD3-3	IGHJ4	8	19	29	38
1	2.751031636863824E-4	TGTGCGAGAGATTTCTATGGTTCGGGGAGGGCCTCCTACGGTATGGACGTCTGG	CARDFYGSGRASYGMDVW	IGHV4-39	IGHD3-10	IGHJ6	15	16	28	42
1	2.751031636863824E-4	TGTGCGAGAGATTTGGGAGGGCAGTGGCTGTCGGTTGACTACTTTGACCACTGG	CARDLGGQWLSVDYFDHW	IGHV4-31	IGHD6-19	IGHJ4	11	20	29	37
1	2.751031636863824E-4	TGTGCGAGAGATCCCTCCCTTTACTTTGGTGCGGGTAGTCCTTGGGACTACTGG	CARDPSLYFGAGSPWDYW	IGHV4-39	IGHD3-10	IGHJ4	8	20	38	45
1	2.751031636863824E-4	TGTGCGAGAGATCGGCGGTACTATGATAGTAGTGGTTATCTTTTTGACTACTGG	CARDRRYYDSSGYLFDYW	IGHV4-31	IGHD3-22	IGHJ4	12	18	38	42
1	2.751031636863824E-4	TGTGCGAGAGATCGGAGTATAGCAGTGGCTGGAGGGGTATACTTCCAGCACTGG	CARDRSIAVAGGVYFQHW	IGHV4-31	IGHD6-19	IGHJ1	12	16	31	38
1	2.751031636863824E-4	TGTGCGAGAGATCGATTAAATGCTTACTACGGTGCGGGGAGCCCCCACTCCTGG	CARDRLNAYYGAGSPHSW	IGHV1-2	IGHD3-10	IGHJ5	12	23	40	49
1	2.751031636863824E-4	TGTGCGAGAGATGCAACTAGTAGTACCAGCTCCGCCGATGCTTTTGATATCTGG	CARDATSSTSSADAFDIW	IGHV4-31	IGHD2-2	IGHJ3	11	17	30	36
1	2.751031636863824E-4	TGTGCGAGAGATAGGGGTTCGGGGAGGCCCTACTACTACGGTATGGACGTCTGG	CARDRGSGRPYYYGMDVW	IGHV4-31	IGHD3-10	IGHJ6	11	15	25	29
1	2.751031636863824E-4	TGTGCGAGAGACTATTGTAGTGGTGGTAGCTGCTGGTATGCTTTTGATATCTGG	CARDYCSGGSCWYAFDIW	IGHV3-64	IGHD2-15	IGHJ3	10	12	33	37
1	2.751031636863824E-4	TGTGCGAGAGACCGGGGGGGCTACGGGCCCTACTACTACGGTATGGACGTCTGG	CARDRGGYGPYYYGMDVW	IGHV3-53	IGHD5-12	IGHJ6	10	18	24	29
1	2.751031636863824E-4	TGTGCGAGAGACGGGGCACGATATTTTGACTGGGACTACGGTATGGACGTCTGG	CARDGARYFDWDYGMDVW	IGHV4-31	IGHD3-9	IGHJ6	10	17	32	42
1	2.751031636863824E-4	TGTGCGAGAGACGAGAAGTACCAGCTGCTAACAAACAACTGGTTCGACCCCTGG	CARDEKYQLLTNNWFDPW	IGHV4-4	IGHD2-2	IGHJ5	10	16	29	34
1	2.751031636863824E-4	TGTGCGAGAGAATCCTTGGGAAGCGGTGGGGGCTACTACCTCTTTGACTATTGG	CARESLGSGGGYYLFDYW	IGHV4-59	IGHD1-26	IGHJ4	10	25	38	41
1	2.751031636863824E-4	TGTGCGAGAGAAGTTTCCATGGTTCGGGGAGAACTGAAAAGCAATGACTACTGG	CAREVSMVRGELKSNDYW	IGHV4-31	IGHD3-10	IGHJ4	10	18	30	44
1	2.751031636863824E-4	TGTGCGAGAATCCCTCGCTTTCGGGGAGTCATTCTATTTGCTTTTGATATCTGG	CARIPRFRGVILFAFDIW	IGHV4-59	IGHD3-10	IGHJ3	17	19	32	38
1	2.751031636863824E-4	TGTGCGAAAGGCCCGCATATAGTGGCTGCGATTGGAAACTGGTTCGACCCCTGG	CAKGPHIVAAIGNWFDPW	IGHV3-23	IGHD5-12	IGHJ5	9	16	32	36
1	2.751031636863824E-4	TGTGCGAAAGATCTTTCCTTGAGGGGCAAATATCGGGGAATCCATGACTTCTGG	CAKDLSLRGKYRGIHDFW	IGHV3-23	IGHD3-9	IGHJ4	16	27	34	44
1	2.751031636863824E-4	TGTGCACGGGTAATTGATAGTAGTGGTTCCCCTTTTTCGGACTTTGACTACTGG	CARVIDSSGSPFSDFDYW	IGHV2-70	IGHD3-22	IGHJ4	8	14	27	40
1	2.751031636863824E-4	TGTGCAACCTCGACCCCGATAGCAGCAGCTGCTACAGGGTGGTTCGACCCCTGG	CATSTPIAAAATGWFDPW	IGHV1-69-2	IGHD6-13	IGHJ5	7	18	34	39
1	2.751031636863824E-4	TGTACTAGACCACCGATAGCAGTGGCTGGTGATGCGGATGCTTTTGATATCTGG	CTRPPIAVAGDADAFDIW	IGHV3-73	IGHD6-19	IGHJ3	9	15	29	36
1	2.751031636863824E-4	TGTACCACAGGGGGGATACAGCTATGGTTTCGCTCGGGACCTGCGCACTACTGG	CTTGGIQLWFRSGPAHYW	IGHV3-15	IGHD5-18	IGHJ4	9	13	28	46
1	2.751031636863824E-4	TGTGTAAGAGCATTTAGAAATGACTACAACTGGGGTCACTTTGACTTCTGG	CVRAFRNDYNWGHFDFW	IGHV3-13	IGHD1-1	IGHJ4	9	24	32	37
1	2.751031636863824E-4	TGTGCTTTACTATGGTTCGGGGAGATCCCGGGCTGGTACTTCGATCTCTGG	CALLWFGEIPGWYFDLW	IGHV4-30-2	IGHD3-10	IGHJ2	4	6	23	32
1	2.751031636863824E-4	TGTGCGTCCCACTCAGGCATAGAAGTGCCTGCCAATTCTCTGGACTACTGG	CASHSGIEVPANSLDYW	IGHV3-21	IGHD1-26	IGHJ1	5	6	12	46
1	2.751031636863824E-4	TGTGCGCCTGATCTCGCTGTTACTGGTGGCTGGTCCGGGGGGGACTCCTGG	CAPDLAVTGGWSGGDSW	IGHV1-58	IGHD6-19	IGHJ1	13	25	33	47
1	2.751031636863824E-4	TGTGCGGGGCGGCGACGCCATCAGGCGGCCGAGGGGGCTTTTGACATCTGG	CAGRRRHQAAEGAFDIW	IGHV1-58	IGHD5-24	IGHJ3	6	16	21	36
1	2.751031636863824E-4	TGTGCGGGGCGGCGACGCCATCAGGCGGCCGAGGGGGCTTTTGACATCTGG	CAGRRRHQAAEGAFDIW	IGHV3-48	IGHD5-24	IGHJ3	5	16	21	36
1	2.751031636863824E-4	TGTGCGACCCTACTTCGTCACGATTTTTGGAGTGGCCGATTTGACTTCTGG	CATLLRHDFWSGRFDFW	IGHV4-4	IGHD3-3	IGHJ4	6	19	34	39
1	2.751031636863824E-4	TGTGCGAGTTTTTGTCGTGGTGGTGACTGCTATTCGCCCTTTGACTACTGG	CASFCRGGDCYSPFDYW	IGHV3-64	IGHD2-21	IGHJ4	7	16	34	38
1	2.751031636863824E-4	TGTGCGAGTCTCTCGAATGAGAACTACTACTACTACGGTATGGACGTCTGG	CASLSNENYYYYGMDVW	IGHV4-31	IGHD5-24	IGHJ6	7	8	12	22
1	2.751031636863824E-4	TGTGCGAGGGGAGTTATGGTTCGGGAAACTATGCAACCCCCTGAACATTGG	CARGVMVRETMQPPEHW	IGHV1-67	IGHD3-10	IGHJ4	7	14	24	48
1	2.751031636863824E-4	TGTGCGAGGACGTACCAGCTGCTATCTGGGGAGCCGGGTCTTGACCCCTGG	CARTYQLLSGEPGLDPW	IGHV4-39	IGHD2-2	IGHJ5	7	11	24	42
1	2.751031636863824E-4	TGTGCGAGATCGCGCCGGTTGGGGTTCGGGGAGTTACCCTATGACTACTGG	CARSRRLGFGELPYDYW	IGHV4-55	IGHD3-10	IGHJ4	9	22	35	41
1	2.751031636863824E-4	TGTGCGAGACACGGCTCGGAGCTATGGGCGAAGGATCCTTTTGATATCTGG	CARHGSELWAKDPFDIW	IGHV5-10-1	IGHD5-18	IGHJ3	17	19	26	33
1	2.751031636863824E-4	TGTGCGAGAGTTAACTCGGGGCAGCTGATTGGCTGGTACTTCGATCTCTGG	CARVNSGQLIGWYFDLW	IGHV4-34	IGHD2-2	IGHJ2	9	20	26	32
1	2.751031636863824E-4	TGTGCGAGAGCCCGGGGTCCATACAGCTATGCCCACCCCACTGACTACTGG	CARARGPYSYAHPTDYW	IGHV4-31	IGHD5-18	IGHJ4	9	20	30	41
1	2.751031636863824E-4	TGTGCGAGAGCCGGTACAAGAAACCTCGGTGACTACAACTTTGACTACTGG	CARAGTRNLGDYNFDYW	IGHV1-69D	IGHD1-1	IGHJ4	9	10	18	33
1	2.751031636863824E-4	TGTGCGAGAGCCGGCGTCCGGGGACTGATTATCAAGGCTCTTGATATCTGG	CARAGVRGLIIKALDIW	IGHV1-46	IGHD3-10	IGHJ3	9	18	31	36
1	2.751031636863824E-4	TGTGCGAGAGCCGATAGTGGGAGCTACGACTACTGGTACTTCGATCTCTGG	CARADSGSYDYWYFDLW	IGHV4-4	IGHD1-26	IGHJ2	9	13	26	29
1	2.751031636863824E-4	TGTGCGAGAGCACAAGACGACTACGGTGCCAAACCTGCTTTTGATATCTGG	CARAQDDYGAKPAFDIW	IGHV4-34	IGHD4-17	IGHJ3	9	18	27	35
1	2.751031636863824E-4	TGTGCGAGAGGTGGGTGGCTACGACGGAACAACTACGGTATGGACGTCTGG	CARGGWLRRNNYGMDVW	IGHV1-8	IGHD5-12	IGHJ6	10	14	23	39
1	2.751031636863824E-4	TGTGCGAGAGGCCCGCATTTTGACTGGTTACCAACAATCGTTGACTACTGG	CARGPHFDWLPTIVDYW	IGHV1-18	IGHD3-9	IGHJ4	9	16	29	40
1	2.751031636863824E-4	TGTGCGAGAGGATTTTTTGACTGGCCCCTATCTCGAGGTTCTGACTACTGG	CARGFFDWPLSRGSDYW	IGHV1-8	IGHD3-9	IGHJ4	10	14	23	41
1	2.751031636863824E-4	TGTGCGAGAGGAGGAGGGGCAGTGGCTGGTAAGGGGACCTTTGACTACTGG	CARGGGAVAGKGTFDYW	IGHV1-8	IGHD6-19	IGHJ4	10	18	30	38
1	2.751031636863824E-4	TGTGCGAGAGGAAGGAGGGATAGCAGCAGCTGGTACTTAGGTGACTACTGG	CARGRRDSSSWYLGDYW	IGHV4-34	IGHD6-13	IGHJ4	10	19	35	41
1	2.751031636863824E-4	TGTGCGAGAGATTTGAATTACTATGATAGTAGTGGTTATTATAACTACTGG	CARDLNYYDSSGYYNYW	IGHV3-33	IGHD3-22	IGHJ4	11	16	40	43
1	2.751031636863824E-4	TGTGCGAGAGATTCTCACTACGGTGAACTAACAAACTGGTTCGACCCCTGG	CARDSHYGELTNWFDPW	IGHV4-31	IGHD4-17	IGHJ5	11	16	25	33
1	2.751031636863824E-4	TGTGCGAGAGATGGTTCTTTGATAGCAGCAGCTGGTATCCATGACTACTGG	CARDGSLIAAAGIHDYW	IGHV4-31	IGHD6-13	IGHJ4	11	21	36	41
1	2.751031636863824E-4	TGTGCGAGAGATGGTCCCATGTGGATACATAGGGGCAGCTTTGACTACTGG	CARDGPMWIHRGSFDYW	IGHV3-21	IGHD5-18	IGHJ4	11	16	28	38
1	2.751031636863824E-4	TGTGCGAGAGATGGCTACGTTAGTGCGTACGATGGGGGAATGGACCACTGG	CARDGYVSAYDGGMDHW	IGHV3-53	IGHD6-25	IGHJ4	11	12	19	42
1	2.751031636863824E-4	TGTGCGAGAGACTCCGAATGTAGTGGTGGTAGCTGCTACCATGACTACTGG	CARDSECSGGSCYHDYW	IGHV1-67	IGHD2-15	IGHJ4	10	18	38	41
1	2.751031636863824E-4	TGTGCGAGAGACCCCTATACCAGTGGCTGGTATCGTAGATTCGACCCCTGG	CARDPYTSGWYRRFDPW	IGHV4-31	IGHD6-19	IGHJ5	10	15	31	39
1	2.751031636863824E-4	TGTGCGAGAGACGAAAGAAATGGCCTTCCCCTGTATTACTTTGACTATTGG	CARDERNGLPLYYFDYW	IGHV3-11	IGHD5-24	IGHJ4	10	15	23	32
1	2.751031636863824E-4	TGTGCGAGAGAGCATAGCAGCAGCTGGGCAAGATCCTGGTTCGACCCCTGG	CAREHSSSWARSWFDPW	IGHV4-31	IGHD6-13	IGHJ5	10	13	26	35
1	2.751031636863824E-4	TGTGCGAGAGAGGACTTTGATAAAGTGGGAAATCGCGGGATGGACGTCTGG	CAREDFDKVGNRGMDVW	IGHV3-53	IGHD1-26	IGHJ6	10	23	29	39
1	2.751031636863824E-4	TGTGCGAGAGAGGAGTGGGAGCTACTTTGCCCTAAATGTATTGACTACTGG	CAREEWELLCPKCIDYW	IGHV4-31	IGHD1-26	IGHJ4	10	13	25	40
1	2.751031636863824E-4	TGTGCGAGAGAACGCGGAAGTAGTGGTTATTACCCCACATTTGACTACTGG	CARERGSSGYYPTFDYW	IGHV4-31	IGHD3-22	IGHJ4	10	18	32	39
1	2.751031636863824E-4	TGTGCGAAGGATGGCTACGTTAGTGCCTTCGATGGGGGAATGGACTCCTGG	CAKDGYVSAFDGGMDSW	IGHV3-23	IGHD6-25	IGHJ4	11	12	19	42
1	2.751031636863824E-4	TGTGCGAAGGATGGCTACGTTAGTGGCTTCGATGGGGGAATGGACAAGTGG	CAKDGYVSGFDGGMDKW	IGHV3-23	IGHD5-12	IGHJ4	11	20	32	48
1	2.751031636863824E-4	TGTGCGAAAGGCCATTTCTGGAACGACATTGGGGATGCTATTGATACCTGG	CAKGHFWNDIGDAIDTW	IGHV3-23	IGHD1-1	IGHJ3	9	17	26	33
1	2.751031636863824E-4	TGTGCGAAAGATTTTGGATATTGTAGTGGTGCTAGCTGCGAAGACTCCTGG	CAKDFGYCSGASCEDSW	IGHV3-60	IGHD2-15	IGHJ4	11	15	38	42
1	2.751031636863824E-4	TGTGCGAAAGATCAAGCAGCAGCTGACTGGACCAACTGGTTCGACCCCTGG	CAKDQAAADWTNWFDPW	IGHV3-23	IGHD6-13	IGHJ5	12	14	24	32
1	2.751031636863824E-4	TGTGCGAAAGATGGCTATGTTAGTGGCTACGATGGGGGAATGGACTACTGG	CAKDGYVSGYDGGMDYW	IGHV3-23	IGHD5-12	IGHJ4	11	20	32	42
1	2.751031636863824E-4	TGTGCACGGGCCACCACTAGCAGTGGCTGGTACGATGCTTTTGATATCTGG	CARATTSSGWYDAFDIW	IGHV2-26	IGHD6-19	IGHJ3	8	17	32	33
1	2.751031636863824E-4	TGTGCAAGAGTAGTACTACTGGAACGACCCGTTGGTTGGTTCGACCCCTGG	CARVVLLERPVGWFDPW	IGHV3-13	IGHD1-1	IGHJ5	9	12	27	36
1	2.751031636863824E-4	TGTGCAAGAGATAGATGGGGACCGGGGAGTTATTCCTCCGGGGACTACTGG	CARDRWGPGSYSSGDYW	IGHV3-13	IGHD3-10	IGHJ4	11	22	33	42
1	2.751031636863824E-4	TGTGCAAGAAACCCCCGTATTACTATGGTTCGGGGAGGGATTGACTACTGG	CARNPRITMVRGGIDYW	IGHV3-13	IGHD3-10	IGHJ4	8	15	36	40
1	2.751031636863824E-4	TGTGCAAAAGGCGGGGCTATTACTATGTTGCCTATGAGGTTCGACCCCTGG	CAKGGAITMLPMRFDPW	IGHV3-43	IGHD3-10	IGHJ5	9	17	26	37
1	2.751031636863824E-4	TGTGCAAAAGATAGGCAGTGGCTGGTATGGGGGGACTACTTTGACTACTGG	CAKDRQWLVWGDYFDYW	IGHV3-9	IGHD6-19	IGHJ4	12	14	26	34
1	2.751031636863824E-4	TGTGCAAAAGAACGCCCTATATATTGGGTTCGGGGAGTTCTTGACTACTGG	CAKERPIYWVRGVLDYW	IGHV3-43	IGHD3-10	IGHJ4	10	26	38	40
1	2.751031636863824E-4	TGTGGGAGAGATCACCTGCCATCCACTGGTTACGGGCCCCCCGACTTCTGG	CGRDHLPSTGYGPPDFW	IGHV1-67	IGHD3-9	IGHJ4	12	24	31	42
1	2.751031636863824E-4	TGTACCACAGACGCATATTTTGACTGGTTACCGAGGGGTATGGACGTCTGG	CTTDAYFDWLPRGMDVW	IGHV3-15	IGHD3-9	IGHJ6	10	14	29	39
1	2.751031636863824E-4	TGTGTGAGGTCACCGACTACGGTGATAACCGATGGTTTTGATTTCTGG	CVRSPTTVITDGFDFW	IGHV3-35	IGHD4-23	IGHJ3	7	14	28	30
1	2.751031636863824E-4	TGTGCCCTCCTTTCTATAGCAGCAGCTGGTACGTCGTTCGACCCCTGG	CALLSIAAAGTSFDPW	IGHV4-30-2	IGHD6-13	IGHJ5	5	14	33	35
1	2.751031636863824E-4	TGTGCCAGAGTGGGGACTTCGATGACTACGTGGCGACTTGACTTCTGG	CARVGTSMTTWRLDFW	IGHV1-2	IGHD4-17	IGHJ4	9	14	30	37
1	2.751031636863824E-4	TGTGCCAGAGTGGGGACTACACTGACTACGTGGCGACTTGACTACTGG	CARVGTTLTTWRLDYW	IGHV4-30-2	IGHD4-11	IGHJ4	9	14	30	37
1	2.751031636863824E-4	TGTGCGCAGGACTATATCGGGGCCAGCGGCTGGGTCTTTGACTCCACG	CAQDYIGASGWVFDST	IGHV3-30	IGHD5-12	IGHJ4	5	10	17	35
1	2.751031636863824E-4	TGTGCGGTATCATACAGCTATGGCCAGAAGTACTACTTTGACTACTGG	CAVSYSYGQKYYFDYW	IGHV1-18	IGHD5-18	IGHJ4	5	11	22	28
1	2.751031636863824E-4	TGTGCGACCGTCATAGGAACGGCTGGTGATTTGTCCCTTCAGGACTGG	CATVIGTAGDLSLQDW	IGHV3-64	IGHD6-19	IGHJ4	6	20	26	43
1	2.751031636863824E-4	TGTGCGAGATCGCCACGTGGAGGTGATAAGGACTGGTTCGACCCCTGG	CARSPRGGDKDWFDPW	IGHV7-81	IGHD5-12	IGHJ5	9	12	20	31
1	2.751031636863824E-4	TGTGCGAGATCGGGGGGTTCGGCGACTTATCACGCCGTGGACTTCTGG	CARSGGSATYHAVDFW	IGHV1-18	IGHD3-10	IGHJ4	8	15	29	39
1	2.751031636863824E-4	TGTGCGAGACGGGGTAGTGGCTACGATCTTTACCACTTTGACTACTGG	CARRGSGYDLYHFDYW	IGHV4-4	IGHD5-12	IGHJ4	8	14	26	30
1	2.751031636863824E-4	TGTGCGAGACAATTTGCAGTGGCTGGTACGAGGTACTTCGATCTCTGG	CARQFAVAGTRYFDLW	IGHV5-10-1	IGHD6-19	IGHJ2	10	15	29	31
1	2.751031636863824E-4	TGTGCGAGAGTCTGGGGATCTTACTCGGCCCCAACTATGGACGTCTGG	CARVWGSYSAPTMDVW	IGHV4-34	IGHD7-27	IGHJ6	9	11	19	36
1	2.751031636863824E-4	TGTGCGAGAGTCCGCTATAATAGTGGCTGGTGGGGGGCTGACTACTGG	CARVRYNSGWWGADYW	IGHV5-10-1	IGHD6-19	IGHJ4	8	21	30	38
1	2.751031636863824E-4	TGTGCGAGAGTCCGCTATAACAGTGGCTGGTGGGGGGCTGACTCCTGG	CARVRYNSGWWGADSW	IGHV3-21	IGHD6-19	IGHJ4	9	15	30	38
1	2.751031636863824E-4	TGTGCGAGAGTAGAGAGTACCAGCCCGGGGGGCTGGTTCGACCCCTGG	CARVESTSPGGWFDPW	IGHV4-4	IGHD2-2	IGHJ5	9	15	23	32
1	2.751031636863824E-4	TGTGCGAGAGCGCCCATATTACTATGGTTCGGTTACTTTGACTACTGG	CARAPILLWFGYFDYW	IGHV4-4	IGHD3-10	IGHJ4	9	16	31	33
1	2.751031636863824E-4	TGTGCGAGAGCATTACGATATTTTGACTGGCCACACCTTGATATCTGG	CARALRYFDWPHLDIW	IGHV3-48	IGHD3-9	IGHJ3	9	11	29	37
1	2.751031636863824E-4	TGTGCGAGAGGGCCTCCCGGATACAGCTATGGCCCCGGAGGCTACTGG	CARGPPGYSYGPGGYW	IGHV3-48	IGHD5-18	IGHJ4	9	18	31	41
1	2.751031636863824E-4	TGTGCGAGAGGGGCCGGGGACTACGGTGACTTGTACTTCGATCTCTGG	CARGAGDYGDLYFDLW	IGHV4-39	IGHD4-17	IGHJ2	8	18	27	28
1	2.751031636863824E-4	TGTGCGAGAGGGAAACTGATGGACTACTACTACGGTCTGGACGTCTGG	CARGKLMDYYYGLDVW	IGHV1-8	IGHD1-20	IGHJ6	10	13	17	22
1	2.751031636863824E-4	TGTGCGAGAGGAGCCAGCAGCTGGCACCTGGGGGCTTTTGATATCTGG	CARGASSWHLGAFDIW	IGHV1-8	IGHD6-13	IGHJ3	10	14	23	33
1	2.751031636863824E-4	TGTGCGAGAGATCATGGCAATGGCGGGTACGAGGCGCTCGACTACTGG	CARDHGNGGYEALDYW	IGHV3-20	IGHD6-19	IGHJ4	12	16	30	39
1	2.751031636863824E-4	TGTGCGAGAGATCATAGCAGCAGCCAGGACCCTTACTTTGACTACTGG	CARDHSSSQDPYFDYW	IGHV4-31	IGHD6-13	IGHJ4	12	13	23	33
1	2.751031636863824E-4	TGTGCGAGAGACTTGAATGGGATCTTGTACTTCGACGAGTCTCCCTGG	CARDLNGILYFDESPW	IGHV4-31	IGHD2-8	IGHJ5	10	19	30	42
1	2.751031636863824E-4	TGTGCGAGAGACATTGGATATTCTCCTGGTTACGGATTTGACTACTGG	CARDIGYSPGYGFDYW	IGHV4-31	IGHD5-18	IGHJ4	10	26	33	36
1	2.751031636863824E-4	TGTGCGAGAGAGACTAGAGATGGCTACAACAAAGACCTTGACTACTGG	CARETRDGYNKDLDYW	IGHV1-8	IGHD5-24	IGHJ4	9	14	28	37
1	2.751031636863824E-4	TGTGCGAAGCTTCCGGTCGGTGTAAGTGGCTGGTACTTTGACTACTGG	CAKLPVGVSGWYFDYW	IGHV3-23	IGHD6-19	IGHJ4	7	24	32	33
1	2.751031636863824E-4	TGTGCGAAATCGGGGGGATACAGTTATGGTTATCTCTTTGACTATTGG	CAKSGGYSYGYLFDYW	IGHV1-3	IGHD5-18	IGHJ4	6	15	31	35
1	2.751031636863824E-4	TGTGCGAAAGTAGTGGCTGATACACGGACCTATTATTTTGACAACTGG	CAKVVADTRTYYFDNW	IGHV1-18	IGHD6-19	IGHJ4	6	11	22	36
1	2.751031636863824E-4	TGTGCGAAAGCGCCCTACGGTGACTATACCCCCTCCTTTGACTACTGG	CAKAPYGDYTPSFDYW	IGHV3-23	IGHD4-17	IGHJ4	9	14	25	35
1	2.751031636863824E-4	TGTGCGAAAGGGGGCTATGGTTCGGGGAGTTGGGAAGTTTGCTACTGG	CAKGGYGSGSWEVCYW	IGHV4-34	IGHD3-10	IGHJ4	10	14	30	41
1	2.751031636863824E-4	TGTGCGAAAGATTTGGCTACGATGGCCCGCGCCTACTTTGACTCTTGG	CAKDLATMARAYFDSW	IGHV3-7	IGHD5-12	IGHJ4	11	13	22	32
1	2.751031636863824E-4	TGTGCGAAAGATTACGCTGATGACGACCCCGCCCACTTTGACTCTTGG	CAKDYADDDPAHFDSW	IGHV3-23	IGHD1-20	IGHJ4	11	22	26	34
1	2.751031636863824E-4	TGTGCGAAAGATCTGCGTGGATACAGCTATGGTTATGTCGACTACTGG	CAKDLRGYSYGYVDYW	IGHV3-23	IGHD5-18	IGHJ4	13	15	34	39
1	2.751031636863824E-4	TGTGCGAAAGAGATGGTCTGGCAGACCGAAGAATACTTCCAGCACTGG	CAKEMVWQTEEYFQHW	IGHV3-23	IGHD2-8	IGHJ1	10	12	16	30
1	2.751031636863824E-4	TGTGCATGTAGTTACAGCAAAACCTCCAAATATTACTTTGACTACTGG	CACSYSKTSKYYFDYW	IGHV3-21	IGHD4-11	IGHJ4	4	7	14	33
1	2.751031636863824E-4	TGTGCACGGATACTCGAAAGGGGGATATTCAATCTTATGGACGTCTGG	CARILERGIFNLMDVW	IGHV2-26	IGHD2-15	IGHJ6	12	22	28	36
1	2.751031636863824E-4	TGTGCAATCTACGGGAAATCTCCGGGCGCTGAGTTCTTCCAATACTGG	CAIYGKSPGAEFFQYW	IGHV1-18	IGHD2-15	IGHJ4	4	19	24	42
1	2.751031636863824E-4	TGTGCAACAGAACATATTGTGACTGGGGAGAACGCTTTTGATATTTGG	CATEHIVTGENAFDIW	IGHV1-69-2	IGHD3-9	IGHJ3	10	13	25	33
1	2.751031636863824E-4	TGTGCAAAAGTCCCCTACGGTGACTACTACTGGTACTTCGATCTCTGG	CAKVPYGDYYWYFDLW	IGHV3-9	IGHD4-17	IGHJ2	9	14	25	26
1	2.751031636863824E-4	TGTGCAAAAGATAGGGATGGTTCGGGGCTGGGGGGTATGGACGTCTGG	CAKDRDGSGLGGMDVW	IGHV3-43	IGHD3-10	IGHJ6	12	16	26	36
1	2.751031636863824E-4	TGCGCGAGAGAGTGGTCTCGTAATGGCGGAAGTTGCTACTTTGTCTGG	CAREWSRNGGSCYFVW	IGHV1-67	IGHD2-15	IGHJ4	10	19	39	44
1	2.751031636863824E-4	TGCGCGAGAGAGTGGTCTCGTAATGGCGGAAGTTGCTACTTTGTCTGG	CAREWSRNGGSCYFVW	IGHV4-31	IGHD2-15	IGHJ4	10	19	39	44
1	2.751031636863824E-4	TGTGTTAGAGATAGAGGTGTGGTGACTGCTGCCTCACAGTACTGG	CVRDRGVVTAASQYW	IGHV3-43	IGHD2-21	IGHJ4	3	18	29	39
1	2.751031636863824E-4	TGTGTGAGCCGTCCCGGGACTTGGGGAGTTATCATGAAGTACTGG	CVSRPGTWGVIMKYW	IGHV1-46	IGHD3-16	IGHJ4	7	22	32	39
1	2.751031636863824E-4	TGTGTGAGCCGTCCCGGGACTTGGGGAGTTATCATGAAGTACTGG	CVSRPGTWGVIMKYW	IGHV3-16	IGHD3-16	IGHJ4	7	22	32	39
1	2.751031636863824E-4	TGTGTGAGAGCGGGAGGCAATGGCTGGTGGGGCCTAGACTACTGG	CVRAGGNGWWGLDYW	IGHV3-52	IGHD6-19	IGHJ4	9	16	27	36
1	2.751031636863824E-4	TGTGTAAGAGATAGAGGTGTGGTGACTGCCGCCTCACACTCCTGG	CVRDRGVVTAASHSW	IGHV3-9	IGHD2-21	IGHJ5	12	18	28	40
1	2.751031636863824E-4	TGTGTAAAAGATTTCGGTGTAGTAACAGCTGCTCTCCAGTACTGG	CVKDFGVVTAALQYW	IGHV3-9	IGHD2-2	IGHJ1	11	18	32	34
1	2.751031636863824E-4	TGTGCTCATAAGGATAGTACGGGGGGAGGTGCTTTTGATATCTGG	CAHKDSTGGGAFDIW	IGHV3-23	IGHD3-16	IGHJ3	4	21	27	29
1	2.751031636863824E-4	TGTGCTAGGACTAGTGATTACGTTTGGGGGACCCTTGACTACTGG	CARTSDYVWGTLDYW	IGHV4-30-2	IGHD3-16	IGHJ4	4	14	30	34
1	2.751031636863824E-4	TGTGCTAGAGTGGCGGTAGAACGTGGTGGCAGCCATGACTACTGG	CARVAVERGGSHDYW	IGHV3-74	IGHD2-15	IGHJ4	9	22	32	35
1	2.751031636863824E-4	TGTGCCAGAAGTCAAGACGGAGATTATGTAGTCTTGGACAACTGG	CARSQDGDYVVLDNW	IGHV4-30-2	IGHD4-17	IGHJ4	8	16	31	32
1	2.751031636863824E-4	TGTGCGGAAATACATTGTGGTGGTGACTGCTATTCGAGGTCTTGG	CAEIHCGGDCYSRSW	IGHV3-64	IGHD2-21	IGHJ4	5	13	34	42
1	2.751031636863824E-4	TGTGCGACCTATTCTTACTACGAGACGGAGGGTAATGACTACTGG	CATYSYYETEGNDYW	IGHV4-4	IGHD3-22	IGHJ4	6	14	21	35
1	2.751031636863824E-4	TGTGCGAGTCCGCCTCGACCAGTTAGCGGTGACTTCCTCTTCTGG	CASPPRPVSGDFLFW	IGHV1-18	IGHD7-27	IGHJ4	7	18	26	41
1	2.751031636863824E-4	TGTGCGAGGGCCCCGGGCGGAATTCGAGGTTATCATGACCACTGG	CARAPGGIRGYHDHW	IGHV1-67	IGHD3-22	IGHJ4	7	27	32	35
1	2.751031636863824E-4	TGTGCGAGGGCCCCGGGCGGAATTCGAGGTTATCATGACCACTGG	CARAPGGIRGYHDHW	IGHV4-31	IGHD3-22	IGHJ4	7	27	32	35
1	2.751031636863824E-4	TGTGCGAGGGGGAGGTTATTCGGGTCAGATGCTTTTGATATCTGG	CARGRLFGSDAFDIW	IGHV4-4	IGHD3-22	IGHJ3	7	13	19	27
1	2.751031636863824E-4	TGTGCGAGAGCGGGAGGCAATGGCTGGTGGGGCCTAGACTACTGG	CARAGGNGWWGLDYW	IGHV4-31	IGHD6-19	IGHJ4	9	16	27	36
1	2.751031636863824E-4	TGTGCGAGAGGCCCCTACGGTGACTACCTCTATGTTGACTACTGG	CARGPYGDYLYVDYW	IGHV1-8	IGHD4-17	IGHJ4	12	14	26	34
1	2.751031636863824E-4	TGTGCGAGAGGGTACGGTGACTACACGTACTCCAATGACTACTGG	CARGYGDYTYSNDYW	IGHV1-8	IGHD4-17	IGHJ4	10	12	23	35
1	2.751031636863824E-4	TGTGCGAGAGGAAACGGCTACGGGGGAAACTGGTTCGACCCCTGG	CARGNGYGGNWFDPW	IGHV4-31	IGHD6-25	IGHJ5	9	14	21	27
1	2.751031636863824E-4	TGTGCGAGAGATTTCTCCTACTATGGTTCGGGGCATGAATACTGG	CARDFSYYGSGHEYW	IGHV3-53	IGHD3-10	IGHJ4	16	18	32	35
1	2.751031636863824E-4	TGTGCGAGAGATCTGGGTGGCTGGTACGGATTTCTTGACTACTGG	CARDLGGWYGFLDYW	IGHV4-31	IGHD6-19	IGHJ4	13	16	27	34
1	2.751031636863824E-4	TGTGCGAGAGATCGGCGGAATCGGTTCCCGAAATTTGACTACTGG	CARDRRNRFPKFDYW	IGHV4-31	IGHD1-14	IGHJ4	12	22	27	33
1	2.751031636863824E-4	TGTGCGAGAGATGATAAATATACAGGCTACGTTCTTGACTCTTGG	CARDDKYTGYVLDSW	IGHV3-23	IGHD6-25	IGHJ4	11	24	31	34
1	2.751031636863824E-4	TGTGCGAGAGATAGACCCAACTACTACTACGGTATGGACGTCTGG	CARDRPNYYYGMDVW	IGHV3-21	.	IGHJ6	11	-1	-1	19
1	2.751031636863824E-4	TGTGCGAGAGAGTGGGGGAATTATCGTCAGGCTTTGGCTCTCTGG	CAREWGNYRQALALW	IGHV4-39	IGHD3-16	IGHJ3	8	12	26	30
1	2.751031636863824E-4	TGTGCGAGAGAAAGCTATGTTGGGAGCTACTGGTGGGACTACTGG	CARESYVGSYWWDYW	IGHV3-53	IGHD1-26	IGHJ4	10	20	30	36
1	2.751031636863824E-4	TGTGCGAAAGTCGGCCTCTATGATAATAGTGGATTTGACTATTGG	CAKVGLYDNSGFDYW	IGHV3-30	IGHD3-22	IGHJ4	6	17	31	33
1	2.751031636863824E-4	TGTGCGAAAGGGACATGGGTCGGCTATAGTAGTGCTGACTACTGG	CAKGTWVGYSSADYW	IGHV1-8	IGHD3-22	IGHJ4	10	25	33	35
1	2.751031636863824E-4	TGTGCGAAAGGGACATGGGTCGGCTATAGTAGTGCTGACTACTGG	CAKGTWVGYSSADYW	IGHV4-34	IGHD3-22	IGHJ4	10	25	33	35
1	2.751031636863824E-4	TGTGCGAAAGACTTTCAATGGCTACAACTCGTTTTTGAGTCCTGG	CAKDFQWLQLVFESW	IGHV3-30	IGHD5-24	IGHJ5	10	17	26	40
1	2.751031636863824E-4	TGTGCAATTTTGACTGGTTTTTATACCGCCAACTTTGACCACTGG	CAILTGFYTANFDHW	IGHV3-30	IGHD3-9	IGHJ4	4	6	24	31
1	2.751031636863824E-4	TGTGCAAGGGACTTTACAGCTATTGACTTAACAATTGACTACTGG	CARDFTAIDLTIDYW	IGHV3-21	IGHD5-18	IGHJ4	4	14	22	34
1	2.751031636863824E-4	TGCATCACAGATTTCACAATAACTGCCAACTACTTCGACCCCTGG	CITDFTITANYFDPW	IGHV3-15	IGHD1-20	IGHJ5	11	18	24	26
1	2.751031636863824E-4	TGTGTGAGAGGGGGGGCAGATTGTTTTACTGACTGTTACTGG	CVRGGADCFTDCYW	IGHV3-23	IGHD2-21	IGHJ4	3	29	34	36
1	2.751031636863824E-4	TGTGCGACGACAGTGACTACGACTTCGTCCTTCGATCTCTGG	CATTVTTTSSFDLW	IGHV3-73	IGHD4-11	IGHJ2	2	5	20	29
1	2.751031636863824E-4	TGTGCGAGTTACTATGATAGTAGTGGTGGCCAGGTCTACTGG	CASYYDSSGGQVYW	IGHV4-59	IGHD3-22	IGHJ4	7	8	26	35
1	2.751031636863824E-4	TGTGCGAGCGGCAGCAGCTGGTACAACTGGTTCGACCCCTGG	CASGSSWYNWFDPW	IGHV4-34	IGHD2-2	IGHJ5	11	12	19	20
1	2.751031636863824E-4	TGTGCGAGGTTAAACGCAGCAGCTGGTACTGTTGACTACTGG	CARLNAAAGTVDYW	IGHV3-21	IGHD6-13	IGHJ4	7	15	28	31
1	2.751031636863824E-4	TGTGCGAGGCGTGGGGTAACAGAACTTACTTTTGACTACTGG	CARRGVTELTFDYW	IGHV3-64	IGHD4-23	IGHJ4	7	14	19	30
1	2.751031636863824E-4	TGTGCGAGGGCTGGATATAGTGGCTACACCTTTGACTACTGG	CARAGYSGYTFDYW	IGHV1-18	IGHD5-12	IGHJ4	7	11	26	29
1	2.751031636863824E-4	TGTGCGAGGGGACGTGGATACACCTATGACATTGACTACTGG	CARGRGYTYDIDYW	IGHV3-11	IGHD5-18	IGHJ4	7	11	27	31
1	2.751031636863824E-4	TGTGCGAGATTTTGGGAAAGCGATGGCTACTTTGACTACTGG	CARFWESDGYFDYW	IGHV3-11	IGHD3-16	IGHJ4	8	10	15	26
1	2.751031636863824E-4	TGTGCGAGATTGGAAAGAGGCAGGCCTCCCTTTGACTGGTGG	CARLERGRPPFDWW	IGHV3-21	IGHD1-20	IGHJ4	8	10	14	29
1	2.751031636863824E-4	TGTGCGAGATCAAAGGTATCGGGGGATTACTTTGACTACTGG	CARSKVSGDYFDYW	IGHV3-21	IGHD3-10	IGHJ4	8	18	23	27
1	2.751031636863824E-4	TGTGCGAGACTTTCACGTCGGTGGAATGCTTTTGATATCTGG	CARLSRRWNAFDIW	IGHV4-39	IGHD1-1	IGHJ3	9	14	19	25
1	2.751031636863824E-4	TGTGCGAGACTGCAGTGGCTAAGAGGCTGCTTCGACCCCTGG	CARLQWLRGCFDPW	IGHV3-66	IGHD6-19	IGHJ5	8	11	19	26
1	2.751031636863824E-4	TGTGCGAGACAGGGGGGCTACGGTGACTTCTTTGACTACTGG	CARQGGYGDFFDYW	IGHV5-10-1	IGHD4-17	IGHJ4	10	17	24	25
1	2.751031636863824E-4	TGTGCGAGAGTTCGTGGCCACGTGGAGGCTTTTGATATCTGG	CARVRGHVEAFDIW	IGHV3-53	IGHD5-12	IGHJ3	9	17	25	27
1	2.751031636863824E-4	TGTGCGAGAGTCTGGGCTGGATCTGATGCTTTTGATATCTGG	CARVWAGSDAFDIW	IGHV3-21	IGHD6-19	IGHJ3	9	14	19	23
1	2.751031636863824E-4	TGTGCGAGAGTATTAGCGAGACAGAACTGGTTCGACCCCTGG	CARVLARQNWFDPW	IGHV4-59	IGHD2-8	IGHJ5	9	11	15	24
1	2.751031636863824E-4	TGTGCGAGAGCCCCCTCGTGGCGTCCCCGGTTCGACCCCTGG	CARAPSWRPRFDPW	IGHV1-8	IGHD3-10	IGHJ5	17	23	27	28
1	2.751031636863824E-4	TGTGCGAGAGCCGACTACGGTGACTACACCTTTGACTACTGG	CARADYGDYTFDYW	IGHV4-34	IGHD4-17	IGHJ4	9	12	26	29
1	2.751031636863824E-4	TGTGCGAGAGCGCCTAGCAGTGGCAGATACTTCCAGCACTGG	CARAPSSGRYFQHW	IGHV4-34	IGHD6-19	IGHJ1	9	14	23	26
1	2.751031636863824E-4	TGTGCGAGAGGTCGCGTGGATACAGCCGATCTTGACTACTGG	CARGRVDTADLDYW	IGHV1-8	IGHD5-18	IGHJ4	10	14	25	31
1	2.751031636863824E-4	TGTGCGAGAGGCATACTGTGGTACGACGTGGGCGATTTCTGG	CARGILWYDVGDFW	IGHV1-8	IGHD1-1	IGHJ4	11	18	28	38
1	2.751031636863824E-4	TGTGCGAGAGGGCGATCAGCAGCTTGGGACTTTGAGTACTGG	CARGRSAAWDFEYW	IGHV4-59	IGHD6-13	IGHJ4	9	16	23	28
1	2.751031636863824E-4	TGTGCGAGAGATCGTTACGATTCCGTGCGAGTTGAATTTTGG	CARDRYDSVRVEFW	IGHV4-31	IGHD3-3	IGHJ4	12	14	21	39
1	2.751031636863824E-4	TGTGCGAGAGATGGGGGGTATAGCAGTGGCTGGAACGACTGG	CARDGGYSSGWNDW	IGHV3-20	IGHD6-19	IGHJ4	11	15	36	37
1	2.751031636863824E-4	TGTGCGAGAGACTCTCATATGCGAGGTATTACGATTATCTGG	CARDSHMRGITIIW	IGHV4-31	IGHD3-3	IGHJ3	15	25	34	35
1	2.751031636863824E-4	TGTGCGAGAGACGGATATGACTCTGATGCTTTTGATATCTGG	CARDGYDSDAFDIW	IGHV1-69	IGHD2-15	IGHJ3	10	12	17	23
1	2.751031636863824E-4	TGTGCGAGAGACATACACTACTACTACGGTATGGACGTCTGG	CARDIHYYYGMDVW	IGHV1-18	IGHD2-8	IGHJ6	10	11	15	16
1	2.751031636863824E-4	TGTGCGAGAGAGTTTGGCGTGATCGGGAACTTTGACTCCTGG	CAREFGVIGNFDSW	IGHV3-21	IGHD1-7	IGHJ5	10	25	30	33
1	2.751031636863824E-4	TGTGCGAGAGAGGCCGGATGGTTAGATGGTTTTGATATCTGG	CAREAGWLDGFDIW	IGHV4-31	IGHD5-18	IGHJ3	10	17	23	24
1	2.751031636863824E-4	TGTGCGAGAGAGGCCGGATGGTTAGATGGTTTTGATATCTGG	CAREAGWLDGFDIW	IGHV4-39	IGHD5-18	IGHJ3	8	17	23	24
1	2.751031636863824E-4	TGTGCGAGAGAGGAACACGGTGACTACGTTTGCGACTACTGG	CAREEHGDYVCDYW	IGHV1-69	IGHD4-17	IGHJ4	10	16	28	33
1	2.751031636863824E-4	TGTGCAACAGTGGAAAGATGGCTACAATTACCGAACTACTGG	CATVERWLQLPNYW	IGHV1-24	IGHD5-24	IGHJ4	9	15	30	34
1	2.751031636863824E-4	TGTGCAACAGGCGACTTTCATGACTACGTTTGGGCCTACTGG	CATGDFHDYVWAYW	IGHV1-18	IGHD3-16	IGHJ4	4	19	33	35
1	2.751031636863824E-4	TGTGCAAGAGATGACTACTACTACTACGGTATGGACGTCTGG	CARDDYYYYGMDVW	IGHV3-21	.	IGHJ6	11	-1	-1	13
1	2.751031636863824E-4	TGTGCAAAAGGATTCGATCCTAGTAATGAGCCGGACTTTTGG	CAKGFDPSNEPDFW	IGHV3-43	IGHD3-22	IGHJ4	9	16	26	39
1	2.751031636863824E-4	TGTATGGGGTACGTTGTGGACTACTACGGTATGGACGTCTGG	CMGYVVDYYGMDVW	IGHV3-48	IGHD6-13	IGHJ6	2	7	13	19
1	2.751031636863824E-4	TGTACTAGCCGTCGCGGGGCGGGAGCTACCGCGGACTACTGG	CTSRRGAGATADYW	IGHV3-73	IGHD1-26	IGHJ4	7	20	28	33
1	2.751031636863824E-4	TGTACGAGAGAGTTTGGCGTGATCGGGAACTTTGACTCCTGG	CTREFGVIGNFDSW	IGHV3-30	IGHD3-16	IGHJ4	10	11	16	28
1	2.751031636863824E-4	TGTGTTAGAGCCCAACCTGACTACGGTATGGACGTCTGG	CVRAQPDYGMDVW	IGHV1-46	IGHD4-17	IGHJ6	3	17	26	27
1	2.751031636863824E-4	TGTGCGAGGTCAAGCTATGGTTCGGGAAATGACTACTGG	CARSSYGSGNDYW	IGHV4-4	IGHD3-10	IGHJ4	7	14	25	29
1	2.751031636863824E-4	TGTGCGAGGCTAGGTCCGGGTATAGCTGATGACTACTGG	CARLGPGIADDYW	IGHV4-39	IGHD6-13	IGHJ4	7	15	25	29
1	2.751031636863824E-4	TGTGCGAGATCGAAAAGCAGTGGCTGGTTAGACTACTGG	CARSKSSGWLDYW	IGHV4-55	IGHD6-19	IGHJ4	9	15	27	30
1	2.751031636863824E-4	TGTGCGAGATACAGCTACTACTACGGTATGGACGTCTGG	CARYSYYYGMDVW	IGHV1-69	IGHD4-11	IGHJ6	8	9	13	14
1	2.751031636863824E-4	TGTGCGAGACTAACGGATAGTGGGAGGGTGGACTACTGG	CARLTDSGRVDYW	IGHV3-21	IGHD1-26	IGHJ4	8	16	25	30
1	2.751031636863824E-4	TGTGCGAGAGTTGCGGGGTCAGAGTTAGTATCGCAGTGG	CARVAGSELVSQW	IGHV4-31	IGHD3-10	IGHJ4	9	21	30	36
1	2.751031636863824E-4	TGTGCGAGAGTTAGCAGTGGCTGGACCTTTGACTACTGG	CARVSSGWTFDYW	IGHV1-46	IGHD6-19	IGHJ4	9	11	23	26
1	2.751031636863824E-4	TGTGCGAGAGTCGGCAGGGAGGCCTGGTTCGACCCCTGG	CARVGREAWFDPW	IGHV1-18	IGHD1-26	IGHJ5	9	16	20	23
1	2.751031636863824E-4	TGTGCGAGAGTGAAGAGCGGGGTCGAACTTGACTACTGG	CARVKSGVELDYW	IGHV4-34	IGHD3-10	IGHJ4	9	23	27	28
1	2.751031636863824E-4	TGTGCGAGAGTATACTCCAGTGGCGCAATCGACTACTGG	CARVYSSGAIDYW	IGHV4-4	IGHD6-6	IGHJ4	9	10	20	30
1	2.751031636863824E-4	TGTGCGAGAGGTTCGGGGAGTTACAAATTTGACTACTGG	CARGSGSYKFDYW	IGHV4-4	IGHD3-10	IGHJ4	9	10	22	27
1	2.751031636863824E-4	TGTGCGAGAGGCTTTCCTTCGGGGAGACGTGACTACTGG	CARGFPSGRRDYW	IGHV4-59	IGHD3-10	IGHJ4	9	17	25	29
1	2.751031636863824E-4	TGTGCGAGAGGCGTATTGGGCCCACCCGAGGCGTACTGG	CARGVLGPPEAYW	IGHV4-59	IGHD3-10	IGHJ4	9	11	16	33
1	2.751031636863824E-4	TGTGCGAGAGGCAGGAATGGATGGTTCCTAGACTACTGG	CARGRNGWFLDYW	IGHV4-34	IGHD1-14	IGHJ4	11	21	27	30
1	2.751031636863824E-4	TGTGCGAGAGATTTTACGGAGATGGCTTTTGACTACTGG	CARDFTEMAFDYW	IGHV4-31	IGHD5-24	IGHJ4	11	18	26	27
1	2.751031636863824E-4	TGTGCGAGAGATCAGTATGGCGGGTACTTTGACTACTGG	CARDQYGGYFDYW	IGHV3-30	IGHD2-8	IGHJ4	12	14	18	24
1	2.751031636863824E-4	TGTGCGAGAGATGATCTGCTGACTACCTTTGACTACTGG	CARDDLLTTFDYW	IGHV1-69	IGHD4-11	IGHJ4	11	19	25	26
1	2.751031636863824E-4	TGTGCGAGAGATATTTATGTGGACTGGTTCGACCCCTGG	CARDIYVDWFDPW	IGHV4-31	IGHD2-21	IGHJ5	11	17	21	22
1	2.751031636863824E-4	TGTGCGAGAGAGTCTATGGCCGAAGAATTTGACTACTGG	CARESMAEEFDYW	IGHV3-21	IGHD3-10	IGHJ4	10	13	18	27
1	2.751031636863824E-4	TGTGCGAGAGAGCCGGTCTACAGTAACTACGCCTCCTGG	CAREPVYSNYASW	IGHV4-31	IGHD4-11	IGHJ5	10	17	30	34
1	2.751031636863824E-4	TGTGCGAGAGAGGGTGGTGGTGACCCCTTTGACTACTGG	CAREGGGDPFDYW	IGHV4-31	IGHD2-21	IGHJ4	10	13	23	26
1	2.751031636863824E-4	TGTGCGAGAGAATACAGCTATGGTCAATTTGACTACTGG	CAREYSYGQFDYW	IGHV3-11	IGHD5-18	IGHJ4	10	11	23	27
1	2.751031636863824E-4	TGTGCGAAGGGTGGTAGCTGCTCCGTTTTTGACTACTGG	CAKGGSCSVFDYW	IGHV3-11	IGHD2-15	IGHJ4	6	9	21	27
1	2.751031636863824E-4	TGTGCGAAAGACTATGGTTCGGGGAGCCCAGACTACTGG	CAKDYGSGSPDYW	IGHV3-30	IGHD3-10	IGHJ4	10	11	25	30
1	2.751031636863824E-4	TGTGCAAGTGGGGACTATTATAACGACTTCGACCACTGG	CASGDYYNDFDHW	IGHV1-46	IGHD3-10	IGHJ5	4	15	24	27
1	2.751031636863824E-4	TGTGCAAGAGGGGGCCATACCCCTTATCTTGACTACTGG	CARGGHTPYLDYW	IGHV3-74	IGHD6-13	IGHJ4	9	16	21	28
1	2.751031636863824E-4	TGTGCAAAAGATTTCGATTCCGGAAGCCTTGACTACTGG	CAKDFDSGSLDYW	IGHV3-43	IGHD2-21	IGHJ4	11	16	24	28
1	2.751031636863824E-4	TGTACTAGATCGCGAGGTAGTGGTTACGCCGACTACTGG	CTRSRGSGYADYW	IGHV3-73	IGHD3-22	IGHJ4	8	16	25	30
1	2.751031636863824E-4	TGTACTAGAGATCGGCTGTATTACGATATTACATACTGG	CTRDRLYYDITYW	IGHV3-49	IGHD3-9	IGHJ4	12	17	29	33
1	2.751031636863824E-4	TGTGTTAGAGCCTACCTCCAGGACTTTGATTCCTGG	CVRAYLQDFDSW	IGHV1-17	IGHD2-15	IGHJ4	9	11	19	22
1	2.751031636863824E-4	TGTGTTAGAGACCTCTATGGTCCCAATGAATCTTGG	CVRDLYGPNESW	IGHV3-47	IGHD2-8	IGHJ4	15	16	20	33
1	2.751031636863824E-4	TGTGTTAGAGACCTCTATGGTCCCAATGAATCTTGG	CVRDLYGPNESW	IGHV6-1	IGHD2-8	IGHJ4	15	16	20	33
1	2.751031636863824E-4	TGTGTGTCGTGGTTGTCCAACCACTTTGACTACTGG	CVSWLSNHFDYW	IGHV3-53	IGHD1-14	IGHJ4	3	7	13	22
1	2.751031636863824E-4	TGTGTGAGCGATCTCGCCGGAATAAGTGGGACCTGG	CVSDLAGISGTW	IGHV3-74	IGHD2-21	IGHJ5	14	16	23	31
1	2.751031636863824E-4	TGTGTGAAGGCGTTGGGAGTTAGGGAGAGTTACTGG	CVKALGVRESYW	IGHV3-60	IGHD3-10	IGHJ4	7	14	21	30
1	2.751031636863824E-4	TGTGTAAGAGATTTAGCAGGCTTATACGGCTCCTGG	CVRDLAGLYGSW	IGHV1-68	IGHD1-20	IGHJ5	8	21	26	31
1	2.751031636863824E-4	TGTGTAAGAGATCTCGCGGGGGGGGCCGGGGACTGG	CVRDLAGGAGDW	IGHV3-74	IGHD2-2	IGHJ4	14	24	28	31
1	2.751031636863824E-4	TGTGTAAGAGATCTCGCGGGGAGGGCCGGGGACTGG	CVRDLAGRAGDW	IGHV3-21	IGHD3-10	IGHJ4	14	16	22	31
1	2.751031636863824E-4	TGTGTAAGAGATCTGGCGGGGGTCAACGGCTACTGG	CVRDLAGVNGYW	IGHV3-13	IGHD3-10	IGHJ4	13	16	20	29
1	2.751031636863824E-4	TGTGTAAGAGACCTCTATGGTCCTAATGAATCTTGG	CVRDLYGPNESW	IGHV6-1	IGHD2-8	IGHJ4	15	22	27	33
1	2.751031636863824E-4	TGTGTAAAAGACTTCGTTGGTCCCTATGACTCCTGG	CVKDFVGPYDSW	IGHV3-21	IGHD1-1	IGHJ4	3	9	17	26
1	2.751031636863824E-4	TGTGTAAAAGACTTCGTTGGTCCCTATGACTCCTGG	CVKDFVGPYDSW	IGHV3-23	IGHD1-1	IGHJ4	10	13	17	26
1	2.751031636863824E-4	TGTGTAAAAGACTTCGTTGGTCCCCAGGACTCCTGG	CVKDFVGPQDSW	IGHV3-35	IGHD7-27	IGHJ4	4	20	26	27
1	2.751031636863824E-4	TGTGTAAAAGACTTCGTTGGTCCCGATGAGTCCTGG	CVKDFVGPDESW	IGHV3-13	IGHD1-1	IGHJ5	10	13	17	31
1	2.751031636863824E-4	TGTGTAAAAGACTTCGTTGGTCCCGATGAGTCCTGG	CVKDFVGPDESW	IGHV3-74	IGHD1-1	IGHJ5	10	13	17	31
1	2.751031636863824E-4	TGTGTAAAAGACTACGTTGGTCCCGAAGACTCCTGG	CVKDYVGPEDSW	IGHV3-74	IGHD4-23	IGHJ4	10	11	20	27
1	2.751031636863824E-4	TGTGCTAGTGGCTACAACTATGGTTACCACTACTGG	CASGYNYGYHYW	IGHV1-46	IGHD5-18	IGHJ4	4	7	26	28
1	2.751031636863824E-4	TGTGCCAGAAACTTTGATTATTATGACTACATCTGG	CARNFDYYDYIW	IGHV3-74	IGHD3-16	IGHJ3	8	18	29	30
1	2.751031636863824E-4	TGTGCGAGGTCGCCTAGTGGTTATTATGGCGACTGG	CARSPSGYYGDW	IGHV4-55	IGHD3-22	IGHJ4	7	14	25	31
1	2.751031636863824E-4	TGTGCGAGATCTGTGGAGGGGGGTATGGACGTCTGG	CARSVEGGMDVW	IGHV4-55	IGHD2-21	IGHJ6	9	11	15	24
1	2.751031636863824E-4	TGTGCGAGAGGCGCACAACTGAAATTTGACTACTGG	CARGAQLKFDYW	IGHV5-10-1	IGHD1-1	IGHJ4	8	14	20	24
1	2.751031636863824E-4	TGTGCGAGAGGCGGCCCTTCCCACTTTGACTACTGG	CARGGPSHFDYW	IGHV4-59	IGHD6-25	IGHJ4	9	10	14	22
1	2.751031636863824E-4	TGTGCGAGAGATTTCTCTGGGGCTTTTGATATCTGG	CARDFSGAFDIW	IGHV1-69	.	IGHJ3	16	-1	-1	21
1	2.751031636863824E-4	TGTGCGAGAGATCTTTACGGTGACTACGAAATCTGG	CARDLYGDYEIW	IGHV1-69	IGHD4-17	IGHJ4	13	15	27	32
1	2.751031636863824E-4	TGTGCGAGAGACATTGGTGGGAGATTCGGCTCCTGG	CARDIGGRFGSW	IGHV3-20	IGHD1-26	IGHJ5	10	16	22	24
1	2.751031636863824E-4	TGTGCGAAAGCAGTGGCTGGTAAACTGGACTACTGG	CAKAVAGKLDYW	IGHV3-23	IGHD6-19	IGHJ4	9	10	21	27
1	2.751031636863824E-4	TGTGCGAAAGAGGCAGCAGCTGGTACAGACTACTGG	CAKEAAAGTDYW	IGHV3-21	IGHD6-13	IGHJ4	10	12	25	27
1	2.751031636863824E-4	TGTGCACGAGACGTCTGTGGGGTCGATGATTACTGG	CARDVCGVDDYW	IGHV1-67	IGHD1-1	IGHJ4	3	9	14	26
1	2.751031636863824E-4	TGTGCAAGCGACTTCGTGGGGCCAGAAGATCTCTGG	CASDFVGPEDLW	IGHV3-60	IGHD1-1	IGHJ3	3	8	16	27
1	2.751031636863824E-4	TGTGCAAGCGACTTCGTGGGGCCAGAAGATCTCTGG	CASDFVGPEDLW	IGHV6-1	IGHD1-1	IGHJ3	7	8	16	27
1	2.751031636863824E-4	TGTGCAAGGGATCTTAGTGGTCCCTACGACTACTGG	CARDLSGPYDYW	IGHV3-47	IGHD2-15	IGHJ4	13	14	20	27
1	2.751031636863824E-4	TGTGCAAGAGATGTTGGAGGTTGGGGGAGTTACTGG	CARDVGGWGSYW	IGHV3-48	IGHD3-16	IGHJ4	11	20	29	30
1	2.751031636863824E-4	TGTGCAAGAGATGTCTGTGGCCAAGATGACTACTGG	CARDVCGQDDYW	IGHV3-47	IGHD5-12	IGHJ4	15	16	20	26
1	2.751031636863824E-4	TGTGCAAGAGATGTCGGGGGTTTGGGGAGTTTCTGG	CARDVGGLGSFW	IGHV3-74	IGHD3-10	IGHJ2	11	18	30	31
1	2.751031636863824E-4	TGTGGAAGAGATTTATCAGGGATCGATGACTACTGG	CGRDLSGIDDYW	IGHV3-13	IGHD7-27	IGHJ4	11	18	23	26
1	2.751031636863824E-4	TGTGGAAGAGATATTCCTCGGGATAGCAGTGATTGG	CGRDIPRDSSDW	IGHV3-20	IGHD6-19	IGHJ4	11	22	30	33
1	2.751031636863824E-4	TGTGGAAGAGATATCGCTGGGAGGTACGGCTTCTGG	CGRDIAGRYGFW	IGHV3-13	IGHD1-26	IGHJ4	11	17	26	32
1	2.751031636863824E-4	TGTACTCGAGGGGGAGCCGAGCCCTTTGACTACTGG	CTRGGAEPFDYW	IGHV3-49	IGHD1-26	IGHJ4	9	11	16	23
1	2.751031636863824E-4	TGTACCTCTTGGCTGCAATTCCACTTTGACTACTGG	CTSWLQFHFDYW	IGHV3-23	IGHD5-24	IGHJ4	2	9	19	22
1	2.751031636863824E-4	TGTGCTAGAGAGCTTTCCTACTCCGACTACTGG	CARELSYSDYW	IGHV3-72	.	IGHJ4	10	-1	-1	17
1	2.751031636863824E-4	TGTGCGAGTGGGACTACGGTGACCGACTACTGG	CASGTTVTDYW	IGHV1-46	IGHD4-17	IGHJ4	7	11	22	24
1	2.751031636863824E-4	TGTGCGAGGACGGTGACCGCCTTTGACAACTGG	CARTVTAFDNW	IGHV4-4	IGHD4-17	IGHJ4	7	9	16	20
1	2.751031636863824E-4	TGTGCGAGAGGCAGTAGTTTGACACCCGACTGG	CARGSSLTPDW	IGHV3-53	IGHD1-7	IGHJ4	9	13	18	28
1	2.751031636863824E-4	TGTGCGAGAGGGGCTGAGGGAGGTGATTCCTGG	CARGAEGGDSW	IGHV3-11	IGHD2-21	IGHJ5	9	21	25	28
1	2.751031636863824E-4	TGTGCGAGAGGAATGTACGCCTATGTCCTCTGG	CARGMYAYVLW	IGHV1-8	IGHD2-8	IGHJ4	10	13	17	29
1	2.751031636863824E-4	TGTGCGAGAGATGGGGGCTGGTTCGACCCCTGG	CARDGGWFDPW	IGHV4-4	IGHD3-16	IGHJ5	11	12	16	17
1	2.751031636863824E-4	TGTGCGAGAGATGGAGCTGAAGGTGGCTACTGG	CARDGAEGGYW	IGHV1-46	IGHD1-26	IGHJ4	11	12	17	26
1	2.751031636863824E-4	TGTGCGAGAGAGTGGGTGGTTATGGACGTCTGG	CAREWVVMDVW	IGHV3-7	IGHD2-15	IGHJ6	10	14	19	21
1	2.751031636863824E-4	TGTGCGAAGCTCTACGGTGACTACTACTACTGG	CAKLYGDYYYW	IGHV7-34-1	IGHD4-17	IGHJ4	8	11	23	25
1	2.751031636863824E-4	TGTGCGAAAGAATCCCTCGACCTGGACTACTGG	CAKESLDLDYW	IGHV3-30	IGHD6-6	IGHJ4	10	15	19	24
1	2.751031636863824E-4	TGTGCAAAATATCTAGACCACGGACTCACCTGG	CAKYLDHGLTW	IGHV3-23	IGHD1-14	IGHJ5	13	16	21	28
1	2.751031636863824E-4	TGTACTCTTTGGATTGCTGGCCACCCCTATTGG	CTLWIAGHPYW	IGHV3-73	IGHD3-3	IGHJ4	5	7	12	26
1	2.751031636863824E-4	TGTGCGAGGGAGTCTCACTTTGACTACTGG	CARESHFDYW	IGHV1-46	IGHD2-15	IGHJ4	7	8	12	16
1	2.751031636863824E-4	TGTGCGAGATCGGTCGGGTTCGACCCCTGG	CARSVGFDPW	IGHV1-18	.	IGHJ5	8	-1	-1	16
1	2.751031636863824E-4	TGTGCGAAAGATAGTAAGGGTGACTACTGG	CAKDSKGDYW	IGHV3-23	IGHD3-22	IGHJ4	11	12	16	20
1	2.751031636863824E-4	TGTGCGAAAGACTCTTTGTTCGACCCCTGG	CAKDSLFDPW	IGHV3-30	.	IGHJ5	10	-1	-1	17
1	2.751031636863824E-4	TGTGCAAGAGATCGTCGGGCTGGCTACTGG	CARDRRAGYW	IGHV3-13	IGHD6-19	IGHJ4	12	17	22	23
1	2.751031636863824E-4	TGTGCGAGATCCTTCGTCTACTGG	CARSFVYW	IGHV4-55	.	IGHJ4	9	-1	-1	17
1	2.751031636863824E-4	TGTGCGAGAGTGTCACAGCACTGG	CARVSQHW	IGHV4-34	.	IGHJ1	9	-1	-1	15
1	2.751031636863824E-4	TGTGCGAGAGGCCAGGCTACATGG	CARGQATW	IGHV1-8	IGHD5-24	IGHJ4	12	14	20	21
1	2.751031636863824E-4	TGTGCAACACCTAATTCGGGCTGG	CATPNSGW	IGHV1-24	IGHD3-10	IGHJ4	8	14	19	20
1	2.751031636863824E-4	TGTGTCAGTTCTCCGACGTGG	CVSSPTW	IGHV1-8	IGHD1-7	IGHJ4	3	6	10	18
