# Supplementary material for: Biomarkers and Immune Repertoire Metrics Identified by Peripheral Blood Transcriptomic Sequencing Reveal the Pathogenesis of COVID-19
Source: Front Immunol. 2021 Aug 24;12:677025. doi: 10.3389/fimmu.2021.677025 (PMC8421539; doi:10.3389/fimmu.2021.677025)
Supplement: Supplementary file 1 [file DataSheet_1.zip › TCR_BCR/IGH/convert.SRR12007827.clonotypes.IGH.txt]

count	freq	cdr3nt	cdr3aa	v	d	j	VEnd	DStart	DEnd	JStart
178	0.019551845342706504	TGTGCCACAGATGCCGAGGATTACTGG	CATDAEDYW	IGHV3-15	IGHD2-15	IGHJ4	11	16	20	21
130	0.014279437609841827	TGTGCGAGAGATAACTGGGGAATTGACTACTGG	CARDNWGIDYW	IGHV3-30	IGHD7-27	IGHJ4	11	12	20	22
119	0.013071177504393672	TGTGCGAGAGTGTCTAGCGGCGCAACTATGATAGTCGTGGTTGTTACAGGGACTTACTACTACATGGACGTCTGG	CARVSSGATMIVVVVTGTYYYMDVW	IGHV4-34	IGHD3-22	IGHJ6	9	24	46	54
103	0.011313708260105448	TGTGCGAGAGATAACTACGGAATTGACTACTGG	CARDNYGIDYW	IGHV3-30	IGHD1-7	IGHJ4	11	12	18	22
89	0.009775922671353252	TGTGCCAGAGATAACTGGGGAATTGACTACTGG	CARDNWGIDYW	IGHV3-30	IGHD7-27	IGHJ4	11	12	20	22
66	0.007249560632688928	TGTGCACGGGCCCCCCGCGTATGGTTCGCGGACCTGACAAAGGTGACGTCTGATGCTTTTGATTTCTGG	CARAPRVWFADLTKVTSDAFDFW	IGHV2-26	IGHD3-10	IGHJ3	8	19	31	50
61	0.006700351493848858	TGTGCGAGAAGAGTTGGTTATGACAATGGCTGGGGGTCTTACTTCTCCTACATGGACGTCTGG	CARRVGYDNGWGSYFSYMDVW	IGHV4-34	IGHD3-22	IGHJ6	8	14	20	39
61	0.006700351493848858	TGTGCAACAGATTCGGCCATTTCAGTGGTTATTTACGCTTTTCATATTTGG	CATDSAISVVIYAFHIW	IGHV1-24	IGHD3-22	IGHJ3	11	23	32	36
54	0.005931458699472759	TGTGCACGGACCCATTACTATGGTTCGGAGACTTATTTCCAGGATGCTTTTGATATCTGG	CARTHYYGSETYFQDAFDIW	IGHV2-26	IGHD3-10	IGHJ3	9	13	36	42
48	0.005272407732864675	TGTGCGAGAGGTAGTTGGAGCGGCGATAGCAGCTGGCCTTTCTACGGTATGGACGTCTGG	CARGSWSGDSSWPFYGMDVW	IGHV7-4-1	IGHD2-2	IGHJ6	9	25	35	48
48	0.005272407732864675	TGTGCGAGAACTAACGAATTGTTCTGGTTGCGGGAGTCTCGGGGTGCTTTTCATATGTGG	CARTNELFWLRESRGAFHMW	IGHV3-30	IGHD3-16	IGHJ3	8	27	36	44
44	0.0048330404217926184	TGTGCACGGGCCCCCCGCGTATGGTTCGCGGACCTCACAAAGGTGACGTCTGATGCTTTTGATTTCTGG	CARAPRVWFADLTKVTSDAFDFW	IGHV2-26	IGHD3-10	IGHJ3	8	19	31	50
44	0.0048330404217926184	TGTGCACGGGCCCCCCGCGTATGGTTCGCGGACCTCACAAAGGTGACGTCTGATGCTTTTGATATCTGG	CARAPRVWFADLTKVTSDAFDIW	IGHV2-26	IGHD3-10	IGHJ3	8	19	31	50
42	0.00461335676625659	TGTGCACGGGCCCCCCGCGTATGGTTCGCGGACCTCACAAAGGTGACGTCTGATGCTTTTGATTTCTGG	CARAPRVWFADLTKVTSDAFDFW	IGHV2-70	IGHD3-10	IGHJ3	8	19	31	50
42	0.00461335676625659	TGTGCCAGAGATAACTGGGGAGTTGACTACTGG	CARDNWGVDYW	IGHV3-30	IGHD7-27	IGHJ4	11	12	20	22
40	0.004393673110720563	TGTGCAAAAGAGTCGGGCGATAGCACCTCGAGCCCCTTTGACTACTGG	CAKESGDSTSSPFDYW	IGHV3-9	IGHD6-6	IGHJ4	10	19	29	35
37	0.00406414762741652	TGTGCGAGAGTTTCTAGCGGCACTACTATGATAGCAGTGGTTGTTACAGGGATTTACTACTACATGGACGTCTGG	CARVSSGTTMIAVVVTGIYYYMDVW	IGHV4-34	IGHD3-22	IGHJ6	9	23	46	54
37	0.00406414762741652	TGTGCGAGACTTCAGCTCTCTTGGTTCGGGCAATATGTACACCCTGGTGACTACTGG	CARLQLSWFGQYVHPGDYW	IGHV4-39	IGHD3-10	IGHJ4	9	21	29	47
36	0.003954305799648506	TGTGCAAAAGATAGTAGAGATGGCTACAATTTTTTGGGGGGTTTTGACTACTGG	CAKDSRDGYNFLGGFDYW	IGHV3-9	IGHD5-24	IGHJ4	12	13	30	42
36	0.003954305799648506	TGTGTCAGAGGTAACTGGCACGAAGTGGGTACCGACTACTGG	CVRGNWHEVGTDYW	IGHV3-74	IGHD1-20	IGHJ4	3	11	22	33
35	0.003844463971880492	TGTGCGAGAGAACGTGGATATAGTGGCTACGATTCGGTTCCCTACTTTGACTACTGG	CARERGYSGYDSVPYFDYW	IGHV1-46	IGHD5-12	IGHJ4	10	11	33	41
33	0.003624780316344464	TGTGCAACAGATTCGGCCATTTTAGTGGTTATTTACGCTTTTCATATCTGG	CATDSAILVVIYAFHIW	IGHV1-69-2	IGHD3-22	IGHJ3	11	22	32	36
32	0.0035149384885764497	TGTGCGAGAGTATCCAGCGGCGTTACTATGATAGTAGTGGTTATGACAGGGACTTACTCCTACATGGACGTCTGG	CARVSSGVTMIVVVMTGTYSYMDVW	IGHV4-34	IGHD3-22	IGHJ6	9	22	43	54
32	0.0035149384885764497	TGTGCAACGAAAGGGTGTAGTAGTGCCAGCTGCCCAGATGATGCTTTTGATATCTGG	CATKGCSSASCPDDAFDIW	IGHV1-24	IGHD2-2	IGHJ3	7	15	32	37
31	0.003405096660808436	TGTGCACGAATACGTAATTACTCTGATAGTAGCGGTTATTTCTACCAGGATGCTTTTGATATTTGG	CARIRNYSDSSGYFYQDAFDIW	IGHV2-70	IGHD3-22	IGHJ3	15	16	44	48
31	0.003405096660808436	TGTGGGACACATTCTAGATCCAGGCCAATTGCGTGG	CGTHSRSRPIAW	IGHV3-11	IGHD1-7	IGHJ4	3	14	22	33
28	0.0030755711775043936	TGTGCACGGGCCCCCCGCGTCTGGTTCGCGGACCTCACAAAGGTGACGTCTGATGCTTTTGATTTCTGG	CARAPRVWFADLTKVTSDAFDFW	IGHV2-26	IGHD3-10	IGHJ3	8	21	31	50
28	0.0030755711775043936	TGTGCACGGGCCCCCCGCGTATGGTTCGCGGACCTGACAAAGGTGACGTCTGATGCTTTTGATTTCTGG	CARAPRVWFADLTKVTSDAFDFW	IGHV2-70	IGHD3-10	IGHJ3	8	19	31	50
26	0.0028558875219683658	TGTGCACGGGCCCCCCGCGTATGGTTCGGGGACCTCACAAAGCTGACGTCTGATGCTTTTGATATCTGG	CARAPRVWFGDLTKLTSDAFDIW	IGHV2-70	IGHD3-10	IGHJ3	8	19	31	50
26	0.0028558875219683658	TGTGCAACAGATTCGGCCATTTCAGTGGTTATTTACGCTTTTCATATCTGG	CATDSAISVVIYAFHIW	IGHV1-24	IGHD3-22	IGHJ3	11	23	32	36
26	0.0028558875219683658	TGTGCGAGAGATAACTGGGGAATTGACTACTGG	CARDNWGIDYW	IGHV4-31	IGHD7-27	IGHJ4	11	12	20	22
24	0.0026362038664323375	TGTGCCAGAGATAACTGGGGAATTGACTACTGG	CARDNWGIDYW	IGHV4-30-2	IGHD7-27	IGHJ4	11	12	20	22
23	0.0025263620386643234	TGCGCGAGAGTCGGTGGTAGTATGGCTGGGGAAGTTGTTCTGGGGCCTTACTATTACTACATGGACGTCTGG	CARVGGSMAGEVVLGPYYYYMDVW	IGHV4-4	IGHD2-15	IGHJ6	9	12	19	48
22	0.0024165202108963092	TGTGCGAGAGGCACGATGGATATTACTATGATAGTAGTGGTTTTTACTGGGGCAATATACTACTTTGACTACTGG	CARGTMDITMIVVVFTGAIYYFDYW	IGHV4-34	IGHD3-22	IGHJ4	11	20	47	57
22	0.0024165202108963092	TGTGCGAGCGGACTAGGATATTGTAGTAGTACCAGCTGCTATGGCTACGGTATGGACGTCTGG	CASGLGYCSSTSCYGYGMDVW	IGHV4-59	IGHD2-2	IGHJ6	7	12	42	51
22	0.0024165202108963092	TGTGCGAGAGATTTGGGTTTCTATTACTATGATAGTAGTGGCGCCGTGGGCTACTGG	CARDLGFYYYDSSGAVGYW	IGHV7-4-1	IGHD3-22	IGHJ4	11	21	40	50
21	0.002306678383128295	TGTGCGAGCGCAGTACCGGAGGGTCGATACTACTACTACTACGGTATGGACGTCTGG	CASAVPEGRYYYYYGMDVW	IGHV1-69	IGHD1-1	IGHJ6	7	12	18	27
20	0.0021968365553602814	TGTACCACAGATCGAAGGGTTCGGGGAGTTATTATCGCCTTAGATTACTACTACTACTACGGTATGGACGTCTGG	CTTDRRVRGVIIALDYYYYYGMDVW	IGHV3-15	IGHD3-10	IGHJ6	12	17	34	43
20	0.0021968365553602814	TGTGCGAGAACTAACGGATTGTTCTGGTTGGGAGAGTCTCGGGGTGCTTTTCATATGTGG	CARTNGLFWLGESRGAFHMW	IGHV3-30	IGHD3-16	IGHJ3	8	27	36	44
20	0.0021968365553602814	TGTGCACACAGGAGAGCGGGGTGGGAGCTACTTTTTAGCTCCTGG	CAHRRAGWELLFSSW	IGHV2-5	IGHD1-26	IGHJ5	10	20	31	40
19	0.0020869947275922673	TGTGCGAGGGGTGGTTCGGGGAGTTATTACCACTTTGACTACTGG	CARGGSGSYYHFDYW	IGHV4-4	IGHD3-10	IGHJ4	7	11	26	27
18	0.001977152899824253	TGTGCGAGAACTAACGGATTATTCTGGTTGGGGGAGTCTCGGGGTGCTTTTCATATCTGG	CARTNGLFWLGESRGAFHIW	IGHV3-30	IGHD3-10	IGHJ3	8	13	36	44
18	0.001977152899824253	TGTGCCAGAGATAACTGGGGAGTTGACTACTGG	CARDNWGVDYW	IGHV3-74	IGHD7-27	IGHJ4	11	12	20	22
17	0.001867311072056239	TGTGCAACAGATCGAAGACCTAGTGGTTATTTACCCTCCCTTGAGCTCTACTACTACTACGGTATGGACGTCTGG	CATDRRPSGYLPSLELYYYYGMDVW	IGHV1-24	IGHD3-22	IGHJ6	12	20	30	47
17	0.001867311072056239	TGTGCACGGGCCCCCCGCGTCTGGTTCGCGGACCTCACAAAGGTGACGTCTGATGCTTTTGATTTCTGG	CARAPRVWFADLTKVTSDAFDFW	IGHV2-70	IGHD3-10	IGHJ3	8	21	31	50
17	0.001867311072056239	TGTTCGAGAAGCCGTTACGATTTTTTTGGATGGCTTTATGGAAGGGGAAATGCTTTTGATCTCTGG	CSRSRYDFFGWLYGRGNAFDLW	IGHV4-34	IGHD3-3	IGHJ3	12	14	24	49
17	0.001867311072056239	TGTGCGAGACATCCAGTGGATAGCAGTGGCTGGGTTGGGGAATACTACTTTGACTACTGG	CARHPVDSSGWVGEYYFDYW	IGHV4-39	IGHD6-19	IGHJ4	11	19	32	42
17	0.001867311072056239	TGTGCGAGAGGCCAGTATAGTGGGAGCTACTACTTTGACTACTGG	CARGQYSGSYYFDYW	IGHV1-8	IGHD1-26	IGHJ4	12	14	26	27
16	0.0017574692442882249	TGTGCGAGAGAGGGGAAAACGTATTACGATATTTTGACTGGTTATCTCCGTCCCTACTACATGGACGTCTGG	CAREGKTYYDILTGYLRPYYMDVW	IGHV3-11	IGHD3-9	IGHJ6	10	18	44	53
16	0.0017574692442882249	TGTGCGAGAGATGTACAGCAGCTGCCCCTAGCGACATACTACTACGGTATGGACGTCTGG	CARDVQQLPLATYYYGMDVW	IGHV4-4	IGHD6-13	IGHJ6	11	15	23	36
16	0.0017574692442882249	TGTGCGAGACACTCTACCAGTCTTATAGTGGGAGCCACTGGGTGGTTCGACCCCTGG	CARHSTSLIVGATGWFDPW	IGHV4-39	IGHD1-26	IGHJ5	10	23	38	42
16	0.0017574692442882249	TGTGCAAGAGATCCCCCGGACAGTGGGAGCTACTCCGTCTACTTTGACCACTGG	CARDPPDSGSYSVYFDHW	IGHV3-74	IGHD1-26	IGHJ4	12	21	37	38
16	0.0017574692442882249	TGTGCCAGATTAACTGGAATGTGGGGTTTGGGCTGGTTCGACCCCTGG	CARLTGMWGLGWFDPW	IGHV4-30-2	IGHD1-20	IGHJ5	8	10	18	32
16	0.0017574692442882249	TGTGCGAGAGATAACTGGGGCATTGACTACTGG	CARDNWGIDYW	IGHV3-30	IGHD7-27	IGHJ4	11	12	19	22
15	0.001647627416520211	TGTGCGAGAGAGAAGGTAGCTGCTACAGCCGACTACTACTACTACTACGGTATGGACGTCTGG	CAREKVAATADYYYYYGMDVW	IGHV4-4	IGHD2-15	IGHJ6	10	14	25	33
15	0.001647627416520211	TGTGCGAGAGAGGACGGTGACCCCGACCGTTACTACTACGGTATGGACGTCTGG	CAREDGDPDRYYYGMDVW	IGHV3-21	IGHD4-17	IGHJ6	10	13	20	30
15	0.001647627416520211	TGTGCCCGGAACCCGAGGGGGAGCTACTTCGCTTACTTTGACTACTGG	CARNPRGSYFAYFDYW	IGHV2-70	IGHD1-26	IGHJ4	9	18	27	33
15	0.001647627416520211	TGTTCCACGCGGGGTCTCAATTGG	CSTRGLNW	IGHV3-15	IGHD3-10	IGHJ4	7	9	13	21
14	0.0015377855887521968	TGTGCGAGAGTTTCTAGCGGCACTACTATGATAGCAGTGGTTGTTACAGGGATCTACTACTACATGGACGTCTGG	CARVSSGTTMIAVVVTGIYYYMDVW	IGHV4-34	IGHD3-22	IGHJ6	9	23	46	53
14	0.0015377855887521968	TGTGCACGGGCCCCCCGCGTATGGTTCGGGGACCTCACAAAGCTGACGTCTGATGCTTTTGATATCTGG	CARAPRVWFGDLTKLTSDAFDIW	IGHV2-26	IGHD3-10	IGHJ3	8	19	31	50
14	0.0015377855887521968	TGTGCGACCCGGGTTCGGATTGTGGTGGTGACTGCTATCCCTCTCTACGGTATGGACGTCTGG	CATRVRIVVVTAIPLYGMDVW	IGHV4-39	IGHD2-21	IGHJ6	6	18	37	51
14	0.0015377855887521968	TGTGCGAGAGAACGTGGATATAGTGGCTACGATTCGGTTCCCTACTTTGACTACTGG	CARERGYSGYDSVPYFDYW	IGHV4-31	IGHD5-12	IGHJ4	10	11	33	41
14	0.0015377855887521968	TGTGCCAGAGATAACTGGGGAGTTGACTACTGG	CARDNWGVDYW	IGHV4-30-2	IGHD7-27	IGHJ4	11	12	20	22
13	0.0014279437609841829	TGTGCACGGGCCCCCCGCGTATGGTTCGCGGACCTCACAAAGGTGACGTCTGATGCTTTTGATATCTGG	CARAPRVWFADLTKVTSDAFDIW	IGHV2-70	IGHD3-10	IGHJ3	8	19	31	50
13	0.0014279437609841829	TGTGCGGGAGGCCGTTACGATATGTTTCGATGGCTTTTTGGAAGGGGCGATGCTTTTGATGTCTGG	CAGGRYDMFRWLFGRGDAFDVW	IGHV4-34	IGHD3-9	IGHJ3	12	14	22	48
13	0.0014279437609841829	TGTGCACGAGGATATTACTATGGTAGTACTACTTATTATCAAGATGCTTTTGATATCTGG	CARGYYYGSTTYYQDAFDIW	IGHV2-5	IGHD3-22	IGHJ3	6	12	27	37
13	0.0014279437609841829	TGTGCAACAGATGATAGTAGTGGTTACCCCTACTACTACTACTACGGTATGGACGTCTGG	CATDDSSGYPYYYYYGMDVW	IGHV1-24	IGHD3-22	IGHJ6	11	12	25	30
13	0.0014279437609841829	TGTGCGAAACACTACGGTGCCCCACTAAGCTACTACTACTACGGTATGGACGTCTGG	CAKHYGAPLSYYYYGMDVW	IGHV3-30	IGHD4-17	IGHJ6	6	10	18	29
13	0.0014279437609841829	TGTGCAACGTATAGCAGCTCGGGAAACTACTACTACTACGGTATGGACGTCTGG	CATYSSSGNYYYYGMDVW	IGHV1-24	IGHD6-6	IGHJ6	7	8	20	25
13	0.0014279437609841829	TGTGCGAGAGATGAGCCGTATAGCAGCAGAGGTTACGGTATGGACGTCTGG	CARDEPYSSRGYGMDVW	IGHV4-4	IGHD6-13	IGHJ6	11	17	28	39
13	0.0014279437609841829	TGTGCGAGACACGTCGGGGAGCAGGTAACCACACGATTTGACTACTGG	CARHVGEQVTTRFDYW	IGHV4-39	IGHD3-22	IGHJ4	14	25	31	36
13	0.0014279437609841829	TGTGCGAGACACGTCGGGGAACAGGTAACCACACGATTTGACTACTGG	CARHVGEQVTTRFDYW	IGHV4-39	IGHD3-22	IGHJ4	14	25	31	36
13	0.0014279437609841829	TGTGCGAGAGATTACCGGGGGGGAGCTAGGGGGGACTTTGACAAGTGG	CARDYRGGARGDFDKW	IGHV3-21	IGHD1-26	IGHJ4	11	20	27	34
13	0.0014279437609841829	TGTGCAAGAGTAGACGTTTGGGGGAGTTCCTGGTACTTCGATCTCTGG	CARVDVWGSSWYFDLW	IGHV3-74	IGHD3-16	IGHJ2	9	13	27	29
13	0.0014279437609841829	TGTGCGAGACTTGGTTCGGGGAGTTATTTTACTATTGACTACTGG	CARLGSGSYFTIDYW	IGHV4-39	IGHD3-10	IGHJ4	9	11	27	34
13	0.0014279437609841829	TGTGCGGCAGCCCCTGGATACTCAAGCATACTCGACCCCTGG	CAAAPGYSSILDPW	IGHV1-58	IGHD2-8	IGHJ5	9	24	30	31
12	0.0013181019332161687	TGTGCGAGATCCTCGAGGTATCGATATGTTTCGGGGAGTCATTTTTGGTCGCCCCAATACTACTACTACTACATGGACGTCTGG	CARSSRYRYVSGSHFWSPQYYYYYMDVW	IGHV4-34	IGHD3-10	IGHJ6	8	24	42	57
12	0.0013181019332161687	TGTGCGAGAGCTTACAGGGGGGTTGAAGTTGGGGTACTAGGGCTACGATTCAACTACTACTACTACATGGACGTCTGG	CARAYRGVEVGVLGLRFNYYYYMDVW	IGHV4-34	IGHD5-12	IGHJ6	9	40	49	52
12	0.0013181019332161687	TGTGCGAGAGATTTTCGTGTACGGACACCTGATGACTACGGTGACTACACGGCCCCGGCTTTTGATATCTGG	CARDFRVRTPDDYGDYTAPAFDIW	IGHV1-46	IGHD4-17	IGHJ3	11	31	47	57
12	0.0013181019332161687	TGTGCGAGATCCCCTCTTCAGTATTACTATGGTTCGGGACCCCCTTGGGGCTACATGGACGTCTGG	CARSPLQYYYGSGPPWGYMDVW	IGHV4-39	IGHD3-10	IGHJ6	8	20	37	50
12	0.0013181019332161687	TGTGCGAAACACGGCCTAGAGAACGTTTGGGGGAGTTATGTGTGGGTTTACTACTTTGACTACTGG	CAKHGLENVWGSYVWVYYFDYW	IGHV3-23	IGHD3-16	IGHJ4	8	22	38	48
12	0.0013181019332161687	TGTGCGAGAACTAACGAGTTTTTCTGGTTGGGAGAGTCTCGGGGTGCTTTTCATATCTGG	CARTNEFFWLGESRGAFHIW	IGHV3-30	IGHD3-16	IGHJ3	8	27	36	44
12	0.0013181019332161687	TGTGCGAGAGGAGCTCATAGCAGTGGCTGGTCTGGGGACTACTTTGACTACTGG	CARGAHSSGWSGDYFDYW	IGHV3-21	IGHD6-19	IGHJ4	9	16	30	37
12	0.0013181019332161687	TGTGCGAGAGGAATGTATTACGGTACTTTGGCAAGCTTTGACTACTGG	CARGMYYGTLASFDYW	IGHV1-18	IGHD3-9	IGHJ4	9	14	29	35
12	0.0013181019332161687	TGTGCAACAGGGAATGGATATAGTGGCTACGATCTGAGGTTGAACTGG	CATGNGYSGYDLRLNW	IGHV1-24	IGHD5-12	IGHJ4	9	14	32	43
12	0.0013181019332161687	TGTGCAAAAGACATCTCCTATTTATCGGGCGGTTCAGACTACTGG	CAKDISYLSGGSDYW	IGHV3-9	IGHD3-16	IGHJ4	10	21	26	36
11	0.0012082601054481546	TGTACGAGAAGTCGTTACGATTTTCTTGGATGGCTTTATGGAAGGGGTAATGCTTTTGATCTCTGG	CTRSRYDFLGWLYGRGNAFDLW	IGHV4-34	IGHD3-3	IGHJ3	8	14	23	49
11	0.0012082601054481546	TGTGCAACAGATTCTCGGTCGGGGGAGTTATCGTTATACTCGAATAACTGGTTCGACCCCTGG	CATDSRSGELSLYSNNWFDPW	IGHV1-24	IGHD3-16	IGHJ5	11	20	38	45
11	0.0012082601054481546	TGTGCGAGAGTCCTAACGTTGGATTTTTGGAGTGGTTATTACAACTACTTTGACTACTGG	CARVLTLDFWSGYYNYFDYW	IGHV4-39	IGHD3-3	IGHJ4	8	21	40	43
11	0.0012082601054481546	TGTGCGAGAACTAACGAATTCTTCTGGTTGGGGGAGTCTCGGGGTGCTTTCCATTTCTGG	CARTNEFFWLGESRGAFHFW	IGHV3-30	IGHD3-16	IGHJ3	8	27	36	44
11	0.0012082601054481546	TGTGCAAGAGATCATCACGATTTTTGGAGTGGTTATGACTACTACGGTATGGACGTCTGG	CARDHHDFWSGYDYYGMDVW	IGHV3-13	IGHD3-3	IGHJ6	12	16	35	37
11	0.0012082601054481546	TGTGCGAGAGATTTGGGTGATATAGTGGCTACGATTGCAGGTGCTTTTGATATCTGG	CARDLGDIVATIAGAFDIW	IGHV3-20	IGHD5-12	IGHJ3	11	18	35	41
11	0.0012082601054481546	TGTGCGAGACAGGATAAGTCGGGTGACTACGTGTATCGATCGTTCGACGCCTGG	CARQDKSGDYVYRSFDAW	IGHV4-39	IGHD4-17	IGHJ5	10	21	31	41
11	0.0012082601054481546	TGTGCAACAGACGGTGGGAGCCTCTTGGGCTACTACTACGGTATGGACGTCTGG	CATDGGSLLGYYYGMDVW	IGHV1-24	IGHD1-26	IGHJ6	10	13	20	29
11	0.0012082601054481546	TGTGCAAGAGGGAGAACCGATAGTAGTGGTTATCGGTACTACTTTGACTACTGG	CARGRTDSSGYRYYFDYW	IGHV3-13	IGHD3-22	IGHJ4	9	18	32	35
11	0.0012082601054481546	TGTGCGAGAGAGGGGGGTACCAGTGGCCGGTGTGGTTACTTTGACAACTGG	CAREGGTSGRCGYFDNW	IGHV3-30	IGHD6-19	IGHJ4	10	20	30	36
11	0.0012082601054481546	TGTGCGAAAGTCCGGTATTACTATGGTCCGCGCGCCTTTGAGATCTGG	CAKVRYYYGPRAFEIW	IGHV4-34	IGHD3-10	IGHJ3	6	14	26	36
11	0.0012082601054481546	TGTGCGAGAGGAGCAGTGGCTGGTAGAAACGTTATGGACGTCTGG	CARGAVAGRNVMDVW	IGHV3-30	IGHD6-19	IGHJ6	9	11	24	33
11	0.0012082601054481546	TGTGCAAGGGGGGACGGTGACTACTACTACTACATGGACGTCTGG	CARGDGDYYYYMDVW	IGHV3-13	IGHD3-16	IGHJ6	7	8	13	19
10	0.0010984182776801407	TGTGCGAACGAGGGGGGGTACGATTTTTGGAGTGGTTATTATACCGGTATGGATGCTTTTGATATCTGG	CANEGGYDFWSGYYTGMDAFDIW	IGHV3-23	IGHD3-3	IGHJ3	7	18	49	51
10	0.0010984182776801407	TGTGCAAAAGATATAGCAGCTCGTCCTTGGCTGACCTACTACTACTACGGTATGGACGTCTGG	CAKDIAARPWLTYYYYGMDVW	IGHV3-9	IGHD6-6	IGHJ6	14	15	25	35
10	0.0010984182776801407	TGTGCGAGACATTTACGCTGGGGGATAGTAGTGGTTACACCTTACTACTTTGACTACTGG	CARHLRWGIVVVTPYYFDYW	IGHV4-39	IGHD3-22	IGHJ4	11	23	36	42
10	0.0010984182776801407	TGTGCGAGAGACTATAGTGGCTACGTTGGACTGCCCGGGGAGTACTACTTTGACTACTGG	CARDYSGYVGLPGEYYFDYW	IGHV3-30	IGHD5-12	IGHJ4	10	12	24	40
10	0.0010984182776801407	TGTGCAACAGAGAAAGTCGGATGGGGTTCGGGGATTTACTACTACTACATGGACGTCTGG	CATEKVGWGSGIYYYYMDVW	IGHV1-24	IGHD3-10	IGHJ6	10	24	33	36
10	0.0010984182776801407	TGTGCGAGACATAGGAGAAGATGGCTACAATTATATCCTGATAGTTTTGACTACTGG	CARHRRRWLQLYPDSFDYW	IGHV4-39	IGHD5-24	IGHJ4	11	18	32	45
10	0.0010984182776801407	TGTGCGAGAGTAGGTATAGCAGCCCGCCGGTACTACTACGGTATGGACGTCTGG	CARVGIAARRYYYGMDVW	IGHV1-2	IGHD6-13	IGHJ6	9	12	22	30
10	0.0010984182776801407	TGTGCAACAGAGAAACAGCAGCAGCTGGGTCCTCGACACTGGTTCGACCCCTGG	CATEKQQQLGPRHWFDPW	IGHV1-24	IGHD6-13	IGHJ5	10	16	27	37
10	0.0010984182776801407	TGTTCAAACCTGTTAGCAGTGGCTGGTGGGATGGGCGACGTTAACTACTGG	CSNLLAVAGGMGDVNYW	IGHV1-24	IGHD6-19	IGHJ4	6	13	26	43
10	0.0010984182776801407	TGTGCGAGACATGCCGACGACGGGTCGGCTGCTGGCGGGTTCGACCCCTGG	CARHADDGSAAGGFDPW	IGHV4-39	IGHD6-13	IGHJ5	12	27	33	37
10	0.0010984182776801407	TGTGCAAGAGGGGATAGCAGTGGCTGGTACTACTACTTTGACTACTGG	CARGDSSGWYYYFDYW	IGHV3-13	IGHD6-19	IGHJ4	9	13	25	26
10	0.0010984182776801407	TGTGCGAGACACGGGGATTACTACTACTACGGTATGGTCGTCTGG	CARHGDYYYYGMVVW	IGHV4-39	IGHD3-10	IGHJ6	10	11	16	18
10	0.0010984182776801407	TGTGCAACCAGCAGCTGGTTCTCGGGTGGTTGGTTCGACCCCTGG	CATSSWFSGGWFDPW	IGHV1-24	IGHD6-13	IGHJ5	7	8	18	30
10	0.0010984182776801407	TGTGCCAGAGAGGATGACTACGGTGACTACTTCGACTACTGG	CAREDDYGDYFDYW	IGHV4-30-2	IGHD4-17	IGHJ4	10	13	24	25
10	0.0010984182776801407	TGTGCGAGGGAGGTCACTATGGATCTCGGTATGGACGTCTGG	CAREVTMDLGMDVW	IGHV1-46	IGHD3-10	IGHJ6	7	15	21	30
10	0.0010984182776801407	TGTGCGAGAGATACGGTTCGGGGAGATTTTGACTGCTGG	CARDTVRGDFDCW	IGHV3-21	IGHD3-10	IGHJ4	11	14	24	27
10	0.0010984182776801407	TGTACGACAAATGGCGATGGCTACTGC	CTTNGDGYC	IGHV3-21	IGHD2-8	IGHJ4	6	9	13	20
9	9.885764499121266E-4	TGTGCGAGAGGATTCAGCGGCTTTACCACGATGGTAATTGTTTTCACGGGGGCTTACTCCTACATGGACGTCTGG	CARGFSGFTTMVIVFTGAYSYMDVW	IGHV4-34	IGHD5-24	IGHJ6	10	33	40	54
9	9.885764499121266E-4	TGTGCAAGAGCCCTATCTAGTATGATTACGTTTGGGGGAGTTATCGTCCTAGAGTACTACTTTGACTACTGG	CARALSSMITFGGVIVLEYYFDYW	IGHV3-13	IGHD3-16	IGHJ4	9	20	46	52
9	9.885764499121266E-4	TGTGCGAGCTATTGTATAGCAGTGGCGGGTCAGGGGGTCTGCTACTACTACGGTATGGACGTCTGG	CASYCIAVAGQGVCYYYGMDVW	IGHV1-2	IGHD6-19	IGHJ6	7	13	29	41
9	9.885764499121266E-4	TGTGCCAGAGATGTCTTTCGAGGGGTTGACTACGGTGACCTCAGTGATGCTTTTGATATCTGG	CARDVFRGVDYGDLSDAFDIW	IGHV4-30-2	IGHD4-17	IGHJ3	15	26	38	44
9	9.885764499121266E-4	TGTGCGAGAGACCTCGACTATACAACTACCGGGCCGAACTACTACTACGGCATGGACGTCTGG	CARDLDYTTTGPNYYYGMDVW	IGHV3-21	IGHD1-1	IGHJ6	14	20	26	37
9	9.885764499121266E-4	TGTGCACGAATACGTAATCATGATAGTGGCGGTTATTTCTACCAGGATGCTTTTGATATTTGG	CARIRNHDSGGYFYQDAFDIW	IGHV2-26	IGHD3-22	IGHJ3	15	19	41	45
9	9.885764499121266E-4	TGTGCGAGACACCGCCCTTATTACTATGATGGTAGTAGGGCGGGGTGGTTCGACCCCTGG	CARHRPYYYDGSRAGWFDPW	IGHV4-39	IGHD3-22	IGHJ5	10	18	35	45
9	9.885764499121266E-4	TGTGCGAGAACTACGGTGGGTTCATTTTGGAGTACCCCTCAAAACGGTATGGACGTCTGG	CARTTVGSFWSTPQNGMDVW	IGHV1-18	IGHD4-23	IGHJ6	8	9	18	48
9	9.885764499121266E-4	TGTGCAACAGAACAAAAGTGGGAGCTACTAAGCTACTACTACTACTACATGGACGTCTGG	CATEQKWELLSYYYYYMDVW	IGHV1-24	IGHD1-26	IGHJ6	10	16	29	32
9	9.885764499121266E-4	TGTGCCAGAGAGATGGGGGGTTCGGGGAGTTATTATAACGGCCCCTTTGACTACTGG	CAREMGGSGSYYNGPFDYW	IGHV4-30-2	IGHD3-10	IGHJ4	10	18	39	44
9	9.885764499121266E-4	TGTGCGAGAGATAGGGGCGAGTCCTCGAGCGACCATGATGCTTTTGATTTGTGG	CARDRGESSSDHDAFDLW	IGHV1-2	IGHD6-6	IGHJ3	11	23	28	33
9	9.885764499121266E-4	TGTGCGAGGCCAGGGTCTAATTATGATGGGAGTGGTGCTTTCGATATCTGG	CARPGSNYDGSGAFDIW	IGHV1-46	IGHD3-16	IGHJ3	7	19	26	35
9	9.885764499121266E-4	TGTGCGAGAGATAAACGCTATGGTGGACCCCTTTACGCTATGGACGTCTGG	CARDKRYGGPLYAMDVW	IGHV4-4	IGHD5-18	IGHJ6	11	16	23	39
9	9.885764499121266E-4	TGTGCGAGAGACCCTAGCAGCAGCTGGTACTACAACTGGTTCGACCCCTGG	CARDPSSSWYYNWFDPW	IGHV4-34	IGHD6-13	IGHJ5	9	14	29	30
9	9.885764499121266E-4	TGTGCGAAAGAATGGGGATATAGCGTAACTCGCGGTGCTTTTGATATCTGG	CAKEWGYSVTRGAFDIW	IGHV3-23	IGHD5-12	IGHJ3	10	15	22	35
9	9.885764499121266E-4	TGTGTGGGGAGTTCTCGGGGCGTCTATTACTTTGGTATGGACGTCTGG	CVGSSRGVYYFGMDVW	IGHV3-23	IGHD3-10	IGHJ6	3	24	35	36
9	9.885764499121266E-4	TGTGCGAGTACTGGCAGCAGCTGGTACGAGTACTACTTTGACTACTGG	CASTGSSWYEYYFDYW	IGHV5-51	IGHD6-13	IGHJ4	7	13	27	28
9	9.885764499121266E-4	TGTGCGAGAGGGCGAGGAGCAGCTGGTAATATGTACTTTGACCACTGG	CARGRGAAGNMYFDHW	IGHV4-4	IGHD2-2	IGHJ4	9	17	27	33
9	9.885764499121266E-4	TGTGCGAGAGAGGGTAGCAGTGGCTGGTCTGATGCTTTTGATATCTGG	CAREGSSGWSDAFDIW	IGHV1-69	IGHD6-19	IGHJ3	10	14	27	29
9	9.885764499121266E-4	TGCGCGAGAGTCGCAGAAGCGGGTGAAAATGAGGCCTTTGATATCTGG	CARVAEAGENEAFDIW	IGHV3-21	IGHD6-13	IGHJ3	9	12	23	28
9	9.885764499121266E-4	TGTGTGAGAGGAGCAGTGGCTGGTACACACGTTCTGGACGTCTGG	CVRGAVAGTHVLDVW	IGHV3-30	IGHD6-19	IGHJ6	9	11	25	34
9	9.885764499121266E-4	TGTGCACGGATGGCCCCTACGGTGGCATACGACTACTGG	CARMAPTVAYDYW	IGHV2-70	IGHD4-23	IGHJ4	10	16	24	30
9	9.885764499121266E-4	TGTGCAAGAGATCTGGGGGGACAAGCAGCTCAGGGG	CARDLGGQAAQG	IGHV3-74	IGHD6-6	IGHJ4	13	23	30	34
8	8.787346221441124E-4	TGTGCGAGATCCTCGAGGTATCGATATGTTTCGGGGAGTCATTTTTGGTCGCCCCAATACTACTACTACTACATGGACGTCTGG	CARSSRYRYVSGSHFWSPQYYYYYMDVW	IGHV4-55	IGHD3-10	IGHJ6	9	24	42	57
8	8.787346221441124E-4	TGTGCGAGATCCTCGAGATATCGATATGTTTCGGGGAGTCATTTTTGGTCGCCCCAATACTACTACTACTACATGGACGTCTGG	CARSSRYRYVSGSHFWSPQYYYYYMDVW	IGHV4-34	IGHD3-10	IGHJ6	8	24	42	57
8	8.787346221441124E-4	TGTGCGAGAGTATCTAGCGGCGCTACTATGATAGTAGTGGTTATTACAGGGATTTACTACTACATGGACGTCTGG	CARVSSGATMIVVVITGIYYYMDVW	IGHV4-34	IGHD3-22	IGHJ6	9	23	46	54
8	8.787346221441124E-4	TGTGCGAGAGTATCCAGCGGCGCTACTATGATAGTAGTGGTTATGACAGGGATTTACTACTACATGGACGTCTGG	CARVSSGATMIVVVMTGIYYYMDVW	IGHV4-34	IGHD3-22	IGHJ6	9	23	43	54
8	8.787346221441124E-4	TGTTCGAGAAGTCGTTACGATTTTTTTGGATGGCTTTATGGAAGGGGAAATGCTTTTGATCTCTGG	CSRSRYDFFGWLYGRGNAFDLW	IGHV4-34	IGHD3-3	IGHJ3	8	14	24	49
8	8.787346221441124E-4	TGTGCGAGATCATATTGGGCTACGGGGAGCGCGCGAAAGTACTACTACTACTACATGGACGTCTGG	CARSYWATGSARKYYYYYMDVW	IGHV1-69	IGHD2-21	IGHJ6	8	10	16	39
8	8.787346221441124E-4	TGCGCGAGACAAAAGTACGATTTTTGGAGTGGTATTAATCCTAATTTGAACTGGTTCGACCCCTGG	CARQKYDFWSGINPNLNWFDPW	IGHV4-39	IGHD3-3	IGHJ5	10	15	32	48
8	8.787346221441124E-4	TGTGCGAGACATGGCGTCGTATTACGATATTTTGCCTCACCCGAATACTACTTTGACTACTGG	CARHGVVLRYFASPEYYFDYW	IGHV4-39	IGHD3-9	IGHJ4	12	17	33	45
8	8.787346221441124E-4	TGTGCGAGATGCGACGCGGGGAGTTCCCTGGGTCGCTACTACTTCTTCCTGGACGTCTGG	CARCDAGSSLGRYYFFLDVW	IGHV4-55	IGHD3-10	IGHJ6	9	16	24	35
8	8.787346221441124E-4	TGTGCGAGACGTATTACTATGATAGTAGTGGTTATTAAGGGCATCTGGTTCGACCCCTGG	CARRITMIVVVIKGIWFDPW	IGHV4-39	IGHD3-22	IGHJ5	9	10	36	44
8	8.787346221441124E-4	TGTGCGAGAACTAACGAACTATTTTGGTTGGGGGAGTCTCGGGGTGGTTTTCATATCTGG	CARTNELFWLGESRGGFHIW	IGHV3-30	IGHD3-16	IGHJ3	8	27	36	47
8	8.787346221441124E-4	TGTGCACGGACCCATTACTATGGTTCGGAGAGTTATTTCCAGGATGCTTTTGATATCTGG	CARTHYYGSESYFQDAFDIW	IGHV2-5	IGHD3-10	IGHJ3	6	13	36	42
8	8.787346221441124E-4	TGTGCGAGATCTGGACCGGAGGGGGTACAGTGGCTGGACCCTTTTGACTACTGG	CARSGPEGVQWLDPFDYW	IGHV3-11	IGHD6-19	IGHJ4	8	27	36	42
8	8.787346221441124E-4	TGTGCGAGAGATTTAGAGTATAAGTATAACTACGGGGGAGGCTTTGACCACTGG	CARDLEYKYNYGGGFDHW	IGHV3-21	IGHD1-20	IGHJ4	11	23	30	41
8	8.787346221441124E-4	TGTGCGAGAATGTATTTGTACGTTTGGGGGAGTTATCGCCACTTTGACTACTGG	CARMYLYVWGSYRHFDYW	IGHV4-39	IGHD3-16	IGHJ4	8	18	37	40
8	8.787346221441124E-4	TGTGCGAGACTTCCGACTGGTTATTATAGGGATGATGCTTTTGATATCTGG	CARLPTGYYRDDAFDIW	IGHV4-39	IGHD3-9	IGHJ3	9	14	27	31
8	8.787346221441124E-4	TGTGCGAGAGATAGCGGTGATTTCTTCTACTACTACTACATGGACGTCTGG	CARDSGDFFYYYYMDVW	IGHV3-21	IGHD4-17	IGHJ6	11	14	18	19
8	8.787346221441124E-4	TGTGCAACAGATAAGGGGCAGCTCGGCCCAGGCTGGTTCGACCCCTGG	CATDKGQLGPGWFDPW	IGHV1-24	IGHD6-6	IGHJ5	11	17	24	32
8	8.787346221441124E-4	TGTGCGAGCCCTGCTATAGCAGCAGCTGGTACGTGGGACTACTGG	CASPAIAAAGTWDYW	IGHV4-39	IGHD6-13	IGHJ4	7	14	33	36
8	8.787346221441124E-4	TGTGCGAAAGAGGTCTACGGTGGTTACAGACCGTTCAACTACTGG	CAKEVYGGYRPFNYW	IGHV3-23	IGHD4-23	IGHJ4	10	14	23	37
8	8.787346221441124E-4	TGTGCAAGAGATCAGCAACGGAACTGGTACTTCGATCTCTGG	CARDQQRNWYFDLW	IGHV3-13	.	IGHJ2	12	-1	-1	22
8	8.787346221441124E-4	TGTGCGAGACAGGTTACCAGCCTATACTTCGACCCCTGG	CARQVTSLYFDPW	IGHV4-39	IGHD6-19	IGHJ5	10	14	21	27
8	8.787346221441124E-4	TGTACTAGACGGGGAGAATTGGATACAACTATCCACTGG	CTRRGELDTTIHW	IGHV3-73	IGHD5-18	IGHJ4	9	19	31	34
8	8.787346221441124E-4	TGTGCAACCCTCCTCCCGTTCGACCCCTGG	CATLLPFDPW	IGHV1-24	IGHD1-26	IGHJ5	7	12	16	17
8	8.787346221441124E-4	TGTGCGAGAGATCAGCCCGACTACTGG	CARDQPDYW	IGHV3-21	.	IGHJ4	12	-1	-1	18
7	7.688927943760984E-4	TGTGCAAGAGCGAGAACGACTACGGTGGTAACGGGTAACGGGGGGCGGTTGTACTACTACTACTACATGGACGTCTGG	CARARTTTVVTGNGGRLYYYYYMDVW	IGHV3-13	IGHD4-23	IGHJ6	9	17	31	51
7	7.688927943760984E-4	TGTGCGAGAGTTTCTAGCGGCGCTACTATGATAGTAGTGGTTATTACAGGGATTTACTACTACATGGACGTCTGG	CARVSSGATMIVVVITGIYYYMDVW	IGHV4-34	IGHD3-22	IGHJ6	9	23	46	54
7	7.688927943760984E-4	TGTGCGAGAGGGCGTATAGTGGCTACGATGGGGATCTTAGTAGGGGACTACTACTACTACGGTATGGACGTCTGG	CARGRIVATMGILVGDYYYYGMDVW	IGHV1-8	IGHD5-12	IGHJ6	10	14	28	46
7	7.688927943760984E-4	TGTGCGAAAGATGCTTATGATTACGTTTGGGGGAGTTATCGTTCCCTAAATTTCGGGGACGGTATGGACGTCTGG	CAKDAYDYVWGSYRSLNFGDGMDVW	IGHV3-23	IGHD3-16	IGHJ6	11	14	42	63
7	7.688927943760984E-4	TGTACCACAGACTACGATTTTTGGACCGGCCACCCCTATCCGCTCTACTACTACTACGGTATGGACGTCTGG	CTTDYDFWTGHPYPLYYYYGMDVW	IGHV3-15	IGHD3-3	IGHJ6	10	12	24	44
7	7.688927943760984E-4	TGTGCGAGCGCCAGCCGATATTGTAGTGGTGGTAGCTGCTACGCCACGTGGAACTGGTTCGACCCCTGG	CASASRYCSGGSCYATWNWFDPW	IGHV1-2	IGHD2-15	IGHJ5	7	16	41	51
7	7.688927943760984E-4	TGTGCGAGACAGTCGTCCCTATTACTATGGTTCGGGGAGTTATTGAATTCCGCCTTTGACTACTGG	CARQSSLLLWFGELLNSAFDYW	IGHV4-39	IGHD3-10	IGHJ4	10	19	43	53
7	7.688927943760984E-4	TGTGCAACAGATCGTACAGTAACTACGGATCCGTATTCCTACTACTACTACGGTATGGACGTCTGG	CATDRTVTTDPYSYYYYGMDVW	IGHV1-24	IGHD4-11	IGHJ6	12	14	26	33
7	7.688927943760984E-4	TGTGCGAGAGTGGCGAATTACTATGATAGTAGTGGTTTTGTTGCTGACTACTTTGACTACTGG	CARVANYYDSSGFVADYFDYW	IGHV4-4	IGHD3-22	IGHJ4	9	16	36	46
7	7.688927943760984E-4	TGTGCGAAATTGGGCTGGAACTCAAACACATCCAAGAAAGTGGCGTACTACTTTGACTACTGG	CAKLGWNSNTSKKVAYYFDYW	IGHV3-23	IGHD1-7	IGHJ4	8	14	21	44
7	7.688927943760984E-4	TGTGCAAGACGAACGTATTACGATTTTTGGAGTGGTCCCCCCGACTACGGTATGGACGTCTGG	CARRTYYDFWSGPPDYGMDVW	IGHV3-9	IGHD3-3	IGHJ6	6	12	35	51
7	7.688927943760984E-4	TGTGCAAAAGATATGTACCCCTACGGTGACTACGATCGTTACTACTACGGTATGGACGTCTGG	CAKDMYPYGDYDRYYYGMDVW	IGHV3-9	IGHD4-17	IGHJ6	13	20	33	39
7	7.688927943760984E-4	TGTGCGAGATGCGACGCGGGGAGTTCCTTGGGTCGGTACTACTTCTTCTTAGACGTCTGG	CARCDAGSSLGRYYFFLDVW	IGHV4-55	IGHD3-10	IGHJ6	9	16	24	36
7	7.688927943760984E-4	TGTGCGAGACATGTGTACGATATTTTGACTGGTTATTATCAAGATGCTTTTGATATCTGG	CARHVYDILTGYYQDAFDIW	IGHV4-39	IGHD3-9	IGHJ3	13	15	36	37
7	7.688927943760984E-4	TGTGCGAGAACTAACGAGTTTTTCTGGTTGAGAGAGTCTCGGGGTGCTTTTCATCTCTGG	CARTNEFFWLRESRGAFHLW	IGHV3-30	IGHD3-10	IGHJ3	8	38	43	44
7	7.688927943760984E-4	TGTGCGAGAACTAACGAATTGTTCTGGTTGCGGGAGTCTCGGGGTGCTTTTCATATGTGG	CARTNELFWLRESRGAFHMW	IGHV5-10-1	IGHD3-16	IGHJ3	8	27	36	44
7	7.688927943760984E-4	TGTACGCGAACTAACGAATTGTTCTGGTTGCGGGAGTCTCGGGGTGCTTTTCATATGTGG	CTRTNELFWLRESRGAFHMW	IGHV3-30	IGHD3-16	IGHJ3	2	27	36	44
7	7.688927943760984E-4	TGTGCGACTAACCCCTGTAGCAGCTCGCTCTGCTACTACTACGGTATGGACGTCTGG	CATNPCSSSLCYYYGMDVW	IGHV3-21	IGHD6-6	IGHJ6	6	17	26	32
7	7.688927943760984E-4	TGTGCGAGCTCTCCAGCAGCTGGGAGTTTGTACTACTACTACGGTATGGACGTCTGG	CASSPAAGSLYYYYGMDVW	IGHV3-21	IGHD6-13	IGHJ6	7	13	22	30
7	7.688927943760984E-4	TGTGCGAGGATCTTTACGGCGGAAGCTCCGATCTGGGACAGCTGGTTCGACCCCTGG	CARIFTAEAPIWDSWFDPW	IGHV4-4	IGHD4-23	IGHJ5	12	14	29	37
7	7.688927943760984E-4	TGTGCGAGACTCGTCTTTAATTACTATGATAGTAGTGGTTACAAATTTGACTACTGG	CARLVFNYYDSSGYKFDYW	IGHV4-39	IGHD3-22	IGHJ4	9	19	40	45
7	7.688927943760984E-4	TGTGCGAGAAGGGTACGTCAGTGGCTGGAACTCCGGAAAAACTGGTTCGACCCCTGG	CARRVRQWLELRKNWFDPW	IGHV4-4	IGHD6-19	IGHJ5	8	18	27	39
7	7.688927943760984E-4	TGTGCAACGAAAGGGTGTAGTAGTGCCAGCTGCCCAGATGATGCTTTCGATATCTGG	CATKGCSSASCPDDAFDIW	IGHV1-24	IGHD2-2	IGHJ3	7	15	32	37
7	7.688927943760984E-4	TGTGCAACAGATCGCCTCGATGTTTGGAGTGGTTACTACTACGGTATGGACGTCTGG	CATDRLDVWSGYYYGMDVW	IGHV1-24	IGHD3-3	IGHJ6	12	17	32	33
7	7.688927943760984E-4	TGTGTGAGACACCGGCGGGGAGACGGCTACATCCAACGGGATTTCCAGCACTGG	CVRHRRGDGYIQRDFQHW	IGHV4-39	IGHD5-24	IGHJ1	10	19	30	42
7	7.688927943760984E-4	TGTGCGATTTCAGCAGGAGCTCGGGGGGCCTACTACTACGGTCTGGACGTCTGG	CAISAGARGAYYYGLDVW	IGHV3-23	IGHD6-13	IGHJ6	6	11	20	29
7	7.688927943760984E-4	TGTGCAAAAGATATTTGGCGCGACTGGTTATTATCGAACTGGTTCGACCCCTGG	CAKDIWRDWLLSNWFDPW	IGHV3-9	IGHD3-9	IGHJ5	13	21	33	36
7	7.688927943760984E-4	TGTGCGACAGATTCGGCCATTTTAGTGGTTATTTACGCTTTTCATATCTGG	CATDSAILVVIYAFHIW	IGHV1-24	IGHD3-22	IGHJ3	11	22	32	36
7	7.688927943760984E-4	TGTGCGAGAGGGCTGGCTGAGATGGCTACAATGACGTTCTATGACGAGTGG	CARGLAEMATMTFYDEW	IGHV1-8	IGHD5-24	IGHJ4	10	18	36	41
7	7.688927943760984E-4	TGTGCGAACGGCGGTGGCAGCAGCTGGTATCACGGTGCTTTTGATATCTGG	CANGGGSSWYHGAFDIW	IGHV1-46	IGHD6-13	IGHJ3	6	16	27	28
7	7.688927943760984E-4	TGTGCAACAGATTCGGCCATTTTAGTCGTTATTTACGCTTTTCATATCTGG	CATDSAILVVIYAFHIW	IGHV1-24	IGHD3-22	IGHJ3	11	22	32	36
7	7.688927943760984E-4	TGTGCAAAAGATATGACCTCCGGATATACCACCAGCTTATTTGACTACTGG	CAKDMTSGYTTSLFDYW	IGHV3-9	IGHD4-23	IGHJ4	13	17	32	39
7	7.688927943760984E-4	TGCGCAAGAACACCCCGATGGAGTAGTGTCCTAAACTGGTTCGGCCCCTGG	CARTPRWSSVLNWFGPW	IGHV1-18	IGHD2-15	IGHJ5	8	19	25	33
7	7.688927943760984E-4	TGTGCCAGAGATACTACTATGGTTCGGGGTGGTGGCTTTGACTACTGG	CARDTTMVRGGGFDYW	IGHV4-30-2	IGHD3-10	IGHJ4	11	14	28	35
7	7.688927943760984E-4	TGTGCGACCCAGTGGCTTTTTTTGCGGGGGACTTTCTGGATGAATGGG	CATQWLFLRGTFWMNG	IGHV4-34	IGHD6-19	IGHJ4	6	9	16	46
7	7.688927943760984E-4	TGTGCGAGAGACAACGATTTTTGGAGTGGTTATTACTTTGACTACTGG	CARDNDFWSGYYFDYW	IGHV3-11	IGHD3-3	IGHJ4	10	13	32	33
7	7.688927943760984E-4	TGTGCGAGAGAGCGTGGATACAGCTCTGAAGGTATGGACGTCTGG	CARERGYSSEGMDVW	IGHV3-21	IGHD5-18	IGHJ6	10	12	24	33
7	7.688927943760984E-4	TGTGCGACTATGGTCGATTACTACTACGGTATGGACGTCTGG	CATMVDYYYGMDVW	IGHV3-30	IGHD3-10	IGHJ6	6	7	13	18
7	7.688927943760984E-4	TGTGCGAGAGTCGCTAGCAGCAGCTGGTACTTTGACTACTGG	CARVASSSWYFDYW	IGHV3-11	IGHD6-13	IGHJ4	9	14	26	27
7	7.688927943760984E-4	TGTGCGAGAGATTATGAGGTGACTACCGCCTTTGACTACTGG	CARDYEVTTAFDYW	IGHV1-18	IGHD4-17	IGHJ4	11	17	25	29
7	7.688927943760984E-4	TGTGCGAGCGAATTACTTTACGGTATGGACGTCTGG	CASELLYGMDVW	IGHV3-30	IGHD3-10	IGHJ6	7	11	16	24
7	7.688927943760984E-4	TGTGCGAAAGATCAAGGCAGCGGGCTTGTGAACTGG	CAKDQGSGLVNW	IGHV3-23	IGHD6-25	IGHJ4	12	16	22	31
7	7.688927943760984E-4	TGTGCGAGAGATAACTGGGGAATTGACTACTGG	CARDNWGIDYW	IGHV3-33	IGHD7-27	IGHJ4	11	12	20	22
7	7.688927943760984E-4	TGTACCACAGATGCCGAAGATTACTGG	CTTDAEDYW	IGHV3-15	IGHD3-10	IGHJ4	11	13	17	21
6	6.590509666080844E-4	TGTGCGAGTTTTAGCCCAACCTGGGTGGGAGCTACTACGTCGGATCGGGTCGGGTACTACTACTACTACATGGACGTCTGG	CASFSPTWVGATTSDRVGYYYYYMDVW	IGHV1-46	IGHD1-26	IGHJ6	7	24	39	54
6	6.590509666080844E-4	TGTGCGAGAGATACGGGAGGATATTGTAGTGGTGGTAGCTGCTACTATAAGGCTGACTACTACTACGGTATGGACGTCTGG	CARDTGGYCSGGSCYYKADYYYGMDVW	IGHV4-4	IGHD2-15	IGHJ6	11	17	45	55
6	6.590509666080844E-4	TGTGCGAGAGACGCCCGTATAGCAGCTCGTCCTTCAAGGTCTGCCGTTGACTCCTACTACTACTACGGTATGGACGTCTGG	CARDARIAARPSRSAVDSYYYYGMDVW	IGHV3-21	IGHD6-6	IGHJ6	10	16	31	53
6	6.590509666080844E-4	TGTGCGAGATCCTACTATGGTTCGGGGAGTTATTCATCAAACGCGGAAAAATACTACTACTACTACATGGACGTCTGG	CARSYYGSGSYSSNAEKYYYYYMDVW	IGHV1-46	IGHD3-10	IGHJ6	8	12	33	51
6	6.590509666080844E-4	TGTGCGAGACATCATCCCCCTTATTACGATATTTTGACTGGTTATTATCACTGGGGCTACTACTTTGACTACTGG	CARHHPPYYDILTGYYHWGYYFDYW	IGHV4-39	IGHD3-9	IGHJ4	11	21	47	57
6	6.590509666080844E-4	TGTGCGAGAGTGTCTAGCGGCGCAACTATGATAGTCGTGGTTGTTACAGGGACTTACTACTACATGGACGTCTGG	CARVSSGATMIVVVVTGTYYYMDVW	IGHV3-64	IGHD3-22	IGHJ6	9	24	46	54
6	6.590509666080844E-4	TGTGCGAGAGAGACCACCGATTGGGGTATTGTACTAATGGTGTATGAGGAGGCGCGGACCTACTTCGATCTCTGG	CARETTDWGIVLMVYEEARTYFDLW	IGHV3-21	IGHD2-8	IGHJ2	10	26	45	60
6	6.590509666080844E-4	TGTGCGAGAGTGCCCTACCAAGCGAAGTATAGCAGTGGCTGGTACTCCTACTACTACGGTATGGACGTCTGG	CARVPYQAKYSSGWYSYYYGMDVW	IGHV3-11	IGHD6-19	IGHJ6	9	26	41	42
6	6.590509666080844E-4	TGTGCGAGAGAAATGCATATTGTGGTGGTGACTGCTACCCCCCCCTACTACTACTACGGTATGGACGTCTGG	CAREMHIVVVTATPPYYYYGMDVW	IGHV3-20	IGHD2-21	IGHJ6	10	14	36	44
6	6.590509666080844E-4	TGTGCGAGAGAAAACTATGATAGTAGTGGTTATTACGATGGAGGGGGGTACTACTACTACATGGACGTCTGG	CARENYDSSGYYDGGGYYYYMDVW	IGHV1-2	IGHD3-22	IGHJ6	10	13	35	48
6	6.590509666080844E-4	TGTGCGAGCTGCCCGGCCGATAGCAGTACGATTAATCGCCACTACTACTACTACGGTATGGACGTCTGG	CASCPADSSTINRHYYYYGMDVW	IGHV3-21	IGHD2-21	IGHJ6	7	19	26	40
6	6.590509666080844E-4	TGTGCGAGACACGGTTTCACAATAGATTTTTGGAGTGGTTATTTGAGGGCTGATGCTTTTGATATCTGG	CARHGFTIDFWSGYLRADAFDIW	IGHV4-39	IGHD3-3	IGHJ3	10	24	42	50
6	6.590509666080844E-4	TGTGCGAGAGATCCCCCCCTAAAGTATAGCAGTGGCTGGTACCACTACTACTACTACATGGACGTCTGG	CARDPPLKYSSGWYHYYYYMDVW	IGHV3-30	IGHD6-19	IGHJ6	12	23	38	39
6	6.590509666080844E-4	TGTGCGAGAGATGCCGTAGAGGGAGCTACCAGCCGATGGGACTCCTACTACTTCTACATGGACGTCTGG	CARDAVEGATSRWDSYYFYMDVW	IGHV1-18	IGHD1-26	IGHJ6	11	16	28	40
6	6.590509666080844E-4	TGTGCGAGAGATAATGAAGGAAGAGACTGGTTATTCATGACTGACTACTACTACTACATGGACGTCTGG	CARDNEGRDWLFMTDYYYYMDVW	IGHV1-18	IGHD3-9	IGHJ6	11	24	34	43
6	6.590509666080844E-4	TGTGCGAGAGACCTCACCCGGACTACAGTAACTACCCATCCCTACTACTACTACGGTATGGACGTCTGG	CARDLTRTTVTTHPYYYYGMDVW	IGHV1-46	IGHD4-11	IGHJ6	14	20	34	41
6	6.590509666080844E-4	TGTGCGAGAGAGCCAGAAGAGATGGACGTGGATACAGCTATGGTTCGGTGGGGCTGGTTCGACCCCTGG	CAREPEEMDVDTAMVRWGWFDPW	IGHV4-4	IGHD5-18	IGHJ5	10	25	44	53
6	6.590509666080844E-4	TGTGCGAGAGAAAAGGGAGATAGCAGTGGCTGGTACGACCCTCTCGAGTACTACGGTATGGACGTCTGG	CAREKGDSSGWYDPLEYYGMDVW	IGHV4-4	IGHD6-19	IGHJ6	10	19	36	57
6	6.590509666080844E-4	TGTGTAAAAGGCGAGGGTTATAGCAGTGGCTACCCGGACGGAAGCTACTACTACATGGACGTCTGG	CVKGEGYSSGYPDGSYYYMDVW	IGHV3-43	IGHD6-19	IGHJ6	9	18	30	44
6	6.590509666080844E-4	TGTGCTCATAGCTCTCCGTTGGCGAACCACCGACTGCATAGTGCCTACGACGTCTTTGACTACTGG	CAHSSPLANHRLHSAYDVFDYW	IGHV3-23	IGHD5-12	IGHJ4	4	37	49	53
6	6.590509666080844E-4	TGTGCGAGAGTGACCGATTACTATGGTTCGGGGAGCCCAACCTGGTACTACTACATGGACGTCTGG	CARVTDYYGSGSPTWYYYMDVW	IGHV1-46	IGHD3-10	IGHJ6	9	16	34	45
6	6.590509666080844E-4	TGTGCGAGAGGGGGCGCTACGTATTACTATGATAGTAGTGGTTATTGGCATGCTTTTGATATCTGG	CARGGATYYYDSSGYWHAFDIW	IGHV3-30	IGHD3-22	IGHJ3	9	17	45	49
6	6.590509666080844E-4	TGTGCGAGAGAATTGGGGATACAGCTCCTCTCCGGGGGGTACTACTACTACGGTATGGACGTCTGG	CARELGIQLLSGGYYYYGMDVW	IGHV1-2	IGHD5-18	IGHJ6	10	16	25	39
6	6.590509666080844E-4	TGTGCGAGAGAAGCTCAAGGGTTCGGGGAGTTATTCGGGTACTCCGTGAACTGGTTCGACCCCTGG	CAREAQGFGELFGYSVNWFDPW	IGHV3-21	IGHD3-10	IGHJ5	10	19	34	48
6	6.590509666080844E-4	TGTGCAACAGATGGTTGGGCAGTGGCTGGTATATCGAACTACTACTACTACGGTATGGACGTCTGG	CATDGWAVAGISNYYYYGMDVW	IGHV1-24	IGHD6-19	IGHJ6	11	18	30	37
6	6.590509666080844E-4	TGTGCGAGAGACTCTCCGAATTACTATGTTTCGGGGAATTATCATAACCTCATTGACTACTGG	CARDSPNYYVSGNYHNLIDYW	IGHV3-21	IGHD3-10	IGHJ4	15	19	47	52
6	6.590509666080844E-4	TGTGCACTCCCCGGGGAACTATGGTTCGGGGAGTTTGTCGGCGTGGGCTGGTTCGACCCCTGG	CALPGELWFGEFVGVGWFDPW	IGHV2-5	IGHD3-10	IGHJ5	6	17	34	47
6	6.590509666080844E-4	TGTGCAACAGTGGAACGTCGTATTACGATTTTTGGAGTGGTTATTAAGGCCTTCGACCCCTGG	CATVERRITIFGVVIKAFDPW	IGHV1-24	IGHD3-3	IGHJ5	9	18	45	51
6	6.590509666080844E-4	TGTACCACAGGACCGTCCGATTTACGATATTTTGACTGGTTCGGGTACTACTTTGACTACTGG	CTTGPSDLRYFDWFGYYFDYW	IGHV3-15	IGHD3-9	IGHJ4	9	21	40	44
6	6.590509666080844E-4	TGTGCGAGACAGAGTCGCGGGGGATATGTCGTGGCTACGATGATGCACTTTGACTACTGG	CARQSRGGYVVATMMHFDYW	IGHV4-39	IGHD5-12	IGHJ4	10	30	40	46
6	6.590509666080844E-4	TGTGCGAGAACTAACGGATTGTTCTGGTTGGGGGAGTCTCGGGGTGCTTTTCATATCTGG	CARTNGLFWLGESRGAFHIW	IGHV3-21	IGHD3-16	IGHJ3	8	27	36	44
6	6.590509666080844E-4	TGTGCGAAAGATCCCAGAATGGAGTGGGAGCTACTCATCTACTACGGTATGGACGTCTGG	CAKDPRMEWELLIYYGMDVW	IGHV3-23	IGHD1-26	IGHJ6	12	22	34	38
6	6.590509666080844E-4	TGTGCACGGACCCATTACTATGGTTCGGGGAGTTACTCCCAGGATGCTTTTGATGTCTGG	CARTHYYGSGSYSQDAFDVW	IGHV2-70	IGHD3-10	IGHJ3	9	13	34	42
6	6.590509666080844E-4	TGTACTAGAGATCTTTTTGACTGGCCCAACCGCCAATACTACTACTACATGGACGTCTGG	CTRDLFDWPNRQYYYYMDVW	IGHV3-49	IGHD3-9	IGHJ6	13	14	23	36
6	6.590509666080844E-4	TGTTCGAAAGATCGGTATTCTTATGGTTCGGGGAGTTATTTACTCTTTGACTTCTGG	CSKDRYSYGSGSYLLFDFW	IGHV3-23	IGHD3-10	IGHJ4	12	14	39	44
6	6.590509666080844E-4	TGTGCGATCCAGGTTGGATATAGTGGCTACGATTCTTCGTACTACTTTGACTACTGG	CAIQVGYSGYDSSYYFDYW	IGHV1-46	IGHD5-12	IGHJ4	6	14	33	38
6	6.590509666080844E-4	TGTGCGACGGTGATAGGATATAGTGGCTACGGAGCCGCGTACTACTTTGACTACTGG	CATVIGYSGYGAAYYFDYW	IGHV1-69	IGHD5-12	IGHJ4	6	15	30	38
6	6.590509666080844E-4	TGTGCGAGATGGGGGTCGACGGTGACTAATATGTTGGGATACTTCTTTGACTACTGG	CARWGSTVTNMLGYFFDYW	IGHV1-3	IGHD4-17	IGHJ4	8	18	27	39
6	6.590509666080844E-4	TGTGCGAAAGATCTTCCCCCGTATAACGAAATTTTGACTGGCTACTTTGACTACTGG	CAKDLPPYNEILTGYFDYW	IGHV3-23	IGHD3-9	IGHJ4	14	19	40	41
6	6.590509666080844E-4	TGTGCAACCGAACCGGAGCTACCACTGGCCTACTACTACTACGGTATGGACGTCTGG	CATEPELPLAYYYYGMDVW	IGHV1-24	IGHD4-23	IGHJ6	7	12	24	29
6	6.590509666080844E-4	TGTGCAAAAGATGAAAACCTTTACTATGATAGTCCCCACTGGTACTTCGATCTCTGG	CAKDENLYYDSPHWYFDLW	IGHV3-9	IGHD3-22	IGHJ2	11	20	32	37
6	6.590509666080844E-4	TGTGCGAGAGCTTCCTATGCTTCGGAGAGGTTATTCGCGGTATTCGACCCCTGG	CARASYASERLFAVFDPW	IGHV4-4	IGHD3-10	IGHJ5	9	14	34	42
6	6.590509666080844E-4	TGTGCGAGAGGCGAGGAGTATAGCAGTGGCTGGTATGATGCTTTTGATATGTGG	CARGEEYSSGWYDAFDMW	IGHV3-64	IGHD6-19	IGHJ3	9	17	33	34
6	6.590509666080844E-4	TGTGCGAGAGATAGGGGCGAGTCCTCGAGCGACCATGATGCTTTTGATTTCTGG	CARDRGESSSDHDAFDFW	IGHV1-2	IGHD6-6	IGHJ3	11	23	28	33
6	6.590509666080844E-4	TGTGCGAGAGAGTACGTTCGGGGAGTTATCCATAATGATGCTTTTGATATCTGG	CAREYVRGVIHNDAFDIW	IGHV4-59	IGHD3-10	IGHJ3	10	15	28	30
6	6.590509666080844E-4	TGTGCGAGAGAGATTCCGGTCGGGTTGGACTACTACTACGGTATGGACGTCTGG	CAREIPVGLDYYYGMDVW	IGHV1-2	IGHD1-14	IGHJ6	10	13	19	28
6	6.590509666080844E-4	TGTGCGAAAGATTACTATGATACGGGTCACTACTACTACGGTATGGACGTCTGG	CAKDYYDTGHYYYGMDVW	IGHV3-23	IGHD3-22	IGHJ6	11	12	21	28
6	6.590509666080844E-4	TGTGCGAGATCCGACATCTACGATTTTTGGATTGGTTCCTATGACTCCTGG	CARSDIYDFWIGSYDSW	IGHV3-21	IGHD3-3	IGHJ4	8	18	36	41
6	6.590509666080844E-4	TGTGCGAGACACCTCCGGTATGGTTCGGGAGAAGGGGGTCTCAAGGACTGG	CARHLRYGSGEGGLKDW	IGHV4-39	IGHD3-10	IGHJ4	10	18	28	46
6	6.590509666080844E-4	TGTGCGAGAGAGCTTAGCAGCAGCTGGTACGGGGATGCTTTTGATATCTGG	CARELSSSWYGDAFDIW	IGHV1-46	IGHD6-13	IGHJ3	10	14	30	33
6	6.590509666080844E-4	TGTGCGAAAGAGGTTACTATGGTTCGGCCCGGCGGGTACTTTGACTACTGG	CAKEVTMVRPGGYFDYW	IGHV3-23	IGHD3-10	IGHJ4	10	13	26	36
6	6.590509666080844E-4	TGTGCAACAGACTCGGCCATTTCAGTGGTTATTTACGCCTTTCATATCTGG	CATDSAISVVIYAFHIW	IGHV1-24	IGHD3-22	IGHJ3	10	23	32	39
6	6.590509666080844E-4	TGTACCACAGATACAGCAGCAGCTGGCCTACCCGATGCTTTTGATATCTGG	CTTDTAAAGLPDAFDIW	IGHV3-15	IGHD6-13	IGHJ3	11	14	25	33
6	6.590509666080844E-4	TGTGCGAGTTTCGGAACGGTGGTAACCTTCCATGACTTTGACTACTGG	CASFGTVVTFHDFDYW	IGHV3-30	IGHD4-23	IGHJ4	7	15	25	34
6	6.590509666080844E-4	TGTGCGAGGGTAGCTGATGGCTGGGGGTACAACTGGTTCGACCCCTGG	CARVADGWGYNWFDPW	IGHV4-39	IGHD2-15	IGHJ5	7	8	15	26
6	6.590509666080844E-4	TGTGCGAGAGGTCTGTACCAGCTTTCCTCAAACTGGTTCGACCCCTGG	CARGLYQLSSNWFDPW	IGHV1-8	IGHD2-2	IGHJ5	10	14	22	30
6	6.590509666080844E-4	TGTGCGAAAGATTGTGGATACAGCTATGGTTACGCTTTTGATATCTGG	CAKDCGYSYGYAFDIW	IGHV3-23	IGHD5-18	IGHJ3	11	13	32	33
6	6.590509666080844E-4	TGTGCACACACGCGGAACCGGTGGTTCGGGGTAAAGTTTGACTACTGG	CAHTRNRWFGVKFDYW	IGHV2-5	IGHD3-10	IGHJ4	9	21	30	36
6	6.590509666080844E-4	TGTGCAACAGATTTCGCAGTAGTACCAGCTGCTTCCCTTGACTACTGG	CATDFAVVPAASLDYW	IGHV1-24	IGHD2-2	IGHJ4	11	17	32	37
6	6.590509666080844E-4	TGTGCAACAAAGCCTAGGCTCTACGGTGGTCGGTACTTTGACTACTGG	CATKPRLYGGRYFDYW	IGHV1-24	IGHD4-23	IGHJ4	8	20	29	33
6	6.590509666080844E-4	TGTGCAAAGGAGTCGGACGATGCCAACTCGAGCCCCTTTGACTGGTGG	CAKESDDANSSPFDWW	IGHV3-9	IGHD6-6	IGHJ4	7	25	31	35
6	6.590509666080844E-4	TGTGTGGCTGAGGGGAGCAGCAGCTGGACAGCGTTTGACTTCTGG	CVAEGSSSWTAFDFW	IGHV3-21	IGHD6-13	IGHJ4	3	15	26	33
6	6.590509666080844E-4	TGTGCGACTCGAGCCCATAGTGGCCTCTACTACTTTGACTCTTGG	CATRAHSGLYYFDSW	IGHV1-46	IGHD5-12	IGHJ4	6	16	23	27
6	6.590509666080844E-4	TGTGCGAGCGCCCTACTATGGTTCGGGGAACCCCAGTGGGACTGG	CASALLWFGEPQWDW	IGHV3-30	IGHD3-10	IGHJ4	7	13	28	40
6	6.590509666080844E-4	TGTGCGAGATGGGACCAAGGGGCGGTGGTAGCCTTTGACTCCTGG	CARWDQGAVVAFDSW	IGHV3-21	IGHD2-15	IGHJ4	8	23	31	32
6	6.590509666080844E-4	TGTGCGAGAGGAGCAGTGGCTGGTAGAAACGTTATGGACGTCTGG	CARGAVAGRNVMDVW	IGHV4-34	IGHD6-19	IGHJ6	10	11	24	33
6	6.590509666080844E-4	TGTGCGAGAGATGCTACGGTGACTAACAATGCTTTTGATATCTGG	CARDATVTNNAFDIW	IGHV1-2	IGHD4-17	IGHJ3	11	13	24	28
6	6.590509666080844E-4	TGTGCGAGAGATGGTTCGGGGAGTTCGTACTACTTTGACTACTGG	CARDGSGSSYYFDYW	IGHV3-20	IGHD3-10	IGHJ4	11	12	24	26
6	6.590509666080844E-4	TGTGCGAAAGATTTATGGGCGGGGAGCTCCCCCTTTGACTACTGG	CAKDLWAGSSPFDYW	IGHV3-30	IGHD1-26	IGHJ4	11	24	30	32
6	6.590509666080844E-4	TGTGTCAGAGGTAATTGGCACGAAGTGGGTACCGACTACTGG	CVRGNWHEVGTDYW	IGHV3-74	IGHD5-24	IGHJ4	3	10	16	33
6	6.590509666080844E-4	TGTGCGAAAGTCTCTTCGTACGGAAGTGCTTTTGATATCTGG	CAKVSSYGSAFDIW	IGHV3-23	IGHD5-24	IGHJ3	9	10	19	26
6	6.590509666080844E-4	TGCACCACTCTCCGGGCACACGTCGTTGCTTTTGATATCTGG	CTTLRAHVVAFDIW	IGHV3-15	IGHD1-1	IGHJ3	7	19	25	26
6	6.590509666080844E-4	TGTGCGAGCATGCCTCCAACTGGGGATGGGGACTACTGG	CASMPPTGDGDYW	IGHV4-39	IGHD7-27	IGHJ4	15	17	26	30
6	6.590509666080844E-4	TGTGCGAGAGGGGGTCAGGGCAACTGGTTCGACCCCTGG	CARGGQGNWFDPW	IGHV3-30	.	IGHJ5	9	-1	-1	20
6	6.590509666080844E-4	TGTGCGAGAGACTCCGTCCTTGGCCCCTTGGACTACTGG	CARDSVLGPLDYW	IGHV1-46	IGHD2-15	IGHJ4	10	11	15	26
6	6.590509666080844E-4	TGTGCGAGAGACGTTAGTGGGAGCTACTTTGACTACTGG	CARDVSGSYFDYW	IGHV1-46	IGHD1-26	IGHJ4	10	14	22	23
6	6.590509666080844E-4	TGTGCAAAAGGGGGGGCCCATTGGGTCCCTCAACATTGG	CAKGGAHWVPQHW	IGHV3-9	IGHD2-8	IGHJ4	9	17	21	36
6	6.590509666080844E-4	TGTGTGAGACCGAAGAATCATGCCTTTGACTACTGG	CVRPKNHAFDYW	IGHV4-39	IGHD3-16	IGHJ4	9	15	20	23
6	6.590509666080844E-4	TGTGCCAGAGTTCGGTTTGGGTACGTTGACTCCTGG	CARVRFGYVDSW	IGHV4-30-2	IGHD3-16	IGHJ4	9	14	20	21
6	6.590509666080844E-4	TGTGCGAGAGAGGACAGGGAATTACTCGACTACTGG	CAREDRELLDYW	IGHV3-21	IGHD3-10	IGHJ4	10	20	25	27
6	6.590509666080844E-4	TGTGCGAGAGATCCCTTTTACAGCCACTGG	CARDPFYSHW	IGHV3-53	IGHD5-18	IGHJ4	12	18	23	25
6	6.590509666080844E-4	TGTGCAACCGCAGAAGCTGGCTACTGG	CATAEAGYW	IGHV1-24	IGHD6-13	IGHJ4	7	9	19	20
5	5.492091388400703E-4	TGTGCGAGAGATAAGGGGCAGCTCCTCCCCCCGGGCTTAGGTTTCTCCAGAACCTACTACTACTACGGTATGGACGTCTGG	CARDKGQLLPPGLGFSRTYYYYGMDVW	IGHV4-59	IGHD6-6	IGHJ6	11	17	27	53
5	5.492091388400703E-4	TGTGCGAGATCCTACTATGGTTCGGGGAGTTATTCATCAAACGCGGAAAAATACTACTACTACTACATGGACGTCTGG	CARSYYGSGSYSSNAEKYYYYYMDVW	IGHV4-55	IGHD3-10	IGHJ6	9	12	33	51
5	5.492091388400703E-4	TGTGCGAGAGATCAGGGGGGGGAGGCATTACTATGGTTCGGGGAGTTATCCCCCGGGAGATACGGTATGGACGTCTGG	CARDQGGEALLWFGELSPGRYGMDVW	IGHV3-21	IGHD3-10	IGHJ6	12	26	48	66
5	5.492091388400703E-4	TGTGCAAGAGGGACGTATTACTATGATAGTAGTGGTTATTACGAACGATTCTACTACTACTACTACATGGACGTCTGG	CARGTYYYDSSGYYERFYYYYYMDVW	IGHV3-13	IGHD3-22	IGHJ6	9	12	41	50
5	5.492091388400703E-4	TGTGCGAGGTCAGGACCGGAACGCTCGATACTATGGTTCGGGGAGTTATTAGAGGTGGGGTGGTTCGACCCCTGG	CARSGPERSILWFGELLEVGWFDPW	IGHV3-30	IGHD3-10	IGHJ5	7	28	50	60
5	5.492091388400703E-4	TGTGTGAGACTTTTATGGTTCGGGGAGTTATCATCACCACCAGTTGTTAATTACTGCTACATGGACGTCTGG	CVRLLWFGELSSPPVVNYCYMDVW	IGHV4-39	IGHD3-10	IGHJ6	9	13	30	51
5	5.492091388400703E-4	TGTGCGAGGACAGCCCCGGGGTACTATGATAGTAGTGGTTATTACTACCCCGAGGGATACTTCCAGCACTGG	CARTAPGYYDSSGYYYPEGYFQHW	IGHV4-39	IGHD3-22	IGHJ1	7	21	47	56
5	5.492091388400703E-4	TGTGCGAGATTCGGGGAAACACTGGACATGGGGGGAGTTATCGTTATTGCTTTTTTTCACTTTGACTACTGG	CARFGETLDMGGVIVIAFFHFDYW	IGHV7-4-1	IGHD3-16	IGHJ4	8	30	46	58
5	5.492091388400703E-4	TGTGCGAGACATGCCCTCCTCTTCGATAGTAGTGGTTATTACCCTTCTTACTACTTCTACATGGACGTCTGG	CARHALLFDSSGYYPSYYFYMDVW	IGHV4-39	IGHD3-22	IGHJ6	12	24	41	48
5	5.492091388400703E-4	TGTGCGAGAGTTTTTGTTGTAGCAGTGGCTGGTATTTTAGTTCCCAACTACTACTACTACATGGACGTCTGG	CARVFVVAVAGILVPNYYYYMDVW	IGHV4-34	IGHD6-19	IGHJ6	9	19	33	46
5	5.492091388400703E-4	TGTGCGAGAGGCCTTATTGATGCAGTAGTAGTACCAGCTGCTATGGAGGACTACTACGGTATGGACGTCTGG	CARGLIDAVVVPAAMEDYYGMDVW	IGHV4-34	IGHD2-2	IGHJ6	13	24	44	49
5	5.492091388400703E-4	TGTGCGAGAGATTCTTGGGGGCGAAAAGGTGGTAACGGTCCGGGCTACTACTACTACTACATGGACGTCTGG	CARDSWGRKGGNGPGYYYYYMDVW	IGHV1-46	IGHD4-23	IGHJ6	11	27	35	44
5	5.492091388400703E-4	TGTGCGAGAGAGTCGGGGATCCCTATACGATTTTTGGAGTGGCCGGTCTACTACTACGGTATGGACGTCTGG	CARESGIPIRFLEWPVYYYGMDVW	IGHV3-11	IGHD3-3	IGHJ6	10	25	41	47
5	5.492091388400703E-4	TGTGCAAGAGCGGTTATGAGCAGTGGCTGGTACGAGGGGGGTTACTACTACTACTACTACATGGACGTCTGG	CARAVMSSGWYEGGYYYYYYMDVW	IGHV3-13	IGHD6-19	IGHJ6	9	18	33	41
5	5.492091388400703E-4	TGTGCCCGGGCGGATACAGCTATGGTTACCCGAGACCGCTACTACTACTACTACTACATGGACGTCTGG	CARADTAMVTRDRYYYYYYMDVW	IGHV3-13	IGHD5-18	IGHJ6	4	11	28	39
5	5.492091388400703E-4	TGTGCGGGAGATCAGGGATATTGTAGTGGTGGTAGCTGCTCCTACTACTACTACGGTATGGACGTCTGG	CAGDQGYCSGGSCSYYYYGMDVW	IGHV3-21	IGHD2-15	IGHJ6	12	15	39	41
5	5.492091388400703E-4	TGTGCGAGAGCTCTCCGAGATTACTATGATAGTAGTGGTTATTACCACATGGAGGCTTTTGATATCTGG	CARALRDYYDSSGYYHMEAFDIW	IGHV4-4	IGHD3-22	IGHJ3	14	19	44	54
5	5.492091388400703E-4	TGTGCGAGAGCCCTTTGGATTACTATGGGCCCCCGGGACTCCTACTACTACTACGGTATGGACGTCTGG	CARALWITMGPRDSYYYYGMDVW	IGHV1-8	IGHD3-10	IGHJ6	13	18	27	41
5	5.492091388400703E-4	TGTGCGAGAGATGCCGTATTACGATATTTTGACTGGCAGGGGGTGGGGGAGTACTACTTTGACTACTGG	CARDAVLRYFDWQGVGEYYFDYW	IGHV3-21	IGHD3-9	IGHJ4	11	14	35	49
5	5.492091388400703E-4	TGTGCACGGGCCCCCCGCGTTTGGTTCGCGGACCTCACAAAAGTGACGTCTGATGCTTTTGATTTCTGG	CARAPRVWFADLTKVTSDAFDFW	IGHV2-70	IGHD3-10	IGHJ3	8	21	31	50
5	5.492091388400703E-4	TGTGCAACAGATCGACCCATAACTGGGGATCTGGCAAGAGGCTACTACTACTACGGTATGGACGTCTGG	CATDRPITGDLARGYYYYGMDVW	IGHV1-24	IGHD7-27	IGHJ6	12	19	30	41
5	5.492091388400703E-4	TGTGCAAGAAGTGATGCCTTCGGGGAGTGGAGCTTTACGGACTACTACTACTACGGTATGGACGTCTGG	CARSDAFGEWSFTDYYYYGMDVW	IGHV3-13	IGHD3-10	IGHJ6	8	18	27	40
5	5.492091388400703E-4	TGTGCGAGTAATGCGGATTGTAGTAGTACCAGCTGCTATAGGATTGTGGACTGGTTCGACCCCTGG	CASNADCSSTSCYRIVDWFDPW	IGHV1-2	IGHD2-2	IGHJ5	7	16	38	49
5	5.492091388400703E-4	TGTGCGAGACTCTCCGGCTTGGGTGGTCGCGTTGCCACAGTTACCCCTTATGCTTTTGATATCTGG	CARLSGLGGRVATVTPYAFDIW	IGHV5-10-1	IGHD4-23	IGHJ3	9	38	44	49
5	5.492091388400703E-4	TGTGCGAGAGCCAGTATAGCAGCAGCTGGTTTAGGCGACTGGTACTACTACGGTATGGACGTCTGG	CARASIAAAGLGDWYYYGMDVW	IGHV4-34	IGHD6-13	IGHJ6	9	13	29	42
5	5.492091388400703E-4	TGTGCGAGAGGCAGATATTGTAGTGGTGGTAGCTGCGGCGGTTACTACTACTACATGGACGTCTGG	CARGRYCSGGSCGGYYYYMDVW	IGHV4-59	IGHD2-15	IGHJ6	9	13	35	42
5	5.492091388400703E-4	TGTGCGAGAGACAAAAGCCCCGAATCGATTTTTGGAGTGGTTATTATCAACTGGTTCGACCCCTGG	CARDKSPESIFGVVIINWFDPW	IGHV3-21	IGHD3-3	IGHJ5	10	25	46	47
5	5.492091388400703E-4	TGTGCAAGGGGACAGCAGCAGCTGATCCCATTTAGGAGGGGCTACTACTACTACATGGACGTCTGG	CARGQQQLIPFRRGYYYYMDVW	IGHV3-13	IGHD6-13	IGHJ6	7	13	23	41
5	5.492091388400703E-4	TGTGCAAAAGCCCCTTCGTATTACGATATTTTGGGGGGGGAATTGGTTGATGCTTTTGATATCTGG	CAKAPSYYDILGGELVDAFDIW	IGHV3-43	IGHD3-9	IGHJ3	9	16	32	47
5	5.492091388400703E-4	TGTGTGAAAGAAGGTTTATCAAACGCAGAGACGGTGGATAAACGGGGGTTCTATGACTACTGG	CVKEGLSNAETVDKRGFYDYW	IGHV3-23	IGHD4-23	IGHJ4	10	30	36	53
5	5.492091388400703E-4	TGTGCGAGCCGTGGGAGCTACTTATCAATTTTTGATGACTACTACTACTACATGGACGTCTGG	CASRGSYLSIFDDYYYYMDVW	IGHV3-23	IGHD1-26	IGHJ6	6	10	21	37
5	5.492091388400703E-4	TGTGCGAGGGGGAAACCTTTATTACGATATTTTGACCCCGATGAGTACTACTTTGACTACTGG	CARGKPLLRYFDPDEYYFDYW	IGHV1-69	IGHD3-9	IGHJ4	7	19	35	43
5	5.492091388400703E-4	TGTGCGAGACATGGATGGGTCGATATTTTGACTGGTTATTCAAATGATGCTTTTGATATCTGG	CARHGWVDILTGYSNDAFDIW	IGHV4-39	IGHD3-9	IGHJ3	12	20	39	43
5	5.492091388400703E-4	TGTGCGAGAGCCTATTGGGGCAGTGGCGCACCAACGGACTACTACTACTACATGGACGTCTGG	CARAYWGSGAPTDYYYYMDVW	IGHV1-46	IGHD6-19	IGHJ6	9	19	26	37
5	5.492091388400703E-4	TGTGCAACAGATCTTATCTATTTACGATTTTTGGAGTGGTTATCAGACCCGATTGACTACTGG	CATDLIYLRFLEWLSDPIDYW	IGHV1-24	IGHD3-3	IGHJ4	13	21	42	52
5	5.492091388400703E-4	TGTGCAACAGATAGGGACCCGTATTACTATGATAGTAGTGGTTATTACCCCTTGGGCTACTGG	CATDRDPYYYDSSGYYPLGYW	IGHV1-24	IGHD3-22	IGHJ4	11	19	47	56
5	5.492091388400703E-4	TGTGCAAAAGGAGAATTTGATAGCAGCAGCTGGTATGATTACTACTACTACATGGACGTCTGG	CAKGEFDSSSWYDYYYYMDVW	IGHV3-9	IGHD6-13	IGHJ6	9	19	34	39
5	5.492091388400703E-4	TGTGCGCGAATCGGGCGGACCTACTCCTTCTACTACTACTACCACTACATGGACGTCTGG	CARIGRTYSFYYYYHYMDVW	IGHV4-39	IGHD2-15	IGHJ6	5	20	26	30
5	5.492091388400703E-4	TGTGCGAGCAGGTGGTGGGGTACAGCTATGGTTACGGCGGGGGACTACTTTGACTACTGG	CASRWWGTAMVTAGDYFDYW	IGHV3-21	IGHD5-18	IGHJ4	7	20	35	43
5	5.492091388400703E-4	TGTGCGAGACATCCAGTGGATAGCAGTGGCTGGGTTGGGGAATACTACTTTGACTACTGG	CARHPVDSSGWVGEYYFDYW	IGHV3-53	IGHD6-19	IGHJ4	12	19	32	42
5	5.492091388400703E-4	TGTGCGAGACAAGTCCCATTTGGTAGGGGTTTTTACTCGCCCGGGGAAATTGACTGCTGG	CARQVPFGRGFYSPGEIDCW	IGHV4-31	IGHD3-22	IGHJ4	8	22	36	49
5	5.492091388400703E-4	TGTGCGAGAGTCGCAAGCGGCGGCAGCAGCTGGATCTACCGGGACTACTTTGACTCCTGG	CARVASGGSSWIYRDYFDSW	IGHV3-21	IGHD6-13	IGHJ4	9	22	32	43
5	5.492091388400703E-4	TGTGCGAGAGGCGACGTGGGATATTGTAGTGGTGGTAGCTGCTACTACTTTGACTACTGG	CARGDVGYCSGGSCYYFDYW	IGHV4-59	IGHD2-15	IGHJ4	9	18	41	42
5	5.492091388400703E-4	TGTGCGAGAGAGTGGGTTTACTATGATAGTAGTGGTTATTACCAGACCCCGGACTACTGG	CAREWVYYDSSGYYQTPDYW	IGHV7-4-1	IGHD3-22	IGHJ4	10	17	41	51
5	5.492091388400703E-4	TGTGCGAGAACTAACGCATTACTATGGTTGGGGGAGTCTCGGGGTGCTTTTCATATCTGG	CARTNALLWLGESRGAFHIW	IGHV3-30	IGHD3-10	IGHJ3	8	13	36	44
5	5.492091388400703E-4	TGTGCAACAGATCGGATAGTGGGAGCTATCACCTACTACTACTACGGTATGGACGTCTGG	CATDRIVGAITYYYYGMDVW	IGHV1-24	IGHD1-26	IGHJ6	12	15	27	32
5	5.492091388400703E-4	TGTACCACAGAGATAGGGGGCGAAGAGTGGCTACGATTGGTTGATGCTTTTGATATCTGG	CTTEIGGEEWLRLVDAFDIW	IGHV3-15	IGHD5-12	IGHJ3	10	25	37	41
5	5.492091388400703E-4	TGTGTATGTGCCTCGAATTATGATACTCGTGGCCCCTCCCTGGCCTTTGACTACTGG	CVCASNYDTRGPSLAFDYW	IGHV4-30-2	IGHD3-16	IGHJ4	3	16	23	44
5	5.492091388400703E-4	TGTGCGAGTGCGCCATATGGTGCCTACGATTCAAGTCTCGGTGCTTTTGATATCTGG	CASAPYGAYDSSLGAFDIW	IGHV3-21	IGHD5-12	IGHJ3	7	14	30	41
5	5.492091388400703E-4	TGTGCGAGACATTCCAGGAGATGGCTACAAGTTCGCGCTGAATACTTCCAGCACTGG	CARHSRRWLQVRAEYFQHW	IGHV4-39	IGHD5-24	IGHJ1	11	17	29	34
5	5.492091388400703E-4	TGTGCGAGACATAGTCGGAGATGGCTACAATTAGATCCCGACTACTTTGACTACTGG	CARHSRRWLQLDPDYFDYW	IGHV4-39	IGHD5-24	IGHJ4	11	17	32	40
5	5.492091388400703E-4	TGTGCGAGAGGTTGGGTAGTACCAGCTGCTATCGGTGGGAACTGGTTCGACCCCTGG	CARGWVVPAAIGGNWFDPW	IGHV1-2	IGHD2-2	IGHJ5	9	15	31	39
5	5.492091388400703E-4	TGTGCGAGAGGCCATTACTTTGATAGTAGTGGTTATTATCACTACTTTGACTACTGG	CARGHYFDSSGYYHYFDYW	IGHV4-34	IGHD3-22	IGHJ4	12	13	37	40
5	5.492091388400703E-4	TGTGCGAGAGGGGCCGAGGATATAGCAGCAGCTGGTATCTACGGTATGGACGTCTGG	CARGAEDIAAAGIYGMDVW	IGHV1-8	IGHD6-13	IGHJ6	10	20	36	45
5	5.492091388400703E-4	TGTGCGAAAGACATCCGATATTGTGGTAGTACCTGCTACTATGGTATGGACGTCTGG	CAKDIRYCGSTCYYGMDVW	IGHV4-4	IGHD2-2	IGHJ6	10	16	42	45
5	5.492091388400703E-4	TGTGCAAGAGGTACGGTGACCGCAAAAGGGTACTACTACTACTACATGGACGTCTGG	CARGTVTAKGYYYYYMDVW	IGHV3-13	IGHD4-17	IGHJ6	9	11	19	30
5	5.492091388400703E-4	TGTGCAAAAGGGGGCCTTACGATTTTTGGAGTGGTTGATTACTACTTTGACTACTGG	CAKGGLTIFGVVDYYFDYW	IGHV3-9	IGHD3-3	IGHJ4	9	16	35	39
5	5.492091388400703E-4	TGTGCGCGAGAATTGAGCGAGAGCAGTATCTGGGAACTGAAATGGGACTACTGG	CARELSESSIWELKWDYW	IGHV1-2	IGHD1-7	IGHJ4	10	32	37	45
5	5.492091388400703E-4	TGTGCGAGAGTAGGGGGGGCGTATTACTATGATAGTAGTGGTTATGACTACTGG	CARVGGAYYYDSSGYDYW	IGHV7-4-1	IGHD3-22	IGHJ4	9	19	43	44
5	5.492091388400703E-4	TGTGCGAGAGCGGGGTATAGCAGCAGCTGGGCCAGCGACTGGTTCGACCCCTGG	CARAGYSSSWASDWFDPW	IGHV5-10-1	IGHD6-13	IGHJ5	8	12	29	37
5	5.492091388400703E-4	TGTGCGAGAGGTGGTTGGGGCAGCAGTGGCTGGTACTCTGACTTTGACTACTGG	CARGGWGSSGWYSDFDYW	IGHV1-8	IGHD6-19	IGHJ4	10	21	35	40
5	5.492091388400703E-4	TGTGCGAGAGGCGTGCGGAGTGGTTTTTATGGCGTTGTCCGGTTCGACCCCTGG	CARGVRSGFYGVVRFDPW	IGHV4-34	IGHD3-3	IGHJ5	11	16	29	40
5	5.492091388400703E-4	TGTGCGAGAGGAGGATGGAGAGATGGCTACAAGTTTTACTACATGGACGTCTGG	CARGGWRDGYKFYYMDVW	IGHV1-8	IGHD5-24	IGHJ6	10	18	31	36
5	5.492091388400703E-4	TGTGCGAGAGACTCAACTATAGCAGCAGCTGGTACGAACTGGTTCGACCCCTGG	CARDSTIAAAGTNWFDPW	IGHV4-4	IGHD6-13	IGHJ5	10	17	35	36
5	5.492091388400703E-4	TGTGCGAGAGACGATCAATACGGGGGTTACTACTACTACTACATGGACGTCTGG	CARDDQYGGYYYYYMDVW	IGHV3-30	IGHD3-10	IGHJ6	10	16	21	27
5	5.492091388400703E-4	TGTGCGAGAATGGAACATATGGTTCGGGGAGTTATCGGTTGGTTCGACCCCTGG	CARMEHMVRGVIGWFDPW	IGHV7-4-1	IGHD3-10	IGHJ5	8	17	34	39
5	5.492091388400703E-4	TGTGCGAGAAACCCGTATTGTGGTGGTGACTGCTATTCTGCTTTTGATATCTGG	CARNPYCGGDCYSAFDIW	IGHV1-46	IGHD2-21	IGHJ3	8	15	37	38
5	5.492091388400703E-4	TGTGCGAAAGATCCCCATACGGTACAGCTATGGCAGAACTACTTTGACTACTGG	CAKDPHTVQLWQNYFDYW	IGHV3-30	IGHD5-18	IGHJ4	12	22	32	37
5	5.492091388400703E-4	TGTGCAACAGATCCCCAGTATTACTATGATAGACGGCCTTGGCTGGGTGACTGG	CATDPQYYYDRRPWLGDW	IGHV1-24	IGHD3-22	IGHJ4	12	17	31	49
5	5.492091388400703E-4	TGTGCAAAAGGTCTTAGGGGGGGTCACTACTACTACTACGGTATGGACGTCTGG	CAKGLRGGHYYYYGMDVW	IGHV3-9	IGHD3-16	IGHJ6	9	16	20	25
5	5.492091388400703E-4	TGCGCGAGAGTTAGCGCCAGCAGCTGGTACCGTGAAAACCTCATTGACTACTGG	CARVSASSWYRENLIDYW	IGHV3-11	IGHD6-13	IGHJ4	9	17	29	43
5	5.492091388400703E-4	TGTGCGAGTCGGGAGGGGGTCCCTTACTACTACTACTACATGGACGTCTGG	CASREGVPYYYYYMDVW	IGHV4-39	IGHD7-27	IGHJ6	7	14	22	24
5	5.492091388400703E-4	TGTGCGAGAGTCCGTGGGACGGAGACTTCCTACTGGACGTACGATCTCTGG	CARVRGTETSYWTYDLW	IGHV3-11	IGHD1-1	IGHJ2	9	31	36	41
5	5.492091388400703E-4	TGTGCGAGAGGCGGGTTAATTACTAGCTACTACTACTACATGGACGTCTGG	CARGGLITSYYYYMDVW	IGHV4-59	IGHD3-22	IGHJ6	9	13	17	18
5	5.492091388400703E-4	TGTGCGAAAGCACTCCTTCCCCTTGACTACGGTGACCACTTTGACTACTGG	CAKALLPLDYGDHFDYW	IGHV3-23	IGHD4-17	IGHJ4	9	23	35	37
5	5.492091388400703E-4	TGTGCGAAAGATGATCGTGCTTACGATATTTTGACTGGTTCTGACTACTGG	CAKDDRAYDILTGSDYW	IGHV3-23	IGHD3-9	IGHJ4	11	20	39	41
5	5.492091388400703E-4	TGTGCAACAGATTCGGCCATTTCAGTGGTTATTTATGCTTTTCATATCTGG	CATDSAISVVIYAFHIW	IGHV1-24	IGHD3-22	IGHJ3	11	23	32	34
5	5.492091388400703E-4	TGTGCAACAGATTCGGCCATCTTAGTGGTTATTTATGCTTTTCATATCTGG	CATDSAILVVIYAFHIW	IGHV1-24	IGHD3-22	IGHJ3	11	22	32	34
5	5.492091388400703E-4	TGTGGGAGAGGTGTAGCAGTGGCTGGTACCTTTGCAGGCTACGACCACTGG	CGRGVAVAGTFAGYDHW	IGHV4-34	IGHD6-19	IGHJ5	10	13	28	41
5	5.492091388400703E-4	TGTACAAGAACGGGCAGGCGCAGTGGCTGGATACCTTCCCTTGACTACTGG	CTRTGRRSGWIPSLDYW	IGHV1-24	IGHD6-19	IGHJ4	6	19	29	40
5	5.492091388400703E-4	TGTGCTAGAGATCTGAGTAGTGGCTGGTTCAACTGGTTCGACCCCTGG	CARDLSSGWFNWFDPW	IGHV3-72	IGHD6-19	IGHJ5	13	18	27	29
5	5.492091388400703E-4	TGTGCCCGGAACCCGAGGGGGAGCTACTTCGCTTACTTTGACTACTGG	CARNPRGSYFAYFDYW	IGHV2-26	IGHD1-26	IGHJ4	9	18	27	33
5	5.492091388400703E-4	TGTGCGAGCTTCAGGGTGGATACAGCTATGGGAGGCTTTGACTACTGG	CASFRVDTAMGGFDYW	IGHV4-34	IGHD5-18	IGHJ4	7	15	30	35
5	5.492091388400703E-4	TGTGCGAGACCTCATAGTGGGAGCTACCGGTCCTACTTTGACTACTGG	CARPHSGSYRSYFDYW	IGHV3-30	IGHD1-26	IGHJ4	8	13	26	32
5	5.492091388400703E-4	TGTGCGAGAGAGCGGGTGGATAGCAGCGGTAACCACTTTGACTACTGG	CARERVDSSGNHFDYW	IGHV1-2	IGHD6-25	IGHJ4	10	19	28	34
5	5.492091388400703E-4	TGTGCGAGAGAGAGTTTGTCTGGAACGACGGACTACTTTGACTACTGG	CARESLSGTTDYFDYW	IGHV3-30	IGHD1-1	IGHJ4	10	19	29	31
5	5.492091388400703E-4	TGTGCGAAAGGATTCGACACTGGGAGCCGCGGGTTGATCGGCTCCTGG	CAKGFDTGSRGLIGSW	IGHV3-23	IGHD1-26	IGHJ5	9	20	26	43
5	5.492091388400703E-4	TGTGCAACGTTTCTAGCGTCTTGGCAGCAGCTGGCCCCTGACTACTGG	CATFLASWQQLAPDYW	IGHV1-24	IGHD6-13	IGHJ4	7	23	33	38
5	5.492091388400703E-4	TGTGCGAGACTCGAACCTATGATAGAATATGCTTTTGATATCTGG	CARLEPMIEYAFDIW	IGHV4-39	IGHD3-22	IGHJ3	9	16	24	28
5	5.492091388400703E-4	TGTGCGAGACTGGGTTCGGGGAGTTATTATACGATTGACTACTGG	CARLGSGSYYTIDYW	IGHV4-39	IGHD3-10	IGHJ4	9	12	30	34
5	5.492091388400703E-4	TGTGCGAGACAGGGGTCGGGGAGTTATTATATCTTTGACTACTGG	CARQGSGSYYIFDYW	IGHV4-39	IGHD3-10	IGHJ4	10	15	30	32
5	5.492091388400703E-4	TGTGCGAGAGATCGGGGTGGTGTGGCCTCGCCCTTTGACTACTGG	CARDRGGVASPFDYW	IGHV1-18	IGHD2-21	IGHJ4	12	15	21	32
5	5.492091388400703E-4	TGTGCGAGAGACTGGAACTACTTCAGGGGCTGGTTCGACCCCTGG	CARDWNYFRGWFDPW	IGHV7-4-1	IGHD1-7	IGHJ5	10	11	20	29
5	5.492091388400703E-4	TGTGCGAGAGACGACGGCTACTACTACTACGGTATGGACGTCTGG	CARDDGYYYYGMDVW	IGHV7-4-1	IGHD1-1	IGHJ6	10	11	15	17
5	5.492091388400703E-4	TGTGCGAAAGGCGACGACGGTGAATACGGGGACCTTGACCTCTGG	CAKGDDGEYGDLDLW	IGHV3-23	IGHD4-17	IGHJ5	9	12	27	36
5	5.492091388400703E-4	TGTGCACGGACTCTCATAGCAGCGGGTCTGGGGTTCGACCCCTGG	CARTLIAAGLGFDPW	IGHV2-26	IGHD6-25	IGHJ5	9	15	24	31
5	5.492091388400703E-4	TGTACGAGAGGAGCAGTGGCCGGTACACACGTTATGGACGTCTGG	CTRGAVAGTHVMDVW	IGHV3-30	IGHD6-19	IGHJ6	9	11	25	33
5	5.492091388400703E-4	TGTAACGCACAAAAACCGTACGGGTTAGTCAACTTTGACTACTGG	CNAQKPYGLVNFDYW	IGHV2-5	IGHD3-3	IGHJ4	2	9	19	31
5	5.492091388400703E-4	TGTGCTAGATCCGCGGACTATTATTACGGTATGGACGTCTGG	CARSADYYYGMDVW	IGHV3-49	IGHD3-22	IGHJ6	8	20	26	30
5	5.492091388400703E-4	TGTGCGATTTCCCTTCTATGGTTCGGGGAGTTATTATCGTGG	CAISLLWFGELLSW	IGHV3-30	IGHD3-10	IGHJ4	6	15	36	39
5	5.492091388400703E-4	TGTGCGAGTACACTCCTTTATTACTATGGTTGGGTCGACTGG	CASTLLYYYGWVDW	IGHV3-30	IGHD3-10	IGHJ3	7	18	30	38
5	5.492091388400703E-4	TGTGCGAGGGGGTATTCGCCAAGTATAGCCCTTGACTACTGG	CARGYSPSIALDYW	IGHV1-69D	IGHD6-6	IGHJ4	7	21	28	31
5	5.492091388400703E-4	TGTGCGAGAGGGGAAGTGGTTATTACTACGTATCACGACTGG	CARGEVVITTYHDW	IGHV1-8	IGHD3-22	IGHJ4	10	14	31	37
5	5.492091388400703E-4	TGTGCGAGAGGAGGAGGTTTGACTGGTTATTATGACTACTGG	CARGGGLTGYYDYW	IGHV1-8	IGHD3-9	IGHJ4	10	17	31	32
5	5.492091388400703E-4	TGTGCGAGAGAGGCCTATGGTTCGGGGAGCTTTGACTACTGG	CAREAYGSGSFDYW	IGHV3-53	IGHD3-10	IGHJ4	10	14	28	29
5	5.492091388400703E-4	TGTGCAACACTCGGCTATGGTCACCATATCGCCCTCTACTGG	CATLGYGHHIALYW	IGHV1-24	IGHD5-18	IGHJ4	8	13	20	35
5	5.492091388400703E-4	TGTACCACAACTGCTTGGCTACGAGGCGCTTTTGATATCTGG	CTTTAWLRGAFDIW	IGHV3-15	IGHD5-12	IGHJ3	8	15	23	27
5	5.492091388400703E-4	TGTGCGAGGGAGGCCTCCGGGGAGTTATTTGACTACTGG	CAREASGELFDYW	IGHV1-46	IGHD3-10	IGHJ4	7	17	26	27
5	5.492091388400703E-4	TGTGCGAGACGCCGATATTTTGAGCCTTTTGATATCTGG	CARRRYFEPFDIW	IGHV1-8	IGHD3-9	IGHJ3	12	13	22	25
5	5.492091388400703E-4	TGTGCGAGAGATAACAGTGGCTGGTTTCTTGACTACTGG	CARDNSGWFLDYW	IGHV3-30	IGHD6-19	IGHJ4	11	14	24	28
5	5.492091388400703E-4	TGTGCGAAAGCTAGTGGGACCGGGTCTTTTGACTACTGG	CAKASGTGSFDYW	IGHV3-23	IGHD1-26	IGHJ4	9	11	18	27
5	5.492091388400703E-4	TGTGCAACAGATCCCTCTAAGGGCTACCCTGACTACTGG	CATDPSKGYPDYW	IGHV1-24	IGHD2-15	IGHJ4	12	22	27	29
5	5.492091388400703E-4	TGTGCAAAAGTAATCTCTGGTCGTGCTTGTGATATCTGG	CAKVISGRACDIW	IGHV3-43	IGHD5-24	IGHJ3	9	12	17	23
5	5.492091388400703E-4	TGTGTGAGAGAGGACAGGGAATTACTCGACTACTGG	CVREDRELLDYW	IGHV3-21	IGHD3-10	IGHJ4	10	20	25	27
5	5.492091388400703E-4	TGTGCACGGGCAGTGGCTGGTATCGAGGATATCTGG	CARAVAGIEDIW	IGHV2-26	IGHD6-19	IGHJ3	8	9	21	27
5	5.492091388400703E-4	TGTGCAAAAGATTTGAGAGGTGATAGGGACTACTGG	CAKDLRGDRDYW	IGHV3-74	IGHD3-22	IGHJ4	11	20	25	27
5	5.492091388400703E-4	TGTGCTGCGGGGGTAGAAGGTATGGACGTCTGG	CAAGVEGMDVW	IGHV1-46	IGHD2-15	IGHJ6	4	11	15	21
5	5.492091388400703E-4	TGTGCGAGGGGACAGCTATGGTTGGACTACTGG	CARGQLWLDYW	IGHV3-53	IGHD5-18	IGHJ4	7	11	22	24
5	5.492091388400703E-4	TGTGCCCCCGGTGGCGCCTTTGACTACTGG	CAPGGAFDYW	IGHV1-46	IGHD4-23	IGHJ4	4	8	13	17
5	5.492091388400703E-4	TGTGCACCTAGCAGCTCGTTAGACTACTGG	CAPSSSLDYW	IGHV1-24	IGHD6-6	IGHJ4	5	8	18	21
5	5.492091388400703E-4	TGTGCGCCGCATACTGATTGGGGCTGG	CAPHTDWGW	IGHV3-11	IGHD2-8	IGHJ4	5	8	13	23
5	5.492091388400703E-4	TGTGCAACCACGATATTTGACTACTGG	CATTIFDYW	IGHV1-24	IGHD3-16	IGHJ4	7	9	14	15
5	5.492091388400703E-4	TGTGCGAAAACACACGATATCTGG	CAKTHDIW	IGHV3-23	.	IGHJ3	8	-1	-1	15
4	4.393673110720562E-4	TGTGCGAGAGCTTTTTCACCCCCGAAATATTATTATGATAGTAATCGTTATTCGACTGGGAACAATCCAGACTGGTACTTCGATCTCTGG	CARAFSPPKYYYDSNRYSTGNNPDWYFDLW	IGHV4-4	IGHD3-22	IGHJ2	9	27	51	70
4	4.393673110720562E-4	TGTGCGAGAGATCTGGATTACTATGATAGTAGTGGTAAACAAACCGGGTCCCTTACTTACTACTACTACGGTATGGACGTCTGG	CARDLDYYDSSGKQTGSLTYYYYGMDVW	IGHV3-21	IGHD3-22	IGHJ6	13	16	35	57
4	4.393673110720562E-4	TGTGCGAGAGAGGGTCAATTCCGTCCGGGCCCCTTACCTATTTTGACTTTCACCTCTTACTACTACTACTACATGGACGTCTGG	CAREGQFRPGPLPILTFTSYYYYYMDVW	IGHV1-46	IGHD3-9	IGHJ6	10	38	47	57
4	4.393673110720562E-4	TGTGCGAGAGAGATGGGCGGGTATAGCAGTGGCTGGTACGGTCTAGAGTGGGCCAACTACTACTACTACTACATGGACGTCTGG	CAREMGGYSSGWYGLEWANYYYYYMDVW	IGHV1-46	IGHD6-19	IGHJ6	10	17	39	55
4	4.393673110720562E-4	TGTGCGAGAGGGAATAACGTATTACTATGGTTCGGGGAGTTATACACCCCCGGGGATGGATACTACTACATGGACGTCTGG	CARGNNVLLWFGELYTPGDGYYYMDVW	IGHV3-21	IGHD3-10	IGHJ6	9	16	42	60
4	4.393673110720562E-4	TGTGCGAGAGATCCCCCGGGTATAGCAGCAGCTGGAACCACCGCAAGCGAATACTACTACTACTACGGTATGGACGTCTGG	CARDPPGIAAAGTTASEYYYYYGMDVW	IGHV1-18	IGHD6-13	IGHJ6	12	14	34	51
4	4.393673110720562E-4	TGTGCGAGAGACCTCCACCTTAAGTGGCTACAAAACCCTTGGGGTGACTACCCGCTGACTACCGGTTTTCTTGACTACTGG	CARDLHLKWLQNPWGDYPLTTGFLDYW	IGHV3-21	IGHD4-17	IGHJ4	14	42	50	70
4	4.393673110720562E-4	TGTGCGAGAGCAATAGAGTATTACGATTTTTGGAGTGGTTATTATAGCCCCGCTACTAATGATGCTTTTGATATCTGG	CARAIEYYDFWSGYYSPATNDAFDIW	IGHV4-31	IGHD3-3	IGHJ3	9	17	45	58
4	4.393673110720562E-4	TGTGCGAGAGATCAGGGGGGTAATTACGATATTTTGACTGGTTATTCCAAATACTACTACTACTACATGGACGTCTGG	CARDQGGNYDILTGYSKYYYYYMDVW	IGHV4-31	IGHD3-9	IGHJ6	12	22	45	51
4	4.393673110720562E-4	TGTGCAAGAGGCCACATTGACTATTATTATGATAGTAGTGATTATGCTTACCACTACTACTACTCCATGGACGTCTGG	CARGHIDYYYDSSDYAYHYYYSMDVW	IGHV3-74	IGHD3-22	IGHJ6	9	21	44	47
4	4.393673110720562E-4	TGTGCGCGAGGGGGAGTGGGAGCTACATGGGCCTCGGTACTATTTGACGGTCTGCCTTACTACTTTGACTACTGG	CARGGVGATWASVLFDGLPYYFDYW	IGHV3-23	IGHD1-26	IGHJ4	5	14	25	57
4	4.393673110720562E-4	TGTGCGAGAGTTTCCAGCGGCGCGACTATGATAGTAGTGGTTATGACAGGGATTTACTACTACATGGACGTCTGG	CARVSSGATMIVVVMTGIYYYMDVW	IGHV4-34	IGHD3-22	IGHJ6	9	24	43	54
4	4.393673110720562E-4	TGTGCGAGAGATTCATACGAACAAATCGTAACCCTATGGCTACAACACTACTACTACTACGGTATGGACGTCTGG	CARDSYEQIVTLWLQHYYYYGMDVW	IGHV3-30	IGHD5-24	IGHJ6	11	35	44	46
4	4.393673110720562E-4	TGTGCGAGAGATCCTGGCAGGGACCAAGTGATTGGCGTCCGAAGCTACAACTTCTATTACTACATGGACGTCTGG	CARDPGRDQVIGVRSYNFYYYMDVW	IGHV3-21	IGHD6-6	IGHJ6	12	35	40	45
4	4.393673110720562E-4	TGTGCGAGAGAGGGGACGAGGGAGCAGTGGTTCGGGGAGTTATTATCCTACCGCAGGGGCTACTTTGACTACTGG	CAREGTREQWFGELLSYRRGYFDYW	IGHV4-31	IGHD3-10	IGHJ4	10	27	45	59
4	4.393673110720562E-4	TGTGCGAGGGACACGACCGGGGGCGGATATTACGATATTTTGACTGGTTATTTCGACTACTTTGACTACTGG	CARDTTGGGYYDILTGYFDYFDYW	IGHV4-39	IGHD3-9	IGHJ4	7	27	51	55
4	4.393673110720562E-4	TGTGCGAGACATTTTCGTGTACGGACACCTGATGACTACGGTGACTACACGGCCCCGGCTTTTGATATCTGG	CARHFRVRTPDDYGDYTAPAFDIW	IGHV1-46	IGHD4-17	IGHJ3	8	31	47	57
4	4.393673110720562E-4	TGTGCGAGACAGCCCTTTCCGGAGTATTACTATGATAGTAGTGGTTACCCATACGGGGGCTTTGACTACTGG	CARQPFPEYYYDSSGYPYGGFDYW	IGHV4-39	IGHD3-22	IGHJ4	10	23	46	59
4	4.393673110720562E-4	TGTGCGAGAGTCGGTGGTAGTATGGCTGGGGAAGTTGTTCTGGGGCCTTACTATTACTACATGGACGTCTGG	CARVGGSMAGEVVLGPYYYYMDVW	IGHV4-4	IGHD2-15	IGHJ6	9	12	19	48
4	4.393673110720562E-4	TGTGCGAGAGCCGGGTGGAGGACTAGTGGGAGCTACCTTAAGGACTACTACTACTACTACATGGACGTCTGG	CARAGWRTSGSYLKDYYYYYMDVW	IGHV1-69	IGHD1-26	IGHJ6	9	23	35	43
4	4.393673110720562E-4	TGTGCGAGAGGCGCGAGTATAGCAGTGGCTGGTACGTTGTGGATTAAACTCCTGTACTACTTTGACTACTGG	CARGASIAVAGTLWIKLLYYFDYW	IGHV4-34	IGHD6-19	IGHJ4	11	16	36	53
4	4.393673110720562E-4	TGTGCGAGAGATTTTCGTGTACGGACACCTGATGACTACGGTGACTACACGGCCCCGGCTTTTGATATCTGG	CARDFRVRTPDDYGDYTAPAFDIW	IGHV4-31	IGHD4-17	IGHJ3	11	31	47	57
4	4.393673110720562E-4	TGTGCGAGAGATTCCCGGGTCGGCTTATTACTATGGTTCGGGGAGTTATATGTCGAGGGTATTGATATCTGG	CARDSRVGLLLWFGELYVEGIDIW	IGHV3-30	IGHD3-10	IGHJ3	11	25	48	61
4	4.393673110720562E-4	TGTGCGAGAGACGTACGATTTTTGGAGTGGTTATTATCCCTACACCCAATATACTACGGTATGGACGTCTGG	CARDVRFLEWLLSLHPIYYGMDVW	IGHV3-11	IGHD3-3	IGHJ6	10	13	36	60
4	4.393673110720562E-4	TGTGCGAGAGAGAGAGGAAGAGCGTATTACGATATTTTGACTGGTTATTCGCCTCGTTACTTTGACTACTGG	CARERGRAYYDILTGYSPRYFDYW	IGHV1-69	IGHD3-9	IGHJ4	10	22	48	57
4	4.393673110720562E-4	TGTGCGAGAAGGTATTTCTATTGTAGTAGTACCAGCTGCTACTTGGGATACTTGGGCTACTTTGACTACTGG	CARRYFYCSSTSCYLGYLGYFDYW	IGHV1-69	IGHD2-2	IGHJ4	8	18	40	56
4	4.393673110720562E-4	TGTGCGAGAAGGTATTTCTATTGTAGTAGTACCAGCTGCTACTTGGGATACTTGGGCTACTTTGACTACTGG	CARRYFYCSSTSCYLGYLGYFDYW	IGHV4-28	IGHD2-2	IGHJ4	9	18	40	56
4	4.393673110720562E-4	TGTGCAAGAGGGGGTATTACTATGGTTCGGGGCCCTACGGCTCTTTACTACTACTACTACATGGACGTCTGG	CARGGITMVRGPTALYYYYYMDVW	IGHV3-13	IGHD3-10	IGHJ6	9	13	31	45
4	4.393673110720562E-4	TGTGCGAGACTCCCCACCGGGTATAGCAGTGGCGAGGAGATCTACTACTACTACGGTATGGACGTCTGG	CARLPTGYSSGEEIYYYYGMDVW	IGHV5-10-1	IGHD6-19	IGHJ6	9	16	32	41
4	4.393673110720562E-4	TGTGCGAGAGTCCCGGTACATTACGATATTTTGACTGGTTACTACGTCACGTACTACTTTGACTACTGG	CARVPVHYDILTGYYVTYYFDYW	IGHV4-59	IGHD3-9	IGHJ4	9	19	40	50
4	4.393673110720562E-4	TGTGCGAGAGCGGGGCGGAGTTACTATGATAGTAGTGGTTATTACTACGAAGATTGGTTCGACCCCTGG	CARAGRSYYDSSGYYYEDWFDPW	IGHV4-59	IGHD3-22	IGHJ5	9	20	48	54
4	4.393673110720562E-4	TGTGCGAGAGGCCTAGGTGACTACGATGACTTCCTCCTACTTTACTACTACAATGGTATGGACGTCTGG	CARGLGDYDDFLLLYYYNGMDVW	IGHV1-8	IGHD2-2	IGHJ6	13	42	53	57
4	4.393673110720562E-4	TGTGCGAGAGGGACTTTTAATATGGCTCGGGGAGTGATTATAAATTATCGTTACTACTTTGACTTCTGG	CARGTFNMARGVIINYRYYFDFW	IGHV1-8	IGHD3-10	IGHJ4	10	16	42	51
4	4.393673110720562E-4	TGTGCGAGAGATCACCGTATTACTATGATAGTAGTACCTAACTGGTACTACTACGGTATGGACGTCTGG	CARDHRITMIVVPNWYYYGMDVW	IGHV1-46	IGHD3-22	IGHJ6	12	15	34	45
4	4.393673110720562E-4	TGTGCGAGAGATAGTTTCTTGGTGGCTGGGACGACGGAATACTACTACTACTACGGTATGGACGTCTGG	CARDSFLVAGTTEYYYYYGMDVW	IGHV3-21	IGHD6-19	IGHJ6	11	21	32	39
4	4.393673110720562E-4	TGTGCGAGAGAGATAGTGGTGGTAGCTGCTACTCGGCGATACTACTACTACTACGGTATGGACGTCTGG	CAREIVVVAATRRYYYYYGMDVW	IGHV3-11	IGHD2-15	IGHJ6	10	13	33	39
4	4.393673110720562E-4	TGTGCGAAAGATCACAGTCCCTTAATGGTGTATGCTATCTTACCCTACTACTACGGTATGGACGTCTGG	CAKDHSPLMVYAILPYYYGMDVW	IGHV3-30	IGHD2-8	IGHJ6	12	22	37	44
4	4.393673110720562E-4	TGTGCACGGGCCCCCCGCGTTTGGTTCGCGGACCTCACAAAGGTGACGTCTGATGCTTTTGATATCTGG	CARAPRVWFADLTKVTSDAFDIW	IGHV2-26	IGHD3-10	IGHJ3	8	21	31	50
4	4.393673110720562E-4	TGTGCACGGGCCCCCCGCGTATGGTTCGGGGACCTCACAAAACTGACGTCTGATGCTTTTGATATCTGG	CARAPRVWFGDLTKLTSDAFDIW	IGHV2-5	IGHD3-10	IGHJ3	6	19	31	50
4	4.393673110720562E-4	TGTGCACGGACACTTGGTTACTATGAGAGTGGTGATTATTACGCCTTGGGGAATGCTTTTGATCTCTGG	CARTLGYYESGDYYALGNAFDLW	IGHV2-70	IGHD3-22	IGHJ3	9	17	41	52
4	4.393673110720562E-4	TGTGCAAGAGGCAATAGTGGCTTCGATCCACCCGAATATAACTACTACTACTATTACATGGACGTCTGG	CARGNSGFDPPEYNYYYYYMDVW	IGHV3-74	IGHD5-12	IGHJ6	9	13	26	34
4	4.393673110720562E-4	TGTTCGGGAAGCCGTTACGATTTTTTTGGATGGCTTTATGGAAGGGGTAATGCTTTTGATCTCTGG	CSGSRYDFFGWLYGRGNAFDLW	IGHV4-30-2	IGHD3-3	IGHJ3	2	14	24	49
4	4.393673110720562E-4	TGTGCGGGTGTTCTGGGATATTGTACTAATGGTGTATGCTACTACTACTACGGTATGGACGTCTGG	CAGVLGYCTNGVCYYYYGMDVW	IGHV4-34	IGHD2-8	IGHJ6	5	15	37	38
4	4.393673110720562E-4	TGTGCGAGGGGGGTGGCTACACCTCTCAGCCCTATTTCCTACTACTACTACGGTATGGACGTCTGG	CARGVATPLSPISYYYYGMDVW	IGHV1-69D	IGHD5-12	IGHJ6	7	12	19	38
4	4.393673110720562E-4	TGTGCGAGATGGGGCCCCGGCTCGGTTACGGTGACTACTTTTATAGTGTACTACTTTGACTACTGG	CARWGPGSVTVTTFIVYYFDYW	IGHV4-34	IGHD4-17	IGHJ4	8	26	37	47
4	4.393673110720562E-4	TGTGCGAGATACTTGACGCCTGATGACTCATTGGCGGGGACTACTGATGTTCCTTTTGGTTTTTGG	CARYLTPDDSLAGTTDVPFGFW	IGHV5-10-1	IGHD4-17	IGHJ3	8	34	43	52
4	4.393673110720562E-4	TGTGCGAGAGTTCCCGTAGTACCAGTCCCCGTCAACTTCTACTACTACTACGGTATGGACGTCTGG	CARVPVVPVPVNFYYYYGMDVW	IGHV7-4-1	IGHD2-2	IGHJ6	9	15	24	38
4	4.393673110720562E-4	TGTGCGAGAGGTAGTTATTGTAGTAGTACCAGCTGCTATCTCTACTACTACGGTATGGACGTCTGG	CARGSYCSSTSCYLYYYGMDVW	IGHV3-21	IGHD2-2	IGHJ6	9	15	38	41
4	4.393673110720562E-4	TGTGCGAGAGGTAGTTATTGTAGTAGTACCAGCTGCTATCTCTACTACTACGGTATGGACGTCTGG	CARGSYCSSTSCYLYYYGMDVW	IGHV1-8	IGHD2-2	IGHJ6	10	15	38	41
4	4.393673110720562E-4	TGTGCGAGAGGGGGCTTAAGGTTCGGGGAGTTATTATTAGTCAAGCCGTGGTACTTTGACTACTGG	CARGGLRFGELLLVKPWYFDYW	IGHV1-8	IGHD3-10	IGHJ4	10	19	36	51
4	4.393673110720562E-4	TGTGCGAGAGGGGGACTGGCGATTAGTAGTGGTTATTACTACGTGGGCAACTGGTTCGACCCCTGG	CARGGLAISSGYYYVGNWFDPW	IGHV1-8	IGHD3-22	IGHJ5	10	23	43	47
4	4.393673110720562E-4	TGTGCGAGAGGAGGTTGGGCCAGTGGCCCGACAAAAACCTACTACTACTACTACATGGACGTCTGG	CARGGWASGPTKTYYYYYMDVW	IGHV1-8	IGHD6-19	IGHJ6	10	20	26	38
4	4.393673110720562E-4	TGTGCGAGAGAGGGTTACTATGATAGTAGTGGTTATTACCCTCCGGGAGACGGTATGGACGTCTGG	CAREGYYDSSGYYPPGDGMDVW	IGHV1-46	IGHD3-22	IGHJ6	10	14	38	54
4	4.393673110720562E-4	TGTGCGAAAGATCTTTTCTCCTACCGTATTACGATTTTTGGAGTGGTTACCAACTTTGACTACTGG	CAKDLFSYRITIFGVVTNFDYW	IGHV3-23	IGHD3-3	IGHJ4	15	24	48	52
4	4.393673110720562E-4	TGTGCAACAGATAGGGTAGCGTATTACGATTTTTGGAGTGGTTATTTAAACGGTATGGACGTCTGG	CATDRVAYYDFWSGYLNGMDVW	IGHV1-24	IGHD3-3	IGHJ6	11	19	45	54
4	4.393673110720562E-4	TGTGCAACAGATAGAATAGCAGCAGCTGGTACCTGGGAATACTACTACTACGGTATGGACGTCTGG	CATDRIAAAGTWEYYYYGMDVW	IGHV1-24	IGHD6-13	IGHJ6	11	15	31	39
4	4.393673110720562E-4	TGTGCAAAATCAGGGCATATACCTCTGGGACCGGGTGACTACGGCTTTTATGCTTTTGATATCTGG	CAKSGHIPLGPGDYGFYAFDIW	IGHV3-9	IGHD4-17	IGHJ3	8	33	42	49
4	4.393673110720562E-4	TGTGCAAAATATGCCCGGACTATTTTTGGTAGTTCGGTTGACTACTACTACTACATGGACGTCTGG	CAKYARTIFGSSVDYYYYMDVW	IGHV3-9	IGHD3-3	IGHJ6	8	21	28	40
4	4.393673110720562E-4	TGTGCAAAAGATATTATCGGGCGATATTGTAGGGGTGTTGGCTGTTACTCGGCTTTTGATATGTGG	CAKDIIGRYCRGVGCYSAFDMW	IGHV3-43	IGHD2-15	IGHJ3	13	22	49	51
4	4.393673110720562E-4	TGTGTGAAAGAAGGTTTACCAAACACAGAGACGGTGGCAAAACGGGGGTACTTTGCCTCCTGG	CVKEGLPNTETVAKRGYFASW	IGHV3-23	IGHD4-23	IGHJ4	10	30	36	48
4	4.393673110720562E-4	TGTGCGACCCGTATAGGCTTAGGTCGCGGTATGATTTTACATCAATACTACTTTGACTACTGG	CATRIGLGRGMILHQYYFDYW	IGHV4-39	IGHD3-16	IGHJ4	6	29	35	45
4	4.393673110720562E-4	TGTGCGAGCCCCTATAGCAGCTCGTTGGCGGGTTACTACTACTACTACGGTATGGACGTCTGG	CASPYSSSLAGYYYYYGMDVW	IGHV7-4-1	IGHD6-6	IGHJ6	7	12	24	32
4	4.393673110720562E-4	TGTGCGAGGGCCGCCGGTTATGATTACGTTTGGGGGAGTGACTTTGGGTTATTTGACTACTGG	CARAAGYDYVWGSDFGLFDYW	IGHV4-39	IGHD3-16	IGHJ4	7	17	38	51
4	4.393673110720562E-4	TGTGCGAGACATGGCGAGGGGTTACTATGGTTCGGCCCGGAGGGAGATGCATTTGATATCTGG	CARHGEGLLWFGPEGDAFDIW	IGHV4-39	IGHD3-10	IGHJ3	12	21	34	45
4	4.393673110720562E-4	TGTGCGAGACATGACCTGATGACCACCTATGATAGTAGTGGTTCAGGGGCTTTTGATATCTGG	CARHDLMTTYDSSGSGAFDIW	IGHV4-39	IGHD3-22	IGHJ3	12	26	42	48
4	4.393673110720562E-4	TGTGCGAGACACGGGGGTATTACTATGATAGTAGTGGTAATCCCTAGTGCTTTTGATATCTGG	CARHGGITMIVVVIPSAFDIW	IGHV4-39	IGHD3-22	IGHJ3	10	16	37	47
4	4.393673110720562E-4	TGTGCGAGACAAAACTGGGGATACTATGGTTCGGGGAGTTATATCCCCTGGTTCGACCCCTGG	CARQNWGYYGSGSYIPWFDPW	IGHV5-10-1	IGHD3-10	IGHJ5	10	21	41	47
4	4.393673110720562E-4	TGTGCGAGAGTGAAGGGGGCCGAATACTATAATTCGGTGACTCGGGGCTGGTTCGACCCCTGG	CARVKGAEYYNSVTRGWFDPW	IGHV4-4	IGHD4-17	IGHJ5	9	34	41	47
4	4.393673110720562E-4	TGTGCGAGAGCAAACCCCGTGTTCGATATTGTAGTAGTACCAGCCGGTGAACTTGACTACTGG	CARANPVFDIVVVPAGELDYW	IGHV4-34	IGHD2-2	IGHJ4	9	24	43	52
4	4.393673110720562E-4	TGTGCGAGAGGCCCGCGAAGATGGCTACAATTAGGGCGGGGATTTGGTGCTTTTGATATCTGG	CARGPRRWLQLGRGFGAFDIW	IGHV4-59	IGHD5-24	IGHJ3	9	18	32	47
4	4.393673110720562E-4	TGTGCGAGAGGGGGTGGGGGTACAGCTATGGAGTACTACTACTACTACTACATGGACGTCTGG	CARGGGGTAMEYYYYYYMDVW	IGHV1-8	IGHD5-18	IGHJ6	10	20	30	33
4	4.393673110720562E-4	TGTGCGAGAGATATCGGAGACCTTTACGATATTTTGACTGGTTATTATGGATTTGACTACTGG	CARDIGDLYDILTGYYGFDYW	IGHV1-18	IGHD3-9	IGHJ4	11	23	47	51
4	4.393673110720562E-4	TGTGCGAGAGACGATTACTATGGTTCGGGGAGTTATTACAGAAATTGGGGCGTGGACTACTGG	CARDDYYGSGSYYRNWGVDYW	IGHV3-30	IGHD3-10	IGHJ4	10	13	37	54
4	4.393673110720562E-4	TGTGCGAGAGAGGGGGGAATGGTGTATGCTTCAGACTACTACTACTACGGTATGGACGTCTGG	CAREGGMVYASDYYYYGMDVW	IGHV3-21	IGHD2-8	IGHJ6	10	17	29	34
4	4.393673110720562E-4	TGTGCGAGAGAACGATATTTTGACTGGTTATTACGTTCAGGCGGGGGCTACATGGACGTCTGG	CARERYFDWLLRSGGGYMDVW	IGHV3-21	IGHD3-9	IGHJ6	10	11	32	47
4	4.393673110720562E-4	TGTGCGAGAAGAGTTGGTTATGACAATGGCTGGGGGTCTTACTTCTCCTACATGGACGTTTGG	CARRVGYDNGWGSYFSYMDVW	IGHV4-34	IGHD3-22	IGHJ6	8	14	20	39
4	4.393673110720562E-4	TGTGCGAAAGGTGAGACGGGGTTACCACAGGGCGACTACTACTACTACGGTATGGACGTCTGG	CAKGETGLPQGDYYYYGMDVW	IGHV3-23	IGHD4-23	IGHJ6	9	16	27	34
4	4.393673110720562E-4	TGTGCACGGATAACGTATAGTGGGAGCTACTATGGTGATTTTATTCCCTATTTAGACTACTGG	CARITYSGSYYGDFIPYLDYW	IGHV2-26	IGHD1-26	IGHJ4	17	18	31	47
4	4.393673110720562E-4	TGTGCACACAGCCATAGGGTCGAATTACGATATTTTGACTGGTCGCCCTTCTTTGACTACTGG	CAHSHRVELRYFDWSPFFDYW	IGHV2-5	IGHD3-9	IGHJ4	10	23	42	50
4	4.393673110720562E-4	TGTGCAACAGGGGCGGGCTACTATGATAGTAGTGGTTATTACCTAAACTGGTTCGACCCCTGG	CATGAGYYDSSGYYLNWFDPW	IGHV1-24	IGHD3-22	IGHJ5	9	18	41	45
4	4.393673110720562E-4	TGTGCAACAGATCAGTTTGTGGTTACCCTATTAGATAACTACTACTACGGTATGGACGTCTGG	CATDQFVVTLLDNYYYGMDVW	IGHV1-24	IGHD3-22	IGHJ6	16	18	24	37
4	4.393673110720562E-4	TGTGCAAGAGGCGATTATGATAGTAGTGGTTACCCCTCTTACTACTACTACATGGACGTCTGG	CARGDYDSSGYPSYYYYMDVW	IGHV3-13	IGHD3-22	IGHJ6	9	15	31	39
4	4.393673110720562E-4	TGTGCAAAAGGGGAGTATGATAGTAGTGCCCATTACTACTACTACTACTACATGGACGTCTGG	CAKGEYDSSAHYYYYYYMDVW	IGHV3-9	IGHD3-22	IGHJ6	9	15	27	31
4	4.393673110720562E-4	TGTACCACAGACCAAAACGTATATACCGGGGACAGTCGTGGTTATTACTTCGGCGGCTACTGG	CTTDQNVYTGDSRGYYFGGYW	IGHV3-15	IGHD3-22	IGHJ4	10	33	48	56
4	4.393673110720562E-4	TGTGTAACAGGAGGAAGTAGATATTGTAGTGGGGGAAGCTGCTACCCGGGAGACTACTGG	CVTGGSRYCSGGSCYPGDYW	IGHV3-74	IGHD2-15	IGHJ4	3	19	44	51
4	4.393673110720562E-4	TGTGTAACAACATATTACTATGATACCAGTGATTATTCCTTTGATCCTTTTGATATCTGG	CVTTYYYDTSDYSFDPFDIW	IGHV1-3	IGHD3-22	IGHJ3	3	12	36	41
4	4.393673110720562E-4	TGTGCGACATATCAATCGTCGTATAGCAGTGGCTGGTACTTTTGGTGGTTCGACCCCTGG	CATYQSSYSSGWYFWWFDPW	IGHV5-10-1	IGHD6-19	IGHJ5	6	20	38	45
4	4.393673110720562E-4	TGTGCGAGGTGGGACTTTGGTACAACTGGAACGGGTCCTCACTGGTACTTCGATCTCTGG	CARWDFGTTGTGPHWYFDLW	IGHV4-39	IGHD1-1	IGHJ2	7	18	32	40
4	4.393673110720562E-4	TGTGCGAGATGCGACGCGGGGAGTTCCTTGGGTCGGTACTACTTCTTCTTAGACGTCTGG	CARCDAGSSLGRYYFFLDVW	IGHV4-39	IGHD3-10	IGHJ6	8	16	24	36
4	4.393673110720562E-4	TGTGCGAGACATTTTGGAATGATTGTTAGCCACTTCTACTTTTACGGTGTGGACGTCTGG	CARHFGMIVSHFYFYGVDVW	IGHV1-2	IGHD5-12	IGHJ6	8	26	33	49
4	4.393673110720562E-4	TGTGCGAGAGTCGCTAGCGGCGGCAGCAACTGGCTCTACCGGGACTACTTTGACTACTGG	CARVASGGSNWLYRDYFDYW	IGHV3-21	IGHD6-13	IGHJ4	9	22	32	43
4	4.393673110720562E-4	TGTGCGAGAGGGGGGCTGGTAGCAGTGGCTGCCCCCTACTACTACTACATGGACGTCTGG	CARGGLVAVAAPYYYYMDVW	IGHV1-69	IGHD6-19	IGHJ6	9	19	30	35
4	4.393673110720562E-4	TGTGCGAGAGGATCGTCTCCGGAGTGGGAGCTACTACCGTTCGACTGGTTCGACCCCTGG	CARGSSPEWELLPFDWFDPW	IGHV1-69D	IGHD1-26	IGHJ5	9	22	36	43
4	4.393673110720562E-4	TGTGCGAGAGGAGGCCCTTCCTTACGATTTTTGGAGTGGCCACGGGGGATGGACGTCTGG	CARGGPSLRFLEWPRGMDVW	IGHV4-34	IGHD3-3	IGHJ6	10	21	38	48
4	4.393673110720562E-4	TGTGCGAGAGGAAATTCGATGTCATCTACGGTGACCTATAACTGGTACTTCGATCTCTGG	CARGNSMSSTVTYNWYFDLW	IGHV3-21	IGHD4-17	IGHJ2	9	25	34	40
4	4.393673110720562E-4	TGTGCGAGAGATATAACGCTGGTGGGAGCTACCCACTACTACTACGGTATGGACGTCTGG	CARDITLVGATHYYYGMDVW	IGHV1-46	IGHD1-26	IGHJ6	11	21	31	34
4	4.393673110720562E-4	TGTGCGAGAACTAACGAATTGTTCTGGTTGCGGGAGTCTCGGGGTGGTTTTCATATCTGG	CARTNELFWLRESRGGFHIW	IGHV3-30	IGHD3-16	IGHJ3	8	27	36	47
4	4.393673110720562E-4	TGTGCGAAAGATGGGACAACCAAGTATTACGATATTTTGACTGGTTATCCCGACCACTGG	CAKDGTTKYYDILTGYPDHW	IGHV3-23	IGHD3-9	IGHJ5	11	23	47	50
4	4.393673110720562E-4	TGTGCGAAAGATGGATATGATTACGTTTGGGGGAGTTATAGCTACTACTTTGACTACTGG	CAKDGYDYVWGSYSYYFDYW	IGHV3-30	IGHD3-16	IGHJ4	11	15	38	42
4	4.393673110720562E-4	TGTGCGAAAGACCCCCCTCAGGGGAGTTATCGGTGGCATCCAGTCTGGTTCGACCCCTGG	CAKDPPQGSYRWHPVWFDPW	IGHV3-23	IGHD3-16	IGHJ5	10	20	31	44
4	4.393673110720562E-4	TGTGCAATAGTGCTGTGTAGCGGTGGTAGGTGCCCCCTGAGGGGTGCTTTTGATTTCTGG	CAIVLCSGGRCPLRGAFDFW	IGHV1-69-2	IGHD2-15	IGHJ3	6	15	32	44
4	4.393673110720562E-4	TGTGCAATAGTGCTGTGTAGCGGTGGTAGGTGCCCCCTGAGGGGTGCTTTTGATTTCTGG	CAIVLCSGGRCPLRGAFDFW	IGHV3-47	IGHD2-15	IGHJ3	6	15	32	44
4	4.393673110720562E-4	TGTGCAAGAGGGGTGCACCGGCTACAAGATAGACACTACTACTACTACATGGACGTCTGG	CARGVHRLQDRHYYYYMDVW	IGHV3-13	IGHD5-24	IGHJ6	9	19	26	34
4	4.393673110720562E-4	TGTACCACAGATCTGGCCGGATTACGATTTTTGGAGTGGATACCAGGTCTTGACTACTGG	CTTDLAGLRFLEWIPGLDYW	IGHV3-15	IGHD3-3	IGHJ4	14	20	38	49
4	4.393673110720562E-4	TGTGTGAGAGACATCCGATATTGTAGTAGTACCTGCTACTATGGTATGGACGTCTGG	CVRDIRYCSSTCYYGMDVW	IGHV4-4	IGHD2-2	IGHJ6	10	16	42	45
4	4.393673110720562E-4	TGTGCCAGAGCCCAATATTGTAGTAGTACCAGCTGCCACGGCGCTTTTGATATCTGG	CARAQYCSSTSCHGAFDIW	IGHV4-30-2	IGHD2-2	IGHJ3	9	14	35	42
4	4.393673110720562E-4	TGTGCGAGATTTCCGTGGGGTGACTACGAGGCCGCAGAGTACGGTATGGACGTCTGG	CARFPWGDYEAAEYGMDVW	IGHV1-58	IGHD4-17	IGHJ6	5	18	27	45
4	4.393673110720562E-4	TGTGCGAGAGGCGCCCTGAGGCAGTGGCTGGTACCTGCATACTGGTTCGACCCCTGG	CARGALRQWLVPAYWFDPW	IGHV1-8	IGHD6-19	IGHJ5	11	20	33	40
4	4.393673110720562E-4	TGTGCGAGAGATCGTAGCAGCAGCTATGGTCCGTACTACTACGGTATGGACGTCTGG	CARDRSSSYGPYYYGMDVW	IGHV3-21	IGHD6-13	IGHJ6	12	14	24	33
4	4.393673110720562E-4	TGTGCGAGAGATATTTCATCGGTTGGATACAGCTACGCTGATGGTTTTGATATCTGG	CARDISSVGYSYADGFDIW	IGHV4-39	IGHD5-18	IGHJ3	8	23	34	38
4	4.393673110720562E-4	TGTGCGAGAGACCCGTATTACTATGGTTCGGGGAGTTATATGGGCTCGGACGTCTGG	CARDPYYYGSGSYMGSDVW	IGHV1-46	IGHD3-10	IGHJ6	10	13	38	47
4	4.393673110720562E-4	TGTGCGAGAGACGAGTATTACGATATTTTGACTGGTTATTACGGTATGGACGTCTGG	CARDEYYDILTGYYGMDVW	IGHV7-4-1	IGHD3-9	IGHJ6	10	14	40	45
4	4.393673110720562E-4	TGTGCACGGATAGAGCCAGAGGGGTATTACTACTACTACTACGGTATGGACGTCTGG	CARIEPEGYYYYYYGMDVW	IGHV2-26	IGHD5-12	IGHJ6	11	13	17	24
4	4.393673110720562E-4	TGTGCACGGACCCATTACGATATTTTGACTGGTTATCTTACCCTCTTTGACTACTGG	CARTHYDILTGYLTLFDYW	IGHV2-26	IGHD3-9	IGHJ4	9	13	35	44
4	4.393673110720562E-4	TGTGCACACAGTTTGATATGGTTCGGGGAGTTATTACCAAACTACTTTGACTACTGG	CAHSLIWFGELLPNYFDYW	IGHV2-5	IGHD3-10	IGHJ4	10	16	35	40
4	4.393673110720562E-4	TGTGCAACAGATCGAAGCATTACAGCGATGGTGGTAATTGATGCTTTTGATGTGTGG	CATDRSITAMVVIDAFDVW	IGHV1-24	IGHD5-18	IGHJ3	12	20	31	38
4	4.393673110720562E-4	TGTGCAACAGACCGTATTGTACCATTCAGCTACTACTACTACGGTATGGACGTCTGG	CATDRIVPFSYYYYGMDVW	IGHV1-24	IGHD2-8	IGHJ6	10	14	21	29
4	4.393673110720562E-4	TGTGCAAAAGATACGGCTATTACTATGATAGTGGGGTGGAGCGGGTTCGACCCCTGG	CAKDTAITMIVGWSGFDPW	IGHV3-9	IGHD3-22	IGHJ5	12	17	31	43
4	4.393673110720562E-4	TGTGTGAAACATAAAGGTGGGAGTCACCTCTTATACTGGTACATGGACGTCTGG	CVKHKGGSHLLYWYMDVW	IGHV4-39	IGHD1-26	IGHJ6	11	16	22	39
4	4.393673110720562E-4	TGTGCGGGACTTGTAATAACCACTACTCTCCCGGCGTGGGCTTTTGATATCTGG	CAGLVITTTLPAWAFDIW	IGHV4-39	IGHD3-22	IGHJ3	13	14	26	39
4	4.393673110720562E-4	TGTGCGACCGAACTCTATAGCAGTGGCTGGTATTTTGGTGCTTTTGATATCTGG	CATELYSSGWYFGAFDIW	IGHV4-59	IGHD6-19	IGHJ3	6	15	31	38
4	4.393673110720562E-4	TGTGCGACCACCGCCCGTACCCAATACTATGATATTAGTGGTCCCTCGCCCTGG	CATTARTQYYDISGPSPW	IGHV4-34	IGHD3-22	IGHJ5	6	24	41	48
4	4.393673110720562E-4	TGTGCGAGACCTACTATGGTTCGGGGAGTCGACCAGTACTACTTTGACTTCTGG	CARPTMVRGVDQYYFDFW	IGHV4-39	IGHD3-10	IGHJ4	9	11	28	34
4	4.393673110720562E-4	TGTGCGAGACCCCACGCACCAGTATTACTATGGTTCGGGGAGTTATTAGACTGG	CARPHAPVLLWFGELLDW	IGHV3-30	IGHD3-10	IGHJ4	8	21	47	49
4	4.393673110720562E-4	TGTGCGAGACAAGATGCTATGGTTCGGGGATATTACTACTACATGGACGTCTGG	CARQDAMVRGYYYYMDVW	IGHV4-39	IGHD3-10	IGHJ6	10	16	29	33
4	4.393673110720562E-4	TGTGCGAGAGTAGTCGCGGAGCTGCTATGGAGCCCTAACTGGTTCGACCCCTGG	CARVVAELLWSPNWFDPW	IGHV1-18	IGHD2-2	IGHJ5	9	19	28	36
4	4.393673110720562E-4	TGTGCGAGAGCCACCGATAGTGGGAGCTACTTCTGGTCCTGGTTCGACCCCTGG	CARATDSGSYFWSWFDPW	IGHV3-11	IGHD1-26	IGHJ5	9	16	30	38
4	4.393673110720562E-4	TGTGCGAGAGGCCGGTACAGTAGCTCGTCAAATTATTACGGGATGGACGTCTGG	CARGRYSSSSNYYGMDVW	IGHV7-4-1	IGHD6-6	IGHJ6	9	14	28	42
4	4.393673110720562E-4	TGTGCGAGAGGCGAAAGGAGTGGTCATTATCTCTACTACGGTATGGACGTCTGG	CARGERSGHYLYYGMDVW	IGHV4-31	IGHD3-3	IGHJ6	9	16	29	32
4	4.393673110720562E-4	TGTGCGAGAGGAAAGGATGCGGGGAGTTATTATAACGCCAAATATGACTACTGG	CARGKDAGSYYNAKYDYW	IGHV1-69D	IGHD3-10	IGHJ4	9	19	36	44
4	4.393673110720562E-4	TGTGCGAGAGATCTTGCAGGAGCAGTGTCTTCTATGGAAAAAAGGGGGTTCTGG	CARDLAGAVSSMEKRGFW	IGHV3-30	IGHD6-19	IGHJ4	13	20	26	50
4	4.393673110720562E-4	TGTGCGAGAGATCCAGGTCATAGTAGTGGTTATCCCCGTCTTGGGGATATCTGG	CARDPGHSSGYPRLGDIW	IGHV1-46	IGHD3-22	IGHJ3	12	19	32	45
4	4.393673110720562E-4	TGTGCGAGAGATACCCATTATAGCAGCTCGTCAAAGGGGTACTTCGATCTCTGG	CARDTHYSSSSKGYFDLW	IGHV3-21	IGHD6-6	IGHJ2	11	18	31	37
4	4.393673110720562E-4	TGTGCGAGAGAGCGGGAACATTATAACAGCCTCCCAGGGTACTTTGATTCCTGG	CAREREHYNSLPGYFDSW	IGHV1-69	IGHD3-10	IGHJ4	10	19	26	39
4	4.393673110720562E-4	TGTGCGAAAGATTTCAGTTATTTTAGCAGCTGGTATTCCAGTATGGACGTCTGG	CAKDFSYFSSWYSSMDVW	IGHV3-23	IGHD2-2	IGHJ6	11	23	34	42
4	4.393673110720562E-4	TGTGCGAAAGAGGGGGTAGTGGCTACCATCTACTACTACTACATGGACGTCTGG	CAKEGVVATIYYYYMDVW	IGHV3-30	IGHD5-12	IGHJ6	10	16	25	29
4	4.393673110720562E-4	TGTGCGAAAAACGAATACAGCTATGGTTATATCCCGCCCGACTTTGACTACTGG	CAKNEYSYGYIPPDFDYW	IGHV3-30	IGHD5-18	IGHJ4	6	14	28	40
4	4.393673110720562E-4	TGTGCAACAGGTAGTGGCCGGTTTTGGAGTGACTCCGACTACTTTGACTACTGG	CATGSGRFWSDSDYFDYW	IGHV1-24	IGHD3-3	IGHJ4	9	21	30	37
4	4.393673110720562E-4	TGTGCAACAACCTCTCCCCATATAGCAGCAGGTTCGGGTTGGTTCGACCCCTGG	CATTSPHIAAGSGWFDPW	IGHV1-24	IGHD6-13	IGHJ5	8	20	30	39
4	4.393673110720562E-4	TGCGCCAAGTTTAATGACCTAGGTATCGCAGCAGCTGGTGCCTTTGACTCCTGG	CAKFNDLGIAAAGAFDSW	IGHV3-23	IGHD6-13	IGHJ4	1	21	38	41
4	4.393673110720562E-4	TGTGCGAGCCCGTCCGTCAGTGGTTATCCCAGCTACTACTTTGACTCCTGG	CASPSVSGYPSYYFDSW	IGHV4-4	IGHD3-22	IGHJ4	7	18	26	33
4	4.393673110720562E-4	TGTGCGAGCGTGCCTCCCCTCTGCGGTGGTGACTGCTATTTTGACCACTGG	CASVPPLCGGDCYFDHW	IGHV4-39	IGHD2-21	IGHJ4	7	24	34	35
4	4.393673110720562E-4	TGTGCGAGAGCTGGACGATATCCGTACTACTACTACTACATGGACGTCTGG	CARAGRYPYYYYYMDVW	IGHV4-59	IGHD3-9	IGHJ6	9	14	20	24
4	4.393673110720562E-4	TGTGCGAGAGCCCCGACGGGGAGTTATTATAACGGGCCCTTTGACTACTGG	CARAPTGSYYNGPFDYW	IGHV4-59	IGHD3-10	IGHJ4	9	16	33	38
4	4.393673110720562E-4	TGTGCGAGAGGCCCCAGCAGTGGTTACTCTAACTCATGCTTTGACTACTGG	CARGPSSGYSNSCFDYW	IGHV4-34	IGHD3-22	IGHJ4	12	18	25	38
4	4.393673110720562E-4	TGTGCGAGAGAGGGTTACTATGATAGTAGTGGTTATGGCCTCCAGCACTGG	CAREGYYDSSGYGLQHW	IGHV3-21	IGHD3-22	IGHJ1	10	14	35	40
4	4.393673110720562E-4	TGTGCGAGAAGTCCCGGCATCGGAGAGGGCTTCCACTTGTACGACTCTTGG	CARSPGIGEGFHLYDSW	IGHV1-18	IGHD2-2	IGHJ5	8	13	19	34
4	4.393673110720562E-4	TGTGCGAATCTCCAGGCAACTAACTGGGGAGCTGATGCTTTTGATATCTGG	CANLQATNWGADAFDIW	IGHV3-30	IGHD7-27	IGHJ3	6	19	29	32
4	4.393673110720562E-4	TGTGCAACAGATTCGGCCATTTCAGTGGTTATTTACGCTTTTCATATATGG	CATDSAISVVIYAFHIW	IGHV1-24	IGHD3-22	IGHJ3	11	23	32	36
4	4.393673110720562E-4	TGTGGCAAGGATAGATATAGCAGGGCCTGGGAGGGGATCTGCCAACACTGG	CGKDRYSRAWEGICQHW	IGHV3-9	IGHD6-19	IGHJ1	3	15	29	41
4	4.393673110720562E-4	TGTACGAGAGCCGACTACGATAGTGAATATTATTACCCACCAGACTACTGG	CTRADYDSEYYYPPDYW	IGHV3-21	IGHD3-22	IGHJ4	9	13	23	42
4	4.393673110720562E-4	TGTACAAAAGGCGCCCCTACAATAACAGTGCCTGCGGAATTTGACTACTGG	CTKGAPTITVPAEFDYW	IGHV3-9	IGHD2-15	IGHJ4	9	16	23	39
4	4.393673110720562E-4	TGTGCGCGAGACCCTGAGGAAGTGGCTGGTAATTACTTTGCCTACTGG	CARDPEEVAGNYFAYW	IGHV3-30	IGHD6-19	IGHJ4	10	20	30	33
4	4.393673110720562E-4	TGTGCGAGAGCCGATTATTACTATGATACTGGTTTCTTTGACTACTGG	CARADYYYDTGFFDYW	IGHV1-3	IGHD3-22	IGHJ4	9	15	27	35
4	4.393673110720562E-4	TGTGCGAGAGCGCGGGGTGGGAGCTACTTAGGCGCTTTTGATATCTGG	CARARGGSYLGAFDIW	IGHV3-30	IGHD1-26	IGHJ3	9	16	27	33
4	4.393673110720562E-4	TGTGCGAGAGGGGATTACGATTTTTGGAGTGGTGCCTTTGACTACTGG	CARGDYDFWSGAFDYW	IGHV1-8	IGHD3-3	IGHJ4	10	13	32	35
4	4.393673110720562E-4	TGTGCGAGAGATCACTCGACGAGTATAGCAGCGCTCTTTGACTACTGG	CARDHSTSIAALFDYW	IGHV4-31	IGHD6-6	IGHJ4	17	19	31	35
4	4.393673110720562E-4	TGTGCGAGAGATCAGTACATAGCAGTGGCTGGTACGTTTGACTACTGG	CARDQYIAVAGTFDYW	IGHV3-21	IGHD6-19	IGHJ4	12	18	35	36
4	4.393673110720562E-4	TGTGCGAGAGATGACTGGAACGACTACTTGTACGGTATGGACGTCTGG	CARDDWNDYLYGMDVW	IGHV3-21	IGHD1-1	IGHJ6	11	13	23	36
4	4.393673110720562E-4	TGTGCGAGAAACCGCGAACCAGCTGCTAAGAACTACTTTGACTACTGG	CARNREPAAKNYFDYW	IGHV4-39	IGHD2-2	IGHJ4	8	17	27	31
4	4.393673110720562E-4	TGTGCGAAAGTTTTGACTGGTTATTATAATGGGTACTTTGACTACTGG	CAKVLTGYYNGYFDYW	IGHV3-23	IGHD3-9	IGHJ4	9	10	28	33
4	4.393673110720562E-4	TGTGCACGGATAGTAGCAGCTCGTCCAGGTCTTCCGTTTGACTACTGG	CARIVAARPGLPFDYW	IGHV2-70	IGHD6-6	IGHJ4	11	13	25	36
4	4.393673110720562E-4	TGTGCACACAGGGAGATGGCTACAATGGGGGGGGCTTTTGACTACTGG	CAHREMATMGGAFDYW	IGHV2-5	IGHD5-24	IGHJ4	10	12	25	36
4	4.393673110720562E-4	TGTGCAACTAGTTACGCGATACGTATAGCAGCAGAGTTTGACTACTGG	CATSYAIRIAAEFDYW	IGHV1-24	IGHD6-13	IGHJ4	7	22	33	36
4	4.393673110720562E-4	TGTGCAACAGCCACGACGACCTACTACTACTACGGTATGGACGTCTGG	CATATTTYYYYGMDVW	IGHV1-24	IGHD1-1	IGHJ6	9	12	17	20
4	4.393673110720562E-4	TGTGCAACAGGGACGACTGGTTATTATAACGTTTACATGGACGTCTGG	CATGTTGYYNVYMDVW	IGHV1-24	IGHD3-9	IGHJ6	9	14	32	33
4	4.393673110720562E-4	TGTGCAACAGATCAGTCGCCCTGGGGAGGTAGGGGTATGGACGTCTGG	CATDQSPWGGRGMDVW	IGHV1-24	IGHD7-27	IGHJ6	12	20	26	36
4	4.393673110720562E-4	TGTGCAAGGGGCGATAGCAGTGGCTGGTTTTACTACTTTGACTACTGG	CARGDSSGWFYYFDYW	IGHV3-13	IGHD6-19	IGHJ4	7	13	27	30
4	4.393673110720562E-4	TGTGCAAGAGGGCGCTTTGAGTCGGTGACTACTACCTTTGACTACTGG	CARGRFESVTTTFDYW	IGHV3-74	IGHD4-17	IGHJ4	9	22	28	29
4	4.393673110720562E-4	TGTGCAAAAGGGGTGTATGCTAGTTTTGTTGCCTGGTTCGACCCCTGG	CAKGVYASFVAWFDPW	IGHV3-9	IGHD2-8	IGHJ5	9	11	21	32
4	4.393673110720562E-4	TGTGTGAAAATCGGTCAAATGGGTAAATGGTACTTCGATATCTGG	CVKIGQMGKWYFDIW	IGHV3-23	IGHD3-9	IGHJ2	8	13	18	27
4	4.393673110720562E-4	TGTGCGGGCGTCCCACGTTTACGCCCTTACGGTATGGACGTCTGG	CAGVPRLRPYGMDVW	IGHV4-39	IGHD1-26	IGHJ6	5	10	15	33
4	4.393673110720562E-4	TGTGCGAGGGGACACATAGTGGGAGGCACTTGTTTGGGCTACTGG	CARGHIVGGTCLGYW	IGHV3-21	IGHD1-26	IGHJ4	7	15	24	38
4	4.393673110720562E-4	TGTGCGAGATTAGGGCGGTTCGGGGAGTTACCCTTTGACTACTGG	CARLGRFGELPFDYW	IGHV3-21	IGHD3-10	IGHJ4	8	16	29	32
4	4.393673110720562E-4	TGTGCGAGACTGGGTTCGGGGAGTTATTACATTCTGGACTACTGG	CARLGSGSYYILDYW	IGHV4-39	IGHD3-10	IGHJ4	9	12	28	36
4	4.393673110720562E-4	TGTGCGAGACATTTTCTAACTGGGGATAACTACTTTGACTACTGG	CARHFLTGDNYFDYW	IGHV4-39	IGHD7-27	IGHJ4	11	15	26	28
4	4.393673110720562E-4	TGTGCGAGAGTGGCGCCCTACCCGTTTTACTGGTTCGACCCCTGG	CARVAPYPFYWFDPW	IGHV4-4	IGHD6-13	IGHJ5	9	18	23	28
4	4.393673110720562E-4	TGTGCGAGAGGCCGTGTCTCGGGGTGGCTACGCCTTGACTACTGG	CARGRVSGWLRLDYW	IGHV4-34	IGHD5-12	IGHJ4	12	23	31	34
4	4.393673110720562E-4	TGTGCGAGAGATGGCCCAGCGGTGACTAATTACTTTGACTACTGG	CARDGPAVTNYFDYW	IGHV3-11	IGHD4-17	IGHJ4	11	19	27	30
4	4.393673110720562E-4	TGTGCGAGAGAGGAATACTACTACTACTACGGTATGGACGTCTGG	CAREEYYYYYGMDVW	IGHV7-4-1	.	IGHJ6	10	-1	-1	15
4	4.393673110720562E-4	TGTGCGAGAGAGAGCAGCAGTGGCTGGTACGGAATCGACTACTGG	CARESSSGWYGIDYW	IGHV1-2	IGHD6-19	IGHJ4	10	15	30	36
4	4.393673110720562E-4	TGTGCGAGAGAGAACTGGAACTACTTTCGTGAATTTGACTACTGG	CARENWNYFREFDYW	IGHV3-11	IGHD1-7	IGHJ4	10	12	23	33
4	4.393673110720562E-4	TGTGCGAGAGAAACTTTAATCCCTGTGTGGGCTTTTGATATCTGG	CARETLIPVWAFDIW	IGHV3-21	IGHD2-21	IGHJ3	10	25	29	30
4	4.393673110720562E-4	TGTGCGAGAATTGCAAAGGATACTTATGACTACGAGGACTACTGG	CARIAKDTYDYEDYW	IGHV1-69D	IGHD4-17	IGHJ4	8	25	33	36
4	4.393673110720562E-4	TGTGCGAAGCAAGACTTCGGTGACGAGAACTGCTTCGACCCCTGG	CAKQDFGDENCFDPW	IGHV4-39	IGHD4-17	IGHJ5	6	12	23	27
4	4.393673110720562E-4	TGTGCACGGATACAAGTGGGAGCTACCCTCGCTTTTGATATCTGG	CARIQVGATLAFDIW	IGHV2-70	IGHD1-26	IGHJ3	12	14	25	30
4	4.393673110720562E-4	TGTGCACGGACCTTTATAGCAGTGGCTGTAGCTTTTGATATCTGG	CARTFIAVAVAFDIW	IGHV2-70	IGHD6-19	IGHJ3	9	14	27	30
4	4.393673110720562E-4	TGTACGAGACGTCTAGCCTCGTCGACGCTCCCCTGTGACTACTGG	CTRRLASSTLPCDYW	IGHV1-8	IGHD1-26	IGHJ4	8	26	31	35
4	4.393673110720562E-4	TGTGTCAGAGGTAACTGGCACGAAGTGGGTACCGACTACTGG	CVRGNWHEVGTDYW	IGHV3-35	IGHD1-20	IGHJ4	8	11	22	33
4	4.393673110720562E-4	TGTGCGACAGTCCCATGGTCCTTCCGGGACTTGTTAAAGTGG	CATVPWSFRDLLKW	IGHV3-21	IGHD1-14	IGHJ4	6	21	26	39
4	4.393673110720562E-4	TGTGCGAGGGAGGTCACTATGGATCTCGGTATGGACGTCTGG	CAREVTMDLGMDVW	IGHV4-31	IGHD3-10	IGHJ6	7	15	21	30
4	4.393673110720562E-4	TGTGCGAGATCTTGGTGGCTACGAGGAGAATTTGACTACTGG	CARSWWLRGEFDYW	IGHV3-21	IGHD5-12	IGHJ4	8	14	23	30
4	4.393673110720562E-4	TGTGCGAGACCCACTATGGTTTACAACTGGTTCGACCCCTGG	CARPTMVYNWFDPW	IGHV3-30	IGHD3-10	IGHJ5	8	12	20	21
4	4.393673110720562E-4	TGTGCGAGAGTTCCTAGCAGCAGCTGGTACTTTGACTACTGG	CARVPSSSWYFDYW	IGHV3-21	IGHD6-13	IGHJ4	9	14	26	27
4	4.393673110720562E-4	TGTGCGAGAGTGGCGATGGACAGCTGGTACTTTGACTACTGG	CARVAMDSWYFDYW	IGHV3-21	IGHD2-2	IGHJ4	9	20	26	27
4	4.393673110720562E-4	TGTGCGAGAGCCATGGTTCGGGGAGTTATCCCTGACTACTGG	CARAMVRGVIPDYW	IGHV4-34	IGHD3-10	IGHJ4	9	12	28	32
4	4.393673110720562E-4	TGTGCGAGAGGGGTGACACTTCCTGAATACTTTGACTATTGG	CARGVTLPEYFDYW	IGHV4-31	IGHD2-21	IGHJ4	9	11	16	27
4	4.393673110720562E-4	TGTGCGAGAGAACCCCTAAGGTTCGGGGAGTTCGACCCCTGG	CAREPLRFGEFDPW	IGHV3-30	IGHD3-10	IGHJ5	10	15	28	29
4	4.393673110720562E-4	TGTGCGAGAGAAGGGTATAGCAGCAGCTGGTACGCCTACTGG	CAREGYSSSWYAYW	IGHV3-30	IGHD6-13	IGHJ4	10	12	33	35
4	4.393673110720562E-4	TGTGCGAGAGAAATGGGTTACTACGATGCTTTTGATATCTGG	CAREMGYYDAFDIW	IGHV3-20	IGHD3-22	IGHJ3	10	17	23	24
4	4.393673110720562E-4	TGTGCGAGAACGTATAGCAGCACCTCGGCGGTTGACTACTGG	CARTYSSTSAVDYW	IGHV4-59	IGHD6-13	IGHJ4	8	11	21	31
4	4.393673110720562E-4	TGTGCGAAAGTAGACGGGCGCGGTATAGCATATGACTACTGG	CAKVDGRGIAYDYW	IGHV3-23	IGHD2-8	IGHJ4	9	20	31	32
4	4.393673110720562E-4	TGTGCGAAAATCTATGGTTCGGGAAATGCTTTTGATATCTGG	CAKIYGSGNAFDIW	IGHV3-23	IGHD3-10	IGHJ3	8	11	22	25
4	4.393673110720562E-4	TGTTCGTCGCGGGGGGCCAAGTGGGACTACAACTCCTGG	CSSRGAKWDYNSW	IGHV4-30-2	IGHD2-15	IGHJ5	2	25	31	34
4	4.393673110720562E-4	TGTGCGTCGCGGGGGGCCAAGTGGGACTACAACTCCTGG	CASRGAKWDYNSW	IGHV4-4	IGHD2-15	IGHJ5	5	25	31	34
4	4.393673110720562E-4	TGTGCGATCTTACGATATTTTGACCCGGGGGACTACTGG	CAILRYFDPGDYW	IGHV1-46	IGHD3-9	IGHJ4	6	9	23	30
4	4.393673110720562E-4	TGTGCGACCGACAGCGCCAGCTGGGGTCTAGACTACTGG	CATDSASWGLDYW	IGHV3-23	IGHD2-2	IGHJ4	6	17	23	30
4	4.393673110720562E-4	TGTGCGAGATTCGATAACGATGGCGGTATGGACGTCTGG	CARFDNDGGMDVW	IGHV7-4-1	IGHD3-16	IGHJ6	8	13	20	27
4	4.393673110720562E-4	TGTGCGAGAGCCAGAAGCCTGAACTACTTTGACTACTGG	CARARSLNYFDYW	IGHV1-69	.	IGHJ4	9	-1	-1	22
4	4.393673110720562E-4	TGTGCGAGAGGGCACTATGGCACGGTCCTTGACTACTGG	CARGHYGTVLDYW	IGHV1-18	IGHD3-10	IGHJ4	9	13	19	28
4	4.393673110720562E-4	TGTGCACGGGTGGGAGTAGGTATAGCAGCTGACTACTGG	CARVGVGIAADYW	IGHV2-70	IGHD6-13	IGHJ4	8	18	28	29
4	4.393673110720562E-4	TGTGCACGGGGTACTATGATAGTAGCTTTTGATATCTGG	CARGTMIVAFDIW	IGHV2-70	IGHD3-22	IGHJ3	8	11	23	24
4	4.393673110720562E-4	TGTGCACGGATGCCTATGTCTATGGCCCTTGACTACTGG	CARMPMSMALDYW	IGHV2-70	IGHD3-10	IGHJ4	10	19	24	28
4	4.393673110720562E-4	TGTGCAGGTTCGCGGTGGCTGATTCCCTTTGACTACTGG	CAGSRWLIPFDYW	IGHV1-24	IGHD6-19	IGHJ4	5	14	20	26
4	4.393673110720562E-4	TGTTTCGCCTACTTTTATTATGGTGTGGACGTCTGG	CFAYFYYGVDVW	IGHV3-15	IGHD3-10	IGHJ6	2	14	20	25
4	4.393673110720562E-4	TGTGCCGGGGAGCTACTTTGGGCTTTTGATATCTGG	CAGELLWAFDIW	IGHV3-30	IGHD1-26	IGHJ3	4	7	16	21
4	4.393673110720562E-4	TGTGCGAGAGAGGGGACATTAGGACATGACTACTGG	CAREGTLGHDYW	IGHV1-2	IGHD2-8	IGHJ4	10	16	25	26
4	4.393673110720562E-4	TGTGCGAGAGAAGAGAGGGAATTACTCGACCTCTGG	CAREERELLDLW	IGHV3-21	IGHD5-24	IGHJ5	10	19	24	25
4	4.393673110720562E-4	TGTGCGAAGGAAGCAGTGGCTGGGCCTGACTACTGG	CAKEAVAGPDYW	IGHV3-30	IGHD6-19	IGHJ4	6	11	22	26
4	4.393673110720562E-4	TGTGCGAAAGATCGCGGTGGGAGCTACTACCGCTGG	CAKDRGGSYYRW	IGHV3-23	IGHD1-26	IGHJ5	12	16	27	28
4	4.393673110720562E-4	TGTGCGAAAGATCAGGGCGGTGACTACGTAAACTGG	CAKDQGGDYVNW	IGHV3-23	IGHD4-17	IGHJ4	12	17	29	31
4	4.393673110720562E-4	TGTGCATGGATGGATAGCAGTGGCGGGTACTACTGG	CAWMDSSGGYYW	IGHV2-26	IGHD6-19	IGHJ4	10	13	27	28
4	4.393673110720562E-4	TGTGCACGGAGTCCCGCTGGGACTACTGACTACTGG	CARSPAGTTDYW	IGHV2-70	IGHD2-2	IGHJ4	9	15	25	26
4	4.393673110720562E-4	TGTGCACACAACATCTGGGGATTATTTGACCACTGG	CAHNIWGLFDHW	IGHV2-5	IGHD7-27	IGHJ4	9	14	21	24
4	4.393673110720562E-4	TGTGCCAGAGATAACTGGGGAGTTGACTACTGG	CARDNWGVDYW	IGHV3-43	IGHD7-27	IGHJ4	12	13	20	22
4	4.393673110720562E-4	TGTGCCAGAGATAACTGGGGAATTGACTACTGG	CARDNWGIDYW	IGHV3-38	.	IGHJ4	17	-1	-1	22
4	4.393673110720562E-4	TGTGCGCGAGATAACTACGGAATTGACTACTGG	CARDNYGIDYW	IGHV3-30	IGHD1-7	IGHJ4	11	12	18	22
4	4.393673110720562E-4	TGTGCGACACGAGGTGGGACCTACCCGAACTGG	CATRGGTYPNW	IGHV3-21	IGHD1-26	IGHJ1	6	13	23	28
4	4.393673110720562E-4	TGTGCGAGAGATAACTTTGGAATTGACTACTGG	CARDNFGIDYW	IGHV3-30	IGHD3-3	IGHJ4	11	15	20	22
4	4.393673110720562E-4	TGTGCGAGAGATAACTGGGGAGTTGACTACTGG	CARDNWGVDYW	IGHV3-66	IGHD7-27	IGHJ4	11	12	20	22
4	4.393673110720562E-4	TGTGCGAGAGATAACTGGGGAATTGAGAACTGG	CARDNWGIENW	IGHV3-30	IGHD7-27	IGHJ4	11	12	20	28
4	4.393673110720562E-4	TGTGCGAGAGATAACTATGGAGTTGACTACTGG	CARDNYGVDYW	IGHV3-30	IGHD3-10	IGHJ4	11	13	19	22
4	4.393673110720562E-4	TGTGCGAGAGATAACTACGGAATTGACTACTGG	CARDNYGIDYW	IGHV3-33	IGHD1-7	IGHJ4	11	12	18	22
4	4.393673110720562E-4	TGTGCGAAAGGGGCAGCCGCTTTTGACTACTGG	CAKGAAAFDYW	IGHV3-30	IGHD6-25	IGHJ4	6	14	20	21
4	4.393673110720562E-4	TGTGCGCGAGCAGCCTTTATGGACGTCTGG	CARAAFMDVW	IGHV7-4-1	IGHD6-19	IGHJ6	9	10	14	18
4	4.393673110720562E-4	TGTGCGAAAGACCGACAATTATCAGTGTGG	CAKDRQLSVW	IGHV3-23	IGHD5-24	IGHJ6	10	14	20	27
4	4.393673110720562E-4	TGTACCACAGGAATGACTATGCTTACATGG	CTTGMTMLTW	IGHV3-15	IGHD4-11	IGHJ4	9	12	18	27
4	4.393673110720562E-4	TGTGCATCTACGGTCCTTGACTACTGG	CASTVLDYW	IGHV1-69-2	IGHD4-17	IGHJ4	5	7	13	16
4	4.393673110720562E-4	TGTGCAACCACAGCACTTGACTACTGG	CATTALDYW	IGHV1-24	IGHD5-18	IGHJ4	7	9	13	16
4	4.393673110720562E-4	TGTGCAACGGGGTCGATCGACTACTGG	CATGSIDYW	IGHV1-24	.	IGHJ4	7	-1	-1	18
4	4.393673110720562E-4	TGTGCAACAGCTGTCCTGGACGTCTGG	CATAVLDVW	IGHV1-24	.	IGHJ6	9	-1	-1	16
4	4.393673110720562E-4	TGTGCAACAGGGTCCTTTGACTACTGG	CATGSFDYW	IGHV1-24	.	IGHJ4	9	-1	-1	14
4	4.393673110720562E-4	TGCCGGGAAAATGTCGCCTACTGG	CRENVAYW	IGHV3-73	IGHD3-9	IGHJ4	1	7	15	17
3	3.295254833040422E-4	TGTGCGAGAGAACGCTTCCCTCTAGGATATTGTACTAATGGTGTATGCTACGGAAGGGACCCGGGGTTGAACTGGTTCGACCCCTGG	CARERFPLGYCTNGVCYGRDPGLNWFDPW	IGHV3-53	IGHD2-8	IGHJ5	10	21	49	69
3	3.295254833040422E-4	TGTGCGAGATACGTAGTCCCGACCGAGTATTACGATATTTTGACTGGTTATTATAAGAAGAGGTACTACTTTGACTACTGG	CARYVVPTEYYDILTGYYKKRYYFDYW	IGHV4-59	IGHD3-9	IGHJ4	8	26	55	62
3	3.295254833040422E-4	TGTGCGAGACATGGACAGTATTACTATGGTTCGGGGAGTTATTATTACTATGATAGTAGCGCTAATGCTTTTGATATCTGG	CARHGQYYYGSGSYYYYDSSANAFDIW	IGHV4-39	IGHD3-10	IGHJ3	12	17	44	64
3	3.295254833040422E-4	TGTACCACAGATCTCACTAGGGGAATATATTACTATGATAGTAGTGGTTATGTGGGTCCGGAGGACTGGTTCGACCCCTGG	CTTDLTRGIYYYDSSGYVGPEDWFDPW	IGHV3-15	IGHD3-22	IGHJ5	13	27	50	64
3	3.295254833040422E-4	TGTGCGAGAGGGTCGGTATTACTATGGTTCGGGGAGTTATTACGGCCTTCCTACTACTACTACTACATGGACGTCTGG	CARGSVLLWFGELLRPSYYYYYMDVW	IGHV4-34	IGHD3-10	IGHJ6	10	15	41	50
3	3.295254833040422E-4	TGTGCGAGAGTTTCTAGCGGCACTACTATGATAGTCGTGGTTATTACAGGGACTTACTACTACATGGACGTCTGG	CARVSSGTTMIVVVITGTYYYMDVW	IGHV4-34	IGHD3-22	IGHJ6	9	23	46	54
3	3.295254833040422E-4	TGTGCGAGAGCATCTAGCGGCACCATTATGATAGTAGTGGTTATGACAGGGACTTACTACTACATGGACGTCTGG	CARASSGTIMIVVVMTGTYYYMDVW	IGHV4-34	IGHD3-22	IGHJ6	9	26	43	54
3	3.295254833040422E-4	TGTGCGAGAGGCCACGCCTATCGTATTACGATTTTTGAAATTTATATCAACAGTGACTGGTTCTTCGGTCTCTGG	CARGHAYRITIFEIYINSDWFFGLW	IGHV4-34	IGHD3-3	IGHJ2	12	21	36	55
3	3.295254833040422E-4	TGTGCGAAAGAGAAGCACCCTATGGTTCCGGGAGTTACCTGGGGATTCTACTACTACTACGGAATGGACGTCTGG	CAKEKHPMVPGVTWGFYYYYGMDVW	IGHV3-23	IGHD3-10	IGHJ6	10	19	36	47
3	3.295254833040422E-4	TGTGCAAGAGTGTCTTACTATGATAGTAGTGGTTATTCTATTGGAATCTCCTTGTACTGGTACTTCGATCTCTGG	CARVSYYDSSGYSIGISLYWYFDLW	IGHV3-13	IGHD3-22	IGHJ2	9	14	36	54
3	3.295254833040422E-4	TGTGCCAGTCAGGGGGTATGGTTCGGGGAGTTATACCCTTATTACTACTACTACTACGGTATGGACGTCTGG	CASQGVWFGELYPYYYYYYGMDVW	IGHV3-74	IGHD3-10	IGHJ6	4	16	33	39
3	3.295254833040422E-4	TGTGCGTACATTAACTATGGGCGTGGATACAGCTATGGTTACTACGAGGATGGTGGTGCTTTTGATATCTGG	CAYINYGRGYSYGYYEDGGAFDIW	IGHV3-9	IGHD5-18	IGHJ3	4	21	41	56
3	3.295254833040422E-4	TGTGCGAGACAAGTCGCCCCTTTTGGAGTGGTTATTTTCGGTACAGAGGTCAATGATGCTTTTGATATCTGG	CARQVAPFGVVIFGTEVNDAFDIW	IGHV4-39	IGHD3-3	IGHJ3	14	20	35	52
3	3.295254833040422E-4	TGTGCGAGAGCTAGCGGGAACGATTATGATTACGTTTGGGGGAGTTATCGTAACTACTACTTTGACTACTGG	CARASGNDYDYVWGSYRNYYFDYW	IGHV1-69D	IGHD3-16	IGHJ4	9	22	50	54
3	3.295254833040422E-4	TGTGCGAGAGGCGGGGAAGATATTGTAGTGGTGGTAGCTGCTACCTCAATTTCAAACTGGTTCGACCCCTGG	CARGGEDIVVVVAATSISNWFDPW	IGHV1-8	IGHD2-15	IGHJ5	11	18	43	54
3	3.295254833040422E-4	TGTGCGAGAGATGCCGAACCCACTCATTACGATTTTTGGAGTGGTAGGGTTATGAACTGGTTCGACCCCTGG	CARDAEPTHYDFWSGRVMNWFDPW	IGHV3-21	IGHD3-3	IGHJ5	11	25	44	54
3	3.295254833040422E-4	TGTGCGAAAGATAGCTGGAAGACGATTTTTGGAGTGGTTATTAGAAGGAGGGATAACGGTATGGACGTCTGG	CAKDSWKTIFGVVIRRRDNGMDVW	IGHV3-23	IGHD3-3	IGHJ6	11	21	42	60
3	3.295254833040422E-4	TGTGCAAGAGTCTCATTTGGAGATTGTAGTAGTACCAGCTGCTATCCGATCTACTGGTACTTCGATCTCTGG	CARVSFGDCSSTSCYPIYWYFDLW	IGHV3-13	IGHD2-2	IGHJ2	9	18	44	50
3	3.295254833040422E-4	TGTGCAAGAGGCTTATCGGTATTACTATGGTTCGGGGACCAACTAAAAATTCACAACTGGTTCGACCCCTGG	CARGLSVLLWFGDQLKIHNWFDPW	IGHV3-13	IGHD3-10	IGHJ5	9	18	37	52
3	3.295254833040422E-4	TGTGCAAGAGATGGGGCATATTGTGGTGGTGACTGCTATTACGGCGTGGCGAGCTGGTACTTCGATCTCTGG	CARDGAYCGGDCYYGVASWYFDLW	IGHV3-74	IGHD2-21	IGHJ2	11	15	43	53
3	3.295254833040422E-4	TGTGCGAGACTGCCGATTATGATTACGTTTGGGGGAGTTATCGCCAACTACAACTGGTTCGACCCCTGG	CARLPIMITFGGVIANYNWFDPW	IGHV4-39	IGHD3-16	IGHJ5	9	15	42	48
3	3.295254833040422E-4	TGTGCGAGACGGGTTTGGGCGTATTACGATATTTTGACTGGTTATTACCCGTACTACTTTGACTACTGG	CARRVWAYYDILTGYYPYYFDYW	IGHV4-39	IGHD3-9	IGHJ4	9	19	46	50
3	3.295254833040422E-4	TGTGCGAGACATATCCTCCTGGCGTATTACTATGATAGTAGTGGTTGGGAAGGTGCTTTTGATATCTGG	CARHILLAYYYDSSGWEGAFDIW	IGHV4-39	IGHD3-22	IGHJ3	11	22	45	53
3	3.295254833040422E-4	TGTGCGAGAGCCGTATTACTATGGTTCGGGGAGTTATTGGATTACTACTACTACTACATGGACGTCTGG	CARAVLLWFGELLDYYYYYMDVW	IGHV4-34	IGHD3-10	IGHJ6	9	11	37	42
3	3.295254833040422E-4	TGTGCGAGAGATTCGGCTACAGATGGCTACAATCGTCGGTTCTTGGGAGCAAATGCTTTTGATATCTGG	CARDSATDGYNRRFLGANAFDIW	IGHV1-18	IGHD5-24	IGHJ3	11	20	32	52
3	3.295254833040422E-4	TGTGCGAGAGATCGGGGAGGATGGCTACAAATCGAGGTCGGGTCCTACTACTACTACATGGACGTCTGG	CARDRGGWLQIEVGSYYYYMDVW	IGHV1-69	IGHD5-24	IGHJ6	12	19	29	44
3	3.295254833040422E-4	TGTGCGAGAGATCGACGATATTTTGACTGGTTATCCCAGGGCTACTACTACTACTACATGGACGTCTGG	CARDRRYFDWLSQGYYYYYMDVW	IGHV3-21	IGHD3-9	IGHJ6	12	14	33	41
3	3.295254833040422E-4	TGTGCGAGAGATCACCGTATTACTATGATAGTAGTACCTAACTGGTACTACTACGGTATGGACGTCTGG	CARDHRITMIVVPNWYYYGMDVW	IGHV4-31	IGHD3-22	IGHJ6	12	15	34	45
3	3.295254833040422E-4	TGTGCGAGAGATAATTATCGGAGTATTACGATTTTTGGAGTGGTTACCCCGGGGGGTATGGACGTCTGG	CARDNYRSITIFGVVTPGGMDVW	IGHV4-31	IGHD3-3	IGHJ6	11	22	45	57
3	3.295254833040422E-4	TGTGCGAGAGACCGGGGATATTGTACTAATGGTGTATGTTCTGATTACTACTACGGTATGGACGTCTGG	CARDRGYCTNGVCSDYYYGMDVW	IGHV4-31	IGHD2-8	IGHJ6	10	15	37	45
3	3.295254833040422E-4	TGTGCGAGAGACGGGGTTACTATGGTTCGGGGAGTTATTATAGAAGGGGCCTACTACTTTGACTACTGG	CARDGVTMVRGVIIEGAYYFDYW	IGHV3-30	IGHD3-10	IGHJ4	10	16	41	51
3	3.295254833040422E-4	TGTGCGAGAGAGATAGTGGTGGTAGCTGCTACTCGGCGATACTACTACTACTACGGTATGGACGTCTGG	CAREIVVVAATRRYYYYYGMDVW	IGHV4-31	IGHD2-15	IGHJ6	10	13	33	39
3	3.295254833040422E-4	TGTGCGAGAGAAGGGAACTCCGGTATTACGATTTTTGGAGTGGTTAACAGGGGCGGTATGGACGTCTGG	CAREGNSGITIFGVVNRGGMDVW	IGHV3-21	IGHD3-3	IGHJ6	10	22	45	57
3	3.295254833040422E-4	TGTGCGAAGACGAGATTCCTAGGGGGGGCACGGGATTATGACTTCCAGTATTATGGTATGGACTTCTGG	CAKTRFLGGARDYDFQYYGMDFW	IGHV7-4-1	IGHD3-16	IGHJ6	6	47	54	57
3	3.295254833040422E-4	TGTGCACGGGCCCCCCGCGTATGGTTCGGGGACCTCACAAAACTGACGTCTGATGCTTTTGATATCTGG	CARAPRVWFGDLTKLTSDAFDIW	IGHV2-26	IGHD3-10	IGHJ3	8	19	31	50
3	3.295254833040422E-4	TGTGCACGGACATTTGGTTACCATGAGGGGCGTGGTTTATTCGCCGTGGGGGATGCCTTTGATCTTTGG	CARTFGYHEGRGLFAVGDAFDLW	IGHV2-70	IGHD1-14	IGHJ3	9	30	36	51
3	3.295254833040422E-4	TGTGCACGGACACCTGGTGTCTTTCAGGGTGGTCTTGTTTACGACTTGGGGGATGCTTTTGATATCTGG	CARTPGVFQGGLVYDLGDAFDIW	IGHV2-5	IGHD2-15	IGHJ3	6	27	32	51
3	3.295254833040422E-4	TGTGCAAGAGTCTCCTATAGCAGTGGCTGGTCCCACCGGTACTACTACTACTACTACATGGACGTCTGG	CARVSYSSGWSHRYYYYYYMDVW	IGHV3-13	IGHD6-19	IGHJ6	9	15	30	39
3	3.295254833040422E-4	TGTACCACAGAGATCGGCTACGTTTGGGGGAGTTATCGTTATAAGATCGGTGATGCTTTTGATATCTGG	CTTEIGYVWGSYRYKIGDAFDIW	IGHV3-15	IGHD3-16	IGHJ3	10	18	42	50
3	3.295254833040422E-4	TGTGCCAGAGTTGCACGAAATTACTATGATAGTAGTGGTTATTACCCCCGGGCTTTTGACTGCTGG	CARVARNYYDSSGYYPRAFDCW	IGHV4-30-2	IGHD3-22	IGHJ4	9	19	44	54
3	3.295254833040422E-4	TGTGCGGGAGGCCGCTACGATTTTTTTGGATGGCTGTATGGAAGGGGCGATGCTTTTAAGCTCTGG	CAGGRYDFFGWLYGRGDAFKLW	IGHV4-34	IGHD3-3	IGHJ3	12	15	24	48
3	3.295254833040422E-4	TGTGCGAGTAGCCGGGATTACTATGATAGTAGTGGTTATCGGGAGTTGGCCCTCTTTGACTACTGG	CASSRDYYDSSGYRELALFDYW	IGHV4-39	IGHD3-22	IGHJ4	7	16	38	53
3	3.295254833040422E-4	TGTGCGAGACGATATTTGCTTATTACTATGGTTCGGGGAGTTATTTATGATGCTTTTGATATCTGG	CARRYLLITMVRGVIYDAFDIW	IGHV4-39	IGHD3-10	IGHJ3	9	20	44	46
3	3.295254833040422E-4	TGTGCGAGACATCCACAATATTGTAGTGGTGGTAGCTGCTATGGGGACTACTACTTTGACTACTGG	CARHPQYCSGGSCYGDYYFDYW	IGHV4-39	IGHD2-15	IGHJ4	11	17	40	48
3	3.295254833040422E-4	TGTGCGAGACAGCGCACTACCGACTATGTTACTATGCTTCGGGGAGACAACTGGTTCGACCCCTGG	CARQRTTDYVTMLRGDNWFDPW	IGHV4-39	IGHD3-10	IGHJ5	10	28	45	46
3	3.295254833040422E-4	TGTGCGAGACAAACGGTGACGACGATTTTTGGAGTGGTTATCCACAAGAACTACTTTGACTACTGG	CARQTVTTIFGVVIHKNYFDYW	IGHV4-39	IGHD3-3	IGHJ4	10	21	40	49
3	3.295254833040422E-4	TGTGCGAGAGTTTGGCCGAACGTGGATACAGCTATGGTTACTGGGCTTTACTACTTTGACTACTGG	CARVWPNVDTAMVTGLYYFDYW	IGHV4-34	IGHD5-18	IGHJ4	9	19	40	48
3	3.295254833040422E-4	TGTGCGAGAGGTATTATGATTACGTTTGGGGGAGTTATCACCGACTACTACTACATGGACGTCTGG	CARGIMITFGGVITDYYYMDVW	IGHV1-8	IGHD3-16	IGHJ6	10	11	38	43
3	3.295254833040422E-4	TGTGCGAGAGGGGTTGGTCGGTACTATGATAGTAGTGGTTATCACGCTGAATACTTCCAGCACTGG	CARGVGRYYDSSGYHAEYFQHW	IGHV4-34	IGHD3-22	IGHJ1	10	21	41	44
3	3.295254833040422E-4	TGTGCGAGAGATTGGCAGTGGGAGCTAGACGAAGATATCTACAAGCCAAACTGGTTCGACCCCTGG	CARDWQWELDEDIYKPNWFDPW	IGHV4-31	IGHD1-26	IGHJ5	11	16	26	48
3	3.295254833040422E-4	TGTGCGAGAGATCTTACAGCTACGGTTTCAGGCGACCTGAACTACTACTACGGTATGGACGTCTGG	CARDLTATVSGDLNYYYGMDVW	IGHV3-53	IGHD5-18	IGHJ6	13	14	26	40
3	3.295254833040422E-4	TGTGCGAGAGACCAGGCCGCCTATTACTATGATAGTAGTGGTTATGATGATGCTTTTGATATCTGG	CARDQAAYYYDSSGYDDAFDIW	IGHV4-39	IGHD3-22	IGHJ3	8	21	44	46
3	3.295254833040422E-4	TGTGCGAGAGAACCTGAGGAGTTGGATTATTATGGTTCGGGGAGTCAAATTCAACTCGACCACTGG	CAREPEELDYYGSGSQIQLDHW	IGHV4-31	IGHD3-10	IGHJ5	10	25	44	55
3	3.295254833040422E-4	TGTGCGAGAGAACAGGGTTACTATGATAGTAGTGGTTATTACTACGTTTGGGCTTTTGATATCTGG	CAREQGYYDSSGYYYVWAFDIW	IGHV1-18	IGHD3-22	IGHJ3	10	17	46	51
3	3.295254833040422E-4	TGTGCGAAAGAGACGAGAGATTTTTGGAGTGGTTATACCTACTACTTCTTCGGTATGGACGTCTGG	CAKETRDFWSGYTYYFFGMDVW	IGHV3-23	IGHD3-3	IGHJ6	10	18	35	54
3	3.295254833040422E-4	TGTGCAAGAGGTGACTCCCATTACTATGATAGTAGTGGTCGCATGATTTACTACTTTGACTACTGG	CARGDSHYYDSSGRMIYYFDYW	IGHV3-13	IGHD3-22	IGHJ4	9	19	38	48
3	3.295254833040422E-4	TGTGCAAGAGGGGATGCAGCGGGGTTTTACTATGATAGTAGTGGTTATTACTACTTTGACTACTGG	CARGDAAGFYYDSSGYYYFDYW	IGHV3-13	IGHD3-22	IGHJ4	9	26	47	48
3	3.295254833040422E-4	TGTGCAAAAGATGTTCGGGCCTTGTTGGTGCGCTCCGATCTTTTGACTGGTTACTATGACTACTGG	CAKDVRALLVRSDLLTGYYDYW	IGHV3-43	IGHD3-9	IGHJ4	11	35	50	51
3	3.295254833040422E-4	TGTGTGAAACTTTATGATAATACTGGTTATTACTACGCGGGGGTGAGATACTTTGACTACTGG	CVKLYDNTGYYYAGVRYFDYW	IGHV3-23	IGHD3-22	IGHJ4	8	12	36	48
3	3.295254833040422E-4	TGTGCGGCAGATCGTTTGACCGTCAGTGGGAGCTACGGGTACTACTACGGTATGGACGTCTGG	CAADRLTVSGSYGYYYGMDVW	IGHV1-58	IGHD1-26	IGHJ6	12	24	35	39
3	3.295254833040422E-4	TGTGCGAGTAATTTTGGAGGCGGATGGTTCGGGGAGTTATCCTCGTACTACTTTGACTACTGG	CASNFGGGWFGELSSYYFDYW	IGHV4-39	IGHD3-10	IGHJ4	7	23	39	44
3	3.295254833040422E-4	TGTGCGAGGTGGATTTTGACTGGTTATTATAAGAACGGAGATGCGATGTCATTTGACTACTGG	CARWILTGYYKNGDAMSFDYW	IGHV3-21	IGHD3-9	IGHJ4	7	12	31	51
3	3.295254833040422E-4	TGTGCGAGACTTCCTACGGGGCTGCTCTCGAGCGGCTACTACTACTACGGTATGGACGTCTGG	CARLPTGLLSSGYYYYGMDVW	IGHV5-51	IGHD2-15	IGHJ6	9	20	25	35
3	3.295254833040422E-4	TGTGCGAGACTTCGGTCTGAGGACGGGAATTACTTTGATAACTACCGGTACTTCGATCTCTGG	CARLRSEDGNYFDNYRYFDLW	IGHV4-39	IGHD3-22	IGHJ2	9	28	39	41
3	3.295254833040422E-4	TGTGCGAGACATGTCCAGCAGTGGCTGGGCAACTACTACTACTACTACTACATGGACGTCTGG	CARHVQQWLGNYYYYYYMDVW	IGHV5-51	IGHD6-19	IGHJ6	14	16	27	33
3	3.295254833040422E-4	TGTGCGAGAGTTACCTATAGTGGGAGCTACTACGATCCCCCGGTATTTGCTTTTGATATCTGG	CARVTYSGSYYDPPVFAFDIW	IGHV1-18	IGHD1-26	IGHJ3	9	15	33	47
3	3.295254833040422E-4	TGTGCGAGAGGAGGGTGGTTTCGAGGGGTTCGGGGAGTTATGTGGAGCTACTTTGACTACTGG	CARGGWFRGVRGVMWSYFDYW	IGHV1-69D	IGHD3-10	IGHJ4	9	26	40	47
3	3.295254833040422E-4	TGTGCGAGAGATCAGTGGGTAGGCAGTTCGTCGGTGGGCTACTACTATGGTATGGACGTCTGG	CARDQWVGSSSVGYYYGMDVW	IGHV4-4	IGHD6-6	IGHJ6	12	22	31	38
3	3.295254833040422E-4	TGTGCGAGAGACTCTGATCTTTTTATTGTAGTAGTACCAGCTGCTATGTTCTTTGACTACTGG	CARDSDLFIVVVPAAMFFDYW	IGHV3-30	IGHD2-2	IGHJ4	10	23	47	50
3	3.295254833040422E-4	TGTGCGAGAGAGATAGAGATGGCTACAATTACTGGGGACTACTACTACTACATGGACGTCTGG	CAREIEMATITGDYYYYMDVW	IGHV1-46	IGHD5-24	IGHJ6	10	13	31	37
3	3.295254833040422E-4	TGTGCGAAAGTGGGGGGATATTGTAGTGGTGGCAGGTGCTACTCGTTATACTTCCAAAATTGG	CAKVGGYCSGGRCYSLYFQNW	IGHV3-23	IGHD2-15	IGHJ1	9	15	43	47
3	3.295254833040422E-4	TGTGCGAAAGCGGACGATGATTACATCTGGGGGACTTATCGTGGGGATGTTTATGATATCTGG	CAKADDDYIWGTYRGDVYDIW	IGHV3-23	IGHD3-16	IGHJ3	9	16	41	45
3	3.295254833040422E-4	TGTGCGAAAGAAGGTGTATCAAGCGCAGAAACGGAGGTAAAACGGGGGTACTTTGACTCCTGG	CAKEGVSSAETEVKRGYFDSW	IGHV3-23	IGHD2-8	IGHJ4	10	12	18	48
3	3.295254833040422E-4	TGTGCAACAGTGCCGGCCTGGCGATACTATGATAGTAGTGGTTATTACCTATTTGACTACTGG	CATVPAWRYYDSSGYYLFDYW	IGHV1-24	IGHD3-22	IGHJ4	9	24	47	51
3	3.295254833040422E-4	TGTGCAAGATTGGGGCATTATAGCAGTGGCTGGTCCTCGGGGTACTGGTACTTCGATCTCTGG	CARLGHYSSGWSSGYWYFDLW	IGHV3-13	IGHD6-19	IGHJ2	8	18	33	42
3	3.295254833040422E-4	TGTGCAAGAGATAGGTGGGACGATTTTTGGAGTGGTTATTCCCTTTACGGTATGGACGTCTGG	CARDRWDDFWSGYSLYGMDVW	IGHV3-13	IGHD3-3	IGHJ6	11	19	39	51
3	3.295254833040422E-4	TGTGCAAAAGCCGGCGACGACTATAGTGGTTACGATTTGAAGGATTGTTCCCTTGATTACTGG	CAKAGDDYSGYDLKDCSLDYW	IGHV3-43	IGHD5-12	IGHJ4	9	21	36	52
3	3.295254833040422E-4	TGTGCGCACAGACCATCGGGATATTTTGACTGGTTATTACCCCACACCTTTGACTACTGG	CAHRPSGYFDWLLPHTFDYW	IGHV2-5	IGHD3-9	IGHJ4	12	19	38	47
3	3.295254833040422E-4	TGTGCGGCAGATATGGATAGTAGTGGTTATTACCGACTCTATGATGCTTTTGATATCTGG	CAADMDSSGYYRLYDAFDIW	IGHV1-58	IGHD3-22	IGHJ3	11	15	32	40
3	3.295254833040422E-4	TGTGCGACTGCTGACGGAGATTGTTCTAGTTCCAAGTGCTACGAGTGGTTCGACCACTGG	CATADGDCSSSKCYEWFDHW	IGHV1-2	IGHD1-7	IGHJ5	6	26	33	45
3	3.295254833040422E-4	TGTGCGAGGATAGTGGGAGATGGCTACAATTACATCGGGGATGATGCTTTTGATATCTGG	CARIVGDGYNYIGDDAFDIW	IGHV1-46	IGHD5-24	IGHJ3	7	16	32	40
3	3.295254833040422E-4	TGTGCGAGACCAAATGTCTTATTCTGGATTGGGGAGGGACGAGACTGCTTTGCCTACTGG	CARPNVLFWIGEGRDCFAYW	IGHV3-30	IGHD6-6	IGHJ4	8	36	42	43
3	3.295254833040422E-4	TGTGCGAGACGTCCCCTCTTATGGTTCGGGGAGCTATGGGGGTATGCTTTTGATATCTGG	CARRPLLWFGELWGYAFDIW	IGHV4-39	IGHD3-10	IGHJ3	9	19	36	43
3	3.295254833040422E-4	TGTGCGAGACGGCCGAGTGATACTAATGGTTATTATTATGTCAACTGGTTCGACCCCTGG	CARRPSDTNGYYYVNWFDPW	IGHV4-39	IGHD3-22	IGHJ5	9	17	34	41
3	3.295254833040422E-4	TGTGCGAGACGAGCTATGCTTAAGTTTGGGGGAATTACAACATACTACCTTGACTATTGG	CARRAMLKFGGITTYYLDYW	IGHV5-51	IGHD3-16	IGHJ4	9	14	36	42
3	3.295254833040422E-4	TGTGCGAGAGTCCTAACGTTGGATTTTTGGAGTGGTTATTACAACTACTTTGACTACTGG	CARVLTLDFWSGYYNYFDYW	IGHV1-8	IGHD3-3	IGHJ4	13	21	40	43
3	3.295254833040422E-4	TGTGCGAGAGTCCCTTATTACTATGATAGTAGTGGTATGGTTGGTGCTTTTGATATCTGG	CARVPYYYDSSGMVGAFDIW	IGHV1-18	IGHD3-22	IGHJ3	9	15	35	44
3	3.295254833040422E-4	TGTGCGAGAGTCGCAAGCGGCGGCAGTAGTTGGCTCTACCGGGACTACTTTGACCTCTGG	CARVASGGSSWLYRDYFDLW	IGHV3-21	IGHD2-8	IGHJ4	9	32	41	43
3	3.295254833040422E-4	TGTGCGAGAGGATCGTCTCCGGAGTGGGAGCTACTACCGTTCGACTGGTTCGACCCCTGG	CARGSSPEWELLPFDWFDPW	IGHV1-8	IGHD1-26	IGHJ5	10	22	36	43
3	3.295254833040422E-4	TGTGCGAGAGATTTTACGGATACGGTGACTACGAACTACTACTACGGTATGGACGTCTGG	CARDFTDTVTTNYYYGMDVW	IGHV4-31	IGHD4-17	IGHJ6	11	20	32	34
3	3.295254833040422E-4	TGTGCGAGAGATCTTCCCTATGATAGTAGTGGTTATGGGGGCTTCTACTTTGACTACTGG	CARDLPYDSSGYGGFYFDYW	IGHV4-31	IGHD3-22	IGHJ4	13	17	35	44
3	3.295254833040422E-4	TGTGCGAGAGATCTTACGGTGACTACCGGTTACTACTACTACTACGGTATGGACGTCTGG	CARDLTVTTGYYYYYGMDVW	IGHV1-46	IGHD4-17	IGHJ6	13	14	25	29
3	3.295254833040422E-4	TGTGCGAGAGATCTTACAGTAACTGGTTTGCGTGACTACTACTACGGTATGGACGTCTGG	CARDLTVTGLRDYYYGMDVW	IGHV1-46	IGHD4-11	IGHJ6	13	14	23	34
3	3.295254833040422E-4	TGTGCGAGAGATCTTACAGTAACTGGTTTGCGTGACTACTACTACGGTATGGACGTCTGG	CARDLTVTGLRDYYYGMDVW	IGHV4-31	IGHD4-11	IGHJ6	13	14	23	34
3	3.295254833040422E-4	TGTGCGAGAGATCCCGATATTGTAGTGGTGGTAGCTGCTACCGGACCATTTGACTACTGG	CARDPDIVVVVAATGPFDYW	IGHV4-31	IGHD2-15	IGHJ4	12	15	40	48
3	3.295254833040422E-4	TGTGCGAGAGATGACGGTGACTACGACGCCGACTACTACTACTACGGTATGGACGTCTGG	CARDDGDYDADYYYYGMDVW	IGHV1-46	IGHD4-17	IGHJ6	11	13	24	31
3	3.295254833040422E-4	TGTGCGAGAGACCCCCCGCGTAGTGGGAGCTACTGGGGGCCCTGGTGGTTCGACCCCTGG	CARDPPRSGSYWGPWWFDPW	IGHV3-21	IGHD1-26	IGHJ5	10	20	33	45
3	3.295254833040422E-4	TGTGCGAGAGAGATTTTTCATTATGTTGGCTCCTTTGGTGAGGGACACTTTGACTACTGG	CAREIFHYVGSFGEGHFDYW	IGHV4-4	IGHD3-3	IGHJ4	10	11	17	46
3	3.295254833040422E-4	TGTGCGAGAACTAATGAGTTATTCTGGTTGTGGGAGTCTCGGGGTGCTTTTCATATCTGG	CARTNELFWLWESRGAFHIW	IGHV4-28	IGHD3-10	IGHJ3	9	15	22	44
3	3.295254833040422E-4	TGTGCGAGAACTAACGGATTGTTCTGGTTGGGAGAGTCTCGGGGTGCTTTTCATATGTGG	CARTNGLFWLGESRGAFHMW	IGHV1-18	IGHD3-16	IGHJ3	8	27	36	44
3	3.295254833040422E-4	TGTGCGAGAACTAACGGATTATTCTGGTTGGGGGAGTCTCGGGGTGCTTTTCATATCTGG	CARTNGLFWLGESRGAFHIW	IGHV5-10-1	IGHD3-10	IGHJ3	8	13	36	44
3	3.295254833040422E-4	TGTGCGAGAACTAACGAGTTTTTCTGGTTGAGAGAGTCTCGGGGTGCTTTTCATCTCTGG	CARTNEFFWLRESRGAFHLW	IGHV4-28	IGHD3-10	IGHJ3	9	38	43	44
3	3.295254833040422E-4	TGTGCGAGAACTAACGAATTATTCTGGTTGGGGGAGTCTCGGGGTGCTTTTCATATCTGG	CARTNELFWLGESRGAFHIW	IGHV3-30	IGHD3-10	IGHJ3	8	13	36	44
3	3.295254833040422E-4	TGTGCGAAAGCTTTGTATAGCAGCAGCTGGTATGATTTGTTCGGGATATTTGACTACTGG	CAKALYSSSWYDLFGIFDYW	IGHV3-23	IGHD6-13	IGHJ4	9	14	31	48
3	3.295254833040422E-4	TGTGCGAAAGATTTTAGTTTACTATGGTTCGGGGAAGCTGTGGCCGACTTTGACTACTGG	CAKDFSLLWFGEAVADFDYW	IGHV3-30	IGHD3-10	IGHJ4	11	18	34	46
3	3.295254833040422E-4	TGTGCACGAGGATATTACTATGGTAGTGCTACTTACTATCAAGATGCTTTTGATATCTGG	CARGYYYGSATYYQDAFDIW	IGHV2-26	IGHD3-10	IGHJ3	7	12	23	37
3	3.295254833040422E-4	TGTGCAACCCCGCGCAGCACCGATTACTATGGTTCGGGCAGAGATGCTTTTGATATCTGG	CATPRSTDYYGSGRDAFDIW	IGHV1-69-2	IGHD3-10	IGHJ3	7	22	37	42
3	3.295254833040422E-4	TGTGCAACAGATTACTATAGTTCGGGGAGTTCTTATAACAGAGATGCTTTTGATATCTGG	CATDYYSSGSSYNRDAFDIW	IGHV1-24	IGHD3-10	IGHJ3	11	12	38	42
3	3.295254833040422E-4	TGTGCAACAGATCTGAAGCAGTGGCTGGTACTGGGTCCCAGTGATGCTTTTGATATCTGG	CATDLKQWLVLGPSDAFDIW	IGHV1-24	IGHD6-19	IGHJ3	14	16	30	41
3	3.295254833040422E-4	TGTGCAACAGATAAAGGCAGCTGGGATGAAATTTACTACTACTACGGTATGGACGTCTGG	CATDKGSWDEIYYYYGMDVW	IGHV1-24	IGHD2-2	IGHJ6	11	16	23	33
3	3.295254833040422E-4	TGTGCAAGGGGCCCGTATTACTATGATAGTAGTGTCAATTGGGATGCTTTTGATATCTGG	CARGPYYYDSSVNWDAFDIW	IGHV3-13	IGHD3-22	IGHJ3	7	13	33	42
3	3.295254833040422E-4	TGTGCAAGATGGGGTAGTACCAGCTACTACCCCTACTACTACTACTACATGGACGTCTGG	CARWGSTSYYPYYYYYMDVW	IGHV3-13	IGHD2-2	IGHJ6	8	13	28	32
3	3.295254833040422E-4	TGTGCAAGAGGTCTTCAACAGTATAGCAGTGGCCGACTCCACTACTACATGGACGTCTGG	CARGLQQYSSGRLHYYMDVW	IGHV3-13	IGHD6-19	IGHJ6	13	20	32	40
3	3.295254833040422E-4	TGTGCAAGAGGCCCGACCTCTATGGTTCGGGGAGTTAGCGGGGAAGAGCTTGACTACTGG	CARGPTSMVRGVSGEELDYW	IGHV3-13	IGHD3-10	IGHJ4	9	19	36	49
3	3.295254833040422E-4	TGTGCAAGAGATTGGGGAGGCCCTACGGTGGTAACCTCTGGGTGGTACTTCGATCTCTGG	CARDWGGPTVVTSGWYFDLW	IGHV3-13	IGHD4-23	IGHJ2	11	22	34	42
3	3.295254833040422E-4	TGTACCACAGATGATAGCATGATTACGTTTGGGGGAGTTATCGCCCCAAATGACTACTGG	CTTDDSMITFGGVIAPNDYW	IGHV3-15	IGHD3-16	IGHJ4	11	18	42	50
3	3.295254833040422E-4	TGTGCGAGGCTACAACTCTCTTGGTTCGGTCGATATGTACACCCTGGGGACTACTGG	CARLQLSWFGRYVHPGDYW	IGHV4-39	IGHD3-10	IGHJ4	7	21	28	48
3	3.295254833040422E-4	TGTGCGAGGGGGATTTTTGATTACGTTCGGGGGAGGTATCGTCACTTTGACTACTGG	CARGIFDYVRGRYRHFDYW	IGHV4-39	IGHD3-16	IGHJ4	7	17	41	43
3	3.295254833040422E-4	TGTGCGAGATGGGGGTCGACGGTGACTAGTATGTTGGGATACTTCTTTGACTACTGG	CARWGSTVTSMLGYFFDYW	IGHV1-3	IGHD4-17	IGHJ4	8	18	27	39
3	3.295254833040422E-4	TGTGCGAGACTTCTCCGGGTGGTAGAGACTGCTACGTTCAACTGGTTCGACCCCTGG	CARLLRVVETATFNWFDPW	IGHV4-39	IGHD2-21	IGHJ5	9	18	33	38
3	3.295254833040422E-4	TGTGCGAGACTACAGCTCTCTTGGTTCGGGCAATATGTACACCCTGGGGACTACTGG	CARLQLSWFGQYVHPGDYW	IGHV4-4	IGHD3-10	IGHJ4	8	21	29	48
3	3.295254833040422E-4	TGTGCGAGAGTCGGCCGCGTAGGATTATCTTACTACTACTACGGTATGGACGTCTGG	CARVGRVGLSYYYYGMDVW	IGHV1-2	IGHD2-15	IGHJ6	9	19	24	30
3	3.295254833040422E-4	TGTGCGAGAGTAGGGGGTATATATTACGATATTTTGACTGGTTATTATCGCTACTGG	CARVGGIYYDILTGYYRYW	IGHV4-34	IGHD3-9	IGHJ4	9	21	47	50
3	3.295254833040422E-4	TGTGCGAGAGGTTGGGTAGTACCAGCTGCTATCGGTGGGAACTGGTTCGACCCCTGG	CARGWVVPAAIGGNWFDPW	IGHV1-8	IGHD2-2	IGHJ5	10	15	31	39
3	3.295254833040422E-4	TGTGCGAGAGATCTCGGGGTACTATGGTTCGGGGAGTTAGATCTCTTTGACTACTGG	CARDLGVLWFGELDLFDYW	IGHV3-21	IGHD3-10	IGHJ4	14	19	38	44
3	3.295254833040422E-4	TGTGCGAGAGATCGTAGCAGCAGCTATGGTCCGTACTACTACGGTATGGACGTCTGG	CARDRSSSYGPYYYGMDVW	IGHV4-31	IGHD6-13	IGHJ6	12	14	24	33
3	3.295254833040422E-4	TGTGCGAGAGATCGGGGATACAGCTATGGGCCATACTACTACGGTATGGACGTCTGG	CARDRGYSYGPYYYGMDVW	IGHV4-31	IGHD5-18	IGHJ6	12	15	28	33
3	3.295254833040422E-4	TGTGCGAGAGATCATAGCAGCAGCTGGGTAAACTACTACTACGGTATGGACGTCTGG	CARDHSSSWVNYYYGMDVW	IGHV3-21	IGHD6-13	IGHJ6	12	13	26	31
3	3.295254833040422E-4	TGTGCGAGAGAAAAGGGTTACTATGGTTCGGGCGCTAACTACTACATGGACGTCTGG	CAREKGYYGSGANYYMDVW	IGHV1-46	IGHD3-10	IGHJ6	10	17	31	37
3	3.295254833040422E-4	TGTGCGAAATACGACCGTATAGTGGCTACGTCGATCATGTACTACTTTGACTACTGG	CAKYDRIVATSIMYYFDYW	IGHV3-23	IGHD5-12	IGHJ4	8	17	29	38
3	3.295254833040422E-4	TGTGCGAAAGTGGTTGGGGAATACGGTGCCCCCTCCAAGGGTGCTTTTGATATCTGG	CAKVVGEYGAPSKGAFDIW	IGHV3-23	IGHD4-17	IGHJ3	9	21	27	41
3	3.295254833040422E-4	TGTGCGAAAGGTTCATATGGTTCGGGGAGTTATTCTCCCTACTACTTTGACTACTGG	CAKGSYGSGSYSPYYFDYW	IGHV3-30	IGHD3-10	IGHJ4	6	15	33	39
3	3.295254833040422E-4	TGTGCACGGATCTACTTGGGGGATAACTGGAACTACGTGGGACCATTTGACTACTGG	CARIYLGDNWNYVGPFDYW	IGHV2-26	IGHD1-7	IGHJ4	10	22	37	45
3	3.295254833040422E-4	TGTGCACGGACATATCGACCGGGGAGCTACTACGGCCCCGGCCCTTTTGATGTCTGG	CARTYRPGSYYGPGPFDVW	IGHV2-26	IGHD1-26	IGHJ3	9	21	33	43
3	3.295254833040422E-4	TGTGCAACAGATCAGTTTACGATTTTTGGAGTGGTTCACTACGGTATGGACGTCTGG	CATDQFTIFGVVHYGMDVW	IGHV1-24	IGHD3-3	IGHJ6	16	17	35	45
3	3.295254833040422E-4	TGTGCAACAGAAACATATACCATTTTAGGTATAGCAGCTCGTCCCTTTGACTACTGG	CATETYTILGIAARPFDYW	IGHV1-69-2	IGHD6-6	IGHJ4	10	28	43	44
3	3.295254833040422E-4	TGTGCAAAAGGGTCCAGGGCCTGGTTCGGGGAGTTATTATATGGGTTCGACCCCTGG	CAKGSRAWFGELLYGFDPW	IGHV3-9	IGHD3-10	IGHJ5	9	21	40	43
3	3.295254833040422E-4	TGTGCAAAAGATAAAGGCTATGGTTCGGGGAGTACCGAACACTACTTTGACTACTGG	CAKDKGYGSGSTEHYFDYW	IGHV3-43	IGHD3-10	IGHJ4	12	17	32	40
3	3.295254833040422E-4	TGTAGAGTCGCTGGGGAGATTCGAAACTGGAACAACGAGGGGAAGGGAGACTACTGG	CRVAGEIRNWNNEGKGDYW	IGHV3-73	IGHD1-1	IGHJ4	3	24	36	48
3	3.295254833040422E-4	TGTGCCAGAGATGGGGCCCCTATGGATGGTTCGGGGAGTTATGTAGACTACTGG	CARDGAPMDGSGSYVDYW	IGHV4-30-2	IGHD3-10	IGHJ4	11	25	41	45
3	3.295254833040422E-4	TGTGCGGGGGATCCCTATTACTATGGTTCGGGACCTGGGGGTATGGACGTCTGG	CAGDPYYYGSGPGGMDVW	IGHV1-46	IGHD3-10	IGHJ6	12	15	31	42
3	3.295254833040422E-4	TGTGCGATTCATGCCGATTGTAGTGGTGGTAGCTGCCCCGAATGGGGCTACTGG	CAIHADCSGGSCPEWGYW	IGHV5-10-1	IGHD2-15	IGHJ4	6	16	35	47
3	3.295254833040422E-4	TGTGCGAGGACCCCCCTGGGTGGGGTACTATGGTTCGGGGAGTTGTCGATCTGG	CARTPLGGVLWFGELSIW	IGHV4-39	IGHD3-10	IGHJ4	7	25	43	50
3	3.295254833040422E-4	TGTGCGAGACGTCGCAGGGCTGACTACGGTGAATCTGGCTACTTCCAGCATTGG	CARRRRADYGESGYFQHW	IGHV4-34	IGHD4-17	IGHJ1	8	20	31	39
3	3.295254833040422E-4	TGTGCGAGACATCCCCGCGACATTTTGACTGGTTCCAACTGGTTCGACCCCTGG	CARHPRDILTGSNWFDPW	IGHV4-39	IGHD3-9	IGHJ5	11	17	33	35
3	3.295254833040422E-4	TGTGCGAGACATCGGCGGGGAGATGGCTACATCCAACGGGATTTCCAACACTGG	CARHRRGDGYIQRDFQHW	IGHV4-39	IGHD5-24	IGHJ1	11	19	30	42
3	3.295254833040422E-4	TGTGCGAGACATCGGCGGGGAGATGGCTACATCCAACGAGATTTCCAACACTGG	CARHRRGDGYIQRDFQHW	IGHV4-39	IGHD5-24	IGHJ1	11	19	30	42
3	3.295254833040422E-4	TGTGCGAGAGTCCCCCCGGATACAGCTATGGGTTATGATGCTTTTGATATCTGG	CARVPPDTAMGYDAFDIW	IGHV1-2	IGHD5-18	IGHJ3	9	17	30	34
3	3.295254833040422E-4	TGTGCGAGAGCGGTTCTTGGTCTTTCCAGAACCAGCTACTATTTCGACTACTGG	CARAVLGLSRTSYYFDYW	IGHV4-34	IGHD1-1	IGHJ4	9	19	28	36
3	3.295254833040422E-4	TGTGCGAGAGGCGCGGACGATGGCAGTGGCTGGTTTCGCTACTTCGACCCCTGG	CARGADDGSGWFRYFDPW	IGHV3-20	IGHD6-19	IGHJ5	9	22	33	42
3	3.295254833040422E-4	TGTGCGAGAGGCGAGGAGTATAGCAGTGGCTGGTATGATGCTTTTGATATGTGG	CARGEEYSSGWYDAFDMW	IGHV1-8	IGHD6-19	IGHJ3	11	17	33	34
3	3.295254833040422E-4	TGTGCGAGAGGGGTGGAAATTGACGATTTTTGGAGGGTGGATTTGGTCTACTGG	CARGVEIDDFWRVDLVYW	IGHV1-8	IGHD3-3	IGHJ4	10	22	34	47
3	3.295254833040422E-4	TGTGCGAGAGATTTACGTGGGAGCTACTACGAGGAGAAGGTCTTTGACTACTGG	CARDLRGSYYEEKVFDYW	IGHV3-21	IGHD1-26	IGHJ4	11	16	30	41
3	3.295254833040422E-4	TGTGCGAGAGATCGAGGGGGCAGTGGTTACTACTACTACGGTATGGACGTCTGG	CARDRGGSGYYYYGMDVW	IGHV3-21	IGHD6-19	IGHJ6	12	19	25	27
3	3.295254833040422E-4	TGTGCGAGAGATCGAGGGATGACTACGGCACCACCGGATGCTTTTGATATCTGG	CARDRGMTTAPPDAFDIW	IGHV4-31	IGHD4-17	IGHJ3	12	18	27	36
3	3.295254833040422E-4	TGTGCGAGAGATCACTTGGGGGGAGGCACGCGCAACGATGCCCTTGATATCTGG	CARDHLGGGTRNDALDIW	IGHV3-21	IGHD3-16	IGHJ3	12	15	21	36
3	3.295254833040422E-4	TGTGCGAGAGATAGCCCGTCGGGCAGCAGCTGGTACGGGGGTTTTGACTACTGG	CARDSPSGSSWYGGFDYW	IGHV3-30	IGHD6-13	IGHJ4	11	22	36	42
3	3.295254833040422E-4	TGTGCGAGAGATAGGGGCGAGTCCTCGAGCGACCATGATGCTTTTGATTTGTGG	CARDRGESSSDHDAFDLW	IGHV4-31	IGHD6-6	IGHJ3	11	23	28	33
3	3.295254833040422E-4	TGTGCGAGAGACCTTCGAAATAGTGGGAGCTACTATGGAGCTTTTGATATCTGG	CARDLRNSGSYYGAFDIW	IGHV4-4	IGHD1-26	IGHJ3	10	19	34	39
3	3.295254833040422E-4	TGTGCGAGAAGCAGTGCCCCATTTACGTTTGGGGGAGTTATCGTCCCCTACTGG	CARSSAPFTFGGVIVPYW	IGHV4-28	IGHD3-16	IGHJ4	9	22	43	47
3	3.295254833040422E-4	TGTGCGAAAGGCGTTTGGTATTACTATGATAGTAGTGGTGATCTTGACTACTGG	CAKGVWYYYDSSGDLDYW	IGHV3-30	IGHD3-22	IGHJ4	6	17	38	43
3	3.295254833040422E-4	TGTGCGAAAGATAGGGGAGTGAATATTGTAGTAGTACCAGCTGACGACTACTGG	CAKDRGVNIVVVPADDYW	IGHV3-23	IGHD2-2	IGHJ4	11	22	42	45
3	3.295254833040422E-4	TGTGCACACAACACCTGGGGTTACGATTTTTGGAGTGGTTACTTTGACTACTGG	CAHNTWGYDFWSGYFDYW	IGHV2-5	IGHD3-3	IGHJ4	9	20	38	39
3	3.295254833040422E-4	TGTGCAACAGCACCGGCCTTACCCGACGAAAAGACCAACTGGTTCGACCCCTGG	CATAPALPDEKTNWFDPW	IGHV1-24	IGHD6-13	IGHJ5	9	19	24	35
3	3.295254833040422E-4	TGTGCAACAGATCGAATAAACGATATTTTGACTTTGCGTGCTTTTGATATCTGG	CATDRINDILTLRAFDIW	IGHV1-24	IGHD3-9	IGHJ3	12	19	32	38
3	3.295254833040422E-4	TGTGCAACAGATGACGGAGTGGGAGCTACTAACTACTACGGTATGGACGTCTGG	CATDDGVGATNYYGMDVW	IGHV1-24	IGHD1-26	IGHJ6	11	17	24	25
3	3.295254833040422E-4	TGTGCAACAAACAAGGGTAGTGGGAGCTACTACGTAGACGCTTTTGATATCTGG	CATNKGSGSYYVDAFDIW	IGHV1-24	IGHD1-26	IGHJ3	8	17	36	39
3	3.295254833040422E-4	TGTGCAAGAGCCTACTATGATAGTAGTGGTTACCACAACTGGTTCGACCCCTGG	CARAYYDSSGYHNWFDPW	IGHV3-13	IGHD3-22	IGHJ5	9	12	31	34
3	3.295254833040422E-4	TGTGCAAGAGGTTACTATGATAGTAGTGGTTACAACAACTGGTTCGACCCCTGG	CARGYYDSSGYNNWFDPW	IGHV3-13	IGHD3-22	IGHJ5	9	11	31	34
3	3.295254833040422E-4	TGTGCAAGAGGCAACTATGATAGTAGTGGTTACCGAAACTGGTTCGACCCCTGG	CARGNYDSSGYRNWFDPW	IGHV3-13	IGHD3-22	IGHJ5	9	13	31	36
3	3.295254833040422E-4	TGTGCAAGAGGGGGGTACGATTTTTGGAGTCGATCTTACTACTTTGACTACTGG	CARGGYDFWSRSYYFDYW	IGHV3-13	IGHD3-3	IGHJ4	9	15	29	36
3	3.295254833040422E-4	TGTGCAAGAGGAAACGGGGGCTACGGCAGTCCGGACAACTGGTTCGACCCCTGG	CARGNGGYGSPDNWFDPW	IGHV1-8	IGHD5-12	IGHJ5	10	18	24	34
3	3.295254833040422E-4	TGTGCAAAGGCCCATTGTAGTAGTACCAGCTGCCTCAACTGGTTCGACCCCTGG	CAKAHCSSTSCLNWFDPW	IGHV3-9	IGHD2-2	IGHJ5	7	13	32	35
3	3.295254833040422E-4	TGTGCAAAAGATGCGGCTCGGGGCCGGGAGACTTGGGATCTTTTTGACTCCTGG	CAKDAARGRETWDLFDSW	IGHV3-43	IGHD7-27	IGHJ4	11	30	39	42
3	3.295254833040422E-4	TGTACTAGACGATTACTATGGTTCGGGGAGTTATTTATGGGTATGGACGTCTGG	CTRRLLWFGELFMGMDVW	IGHV3-73	IGHD3-10	IGHJ6	9	11	34	42
3	3.295254833040422E-4	TGCGCGAGACATTGTATGGCTACAGTCGGCTCCTGCAACTGGTTCGACCCCTGG	CARHCMATVGSCNWFDPW	IGHV4-39	IGHD5-24	IGHJ5	11	15	23	35
3	3.295254833040422E-4	TGTTCTAGAGATGTGTTGGGTGGCACGACGCCCGCCTGGTTCGACCCCTGG	CSRDVLGGTTPAWFDPW	IGHV3-49	IGHD1-1	IGHJ5	11	20	29	35
3	3.295254833040422E-4	TGTGTACAGAGGGACATTACTGGGTACTTGGCTGAGTACTTCCATGACTGG	CVQRDITGYLAEYFHDW	IGHV2-5	IGHD3-22	IGHJ1	7	15	20	30
3	3.295254833040422E-4	TGTGTACAGAGGGACATTACTGGATACTTGGCTGAGTACTTCCATGTCTGG	CVQRDITGYLAEYFHVW	IGHV2-5	IGHD5-18	IGHJ1	7	20	26	30
3	3.295254833040422E-4	TGTGCGGGCGGTATTACGGTCAATGGAGTGATTAATCCCTATTACTACTGG	CAGGITVNGVINPYYYW	IGHV3-11	IGHD3-3	IGHJ4	5	10	17	43
3	3.295254833040422E-4	TGTGCGAGCCTATCATTCTCCCTAGAGGCGTTTTACTGGTTCGACCCCTGG	CASLSFSLEAFYWFDPW	IGHV3-21	IGHD3-22	IGHJ5	7	9	15	34
3	3.295254833040422E-4	TGTGCGAGATTAAGGATTTGTGGTGGTGACTGCAACGCTTTTGATATCTGG	CARLRICGGDCNAFDIW	IGHV5-10-1	IGHD2-21	IGHJ3	8	17	32	36
3	3.295254833040422E-4	TGTGCGAGATCAGGCTTAGGTGGTTCCTACTACTACTACATGGACGTCTGG	CARSGLGGSYYYYMDVW	IGHV4-59	IGHD1-14	IGHJ6	8	19	25	26
3	3.295254833040422E-4	TGTGCGAGAGTCGCAACTGGTGGTTATTACCCCGACTACTTTGACTACTGG	CARVATGGYYPDYFDYW	IGHV4-39	IGHD3-22	IGHJ4	8	19	29	34
3	3.295254833040422E-4	TGTGCGAGAGCGAGCCTACGGTATAGCAGCAGCTGGTACTTGGACTACTGG	CARASLRYSSSWYLDYW	IGHV7-4-1	IGHD6-13	IGHJ4	9	19	35	36
3	3.295254833040422E-4	TGTGCGAGAGCAGATAGCAGTGGCTGGCAGGCGTACTACTTTGACTACTGG	CARADSSGWQAYYFDYW	IGHV4-4	IGHD6-19	IGHJ4	9	13	26	32
3	3.295254833040422E-4	TGTGCGAGAGGGGGAATAGCAGTGGCTGGAGACAACTGGTTCGACCCCTGG	CARGGIAVAGDNWFDPW	IGHV1-8	IGHD6-19	IGHJ5	10	11	28	31
3	3.295254833040422E-4	TGTGCGAGAGGATTCGGATACACCTATGGTTACGTAGGGTTCGACCCCTGG	CARGFGYTYGYVGFDPW	IGHV1-8	IGHD5-18	IGHJ5	10	15	35	37
3	3.295254833040422E-4	TGTGCGAGAGATTGGGTTAGCAGTGGCTGGTGGCCTTACTTTGACTACTGG	CARDWVSSGWWPYFDYW	IGHV3-21	IGHD6-19	IGHJ4	11	17	30	36
3	3.295254833040422E-4	TGTGCGAGAGATCGGGGTGGATATAGTGGCTACGGGTACTTTGACTACTGG	CARDRGGYSGYGYFDYW	IGHV3-30	IGHD5-12	IGHJ4	12	16	33	36
3	3.295254833040422E-4	TGTGCGAGAACGGGGGGGGCATATTGTGCCACCTGTGCTTTTGATATCTGG	CARTGGAYCATCAFDIW	IGHV1-46	IGHD2-21	IGHJ3	8	18	27	35
3	3.295254833040422E-4	TGTGCGAAGGGAGCGGAGTATGCGTTCGGGGAGTTTCAGTTGGACTCCTGG	CAKGAEYAFGEFQLDSW	IGHV3-23	IGHD3-10	IGHJ5	7	23	34	38
3	3.295254833040422E-4	TGTGCGAAAGACCCAATAGCAGTGGCCCGTCCCAACTGGTTCGACCCCTGG	CAKDPIAVARPNWFDPW	IGHV3-23	IGHD6-19	IGHJ5	10	15	25	32
3	3.295254833040422E-4	TGTGCAATTCCCCGGTTTGGCTATGATTACATTGATGCTTTTAATGTCTGG	CAIPRFGYDYIDAFNVW	IGHV1-24	IGHD5-12	IGHJ3	6	17	29	32
3	3.295254833040422E-4	TGTGCAACAGCATGGGTAGTACCAGCTGCACCCATTGGTTTTGGCTACTGG	CATAWVVPAAPIGFGYW	IGHV1-24	IGHD2-2	IGHJ4	9	15	28	39
3	3.295254833040422E-4	TGTGCAACAGATTCGGCCATTTTAGTGGTTATCTACGCTTTTCATATCTGG	CATDSAILVVIYAFHIW	IGHV1-24	IGHD3-22	IGHJ3	11	22	31	36
3	3.295254833040422E-4	TGTGCAAAAGCAAATTCGATTGGAACCGATCTCTACTACTTTGACTACTGG	CAKANSIGTDLYYFDYW	IGHV3-43	IGHD1-1	IGHJ4	9	20	25	33
3	3.295254833040422E-4	TGTACTAGAGTGGGAGAGGCAGCAGCTGGTACGGACTGGTTCGACCCCTGG	CTRVGEAAAGTDWFDPW	IGHV3-49	IGHD6-13	IGHJ5	9	18	32	34
3	3.295254833040422E-4	TGTACGAGAATGCACTTGGCAGCAGCTGGCCGAAATGGAATGGACATCTGG	CTRMHLAAAGRNGMDIW	IGHV3-21	IGHD6-13	IGHJ6	8	18	28	39
3	3.295254833040422E-4	TGCGCGAAAGATTTTGGCGGTAAAGCTATGGCATACTACTTTGACTACTGG	CAKDFGGKAMAYYFDYW	IGHV3-23	IGHD5-18	IGHJ4	11	23	30	33
3	3.295254833040422E-4	TGTTGGCTTACGGTGACTACGCCCCGACCGGTGGCTTTTGATATCTGG	CWLTVTTPRPVAFDIW	IGHV3-21	IGHD4-17	IGHJ3	2	8	20	33
3	3.295254833040422E-4	TGTGTAACAGGACCCGGTATGGGTTCGGGGAATTACTTTGACTACTGG	CVTGPGMGSGNYFDYW	IGHV3-43	IGHD3-10	IGHJ4	3	21	30	33
3	3.295254833040422E-4	TGTGCGGGCCTTCTGATTACCTTTGGGGGAGTTATCGTCCCCAACTGG	CAGLLITFGGVIVPNW	IGHV4-39	IGHD3-16	IGHJ4	5	13	37	43
3	3.295254833040422E-4	TGTGCGGGAGGGTATAGTGGGAGCCTGTACAACTGGTTCGACCCCTGG	CAGGYSGSLYNWFDPW	IGHV4-39	IGHD1-26	IGHJ5	5	10	23	25
3	3.295254833040422E-4	TGTGCGACACATCGCCCTCTCCAAAGTGGCTATCAGTACGACTACTGG	CATHRPLQSGYQYDYW	IGHV4-39	IGHD5-12	IGHJ4	11	24	31	39
3	3.295254833040422E-4	TGTGCGAGTCCTTTTACTACGGAAGTTCTAGGTGCTTTTGATATCTGG	CASPFTTEVLGAFDIW	IGHV3-30	IGHD3-22	IGHJ3	7	13	20	32
3	3.295254833040422E-4	TGTGCGAGCGTCGGGTTTTACGATATTTTGAGCTGGTTCGACCCCTGG	CASVGFYDILSWFDPW	IGHV4-39	IGHD3-9	IGHJ5	7	17	30	32
3	3.295254833040422E-4	TGTGCGAGGTCGTATAGTGGGAGCTACTACGGAGCTTTTGATATCTGG	CARSYSGSYYGAFDIW	IGHV3-30	IGHD1-26	IGHJ3	7	11	30	33
3	3.295254833040422E-4	TGTGCGAGGGCCGCGGGCAGCAGTTGGAATTTTTACTTTGACTACTGG	CARAAGSSWNFYFDYW	IGHV4-4	IGHD6-13	IGHJ4	7	16	26	33
3	3.295254833040422E-4	TGTGCGAGGGATAGTAGTGGTTATGGGGCCCTTGGGTTTGACTACTGG	CARDSSGYGALGFDYW	IGHV1-46	IGHD3-22	IGHJ4	11	12	23	36
3	3.295254833040422E-4	TGTGCGAGGAGGTGGGAGCTACTACGACTTGACGGGTTCGACCCCTGG	CARRWELLRLDGFDPW	IGHV1-69	IGHD1-26	IGHJ5	7	11	25	34
3	3.295254833040422E-4	TGTGCGAGATGCGAGGCTGGTACGGGGTACAACTGGTTCGACCCCTGG	CARCEAGTGYNWFDPW	IGHV4-39	IGHD6-19	IGHJ5	8	14	23	26
3	3.295254833040422E-4	TGTGCGAGACTTGTAGTGGGAACTTCTCCGGAAGCTTTTGACATCTGG	CARLVVGTSPEAFDIW	IGHV4-39	IGHD2-15	IGHJ3	13	25	31	33
3	3.295254833040422E-4	TGTGCGAGACCGCGTTCGGGGAGTTATTTGTACTACATGGACGTCTGG	CARPRSGSYLYYMDVW	IGHV4-39	IGHD3-10	IGHJ6	9	13	27	30
3	3.295254833040422E-4	TGTGCGAGACAACTTGACTACGGTGGTGACGCGGGAGCGGGCTACTGG	CARQLDYGGDAGAGYW	IGHV7-4-1	IGHD4-23	IGHJ4	8	14	36	41
3	3.295254833040422E-4	TGTGCGAGAGTCTATGATAGTAGTGGTTACAACTGGTTCGACCCCTGG	CARVYDSSGYNWFDPW	IGHV1-69	IGHD3-22	IGHJ5	9	11	26	27
3	3.295254833040422E-4	TGTGCGAGAGCTAAGGGTGGTGGCTACAATCGCGGGTGTGACTACTGG	CARAKGGGYNRGCDYW	IGHV3-30	IGHD5-24	IGHJ4	9	20	29	38
3	3.295254833040422E-4	TGTGCGAGAGCGGGTGGTGGGAGCTATGCGTCGCCGTTCGACCCCTGG	CARAGGGSYASPFDPW	IGHV3-30	IGHD1-26	IGHJ5	9	16	25	35
3	3.295254833040422E-4	TGTGCGAGAGCAAGAGATGCCTATGATAGTGGTGGTTATTCCCCCTGG	CARARDAYDSGGYSPW	IGHV1-18	IGHD3-22	IGHJ5	9	20	39	41
3	3.295254833040422E-4	TGTGCGAGAGGTTATTCGGGGAGTTATACCACCTGGTTCGACCCCTGG	CARGYSGSYTTWFDPW	IGHV3-30	IGHD3-10	IGHJ5	9	14	26	32
3	3.295254833040422E-4	TGTGCGAGAGGTGACTACGTTCCGGAGCCATACTACTTTGACTACTGG	CARGDYVPEPYYFDYW	IGHV3-30	IGHD4-17	IGHJ4	9	10	19	30
3	3.295254833040422E-4	TGTGCGAGAGATTTGACGTGGTTATTCTTTTACTACTTTGACTACTGG	CARDLTWLFFYYFDYW	IGHV4-39	IGHD3-9	IGHJ4	8	11	25	30
3	3.295254833040422E-4	TGTGCGAGAGATTTGACGTGGTTATTCTTTTACTACTTTGACTACTGG	CARDLTWLFFYYFDYW	IGHV4-31	IGHD3-22	IGHJ4	11	17	25	30
3	3.295254833040422E-4	TGTGCGAGAGATCACTCGACGAGTATAGCAGCGCTCTTTGACTACTGG	CARDHSTSIAALFDYW	IGHV1-2	IGHD6-6	IGHJ4	17	19	31	35
3	3.295254833040422E-4	TGTGCGAGAGATCAGGACTGGTCATGGCTTGGTGCTTTTGATATCTGG	CARDQDWSWLGAFDIW	IGHV1-69	IGHD3-9	IGHJ3	12	15	21	32
3	3.295254833040422E-4	TGTGCGAGAGATAAGAGTGGCTACGATTCGGCGCCCGGCGACTACTGG	CARDKSGYDSAPGDYW	IGHV1-2	IGHD5-12	IGHJ4	11	15	27	39
3	3.295254833040422E-4	TGTGCGAGAGAAGGTATTTTGACTGGTTCGGATGCTTTTGATATCTGG	CAREGILTGSDAFDIW	IGHV3-30	IGHD3-9	IGHJ3	10	14	27	30
3	3.295254833040422E-4	TGTGCGAGAGAAGGTAGCAGTGGCTGGTCCGATGCTTTTGATATCTGG	CAREGSSGWSDAFDIW	IGHV1-46	IGHD6-19	IGHJ3	10	14	27	30
3	3.295254833040422E-4	TGTGCGAAAGGTCTACGATTTTATGACACCTTATCTCATGACTCCTGG	CAKGLRFYDTLSHDSW	IGHV3-30	IGHD3-3	IGHJ4	13	14	21	38
3	3.295254833040422E-4	TGTGCGAAAGATTGTGTCAGTGGCCCATATTACTACTTTGACTACTGG	CAKDCVSGPYYYFDYW	IGHV3-23	IGHD6-19	IGHJ4	11	17	23	30
3	3.295254833040422E-4	TGTGCACGGAAGTGGCTGCTCACCTACTCTGCTGCTTTTGATATCTGG	CARKWLLTYSAAFDIW	IGHV2-70	IGHD6-19	IGHJ3	9	10	17	32
3	3.295254833040422E-4	TGTGCAACAGCGGCAGTGGCTGGTCCTAGCAACTGGTTCGACCCCTGG	CATAAVAGPSNWFDPW	IGHV1-24	IGHD6-19	IGHJ5	9	12	23	29
3	3.295254833040422E-4	TGTGCAACAGGGCGGGGGCAGTGGCTGGTACATTGGTTCGACCCCTGG	CATGRGQWLVHWFDPW	IGHV1-69-2	IGHD6-19	IGHJ5	9	17	30	33
3	3.295254833040422E-4	TGTGCAAAAGGGGCGGAGTGGACTACGGTGACTTCTTTTGACTACTGG	CAKGAEWTTVTSFDYW	IGHV3-9	IGHD4-17	IGHJ4	9	20	32	36
3	3.295254833040422E-4	TGTGTGAGAGGAGCAGTGGCTGGTACACACGTTCTGGACGTCTGG	CVRGAVAGTHVLDVW	IGHV3-52	IGHD6-19	IGHJ6	10	11	25	34
3	3.295254833040422E-4	TGTGCGGTCGGGGGGTTTATAGCAGTGGCTGGCTTTGACTACTGG	CAVGGFIAVAGFDYW	IGHV3-21	IGHD6-19	IGHJ4	5	17	31	32
3	3.295254833040422E-4	TGTGCGACGGAAATTATGGTTCGGGGAGTTACCAATTTACATTGG	CATEIMVRGVTNLHW	IGHV4-34	IGHD3-10	IGHJ4	6	14	30	42
3	3.295254833040422E-4	TGTGCGAGCGCCCTACTATGGTTCGGGGAACCCCAGTGGGACTGG	CASALLWFGEPQWDW	IGHV4-4	IGHD3-10	IGHJ4	7	13	28	40
3	3.295254833040422E-4	TGTGCGAGGCTTTTAGGAGGTCCGCAGAGCCCTCTTGACTACTGT	CARLLGGPQSPLDYC	IGHV3-23	IGHD3-3	IGHJ4	6	10	18	34
3	3.295254833040422E-4	TGTGCGAGACTTGGTTCGGGGAGTTATTACACAATTGACTACTGG	CARLGSGSYYTIDYW	IGHV4-39	IGHD3-10	IGHJ4	9	11	28	34
3	3.295254833040422E-4	TGTGCGAGACTCGATGGTTCGGGGAGTTTGGTCTTTGACTACTGG	CARLDGSGSLVFDYW	IGHV1-69	IGHD3-10	IGHJ4	8	13	27	32
3	3.295254833040422E-4	TGTGCGAGACATGGTGACTACTACTACTACTACATGGACGTCTGG	CARHGDYYYYYMDVW	IGHV4-39	.	IGHJ6	12	-1	-1	16
3	3.295254833040422E-4	TGTGCGAGACATGGGGCGTCGATAGTGACTACAATAGACTACTGG	CARHGASIVTTIDYW	IGHV4-39	IGHD2-15	IGHJ4	12	27	35	36
3	3.295254833040422E-4	TGTGCGAGACATAGGGGTCTCAGTGGCACCCCCTTTGACTACTGG	CARHRGLSGTPFDYW	IGHV4-39	IGHD6-19	IGHJ4	11	20	26	32
3	3.295254833040422E-4	TGTGCGAGAGTTCCCCTGTACGGTGGTAACTTAGACGACTACTGG	CARVPLYGGNLDDYW	IGHV1-18	IGHD4-23	IGHJ4	9	18	30	36
3	3.295254833040422E-4	TGTGCGAGAGTACATAGTACGAGTTACTACGAGTTTGACCACTGG	CARVHSTSYYEFDHW	IGHV4-34	IGHD1-26	IGHJ4	9	13	30	33
3	3.295254833040422E-4	TGTGCGAGAGGAGCCTATAGCAGTGGCTGGTACGTCGACTACTGG	CARGAYSSGWYVDYW	IGHV1-8	IGHD6-19	IGHJ4	10	15	34	36
3	3.295254833040422E-4	TGTGCGAGAGATCTTTCCCAACTGGGGAGAGGTCTTGATGTCTGG	CARDLSQLGRGLDVW	IGHV3-53	IGHD7-27	IGHJ3	13	19	27	34
3	3.295254833040422E-4	TGTGCGAGAGATCCTTCGTATTACTATGATTACTTTGACTACTGG	CARDPSYYYDYFDYW	IGHV3-21	IGHD3-22	IGHJ4	12	16	29	30
3	3.295254833040422E-4	TGTGCGAGAGATGCTACGGTGACTAACAATGCTTTTGATATCTGG	CARDATVTNNAFDIW	IGHV4-31	IGHD4-17	IGHJ3	11	13	24	28
3	3.295254833040422E-4	TGTGCGAGAGAGGACCTTTACAGCTATGGTTACTTTGACTACTGG	CAREDLYSYGYFDYW	IGHV3-30	IGHD5-18	IGHJ4	10	18	29	30
3	3.295254833040422E-4	TGTGCGAGAGAAGAGTACTACTACTACTACGGTATGGACGTCTGG	CAREEYYYYYGMDVW	IGHV7-4-1	.	IGHJ6	10	-1	-1	15
3	3.295254833040422E-4	TGTGCAAGAGGATTTCGGTTCTACGGTTCGGGAACTGACTGCTGG	CARGFRFYGSGTDCW	IGHV3-74	IGHD3-10	IGHJ4	9	20	31	35
3	3.295254833040422E-4	TGTGCAAGAGGATTTCGATTCTACGGTTCGGGAACTGACTACTGG	CARGFRFYGSGTDYW	IGHV3-74	IGHD3-10	IGHJ4	9	20	31	35
3	3.295254833040422E-4	TGTGCAAAAGCCCAATATTCTACGGTGACCCCCTTTGAGTCCTGG	CAKAQYSTVTPFESW	IGHV3-9	IGHD4-17	IGHJ4	9	19	28	32
3	3.295254833040422E-4	TGTACAATTGGTCCGTGGGGCAGCAGCTGGTATCAGGCCGACTGG	CTIGPWGSSWYQADW	IGHV3-21	IGHD6-13	IGHJ4	2	19	31	40
3	3.295254833040422E-4	TGTGCGATTTTTGGAGTGGTTATTATTTGGGATGACTACTGG	CAIFGVVIIWDDYW	IGHV3-30	IGHD3-3	IGHJ4	6	7	25	32
3	3.295254833040422E-4	TGTGCGATGATCCTTGTAGCAGAGGCTGACTTTGACTACTGG	CAMILVAEADFDYW	IGHV3-30	IGHD6-19	IGHJ4	6	16	27	28
3	3.295254833040422E-4	TGTGCGACCAGAGGGTTCGGGGAGTTATTAATCTCGTACTGG	CATRGFGELLISYW	IGHV4-4	IGHD3-10	IGHJ4	6	13	29	36
3	3.295254833040422E-4	TGTGCGAGTGAATTACTTCGTCGGGAGGGGTATGACTACTGG	CASELLRREGYDYW	IGHV3-30	IGHD3-22	IGHJ4	7	11	20	32
3	3.295254833040422E-4	TGTGCGAGTACGACAAGCTGGTTCAACTGGTTCGACCCCTGG	CASTTSWFNWFDPW	IGHV1-69	IGHD2-2	IGHJ5	7	15	21	23
3	3.295254833040422E-4	TGTGCGAGACTCGAAAACTCTAACTGGAACTACGAATACTGG	CARLENSNWNYEYW	IGHV3-11	IGHD1-7	IGHJ4	8	20	33	36
3	3.295254833040422E-4	TGTGCGAGACCTCTGTGGCTAAGGGGGCACTTTGACTACTGG	CARPLWLRGHFDYW	IGHV4-39	IGHD5-12	IGHJ4	9	14	20	28
3	3.295254833040422E-4	TGTGCGAGACGGGTTTATGGAGTGGGGTACCTGGACTACTGG	CARRVYGVGYLDYW	IGHV4-4	IGHD3-3	IGHJ4	8	13	24	33
3	3.295254833040422E-4	TGTGCGAGACATTTTGCTAAGGATACGGGGATTGACTACTGG	CARHFAKDTGIDYW	IGHV5-10-1	IGHD2-15	IGHJ4	11	19	24	31
3	3.295254833040422E-4	TGTGCGAGACATGCGAGTATCGATAGCTGGTTCGACCCCTGG	CARHASIDSWFDPW	IGHV5-51	IGHD6-6	IGHJ5	12	13	19	26
3	3.295254833040422E-4	TGTGCGAGACAGTGGCAGCAGGTGGCCGGCTTTGACTCCTGG	CARQWQQVAGFDSW	IGHV4-39	IGHD6-13	IGHJ4	10	14	24	29
3	3.295254833040422E-4	TGTGCGAGAGTGTTGTATAACTACTACTACATGGACGTCTGG	CARVLYNYYYMDVW	IGHV3-30	IGHD1-1	IGHJ6	9	11	16	19
3	3.295254833040422E-4	TGTGCGAGAGCTCTAGTGGGAGCTTTGCTCTTTGACTACTGG	CARALVGALLFDYW	IGHV5-10-1	IGHD1-26	IGHJ4	8	13	23	29
3	3.295254833040422E-4	TGTGCGAGAGCCACACCCTGGGGGCACTACTTTGACTACTGG	CARATPWGHYFDYW	IGHV4-4	IGHD3-16	IGHJ4	9	18	23	25
3	3.295254833040422E-4	TGTGCGAGAGATGTTGCTATGATATATGGTTTAAATATCTGG	CARDVAMIYGLNIW	IGHV4-4	IGHD3-22	IGHJ3	11	16	23	34
3	3.295254833040422E-4	TGTGCGAGAAGCGGGTACGACGATTCTCCCCGTGACTACTGG	CARSGYDDSPRDYW	IGHV3-21	IGHD3-10	IGHJ4	8	25	31	32
3	3.295254833040422E-4	TGTGCGAGAAGATGGCGGGATCTGAGCTACTTTGACTACTGG	CARRWRDLSYFDYW	IGHV3-30	IGHD5-24	IGHJ4	8	9	15	26
3	3.295254833040422E-4	TGTGCGAGAAGAGTTCTACCAGCTGACCTGCCTGACTTCTGG	CARRVLPADLPDFW	IGHV4-28	IGHD2-2	IGHJ4	9	16	24	32
3	3.295254833040422E-4	TGTGCGAGAAAATGGTGGCTAAGGTCCCATTTTGACTACTGG	CARKWWLRSHFDYW	IGHV3-11	IGHD2-8	IGHJ4	8	10	16	30
3	3.295254833040422E-4	TGTGCGAATCGCCTGGTTCGGGGAGTCGTCTTTGACTACTGG	CANRLVRGVVFDYW	IGHV3-23	IGHD3-10	IGHJ4	7	13	25	29
3	3.295254833040422E-4	TGTGCGAAAGTTGCCCAAGAGGGTAATGCTTTTGATATCTGG	CAKVAQEGNAFDIW	IGHV3-23	IGHD3-16	IGHJ3	9	13	17	25
3	3.295254833040422E-4	TGTGCACGGCACTACGGTGACTCGCCCCGGTTTGACTACTGG	CARHYGDSPRFDYW	IGHV2-70	IGHD4-17	IGHJ4	8	10	21	30
3	3.295254833040422E-4	TGTGCAAGAGATAGAGGATTCCCTGATTCTTTTGATATCTGG	CARDRGFPDSFDIW	IGHV3-74	IGHD2-15	IGHJ3	11	14	18	23
3	3.295254833040422E-4	TGTGCAAAAGAGGGAGTGGGAGCTACTCACTTTGACTACTGG	CAKEGVGATHFDYW	IGHV3-9	IGHD1-26	IGHJ4	10	14	26	28
3	3.295254833040422E-4	TGTGTTAGAGTGGGAACGGGGTTCTACTTTGACTACTGG	CVRVGTGFYFDYW	IGHV3-72	IGHD1-1	IGHJ4	9	12	17	23
3	3.295254833040422E-4	TGTGCGACTGGCGAGCCTAGAGATGCGTTTGATATCTGG	CATGEPRDAFDIW	IGHV1-46	IGHD2-15	IGHJ3	6	15	19	21
3	3.295254833040422E-4	TGTGCGAGTTCTTTATCCTACTACGGTATGGACGTCTGG	CASSLSYYGMDVW	IGHV3-30	IGHD3-16	IGHJ6	7	12	16	17
3	3.295254833040422E-4	TGTGCGAGATTCGATAACGATGGCGGTATGGACGTCTGG	CARFDNDGGMDVW	IGHV4-55	IGHD3-16	IGHJ6	9	13	20	27
3	3.295254833040422E-4	TGTGCGAGACTAGCTACTCCCCTTTGGGAGGACTACTGG	CARLATPLWEDYW	IGHV4-34	IGHD2-15	IGHJ4	8	12	19	30
3	3.295254833040422E-4	TGTGCGAGAGGGTGGCTACGTTTACCTTTGGAATTCTGG	CARGWLRLPLEFW	IGHV1-8	IGHD5-12	IGHJ4	10	11	24	35
3	3.295254833040422E-4	TGTGCGAGAGGGGGCATAGCCCACGGGAGCGACTACTGG	CARGGIAHGSDYW	IGHV1-18	IGHD2-2	IGHJ4	9	12	19	30
3	3.295254833040422E-4	TGTGCGAGAGGATCGGTGGGAGCCGCGTGTGACTACTGG	CARGSVGAACDYW	IGHV1-8	IGHD1-26	IGHJ4	10	15	22	29
3	3.295254833040422E-4	TGTGCGAGAGACTACGGTGACTACCCACTGGGGTACTGG	CARDYGDYPLGYW	IGHV1-69	IGHD4-17	IGHJ4	10	11	23	33
3	3.295254833040422E-4	TGTGCGAAATCGAGTGGGAAATACTTTTTTGACTACTGG	CAKSSGKYFFDYW	IGHV1-46	IGHD1-26	IGHJ4	6	12	18	27
3	3.295254833040422E-4	TGTGCACGGGAGATAGTTGGGGTTTCGATTGACTACTGG	CAREIVGVSIDYW	IGHV2-70	IGHD3-22	IGHJ4	8	11	23	28
3	3.295254833040422E-4	TGTGCACGGATGGGACCATGGTTAGGTATGGACGTCTGG	CARMGPWLGMDVW	IGHV2-26	IGHD5-18	IGHJ6	10	17	23	27
3	3.295254833040422E-4	TGTGCACGGATACCACCCTGTGGTGGTGACGACTACTGG	CARIPPCGGDDYW	IGHV2-26	IGHD2-21	IGHJ4	12	18	29	30
3	3.295254833040422E-4	TGTGCACGGACCTACGGCCCGAATGCTTTTGATATCTGG	CARTYGPNAFDIW	IGHV2-26	IGHD4-17	IGHJ3	9	11	16	22
3	3.295254833040422E-4	TGTGCACGGACCCCTCCTAAGTTAGCTTTTGATATCTGG	CARTPPKLAFDIW	IGHV2-70	IGHD1-7	IGHJ3	9	19	23	24
3	3.295254833040422E-4	TGTGCACGGACCCCCCCGCACGGTGGTAAGGACTACTGG	CARTPPHGGKDYW	IGHV2-70	IGHD4-23	IGHJ4	9	19	28	30
3	3.295254833040422E-4	TGTGCACGGACCGTCCCCCTACTGGACTTTGACTACTGG	CARTVPLLDFDYW	IGHV2-26	IGHD3-16	IGHJ4	9	13	18	25
3	3.295254833040422E-4	TGTGCAAGAGGTCACGATTTTTGGAGTGGTTATCAGTGG	CARGHDFWSGYQW	IGHV3-13	IGHD3-3	IGHJ4	9	13	32	36
3	3.295254833040422E-4	TGTGCAAGAGATGTCACATGGGGAGCCTCTGATGTGTGG	CARDVTWGASDVW	IGHV3-74	IGHD1-26	IGHJ3	11	20	25	29
3	3.295254833040422E-4	TGTTCGTGGCGCTATGCTGGCTTCGCCGACGGCTGG	CSWRYAGFADGW	IGHV1-69D	IGHD2-2	IGHJ4	2	10	20	32
3	3.295254833040422E-4	TGTGCGCGTGGGACCTATGGCCTATTTGACTTCTGG	CARGTYGLFDFW	IGHV1-18	IGHD1-26	IGHJ4	5	7	16	24
3	3.295254833040422E-4	TGTGCGAGGGCAGGTGGAAACTACATGGACGTCTGG	CARAGGNYMDVW	IGHV3-30	IGHD1-7	IGHJ6	7	14	18	19
3	3.295254833040422E-4	TGTGCGAGACTATACTACTACTACATGGACGTCTGG	CARLYYYYMDVW	IGHV3-21	.	IGHJ6	8	-1	-1	12
3	3.295254833040422E-4	TGTGCGAGAGGAGGGAAAGATGCTTTTGATATCTGG	CARGGKDAFDIW	IGHV1-46	.	IGHJ3	9	-1	-1	18
3	3.295254833040422E-4	TGTGCGAGAAGTAGTGGTCAATACTTTGACTATTGG	CARSSGQYFDYW	IGHV5-51	IGHD3-22	IGHJ4	8	9	17	21
3	3.295254833040422E-4	TGTGCGAAAGATAGTGGGAGCTACTTGGACTACTGG	CAKDSGSYLDYW	IGHV3-23	IGHD1-26	IGHJ4	11	12	19	20
3	3.295254833040422E-4	TGTGCACGGTACTACTACTACGGTATGGACGTCTGG	CARYYYYGMDVW	IGHV2-70	.	IGHJ6	8	-1	-1	9
3	3.295254833040422E-4	TGTGCAAGAGACGTCGCTGGACCAGCGGGTGCCTGG	CARDVAGPAGAW	IGHV3-74	IGHD2-2	IGHJ5	10	20	25	31
3	3.295254833040422E-4	TGTGGAAGAGATCTGTCAGGAAGGGAAGACCACTGG	CGRDLSGREDHW	IGHV3-74	.	IGHJ4	13	-1	-1	27
3	3.295254833040422E-4	TGTGTTAGAGAATTCTGGTACTTCGATCTCTGG	CVREFWYFDLW	IGHV3-21	.	IGHJ2	10	-1	-1	14
3	3.295254833040422E-4	TGTGCCAGAGATAACTGGGGAGTTGACTACTGG	CARDNWGVDYW	IGHV3-9	IGHD7-27	IGHJ4	12	13	20	22
3	3.295254833040422E-4	TGTGCCAGAGATAACTGGGGAGTTGACCTCTGG	CARDNWGVDLW	IGHV3-30	IGHD7-27	IGHJ5	11	12	20	24
3	3.295254833040422E-4	TGTGCCAGAGATAACTGGGGAATTGAGGACTGG	CARDNWGIEDW	IGHV3-30	IGHD7-27	IGHJ4	11	12	20	28
3	3.295254833040422E-4	TGTGCGAGCGCCTACAATAACCTCGACTACTGG	CASAYNNLDYW	IGHV4-39	IGHD2-15	IGHJ4	7	11	22	24
3	3.295254833040422E-4	TGTGCGAGAGATAACTGGGGAATTGACTACTGG	CARDNWGIDYW	IGHV3-21	IGHD7-27	IGHJ4	11	12	20	22
3	3.295254833040422E-4	TGTGCGAGAGATAACTGGGGAATTGACTACTGG	CARDNWGIDYW	IGHV3-35	IGHD7-27	IGHJ4	8	11	20	22
3	3.295254833040422E-4	TGTGCGAGAGACAACTATGGAATTGACTACTGG	CARDNYGIDYW	IGHV3-30	IGHD3-10	IGHJ4	10	13	19	22
3	3.295254833040422E-4	TGTGCGAAAGGCGGAGCTACAGGGGGGTATTGG	CAKGGATGGYW	IGHV3-23	IGHD1-26	IGHJ4	9	12	19	30
3	3.295254833040422E-4	TGTGCGAAAGGGTTTTATACTTTCGACCGCTGG	CAKGFYTFDRW	IGHV3-23	IGHD1-20	IGHJ5	9	14	19	21
3	3.295254833040422E-4	TGTACGACAGAGTACTGGGGACCAGACAAGTGG	CTTEYWGPDKW	IGHV3-11	IGHD7-27	IGHJ4	10	13	20	30
3	3.295254833040422E-4	TGTGCGAGGGGGGACTGGTTCGACCCCTGG	CARGDWFDPW	IGHV7-4-1	IGHD3-16	IGHJ5	7	8	12	13
3	3.295254833040422E-4	TGTGCCACAGATGCCGAGGATTACTGG	CATDAEDYW	IGHV4-30-2	IGHD2-15	IGHJ4	11	16	20	21
3	3.295254833040422E-4	TGTACCTGGAGTGGTTTTCTCTACTGG	CTWSGFLYW	IGHV3-15	IGHD3-3	IGHJ4	5	6	15	20
3	3.295254833040422E-4	TGTGCAACCCCCCCCGATCTCTGG	CATPPDLW	IGHV1-24	IGHD3-16	IGHJ2	7	8	12	14
2	2.196836555360281E-4	TGTGTAAAAGATGCCGGGGAGAGATATGGTTCGGGGAGTTTTTACGGGGTCCGAAATGGGCTGCCTCAGTCATTCTACTTTGACTCATGG	CVKDAGERYGSGSFYGVRNGLPQSFYFDSW	IGHV3-9	IGHD3-10	IGHJ4	11	24	43	74
2	2.196836555360281E-4	TGTGCGAGAGCTTTTTCACCCCCGAAATATTATTATGATAGTAATCGTTATTCGACTGGGAACAATCCAGACTGGTACTTCGATCTCTGG	CARAFSPPKYYYDSNRYSTGNNPDWYFDLW	IGHV1-18	IGHD3-22	IGHJ2	9	27	51	70
2	2.196836555360281E-4	TGTGCGAGAGATAAACCCCCCGGACACGATCGGAGTGAACTAATTATGATTACGTTTGGGGGAGTTATGGAGGGTGCTTTTGATATCTGG	CARDKPPGHDRSELIMITFGGVMEGAFDIW	IGHV1-46	IGHD3-16	IGHJ3	11	42	67	74
2	2.196836555360281E-4	TGTGTAAAGGGGGGCGCTCTCGTCCCGAATAACGACTTTTGGAGTGGTGGGAGTGGGGCGACATTCTATTACGGTGTGGACGTCTGG	CVKGGALVPNNDFWSGGSGATFYYGVDVW	IGHV3-9	IGHD3-3	IGHJ6	7	31	47	76
2	2.196836555360281E-4	TGTGCGAGGGGCCATCGATCCACGCGTTTGAGGCTCGTTTTTAACTGGTACGCTACGGACACAACCATGTACCACCTTGACTATTGG	CARGHRSTRLRLVFNWYATDTTMYHLDYW	IGHV1-8	IGHD6-13	IGHJ4	12	44	51	68
2	2.196836555360281E-4	TGTGCGAGAGCGGGGTGGGGTCGTCCCCCAGCGGGAGTGACCGTGGGAACAGTGGCTGGTACGAGGTACTACGGTATGGACGTCTGG	CARAGWGRPPAGVTVGTVAGTRYYGMDVW	IGHV1-69	IGHD6-19	IGHJ6	9	49	62	75
2	2.196836555360281E-4	TGTGCGAGAGATCGGTATGCCCCAAAGGGACTTATTGTAGTAGTACCAGCTGCTAACGACTACTACTACTACTACATGGACGTCTGG	CARDRYAPKGLIVVVPAANDYYYYYMDVW	IGHV1-46	IGHD2-2	IGHJ6	12	32	54	58
2	2.196836555360281E-4	TGTTCGAGATCTTCGAGGTATCGCTATGTTTCGGGGAGTCATTTTTGGTCGCCCCAATATTACTACTACTACATGGACGTCTGG	CSRSSRYRYVSGSHFWSPQYYYYYMDVW	IGHV4-55	IGHD3-10	IGHJ6	9	23	42	60
2	2.196836555360281E-4	TGTGTGAGAGATTTGAAGCATTACTATGATAGTAGTGGTTATTTTGGTTTAGGGCCCTACTACTACTACTACATGGACGTCTGG	CVRDLKHYYDSSGYFGLGPYYYYYMDVW	IGHV1-18	IGHD3-22	IGHJ6	11	19	42	56
2	2.196836555360281E-4	TGTGCGAGGGAGGAAGTGGCGGGAGGTGCCTACGATTTGGAGCGAGACATTGGATATTACTACTACTACGGTATGGACGTCTGG	CAREEVAGGAYDLERDIGYYYYYGMDVW	IGHV1-46	IGHD5-12	IGHJ6	7	25	36	57
2	2.196836555360281E-4	TGTGCGAGATCCTCGAGGTATCGATATGTTTCGGGGAGTCATTTTTGGTCGCCCCAATATTACTACTACTACATGGACGTCTGG	CARSSRYRYVSGSHFWSPQYYYYYMDVW	IGHV4-34	IGHD3-10	IGHJ6	8	24	42	60
2	2.196836555360281E-4	TGTGCGAGATCCTCGAGGTATCGATATGTTTCGGGGAGTCATTTTTGGTCGCCCCAATACTACTATTACTACATGGACGTCTGG	CARSSRYRYVSGSHFWSPQYYYYYMDVW	IGHV4-34	IGHD3-10	IGHJ6	8	24	42	57
2	2.196836555360281E-4	TGTGCGAGATCCTCGAGGTATCGATATGTTTCGGGGAGTCATTTTTGGTCGCCCCAATACTACTACTATTACATGGACGTCTGG	CARSSRYRYVSGSHFWSPQYYYYYMDVW	IGHV3-47	IGHD3-10	IGHJ6	8	24	42	57
2	2.196836555360281E-4	TGTGCGAGAGATTTGAAGCATTACTATGATAGTAGTGGTTATTTTGGTTTAGGGCCCTACTACTACTACTACATGGACGTCTGG	CARDLKHYYDSSGYFGLGPYYYYYMDVW	IGHV1-18	IGHD3-22	IGHJ6	11	19	42	56
2	2.196836555360281E-4	TGTGCGAGAGATGGAACGTATTACGATATTTTGACTGGTTATCTCCCAGCTTATTACTACTACTACTACTACATGGACGTCTGG	CARDGTYYDILTGYLPAYYYYYYYMDVW	IGHV3-21	IGHD3-9	IGHJ6	11	15	41	51
2	2.196836555360281E-4	TGTGCGAGAGAGATGGGCGGGTATAGCAGTGGCTGGTACGGTCTAGAGTGGGCCAACTACTACTACTACTACATGGACGTCTGG	CAREMGGYSSGWYGLEWANYYYYYMDVW	IGHV1-8	IGHD6-19	IGHJ6	9	17	39	55
2	2.196836555360281E-4	TGTGCGAAAGATCTCTCCGCGCTTCTTGCACTACCCAAAAAGGTTCTGCGGTCCAACTACTACTACTTCGGCATGGACGTCTGG	CAKDLSALLALPKKVLRSNYYYFGMDVW	IGHV3-23	IGHD3-3	IGHJ6	13	34	40	55
2	2.196836555360281E-4	TGTACCACAGATCCAATTGGGCCCGATATTGTAGTAGTACCAGCTGCTATCCATGGTGACTACTACTACGGTATGGACGTCTGG	CTTDPIGPDIVVVPAAIHGDYYYGMDVW	IGHV3-15	IGHD2-2	IGHJ6	12	24	49	58
2	2.196836555360281E-4	TGTGCGAGCAGTATCCTAGGATATTGTAGTAGTACCAGCTGCCTAAATGATGACTACTACTACTACGGTATGGACGTCTGG	CASSILGYCSSTSCLNDDYYYYGMDVW	IGHV4-39	IGHD2-2	IGHJ6	7	11	41	52
2	2.196836555360281E-4	TGTGCGAGAGATGGGCTAAGCCCGCGCCTTGGCGGTATTACGATTTTTGGAGTGCCTACCATCGATGCTTTTGATATCTGG	CARDGLSPRLGGITIFGVPTIDAFDIW	IGHV1-46	IGHD3-3	IGHJ3	11	34	53	63
2	2.196836555360281E-4	TGTGCGAGAGAAAAAGTGGAATATTGTAGTGGTGGTAGCTGCTACCGGGACTTCTACTACTACTACTACATGGACGTCTGG	CAREKVEYCSGGSCYRDFYYYYYMDVW	IGHV3-21	IGHD2-15	IGHJ6	10	20	44	53
2	2.196836555360281E-4	TGTGCGAGAACCCGGGGGGGGGATAGATGGCTACAATTATCCCGATTCGACCTAAAAGGCGGGGATTTCATTGACTACTGG	CARTRGGDRWLQLSRFDLKGGDFIDYW	IGHV3-64	IGHD5-24	IGHJ4	8	24	38	70
2	2.196836555360281E-4	TGTGCTAGAGTAGTTCCCGATAGCAGCAGCTGGTATAGCAGTGGCTGGTACTACTACTACTACTACATGGACGTCTGG	CARVVPDSSSWYSSGWYYYYYYMDVW	IGHV3-72	IGHD6-19	IGHJ6	9	31	47	48
2	2.196836555360281E-4	TGTGCGAGGAATCATTACTATGATAGTAGTGGTTACCGTAACCCTCATTACTACTACTACTACTACATGGACGTCTGG	CARNHYYDSSGYRNPHYYYYYYMDVW	IGHV1-46	IGHD3-22	IGHJ6	7	13	34	46
2	2.196836555360281E-4	TGTGCGAGAGCTCGTACCGACGGGGGTTCGGGGAGTTATTATAACAAGCCTTACTACTACTACTACATGGACGTCTGG	CARARTDGGSGSYYNKPYYYYYMDVW	IGHV3-33	IGHD3-10	IGHJ6	9	24	44	51
2	2.196836555360281E-4	TGTGCGAGAGCAATAGAGTATTACGATTTTTGGAGTGGTTATTATAGCCCCGCTACTAATGATGCTTTTGATATCTGG	CARAIEYYDFWSGYYSPATNDAFDIW	IGHV1-2	IGHD3-3	IGHJ3	9	17	45	58
2	2.196836555360281E-4	TGTGCGAGAGGTTGGCCTCCACGAGGTTACGATATTTTGACTGGTTATTATCACTACTACTACGGTATGGACGTCTGG	CARGWPPRGYDILTGYYHYYYGMDVW	IGHV1-8	IGHD3-9	IGHJ6	10	26	44	45
2	2.196836555360281E-4	TGTGCGAGAGGGTCAAAATACCTAATAGAATATTACGATATTTTGACTGGCCCGACCCACCACTACCTTGACTACTGG	CARGSKYLIEYYDILTGPTHHYLDYW	IGHV1-46	IGHD3-9	IGHJ4	9	30	49	61
2	2.196836555360281E-4	TGTGCGAGAGACCCCACGAGGTATTACGATATTTTGACTGGTTACCCCCCCGGGTACTACTACTACATGGACGTCTGG	CARDPTRYYDILTGYPPGYYYYMDVW	IGHV3-21	IGHD3-9	IGHJ6	10	20	43	54
2	2.196836555360281E-4	TGTGCGAGAGAAATGTTTAGTACGTATTACGATATTTTGACTGGTACGCGATACTACTACTACTACATGGACGTCTGG	CAREMFSTYYDILTGTRYYYYYMDVW	IGHV4-31	IGHD3-9	IGHJ6	10	20	44	51
2	2.196836555360281E-4	TGTGCGAGAAATAGTAGATATTGTAGTAGTACCAGCTGCTATCGCATATACTACTACTACTACTACATGGACGTCTGG	CARNSRYCSSTSCYRIYYYYYYMDVW	IGHV1-69	IGHD2-2	IGHJ6	8	16	41	48
2	2.196836555360281E-4	TGTGCGAAAGATGATTTGGTTCCGGAGACGATTACATATTGTGGTGGTGACTGCCAAGGGGGCGACTTTGACTACTGG	CAKDDLVPETITYCGGDCQGGDFDYW	IGHV3-23	IGHD2-21	IGHJ4	11	34	53	64
2	2.196836555360281E-4	TGTGCACACCTCAACCCCCCTTCCGTGGACTACTATGATAGTAGTGGTTATTACCAGTACAACTGGTTCGACCCCTGG	CAHLNPPSVDYYDSSGYYQYNWFDPW	IGHV2-5	IGHD3-22	IGHJ5	8	30	53	56
2	2.196836555360281E-4	TGTGCAAGAGGCGTCATAGCAGCAGCTGGTAAGGGGTTCCCCAACAATTACTACTACTACTACTACATGGACGTCTGG	CARGVIAAAGKGFPNNYYYYYYMDVW	IGHV3-13	IGHD6-13	IGHJ6	9	15	30	46
2	2.196836555360281E-4	TGTGCAAGAGGGGATCAATTACGATATTTTGACTACCCCTCCCAGGGTTACTACTACTACTACTACATGGACGTCTGG	CARGDQLRYFDYPSQGYYYYYYMDVW	IGHV3-13	IGHD3-9	IGHJ6	9	17	33	47
2	2.196836555360281E-4	TGTGCGAGTTCCGAAGATGATATAGCAGCTCGTCGGGGGGCTAGTTACTACTACTACTACGGTATGGACGTCTGG	CASSEDDIAARRGASYYYYYGMDVW	IGHV4-39	IGHD6-6	IGHJ6	7	20	33	44
2	2.196836555360281E-4	TGTGCGAGGTCAGGACCGGAGCGCTCGATACTATGGTTCGGGGAGTTATTAGAGGTGGGGTGGTTCGACCCCTGG	CARSGPERSILWFGELLEVGWFDPW	IGHV3-30	IGHD3-10	IGHJ5	7	28	50	60
2	2.196836555360281E-4	TGTGCGAGGCTACGATATTTTGACTGGTCCCAACGCCTCTTTCGAGAAGACTACTACTACTACATGGACGTCTGG	CARLRYFDWSQRLFREDYYYYMDVW	IGHV1-18	IGHD3-9	IGHJ6	7	10	27	49
2	2.196836555360281E-4	TGTGCGAGGGGGGGGGTTGACCGGATGGCTACAATTCTACGAGGTACCCTAGTCCGAAGGCCTTTTGACTACGGG	CARGGVDRMATILRGTLVRRPFDYG	IGHV1-46	IGHD5-24	IGHJ4	7	23	35	63
2	2.196836555360281E-4	TGTGCGAGACATGGGGCTCGGATCTATTACTATGATAGTAGTGGTTATTACCGCAATGATGCTTTTGATATCTGG	CARHGARIYYYDSSGYYRNDAFDIW	IGHV4-39	IGHD3-22	IGHJ3	12	24	50	55
2	2.196836555360281E-4	TGTGCGAGACAGGTTGGGGTAGTGTTACAAGCTCCTAAATTTGGCTTGGACTACTACTACTACATGGACGTCTGG	CARQVGVVLQAPKFGLDYYYYMDVW	IGHV4-34	IGHD3-16	IGHJ6	8	13	22	49
2	2.196836555360281E-4	TGTGCGAGAGTTTCTAGCGGCACTACTATGATAGTAGTGGTTATTACAGGGAGTTACTACTACATGGACGTCTGG	CARVSSGTTMIVVVITGSYYYMDVW	IGHV3-33	IGHD3-22	IGHJ6	9	23	46	54
2	2.196836555360281E-4	TGTGCGAGAGTTTCTAGCGGCACTACTATGATAGCAGTGGTTGTTACAGGGATCTACTACTACATGGACGTCTGG	CARVSSGTTMIAVVVTGIYYYMDVW	IGHV3-48	IGHD3-22	IGHJ6	9	23	46	53
2	2.196836555360281E-4	TGTGCGAGAGTCCCCGGCGGGGATATGATTACGTTTGGGGGAGTCAGAACCTACTACTACTACATGGACGTCTGG	CARVPGGDMITFGGVRTYYYYMDVW	IGHV1-69D	IGHD3-16	IGHJ6	9	23	43	50
2	2.196836555360281E-4	TGTGCGAGAGTATCTAGCGGCACTACTATGATAGTAATGGTTATTACAGGGACTTACTACTACATGGACGTCTGG	CARVSSGTTMIVMVITGTYYYMDVW	IGHV4-34	IGHD3-22	IGHJ6	9	23	46	54
2	2.196836555360281E-4	TGTGCGAGAGTATCCAGCGGCGTTACTGTGATAGTGGTGGTTTTTACAGGGAGTTACTCCTACATGGACGTCTGG	CARVSSGVTVIVVVFTGSYSYMDVW	IGHV4-34	IGHD3-22	IGHJ6	9	22	46	54
2	2.196836555360281E-4	TGTGCGAGAGCGGGTTGGGGTCAAAGAGATGGCTACAATTCTCTCCCCTACTACTACTACTACATGGACGTCTGG	CARAGWGQRDGYNSLPYYYYYMDVW	IGHV1-46	IGHD5-24	IGHJ6	9	24	39	47
2	2.196836555360281E-4	TGTGCGAGAGGTTACACCCCTCAGCCCGTATTACTATGGTTCGGGGAGTTATTAGGGGGCCCCTTTGACTACTGG	CARGYTPQPVLLWFGELLGGPFDYW	IGHV3-30	IGHD3-10	IGHJ4	9	26	53	62
2	2.196836555360281E-4	TGTGCGAGAGGTCGGTACTATGATAGTAGTGGTTATTACTACCTTTACTACTACTACTACGGTATGGACGTCTGG	CARGRYYDSSGYYYLYYYYYGMDVW	IGHV4-34	IGHD3-22	IGHJ6	10	15	41	44
2	2.196836555360281E-4	TGTGCGAGAGGATTCACTGGCGTTACCACGATGGTAATTGTTTTCACGGGGGCTTACTACTACATGGACGTCTGG	CARGFTGVTTMVIVFTGAYYYMDVW	IGHV4-34	IGHD4-23	IGHJ6	10	21	28	54
2	2.196836555360281E-4	TGTGCGAGAGGATTCACCGGCGTTACCACGATGGTAATTGTTTTCACGGGGGCTTACTCCTACATGGACGTCTGG	CARGFTGVTTMVIVFTGAYSYMDVW	IGHV4-34	IGHD4-23	IGHJ6	10	16	28	54
2	2.196836555360281E-4	TGTGCGAGAGGATTCACCGGCGTTACCACGATGGTAATTGTTTTCACGGGGGCTTACTACTACATGGACGTCTGG	CARGFTGVTTMVIVFTGAYYYMDVW	IGHV4-34	IGHD4-23	IGHJ6	10	16	28	54
2	2.196836555360281E-4	TGTGCGAGAGATGGGCGCCCCTCGGATATAGCAGTGGCCTTCACTTACTACTACTACTACGGTATGGACGTCTGG	CARDGRPSDIAVAFTYYYYYGMDVW	IGHV3-21	IGHD6-19	IGHJ6	11	22	37	44
2	2.196836555360281E-4	TGTGCGAGAGATGGACCCTACGATTCGTATTACGATATTTTGACTGGTTATTATAAGAACTGGTTCGACCCCTGG	CARDGPYDSYYDILTGYYKNWFDPW	IGHV1-46	IGHD3-9	IGHJ5	11	25	55	57
2	2.196836555360281E-4	TGTGCGAGAGATGGACCCTACGATTCGTATTACGATATTTTGACTGGTTATTATAAGAACTGGTTCGACCCCTGG	CARDGPYDSYYDILTGYYKNWFDPW	IGHV4-31	IGHD3-9	IGHJ5	11	25	55	57
2	2.196836555360281E-4	TGTGCGAAAGATAGTGCCCCCCTCCTTTACGATATTTTGACTGGTTATTATACGGGTGATGCTTTTGATATCTGG	CAKDSAPLLYDILTGYYTGDAFDIW	IGHV3-23	IGHD3-9	IGHJ3	11	26	51	56
2	2.196836555360281E-4	TGTGCACGCGCTGATACTTACTATGATAGTAGTGGTTATTACTACGAAGTGGGGCACAGGTGGTTCGACCCCTGG	CARADTYYDSSGYYYEVGHRWFDPW	IGHV2-5	IGHD3-22	IGHJ5	6	17	49	60
2	2.196836555360281E-4	TGTGCACGAGGATATTACTATGGTAGTGCTACTTATGGTAGTGTTACTTATTATCAAGATGCTTTTGATATCTGG	CARGYYYGSATYGSVTYYQDAFDIW	IGHV2-5	IGHD3-10	IGHJ3	6	12	23	52
2	2.196836555360281E-4	TGTGCAACCTCCACTAGGACGACCATAGAGATGGCTACAATTTTTTTCGACTACTACTACGGTATGGACGTCTGG	CATSTRTTIEMATIFFDYYYGMDVW	IGHV1-24	IGHD5-24	IGHJ6	7	25	41	49
2	2.196836555360281E-4	TGTGCAACAGTCAGGGGTAGCTACTATGATAGTAGTGGTTATTACTACGTTCGTTCGAATGCTTTTGATATCTGG	CATVRGSYYDSSGYYYVRSNAFDIW	IGHV1-24	IGHD3-22	IGHJ3	9	21	49	58
2	2.196836555360281E-4	TGTGCAAGAGGGGTTACGTGGACGAGGTACTATGGTTCGGGGAGTTACCTACTATACTACGGTATGGACGTCTGG	CARGVTWTRYYGSGSYLLYYGMDVW	IGHV3-13	IGHD3-10	IGHJ6	9	27	46	48
2	2.196836555360281E-4	TGTGCAAAAGCTCATGGCCCGGGATATTACGATATTTTGACTGGGTACTCCCACTACTACTACATGGACGTCTGG	CAKAHGPGYYDILTGYSHYYYMDVW	IGHV3-43	IGHD3-9	IGHJ6	9	24	43	45
2	2.196836555360281E-4	TGTGCAAAAGATGGAGCTATAACTGGAACTACCAAGGGGGTTTTGTCTGGGTACTACTACGGTATGGACGTCTGG	CAKDGAITGTTKGVLSGYYYGMDVW	IGHV3-9	IGHD1-7	IGHJ6	11	17	31	51
2	2.196836555360281E-4	TGTGCGAGATCACTTAACGGGGTTTACGATATTTTGACTGCCCACTACTACTACTACTACATGGACGTCTGG	CARSLNGVYDILTAHYYYYYMDVW	IGHV4-55	IGHD3-9	IGHJ6	9	23	39	43
2	2.196836555360281E-4	TGTGCGAGACTAGGTCCTGTATTACGATATTTTGACTGGCACTTTCTATCCCAATACTACATGGACGTCTGG	CARLGPVLRYFDWHFLSQYYMDVW	IGHV4-39	IGHD3-9	IGHJ6	9	18	38	54
2	2.196836555360281E-4	TGTGCGAGACCAACCCTCGCCTATTTTGACTGGCGCGCTGACGTCCTGGCGATCGATGCTTTTGATATCTGG	CARPTLAYFDWRADVLAIDAFDIW	IGHV4-39	IGHD3-9	IGHJ3	9	21	32	54
2	2.196836555360281E-4	TGTGCGAGACGAGTAGCAGCAGCTGGTGGATACAGCTATGGCCACGCCGGCTACTACTACATGGACGTCTGG	CARRVAAAGGYSYGHAGYYYMDVW	IGHV5-51	IGHD5-18	IGHJ6	9	25	40	50
2	2.196836555360281E-4	TGTGCGAGACATGAAAATTCGCGTATTACGATTTTTGGAGTGGTTACCACGCGCGGCTGGTTCGACCCCTGG	CARHENSRITIFGVVTTRGWFDPW	IGHV4-39	IGHD3-3	IGHJ5	12	21	45	56
2	2.196836555360281E-4	TGTGCGAGACAGCCTTTCGATATTGTACTAATGGTGTATGCTATCCCCCCGCGTAACTGGTTCGACCCCTGG	CARQPFDIVLMVYAIPPRNWFDPW	IGHV4-39	IGHD2-8	IGHJ5	10	18	43	54
2	2.196836555360281E-4	TGTGCGAGAGTCGGTGGTAGTATGGCTGGGGAAGTTGTTCTGGGGCCTTATTATTACTACATGGACGTCTGG	CARVGGSMAGEVVLGPYYYYMDVW	IGHV4-4	IGHD2-15	IGHJ6	9	12	19	54
2	2.196836555360281E-4	TGTGCGAGAGTGCCCTACCAAGCGAAGTATAGCAGTGGCTGGTACTCCTGCTACTACGGTATGGACGTCTGG	CARVPYQAKYSSGWYSCYYGMDVW	IGHV4-34	IGHD6-19	IGHJ6	9	26	41	42
2	2.196836555360281E-4	TGTGCGAGAGTAGGATGGACTCGAGGTTCGGGGAGTTATGCTGGTTTCGACTACTACTACATGGACGTCTGG	CARVGWTRGSGSYAGFDYYYMDVW	IGHV4-34	IGHD3-10	IGHJ6	9	24	38	49
2	2.196836555360281E-4	TGTGCGAGAGCTGAGTATTACGATTTTTGGAGTGGTTATTCCCCCTACTACTACTACGGTATGGACGTCTGG	CARAEYYDFWSGYSPYYYYGMDVW	IGHV3-53	IGHD3-3	IGHJ6	9	14	39	44
2	2.196836555360281E-4	TGTGCGAGAGGCCCCCGTGTGACCCTAATGTCTATATTTGGATCCATAAGCGGGGGCTTCTTTGACTACTGG	CARGPRVTLMSIFGSISGGFFDYW	IGHV4-34	IGHD2-8	IGHJ4	12	24	29	59
2	2.196836555360281E-4	TGTGCGAGAGGCGCCCGGTATTACGATATTTTGACTGGTTATTATAAGAGCAGGATTCCCTTTGACTACTGG	CARGARYYDILTGYYKSRIPFDYW	IGHV1-8	IGHD3-9	IGHJ4	11	17	46	59
2	2.196836555360281E-4	TGTGCGAGAGGCGGCTGGGTCCGCACATCCAGATTTTACGGTGACTACGCTTGGGGTGGTATGGACGTCTGG	CARGGWVRTSRFYGDYAWGGMDVW	IGHV1-8	IGHD4-17	IGHJ6	11	36	48	60
2	2.196836555360281E-4	TGTGCGAGAGGCAAGATCCGGAAGGTGGTAGATTTTTTTGGTAACTACAACTCCTACTACATGGACGTCTGG	CARGKIRKVVDFFGNYNSYYMDVW	IGHV1-8	IGHD2-15	IGHJ6	11	23	30	43
2	2.196836555360281E-4	TGTGCGAGAGGGGTTGAGGATATTGTAGTGGTGGTAGCTGCTATTCCGTACTACTACTACATGGACGTCTGG	CARGVEDIVVVVAAIPYYYYMDVW	IGHV3-21	IGHD2-15	IGHJ6	9	16	47	48
2	2.196836555360281E-4	TGTGCGAGAGATTCCCGGGTCGGCTTATTACTATGGTTCGGGGAGTTATATGTCGAGGGTATTGATATCTGG	CARDSRVGLLLWFGELYVEGIDIW	IGHV3-33	IGHD3-10	IGHJ3	11	25	48	61
2	2.196836555360281E-4	TGTGCGAGAGATAATATTACGATTTTTGGAGTGGGGAGGGGGGACTTCTACCACTACGGTCTGGACGTCTGG	CARDNITIFGVGRGDFYHYGLDVW	IGHV4-4	IGHD3-3	IGHJ6	11	14	33	61
2	2.196836555360281E-4	TGTGCGAGAGAAGCGGGGCTTTATTACGATATTTTGACTGGTTACCAACGACCTTACTACTTTGACTACTGG	CAREAGLYYDILTGYQRPYYFDYW	IGHV3-11	IGHD3-9	IGHJ4	10	21	43	54
2	2.196836555360281E-4	TGTGCGAGAGAAGGTATTACTATGGTTCGGGGAGTTAACACTGGGTACTACTACTACTACATGGACGTCTGG	CAREGITMVRGVNTGYYYYYMDVW	IGHV4-59	IGHD3-10	IGHJ6	10	13	36	45
2	2.196836555360281E-4	TGTGCGAGAGAAATGCATATTGTGGTGGTGACTGCTACCCCCCCCTACTACTACTACGGTATGGACGTCTGG	CAREMHIVVVTATPPYYYYGMDVW	IGHV4-31	IGHD2-21	IGHJ6	10	14	36	44
2	2.196836555360281E-4	TGTGCGAGAGAAAACTATGATAGTAGTGGTTATTACGATGGAGGGGGGTACTACTACTACATGGACGTCTGG	CARENYDSSGYYDGGGYYYYMDVW	IGHV4-31	IGHD3-22	IGHJ6	10	13	35	48
2	2.196836555360281E-4	TGTGCGAAGCACCACGTGGAAGTAGTGATACCGGCTGCTGACTGGGGCAGTATCGACTGGTTCGACTCCTGG	CAKHHVEVVIPAADWGSIDWFDSW	IGHV3-23	IGHD5-12	IGHJ5	7	11	26	55
2	2.196836555360281E-4	TGTGCGAAAGTATCCCCGAAGATATGGTTCGGGGAGTTATTATATAATGACTACTACTACATGGACGTCTGG	CAKVSPKIWFGELLYNDYYYMDVW	IGHV3-23	IGHD3-10	IGHJ6	9	22	43	49
2	2.196836555360281E-4	TGTGCGAAAGCGCAAATGATGGTTATTGACGATTTTTGGAGTGGTTATTATCTCCCTCTTTTTGACTACTGG	CAKAQMMVIDDFWSGYYLPLFDYW	IGHV3-23	IGHD3-3	IGHJ4	9	28	50	60
2	2.196836555360281E-4	TGTGCGAAAGACCATGCGTATTACTATGATAGTAGTGGTTATTACTACGAAGCGTACTACTTTGACTACTGG	CAKDHAYYYDSSGYYYEAYYFDYW	IGHV3-23	IGHD3-22	IGHJ4	10	16	48	53
2	2.196836555360281E-4	TGTGCACGGATCTTAGGGTTTACTAATGGTGTATGGTTGCTCCCCGATTACTACTACGGTATGGACGTCTGG	CARILGFTNGVWLLPDYYYGMDVW	IGHV2-26	IGHD2-8	IGHJ6	10	20	34	48
2	2.196836555360281E-4	TGTGCAACAGGGGAGTTAAGGCTGGGAAATACGTATTATGTCGGCTACTACTACTACGGTATGGACGTCTGG	CATGELRLGNTYYVGYYYYGMDVW	IGHV1-24	IGHD3-16	IGHJ6	9	27	39	44
2	2.196836555360281E-4	TGTGCAAGAGTAGGAGAGGATACTATGGTTCGGGGAGTTCGCACCTACTACTACTACTACATGGACGTCTGG	CARVGEDTMVRGVRTYYYYYMDVW	IGHV3-13	IGHD3-10	IGHJ6	9	20	38	44
2	2.196836555360281E-4	TGTGCAAGAGCATCGGTTCGGGGAGTCCCAGGGTCCCTTAATTACTACTACTACTACTACATGGACGTCTGG	CARASVRGVPGSLNYYYYYYMDVW	IGHV3-13	IGHD3-10	IGHJ6	9	14	25	40
2	2.196836555360281E-4	TGTGCAAGAGGTGAGACGTATTACTATGGTTCGGGGAATTACCCCTACTACTACTACTACATGGACGTCTGG	CARGETYYYGSGNYPYYYYYMDVW	IGHV3-13	IGHD3-10	IGHJ6	9	15	40	44
2	2.196836555360281E-4	TGTGCAAGAGGGACGGATGTAGTAGTACCAGCTGCTAAGGGGAACTACTACTACTACTACATGGACGTCTGG	CARGTDVVVPAAKGNYYYYYMDVW	IGHV3-13	IGHD2-2	IGHJ6	9	17	36	43
2	2.196836555360281E-4	TGTGCAAGAGATTACGGGTTGTATTACGATTTTTGGAGTGGTTATTGGGGGTACAACTGGTTCGACCCCTGG	CARDYGLYYDFWSGYWGYNWFDPW	IGHV3-74	IGHD3-3	IGHJ5	11	20	45	50
2	2.196836555360281E-4	TGTGTCGCCGGGTCTTTCTATGATAGTAGTAGATACTTCTACGTTCTCCTTGATGCCTTTCATATCTGG	CVAGSFYDSSRYFYVLLDAFHIW	IGHV4-59	IGHD3-22	IGHJ3	3	17	43	50
2	2.196836555360281E-4	TGTGCGCGAGTCCTTCCGGATAGTAGTGGCCATACACCTTACTACTATTACTACTACATGGACGTCTGG	CARVLPDSSGHTPYYYYYYMDVW	IGHV1-18	IGHD3-22	IGHJ6	9	18	28	38
2	2.196836555360281E-4	TGTGCGCGAGATGCCGTGGAGGGAGCAACCAGCCGATGGGACTCCTACTACTTCTACATGGACGTCTGG	CARDAVEGATSRWDSYYFYMDVW	IGHV1-18	IGHD6-19	IGHJ6	11	27	33	40
2	2.196836555360281E-4	TGTGCGCGAGATGCCGTGGAGGGAGCAACCAGCCGATGGGACTCCTACTACTTCTACATGGACGTCTGG	CARDAVEGATSRWDSYYFYMDVW	IGHV1-2	IGHD6-19	IGHJ6	11	27	33	40
2	2.196836555360281E-4	TGTGCGACTACGTATTACTATGATAGTAGTGGTTATTACTACGGTACCCATGATGCTTTTGATATCTGG	CATTYYYDSSGYYYGTHDAFDIW	IGHV4-31	IGHD3-22	IGHJ3	6	8	42	48
2	2.196836555360281E-4	TGTGCGAGACATAGCATGAGGAAGGTGATAGTAGTGGTTATTAATGGGAAGAGTGGCTTTGACTACTGG	CARHSMRKVIVVVINGKSGFDYW	IGHV4-39	IGHD3-22	IGHJ4	11	25	42	56
2	2.196836555360281E-4	TGTGCGAGACATAGATATGACTTACTATGGTTCGGGGCCGGTAGTTACTACTACTACATGGACGTCTGG	CARHRYDLLWFGAGSYYYYMDVW	IGHV5-10-1	IGHD3-10	IGHJ6	11	21	36	45
2	2.196836555360281E-4	TGTGCGAGACAGCCAGGCAGCCGGTATAGCAGTGGCTGGTACAACTACTACTACTACATGGACGTCTGG	CARQPGSRYSSGWYNYYYYMDVW	IGHV4-39	IGHD6-19	IGHJ6	10	22	38	39
2	2.196836555360281E-4	TGTGCGAGACAACGTTGTAGTAGTGGCAGCTGCTATTCTGGGGACCACGACTACGGGGTGGACGTCTGG	CARQRCSSGSCYSGDHDYGVDVW	IGHV3-21	IGHD2-2	IGHJ6	8	14	35	58
2	2.196836555360281E-4	TGTGCGAGAGTCCCCTGGCATTACTATGATAGTAGTGGTTACCCGCAGGCGTACTACTTTGACTACTGG	CARVPWHYYDSSGYPQAYYFDYW	IGHV3-21	IGHD3-22	IGHJ4	9	19	40	50
2	2.196836555360281E-4	TGTGCGAGAGTGGTGGGCCCCTATTGTAGTAGTACCAGCTGCTATGCGTCCGGCTGGTTCGACCCCTGG	CARVVGPYCSSTSCYASGWFDPW	IGHV1-46	IGHD2-2	IGHJ5	9	21	46	53
2	2.196836555360281E-4	TGTGCGAGAGTATATTACTATGATAGTAGTGGTTATTATCGGAGGGGGCATGATGCTTTTGATATCTGG	CARVYYYDSSGYYRRGHDAFDIW	IGHV1-46	IGHD3-22	IGHJ3	9	12	37	48
2	2.196836555360281E-4	TGTGCGAGAGTAGGCCTAGGATATTGTAGTGGTGGTAGCTGTCCCCCTCATAGTGCTTTTGATATCTGG	CARVGLGYCSGGSCPPHSAFDIW	IGHV4-59	IGHD2-15	IGHJ3	9	14	40	53
2	2.196836555360281E-4	TGTGCGAGAGTAGGCCTAGGATATTGTAGTGGTGGTAACTGTCCCCCTCATAGTGCTTTTGATATCTGG	CARVGLGYCSGGNCPPHSAFDIW	IGHV4-59	IGHD2-15	IGHJ3	9	14	40	53
2	2.196836555360281E-4	TGTGCGAGAGCCTCATCGGGGTCGATTTTGTGGAGTGGTTATTATACCTCCTACTACTTTGACTACTGG	CARASSGSILWSGYYTSYYFDYW	IGHV3-23	IGHD3-3	IGHJ4	6	22	47	51
2	2.196836555360281E-4	TGTGCGAGAGCCTATTACTATGATAGTAGTGGTTATGATCCAACGGGGTACTACTACATGGACGTCTGG	CARAYYYDSSGYDPTGYYYMDVW	IGHV4-4	IGHD3-22	IGHJ6	9	12	35	48
2	2.196836555360281E-4	TGTGCGAGAGCCGTATTACTATGGTTCGGGGAGTTATTGGATTACTACTACTACTACATGGACGTCTGG	CARAVLLWFGELLDYYYYYMDVW	IGHV1-46	IGHD3-10	IGHJ6	9	11	37	42
2	2.196836555360281E-4	TGTGCGAGAGCGAGAGACGAACATCTCGATTTTAGGAGTGGTTTTTATATTGGCTTCTTTGAGTCCTGG	CARARDEHLDFRSGFYIGFFESW	IGHV3-23	IGHD3-3	IGHJ4	6	26	48	56
2	2.196836555360281E-4	TGTGCGAGAGGCACCAATGACTACAGTAACTACGGGTACAACTACTACTACTACGGTATGGACGTCTGG	CARGTNDYSNYGYNYYYYGMDVW	IGHV1-8	IGHD4-11	IGHJ6	11	16	33	40
2	2.196836555360281E-4	TGTGCGAGAGGAGGATGGTCCTACGGTGACGTAGCGCGAGGCTACTACTACTACTACATGGACGTCTGG	CARGGWSYGDVARGYYYYYMDVW	IGHV1-8	IGHD4-17	IGHJ6	10	20	29	41
2	2.196836555360281E-4	TGTGCGAGAGATTCCAAATCAGTATATTGTACTAATGGTGTATGCTACGTTTCGGCTCCTGACTACTGG	CARDSKSVYCTNGVCYVSAPDYW	IGHV1-46	IGHD2-8	IGHJ4	11	23	46	59
2	2.196836555360281E-4	TGTGCGAGAGATCCCAGGGGTTACTATGATAGTAGTGGTTATTACTACCAGAATGCTTTTGATATCTGG	CARDPRGYYDSSGYYYQNAFDIW	IGHV3-21	IGHD3-22	IGHJ3	12	20	47	52
2	2.196836555360281E-4	TGTGCGAGAGATCCAGGGCCATTTATTGTAGTAGTACCAGCTGCTATATTGGGCGCTTTTGATATCTGG	CARDPGPFIVVVPAAILGAFDIW	IGHV3-30	IGHD2-2	IGHJ3	12	23	46	54
2	2.196836555360281E-4	TGTGCGAGAGATCGATGGGATATTGTACTATTGGTGTATGGGAAATTAACCGACGGTATGGACGTCTGG	CARDRWDIVLLVYGKLTDGMDVW	IGHV4-31	IGHD2-8	IGHJ6	12	17	39	57
2	2.196836555360281E-4	TGTGCGAGAGATCGATGGGATATTGTACTATTGGTGTATGGGAAATTAACCGACGGTATGGACGTCTGG	CARDRWDIVLLVYGKLTDGMDVW	IGHV7-4-1	IGHD2-8	IGHJ6	12	17	39	57
2	2.196836555360281E-4	TGTGCGAGAGATCGAGGGCAGCAGCTGGTATTGTTCGTTGTGGGTAGTTCCAACTGGTTCGACCCCTGG	CARDRGQQLVLFVVGSSNWFDPW	IGHV1-46	IGHD6-13	IGHJ5	12	17	29	50
2	2.196836555360281E-4	TGTGCGAGAGATGCCGTAGAGGGAGCTACCAGCCGATGGGACTCCTACTACTTCTACATGGACGTCTGG	CARDAVEGATSRWDSYYFYMDVW	IGHV4-31	IGHD1-26	IGHJ6	11	16	28	40
2	2.196836555360281E-4	TGTGCGAGAGACCCTGCCCCCGAATATTGTAGTCGGGGTTACTGTTATTCGGGGTGGTTCGACCCCTGG	CARDPAPEYCSRGYCYSGWFDPW	IGHV4-39	IGHD2-15	IGHJ5	8	23	32	54
2	2.196836555360281E-4	TGTGCGAGAGACGGGGTTACTATGGTTCGGGGAGTTATTATAGAAGGGGCCTACTACTTTGACTACTGG	CARDGVTMVRGVIIEGAYYFDYW	IGHV4-31	IGHD3-10	IGHJ4	10	16	41	51
2	2.196836555360281E-4	TGTGCGAGAGACACCTACCAGCTGCTGCTATACCCCATTCCGGAAAAGTACAACTGGTTCGACCCCTGG	CARDTYQLLLYPIPEKYNWFDPW	IGHV4-34	IGHD6-13	IGHJ5	9	15	34	47
2	2.196836555360281E-4	TGTGCGAGAGAGGAGAGGGGGGAGCTACTACGAAGGGATTTCTACTACTACTACGGTATGGACGTCTGG	CAREERGELLRRDFYYYYGMDVW	IGHV4-39	IGHD1-26	IGHJ6	8	19	31	37
2	2.196836555360281E-4	TGTGCGAGAGAACCCTATTACTATGATAGTAGTGGCCCCTACTACTACTACTACGGTATGGACGTCTGG	CAREPYYYDSSGPYYYYYGMDVW	IGHV4-31	IGHD3-22	IGHJ6	10	15	34	39
2	2.196836555360281E-4	TGTGCGAGAACATGGGGATCTTATTATAGCAGTGGCTGGTACTACTACTACTACTACATGGACGTCTGG	CARTWGSYYSSGWYYYYYYMDVW	IGHV4-59	IGHD6-19	IGHJ6	8	24	38	39
2	2.196836555360281E-4	TGTGCGAGAAGTGAGGGGTCTAAGTATAGCAGTGGCTGGTACCACTACTACTACTACATGGACGTCTGG	CARSEGSKYSSGWYHYYYYMDVW	IGHV4-59	IGHD6-19	IGHJ6	8	23	38	39
2	2.196836555360281E-4	TGTGCGAAAGGTTTGGGACCTCTACGATATTTTGACTGGATATATTATATGTCGGGCTTTGACTACTGG	CAKGLGPLRYFDWIYYMSGFDYW	IGHV3-23	IGHD3-9	IGHJ4	9	22	42	56
2	2.196836555360281E-4	TGTGCGAAAGGAGACAACCCGTATTACGATTTCTGGAGTGGTTATGAATCAAATTGGTTCGACCCCTGG	CAKGDNPYYDFWSGYESNWFDPW	IGHV3-21	IGHD3-3	IGHJ5	6	19	44	54
2	2.196836555360281E-4	TGTGCACGGCCCCCCCGCGTCTGGTTCGCGGACCTCACAAAGGTGACGTCTGATGCTTTTGATTTCTGG	CARPPRVWFADLTKVTSDAFDFW	IGHV2-70	IGHD3-10	IGHJ3	8	21	31	50
2	2.196836555360281E-4	TGTGCACGGCCCCCCCGCGTATGGTTCGGGGACCTCACAAAGCTGACGTCTGATGCTTTTGATATCTGG	CARPPRVWFGDLTKLTSDAFDIW	IGHV2-70	IGHD3-10	IGHJ3	8	19	31	50
2	2.196836555360281E-4	TGTGCACGGACACTTGGTTACTATGAGAGTAGTGATTATTACGCCTTGGGGAATGCTTTTGATCTCTGG	CARTLGYYESSDYYALGNAFDLW	IGHV2-70	IGHD3-22	IGHJ3	9	17	41	52
2	2.196836555360281E-4	TGTGCAAAGGTAACCTTACCGTATTACTACGCATTTACTGGCCAAGAGAATGATGCTTTTAATATCTGG	CAKVTLPYYYAFTGQENDAFNIW	IGHV3-9	IGHD3-10	IGHJ3	7	19	28	49
2	2.196836555360281E-4	TGTGCAAAAGATATGGGACTAGGATATTGTAGTAGTACCAGCTGCCATTCCCATGCTTTTGATATCTGG	CAKDMGLGYCSSTSCHSHAFDIW	IGHV3-9	IGHD2-2	IGHJ3	13	18	44	52
2	2.196836555360281E-4	TGTACCACAGAGCCCGTGTATTATGATTACGTTTGGGGGAGTCCCACCGATGGGGGTTTTGACTACTGG	CTTEPVYYDYVWGSPTDGGFDYW	IGHV3-15	IGHD3-16	IGHJ4	10	17	41	57
2	2.196836555360281E-4	TGTTCGGGAAGCCGTTACGATTTTTTTGGATGGCTTTATGGAAGGGGTAATGCTTTTCAAATGTGG	CSGSRYDFFGWLYGRGNAFQMW	IGHV4-30-2	IGHD3-3	IGHJ3	2	14	24	49
2	2.196836555360281E-4	TGTTCGGGAAGCCGCTACGATTTTTTTGGATGGCTTTATGGAAGGGGTAATGCTTTTCAAATGTGG	CSGSRYDFFGWLYGRGNAFQMW	IGHV4-34	IGHD3-3	IGHJ3	12	15	24	49
2	2.196836555360281E-4	TGTTCGGGAAGCCGCTACGATTTTTTTGGATGGCTTTATGGAAGGGGTAATGCTTTTGATCTCTGG	CSGSRYDFFGWLYGRGNAFDLW	IGHV4-34	IGHD3-3	IGHJ3	12	15	24	49
2	2.196836555360281E-4	TGTTCGGGAAGCCGCTACGATTTTTTTGGATGGCTTTATGGAAGGGGCAATGCTCTTGATCTCTGG	CSGSRYDFFGWLYGRGNALDLW	IGHV4-34	IGHD3-3	IGHJ1	12	15	24	62
2	2.196836555360281E-4	TGTTCGAGAAGCCGTTACGATTTTTTTGGATGGCTTTATGGAAGGGGAAATGCTTTTGATCTCTGG	CSRSRYDFFGWLYGRGNAFDLW	IGHV4-28	IGHD3-3	IGHJ3	9	14	24	49
2	2.196836555360281E-4	TGTTCGAGAAGCCGTTACGATTTTTTTGGATGGCTTTATGGAAGGGGAAACGCTTTTGATCTTTGG	CSRSRYDFFGWLYGRGNAFDLW	IGHV4-34	IGHD3-3	IGHJ3	12	14	24	51
2	2.196836555360281E-4	TGTTCGAGAAGCCGTTACGACTTTTTTGGATGGCTTTATGGAAGGGGAAATGCTCTTGATCTGTGG	CSRSRYDFFGWLYGRGNALDLW	IGHV4-34	IGHD3-3	IGHJ3	12	22	29	49
2	2.196836555360281E-4	TGTGCCACACAGCTGGGCCCTATTACTATGGTTCGGGGAGTTATCACCGCCCCTTTTGACTACTGG	CATQLGPITMVRGVITAPFDYW	IGHV4-31	IGHD3-10	IGHJ4	4	20	43	54
2	2.196836555360281E-4	TGTGCGCGAACCCTTTATAGCAGTGACTGGAACGCCGCCACTTACGTCTTTCCTTTTGACTACTGG	CARTLYSSDWNAATYVFPFDYW	IGHV3-30	IGHD6-19	IGHJ4	5	15	33	54
2	2.196836555360281E-4	TGTGCGAGTCTATATTGTAGTAGTACCAGCTGCTATTGGTTTTCAGGAGAGACCTTTGACTACTGG	CASLYCSSTSCYWFSGETFDYW	IGHV3-64	IGHD2-2	IGHJ4	7	11	35	53
2	2.196836555360281E-4	TGTGCGAGTAATGCGGATTGTAGTAGTACCAGCTGCTATAGGATTGTGGACTGGTTCGACCCCTGG	CASNADCSSTSCYRIVDWFDPW	IGHV4-28	IGHD2-2	IGHJ5	11	16	38	49
2	2.196836555360281E-4	TGTGCGAGCTATTGTATAGCAGTGGCGGGTCAGGGGGTCTGCTACTACTACGGTATGGACGTCTGG	CASYCIAVAGQGVCYYYGMDVW	IGHV4-55	IGHD6-19	IGHJ6	11	13	29	41
2	2.196836555360281E-4	TGTGCGAGGCTGGCGGGGTTTTACTATGATAGTAGTGGTTATTATATTGGCGCCTTTGATATCTGG	CARLAGFYYDSSGYYIGAFDIW	IGHV4-39	IGHD3-22	IGHJ3	7	20	43	54
2	2.196836555360281E-4	TGTGCGAGGAGCAAATATTGTGGTGGCTCCTGCCATTTGGGGAACTCCTGGTACTTCGATCTCTGG	CARSKYCGGSCHLGNSWYFDLW	IGHV3-21	IGHD2-21	IGHJ2	7	14	25	47
2	2.196836555360281E-4	TGTGCGAGACATCTCTCGACCTGTGGTGGTGACTGCTATCACCCGAACTACCGGTTCGACCCCTGG	CARHLSTCGGDCYHPNYRFDPW	IGHV5-10-1	IGHD2-21	IGHJ5	17	21	38	52
2	2.196836555360281E-4	TGTGCGAGACATGGGGGGCGGTTCGGTGTTTTAGACAAATATGGAAAAGACTACTTTGACTACTGG	CARHGGRFGVLDKYGKDYFDYW	IGHV4-39	IGHD3-10	IGHJ4	12	19	25	49
2	2.196836555360281E-4	TGTGCGAGACAAAAGTACGATTTTTGGAGTGGAATTAATCCTAATTTGAACTGGTTCGACCCCTGG	CARQKYDFWSGINPNLNWFDPW	IGHV4-39	IGHD3-3	IGHJ5	10	15	31	48
2	2.196836555360281E-4	TGTGCGAGAGTCGGTATAGCAGTGGCTGGGCTCTATTACTACTACTACTACGGTATGGACGTCTGG	CARVGIAVAGLYYYYYYGMDVW	IGHV1-2	IGHD6-19	IGHJ6	9	12	28	33
2	2.196836555360281E-4	TGTGCGAGAGTGGTGACGGTGACTTCCCCACGCTATTACTACTACTACTACGGTATGGACGTCTGG	CARVVTVTSPRYYYYYYGMDVW	IGHV4-34	IGHD4-17	IGHJ6	9	15	23	33
2	2.196836555360281E-4	TGTGCGAGAGCTATGGGGATTACTATGATAGTAGTGGTTATTACTACGGGTGCTTTTGATATCTGG	CARAMGITMIVVVITTGAFDIW	IGHV4-4	IGHD3-22	IGHJ3	9	18	47	50
2	2.196836555360281E-4	TGTGCGAGAGCGGTATATTGTAGTGGTGGTAGCTGCTACGGGTACTACTACTACATGGACGTCTGG	CARAVYCSGGSCYGYYYYMDVW	IGHV4-59	IGHD2-15	IGHJ6	9	14	38	42
2	2.196836555360281E-4	TGTGCGAGAGGGGCGGATACAGCCGACATATGGTTACTGTTATCTCCTACCCGATTTGACTACTGG	CARGADTADIWLLLSPTRFDYW	IGHV1-8	IGHD5-18	IGHJ4	10	14	22	54
2	2.196836555360281E-4	TGTGCGAGAGGGATTGTAGTAGTACCAGCTGCTGGTTACTACTACTACTACGGTATGGACGTCTGG	CARGIVVVPAAGYYYYYGMDVW	IGHV1-8	IGHD2-2	IGHJ6	10	12	32	35
2	2.196836555360281E-4	TGTGCGAGAGGAATCATTTATGATTACGTTTGGGGGAGTTATCGTGAGTACTACTTTGACTACTGG	CARGIIYDYVWGSYREYYFDYW	IGHV1-18	IGHD3-16	IGHJ4	9	17	44	46
2	2.196836555360281E-4	TGTGCGAGAGATTTGACGCCTACAGTAGCCCTCCCCCTTTACTACTACTACGGTATGGACGTCTGG	CARDLTPTVALPLYYYYGMDVW	IGHV1-46	IGHD4-11	IGHJ6	11	19	26	39
2	2.196836555360281E-4	TGTGCGAGAGATTTAACCCAGGTGGGAGCTACTCTAAACTACTACTACTACGGTATGGACGTCTGG	CARDLTQVGATLNYYYYGMDVW	IGHV1-46	IGHD1-26	IGHJ6	11	21	32	37
2	2.196836555360281E-4	TGTGCGAGAGATTGGCAGTGGGAGCTAGACGAAGATATCTACAAGCCAAACTGGTTCGACCCCTGG	CARDWQWELDEDIYKPNWFDPW	IGHV1-46	IGHD1-26	IGHJ5	11	16	26	48
2	2.196836555360281E-4	TGTGCGAGAGATCTTACAGCTACGGTTTCAGGCGACCTGAACTACTACTACGGTATGGACGTCTGG	CARDLTATVSGDLNYYYGMDVW	IGHV1-46	IGHD5-18	IGHJ6	13	14	26	40
2	2.196836555360281E-4	TGTGCGAGAGATCTGACGTGCACCGGTCAAACGCCCGGTAACTACTACTACGGTATGGACGTCTGG	CARDLTCTGQTPGNYYYGMDVW	IGHV1-46	IGHD3-9	IGHJ6	13	21	30	40
2	2.196836555360281E-4	TGTGCGAGAGATCTACGGGGTATTACGATTTTTGGAGTGGTTATTCGCCGCGGGTTCGACCCCTGG	CARDLRGITIFGVVIRRGFDPW	IGHV3-21	IGHD3-3	IGHJ5	13	19	44	52
2	2.196836555360281E-4	TGTGCGAGAGATGGGTTCCCACGGTCGTATGATAGTAGTGGCCCGGGGGCGAACTTTGACTACTGG	CARDGFPRSYDSSGPGANFDYW	IGHV1-46	IGHD3-22	IGHJ4	11	27	40	52
2	2.196836555360281E-4	TGTGCGAGAGATGAATGGTTCGGGGAGTTATTAAAGGGCTACTACTACTACGGTATGGACGTCTGG	CARDEWFGELLKGYYYYGMDVW	IGHV1-18	IGHD3-10	IGHJ6	11	14	32	38
2	2.196836555360281E-4	TGTGCGAGAGACTTGTATTACTATGATAGTAGTGGTGATTACGTTTGGGGGTACTTTGACTACTGG	CARDLYYYDSSGDYVWGYFDYW	IGHV4-31	IGHD3-22	IGHJ4	10	14	41	51
2	2.196836555360281E-4	TGTGCGAGAGACAAAAGCCCCGAATCGATTTTTGGAGTGGTTATTATCAACTGGTTCGACCCCTGG	CARDKSPESIFGVVIINWFDPW	IGHV4-31	IGHD3-3	IGHJ5	10	25	46	47
2	2.196836555360281E-4	TGTGCGAGAACAATTACTATGATAGTAGTGCCCATTATCCGACGCTGGTACTACTTTGACTACTGG	CARTITMIVVPIIRRWYYFDYW	IGHV4-39	IGHD3-22	IGHJ4	8	12	29	47
2	2.196836555360281E-4	TGTGCGAAGGATGGGGGGGATTACTCTGGTTCGGGGACTTATTTAAATGTCCCCTTTGACTCCTGG	CAKDGGDYSGSGTYLNVPFDSW	IGHV3-23	IGHD3-10	IGHJ4	11	19	42	53
2	2.196836555360281E-4	TGTGCGAAAGGGCAGAGTGGTACGATTTTTGGAGTGGTTATTACATACTGGTACTTCGATCTCTGG	CAKGQSGTIFGVVITYWYFDLW	IGHV3-23	IGHD3-3	IGHJ2	9	20	42	45
2	2.196836555360281E-4	TGTGCGAAAGATCCGCACTGGGTTGATAGTAGTGGTTATTACTTAGAGGGGTTCTTTGACTCCTGG	CAKDPHWVDSSGYYLEGFFDSW	IGHV3-30	IGHD3-22	IGHJ4	12	23	42	53
2	2.196836555360281E-4	TGTGCGAAAGACGGTCCCCTAGGCAGCAGCTTCTCCTACTACTACTACTACTACATGGACGTCTGG	CAKDGPLGSSFSYYYYYYMDVW	IGHV3-23	IGHD6-13	IGHJ6	10	22	30	36
2	2.196836555360281E-4	TGTGCACGGGGGTATTACTATGGGTCGGAGAGTTATTATATGCCCCAAGAGGCTTTTGATCTCTGG	CARGYYYGSESYYMPQEAFDLW	IGHV2-5	IGHD3-10	IGHJ3	6	11	39	51
2	2.196836555360281E-4	TGTGCACGAATACGTAATTACTCTGATAGAAGCGGTTATTTCTACCAGGATGCTTTTGATGTTTGG	CARIRNYSDRSGYFYQDAFDVW	IGHV2-26	IGHD3-22	IGHJ3	15	16	44	48
2	2.196836555360281E-4	TGTGCAACAGATACAACAGCTATGGTTAGTGTGGGGGTCTACTACTACTACGGTATGGACGTCTGG	CATDTTAMVSVGVYYYYGMDVW	IGHV1-24	IGHD5-18	IGHJ6	11	15	27	38
2	2.196836555360281E-4	TGTGCAACAGATAAAGGGGAGATGGCTACAATAGGGGTTTACTACTACTACGGTATGGACGTCTGG	CATDKGEMATIGVYYYYGMDVW	IGHV1-24	IGHD5-24	IGHJ6	11	18	31	39
2	2.196836555360281E-4	TGTGCAAAAGATATAAACCCTTACTACGGTGACTACGCGGGGGGTCTAGCCTACTTTGACTACTGG	CAKDINPYYGDYAGGLAYFDYW	IGHV3-43	IGHD4-17	IGHJ4	14	22	36	50
2	2.196836555360281E-4	TGTACGAGAAGTCGTTACGATTTTTTTGGGTGGCTTTATGGAAGGGGAAATGCTTTTGATATCTGG	CTRSRYDFFGWLYGRGNAFDIW	IGHV4-34	IGHD3-3	IGHJ3	8	14	24	49
2	2.196836555360281E-4	TGTACGAGAAGTCGTTACGATTTTCTTGGATGGCTTTATGGAAGGGGTAATGCTTTTCAAATGTGG	CTRSRYDFLGWLYGRGNAFQMW	IGHV4-34	IGHD3-3	IGHJ3	8	14	23	49
2	2.196836555360281E-4	TGTACGAGAAGTCGTTACGATTTTCTTGGATGGCTTTATGGAAGGGGCAATGCTCTTGATCTCTGG	CTRSRYDFLGWLYGRGNALDLW	IGHV4-34	IGHD3-3	IGHJ3	8	14	23	49
2	2.196836555360281E-4	TGTGTAAAAGATATGGAGGGAGGAGAATATAATCCGCCGATACCCCACTTCTTTGACTCTTGG	CVKDMEGGEYNPPIPHFFDSW	IGHV3-9	IGHD3-10	IGHJ4	13	27	32	46
2	2.196836555360281E-4	TGTGCGACATGTCGACGTCTCGGGTCGCGGTGGGACCTACGGCCTGACGACTTTGACTACTGG	CATCRRLGSRWDLRPDDFDYW	IGHV3-30	IGHD1-26	IGHJ4	6	29	39	49
2	2.196836555360281E-4	TGTGCGAGTGGGCGACGGTATGGTTCGGGGAGTCCTGCCTTTCCCTACTACATGGACGTCTGG	CASGRRYGSGSPAFPYYMDVW	IGHV3-30	IGHD3-10	IGHJ6	7	18	32	44
2	2.196836555360281E-4	TGTGCGAGTGACCCTATAGCAGCAGCTGGTTTGACCTACTACTACTACGGTATGGACGTCTGG	CASDPIAAAGLTYYYYGMDVW	IGHV3-21	IGHD6-13	IGHJ6	7	14	29	35
2	2.196836555360281E-4	TGTGCGAGGCATGACTACGGTGACTCCGCACCCCATCCGTACTACTACTACATGGACGTCTGG	CARHDYGDSAPHPYYYYMDVW	IGHV1-69	IGHD4-17	IGHJ6	7	9	24	39
2	2.196836555360281E-4	TGTGCGAGGGCCATCAGAGGGGTGTCTTTTAGCAGTGCCTGGAAGAACTGGTTCGACCCCTGG	CARAIRGVSFSSAWKNWFDPW	IGHV4-4	IGHD6-19	IGHJ5	7	29	41	45
2	2.196836555360281E-4	TGTGCGAGACTTGTATCGGGGTATAGCAGTGGCTGGTACTCCGGAAACTGGTTCGACCCCTGG	CARLVSGYSSGWYSGNWFDPW	IGHV1-3	IGHD6-19	IGHJ5	8	18	38	45
2	2.196836555360281E-4	TGTGCGAGACATCAGTATAGCATACATGAATACCCCTACTACTACTACGGTATGGACGTCTGG	CARHQYSIHEYPYYYYGMDVW	IGHV4-39	IGHD2-8	IGHJ6	11	14	25	35
2	2.196836555360281E-4	TGTGCGAGACAGGGGCCGGAGATGGCTACAATTCTAGTTCGGCTATACTACTTTGACTACTGG	CARQGPEMATILVRLYYFDYW	IGHV4-39	IGHD5-24	IGHJ4	10	18	32	45
2	2.196836555360281E-4	TGTGCGAGACAGACTTATGATTACGTTTGGGGGAGTTATCGGGACGATGCTTTTGATATCTGG	CARQTYDYVWGSYRDDAFDIW	IGHV5-10-1	IGHD3-16	IGHJ3	10	14	40	45
2	2.196836555360281E-4	TGTGCGAGACAGACGTCATTACGATATTTTGACTGGTCCCCCCTGGGCTGGTTCGACCCCTGG	CARQTSLRYFDWSPLGWFDPW	IGHV5-51	IGHD3-9	IGHJ5	10	17	36	47
2	2.196836555360281E-4	TGTGCGAGACAAGGTTTCTATGATAGTAGTGGTTACACTACCCATAATGCCTTTGATCTCTGG	CARQGFYDSSGYTTHNAFDLW	IGHV5-51	IGHD3-22	IGHJ3	10	17	34	42
2	2.196836555360281E-4	TGTGCGAGAGCCTTCTGGGGAAATGGTTCGGGGAGTCCTCAATACTACTACATGGACGTCTGG	CARAFWGNGSGSPQYYYMDVW	IGHV1-46	IGHD3-10	IGHJ6	9	22	35	42
2	2.196836555360281E-4	TGTGCGAGAGCCCCAGGTGGATACAGCTATGGTTACGTTTTTTCGGGCTACTTTGACTACTGG	CARAPGGYSYGYVFSGYFDYW	IGHV3-21	IGHD5-18	IGHJ4	9	12	37	47
2	2.196836555360281E-4	TGTGCGAGAGGGGGATGGCGTAGAGATGGCTACAATTACAAATTCGACTACTTTGACTACTGG	CARGGWRRDGYNYKFDYFDYW	IGHV4-34	IGHD5-24	IGHJ4	10	18	38	46
2	2.196836555360281E-4	TGTGCGAGAGGGAGCTACGGAATACCACTAGGGTACTACTACTACTACTACATGGACGTCTGG	CARGSYGIPLGYYYYYYMDVW	IGHV1-8	IGHD2-15	IGHJ6	10	23	29	33
2	2.196836555360281E-4	TGTGCGAGAGGACGCACGTATTACTATGATAGTAGTGGTTACCCTAACTGGTTCGACCCCTGG	CARGRTYYYDSSGYPNWFDPW	IGHV1-8	IGHD3-22	IGHJ5	10	15	40	45
2	2.196836555360281E-4	TGTGCGAGAGATTTCGTGGAGCTACTAGAAAATTACTACTACTACTACGGTATGGACGTCTGG	CARDFVELLENYYYYYGMDVW	IGHV3-21	IGHD1-26	IGHJ6	11	17	26	31
2	2.196836555360281E-4	TGTGCGAGAGATTGGAGTATAGCAGCAGTTGGTTCGCGGGTCCACTACGGTATGGACGTCTGG	CARDWSIAAVGSRVHYGMDVW	IGHV3-47	IGHD6-13	IGHJ6	11	16	32	51
2	2.196836555360281E-4	TGTGCGAGAGATCTTGGTTACGATATTTTGACTGGTTATTTTAGGGGTGCTTTTGATATCTGG	CARDLGYDILTGYFRGAFDIW	IGHV4-59	IGHD3-9	IGHJ3	13	17	39	47
2	2.196836555360281E-4	TGTGCGAGAGATCGCGGTGGTATAACTGGAAGTGGTTACTACTACTACGGTATGGACGTCTGG	CARDRGGITGSGYYYYGMDVW	IGHV3-21	IGHD1-20	IGHJ6	12	18	30	36
2	2.196836555360281E-4	TGTGCGAGAGATATCGGAGACCTTTACGATATTTTGACTGGTTATTATGGATTTGACTACTGG	CARDIGDLYDILTGYYGFDYW	IGHV4-31	IGHD3-9	IGHJ4	11	23	47	51
2	2.196836555360281E-4	TGTGCGAGAGAGGCTCAATTGATACAATTATGGCGCAGGGAAAATTACGGTATGGACGTCTGG	CAREAQLIQLWRRENYGMDVW	IGHV3-48	IGHD5-24	IGHJ6	10	22	29	51
2	2.196836555360281E-4	TGTGCGAGAGAGGGGGTAGGACATTGTACTAATGCTGACTGTCCCAGTTGGTTCGACCCCTGG	CAREGVGHCTNADCPSWFDPW	IGHV3-64	IGHD2-8	IGHJ5	10	16	33	48
2	2.196836555360281E-4	TGTGCGAGAGAGATTAACTATTACTATGGTTCGGGGAGTTATGGTTCTGCTTTTGATATCTGG	CAREINYYYGSGSYGSAFDIW	IGHV4-59	IGHD3-10	IGHJ3	10	18	41	47
2	2.196836555360281E-4	TGTGCGAGAGAGATAGAGATGGCTACAATTACTGGGGACTACTACTACTACATGGACGTCTGG	CAREIEMATITGDYYYYMDVW	IGHV1-8	IGHD5-24	IGHJ6	9	13	31	37
2	2.196836555360281E-4	TGTGCGAGAAGTATAGCAGTGGCTGGCCTAAAATACTACTACTACTACGGTATGGACGTCTGG	CARSIAVAGLKYYYYYGMDVW	IGHV5-10-1	IGHD6-19	IGHJ6	8	10	25	33
2	2.196836555360281E-4	TGTGCGAAAGATTCGGATAGCAGCAGCTGGAACAACTACTACTACTATGGTATGGACGTCTGG	CAKDSDSSSWNNYYYYGMDVW	IGHV3-23	IGHD6-13	IGHJ6	11	16	29	34
2	2.196836555360281E-4	TGTGCACGGATACAAGCCGAAGGTGGCTACGAGTTCTACTACTACTACGGTATGGACGTCTGG	CARIQAEGGYEFYYYYGMDVW	IGHV2-70	IGHD5-12	IGHJ6	12	22	31	35
2	2.196836555360281E-4	TGTGCACGAATACGTAATCATGATAGTGGCGGTTATTTCTACCAGGATGCTTTTGATATTTGG	CARIRNHDSGGYFYQDAFDIW	IGHV2-5	IGHD3-22	IGHJ3	6	19	41	45
2	2.196836555360281E-4	TGTGCAACAGATTCTCGGTCGGGGGAGTTTTCGTTATACTCGAATAACTGGTTCGACCCCTGG	CATDSRSGEFSLYSNNWFDPW	IGHV1-24	IGHD3-16	IGHJ5	11	20	38	45
2	2.196836555360281E-4	TGTGCAACAGATCGGTGGTTCGGGGAGTTATTGGACTACTACTACTACGGTATGGACGTCTGG	CATDRWFGELLDYYYYGMDVW	IGHV1-24	IGHD3-10	IGHJ6	12	15	31	34
2	2.196836555360281E-4	TGTGCAACAGACAGAGGTTACTATGGTTCGGGGAGTTTGGAGCCCTCCTCTTTTGACTACTGG	CATDRGYYGSGSLEPSSFDYW	IGHV1-24	IGHD3-10	IGHJ4	10	17	36	51
2	2.196836555360281E-4	TGTGCAAGACGAACGTATTACGATTTTTGGAGTGGTCCCCCCGACTACGGTATGGACGTCTGG	CARRTYYDFWSGPPDYGMDVW	IGHV3-74	IGHD3-3	IGHJ6	8	12	35	51
2	2.196836555360281E-4	TGTGCAAGAGGGGAGTTATATTTTGACTGGTTATTATCAGAGCATACGGCCTTTGACTACTGG	CARGELYFDWLLSEHTAFDYW	IGHV3-74	IGHD3-9	IGHJ4	9	17	36	50
2	2.196836555360281E-4	TGTGCAAAAGCCATAGGGCCCAACGAGAATCCTCCCCACTACTATTACGGTATGGAAGTCTGG	CAKAIGPNENPPHYYYGMEVW	IGHV3-43	IGHD3-10	IGHJ6	9	31	36	37
2	2.196836555360281E-4	TGTGCAAAAGGCGGCGACGACCATAGTGGCTACGATTTGAAGGATTGTTCCTTTGACTATTGG	CAKGGDDHSGYDLKDCSFDYW	IGHV3-9	IGHD5-12	IGHJ4	9	22	36	50
2	2.196836555360281E-4	TGTGCAAAAGGGTTTAGCGCCAACTGGTATAAGAACCTTATTGACGACTACTTTGACTACTGG	CAKGFSANWYKNLIDDYFDYW	IGHV3-9	IGHD3-3	IGHJ4	9	25	36	46
2	2.196836555360281E-4	TGTGCAAAAGATAGGAATTACGATTTTTGGACTGGTTATTATAACAACTGGTTCGACCCCTGG	CAKDRNYDFWTGYYNNWFDPW	IGHV3-9	IGHD3-3	IGHJ5	12	16	42	43
2	2.196836555360281E-4	TGTACTAGAGATCATTGGGACTTCGGGCATATTTTGACTGGTTATTACCTGTTTGACTACTGG	CTRDHWDFGHILTGYYLFDYW	IGHV3-49	IGHD3-9	IGHJ4	12	28	46	51
2	2.196836555360281E-4	TGTACCACAGGGGTGCACTACTATGATAGTAGTGGTTATTCCAATGATGCTTTTGATATCTGG	CTTGVHYYDSSGYSNDAFDIW	IGHV3-15	IGHD3-22	IGHJ3	9	18	39	43
2	2.196836555360281E-4	TGTACCACAGAGGGGGGGGGTTGTAGTAGTACCAGCTGCTATGCGGGGGACTTTGACTACTGG	CTTEGGGCSSTSCYAGDFDYW	IGHV3-15	IGHD2-2	IGHJ4	10	20	43	49
2	2.196836555360281E-4	TGCGCGAGAGGGGAATGTGGTAGTAACAATTGCCATGAAGTCCACTTCGGTATGGACGCCTGG	CARGECGSNNCHEVHFGMDAW	IGHV1-18	IGHD2-15	IGHJ6	9	16	22	51
2	2.196836555360281E-4	TGTGTGTTGGGCGGAATTGTAGTGGTGGTCGGTGCTAAGGGACCACTTTTCCAGCACTGG	CVLGGIVVVVGAKGPLFQHW	IGHV1-2	IGHD2-15	IGHJ1	3	15	36	48
2	2.196836555360281E-4	TGTGTGAGAACTAACGAACTCTTTTGGTTGGGGGAGTCTCGCGGTGCTTTTCATATCTGG	CVRTNELFWLGESRGAFHIW	IGHV1-67	IGHD3-16	IGHJ3	8	27	36	44
2	2.196836555360281E-4	TGTGTGAGAACTAACGAACTCTTTTGGTTGGGGGAGTCTCGCGGTGCTTTTCATATCTGG	CVRTNELFWLGESRGAFHIW	IGHV3-30	IGHD3-16	IGHJ3	8	27	36	44
2	2.196836555360281E-4	TGTGCCGCATCCCATTTCGGTCTTTTGACTGGTGATTATACCAGCCCTTTTGACTCCTGG	CAASHFGLLTGDYTSPFDSW	IGHV4-31	IGHD3-9	IGHJ4	4	22	39	48
2	2.196836555360281E-4	TGTGCCATCTCCTATTTTTATGATAGGATTGGTTATAATTTTGGGGCTTTTGATTTCTGG	CAISYFYDRIGYNFGAFDFW	IGHV3-30	IGHD3-22	IGHJ3	4	18	35	45
2	2.196836555360281E-4	TGTGCCAGAGGAGACGATATTTTGACTGGTTATTATATAAAAAGCCGCTTTGACTACTGG	CARGDDILTGYYIKSRFDYW	IGHV4-30-2	IGHD3-9	IGHJ4	9	13	36	47
2	2.196836555360281E-4	TGTGCGCGAGCCGCCAGCGGCGGCAGCAACTGGCTCTACCGGGACTACTTTGACTCCTGG	CARAASGGSNWLYRDYFDSW	IGHV3-21	IGHD6-13	IGHJ4	9	22	32	43
2	2.196836555360281E-4	TGTGCGGGAGACCAGGCAGCAGCTGGTAATTACTACTACTACTACGGTATGGACGTCTGG	CAGDQAAAGNYYYYYGMDVW	IGHV3-11	IGHD6-13	IGHJ6	10	15	27	28
2	2.196836555360281E-4	TGTGCGATCTCCTATTTTTATGATAAGATTGGTTATAATTTTGGGGCTTTTGATTTCTGG	CAISYFYDKIGYNFGAFDFW	IGHV3-30	IGHD3-22	IGHJ3	6	18	35	45
2	2.196836555360281E-4	TGTGCGACAACCTCGGTTCGGGTGGTTTCCGGCTCCCCCTACTACTCCATAGAGGTCTGG	CATTSVRVVSGSPYYSIEVW	IGHV4-4	IGHD3-10	IGHJ6	6	14	21	38
2	2.196836555360281E-4	TGTGCGAGGGGCCATGGTTCGCGGAGTTATTATAAGCGATTCTCTCAGTTTGACTCCTGG	CARGHGSRSYYKRFSQFDSW	IGHV1-8	IGHD3-10	IGHJ4	12	13	34	48
2	2.196836555360281E-4	TGTGCGAGGGATCTACTGGGGGATGAATACGGTGGTAACTCTGATGCTTTTCATATCTGG	CARDLLGDEYGGNSDAFHIW	IGHV3-23	IGHD4-23	IGHJ3	13	22	40	41
2	2.196836555360281E-4	TGTGCGAGGAGGAGGCCGGGGAGTAGCGGTTATTACAACGAGGATTCTTTTGATGTCTGG	CARRRPGSSGYYNEDSFDVW	IGHV1-46	IGHD3-22	IGHJ3	7	21	39	42
2	2.196836555360281E-4	TGTGCGAGATCCCGTTATTACTATGATAGTCGTGGTTACTTCGAAGCTTTTGATTTTTGG	CARSRYYYDSRGYFEAFDFW	IGHV4-34	IGHD3-22	IGHJ3	8	15	37	45
2	2.196836555360281E-4	TGTGCGAGATGGGCCTACGTTGACCCATATTACTACTACTACTACGGTGTGGACGTCTGG	CARWAYVDPYYYYYYGVDVW	IGHV3-20	IGHD4-17	IGHJ6	8	14	23	26
2	2.196836555360281E-4	TGTGCGAGACACCGGCGGCTTGACAACCTACGAGTCTACGGTGACTACTTTGACTACTGG	CARHRRLDNLRVYGDYFDYW	IGHV4-39	IGHD4-17	IGHJ4	10	35	42	43
2	2.196836555360281E-4	TGTGCGAGAGTCGCAAGCGGCGGCAGCAGCTGGCTCTACCGGGACTACTTTGACTCCTGG	CARVASGGSSWLYRDYFDSW	IGHV3-21	IGHD6-13	IGHJ4	9	22	32	43
2	2.196836555360281E-4	TGTGCGAGAGTATGGTTGGTTCGGGGAGTTATCACGAGCAATGATGCTTTTGATATCTGG	CARVWLVRGVITSNDAFDIW	IGHV3-21	IGHD3-10	IGHJ3	9	16	31	40
2	2.196836555360281E-4	TGTGCGAGAGTACGGGGGGGATATTGTAGTGGTGGTAGCTGCTACTGGTTCGACCCCTGG	CARVRGGYCSGGSCYWFDPW	IGHV1-18	IGHD2-15	IGHJ5	9	18	42	43
2	2.196836555360281E-4	TGTGCGAGAGCGGGATGGACGACATATAGTGGCTACGGGCTAAACTGGTTCGACCCCTGG	CARAGWTTYSGYGLNWFDPW	IGHV1-69	IGHD5-12	IGHJ5	9	23	36	42
2	2.196836555360281E-4	TGTGCGAGAGGCCAGCAGGTAGATGCTACTTTCTCAAAATACAACTGGTTCGACCCCTGG	CARGQQVDATFSKYNWFDPW	IGHV4-34	IGHD2-15	IGHJ5	12	17	29	39
2	2.196836555360281E-4	TGTGCGAGAGGAGGTGTAGTGACGCGGAGGGTACTAATGGTGTATGCTATGGATCTCTGG	CARGGVVTRRVLMVYAMDLW	IGHV1-8	IGHD2-8	IGHJ4	10	30	49	56
2	2.196836555360281E-4	TGTGCGAGAGGAGGGGTGTATTGTACTAATGGTGAATGCTATATGGCCTTTGACTACTGG	CARGGVYCTNGECYMAFDYW	IGHV3-21	IGHD2-8	IGHJ4	9	18	42	47
2	2.196836555360281E-4	TGTGCGAGAGATTTGAGGGACGTATGGTTCGGGGGGCCCCCGTTGTACTTTGACTACTGG	CARDLRDVWFGGPPLYFDYW	IGHV1-18	IGHD3-10	IGHJ4	11	22	33	45
2	2.196836555360281E-4	TGTGCGAGAGATTTAACGGTGACTACGGGTTACTACTACTACTACGGTATGGACGTCTGG	CARDLTVTTGYYYYYGMDVW	IGHV1-46	IGHD4-17	IGHJ6	11	15	26	29
2	2.196836555360281E-4	TGTGCGAGAGATCTTACTATGGTTCGGGATTACTACTACTACTACGGTATGGACGTCTGG	CARDLTMVRDYYYYYGMDVW	IGHV1-46	IGHD3-10	IGHJ6	13	14	27	28
2	2.196836555360281E-4	TGTGCGAGAGATCCTTACGATATTTTGGCTGCTTATCGCCCGAATGGTTTTGATATCTGG	CARDPYDILAAYRPNGFDIW	IGHV3-21	IGHD3-9	IGHJ3	12	14	35	43
2	2.196836555360281E-4	TGTGCGAGAGATCCACGTGGATACAGCTATGGTTATCTAGGTCCCTGGTTCGACCCCTGG	CARDPRGYSYGYLGPWFDPW	IGHV3-53	IGHD5-18	IGHJ5	12	13	34	44
2	2.196836555360281E-4	TGTGCGAGAGATGACGGTGACTACGACGCCGACTACTACTACTACGGTATGGACGTCTGG	CARDDGDYDADYYYYGMDVW	IGHV3-53	IGHD4-17	IGHJ6	11	13	24	31
2	2.196836555360281E-4	TGTGCGAGAGATGAGGATGATTACGTTTGGGGGAGTTATCCCCTCCGGTTCGACCCCTGG	CARDEDDYVWGSYPLRFDPW	IGHV4-31	IGHD3-16	IGHJ5	11	16	39	46
2	2.196836555360281E-4	TGTGCGAGAGATACGGATTCATGGGGTGATGGTTATTACCCTCGAGCTTTGGACTACTGG	CARDTDSWGDGYYPRALDYW	IGHV4-31	IGHD3-22	IGHJ4	11	29	38	51
2	2.196836555360281E-4	TGTGCGAGAGACCCCGAATTACTATGGTTCGGGGAGTTAAACAACTGGTTCGACCCCTGG	CARDPELLWFGELNNWFDPW	IGHV4-31	IGHD3-10	IGHJ5	10	17	38	40
2	2.196836555360281E-4	TGTGCGAGAGACCATAGGTCCCTTAAGCTATGGCTACAGTACAACTGGTTCGACCCCTGG	CARDHRSLKLWLQYNWFDPW	IGHV1-18	IGHD5-24	IGHJ5	10	29	37	38
2	2.196836555360281E-4	TGTGCGAGAGAGGCCCGTTGGATACAGCTATGGTTAGAAGTTATAGGTATGGACGTCTGG	CAREARWIQLWLEVIGMDVW	IGHV4-39	IGHD5-18	IGHJ6	8	18	35	48
2	2.196836555360281E-4	TGTGCGAGAGAGGGGGAGGATTTTTGGAGTGGTTACTACTACTACGGTATGGACGTCTGG	CAREGEDFWSGYYYYGMDVW	IGHV3-11	IGHD3-3	IGHJ6	10	18	32	33
2	2.196836555360281E-4	TGTGCGAGAGAGGACGGAGATATTGTAGTAGTACCAGCTGCCCTACCTTTTGACTACTGG	CAREDGDIVVVPAALPFDYW	IGHV1-2	IGHD2-2	IGHJ4	10	18	40	48
2	2.196836555360281E-4	TGTGCGAGAGAAGAGTGGGGGTGGTTCGGGGAGTTACATGGCTACGGTATGGACGTCTGG	CAREEWGWFGELHGYGMDVW	IGHV1-69	IGHD3-10	IGHJ6	10	21	35	48
2	2.196836555360281E-4	TGTGCGAGAGAAGAGGCGGACGGTGACTACGTACAGGACCCTTACTACTTTGACTACTGG	CAREEADGDYVQDPYYFDYW	IGHV4-4	IGHD4-17	IGHJ4	10	19	32	42
2	2.196836555360281E-4	TGTGCGAGAACTAATGCATTTTTGTGGTTAGGGGAGTCTCGCGGTGCTTTTCATATCTGG	CARTNAFLWLGESRGAFHIW	IGHV3-30	IGHD3-10	IGHJ3	8	24	36	44
2	2.196836555360281E-4	TGTGCGAGAACTAACGCATTATTCTGGTTGGGGGAGTCTCGCGGTGCTTTTCATATCTGG	CARTNALFWLGESRGAFHIW	IGHV3-30	IGHD3-10	IGHJ3	8	13	36	44
2	2.196836555360281E-4	TGTGCGAGAACTAACGCATTACTATGGTTGGGGGAGTCTCGGGGTGCTTTTCATGTCTGG	CARTNALLWLGESRGAFHVW	IGHV3-30	IGHD3-10	IGHJ3	8	13	36	44
2	2.196836555360281E-4	TGTGCGAGAACTAACGGATTGTTCTGGTTGGGGGAGTCTCGGGGTGCTTTTCATATGTGG	CARTNGLFWLGESRGAFHMW	IGHV3-30	IGHD3-16	IGHJ3	8	27	36	44
2	2.196836555360281E-4	TGTGCGAGAACTAACGAGTTTTTCTGGTTGAGAGAGTCTCGGGGTGCTTTTCATCTCTGG	CARTNEFFWLRESRGAFHLW	IGHV5-10-1	IGHD3-10	IGHJ3	8	38	43	44
2	2.196836555360281E-4	TGTGCGAGAACTAACGAGTTTTTCTGGTTGAGAGAGTCTCGGGGTGCTTTTCATCTCTGG	CARTNEFFWLRESRGAFHLW	IGHV3-48	IGHD3-10	IGHJ3	8	38	43	44
2	2.196836555360281E-4	TGTGCGAGAACTAACGAATTCTTCTGGTTGGGGGAGTCTCGGGGTGCTTTTCATATGTGG	CARTNEFFWLGESRGAFHMW	IGHV3-30	IGHD3-16	IGHJ3	8	27	36	44
2	2.196836555360281E-4	TGTGCGAGAACTAACGAATTGTTCTGGTTGCGGGAGTCTCGGGGTGCTTTTCATATGTGG	CARTNELFWLRESRGAFHMW	IGHV7-81	IGHD3-16	IGHJ3	8	27	36	44
2	2.196836555360281E-4	TGTGCGAGAACTAACGAATTGTTCTGGTTGCGGGAGTCTCGGGGTGCTTTTCATATGTGG	CARTNELFWLRESRGAFHMW	IGHV3-33	IGHD3-16	IGHJ3	8	27	36	44
2	2.196836555360281E-4	TGTGCGAGAACTAACGAATTGTTCTGGTTGCGGGAGTCTCGGGGTGGTTTTCATATGTGG	CARTNELFWLRESRGGFHMW	IGHV5-10-1	IGHD3-16	IGHJ3	8	27	36	47
2	2.196836555360281E-4	TGTGCGAGAACTAACGAACTATTTTGGTTGGGGGAGTCTCGGGGTGGTTTTCATATCTGG	CARTNELFWLGESRGGFHIW	IGHV5-10-1	IGHD3-16	IGHJ3	8	27	36	47
2	2.196836555360281E-4	TGTGCGAGAACTAACGAACTATTTTGGTTGGGGGAGTCTCGGGGTGGTTTTCATATCTGG	CARTNELFWLGESRGGFHIW	IGHV3-64	IGHD3-16	IGHJ3	8	27	36	47
2	2.196836555360281E-4	TGTGCGAGAACTAACACTTTACTGTGGTTGGGGGAGTCTCGGGGTGCTTTTCATATCTGG	CARTNTLLWLGESRGAFHIW	IGHV3-30	IGHD3-10	IGHJ3	8	18	36	44
2	2.196836555360281E-4	TGTGCGAGAACTAACACTTTACTGTGGTTGGGGGAGTCTCGGGGTGCTTTTCATATGTGG	CARTNTLLWLGESRGAFHMW	IGHV3-30	IGHD3-10	IGHJ3	8	18	36	44
2	2.196836555360281E-4	TGTGCGAGAACAAACGAATTACTCTGGTTGTGGGAGTCTCGGGGTGCTTTTCATATCTGG	CARTNELLWLWESRGAFHIW	IGHV4-28	IGHD3-10	IGHJ3	9	13	36	44
2	2.196836555360281E-4	TGTGCGAAAGATTGGGGATCTTGGGTTCTAGTGGTGGTAGCTGCTACTCCGGACTACTGG	CAKDWGSWVLVVVAATPDYW	IGHV3-60	IGHD2-15	IGHJ4	11	28	50	51
2	2.196836555360281E-4	TGTGCGAAAGATTGGGGATCTTGGGTTCTAGTGGTGGTAGCTGCTACTCCGGACTACTGG	CAKDWGSWVLVVVAATPDYW	IGHV4-31	IGHD2-15	IGHJ4	11	28	50	51
2	2.196836555360281E-4	TGTGCGAAAGATCAGGATGTCATCATTCGGGGAGTTGTGGCGGACGCTTTTGATATTTGG	CAKDQDVIIRGVVADAFDIW	IGHV1-69	IGHD3-10	IGHJ3	12	25	35	45
2	2.196836555360281E-4	TGTGCGAAAGATAAGGGAACACCGAATGGATACAGCTATGGTTACATAATTGACTACTGG	CAKDKGTPNGYSYGYIIDYW	IGHV3-23	IGHD5-18	IGHJ4	11	26	48	49
2	2.196836555360281E-4	TGTGCGAAAGAGGGGCACTCTCTTGTAGTGGTGGTAGCTGCTACGGGGTTCGACCCCTGG	CAKEGHSLVVVVAATGFDPW	IGHV3-23	IGHD2-15	IGHJ5	10	22	43	46
2	2.196836555360281E-4	TGTGCGAAAGAGATTGGGGGTATTACTATGATAGGGAATATCATTCCCATTGACTACTGG	CAKEIGGITMIGNIIPIDYW	IGHV3-23	IGHD3-22	IGHJ4	10	19	33	49
2	2.196836555360281E-4	TGTGCGAAAGAAGGGAAAGAAGGCCCGGGGACTTGGGCGAGATCATATCCTGCCTTCTGG	CAKEGKEGPGTWARSYPAFW	IGHV1-58	IGHD2-15	IGHJ4	5	44	50	56
2	2.196836555360281E-4	TGTGCACGGACCCATTATTATGGTTCGGAGACTTTCCCCCAGGATGCTTTTGATGTCTGG	CARTHYYGSETFPQDAFDVW	IGHV2-26	IGHD3-10	IGHJ3	9	13	27	42
2	2.196836555360281E-4	TGTGCACGGACCCATTACTATGGTTCGGGGAGTTATTTCCAGGATGCTTTTGATGTCTGG	CARTHYYGSGSYFQDAFDVW	IGHV2-5	IGHD3-10	IGHJ3	6	13	36	42
2	2.196836555360281E-4	TGTGCACGGACCCACTACTATGGTTCGGGGAGTTATTCCCAGGATGCTTTTGATGTCTGG	CARTHYYGSGSYSQDAFDVW	IGHV2-5	IGHD3-10	IGHJ3	6	15	36	42
2	2.196836555360281E-4	TGTGCACGAGGATATTACTATGGTAGTGCTACTTATTATCAAGATGCTTTTGATATCTGG	CARGYYYGSATYYQDAFDIW	IGHV2-5	IGHD3-10	IGHJ3	6	12	23	37
2	2.196836555360281E-4	TGTGCACGAGGATATTACTATGGTAGTACTACTTATTATCAAGATGTTTTTGATATCTGG	CARGYYYGSTTYYQDVFDIW	IGHV2-5	IGHD3-22	IGHJ3	6	12	27	37
2	2.196836555360281E-4	TGTGCACGAGGATATTACTATGGTAGTACTACTTATTATCAAGATGCTTTTGATGTCTGG	CARGYYYGSTTYYQDAFDVW	IGHV2-5	IGHD3-22	IGHJ3	6	12	27	37
2	2.196836555360281E-4	TGTGCACGAGGATACTACTATGGTGGTGTTGGCTATTACCAAGATGCTTTTGACATCTGG	CARGYYYGGVGYYQDAFDIW	IGHV2-70	IGHD3-10	IGHJ3	7	15	23	42
2	2.196836555360281E-4	TGTGCAATAGTGCTGTGTAGCGGTGGTAGGTGCCCCCTGAGGGGTGCTTTTGATTTCTGG	CAIVLCSGGRCPLRGAFDFW	IGHV1-18	IGHD2-15	IGHJ3	4	15	32	44
2	2.196836555360281E-4	TGTGCAACACAGGGATATTGTAGTGGTGGTAGCTGCTACTGGGGGGTTTTTGACTACTGG	CATQGYCSGGSCYWGVFDYW	IGHV1-24	IGHD2-15	IGHJ4	8	12	39	48
2	2.196836555360281E-4	TGTGCAACAGTTCCAAATACGTGGATACAGCTATGGAGCCGATGGACCTTTGACTACTGG	CATVPNTWIQLWSRWTFDYW	IGHV1-24	IGHD5-18	IGHJ4	9	18	35	47
2	2.196836555360281E-4	TGTGCAAGAGTGGGTCATTACTATGGTTCGGGGAGTTATTACTGGTACTTCGATCTCTGG	CARVGHYYGSGSYYWYFDLW	IGHV3-13	IGHD3-10	IGHJ2	9	16	38	39
2	2.196836555360281E-4	TGTGCAAGAGCCCCCTCTCTACGGCAACCTTATTATTACTACTACGGTATGGACGTCTGG	CARAPSLRQPYYYYYGMDVW	IGHV3-13	IGHD5-24	IGHJ6	9	15	22	29
2	2.196836555360281E-4	TGTGCAAGAGCGGACTGGTTGGGGAAGGGGTACTACTACTACTACTACATGGACGTCTGG	CARADWLGKGYYYYYYMDVW	IGHV3-13	IGHD3-9	IGHJ6	9	12	19	30
2	2.196836555360281E-4	TGTGCAAGAGGTGAAGGTCACTATGGTTCGGGGAGTTACTGGTACTACTTTGACTACTGG	CARGEGHYGSGSYWYYFDYW	IGHV3-13	IGHD3-10	IGHJ4	9	19	37	41
2	2.196836555360281E-4	TGTGCAAGAGGTGAAGGTCACTATGGTTCGGGGAGTTACTGGTACTACTTTGACTACTGG	CARGEGHYGSGSYWYYFDYW	IGHV1-8	IGHD3-10	IGHJ4	10	19	37	41
2	2.196836555360281E-4	TGTGCAAGAGGGAACCTTAGCAGCAGCTGGCGATACTACTACTACTACATGGACGTCTGG	CARGNLSSSWRYYYYYMDVW	IGHV3-13	IGHD6-13	IGHJ6	9	17	29	33
2	2.196836555360281E-4	TGTGCAAAGGCTCTCTATGATAGTAGTGGTTATTATGGGTTCGGTGCTTTTGATATCTGG	CAKALYDSSGYYGFGAFDIW	IGHV3-9	IGHD3-22	IGHJ3	7	14	34	44
2	2.196836555360281E-4	TGTGCAAAAGATTGGCTGGCGCGGGGGACTTACCTCTGGGATGATGCTTTTGATCTGTGG	CAKDWLARGTYLWDDAFDLW	IGHV3-9	IGHD6-19	IGHJ3	11	12	18	40
2	2.196836555360281E-4	TGTGCAAAAGATAGGGGTTGGAGTATGTTTGGCGCCCCCGGTGATGCTTTTGATATCTGG	CAKDRGWSMFGAPGDAFDIW	IGHV3-9	IGHD3-3	IGHJ3	12	17	23	41
2	2.196836555360281E-4	TGTGCAAAAGATAATCACTATGATAGTAGTGGTTATTACAATAACTGGTTCGACCCCTGG	CAKDNHYDSSGYYNNWFDPW	IGHV3-43	IGHD3-22	IGHJ5	12	16	38	42
2	2.196836555360281E-4	TGTACCGCAGACAGACTCTATGATTACGTTTGGGGGAGTTATCGTTACACGGGGTACTGG	CTADRLYDYVWGSYRYTGYW	IGHV3-15	IGHD3-16	IGHJ4	10	18	46	54
2	2.196836555360281E-4	TGTACCACGAGTCGGTATTATGATTACGTTTGGGGGAGTTATCGTTATCCGGACTACTGG	CTTSRYYDYVWGSYRYPDYW	IGHV3-15	IGHD3-16	IGHJ4	7	14	47	51
2	2.196836555360281E-4	TGTACCACAGTTGGGACTTATTACTATGATAGTAGTGGTTATTACTACTTTGACTACTGG	CTTVGTYYYDSSGYYYFDYW	IGHV3-15	IGHD3-22	IGHJ4	9	18	41	42
2	2.196836555360281E-4	TGTACCACAGATGGGGCCATACTATGGTTCGGGGACGAGTTCGGTGCTTTTGATATCTGG	CTTDGAILWFGDEFGAFDIW	IGHV3-15	IGHD3-10	IGHJ3	11	19	34	44
2	2.196836555360281E-4	TGTACCACAGATATAGGGGGCGAAGAGTGGCTACGATTGGTTGATGCTTTTGATATCTGG	CTTDIGGEEWLRLVDAFDIW	IGHV3-15	IGHD5-12	IGHJ3	11	25	37	41
2	2.196836555360281E-4	TGTACCACAGAATACGGTGAATTCGGCGGCCTATGGTCATGGTCCCCATTCGATCTCTGG	CTTEYGEFGGLWSWSPFDLW	IGHV3-15	IGHD4-17	IGHJ2	10	12	19	48
2	2.196836555360281E-4	TGTGTGGCCGACTATGATAGTAGTGGTTATTACTACATTGGGGGCTTTGACTACTGG	CVADYDSSGYYYIGGFDYW	IGHV4-30-2	IGHD3-22	IGHJ4	3	10	35	44
2	2.196836555360281E-4	TGTGTGAGACTCTCCGCTGATTCATGGGGTTACTACTACTACAACATGGACGTCTGG	CVRLSADSWGYYYYNMDVW	IGHV4-39	IGHD6-25	IGHJ6	9	13	18	30
2	2.196836555360281E-4	TGTGCCAGAGATTCAGGGGGATTTAGTGGCTACGATGCGTATTACTTTGACTACTGG	CARDSGGFSGYDAYYFDYW	IGHV4-30-2	IGHD5-12	IGHJ4	11	18	35	38
2	2.196836555360281E-4	TGTGCCAAAGATCCGTATTACAATGGTGTGGGGGGTTATTATCCGGGACGCTACTGG	CAKDPYYNGVGGYYPGRYW	IGHV3-30	IGHD3-10	IGHJ4	12	13	41	50
2	2.196836555360281E-4	TGTGCGATGACCTCGCGTCGTCGGGCGGGATTAGGGGAGTTACCAAGAGTCTACTGG	CAMTSRRRAGLGELPRVYW	IGHV4-39	IGHD4-23	IGHJ4	6	35	44	50
2	2.196836555360281E-4	TGTGCGACACCATACTACCTCTATAGCAGCAGCTGGTCTGGAGGCTTTGACTACTGG	CATPYYLYSSSWSGGFDYW	IGHV1-69D	IGHD6-13	IGHJ4	6	21	36	44
2	2.196836555360281E-4	TGTGCGAGCGATTTCTTTCATAGCAGTGATTATTCCCCCTACTACTTTGACCACTGG	CASDFFHSSDYSPYYFDHW	IGHV3-11	IGHD6-19	IGHJ4	15	19	27	39
2	2.196836555360281E-4	TGTGCGAGCAACTCCCTCTATAACTGGAACTCATATGGGGATGCTTTTGATATCTGG	CASNSLYNWNSYGDAFDIW	IGHV4-31	IGHD1-7	IGHJ3	7	18	30	39
2	2.196836555360281E-4	TGTGCGAGGCGGACACCACTATGGTTCGGGGACCTCCTTAATACTTTTGATATCTGG	CARRTPLWFGDLLNTFDIW	IGHV4-39	IGHD3-10	IGHJ3	7	17	31	43
2	2.196836555360281E-4	TGTGCGAGGCAAAGACGATATTGTAGTGGTGGTAGCTGCTACCCTTTTGACTACTGG	CARQRRYCSGGSCYPFDYW	IGHV4-4	IGHD2-15	IGHJ4	7	16	41	45
2	2.196836555360281E-4	TGTGCGAGGGCCTATTGGGGCGGGAGCTACCGGTCAGAATACTGGTTCGACCCCTGG	CARAYWGGSYRSEYWFDPW	IGHV1-69	IGHD1-26	IGHJ5	7	21	29	40
2	2.196836555360281E-4	TGTGCGAGATCCTATCCGTATTACGATTTTTGGAGTGGTTATTATGATGACTACTGG	CARSYPYYDFWSGYYDDYW	IGHV3-11	IGHD3-3	IGHJ4	8	16	44	47
2	2.196836555360281E-4	TGTGCGAGATGGGGGTCGACGGTGACTACTATGTTGGGATACTTCTTTGACTACTGG	CARWGSTVTTMLGYFFDYW	IGHV1-3	IGHD4-17	IGHJ4	8	18	28	39
2	2.196836555360281E-4	TGTGCGAGACTTCAGCTCTCTTGGTTCGGGCAATATGTACACCCTGGTGACTACTGG	CARLQLSWFGQYVHPGDYW	IGHV4-31	IGHD3-10	IGHJ4	8	21	29	47
2	2.196836555360281E-4	TGTGCGAGACTACCGCTCTCTTGGTTCGGGCAATATGTACACCCTGGTGACTACTGG	CARLPLSWFGQYVHPGDYW	IGHV4-4	IGHD3-10	IGHJ4	8	21	29	47
2	2.196836555360281E-4	TGTGCGAGACCCGGTTGTGGTGGTGACTGCTACGGGCCTGATACTTTTGAAATCTGG	CARPGCGGDCYGPDTFEIW	IGHV3-23	IGHD2-21	IGHJ3	6	14	31	38
2	2.196836555360281E-4	TGTGCGAGACATCAAGATATTCGCTGGAGCGACGAGGGGGATGCTTATGATATTTGG	CARHQDIRWSDEGDAYDIW	IGHV7-4-1	IGHD1-1	IGHJ3	12	23	33	39
2	2.196836555360281E-4	TGTGCGAGACATGCTATTATGATAGTAGTGGTCCCACTGAACTGGTTCGACCCCTGG	CARHAIMIVVVPLNWFDPW	IGHV4-39	IGHD3-22	IGHJ5	12	17	31	39
2	2.196836555360281E-4	TGTGCGAGACATAGGAGTAGATGGCTACAATTATATCCTGATAGTTTTGACTACTGG	CARHRSRWLQLYPDSFDYW	IGHV4-39	IGHD5-24	IGHJ4	11	18	32	45
2	2.196836555360281E-4	TGTGCGAGACATAAAACATCCGACAGTGGCTGGGACCCCTACTACTTTGACTACTGG	CARHKTSDSGWDPYYFDYW	IGHV5-51	IGHD6-19	IGHJ4	11	23	32	39
2	2.196836555360281E-4	TGTGCGAGACACCCCCTTAACAGCAGCCGGTCTCGCATGAAGTGGTTCGACCCCTGG	CARHPLNSSRSRMKWFDPW	IGHV4-39	IGHD6-13	IGHJ5	10	20	30	42
2	2.196836555360281E-4	TGTGCGAGACACGGATATTGTACTAATGGTGTATGCTATAGGGGCTTTGACTACTGG	CARHGYCTNGVCYRGFDYW	IGHV4-39	IGHD2-8	IGHJ4	10	12	39	44
2	2.196836555360281E-4	TGTGCGAGACAGGGTGGAATTACGGGTTACTACTACTACTACGGTATGGACGTCTGG	CARQGGITGYYYYYGMDVW	IGHV4-39	IGHD5-24	IGHJ6	10	17	23	26
2	2.196836555360281E-4	TGTGCGAGACAGACCCTCTGTAGTGGTGGTAGCTGCTACAACTACTTTGACTCTTGG	CARQTLCSGGSCYNYFDSW	IGHV4-39	IGHD2-15	IGHJ4	10	18	38	40
2	2.196836555360281E-4	TGTGCGAGAGTCTATCCCCAGTATACCAATGGCCCGGAGTTCTACTTTGATTCCTGG	CARVYPQYTNGPEFYFDSW	IGHV1-46	IGHD7-27	IGHJ4	9	13	21	37
2	2.196836555360281E-4	TGTGCGAGAGCTTCGAGTTACTATGATAGTAGTGGTTATAATGCATTTGATATCTGG	CARASSYYDSSGYNAFDIW	IGHV4-4	IGHD3-22	IGHJ3	9	17	38	40
2	2.196836555360281E-4	TGTGCGAGAGCTGATTTTGATTTTTTGAGTGGTTCGTACAATTGGCTCGACCCCTGG	CARADFDFLSGSYNWLDPW	IGHV1-46	IGHD3-3	IGHJ5	9	18	33	35
2	2.196836555360281E-4	TGTGCGAGAGGCCAGGGAGATGGCTACAATTTGGCGTACTGGTACTTCGATCTCTGG	CARGQGDGYNLAYWYFDLW	IGHV1-8	IGHD5-24	IGHJ2	12	16	30	36
2	2.196836555360281E-4	TGTGCGAGAGATTACGATTTCCGACCCGACTACTACTACTACGGTATGGACGTCTGG	CARDYDFRPDYYYYGMDVW	IGHV1-18	IGHD3-3	IGHJ6	11	12	19	28
2	2.196836555360281E-4	TGTGCGAGAGATTACGATTTCCGACCCGACTACTACTACTACGGTATGGACGTCTGG	CARDYDFRPDYYYYGMDVW	IGHV3-53	IGHD3-3	IGHJ6	11	12	19	28
2	2.196836555360281E-4	TGTGCGAGAGATCGGGGATACAGCTATGGGCCATACTACTACGGTATGGACGTCTGG	CARDRGYSYGPYYYGMDVW	IGHV3-21	IGHD5-18	IGHJ6	12	15	28	33
2	2.196836555360281E-4	TGTGCGAGAGATCAAGATGATTACGTTTGGGGGAGTTATCGTTATTTGGACTACTGG	CARDQDDYVWGSYRYLDYW	IGHV3-30	IGHD3-16	IGHJ4	12	16	44	48
2	2.196836555360281E-4	TGTGCGAGAGATCAAGATGATTACGTTTGGGGGAGTTATCGTTATTTGGACTACTGG	CARDQDDYVWGSYRYLDYW	IGHV4-31	IGHD3-16	IGHJ4	12	16	44	48
2	2.196836555360281E-4	TGTGCGAGAGATGTTGCAATTCTACCAGCTGCCCCCCGTTACGGTATGGACGTCTGG	CARDVAILPAAPRYGMDVW	IGHV1-46	IGHD2-2	IGHJ6	11	22	31	45
2	2.196836555360281E-4	TGTGCGAGAGACCTCTGTGGTGGTAGCTGCTACGGGGCTGAGGGTATGGACGTCTGG	CARDLCGGSCYGAEGMDVW	IGHV4-34	IGHD2-15	IGHJ6	15	16	32	45
2	2.196836555360281E-4	TGTGCGAGAGACCCCGGCAGTGATTATGGTATGGGGGAATACCACTTTGACTCTTGG	CARDPGSDYGMGEYHFDSW	IGHV3-30	IGHD3-16	IGHJ4	10	31	37	39
2	2.196836555360281E-4	TGTGCGAGAGACCCCGGCAGTGATTATGGTATGGGGGAATACCACTTTGACTCTTGG	CARDPGSDYGMGEYHFDSW	IGHV4-31	IGHD3-16	IGHJ4	10	31	37	39
2	2.196836555360281E-4	TGTGCGAGAGAGTTCCCCGTCCGGTGGCAAACTGGGGACTTCTACTTTGACTACTGG	CAREFPVRWQTGDFYFDYW	IGHV4-31	IGHD7-27	IGHJ4	10	29	37	41
2	2.196836555360281E-4	TGTGCGAGAGAGGCCACACAGCAGAGTATTTTCTTTCGTCCCGGTATGGACGTCTGG	CAREATQQSIFFRPGMDVW	IGHV7-4-1	IGHD3-9	IGHJ6	10	26	31	45
2	2.196836555360281E-4	TGTGCGAGAGAACGTGGATACAGCTCCCTGGGTTCCCATTACTACTTTGACTACTGG	CARERGYSSLGSHYYFDYW	IGHV1-69	IGHD5-18	IGHJ4	10	11	24	39
2	2.196836555360281E-4	TGTGCGAGAGAAATCCCAAATTACTATGGTTCGGGGAGCAATTACTTTGACTACTGG	CAREIPNYYGSGSNYFDYW	IGHV4-31	IGHD3-10	IGHJ4	10	19	37	42
2	2.196836555360281E-4	TGTGCGAGAGAAAAGGGTTACTATGGTTCGGGCGCTAACTACTACATGGACGTCTGG	CAREKGYYGSGANYYMDVW	IGHV4-31	IGHD3-10	IGHJ6	10	17	31	37
2	2.196836555360281E-4	TGTGCGAGAGAAAAATACGATTTTTGGAGTGGTTACTACTACGGTATGGACGTCTGG	CAREKYDFWSGYYYGMDVW	IGHV1-46	IGHD3-3	IGHJ6	10	15	32	33
2	2.196836555360281E-4	TGTGCGAGAACATTACTATGGTTCGGGGAGTCTATGGGGGATGCTTTTGATATCTGG	CARTLLWFGESMGDAFDIW	IGHV4-28	IGHD3-10	IGHJ3	9	11	30	39
2	2.196836555360281E-4	TGTGCGAGAAGCTATCATTACTATGGTTCGGGGAGTTATTATCATTTTGACTACTGG	CARSYHYYGSGSYYHFDYW	IGHV1-18	IGHD3-10	IGHJ4	8	16	41	45
2	2.196836555360281E-4	TGTGCGAAAGCGGACGGTTTGGGTTTGGGGGAGTTATCGTTATACCCCGACTACTGG	CAKADGLGLGELSLYPDYW	IGHV3-23	IGHD3-16	IGHJ4	9	22	45	48
2	2.196836555360281E-4	TGTGCGAAAGATTATTGGTATTACTATGATAGTAGTGGTTTCGAGTTTGACTACTGG	CAKDYWYYYDSSGFEFDYW	IGHV3-30	IGHD3-22	IGHJ4	11	17	39	45
2	2.196836555360281E-4	TGTGCGAAAGACATCCGATATTGTGGTAGTACCTGCTACTATGGTATGGACGTCTGG	CAKDIRYCGSTCYYGMDVW	IGHV3-23	IGHD2-2	IGHJ6	10	16	42	45
2	2.196836555360281E-4	TGTGCACGGATCTACTTGGGGGATAACTGGAACTACGTGGGACCATTTGACTACTGG	CARIYLGDNWNYVGPFDYW	IGHV2-70	IGHD1-7	IGHJ4	10	22	37	45
2	2.196836555360281E-4	TGTGCACGGATACTGTCTCCCTATTATAGCAGCAGCTGGCCTCTCTTTGACTACTGG	CARILSPYYSSSWPLFDYW	IGHV2-70	IGHD6-13	IGHJ4	12	24	38	44
2	2.196836555360281E-4	TGTGCACGGACCCCTTACGATATTTTGACTGGGTACTACTACGGTATGGACGTCTGG	CARTPYDILTGYYYGMDVW	IGHV2-26	IGHD3-9	IGHJ6	9	14	31	33
2	2.196836555360281E-4	TGTGCAACAGACAAGTACGATTTTTGGAGTGGTTTTGACTACGGTATGGACGTCTGG	CATDKYDFWSGFDYGMDVW	IGHV1-24	IGHD3-3	IGHJ6	10	15	33	45
2	2.196836555360281E-4	TGTGCAAGAGGTACCACCGTGGGTGCGGTGACTACGCCCTACTACTTTGACTACTGG	CARGTTVGAVTTPYYFDYW	IGHV3-13	IGHD4-17	IGHJ4	9	25	35	39
2	2.196836555360281E-4	TGTGCAAAAGGTACACTTGGGAGCTACTACAACTTGTACAACTGGTTCGACCCCTGG	CAKGTLGSYYNLYNWFDPW	IGHV3-43	IGHD1-26	IGHJ5	9	17	29	33
2	2.196836555360281E-4	TGTGCAAAAGGTACACTTGGGAGCTACTACAACTTGTACAACTGGTTCGACCCCTGG	CAKGTLGSYYNLYNWFDPW	IGHV3-9	IGHD1-26	IGHJ5	9	17	29	33
2	2.196836555360281E-4	TGTGCAAAAGGCGTATTTCGATATTTTGACTGGATACCCAGATCATTTGACTTCTGG	CAKGVFRYFDWIPRSFDFW	IGHV3-9	IGHD3-9	IGHJ4	9	11	32	45
2	2.196836555360281E-4	TGTGCAAAAGGGTCCAGGGCCTGGTTCAGGGAGTTATTATATGGGTTCGACCCCTGG	CAKGSRAWFRELLYGFDPW	IGHV3-9	IGHD3-10	IGHJ5	9	21	40	43
2	2.196836555360281E-4	TGTGCAAAAGAACAATTTATAACTGGAACTACGGAAGCATCGCCTCTTGATATCTGG	CAKEQFITGTTEASPLDIW	IGHV3-9	IGHD1-7	IGHJ3	10	17	32	46
2	2.196836555360281E-4	TGTACCACAGAGAGTACCGTCGTTACGATTTTTGGAGTGGTCAGTATGGACGTCTGG	CTTESTVVTIFGVVSMDVW	IGHV3-15	IGHD3-3	IGHJ6	10	22	40	45
2	2.196836555360281E-4	TGTGTGAGACATCGGCGGGGAGATGGCTACATCCAACGGGATTTCCAACACTGG	CVRHRRGDGYIQRDFQHW	IGHV4-39	IGHD5-24	IGHJ1	11	19	30	42
2	2.196836555360281E-4	TGTGTAAGAGGACGGTCCTACGGTGACTACCTTAACGATGTTTTTGATATCTGG	CVRGRSYGDYLNDVFDIW	IGHV3-9	IGHD4-17	IGHJ3	3	17	29	36
2	2.196836555360281E-4	TGTGCTCAGCTAGTGGGAGCTACTTTCGGACCCGCTAATGCTTTTGATATCTGG	CAQLVGATFGPANAFDIW	IGHV3-30	IGHD1-26	IGHJ3	4	10	23	37
2	2.196836555360281E-4	TGTGCCACGAACCAGTGGAAACAACTATGGTCTGAGACTAATTTTGACCACTGG	CATNQWKQLWSETNFDHW	IGHV3-21	IGHD5-18	IGHJ4	4	14	30	42
2	2.196836555360281E-4	TGTGCCACAGTCCCTAAATATTGTGATGCTCCCAGTTGCCCTTTTGACTACTGG	CATVPKYCDAPSCPFDYW	IGHV1-24	IGHD2-21	IGHJ4	9	17	24	42
2	2.196836555360281E-4	TGTGCGCGAGTAAGCGCCAGCAGCTGGTACCGTGAAAACCTCATTGACTACTGG	CARVSASSWYRENLIDYW	IGHV3-20	IGHD6-13	IGHJ4	9	17	29	43
2	2.196836555360281E-4	TGTGCGATTTCAGCAGGAGCTCGGGGGGCCTACTACTACGTTCTGGACGTCTGG	CAISAGARGAYYYVLDVW	IGHV3-23	IGHD6-13	IGHJ6	6	11	20	29
2	2.196836555360281E-4	TGTGCGATAGAGAGTACGGTGACTACGTTCTTAGGTGGGTACATGGACGTCTGG	CAIESTVTTFLGGYMDVW	IGHV1-69	IGHD4-17	IGHJ6	10	14	27	39
2	2.196836555360281E-4	TGTGCGACCTCCCGGGGCGACTATTACTATGATAGTAGTGGTCAAGACTACTGG	CATSRGDYYYDSSGQDYW	IGHV3-30	IGHD3-22	IGHJ4	6	21	41	45
2	2.196836555360281E-4	TGTGCGACCACCGCCCGTGCCCAATACTATGATATTAGTGGTCCCTCGCCCTGG	CATTARAQYYDISGPSPW	IGHV4-34	IGHD3-22	IGHJ5	6	24	41	48
2	2.196836555360281E-4	TGTGCGACCACCGCCCGTACTCAATATTATGATATTAGTGGTCCCTCGCCCTGG	CATTARTQYYDISGPSPW	IGHV4-34	IGHD3-22	IGHJ5	6	27	41	48
2	2.196836555360281E-4	TGTGCGACCACCGCCCGTACCCAATATTATGATATTAGTGGTCCCTCGCCCTGG	CATTARTQYYDISGPSPW	IGHV4-34	IGHD3-22	IGHJ5	6	27	41	48
2	2.196836555360281E-4	TGTGCGACGCCCCGTGGTTCGGGGAGTTATTGGAACTTGGCCTTTGACTACTGG	CATPRGSGSYWNLAFDYW	IGHV3-21	IGHD3-10	IGHJ4	6	14	30	41
2	2.196836555360281E-4	TGTGCGAGTCGGGACGGGACGGCTTACTACTACTACTACTACATGGACGTCTGG	CASRDGTAYYYYYYMDVW	IGHV4-39	IGHD3-10	IGHJ6	7	8	12	23
2	2.196836555360281E-4	TGTGCGAGATGGGGTTTTAGTGGGAGCTACCACCGTTACTACTTTGACTACTGG	CARWGFSGSYHRYYFDYW	IGHV3-64	IGHD1-26	IGHJ4	8	17	29	36
2	2.196836555360281E-4	TGTGCGAGACTTTGGGTGGTTCGGGGAGTTATTACCCTCCCGTTTGACTACTGG	CARLWVVRGVITLPFDYW	IGHV4-39	IGHD3-10	IGHJ4	9	16	33	42
2	2.196836555360281E-4	TGTGCGAGAGTCGTAGGTGATTACGTTTGGGGGAGTTATCCTATGGACGTCTGG	CARVVGDYVWGSYPMDVW	IGHV3-21	IGHD3-16	IGHJ6	9	17	39	42
2	2.196836555360281E-4	TGTGCGAGAGTGGCTTATGGTTCGGGGAGTGCAGACAACTTCTTCGACCCCTGG	CARVAYGSGSADNFFDPW	IGHV4-4	IGHD3-10	IGHJ5	9	15	29	34
2	2.196836555360281E-4	TGTGCGAGAGTAAGCGCCAGCAGCTGGTACCGTGAAAACCTCATTGACTACTGG	CARVSASSWYRENLIDYW	IGHV3-20	IGHD6-13	IGHJ4	9	17	29	43
2	2.196836555360281E-4	TGTGCGAGAGCCTACTATGATAGTAGTGGTTATTACGGGTACTTTGACTACTGG	CARAYYDSSGYYGYFDYW	IGHV3-53	IGHD3-22	IGHJ4	9	12	35	39
2	2.196836555360281E-4	TGTGCGAGAGCGGGACGGTACTATGGTTCGGGGAGTTACTACTTTGACTACTGG	CARAGRYYGSGSYYFDYW	IGHV4-4	IGHD3-10	IGHJ4	9	18	35	36
2	2.196836555360281E-4	TGTGCGAGAGATTTGAGTGGACCCAGACCAATAGCAGTGGTTTTTGACTCCTGG	CARDLSGPRPIAVVFDSW	IGHV3-21	IGHD6-19	IGHJ4	11	30	39	42
2	2.196836555360281E-4	TGTGCGAGAGATCTTGCAGGAGCAGTGGCTTCTATGGAAAGAAGGGGGTACTGG	CARDLAGAVASMERRGYW	IGHV3-30	IGHD6-19	IGHJ4	13	20	29	48
2	2.196836555360281E-4	TGTGCGAGAGATAGGTTAATCCCCCGGTTCGGGGGTCCCCACTTTGACTACTGG	CARDRLIPRFGGPHFDYW	IGHV1-18	IGHD3-10	IGHJ4	11	25	33	40
2	2.196836555360281E-4	TGTGCGAGAGACCTTTATTACGATTTTTGGAGTGGTTGGGGTATGGACGTCTGG	CARDLYYDFWSGWGMDVW	IGHV4-31	IGHD3-3	IGHJ6	10	15	36	42
2	2.196836555360281E-4	TGTGCGAGAGACCAAGGGTATAGCAGTGGCTGGTCCGATGCTTTTGATATCTGG	CARDQGYSSGWSDAFDIW	IGHV4-59	IGHD6-19	IGHJ3	10	15	33	36
2	2.196836555360281E-4	TGTGCGAGAGAGTTCAGTAGTTCGCGGCGGACACCGGTATATTTTGACAACTGG	CAREFSSSRRTPVYFDNW	IGHV3-11	IGHD1-20	IGHJ4	10	32	40	42
2	2.196836555360281E-4	TGTGCGAGAGAGGTATCGGTGGGACTAACCCTGCATGGTGGTTTTGATATCTGG	CAREVSVGLTLHGGFDIW	IGHV3-11	IGHD1-26	IGHJ3	10	18	23	33
2	2.196836555360281E-4	TGTGCGAGAGAGAGGGGTCCGATAGTAGTGGTTTCCAACTGGTTCGACCCCTGG	CARERGPIVVVSNWFDPW	IGHV1-18	IGHD3-22	IGHJ5	10	20	32	35
2	2.196836555360281E-4	TGTGCGAGAAGTCAATGGTTCGGACAGGGACCGGATGGCTACTGTGACTTCTGG	CARSQWFGQGPDGYCDFW	IGHV1-69	IGHD3-10	IGHJ4	8	14	22	38
2	2.196836555360281E-4	TGTGCGAAATGGGCTGGCCGCGATTTTTGGAGTGGTGATGCTTTTGATATCTGG	CAKWAGRDFWSGDAFDIW	IGHV3-23	IGHD3-3	IGHJ3	8	20	34	35
2	2.196836555360281E-4	TGTGCGAAATATGATAGTAGTGGTTATCAGCTTCCAAATGCTTTTGATATCTGG	CAKYDSSGYQLPNAFDIW	IGHV3-23	IGHD3-22	IGHJ3	8	9	26	37
2	2.196836555360281E-4	TGTGCGAAACTTCAAATAATTGCGGGTTGGGGGACCTCGCCATTCGACCCCTGG	CAKLQIIAGWGTSPFDPW	IGHV3-23	IGHD3-16	IGHJ5	8	26	33	42
2	2.196836555360281E-4	TGTGCGAAAGATCCCCACTACGATTTTTGGAGTGGTTACTACTTTGACTACTGG	CAKDPHYDFWSGYYFDYW	IGHV3-23	IGHD3-3	IGHJ4	12	18	35	36
2	2.196836555360281E-4	TGTGCGAAAGATCCGATCTATGGCAGCCAAAGAGGGTGGTACTTTGACCACTGG	CAKDPIYGSQRGWYFDHW	IGHV3-30	IGHD3-10	IGHJ4	12	17	22	39
2	2.196836555360281E-4	TGTGCGAAAGATGGGGGGCCGGGTTGGATAGTGGGAGCTACTCCTGATCTCTGG	CAKDGGPGWIVGATPDLW	IGHV3-23	IGHD1-26	IGHJ2	11	27	41	45
2	2.196836555360281E-4	TGTGCGAAAGATGACGGTGTAACCTCCTCGGTCGGTGATGCTTTTGATATCTGG	CAKDDGVTSSVGDAFDIW	IGHV3-30	IGHD1-14	IGHJ3	11	14	23	35
2	2.196836555360281E-4	TGTGCGAAAAATCGCGCTGATTATGATATTTTGACTGGTTATTTCACGAACTGG	CAKNRADYDILTGYFTNW	IGHV5-10-1	IGHD3-9	IGHJ4	6	19	42	49
2	2.196836555360281E-4	TGTGCACTCATAGATTTATTTGGCAATGTCCCCGACAACGATATGGACGTCTGG	CALIDLFGNVPDNDMDVW	IGHV2-5	IGHD3-10	IGHJ6	6	28	34	42
2	2.196836555360281E-4	TGTGCACGGATCAAACCAGGGGGAGCGGCAGCTGGTACTGTTGTTGACTACTGG	CARIKPGGAAAGTVVDYW	IGHV2-70	IGHD2-2	IGHJ4	10	27	38	43
2	2.196836555360281E-4	TGTGCAGCAGTCCCTAAATATTGTAGGAGTGTTAGCTGCCCTTTTGACTACTGG	CAAVPKYCRSVSCPFDYW	IGHV1-24	IGHD2-15	IGHJ4	9	17	38	42
2	2.196836555360281E-4	TGTGCAGCAGTCCCTAAATATTGTAGGAGTGTTAGCTGCCCTTTTGACTACTGG	CAAVPKYCRSVSCPFDYW	IGHV1-69-2	IGHD2-15	IGHJ4	9	17	38	42
2	2.196836555360281E-4	TGTGCAATCAGTAATAGATATGATTACGTTTGGGGGAGACCCTTTGACTACTGG	CAISNRYDYVWGRPFDYW	IGHV1-24	IGHD3-16	IGHJ4	6	18	37	41
2	2.196836555360281E-4	TGTGCAACCCAAAGCCGAGGGCTACACTACTACTACTACTACATGGACGTCTGG	CATQSRGLHYYYYYMDVW	IGHV1-24	IGHD5-12	IGHJ6	7	19	24	25
2	2.196836555360281E-4	TGTGCAACAGTCCCGACTACGGTGGCTCCTAAGGGGTGGTACCTGGAATATTGG	CATVPTTVAPKGWYLEYW	IGHV1-24	IGHD4-23	IGHJ4	9	14	24	51
2	2.196836555360281E-4	TGTGCAACAGACCTTATGGAGAATATAGTAGTGGTTATTACTTTTGGCTACTGG	CATDLMENIVVVITFGYW	IGHV1-24	IGHD3-22	IGHJ4	10	24	41	42
2	2.196836555360281E-4	TGTGCAAGAGTAGGTCTCAGCAGCAGCTGGTCCGAGTACTACTTTGACTACTGG	CARVGLSSSWSEYYFDYW	IGHV3-33	IGHD6-13	IGHJ4	9	18	30	34
2	2.196836555360281E-4	TGTGCAAGAGTAGGTCTCAGCAGCAGCTGGTCCGAGTACTACTTTGACTACTGG	CARVGLSSSWSEYYFDYW	IGHV3-13	IGHD6-13	IGHJ4	9	18	30	34
2	2.196836555360281E-4	TGTGCAAGAGGCGAGTACAACTGGAACGACAGGGAGAACTGGTTCGACCCCTGG	CARGEYNWNDRENWFDPW	IGHV1-8	IGHD1-1	IGHJ5	11	14	29	36
2	2.196836555360281E-4	TGTGCAAGAGGAATAGGCGGCTATGATAGTAGTGGTTACTACTTTGACTACTGG	CARGIGGYDSSGYYFDYW	IGHV3-13	IGHD3-22	IGHJ4	9	20	35	36
2	2.196836555360281E-4	TGTGCAAAAGGAATACAGCCGTTTTACTACTACTACTACGGTATGGACGTCTGG	CAKGIQPFYYYYYGMDVW	IGHV3-9	IGHD5-18	IGHJ6	9	12	18	23
2	2.196836555360281E-4	TGTGCAAAAGATATTTGGCGCGACTGGTTATTATCGAACTGGTTCGACCCCTGG	CAKDIWRDWLLSNWFDPW	IGHV3-43	IGHD3-9	IGHJ5	13	21	33	36
2	2.196836555360281E-4	TGTGCAAAAGATATGGTTCGGGGAGTCAATACGGGGGGGCCCTTTGACTACTGG	CAKDMVRGVNTGGPFDYW	IGHV3-43	IGHD3-10	IGHJ4	13	14	25	41
2	2.196836555360281E-4	TGTTCAAACCTGTTAGCAGTGGCTGGTGGGATGGGCGACGTTAACTACTGG	CSNLLAVAGGMGDVNYW	IGHV3-22	IGHD6-19	IGHJ4	4	13	26	43
2	2.196836555360281E-4	TGTGCTAGAGGGGCACCTCCTTACTACTACTACTACTACATGGACGTCTGG	CARGAPPYYYYYYMDVW	IGHV3-72	.	IGHJ6	9	-1	-1	20
2	2.196836555360281E-4	TGTGCCCTAAAGAGGGCCGACTTCGGGGAGTTATTCCCCCTTGACTACTGG	CALKRADFGELFPLDYW	IGHV3-23	IGHD3-10	IGHJ4	4	21	34	40
2	2.196836555360281E-4	TGTGCGCGTAGTCTTAGCAGTTCGTCCCCCGATGATGCTTTTGATATCTGG	CARSLSSSSPDDAFDIW	IGHV7-4-1	IGHD6-6	IGHJ3	5	14	26	31
2	2.196836555360281E-4	TGTGCGCGAGATGCATACGAACATAGCACTGGGTGGTACGTGGACTACTGG	CARDAYEHSTGWYVDYW	IGHV3-21	IGHD6-19	IGHJ4	11	22	40	42
2	2.196836555360281E-4	TGTGCGCGAGACCGAAGGTCTGGCAGTGTCTGGTATTCGATTGGCTACTGG	CARDRRSGSVWYSIGYW	IGHV3-30	IGHD6-19	IGHJ4	10	22	34	40
2	2.196836555360281E-4	TGTGCGGGCGGGCCTACGATTTTTGGAGTGATTAACCCCCATTACTACTGG	CAGGPTIFGVINPHYYW	IGHV3-11	IGHD3-3	IGHJ4	5	14	33	43
2	2.196836555360281E-4	TGTGCGGGACGTGCCCGACAATCGAGTATAGCAGCCCGGAATGACTACTGG	CAGRARQSSIAARNDYW	IGHV4-39	IGHD6-6	IGHJ4	9	21	34	41
2	2.196836555360281E-4	TGTGCGATACCTAGTGGGAGCTACTACGAGGGGGGGGACTTTGACTACTGG	CAIPSGSYYEGGDFDYW	IGHV3-30	IGHD1-26	IGHJ4	6	11	27	37
2	2.196836555360281E-4	TGTGCGATAGGGGCAATGGTGTATGCTATCGGATACTACTTTGACTACTGG	CAIGAMVYAIGYYFDYW	IGHV1-18	IGHD2-8	IGHJ4	6	14	28	33
2	2.196836555360281E-4	TGTGCGACAGAGGATTGCACGAGTGGTGTGTGTTATCCCCTGGCCCACTGG	CATEDCTSGVCYPLAHW	IGHV4-4	IGHD2-15	IGHJ4	10	21	27	46
2	2.196836555360281E-4	TGTGCGAGTGGGAGCTACTACTGGTACTACTACTACGGTATGGACGTCTGG	CASGSYYWYYYYGMDVW	IGHV3-21	IGHD1-26	IGHJ6	7	8	20	24
2	2.196836555360281E-4	TGTGCGAGCGGTTGTAGTGGTGGTAGCTGCTACATTTACTTCGATCTCTGG	CASGCSGGSCYIYFDLW	IGHV3-30	IGHD2-15	IGHJ2	7	11	32	36
2	2.196836555360281E-4	TGTGCGAGGGGGGGTTTTTGGAGTGGTTATTATAACTGGTTCGACCCCTGG	CARGGFWSGYYNWFDPW	IGHV3-21	IGHD3-3	IGHJ5	7	14	32	33
2	2.196836555360281E-4	TGTGCGAGGGAAGTTGCTGGTATTGTTAGGGCTTATTACTTTGACCTCTGG	CAREVAGIVRAYYFDLW	IGHV4-4	IGHD6-19	IGHJ4	7	11	21	36
2	2.196836555360281E-4	TGTGCGAGATTGCCCCCTCCCTACGGACCATACTGGTACTTCGATCTCTGG	CARLPPPYGPYWYFDLW	IGHV1-2	IGHD4-17	IGHJ2	8	20	25	30
2	2.196836555360281E-4	TGTGCGAGATGGCAGCTCGTCGTTTACTACTACTACGGTATGGACGTCTGG	CARWQLVVYYYYGMDVW	IGHV3-30	IGHD6-6	IGHJ6	8	11	20	24
2	2.196836555360281E-4	TGTGCGAGACATGGAACGGTGACTACGTGGGGGTACTACTTTGACTACTGG	CARHGTVTTWGYYFDYW	IGHV5-10-1	IGHD4-17	IGHJ4	12	15	27	32
2	2.196836555360281E-4	TGTGCGAGACAGAGCTATGGTTCGGGGAGTTATTATTTTAGTGACTACTGG	CARQSYGSGSYYFSDYW	IGHV4-39	IGHD3-10	IGHJ4	10	14	35	41
2	2.196836555360281E-4	TGTGCGAGACAGAGCTATGGTTCGGGGAGTTATTATTTTAGTGACTACTGG	CARQSYGSGSYYFSDYW	IGHV4-4	IGHD3-10	IGHJ4	8	14	35	41
2	2.196836555360281E-4	TGTGCGAGACAAGAGCGATACAACTATGGATTACGCTGGTCCGACACCTGG	CARQERYNYGLRWSDTW	IGHV4-39	IGHD5-18	IGHJ5	10	16	34	35
2	2.196836555360281E-4	TGTGCGAGAGTGGGTGGTTATGATAGTAGTGGTTATTCTACTGATAACTGG	CARVGGYDSSGYSTDNW	IGHV1-69	IGHD3-22	IGHJ4	9	18	36	46
2	2.196836555360281E-4	TGTGCGAGAGCGGGGTTGATAACGGGATACTACTACTACATGGACGTCTGG	CARAGLITGYYYYMDVW	IGHV4-59	IGHD3-10	IGHJ6	9	18	23	27
2	2.196836555360281E-4	TGTGCGAGAGGTTCGGGGAGTTATTTTGGGTACTACTACATGGACGTCTGG	CARGSGSYFGYYYMDVW	IGHV4-34	IGHD3-10	IGHJ6	10	11	24	30
2	2.196836555360281E-4	TGTGCGAGAGGTCTATGGTTCGGGGAGTTACCCGATGCTTTTGATATCTGG	CARGLWFGELPDAFDIW	IGHV3-21	IGHD3-10	IGHJ3	13	14	29	33
2	2.196836555360281E-4	TGTGCGAGAGGTGTAGCAGTGGCTGGTACCTTTGCAGGCTATGACCTCTGG	CARGVAVAGTFAGYDLW	IGHV4-34	IGHD6-19	IGHJ5	10	13	28	42
2	2.196836555360281E-4	TGTGCGAGAGGTGTAGCAGTGGCTGGTACCTTTGCAGGCTACGACCACTGG	CARGVAVAGTFAGYDHW	IGHV4-34	IGHD6-19	IGHJ5	10	13	28	41
2	2.196836555360281E-4	TGTGCGAGAGGGCTGGCTGAGATGGCTACAATGACGTTCTATGACGAGTGG	CARGLAEMATMTFYDEW	IGHV1-69D	IGHD5-24	IGHJ4	9	18	36	41
2	2.196836555360281E-4	TGTGCGAGAGGGGGGTCTTCGGAGGCAACAAAGTGGACAATGTTCCACTGG	CARGGSSEATKWTMFHW	IGHV4-34	IGHD1-7	IGHJ4	10	41	45	46
2	2.196836555360281E-4	TGTGCGAGAGGGGAAGATAGCAGCAGCTGGTACTTCTGGTTCGACCCCTGG	CARGEDSSSWYFWFDPW	IGHV3-21	IGHD6-13	IGHJ5	9	16	32	35
2	2.196836555360281E-4	TGTGCGAGAGATTCTCACGGTAACTACTACTACTACTACATGGACGTCTGG	CARDSHGNYYYYYMDVW	IGHV4-31	IGHD1-7	IGHJ6	11	17	21	22
2	2.196836555360281E-4	TGTGCGAGAGATCTTGGGGGGGACAACTGGAACGACGGGTTTGACTACTGG	CARDLGGDNWNDGFDYW	IGHV3-21	IGHD1-1	IGHJ4	13	22	36	39
2	2.196836555360281E-4	TGTGCGAGAGATCTCAGTTATGGTAACCGGTACGACGGTTTGGACGTCTGG	CARDLSYGNRYDGLDVW	IGHV4-59	IGHD1-1	IGHJ6	14	25	32	40
2	2.196836555360281E-4	TGTGCGAGAGATCCTTTTGACTGGTTGCAAGTGTACTACTTTGACTACTGG	CARDPFDWLQVYYFDYW	IGHV1-18	IGHD3-9	IGHJ4	12	14	25	32
2	2.196836555360281E-4	TGTGCGAGAGATGCCATAGAAAGAGAAGGGAAAGAGGACCTTGACAACTGG	CARDAIEREGKEDLDNW	IGHV1-18	IGHD3-10	IGHJ4	11	13	18	40
2	2.196836555360281E-4	TGTGCGAGAGATGGGGCTACTAATGACTGGTACTCCTGGTTCGACCCCTGG	CARDGATNDWYSWFDPW	IGHV4-4	IGHD2-2	IGHJ5	11	26	33	35
2	2.196836555360281E-4	TGTGCGAGAGATGGGGGGCAGCTGCCACAGGGGTGGTACTTTGACTACTGG	CARDGGQLPQGWYFDYW	IGHV1-46	IGHD2-15	IGHJ4	11	17	27	36
2	2.196836555360281E-4	TGTGCGAGAGATGAGGACGGTTTAACCGGCCTAGGTGCTTTTGATATCTGG	CARDEDGLTGLGAFDIW	IGHV3-30	IGHD1-14	IGHJ3	11	17	28	35
2	2.196836555360281E-4	TGTGCGAGAGATAATGGCAGCAGCTGGTCAGGTGATGCTTTTGATATCTGG	CARDNGSSWSGDAFDIW	IGHV1-46	IGHD6-13	IGHJ3	11	16	27	32
2	2.196836555360281E-4	TGTGCGAGAGACTGGCGGGATAGTAGTGGTTATTACCCCCTTGACTACTGG	CARDWRDSSGYYPLDYW	IGHV1-18	IGHD3-22	IGHJ4	10	18	35	40
2	2.196836555360281E-4	TGTGCGAGAGACAATTGTGCTACCACCTGTTATGATGCTTTTGATCTCTGG	CARDNCATTCYDAFDLW	IGHV1-46	IGHD2-15	IGHJ3	10	18	26	31
2	2.196836555360281E-4	TGTGCGAGAGAATCGAACTACGGTGACTACGCTGATGCTTTTGATCTCTGG	CARESNYGDYADAFDLW	IGHV1-46	IGHD4-17	IGHJ3	10	16	30	32
2	2.196836555360281E-4	TGTGCGAGAGAATGGGGGTTCGGCTACTACTACTTCGGTATGGACGTCTGG	CAREWGFGYYYFGMDVW	IGHV3-11	IGHD3-10	IGHJ6	10	16	22	23
2	2.196836555360281E-4	TGTGCGAGAGAATGGGGGTTCGGGTACTACTACTTCGGTATGGACGTCTGG	CAREWGFGYYYFGMDVW	IGHV3-11	IGHD3-10	IGHJ6	10	16	23	24
2	2.196836555360281E-4	TGTGCGAGAGAACCCGCTTGGAGTGGTTATTACTACGGAGTTGACTACTGG	CAREPAWSGYYYGVDYW	IGHV1-18	IGHD3-22	IGHJ4	10	21	36	40
2	2.196836555360281E-4	TGTGCGAGAGAAATTGATGGAGGGTTCGGGGAGTCCTACTTTGACTCCTGG	CAREIDGGFGESYFDSW	IGHV4-4	IGHD3-10	IGHJ4	10	22	30	31
2	2.196836555360281E-4	TGTGCGAAACTCGCGACTACGGTGGTAACTCCGGATGCTTTTGATATCTGG	CAKLATTVVTPDAFDIW	IGHV3-23	IGHD4-23	IGHJ3	8	14	32	33
2	2.196836555360281E-4	TGTGCGAAAGGGCCGTGGTATAGCAGTGGCTGGTACTACTTTGACTACTGG	CAKGPWYSSGWYYFDYW	IGHV3-30	IGHD6-19	IGHJ4	6	16	31	32
2	2.196836555360281E-4	TGTGCGAAAGGGCCGTGGTATAGCAGTGGCTGGTACTACTTTGACTACTGG	CAKGPWYSSGWYYFDYW	IGHV4-34	IGHD6-19	IGHJ4	10	16	31	32
2	2.196836555360281E-4	TGTGCAACACACCTCCTTATGGTGACCAGCGACGGAAGGACTGACTACTGG	CATHLLMVTSDGRTDYW	IGHV1-45	IGHD2-21	IGHJ4	6	19	25	41
2	2.196836555360281E-4	TGTGCAACAGCGTTCGCGTATTACTATGATAGTAGTGGTTATTTCGGTTGG	CATAFAYYYDSSGYFGW	IGHV1-24	IGHD3-22	IGHJ4	9	16	42	48
2	2.196836555360281E-4	TGTGCAACAGGACCTGTGGTGGTGACTGCTATCGGCTGGTTCGACCCCTGG	CATGPVVVTAIGWFDPW	IGHV1-24	IGHD2-21	IGHJ5	9	14	31	35
2	2.196836555360281E-4	TGTGCAACAGATTTCGCCCTTTCGGGGAGTCGTATGGGACTTGACTACTGG	CATDFALSGSRMGLDYW	IGHV1-24	IGHD3-10	IGHJ4	11	20	29	40
2	2.196836555360281E-4	TGTGCAACAGATTCGGCCATTTTACTGGTTATTTATGCTTTTCATATCTGG	CATDSAILLVIYAFHIW	IGHV1-24	IGHD3-9	IGHJ3	11	19	32	34
2	2.196836555360281E-4	TGTGCAACAGATTCGGCCATTTTAGTTGTTATTTACGCTTTTCATATCTGG	CATDSAILVVIYAFHIW	IGHV1-24	IGHD3-22	IGHJ3	11	22	32	36
2	2.196836555360281E-4	TGTGCAACAGATTCGGCCATTTTAGTCGTTATTTACGCTTTTCATATCTGG	CATDSAILVVIYAFHIW	IGHV1-24	IGHD3-22	IGHJ6	11	22	32	46
2	2.196836555360281E-4	TGTGCAACAGATCGGGCCCAGGGTGGCTACTACTACGGTATGGACGTCTGG	CATDRAQGGYYYGMDVW	IGHV1-24	IGHD2-15	IGHJ6	12	21	25	26
2	2.196836555360281E-4	TGTGCAACAGAATATGCGGTTCGGGGAGTTATTATGCCTCTTGACTACTGG	CATEYAVRGVIMPLDYW	IGHV1-24	IGHD3-10	IGHJ4	10	17	34	40
2	2.196836555360281E-4	TGTGCAAAAGATATAAGACAATGGGGGTTCGGGGAAGTTTTTGACTACTGG	CAKDIRQWGFGEVFDYW	IGHV3-9	IGHD3-10	IGHJ4	14	25	34	39
2	2.196836555360281E-4	TGTGCAAAAGATACGAGAACTTATGACTACGGTGACCACTTTGACTACTGG	CAKDTRTYDYGDHFDYW	IGHV3-9	IGHD4-17	IGHJ4	12	22	35	37
2	2.196836555360281E-4	TGTGCAAAAGAAAAGTATAGTGGGAGCTATCTGAGTGCTTTTGATATCTGG	CAKEKYSGSYLSAFDIW	IGHV3-9	IGHD1-26	IGHJ3	10	14	28	35
2	2.196836555360281E-4	TGTATACAGAGGGACATTACTGGGTACTTGGCTGAGTTCTTCCATGCCTGG	CIQRDITGYLAEFFHAW	IGHV2-5	IGHD4-4	IGHJ1	2	16	21	30
2	2.196836555360281E-4	TGTACGAGAAAGGACATACCAGGACCTGGTAAGGCGGGCTTTGACTACTGG	CTRKDIPGPGKAGFDYW	IGHV3-30	IGHD6-13	IGHJ4	8	15	30	38
2	2.196836555360281E-4	TGCGCAAAAGGAGCTAGCACTACCCTCCGGTGGTACTACATGGACGTCTGG	CAKGASTTLRWYYMDVW	IGHV3-9	IGHD2-21	IGHJ6	9	12	18	33
2	2.196836555360281E-4	TGTGCTAGAGATAATGTGGGAGTCTTCCACTACGGCTTGGACGTCTGG	CARDNVGVFHYGLDVW	IGHV3-49	IGHD2-15	IGHJ6	11	26	32	37
2	2.196836555360281E-4	TGTGCCCGCGACCCGGGGGGGGGAGCTACTCGCTTATTTGACTACTGG	CARDPGGGATRLFDYW	IGHV1-46	IGHD1-26	IGHJ4	4	20	29	36
2	2.196836555360281E-4	TGTGCCCGGAGTAAAATGTGGGACTACTATTACGGTATGGACGTCTGG	CARSKMWDYYYGMDVW	IGHV2-70	IGHD1-26	IGHJ6	9	17	21	22
2	2.196836555360281E-4	TGTGCCACAGATTTGAGGGCTCGGGGAGTCTCATCCTTTGACTTCTGG	CATDLRARGVSSFDFW	IGHV4-30-2	IGHD3-10	IGHJ4	11	20	28	35
2	2.196836555360281E-4	TGTGCGCGAGATTTGGGGGAGCCGGACTTACGAAATTTTGACTACTGG	CARDLGEPDLRNFDYW	IGHV1-46	IGHD3-16	IGHJ4	11	12	20	36
2	2.196836555360281E-4	TGTGCGGTTCGTTCTAGTGTTTATGGACGTTTCTACTTTGACTACTGG	CAVRSSVYGRFYFDYW	IGHV4-39	IGHD1-1	IGHJ4	5	8	17	32
2	2.196836555360281E-4	TGTGCGGGCACGGAGTGGTGGCGCCGAGCGGGTGCTTTTGATATCTGG	CAGTEWWRRAGAFDIW	IGHV3-21	IGHD2-15	IGHJ3	5	13	20	32
2	2.196836555360281E-4	TGTGCGACCTCCCGTGCCTACAAGGAGATAGGCAGGTTCGACCCCTGG	CATSRAYKEIGRFDPW	IGHV3-30	IGHD2-15	IGHJ5	6	17	22	34
2	2.196836555360281E-4	TGTGCGACCTCACAGAGATACACCGATGCTTACGTCTTAGATTACTGG	CATSQRYTDAYVLDYW	IGHV4-34	IGHD5-18	IGHJ4	6	16	34	35
2	2.196836555360281E-4	TGTGCGAGTGTTCGCGCTAGTACTAATTACCCCTCGGTTGACTACTGG	CASVRASTNYPSVDYW	IGHV4-4	IGHD2-8	IGHJ4	7	19	26	37
2	2.196836555360281E-4	TGTGCGAGTAGCACCCGTGACTTCGGGGACTACGAAATGGACGTCTGG	CASSTRDFGDYEMDVW	IGHV1-46	IGHD3-10	IGHJ6	7	21	27	28
2	2.196836555360281E-4	TGTGCGAGCCCTTTACGATATTTTGACTGGGTTGCTTTTGATATCTGG	CASPLRYFDWVAFDIW	IGHV5-10-1	IGHD3-9	IGHJ3	7	12	29	32
2	2.196836555360281E-4	TGTGCGAGCCCCTCCTTGCAGCAGCTGTTTTACGGTATGGACGTCTGG	CASPSLQQLFYGMDVW	IGHV4-39	IGHD6-13	IGHJ6	7	17	26	36
2	2.196836555360281E-4	TGTGCGAGGCCGTATAGTGGGAGCTACTACGGCTACTTTGACTACTGG	CARPYSGSYYGYFDYW	IGHV3-21	IGHD1-26	IGHJ4	7	11	30	32
2	2.196836555360281E-4	TGTGCGAGGGGATCTATAGTGGGTGCTATTCGACCCTTTGACTACTGG	CARGSIVGAIRPFDYW	IGHV3-30	IGHD1-26	IGHJ4	7	14	27	35
2	2.196836555360281E-4	TGTGCGAGGGATGGAGATGGCTACAGTCCTAGAACCCTTGACTACTGG	CARDGDGYSPRTLDYW	IGHV3-21	IGHD5-24	IGHJ4	11	13	24	37
2	2.196836555360281E-4	TGTGCGAGATTGGCTACGGTGACTACGGTACGATTCTTTGACTACTGG	CARLATVTTVRFFDYW	IGHV1-46	IGHD4-17	IGHJ4	8	13	26	35
2	2.196836555360281E-4	TGTGCGAGATCGTCGGGGGGTGGTTATTGGTCCTGGTTCGACCCCTGG	CARSSGGGYWSWFDPW	IGHV3-30	IGHD3-22	IGHJ5	8	19	27	32
2	2.196836555360281E-4	TGTGCGAGATGCGGGGCCAGTTGGTGGGGGGACTGGTTCGACCCCTGG	CARCGASWWGDWFDPW	IGHV3-21	IGHD1-1	IGHJ5	8	16	22	31
2	2.196836555360281E-4	TGTGCGAGACTCGCTAGCAGCAGCTGGTACTTTATTTTCGACCCCTGG	CARLASSSWYFIFDPW	IGHV3-21	IGHD6-13	IGHJ5	8	14	29	36
2	2.196836555360281E-4	TGTGCGAGACTCGCTAGCAGCAGCTGGTACTTTATTTTCGACCCCTGG	CARLASSSWYFIFDPW	IGHV4-39	IGHD6-13	IGHJ5	9	14	29	36
2	2.196836555360281E-4	TGTGCGAGACCTTGGGGCGGGGGTTATCGGGGCTACTTTGACTACTGG	CARPWGGGYRGYFDYW	IGHV3-30	IGHD3-16	IGHJ4	8	18	28	32
2	2.196836555360281E-4	TGTGCGAGACCTCATAGTGGGAGCTACCGGTCCTACTTTGACTACTGG	CARPHSGSYRSYFDYW	IGHV4-39	IGHD1-26	IGHJ4	9	13	26	32
2	2.196836555360281E-4	TGTGCGAGACCCCATAGTGGGAGCTACAGTAGTTTCTTTGACTACTGG	CARPHSGSYSSFFDYW	IGHV3-30	IGHD1-26	IGHJ4	8	13	26	35
2	2.196836555360281E-4	TGTGCGAGACCGTATAGTGGGAGCTATCTCACTGCTTTTGATATCTGG	CARPYSGSYLTAFDIW	IGHV3-30	IGHD1-26	IGHJ3	8	11	25	32
2	2.196836555360281E-4	TGTGCGAGACCGTATAGTGGGAGCTACTCTGGTGCTTTTGATATCTGG	CARPYSGSYSGAFDIW	IGHV3-30	IGHD1-26	IGHJ3	8	11	27	32
2	2.196836555360281E-4	TGTGCGAGAGTTTCATATTTTGACTGGTCACTGCCTTTCGACCCCTGG	CARVSYFDWSLPFDPW	IGHV3-21	IGHD3-9	IGHJ5	9	14	27	36
2	2.196836555360281E-4	TGTGCGAGAGTCCGTTCGGGGAGTTATTTTGGTGCTTTTGATATCTGG	CARVRSGSYFGAFDIW	IGHV3-48	IGHD3-10	IGHJ3	9	13	27	32
2	2.196836555360281E-4	TGTGCGAGAGCCCGTGGGGGGAGCTACCGAGATGCTTTTGATATCTGG	CARARGGSYRDAFDIW	IGHV3-30	IGHD1-26	IGHJ3	9	18	26	30
2	2.196836555360281E-4	TGTGCGAGAGCCCGGGGTGGGAGCTACGTCACGCCCTTTGACTACTGG	CARARGGSYVTPFDYW	IGHV3-30	IGHD1-26	IGHJ4	9	16	26	35
2	2.196836555360281E-4	TGTGCGAGAGCCCATTATGATTACGTCTGGGGGAGCCTCAACCTCTGG	CARAHYDYVWGSLNLW	IGHV3-21	IGHD3-16	IGHJ3	9	13	34	43
2	2.196836555360281E-4	TGTGCGAGAGCGTTGGCAGCAGCCCTGGTGGGCTACTTTGACTACTGG	CARALAAALVGYFDYW	IGHV5-10-1	IGHD6-13	IGHJ4	8	15	22	32
2	2.196836555360281E-4	TGTGCGAGAGGGGTACCCGCCCATAAGCCCGACTGGTTCGACCCCTGG	CARGVPAHKPDWFDPW	IGHV1-3	IGHD6-13	IGHJ5	9	13	18	31
2	2.196836555360281E-4	TGTGCGAGAGATTCTGAGGTTTCTTGGGACCCAAGGAAAGACTACTGG	CARDSEVSWDPRKDYW	IGHV1-18	IGHD1-26	IGHJ4	11	24	28	39
2	2.196836555360281E-4	TGTGCGAGAGATTACCGGGGGGGAGCTTGGGGGGACTTTGACAAGTGG	CARDYRGGAWGDFDKW	IGHV3-21	IGHD1-26	IGHJ4	11	20	26	34
2	2.196836555360281E-4	TGTGCGAGAGATCTAGGCAGTGGCTGGCTTGATGCTTTTGATATCTGG	CARDLGSGWLDAFDIW	IGHV1-46	IGHD6-19	IGHJ3	13	16	26	29
2	2.196836555360281E-4	TGTGCGAGAGATCCGGATTACTATGATAGTAGTGGCATAGACTACTGG	CARDPDYYDSSGIDYW	IGHV4-31	IGHD3-22	IGHJ4	12	16	34	39
2	2.196836555360281E-4	TGTGCGAGAGATCAGGACTGGTCATGGCTTGGTGCTTTTGATATCTGG	CARDQDWSWLGAFDIW	IGHV4-31	IGHD3-9	IGHJ3	12	15	21	32
2	2.196836555360281E-4	TGTGCGAGAGATGGAGGCAGTGGCTGGTCGGATGCTTTTGATATCTGG	CARDGGSGWSDAFDIW	IGHV1-46	IGHD6-19	IGHJ3	11	16	27	30
2	2.196836555360281E-4	TGTGCGAGAGACGGGGCTACAACCCACTGGAACTGGTTCGACCCCTGG	CARDGATTHWNWFDPW	IGHV4-59	IGHD5-24	IGHJ5	10	14	21	30
2	2.196836555360281E-4	TGTGCGAGAGAGGAGGTCGGTGGCTGGACCTCCCACTTTGACTACTGG	CAREEVGGWTSHFDYW	IGHV1-46	IGHD6-19	IGHJ4	10	19	26	34
2	2.196836555360281E-4	TGTGCGAGAGAGGAAATAGCAGCAGCTGGCTACGAAGTTGACTACTGG	CAREEIAAAGYEVDYW	IGHV1-2	IGHD6-13	IGHJ4	10	15	28	37
2	2.196836555360281E-4	TGTGCGAGAGAAGGGGGATCAGGCTGGAGTGATGCTTTTGATATCTGG	CAREGGSGWSDAFDIW	IGHV3-53	IGHD7-27	IGHJ3	10	13	19	29
2	2.196836555360281E-4	TGTGCGAGAGAAGGAGTCGCCTACGGTGACCACTACTTTGACTACTGG	CAREGVAYGDHYFDYW	IGHV4-31	IGHD4-17	IGHJ4	10	20	29	31
2	2.196836555360281E-4	TGTGCGAGAGAAACTGAGGGTAAAGGCTTCGGTGAAATTGACTACTGG	CARETEGKGFGEIDYW	IGHV3-11	IGHD4-17	IGHJ4	10	29	34	37
2	2.196836555360281E-4	TGTGCGAGAATACGGAGTTACTATGATACTATACGCGGGGCGGTCTGG	CARIRSYYDTIRGAVW	IGHV1-18	IGHD3-22	IGHJ3	8	17	27	43
2	2.196836555360281E-4	TGTGCGAGAAGGGGGGATTTGGGTGGGTCCTTTTACTTTGACTCCTGG	CARRGDLGGSFYFDSW	IGHV4-4	IGHD3-16	IGHJ4	8	17	22	33
2	2.196836555360281E-4	TGTGCGAGAAACCTGTATAGCAGCTCCACCAGTGGGCTTGACTACTGG	CARNLYSSSTSGLDYW	IGHV4-28	IGHD6-6	IGHJ4	10	14	25	37
2	2.196836555360281E-4	TGTGCGAGAAACGGGGCCAGCTACGGTGGTAACCCCGCTGACTACTGG	CARNGASYGGNPADYW	IGHV4-34	IGHD4-23	IGHJ4	8	20	36	38
2	2.196836555360281E-4	TGTGCGAACTACTATGGATCGGGGAAATGGGACTACTTTGACTACTGG	CANYYGSGKWDYFDYW	IGHV3-23	IGHD3-10	IGHJ4	7	9	24	31
2	2.196836555360281E-4	TGTGCGAAAGATTTGACCAACGTGGACTACTACGGTATGGACGTCTGG	CAKDLTNVDYYGMDVW	IGHV3-23	IGHD1-14	IGHJ6	11	19	24	25
2	2.196836555360281E-4	TGTGCGAAAGATACCCTCCGGGGTGGCTACGATTCCTTTGACTACTGG	CAKDTLRGGYDSFDYW	IGHV3-23	IGHD5-12	IGHJ4	11	22	33	35
2	2.196836555360281E-4	TGTGCACTTAGAGATGGCTTCAATGGAGCCGGTGCTTTTGACATCTGG	CALRDGFNGAGAFDIW	IGHV1-24	IGHD5-24	IGHJ3	5	8	23	32
2	2.196836555360281E-4	TGTGCACGGCTCGATTACTATGATAGGGAGGACTACTTTGACTACTGG	CARLDYYDREDYFDYW	IGHV2-26	IGHD3-22	IGHJ4	8	13	25	31
2	2.196836555360281E-4	TGTGCACGGATAAGTGTAGCAGCAGCTGGTCTGGGCCTTGACTACTGG	CARISVAAAGLGLDYW	IGHV2-70	IGHD6-13	IGHJ4	11	16	29	37
2	2.196836555360281E-4	TGTGCAATAGCCCTAGACTACGGAGATAACGCCCAATTGGACTACTGG	CAIALDYGDNAQLDYW	IGHV1-24	IGHD4-23	IGHJ4	6	15	29	39
2	2.196836555360281E-4	TGTGCAACAATAAGGGACTACAGGGGTTTAGGTGGAATTGACTACTGG	CATIRDYRGLGGIDYW	IGHV1-24	IGHD4-11	IGHJ4	8	15	22	37
2	2.196836555360281E-4	TGTGCAAGGAGCGTGGCTGGTATAGTTTTAGATGCTTTTGATATCTGG	CARSVAGIVLDAFDIW	IGHV3-13	IGHD6-19	IGHJ3	7	12	21	30
2	2.196836555360281E-4	TGTGCAAGAGGGGGCAGCAGCAGCTGGTACTGGGTCTTGGACTACTGG	CARGGSSSWYWVLDYW	IGHV3-13	IGHD6-13	IGHJ4	9	15	29	35
2	2.196836555360281E-4	TGTGCAAGAGATTCGGGGGTGACTGGCACCGTGGCTTTTGATATCTGG	CARDSGVTGTVAFDIW	IGHV3-13	IGHD2-21	IGHJ3	11	17	24	33
2	2.196836555360281E-4	TGTGCAAAGGGAGAGTTTGAGAGGGTTACGATTTTTATTGACTACTGG	CAKGEFERVTIFIDYW	IGHV3-9	IGHD3-3	IGHJ4	7	25	35	37
2	2.196836555360281E-4	TGTGCAAAGGAGTCGGGCGATAGCACCTCGAGCCCCTTTGACTACTGG	CAKESGDSTSSPFDYW	IGHV3-9	IGHD6-6	IGHJ4	7	19	29	35
2	2.196836555360281E-4	TGTGCAAAAGAGTCGGGCGATAGTACCTCGAGCCCCTTTGACTACTGG	CAKESGDSTSSPFDYW	IGHV3-9	IGHD2-2	IGHJ4	10	20	26	35
2	2.196836555360281E-4	TGTACCCTTAGTAGTGGTTATCCCGACTATGATGCTTTTGATATCTGG	CTLSSGYPDYDAFDIW	IGHV1-24	IGHD3-22	IGHJ3	2	8	20	28
2	2.196836555360281E-4	TGTACGAGAGTAAAGTGGGGATATAGCGGCTTTGCCGAGGGCTACTGG	CTRVKWGYSGFAEGYW	IGHV3-49	IGHD5-12	IGHJ4	9	18	30	41
2	2.196836555360281E-4	TGCGCGAAAACGGGCTCTGGATACTGGGGTGATTCTTTTCATCTTTGG	CAKTGSGYWGDSFHLW	IGHV3-30	IGHD5-18	IGHJ6	6	17	23	45
2	2.196836555360281E-4	TGTTCTACAATCGGCTATGATAGTAGTGGTTATTACGACTACTGG	CSTIGYDSSGYYDYW	IGHV1-18	IGHD3-22	IGHJ4	2	14	35	36
2	2.196836555360281E-4	TGTGCCCGACAGGGATCGGGGAGTTATTATATTTTTGACTACTGG	CARQGSGSYYIFDYW	IGHV4-39	IGHD3-10	IGHJ4	4	15	30	33
2	2.196836555360281E-4	TGTGCGTGTCGTAGTAGTGGTTACCTAAACTGGTTCGACCCCTGG	CACRSSGYLNWFDPW	IGHV3-23	IGHD3-22	IGHJ5	5	11	22	27
2	2.196836555360281E-4	TGTGCGCGACAATTAGATGCCTACAATTACGAGGTTGACTACTGG	CARQLDAYNYEVDYW	IGHV4-39	IGHD5-24	IGHJ4	10	14	30	34
2	2.196836555360281E-4	TGTGCGAGACTCGAACCTATGATAGAATATGCTTTTGATATCTGG	CARLEPMIEYAFDIW	IGHV4-31	IGHD3-22	IGHJ3	8	16	24	28
2	2.196836555360281E-4	TGTGCGAGACCAGGCCTAGCAGTGGCCAACTGGTTCGACCCCTGG	CARPGLAVANWFDPW	IGHV1-8	IGHD6-19	IGHJ5	8	16	25	26
2	2.196836555360281E-4	TGTGCGAGACGCCAGAGTGTGGGAGGGGATGCTTTTGATATCTGG	CARRQSVGGDAFDIW	IGHV3-11	IGHD1-26	IGHJ3	8	18	24	27
2	2.196836555360281E-4	TGTGCGAGAGCCTTAGTGGGAGCTACCGCGGACTTTGACTACTGG	CARALVGATADFDYW	IGHV4-34	IGHD1-26	IGHJ4	9	13	25	31
2	2.196836555360281E-4	TGTGCGAGAGCGAGCAACGTGGCATACAGCTATGGTGACTACTGG	CARASNVAYSYGDYW	IGHV3-30	IGHD5-18	IGHJ4	9	16	34	35
2	2.196836555360281E-4	TGTGCGAGAGGGTCGTATAGCAGTGGCTGGTACGCAGACTACTGG	CARGSYSSGWYADYW	IGHV1-8	IGHD6-19	IGHJ4	10	14	33	36
2	2.196836555360281E-4	TGTGCGAGAGGGGGGGTGGTAGCTGCTACCAGCTTCCAGCACTGG	CARGGVVAATSFQHW	IGHV4-59	IGHD2-15	IGHJ1	9	14	28	32
2	2.196836555360281E-4	TGTGCGAGAGGGGGAGGAGCGCACTACTACTACATGGACGTCTGG	CARGGGAHYYYMDVW	IGHV3-30	IGHD3-10	IGHJ6	9	10	15	22
2	2.196836555360281E-4	TGTGCGAGAGGAGCAGTGGCTGGTAGAAACGTTTTGGACGTCTGG	CARGAVAGRNVLDVW	IGHV3-30	IGHD6-19	IGHJ6	9	11	24	34
2	2.196836555360281E-4	TGTGCGAGAGGAATGTATAGTGGGAGCTACGTCTCTGACTACTGG	CARGMYSGSYVSDYW	IGHV1-8	IGHD1-26	IGHJ4	10	14	29	35
2	2.196836555360281E-4	TGTGCGAGAGATGGCCCAGCGGTGACTAATTACTTTGACTACTGG	CARDGPAVTNYFDYW	IGHV4-31	IGHD4-17	IGHJ4	11	19	27	30
2	2.196836555360281E-4	TGTGCGAGAGATACAGGGGTTACGATCAACTGTTTCGACCCCTGG	CARDTGVTINCFDPW	IGHV1-46	IGHD3-3	IGHJ5	11	19	25	26
2	2.196836555360281E-4	TGTGCGAGAGACGACGGCTACTACTACTACTACATGGACGTCTGG	CARDDGYYYYYMDVW	IGHV7-4-1	IGHD1-1	IGHJ6	10	11	15	17
2	2.196836555360281E-4	TGTGCGAGAGAGCCTGGCGACAGCAAGTGCTACTTTGACTACTGG	CAREPGDSKCYFDYW	IGHV1-18	IGHD5-18	IGHJ4	10	19	23	25
2	2.196836555360281E-4	TGTGCGAGAGAGAACTGGAACTACTTTCGTGAATTTGACTACTGG	CARENWNYFREFDYW	IGHV4-31	IGHD1-7	IGHJ4	10	12	23	33
2	2.196836555360281E-4	TGTGCGAGAGAAATTTGGGGATACAGCTATGGGTCTGACTACTGG	CAREIWGYSYGSDYW	IGHV3-11	IGHD5-18	IGHJ4	10	18	31	35
2	2.196836555360281E-4	TGTGCGAGAAGTTGGGGCTATGGTGACTACGTCTTGCGATTCTGG	CARSWGYGDYVLRFW	IGHV4-34	IGHD4-17	IGHJ2P	8	17	31	41
2	2.196836555360281E-4	TGTGCGAAAGGGGACGACGGTGACTACGGGGACCTTGACTTCTGG	CAKGDDGDYGDLDFW	IGHV3-23	IGHD4-17	IGHJ4	9	12	27	34
2	2.196836555360281E-4	TGTGCGAAAATGGTCGGCCGGGGAAATTATGCTTCTGATGTTTGG	CAKMVGRGNYASDVW	IGHV5-10-1	IGHD2-8	IGHJ3	6	8	13	28
2	2.196836555360281E-4	TGTGCGAAAACAGAGCGGACTGGAACTGGGGCTTTTGATATCTGG	CAKTERTGTGAFDIW	IGHV3-23	IGHD1-7	IGHJ3	8	18	26	30
2	2.196836555360281E-4	TGTGCACTAACCTTTTATTCGCGGATCAACTGGCTCGACCCCTGG	CALTFYSRINWLDPW	IGHV1-24	IGHD3-22	IGHJ5	5	7	11	26
2	2.196836555360281E-4	TGTGCACCAGATATCCGTCACCGTGGATTTTTGAATAACTACTGG	CAPDIRHRGFLNNYW	IGHV1-24	IGHD3-3	IGHJ4	11	25	32	37
2	2.196836555360281E-4	TGTGCACGTGAAGATATGGTTCGGGGAGTTACCCTTGACTACTGG	CAREDMVRGVTLDYW	IGHV2-26	IGHD3-10	IGHJ4	7	14	30	34
2	2.196836555360281E-4	TGTGCACGGTCCCCTATGGTTCGGGGAGTTCCTCTTGACTACTGG	CARSPMVRGVPLDYW	IGHV2-70	IGHD3-10	IGHJ4	8	13	29	34
2	2.196836555360281E-4	TGTGCACGGACTCGTATAGCAGCAGCTGTAGCGCTTGACTACTGG	CARTRIAAAVALDYW	IGHV2-26	IGHD6-13	IGHJ4	16	17	27	34
2	2.196836555360281E-4	TGTGCACGGACTAGTATAGCAGCTCGTCTCGGGGTTGACTACTGG	CARTSIAARLGVDYW	IGHV2-26	IGHD6-6	IGHJ4	9	12	27	34
2	2.196836555360281E-4	TGTGCACGGACAATAGCAGTGGCTGGTATGGGAATTGACTACTGG	CARTIAVAGMGIDYW	IGHV2-70	IGHD6-19	IGHJ4	9	12	27	34
2	2.196836555360281E-4	TGTGCACGGAACATAGCAGCAGCTGGTATGGTCGTCGACCCCTGG	CARNIAAAGMVVDPW	IGHV2-70	IGHD6-13	IGHJ5	9	12	27	34
2	2.196836555360281E-4	TGTGCACACAGGAGAGCGGGGTGGGAGCTACTATTTAGCTCCTGG	CAHRRAGWELLFSSW	IGHV2-5	IGHD1-26	IGHJ5	10	20	32	40
2	2.196836555360281E-4	TGTGCAAGAGGCGGGGGGACAGTGGCTGGAGGTTTCCCCTACTGG	CARGGGTVAGGFPYW	IGHV3-13	IGHD6-19	IGHJ4	9	19	28	38
2	2.196836555360281E-4	TGTGCAAGAGGGTTTCGGTACTACGGTTCGGGAACTGACTGCTGG	CARGFRYYGSGTDCW	IGHV3-74	IGHD3-10	IGHJ4	9	18	31	35
2	2.196836555360281E-4	TGTGCAAGAGGATTTCGGTTTTACGGTTCGGGAACTGACTACTGG	CARGFRFYGSGTDYW	IGHV3-74	IGHD3-10	IGHJ4	9	24	31	35
2	2.196836555360281E-4	TGTGCAAGAACTATGCCTTACTACTACTACTACATGGACGTCTGG	CARTMPYYYYYMDVW	IGHV3-74	IGHD2-2	IGHJ6	8	10	16	18
2	2.196836555360281E-4	TGTACTGACGTATCGGACTACTACTACTACGGTATGGACGTCTGG	CTDVSDYYYYGMDVW	IGHV3-73	IGHD3-10	IGHJ6	5	7	12	16
2	2.196836555360281E-4	TGTACGAGAGGAGCAGTGGCCGGTACACACGTTATGGACGTCTGG	CTRGAVAGTHVMDVW	IGHV1-8	IGHD6-19	IGHJ6	10	11	25	33
2	2.196836555360281E-4	TGTACGAGAGGAGCAGTGGCCGGTACACACGTTATGGACGTCTGG	CTRGAVAGTHVMDVW	IGHV3-21	IGHD6-19	IGHJ6	9	11	25	33
2	2.196836555360281E-4	TGTACAAGAGTAGGAAGCATGGCTGCCGATTCTTTTGATATCTGG	CTRVGSMAADSFDIW	IGHV3-13	IGHD5-24	IGHJ3	9	18	23	27
2	2.196836555360281E-4	TGTAGTACAACCTTACGCTGGGAACTTCCTGGTGACAACTACTGG	CSTTLRWELPGDNYW	IGHV3-15	IGHD1-1	IGHJ4	3	4	10	37
2	2.196836555360281E-4	TGCCGCGGTTACGATATTCGGACTGCCACCCCTTTTGACTACTGG	CRGYDIRTATPFDYW	IGHV3-43	IGHD3-9	IGHJ4	1	8	24	33
2	2.196836555360281E-4	TGCGCGAGAGGAGCAGTGGGTGGCAAGAACGTTTTGGACGTCTGG	CARGAVGGKNVLDVW	IGHV3-30	IGHD6-19	IGHJ6	9	11	22	34
2	2.196836555360281E-4	TGCGCGAGAGATCTTTCGCAAGTGGGGAGAGGTTTTGATCTCTGG	CARDLSQVGRGFDLW	IGHV1-18	IGHD1-26	IGHJ3	19	20	25	32
2	2.196836555360281E-4	TGTGTGCGACCTAGTAGGTCTCTGGCTGGGGAGGACTATTGG	CVRPSRSLAGEDYW	IGHV3-11	IGHD6-19	IGHJ4	3	22	28	33
2	2.196836555360281E-4	TGTGTAACAGTCCCCTTCTATAGCACCAGTCCGGGGTGCTGG	CVTVPFYSTSPGCW	IGHV1-69-2	IGHD6-13	IGHJ4	9	18	28	38
2	2.196836555360281E-4	TGTGCCAGAGAGGATGACTACGGTGACTACTTCGACTACTGG	CAREDDYGDYFDYW	IGHV4-31	IGHD4-17	IGHJ4	10	13	24	25
2	2.196836555360281E-4	TGTGCGGTTACCTTTTACTATGACCTGCAGATCGACCCCTGG	CAVTFYYDLQIDPW	IGHV1-2	IGHD3-22	IGHJ5	5	14	22	31
2	2.196836555360281E-4	TGTGCGATTTTTGGAGTGGTTATTATTTGGGATGACTACTGG	CAIFGVVIIWDDYW	IGHV4-4	IGHD3-3	IGHJ4	6	7	25	32
2	2.196836555360281E-4	TGTGCGACAGGACGCGGCGCAGTGGCTGGTACTGACTACTGG	CATGRGAVAGTDYW	IGHV4-39	IGHD6-19	IGHJ4	6	18	31	32
2	2.196836555360281E-4	TGTGCGAGTTTTGGGGTTCGGGGAGGCGGATTTGACTACTGG	CASFGVRGGGFDYW	IGHV4-34	IGHD3-10	IGHJ4	7	14	24	30
2	2.196836555360281E-4	TGTGCGAGTGTAGGAAGCAGCAGCTGGTACTTCGATCTCTGG	CASVGSSSWYFDLW	IGHV3-11	IGHD6-13	IGHJ2	7	15	22	23
2	2.196836555360281E-4	TGTGCGAGTGAAGGGTGGGAGCTACACCCTTTTGACTACTGG	CASEGWELHPFDYW	IGHV4-39	IGHD1-26	IGHJ4	7	14	24	30
2	2.196836555360281E-4	TGTGCGAGGGGGACTTATAGCAGTAGCTGGTACAACTACTGG	CARGTYSSSWYNYW	IGHV1-69	IGHD6-13	IGHJ4	7	15	32	34
2	2.196836555360281E-4	TGTGCGAGGGGAATGGTGTACGACAACTGGTTCGACCCCTGG	CARGMVYDNWFDPW	IGHV4-39	IGHD2-8	IGHJ5	7	11	19	22
2	2.196836555360281E-4	TGTGCGAGACTCGAAAACTCTAACTGGAACTACGAATACTGG	CARLENSNWNYEYW	IGHV4-39	IGHD1-7	IGHJ4	9	20	33	36
2	2.196836555360281E-4	TGTGCGAGACTGTCTGGCTGGAACCAGGCCCTAGAGTACTGG	CARLSGWNQALEYW	IGHV4-59	IGHD1-20	IGHJ4	8	17	23	36
2	2.196836555360281E-4	TGTGCGAGACTGTCTGGCTGGAACCAGGCCCTAGAGTACTGG	CARLSGWNQALEYW	IGHV5-10-1	IGHD1-1	IGHJ4	14	17	23	36
2	2.196836555360281E-4	TGTGCGAGACATTTTGCTAAGGATACGGGGATTGACTACTGG	CARHFAKDTGIDYW	IGHV5-51	IGHD2-15	IGHJ4	11	19	24	31
2	2.196836555360281E-4	TGTGCGAGACATTCGGCGGCAGCAACTGGCCTTGACTCCTGG	CARHSAAATGLDSW	IGHV4-28	IGHD6-13	IGHJ4	12	18	28	31
2	2.196836555360281E-4	TGTGCGAGAGTCCTTGGCAGCTGGTACACTTTTGATATCTGG	CARVLGSWYTFDIW	IGHV3-30	IGHD2-2	IGHJ3	9	16	26	28
2	2.196836555360281E-4	TGTGCGAGAGTGGGTGGTGGTAGCTGGGACTTTGACTACTGG	CARVGGGSWDFDYW	IGHV3-21	IGHD2-15	IGHJ4	9	13	25	28
2	2.196836555360281E-4	TGTGCGAGAGTAGGTAGCAGCAGCTGGTACTTTGACTACTGG	CARVGSSSWYFDYW	IGHV3-21	IGHD6-13	IGHJ4	9	14	26	27
2	2.196836555360281E-4	TGTGCGAGAGGGGTTTGGGGAGTTTCCTGGTTCGACCCCTGG	CARGVWGVSWFDPW	IGHV1-2	IGHD3-10	IGHJ5	9	11	23	26
2	2.196836555360281E-4	TGTGCGAGAGATCGAGGCTTTGAATACGGTGTTGACTACTGG	CARDRGFEYGVDYW	IGHV1-18	IGHD4-17	IGHJ4	12	20	30	31
2	2.196836555360281E-4	TGTGCGAGAGATCATTTTAGCAGCTCAACTTATGACTACTGG	CARDHFSSSTYDYW	IGHV3-21	IGHD6-6	IGHJ4	12	17	25	32
2	2.196836555360281E-4	TGTGCGAGAGATGGTGGAGTGTCACGTATCTTTGACTACTGG	CARDGGVSRIFDYW	IGHV4-39	IGHD3-3	IGHJ4	12	14	20	29
2	2.196836555360281E-4	TGTGCGAGAGAGGTACTCCCTAGTGATGCTTTTGATATCTGG	CAREVLPSDAFDIW	IGHV1-69	IGHD2-15	IGHJ3	10	13	18	23
2	2.196836555360281E-4	TGTGCGAGAGAGGAGCTGGTACTTGATGCTTTTGATATCTGG	CAREELVLDAFDIW	IGHV3-30	IGHD2-2	IGHJ3	10	13	22	23
2	2.196836555360281E-4	TGTGCGAGAAGATGGCGGGATCTGAGCTACTTTGACTACTGG	CARRWRDLSYFDYW	IGHV4-28	IGHD5-24	IGHJ4	9	10	15	26
2	2.196836555360281E-4	TGTGCGAGAAAATGGTGGCTAAGGTCCCATTTTGACTACTGG	CARKWWLRSHFDYW	IGHV4-28	IGHD5-12	IGHJ4	10	14	20	30
2	2.196836555360281E-4	TGTGCGAAACTTTTAAACCACTGGGATGCTCTTGATCTCTGG	CAKLLNHWDALDLW	IGHV3-30	IGHD3-22	IGHJ3	6	15	21	24
2	2.196836555360281E-4	TGTGCGAAAGTGGCTTCTGAGGGGAATGCTTTTGATATCTGG	CAKVASEGNAFDIW	IGHV3-23	IGHD3-10	IGHJ3	9	20	24	25
2	2.196836555360281E-4	TGTGCGAAAGAGTCTACCATGCTTCGGGTATTTGACTACTGG	CAKESTMLRVFDYW	IGHV3-23	IGHD3-10	IGHJ4	10	14	27	30
2	2.196836555360281E-4	TGTGCACGCAGACTGGCGCAGCTCGCCAGCTTTGACTACTGG	CARRLAQLASFDYW	IGHV2-5	IGHD6-6	IGHJ4	12	17	24	29
2	2.196836555360281E-4	TGTGCACGCAGACTAGCGCAGCTCGCCAGCTTTGACTACTGG	CARRLAQLASFDYW	IGHV2-5	IGHD6-6	IGHJ4	12	17	24	29
2	2.196836555360281E-4	TGTGCACGGTCGTACAGCAGCTGGACCCCTTTTGACTACTGG	CARSYSSWTPFDYW	IGHV2-26	IGHD6-13	IGHJ4	8	14	23	30
2	2.196836555360281E-4	TGTGCACGGGGGTATAGCAGTGGCCAACCCTTTGACTACTGG	CARGYSSGQPFDYW	IGHV2-26	IGHD6-19	IGHJ4	8	9	23	29
2	2.196836555360281E-4	TGTGCACGGATGGTGGCCTATTACTCTTGTATGGACGTCTGG	CARMVAYYSCMDVW	IGHV2-70	IGHD3-10	IGHJ6	10	18	24	30
2	2.196836555360281E-4	TGTGCACGGATACAGGCAGTGGTGAATGCTTTTGATATCTGG	CARIQAVVNAFDIW	IGHV2-26	IGHD2-15	IGHJ3	12	17	23	25
2	2.196836555360281E-4	TGTGCACGGACTACAGTGGCTGGGATGAGCACTGACTACTGG	CARTTVAGMSTDYW	IGHV2-70	IGHD6-19	IGHJ4	9	13	22	32
2	2.196836555360281E-4	TGTGCACGGACCTACTCCCCGACTACGGGGTTTGACTACTGG	CARTYSPTTGFDYW	IGHV2-26	IGHD3-10	IGHJ4	9	13	21	30
2	2.196836555360281E-4	TGTGCACGGACCTACAGGGGGGATCGGGACTTTGACTACTGG	CARTYRGDRDFDYW	IGHV2-70	IGHD7-27	IGHJ4	9	18	24	28
2	2.196836555360281E-4	TGTGCACGGACGTACATAGTGGGAGCCCCTTATGACTACTGG	CARTYIVGAPYDYW	IGHV2-70	IGHD1-26	IGHJ4	9	15	25	32
2	2.196836555360281E-4	TGTGCACGGACGCTAGTGGCTACGATTGCTTTTGATATCTGG	CARTLVATIAFDIW	IGHV2-70	IGHD5-12	IGHJ3	9	13	25	26
2	2.196836555360281E-4	TGTGCAACAGTGGGTCGGTGGCTGGTACGTCTCGACCCCTGG	CATVGRWLVRLDPW	IGHV1-69-2	IGHD6-19	IGHJ5	9	17	29	31
2	2.196836555360281E-4	TGTGCAACAGTATGGGAGATGCCGGGGGCTTTTGATATCTGG	CATVWEMPGAFDIW	IGHV1-24	IGHD2-2	IGHJ3	9	18	24	27
2	2.196836555360281E-4	TGTGCAAAAGAGGGAGTGGGAGCTACTCACTTTGACTACTGG	CAKEGVGATHFDYW	IGHV3-43	IGHD1-26	IGHJ4	10	14	26	28
2	2.196836555360281E-4	TGTGCAAAAACGGACGACCTCTACGCCCCCATACACGTCTGG	CAKTDDLYAPIHVW	IGHV4-30-2	IGHD5-24	IGHJ6	4	18	24	34
2	2.196836555360281E-4	TGTACGATGCACAACTGGGGATCGAACCGACTTGAGTCCTGG	CTMHNWGSNRLESW	IGHV4-30-2	IGHD7-27	IGHJ5	2	12	22	37
2	2.196836555360281E-4	TGCGCTGGTAGCTGCGACGTCTGTAACTGGTTCGACCCCTGG	CAGSCDVCNWFDPW	IGHV4-39	IGHD2-15	IGHJ5	1	5	14	24
2	2.196836555360281E-4	TGTGTGCGGACATTGGAGTTCCAGGAGATTGACTTCTGG	CVRTLEFQEIDFW	IGHV2-70	IGHD1-7	IGHJ4	3	16	23	28
2	2.196836555360281E-4	TGTGCGCGAGGGAGCAGCAGCTGGCCTTTTGACTACTGG	CARGSSSWPFDYW	IGHV1-69	IGHD6-13	IGHJ4	9	12	23	27
2	2.196836555360281E-4	TGTGCGGCAGCTAGGGGGTCCGATGCTTTTGATATCTGG	CAAARGSDAFDIW	IGHV1-58	IGHD2-15	IGHJ3	9	10	14	21
2	2.196836555360281E-4	TGTGCGAGTTTACGATTTTTGGCCGGTATGGACGTCTGG	CASLRFLAGMDVW	IGHV3-21	IGHD3-3	IGHJ6	7	9	21	27
2	2.196836555360281E-4	TGTGCGAGGGAGATTCCATTAGATGCTTTCGATATCTGG	CAREIPLDAFDIW	IGHV1-69	IGHD2-8	IGHJ3	7	15	20	21
2	2.196836555360281E-4	TGTGCGAGATTTGGAGCAGTGGCTGGTGCCGACTACTGG	CARFGAVAGADYW	IGHV3-21	IGHD6-19	IGHJ4	8	14	26	30
2	2.196836555360281E-4	TGTGCGAGACTAAGTGGGAGCCGCCTCCTTGACTGGTGG	CARLSGSRLLDWW	IGHV3-21	IGHD1-26	IGHJ4	8	12	20	28
2	2.196836555360281E-4	TGTGCGAGACTAAAGGTGGGAGCTACCTTTGACTACTGG	CARLKVGATFDYW	IGHV4-31	IGHD1-26	IGHJ4	8	15	25	26
2	2.196836555360281E-4	TGTGCGAGACAGGGCGGAGCTACGGGCCTGGACTCCTGG	CARQGGATGLDSW	IGHV4-39	IGHD1-26	IGHJ5	10	15	22	30
2	2.196836555360281E-4	TGTGCGAGAGGTTACCGATTTTCGCCATTTGACTACTGG	CARGYRFSPFDYW	IGHV3-20	IGHD3-3	IGHJ4	9	15	21	27
2	2.196836555360281E-4	TGTGCGAGAGATCTCTACTACTACGGTATGGACGTCTGG	CARDLYYYGMDVW	IGHV3-53	.	IGHJ6	15	-1	-1	14
2	2.196836555360281E-4	TGTGCGAGAGATCTCTACTACTACGGTATGGACGTCTGG	CARDLYYYGMDVW	IGHV4-31	.	IGHJ6	15	-1	-1	14
2	2.196836555360281E-4	TGTGCGAGAGATGACACAGGAACTACTTTTGACTACTGG	CARDDTGTTFDYW	IGHV3-11	.	IGHJ4	11	-1	-1	21
2	2.196836555360281E-4	TGTGCGAGAGATAGCAGTGGCTGGTACCTTGCCTACTGG	CARDSSGWYLAYW	IGHV3-30	IGHD6-19	IGHJ4	11	12	23	24
2	2.196836555360281E-4	TGTGCGAGAGACTACGGTGACTACCCACTGGGGTACTGG	CARDYGDYPLGYW	IGHV3-53	IGHD4-17	IGHJ4	10	11	23	33
2	2.196836555360281E-4	TGTGCGAGAATAGCAACAGGTTACTACTTTGACTACTGG	CARIATGYYFDYW	IGHV4-28	IGHD6-13	IGHJ4	9	10	18	21
2	2.196836555360281E-4	TGTGCACGGGTGTACGGTCCCTACTACTTTGACTACTGG	CARVYGPYYFDYW	IGHV2-70	IGHD4-17	IGHJ4	8	12	17	21
2	2.196836555360281E-4	TGTGCACGGATGGGAGCTACTACTTCACTGGACTACTGG	CARMGATTSLDYW	IGHV2-26	IGHD1-26	IGHJ4	10	11	22	30
2	2.196836555360281E-4	TGTGCACGGATAACCCCCGCTATGGCGTTTGACTACTGG	CARITPAMAFDYW	IGHV2-26	IGHD5-18	IGHJ4	11	18	24	27
2	2.196836555360281E-4	TGTGCACGGACCCCTCCTAAGTTAGCTTTTGATATCTGG	CARTPPKLAFDIW	IGHV2-26	IGHD1-7	IGHJ3	9	19	23	24
2	2.196836555360281E-4	TGTGCACGGACGCCACGCGGTTTCTTCTTTGACTACTGG	CARTPRGFFFDYW	IGHV2-26	IGHD1-14	IGHJ4	9	12	21	26
2	2.196836555360281E-4	TGTACAAGTGGGAGCTACCCTTGGTACTTTGACTACTGG	CTSGSYPWYFDYW	IGHV3-15	IGHD1-26	IGHJ4	4	6	17	24
2	2.196836555360281E-4	TGTGTATTGAGTACTGGTTATTCTTTTGAGTCTTGG	CVLSTGYSFESW	IGHV3-13	IGHD3-9	IGHJ4	3	12	21	33
2	2.196836555360281E-4	TGTGCGCGTGGGACCTATGGCCTATTTGACTTCTGG	CARGTYGLFDFW	IGHV1-2	IGHD1-26	IGHJ4	5	7	16	24
2	2.196836555360281E-4	TGTGCGAGTTATGGGAGCTACGGGGGGGACGTCTGG	CASYGSYGGDVW	IGHV4-55	IGHD1-26	IGHJ3	11	12	20	31
2	2.196836555360281E-4	TGTGCGAGACTGGAGGATGGTCCTTATAAATACTGG	CARLEDGPYKYW	IGHV5-51	IGHD3-10	IGHJ4	9	23	28	30
2	2.196836555360281E-4	TGTGCGAGACAAGGGTTGTGGGGCCGTGACTACTGG	CARQGLWGRDYW	IGHV4-39	IGHD2-21	IGHJ4	10	15	20	26
2	2.196836555360281E-4	TGTGCGAGAGCGGGCAGCTGGTACCCCGACTACTGG	CARAGSWYPDYW	IGHV3-21	IGHD2-2	IGHJ4	9	13	23	27
2	2.196836555360281E-4	TGTGCGAGAGGGGGTTTGGGCCCTCCAGATCTCTGG	CARGGLGPPDLW	IGHV4-34	IGHD3-16	IGHJ2	10	13	19	27
2	2.196836555360281E-4	TGTGCGAGAGATCAGGGCGGCTACATGGACGTCTGG	CARDQGGYMDVW	IGHV3-30	.	IGHJ6	12	-1	-1	20
2	2.196836555360281E-4	TGTGCGAGAGATGGCGGGGGATGGTTCGACCCCTGG	CARDGGGWFDPW	IGHV3-21	IGHD3-16	IGHJ5	11	15	20	21
2	2.196836555360281E-4	TGTGCGAGAGATGGCGGGGGATGGTTCGACCCCTGG	CARDGGGWFDPW	IGHV4-31	IGHD3-16	IGHJ5	11	15	20	21
2	2.196836555360281E-4	TGTGCGAGAGATATGGGGGGCTCTTTCGGCCCCTGG	CARDMGGSFGPW	IGHV3-21	IGHD3-16	IGHJ5	11	13	18	24
2	2.196836555360281E-4	TGTGCGAGAGACCTGTGGGGCCCTATGGACGTCTGG	CARDLWGPMDVW	IGHV4-31	IGHD1-26	IGHJ6	10	14	18	24
2	2.196836555360281E-4	TGTGCGAGAACTACGTTATGGTTCGGGGACCTCTGG	CARTTLWFGDLW	IGHV4-39	IGHD3-10	IGHJ5	8	16	26	27
2	2.196836555360281E-4	TGTGCGAAGGCTGGACGATCCCTGGGGGACTCTTGG	CAKAGRSLGDSW	IGHV3-23	IGHD3-16	IGHJ4	7	22	28	33
2	2.196836555360281E-4	TGTGCGAAAGATTTATTTCCATGGTTTGACTACTGG	CAKDLFPWFDYW	IGHV3-30	IGHD1-20	IGHJ4	11	16	20	24
2	2.196836555360281E-4	TGTGCGAAAGATCAAGGTGGCTATCTAAAAAACTGG	CAKDQGGYLKNW	IGHV3-23	IGHD5-12	IGHJ4	12	16	22	31
2	2.196836555360281E-4	TGTGCACGGGAACTGGGGATACACTTTGACTACTGG	CARELGIHFDYW	IGHV2-70	IGHD7-27	IGHJ4	8	10	19	22
2	2.196836555360281E-4	TGTGCAGGGGAGCTACTCTTTGCTTTTGATATCTGG	CAGELLFAFDIW	IGHV3-30	IGHD1-26	IGHJ3	4	7	16	20
2	2.196836555360281E-4	TGTGCAACAGATCCGAACTGGGGGTTAGACTACTGG	CATDPNWGLDYW	IGHV1-24	IGHD7-27	IGHJ4	12	15	22	27
2	2.196836555360281E-4	TGTGCAAGAGATCTGGGGGGACAAGCAGCTCAGGGG	CARDLGGQAAQG	IGHV3-47	IGHD6-6	IGHJ4	13	23	30	34
2	2.196836555360281E-4	TGTGCAAGAGATCGGACATACGTGTGCGATCTCTGG	CARDRTYVCDLW	IGHV3-13	IGHD3-10	IGHJ3	12	17	22	27
2	2.196836555360281E-4	TGTGCAAGAGACGTCGCTGGAGCAGCAGGTGCCTGG	CARDVAGAAGAW	IGHV3-74	IGHD6-13	IGHJ5	10	20	27	31
2	2.196836555360281E-4	TGTGCAAGAGAGGCCCCTGATGTTTTTGATATCTGG	CAREAPDVFDIW	IGHV1-24	.	IGHJ3	10	-1	-1	17
2	2.196836555360281E-4	TGTGGACGTTACGGCTTCTACGGCATGGACGTCTGG	CGRYGFYGMDVW	IGHV2-26	IGHD4-17	IGHJ6	7	17	22	23
2	2.196836555360281E-4	TGTGGAAGAGATCTGTCAGGAAGGGAAGACCACTGG	CGRDLSGREDHW	IGHV3-74	.	IGHJ1	13	-1	-1	30
2	2.196836555360281E-4	TGTACCACAGGGATGGCGGTGCGTACAGCCAAGTGG	CTTGMAVRTAKW	IGHV3-15	IGHD6-19	IGHJ4	9	17	30	33
2	2.196836555360281E-4	TGTGCCCGAGATGCCTGGGGAATTGACTACTGG	CARDAWGIDYW	IGHV3-30	IGHD7-27	IGHJ4	11	14	20	22
2	2.196836555360281E-4	TGTGCCAGAGATAACTGGGGAGTTGACCTCTGG	CARDNWGVDLW	IGHV4-30-2	IGHD7-27	IGHJ5	11	12	20	24
2	2.196836555360281E-4	TGTGCCAGAGATAACTGGGGAATTGACTACTGG	CARDNWGIDYW	IGHV3-48	IGHD7-27	IGHJ4	11	12	20	22
2	2.196836555360281E-4	TGTGCGGAAGATGTCTTCCATTTGGCTTATTGG	CAEDVFHLAYW	IGHV3-23	IGHD1-1	IGHJ4	11	15	23	30
2	2.196836555360281E-4	TGTGCGAGAGCCCGCGGTGCTGTTGATATCTGG	CARARGAVDIW	IGHV3-64	.	IGHJ3	9	-1	-1	17
2	2.196836555360281E-4	TGTGCGAGAGGACAGCTATGGCTTGACTACTGG	CARGQLWLDYW	IGHV1-8	IGHD5-18	IGHJ4	10	11	20	22
2	2.196836555360281E-4	TGTGCGAGAGATAACTACGGAATTGACTACTGG	CARDNYGIDYW	IGHV4-31	IGHD1-7	IGHJ4	11	12	18	22
2	2.196836555360281E-4	TGTGCGAGAGAAATTCGTGCCTTTGACTCCTGG	CAREIRAFDSW	IGHV3-30	.	IGHJ4	10	-1	-1	20
2	2.196836555360281E-4	TGTGCAATACCCTCGCCGCGGGGGTGGTTATGG	CAIPSPRGWLW	IGHV1-46	IGHD3-22	IGHJ4	4	23	29	30
2	2.196836555360281E-4	TGTGCAAGAGGTACAGCCGGGTTTGACTACTGG	CARGTAGFDYW	IGHV3-13	IGHD5-18	IGHJ4	9	11	16	21
2	2.196836555360281E-4	TGTGCGAGAAGACGTAGTATGGACGTCTGG	CARRRSMDVW	IGHV4-34	IGHD1-7	IGHJ6	8	11	17	18
2	2.196836555360281E-4	TGTGGGTATCCTTTGGTTCCGGTTTACTGG	CGYPLVPVYW	IGHV3-11	IGHD1-14	IGHJ4	3	13	23	24
2	2.196836555360281E-4	TGTGCAACTAGTGGTTCCCTATTTTGG	CATSGSLFW	IGHV3-74	IGHD1-14	IGHJ4	6	10	17	24
2	2.196836555360281E-4	TGTACCGGAAATAGTGCCTGCAGGTTG	CTGNSACRL	IGHV3-15	IGHD5-12	IGHJ4	5	6	15	26
2	2.196836555360281E-4	TGTTCCACGCGGGGTCTCAATTGG	CSTRGLNW	IGHV3-22	IGHD3-10	IGHJ4	6	9	13	21
2	2.196836555360281E-4	TGTACCACAGGGGGTGTCTGG	CTTGGVW	IGHV3-15	.	IGHJ3	9	-1	-1	16
2	2.196836555360281E-4	TGTACACTTTTTGGAGACTGG	CTLFGDW	IGHV3-21	IGHD3-3	IGHJ4	2	7	15	16
1	1.0984182776801405E-4	TGTGCGAGATCGTTTGGGGGGGAGTACCAGCTGCTTCTCGCATTGGGGGGGGTCGGGAAATCCCAAGCGAGAGGTCCGTTCGACCCCTGG	CARSFGGEYQLLLALGGVGKSQARGPFDPW	IGHV4-39	IGHD2-2	IGHJ5	8	22	34	77
1	1.0984182776801405E-4	TGTGCAAAAGGCGCCCAGTTTAGTCCGAGGGATTACGATTTTTGGAATAATTATATGCGAGACTACTATCACGGTATGGACGTCTGG	CAKGAQFSPRDYDFWNNYMRDYYHGMDVW	IGHV3-43	IGHD3-3	IGHJ6	9	31	45	75
1	1.0984182776801405E-4	TGTGCGAGACAAGGAGTTTACTATGATAGTAGTGGTTATTTATTTTTGAGTCCTCCTCTGTCAAACCATGCTTTTGATATCTGG	CARQGVYYDSSGYLFLSPPLSNHAFDIW	IGHV4-39	IGHD3-22	IGHJ3	10	17	39	67
1	1.0984182776801405E-4	TGTGCGAGAGATTTGAAGCATTACTATGATAGTAGTGGTTATTTTGGTTTAGGGCCCTACTACTACTACTACATGGACGTCTGG	CARDLKHYYDSSGYFGLGPYYYYYMDVW	IGHV4-31	IGHD3-22	IGHJ6	11	19	42	56
1	1.0984182776801405E-4	TGTGCGAGAGATCCTGAGGTAGTGGGGATTAGAGCTATTTTGACTGGTTATCCCATCTACTACTACTACTACATGGACGTCTGG	CARDPEVVGIRAILTGYPIYYYYYMDVW	IGHV1-46	IGHD3-9	IGHJ6	12	35	50	56
1	1.0984182776801405E-4	TGTGCGAGAGATCCTGAGGTAGTGGGGATTAGAGCTATTTTGACTGGTTATCCCATCTACTACTACTACTACATGGACGTCTGG	CARDPEVVGIRAILTGYPIYYYYYMDVW	IGHV4-31	IGHD3-9	IGHJ6	12	35	50	56
1	1.0984182776801405E-4	TGTGCGAGAGAGGGTCAATTCCGTCCGGGCCCCTTACCTATTTTGACTTTCACCTCTTACTACTACTACTACATGGACGTCTGG	CAREGQFRPGPLPILTFTSYYYYYMDVW	IGHV4-31	IGHD3-9	IGHJ6	10	38	47	57
1	1.0984182776801405E-4	TGTGCGAGAGAGATGGGCGGGTATAGCAGTGGCTGGTACGGTCTAGAGTGGGCCAACTACTACTACTACTACATGGACGTCTGG	CAREMGGYSSGWYGLEWANYYYYYMDVW	IGHV4-28	IGHD6-19	IGHJ6	8	17	39	55
1	1.0984182776801405E-4	TGTGCGAAAGATGGGACGCCCCCCGAGTATTACTATGATAGTAGTGGTTCCATATCCCATAATTGGGACTACTTTGACTACTGG	CAKDGTPPEYYYDSSGSISHNWDYFDYW	IGHV3-60	IGHD3-22	IGHJ4	11	26	48	67
1	1.0984182776801405E-4	TGTGCGAGCGGGGGGTATAGGTATTGTAGTGGTGGTAGCTGCTACCTGACCAGGTACTACTACTACTACATGGACGTCTGG	CASGGYRYCSGGSCYLTRYYYYYMDVW	IGHV4-4	IGHD2-15	IGHJ6	7	21	44	54
1	1.0984182776801405E-4	TGTGCGAGAGCCTTATTAGTAAGCGTAACAATAACTGGAACTACCGCCCACCATTACTACTACTACGGTATGGACGTCTGG	CARALLVSVTITGTTAHHYYYYGMDVW	IGHV3-33	IGHD1-7	IGHJ6	9	30	43	54
1	1.0984182776801405E-4	TGTGCGAGAGACCTCCACCTTAAGTGGCTACAAAACCCTTGGGGTGACTACCCGCTGACTACCGGTTTTCTTGACTACTGG	CARDLHLKWLQNPWGDYPLTTGFLDYW	IGHV4-34	IGHD4-17	IGHJ4	14	42	50	70
1	1.0984182776801405E-4	TGTGCGAGAGACGCCCGTATAGCAGCTCGTCCTTCAAGGTCTGCCGTTGACTCCTACTACTACTACGGTATGGACGTCTGG	CARDARIAARPSRSAVDSYYYYGMDVW	IGHV4-31	IGHD6-6	IGHJ6	10	16	31	53
1	1.0984182776801405E-4	TGTGCAAAAGATATAAGTCGGTGGGGATATTGTAGTGGTGGTAGCTGCTACTTCTCCTACTACTACGGTATGGACGTCTGG	CAKDISRWGYCSGGSCYFSYYYGMDVW	IGHV3-43	IGHD2-15	IGHJ6	14	24	51	56
1	1.0984182776801405E-4	TGTGCCAGAGGGCGTTACTATGATAGTAGTGGTTATTACCGGAGGTCTTACTACTACTACTACTACATGGACGTCTGG	CARGRYYDSSGYYRRSYYYYYYMDVW	IGHV1-8	IGHD3-22	IGHJ6	10	14	38	47
1	1.0984182776801405E-4	TGTGCGAGACGCGGTTTAGGTCAAGGCGATAAGAGGACTTGGCTGGTACATCGGGTTTACGATGCTTTTGATATCTGG	CARRGLGQGDKRTWLVHRVYDAFDIW	IGHV4-39	IGHD6-19	IGHJ3	9	39	48	60
1	1.0984182776801405E-4	TGTGCGAGACAATTCTGGGATACCCATATTACTATGATAGTAGTGGTTATTACTCCCCGATGGTGGTTCGACCCCTGG	CARQFWDTHITMIVVVITPRWWFDPW	IGHV4-39	IGHD3-22	IGHJ5	10	26	53	63
1	1.0984182776801405E-4	TGTGCGAGAGTCTCCCACGGTATTACGATTTTTGGAGTGGTTACTAAAACGGACTACTACTACGGTATGGACGTCTGG	CARVSHGITIFGVVTKTDYYYGMDVW	IGHV4-34	IGHD3-3	IGHJ6	9	19	42	52
1	1.0984182776801405E-4	TGTGCGAGAGCTATGCGCCAGTTCAATTACGATCTTTTGACTGGTCCTAGAAAACCGTACAACTGGTTCGACCCCTGG	CARAMRQFNYDLLTGPRKPYNWFDPW	IGHV4-34	IGHD3-9	IGHJ5	9	25	44	56
1	1.0984182776801405E-4	TGTGCGAGAGATGCCCCCCCCCATCCACTATGGTTCGGGGAGACGGCCCCCTACTACTACTACTACATGGACGTCTGG	CARDAPPHPLWFGETAPYYYYYMDVW	IGHV4-31	IGHD3-10	IGHJ6	11	26	41	50
1	1.0984182776801405E-4	TGTGCGAGAGATGGGGTACTATGGTTCGGGGACCCCCGCGAAAGTAGTGGTTATAGGGCCCCTTCTTTTGATATCTGG	CARDGVLWFGDPRESSGYRAPSFDIW	IGHV3-53	IGHD3-10	IGHJ3	11	16	31	64
1	1.0984182776801405E-4	TGTGCGAGAGAGAGCTTCGAGGCCGATTGGTCTTTTACGATTTTTGGAGTGGCCCCCGCAGCGCCCTTTGACTACTGG	CARESFEADWSFTIFGVAPAAPFDYW	IGHV3-30	IGHD3-3	IGHJ4	10	34	51	65
1	1.0984182776801405E-4	TGTGCGAGAGAGAGCTTCGAGGCCGATTGGTCTTTTACGATTTTTGGAGTGGCCCCCGCAGCGCCCTTTGACTACTGG	CARESFEADWSFTIFGVAPAAPFDYW	IGHV4-28	IGHD3-3	IGHJ4	8	34	51	65
1	1.0984182776801405E-4	TGTGCGAGAGAGAGCTTCGAGGCCGATTGGTCTTTTACGATTTTTGGAGTGGCCCCCGCAGCGCCCTTTGACTACTGG	CARESFEADWSFTIFGVAPAAPFDYW	IGHV4-31	IGHD3-3	IGHJ4	10	34	51	65
1	1.0984182776801405E-4	TGTGCAAGAGCGAGAACGACTACGGTGGTAACGGGTAACGGGGGGCGGTTGTACTACTACTACTACATGGACGTCTGG	CARARTTTVVTGNGGRLYYYYYMDVW	IGHV3-74	IGHD4-23	IGHJ6	9	17	31	51
1	1.0984182776801405E-4	TGTGCCAGAAGCAGGTCGTCCGGAGAGTTAGCGTGGGGCCCCCGGCAAAAACCCTACTACTGCATGGACGTCTGG	CARSRSSGELAWGPRQKPYYCMDVW	IGHV3-23	IGHD6-6	IGHJ6	4	9	23	53
1	1.0984182776801405E-4	TGTGCGACCGTCCCCTCTAGGGATTACGATATTTTGACTGGTTATTATATCTCCAACTACGGTATGGACGTCTGG	CATVPSRDYDILTGYYISNYGMDVW	IGHV3-23	IGHD3-9	IGHJ3	6	22	48	70
1	1.0984182776801405E-4	TGTGCGAGTTCCGAAGATGATATAGCAGCTCGTCGGGGGGCTAGTTACTACTACTACTACGGTATGGACGTCTGG	CASSEDDIAARRGASYYYYYGMDVW	IGHV4-31	IGHD6-6	IGHJ6	7	20	33	44
1	1.0984182776801405E-4	TGTGCGAGGCTACGATATTTTGACTGGTCCCAACGCCTCTTTCGAGAAGACTACTACTACTACATGGACGTCTGG	CARLRYFDWSQRLFREDYYYYMDVW	IGHV4-39	IGHD3-9	IGHJ6	7	10	27	49
1	1.0984182776801405E-4	TGTGCGAGACGTATGTCGCAGTATTACTATGATAGTAGTGGTTATTACGACTACTACTACGGTATGGACGTCTGG	CARRMSQYYYDSSGYYDYYYGMDVW	IGHV3-33	IGHD3-22	IGHJ6	8	20	41	42
1	1.0984182776801405E-4	TGTGCGAGACATCATCCCCCTTATTACGATATTTTGACTGGTTATTATCACTGGGGCTACTACTTTGACTACTGG	CARHHPPYYDILTGYYHWGYYFDYW	IGHV3-53	IGHD3-9	IGHJ4	12	21	47	57
1	1.0984182776801405E-4	TGTGCGAGAGTTTCTAGCGGCACTACTATGATAGCAGTGGTTGTTACAGGGATTTACTACTACATGGACGTCTGG	CARVSSGTTMIAVVVTGIYYYMDVW	IGHV3-30	IGHD3-22	IGHJ6	9	23	46	54
1	1.0984182776801405E-4	TGTGCGAGAGTTTCTAGCGGCACTACTATGATAGCAGTGGTTGTTACAGGGATTTACTACTACATGGACGTCTGG	CARVSSGTTMIAVVVTGIYYYMDVW	IGHV3-48	IGHD3-22	IGHJ6	9	23	46	54
1	1.0984182776801405E-4	TGTGCGAGAGTTTCTAGCGGCACTACTATGATAGCAGTGGTTGTTACAGGGATTTACTACTACATGGACGTCTGG	CARVSSGTTMIAVVVTGIYYYMDVW	IGHV4-28	IGHD3-22	IGHJ6	8	23	46	54
1	1.0984182776801405E-4	TGTGCGAGAGTTTCCAGCGGCGCGACTATGATAGTAGTGGTTATGACAGGGATTTACTACTATATGGACGTCTGG	CARVSSGATMIVVVMTGIYYYMDVW	IGHV3-48	IGHD3-22	IGHJ6	9	24	43	54
1	1.0984182776801405E-4	TGTGCGAGAGTGTCTAGCGGCGCAACTATGATAGTCGTGGTTGTTACAGGGACTTACTACTACATGGACGTCTGG	CARVSSGATMIVVVVTGTYYYMDVW	IGHV4-39	IGHD3-22	IGHJ6	8	24	46	54
1	1.0984182776801405E-4	TGTGCGAGAGTGGGGTGGACAACTGGAACGACGCTAACCCGGAAAGACTACTACTACTACTACATGGACGTCTGG	CARVGWTTGTTLTRKDYYYYYMDVW	IGHV3-53	IGHD1-1	IGHJ6	9	18	32	46
1	1.0984182776801405E-4	TGTGCGAGAGTATCTAGCGGCGCTACTATGATAGTAGTGGTTATTACAGGGATTTACTACTACATGGACGTCTGG	CARVSSGATMIVVVITGIYYYMDVW	IGHV3-23	IGHD3-22	IGHJ6	6	23	46	54
1	1.0984182776801405E-4	TGTGCGAGAGTAACCGGGTGGGATACGATTTTTGGAGTGGTTACCAACGTTAACTACTACGGTATGGACGTCTGG	CARVTGWDTIFGVVTNVNYYGMDVW	IGHV4-31	IGHD3-3	IGHJ6	9	23	42	52
1	1.0984182776801405E-4	TGTGCGAGAGGTTACACCCCTCAGCCCGTATTACTATGGTTCGGGGAGTTATTAGGGGGCCCCTTTGACTACTGG	CARGYTPQPVLLWFGELLGGPFDYW	IGHV1-8	IGHD3-10	IGHJ4	10	26	53	62
1	1.0984182776801405E-4	TGTGCGAGAGGGGAAGACTACGGTGGTAATTCTCAATTAATTAGGTACTACTACTACTACGGTATGGACGTCTGG	CARGEDYGGNSQLIRYYYYYGMDVW	IGHV1-8	IGHD4-23	IGHJ6	10	15	28	45
1	1.0984182776801405E-4	TGTGCGAGAGGATTGTGGAGCTCTCTCGGCCCACAAACAACGAAAATGTACTACTACTACGGTATGGACGTCTGG	CARGLWSSLGPQTTKMYYYYGMDVW	IGHV1-8	IGHD2-21	IGHJ6	10	11	17	48
1	1.0984182776801405E-4	TGTGCGAGAGATTCATACGAACAAATCGTAACCCTATGGCTACAACACTACTACTACTACGGTATGGACGTCTGG	CARDSYEQIVTLWLQHYYYYGMDVW	IGHV4-31	IGHD5-24	IGHJ6	11	35	44	46
1	1.0984182776801405E-4	TGTGCGAGAGATCCCGCGGCTCCCGAGGCGGTGGTAAGGATCTTCCTTGACTACTACTACGGTATGGACGTCTGG	CARDPAAPEAVVRIFLDYYYGMDVW	IGHV4-31	IGHD4-23	IGHJ6	12	28	36	49
1	1.0984182776801405E-4	TGTGCGAGAGATCAGATCAATACGAGATATTTTGACCTGGGGCCCTACTACTACTACTACGGTATGGACGTCTGG	CARDQINTRYFDLGPYYYYYGMDVW	IGHV4-31	IGHD3-9	IGHJ6	12	25	35	45
1	1.0984182776801405E-4	TGTGCGAGAGATGGGCGCCCCTCGGATATAGCAGTGGCCTTCACTTACTACTACTACTACGGTATGGACGTCTGG	CARDGRPSDIAVAFTYYYYYGMDVW	IGHV4-31	IGHD6-19	IGHJ6	11	22	37	44
1	1.0984182776801405E-4	TGTGCGAGAGAGACCACCGATTGGGGTATTGTACTAATGGTGTATGAGGAGGCGCGGACCTACTTCGATCTCTGG	CARETTDWGIVLMVYEEARTYFDLW	IGHV4-31	IGHD2-8	IGHJ2	10	26	45	60
1	1.0984182776801405E-4	TGTGCGAAAGTAGCTAATAGACACTATTACTATGATAGTAGTGGTTATTACCCAGGGGGGTACTTTGACTACTGG	CAKVANRHYYYDSSGYYPGGYFDYW	IGHV3-23	IGHD3-22	IGHJ4	9	24	50	60
1	1.0984182776801405E-4	TGTGCGAAAGCCTTCCCGAGGGGATACTATGATAGTAGTGGTTATTACTACTACTACTACGGTATGGACGTCTGG	CAKAFPRGYYDSSGYYYYYYGMDVW	IGHV3-23	IGHD3-22	IGHJ6	9	24	41	42
1	1.0984182776801405E-4	TGTGCAAGAGGGACAGGGATTACTATGGTTCGGGGAGTTATCTTTGGGGGGTTTGAGTACTACTTTGACTACTGG	CARGTGITMVRGVIFGGFEYYFDYW	IGHV3-74	IGHD3-10	IGHJ4	9	18	40	55
1	1.0984182776801405E-4	TGTGTGAGACTTTTATGGTTCGGGGAGTTATCATCACCACCAGTTGTTAATTACTGCTACATGGACGTCTGG	CVRLLWFGELSSPPVVNYCYMDVW	IGHV3-35	IGHD3-10	IGHJ6	8	13	30	51
1	1.0984182776801405E-4	TGTGTAAAAGATCTTAGAGTAATCTCCGGATTGAATAAGTATGATAGTACTGGTGATGACTTTCACTACTGG	CVKDLRVISGLNKYDSTGDDFHYW	IGHV3-23	IGHD3-22	IGHJ4	14	39	53	58
1	1.0984182776801405E-4	TGTGCGAGTCCGGGGGAATATTGTAGTAGTGGTACCAGCTGCTCCCTATGGGCCTATGGTCTGGACGTCTGG	CASPGEYCSSGTSCSLWAYGLDVW	IGHV4-39	IGHD2-15	IGHJ6	7	17	44	61
1	1.0984182776801405E-4	TGTGCGAGGCGGGGCGTGGGGAATATGATTACGTTTGGGGGAGTTATCGTCTATGATGCTTTTGATATCTGG	CARRGVGNMITFGGVIVYDAFDIW	IGHV1-46	IGHD3-16	IGHJ3	7	23	49	52
1	1.0984182776801405E-4	TGTGCGAGGCGGGGCGTGGGGAATATGATTACGTTTGGGGGAGTTATCGTCTATGATGCTTTTGATATCTGG	CARRGVGNMITFGGVIVYDAFDIW	IGHV4-31	IGHD3-16	IGHJ3	7	23	49	52
1	1.0984182776801405E-4	TGTGCGAGATTGGGGGGCAGCAGCAGCTGGTATTACCCCCATGGGTACTACTACTACGGTATGGACGTCTGG	CARLGGSSSWYYPHGYYYYGMDVW	IGHV4-55	IGHD6-13	IGHJ6	9	18	31	45
1	1.0984182776801405E-4	TGTGCGAGACTTGGGATGGGGGGGTACGATATTTTGACTGGTTATCAAACGGCCTCGGCTTTTGATATCTGG	CARLGMGGYDILTGYQTASAFDIW	IGHV4-39	IGHD3-9	IGHJ3	9	24	44	57
1	1.0984182776801405E-4	TGTGCGAGACTAGGTCCTGTATTACGATATTTTGACTGGCACTTTCTATCCCAATACTACATGGACGTCTGG	CARLGPVLRYFDWHFLSQYYMDVW	IGHV3-33	IGHD3-9	IGHJ6	8	18	38	54
1	1.0984182776801405E-4	TGTGCGAGACATCCAGCGGCATATTATTATGACACTAATGGTTATTACGGTGGGGCCTGGTTCGACCCCTGG	CARHPAAYYYDTNGYYGGAWFDPW	IGHV4-39	IGHD3-22	IGHJ5	11	21	47	56
1	1.0984182776801405E-4	TGTGCGAGAGTGCCCTACCAAGCGAAGTATAGCAGTGGCTGGTACTCCTACTACTACGGTATGGACGTCTGG	CARVPYQAKYSSGWYSYYYGMDVW	IGHV3-53	IGHD6-19	IGHJ6	9	26	41	42
1	1.0984182776801405E-4	TGTGCGAGAGCCCCCGGTATTACGATTTTTGGAGTGGTTATTATGTCCACAAAGGGGGGTATGGACGTCTGG	CARAPGITIFGVVIMSTKGGMDVW	IGHV4-34	IGHD3-3	IGHJ6	9	16	43	60
1	1.0984182776801405E-4	TGTGCGAGAGGCCCCAAGGTCTCGAGGGGAAAATGGTTCGGGCAGTTAGATGAGTATCACTTTGACTACTGG	CARGPKVSRGKWFGQLDEYHFDYW	IGHV1-8	IGHD3-10	IGHJ4	12	32	47	58
1	1.0984182776801405E-4	TGTGCGAGAGGGGTGTTTTGTAGTGGTGGTAGCTGCCGAAATTACTACTACTACTACGGTATGGACGTCTGG	CARGVFCSGGSCRNYYYYYGMDVW	IGHV4-34	IGHD2-15	IGHJ6	10	17	35	40
1	1.0984182776801405E-4	TGTGCGAGAGATCAACCCTATGTTTACGATTTTTGGAGTGACAACCCCTCTGACTACGGTATGGACGTCTGG	CARDQPYVYDFWSDNPSDYGMDVW	IGHV4-4	IGHD3-3	IGHJ6	12	23	39	60
1	1.0984182776801405E-4	TGTGCGAGAGATGGGGGGCAGTGGCTGGTACTTGTTTTTTCCCCCCGCTACTACTACTACATGGACGTCTGG	CARDGGQWLVLVFSPRYYYYMDVW	IGHV1-46	IGHD6-19	IGHJ6	11	17	30	47
1	1.0984182776801405E-4	TGTGCGAGAGACCTTTTCGTGGGAGACCGATATTGTAGTGGTGGTAGCTGCTACTCGGACTTCCAGCACTGG	CARDLFVGDRYCSGGSCYSDFQHW	IGHV4-31	IGHD2-15	IGHJ1	10	28	55	58
1	1.0984182776801405E-4	TGTGCGAGAGACGCTAATACGTATTACTATGATAGTAGTGGTTATTACTACGAGTACTACTTTGACTACTGG	CARDANTYYYDSSGYYYEYYFDYW	IGHV4-31	IGHD3-22	IGHJ4	10	14	51	52
1	1.0984182776801405E-4	TGTGCGAGAGAGCTAATGTATAGCAGTACACCCCCTCCGCTCGTTTACTACTACTACGGTATGGACGTCTGG	CARELMYSSTPPPLVYYYYGMDVW	IGHV4-34	IGHD6-19	IGHJ6	9	17	26	45
1	1.0984182776801405E-4	TGTGCGAGAGAGGGGAAAACGTATTACGATATTTTGACTGGTTATCTCCGTCCCTACTACATGGACGTCTGG	CAREGKTYYDILTGYLRPYYMDVW	IGHV4-31	IGHD3-9	IGHJ6	10	18	44	53
1	1.0984182776801405E-4	TGTGCGAGAGAGAGAGGAAGAGCGTATTACGATATTTTGACTGGTTATTCGCCTCGTTACTTTGACTACTGG	CARERGRAYYDILTGYSPRYFDYW	IGHV4-31	IGHD3-9	IGHJ4	10	22	48	57
1	1.0984182776801405E-4	TGTGCGAGAGAAGGCTATTACGATTTTTGGAGTGGTTATTATCGTCTCTACTACTACGGTATGGACGTCTGG	CAREGYYDFWSGYYRLYYYGMDVW	IGHV1-18	IGHD3-3	IGHJ6	10	15	41	47
1	1.0984182776801405E-4	TGTGCGAGAGAAGGCTATTACGATTTTTGGAGTGGTTATTATCGTCTCTACTACTACGGTATGGACGTCTGG	CAREGYYDFWSGYYRLYYYGMDVW	IGHV4-31	IGHD3-3	IGHJ6	10	15	41	47
1	1.0984182776801405E-4	TGTGCGAGAGAAGGGAAAACGTATTACGATATTTTGACTGGTTATCTCCGTCCCTACTACATGGACGTCTGG	CAREGKTYYDILTGYLRPYYMDVW	IGHV4-31	IGHD3-9	IGHJ6	10	18	44	53
1	1.0984182776801405E-4	TGTGCGAGAACCCCTAGATCATATTACGATTTTTGGAGTGGTTATCACCAACCTTACTACTTTGACTACTGG	CARTPRSYYDFWSGYHQPYYFDYW	IGHV4-28	IGHD3-3	IGHJ4	9	21	44	54
1	1.0984182776801405E-4	TGTGCGAGAACGATTAGGGCTTTTACCATGATAGTAGTCGTCGCCTACTACTCCTACTACATGGACGTCTGG	CARTIRAFTMIVVVAYYSYYMDVW	IGHV4-34	IGHD3-22	IGHJ6	8	22	37	44
1	1.0984182776801405E-4	TGTGCGAGAAATGGATGGACTACAGTAACTACTGGCATTGAGTACTACTACTACTACTACATGGACGTCTGG	CARNGWTTVTTGIEYYYYYYMDVW	IGHV4-28	IGHD4-11	IGHJ6	11	17	31	42
1	1.0984182776801405E-4	TGTGCGAAAGAGGACGGAATTATGATTACGTTTGGGGGAGTTATCGTTATACATAACTGGTTCGACCCCTGG	CAKEDGIMITFGGVIVIHNWFDPW	IGHV3-23	IGHD3-16	IGHJ5	10	18	51	54
1	1.0984182776801405E-4	TGTGCAAGAGTGGGGTATTACTATGATAGTAGTGGTTACCGATCTTACTACTACTACGGTATGGACGTCTGG	CARVGYYYDSSGYRSYYYYGMDVW	IGHV3-13	IGHD3-22	IGHJ6	9	14	37	45
1	1.0984182776801405E-4	TGTGCAAGAGCCAAAACCGCCCAGGTGGTTCGGGGAGTTACGATCTACTACTACTACTACATGGACGTCTGG	CARAKTAQVVRGVTIYYYYYMDVW	IGHV3-13	IGHD3-10	IGHJ6	9	25	39	44
1	1.0984182776801405E-4	TGTGCAAGAGGCAATACTTTTACTAGTAGTAGTGGTTATCGCTACTACTACTACTACGGTATGGACGTCTGG	CARGNTFTSSSGYRYYYYYGMDVW	IGHV3-13	IGHD2-15	IGHJ6	9	11	15	23
1	1.0984182776801405E-4	TGTGCAAGAGGGGCCAGTATTACTATGGTTCGGGGAAAAAAATACTACTACTACTACTACATGGACGTCTGG	CARGASITMVRGKKYYYYYYMDVW	IGHV3-13	IGHD3-10	IGHJ6	9	16	35	42
1	1.0984182776801405E-4	TGTGCAAAAGATATCGGCAAGAAATGGTATAGCAGCAGCTGGAGGTACTACTACTACTACATGGACGTCTGG	CAKDIGKKWYSSSWRYYYYYMDVW	IGHV3-43	IGHD6-13	IGHJ6	13	25	41	45
1	1.0984182776801405E-4	TGTGTGAGAGAGGGGCTCCATAGCAGCTGGTACTACTACAATATCCTTCCCCCGTACTTTGACTACTGG	CVREGLHSSWYYYNILPPYFDYW	IGHV3-11	IGHD2-2	IGHJ4	10	18	46	54
1	1.0984182776801405E-4	TGTGCGGGAGATCAGGGATATTGTAGTGGTGGTAGCTGCTCCTACTACTACTACGGTATGGACGTCTGG	CAGDQGYCSGGSCSYYYYGMDVW	IGHV3-64	IGHD2-15	IGHJ6	12	15	39	41
1	1.0984182776801405E-4	TGTGCGGGAGATCAGGGATATTGTAGTGGTGGTAGCTGCTCCTACTACTACTACGGTATGGACGTCTGG	CAGDQGYCSGGSCSYYYYGMDVW	IGHV4-31	IGHD2-15	IGHJ6	12	15	39	41
1	1.0984182776801405E-4	TGTGCGACCCAGGCCGTATTACGATATTTTGACTGGTTATTATCTGAATTAAACTGGTTCGACCCCTGG	CATQAVLRYFDWLLSELNWFDPW	IGHV1-69	IGHD3-9	IGHJ5	6	14	42	51
1	1.0984182776801405E-4	TGTGCGAGCTGCCCGGCCGATAGCAGTACGATTAATCGCCACTACTACTACTACGGTATGGACGTCTGG	CASCPADSSTINRHYYYYGMDVW	IGHV4-61	IGHD2-21	IGHJ6	7	19	26	40
1	1.0984182776801405E-4	TGTGCGAGCCCTACGGTACAGATCAGTATAGCAGCAGCTGGTACGTCCTACTACGGTATGGACGTCTGG	CASPTVQISIAAAGTSYYGMDVW	IGHV4-39	IGHD6-13	IGHJ6	7	25	45	47
1	1.0984182776801405E-4	TGTGCGAGCGCCAGCCGATATTGTAGTGGTGGTAGCTGCTACGCCACGTGGAACTGGTTCGACCCCTGG	CASASRYCSGGSCYATWNWFDPW	IGHV4-4	IGHD2-15	IGHJ5	7	16	41	51
1	1.0984182776801405E-4	TGTGCGAGGAGCCCCAATAACTACTATGGTTCGGGGAGTTATTATGACCCTGATGCTTTTGATATCTGG	CARSPNNYYGSGSYYDPDAFDIW	IGHV1-46	IGHD3-10	IGHJ3	7	21	44	50
1	1.0984182776801405E-4	TGTGCGAGATCTCCTTCTCTCAATATTGTAGTGGTGGTAGCTGCTAGCTGGGGGTGGTTCGACCCCTGG	CARSPSLNIVVVVAASWGWFDPW	IGHV4-55	IGHD2-15	IGHJ5	9	22	45	54
1	1.0984182776801405E-4	TGTGCGAGATCTGGGTATTGTACTAATGGTGTATGCTATACCGATTACTACTACGGTATGGACGTCTGG	CARSGYCTNGVCYTDYYYGMDVW	IGHV4-34	IGHD2-8	IGHJ6	8	15	42	45
1	1.0984182776801405E-4	TGTGCGAGATCTGGGTATTGTACTAATGGTGTATGCTATACCGATTACTACTACGGTATGGACGTCTGG	CARSGYCTNGVCYTDYYYGMDVW	IGHV4-55	IGHD2-8	IGHJ6	9	15	42	45
1	1.0984182776801405E-4	TGTGCGAGACTGCCGATTATGATTACGTTTGGGGGAGTTATCGCCAACTACAACTGGTTCGACCCCTGG	CARLPIMITFGGVIANYNWFDPW	IGHV5-10-1	IGHD3-16	IGHJ5	9	15	42	48
1	1.0984182776801405E-4	TGTGCGAGACGTACCTATGATAGTAGTGGTTATTACTACGGCTACTACTACTACTACATGGACGTCTGG	CARRTYDSSGYYYGYYYYYMDVW	IGHV5-10-1	IGHD3-22	IGHJ6	9	14	39	41
1	1.0984182776801405E-4	TGTGCGAGACGAATTGCCCAAGGGTATTACTATGATAGTAGTGGTTACTTTGATGCTTTTGATATCTGG	CARRIAQGYYYDSSGYFDAFDIW	IGHV4-39	IGHD3-22	IGHJ3	9	23	46	50
1	1.0984182776801405E-4	TGTGCGAGACATTCGTCGCGTAGTTTATGGTTCGGGGACTTATCTCTACCCGGGGCCTTTGATATCTGG	CARHSSRSLWFGDLSLPGAFDIW	IGHV5-10-1	IGHD3-10	IGHJ3	11	25	42	57
1	1.0984182776801405E-4	TGTGCGAGACATATCCGAGGTACGGTGACTATATTTCGGAGTAACTACTACTACTACATGGACGTCTGG	CARHIRGTVTIFRSNYYYYMDVW	IGHV4-39	IGHD4-17	IGHJ6	11	20	30	43
1	1.0984182776801405E-4	TGTGCGAGACACGGTTTCACAATAGATTTTTGGAGTGGTTATTTGAGGGCTGATGCTTTTGATATCTGG	CARHGFTIDFWSGYLRADAFDIW	IGHV3-66	IGHD3-3	IGHJ3	8	24	42	50
1	1.0984182776801405E-4	TGTGCGAGAGTTGGGGGGCGATATTTTGACTGGTTATTACTCACGTACGAATGGGGCTTTGACTACTGG	CARVGGRYFDWLLLTYEWGFDYW	IGHV3-30	IGHD3-9	IGHJ4	9	18	38	56
1	1.0984182776801405E-4	TGTGCGAGAGTATATTACTATGATAGTAGTGGTTATTATCGGAGGGGGCATGATGCTTTTGATATCTGG	CARVYYYDSSGYYRRGHDAFDIW	IGHV4-31	IGHD3-22	IGHJ3	9	12	37	48
1	1.0984182776801405E-4	TGTGCGAGAGCTCGAAGGGGGTTTGACTGGTTATTAAATCCCGGCTTGAGGGTTGCTTTTGATATCTGG	CARARRGFDWLLNPGLRVAFDIW	IGHV4-34	IGHD3-9	IGHJ3	9	21	35	53
1	1.0984182776801405E-4	TGTGCGAGAGGTCCCAGGGATTGTAGTGGTGGTAACTGCAACGAATCCCGCTACGGTATGGACGTCTGG	CARGPRDCSGGNCNESRYGMDVW	IGHV1-8	IGHD2-15	IGHJ6	10	19	38	57
1	1.0984182776801405E-4	TGTGCGAGAGGCCTGGATGTTCGGGGACAGTGGGGGCGATACTACTACTACTACTACATGGACGTCTGG	CARGLDVRGQWGRYYYYYYMDVW	IGHV1-8	IGHD3-10	IGHJ6	13	18	26	39
1	1.0984182776801405E-4	TGTGCGAGAGGGCCATATTGTACTAATGGTGTATGCTATACAACCCCGGTGTACTACTTTGACTACTGG	CARGPYCTNGVCYTTPVYYFDYW	IGHV7-4-1	IGHD2-8	IGHJ4	9	14	40	50
1	1.0984182776801405E-4	TGTGCGAGAGGGCCAAATTCGTATTACGATATTTTGTCGGGGTCGGTGGTGGGGCCTAATGACTACTGG	CARGPNSYYDILSGSVVGPNDYW	IGHV3-21	IGHD3-9	IGHJ4	9	15	35	59
1	1.0984182776801405E-4	TGTGCGAGAGGGGGTGATATTGTACTAATGGTGTATGCTATCCACTACTACTACGGTATGGACGTCTGG	CARGGDIVLMVYAIHYYYGMDVW	IGHV1-8	IGHD2-8	IGHJ6	10	15	40	43
1	1.0984182776801405E-4	TGTGCGAGAGGGGGGGTGGTGGTAGCTGCTACTCCGACCCCTCCCTACTACTACTACATGGACGTCTGG	CARGGVVVAATPTPPYYYYMDVW	IGHV1-8	IGHD2-15	IGHJ6	10	15	35	44
1	1.0984182776801405E-4	TGTGCGAGAGGGGGGAGTTATAGTGGGAGCTACTTTGGGGAGTACTACTACTACGGTATGGACGTCTGG	CARGGSYSGSYFGEYYYYGMDVW	IGHV1-8	IGHD1-26	IGHJ6	10	18	33	42
1	1.0984182776801405E-4	TGTGCGAGAGGAGGGTGGGATAGAGGATATTGTACTAATGGTGTATGCCTTGGCGGTATGGACGTCTGG	CARGGWDRGYCTNGVCLGGMDVW	IGHV1-8	IGHD2-8	IGHJ6	10	23	47	57
1	1.0984182776801405E-4	TGTGCGAGAGATTTGGGGGATTGTAGTGGTGGTAGCTGCTATAGTAATTGGAATGCTTTTGATATCTGG	CARDLGDCSGGSCYSNWNAFDIW	IGHV3-53	IGHD2-15	IGHJ3	11	19	40	52
1	1.0984182776801405E-4	TGTGCGAGAGATTCGGCTACAGATGGCTACAATCGTCGGTTCTTGGGAGCAAATGCTTTTGATATCTGG	CARDSATDGYNRRFLGANAFDIW	IGHV4-31	IGHD5-24	IGHJ3	11	20	32	52
1	1.0984182776801405E-4	TGTGCGAGAGATTGGGATTACTATGATAGTAGTGGTTATTTAGGCTACTACTACGGTATGGACGTCTGG	CARDWDYYDSSGYLGYYYGMDVW	IGHV4-31	IGHD3-22	IGHJ6	11	16	39	44
1	1.0984182776801405E-4	TGTGCGAGAGATCCCACCAATAGTGGGAGCTACTCCAGTACGGACTACTACTACGGTATGGACGTCTGG	CARDPTNSGSYSSTDYYYGMDVW	IGHV1-46	IGHD1-26	IGHJ6	12	19	33	43
1	1.0984182776801405E-4	TGTGCGAGAGATCCAGGGCCATTTATTGTAGTAGTACCAGCTGCTATATTGGGCGCTTTTGATATCTGG	CARDPGPFIVVVPAAILGAFDIW	IGHV4-31	IGHD2-2	IGHJ3	12	23	46	54
1	1.0984182776801405E-4	TGTGCGAGAGATCGAGGGCAGCAGCTGGTATTGTTCGTTGTGGGTAGTTCCAACTGGTTCGACCCCTGG	CARDRGQQLVLFVVGSSNWFDPW	IGHV4-31	IGHD6-13	IGHJ5	12	17	29	50
1	1.0984182776801405E-4	TGTGCGAGAGATCATTTTGGACGATGGTACTATGGTTCGGGGAGTTATTATAACGACTTTGACTACTGG	CARDHFGRWYYGSGSYYNDFDYW	IGHV1-18	IGHD3-10	IGHJ4	12	27	54	55
1	1.0984182776801405E-4	TGTGCGAGAGATGCCGTAGAGGGAGCTACCAGCCGATGGGACTCCTACTACTTCTACATGGACGTCTGG	CARDAVEGATSRWDSYYFYMDVW	IGHV1-2	IGHD1-26	IGHJ6	11	16	28	40
1	1.0984182776801405E-4	TGTGCGAGAGATAATTATCGGAGTATTACGATTTTTGGAGTGGTTACCCCGGGGGGTATGGACGTCTGG	CARDNYRSITIFGVVTPGGMDVW	IGHV3-33	IGHD3-3	IGHJ6	11	22	45	57
1	1.0984182776801405E-4	TGTGCGAGAGATAATGAAGGAAGAGACTGGTTATTCATGACTGACTACTACTACTACATGGACGTCTGG	CARDNEGRDWLFMTDYYYYMDVW	IGHV4-31	IGHD3-9	IGHJ6	11	24	34	43
1	1.0984182776801405E-4	TGTGCGAGAGACCTCACCCGGACTACAGTAACTACCCATCCCTACTACTACTACGGTATGGACGTCTGG	CARDLTRTTVTTHPYYYYGMDVW	IGHV4-31	IGHD4-11	IGHJ6	14	20	34	41
1	1.0984182776801405E-4	TGTGCGAGAGACCGATGGGATATTGTACTATTAGTGTATGGGAAATTAACCGACGGTATGGACGTCTGG	CARDRWDIVLLVYGKLTDGMDVW	IGHV4-31	IGHD2-8	IGHJ6	10	17	39	57
1	1.0984182776801405E-4	TGTGCGAGAGAGTTTTGGGAGTATAGCAGCAGCTCACCAGATCGCTACTACTACGGTATGGACGTCTGG	CAREFWEYSSSSPDRYYYGMDVW	IGHV4-31	IGHD6-13	IGHJ6	10	20	33	44
1	1.0984182776801405E-4	TGTGCGAGAGAGCCTGGCTCGCTTACGATATTTAGTCTTAACAAGCGGGGGGGGTACTTTGACTACTGG	CAREPGSLTIFSLNKRGGYFDYW	IGHV3-11	IGHD3-9	IGHJ4	10	22	32	54
1	1.0984182776801405E-4	TGTGCGAGAGAGCCAGAAGAGATGGACGTGGATACAGCTATGGTTCGGTGGGGCTGGTTCGACCCCTGG	CAREPEEMDVDTAMVRWGWFDPW	IGHV4-39	IGHD5-18	IGHJ5	8	25	44	53
1	1.0984182776801405E-4	TGTGCGAGAGAGCCAGAAGAGATGGACGTGGATACAGCTATGGTTCGGTGGGGCTGGTTCGACCCCTGG	CAREPEEMDVDTAMVRWGWFDPW	IGHV4-55	IGHD5-18	IGHJ5	8	25	44	53
1	1.0984182776801405E-4	TGTGCGAGAGAGGTTATGATTACGTTTGGGGGAGTTATCGTCCCCCAGGCCGGGTACTTTGACTACTGG	CAREVMITFGGVIVPQAGYFDYW	IGHV4-28	IGHD3-16	IGHJ4	8	13	40	54
1	1.0984182776801405E-4	TGTGCGAGAGAGGTTATGATTACGTTTGGGGGAGTTATCGTCCCCCAGGCCGGGTACTTTGACTACTGG	CAREVMITFGGVIVPQAGYFDYW	IGHV4-31	IGHD3-16	IGHJ4	10	13	40	54
1	1.0984182776801405E-4	TGTGCGAGAGAGATAGTGGTGGTAGCTGCTACTCGGCGATATTACTACTACTACGGTATGGACGTCTGG	CAREIVVVAATRRYYYYYGMDVW	IGHV3-11	IGHD2-15	IGHJ6	10	13	33	42
1	1.0984182776801405E-4	TGTGCGAGAGAGATAGTGGTGGTAGCTGCTACTCGGCGATACTACTACTACTACGGTATGGACGTCTGG	CAREIVVVAATRRYYYYYGMDVW	IGHV3-30	IGHD2-15	IGHJ6	10	13	33	39
1	1.0984182776801405E-4	TGTGCGAGAGAATTCGAGCTGGCCGGACAGATAGCAGCTCGTCCTGGAGGTTGGTACTTCGATCTCTGG	CAREFELAGQIAARPGGWYFDLW	IGHV1-69D	IGHD6-6	IGHJ2	10	30	43	51
1	1.0984182776801405E-4	TGTGCGAGAGAATTCGAGCTGGCCGGACAGATAGCAGCTCGTCCTGGAGGTTGGTACTTCGATCTCTGG	CAREFELAGQIAARPGGWYFDLW	IGHV3-43	IGHD6-6	IGHJ2	4	30	43	51
1	1.0984182776801405E-4	TGTGCGAGAGAACCGTATTACTATGATAGTAGTGGTCCTTACTACTACTACTACGGTATGGACGTCTGG	CAREPYYYDSSGPYYYYYGMDVW	IGHV4-4	IGHD3-22	IGHJ6	10	13	35	38
1	1.0984182776801405E-4	TGTGCGAGAGAACCATTCGAGTATAGCAGCTCGTCGGTAGAGTACTACTACTACGGTATGGACGTCTGG	CAREPFEYSSSSVEYYYYGMDVW	IGHV3-64	IGHD6-6	IGHJ6	10	16	34	42
1	1.0984182776801405E-4	TGTGCGAGAGAAAATGGAGGTATACAGCTATGGTTAACGGGCTACTACTACTACTACATGGACGTCTGG	CARENGGIQLWLTGYYYYYMDVW	IGHV4-31	IGHD5-18	IGHJ6	10	21	35	41
1	1.0984182776801405E-4	TGTGCGAGAGAAAAAGCCGACTATGATAGTAGTGGTTATTACTACTACTACTACGGTATGGACGTCTGG	CAREKADYDSSGYYYYYYGMDVW	IGHV4-31	IGHD3-22	IGHJ6	10	19	35	36
1	1.0984182776801405E-4	TGTGCGAGAACATGGGGATCTTATTATAGCAGTGGCTGGTACTACTACTACTACTACATGGACGTCTGG	CARTWGSYYSSGWYYYYYYMDVW	IGHV4-28	IGHD6-19	IGHJ6	9	24	38	39
1	1.0984182776801405E-4	TGTGCGAAAGCGAACAGTATTACGATTTTTGGAGTGGTTATGGACTACTACTACGGTATGGACGTCTGG	CAKANSITIFGVVMDYYYGMDVW	IGHV4-39	IGHD3-3	IGHJ6	6	16	40	43
1	1.0984182776801405E-4	TGTGCGAAAGATCTTAGTCCCCACGTTTGGGGGAACTCCTTTAGCGGGATTGATTCTTTTGATATCTGG	CAKDLSPHVWGNSFSGIDSFDIW	IGHV3-30	IGHD3-16	IGHJ3	13	22	33	50
1	1.0984182776801405E-4	TGTGCGAAAGATCACAGTCCCTTAATGGTGTATGCTATCTTACCCTACTACTACGGTATGGACGTCTGG	CAKDHSPLMVYAILPYYYGMDVW	IGHV3-60	IGHD2-8	IGHJ6	12	22	37	44
1	1.0984182776801405E-4	TGTGCACGGGCCCCCCGCGTATGGTTCGCGGACCTGACAAAGGTGACGTCTGATGCTTTTGATTTCTGG	CARAPRVWFADLTKVTSDAFDFW	IGHV3-75	IGHD3-10	IGHJ3	4	19	31	50
1	1.0984182776801405E-4	TGTGCACGGGCCCCCCGCGTATGGTTCGGGGACCTCACAAAGCTGACGTCTGATGCTTTTGATATCTGG	CARAPRVWFGDLTKLTSDAFDIW	IGHV3-75	IGHD3-10	IGHJ3	4	19	31	50
1	1.0984182776801405E-4	TGTGCACGGATAGAAGTAGGGGCTAGCAGTGGCTGGTACTCGCTAACGAATGATGCTTTTGATATCTGG	CARIEVGASSGWYSLTNDAFDIW	IGHV2-70	IGHD6-19	IGHJ3	11	23	38	49
1	1.0984182776801405E-4	TGTGCACGGACCCCTGGTTACTATGAGAGTGGTGGTAATTACGCCTTGGGGGATGCTTTTGACCTCTGG	CARTPGYYESGGNYALGDAFDLW	IGHV2-26	IGHD3-22	IGHJ3	9	17	41	51
1	1.0984182776801405E-4	TGTGCACGGACACTTGGTTATTATGAGAGTAGTGATTATTACGCCTTGGGGAATGCTTTTGATCTCTGG	CARTLGYYESSDYYALGNAFDLW	IGHV2-26	IGHD3-22	IGHJ3	9	17	41	52
1	1.0984182776801405E-4	TGTGCACGGACACTTGGTTACTATGACAGTGGTGATAATTACGCCTTGGGGGATGCTTTTGATCTCTGG	CARTLGYYDSGDNYALGDAFDLW	IGHV2-26	IGHD3-22	IGHJ3	9	17	41	51
1	1.0984182776801405E-4	TGTGCACGGACACTTGGTTACTATGAGAGTAGTGGTTATTACGCCTTGGGGGATGCTTTTGATCTCTGG	CARTLGYYESSGYYALGDAFDLW	IGHV2-26	IGHD3-22	IGHJ3	9	17	41	51
1	1.0984182776801405E-4	TGTGCACGGACAGTTGGTTACTATCAGACTGATAATTCTTACGACTTGGGGGACGCTTTTGATCTCTGG	CARTVGYYQTDNSYDLGDAFDLW	IGHV2-70	IGHD3-16	IGHJ3	9	45	52	54
1	1.0984182776801405E-4	TGTGCAAGAGGGTCTACTATGGTTCGGGGAGTTCACCGCCCCTACTACTACTACTACATGGACGTCTGG	CARGSTMVRGVHRPYYYYYMDVW	IGHV3-13	IGHD3-10	IGHJ6	9	14	32	41
1	1.0984182776801405E-4	TGTGCAAGAGGGACTTTCGATATTTTGACTGGTTATTCCAACTACTACTACTACTACATGGACGTCTGG	CARGTFDILTGYSNYYYYYMDVW	IGHV3-13	IGHD3-9	IGHJ6	9	17	36	40
1	1.0984182776801405E-4	TGTGCAAGAGACCACTCGATTGGCTGTAGTGGTGGTCGCTGCTATCCCGCCGTTGGCCTTGACTACTGG	CARDHSIGCSGGRCYPAVGLDYW	IGHV3-43	IGHD2-15	IGHJ4	10	24	43	58
1	1.0984182776801405E-4	TGTACTAGAGATTGGGTCCCACCGAGGGACTACGGTGACTACCAGGACCTGGGGTGGTTCGACCCCTGG	CTRDWVPPRDYGDYQDLGWFDPW	IGHV3-49	IGHD4-17	IGHJ5	11	27	41	54
1	1.0984182776801405E-4	TGTACCACAGGGGACTCGTATTACTATGATAGTAGTGGTTATTACGTGAGGTATGCTTTTGATATCTGG	CTTGDSYYYDSSGYYVRYAFDIW	IGHV3-15	IGHD3-22	IGHJ3	9	16	44	52
1	1.0984182776801405E-4	TGTACCACAGATCAGGGGGGGTACGATTTTTGGAGTGGTTTCCTACCCGCGGATGCTTTTGATATCTGG	CTTDQGGYDFWSGFLPADAFDIW	IGHV3-15	IGHD3-3	IGHJ3	12	21	39	51
1	1.0984182776801405E-4	TATGCGAGCTCTGTAGGATATTGTAGTGGTGGTAGCTGCTACGTACGTCTACGGGGGTTTGACTACTGG	YASSVGYCSGGSCYVRLRGFDYW	IGHV4-39	IGHD2-15	IGHJ4	7	13	41	57
1	1.0984182776801405E-4	TATGCGAGCTCTGTAGGATATTGTAGTGGTGGTAGCTGCTACGTACGTCTACGGGGGTTTGACTACTGG	YASSVGYCSGGSCYVRLRGFDYW	IGHV4-4	IGHD2-15	IGHJ4	7	13	41	57
1	1.0984182776801405E-4	TGTTCGGGAAGCCGTTACGATTTTTTTGGATGGCTTTATGGAAGGGGTAATGCTCTTAATATCTGG	CSGSRYDFFGWLYGRGNALNIW	IGHV3-22	IGHD3-3	IGHJ3	4	14	24	49
1	1.0984182776801405E-4	TGTTCGGGAAGCCGTTACGATTTTTTTGGATGGCTTTATGGAAGGGGTAATGCTCTTAATATCTGG	CSGSRYDFFGWLYGRGNALNIW	IGHV4-30-2	IGHD3-3	IGHJ3	2	14	24	49
1	1.0984182776801405E-4	TGTTCGGGAAGCCGCTACGATTTTTTTGGATGGCTTTATGGAAGGGGTAATGCTTTTGAAATGTGG	CSGSRYDFFGWLYGRGNAFEMW	IGHV4-34	IGHD3-3	IGHJ3	12	15	24	49
1	1.0984182776801405E-4	TGTTCGAGAAGCCGTTATGATTTTTTTGGATGGCTTTATGGAAGGGGCAATGCTCTTGATCTCTGG	CSRSRYDFFGWLYGRGNALDLW	IGHV4-34	IGHD3-16	IGHJ3	12	14	21	49
1	1.0984182776801405E-4	TGTTCGAGAAGCCGTTATGATTTTTTTGGATGGCTTTATGGAAGGGGCAATGCTCTTGATCTCTGG	CSRSRYDFFGWLYGRGNALDLW	IGHV3-21	IGHD3-16	IGHJ3	8	14	21	49
1	1.0984182776801405E-4	TGTTGCACTGCTGCCGAGACCCCAGAATACAGTGGGAGCTACGGCGGTCGCTACTCTGACTACTGG	CCTAAETPEYSGSYGGRYSDYW	IGHV3-22	IGHD1-26	IGHJ4	3	30	41	50
1	1.0984182776801405E-4	TGTGTCCGTTGGTTTTACCATGATAGTGGTGATTATAACTTGGGCGAATTGGATGCCCCCGACTGG	CVRWFYHDSGDYNLGELDAPDW	IGHV1-46	IGHD3-22	IGHJ4	3	14	39	61
1	1.0984182776801405E-4	TGTGTAAAAGATATTATCGGCCAACATTGTAGGGGTGTTGGCTGTTACTCGGCTTTTGATCTCTGG	CVKDIIGQHCRGVGCYSAFDLW	IGHV3-9	IGHD2-15	IGHJ3	13	25	49	51
1	1.0984182776801405E-4	TGTGCGCGAACCCTTTATAGCAGTGACTGGAACGCCGCCACTTACGTCTTTCCGTTTGACTACTGG	CARTLYSSDWNAATYVFPFDYW	IGHV3-30	IGHD6-19	IGHJ4	5	15	33	54
1	1.0984182776801405E-4	TGTGCGACCCGTATTATGATTACGTTTGGGGGAGTTATCGTTATACCGGGATACTTCCAGCACTGG	CATRIMITFGGVIVIPGYFQHW	IGHV4-59	IGHD3-16	IGHJ1	6	9	48	50
1	1.0984182776801405E-4	TGTGCGAGTTCCCCGCACTGCAGTGGTAGTAGCTGCTACTCCCCCCCGTACTTCTTTGACTACTGG	CASSPHCSGSSCYSPPYFFDYW	IGHV4-39	IGHD2-15	IGHJ4	7	21	41	47
1	1.0984182776801405E-4	TGTGCGAGGTTCCGGTATAGCAGCAGCTGGTCCACTCGGGACTACTACTACTACATGGACGTCTGG	CARFRYSSSWSTRDYYYYMDVW	IGHV3-33	IGHD6-13	IGHJ6	7	13	30	40
1	1.0984182776801405E-4	TGTGCGAGGTATGACTACGGTGACTACGAAGTTGAATTTTACTACTACTACGGTATGGACGTCTGG	CARYDYGDYEVEFYYYYGMDVW	IGHV4-55	IGHD4-17	IGHJ6	11	12	31	39
1	1.0984182776801405E-4	TGTGCGAGGCTGGCGGGGTTTTACTATGATAGTAGTGGTTATTATATTGGCGCTTTTGATATCTGG	CARLAGFYYDSSGYYIGAFDIW	IGHV4-39	IGHD3-22	IGHJ3	7	20	43	51
1	1.0984182776801405E-4	TGTGCGAGGCTAACAACATATTCCAATTTTTTGACTGTTTATTCTCGTAGCTGGTTCGACCGTTGG	CARLTTYSNFLTVYSRSWFDRW	IGHV5-10-1	IGHD3-9	IGHJ5	7	18	42	50
1	1.0984182776801405E-4	TGTGCGAGGGGGCGGTATTGTAGTAGTACCAGCTGCTATGAGAACTACTACTACATGGACGTCTGG	CARGRYCSSTSCYENYYYMDVW	IGHV4-4	IGHD2-2	IGHJ6	7	15	39	43
1	1.0984182776801405E-4	TGTGCGAGGAGCAAATATTGTGGTGGCTCCTGCCATTTGGGGAACTCCTGGTACTTCGATCTCTGG	CARSKYCGGSCHLGNSWYFDLW	IGHV3-48	IGHD2-21	IGHJ2	7	14	25	47
1	1.0984182776801405E-4	TGTGCGAGATTATATTACTATGGTTCGGGGAGTTATTATAAGGGGAAATACTACTTTGACTACTGG	CARLYYYGSGSYYKGKYYFDYW	IGHV7-81	IGHD3-10	IGHJ4	9	12	40	48
1	1.0984182776801405E-4	TGTGCGAGATCATATTGGGCTACGGGGAGCGCGCGAAAGTACTACTACTACTACATGGACGTCTGG	CARSYWATGSARKYYYYYMDVW	IGHV4-55	IGHD2-21	IGHJ6	9	10	16	39
1	1.0984182776801405E-4	TGTGCGAGACATGCCTTTTATTACTATGATAGTAGTGCTTATTACTTGTCTGCTTTTGATATCTGG	CARHAFYYYDSSAYYLSAFDIW	IGHV4-39	IGHD3-22	IGHJ3	12	18	45	50
1	1.0984182776801405E-4	TGTGCGAGACACTCTCTATTACGATTTTTGGAGTGGTTTGTGGGAGAGTACTACTTTGACTACTGG	CARHSLLRFLEWFVGEYYFDYW	IGHV5-10-1	IGHD3-3	IGHJ4	10	16	37	46
1	1.0984182776801405E-4	TGTGCGAGACAGATGATGATTCGGGGAGCAACACCCGACCGCCAATACAGCTGGTTCGACCCCTGG	CARQMMIRGATPDRQYSWFDPW	IGHV3-53	IGHD3-10	IGHJ5	8	15	27	45
1	1.0984182776801405E-4	TGTGCGAGAGTTTGGCCGAACGTGGATACAGCTATGGTTACTGGGCTTTACTACTTTGACTACTGG	CARVWPNVDTAMVTGLYYFDYW	IGHV1-46	IGHD5-18	IGHJ4	9	19	40	48
1	1.0984182776801405E-4	TGTGCGAGAGTTGGTATAGCAGTGGCTGGTAAGTCCTACTACTACTACTACGGTATGGACGTCTGG	CARVGIAVAGKSYYYYYGMDVW	IGHV4-34	IGHD6-19	IGHJ6	9	12	30	36
1	1.0984182776801405E-4	TGTGCGAGAGTCCCGATATGGGGGCTGGGTCCCTTTGGCTACTACTACTACGGTATGGACGTCTGG	CARVPIWGLGPFGYYYYGMDVW	IGHV4-31	IGHD3-16	IGHJ6	9	18	23	38
1	1.0984182776801405E-4	TGTGCGAGAGTCCACCATTACTATGGTTCGGGGAGTACCCTGGGGGCCGCTTTCTTTGACTACTGG	CARVHHYYGSGSTLGAAFFDYW	IGHV4-34	IGHD3-10	IGHJ4	9	16	35	53
1	1.0984182776801405E-4	TGTGCGAGAGTGACCGATTACTATGGTTCGGGGAGCCCAACCTGGTACTACTACATGGACGTCTGG	CARVTDYYGSGSPTWYYYMDVW	IGHV4-34	IGHD3-10	IGHJ6	9	16	34	45
1	1.0984182776801405E-4	TGTGCGAGAGGTGGGTGGGTTCGGGGAATTAAAGCGCCATACTACTACTACTACATGGACGTCTGG	CARGGWVRGIKAPYYYYYMDVW	IGHV1-8	IGHD3-10	IGHJ6	10	17	30	39
1	1.0984182776801405E-4	TGTGCGAGAGGCAGATATTGTAGTGGTGGTAGCTGCGGCGGTTACTACTACTACATGGACGTCTGG	CARGRYCSGGSCGGYYYYMDVW	IGHV3-53	IGHD2-15	IGHJ6	9	13	35	42
1	1.0984182776801405E-4	TGTGCGAGAGGCAATGGAGGGTTTAGAGATGGCTACAATCTCTACTACTACTACATGGACGTCTGG	CARGNGGFRDGYNLYYYYMDVW	IGHV1-8	IGHD5-24	IGHJ6	11	23	38	41
1	1.0984182776801405E-4	TGTGCGAGAGGGGGCGCTACGTATTACTATGATAGTAGTGGTTATTGGCATGCTTTTGATATCTGG	CARGGATYYYDSSGYWHAFDIW	IGHV1-8	IGHD3-22	IGHJ3	10	17	45	49
1	1.0984182776801405E-4	TGTGCGAGAGGGGGCGCTACGTATTACTATGATAGTAGTGGTTATTGGCATGCTTTTGATATCTGG	CARGGATYYYDSSGYWHAFDIW	IGHV4-34	IGHD3-22	IGHJ3	10	17	45	49
1	1.0984182776801405E-4	TGTGCGAGAGGGGGATTGAGGTTCGGGGAGTTATTTGGGTACTACTACTACTACATGGACGTCTGG	CARGGLRFGELFGYYYYYMDVW	IGHV1-8	IGHD3-10	IGHJ6	10	19	34	39
1	1.0984182776801405E-4	TGTGCGAGAGGGGACCCCGTATTACGATTTTTGGAGTCCTACTACTACTACGGTATGGACGTCTGG	CARGDPVLRFLESYYYYGMDVW	IGHV1-8	IGHD3-3	IGHJ6	10	17	36	38
1	1.0984182776801405E-4	TGTGCGAGAGGAAACAGTTATGTGGGAGGGGGAATTTTCAACTTCTACTACGGTATGGACGTCTGG	CARGNSYVGGGIFNFYYGMDVW	IGHV3-20	IGHD1-20	IGHJ6	9	14	20	40
1	1.0984182776801405E-4	TGTGCGAGAGGAAAGGAGGACGATCTGACTGTGATAGTGACTCCTATGACACTTTTTGACTACTGG	CARGKEDDLTVIVTPMTLFDYW	IGHV1-67	IGHD2-21	IGHJ4	9	29	46	54
1	1.0984182776801405E-4	TGTGCGAGAGATTTGGGATTACTATGGTTCGGGGAGTTATTCGGGGACAACTGGTTCGACCCCTGG	CARDLGLLWFGELFGDNWFDPW	IGHV3-33	IGHD3-10	IGHJ5	11	17	40	46
1	1.0984182776801405E-4	TGTGCGAGAGATTTGGGATTACTATGGTTCGGGGAGTTATTCGGGGACAACTGGTTCGACCCCTGG	CARDLGLLWFGELFGDNWFDPW	IGHV4-31	IGHD3-10	IGHJ5	11	17	40	46
1	1.0984182776801405E-4	TGTGCGAGAGATCGCTACCGTAGTCGCTACCACTTGATGGTCGATAAAAACTGCTTCGACCCCTGG	CARDRYRSRYHLMVDKNCFDPW	IGHV1-46	IGHD1-26	IGHJ5	12	18	33	48
1	1.0984182776801405E-4	TGTGCGAGAGATGAATGGTTCGGGGAGTTATTAAAGGGCTACTACTACTACGGTATGGACGTCTGG	CARDEWFGELLKGYYYYGMDVW	IGHV4-31	IGHD3-10	IGHJ6	11	14	32	38
1	1.0984182776801405E-4	TGTGCGAGAGACTTGTATTACTATGATAGTAGTGGTGATTACGTTTGGGGGTACTTTGACTACTGG	CARDLYYYDSSGDYVWGYFDYW	IGHV3-33	IGHD3-22	IGHJ4	10	14	41	51
1	1.0984182776801405E-4	TGTGCGAGAGACCTAACTAGTATAGCAGCTCGTCCCGGTTACTACTACTACGGTATGGACGTCTGG	CARDLTSIAARPGYYYYGMDVW	IGHV1-46	IGHD6-6	IGHJ6	10	18	34	39
1	1.0984182776801405E-4	TGTGCGAGAGACCAGGCCGCCTATTACTATGATAGTAGTGGTTATGATGATGCTTTTGATATCTGG	CARDQAAYYYDSSGYDDAFDIW	IGHV4-31	IGHD3-22	IGHJ3	10	21	44	46
1	1.0984182776801405E-4	TGTGCGAGAGAGTTGTTCTATGGTTCGGGGAATAACGGATACTACTACTACGGTATGGACGTCTGG	CARELFYGSGNNGYYYYGMDVW	IGHV3-30	IGHD3-10	IGHJ6	10	17	30	39
1	1.0984182776801405E-4	TGTGCGAGAGAGGTTAATGGTTTTTGGAGTGATTATCGCTACCACTACTACGGTTTGGACGTCTGG	CAREVNGFWSDYRYHYYGLDVW	IGHV4-28	IGHD3-3	IGHJ6	8	20	35	38
1	1.0984182776801405E-4	TGTGCGAGAGAGAGGGGGGATACAGCTATGGACTGGGGCTACTACTACTACGGTATGGACGTCTGG	CARERGDTAMDWGYYYYGMDVW	IGHV4-31	IGHD5-18	IGHJ6	10	17	30	38
1	1.0984182776801405E-4	TGTGCGAGAGAATTGGGGATACAGCTCCTCTCCGGGGGGTACTACTACTACGGTATGGACGTCTGG	CARELGIQLLSGGYYYYGMDVW	IGHV4-31	IGHD5-18	IGHJ6	10	16	25	39
1	1.0984182776801405E-4	TGTGCGAGAGAACAGGGTTACTATGATAGTAGTGGTTATTACTACGTTTGGGCTTTTGATATCTGG	CAREQGYYDSSGYYYVWAFDIW	IGHV3-53	IGHD3-22	IGHJ3	10	17	46	51
1	1.0984182776801405E-4	TGTGCGAGAACATATTGGAAAGTACCAGCTGCTATGGGATACTACTACTACTACATGGACGTCTGG	CARTYWKVPAAMGYYYYYMDVW	IGHV1-46	IGHD2-2	IGHJ6	8	20	35	39
1	1.0984182776801405E-4	TGTGCGAGAACAATTACTATGATAGTAGTGCCCATTATCCGACGCTGGTACTACTTTGACTACTGG	CARTITMIVVPIIRRWYYFDYW	IGHV4-28	IGHD3-22	IGHJ4	9	12	29	47
1	1.0984182776801405E-4	TGTGCGAGAACAATTACCATGATAGTAGTGCCCATTATCCGACGCTGGTACTACTTTGACTACTGG	CARTITMIVVPIIRRWYYFDYW	IGHV4-28	IGHD3-22	IGHJ4	9	12	29	47
1	1.0984182776801405E-4	TGTGCGAAAGTTGGTTGTAGTGGTGGTAGCTGCTACTCAATCCCCCTCTACTACTTTGACTACTGG	CAKVGCSGGSCYSIPLYYFDYW	IGHV3-23	IGHD2-15	IGHJ4	9	14	37	48
1	1.0984182776801405E-4	TGTGCGAAAGGGGGGTTGTATTACGATATTTTGACTGGTTATTATTCCAATGCTTTTGATATCTGG	CAKGGLYYDILTGYYSNAFDIW	IGHV3-23	IGHD3-9	IGHJ3	9	17	44	49
1	1.0984182776801405E-4	TGTGCGAAAGATCGGGCCCCCACCGATTACTATGGTTCGGGAAGTTCCTACCCCTTTGACTACTGG	CAKDRAPTDYYGSGSSYPFDYW	IGHV3-23	IGHD3-10	IGHJ4	12	25	45	53
1	1.0984182776801405E-4	TGTGCGAAAGAATATTGTGGTGGTGACTGCTATCCGGTAACCCCGGGGGAGGCTTTTGATATCTGG	CAKEYCGGDCYPVTPGEAFDIW	IGHV3-23	IGHD2-21	IGHJ3	10	11	32	51
1	1.0984182776801405E-4	TGTGCGAAAGAACCGGCCCGTACGTATTACTATGGTTCGGGGAGTTTCGACTACATGGACGTCTGG	CAKEPARTYYYGSGSFDYMDVW	IGHV4-31	IGHD3-10	IGHJ6	10	20	45	49
1	1.0984182776801405E-4	TGTGCACGGACCCGGGTAGAGATGGCTACAATTGGTTACTACTACTACTACGGTATGGACGTCTGG	CARTRVEMATIGYYYYYGMDVW	IGHV2-26	IGHD5-24	IGHJ6	9	15	32	35
1	1.0984182776801405E-4	TGTGCAATTTCCCGGCCAGATATTGTACCAGCGTCAGCTGCTCCGGAGAATGGTTTTGATGTCTGG	CAISRPDIVPASAAPENGFDVW	IGHV3-47	IGHD2-8	IGHJ3	6	18	27	49
1	1.0984182776801405E-4	TGTGCAACAGATTATATTGTGGTGGTGTCTATACCGAACTACTACTACTACGGTATGGACGTCTGG	CATDYIVVVSIPNYYYYGMDVW	IGHV1-24	IGHD2-21	IGHJ6	11	13	26	37
1	1.0984182776801405E-4	TGTGCAACAGATCGACCGGTGTACGATTTCCCTAACCACTACTACTACTACGGTATGGACGTCTGG	CATDRPVYDFPNHYYYYGMDVW	IGHV1-24	IGHD3-3	IGHJ6	12	21	28	37
1	1.0984182776801405E-4	TGTGCAACAGAACCACTAACTCCGCTAGGATATTGTAGTGGTGGTAGCTGCTGGCTCGACCCCTGG	CATEPLTPLGYCSGGSCWLDPW	IGHV1-24	IGHD2-15	IGHJ5	10	24	49	50
1	1.0984182776801405E-4	TGTGCAAGACATGTTGGACAAGTTTATTACTTTGGTTCGGGGAGGTTCAACTGGTTCGACTCCTGG	CARHVGQVYYFGSGRFNWFDSW	IGHV3-13	IGHD3-10	IGHJ5	8	24	43	47
1	1.0984182776801405E-4	TGTGCAAAAGCCGAACGGAATTACGATATTTTGACTGGTTACTACTACTACTACATGGACGTCTGG	CAKAERNYDILTGYYYYYMDVW	IGHV3-43	IGHD3-9	IGHJ6	9	19	38	39
1	1.0984182776801405E-4	TGTGCAAAAGATATGGCCCCTAGAGCAGCAGCTGGACTCTACTATGAATACGGTATGGACGTCTGG	CAKDMAPRAAAGLYYEYGMDVW	IGHV3-9	IGHD6-13	IGHJ6	13	23	34	54
1	1.0984182776801405E-4	TGTACTAGAGACCGGGGGGCGATTTTGAATGGTTATTATTCGACACCCGGGGCCCTTGACTACTGG	CTRDRGAILNGYYSTPGALDYW	IGHV3-33	IGHD3-9	IGHJ4	10	21	38	55
1	1.0984182776801405E-4	TGTGTGAAAGAAGGTTTATCAAAGGCAGAGACGGTGGATAAACGGGGGTTCTATGACTACTGG	CVKEGLSKAETVDKRGFYDYW	IGHV3-23	IGHD4-23	IGHJ4	10	30	36	53
1	1.0984182776801405E-4	TGTGCGACCCGTATAGGCTTAGGTCGCGGTATGATTTTACATCAATACTACTTTGACTACTGG	CATRIGLGRGMILHQYYFDYW	IGHV4-4	IGHD3-16	IGHJ4	6	29	35	45
1	1.0984182776801405E-4	TGTGCGACCCGGGTTCGGATTGTGGTGGTGACTGCTATCCCTCTCTACGGTATGGACGTCTGG	CATRVRIVVVTAIPLYGMDVW	IGHV3-30	IGHD2-21	IGHJ6	6	18	37	51
1	1.0984182776801405E-4	TGTGCGACCCGGGTTCGGATTGTGGTGGTGACTGCTATCCCTCTCTACGGTATGGACGTCTGG	CATRVRIVVVTAIPLYGMDVW	IGHV3-33	IGHD2-21	IGHJ6	6	18	37	51
1	1.0984182776801405E-4	TGTGCGACCCGGGTTCGGATTGTGGTGGTGACTGCTATCCCTCTCTACGGTATGGACGTCTGG	CATRVRIVVVTAIPLYGMDVW	IGHV4-4	IGHD2-21	IGHJ6	6	18	37	51
1	1.0984182776801405E-4	TGTGCGACCCGGGTTCGGATTGTGGTGGTGACTGCTATCCATCTCTACGGTATGGACGTCTGG	CATRVRIVVVTAIHLYGMDVW	IGHV4-4	IGHD2-21	IGHJ6	6	18	37	51
1	1.0984182776801405E-4	TGTGCGAGTAATTTTGGAGGCGGATGGTTCGGGGAGTTATCCTCGTACTACTTTGACTACTGG	CASNFGGGWFGELSSYYFDYW	IGHV4-28	IGHD3-10	IGHJ4	13	23	39	44
1	1.0984182776801405E-4	TGTGCGAGCCCCAATGATATTCTGACTGGTTATTATCATTGGGACTGGTACTTCGATCTCTGG	CASPNDILTGYYHWDWYFDLW	IGHV4-39	IGHD3-9	IGHJ2	7	15	35	43
1	1.0984182776801405E-4	TGTGCGAGATCTCAACCCCCCGGAATGTTACGGCCGGGTATAGAACCGGGTATGGACGTCTGG	CARSQPPGMLRPGIEPGMDVW	IGHV4-59	IGHD6-13	IGHJ6	8	33	42	51
1	1.0984182776801405E-4	TGTGCGAGATGGGACGGGGATTACTATGATAGTAGTGGTTATTGGGATGCTTTTGATATCTGG	CARWDGDYYDSSGYWDAFDIW	IGHV1-46	IGHD3-22	IGHJ3	8	19	42	45
1	1.0984182776801405E-4	TGTGCGAGATGGGACGGGGATTACTATGATAGTAGTGGTTATTGGGATGCTTTTGATATCTGG	CARWDGDYYDSSGYWDAFDIW	IGHV4-55	IGHD3-22	IGHJ3	9	19	42	45
1	1.0984182776801405E-4	TGTGCGAGATGGACGGGGCCGAGCTACGACCCGACATACTACTACTACTACATGGACGTCTGG	CARWTGPSYDPTYYYYYMDVW	IGHV5-10-1	IGHD1-26	IGHJ6	8	20	26	36
1	1.0984182776801405E-4	TGTGCGAGACTTCCGAGGCGATTACGTTTGGGGGACGTATCATTTGATACTTTTGATATCTGG	CARLPRRLRLGDVSFDTFDIW	IGHV4-39	IGHD3-16	IGHJ3	9	19	34	44
1	1.0984182776801405E-4	TGTGCGAGACTCAAATACCGTGGGGGGTGGGAGCTACTAAGTCCTCAAGCTTTTGATATCTGG	CARLKYRGGWELLSPQAFDIW	IGHV4-39	IGHD1-26	IGHJ3	9	26	38	48
1	1.0984182776801405E-4	TGTGCGAGACTACGCAGCTCGCCTTACACGAATTACTACTACTACTACGGTATGGACGTCTGG	CARLRSSPYTNYYYYYGMDVW	IGHV4-39	IGHD6-6	IGHJ6	9	13	20	31
1	1.0984182776801405E-4	TGTGCGAGACCCGGCCCAGCATATTGTGGTGGTGACTGCTATTCTTTTGCTTTTGATATCTGG	CARPGPAYCGGDCYSFAFDIW	IGHV4-39	IGHD2-21	IGHJ3	9	17	43	47
1	1.0984182776801405E-4	TGTGCGAGACATGGCGAGGGGTTACTATGGTTCGGTCCGGAAGGAGGTGCCTTAGATATCTGG	CARHGEGLLWFGPEGGALDIW	IGHV4-39	IGHD3-10	IGHJ3	12	21	34	47
1	1.0984182776801405E-4	TGTGCGAGACATGGCGAGGGGTTACTATGGTTCGGCCCGGAAGGAGGAGCCTTTGATATCTGG	CARHGEGLLWFGPEGGAFDIW	IGHV4-39	IGHD3-10	IGHJ3	12	21	34	51
1	1.0984182776801405E-4	TGTGCGAGACATAGCAGTGGCTGGTTCTTTTCCCGGCAGGTCTTATATTACTTTGATTACTGG	CARHSSGWFFSRQVLYYFDYW	IGHV4-39	IGHD6-19	IGHJ4	11	12	24	48
1	1.0984182776801405E-4	TGTGCGAGACATAGCAGTGGCTGGTTCTTTTCCCGGCAGGTCTTATATTACTTTGATTACTGG	CARHSSGWFFSRQVLYYFDYW	IGHV5-10-1	IGHD6-19	IGHJ4	11	12	24	48
1	1.0984182776801405E-4	TGTGCGAGACACGCTCGGTATTACTCTGGTTTGGGGAGTCGCTCCAACTGGTTCGACCCCTGG	CARHARYYSGLGSRSNWFDPW	IGHV4-39	IGHD3-10	IGHJ5	10	17	38	44
1	1.0984182776801405E-4	TGTGCGAGACAGGGATATTGTAGTAGTACCAGCTGCTATATCCCAGCTGGCTTTGACTACTGG	CARQGYCSSTSCYIPAGFDYW	IGHV4-39	IGHD2-2	IGHJ4	10	12	38	50
1	1.0984182776801405E-4	TGTGCGAGAGTTTGGAGGGAGCTCTTTCGGGGGGACTACTACTACTACGGAGTGGACGTCTGG	CARVWRELFRGDYYYYGVDVW	IGHV4-59	IGHD1-26	IGHJ6	9	16	22	34
1	1.0984182776801405E-4	TGTGCGAGAGTTACCTATAGTGGGAGCTACTACGATCCCCCGGTATTTGCTTTTGATATCTGG	CARVTYSGSYYDPPVFAFDIW	IGHV4-34	IGHD1-26	IGHJ3	9	15	33	47
1	1.0984182776801405E-4	TGTGCGAGAGCTGATTTGAACTATGAAGCTGGTGGATATTACTATTGGTACTTCGATCTCTGG	CARADLNYEAGGYYYWYFDLW	IGHV4-34	IGHD5-12	IGHJ2	9	31	38	41
1	1.0984182776801405E-4	TGTGCGAGAGCCTTCTGGGGAAATGGTTCGGGGAGTCCTCAATACTACTACATGGACGTCTGG	CARAFWGNGSGSPQYYYMDVW	IGHV4-34	IGHD3-10	IGHJ6	9	22	35	42
1	1.0984182776801405E-4	TGTGCGAGAGGTTTAGCTGCTACCGCGGTCCAATACTACTACTACTACTACATGGACGTCTGG	CARGLAATAVQYYYYYYMDVW	IGHV3-21	IGHD2-15	IGHJ6	9	13	22	33
1	1.0984182776801405E-4	TGTGCGAGAGGTCATATTGTAGTAGAAGGGGATTACTACTACTACTACGGTATGGACGTCTGG	CARGHIVVEGDYYYYYGMDVW	IGHV4-4	IGHD2-2	IGHJ6	9	13	24	31
1	1.0984182776801405E-4	TGTGCGAGAGGCCCCCTACTACGATATTTTGACTGGTTAGCATTCGACTGGTTCGACCCCTGG	CARGPLLRYFDWLAFDWFDPW	IGHV1-8	IGHD3-9	IGHJ5	12	19	38	46
1	1.0984182776801405E-4	TGTGCGAGAGGCGGTACGCGTGTAAGCTGGCGGGGAGCCCCACCACCTCCATTTGACTACTGG	CARGGTRVSWRGAPPPPFDYW	IGHV1-8	IGHD7-27	IGHJ4	11	31	41	51
1	1.0984182776801405E-4	TGTGCGAGAGGGGGGTGGGTTCGGGGAGACCGACACTACTACTACTACTACATGGACGTCTGG	CARGGWVRGDRHYYYYYMDVW	IGHV1-8	IGHD3-10	IGHJ6	10	17	27	34
1	1.0984182776801405E-4	TGTGCGAGAGGGAACTTATTACGATATTTTGACTGGTTATACTACTACTACATGGACGTCTGG	CARGNLLRYFDWLYYYYMDVW	IGHV1-8	IGHD3-9	IGHJ6	10	16	38	39
1	1.0984182776801405E-4	TGTGCGAGAGGACCCCCCGACTTCGATGACACAAACTACTACTACTACTACATGGACCTCTGG	CARGPPDFDDTNYYYYYMDLW	IGHV3-21	IGHD3-10	IGHJ6	9	14	19	34
1	1.0984182776801405E-4	TGTGCGAGAGATTTTCACTATAGCAGCAGCTGGCTTTACTACTACTACGGTATGGACGTCTGG	CARDFHYSSSWLYYYYGMDVW	IGHV3-11	IGHD6-13	IGHJ6	11	18	32	36
1	1.0984182776801405E-4	TGTGCGAGAGATCTTATGGCAGTGGCTGGTACGGAACACTACTACTACGGTATGGACGTCTGG	CARDLMAVAGTEHYYYGMDVW	IGHV4-31	IGHD6-19	IGHJ6	13	14	32	37
1	1.0984182776801405E-4	TGTGCGAGAGATCTGGGGTACTATGGTTCGGGGAGTTATTCGAGTACAATATTTGACTACTGG	CARDLGYYGSGSYSSTIFDYW	IGHV3-30	IGHD3-10	IGHJ4	13	18	39	51
1	1.0984182776801405E-4	TGTGCGAGAGATCTAACGGTGACTACGGACGACAACTACTACTACTACGGTATGGACGTCTGG	CARDLTVTTDDNYYYYGMDVW	IGHV1-46	IGHD4-17	IGHJ6	13	15	26	34
1	1.0984182776801405E-4	TGTGCGAGAGATCCCCCCTCCCGCATTACTATGGTTCGGGGAGCGAACTGGTTCGACCCCTGG	CARDPPSRITMVRGANWFDPW	IGHV3-33	IGHD3-10	IGHJ5	12	24	42	45
1	1.0984182776801405E-4	TGTGCGAGAGATCGCGGTGGTATAACTGGAAGTGGTTACTACTACTACGGTATGGACGTCTGG	CARDRGGITGSGYYYYGMDVW	IGHV4-31	IGHD1-20	IGHJ6	12	18	30	36
1	1.0984182776801405E-4	TGTGCGAGAGATACGTATTACTATGGTTCGGGGAGTTACTACTACTACGGTATGGACGTCTGG	CARDTYYYGSGSYYYYGMDVW	IGHV7-81	IGHD3-10	IGHJ6	12	13	35	36
1	1.0984182776801405E-4	TGTGCGAGAGATACGTATTACTATGATAGTAGTGGTTACCAGGGTCGTGCTTTTGATATCTGG	CARDTYYYDSSGYQGRAFDIW	IGHV1-46	IGHD3-22	IGHJ3	11	12	37	47
1	1.0984182776801405E-4	TGTGCGAGAGACTCTCCGAATTACTATGTTTCGGGGAATTATCATAACCTCATTGACTACTGG	CARDSPNYYVSGNYHNLIDYW	IGHV3-7	IGHD3-10	IGHJ4	15	19	47	52
1	1.0984182776801405E-4	TGTGCGAGAGACCTCGACTATACAACTACCGGGCCGAACTACTACTACGGCATGGACGTCTGG	CARDLDYTTTGPNYYYGMDVW	IGHV1-3	IGHD1-1	IGHJ6	14	20	26	37
1	1.0984182776801405E-4	TGTGCGAGAGACCTCGACTATACAACTACCGGGCCGAACTACTACTACGGCATGGACGTCTGG	CARDLDYTTTGPNYYYGMDVW	IGHV4-34	IGHD1-1	IGHJ6	14	20	26	37
1	1.0984182776801405E-4	TGTGCGAGAGACGATTACTATGGTTCGGGGAGTTATTACAGAAATTGGGGCGTGGACTACTGG	CARDDYYGSGSYYRNWGVDYW	IGHV1-69	IGHD3-10	IGHJ4	10	13	37	54
1	1.0984182776801405E-4	TGTGCGAGAGAGCGGGCGGGGGGTTCGGGGAGTTATTCACGGACTGATGCTTTTGATATCTGG	CARERAGGSGSYSRTDAFDIW	IGHV1-69D	IGHD3-10	IGHJ3	10	21	36	44
1	1.0984182776801405E-4	TGTGCGAGAGAGGTGGGTTGGACTACGGTGACTACGTATATCGCCTACTACTTTGACTACTGG	CAREVGWTTVTTYIAYYFDYW	IGHV1-18	IGHD4-17	IGHJ4	10	20	37	45
1	1.0984182776801405E-4	TGTGCGAGAGAGGGGTATAGCAGCAGCTGGCTTCCTTACTACTACTACTACATGGACGTCTGG	CAREGYSSSWLPYYYYYMDVW	IGHV3-64	IGHD6-13	IGHJ6	10	12	29	36
1	1.0984182776801405E-4	TGTGCGAGAGAGGGGGTAGGACATTGTACTAATGCTGACTGTCCCAGTTGGTTCGACCCCTGG	CAREGVGHCTNADCPSWFDPW	IGHV5-10-1	IGHD2-8	IGHJ5	8	16	33	48
1	1.0984182776801405E-4	TGTGCGAGAGAGAAGGTAGCTGCTACAGCCGACTACTACTACTACTACGGTATGGACGTCTGG	CAREKVAATADYYYYYGMDVW	IGHV1-8	IGHD2-15	IGHJ6	9	14	25	33
1	1.0984182776801405E-4	TGTGCGAGAGAGAAGGTAGCTGCTACAGCCGACTACTACTACTACTACGGTATGGACGTCTGG	CAREKVAATADYYYYYGMDVW	IGHV3-53	IGHD2-15	IGHJ6	10	14	25	33
1	1.0984182776801405E-4	TGTGCGAGAGAGAAGGTAGCTGCTACAGCCGACTACTACTACTACTACGGTATGGACGTCTGG	CAREKVAATADYYYYYGMDVW	IGHV4-28	IGHD2-15	IGHJ6	8	14	25	33
1	1.0984182776801405E-4	TGTGCGAGAGAAAAAAATTACTATGGTTCGGGGAGTTATTATAACGTTGCTTTTGATATCTGG	CAREKNYYGSGSYYNVAFDIW	IGHV1-69D	IGHD3-10	IGHJ3	10	16	46	47
1	1.0984182776801405E-4	TGTGCGAGAGAAAAAAATTACTATGGTTCGGGGAGTTATTATAACGTTGCTTTTGATATCTGG	CAREKNYYGSGSYYNVAFDIW	IGHV3-53	IGHD3-10	IGHJ3	10	16	46	47
1	1.0984182776801405E-4	TGTGCGAGAAGAGTTGGTTATGACAATGGCTGGGGGTCTTACTTCTCCTACATGGACGTCTGG	CARRVGYDNGWGSYFSYMDVW	IGHV3-35	IGHD3-22	IGHJ6	9	14	20	39
1	1.0984182776801405E-4	TGTGCACGAATACGTAATCATGATAGTGGCGATTATTTCTACCAGGATGCTTTTGATATTTGG	CARIRNHDSGDYFYQDAFDIW	IGHV2-26	IGHD3-22	IGHJ3	15	19	41	45
1	1.0984182776801405E-4	TGTGCAACCCAAGCATATTGTGGTGGTGACTGCTCCTACTACTACTACTACATGGACGTCTGG	CATQAYCGGDCSYYYYYMDVW	IGHV6-1	IGHD2-21	IGHJ6	6	11	33	35
1	1.0984182776801405E-4	TGTGCAACGGTGTCTTACGATGCTCCTGGTTACCATCGCGGCGCCATTGCTTTTGATACCTGG	CATVSYDAPGYHRGAIAFDTW	IGHV1-24	IGHD3-3	IGHJ3	7	14	20	47
1	1.0984182776801405E-4	TGTGCAACAGGGGCGGGCTACTATGATAGTAGTGGTTATTACCTAAACTGGTTCGACCCCTGG	CATGAGYYDSSGYYLNWFDPW	IGHV1-69-2	IGHD3-22	IGHJ5	9	18	41	45
1	1.0984182776801405E-4	TGTGCAACAGATAGGGACCCGTATTACTATGATAGTAGTGGTTATTACCCCTTGGGCTACTGG	CATDRDPYYYDSSGYYPLGYW	IGHV1-69-2	IGHD3-22	IGHJ4	11	19	47	56
1	1.0984182776801405E-4	TGTGCAAGACGAACGTATTACGATTTTTGGAGTGGTCCCCCCGACTACGGTATGGACGTCTGG	CARRTYYDFWSGPPDYGMDVW	IGHV3-9	IGHD3-3	IGHJ3	6	12	35	58
1	1.0984182776801405E-4	TGTGCAAGAGCCGTTGGAGGGTACCAGCCCTTGAACTACTACTACTACTACATGGACGTCTGG	CARAVGGYQPLNYYYYYMDVW	IGHV3-13	IGHD6-19	IGHJ6	9	20	28	34
1	1.0984182776801405E-4	TGTGCAAGAGGGCCCCATTGTAATAGTATCACCTGCCCTACGGATGATGCTTTTGATATCTGG	CARGPHCNSITCPTDDAFDIW	IGHV3-13	IGHD2-2	IGHJ3	9	16	35	43
1	1.0984182776801405E-4	TGTGCAAAAGGCCTTGGGAGTGGTTATCCATATTACTACTACTACTACGGTATGGACGTCTGG	CAKGLGSGYPYYYYYYGMDVW	IGHV3-9	IGHD3-3	IGHJ6	9	16	26	29
1	1.0984182776801405E-4	TGTGCAAAAGATACTTACGGGTATTACTATGATCCGCGCCAGGGCAATGCTTTTGATATCTGG	CAKDTYGYYYDPRQGNAFDIW	IGHV3-43	IGHD3-22	IGHJ3	12	20	32	46
1	1.0984182776801405E-4	TGTACCACAGGAAGAACGTATTACTATGGTTCGGGGAGTTATTATAACTCCGTGGACTACTGG	CTTGRTYYYGSGSYYNSVDYW	IGHV3-15	IGHD3-10	IGHJ4	9	15	47	54
1	1.0984182776801405E-4	TGTACCACAGATCTAGGCGGTATTACTATGATAGTAGTGGTTTATGATGCTTTTGATATCTGG	CTTDLGGITMIVVVYDAFDIW	IGHV3-15	IGHD3-22	IGHJ3	13	19	41	43
1	1.0984182776801405E-4	TGTGTGAGACCATATTACGATGATGCTAGTGGTTTTTGGACGTCCCACGTTGACTACTGG	CVRPYYDDASGFWTSHVDYW	IGHV3-16	IGHD3-22	IGHJ4	8	12	33	49
1	1.0984182776801405E-4	TGTGTAACAGGAGGAAGTAGATATTGTAGTGGTGGAAGCTGCTACCCGGGAGACTACTGG	CVTGGSRYCSGGSCYPGDYW	IGHV3-74	IGHD2-15	IGHJ4	3	19	44	51
1	1.0984182776801405E-4	TGTGCTCCAGGGGTAGCAGCTCGTCCCACGCCCTACTACTACTACGGTATGGACGTCTGG	CAPGVAARPTPYYYYGMDVW	IGHV1-46	IGHD6-6	IGHJ6	4	13	25	32
1	1.0984182776801405E-4	TGTGCTCCAGGGGTAGCAGCTCGTCCCACGCCCTACTACTACTACGGTATGGACGTCTGG	CAPGVAARPTPYYYYGMDVW	IGHV3-72	IGHD6-6	IGHJ6	5	13	25	32
1	1.0984182776801405E-4	TGTGCCGCATCCCATTTCGGTCTTTTGACTGGTGATTATACCAGCCCTTTTGACTCCTGG	CAASHFGLLTGDYTSPFDSW	IGHV4-4	IGHD3-9	IGHJ4	4	22	39	48
1	1.0984182776801405E-4	TGTGCGAGGAGTGTTAGCAGTGGCTGGCCGGGGGTCGACTACTACTACATGGACGTCTGG	CARSVSSGWPGVDYYYMDVW	IGHV3-30	IGHD6-19	IGHJ6	7	14	26	37
1	1.0984182776801405E-4	TGTGCGAGATTCCGAGTACCAGCTGCTATTTACTACTACTACTACGGTATGGACGTCTGG	CARFRVPAAIYYYYYGMDVW	IGHV4-55	IGHD2-2	IGHJ6	9	14	28	29
1	1.0984182776801405E-4	TGTGCGAGATCCGAGTATAGCAGTGGCCCCGAGGGCTACTACTACTACATGGACGTCTGG	CARSEYSSGPEGYYYYMDVW	IGHV4-55	IGHD6-19	IGHJ6	9	10	26	35
1	1.0984182776801405E-4	TGTGCGAGATCGGGGTGGCTACGATCCACTATCTACTACTACTACTACATGGACGTCTGG	CARSGWLRSTIYYYYYMDVW	IGHV4-55	IGHD5-12	IGHJ6	9	14	24	32
1	1.0984182776801405E-4	TGTGCGAGATACCGAGGAAGAAACTACGGTGACTACGTCGAACCCCACTTTGACTTCTGG	CARYRGRNYGDYVEPHFDFW	IGHV4-55	IGHD4-17	IGHJ4	10	22	37	46
1	1.0984182776801405E-4	TGTGCGAGACGTCCCCTCTTATGGTTCGGGGAGCTATGGGGGTATGCTTTTGATATCTGG	CARRPLLWFGELWGYAFDIW	IGHV4-4	IGHD3-10	IGHJ3	8	19	36	43
1	1.0984182776801405E-4	TGTGCGAGACGGGCCGGGGGATATTGTAGTGGTGGCAGCTGCCAAGATCTTGACTACTGG	CARRAGGYCSGGSCQDLDYW	IGHV4-39	IGHD2-15	IGHJ4	9	18	41	49
1	1.0984182776801405E-4	TGTGCGAGACGAGCTATGCTTAAGTTTGGGGGAATTACAACATACTACCTTGACTATTGG	CARRAMLKFGGITTYYLDYW	IGHV7-81	IGHD3-16	IGHJ4	8	14	36	42
1	1.0984182776801405E-4	TGTGCGAGACATTTACGCTGGGGGATAGTAGTGGTTACACCTTACTACTTTGACTACTGG	CARHLRWGIVVVTPYYFDYW	IGHV5-10-1	IGHD3-22	IGHJ4	11	23	36	42
1	1.0984182776801405E-4	TGTGCGAGACATAAGTATTACTATGATAGTAGTGGTAACGTATACTACTTTGACTACTGG	CARHKYYYDSSGNVYYFDYW	IGHV4-39	IGHD3-22	IGHJ4	11	14	35	42
1	1.0984182776801405E-4	TGTGCGAGACATAAGTATTACTATGATAGTAGTGGTAACGTATACTACTTTGACTACTGG	CARHKYYYDSSGNVYYFDYW	IGHV5-10-1	IGHD3-22	IGHJ4	11	14	35	42
1	1.0984182776801405E-4	TGTGCGAGACACCCTTACTATTATGAGAGGAATGGTCATATTGGGAACTTTGACTTTTGG	CARHPYYYERNGHIGNFDFW	IGHV4-39	IGHD3-16	IGHJ4	10	18	25	46
1	1.0984182776801405E-4	TGTGCGAGACAGCATTACTATGATAGTAGTGGTTATTACTCACCTCCCCTTGACTACTGG	CARQHYYDSSGYYSPPLDYW	IGHV4-39	IGHD3-22	IGHJ4	10	13	39	49
1	1.0984182776801405E-4	TGTGCGAGAGTCCTAACGTTGGATTTTTGGAGTGGTTATTACAACTACTTTGACTACTGG	CARVLTLDFWSGYYNYFDYW	IGHV3-21	IGHD3-3	IGHJ4	9	21	40	43
[truncated: 802 more rows]
