# Supplementary material for: Biomarkers and Immune Repertoire Metrics Identified by Peripheral Blood Transcriptomic Sequencing Reveal the Pathogenesis of COVID-19
Source: Front Immunol. 2021 Aug 24;12:677025. doi: 10.3389/fimmu.2021.677025 (PMC8421539; doi:10.3389/fimmu.2021.677025)
Supplement: Supplementary file 1 [file DataSheet_1.zip › TCR_BCR/IGH/convert.SRR12007828.clonotypes.IGH.txt]

count	freq	cdr3nt	cdr3aa	v	d	j	VEnd	DStart	DEnd	JStart
171	0.018830525272547076	TGTGCCACAGATGCCGAGGATTACTGG	CATDAEDYW	IGHV3-15	IGHD2-15	IGHJ4	11	16	20	21
153	0.01684836471754212	TGTGCGAGAGATAACTGGGGAATTGACTACTGG	CARDNWGIDYW	IGHV3-30	IGHD7-27	IGHJ4	11	12	20	22
118	0.012994163638365818	TGTGCGAGAGATAACTACGGAATTGACTACTGG	CARDNYGIDYW	IGHV3-30	IGHD1-7	IGHJ4	11	12	18	22
96	0.010571522960026428	TGTGCGAGAGTGTCTAGCGGCGCAACTATGATAGTCGTGGTTGTTACAGGGACTTACTACTACATGGACGTCTGG	CARVSSGATMIVVVVTGTYYYMDVW	IGHV4-34	IGHD3-22	IGHJ6	9	24	46	54
75	0.008259002312520648	TGTGCCAGAGATAACTGGGGAATTGACTACTGG	CARDNWGIDYW	IGHV3-30	IGHD7-27	IGHJ4	11	12	20	22
64	0.007047681973350953	TGTGCGAGAGGTAGTTGGAGCGGCGATAGCAGCTGGCCTTTCTACGGTATGGACGTCTGG	CARGSWSGDSSWPFYGMDVW	IGHV7-4-1	IGHD2-2	IGHJ6	9	25	35	48
54	0.005946481665014866	TGTGCCAGAGATAACTGGGGAGTTGACTACTGG	CARDNWGVDYW	IGHV3-30	IGHD7-27	IGHJ4	11	12	20	22
48	0.005285761480013214	TGTGCAACGAAAGGGTGTAGTAGTGCCAGCTGCCCAGATGATGCTTTTGATATCTGG	CATKGCSSASCPDDAFDIW	IGHV1-24	IGHD2-2	IGHJ3	7	15	32	37
48	0.005285761480013214	TGTGCAACAGATTCGGCCATTTCAGTGGTTATTTACGCTTTTCATATTTGG	CATDSAISVVIYAFHIW	IGHV1-24	IGHD3-22	IGHJ3	11	23	32	36
43	0.004735161325845171	TGTGCACGGGCCCCCCGCGTATGGTTCGCGGACCTCACAAAGGTGACGTCTGATGCTTTTGATTTCTGG	CARAPRVWFADLTKVTSDAFDFW	IGHV2-26	IGHD3-10	IGHJ3	8	19	31	50
42	0.004625041295011563	TGTGCGAGAGTATCCAGCGGCGTTACTATGATAGTAGTGGTTATGACAGGGACTTACTCCTACATGGACGTCTGG	CARVSSGVTMIVVVMTGTYSYMDVW	IGHV4-34	IGHD3-22	IGHJ6	9	22	43	54
42	0.004625041295011563	TGTGCCAGAGATAACTGGGGAGTTGACTACTGG	CARDNWGVDYW	IGHV3-74	IGHD7-27	IGHJ4	11	12	20	22
41	0.004514921264177954	TGTGCGAGAGTTTCTAGCGGCACTACTATGATAGCAGTGGTTGTTACAGGGATTTACTACTACATGGACGTCTGG	CARVSSGTTMIAVVVTGIYYYMDVW	IGHV4-34	IGHD3-22	IGHJ6	9	23	46	54
41	0.004514921264177954	TGTGCAACAGATTCGGCCATTTTAGTGGTTATTTACGCTTTTCATATCTGG	CATDSAILVVIYAFHIW	IGHV1-24	IGHD3-22	IGHJ3	11	22	32	36
40	0.0044048012333443454	TGTGCACGGGCCCCCCGCGTATGGTTCGCGGACCTCACAAAGGTGACGTCTGATGCTTTTGATATCTGG	CARAPRVWFADLTKVTSDAFDIW	IGHV2-26	IGHD3-10	IGHJ3	8	19	31	50
40	0.0044048012333443454	TGTGCACGGGCCCCCCGCGTATGGTTCGCGGACCTGACAAAGGTGACGTCTGATGCTTTTGATTTCTGG	CARAPRVWFADLTKVTSDAFDFW	IGHV2-26	IGHD3-10	IGHJ3	8	19	31	50
40	0.0044048012333443454	TGTGCGAGAACTAACGAATTGTTCTGGTTGCGGGAGTCTCGGGGTGCTTTTCATATGTGG	CARTNELFWLRESRGAFHMW	IGHV3-30	IGHD3-16	IGHJ3	8	27	36	44
37	0.00407444114084352	TGTGCACGGGCCCCCCGCGTATGGTTCGCGGACCTCACAAAGGTGACGTCTGATGCTTTTGATTTCTGG	CARAPRVWFADLTKVTSDAFDFW	IGHV2-70	IGHD3-10	IGHJ3	8	19	31	50
36	0.003964321110009911	TGTGCGAGAAGAGTTGGTTATGACAATGGCTGGGGGTCTTACTTCTCCTACATGGACGTCTGG	CARRVGYDNGWGSYFSYMDVW	IGHV4-34	IGHD3-22	IGHJ6	8	14	20	39
35	0.003854201079176302	TGTGCACGGGCCCCCCGCGTATGGTTCGCGGACCTGACAAAGGTGACGTCTGATGCTTTTGATTTCTGG	CARAPRVWFADLTKVTSDAFDFW	IGHV2-70	IGHD3-10	IGHJ3	8	19	31	50
32	0.0035238409866754764	TGTGGGACACATTCTAGATCCAGGCCAATTGCGTGG	CGTHSRSRPIAW	IGHV3-11	IGHD1-7	IGHJ4	3	14	22	33
31	0.0034137209558418678	TGTGCGAGACTTCAGCTCTCTTGGTTCGGGCAATATGTACACCCTGGTGACTACTGG	CARLQLSWFGQYVHPGDYW	IGHV4-39	IGHD3-10	IGHJ4	9	21	29	47
28	0.0030833608633410417	TGTGCACGGGCCCCCCGCGTCTGGTTCGCGGACCTCACAAAGGTGACGTCTGATGCTTTTGATTTCTGG	CARAPRVWFADLTKVTSDAFDFW	IGHV2-26	IGHD3-10	IGHJ3	8	21	31	50
28	0.0030833608633410417	TGTGCCCGGAACCCGAGGGGGAGCTACTTCGCTTACTTTGACTACTGG	CARNPRGSYFAYFDYW	IGHV2-70	IGHD1-26	IGHJ4	9	18	27	33
28	0.0030833608633410417	TGTGCCAGAGATAACTGGGGAATTGACTACTGG	CARDNWGIDYW	IGHV4-30-2	IGHD7-27	IGHJ4	11	12	20	22
27	0.002973240832507433	TGTGCGAGAGGCACGATGGATATTACTATGATAGTAGTGGTTTTTACTGGGGCAATATACTACTTTGACTACTGG	CARGTMDITMIVVVFTGAIYYFDYW	IGHV4-34	IGHD3-22	IGHJ4	11	20	47	57
27	0.002973240832507433	TGTGCGAGAACTAACGGATTATTCTGGTTGGGGGAGTCTCGGGGTGCTTTTCATATCTGG	CARTNGLFWLGESRGAFHIW	IGHV3-30	IGHD3-10	IGHJ3	8	13	36	44
25	0.0027530007708402157	TGCGCGAGAGTCGGTGGTAGTATGGCTGGGGAAGTTGTTCTGGGGCCTTACTATTACTACATGGACGTCTGG	CARVGGSMAGEVVLGPYYYYMDVW	IGHV4-4	IGHD2-15	IGHJ6	9	12	19	48
25	0.0027530007708402157	TGTGCAAAAGAGTCGGGCGATAGCACCTCGAGCCCCTTTGACTACTGG	CAKESGDSTSSPFDYW	IGHV3-9	IGHD6-6	IGHJ4	10	19	29	35
25	0.0027530007708402157	TGTTCCACGCGGGGTCTCAATTGG	CSTRGLNW	IGHV3-15	IGHD3-10	IGHJ4	7	9	13	21
24	0.002642880740006607	TGTGCACGGGCCCCCCGCGTATGGTTCGGGGACCTCACAAAGCTGACGTCTGATGCTTTTGATATCTGG	CARAPRVWFGDLTKLTSDAFDIW	IGHV2-26	IGHD3-10	IGHJ3	8	19	31	50
24	0.002642880740006607	TGTGCACGGGCCCCCCGCGTATGGTTCGGGGACCTCACAAAGCTGACGTCTGATGCTTTTGATATCTGG	CARAPRVWFGDLTKLTSDAFDIW	IGHV2-70	IGHD3-10	IGHJ3	8	19	31	50
24	0.002642880740006607	TGTGCACGGACCCATTACTATGGTTCGGAGACTTATTTCCAGGATGCTTTTGATATCTGG	CARTHYYGSETYFQDAFDIW	IGHV2-5	IGHD3-10	IGHJ3	6	13	36	42
24	0.002642880740006607	TGTGTCAGAGGTAACTGGCACGAAGTGGGTACCGACTACTGG	CVRGNWHEVGTDYW	IGHV3-74	IGHD1-20	IGHJ4	3	11	22	33
23	0.0025327607091729988	TGTGCGAGAGATAACTGGGGAATTGACTACTGG	CARDNWGIDYW	IGHV4-31	IGHD7-27	IGHJ4	11	12	20	22
20	0.0022024006166721727	TGTGCGAGACATCCAGTGGATAGCAGTGGCTGGGTTGGGGAATACTACTTTGACTACTGG	CARHPVDSSGWVGEYYFDYW	IGHV4-39	IGHD6-19	IGHJ4	11	19	32	42
20	0.0022024006166721727	TGTGCGAGAACTAACGGATTGTTCTGGTTGGGAGAGTCTCGGGGTGCTTTTCATATGTGG	CARTNGLFWLGESRGAFHMW	IGHV3-30	IGHD3-16	IGHJ3	8	27	36	44
20	0.0022024006166721727	TGTGCGAGAGATTTGGGTTTCTATTACTATGATAGTAGTGGCGCCGTGGGCTACTGG	CARDLGFYYYDSSGAVGYW	IGHV7-4-1	IGHD3-22	IGHJ4	11	21	40	50
20	0.0022024006166721727	TGTGCAAAAGATAGTAGAGATGGCTACAATTTTTTGGGGGGTTTTGACTACTGG	CAKDSRDGYNFLGGFDYW	IGHV3-9	IGHD5-24	IGHJ4	12	13	30	42
19	0.002092280585838564	TGTGCGAGAGTTTCTAGCGGCACTACTATGATAGCAGTGGTTGTTACAGGGATCTACTACTACATGGACGTCTGG	CARVSSGTTMIAVVVTGIYYYMDVW	IGHV4-34	IGHD3-22	IGHJ6	9	23	46	53
19	0.002092280585838564	TGTGCGAGAGTCCTAACGTTGGATTTTTGGAGTGGTTATTACAACTACTTTGACTACTGG	CARVLTLDFWSGYYNYFDYW	IGHV4-39	IGHD3-3	IGHJ4	8	21	40	43
19	0.002092280585838564	TGTGCACGGACCCATTACTATGGTTCGGAGACTTATTTCCAGGATGCTTTTGATATCTGG	CARTHYYGSETYFQDAFDIW	IGHV2-26	IGHD3-10	IGHJ3	9	13	36	42
19	0.002092280585838564	TGTGCAAGAGATCCCCCGGACAGTGGGAGCTACTCCGTCTACTTTGACCACTGG	CARDPPDSGSYSVYFDHW	IGHV3-74	IGHD1-26	IGHJ4	12	21	37	38
19	0.002092280585838564	TGTGCCAGAGATAACTGGGGAGTTGACTACTGG	CARDNWGVDYW	IGHV4-30-2	IGHD7-27	IGHJ4	11	12	20	22
18	0.0019821605550049554	TGTGCGAGATCCTCGAGGTATCGATATGTTTCGGGGAGTCATTTTTGGTCGCCCCAATACTACTACTACTACATGGACGTCTGG	CARSSRYRYVSGSHFWSPQYYYYYMDVW	IGHV4-34	IGHD3-10	IGHJ6	8	24	42	57
18	0.0019821605550049554	TGTACCACAGATCGAAGGGTTCGGGGAGTTATTATCGCCTTAGATTACTACTACTACTACGGTATGGACGTCTGG	CTTDRRVRGVIIALDYYYYYGMDVW	IGHV3-15	IGHD3-10	IGHJ6	12	17	34	43
18	0.0019821605550049554	TGTGCGAGAGACCTCGACTATACAACTACCGGGCCGAACTACTACTACGGCATGGACGTCTGG	CARDLDYTTTGPNYYYGMDVW	IGHV3-21	IGHD1-1	IGHJ6	14	20	26	37
16	0.0017619204933377382	TGTGCGAGCTATTGTATAGCAGTGGCGGGTCAGGGGGTCTGCTACTACTACGGTATGGACGTCTGG	CASYCIAVAGQGVCYYYGMDVW	IGHV1-2	IGHD6-19	IGHJ6	7	13	29	41
16	0.0017619204933377382	TGTGCGAGAGATGTACAGCAGCTGCCCCTAGCGACATACTACTACGGTATGGACGTCTGG	CARDVQQLPLATYYYGMDVW	IGHV4-4	IGHD6-13	IGHJ6	11	15	23	36
16	0.0017619204933377382	TGTGCGAGACACTCTACCAGTCTTATAGTGGGAGCCACTGGGTGGTTCGACCCCTGG	CARHSTSLIVGATGWFDPW	IGHV4-39	IGHD1-26	IGHJ5	10	23	38	42
16	0.0017619204933377382	TGTGCGAGGGGTGGTTCGGGGAGTTATTACCACTTTGACTACTGG	CARGGSGSYYHFDYW	IGHV4-39	IGHD3-10	IGHJ4	7	11	26	27
16	0.0017619204933377382	TGTGCGAGAGGCCAGTATAGTGGGAGCTACTACTTTGACTACTGG	CARGQYSGSYYFDYW	IGHV1-8	IGHD1-26	IGHJ4	12	14	26	27
16	0.0017619204933377382	TGTGCACACAGGAGAGCGGGGTGGGAGCTACTTTTTAGCTCCTGG	CAHRRAGWELLFSSW	IGHV2-5	IGHD1-26	IGHJ5	10	20	31	40
15	0.0016518004625041295	TGTGCGAGTTCCGAAGATGATATAGCAGCTCGTCGGGGGGCTAGTTACTACTACTACTACGGTATGGACGTCTGG	CASSEDDIAARRGASYYYYYGMDVW	IGHV4-39	IGHD6-6	IGHJ6	7	20	33	44
15	0.0016518004625041295	TGTGCAACAGATCGAAGACCTAGTGGTTATTTACCCTCCCTTGAGCTCTACTACTACTACGGTATGGACGTCTGG	CATDRRPSGYLPSLELYYYYGMDVW	IGHV1-24	IGHD3-22	IGHJ6	12	20	30	47
15	0.0016518004625041295	TGTGCGAGAGAGCCAGAAGAGATGGACGTGGATACAGCTATGGTTCGGTGGGGCTGGTTCGACCCCTGG	CAREPEEMDVDTAMVRWGWFDPW	IGHV4-4	IGHD5-18	IGHJ5	10	25	44	53
15	0.0016518004625041295	TGTGCGAGAGAATTGGGGATACAGCTCCTCTCCGGGGGGTACTACTACTACGGTATGGACGTCTGG	CARELGIQLLSGGYYYYGMDVW	IGHV1-2	IGHD5-18	IGHJ6	10	16	25	39
15	0.0016518004625041295	TGTGCGAGAACTAACGAATTGTTCTGGTTGCGGGAGTCTCGGGGTGCTTTTCATATGTGG	CARTNELFWLRESRGAFHMW	IGHV5-51	IGHD3-16	IGHJ3	8	27	36	44
15	0.0016518004625041295	TGTGCAACGTATAGCAGCTCGGGAAACTACTACTACTACGGTATGGACGTCTGG	CATYSSSGNYYYYGMDVW	IGHV1-24	IGHD6-6	IGHJ6	7	8	20	25
15	0.0016518004625041295	TGTGCGGCAGCCCCTGGATACTCAAGCATACTCGACCCCTGG	CAAAPGYSSILDPW	IGHV1-58	IGHD2-8	IGHJ5	9	24	30	31
14	0.0015416804316705209	TGTGCGAGAGATCAGGGGGGTAATTACGATATTTTGACTGGTTATTCCAAATACTACTACTACTACATGGACGTCTGG	CARDQGGNYDILTGYSKYYYYYMDVW	IGHV1-46	IGHD3-9	IGHJ6	12	22	45	51
14	0.0015416804316705209	TGTGCGAGCGGACTAGGATATTGTAGTAGTACCAGCTGCTATGGCTACGGTATGGACGTCTGG	CASGLGYCSSTSCYGYGMDVW	IGHV4-59	IGHD2-2	IGHJ6	7	12	42	51
14	0.0015416804316705209	TGTGCGAGATGCGACGCGGGGAGTTCCCTGGGTCGCTACTACTTCTTCCTGGACGTCTGG	CARCDAGSSLGRYYFFLDVW	IGHV4-39	IGHD3-10	IGHJ6	8	16	24	35
14	0.0015416804316705209	TGTGCGAGCGCAGTACCGGAGGGTCGATACTACTACTACTACGGTATGGACGTCTGG	CASAVPEGRYYYYYGMDVW	IGHV1-46	IGHD1-1	IGHJ6	7	12	18	27
14	0.0015416804316705209	TGTGCAAAAGATAGTAGAGATGGCTACAATTTTTTGGGGGGTTTTGACTACTGG	CAKDSRDGYNFLGGFDYW	IGHV3-43	IGHD5-24	IGHJ4	12	13	30	42
14	0.0015416804316705209	TGTGCCAGATTAACTGGAATGTGGGGTTTGGGCTGGTTCGACCCCTGG	CARLTGMWGLGWFDPW	IGHV4-30-2	IGHD1-20	IGHJ5	8	10	18	32
14	0.0015416804316705209	TGTGCAAGAGGGGATAGCAGTGGCTGGTACTACTACTTTGACTACTGG	CARGDSSGWYYYFDYW	IGHV3-13	IGHD6-19	IGHJ4	9	13	25	26
13	0.0014315604008369122	TGTGCGAGAGTATCTAGCGGCGCTACTATGATAGTAGTGGTTATTACAGGGATTTACTACTACATGGACGTCTGG	CARVSSGATMIVVVITGIYYYMDVW	IGHV4-34	IGHD3-22	IGHJ6	9	23	46	54
13	0.0014315604008369122	TGTGCGAGAGAGGGGAAAACGTATTACGATATTTTGACTGGTTATCTCCGTCCCTACTACATGGACGTCTGG	CAREGKTYYDILTGYLRPYYMDVW	IGHV3-11	IGHD3-9	IGHJ6	10	18	44	53
13	0.0014315604008369122	TGTGCGAACGAGGGGGGGTACGATTTTTGGAGTGGTTATTATACCGGTATGGATGCTTTTGATATCTGG	CANEGGYDFWSGYYTGMDAFDIW	IGHV3-23	IGHD3-3	IGHJ3	7	18	49	51
13	0.0014315604008369122	TGTGCACGAATACGTAATTACTCTGATAGTAGCGGTTATTTCTACCAGGATGCTTTTGATATTTGG	CARIRNYSDSSGYFYQDAFDIW	IGHV2-26	IGHD3-22	IGHJ3	15	16	44	48
13	0.0014315604008369122	TGTGCGAGAGATGAGCCGTATAGCAGCAGAGGTTACGGTATGGACGTCTGG	CARDEPYSSRGYGMDVW	IGHV4-4	IGHD6-13	IGHJ6	11	17	28	39
13	0.0014315604008369122	TGTGCGAGAGGAATGTATTACGGTACTTTGGCAAGCTTTGACTACTGG	CARGMYYGTLASFDYW	IGHV1-18	IGHD3-9	IGHJ4	9	14	29	35
12	0.0013214403700033035	TGTGCAAGAGCCCTATCTAGTATGATTACGTTTGGGGGAGTTATCGTCCTAGAGTACTACTTTGACTACTGG	CARALSSMITFGGVIVLEYYFDYW	IGHV3-13	IGHD3-16	IGHJ4	9	20	46	52
12	0.0013214403700033035	TGTTCGAGAAGCCGTTACGATTTTTTTGGATGGCTTTATGGAAGGGGAAATGCTTTTGATCTCTGG	CSRSRYDFFGWLYGRGNAFDLW	IGHV4-34	IGHD3-3	IGHJ3	12	14	24	49
12	0.0013214403700033035	TGTACGAGAAGTCGTTACGATTTTCTTGGATGGCTTTATGGAAGGGGTAATGCTTTTGATCTCTGG	CTRSRYDFLGWLYGRGNAFDLW	IGHV4-34	IGHD3-3	IGHJ3	8	14	23	49
12	0.0013214403700033035	TGTGCGAGAGAGAAGGTAGCTGCTACAGCCGACTACTACTACTACTACGGTATGGACGTCTGG	CAREKVAATADYYYYYGMDVW	IGHV4-4	IGHD2-15	IGHJ6	10	14	25	33
12	0.0013214403700033035	TGTGCGAGAAGAGTTGGTTATGACAATGGCTGGGGGTCTTACTTCTCCTACATGGACGTTTGG	CARRVGYDNGWGSYFSYMDVW	IGHV4-34	IGHD3-22	IGHJ6	8	14	20	39
12	0.0013214403700033035	TGTGCACGAATACGTAATCATGATAGTGGCGGTTATTTCTACCAGGATGCTTTTGATATTTGG	CARIRNHDSGGYFYQDAFDIW	IGHV2-26	IGHD3-22	IGHJ3	15	19	41	45
12	0.0013214403700033035	TGTGCACGGACCCATTACTATGGTTCGGAGAGTTATTTCCAGGATGCTTTTGATATCTGG	CARTHYYGSESYFQDAFDIW	IGHV2-26	IGHD3-10	IGHJ3	9	13	36	42
12	0.0013214403700033035	TGTGCACGAGGATATTACTATGGTAGTACTACTTATTATCAAGATGCTTTTGATATCTGG	CARGYYYGSTTYYQDAFDIW	IGHV2-5	IGHD3-22	IGHJ3	6	12	27	37
12	0.0013214403700033035	TGTGCAACAGATGATAGTAGTGGTTACCCCTACTACTACTACTACGGTATGGACGTCTGG	CATDDSSGYPYYYYYGMDVW	IGHV1-24	IGHD3-22	IGHJ6	11	12	25	30
12	0.0013214403700033035	TGTGCGCGAGACCCTGAGGAAGTGGCTGGTAATTACTTTGCCTACTGG	CARDPEEVAGNYFAYW	IGHV3-30	IGHD6-19	IGHJ4	10	20	30	33
12	0.0013214403700033035	TGTGCAAGAGGATTTCGGTTCTACGGTTCGGGAACTGACTGCTGG	CARGFRFYGSGTDCW	IGHV3-74	IGHD3-10	IGHJ4	9	20	31	35
11	0.001211320339169695	TGTGCGAGAGGGCGTATAGTGGCTACGATGGGGATCTTAGTAGGGGACTACTACTACTACGGTATGGACGTCTGG	CARGRIVATMGILVGDYYYYGMDVW	IGHV1-8	IGHD5-12	IGHJ6	10	14	28	46
11	0.001211320339169695	TGTGCGAGAGATCACCGTATTACTATGATAGTAGTACCTAACTGGTACTACTACGGTATGGACGTCTGG	CARDHRITMIVVPNWYYYGMDVW	IGHV1-46	IGHD3-22	IGHJ6	12	15	34	45
11	0.001211320339169695	TGTGCACGGGCCCCCCGCGTCTGGTTCGCGGACCTCACAAAGGTGACGTCTGATGCTTTTGATTTCTGG	CARAPRVWFADLTKVTSDAFDFW	IGHV2-70	IGHD3-10	IGHJ3	8	21	31	50
11	0.001211320339169695	TGTGCGAGAACTAACGAATTCTTCTGGTTGGGGGAGTCTCGGGGTGCTTTCCATTTCTGG	CARTNEFFWLGESRGAFHFW	IGHV3-30	IGHD3-16	IGHJ3	8	27	36	44
11	0.001211320339169695	TGTGCGAGAGAACGTGGATATAGTGGCTACGATTCGGTTCCCTACTTTGACTACTGG	CARERGYSGYDSVPYFDYW	IGHV1-46	IGHD5-12	IGHJ4	10	11	33	41
11	0.001211320339169695	TGTGCGAGAGAACGTGGATATAGTGGCTACGATTCGGTTCCCTACTTTGACTACTGG	CARERGYSGYDSVPYFDYW	IGHV4-31	IGHD5-12	IGHJ4	10	11	33	41
11	0.001211320339169695	TGTGCAAGAGGTACGGTGACCGCAAAAGGGTACTACTACTACTACATGGACGTCTGG	CARGTVTAKGYYYYYMDVW	IGHV3-13	IGHD4-17	IGHJ6	9	11	19	30
11	0.001211320339169695	TGTGCAAAAGATGAAAACCTTTACTATGATAGTCCCCACTGGTACTTCGATCTCTGG	CAKDENLYYDSPHWYFDLW	IGHV3-9	IGHD3-22	IGHJ2	11	20	32	37
11	0.001211320339169695	TGTGCAAGAGGGAGAACCGATAGTAGTGGTTATCGGTACTACTTTGACTACTGG	CARGRTDSSGYRYYFDYW	IGHV3-13	IGHD3-22	IGHJ4	9	18	32	35
11	0.001211320339169695	TGTGCAACAGATTCGGCCATTTCAGTGGTTATTTACGCTTTTCATATCTGG	CATDSAISVVIYAFHIW	IGHV1-24	IGHD3-22	IGHJ3	11	23	32	36
11	0.001211320339169695	TGTGCACGGACCTTTATAGCAGTGGCTGTAGCTTTTGATATCTGG	CARTFIAVAVAFDIW	IGHV2-26	IGHD6-19	IGHJ3	9	14	27	30
11	0.001211320339169695	TGTGCAAAAGAGGGAGTGGGAGCTACTCACTTTGACTACTGG	CAKEGVGATHFDYW	IGHV3-9	IGHD1-26	IGHJ4	10	14	26	28
10	0.0011012003083360864	TGTGCGAGTTTTAGCCCAACCTGGGTGGGAGCTACTACGTCGGATCGGGTCGGGTACTACTACTACTACATGGACGTCTGG	CASFSPTWVGATTSDRVGYYYYYMDVW	IGHV1-46	IGHD1-26	IGHJ6	7	24	39	54
10	0.0011012003083360864	TGTTCGAGAAGTCGTTACGATTTTTTTGGATGGCTTTATGGAAGGGGAAATGCTTTTGATCTCTGG	CSRSRYDFFGWLYGRGNAFDLW	IGHV4-34	IGHD3-3	IGHJ3	8	14	24	49
10	0.0011012003083360864	TGTGCGGGAGGCCGTTACGATATGTTTCGATGGCTTTTTGGAAGGGGCGATGCTTTTGATGTCTGG	CAGGRYDMFRWLFGRGDAFDVW	IGHV4-34	IGHD3-9	IGHJ3	12	14	22	48
10	0.0011012003083360864	TGTGCAACAGTGGAACGTCGTATTACGATTTTTGGAGTGGTTATTAAGGCCTTCGACCCCTGG	CATVERRITIFGVVIKAFDPW	IGHV1-24	IGHD3-3	IGHJ5	9	18	45	51
10	0.0011012003083360864	TGTGCGATCCAGGTTGGATATAGTGGCTACGATTCTTCGTACTACTTTGACTACTGG	CAIQVGYSGYDSSYYFDYW	IGHV1-46	IGHD5-12	IGHJ4	6	14	33	38
10	0.0011012003083360864	TGTGCGAGACATCGGCGGGGAGATGGCTACATCCAACGGGATTTCCAACACTGG	CARHRRGDGYIQRDFQHW	IGHV4-39	IGHD5-24	IGHJ1	11	19	30	42
10	0.0011012003083360864	TGTGCAAAAGGTCTTAGGGGGGGTCACTACTACTACTACGGTATGGACGTCTGG	CAKGLRGGHYYYYGMDVW	IGHV3-9	IGHD3-16	IGHJ6	9	16	20	25
10	0.0011012003083360864	TGTGCGAGAGATTACCGGGGGGGAGCTAGGGGGGACTTTGACAAGTGG	CARDYRGGARGDFDKW	IGHV3-21	IGHD1-26	IGHJ4	11	20	27	34
10	0.0011012003083360864	TGTGCGAGACTTGGTTCGGGGAGTTATTTTACTATTGACTACTGG	CARLGSGSYFTIDYW	IGHV4-39	IGHD3-10	IGHJ4	9	11	27	34
10	0.0011012003083360864	TGTGCAAGGGGGGACGGTGACTACTACTACTACATGGACGTCTGG	CARGDGDYYYYMDVW	IGHV3-13	IGHD3-16	IGHJ6	7	8	13	19
10	0.0011012003083360864	TGTGCACGGATGGCCCCTACGGTGGCATACGACTACTGG	CARMAPTVAYDYW	IGHV2-70	IGHD4-23	IGHJ4	10	16	24	30
10	0.0011012003083360864	TGTGCGAGAGATAACTGGGGAGTTGACTACTGG	CARDNWGVDYW	IGHV3-30	IGHD7-27	IGHJ4	11	12	20	22
9	9.910802775024777E-4	TGTGCGAGACATCATCCCCCTTATTACGATATTTTGACTGGTTATTATCACTGGGGCTACTACTTTGACTACTGG	CARHHPPYYDILTGYYHWGYYFDYW	IGHV4-39	IGHD3-9	IGHJ4	11	21	47	57
9	9.910802775024777E-4	TGTGCGAGACAGTTTTTCGTATTACGATATTTTGACTGGTTCGATCCCGCCCACTACTACTACATGGACGTCTGG	CARQFFVLRYFDWFDPAHYYYMDVW	IGHV4-39	IGHD3-9	IGHJ6	10	17	40	52
9	9.910802775024777E-4	TGTGTGAGACTTTTATGGTTCGGGGAGTTATCATCACCACCAGTTGTTAATTACTGCTACATGGACGTCTGG	CVRLLWFGELSSPPVVNYCYMDVW	IGHV4-39	IGHD3-10	IGHJ6	9	13	30	51
9	9.910802775024777E-4	TGTGCGAGACAAGTCGCCCCTTTTGGAGTGGTTATTTTCGGTACAGAGGTCAATGATGCTTTTGATATCTGG	CARQVAPFGVVIFGTEVNDAFDIW	IGHV4-39	IGHD3-3	IGHJ3	14	20	35	52
9	9.910802775024777E-4	TGTGCGAGAGGCCCCCGTGTGACCCTAATGTCTATATTTGGATCCATAAGCGGGGGCTTCTTTGACTACTGG	CARGPRVTLMSIFGSISGGFFDYW	IGHV4-34	IGHD2-8	IGHJ4	12	24	29	59
9	9.910802775024777E-4	TGTGCGAGACACGGTTTCACAATAGATTTTTGGAGTGGTTATTTGAGGGCTGATGCTTTTGATATCTGG	CARHGFTIDFWSGYLRADAFDIW	IGHV4-39	IGHD3-3	IGHJ3	10	24	42	50
9	9.910802775024777E-4	TGTGCAAAAGCCCCTTCGTATTACGATATTTTGGGGGGGGAATTGGTTGATGCTTTTGATATCTGG	CAKAPSYYDILGGELVDAFDIW	IGHV3-9	IGHD3-9	IGHJ3	9	16	32	47
9	9.910802775024777E-4	TGTGCGACCCGGGTTCGGATTGTGGTGGTGACTGCTATCCCTCTCTACGGTATGGACGTCTGG	CATRVRIVVVTAIPLYGMDVW	IGHV4-39	IGHD2-21	IGHJ6	6	18	37	51
9	9.910802775024777E-4	TGTGCAAGAGGGGTGCACCGGCTACAAGATAGACACTACTACTACTACATGGACGTCTGG	CARGVHRLQDRHYYYYMDVW	IGHV3-13	IGHD5-24	IGHJ6	9	19	26	34
9	9.910802775024777E-4	TGTGCAAAAGATATAGGTCAGCCGGTTATACTGGACTACTACTACGGTATGGACGTCTGG	CAKDIGQPVILDYYYGMDVW	IGHV3-9	IGHD1-14	IGHJ6	14	21	30	34
9	9.910802775024777E-4	TGTGCAACGGGCGAATTACGATATTTTGACTGGTTATCGGCTTGGTTCGACCCCTGG	CATGELRYFDWLSAWFDPW	IGHV1-24	IGHD3-9	IGHJ5	7	14	36	42
9	9.910802775024777E-4	TGTGCAACGAAAGGGTGTAGTAGTGCCAGCTGCCCAGATGATGCTTTCGATATCTGG	CATKGCSSASCPDDAFDIW	IGHV1-24	IGHD2-2	IGHJ3	7	15	32	37
9	9.910802775024777E-4	TGTGCGAGAGGAGCTCATAGCAGTGGCTGGTCTGGGGACTACTTTGACTACTGG	CARGAHSSGWSGDYFDYW	IGHV3-21	IGHD6-19	IGHJ4	9	16	30	37
9	9.910802775024777E-4	TGTGCGAGAGAGGACGGTGACCCCGACCGTTACTACTACGGTATGGACGTCTGG	CAREDGDPDRYYYGMDVW	IGHV3-21	IGHD4-17	IGHJ6	10	13	20	30
9	9.910802775024777E-4	TGTACAACCCTAAATCAGTACGATGTTTTGACCGGTTATTATGCTGATTACTGG	CTTLNQYDVLTGYYADYW	IGHV3-9	IGHD3-9	IGHJ4	6	18	41	44
9	9.910802775024777E-4	TGTGCGAGATCCGACATCTACGATTTTTGGATTGGTTCCTATGACTCCTGG	CARSDIYDFWIGSYDSW	IGHV3-21	IGHD3-3	IGHJ4	8	18	36	41
9	9.910802775024777E-4	TGTGCGAGAGAGGGGGGTACCAGTGGCCGGTGTGGTTACTTTGACAACTGG	CAREGGTSGRCGYFDNW	IGHV3-30	IGHD6-19	IGHJ4	10	20	30	36
9	9.910802775024777E-4	TGTGCAACAGACTCGGCCATTTCAGTGGTTATTTACGCCTTTCATATCTGG	CATDSAISVVIYAFHIW	IGHV1-24	IGHD3-22	IGHJ3	10	23	32	39
9	9.910802775024777E-4	TGTGCGAGACACGTCGGGGAGCAGGTAACCACACGATTTGACTACTGG	CARHVGEQVTTRFDYW	IGHV4-39	IGHD3-22	IGHJ4	14	25	31	36
9	9.910802775024777E-4	TGTGCAACCAGCAGCTGGTTCTCGGGTGGTTGGTTCGACCCCTGG	CATSSWFSGGWFDPW	IGHV1-24	IGHD6-13	IGHJ5	7	8	18	30
9	9.910802775024777E-4	TGTGCAAAAGACATCTCCTATTTATCGGGCGGTTCAGACTACTGG	CAKDISYLSGGSDYW	IGHV3-9	IGHD3-16	IGHJ4	10	21	26	36
9	9.910802775024777E-4	TGTGCGAGACTGTCTGGCTGGAACCAGGCCCTAGAGTACTGG	CARLSGWNQALEYW	IGHV4-59	IGHD1-20	IGHJ4	8	17	23	36
9	9.910802775024777E-4	TGTGCGAGACTAAGTGGGAGCCGCCTCCTTGACTGGTGG	CARLSGSRLLDWW	IGHV3-21	IGHD1-26	IGHJ4	8	12	20	28
9	9.910802775024777E-4	TGTGCACGGACCCCTCCTAAGTTAGCTTTTGATATCTGG	CARTPPKLAFDIW	IGHV2-70	IGHD1-7	IGHJ3	9	19	23	24
9	9.910802775024777E-4	TGTGCAACAGATCCCTCTAAGGGCTACCCTGACTACTGG	CATDPSKGYPDYW	IGHV1-69-2	IGHD2-15	IGHJ4	12	22	27	29
8	8.809602466688691E-4	TGTGCGTACATTAACTATGGGCGTGGATACAGCTATGGTTACTACGAGGATGGTGGTGCTTTTGATATCTGG	CAYINYGRGYSYGYYEDGGAFDIW	IGHV3-9	IGHD5-18	IGHJ3	4	21	41	56
8	8.809602466688691E-4	TGTGCGAGAGATTCCCGGGTCGGCTTATTACTATGGTTCGGGGAGTTATATGTCGAGGGTATTGATATCTGG	CARDSRVGLLLWFGELYVEGIDIW	IGHV3-30	IGHD3-10	IGHJ3	11	25	48	61
8	8.809602466688691E-4	TGTACCACAGACTACGATTTTTGGACCGGCCACCCCTATCCGCTCTACTACTACTACGGTATGGACGTCTGG	CTTDYDFWTGHPYPLYYYYGMDVW	IGHV3-15	IGHD3-3	IGHJ6	10	12	24	44
8	8.809602466688691E-4	TGTGCGAGTAATGCGGATTGTAGTAGTACCAGCTGCTATAGGATTGTGGACTGGTTCGACCCCTGG	CASNADCSSTSCYRIVDWFDPW	IGHV1-2	IGHD2-2	IGHJ5	7	16	38	49
8	8.809602466688691E-4	TGTGCGAGATCCCCTCTTCAGTATTACTATGGTTCGGGACCCCCTTGGGGCTACATGGACGTCTGG	CARSPLQYYYGSGPPWGYMDVW	IGHV4-39	IGHD3-10	IGHJ6	8	20	37	50
8	8.809602466688691E-4	TGTGCGAGAGATTGGCAGTGGGAGCTAGACGAAGATATCTACAAGCCAAACTGGTTCGACCCCTGG	CARDWQWELDEDIYKPNWFDPW	IGHV1-69	IGHD1-26	IGHJ5	11	16	26	48
8	8.809602466688691E-4	TGTGCGAAACACGGCCTAGAGAACGTTTGGGGGAGTTATGTGTGGGTTTACTACTTTGACTACTGG	CAKHGLENVWGSYVWVYYFDYW	IGHV3-23	IGHD3-16	IGHJ4	8	22	38	48
8	8.809602466688691E-4	TGTGCGACCCGTATAGGCTTAGGTCGCGGTATGATTTTACATCAATACTACTTTGACTACTGG	CATRIGLGRGMILHQYYFDYW	IGHV4-39	IGHD3-16	IGHJ4	6	29	35	45
8	8.809602466688691E-4	TGTGCGAGACATGGCGAGGGGTTACTATGGTTCGGCCCGGAAGGAGGAGCCTTTGATATCTGG	CARHGEGLLWFGPEGGAFDIW	IGHV4-39	IGHD3-10	IGHJ3	12	21	34	51
8	8.809602466688691E-4	TGTGCGAGAGGCCCGCGAAGATGGCTACAATTAGGGCGGGGATTTGGTGCTTTTGATATCTGG	CARGPRRWLQLGRGFGAFDIW	IGHV4-59	IGHD5-24	IGHJ3	9	18	32	47
8	8.809602466688691E-4	TGTGCAACAGATCAGTTTGTGGTTACCCTATTAGATAACTACTACTACGGTATGGACGTCTGG	CATDQFVVTLLDNYYYGMDVW	IGHV1-24	IGHD3-22	IGHJ6	16	18	24	37
8	8.809602466688691E-4	TGTGCGAGAAAGGGACAAATGGATAGCTCTGATTTTGGGGGATATTACTTTGACTCCTGG	CARKGQMDSSDFGGYYFDSW	IGHV1-46	IGHD3-16	IGHJ4	8	33	41	45
8	8.809602466688691E-4	TGTGCGAAAGAGATTGGGGGTATTACTATGATAGGGAATATCATTCCCATTGACTACTGG	CAKEIGGITMIGNIIPIDYW	IGHV3-23	IGHD3-22	IGHJ4	10	19	33	49
8	8.809602466688691E-4	TGTGCAACAGAGAAAGTCGGATGGGGTTCGGGGATTTACTACTACTACATGGACGTCTGG	CATEKVGWGSGIYYYYMDVW	IGHV1-24	IGHD3-10	IGHJ6	10	24	33	36
8	8.809602466688691E-4	TGTGCAAGAGTGGGTCATTACTATGGTTCGGGGAGTTATTACTGGTACTTCGATCTCTGG	CARVGHYYGSGSYYWYFDLW	IGHV3-13	IGHD3-10	IGHJ2	9	16	38	39
8	8.809602466688691E-4	TGTGCAAGAGATCATCACGATTTTTGGAGTGGTTATGACTACTACGGTATGGACGTCTGG	CARDHHDFWSGYDYYGMDVW	IGHV3-13	IGHD3-3	IGHJ6	12	16	35	37
8	8.809602466688691E-4	TGTGCGAGAGACCCCGGCAGTGATTATGGTATGGGGGAATACCACTTTGACTCTTGG	CARDPGSDYGMGEYHFDSW	IGHV3-30	IGHD3-16	IGHJ4	10	31	37	39
8	8.809602466688691E-4	TGTGCAACGTGGTCCTGGCCACTCGGCAGCAGCTGGGGTGGAGGATTTGACTACTGG	CATWSWPLGSSWGGGFDYW	IGHV1-24	IGHD6-13	IGHJ4	7	25	35	45
8	8.809602466688691E-4	TGTGCAAAAGATACGGCTATTACTATGATAGTGGGGTGGAGCGGGTTCGACCCCTGG	CAKDTAITMIVGWSGFDPW	IGHV3-43	IGHD3-22	IGHJ5	12	17	31	43
8	8.809602466688691E-4	TGTGCGCGAGTAAGCGCCAGCAGCTGGTACCGTGAAAACCTCATTGACTACTGG	CARVSASSWYRENLIDYW	IGHV3-20	IGHD6-13	IGHJ4	9	17	29	43
8	8.809602466688691E-4	TGTGCGAGAGATAGGGGCGAGTCCTCGAGCGACCATGATGCTTTTGATTTGTGG	CARDRGESSSDHDAFDLW	IGHV1-2	IGHD6-6	IGHJ3	11	23	28	33
8	8.809602466688691E-4	TGTGCAACAGACGGTGGGAGCCTCTTGGGCTACTACTACGGTATGGACGTCTGG	CATDGGSLLGYYYGMDVW	IGHV1-24	IGHD1-26	IGHJ6	10	13	20	29
8	8.809602466688691E-4	TGTGCGAGACACCTCCGGTATGGTTCGGGAGAAGGGGGTCTCAAGGACTGG	CARHLRYGSGEGGLKDW	IGHV4-39	IGHD3-10	IGHJ4	10	18	28	46
8	8.809602466688691E-4	TGTGCGAGAAGTCCCGGCATCGGAGAGGGCTTCCACTTGTACGACTCTTGG	CARSPGIGEGFHLYDSW	IGHV1-18	IGHD2-2	IGHJ5	8	13	19	34
8	8.809602466688691E-4	TGTGCAACAGATTCGGCCATTTTAGTCGTTATTTACGCTTTTCATATCTGG	CATDSAILVVIYAFHIW	IGHV1-24	IGHD3-22	IGHJ3	11	22	32	36
8	8.809602466688691E-4	TGTGCGAGACATAGGGGTCTCAGTGGCACCCCCTTTGACTACTGG	CARHRGLSGTPFDYW	IGHV4-39	IGHD6-19	IGHJ4	11	20	26	32
8	8.809602466688691E-4	TGTGCGAGAGACTACTATGGTTCGGGGAGTTATTCGGACTACTGG	CARDYYGSGSYSDYW	IGHV3-21	IGHD3-10	IGHJ4	10	12	33	36
8	8.809602466688691E-4	TGTGCGAGAGACACGGGCTACTATGGAGTCGGGTTCGACCCCTGG	CARDTGYYGVGFDPW	IGHV3-21	IGHD3-10	IGHJ5	10	18	25	31
8	8.809602466688691E-4	TGTGCGAAAGAGGTCTACGGTGGTTACAGACCGTTCAACTACTGG	CAKEVYGGYRPFNYW	IGHV3-23	IGHD4-23	IGHJ4	10	14	23	37
8	8.809602466688691E-4	TGTGCGACTATGGTCGATTACTACTACGGTATGGACGTCTGG	CATMVDYYYGMDVW	IGHV3-30	IGHD3-10	IGHJ6	6	7	13	18
8	8.809602466688691E-4	TGTGCGAGGGAGGTCACTATGGATCTCGGTATGGACGTCTGG	CAREVTMDLGMDVW	IGHV1-46	IGHD3-10	IGHJ6	7	15	21	30
8	8.809602466688691E-4	TGTGCGAGAGATGTTGCTATGATATATGGTTTAAATATCTGG	CARDVAMIYGLNIW	IGHV4-4	IGHD3-22	IGHJ3	11	16	23	34
8	8.809602466688691E-4	TGTGCGAGAGAGTCCCGCTGGGGATTGGGTTTTGATATCTGG	CARESRWGLGFDIW	IGHV7-4-1	IGHD7-27	IGHJ3	10	17	24	29
8	8.809602466688691E-4	TGTGCGAGATTCGATAACGATGGCGGTATGGACGTCTGG	CARFDNDGGMDVW	IGHV7-4-1	IGHD3-16	IGHJ6	8	13	20	27
8	8.809602466688691E-4	TGTGCGAGACAGGTTACCAGCCTATACTTCGACCCCTGG	CARQVTSLYFDPW	IGHV4-39	IGHD6-19	IGHJ5	10	14	21	27
8	8.809602466688691E-4	TGTGCAAAAGATTTGAGAGGTGATAGGGACTACTGG	CAKDLRGDRDYW	IGHV3-74	IGHD3-22	IGHJ4	11	20	25	27
8	8.809602466688691E-4	TGTGCGAGAGATAACTTTGGAATTGACTACTGG	CARDNFGIDYW	IGHV3-30	IGHD3-3	IGHJ4	11	15	20	22
8	8.809602466688691E-4	TGTGCGAGAGATAACTGGGGCATTGACTACTGG	CARDNWGIDYW	IGHV3-30	IGHD7-27	IGHJ4	11	12	19	22
7	7.708402158352604E-4	TGTGCCAGAGGGCGTTACTATGATAGTAGTGGTTATTACCGGAGGTCTTACTACTACTACTACTACATGGACGTCTGG	CARGRYYDSSGYYRRSYYYYYYMDVW	IGHV4-30-2	IGHD3-22	IGHJ6	9	14	38	47
7	7.708402158352604E-4	TGTGCAAGAGGGACGTATTACTATGATAGTAGTGGTTATTACGAACGATTCTACTACTACTACTACATGGACGTCTGG	CARGTYYYDSSGYYERFYYYYYMDVW	IGHV3-13	IGHD3-22	IGHJ6	9	12	41	50
7	7.708402158352604E-4	TGTGCGAGAGGATTCAGCGGCTTTACCACGATGGTAGTAGTTTTCACGGGGGCTTACTACTACATGGACGTCTGG	CARGFSGFTTMVVVFTGAYYYMDVW	IGHV4-34	IGHD2-2	IGHJ6	10	33	40	54
7	7.708402158352604E-4	TGTGCGAGCTGCCCGGCCGATAGCAGTACGATTAATCGCCACTACTACTACTACGGTATGGACGTCTGG	CASCPADSSTINRHYYYYGMDVW	IGHV3-21	IGHD2-21	IGHJ6	7	19	26	40
7	7.708402158352604E-4	TGTGCGAGATCATATTGGGCTACGGGGAGCGCGCGAAAGTACTACTACTACTACATGGACGTCTGG	CARSYWATGSARKYYYYYMDVW	IGHV1-46	IGHD2-21	IGHJ6	8	10	16	39
7	7.708402158352604E-4	TGTGCGAGAGCCAGTATAGCAGCAGCTGGTTTAGGCGACTGGTACTACTACGGTATGGACGTCTGG	CARASIAAAGLGDWYYYGMDVW	IGHV4-34	IGHD6-13	IGHJ6	9	13	29	42
7	7.708402158352604E-4	TGTGCGAGAACAATTACTATGATAGTAGTGCCCATTATCCGACGCTGGTACTACTTTGACTACTGG	CARTITMIVVPIIRRWYYFDYW	IGHV4-39	IGHD3-22	IGHJ4	8	12	29	47
7	7.708402158352604E-4	TGTGCAACAGATACAACAGCTATGGTTAGTGTGGGGGTCTACTACTACTACGGTATGGACGTCTGG	CATDTTAMVSVGVYYYYGMDVW	IGHV1-24	IGHD5-18	IGHJ6	11	15	27	38
7	7.708402158352604E-4	TGTGTGAAAGAAGGTTTATCAAACGCAGAGACGGTGGATAAACGGGGGTTCTATGACTACTGG	CVKEGLSNAETVDKRGFYDYW	IGHV3-23	IGHD4-23	IGHJ4	10	30	36	53
7	7.708402158352604E-4	TGTGCGAGGGCCGCCGGTTATGATTACGTTTGGGGGAGTGACTTTGGGTTATTTGACTACTGG	CARAAGYDYVWGSDFGLFDYW	IGHV4-39	IGHD3-16	IGHJ4	7	17	38	51
7	7.708402158352604E-4	TGTGCAAGACGAACGTATTACGATTTTTGGAGTGGTCCCCCCGACTACGGTATGGACGTCTGG	CARRTYYDFWSGPPDYGMDVW	IGHV3-9	IGHD3-3	IGHJ6	6	12	35	51
7	7.708402158352604E-4	TGTGCCAGAGGAGACGATATTTTGACTGGTTATTATATAAAAAGCCGCTTTGACTACTGG	CARGDDILTGYYIKSRFDYW	IGHV4-30-2	IGHD3-9	IGHJ4	9	13	36	47
7	7.708402158352604E-4	TGTGCGAGATGCGACGCGGGGAGTTCCTTGGGTCGGTACTACTTCTTCTTAGACGTCTGG	CARCDAGSSLGRYYFFLDVW	IGHV4-4	IGHD3-10	IGHJ6	8	16	24	36
7	7.708402158352604E-4	TGTGCGAGATGCGACGCGGGGAGTTCCCTGGGTCGCTACTACTTCTTCCTGGACGTCTGG	CARCDAGSSLGRYYFFLDVW	IGHV4-55	IGHD3-10	IGHJ6	9	16	24	35
7	7.708402158352604E-4	TGTGCGAGAGACTATAGTGGCTACGTTGGACTGCCCGGGGAGTACTACTTTGACTACTGG	CARDYSGYVGLPGEYYFDYW	IGHV3-30	IGHD5-12	IGHJ4	10	12	24	40
7	7.708402158352604E-4	TGTGCGAGAACGGCGGTGTGGGTAGCTGCTTGGCTGGTTCGCTACGGTATGGACGTCTGG	CARTAVWVAAWLVRYGMDVW	IGHV1-2	IGHD2-15	IGHJ6	8	20	29	48
7	7.708402158352604E-4	TGTGCGAAAGACCCCCCTCAGGGGAGTTATCGGTGGCATCCAGTCTGGTTCGACCCCTGG	CAKDPPQGSYRWHPVWFDPW	IGHV3-23	IGHD3-16	IGHJ5	10	20	31	44
7	7.708402158352604E-4	TGTGCAATAGTGCTGTGTAGCGGTGGTAGGTGCCCCCTGAGGGGTGCTTTTGATTTCTGG	CAIVLCSGGRCPLRGAFDFW	IGHV1-18	IGHD2-15	IGHJ3	4	15	32	44
7	7.708402158352604E-4	TGTGCAATAGTGCTGTGTAGCGGTGGTAGGTGCCCCCTGAGGGGTGCTTTTGATTTCTGG	CAIVLCSGGRCPLRGAFDFW	IGHV1-69-2	IGHD2-15	IGHJ3	6	15	32	44
7	7.708402158352604E-4	TGTGCAACAGATAAAGGCAGCTGGGATGAAATTTACTACTACTACGGTATGGACGTCTGG	CATDKGSWDEIYYYYGMDVW	IGHV1-24	IGHD2-2	IGHJ6	11	16	23	33
7	7.708402158352604E-4	TGTGCAACAGAACAAAAGTGGGAGCTACTAAGCTACTACTACTACTACATGGACGTCTGG	CATEQKWELLSYYYYYMDVW	IGHV1-24	IGHD1-26	IGHJ6	10	16	29	32
7	7.708402158352604E-4	TGTGCGAGGTTCCAGCTCTCTTGGTTCGGGAACTTCTTATATCCTGGGGACTACTGG	CARFQLSWFGNFLYPGDYW	IGHV4-39	IGHD3-10	IGHJ4	7	21	40	48
7	7.708402158352604E-4	TGTGCGAGACATAGGAGAAGATGGCTACAATTATATCCTGATAGTTTTGACTACTGG	CARHRRRWLQLYPDSFDYW	IGHV4-39	IGHD5-24	IGHJ4	11	18	32	45
7	7.708402158352604E-4	TGTGCGATTTCAGCAGGAGCTCGGGGGGCCTACTACTACGGTCTGGACGTCTGG	CAISAGARGAYYYGLDVW	IGHV3-23	IGHD6-13	IGHJ6	6	11	20	29
7	7.708402158352604E-4	TGTGCGAGAGTAAGCGCCAGCAGCTGGTACCGTGAAAACCTCATTGACTACTGG	CARVSASSWYRENLIDYW	IGHV3-20	IGHD6-13	IGHJ4	9	17	29	43
7	7.708402158352604E-4	TGTGCAACAGATGACGGAGTGGGAGCTACTAACTACTACGGTATGGACGTCTGG	CATDDGVGATNYYGMDVW	IGHV1-24	IGHD1-26	IGHJ6	11	17	24	25
7	7.708402158352604E-4	TGTGCAAGAGCCTACTATGATAGTAGTGGTTACCACAACTGGTTCGACCCCTGG	CARAYYDSSGYHNWFDPW	IGHV3-13	IGHD3-22	IGHJ5	9	12	31	34
7	7.708402158352604E-4	TGCGCGAGACATTGTATGGCTACAGTCGGCTCCTGCAACTGGTTCGACCCCTGG	CARHCMATVGSCNWFDPW	IGHV4-39	IGHD5-24	IGHJ5	11	15	23	35
7	7.708402158352604E-4	TGTGCGAGTCGGGAGGGGGTCCCTTACTACTACTACTACATGGACGTCTGG	CASREGVPYYYYYMDVW	IGHV4-39	IGHD7-27	IGHJ6	7	14	22	24
7	7.708402158352604E-4	TGTGCGAGATTGCCCCCTCCCTACGGACCATACTGGTACTTCGATCTCTGG	CARLPPPYGPYWYFDLW	IGHV1-2	IGHD4-17	IGHJ2	8	20	25	30
7	7.708402158352604E-4	TGTGCGAGAGGTGTAGCAGTGGCTGGTACCTTTGCAGGCTATGACCTCTGG	CARGVAVAGTFAGYDLW	IGHV4-34	IGHD6-19	IGHJ5	10	13	28	42
7	7.708402158352604E-4	TGTGCGAGAGGGGAAGATAGCAGCAGCTGGTACTTCTGGTTCGACCCCTGG	CARGEDSSSWYFWFDPW	IGHV3-21	IGHD6-13	IGHJ5	9	16	32	35
7	7.708402158352604E-4	TGTGCAATTCCCCGGTTTGGCTATGATTACATTGATGCTTTTAATGTCTGG	CAIPRFGYDYIDAFNVW	IGHV1-24	IGHD5-12	IGHJ3	6	17	29	32
7	7.708402158352604E-4	TGTGTGGGGAGTTCTCGGGGCGTCTATTACTTTGGTATGGACGTCTGG	CVGSSRGVYYFGMDVW	IGHV3-23	IGHD3-10	IGHJ6	3	24	35	36
7	7.708402158352604E-4	TGTGCCCTTACTATGATAGTAGTGGGGGAATTAGGGTTCGACCCCTGG	CALTMIVVGELGFDPW	IGHV1-18	IGHD3-22	IGHJ5	4	7	24	34
7	7.708402158352604E-4	TGTGCGAGACACGTCGGGGAACAGGTAACCACACGATTTGACTACTGG	CARHVGEQVTTRFDYW	IGHV4-39	IGHD3-22	IGHJ4	14	25	31	36
7	7.708402158352604E-4	TGTGCACGGAAGTGGCTGCTCACCTACTCTGCTGCTTTTGATATCTGG	CARKWLLTYSAAFDIW	IGHV2-26	IGHD6-19	IGHJ3	9	10	17	32
7	7.708402158352604E-4	TGTGCAACCTCGACCCCGTTCGGGGGGAACAACTGGTTCGACCCCTGG	CATSTPFGGNNWFDPW	IGHV1-24	IGHD3-10	IGHJ5	7	17	24	28
7	7.708402158352604E-4	TGTGCAAAAGAGTCGGGCGATAGCACCTCGAGCCCCTTTGACTACTGG	CAKESGDSTSSPFDYW	IGHV3-43	IGHD6-6	IGHJ4	10	19	29	35
7	7.708402158352604E-4	TGCGCGAGAGTCGCAGAAGCGGGTGAAAATGAGGCCTTTGATATCTGG	CARVAEAGENEAFDIW	IGHV3-21	IGHD6-13	IGHJ3	9	12	23	28
7	7.708402158352604E-4	TGTGCGAGCGCCCTACTATGGTTCGGGGAACCCCAGTGGGACTGG	CASALLWFGEPQWDW	IGHV3-30	IGHD3-10	IGHJ4	7	13	28	40
7	7.708402158352604E-4	TGTGCGAACTTACTTACGGTGACTAACAACTGGTTCGACCCCTGG	CANLLTVTNNWFDPW	IGHV3-23	IGHD4-17	IGHJ5	7	14	24	25
7	7.708402158352604E-4	TGTGCAAGGGGATTTCGGTTCTACGGTTCGGGAACTGACTACTGG	CARGFRFYGSGTDYW	IGHV3-74	IGHD3-10	IGHJ4	7	20	31	35
7	7.708402158352604E-4	TGTACGAGACGTCTAGCCTCGTCGACGCTCCCCTGTGACTACTGG	CTRRLASSTLPCDYW	IGHV1-8	IGHD1-26	IGHJ4	8	26	31	35
7	7.708402158352604E-4	TGCGCTGGTAGCTGCGACGTCTGTAACTGGTTCGACCCCTGG	CAGSCDVCNWFDPW	IGHV4-34	IGHD2-15	IGHJ5	1	5	14	24
7	7.708402158352604E-4	TGTGCGAGAGGGCACTATGGCACGGTCCTTGACTACTGG	CARGHYGTVLDYW	IGHV1-18	IGHD3-10	IGHJ4	9	13	19	28
7	7.708402158352604E-4	TGTGCGAGAGATAGCAGTGGCTGGTACCTTGCCTACTGG	CARDSSGWYLAYW	IGHV3-30	IGHD6-19	IGHJ4	11	12	23	24
7	7.708402158352604E-4	TGTGTGAGACCGAAGAATCATGCCTTTGACTACTGG	CVRPKNHAFDYW	IGHV4-39	IGHD3-16	IGHJ4	9	15	20	23
7	7.708402158352604E-4	TGTGCAAGAGATCTGGGGGGACAAGCAGCTCAGGGG	CARDLGGQAAQG	IGHV3-74	IGHD6-6	IGHJ4	13	23	30	34
7	7.708402158352604E-4	TGTGCGAGAGATAACTGGGGAATTGACTACTGG	CARDNWGIDYW	IGHV3-33	IGHD7-27	IGHJ4	11	12	20	22
7	7.708402158352604E-4	TGTGCGAGAGATCCCTTTTACAGCCACTGG	CARDPFYSHW	IGHV3-53	IGHD5-18	IGHJ4	12	18	23	25
6	6.607201850016518E-4	TGTGCGAGAGACCCCACGAGGTATTACGATATTTTGACTGGTTACCCCCCCGGGTACTACTACTACATGGACGTCTGG	CARDPTRYYDILTGYPPGYYYYMDVW	IGHV3-21	IGHD3-9	IGHJ6	10	20	43	54
6	6.607201850016518E-4	TGTGCGAGAGATTTTCGTGTACGGACACCTGATGACTACGGTGACTACACGGCCCCGGCTTTTGATATCTGG	CARDFRVRTPDDYGDYTAPAFDIW	IGHV1-46	IGHD4-17	IGHJ3	11	31	47	57
6	6.607201850016518E-4	TGTGCGAGAGAAATGCATATTGTGGTGGTGACTGCTACCCCCCCCTACTACTACTACGGTATGGACGTCTGG	CAREMHIVVVTATPPYYYYGMDVW	IGHV3-20	IGHD2-21	IGHJ6	10	14	36	44
6	6.607201850016518E-4	TGTGCACGGATCTTAGGGTTTACTAATGGTGTATGGTTGCTCCCCGATTACTACTACGGTATGGACGTCTGG	CARILGFTNGVWLLPDYYYGMDVW	IGHV2-26	IGHD2-8	IGHJ6	10	20	34	48
6	6.607201850016518E-4	TGTGCGGGAGATCAGGGATATTGTAGTGGTGGTAGCTGCTCCTACTACTACTACGGTATGGACGTCTGG	CAGDQGYCSGGSCSYYYYGMDVW	IGHV3-21	IGHD2-15	IGHJ6	12	15	39	41
6	6.607201850016518E-4	TGTGCACGGACACGTGGTTACTATGAGAGTAGTGGTAATTTCGCCTTGGGGGATGCTTTTGACCTCTGG	CARTRGYYESSGNFALGDAFDLW	IGHV2-26	IGHD3-22	IGHJ3	14	17	39	51
6	6.607201850016518E-4	TGTGCGGGAGGCCGCTACGATTTTTTTGGATGGCTGTATGGAAGGGGCGATGCTTTTAAGCTCTGG	CAGGRYDFFGWLYGRGDAFKLW	IGHV4-34	IGHD3-3	IGHJ3	12	15	24	48
6	6.607201850016518E-4	TGTGCGAGTAGCCGGGATTACTATGATAGTAGTGGTTATCGGGAGTTGGCCCTCTTTGACTACTGG	CASSRDYYDSSGYRELALFDYW	IGHV4-39	IGHD3-22	IGHJ4	7	16	38	53
6	6.607201850016518E-4	TGTGCGAGAGTGACCGATTACTATGGTTCGGGGAGCCCAACCTGGTACTACTACATGGACGTCTGG	CARVTDYYGSGSPTWYYYMDVW	IGHV1-46	IGHD3-10	IGHJ6	9	16	34	45
6	6.607201850016518E-4	TGTGCGAGAGGTAGTTATTGTAGTAGTACCAGCTGCTATCTCTACTACTACGGTATGGACGTCTGG	CARGSYCSSTSCYLYYYGMDVW	IGHV3-21	IGHD2-2	IGHJ6	9	15	38	41
6	6.607201850016518E-4	TGTGCGAGTAATTTTGGAGGCGGATGGTTCGGGGAGTTATCCTCGTACTACTTTGACTACTGG	CASNFGGGWFGELSSYYFDYW	IGHV4-28	IGHD3-10	IGHJ4	13	23	39	44
6	6.607201850016518E-4	TGTGCGAGACTAGGTTACTATGATAGTAGTGGTTATTATCATAGCGGGAGCTTTGACTACTGG	CARLGYYDSSGYYHSGSFDYW	IGHV5-10-1	IGHD3-22	IGHJ4	9	14	37	50
6	6.607201850016518E-4	TGTGCGAGACATGGATGGGTCGATATTTTGACTGGTTATTCAAATGATGCTTTTGATATCTGG	CARHGWVDILTGYSNDAFDIW	IGHV4-39	IGHD3-9	IGHJ3	12	20	39	43
6	6.607201850016518E-4	TGTGCACGGATACCGGTCGGTCGGATAGCAGCAGCTGTGACCCCCCCAGGGGAGTCGGACTGG	CARIPVGRIAAAVTPPGESDW	IGHV2-26	IGHD6-13	IGHJ4	12	24	36	58
6	6.607201850016518E-4	TGTGCAACAGATTCTCGGTCGGGGGAGTTATCGTTATACTCGAATAACTGGTTCGACCCCTGG	CATDSRSGELSLYSNNWFDPW	IGHV1-24	IGHD3-16	IGHJ5	11	20	38	45
6	6.607201850016518E-4	TGTGCAAGATTGGGGCATTATAGCAGTGGCTGGTCCTCGGGGTACTGGTACTTCGATCTCTGG	CARLGHYSSGWSSGYWYFDLW	IGHV3-13	IGHD6-19	IGHJ2	8	18	33	42
6	6.607201850016518E-4	TGTGCAAAAGGGGAGTATGATAGTAGTGCCCATTACTACTACTACTACTACATGGACGTCTGG	CAKGEYDSSAHYYYYYYMDVW	IGHV3-9	IGHD3-22	IGHJ6	9	15	27	31
6	6.607201850016518E-4	TGTGTAACAGGAGGAAGTAGATATTGTAGTGGGGGAAGCTGCTACCCGGGAGACTACTGG	CVTGGSRYCSGGSCYPGDYW	IGHV3-74	IGHD2-15	IGHJ4	3	19	44	51
6	6.607201850016518E-4	TGTGCGAGCAGGTGGTGGGGTACAGCTATGGTTACGGCGGGGGACTACTTTGACTACTGG	CASRWWGTAMVTAGDYFDYW	IGHV3-21	IGHD5-18	IGHJ4	7	20	35	43
6	6.607201850016518E-4	TGTGCGAGACACCGCCCTTATTACTATGATGGTAGTAGGGCGGGGTGGTTCGACCCCTGG	CARHRPYYYDGSRAGWFDPW	IGHV4-39	IGHD3-22	IGHJ5	10	18	35	45
6	6.607201850016518E-4	TGTGCGAGAGGCTGGGATAGTAGTGGTTATTACAGACGGTATCAATACTTCCAGCACTGG	CARGWDSSGYYRRYQYFQHW	IGHV4-34	IGHD3-22	IGHJ1	11	15	32	43
6	6.607201850016518E-4	TGTGCGAGAGATGTGAGGGGTGACTACATGCCGTATGGCTACTACGGTATGGACGTCTGG	CARDVRGDYMPYGYYGMDVW	IGHV3-21	IGHD4-17	IGHJ6	11	18	26	38
6	6.607201850016518E-4	TGTGCGAGAACTAATGAGTTATTCTGGTTGTGGGAGTCTCGGGGTGCTTTTCATATCTGG	CARTNELFWLWESRGAFHIW	IGHV3-30	IGHD3-10	IGHJ3	8	15	22	44
6	6.607201850016518E-4	TGTGCGAGAACTAACGGATTGTTCTGGTTGGGGGAGTCTCGGGGTGCTTTTCATATCTGG	CARTNGLFWLGESRGAFHIW	IGHV3-30	IGHD3-16	IGHJ3	8	27	36	44
6	6.607201850016518E-4	TGTGCGAGAACTAACGAATTATTCTGGTTGGGGGAGTCTCGGGGTGCTTTTCATATCTGG	CARTNELFWLGESRGAFHIW	IGHV3-30	IGHD3-10	IGHJ3	8	13	36	44
6	6.607201850016518E-4	TGTGCAACAGATATGGGGGGGTACAGCTATGGTTATAGGGTTTCGGGGTTTGACTACTGG	CATDMGGYSYGYRVSGFDYW	IGHV1-24	IGHD5-18	IGHJ4	11	21	34	48
6	6.607201850016518E-4	TGTACCACAGAGATAGGGGGCGAAGAGTGGCTACGATTGGTTGATGCTTTTGATATCTGG	CTTEIGGEEWLRLVDAFDIW	IGHV3-15	IGHD5-12	IGHJ3	10	25	37	41
6	6.607201850016518E-4	TGTGTATGTGCCTCGAATTATGATACTCGTGGCCCCTCCCTGGCCTTTGACTACTGG	CVCASNYDTRGPSLAFDYW	IGHV4-30-2	IGHD3-16	IGHJ4	3	16	23	44
6	6.607201850016518E-4	TGTGCGAGAGGTTGGGTAGTACCAGCTGCTATCGGTGGGAACTGGTTCGACCCCTGG	CARGWVVPAAIGGNWFDPW	IGHV1-2	IGHD2-2	IGHJ5	9	15	31	39
6	6.607201850016518E-4	TGTGCGAGAGGGGCCGAGGATATAGCAGCAGCTGGTATCTACGGTATGGACGTCTGG	CARGAEDIAAAGIYGMDVW	IGHV1-8	IGHD6-13	IGHJ6	10	20	36	45
6	6.607201850016518E-4	TGTGCGAGAGATTTGGGTGATATAGTGGCTACGATTGCAGGTGCTTTTGATATCTGG	CARDLGDIVATIAGAFDIW	IGHV3-20	IGHD5-12	IGHJ3	11	18	35	41
6	6.607201850016518E-4	TGTGCGAGAGATTGGCGTATTGTAGTGGTGGTAGCTGCTAGCTGGTTCGACCCCTGG	CARDWRIVVVVAASWFDPW	IGHV4-39	IGHD2-15	IGHJ5	8	17	39	41
6	6.607201850016518E-4	TGTGCGAGAGATCGTAGCAGCAGCTATGGTCCGTACTACTACGGTATGGACGTCTGG	CARDRSSSYGPYYYGMDVW	IGHV3-21	IGHD6-13	IGHJ6	12	14	24	33
6	6.607201850016518E-4	TGTGCGAAGGGGAGGCCCTATTATCTAACTACAGTAACTACCTACTTCGACTACTGG	CAKGRPYYLTTVTTYFDYW	IGHV3-23	IGHD4-11	IGHJ4	7	27	40	41
6	6.607201850016518E-4	TGTGCAACAGACAAGTACGATTTTTGGAGTGGTTTTGACTACGGTATGGACGTCTGG	CATDKYDFWSGFDYGMDVW	IGHV1-24	IGHD3-3	IGHJ6	10	15	33	45
6	6.607201850016518E-4	TGTGCGACGCCCCGTGGTTCGGGGAGTTATTGGAACTTGGCCTTTGACTACTGG	CATPRGSGSYWNLAFDYW	IGHV3-21	IGHD3-10	IGHJ4	6	14	30	41
6	6.607201850016518E-4	TGTGCGAGATCTGGACCGGAGGGGGTACAGTGGCTGGACCCTTTTGACTACTGG	CARSGPEGVQWLDPFDYW	IGHV3-11	IGHD6-19	IGHJ4	8	27	36	42
6	6.607201850016518E-4	TGTGCGAGAGTAGGTATAGCAGCCCGCCGGTACTACTACGGTATGGACGTCTGG	CARVGIAARRYYYGMDVW	IGHV1-2	IGHD6-13	IGHJ6	9	12	22	30
6	6.607201850016518E-4	TGTGCGAGAGTAGGGGGGGCGTATTACTATGATAGTAGTGGTTATGACTACTGG	CARVGGAYYYDSSGYDYW	IGHV7-4-1	IGHD3-22	IGHJ4	9	19	43	44
6	6.607201850016518E-4	TGTGCGAGAGCACAGCAGCTCGTCTTTGGTAATTGGGACTGGTTCGACCCCTGG	CARAQQLVFGNWDWFDPW	IGHV1-69	IGHD6-6	IGHJ5	9	13	23	37
6	6.607201850016518E-4	TGTGCGAGAGACTCCCCGTATAGCAGCTCGTCGGGCGGGACTTTTGATATCTGG	CARDSPYSSSSGGTFDIW	IGHV3-21	IGHD6-6	IGHJ3	10	17	31	40
6	6.607201850016518E-4	TGTGCGAGAAACCCGTATTGTGGTGGTGACTGCTATTCTGCTTTTGATATCTGG	CARNPYCGGDCYSAFDIW	IGHV4-28	IGHD2-21	IGHJ3	10	15	37	38
6	6.607201850016518E-4	TGTGCGAGAAACCCGTATTGTGGTGGTGACTGCTATTCTGCTTTTGATATCTGG	CARNPYCGGDCYSAFDIW	IGHV1-46	IGHD2-21	IGHJ3	8	15	37	38
6	6.607201850016518E-4	TGTGCGAAAGATTACTATGATACGGGTCACTACTACTACGGTATGGACGTCTGG	CAKDYYDTGHYYYGMDVW	IGHV3-23	IGHD3-22	IGHJ6	11	12	21	28
6	6.607201850016518E-4	TGTGCACACAACACCTGGGGTTACGATTTTTGGAGTGGTTACTTTGACTACTGG	CAHNTWGYDFWSGYFDYW	IGHV2-5	IGHD3-3	IGHJ4	9	20	38	39
6	6.607201850016518E-4	TGTGCAACAGGTAGTGGCCGGTTTTGGAGTGACTCCGACTACTTTGACTACTGG	CATGSGRFWSDSDYFDYW	IGHV1-24	IGHD3-3	IGHJ4	9	21	30	37
6	6.607201850016518E-4	TGTGCAACAGATCGAATAAACGATATTTTGACTTTGCGTGCTTTTGATATCTGG	CATDRINDILTLRAFDIW	IGHV1-24	IGHD3-9	IGHJ3	12	19	32	38
6	6.607201850016518E-4	TGTGCAACAGAGAAACAGCAGCAGCTGGGTCCTCGACACTGGTTCGACCCCTGG	CATEKQQQLGPRHWFDPW	IGHV1-24	IGHD6-13	IGHJ5	10	16	27	37
6	6.607201850016518E-4	TGTGCAAGACCTGGGGGTGGGAGCTACGCGATTGGAGATGCTTTTGATATCTGG	CARPGGGSYAIGDAFDIW	IGHV3-13	IGHD1-26	IGHJ3	8	16	26	36
6	6.607201850016518E-4	TGTTCAAACCTGTTAGCAGTGGCTGGTGGGATGGGCGACGTTAACTACTGG	CSNLLAVAGGMGDVNYW	IGHV1-24	IGHD6-19	IGHJ4	6	13	26	43
6	6.607201850016518E-4	TGTGCGAGGCCAGGGTCTAATTATGATGGGAGTGGTGCTTTCGATATCTGG	CARPGSNYDGSGAFDIW	IGHV1-46	IGHD3-16	IGHJ3	7	19	26	35
6	6.607201850016518E-4	TGTGCGAGAGATGGGGCTACTAATGACTGGTACTCCTGGTTCGACCCCTGG	CARDGATNDWYSWFDPW	IGHV4-4	IGHD2-2	IGHJ5	11	26	33	35
6	6.607201850016518E-4	TGTGCGAGAGATGGGGGGCAGCTGCCACAGGGGTGGTACTTTGACTACTGG	CARDGGQLPQGWYFDYW	IGHV1-46	IGHD2-15	IGHJ4	11	17	27	36
6	6.607201850016518E-4	TGTGCGAACGGCGGTGGCAGCAGCTGGTATCACGGTGCTTTTGATATCTGG	CANGGGSSWYHGAFDIW	IGHV1-46	IGHD6-13	IGHJ3	6	16	27	28
6	6.607201850016518E-4	TGTGCGAAAGAATGGGGATATAGCGTAACTCGCGGTGCTTTTGATATCTGG	CAKEWGYSVTRGAFDIW	IGHV3-23	IGHD5-12	IGHJ3	10	15	22	35
6	6.607201850016518E-4	TGTGCAACAGATTCGGCCATCTTAGTGGTTATTTATGCTTTTCATATCTGG	CATDSAILVVIYAFHIW	IGHV1-24	IGHD3-22	IGHJ3	11	22	32	34
6	6.607201850016518E-4	TGTGCAAGGGGGTATAGCAGCAGCTGGTTTGCGAGCTGGTTCGACCCCTGG	CARGYSSSWFASWFDPW	IGHV3-13	IGHD6-13	IGHJ5	7	9	27	35
6	6.607201850016518E-4	TGTGCGAGTACTGGCAGCAGCTGGTACGAGTACTACTTTGACTACTGG	CASTGSSWYEYYFDYW	IGHV5-10-1	IGHD6-13	IGHJ4	7	13	27	28
6	6.607201850016518E-4	TGTGCGAGGCCAAGAGGGATAGCAGCGCTGGCTTTGTTTGACTACTGG	CARPRGIAALALFDYW	IGHV3-21	IGHD6-25	IGHJ4	7	18	26	36
6	6.607201850016518E-4	TGTGCGAGAGCCCATTATGATTACGTCTGGGGGAGCCTCAACCTCTGG	CARAHYDYVWGSLNLW	IGHV3-21	IGHD3-16	IGHJ3	9	13	34	43
6	6.607201850016518E-4	TGTGCGAGAGGGCGAGGAGCAGCTGGTAATATGTACTTTGACCACTGG	CARGRGAAGNMYFDHW	IGHV4-31	IGHD2-2	IGHJ4	9	17	27	33
6	6.607201850016518E-4	TGTGCGAGAGAGGAAATAGCAGCAGCTGGCTACGAAGTTGACTACTGG	CAREEIAAAGYEVDYW	IGHV1-2	IGHD6-13	IGHJ4	10	15	28	37
6	6.607201850016518E-4	TGTGCAACAGGGACGACTGGTTATTATAACGTTTACATGGACGTCTGG	CATGTTGYYNVYMDVW	IGHV1-69-2	IGHD3-9	IGHJ6	9	14	32	33
6	6.607201850016518E-4	TGTGCAACAGGGAATGGATATAGTGGCTACGATCTGAGGTTGAACTGG	CATGNGYSGYDLRLNW	IGHV1-24	IGHD5-12	IGHJ4	9	14	32	43
6	6.607201850016518E-4	TGTGCAACAGATTTCGCAGTAGTACCAGCTGCTTCCCTTGACTACTGG	CATDFAVVPAASLDYW	IGHV1-24	IGHD2-2	IGHJ4	11	17	32	37
6	6.607201850016518E-4	TGTGCAAGGGGCGATAGCAGTGGCTGGTTTTACTACTTTGACTACTGG	CARGDSSGWFYYFDYW	IGHV3-13	IGHD6-19	IGHJ4	7	13	27	30
6	6.607201850016518E-4	TGTGCAAAAGAAGAATCTGACAGTTCGTCCTCTGCTTTTGATATCTGG	CAKEESDSSSSAFDIW	IGHV3-9	IGHD6-6	IGHJ3	10	20	29	32
6	6.607201850016518E-4	TGTGTGAGAGGAGCAGTGGCTGGTACACACGTTCTGGACGTCTGG	CVRGAVAGTHVLDVW	IGHV3-30	IGHD6-19	IGHJ6	9	11	25	34
6	6.607201850016518E-4	TGTGCGGGCACCGCGTATAGCCGTGGCGGCTCCCTTGACTACTGG	CAGTAYSRGGSLDYW	IGHV4-39	IGHD6-19	IGHJ4	5	10	26	34
6	6.607201850016518E-4	TGTGCAAAAGCCCAATATTCTACGGTGACCCCCTTTGAGTCCTGG	CAKAQYSTVTPFESW	IGHV3-9	IGHD4-17	IGHJ4	9	19	28	32
6	6.607201850016518E-4	TGTACTAGAGGCGATTTTTGGAGTGGTTATTATTTTGACTACTGG	CTRGDFWSGYYFDYW	IGHV3-49	IGHD3-3	IGHJ4	9	11	32	33
6	6.607201850016518E-4	TGTACGAGAGGAGCAGTGGCCGGTACACACGTTATGGACGTCTGG	CTRGAVAGTHVMDVW	IGHV3-30	IGHD6-19	IGHJ6	9	11	25	33
6	6.607201850016518E-4	TGTGCGAGGGGGTATTCGCCAAGTATAGCCCTTGACTACTGG	CARGYSPSIALDYW	IGHV1-46	IGHD6-6	IGHJ4	7	21	28	31
6	6.607201850016518E-4	TGTGCGAGAGGAGGAGGTTTGACTGGTTATTATGACTACTGG	CARGGGLTGYYDYW	IGHV1-8	IGHD3-9	IGHJ4	10	17	31	32
6	6.607201850016518E-4	TGTGCGAGATTTGGAGCAGTGGCTGGTGCCGACTACTGG	CARFGAVAGADYW	IGHV3-21	IGHD6-19	IGHJ4	8	14	26	30
6	6.607201850016518E-4	TGTGCAAGAGGTCACGATTTTTGGAGTGGTTATCAGTGG	CARGHDFWSGYQW	IGHV3-13	IGHD3-3	IGHJ4	9	13	32	36
6	6.607201850016518E-4	TGTGCGAGACAAGGGTTGTGGGGCCGTGACTACTGG	CARQGLWGRDYW	IGHV4-4	IGHD2-21	IGHJ4	8	15	20	26
6	6.607201850016518E-4	TGTGCGAGAGCGGGCAGCTGGTACCCCGACTACTGG	CARAGSWYPDYW	IGHV3-21	IGHD2-2	IGHJ4	9	13	23	27
6	6.607201850016518E-4	TGTGCGAGAAGCTATGGTTTCATTGACTACTGG	CARSYGFIDYW	IGHV4-39	IGHD5-18	IGHJ4	8	9	18	22
5	5.506001541680432E-4	TGTGCGAGAGTATCCAGCGGCGCTACTATGATAGTAGTGGTTATGACAGGGATTTACTACTACATGGACGTCTGG	CARVSSGATMIVVVMTGIYYYMDVW	IGHV4-34	IGHD3-22	IGHJ6	9	23	43	54
5	5.506001541680432E-4	TGTGCGAGAGGATTGTGGAGCTCTCTCGGCCCACAAACAACGAAAATGTACTACTACTACGGTATGGACGTCTGG	CARGLWSSLGPQTTKMYYYYGMDVW	IGHV1-8	IGHD2-21	IGHJ6	10	11	17	48
5	5.506001541680432E-4	TGTGCGAGACGAGTAGCAGCAGCTGGTGGATACAGCTATGGCCACGCCGGCTACTACTACATGGACGTCTGG	CARRVAAAGGYSYGHAGYYYMDVW	IGHV5-10-1	IGHD5-18	IGHJ6	9	25	40	50
5	5.506001541680432E-4	TGTGCAAAAGATATCGGCAAGAAATGGTATAGCAGCAGCTGGAGGTACTACTACTACTACATGGACGTCTGG	CAKDIGKKWYSSSWRYYYYYMDVW	IGHV3-9	IGHD6-13	IGHJ6	13	25	41	45
5	5.506001541680432E-4	TGTGCGACCCAGGCCGTATTACGATATTTTGACTGGTTATTATCTGAATTAAACTGGTTCGACCCCTGG	CATQAVLRYFDWLLSELNWFDPW	IGHV4-39	IGHD3-9	IGHJ5	6	14	42	51
5	5.506001541680432E-4	TGTGCGAGAGTATATTACTATGATAGTAGTGGTTATTATCGGAGGGGGCATGATGCTTTTGATATCTGG	CARVYYYDSSGYYRRGHDAFDIW	IGHV1-46	IGHD3-22	IGHJ3	9	12	37	48
5	5.506001541680432E-4	TGTGCGAGAGTAGGCCTAGGATATTGTAGTGGTGGTAGCTGTCCCCCTCATAGTGCTTTTGATATCTGG	CARVGLGYCSGGSCPPHSAFDIW	IGHV4-59	IGHD2-15	IGHJ3	9	14	40	53
5	5.506001541680432E-4	TGTGCGAGAGCCCTTTGGATTACTATGGGCCCCCGGGACTCCTACTACTACTACGGTATGGACGTCTGG	CARALWITMGPRDSYYYYGMDVW	IGHV1-8	IGHD3-10	IGHJ6	13	18	27	41
5	5.506001541680432E-4	TGTGCGAAAGGTTTGGGACCTCTACGATATTTTGACTGGATATATTATATGTCGGGCTTTGACTACTGG	CAKGLGPLRYFDWIYYMSGFDYW	IGHV3-23	IGHD3-9	IGHJ4	9	22	42	56
5	5.506001541680432E-4	TGTGCAACAGATCGACCCATAACTGGGGATCTGGCAAGAGGCTACTACTACTACGGTATGGACGTCTGG	CATDRPITGDLARGYYYYGMDVW	IGHV1-24	IGHD7-27	IGHJ6	12	19	30	41
5	5.506001541680432E-4	TGTGCAAAAGATATGGGACTAGGATATTGTAGTAGTACCAGCTGCCATTCCCATGCTTTTGATATCTGG	CAKDMGLGYCSSTSCHSHAFDIW	IGHV3-9	IGHD2-2	IGHJ3	13	18	44	52
5	5.506001541680432E-4	TGTGCGAGACATGGGGGGCGGTTCGGTGTTTTAGACAAATATGGAAAAGACTACTTTGACTACTGG	CARHGGRFGVLDKYGKDYFDYW	IGHV4-39	IGHD3-10	IGHJ4	12	19	25	49
5	5.506001541680432E-4	TGTGCGAGACACAACACGAATTACTATGATAGTAGTGGTTATTATAGCGGCGCTTTTGATATCTGG	CARHNTNYYDSSGYYSGAFDIW	IGHV4-39	IGHD3-22	IGHJ3	10	15	43	51
5	5.506001541680432E-4	TGTGCGAGAGAAAGACGAATACAAGCAGGTCACAGAGTCACCATCGTCGGGCCCTTCGACCCCTGG	CARERRIQAGHRVTIVGPFDPW	IGHV1-2	IGHD2-21	IGHJ5	10	35	42	54
5	5.506001541680432E-4	TGTGCGAAAGTTCCACAAAGTGAGATTTTTGGAGTGGTTATTTGGGAATACTACTTTGACTACTGG	CAKVPQSEIFGVVIWEYYFDYW	IGHV3-23	IGHD3-3	IGHJ4	9	23	41	48
5	5.506001541680432E-4	TGTGCGAAAGAATATTGTGGTGGTGACTGCTATCCGGTAACCCCGGGGGAGGCTTTTGATATCTGG	CAKEYCGGDCYPVTPGEAFDIW	IGHV3-23	IGHD2-21	IGHJ3	10	11	32	51
5	5.506001541680432E-4	TGTGCGAAAGAAGGTGGTTCGGGGAGTTATTATAACCCGCCACTTTACTGGTACTTCGATCTCTGG	CAKEGGSGSYYNPPLYWYFDLW	IGHV3-23	IGHD3-10	IGHJ2	10	14	35	45
5	5.506001541680432E-4	TGTGCAAGGGGACAGCAGCAGCTGATCCCATTTAGGAGGGGCTACTACTACTACATGGACGTCTGG	CARGQQQLIPFRRGYYYYMDVW	IGHV3-13	IGHD6-13	IGHJ6	7	13	23	41
5	5.506001541680432E-4	TGTGCGAGACATGGCGTCGTATTACGATATTTTGCCTCACCCGAATACTACTTTGACTACTGG	CARHGVVLRYFASPEYYFDYW	IGHV4-39	IGHD3-9	IGHJ4	12	17	33	45
5	5.506001541680432E-4	TGTGCGAGACATGACCTGATGACCACCTATGATAGTAGTGGTTCAGGGGCTTTTGATATCTGG	CARHDLMTTYDSSGSGAFDIW	IGHV4-39	IGHD3-22	IGHJ3	12	26	42	48
5	5.506001541680432E-4	TGTGCGAGACAAAACTGGGGATACTATGGTTCGGGGAGTTATATCCCCTGGTTCGACCCCTGG	CARQNWGYYGSGSYIPWFDPW	IGHV5-51	IGHD3-10	IGHJ5	10	21	41	47
5	5.506001541680432E-4	TGTGCGAGAGATATCGGAGACCTTTACGATATTTTGACTGGTTATTATGGATTTGACTACTGG	CARDIGDLYDILTGYYGFDYW	IGHV1-18	IGHD3-9	IGHJ4	11	23	47	51
5	5.506001541680432E-4	TGTGCGAGAGACGATTACTATGGTTCGGGGAGTTATTACAGAAATTGGGGCGTGGACTACTGG	CARDDYYGSGSYYRNWGVDYW	IGHV3-30	IGHD3-10	IGHJ4	10	13	37	54
5	5.506001541680432E-4	TGTGCGAAAGTCCTACAGGCGTATTACTATGGTTCGGGGGCCGAAGATGCTTTTCATATCTGG	CAKVLQAYYYGSGAEDAFHIW	IGHV3-21	IGHD3-10	IGHJ3	6	19	38	45
5	5.506001541680432E-4	TGTGCACTCCCCGGGGAACTATGGTTCGGGGAGTTTGTCGGCGTGGGCTGGTTCGACCCCTGG	CALPGELWFGEFVGVGWFDPW	IGHV2-5	IGHD3-10	IGHJ5	6	17	34	47
5	5.506001541680432E-4	TGTGCACGGATAACGTATAGTGGGAGCTACTATGGTGATTTTATTCCCTATTTAGACTACTGG	CARITYSGSYYGDFIPYLDYW	IGHV2-70	IGHD1-26	IGHJ4	17	18	31	47
5	5.506001541680432E-4	TGTGCAACAGATCTTATCTATTTACGATTTTTGGAGTGGTTATCAGACCCGATTGACTACTGG	CATDLIYLRFLEWLSDPIDYW	IGHV1-24	IGHD3-3	IGHJ4	13	21	42	52
5	5.506001541680432E-4	TGTGCAACAGATCGGTGGTTCGGGGAGTTATTGGACTACTACTACTACGGTATGGACGTCTGG	CATDRWFGELLDYYYYGMDVW	IGHV1-24	IGHD3-10	IGHJ6	12	15	31	34
5	5.506001541680432E-4	TGTGCAAAAGACCACCCTCGGTCTCAAGGGGTACTGAGAGAATCTTACTACTTTGACTACTGG	CAKDHPRSQGVLRESYYFDYW	IGHV3-43	IGHD2-2	IGHJ4	10	29	34	45
5	5.506001541680432E-4	TGTGCGAGAGGCGACGTGGGATATTGTAGTGGTGGTAGCTGCTACTACTTTGACTACTGG	CARGDVGYCSGGSCYYFDYW	IGHV4-59	IGHD2-15	IGHJ4	9	18	41	42
5	5.506001541680432E-4	TGTGCGAGAGGAAATTCGATGTCATCTACGGTGACCTATAACTGGTACTTCGATCTCTGG	CARGNSMSSTVTYNWYFDLW	IGHV3-21	IGHD4-17	IGHJ2	9	25	34	40
5	5.506001541680432E-4	TGTGCGAGAGATCTGGGCTACTATGATAGTAGTGGTTACCATGATGCTTTTGATATCTGG	CARDLGYYDSSGYHDAFDIW	IGHV3-21	IGHD3-22	IGHJ3	13	18	37	39
5	5.506001541680432E-4	TGTGCGAGAGATATAACGCTGGTGGGAGCTACCCACTACTACTACGGTATGGACGTCTGG	CARDITLVGATHYYYGMDVW	IGHV1-46	IGHD1-26	IGHJ6	11	21	31	34
5	5.506001541680432E-4	TGTGCGAGAGAGCGATCCTCTCTACGGTGGCCAACTAGGGGGGATGCTTTTGATATCTGG	CARERSSLRWPTRGDAFDIW	IGHV3-21	IGHD4-23	IGHJ3	10	21	29	42
5	5.506001541680432E-4	TGTGCGAGAACTACGGTGGGTTCATTTTGGAGTACCCCTCAAAACGGTATGGACGTCTGG	CARTTVGSFWSTPQNGMDVW	IGHV1-18	IGHD4-23	IGHJ6	8	9	18	48
5	5.506001541680432E-4	TGTGCGAGAACTAACGAATTACTATGGTTGGGGGAGTCTCGGGGTGCTTTTCATATCTGG	CARTNELLWLGESRGAFHIW	IGHV3-30	IGHD3-10	IGHJ3	8	13	36	44
5	5.506001541680432E-4	TGTGCGAAAGATCCCAGAATGGAGTGGGAGCTACTCATCTACTACGGTATGGACGTCTGG	CAKDPRMEWELLIYYGMDVW	IGHV3-23	IGHD1-26	IGHJ6	12	22	34	38
5	5.506001541680432E-4	TGTGCACGGACCCATTACTATGGTTCGGGGAGTTACTCCCAGGATGCTTTTGATGTCTGG	CARTHYYGSGSYSQDAFDVW	IGHV2-70	IGHD3-10	IGHJ3	9	13	34	42
5	5.506001541680432E-4	TGTGCAACAACGTTTATGATACTAGACTACGGTGACTTCCAAACTACCGTAGACCACTGG	CATTFMILDYGDFQTTVDHW	IGHV1-24	IGHD4-17	IGHJ4	8	24	36	51
5	5.506001541680432E-4	TGTGCAAGAGGTCTTCAACAGTATAGCAGTGGCCGACTCCACTACTACATGGACGTCTGG	CARGLQQYSSGRLHYYMDVW	IGHV3-13	IGHD6-19	IGHJ6	13	20	32	40
5	5.506001541680432E-4	TGTACTAGAGATCTTTTTGACTGGCCCAACCGCCAATACTACTACTACATGGACGTCTGG	CTRDLFDWPNRQYYYYMDVW	IGHV3-49	IGHD3-9	IGHJ6	13	14	23	36
5	5.506001541680432E-4	TGTGCCAGAGAGATGGGGGGTTCGGGGAGTTATTATAACGGCCCCTTTGACTACTGG	CAREMGGSGSYYNGPFDYW	IGHV4-30-2	IGHD3-10	IGHJ4	10	18	39	44
5	5.506001541680432E-4	TGTGCGACTAACCCCTGTAGCAGCTCGCTCTGCTACTACTACGGTATGGACGTCTGG	CATNPCSSSLCYYYGMDVW	IGHV3-21	IGHD6-6	IGHJ6	6	17	26	32
5	5.506001541680432E-4	TGTGCGAGAGCCCAGTATTTGTACTGTCGTAATGGGTTCTGCTACCTTGACCACTGG	CARAQYLYCRNGFCYLDHW	IGHV3-23	IGHD2-8	IGHJ4	6	18	24	41
5	5.506001541680432E-4	TGTGCGAGAGATCGGGGGTGGCTACAAAACATCTACTACTACGGTATGGACGTCTGG	CARDRGWLQNIYYYGMDVW	IGHV3-20	IGHD5-24	IGHJ6	12	18	26	32
5	5.506001541680432E-4	TGTGCGAGAGAACGTGGATACAGCTCCCTGGGTTCCCATTACTACTTTGACTACTGG	CARERGYSSLGSHYYFDYW	IGHV1-69	IGHD5-18	IGHJ4	10	11	24	39
5	5.506001541680432E-4	TGTGCGAAAGATCGCAAGTTCCGTGATAATGGTGCCACCCCTTACTATGACTACTGG	CAKDRKFRDNGATPYYDYW	IGHV3-23	IGHD2-8	IGHJ4	12	26	33	42
5	5.506001541680432E-4	TGTGCACGGAGTCGTTACGATATTTTGACTGGTCAACTTGATGCTTTTGATATCTGG	CARSRYDILTGQLDAFDIW	IGHV2-70	IGHD3-9	IGHJ3	9	14	32	38
5	5.506001541680432E-4	TGTGCAACCGAACCGGAGCTACCACTGGCCTACTACTACTACGGTATGGACGTCTGG	CATEPELPLAYYYYGMDVW	IGHV1-24	IGHD4-23	IGHJ6	7	12	24	29
5	5.506001541680432E-4	TGTGCAACAGACCGTATTGTACCATTCAGCTACTACTACTACGGTATGGACGTCTGG	CATDRIVPFSYYYYGMDVW	IGHV1-24	IGHD2-8	IGHJ6	10	14	21	29
5	5.506001541680432E-4	TGTGCAAAAGGGGGCCTTACGATTTTTGGAGTGGTTGATTACTACTTTGACTACTGG	CAKGGLTIFGVVDYYFDYW	IGHV3-9	IGHD3-3	IGHJ4	9	16	35	39
5	5.506001541680432E-4	TGTGCGAGACAGGATAAGTCGGGTGACTACGTGTATCGATCGTTCGACGCCTGG	CARQDKSGDYVYRSFDAW	IGHV4-39	IGHD4-17	IGHJ5	10	21	31	41
5	5.506001541680432E-4	TGTGCGAGAGCCACCGATAGTGGGAGCTACTTCTGGTCCTGGTTCGACCCCTGG	CARATDSGSYFWSWFDPW	IGHV3-11	IGHD1-26	IGHJ5	9	16	30	38
5	5.506001541680432E-4	TGTGCGAGAGCGGGACGGTACTATGGTTCGGGGAGTTACTACTTTGACTACTGG	CARAGRYYGSGSYYFDYW	IGHV4-4	IGHD3-10	IGHJ4	9	18	35	36
5	5.506001541680432E-4	TGTGCGAGAGATTTGAGTGGACCCAGACCAATAGCAGTGGTTTTTGACTCCTGG	CARDLSGPRPIAVVFDSW	IGHV3-21	IGHD6-19	IGHJ4	11	30	39	42
5	5.506001541680432E-4	TGTGCGAGAGATTTACGTGGGAGCTACTACGAGGAGAAGGTCTTTGACTACTGG	CARDLRGSYYEEKVFDYW	IGHV3-21	IGHD1-26	IGHJ4	11	16	30	41
5	5.506001541680432E-4	TGTGCGAGAGATTGTGATAGTAGTGGTTATTACTCTTGTGCTTTTGATATCTGG	CARDCDSSGYYSCAFDIW	IGHV4-39	IGHD3-22	IGHJ3	8	14	33	38
5	5.506001541680432E-4	TGTGCGAGAGATCTTGCAGGAGCAGTGGCTTCTATGGAAAGAAGGGGGTACTGG	CARDLAGAVASMERRGYW	IGHV3-30	IGHD6-19	IGHJ4	13	20	29	48
5	5.506001541680432E-4	TGTGCGAGAGATACCCATTATAGCAGCTCGTCAAAGGGGTACTTCGATCTCTGG	CARDTHYSSSSKGYFDLW	IGHV3-21	IGHD6-6	IGHJ2	11	18	31	37
5	5.506001541680432E-4	TGTGCGAGAGATAGGGGCGAGTCCTCGAGCGACCATGATGCTTTTGATTTCTGG	CARDRGESSSDHDAFDFW	IGHV1-2	IGHD6-6	IGHJ3	11	23	28	33
5	5.506001541680432E-4	TGTGCGAGAGACTCAACTATAGCAGCAGCTGGTACGAACTGGTTCGACCCCTGG	CARDSTIAAAGTNWFDPW	IGHV4-4	IGHD6-13	IGHJ5	10	17	35	36
5	5.506001541680432E-4	TGTGCGAAAGATTTCAGTTATTTTAGCAGCTGGTATTCCAGTATGGACGTCTGG	CAKDFSYFSSWYSSMDVW	IGHV3-23	IGHD2-2	IGHJ6	11	23	34	42
5	5.506001541680432E-4	TGTGCAAGAGGGTCAAGTTTTGACTGGTTATTCCCTGATGCTTTTGATATCTGG	CARGSSFDWLFPDAFDIW	IGHV3-74	IGHD3-9	IGHJ3	9	17	31	35
5	5.506001541680432E-4	TGTGCAAGAGATCCCCCGGACAGTGGGAGCTACTCCGTCTACTTTGACCACTGG	CARDPPDSGSYSVYFDHW	IGHV3-13	IGHD1-26	IGHJ4	12	21	37	38
5	5.506001541680432E-4	TGTGCAAAAGATGCGGCTCGGGGCCGGGAGACTTGGGATCTTTTTGACTCCTGG	CAKDAARGRETWDLFDSW	IGHV3-43	IGHD7-27	IGHJ4	11	30	39	42
5	5.506001541680432E-4	TGTGCGAGATATTACGATAGCTACTACTACTACTACGGTATGGACGTCTGG	CARYYDSYYYYYGMDVW	IGHV4-39	IGHD3-9	IGHJ6	8	9	18	21
5	5.506001541680432E-4	TGTGCGAGACATGCCGACGACGGGTCGGCTGCTGGCGGGTTCGACCCCTGG	CARHADDGSAAGGFDPW	IGHV4-39	IGHD6-13	IGHJ5	12	27	33	37
5	5.506001541680432E-4	TGTGCGAGACAAGAGCGATACAACTATGGATTACGCTGGTCCGACACCTGG	CARQERYNYGLRWSDTW	IGHV4-39	IGHD5-18	IGHJ5	10	16	34	35
5	5.506001541680432E-4	TGTGCGAGAGGGTACGGAGATTACTATGGTTCCCAGGGCTTTGACTACTGG	CARGYGDYYGSQGFDYW	IGHV4-34	IGHD3-10	IGHJ4	10	19	31	38
5	5.506001541680432E-4	TGTGCGAGAGGGGTAGGCAGCAGCTGGTATTTTGATGCTTTTGATATCTGG	CARGVGSSWYFDAFDIW	IGHV1-8	IGHD6-13	IGHJ3	10	16	28	32
5	5.506001541680432E-4	TGTGCGAGAGATCGGGGTGGATATAGTGGCTACGGGTACTTTGACTACTGG	CARDRGGYSGYGYFDYW	IGHV3-30	IGHD5-12	IGHJ4	12	16	33	36
5	5.506001541680432E-4	TGTGCGAGAGACCCTAGCAGCAGCTGGTACTACAACTGGTTCGACCCCTGG	CARDPSSSWYYNWFDPW	IGHV4-34	IGHD6-13	IGHJ5	9	14	29	30
5	5.506001541680432E-4	TGTGCGAGAGAGGGTTACTATGATAGTAGTGGTTATGGCCTCCAGCACTGG	CAREGYYDSSGYGLQHW	IGHV3-21	IGHD3-22	IGHJ1	10	14	35	40
5	5.506001541680432E-4	TGTGCGAAAGATCATGGAGGATATAGCACCGGCTACTACTTTGACTCCTGG	CAKDHGGYSTGYYFDSW	IGHV3-23	IGHD6-25	IGHJ4	12	21	32	33
5	5.506001541680432E-4	TGTGCAAAAGTGATAGGAGTGTCTGGTTTTAAATACTACTTTGACTACTGG	CAKVIGVSGFKYYFDYW	IGHV3-9	IGHD6-19	IGHJ4	9	12	26	33
5	5.506001541680432E-4	TGTTGGCTTACGGTGACTACGCCCCGACCGGTGGCTTTTGATATCTGG	CWLTVTTPRPVAFDIW	IGHV3-21	IGHD4-17	IGHJ3	2	8	20	33
5	5.506001541680432E-4	TGTGCCAGAGATACTACTATGGTTCGGGGTGGTGGCTTTGACTACTGG	CARDTTMVRGGGFDYW	IGHV4-30-2	IGHD3-10	IGHJ4	11	14	28	35
5	5.506001541680432E-4	TGTGCGACACATCGCCCTCTCCAAAGTGGCTATCAGTACGACTACTGG	CATHRPLQSGYQYDYW	IGHV4-39	IGHD5-12	IGHJ4	11	24	31	39
5	5.506001541680432E-4	TGTGCGAGACATTACGATTACAGCTCGCCTAATCTCTTTGACTCCTGG	CARHYDYSSPNLFDSW	IGHV4-39	IGHD5-12	IGHJ4	11	12	20	35
5	5.506001541680432E-4	TGTGCGAGAGGTCTGTACCAGCTTTCCTCAAACTGGTTCGACCCCTGG	CARGLYQLSSNWFDPW	IGHV1-8	IGHD2-2	IGHJ5	10	14	22	30
5	5.506001541680432E-4	TGTGCGAGAGATTTGACGTGGTTATTCTTTTACTACTTTGACTACTGG	CARDLTWLFFYYFDYW	IGHV4-39	IGHD3-9	IGHJ4	8	11	25	30
5	5.506001541680432E-4	TGTGCGAAAGTCCGGTATTACTATGGTCCGCGCGCCTTTGAGATCTGG	CAKVRYYYGPRAFEIW	IGHV4-34	IGHD3-10	IGHJ3	6	14	26	36
5	5.506001541680432E-4	TGTGCAACTAGTTACGCGATACGTATAGCAGCAGAGTTTGACTACTGG	CATSYAIRIAAEFDYW	IGHV1-24	IGHD6-13	IGHJ4	7	22	33	36
5	5.506001541680432E-4	TGTGCAACAGCCACGACGACCTACTACTACTACGGTATGGACGTCTGG	CATATTTYYYYGMDVW	IGHV1-24	IGHD1-1	IGHJ6	9	12	17	20
5	5.506001541680432E-4	TGTGCAACAGATCAGTCGCCCTGGGGAGGTAGGGGTATGGACGTCTGG	CATDQSPWGGRGMDVW	IGHV1-24	IGHD7-27	IGHJ6	12	20	26	36
5	5.506001541680432E-4	TGTGCAAAAGGGGCGGAGTGGACTACGGTGACTTCTTTTGACTACTGG	CAKGAEWTTVTSFDYW	IGHV3-9	IGHD4-17	IGHJ4	9	20	32	36
5	5.506001541680432E-4	TGTGCTTCCCCACGGCTAGGTGGCTGGACATACTTTGACTACTGG	CASPRLGGWTYFDYW	IGHV1-3	IGHD6-19	IGHJ4	4	19	26	30
5	5.506001541680432E-4	TGTGCGAGGGGTGGTTCGGGGAGTTATTACCACTTTGACTACTGG	CARGGSGSYYHFDYW	IGHV4-31	IGHD3-10	IGHJ4	7	11	26	27
5	5.506001541680432E-4	TGTGCGAGATTAGGGCGGTTCGGGGAGTTACCCTTTGACTACTGG	CARLGRFGELPFDYW	IGHV3-21	IGHD3-10	IGHJ4	8	16	29	32
5	5.506001541680432E-4	TGTGCGAGATGGGACCAAGGGGCGGTGGTAGCCTTTGACTCCTGG	CARWDQGAVVAFDSW	IGHV3-21	IGHD2-15	IGHJ4	8	23	31	32
5	5.506001541680432E-4	TGTGCGAGACATGGTGACTACTACTACTACTACATGGACGTCTGG	CARHGDYYYYYMDVW	IGHV4-39	.	IGHJ6	12	-1	-1	16
5	5.506001541680432E-4	TGTGCGAGAGGAGCAGTGGCTGGTAGAAACGTTATGGACGTCTGG	CARGAVAGRNVMDVW	IGHV3-30	IGHD6-19	IGHJ6	9	11	24	33
5	5.506001541680432E-4	TGTGCGAGAGATCCAGCTGCTATGGGAATTTTTTTTGACTACTGG	CARDPAAMGIFFDYW	IGHV1-46	IGHD2-2	IGHJ4	12	13	23	33
5	5.506001541680432E-4	TGTGCGAGAGAAGAGTACTACTACTACTACGGTATGGACGTCTGG	CAREEYYYYYGMDVW	IGHV7-4-1	.	IGHJ6	10	-1	-1	15
5	5.506001541680432E-4	TGTGCGAAAACAGAGCGGACTGGAACTGGGGCTTTTGATATCTGG	CAKTERTGTGAFDIW	IGHV3-23	IGHD1-7	IGHJ3	8	18	26	30
5	5.506001541680432E-4	TGTATCACAGGAAGTCACGGTGACTTCGGGGGTCTAGATTATTGG	CITGSHGDFGGLDYW	IGHV3-15	IGHD4-17	IGHJ4	9	16	24	42
5	5.506001541680432E-4	TGTACTGACGTATCGGACTACTACTACTACGGTATGGACGTCTGG	CTDVSDYYYYGMDVW	IGHV3-73	IGHD3-10	IGHJ6	5	7	12	16
5	5.506001541680432E-4	TGTACTAGATGCGATTTTTGGAGTGGTTATTATTTGGACGTCTGG	CTRCDFWSGYYLDVW	IGHV3-49	IGHD3-3	IGHJ6	8	11	32	34
5	5.506001541680432E-4	TGTACAATTGGTCCGTGGGGCAGCAGCTGGTATCAGGCCGACTGG	CTIGPWGSSWYQADW	IGHV3-74	IGHD6-13	IGHJ4	6	19	31	40
5	5.506001541680432E-4	TGTGCCCGTGGTAACTCCCTAGTAGTTGCTTTTGATATCTGG	CARGNSLVVAFDIW	IGHV2-5	IGHD4-23	IGHJ3	4	7	17	26
5	5.506001541680432E-4	TGTGCCAGAGAGGATGACTACGGTGACTACTTCGACTACTGG	CAREDDYGDYFDYW	IGHV4-30-2	IGHD4-17	IGHJ4	10	13	24	25
5	5.506001541680432E-4	TGTGCGAGTGAAGGGTGGGAGCTACACCCTTTTGACTACTGG	CASEGWELHPFDYW	IGHV4-39	IGHD1-26	IGHJ4	7	14	24	30
5	5.506001541680432E-4	TGTGCGAGGGATATAGGCCCTCATGCTGCTTTTGAAGTTTGG	CARDIGPHAAFEVW	IGHV4-4	.	IGHJ3	11	-1	-1	20
5	5.506001541680432E-4	TGTGCGAGAGAAATGGGTTACTACGATGCTTTTGATATCTGG	CAREMGYYDAFDIW	IGHV3-20	IGHD3-22	IGHJ3	10	17	23	24
5	5.506001541680432E-4	TGTGCAACACTCGGCTATGGTCACCATATCGCCCTCTACTGG	CATLGYGHHIALYW	IGHV1-24	IGHD5-18	IGHJ4	8	13	20	35
5	5.506001541680432E-4	TGTGCAAGAGATCAGCAACGGAACTGGTACTTCGATCTCTGG	CARDQQRNWYFDLW	IGHV3-13	.	IGHJ2	12	-1	-1	22
5	5.506001541680432E-4	TGTACGATGCACAACTGGGGATCGAACCGACTTGAGTCCTGG	CTMHNWGSNRLESW	IGHV4-30-2	IGHD7-27	IGHJ5	2	12	22	37
5	5.506001541680432E-4	TGTGCCAGACTGTGGGTTACGGGTGCTTTTGATATCTGG	CARLWVTGAFDIW	IGHV4-30-2	IGHD5-18	IGHJ3	8	14	20	23
5	5.506001541680432E-4	TGTGCGAGTTTACGATTTTTGGCCGGTATGGACGTCTGG	CASLRFLAGMDVW	IGHV3-21	IGHD3-3	IGHJ6	7	9	21	27
5	5.506001541680432E-4	TGTGCGAGGGAGATTCCATTAGATGCTTTCGATATCTGG	CAREIPLDAFDIW	IGHV1-46	IGHD2-8	IGHJ3	7	15	20	21
5	5.506001541680432E-4	TGTGCGAGACTAGCTACTCCCCTTTGGGAGGACTACTGG	CARLATPLWEDYW	IGHV4-34	IGHD2-15	IGHJ4	8	12	19	30
5	5.506001541680432E-4	TGTGCGAAATCGAGTGGGAAATACTTTTTTGACTACTGG	CAKSSGKYFFDYW	IGHV1-46	IGHD1-26	IGHJ4	6	12	18	27
5	5.506001541680432E-4	TGTGCACGGATGGGACCATGGTTAGGTATGGACGTCTGG	CARMGPWLGMDVW	IGHV2-70	IGHD5-18	IGHJ6	10	17	23	27
5	5.506001541680432E-4	TGTGCACGAAACCCTATTGGGTACTGGTTCGACCCCTGG	CARNPIGYWFDPW	IGHV1-24	IGHD2-15	IGHJ5	5	14	18	22
5	5.506001541680432E-4	TGTGCAAGAGATGTCACATGGGGAGCCTCTGATGTGTGG	CARDVTWGASDVW	IGHV3-74	IGHD1-26	IGHJ3	11	20	25	29
5	5.506001541680432E-4	TGTGCGAGCGAATTACTTTACGGTATGGACGTCTGG	CASELLYGMDVW	IGHV3-30	IGHD3-10	IGHJ6	7	11	16	24
5	5.506001541680432E-4	TGTGCACGGAGTCCCGCTGGGACTACTGACTACTGG	CARSPAGTTDYW	IGHV2-70	IGHD2-2	IGHJ4	9	15	25	26
5	5.506001541680432E-4	TGTGCTGCGGGGGTAGAAGGTATGGACGTCTGG	CAAGVEGMDVW	IGHV1-69-2	IGHD2-15	IGHJ6	4	11	15	21
5	5.506001541680432E-4	TGTGCGAGAGATAACTGGGGAATTGACATCTGG	CARDNWGIDIW	IGHV3-30	IGHD7-27	IGHJ4	11	12	20	22
5	5.506001541680432E-4	TGTGCAACCGCAGAAGCTGGCTACTGG	CATAEAGYW	IGHV1-24	IGHD6-13	IGHJ4	7	9	19	20
5	5.506001541680432E-4	TGTGCAACCCCCCCCGATCTCTGG	CATPPDLW	IGHV1-24	IGHD3-16	IGHJ2	7	8	12	14
5	5.506001541680432E-4	TGTATGGGAGGGATTGACTACTGG	CMGGIDYW	IGHV3-11	IGHD1-26	IGHJ4	2	4	9	13
5	5.506001541680432E-4	TGTACCACAGGGGGTGTCTGG	CTTGGVW	IGHV3-15	.	IGHJ3	9	-1	-1	16
4	4.4048012333443455E-4	TGTGTAAAGGGGGGCGCTCTCGTCCCGAATAACGATTTTTGGAGTGGTGGGAGTGGGGCGACATTCTATTACGGTGTGGACGTCTGG	CVKGGALVPNNDFWSGGSGATFYYGVDVW	IGHV3-9	IGHD3-3	IGHJ6	7	31	47	76
4	4.4048012333443455E-4	TGTGCGAGATCTTCGAGGTATCGTTATGTTTCGGGGAGTCATTTTTGGTCGCCCCAATATTACTACTACTACATGGACGTCTGG	CARSSRYRYVSGSHFWSPQYYYYYMDVW	IGHV4-34	IGHD3-10	IGHJ6	8	24	42	60
4	4.4048012333443455E-4	TGTGCGAGAGATCCCCCGGGTATAGCAGCAGCTGGAACCACCGCAAGCGAATACTACTACTACTACGGTATGGACGTCTGG	CARDPPGIAAAGTTASEYYYYYGMDVW	IGHV3-30	IGHD6-13	IGHJ6	12	14	34	51
4	4.4048012333443455E-4	TGTGCGAGAGACGCCCGTATAGCAGCTCGTCCTTCAAGGTCTGCCGTTGACTCCTACTACTACTACGGTATGGACGTCTGG	CARDARIAARPSRSAVDSYYYYGMDVW	IGHV3-21	IGHD6-6	IGHJ6	10	16	31	53
4	4.4048012333443455E-4	TGTGCGAGAGAAAAAGTGGAATATTGTAGTGGTGGTAGCTGCTACCGGGACTTCTACTACTACTACTACATGGACGTCTGG	CAREKVEYCSGGSCYRDFYYYYYMDVW	IGHV3-21	IGHD2-15	IGHJ6	10	20	44	53
4	4.4048012333443455E-4	TGTGCAACAGATACCCCCACATATTGTACTAATGGTGTATGCTATCCCAATTACTACTACTACTACGGTATGGACGTCTGG	CATDTPTYCTNGVCYPNYYYYYGMDVW	IGHV1-24	IGHD2-8	IGHJ6	11	20	44	49
4	4.4048012333443455E-4	TGTGCGAGACGCGGTTTAGGTCAAGGCGATAAGAGGACTTGGCTGGTACATCGGGTTTACGATGCTTTTGATATCTGG	CARRGLGQGDKRTWLVHRVYDAFDIW	IGHV4-39	IGHD6-19	IGHJ3	9	39	48	60
4	4.4048012333443455E-4	TGTGCGAGACGGGTAGGGCTACTATGGTTCGGGGAGTTATCACGCAAGATGGCCGACGATAACTGGTTCGACCCCTGG	CARRVGLLWFGELSRKMADDNWFDPW	IGHV4-39	IGHD3-10	IGHJ5	9	19	39	60
4	4.4048012333443455E-4	TGTGCGAGAGTCGATATTGTAGTAGTACCAGCTGCTCTCGGGATTTCATTATACTACTACTACTACATGGACGTCTGG	CARVDIVVVPAALGISLYYYYYMDVW	IGHV3-21	IGHD2-2	IGHJ6	9	12	35	51
4	4.4048012333443455E-4	TGTGCGAGAGCTTACAGGGGGGTTGAAGTTGGGGTACTAGGGCTACGATTCAACTACTACTACTACATGGACGTCTGG	CARAYRGVEVGVLGLRFNYYYYMDVW	IGHV4-34	IGHD5-12	IGHJ6	9	40	49	52
4	4.4048012333443455E-4	TGTGCGAGAGATCAGGGGGGGGAGGCATTACTATGGTTCGGGGAGTTATCCCCCGGGAGATACGGTATGGACGTCTGG	CARDQGGEALLWFGELSPGRYGMDVW	IGHV3-21	IGHD3-10	IGHJ6	12	26	48	66
4	4.4048012333443455E-4	TGTGCAAGAGCGAGAACGACTACGGTGGTAACGGGTAACGGGGGGCGGTTGTACTACTACTACTACATGGACGTCTGG	CARARTTTVVTGNGGRLYYYYYMDVW	IGHV3-13	IGHD4-23	IGHJ6	9	17	31	51
4	4.4048012333443455E-4	TGTGCGAGACAGGTTGGGGTAGTATTACAAGCTCCTAAATTTGGCTTGGACTACTACTACTACATGGACGTCTGG	CARQVGVVLQAPKFGLDYYYYMDVW	IGHV4-34	IGHD2-2	IGHJ6	8	18	36	49
4	4.4048012333443455E-4	TGTGCGAGAGTATCTAGCGGCGCTACTATGATAGTAGTGGTTATTACAGGGATTTACTACTACATGGACGTCTGG	CARVSSGATMIVVVITGIYYYMDVW	IGHV3-23	IGHD3-22	IGHJ6	6	23	46	54
4	4.4048012333443455E-4	TGTGCGAGAGCGGGTTGGGGTCAAAGAGATGGCTACAATTCTCTCCCCTACTACTACTACTACATGGACGTCTGG	CARAGWGQRDGYNSLPYYYYYMDVW	IGHV1-46	IGHD5-24	IGHJ6	9	24	39	47
4	4.4048012333443455E-4	TGTGCGAGAGCATCTAGCGGCACCATTATGATAGTAGTGGTTATGACATGGACTTACTACTACATGGACGTCTGG	CARASSGTIMIVVVMTWTYYYMDVW	IGHV4-34	IGHD3-22	IGHJ6	9	26	43	54
4	4.4048012333443455E-4	TGTGCGAGAGGATTCACCGGCGTTACCACGATGGTAATTGTTTTCACGGGGGCTTACTACTACATGGACGTCTGG	CARGFTGVTTMVIVFTGAYYYMDVW	IGHV4-34	IGHD4-23	IGHJ6	10	16	28	54
4	4.4048012333443455E-4	TGTGCGAGAGGATTCAGCGGCGCTACTGTGATGGTAGTGGTTTTCACAGGGAGTTACTACTACATGGACGTCTGG	CARGFSGATVMVVVFTGSYYYMDVW	IGHV1-8	IGHD3-22	IGHJ6	10	23	41	54
4	4.4048012333443455E-4	TGTGCGAGAGATCTAAGACCACCGAATGTATTACGATATTTTGACTGGTTCCTCATCGCTGCTTTTGATATCTGG	CARDLRPPNVLRYFDWFLIAAFDIW	IGHV3-21	IGHD3-9	IGHJ3	13	27	49	59
4	4.4048012333443455E-4	TGTGCGAAAGTGGCGGCAGGTTACGATTTTTGGAGTGGTTATTATACTCATTCTGAGGATGCTTTTGATATCTGG	CAKVAAGYDFWSGYYTHSEDAFDIW	IGHV3-30	IGHD3-3	IGHJ3	6	20	46	57
4	4.4048012333443455E-4	TGTGCGAAAGGAACGTCTCCCTCACGTATTATGATTACGTTTGGGGGAGTTAGTCCCCAATACTTCCAGCACTGG	CAKGTSPSRIMITFGGVSPQYFQHW	IGHV3-30	IGHD3-16	IGHJ1	6	23	51	58
4	4.4048012333443455E-4	TGTGCGAAAGATCTGGCGCCGACTTTGGAGTGGTTAACCCTAACCGGGGGCTACTACTACGGTATGGACGTCTGG	CAKDLAPTLEWLTLTGGYYYGMDVW	IGHV3-23	IGHD3-3	IGHJ6	13	23	35	50
4	4.4048012333443455E-4	TGTGCAACAGTCAGGGGTAGCTACTATGATAGTAGTGGTTATTACTACGTTCGTTCGAATGCTTTTGATATCTGG	CATVRGSYYDSSGYYYVRSNAFDIW	IGHV1-24	IGHD3-22	IGHJ3	9	21	49	58
4	4.4048012333443455E-4	TGTGCGAGTCCGGGGGAATATTGTAGTAGTGGTACCAGCTGCTCCCTATGGGCCTATGGTCTGGACGTCTGG	CASPGEYCSSGTSCSLWAYGLDVW	IGHV4-39	IGHD2-15	IGHJ6	7	17	44	61
4	4.4048012333443455E-4	TGTGCGAGCGGCCACCCATCAACCGATCCCCTATGGTTCGGGGAGTTAAGACCGACTGCTTTTGATATCTGG	CASGHPSTDPLWFGELRPTAFDIW	IGHV3-30	IGHD3-10	IGHJ3	7	30	47	56
4	4.4048012333443455E-4	TGTGCGAGGACAGCCCCGGGGTACTATGATAGTAGTGGTTATTACTACCCCGAGGGATACTTCCAGCACTGG	CARTAPGYYDSSGYYYPEGYFQHW	IGHV4-39	IGHD3-22	IGHJ1	7	21	47	56
4	4.4048012333443455E-4	TGTGCGAGACTAGGTCCTGTATTACGATATTTTGACTGGCACTTTCTATCCCAATACTACATGGACGTCTGG	CARLGPVLRYFDWHFLSQYYMDVW	IGHV4-39	IGHD3-9	IGHJ6	9	18	38	54
4	4.4048012333443455E-4	TGTGCGAGACAGCCTTTCGATATTGTACTAATGGTGTATGCTATCCCCCCGCGTAACTGGTTCGACCCCTGG	CARQPFDIVLMVYAIPPRNWFDPW	IGHV4-39	IGHD2-8	IGHJ5	10	18	43	54
4	4.4048012333443455E-4	TGTGCGAGAGTGCCCTACCAAGCGAAGTATAGCAGTGGCTGGTACTCCTACTACTACGGTATGGACGTCTGG	CARVPYQAKYSSGWYSYYYGMDVW	IGHV3-11	IGHD6-19	IGHJ6	9	26	41	42
4	4.4048012333443455E-4	TGTGCGAGAGGCGGGGAAGATATTGTAGTGGTGGTAGCTGCTACCTCAATTTCAAACTGGTTCGACCCCTGG	CARGGEDIVVVVAATSISNWFDPW	IGHV1-8	IGHD2-15	IGHJ5	11	18	43	54
4	4.4048012333443455E-4	TGTGCGAGAGGAATTAGGACTACGGTGATTCCTCACCTCCCCTACTACTACTGTTACTACATAGACGTCTGG	CARGIRTTVIPHLPYYYCYYIDVW	IGHV1-8	IGHD4-17	IGHJ6	10	17	27	42
4	4.4048012333443455E-4	TGTGCGAGAGATTCTTGGGGGCGAAAAGGTGGTAACGGTCCGGGCTACTACTACTACTACATGGACGTCTGG	CARDSWGRKGGNGPGYYYYYMDVW	IGHV1-46	IGHD4-23	IGHJ6	11	27	35	44
4	4.4048012333443455E-4	TGTGCGAGAGATACACCGACGTCGTCGTATAGCAGTGGCTGGTACTACTACTACTACTACATGGACGTCTGG	CARDTPTSSYSSGWYYYYYYMDVW	IGHV3-21	IGHD6-19	IGHJ6	11	26	41	42
4	4.4048012333443455E-4	TGTGCGAGAGACGTACGATTTTTGGAGTGGTTATTATCCCTACACCCAATATACTACGGTATGGACGTCTGG	CARDVRFLEWLLSLHPIYYGMDVW	IGHV3-11	IGHD3-3	IGHJ6	10	13	36	60
4	4.4048012333443455E-4	TGTGCGAGAGAGTCGGGGATCCCTATACGATTTTTGGAGTGGCCGGTCTACTACTACGGTATGGACGTCTGG	CARESGIPIRFLEWPVYYYGMDVW	IGHV3-11	IGHD3-3	IGHJ6	10	25	41	47
4	4.4048012333443455E-4	TGTGCAACAGATTGTCCCCATCATTATAGTGGGAGCTACTACTGGTACTACTACTACGGTATGGACGTCTGG	CATDCPHHYSGSYYWYYYYGMDVW	IGHV1-24	IGHD1-26	IGHJ6	11	24	41	45
4	4.4048012333443455E-4	TGTGCAAGAGTCTCATTTGGAGATTGTAGTAGTACCAGCTGCTATCCGATCTACTGGTACTTCGATCTCTGG	CARVSFGDCSSTSCYPIYWYFDLW	IGHV3-13	IGHD2-2	IGHJ2	9	18	44	50
4	4.4048012333443455E-4	TGTGCGCGGACACTTGGTCACTATGAGAGTGGTGATTATTACGCCTTGGGGAATGCTTTTGATCTCTGG	CARTLGHYESGDYYALGNAFDLW	IGHV2-26	IGHD3-22	IGHJ3	9	19	41	52
4	4.4048012333443455E-4	TGTGCGAGACGGGTTTGGGCGTATTACGATATTTTGACTGGTTATTACCCGTACTACTTTGACTACTGG	CARRVWAYYDILTGYYPYYFDYW	IGHV4-39	IGHD3-9	IGHJ4	9	19	46	50
4	4.4048012333443455E-4	TGTGCGAGAGTATATTACTATGATAGTAGTGGTTATTATCGGAGGGGGCATGATGCTTTTGATATCTGG	CARVYYYDSSGYYRRGHDAFDIW	IGHV4-34	IGHD3-22	IGHJ3	9	12	37	48
4	4.4048012333443455E-4	TGTGCGAGAGGGGGGGTGGTGGTAGCTGCTACTCCGACCCCTCCCTACTACTACTACATGGACGTCTGG	CARGGVVVAATPTPPYYYYMDVW	IGHV1-8	IGHD2-15	IGHJ6	10	15	35	44
4	4.4048012333443455E-4	TGTGCGAGAGATCCCCCCCTAAAGTATAGCAGTGGCTGGTACCACTACTACTACTACATGGACGTCTGG	CARDPPLKYSSGWYHYYYYMDVW	IGHV3-30	IGHD6-19	IGHJ6	12	23	38	39
4	4.4048012333443455E-4	TGTGCGAGAGATCACCGTATTACTATGATAGTAGTACCTAACTGGTACTACTACGGTATGGACGTCTGG	CARDHRITMIVVPNWYYYGMDVW	IGHV3-53	IGHD3-22	IGHJ6	12	15	34	45
4	4.4048012333443455E-4	TGTGCGAGAGATGCCGTAGAGGGAGCTACCAGCCGATGGGACTCCTACTACTTCTACATGGACGTCTGG	CARDAVEGATSRWDSYYFYMDVW	IGHV1-18	IGHD1-26	IGHJ6	11	16	28	40
4	4.4048012333443455E-4	TGTGCGAGAGAAAAGGGAGATAGCAGTGGCTGGTACGACCCTCTCGAGTACTACGGTATGGACGTCTGG	CAREKGDSSGWYDPLEYYGMDVW	IGHV4-4	IGHD6-19	IGHJ6	10	19	36	57
4	4.4048012333443455E-4	TGTGCGAGAAGTGAGGGGTCTAAGTATAGCAGTGGCTGGTACCACTACTACTACTACATGGACGTCTGG	CARSEGSKYSSGWYHYYYYMDVW	IGHV4-59	IGHD6-19	IGHJ6	8	23	38	39
4	4.4048012333443455E-4	TGTGCGAAGACCGCAACGCGGGTACGATATTTTTACTGGTTATCTTGGAGCGATGCTTTTCATATCTGG	CAKTATRVRYFYWLSWSDAFHIW	IGHV1-46	IGHD3-9	IGHJ3	6	22	42	51
4	4.4048012333443455E-4	TGTGCACGGACACTTGGTTACTATGAGAGTGGTGATTATTACGCCTTGGGGAATGCTTTTGATCTCTGG	CARTLGYYESGDYYALGNAFDLW	IGHV2-26	IGHD3-22	IGHJ3	9	17	41	52
4	4.4048012333443455E-4	TGTGCACAGGCCCCCCGCGTCTGGTTCGCGGACCTCACAAAGGTGACGTCTGATGCTTTTGATTTCTGG	CAQAPRVWFADLTKVTSDAFDFW	IGHV2-5	IGHD3-10	IGHJ3	7	21	31	50
4	4.4048012333443455E-4	TGTTCGGGAAGCCGTTACGATTTTTTTGGATGGCTTTATGGAAGGGGTAATGCTTTTGATATCTGG	CSGSRYDFFGWLYGRGNAFDIW	IGHV4-34	IGHD3-3	IGHJ3	12	14	24	49
4	4.4048012333443455E-4	TGTTCGGGAAGCCGCTACGATTTTTTTGGATGGCTTTATGGAAGGGGAAATGCTTTTGATCTCTGG	CSGSRYDFFGWLYGRGNAFDLW	IGHV4-34	IGHD3-3	IGHJ3	12	15	24	49
4	4.4048012333443455E-4	TGTTCGAGAAGCCGTTACGATTTTTTTGGATGGCTTTATGGAAGGGGTAATGCTCTTAATATCTGG	CSRSRYDFFGWLYGRGNALNIW	IGHV4-34	IGHD3-3	IGHJ3	12	14	24	49
4	4.4048012333443455E-4	TGTGTAAAAGGCGAGGGTTATAGCAGTGGCTACCCGGACGGAAGCTACTACTACATGGACGTCTGG	CVKGEGYSSGYPDGSYYYMDVW	IGHV3-43	IGHD6-19	IGHJ6	9	18	30	44
4	4.4048012333443455E-4	TGTGCGAGGCTGGCGGGGTTTTACTATGATAGTAGTGGTTATTATATTGGCGCTTTTGATATCTGG	CARLAGFYYDSSGYYIGAFDIW	IGHV4-39	IGHD3-22	IGHJ3	7	20	43	51
4	4.4048012333443455E-4	TGTGCGAGAGCTATGGGGATTACTATGATAGTAGTGGTTATTACTACGGGTGCTTTTGATATCTGG	CARAMGITMIVVVITTGAFDIW	IGHV4-4	IGHD3-22	IGHJ3	9	18	47	50
4	4.4048012333443455E-4	TGTGCGAGAGGTATTATGATTACGTTTGGGGGAGTTATCACCGACTACTACTACATGGACGTCTGG	CARGIMITFGGVITDYYYMDVW	IGHV1-8	IGHD3-16	IGHJ6	10	11	38	43
4	4.4048012333443455E-4	TGTGCGAGAGGCAATGGAGGGTTTAGAGATGGCTACAATCTCTACTACTACTACATGGACGTCTGG	CARGNGGFRDGYNLYYYYMDVW	IGHV1-8	IGHD5-24	IGHJ6	11	23	38	41
4	4.4048012333443455E-4	TGTGCGAGAGATTTGGGATTACTATGGTTCGGGGAGTTATTCGGGGACAACTGGTTCGACCCCTGG	CARDLGLLWFGELFGDNWFDPW	IGHV3-21	IGHD3-10	IGHJ5	11	17	40	46
4	4.4048012333443455E-4	TGTGCGAGAGATCTACGGGGTATTACGATTTTTGGAGTGGTTATTCGCCGCGGGTTCGACCCCTGG	CARDLRGITIFGVVIRRGFDPW	IGHV3-21	IGHD3-3	IGHJ5	13	19	44	52
4	4.4048012333443455E-4	TGTGCGAGAGAGTTGTTCTATGGTTCGGGGAATAACGGATACTACTACTACGGTATGGACGTCTGG	CARELFYGSGNNGYYYYGMDVW	IGHV4-34	IGHD3-10	IGHJ6	9	17	30	39
4	4.4048012333443455E-4	TGTGCGAGAGAACAGGGTTACTATGATAGTAGTGGTTATTACTACGTTTGGGCTTTTGATATCTGG	CAREQGYYDSSGYYYVWAFDIW	IGHV1-18	IGHD3-22	IGHJ3	10	17	46	51
4	4.4048012333443455E-4	TGTGCGAAAGGGCAGAGTGGTACGATTTTTGGAGTGGTTATTACATACTGGTACTTCGATCTCTGG	CAKGQSGTIFGVVITYWYFDLW	IGHV3-23	IGHD3-3	IGHJ2	9	20	42	45
4	4.4048012333443455E-4	TGTGCAACAGATCGTACAGTAACTACGGATCCGTATTCCTACTACTACTACGGTATGGACGTCTGG	CATDRTVTTDPYSYYYYGMDVW	IGHV1-24	IGHD4-11	IGHJ6	12	14	26	33
4	4.4048012333443455E-4	TGTGCAACAGATGGTTGGGCAGTGGCTGGTATATCGAACTACTACTACTACGGTATGGACGTCTGG	CATDGWAVAGISNYYYYGMDVW	IGHV1-24	IGHD6-19	IGHJ6	11	18	30	37
4	4.4048012333443455E-4	TGTGCAAGAGGTGACTCCCATTACTATGATAGTAGTGGTCGCATGATTTACTACTTTGACTACTGG	CARGDSHYYDSSGRMIYYFDYW	IGHV3-13	IGHD3-22	IGHJ4	9	19	38	48
4	4.4048012333443455E-4	TGTACGAGAAGTCGTTACGATTTTCTTGGATGGCTTTATGGAAGGGGAAATGCTTTTGATCTCTGG	CTRSRYDFLGWLYGRGNAFDLW	IGHV4-34	IGHD3-3	IGHJ3	8	14	23	49
4	4.4048012333443455E-4	TGCGCGAGACAAAAGTACGATTTTTGGAGTGGTATTAATCCTAATTTGAACTGGTTCGACCCCTGG	CARQKYDFWSGINPNLNWFDPW	IGHV4-39	IGHD3-3	IGHJ5	10	15	32	48
4	4.4048012333443455E-4	TGTGCCAGAGATCCTTTAAAATGGTTCGGGGAGTTATTCGGCACTGATGCTTTTGATATCTGG	CARDPLKWFGELFGTDAFDIW	IGHV4-30-2	IGHD3-10	IGHJ3	12	20	37	44
4	4.4048012333443455E-4	TGTGCGAGCCGTGGGAGCTACTTATCAATTTTTGATGACTACTACTACTACATGGACGTCTGG	CASRGSYLSIFDDYYYYMDVW	IGHV3-23	IGHD1-26	IGHJ6	6	10	21	37
4	4.4048012333443455E-4	TGTGCGAGGGGGAAACCTTTATTACGATATTTTGACCCCGATGAGTACTACTTTGACTACTGG	CARGKPLLRYFDPDEYYFDYW	IGHV1-46	IGHD3-9	IGHJ4	7	19	35	43
4	4.4048012333443455E-4	TGTGCGAGACGACGGGGCTACTATGATTATAGTGGCTCAACGTACAACTGGTTCGACCCCTGG	CARRRGYYDYSGSTYNWFDPW	IGHV4-39	IGHD3-22	IGHJ5	9	18	34	41
4	4.4048012333443455E-4	TGTGCGAGAGATTTCACCCCTACAGTAACTACCATGGACTACTACTACGGTATGGACGTCTGG	CARDFTPTVTTMDYYYGMDVW	IGHV1-46	IGHD4-11	IGHJ6	11	19	31	37
4	4.4048012333443455E-4	TGTGCGAGAGATCTAACGGTGACTACGGACGACAACTACTACTACTACGGTATGGACGTCTGG	CARDLTVTTDDNYYYYGMDVW	IGHV1-46	IGHD4-17	IGHJ6	13	15	26	34
4	4.4048012333443455E-4	TGTGCGAGAGAGCACGTGGATACAGCTATGGCTGACTACTACTACTACGGTATGGACGTCTGG	CAREHVDTAMADYYYYGMDVW	IGHV4-4	IGHD5-18	IGHJ6	10	12	30	34
4	4.4048012333443455E-4	TGTGCGAGAGAGGGGGTAGGACATTGTACTAATGCTGACTGTCCCAGTTGGTTCGACCCCTGG	CAREGVGHCTNADCPSWFDPW	IGHV5-10-1	IGHD2-8	IGHJ5	8	16	33	48
4	4.4048012333443455E-4	TGTGCGAAGATCTCCCCCCCCGGGTATGAAAGTGGATGGACATATAATGCTTTTGATTTGTGG	CAKISPPGYESGWTYNAFDLW	IGHV3-11	IGHD6-13	IGHJ3	13	18	26	46
4	4.4048012333443455E-4	TGTGCAAGAGAACCCCGTATTACGATTTTTGGAGAGGTTACCAGCTACGGTATGGACGTCTGG	CAREPRITIFGEVTSYGMDVW	IGHV3-74	IGHD3-3	IGHJ6	10	15	39	51
4	4.4048012333443455E-4	TGTGCAAAAGCCGGCGACGACTATAGTGGTTACGATTTGAAGGATTGTTCCCTTGATTACTGG	CAKAGDDYSGYDLKDCSLDYW	IGHV3-9	IGHD5-12	IGHJ4	9	21	36	52
4	4.4048012333443455E-4	TGTGCAAAAGATATGTACCCCTACGGTGACTACGATCGTTACTACTACGGTATGGACGTCTGG	CAKDMYPYGDYDRYYYGMDVW	IGHV3-43	IGHD4-17	IGHJ6	13	20	33	39
4	4.4048012333443455E-4	TGTACCACAGGACCGTCCGATTTACGATATTTTGACTGGTTCGGGTACTACTTTGACTACTGG	CTTGPSDLRYFDWFGYYFDYW	IGHV3-15	IGHD3-9	IGHJ4	9	21	40	44
4	4.4048012333443455E-4	TGTACCACAGAGGGGGGGGGTTGTAGTAGTACCAGCTGCTATGCGGGGGACTTTGACTACTGG	CTTEGGGCSSTSCYAGDFDYW	IGHV3-15	IGHD2-2	IGHJ4	10	20	43	49
4	4.4048012333443455E-4	TGTGCGTCCTATACATATGATTACGTTTGGGGGAGTTATCGCCACGACTTTGACTACTGG	CASYTYDYVWGSYRHDFDYW	IGHV1-69	IGHD3-16	IGHJ4	5	15	40	46
4	4.4048012333443455E-4	TGTGCGCGAATCGGGCGGACCTACTCCTTCTACTACTACTACCACTACATGGACGTCTGG	CARIGRTYSFYYYYHYMDVW	IGHV4-39	IGHD2-15	IGHJ6	5	20	26	30
4	4.4048012333443455E-4	TGTGCGCACAGACCATCGGGATATTTTGACTGGTTATTACCCCACACCTTTGACTACTGG	CAHRPSGYFDWLLPHTFDYW	IGHV2-5	IGHD3-9	IGHJ4	12	19	38	47
4	4.4048012333443455E-4	TGTGCGAGACGTCCCCTCTTATGGTTCGGGGAGCTATGGGGGTATGCTTTTGATATCTGG	CARRPLLWFGELWGYAFDIW	IGHV4-39	IGHD3-10	IGHJ3	9	19	36	43
4	4.4048012333443455E-4	TGTGCGAGACATGACGATATAACTATCATCAATTATAACCTGTACGTCTTTGACTTCTGG	CARHDDITIINYNLYVFDFW	IGHV5-10-1	IGHD3-10	IGHJ4	12	31	38	47
4	4.4048012333443455E-4	TGTGCGAGACAGTTATATAGCAGCACCTGGTCCATTGCCCTTCGGTGGTTCGACCCCTGG	CARQLYSSTWSIALRWFDPW	IGHV4-39	IGHD6-13	IGHJ5	10	15	30	45
4	4.4048012333443455E-4	TGTGCGAGAGTCCTAACGTTGGATTTTTGGAGTGGTTATTACAACTACTTTGACTACTGG	CARVLTLDFWSGYYNYFDYW	IGHV1-8	IGHD3-3	IGHJ4	13	21	40	43
4	4.4048012333443455E-4	TGTGCGAGAGTCGCTAGTGGCGGCAGCAACTGGCTCTACCGGGACTACTTTGACTCCTGG	CARVASGGSNWLYRDYFDSW	IGHV3-21	IGHD6-13	IGHJ4	9	22	32	43
4	4.4048012333443455E-4	TGTGCGAGAGTCGCAAGCGGCGGCAGCAGCTGGATCTACCGGGACTACTTTGACTCCTGG	CARVASGGSSWIYRDYFDSW	IGHV3-23	IGHD6-13	IGHJ4	6	22	32	43
4	4.4048012333443455E-4	TGTGCGAGAGATCTTACAGTAACTGGTTTGCGTGACTACTACTACGGTATGGACGTCTGG	CARDLTVTGLRDYYYGMDVW	IGHV1-46	IGHD4-11	IGHJ6	13	14	23	34
4	4.4048012333443455E-4	TGTGCGAGAGATCACGGTGACTACTCAGAATACTACTACTACTACTACATGGACGTCTGG	CARDHGDYSEYYYYYYMDVW	IGHV3-21	IGHD4-17	IGHJ6	12	13	23	30
4	4.4048012333443455E-4	TGTGCGAGAGACTATAGTGGCTACGTTGGACTGCCCGGGGAGTACTACTTTGACTACTGG	CARDYSGYVGLPGEYYFDYW	IGHV4-31	IGHD5-12	IGHJ4	10	12	24	40
4	4.4048012333443455E-4	TGTGCGAGAGACCCCCCGCGTAGTGGGAGCTACTGGGGGCCCTGGTGGTTCGACCCCTGG	CARDPPRSGSYWGPWWFDPW	IGHV3-21	IGHD1-26	IGHJ5	10	20	33	45
4	4.4048012333443455E-4	TGTGCGAGAACTAACGGATTGTTCTGGTTGGGAGAGTCTCGGGGTGCTTTTCATATGTGG	CARTNGLFWLGESRGAFHMW	IGHV5-10-1	IGHD3-16	IGHJ3	8	27	36	44
4	4.4048012333443455E-4	TGTGCGAGAACTAACGGATTATTCTGGTTGGGGGAGTCTCGGGGTGCTTTTCATATCTGG	CARTNGLFWLGESRGAFHIW	IGHV5-10-1	IGHD3-10	IGHJ3	8	13	36	44
4	4.4048012333443455E-4	TGTGCGAGAACTAACGAATTGTTCTGGTTGCGGGAGTCTCGGGGTGCTTTTCATATGTGG	CARTNELFWLRESRGAFHMW	IGHV3-66	IGHD3-16	IGHJ3	8	27	36	44
4	4.4048012333443455E-4	TGTGCGAGAACTAACGAACTATTTTGGTTGGGGGAGTCTCGGGGTGGTTTTCATATCTGG	CARTNELFWLGESRGGFHIW	IGHV5-10-1	IGHD3-16	IGHJ3	8	27	36	47
4	4.4048012333443455E-4	TGTGCGAAAGATAAGGGAACACCGAATGGATACAGCTATGGTTACATAATTGACTACTGG	CAKDKGTPNGYSYGYIIDYW	IGHV3-23	IGHD5-18	IGHJ4	11	26	48	49
4	4.4048012333443455E-4	TGTGCACGAGGATATTACTATGGTAGTGCTACTTACTATCAAGATGCTTTTGATATCTGG	CARGYYYGSATYYQDAFDIW	IGHV2-26	IGHD3-10	IGHJ3	7	12	23	37
4	4.4048012333443455E-4	TGTGCAACAGATCGGATAGTGGGAGCTATCACCTACTACTACTACGGTATGGACGTCTGG	CATDRIVGAITYYYYGMDVW	IGHV1-24	IGHD1-26	IGHJ6	12	15	27	32
4	4.4048012333443455E-4	TGTGCAAGAGCCCCCTCTCTACGGCAACCTTATTATTACTACTACGGTATGGACGTCTGG	CARAPSLRQPYYYYYGMDVW	IGHV3-13	IGHD5-24	IGHJ6	9	15	22	29
4	4.4048012333443455E-4	TGTACTAGAGATCCCGGGTACTATGATAGTAGTGGTTATAAAGATGCTTTTGATATCTGG	CTRDPGYYDSSGYKDAFDIW	IGHV3-49	IGHD3-22	IGHJ3	12	18	38	42
4	4.4048012333443455E-4	TGTGCGACGGTGATAGGATATAGTGGCTACGGAGCCGCGTACTACTTTGACTACTGG	CATVIGYSGYGAAYYFDYW	IGHV1-46	IGHD5-12	IGHJ4	6	15	30	38
4	4.4048012333443455E-4	TGTGCGAGCTCTCCAGCAGCTGGGAGTTTGTACTACTACTACGGTATGGACGTCTGG	CASSPAAGSLYYYYGMDVW	IGHV3-21	IGHD6-13	IGHJ6	7	13	22	30
4	4.4048012333443455E-4	TGTGCGAGCCAACCGATTCTGACAGCAGCTGGTACGGGCGGTTGGTCTGACTACTGG	CASQPILTAAGTGGWSDYW	IGHV7-4-1	IGHD6-13	IGHJ4	7	22	35	47
4	4.4048012333443455E-4	TGTGCGAGGGGGATTTTTGATTACGTTCGGGGGAGGTATCGTCACTTTGACTACTGG	CARGIFDYVRGRYRHFDYW	IGHV4-39	IGHD3-16	IGHJ4	7	17	41	43
4	4.4048012333443455E-4	TGTGCGAGACTACAGCTCTCTTGGTTCGGGCAATATGTACACCCTGGTGACTACTGG	CARLQLSWFGQYVHPGDYW	IGHV4-4	IGHD3-10	IGHJ4	8	21	29	47
4	4.4048012333443455E-4	TGTGCGAGACATAGTCGGAGATGGCTACAATTAGATCCCGACTACTTTGACTACTGG	CARHSRRWLQLDPDYFDYW	IGHV4-39	IGHD5-24	IGHJ4	11	17	32	40
4	4.4048012333443455E-4	TGTGCGAGAGATCATAGCAGCAGCTGGGTAAACTACTACTACGGTATGGACGTCTGG	CARDHSSSWVNYYYGMDVW	IGHV3-21	IGHD6-13	IGHJ6	12	13	26	31
4	4.4048012333443455E-4	TGTGCGAGAGATACGGATATGGCGTGGCTACGACCAGCCGATGCTTTTGATATCTGG	CARDTDMAWLRPADAFDIW	IGHV3-21	IGHD5-12	IGHJ3	11	23	32	39
4	4.4048012333443455E-4	TGTGCGAGAGAGGCCACACAGCAGAGTATTTTCTTTCGTCCCGGTATGGACGTCTGG	CAREATQQSIFFRPGMDVW	IGHV7-4-1	IGHD3-9	IGHJ6	10	26	31	45
4	4.4048012333443455E-4	TGTGCGAAATACGACCGTATAGTGGCTACGTCGATCATGTACTACTTTGACTACTGG	CAKYDRIVATSIMYYFDYW	IGHV3-23	IGHD5-12	IGHJ4	8	17	29	38
4	4.4048012333443455E-4	TGTGCGAAACACTACGGTGCCCCACTAAGCTACTACTACTACGGTATGGACGTCTGG	CAKHYGAPLSYYYYGMDVW	IGHV3-30	IGHD4-17	IGHJ6	6	10	18	29
4	4.4048012333443455E-4	TGTGCACGGATAGAGCCAGAGGGGTATTACTACTACTACTACGGTATGGACGTCTGG	CARIEPEGYYYYYYGMDVW	IGHV2-26	IGHD5-12	IGHJ6	11	13	17	24
4	4.4048012333443455E-4	TGTGCAACAGATCGAAGCATTACAGCGATGGTGGTAATTGATGCTTTTGATGTGTGG	CATDRSITAMVVIDAFDVW	IGHV1-24	IGHD5-18	IGHJ3	12	20	31	38
4	4.4048012333443455E-4	TGTGCAAAAGATGGGTTTCTCGGCAGCTCGTCCCGCTTCTACGGTATGGACGTCTGG	CAKDGFLGSSSRFYGMDVW	IGHV3-9	IGHD6-6	IGHJ6	11	22	32	45
4	4.4048012333443455E-4	TGTGTAAGAGATGGTTTTGACGAAGACCAGTACTACTCCGGTTTCGACGTCTGG	CVRDGFDEDQYYSGFDVW	IGHV3-74	IGHD2-15	IGHJ6	11	32	40	45
4	4.4048012333443455E-4	TGTGCTTCCGTGGGTGGAGTGGGAGCTACCAATTGGGGGCGTTTTGACAAGTGG	CASVGGVGATNWGRFDKW	IGHV1-69D	IGHD1-26	IGHJ4	4	17	28	42
4	4.4048012333443455E-4	TGTGCCAGAGGTTGCGGTGGTGATAACTGCTACTCAGGCGCTTTTGATCTCTGG	CARGCGGDNCYSGAFDLW	IGHV4-39	IGHD2-15	IGHJ3	8	16	34	39
4	4.4048012333443455E-4	TGTGCGACCGAACTCTATAGCAGTGGCTGGTATTTTGGTGCTTTTGATATCTGG	CATELYSSGWYFGAFDIW	IGHV4-59	IGHD6-19	IGHJ3	6	15	31	38
4	4.4048012333443455E-4	TGTGCGACCACCGCCCGTACCCAATATTATGATATTAGTGGTCCCTCGCCCTGG	CATTARTQYYDISGPSPW	IGHV4-34	IGHD3-22	IGHJ5	6	27	41	48
4	4.4048012333443455E-4	TGTGCGAGACATTGGGCGAGTATAGATGCTCGTCGCGATGCGTATGATGTCTGG	CARHWASIDARRDAYDVW	IGHV5-10-1	IGHD6-6	IGHJ3	11	16	33	36
4	4.4048012333443455E-4	TGTGCGAGACATCGGCGGGGAGATGGCTACATCCAACGGGATTTCCAGCACTGG	CARHRRGDGYIQRDFQHW	IGHV4-39	IGHD5-24	IGHJ1	11	19	30	42
4	4.4048012333443455E-4	TGTGCGAGACATCGGCGGGGAGATGGCTACATCCAACGAGATTTCCAACACTGG	CARHRRGDGYIQRDFQHW	IGHV4-39	IGHD5-24	IGHJ1	11	19	30	42
4	4.4048012333443455E-4	TGTGCGAGAGATCGAGGGATGACTACGGCACCACCGGATGCTTTTGATATCTGG	CARDRGMTTAPPDAFDIW	IGHV1-2	IGHD4-17	IGHJ3	12	18	27	36
4	4.4048012333443455E-4	TGTGCGAGAGATCACTTGGGGGGAGGCACGCGCAACGATGCCCTTGATATCTGG	CARDHLGGGTRNDALDIW	IGHV3-21	IGHD3-16	IGHJ3	12	15	21	36
4	4.4048012333443455E-4	TGTGCGAGAGACTTCGGAAAAGCTGGTATAGATACTGAAGCCTTTGATATCTGG	CARDFGKAGIDTEAFDIW	IGHV7-4-1	IGHD2-2	IGHJ3	10	20	27	35
4	4.4048012333443455E-4	TGTGCGAGAGAAGTTATGATTACGTTTGGGGGAGACGATGCTTTTGATATCTGG	CAREVMITFGGDDAFDIW	IGHV3-53	IGHD3-16	IGHJ3	10	13	33	36
4	4.4048012333443455E-4	TGTGCGAGAATGTATTTGTACGTTTGGGGGAGTTATCGCCACTTTGACTACTGG	CARMYLYVWGSYRHFDYW	IGHV4-39	IGHD3-16	IGHJ4	8	18	37	40
4	4.4048012333443455E-4	TGTGCGAAAGATGGGGGGCCGGGTTGGATAGTGGGAGCTACTCCTGATCTCTGG	CAKDGGPGWIVGATPDLW	IGHV3-23	IGHD1-26	IGHJ2	11	27	41	45
4	4.4048012333443455E-4	TGTGCGAAAAACGAATACAGCTATGGTTATATCCCGCCCGACTTTGACTACTGG	CAKNEYSYGYIPPDFDYW	IGHV3-30	IGHD5-18	IGHJ4	6	14	28	40
4	4.4048012333443455E-4	TGTGCAGCAGTCCCTAAATATTGTAGGAGTGTTAGCTGCCCTTTTGACTACTGG	CAAVPKYCRSVSCPFDYW	IGHV1-69-2	IGHD2-15	IGHJ4	9	17	38	42
4	4.4048012333443455E-4	TGTGCAATCAGTAATAGATATGATTACGTTTGGGGGAGACCCTTTGACTACTGG	CAISNRYDYVWGRPFDYW	IGHV1-24	IGHD3-16	IGHJ4	6	18	37	41
4	4.4048012333443455E-4	TGTGCAACAGATCTTGGGTGGTTCGGGGAGCCTTTGTACTACTTTGACTACTGG	CATDLGWFGEPLYYFDYW	IGHV1-24	IGHD3-10	IGHJ4	13	18	29	35
4	4.4048012333443455E-4	TGTGCAAGAGGAAACGGGGGCTACGGCAGTCCGGACAACTGGTTCGACCCCTGG	CARGNGGYGSPDNWFDPW	IGHV1-8	IGHD5-12	IGHJ5	10	18	24	34
4	4.4048012333443455E-4	TGTGCAAAAGGAATACAGCCGTTTTACTACTACTACTACGGTATGGACGTCTGG	CAKGIQPFYYYYYGMDVW	IGHV3-43	IGHD5-18	IGHJ6	9	12	18	23
4	4.4048012333443455E-4	TGTGCAAAAGATATTTGGCGCGACTGGTTATTATCGAACTGGTTCGACCCCTGG	CAKDIWRDWLLSNWFDPW	IGHV3-9	IGHD3-9	IGHJ5	13	21	33	36
4	4.4048012333443455E-4	TGTACTAGAGTGGCAGAGCTTACGGTGACCCTGGGGGGCTGGTTCGACCCCTGG	CTRVAELTVTLGGWFDPW	IGHV3-49	IGHD4-17	IGHJ5	9	20	28	38
4	4.4048012333443455E-4	TGTACCACAGATTGGGTTGGGAGATGGCTACAATTGTCGGCGTTTGGCTACTGG	CTTDWVGRWLQLSAFGYW	IGHV3-15	IGHD5-24	IGHJ4	11	20	34	42
4	4.4048012333443455E-4	TGCGCGAGAGTTAGCGCCAGCAGCTGGTACCGTGAAAACCTCATTGACTACTGG	CARVSASSWYRENLIDYW	IGHV3-20	IGHD6-13	IGHJ4	9	17	29	43
4	4.4048012333443455E-4	TGTGTGAGGGATGTCTATAGTAGCAGTTGGTACGATGGGCTCGACTCCTGG	CVRDVYSSSWYDGLDSW	IGHV3-21	IGHD6-13	IGHJ5	15	16	33	40
4	4.4048012333443455E-4	TGTGTAAAAGATAGTGTGGTTCGGGGAGTTGATGATGCTTTTGATATCTGG	CVKDSVVRGVDDAFDIW	IGHV3-9	IGHD3-10	IGHJ3	12	16	29	31
4	4.4048012333443455E-4	TGTGCGACAGATTCGGCCATTTTAGTGGTTATTTACGCTTTTCATATCTGG	CATDSAILVVIYAFHIW	IGHV1-24	IGHD3-22	IGHJ3	11	22	32	36
4	4.4048012333443455E-4	TGTGCGAGGGCAAGCAGTGGGACCACCTACCCATACCACTTTGACTTCTGG	CARASSGTTYPYHFDFW	IGHV5-51	IGHD6-19	IGHJ4	7	12	19	33
4	4.4048012333443455E-4	TGTGCGAGATTCAGTAAGGACCGGGCCCTAGTTACCTGGTTCGACCCCTGG	CARFSKDRALVTWFDPW	IGHV5-51	IGHD4-11	IGHJ5	8	28	34	35
4	4.4048012333443455E-4	TGTGCGAGATCTCTAGTGGAACGGGGCTCGGAAAATGCTTTTCATATCTGG	CARSLVERGSENAFHIW	IGHV5-51	IGHD1-1	IGHJ3	8	16	22	34
4	4.4048012333443455E-4	TGTGCGAGACATGGAACGGTGACTACGTGGGGGTACTACTTTGACTACTGG	CARHGTVTTWGYYFDYW	IGHV5-10-1	IGHD4-17	IGHJ4	12	15	27	32
4	4.4048012333443455E-4	TGTGCGAGAGCTGGACGATATCCGTACTACTACTACTACATGGACGTCTGG	CARAGRYPYYYYYMDVW	IGHV4-59	IGHD3-9	IGHJ6	9	14	20	24
4	4.4048012333443455E-4	TGTGCGAGAGCTGATATAGCAGCAGCTGGCGTGGGATGGTTCGACCCCTGG	CARADIAAAGVGWFDPW	IGHV1-46	IGHD6-13	IGHJ5	9	14	28	36
4	4.4048012333443455E-4	TGTGCGAGAGCCCCGACGGGGAGTTATTATAACGGGCCCTTTGACTACTGG	CARAPTGSYYNGPFDYW	IGHV4-59	IGHD3-10	IGHJ4	9	16	33	38
4	4.4048012333443455E-4	TGTGCGAGAGGTGTAGCAGTGGCTGGTACCTTTGCCGGGTATGACTACTGG	CARGVAVAGTFAGYDYW	IGHV4-34	IGHD6-19	IGHJ4	10	13	28	41
4	4.4048012333443455E-4	TGTGCGAGAGGGGGAATAGCAGTGGCTGGAGACAACTGGTTCGACCCCTGG	CARGGIAVAGDNWFDPW	IGHV1-8	IGHD6-19	IGHJ5	10	11	28	31
4	4.4048012333443455E-4	TGTGCGAGAGATTTTATCTGTGGTGGTGACTGCTACGGATTTGACTACTGG	CARDFICGGDCYGFDYW	IGHV1-18	IGHD2-21	IGHJ4	11	18	34	39
4	4.4048012333443455E-4	TGTGCGAGAGATAGCGGTGATTTCTTCTACTACTACTACATGGACGTCTGG	CARDSGDFFYYYYMDVW	IGHV3-21	IGHD4-17	IGHJ6	11	14	18	19
4	4.4048012333443455E-4	TGTGCGAGAGAGCTTAGCAGCAGCTGGTACGGGGATGCTTTTGATATCTGG	CARELSSSWYGDAFDIW	IGHV1-46	IGHD6-13	IGHJ3	10	14	30	33
4	4.4048012333443455E-4	TGTGCGAAACTCGCGACTACGGTGGTAACTCCGGATGCTTTTGATATCTGG	CAKLATTVVTPDAFDIW	IGHV3-23	IGHD4-23	IGHJ3	8	14	32	33
4	4.4048012333443455E-4	TGTGCGAAAGCGGACGATGGGAGGATGGTTCGGGGAATTCTTGACTACTGG	CAKADDGRMVRGILDYW	IGHV3-30	IGHD3-10	IGHJ4	6	24	35	40
4	4.4048012333443455E-4	TGTGCGAAAGCACTCCTTCCCCTTGACTACGGTGACCACTTTGACTACTGG	CAKALLPLDYGDHFDYW	IGHV3-23	IGHD4-17	IGHJ4	9	23	35	37
4	4.4048012333443455E-4	TGTGCGAAAGACCCAATAGCAGTGGCCCGTCCCAACTGGTTCGACCCCTGG	CAKDPIAVARPNWFDPW	IGHV3-23	IGHD6-19	IGHJ5	10	15	25	32
4	4.4048012333443455E-4	TGTACCACAGTATTACTATGGTTCGGGGAGTTCCTGGGGTTTGACTACTGG	CTTVLLWFGEFLGFDYW	IGHV3-15	IGHD3-10	IGHJ4	9	10	31	39
4	4.4048012333443455E-4	TGTGCGAGGTTGGGTTGTAGTGGTGGTAGCTGCTACGAAGACTACTGG	CARLGCSGGSCYEDYW	IGHV1-46	IGHD2-15	IGHJ4	7	14	35	39
4	4.4048012333443455E-4	TGTGCGAGACTTGTAGTGGGAACTTCTCCGGAAGCTTTTGACATCTGG	CARLVVGTSPEAFDIW	IGHV4-39	IGHD2-15	IGHJ3	13	25	31	33
4	4.4048012333443455E-4	TGTGCGAGACGCCGTGGCCGAGAGGGGGGCGGCTGGTTCGACCCCTGG	CARRRGREGGGWFDPW	IGHV4-39	IGHD1-14	IGHJ5	9	12	16	32
4	4.4048012333443455E-4	TGTGCGAGAGTCCGTTCGGGGAGTTATTTTGGTGCTTTTGATATCTGG	CARVRSGSYFGAFDIW	IGHV3-30	IGHD3-10	IGHJ3	9	13	27	32
4	4.4048012333443455E-4	TGTGCGAGAGGGGATTACGATTTTTGGAGTGGTGCCTTTGACTACTGG	CARGDYDFWSGAFDYW	IGHV1-8	IGHD3-3	IGHJ4	10	13	32	35
4	4.4048012333443455E-4	TGTGCGAGAGGGACTACCGACTGGCTCTATCAATTCTTCCAACACTGG	CARGTTDWLYQFFQHW	IGHV1-46	IGHD4-11	IGHJ1	9	11	16	31
4	4.4048012333443455E-4	TGTGCGAGAGATCAAGGCAGTGGCTGGTACTACTACTTTGACTACTGG	CARDQGSGWYYYFDYW	IGHV3-21	IGHD6-19	IGHJ4	12	16	25	26
4	4.4048012333443455E-4	TGTGCGAGAAACCGCGAACCAGCTGCTAAGAACTACTTTGACTACTGG	CARNREPAAKNYFDYW	IGHV4-39	IGHD2-2	IGHJ4	8	17	27	31
4	4.4048012333443455E-4	TGTGCGAATTTCTTACTCCTCTCAGATTGGAGGTACATGGACGTCTGG	CANFLLLSDWRYMDVW	IGHV3-30	IGHD2-15	IGHJ6	6	13	18	33
4	4.4048012333443455E-4	TGTGCACGGAGTCCGAGGGGGAGCTACTTCGCTTATTTTGACTACTGG	CARSPRGSYFAYFDYW	IGHV2-26	IGHD1-26	IGHJ4	9	18	27	36
4	4.4048012333443455E-4	TGTGCACGGAACCCGAGGGGGAGTTACTTCGCTTATTTTGACTACTGG	CARNPRGSYFAYFDYW	IGHV2-26	IGHD3-16	IGHJ4	9	16	25	36
4	4.4048012333443455E-4	TGTGCACACAGGGAGATGGCTACAATGGGGGGGGCTTTTGACTACTGG	CAHREMATMGGAFDYW	IGHV2-5	IGHD5-24	IGHJ4	10	12	25	36
4	4.4048012333443455E-4	TGTGCAATAGCCCTAGACTACGGAGATAACGCCCAATTGGACTACTGG	CAIALDYGDNAQLDYW	IGHV1-24	IGHD4-23	IGHJ4	6	15	29	39
4	4.4048012333443455E-4	TGTGCAACAATAAGGGACTACAGGGGTTTAGGTGGAATTGACTACTGG	CATIRDYRGLGGIDYW	IGHV1-24	IGHD4-11	IGHJ4	8	15	22	37
4	4.4048012333443455E-4	TGTGCAAGAGTAGACGTTTGGGGGAGTTCCTGGTACTTCGATCTCTGG	CARVDVWGSSWYFDLW	IGHV3-74	IGHD3-16	IGHJ2	9	13	27	29
4	4.4048012333443455E-4	TGTGCGAGCCCTGCTATAGCAGCAGCTGGTACGTGGGACTACTGG	CASPAIAAAGTWDYW	IGHV4-39	IGHD6-13	IGHJ4	7	14	33	36
4	4.4048012333443455E-4	TGTGCGAGACTTGGTTCGGGGAGTTATTTTACTATTGACTACTGG	CARLGSGSYFTIDYW	IGHV4-4	IGHD3-10	IGHJ4	8	11	27	34
4	4.4048012333443455E-4	TGTGCGAGACATTTAAGTGGGACGGTGTCCCCGTTTGAGTTCTGG	CARHLSGTVSPFEFW	IGHV5-10-1	IGHD1-26	IGHJ4	11	15	21	33
4	4.4048012333443455E-4	TGTGCGAGAGGAGCAGTGGCTGGTAGAAACGTTATGGACGTCTGG	CARGAVAGRNVMDVW	IGHV4-34	IGHD6-19	IGHJ6	10	11	24	33
4	4.4048012333443455E-4	TGTGCGAGAGATCCTTCGTATTACTATGATTACTTTGACTACTGG	CARDPSYYYDYFDYW	IGHV3-21	IGHD3-22	IGHJ4	12	16	29	30
4	4.4048012333443455E-4	TGTGCGAGAGATCGGGTAGGCTACTACTACTACATGGACGTCTGG	CARDRVGYYYYMDVW	IGHV1-46	IGHD2-15	IGHJ6	12	14	18	20
4	4.4048012333443455E-4	TGTGCGAGAGATGCTACGGTGACTAACAATGCTTTTGATATCTGG	CARDATVTNNAFDIW	IGHV1-2	IGHD4-17	IGHJ3	11	13	24	28
4	4.4048012333443455E-4	TGTGCGAGAGACGACGGCTACTACTACTACGGTATGGACGTCTGG	CARDDGYYYYGMDVW	IGHV7-4-1	IGHD1-1	IGHJ6	10	11	15	17
4	4.4048012333443455E-4	TGTGCGAGAGAGCGTGGATACAGCTCTGAAGGTATGGACGTCTGG	CARERGYSSEGMDVW	IGHV3-21	IGHD5-18	IGHJ6	10	12	24	33
4	4.4048012333443455E-4	TGTGCGAGAGAAATTTGGGGATACAGCTATGGGTCTGACTACTGG	CAREIWGYSYGSDYW	IGHV3-11	IGHD5-18	IGHJ4	10	18	31	35
4	4.4048012333443455E-4	TGTGCACCAGATATCCGTCACCGTGGATTTTTGAATAACTACTGG	CAPDIRHRGFLNNYW	IGHV1-24	IGHD3-3	IGHJ4	11	25	32	37
4	4.4048012333443455E-4	TGTGCAAGAGAGCAGTGGCTGGTACCGGGTTGGTTCGACCCCTGG	CAREQWLVPGWFDPW	IGHV3-74	IGHD6-19	IGHJ5	10	11	24	30
4	4.4048012333443455E-4	TGTACTAGACTCGATTTTTGGAGTGGTTATTATTCCGACTACTGG	CTRLDFWSGYYSDYW	IGHV3-49	IGHD3-3	IGHJ4	8	11	32	36
4	4.4048012333443455E-4	TGTAACGCACAAAAACCGTACGGGTTAGTCAACTTTGACTACTGG	CNAQKPYGLVNFDYW	IGHV2-26	IGHD3-3	IGHJ4	2	9	19	31
4	4.4048012333443455E-4	TGTTCCACATCCTGGCGCATAGCAGCGAATATGGACGTCTGG	CSTSWRIAANMDVW	IGHV3-15	IGHD2-2	IGHJ6	8	16	25	30
4	4.4048012333443455E-4	TGTGCGGGCCTATACGGTGGGCTTTGGTACTTCGATCTCTGG	CAGLYGGLWYFDLW	IGHV3-11	IGHD4-23	IGHJ2	5	12	19	24
4	4.4048012333443455E-4	TGTGCGGGGTCATATGGTTCGGGGAACTGGTTCGACCCCTGG	CAGSYGSGNWFDPW	IGHV4-39	IGHD3-10	IGHJ5	5	12	23	24
4	4.4048012333443455E-4	TGTGCGAGAGTCGCTAGCAGCAGCTGGTACTTTGACTACTGG	CARVASSSWYFDYW	IGHV3-11	IGHD6-13	IGHJ4	9	14	26	27
4	4.4048012333443455E-4	TGTGCGAGAGGCGCTACTATGATAGTAGTCTTGGACGTCTGG	CARGATMIVVLDVW	IGHV1-8	IGHD3-22	IGHJ6	11	14	28	31
4	4.4048012333443455E-4	TGTGCACGGACGTACATAGTGGGAGCCCCTTATGACTACTGG	CARTYIVGAPYDYW	IGHV2-70	IGHD1-26	IGHJ4	9	15	25	32
4	4.4048012333443455E-4	TGTGCAACAGTATGGGAGATGCCGGGGGCTTTTGATATCTGG	CATVWEMPGAFDIW	IGHV1-24	IGHD2-2	IGHJ3	9	18	24	27
4	4.4048012333443455E-4	TGCACCACTCTCCGGGCACACGTCGTTGCTTTTGATATCTGG	CTTLRAHVVAFDIW	IGHV3-15	IGHD1-1	IGHJ3	7	19	25	26
4	4.4048012333443455E-4	TGTGCGACTGGCGAGCCTAGAGATGCGTTTGATATCTGG	CATGEPRDAFDIW	IGHV1-46	IGHD2-15	IGHJ3	6	15	19	21
4	4.4048012333443455E-4	TGTGCGAGAGTCGGGGTGACGATACATATGGACGTCTGG	CARVGVTIHMDVW	IGHV1-69	IGHD2-21	IGHJ6	9	14	19	27
4	4.4048012333443455E-4	TGTGCGAGAGATCTCTACTACTACGGTATGGACGTCTGG	CARDLYYYGMDVW	IGHV3-53	.	IGHJ6	15	-1	-1	14
4	4.4048012333443455E-4	TGTGCGAGAGATAACAGTGGCTGGTTTCTTGACTACTGG	CARDNSGWFLDYW	IGHV3-30	IGHD6-19	IGHJ4	11	14	24	28
4	4.4048012333443455E-4	TGTGCGAGAGACGTTAGTGGGAGCTACTTTGACTACTGG	CARDVSGSYFDYW	IGHV1-46	IGHD1-26	IGHJ4	10	14	22	23
4	4.4048012333443455E-4	TGTGCGAAAGTTCGTTATTCAAGGGGGGATGCCTACTGG	CAKVRYSRGDAYW	IGHV3-23	IGHD3-16	IGHJ4	9	11	17	32
4	4.4048012333443455E-4	TGTGCAAAAGTAATCTCTGGTCGTGCTTGTGATATCTGG	CAKVISGRACDIW	IGHV3-43	IGHD5-24	IGHJ3	9	12	17	23
4	4.4048012333443455E-4	TGTGCGAGTTATGGGAGCTACGGGGGGGACGTCTGG	CASYGSYGGDVW	IGHV3-11	IGHD1-26	IGHJ3	7	11	20	31
4	4.4048012333443455E-4	TGTGCGAGAGTGGTGACTGATGCTTTTGATATCTGG	CARVVTDAFDIW	IGHV3-53	IGHD2-21	IGHJ3	9	10	16	17
4	4.4048012333443455E-4	TGTGCGAGAGAAGAGAGGGAATTACTCGACCTCTGG	CAREERELLDLW	IGHV3-21	IGHD5-24	IGHJ5	10	19	24	25
4	4.4048012333443455E-4	TGTGCGAAAGGGGGCTGGTGGTATCTCCCGATCTGG	CAKGGWWYLPIW	IGHV3-23	IGHD4-23	IGHJ3	9	16	27	30
4	4.4048012333443455E-4	TGTGCACGGGAACTGGGGATACACTTTGACTACTGG	CARELGIHFDYW	IGHV2-70	IGHD7-27	IGHJ4	8	10	19	22
4	4.4048012333443455E-4	TGTGCGGAAGATGTCTTCCATTTGGCTTATTGG	CAEDVFHLAYW	IGHV3-23	IGHD1-1	IGHJ4	11	15	23	30
4	4.4048012333443455E-4	TGTGCGAGAGATAACTGGGGCATTGACTACTGG	CARDNWGIDYW	IGHV4-31	IGHD7-27	IGHJ4	11	12	19	22
4	4.4048012333443455E-4	TGTGCGAGAGATAACTACGGAATTGACTACTGG	CARDNYGIDYW	IGHV4-31	IGHD1-7	IGHJ4	11	12	18	22
4	4.4048012333443455E-4	TGTGCCCCCGGTGGCGCCTTTGACTACTGG	CAPGGAFDYW	IGHV1-24	IGHD4-23	IGHJ4	4	8	13	17
4	4.4048012333443455E-4	TGTGCAACCCTCCTCCCGTTCGACCCCTGG	CATLLPFDPW	IGHV1-24	IGHD1-26	IGHJ5	7	12	16	17
4	4.4048012333443455E-4	TGTACTAGCTACGGTGGTAACCACTACTGG	CTSYGGNHYW	IGHV3-73	IGHD4-23	IGHJ4	7	8	20	22
4	4.4048012333443455E-4	TGTGCGAGAGATCAGCCCGACTACTGG	CARDQPDYW	IGHV3-21	.	IGHJ4	12	-1	-1	18
4	4.4048012333443455E-4	TGTACGACAAATGGCGATGGCTACTGC	CTTNGDGYC	IGHV3-21	IGHD2-8	IGHJ4	6	9	13	20
4	4.4048012333443455E-4	TGTGCAACCCCCCCCGATTTGTGG	CATPPDLW	IGHV1-24	IGHD3-10	IGHJ4	7	11	16	21
3	3.303600925008259E-4	TGTGCGAGAGATCTGGATTACTATGATAGTAGTGGTAAACAAACCGGGTCCCTTACTTACTACTACTACGGTATGGACGTCTGG	CARDLDYYDSSGKQTGSLTYYYYGMDVW	IGHV3-21	IGHD3-22	IGHJ6	13	16	35	57
3	3.303600925008259E-4	TGTGCGAAAGATGGGACGCCCCCCGAGTATTACTATGATAGTAGTGGTTCCATATCCCATAATTGGGACTACTTTGACTACTGG	CAKDGTPPEYYYDSSGSISHNWDYFDYW	IGHV3-30	IGHD3-22	IGHJ4	11	26	48	67
3	3.303600925008259E-4	TGTGCGAGAGGGGGCGGGGACGATTTCCTAAATATGATTACGTTTGGGGGAGTTATCGTTTTGGGTGCTTTTGATATCTGG	CARGGGDDFLNMITFGGVIVLGAFDIW	IGHV1-8	IGHD3-16	IGHJ3	10	32	59	65
3	3.303600925008259E-4	TGTGCGAGAGATACGGGAGGATATTGTAGTGGTGGTAGCTGCTACTATAAGGCTGACTACTACTACGGTATGGACGTCTGG	CARDTGGYCSGGSCYYKADYYYGMDVW	IGHV4-4	IGHD2-15	IGHJ6	11	17	45	55
3	3.303600925008259E-4	TGTGCGAGAGACGCCCGTATAGCAGCTCGTCCTTCAAGGTCTGCCGTTGACTCCTACTACTACTACGGTATGGACGTCTGG	CARDARIAARPSRSAVDSYYYYGMDVW	IGHV4-31	IGHD6-6	IGHJ6	10	16	31	53
3	3.303600925008259E-4	TGTACCACAGGCCCTCATCGCTACGATATTTTGACTGGTTATTATAACGGTTACTACTACTACTACTACATGGACGTCTGG	CTTGPHRYDILTGYYNGYYYYYYMDVW	IGHV3-15	IGHD3-9	IGHJ6	9	21	48	50
3	3.303600925008259E-4	TGTGCGAGAGACCCCACGAGGTATTACGATATTTTGACTGGTTACCCCCCCGGGTACTACTACTACATGGACGTCTGG	CARDPTRYYDILTGYPPGYYYYMDVW	IGHV4-31	IGHD3-9	IGHJ6	10	20	43	54
3	3.303600925008259E-4	TGTGCGAGGCTACGATATTTTGACTGGTCCCAACGCCTCTTTCGAGAAGACTACTACTACTACATGGACGTCTGG	CARLRYFDWSQRLFREDYYYYMDVW	IGHV1-18	IGHD3-9	IGHJ6	7	10	27	49
3	3.303600925008259E-4	TGTGCGAAAGGGTCAAGGGGAAAAAAAGAGTGGTTATTACCCCATTATTACTACTACTACGGTATGGACGTCTGG	CAKGSRGKKEWLLPHYYYYYGMDVW	IGHV3-23	IGHD3-22	IGHJ6	9	28	39	43
3	3.303600925008259E-4	TGTGCGAAAGATGCTTATGATTACGTTTGGGGGAGTTATCGTTCCCTAAATTTCGGGGACGGTATGGACGTCTGG	CAKDAYDYVWGSYRSLNFGDGMDVW	IGHV3-23	IGHD3-16	IGHJ6	11	14	42	63
3	3.303600925008259E-4	TGTGCAAAAGATGGAGCTATAACTGGAACTACCAAGGGGGTTTTGTCTGGGTACTACTACGGTATGGACGTCTGG	CAKDGAITGTTKGVLSGYYYGMDVW	IGHV3-9	IGHD1-7	IGHJ6	11	17	31	51
3	3.303600925008259E-4	TGTACCACAGATAGCTTCCATCTCCTTTTGTACTATGATAGTAGTGGTTACCCCTCAGCCGGTATGGACGTCTGG	CTTDSFHLLLYYDSSGYPSAGMDVW	IGHV3-15	IGHD3-22	IGHJ6	11	30	49	63
3	3.303600925008259E-4	TGTGCGAGATTCGGGGAAACACTGGACATGGGGGGAGTTATCGTTATTGCTTTTTTTCACTTTGACTACTGG	CARFGETLDMGGVIVIAFFHFDYW	IGHV7-4-1	IGHD3-16	IGHJ4	8	30	46	58
3	3.303600925008259E-4	TGTGCGAGATGGGAGCAGACTTGTAGTGGTGGCACCTGCACTCATCATGCATACTACTACATGGACGTCTGG	CARWEQTCSGGTCTHHAYYYMDVW	IGHV1-46	IGHD2-15	IGHJ6	8	20	38	51
3	3.303600925008259E-4	TGTGCGAGACATCCAGCGGCATATTATTATGACACTAATGGTTATTACGGTGGGGCCTGGTTCGACCCCTGG	CARHPAAYYYDTNGYYGGAWFDPW	IGHV4-39	IGHD3-22	IGHJ5	11	21	47	56
3	3.303600925008259E-4	TGTGCGAGAGTTTTTGTTGTAGCAGTGGCTGGTATTTTAGTTCCCAACTACTACTACTACATGGACGTCTGG	CARVFVVAVAGILVPNYYYYMDVW	IGHV4-34	IGHD6-19	IGHJ6	9	19	33	46
3	3.303600925008259E-4	TGTGCGAGAGCCGGGTGGAGGACTAGTGGGAGCTACCTTAAGGACTACTACTACTACTACATGGACGTCTGG	CARAGWRTSGSYLKDYYYYYMDVW	IGHV1-46	IGHD1-26	IGHJ6	9	23	35	43
3	3.303600925008259E-4	TGTGCGAGAGGCCTTATTGATGCAGTAGTAGTACCAGCTGCTATGGAGGACTACTACGGTATGGACGTCTGG	CARGLIDAVVVPAAMEDYYGMDVW	IGHV4-34	IGHD2-2	IGHJ6	13	24	44	49
3	3.303600925008259E-4	TGTGCGAGAGGCGGCTGGGTCCGCACATCCAGATTTTACGGTGACTACGCTTGGGGTGGTATGGACGTCTGG	CARGGWVRTSRFYGDYAWGGMDVW	IGHV1-8	IGHD4-17	IGHJ6	11	36	48	60
3	3.303600925008259E-4	TGTGCGAGAGATTTTCGTGTACGGACACCTGATGACTACGGTGACTACACGGCCCCGGCTTTTGATATCTGG	CARDFRVRTPDDYGDYTAPAFDIW	IGHV4-31	IGHD4-17	IGHJ3	11	31	47	57
3	3.303600925008259E-4	TGTGCGAGAGATTTATTCTATAACAGCTGGCACCACGATACCCCGGGAGGGGGTGATGCTTTTGATATCTGG	CARDLFYNSWHHDTPGGGDAFDIW	IGHV4-4	IGHD2-2	IGHJ3	11	19	29	53
3	3.303600925008259E-4	TGTGCGAGAGATCCCGGGTATTACGATATTTTGACTGGTTATTATAGGAGCGGCAACTGGTTCGACCCCTGG	CARDPGYYDILTGYYRSGNWFDPW	IGHV1-69	IGHD3-9	IGHJ5	12	17	45	53
3	3.303600925008259E-4	TGTGCGAGAGACGCAGATTACTATATTACTATGATAGTAGTGGGGAATTACTACTACGGTATGGACGTCTGG	CARDADYYITMIVVGNYYYGMDVW	IGHV3-21	IGHD3-22	IGHJ6	10	23	42	48
3	3.303600925008259E-4	TGTGCGAGAGAGGGGAAAACGTATTACGATATTTTGACTGGTTATCTCCGTCCCTACTACATGGACGTCTGG	CAREGKTYYDILTGYLRPYYMDVW	IGHV3-7	IGHD3-9	IGHJ6	10	18	44	53
3	3.303600925008259E-4	TGTGCGAGAGAGAGAGGAAGAGCGTATTACGATATTTTGACTGGTTATTCGCCTCGTTACTTTGACTACTGG	CARERGRAYYDILTGYSPRYFDYW	IGHV1-69	IGHD3-9	IGHJ4	10	22	48	57
3	3.303600925008259E-4	TGTGCGAGAGAAAACTATGATAGTAGTGGTTATTACGATGGAGGGGGGTACTACTACTACATGGACGTCTGG	CARENYDSSGYYDGGGYYYYMDVW	IGHV4-31	IGHD3-22	IGHJ6	10	13	35	48
3	3.303600925008259E-4	TGTGCGAGAAATGGATGGACTACAGTAACTACTGGCATTGAGTACTACTACTACTACTACATGGACGTCTGG	CARNGWTTVTTGIEYYYYYYMDVW	IGHV4-28	IGHD4-11	IGHJ6	11	17	31	42
3	3.303600925008259E-4	TGTGCAAGAGTGGGGTATTACTATGATAGTAGTGGTTACCGATCTTACTACTACTACGGTATGGACGTCTGG	CARVGYYYDSSGYRSYYYYGMDVW	IGHV3-13	IGHD3-22	IGHJ6	9	14	37	45
3	3.303600925008259E-4	TGTGCAAGAGCGGTTATGAGCAGTGGCTGGTACGAGGGGGGTTACTACTACTACTACTACATGGACGTCTGG	CARAVMSSGWYEGGYYYYYYMDVW	IGHV3-13	IGHD6-19	IGHJ6	9	18	33	41
3	3.303600925008259E-4	TGTGCAAGAGGGACGGATGTAGTAGTACCAGCTGCTAAGGGGAACTACTACTACTACTACATGGACGTCTGG	CARGTDVVVPAAKGNYYYYYMDVW	IGHV3-13	IGHD2-2	IGHJ6	9	17	36	43
3	3.303600925008259E-4	TGTGCGCGTACCCTATATAGTGGCTACGATTATTACTGGGCAGAACCGGAGTACTACTTTGACTACTGG	CARTLYSGYDYYWAEPEYYFDYW	IGHV3-9	IGHD5-12	IGHJ4	4	14	31	49
3	3.303600925008259E-4	TGTGCGACTACGTATTACTATGATAGTAGTGGTTATTACTACGGTACCCATGATGCTTTTGATATCTGG	CATTYYYDSSGYYYGTHDAFDIW	IGHV4-4	IGHD3-22	IGHJ3	6	8	42	48
3	3.303600925008259E-4	TGTGCGAGACTCCCCACCGGGTATAGCAGTGGCGAGGAGATCTACTACTACTACGGTATGGACGTCTGG	CARLPTGYSSGEEIYYYYGMDVW	IGHV5-10-1	IGHD6-19	IGHJ6	9	16	32	41
3	3.303600925008259E-4	TGTGCGAGACTGCCGATTATGATTACGTTTGGGGGAGTTATCGCCAACTACAACTGGTTCGACCCCTGG	CARLPIMITFGGVIANYNWFDPW	IGHV4-39	IGHD3-16	IGHJ5	9	15	42	48
3	3.303600925008259E-4	TGTGCGAGACATATCCGAGGTACGGTGACTATATTTCGGAGTAACTACTACTACTACATGGACGTCTGG	CARHIRGTVTIFRSNYYYYMDVW	IGHV4-39	IGHD4-17	IGHJ6	11	20	30	43
3	3.303600925008259E-4	TGTGCGAGACAGCCAGGCAGCCGGTATAGCAGTGGCTGGTACAACTACTACTACTACATGGACGTCTGG	CARQPGSRYSSGWYNYYYYMDVW	IGHV4-39	IGHD6-19	IGHJ6	10	22	38	39
3	3.303600925008259E-4	TGTGCGAGAGTCCCGGTACATTACGATATTTTGACTGGTTACTACGTCACGTACTACTTTGACTACTGG	CARVPVHYDILTGYYVTYYFDYW	IGHV4-59	IGHD3-9	IGHJ4	9	19	40	50
3	3.303600925008259E-4	TGTGCGAGAGATCCCACCAATAGTGGGAGCTACTCCAGTACGGACTACTACTACGGTATGGACGTCTGG	CARDPTNSGSYSSTDYYYGMDVW	IGHV1-46	IGHD1-26	IGHJ6	12	19	33	43
3	3.303600925008259E-4	TGTGCGAGAGATCGTCCGAACCATGGCAGCAGCTGGCTCCTTTACTACTACTACGGTATGGACGTCTGG	CARDRPNHGSSWLLYYYYGMDVW	IGHV1-18	IGHD6-13	IGHJ6	12	25	35	42
3	3.303600925008259E-4	TGTGCGAGAGAGGGGCTCCATAGCAGCTGGTACTACTACAATATCCTTCCCCCGTACTTTGACTACTGG	CAREGLHSSWYYYNILPPYFDYW	IGHV3-11	IGHD2-2	IGHJ4	10	18	46	54
3	3.303600925008259E-4	TGTGCGAAAGGAGACAACCCGTATTACGATTTCTGGAGTGGTTATGAATCAAATTGGTTCGACCCCTGG	CAKGDNPYYDFWSGYESNWFDPW	IGHV3-21	IGHD3-3	IGHJ5	6	19	44	54
3	3.303600925008259E-4	TGTGCACGGTCACATTACGATTTTTGGAGTGGTTATGGCTACCAGTATTACAACGGTATGGACGTCTGG	CARSHYDFWSGYGYQYYNGMDVW	IGHV2-26	IGHD3-3	IGHJ6	8	13	35	57
3	3.303600925008259E-4	TGTGCACGGGCCCCCCGCGTATGGTTCGCGGACCTCACAAAGGTGACGTCTGATGCTTTTGATTTCTGG	CARAPRVWFADLTKVTSDAFDFW	IGHV3-75	IGHD3-10	IGHJ3	4	19	31	50
3	3.303600925008259E-4	TGTGCACGGGCCCCCCACGTATGGTTCGCGGACCTCACAAAGGTGACGTCTGATGCTTTTGATTTCTGG	CARAPHVWFADLTKVTSDAFDFW	IGHV2-26	IGHD3-10	IGHJ3	8	19	31	50
3	3.303600925008259E-4	TGTGCACGGACACGTGGTTACTATGAGAGTAGTGGTAATTTCGCCTTGGGGGATGCCTTTGACCTCTGG	CARTRGYYESSGNFALGDAFDLW	IGHV2-26	IGHD3-22	IGHJ3	14	17	39	51
3	3.303600925008259E-4	TGTGCAAGAGCCGGTATAGCAGCAGTACCAAAAACTAAATACTACTACTACTACTACATGGACGTCTGG	CARAGIAAVPKTKYYYYYYMDVW	IGHV3-13	IGHD6-13	IGHJ6	9	12	24	39
3	3.303600925008259E-4	TGTGCAAAGGTAACCTTACCGTATTACTACGCATTTACTGGCCAAGAGAATGATGCTTTTAATATCTGG	CAKVTLPYYYAFTGQENDAFNIW	IGHV3-9	IGHD3-10	IGHJ3	7	19	28	49
3	3.303600925008259E-4	TGTACCACAGGGAGCACGTATTACTATGATAGTAGTGGTTATTACTACGTTTTCGGTATGGACGTCTGG	CTTGSTYYYDSSGYYYVFGMDVW	IGHV3-15	IGHD3-22	IGHJ6	9	15	49	57
3	3.303600925008259E-4	TGTTCGGGAAGCCGCTACGATTTTTTTGGATGGCTTTATGGAAGGGGTAATGCTTTTCAAATGTGG	CSGSRYDFFGWLYGRGNAFQMW	IGHV4-34	IGHD3-3	IGHJ3	12	15	24	49
3	3.303600925008259E-4	TGTTCGAGAAGCCGTTACGATTTTTTTGGGTGGCTTTATGGAAGGGGAAATGCTTTTGATCTCTGG	CSRSRYDFFGWLYGRGNAFDLW	IGHV4-34	IGHD3-3	IGHJ3	12	14	24	49
3	3.303600925008259E-4	TGTGCGAGCTATTGTATAGCAGTGGCGGGTCAGGGGGTCTGCTACTACTACGGTATGGACGTCTGG	CASYCIAVAGQGVCYYYGMDVW	IGHV4-55	IGHD6-19	IGHJ6	11	13	29	41
3	3.303600925008259E-4	TGTGCGAGATTATATTACTATGGTTCGGGGAGTTATTATAAGGGGAAATACTACTTTGACTACTGG	CARLYYYGSGSYYKGKYYFDYW	IGHV5-10-1	IGHD3-10	IGHJ4	8	12	40	48
3	3.303600925008259E-4	TGTGCGAGACGATATTTGCTTATTACTATGGTTCGGGGAGTTATTTATGATGCTTTTGATATCTGG	CARRYLLITMVRGVIYDAFDIW	IGHV4-39	IGHD3-10	IGHJ3	9	20	44	46
3	3.303600925008259E-4	TGTGCGAGACATCCACAATATTGTAGTGGTGGTAGCTGCTATGGGGACTACTACTTTGACTACTGG	CARHPQYCSGGSCYGDYYFDYW	IGHV4-39	IGHD2-15	IGHJ4	11	17	40	48
3	3.303600925008259E-4	TGTGCGAGACAAACGGTGACGACGATTTTTGGAGTGGTTATCCACAAGAACTACTTTGACTACTGG	CARQTVTTIFGVVIHKNYFDYW	IGHV4-39	IGHD3-3	IGHJ4	10	21	40	49
3	3.303600925008259E-4	TGTGCGAGAGTCCTTTATAGCAGCAGCTGGCACCCCTCTACTTTTGACTACGGTATGGACGTCTGG	CARVLYSSSWHPSTFDYGMDVW	IGHV4-39	IGHD6-13	IGHJ6	8	15	29	54
3	3.303600925008259E-4	TGTGCGAGAGTCGGTATAGCAGTGGCTGGGCTCTATTACTACTACTACTACGGTATGGACGTCTGG	CARVGIAVAGLYYYYYYGMDVW	IGHV1-2	IGHD6-19	IGHJ6	9	12	28	33
3	3.303600925008259E-4	TGTGCGAGAGGTAGTTATTGTAGTAGTACCAGCTGCTATCTCTACTACTACGGTATGGACGTCTGG	CARGSYCSSTSCYLYYYGMDVW	IGHV1-8	IGHD2-2	IGHJ6	10	15	38	41
3	3.303600925008259E-4	TGTGCGAGAGGGCTAGAATTACGTTTGGGGGAGTTATACCTCTACTACTACTACATGGACGTCTGG	CARGLELRLGELYLYYYYMDVW	IGHV1-8	IGHD3-16	IGHJ6	10	17	36	41
3	3.303600925008259E-4	TGTGCGAGAGGGGGCGCTACGTATTACTATGATAGTAGTGGTTATTGGCATGCTTTTGATATCTGG	CARGGATYYYDSSGYWHAFDIW	IGHV3-30	IGHD3-22	IGHJ3	9	17	45	49
3	3.303600925008259E-4	TGTGCGAGAGGAATCATTTATGATTACGTTTGGGGGAGTTATCGTGAGTACTACTTTGACTACTGG	CARGIIYDYVWGSYREYYFDYW	IGHV1-18	IGHD3-16	IGHJ4	9	17	44	46
3	3.303600925008259E-4	TGTGCGAGAGATTCTATAGCAGCAGCTGGTACGTTTCAGTGGTACTACTACTACATGGACGTCTGG	CARDSIAAAGTFQWYYYYMDVW	IGHV3-30	IGHD6-13	IGHJ6	11	14	33	42
3	3.303600925008259E-4	TGTGCGAGAGAATCGACGTATTGTAGTAGTACCAGCTGCTTTCAGCGCAACTGGTTCGACCCCTGG	CARESTYCSSTSCFQRNWFDPW	IGHV4-31	IGHD2-2	IGHJ5	10	18	39	47
3	3.303600925008259E-4	TGTGCGAGAAAGATAGCAGTGGCTGGGAGGAAGTATTACTACTACTACTACGGTATGGACGTCTGG	CARKIAVAGRKYYYYYYGMDVW	IGHV1-18	IGHD6-19	IGHJ6	8	12	25	33
3	3.303600925008259E-4	TGTGCGAAAGGGGGGTTGTATTACGATATTTTGACTGGTTATTATTCCAATGCTTTTGATATCTGG	CAKGGLYYDILTGYYSNAFDIW	IGHV3-23	IGHD3-9	IGHJ3	9	17	44	49
3	3.303600925008259E-4	TGTGCGAAAGATCTTTTCTCCTACCGTATTACGATTTTTGGAGTGGTTACCAACTTTGACTACTGG	CAKDLFSYRITIFGVVTNFDYW	IGHV3-23	IGHD3-3	IGHJ4	15	24	48	52
3	3.303600925008259E-4	TGTGCGAAAGAACCGGCCCGTACGTATTACTATGGTTCGGGGAGTTTCGACTACATGGACGTCTGG	CAKEPARTYYYGSGSFDYMDVW	IGHV3-30	IGHD3-10	IGHJ6	10	20	45	49
3	3.303600925008259E-4	TGTGCACGAATACGTAATTACTCTGATAGTAGCGGTTATTTCTACCAGGATGCTTTTGATATTTGG	CARIRNYSDSSGYFYQDAFDIW	IGHV2-70	IGHD3-22	IGHJ3	15	16	44	48
3	3.303600925008259E-4	TGTGCAAGAGGGGACACGGTGGTTAACCCCGCCGGGTACTACTACTACTACTACATGGACGTCTGG	CARGDTVVNPAGYYYYYYMDVW	IGHV3-13	IGHD4-23	IGHJ6	9	15	22	36
3	3.303600925008259E-4	TGTGCAAAAGATATGGCCCCTAGAGCAGCAGCTGGACTCTACTATGAATACGGTATGGACGTCTGG	CAKDMAPRAAAGLYYEYGMDVW	IGHV3-9	IGHD6-13	IGHJ6	13	23	34	54
3	3.303600925008259E-4	TGTGTGAGGGATCATTCGGTCTCCCTTCTTCACCTGGAACGACGAAATGTTTTTGATGTCTGG	CVRDHSVSLLHLERRNVFDVW	IGHV3-11	IGHD1-1	IGHJ3	12	33	43	46
3	3.303600925008259E-4	TGTGCCAGAGATGTCTTTCGAGGGGTTGACTACGGTGACCTCAGTGATGCTTTTGATATCTGG	CARDVFRGVDYGDLSDAFDIW	IGHV4-30-2	IGHD4-17	IGHJ3	15	26	38	44
3	3.303600925008259E-4	TGTGCGAGATGGGACGGGGATTACTATGATAGTAGTGGTTATTGGGATGCTTTTGATATCTGG	CARWDGDYYDSSGYWDAFDIW	IGHV4-55	IGHD3-22	IGHJ3	9	19	42	45
3	3.303600925008259E-4	TGTGCGAGACATAGCAGTGGCTGGTTCTTTTCCCGGCAGGTCTTATATTACTTTGATTACTGG	CARHSSGWFFSRQVLYYFDYW	IGHV4-39	IGHD6-19	IGHJ4	11	12	24	48
3	3.303600925008259E-4	TGTGCGAGAGCAGGCACGATTTTTGGCCCAACGGGCTACTACTACTACGGTATGGACGTCTGG	CARAGTIFGPTGYYYYGMDVW	IGHV3-21	IGHD3-3	IGHJ6	9	15	25	35
3	3.303600925008259E-4	TGTGCGAGAGGCCCCCTACTACGATATTTTGACTGGTTAGCATTCGACTGGTTCGACCCCTGG	CARGPLLRYFDWLAFDWFDPW	IGHV1-8	IGHD3-9	IGHJ5	12	19	38	46
3	3.303600925008259E-4	TGTGCGAGAGATTGGAGTATAGCAGGAGTTGGTTCGCGGGTCCACTACGGTATGGACGTCTGG	CARDWSIAGVGSRVHYGMDVW	IGHV3-21	IGHD6-6	IGHJ6	11	14	24	51
3	3.303600925008259E-4	TGTGCGAGAGATCTGGGGTACTATGGTTCGGGGAGTTATTCGAGTACAATATTTGACTACTGG	CARDLGYYGSGSYSSTIFDYW	IGHV3-21	IGHD3-10	IGHJ4	13	18	39	51
3	3.303600925008259E-4	TGTGCGAGAGATCCCGCCATTTGGTATTACTATGATAGTAGTGGTTATTTCTTCCCGTCCTGG	CARDPAIWYYYDSSGYFFPSW	IGHV4-4	IGHD3-22	IGHJ5	12	23	48	58
3	3.303600925008259E-4	TGTGCGAGAGACCCCAGCAGGTACAGCTATGGTTACGGGCACCCTCGCTACATGGACGTCTGG	CARDPSRYSYGYGHPRYMDVW	IGHV1-69	IGHD5-18	IGHJ6	10	21	36	47
3	3.303600925008259E-4	TGTGCGAAACTCCTACGATATTGTACTAATGGTGTATGCTATGGGGGCTGGTTCGACCCCTGG	CAKLLRYCTNGVCYGGWFDPW	IGHV3-23	IGHD2-8	IGHJ5	8	10	41	47
3	3.303600925008259E-4	TGTGCGAAAGATGTCCTGATAGCAGCTCGTTCCCTCTACTACTACTACGGTATGGACGTCTGG	CAKDVLIAARSLYYYYGMDVW	IGHV3-23	IGHD6-6	IGHJ6	11	18	29	35
3	3.303600925008259E-4	TGTGCACACAGCCATAGGGTCGAATTACGATATTTTGACTGGTCGCCCTTCTTTGACTACTGG	CAHSHRVELRYFDWSPFFDYW	IGHV2-5	IGHD3-9	IGHJ4	10	23	42	50
3	3.303600925008259E-4	TGTGCAACGGTGTCTTACGATGCTCCTGGTTACCATCGCGGCGCCATTGCTTTTGATACCTGG	CATVSYDAPGYHRGAIAFDTW	IGHV1-24	IGHD3-3	IGHJ3	7	14	20	47
3	3.303600925008259E-4	TGTGCAACATTGCTCAAAGAGGAATTAGGACTGGTTGCGCTTCATGATGCTTTTGATATCTGG	CATLLKEELGLVALHDAFDIW	IGHV1-24	IGHD3-9	IGHJ3	8	28	35	41
3	3.303600925008259E-4	TGTGCAAGAGGCGATTATGATAGTAGTGGTTACCCCTCTTACTACTACTACATGGACGTCTGG	CARGDYDSSGYPSYYYYMDVW	IGHV3-13	IGHD3-22	IGHJ6	9	15	31	39
3	3.303600925008259E-4	TGTGCAAAAGCCGGCGACGACTATAGTGGTTACGATTTGAAGGATTGTTCCCTTGATTACTGG	CAKAGDDYSGYDLKDCSLDYW	IGHV3-43	IGHD5-12	IGHJ4	9	21	36	52
3	3.303600925008259E-4	TGTGCAAAAGGCCTTGGGAGTGGTTATCCATATTACTACTACTACTACGGTATGGACGTCTGG	CAKGLGSGYPYYYYYYGMDVW	IGHV3-9	IGHD3-3	IGHJ6	9	16	26	29
3	3.303600925008259E-4	TGTGCGAGACGGCCGAGTGATACTAATGGTTATTATTATGTCAACTGGTTCGACCCCTGG	CARRPSDTNGYYYVNWFDPW	IGHV4-39	IGHD3-22	IGHJ5	9	17	34	41
3	3.303600925008259E-4	TGTGCGAGACATTTACGCTGGGGGATAGTAGTGGTTACACCTTACTACTTTGACTACTGG	CARHLRWGIVVVTPYYFDYW	IGHV4-39	IGHD3-22	IGHJ4	11	23	36	42
3	3.303600925008259E-4	TGTGCGAGACATCCAGTGGATAGCAGTGGCTGGGTTGGGGAATACTACTTTGACTACTGG	CARHPVDSSGWVGEYYFDYW	IGHV3-53	IGHD6-19	IGHJ4	12	19	32	42
3	3.303600925008259E-4	TGTGCGAGACACCGGCGGCTTGACAACCTACGAGTCTACGGTGACTACTTTGACTACTGG	CARHRRLDNLRVYGDYFDYW	IGHV4-39	IGHD4-17	IGHJ4	10	35	42	43
3	3.303600925008259E-4	TGTGCGAGAGTCCTAACGTTGGATTTTTGGAGTGGTTATTACAACTACTTTGACTACTGG	CARVLTLDFWSGYYNYFDYW	IGHV4-34	IGHD3-3	IGHJ4	13	21	40	43
3	3.303600925008259E-4	TGTGCGAGAGTCGCTAGCGGCGGCAGCAACTGGCTCTACCGGGACTACTTTGACTACTGG	CARVASGGSNWLYRDYFDYW	IGHV3-21	IGHD6-13	IGHJ4	9	22	32	43
3	3.303600925008259E-4	TGTGCGAGAGTCGCAAGCGGCGGCAGTAGTTGGCTCTACCGGGACTACTTTGACCTCTGG	CARVASGGSSWLYRDYFDLW	IGHV3-21	IGHD2-8	IGHJ4	9	32	41	43
3	3.303600925008259E-4	TGTGCGAGAGTACGGGGGGGATATTGTAGTGGTGGTAGCTGCTACTGGTTCGACCCCTGG	CARVRGGYCSGGSCYWFDPW	IGHV1-18	IGHD2-15	IGHJ5	9	18	42	43
3	3.303600925008259E-4	TGTGCGAGAGATTTGGAGGGTTGGAGACGACCTTACTTCGTTACTGGTTACGACGTCTGG	CARDLEGWRRPYFVTGYDVW	IGHV3-21	IGHD3-9	IGHJ6	11	42	49	51
3	3.303600925008259E-4	TGTGCGAGAGATCTTCCCTATGATAGTAGTGGTTATGGGGGCTTCTACTTTGACTACTGG	CARDLPYDSSGYGGFYFDYW	IGHV1-46	IGHD3-22	IGHJ4	13	17	35	44
3	3.303600925008259E-4	TGTGCGAGAGATCCTTACGATATTTTGGCTGCTTATCGCCCGAATGGTTTTGATATCTGG	CARDPYDILAAYRPNGFDIW	IGHV3-21	IGHD3-9	IGHJ3	12	14	35	43
3	3.303600925008259E-4	TGTGCGAGAGATAATACGTTTGCTCATAATGGTTATTGGGTCACTCACTTTGACTTCTGG	CARDNTFAHNGYWVTHFDFW	IGHV3-21	IGHD3-16	IGHJ4	11	14	21	46
3	3.303600925008259E-4	TGTGCGAGAGAGCACTGTAGCAGTGGCTGGTTTGGGTGCGCGTACTACTTTGACTACTGG	CAREHCSSGWFGCAYYFDYW	IGHV4-31	IGHD6-19	IGHJ4	10	17	30	41
3	3.303600925008259E-4	TGTGCGAGAGAGGCGTATTACGATTTTTGGAGTGGTTCCAGCTACGGTATGGACGTCTGG	CAREAYYDFWSGSSYGMDVW	IGHV4-31	IGHD3-3	IGHJ6	10	13	36	48
3	3.303600925008259E-4	TGTGCGAGAACTAACGGATTGTTCTGGTTGGGGGAGTCTCGGGGTGCTTTTCATATGTGG	CARTNGLFWLGESRGAFHMW	IGHV5-10-1	IGHD3-16	IGHJ3	8	27	36	44
3	3.303600925008259E-4	TGTGCGAGAACTAACGAATTCTTCTGGTTGGGGGAGTCTCGGGGTGCTTTCCATTTCTGG	CARTNEFFWLGESRGAFHFW	IGHV3-33	IGHD3-16	IGHJ3	8	27	36	44
3	3.303600925008259E-4	TGTGCGAGAACTAACGAATTGTTCTGGTTGCGGGAGTCTCGGGGTGCTTTTCATATGTGG	CARTNELFWLRESRGAFHMW	IGHV4-28	IGHD3-16	IGHJ3	9	27	36	44
3	3.303600925008259E-4	TGTGCGAGAAGGAATGACTACAGGTCCGGGATTTGGTCGTACAACTGGTTCGACCCCTGG	CARRNDYRSGIWSYNWFDPW	IGHV4-34	IGHD4-11	IGHJ5	8	13	22	38
3	3.303600925008259E-4	TGTGCGAAAGATGGGACAACCAAGTATTACGATATTTTGACTGGTTATCCCGACCACTGG	CAKDGTTKYYDILTGYPDHW	IGHV3-23	IGHD3-9	IGHJ5	11	23	47	50
3	3.303600925008259E-4	TGTGCACGGACCCATTACTATGGTTCGGCGACTTACTCCCAGGATGCTTTTGATGTCTGG	CARTHYYGSATYSQDAFDVW	IGHV2-70	IGHD3-10	IGHJ3	9	13	34	42
3	3.303600925008259E-4	TGTGCAATAGTGCTGTGTAGCGGTGGTAGGTGCCCCCTGAGGGGTGCTTTTGATTTCTGG	CAIVLCSGGRCPLRGAFDFW	IGHV3-47	IGHD2-15	IGHJ3	6	15	32	44
3	3.303600925008259E-4	TGTGCAACCCCGCGCAGCACCGATTACTATGGTTCGGGCAGAGATGCTTTTGATATCTGG	CATPRSTDYYGSGRDAFDIW	IGHV1-24	IGHD3-10	IGHJ3	7	22	37	42
3	3.303600925008259E-4	TGTGCAAGGGGCTTTCAGCAGCAGCTGTCCTACTACTACTACTACGGTATGGACGTCTGG	CARGFQQQLSYYYYYGMDVW	IGHV3-13	IGHD6-13	IGHJ6	7	16	26	30
3	3.303600925008259E-4	TGTGCAAGAGGTGAAGGTCACTATGGTTCGGGGAGTTACTGGTACTACTTTGACTACTGG	CARGEGHYGSGSYWYYFDYW	IGHV3-13	IGHD3-10	IGHJ4	9	19	37	41
3	3.303600925008259E-4	TGTGCAAGAGATTGGGGAGGCCCTACGGTGGTAACCTCTGGGTGGTACTTCGATCTCTGG	CARDWGGPTVVTSGWYFDLW	IGHV3-13	IGHD4-23	IGHJ2	11	22	34	42
3	3.303600925008259E-4	TGTACCACAGATGGGGCCATACTATGGTTCGGGGACGAGTTCGGTGCTTTTGATATCTGG	CTTDGAILWFGDEFGAFDIW	IGHV3-15	IGHD3-10	IGHJ3	11	19	34	44
3	3.303600925008259E-4	TGTACCACAGAATACGGTGAATTCGGCGGCCTATGGTCATGGTCCCCATTCGATCTCTGG	CTTEYGEFGGLWSWSPFDLW	IGHV3-15	IGHD4-17	IGHJ2	10	12	19	48
3	3.303600925008259E-4	TGTTCGAAAGATCGGTATTCTTATGGTTCGGGGAGTTATTTACTCTTTGACTTCTGG	CSKDRYSYGSGSYLLFDFW	IGHV3-23	IGHD3-10	IGHJ4	12	14	39	44
3	3.303600925008259E-4	TGTGTGAGACTCTCCGCTGATTCATGGGGTTACTACTACTACAACATGGACGTCTGG	CVRLSADSWGYYYYNMDVW	IGHV4-39	IGHD6-25	IGHJ6	9	13	18	30
3	3.303600925008259E-4	TGTGCCAGAGCCCAATATTGTAGTAGTACCAGCTGCCACGGCGCTTTTGATATCTGG	CARAQYCSSTSCHGAFDIW	IGHV4-30-2	IGHD2-2	IGHJ3	9	14	35	42
3	3.303600925008259E-4	TGTGCGCGATCGGTAGAACGTTCGCTTTATTATGGTTCGGGGAGTTGTGGCTACTGG	CARSVERSLYYGSGSCGYW	IGHV1-18	IGHD3-10	IGHJ4	5	26	45	50
3	3.303600925008259E-4	TGTGCGAGCGCAGTACCGGAGGGTCGATACTACTACTACTACGGTATGGACGTCTGG	CASAVPEGRYYYYYGMDVW	IGHV4-4	IGHD1-1	IGHJ6	7	12	18	27
3	3.303600925008259E-4	TGTGCGAGCGATTTCTTTCATAGCAGTGATTATTCCCCCTACTACTTTGACCACTGG	CASDFFHSSDYSPYYFDHW	IGHV3-11	IGHD6-19	IGHJ4	15	19	27	39
3	3.303600925008259E-4	TGTGCGAGGTTCCAGCTCTCTTGGTTCGGGAACTTCTTATATCCTGGGGACTACTGG	CARFQLSWFGNFLYPGDYW	IGHV4-4	IGHD3-10	IGHJ4	7	21	40	48
3	3.303600925008259E-4	TGTGCGAGGATCTTTACGGCGGAAGCTCCGATCTGGGACAGCTGGTTCGACCCCTGG	CARIFTAEAPIWDSWFDPW	IGHV4-4	IGHD4-23	IGHJ5	12	14	29	37
3	3.303600925008259E-4	TGTGCGAGATTTCCGTGGGGTGACTACGAGGCCGCAGAGTACGGTATGGACGTCTGG	CARFPWGDYEAAEYGMDVW	IGHV4-55	IGHD4-17	IGHJ6	9	18	27	45
3	3.303600925008259E-4	TGTGCGAGACTACAGCTCTCTTGGTTCGGGCAATATGTACACCCTGGGGACTACTGG	CARLQLSWFGQYVHPGDYW	IGHV4-4	IGHD3-10	IGHJ4	8	21	29	48
3	3.303600925008259E-4	TGTGCGAGACCCGGTTGTGGTGGTGACTGCTACGGGCCTGATACTTTTGAAATCTGG	CARPGCGGDCYGPDTFEIW	IGHV4-39	IGHD2-21	IGHJ3	9	14	31	38
3	3.303600925008259E-4	TGTGCGAGAGATCAAGATGATTACGTTTGGGGGAGTTATCGTTATTTGGACTACTGG	CARDQDDYVWGSYRYLDYW	IGHV3-21	IGHD3-16	IGHJ4	12	16	44	48
3	3.303600925008259E-4	TGTGCGAGAGATGCGGGCGGGGTGTTTACTGGGAGCTACCTCGTGTTTGACTCCTGG	CARDAGGVFTGSYLVFDSW	IGHV3-20	IGHD1-26	IGHJ4	11	29	38	45
3	3.303600925008259E-4	TGTGCGAGAGACGAGTATTACGATATTTTGACTGGTTATTACGGTATGGACGTCTGG	CARDEYYDILTGYYGMDVW	IGHV7-4-1	IGHD3-9	IGHJ6	10	14	40	45
3	3.303600925008259E-4	TGTGCGAGAGAGGAGTGGGAGCTATCCGTCTACTACTACTACTACATGGACGTCTGG	CAREEWELSVYYYYYMDVW	IGHV3-30	IGHD1-26	IGHJ6	10	13	23	29
3	3.303600925008259E-4	TGTGCGAGAGAACGTGGATACAGCTCCCTGGGTTCCCATTACTACTTTGACTACTGG	CARERGYSSLGSHYYFDYW	IGHV3-53	IGHD5-18	IGHJ4	10	11	24	39
3	3.303600925008259E-4	TGTGCGAGAGAAATCCCAAATTACTATGGTTCGGGGAGCAATTACTTTGACTACTGG	CAREIPNYYGSGSNYFDYW	IGHV1-2	IGHD3-10	IGHJ4	10	19	37	42
3	3.303600925008259E-4	TGTGCGAGAGAAAAGGGTTACTATGGTTCGGGCGCTAACTACTACATGGACGTCTGG	CAREKGYYGSGANYYMDVW	IGHV1-46	IGHD3-10	IGHJ6	10	17	31	37
3	3.303600925008259E-4	TGTGCGAAAGACATCCGATATTGTGGTAGTACCTGCTACTATGGTATGGACGTCTGG	CAKDIRYCGSTCYYGMDVW	IGHV4-4	IGHD2-2	IGHJ6	10	16	42	45
3	3.303600925008259E-4	TGTGCACGGACCCATTACGATATTTTGACTGGTTATTATAGCCTCTTTGACTACTGG	CARTHYDILTGYYSLFDYW	IGHV2-70	IGHD3-9	IGHJ4	9	13	39	44
3	3.303600925008259E-4	TGTGCACGGACCCATTACGATATTTTGACTGGTTATCTTACCCTCTTTGACTACTGG	CARTHYDILTGYLTLFDYW	IGHV2-26	IGHD3-9	IGHJ4	9	13	35	44
3	3.303600925008259E-4	TGTGCAACAGATCGCCTCGATGTTTGGAGTGGTTACTACTACGGTATGGACGTCTGG	CATDRLDVWSGYYYGMDVW	IGHV1-24	IGHD3-3	IGHJ6	12	17	32	33
3	3.303600925008259E-4	TGTGCAACAGATCAGTTTACGATTTTTGGAGTGGTTCACTACGGTATGGACGTCTGG	CATDQFTIFGVVHYGMDVW	IGHV1-24	IGHD3-3	IGHJ6	16	17	35	45
3	3.303600925008259E-4	TGTGCAAAAGGGTCCAGGGCCTGGTTCGGGGAGTTATTATATGGGTTCGACCCCTGG	CAKGSRAWFGELLYGFDPW	IGHV3-9	IGHD3-10	IGHJ5	9	21	40	43
3	3.303600925008259E-4	TGTGCAAAAGAACAATTTATAACTGGAACTACGGAAGCATCGCCTCTTGATATCTGG	CAKEQFITGTTEASPLDIW	IGHV3-9	IGHD1-7	IGHJ3	10	17	32	46
3	3.303600925008259E-4	TGTGTGAGACACCGGCGGGGAGACGGCTACATCCAACGGGATTTCCAGCACTGG	CVRHRRGDGYIQRDFQHW	IGHV4-39	IGHD5-24	IGHJ1	10	19	30	42
3	3.303600925008259E-4	TGTGCCAGAGGTTGCGGTGGTGATAACTGCTACTCAGGCGCTTTTGATCTCTGG	CARGCGGDNCYSGAFDLW	IGHV4-30-2	IGHD2-15	IGHJ3	9	16	34	39
3	3.303600925008259E-4	TGTGCGGGACTTGTAATAACCACTACTCTCCCGGCGTGGGCTTTTGATATCTGG	CAGLVITTTLPAWAFDIW	IGHV4-39	IGHD3-22	IGHJ3	13	14	26	39
3	3.303600925008259E-4	TGTGCGAGACGGAATAGTGGCTACGAACGACGAACCGATGCTTTTGATATCTGG	CARRNSGYERRTDAFDIW	IGHV4-4	IGHD5-12	IGHJ3	8	13	25	36
3	3.303600925008259E-4	TGTGCGAGACAGTGGCTGCCCTATTACTACTACTACTACGGTATGGACGTCTGG	CARQWLPYYYYYYGMDVW	IGHV1-69	IGHD6-19	IGHJ6	8	9	17	21
3	3.303600925008259E-4	TGTGCGAGAGCTTCCTATGCTTCGGAGAGGTTATTCGCGGTATTCGACCCCTGG	CARASYASERLFAVFDPW	IGHV4-39	IGHD3-10	IGHJ5	8	14	34	42
3	3.303600925008259E-4	TGTGCGAGAGCGGAGTATAGCAGCAGCTGGTACCAGGGGGCCTTTGACTACTGG	CARAEYSSSWYQGAFDYW	IGHV3-11	IGHD6-13	IGHJ4	9	14	32	41
3	3.303600925008259E-4	TGTGCGAGAGGTGGTTGGGGCAGCAGTGGCTGGTACTCTGACTTTGACTACTGG	CARGGWGSSGWYSDFDYW	IGHV1-8	IGHD6-19	IGHJ4	10	21	35	40
3	3.303600925008259E-4	TGTGCGAGAGGCCGGTACAGTAGCTCGTCAAATTATTACGGGATGGACGTCTGG	CARGRYSSSSNYYGMDVW	IGHV7-4-1	IGHD6-6	IGHJ6	9	14	28	42
3	3.303600925008259E-4	TGTGCGAGAGGCGAGGAGTATAGCAGTGGCTGGTATGATGCTTTTGATATGTGG	CARGEEYSSGWYDAFDMW	IGHV3-64	IGHD6-19	IGHJ3	9	17	33	34
3	3.303600925008259E-4	TGTGCGAGAGGGGTGGAAATTGACGATTTTTGGAGGGTGGATTTGGTCTACTGG	CARGVEIDDFWRVDLVYW	IGHV1-8	IGHD3-3	IGHJ4	10	22	34	47
3	3.303600925008259E-4	TGTGCGAGAGGAGGATGGAGAGATGGCTACAAGTTTTACTACATGGACGTCTGG	CARGGWRDGYKFYYMDVW	IGHV1-8	IGHD5-24	IGHJ6	10	18	31	36
3	3.303600925008259E-4	TGTGCGAGAGGAAACGAAGTGGGAGCTCCCCCTACGGACTGGTTCGACCCCTGG	CARGNEVGAPPTDWFDPW	IGHV1-8	IGHD1-26	IGHJ5	10	17	26	37
3	3.303600925008259E-4	TGTGCGAGAGATTTAGAGTATAAGTATAACTACGGGGGAGGCTTTGACCACTGG	CARDLEYKYNYGGGFDHW	IGHV4-31	IGHD1-20	IGHJ4	11	23	30	41
3	3.303600925008259E-4	TGTGCGAGAGATTTAGAGTATAAGTATAACTACGGGGGAGGCTTTGACCACTGG	CARDLEYKYNYGGGFDHW	IGHV3-21	IGHD1-20	IGHJ4	11	23	30	41
3	3.303600925008259E-4	TGTGCGAGAGATCGAGGGGGCAGTGGTTACTACTACTACGGTATGGACGTCTGG	CARDRGGSGYYYYGMDVW	IGHV3-21	IGHD6-19	IGHJ6	12	19	25	27
3	3.303600925008259E-4	TGTGCGAGAGAGAGGGGTCCGATAGTAGTGGTTTCCAACTGGTTCGACCCCTGG	CARERGPIVVVSNWFDPW	IGHV1-18	IGHD3-22	IGHJ5	10	20	32	35
3	3.303600925008259E-4	TGTGCGAAACTTCAAATAATTGCGGGTTGGGGGACCTCGCCATTCGACCCCTGG	CAKLQIIAGWGTSPFDPW	IGHV3-23	IGHD3-16	IGHJ5	8	26	33	42
3	3.303600925008259E-4	TGTGCGAAAGCGGGGTGGGAGCTTCTGAGGGGCGACTTGCGACTGGACGTCTGG	CAKAGWELLRGDLRLDVW	IGHV3-30	IGHD1-26	IGHJ6	6	14	22	43
3	3.303600925008259E-4	TGTGCGAAAGGCGTTTGGTATTACTATGATAGTAGTGGTGATCTTGACTACTGG	CAKGVWYYYDSSGDLDYW	IGHV3-30	IGHD3-22	IGHJ4	6	17	38	43
3	3.303600925008259E-4	TGTGCGAAAGATGGGCGCTGGGATTTTTGGAGTGGTTATTACTTTGACTACTGG	CAKDGRWDFWSGYYFDYW	IGHV3-23	IGHD3-3	IGHJ4	11	21	38	39
3	3.303600925008259E-4	TGTGCACACGACCTGAGGACTACGGTGACTGTCGCTGAATACTTCCAGCACTGG	CAHDLRTTVTVAEYFQHW	IGHV2-5	IGHD4-17	IGHJ1	8	17	29	32
3	3.303600925008259E-4	TGTGCAACAGCTCGACACAGCTCTGGTTACATTTTTGGCTACTTTGAGTTCTGG	CATARHSSGYIFGYFEFW	IGHV1-24	IGHD5-18	IGHJ4	9	16	29	38
3	3.303600925008259E-4	TGTGCAACAGCACCGGCCTTACCCGACGAAAAGACCAACTGGTTCGACCCCTGG	CATAPALPDEKTNWFDPW	IGHV1-24	IGHD6-13	IGHJ5	9	19	24	35
3	3.303600925008259E-4	TGTGCAACAGGAGGCTCCCCATGGCTGGTATTGGGGTACTACTTTGACTACTGG	CATGGSPWLVLGYYFDYW	IGHV1-24	IGHD6-19	IGHJ4	9	21	29	35
3	3.303600925008259E-4	TGTGCAAGAGTAGGTCTCAGCAGCAGCTGGTCCGAGTACTACTTTGACTACTGG	CARVGLSSSWSEYYFDYW	IGHV3-13	IGHD6-13	IGHJ4	9	18	30	34
3	3.303600925008259E-4	TGTGCAAAAGGACGGTCCTACGCTGACTACTTTAACGATGTTTTTGATATCTGG	CAKGRSYADYFNDVFDIW	IGHV3-9	IGHD4-17	IGHJ3	9	17	29	36
3	3.303600925008259E-4	TGCGCGAGAGTTAGCGCCAGCAGCTGGTACCGTGAAAACCTCATTGACTACTGG	CARVSASSWYRENLIDYW	IGHV3-11	IGHD6-13	IGHJ4	9	17	29	43
3	3.303600925008259E-4	TGTGCGCGAGATGCATACGAACATAGCACTGGGTGGTACGTGGACTACTGG	CARDAYEHSTGWYVDYW	IGHV3-21	IGHD6-19	IGHJ4	11	22	40	42
3	3.303600925008259E-4	TGTGCGGGCGGTATTACGGTCAATGGAGTGATTAATCCCTATTACTACTGG	CAGGITVNGVINPYYYW	IGHV3-11	IGHD3-3	IGHJ4	5	10	17	43
3	3.303600925008259E-4	TGTGCGAGTTTCGGGAGTGGGAGCTACCTCTGGGCCCTTTTTGACTACTGG	CASFGSGSYLWALFDYW	IGHV3-11	IGHD1-26	IGHJ4	7	15	26	39
3	3.303600925008259E-4	TGTGCGAGCACCCCTTGGGCAATCGACTACGCTAGTGGCATGGACGTCTGG	CASTPWAIDYASGMDVW	IGHV3-30	IGHD4-17	IGHJ6	7	24	30	38
3	3.303600925008259E-4	TGTGCGAGGTTGTATTACTATGATAGTAGTGGTCACTACTTTGACTACTGG	CARLYYYDSSGHYFDYW	IGHV1-69	IGHD3-22	IGHJ4	7	11	32	34
3	3.303600925008259E-4	TGTGCGAGATCGTCGTGGGAGACTGCTGTCCCTTACCACTTTGACTACTGG	CARSSWETAVPYHFDYW	IGHV4-39	IGHD1-26	IGHJ4	8	14	20	33
3	3.303600925008259E-4	TGTGCGAGAGTCTCTGGCTATGATAGTAGTGGTTATTACCAGGACTACTGG	CARVSGYDSSGYYQDYW	IGHV1-69	IGHD3-22	IGHJ4	14	17	38	42
3	3.303600925008259E-4	TGTGCGAGAGCGAGCCTACGGTATAGCAGCAGCTGGTACTTGGACTACTGG	CARASLRYSSSWYLDYW	IGHV7-4-1	IGHD6-13	IGHJ4	9	19	35	36
3	3.303600925008259E-4	TGTGCGAGAGGTTCGGGGAGTTATTTTGGGTACTACTACATGGACGTCTGG	CARGSGSYFGYYYMDVW	IGHV4-34	IGHD3-10	IGHJ6	10	11	24	30
3	3.303600925008259E-4	TGTGCGAGAGGCCATTACTATGGTAGCAGTGGAGACTGGTTCGACCCCTGG	CARGHYYGSSGDWFDPW	IGHV1-8	IGHD3-22	IGHJ5	12	13	31	34
3	3.303600925008259E-4	TGTGCGAGAGATCTTGGGGGGGACAACTGGAACGACGGGTTTGACTACTGG	CARDLGGDNWNDGFDYW	IGHV3-21	IGHD1-1	IGHJ4	13	22	36	39
3	3.303600925008259E-4	TGTGCGAGAGATGTTGATAGTAGTGGTTATTACCCCGGTTTTGGCTACTGG	CARDVDSSGYYPGFGYW	IGHV3-30	IGHD3-22	IGHJ4	11	14	32	39
3	3.303600925008259E-4	TGTGCGAGAGATGTTGATAGTAGTGGTTATTACCCCGGTTTTGGCTACTGG	CARDVDSSGYYPGFGYW	IGHV3-21	IGHD3-22	IGHJ4	11	14	32	39
3	3.303600925008259E-4	TGTGCGAGAGATGCCATAGAAAGAGAAGGGAAAGAGGACCTTGACAACTGG	CARDAIEREGKEDLDNW	IGHV1-46	IGHD3-10	IGHJ4	11	13	18	40
3	3.303600925008259E-4	TGTGCGAGAGACTACATCGACTACGGTGACTACGTTGAGCAAAGCTACTGG	CARDYIDYGDYVEQSYW	IGHV3-21	IGHD4-17	IGHJ4	10	18	34	44
3	3.303600925008259E-4	TGTGCGAGAGACAAGACGCCTAGAGATGGCTTCATTCAAATTGGCTTCTGG	CARDKTPRDGFIQIGFW	IGHV3-11	IGHD5-24	IGHJ4	10	20	30	40
3	3.303600925008259E-4	TGTGCGAGAGAACGCCCAACCTACGGTGACTCTAGGGTCTTTGACTACTGG	CARERPTYGDSRVFDYW	IGHV3-30	IGHD4-17	IGHJ4	10	20	30	38
3	3.303600925008259E-4	TGTGCGAGAGAAATAGGGCAGCAGCTGGACAATAACTGGTTCGACCCCTGG	CAREIGQQLDNNWFDPW	IGHV1-46	IGHD6-13	IGHJ5	10	17	27	33
3	3.303600925008259E-4	TGTGCACGGATAAAGGATGTATTACGATTTTTGGAGGGTATGGACGTCTGG	CARIKDVLRFLEGMDVW	IGHV2-70	IGHD3-3	IGHJ6	11	18	35	39
3	3.303600925008259E-4	TGTGCAACGCAGGAGTACTATGGTTCGATTGTCAAAGGGCTCGACCCCTGG	CATQEYYGSIVKGLDPW	IGHV1-24	IGHD3-10	IGHJ5	7	15	26	40
3	3.303600925008259E-4	TGTGCAACAGCATGGGTAGTACCAGCTGCACCCATTGGTTTTGGCTACTGG	CATAWVVPAAPIGFGYW	IGHV1-24	IGHD2-2	IGHJ4	9	15	28	39
3	3.303600925008259E-4	TGTGCAACAGGACCTGTGGTGGTGACTGCTATCGGCTGGTTCGACCCCTGG	CATGPVVVTAIGWFDPW	IGHV1-24	IGHD2-21	IGHJ5	9	14	31	35
3	3.303600925008259E-4	TGTGCAACAGATTCGGCCATTTCAGTGGTTATTTATGCTTTTCATATCTGG	CATDSAISVVIYAFHIW	IGHV1-24	IGHD3-22	IGHJ3	11	23	32	34
3	3.303600925008259E-4	TGTGCAAAAGATATGACCTCCGGATATACCACCAGCTTATTTGACTACTGG	CAKDMTSGYTTSLFDYW	IGHV3-9	IGHD4-23	IGHJ4	13	17	32	39
3	3.303600925008259E-4	TGTGCAAAAGATAGGGGCAGCAGCTGGTACTACTATGGTATGGACGTCTGG	CAKDRGSSWYYYGMDVW	IGHV3-9	IGHD2-2	IGHJ6	12	18	34	39
3	3.303600925008259E-4	TGTGCAAAAGAGGGGTTGTATTACTATGATCTCGGGCCCTTTGACTACTGG	CAKEGLYYYDLGPFDYW	IGHV3-9	IGHD3-22	IGHJ4	10	17	29	38
3	3.303600925008259E-4	TGTACTAGAGTGGGAGAGGCAGCAGCTGGTACGGACTGGTTCGACCCCTGG	CTRVGEAAAGTDWFDPW	IGHV3-49	IGHD6-13	IGHJ5	9	18	32	34
3	3.303600925008259E-4	TGTACCACAGATACAGCAGCAGCTGGCCTACCCGATGCTTTTGATATCTGG	CTTDTAAAGLPDAFDIW	IGHV3-15	IGHD6-13	IGHJ3	11	14	25	33
3	3.303600925008259E-4	TGCGCAAAAGGAGCTAGCACTACCCTCCGGTGGTACTACATGGACGTCTGG	CAKGASTTLRWYYMDVW	IGHV3-9	IGHD2-21	IGHJ6	9	12	18	33
3	3.303600925008259E-4	TGTGCCCGGAACCCGAGGGGGAGCTACTTCGCTTACTTTGACTACTGG	CARNPRGSYFAYFDYW	IGHV3-75	IGHD1-26	IGHJ4	4	18	27	33
3	3.303600925008259E-4	TGTGCCACAGATTTGAGGGCTCGGGGAGTCTCATCCTTTGACTTCTGG	CATDLRARGVSSFDFW	IGHV4-31	IGHD3-10	IGHJ4	11	20	28	35
3	3.303600925008259E-4	TGTGCCAGATTAACTGGAATGTGGGGTTTGGGCTGGTTCGACCCCTGG	CARLTGMWGLGWFDPW	IGHV3-38	IGHD1-20	IGHJ5	9	10	18	32
3	3.303600925008259E-4	TGTGCGCGAGATTTGGGGGAGCCGGACTTACGAAATTTTGACTACTGG	CARDLGEPDLRNFDYW	IGHV1-46	IGHD3-16	IGHJ4	11	12	20	36
3	3.303600925008259E-4	TGTGCGAGCTTCAGGGTGGATACAGCTATGGGAGGCTTTGACTACTGG	CASFRVDTAMGGFDYW	IGHV4-34	IGHD5-18	IGHJ4	7	15	30	35
3	3.303600925008259E-4	TGTGCGAGCCCCTCCTTGCAGCAGCTGTTTTACGGTATGGACGTCTGG	CASPSLQQLFYGMDVW	IGHV4-39	IGHD6-13	IGHJ6	7	17	26	36
3	3.303600925008259E-4	TGTGCGAGGTCGTATAGTGGGAGCTACTACGGAGCTTTTGATATCTGG	CARSYSGSYYGAFDIW	IGHV3-30	IGHD1-26	IGHJ3	7	11	30	33
3	3.303600925008259E-4	TGTGCGAGGTCAGGTTCGGGGAGTTATTGGGGACACTTTGACTACTGG	CARSGSGSYWGHFDYW	IGHV3-30	IGHD3-10	IGHJ4	7	12	27	34
3	3.303600925008259E-4	TGTGCGAGGGCCGCGGGCAGCAGTTGGAATTTTTACTTTGACTACTGG	CARAAGSSWNFYFDYW	IGHV4-39	IGHD6-13	IGHJ4	7	16	26	33
3	3.303600925008259E-4	TGTGCGAGGGATAGTAGTGGTTATGGGGCCCTTGGGTTTGACTACTGG	CARDSSGYGALGFDYW	IGHV1-46	IGHD3-22	IGHJ4	11	12	23	36
3	3.303600925008259E-4	TGTGCGAGATGCGGGGCCAGTTGGTGGGGGGACTGGTTCGACCCCTGG	CARCGASWWGDWFDPW	IGHV3-21	IGHD1-1	IGHJ5	8	16	22	31
3	3.303600925008259E-4	TGTGCGAGACCTTGGGGCGGGGGTTATCGGGGCTACTTTGACTACTGG	CARPWGGGYRGYFDYW	IGHV3-30	IGHD3-16	IGHJ4	8	18	28	32
3	3.303600925008259E-4	TGTGCGAGACCTCGGGGTGGGAGCTACTACGGGGGATTTGACTACTGG	CARPRGGSYYGGFDYW	IGHV3-30	IGHD1-26	IGHJ4	8	16	30	36
3	3.303600925008259E-4	TGTGCGAGACCGCGTTCGGGGAGTTATTTGTACTACATGGACGTCTGG	CARPRSGSYLYYMDVW	IGHV3-30	IGHD3-10	IGHJ6	8	13	27	30
3	3.303600925008259E-4	TGTGCGAGACCAGCTAGTGGGAGCTACGCGAATGCTTTTGATATCTGG	CARPASGSYANAFDIW	IGHV3-30	IGHD1-26	IGHJ3	8	14	26	31
3	3.303600925008259E-4	TGTGCGAGAGTCTATGATAGTAGTGGTTACAACTGGTTCGACCCCTGG	CARVYDSSGYNWFDPW	IGHV1-69D	IGHD3-22	IGHJ5	9	11	26	27
3	3.303600925008259E-4	TGTGCGAGAGCTAAGGGTGGTGGCTACAATCGCGGGTGTGACTACTGG	CARAKGGGYNRGCDYW	IGHV3-30	IGHD5-24	IGHJ4	9	20	29	38
3	3.303600925008259E-4	TGTGCGAGAGCTAAGGGTGGTGGCTACAATCGCGGGTGTGACTACTGG	CARAKGGGYNRGCDYW	IGHV3-33	IGHD5-24	IGHJ4	9	20	29	38
3	3.303600925008259E-4	TGTGCGAGAGCCATCTACGGTGACTACTACTACTACATGGACGTCTGG	CARAIYGDYYYYMDVW	IGHV4-59	IGHD4-17	IGHJ6	9	14	21	22
3	3.303600925008259E-4	TGTGCGAGAGCGTTGGCAGCAGCCCTGGTGGGCTACTTTGACTACTGG	CARALAAALVGYFDYW	IGHV5-51	IGHD6-13	IGHJ4	8	15	22	32
3	3.303600925008259E-4	TGTGCGAGAGGGGTACCCGCCCATAAGCCCGACTGGTTCGACCCCTGG	CARGVPAHKPDWFDPW	IGHV1-8	IGHD6-13	IGHJ5	10	13	18	31
3	3.303600925008259E-4	TGTGCGAGAGATTTGACGTGGTTATTCTTTTACTACTTTGACTACTGG	CARDLTWLFFYYFDYW	IGHV4-31	IGHD3-22	IGHJ4	11	17	25	30
3	3.303600925008259E-4	TGTGCGAGAGATCCGGTAGAGATGGCTACAAGATCCTTTGACTACTGG	CARDPVEMATRSFDYW	IGHV3-21	IGHD5-24	IGHJ4	12	15	30	35
3	3.303600925008259E-4	TGTGCGAGAGATCAGTACATAGCAGTGGCTGGTACGTTTGACTACTGG	CARDQYIAVAGTFDYW	IGHV3-21	IGHD6-19	IGHJ4	12	18	35	36
3	3.303600925008259E-4	TGTGCGAGAGATGACTGGAACGACTACTTGTACGGTATGGACGTCTGG	CARDDWNDYLYGMDVW	IGHV3-21	IGHD1-1	IGHJ6	11	13	23	36
3	3.303600925008259E-4	TGTGCGAGAGAGCGGGTGGATAGCAGCGGTAACCACTTTGACTACTGG	CARERVDSSGNHFDYW	IGHV1-2	IGHD6-25	IGHJ4	10	19	28	34
3	3.303600925008259E-4	TGTGCGAGAGAAGGAGTCGCCTACGGTGACCACTACTTTGACTACTGG	CAREGVAYGDHYFDYW	IGHV1-69D	IGHD4-17	IGHJ4	10	20	29	31
3	3.303600925008259E-4	TGTGCGAGAGAAGATGGCTACCTCCTCTTGAATGCTTTTGATATCTGG	CAREDGYLLLNAFDIW	IGHV1-46	IGHD5-24	IGHJ3	10	11	20	31
3	3.303600925008259E-4	TGTGCGAAACCTCAAAAGACCTACGGTGACTGGACTTTTGACTACTGG	CAKPQKTYGDWTFDYW	IGHV4-39	IGHD4-17	IGHJ4	6	20	30	36
3	3.303600925008259E-4	TGTGCGAAAGTTTTGACTGGTTATTATAATGGGTACTTTGACTACTGG	CAKVLTGYYNGYFDYW	IGHV3-23	IGHD3-9	IGHJ4	9	10	28	33
3	3.303600925008259E-4	TGTGCGAAAGATTTGACCAACGTGGACTACTACGGTATGGACGTCTGG	CAKDLTNVDYYGMDVW	IGHV3-23	IGHD1-14	IGHJ6	11	19	24	25
3	3.303600925008259E-4	TGTGCGAAAGATTGTGGATACAGCTATGGTTACGCTTTTGATATCTGG	CAKDCGYSYGYAFDIW	IGHV3-23	IGHD5-18	IGHJ3	11	13	32	33
3	3.303600925008259E-4	TGTGCAACAGCCTCACCTATAGCAGTAAACAACTGGTTCGACCCCTGG	CATASPIAVNNWFDPW	IGHV1-24	IGHD6-19	IGHJ5	9	17	25	28
3	3.303600925008259E-4	TGTGCAACAGCGTCCCCACTCGGTCCAGCTAACTGGTTCGACCCCTGG	CATASPLGPANWFDPW	IGHV1-24	IGHD1-26	IGHJ5	9	14	19	30
3	3.303600925008259E-4	TGTGCAACAGATAAGGGGCAGCTCGGCCCAGGCTGGTTCGACCCCTGG	CATDKGQLGPGWFDPW	IGHV1-24	IGHD6-6	IGHJ5	11	17	24	32
3	3.303600925008259E-4	TGTGCAAGGGGAAGTGTCGAAGGGCTAGATTACTACTTTGACTACTGG	CARGSVEGLDYYFDYW	IGHV3-13	IGHD2-21	IGHJ4	7	23	27	30
3	3.303600925008259E-4	TGTGCAAAGGCTAGTGGTCTATACACCGGCTACTACATGGACGTCTGG	CAKASGLYTGYYMDVW	IGHV3-43	IGHD2-15	IGHJ6	7	11	17	29
3	3.303600925008259E-4	TGTGCAAAGGATGAAGGGGAGGGAGTTCTCGTGACGCCCCCCGCCTGG	CAKDEGEGVLVTPPAW	IGHV3-9	IGHD3-16	IGHJ5	11	20	31	43
3	3.303600925008259E-4	TGTACCGCAGATTTGGGGGCAGCTCGTCGGGGAGGAATCCTCAGCTGG	CTADLGAARRGGILSW	IGHV3-15	IGHD6-6	IGHJ4	11	18	27	44
3	3.303600925008259E-4	TGTGCGTGTCGTAGTAGTGGTTACCTAAACTGGTTCGACCCCTGG	CACRSSGYLNWFDPW	IGHV3-23	IGHD3-22	IGHJ5	5	11	22	27
3	3.303600925008259E-4	TGTGCGGGCGTCCCACGTTTACGCCCTTACGGTATGGACGTCTGG	CAGVPRLRPYGMDVW	IGHV3-23	IGHD1-26	IGHJ6	5	10	15	33
3	3.303600925008259E-4	TGTGCGAGGGGTGGTTCGGGGAGTTATTACCACTTTGACTACTGG	CARGGSGSYYHFDYW	IGHV4-4	IGHD3-10	IGHJ4	7	11	26	27
3	3.303600925008259E-4	TGTGCGAGGGAGCAGCAGCTGGTACTTAACTGGTTCGACCCCTGG	CAREQQLVLNWFDPW	IGHV4-39	IGHD6-13	IGHJ5	7	10	24	27
3	3.303600925008259E-4	TGTGCGAGATTGGGGCGGTTCGGGGAGTTACCCTTTGACTACTGG	CARLGRFGELPFDYW	IGHV3-21	IGHD3-10	IGHJ4	8	16	29	32
3	3.303600925008259E-4	TGTGCGAGACTTGGTTCGGGGAGTTATTACACAATTGACTACTGG	CARLGSGSYYTIDYW	IGHV4-39	IGHD3-10	IGHJ4	9	11	28	34
3	3.303600925008259E-4	TGTGCGAGACTGGGTTCGGGGAGTTATTACATTCTGGACTACTGG	CARLGSGSYYILDYW	IGHV4-39	IGHD3-10	IGHJ4	9	12	28	36
3	3.303600925008259E-4	TGTGCGAGACCAGGCCTAGCAGTGGCCAACTGGTTCGACCCCTGG	CARPGLAVANWFDPW	IGHV1-46	IGHD6-19	IGHJ5	8	16	25	26
3	3.303600925008259E-4	TGTGCGAGACATTTTCTAACTGGGGATAACTACTTTGACTACTGG	CARHFLTGDNYFDYW	IGHV4-39	IGHD7-27	IGHJ4	11	15	26	28
3	3.303600925008259E-4	TGTGCGAGACACGGGGATTACTACTACTACGGTATGGTCGTCTGG	CARHGDYYYYGMVVW	IGHV4-39	IGHD3-10	IGHJ6	10	11	16	18
3	3.303600925008259E-4	TGTGCGAGAGTACATAGTACGAGTTACTACGAGTTTGACCACTGG	CARVHSTSYYEFDHW	IGHV4-4	IGHD1-26	IGHJ4	9	13	30	33
3	3.303600925008259E-4	TGTGCGAGAGCCTTAGTGGGAGCTACCGCGGACTTTGACTACTGG	CARALVGATADFDYW	IGHV1-3	IGHD1-26	IGHJ4	9	13	25	31
3	3.303600925008259E-4	TGTGCGAGAGCGAGCAACGTGGCATACAGCTATGGTGACTACTGG	CARASNVAYSYGDYW	IGHV3-48	IGHD5-18	IGHJ4	9	16	34	35
3	3.303600925008259E-4	TGTGCGAGAGGCCGTGTCTCGGGGTGGCTACGCCTTGACTACTGG	CARGRVSGWLRLDYW	IGHV1-8	IGHD5-12	IGHJ4	12	23	31	34
3	3.303600925008259E-4	TGTGCGAGAGGAGCCTATAGCAGTGGCTGGTACGTCGACTACTGG	CARGAYSSGWYVDYW	IGHV1-8	IGHD6-19	IGHJ4	10	15	34	36
3	3.303600925008259E-4	TGTGCGAGAGATACAGGGGTTACGATCAACTGTTTCGACCCCTGG	CARDTGVTINCFDPW	IGHV3-53	IGHD3-3	IGHJ5	11	19	25	26
3	3.303600925008259E-4	TGTGCGAGAGAGGAATACTACTACTACTACGGTATGGACGTCTGG	CAREEYYYYYGMDVW	IGHV7-4-1	.	IGHJ6	10	-1	-1	15
3	3.303600925008259E-4	TGTGCGAAAGGCGACGACGGTGAATACGGGGACCTTGACCTCTGG	CAKGDDGEYGDLDLW	IGHV3-23	IGHD4-17	IGHJ5	9	12	27	36
3	3.303600925008259E-4	TGTGCGAAAGATCCCTATAGCAGTGGCTTTCTTTTTGACTACTGG	CAKDPYSSGFLFDYW	IGHV3-30	IGHD6-19	IGHJ4	12	15	27	33
3	3.303600925008259E-4	TGTGCGAAAGATCAGGACAACTGGAACAATAACTTTGACTACTGG	CAKDQDNWNNNFDYW	IGHV3-60	IGHD1-1	IGHJ4	12	16	26	31
3	3.303600925008259E-4	TGTGCACGGACTCGTATAGCAGCAGCTGTAGCGCTTGACTACTGG	CARTRIAAAVALDYW	IGHV2-70	IGHD6-13	IGHJ4	16	17	27	34
3	3.303600925008259E-4	TGTGCACGGACCCCAGCAGGCAGTGCCTACGGTATGGACGTCTGG	CARTPAGSAYGMDVW	IGHV2-70	IGHD4-17	IGHJ6	9	26	32	33
3	3.303600925008259E-4	TGTGCAAGAGGCGGGGGGACAGTGGCTGGAGGTTTCCCCTACTGG	CARGGGTVAGGFPYW	IGHV3-13	IGHD6-19	IGHJ4	9	19	28	38
3	3.303600925008259E-4	TGTACGAGAGGAGCAGTGGCCGGTACACACGTTATGGACGTCTGG	CTRGAVAGTHVMDVW	IGHV1-8	IGHD6-19	IGHJ6	10	11	25	33
3	3.303600925008259E-4	TGCCGCGGTTACGATATTCGGACTGCCACCCCTTTTGACTACTGG	CRGYDIRTATPFDYW	IGHV3-43	IGHD3-9	IGHJ4	1	8	24	33
3	3.303600925008259E-4	TGCGCGAGAAAACTTGACTTCAGTCTGATGTACTTTGACTCGTGG	CARKLDFSLMYFDSW	IGHV7-4-1	IGHD4-11	IGHJ4	8	14	23	30
3	3.303600925008259E-4	TGTGTCAGAGGTAATTGGCACGAAGTGGGTACCGACTACTGG	CVRGNWHEVGTDYW	IGHV3-74	IGHD5-24	IGHJ4	3	10	16	33
3	3.303600925008259E-4	TGTGTCAGAGGTAACTGGCACGAAGTGGGTACCGACTACTGG	CVRGNWHEVGTDYW	IGHV3-38	IGHD1-26	IGHJ4	20	23	28	33
3	3.303600925008259E-4	TGTGTAGGTTCCGATTTTCCCCTTGGTTTCTTTGACTACTGG	CVGSDFPLGFFDYW	IGHV1-69-2	IGHD1-14	IGHJ4	3	6	12	29
3	3.303600925008259E-4	TGTGTAACAGTCCCCTTCTATAGCACCAGTCCGGGGTGCTGG	CVTVPFYSTSPGCW	IGHV1-69-2	IGHD6-13	IGHJ4	9	18	28	38
3	3.303600925008259E-4	TGTGCGATGATCCTTGTAGCAGAGGCTGACTTTGACTACTGG	CAMILVAEADFDYW	IGHV3-30	IGHD6-19	IGHJ4	6	16	27	28
3	3.303600925008259E-4	TGTGCGAGTGTAGGAAGCAGCAGCTGGTACTTCGATCTCTGG	CASVGSSSWYFDLW	IGHV3-11	IGHD6-13	IGHJ2	7	15	22	23
3	3.303600925008259E-4	TGTGCGAGACTCGAAAACTCTAACTGGAACTACGAATACTGG	CARLENSNWNYEYW	IGHV3-11	IGHD1-7	IGHJ4	8	20	33	36
3	3.303600925008259E-4	TGTGCGAGACCTCTGTGGCTAAGGGGGCACTTTGACTACTGG	CARPLWLRGHFDYW	IGHV4-39	IGHD5-12	IGHJ4	9	14	20	28
3	3.303600925008259E-4	TGTGCGAGACGGGTTTATGGAGTGGGGTACCTGGACTACTGG	CARRVYGVGYLDYW	IGHV4-39	IGHD3-3	IGHJ4	9	13	24	33
3	3.303600925008259E-4	TGTGCGAGACGGGCTGGAACTCCCTCCGGTATGGACGTCTGG	CARRAGTPSGMDVW	IGHV5-10-1	IGHD1-7	IGHJ6	9	13	20	30
3	3.303600925008259E-4	TGTGCGAGAGTCTTTGGGGGATACTACTACATGGACGTCTGG	CARVFGGYYYMDVW	IGHV3-30	IGHD3-16	IGHJ6	9	12	20	21
3	3.303600925008259E-4	TGTGCGAGAGTAGGTAGCAGCAGCTGGTACTTTGACTACTGG	CARVGSSSWYFDYW	IGHV3-21	IGHD6-13	IGHJ4	9	14	26	27
3	3.303600925008259E-4	TGTGCGAGAGCCCTGGCTGGTTACTACTACATGGACGTCTGG	CARALAGYYYMDVW	IGHV3-30	IGHD6-19	IGHJ6	9	13	20	21
3	3.303600925008259E-4	TGTGCGAGAGCCATGGTTCGGGGAGTTATCCCTGACTACTGG	CARAMVRGVIPDYW	IGHV4-4	IGHD3-10	IGHJ4	9	12	28	32
3	3.303600925008259E-4	TGTGCGAGAGGGGAAGTGGTTATTACTACGTATCACGACTGG	CARGEVVITTYHDW	IGHV1-8	IGHD3-22	IGHJ4	10	14	31	37
3	3.303600925008259E-4	TGTGCGAGAGATTGGCAGTCATATGATGCTTTTGATATCTGG	CARDWQSYDAFDIW	IGHV4-31	IGHD2-21	IGHJ3	11	14	20	22
3	3.303600925008259E-4	TGTGCGAGAAGAGTTCTACCAGCTGACCTGCCTGACTTCTGG	CARRVLPADLPDFW	IGHV1-18	IGHD2-2	IGHJ4	8	16	24	32
3	3.303600925008259E-4	TGTGCGAGAAAATGGTGGCTAAGGTCCCATTTTGACTACTGG	CARKWWLRSHFDYW	IGHV3-11	IGHD2-8	IGHJ4	8	10	16	30
3	3.303600925008259E-4	TGTGCGAATCGCCTGGTTCGGGGAGTCGTCTTTGACTACTGG	CANRLVRGVVFDYW	IGHV3-23	IGHD3-10	IGHJ4	7	13	25	29
3	3.303600925008259E-4	TGTGCGAAACTTTTAAACCACTGGGATGCTCTTGATCTCTGG	CAKLLNHWDALDLW	IGHV3-21	IGHD3-22	IGHJ3	6	15	21	24
3	3.303600925008259E-4	TGTGCGAAAGTTGCCCAAGAGGGTAATGCTTTTGATATCTGG	CAKVAQEGNAFDIW	IGHV3-23	IGHD3-16	IGHJ3	9	13	17	25
3	3.303600925008259E-4	TGTGCGAAAGTCTCTTCGTACGGAAGTGCTTTTGATATCTGG	CAKVSSYGSAFDIW	IGHV3-23	IGHD5-24	IGHJ3	9	10	19	26
3	3.303600925008259E-4	TGTGCGAAAGTAGACGGGCGCGGTATAGCATATGACTACTGG	CAKVDGRGIAYDYW	IGHV3-23	IGHD2-8	IGHJ4	9	20	31	32
3	3.303600925008259E-4	TGTGCGAAAATCTATGGTTCGGGAAATGCTTTTGATATCTGG	CAKIYGSGNAFDIW	IGHV3-23	IGHD3-10	IGHJ3	8	11	22	25
3	3.303600925008259E-4	TGTGCGAAAACCGGTGACTACGGTTCCTACTTTGACTACTGG	CAKTGDYGSYFDYW	IGHV3-23	IGHD4-17	IGHJ4	8	11	21	26
3	3.303600925008259E-4	TGTGCACGCAGACTATCGCAACTCGCCAGCTTTGACTTCTGG	CARRLSQLASFDFW	IGHV2-5	IGHD6-6	IGHJ4	12	13	24	29
3	3.303600925008259E-4	TGTGCACGGTCGTACAGCAGCTGGACCCCTTTTGACTACTGG	CARSYSSWTPFDYW	IGHV2-26	IGHD6-13	IGHJ4	8	14	23	30
3	3.303600925008259E-4	TGTGCACGGACGCTAGTGGCTACGATTGCTTTTGATATCTGG	CARTLVATIAFDIW	IGHV2-26	IGHD5-12	IGHJ3	9	13	25	26
3	3.303600925008259E-4	TGTACCACAACTGCTTGGCTACGAGGCGCTTTTGATATCTGG	CTTTAWLRGAFDIW	IGHV3-15	IGHD5-12	IGHJ3	8	15	23	27
3	3.303600925008259E-4	TGCGCGATCTTCCTTGTGGCAGAGGCTGACTTTGACTACTGG	CAIFLVAEADFDYW	IGHV3-30	IGHD6-19	IGHJ4	6	18	27	28
3	3.303600925008259E-4	TGTGTTAGAGTGGGAACGGGGTTCTACTTTGACTACTGG	CVRVGTGFYFDYW	IGHV3-72	IGHD1-1	IGHJ4	9	12	17	23
3	3.303600925008259E-4	TGTGTGAGAGGCCAAGCTCTGGTGGGGTTTGACGACTGG	CVRGQALVGFDDW	IGHV3-13	IGHD2-15	IGHJ4	3	19	24	27
3	3.303600925008259E-4	TGTGCGAGCATGCCTCCAACTGGGGATGGGGACTACTGG	CASMPPTGDGDYW	IGHV4-39	IGHD7-27	IGHJ4	15	17	26	30
3	3.303600925008259E-4	TGTGCGAGAGCCAGAAGCCTGAACTACTTTGACTACTGG	CARARSLNYFDYW	IGHV1-69	.	IGHJ4	9	-1	-1	22
3	3.303600925008259E-4	TGTGCGAGAGACTACGGTGACTACCCACTGGGGTACTGG	CARDYGDYPLGYW	IGHV1-69	IGHD4-17	IGHJ4	10	11	23	33
3	3.303600925008259E-4	TGTGCGAGAATAGCAACAGGTTACTACTTTGACTACTGG	CARIATGYYFDYW	IGHV1-46	IGHD6-13	IGHJ4	8	9	18	21
3	3.303600925008259E-4	TGTGCAAAAGGGGGGGCCCATTGGGTCCCTCAACATTGG	CAKGGAHWVPQHW	IGHV3-9	IGHD2-8	IGHJ4	9	17	21	36
3	3.303600925008259E-4	TGTGCCGGGGAGCTACTTTGGGCTTTTGATATCTGG	CAGELLWAFDIW	IGHV3-30	IGHD1-26	IGHJ3	4	7	16	21
3	3.303600925008259E-4	TGTGCCAGAGTTCGGTTTGGGTACGTTGACTCCTGG	CARVRFGYVDSW	IGHV4-30-2	IGHD3-16	IGHJ4	9	14	20	21
3	3.303600925008259E-4	TGTGCGAGTGGGAGCTACTACTGGTTCGACCCCTGG	CASGSYYWFDPW	IGHV3-21	IGHD1-26	IGHJ5	7	8	14	15
3	3.303600925008259E-4	TGTGCGAGACTATACTACTACTACATGGACGTCTGG	CARLYYYYMDVW	IGHV3-21	.	IGHJ6	8	-1	-1	12
3	3.303600925008259E-4	TGTGCGAGAGTCGGTTATGGTAATGTAGACTACTGG	CARVGYGNVDYW	IGHV1-46	IGHD1-14	IGHJ4	9	11	17	27
3	3.303600925008259E-4	TGTGCGAGAGATGCGGGCGGTTACTTTGACTACTGG	CARDAGGYFDYW	IGHV3-30	.	IGHJ4	11	-1	-1	21
3	3.303600925008259E-4	TGTGCGAGAGATATTGGGGGGATCCTTGACTACTGG	CARDIGGILDYW	IGHV4-31	IGHD7-27	IGHJ4	11	17	24	25
3	3.303600925008259E-4	TGTGCGAGAAGTAGTGGTCAATACTTTGACTATTGG	CARSSGQYFDYW	IGHV5-51	IGHD3-22	IGHJ4	8	9	17	21
3	3.303600925008259E-4	TGTGCGAAAGATTGGGGTGGGAGCTACCAGGCGTGG	CAKDWGGSYQAW	IGHV3-23	IGHD1-26	IGHJ4	11	16	26	33
3	3.303600925008259E-4	TGTGCGAAAGATCAGGGCGGTGACTACGTAAACTGG	CAKDQGGDYVNW	IGHV3-23	IGHD4-17	IGHJ4	12	17	29	31
3	3.303600925008259E-4	TGTGCGAAAGATCAGGGGGGAGCCCTTGGCTACTGG	CAKDQGGALGYW	IGHV3-23	IGHD3-16	IGHJ4	12	15	21	25
3	3.303600925008259E-4	TGTGCACGCGAGATGGCTACAATTTTGGACTACTGG	CAREMATILDYW	IGHV2-26	IGHD5-24	IGHJ4	7	9	23	27
3	3.303600925008259E-4	TGTGCACGGTACTACTACTACGGTATGGACGTCTGG	CARYYYYGMDVW	IGHV2-26	.	IGHJ6	8	-1	-1	9
3	3.303600925008259E-4	TGTGCAGGCCATGATAGTAGTGGTTTTTACCTCTGG	CAGHDSSGFYLW	IGHV1-24	IGHD3-22	IGHJ5	5	10	24	28
3	3.303600925008259E-4	TGTGCAACAGATCCGAACTGGGGGTTAGACTACTGG	CATDPNWGLDYW	IGHV1-24	IGHD7-27	IGHJ4	12	15	22	27
3	3.303600925008259E-4	TGTGCAAGAGACGTCGCTGGACCAGCGGGTGCCTGG	CARDVAGPAGAW	IGHV3-74	IGHD2-2	IGHJ5	10	20	25	31
3	3.303600925008259E-4	TGTACAAGAGGGGGTAGTAGCTTACCTGACTACTGG	CTRGGSSLPDYW	IGHV3-74	IGHD1-26	IGHJ4	9	13	21	26
3	3.303600925008259E-4	TGTGCCAGAGATAACTGGGGAGTTGACTACTGG	CARDNWGVDYW	IGHV3-22	IGHD7-27	IGHJ4	11	12	20	22
3	3.303600925008259E-4	TGTGCCAGAGATAACTGGGGAGTTGACTACTGG	CARDNWGVDYW	IGHV3-9	IGHD7-27	IGHJ4	12	13	20	22
3	3.303600925008259E-4	TGTGCCAGAGATAACTGGGGAATTGACTACTGG	CARDNWGIDYW	IGHV3-35	IGHD7-27	IGHJ4	3	11	20	22
3	3.303600925008259E-4	TGTGCCAGAGATAACTGGGGAATTGACTACTGG	CARDNWGIDYW	IGHV3-38	.	IGHJ4	17	-1	-1	22
3	3.303600925008259E-4	TGTGCGATCGGGGCTACGATTAACCTCTACTGG	CAIGATINLYW	IGHV3-21	IGHD5-12	IGHJ4	6	11	21	26
3	3.303600925008259E-4	TGTGCGAGAGATAACTGGGGAATTGACTACTGG	CARDNWGIDYW	IGHV3-35	IGHD7-27	IGHJ4	8	11	20	22
3	3.303600925008259E-4	TGTGCGAGAGATAACTGGGGAATTGACTACTGG	CARDNWGIDYW	IGHV3-47	IGHD7-27	IGHJ4	11	12	20	22
3	3.303600925008259E-4	TGTGCGAGAGATAACTGGGGAATTGACTACTGG	CARDNWGIDYW	IGHV3-21	IGHD7-27	IGHJ4	11	12	20	22
3	3.303600925008259E-4	TGTGCGAGAGATAACTACGGAATTGACTACTGG	CARDNYGIDYW	IGHV3-47	IGHD1-7	IGHJ4	11	12	18	22
3	3.303600925008259E-4	TGTGCGAGAGAAATTCGTGCCTTTGACTCCTGG	CAREIRAFDSW	IGHV4-39	.	IGHJ4	8	-1	-1	20
3	3.303600925008259E-4	TGTGCACCTAGCAGCTCGTTAGACTACTGG	CAPSSSLDYW	IGHV1-69-2	IGHD6-6	IGHJ4	5	8	18	21
3	3.303600925008259E-4	TGTGCAACCCTCCTCCCGTTCGACCCCTGG	CATLLPFDPW	IGHV1-69-2	IGHD1-26	IGHJ5	7	12	16	17
3	3.303600925008259E-4	TGTGTGAAACGTGTTACGCCGCACTGG	CVKRVTPHW	IGHV3-53	IGHD3-3	IGHJ4	3	8	17	22
3	3.303600925008259E-4	TGTGCAACCACGATATTTGACTACTGG	CATTIFDYW	IGHV1-24	IGHD3-16	IGHJ4	7	9	14	15
3	3.303600925008259E-4	TGTGCAACCACAGCACTTGACTACTGG	CATTALDYW	IGHV1-24	IGHD5-18	IGHJ4	7	9	13	16
3	3.303600925008259E-4	TGTGCAACGGGGTCGATCGACTACTGG	CATGSIDYW	IGHV1-24	.	IGHJ4	7	-1	-1	18
3	3.303600925008259E-4	TGTACCGGAAATAGTGCCTGCAGGTTG	CTGNSACRL	IGHV3-15	IGHD5-12	IGHJ4	5	6	15	26
3	3.303600925008259E-4	TGTACCACAGATGCCGAAGATTACTGG	CTTDAEDYW	IGHV3-15	IGHD3-10	IGHJ4	11	13	17	21
3	3.303600925008259E-4	TGTACCAACTTGGGGCGCCTTTGG	CTNLGRLW	IGHV3-15	IGHD3-16	IGHJ4	6	9	14	21
2	2.2024006166721728E-4	TGTACCACAGAGCGCGGTTATAGAGTAGTAGTACCAGCTGCTATCTCATCCCATTCTGTCCCCCGAACATACTACTACTACTACGGTATGGACGTCTGG	CTTERGYRVVVPAAISSHSVPRTYYYYYGMDVW	IGHV3-15	IGHD2-2	IGHJ6	10	24	43	69
2	2.2024006166721728E-4	TGTGCGAGGAGGGATAAGCTTGTCGTGGGTCTCGGGTCGGATATTTTGACTGCTTATTCAAGGTATTACTACTACATGGACGTCTGG	CARRDKLVVGLGSDILTAYSRYYYYMDVW	IGHV3-21	IGHD3-9	IGHJ6	7	39	57	66
2	2.2024006166721728E-4	TGTGCGAGAGCAGGAGGATATTGTAGTGGTGGTAGCTGCTACGGGTTCGTTCCCGGTACGAGGGACTACTACGGTATGGACGTCTGG	CARAGGYCSGGSCYGFVPGTRDYYGMDVW	IGHV1-69	IGHD2-15	IGHJ6	9	14	41	64
2	2.2024006166721728E-4	TGTGCGAGAGATCGGTATGCCCCAAAGGGACTTATTGTAGTAGTACCAGCTGCTAACGACTACTACTACTACTACATGGACGTCTGG	CARDRYAPKGLIVVVPAANDYYYYYMDVW	IGHV1-46	IGHD2-2	IGHJ6	12	32	54	58
2	2.2024006166721728E-4	TGTGCGAGAGAACGCTTCCCTCTAGGATATTGTACTAATGGTGTATGCTACGGAAGGGACCCGGGGTTGAACTGGTTCGACCCCTGG	CARERFPLGYCTNGVCYGRDPGLNWFDPW	IGHV4-4	IGHD2-8	IGHJ5	10	21	49	69
2	2.2024006166721728E-4	TGTGCGAGGGAGGAAGTGGCGGGAGGTGCCTACGATTTGGAGCGAGACATTGGATATTACTACTACTACGGTATGGACGTCTGG	CAREEVAGGAYDLERDIGYYYYYGMDVW	IGHV1-46	IGHD5-12	IGHJ6	7	25	36	57
2	2.2024006166721728E-4	TGTGCGAGGGAGGAAGTGGGGGGAGGTGTCTACGATTTGGAGCGAGACATTGGCTACTACTATTACTACGTTATGGACGTCTGG	CAREEVGGGVYDLERDIGYYYYYVMDVW	IGHV1-46	IGHD5-12	IGHJ6	7	25	36	54
2	2.2024006166721728E-4	TGTGCGAGATCCTCGAGGTATCGATATGTTTCGGGGAGTCATTTTTGGTCGCCCCAATACTACTACTATTACATGGACGTCTGG	CARSSRYRYVSGSHFWSPQYYYYYMDVW	IGHV4-34	IGHD3-10	IGHJ6	8	24	42	57
2	2.2024006166721728E-4	TGTGCGAGATCCTCGAGGTATCGATATGTTTCGGGGAGTCATTTTTGGTCGCCCCAATACTACTACTACTACATGGACGTCTGG	CARSSRYRYVSGSHFWSPQYYYYYMDVW	IGHV4-59	IGHD3-10	IGHJ6	8	24	42	57
2	2.2024006166721728E-4	TGTGCGAGACATTCGCTGAAACCGTACGATTTTTGGAGTGGTTGGGGGGGGGGAGGTGCTTACTACTACGGTATGGACGTCTGG	CARHSLKPYDFWSGWGGGGAYYYGMDVW	IGHV4-39	IGHD3-3	IGHJ6	11	24	42	60
2	2.2024006166721728E-4	TGTGCGAGAGATGGAACGTATTACGATATTTTGACTGGTTATCTCCCAGCTTATTACTACTACTACTACTACATGGACGTCTGG	CARDGTYYDILTGYLPAYYYYYYYMDVW	IGHV3-30	IGHD3-9	IGHJ6	11	15	41	51
2	2.2024006166721728E-4	TGTGCGAGAGAGGGTCAATTCCGTCCGGGCCCCTTACCTATTTTGACTTTCACCTCTTACTACTACTACTACATGGACGTCTGG	CAREGQFRPGPLPILTFTSYYYYYMDVW	IGHV1-24	IGHD3-9	IGHJ6	4	38	47	57
2	2.2024006166721728E-4	TGTGCGAGAGAGGGTCAATTCCGTCCGGGCCCCTTACCTATTTTGACTTTCACCTCTTACTACTACTACTACATGGACGTCTGG	CAREGQFRPGPLPILTFTSYYYYYMDVW	IGHV1-46	IGHD3-9	IGHJ6	10	38	47	57
2	2.2024006166721728E-4	TGTGCGAGAACGCCTTGGGCCGATATTTTCTACTATGAGAGAAGTGGTTTTGGCTACCCTTACTACTTTGGTTTGGACGTCTGG	CARTPWADIFYYERSGFGYPYYFGLDVW	IGHV3-23	IGHD3-22	IGHJ6	6	30	48	73
2	2.2024006166721728E-4	TGTGCGAGCAGTATCCTAGGATATTGTAGTAGTACCAGCTGCCTAAATGATGACTACTACTACTACGGTATGGACGTCTGG	CASSILGYCSSTSCLNDDYYYYGMDVW	IGHV4-4	IGHD2-2	IGHJ6	7	11	41	52
2	2.2024006166721728E-4	TGTGCGAGAGGCCGGGGGGGGTTCTATGATAGTAGTGGTTATTACGTAAATCCCTACTACTACTACTACATGGACGTCTGG	CARGRGGFYDSSGYYVNPYYYYYMDVW	IGHV4-59	IGHD3-22	IGHJ6	9	23	44	53
2	2.2024006166721728E-4	TGTGCGAGAGATAAGGGGCAGCTCCTCCCCCCGGGCTTAGGTTTCTCCAGAACCTACTACTACTACGGTATGGACGTCTGG	CARDKGQLLPPGLGFSRTYYYYGMDVW	IGHV4-59	IGHD6-6	IGHJ6	11	17	27	53
2	2.2024006166721728E-4	TGTGCGAAAGATGCCGTGGTGGTAGCTGCTACTCGCCCGTTTTCAACTGAGAACTACTACTACTACGGTATGGACGTCTGG	CAKDAVVVAATRPFSTENYYYYGMDVW	IGHV3-23	IGHD2-15	IGHJ6	11	15	33	52
2	2.2024006166721728E-4	TGTGCAAGAGTGAACTATGGTTCGGGGAGTTATTATAACGGATACTTCAGGGACTACTACTACTACTACATGGACGTCTGG	CARVNYGSGSYYNGYFRDYYYYYMDVW	IGHV3-13	IGHD3-10	IGHJ6	9	13	39	52
2	2.2024006166721728E-4	TGTGCAAAAGATGGGGGGAAGGACGATTGTAGTAGTACCAGCTGCTATCGGGCCAACTACTACTACTACATGGACGTCTGG	CAKDGGKDDCSSTSCYRANYYYYMDVW	IGHV3-43	IGHD2-2	IGHJ6	11	25	47	55
2	2.2024006166721728E-4	TGTGCGAGATCCTACTATGGTTCGGGGAGTTATTCATCAAACGCGGAAAAATACTACTACTACTACATGGACGTCTGG	CARSYYGSGSYSSNAEKYYYYYMDVW	IGHV1-46	IGHD3-10	IGHJ6	8	12	33	51
2	2.2024006166721728E-4	TGTGCGAGATCCTACTATGGTTCGGGGAGTTATTCATCAAACGCGGAAAAATACTACTACTACTACATGGACGTCTGG	CARSYYGSGSYSSNAEKYYYYYMDVW	IGHV4-55	IGHD3-10	IGHJ6	9	12	33	51
2	2.2024006166721728E-4	TGTGCGAGAGTCTCCCACGGTATTACGATTTTTGGAGTGGTTACTAAAACGGACTACTACTACGGTATGGACGTCTGG	CARVSHGITIFGVVTKTDYYYGMDVW	IGHV3-21	IGHD3-3	IGHJ6	9	19	42	52
2	2.2024006166721728E-4	TGTGCGAGAGCTCGTACCGACGGGGGTTCGGGGAGTTATTATAACAAGCCTTACTACTACTACTACATGGACGTCTGG	CARARTDGGSGSYYNKPYYYYYMDVW	IGHV3-21	IGHD3-10	IGHJ6	9	24	44	51
2	2.2024006166721728E-4	TGTGCGAGAGCTATGCGCCAGTTCAATTACGATATTTTGACTGGTCCTAGAAAACCGTACAACTGGTTCGACCCCTGG	CARAMRQFNYDILTGPRKPYNWFDPW	IGHV3-21	IGHD3-9	IGHJ5	9	25	44	56
2	2.2024006166721728E-4	TGTGCGAGAGCAATAGAGTATTACGATTTTTGGAGTGGTTATTATAGCCCCGCTACTAATGATGCTTTTGATATCTGG	CARAIEYYDFWSGYYSPATNDAFDIW	IGHV1-2	IGHD3-3	IGHJ3	9	17	45	58
2	2.2024006166721728E-4	TGTGCGAGAGGGTCAAAATACCTAATAGAATATTACGATATTTTGACTGGCCCGACCCACCACTACCTTGACTACTGG	CARGSKYLIEYYDILTGPTHHYLDYW	IGHV1-46	IGHD3-9	IGHJ4	9	30	49	61
2	2.2024006166721728E-4	TGTGCGAGAGATAACGAATGGACGAGCTCTGGATACAGCTATGGTTACGTCTACTACTACTACTACATGGACGTCTGG	CARDNEWTSSGYSYGYVYYYYYMDVW	IGHV1-46	IGHD5-18	IGHJ6	11	29	49	50
2	2.2024006166721728E-4	TGTGCGAGAAATAGTAGATATTGTAGTAGTACCAGCTGCTATCGCATATACTACTACTACTACTACATGGACGTCTGG	CARNSRYCSSTSCYRIYYYYYYMDVW	IGHV1-69	IGHD2-2	IGHJ6	8	16	41	48
2	2.2024006166721728E-4	TGTGCGAAAGCGGGAGATGATTATGATTACGTTTGGGGGAGCTCCCGGTTTTGGTACTACTACTACATGGACGTCTGG	CAKAGDDYDYVWGSSRFWYYYYMDVW	IGHV3-23	IGHD3-16	IGHJ6	9	19	40	54
2	2.2024006166721728E-4	TGTGCGAAAGATGATTTGGTTCCGGAGACGATTACATATTGTGGTGGTGACTGCCAAGGGGGCGACTTTGACTACTGG	CAKDDLVPETITYCGGDCQGGDFDYW	IGHV3-23	IGHD2-21	IGHJ4	11	34	53	64
2	2.2024006166721728E-4	TGTGCACACCTCAACCCCCCTTCCGTGGACTACTATGATAGTAGTGGTTATTACCAGTACAACTGGTTCGACCCCTGG	CAHLNPPSVDYYDSSGYYQYNWFDPW	IGHV2-5	IGHD3-22	IGHJ5	8	30	53	56
2	2.2024006166721728E-4	TGTGCACACACCATCCTTTCGACCAGATACTATGATAGTAGTGGTTATCAACTGCCCTCCGATGCTTTTGATATCTGG	CAHTILSTRYYDSSGYQLPSDAFDIW	IGHV2-5	IGHD3-22	IGHJ3	9	27	47	60
2	2.2024006166721728E-4	TGTGCAAGAGGCGTCATAGCAGCAGCTGGTAAGGGGTTCCCCAACAATTACTACTACTACTACTACATGGACGTCTGG	CARGVIAAAGKGFPNNYYYYYYMDVW	IGHV3-13	IGHD6-13	IGHJ6	9	15	30	46
2	2.2024006166721728E-4	TGTGTGAGAGTATCTAGCGGCGCTACTATGATAGTAGTGGTTATTACAGGGATTTACTACTACATGGACGTCTGG	CVRVSSGATMIVVVITGIYYYMDVW	IGHV4-34	IGHD3-22	IGHJ6	9	23	46	54
2	2.2024006166721728E-4	TGTGCGACAGAGTCCCGGCAATACGATTCTCTGACTGGTGATTATAAGGAGCCGGACTACTACTTTGACTACTGG	CATESRQYDSLTGDYKEPDYYFDYW	IGHV3-23	IGHD3-9	IGHJ4	10	21	46	57
2	2.2024006166721728E-4	TGTGCGAGTTCCGAAGATGATATAGCAGCTCGTCGGGGGGCTAGTTACTACTACTACTACGGTATGGACGTCTGG	CASSEDDIAARRGASYYYYYGMDVW	IGHV3-66	IGHD6-6	IGHJ6	7	20	33	44
2	2.2024006166721728E-4	TGTGCGAGGTCAGGACCGGAACGCTCGATACTATGGTTCGGGGAGTTATTAGAGGTGGGGTGGTTCGACCCCTGG	CARSGPERSILWFGELLEVGWFDPW	IGHV3-30	IGHD3-10	IGHJ5	7	28	50	60
2	2.2024006166721728E-4	TGTGCGAGATTTGGGATCGATTTTTGGAGTGGTGGACCCTTGTCTTACTACTACTACTACGGTATGGACGTCTGG	CARFGIDFWSGGPLSYYYYYGMDVW	IGHV4-59	IGHD3-3	IGHJ6	8	17	32	44
2	2.2024006166721728E-4	TGTGCGAGACATGGGGCTCGGATCTATTACTATGATAGTAGTGGTTATTACCGCAATGATGCTTTTGATATCTGG	CARHGARIYYYDSSGYYRNDAFDIW	IGHV4-39	IGHD3-22	IGHJ3	12	24	50	55
2	2.2024006166721728E-4	TGTGCGAGAGTCTCTAGCGGCACTACTATGATAGTGATGGTTATTACAGGGACTTACTCCTACATGGACGTCTGG	CARVSSGTTMIVMVITGTYSYMDVW	IGHV4-34	IGHD3-22	IGHJ6	9	23	46	54
2	2.2024006166721728E-4	TGTGCGAGAGTGGGGTGGACAACTGGAACGACGCTAACCCGGAAAGACTACTACTACTACTACATGGACGTCTGG	CARVGWTTGTTLTRKDYYYYYMDVW	IGHV1-46	IGHD1-1	IGHJ6	9	18	32	46
2	2.2024006166721728E-4	TGTGCGAGAGTATCTAGCGGCACTACTATGATAGTAATGGTTATTACAGGGACTTACTACTACATGGACGTCTGG	CARVSSGTTMIVMVITGTYYYMDVW	IGHV4-34	IGHD3-22	IGHJ6	9	23	46	54
2	2.2024006166721728E-4	TGTGCGAGAGTATCCAGCGGCGTTACTATGATAGTGGTGGTTTTTACAGGGAGTTACTACTACATGGACGTCTGG	CARVSSGVTMIVVVFTGSYYYMDVW	IGHV4-34	IGHD3-22	IGHJ6	9	22	46	54
2	2.2024006166721728E-4	TGTGCGAGAGCGGGTTGGGGTCAAAGAGATGGCTACAATTCTCTCCCCTACTACTACTACTACATGGACGTCTGG	CARAGWGQRDGYNSLPYYYYYMDVW	IGHV4-34	IGHD5-24	IGHJ6	9	24	39	47
2	2.2024006166721728E-4	TGTGCGAGAGGCTCCGTCTATAGCAGCTCGTCCGAGGGGAATTTTTACTACTACTACTACGGTATGGACGTCTGG	CARGSVYSSSSEGNFYYYYYGMDVW	IGHV1-8	IGHD6-6	IGHJ6	11	18	33	44
2	2.2024006166721728E-4	TGTGCGAGAGGGGCCACCGGCATCACTACGCTGGTGGTGGTTTTCACAGGGAGTTACTACTTCATGGACGTCTGG	CARGATGITTLVVVFTGSYYFMDVW	IGHV4-34	IGHD4-23	IGHJ6	10	20	34	54
2	2.2024006166721728E-4	TGTGCGAGAGGATTCAGCGGCTTTACCACGATGGTAATTGTTTTCACGGGGGCTTACTCCTACATGGACGTCTGG	CARGFSGFTTMVIVFTGAYSYMDVW	IGHV4-34	IGHD5-24	IGHJ6	10	33	40	54
2	2.2024006166721728E-4	TGTGCGAGAGATGGGCGCCCCTCGGATATAGCAGTGGCCTTCACTTACTACTACTACTACGGTATGGACGTCTGG	CARDGRPSDIAVAFTYYYYYGMDVW	IGHV3-21	IGHD6-19	IGHJ6	11	22	37	44
2	2.2024006166721728E-4	TGTGCACACAGTGCAGGGGCATTACTATGGTTCGGGGAGTTATTATCAAACCGGGGGTACTACTTTGACTACTGG	CAHSAGALLWFGELLSNRGYYFDYW	IGHV2-5	IGHD3-10	IGHJ4	10	20	45	56
2	2.2024006166721728E-4	TGTGCAACCTCCACTAGGACGACCATAGAGATGGCTACAATTTTTTTCGACTACTACTACGGTATGGACGTCTGG	CATSTRTTIEMATIFFDYYYGMDVW	IGHV1-24	IGHD5-24	IGHJ6	7	25	41	49
2	2.2024006166721728E-4	TGTGCAACAGAGGGATATTGTAGTAGTACCAGCTGCCCCCTCCGTTACTACTACTACTACGGTATGGACGTCTGG	CATEGYCSSTSCPLRYYYYYGMDVW	IGHV1-24	IGHD2-2	IGHJ6	10	12	35	44
2	2.2024006166721728E-4	TGCGCGAGAGTATCTAGCGGCGCTACTATGATAGTAGTGGTTATTACAGGGATTTACTACTACATGGACGTCTGG	CARVSSGATMIVVVITGIYYYMDVW	IGHV4-34	IGHD3-22	IGHJ6	9	23	46	54
2	2.2024006166721728E-4	TGTTCGAGAGATTCTTGGGGGCGAAAAGGTGGTAACGGTCCGGGCTACTACTACTACTACATGGACGTCTGG	CSRDSWGRKGGNGPGYYYYYMDVW	IGHV1-46	IGHD4-23	IGHJ6	11	27	35	44
2	2.2024006166721728E-4	TGTGCTAGAGATGTGGCAGATTACTATGATAGGAGTGTTAAGCACGAGTGGATCTACTACATGGACGTCTGG	CARDVADYYDRSVKHEWIYYMDVW	IGHV3-72	IGHD3-22	IGHJ6	11	19	36	53
2	2.2024006166721728E-4	TGTGCCAGTCAGGGGGTATGGTTCGGGGAGTTATACCCTTATTACTACTACTACTACGGTATGGACGTCTGG	CASQGVWFGELYPYYYYYYGMDVW	IGHV3-74	IGHD3-10	IGHJ6	4	16	33	39
2	2.2024006166721728E-4	TGTGCGAGGGACACGACCGGGGGCGGATATTACGATATTTTGACTGGTTATTTCGACTACTTTGACTACTGG	CARDTTGGGYYDILTGYFDYFDYW	IGHV3-48	IGHD3-9	IGHJ4	7	27	51	55
2	2.2024006166721728E-4	TGTGCGAGATCACTTAACGGGGTTTACGATATTTTGACTGCCCACTACTACTACTACTACATGGACGTCTGG	CARSLNGVYDILTAHYYYYYMDVW	IGHV1-46	IGHD3-9	IGHJ6	8	23	39	43
2	2.2024006166721728E-4	TGTGCGAGATCACTTAACGGGGTTTACGATATTTTGACTGCCCACTACTACTACTACTACATGGACGTCTGG	CARSLNGVYDILTAHYYYYYMDVW	IGHV4-55	IGHD3-9	IGHJ6	9	23	39	43
2	2.2024006166721728E-4	TGTGCGAGACCAACCCTCGCCTATTTTGACTGGCGCGCTGACGTCCTGGCGATCGATGCTTTTGATATCTGG	CARPTLAYFDWRADVLAIDAFDIW	IGHV4-39	IGHD3-9	IGHJ3	9	21	32	54
2	2.2024006166721728E-4	TGTGCGAGACAAGTAGCCACTTTTGGAGTGGTTATTTTCGGTACAGAGGTCAATGATGCTTTTGATATCTGG	CARQVATFGVVIFGTEVNDAFDIW	IGHV4-39	IGHD3-3	IGHJ3	10	20	35	52
2	2.2024006166721728E-4	TGTGCGAGAGTGCCCTACCAAGCGAAGTATAGCAGTGGCTGGTACTCCTACTACTACGGTATGGACGTCTGG	CARVPYQAKYSSGWYSYYYGMDVW	IGHV4-34	IGHD6-19	IGHJ6	9	26	41	42
2	2.2024006166721728E-4	TGTGCGAGAGTATCGACGTATTACGATATTTTGACTGGTTATTATAGGGCCTCGGGAGAGGCCAACTACTGG	CARVSTYYDILTGYYRASGEANYW	IGHV1-18	IGHD3-9	IGHJ4	9	15	45	64
2	2.2024006166721728E-4	TGTGCGAGAGCTGAGTATTACGATTTTTGGAGTGGTTATTCCCCCTACTACTACTACGGTATGGACGTCTGG	CARAEYYDFWSGYSPYYYYGMDVW	IGHV1-46	IGHD3-3	IGHJ6	9	14	39	44
2	2.2024006166721728E-4	TGTGCGAGAGCTAGCGGGAACGATTATGATTACGTTTGGGGGAGTTATCGTAACTACTACTTTGACTACTGG	CARASGNDYDYVWGSYRNYYFDYW	IGHV1-46	IGHD3-16	IGHJ4	9	22	50	54
2	2.2024006166721728E-4	TGTGCGAGAGCAGAAAATATCCAAGTACCAGCAGCTGAGGTGGGCTACTACTACTACTACATGGACGTCTGG	CARAENIQVPAAEVGYYYYYMDVW	IGHV1-46	IGHD2-2	IGHJ6	9	23	35	44
2	2.2024006166721728E-4	TGTGCGAGAGGCAAGATCCGGAAGGTGGTAGATTTTTTTGGTAACTACAACTCCTACTACATGGACGTCTGG	CARGKIRKVVDFFGNYNSYYMDVW	IGHV1-8	IGHD2-15	IGHJ6	11	23	30	43
2	2.2024006166721728E-4	TGTGCGAGAGGGCCCAGATATTGTACTAATGGTGTATGCCACCTAGCGCAGTACTACGGTATGGACGTCTGG	CARGPRYCTNGVCHLAQYYGMDVW	IGHV1-3	IGHD2-8	IGHJ6	9	16	38	60
2	2.2024006166721728E-4	TGTGCGAGAGATTCTTGGGGGCGAAAAGGTGGTAACGGTCCGGGCTACTACTACTACTACATGGACGTCTGG	CARDSWGRKGGNGPGYYYYYMDVW	IGHV4-31	IGHD4-23	IGHJ6	11	27	35	44
2	2.2024006166721728E-4	TGTGCGAGAGATTCCCGGGTCGGCTTATTACTATGGTTCGGGGAGTTATATGTCGAGGGTATTGATATCTGG	CARDSRVGLLLWFGELYVEGIDIW	IGHV3-33	IGHD3-10	IGHJ3	11	25	48	61
2	2.2024006166721728E-4	TGTGCGAGAGATGCCGAACCCACTCATTACGATTTTTGGAGTGGTAGGGTTATGAACTGGTTCGACCCCTGG	CARDAEPTHYDFWSGRVMNWFDPW	IGHV3-21	IGHD3-3	IGHJ5	11	25	44	54
2	2.2024006166721728E-4	TGTGCGAGAGATGCCGAACCCACTCATTACGATTTTTGGAGTGGTAGGGTTATGAACTGGTTCGACCCCTGG	CARDAEPTHYDFWSGRVMNWFDPW	IGHV4-31	IGHD3-3	IGHJ5	11	25	44	54
2	2.2024006166721728E-4	TGTGCGAGAGATATGTGGGTAGTAGTACCAGCTGCCACCCCTAACTACTACTACTACGGTATGGACGTCTGG	CARDMWVVVPAATPNYYYYGMDVW	IGHV1-46	IGHD2-2	IGHJ6	11	18	34	43
2	2.2024006166721728E-4	TGTGCGAGAGACCCCCAAGTGTATAGCAGCAGCTGGTTCGCCCCAACAATACATGGCTACTTTGACTACTGG	CARDPQVYSSSWFAPTIHGYFDYW	IGHV1-3	IGHD6-13	IGHJ4	10	20	36	56
2	2.2024006166721728E-4	TGTGCGAGAGAGCTAATGTATAGCAGTACACCCCCTCCGCTCGTTTACTACTACTACGGTATGGACGTCTGG	CARELMYSSTPPPLVYYYYGMDVW	IGHV4-34	IGHD6-19	IGHJ6	9	17	26	45
2	2.2024006166721728E-4	TGTGCGAGAGAAGCGGGGCTTTATTACGATATTTTGACTGGTTACCAACGACCTTACTACTTTGACTACTGG	CAREAGLYYDILTGYQRPYYFDYW	IGHV3-11	IGHD3-9	IGHJ4	10	21	43	54
2	2.2024006166721728E-4	TGTGCGAGAGAAGGAGGGTGGTTCGGGGGAGGCGGACCACAAAGGCAGGTGAGGCACTACATGGACGTCTGG	CAREGGWFGGGGPQRQVRHYMDVW	IGHV4-31	IGHD3-10	IGHJ6	10	18	27	55
2	2.2024006166721728E-4	TGTGCGAGAGAAATGCATATTGTGGTGGTGACTGCTACCCCCCCCTACTACTACTACGGTATGGACGTCTGG	CAREMHIVVVTATPPYYYYGMDVW	IGHV3-53	IGHD2-21	IGHJ6	10	14	36	44
2	2.2024006166721728E-4	TGTGCGAGAGAAAACTATGATAGTAGTGGTTATTACGATGGAGGGGGGTACTACTACTACATGGACGTCTGG	CARENYDSSGYYDGGGYYYYMDVW	IGHV1-2	IGHD3-22	IGHJ6	10	13	35	48
2	2.2024006166721728E-4	TGTGCGAGAAATGGATGGACTACAGTAACTACTGGCATTGAGTACTACTACTACTACTACATGGACGTCTGG	CARNGWTTVTTGIEYYYYYYMDVW	IGHV1-46	IGHD4-11	IGHJ6	8	17	31	42
2	2.2024006166721728E-4	TGTGCGAAAGTATCCCCGAAGATATGGTTCGGGGAGTTATTATATAATGACTACTACTACATGGACGTCTGG	CAKVSPKIWFGELLYNDYYYMDVW	IGHV3-23	IGHD3-10	IGHJ6	9	22	43	49
2	2.2024006166721728E-4	TGTGCGAAAGAGGACGGAATTATGATTACGTTTGGGGGAGTTATCGTTATACATAACTGGTTCGACCCCTGG	CAKEDGIMITFGGVIVIHNWFDPW	IGHV3-23	IGHD3-16	IGHJ5	10	18	51	54
2	2.2024006166721728E-4	TGTGCAACAGGGGAGTTAAGGCTGGGAAATACGTATTATGTCGGCTACTACTACTACGGTATGGACGTCTGG	CATGELRLGNTYYVGYYYYGMDVW	IGHV1-24	IGHD3-16	IGHJ6	9	27	39	44
2	2.2024006166721728E-4	TGTGCAAGATCCTCGGGTATAGCAGCAGCTGGCGATACGCGCTACTACTACTACTACTACATGGACGTCTGG	CARSSGIAAAGDTRYYYYYYMDVW	IGHV3-13	IGHD6-13	IGHJ6	8	13	31	42
2	2.2024006166721728E-4	TGTGCAAGAGTCTCATTTGGAGATTGTAGTAGTACCAGCTGCTATCCGATCTACTGGTACTTCGATCTCTGG	CARVSFGDCSSTSCYPIYWYFDLW	IGHV3-74	IGHD2-2	IGHJ2	9	18	44	50
2	2.2024006166721728E-4	TGTGCAAGAGTAGGAGAGGATACTATGGTTCGGGGAGTTCGCACCTACTACTACTACTACATGGACGTCTGG	CARVGEDTMVRGVRTYYYYYMDVW	IGHV3-13	IGHD3-10	IGHJ6	9	20	38	44
2	2.2024006166721728E-4	TGTGCAAGAGGGGGTATTACTATGGTTCGGGGCCCTACGGCTCTTTACTACTACTACTACATGGACGTCTGG	CARGGITMVRGPTALYYYYYMDVW	IGHV3-13	IGHD3-10	IGHJ6	9	13	31	45
2	2.2024006166721728E-4	TGCGCGAGAGTCGGTGGTAGTATGGCTGGGGAAGTTGTTCAGGGACCTTACTATTACTACATGGACGTCTGG	CARVGGSMAGEVVQGPYYYYMDVW	IGHV4-4	IGHD2-15	IGHJ6	9	12	19	48
2	2.2024006166721728E-4	TGTGTGAGAGGCCCCAATTACAATATTTTGACTGGCTTCAGACGGGACCTTGAAACTTTTGATGTCTGG	CVRGPNYNILTGFRRDLETFDVW	IGHV4-34	IGHD3-9	IGHJ3	12	16	34	55
2	2.2024006166721728E-4	TGTGCCCGGGCGGATACAGCTATGGTTACCCGAGACCGCTACTACTACTACTACTACATGGACGTCTGG	CARADTAMVTRDRYYYYYYMDVW	IGHV3-13	IGHD5-18	IGHJ6	4	11	28	39
2	2.2024006166721728E-4	TGTGCCCGGGCGGATACAGCTATGGTTACCCGAGACCGCTACTACTACTACTACTACATGGACGTCTGG	CARADTAMVTRDRYYYYYYMDVW	IGHV3-48	IGHD5-18	IGHJ6	4	11	28	39
2	2.2024006166721728E-4	TGTGCGGGAGATCAGGGATATTGTAGTGGTGGTAGCTGCTCCTACTACTACTACGGTATGGACGTCTGG	CAGDQGYCSGGSCSYYYYGMDVW	IGHV3-53	IGHD2-15	IGHJ6	12	15	39	41
2	2.2024006166721728E-4	TGTGCGGGAGATCAGGGATATTGTAGTGGTGGTAGCTGCTCCTACTACTACTACGGTATGGACGTCTGG	CAGDQGYCSGGSCSYYYYGMDVW	IGHV4-31	IGHD2-15	IGHJ6	12	15	39	41
2	2.2024006166721728E-4	TGTGCGAGCGCCAGCCGATATTGTAGTGGTGGTAGCTGCTACGCCACGTGGAACTGGTTCGACCCCTGG	CASASRYCSGGSCYATWNWFDPW	IGHV1-2	IGHD2-15	IGHJ5	7	16	41	51
2	2.2024006166721728E-4	TGTGCGAGATTATACTATGATAGTAGTGGTTATTACTACGGTCGACACTACTACTACATGGACGTCTGG	CARLYYDSSGYYYGRHYYYMDVW	IGHV5-10-1	IGHD3-22	IGHJ6	8	12	39	46
2	2.2024006166721728E-4	TGTGCGAGATCTGGGTATTGTACTAATGGTGTATGCTATACCGATTACTACTACGGTATGGACGTCTGG	CARSGYCTNGVCYTDYYYGMDVW	IGHV4-34	IGHD2-8	IGHJ6	8	15	42	45
2	2.2024006166721728E-4	TGTGCGAGACATTCGTCGCGTAGTTTATGGTTCGGGGACTTATCTCTACCCGGGGCCTTTGATATCTGG	CARHSSRSLWFGDLSLPGAFDIW	IGHV5-10-1	IGHD3-10	IGHJ3	11	25	42	57
2	2.2024006166721728E-4	TGTGCGAGAGTTTGGGGGGCGGGGTATAGCAGTGGCTGGTACTACTACTACTACTACATGGACGTCTGG	CARVWGAGYSSGWYYYYYYMDVW	IGHV4-59	IGHD6-19	IGHJ6	9	21	38	39
2	2.2024006166721728E-4	TGTGCGAGAGTTGCCCCTGATTACTATGGTTCGGGGAGTTATCAATACTACTACTACATGGACGTCTGG	CARVAPDYYGSGSYQYYYYMDVW	IGHV4-34	IGHD3-10	IGHJ6	9	19	41	45
2	2.2024006166721728E-4	TGTGCGAGAGTTGGGGGGCGATATTTTGACTGGTTATTACTCACGTACGAATGGGGCTTTGACTACTGG	CARVGGRYFDWLLLTYEWGFDYW	IGHV1-3	IGHD3-9	IGHJ4	9	18	38	56
2	2.2024006166721728E-4	TGTGCGAGAGTGGTGGGCCCCTATTGTAGTAGTACCAGCTGCTATGCGTCCGGCTGGTTCGACCCCTGG	CARVVGPYCSSTSCYASGWFDPW	IGHV1-46	IGHD2-2	IGHJ5	9	21	46	53
2	2.2024006166721728E-4	TGTGCGAGAGCTCTCCGAGATTACTATGATAGTAGTGGTTATTACCACATGGAGGCTTTTGATATCTGG	CARALRDYYDSSGYYHMEAFDIW	IGHV4-4	IGHD3-22	IGHJ3	14	19	44	54
2	2.2024006166721728E-4	TGTGCGAGAGCCTCATCGGGGTCGATTTTGTGGAGTGGTTATTATACCTCCTACTACTTTGACTACTGG	CARASSGSILWSGYYTSYYFDYW	IGHV3-23	IGHD3-3	IGHJ4	6	22	47	51
2	2.2024006166721728E-4	TGTGCGAGAGCCTATTACTATGATAGTAGTGGTTATGATCCAACGGGGTACTACTACATGGACGTCTGG	CARAYYYDSSGYDPTGYYYMDVW	IGHV4-4	IGHD3-22	IGHJ6	9	12	35	48
2	2.2024006166721728E-4	TGTGCGAGAGCCGAGTATTACGATTTTTGGAGTGGTTCCCGAATCCTGACAAACCTCTTTGACTACTGG	CARAEYYDFWSGSRILTNLFDYW	IGHV4-4	IGHD3-3	IGHJ4	9	14	36	56
2	2.2024006166721728E-4	TGTGCGAGAGGTCCCAGGGATTGCAGTGGTGGTAGCTGCAACGAATCCCGCTACGGTATGGACGTCTGG	CARGPRDCSGGSCNESRYGMDVW	IGHV3-30	IGHD2-15	IGHJ6	9	19	38	57
2	2.2024006166721728E-4	TGTGCGAGAGGCCTAGGTGACTACGATGACTTCCTCCTACTTTACTACTACAATGGTATGGACGTCTGG	CARGLGDYDDFLLLYYYNGMDVW	IGHV1-8	IGHD2-2	IGHJ6	13	42	53	57
2	2.2024006166721728E-4	TGTGCGAGAGGGCCATATTGTACTAATGGTGTATGCTATACAACCCCGGTGTACTACTTTGACTACTGG	CARGPYCTNGVCYTTPVYYFDYW	IGHV7-4-1	IGHD2-8	IGHJ4	9	14	40	50
2	2.2024006166721728E-4	TGTGCGAGAGGGCCAAATTCGTATTACGATATTTTGTCGGGGTCGGTGGTGGGGCCTAATGACTACTGG	CARGPNSYYDILSGSVVGPNDYW	IGHV1-8	IGHD3-9	IGHJ4	10	15	35	59
2	2.2024006166721728E-4	TGTGCGAGAGGGGGGAGTTATAGTGGGAGCTACTTTGGGGAGTACTACTACTACGGTATGGACGTCTGG	CARGGSYSGSYFGEYYYYGMDVW	IGHV1-8	IGHD1-26	IGHJ6	10	18	33	42
2	2.2024006166721728E-4	TGTGCGAGAGATTCCAAATCAGTATATTGTACTAATGGTGTATGCTACGTTTCGGCTCCTGACTACTGG	CARDSKSVYCTNGVCYVSAPDYW	IGHV4-31	IGHD2-8	IGHJ4	11	23	46	59
2	2.2024006166721728E-4	TGTGCGAGAGATTCGGCTACAGATGGCTACAATCGTCGGTTCTTGGGAGCAAATGCTTTTGATATCTGG	CARDSATDGYNRRFLGANAFDIW	IGHV1-18	IGHD5-24	IGHJ3	11	20	32	52
2	2.2024006166721728E-4	TGTGCGAGAGATCCAGGGCCATTTATTGTAGTAGTACCAGCTGCTATATTGGGCGCTTTTGATATCTGG	CARDPGPFIVVVPAAILGAFDIW	IGHV4-31	IGHD2-2	IGHJ3	12	23	46	54
2	2.2024006166721728E-4	TGTGCGAGAGATCGGGGAGGATGGCTACAAATCGAGGTCGGGTCCTACTACTACTACATGGACGTCTGG	CARDRGGWLQIEVGSYYYYMDVW	IGHV1-69	IGHD5-24	IGHJ6	12	19	29	44
2	2.2024006166721728E-4	TGTGCGAGAGATCGAGGGCAGCAGCTGGTATTGTTCGTTGTGGGTAGTTCCAACTGGTTCGACCCCTGG	CARDRGQQLVLFVVGSSNWFDPW	IGHV1-46	IGHD6-13	IGHJ5	12	17	29	50
2	2.2024006166721728E-4	TGTGCGAGAGATGCCGTATTACGATATTTTGACTGGCAGGGGGTGGGGGAGTACTACTTTGACTACTGG	CARDAVLRYFDWQGVGEYYFDYW	IGHV3-21	IGHD3-9	IGHJ4	11	14	35	49
2	2.2024006166721728E-4	TGTGCGAGAGATGCCGTAGAGGGAGCTACCAGCCGATGGGACTCCTACTACTTCTACATGGACGTCTGG	CARDAVEGATSRWDSYYFYMDVW	IGHV4-31	IGHD1-26	IGHJ6	11	16	28	40
2	2.2024006166721728E-4	TGTGCGAGAGATATGTGGGTAGTAGTACCAGCTGCCACCCCTAACTACTACTACGGTATGGACGTCTGG	CARDMWVVVPAATPNYYYGMDVW	IGHV1-46	IGHD2-2	IGHJ6	11	18	34	43
2	2.2024006166721728E-4	TGTGCGAGAGATAGTTTCTTGGTGGCTGGGACGACGGAATACTACTACTACTACGGTATGGACGTCTGG	CARDSFLVAGTTEYYYYYGMDVW	IGHV3-11	IGHD6-19	IGHJ6	11	21	32	39
2	2.2024006166721728E-4	TGTGCGAGAGATAGTTTCTTGGTGGCTGGGACGACGGAATACTACTACTACTACGGTATGGACGTCTGG	CARDSFLVAGTTEYYYYYGMDVW	IGHV3-21	IGHD6-19	IGHJ6	11	21	32	39
2	2.2024006166721728E-4	TGTGCGAGAGATAATGAAGGAAGAGACTGGTTATTCATGACTGACTACTACTACTACATGGACGTCTGG	CARDNEGRDWLFMTDYYYYMDVW	IGHV1-18	IGHD3-9	IGHJ6	11	24	34	43
2	2.2024006166721728E-4	TGTGCGAGAGAGTTTTGGGAGTATAGCAGCAGCTCACCAGATCGCTACTACTACGGTATGGACGTCTGG	CAREFWEYSSSSPDRYYYGMDVW	IGHV4-4	IGHD6-13	IGHJ6	10	20	33	44
2	2.2024006166721728E-4	TGTGCGAGAGAGGGGCTCCATAGCAGCTGGTACTACTACAATATCCTTCCCCCGTACTTTGACTACTGG	CAREGLHSSWYYYNILPPYFDYW	IGHV4-31	IGHD2-2	IGHJ4	10	18	46	54
2	2.2024006166721728E-4	TGTGCGAGAGAACCCTATTACTATGATAGTAGTGGCCCCTACTACTACTACTACGGTATGGACGTCTGG	CAREPYYYDSSGPYYYYYGMDVW	IGHV4-31	IGHD3-22	IGHJ6	10	15	34	39
2	2.2024006166721728E-4	TGTGCGAGAGAACCATTCGAGTATAGCAGCTCGTCGGTAGAGTACTACTACTACGGTATGGACGTCTGG	CAREPFEYSSSSVEYYYYGMDVW	IGHV4-4	IGHD6-6	IGHJ6	10	16	34	42
2	2.2024006166721728E-4	TGTGCGAGAGAAGGGAACTCCGGTATTACGATTTTTGGAGTGGTTAACAGGGGCGGTATGGACGTCTGG	CAREGNSGITIFGVVNRGGMDVW	IGHV3-21	IGHD3-3	IGHJ6	10	22	45	57
2	2.2024006166721728E-4	TGTGCGAAGACGAGATTCCTAGGGGGGGCACGGGATTATGACTTCCAGTATTATGGTATGGACTTCTGG	CAKTRFLGGARDYDFQYYGMDFW	IGHV7-4-1	IGHD3-16	IGHJ6	6	47	54	57
2	2.2024006166721728E-4	TGTGCGAAATACGTTTGGGGGAGTTATCGTTATTTGGCTCCAAATGATCAAGTCTACTTTGACTACTGG	CAKYVWGSYRYLAPNDQVYFDYW	IGHV3-23	IGHD3-16	IGHJ4	8	9	32	53
2	2.2024006166721728E-4	TGTGCGAAAGGTCCCGGGGATTGTAGTGGTGGTGGCTGTCACGAATCCCGCTACGGTATGGACGTCTGG	CAKGPGDCSGGGCHESRYGMDVW	IGHV3-30	IGHD2-15	IGHJ6	6	19	37	57
2	2.2024006166721728E-4	TGTGCGAAAGGTCCCAGGGATTGTAGTGGTGGTAACTGCAACGAATCCCGCTACGGTATGGACGTCTGG	CAKGPRDCSGGNCNESRYGMDVW	IGHV3-30	IGHD2-15	IGHJ6	6	19	38	57
2	2.2024006166721728E-4	TGTGCGAAAGGTGACTGGGGACGCAACAGTTATCGAAGTTACTACTCCTACTACACTATGGACGTCTGG	CAKGDWGRNSYRSYYSYYTMDVW	IGHV3-30	IGHD2-21	IGHJ6	6	9	16	38
2	2.2024006166721728E-4	TGTGCGAAAGGTGACTGGGGACGCAACAGTTATCGAAGTTACTACTCCTACTACACTATGGACGTCTGG	CAKGDWGRNSYRSYYSYYTMDVW	IGHV4-34	IGHD3-16	IGHJ6	10	27	34	38
2	2.2024006166721728E-4	TGTGCGAAAGATCTTAGTCCCCACGTTTGGGGGAACTCCTTTAGCGGGATTGATTCTTTTGATATCTGG	CAKDLSPHVWGNSFSGIDSFDIW	IGHV3-30	IGHD3-16	IGHJ3	13	22	33	50
2	2.2024006166721728E-4	TGTGCGAAAGATCACAGTCCCTTAATGGTGTATGCTATCTTACCCTACTACTACGGTATGGACGTCTGG	CAKDHSPLMVYAILPYYYGMDVW	IGHV3-30	IGHD2-8	IGHJ6	12	22	37	44
2	2.2024006166721728E-4	TGTGCGAAAGATCACAGTCCCTTAATGGTGTATGCTATCTTACCCTACTACTACGGTATGGACGTCTGG	CAKDHSPLMVYAILPYYYGMDVW	IGHV4-31	IGHD2-8	IGHJ6	12	22	37	44
2	2.2024006166721728E-4	TGTGCACGGGCCCCCCGCGTTTGGTTCGCGGACCTCACAAAAGTGACGTCTGATGCTTTTGATTTCTGG	CARAPRVWFADLTKVTSDAFDFW	IGHV2-70	IGHD3-10	IGHJ3	8	21	31	50
2	2.2024006166721728E-4	TGTGCACGGACACTTGGTTACTATGAGAGTAGTGATTATTACGCCTTGGGGAATGCTTTTGATCTCTGG	CARTLGYYESSDYYALGNAFDLW	IGHV2-26	IGHD3-22	IGHJ3	9	17	41	52
2	2.2024006166721728E-4	TGTGCACGGACACTTGGTCATTATGAGAGTAGTAATCATTACGCCCTGGGGGATGCTTTTGATCTCTGG	CARTLGHYESSNHYALGDAFDLW	IGHV2-70	IGHD3-22	IGHJ3	9	21	32	51
2	2.2024006166721728E-4	TGTGCACGGACACCTGGTTACTTTGAGAGTGGTAATTACTTCGCCTTGGGGGATGCTTTTGATGTCTGG	CARTPGYFESGNYFALGDAFDVW	IGHV2-70	IGHD3-22	IGHJ3	9	27	39	51
2	2.2024006166721728E-4	TGTGCACGGACACCTGGTGTCTTTCAGGGTGGTCTTGTTTACGACTTGGGGGATGCTTTTGATATCTGG	CARTPGVFQGGLVYDLGDAFDIW	IGHV2-26	IGHD2-15	IGHJ3	9	27	32	51
2	2.2024006166721728E-4	TGTGCACGGACACCAGGTGTCTATGACAGAAGTGGAAATTCCGACTTGGGGGATGCTTTTGACCTCTGG	CARTPGVYDRSGNSDLGDAFDLW	IGHV2-26	IGHD3-22	IGHJ3	9	20	34	51
2	2.2024006166721728E-4	TGTGCACGGACAGTTGGTTACTATCAGACTGATAATTCTTACGACTTGGGGGACGCTTTTGATCTCTGG	CARTVGYYQTDNSYDLGDAFDLW	IGHV2-70	IGHD3-16	IGHJ3	9	45	52	54
2	2.2024006166721728E-4	TGTGCACACAGCGTCAGTATTATGATTACGTTTGGGGGAGTTATCGCCCATTACTACTTTGACTACTGG	CAHSVSIMITFGGVIAHYYFDYW	IGHV2-5	IGHD3-16	IGHJ4	10	16	45	51
2	2.2024006166721728E-4	TGTACCACACTAAGGGGAGCGGCGACAATTTATCTCCCCGACTACTACTACTACTACATGGACGTCTGG	CTTLRGAATIYLPDYYYYYMDVW	IGHV3-15	IGHD3-10	IGHJ6	8	33	39	40
2	2.2024006166721728E-4	TGTACCACAGGTTACGAAACGGCATTCGGTGGTTATGATTACGTTTGGGGGAGTTACCTTGACTACTGG	CTTGYETAFGGYDYVWGSYLDYW	IGHV3-15	IGHD3-16	IGHJ4	9	32	53	54
2	2.2024006166721728E-4	TGTTCGGGAAGCCGTTACGATTTTTTTGGATGGCTTTATGGAAGGGGTAATGCTTTTCAAATGTGG	CSGSRYDFFGWLYGRGNAFQMW	IGHV4-30-2	IGHD3-3	IGHJ3	2	14	24	49
2	2.2024006166721728E-4	TGTTCGGGAAGCCGTTACGATTTTTTTGGATGGCTTTATGGAAGGGGTAATGCTTTTGATCTCTGG	CSGSRYDFFGWLYGRGNAFDLW	IGHV4-30-2	IGHD3-3	IGHJ3	2	14	24	49
2	2.2024006166721728E-4	TGTTCGGGAAGCCGTTACGATTTTTTTGGATGGCTTTATGGAAGGGGAAATGCTTTTGATCTCTGG	CSGSRYDFFGWLYGRGNAFDLW	IGHV4-30-2	IGHD3-3	IGHJ3	2	14	24	49
2	2.2024006166721728E-4	TGTTCGGGAAGCCGTTACGATTTTTTTGGAAGGCTTTATGGAAGGGGAAATGCTTTTGATCTCTGG	CSGSRYDFFGRLYGRGNAFDLW	IGHV4-30-2	IGHD3-3	IGHJ3	2	14	24	49
2	2.2024006166721728E-4	TGTTCGGGAAGCCGCTACGATTTTTTTGGATGGCTTTATGGAAGGGGTAATGCTTTTGATCTCTGG	CSGSRYDFFGWLYGRGNAFDLW	IGHV4-34	IGHD3-3	IGHJ3	12	15	24	49
2	2.2024006166721728E-4	TGTTCGGGAAGCCGCTACGATTTTTTTGGATGGCTTTATGGAAGGGGAAACGCTTTTGATCTTTGG	CSGSRYDFFGWLYGRGNAFDLW	IGHV4-34	IGHD3-3	IGHJ3	12	15	24	51
2	2.2024006166721728E-4	TGTTCGAGAAGCCGTTACGATTTTTTTGGATGGCTTTATGGAAGGGGTAATGCTTTTGATCTCTGG	CSRSRYDFFGWLYGRGNAFDLW	IGHV4-34	IGHD3-3	IGHJ3	12	14	24	49
2	2.2024006166721728E-4	TGTTCGAGAAGCCGTTACGATTTTTTTGGATGGCTTTATGGAAGGGGAAATGCTTTTAATCTCTGG	CSRSRYDFFGWLYGRGNAFNLW	IGHV4-34	IGHD3-3	IGHJ3	12	14	24	49
2	2.2024006166721728E-4	TGTTCAAGAAGCCGTTACGATTTTTTTGGATGGCTTTATGGAAGGGGAAATGCTTTTGATCTCTGG	CSRSRYDFFGWLYGRGNAFDLW	IGHV4-34	IGHD3-3	IGHJ3	12	14	24	49
2	2.2024006166721728E-4	TGTGTCCGTTGGTTTTACCATGATAGTGGTGATTATAACTTGGGCGAATTGGATGCCCCCGACTGG	CVRWFYHDSGDYNLGELDAPDW	IGHV1-18	IGHD3-22	IGHJ4	3	14	39	61
2	2.2024006166721728E-4	TGTGTGCGAGATGGAAAGCGATTGGTTCGGGGACTCATCCACCACTATAACGGTTTGGACGTCTGG	CVRDGKRLVRGLIHHYNGLDVW	IGHV3-35	IGHD3-10	IGHJ6	5	22	32	55
2	2.2024006166721728E-4	TGTGTAAAAGATATTATCGGCCAACATTGTAGGGGTGTTGGCTGTTACTCGGCTTTTGATCTCTGG	CVKDIIGQHCRGVGCYSAFDLW	IGHV3-9	IGHD2-15	IGHJ3	13	25	49	51
2	2.2024006166721728E-4	TGTGCCAGAGTTGCACGAAATTACTATGATAGTAGTGGTTATTACCCCCGGGCTTTTGACTGCTGG	CARVARNYYDSSGYYPRAFDCW	IGHV4-30-2	IGHD3-22	IGHJ4	9	19	44	54
2	2.2024006166721728E-4	TGTGCGAGGGGGCGGTATTGTAGTAGTACCAGCTGCTATGAGAACTACTACTACATGGACGTCTGG	CARGRYCSSTSCYENYYYMDVW	IGHV4-59	IGHD2-2	IGHJ6	7	15	39	43
2	2.2024006166721728E-4	TGTGCGAGGGGGGTGGCTACACCTCTCAGCCCTATTTCCTACTACTACTACGGTATGGACGTCTGG	CARGVATPLSPISYYYYGMDVW	IGHV1-69	IGHD5-12	IGHJ6	7	12	19	38
2	2.2024006166721728E-4	TGTGCGAGGAGCAAATATTGTGGTGGCTCCTGCCATTTGGGGAACTCCTGGTACTTCGATCTCTGG	CARSKYCGGSCHLGNSWYFDLW	IGHV3-21	IGHD2-21	IGHJ2	7	14	25	47
2	2.2024006166721728E-4	TGTGCGAGACTCTCCGGCTTGGGTGGTCGCGTTGCCACAGTTACCCCTTATGCTTTTGATATCTGG	CARLSGLGGRVATVTPYAFDIW	IGHV5-51	IGHD4-23	IGHJ3	9	38	44	49
2	2.2024006166721728E-4	TGTGCGAGACATCTCTCGACCTGTGGTGGTGACTGCTATCACCCGAACTACCGGTTCGACCCCTGG	CARHLSTCGGDCYHPNYRFDPW	IGHV5-10-1	IGHD2-21	IGHJ5	17	21	38	52
2	2.2024006166721728E-4	TGTGCGAGACACTCTCTATTACGATTTTTGGAGTGGTTTGTGGGAGAGTACTACTTTGACTACTGG	CARHSLLRFLEWFVGEYYFDYW	IGHV4-39	IGHD3-3	IGHJ4	10	16	37	46
2	2.2024006166721728E-4	TGTGCGAGACAGTCGTCCCTATTACTATGGTTCGGGGAGTTATTGAATTCCGCCTTTGACTACTGG	CARQSSLLLWFGELLNSAFDYW	IGHV4-39	IGHD3-10	IGHJ4	10	19	43	53
2	2.2024006166721728E-4	TGTGCGAGACAGCGCACTACCGACTATGTTACTATGCTTCGGGGAGACAACTGGTTCGACCCCTGG	CARQRTTDYVTMLRGDNWFDPW	IGHV4-39	IGHD3-10	IGHJ5	10	28	45	46
2	2.2024006166721728E-4	TGTGCGAGACAGGGGGGGATGAGCAATGGCTGGCATTACTACTACTACTACCCTATGGACGTCTGG	CARQGGMSNGWHYYYYYPMDVW	IGHV5-51	IGHD6-19	IGHJ6	10	21	32	34
2	2.2024006166721728E-4	TGTGCGAGACAAAAGTACGATTTTTGGAGTGGAATTAATCCTAATTTGAACTGGTTCGACCCCTGG	CARQKYDFWSGINPNLNWFDPW	IGHV4-39	IGHD3-3	IGHJ5	10	15	31	48
2	2.2024006166721728E-4	TGTGCGAGAGTTTGGCCGAACGTGGATACAGCTATGGTTACTGGGCTTTACTACTTTGACTACTGG	CARVWPNVDTAMVTGLYYFDYW	IGHV1-46	IGHD5-18	IGHJ4	9	19	40	48
2	2.2024006166721728E-4	TGTGCGAGAGTTTGGCCGAACGTGGATACAGCTATGGTTACTGGGCTTTACTACTTTGACTACTGG	CARVWPNVDTAMVTGLYYFDYW	IGHV3-53	IGHD5-18	IGHJ4	9	19	40	48
2	2.2024006166721728E-4	TGTGCGAGAGTTGAAGGATACAGCTATGGTTACGAATACTACTACTACTACTACATGGACGTCTGG	CARVEGYSYGYEYYYYYYMDVW	IGHV1-46	IGHD5-18	IGHJ6	9	15	33	36
2	2.2024006166721728E-4	TGTGCGAGAGTCCCGATATGGGGGCTGGGTCCCTTTGGCTACTACTACTACGGTATGGACGTCTGG	CARVPIWGLGPFGYYYYGMDVW	IGHV4-34	IGHD3-16	IGHJ6	9	18	23	38
2	2.2024006166721728E-4	TGTGCGAGAGTGGTGACGGTGACTTCCCCACGCTATTACTACTACTACTACGGTATGGACGTCTGG	CARVVTVTSPRYYYYYYGMDVW	IGHV4-34	IGHD4-17	IGHJ6	9	15	23	33
2	2.2024006166721728E-4	TGTGCGAGAGTGACCGATTACTATGGTTCGGGGAGCCCAACCTGGTACTACTACATGGACGTCTGG	CARVTDYYGSGSPTWYYYMDVW	IGHV3-53	IGHD3-10	IGHJ6	9	16	34	45
2	2.2024006166721728E-4	TGTGCGAGAGCCGGCCTTCTCGATACGATTTTTGGAGTGGTTACTGCGTACTACTTTGACTACTGG	CARAGLLDTIFGVVTAYYFDYW	IGHV3-11	IGHD3-3	IGHJ4	9	23	42	47
2	2.2024006166721728E-4	TGTGCGAGAGCCGGCCTTCTCGATACGATTTTTGGAGTGGTTACTGCGTACTACTTTGACTACTGG	CARAGLLDTIFGVVTAYYFDYW	IGHV3-48	IGHD3-3	IGHJ4	9	23	42	47
2	2.2024006166721728E-4	TGTGCGAGAGGCAGATATTGTAGTGGTGGTAGCTGCGGCGGTTACTACTACTACATGGACGTCTGG	CARGRYCSGGSCGGYYYYMDVW	IGHV1-8	IGHD2-15	IGHJ6	11	13	35	42
2	2.2024006166721728E-4	TGTGCGAGAGGCAATGGAGGGTTTAGAGATGGCTACAATCTCTACTACTACTACATGGACGTCTGG	CARGNGGFRDGYNLYYYYMDVW	IGHV1-69	IGHD5-24	IGHJ6	9	23	38	41
2	2.2024006166721728E-4	TGTGCGAGAGGGGTTGGTCGGTACTATGATAGTAGTGGTTATCACGCTGAATACTTCCAGCACTGG	CARGVGRYYDSSGYHAEYFQHW	IGHV4-34	IGHD3-22	IGHJ1	10	21	41	44
2	2.2024006166721728E-4	TGTGCGAGAGGGGGCTTAAGGTTCGGGGAGTTATTATTAGTCAAGCCGTGGTACTTTGACTACTGG	CARGGLRFGELLLVKPWYFDYW	IGHV1-8	IGHD3-10	IGHJ4	10	19	36	51
2	2.2024006166721728E-4	TGTGCGAGAGGGGGGTGGGCGCGCGCTATGATATCCGATATGGAGTTTGGTGCTTTTGATATCTGG	CARGGWARAMISDMEFGAFDIW	IGHV1-69	IGHD3-22	IGHJ3	9	25	32	50
2	2.2024006166721728E-4	TGTGCGAGAGGGGGATGGGTTCGGGGAGTTATAGAGCGCTACTACTACTACTACATGGACGTCTGG	CARGGWVRGVIERYYYYYMDVW	IGHV1-8	IGHD3-10	IGHJ6	10	17	31	38
2	2.2024006166721728E-4	TGTGCGAGAGGGGGACTGGCGATTAGTAGTGGTTATTACTACGTGGGCAACTGGTTCGACCCCTGG	CARGGLAISSGYYYVGNWFDPW	IGHV1-8	IGHD3-22	IGHJ5	10	23	43	47
2	2.2024006166721728E-4	TGTGCGAGAGGGATTGTAGTAGTACCAGCTGCTGGTTACTACTACTACTACGGTATGGACGTCTGG	CARGIVVVPAAGYYYYYGMDVW	IGHV1-2	IGHD2-2	IGHJ6	9	12	32	35
2	2.2024006166721728E-4	TGTGCGAGAGGAGGTTGGGCCAGTGGCCCGACAAAAACCTACTACTACTACTACATGGACGTCTGG	CARGGWASGPTKTYYYYYMDVW	IGHV1-8	IGHD6-19	IGHJ6	10	20	26	38
2	2.2024006166721728E-4	TGTGCGAGAGGAAAGGAGGACGATCTGACTGTGATAGTGACTCCTATGACACTTTTTGACTACTGG	CARGKEDDLTVIVTPMTLFDYW	IGHV1-8	IGHD2-21	IGHJ4	10	29	46	54
2	2.2024006166721728E-4	TGTGCGAGAGATTTGACGCCTACAGTAGCCCTCCCCCTTTACTACTACTACGGTATGGACGTCTGG	CARDLTPTVALPLYYYYGMDVW	IGHV1-46	IGHD4-11	IGHJ6	11	19	26	39
2	2.2024006166721728E-4	TGTGCGAGAGATGGGGGTGGCTACGTTGGAATAGGGCTCCAAACGACGTACTACTTTGACTACTGG	CARDGGGYVGIGLQTTYYFDYW	IGHV1-2	IGHD5-12	IGHJ4	11	16	24	47
2	2.2024006166721728E-4	TGTGCGAGAGACTTGTATTACTATGATAGTAGTGGTGATTACGTTTGGGGGTACTTTGACTACTGG	CARDLYYYDSSGDYVWGYFDYW	IGHV3-33	IGHD3-22	IGHJ4	10	14	41	51
2	2.2024006166721728E-4	TGTGCGAGAGACCCTTTATCGACGTATTACTATGGTTCGGGGAGTTATAGCGGCTATGACTACTGG	CARDPLSTYYYGSGSYSGYDYW	IGHV4-31	IGHD3-10	IGHJ4	10	21	47	56
2	2.2024006166721728E-4	TGTGCGAAGGACCTGAATTTTGATTACATTTGGGGGAGATATCAATTGGGGGGCGCAGACTACTGG	CAKDLNFDYIWGRYQLGGADYW	IGHV3-30	IGHD3-16	IGHJ4	6	16	42	57
2	2.2024006166721728E-4	TGTGCACGAATATGTAATTACTCTGATAGTAGCGGTTATTTCTACCAGGATGCTTTTGATATTTGG	CARICNYSDSSGYFYQDAFDIW	IGHV2-70	IGHD3-22	IGHJ3	15	16	44	48
2	2.2024006166721728E-4	TGTGCACGAATACGTAATTACTCTGATAGAAGCGGTTATTTCTACCAGGATGCTTTTGATGTTTGG	CARIRNYSDRSGYFYQDAFDVW	IGHV2-26	IGHD3-22	IGHJ3	15	16	44	48
2	2.2024006166721728E-4	TGTGCAACAGATAGGGTAGCGTATTACGATTTTTGGAGTGGTTATTTAAACGGTATGGACGTCTGG	CATDRVAYYDFWSGYLNGMDVW	IGHV1-24	IGHD3-3	IGHJ6	11	19	45	54
2	2.2024006166721728E-4	TGTGCAAGAGCGCAGTGGCTCGTACGGTTTGGGCTTAGGCCGGAATCGTACGGTATGGACGTCTGG	CARAQWLVRFGLRPESYGMDVW	IGHV3-13	IGHD6-19	IGHJ6	9	11	25	54
2	2.2024006166721728E-4	TGTGCAAGAGATATTATCGGGCGATATTGTAGGGGTGTTGGCTGTTATTCGGCTTTTGATGTCTGG	CARDIIGRYCRGVGCYSAFDVW	IGHV3-9	IGHD2-15	IGHJ3	13	22	43	51
2	2.2024006166721728E-4	TGTGCAAAAGATGTTCGGGCCTTGTTGGTGCGCTCCGATCTTTTGACTGGTTACTATGACTACTGG	CAKDVRALLVRSDLLTGYYDYW	IGHV3-9	IGHD3-9	IGHJ4	11	35	50	51
2	2.2024006166721728E-4	TGTGCAAAAGATATTATCGGGCGATCTTGCAGGGGTGTTGGCTGTTACTCGGCTTTTGATATGTGG	CAKDIIGRSCRGVGCYSAFDMW	IGHV3-43	IGHD2-15	IGHJ3	13	22	49	51
2	2.2024006166721728E-4	TGTGCAAAAGATATTATCGGGCGATATTGTAGGGGTGTTGGCTGTTACTCGGCTTTTGATATGTGG	CAKDIIGRYCRGVGCYSAFDMW	IGHV3-9	IGHD2-15	IGHJ3	13	22	49	51
2	2.2024006166721728E-4	TGTGCAAAAGATATAAGGAAGGGGTATTACGATATTTTGACTGGTCATGCTGCTTTTGATATCTGG	CAKDIRKGYYDILTGHAAFDIW	IGHV3-9	IGHD3-9	IGHJ3	14	23	43	44
2	2.2024006166721728E-4	TGTACGAGAAGTCGTTACGATTTTCTTGGATGGCTTTATGGAAGGGGTAATGCTTTTCAAATGTGG	CTRSRYDFLGWLYGRGNAFQMW	IGHV4-34	IGHD3-3	IGHJ3	8	14	23	49
2	2.2024006166721728E-4	TCTGCGAGACATGACCTGATGACCACCTATGATAGTAGTGGTTCAGGGGCTTTTGATATCTGG	SARHDLMTTYDSSGSGAFDIW	IGHV4-39	IGHD3-22	IGHJ3	12	26	42	48
2	2.2024006166721728E-4	TGTGTGAAAGAAGGTTTATCAAAGGCAGAGACGGTGGATAAACGGGGGTTCTATGACTACTGG	CVKEGLSKAETVDKRGFYDYW	IGHV3-23	IGHD4-23	IGHJ4	10	30	36	53
2	2.2024006166721728E-4	TGTGCGAGCCCCTATAGCAGCTCGTTGGCGGGTTACTACTACTACTACGGTATGGACGTCTGG	CASPYSSSLAGYYYYYGMDVW	IGHV7-4-1	IGHD6-6	IGHJ6	7	12	24	32
2	2.2024006166721728E-4	TGTGCGAGCGACGCGGGGAGCGCCGATTACTATGATAGTATGGGCGATGCTTTTGATATCTGG	CASDAGSADYYDSMGDAFDIW	IGHV1-18	IGHD3-22	IGHJ3	7	25	39	45
2	2.2024006166721728E-4	TGTGCGAGGTGGATTTTGACTGGTTATTATAAGAACGGAGATGCGATGTCATTTGACTACTGG	CARWILTGYYKNGDAMSFDYW	IGHV3-21	IGHD3-9	IGHJ4	7	12	31	51
2	2.2024006166721728E-4	TGTGCGAGGGCTGGGTGGAGGAGGAGATACCCGACCACTACGGTGACTAGTCTAGACTACTGG	CARAGWRRRYPTTTVTSLDYW	IGHV1-69D	IGHD4-17	IGHJ4	7	36	48	54
2	2.2024006166721728E-4	TGTGCGAGGGCAATTTATTATTACTATGATAGTAGTGGTTCCCCGGCTGCTTTTGATATCTGG	CARAIYYYYDSSGSPAAFDIW	IGHV4-4	IGHD3-22	IGHJ3	7	18	39	47
2	2.2024006166721728E-4	TGTGCGAGGACGGGGTGGGTTCGGAGAGGAGAGGGCTACTACTACTACTACATGGACGTCTGG	CARTGWVRRGEGYYYYYMDVW	IGHV1-69	IGHD3-10	IGHJ6	7	17	27	35
2	2.2024006166721728E-4	TGTGCGAGATCTCAACCCCCCGGAATGTTACGGCCGGGTATAGAACCGGGTATGGACGTCTGG	CARSQPPGMLRPGIEPGMDVW	IGHV4-59	IGHD6-13	IGHJ6	8	33	42	51
2	2.2024006166721728E-4	TGTGCGAGACTCAAATACCGTGGGGGGTGGGAGCTACTAAGTCCTCAAGCTTTTGATATCTGG	CARLKYRGGWELLSPQAFDIW	IGHV4-4	IGHD1-26	IGHJ3	8	26	38	48
2	2.2024006166721728E-4	TGTGCGAGACATCACGATGTTTCGGGGGCGCCTCGCGGCGGGGTCGATGCATTTGAGATCTGG	CARHHDVSGAPRGGVDAFEIW	IGHV1-46	IGHD3-10	IGHJ3	12	16	26	45
2	2.2024006166721728E-4	TGTGCGAGACATCAGTATAGCATACATGAATACCCCTACTACTACTACGGTATGGACGTCTGG	CARHQYSIHEYPYYYYGMDVW	IGHV4-39	IGHD2-8	IGHJ6	11	14	25	35
2	2.2024006166721728E-4	TGTGCGAGACACGCTCGGTATTACTCTGGTTTGGGGAGTCGCTCCAACTGGTTCGACCCCTGG	CARHARYYSGLGSRSNWFDPW	IGHV3-53	IGHD3-10	IGHJ5	8	17	38	44
2	2.2024006166721728E-4	TGTGCGAGACAGACGTCATTACGATATTTTGACTGGTCCCCCCTGGGCTGGTTCGACCCCTGG	CARQTSLRYFDWSPLGWFDPW	IGHV5-10-1	IGHD3-9	IGHJ5	10	17	36	47
2	2.2024006166721728E-4	TGTGCGAGAGTTACCTATAGTGGGAGCTACTACGATCCCCCGGTATTTGCTTTTGATATCTGG	CARVTYSGSYYDPPVFAFDIW	IGHV1-18	IGHD1-26	IGHJ3	9	15	33	47
2	2.2024006166721728E-4	TGTGCGAGAGTGAAGGGGGCCGAATACTATAATTCGGTGACTCGGGGCTGGTTCGACCCCTGG	CARVKGAEYYNSVTRGWFDPW	IGHV3-23	IGHD4-17	IGHJ5	6	34	41	47
2	2.2024006166721728E-4	TGTGCGAGAGCCTATTGGGGCAATGGCGCACCAACGGACTACTACTACTACATGGACGTCTGG	CARAYWGNGAPTDYYYYMDVW	IGHV1-69	IGHD3-16	IGHJ6	9	14	19	37
2	2.2024006166721728E-4	TGTGCGAGAGCAAACCCCGTGTTCGATATTGTAGTAGTACCAGCCGGTGAACTTGACTACTGG	CARANPVFDIVVVPAGELDYW	IGHV4-31	IGHD2-2	IGHJ4	9	24	43	52
2	2.2024006166721728E-4	TGTGCGAGAGGCCTCTTTGGTTCGGGGACTTCTACCCCACAAACGTTCTACTTTGACTCCTGG	CARGLFGSGTSTPQTFYFDSW	IGHV4-34	IGHD3-10	IGHJ4	15	17	27	47
2	2.2024006166721728E-4	TGTGCGAGAGGCCCGCGAAGATGGCTACAATTAGGGCGGGGATTTGGTGCTTTTGATATCTGG	CARGPRRWLQLGRGFGAFDIW	IGHV1-8	IGHD5-24	IGHJ3	12	18	32	47
2	2.2024006166721728E-4	TGTGCGAGAGGGGGTGGGGGTACAGCTATGGAGTACTACTACTACTACTACATGGACGTCTGG	CARGGGGTAMEYYYYYYMDVW	IGHV1-8	IGHD5-18	IGHJ6	10	20	30	33
2	2.2024006166721728E-4	TGTGCGAGAGGGAGCTACGGAATACCACTAGGGTACTACTACTACTACTACATGGACGTCTGG	CARGSYGIPLGYYYYYYMDVW	IGHV1-8	IGHD2-15	IGHJ6	10	23	29	33
2	2.2024006166721728E-4	TGTGCGAGAGGAGGGTGGTTTCGAGGGGTTCGGGGAGTTATGTGGAGCTACTTTGACTACTGG	CARGGWFRGVRGVMWSYFDYW	IGHV1-8	IGHD3-10	IGHJ4	10	26	40	47
2	2.2024006166721728E-4	TGTGCGAGAGATTTCGTGGAGCTACTAGAAAATTACTACTACTACTACGGTATGGACGTCTGG	CARDFVELLENYYYYYGMDVW	IGHV3-21	IGHD1-26	IGHJ6	11	17	26	31
2	2.2024006166721728E-4	TGTGCGAGAGATTACGATTTCCGACCCGACTACTACTACTACTACTACGGTATGGACGTCTGG	CARDYDFRPDYYYYYYGMDVW	IGHV1-18	IGHD3-3	IGHJ6	11	12	19	33
2	2.2024006166721728E-4	TGTGCGAGAGATCGCGGTGGTATAACTGGAAGTGGTTACTACTACTACGGTATGGACGTCTGG	CARDRGGITGSGYYYYGMDVW	IGHV3-21	IGHD1-20	IGHJ6	12	18	30	36
2	2.2024006166721728E-4	TGTGCGAGAGATGGTTGGAATGTCGATGGTCGCACTTACTACCACTACGGTATGCAAGCCTGG	CARDGWNVDGRTYYHYGMQAW	IGHV1-69	IGHD2-15	IGHJ3	11	36	47	59
2	2.2024006166721728E-4	TGTGCGAGAGATATCGGAGACCTTTACGATATTTTGACTGGTTATTATGGATTTGACTACTGG	CARDIGDLYDILTGYYGFDYW	IGHV4-31	IGHD3-9	IGHJ4	11	23	47	51
2	2.2024006166721728E-4	TGTGCGAGAGACTCTGATCTTTTTATTGTAGTAGTACCAGCTGCTATGTTCTTTGACTACTGG	CARDSDLFIVVVPAAMFFDYW	IGHV4-31	IGHD2-2	IGHJ4	10	23	47	50
2	2.2024006166721728E-4	TGTGCGAGAGACCCCAGCAGGTACAGCTATGGTTACGGGCACCCTCGCTACATGGACGTCTGG	CARDPSRYSYGYGHPRYMDVW	IGHV4-31	IGHD5-18	IGHJ6	10	21	36	47
2	2.2024006166721728E-4	TGTGCGAGAGACCGTGCGAAAGACATAGGAGTACCTGATTCTCACAACTATTTCGACCCCTGG	CARDRAKDIGVPDSHNYFDPW	IGHV1-2	IGHD2-2	IGHJ5	10	25	34	43
2	2.2024006166721728E-4	TGTGCGAGAGAGGGGTATAGCAGCAGCTGGCTTCCTTACTACTACTACTACATGGACGTCTGG	CAREGYSSSWLPYYYYYMDVW	IGHV3-64	IGHD6-13	IGHJ6	10	12	29	36
2	2.2024006166721728E-4	TGTGCGAGAGAGATTAACTATTACTATGGTTCGGGGAGTTATGGTTCTGCTTTTGATATCTGG	CAREINYYYGSGSYGSAFDIW	IGHV4-31	IGHD3-10	IGHJ3	10	18	41	47
2	2.2024006166721728E-4	TGTGCGAGAGAGATAGAGATGGCTACAATTACTGGGGACTACTACTACTACATGGACGTCTGG	CAREIEMATITGDYYYYMDVW	IGHV4-31	IGHD5-24	IGHJ6	10	13	31	37
2	2.2024006166721728E-4	TGTGCGAGAGAGAGGGGTGGTACGATTTTTGGAGTGGCCTACTACTACGGTATGGACGTCTGG	CARERGGTIFGVAYYYGMDVW	IGHV1-18	IGHD3-3	IGHJ6	10	20	36	38
2	2.2024006166721728E-4	TGTGCGAAAGGTGAGACGGGGTTACCACAGGGCGACTACTACTACTACGGTATGGACGTCTGG	CAKGETGLPQGDYYYYGMDVW	IGHV3-23	IGHD4-23	IGHJ6	9	16	27	34
2	2.2024006166721728E-4	TGTGCGAAAGAAGGTTTGGCTGCCGCAGTGACGGAGGAAAAACGGGGGTTCTTTGCCTCCTGG	CAKEGLAAAVTEEKRGFFASW	IGHV3-23	IGHD3-16	IGHJ4	10	13	18	50
2	2.2024006166721728E-4	TGTGCAGGCGATTTTTGGAGTGGTTATTACACTCAATACTACTACTACGGTATGGACGTCTGG	CAGDFWSGYYTQYYYYGMDVW	IGHV4-59	IGHD3-3	IGHJ6	4	8	28	36
2	2.2024006166721728E-4	TGTGCAACAGGGGCGGGCTACTATGATAGTAGTGGTTATTACCTAAACTGGTTCGACCCCTGG	CATGAGYYDSSGYYLNWFDPW	IGHV1-24	IGHD3-22	IGHJ5	9	18	41	45
2	2.2024006166721728E-4	TGTGCAACAGATAGGGACCCGTATTACTATGATAGTAGTGGTTATTACCCCTTGGGCTACTGG	CATDRDPYYYDSSGYYPLGYW	IGHV1-24	IGHD3-22	IGHJ4	11	19	47	56
2	2.2024006166721728E-4	TGTGCAACAGACAGAGGTTACTATGGTTCGGGGAGTTTGGAGCCCTCCTCTTTTGACTACTGG	CATDRGYYGSGSLEPSSFDYW	IGHV1-24	IGHD3-10	IGHJ4	10	17	36	51
2	2.2024006166721728E-4	TGTGCAAGAGGGGAGTTATATTTTGACTGGTTATTATCAGAGCATACGGCCTTTGACTACTGG	CARGELYFDWLLSEHTAFDYW	IGHV3-13	IGHD3-9	IGHJ4	9	17	36	50
2	2.2024006166721728E-4	TGTGCAAAAGCCATAGGGCCCAACGAGAATCCTCCCCACTACTATTACGGTATGGAAGTCTGG	CAKAIGPNENPPHYYYGMEVW	IGHV3-9	IGHD3-10	IGHJ6	9	31	36	37
2	2.2024006166721728E-4	TGTGCAAAAGGCGGCGACGACCATAGTGGCTACGATTTGAAGGATTGTTCCTTTGACTATTGG	CAKGGDDHSGYDLKDCSFDYW	IGHV3-43	IGHD5-12	IGHJ4	9	22	36	50
2	2.2024006166721728E-4	TGTGCAAAAGGAGAATTTGATAGCAGCAGCTGGTATGATTACTACTACTACATGGACGTCTGG	CAKGEFDSSSWYDYYYYMDVW	IGHV3-9	IGHD6-13	IGHJ6	9	19	34	39
2	2.2024006166721728E-4	TGTGCAAAAGATACTTACGGGTATTACTATGATCCGCGCCAGGGCAATGCTTTTGATATCTGG	CAKDTYGYYYDPRQGNAFDIW	IGHV3-9	IGHD3-22	IGHJ3	12	20	32	46
2	2.2024006166721728E-4	TGTGCAAAAGATAGGAATTACGATTTTTGGACTGGTTATTATAACAACTGGTTCGACCCCTGG	CAKDRNYDFWTGYYNNWFDPW	IGHV3-9	IGHD3-3	IGHJ5	12	16	42	43
2	2.2024006166721728E-4	TGTGCAAAAGACGCCATTCCCAGTAGTGGTGGAGTATATTCTGGCTACGGTATGGACGTCTGG	CAKDAIPSSGGVYSGYGMDVW	IGHV3-9	IGHD2-15	IGHJ6	10	22	31	51
2	2.2024006166721728E-4	TGTGTAACAGGAGGAAGTAGATATTGTAGTGGTGGAAGCTGCTACCCGGGAGAGTACTGG	CVTGGSRYCSGGSCYPGEYW	IGHV3-74	IGHD2-15	IGHJ4	3	19	51	54
2	2.2024006166721728E-4	TGTGCTCCAGGGGTAGCAGCTCGTCCCACGCCCTACTACTACTACGGTATGGACGTCTGG	CAPGVAARPTPYYYYGMDVW	IGHV1-24	IGHD6-6	IGHJ6	4	13	25	32
2	2.2024006166721728E-4	TGTGCCAGAGGTAGATCAGGATGGTTCGGGGAAGTAATCCGTGGTGCTTTTGATATCTGG	CARGRSGWFGEVIRGAFDIW	IGHV4-30-2	IGHD3-10	IGHJ3	9	20	31	44
2	2.2024006166721728E-4	TGTGCGAGCTCTCCAGCAGCTGGGAGTTTGTACTACTACTACTACGGTATGGACGTCTGG	CASSPAAGSLYYYYYGMDVW	IGHV3-21	IGHD6-13	IGHJ6	7	13	22	30
2	2.2024006166721728E-4	TGTGCGAGGGGCCATGGTTCGCGGAGTTATTATAAGCGATTCTCTCAGTTTGACTCCTGG	CARGHGSRSYYKRFSQFDSW	IGHV1-8	IGHD3-10	IGHJ4	12	13	34	48
2	2.2024006166721728E-4	TGTGCGAGACTTGACTACGATTTTTGGAGTGGTTATCCCTGGGCCAACTTTGACTACTGG	CARLDYDFWSGYPWANFDYW	IGHV5-10-1	IGHD3-3	IGHJ4	9	15	35	46
2	2.2024006166721728E-4	TGTGCGAGACGGCCGAGTGATACTAATGGTTATTATCATGTCAACTGGTTCGACCCCTGG	CARRPSDTNGYYHVNWFDPW	IGHV4-4	IGHD3-22	IGHJ5	8	17	34	41
2	2.2024006166721728E-4	TGTGCGAGACGAGCTATGCTTAAGTTTGGGGGAATTACAACATACTACCTTGACTATTGG	CARRAMLKFGGITTYYLDYW	IGHV5-51	IGHD3-16	IGHJ4	9	14	36	42
2	2.2024006166721728E-4	TGTGCGAGACATTTACGCTGGGGGATAGTAGTGGATACACCTTACTACTTTGACTACTGG	CARHLRWGIVVDTPYYFDYW	IGHV4-39	IGHD3-22	IGHJ4	11	23	33	42
2	2.2024006166721728E-4	TGTGCGAGACATCCAGAGGATAGCAGTGGCTGGGTTGGGGAATACTACTTTGACTACTGG	CARHPEDSSGWVGEYYFDYW	IGHV4-39	IGHD6-19	IGHJ4	11	19	32	42
2	2.2024006166721728E-4	TGTGCGAGACATGTGTACGATATTTTGACTGGTTATTATCAAGATGCTTTTGATATCTGG	CARHVYDILTGYYQDAFDIW	IGHV4-39	IGHD3-9	IGHJ3	13	15	36	37
2	2.2024006166721728E-4	TGTGCGAGACACCCTTACTATTATGAGAGGAATGGTCATATTGGGAACTTTGACTTTTGG	CARHPYYYERNGHIGNFDFW	IGHV4-39	IGHD3-16	IGHJ4	10	18	25	46
2	2.2024006166721728E-4	TGTGCGAGACAAGGGGGACTTAGCTGGAAGTTATACTACTACTACGGTATGGACGTCTGG	CARQGGLSWKLYYYYGMDVW	IGHV4-39	IGHD3-16	IGHJ6	10	12	21	33
2	2.2024006166721728E-4	TGTGCGAGAGTCCAGGGGTATAGCAGCTCGTCCTCCAGAAACTACGGTATGGACGTCTGG	CARVQGYSSSSSRNYGMDVW	IGHV1-46	IGHD6-6	IGHJ6	9	17	32	48
2	2.2024006166721728E-4	TGTGCGAGAGTCGCTAGCGGCGGCAGCAACTGGCTCTACCGGGACTATTTTGACTTCTGG	CARVASGGSNWLYRDYFDFW	IGHV3-21	IGHD6-13	IGHJ4	9	22	32	43
2	2.2024006166721728E-4	TGTGCGAGAGCTCCTACATTACTATGGTTCGGGGAGTCGCCGTACGGTATGGACGTCTGG	CARAPTLLWFGESPYGMDVW	IGHV3-21	IGHD3-10	IGHJ6	9	17	36	48
2	2.2024006166721728E-4	TGTGCGAGAGCGGGATGGACAACATATAGTGGCTACGGGCTAAACTGGTTCGACCCCTGG	CARAGWTTYSGYGLNWFDPW	IGHV4-34	IGHD5-12	IGHJ5	9	23	36	42
2	2.2024006166721728E-4	TGTGCGAGAGGGGGGCTGGTAGCAGTGGCTGCCCCCTACTACTACTACATGGACGTCTGG	CARGGLVAVAAPYYYYMDVW	IGHV1-8	IGHD6-19	IGHJ6	10	19	30	35
2	2.2024006166721728E-4	TGTGCGAGAGGATCGTCTCCGGAGTGGGAGCTACTACCGTTCGACTGGTTCGACCCCTGG	CARGSSPEWELLPFDWFDPW	IGHV1-8	IGHD1-26	IGHJ5	10	22	36	43
2	2.2024006166721728E-4	TGTGCGAGAGGACGAAATTACGGTTTCTGGACTGGCACCCGTGATGCTATGGATATTTGG	CARGRNYGFWTGTRDAMDIW	IGHV4-34	IGHD3-3	IGHJ3	10	16	34	41
2	2.2024006166721728E-4	TGTGCGAGAGGAGGGGTGTATTGTACTAATGGTGAATGCTATATGGCCTTTGACTACTGG	CARGGVYCTNGECYMAFDYW	IGHV3-21	IGHD2-8	IGHJ4	9	18	42	47
2	2.2024006166721728E-4	TGTGCGAGAGATTTTACGGATACGGTGACTACGAACTACTACTACGGTATGGACGTCTGG	CARDFTDTVTTNYYYGMDVW	IGHV4-31	IGHD4-17	IGHJ6	11	20	32	34
2	2.2024006166721728E-4	TGTGCGAGAGATTTAGTCGAGACAATGTATTATTATGATACTAGTGGTTATGCCTCCTGG	CARDLVETMYYYDTSGYASW	IGHV4-31	IGHD3-22	IGHJ5	11	26	50	55
2	2.2024006166721728E-4	TGTGCGAGAGATCTTCCCTATGATAGTAGTGGTTATGGGGGCTTCTACTTTGACTACTGG	CARDLPYDSSGYGGFYFDYW	IGHV1-3	IGHD3-22	IGHJ4	13	17	35	44
2	2.2024006166721728E-4	TGTGCGAGAGATCTTACTATGGTTCGGGATTACTACTACTACTACGGTATGGACGTCTGG	CARDLTMVRDYYYYYGMDVW	IGHV1-46	IGHD3-10	IGHJ6	13	14	27	28
2	2.2024006166721728E-4	TGTGCGAGAGATCTTACTATGGTTCGGGATTACTACTACTACTACGGTATGGACGTCTGG	CARDLTMVRDYYYYYGMDVW	IGHV4-31	IGHD3-10	IGHJ6	13	14	27	28
2	2.2024006166721728E-4	TGTGCGAGAGATCTTACTATGATAGTAGGACTCTACTACTACTACGGTATGGACGTCTGG	CARDLTMIVGLYYYYGMDVW	IGHV1-46	IGHD3-22	IGHJ6	13	14	27	32
2	2.2024006166721728E-4	TGTGCGAGAGATCTCTACGTCTCGTTTTATTACTACTACTACTACGGTATGGACGTCTGG	CARDLYVSFYYYYYYGMDVW	IGHV3-53	IGHD1-1	IGHJ6	15	21	25	27
2	2.2024006166721728E-4	TGTGCGAGAGATCACGGTGACTACTCAGAATACTACTACTACTACTACATGGACGTCTGG	CARDHGDYSEYYYYYYMDVW	IGHV4-31	IGHD4-17	IGHJ6	12	13	23	30
2	2.2024006166721728E-4	TGTGCGAGAGATGTCCCCACCTTTTACTATGGTTCGGGGATGCTAGGTTTTGATATCTGG	CARDVPTFYYGSGMLGFDIW	IGHV3-11	IGHD3-10	IGHJ3	11	23	39	47
2	2.2024006166721728E-4	TGTGCGAGAGATGAGGATGATTACGTTTGGGGGAGTTATCCCCTCCGGTTCGACCCCTGG	CARDEDDYVWGSYPLRFDPW	IGHV3-21	IGHD3-16	IGHJ5	11	16	39	46
2	2.2024006166721728E-4	TGTGCGAGAGACCCCGAATTACTATGGTTCGGGGAGTTAAACAACTGGTTCGACCCCTGG	CARDPELLWFGELNNWFDPW	IGHV4-31	IGHD3-10	IGHJ5	10	17	38	40
2	2.2024006166721728E-4	TGTGCGAGAGACGAAACGGAATATTGTAGTGGTGGTAGCTGCGATGCTTTTGATATCTGG	CARDETEYCSGGSCDAFDIW	IGHV3-21	IGHD2-15	IGHJ3	10	20	41	42
2	2.2024006166721728E-4	TGTGCGAGAGAGCACTGTAGCAGTGGCTGGTTTGGGTGCGCGTACTACTTTGACTACTGG	CAREHCSSGWFGCAYYFDYW	IGHV1-69	IGHD6-19	IGHJ4	10	17	30	41
2	2.2024006166721728E-4	TGTGCGAGAGAGGCGTATTACGATTTTTGGAGTGGTTCCAGCTACGGTATGGACGTCTGG	CAREAYYDFWSGSSYGMDVW	IGHV1-46	IGHD3-3	IGHJ6	10	13	36	48
2	2.2024006166721728E-4	TGTGCGAGAGAGGACGGAGATATTGTAGTAGTACCAGCTGCCCTACCTTTTGACTACTGG	CAREDGDIVVVPAALPFDYW	IGHV1-2	IGHD2-2	IGHJ4	10	18	40	48
2	2.2024006166721728E-4	TGTGCGAGAGAGATTTTTCATTATGTTGGCTCCTTTGGTGAGGGACACTTTGACTACTGG	CAREIFHYVGSFGEGHFDYW	IGHV4-4	IGHD3-3	IGHJ4	10	11	17	46
2	2.2024006166721728E-4	TGTGCGAGAGAAGAGTGGGGGTGGTTCGGGGAGTTACATGGCTACGGTATGGACGTCTGG	CAREEWGWFGELHGYGMDVW	IGHV3-53	IGHD3-10	IGHJ6	10	21	35	48
2	2.2024006166721728E-4	TGTGCGAGAACTACGGTGGGTTCATTTTGGAGTACCCCTCAAAACGGTATGGACGTCTGG	CARTTVGSFWSTPQNGMDVW	IGHV4-28	IGHD3-3	IGHJ6	9	24	32	48
2	2.2024006166721728E-4	TGTGCGAGAACTAATGCATTTTTGTGGTTAGGGGAGTCTCGCGGTGCTTTTCATATCTGG	CARTNAFLWLGESRGAFHIW	IGHV3-30	IGHD3-10	IGHJ3	8	24	36	44
2	2.2024006166721728E-4	TGTGCGAGAACTAACGCATTATTCTGGTTGGGGGAGTCTCGCGGTGCTTTTCATATCTGG	CARTNALFWLGESRGAFHIW	IGHV3-30	IGHD3-10	IGHJ3	8	13	36	44
2	2.2024006166721728E-4	TGTGCGAGAACTAACGCATTACTATGGTTGGGGGAGTCTCGGGGTGCTTTTCATATCTGG	CARTNALLWLGESRGAFHIW	IGHV3-21	IGHD3-10	IGHJ3	8	13	36	44
2	2.2024006166721728E-4	TGTGCGAGAACTAACGCATTACTATGGTTGGGGGAGTCTCGGGGTGCTTTTCATATGTGG	CARTNALLWLGESRGAFHMW	IGHV3-30	IGHD3-10	IGHJ3	8	13	36	44
2	2.2024006166721728E-4	TGTGCGAGAACTAACGGATTGTTCTGGTTGGGAGAGTCTCGGGGTGCTTTTCATATGTGG	CARTNGLFWLGESRGAFHMW	IGHV1-18	IGHD3-16	IGHJ3	8	27	36	44
2	2.2024006166721728E-4	TGTGCGAGAACTAACGGATTATTCTGGTTGGGGGAGTCTCGGGGTGCTTTTCATATCTGG	CARTNGLFWLGESRGAFHIW	IGHV5-51	IGHD3-10	IGHJ3	8	13	36	44
2	2.2024006166721728E-4	TGTGCGAGAACTAACGGATTATTCTGGTTGGGGGAGTCTCGGGGTGCTTTCCATTTCTGG	CARTNGLFWLGESRGAFHFW	IGHV3-30	IGHD3-10	IGHJ3	8	13	36	44
2	2.2024006166721728E-4	TGTGCGAGAACTAACGAGTTTTTCTGGTTGCGAGAGTCTCGGGGTGCTTTTCATCTCTGG	CARTNEFFWLRESRGAFHLW	IGHV3-30	IGHD3-10	IGHJ3	8	38	43	44
2	2.2024006166721728E-4	TGTGCGAGAACTAACGAGTTTTTCTGGTTGGGAGAGTCTCGGGGTGCTTTTCATATCTGG	CARTNEFFWLGESRGAFHIW	IGHV4-28	IGHD3-16	IGHJ3	9	27	36	44
2	2.2024006166721728E-4	TGTGCGAGAACTAACGAATTTTTCTGGTTGGGGGAGTCTCGGGGTGCTTTTCATATCTGG	CARTNEFFWLGESRGAFHIW	IGHV3-30	IGHD3-16	IGHJ3	8	27	36	44
2	2.2024006166721728E-4	TGTGCGAGAACTAACGAATTCTTCTGGTTGGCGGAGTCTCGGGGTGCTTTCCATTTCTGG	CARTNEFFWLAESRGAFHFW	IGHV3-30	IGHD3-16	IGHJ3	8	27	36	44
2	2.2024006166721728E-4	TGTGCGAGAACTAACGAATTGTTCTGGTTGCGGGAGTCTCGGGGTGCTTTTCATATGTGG	CARTNELFWLRESRGAFHMW	IGHV3-30	IGHD3-16	IGHJ6	8	27	36	57
2	2.2024006166721728E-4	TGTGCGAGAACTAACGAATTGTTCTGGTTGCGGGAGTCTCGGGGTGCTTTTCATATGTGG	CARTNELFWLRESRGAFHMW	IGHV7-81	IGHD3-16	IGHJ3	8	27	36	44
2	2.2024006166721728E-4	TGTGCGAGAACTAACGAATTGTTCTGGTTGCGGGAGTCTCGGGGTGGTTTTCATATCTGG	CARTNELFWLRESRGGFHIW	IGHV3-30	IGHD3-16	IGHJ3	8	27	36	47
2	2.2024006166721728E-4	TGTGCGAGAACGGCGGTGTGGGTAGCTGCTTGGCTGGTTCGCTACGGTATGGACGTCTGG	CARTAVWVAAWLVRYGMDVW	IGHV4-28	IGHD2-15	IGHJ6	9	20	29	48
2	2.2024006166721728E-4	TGTGCGAGAAGTCTTATTGTAGTAGTACCAGCTGCTCCGAACGATGCTTTTGATATCTGG	CARSLIVVVPAAPNDAFDIW	IGHV1-46	IGHD2-2	IGHJ3	8	14	35	42
2	2.2024006166721728E-4	TGTGCGAAAGCCCGGTATTTCTATGGTTCGGGGAGTTATTGGGTGTCCTTTGACTACTGG	CAKARYFYGSGSYWVSFDYW	IGHV3-23	IGHD3-10	IGHJ4	9	14	39	47
2	2.2024006166721728E-4	TGTGCGAAAGATCAGGATGTCATCATTCGGGGAGTTGTGGCGGACGCTTTTGATATTTGG	CAKDQDVIIRGVVADAFDIW	IGHV1-69	IGHD3-10	IGHJ3	12	25	35	45
2	2.2024006166721728E-4	TGTGCGAAAGAAGGGAAAGAAGGCCCGGGGACTTGGGCGAGATCATATCCTGCCTTCTGG	CAKEGKEGPGTWARSYPAFW	IGHV1-69	IGHD2-15	IGHJ4	10	44	50	56
2	2.2024006166721728E-4	TGTGCGAAAAATGGGGATATTTTGACTGGTTATTATAGACCCGATGCTTTTGATATCTGG	CAKNGDILTGYYRPDAFDIW	IGHV3-30	IGHD3-9	IGHJ3	6	15	36	42
2	2.2024006166721728E-4	TGTGCGAAAAATGGGGATATTTTGACTGGTTATTATAGACCCGATGCTTTTGATATCTGG	CAKNGDILTGYYRPDAFDIW	IGHV3-64	IGHD3-9	IGHJ3	6	15	36	42
2	2.2024006166721728E-4	TGTGCACGGGAACTTATAGCAGCAGCCGACTTTCCAAGCCGGACCCACTTTGACTACTGG	CARELIAAADFPSRTHFDYW	IGHV2-70	IGHD6-13	IGHJ4	8	14	25	46
2	2.2024006166721728E-4	TGTGCACGGACCCATTACTATGGTTCGTGGAGTTACTCCCAGGATGCTTTTGATGTCTGG	CARTHYYGSWSYSQDAFDVW	IGHV2-70	IGHD3-10	IGHJ3	9	13	34	42
2	2.2024006166721728E-4	TGTGCACGGACCCATTACTATGGTTCGGGGAGTTATTTTCAGGATGCTTTTGATATCTGG	CARTHYYGSGSYFQDAFDIW	IGHV2-70	IGHD3-10	IGHJ3	9	13	36	38
2	2.2024006166721728E-4	TGTGCACGGACCCATTACTATGGTTCGGAGACTTATTTCCAGGATGCTTTTGATATCGGG	CARTHYYGSETYFQDAFDIG	IGHV2-5	IGHD3-10	IGHJ3	6	13	36	42
2	2.2024006166721728E-4	TGTGCACGAGGATATTACTATGGTAGTGCTACTTATTATCAAGATGCTTTTGATATCTGG	CARGYYYGSATYYQDAFDIW	IGHV2-5	IGHD3-10	IGHJ3	6	12	23	37
2	2.2024006166721728E-4	TGTGCAACAGTTCCAAATACGTGGATACAGCTATGGAGCCGATGGACCTTTGACTACTGG	CATVPNTWIQLWSRWTFDYW	IGHV1-24	IGHD5-18	IGHJ4	9	18	35	47
2	2.2024006166721728E-4	TGTGCAACAGATTACTATAGTTCGGGGAGTTCTTATAACAGAGATGCTTTTGATATCTGG	CATDYYSSGSSYNRDAFDIW	IGHV1-24	IGHD3-10	IGHJ3	11	12	38	42
2	2.2024006166721728E-4	TGTGCAACAGATCTGAAGCAGTGGCTGGTACTGGGTCCCAGTGATGCTTTTGATATCTGG	CATDLKQWLVLGPSDAFDIW	IGHV1-24	IGHD6-19	IGHJ3	14	16	30	41
2	2.2024006166721728E-4	TGTGCAACAGACGCCACGCTATGGTTCGGGGAGTTATTATACCGTGCTTTTGATATCTGG	CATDATLWFGELLYRAFDIW	IGHV1-24	IGHD3-10	IGHJ3	10	18	40	44
2	2.2024006166721728E-4	TGTGCAAGGGGCCCGTATTACTATGATAGTAGTGTCAATTGGGATGCTTTTGATATCTGG	CARGPYYYDSSVNWDAFDIW	IGHV3-13	IGHD3-22	IGHJ3	7	13	33	42
2	2.2024006166721728E-4	TGTGCAAGGGGGGTGACTACGTATTGGGATTACTACTACTACTACTACATGGACGTCTGG	CARGVTTYWDYYYYYYMDVW	IGHV3-13	IGHD4-17	IGHJ6	7	11	22	28
2	2.2024006166721728E-4	TGTGCAAGAGCGGACTGGTTGGGGAAGGGGTACTACTACTACTACTACATGGACGTCTGG	CARADWLGKGYYYYYYMDVW	IGHV3-13	IGHD3-9	IGHJ6	9	12	19	30
2	2.2024006166721728E-4	TGTACCACAGATCTGGCCGGATTACGATTTTTGGAGTGGATACCAGGTCTTGACTACTGG	CTTDLAGLRFLEWIPGLDYW	IGHV3-15	IGHD3-3	IGHJ4	14	20	38	49
2	2.2024006166721728E-4	TGTACCACAGATGATAGCATGATTACGTTTGGGGGAGTTATCGCCCCAAATGACTACTGG	CTTDDSMITFGGVIAPNDYW	IGHV3-15	IGHD3-16	IGHJ4	11	18	42	50
2	2.2024006166721728E-4	TGTACCACAAGGGGATATTATTGTGGTAGTACCAGCTGCCAGTACTACTTTGACTACTGG	CTTRGYYCGSTSCQYYFDYW	IGHV3-15	IGHD2-2	IGHJ4	8	18	38	40
2	2.2024006166721728E-4	TGTACGCGAACTAACGAATTGTTCTGGTTGCGGGAGTCTCGGGGTGCTTTTCATATGTGG	CTRTNELFWLRESRGAFHMW	IGHV3-30	IGHD3-16	IGHJ3	2	27	36	44
2	2.2024006166721728E-4	TGTGTCACTATGGGGCTAGGCGCCGCGTCTGATCCTAGTCTCTACCGAGACTACTGG	CVTMGLGAASDPSLYRDYW	IGHV3-15	IGHD2-15	IGHJ4	2	31	37	48
2	2.2024006166721728E-4	TGTGCGGGGGTTAGCCTGTGGGAGCTACTATGGTCTGGGGCTGCTTTTGATATCTGG	CAGVSLWELLWSGAAFDIW	IGHV4-59	IGHD1-26	IGHJ3	5	17	29	41
2	2.2024006166721728E-4	TGTGCGGGATTAACCGGGGGCGGTTCCAACTACTACTACTACGGTATGGACGTCTGG	CAGLTGGGSNYYYYGMDVW	IGHV5-51	IGHD1-14	IGHJ6	5	10	16	28
2	2.2024006166721728E-4	TGTGCGATTTTTGACGTGGTGGTAGCTGCTACTGGAATTAGGTATATGGACGTCTGG	CAIFDVVVAATGIRYMDVW	IGHV3-30	IGHD2-15	IGHJ6	6	15	32	45
2	2.2024006166721728E-4	TGTGCGATGACCTCGCGTCGTCGGGCGGGATTAGGGGAGTTACCAAGAGTCTACTGG	CAMTSRRRAGLGELPRVYW	IGHV4-39	IGHD4-23	IGHJ4	6	35	44	50
2	2.2024006166721728E-4	TGTGCGATGACCTCGCGTCGTGGGGCGGGGGTCGGGGAATTACCAAGAGTCTACTGG	CAMTSRRGAGVGELPRVYW	IGHV4-39	IGHD3-10	IGHJ4	6	31	41	50
2	2.2024006166721728E-4	TGTGCGACACCATACTACCTCTATAGCAGCAGCTGGTCTGGAGGCTTTGACTACTGG	CATPYYLYSSSWSGGFDYW	IGHV4-39	IGHD6-13	IGHJ4	6	21	36	44
2	2.2024006166721728E-4	TGTGCGACAGAGATGGCTACAAATCCGAACTACTACTACTACGGTATGGACGTCTGG	CATEMATNPNYYYYGMDVW	IGHV3-21	IGHD5-24	IGHJ6	10	11	21	28
2	2.2024006166721728E-4	TGTGCGAGCCGCCCCTCTTATGGCTCGGGGAGTTCCTCGTTCTACTTTGATTACTGG	CASRPSYGSGSSSFYFDYW	IGHV4-4	IGHD3-10	IGHJ4	7	18	33	41
2	2.2024006166721728E-4	TGTGCGAGCAACTCCCTCTATAACTGGAACTCATATGGGGATGCTTTTGATATCTGG	CASNSLYNWNSYGDAFDIW	IGHV1-18	IGHD1-7	IGHJ3	7	18	30	39
2	2.2024006166721728E-4	TGTGCGAGCAACTCCCTCTATAACTGGAACTCATATGGGGATGCTTTTGATATCCGG	CASNSLYNWNSYGDAFDIR	IGHV1-18	IGHD1-7	IGHJ3	7	18	30	39
2	2.2024006166721728E-4	TGTGCGAGGTCCCTTGGGTATGGGTTCGGGGAGTTATTATCCTGGTTCGACCCCTGG	CARSLGYGFGELLSWFDPW	IGHV5-10-1	IGHD3-10	IGHJ5	7	22	39	41
2	2.2024006166721728E-4	TGTGCGAGGCGGACACCACTATGGTTCGGGGACCTCCTTAATACTTTTGATATCTGG	CARRTPLWFGDLLNTFDIW	IGHV4-39	IGHD3-10	IGHJ3	7	17	31	43
2	2.2024006166721728E-4	TGTGCGAGGCAAAGACGATATTGTAGTGGTGGTAGCTGCTACCCTTTTGACTACTGG	CARQRRYCSGGSCYPFDYW	IGHV4-39	IGHD2-15	IGHJ4	7	16	41	45
2	2.2024006166721728E-4	TGTGCGAGGGCGTATTACTATGATAGTAGTGGTTATTATATAAAGTTTGACTACTGG	CARAYYYDSSGYYIKFDYW	IGHV1-46	IGHD3-22	IGHJ4	7	10	37	45
2	2.2024006166721728E-4	TGTGCGAGGGGGGGCCCTAGTGGTTACTATATCTCCTGGGATGCTTTTGATATCTGG	CARGGPSGYYISWDAFDIW	IGHV3-21	IGHD3-3	IGHJ3	7	18	30	39
2	2.2024006166721728E-4	TGTGCGAGATTTCCGTGGGGTGACTACGAGGCCGCAGAGTACGGTATGGACGTCTGG	CARFPWGDYEAAEYGMDVW	IGHV1-69	IGHD4-17	IGHJ6	8	18	27	45
2	2.2024006166721728E-4	TGTGCGAGATGGGGGTCGACGGTGACTACTATGTTGGGATACTTCTTTGACTACTGG	CARWGSTVTTMLGYFFDYW	IGHV1-3	IGHD4-17	IGHJ4	8	18	28	39
2	2.2024006166721728E-4	TGTGCGAGATGGGGGTCGACGGTGACTACTATGTTGGGATACTTCTTTGACTACTGG	CARWGSTVTTMLGYFFDYW	IGHV1-46	IGHD4-17	IGHJ4	8	18	28	39
2	2.2024006166721728E-4	TGTGCGAGACATGGAGGAGGAAATTACTATGATAGTAGTGGTGCCTTTGACTACTGG	CARHGGGNYYDSSGAFDYW	IGHV4-39	IGHD3-22	IGHJ4	12	22	41	44
2	2.2024006166721728E-4	TGTGCGAGACATGAGAGTGATAGTAGTGGTTATTATCTGTGGTACTTTGACTACTGG	CARHESDSSGYYLWYFDYW	IGHV5-10-1	IGHD3-22	IGHJ4	12	17	34	42
2	2.2024006166721728E-4	TGTGCGAGACATGAGAGACAATGGCTACAATTAAGATTAGGCTACTTTGACTACTGG	CARHERQWLQLRLGYFDYW	IGHV4-39	IGHD5-24	IGHJ4	12	20	32	41
2	2.2024006166721728E-4	TGTGCGAGAGTGGTGGCACAGCTATGGTTAACCCCGGGCTGGTACTTCGATCTCTGG	CARVVAQLWLTPGWYFDLW	IGHV3-21	IGHD5-18	IGHJ2	9	17	29	38
2	2.2024006166721728E-4	TGTGCGAGAGCCCACCCCAATTACGGTGACTTCGATAATGATGCTTTTGATATCTGG	CARAHPNYGDFDNDAFDIW	IGHV4-59	IGHD4-17	IGHJ3	9	21	30	37
2	2.2024006166721728E-4	TGTGCGAGAGATTTCGTGGATACAGCTATGGCCTACTACTACTACATGGACGTCTGG	CARDFVDTAMAYYYYMDVW	IGHV3-30	IGHD5-18	IGHJ6	11	14	30	32
2	2.2024006166721728E-4	TGTGCGAGAGATTACGATTTCCGACCCGACTACTACTACTACGGTATGGACGTCTGG	CARDYDFRPDYYYYGMDVW	IGHV1-18	IGHD3-3	IGHJ6	11	12	19	28
2	2.2024006166721728E-4	TGTGCGAGAGATCTAGGACGGCAGTGGCTGGTACAGAGCTGGTACTTCGATCTCTGG	CARDLGRQWLVQSWYFDLW	IGHV3-30	IGHD6-19	IGHJ2	13	20	33	38
2	2.2024006166721728E-4	TGTGCGAGAGATCGGGGATACAGCTATGGGCCATACTACTACGGTATGGACGTCTGG	CARDRGYSYGPYYYGMDVW	IGHV3-33	IGHD5-18	IGHJ6	12	15	28	33
2	2.2024006166721728E-4	TGTGCGAGAGATCAGAATGATTACGTTTGGGGGAGTTATCGTACCTTTGACTACTGG	CARDQNDYVWGSYRTFDYW	IGHV4-31	IGHD3-16	IGHJ4	12	16	41	44
2	2.2024006166721728E-4	TGTGCGAGAGATGCATTACTATGGTTCGGGGAGTTATTACCCATCTTTGACTACTGG	CARDALLWFGELLPIFDYW	IGHV4-31	IGHD3-10	IGHJ4	11	14	38	44
2	2.2024006166721728E-4	TGTGCGAGAGATATTTCATCGGTTGGATACAGCTACGCTGATGGTTTTGATATCTGG	CARDISSVGYSYADGFDIW	IGHV4-39	IGHD5-18	IGHJ3	8	23	34	38
2	2.2024006166721728E-4	TGTGCGAGAGATATTTCATCGGTTGGATACAGCTACGCTGATGGTTTTGATATCTGG	CARDISSVGYSYADGFDIW	IGHV4-31	IGHD5-18	IGHJ3	11	23	34	38
2	2.2024006166721728E-4	TGTGCGAGAGATATCCGGTATTACTATGATAGTAGTGGTTACCTGTTTGACTACTGG	CARDIRYYYDSSGYLFDYW	IGHV1-18	IGHD3-22	IGHJ4	11	17	40	45
2	2.2024006166721728E-4	TGTGCGAGAGATACGGATATGGCGTGGCTACGACCAGCCGATGCTTTTGATATCTGG	CARDTDMAWLRPADAFDIW	IGHV4-31	IGHD5-12	IGHJ3	11	23	32	39
2	2.2024006166721728E-4	TGTGCGAGAGATAGTCCCCAGTCAAGCAGTGGCTGGTACGGAACCTTTGACTACTGG	CARDSPQSSSGWYGTFDYW	IGHV1-2	IGHD6-19	IGHJ4	11	24	39	44
2	2.2024006166721728E-4	TGTGCGAGAGACATCCGATATTGTAGTAGTACCTGCTACTATGGTATGGACGTCTGG	CARDIRYCSSTCYYGMDVW	IGHV4-4	IGHD2-2	IGHJ6	10	16	42	45
2	2.2024006166721728E-4	TGTGCGAGAGAAAAATACGATTTTTGGAGTGGTTACTACTACGGTATGGACGTCTGG	CAREKYDFWSGYYYGMDVW	IGHV1-46	IGHD3-3	IGHJ6	10	15	32	33
2	2.2024006166721728E-4	TGTGCGAGAATACAGCTATGGTTAAATTACTACTACTACTACGGTATGGACGTCTGG	CARIQLWLNYYYYYGMDVW	IGHV4-34	IGHD5-18	IGHJ6	8	9	23	25
2	2.2024006166721728E-4	TGTGCGAAAGTCCGTATTACGATTTTTGGAGTGGTTAATTACGGTATGGACGTCTGG	CAKVRITIFGVVNYGMDVW	IGHV3-30	IGHD3-3	IGHJ6	6	12	36	45
2	2.2024006166721728E-4	TGTGCGAAAGTGGTTGGGGAATACGGTGCCCCCTCCAAGGGTGCTTTTGATATCTGG	CAKVVGEYGAPSKGAFDIW	IGHV3-23	IGHD4-17	IGHJ3	9	21	27	41
2	2.2024006166721728E-4	TGTGCGAAAGCGGACGGTTTGGGTTTGGGGGAGTTATCGTTATACCCCGACTACTGG	CAKADGLGLGELSLYPDYW	IGHV3-23	IGHD3-16	IGHJ4	9	22	45	48
2	2.2024006166721728E-4	TGTGCGAAAGGTTCATATGGTTCGGGGAGTTATTCTCCCTACTACTTTGACTACTGG	CAKGSYGSGSYSPYYFDYW	IGHV1-8	IGHD3-10	IGHJ4	10	15	33	39
2	2.2024006166721728E-4	TGTGCGAAAGGTGAATATTGTGGTGGTGACTGCTACTACTACGGTATGGACGTCTGG	CAKGEYCGGDCYYYGMDVW	IGHV3-23	IGHD2-21	IGHJ6	9	14	27	28
2	2.2024006166721728E-4	TGTGCGAAAGATCTTCCCCCGTATAACGAAATTTTGACTGGCTACTTTGACTACTGG	CAKDLPPYNEILTGYFDYW	IGHV3-23	IGHD3-9	IGHJ4	14	19	40	41
2	2.2024006166721728E-4	TGTGCGAAAGATCCGAACTCCTATTACTATGGTTCGGGGAGTCAAATTGACTACTGG	CAKDPNSYYYGSGSQIDYW	IGHV3-30	IGHD3-10	IGHJ4	12	21	41	46
2	2.2024006166721728E-4	TGTGCACGTTCTAATTACGATATTTTGACTGGTTGGGAATGCATGTTTGACTACTGG	CARSNYDILTGWECMFDYW	IGHV2-70	IGHD3-9	IGHJ4	7	13	33	45
2	2.2024006166721728E-4	TGTGCACGGATACTGTCTCCCTATTATAGCAGCAGCTGGCCTCTCTTTGACTACTGG	CARILSPYYSSSWPLFDYW	IGHV2-70	IGHD6-13	IGHJ4	12	24	38	44
2	2.2024006166721728E-4	TGTGCACACAGTTTGATATGGTTCGGGGAGTTATTACCAAACTACTTTGACTACTGG	CAHSLIWFGELLPNYFDYW	IGHV2-5	IGHD3-10	IGHJ4	10	16	35	40
2	2.2024006166721728E-4	TGTGCAACAGGGCCCCCATATTGTAGTAGTACCAGCTGCGGCTGGTTCGACCCCTGG	CATGPPYCSSTSCGWFDPW	IGHV1-24	IGHD2-2	IGHJ5	9	17	38	41
2	2.2024006166721728E-4	TGTGCAACAGATCGGATTACGATTTTTGGAGTGGTGTACTACGGTATGGACGTCTGG	CATDRITIFGVVYYGMDVW	IGHV1-24	IGHD3-3	IGHJ6	12	15	34	45
2	2.2024006166721728E-4	TGTGCAACAGATGATAGTAGTGGTTACCCCTACTACTACTACGGTATGGACGTCTGG	CATDDSSGYPYYYYGMDVW	IGHV1-24	IGHD3-22	IGHJ6	11	12	25	29
2	2.2024006166721728E-4	TGTGCAACAGAAACATATACCATTTTAGGTATAGCAGCTCGTCCCTTTGACTACTGG	CATETYTILGIAARPFDYW	IGHV1-24	IGHD6-6	IGHJ4	10	28	43	44
2	2.2024006166721728E-4	TGTGCAAAAGGCTTGGAGTGGTTATTGAGCTACTACTACTACGGTATGGACGTCTGG	CAKGLEWLLSYYYYGMDVW	IGHV3-74	IGHD3-3	IGHJ6	6	12	25	29
2	2.2024006166721728E-4	TGTGCAAAAGATAAAGGCTATGGTTCGGGGAGTACCGAACACTACTTTGACTACTGG	CAKDKGYGSGSTEHYFDYW	IGHV3-43	IGHD3-10	IGHJ4	12	17	32	40
2	2.2024006166721728E-4	TGTAGAGTCGCTGGGGAGATTCGAAACTGGAACAACGAGGGGAAGGGAGACTACTGG	CRVAGEIRNWNNEGKGDYW	IGHV3-73	IGHD1-1	IGHJ4	3	24	36	48
2	2.2024006166721728E-4	TGCGGGAGAAGTCAAAGGCAGATGGCAACAATTAGGGGTGATGCTTTCGATATCTGG	CGRSQRQMATIRGDAFDIW	IGHV1-69	IGHD5-24	IGHJ3	8	19	33	38
2	2.2024006166721728E-4	TGTGCTCTTCGGGGAGTTATTATAACTTCCTACTACTACGGTATGGACGTCTGG	CALRGVIITSYYYGMDVW	IGHV3-23	IGHD3-10	IGHJ6	4	7	25	29
2	2.2024006166721728E-4	TGTGCTCAGCTAGTGGGAGCTACTTTCGGACCCGCTAATGCTTTTGATATCTGG	CAQLVGATFGPANAFDIW	IGHV3-30	IGHD1-26	IGHJ3	4	10	23	37
2	2.2024006166721728E-4	TGTGCGCGGACTATGGTTCGGGGAGTTAGAATAGCCGATGCCTTTGATATGTGG	CARTMVRGVRIADAFDMW	IGHV4-59	IGHD3-10	IGHJ3	5	9	27	36
2	2.2024006166721728E-4	TGTGCGGGGGATCCCTATTACTATGGTTCGGGACCTGGGGGTATGGACGTCTGG	CAGDPYYYGSGPGGMDVW	IGHV1-69	IGHD3-10	IGHJ6	12	15	31	42
2	2.2024006166721728E-4	TGTGCGACCACCGCCCGTACCCAATACTATGATATTAGTGGTCCCTCGCCCTGG	CATTARTQYYDISGPSPW	IGHV4-34	IGHD3-22	IGHJ5	6	24	41	48
2	2.2024006166721728E-4	TGTGCGAGGATATTACTATGGTTCGGGGAGGATATGGGCCCTTTTGACTACTGG	CARILLWFGEDMGPFDYW	IGHV3-21	IGHD3-10	IGHJ4	7	10	29	42
2	2.2024006166721728E-4	TGTGCGAGGAGCGATAGTGGGAGCTACTACTCCCCCCTCTACTTTGACTACTGG	CARSDSGSYYSPLYFDYW	IGHV3-30	IGHD1-26	IGHJ4	7	13	29	38
2	2.2024006166721728E-4	TGTGCGAGATCGGACCCCAGTCACTGGTTACTCCACAACTGGTTCGACCCCTGG	CARSDPSHWLLHNWFDPW	IGHV3-21	IGHD3-9	IGHJ5	8	22	29	34
2	2.2024006166721728E-4	TGTGCGAGATGGGGTTTTAGTGGGAGCTACCACCGTTACTACTTTGACTACTGG	CARWGFSGSYHRYYFDYW	IGHV4-55	IGHD1-26	IGHJ4	9	17	29	36
2	2.2024006166721728E-4	TGTGCGAGACTTTGGGTGGTTCGGGGAGTTATTACCCTCCCGTTTGACTACTGG	CARLWVVRGVITLPFDYW	IGHV4-39	IGHD3-10	IGHJ4	9	16	33	42
2	2.2024006166721728E-4	TGTGCGAGACTACATCTGGGACATATATATACTGGCTACGGGCTTGACTATTGG	CARLHLGHIYTGYGLDYW	IGHV5-51	IGHD5-12	IGHJ4	9	26	39	43
2	2.2024006166721728E-4	TGTGCGAGACCTCACAATATAGCAGCAGCTGGTACGTGGTGGTTCGACCCCTGG	CARPHNIAAAGTWWFDPW	IGHV4-39	IGHD6-13	IGHJ5	9	17	36	39
2	2.2024006166721728E-4	TGTGCGAGACCCCACGCACCAGTATTACTATGGTTCGGGGAGTTATTAGACTGG	CARPHAPVLLWFGELLDW	IGHV3-30	IGHD3-10	IGHJ4	8	21	47	49
2	2.2024006166721728E-4	TGTGCGAGACATCCCCGCGACATTTTGACTGGTTCCAACTGGTTCGACCCCTGG	CARHPRDILTGSNWFDPW	IGHV4-39	IGHD3-9	IGHJ5	11	17	33	35
2	2.2024006166721728E-4	TGTGCGAGACAAGATGCTATGGTTCGGGGATATTACTACTACATGGACGTCTGG	CARQDAMVRGYYYYMDVW	IGHV4-39	IGHD3-10	IGHJ6	10	16	29	33
2	2.2024006166721728E-4	TGTGCGAGAGTAGTCGCGGAGCTGCTATGGAGCCCTAACTGGTTCGACCCCTGG	CARVVAELLWSPNWFDPW	IGHV3-53	IGHD2-2	IGHJ5	9	19	28	36
2	2.2024006166721728E-4	TGTGCGAGAGGGGCCTGGAGGAACTATGGTTCGGGAAAAAACTTTGACTACTGG	CARGAWRNYGSGKNFDYW	IGHV3-21	IGHD3-10	IGHJ4	9	22	34	40
2	2.2024006166721728E-4	TGTGCGAGAGGGGGAGCAGCTGGTAATCGCTACTACTACGGTATGGACGTCTGG	CARGGAAGNRYYYGMDVW	IGHV1-8	IGHD2-2	IGHJ6	10	14	24	29
2	2.2024006166721728E-4	TGTGCGAGAGGACCGCGGTGGAGCAGTGGCTGGCAGTATTACATGGACGTCTGG	CARGPRWSSGWQYYMDVW	IGHV3-21	IGHD6-19	IGHJ6	9	21	32	39
2	2.2024006166721728E-4	TGTGCGAGAGGAGTCCGAGAATTATCCAGTGGCTGGTTCTTCTTTGACTACTGG	CARGVRELSSGWFFFDYW	IGHV3-53	IGHD6-19	IGHJ4	9	26	36	41
2	2.2024006166721728E-4	TGTGCGAGAGGAACGTATTACTATGATAGTAGTGGTTATTACTACGGCTACTGG	CARGTYYYDSSGYYYGYW	IGHV1-8	IGHD3-22	IGHJ4	10	12	45	47
2	2.2024006166721728E-4	TGTGCGAGAGGAAGGGATGCGGGGAGTTATTATAACGCCGACTATGACTTCTGG	CARGRDAGSYYNADYDFW	IGHV1-8	IGHD3-10	IGHJ4	10	19	36	40
2	2.2024006166721728E-4	TGTGCGAGAGGAAAGGCCCCCCAGGGGGATAGTGGCTACGATAGAGTCTACTGG	CARGKAPQGDSGYDRVYW	IGHV1-8	IGHD5-12	IGHJ4	10	28	41	47
2	2.2024006166721728E-4	TGTGCGAGAGATCTTTCCAGGTGGGAGCTACTAGAGGGTCCCTTTGACTACTGG	CARDLSRWELLEGPFDYW	IGHV3-21	IGHD1-26	IGHJ4	13	20	32	41
2	2.2024006166721728E-4	TGTGCGAGAGATCCAGGTCATAGTAGTGGTTATCCCCGTCTTGGGGATATCTGG	CARDPGHSSGYPRLGDIW	IGHV1-69	IGHD3-22	IGHJ3	12	19	32	45
2	2.2024006166721728E-4	TGTGCGAGAGATAGCCCGTCGGGCAGCAGCTGGTACGGGGGTTTTGACTACTGG	CARDSPSGSSWYGGFDYW	IGHV4-31	IGHD6-13	IGHJ4	11	22	36	42
2	2.2024006166721728E-4	TGTGCGAGAGATAGGTTAATCCCCCGGTTCGGGGGTCCCCACTTTGACTACTGG	CARDRLIPRFGGPHFDYW	IGHV4-31	IGHD3-10	IGHJ4	11	25	33	40
2	2.2024006166721728E-4	TGTGCGAGAGATAGGGGCGAGTCCTCGAGCGACCATGATGCTTTTGATTTGTGG	CARDRGESSSDHDAFDLW	IGHV4-31	IGHD6-6	IGHJ3	11	23	28	33
2	2.2024006166721728E-4	TGTGCGAGAGATAGGGGATTACGATATTTTGACCCTGATGCTTTTGATATCTGG	CARDRGLRYFDPDAFDIW	IGHV3-21	IGHD3-9	IGHJ3	11	17	32	35
2	2.2024006166721728E-4	TGTGCGAGAGAGGTATCGGTGGGACTAACCCTGCATGGTGGTTTTGATATCTGG	CAREVSVGLTLHGGFDIW	IGHV3-21	IGHD1-26	IGHJ3	10	18	23	33
2	2.2024006166721728E-4	TGTGCGAGAGAGGGCCTGTATTACTATGGTTCGGAGGATGCTTTTGATATCTGG	CAREGLYYYGSEDAFDIW	IGHV3-30	IGHD3-10	IGHJ3	10	17	33	36
2	2.2024006166721728E-4	TGTGCGAGAGAACCCGCCGGCCTGTATAACTGGAATGCGTGGTTCGACCCCTGG	CAREPAGLYNWNAWFDPW	IGHV4-59	IGHD1-20	IGHJ5	10	23	34	39
2	2.2024006166721728E-4	TGTGCGAGAAAATGGTCAGCTGCTAGGTTCTACTACTACGGTATGGACGTCTGG	CARKWSAARFYYYGMDVW	IGHV3-64	IGHD2-2	IGHJ6	8	16	24	29
2	2.2024006166721728E-4	TGTGCGAAGGGAAGTGGTTATTCCAATGAATACTACTACGGTTTGGACGTCTGG	CAKGSGYSNEYYYGLDVW	IGHV4-39	IGHD3-22	IGHJ6	6	12	21	30
2	2.2024006166721728E-4	TGTGCGAAATGGGCTGGCCGCGATTTTTGGAGTGGTGATGCTTTTGATATCTGG	CAKWAGRDFWSGDAFDIW	IGHV3-23	IGHD3-3	IGHJ3	8	20	34	35
2	2.2024006166721728E-4	TGTGCGAAAGCTGGATACAGCTATGGTTATCCCGTGTACTACTTTGACTACTGG	CAKAGYSYGYPVYYFDYW	IGHV3-30	IGHD5-18	IGHJ4	6	11	28	35
2	2.2024006166721728E-4	TGTGCGAAAGATCCCCATACGGTACAGCTATGGCAGAACTACTTTGACTACTGG	CAKDPHTVQLWQNYFDYW	IGHV4-31	IGHD5-18	IGHJ4	12	22	32	37
2	2.2024006166721728E-4	TGTGCGAAAGATCCGTATAGCAGTGGCTGGTTACTTACACTAATTGACTACTGG	CAKDPYSSGWLLTLIDYW	IGHV3-30	IGHD6-19	IGHJ4	12	14	30	43
2	2.2024006166721728E-4	TGTGCGAAAGATCCGATCTATGGCAGCCAAAGAGGGTGGTACTTTGACCACTGG	CAKDPIYGSQRGWYFDHW	IGHV3-30	IGHD3-10	IGHJ4	12	17	22	39
2	2.2024006166721728E-4	TGTGCGAAAGATGACGGTGTAACCTCCTCGGTCGGTGATGCTTTTGATATCTGG	CAKDDGVTSSVGDAFDIW	IGHV3-30	IGHD1-14	IGHJ3	11	14	23	35
2	2.2024006166721728E-4	TGTGCAGCAGTCCCTAAATATTGTAGGAGTGTTAGCTGCCCTTTTGACAACTGG	CAAVPKYCRSVSCPFDNW	IGHV1-69-2	IGHD2-15	IGHJ4	9	17	38	42
2	2.2024006166721728E-4	TGTGCAACCCAAAGCCGAGGGCTACACTACTACTACTACTACATGGACGTCTGG	CATQSRGLHYYYYYMDVW	IGHV1-24	IGHD5-12	IGHJ6	7	19	24	25
2	2.2024006166721728E-4	TGTGCAACAGTCCCGACTACGGTGGCTCCTAAGGGGTGGTACCTGGAATATTGG	CATVPTTVAPKGWYLEYW	IGHV1-24	IGHD4-23	IGHJ4	9	14	24	51
2	2.2024006166721728E-4	TGTGCAACAGCAGGGGAACGTATAACTGGAACTAATGATGCTTTTGATATCTGG	CATAGERITGTNDAFDIW	IGHV1-24	IGHD1-7	IGHJ3	9	19	33	34
2	2.2024006166721728E-4	TGTGCAACAACCTCTCCCCATATAGCAGCAGGTTCGGGTTGGTTCGACCCCTGG	CATTSPHIAAGSGWFDPW	IGHV1-24	IGHD6-13	IGHJ5	8	20	30	39
2	2.2024006166721728E-4	TGTGCAAGAGGCGAGTACAACTGGAACGACAGGGAGAACTGGTTCGACCCCTGG	CARGEYNWNDRENWFDPW	IGHV3-13	IGHD1-1	IGHJ5	9	14	29	36
2	2.2024006166721728E-4	TGTGCAAGAGGGGGGTACGATTTTTGGAGTCGATCTTACTACTTTGACTACTGG	CARGGYDFWSRSYYFDYW	IGHV3-13	IGHD3-3	IGHJ4	9	15	29	36
2	2.2024006166721728E-4	TGTGCAAGAGGAATAGGCGGCTATGATAGTAGTGGTTACTACTTTGACTACTGG	CARGIGGYDSSGYYFDYW	IGHV3-13	IGHD3-22	IGHJ4	9	20	35	36
2	2.2024006166721728E-4	TGTGCAAGAGATCCCCCGGACAGTGGGAGCTACTCCGTCTACTTTGACTACTGG	CARDPPDSGSYSVYFDYW	IGHV3-74	IGHD1-26	IGHJ4	12	21	37	38
2	2.2024006166721728E-4	TGTGCAAGAGATCAGTTTATGGTTCGGGGAGTTATTCCATACTTTGACTCCTGG	CARDQFMVRGVIPYFDSW	IGHV3-74	IGHD3-10	IGHJ4	12	17	35	39
2	2.2024006166721728E-4	TGTGCAAAAGTGCCTGGAGAGTGGTTATTAAAGGGTTACTGGTTCGACCCCTGG	CAKVPGEWLLKGYWFDPW	IGHV1-18	IGHD3-3	IGHJ5	4	18	29	37
2	2.2024006166721728E-4	TGTACTAGACGATTACTATGGTTCGGGGAGTTATTTATGGGTATGGACGTCTGG	CTRRLLWFGELFMGMDVW	IGHV3-49	IGHD3-10	IGHJ6	8	11	34	42
2	2.2024006166721728E-4	TGTTCTAGAGATGTGTTGGGTGGCACGACGCCCGCCTGGTTCGACCCCTGG	CSRDVLGGTTPAWFDPW	IGHV3-49	IGHD1-1	IGHJ5	11	20	29	35
2	2.2024006166721728E-4	TGTGTAACACTCAATTCGGGTAGCAGCGCGGGCTATTATTTTGACTACTGG	CVTLNSGSSAGYYFDYW	IGHV1-24	IGHD2-15	IGHJ4	8	19	26	39
2	2.2024006166721728E-4	TGTGCTAGAGGGGCACCTCCTTACTACTACTACTACTACATGGACGTCTGG	CARGAPPYYYYYYMDVW	IGHV3-72	.	IGHJ6	9	-1	-1	20
2	2.2024006166721728E-4	TGTGCCCTAAAGAGGGCCGACTTCGGGGAGTTATTCCCCCTTGACTACTGG	CALKRADFGELFPLDYW	IGHV3-23	IGHD3-10	IGHJ4	4	21	34	40
2	2.2024006166721728E-4	TGTGCGCGTAGTCTTAGCAGTTCGTCCCCCGATGATGCTTTTGATATCTGG	CARSLSSSSPDDAFDIW	IGHV7-4-1	IGHD6-6	IGHJ3	5	14	26	31
2	2.2024006166721728E-4	TGTGCGCACAGCCTTTATGACGTCTACAGCAGTAATTGCTTTGACAACTGG	CAHSLYDVYSSNCFDNW	IGHV2-5	IGHD5-24	IGHJ4	10	31	37	38
2	2.2024006166721728E-4	TGTGCGACGGAAGAGAATATAGTGGGAGCCTTACAGTCCTTTGACTACTGG	CATEENIVGALQSFDYW	IGHV4-28	IGHD1-26	IGHJ4	6	17	28	38
2	2.2024006166721728E-4	TGTGCGAGCCCGTCCGTCAGTGGTTATCCCAGCTACTACTTTGACTCCTGG	CASPSVSGYPSYYFDSW	IGHV4-39	IGHD3-22	IGHJ4	7	18	26	33
2	2.2024006166721728E-4	TGTGCGAGGGCAATCAGTGGGACCACCTACCCCTACCACTTTGACTACTGG	CARAISGTTYPYHFDYW	IGHV5-51	IGHD1-26	IGHJ4	7	15	21	33
2	2.2024006166721728E-4	TGTGCGAGGAGGGGTATACCTGTGGCTGGTACGAGATCTTTGGACTACTGG	CARRGIPVAGTRSLDYW	IGHV3-11	IGHD6-19	IGHJ4	7	11	32	42
2	2.2024006166721728E-4	TGTGCGAGATTGAGGATGGCAGCAGGTGGCCGAAATGGCATGGACGCCTGG	CARLRMAAGGRNGMDAW	IGHV3-21	IGHD6-13	IGHJ6	8	18	28	38
2	2.2024006166721728E-4	TGTGCGAGACAGAGCTATGGTTCGGGGAGTTATTATTTTAGTGACTACTGG	CARQSYGSGSYYFSDYW	IGHV4-39	IGHD3-10	IGHJ4	10	14	35	41
2	2.2024006166721728E-4	TGTGCGAGAGTTTGGTTCGGATACAGCTATGGGTTCTCCTTTGACTACTGG	CARVWFGYSYGFSFDYW	IGHV3-21	IGHD5-18	IGHJ4	9	18	31	38
2	2.2024006166721728E-4	TGTGCGAGAGTGGGTGGTTATGATAGTAGTGGTTATTCTACTGATAACTGG	CARVGGYDSSGYSTDNW	IGHV1-69D	IGHD3-22	IGHJ4	9	18	36	46
2	2.2024006166721728E-4	TGTGCGAGAGTGGGGGTTTATGATAGTAGTGGTTATTACTTTGACTACTGG	CARVGVYDSSGYYFDYW	IGHV1-69	IGHD3-22	IGHJ4	9	18	35	36
2	2.2024006166721728E-4	TGTGCGAGAGCTGGACGATATTCGTACTACTACTACTACATGGACTTCTGG	CARAGRYSYYYYYMDFW	IGHV4-31	IGHD1-20	IGHJ6	9	10	14	17
2	2.2024006166721728E-4	TGTGCGAGAGGTATTTCGGCAGTGGCTGGTACCTGGTACTTCGATCTCTGG	CARGISAVAGTWYFDLW	IGHV1-8	IGHD6-19	IGHJ2	10	18	31	32
2	2.2024006166721728E-4	TGTGCGAGAGGCGGGTTAATTACTAGCTACTACTACTACATGGACGTCTGG	CARGGLITSYYYYMDVW	IGHV1-8	IGHD3-22	IGHJ6	11	13	17	18
2	2.2024006166721728E-4	TGTGCGAGAGGCGGGTTAATTACTAGCTACTACTACTACATGGACGTCTGG	CARGGLITSYYYYMDVW	IGHV4-59	IGHD3-22	IGHJ6	9	13	17	18
2	2.2024006166721728E-4	TGTGCGAGAGGGTATTACGATTTTTGGAGTGGTCGGGCCGCTGACTACTGG	CARGYYDFWSGRAADYW	IGHV1-8	IGHD3-3	IGHJ4	10	11	32	41
2	2.2024006166721728E-4	TGTGCGAGAGGGGCGACTGGTTACGACTTCTCCGACTACTTTGACTACTGG	CARGATGYDFSDYFDYW	IGHV4-34	IGHD3-9	IGHJ4	10	14	22	34
2	2.2024006166721728E-4	TGTGCGAGAGATTTGGGCAGTGGCTGGCACGGAGATGCTTTTGATATCTGG	CARDLGSGWHGDAFDIW	IGHV1-46	IGHD6-19	IGHJ3	11	16	30	33
2	2.2024006166721728E-4	TGTGCGAGAGATCCTTTTGACTGGTTGCAAGTGTACTACTTTGACTACTGG	CARDPFDWLQVYYFDYW	IGHV4-31	IGHD3-9	IGHJ4	12	14	25	32
2	2.2024006166721728E-4	TGTGCGAGAGATCGGGGTGGATATAGTGGCTACGGGTACTTTGACTACTGG	CARDRGGYSGYGYFDYW	IGHV3-33	IGHD5-12	IGHJ4	12	16	33	36
2	2.2024006166721728E-4	TGTGCGAGAGATCGAGTCTATGCCGGCAGCTGGTACGGTATGGACGTCTGG	CARDRVYAGSWYGMDVW	IGHV7-4-1	IGHD6-13	IGHJ6	12	25	36	39
2	2.2024006166721728E-4	TGTGCGAGAGATGAGCCGTATAGCAGCAGAGGTTACGGTATGGATGTCTGG	CARDEPYSSRGYGMDVW	IGHV4-4	IGHD6-13	IGHJ6	11	17	28	39
2	2.2024006166721728E-4	TGTGCGAGAGATAGTGGCAGCAGCTGGTACGGGGATGCTTTTGATATCTGG	CARDSGSSWYGDAFDIW	IGHV1-46	IGHD6-13	IGHJ3	11	16	30	33
2	2.2024006166721728E-4	TGTGCGAGAGATAGCGGTGATTTCTTCTACTACTACTACATGGACGTCTGG	CARDSGDFFYYYYMDVW	IGHV4-31	IGHD4-17	IGHJ6	11	14	18	19
2	2.2024006166721728E-4	TGTGCGAGAGACCTGATTATTTTGACTGGTTATTCCGGGTTCGACCCCTGG	CARDLIILTGYSGFDPW	IGHV3-30	IGHD3-9	IGHJ5	10	17	33	37
2	2.2024006166721728E-4	TGTGCGAGAGACAATTGTGCTACCACCTGTTATGATGCTTTTGATCTCTGG	CARDNCATTCYDAFDLW	IGHV1-46	IGHD2-15	IGHJ3	10	18	26	31
2	2.2024006166721728E-4	TGTGCGAGAGAGGGCTCTAGCAGTGGCTGGACTGATGCTTTTGATATCTGG	CAREGSSSGWTDAFDIW	IGHV4-31	IGHD6-19	IGHJ3	10	17	29	32
2	2.2024006166721728E-4	TGTGCGAGAGAGGGCCGTGGCTGGTTTCTCCGCGATGCTTTTGATATCTGG	CAREGRGWFLRDAFDIW	IGHV1-46	IGHD6-19	IGHJ3	10	16	24	33
2	2.2024006166721728E-4	TGTGCGAGAGAGGACGGTGACTACGGATGGGCTCGGCGGTTTGACTACTGG	CAREDGDYGWARRFDYW	IGHV1-46	IGHD4-17	IGHJ4	10	13	24	39
2	2.2024006166721728E-4	TGTGCGAGAGAATCGAACTACGGTGACTACGCTGATGCTTTTGATCTCTGG	CARESNYGDYADAFDLW	IGHV1-46	IGHD4-17	IGHJ3	10	16	30	32
2	2.2024006166721728E-4	TGTGCGAGAGAATGGGGGTTCGGGTACTACTACTTCGGTATGGACGTCTGG	CAREWGFGYYYFGMDVW	IGHV3-11	IGHD3-10	IGHJ6	10	16	23	24
2	2.2024006166721728E-4	TGTGCGAGAGAATGGGGGTTCGGGTACTACTACTTCGGTATGGACGTCTGG	CAREWGFGYYYFGMDVW	IGHV4-31	IGHD3-10	IGHJ6	10	16	23	24
2	2.2024006166721728E-4	TGTGCGAGAGAAATTGATGGAGGGTTCGGGGAGTCCTACTTTGACTCCTGG	CAREIDGGFGESYFDSW	IGHV4-4	IGHD3-10	IGHJ4	10	22	30	31
2	2.2024006166721728E-4	TGTGCGAAGGATTACTTTGGTTCGGGGTTTTATTATCCTTTTGACTACTGG	CAKDYFGSGFYYPFDYW	IGHV3-30	IGHD3-10	IGHJ4	6	10	35	39
2	2.2024006166721728E-4	TGTGCGAAAGGGTCTTTATCCTACGAAATTTTGACCTACTTTGACTCCTGG	CAKGSLSYEILTYFDSW	IGHV3-23	IGHD3-9	IGHJ4	9	21	34	35
2	2.2024006166721728E-4	TGTGCGAAAGGGCCGTGGTATAGCAGTGGCTGGTACTACTTTGACTACTGG	CAKGPWYSSGWYYFDYW	IGHV4-34	IGHD6-19	IGHJ4	10	16	31	32
2	2.2024006166721728E-4	TGTGCGAAAGATTGGATTTGGGGGGTCAACGGTGACTACTCGGGGACCTGG	CAKDWIWGVNGDYSGTW	IGHV3-23	IGHD4-17	IGHJ5	11	28	38	46
2	2.2024006166721728E-4	TGTGCGAAAGATGATCGTGCTTACGATATTTTGACTGGTTCTGACTACTGG	CAKDDRAYDILTGSDYW	IGHV3-23	IGHD3-9	IGHJ4	11	20	39	41
2	2.2024006166721728E-4	TGTGCGAAAGATAAGGTGATAGCAGTGGCTTCTGATGCTTTTGATATCTGG	CAKDKVIAVASDAFDIW	IGHV3-30	IGHD6-19	IGHJ3	11	18	29	32
2	2.2024006166721728E-4	TGTGCGAAAGAGGTTACTATGGTTCGGCCCGGCGGGTACTTTGACTACTGG	CAKEVTMVRPGGYFDYW	IGHV3-23	IGHD3-10	IGHJ4	10	13	26	36
2	2.2024006166721728E-4	TGTGCAGCAGTGGACTGTCGGGGCGGTAATTGTTATTTGTTTGACAACTGG	CAAVDCRGGNCYLFDNW	IGHV1-24	IGHD5-24	IGHJ4	9	25	32	39
2	2.2024006166721728E-4	TGTGCAACATACCGAATAAGGATGATAGTAGTGGCCGCCTTTGACTACTGG	CATYRIRMIVVAAFDYW	IGHV1-24	IGHD3-22	IGHJ4	8	21	33	38
2	2.2024006166721728E-4	TGTGCAACACACCTCCTTATGGTGACCAGCGACGGAAGGACTGACTACTGG	CATHLLMVTSDGRTDYW	IGHV1-69-2	IGHD2-21	IGHJ4	8	19	25	41
2	2.2024006166721728E-4	TGTGCAACAGCGTTCGCGTATTACTATGATAGTAGTGGTTATTTCGGTTGG	CATAFAYYYDSSGYFGW	IGHV1-24	IGHD3-22	IGHJ4	9	16	42	48
2	2.2024006166721728E-4	TGTGCAACAGATTCGGCCATTTTACTGGTTATTTATGCTTTTCATATCTGG	CATDSAILLVIYAFHIW	IGHV1-24	IGHD3-9	IGHJ3	11	19	32	34
2	2.2024006166721728E-4	TGTGCAACAGATTCGGCCATTTCAGTGGTTATTTACGCTTTTCATATTTGG	CATDSAISVVIYAFHIW	IGHV1-69-2	IGHD3-22	IGHJ3	11	23	32	36
2	2.2024006166721728E-4	TGTGCAAGAGCGACCGTGGGAGCTGCGAGTACCGTTGGTTTTGATATTTGG	CARATVGAASTVGFDIW	IGHV3-9	IGHD1-26	IGHJ3	6	15	23	38
2	2.2024006166721728E-4	TGTGCAAGAGAGATTTCGTGGTTCGGGGAGGGGAACTGGTTCGACCCCTGG	CAREISWFGEGNWFDPW	IGHV3-13	IGHD3-10	IGHJ5	10	18	29	33
2	2.2024006166721728E-4	TGTGGGAGAGGTGTGGCAGTGGCTGGCACCTTTGCAGGCTACGACCACTGG	CGRGVAVAGTFAGYDHW	IGHV4-34	IGHD6-19	IGHJ4	10	15	25	42
2	2.2024006166721728E-4	TGTACGAGAGCCGACTACGATAGTGAATATTATTACCCACCAGACTACTGG	CTRADYDSEYYYPPDYW	IGHV3-21	IGHD3-22	IGHJ4	9	13	23	42
2	2.2024006166721728E-4	TGTACAAAAGGCGCCCCTACAATAACAGTGCCTGCGGAATTTGACTACTGG	CTKGAPTITVPAEFDYW	IGHV3-9	IGHD2-15	IGHJ4	9	16	23	39
2	2.2024006166721728E-4	TGCGCGAGAGAGCACATGAGTTCTGACTACTTCTACGGAATGGACGTCTGG	CAREHMSSDYFYGMDVW	IGHV4-34	IGHD1-7	IGHJ6	9	18	22	25
2	2.2024006166721728E-4	TGTTCGACGGGGGGGAGCTCCGGTGACTCCGGAATCCTTGACTCCTGG	CSTGGSSGDSGILDSW	IGHV1-18	IGHD4-23	IGHJ4	6	21	32	37
2	2.2024006166721728E-4	TGTGTGAGAGAAGAGGGGGACAAAGGTGGTAGCTGCTCCGGGTACTGG	CVREEGDKGGSCSGYW	IGHV3-21	IGHD2-15	IGHJ4	10	24	36	42
2	2.2024006166721728E-4	TGTGCTAGAGATAATGTGGGAGTCTTCCACTACGGCTTGGACGTCTGG	CARDNVGVFHYGLDVW	IGHV3-72	IGHD2-15	IGHJ6	11	26	32	37
2	2.2024006166721728E-4	TGTGCCACTAGGTCGGACTACAGCCCCGTCTACGGTATGGACGTCTGG	CATRSDYSPVYGMDVW	IGHV3-15	IGHD4-11	IGHJ6	7	15	22	36
2	2.2024006166721728E-4	TGTGCGTGCCTCTCAGATGTACTGGTGCCAGCCCACATGGACGTCTGG	CACLSDVLVPAHMDVW	IGHV4-59	IGHD2-15	IGHJ6	5	17	26	34
2	2.2024006166721728E-4	TGTGCGACCATGACTCTCCTTATAGCAGTGGCTGGCCTTGACTACTGG	CATMTLLIAVAGLDYW	IGHV1-18	IGHD6-19	IGHJ4	6	20	34	37
2	2.2024006166721728E-4	TGTGCGACCACCGACGTTCTACGTTTTCGATCTGCTTTGAATATGTGG	CATTDVLRFRSALNMW	IGHV1-18	IGHD3-16	IGHJ3	6	19	25	32
2	2.2024006166721728E-4	TGTGCGAGTTTCGGAACGGTGGTAACCTTCCATGACTTTGACTACTGG	CASFGTVVTFHDFDYW	IGHV3-64	IGHD4-23	IGHJ4	7	15	25	34
2	2.2024006166721728E-4	TGTGCGAGTGCACTCAGTGGCCCGCCGTACAACTGGTTCGACCCCTGG	CASALSGPPYNWFDPW	IGHV4-39	IGHD6-19	IGHJ5	7	14	20	26
2	2.2024006166721728E-4	TGTGCGAGTAGCACCCGTGACTTCGGGGACTACGAAATGGACGTCTGG	CASSTRDFGDYEMDVW	IGHV1-69D	IGHD3-10	IGHJ6	7	21	27	28
2	2.2024006166721728E-4	TGTGCGAGCCAATGGGGCATAGTGGGTGGTGGTTGGTTCGACCCCTGG	CASQWGIVGGGWFDPW	IGHV1-18	IGHD1-26	IGHJ5	7	18	25	33
2	2.2024006166721728E-4	TGTGCGAGGCGAAATATGGTTCGATACTATTACTACATGGACGTCTGG	CARRNMVRYYYYMDVW	IGHV1-69	IGHD3-10	IGHJ6	7	14	22	24
2	2.2024006166721728E-4	TGTGCGAGGGGATCTATAGTGGGTGCTATTCGACCCTTTGACTACTGG	CARGSIVGAIRPFDYW	IGHV3-30	IGHD1-26	IGHJ4	7	14	27	35
2	2.2024006166721728E-4	TGTGCGAGATTCGCTGCGTACTACTACTACTACGGTATGGACGTCTGG	CARFAAYYYYYGMDVW	IGHV3-21	IGHD6-25	IGHJ6	8	11	16	18
2	2.2024006166721728E-4	TGTGCGAGACTCGCTAGCAGCAGCTGGTACTTTATTTTCGACCCCTGG	CARLASSSWYFIFDPW	IGHV3-21	IGHD6-13	IGHJ5	8	14	29	36
2	2.2024006166721728E-4	TGTGCGAGACCCTATAGTGGGAGCTACTCTAGTGCTTTTGATATCTGG	CARPYSGSYSSAFDIW	IGHV3-30	IGHD1-26	IGHJ3	8	12	27	32
2	2.2024006166721728E-4	TGTGCGAGACCCCATAGTGGGAGCTACAGTAGTTTCTTTGACTACTGG	CARPHSGSYSSFFDYW	IGHV3-30	IGHD1-26	IGHJ4	8	13	26	35
2	2.2024006166721728E-4	TGTGCGAGACCGCGTTCGGGGAGTTATTTGTACTACATGGACGTCTGG	CARPRSGSYLYYMDVW	IGHV4-39	IGHD3-10	IGHJ6	9	13	27	30
2	2.2024006166721728E-4	TGTGCGAGACGGTCTCGTGGTTCGGGGAGTTACTGGTTCGACCCCTGG	CARRSRGSGSYWFDPW	IGHV4-34	IGHD3-10	IGHJ5	8	17	30	31
2	2.2024006166721728E-4	TGTGCGAGAGTTTATAGTGGCTACGATAGGTACTACTTTGACTACTGG	CARVYSGYDRYYFDYW	IGHV1-46	IGHD5-12	IGHJ4	9	12	26	29
2	2.2024006166721728E-4	TGTGCGAGAGCCCCTAGTGGGAACTACGGATATGCTTTTGATATGTGG	CARAPSGNYGYAFDMW	IGHV4-31	IGHD1-26	IGHJ3	9	14	26	31
2	2.2024006166721728E-4	TGTGCGAGAGCCCGGGGTGGGAGCTACGTCACGCCCTTTGACTACTGG	CARARGGSYVTPFDYW	IGHV3-30	IGHD1-26	IGHJ4	9	16	26	35
2	2.2024006166721728E-4	TGTGCGAGAGCCGTCTCTGGTGTAGTGGTGAACTGGTTCGACCCCTGG	CARAVSGVVVNWFDPW	IGHV1-8	IGHD2-15	IGHJ5	16	20	29	30
2	2.2024006166721728E-4	TGTGCGAGAGGTGACTACGTTCCGGAGCCATACTACTTTGACTACTGG	CARGDYVPEPYYFDYW	IGHV3-30	IGHD4-17	IGHJ4	9	10	19	30
2	2.2024006166721728E-4	TGTGCGAGAGGGCGAGGAGCAGCTGGTAATATGTACTTTGACCACTGG	CARGRGAAGNMYFDHW	IGHV4-4	IGHD2-2	IGHJ4	9	17	27	33
2	2.2024006166721728E-4	TGTGCGAGAGATTACCGGGGGGGAGCTAGGGGGGACTTTGACAAGTGG	CARDYRGGARGDFDKW	IGHV3-7	IGHD1-26	IGHJ4	11	20	27	34
2	2.2024006166721728E-4	TGTGCGAGAGATCACCTTTTGTATGGTTCGGGGAGTTCCGGCTACTGG	CARDHLLYGSGSSGYW	IGHV1-46	IGHD3-10	IGHJ4	12	21	36	41
2	2.2024006166721728E-4	TGTGCGAGAGATGGAGGCAGTGGCTGGTCGGATGCTTTTGATATCTGG	CARDGGSGWSDAFDIW	IGHV1-46	IGHD6-19	IGHJ3	11	16	27	30
2	2.2024006166721728E-4	TGTGCGAGAGACAACGATTTTTGGAGTGGTTATTACTTTGACTACTGG	CARDNDFWSGYYFDYW	IGHV3-11	IGHD3-3	IGHJ4	10	13	32	33
2	2.2024006166721728E-4	TGTGCGAGAGACAACGATTTTTGGAGTGGTTATTACTTTGACTACTGG	CARDNDFWSGYYFDYW	IGHV4-31	IGHD3-3	IGHJ4	10	13	32	33
2	2.2024006166721728E-4	TGTGCGAGAGACAACGACTACTATGATAGTAGTGGTTTTGACTACTGG	CARDNDYYDSSGFDYW	IGHV4-31	IGHD3-22	IGHJ4	10	18	35	36
2	2.2024006166721728E-4	TGTGCGAGAGAGCGGGTGGATAGCAGCGGTAACCACTTTGACTACTGG	CARERVDSSGNHFDYW	IGHV3-53	IGHD6-25	IGHJ4	10	19	28	34
2	2.2024006166721728E-4	TGTGCGAGAGAGGCGGATATTTTGACTGGTTATTATCTTGACTACTGG	CAREADILTGYYLDYW	IGHV1-46	IGHD3-9	IGHJ4	10	15	35	37
2	2.2024006166721728E-4	TGTGCGAGAGAGGATATTAGGGTGGGAGCTACACCATTTGACTACTGG	CAREDIRVGATPFDYW	IGHV3-30	IGHD1-26	IGHJ4	10	21	31	36
2	2.2024006166721728E-4	TGTGCGAGAGAAGGAGTCGCCTACGGTGACCACTACTTTGACTACTGG	CAREGVAYGDHYFDYW	IGHV3-53	IGHD4-17	IGHJ4	10	20	29	31
2	2.2024006166721728E-4	TGTGCGAGAACGTATAGTGGGAGCTACTTTGGTGCTTTTGATATCTGG	CARTYSGSYFGAFDIW	IGHV3-30	IGHD1-26	IGHJ3	8	11	27	32
2	2.2024006166721728E-4	TGTGCGAGAAGGAGTAGAAACTATGAGCCTTTTTCCTTTGACTACTGG	CARRSRNYEPFSFDYW	IGHV4-59	IGHD2-15	IGHJ4	8	10	16	35
2	2.2024006166721728E-4	TGTGCGAACTACTATGGATCGGGGAAATGGGACTACTGTGACTACTGG	CANYYGSGKWDYCDYW	IGHV3-23	IGHD3-10	IGHJ4	7	9	24	31
2	2.2024006166721728E-4	TGTGCGAAAGATTGTGTCAGTGGCCCATATTACTACTTTGACTACTGG	CAKDCVSGPYYYFDYW	IGHV3-23	IGHD6-19	IGHJ4	11	17	23	30
2	2.2024006166721728E-4	TGTGCGAAAGATACCCTCCGGGGTGGCTACGATTCCTTTGACTACTGG	CAKDTLRGGYDSFDYW	IGHV3-23	IGHD5-12	IGHJ4	11	22	33	35
2	2.2024006166721728E-4	TGTGCGAAAAGGCCACAGTGGGAGCTACCTGGGGCCATTGACTACTGG	CAKRPQWELPGAIDYW	IGHV3-30	IGHD1-26	IGHJ4	6	16	27	37
2	2.2024006166721728E-4	TGTGCACGGCTCGATTACTATGATAGGGAGGACTACTTTGACTACTGG	CARLDYYDREDYFDYW	IGHV2-70	IGHD3-22	IGHJ4	8	13	25	31
2	2.2024006166721728E-4	TGTGCACGGATAGTAGCAGCTCGTCCAGGTCTTCCGTTTGACTACTGG	CARIVAARPGLPFDYW	IGHV2-26	IGHD6-6	IGHJ4	11	13	25	36
2	2.2024006166721728E-4	TGTGCACGGACTCATGTGGCTACGACGGGGGGGGCCCTTGACTACTGG	CARTHVATTGGALDYW	IGHV2-70	IGHD5-12	IGHJ4	9	15	24	37
2	2.2024006166721728E-4	TGTGCACATCTCCACTATGATAACCAATGGTGGTACTTCGATGTCTGG	CAHLHYDNQWWYFDVW	IGHV2-5	IGHD3-22	IGHJ2	7	13	21	30
2	2.2024006166721728E-4	TGTGCACACAGAAGTTCCCCAGCTTCCAACAGGGGGTTTGACTACTGG	CAHRSSPASNRGFDYW	IGHV2-5	IGHD7-27	IGHJ4	11	15	21	36
2	2.2024006166721728E-4	TGTGCAACTCTTGTCGTAGTGCCAGCTGTTATCGACAAACACGTCTGG	CATLVVVPAVIDKHVW	IGHV1-24	IGHD2-2	IGHJ6	7	10	31	40
2	2.2024006166721728E-4	TGTGCAACAGAAGCGGTACAGCTATGGTTAAATGCTTTTGATATCTGG	CATEAVQLWLNAFDIW	IGHV1-24	IGHD5-18	IGHJ3	10	16	29	31
2	2.2024006166721728E-4	TGTGCAAGAGGGGATAGCAGTGGCTGGTACTACTACTTTGACTACTGG	CARGDSSGWYYYFDYW	IGHV3-74	IGHD6-19	IGHJ4	9	13	25	26
2	2.2024006166721728E-4	TGTGCAAGAGATTCGGGGGTGACTGGCACCGTGGCTTTTGATATCTGG	CARDSGVTGTVAFDIW	IGHV3-13	IGHD2-21	IGHJ3	11	17	24	33
2	2.2024006166721728E-4	TGTGCAAGAGACCGAAACTACGGTGACTTCTTAAACTTTGACTCCTGG	CARDRNYGDFLNFDSW	IGHV3-9	IGHD4-17	IGHJ4	10	16	27	34
2	2.2024006166721728E-4	TGTGCAAAAGATATTAGCAGTGGCTGGGGAAACTACTTTGACTACTGG	CAKDISSGWGNYFDYW	IGHV3-9	IGHD6-19	IGHJ4	13	14	26	31
2	2.2024006166721728E-4	TGTGTGAAAATCGGTCAAATGGGTAAATGGTACTTCGATATCTGG	CVKIGQMGKWYFDIW	IGHV3-23	IGHD3-9	IGHJ2	8	13	18	27
2	2.2024006166721728E-4	TGTGTAAAAGGGCATCAACTAATAGGGCCACCCAGCGACTCCTGG	CVKGHQLIGPPSDSW	IGHV3-43	IGHD2-8	IGHJ5	9	17	22	35
2	2.2024006166721728E-4	TGTGCGACTCGAGCCCATAGTGGCCTCTACTACTTTGACTCTTGG	CATRAHSGLYYFDSW	IGHV1-46	IGHD5-12	IGHJ4	6	16	23	27
2	2.2024006166721728E-4	TGTGCGACGGAAATTATGGTTCGGGGAGTTACCAATTTACATTGG	CATEIMVRGVTNLHW	IGHV3-23	IGHD3-10	IGHJ4	6	14	30	42
2	2.2024006166721728E-4	TGTGCGAGTCTGGGGCCCCGCTACTATTACGGTATGGACGTCTGG	CASLGPRYYYGMDVW	IGHV4-39	IGHD7-27	IGHJ6	7	9	14	20
2	2.2024006166721728E-4	TGTGCGAGATCATTAACGGGTCTTCGAAACAGGCTCGACCCCTGG	CARSLTGLRNRLDPW	IGHV3-64	IGHD2-8	IGHJ5	8	10	14	27
2	2.2024006166721728E-4	TGTGCGAGATATTGTAGTAGTACCAGTGGGGCTTTTGATATCTGG	CARYCSSTSGAFDIW	IGHV4-39	IGHD2-2	IGHJ3	8	9	25	30
2	2.2024006166721728E-4	TGTGCGAGACTCGATGGTTCGGGGAGTTTGGTCTTTGACTACTGG	CARLDGSGSLVFDYW	IGHV1-46	IGHD3-10	IGHJ4	8	13	27	32
2	2.2024006166721728E-4	TGTGCGAGACTCGAACCTATGATAGAATATGCTTTTGATATCTGG	CARLEPMIEYAFDIW	IGHV4-39	IGHD3-22	IGHJ3	9	16	24	28
2	2.2024006166721728E-4	TGTGCGAGACGCCAGAGTGTGGGAGGGGATGCTTTTGATATCTGG	CARRQSVGGDAFDIW	IGHV3-11	IGHD1-26	IGHJ3	8	18	24	27
2	2.2024006166721728E-4	TGTGCGAGACATGGGGCGTCGATAGTGACTACAATAGACTACTGG	CARHGASIVTTIDYW	IGHV4-39	IGHD2-15	IGHJ4	12	27	35	36
2	2.2024006166721728E-4	TGTGCGAGACATGGATTCGGCCCGGGCAGTGGCTACGACTACTGG	CARHGFGPGSGYDYW	IGHV4-39	IGHD5-12	IGHJ4	12	27	35	36
2	2.2024006166721728E-4	TGTGCGAGACACCTCCCTCGCAGGGAGTTATTTTTTGGCTACTGG	CARHLPRRELFFGYW	IGHV4-39	IGHD3-10	IGHJ4	10	22	31	33
2	2.2024006166721728E-4	TGTGCGAGACACGGTAGCAGTGGCCAAAACTGGTTCGACCCCTGG	CARHGSSGQNWFDPW	IGHV4-39	IGHD6-19	IGHJ5	10	14	23	27
2	2.2024006166721728E-4	TGTGCGAGACAGGGGTCGGGGAGTTATTATATCTTTGACTACTGG	CARQGSGSYYIFDYW	IGHV4-39	IGHD3-10	IGHJ4	10	15	30	32
2	2.2024006166721728E-4	TGTGCGAGAGTATGGGGTAGGTTATTTCCACCCTTTGACTACTGG	CARVWGRLFPPFDYW	IGHV1-18	IGHD3-22	IGHJ4	9	19	25	32
2	2.2024006166721728E-4	TGTGCGAGAGGCCAGTATAGTGGGAGCTACTACTTTGACTACTGG	CARGQYSGSYYFDYW	IGHV4-34	IGHD1-26	IGHJ4	12	14	26	27
2	2.2024006166721728E-4	TGTGCGAGAGGAGCAGTGGCTGGTACAAACGTTTTGGACGTCTGG	CARGAVAGTNVLDVW	IGHV3-30	IGHD6-19	IGHJ6	9	11	25	34
2	2.2024006166721728E-4	TGTGCGAGAGGAATGTATAGTGGGAGCTACGTCTCTGACTACTGG	CARGMYSGSYVSDYW	IGHV1-8	IGHD1-26	IGHJ4	10	14	29	35
2	2.2024006166721728E-4	TGTGCGAGAGATCCCTATGGTTACGTGGCCTGGTTCGACCCCTGG	CARDPYGYVAWFDPW	IGHV4-31	IGHD5-18	IGHJ5	12	14	25	29
2	2.2024006166721728E-4	TGTGCGAGAGATGACGGTTTACTCGGGGATCTAGGAGGCTACTGG	CARDDGLLGDLGGYW	IGHV7-4-1	IGHD3-10	IGHJ4	11	22	28	38
2	2.2024006166721728E-4	TGTGCGAGAGACTTACTATGGTTCGGGGGCCCCCCTGACTACTGG	CARDLLWFGGPPDYW	IGHV3-11	IGHD3-10	IGHJ4	10	12	27	35
2	2.2024006166721728E-4	TGTGCGAGAGACTGGAACTACTTCAGGGGCTGGTTCGACCCCTGG	CARDWNYFRGWFDPW	IGHV7-4-1	IGHD1-7	IGHJ5	10	11	20	29
2	2.2024006166721728E-4	TGTGCGAGAGACAGCAGTGCGGCTAGGGATGCTTTTGATATCTGG	CARDSSAARDAFDIW	IGHV1-2	IGHD6-19	IGHJ3	10	12	18	27
2	2.2024006166721728E-4	TGTGCGAGAGAGTATTACTACTACTACTACTACATGGACGTCTGG	CAREYYYYYYYMDVW	IGHV1-46	.	IGHJ6	10	-1	-1	12
2	2.2024006166721728E-4	TGTGCGAGAGAGGACCTTTACAGCTATGGTTACTTTGACTACTGG	CAREDLYSYGYFDYW	IGHV3-30	IGHD5-18	IGHJ4	10	18	29	30
2	2.2024006166721728E-4	TGTGCGAGAGAGAGCAGCAGTGGCTGGTACGGAATCGACTACTGG	CARESSSGWYGIDYW	IGHV4-31	IGHD6-19	IGHJ4	10	15	30	36
2	2.2024006166721728E-4	TGTGCGAGAGAGAACTGGAACTACTTTCGTGAATTTGACTACTGG	CARENWNYFREFDYW	IGHV3-11	IGHD1-7	IGHJ4	10	12	23	33
2	2.2024006166721728E-4	TGTGCGAAGGATCTGGGCAACAGCTGGGACCGCCTTGAGTACTGG	CAKDLGNSWDRLEYW	IGHV3-23	IGHD6-13	IGHJ4	13	16	26	34
2	2.2024006166721728E-4	TGTGCGAAATTCGAGGGGAACTACTATGCCTTTATTGCCTCATGG	CAKFEGNYYAFIASW	IGHV4-39	IGHD1-7	IGHJ4	6	16	23	42
2	2.2024006166721728E-4	TGTGCGAAACGGGGGGGAGTTACTACAAATGCTTATGATCTCTGG	CAKRGGVTTNAYDLW	IGHV3-23	IGHD3-16	IGHJ3	8	12	21	28
2	2.2024006166721728E-4	TGTGCGAAAGCCCGAAGTGGAAACAGTTATCATTACGACAACTGG	CAKARSGNSYHYDNW	IGHV3-23	IGHD3-16	IGHJ4	9	24	34	36
2	2.2024006166721728E-4	TGTGCGAAAGATTTATGGGCGGGGAGCTCCCCCTTTGACTACTGG	CAKDLWAGSSPFDYW	IGHV3-30	IGHD1-26	IGHJ4	11	24	30	32
2	2.2024006166721728E-4	TGTGCGAAAGATCAGGACAACTGGAACAATAACTTTGACTACTGG	CAKDQDNWNNNFDYW	IGHV3-64	IGHD1-1	IGHJ4	12	16	26	31
2	2.2024006166721728E-4	TGTGCGAAAGAGTCCTCTATAGTGGCAACTGAACTTGACTACTGG	CAKESSIVATELDYW	IGHV4-31	IGHD5-12	IGHJ4	10	17	25	34
2	2.2024006166721728E-4	TGTGCACGTGAAGATATGGTTCGGGGAGTTACCCTTGACTACTGG	CAREDMVRGVTLDYW	IGHV2-26	IGHD3-10	IGHJ4	7	14	30	34
2	2.2024006166721728E-4	TGTGCACGGACTCGTATAGCAGCAGCTGTAGCGCTTGACTACTGG	CARTRIAAAVALDYW	IGHV2-26	IGHD6-13	IGHJ4	16	17	27	34
2	2.2024006166721728E-4	TGTGCACACAGGAGAGCGGGGTGGGAGCTACTATTTAGCTCCTGG	CAHRRAGWELLFSSW	IGHV2-5	IGHD1-26	IGHJ5	10	20	32	40
2	2.2024006166721728E-4	TGTGCAAGGGGGTTAGGGTTCGGGGAGTACTACTTTGACTACTGG	CARGLGFGEYYFDYW	IGHV3-13	IGHD3-10	IGHJ4	7	16	24	25
2	2.2024006166721728E-4	TGTGCAAGAGGGTTTCGGTACTACGGTTCGGGAACTGACTGCTGG	CARGFRYYGSGTDCW	IGHV3-74	IGHD3-10	IGHJ4	9	18	31	35
2	2.2024006166721728E-4	TGTGGGAGACTGAGTCGAGGGTCCTCTTTTTTCTTTGACGCCTGG	CGRLSRGSSFFFDAW	IGHV4-4	IGHD3-3	IGHJ4	8	26	30	32
2	2.2024006166721728E-4	TGTATGAGAGGTGGTCGTGGGAACTACTACGGTCGGGACTTCTGG	CMRGGRGNYYGRDFW	IGHV3-21	IGHD1-26	IGHJ4	9	16	30	36
2	2.2024006166721728E-4	TGTACCACCCCTGGGCCGTGGCTGGTAGGGCGATTTGGCTACTGG	CTTPGPWLVGRFGYW	IGHV3-15	IGHD6-19	IGHJ4	7	17	26	33
2	2.2024006166721728E-4	TGTACGAGAGGAGCAGTGGCTGGAAGAAACGTCATGGACGTCTGG	CTRGAVAGRNVMDVW	IGHV3-21	IGHD6-19	IGHJ6	9	11	22	32
2	2.2024006166721728E-4	TGCGCGAGAGGAGCAGTGGGTGGCAAGAACGTTTTGGACGTCTGG	CARGAVGGKNVLDVW	IGHV4-34	IGHD6-19	IGHJ6	10	11	22	34
2	2.2024006166721728E-4	TGCGCGAGAGATCTTTCGCAAGTGGGGAGAGGTTTTGATCTCTGG	CARDLSQVGRGFDLW	IGHV1-69D	IGHD1-26	IGHJ3	19	20	25	32
2	2.2024006166721728E-4	TGTGTCAGAGGTAACTGGCACGAAGTGGGTACCGACTACTGG	CVRGNWHEVGTDYW	IGHV3-35	IGHD1-20	IGHJ4	8	11	22	33
2	2.2024006166721728E-4	TGTGCTGGAGCAGTGGCCGTGGGAAGCTGGTTCGACCCCTGG	CAGAVAVGSWFDPW	IGHV4-39	IGHD6-19	IGHJ5	4	8	16	26
2	2.2024006166721728E-4	TGTGCTAGATCCGCGGACTATTATTACGGTATGGACGTCTGG	CARSADYYYGMDVW	IGHV3-49	IGHD3-22	IGHJ6	8	20	26	30
2	2.2024006166721728E-4	TGTGCCAGTGGCGTAGGGTACGGGGCCTACTTTGACTACTGG	CASGVGYGAYFDYW	IGHV4-31	IGHD6-19	IGHJ4	4	5	11	26
2	2.2024006166721728E-4	TGTGCCAGAGAGGATGACTACGGTGACTACTTCGACTACTGG	CAREDDYGDYFDYW	IGHV4-30-2	IGHD4-17	IGHJ1	10	13	22	23
2	2.2024006166721728E-4	TGTGCGGGAAGCACGTATTACTCGAACTACATGGACGTCTGG	CAGSTYYSNYMDVW	IGHV1-58	IGHD3-10	IGHJ6	6	12	21	25
2	2.2024006166721728E-4	TGTGCGATTTCCCTTCTATGGTTCGGGGAGTTATTATCGTGG	CAISLLWFGELLSW	IGHV3-30	IGHD3-10	IGHJ4	6	15	36	39
2	2.2024006166721728E-4	TGTGCGACACTAGCGCTGGGGGACTGGTCCTTTGACTACTGG	CATLALGDWSFDYW	IGHV3-21	IGHD3-16	IGHJ4	6	16	22	29
2	2.2024006166721728E-4	TGTGCGACACATGCACGGGGAAGGACCTACTTCAAGTCCTGG	CATHARGRTYFKSW	IGHV4-39	IGHD3-10	IGHJ5	12	15	20	37
2	2.2024006166721728E-4	TGTGCGACAGTCCCATGGTCCTTCCGGGACTTGTTAAAGTGG	CATVPWSFRDLLKW	IGHV3-21	IGHD1-14	IGHJ4	6	21	26	39
2	2.2024006166721728E-4	TGTGCGAGTTTTGGGGTTCGGGGAGGCGGATTTGACTACTGG	CASFGVRGGGFDYW	IGHV4-34	IGHD3-10	IGHJ4	7	14	24	30
2	2.2024006166721728E-4	TGTGCGAGGCTGTCTGGCTGGAACCAGGCCCTAGAGTACTGG	CARLSGWNQALEYW	IGHV4-59	IGHD1-20	IGHJ4	7	17	23	36
2	2.2024006166721728E-4	TGTGCGAGGGAGGTCACTATGGATATCGGTATGGACGTCTGG	CAREVTMDIGMDVW	IGHV1-46	IGHD3-10	IGHJ6	7	15	21	30
2	2.2024006166721728E-4	TGTGCGAGATCTTGGTGGCTACGAGGAGAATTTGACTACTGG	CARSWWLRGEFDYW	IGHV3-21	IGHD5-12	IGHJ4	8	14	23	30
2	2.2024006166721728E-4	TGTGCGAGATCGATGGGGGTTATTGGTGCTTTTGATATGTGG	CARSMGVIGAFDMW	IGHV3-33	IGHD3-22	IGHJ3	8	17	23	26
2	2.2024006166721728E-4	TGTGCGAGACTCCATAGCAGCAGCTGGTACTGGGACTACTGG	CARLHSSSWYWDYW	IGHV3-21	IGHD6-13	IGHJ4	8	13	29	33
2	2.2024006166721728E-4	TGTGCGAGACCCCGTAGTGGTTATTACTACCACGACTACTGG	CARPRSGYYYHDYW	IGHV3-30	IGHD3-22	IGHJ4	8	13	29	33
2	2.2024006166721728E-4	TGTGCGAGACGTAGCAGCAGCCAGTTCTACTTTGACTACTGG	CARRSSSQFYFDYW	IGHV4-39	IGHD6-13	IGHJ4	9	11	20	22
2	2.2024006166721728E-4	TGTGCGAGACGGGGGGACTACTACTACGGTATGGACGTCTGG	CARRGDYYYGMDVW	IGHV5-51	IGHD3-16	IGHJ6	9	10	14	16
2	2.2024006166721728E-4	TGTGCGAGACATTTTGCTAAGGATACGGGGATTGACTACTGG	CARHFAKDTGIDYW	IGHV5-10-1	IGHD2-15	IGHJ4	11	19	24	31
2	2.2024006166721728E-4	TGTGCGAGACAGTGGCAGCAGGTGGCCGGCTTTGACTCCTGG	CARQWQQVAGFDSW	IGHV4-39	IGHD6-13	IGHJ4	10	14	24	29
2	2.2024006166721728E-4	TGTGCGAGAGTGGCGATGGACAGCTGGTACTTTGACTACTGG	CARVAMDSWYFDYW	IGHV3-33	IGHD2-2	IGHJ4	9	20	26	27
2	2.2024006166721728E-4	TGTGCGAGAGTGGGTGGTGGTAGCTGGGACTTTGACTACTGG	CARVGGGSWDFDYW	IGHV3-21	IGHD2-15	IGHJ4	9	13	25	28
2	2.2024006166721728E-4	TGTGCGAGAGTATCAGATTTTTGGAGTGGTTATTCTGACTGG	CARVSDFWSGYSDW	IGHV4-4	IGHD3-3	IGHJ4	9	15	33	37
2	2.2024006166721728E-4	TGTGCGAGAGCTCTAGTGGGAGCTTTGCTCTTTGACTACTGG	CARALVGALLFDYW	IGHV5-10-1	IGHD1-26	IGHJ4	8	13	23	29
2	2.2024006166721728E-4	TGTGCGAGAGCCCTGGCTGGTTACTACTACATGGACGTCTGG	CARALAGYYYMDVW	IGHV1-8	IGHD6-19	IGHJ6	13	14	20	21
2	2.2024006166721728E-4	TGTGCGAGAGCCCGAGATGGCTACAACCCCAGTGACTACTGG	CARARDGYNPSDYW	IGHV3-30	IGHD5-24	IGHJ4	9	13	25	32
2	2.2024006166721728E-4	TGTGCGAGAGCGGAATATGGTTTGGGGAACTTTGACTACTGG	CARAEYGLGNFDYW	IGHV1-3	IGHD3-10	IGHJ4	9	15	27	28
2	2.2024006166721728E-4	TGTGCGAGAGCAGTGGTTATTCCCTACTACTTTGACTACTGG	CARAVVIPYYFDYW	IGHV4-4	IGHD3-22	IGHJ4	9	11	20	24
2	2.2024006166721728E-4	TGTGCGAGAGAGGTACTCCCTAGTGATGCTTTTGATATCTGG	CAREVLPSDAFDIW	IGHV1-69	IGHD2-15	IGHJ3	10	13	18	23
2	2.2024006166721728E-4	TGTGCGAGAGAGGTACTCCCTAGTGATGCTTTTGATATCTGG	CAREVLPSDAFDIW	IGHV4-31	IGHD2-15	IGHJ3	10	13	18	23
2	2.2024006166721728E-4	TGTGCGAGAGAAGGGTATAGCAGCAGCTGGTACGCCTACTGG	CAREGYSSSWYAYW	IGHV3-21	IGHD6-13	IGHJ4	10	12	33	35
2	2.2024006166721728E-4	TGTGCGAAGACTCCTCCCAGCCGGAACTGGTTCGACCCCTGG	CAKTPPSRNWFDPW	IGHV3-23	IGHD1-26	IGHJ5	7	13	18	24
2	2.2024006166721728E-4	TGTGCGAAACTTTTAAACCACTGGGATGCTCTTGATCTCTGG	CAKLLNHWDALDLW	IGHV3-30	IGHD3-22	IGHJ3	6	15	21	24
2	2.2024006166721728E-4	TGTGCGAAAGAGTCTACCATGCTTCGGGTATTTGACTACTGG	CAKESTMLRVFDYW	IGHV3-23	IGHD3-10	IGHJ4	10	14	27	30
2	2.2024006166721728E-4	TGTGCGAAAATGAAGCAGTGGCTGGATTTGGGAGACTACTGG	CAKMKQWLDLGDYW	IGHV3-30	IGHD6-19	IGHJ4	6	13	24	33
2	2.2024006166721728E-4	TGTGCACGCAGACTATCGCAGCTCGCCAGCTTTGACTACTGG	CARRLSQLASFDYW	IGHV2-5	IGHD6-6	IGHJ4	12	13	24	29
2	2.2024006166721728E-4	TGTGCACGGTCTTACGTATTTCGTCTAGCTTTTGATATCTGG	CARSYVFRLAFDIW	IGHV2-26	IGHD3-10	IGHJ3	8	12	19	27
2	2.2024006166721728E-4	TGTGCACGGCACTACGGTGACTCGCCCCGGTTTGACTACTGG	CARHYGDSPRFDYW	IGHV2-70	IGHD4-17	IGHJ4	8	10	21	30
2	2.2024006166721728E-4	TGTGCACGGGGGTATAGCAGTGGCCAACCCTTTGACTACTGG	CARGYSSGQPFDYW	IGHV2-26	IGHD6-19	IGHJ4	8	9	23	29
2	2.2024006166721728E-4	TGTGCACGGGAGTCCGTGGCCCTTGTGGGTTGGGACTACTGG	CARESVALVGWDYW	IGHV2-26	IGHD2-21	IGHJ4	8	22	27	33
2	2.2024006166721728E-4	TGTGCAACAGTCTCGAGCGTCCTAATCGGTGGCCCAAACTGG	CATVSSVLIGGPNW	IGHV1-24	IGHD4-23	IGHJ4	9	26	31	37
2	2.2024006166721728E-4	TGTGCAACAGTGGGTTTGTACTACTACGGTATGGACGTCTGG	CATVGLYYYGMDVW	IGHV1-69-2	IGHD3-16	IGHJ6	9	13	17	18
2	2.2024006166721728E-4	TGTGCAAAAACGGACGACCTCTACGCCCCCATACACGTCTGG	CAKTDDLYAPIHVW	IGHV1-24	IGHD5-24	IGHJ6	6	18	24	34
2	2.2024006166721728E-4	TGTGCAAAAACGGACGACCTCTACGCCCCCATACACGTCTGG	CAKTDDLYAPIHVW	IGHV3-43	IGHD5-24	IGHJ6	8	18	24	34
2	2.2024006166721728E-4	TGTACTAAAGACGGGCCCTTCTACGGTCGGACGTTGAATTGG	CTKDGPFYGRTLNW	IGHV3-23	IGHD4-17	IGHJ4	10	20	26	39
2	2.2024006166721728E-4	TGTACAAAACTCGACATTCTGAGCGGTGACTTTGACTACTGG	CTKLDILSGDFDYW	IGHV3-9	IGHD4-17	IGHJ4	8	23	27	28
2	2.2024006166721728E-4	TGTGTCACGCCCCGCAGGAACTGGTCCGGCGACTACTGG	CVTPRRNWSGDYW	IGHV3-15	IGHD1-20	IGHJ4	2	18	23	30
2	2.2024006166721728E-4	TGTGTGCGGACATTGGAGTTCCAGGAGATTGACTTCTGG	CVRTLEFQEIDFW	IGHV2-70	IGHD1-7	IGHJ4	3	16	23	28
2	2.2024006166721728E-4	TGTGTGAGCATATTTCGGGGCAGCAGCTGGAACTACTGG	CVSIFRGSSWNYW	IGHV3-11	IGHD6-13	IGHJ4	7	19	29	31
2	2.2024006166721728E-4	TGTGCGCGAGGGAGCAGCAGCTGGCCTTTTGACTACTGG	CARGSSSWPFDYW	IGHV1-8	IGHD6-13	IGHJ4	10	12	23	27
2	2.2024006166721728E-4	TGTGCGCACAAAACGAGCAGAACCTCTTTCGGCTACTGG	CAHKTSRTSFGYW	IGHV2-5	IGHD6-6	IGHJ4	9	12	17	32
2	2.2024006166721728E-4	TGTGCGGCAGCTAGGGGGTCCGATGCTTTTGATATCTGG	CAAARGSDAFDIW	IGHV1-58	IGHD2-15	IGHJ3	9	10	14	21
2	2.2024006166721728E-4	TGTGCGACCGACAGCGCCAGCTGGGGTCTAGACTACTGG	CATDSASWGLDYW	IGHV3-11	IGHD2-2	IGHJ4	6	17	23	30
2	2.2024006166721728E-4	TGTGCGAGGACCCCGGAGGATGGGAGACGGGACTACTGG	CARTPEDGRRDYW	IGHV1-46	IGHD1-26	IGHJ4	7	20	25	30
2	2.2024006166721728E-4	TGTGCGAGATCGAAGGGAGCCACTCACTTTGACTACTGG	CARSKGATHFDYW	IGHV4-55	IGHD5-12	IGHJ4	9	17	23	25
2	2.2024006166721728E-4	TGTGCGAGACGCCGATATTTTGAGCCTTTTGATATCTGG	CARRRYFEPFDIW	IGHV1-69	IGHD3-9	IGHJ3	8	12	22	25
2	2.2024006166721728E-4	TGTGCGAGACGCCGATATTTTGAGCCTTTTGATATCTGG	CARRRYFEPFDIW	IGHV1-8	IGHD3-9	IGHJ3	12	13	22	25
2	2.2024006166721728E-4	TGTGCGAGAGGGTGGCTACGTTTACCTTTGGAATTCTGG	CARGWLRLPLEFW	IGHV3-21	IGHD5-12	IGHJ4	9	11	24	35
2	2.2024006166721728E-4	TGTGCGAGAGGGGACGCCTCAGTGGCTGGCCAGCACTGG	CARGDASVAGQHW	IGHV1-8	IGHD6-19	IGHJ1	10	19	28	29
2	2.2024006166721728E-4	TGTGCGAGAGGATCGGTGGGAGCCGCGTGTGACTACTGG	CARGSVGAACDYW	IGHV3-21	IGHD1-26	IGHJ4	9	15	22	29
2	2.2024006166721728E-4	TGTGCGAGAGATCAAAGGGGGACCAACTTTGACTACTGG	CARDQRGTNFDYW	IGHV4-4	IGHD3-16	IGHJ4	12	16	21	25
2	2.2024006166721728E-4	TGTGCGAGAGATGTATGGCAGCTCGGGTTTGACTACTGG	CARDVWQLGFDYW	IGHV3-30	IGHD6-6	IGHJ4	11	12	24	27
2	2.2024006166721728E-4	TGTGCGAGAGATACGGTTCGGGGAGATTTTGACTGCTGG	CARDTVRGDFDCW	IGHV4-31	IGHD3-10	IGHJ4	11	14	24	27
2	2.2024006166721728E-4	TGTGCGAGAGACTGGGGTGGGAGCTACTTTGACTACTGG	CARDWGGSYFDYW	IGHV5-10-1	IGHD1-26	IGHJ4	8	16	22	23
2	2.2024006166721728E-4	TGTGCGAGAGAGTTTGATTACTTCCCCACCGGCTACTGG	CAREFDYFPTGYW	IGHV3-30	IGHD3-16	IGHJ4	10	14	20	32
2	2.2024006166721728E-4	TGTGCGAGAGAGGGGAGTAGTGGTTATTTCTCTCCTTGG	CAREGSSGYFSPW	IGHV3-30	IGHD3-22	IGHJ4	10	15	27	36
2	2.2024006166721728E-4	TGTGCACGGGTGTACGGTCCCTACTACTTTGACTACTGG	CARVYGPYYFDYW	IGHV2-26	IGHD4-17	IGHJ4	8	12	17	21
2	2.2024006166721728E-4	TGTGCACGGGTGGGAGTAGGTATAGCAGCTGACTACTGG	CARVGVGIAADYW	IGHV2-70	IGHD6-13	IGHJ4	8	18	28	29
2	2.2024006166721728E-4	TGTGCACGGATACTTCCGAGCCTCGGTATGGACGTCTGG	CARILPSLGMDVW	IGHV2-26	IGHD1-14	IGHJ6	12	13	17	27
2	2.2024006166721728E-4	TGTGCACGGACCTACGGCCCGAATGCTTTTGATATCTGG	CARTYGPNAFDIW	IGHV2-26	IGHD4-17	IGHJ3	9	11	16	22
2	2.2024006166721728E-4	TGTGCACGGACCCCCCCGCACGGTGGTAAGGACTACTGG	CARTPPHGGKDYW	IGHV2-26	IGHD4-23	IGHJ4	9	19	28	30
2	2.2024006166721728E-4	TGTGCACGGACCCAGTATAGCAGCCCGTTCGACCCCTGG	CARTQYSSPFDPW	IGHV2-70	IGHD6-6	IGHJ5	9	13	23	26
2	2.2024006166721728E-4	TGTGCACGGACGCCACGCGGTTTCTTCTTTGACTACTGG	CARTPRGFFFDYW	IGHV2-26	IGHD1-14	IGHJ4	9	12	21	26
2	2.2024006166721728E-4	TGTGCAGGTTCGCGGTGGCTGATTCCCTTTGACTACTGG	CAGSRWLIPFDYW	IGHV1-24	IGHD6-19	IGHJ4	5	14	20	26
2	2.2024006166721728E-4	TGTGCAACGGGGGGTGGAGCGCCGGGGTTCCATCACTGG	CATGGGAPGFHHW	IGHV1-24	IGHD2-15	IGHJ1	7	12	16	27
2	2.2024006166721728E-4	TGTACCACACACCTGTACCCATGGTACTTCGATCTCTGG	CTTHLYPWYFDLW	IGHV3-15	.	IGHJ2	15	-1	-1	21
2	2.2024006166721728E-4	TGTGTAAGAGGGGCTTACGGTGGTATGGACCACTGG	CVRGAYGGMDHW	IGHV3-13	IGHD4-23	IGHJ4	9	15	24	27
2	2.2024006166721728E-4	TGTGCCGGGGAGCTACTTTGGGCTTTTGATATCTGG	CAGELLWAFDIW	IGHV3-48	IGHD1-26	IGHJ3	4	7	16	21
2	2.2024006166721728E-4	TGTGCCGGGGAGCTACTTGGGGGGTTCGACCCCTGG	CAGELLGGFDPW	IGHV3-30	IGHD1-26	IGHJ5	4	7	16	22
2	2.2024006166721728E-4	TGTGCGGGGGAGCTCCTTGATGCTTTTGATATCTGG	CAGELLDAFDIW	IGHV3-30	IGHD1-26	IGHJ3	5	7	13	17
2	2.2024006166721728E-4	TGTGCGGGAGCCTATCTGTATGCTTTTGATATCTGG	CAGAYLYAFDIW	IGHV1-46	IGHD3-22	IGHJ3	9	11	15	19
2	2.2024006166721728E-4	TGTGCGAGACTAGTGGTAACCCGGTTCGACCCCTGG	CARLVVTRFDPW	IGHV1-69	IGHD4-23	IGHJ5	8	12	19	22
2	2.2024006166721728E-4	TGTGCGAGAGATTATTACAACTACTTTCCTTACTGG	CARDYYNYFPYW	IGHV3-53	IGHD3-10	IGHJ4	11	12	17	19
2	2.2024006166721728E-4	TGTGCGAGAGATATGGGGGGCTCTTTCGGCCCCTGG	CARDMGGSFGPW	IGHV3-21	IGHD3-16	IGHJ5	11	13	18	24
2	2.2024006166721728E-4	TGTGCGAGAGACCACGGTGGGGTCTCCGGCTACTGG	CARDHGGVSGYW	IGHV4-31	IGHD4-23	IGHJ4	10	13	19	29
2	2.2024006166721728E-4	TGTGCGAGAAGGAAAGGCGACTACTTTGAATACTGG	CARRKGDYFEYW	IGHV4-39	.	IGHJ4	8	-1	-1	19
2	2.2024006166721728E-4	TGTGCGAAGGAGTATAGCAGCAGCCTTGACTACTGG	CAKEYSSSLDYW	IGHV3-64	IGHD6-13	IGHJ4	6	11	23	25
2	2.2024006166721728E-4	TGTGCGAAGGAGGCAGTGGCTAGCCTTGACTACTGG	CAKEAVASLDYW	IGHV3-30	IGHD6-19	IGHJ4	6	12	20	25
2	2.2024006166721728E-4	TGTGCGAAAGATCGCGGTGGGAGCTACTACCGCTGG	CAKDRGGSYYRW	IGHV3-23	IGHD1-26	IGHJ5	12	16	27	28
2	2.2024006166721728E-4	TGTGCACGGTCCCCTAGAGGGATAGAAGATTACTGG	CARSPRGIEDYW	IGHV2-70	IGHD2-15	IGHJ4	8	12	16	30
2	2.2024006166721728E-4	TGTGCACGGGCAGTGGCTGGTATCGAGGATATCTGG	CARAVAGIEDIW	IGHV2-70	IGHD6-19	IGHJ3	8	9	21	27
2	2.2024006166721728E-4	TGTGCAGGGGAGCTACTCTTTGCTTTTGATATCTGG	CAGELLFAFDIW	IGHV3-30	IGHD1-26	IGHJ3	4	7	16	20
2	2.2024006166721728E-4	TGTGCAACAGATCCGAACTGGGGGTTAGACTACTGG	CATDPNWGLDYW	IGHV1-69-2	IGHD7-27	IGHJ4	12	15	22	27
2	2.2024006166721728E-4	TGTGGGGTGGACAGTGGTGGTTCTTTACAATACTGG	CGVDSGGSLQYW	IGHV3-53	IGHD2-15	IGHJ4	3	12	20	30
2	2.2024006166721728E-4	TGTGGGACACATTCTAGATCCAGGCCAATTGCGTGG	CGTHSRSRPIAW	IGHV4-31	IGHD1-7	IGHJ4	3	14	22	33
2	2.2024006166721728E-4	TGTGGAAGAGATCTGTCAGGAAGGGAAGACCACTGG	CGRDLSGREDHW	IGHV3-74	.	IGHJ4	13	-1	-1	27
2	2.2024006166721728E-4	TGTACAACATCGAGCACCTGGCACGCACCTGGCTGG	CTTSSTWHAPGW	IGHV1-67	IGHD6-13	IGHJ4	2	12	28	32
2	2.2024006166721728E-4	TGTGCCCGAGATGCCTGGGGAATTGACTACTGG	CARDAWGIDYW	IGHV3-30	IGHD7-27	IGHJ4	11	14	20	22
2	2.2024006166721728E-4	TGTGCCAGGGATAACTGGGGAGTTGACGTCTGG	CARDNWGVDVW	IGHV3-30	IGHD7-27	IGHJ4	11	12	20	22
2	2.2024006166721728E-4	TGTGCCAGAGATAATTGGGGAGTTGACTACTGG	CARDNWGVDYW	IGHV3-30	IGHD3-10	IGHJ4	11	16	21	22
2	2.2024006166721728E-4	TGTGCCAGAGATAACTGGGGAGTTGATTACTGG	CARDNWGVDYW	IGHV3-74	IGHD7-27	IGHJ4	11	12	20	22
2	2.2024006166721728E-4	TGTGCCAGAGATAACTGGGGAGTTGACTACTGG	CARDNWGVDYW	IGHV3-38	.	IGHJ4	17	-1	-1	22
2	2.2024006166721728E-4	TGTGCGACACGAGGTGGGACCTACCCGAACTGG	CATRGGTYPNW	IGHV3-21	IGHD1-26	IGHJ1	6	13	23	28
2	2.2024006166721728E-4	TGTGCGAGACGGGGAGACTACTTCGTCTCCTGG	CARRGDYFVSW	IGHV5-10-1	IGHD3-10	IGHJ4	9	10	15	16
2	2.2024006166721728E-4	TGTGCGAGAGATAACTGGGGAGTTGACTACTGG	CARDNWGVDYW	IGHV3-48	IGHD7-27	IGHJ4	11	12	20	22
2	2.2024006166721728E-4	TGTGCGAGAGATAACTGGGGAATTGAGAACTGG	CARDNWGIENW	IGHV3-30	IGHD7-27	IGHJ4	11	12	20	28
2	2.2024006166721728E-4	TGTGCGAGAGATAACTACGGAATTGACTACTGG	CARDNYGIDYW	IGHV3-21	IGHD1-7	IGHJ4	11	12	18	22
2	2.2024006166721728E-4	TGTGCGAGAGATAACTACGGAATTGACTACTGG	CARDNYGIDYW	IGHV3-9	IGHD4-17	IGHJ4	12	13	19	22
2	2.2024006166721728E-4	TGTGTCGCTTGGGGCATAGGTGACTTCTGG	CVAWGIGDFW	IGHV1-18	IGHD2-2	IGHJ4	3	12	18	20
2	2.2024006166721728E-4	TGTGCCCCCGGTGGCGCCTTTGACTACTGG	CAPGGAFDYW	IGHV1-46	IGHD4-23	IGHJ4	4	8	13	17
2	2.2024006166721728E-4	TGTGCGCGAGCAGCCTTTATGGACGTCTGG	CARAAFMDVW	IGHV7-4-1	IGHD6-19	IGHJ6	9	10	14	18
2	2.2024006166721728E-4	TGTGCGAGACAAGGCTACATGGACGTCTGG	CARQGYMDVW	IGHV4-39	.	IGHJ6	10	-1	-1	14
2	2.2024006166721728E-4	TGTGCGAGAAGACGTAGTATGGACGTCTGG	CARRRSMDVW	IGHV4-34	IGHD1-7	IGHJ6	8	11	17	18
2	2.2024006166721728E-4	TGTGGGTATCCTTTGGTTCCGGTTTACTGG	CGYPLVPVYW	IGHV3-11	IGHD1-14	IGHJ4	3	13	23	24
2	2.2024006166721728E-4	TGTGCGCCGCATACTGATTGGGGCTGG	CAPHTDWGW	IGHV3-11	IGHD2-8	IGHJ4	5	8	13	23
2	2.2024006166721728E-4	TGTGCGCCGCATACTGATTGGGGCTGG	CAPHTDWGW	IGHV3-53	IGHD2-8	IGHJ4	5	8	13	23
2	2.2024006166721728E-4	TGTGCGCCACACGGACCCGGAACCTGG	CAPHGPGTW	IGHV3-33	IGHD1-14	IGHJ5	5	16	21	22
2	2.2024006166721728E-4	TGTGCAACTAGTGGTTCCCTATTTTGG	CATSGSLFW	IGHV3-74	IGHD1-14	IGHJ4	6	10	17	24
2	2.2024006166721728E-4	TGTGCAACCACAGCACTTGACTACTGG	CATTALDYW	IGHV1-69-2	IGHD5-18	IGHJ4	7	9	13	16
2	2.2024006166721728E-4	TGTGCAACAGGGTCCTTTGACTACTGG	CATGSFDYW	IGHV1-24	.	IGHJ4	9	-1	-1	14
2	2.2024006166721728E-4	TGCCGGGAAAATGTCGCCTACTGG	CRENVAYW	IGHV3-72	IGHD3-9	IGHJ4	1	7	15	17
2	2.2024006166721728E-4	TGTACACTTTTTGGAGACTGG	CTLFGDW	IGHV3-21	IGHD3-3	IGHJ4	2	7	15	16
1	1.1012003083360864E-4	TGTACTAGAGATCGGGCCGAAATTCCTATGGTTCGGGGAGTTATTATAAGGTGGAAAGAATATTACTACTACTACTACGGTATGGACGTCTGG	CTRDRAEIPMVRGVIIRWKEYYYYYYGMDVW	IGHV3-49	IGHD3-10	IGHJ6	12	21	48	58
1	1.1012003083360864E-4	TGTGCGAGAGATAAACCCCCCGGACACGATCGGAGTGAACTAATTATGATTACGTTTGGGGGAGTTATGGAGGGTGCTTTTGATATCTGG	CARDKPPGHDRSELIMITFGGVMEGAFDIW	IGHV1-69	IGHD3-16	IGHJ3	11	42	67	74
1	1.1012003083360864E-4	TGTGTGAGGAGGGATAAGCTTGTCGTGGGTCTCGGGTCGGATATTTTGACTGCTTATTCAAGGTATTACTACTACATGGACGTCTGG	CVRRDKLVVGLGSDILTAYSRYYYYMDVW	IGHV3-16	IGHD3-9	IGHJ6	7	39	57	66
1	1.1012003083360864E-4	TGTGTAAAGGGGGGCGCTCTCGTCCCGAATAACGATTTTTGGAGTGGTGGGAGTGGGGCGACATTCTATTACGGTGTGGACGTCTGG	CVKGGALVPNNDFWSGGSGATFYYGVDVW	IGHV3-43	IGHD3-3	IGHJ6	7	31	47	76
1	1.1012003083360864E-4	TGTGCGAGAGTCCCTTTCCCTTATCTCGGAACCCTACAGCACGATGAAACAACAGATAACTACTACTACTACGGTATGGACGTCTGG	CARVPFPYLGTLQHDETTDNYYYYGMDVW	IGHV4-31	IGHD1-14	IGHJ6	9	26	32	58
1	1.1012003083360864E-4	TGTGCGAGAGCGGGTTGGTACTATGGTTCGGGGAGTTATGCGTTAGGTCCAGACTCAAAATACTACTACTACGGTATGGACGTCTGG	CARAGWYYGSGSYALGPDSKYYYYGMDVW	IGHV4-34	IGHD3-10	IGHJ6	9	18	38	60
1	1.1012003083360864E-4	TGTGCGAAAGATCAAGCGTATTACGATATTTTGACTGGTTATTTCCCGGGTGAACACGGCCGGGCCAATGATGCTTTTGATATCTGG	CAKDQAYYDILTGYFPGEHGRANDAFDIW	IGHV4-31	IGHD3-9	IGHJ3	12	16	42	67
1	1.1012003083360864E-4	TGTGCGAGACATCGGGTCGATATGATTACGTTTGGGGGAGTTATCGCCCCCGGAGAGTACTACTACTACGGTATGGACGTCTGG	CARHRVDMITFGGVIAPGEYYYYGMDVW	IGHV5-10-1	IGHD3-16	IGHJ6	11	20	45	57
1	1.1012003083360864E-4	TGTGCGAGAGGCCGAGACTACTCTGTATTACGATATTTTGACTGGTCTACTCCGCTAAGGCGCTTGGGGTGGTTCGACCCCTGG	CARGRDYSVLRYFDWSTPLRRLGWFDPW	IGHV1-8	IGHD3-9	IGHJ5	12	24	45	69
1	1.1012003083360864E-4	TGTGCGAGAGGGGACAGTATTGTAGTAGTACCAGCTGCTATGCCGGAGGCGGGCTACTACTACTACTACGGTATGGACGTCTGG	CARGDSIVVVPAAMPEAGYYYYYGMDVW	IGHV1-8	IGHD2-2	IGHJ6	10	17	45	54
1	1.1012003083360864E-4	TGTGCGAGAGATTTGAAGCATTACTATGATAGTAGTGGTTATTTTGGTTTAGGGCCCTACTACTACTACTACATGGACGTCTGG	CARDLKHYYDSSGYFGLGPYYYYYMDVW	IGHV4-31	IGHD3-22	IGHJ6	11	19	42	56
1	1.1012003083360864E-4	TGTGCGAGAGATCGTCCCTATTACGATTTTTGGAGTGGTTATTATAGTAGAGGGGTGAACTACTACTACGGTATGGACGTCTGG	CARDRPYYDFWSGYYSRGVNYYYGMDVW	IGHV4-31	IGHD3-3	IGHJ6	12	18	45	58
1	1.1012003083360864E-4	TGTGCGAAAGATCTCTCCGCGCTTCTTGCACTACCCAAAAAGGTTCTGCGGTCCAACTACTACTACTTCGGCATGGACGTCTGG	CAKDLSALLALPKKVLRSNYYYFGMDVW	IGHV3-53	IGHD3-3	IGHJ6	16	34	40	55
1	1.1012003083360864E-4	TGTGCAAAAGACACGAGATATTGTAGTAGTACCAGCTGCTATAGTTCGGGGGATTACTACTACTACTACGGTATGGACGTCTGG	CAKDTRYCSSTSCYSSGDYYYYYGMDVW	IGHV3-43	IGHD2-2	IGHJ6	10	16	41	52
1	1.1012003083360864E-4	TGTGCGAGATACGTAGTCCCGACCGAGTATTACGATATTTTGACTGGTTATTATAAGAAGAGGTACTACTTTGACTACTGG	CARYVVPTEYYDILTGYYKKRYYFDYW	IGHV4-55	IGHD3-9	IGHJ4	10	26	55	62
1	1.1012003083360864E-4	TGTGCGAGAGGCCGGGGGGGGTTCTATGATAGTAGTGGTTATTACGTAAATCCCTACTACTACTACTACATGGACGTCTGG	CARGRGGFYDSSGYYVNPYYYYYMDVW	IGHV1-8	IGHD3-22	IGHJ6	12	23	44	53
1	1.1012003083360864E-4	TGTGCGAGAGGGAATAACGTATTACTATGGTTCGGGGAGTTATACACCCCCGGGGATGGATACTACTACATGGACGTCTGG	CARGNNVLLWFGELYTPGDGYYYMDVW	IGHV4-34	IGHD3-10	IGHJ6	10	16	42	60
1	1.1012003083360864E-4	TGTGCGAGAGATGGGCTAAGCCCGCGCCTTGGCGGTATTACGATTTTTGGAGTGCCTACCATCGATGCTTTTGATATCTGG	CARDGLSPRLGGITIFGVPTIDAFDIW	IGHV4-31	IGHD3-3	IGHJ3	11	34	53	63
1	1.1012003083360864E-4	TGTGCGAGAGATACGGGAGGATATTGTAGTGGTGGTAGCTGCTACTATAAGGCTGACTACTACTACGGTATGGACGTCTGG	CARDTGGYCSGGSCYYKADYYYGMDVW	IGHV3-53	IGHD2-15	IGHJ6	11	17	45	55
1	1.1012003083360864E-4	TGTGCGAGAGACCTCCACCTTAAGTGGCTACAAAACCCTTGGGGTGACTACCCGCTGACTACCGGTTTTCTTGACTACTGG	CARDLHLKWLQNPWGDYPLTTGFLDYW	IGHV4-34	IGHD4-17	IGHJ4	14	42	50	70
1	1.1012003083360864E-4	TGTGCGAGAGAAAAAGTGGAATATTGTAGTGGTGGTAGCTGCTACCGGGACTTCTACTACTACTACTACATGGACGTCTGG	CAREKVEYCSGGSCYRDFYYYYYMDVW	IGHV4-31	IGHD2-15	IGHJ6	10	20	44	53
1	1.1012003083360864E-4	TGTGCAAAAGATATAAGTCGGTGGGGATATTGTAGTGGTGGTAGCTGCTACTTCTCCTACTACTACGGTATGGACGTCTGG	CAKDISRWGYCSGGSCYFSYYYGMDVW	IGHV3-43	IGHD2-15	IGHJ6	14	24	51	56
1	1.1012003083360864E-4	TGTGCGAGAGTCTCCCACGGTATTACGATTTTTGGAGTGGTTACTAAAACGGACTACTACTACGGTATGGACGTCTGG	CARVSHGITIFGVVTKTDYYYGMDVW	IGHV3-48	IGHD3-3	IGHJ6	9	19	42	52
1	1.1012003083360864E-4	TGTGCGAGAGCTATGCGCCAGTTCAATTACGATATTTTGACTGGTCCTAGAAAACCGTACAACTGGTTCGACCCCTGG	CARAMRQFNYDILTGPRKPYNWFDPW	IGHV4-34	IGHD3-9	IGHJ5	9	25	44	56
1	1.1012003083360864E-4	TGTGCGAGAGATTCCGCCCCCATGTATTACGATATTTTGACTGGTTATTCCCCTTCAGCTTCCCCTCCTGACTACTGG	CARDSAPMYYDILTGYSPSASPPDYW	IGHV3-48	IGHD3-9	IGHJ4	11	23	48	68
1	1.1012003083360864E-4	TGTGCGAGAGATCAGGGGGGTAATTACGATATTTTGACTGGTTATTCCAAATACTACTACTACTACATGGACGTCTGG	CARDQGGNYDILTGYSKYYYYYMDVW	IGHV4-31	IGHD3-9	IGHJ6	12	22	45	51
1	1.1012003083360864E-4	TGTGCGAGAGATGGGGTACTATGGTTCGGGGACCCCCGCGAAAGTAGTGGTTATAGGGCCCCTTCTTTTGATATCTGG	CARDGVLWFGDPRESSGYRAPSFDIW	IGHV1-46	IGHD3-10	IGHJ3	11	16	31	64
1	1.1012003083360864E-4	TGTGCGAGAGATGGGGTACTATGGTTCGGGGACCCCCGCGAAAGTAGTGGTTATAGGGCCCCTTCTTTTGATATCTGG	CARDGVLWFGDPRESSGYRAPSFDIW	IGHV3-53	IGHD3-10	IGHJ3	11	16	31	64
1	1.1012003083360864E-4	TGTGCGAGAGATACAGAGCAGCTGGTAAGGGATAACGGTGGTAACTACCGGGACTACTACTACGGTATGGACGTCTGG	CARDTEQLVRDNGGNYRDYYYGMDVW	IGHV3-53	IGHD4-23	IGHJ6	11	34	45	52
1	1.1012003083360864E-4	TGTGCGAGAGAGAGCTTCGAGGCCGATTGGTCTTTTACGATTTTTGGAGTGGCCCCCGCAGCGCCCTTTGACTACTGG	CARESFEADWSFTIFGVAPAAPFDYW	IGHV3-30	IGHD3-3	IGHJ4	10	34	51	65
1	1.1012003083360864E-4	TGTGCAAGAGGGGATCAATTACGATATTTTGACTACCCCTCCCAGGGTTACTACTACTACTACTACATGGACGTCTGG	CARGDQLRYFDYPSQGYYYYYYMDVW	IGHV4-34	IGHD3-9	IGHJ6	10	17	33	47
1	1.1012003083360864E-4	TGTACCACAGATATGTATAACCAGGGCCCTTATAACTGGAACGACGTCCCCTTCCCGTATGATGCTTTTGATATCTGG	CTTDMYNQGPYNWNDVPFPYDAFDIW	IGHV3-15	IGHD1-20	IGHJ3	15	30	47	58
1	1.1012003083360864E-4	TGTACCACAGATATGGGTGGGTTTTTGGAGTGGCTAAGGCCCCGCCCCCCGCCCGCCGCCGATGCTTTTGATATCTGG	CTTDMGGFLEWLRPRPPPAADAFDIW	IGHV3-15	IGHD3-3	IGHJ3	11	21	32	60
1	1.1012003083360864E-4	TGTGCGCGAGGGGGAGTGGGAGCTACATGGGCCTCGGTACTATTTGACGGTCTGCCTTACTACTTTGACTACTGG	CARGGVGATWASVLFDGLPYYFDYW	IGHV1-8	IGHD1-26	IGHJ4	10	14	25	57
1	1.1012003083360864E-4	TGTGCGCGAGGGGGAGTGGGAGCTACATGGGCCTCGGTACTATTTGACGGTCTGCCTTACTACTTTGACTACTGG	CARGGVGATWASVLFDGLPYYFDYW	IGHV3-23	IGHD1-26	IGHJ4	5	14	25	57
1	1.1012003083360864E-4	TGTGCGAGTTCCGAAGATGATATAGCGGCTCGTCGGGGGGCTAGTTACTACTACTACTACGGTATGGACGTCTGG	CASSEDDIAARRGASYYYYYGMDVW	IGHV4-4	IGHD6-6	IGHJ6	7	20	33	44
1	1.1012003083360864E-4	TGTGCGAGGTCAGGACCGGAACGCTCGATACTATGGTTCGGGGAGTTATTAGAGGTGGGGTGGTTCGACCCCTGG	CARSGPERSILWFGELLEVGWFDPW	IGHV4-4	IGHD3-10	IGHJ5	7	28	50	60
1	1.1012003083360864E-4	TGTGCGAGACAGGTTGGGGTAGTATTACAAGCTCCTAAATTTGGCTTGGACTACTACTACTACATGGACGTCTGG	CARQVGVVLQAPKFGLDYYYYMDVW	IGHV3-23	IGHD2-2	IGHJ6	6	18	36	49
1	1.1012003083360864E-4	TGTGCGAGACAGGACCTTAAAACGTATTACTATGATAGTAGTGGTTATTACCAAATGGGGGGCTTTGACTACTGG	CARQDLKTYYYDSSGYYQMGGFDYW	IGHV4-39	IGHD3-22	IGHJ4	10	17	50	62
1	1.1012003083360864E-4	TGTGCGAGAGTTTCTAGCGGCGCTACTATGATAGTAGTGGTTATTACAGGGATTTACTACTACATGGACGTCTGG	CARVSSGATMIVVVITGIYYYMDVW	IGHV4-34	IGHD3-22	IGHJ6	9	23	46	54
1	1.1012003083360864E-4	TGTGCGAGAGTTTCTAGCGGCACTACTATGATAGTAGTGGTTATTACAGGGAGTTACTACTACATGGACGTCTGG	CARVSSGTTMIVVVITGSYYYMDVW	IGHV3-33	IGHD3-22	IGHJ6	9	23	46	54
1	1.1012003083360864E-4	TGTGCGAGAGTTTCTAGCGGCACTACTATGATAGTAGTGGTTATTACAGGGAGTTACTACTACATGGACGTCTGG	CARVSSGTTMIVVVITGSYYYMDVW	IGHV4-34	IGHD3-22	IGHJ6	9	23	46	54
1	1.1012003083360864E-4	TGTGCGAGAGTTTCTAGCGGCACTACTATGATAGCAGTGGTTGTTACAGGGATTTACTACTACATGGACGTCTGG	CARVSSGTTMIAVVVTGIYYYMDVW	IGHV4-31	IGHD3-22	IGHJ6	9	23	46	54
1	1.1012003083360864E-4	TGTGCGAGAGTCCCACGTATTACGATTTTTGGAGTGGTTATGTCCAGACAATACTACTACGGTATGGACGTCTGG	CARVPRITIFGVVMSRQYYYGMDVW	IGHV3-33	IGHD3-3	IGHJ6	9	14	40	51
1	1.1012003083360864E-4	TGTGCGAGAGTGTCTAGCGGCGCAACTATGATAGTCGTGGTTGTTACAGGGACTTACTACTACATGGACGTCTGG	CARVSSGATMIVVVVTGTYYYMDVW	IGHV3-7	IGHD3-22	IGHJ6	9	24	46	54
1	1.1012003083360864E-4	TGTGCGAGAGTATCCAGCGGCCTTACTATGATAGTAGTGGTTATGACAGGGAGTTACTCCTACATGGACGTCTGG	CARVSSGLTMIVVVMTGSYSYMDVW	IGHV4-34	IGHD3-22	IGHJ6	9	22	43	54
1	1.1012003083360864E-4	TGTGCGAGAGGTTGGATTGTAGTAGTACCAGCTGCTCGTCAATATTACTACTACTACTACGGTATGGACGTCTGG	CARGWIVVVPAARQYYYYYYGMDVW	IGHV1-8	IGHD2-2	IGHJ6	10	15	35	40
1	1.1012003083360864E-4	TGTGCGAGAGGCATGAGCTATAGGATGGAACGACGTTTCGTCATTCCGCACTACTACTACTACATGGACGTCTGG	CARGMSYRMERRFVIPHYYYYMDVW	IGHV4-34	IGHD1-1	IGHJ6	11	25	35	49
1	1.1012003083360864E-4	TGTGCGAGAGGGGAAGACTACGGTGGTAATTCTCAATTAATTAGGTACTACTACTACTACGGTATGGACGTCTGG	CARGEDYGGNSQLIRYYYYYGMDVW	IGHV1-8	IGHD4-23	IGHJ6	10	15	28	45
1	1.1012003083360864E-4	TGTGCGAGAGGATTGTGGAGCTCTCTCGGCCCACAAACAACGAAAATGTACTACTACTACGGTATGGACGTCTGG	CARGLWSSLGPQTTKMYYYYGMDVW	IGHV4-34	IGHD2-21	IGHJ6	10	11	17	48
1	1.1012003083360864E-4	TGTGCGAGAGATCTAAGACCACCGAATGTATTACGATATTTTGACTGGTTCCTCATCGCTGCTTTTGATATCTGG	CARDLRPPNVLRYFDWFLIAAFDIW	IGHV4-31	IGHD3-9	IGHJ3	13	27	49	59
1	1.1012003083360864E-4	TGTGCGAGAGATCCTGGCAGGGACCAAGTGATTGGCGTCCGAAGCTACAACTTCTATTACTACATGGACGTCTGG	CARDPGRDQVIGVRSYNFYYYMDVW	IGHV3-21	IGHD6-6	IGHJ6	12	35	40	45
1	1.1012003083360864E-4	TGTGCGAGAGATCCTGGCAGGGACCAAGTGATTGGCGTCCGAAGCTACAACTTCTATTACTACATGGACGTCTGG	CARDPGRDQVIGVRSYNFYYYMDVW	IGHV4-31	IGHD6-6	IGHJ6	12	35	40	45
1	1.1012003083360864E-4	TGTGCGAGAGATCCCGCGGCTCCCGAGGCGGTGGTAAGGATCTTCCTTGACTACTACTACGGTATGGACGTCTGG	CARDPAAPEAVVRIFLDYYYGMDVW	IGHV4-31	IGHD4-23	IGHJ6	12	28	36	49
1	1.1012003083360864E-4	TGTGCGAGAGATGGACCCTACGATTCGTATTACGATATTTTGACTGGTTATTATAAGAACTGGTTCGACTCCTGG	CARDGPYDSYYDILTGYYKNWFDSW	IGHV3-53	IGHD3-9	IGHJ5	11	25	55	57
1	1.1012003083360864E-4	TGTGCGAGAGATGGACCCTACGATTCGTATTACGATATTTTGACTGGTTATTATAAGAACTGGTTCGACCCCTGG	CARDGPYDSYYDILTGYYKNWFDPW	IGHV1-46	IGHD3-9	IGHJ5	11	25	55	57
1	1.1012003083360864E-4	TGTGCGAGAGATGGACCCTACGATTCGTATTACGATATTTTGACTGGTTATTATAAGAACTGGTTCGACCCCTGG	CARDGPYDSYYDILTGYYKNWFDPW	IGHV4-31	IGHD3-9	IGHJ5	11	25	55	57
1	1.1012003083360864E-4	TGTGCACACGGATCAATTGAGGTTTACTATGATAGTAGTGATTATCGCCAATCAGAAATATGGTTCGACCCCTGG	CAHGSIEVYYDSSDYRQSEIWFDPW	IGHV2-5	IGHD3-22	IGHJ5	8	23	44	60
1	1.1012003083360864E-4	TGTGCAAGAGTGTCTTACTATGATAGTAGTGGTTATTCTATTGGAATCTCCTTGTACTGGTACTTCGATCTCTGG	CARVSYYDSSGYSIGISLYWYFDLW	IGHV3-13	IGHD3-22	IGHJ2	9	14	36	54
1	1.1012003083360864E-4	TGTGCAAGAGGTACACCCCGGAGGATAGCAGCAGCTGGACGCAGAGACTACTACTACTACTACATGGACGTCTGG	CARGTPRRIAAAGRRDYYYYYMDVW	IGHV3-13	IGHD6-13	IGHJ6	9	24	37	46
1	1.1012003083360864E-4	TGTGCAAGAGGGGTTACGTGGACGAGGTACTATGGTTCGGGGAGTTACCTACTATACTACGGTATGGACGTCTGG	CARGVTWTRYYGSGSYLLYYGMDVW	IGHV3-13	IGHD3-10	IGHJ6	9	27	46	48
1	1.1012003083360864E-4	TGTGTGAGACTTTTATGGTTCGGGGAGTTATCATCACCACCAGTTGTTAATTACTGCTACATGGACGTCTGG	CVRLLWFGELSSPPVVNYCYMDVW	IGHV3-35	IGHD3-10	IGHJ6	8	13	30	51
1	1.1012003083360864E-4	TGTGCGACAACTTCAGGCCGGGCAGGCTTACCACCAACTGCTATCGGGATCCTTAGTGCTTTTGATTTCTGG	CATTSGRAGLPPTAIGILSAFDFW	IGHV4-4	IGHD6-19	IGHJ3	6	28	43	56
1	1.1012003083360864E-4	TGTGCGAGCGGCCACCCATCAACCGATCCCCTATGGTTCGGGGAGTTAAGACCGACTGCTTTTGATATCTGG	CASGHPSTDPLWFGELRPTAFDIW	IGHV4-34	IGHD3-10	IGHJ3	12	30	47	56
1	1.1012003083360864E-4	TGTGCGAGGCCTAGAGAGGAAACTTCTTGTACTGGTGGTAGCTGCTACGACCCGATTGGTTTTGATATATGG	CARPREETSCTGGSCYDPIGFDIW	IGHV4-31	IGHD2-15	IGHJ3	7	26	47	59
1	1.1012003083360864E-4	TGTGCGAGGCGGGGCGTGGGGAATATGATTACGTTTGGGGGAGTTATCGTCTATGATGCTTTTGATATCTGG	CARRGVGNMITFGGVIVYDAFDIW	IGHV1-69	IGHD3-16	IGHJ3	7	23	49	52
1	1.1012003083360864E-4	TGTGCGAGGCGGGGCGTGGGGAATATGATTACGTTTGGGGGAGTTATCGTCTATGATGCTTTTGATATCTGG	CARRGVGNMITFGGVIVYDAFDIW	IGHV4-59	IGHD3-16	IGHJ3	7	23	49	52
1	1.1012003083360864E-4	TGTGCGAGATTGGGGGGCAGCAGCAGCTGGTATTACCCCCATGGGTACTACTACTACGGTATGGACGTCTGG	CARLGGSSSWYYPHGYYYYGMDVW	IGHV4-55	IGHD6-13	IGHJ6	9	18	31	45
1	1.1012003083360864E-4	TGTGCGAGATGGCGGACCCCGGGGGCCCTATGGTTCGGGGAATCTGTAGTAGTTCAGTACTTTGACTACTGG	CARWRTPGALWFGESVVVQYFDYW	IGHV7-81	IGHD3-10	IGHJ4	9	27	40	57
1	1.1012003083360864E-4	TGTGCGAGACTTGGGATGGGGGGGTACGATATTTTGACTGGTTATCAAACGGCCTCGGCTTTTGATATCTGG	CARLGMGGYDILTGYQTASAFDIW	IGHV4-39	IGHD3-9	IGHJ3	9	24	44	57
1	1.1012003083360864E-4	TGTGCGAGACATCCAGCGGCATATTATTATGATACTAATGGTTATTACGGTGGGGCCTGGTTCGACCCCTGG	CARHPAAYYYDTNGYYGGAWFDPW	IGHV4-39	IGHD3-22	IGHJ5	11	21	47	56
1	1.1012003083360864E-4	TGTGCGAGACATGCCCTCCTCTTCGATAGTAGTGGTTATTACCCTTCTTACTACTTCTACATGGACGTCTGG	CARHALLFDSSGYYPSYYFYMDVW	IGHV4-39	IGHD3-22	IGHJ6	12	24	41	48
1	1.1012003083360864E-4	TGTGCGAGACAGCCCTTTCCGGAGTATTACTATGATAGTAGTGGTTACCCATACGGGGGCTTTGACTACTGG	CARQPFPEYYYDSSGYPYGGFDYW	IGHV4-39	IGHD3-22	IGHJ4	10	23	46	59
1	1.1012003083360864E-4	TGTGCGAGAGTATCGACGTATTACGATATTTTGACTGGTTATTATAGGGCCTCGGGAGAGGCCAACTACTGG	CARVSTYYDILTGYYRASGEANYW	IGHV1-2	IGHD3-9	IGHJ4	9	15	45	64
1	1.1012003083360864E-4	TGTGCGAGAGTAGGATGGACTCGAGGTTCGGGGAGTTATGCTGGTTTCGACTACTACTACATGGACGCCTGG	CARVGWTRGSGSYAGFDYYYMDAW	IGHV1-69D	IGHD3-10	IGHJ6	9	24	38	49
1	1.1012003083360864E-4	TGTGCGAGAGCTGAGTATTACGATTTTTGGAGTGGTTATTCCCCCTACTACTACTACGGTATGGACGTCTGG	CARAEYYDFWSGYSPYYYYGMDVW	IGHV4-34	IGHD3-3	IGHJ6	9	14	39	44
1	1.1012003083360864E-4	TGTGCGAGAGCTAGCGGGAACGATTATGATTACGTTTGGGGGAGTTATCGTAACTACTACTTCGACTACTGG	CARASGNDYDYVWGSYRNYYFDYW	IGHV1-69	IGHD3-16	IGHJ4	9	22	50	54
1	1.1012003083360864E-4	TGTGCGAGAGCCCCCGGTATTACGATTTTTGGAGTGGTTATTATGTCCACAAAGGGGGGTATGGACGTCTGG	CARAPGITIFGVVIMSTKGGMDVW	IGHV4-34	IGHD3-3	IGHJ6	9	16	43	60
1	1.1012003083360864E-4	TGTGCGAGAGCAGAAAATATCCAAGTACCAGCAGCTGAGGTGGGCTACTACTACTACTACATGGACGTCTGG	CARAENIQVPAAEVGYYYYYMDVW	IGHV3-53	IGHD2-2	IGHJ6	9	23	35	44
1	1.1012003083360864E-4	TGTGCGAGAGGCGGCTGGGTCCGCACATCCAGATTTTACGGTGACTACGCTTGGGGTGGTATGGACGTCTGG	CARGGWVRTSRFYGDYAWGGMDVW	IGHV4-34	IGHD4-17	IGHJ6	11	36	48	60
1	1.1012003083360864E-4	TGTGCGAGAGGCGAAGAGATTACTATGATAGTACTGCTTATTAAGTACTACTACTACTACATGGACGTCTGG	CARGEEITMIVLLIKYYYYYMDVW	IGHV1-8	IGHD3-22	IGHJ6	11	18	42	45
1	1.1012003083360864E-4	TGTGCGAGAGGCAAAGAGATTACTATGATAGTACTGCTTATTAAGTACTACTACTATTACATGGACGTCTGG	CARGKEITMIVLLIKYYYYYMDVW	IGHV1-8	IGHD3-22	IGHJ6	11	18	42	45
1	1.1012003083360864E-4	TGTGCGAGAGGCAAAGAGATTACTATGATAGTACTGCTTATTAAGTACTACTACTACTACATGGACGTCTGG	CARGKEITMIVLLIKYYYYYMDVW	IGHV4-34	IGHD3-22	IGHJ6	11	18	42	45
1	1.1012003083360864E-4	TGTGCGAGAGGGGTTGAGGATATTGTAGTGGTGGTAGCTGCTATTCCGTACTACTACTACATGGACGTCTGG	CARGVEDIVVVVAAIPYYYYMDVW	IGHV1-8	IGHD2-15	IGHJ6	10	16	47	48
1	1.1012003083360864E-4	TGTGCGAGAGGGGCCAGGATATATTACGATTTTTGGAGTGGTTATTCCCCGTACAACTGGTTCGACCCCTGG	CARGARIYYDFWSGYSPYNWFDPW	IGHV1-8	IGHD3-3	IGHJ5	10	21	45	50
1	1.1012003083360864E-4	TGTGCGAGAGATTTGGGGCCCAGATGGCTACAATTAAGCCCCGTCGACTACTACTACGGTATGGACGTCTGG	CARDLGPRWLQLSPVDYYYGMDVW	IGHV1-46	IGHD5-24	IGHJ6	11	21	35	46
1	1.1012003083360864E-4	TGTGCGAGAGATTCCCGGGTCGGCTTATTACTATGGTTCGGGGAGTTATATGTCGAGGGTATTGATATCTGG	CARDSRVGLLLWFGELYVEGIDIW	IGHV4-31	IGHD3-10	IGHJ3	11	25	48	61
1	1.1012003083360864E-4	TGTGCGAGAGATCCGGGATTACTATGGTTCGGGGAGTTATTCCATCCCCACCATAGGACCTTTGACTACTGG	CARDPGLLWFGELFHPHHRTFDYW	IGHV3-21	IGHD3-10	IGHJ4	12	17	40	59
1	1.1012003083360864E-4	TGTGCGAGAGATCCGGGATTACTATGGTTCGGGGAGTTATTCCATCCCCACCATAGGACCTTTGACTACTGG	CARDPGLLWFGELFHPHHRTFDYW	IGHV3-53	IGHD3-10	IGHJ4	12	17	40	59
1	1.1012003083360864E-4	TGTGCGAGAGATCCGGGATTACTATGGTTCGGGGAGTTATTCCATCCCCACCATAGGACCTTTGACTACTGG	CARDPGLLWFGELFHPHHRTFDYW	IGHV4-31	IGHD3-10	IGHJ4	12	17	40	59
1	1.1012003083360864E-4	TGTGCGAGAGATGAAGTGTTATGGCTTAAGGGGTGGAGCAGCAGCTGGTTCCTTACCTGGTTCGACCCCTGG	CARDEVLWLKGWSSSWFLTWFDPW	IGHV4-31	IGHD6-13	IGHJ5	11	36	48	56
1	1.1012003083360864E-4	TGTGCGAGAGATAATATTACGATTTTTGGAGTGGGGAGGGGGGACTTCTACCACTACGGTCTGGACGTCTGG	CARDNITIFGVGRGDFYHYGLDVW	IGHV4-31	IGHD3-3	IGHJ6	11	14	33	61
1	1.1012003083360864E-4	TGTGCGAGAGATAAAAACTGGAGCGAGAACGACGTCAGGGTTTCTTACTACTACTACGGTATGGACGTCTGG	CARDKNWSENDVRVSYYYYGMDVW	IGHV3-53	IGHD1-1	IGHJ6	11	26	35	45
1	1.1012003083360864E-4	TGTGCGAGAGACCTTTTCGTGGGAGACCGATATTGTAGTGGTGGTAGCTGCTACTCGGACTTCCAGCACTGG	CARDLFVGDRYCSGGSCYSDFQHW	IGHV3-21	IGHD2-15	IGHJ1	10	28	55	58
1	1.1012003083360864E-4	TGTGCGAGAGACGTACGATTTTTGGAGTGGTTATTATCCCTACACCCAATATACTACGGTATGGACGTCTGG	CARDVRFLEWLLSLHPIYYGMDVW	IGHV4-31	IGHD3-3	IGHJ6	10	13	36	60
1	1.1012003083360864E-4	TGTGCGAGAGACGCAGATTACTATATTACTATGATAGTAGTGGGGAATTACTACTACGGTATGGACGTCTGG	CARDADYYITMIVVGNYYYGMDVW	IGHV4-31	IGHD3-22	IGHJ6	10	23	42	48
1	1.1012003083360864E-4	TGTGCGAGAGAGTCGGGGATCCCTATACGATTTTTGGAGTGGCCGGTCTACTACTACGGTATGGACGTCTGG	CARESGIPIRFLEWPVYYYGMDVW	IGHV4-31	IGHD3-3	IGHJ6	10	25	41	47
1	1.1012003083360864E-4	TGTGCGAGAGAGAGAGGAAGAGCGTATTACGATATTTTGACTGGTTATTCGCCTCGTTACTTTGACTACTGG	CARERGRAYYDILTGYSPRYFDYW	IGHV1-8	IGHD3-9	IGHJ4	9	22	48	57
1	1.1012003083360864E-4	TGTGCGAGAGAAGGCTATTACGATTTTTGGAGTGGTTATTATCGTCTCTACTACTACGGTATGGACGTCTGG	CAREGYYDFWSGYYRLYYYGMDVW	IGHV4-31	IGHD3-3	IGHJ6	10	15	41	47
1	1.1012003083360864E-4	TGTGCGAGAACCCTTTGGGGTAGTGGTGGTAGCTCTCTTACCAACTACTACTACTACGGTATGGACGTCTGG	CARTLWGSGGSSLTNYYYYGMDVW	IGHV4-28	IGHD2-15	IGHJ6	9	19	33	43
1	1.1012003083360864E-4	TGTGCGAAGCACCACGTGGAAGTAGTGATACCGGCTGCTGACTGGGGCAGTATCGACTGGTTCGACTCCTGG	CAKHHVEVVIPAADWGSIDWFDSW	IGHV3-23	IGHD5-12	IGHJ5	7	11	26	55
1	1.1012003083360864E-4	TGTGCGAAAGCGCAAATGATGGTTATTGACGATTTTTGGAGTAGTTATTATCTCCCTCTTTTTGACTACTGG	CAKAQMMVIDDFWSSYYLPLFDYW	IGHV3-23	IGHD3-3	IGHJ4	9	28	50	60
1	1.1012003083360864E-4	TGTGCAACAGACCGCTATGATAGTAGTGGTTATTACTATATAGGGGACTACTACTACGGTATGGACGTCTGG	CATDRYDSSGYYYIGDYYYGMDVW	IGHV1-24	IGHD3-22	IGHJ6	10	14	37	46
1	1.1012003083360864E-4	TGTGCAAGAGGTGAGACGTATTACTATGGTTCGGGGAATTACCCCTACTACTACTACTACATGGACGTCTGG	CARGETYYYGSGNYPYYYYYMDVW	IGHV3-13	IGHD3-10	IGHJ6	9	15	40	44
1	1.1012003083360864E-4	TGTGCAAGAGGGGGTTCCTATGATAGTAGGGGTTATTACACGGGCTATTACTACTACGGTATGGACGTCTGG	CARGGSYDSRGYYTGYYYYGMDVW	IGHV3-74	IGHD3-22	IGHJ6	9	17	38	44
1	1.1012003083360864E-4	TGTGCAAGAGGAAATATTGTAGTAGTACCAGCTGCTATAACTAACTACTACTACTACTACATGGACGTCTGG	CARGNIVVVPAAITNYYYYYMDVW	IGHV3-74	IGHD2-2	IGHJ6	9	13	37	43
1	1.1012003083360864E-4	TGTGCAAAAGATATCGGCAAGAAATGGTATAGCAGCAGCTGGAGGTACCACTACTACTACATGGACGTCTGG	CAKDIGKKWYSSSWRYHYYYMDVW	IGHV3-43	IGHD6-13	IGHJ6	13	25	41	45
1	1.1012003083360864E-4	TGTGTGAGAGGCCCCAATTACAATATTTTGACTGGCTTCAGACGGGACCTTGAAACTTTTGATGTCTGG	CVRGPNYNILTGFRRDLETFDVW	IGHV3-52	IGHD3-9	IGHJ3	12	16	34	55
1	1.1012003083360864E-4	TGTGCGCGAGTCCTTCCGGATAGTAGTGGCCATACACCTTACTACTATTACTACTACATGGACGTCTGG	CARVLPDSSGHTPYYYYYYMDVW	IGHV1-8	IGHD3-22	IGHJ6	13	18	28	38
1	1.1012003083360864E-4	TGTGCGACTACGTATTACTATGATAGTAGTGGTTATTACTACGGTACCCATGATGCTTTTGATATCTGG	CATTYYYDSSGYYYGTHDAFDIW	IGHV3-53	IGHD3-22	IGHJ3	6	8	42	48
1	1.1012003083360864E-4	TGTGCGAGCCCTACGGTACAGATCAGTATAGCAGCAGCTGGTACGTCCTACTACGGTATGGACGTCTGG	CASPTVQISIAAAGTSYYGMDVW	IGHV3-64	IGHD6-13	IGHJ6	7	25	45	47
1	1.1012003083360864E-4	TGTGCGAGGAGCCCCAATAACTACTATGGTTCGGGGAGTTATTATGACCCTGATGCTTTTGATATCTGG	CARSPNNYYGSGSYYDPDAFDIW	IGHV1-46	IGHD3-10	IGHJ3	7	21	44	50
1	1.1012003083360864E-4	TGTGCGAGGAGCCCCAATAACTACTATGGTTCGGGGAGTTATTATGACCCTGATGCTTTTGATATCTGG	CARSPNNYYGSGSYYDPDAFDIW	IGHV4-4	IGHD3-10	IGHJ3	7	21	44	50
1	1.1012003083360864E-4	TGTGCGAGACTGCCGATTATGATTACGTTTGGGGGAGTTATCGCCAACTACAACTGGTTCGATCCCTGG	CARLPIMITFGGVIANYNWFDPW	IGHV4-39	IGHD3-16	IGHJ5	9	15	42	48
1	1.1012003083360864E-4	TGTGCGAGACGTACCTATGATAGTAGTGGTTATTACTACGGCTACTACTACTACTACATGGACGTCTGG	CARRTYDSSGYYYGYYYYYMDVW	IGHV5-10-1	IGHD3-22	IGHJ6	9	14	39	41
1	1.1012003083360864E-4	TGTGCGAGACGAATTGCCCAAGGGTATTACTATGATAGTAGTGGTTACTTTGATGCTTTTGATATCTGG	CARRIAQGYYYDSSGYFDAFDIW	IGHV3-30	IGHD3-22	IGHJ3	8	23	46	50
1	1.1012003083360864E-4	TGTGCGAGACGAATTGCCCAAGGGTATTACTATGATAGTAGTGGTTACTTTGATGCTTTTGATATCTGG	CARRIAQGYYYDSSGYFDAFDIW	IGHV4-39	IGHD3-22	IGHJ3	9	23	46	50
1	1.1012003083360864E-4	TGTGCGAGACACGGCCTTCAAACGCCTACTCTATGGTTCGGGGAGTCCCCCGCTGGGTTTGACTACTGG	CARHGLQTPTLWFGESPAGFDYW	IGHV4-39	IGHD3-10	IGHJ4	10	30	45	57
1	1.1012003083360864E-4	TGTGCGAGACAAATCTTTGGTTTTGAGAATTACGATATTTTGACCCCCCCCCTCTCCTTTGACTACTGG	CARQIFGFENYDILTPPLSFDYW	IGHV4-39	IGHD3-9	IGHJ4	10	28	43	56
1	1.1012003083360864E-4	TGTGCGAGAGTTTCACCAGATTACTATGATAGTAGTGGTTATTACTACGGTGATGCTTTTGATATCTGG	CARVSPDYYDSSGYYYGDAFDIW	IGHV4-31	IGHD3-22	IGHJ3	9	19	48	50
1	1.1012003083360864E-4	TGTGCGAGAGCCGTATTACTATGGTTCGGGGAGTTATTGGATTACTACTACTACTACATGGACGTCTGG	CARAVLLWFGELLDYYYYYMDVW	IGHV4-31	IGHD3-10	IGHJ6	9	11	37	42
1	1.1012003083360864E-4	TGTGCGAGAGGGACTTTTAATATGGCTCGGGGAGTGATTATAAATTATCGTTACTACTTTGACTTCTGG	CARGTFNMARGVIINYRYYFDFW	IGHV1-8	IGHD3-10	IGHJ4	10	16	42	51
1	1.1012003083360864E-4	TGTGCGAGAGGAGGTGATCGGACCTTCTTGCAATTTTTTGACTGGCCCCATGATGCTTTTGATCTGTGG	CARGGDRTFLQFFDWPHDAFDLW	IGHV4-34	IGHD3-9	IGHJ3	10	35	44	48
1	1.1012003083360864E-4	TGTGCGAGAGGAGGGTGGGATAGAGGATATTGTACTAATGGTGTATGCCTTGGCGGTATGGACGTCTGG	CARGGWDRGYCTNGVCLGGMDVW	IGHV1-8	IGHD2-8	IGHJ6	10	23	47	57
1	1.1012003083360864E-4	TGTGCGAGAGGAGGATGGTCCTACGGTGACGTAGCGCGAGGCTACTACTACTACTACATGGACGTCTGG	CARGGWSYGDVARGYYYYYMDVW	IGHV1-8	IGHD4-17	IGHJ6	10	20	29	41
1	1.1012003083360864E-4	TGTGCGAGAGATTGGGATTACTATGATAGTAGTGGTTATTTAGGCTACTACTACGGTATGGACGTCTGG	CARDWDYYDSSGYLGYYYGMDVW	IGHV4-31	IGHD3-22	IGHJ6	11	16	39	44
1	1.1012003083360864E-4	TGTGCGAGAGATCGTCCGAACCATGGCAGCAGCTGGCTCCTTTACTACTACTACGGTATGGACGTCTGG	CARDRPNHGSSWLLYYYYGMDVW	IGHV3-7	IGHD6-13	IGHJ6	12	25	35	42
1	1.1012003083360864E-4	TGTGCGAGAGATGCCGTAGAGGGAGCTACCAGCCGATGGGACTCCTACTACTTCTACATGGACGTCTGG	CARDAVEGATSRWDSYYFYMDVW	IGHV3-33	IGHD1-26	IGHJ6	11	16	28	40
1	1.1012003083360864E-4	TGTGCGAGAGATATGTGGGTAGTAGTACCAGCTGCCACCCCTAACTACTACTACGGTATGGACGTCTGG	CARDMWVVVPAATPNYYYGMDVW	IGHV3-53	IGHD2-2	IGHJ6	11	18	34	43
1	1.1012003083360864E-4	TGTGCGAGAGATAGTTTCTTGGTGGCTGGGACGACGGAATACTACTACTACTACGGTATGGACGTCTGG	CARDSFLVAGTTEYYYYYGMDVW	IGHV4-31	IGHD6-19	IGHJ6	11	21	32	39
1	1.1012003083360864E-4	TGTGCGAGAGATAGGAGAAACTTCGAGACCTTCCGAAGGGGTTATAGCAGTGGCTGGTATACCGACTGG	CARDRRNFETFRRGYSSGWYTDW	IGHV7-4-1	IGHD6-19	IGHJ2P	11	42	58	64
1	1.1012003083360864E-4	TGTGCGAGAGATAATGAAGGAAGAGACTGGTTATTCATGACTGACTACTACTACTACATGGACGTCTGG	CARDNEGRDWLFMTDYYYYMDVW	IGHV3-30	IGHD3-9	IGHJ6	11	24	34	43
1	1.1012003083360864E-4	TGTGCGAGAGATAATGAAGGAAGAGACTGGTTATTCATGACTGACTACTACTACTACATGGACGTCTGG	CARDNEGRDWLFMTDYYYYMDVW	IGHV4-31	IGHD3-9	IGHJ6	11	24	34	43
1	1.1012003083360864E-4	TGTGCGAGAGACCGATGGGATATTGTACTATTAGTGTATGGGAAATTAACCGACGGTATGGACGTCTGG	CARDRWDIVLLVYGKLTDGMDVW	IGHV7-4-1	IGHD2-8	IGHJ6	10	17	39	57
1	1.1012003083360864E-4	TGTGCGAGAGACGGGGTTACTATGGTTCGGGGAGTTATTATAGAAGGGGCCTACTACTTTGACTACTGG	CARDGVTMVRGVIIEGAYYFDYW	IGHV3-33	IGHD3-10	IGHJ4	10	16	41	51
1	1.1012003083360864E-4	TGTGCGAGAGAGCCTGGCTCGCTTACGATATTTAGTCTTAACAAGCGGGGGGGGTACTTTGACTACTGG	CAREPGSLTIFSLNKRGGYFDYW	IGHV3-11	IGHD3-9	IGHJ4	10	22	32	54
1	1.1012003083360864E-4	TGTGCGAGAGAGCCAGAAGAGATGGACGTGGATACAGCTATGGTTCGGTGGGGCTGGTTCGACCCCTGG	CAREPEEMDVDTAMVRWGWFDPW	IGHV4-39	IGHD5-18	IGHJ5	8	25	44	53
1	1.1012003083360864E-4	TGTGCGAGAGAGGGGCTCCATAGCAGCTGGTACTACTACAATATCCTTCCCCCGTACTTTGACTACTGG	CAREGLHSSWYYYNILPPYFDYW	IGHV3-7	IGHD2-2	IGHJ4	10	18	46	54
1	1.1012003083360864E-4	TGTGCGAGAGAAGGGAACTCCGGTATTACGATTTTTGGAGTGGTTAACAGGGGCGGTATGGACGTCTGG	CAREGNSGITIFGVVNRGGMDVW	IGHV3-64	IGHD3-3	IGHJ6	10	22	45	57
1	1.1012003083360864E-4	TGTGCGAGAACATGGGGATCTTATTATAGCAGTGGCTGGTACTACTACTACTACTACATGGACGTCTGG	CARTWGSYYSSGWYYYYYYMDVW	IGHV4-34	IGHD6-19	IGHJ6	8	24	38	39
1	1.1012003083360864E-4	TGTGCGAGAAAGGTGTATCTATGGTATCGGTACGGTGACTACCCACGAAACAACTGGTTCGACCCCTGG	CARKVYLWYRYGDYPRNNWFDPW	IGHV3-33	IGHD4-17	IGHJ5	8	30	41	49
1	1.1012003083360864E-4	TGTGCGAAAGATCTTAGTCCCCACGTTTGGGGGAACTCCTTTAGCGGGATTGATTCTTTTGATATCTGG	CAKDLSPHVWGNSFSGIDSFDIW	IGHV3-23	IGHD3-16	IGHJ3	14	22	33	50
1	1.1012003083360864E-4	TGTGCACGGACACTTGGTTACTATGAGAGTGGTGATTATTACGCCTTGGGGAATGCTTTTGATCTCTGG	CARTLGYYESGDYYALGNAFDLW	IGHV2-70	IGHD3-22	IGHJ3	9	17	41	52
1	1.1012003083360864E-4	TGTGCACGGACACCTGGTTACTATGAGACTAGTGGTAATTTCGCCTTGGGGGATGCTTTTGACCTCTGG	CARTPGYYETSGNFALGDAFDLW	IGHV2-26	IGHD3-22	IGHJ3	9	17	39	51
1	1.1012003083360864E-4	TGTGCAAGAGGCAATAGTGGCTTCGATCCACCCGAATATAACTACTACTACTATTACATGGACGTCTGG	CARGNSGFDPPEYNYYYYYMDVW	IGHV3-74	IGHD5-12	IGHJ6	9	13	26	34
1	1.1012003083360864E-4	TGTGCAAGAGGGACTTTCGATATTTTGACTGGTTATTCCAACTACTACTACTACTACATGGACGTCTGG	CARGTFDILTGYSNYYYYYMDVW	IGHV6-1	IGHD3-9	IGHJ6	9	17	36	40
1	1.1012003083360864E-4	TGTACCACACTAAGGGGAGCGGCGACAATTTATCTCCCCGACTACTACTACTACTACATGGACGTCTGG	CTTLRGAATIYLPDYYYYYMDVW	IGHV4-31	IGHD3-10	IGHJ6	2	33	39	40
1	1.1012003083360864E-4	TGTACCACAGACTACGATTTTTGGACCGGCCACCCCTATCCGCTCTACTACTACGGTATGGACGTCTGG	CTTDYDFWTGHPYPLYYYGMDVW	IGHV3-15	IGHD3-3	IGHJ6	10	12	24	44
1	1.1012003083360864E-4	TGTACCACAGAGATCGGCTACGTTTGGGGGAGTTATCGTTATAAGATCGGTGATGCTTTTGATATCTGG	CTTEIGYVWGSYRYKIGDAFDIW	IGHV3-15	IGHD3-16	IGHJ3	10	18	42	50
1	1.1012003083360864E-4	TGTACACGGACAGTTGGTCACTTTGAGAGTGGTCTCCGTTACGACTTGGGGGATGCTTTTGATCTCTGG	CTRTVGHFESGLRYDLGDAFDLW	IGHV2-70	IGHD3-3	IGHJ3	9	26	32	51
1	1.1012003083360864E-4	TGTTCGAGAAGTCGTTACGATTTTTTTGGATGGCTTTATGGAAGGGGAAATGCTTTTGATCTCTGG	CSRSRYDFFGWLYGRGNAFDLW	IGHV3-22	IGHD3-3	IGHJ3	8	14	24	49
1	1.1012003083360864E-4	TGTTCGAGAAGCCGTTACGATTTTTTTGGATGGCTTTATGGAAGGGGAAATGCTTTTGATCTCTGG	CSRSRYDFFGWLYGRGNAFDLW	IGHV3-30	IGHD3-3	IGHJ3	8	14	24	49
1	1.1012003083360864E-4	TGTTGCACTGCTGCCGAGACCCCAGAATACAGTGGGAGCTACGGCGGTCGCTACTCTGACTACTGG	CCTAAETPEYSGSYGGRYSDYW	IGHV3-22	IGHD1-26	IGHJ4	3	30	41	50
1	1.1012003083360864E-4	TGTGTCCGTTGGTTTTACCATGATAGTGGTGATTATAACTTGGGCGAATTGGATGCCCCCGACTGG	CVRWFYHDSGDYNLGELDAPDW	IGHV1-46	IGHD3-22	IGHJ1	3	14	39	61
1	1.1012003083360864E-4	TGTGTAAAAGGGGGGTATTTCTTTGGTTCGGGGAGTTATGGCCTCCCTGATGCTTTTGATTTCTGG	CVKGGYFFGSGSYGLPDAFDFW	IGHV3-9	IGHD3-10	IGHJ3	9	14	38	47
1	1.1012003083360864E-4	TGTGCCACACAGCTGGGCCCTATTACTATGGTTCGGGGAGTTATCACCGCCCCTTTTGACTACTGG	CATQLGPITMVRGVITAPFDYW	IGHV4-31	IGHD3-10	IGHJ4	4	20	43	54
1	1.1012003083360864E-4	TGTGCGTTAACCGCCGGGTATAGCAGCAGCTGGTACGACCAACTAGGAGGTATTCTGGACTACTGG	CALTAGYSSSWYDQLGGILDYW	IGHV3-23	IGHD6-13	IGHJ4	5	13	36	57
1	1.1012003083360864E-4	TGTGCGGGTGTTCTGGGATATTGTACTAATGGTGTATGCTACTACTACTACGGTATGGACGTCTGG	CAGVLGYCTNGVCYYYYGMDVW	IGHV1-58	IGHD2-8	IGHJ6	6	15	37	38
1	1.1012003083360864E-4	TGTGCGGGAGGCCGTTACGATATGTTTCGATGGCTTTTTGGAAGGGGCGATGCTTTTGATGTCTGG	CAGGRYDMFRWLFGRGDAFDVW	IGHV4-39	IGHD3-9	IGHJ3	5	14	22	48
1	1.1012003083360864E-4	TGTGCGAGTCTATATTGTAGTAGTACCAGCTGCTATTGGTTTTCAGGAGAGACCTTTGACTACTGG	CASLYCSSTSCYWFSGETFDYW	IGHV3-48	IGHD2-2	IGHJ4	7	11	35	53
1	1.1012003083360864E-4	TGTGCGAGTAGCCGGGATTACTATGATAGTAGTGGTTATCGGGAGTTGGCCCTCTTTGACTACTGG	CASSRDYYDSSGYRELALFDYW	IGHV3-64	IGHD3-22	IGHJ4	7	16	38	53
1	1.1012003083360864E-4	TGTGCGAGTAATGCGGATTGTAGTAGTACCAGCTGCTATAGGATTGTGGACTGGTTCGACCCCTGG	CASNADCSSTSCYRIVDWFDPW	IGHV1-3	IGHD2-2	IGHJ5	7	16	38	49
1	1.1012003083360864E-4	TGTGCGAGATTGTACCCTACTATGGTTCGGGGAGTTATTATAACGGTCCCGGGTATGGACGTCTGG	CARLYPTMVRGVIITVPGMDVW	IGHV4-55	IGHD3-10	IGHJ6	9	17	44	54
1	1.1012003083360864E-4	TGTGCGAGATCATATTGGGCTACGGGGAGCGCGCGAAAGTACTACTACTACTACATGGACGTCTGG	CARSYWATGSARKYYYYYMDVW	IGHV4-55	IGHD2-21	IGHJ6	9	10	16	39
1	1.1012003083360864E-4	TGTGCGAGATACTTGACGCCTGATGACTCATTGGCGGGGACTACTGATGTTCCTTTTGGTTTTTGG	CARYLTPDDSLAGTTDVPFGFW	IGHV5-10-1	IGHD4-17	IGHJ3	8	34	43	52
1	1.1012003083360864E-4	TGTGCGAGACCCAGTTACAGTACCAGCCACTACTCTAGCCGTAACTACTACTACATGGACGTCTGG	CARPSYSTSHYSSRNYYYMDVW	IGHV5-51	IGHD6-19	IGHJ6	9	19	40	43
1	1.1012003083360864E-4	TGTGCGAGACATGGGGGATACGGTGACTACGGAACCTACTACTACTACTACTACATGGACGTCTGG	CARHGGYGDYGTYYYYYYMDVW	IGHV5-10-1	IGHD4-17	IGHJ6	12	18	30	36
1	1.1012003083360864E-4	TGTGCGAGACACCCACAATTACGATATTTTGACTGGTTATTTTCGGATGATGCTTTTGATATCTGG	CARHPQLRYFDWLFSDDAFDIW	IGHV4-39	IGHD3-9	IGHJ3	10	17	40	46
1	1.1012003083360864E-4	TGTGCGAGACAGTCGTCCCTATTACTATGGTTCGGGGAGTTATTGAATTCCGCCTTTGACTACTGG	CARQSSLLLWFGELLNSAFDYW	IGHV4-28	IGHD3-10	IGHJ4	8	19	43	53
1	1.1012003083360864E-4	TGTGCGAGACAGATGATGATTCGGGGAGCAACACCCGACCGCCAATACAGCTGGTTCGACCCCTGG	CARQMMIRGATPDRQYSWFDPW	IGHV4-39	IGHD3-10	IGHJ5	10	15	27	45
1	1.1012003083360864E-4	TGTGCGAGACAAAAGTACGATTTTTGGAGTGGTATTAATCCTAATTTGAACTGGTTCGACCCCTGG	CARQKYDFWSGINPNLNWFDPW	IGHV4-39	IGHD3-3	IGHJ5	10	15	32	48
1	1.1012003083360864E-4	TGTGCGAGAGTTCCCGTAGTACCAGTCCCCGTCAACTTCTACTACTACTACGGTATGGACGTCTGG	CARVPVVPVPVNFYYYYGMDVW	IGHV3-66	IGHD2-2	IGHJ6	9	15	24	38
1	1.1012003083360864E-4	TGTGCGAGAGTTGGTATAGCAGTGGCTGGTAAGTCCTACTACTACTACTACGGTATGGACGTCTGG	CARVGIAVAGKSYYYYYGMDVW	IGHV4-31	IGHD6-19	IGHJ6	9	12	30	36
1	1.1012003083360864E-4	TGTGCGAGAGTCCTTTATAGCAGCAGCTGGCACCCCTCTACTTTTGACTACGGTATGGACGTCTGG	CARVLYSSSWHPSTFDYGMDVW	IGHV4-34	IGHD6-13	IGHJ6	13	15	29	54
1	1.1012003083360864E-4	TGTGCGAGAGTCCACCATTACTATGGTTCGGGGAGTACCCTGGGGGCCGCTTTCTTTGACTACTGG	CARVHHYYGSGSTLGAAFFDYW	IGHV3-48	IGHD3-10	IGHJ4	9	16	35	53
1	1.1012003083360864E-4	TGTGCGAGAGGCAGATATTGTAGTGGTGGTAGCTGCGGCGGTTACTACTACTACATGGACGTCTGG	CARGRYCSGGSCGGYYYYMDVW	IGHV4-59	IGHD2-15	IGHJ6	9	13	35	42
1	1.1012003083360864E-4	TGTGCGAGAGGCAATGGAGGGTTTAGAGATGGCTACAATCTCTACTACTACTACATGGACGTCTGG	CARGNGGFRDGYNLYYYYMDVW	IGHV3-66	IGHD5-24	IGHJ6	9	23	38	41
1	1.1012003083360864E-4	TGTGCGAGAGGGGGCGCTACGTATTACTATGATAGTAGTGGTTATTGGCATGCTTTTGATATCTGG	CARGGATYYYDSSGYWHAFDIW	IGHV1-8	IGHD3-22	IGHJ3	10	17	45	49
1	1.1012003083360864E-4	TGTGCGAGAGGAAAGGAGGACGATCTGACTGTGATAGTGACTCCTATGACACTTTTTGACTACTGG	CARGKEDDLTVIVTPMTLFDYW	IGHV5-78	IGHD2-21	IGHJ4	9	29	46	54
1	1.1012003083360864E-4	TGTGCGAGAGATTTTGGCAGTATTACGATTTTTGGAGTGGTTATTGTTGGGTGGTTCGACCCCTGG	CARDFGSITIFGVVIVGWFDPW	IGHV4-31	IGHD3-3	IGHJ5	11	19	44	51
1	1.1012003083360864E-4	TGTGCGAGAGATTTGGGATTACTATGGTTCGGGGAGTTATTCGGGGACAACTGGTTCGACCCCTGG	CARDLGLLWFGELFGDNWFDPW	IGHV3-64	IGHD3-10	IGHJ5	11	17	40	46
1	1.1012003083360864E-4	TGTGCGAGAGATTTGGGATTACTATGGTTCGGGGAGTTATTCGGGGACAACTGGTTCGACCCCTGG	CARDLGLLWFGELFGDNWFDPW	IGHV4-31	IGHD3-10	IGHJ5	11	17	40	46
1	1.1012003083360864E-4	TGTGCGAGAGATTCTATAGCAGCAGCTGGTACGTTTCAGTGGTACTACTACTACATGGACGTCTGG	CARDSIAAAGTFQWYYYYMDVW	IGHV3-66	IGHD6-13	IGHJ6	11	14	33	42
1	1.1012003083360864E-4	TGTGCGAGAGATTGGCAGTGGGAGCTAGACGAAGATATCTACAAGCCAAACTGGTTCGACCCCTGG	CARDWQWELDEDIYKPNWFDPW	IGHV4-31	IGHD1-26	IGHJ5	11	16	26	48
1	1.1012003083360864E-4	TGTGCGAGAGATCTTACAGCTACGGTTTCAGGCGACCTGAACTACTACTACGGTATGGACGTCTGG	CARDLTATVSGDLNYYYGMDVW	IGHV1-46	IGHD5-18	IGHJ6	13	14	26	40
1	1.1012003083360864E-4	TGTGCGAGAGATCTACGGGGTATTACGATTTTTGGAGTGGTTATTCGCCGCGGGTTCGACCCCTGG	CARDLRGITIFGVVIRRGFDPW	IGHV4-31	IGHD3-3	IGHJ5	13	19	44	52
1	1.1012003083360864E-4	TGTGCGAGAGACCTAACTAGTATAGCAGCTCGTCCCGGTTACTACTACTACGGTATGGACGTCTGG	CARDLTSIAARPGYYYYGMDVW	IGHV4-31	IGHD6-6	IGHJ6	10	18	34	39
1	1.1012003083360864E-4	TGTGCGAGAGACAAAAGCCCCGAATCGATTTTTGGAGTGGTTATTATCAACTGGTTCGACCCCTGG	CARDKSPESIFGVVIINWFDPW	IGHV3-11	IGHD3-3	IGHJ5	10	25	46	47
1	1.1012003083360864E-4	TGTGCGAGAGAGGGTTACTATGATAGTAGTGGTTATTACCCTCCGGGAGACGGTATGGACGTCTGG	CAREGYYDSSGYYPPGDGMDVW	IGHV1-46	IGHD3-22	IGHJ6	10	14	38	54
1	1.1012003083360864E-4	TGTGCGAGAGAATTGGGGATACAGCTCCTCTCCGGGGGGTACTACTACTACGGTATGGACGTTTGG	CARELGIQLLSGGYYYYGMDVW	IGHV4-31	IGHD5-18	IGHJ6	10	16	25	39
1	1.1012003083360864E-4	TGTGCGAGAGAATTGGGGATACAGCTCCTCTCCGGGGGGTACTACTACTACGGTATGGACGTCTGG	CARELGIQLLSGGYYYYGMDVW	IGHV1-18	IGHD5-18	IGHJ6	10	16	25	39
1	1.1012003083360864E-4	TGTGCGAGAACATATTGGAAAGTACCAGCTGCTATGGGATACTACTACTACTACATGGACGTCTGG	CARTYWKVPAAMGYYYYYMDVW	IGHV4-28	IGHD2-2	IGHJ6	9	20	35	39
1	1.1012003083360864E-4	TGTGCGAAAGATTCCAGATATTGTAGTAGTACCAGCTGCTATATTCCGTACTACATGGACGTCTGG	CAKDSRYCSSTSCYIPYYMDVW	IGHV4-31	IGHD2-2	IGHJ6	11	16	41	48
1	1.1012003083360864E-4	TGTGCGAAAGATCATACGTATTACTATGATAGTAGTGGTTACTCCAACCCTTACTTTGACTACTGG	CAKDHTYYYDSSGYSNPYFDYW	IGHV4-31	IGHD3-22	IGHJ4	12	13	40	51
1	1.1012003083360864E-4	TGTGCGAAAGACCGAGCGTTTTGTACTGGCACTAACTGCTCACCCTTCTACTACTTTGACTCCTGG	CAKDRAFCTGTNCSPFYYFDSW	IGHV3-23	IGHD2-8	IGHJ4	10	20	26	48
1	1.1012003083360864E-4	TGTGCGAAAGAGACGAGAGATTTTTGGAGTGGTTATACCTACTACTTCTTCGGTATGGACGTCTGG	CAKETRDFWSGYTYYFFGMDVW	IGHV3-23	IGHD3-3	IGHJ6	10	18	35	54
1	1.1012003083360864E-4	TGTGCGAAAGAACCGGCCCGTACGTATTACTATGGTTCGGGGAGTTTCGACTACATGGACGTCTGG	CAKEPARTYYYGSGSFDYMDVW	IGHV3-33	IGHD3-10	IGHJ6	10	20	45	49
1	1.1012003083360864E-4	TGTGCGAAAGAACCGGCCCGTACGTATTACTATGGTTCGGGGAGTTTCGACTACATGGACGTCTGG	CAKEPARTYYYGSGSFDYMDVW	IGHV4-31	IGHD3-10	IGHJ6	10	20	45	49
1	1.1012003083360864E-4	TGTGCACGGTCTCACCATTACGATTTTTGGAGTGGTTATTATTACTGGGCCTACTTTGACTACTGG	CARSHHYDFWSGYYYWAYFDYW	IGHV2-26	IGHD3-3	IGHJ4	8	16	41	50
1	1.1012003083360864E-4	TGTGCACGGGGCTTTTACTATGGTTCGGAGAGTTATTATATGCCCCAAGAGGCTTTTGATATCTGG	CARGFYYGSESYYMPQEAFDIW	IGHV2-70	IGHD3-10	IGHJ3	8	14	39	51
1	1.1012003083360864E-4	TGTGCACACTATGCCCAAGGGGTGTACTATGCTTCGGGACTAAAACTCGACTTCTTCGACCCCTGG	CAHYAQGVYYASGLKLDFFDPW	IGHV2-5	IGHD3-10	IGHJ5	8	24	37	54
1	1.1012003083360864E-4	TGTGCAACAGGGGGTTGGACTATGGTTCGGGGAAATTTTCGGCCGTCGAGCTGGTTCGACCCCTGG	CATGGWTMVRGNFRPSSWFDPW	IGHV1-24	IGHD3-10	IGHJ5	9	18	32	50
1	1.1012003083360864E-4	TGTGCAACAGATTCCTCTCTTACGTATTACTATGATAGTAGTGGTTATTACCCTTTTGACTACTGG	CATDSSLTYYYDSSGYYPFDYW	IGHV1-24	IGHD3-22	IGHJ4	11	20	50	54
1	1.1012003083360864E-4	TGTGCAACAGATCGACCGGTGTACGATTTCCCTAACCACTACTACTACTACGGTATGGACGTCTGG	CATDRPVYDFPNHYYYYGMDVW	IGHV1-24	IGHD3-3	IGHJ6	12	21	28	37
1	1.1012003083360864E-4	TGTGCAACAGATACAACAGCTATGGTTAGTGTGGGGGTCTACTACTACTACGGTATGGACGTCTGG	CATDTTAMVSVGVYYYYGMDVW	IGHV6-1	IGHD5-18	IGHJ6	11	15	27	38
1	1.1012003083360864E-4	TGTGCAACAGAACCACTAACTCCGCTAGGATATTGTAGTGGTGGTAGCTGCTGGCTCGACCCCTGG	CATEPLTPLGYCSGGSCWLDPW	IGHV1-24	IGHD2-15	IGHJ5	10	24	49	50
1	1.1012003083360864E-4	TGTGCAAGAGGTGACTCCCATTACTATGATAGTAGTGGTCGCATGATTTACTACTTTGACTACTGG	CARGDSHYYDSSGRMIYYFDYW	IGHV1-8	IGHD3-22	IGHJ4	10	19	38	48
1	1.1012003083360864E-4	TGTGCAAGAGGGGATGCAGCGGGGTTTTACTATGATAGTAGTGGTTATTACTACTTTGACTACTGG	CARGDAAGFYYDSSGYYYFDYW	IGHV3-13	IGHD3-22	IGHJ4	9	26	47	48
1	1.1012003083360864E-4	TGTGCAAGAGATATTATCGGGCGATATTGTAGGGGTGTTGGCTGTTATTCGGCTTTTGATGTCTGG	CARDIIGRYCRGVGCYSAFDVW	IGHV3-13	IGHD2-15	IGHJ3	11	22	43	51
1	1.1012003083360864E-4	TGTGCAAAATCAGGGCATATACCTCTGGGACCGGGTGACTACGGCTTTTATGCTTTTGATATCTGG	CAKSGHIPLGPGDYGFYAFDIW	IGHV3-9	IGHD4-17	IGHJ3	8	33	42	49
1	1.1012003083360864E-4	TGTGCAAAATATGCCCGGACTATTTTTGGTAGTTCGGTTGACTACTACTACTACATGGACGTCTGG	CAKYARTIFGSSVDYYYYMDVW	IGHV3-43	IGHD3-3	IGHJ6	8	21	28	40
1	1.1012003083360864E-4	TGTGCAAAAGCCTCGTCCATGACTACGGTGACTAACTACTACTACTACTACTACATGGACGTCTGG	CAKASSMTTVTNYYYYYYMDVW	IGHV3-9	IGHD4-17	IGHJ6	9	17	33	36
1	1.1012003083360864E-4	TGTGCCAGAGATGTCTTTCGAGGGGTTGACTACGGTGACCTCAGTGATGCTTTTGATATCTGG	CARDVFRGVDYGDLSDAFDIW	IGHV4-39	IGHD4-17	IGHJ3	15	26	38	44
1	1.1012003083360864E-4	TGTGCGAGTTTGACGTATTACTATGATAGTAGTGGTTATGGGATCAACTGGTTCGACCCCTGG	CASLTYYYDSSGYGINWFDPW	IGHV1-18	IGHD3-22	IGHJ5	7	12	38	44
1	1.1012003083360864E-4	TGTGCGAGTGACCCTATAGCAGCAGCTGGTTTGACCTACTACTACTACGGTATGGACGTCTGG	CASDPIAAAGLTYYYYGMDVW	IGHV4-34	IGHD6-13	IGHJ6	7	14	29	35
1	1.1012003083360864E-4	TGTGCGAGGTGGATTTTGACTGGTTATTATAAGAACGGAGATGCGATGTCATTTGACTACTGG	CARWILTGYYKNGDAMSFDYW	IGHV4-4	IGHD3-9	IGHJ4	7	12	31	51
1	1.1012003083360864E-4	TGTGCGAGGCATGACTACGGTGACTCCGCACCCCATCCGTACTACTACTACATGGACGTCTGG	CARHDYGDSAPHPYYYYMDVW	IGHV1-69	IGHD4-17	IGHJ6	7	9	24	39
1	1.1012003083360864E-4	TGTGCGAGGCATGAAGATAGAGGGGGGGACATTTGGGGGAGTTATCGCCCCCCTGACTACTGG	CARHEDRGGDIWGSYRPPDYW	IGHV5-10-1	IGHD3-16	IGHJ4	12	31	46	53
1	1.1012003083360864E-4	TGTGCGAGGGCTGGGTGGAGGAGGAGATACCCGACCACTACGGTGACTAGTCTAGACTACTGG	CARAGWRRRYPTTTVTSLDYW	IGHV4-4	IGHD4-17	IGHJ4	7	36	48	54
1	1.1012003083360864E-4	TGTGCGAGGGCAGGATATTGTAGTGGTGGTAGCTGCCGTAGGGGCTACTACATGGACGTCTGG	CARAGYCSGGSCRRGYYMDVW	IGHV4-4	IGHD2-15	IGHJ6	7	11	35	44
1	1.1012003083360864E-4	TGTGCGAGGGCAATTTATTATTACTATGATAGTAGTGGTTCCCCGGCTGCTTTTGATATCTGG	CARAIYYYYDSSGSPAAFDIW	IGHV1-46	IGHD3-22	IGHJ3	7	18	39	47
1	1.1012003083360864E-4	TGTGCGAGGGGGAAACCTTTATTACGATATTTTGACCCCGATGAGTACTACTTTGACTACTGG	CARGKPLLRYFDPDEYYFDYW	IGHV4-4	IGHD3-9	IGHJ4	7	19	35	43
1	1.1012003083360864E-4	TGTGCGAGATTCATTGGGATTTTTGGAGTGGTTATTAAAGTTGCGTTCGGTATGGACGTCTGG	CARFIGIFGVVIKVAFGMDVW	IGHV5-10-1	IGHD3-3	IGHJ6	8	17	36	51
1	1.1012003083360864E-4	TGTGCGAGACTTCCTACGGGGCTGCTCTCGAGCGGCTACTACTACTACGGTATGGACGTCTGG	CARLPTGLLSSGYYYYGMDVW	IGHV5-10-1	IGHD2-15	IGHJ6	9	20	25	35
1	1.1012003083360864E-4	TGTGCGAGACTTCGGTCTGAGGACGGGAATTACTTTGATAACTACCGGTACTTCGATCTCTGG	CARLRSEDGNYFDNYRYFDLW	IGHV5-10-1	IGHD3-22	IGHJ2	9	28	39	41
1	1.1012003083360864E-4	TGTGCGAGACTTGTATCGGGGTATAGCAGTGGCTGGTACTCCGGAAACTGGTTCGACCCCTGG	CARLVSGYSSGWYSGNWFDPW	IGHV4-39	IGHD6-19	IGHJ5	17	18	38	45
1	1.1012003083360864E-4	TGTGCGAGACATCTTAATTACGATATTTTGACTGGTTATTACCACAACTGGTTCGACCCCTGG	CARHLNYDILTGYYHNWFDPW	IGHV3-73	IGHD3-9	IGHJ5	11	16	40	43
1	1.1012003083360864E-4	TGTGCGAGACATCTTAATTACGATATTTTGACTGGTTATTACCACAACTGGTTCGACCCCTGG	CARHLNYDILTGYYHNWFDPW	IGHV4-39	IGHD3-9	IGHJ5	11	16	40	43
1	1.1012003083360864E-4	TGTGCGAGACATCGCCCTTACTATGATAGTAGTGGTTATTACCATGATGCTTTTGATATCTGG	CARHRPYYDSSGYYHDAFDIW	IGHV4-39	IGHD3-22	IGHJ3	11	17	41	42
1	1.1012003083360864E-4	TGTGCGAGACATGGCGAGGGGTTACTATGGTTCGGTCCGGAAGGAGGTGCCTTAGATATCTGG	CARHGEGLLWFGPEGGALDIW	IGHV4-39	IGHD3-10	IGHJ3	12	21	34	47
1	1.1012003083360864E-4	TGTGCGAGACACAATCACGATCGGTTGGACTGGATATATGGGGATGATGCTTTTGATAAGTGG	CARHNHDRLDWIYGDDAFDKW	IGHV4-39	IGHD5-12	IGHJ3	10	30	37	43
1	1.1012003083360864E-4	TGTGCGAGACAAGGTTTCTATGATAGTAGTGGTTACACTACCCATAATGCCTTTGATCTCTGG	CARQGFYDSSGYTTHNAFDLW	IGHV5-51	IGHD3-22	IGHJ3	10	17	34	42
1	1.1012003083360864E-4	TGTGCGAGAGTGGCGAATTACTATGATAGTAGTGGTTTTGTTGCTGACTACTTTGACTACTGG	CARVANYYDSSGFVADYFDYW	IGHV3-53	IGHD3-22	IGHJ4	9	16	36	46
1	1.1012003083360864E-4	TGTGCGAGAGTGAAGGGGGCCGAATACTATAATTCGGTGACTCGGGGCTGGTTCGACCCCTGG	CARVKGAEYYNSVTRGWFDPW	IGHV1-18	IGHD4-17	IGHJ5	9	34	41	47
1	1.1012003083360864E-4	TGTGCGAGAGTGAAGGGGGCCGAATACTATAATTCGGTGACTCGGGGCTGGTTCGACCCCTGG	CARVKGAEYYNSVTRGWFDPW	IGHV4-39	IGHD4-17	IGHJ5	8	34	41	47
1	1.1012003083360864E-4	TGTGCGAGAGTAGGGATATGTAGTGGTGGTAGCTGCTACCCTACCTTGGCTTTTGATATCTGG	CARVGICSGGSCYPTLAFDIW	IGHV3-53	IGHD2-15	IGHJ3	9	13	38	48
1	1.1012003083360864E-4	TGTGCGAGAGCCTATTGGGGCAGTGGCGCACCAACGGACTACTACTACTACATGGACGTCTGG	CARAYWGSGAPTDYYYYMDVW	IGHV1-46	IGHD6-19	IGHJ6	9	19	26	37
1	1.1012003083360864E-4	TGTGCGAGAGCCTATTGGGGCAGTGGCGCACCAACGGACTACTACTACTACATGGACGTCTGG	CARAYWGSGAPTDYYYYMDVW	IGHV4-31	IGHD6-19	IGHJ6	9	19	26	37
1	1.1012003083360864E-4	TGTGCGAGAGCAGGCACGATTTTTGGCCCAACGGGCTACTACTACTACGGTATGGACGTCTGG	CARAGTIFGPTGYYYYGMDVW	IGHV4-34	IGHD3-3	IGHJ6	9	15	25	35
1	1.1012003083360864E-4	TGTGCGAGAGCAAGGGAGAGATGGCTACAATTAAGCTACTACTACTACTACATGGACGTCTGG	CARARERWLQLSYYYYYMDVW	IGHV1-46	IGHD5-24	IGHJ6	9	16	32	35
1	1.1012003083360864E-4	TGTGCGAGAGGTCATATTGTAGTAGAAGGGGATTACTACTACTACTACGGTATGGACGTCTGG	CARGHIVVEGDYYYYYGMDVW	IGHV4-4	IGHD2-2	IGHJ6	9	13	24	31
1	1.1012003083360864E-4	TGTGCGAGAGGCGGTACGCGTGTAAGCTGGCGGGGAGCCCCACCACCTCCATTTGACTACTGG	CARGGTRVSWRGAPPPPFDYW	IGHV1-8	IGHD7-27	IGHJ4	11	31	41	51
1	1.1012003083360864E-4	TGTGCGAGAGGCGGGTGGACGGTGGTAACCCGCGTCTACTACTACTACTACATGGACGTCTGG	CARGGWTVVTRVYYYYYMDVW	IGHV1-8	IGHD4-23	IGHJ6	11	18	28	35
1	1.1012003083360864E-4	TGTGCGAGAGGGCTGTATTACTATGATAGTAGTGGTTATTACCTCTACTACTTTGACTACTGG	CARGLYYYDSSGYYLYYFDYW	IGHV3-21	IGHD3-22	IGHJ4	9	14	41	45
1	1.1012003083360864E-4	TGTGCGAGAGGGATGTGGAGTGGGAGCTACTTTTCTGTCTACTACTACTACATGGACGTCTGG	CARGMWSGSYFSVYYYYMDVW	IGHV1-8	IGHD1-26	IGHJ6	10	18	30	38
1	1.1012003083360864E-4	TGTGCGAGAGGGAACTTATTACGATATTTTGACTGGTTATACTACTACTACATGGACGTCTGG	CARGNLLRYFDWLYYYYMDVW	IGHV1-8	IGHD3-9	IGHJ6	10	16	38	39
1	1.1012003083360864E-4	TGTGCGAGAGATTTTCACTATAGCAGCAGCTGGCTTTACTACTACTACGGTATGGACGTCTGG	CARDFHYSSSWLYYYYGMDVW	IGHV4-31	IGHD6-13	IGHJ6	11	18	32	36
1	1.1012003083360864E-4	TGTGCGAGAGATTTCACCCCTACAGTAACTACCATGGACTACTACTACGGTATGGACGTCTGG	CARDFTPTVTTMDYYYGMDVW	IGHV3-53	IGHD4-11	IGHJ6	11	19	31	37
1	1.1012003083360864E-4	TGTGCGAGAGATTGGAGTATAGCAGCAGTTGGTTCGCGGGTCCACTACGGTATGGACGTCTGG	CARDWSIAAVGSRVHYGMDVW	IGHV4-31	IGHD6-13	IGHJ6	11	16	32	51
1	1.1012003083360864E-4	TGTGCGAGAGATCTTATGGCAGTGGCTGGTACGGAACACTACTACTACGGTATGGACGTCTGG	CARDLMAVAGTEHYYYGMDVW	IGHV1-46	IGHD6-19	IGHJ6	13	14	32	37
1	1.1012003083360864E-4	TGTGCGAGAGATCTCGTAGGCGATAGTAGTGGTCATTACTCCGATGACTACTTTGACTACTGG	CARDLVGDSSGHYSDDYFDYW	IGHV4-31	IGHD3-22	IGHJ4	14	21	39	46
1	1.1012003083360864E-4	TGTGCGAGAGATCTGGGGTACTATGGTTCGGGGAGTTATTCGAGTACAATATTTGACTACTGG	CARDLGYYGSGSYSSTIFDYW	IGHV4-31	IGHD3-10	IGHJ4	13	18	39	51
1	1.1012003083360864E-4	TGTGCGAGAGATCTGAAGGCGGTACTATGGTTCGGGGAGTTATGGAACTGGTTCGACCCCTGG	CARDLKAVLWFGELWNWFDPW	IGHV1-46	IGHD3-10	IGHJ5	13	22	42	45
1	1.1012003083360864E-4	TGTGCGAGAGATCTGAAGGCGGTACTATGGTTCGGGGAGTTATGGAACTGGTTCGACCCCTGG	CARDLKAVLWFGELWNWFDPW	IGHV3-33	IGHD3-10	IGHJ5	13	22	42	45
1	1.1012003083360864E-4	TGTGCGAGAGATCCCCCCTCCCGCATTACTATGGTTCGGGGAGCGAACTGGTTCGACCCCTGG	CARDPPSRITMVRGANWFDPW	IGHV4-31	IGHD3-10	IGHJ5	12	24	42	45
1	1.1012003083360864E-4	TGTGCGAGAGATCAGTGGGTAGGCAGTTCGTCGGTGGGCTACTACTATGGTATGGACGTCTGG	CARDQWVGSSSVGYYYGMDVW	IGHV4-4	IGHD6-6	IGHJ6	12	22	31	38
1	1.1012003083360864E-4	TGTGCGAGAGATGATTGTAGTGGTGGTAGCTGCTACTCGGACTACTACGGTATGGACGTCTGG	CARDDCSGGSCYSDYYGMDVW	IGHV4-31	IGHD2-15	IGHJ6	11	13	37	40
1	1.1012003083360864E-4	TGTGCGAGAGACTCTCCGAATTACTATGTTTCGGGGAATTATCATAACCTCATTGACTACTGG	CARDSPNYYVSGNYHNLIDYW	IGHV3-30	IGHD3-10	IGHJ4	15	19	47	52
1	1.1012003083360864E-4	TGTGCGAGAGACCTCGACTACACAACTACCGGGCCGAAGTACTACTACGGTATGGACGTCTGG	CARDLDYTTTGPKYYYGMDVW	IGHV3-30	IGHD4-11	IGHJ6	14	15	21	39
1	1.1012003083360864E-4	TGTGCGAGAGACCTCGACTACACAACTACCGGGCCGAAGTACTACTACGGTATGGACGTCTGG	CARDLDYTTTGPKYYYGMDVW	IGHV4-34	IGHD4-11	IGHJ6	14	15	21	39
1	1.1012003083360864E-4	TGTGCGAGAGACGTGGTGGTGACTGCTATTCTTTACTACTACTACTACGGTATGGACGTCTGG	CARDVVVTAILYYYYYGMDVW	IGHV3-64	IGHD2-21	IGHJ6	10	12	30	32
1	1.1012003083360864E-4	TGTGCGAGAGAGGCTCAATTGATACAATTATGGCGCAGGGAAAATTACGGTATGGACGTCTGG	CAREAQLIQLWRRENYGMDVW	IGHV3-30	IGHD5-24	IGHJ6	10	22	29	51
1	1.1012003083360864E-4	TGTGCGAGAGAGGCTCAATTGATACAATTATGGCGCAGGGAAAATTACGGTATGGACGTCTGG	CAREAQLIQLWRRENYGMDVW	IGHV4-31	IGHD5-24	IGHJ6	10	22	29	51
1	1.1012003083360864E-4	TGTGCGAGAGAGGGGGTAGGACATTGTACTAATGCTGACTGTCCCAGTTGGTTCGACCCCTGG	CAREGVGHCTNADCPSWFDPW	IGHV4-31	IGHD2-8	IGHJ5	10	16	33	48
1	1.1012003083360864E-4	TGTGCGAGAGAGGGGGGAATGGTGTATGCTTCAGACTACTACTACTACGGTATGGACGTCTGG	CAREGGMVYASDYYYYGMDVW	IGHV4-28	IGHD2-8	IGHJ6	8	17	29	34
1	1.1012003083360864E-4	TGTGCGAGAGAGGGGGGAATGGTGTATGCTTCAGACTACTACTACTACGGTATGGACGTCTGG	CAREGGMVYASDYYYYGMDVW	IGHV4-31	IGHD2-8	IGHJ6	10	17	29	34
1	1.1012003083360864E-4	TGTGCGAGAGAGAAGGTAGCTGCTACAGCCGACTACTACTACTACTACGGTATGGACGTCTGG	CAREKVAATADYYYYYGMDVW	IGHV3-48	IGHD2-15	IGHJ6	10	14	25	33
1	1.1012003083360864E-4	TGTGCGAGAGAAAAAAATTACTATGGTTCGGGGAGTTATTATAACGTTGCTTTTGATATCTGG	CAREKNYYGSGSYYNVAFDIW	IGHV1-69D	IGHD3-10	IGHJ3	10	16	46	47
1	1.1012003083360864E-4	TGTGCGAAAGGAGGTTTCATAGGAGACCCTGGGCCCTGGAACAGTAACTATGCGCACTACTGG	CAKGGFIGDPGPWNSNYAHYW	IGHV3-30	IGHD4-11	IGHJ4	6	40	49	55
1	1.1012003083360864E-4	TGTGCGAAAGATAAGGGTGCATATTGTGGTGGTGACTGCTATTTCGGGCACCTTGACTACTGG	CAKDKGAYCGGDCYFGHLDYW	IGHV3-23	IGHD2-21	IGHJ4	11	18	46	52
1	1.1012003083360864E-4	TGTGCACGGCTGAAAAATGATTACCTTTGGGGAAATTATCGTTATTTTGCTTTTGATATATGG	CARLKNDYLWGNYRYFAFDIW	IGHV2-26	IGHD3-16	IGHJ3	8	16	44	47
1	1.1012003083360864E-4	TGTGCAACAGATCGGTGGTTCGGGGAGTTATTGGACTACTACTACTACGGTATGGACGTCTGG	CATDRWFGELLDYYYYGMDVW	IGHV1-69-2	IGHD3-10	IGHJ6	12	15	31	34
1	1.1012003083360864E-4	TGTGCAAGATTGGGGCATTATAGCAGTGGCTGGTCCTCGGGGTACTGGTACTTCGATCTCTGG	CARLGHYSSGWSSGYWYFDLW	IGHV3-47	IGHD6-19	IGHJ2	8	18	33	42
1	1.1012003083360864E-4	TGTGCAAGAGCCGTTGGAGGGTACCAGCCCTTGAACTACTACTACTACTACATGGACGTCTGG	CARAVGGYQPLNYYYYYMDVW	IGHV3-13	IGHD6-19	IGHJ6	9	20	28	34
1	1.1012003083360864E-4	TGTGCAAGAGATAGGTGGGACGATTTTTGGAGTGGTTATTCCCTTTACGGTATGGACGTCTGG	CARDRWDDFWSGYSLYGMDVW	IGHV3-13	IGHD3-3	IGHJ6	11	19	39	51
1	1.1012003083360864E-4	TGTGCAAAGGACCACCCTCGGTCTCAAGGGGTACTGAGAGAATCTTACTACTTTGACTACTGG	CAKDHPRSQGVLRESYYFDYW	IGHV3-43	IGHD2-15	IGHJ4	7	10	15	45
1	1.1012003083360864E-4	TGTGCAAAAGGGTTTAGCGCCAACTGGTATAAGAACCTTATTGACGACTACTTTGACTACTGG	CAKGFSANWYKNLIDDYFDYW	IGHV3-43	IGHD3-3	IGHJ4	9	25	36	46
1	1.1012003083360864E-4	TGTGCAAAAGATATAGCAGCTCGTCCTTGGCTGACCTACTACTACTACGGTATGGACGTCTGG	CAKDIAARPWLTYYYYGMDVW	IGHV3-9	IGHD6-6	IGHJ6	14	15	25	35
1	1.1012003083360864E-4	TGTACCACAGGAAGAACGTATTACTATGGTTCGGGGAGTTATTATAACTCCGTGGACTACTGG	CTTGRTYYYGSGSYYNSVDYW	IGHV3-15	IGHD3-10	IGHJ4	9	15	47	54
1	1.1012003083360864E-4	TGTACCACAGATCTAGGCGGTATTACTATGATAGTAGTGGTTTATGATGCTTTTGATATCTGG	CTTDLGGITMIVVVYDAFDIW	IGHV3-15	IGHD3-22	IGHJ3	13	19	41	43
1	1.1012003083360864E-4	TGTACCACAGACCAAAACGTATATACCGGGGACAGTCGTGGTTATTACTTCGGCGGCTACTGG	CTTDQNVYTGDSRGYYFGGYW	IGHV3-15	IGHD3-22	IGHJ4	10	33	48	56
1	1.1012003083360864E-4	TGCACCACACTCGACCGCGTGGGAGATTGTGGTGGTGGGACCTGCTTACCCACTGACTACTGG	CTTLDRVGDCGGGTCLPTDYW	IGHV3-65	IGHD2-15	IGHJ4	0	21	45	53
1	1.1012003083360864E-4	TGTGTAACAGGAGGAAGTAGATATTGTAGTGGGGGAACCTGCTACCCGGGAGACTACTGG	CVTGGSRYCSGGTCYPGDYW	IGHV3-47	IGHD2-15	IGHJ4	3	19	44	51
1	1.1012003083360864E-4	TGTGCTCCAGGGGTAGCAGCTCGTCCCACGCCCTACTACTACTACGGTATGGACGTCTGG	CAPGVAARPTPYYYYGMDVW	IGHV3-72	IGHD6-6	IGHJ6	5	13	25	32
1	1.1012003083360864E-4	TGTGCCGCATCCCATTTCGGTCTTTTGACTGGTGATTATACCAGCCCTTTTGACTCCTGG	CAASHFGLLTGDYTSPFDSW	IGHV4-30-2	IGHD3-9	IGHJ4	5	22	39	48
1	1.1012003083360864E-4	TGTGCCATCTCCTATTTTTATGATAGGATTGGTTATAATTTTGGGGCTTTTGATTTCTGG	CAISYFYDRIGYNFGAFDFW	IGHV3-30	IGHD3-22	IGHJ3	4	18	35	45
1	1.1012003083360864E-4	TGTGCCAGAAGTCACTATGATAAAAATAGTTACGGTGCGGGAGTTGCTTTTGATTTCTGG	CARSHYDKNSYGAGVAFDFW	IGHV3-38	IGHD3-22	IGHJ3	8	13	21	44
1	1.1012003083360864E-4	TGTGCGCGAGTCGCTAGCGGCGGCAGCAACTGGCTCTATCGGGACTACTTTGACTCTTGG	CARVASGGSNWLYRDYFDSW	IGHV3-48	IGHD6-13	IGHJ4	9	22	32	43
1	1.1012003083360864E-4	TGTGCGCGAGGAGAAACAGACTATAGGGCGGTGATTAGACACAACTATTTCGACCCCTGG	CARGETDYRAVIRHNYFDPW	IGHV1-8	IGHD1-26	IGHJ5	10	19	24	40
1	1.1012003083360864E-4	TGTGCGGCAGATATGGATAGTAGTGGTTATTACCGACTCTATGATGCTTTTGATATCTGG	CAADMDSSGYYRLYDAFDIW	IGHV1-58	IGHD3-22	IGHJ3	11	15	32	40
1	1.1012003083360864E-4	TGTGCGGGAGACCAGGCAGCAGCTGGTAATTACTACTACTACTACGGTATGGACGTCTGG	CAGDQAAAGNYYYYYGMDVW	IGHV3-11	IGHD6-13	IGHJ6	10	15	27	28
1	1.1012003083360864E-4	TGTGCGATCTCCTATTTCTATGATAGGATTGGTTATAATTTTGGGGCTTTTGATATCTGG	CAISYFYDRIGYNFGAFDIW	IGHV3-30	IGHD3-22	IGHJ3	6	12	35	45
1	1.1012003083360864E-4	TGTGCGACCTTACCAGCTGCGTCCCGGGATGTCTACTACTACTACGGTATGGACGTCTGG	CATLPAASRDVYYYYGMDVW	IGHV3-21	IGHD2-2	IGHJ6	6	10	19	32
1	1.1012003083360864E-4	TGTGCGACATATCAATCGTCGTATAGCAGTGGCTGGTACTTTTGGTGGTTCGACCCCTGG	CATYQSSYSSGWYFWWFDPW	IGHV5-10-1	IGHD6-19	IGHJ5	6	20	38	45
1	1.1012003083360864E-4	TGTGCGAGCAGGTGGTGGGGTACAGCTATGGTTACGGCGGGGGACTACTTTGACTACTGG	CASRWWGTAMVTAGDYFDYW	IGHV4-4	IGHD5-18	IGHJ4	7	20	35	43
1	1.1012003083360864E-4	TGTGCGAGGTGTAATTATGCTTACGATTTTTGGAGTGGTCAACACCGCTTTGACTACTGG	CARCNYAYDFWSGQHRFDYW	IGHV3-48	IGHD3-3	IGHJ4	7	20	38	47
1	1.1012003083360864E-4	TGTGCGAGGGGACTAGCATATTGTGGTGGTGACTGCTATTCGGACTACTTTGACTACTGG	CARGLAYCGGDCYSDYFDYW	IGHV5-10-1	IGHD2-21	IGHJ4	7	12	40	43
1	1.1012003083360864E-4	TGTGCGAGATTCCGAGTACCAGCTGCTATTTACTACTACTACTACGGTATGGACGTCTGG	CARFRVPAAIYYYYYGMDVW	IGHV4-55	IGHD2-2	IGHJ6	9	14	28	29
1	1.1012003083360864E-4	TGTGCGAGATCCCGTTATTACTATGATAGTCGTGGTTACTTCGAAGCTTTTGATTTTTGG	CARSRYYYDSRGYFEAFDFW	IGHV4-55	IGHD3-22	IGHJ3	9	15	37	45
1	1.1012003083360864E-4	TGTGCGAGATACCGAGGAAGAAACTACGGTGACTACGTCGAACCCCACTTTGACTTCTGG	CARYRGRNYGDYVEPHFDFW	IGHV4-55	IGHD4-17	IGHJ4	10	22	37	46
1	1.1012003083360864E-4	TGTGCGAGACTTGGATATTGTCTTGGTGGTAACTGTTACATTGGTGCTTTTGATATTTGG	CARLGYCLGGNCYIGAFDIW	IGHV4-39	IGHD2-15	IGHJ3	9	12	38	44
1	1.1012003083360864E-4	TGTGCGAGACTTAACGCTGGGTATAGCAGCAGCTGGTACTCATACTGGTTCGACCCCTGG	CARLNAGYSSSWYSYWFDPW	IGHV5-10-1	IGHD6-13	IGHJ5	9	18	38	43
1	1.1012003083360864E-4	TGTGCGAGACGGCCGAGTGATACTAATGGTTATTATTATGTCAACTGGTTCGACCCCTGG	CARRPSDTNGYYYVNWFDPW	IGHV4-4	IGHD3-22	IGHJ5	8	17	34	41
1	1.1012003083360864E-4	TGTGCGAGACATCCGGATTCACCTGGGCTTACATGGAATCCCCGGCAATTTGACTACTGG	CARHPDSPGLTWNPRQFDYW	IGHV5-10-1	IGHD2-2	IGHJ4	11	41	46	48
1	1.1012003083360864E-4	TGTGCGAGACATAAGTATTACTATGATAGTAGTGGTAACGTATACTACTTTGACTACTGG	CARHKYYYDSSGNVYYFDYW	IGHV4-39	IGHD3-22	IGHJ4	11	14	35	42
1	1.1012003083360864E-4	TGTGCGAGACATAAGTATTACTATGATAGTAGTGGTAACGTATACTACTTTGACTACTGG	CARHKYYYDSSGNVYYFDYW	IGHV4-55	IGHD3-22	IGHJ4	12	14	35	42
1	1.1012003083360864E-4	TGTGCGAGAGTCCTAACGTTGGATTTTTGGAGTGGTTATTACAACTACTTTGACTACTGG	CARVLTLDFWSGYYNYFDYW	IGHV1-18	IGHD3-3	IGHJ4	9	21	40	43
1	1.1012003083360864E-4	TGTGCGAGAGTCGCAAGCGGCGGCAGCAACTGGCTCTACCGGGACTATTTTGACTCCTGG	CARVASGGSNWLYRDYFDSW	IGHV3-33	IGHD6-13	IGHJ4	9	22	32	43
1	1.1012003083360864E-4	TGTGCGAGAGTATGGTTGGTTCGGGGAGTTATCACGAGCAATGATGCTTTTGATATCTGG	CARVWLVRGVITSNDAFDIW	IGHV3-30	IGHD3-10	IGHJ3	9	16	31	40
1	1.1012003083360864E-4	TGTGCGAGAGTACTCAACTATGATAGTAGTAGTTTTAACTACTGGTACTTCGATCTCTGG	CARVLNYDSSSFNYWYFDLW	IGHV3-53	IGHD3-22	IGHJ2	9	16	33	38
1	1.1012003083360864E-4	TGTGCGAGAGTACGGGGGGGATATTGTAGTGGTGGTAGCTGCTACTGGTTCGACCCCTGG	CARVRGGYCSGGSCYWFDPW	IGHV3-11	IGHD2-15	IGHJ5	9	18	42	43
[truncated: 845 more rows]
