# Supplementary material for: Biomarkers and Immune Repertoire Metrics Identified by Peripheral Blood Transcriptomic Sequencing Reveal the Pathogenesis of COVID-19
Source: Front Immunol. 2021 Aug 24;12:677025. doi: 10.3389/fimmu.2021.677025 (PMC8421539; doi:10.3389/fimmu.2021.677025)
Supplement: Supplementary file 1 [file DataSheet_1.zip › TCR_BCR/IGH/convert.SRR12007829.clonotypes.IGH.txt]

count	freq	cdr3nt	cdr3aa	v	d	j	VEnd	DStart	DEnd	JStart
292	0.05053651782623745	TGTGCGAGAGAGCAGAGGGATCCCATAACTGGAACTACGGAACTTGACTACTGG	CAREQRDPITGTTELDYW	IGHV3-30	IGHD1-7	IGHJ4	10	24	38	43
285	0.04932502596053998	TGTGCGAGAAACCCTAGAGAAGGCTCCAATTATTGGTTCGACCCCTGG	CARNPREGSNYWFDPW	IGHV4-39	IGHD5-24	IGHJ5	8	14	31	33
194	0.033575631706472826	TGTGCGAGAGAAGCTTTAAGGGACTGGGCGATTGACTTCTGG	CAREALRDWAIDFW	IGHV4-31	IGHD3-9	IGHJ4	10	21	26	31
177	0.03063343717549325	TGTGCGAGACTGTCGCTACATCGTATTACTATGATAGTAGTGGCCCCCGGTTATGCTTTTGATATCTGG	CARLSLHRITMIVVAPGYAFDIW	IGHV4-39	IGHD3-22	IGHJ3	9	21	42	52
120	0.020768431983385256	TGTGCGAGAGAATTCGAAGAGGTGGCTATGGACTACTGG	CAREFEEVAMDYW	IGHV3-21	IGHD5-24	IGHJ4	10	17	27	30
90	0.01557632398753894	TGTGCAACAAAGGAGTTCGACCCCTGG	CATKEFDPW	IGHV1-24	.	IGHJ5	8	-1	-1	14
78	0.013499480789200415	TGTGCGAGAGAGCAGAGGGATCCCATAACTGGAACTACGGAACTTGACTACTGG	CAREQRDPITGTTELDYW	IGHV4-31	IGHD1-7	IGHJ4	10	24	38	43
74	0.012807199723087574	TGTGCGAGAGTCCGGCCCAGAGGATTCAGCTATGGTTACTACGACTACTACTACATGGACGTCTGG	CARVRPRGFSYGYYDYYYMDVW	IGHV4-31	IGHD5-18	IGHJ6	9	21	34	35
71	0.012287988923502942	TGTGCGAGAAACCCTAGAGAAGGCTCCAATTATTGGTTCGACCCCTGG	CARNPREGSNYWFDPW	IGHV4-28	IGHD5-24	IGHJ5	10	14	31	33
61	0.010557286258220838	TGTGCGAGAGACTCTAGGCTTCGCGGGCCAATGTATTACGATATTTTGACTGGTTATTATAGTCACTACTACTATATGGACGTCTGG	CARDSRLRGPMYYDILTGYYSHYYYMDVW	IGHV1-18	IGHD3-9	IGHJ6	10	32	60	64
54	0.009345794392523364	TGTGCGAGAGACTCTAGGCTTCGCGGGCCAATGTATTACGATATTTTGACTGGTTATTATAGTCACTACTACTATATGGACGTCTGG	CARDSRLRGPMYYDILTGYYSHYYYMDVW	IGHV1-2	IGHD3-9	IGHJ6	10	32	60	64
53	0.009172724125995154	TGTGCGAGAGAATTCGAAGAGGTGGCTATGGACTACTGG	CAREFEEVAMDYW	IGHV3-33	IGHD5-24	IGHJ4	10	17	27	30
45	0.00778816199376947	TGTGCAACTGCAGGGGGCCTACACTGG	CATAGGLHW	IGHV3-74	IGHD3-16	IGHJ4	6	12	16	22
33	0.005711318795430945	TGTGCGAGATCAGCAGCTGGGCCGTCCCTTTTTTTTAGGTCAGGTTTCCAAAGGTACTACTTTGACTACTGG	CARSAAGPSLFFRSGFQRYYFDYW	IGHV3-21	IGHD6-13	IGHJ4	8	10	19	53
32	0.005538248528902735	TGTGCGAGAGACTCTAGGCTTCGCGGGCCAATGTATTACGATATTTTGACTGGTTATTATAGTCACTACTACTATATGGACGTCTGG	CARDSRLRGPMYYDILTGYYSHYYYMDVW	IGHV4-31	IGHD3-9	IGHJ6	10	32	60	64
28	0.004845967462789893	TGTGCGAGAGAGCAGAGGGATCCCATAACTGGAACTACGGAACTTGACTACTGG	CAREQRDPITGTTELDYW	IGHV3-33	IGHD1-7	IGHJ4	10	24	38	43
28	0.004845967462789893	TGTGCGAGAGATCCTGACTCTTTCATGGGGGGAGACTATTGG	CARDPDSFMGGDYW	IGHV1-2	IGHD3-16	IGHJ4	12	25	30	33
26	0.004499826929733472	TGTGCGAAAGATTGGGGACGATCTACGATTTTTGGAGTGGTTATTTTGGAGGGCTTTGACTACTGG	CAKDWGRSTIFGVVILEGFDYW	IGHV3-23	IGHD3-3	IGHJ4	11	23	44	53
26	0.004499826929733472	TGTGCGAGAGACCCTCAGCAGTGGCTGGTTTTTTCCAACTGGTTCGACCCCTGG	CARDPQQWLVFSNWFDPW	IGHV4-4	IGHD6-19	IGHJ5	10	16	28	35
25	0.004326756663205262	TGTGCGAGAGACTGGGAGTATAGCAGCAGCTGGACCACCTTTGACTACTGG	CARDWEYSSSWTTFDYW	IGHV3-33	IGHD6-13	IGHJ4	10	17	32	38
24	0.004153686396677051	TGTGCGAGACGCATGAGGGACACCAATATGGTTGTTCTGGTCCTTGCCGGCATGTTGGACTGGTTCGACCCCTGG	CARRMRDTNMVVLVLAGMLDWFDPW	IGHV4-34	IGHD2-2	IGHJ5	8	44	52	58
23	0.003980616130148841	TGTGCGATAGAGGTCCTACGAAGTGGGAGTTATAGACTTAACGACGCTTTTGCTATTTGG	CAIEVLRSGSYRLNDAFAIW	IGHV1-2	IGHD3-10	IGHJ3	10	24	32	45
23	0.003980616130148841	TGTGCGAGAGTCCGTATTACTATGATAGTAGTGGTTCAGTACTTTGACTACTGG	CARVRITMIVVVQYFDYW	IGHV4-31	IGHD3-22	IGHJ4	9	12	35	39
23	0.003980616130148841	TGTGCGAGAGGTATTTCAGCGGCTTCGGGGTTCGACGGCTTCGACCCCTGG	CARGISAASGFDGFDPW	IGHV4-34	IGHD6-25	IGHJ5	10	16	23	39
23	0.003980616130148841	TGTGCGAGAGATAGTGCGGGCAGCAATTCGTCCTGG	CARDSAGSNSSW	IGHV3-11	IGHD6-13	IGHJ5	11	19	24	31
22	0.00380754586362063	TGTGCGAGAGACTCTAGGCTTCGCGGGCCAATGTATTACGATATTTTGACTGGTTATTATAGTCACTACTACTACATGGACGTCTGG	CARDSRLRGPMYYDILTGYYSHYYYMDVW	IGHV1-2	IGHD3-9	IGHJ6	10	32	60	64
21	0.0036344755970924196	TGTGCGAGAGCTAAGGGGGGTATTACTATGATAGTAGTGGTTATTAAAGAGTTTGACTACTGG	CARAKGGITMIVVVIKEFDYW	IGHV4-31	IGHD3-22	IGHJ4	9	19	45	51
21	0.0036344755970924196	TGTGCAAGAGACCCAAATGACGCCCGTAGTATTGATTATTGG	CARDPNDARSIDYW	IGHV3-74	IGHD1-26	IGHJ4	10	24	30	31
21	0.0036344755970924196	TGTGTGAGAGGGGGCTACGAATACTGG	CVRGGYEYW	IGHV1-2	IGHD5-12	IGHJ4	9	12	19	21
20	0.003461405330564209	TGTGCGAGAGCCCCTCGGGGATGGCTACAATTAAGGGAAGACTGGTACTTCGATCTCTGG	CARAPRGWLQLREDWYFDLW	IGHV4-59	IGHD5-24	IGHJ2	9	19	32	40
20	0.003461405330564209	TGTGCGAGACAGCGAACTCTCTACGGGGACTTACCCTTTGACTACTGG	CARQRTLYGDLPFDYW	IGHV4-39	IGHD5-24	IGHJ4	10	17	24	35
20	0.003461405330564209	TGTGCGAGAGAAGCTATAAGGGACTGGGCGATAGACTTCTGG	CAREAIRDWAIDFW	IGHV4-31	IGHD2-8	IGHJ4	10	12	17	33
19	0.0032883350640359986	TGTGCGAGATCTGCCCCCCAAAGAAGTGGTTTCTACTACTACTACTATATGGACGTCTGG	CARSAPQRSGFYYYYYMDVW	IGHV4-34	IGHD3-16	IGHJ6	8	14	21	32
18	0.003115264797507788	TGTGCGAGATCTGCCCGCCAAAGAAGTGGTTTCTACTACTACTACCACATGGACGTCTGG	CARSARQRSGFYYYYHMDVW	IGHV4-34	IGHD3-22	IGHJ6	8	24	30	32
18	0.003115264797507788	TGTGCGAGAGCCCTCAAACCCCCCCGTATGGTTCGGGCCTACTACTTTGACTACTGG	CARALKPPRMVRAYYFDYW	IGHV1-8	IGHD3-10	IGHJ4	14	26	36	39
18	0.003115264797507788	TGTGCGAGAGAGCAGAGGGATCCCATAACTGGAACTACGGAACTTGACTACTGG	CAREQRDPITGTTELDYW	IGHV4-39	IGHD1-7	IGHJ4	8	24	38	43
15	0.002596053997923157	TGTGCGAGACGGATGAGTGACACTCATATGATTGTAGTAGTTCTTGCCGGCATATTGGACTGGTTCGACCCCTGG	CARRMSDTHMIVVVLAGILDWFDPW	IGHV4-39	IGHD2-2	IGHJ5	9	30	40	58
15	0.002596053997923157	TGTGCGAGAGGTCGTGTTGCGATAACTATGATAGTGGTGGTTCTTACTGGTGGGAGTTACTACATGGACGTCTGG	CARGRVAITMIVVVLTGGSYYMDVW	IGHV4-34	IGHD3-22	IGHJ6	10	24	47	57
15	0.002596053997923157	TGTGCGAGGACAGATTACTACGATAGAGAACGGGACTATGACTACAACTTCTACTACATGGACGTCTGG	CARTDYYDRERDYDYNFYYMDVW	IGHV4-59	IGHD3-22	IGHJ6	7	13	25	36
15	0.002596053997923157	TGTGCACGGATAGGTGGATATTGTAGTGGTGGTTACTGCTACTCCCACAACTTTGACTACTGG	CARIGGYCSGGYCYSHNFDYW	IGHV2-70	IGHD2-15	IGHJ4	11	15	44	49
15	0.002596053997923157	TGTGCGAGATCTGCCCCCCAAAGAAGTGGTTTTTATTATTACTACTACATGGACGTCTGG	CARSAPQRSGFYYYYYMDVW	IGHV4-34	IGHD3-3	IGHJ6	8	24	35	39
14	0.0024229837313949464	TGTGCGAGAAGTCCCTATAGAGGATTACGTTTGGGGGAGTTATCGTCCACCAGCTTTGACTACTGG	CARSPYRGLRLGELSSTSFDYW	IGHV4-31	IGHD3-16	IGHJ4	8	22	45	53
14	0.0024229837313949464	TGTGCGAGACTTCCAAATATGGAGGATGGTAGTGGTTCCTTTGACCTCTGG	CARLPNMEDGSGSFDLW	IGHV5-10-1	IGHD3-22	IGHJ4	9	24	36	38
14	0.0024229837313949464	TGTGCGAGAGAAGCTTTAAGGGACTGGGCGATAGACCTCTGG	CAREALRDWAIDLW	IGHV4-31	IGHD3-9	IGHJ5	10	21	26	33
13	0.002249913464866736	TGTGCGAGAGAGGTCTTCCGGGAGGGTATGATAGTAGTGGTTAACTACTACTACATGGACGTCTGG	CAREVFREGMIVVVNYYYMDVW	IGHV4-4	IGHD3-22	IGHJ6	10	26	42	43
13	0.002249913464866736	TGTGCAACAGCGGCATATGATAGTAGTGGTTATTACTATGGGATAGACGTCTGG	CATAAYDSSGYYYGIDVW	IGHV1-24	IGHD3-22	IGHJ6	9	15	37	45
12	0.0020768431983385254	TGTGCGAGACTTATTACCAAAGCGCTGGTCAACTGGACGCCCATAAATTACTACTACTACTACATGGACGTCTGG	CARLITKALVNWTPINYYYYYMDVW	IGHV4-39	IGHD1-1	IGHJ6	9	29	36	48
12	0.0020768431983385254	TGTGCGAGAGATGGCGGATATTGTAGTGGTGGTACCTGCTACACCTCATATAACTACTACATGGACGTCTGG	CARDGGYCSGGTCYTSYNYYMDVW	IGHV1-46	IGHD2-15	IGHJ6	11	15	41	52
12	0.0020768431983385254	TGTGCGAGATCTGCCCCCCAAAGAACTTTTTTCTACTACTACTACCACATGGACGTCTGG	CARSAPQRTFFYYYYHMDVW	IGHV4-34	IGHD3-16	IGHJ6	8	14	21	32
12	0.0020768431983385254	TGTGCGAGATCTGCCCCCCAAAGAAGTGGTTTTTATTATTACTACTACATGGACGTCTGG	CARSAPQRSGFYYYYYMDVW	IGHV4-55	IGHD3-3	IGHJ6	9	24	35	39
12	0.0020768431983385254	TGTGCGAGAGATTATTTTAGGAATAACGATCTTTCCTACATGGACGTCTGG	CARDYFRNNDLSYMDVW	IGHV4-31	IGHD3-16	IGHJ6	11	22	29	35
12	0.0020768431983385254	TGTGCGAGAGATGACGGCTGGCTCGACCCCTGG	CARDDGWLDPW	IGHV3-21	.	IGHJ5	11	-1	-1	17
11	0.001903772931810315	TGTGCAACAGGGCCCTCATATTGTAGTAGTACCAGCTGTCACTTAAACTGGTTCGACCCCTGG	CATGPSYCSSTSCHLNWFDPW	IGHV1-24	IGHD2-2	IGHJ5	9	17	37	45
11	0.001903772931810315	TGTGCGAGAGCTCGGAGTATTACTATGATAGTAGTGGTTATTACCCACTTTGACTACTGG	CARARSITMIVVVITHFDYW	IGHV4-31	IGHD3-22	IGHJ4	9	16	43	46
11	0.001903772931810315	TGTGCACGGGCCTTCCGGTTTAACTGGAACCGCGATGCTTTTGATATCTGG	CARAFRFNWNRDAFDIW	IGHV2-26	IGHD1-20	IGHJ3	8	14	29	33
11	0.001903772931810315	TGTGCGAGAGAAACGGATGACAACTCTTCTTCACACTTTGACTACTGG	CARETDDNSSSHFDYW	IGHV3-30	IGHD1-1	IGHJ4	10	19	24	34
11	0.001903772931810315	TGTGCGAAAGATGTAGACTTCGGGGAGTTCCTAATGTTTGACTCCTGG	CAKDVDFGEFLMFDSW	IGHV3-23	IGHD3-10	IGHJ4	11	18	28	36
11	0.001903772931810315	TGTGCGAGAGGCCCAATAGGAAGTACGATATTTGTTGACTACTGG	CARGPIGSTIFVDYW	IGHV1-8	IGHD3-9	IGHJ4	12	23	32	34
11	0.001903772931810315	TGTGCGACTACTACGTCTGAGGACTACTTTGACTACTGG	CATTTSEDYFDYW	IGHV1-69D	IGHD1-26	IGHJ4	6	7	15	22
10	0.0017307026652821046	TGTGCGAGAGGAGGAAGGAGACGGCTATTTTCTCTGGTCGCGGCGGTAGAGGCATCTCCTGTGGGGGACTGGTTCGACCCCTGG	CARGGRRRLFSLVAAVEASPVGDWFDPW	IGHV1-2	IGHD2-21	IGHJ5	9	19	28	67
10	0.0017307026652821046	TGTGCGAGACGAGTTGTTTACTCGAAAATTACTATGATAGTAGTGGTTATGAAGGGAGATGCTTTTGATATCTGG	CARRVVYSKITMIVVVMKGDAFDIW	IGHV4-39	IGHD3-22	IGHJ3	9	27	49	57
10	0.0017307026652821046	TGTGCGAGAGAAGGGGCTATTACAATTTTTGGAGTGGTTCCAAGTAGGGCCCATTACTACTTTGACTACTGG	CAREGAITIFGVVPSRAHYYFDYW	IGHV4-59	IGHD3-3	IGHJ4	10	17	38	54
10	0.0017307026652821046	TGTGCGAGGACAGATTACTATGATAGAGAACGGTGGTATGACTACAACTACTACTACATGGACGTCTGG	CARTDYYDRERWYDYNYYYMDVW	IGHV4-59	IGHD3-22	IGHJ6	7	13	25	36
10	0.0017307026652821046	TGTGCGAGAGGGGGGTATTACGATTTTTGGAGTGGTTATTATAACCCCAGTGATGCTTTTGATATCTGG	CARGGYYDFWSGYYNPSDAFDIW	IGHV1-2	IGHD3-3	IGHJ3	9	14	42	50
10	0.0017307026652821046	TGTGCGAGAGATGGGGCTTGGGGAAGAGAAGGCTACAATTACCCCCAGCCATATTACTGTGACTACTGG	CARDGAWGREGYNYPQPYYCDYW	IGHV1-46	IGHD5-24	IGHJ4	11	24	41	54
10	0.0017307026652821046	TGTGCGAGAGGGGATTACTATGATAGTAGTGGGCATTACATCGACGCTTTTGATATCTGG	CARGDYYDSSGHYIDAFDIW	IGHV1-8	IGHD3-22	IGHJ3	10	13	38	45
10	0.0017307026652821046	TGTGCGAGAGGAGAGTTATCGGGTTATTTTAAATTGGGCTACTTTGACTACTGG	CARGELSGYFKLGYFDYW	IGHV1-8	IGHD3-16	IGHJ4	10	12	20	38
10	0.0017307026652821046	TGTGCGAGACTTCCAAATATGGAGGATGGGAGTGGTTCCTTTGACCTCTGG	CARLPNMEDGSGSFDLW	IGHV5-10-1	IGHD3-3	IGHJ4	9	28	36	38
10	0.0017307026652821046	TGTGCGAGACTTCCAAATATGGAGGATGGGAGTGGTTCCTTTGACCTCTGG	CARLPNMEDGSGSFDLW	IGHV5-51	IGHD3-3	IGHJ4	9	28	36	38
10	0.0017307026652821046	TGTGCACACAGGGGCGGGTGGAACTACTACTACTACATGGACGTCTGG	CAHRGGWNYYYYMDVW	IGHV2-5	IGHD2-15	IGHJ6	10	16	20	22
10	0.0017307026652821046	TGTGCAACAGGCCCCAGTATAGCGAGGACCGACTGGTTCGACCCCTGG	CATGPSIARTDWFDPW	IGHV1-24	IGHD6-6	IGHJ5	9	15	22	31
10	0.0017307026652821046	TGTGCGAGAGATAGTGGGAGTTACCTCAAGCCCTGG	CARDSGSYLKPW	IGHV1-18	IGHD4-23	IGHJ5	11	16	24	30
9	0.001557632398753894	TGTGCGAGAGGCAGATCCCGTATTCACATGATAGTGGTGGTTTTTACTTCAGCCGAGGACTACTTTGACTACTGG	CARGRSRIHMIVVVFTSAEDYFDYW	IGHV4-34	IGHD3-22	IGHJ4	11	27	47	58
9	0.001557632398753894	TGTGCGAGAGGAATACGTGCGGTTGTCCTAATGGTGTGGACTAAGGGCAAGTACAACTTTGACTACTGG	CARGIRAVVLMVWTKGKYNFDYW	IGHV1-8	IGHD2-8	IGHJ4	10	22	36	49
9	0.001557632398753894	TGTGCGAGAGTAATGAATGGCTACCCCGGTGATTGGTGGTGCGGAGACTGTCCATTTGACTACTGG	CARVMNGYPGDWWCGDCPFDYW	IGHV1-18	IGHD2-21	IGHJ4	9	33	40	54
9	0.001557632398753894	TGTGCGAGAGGCCTGTATTACTATGGTTCGGGGAGTTCGCTAAACTGGTTCGACCCCTGG	CARGLYYYGSGSSLNWFDPW	IGHV3-21	IGHD3-10	IGHJ5	9	14	36	42
9	0.001557632398753894	TGTGCGAGAGGGGATTACTATGATAGTAGTGGGCATTACATCGACGCTTTTGATATCTGG	CARGDYYDSSGHYIDAFDIW	IGHV3-11	IGHD3-22	IGHJ3	9	13	38	45
9	0.001557632398753894	TGTACTGGAGGGGGTCCCAATTACGATTTTTGGAGTGGTTTCCGGTTCGACCCCTGG	CTGGGPNYDFWSGFRFDPW	IGHV3-49	IGHD3-3	IGHJ5	9	19	39	43
9	0.001557632398753894	TGTGCAACAGATCGTTCGGCAGCAGCAGCATCCCCTAACTGGTTCGACCCCTGG	CATDRSAAAASPNWFDPW	IGHV1-24	IGHD6-13	IGHJ5	12	20	28	36
9	0.001557632398753894	TGTGCACGGGCCTTCCGGTATAACTGGAACCGCGATGCTTTTGATATCTGG	CARAFRYNWNRDAFDIW	IGHV2-26	IGHD1-20	IGHJ3	8	14	29	33
9	0.001557632398753894	TGTGCCACCTTGGGAGCAGTGGCTGGCGATTACTACTTTGACTACTGG	CATLGAVAGDYYFDYW	IGHV3-23	IGHD6-19	IGHJ4	4	14	25	30
9	0.001557632398753894	TGTGCGAGAGATCCGGACGATAGCAGCTCGTCCGCATTTGACTACTGG	CARDPDDSSSSAFDYW	IGHV3-30	IGHD6-6	IGHJ4	12	19	33	36
9	0.001557632398753894	TGTGCACGGATAGGGCCAGCCACTGCGGGATACTACTTTGACTACTGG	CARIGPATAGYYFDYW	IGHV2-26	IGHD6-19	IGHJ4	11	15	25	30
9	0.001557632398753894	TGTGCACACCGCCACGGATTTAGTGGGAGCTACTGGGCTGACTGG	CAHRHGFSGSYWADW	IGHV2-5	IGHD1-26	IGHJ4	8	20	33	40
9	0.001557632398753894	TGTGCGAATCACCCTGGGAGCTACTTTGACTACTGG	CANHPGSYFDYW	IGHV3-23	IGHD1-26	IGHJ4	7	14	19	20
8	0.0013845621322256837	TGTGCGAGAGATTTTAGGCTTCGCGGGCCAATGTATTACGATATTTTGACTGGTTATTATAGTCACTACTACTACATGGACGTCTGG	CARDFRLRGPMYYDILTGYYSHYYYMDVW	IGHV1-18	IGHD3-9	IGHJ6	11	32	60	64
8	0.0013845621322256837	TGTGCGAGAGTTACGAAGAGTATTACGATTTTTGGAGTGGCCACAAACAGGGCCCCTTACTACTACTACATGGACGTCTGG	CARVTKSITIFGVATNRAPYYYYMDVW	IGHV4-4	IGHD3-3	IGHJ6	9	19	39	57
8	0.0013845621322256837	TGTGCGAGACACCGTAATCGTACAATTTTTGGAGTGGTTATTGTTTACTACATGGACGTCTGG	CARHRNRTIFGVVIVYYMDVW	IGHV4-39	IGHD3-3	IGHJ6	10	20	41	45
8	0.0013845621322256837	TGTGCGAAAGATTCAGCCACTACCAGTGACTGGGACGAGGGCGGTTTCGACCCCTGG	CAKDSATTSDWDEGGFDPW	IGHV1-46	IGHD5-12	IGHJ5	11	14	21	45
8	0.0013845621322256837	TGTGCAACAATCCCCTTGGTAGCTGCTCCTGGTTACAACTGGTTCGACCCCTGG	CATIPLVAAPGYNWFDPW	IGHV1-24	IGHD2-15	IGHJ5	8	16	26	33
8	0.0013845621322256837	TGTACGAGAGAGAGGTGGCGTCCAATTATTACTCAAGATGCTTTTGATATTTGG	CTRERWRPIITQDAFDIW	IGHV1-69	IGHD3-22	IGHJ3	10	25	31	32
8	0.0013845621322256837	TGTGCGAGAGACTGGGAGTATAGCAGCAGCTGGACCACCTTTGACTACTGG	CARDWEYSSSWTTFDYW	IGHV4-31	IGHD6-13	IGHJ4	10	17	32	38
8	0.0013845621322256837	TGTGCGAGAGATTACGGTGGCTGGTACAGGAACTACTTTGACTACTGG	CARDYGGWYRNYFDYW	IGHV1-2	IGHD6-19	IGHJ4	11	16	26	31
8	0.0013845621322256837	TGCGCTACAGGGGCAGTGGCTGCGGACTTTGACTATTGG	CATGAVAADFDYW	IGHV3-23	IGHD6-19	IGHJ4	1	12	21	25
8	0.0013845621322256837	TGTGCGAGAGATAGTGGGAGCTACCTCAAGCCCTGG	CARDSGSYLKPW	IGHV1-18	IGHD1-26	IGHJ5	11	12	23	30
7	0.0012114918656974732	TGTGCGAGACGACCGATAGTAGTGGTTATCAGTTGGCCTGGGGTACCTGTTAGCTCGGGATCCAACTTTGACTACTGG	CARRPIVVVISWPGVPVSSGSNFDYW	IGHV4-34	IGHD3-22	IGHJ4	8	14	28	64
7	0.0012114918656974732	TGTGCGAGACGCATGAGTGACATTAATATGATAGTAGTGGTTCTTGCCGGGATGTTGGACTGGTTCGACCCCTGG	CARRMSDINMIVVVLAGMLDWFDPW	IGHV4-34	IGHD3-22	IGHJ5	8	21	41	58
7	0.0012114918656974732	TGTGCGAGAGGGATTTCACGTTTTAATATGGTAGTACTGGTTATTACTTCCGGAGAATACTACTTTGACTACTGG	CARGISRFNMVVLVITSGEYYFDYW	IGHV4-34	IGHD3-22	IGHJ4	10	17	47	57
7	0.0012114918656974732	TGTGCAAGAGAGGCTGCCCAACGTATTACGATTTTTGGAGTGGTTATTATATCGGGCTACTTTGACTACTGG	CAREAAQRITIFGVVIISGYFDYW	IGHV3-74	IGHD3-3	IGHJ4	10	20	54	56
7	0.0012114918656974732	TGTGCGAGAGATGGGGGGGCGGCTATTGTACTAATGGTGTATGCTATAGATCGGTACTTCGATCTCTGG	CARDGGAAIVLMVYAIDRYFDLW	IGHV3-48	IGHD2-8	IGHJ2	11	23	47	52
7	0.0012114918656974732	TGTGCGAGAGATTCCCTTTGGGGTTACTCTGATGCTGATGCCATGGAAGGGTACTTTGACTACTGG	CARDSLWGYSDADAMEGYFDYW	IGHV3-30	IGHD3-16	IGHJ4	11	16	22	51
7	0.0012114918656974732	TGTGCGAGAGATCGGGGGGCATTTGGGTCTGATGGTCGTGCTTTTTTTGATGCCTTTGATATCTGG	CARDRGAFGSDGRAFFDAFDIW	IGHV3-11	IGHD3-16	IGHJ3	12	21	26	47
7	0.0012114918656974732	TGTGCGAGAGATCGTGGGAATTTTTGGAGTGGTTATTATCCGGGATCCGATGTGGACTACTGG	CARDRGNFWSGYYPGSDVDYW	IGHV3-33	IGHD3-3	IGHJ4	12	19	38	54
7	0.0012114918656974732	TGTGCGAGAACTGAAACGGGGCGGCTGCTGGGGATTAGCTACTACTACTACATGGACGTCTGG	CARTETGRLLGISYYYYMDVW	IGHV4-59	IGHD7-27	IGHJ6	8	27	34	38
7	0.0012114918656974732	TGTGCACGGACACAAAGGGAGGTTACAATTTTTGGAGTGGTTACTTACCACTTTGACTACTGG	CARTQREVTIFGVVTYHFDYW	IGHV2-26	IGHD3-3	IGHJ4	9	22	42	45
7	0.0012114918656974732	TGTGCGAGACATCTGAATGGGTATTACTATGATAGTAGTCAATACTACTTTGACTACTGG	CARHLNGYYYDSSQYYFDYW	IGHV4-39	IGHD3-22	IGHJ4	11	20	38	42
7	0.0012114918656974732	TGTGCGAGAGGCAGCAGCAGCCGCTATTTCTACTACTACGCCTACATGGACGTCTGG	CARGSSSRYFYYYAYMDVW	IGHV1-8	IGHD6-13	IGHJ6	11	12	20	24
7	0.0012114918656974732	TGTGCGCGAGGGAGCAGTGGCTACGAGATCCACTACAACTACATGGACGTCTGG	CARGSSGYEIHYNYMDVW	IGHV1-8	IGHD5-12	IGHJ6	10	15	25	31
7	0.0012114918656974732	TGTGCGAGACATTTTCGGCCAACTGGAACTACTCATTTTCGCCTTGACTCCTGG	CARHFRPTGTTHFRLDSW	IGHV4-39	IGHD1-7	IGHJ4	11	20	31	43
7	0.0012114918656974732	TGTGCGAGAGGCCACTACGGTGGCTACGAAACAGGTGAATACTTCCAATACTGG	CARGHYGGYETGEYFQYW	IGHV3-48	IGHD4-17	IGHJ1	9	13	27	35
7	0.0012114918656974732	TGTGCGAAAAATAGCGCCGATACACCTATGATCACTGGTACTTTTGATATTTGG	CAKNSADTPMITGTFDIW	IGHV4-59	IGHD5-18	IGHJ3	6	18	29	40
7	0.0012114918656974732	TGTGCAACCCATCTCGATAGCAGTGGCTGGTACCGAAACTACTTTGACTACTGG	CATHLDSSGWYRNYFDYW	IGHV1-24	IGHD6-19	IGHJ4	7	16	32	37
7	0.0012114918656974732	TGTGCGAGAGATTTTTTTAGGAATAACGATCTTTCGTACATGGACGTCTGG	CARDFFRNNDLSYMDVW	IGHV4-31	IGHD3-16	IGHJ6	11	22	29	36
7	0.0012114918656974732	TGTGCGAGAGAGGACGGGGGTAACGGTGTGTGGAAGGAGTTCGACTACTGG	CAREDGGNGVWKEFDYW	IGHV3-30	IGHD4-23	IGHJ4	10	13	23	42
7	0.0012114918656974732	TGTGCGAGAGAACCTGTTACTATGATCCTACCCCATGCTTTTGATATCTGG	CAREPVTMILPHAFDIW	IGHV4-31	IGHD3-22	IGHJ3	10	16	25	34
7	0.0012114918656974732	TGTACCACCTACGGGGAGGTGGATGGGGATGCTTTTGATATCTGG	CTTYGEVDGDAFDIW	IGHV3-15	IGHD3-10	IGHJ3	7	11	17	27
7	0.0012114918656974732	TGTGCGAGAGGCGATGGAATTACTGACTACTTTGACTACTGG	CARGDGITDYFDYW	IGHV3-33	IGHD3-22	IGHJ4	9	18	23	25
7	0.0012114918656974732	TGTGCAACAAAGGAGTTCGATCCCTGG	CATKEFDPW	IGHV1-24	.	IGHJ5	8	-1	-1	14
7	0.0012114918656974732	TGTACAACTGCAGGGGGCCTACACTGG	CTTAGGLHW	IGHV3-74	IGHD3-16	IGHJ4	6	12	16	22
6	0.0010384215991692627	TGTGCGAGAGATTTTAGGCTTCGCGGGCCAATGTATTACGATATTTTGACTGGTTATTATAGTCACTACTACTATATGGACGTCTGG	CARDFRLRGPMYYDILTGYYSHYYYMDVW	IGHV1-2	IGHD3-9	IGHJ6	11	32	60	64
6	0.0010384215991692627	TGTGCGAGAGAGCCAAATGGCCAAATTAGCCGTGGGTTGTATGGTTCGGGGATTTACTACTACTACATGGACGTCTGG	CAREPNGQISRGLYGSGIYYYYMDVW	IGHV3-21	IGHD3-10	IGHJ6	10	39	51	54
6	0.0010384215991692627	TGTGCGAGAGGCGATTGTAGTAGTACCAGCTGCTATTGGGGCGTGGTAGCTGCTACCGAATACTTCCAGCACTGG	CARGDCSSTSCYWGVVAATEYFQHW	IGHV3-11	IGHD2-2	IGHJ1	9	13	35	57
6	0.0010384215991692627	TGTGCGAGATCAGCAGCTGGGCCGTCCCTTTTTTTTAGGTCAGGTTTCCAAAGGTACTACTTTGACTACTGG	CARSAAGPSLFFRSGFQRYYFDYW	IGHV4-55	IGHD6-13	IGHJ4	9	10	19	53
6	0.0010384215991692627	TGTGCGAGAGGCTCTACTACTATGATAGTAGTGGTTATTACCCCTTACTACTACTACTACATGGACGTCTGG	CARGSTTMIVVVITPYYYYYMDVW	IGHV1-8	IGHD3-22	IGHJ6	11	17	40	45
6	0.0010384215991692627	TGTGCGAGAGATAGGCGTATAGCAGTGGCTGGTATCCTAATACCGGTGGGGTACTGGTACTTCGATCTCTGG	CARDRRIAVAGILIPVGYWYFDLW	IGHV4-4	IGHD6-19	IGHJ2	11	16	33	51
6	0.0010384215991692627	TGTGCGAGAGGCAGGGGGGTATTACTATGGTTCGGGGAGTTATTATTGGAGAGGTGGTTCGACCCCTGG	CARGRGVLLWFGELLLERWFDPW	IGHV4-4	IGHD3-10	IGHJ5	9	18	45	54
6	0.0010384215991692627	TGTGCGAGAGTTGGGGATCATTACTATGATAGTAGTGGTTATTATTGGGGGTCGTGGGACTACTGG	CARVGDHYYDSSGYYWGSWDYW	IGHV1-46	IGHD3-22	IGHJ4	9	19	43	57
6	0.0010384215991692627	TGTGCGAAAGATCGGTCCCCATATTACGACTTTTGGAGTGGTTCCCCTCACCCCCTCAACGTCTGG	CAKDRSPYYDFWSGSPHPLNVW	IGHV3-23	IGHD3-3	IGHJ6	12	21	42	58
6	0.0010384215991692627	TGTGCGAGATCTGCCCGCCAAAGAAGTGGTAACTACTACTACTACCACATGGACGTCTGG	CARSARQRSGNYYYYHMDVW	IGHV4-34	IGHD2-15	IGHJ6	8	24	29	31
6	0.0010384215991692627	TGTGCGAGAGGCAGCAGCAGCCGCTATTTCTACTACTACGCCTACATGGACGTCTGG	CARGSSSRYFYYYAYMDVW	IGHV3-11	IGHD6-13	IGHJ6	9	12	20	24
6	0.0010384215991692627	TGTGCGAGAATCAAACGTATTACAATTTTTGGAGTGGTTAACCATTTTGACTACTGG	CARIKRITIFGVVNHFDYW	IGHV4-31	IGHD3-3	IGHJ4	8	14	39	45
6	0.0010384215991692627	TGCACCACAACCCTCCATTACTATGAAAATAGTGCTTTACAGCCCCGTGACTACTGG	CTTTLHYYENSALQPRDYW	IGHV3-15	IGHD3-22	IGHJ4	8	16	33	47
6	0.0010384215991692627	TGTGCGAGAGAGCAGAGGGATCCCATAACTGGAACTACGGAACTTGACTACTGG	CAREQRDPITGTTELDYW	IGHV4-28	IGHD1-7	IGHJ4	8	24	38	43
6	0.0010384215991692627	TGTGCACGGGCCTTCCGTTTTAATTGGAACCGCGATGCTTTTGATGTCTGG	CARAFRFNWNRDAFDVW	IGHV2-26	IGHD1-20	IGHJ3	8	20	29	33
6	0.0010384215991692627	TGTGCGAGGGATATGGACGTCCCCCTACATGATGCGCTTGATATATGG	CARDMDVPLHDALDIW	IGHV1-2	IGHD1-1	IGHJ3	11	15	20	27
6	0.0010384215991692627	TGTGCGAAAGATCGGGGGGGTTATCCCACCTACTACTTTGACTACTGG	CAKDRGGYPTYYFDYW	IGHV3-23	IGHD3-16	IGHJ4	12	13	24	30
6	0.0010384215991692627	TGTGCACACAGACCCCCCTTCTATGATAGGCCCTACTTTGACTACTGG	CAHRPPFYDRPYFDYW	IGHV2-5	IGHD3-22	IGHJ4	12	20	28	32
6	0.0010384215991692627	TGTGCGGCTCCCTTACTACCTGGGGATGATGCTTTTGATATCTGG	CAAPLLPGDDAFDIW	IGHV4-59	IGHD3-22	IGHJ3	5	12	18	25
6	0.0010384215991692627	TGTGCGAGAGATCCGGACTCTTTCATGGGGGGAGACTATTGG	CARDPDSFMGGDYW	IGHV1-2	IGHD3-16	IGHJ4	12	25	30	33
6	0.0010384215991692627	TGTGCAAGAGAGGGCCTCTTGGGGCTTCGGCTTGACTACTGG	CAREGLLGLRLDYW	IGHV3-74	IGHD3-16	IGHJ4	10	18	23	31
6	0.0010384215991692627	TGTGCGAGAGAAGCTGGCGGCTTAAACATGGACGTCTGG	CAREAGGLNMDVW	IGHV3-30	IGHD2-2	IGHJ6	10	11	16	25
6	0.0010384215991692627	TGTGCGAAAGGTACGGCACCAGTTGGTATGGCCGACTGG	CAKGTAPVGMADW	IGHV4-31	IGHD1-1	IGHJ4	6	18	24	34
6	0.0010384215991692627	TGCGCCACAGGGGCAGTGGCTGCGGACTTTGACTATTGG	CATGAVAADFDYW	IGHV3-23	IGHD6-19	IGHJ4	1	12	21	25
6	0.0010384215991692627	TGTGCGAGAGATAGTGCGGGCAGCAATTCGTCCTGG	CARDSAGSNSSW	IGHV3-20	IGHD6-13	IGHJ5	11	19	24	31
5	8.653513326410523E-4	TGTGCGAGAGACTCTAGGCTTCGCGGGCCAATGTATTACGATATTTTGACTGGTTATTATAGTCACTACTACTACATGGACGTCTGG	CARDSRLRGPMYYDILTGYYSHYYYMDVW	IGHV4-31	IGHD3-9	IGHJ6	10	32	60	64
5	8.653513326410523E-4	TGTGCGAGACATAGCCATTATTCTGATAGTAGTGATTATTTTGGCCCACCCCGCAGGTCGGATGCTTTTGATCTCTGG	CARHSHYSDSSDYFGPPRRSDAFDLW	IGHV5-10-1	IGHD3-22	IGHJ3	11	16	39	60
5	8.653513326410523E-4	TGTGCGAGAGACGTATCTCGTATTACGATTTTTGGAGTGGTTATTCCACATCCAACAACTGGCTGGTTCGACCCCTGG	CARDVSRITIFGVVIPHPTTGWFDPW	IGHV4-31	IGHD3-3	IGHJ5	10	18	44	62
5	8.653513326410523E-4	TGTGCGAGACTAAATTCGTCGATTACTATGATACTAGTGGTTATTACTTCCACCTTTGTCTGGTTCGACCCCTGG	CARLNSSITMILVVITSTFVWFDPW	IGHV4-34	IGHD3-22	IGHJ5	8	21	47	59
5	8.653513326410523E-4	TGTGCGAGAGGCGATTGTAGTAGTACCAGCTGCTATTGGGGCGTGGTAGCTGCTACCGAATACTTCCAGCACTGG	CARGDCSSTSCYWGVVAATEYFQHW	IGHV1-8	IGHD2-2	IGHJ1	11	13	35	57
5	8.653513326410523E-4	TGTGCGAGGTACGGGGGGGATAGCAGCAGCAATCCCATCGGTTACTACTACTACTACTACATGGACGTCTGG	CARYGGDSSSNPIGYYYYYYMDVW	IGHV1-46	IGHD6-13	IGHJ6	7	15	29	41
5	8.653513326410523E-4	TGTGCAAGAGAGGCTGCCCAACGTATTACGATTTTTGGAGTGGTTATTATATCGGGCTACTTTGACTACTGG	CAREAAQRITIFGVVIISGYFDYW	IGHV3-13	IGHD3-3	IGHJ4	10	20	54	56
5	8.653513326410523E-4	TGTGCGAGAGAAATGACACCACATAGCAGTGGCTGGTACGATTACTACTACTACTACATGGACGTCTGG	CAREMTPHSSGWYDYYYYYMDVW	IGHV1-46	IGHD6-19	IGHJ6	10	22	39	42
5	8.653513326410523E-4	TGTGCAAGGGGCTGTACGAACTACGATTTTTGGAGTGGCTCTTGTTCCTACGACTACATGGACGTCTGG	CARGCTNYDFWSGSCSYDYMDVW	IGHV3-74	IGHD3-3	IGHJ6	7	14	37	47
5	8.653513326410523E-4	TGTGCGAGGGGGCTTGGGGCACGTATTACAATTTTTGGAGTGGTTATTAAGCAGTTCGACCCCTGG	CARGLGARITIFGVVIKQFDPW	IGHV4-31	IGHD3-3	IGHJ5	7	20	48	53
5	8.653513326410523E-4	TGTGCGAGAGGGGGCTGGGGGCGCGCTACGGTGACTACAAAAACCTCTGGGGCTTTTGATATCTGG	CARGGWGRATVTTKTSGAFDIW	IGHV1-8	IGHD4-17	IGHJ3	10	25	37	51
5	8.653513326410523E-4	TGTGCGAGAGATCTTCCCTTAGCAGCAGCTGGCGCGGGGAGTGGCTACTACTACATGGACGTCTGG	CARDLPLAAAGAGSGYYYMDVW	IGHV4-31	IGHD6-13	IGHJ6	13	19	31	44
5	8.653513326410523E-4	TGTGCGAGAGATCGGGGGGCATTTGGGTCTGATGGTCGTGCTTTTTTTGATGCCTTTGATATCTGG	CARDRGAFGSDGRAFFDAFDIW	IGHV4-31	IGHD3-16	IGHJ3	12	21	26	47
5	8.653513326410523E-4	TGTGCGAGAGACCCGATGGTAACAGTGGCTGTCAATGAGGTTCACTCATTCTTTGACAACTGG	CARDPMVTVAVNEVHSFFDNW	IGHV3-21	IGHD6-19	IGHJ4	10	22	30	50
5	8.653513326410523E-4	TGCGCGAGAAGTAATCGGGACTACGGTGGTAACCTCTACTACTACTATTACATGGACGTCTGG	CARSNRDYGGNLYYYYYMDVW	IGHV4-34	IGHD4-23	IGHJ6	8	18	32	35
5	8.653513326410523E-4	TGTGCGAGACGGGGGCTTACCTACGGTGGTAAACTCCCTGAGGGTGCTTTTGATATCTGG	CARRGLTYGGKLPEGAFDIW	IGHV4-39	IGHD4-23	IGHJ3	9	20	31	44
5	8.653513326410523E-4	TGTGCGAGAGGCCGGAGAGATGACTACAATTTGATATCCTCCTACTACATTGACGTCTGG	CARGRRDDYNLISSYYIDVW	IGHV1-8	IGHD5-24	IGHJ6	12	15	30	41
5	8.653513326410523E-4	TGTGCAACAGGTCTTGCATATTGTGGTGGTGACTGCTATTTGAACTGGTTCGACCCCTGG	CATGLAYCGGDCYLNWFDPW	IGHV1-24	IGHD2-21	IGHJ5	13	15	39	42
5	8.653513326410523E-4	TGTGCAACAGGCCCCGCGATAGCAGTGGTCCCTGGGGGAAAGGGGTGGTTCGACCCCTGG	CATGPAIAVVPGGKGWFDPW	IGHV1-24	IGHD6-19	IGHJ5	9	18	27	45
5	8.653513326410523E-4	TGTGCGAGAGCTAGGAGCCTTACAATTTTTGGAGTGGTTGATGCTTTTGATATCTGG	CARARSLTIFGVVDAFDIW	IGHV4-31	IGHD3-3	IGHJ3	9	19	37	38
5	8.653513326410523E-4	TGTGCGAGAGCGAAGTGGATACAGCTATGGCATCAGGACTGGTACTTCGATCTCTGG	CARAKWIQLWHQDWYFDLW	IGHV4-4	IGHD5-18	IGHJ2	9	14	29	37
5	8.653513326410523E-4	TGTGCGAGAGATTTCCACCTGGTCGGGGATGATAGTAGTGGACGGAATGGCTACTGG	CARDFHLVGDDSSGRNGYW	IGHV3-33	IGHD3-22	IGHJ4	11	28	40	50
5	8.653513326410523E-4	TGTGCGAGAGAGGTTACTTCATGGGGGCGCTGGTACTACTACTACATGGACGTCTGG	CAREVTSWGRWYYYYMDVW	IGHV3-11	IGHD4-11	IGHJ6	10	12	17	33
5	8.653513326410523E-4	TGTACAAGAGATCAGTGGAGTGATCAGGGGTATTTATGGTGGTACTTCGATCTCTGG	CTRDQWSDQGYLWWYFDLW	IGHV3-21	IGHD3-3	IGHJ2	12	15	21	39
5	8.653513326410523E-4	TGTGCGAGTTGGGGGCCTGAACTGGTGGTGACTGACTACTTTGACTACTGG	CASWGPELVVTDYFDYW	IGHV3-30	IGHD2-21	IGHJ4	7	22	33	34
5	8.653513326410523E-4	TGTGCGAGACTTCCAAATATGGAAGATGGTAGTGGTTCCTTTGACCTCTGG	CARLPNMEDGSGSFDLW	IGHV5-10-1	IGHD3-22	IGHJ4	9	24	36	38
5	8.653513326410523E-4	TGTGCGAGAGCAAATTACGTTTGGGGGAGTTATCCCTACTTTGACTACTGG	CARANYVWGSYPYFDYW	IGHV4-31	IGHD3-16	IGHJ4	9	13	33	35
5	8.653513326410523E-4	TGTGCGAGAGGTGCCGCTTATAACTGGCATTACGTTTTCTTTGACTACTGG	CARGAAYNWHYVFFDYW	IGHV4-59	IGHD1-7	IGHJ4	9	18	34	38
5	8.653513326410523E-4	TGTGCGAGAGAGGACGGTGGTAACTCTGTGTGGAAGGAGTTTGACTACTGG	CAREDGGNSVWKEFDYW	IGHV3-30	IGHD4-23	IGHJ4	10	13	25	39
5	8.653513326410523E-4	TGTGCGAGTTTTTACAATGACTACGGTGACTATTTTTTTGACTACTGG	CASFYNDYGDYFFDYW	IGHV3-20	IGHD4-17	IGHJ4	7	16	31	36
5	8.653513326410523E-4	TGTGCGAGGATCAGATTTAGTGGGAGCTACCCAGCCTTTGACTACTGG	CARIRFSGSYPAFDYW	IGHV3-11	IGHD1-26	IGHJ4	7	17	29	35
5	8.653513326410523E-4	TGTGCGAGAGATTTAACGTCCGTTAGTGGTTATTACTTTGACTACTGG	CARDLTSVSGYYFDYW	IGHV3-21	IGHD3-22	IGHJ4	11	23	32	33
5	8.653513326410523E-4	TGTGCGAGAGAAGGAGGAGATGCCTACAATTACTACTTTGACCACTGG	CAREGGDAYNYYFDHW	IGHV4-59	IGHD5-24	IGHJ4	10	16	29	30
5	8.653513326410523E-4	TGTGCGAGAGAAGAGGGGGACTATCGCAGCAGCTGCGTGGACTACTGG	CAREEGDYRSSCVDYW	IGHV3-64	IGHD6-13	IGHJ4	10	21	34	39
5	8.653513326410523E-4	TGTGCGAGAAACGCTAGAGAAGGCTCCAATCATTGGTTCGACCCCTGG	CARNAREGSNHWFDPW	IGHV4-39	IGHD5-24	IGHJ5	8	14	29	33
5	8.653513326410523E-4	TGTAGTGGTGATAGTAGTGGTTATTACGAAAACCCAATTGACTACTGG	CSGDSSGYYENPIDYW	IGHV4-34	IGHD3-22	IGHJ4	2	8	26	37
5	8.653513326410523E-4	TGTGTAAAAGAGGAGCGCAGTGGCTGGTACTCTTTTGAGTACTGG	CVKEERSGWYSFEYW	IGHV3-66	IGHD6-19	IGHJ4	3	16	25	26
5	8.653513326410523E-4	TGTGCGAGGGAGGGGGGAGCAGAGCATGGCAATCTTGACTACTGG	CAREGGAEHGNLDYW	IGHV3-21	IGHD3-16	IGHJ4	7	12	18	34
5	8.653513326410523E-4	TGTGCGAAGAGTTGGCACCCCTACTACTACTACTTCGACGTCTGG	CAKSWHPYYYYFDVW	IGHV3-23	IGHD1-1	IGHJ6	7	9	13	20
5	8.653513326410523E-4	TGTGCAACAATCCCTATAGCAGCAGCTGGTTACTTTGACTACTGG	CATIPIAAAGYFDYW	IGHV1-24	IGHD6-13	IGHJ4	8	14	29	30
5	8.653513326410523E-4	TGTGCGAGAGACTTTAGCACTGGCTGGAAATTTGATTACTGG	CARDFSTGWKFDYW	IGHV3-30	IGHD6-19	IGHJ4	10	14	26	30
5	8.653513326410523E-4	TGTACGAGGGGGGATTTAAGAGATGCCTACAATTTTAAGTGG	CTRGDLRDAYNFKW	IGHV3-30	IGHD5-24	IGHJ4	7	18	33	39
5	8.653513326410523E-4	TGTGCGAGATCAAGGAGTGGCGATGCTTTTGATATCTGG	CARSRSGDAFDIW	IGHV5-10-1	IGHD3-3	IGHJ3	8	13	19	21
5	8.653513326410523E-4	TGTGCGAGAGATACCGGCAGCAGCGGTGACTACTGG	CARDTGSSGDYW	IGHV3-30	IGHD6-13	IGHJ4	11	16	23	26
5	8.653513326410523E-4	TGTGCGAGAGATACAGGAGCTATCCTCAGCTACTGG	CARDTGAILSYW	IGHV3-30	IGHD1-26	IGHJ4	11	15	21	29
4	6.922810661128419E-4	TGTGCGAGACGCCGCAGACCTAATCGGACCCCCGCCTTAAATAGATTTTTTCGAGTGGACGAAAATTACTACCACGACTACATGGACGTCTGG	CARRRRPNRTPALNRFFRVDENYYHDYMDVW	IGHV4-39	IGHD3-3	IGHJ6	9	46	57	66
4	6.922810661128419E-4	TGTGCGAGACATCGTCAGTCGGATTCCGAAACGTGGATACAGCTATGGTCGGGGTTGTTGGCGGGCGGGGCCCCGTTTGACTACTGG	CARHRQSDSETWIQLWSGLLAGGAPFDYW	IGHV4-39	IGHD5-18	IGHJ4	11	30	48	75
4	6.922810661128419E-4	TGTGCGAGAGATTTTAGGCTTCGCGGGCCAATGTATTACGATATTTTGACTGGTTATTATAGTCACTACTACTACATGGACGTCTGG	CARDFRLRGPMYYDILTGYYSHYYYMDVW	IGHV4-31	IGHD3-9	IGHJ6	11	32	60	64
4	6.922810661128419E-4	TGTGCGAGAGGAGGAAGGAGACGGCTATTTTCTCTGGTCGCGGCGGTAGAGGCATCTCCTGTGGGGGACTGGTTCGACCCCTGG	CARGGRRRLFSLVAAVEASPVGDWFDPW	IGHV1-8	IGHD2-21	IGHJ5	10	19	28	67
4	6.922810661128419E-4	TGTGCGAGAGATCAGAAGTATTACGATATTTTGACTGGTTACATCGGCCCGGCTCCCTACTACTACTACTACATGGACGTCTGG	CARDQKYYDILTGYIGPAPYYYYYMDVW	IGHV3-30	IGHD3-9	IGHJ6	12	17	40	56
4	6.922810661128419E-4	TGTGCGAGAGGGCGCGCAATACTAGCCGGCGATTTTTGGAGTGGCCGCCTAGTCTATCCTCCTCAATTTGACTACTGG	CARGRAILAGDFWSGRLVYPPQFDYW	IGHV1-2	IGHD3-3	IGHJ4	9	29	43	66
4	6.922810661128419E-4	TGTGCGAGAGGCCGTTTGGGTCGATTTTTGGAGTGGTTACCCCCCAAAATTTACTACTACTACATGGACGTCTGG	CARGRLGRFLEWLPPKIYYYYMDVW	IGHV1-8	IGHD3-3	IGHJ6	12	21	38	51
4	6.922810661128419E-4	TGTGCGAGAGATCTGGCCGGGGAGGGGCTGGGGGATATAGTGGCTACGATCCCGCTAGGCGACATGGACGTCTGG	CARDLAGEGLGDIVATIPLGDMDVW	IGHV1-2	IGHD5-12	IGHJ6	13	32	49	61
4	6.922810661128419E-4	TGTGCGAGAGACGGTTCCCGTTCAGTGGCTGGTACTTGGTTCCTCCCCGTGGGCACGTACTACTTTGACTACTGG	CARDGSRSVAGTWFLPVGTYYFDYW	IGHV3-30	IGHD6-19	IGHJ4	10	22	34	56
4	6.922810661128419E-4	TGTGCGAGAACGCGAGAGAGGGCTCTCTTTACTATGATAGTAGTGGCCCCACGGAATGATGCTTTTGATATCTGG	CARTRERALFTMIVVAPRNDAFDIW	IGHV1-46	IGHD3-22	IGHJ3	8	28	45	55
4	6.922810661128419E-4	TGTACCACCCTTTTTTATTGTGGTGGTGGTAGTTGCTACCCCCCTTACCACTACTACTACTACATGGACGTCTGG	CTTLFYCGGGSCYPPYHYYYYMDVW	IGHV3-15	IGHD2-15	IGHJ6	7	15	38	44
4	6.922810661128419E-4	TGTACGAGACGCATGAGGGACACCAATATGGTTGTTCTGGTCCTTGCCGGCATGTTGGACTGGTTCGACCCCTGG	CTRRMRDTNMVVLVLAGMLDWFDPW	IGHV4-34	IGHD2-2	IGHJ5	8	44	52	58
4	6.922810661128419E-4	TGTGCGAGAGAGAGTGGAGGATATTGTAGTGGTGGTAGCTGCTACCCAACTAATGATGCTTTTGATATCTGG	CARESGGYCSGGSCYPTNDAFDIW	IGHV4-31	IGHD2-15	IGHJ3	10	17	44	52
4	6.922810661128419E-4	TGTGCGAAAGTTGTAGCGGAGGGGATGGCTACAATTTTAAAATTTGACTACTACTACTACATGGACGTCTGG	CAKVVAEGMATILKFDYYYYMDVW	IGHV3-23	IGHD5-24	IGHJ6	9	23	35	46
4	6.922810661128419E-4	TGTGCAACAGGGGCCCCCCGAGACTCCCGCCTAGTATTACAATTTTTGGAGTGGTTATGGTTGAGGTACTGG	CATGAPRDSRLVLQFLEWLWLRYW	IGHV1-24	IGHD3-3	IGHJ4	9	33	57	66
4	6.922810661128419E-4	TGTGCGACTCTGTTGGGGAATCCTTTATGTATATTTGGTGGTAGCTGCGTCGGGTGGTTCGACCCCTGG	CATLLGNPLCIFGGSCVGWFDPW	IGHV4-39	IGHD2-15	IGHJ5	6	35	47	54
4	6.922810661128419E-4	TGTGCGAGAGAGGCCCTGGAGAATTTTTGGAGTGGTTATCGGGACACCTTCCAGTACATGGACGTCTGG	CAREALENFWSGYRDTFQYMDVW	IGHV1-2	IGHD3-3	IGHJ6	10	22	38	54
4	6.922810661128419E-4	TGTGCGAGAGAGGCCCATGCCCGTAAGAGATTTCTTCGGAATCGGGACTCTTACTTCCTTGACTACTGG	CAREAHARKRFLRNRDSYFLDYW	IGHV3-30	IGHD2-21	IGHJ4	10	36	41	51
4	6.922810661128419E-4	TGTGCGAGAGCGGCCATGGACAATTTTTGGAGTGGTTTTTCGGTGGTGGGTGCTTTTGATATCTGG	CARAAMDNFWSGFSVVGAFDIW	IGHV4-31	IGHD3-3	IGHJ3	9	22	36	50
4	6.922810661128419E-4	TGTGCGAGAGCGGGAGCCGGAGGGATTACTATGATAGTAGTGGTTATTGGCGCTTTTGATATCTGG	CARAGAGGITMIVVVIGAFDIW	IGHV4-31	IGHD3-22	IGHJ3	9	24	47	51
4	6.922810661128419E-4	TGTGCGAGAGACCAGGATATTGAAGTGGTGATAGCTGCTAACTTTTTGCCCGCACTTGACCTCTGG	CARDQDIEVVIAANFLPALDLW	IGHV3-64	IGHD2-15	IGHJ5	10	13	39	57
4	6.922810661128419E-4	TGTGTAAGAGATTTCACCCGTCATTATTGTATTGATGGTAGGTGCTACCGACCAGGCTACTGG	CVRDFTRHYCIDGRCYRPGYW	IGHV3-30	IGHD2-15	IGHJ4	11	24	47	56
4	6.922810661128419E-4	TGTGCGAGACTAGAAGAGAACTACGGTGACTACGAGGGCTACTACTACTACATGGACGTCTGG	CARLEENYGDYEGYYYYMDVW	IGHV5-10-1	IGHD4-17	IGHJ6	9	19	33	38
4	6.922810661128419E-4	TGTGCGAGAGATACGTATTACTATGATAGTAGTGGTTTCGGGGTTAACTGGTTCGACCCCTGG	CARDTYYYDSSGFGVNWFDPW	IGHV1-46	IGHD3-22	IGHJ5	11	12	36	45
4	6.922810661128419E-4	TGTGCGAAAGATCCTGGGGGCCTATGGTTCGGGGAGTTACCTAAGGCCTCTTTTGACTACTGG	CAKDPGGLWFGELPKASFDYW	IGHV3-23	IGHD3-10	IGHJ4	12	21	38	51
4	6.922810661128419E-4	TGTGCAAAAGTTTCGCATGATTACCTTTGGGGGAGTTATCGTTCTAGGTACTTTGACTACTGG	CAKVSHDYLWGSYRSRYFDYW	IGHV3-43	IGHD3-16	IGHJ4	9	16	42	48
4	6.922810661128419E-4	TGTGCGAGAGTGCGAGGGGTGTTTCATTTGTTGGAGTCTCTTAATTGCCTGGCCTATTGG	CARVRGVFHLLESLNCLAYW	IGHV4-34	IGHD3-3	IGHJ4	9	30	36	53
4	6.922810661128419E-4	TGTGCGAGAGGCCTGTATTACTATGGTTCGGGGAGTTCGCTAAACTGGTTCGACCCCTGG	CARGLYYYGSGSSLNWFDPW	IGHV1-8	IGHD3-10	IGHJ5	13	14	36	42
4	6.922810661128419E-4	TGTGCGAGAGGACCTCAAATGACGTTGACGGGTTACTACTACTACTACATGGACGTCTGG	CARGPQMTLTGYYYYYMDVW	IGHV4-34	IGHD3-9	IGHJ6	10	24	32	33
4	6.922810661128419E-4	TGTGCGAGAGAAGACAACGTGGAAGCTACTGTTTGGCTCTCGGGTGCTTTTGATATCTGG	CAREDNVEATVWLSGAFDIW	IGHV1-46	IGHD1-26	IGHJ3	10	18	29	44
4	6.922810661128419E-4	TGTACGAGAGAGCTCCTACGAAGCGGGACCTATAGACTGAACGACGCTTTTGATATCTGG	CTRELLRSGTYRLNDAFDIW	IGHV1-2	IGHD1-1	IGHJ3	14	38	44	45
4	6.922810661128419E-4	TGTGCGAGACAACTAGGATATTGTGGTGATGGTAACTGCTACGGACTTGACTACTGG	CARQLGYCGDGNCYGLDYW	IGHV5-10-1	IGHD2-15	IGHJ4	10	12	41	46
4	6.922810661128419E-4	TGTGCGAGAGTACCTCTACGTGGAATTTTTGGAGTGGTTCGCTGGTTCGACCCCTGG	CARVPLRGIFGVVRWFDPW	IGHV4-31	IGHD3-3	IGHJ5	9	24	38	41
4	6.922810661128419E-4	TGTGCGAGAGGATATGGGGGGGCGACAGTATTAGATGGGGACTACATGGACGTCTGG	CARGYGGATVLDGDYMDVW	IGHV1-69	IGHD3-22	IGHJ6	9	27	32	40
4	6.922810661128419E-4	TGTGCGAGAGAAGTCACTAGCAGCATCTGGTGGGACAATTACTACATGGACGTCTGG	CAREVTSSIWWDNYYMDVW	IGHV3-21	IGHD6-13	IGHJ6	10	17	30	39
4	6.922810661128419E-4	TGTGCGAGAGAAGGGGCCATTGATACTATGATAGTAGCGACGGCCTTTGACTACTGG	CAREGAIDTMIVATAFDYW	IGHV3-21	IGHD3-22	IGHJ4	10	23	36	44
4	6.922810661128419E-4	TGTGCGAGAACCCGAGCCCATACGATTTTTGGAGTGGTTATGCATTTTGACTACTGG	CARTRAHTIFGVVMHFDYW	IGHV4-28	IGHD3-3	IGHJ4	9	20	40	45
4	6.922810661128419E-4	TGTACCCCCAACCCGTGGAACAGTGGCTGGGTGTATTACTGGTACATGGACGTCTGG	CTPNPWNSGWVYYWYMDVW	IGHV3-15	IGHD6-19	IGHJ6	5	20	29	42
4	6.922810661128419E-4	TGTGCGAGACAGGAATTACAATTTTTGGAGTGGTTAAGCTGGTTCGACCCCTGG	CARQELQFLEWLSWFDPW	IGHV4-39	IGHD3-3	IGHJ5	10	14	35	38
4	6.922810661128419E-4	TGTGCGAGAGTCCGTATTACTATGATAGTAGTGGTTCAGTACTTTGACTACTGG	CARVRITMIVVVQYFDYW	IGHV4-34	IGHD3-22	IGHJ4	9	12	35	39
4	6.922810661128419E-4	TGTGCGAGAGATCCTTATATTATTGGCGTGGTAGTTGACGCCATAGACGTCTGG	CARDPYIIGVVVDAIDVW	IGHV3-30	IGHD3-3	IGHJ6	12	18	31	41
4	6.922810661128419E-4	TGTGCGAGAGATCCCTCGTGGGTAGTGGTGGTAGCGGCATACTTCGATCTCTGG	CARDPSWVVVVAAYFDLW	IGHV3-11	IGHD2-15	IGHJ2	17	21	34	39
4	6.922810661128419E-4	TGTGCGAGAGACGATAATACGGTGACTACGATCGACTACTACATGGACGTCTGG	CARDDNTVTTIDYYMDVW	IGHV3-21	IGHD4-17	IGHJ6	10	17	29	34
4	6.922810661128419E-4	TGTGCGAGAATGTCCCCCCCACGATATTTTGACTGGACTTACCTTGACATCTGG	CARMSPPRYFDWTYLDIW	IGHV3-21	IGHD3-9	IGHJ4	8	20	35	39
4	6.922810661128419E-4	TGTGCGAAAGATGCCCCGGAAAATTACGTTTGGGGGTCCCTCTTTGACTACTGG	CAKDAPENYVWGSLFDYW	IGHV3-23	IGHD3-16	IGHJ4	11	22	35	41
4	6.922810661128419E-4	TGTGCACAGTCCAACTACGGAGATGACTCCATGGGAAATTTCTTCCAACACTGG	CAQSNYGDDSMGNFFQHW	IGHV2-5	IGHD4-23	IGHJ1	7	13	29	41
4	6.922810661128419E-4	TGTGCAACAGCGGCATATGATAGTAGTGGTTATTATTATGGGATAGACGTCTGG	CATAAYDSSGYYYGIDVW	IGHV1-24	IGHD3-22	IGHJ6	9	15	34	45
4	6.922810661128419E-4	TGTGCAAAAGATATCTCAGCAGGCCAGAACTACTACTTCTACATGGACGTCTGG	CAKDISAGQNYYFYMDVW	IGHV3-9	IGHD6-13	IGHJ6	13	16	21	28
4	6.922810661128419E-4	TGTGCGCGAGATGTGTCTCCAACTGGAACTACGTCCTACTTTGACTTCTGG	CARDVSPTGTTSYFDFW	IGHV1-46	IGHD1-7	IGHJ4	11	20	33	35
4	6.922810661128419E-4	TGTGCGAGTTCGCAGGATGACTACGGACCGGGAGACTACTTTGACTACTGG	CASSQDDYGPGDYFDYW	IGHV4-39	IGHD4-17	IGHJ4	7	16	25	34
4	6.922810661128419E-4	TGTGCGAGTGTGGTTGGTGGCTACGATTTAGTACGATACATGGACGTCTGG	CASVVGGYDLVRYMDVW	IGHV3-23	IGHD5-12	IGHJ6	6	16	27	36
4	6.922810661128419E-4	TGTGCGAGAGCCGCTTCCCGCCAGCAACTGGTGACATACTTTGACTACTGG	CARAASRQQLVTYFDYW	IGHV1-46	IGHD6-13	IGHJ4	9	21	31	36
4	6.922810661128419E-4	TGTGCGAGAGATTATTTTAGGAATAACGATGTTTCCTACATGGACGTCTGG	CARDYFRNNDVSYMDVW	IGHV4-31	IGHD3-16	IGHJ6	11	22	29	35
4	6.922810661128419E-4	TGTGCGAGAGACAGAGATTCCGGTGTCCCCTGGGGCTACTTTGACTACTGG	CARDRDSGVPWGYFDYW	IGHV3-11	IGHD1-14	IGHJ4	10	17	23	35
4	6.922810661128419E-4	TGTGCGAGAGAGGACGGTGGTCAGTCTGTGTGGAAGGAGTTTGACTCGTGG	CAREDGGQSVWKEFDSW	IGHV3-30	IGHD4-23	IGHJ4	10	13	20	39
4	6.922810661128419E-4	TGTGCGAGAGAGGACGGTGGTCAGTCTATGTGGAAGGAGTTTGACTCGTGG	CAREDGGQSMWKEFDSW	IGHV3-30	IGHD4-23	IGHJ4	10	13	20	39
4	6.922810661128419E-4	TGTGCAACGACCCGAGTGATAGTCCCCCCCGCGGAGTGGTTCGACCCCTGG	CATTRVIVPPAEWFDPW	IGHV1-24	IGHD3-22	IGHJ5	7	16	22	36
4	6.922810661128419E-4	TGTGCGCGACAACGTGGGGCCTACCTGGGTGATTCTTTTGATATCTGG	CARQRGAYLGDSFDIW	IGHV4-39	IGHD1-14	IGHJ3	10	11	16	29
4	6.922810661128419E-4	TGTGCGGGAATTCCCTACGCTGGTAGCGCTTTCGTCATAGACAACTGG	CAGIPYAGSAFVIDNW	IGHV3-11	IGHD4-23	IGHJ4	5	14	24	39
4	6.922810661128419E-4	TGTGCGAGAGAACTAGACTCGGCCTTTAATGATGCTTTTGATCTCTGG	CARELDSAFNDAFDLW	IGHV3-33	IGHD6-6	IGHJ3	10	12	20	28
4	6.922810661128419E-4	TGTGCGAAAGATCGGGGGGGTTATCCCACCTACTACCTTGACTACTGG	CAKDRGGYPTYYLDYW	IGHV3-23	IGHD3-16	IGHJ4	12	13	24	30
4	6.922810661128419E-4	TGTGCAACAGAGCCCGCCTACTACGGTGGTAACTCCCTTGACTACTGG	CATEPAYYGGNSLDYW	IGHV1-24	IGHD4-23	IGHJ4	10	19	35	37
4	6.922810661128419E-4	TGTACGACCGGCGTGGATACAGCTATGACCTTCCTCCTTGAATACTGG	CTTGVDTAMTFLLEYW	IGHV1-2	IGHD5-18	IGHJ4	6	11	26	37
4	6.922810661128419E-4	TGTGCGAGGGATTTTGCAGTGGCTGGTAATTCCTTTGACTACTGG	CARDFAVAGNSFDYW	IGHV1-46	IGHD6-19	IGHJ4	11	15	27	32
4	6.922810661128419E-4	TGTACCACCTACGGGGAGGTGGATGGGGATGCATTTGATATCTGG	CTTYGEVDGDAFDIW	IGHV3-15	IGHD3-10	IGHJ3	7	11	17	27
4	6.922810661128419E-4	TGTACGAGTCTTAGTGTAACAGCAGTTGTCCCTCGAGACTACTGG	CTSLSVTAVVPRDYW	IGHV3-11	IGHD1-1	IGHJ4	7	22	28	36
4	6.922810661128419E-4	TGTGCTTTCACGCAAATTTACTATGACGCCCTTGACTTTTGG	CAFTQIYYDALDFW	IGHV1-2	IGHD3-22	IGHJ4	4	17	25	31
4	6.922810661128419E-4	TGTGCGGGGACTGTTATCGGGGCGGCGGCTTTTGATATCTGG	CAGTVIGAAAFDIW	IGHV3-30	IGHD3-16	IGHJ3	5	12	18	27
4	6.922810661128419E-4	TGTGCGAGAGGACGAGTCATACCACCGCTCTTCGACCCCTGG	CARGRVIPPLFDPW	IGHV4-31	IGHD4-23	IGHJ5	9	19	26	30
4	6.922810661128419E-4	TGTGCGAGAGATAGGCTGGGGAATTTCGGTTTTGATATCTGG	CARDRLGNFGFDIW	IGHV4-31	IGHD7-27	IGHJ3	11	15	21	29
4	6.922810661128419E-4	TGTGCGAGAGAGAAGATCTCTGGAGACGCTTTTGATATCTGG	CAREKISGDAFDIW	IGHV3-21	IGHD5-24	IGHJ3	10	15	20	27
4	6.922810661128419E-4	TGTGCGATCCTAGTACCAGCTGCCGCACTGGACTACTGG	CAILVPAAALDYW	IGHV4-34	IGHD2-2	IGHJ4	6	10	22	30
4	6.922810661128419E-4	TGTGCGAGGATGGGGGCAGTGGCTGGTCTTGACTACTGG	CARMGAVAGLDYW	IGHV3-48	IGHD6-19	IGHJ4	7	15	26	28
4	6.922810661128419E-4	TGTGCCCAGTGGGGGACTGGCGACTTTGACTACTGG	CAQWGTGDFDYW	IGHV1-46	IGHD3-16	IGHJ4	4	9	15	22
4	6.922810661128419E-4	TGTACTGTCGCGCCCTTCCAGTACTGG	CTVAPFQYW	IGHV3-73	.	IGHJ1	5	-1	-1	14
4	6.922810661128419E-4	TGTATGAGAAACTGGACCGACTGG	CMRNWTDW	IGHV3-73	IGHD1-1	IGHJ4	3	9	15	19
3	5.192107995846313E-4	TGTGCGAGAGCGGCCCAGTTTTATTACGATTTTTGGAGTGGTTCTTACAGCGGTGGAAACTACCACTTCTACATGGACGTCTGG	CARAAQFYYDFWSGSYSGGNYHFYMDVW	IGHV3-33	IGHD3-3	IGHJ6	9	21	53	58
3	5.192107995846313E-4	TGTGCGAGAGGCCTCTTGGGGTCTACGTCTGTTGTAATCGTCGGATTGTCCCATTACTACTACTACTACTACATAGACGTCTGG	CARGLLGSTSVVIVGLSHYYYYYYIDVW	IGHV4-34	IGHD5-12	IGHJ6	15	33	40	52
3	5.192107995846313E-4	TGTGCGAAAGGCGGGGGGGATATTGTAGTAGTACCAGCTGCTATGTGGCGGATGGACTACTACTACTACTACATGGACGTCTGG	CAKGGGDIVVVPAAMWRMDYYYYYMDVW	IGHV3-23	IGHD2-2	IGHJ6	9	17	44	55
3	5.192107995846313E-4	TGTGCGAGAGGTCGTGTTGCGATAACTATGATAGTAGTGGTTATGACTGGTGGGAGTTACTACATGGACGTCTGG	CARGRVAITMIVVVMTGGSYYMDVW	IGHV4-34	IGHD3-22	IGHJ6	10	24	47	57
3	5.192107995846313E-4	TGTGCGAGAGATTGTAGTAGTACCAGCTGCGCACCGGAGGGATATTACTACTACTACTACATGGACGTCTGG	CARDCSSTSCAPEGYYYYYYMDVW	IGHV4-4	IGHD2-2	IGHJ6	11	12	29	45
3	5.192107995846313E-4	TGTGCGAGAGAAGAAATGGAAACCATTATGATACAAGCGGTTTACTACTACTACTACTACATGGACGTCTGG	CAREEMETIMIQAVYYYYYYMDVW	IGHV3-30	IGHD3-16	IGHJ6	10	24	31	41
3	5.192107995846313E-4	TGTGCGAGAGAAACGTTAGTGGTGGTAGCTGCTACTCTGGTTTGGGACTACTACTACTACATGGACGTCTGG	CARETLVVVAATLVWDYYYYMDVW	IGHV3-21	IGHD2-15	IGHJ6	10	16	36	46
3	5.192107995846313E-4	TGTGCAAGAGAACGCTTTACGGCCATGTTGTTTGTTCGGGCGGGACGACCTGGGTACTACTTTGACCAGTGG	CARERFTAMLFVRAGRPGYYFDQW	IGHV3-13	IGHD3-10	IGHJ4	10	33	39	53
3	5.192107995846313E-4	TGTGCGAGATCCACGTGGGGTACAGCTATGGTTCCAAGCGGCTACTACTACTACTACATGGACGTCTGG	CARSTWGTAMVPSGYYYYYMDVW	IGHV1-46	IGHD5-18	IGHJ6	8	9	32	41
3	5.192107995846313E-4	TGTGCGAGACTTCCGATAAGTCAAACAGCTATGGTCTATTACTACTACTACTACTACATGGACGTCTGG	CARLPISQTAMVYYYYYYYMDVW	IGHV5-10-1	IGHD5-18	IGHJ6	9	24	34	36
3	5.192107995846313E-4	TGTGCGAGAGCCTGGGTAGGGTATCTAGGATATTGTAGTAGTACCAGCTGCCATTACTTTGACTACTGG	CARAWVGYLGYCSSTSCHYFDYW	IGHV4-31	IGHD2-2	IGHJ4	9	24	50	54
3	5.192107995846313E-4	TGTGCGAGAGCAGGGGAGTTTGGATTTTGTGGTAGTTCCAGATGCTTTTATAACTGGTTCGGCCCCTGG	CARAGEFGFCGSSRCFYNWFGPW	IGHV3-11	IGHD2-2	IGHJ5	9	21	45	51
3	5.192107995846313E-4	TGTGCGAGAGATGGAGAGGGCCCCCATTGCACTGACGGTGTTTGCAACTCTGGAATCCTTGACTACTGG	CARDGEGPHCTDGVCNSGILDYW	IGHV1-67	IGHD2-8	IGHJ4	11	25	44	58
3	5.192107995846313E-4	TGTGCGAGAGAGCTTCAGGGGTTAGTTACAATTTTTGGAGTGGATCAGGAGTACTACTTTGACTACTGG	CARELQGLVTIFGVDQEYYFDYW	IGHV4-4	IGHD3-3	IGHJ4	10	25	42	49
3	5.192107995846313E-4	TGTGCGAAAGTTGAGGGGGATATTGTGGTGGTGACTGCCAACTACTACTACTACTACATGGACGTCTGG	CAKVEGDIVVVTANYYYYYMDVW	IGHV3-23	IGHD2-21	IGHJ6	9	19	37	40
3	5.192107995846313E-4	TGTGCGAAAGAAGGGTGGGGAGATGGCTACAATTCTAACTACTACTACTACTACTACATGGACGTCTGG	CAKEGWGDGYNSNYYYYYYMDVW	IGHV3-30	IGHD5-24	IGHJ6	10	19	33	39
3	5.192107995846313E-4	TGTGCGAGACTAAAGGGGTATAGCAGCAGCTGGTACCCCGAAGAAGTTGATGCTTTTGATATCTGG	CARLKGYSSSWYPEEVDAFDIW	IGHV4-39	IGHD6-13	IGHJ3	9	15	35	47
3	5.192107995846313E-4	TGTGCGAGACGGGCTACGGTGACTACGAGGCGTTACCTTAACTACTACTACTACATGGACGTCTGG	CARRATVTTRRYLNYYYYMDVW	IGHV1-46	IGHD4-17	IGHJ6	8	13	26	40
3	5.192107995846313E-4	TGTGCGAGACATCTAACCCGAGATATTGTAGTAGTACCAGCCGACGAATACTACTTTGACTACTGG	CARHLTRDIVVVPADEYYFDYW	IGHV4-39	IGHD2-2	IGHJ4	11	21	40	48
3	5.192107995846313E-4	TGTGCGAGACAGGATGGGCGTATTACAATTTTTGGAGTGGTTATTAGCGGTTCTTTGGAGTACTGG	CARQDGRITIFGVVISGSLEYW	IGHV1-18	IGHD3-3	IGHJ4	8	18	45	60
3	5.192107995846313E-4	TGTGCGAGACAACGAAGGCGAGTCCAAGTAGTAGTGGTTCGATATGAGGGCTACTTTGACTACTGG	CARQRRRVQVVVVRYEGYFDYW	IGHV4-39	IGHD3-22	IGHJ4	10	28	38	50
3	5.192107995846313E-4	TGTGCGAGAGTGAACACCCCTCTTGGATTGTATAGTGGGAGCTACTCGTCCGACTTTGACTTCTGG	CARVNTPLGLYSGSYSSDFDFW	IGHV4-34	IGHD1-26	IGHJ4	9	29	45	52
3	5.192107995846313E-4	TGTGCGAGAGATCCCGGGTATAGCAGTGGCTGGAGCTACTACTACTACTACTACATGGACGTCTGG	CARDPGYSSGWSYYYYYYMDVW	IGHV1-46	IGHD6-19	IGHJ6	12	13	32	36
3	5.192107995846313E-4	TGTGCGAGAGATCGGGGGGCATTTGGGTCTGATGGTCGTGCTTTTTTTGATGCCTTTGACATCTGG	CARDRGAFGSDGRAFFDAFDIW	IGHV3-11	IGHD3-16	IGHJ3	12	21	26	47
3	5.192107995846313E-4	TGTGCGAGAGATGGAAGTGAACGGCAGTGGCTGACCCCCGACCCATGCTACTACATGGACGTCTGG	CARDGSERQWLTPDPCYYMDVW	IGHV3-21	IGHD6-19	IGHJ6	11	23	32	47
3	5.192107995846313E-4	TGTGCGAGAGATGATTACGTTTGGGGGAGTTATCGTTATACCGCCGCGAACTGGTTCGACCCCTGG	CARDDYVWGSYRYTAANWFDPW	IGHV3-48	IGHD3-16	IGHJ5	11	12	42	48
3	5.192107995846313E-4	TGTGCGAGAAGTCCCTATAGAGGATTACGTTTGGGGGAGTTATCGTCCACCAGCTTTGACTACTGG	CARSPYRGLRLGELSSTSFDYW	IGHV4-28	IGHD3-16	IGHJ4	9	22	45	53
3	5.192107995846313E-4	TGTGCGAAAGCGGTTACAATTTTTGGAGTGGTTATTCATCTCGACTACTACTACATGGACGTCTGG	CAKAVTIFGVVIHLDYYYMDVW	IGHV3-23	IGHD3-3	IGHJ6	9	13	35	43
3	5.192107995846313E-4	TGTGCGAAAATTCCCTCCTATGATATTTGGACGGGTTCTCATCTCTACTTCTACATGGACGTCTGG	CAKIPSYDIWTGSHLYFYMDVW	IGHV3-23	IGHD3-9	IGHJ6	8	21	36	44
3	5.192107995846313E-4	TGTGCACACAGACGCCCTACGTATTACGATATTTTGACTGGTTATTTCACCGCGTTTGACTACTGG	CAHRRPTYYDILTGYFTAFDYW	IGHV2-5	IGHD3-9	IGHJ4	13	17	45	54
3	5.192107995846313E-4	TGTGCAACAGACCGGATTACAATTTTTGGAGTGGGAAGGGGGGAATTGTTCGCCTTTGATATCTGG	CATDRITIFGVGRGELFAFDIW	IGHV1-24	IGHD3-3	IGHJ3	10	15	33	54
3	5.192107995846313E-4	TGTGCAAGAGATGCTGGGGAGCAGCAGCTGATAGAGATCTACTACTACTACTACATGGACGTCTGG	CARDAGEQQLIEIYYYYYMDVW	IGHV3-13	IGHD6-13	IGHJ6	11	19	29	38
3	5.192107995846313E-4	TGTACGAGAGACCCCCAGGCCAGTTGGCTTCGATTACAAGGCTACTTCTACTACATGGACGTCTGG	CTRDPQASWLRLQGYFYYMDVW	IGHV3-33	IGHD5-12	IGHJ6	10	24	36	41
3	5.192107995846313E-4	TGTGCGCGACAGGGCCCTACGAAAACGTTTGGGGGAATTATTTCCTACTACTTTGACTACTGG	CARQGPTKTFGGIISYYFDYW	IGHV4-39	IGHD3-16	IGHJ4	10	24	40	45
3	5.192107995846313E-4	TGTGCGAGGGAGAAGGATGTCCCCAGCCCCGGGGGGGGTTACTACTACTACATGGACGTCTGG	CAREKDVPSPGGGYYYYMDVW	IGHV4-4	IGHD7-27	IGHJ6	7	19	25	39
3	5.192107995846313E-4	TGTGCGAGACCAGGCCCCAATTACTATGATAATAGTGGTTATCATGATGCTTTTGATATCTGG	CARPGPNYYDNSGYHDAFDIW	IGHV4-31	IGHD3-22	IGHJ3	8	19	39	40
3	5.192107995846313E-4	TGTGCGAGAGGAAGGGACTATGATTACGTTTGGGGGAGTTATCGTTATGACTTTGACTACTGG	CARGRDYDYVWGSYRYDFDYW	IGHV4-34	IGHD3-16	IGHJ4	10	18	47	49
3	5.192107995846313E-4	TGTGCGAGAGATCGTGGGAATTTTTGGAGTGGTTATTATCCGGGATCCGATGTGGACTACTGG	CARDRGNFWSGYYPGSDVDYW	IGHV4-31	IGHD3-3	IGHJ4	12	19	38	54
3	5.192107995846313E-4	TGTGCGAGAGATCGGGGTATTACGATTTTTGGAGTGGTTATTGAGGATGCTTTTGATATCTGG	CARDRGITIFGVVIEDAFDIW	IGHV4-31	IGHD3-3	IGHJ3	12	16	41	45
3	5.192107995846313E-4	TGTGCGAGAGATAGACCAGCTGATATATATGGCCACTATAACTACTACTACATGGACGCCTGG	CARDRPADIYGHYNYYYMDAW	IGHV3-64	IGHD5-12	IGHJ6	11	31	39	40
3	5.192107995846313E-4	TGTGCGAAAGATTTTAGGACCATACCAGCTGCTATCTTCGGGTATTACTACATGGACGTCTGG	CAKDFRTIPAAIFGYYYMDVW	IGHV3-23	IGHD2-2	IGHJ6	11	22	34	45
3	5.192107995846313E-4	TGTGCAAGAGATCCCCAACCTTATGCCCTACGGTGGACCCTTGGCTGGTACTTCGATCTCTGG	CARDPQPYALRWTLGWYFDLW	IGHV3-74	IGHD4-23	IGHJ2	12	27	35	44
3	5.192107995846313E-4	TGTGCGGCTCTCCCCGGGCCGATGTATAGAAGAGGTTTTGACTCGTATTTCGACTACTGG	CAALPGPMYRRGFDSYFDYW	IGHV1-58	IGHD3-9	IGHJ4	7	35	42	51
3	5.192107995846313E-4	TGTGCGAGTAGCCCTAAGCAGTGGCTGGTACGGCCGAGCTACTGGTACTTCGATCTCTGG	CASSPKQWLVRPSYWYFDLW	IGHV4-39	IGHD6-19	IGHJ2	7	16	31	36
3	5.192107995846313E-4	TGTGCGAGATCTGCCCCCCAAAGAAGTGGTTATTATTATTACTACTACATGGACGTCTGG	CARSAPQRSGYYYYYYMDVW	IGHV4-34	IGHD3-16	IGHJ6	8	14	21	29
3	5.192107995846313E-4	TGTGCGAGACATCGGGGGTATAGCAGCAGCTGGTACTTATGGTGGGGCGTTGACTACTGG	CARHRGYSSSWYLWWGVDYW	IGHV4-39	IGHD6-13	IGHJ4	11	15	35	49
3	5.192107995846313E-4	TGTGCGAGACATGGAGTTTATTGTAGTGGTGGTAGCTGCTACTCTTGGTTCGACCCCTGG	CARHGVYCSGGSCYSWFDPW	IGHV5-10-1	IGHD2-15	IGHJ5	12	18	43	45
3	5.192107995846313E-4	TGTGCGAGAGTAGGAGGGGTGTTCCATTTAATGGAGTCTCTTAATTCTTTGGCCTACTGG	CARVGGVFHLMESLNSLAYW	IGHV3-30	IGHD1-20	IGHJ4	9	20	29	53
3	5.192107995846313E-4	TGTGCGAGAGCTCGGAGTATTACTATGATAGTAGTGGTTATTACCCACTTTGACTACTGG	CARARSITMIVVVITHFDYW	IGHV4-34	IGHD3-22	IGHJ4	9	16	43	46
3	5.192107995846313E-4	TGTGCGAGAGATGAGAGGGATTTGGCGGGACCTATTCAGGGGGCGGTGTTTGACTACTGG	CARDERDLAGPIQGAVFDYW	IGHV3-21	IGHD2-21	IGHJ4	11	31	36	48
3	5.192107995846313E-4	TGTACCACAGATCCCTATTGTAGTAGTACCAGCTGCTATCCGGGCTGGTTCGACCCCTGG	CTTDPYCSSTSCYPGWFDPW	IGHV3-15	IGHD2-2	IGHJ5	12	15	38	44
3	5.192107995846313E-4	TGTGTGAGAGCCCCCGGGGGAGAATACTATGCTAGTAGTCGGTGGTTCGACCCCTGG	CVRAPGGEYYASSRWFDPW	IGHV3-21	IGHD3-22	IGHJ5	9	24	38	42
3	5.192107995846313E-4	TGTGCGTCGGAAAGGCGCGGCTACTATGATAGTAGTGGTTATTCCCTTGACTATTGG	CASERRGYYDSSGYSLDYW	IGHV3-23	IGHD3-22	IGHJ4	5	21	42	46
3	5.192107995846313E-4	TGTGCGAGCTCCGCAGTGGCCGTCTACTACTACTCATACTACTACATGGACGTCTGG	CASSAVAVYYYSYYYMDVW	IGHV4-31	IGHD6-19	IGHJ6	7	12	19	27
3	5.192107995846313E-4	TGTGCGAGAGATGGGGGTATTTTGACTGGTTATTATAATGGCTGGTTCGACCCCTGG	CARDGGILTGYYNGWFDPW	IGHV4-59	IGHD3-9	IGHJ5	11	17	37	41
3	5.192107995846313E-4	TGTGCGAGAGAGGTTACTTCATGGGGGCGCTGGTACTACTACTACATGGACGTCTGG	CAREVTSWGRWYYYYMDVW	IGHV3-53	IGHD4-11	IGHJ6	10	12	17	33
3	5.192107995846313E-4	TGTGCGAGAGAGGACGATGATAGTAGTGGTTATTACCCTGATGCTTTTGATATCTGG	CAREDDDSSGYYPDAFDIW	IGHV4-31	IGHD3-22	IGHJ3	10	16	35	38
3	5.192107995846313E-4	TGTGCGAGAAACACTCGGGAGACTAGTAGTACTTATTACTGGTACTTCGATCTCTGG	CARNTRETSSTYYWYFDLW	IGHV3-23	IGHD2-2	IGHJ2	6	23	31	36
3	5.192107995846313E-4	TGTGCGAGGACGGTGGCTGGTACTTTCGGTTCTCTTGGACACATTGACTACTGG	CARTVAGTFGSLGHIDYW	IGHV4-31	IGHD6-19	IGHJ4	7	12	22	43
3	5.192107995846313E-4	TGTGCGAGACATGACACAATTTTTGGAGTGGTTACAGCCTACATGGACGTCTGG	CARHDTIFGVVTAYMDVW	IGHV4-39	IGHD3-3	IGHJ6	12	18	33	38
3	5.192107995846313E-4	TGTGCGAGAGGGGCCGCGAGTCAGGTCGTGGTGGTAGCAGCCCTTGATCACTGG	CARGAASQVVVVAALDHW	IGHV3-21	IGHD2-15	IGHJ4	9	27	37	49
3	5.192107995846313E-4	TGTGCGAGAGGAAATACAATTTTTGGAGTGGTTACCCGACCCTTTGACTACTGG	CARGNTIFGVVTRPFDYW	IGHV4-59	IGHD3-3	IGHJ4	9	14	33	41
3	5.192107995846313E-4	TGTGCGAGAGATCCTTATATTGTTGGCGTGGTAGTTGACGCCATAGACGTCTGG	CARDPYIVGVVVDAIDVW	IGHV3-30	IGHD2-15	IGHJ6	12	16	33	41
3	5.192107995846313E-4	TGTGCGAGAGATACGGCCCTTTATAGCAGCTCGCACCCGTCATTTGACTACTGG	CARDTALYSSSHPSFDYW	IGHV1-2	IGHD6-6	IGHJ4	11	21	32	42
3	5.192107995846313E-4	TGTGCGAGAGATACGGGCAATTTTTGGAGTGATTATTATGGGAGCGACTACTGG	CARDTGNFWSDYYGSDYW	IGHV3-21	IGHD3-3	IGHJ4	11	19	38	45
3	5.192107995846313E-4	TGTGCGAGAGAGGAGGGCAGGACCTGGTTCTTAGGTGGTGCTCTTGACATCTGG	CAREEGRTWFLGGALDIW	IGHV3-20	IGHD3-9	IGHJ3	10	23	32	38
3	5.192107995846313E-4	TGTGCGAAAGATTTGTACTATGATAATAGTGGTTATTTCTACCTTGAATCCTGG	CAKDLYYDNSGYFYLESW	IGHV3-11	IGHD3-22	IGHJ4	11	15	36	38
3	5.192107995846313E-4	TGTGCGAAAGATTTAGCCCCTCCTCATGTCGTCTTCGGGTACTTCGATCTCTGG	CAKDLAPPHVVFGYFDLW	IGHV3-23	IGHD4-23	IGHJ2	11	23	27	37
3	5.192107995846313E-4	TGTGCGAAAGACTGGGTTTCGGATTTTGGAGTGGTGCAAAACCCTGACTACTGG	CAKDWVSDFGVVQNPDYW	IGHV3-23	IGHD3-3	IGHJ4	10	23	34	44
3	5.192107995846313E-4	TGTGCGAAAAGGGAATACTTTGATAGTAGTGGTTATGATGCTTGTGATGTCTGG	CAKREYFDSSGYDACDVW	IGHV3-23	IGHD3-22	IGHJ3	8	15	33	34
3	5.192107995846313E-4	TGTGCGAAAAATAGCGCCGACACACCTATGATCACTGGTACTTTTGATATTTGG	CAKNSADTPMITGTFDIW	IGHV4-59	IGHD3-22	IGHJ3	6	25	31	40
3	5.192107995846313E-4	TGTGCCAGAGAAGTCGACCTTGTGGGCAACCCCCGGGCTTTTGATGACTGG	CAREVDLVGNPRAFDDW	IGHV4-30-2	IGHD2-21	IGHJ3	10	19	24	36
3	5.192107995846313E-4	TGTGCGAGACTTCCAAACCTGGATGATGGTAGTGGTTCCTTTGACTTCTGG	CARLPNLDDGSGSFDFW	IGHV5-10-1	IGHD3-22	IGHJ4	9	22	36	38
3	5.192107995846313E-4	TGTGCGAGACATTTGGGCTACCTTTGGGGGAGCAATCGTTTTGACCACTGG	CARHLGYLWGSNRFDHW	IGHV4-34	IGHD3-16	IGHJ4	8	18	38	39
3	5.192107995846313E-4	TGTGCGAGAGCCCCGGTCAAAGTAGTGGTTATTACTTGTTTTGACTACTGG	CARAPVKVVVITCFDYW	IGHV4-31	IGHD3-22	IGHJ4	9	20	35	39
3	5.192107995846313E-4	TGTGCGAGAGGTGGATTTGGAGACACCTATGGACATCGTATTGACTATTGG	CARGGFGDTYGHRIDYW	IGHV4-39	IGHD5-18	IGHJ4	8	17	31	40
3	5.192107995846313E-4	TGTGCGAGAGGAGGCTTCGGGAGCAACTCCCGGGGGACCCTTGAGTACTGG	CARGGFGSNSRGTLEYW	IGHV1-8	IGHD3-10	IGHJ4	10	24	30	40
3	5.192107995846313E-4	TGTGCGAGAGATTCCCTGCTTCTAGGCATAGGTTTCGGATTTGACTACTGG	CARDSLLLGIGFGFDYW	IGHV4-31	IGHD2-2	IGHJ4	11	24	30	39
3	5.192107995846313E-4	TGTGCGAGAGATTATTTTAAGAATAACGATCTTTCGTACATGGACGTCTGG	CARDYFKNNDLSYMDVW	IGHV4-31	IGHD3-16	IGHJ6	11	22	29	36
3	5.192107995846313E-4	TGTGCGAGAGATTACGATTTTTGGAGTGGCGGACCCCTCTTTGACTACTGG	CARDYDFWSGGPLFDYW	IGHV3-11	IGHD3-3	IGHJ4	11	12	28	38
3	5.192107995846313E-4	TGTGCGAGAGATAGTGGTTTAGCGGGAGCCACCTTACTCTTTGACTCCTGG	CARDSGLAGATLLFDSW	IGHV4-59	IGHD1-26	IGHJ4	11	15	28	38
3	5.192107995846313E-4	TGTGCGAGAGAGGACGGTGGTAATAATATGTGGAAGGAGTTTGACTCTTGG	CAREDGGNNMWKEFDSW	IGHV3-30	IGHD4-23	IGHJ4	10	13	22	39
3	5.192107995846313E-4	TGTACTAGAGGTTATGAGGCATCTTGCGGTGGTGACTGCTATCCGGGCCTG	CTRGYEASCGGDCYPGL	IGHV3-73	IGHD2-21	IGHJ4	8	18	41	50
3	5.192107995846313E-4	TGTACAAGAGATCGATGTAGTGGTGGTACCTGCTCGGACATGGACGTCTGG	CTRDRCSGGTCSDMDVW	IGHV3-13	IGHD2-15	IGHJ6	12	15	33	37
3	5.192107995846313E-4	TGTGCCCAGACCGGGTTCGGGGAGTTCCTGGGGTGGTTCGACCCCTGG	CAQTGFGEFLGWFDPW	IGHV3-48	IGHD3-10	IGHJ5	4	13	25	33
3	5.192107995846313E-4	TGTGCGATTTCCAGGGGCCGTGTGGCAGTGTCTTCCTTTCGTTACTGG	CAISRGRVAVSSFRYW	IGHV1-18	IGHD1-20	IGHJ4	6	8	13	42
3	5.192107995846313E-4	TGTGCGAGATCGTATAGTGGGAGCTACTGGACGGGGTTCGACCCCTGG	CARSYSGSYWTGFDPW	IGHV3-30	IGHD1-26	IGHJ5	8	11	27	34
3	5.192107995846313E-4	TGTGCGAGAGGTATAGTGGGAGCTACCCCCGGCTGGTTCGACCCCTGG	CARGIVGATPGWFDPW	IGHV1-8	IGHD1-26	IGHJ5	10	11	25	32
3	5.192107995846313E-4	TGTGCGAGAGGGGGTGGAACTTTCGTCAACTACTACATGGACGTCTGG	CARGGGTFVNYYMDVW	IGHV1-8	IGHD1-7	IGHJ6	10	14	20	28
3	5.192107995846313E-4	TGTGCGAGAGATTTAACGTCCGTTAGTGGTTATTACTTTGACTACTGG	CARDLTSVSGYYFDYW	IGHV4-31	IGHD3-22	IGHJ4	11	23	32	33
3	5.192107995846313E-4	TGTGCGAGAGATCCGGACGATAGCAGCTCGTCCGCATTTGACTACTGG	CARDPDDSSSSAFDYW	IGHV4-31	IGHD6-6	IGHJ4	12	19	33	36
3	5.192107995846313E-4	TGTGCGAGAGAGGTCCTATACGATTTCGGGGATGCTTTAGATATCTGG	CAREVLYDFGDALDIW	IGHV4-59	IGHD3-3	IGHJ3	10	18	25	30
3	5.192107995846313E-4	TGTGCGAGAATGTCCTCTGACGATTTTTTGACTGCCTTTGATGTTTGG	CARMSSDDFLTAFDVW	IGHV4-39	IGHD3-9	IGHJ4	13	19	33	45
3	5.192107995846313E-4	TGTGCGAGAAACCCTAGAGAAGGCTCCAATTATTGGTTCGACCCCTGG	CARNPREGSNYWFDPW	IGHV4-4	IGHD5-24	IGHJ5	8	14	31	33
3	5.192107995846313E-4	TGTGCGAAAATGGATAGTAGTGGTTTCCCTGATGCTTTTGATATCTGG	CAKMDSSGFPDAFDIW	IGHV3-23	IGHD3-22	IGHJ3	8	12	24	29
3	5.192107995846313E-4	TGTGCACACAGACTTCCAGTGGCTGGCTCGTACTACTTTGACTACTGG	CAHRLPVAGSYYFDYW	IGHV2-5	IGHD6-19	IGHJ4	12	16	25	29
3	5.192107995846313E-4	TGTGCAACAGGGACTACGGTGGTAACTCCGTACTGGTTCGACCCCTGG	CATGTTVVTPYWFDPW	IGHV1-24	IGHD4-23	IGHJ5	9	11	29	31
3	5.192107995846313E-4	TGTGCGCCCTGTATAACTGGGACGACATTCTACTTTGACTACTGG	CAPCITGTTFYFDYW	IGHV3-49	IGHD1-20	IGHJ4	2	10	25	29
3	5.192107995846313E-4	TGTGCGCCAGTCATTACGATTTTTGGAGAGGGAATCGACCCCTGG	CAPVITIFGEGIDPW	IGHV3-23	IGHD3-3	IGHJ5	5	12	27	34
3	5.192107995846313E-4	TGTGCGACAGTTAGGTGGACCCGGACCTTGGCCTTTGACTCCTGG	CATVRWTRTLAFDSW	IGHV5-10-1	IGHD7-27	IGHJ4	6	7	13	32
3	5.192107995846313E-4	TGTGCGAGACGTGAGGGTGGCTACAATCCTCGGGGGTTGTTCTGG	CARREGGYNPRGLFW	IGHV4-34	IGHD5-24	IGHJ3	8	17	26	40
3	5.192107995846313E-4	TGTGCGAGACGCACCCTCCAGTGGCTGCGCTACATGGACGTCTGG	CARRTLQWLRYMDVW	IGHV4-39	IGHD6-19	IGHJ6	9	18	26	29
3	5.192107995846313E-4	TGTGCGAGAGCGAACGGATTCGGGGAACTCCTGGCCGGCTATTGG	CARANGFGELLAGYW	IGHV3-11	IGHD3-10	IGHJ4	9	18	25	38
3	5.192107995846313E-4	TGTGCGAGAGCGAACGGATTCGGGGAACTCCTGGCCGGCTATTGG	CARANGFGELLAGYW	IGHV4-31	IGHD3-10	IGHJ4	9	18	25	38
3	5.192107995846313E-4	TGTGCGAGAGGCCGTGACTACCGTAACAACTGGTTCGACCCCTGG	CARGRDYRNNWFDPW	IGHV1-8	IGHD4-17	IGHJ5	12	13	20	25
3	5.192107995846313E-4	TGTGCGAGAGATCCAGGGGGGTTCGGGGGAGTTATCCCACTATGG	CARDPGGFGGVIPLW	IGHV3-11	IGHD3-16	IGHJ4	12	20	35	42
3	5.192107995846313E-4	TGTGCGAGAGATCGGATTGGTGATCATGATGCATTCGATATCTGG	CARDRIGDHDAFDIW	IGHV1-2	IGHD2-15	IGHJ3	12	17	21	22
3	5.192107995846313E-4	TGTGCGAGAGAAGTCGTGGTAGGCTCGAACCCCTTCGATCTCTGG	CAREVVVGSNPFDLW	IGHV4-4	IGHD2-15	IGHJ2	10	11	21	32
3	5.192107995846313E-4	TGTGCAACAGGATTAGTGGGAGCTACTTCGAGGGGTGGGCACTGG	CATGLVGATSRGGHW	IGHV1-24	IGHD1-26	IGHJ4	9	13	26	40
3	5.192107995846313E-4	TGTACCACCTACGGGGAGGTGGCTGGGGATGCTTTTGATATCTGG	CTTYGEVAGDAFDIW	IGHV3-15	IGHD6-19	IGHJ3	7	18	25	27
3	5.192107995846313E-4	TGTCATTACAATTTTTGGAGTGGTTATTACTTTGACTACTGG	CHYNFWSGYYFDYW	IGHV3-49	IGHD3-3	IGHJ4	2	4	26	27
3	5.192107995846313E-4	TGTGTCAGAGGGAAGGGGTGGCTACGACTACTCGACCCCTGG	CVRGKGWLRLLDPW	IGHV1-18	IGHD5-12	IGHJ5	3	17	30	31
3	5.192107995846313E-4	TGTGCGTCCGGTGCTAACTCCGACGGTGTCTTTGACTACTGG	CASGANSDGVFDYW	IGHV1-46	IGHD4-23	IGHJ4	5	8	21	29
3	5.192107995846313E-4	TGTGCGAGTATCTACGGTGACTCTCTCGGGCCGGGCTACTGG	CASIYGDSLGPGYW	IGHV3-21	IGHD4-17	IGHJ4	7	11	21	35
3	5.192107995846313E-4	TGTGCGAGGGGGCAGTGGCTGGGGGGGTTCCCTGACTACTGG	CARGQWLGGFPDYW	IGHV3-21	IGHD6-19	IGHJ4	7	11	21	32
3	5.192107995846313E-4	TGTGCGAGACGCGATGGGAGCTACCGGCCCACTGACTACTGG	CARRDGSYRPTDYW	IGHV4-39	IGHD1-26	IGHJ4	9	14	23	32
3	5.192107995846313E-4	TGTGCGAGAGGACGAGTCATACCACCGCTCTTCGACCCCTGG	CARGRVIPPLFDPW	IGHV4-4	IGHD4-23	IGHJ5	9	19	26	30
3	5.192107995846313E-4	TGTGCGAGAGATCCTGATTCTTTCATGGGGGGAGACTATTGG	CARDPDSFMGGDYW	IGHV1-2	IGHD3-16	IGHJ4	12	25	30	33
3	5.192107995846313E-4	TGTGCGAGAGATCCTGACTCTTTCATGGGGGGAGACTATTGG	CARDPDSFMGGDYW	IGHV3-53	IGHD3-16	IGHJ4	12	25	30	33
3	5.192107995846313E-4	TGTGCGAGAGATGGAGGGATAACTGGAACTACGGACTACTGG	CARDGGITGTTDYW	IGHV4-31	IGHD1-7	IGHJ4	11	18	32	33
3	5.192107995846313E-4	TGTGCGAGAGATATTCCGTTTGGGGGAGATACCACCATCTGG	CARDIPFGGDTTIW	IGHV3-21	IGHD3-16	IGHJ4	11	12	27	38
3	5.192107995846313E-4	TGTGCGAAAGGCCTGACCTACGGGTGGTACTTCGATCTCTGG	CAKGLTYGWYFDLW	IGHV3-23	IGHD4-17	IGHJ2	9	17	22	24
3	5.192107995846313E-4	TGTGCACGGAAATATGGTTCGGGATCCCCATTTGACTACTGG	CARKYGSGSPFDYW	IGHV2-70	IGHD3-10	IGHJ4	9	12	22	30
3	5.192107995846313E-4	TGTGCAATTAAGGCGGCCAGTGGGAGCTCCTCTGTCTACTGG	CAIKAASGSSSVYW	IGHV3-74	IGHD1-26	IGHJ4	6	18	27	35
3	5.192107995846313E-4	TGTGCGAGACATGTGCTAATGGGGCCCTTTGACTACTGG	CARHVLMGPFDYW	IGHV4-39	IGHD2-8	IGHJ4	13	15	21	26
3	5.192107995846313E-4	TGTGCGAGAGGTGGGAATTACTCGCCCTTTGACACCTGG	CARGGNYSPFDTW	IGHV4-59	IGHD3-10	IGHJ4	9	16	21	26
3	5.192107995846313E-4	TGTGCGAGAGGGGGCTACAACTCCTTCTGTGACTACTGG	CARGGYNSFCDYW	IGHV1-8	IGHD5-24	IGHJ4	10	12	19	29
3	5.192107995846313E-4	TGTGCGAGAGGATACAACTATGGACCATTTGACTCCTGG	CARGYNYGPFDSW	IGHV3-20	IGHD5-18	IGHJ4	9	10	22	27
3	5.192107995846313E-4	TGTGCGAGAGATAGTGGCTGGTACTACTTTGACTACTGG	CARDSGWYYFDYW	IGHV4-4	IGHD6-19	IGHJ4	11	12	19	20
3	5.192107995846313E-4	TGTGCGAGAATAGCAGCTGGTGATGCTTTTGATGTCTGG	CARIAAGDAFDVW	IGHV4-59	IGHD2-2	IGHJ3	8	9	19	20
3	5.192107995846313E-4	TGTGCAAGAGGAAACACCTACGGTGGTTATGACTACTGG	CARGNTYGGYDYW	IGHV3-13	IGHD4-23	IGHJ4	9	17	26	29
3	5.192107995846313E-4	TGTTTAATAAGCGGCAGTGGTTATCTTGACTACTGG	CLISGSGYLDYW	IGHV3-11	IGHD3-22	IGHJ4	2	15	23	25
3	5.192107995846313E-4	TGTGCGAGAGCCAAGGACTGGGGAGTTGACTACTGG	CARAKDWGVDYW	IGHV3-21	IGHD7-27	IGHJ4	9	16	23	25
3	5.192107995846313E-4	TGTGCGAGAGATCTAGGGGGCTACTTTGACTACTGG	CARDLGGYFDYW	IGHV3-30	IGHD3-16	IGHJ4	13	15	19	20
3	5.192107995846313E-4	TGTGCGAGAGATAACGGTGGCTACCTCCCCTACTGG	CARDNGGYLPYW	IGHV3-30	IGHD5-12	IGHJ4	11	16	23	29
3	5.192107995846313E-4	TGTGCGAGAGAGGAGTTGGAACTACTATCTTTGTTT	CAREELELLSLF	IGHV1-46	IGHD1-7	IGHJ4	10	16	24	36
3	5.192107995846313E-4	TGTGCAACATCGGGGGGAAGGTTTCTTGACTACTGG	CATSGGRFLDYW	IGHV1-24	IGHD3-10	IGHJ4	8	9	14	25
3	5.192107995846313E-4	TGTGCGAAAGAGCAGAATGCTTTTGATATGTGG	CAKEQNAFDMW	IGHV3-30	.	IGHJ3	10	-1	-1	16
3	5.192107995846313E-4	TGTGCGAGATTCATGAGGAATGACTACTGG	CARFMRNDYW	IGHV3-53	IGHD4-11	IGHJ4	8	10	15	20
3	5.192107995846313E-4	TGTGTAACAAAGGAGTTCGACCCCTGG	CVTKEFDPW	IGHV1-24	.	IGHJ5	8	-1	-1	14
3	5.192107995846313E-4	TGTGCAACTGCAGGGGGCCTACACTGG	CATAGGLHW	IGHV3-47	IGHD3-16	IGHJ4	6	12	16	22
3	5.192107995846313E-4	TGTGCAACAAGCGCTTGTGATGTCTGG	CATSACDVW	IGHV1-24	.	IGHJ3	8	-1	-1	12
3	5.192107995846313E-4	TGTGCAACAAAAGAGTTCGACCCCTGG	CATKEFDPW	IGHV1-24	.	IGHJ5	8	-1	-1	14
2	3.4614053305642093E-4	TGTGCGCGAGCTGTTTTCGATTCTGCGAGAGTGATTAAAGATAGTCGCGGATATAAGACGTACCACCGCTATTACCACATGGACGTCTGG	CARAVFDSARVIKDSRGYKTYHRYYHMDVW	IGHV3-11	IGHD4-23	IGHJ6	9	60	67	68
2	3.4614053305642093E-4	TGTGCGAGAGATTTTAGGCTTCGCGGGACAATGTATTACGATATTTTGACTGGTTATTATAGTCAGTACTACTACATGGACGTCTGG	CARDFRLRGTMYYDILTGYYSQYYYMDVW	IGHV1-2	IGHD3-9	IGHJ6	11	32	60	66
2	3.4614053305642093E-4	TGTGCGAGAGATTCTAGGCTTCGCGGGACAATGTATTACGATATTTTGACTGGTTATTATAGTCAGTACTACTACATGGACGTCTGG	CARDSRLRGTMYYDILTGYYSQYYYMDVW	IGHV1-18	IGHD3-9	IGHJ6	11	32	60	66
2	3.4614053305642093E-4	TGTGCGAGAGATGAACGGTATTACGATATTTTGACTGGTTATTTTGCCAACCCATCTTACTACTACTACTACTACATGGACGTCTGG	CARDERYYDILTGYFANPSYYYYYYMDVW	IGHV4-31	IGHD3-9	IGHJ6	11	17	42	56
2	3.4614053305642093E-4	TGTGCGAGAGATAGTAGTTACTATGATAGTAGTGGTTATTACTACCCACCACGGAACGGATTAGACGGCAACTGGTTCGACCCCTGG	CARDSSYYDSSGYYYPPRNGLDGNWFDPW	IGHV3-21	IGHD3-22	IGHJ5	11	17	44	68
2	3.4614053305642093E-4	TGTGCGAGAGACTCTAGGCTTCGCGGGCCAATGTATTACGATATTTTGACTGGTTATTATAGTCACTACTACTATATGGACGTCTGG	CARDSRLRGPMYYDILTGYYSHYYYMDVW	IGHV1-69	IGHD3-9	IGHJ6	10	32	60	64
2	3.4614053305642093E-4	TGTGCGAGAGATTTCGGTGGTGCCACCAGTTCGAATGCATTTGGGAGCTACTACTCCCATGGGCCATACTACTTTGACTACTGG	CARDFGGATSSNAFGSYYSHGPYYFDYW	IGHV4-31	IGHD1-26	IGHJ4	11	41	53	66
2	3.4614053305642093E-4	TGTGCGAGAGATCGCGATTCCGGGGGGGATTTCTCTTGGGCGATTTTTGGAGTGGTTAGCTCCCCTGATGCTTTTGATATCTGG	CARDRDSGGDFSWAIFGVVSSPDAFDIW	IGHV3-11	IGHD3-3	IGHJ3	12	40	57	65
2	3.4614053305642093E-4	TGTGCGAGTTCGGATATTGTAGTAGTACCAGCTGCTATGGCGGCAGTGGCTGTTCCCTACTACTACTACATGGACGTCTGG	CASSDIVVVPAAMAAVAVPYYYYMDVW	IGHV4-59	IGHD2-2	IGHJ6	7	11	44	56
2	3.4614053305642093E-4	TGTGCGAGAGCAGCGTATTACTATGATAGTAGTGGTTATTACTCCCCCCCTATTGACTACTACTACTACATGGACGTCTGG	CARAAYYYDSSGYYSPPIDYYYYMDVW	IGHV3-21	IGHD3-22	IGHJ6	9	13	42	55
2	3.4614053305642093E-4	TGTGCGAGAGGGCCTCCTCACCCCCCTCTCCATATTGTAGTAGTACCAGCTGCACCCTACTACTACTACATGGACGTCTGG	CARGPPHPPLHIVVVPAAPYYYYMDVW	IGHV1-8	IGHD2-2	IGHJ6	10	31	52	56
2	3.4614053305642093E-4	TGTGCGAGAGATCGCACGATAGACAAGTATTACGATTTTTGGAGTGGTTACTCCCTCAGTTTCTACTACATGGACGTCTGG	CARDRTIDKYYDFWSGYSLSFYYMDVW	IGHV3-48	IGHD3-3	IGHJ6	12	26	49	62
2	3.4614053305642093E-4	TGTGCGAGAGAACGTATAGCAGCAGCTGGTACTGGTTGGGGCCCAAGCATAAATTACTACTACTACTACATGGACGTCTGG	CARERIAAAGTGWGPSINYYYYYMDVW	IGHV1-46	IGHD6-13	IGHJ6	10	13	31	54
2	3.4614053305642093E-4	TGTGCGAGACGGGGCATAAGTACGGTTCGGGGAGTTATAGCGGGCTCGCGTCGGTATGTCTATTACATGGGCGTCTGG	CARRGISTVRGVIAGSRRYVYYMGVW	IGHV4-34	IGHD3-10	IGHJ6	8	23	37	59
2	3.4614053305642093E-4	TGTGCGAGACGACCGATAGTAGTGGTTATCAGTTGGCCTGGGGTACCTGTTAGCTCGGGATCCAACTTTGACTACCGG	CARRPIVVVISWPGVPVSSGSNFDYR	IGHV4-34	IGHD3-22	IGHJ4	8	14	28	64
2	3.4614053305642093E-4	TGTGCGAGAGTTGCATATTGTGGTGGTGACTGCTATCCCCTTCCTTCGTACTACTACTTCCACTACATGGACGTCTGG	CARVAYCGGDCYPLPSYYYFHYMDVW	IGHV4-31	IGHD2-21	IGHJ6	9	12	35	48
2	3.4614053305642093E-4	TGTGCGAGAGTCGTTGCAGGAGTTGGGGAGGTTACAATTTTTGGAGTGGTTACCCACCCCAACTGGTTCGACCCCTGG	CARVVAGVGEVTIFGVVTHPNWFDPW	IGHV4-59	IGHD3-3	IGHJ5	9	31	51	59
2	3.4614053305642093E-4	TGTGCGAGAGGCCCTCTGCCCCTTTATGATTACGTTTGGGGGAGTTATCCCATCCCCTACTACTACATGGACGTCTGG	CARGPLPLYDYVWGSYPIPYYYMDVW	IGHV4-30-2	IGHD3-16	IGHJ6	9	23	48	56
2	3.4614053305642093E-4	TGTGCGAGAGAGCCAAATGGCCAAATTAGCCGTGGGTTGTATGGTTCGGGGATTTACTACTACTACATGGACGTCTGG	CAREPNGQISRGLYGSGIYYYYMDVW	IGHV1-18	IGHD3-10	IGHJ6	10	39	51	54
2	3.4614053305642093E-4	TGTGCACGGATCCCTCCAGGGGAACTAATGGTGCATGCTATGGGAGGCCCCTTATACTACTACTACATGGACGTCTGG	CARIPPGELMVHAMGGPLYYYYMDVW	IGHV2-26	IGHD2-8	IGHJ6	10	23	40	54
2	3.4614053305642093E-4	TGTACCACAGGGGGACAAGGAAATGACGTGGTTCGGGGAGTTAAGTTCGTCTACTACTACTACTACATGGACGTCTGG	CTTGGQGNDVVRGVKFVYYYYYMDVW	IGHV3-15	IGHD3-10	IGHJ6	9	28	42	50
2	3.4614053305642093E-4	TGTGCGCGAGGTCGTGTTGAGATAACTATGATAGTGGTGGTTTTTACTGGTGGGATCCACTACATGGACGTCTGG	CARGRVEITMIVVVFTGGIHYMDVW	IGHV4-34	IGHD3-22	IGHJ6	10	24	47	58
2	3.4614053305642093E-4	TGTGCGAGGTCTTTTTACTCTGACAGTAGTGGTTATTACCAGGAACCATACTACTACTACTACATGGACGTCTGG	CARSFYSDSSGYYQEPYYYYYMDVW	IGHV3-21	IGHD3-22	IGHJ6	7	14	38	48
2	3.4614053305642093E-4	TGTGCGAGACGCATGATTGACATTAATATGATAGTAGTGGTTCTTGCCGGGAAGTTGGACTGGTTCGACCCCTGG	CARRMIDINMIVVVLAGKLDWFDPW	IGHV4-34	IGHD3-22	IGHJ5	8	21	41	58
2	3.4614053305642093E-4	TGTGCGAGACGCATGAGGGACACCAATATGGTTGTTTTGGTCCTTGCCGGCATGTTGGACTGGTTCGACCCCTGG	CARRMRDTNMVVLVLAGMLDWFDPW	IGHV4-34	IGHD2-2	IGHJ5	8	44	52	58
2	3.4614053305642093E-4	TGTGCGAGACGCATGAGGGACACCAATATGGTTGTTCTGGTCCTTGCCGGCATGTTGGACTGGTTCGACCCCTGG	CARRMRDTNMVVLVLAGMLDWFDPW	IGHV4-39	IGHD2-2	IGHJ5	9	44	52	58
2	3.4614053305642093E-4	TGTGCGAGACGGGGTACTTTGTGGATATCGAAATTACTATGGTTCGGGGCGACGACCAACTGGTTCGACCCCTGG	CARRGTLWISKLLWFGATTNWFDPW	IGHV4-34	IGHD3-10	IGHJ5	8	32	48	56
2	3.4614053305642093E-4	TGTGCGAGACGGATGAGTGACATTAGTATGATGGTAGTGGTTGTTATCGGTATGTTGGACTGGTTCGACCCCTGG	CARRMSDISMMVVVVIGMLDWFDPW	IGHV4-34	IGHD3-22	IGHJ5	8	21	45	58
2	3.4614053305642093E-4	TGTGCGAGACGGATGAGAGACACTAATATGGTAGTAGTGGTCCTTGCCGGCATCTTGGACTGGTTCGACCCCTGG	CARRMRDTNMVVVVLAGILDWFDPW	IGHV4-34	IGHD3-22	IGHJ5	8	26	40	58
2	3.4614053305642093E-4	TGTGCGAGAGCAGATTGTACTAATGGTGTATGCTATGACCAGGGGTTTTACTACTACTACTACATGGACGTCTGG	CARADCTNGVCYDQGFYYYYYMDVW	IGHV1-18	IGHD2-8	IGHJ6	9	13	35	48
2	3.4614053305642093E-4	TGTGCGAGAGCAGATTGTACTAATGGTGTATGCTATGACCAGGGGTTTTACTACTACTACTACATGGACGTCTGG	CARADCTNGVCYDQGFYYYYYMDVW	IGHV4-34	IGHD2-8	IGHJ6	9	13	35	48
2	3.4614053305642093E-4	TGTGCGAGAGGTCGTGTTGCGGTAACTATGATAGTTGTGGTTTTTACTGGTGGGAGTTACTACATGGACGTCTGG	CARGRVAVTMIVVVFTGGSYYMDVW	IGHV4-34	IGHD3-22	IGHJ6	10	24	47	57
2	3.4614053305642093E-4	TGTGCGAGAGGTCGTGTTGCGATAACTATGATAGTGGTGGTTCTTACTGGTGGGAGTTACTACATGGACGTCTGG	CARGRVAITMIVVVLTGGSYYMDVW	IGHV1-8	IGHD3-22	IGHJ6	10	24	47	57
2	3.4614053305642093E-4	TGTGCGAGAGGTCGTGTTGCGATAACTATGATAGTAGTGGTTCTTACTGGTGGGAGTTACTTCATGGACGTCTGG	CARGRVAITMIVVVLTGGSYFMDVW	IGHV4-34	IGHD3-22	IGHJ6	10	24	47	57
2	3.4614053305642093E-4	TGTGCGAGAGGTCGTATTGCGATAAATATGATAGTTGTGGTTTTTACTGGTGGGAGTTATTACATGGACGTCTGG	CARGRIAINMIVVVFTGGSYYMDVW	IGHV4-34	IGHD3-22	IGHJ6	10	26	47	60
2	3.4614053305642093E-4	TGTGCGAGAGGTAACCACAAAATAACCATGATTGTCGTGGTTATGACCTCAGGGGACTACTACTTTGACTACTGG	CARGNHKITMIVVVMTSGDYYFDYW	IGHV4-34	IGHD3-22	IGHJ4	10	27	43	57
2	3.4614053305642093E-4	TGTGCGAGAGGCTCTCCAATTACGATTTTTGGAGTGGTTATTGCCTTTTCTGGCTTGTACTACATGGACGTCTGG	CARGSPITIFGVVIAFSGLYYMDVW	IGHV1-8	IGHD3-3	IGHJ6	11	18	41	57
2	3.4614053305642093E-4	TGTGCGAGAGGCCGCCGAGGTATTACTATGATAGTAGTGGTTATTCCTTACTACTACTACTACATGGACGTCTGG	CARGRRGITMIVVVIPYYYYYMDVW	IGHV1-8	IGHD3-22	IGHJ6	12	19	44	48
2	3.4614053305642093E-4	TGTGCGAGAGGCCGGCCTATTGTAGTAGTACCAGCTGCTATTCGACTAAGGTACTACTACTACATGGACGTCTGG	CARGRPIVVVPAAIRLRYYYYMDVW	IGHV4-4	IGHD2-2	IGHJ6	9	17	40	51
2	3.4614053305642093E-4	TGTGCGAGAGGCAGATCCCGTATTCACATGATAGTGGTGGTTTTTACTTCAGCCGAGGACTATTTTGACTACTGG	CARGRSRIHMIVVVFTSAEDYFDYW	IGHV4-34	IGHD3-22	IGHJ4	11	27	47	58
2	3.4614053305642093E-4	TGTGCGAGAGGACCCTATTGTATTAATGGTGTATGCCAGATACGCCTGATATTGGACTACTACATGGACGTCTGG	CARGPYCINGVCQIRLILDYYMDVW	IGHV1-8	IGHD2-8	IGHJ6	10	15	35	55
2	3.4614053305642093E-4	TGTGCGAGAGGAGCATCAGACGATATTTTGACTGGCTTCTTGGGAGGCTACTACTACTACTACATGGACGTCTGG	CARGASDDILTGFLGGYYYYYMDVW	IGHV3-30	IGHD3-9	IGHJ6	9	19	34	47
2	3.4614053305642093E-4	TGTGCGAGAGACGGATATTGTACTAATGGTGTATGCTATACTGTCCCTTACTACTACTACTACATGGACGTCTGG	CARDGYCTNGVCYTVPYYYYYMDVW	IGHV1-46	IGHD2-8	IGHJ6	10	12	40	48
2	3.4614053305642093E-4	TGTGCGAGAGAGGTCCATCAGAAAGAAGTTACGATTTTTGGAGTGGTTCGCTACTACTACTACATGGACGTCTGG	CAREVHQKEVTIFGVVRYYYYMDVW	IGHV1-46	IGHD3-3	IGHJ6	10	28	47	50
2	3.4614053305642093E-4	TGTGCGAGAGAGAGGGAGGAGTTTGGCAGCCCTTCATGGGGTCTTTACGACTATACCTATCACATGGATGTCTGG	CAREREEFGSPSWGLYDYTYHMDVW	IGHV1-69	IGHD1-26	IGHJ6	10	49	56	61
2	3.4614053305642093E-4	CGTGCGAGAGGGATTTCACGTTTTAATATGGTAGTACTGGTTATTACTTCCGGAGAATACTACTTTGACTACTGG	RARGISRFNMVVLVITSGEYYFDYW	IGHV4-34	IGHD3-22	IGHJ4	10	17	47	57
2	3.4614053305642093E-4	TGTGCCAGAGAAGCCAACGAACTTGAAGTGCAGGAAGGAGCTACTCTGGAGGCTTACGCTTTTGATATCTGG	CAREANELEVQEGATLEAYAFDIW	IGHV3-21	IGHD1-26	IGHJ3	10	36	44	57
2	3.4614053305642093E-4	TGTGCCAGAGAAGCCAACGAACTTGAAGTGCAGGAAGGAGCTACTCTGGAGGCTTACGCTTTTGATATCTGG	CAREANELEVQEGATLEAYAFDIW	IGHV1-67	IGHD1-26	IGHJ3	10	36	44	57
2	3.4614053305642093E-4	TGTGCGAGATCACCGCGGGGATACTATGATAGTAGTGGTTATTACTACGGTGAGGTTTGGTTTGACTACTGG	CARSPRGYYDSSGYYYGEVWFDYW	IGHV3-64	IGHD3-22	IGHJ4	8	21	48	60
2	3.4614053305642093E-4	TGTGCGAGATCAGCAGCTGGGCCGTCCCTTTTTTTTAGGTCAGGTTTCCAAAGGTACTACTTTGACTACTGG	CARSAAGPSLFFRSGFQRYYFDYW	IGHV3-48	IGHD6-13	IGHJ4	8	10	19	53
2	3.4614053305642093E-4	TGTGCGAGACTGCCGGTTTGGGGGGCTACAATATTTTGGCGCGCCCGAGGCGATATTGCTTTTGATATCTGG	CARLPVWGATIFWRARGDIAFDIW	IGHV4-39	IGHD2-15	IGHJ3	9	25	33	56
2	3.4614053305642093E-4	TGTGCGAGACCCGGGTATAGCAGTGGCTGGTCCAGCGGTTTACTACTTCCTCGTTACTACTTTGACTACTGG	CARPGYSSGWSSGLLLPRYYFDYW	IGHV3-11	IGHD6-19	IGHJ4	8	9	30	54
2	3.4614053305642093E-4	TGTGCGAGAGGCCGTCGGGGTACTATGATAGTAGTGGTTATTCCTCGGTACTACTACTACATGGACGTCTGG	CARGRRGTMIVVVIPRYYYYMDVW	IGHV1-8	IGHD3-22	IGHJ6	12	20	41	48
2	3.4614053305642093E-4	TGTGCGAGAGGCCGTCGGGAGATTGTAGTGGTGGTAGCTGCTCCCCTCTACTACTACTACATGGACGTCTGG	CARGRREIVVVVAAPLYYYYMDVW	IGHV1-8	IGHD2-15	IGHJ6	12	17	41	47
2	3.4614053305642093E-4	TGTGCGAGAGGCGAGGATGTAGTAGTACCAGCTGCAGTCTCTCTTTACTACTACTACTACATGGACGTCTGG	CARGEDVVVPAAVSLYYYYYMDVW	IGHV1-8	IGHD2-2	IGHJ6	11	17	34	45
2	3.4614053305642093E-4	TGTGCGAGAGGGTTTTCTTATGATTACGTTTGGGGGAGTTATCGTCCCACCAACAACTGGTTCGACCCCTGG	CARGFSYDYVWGSYRPTNNWFDPW	IGHV1-8	IGHD3-16	IGHJ5	10	17	44	52
2	3.4614053305642093E-4	TGTGCGAGAGGGGGAGCTACGAAAGCTCGGTATAGTAGCATCAGGTACTACTATTACTACATGGACGTCTGG	CARGGATKARYSSIRYYYYYMDVW	IGHV4-4	IGHD1-26	IGHJ6	9	27	35	45
2	3.4614053305642093E-4	TGTGCGAGAGGAATGGCGGGTATCGGATTACTATGGTTCGGGGAGTTATTATTGGGTGCTTTTGATATCTGG	CARGMAGIGLLWFGELLLGAFDIW	IGHV1-8	IGHD3-10	IGHJ3	10	26	51	56
2	3.4614053305642093E-4	TGTGCGAGAGATTCCATTTATTATGATTACTCTTGGGACTATTATCGCGAAAAGGACTTCTTTGACTACTGG	CARDSIYYDYSWDYYREKDFFDYW	IGHV3-11	IGHD3-16	IGHJ4	11	18	36	55
2	3.4614053305642093E-4	TGTGCGAGAGATTCCATTTATTATGATTACTCTTGGGACAGTTATCGCGAAAAGGACTTCTTTGACTACTGG	CARDSIYYDYSWDSYREKDFFDYW	IGHV3-11	IGHD3-16	IGHJ4	11	18	46	55
2	3.4614053305642093E-4	TGTGCGAGAGATCGGCGAATAGCAGTGGCTGGTTTTCTTCTCCCGGAATACTACTACTACATGGACGTCTGG	CARDRRIAVAGFLLPEYYYYMDVW	IGHV1-18	IGHD6-19	IGHJ6	12	18	32	48
2	3.4614053305642093E-4	TGTGCGAGAGATGGCGGATATTGTAGTGGTGGTACCTGCTACACCTCATACAACTACTACATGGACGTCTGG	CARDGGYCSGGTCYTSYNYYMDVW	IGHV1-2	IGHD2-15	IGHJ6	11	15	41	48
2	3.4614053305642093E-4	TGTGCGAGAGACCGCTTGATAGCAGTGGCTGGTACCTTCATTCCCGACTACTACTACTACATGGACGTCTGG	CARDRLIAVAGTFIPDYYYYMDVW	IGHV3-53	IGHD6-19	IGHJ6	10	18	34	46
2	3.4614053305642093E-4	TGTGCGAGAGAAGGGGCTATTAAAATTTTTGGAGTGGTTCCAAGTAGGGCCCATTACTACTTTGACTACTGG	CAREGAIKIFGVVPSRAHYYFDYW	IGHV4-59	IGHD3-3	IGHJ4	10	17	38	54
2	3.4614053305642093E-4	TGTGCGAGAGAAGGAGTTACTATGATAGTAGTGGCCCTTATCCCTTACTACTACTACTACATGGACGTCTGG	CAREGVTMIVVALIPYYYYYMDVW	IGHV4-4	IGHD3-22	IGHJ6	10	16	33	45
2	3.4614053305642093E-4	TGTGCGAGAAACAACGAGGCACAGATTACAGTGGGTAAGCGACCGTGGTACTACTACTACATGGACGTCTGG	CARNNEAQITVGKRPWYYYYMDVW	IGHV3-66	IGHD4-11	IGHJ6	8	26	31	48
2	3.4614053305642093E-4	TGTGCAAGAGAACGCTTTACGGCCATGTTGTTTGTTCGGGCGGGACGACCTGGGTACTACTTTGACCAGTGG	CARERFTAMLFVRAGRPGYYFDQW	IGHV3-21	IGHD3-10	IGHJ4	10	33	39	53
2	3.4614053305642093E-4	TGTACCACAGATGGCTATACTACGATTTTTGGAGTGGTTATTCATAAGGGACTCGGCGTGGGGAGGTACTGG	CTTDGYTTIFGVVIHKGLGVGRYW	IGHV3-15	IGHD3-3	IGHJ4	11	20	41	66
2	3.4614053305642093E-4	TGTGCGAGGACGGATTACTATGATAGAGAACATTGGTATGACTACAAGTACTACTACATGGACGTCTGG	CARTDYYDREHWYDYKYYYMDVW	IGHV4-4	IGHD3-22	IGHJ6	7	9	25	36
2	3.4614053305642093E-4	TGTGCGAGGACGGACTACTATGATAGAGAACATTGGTATGACTACAAGTACTACTACATGGACGCCTGG	CARTDYYDREHWYDYKYYYMDAW	IGHV4-31	IGHD3-22	IGHJ6	7	15	25	36
2	3.4614053305642093E-4	TGTGCGAGATCCACGTGGGGTACAGCTATGGTTCCAAGCGGCTACTACTACTACTACATGGACGTCTGG	CARSTWGTAMVPSGYYYYYMDVW	IGHV4-55	IGHD5-18	IGHJ6	9	10	32	41
2	3.4614053305642093E-4	TGTGCGAGACATGCCAAAGAGAGTATTACAATTTTTGGAGTGGTTATTATAGGTGCTTTTGATATCTGG	CARHAKESITIFGVVIIGAFDIW	IGHV4-39	IGHD3-3	IGHJ3	12	22	50	53
2	3.4614053305642093E-4	TGTGCGAGACATGATTATGATTACGTTTGGGGGAGTTATCTAACCTCGTTGGGCTGGTTCGACCCCTGG	CARHDYDYVWGSYLTSLGWFDPW	IGHV4-39	IGHD3-16	IGHJ5	12	13	39	53
2	3.4614053305642093E-4	TGTGCGAGACAGGACAATATGAATTACTACTATGAAAATAGTGGTTCTTACTGGCGGCTCGACCCCTGG	CARQDNMNYYYENSGSYWRLDPW	IGHV4-39	IGHD3-22	IGHJ5	10	27	51	58
2	3.4614053305642093E-4	TGTGCGAGAGTTGTCGGGATAAATATTACAATTTTTGGAGTGGTTACTGCCTGCTGGTTCGACCCCTGG	CARVVGINITIFGVVTACWFDPW	IGHV4-31	IGHD3-3	IGHJ5	9	23	45	53
2	3.4614053305642093E-4	TGTGCGAGAGTTGTCGGGATAAATATTACAATTTTTGGAGTGGTTACTGCCTGCTGGTTCGACCCCTGG	CARVVGINITIFGVVTACWFDPW	IGHV4-34	IGHD3-3	IGHJ5	9	23	45	53
2	3.4614053305642093E-4	TGTGCGAGAGTGGTCCCGGGGGAGCAGTGGCTGGTATTCGCCGCGAACCCGTACTACTTTGACTACTGG	CARVVPGEQWLVFAANPYYFDYW	IGHV1-2	IGHD6-19	IGHJ4	9	22	35	50
2	3.4614053305642093E-4	TGTGCGAGAGGGGGTTCGGGGAGTTTTATAGGAGATCCTTACTACTACCACTACTACATAGACGTCTGG	CARGGSGSFIGDPYYYHYYIDVW	IGHV1-8	IGHD3-10	IGHJ6	10	12	29	38
2	3.4614053305642093E-4	TGTGCGAGAGGGGGGTATTACGATTTTTGGAGTGGTTATTATAACCCCAGTGATGCTTTTGATATCTGG	CARGGYYDFWSGYYNPSDAFDIW	IGHV1-8	IGHD3-3	IGHJ3	10	14	42	50
2	3.4614053305642093E-4	TGTGCGAGAGGGATTGGGGGTATTACAATTTTTGGAGTGGCCCCTAGGTACTACTACATGGACGTCTGG	CARGIGGITIFGVAPRYYYMDVW	IGHV1-8	IGHD3-3	IGHJ6	10	19	39	48
2	3.4614053305642093E-4	TGTGCGAGAGGAAATTTTTGGAGTGGTTATTATACGGGGGACTACTACTACTACTACATGGACGTCTGG	CARGNFWSGYYTGDYYYYYMDVW	IGHV1-8	IGHD3-3	IGHJ6	10	13	34	40
2	3.4614053305642093E-4	TGTGCGAGAGATGGGGCTTGGGGAAGAGAAGGCTACAATTACCCCCAGCCATATTACTGTGACTACTGG	CARDGAWGREGYNYPQPYYCDYW	IGHV3-7	IGHD5-24	IGHJ4	11	24	41	54
2	3.4614053305642093E-4	TGTGCGAGAGATGGGGGGGCGGCTATTGTACTAATGGTGTATGCTATAGATCGGTACTTCGATCTCTGG	CARDGGAAIVLMVYAIDRYFDLW	IGHV3-7	IGHD2-8	IGHJ2	11	23	47	52
2	3.4614053305642093E-4	TGTGCGAGAATGGCCCGTGGTACTATGATAGTAGTGGTTATTATCCCGAAGTACTACTTTGACTACTGG	CARMARGTMIVVVIIPKYYFDYW	IGHV4-39	IGHD3-22	IGHJ4	8	20	42	49
2	3.4614053305642093E-4	TGTGCGAGAACGTTAGGGGGGAGTGGGACCTACTTCGGCGTCCCTAAGTTTTCCTACATGGACGTCTGG	CARTLGGSGTYFGVPKFSYMDVW	IGHV3-23	IGHD1-26	IGHJ6	6	21	33	53
2	3.4614053305642093E-4	TGTGCGAGAACGTTAGGGGGGAGTGGGACCTACTTCGGCGTCCCTAAGTTTTCCTACATGGACGTCTGG	CARTLGGSGTYFGVPKFSYMDVW	IGHV4-4	IGHD1-26	IGHJ6	8	21	33	53
2	3.4614053305642093E-4	TGTGCGAAAGATTTCTTCATAAGGGGAGAATGGTTCGGGGAGTTATACCCAACTGCCTTTGACTACTGG	CAKDFFIRGEWFGELYPTAFDYW	IGHV3-23	IGHD3-10	IGHJ4	11	29	45	56
2	3.4614053305642093E-4	TGTGCGAAAGATCCTGACGTAATACGTGGATCTGGTGTCTACCATAGATCTGAATACTTTGACTACTGG	CAKDPDVIRGSGVYHRSEYFDYW	IGHV3-23	IGHD3-3	IGHJ4	12	17	26	54
2	3.4614053305642093E-4	TGTGCGAAAGATCCCTCCTTCCCGACGCCGTATTACTATGATAGTAGTGGTTATTACTACGACTACTGG	CAKDPSFPTPYYYDSSGYYYDYW	IGHV3-23	IGHD3-22	IGHJ4	12	28	59	60
2	3.4614053305642093E-4	TGTGCAAGAGTTATCGATAATAGCAGCAGCTGGCTCCCACGGTACTACTACTACTACATGGACGTCTGG	CARVIDNSSSWLPRYYYYYMDVW	IGHV3-21	IGHD6-13	IGHJ6	9	19	32	42
2	3.4614053305642093E-4	TGTGTAAGAGACGGAGGATACAGTTATGCTTACGGGACGCGGTTCTACTACTACATGGACGTCTGG	CVRDGGYSYAYGTRFYYYMDVW	IGHV3-74	IGHD5-18	IGHJ6	10	15	33	44
2	3.4614053305642093E-4	TGTGCTTCCTTTGCTTCGGGGAAATATGATACCCCGCTCTACTATTACTACTACATGGACGTCTGG	CASFASGKYDTPLYYYYYMDVW	IGHV3-23	IGHD3-10	IGHJ6	4	14	21	38
2	3.4614053305642093E-4	TGTGCCCTAGACCTTGCGTGGGTGGCTACAACCCGATACTACTACTACTACTACATGGACGTCTGG	CALDLAWVATTRYYYYYYMDVW	IGHV1-24	IGHD5-24	IGHJ6	4	22	30	36
2	3.4614053305642093E-4	TGTGCGAGGGCCTTATATTGTAGTAGTACCAGCTGCCCCCCGGGCTACTACTACATGGACGTCTGG	CARALYCSSTSCPPGYYYMDVW	IGHV4-34	IGHD2-2	IGHJ6	12	14	35	44
2	3.4614053305642093E-4	TGTGCGAGATATATCACTGAGGTACTATGGTTCGGGGAGTTCTCCGGGAGTTACATGGACGTCTGG	CARYITEVLWFGEFSGSYMDVW	IGHV1-2	IGHD3-10	IGHJ6	8	22	40	51
2	3.4614053305642093E-4	TGTGCGAGATACCGGCGCGAGCTTATTATGATTACGTTTGGGGAGAAGTACTACATGGACGTCTGG	CARYRRELIMITFGEKYYMDVW	IGHV1-18	IGHD3-16	IGHJ6	8	23	42	48
2	3.4614053305642093E-4	TGTGCGAGACGAGGGGCGGATTGTAGTAATGGTGTATGCTCCTACTATTACGACATGGACGTCTGG	CARRGADCSNGVCSYYYDMDVW	IGHV1-46	IGHD2-8	IGHJ6	8	19	39	41
2	3.4614053305642093E-4	TGTGCGAGACAGGATGGGCGTATTACAATTTTTGGAGTGGTTATTAGCGGTTCTTTGGAGTACTGG	CARQDGRITIFGVVISGSLEYW	IGHV4-39	IGHD3-3	IGHJ4	10	18	45	60
2	3.4614053305642093E-4	TGTGCGAGAGTCTCTTCGCGTTACTATGATAGTAGTGGTTATTACGATGATGCTTTTGATATCTGG	CARVSSRYYDSSGYYDDAFDIW	IGHV3-53	IGHD3-22	IGHJ3	14	20	44	46
2	3.4614053305642093E-4	TGTGCGAGAGTCGCGGGATTTGGTCTGGGGAATTATAGGCCCGGGTACAATTGGTTCGACCCCTGG	CARVAGFGLGNYRPGYNWFDPW	IGHV3-11	IGHD7-27	IGHJ5	9	24	30	44
2	3.4614053305642093E-4	TGTGCGAGAGTCGCGGGATTTGGTCTGGGGAATTATAGGCCCGGGTACAATTGGTTCGACCCCTGG	CARVAGFGLGNYRPGYNWFDPW	IGHV4-34	IGHD7-27	IGHJ5	9	24	30	44
2	3.4614053305642093E-4	TGTGCGAGAGTACAGGCGAGGGAGGGTACTATGATAGTAGTGGCCTTTGGGTACTTCCAGCACTGG	CARVQAREGTMIVVAFGYFQHW	IGHV3-11	IGHD3-22	IGHJ1	9	26	42	51
2	3.4614053305642093E-4	TGTGCGAGAGTAATGAATGGCTATCCCGGTGATTGGTGGTGCGGAGACTGTCCATTTGACTACTGG	CARVMNGYPGDWWCGDCPFDYW	IGHV1-18	IGHD2-21	IGHJ4	9	33	40	54
2	3.4614053305642093E-4	TGTGCGAGAGCCAGGTCGATGACAATTACGTCTGGGAAACTTATCGTTAAGGGCGCAGACTACTGG	CARARSMTITSGKLIVKGADYW	IGHV3-21	IGHD3-16	IGHJ4	9	24	48	57
2	3.4614053305642093E-4	TGTGCGAGAGATTCCCTTTGGGGTTACTCTGATGCTGATGCCATGGAAGGCTACTTAGACCACTGG	CARDSLWGYSDADAMEGYLDHW	IGHV3-30	IGHD3-16	IGHJ4	11	16	22	50
2	3.4614053305642093E-4	TGTGCGAGAGATCTTCCCTTAGCAGCAGCTGGCGCGGGGAGTGGCTACTACTACATGGACGTCTGG	CARDLPLAAAGAGSGYYYMDVW	IGHV3-21	IGHD6-13	IGHJ6	13	19	31	44
2	3.4614053305642093E-4	TGTGCGAGAGATCGGGGGGCATTTGGGTCTGATGGTCGTGCTTTTTTTGATGCCTTTGATATCTGG	CARDRGAFGSDGRAFFDAFDIW	IGHV1-18	IGHD3-16	IGHJ3	12	21	26	47
2	3.4614053305642093E-4	TGTGCGAGAGATCGGGGGGCATTTGGGTCTGATGGTCGTGCTTTTTTTGATGCCTTTGATATCTGG	CARDRGAFGSDGRAFFDAFDIW	IGHV3-47	IGHD3-16	IGHJ3	12	21	26	47
2	3.4614053305642093E-4	TGTGCGAGAGATGACAGTGTTAGGCATATTGTGGTGGTGACTGCTGTCAACTGGTTCGACCCCTGG	CARDDSVRHIVVVTAVNWFDPW	IGHV1-2	IGHD2-21	IGHJ5	11	23	44	47
2	3.4614053305642093E-4	TGTGCGAGAGATGAGTGGGGTTGTAGTAGTACCAGCTGCCTCCCTTGGGGCCCCATGGACGTCTGG	CARDEWGCSSTSCLPWGPMDVW	IGHV1-18	IGHD2-2	IGHJ6	11	20	38	53
2	3.4614053305642093E-4	TGTGCGAGAGATACCCCCCCCAGGACGATTTTTGGAGTGGCCCTCTCAAGCGGGTTCGACCCCTGG	CARDTPPRTIFGVALSSGFDPW	IGHV4-31	IGHD3-3	IGHJ5	11	24	39	52
2	3.4614053305642093E-4	TGTGCGAGAGACCAGGATATTGAAGTGGTGATAGCTGCTAAGCATTTGCCCGCACTTGACTACTGG	CARDQDIEVVIAAKHLPALDYW	IGHV3-64	IGHD2-15	IGHJ4	10	13	39	55
2	3.4614053305642093E-4	TGTGCGAGAGAGAGAGAGACGTATTACTCTGATACTAGTGGTTACGGGGGAGCTTTTGATATCTGG	CARERETYYSDTSGYGGAFDIW	IGHV3-30	IGHD3-22	IGHJ3	10	18	43	51
2	3.4614053305642093E-4	TGTGCGAGAAGTCCCTATAGAGGATTCCGTTTGGGGGAGTTATCGTCCACCAGCTTTGACTACTGG	CARSPYRGFRLGELSSTSFDYW	IGHV4-31	IGHD3-16	IGHJ4	8	22	45	53
2	3.4614053305642093E-4	TGTGCGAGAAGTCGGTTTTGTGAGAGTACCAGATGTGAACAGCCATACTACTACATGGACGTCTGG	CARSRFCESTRCEQPYYYMDVW	IGHV3-33	IGHD2-2	IGHJ6	8	24	31	45
2	3.4614053305642093E-4	TGTGCGAAATTCGTTTCAGGACTAATTTTTGGAGTGGTTATTAATTACTACTACATGGACGTCTGG	CAKFVSGLIFGVVINYYYMDVW	IGHV3-23	IGHD3-3	IGHJ6	8	24	42	45
2	3.4614053305642093E-4	TGTGCGAAAACGTATTATGATTACGTTTGGGGGAGTTATCGTTATACATCCCCCTTTGACTACTGG	CAKTYYDYVWGSYRYTSPFDYW	IGHV3-33	IGHD3-16	IGHJ4	6	9	46	53
2	3.4614053305642093E-4	TGTGCAAAAGATCACTTCTACGGTGACTACCGAGATAACACATGGGAGTACTACTTTGACTACTGG	CAKDHFYGDYRDNTWEYYFDYW	IGHV3-43	IGHD4-17	IGHJ4	11	17	29	46
2	3.4614053305642093E-4	TGTGTTAGAGATTTCACCCGTCATTATTGTATTGATGGTAGGTGCTACCGACCAGGCTACTGG	CVRDFTRHYCIDGRCYRPGYW	IGHV3-30	IGHD2-15	IGHJ4	11	24	47	56
2	3.4614053305642093E-4	TGTGTGAGAGGCGGCCTTTGTACTAGGACCAACTGCCCCATCGCCTACTACTTCGATGTCTGG	CVRGGLCTRTNCPIAYYFDVW	IGHV4-34	IGHD2-2	IGHJ2	11	17	35	48
2	3.4614053305642093E-4	TGTGTAAGAGATTTCACCCGTCATTATTGTATTGATGGTAGGTGCTACCGACCAGGCTACTGG	CVRDFTRHYCIDGRCYRPGYW	IGHV3-20	IGHD2-15	IGHJ4	11	24	47	56
2	3.4614053305642093E-4	TGTGCTCAAGGGGGGTGGAGGAAGACAGCAATAGTCACCTACTACGGCTACATGGACGTCTGG	CAQGGWRKTAIVTYYGYMDVW	IGHV1-18	IGHD4-17	IGHJ6	4	31	37	38
2	3.4614053305642093E-4	TGTGCGCGAGATCGGTTTTCGGGCGCAGTGGCTCTTGCAGGGTTTGTTTACTTCCATCACTGG	CARDRFSGAVALAGFVYFHHW	IGHV3-30	IGHD6-19	IGHJ1	12	24	32	48
2	3.4614053305642093E-4	TGTGCGAGGGCCGGAGTTAGAGGCTATGCAAGGATAGTAGTGGTTAATGCTTTTGATATCTGG	CARAGVRGYARIVVVNAFDIW	IGHV4-31	IGHD3-22	IGHJ3	7	32	45	46
2	3.4614053305642093E-4	TGTGCGAGGAGGGCTTTGGATATTACTATGATAGTAGTGGTTAAAGACTACTTTGACTACTGG	CARRALDITMIVVVKDYFDYW	IGHV4-31	IGHD3-22	IGHJ4	7	20	42	46
2	3.4614053305642093E-4	TGTGCGAGAGTAGGATGGGGATATTGTAGTAGTACCAGCTGCCCGTACTACATGGACGTCTGG	CARVGWGYCSSTSCPYYMDVW	IGHV3-30	IGHD2-2	IGHJ6	9	18	41	45
2	3.4614053305642093E-4	TGTGCGAGAGTAGGATGGGGATATTGTAGTAGTACCAGCTGCCCGTACTACATGGACGTCTGG	CARVGWGYCSSTSCPYYMDVW	IGHV3-21	IGHD2-2	IGHJ6	9	18	41	45
2	3.4614053305642093E-4	TGTGCGAGAGCTCTCCTCACCTCGATTTTTGGAGTGGTTATTATCTCCGCTTTTGATATCTGG	CARALLTSIFGVVIISAFDIW	IGHV4-31	IGHD3-3	IGHJ3	14	22	43	48
2	3.4614053305642093E-4	TGTGCGAGAGCTAAGGGGGGTATTACTATGATAGTAGTGGTTATTAAAGAGTTTGACTACTGG	CARAKGGITMIVVVIKEFDYW	IGHV4-34	IGHD3-22	IGHJ4	9	19	45	51
2	3.4614053305642093E-4	TGTGCGAGAGCCGAATTTTTGGGGGGGTTTCCGGGAATCGGTTACTTCTACATGGACGTCTGG	CARAEFLGGFPGIGYFYMDVW	IGHV5-10-1	IGHD3-16	IGHJ6	8	17	28	42
2	3.4614053305642093E-4	TGTGCGAGAGCGTGGGGCGCTATTACAATTTTTGGAGTGGTTATTAACTGGTTCGACCCCTGG	CARAWGAITIFGVVINWFDPW	IGHV4-34	IGHD3-3	IGHJ5	9	20	44	45
2	3.4614053305642093E-4	TGTGCGAGAGCGGCTAGAAAAAGTATTACGATTTTTGGAGTGGTTACCTGGTTCGACCCCTGG	CARAARKSITIFGVVTWFDPW	IGHV4-59	IGHD3-3	IGHJ5	9	22	45	47
2	3.4614053305642093E-4	TGTGCGAGAGGGGCCCCTGACTATGAGACCAGTCCTCCCCCCCACTACTACATGGACGTCTGG	CARGAPDYETSPPPHYYMDVW	IGHV1-18	IGHD3-16	IGHJ6	9	34	40	43
2	3.4614053305642093E-4	TGTGCGAGAGATTGGTCCCCTACTGGATATTGTAGTGGTGGTAGCTGCCCCTTTGACTACTGG	CARDWSPTGYCSGGSCPFDYW	IGHV3-20	IGHD2-15	IGHJ4	11	24	47	50
2	3.4614053305642093E-4	TGTGCGAGAGATCTAGGATATTGTAGTAGTACCAGCTGCTACACCACCCTCTTTGACTACTGG	CARDLGYCSSTSCYTTLFDYW	IGHV3-21	IGHD2-2	IGHJ4	13	14	40	50
2	3.4614053305642093E-4	TGTGCGAGAGATCGAGGTCCCATAAACAGTGCCTCGGACCCGCAGTGGTACTTCGATGTCTGG	CARDRGPINSASDPQWYFDVW	IGHV1-69	IGHD3-9	IGHJ2	12	21	29	45
2	3.4614053305642093E-4	TGTGCGAGAGAACTAAAAATAGTAGCCGAGGGGCCATCAGGGAGGGATGCTTTTGATATCTGG	CARELKIVAEGPSGRDAFDIW	IGHV3-30	IGHD1-26	IGHJ3	10	19	25	45
2	3.4614053305642093E-4	TGTGCGAGAACTAGAGAGATGGCTACAACGTTTTACTACTACTACTACTACATGGACGTCTGG	CARTREMATTFYYYYYYMDVW	IGHV4-28	IGHD5-24	IGHJ6	9	14	27	32
2	3.4614053305642093E-4	TGTGCGAGAACAGGATATTGTACCAATGGTGTATGTTTGCACGCTGAATACTTCCAGGACTGG	CARTGYCTNGVCLHAEYFQDW	IGHV7-81	IGHD2-8	IGHJ1	8	11	34	41
2	3.4614053305642093E-4	TGTGCACGGATAGGTGGATATTGTAGTGGTGGTTATTGCTACTCCCACAACTTTGACTACTGG	CARIGGYCSGGYCYSHNFDYW	IGHV2-26	IGHD2-15	IGHJ4	11	15	44	49
2	3.4614053305642093E-4	TGTGCAAGAGATAATAATGGCGGGGAGCAGTGGCTAATGGGGGGATCCACTCTTGACTACTGG	CARDNNGGEQWLMGGSTLDYW	IGHV3-13	IGHD6-19	IGHJ4	11	25	34	52
2	3.4614053305642093E-4	TGCGTGAGACAGACAACTGCCACGTCGGGACTGAGATACCACTACTACTACATGGACGTCTGG	CVRQTTATSGLRYHYYYMDVW	IGHV3-23	IGHD1-1	IGHJ6	1	12	18	36
2	3.4614053305642093E-4	TGTGTGAGAGCCCCTGTATTACAACTTTTGGAGTCGTTAAACTACTACATGGACGTCTGG	CVRAPVLQLLESLNYYMDVW	IGHV3-21	IGHD3-3	IGHJ6	9	15	38	40
2	3.4614053305642093E-4	TGTGTGAGAGATCGTATTGTAGTCGAACCAGCCGACTACTACTACTACATGGACGTCTGG	CVRDRIVVEPADYYYYMDVW	IGHV4-4	IGHD2-2	IGHJ6	12	14	31	34
2	3.4614053305642093E-4	TGTGTGAAAGGCCTGGGGGTTCCCATGATAATTCTGGGGAATGATGCTCTTGATGTCTGG	CVKGLGVPMIILGNDALDVW	IGHV3-60	IGHD7-27	IGHJ3	9	33	39	40
2	3.4614053305642093E-4	TGTGCGACCCTCCACAATTGGGGCCTAGCAGCACCTGGGGTGAATCCTCCTGATGTCTGG	CATLHNWGLAAPGVNPPDVW	IGHV1-3	IGHD6-13	IGHJ3	6	25	37	50
2	3.4614053305642093E-4	TGTGCGACAGTACGAGGGGTGTTCCATTTGTTGGAGTCTCTTAATTGCCTGGCCTATTGG	CATVRGVFHLLESLNCLAYW	IGHV3-30	IGHD1-1	IGHJ4	6	20	30	53
2	3.4614053305642093E-4	TGTGCGACAGATCCGAACGCAGATTTGGCTACAGTTAGGGGAATTTTTTTCGACCACTGG	CATDPNADLATVRGIFFDHW	IGHV1-69	IGHD5-24	IGHJ5	12	25	36	48
2	3.4614053305642093E-4	TGTGCGAGCCATTTCCTCGATAGTAGTGGTTATTACTATGTATATAGTTTTGACTACTGG	CASHFLDSSGYYYVYSFDYW	IGHV1-46	IGHD3-22	IGHJ4	7	18	41	48
2	3.4614053305642093E-4	TGTGCGAGGCATTGTGGTGGTGACTGCTATTCCGGTTTGTACAACTGGTTCGACCCCTGG	CARHCGGDCYSGLYNWFDPW	IGHV1-69	IGHD2-21	IGHJ5	7	10	34	36
2	3.4614053305642093E-4	TGTGCGAGGCATTGTGGTGGTGACTGCTATTCCGGTTTGTACAACTGGTTCGACCCCTGG	CARHCGGDCYSGLYNWFDPW	IGHV4-39	IGHD2-21	IGHJ5	11	12	34	36
2	3.4614053305642093E-4	TGTGCGAGGGAAGTCGATTGTGGTGCTGACTGCGTCAACTACTTCTACATGGACGTCTGG	CAREVDCGADCVNYFYMDVW	IGHV4-4	IGHD2-21	IGHJ6	7	16	32	37
2	3.4614053305642093E-4	TGTGCGAGATTGGTCCCCTCATCGGTTCGGGGACTCATATATCAATGGATCGATCACTGG	CARLVPSSVRGLIYQWIDHW	IGHV4-31	IGHD3-10	IGHJ5	8	23	32	45
2	3.4614053305642093E-4	TGTGCGAGATCTGCCCCCCAAAGAAGTGGTTTCTACTACTACTACCACATGGACGTCTGG	CARSAPQRSGFYYYYHMDVW	IGHV4-34	IGHD3-16	IGHJ6	8	14	21	32
2	3.4614053305642093E-4	TGTGCGAGACGCCAATACAATTTTTGGAGTGGGTCAGCTATGGGGTACTTCGACCTCTGG	CARRQYNFWSGSAMGYFDLW	IGHV4-39	IGHD3-3	IGHJ2	9	15	31	43
2	3.4614053305642093E-4	TGTGCGAGACGGGAAAAACCCAGGGAGAGATGGCCAGAATTGCGCGCTTTTGATATCTGG	CARREKPRERWPELRAFDIW	IGHV4-34	IGHD5-24	IGHJ3	8	25	40	45
2	3.4614053305642093E-4	TGTGCGAGAGTGCGAGGGGTGTTTCATTTGTTGGAGTCTCTTAATTGCCTGGCCTATTGG	CARVRGVFHLLESLNCLAYW	IGHV3-30	IGHD3-3	IGHJ4	9	30	36	53
2	3.4614053305642093E-4	TGTGCGAGAGTGCGAGGGGTGTTTCATTTGTTGGAGTCTCTTAATTGCCTGGCCTATTGG	CARVRGVFHLLESLNCLAYW	IGHV3-60	IGHD3-3	IGHJ4	3	30	36	53
2	3.4614053305642093E-4	TGTGCGAGAGTGCGAGGGGTGTTTCATTTGTTGGAGTCTCTTAATTGCCTGGCCTATTGG	CARVRGVFHLLESLNCLAYW	IGHV3-48	IGHD3-3	IGHJ4	9	30	36	53
2	3.4614053305642093E-4	TGTGCGAGAGGTACAGCAGTGGCTGGTATTTTTTTTAGGTACTACTACATGGACGTCTGG	CARGTAVAGIFFRYYYMDVW	IGHV1-8	IGHD6-19	IGHJ6	10	14	27	39
2	3.4614053305642093E-4	TGTGCGAGAGGCCGGTCTAGCAGCAGCTGGCCCTACTACTACTACTACATGGACGTCTGG	CARGRSSSSWPYYYYYMDVW	IGHV4-34	IGHD6-13	IGHJ6	12	13	29	32
2	3.4614053305642093E-4	TGTGCGAGAGGGGATCGGTACCAGCTGCTATTTAACTACTACTACTACATGGACGTCTGG	CARGDRYQLLFNYYYYMDVW	IGHV1-8	IGHD2-2	IGHJ6	10	17	30	34
2	3.4614053305642093E-4	TGTGCGAGAGATTCTCCCGATATTGACCGTAGAGATGGGTATTACTACTTTGACTACTGG	CARDSPDIDRRDGYYYFDYW	IGHV3-21	IGHD5-24	IGHJ4	11	27	37	38
2	3.4614053305642093E-4	TGTGCGAGAGATCTGAAATACGATTTTTGGAGTGGTTATTCTACCCAAATTGACTACTGG	CARDLKYDFWSGYSTQIDYW	IGHV3-21	IGHD3-3	IGHJ4	13	18	44	49
2	3.4614053305642093E-4	TGTGCGAGAGATCGGGCGTTGAAGGGTTCACAATTTTTGGAGTGGTTGCCAGACTCCTGG	CARDRALKGSQFLEWLPDSW	IGHV3-21	IGHD3-3	IGHJ4	12	32	46	51
2	3.4614053305642093E-4	TGTGCGAGAGATCGGGCGTTGAAGGGTTCACAATTTTTGGAGTGGTTACCAGACTCCTGG	CARDRALKGSQFLEWLPDSW	IGHV4-31	IGHD3-3	IGHJ4	12	32	47	51
2	3.4614053305642093E-4	TGTGCGAGAGATATAACGTATTATGGTTACATTTGGGGGATTTATCCCTCCGACTACTGG	CARDITYYGYIWGIYPSDYW	IGHV4-31	IGHD3-16	IGHJ4	11	15	45	51
2	3.4614053305642093E-4	TGTGCGAGAGAATTTGGAGAGTCCGGTATAGCAGTGGCCCCCTACTACTTTGACTACTGG	CAREFGESGIAVAPYYFDYW	IGHV1-46	IGHD6-19	IGHJ4	10	24	37	42
2	3.4614053305642093E-4	TGTGCGAGAGAATGGGTCTTGGTGGCAGTGGCTGAGAGCTACTACTACATGGACGTCTGG	CAREWVLVAVAESYYYMDVW	IGHV1-18	IGHD6-19	IGHJ6	10	24	33	38
2	3.4614053305642093E-4	TGTGCGAGAGAAGACAACGTGGAAGCTACTGTTTGGCTCTCGGGTGCTTTTGATATCTGG	CAREDNVEATVWLSGAFDIW	IGHV4-31	IGHD1-26	IGHJ3	10	18	29	44
2	3.4614053305642093E-4	TGTGCGAAAGATTTACCTTTGACGTGGGAGCTCCCCCTGGACTACTACATGGACGTCTGG	CAKDLPLTWELPLDYYMDVW	IGHV3-23	IGHD1-26	IGHJ6	11	23	31	40
2	3.4614053305642093E-4	TGTGCACGCACGGTGCGGCGCGAAACAACAAAGTACTTCTACTACTACATGGACGTCTGG	CARTVRRETTKYFYYYMDVW	IGHV2-5	IGHD4-17	IGHJ6	6	9	14	33
2	3.4614053305642093E-4	TGTGCACGGATAATTTTTATTGGTGACTACGTTTCGAGCGGCGATGCTTTTGATATCTGG	CARIIFIGDYVSSGDAFDIW	IGHV2-70	IGHD4-17	IGHJ3	11	21	31	42
2	3.4614053305642093E-4	TGTACAAAAGCCTCTGTTAATGATATTTTGACAGGCGAAAATGATGCTTTTGATTTTTGG	CTKASVNDILTGENDAFDFW	IGHV3-9	IGHD3-9	IGHJ3	9	21	31	40
2	3.4614053305642093E-4	TGCGCGAGAGACAGGCGATCCGAGCATTCCTATGGGTCGGAGGGCATCTTTGACTACTGG	CARDRRSEHSYGSEGIFDYW	IGHV4-31	IGHD3-10	IGHJ4	10	25	39	47
2	3.4614053305642093E-4	TGTGTGAGAAATTCGCCCCCGGCCGGGGATACAAGTATGGTCACTATGGACGTCTGG	CVRNSPPAGDTSMVTMDVW	IGHV3-20	IGHD5-18	IGHJ6	8	26	40	45
2	3.4614053305642093E-4	TGTGCGATTGATTACTATGATAGTAGTGGTTATTACTACCCATGGCCCGACTACTGG	CAIDYYDSSGYYYPWPDYW	IGHV3-30	IGHD3-22	IGHJ4	6	10	38	48
2	3.4614053305642093E-4	TGTGCGACTCAGGAGGCTGTTTCAATTATTGGAGTGATTGCCCCCTTTGACTACTGG	CATQEAVSIIGVIAPFDYW	IGHV4-4	IGHD3-3	IGHJ4	6	24	35	44
2	3.4614053305642093E-4	TGTGCGAGGGGCGATTGTTCTAACAATTTGTGCTATACTCTAATTATTGACTACTGG	CARGDCSNNLCYTLIIDYW	IGHV1-18	IGHD6-6	IGHJ4	7	30	39	46
2	3.4614053305642093E-4	TGTGCGAGGAGCCCGTGGCCCATGCAGTACTACTACTACTACTACATGGACGTCTGG	CARSPWPMQYYYYYYMDVW	IGHV3-23	IGHD1-26	IGHJ6	6	7	11	27
2	3.4614053305642093E-4	TGTGCGAGATCTCCGATGCTAGTGGGAGCTACTTATGCGGGAGCTTTTGATATCTGG	CARSPMLVGATYAGAFDIW	IGHV4-55	IGHD1-26	IGHJ3	9	19	32	42
2	3.4614053305642093E-4	TGTGCGAGATCGTTATTGGAATATTACTATGATTTTAGTGGTTATGGGGGCCACTGG	CARSLLEYYYDFSGYGGHW	IGHV1-69	IGHD3-22	IGHJ4	8	21	44	52
2	3.4614053305642093E-4	TGTGCGAGATCGTTATTGGAATATTACTATGATTTTAGTGGTTATGGGGGCCACTGG	CARSLLEYYYDFSGYGGHW	IGHV4-55	IGHD3-22	IGHJ4	9	21	44	52
2	3.4614053305642093E-4	TGTGCGAGATCGTTATTGGAATATTACTACGATTTTAGTGGTTATGGGGGCCACTGG	CARSLLEYYYDFSGYGGHW	IGHV1-46	IGHD3-22	IGHJ4	8	21	44	52
2	3.4614053305642093E-4	TGTGCGAGACCTGTACTCCCTTATTATGGGTCGGGAGCATATGCTTTTGATATCTGG	CARPVLPYYGSGAYAFDIW	IGHV3-21	IGHD3-10	IGHJ3	8	20	34	40
2	3.4614053305642093E-4	TGTGCGAGACGAAAAGGATATTGTAGAGGTGGTAGTTGCCACTACTTTGACTACTGG	CARRKGYCRGGSCHYFDYW	IGHV3-11	IGHD2-15	IGHJ4	8	14	38	40
2	3.4614053305642093E-4	TGTGCGAGACATAGAAGGAGATGGCTACAACTGGGGCCTGATGCTTTTGATATCTGG	CARHRRRWLQLGPDAFDIW	IGHV4-39	IGHD5-24	IGHJ3	11	17	29	38
2	3.4614053305642093E-4	TGTGCGAGAGTTGCCCTTAGTAGTGGTTATTACTACCCGTACTACTTTGACTACTGG	CARVALSSGYYYPYYFDYW	IGHV1-18	IGHD3-22	IGHJ4	9	17	35	38
2	3.4614053305642093E-4	TGTGCGAGAGTTAACCAAGGGTATAGCAGTGGCTGGTACTTTTACTTCCAGCACTGG	CARVNQGYSSGWYFYFQHW	IGHV5-10-1	IGHD6-19	IGHJ1	8	18	38	42
2	3.4614053305642093E-4	TGTGCGAGAGTACCTCTACGTGGAATTTTTGGAGTGGTTCGCTGGTTCGACCCCTGG	CARVPLRGIFGVVRWFDPW	IGHV4-34	IGHD3-3	IGHJ5	9	24	38	41
2	3.4614053305642093E-4	TGTGCGAGAGCTCACTTTTTGGAGTACTTAGGACAAACCGATGCTTTTGATATCTGG	CARAHFLEYLGQTDAFDIW	IGHV4-31	IGHD3-3	IGHJ3	9	15	24	39
2	3.4614053305642093E-4	TGTGCGAGAGCCTTCCCCCTTACAATTTTTGGAGTGGTTGGACCCTTTGACTACTGG	CARAFPLTIFGVVGPFDYW	IGHV4-31	IGHD3-3	IGHJ4	9	19	38	44
2	3.4614053305642093E-4	TGTGCGAGAGCCCTCCCCGGATCTAGTGGCCTACTTGACTACTACATGGACGTCTGG	CARALPGSSGLLDYYMDVW	IGHV4-34	IGHD5-12	IGHJ6	14	18	29	37
2	3.4614053305642093E-4	TGTGCGAGAGCGGGGTATTCCCTCCCAGCTGCTAACCTTAACTGGTTCGACCCCTGG	CARAGYSLPAANLNWFDPW	IGHV1-69	IGHD2-2	IGHJ5	9	24	33	39
2	3.4614053305642093E-4	TGTGCGAGAGGTTACTATGATAGTAGTGGTTACTTTACTTACTACTTTGACTACTGG	CARGYYDSSGYFTYYFDYW	IGHV3-30	IGHD3-22	IGHJ4	9	11	31	39
2	3.4614053305642093E-4	TGTGCGAGAGGTTACTATGATAGTAGTGGTTACTTTACTTACTACTTTGACTACTGG	CARGYYDSSGYFTYYFDYW	IGHV1-8	IGHD3-22	IGHJ4	10	11	31	39
2	3.4614053305642093E-4	TGTGCGAGAGGAGGCCCGGATATTGTAGTAGTTCCGTTTTGGTGGTTCGACCCCTGG	CARGGPDIVVVPFWWFDPW	IGHV4-31	IGHD2-2	IGHJ5	9	17	31	42
2	3.4614053305642093E-4	TGTGCGAGAGATTTGTTTTTTGGAGTGGTTATTAGGGCGTCATACATGGACGTCTGG	CARDLFFGVVIRASYMDVW	IGHV3-21	IGHD3-3	IGHJ6	11	16	33	42
2	3.4614053305642093E-4	TGTGCGAGAGATTCGATAGTGGGAGCTACATGGCAGACATACTACTTTGACTACTGG	CARDSIVGATWQTYYFDYW	IGHV3-21	IGHD1-26	IGHJ4	11	15	28	39
2	3.4614053305642093E-4	TGTGCGAGAGATTGGGGTACACCTTTCGACTCTTATCCGTACTACTTTGACGTCTGG	CARDWGTPFDSYPYYFDVW	IGHV3-53	IGHD1-1	IGHJ4	11	15	20	38
2	3.4614053305642093E-4	TGTGCGAGAGATCGGGGGGATGGGAACGACGAGGGTTACAACTGGTTCGACCCCTGG	CARDRGDGNDEGYNWFDPW	IGHV1-67	IGHD1-1	IGHJ5	12	22	30	36
2	3.4614053305642093E-4	TGTGCGAGAGATCAAAGCGGTGGTTCGGGGAGTTATTATAACTACTTTGACTACTGG	CARDQSGGSGSYYNYFDYW	IGHV3-30	IGHD3-10	IGHJ4	12	20	39	40
2	3.4614053305642093E-4	TGTGCGAGAGATGATTTTTCGAATAGTGGGAGCTACTTTGATGCTTTTGATATCTGG	CARDDFSNSGSYFDAFDIW	IGHV1-46	IGHD1-26	IGHJ3	11	22	36	38
2	3.4614053305642093E-4	TGTGCGAGAGAGTCTACCTATGAACCTAGTACTTATTACTACGAAATTGACTCCTGG	CARESTYEPSTYYYEIDSW	IGHV1-69D	IGHD3-22	IGHJ4	10	32	42	46
2	3.4614053305642093E-4	TGTGCGAGAGAAGCCCACGATTTTGGGTGGTTATTACCTGATGCTTTTGATATCTGG	CAREAHDFGWLLPDAFDIW	IGHV3-33	IGHD3-3	IGHJ3	10	20	35	38
2	3.4614053305642093E-4	TGTGCGAGAATCAAACGTATTACAATTTTTGGAGTGGTTAACCATTTTGACTACTGG	CARIKRITIFGVVNHFDYW	IGHV4-28	IGHD3-3	IGHJ4	9	14	39	45
2	3.4614053305642093E-4	TGTGCGAGAACCCAGAAGACGTATTACAATTTTTGGAGTGGTTATTGGACCTACTGG	CARTQKTYYNFWSGYWTYW	IGHV3-21	IGHD3-3	IGHJ4	8	18	45	50
2	3.4614053305642093E-4	TGTGCGAAAGGGTATTACTATGGTTCGGGGACTTATTCGGCACCCTTTGACTACTGG	CAKGYYYGSGTYSAPFDYW	IGHV3-23	IGHD3-10	IGHJ4	9	11	36	44
2	3.4614053305642093E-4	TGTGCGAAAGATTCAGCCACTACCAGTGACTGGGACGAGGGCGGTTTCGACCCCTGG	CAKDSATTSDWDEGGFDPW	IGHV4-31	IGHD5-12	IGHJ5	11	14	21	45
2	3.4614053305642093E-4	TGTGCAAAAGATATACGCACAGCTCTGACCCGCTACTACTACTACATGGACGTCTGG	CAKDIRTALTRYYYYMDVW	IGHV3-43	IGHD5-18	IGHJ6	14	18	23	32
2	3.4614053305642093E-4	TGTGCAAAAGATAAGTCTAGTGGCTACGCCCCGGACTTCTGGTTCTTCGATCTCTGG	CAKDKSSGYAPDFWFFDLW	IGHV3-43	IGHD5-12	IGHJ2	12	17	27	38
2	3.4614053305642093E-4	TGTGTGAGTCCTGCCACTACGGGTAGCGGTGCCTGGTACATCTTTGACTACTGG	CVSPATTGSGAWYIFDYW	IGHV3-30	IGHD6-19	IGHJ4	7	23	38	41
2	3.4614053305642093E-4	TGTGCCTCTAGAGCCCCGGCGGGGAGTTATTATAACTTCCCCTTTGACTACTGG	CASRAPAGSYYNFPFDYW	IGHV1-24	IGHD3-10	IGHJ4	4	19	35	41
2	3.4614053305642093E-4	TGTGCCTCTAGAGCCCCGGCGGGGAGTTATTATAACTTCCCCTTTGACTACTGG	CASRAPAGSYYNFPFDYW	IGHV1-69-2	IGHD3-10	IGHJ4	4	19	35	41
2	3.4614053305642093E-4	TGTGCGGCCCAAGGCGGGGACTACACCTATTGGAGCGATGCTTTTGATCTGTGG	CAAQGGDYTYWSDAFDLW	IGHV5-51	IGHD4-11	IGHJ3	5	18	24	36
2	3.4614053305642093E-4	TGTGCGAGGGACCCTTCGGATGGCTATAATGGCCCGAATGCGTTTGATATCTGG	CARDPSDGYNGPNAFDIW	IGHV1-18	IGHD5-24	IGHJ3	7	18	29	37
2	3.4614053305642093E-4	TGTGCGAGATGGTATTGCAGTAGTACCAGCTGCGCCTCGCACATGGACGTCTGG	CARWYCSSTSCASHMDVW	IGHV3-11	IGHD2-2	IGHJ6	8	12	32	40
2	3.4614053305642093E-4	TGTGCGAGATGGTATTGCAGTAGTACCAGCTGCGCCTCGCACATGGACGTCTGG	CARWYCSSTSCASHMDVW	IGHV4-55	IGHD2-2	IGHJ6	9	12	32	40
2	3.4614053305642093E-4	TGTGCGAGACGATCTGGATACAGTTATGGTTTTTACATCTGGTTCGACCCCTGG	CARRSGYSYGFYIWFDPW	IGHV1-18	IGHD5-18	IGHJ5	14	15	30	33
2	3.4614053305642093E-4	TGTGCGAGACATGCCCGGTCGCAGTGGTTATTACTCTACTACTTTGACTACTGG	CARHARSQWLLLYYFDYW	IGHV4-39	IGHD3-22	IGHJ4	12	22	34	36
2	3.4614053305642093E-4	TGTGCGAGAGTTCCTATTACAATTTTTGGAGTGGTCAACCAATTTGACTACTGG	CARVPITIFGVVNQFDYW	IGHV4-31	IGHD3-3	IGHJ4	9	14	34	42
2	3.4614053305642093E-4	TGTGCGAGAGTTCGCCTTACTATGATAGTAGTCGCTGATGCTTTTGATATCTGG	CARVRLTMIVVADAFDIW	IGHV4-34	IGHD3-22	IGHJ3	9	16	31	35
2	3.4614053305642093E-4	TGTGCGAGAGTATTCCCCCTCTACAGTAACTACGTGGGGGCCGTGGACTACTGG	CARVFPLYSNYVGAVDYW	IGHV4-34	IGHD4-11	IGHJ4	9	20	34	45
2	3.4614053305642093E-4	TGTGCGAGAGCTCGAACGACTATGATAGTAGTGGTTACTGAATTTGACTACTGG	CARARTTMIVVVTEFDYW	IGHV4-31	IGHD3-22	IGHJ4	9	18	36	42
2	3.4614053305642093E-4	TGTGCGAGAGCCCTCTACCCTGGATACAGCTATGGTTACTTCTTTGACTCCTGG	CARALYPGYSYGYFFDSW	IGHV3-30	IGHD5-18	IGHJ4	9	20	35	36
2	3.4614053305642093E-4	TGTGCGAGAGCGCCTATTACTATGATAGTAGTGGTTAATGCTTTTGATATCTGG	CARAPITMIVVVNAFDIW	IGHV4-31	IGHD3-22	IGHJ3	9	14	36	37
2	3.4614053305642093E-4	TGTGCGAGAGGTAGCAGTGGCTGGTACGCCTACTACTACTACATGGACGTCTGG	CARGSSGWYAYYYYMDVW	IGHV3-20	IGHD6-19	IGHJ6	9	11	27	29
2	3.4614053305642093E-4	TGTGCGAGAGGCTATAAGACTGACTGGCGTACATGGCCTAATTTTGACTATTGG	CARGYKTDWRTWPNFDYW	IGHV1-8	IGHD3-9	IGHJ4	11	20	26	42
2	3.4614053305642093E-4	TGTGCGAGAGGCCATTACGCTGGCTACGAAACAGGTGAATACTTCCAGAACTGG	CARGHYAGYETGEYFQNW	IGHV3-11	IGHD5-12	IGHJ1	9	20	28	35
2	3.4614053305642093E-4	TGTGCGAGAGGCCATTACGGTGACTACGAAACAGGTGAATACTTCCAGTACTGG	CARGHYGDYETGEYFQYW	IGHV3-33	IGHD4-17	IGHJ1	9	15	27	35
2	3.4614053305642093E-4	TGTGCGAGAGGCCACTACGGTGCCTACGAAACAGGTGAATACTTCCAATACTGG	CARGHYGAYETGEYFQYW	IGHV3-48	IGHD4-17	IGHJ1	9	13	27	35
2	3.4614053305642093E-4	TGTGCGAGAGGCCACTACGGTGCCTACGAAACAGGTGAATACTTCCAATACTGG	CARGHYGAYETGEYFQYW	IGHV1-8	IGHD4-17	IGHJ1	12	13	27	35
2	3.4614053305642093E-4	TGTGCGAGAGGGGTTGTTGTGGTGGACAGTGTATGGGATGCTTTTGATATCTGG	CARGVVVVDSVWDAFDIW	IGHV1-8	IGHD2-21	IGHJ3	10	16	24	36
2	3.4614053305642093E-4	TGTGCGAGAGGGGTTGTTGTGGTGGACAGTGTATGGGATGCTTTTGATATCTGG	CARGVVVVDSVWDAFDIW	IGHV3-53	IGHD2-21	IGHJ3	9	16	24	36
2	3.4614053305642093E-4	TGTGCGAGAGGACGACAAGATTTTGACTGGTTATTTAACGCTTTTGATATGTGG	CARGRQDFDWLFNAFDMW	IGHV1-67	IGHD3-9	IGHJ3	9	19	34	39
2	3.4614053305642093E-4	TGTGCGAGAGATCTGTCGCTAAAATTGTATACTAAGGATGCTTTTGATATGTGG	CARDLSLKLYTKDAFDMW	IGHV1-69	IGHD5-24	IGHJ3	18	22	28	36
2	3.4614053305642093E-4	TGTGCGAGAGATCTGTCGCTAAAATTGTATACTAAGGATGCTTTTGATATGTGG	CARDLSLKLYTKDAFDMW	IGHV4-31	IGHD5-24	IGHJ3	18	22	28	36
2	3.4614053305642093E-4	TGTGCGAGAGATCTGTCGCTAAAACTGTATACTAAGGATGCTTTTGATATGTGG	CARDLSLKLYTKDAFDMW	IGHV1-69	IGHD2-8	IGHJ3	18	29	34	36
2	3.4614053305642093E-4	TGTGCGAGAGATCCCTTCCCCTTGGTGACTCCCATCCGGTGGTTCGACCCCTGG	CARDPFPLVTPIRWFDPW	IGHV1-46	IGHD2-21	IGHJ5	12	22	29	39
2	3.4614053305642093E-4	TGTGCGAGAGATAGAGGCAGCAGCCCTCACTACTACTACTACATGGACGTCTGG	CARDRGSSPHYYYYMDVW	IGHV3-30	IGHD6-13	IGHJ6	11	16	23	28
2	3.4614053305642093E-4	TGTGCGAGAGACGATATCCCCCGTCGGGGATGGGACTACTACTTTGACTACTGG	CARDDIPRRGWDYYFDYW	IGHV3-33	IGHD3-10	IGHJ4	10	23	29	36
2	3.4614053305642093E-4	TGTGCGAGAGACAAGGCGGATAGCAGTGGCTGGCCCGATGCTTTTGATATCTGG	CARDKADSSGWPDAFDIW	IGHV4-31	IGHD6-19	IGHJ3	10	19	32	36
2	3.4614053305642093E-4	TGTGCGAGAGAGCAGAGGGATCCCATAACTGGAACTACGGAACTTGACTACTGG	CAREQRDPITGTTELDYW	IGHV3-13	IGHD1-7	IGHJ4	10	24	38	43
2	3.4614053305642093E-4	TGTGCGAGAGAGGAGGGCAGGACCTGGTTCTTAGGTGGTGCTCTTGACATCTGG	CAREEGRTWFLGGALDIW	IGHV3-11	IGHD3-9	IGHJ3	10	23	32	38
2	3.4614053305642093E-4	TGTGCGAGAGAAAATCGAGCAGCAGTGCCTGGCCTGGGGGGGTTCGACCCCTGG	CARENRAAVPGLGGFDPW	IGHV4-31	IGHD6-19	IGHJ5	10	20	31	40
2	3.4614053305642093E-4	TGTGCGAGAACTTCCTGGGTGTTCCACTCAACTCCGTCCCCGTTTGACTACTGG	CARTSWVFHSTPSPFDYW	IGHV3-33	IGHD4-23	IGHJ4	8	29	35	42
2	3.4614053305642093E-4	TGTGCGAGAAACTCATTGGGGATTTTTGGAGTGGTCCGTCAATTCGACCCCTGG	CARNSLGIFGVVRQFDPW	IGHV4-31	IGHD3-3	IGHJ5	8	20	34	42
2	3.4614053305642093E-4	TGTGCGAAGAGTGGATACAGCTATGGTTACCGGGCTTACTACTTTGACTACTGG	CAKSGYSYGYRAYYFDYW	IGHV3-33	IGHD5-18	IGHJ4	6	10	29	36
2	3.4614053305642093E-4	TGTGCGAAACCTAAAGATAGGGATACACCTCTGGACACATACTTTGACAACTGG	CAKPKDRDTPLDTYFDNW	IGHV3-23	IGHD5-18	IGHJ4	8	20	33	39
2	3.4614053305642093E-4	TGTGCGAAACATCCACTGATCGGAGTTCTTCCAGCCTACTACTTTGACTACTGG	CAKHPLIGVLPAYYFDYW	IGHV3-23	IGHD4-23	IGHJ4	12	20	26	36
2	3.4614053305642093E-4	TGTGCGAAAGTTCGTTATTATTATCGTGGTGGTTATTCGGAATCGGACTACTGG	CAKVRYYYRGGYSESDYW	IGHV3-23	IGHD3-22	IGHJ4	9	14	36	45
2	3.4614053305642093E-4	TGTGCGAAAGATTTGTACTATGATAATAGTGGTTATTTCTACCTTGAATCCTGG	CAKDLYYDNSGYFYLESW	IGHV3-11	IGHD3-22	IGHJ5	11	15	41	49
2	3.4614053305642093E-4	TGTGCGAAAGATGGGGGTTGTAATGCTGGTAGCTGCTCCCTCTTTGACTACTGG	CAKDGGCNAGSCSLFDYW	IGHV3-23	IGHD2-15	IGHJ4	11	17	36	41
2	3.4614053305642093E-4	TGTGCGAAAAATAGCGCCGACACACCTATGATCACTGGTACTTTTGATATTTGG	CAKNSADTPMITGTFDIW	IGHV3-23	IGHD3-22	IGHJ3	8	25	31	40
2	3.4614053305642093E-4	TGTGCGAAAAACAGTGCCGACACACCTATGATCACTGGTACTTTTGATATTTGG	CAKNSADTPMITGTFDIW	IGHV4-59	IGHD3-22	IGHJ3	6	25	31	40
2	3.4614053305642093E-4	TGTGCACGGATGAGACTGGAACCTTTGGGGTCCTACTATTACATGGACGTCTGG	CARMRLEPLGSYYYMDVW	IGHV2-26	IGHD1-1	IGHJ6	10	14	21	32
2	3.4614053305642093E-4	TGTGCACGGATAAAATGGCGGTATAACCAAAACCAGGGGGCTTTTGATATCTGG	CARIKWRYNQNQGAFDIW	IGHV2-26	IGHD1-14	IGHJ3	11	18	34	39
2	3.4614053305642093E-4	TGTGCAACCCTCTCCATTTGGTATGATAGTAGTGGTTATGCTTTTGATATCTGG	CATLSIWYDSSGYAFDIW	IGHV1-24	IGHD3-22	IGHJ3	7	21	36	37
2	3.4614053305642093E-4	TGTGCAACAGCGGCATATGATAGTAGTGGTTATTACTACGGGATAGACGTCTGG	CATAAYDSSGYYYGIDVW	IGHV1-24	IGHD3-22	IGHJ6	9	15	39	45
2	3.4614053305642093E-4	TGTGCAAAAGACCCCCCCATGGATAGTGGGAGCTACTGGACCTTTGACTACTGG	CAKDPPMDSGSYWTFDYW	IGHV3-9	IGHD1-26	IGHJ4	10	22	36	41
2	3.4614053305642093E-4	TGTGCAAAAGACATCAGCAGTGGCTGGCGGCCTTCGTACTACTTTGACTACTGG	CAKDISSGWRPSYYFDYW	IGHV3-9	IGHD6-19	IGHJ4	10	15	26	35
2	3.4614053305642093E-4	TGTACCACCGACTACGGTGACTCCTACTCCTACTACTACTACATGGACGTCTGG	CTTDYGDSYSYYYYMDVW	IGHV3-15	IGHD4-17	IGHJ6	7	9	21	24
2	3.4614053305642093E-4	TGCGCGAGTCGGCCGGACTACGGTGACCCCTTCTACTGGTACTTCGAGGTTTGG	CASRPDYGDPFYWYFEVW	IGHV1-67	IGHD4-17	IGHJ2	1	15	26	32
2	3.4614053305642093E-4	TGCGCGAGTCGGCCGGACTACGGTGACCCCTTCTACTGGTACTTCGAGGTTTGG	CASRPDYGDPFYWYFEVW	IGHV3-30	IGHD4-17	IGHJ2	7	15	26	32
2	3.4614053305642093E-4	TGCGCACGGACCCGGTGGGTGACTCCACCTAACTACTACCAGATGGACGTCTGG	CARTRWVTPPNYYQMDVW	IGHV2-26	IGHD2-21	IGHJ6	9	17	23	31
2	3.4614053305642093E-4	TGTGTGAGACTTCCAAATATGGAGGATGGGAGTGGTTCCTTTGACCTCTGG	CVRLPNMEDGSGSFDLW	IGHV5-78	IGHD3-3	IGHJ4	8	28	36	38
2	3.4614053305642093E-4	TGTGTGAGAGATGACTGTCTTAATATCGCCTGCATCATGGGGGGCTACTGG	CVRDDCLNIACIMGGYW	IGHV1-3	IGHD3-9	IGHJ4	11	21	27	44
2	3.4614053305642093E-4	TGTGTGAAAGGGCCGCATATTGTGGTGGTGACTGCTGTTCCTGACTACTGG	CVKGPHIVVVTAVPDYW	IGHV3-23	IGHD2-21	IGHJ4	9	14	40	41
2	3.4614053305642093E-4	TGTGCGCGAGTCTCGGGGGACTATGGTGTGGGGAACTGGTTCGACCCCTGG	CARVSGDYGVGNWFDPW	IGHV4-30-2	IGHD3-10	IGHJ5	4	19	26	33
2	3.4614053305642093E-4	TGTGCGGGGAGGCCCACAACACAAGGAGTGGTTTATTCATTTGACTACTGG	CAGRPTTQGVVYSFDYW	IGHV1-46	IGHD3-3	IGHJ4	5	24	32	39
2	3.4614053305642093E-4	TGTGCGATCCCCCCTGGGAGTTATTATAATGATCAGTATATGGACGTCTGG	CAIPPGSYYNDQYMDVW	IGHV3-30	IGHD3-10	IGHJ6	6	15	28	39
2	3.4614053305642093E-4	TGTGCGAGTGTGGTTGGTGGCTACGACTTAGTACGATACATGGACGTCTGG	CASVVGGYDLVRYMDVW	IGHV3-11	IGHD5-12	IGHJ6	7	16	25	36
2	3.4614053305642093E-4	TGTGCGAGTGCAAGGGATGTTAGTGGTTATGACAATACCTTTGACTCCTGG	CASARDVSGYDNTFDSW	IGHV4-39	IGHD3-22	IGHJ4	7	20	29	38
2	3.4614053305642093E-4	TGTGCGAGCGCTCGTCGGGGTGGCTACAACAGTGATGCTTTTGATATCTGG	CASARRGGYNSDAFDIW	IGHV3-23	IGHD5-24	IGHJ3	6	20	28	32
2	3.4614053305642093E-4	TGTGCGAGCGGCCCGCACGGCTACTACTACTACTACTACATGGACGTCTGG	CASGPHGYYYYYYMDVW	IGHV3-21	.	IGHJ6	7	-1	-1	21
2	3.4614053305642093E-4	TGTGCGAGGGGGGGAGGTAGGTTTAGGGACTACTACTACATGGACGTCTGG	CARGGGRFRDYYYMDVW	IGHV1-69	IGHD3-16	IGHJ6	7	9	15	28
2	3.4614053305642093E-4	TGTGCGAGGACTGGATACAGCTATGGTCAGAACTACTACTGTGACTACTGG	CARTGYSYGQNYYCDYW	IGHV1-69D	IGHD5-18	IGHJ4	7	11	26	33
2	3.4614053305642093E-4	TGTGCGAGACTTCCAAATATGGAGGATGGTAGTGGTTCCTTTGACCTCTGG	CARLPNMEDGSGSFDLW	IGHV4-39	IGHD3-22	IGHJ4	9	24	36	38
2	3.4614053305642093E-4	TGTGCGAGACTTCCAAACCTGGATGATGGCAGTGGTTCGTTTGACTTCTGG	CARLPNLDDGSGSFDFW	IGHV5-51	IGHD3-22	IGHJ4	9	22	36	39
2	3.4614053305642093E-4	TGTGCGAGACTTCCAAACCTGGAAGATGGTAGTGGTTCCTTTGACCTCTGG	CARLPNLEDGSGSFDLW	IGHV5-10-1	IGHD3-22	IGHJ4	9	24	36	38
2	3.4614053305642093E-4	TGTGCGAGACTTAGGGGATACAGCTATGGTTTTCTGGTCGATGACTACTGG	CARLRGYSYGFLVDDYW	IGHV4-34	IGHD5-18	IGHJ4	8	15	30	41
2	3.4614053305642093E-4	TGTGCGAGAGTCTTCGGATGTGGTGGTAGCTGCTACGCAATTGACTACTGG	CARVFGCGGSCYAIDYW	IGHV1-46	IGHD2-15	IGHJ4	9	19	35	40
2	3.4614053305642093E-4	TGTGCGAGAGCCTCAGATCCCTCAGCGGCTGTCACTTCCTTTGACTACTGG	CARASDPSAAVTSFDYW	IGHV1-69	IGHD6-25	IGHJ4	9	22	29	38
2	3.4614053305642093E-4	TGTGCGAGAGCGGCTACTAGCAGCAGCTGGAGCGAATACTTCCAGCACTGG	CARAATSSSWSEYFQHW	IGHV1-46	IGHD6-13	IGHJ1	9	17	29	33
2	3.4614053305642093E-4	TGTGCGAGAGCAATTACTATGATAGTAGTGGTTTCTGCTTTTGATATCTGG	CARAITMIVVVSAFDIW	IGHV3-53	IGHD3-22	IGHJ3	9	12	32	35
2	3.4614053305642093E-4	TGTGCGAGAGGTGGATATAGTGGCTACGATAAGGGAAACTTTGACTACTGG	CARGGYSGYDKGNFDYW	IGHV4-31	IGHD5-12	IGHJ4	9	10	29	37
2	3.4614053305642093E-4	TGTGCGAGAGGGCCCGGGTATAGTAGTGGCTGGCACCAGTTTGACTACTGG	CARGPGYSSGWHQFDYW	IGHV1-8	IGHD6-19	IGHJ4	10	12	32	39
2	3.4614053305642093E-4	TGTGCGAGAGATTTTAGCGGGGATACGGTCCGTCCCTTTTTTGACTACTGG	CARDFSGDTVRPFFDYW	IGHV1-46	IGHD4-23	IGHJ4	11	23	28	39
2	3.4614053305642093E-4	TGTGCGAGAGATCGTCACCCTATGACTACGGTGGTAACTCGAGACTACTGG	CARDRHPMTTVVTRDYW	IGHV3-53	IGHD4-23	IGHJ4	12	21	39	42
2	3.4614053305642093E-4	TGTGCGAGAGATCGGGGCTATCAAACTGGGGATCAGGATTTTGACTACTGG	CARDRGYQTGDQDFDYW	IGHV3-33	IGHD7-27	IGHJ4	12	23	33	39
2	3.4614053305642093E-4	TGTGCGAGAGATGGAGCCGGCAGTGGCTGGTACAAGTCCTTTGACTACTGG	CARDGAGSGWYKSFDYW	IGHV4-31	IGHD6-19	IGHJ4	11	19	32	38
2	3.4614053305642093E-4	TGTGCGAGAGACTGGGAGTATAGGAGCAGCTGGACCACCTTTGACTACTGG	CARDWEYRSSWTTFDYW	IGHV3-33	IGHD6-13	IGHJ4	10	17	32	38
2	3.4614053305642093E-4	TGTGCGAGAGACGATAGTAGTGGTTATTACTACCGTCTCTTTAGTTACTGG	CARDDSSGYYYRLFSYW	IGHV3-30	IGHD3-22	IGHJ4	10	12	32	45
2	3.4614053305642093E-4	TGTGCGAGAGAGGACGGTGGTAATTCTGTGTGGAAGCAGTTTGACTACTGG	CAREDGGNSVWKQFDYW	IGHV3-30	IGHD4-23	IGHJ4	10	13	22	39
2	3.4614053305642093E-4	TGTGCGAGAGAGGACGGTGGTAATAATATGTGGAAGGAGTTTGACTCGTGG	CAREDGGNNMWKEFDSW	IGHV3-30	IGHD4-23	IGHJ4	10	13	22	39
2	3.4614053305642093E-4	TGTGCGAGAGAGGACGGTGGTAACGGTGTGTGGAAGGAGTTTGACTACTGG	CAREDGGNGVWKEFDYW	IGHV3-30	IGHD4-23	IGHJ4	10	13	23	39
2	3.4614053305642093E-4	TGTGCGAGAGAGGACGGTGGTAAATATGAGTGGAAGGAGTTTGATTACTGG	CAREDGGKYEWKEFDYW	IGHV3-30	IGHD4-23	IGHJ4	10	13	22	39
2	3.4614053305642093E-4	TGTGCGAGAGAAGCGTATAGCAGCAGCTGGACCGATCCCTTTGACTACTGG	CAREAYSSSWTDPFDYW	IGHV3-30	IGHD6-13	IGHJ4	10	14	29	38
2	3.4614053305642093E-4	TGTGCGAAAGATCTCTTTCTTGGTTCGGGGACTTATATATTGCACCTGTGG	CAKDLFLGSGTYILHLW	IGHV3-23	IGHD3-10	IGHJ1	13	20	35	48
2	3.4614053305642093E-4	TGTGCGAAAGATAAGCATAATGGTGACTACGCCTCGCAGATTGACTCCTGG	CAKDKHNGDYASQIDSW	IGHV3-23	IGHD4-17	IGHJ4	11	21	30	40
2	3.4614053305642093E-4	TGTGCACTTTCCCCAGGGGGGAGTGGTTTTTATGATGGGTTTGACTACTGG	CALSPGGSGFYDGFDYW	IGHV4-34	IGHD3-3	IGHJ4	4	19	32	39
2	3.4614053305642093E-4	TGTGCAACAGGGATCGGCTATTACTATGGTTCGGGTCATATGTGGGGGTGG	CATGIGYYYGSGHMWGW	IGHV1-24	IGHD3-10	IGHJ4	9	18	34	48
2	3.4614053305642093E-4	TGTGCAAGAGATATTATTCGGTTGGACCTCCGCCGCCCGTTGGACTACTGG	CARDIIRLDLRRPLDYW	IGHV3-13	IGHD2-15	IGHJ4	11	27	31	42
2	3.4614053305642093E-4	TGTGCAAGAGACCCAAGTAAGGGGACCAGCTACGGGGCCCTTGACTACTGG	CARDPSKGTSYGALDYW	IGHV3-21	IGHD2-15	IGHJ4	10	26	32	40
2	3.4614053305642093E-4	TGTGCAAAAGTTGTGGATACAGCTATGGTTGGGGATGCTTTTGATATCTGG	CAKVVDTAMVGDAFDIW	IGHV3-9	IGHD5-18	IGHJ3	9	12	29	33
2	3.4614053305642093E-4	TGTACTAGAGAGTCCCCTATGATAGTAGTTTCCCTGCTCGATGACTACTGG	CTRESPMIVVSLLDDYW	IGHV3-49	IGHD3-22	IGHJ4	10	16	28	41
2	3.4614053305642093E-4	TGTACCCCGCTCACTCTCATAACAGTGGGAGACAGGTGGTTCGACCCCTGG	CTPLTLITVGDRWFDPW	IGHV3-74	IGHD1-26	IGHJ5	2	23	30	36
2	3.4614053305642093E-4	TGTACGAGGACTAAAGGTGACTCCTCAGTTGCCGATGGTTTTGATATCTGG	CTRTKGDSSVADGFDIW	IGHV3-33	IGHD2-21	IGHJ3	7	15	21	33
2	3.4614053305642093E-4	TGTGCTTCCGCCGTAGGTTACTATGATCTCTCGGATGGCGGATACTGG	CASAVGYYDLSDGGYW	IGHV3-21	IGHD3-22	IGHJ4	4	17	26	42
2	3.4614053305642093E-4	TGTGCGCGAGTGCCACATGACTACGGTGCTACGTGGATCGATCTCTGG	CARVPHDYGATWIDLW	IGHV4-4	IGHD4-17	IGHJ2	9	15	33	37
2	3.4614053305642093E-4	TGTGCGACTGATCGCGGAGGATACAGCGACTACTACATGGACGTCTGG	CATDRGGYSDYYMDVW	IGHV1-2	IGHD5-18	IGHJ6	6	18	26	28
2	3.4614053305642093E-4	TGTGCGAGTCAAGGCTGGACTACTATGATGACTTACATGGACGTCTGG	CASQGWTTMMTYMDVW	IGHV4-34	IGHD3-22	IGHJ6	7	20	28	33
2	3.4614053305642093E-4	TGTGCGAGTGGGGTGGGACCAACACAACATGAATATTTCCACCGCTGG	CASGVGPTQHEYFHRW	IGHV3-21	IGHD2-21	IGHJ1	7	17	26	29
2	3.4614053305642093E-4	TGTGCGAGGTTGTATAGTGGGAGCTACTTAGGCTACTTTGACTACTGG	CARLYSGSYLGYFDYW	IGHV3-30	IGHD1-26	IGHJ4	7	11	27	32
2	3.4614053305642093E-4	TGTGCGAGGCCGAGAGATGGGGGGGGGGGGAAGGCACCTGACTTCTGG	CARPRDGGGGKAPDFW	IGHV1-2	IGHD5-24	IGHJ4	7	12	19	38
2	3.4614053305642093E-4	TGTGCGAGGGCCGAGTGGGACCCCACTACTGCTGACGGCGGGGACTGG	CARAEWDPTTADGGDW	IGHV1-2	IGHD3-22	IGHJ4	7	22	29	43
2	3.4614053305642093E-4	TGTGCGAGATCTATGGCAGTGGCTGGCACTTGGTACTTCCAGAACTGG	CARSMAVAGTWYFQNW	IGHV4-55	IGHD6-19	IGHJ1	13	15	25	33
2	3.4614053305642093E-4	TGTGCGAGATCGAAGGGTGGGAGCTACTTTGATACTTTTGATATCTGG	CARSKGGSYFDTFDIW	IGHV3-30	IGHD1-26	IGHJ3	8	16	27	29
2	3.4614053305642093E-4	TGTGCGAGACATCCACAGTGGAACTACGGGGCCTGGCTCGACCCCTGG	CARHPQWNYGAWLDPW	IGHV3-66	IGHD1-7	IGHJ5	12	18	27	32
2	3.4614053305642093E-4	TGTGCGAGACATCGGTTTGGCACCAGCTGGTACTACTTTGACTACTGG	CARHRFGTSWYYFDYW	IGHV3-30	IGHD2-2	IGHJ4	12	21	28	29
2	3.4614053305642093E-4	TGTGCGAGACATGGGGATGTCCCCTTCTACTACTACATGGACGTCTGG	CARHGDVPFYYYMDVW	IGHV4-39	IGHD3-10	IGHJ6	12	19	23	26
2	3.4614053305642093E-4	TGTGCGAGAGTCATCTATGGTCTGGGTCCGTACTACTTTGACTACTGG	CARVIYGLGPYYFDYW	IGHV4-59	IGHD3-10	IGHJ4	9	14	20	29
2	3.4614053305642093E-4	TGTGCGAGAGTCAATTTTTGGAGTGGTAACAAGGGGGTTGACTACTGG	CARVNFWSGNKGVDYW	IGHV3-53	IGHD3-3	IGHJ4	9	13	26	37
2	3.4614053305642093E-4	TGTGCGAGAGCCGCTTACGTTTGGGATATTTATCCCCCCGACCAGTGG	CARAAYVWDIYPPDQW	IGHV3-30	IGHD3-16	IGHJ5	9	14	24	38
2	3.4614053305642093E-4	TGTGCGAGAGGTCTTTATTACGATTTTTGGAGTGGAACGGACGTCTGG	CARGLYYDFWSGTDVW	IGHV3-23	IGHD3-3	IGHJ6	15	16	34	38
2	3.4614053305642093E-4	TGTGCGAGAGATTTCCAGTGGTCTACATCCCCCGCAGACGACTACTGG	CARDFQWSTSPADDYW	IGHV3-21	IGHD1-1	IGHJ4	11	12	18	39
2	3.4614053305642093E-4	TGTGCGAGAGATCCGTTAATAGCAGCAGCTGGGTACTTTGACTACTGG	CARDPLIAAAGYFDYW	IGHV1-2	IGHD6-13	IGHJ4	12	18	31	33
2	3.4614053305642093E-4	TGTGCGAGAGATGCCCGCGTTCAGCAGCTGGAGCCCTTTGACTACTGG	CARDARVQQLEPFDYW	IGHV1-18	IGHD6-13	IGHJ4	11	21	30	35
2	3.4614053305642093E-4	TGTGCGAGAGACAAGGGGAGATTCCAAAGGGGCTACTTTGACTACTGG	CARDKGRFQRGYFDYW	IGHV3-30	IGHD3-10	IGHJ4	10	14	19	32
2	3.4614053305642093E-4	TGTGCGAGAGAGGATTACTATGATAGTAGTGGCTCCTTTGACTACTGG	CAREDYYDSSGSFDYW	IGHV3-30	IGHD3-22	IGHJ4	10	13	31	35
2	3.4614053305642093E-4	TGTGCGAGAGAACGGTGGGAAAGGTACTACTACTACATGGACGTCTGG	CARERWERYYYYMDVW	IGHV3-53	IGHD4-23	IGHJ6	10	11	17	24
2	3.4614053305642093E-4	TGTGCGAGAATGTCCTCTGACGATTTTTTGACTGCCTTTGATGTTTGG	CARMSSDDFLTAFDVW	IGHV3-11	IGHD3-9	IGHJ4	8	19	33	45
2	3.4614053305642093E-4	TGTGCGAGAATGTCCTCTGACGATTTTTTGACTGCCTATGATGTTTGG	CARMSSDDFLTAYDVW	IGHV3-11	IGHD3-9	IGHJ4	8	19	33	45
2	3.4614053305642093E-4	TGTGCGAGAAGGAAGAATAGTAGTTGGCGAAATTGGTTCGACCCCTGG	CARRKNSSWRNWFDPW	IGHV4-59	IGHD3-22	IGHJ5	8	16	23	33
2	3.4614053305642093E-4	TGTGCGAGAAACGCTAGAGAAGGCTCCAATCATTGGTTCGACCCCTGG	CARNAREGSNHWFDPW	IGHV4-28	IGHD5-24	IGHJ5	10	14	29	33
2	3.4614053305642093E-4	TGTGCGAAATTGAACTCCGGGGAGTTATTGGGTCCCTTTGACTACTGG	CAKLNSGELLGPFDYW	IGHV3-23	IGHD3-10	IGHJ4	8	17	28	35
2	3.4614053305642093E-4	TGTGCGAAAGATCGGGGGGGTTACCCCACTTACTATTTTGACTACTGG	CAKDRGGYPTYYFDYW	IGHV3-23	IGHD3-16	IGHJ4	12	13	22	30
2	3.4614053305642093E-4	TGTGCGAAAGAAACCCCCGACCCCGATAGTAGTTACTTTGACTACTGG	CAKETPDPDSSYFDYW	IGHV3-23	IGHD3-22	IGHJ4	10	24	32	33
2	3.4614053305642093E-4	TGTGCAACAGTTTTCGCAGTGGCTGGTACTAGACCCCCCCACTACTGG	CATVFAVAGTRPPHYW	IGHV1-24	IGHD6-19	IGHJ4	9	15	28	40
2	3.4614053305642093E-4	TGTGCAACAGGTCCAGCAGTGGCTGGTATTTTCTGGTTCGACCCCTGG	CATGPAVAGIFWFDPW	IGHV1-24	IGHD6-19	IGHJ5	9	14	27	32
2	3.4614053305642093E-4	TGTGCAAAATTGGCCGTGGCAGTAGCTGGTACCGATCAAGCCTACTGG	CAKLAVAVAGTDQAYW	IGHV1-24	IGHD6-13	IGHJ4	6	18	31	41
2	3.4614053305642093E-4	TGTGCAAAAGATCTTAGTTGGAGTGGAAACAGCTTTCCTGATGTCTGG	CAKDLSWSGNSFPDVW	IGHV3-43	IGHD3-3	IGHJ3	11	17	25	38
2	3.4614053305642093E-4	TGTGCAAAAGAGGGGATGACTGCTGCCGAGTGGTACTTCGATCTCTGG	CAKEGMTAAEWYFDLW	IGHV3-43	IGHD2-21	IGHJ2	10	16	23	30
2	3.4614053305642093E-4	TGTACGACCGGCGTGGATACAGCTATGACCTTCCTCCTTGAGTACTGG	CTTGVDTAMTFLLEYW	IGHV1-18	IGHD5-18	IGHJ4	6	11	26	37
2	3.4614053305642093E-4	TGTACGACCGGCGTGGATACAGCTATGACCTTCCTCCTTGAGTACTGG	CTTGVDTAMTFLLEYW	IGHV1-2	IGHD5-18	IGHJ4	6	11	26	37
2	3.4614053305642093E-4	TGTGCCTCCCCCCTAGGGTTCGGGGAGTTATTAGCGAACTACTGG	CASPLGFGELLANYW	IGHV3-21	IGHD3-10	IGHJ4	4	12	32	37
2	3.4614053305642093E-4	TGTGCCTCGGGGGATAGTGGTTATTACTCCCAATTTGACTTCTGG	CASGDSGYYSQFDFW	IGHV3-30	IGHD3-22	IGHJ4	4	14	27	33
2	3.4614053305642093E-4	TGTGCGCCCTGTATAACTGGGACGACGTTCTACTTTGACTACTGG	CAPCITGTTFYFDYW	IGHV3-49	IGHD1-20	IGHJ4	2	10	27	29
2	3.4614053305642093E-4	TGTGCGCGTATACCAGTGACTAGTAAATGGTACTTTGACTACTGG	CARIPVTSKWYFDYW	IGHV3-23	IGHD6-19	IGHJ4	5	7	24	30
2	3.4614053305642093E-4	TGTGCGGGTATTTCGGTGACTACGACGACGTTCTGGGGCCACTGG	CAGISVTTTTFWGHW	IGHV1-2	IGHD4-17	IGHJ4	5	13	23	40
2	3.4614053305642093E-4	TGTGCGGGAGGCGGGGGGTGGGAACAACAACTGGTACGTCCCTGG	CAGGGGWEQQLVRPW	IGHV3-66	IGHD1-26	IGHJ5	9	17	22	26
2	3.4614053305642093E-4	TGTGCGACAGACCTCGGTGGTAACGCCGGGCTTTTCGGCTCCTGG	CATDLGGNAGLFGSW	IGHV1-46	IGHD4-23	IGHJ5	14	15	28	33
2	3.4614053305642093E-4	TGTGCGACAGACCTCGGTGGTAACGCCGGGCTTTTCGGCTCCTGG	CATDLGGNAGLFGSW	IGHV3-23	IGHD4-23	IGHJ5	10	14	28	33
2	3.4614053305642093E-4	TGTGCGAGGGCAAATGACTACCAGTCCTCCTATTTTGACTACTGG	CARANDYQSSYFDYW	IGHV1-69D	IGHD4-11	IGHJ4	7	13	20	29
2	3.4614053305642093E-4	TGTGCGAGACGTGAGGGTGGCTACAATCCTCGGGGGTTGTTCTGG	CARREGGYNPRGLFW	IGHV4-39	IGHD5-24	IGHJ3	9	17	26	40
2	3.4614053305642093E-4	TGTGCGAGACAACCCACCCCGAGTTATTATTACATGGACGTCTGG	CARQPTPSYYYMDVW	IGHV5-51	IGHD3-10	IGHJ6	10	20	29	30
2	3.4614053305642093E-4	TGTGCGAGAGCACACTACTACGACGAAAACTGGTTCGACCCCTGG	CARAHYYDENWFDPW	IGHV3-21	IGHD1-26	IGHJ5	9	14	21	27
2	3.4614053305642093E-4	TGTGCGAGAGCAAAGCAGTGGCCTCCGGGCCTAATTGACTACTGG	CARAKQWPPGLIDYW	IGHV1-46	IGHD6-19	IGHJ4	9	13	21	34
2	3.4614053305642093E-4	TGTGCGAGAGGAGGTGGGAACTACTACGGATACTTCCAGCACTGG	CARGGGNYYGYFQHW	IGHV3-30	IGHD1-26	IGHJ1	9	13	27	29
2	3.4614053305642093E-4	TGTGCGAGAGGAGGTGGGAACTACTACGGATACTTCCAGCACTGG	CARGGGNYYGYFQHW	IGHV1-8	IGHD1-26	IGHJ1	10	13	27	29
2	3.4614053305642093E-4	TGTGCGAGAGATCTCGTCCTCTTGGGGGCTGTGAACGGCTACTGG	CARDLVLLGAVNGYW	IGHV4-31	IGHD3-16	IGHJ4	14	21	27	38
2	3.4614053305642093E-4	TGTGCGAGAGATCTCATCCTATTGGGGGCTGTGAACGGCTACTGG	CARDLILLGAVNGYW	IGHV1-2	IGHD3-16	IGHJ4	14	21	27	38
2	3.4614053305642093E-4	TGTGCGAGAGATCCCCCCATTGCAGTGGCTGGTTATGACCTCTGG	CARDPPIAVAGYDLW	IGHV3-21	IGHD6-19	IGHJ5	12	21	32	36
2	3.4614053305642093E-4	TGTGCGAGAGATCGTTACTATGGTTCGGGGAGCTCCGACTACTGG	CARDRYYGSGSSDYW	IGHV4-31	IGHD3-10	IGHJ4	12	14	31	36
2	3.4614053305642093E-4	TGTGCGAGAGATCGGATTGGGGATCATGACGCTTTTGATATTTGG	CARDRIGDHDAFDIW	IGHV1-2	IGHD3-16	IGHJ3	12	16	21	22
2	3.4614053305642093E-4	TGTGCGAGAGATGGGCCTGACTGGTCGGATTCTTTTGATATCTGG	CARDGPDWSDSFDIW	IGHV4-31	IGHD3-9	IGHJ3	11	17	24	27
2	3.4614053305642093E-4	TGTGCGAGAGATAGGCACAGTAACTATAACTGCATGGACGTCTGG	CARDRHSNYNCMDVW	IGHV4-31	IGHD4-11	IGHJ6	11	16	25	28
2	3.4614053305642093E-4	TGTGCGAGAGACCTTCAGTACTTTGATACTGTTTCCGACTTCTGG	CARDLQYFDTVSDFW	IGHV1-2	IGHD3-22	IGHJ4	10	18	27	36
2	3.4614053305642093E-4	TGTGCGAGAGACATACCTGGGGGCCGGGGCATGTTTGACTACTGG	CARDIPGGRGMFDYW	IGHV3-30	IGHD3-16	IGHJ4	10	17	22	33
2	3.4614053305642093E-4	TGTGCGAGAACCCTTCCGGTTTCTTACTGGTACTTCGATCTCTGG	CARTLPVSYWYFDLW	IGHV4-39	IGHD1-14	IGHJ2	8	13	20	24
2	3.4614053305642093E-4	TGTGCGAAATACGGGCCCTCGGGGCGGGCAGGTTGGGATTACTGG	CAKYGPSGRAGWDYW	IGHV3-23	IGHD3-10	IGHJ4	8	18	23	39
2	3.4614053305642093E-4	TGTGCAACAGATCATGTGGGGGAACTAGGGGACTTTGACTACTGG	CATDHVGELGDFDYW	IGHV1-24	IGHD1-7	IGHJ4	12	20	26	31
2	3.4614053305642093E-4	TGCACAAGAGAGCCTTTTAAGGGGGAGTATATCTTTGACTTCTGG	CTREPFKGEYIFDFW	IGHV3-74	IGHD3-16	IGHJ4	10	20	27	32
2	3.4614053305642093E-4	TGTGTCAGAGGGAAGGGGTGGCTACGACTACTCGACCCCTGG	CVRGKGWLRLLDPW	IGHV1-2	IGHD5-12	IGHJ5	3	17	30	31
2	3.4614053305642093E-4	TGTGCGCGACTTCGGGCCGGCTCCCGCCCCGGGGACTACTGG	CARLRAGSRPGDYW	IGHV4-34	IGHD1-26	IGHJ4	5	19	24	33
2	3.4614053305642093E-4	TGTGCGCGAGGGCCTGGGAGGCCTAACTACTTTGACTTGTGG	CARGPGRPNYFDLW	IGHV4-4	IGHD1-26	IGHJ4	9	14	19	25
2	3.4614053305642093E-4	TGTGCGCGAAGGATTGCTATTAGCCCAGGATTTGACTACTGG	CARRIAISPGFDYW	IGHV4-39	IGHD2-21	IGHJ4	5	14	20	30
2	3.4614053305642093E-4	TGTGCGAGTCGGGGTGATGACTCTGATGGTCTTGATCTCTGG	CASRGDDSDGLDLW	IGHV3-30	IGHD2-21	IGHJ3	7	12	21	23
2	3.4614053305642093E-4	TGTGCGAGGCGGGGGGCGATAATAACCGAGTTTGACTACTGG	CARRGAIITEFDYW	IGHV3-23	IGHD3-3	IGHJ4	6	18	26	30
2	3.4614053305642093E-4	TGTGCGAGGGGATGGGGCAGTGGAGATGCTTTTGACATCTGG	CARGWGSGDAFDIW	IGHV1-69	IGHD6-19	IGHJ3	7	16	22	24
2	3.4614053305642093E-4	TGTGCGAGACATCGCGCTAAAAAATCCGGAAAGGACTACTGG	CARHRAKKSGKDYW	IGHV5-10-1	IGHD2-21	IGHJ4	11	24	30	33
2	3.4614053305642093E-4	TGTGCGAGAGTCCGTTCGTATGGTTGGGGGCCTGACTACTGG	CARVRSYGWGPDYW	IGHV4-59	IGHD3-10	IGHJ4	9	18	29	32
2	3.4614053305642093E-4	TGTGCGAGAGGTCTGCATACAGCCTCGCGGGGGGACTACTGG	CARGLHTASRGDYW	IGHV1-18	IGHD2-8	IGHJ4	13	14	20	33
2	3.4614053305642093E-4	TGTGCGAGAGGGCCATGGTTCGGGGAGTCCTTTGACTTCTGG	CARGPWFGESFDFW	IGHV3-30	IGHD3-10	IGHJ4	9	14	27	29
2	3.4614053305642093E-4	TGTGCGAGAGGGGGGGGCCTGAACGTATTCATGGACGTCTGG	CARGGGLNVFMDVW	IGHV4-31	IGHD3-10	IGHJ6	9	22	28	29
2	3.4614053305642093E-4	TGTGCGAGAGGATGGGGTAGTGGAGATGCTTTTGATATCTGG	CARGWGSGDAFDIW	IGHV1-8	IGHD2-15	IGHJ3	10	16	22	24
2	3.4614053305642093E-4	TGTGCGAGAGGACGAGTAATACCTCCGCTCTTCGACCCCTGG	CARGRVIPPLFDPW	IGHV1-8	IGHD3-10	IGHJ5	10	14	21	30
2	3.4614053305642093E-4	TGTGCGAGAGGACGAGTAATACCTCCGCTCTTCGACCCCTGG	CARGRVIPPLFDPW	IGHV4-31	IGHD3-10	IGHJ5	9	14	21	30
2	3.4614053305642093E-4	TGTGCGAGAGATTCTGACTCTTTCATGGGGGGAGACTATTGG	CARDSDSFMGGDYW	IGHV1-2	IGHD3-16	IGHJ4	11	25	30	33
2	3.4614053305642093E-4	TGTGCGAGAGATGGAGTGTTGGGTCCGGTGCTTGACTACTGG	CARDGVLGPVLDYW	IGHV3-33	IGHD1-14	IGHJ4	11	19	28	31
2	3.4614053305642093E-4	TGTGCGAGAGAGGCAGCATACTACTACTACATGGACGTCTGG	CAREAAYYYYMDVW	IGHV3-20	IGHD6-13	IGHJ6	10	12	17	18
2	3.4614053305642093E-4	TGTGCGAGAGAAGCTTTAAGGGACTGGGCGATTGACTTCTGG	CAREALRDWAIDFW	IGHV1-69	IGHD3-9	IGHJ4	10	21	26	31
2	3.4614053305642093E-4	TGTGCGAGAGAAGCTTTAAGGGACTGGGCGATTGACTTCTGG	CAREALRDWAIDFW	IGHV3-23	IGHD3-9	IGHJ4	10	21	26	31
2	3.4614053305642093E-4	TGTGCGAGAGAAGCTTTAAGGGACTGGGCGATGGACCTCTGG	CAREALRDWAMDLW	IGHV4-31	IGHD3-9	IGHJ5	10	21	26	33
2	3.4614053305642093E-4	TGTGCGAGAAGCCATGATGCCAGTGGTTTCCCGGCGTACTGG	CARSHDASGFPAYW	IGHV3-21	IGHD3-22	IGHJ4	8	21	27	36
2	3.4614053305642093E-4	TGTGCGAGAAACGTAGATAATAAGGGCGCTTTTGATATCTGG	CARNVDNKGAFDIW	IGHV3-21	IGHD3-22	IGHJ3	8	10	22	27
2	3.4614053305642093E-4	TGTGCGAAAGCTAGTGGGAGCTACCCAAGGAGAGACTACTGG	CAKASGSYPRRDYW	IGHV3-23	IGHD1-26	IGHJ4	9	11	23	33
2	3.4614053305642093E-4	TGTGCATTTACGCAAATTTACTATGACGCCCTTGACTTTTGG	CAFTQIYYDALDFW	IGHV1-2	IGHD3-22	IGHJ4	4	17	25	31
2	3.4614053305642093E-4	TGTGCACGGACGTTTGCCCCCCCTCGACCTTTTGACTACTGG	CARTFAPPRPFDYW	IGHV2-70	IGHD3-16	IGHJ4	9	10	15	30
2	3.4614053305642093E-4	TGTGCACGGACATACGGTGGTAACCCCCCATTTGACTACTGG	CARTYGGNPPFDYW	IGHV2-26	IGHD4-23	IGHJ4	9	12	23	30
2	3.4614053305642093E-4	TGTGCAACAGGGTTTAAGGCTGGCAGACCCTTTGACTACTGG	CATGFKAGRPFDYW	IGHV1-24	IGHD6-19	IGHJ4	9	17	22	29
2	3.4614053305642093E-4	TGTGCAAAGGCCGCGCGTATCGATGGCGTTCTTGACTACTGG	CAKAARIDGVLDYW	IGHV3-43	IGHD5-24	IGHJ4	7	21	26	31
2	3.4614053305642093E-4	TGTGAGACATACTCTGATAGTAGTGGATTCTTTGACTACTGG	CETYSDSSGFFDYW	IGHV3-30	IGHD3-22	IGHJ4	3	9	25	29
2	3.4614053305642093E-4	TGTGCCCTTGACTACATTGACTACGAAGGTTACTACTGG	CALDYIDYEGYYW	IGHV1-46	IGHD4-11	IGHJ1	4	8	33	34
2	3.4614053305642093E-4	TGTGCCACCTCGTCGGGCCGGCCCTCGTTTGAACACTGG	CATSSGRPSFEHW	IGHV4-39	IGHD2-2	IGHJ4	4	16	21	27
2	3.4614053305642093E-4	TGTGCGAGCGATGGCAGCAGTGCCCCGTTTGAGTCCTGG	CASDGSSAPFESW	IGHV3-21	IGHD6-13	IGHJ6	11	13	19	35
2	3.4614053305642093E-4	TGTGCGAGGCACTACATTAATGATGCTTTTGATATCTGG	CARHYINDAFDIW	IGHV4-39	IGHD2-15	IGHJ3	7	9	15	19
2	3.4614053305642093E-4	TGTGCGAGGGGACTACGGTGGCACTACTTTGACTCCTGG	CARGLRWHYFDSW	IGHV4-34	IGHD4-23	IGHJ4	7	10	20	22
2	3.4614053305642093E-4	TGTGCGAGATCCGGACTAGACGGTGACTACTTTTACTGG	CARSGLDGDYFYW	IGHV4-55	IGHD4-17	IGHJ4	9	19	29	33
2	3.4614053305642093E-4	TGTGCGAGACTGAGGTGGCTACGACACTTTGACAACTGG	CARLRWLRHFDNW	IGHV4-39	IGHD5-12	IGHJ4	9	14	23	25
2	3.4614053305642093E-4	TGTGCGAGACATGAGTGGTATGATGCTTTTGATATCTGG	CARHEWYDAFDIW	IGHV5-51	IGHD2-15	IGHJ3	12	13	18	19
2	3.4614053305642093E-4	TGTGCGAGACACCCACCTTCGGGGATCTTTGACTATTGG	CARHPPSGIFDYW	IGHV5-10-1	IGHD3-10	IGHJ4	10	17	24	26
2	3.4614053305642093E-4	TGTGCGAGAGGGGGCAAGGCGGGCGCTTCTGATATCTGG	CARGGKAGASDIW	IGHV3-11	.	IGHJ3	9	-1	-1	24
2	3.4614053305642093E-4	TGTGCGAGAGGGGGGTACACCAACTACATGGACGTCTGG	CARGGYTNYMDVW	IGHV3-30	IGHD2-8	IGHJ6	9	15	21	22
2	3.4614053305642093E-4	TGTGCGAGAGATCAGGTCGGGTATAGCAACGACTACTGG	CARDQVGYSNDYW	IGHV3-11	IGHD6-13	IGHJ4	12	17	27	30
2	3.4614053305642093E-4	TGTGCGAGAGATACCCCAGGCTGGTACTTTGACTACTGG	CARDTPGWYFDYW	IGHV3-30	IGHD6-19	IGHJ4	11	18	23	24
2	3.4614053305642093E-4	TGTGCGAGAGACGTTCCAGGCGCGGACATTGACTACTGG	CARDVPGADIDYW	IGHV3-21	IGHD1-1	IGHJ4	10	11	18	28
2	3.4614053305642093E-4	TGTGCGAGAGAGAACTTCGACTACTACATGGACGTCTGG	CARENFDYYMDVW	IGHV1-46	IGHD1-7	IGHJ6	10	11	15	19
2	3.4614053305642093E-4	TGTGCGAGAGAACCAATACAGCGATCCTTTGACTACTGG	CAREPIQRSFDYW	IGHV3-21	IGHD5-18	IGHJ4	10	15	21	26
2	3.4614053305642093E-4	TGTGCGAGAAGCCGGAGCAACGACCTCTTTGACTACTGG	CARSRSNDLFDYW	IGHV5-10-1	IGHD1-20	IGHJ4	8	18	23	26
2	3.4614053305642093E-4	TGTGCGAAGGAAGAGGGACGTCGTGGTTTTGATGTCTGG	CAKEEGRRGFDVW	IGHV1-2	IGHD1-1	IGHJ3	6	16	23	26
2	3.4614053305642093E-4	TGTGCGAAGGAAGAGGGACGGCTTGCTTTTGATATCTGG	CAKEEGRLAFDIW	IGHV1-46	IGHD6-25	IGHJ3	6	18	22	23
2	3.4614053305642093E-4	TGTGCGAAAGGGATAGCTAGAACCCCCTTTGACTACTGG	CAKGIARTPFDYW	IGHV3-23	IGHD5-18	IGHJ4	9	12	17	26
2	3.4614053305642093E-4	TGTGCACACATATTGCCAGGGCCCCATCTTGACTACTGG	CAHILPGPHLDYW	IGHV2-5	IGHD2-15	IGHJ4	9	10	14	28
2	3.4614053305642093E-4	TGTGCAACTTTGACTACGGTGACTAGAGGGGTCTACTGG	CATLTTVTRGVYW	IGHV1-24	IGHD4-17	IGHJ4	7	10	24	32
2	3.4614053305642093E-4	TGTGCAAGAGGGCCTGGGAATTGGTACTTCCATCTCTGG	CARGPGNWYFHLW	IGHV3-47	IGHD1-26	IGHJ2	9	14	18	21
2	3.4614053305642093E-4	TGTGGAAGAGGAAACACCTACGGTGGTTTTGACTACTGG	CGRGNTYGGFDYW	IGHV3-21	IGHD4-23	IGHJ4	3	17	26	27
2	3.4614053305642093E-4	TGCGCCACAGGGGCAGTGGCTGCGGACTTTGACTATTGG	CATGAVAADFDYW	IGHV1-18	IGHD6-19	IGHJ4	1	12	21	25
2	3.4614053305642093E-4	TGTTCCACAGATGGTTCGCTTAGATTGGGCCACTGG	CSTDGSLRLGHW	IGHV3-15	IGHD3-10	IGHJ4	11	12	17	31
2	3.4614053305642093E-4	TGTGTGAGACATCGTGGGGGGGAGTTATTCAACTGG	CVRHRGGELFNW	IGHV5-10-1	IGHD3-10	IGHJ4	11	18	28	31
2	3.4614053305642093E-4	TGTGCTAGCTACCGATACGGTGACTACGACTACTGG	CASYRYGDYDYW	IGHV3-72	IGHD4-17	IGHJ4	7	15	26	27
2	3.4614053305642093E-4	TGTGCGAGACTGCGGCCCGAAGGGACAAATTTCTGG	CARLRPEGTNFW	IGHV1-69	IGHD3-10	IGHJ4	8	15	20	32
2	3.4614053305642093E-4	TGTGCGAGACAACAGCTCGGCCTCTTTGACTTCTGG	CARQQLGLFDFW	IGHV5-10-1	IGHD6-6	IGHJ4	10	12	18	23
2	3.4614053305642093E-4	TGTGCGAGAGCCGGAGGTGACTACTTTGACTACTGG	CARAGGDYFDYW	IGHV4-31	IGHD2-15	IGHJ4	9	10	15	19
2	3.4614053305642093E-4	TGTGCGAGAGCAAACGCCGGCGACATGGGGGCCTGG	CARANAGDMGAW	IGHV4-34	IGHD2-2	IGHJ5	9	15	20	31
2	3.4614053305642093E-4	TGTGCGAGAGGGACCGGGGGGTCTTTTGACTTCTGG	CARGTGGSFDFW	IGHV3-11	IGHD1-20	IGHJ4	9	12	16	24
2	3.4614053305642093E-4	TGTGCGAGAGGGACCGGGGGGTCTTTTGACTTCTGG	CARGTGGSFDFW	IGHV3-20	IGHD1-20	IGHJ4	9	12	16	24
2	3.4614053305642093E-4	TGTGCGAGAGATTTAGGTGGTTATTACGACTACTGG	CARDLGGYYDYW	IGHV3-30	IGHD3-22	IGHJ4	11	16	26	27
2	3.4614053305642093E-4	TGTGCGAGAGATGTCTATGGTGATTTTGACTACTGG	CARDVYGDFDYW	IGHV4-31	IGHD2-21	IGHJ4	15	17	22	24
2	3.4614053305642093E-4	TGTGCGAGAGATGTCGGGGGAGAGAAGGACCCCTGG	CARDVGGEKDPW	IGHV3-30	IGHD3-16	IGHJ5	11	15	21	27
2	3.4614053305642093E-4	TGTGCGAGAGATACGGGGGGCCCGTTCGACCCCTGG	CARDTGGPFDPW	IGHV3-48	IGHD3-10	IGHJ5	11	13	17	23
2	3.4614053305642093E-4	TGTGCGAGAGATAGTGGGAGTTACCTCAAGCCCTGG	CARDSGSYLKPW	IGHV4-31	IGHD4-23	IGHJ5	11	16	24	30
2	3.4614053305642093E-4	TGTGCGAGAGACAGCGGAGGGCTGCTTGACTACTGG	CARDSGGLLDYW	IGHV4-31	IGHD6-25	IGHJ4	10	11	16	25
2	3.4614053305642093E-4	TGTGCGAGAGAGGGGGGCGGTGGTGACTTAGACTGG	CAREGGGGDLDW	IGHV3-48	IGHD2-21	IGHJ4	10	18	27	31
2	3.4614053305642093E-4	TGTGCAAGAGAGAAGTTCCATAGCGGGGACTACTGG	CAREKFHSGDYW	IGHV3-74	IGHD1-7	IGHJ4	10	13	19	27
2	3.4614053305642093E-4	TGTGCGAGCCTTATGGTTCGGGGAGGCCCTTCA	CASLMVRGGPS	IGHV3-66	IGHD3-10	IGHJ4	7	11	24	33
2	3.4614053305642093E-4	TGTGCGAGAGGTAACACTCCATTCGACCCCTGG	CARGNTPFDPW	IGHV1-69D	IGHD3-3	IGHJ5	9	14	20	21
2	3.4614053305642093E-4	TGTGCGAGAGGGACCCCTCAACTTGACTACTGG	CARGTPQLDYW	IGHV3-30	.	IGHJ4	9	-1	-1	22
2	3.4614053305642093E-4	TGTGCGAGAGATACGGCAGCCCCTGACTACTGG	CARDTAAPDYW	IGHV1-46	IGHD2-15	IGHJ4	11	15	19	23
2	3.4614053305642093E-4	TGTGCGAGAAGAGACGTAGAGCTTCGGACCTGG	CARRDVELRTW	IGHV4-39	IGHD5-24	IGHJ5	8	13	20	28
2	3.4614053305642093E-4	TGTGCGACAGGCTATGGTCCTGATCTTTGG	CATGYGPDLW	IGHV3-11	IGHD5-18	IGHJ3	6	10	17	20
2	3.4614053305642093E-4	TGTGCGAGAGGTTCAGAGCTACTGCTCTGG	CARGSELLLW	IGHV1-8	IGHD1-26	IGHJ4	10	15	22	26
2	3.4614053305642093E-4	TGTGCGAGAGGTGATATGGGGGACTACTGG	CARGDMGDYW	IGHV3-11	IGHD2-15	IGHJ4	9	12	16	21
2	3.4614053305642093E-4	TGTGCGAGAGGGAACACCGCTGACTTCTGG	CARGNTADFW	IGHV3-11	IGHD1-7	IGHJ4	9	10	14	20
2	3.4614053305642093E-4	TGTGCGAAATCCTTCGGCGACCCTATGGGG	CAKSFGDPMG	IGHV3-23	IGHD3-10	IGHJ4	8	22	27	28
2	3.4614053305642093E-4	TGTGCGAGAGCTTTCCTTGACTACTGG	CARAFLDYW	IGHV3-30	.	IGHJ4	9	-1	-1	16
2	3.4614053305642093E-4	TGTGCAACTGCAGGGGGCCTACATTGG	CATAGGLHW	IGHV3-74	IGHD2-15	IGHJ4	6	18	22	24
2	3.4614053305642093E-4	TGTGCAACCGCTGAATACGGTGCCTGG	CATAEYGAW	IGHV1-24	IGHD4-17	IGHJ5	7	11	21	22
2	3.4614053305642093E-4	TGTGCGAGAGGCTTTGACTACTGG	CARGFDYW	IGHV4-59	.	IGHJ4	9	-1	-1	11
2	3.4614053305642093E-4	TGTGGAAGTGTCTTTGAATACTGG	CGSVFEYW	IGHV3-74	.	IGHJ4	7	-1	-1	11
2	3.4614053305642093E-4	TGTGCAACAGTCACCTACTGG	CATVTYW	IGHV1-24	.	IGHJ4	9	-1	-1	14
1	1.7307026652821047E-4	TGTGCGAGAGGTCCGGACCCCAGGGGCTCCCACGACTATTACGATTTTTACTCGGCCTCGGCGTCCTACTACTACTACATGGACGTCTGG	CARGPDPRGSHDYYDFYSASASYYYYMDVW	IGHV1-8	IGHD3-3	IGHJ6	10	36	48	65
1	1.7307026652821047E-4	TGTGCGAGAGATCAGCAATCCTATTATGATTACGTTTGGGGGAGTTATCGCCCCTATGCCTATTACTACTACTACTACATGGACGTCTGG	CARDQQSYYDYVWGSYRPYAYYYYYYMDVW	IGHV3-53	IGHD3-16	IGHJ6	12	21	49	63
1	1.7307026652821047E-4	TGTGCGAGAGATTTTAGGCTTCGCGGGACAATGTATTACGATATTTTGACTGGTTATTATAGTCACTACTACTACATGGACGTCTGG	CARDFRLRGTMYYDILTGYYSHYYYMDVW	IGHV4-31	IGHD3-9	IGHJ6	11	32	60	64
1	1.7307026652821047E-4	TGTGCGAGAGATGAACGGTATTACGATATTTTGACTGGTTATTTTGCCAACCCATCTTACTACTACTACTACTACATGGACGTCTGG	CARDERYYDILTGYFANPSYYYYYYMDVW	IGHV3-33	IGHD3-9	IGHJ6	11	17	42	56
1	1.7307026652821047E-4	TGTGCGAGAGATAGTAGTTACTATGATAGTAGTGGTTATTACTACCCACCACGGAACGGATTAGACGGCAACTGGTTCGACCCCTGG	CARDSSYYDSSGYYYPPRNGLDGNWFDPW	IGHV4-31	IGHD3-22	IGHJ5	11	17	44	68
1	1.7307026652821047E-4	TGTGCGAGAGACTCTAGGCTTCGCGGGCCAATGTATTACGATATTTTGACTGGTTATTATAGTCACTACTATTACATGGACGTCTGG	CARDSRLRGPMYYDILTGYYSHYYYMDVW	IGHV3-33	IGHD3-9	IGHJ6	10	32	60	64
1	1.7307026652821047E-4	TGTGCGAGAGCGGCCCAATTTTATTACGATTTTTGGAGTGGTTCTTACAGCGGTGGAAACTACCACTTCTACATGGACGTCTGG	CARAAQFYYDFWSGSYSGGNYHFYMDVW	IGHV4-31	IGHD3-3	IGHJ6	9	21	53	58
1	1.7307026652821047E-4	TGTGCGAGAGATTTCGGTGGTGCCACCAGTTCGAATGCATTTGGGAGCTACTACTCCCATGGGCCATACTACTTTGACTACTGG	CARDFGGATSSNAFGSYYSHGPYYFDYW	IGHV3-7	IGHD1-26	IGHJ4	11	41	53	66
1	1.7307026652821047E-4	TGTGCGAGAGATCACACTCGCGTGGAGATTACAATTTTTGGTCCCGTACCCCCAAACTACTACTACTACTACATGGACGTCTGG	CARDHTRVEITIFGPVPPNYYYYYMDVW	IGHV4-31	IGHD3-3	IGHJ6	12	27	40	55
1	1.7307026652821047E-4	TGTGCGAGAGATGGGGTGTATTACGATATTTTGACTGGTTATTTGGGCTCTTCCTCACCCACTCTGTACTACTTTGACTACTGG	CARDGVYYDILTGYLGSSSPTLYYFDYW	IGHV3-66	IGHD3-9	IGHJ4	11	17	42	65
1	1.7307026652821047E-4	TGTGCGACTGGGTCCAGGGGAACCGTAGGTGGTTATAATGACCGTAGCGGTTATTACTGGGGGAACTGGTTCGACCCCTGG	CATGSRGTVGGYNDRSGYYWGNWFDPW	IGHV4-39	IGHD3-22	IGHJ5	6	43	57	63
1	1.7307026652821047E-4	TGTGCGAGAGCAGCGTATTACTATGATAGTAGTGGTTATTACTCCCCCCCTATTGACTACTACTACTACATGGACGTCTGG	CARAAYYYDSSGYYSPPIDYYYYMDVW	IGHV4-34	IGHD3-22	IGHJ6	9	13	42	55
1	1.7307026652821047E-4	TGTGCGAGAGAGGAACAATTTTTGGAGTGGTCCGACACGGGGATTACTATGCCTCGGGGAAACACGGAGTTCGACCCCTGG	CAREEQFLEWSDTGITMPRGNTEFDPW	IGHV4-28	IGHD3-3	IGHJ5	8	17	30	68
1	1.7307026652821047E-4	TGTGTGAAAGATGGATTATTACTATGGTTCGGGGAGTTAGCTGGGGAGGTTCCCCCTAAGTACTACTTTGACTACTGG	CVKDGLLLWFGELAGEVPPKYYFDYW	IGHV3-35	IGHD3-10	IGHJ4	6	16	38	58
1	1.7307026652821047E-4	TGTGTGAAAGATGGATTATTACTATGGTTCGGGGAGTTAGCTGGGGAGGTTCCCCCTAAGTACTACTTTGACTACTGG	CVKDGLLLWFGELAGEVPPKYYFDYW	IGHV3-60	IGHD3-10	IGHJ4	11	16	38	58
1	1.7307026652821047E-4	TGTGCGCTTCGATATTGTAGTGGTGGTAGCTGCTACCCGGAGTCTTTGGGCTTCGCCAAGTACTACTTTGACTACTGG	CALRYCSGGSCYPESLGFAKYYFDYW	IGHV4-31	IGHD2-15	IGHJ4	5	10	42	58
1	1.7307026652821047E-4	TGTGCGAGGGGACCGGGCGAAGGAGAGATAGATACGATTTTTGGAGTGGTTATTATAGCCCCTTACTTTGACTACTGG	CARGPGEGEIDTIFGVVIIAPYFDYW	IGHV3-30	IGHD3-3	IGHJ4	7	32	56	63
1	1.7307026652821047E-4	TGTGCGAGGGGACCGGGCGAAGGAGAGATAGATACGATTTTTGGAGTGGTTATTATAGCCCCTTACTTTGACTACTGG	CARGPGEGEIDTIFGVVIIAPYFDYW	IGHV4-4	IGHD3-3	IGHJ4	7	32	56	63
1	1.7307026652821047E-4	TGTGCGAGACTCAGCAAACGTGGATATAGTGGCTACGACCCCTTGGGGGGTTACTACTACTACTACATGGACGTCTGG	CARLSKRGYSGYDPLGGYYYYYMDVW	IGHV4-39	IGHD5-12	IGHJ6	9	17	37	51
1	1.7307026652821047E-4	TGTGCGAGACGGGGCATAAGTACGGTTCGGGGAGTTATAGCGGGCTCGCGTCGGTATGTCTATTACATGGGCGTCTGG	CARRGISTVRGVIAGSRRYVYYMGVW	IGHV3-23	IGHD3-10	IGHJ6	6	23	37	59
1	1.7307026652821047E-4	TGTGCGAGAGGGCGCGCAATACTAGCCGGCGATTTTTGGAGTGGCCGCCTAGTCTATCCTCCTCAATTTGACTACTGG	CARGRAILAGDFWSGRLVYPPQFDYW	IGHV1-8	IGHD3-3	IGHJ4	10	29	43	66
1	1.7307026652821047E-4	TGTGCGAGAGATTCCCCCCGACCTTATGATAGTAGTGGTTATTACTACCCAGAGTTCGTATTTTTCTTTGACTACTGG	CARDSPRPYDSSGYYYPEFVFFFDYW	IGHV3-66	IGHD3-22	IGHJ4	11	24	47	65
1	1.7307026652821047E-4	TGTGCGAGAGATCGACCCCCAAGGAGCCACGCTTTTTGGGATGAAAATTATGCGCAGGTGGGGTGGCTCGACGCCTGG	CARDRPPRSHAFWDENYAQVGWLDAW	IGHV4-31	IGHD3-3	IGHJ5	12	28	38	63
1	1.7307026652821047E-4	TGTGCGAGAGATGGGCCCCCCATTCTAGGATATTGTCCTAATGGTGTATGTCCTGCTTACTGGTACTTCGATCTCTGG	CARDGPPILGYCPNGVCPAYWYFDLW	IGHV1-46	IGHD2-8	IGHJ2	11	24	49	57
1	1.7307026652821047E-4	TGTGCGAGAGAGTGCCGCGAACTCCTATCGTATTACGATTTTTGGAGTGGTTATTACCCTGATGCTTTTGATATCTGG	CARECRELLSYYDFWSGYYPDAFDIW	IGHV3-33	IGHD3-3	IGHJ3	10	28	55	59
1	1.7307026652821047E-4	TGTGCGAGAATGGGTGACACCTTCGGGGATTCATATAGTGGCTACGATTTTCTCTCTGACTACTACATGGACGTCTGG	CARMGDTFGDSYSGYDFLSDYYMDVW	IGHV4-31	IGHD5-12	IGHJ6	8	32	48	58
1	1.7307026652821047E-4	TGTACCACAGATCGAGCCCCGCAAAATTACTATGATGTTCGGGGTTATTACTACTACTACTACTACATGGACGTCTGG	CTTDRAPQNYYDVRGYYYYYYYMDVW	IGHV3-15	IGHD3-22	IGHJ6	12	25	35	45
1	1.7307026652821047E-4	TGTGCGAGTAGGAAGAGATATTGTAGTGGTGGTAGCTGCTATTCCTACTACTACTACTACTACATGGACGTCTGG	CASRKRYCSGGSCYSYYYYYYMDVW	IGHV4-4	IGHD2-15	IGHJ6	7	16	44	45
1	1.7307026652821047E-4	TGTGCGAGGTCTTTTTACTCTGACAGTAGTGGTTATTACCAGGAACCATACTACTACTACTACATGGACGTCTGG	CARSFYSDSSGYYQEPYYYYYMDVW	IGHV3-64	IGHD3-22	IGHJ6	7	14	38	48
1	1.7307026652821047E-4	TGTGCGAGACTTCGCGCTGACGGGGTGATAGTAGTGGTTATTATACCCTACTACTACTACTACATGGACGTCTGG	CARLRADGVIVVVIIPYYYYYMDVW	IGHV1-3	IGHD3-22	IGHJ6	8	25	42	47
1	1.7307026652821047E-4	TGTGCGAGACTTATTACCAAAACGCTGGTCAACTGGACGCCCATAAATTACTACTACTACTACATGGACGTCTGG	CARLITKTLVNWTPINYYYYYMDVW	IGHV4-39	IGHD1-1	IGHJ6	9	29	36	48
1	1.7307026652821047E-4	TGTGCGAGACGGGATAGACTGTACGGATATTGTAGTGGTGGTAGCTGCTACTCCGCTTACTACTTTGACTACTGG	CARRDRLYGYCSGGSCYSAYYFDYW	IGHV5-10-1	IGHD2-15	IGHJ4	9	24	54	57
1	1.7307026652821047E-4	TGTGCGAGACGGATGAGGGACACTAATATGATTGTTCTGGTCGTTGCCGGCATGTTGGACTGGTTCGACCCCTGG	CARRMRDTNMIVLVVAGMLDWFDPW	IGHV4-34	IGHD2-2	IGHJ5	8	44	52	58
1	1.7307026652821047E-4	TGTGCGAGACGAGTTGTTTACTCGAAAATTACTATGATAGTAGTGGTTATGAAGGGAGATGCTTTTGATATCTGG	CARRVVYSKITMIVVVMKGDAFDIW	IGHV3-53	IGHD3-22	IGHJ3	8	27	49	57
1	1.7307026652821047E-4	TGTGCGAGACGAGTTGTTTACTCGAAAATTACTATGATAGTAGTGGTTATGAAGGGAGATGCTTTTGATATCTGG	CARRVVYSKITMIVVVMKGDAFDIW	IGHV5-10-1	IGHD3-22	IGHJ3	9	27	49	57
1	1.7307026652821047E-4	TGTGCGAGAGTTGTATCCTCGAGGTATTACGATTTTTGGAGTGGTTATTTATTGCAGTACTACTTTGACTACTGG	CARVVSSRYYDFWSGYLLQYYFDYW	IGHV4-34	IGHD3-3	IGHJ4	9	23	48	55
1	1.7307026652821047E-4	TGTGCGAGAGCCCCGTATTACTATGGTTCGGGGAGTTTTCGAACCCTAAGTTACTACTACTACATGGACGTCTGG	CARAPYYYGSGSFRTLSYYYYMDVW	IGHV4-34	IGHD3-10	IGHJ6	9	13	36	51
1	1.7307026652821047E-4	TGTGCGAGAGGTCGTGTTGCGATAACTATGATAGTGGTGGTTCTTACTGGTGGGAGTTACTACATGGACGTCTGG	CARGRVAITMIVVVLTGGSYYMDVW	IGHV3-23	IGHD3-22	IGHJ6	6	24	47	57
1	1.7307026652821047E-4	TGTGCGAGAGGTCGTGTTGCGATAACTATGATAGTAGTGGTTCTTACTGGTGGGAGTTACTACATGGACGTCTGG	CARGRVAITMIVVVLTGGSYYMDVW	IGHV3-23	IGHD3-22	IGHJ6	6	24	47	57
1	1.7307026652821047E-4	TGTGCGAGAGGTCGTGTTGCAATAACTATGATAGTTGTGGTTTTTACTGGTGGGAGTTACTACATGGACGTCTGG	CARGRVAITMIVVVFTGGSYYMDVW	IGHV1-8	IGHD3-22	IGHJ6	10	24	47	57
1	1.7307026652821047E-4	TGTGCGAGAGGTGTCCAACGTGTTAACATGATGGTCGTGGTTTTCATTGGCGAGATTTACTATTTTGACTCCTGG	CARGVQRVNMMVVVFIGEIYYFDSW	IGHV4-34	IGHD3-22	IGHJ4	10	17	41	57
1	1.7307026652821047E-4	TGTGCGAGAGGTACCATTCCAGTACCCGCTGTTATGGGGCGGCGAAGGCCCCACAACTACTACATGGACGTCTGG	CARGTIPVPAVMGRRRPHNYYMDVW	IGHV1-8	IGHD2-2	IGHJ6	10	20	35	55
1	1.7307026652821047E-4	TGTGCGAGAGGGTCCGATGACTACGGCGGTTGGTCCGATGGCAAGAAGAATTACTATTTCCACATGGACGTCTGG	CARGSDDYGGWSDGKKNYYFHMDVW	IGHV1-8	IGHD4-23	IGHJ6	10	16	29	51
1	1.7307026652821047E-4	TGTGCGAGAGGAGCATCAGACGATATTTTGACTGGCTTCTTGGGAGGCTACTACTACTACTACATGGACGTCTGG	CARGASDDILTGFLGGYYYYYMDVW	IGHV1-8	IGHD3-9	IGHJ6	10	19	34	47
1	1.7307026652821047E-4	TGTGCGAGAGATCTGGCCGGGGAGGGGCTGGGGGATATAGTGGCTACGATCCCGCTAGGCGACATGGACGTCTGG	CARDLAGEGLGDIVATIPLGDMDVW	IGHV4-31	IGHD5-12	IGHJ6	13	32	49	61
1	1.7307026652821047E-4	TGTGCGAGAGATCCCACAGGGAGGGATACAATTTTTGGAGTGGTTATTATAGGGGCCCACTGGTTCGACCCCTGG	CARDPTGRDTIFGVVIIGAHWFDPW	IGHV4-31	IGHD3-3	IGHJ5	12	26	50	58
1	1.7307026652821047E-4	TGTGCGAGAGACGGTTCCCGTTCAGTGGCTGGTACTTGGTTCCTCCCCGTGGGCACGTACTACTTTGACTACTGG	CARDGSRSVAGTWFLPVGTYYFDYW	IGHV3-48	IGHD6-19	IGHJ4	10	22	34	56
1	1.7307026652821047E-4	TGTGCCAGAGAGGCCAACGAACTTGAAGTGCAGGAAGGAGCTACTCTGGAGGCTTACGCTTTTGATATCTGG	CAREANELEVQEGATLEAYAFDIW	IGHV3-30	IGHD1-26	IGHJ3	10	36	44	57
1	1.7307026652821047E-4	TGTGCCAGAGAAGCCAACGAACTTGAAGTGCAGGAAGGAGCTACTCTGGAGGCTTACGCTTTTGATATCTGG	CAREANELEVQEGATLEAYAFDIW	IGHV4-30-2	IGHD1-26	IGHJ3	10	36	44	57
1	1.7307026652821047E-4	TGTGCGAGGGCCGAAATGGGAGTTATTACGCCTTTATCCTTCGCTTCGTACTACTACTACATGGACGTCTGG	CARAEMGVITPLSFASYYYYMDVW	IGHV1-69	IGHD3-10	IGHJ6	7	17	27	48
1	1.7307026652821047E-4	TGTGCGAGATCACCGCGGGGATACTATGATAGTAGTGGTTATTACTACGGTGAGGTTTGGTTTGACTACTGG	CARSPRGYYDSSGYYYGEVWFDYW	IGHV4-55	IGHD3-22	IGHJ4	9	21	48	60
1	1.7307026652821047E-4	TGTGCGAGATCAGCAGCTGGGCCGTCCCTTTTTTTTAGGTCAGGTTTCCAAAGGTACTACTTTGACTACTGG	CARSAAGPSLFFRSGFQRYYFDYW	IGHV3-35	IGHD6-13	IGHJ4	8	10	19	53
1	1.7307026652821047E-4	TGTGCGAGACGCTATTCTATATCCTCGTATAGCAGTGGCTGGTATGACTACTACTACTACATGGACGTCTGG	CARRYSISSYSSGWYDYYYYMDVW	IGHV5-10-1	IGHD6-19	IGHJ6	9	16	43	46
1	1.7307026652821047E-4	TGTGCGAGACGCTATTCTATATCCTCGTATAGCAGTGGCTGGTATGACTACTACTACTACATGGACGTCTGG	CARRYSISSYSSGWYDYYYYMDVW	IGHV7-81	IGHD6-19	IGHJ6	8	16	43	46
1	1.7307026652821047E-4	TGTGCGAGACGGGGGCCAAATTACTATGATAGTAGTGGTTATTACTTGGTCCTGCACTACTTTGACTACTGG	CARRGPNYYDSSGYYLVLHYFDYW	IGHV1-3	IGHD3-22	IGHJ4	8	19	45	55
1	1.7307026652821047E-4	TGTGCGAGACATTGGGCCCCCCCAACCGATAGCAGTGGCTGGTACGTGGGCCTCAACTGGTTCGACCCCTGG	CARHWAPPTDSSGWYVGLNWFDPW	IGHV5-10-1	IGHD6-19	IGHJ5	11	28	46	53
1	1.7307026652821047E-4	TGTGCGAGAGTCACCCGTATGGGAGTGATAGTAGTGGTTATTACGAAATACTACTACTACATGGACGTCTGG	CARVTRMGVIVVVITKYYYYMDVW	IGHV4-34	IGHD3-22	IGHJ6	9	25	43	48
1	1.7307026652821047E-4	TGTGCGAGAGCTACCCGAACTATGATAGTAGTGGTTATTACTACTGTGTACTACTACTACATGGACGTCTGG	CARATRTMIVVVITTVYYYYMDVW	IGHV4-31	IGHD3-22	IGHJ6	9	18	43	48
1	1.7307026652821047E-4	TGTGCGAGAGGTTGTGGTGGTGACTGCTACCCCACCAACCTCCCCCAGTACTACTACTACATGGACGTCTGG	CARGCGGDCYPTNLPQYYYYMDVW	IGHV1-8	IGHD2-21	IGHJ6	10	11	28	48
1	1.7307026652821047E-4	TGTGCGAGAGGCCGAGATATTACTATGATAGTATTGCTTATTAAATACTACTACTTCTACATGGACGTCTGG	CARGRDITMIVLLIKYYYFYMDVW	IGHV1-8	IGHD3-22	IGHJ6	12	17	42	45
1	1.7307026652821047E-4	TGTGCGAGAGATTCCATTTATTATGATTACTCTTGGGACTATTATCGCGAAAAGGACTTCTTTGACTACTGG	CARDSIYYDYSWDYYREKDFFDYW	IGHV4-31	IGHD3-16	IGHJ4	11	18	36	55
1	1.7307026652821047E-4	TGTGCGAGAGATTCCATTTATTATGATTACTCTTGGGACAGTTATCGCGAAAAGGACTTCTTTGACTACTGG	CARDSIYYDYSWDSYREKDFFDYW	IGHV3-53	IGHD3-16	IGHJ4	11	18	46	55
1	1.7307026652821047E-4	TGTGCGAGAGATCGCGTGATTACGTTTGGGGGAGTTATCGTTCCGCTATCCGGGTTTGACTTTGACTACTGG	CARDRVITFGGVIVPLSGFDFDYW	IGHV1-46	IGHD3-16	IGHJ4	12	16	41	58
1	1.7307026652821047E-4	TGTGCGAGAGATGGTGTACGTCCGGTATTACTATGGTTCGGGGAGTTATATGGGAACTGGTTCGACCCCTGG	CARDGVRPVLLWFGELYGNWFDPW	IGHV3-30	IGHD3-10	IGHJ5	11	24	48	54
1	1.7307026652821047E-4	TGTGCGAGAGATGAATCGCGCGATTACTATGATAGTAGTGGTTCCATTCCTCGGTGGTACTTCGATCTCTGG	CARDESRDYYDSSGSIPRWYFDLW	IGHV3-30	IGHD3-22	IGHJ2	11	22	42	54
1	1.7307026652821047E-4	TGTGCGAGAGATAGTTCGACGACCTCACGTGGATACAGGCAAGGTTATCTATCGCGGGCCTTGGACTACTGG	CARDSSTTSRGYRQGYLSRALDYW	IGHV3-33	IGHD5-18	IGHJ4	11	25	37	59
1	1.7307026652821047E-4	TGTGCGAGAGATAGGCGTATAGCAGTGGCTGGTATCCTAATACCGGTGGGGTACTGGTACTTCGATCTCTGG	CARDRRIAVAGILIPVGYWYFDLW	IGHV1-69D	IGHD6-19	IGHJ2	11	16	33	51
1	1.7307026652821047E-4	TGTGCGAGAGAGTATTATTATAATAGTGGGTCTTATTACGGGGCCTACGAATACTATCACATGGACGTCTGG	CAREYYYNSGSYYGAYEYYHMDVW	IGHV4-55	IGHD3-22	IGHJ6	8	11	26	44
1	1.7307026652821047E-4	TGTGCGAGAGAGGCCAACCAAATTGAAGTGAAGGAAACTGTTATTACGGAGGCTTACGCTTTTGATATTTGG	CAREANQIEVKETVITEAYAFDIW	IGHV3-30	IGHD3-22	IGHJ3	10	39	46	57
1	1.7307026652821047E-4	TGTGCGAGAGAAGCCAAGGAAATTGAAGTGCAGGAAGCAGCTACTGCGGAGGCTTACGCTTTTGATATCTGG	CAREAKEIEVQEAATAEAYAFDIW	IGHV3-30	IGHD2-15	IGHJ3	10	16	50	57
1	1.7307026652821047E-4	TGTGCAACAGATGGGAGGGCTCGGGGTTACGATTTTTGGAGTGGTTATCCATCAGGGTGGTTCGACCCCTGG	CATDGRARGYDFWSGYPSGWFDPW	IGHV1-24	IGHD3-3	IGHJ5	11	26	47	57
1	1.7307026652821047E-4	TGTGCAAGAGAATCATTAGTGGAGTGGCTACAACGACCCGGCCGATACTACTACTACTACATGGACGTCTGG	CARESLVEWLQRPGRYYYYYMDVW	IGHV3-13	IGHD5-12	IGHJ6	10	22	30	45
1	1.7307026652821047E-4	TGTACTAGAGAAAGTGAAGCGGAGATCCTGTATTACTATGATAGTAGTGGTTATGATGCTTTTGATATCTGG	CTRESEAEILYYYDSSGYDAFDIW	IGHV3-49	IGHD3-22	IGHJ3	10	29	51	52
1	1.7307026652821047E-4	TGTGCGAGTTGGATTATGATTACATTTGGGGGAGTTATCGTTATCCCCAGGTACTACTTTGACTACTGG	CASWIMITFGGVIVIPRYYFDYW	IGHV4-4	IGHD3-16	IGHJ4	7	12	43	50
1	1.7307026652821047E-4	TGTGCGAGGACAGATTATTATGATAGAGAACGATGGTATGACTACAACTACTACTACATGGACGTCTGG	CARTDYYDRERWYDYNYYYMDVW	IGHV4-59	IGHD3-22	IGHJ6	7	13	25	36
1	1.7307026652821047E-4	TGTGCGAGGACAGATTACTATGATAGAGAAGGACAATACGACTATAACTACTACTACATGGACGTCTGG	CARTDYYDREGQYDYNYYYMDVW	IGHV4-4	IGHD3-22	IGHJ6	7	13	25	46
1	1.7307026652821047E-4	TGTGCGAGGAATATACTAGGATATTGTAGTAGTACCAGCTGCTATGCTCTTGATGCTTTTGATATCTGG	CARNILGYCSSTSCYALDAFDIW	IGHV1-46	IGHD2-2	IGHJ3	7	9	46	50
1	1.7307026652821047E-4	TGTGCGAGACTGTCGCTACATCGTATTACTATGATAGTAGTGGCCCCCGGTTATGCTTTTGATATCTGG	CARLSLHRITMIVVAPGYAFDIW	IGHV1-3	IGHD3-22	IGHJ3	8	21	42	52
1	1.7307026652821047E-4	TGTGCGAGACTGTCGCTACATCGTATTACTATGATAGTAGTGGCCCCCGGTTATGCTTTTGATATCTGG	CARLSLHRITMIVVAPGYAFDIW	IGHV1-8	IGHD3-22	IGHJ3	8	21	42	52
1	1.7307026652821047E-4	TGTGCGAGACATAACGGATATAGCAGCAGCTGGACACTAAACTACTACTACTACTACATGGACGTCTGG	CARHNGYSSSWTLNYYYYYMDVW	IGHV4-34	IGHD6-13	IGHJ6	8	14	32	40
1	1.7307026652821047E-4	TGTGCGAGACACATGTATTACTATGAGAGTAGTGGTTATTTCTCCTCGAATGATGCTTTTGATATCTGG	CARHMYYYESSGYFSSNDAFDIW	IGHV4-31	IGHD3-22	IGHJ3	8	14	39	49
1	1.7307026652821047E-4	TGTGCGAGAGTCACCTCTTCTTACGATATTTTGACTGGTTATTCGTACTACTACTACATGGACGTCTGG	CARVTSSYDILTGYSYYYYMDVW	IGHV4-34	IGHD3-9	IGHJ6	9	20	42	45
1	1.7307026652821047E-4	TGTGCGAGAGCACGGAGTGGCTACGATTACCTGAGAGGGGTTTACTACTACTACTACATGGACGTCTGG	CARARSGYDYLRGVYYYYYMDVW	IGHV4-4	IGHD5-12	IGHJ6	9	15	29	42
1	1.7307026652821047E-4	TGTGCGAGAGGGTTTTATGACTACGGTTGGGGGAGTTATCACGAAAAGGGTGATGCTTTTGACATCTGG	CARGFYDYGWGSYHEKGDAFDIW	IGHV1-8	IGHD3-16	IGHJ3	10	14	39	50
1	1.7307026652821047E-4	TGTGCGAGAGGGGATTACAATTTTTGGAGTGGTTATTATTTGGAAGGAACTGGTAACTTTGACTACTGG	CARGDYNFWSGYYLEGTGNFDYW	IGHV1-8	IGHD3-3	IGHJ4	10	13	38	55
1	1.7307026652821047E-4	TGTGCGAGAGGGGAAAGAACGGATATAGGGCTCCGAACGACCTTCTACTACTACTACATGGACGTCTGG	CARGERTDIGLRTTFYYYYMDVW	IGHV1-8	IGHD5-12	IGHJ6	10	20	35	44
1	1.7307026652821047E-4	TGTGCGAGAGATTCACCGCATTTCACTCACGAGCCGGGTATAGCAGTGGCTGGGTGGTTCGACCCCTGG	CARDSPHFTHEPGIAVAGWFDPW	IGHV3-21	IGHD6-19	IGHJ5	11	33	52	54
1	1.7307026652821047E-4	TGTGCGAGAGATGGGGCTTGGGGAAGAGAAGGCTACAATTACCCCCAGCCATATTACTGTGACTACTGG	CARDGAWGREGYNYPQPYYCDYW	IGHV3-47	IGHD5-24	IGHJ4	11	24	41	54
1	1.7307026652821047E-4	TGTGCGAGAGAGGCCCTGGAGAATTTTTGGAGTGGTTATCGGGACACCTTCCAGTACATGGACGTCTGG	CAREALENFWSGYRDTFQYMDVW	IGHV3-66	IGHD3-3	IGHJ6	10	22	38	54
1	1.7307026652821047E-4	TGTGCGAGAGAGGCCCATGCCCGTAAGAGATTTCTTCGGAATCGGGACTCTTACTTCCTTGACTACTGG	CAREAHARKRFLRNRDSYFLDYW	IGHV4-31	IGHD2-21	IGHJ4	10	36	41	51
1	1.7307026652821047E-4	TGTGCGAGAGAGGCCCATGCCCGTAAGAGATTTCTTCGAAATCGGGACTCTTACTTCCTTGACTACTGG	CAREAHARKRFLRNRDSYFLDYW	IGHV3-23	IGHD3-3	IGHJ4	10	38	43	51
1	1.7307026652821047E-4	TGTGCGAGAGAGGCCCATGCCCGTAAGAGATTTCTCCGGAATCGGGACTCTTACTTCCTTGACTACTGG	CAREAHARKRFLRNRDSYFLDYW	IGHV3-66	IGHD2-21	IGHJ4	10	34	41	51
1	1.7307026652821047E-4	TGTGCGAGAAGCGTTATGATTACGTTTGGGGGAGTTATCGACGACTACTACTACTACATGGACGTCTGG	CARSVMITFGGVIDDYYYYMDVW	IGHV1-46	IGHD3-16	IGHJ6	8	13	39	43
1	1.7307026652821047E-4	TGTGCGAAGGATGTCGGGGGGGCCCCCGGATATTGTAGTGGTGGTAGATGCTTCTCGTTTGACTACTGG	CAKDVGGAPGYCSGGRCFSFDYW	IGHV3-23	IGHD2-15	IGHJ4	11	27	55	57
1	1.7307026652821047E-4	TGTGCGAAAGATCCCCCCAGTTTTGGATACAGCAGCTGGTACGTCCGGGCTGAATACTTCCAGCACTGG	CAKDPPSFGYSSWYVRAEYFQHW	IGHV3-23	IGHD6-13	IGHJ1	12	29	43	48
1	1.7307026652821047E-4	TGTGCGAAAGATGACTACAGTAACTACGGGTCCCTTTTCTTCTTGGACTACTACTACATGGACGTCTGG	CAKDDYSNYGSLFFLDYYYMDVW	IGHV3-23	IGHD4-11	IGHJ6	11	12	27	46
1	1.7307026652821047E-4	TGTGCGAAAGACGGGCGGGGGGCTGTGGTGGAGCCAGCTGCCATCAGTACCTACTACATGGACGTCTGG	CAKDGRGAVVEPAAISTYYMDVW	IGHV3-23	IGHD2-2	IGHJ6	10	33	40	50
1	1.7307026652821047E-4	TGTGCAACAGGGCCTTCGTCTTACTATGATAGTAGTGGTTATCGCTACTACTACTACATGGACGTCTGG	CATGPSSYYDSSGYRYYYYMDVW	IGHV1-24	IGHD3-22	IGHJ6	9	16	41	44
1	1.7307026652821047E-4	TGTACTAGAGATTGGGACGGGGGACACTCGGGCGGTGCACATTACTACTACTACTACATGGACGTCTGG	CTRDWDGGHSGGAHYYYYYMDVW	IGHV3-49	IGHD3-16	IGHJ6	11	18	23	42
1	1.7307026652821047E-4	TGTGTAGCAGGCAGTATTACGATTTTTGGAGTGATTTTTATAGAGGGGACATACATGGACGTCTGG	CVAGSITIFGVIFIEGTYMDVW	IGHV4-31	IGHD3-3	IGHJ6	3	13	41	51
1	1.7307026652821047E-4	TGTGCGAGGTGTAAAATGGAAGTAGTCCCAGCTGCCCCCTACTACTACAACTACATGGACGTCTGG	CARCKMEVVPAAPYYYNYMDVW	IGHV1-46	IGHD2-2	IGHJ6	7	20	34	38
1	1.7307026652821047E-4	TGTGCGAGACTCGGATTCTGGGATTGTAGTGGTGGTGGCTGCTTCCCCGCTAGTTTTGACTCCTGG	CARLGFWDCSGGGCFPASFDSW	IGHV4-39	IGHD2-15	IGHJ4	9	22	42	54
1	1.7307026652821047E-4	TGTGCGAGACACCAGGTATTTAGTGGGAGCTACTACCGCAATCCCATTGATTACTTTGACTACTGG	CARHQVFSGSYYRNPIDYFDYW	IGHV4-39	IGHD1-26	IGHJ4	10	20	35	51
1	1.7307026652821047E-4	TGTGCGAGACAACGAAGGCGAGTCCAAGTAGTAGTGGTTCGATATGAGGGCTACTTTGACTACTGG	CARQRRRVQVVVVRYEGYFDYW	IGHV4-4	IGHD3-22	IGHJ4	8	28	38	50
1	1.7307026652821047E-4	TGTGCGAGAGTCCGGCCCAGAGGATTCAGCTATGGTTACTACGACTACTACTACATGGACGTCTGG	CARVRPRGFSYGYYDYYYMDVW	IGHV3-23	IGHD5-18	IGHJ6	6	21	34	35
1	1.7307026652821047E-4	TGTGCGAGAGTAATGAATGGCTACCCCGGTGATTGGTGGTGCGGAGACTGTCCATTTGACTACTGG	CARVMNGYPGDWWCGDCPFDYW	IGHV3-11	IGHD2-21	IGHJ4	9	33	40	54
1	1.7307026652821047E-4	TGTGCGAGAGCCCCCCGAGGATGGTTACGACTCCCTCCGGGAGTCCCCCACTACTTTGACTACTGG	CARAPRGWLRLPPGVPHYFDYW	IGHV4-31	IGHD5-18	IGHJ4	9	20	28	49
1	1.7307026652821047E-4	TGTGCGAGAGGTCGATTAATGACTGGAATAGACTGGAACCACGGTGTCAACTACTTTGACTTCTGG	CARGRLMTGIDWNHGVNYFDFW	IGHV1-8	IGHD1-14	IGHJ4	10	34	42	49
1	1.7307026652821047E-4	TGTGCGAGAGGGCCACTTTTCGGGCGTGGGAGCTACTTCTACTACTACTACTACATGGACGTCTGG	CARGPLFGRGSYFYYYYYMDVW	IGHV1-8	IGHD1-26	IGHJ6	10	25	36	38
1	1.7307026652821047E-4	TGTGCGAGAGGGGGGTGGTGTAGTGGTGGTAGCTGCTACTCAAACTACTACTACATGGACGTCTGG	CARGGWCSGGSCYSNYYYMDVW	IGHV1-8	IGHD2-15	IGHJ6	10	18	40	43
1	1.7307026652821047E-4	TGTGCGAGAGATTCTTACGGATATAGTGGGAGCTACTTCTACTACTACTACTACATGGACGTCTGG	CARDSYGYSGSYFYYYYYMDVW	IGHV4-31	IGHD1-26	IGHJ6	11	21	36	38
1	1.7307026652821047E-4	TGTGCGAGAGATTCCCTTTGGGGTTACTCTGATGCTGATGCCATGGAAGGGTACTTTGACTACTGG	CARDSLWGYSDADAMEGYFDYW	IGHV1-3	IGHD3-16	IGHJ4	11	16	22	51
1	1.7307026652821047E-4	TGTGCGAGAGATTCCCTTTGGGGTTACTCTGATGCTGATGCCATGGAAGGGTACTTTGACTACTGG	CARDSLWGYSDADAMEGYFDYW	IGHV3-33	IGHD3-16	IGHJ4	11	16	22	51
1	1.7307026652821047E-4	TGTGCGAGAGATCTGCTTGATTACGTTTGGGGGGAAGGGGACTACTATTACTACATGGACGTCTTG	CARDLLDYVWGEGDYYYYMDVL	IGHV4-31	IGHD3-16	IGHJ6	13	17	32	40
1	1.7307026652821047E-4	TGTGCGAGAGATCCCTACGATATTTTGACTGGTTACATAATTCTTAATGATGCTTTTGATATCTGG	CARDPYDILTGYIILNDAFDIW	IGHV4-31	IGHD3-9	IGHJ3	12	15	34	46
1	1.7307026652821047E-4	TGTGCGAGAGATCCCGGGTATAGCAGTGGCTGGAGCTACTACTACTACTACTACATGGACGTCTGG	CARDPGYSSGWSYYYYYYMDVW	IGHV4-31	IGHD6-19	IGHJ6	12	13	32	36
1	1.7307026652821047E-4	TGTGCGAGAGATCCGGCCGGGTATAGCAGTGGCTGGTCCTACTACTACTACTACATGGACGTCTGG	CARDPAGYSSGWSYYYYYMDVW	IGHV3-33	IGHD6-19	IGHJ6	12	16	36	38
1	1.7307026652821047E-4	TGTGCGAGAGATGACAGTGTTAGGCATATTGTGGTGGTGACTGCTGTCAACTGGTTCGACCCCTGG	CARDDSVRHIVVVTAVNWFDPW	IGHV3-21	IGHD2-21	IGHJ5	11	23	44	47
1	1.7307026652821047E-4	TGTGCGAGAGATGACAGTGTTAGGCATATTGTGGTGGTGACTGCTGTCAACTGGTTCGACCCCTGG	CARDDSVRHIVVVTAVNWFDPW	IGHV4-31	IGHD2-21	IGHJ5	11	23	44	47
1	1.7307026652821047E-4	TGTGCGAGAGATGAGTGGGGTTATAGTAGTACCAGCTGCCTCCCTTGGGGCCCCATGGACGTCTGG	CARDEWGYSSTSCLPWGPMDVW	IGHV1-18	IGHD2-2	IGHJ6	11	23	38	53
1	1.7307026652821047E-4	TGTGCGAGAGATGAGGAGATTACTATGGTTCGGGCGCCCCTGGAGGAGTATGCTTTTGATATCTGG	CARDEEITMVRAPLEEYAFDIW	IGHV4-31	IGHD3-10	IGHJ3	11	18	33	49
1	1.7307026652821047E-4	TGTGCGAGAGATATAAAAGGGCGGTGGCTGGTACCTGGGGCGTTCTACTACTACATGGACGTCTGG	CARDIKGRWLVPGAFYYYMDVW	IGHV3-11	IGHD6-19	IGHJ6	11	23	33	44
1	1.7307026652821047E-4	TGTGCGAGAGATAAGGATTACGTTTGGGGGAGTTATCGTTACCAAGGTGGTGCTTTTGATATCTGG	CARDKDYVWGSYRYQGGAFDIW	IGHV3-53	IGHD3-16	IGHJ3	11	15	40	50
1	1.7307026652821047E-4	TGTGCGAGAGACCAGGATATTGAAGTGGTGATAGCTGCTAACTTTTTGCCCGCACTTGACTACTGG	CARDQDIEVVIAANFLPALDYW	IGHV1-3	IGHD2-15	IGHJ4	10	13	39	55
1	1.7307026652821047E-4	TGTGCGAGAGACCAAGATATTGAATTAGTGGTCGCTGCTAACTTTTTGCCCGCACTTGACTACTGG	CARDQDIELVVAANFLPALDYW	IGHV4-31	IGHD2-15	IGHJ4	10	15	39	55
1	1.7307026652821047E-4	TGTGCGAGAGAGAGAGAGACCTATTACTCTGATACTAGTGGTTACGGGGAAGCTTTTGATATCTGG	CARERETYYSDTSGYGEAFDIW	IGHV3-30	IGHD3-22	IGHJ3	10	21	43	51
1	1.7307026652821047E-4	TGTGCGAGAGAAGGCATTGTAGTAGTACCAGCTACTTACTACTACTACTACTACATGGACGTCTGG	CAREGIVVVPATYYYYYYMDVW	IGHV4-31	IGHD2-2	IGHJ6	10	15	32	35
1	1.7307026652821047E-4	TGTGCGAGAATGGAATGGAGTATTACGATTTTTGGAGTGGTCTCACGGACTGGCTTTGACTACTGG	CARMEWSITIFGVVSRTGFDYW	IGHV4-39	IGHD3-3	IGHJ4	8	19	40	53
1	1.7307026652821047E-4	TGTGCGAATATGGGGGAAGATATTGTACTAATGGTGTATGCTATAGTGTACTACTTTGACTACTGG	CANMGEDIVLMVYAIVYYFDYW	IGHV3-23	IGHD2-8	IGHJ4	7	18	44	47
1	1.7307026652821047E-4	TGTGCGAAAGACGGGGGATACGGTTATCAACGATTTGACTACTACTACAACTACATGGACGTCTGG	CAKDGGYGYQRFDYYYNYMDVW	IGHV3-23	IGHD1-14	IGHJ6	10	20	26	37
1	1.7307026652821047E-4	TGTGCACGGATCCGGCCGGGCATATTTTGTGGTGGTGACTGCTACAATGATGCTTTTGATATCTGG	CARIRPGIFCGGDCYNDAFDIW	IGHV2-26	IGHD2-21	IGHJ3	10	26	43	46
1	1.7307026652821047E-4	TGTGCAACAGTCTCGCAAAATTCCGTGGATATAGTGACTACGATCGAGGGGTACTTTGACTACTGG	CATVSQNSVDIVTTIEGYFDYW	IGHV1-45	IGHD5-12	IGHJ4	6	23	43	51
1	1.7307026652821047E-4	TGTGCAAGAGATCGCGGTATTATGATTACGTTTGGGGGAGTTACCTCCAACTGGTTCGACCCCTGG	CARDRGIMITFGGVTSNWFDPW	IGHV3-13	IGHD3-16	IGHJ5	12	16	42	47
1	1.7307026652821047E-4	TGTACGAGAGATGCTAGTTTTGATAACAGGGGTTACCTTCAGTGGGGATTTCATTTTGACTACTGG	CTRDASFDNRGYLQWGFHFDYW	IGHV3-21	IGHD7-27	IGHJ4	11	42	48	54
1	1.7307026652821047E-4	TGTGTTAGAGATTTCACCCGTCATTATTGTATTGATGGTAGGTGCTACCGACCAGGCTACTGG	CVRDFTRHYCIDGRCYRPGYW	IGHV3-20	IGHD2-15	IGHJ4	11	24	47	56
1	1.7307026652821047E-4	TGTGTGAGGGATTTCGATCACTATGATAGTAGTACTTATCGCCCTCCTACCTTTGACGTCTGG	CVRDFDHYDSSTYRPPTFDVW	IGHV3-30	IGHD3-22	IGHJ4	11	19	32	50
1	1.7307026652821047E-4	TGTGTGAGACAGGGGATCCCGTGGGGCAATTTACTTTATTATTACTACTACATGGACGCCTGG	CVRQGIPWGNLLYYYYYMDAW	IGHV5-10-1	IGHD7-27	IGHJ6	10	11	19	42
1	1.7307026652821047E-4	TGTGTGAGAGGCGGCCTTTGTACTAGGACCAACTGCCCCATCGCCTACTACTTCGATGTCTGG	CVRGGLCTRTNCPIAYYFDVW	IGHV3-35	IGHD2-2	IGHJ2	8	17	35	48
1	1.7307026652821047E-4	TGTGTAAGAGATTTCACCCGTCATTATTGTATTGATGGTAGGTGCTACCGACCAGGCTACTGG	CVRDFTRHYCIDGRCYRPGYW	IGHV3-13	IGHD2-15	IGHJ4	11	24	47	56
1	1.7307026652821047E-4	TGTGCTAGAGGAAATTACTATGATAGTCCTGGTTATTTCTACGGGGAATCCTTCCACCACTGG	CARGNYYDSPGYFYGESFHHW	IGHV3-72	IGHD3-22	IGHJ1	9	13	42	45
1	1.7307026652821047E-4	TGTGCTAGAGGAAATTACTATGATAGTCCTGGTTATTTCTACGGGGAAGCCTTCCACCACTGG	CARGNYYDSPGYFYGEAFHHW	IGHV3-72	IGHD3-22	IGHJ1	9	13	42	50
1	1.7307026652821047E-4	TGTGCGCGAGATCGCTTTTCGGGCGCAGTGGCTCTTGCAGGGTTTGTTTACTTTCATCACTGG	CARDRFSGAVALAGFVYFHHW	IGHV3-30	IGHD6-19	IGHJ1	12	24	32	48
1	1.7307026652821047E-4	TGTGCGACCATCGGAACACAGCCCGGAATTTTTGGAGTGGTTATTGATGCTTTTGATATCTGG	CATIGTQPGIFGVVIDAFDIW	IGHV4-4	IGHD3-3	IGHJ3	6	27	43	44
1	1.7307026652821047E-4	TGTGCGAGGACAAAGCCCGAGGTCTGGACTATGATAGTAGTGGTTTCGGCTTTTGATATCTGG	CARTKPEVWTMIVVVSAFDIW	IGHV4-4	IGHD3-22	IGHJ3	7	27	44	48
1	1.7307026652821047E-4	TGTGCGAGATCCAGGGTGAGGGGGCATATTGTGGTGGTGACTGCTAACGCCTTTGACTACTGG	CARSRVRGHIVVVTANAFDYW	IGHV4-39	IGHD2-21	IGHJ4	8	23	45	50
1	1.7307026652821047E-4	TGTGCGAGATCCAACGTAAGGAGGCTGGGCCCCCCTTACTACTACTACTACATCGACGTCTGG	CARSNVRRLGPPYYYYYIDVW	IGHV4-55	IGHD3-16	IGHJ6	9	12	18	36
1	1.7307026652821047E-4	TGTGCGAGACGCCCTTCAGATGTCCTACAGCTATGGTTACTCCCCAACTGGTTCGACCCCTGG	CARRPSDVLQLWLLPNWFDPW	IGHV4-39	IGHD5-18	IGHJ5	9	25	39	44
1	1.7307026652821047E-4	TGTGCGAGACATTGGGGTCTTGCATGGGGCGATCCCTGGTATGACGACTGGTTCGACCCCTGG	CARHWGLAWGDPWYDDWFDPW	IGHV4-31	IGHD2-2	IGHJ5	8	35	40	46
1	1.7307026652821047E-4	TGTGCGAGACACCGTAATCGTACAATTTTTGGAGTGGTTATTGTTTACTACATGGACGTCTGG	CARHRNRTIFGVVIVYYMDVW	IGHV4-28	IGHD3-3	IGHJ6	8	20	41	45
1	1.7307026652821047E-4	TGTGCGAGACAGGGGTTCAGGGGGTACCAGCTGCTTAGGGTCTACTACTACATGGACGTCTGG	CARQGFRGYQLLRVYYYMDVW	IGHV4-39	IGHD2-2	IGHJ6	10	23	34	41
1	1.7307026652821047E-4	TGTGCGAGACAGGGAAACACGTATTACTATGATAGTAGGCCCCTTACTAACTTTGACTACTGG	CARQGNTYYYDSRPLTNFDYW	IGHV5-10-1	IGHD3-22	IGHJ4	10	18	37	49
1	1.7307026652821047E-4	TGTGCGAGAGTTCCCTCTGTTGCATATAGTGGCTACGATCACGGATTTGTGGGGGACGACTGG	CARVPSVAYSGYDHGFVGDDW	IGHV1-18	IGHD5-12	IGHJ4	16	23	42	54
1	1.7307026652821047E-4	TGTGCGAGAGTTGGAAGTTATTACTATGATAGTAGTCCCCTCCCGGGTGCTTTTGATATCTGG	CARVGSYYYDSSPLPGAFDIW	IGHV1-46	IGHD3-22	IGHJ3	9	18	35	47
1	1.7307026652821047E-4	TGTGCGAGAGTGGTTTATTCTGATTCGGACAAGTATTTTAATCCTCCCCTCTTTGACCTCTGG	CARVVYSDSDKYFNPPLFDLW	IGHV1-46	IGHD3-16	IGHJ4	9	15	24	50
1	1.7307026652821047E-4	TGTGCGAGAGCTAAGGGGGGTATTACTATGATAGTAGTGGTTATTAAAGAGTTTGACTACTGG	CARAKGGITMIVVVIKEFDYW	IGHV3-33	IGHD3-22	IGHJ4	9	19	45	51
1	1.7307026652821047E-4	TGTGCGAGAGCCCGTAGCAAACGTATTACAATTTTTGGAGTGGTTACCGTATTTGACTACTGG	CARARSKRITIFGVVTVFDYW	IGHV3-53	IGHD3-3	IGHJ4	9	20	45	51
1	1.7307026652821047E-4	TGTGCGAGAGCCCGGAGGGGACGTATTACAATTTTTGGAGTGGTTACAGACTTTGACTACTGG	CARARRGRITIFGVVTDFDYW	IGHV3-53	IGHD3-3	IGHJ4	9	20	45	49
1	1.7307026652821047E-4	TGTGCGAGAGCCGTGGACGATTTTTGGAGTGGTTATCACTATTCCTACTACTTTGACTACTGG	CARAVDDFWSGYHYSYYFDYW	IGHV3-30	IGHD3-3	IGHJ4	9	16	35	45
1	1.7307026652821047E-4	TGTGCGAGAGCGGGCTATTGTAGTGGTGGTAGCTGCTCCCCAAGCGGCTGGTTCGACCCCTGG	CARAGYCSGGSCSPSGWFDPW	IGHV1-69	IGHD2-15	IGHJ5	9	15	36	47
1	1.7307026652821047E-4	TGTGCGAGAGCGATGATTACGATTTTTGGAGTGGTTTCACCGCGGAGGTACTTCGATCTCTGG	CARAMITIFGVVSPRRYFDLW	IGHV4-59	IGHD3-3	IGHJ2	9	15	35	46
1	1.7307026652821047E-4	TGTGCGAGAGGGGCCCCTGACTATGAGACCAGTCCTCCCCCCCACTACTACATGGACGTCTGG	CARGAPDYETSPPPHYYMDVW	IGHV1-8	IGHD3-16	IGHJ6	10	34	40	43
1	1.7307026652821047E-4	TGTGCGAGAGGGAGGACAAGTATTACTATGATAGTAGTGGTCATTGATGCTTTTGATATCTGG	CARGRTSITMIVVVIDAFDIW	IGHV1-8	IGHD3-22	IGHJ3	10	19	40	44
1	1.7307026652821047E-4	TGTGCGAGAGATTATTTTCTGGGGGCTCCCTACGGTGGTAACTCCGGCTGGTTCGACCCCTGG	CARDYFLGAPYGGNSGWFDPW	IGHV4-31	IGHD4-23	IGHJ5	11	29	46	47
1	1.7307026652821047E-4	TGTGCGAGAGATCGTAATATGATTCGGGGACTGAATAATCATGGGGGACCCGTTGACTACTGG	CARDRNMIRGLNNHGGPVDYW	IGHV4-31	IGHD3-10	IGHJ4	12	17	29	52
1	1.7307026652821047E-4	TGTGCGAGAGATGGTGGCCAGTACCAGCTGCTATTCAACTACTACTACTACATGGACGTCTGG	CARDGGQYQLLFNYYYYMDVW	IGHV1-46	IGHD2-2	IGHJ6	11	19	33	37
1	1.7307026652821047E-4	TGTGCGAGAGATGGGGAGGCATACTATGGTTCGGGGACTTATGAACGCTGGTTCGACCCCTGG	CARDGEAYYGSGTYERWFDPW	IGHV3-30	IGHD3-10	IGHJ5	11	21	41	47
1	1.7307026652821047E-4	TGTGCGAGAGATATCCCCTCGAGTATAGTAGCTCGCCCACCCTACTGGTACTTCGATCTCTGG	CARDIPSSIVARPPYWYFDLW	IGHV4-31	IGHD6-6	IGHJ2	11	17	34	41
1	1.7307026652821047E-4	TGTGCGAGAGATAGTCCAGACGGGTACAATTTTTGGAGTGGGCCCTACTACATGGACGTCTGG	CARDSPDGYNFWSGPYYMDVW	IGHV4-31	IGHD3-3	IGHJ6	11	24	40	44
1	1.7307026652821047E-4	TGTGCGAGAGACCCTTATAGCAGTGGCTGGTACTGGGGCCTGGCCTACTACTTTGACTACTGG	CARDPYSSGWYWGLAYYFDYW	IGHV1-18	IGHD6-19	IGHJ4	10	15	32	45
1	1.7307026652821047E-4	TGTGCGAGAGACCCTTATAGCAGTGGCTGGTACTGGGGCCTGGCCTACTACTTTGACTACTGG	CARDPYSSGWYWGLAYYFDYW	IGHV1-3	IGHD6-19	IGHJ4	10	15	32	45
1	1.7307026652821047E-4	TGTGCGAGAGACCCTTATAGCAGTGGCTGGTACTGGGGCCTGGCCTACTACTTTGACTACTGG	CARDPYSSGWYWGLAYYFDYW	IGHV4-31	IGHD6-19	IGHJ4	10	15	32	45
1	1.7307026652821047E-4	TGTGCGAGAGACAATGGGGGCCATAAGACTGCTTATTACTCCTACACCTACATGGACGTCTGG	CARDNGGHKTAYYSYTYMDVW	IGHV4-31	IGHD2-21	IGHJ6	10	26	31	32
1	1.7307026652821047E-4	TGTGCGAGAGAGCGAGGATATTGTAGTGGTGGTAGCTGCTACAACTGGTACTTCGATCTCTGG	CARERGYCSGGSCYNWYFDLW	IGHV3-23	IGHD2-15	IGHJ2	10	14	41	43
1	1.7307026652821047E-4	TGTGCGAGAGAGCGAGGATATTGTAGTGGTGGTAGCTGCTACAACTGGTACTTCGATCTCTGG	CARERGYCSGGSCYNWYFDLW	IGHV3-53	IGHD2-15	IGHJ2	10	14	41	43
1	1.7307026652821047E-4	TGTGCGAGAGAATTTGTAGTACCAGCTGACGGGGATTACTACTACTACTACATGGACGTCTGG	CAREFVVPADGDYYYYYMDVW	IGHV3-21	IGHD2-2	IGHJ6	10	15	27	36
1	1.7307026652821047E-4	TGTGCGAGAGAAACACCAAAATATTGTCCTGGTGATAGCTGCTACTATCCTCTTGACTACTGG	CARETPKYCPGDSCYYPLDYW	IGHV4-31	IGHD2-15	IGHJ4	10	20	45	52
1	1.7307026652821047E-4	TGTGCGAGAAGAGGATGGGGATATTGTGATGGTAACAGGTGCCCGTATTACTTTGACTTGTGG	CARRGWGYCDGNRCPYYFDLW	IGHV1-69	IGHD2-21	IGHJ4	8	20	32	44
1	1.7307026652821047E-4	TGTGCGAGAAGAGGATGGGGATATTGTGATGGTAACAGGTGCCCGTATTACTTTGACTTGTGG	CARRGWGYCDGNRCPYYFDLW	IGHV3-33	IGHD2-21	IGHJ4	8	20	32	44
1	1.7307026652821047E-4	TGTGCGAAAGATATAGCCGGGCTTACTGCGGTCCGGGGAGTTAATGATGCTTTTGATGTCTGG	CAKDIAGLTAVRGVNDAFDVW	IGHV3-23	IGHD3-10	IGHJ3	11	22	42	43
1	1.7307026652821047E-4	TGTGCGAAAGAGGGGTGTAGTAGTTCCAGCTGCCTTTGGGGCTACTATTACATGGACGTCTGG	CAKEGCSSSSCLWGYYYMDVW	IGHV3-53	IGHD2-2	IGHJ6	10	15	32	41
1	1.7307026652821047E-4	TGTGCACGGATAGGTGGATATTGTAGTGGTGCTTACTGCTACTCCCACAACTTTGACTACTGG	CARIGGYCSGAYCYSHNFDYW	IGHV2-26	IGHD2-15	IGHJ4	11	15	44	49
1	1.7307026652821047E-4	TGTGCACGGACTCTAGGATATTGTAGTGGTGGTAGCTGCTACTCCGGTGCCTTTGATATTTGG	CARTLGYCSGGSCYSGAFDIW	IGHV2-26	IGHD2-15	IGHJ3	9	12	46	47
1	1.7307026652821047E-4	TGTGCAACAGGGCCCTCATATTGTAGTAGTACCAGCTGTCACTTAAACTGGTTCGACCCCTGG	CATGPSYCSSTSCHLNWFDPW	IGHV1-69-2	IGHD2-2	IGHJ5	9	17	37	45
1	1.7307026652821047E-4	TGTGCAACAGGAAAAGGGATTACTATGATAGTAAGGGAGCCAGTGGACTGGTTCGACCCCTGG	CATGKGITMIVREPVDWFDPW	IGHV1-24	IGHD3-22	IGHJ5	9	18	32	46
1	1.7307026652821047E-4	TGTGCAAGATTTCAGTGGTTGCGGTATCCCCCCAACTACTTCTCCTATTACATGGACGTCTGG	CARFQWLRYPPNYFSYYMDVW	IGHV3-13	IGHD1-14	IGHJ6	8	14	24	34
1	1.7307026652821047E-4	TGTGCAAGAGGACACAGTATTACAATTTTTGGAGTGGTTATTGGAAACTACATGGACGTCTGG	CARGHSITIFGVVIGNYMDVW	IGHV3-74	IGHD3-3	IGHJ6	9	16	41	46
1	1.7307026652821047E-4	TGTGCAAGAGATACGGTAGTACCAGCTGCTATTCGGATGCTGGGTGATGCTTTTGATATCTGG	CARDTVVPAAIRMLGDAFDIW	IGHV3-13	IGHD2-2	IGHJ3	11	15	31	44
1	1.7307026652821047E-4	TGTGCAAAAGGTCATTCGTATTACTATGGTTCGGGGAGTTATTTCAACTGGTTCGACCCCTGG	CAKGHSYYYGSGSYFNWFDPW	IGHV3-43	IGHD3-10	IGHJ5	9	16	42	44
1	1.7307026652821047E-4	TGTACCACAGATGATAGTGGGAGCTACGGGACCTCCTACTACTACTACTACATGGACGTCTGG	CTTDDSGSYGTSYYYYYMDVW	IGHV3-15	IGHD1-26	IGHJ6	11	13	26	35
1	1.7307026652821047E-4	TGTGTGAGAGATCGTATTGTAGTCGAACCAGCCGACTACTACTACTACATGGACGTCTCC	CVRDRIVVEPADYYYYMDVS	IGHV4-4	IGHD2-2	IGHJ6	12	14	31	34
1	1.7307026652821047E-4	TGTGTGAAGACCTCTGGTGTATTCCACTTTTTGGAGTATTTATCCAACTTTCAGCACTGG	CVKTSGVFHFLEYLSNFQHW	IGHV3-30	IGHD3-3	IGHJ1	14	27	36	46
1	1.7307026652821047E-4	TGTGCGGTCCTCTACTACTGGGGCCTAGCAGCTGCTGGGGCAAACGATCTCCATATCTGG	CAVLYYWGLAAAGANDLHIW	IGHV1-67	IGHD2-2	IGHJ3	3	21	33	52
1	1.7307026652821047E-4	TGTGCGATAGAGGTCCTACGAAGTGGGAGTTATAGACTTAACGACGCTTTTGCTATTTGG	CAIEVLRSGSYRLNDAFAIW	IGHV3-23	IGHD3-10	IGHJ3	10	24	32	45
1	1.7307026652821047E-4	TGTGCGACAGATCCGAATGCCGATTTGGCTACAGTTAGGGGAATCTTTTTCGACCACTGG	CATDPNADLATVRGIFFDHW	IGHV4-31	IGHD5-24	IGHJ5	12	25	36	48
1	1.7307026652821047E-4	TGTGCGACAGATCCGAATGCAGATTTGGCTACAGTTAGGGGAATCTTTTTCGACCACTGG	CATDPNADLATVRGIFFDHW	IGHV1-24	IGHD5-24	IGHJ5	12	25	36	48
1	1.7307026652821047E-4	TGTGCGAGTCCCTTAGTGGTGATAGCTGCGGCTTCTTCCGGTTACTACATGGACGTCTGG	CASPLVVIAAASSGYYMDVW	IGHV4-39	IGHD2-15	IGHJ6	7	13	28	42
1	1.7307026652821047E-4	TGTGCGAGTAGTCCCGGAAGCAGTGGCTGGCCCCCCGGGCATGATGCTTTTGATATCTGG	CASSPGSSGWPPGHDAFDIW	IGHV4-39	IGHD6-19	IGHJ3	7	18	29	39
1	1.7307026652821047E-4	TGTGCGAGGTCTTATTGTAGTAGTACCAGCTGCCACGCGACGGGGTTCTTGGACTACTGG	CARSYCSSTSCHATGFLDYW	IGHV3-64	IGHD2-2	IGHJ4	7	12	32	47
1	1.7307026652821047E-4	TGTGCGAGGCACCCTTGGGGGAGTTATTCGCCCTACTACTACTACTACATGGACGTCTGG	CARHPWGSYSPYYYYYMDVW	IGHV4-4	IGHD3-16	IGHJ6	7	14	26	32
1	1.7307026652821047E-4	TGTGCGAGGGTAATATGGGAGAAGATAGTAGTGGGGGCACATGATGCTTTTGATATCTGG	CARVIWEKIVVGAHDAFDIW	IGHV4-39	IGHD3-22	IGHJ3	7	23	33	39
1	1.7307026652821047E-4	TGTGCGAGGGTAATATGGGAGAAGATAGTAGTGGGGGCACATGATGCTTTTGATATCTGG	CARVIWEKIVVGAHDAFDIW	IGHV4-4	IGHD3-22	IGHJ3	7	23	33	39
1	1.7307026652821047E-4	TGTGCGAGGGAAGTCGATTGTGGTGCTGACTGCGTCAACTACTTCTACATGGACGTCTGG	CAREVDCGADCVNYFYMDVW	IGHV3-66	IGHD2-21	IGHJ6	7	16	32	37
1	1.7307026652821047E-4	TGTGCGAGGACACCACACCCCACTCACGGTGACTATGCACTTTACCCCTTTGACTACTGG	CARTPHPTHGDYALYPFDYW	IGHV4-4	IGHD4-17	IGHJ4	7	25	34	47
1	1.7307026652821047E-4	TGTGCGAGATCTGCCCCCCAAAGAAGTGGTTTCTACTACTACTACTATATGGACGTCTGG	CARSAPQRSGFYYYYYMDVW	IGHV3-23	IGHD3-16	IGHJ6	6	14	21	32
1	1.7307026652821047E-4	TGTGCGAGATCTGCCCCCCAAAGAAGTGGTTATTATTATTACTACTACATGGACGTCTGG	CARSAPQRSGYYYYYYMDVW	IGHV4-55	IGHD3-16	IGHJ6	9	14	21	29
1	1.7307026652821047E-4	TGTGCGAGATCTGCCCGCCAAAGAAGTGGTTTCTACTACTACTACCACATGGACGTCTGG	CARSARQRSGFYYYYHMDVW	IGHV3-23	IGHD3-22	IGHJ6	6	24	30	32
1	1.7307026652821047E-4	TGTGCGAGATCTACCCCCCAAAGAAGTGGTTATTATTATTACTACTACATGGACGTCTGG	CARSTPQRSGYYYYYYMDVW	IGHV3-64	IGHD3-16	IGHJ6	8	14	21	29
1	1.7307026652821047E-4	TGTGCGAGACTTCCGAAATGGAACCCCCCATTTGACTATTACTACTACATGGACATCTGG	CARLPKWNPPFDYYYYMDIW	IGHV3-21	IGHD1-1	IGHJ6	8	18	23	34
1	1.7307026652821047E-4	TGTGCGAGACTAACCGGAGGGGGTTCGGGGAGGTACTACTACTACTACATGGACGTCTGG	CARLTGGGSGRYYYYYMDVW	IGHV4-39	IGHD3-10	IGHJ6	9	21	31	33
1	1.7307026652821047E-4	TGTGCGAGACGGGAAAAACCCAGGGAGAGATGGCCAGAATTGCGCGCTTTTGATATCTGG	CARREKPRERWPELRAFDIW	IGHV4-39	IGHD5-24	IGHJ3	9	25	40	45
1	1.7307026652821047E-4	TGTGCGAGACACCATTACTATGATAGTAGTGGTTATCGTAACCGTTACTTTGACTACTGG	CARHHYYDSSGYRNRYFDYW	IGHV5-10-1	IGHD3-22	IGHJ4	10	13	35	45
1	1.7307026652821047E-4	TGTGCGAGACAACGGGGGATTACTATGATAGTAGTGGTATTCGATGCTTTTGATATCTGG	CARQRGITMIVVVFDAFDIW	IGHV5-10-1	IGHD3-22	IGHJ3	10	18	37	42
1	1.7307026652821047E-4	TGTGCGAGAGTTGGTGGGAGCTACACCACCCACTACTACTACTACTACATGGACTTCTGG	CARVGGSYTTHYYYYYMDFW	IGHV3-30	IGHD1-26	IGHJ6	9	13	23	31
1	1.7307026652821047E-4	TGTGCGAGAGTCTATATGGGTATGATTGGTGGACGGAGGACCTATTACTTTGACTACTGG	CARVYMGMIGGRRTYYFDYW	IGHV5-10-1	IGHD3-16	IGHJ4	8	20	26	45
1	1.7307026652821047E-4	TGTGCGAGAGTCTATATGGGTATGATTGGTGGACGGAGGACCTATTACTTTGACTACTGG	CARVYMGMIGGRRTYYFDYW	IGHV5-78	IGHD3-16	IGHJ4	9	20	26	45
1	1.7307026652821047E-4	TGTGCGAGAGTGTCCGAAAAACCCATAGTGGGAGGTACGCCGGGTGCTTTTGATATCTGG	CARVSEKPIVGGTPGAFDIW	IGHV4-31	IGHD1-26	IGHJ3	9	24	37	44
1	1.7307026652821047E-4	TGTGCGAGAGTGCGTGGGAGCTACTTAGGGTACTACTACTACTACTACATGGACGTCTGG	CARVRGSYLGYYYYYYMDVW	IGHV4-31	IGHD1-26	IGHJ6	9	13	24	30
1	1.7307026652821047E-4	TGTGCGAGAGTGGAGTCTGTATTTTACGATATCCCAGACCCGGTGCGGTTCGACCCCTGG	CARVESVFYDIPDPVRFDPW	IGHV3-53	IGHD3-9	IGHJ5	9	23	31	46
1	1.7307026652821047E-4	TGTGCGAGAGCGAGGAGGGGCGGTACAGCAGCTCGATTCCCCAACTGGTTCGACCCCTGG	CARARRGGTAARFPNWFDPW	IGHV4-34	IGHD6-6	IGHJ5	9	22	34	41
1	1.7307026652821047E-4	TGTGCGAGAGGCCCTCCTCGGGATAGCAGCTCGTCCGTTAATTGTTTCCTTGACTACTGG	CARGPPRDSSSSVNCFLDYW	IGHV3-21	IGHD6-6	IGHJ4	9	22	36	49
1	1.7307026652821047E-4	TGTGCGAGAGGCCGCCTTTTGGAGTGGTTATTCCGATCACAGTACTACTTTGACTACTGG	CARGRLLEWLFRSQYYFDYW	IGHV1-8	IGHD3-3	IGHJ4	12	16	31	40
1	1.7307026652821047E-4	TGTGCGAGAGGCCAAATAGAGTATAGCAGCAGCTGGCAAGGAGGCTGGTTCGACCCCTGG	CARGQIEYSSSWQGGWFDPW	IGHV4-34	IGHD6-13	IGHJ5	12	20	35	44
1	1.7307026652821047E-4	TGTGCGAGAGGGTCATATGAAGCTAACTTTTATTACTACGAGGACTGCTTTGACCACTGG	CARGSYEANFYYYEDCFDHW	IGHV1-8	IGHD3-22	IGHJ4	10	29	39	43
1	1.7307026652821047E-4	TGTGCGAGAGGGCCCAGGGGGTTCGGGGAGTTATCTCAGTACAACTGGTTCGACCCCTGG	CARGPRGFGELSQYNWFDPW	IGHV3-30	IGHD3-10	IGHJ5	9	19	33	38
1	1.7307026652821047E-4	TGTGCGAGAGATCTCGAGTACGAGTGGCTAAGACGATGGGATTACTACTTTGACTACTGG	CARDLEYEWLRRWDYYFDYW	IGHV4-31	IGHD5-12	IGHJ4	14	22	29	42
1	1.7307026652821047E-4	TGTGCGAGAGATCTATATTTTGACCGGCTACAGGTATTCGAGGATGCTTTTGATATCTGG	CARDLYFDRLQVFEDAFDIW	IGHV3-53	IGHD3-9	IGHJ3	13	14	23	42
1	1.7307026652821047E-4	TGTGCGAGAGATCCCATTACAATTTTTGGAGTGGTTACAGGGAACTGGTTCGACCCCTGG	CARDPITIFGVVTGNWFDPW	IGHV3-30	IGHD3-3	IGHJ5	12	15	36	42
1	1.7307026652821047E-4	TGTGCGAGAGATCCCATTACAATTTTTGGAGTGGTTACAGGGAACTGGTTCGACCCCTGG	CARDPITIFGVVTGNWFDPW	IGHV3-7	IGHD3-3	IGHJ5	12	15	36	42
1	1.7307026652821047E-4	TGTGCGAGAGATGCTGCGCCGCGTTGGCATGACAGTAGTGGACATGATCTTGAGTTCTGG	CARDAAPRWHDSSGHDLEFW	IGHV4-31	IGHD3-22	IGHJ4	11	28	40	49
1	1.7307026652821047E-4	TGTGCGAGAGATGCAGGGCGGTATAACTGGAACTACGGAGGAAACTGGTTCGACCCCTGG	CARDAGRYNWNYGGNWFDPW	IGHV3-66	IGHD1-7	IGHJ5	11	18	36	42
1	1.7307026652821047E-4	TGTGCGAGAGATGAGAGGGATTTGGTGGGACCTATTCAGGGGGCGGTGTTTGACTACTGG	CARDERDLVGPIQGAVFDYW	IGHV4-31	IGHD1-26	IGHJ4	11	24	33	48
1	1.7307026652821047E-4	TGTGCGAGAGATGAGAGGGATTTGGCGGGACCTATTCAGGGGGCGGTGTTTGACTACTGG	CARDERDLAGPIQGAVFDYW	IGHV4-31	IGHD2-21	IGHJ4	11	31	36	48
1	1.7307026652821047E-4	TGTGCGAGAGATATGTATTACTATGATAGTCGTGATTATTACGAGCCTTTCCAGCACTGG	CARDMYYYDSRDYYEPFQHW	IGHV3-33	IGHD3-22	IGHJ1	11	14	41	48
1	1.7307026652821047E-4	TGTGCGAGAGATATGTATTACTATGATAGTAGTGATTATTACGAGCCTTTCCAACACTGG	CARDMYYYDSSDYYEPFQHW	IGHV3-21	IGHD3-22	IGHJ1	11	14	41	48
1	1.7307026652821047E-4	TGTGCGAGAGATAGGGACTACGGTGACTACTTTCATGGGCTGGATGCTTTTGATATCTGG	CARDRDYGDYFHGLDAFDIW	IGHV3-30	IGHD4-17	IGHJ3	11	15	29	42
1	1.7307026652821047E-4	TGTGCGAGAGACTGGCGACAGCAGGTATTTCCTTACTTCTACTACTACATGGACGTCTGG	CARDWRQQVFPYFYYYMDVW	IGHV1-18	IGHD6-13	IGHJ6	10	18	23	33
1	1.7307026652821047E-4	TGTGCGAGAGACCCCGATTACTATGATAGTAGTGGTTATTACGGGGCTTTTGATATCTGG	CARDPDYYDSSGYYGAFDIW	IGHV4-31	IGHD3-22	IGHJ3	10	16	41	45
1	1.7307026652821047E-4	TGTGCGAGAGACCCGCCGGGATCTTGTAGTGGTGATAGCTGCGACTCAATTTACCTCTGG	CARDPPGSCSGDSCDSIYLW	IGHV1-2	IGHD2-15	IGHJ1	10	18	46	56
1	1.7307026652821047E-4	TGTGCGAGAGAGGTGATTACGTTTGGGGACCCCCCGCGGGAGAAGGCGGAGGACTACTGG	CAREVITFGDPPREKAEDYW	IGHV4-31	IGHD3-16	IGHJ4	10	13	27	51
1	1.7307026652821047E-4	TGTGCGAGAGAGGCGGGGATAGATTACTATGATAGTAGTGGTTACTTCCTTGACTACTGG	CAREAGIDYYDSSGYFLDYW	IGHV4-31	IGHD3-22	IGHJ4	10	22	41	42
1	1.7307026652821047E-4	TGTGCGAGAGAGAGAGAAGATACAGCTATGGTTACTGGTTCCTGGTACTTCGATCTCTGG	CAREREDTAMVTGSWYFDLW	IGHV4-31	IGHD5-18	IGHJ2	10	18	34	41
1	1.7307026652821047E-4	TGTGCGAGAGAAGAGTCTTACTATGATAGTAGTGGTTATCCTATCTGGTTCGACCCCTGG	CAREESYYDSSGYPIWFDPW	IGHV1-46	IGHD3-22	IGHJ5	10	17	38	44
1	1.7307026652821047E-4	TGTGCGAGAGAAGAGGATTGTAGTGGTGGTGGCTGCTGGTCCTACTACATGGACGTCTGG	CAREEDCSGGGCWSYYMDVW	IGHV1-2	IGHD2-15	IGHJ6	10	16	36	41
1	1.7307026652821047E-4	TGTGCGAAAGCGGCGTATTACGATTTTTGGAGTGGTTACCTAAACTGGTTCGACCCCTGG	CAKAAYYDFWSGYLNWFDPW	IGHV3-23	IGHD3-3	IGHJ5	9	13	37	42
1	1.7307026652821047E-4	TGTGCGAAAGATCCGGTTAGGGCCCATGGTGGCAGTGGCTACTACTACTTTGACTACTGG	CAKDPVRAHGGSGYYYFDYW	IGHV3-23	IGHD5-12	IGHJ4	12	33	41	42
1	1.7307026652821047E-4	TGTGCGAAAGAGGCGGATTGTACTAATGGTGTATGCCACCTCACCTGGTTCGACCCCTGG	CAKEADCTNGVCHLTWFDPW	IGHV3-23	IGHD2-8	IGHJ5	10	16	35	44
1	1.7307026652821047E-4	TGTGCACGGATCGCAAATTTTTGGAGTGGTTATCCAATTTTAGATGCTTTTGATATCTGG	CARIANFWSGYPILDAFDIW	IGHV2-26	IGHD3-3	IGHJ3	10	16	32	42
1	1.7307026652821047E-4	TGTGCACACCTCGCCCGGCATTGTACTGATGGTGATTGTTACTCTTTCTTTGACTACTGG	CAHLARHCTDGDCYSFFDYW	IGHV2-5	IGHD2-8	IGHJ4	8	19	33	47
1	1.7307026652821047E-4	TGTGCAAGAGGGGCCCCCAACCACGCACCTTCCACTACTGTTAACTATTTCGACTCCTGG	CARGAPNHAPSTTVNYFDSW	IGHV1-18	IGHD3-22	IGHJ5	9	31	38	48
1	1.7307026652821047E-4	TGTGCAAAGAACGAAAGATCGGCATGGTTAGGGGACTACTACTACTACATGGACGTCTGG	CAKNERSAWLGDYYYYMDVW	IGHV1-24	IGHD3-10	IGHJ6	6	23	33	34
1	1.7307026652821047E-4	TGTACCACAGATAGGGATTATGATTACGTTTGGGGGAGTTATCGTTATCCCGACTACTGG	CTTDRDYDYVWGSYRYPDYW	IGHV3-15	IGHD3-16	IGHJ4	11	16	47	51
1	1.7307026652821047E-4	TGTGCGTCGGAAAGGCGCGGCTACTATGTTAGTAGTGGTTATTCCCTTGACTATTGG	CASERRGYYVSSGYSLDYW	IGHV3-23	IGHD3-22	IGHJ4	5	21	42	46
1	1.7307026652821047E-4	TGTGCGCGAGGCGTCTGGATGGGATACAACTATGGCATTTACTACTTTGACTCCTGG	CARGVWMGYNYGIYYFDSW	IGHV1-8	IGHD5-18	IGHJ4	15	21	34	39
1	1.7307026652821047E-4	TGTGCGACTGATTTTTGGAGTGGTTATTCATACTACTACTACTACATGGACGTCTGG	CATDFWSGYSYYYYYMDVW	IGHV4-28	IGHD3-3	IGHJ6	6	9	27	30
1	1.7307026652821047E-4	TGTGCGAGTGCCCGGGGGACGTATTACTATGATAGTAGTGGTCAGTTTGACTACTGG	CASARGTYYYDSSGQFDYW	IGHV4-4	IGHD3-22	IGHJ4	7	18	41	45
1	1.7307026652821047E-4	TGTGCGAGTGGGAACATTGTACTAATGGTGTATGCTCTTTACTACTTTGACTACTGG	CASGNIVLMVYALYYFDYW	IGHV4-39	IGHD2-8	IGHJ4	7	15	35	39
1	1.7307026652821047E-4	TGTGCGAGTATTAATTACTATGATGGTACCGAGTACCACAAGTACTTCCATAACTGG	CASINYYDGTEYHKYFHNW	IGHV3-11	IGHD3-22	IGHJ1	7	13	27	42
1	1.7307026652821047E-4	TGTGCGAGCTCTACAATTTTTGGAGTGGTTATTCCCGTTGGGTACTTCGATCTCTGG	CASSTIFGVVIPVGYFDLW	IGHV4-4	IGHD3-3	IGHJ2	7	11	32	40
1	1.7307026652821047E-4	TGTGCGAGCCCGGGTATATTAGTGGCTGGTCAAAGTCGTGGGTACTTTGACTTCTGG	CASPGILVAGQSRGYFDFW	IGHV1-46	IGHD6-19	IGHJ4	7	8	29	42
1	1.7307026652821047E-4	TGTGCGAGCCCGGGTATATTAGTGGCTGGTCAAAGTCGTGGGTACTTTGACTTCTGG	CASPGILVAGQSRGYFDFW	IGHV4-4	IGHD6-19	IGHJ4	7	8	29	42
1	1.7307026652821047E-4	TGTGCGAGGGGGGGTTGGGCTACGATTACGGGCTACTACTACTACATGGACGTCTGG	CARGGWATITGYYYYMDVW	IGHV4-4	IGHD5-12	IGHJ6	7	17	29	32
1	1.7307026652821047E-4	TGTGCGAGGGGAAGTAGGGTGACTACTACACCTCTCTACTACTACATGGACGTCTGG	CARGSRVTTTPLYYYMDVW	IGHV1-8	IGHD2-2	IGHJ6	7	21	29	35
1	1.7307026652821047E-4	TGTGCGAGATCCCTTTATACGGACAGTAACTCCGCTCGCGAATATTTCCACCTCTGG	CARSLYTDSNSAREYFHLW	IGHV1-18	IGHD4-11	IGHJ1	8	22	30	39
1	1.7307026652821047E-4	TGTGCGAGATGTATCAGCGGTGGTTCGGGGAGTTATTGTTACTACATGGACGTCTGG	CARCISGGSGSYCYYMDVW	IGHV4-55	IGHD3-10	IGHJ6	14	20	36	39
1	1.7307026652821047E-4	TGTGCGAGACCCGATAGAGATGGCTACAAATCTCGCTACTGGTACTTTGGTCTGTGG	CARPDRDGYKSRYWYFGLW	IGHV4-39	IGHD5-24	IGHJ2	9	14	28	34
1	1.7307026652821047E-4	TGTGCGAGACGGAAGGGACGCCATTACTATGATAGTAGTGGTACCGTTGACTACTGG	CARRKGRHYYDSSGTVDYW	IGHV4-39	IGHD3-22	IGHJ4	9	22	41	46
1	1.7307026652821047E-4	TGTGCGAGACATAGAAGGAGATGGCTACAACTGGGGCCTGATGCTTTTGATATCTGG	CARHRRRWLQLGPDAFDIW	IGHV5-51	IGHD5-24	IGHJ3	11	17	29	38
1	1.7307026652821047E-4	TGTGCGAGACAGATTACTATGATAGTAGTGGACCAACTAAACTGGTTCGACCCCTGG	CARQITMIVVDQLNWFDPW	IGHV5-10-1	IGHD3-22	IGHJ5	10	12	30	39
1	1.7307026652821047E-4	TGTGCGAGAGTGTATGCGTCGGGGGGTACGGACTACTACTACTACATGGACGTCTGG	CARVYASGGTDYYYYMDVW	IGHV4-31	IGHD2-8	IGHJ6	9	10	16	31
1	1.7307026652821047E-4	TGTGCGAGAGTGGGGGCCCCCACGTATTACTATGATAGTAGTGGTTATGGCACCTGG	CARVGAPTYYYDSSGYGTW	IGHV3-33	IGHD3-22	IGHJ5	9	21	47	52
1	1.7307026652821047E-4	TGTGCGAGAGTGGGGGCGCATTACTATGATAACATCCCGGATGCTTTTGATATCTGG	CARVGAHYYDNIPDAFDIW	IGHV1-46	IGHD3-22	IGHJ3	9	19	30	39
1	1.7307026652821047E-4	TGTGCGAGAGTACCTCTACGTGGAATTTTTGGAGTGGTTCGCTGGTTCGACCCCTGG	CARVPLRGIFGVVRWFDPW	IGHV3-48	IGHD3-3	IGHJ5	9	24	38	41
1	1.7307026652821047E-4	TGTGCGAGAGCCTTCCCCCTTACAATTTTTGGAGTGGTTGGACCCTTTGACTACTGG	CARAFPLTIFGVVGPFDYW	IGHV1-3	IGHD3-3	IGHJ4	9	19	38	44
1	1.7307026652821047E-4	TGTGCGAGAGCGGGACCCTCTACTGGTCGTTACTCCGCTGAATACCTCCAACACTGG	CARAGPSTGRYSAEYLQHW	IGHV3-30	IGHD1-20	IGHJ1	9	25	30	35
1	1.7307026652821047E-4	TGTGCGAGAGGTAACTTTTTGGAGTACTTAGGACAAACCGATGCTTTTGATATCTGG	CARGNFLEYLGQTDAFDIW	IGHV4-31	IGHD3-3	IGHJ3	9	15	24	39
1	1.7307026652821047E-4	TGTGCGAGAGGGCCTTCCGATTACTATGATAGTAGTGGTTATTACCCTGACTACTGG	CARGPSDYYDSSGYYPDYW	IGHV5-10-1	IGHD3-22	IGHJ4	8	19	44	47
1	1.7307026652821047E-4	TGTGCGAGAGGGGGGCTTTACTATGATAGTAGTGGACATGATGCTTTTGATATCTGG	CARGGLYYDSSGHDAFDIW	IGHV1-8	IGHD3-22	IGHJ3	10	17	34	36
1	1.7307026652821047E-4	TGTGCGAGAGGGGGGCGTTACTATGATAGTAGTGGACATGATGCTTTTGATATCTGG	CARGGRYYDSSGHDAFDIW	IGHV1-8	IGHD3-22	IGHJ3	10	17	34	36
1	1.7307026652821047E-4	TGTGCGAGAGGGGGGACTTTTGGAGTGGGAATAAGACCCCCCTACATGGACGTCTGG	CARGGTFGVGIRPPYMDVW	IGHV1-3	IGHD3-3	IGHJ6	9	17	27	41
1	1.7307026652821047E-4	TGTGCGAGAGGACCGGGGATGGCGGATTACTACTACTACTACTACATGGACGTCTGG	CARGPGMADYYYYYYMDVW	IGHV3-21	IGHD3-10	IGHJ6	9	13	18	25
1	1.7307026652821047E-4	TGTGCGAGAGATCCGAGTACTATTTATGACAACTACTACTACTATTTAGACGTCTGG	CARDPSTIYDNYYYYLDVW	IGHV1-46	IGHD2-8	IGHJ6	12	16	21	24
1	1.7307026652821047E-4	TGTGCGAGAGATCCGAGTACTATTTATGACAACTACTACTACTATTTAGACGTCTGG	CARDPSTIYDNYYYYLDVW	IGHV3-33	IGHD2-8	IGHJ6	12	16	21	24
1	1.7307026652821047E-4	TGTGCGAGAGATCAGCAGCAGCTGGTACTGGGAACCTACTACTACATGGACGTCTGG	CARDQQQLVLGTYYYMDVW	IGHV4-31	IGHD6-13	IGHJ6	12	13	27	35
1	1.7307026652821047E-4	TGTGCGAGAGATCAAGGTGAGGCGTACAACGACCGAGATGATGCTTTTGATATCTGG	CARDQGEAYNDRDDAFDIW	IGHV4-31	IGHD1-1	IGHJ3	12	23	29	37
1	1.7307026652821047E-4	TGTGCGAGAGATCAAAGCGGTGGTTCGGGGAGTTATTATAACTACTTTGACTACTGG	CARDQSGGSGSYYNYFDYW	IGHV3-21	IGHD3-10	IGHJ4	12	20	39	40
1	1.7307026652821047E-4	TGTGCGAGAGATCAAAAGGACCCTCGGTGGGGGCCCCAGTACTACTTTGACTACTGG	CARDQKDPRWGPQYYFDYW	IGHV4-31	IGHD3-16	IGHJ4	12	27	32	37
1	1.7307026652821047E-4	TGTGCGAGAGATGAGAGTCAGGGCAATTATTGGAGTAATTATTGTTTTGACTACTGG	CARDESQGNYWSNYCFDYW	IGHV4-31	IGHD3-3	IGHJ4	11	25	42	45
1	1.7307026652821047E-4	TGTGCGAGAGACGCTGGGGCGGGTTACTATGATAGAGGCAACTGGTTCGACCCCTGG	CARDAGAGYYDRGNWFDPW	IGHV3-11	IGHD3-22	IGHJ5	10	23	34	38
1	1.7307026652821047E-4	TGTGCGAGAGAGGACGATGATAGTAGTGGTTATTACCCTGATGCTTTTGATATCTGG	CAREDDDSSGYYPDAFDIW	IGHV4-55	IGHD3-22	IGHJ3	8	16	35	38
1	1.7307026652821047E-4	TGTGCGAGAGAATTAGATGCTGTCCCCCTTGGAGGGGTCCCCCCTAATGTCTACTGG	CARELDAVPLGGVPPNVYW	IGHV4-4	IGHD3-3	IGHJ4	10	28	37	50
1	1.7307026652821047E-4	TGTGCGAGAAAGATTTATGATAGTAGTAATTATTACGGGCGGTGGTTCGACCCCTGG	CARKIYDSSNYYGRWFDPW	IGHV4-28	IGHD3-22	IGHJ5	10	15	35	42
1	1.7307026652821047E-4	TGTGCGAAAGATTCAGCCACTACCAGTGACTGGGACGAGGGCGGTTTCGACCCCTGG	CAKDSATTSDWDEGGFDPW	IGHV1-69	IGHD5-12	IGHJ5	11	14	21	45
1	1.7307026652821047E-4	TGTGCGAAAGATCGGTATTATCACAGCACCCAAAGGCCCCTTTCTATGGACTTCTGG	CAKDRYYHSTQRPLSMDFW	IGHV3-23	IGHD3-16	IGHJ4	12	14	20	48
1	1.7307026652821047E-4	TGTGCACGTCCCCCGGGCATATTTAGAAGTGGCTGGTTTGGATACTTCCCGAATTGG	CARPPGIFRSGWFGYFPNW	IGHV2-26	IGHD6-19	IGHJ1	7	23	36	41
1	1.7307026652821047E-4	TGTGCACGCGACTATTACTATCATAGTAGTGGTTATTACTCGGTCTTTGACCACTGG	CARDYYYHSSGYYSVFDHW	IGHV2-26	IGHD3-22	IGHJ4	7	12	39	44
1	1.7307026652821047E-4	TGTGCAACAACCGAGTCCATCCAGCTGCACCCAGGGGACTACTACATGGACGTCTGG	CATTESIQLHPGDYYMDVW	IGHV3-13	IGHD2-2	IGHJ6	6	20	27	37
1	1.7307026652821047E-4	TGTGCAAAAGATACTGGATATTGTAGTGGTGGTAGCTGCTACCCGGGGGTCTACTGG	CAKDTGYCSGGSCYPGVYW	IGHV3-9	IGHD2-15	IGHJ4	12	15	41	50
1	1.7307026652821047E-4	TGTGCAAAAGATAAGCGGTCCGTCGGGGGCCCCTTCTTCTACTACATGGACGTGTGG	CAKDKRSVGGPFFYYMDVW	IGHV3-43	IGHD3-10	IGHJ6	12	22	27	38
1	1.7307026652821047E-4	TGTGCAAAAGACCACCATTACTATGATAGTAGTGGTTATTTCACCTTTGACTATTGG	CAKDHHYYDSSGYFTFDYW	IGHV3-43	IGHD3-22	IGHJ4	10	16	39	44
1	1.7307026652821047E-4	TGTACTAGGGAAGAAACAGCTATGGCTTACTACTTCAACTACTACATGGACGTCTGG	CTREETAMAYYFNYYMDVW	IGHV3-49	IGHD5-18	IGHJ6	7	15	24	26
1	1.7307026652821047E-4	TGTACAAGAGATCAGTGGAGTGATCAGGGGTATTTATGGTGGTACTTCGATCTCTGG	CTRDQWSDQGYLWWYFDLW	IGHV3-74	IGHD3-3	IGHJ2	12	15	21	39
1	1.7307026652821047E-4	TGCGCGAGAGGAATCGTGGCAACAATTTTTGCAGGAGATGATGCTCTTGATACCTGG	CARGIVATIFAGDDALDTW	IGHV3-30	IGHD5-24	IGHJ3	9	16	26	37
1	1.7307026652821047E-4	TGCACCACAACCCTCCATTACTATGAAAGTGATGTTTTACAGCCCCGTGACTACTGG	CTTTLHYYESDVLQPRDYW	IGHV3-15	IGHD3-22	IGHJ4	8	16	29	47
1	1.7307026652821047E-4	TGTGTGAGAGGCCATTACGGTGCCTACGAAACAGGTGAATACTTCCAGTACTGG	CVRGHYGAYETGEYFQYW	IGHV3-52	IGHD4-17	IGHJ1	12	15	27	35
1	1.7307026652821047E-4	TGTGTGAGAGATAGGCCTTATAGTAGTGGCGGGCCTGAGACTTTTGATATCTGG	CVRDRPYSSGGPETFDIW	IGHV1-17	IGHD3-22	IGHJ3	11	19	28	40
1	1.7307026652821047E-4	TGTGTGAGAGATAGGCCTTATAGTAGTGGCGGGCCTGAGACTTTTGATATCTGG	CVRDRPYSSGGPETFDIW	IGHV3-53	IGHD3-22	IGHJ3	11	19	28	40
1	1.7307026652821047E-4	TGTGCGCGACATGTGGTCTTCCTGTGGTTCGGGGAGCCGGACTTCGATCTCTGG	CARHVVFLWFGEPDFDLW	IGHV4-39	IGHD3-10	IGHJ2	13	24	35	40
1	1.7307026652821047E-4	TGTGCGGCAGTGGTTACTATGGTTCGGGGAGATGACTACTACATGGACGTCTGG	CAAVVTMVRGDDYYMDVW	IGHV1-58	IGHD3-10	IGHJ6	9	13	30	34
1	1.7307026652821047E-4	TGTGCGGGGGCTGTGCTGGCGACTCCTATGGATTATTGGTACTTCGATGTCTGG	CAGAVLATPMDYWYFDVW	IGHV4-34	IGHD2-21	IGHJ2	5	11	28	36
1	1.7307026652821047E-4	TGTGCGATCATCGCGTTCGGAGGCCCAGGTAGTGGTTATTCCACTGACTCGTGG	CAIIAFGGPGSGYSTDSW	IGHV4-4	IGHD3-22	IGHJ4	6	28	39	44
1	1.7307026652821047E-4	TGTGCGAGTTCGTATTACTATGATAGTAGTGGTTACTTCATCTTTGACTACTGG	CASSYYYDSSGYFIFDYW	IGHV3-23	IGHD3-22	IGHJ4	6	10	34	41
1	1.7307026652821047E-4	TGTGCGAGGAGGTACGATTTTTGGAGTGGTTACCTCCATTACATGGACGTCTGG	CARRYDFWSGYLHYMDVW	IGHV3-48	IGHD3-3	IGHJ6	7	12	31	39
1	1.7307026652821047E-4	TGTGCGAGATCTGAGGGCAGTGGCTGGGGACTAATAAGATTCTTTGACTACTGG	CARSEGSGWGLIRFFDYW	IGHV4-55	IGHD6-19	IGHJ4	9	16	26	41
1	1.7307026652821047E-4	TGTGCGAGATGTACGATTTTTGGAGTGGTATCTCCTCCCTGGTTCGACCCCTGG	CARCTIFGVVSPPWFDPW	IGHV4-55	IGHD3-3	IGHJ5	9	11	28	38
1	1.7307026652821047E-4	TGTGCGAGACACTTAACAATTTTTGGAGTGGTTACCCCACTCTTTGACTACTGG	CARHLTIFGVVTPLFDYW	IGHV4-39	IGHD3-3	IGHJ4	10	18	33	41
1	1.7307026652821047E-4	TGTGCGAGACACATATTACGATTTTTGGAGTGGGCCAACTGGTTCGACCCCTGG	CARHILRFLEWANWFDPW	IGHV4-39	IGHD3-3	IGHJ5	10	13	32	35
1	1.7307026652821047E-4	TGTGCGAGACACAATGGCGTATCTCATGGTTCGGGGAGTTCATTTGACTACTGG	CARHNGVSHGSGSSFDYW	IGHV4-39	IGHD3-10	IGHJ4	10	25	39	42
1	1.7307026652821047E-4	TGTGCGAGAGTTATGGGCGAGGAGCAGTGGCTCCTTGACTGGTTCGACCCCTGG	CARVMGEEQWLLDWFDPW	IGHV4-59	IGHD6-19	IGHJ5	9	22	31	37
1	1.7307026652821047E-4	TGTGCGAGAGTCCGTATTACTATGATAGTAGTGGTTCAGTACTTTGACTACTGG	CARVRITMIVVVQYFDYW	IGHV3-33	IGHD3-22	IGHJ4	9	12	35	39
1	1.7307026652821047E-4	TGTGCGAGAGTCGGACCGTATTACTATGATAGTAGTGGTCACTTTGACTACTGG	CARVGPYYYDSSGHFDYW	IGHV1-46	IGHD3-22	IGHJ4	9	16	38	40
1	1.7307026652821047E-4	TGTGCGAGAGTCGGACCGTATTACTATGATAGTAGTGGTCACTTTGACTACTGG	CARVGPYYYDSSGHFDYW	IGHV4-31	IGHD3-22	IGHJ4	9	16	38	40
1	1.7307026652821047E-4	TGTGCGAGAGTGGCATATGATAATAGTGGTTACACCTACTACTTTGACTACTGG	CARVAYDNSGYTYYFDYW	IGHV3-64	IGHD3-22	IGHJ4	9	15	31	36
1	1.7307026652821047E-4	TGTGCGAGAGTGGGACTTACACCTATGGGACCGACCAATGCTTTTGATATCTGG	CARVGLTPMGPTNAFDIW	IGHV3-20	IGHD5-18	IGHJ3	9	17	27	37
1	1.7307026652821047E-4	TGTGCGAGAGTATCCCCCCGGAGTAGTGGTTATTACGGACCCTTTGACTACTGG	CARVSPRSSGYYGPFDYW	IGHV3-30	IGHD3-22	IGHJ4	9	21	35	41
1	1.7307026652821047E-4	TGTGCGAGAGCTATTAGTAGTGGTTATTACTACTACTACTACATGGACGTCTGG	CARAISSGYYYYYYMDVW	IGHV4-59	IGHD3-22	IGHJ6	9	14	22	23
1	1.7307026652821047E-4	TGTGCGAGAGCCTATAGTAGCAGCTGGTCGCCAAAGTACTACATGGACGTCTGG	CARAYSSSWSPKYYMDVW	IGHV3-48	IGHD6-13	IGHJ6	9	12	27	36
1	1.7307026652821047E-4	TGTGCGAGAGCGCCTATTACTATGATAGTAGTGGTTAATGCTTTTGATATCTGG	CARAPITMIVVVNAFDIW	IGHV3-64	IGHD3-22	IGHJ3	9	14	36	37
1	1.7307026652821047E-4	TGTGCGAGAGGCCATTACGGTGACTACGAAACAGGTGAATACTTCCAGCACTGG	CARGHYGDYETGEYFQHW	IGHV3-21	IGHD4-17	IGHJ1	9	15	27	35
1	1.7307026652821047E-4	TGTGCGAGAGGCCACTACGCTGAGTACGAAACAGGTGAATACTTCCAGGATTGG	CARGHYAEYETGEYFQDW	IGHV3-21	IGHD4-17	IGHJ1	9	13	27	35
1	1.7307026652821047E-4	TGTGCGAGAGGCCACTACGGTGGCTACGAAACAGGTGAATACTTCCAATACTGG	CARGHYGGYETGEYFQYW	IGHV4-34	IGHD4-17	IGHJ1	12	13	27	35
1	1.7307026652821047E-4	TGTGCGAGAGGCCACTACGGTGGCTACGAAACAGGTGAATACTTCCAACACTGG	CARGHYGGYETGEYFQHW	IGHV1-8	IGHD4-17	IGHJ1	12	13	27	35
1	1.7307026652821047E-4	TGTGCGAGAGGGTCGGACTACGATGACTATGTTGTAGTCTACTTTGACTACTGG	CARGSDYDDYVVVYFDYW	IGHV1-8	IGHD4-17	IGHJ4	10	15	28	33
1	1.7307026652821047E-4	TGTGCGAGAGGGTCGGACTACGATGACTATGTTGTAGTCTACTTTGACTACTGG	CARGSDYDDYVVVYFDYW	IGHV4-31	IGHD4-17	IGHJ4	9	15	28	33
1	1.7307026652821047E-4	TGTGCGAGAGGGCGGTCCTGGAGCAGTGGCTGGACTACATACTTTGACCTCTGG	CARGRSWSSGWTTYFDLW	IGHV4-34	IGHD6-19	IGHJ4	10	21	32	39
1	1.7307026652821047E-4	TGTGCGAGAGGGGTTGTTGTGGTGGACAGTGTATGGGATGCTTTTGATATCTGG	CARGVVVVDSVWDAFDIW	IGHV3-23	IGHD2-21	IGHJ3	6	16	24	36
1	1.7307026652821047E-4	TGTGCGAGAGGGAGTAGTGGCTACGAGATCCACTACAACTACATGGACGTCTGG	CARGSSGYEIHYNYMDVW	IGHV1-8	IGHD5-12	IGHJ6	10	14	25	31
1	1.7307026652821047E-4	TGTGCGAGAGGGAACGGGGGATGGCTACAATTGGACGATGCTTTTGATATCTGG	CARGNGGWLQLDDAFDIW	IGHV4-4	IGHD5-24	IGHJ3	9	19	31	36
1	1.7307026652821047E-4	TGTGCGAGAGGACGTACAATTTTTGGAGTGGTTGCTGGAGCTTTTGATATCTGG	CARGRTIFGVVAGAFDIW	IGHV1-8	IGHD3-3	IGHJ3	10	14	32	39
1	1.7307026652821047E-4	TGTGCGAGAGGACGTACAATTTTTGGAGTGGTTGCTGGAGCTTTTGATATCTGG	CARGRTIFGVVAGAFDIW	IGHV4-31	IGHD3-3	IGHJ3	9	14	32	39
1	1.7307026652821047E-4	TGTGCGAGAGGAGAGTTATCGGGTTATTTTAAATTGGGCTACTTTGACTACTGG	CARGELSGYFKLGYFDYW	IGHV3-20	IGHD3-16	IGHJ4	9	12	20	38
1	1.7307026652821047E-4	TGTGCGAGAGATTTCGACCCCTTTGGAAATATTTGGAGCTGGTTCGACCCCTGG	CARDFDPFGNIWSWFDPW	IGHV4-31	IGHD3-3	IGHJ5	11	31	37	38
1	1.7307026652821047E-4	TGTGCGAGAGATTTAGATGACTACGGTGACTACTGGGGTCTTTGGGACTACTGG	CARDLDDYGDYWGLWDYW	IGHV3-30	IGHD4-17	IGHJ4	11	16	32	45
1	1.7307026652821047E-4	TGTGCGAGAGATCCTTATATTGTTGGCGTGGTAGTTGACGCCATAGACGTCTGG	CARDPYIVGVVVDAIDVW	IGHV1-3	IGHD2-15	IGHJ6	12	16	33	41
1	1.7307026652821047E-4	TGTGCGAGAGATCCTTATATTGTTGGCGTGGTAGTTGACGCCATAGACGTCTGG	CARDPYIVGVVVDAIDVW	IGHV3-53	IGHD2-15	IGHJ6	12	16	33	41
1	1.7307026652821047E-4	TGTGCGAGAGATCCTTATATACCTGGCGTGGTCGTTGACGCCATAGACGTCTGG	CARDPYIPGVVVDAIDVW	IGHV3-33	IGHD1-20	IGHJ6	12	30	35	41
1	1.7307026652821047E-4	TGTGCGAGAGATCCCTTCCCCTTGGTGACTCCCATCCGGTGGTTCGACCCCTGG	CARDPFPLVTPIRWFDPW	IGHV3-20	IGHD2-21	IGHJ5	12	22	29	39
1	1.7307026652821047E-4	TGTGCGAGAGATCCCGATAGTGGGAGCTACTTAGATGATGCTTTTGATATCTGG	CARDPDSGSYLDDAFDIW	IGHV1-3	IGHD1-26	IGHJ3	12	16	30	34
1	1.7307026652821047E-4	TGTGCGAGAGATCCCGATAGTGGGAGCTACTTAGATGATGCTTTTGATATCTGG	CARDPDSGSYLDDAFDIW	IGHV4-31	IGHD1-26	IGHJ3	12	16	30	34
1	1.7307026652821047E-4	TGTGCGAGAGATCCGATTACTATGGTTCGGGGAGTTAACTGGTTCGACCCCTGG	CARDPITMVRGVNWFDPW	IGHV3-53	IGHD3-10	IGHJ5	12	15	35	36
1	1.7307026652821047E-4	TGTGCGAGAGATCGTGGGGACTACGGGGGGGACTACTACTACATGGACGTCTGG	CARDRGDYGGDYYYMDVW	IGHV4-31	IGHD4-17	IGHJ6	12	18	25	31
1	1.7307026652821047E-4	TGTGCGAGAGATCGTAATTACGTTTGGGGGAGACTGAACTGGTTCGACCCCTGG	CARDRNYVWGRLNWFDPW	IGHV4-31	IGHD3-16	IGHJ5	12	16	31	36
1	1.7307026652821047E-4	TGTGCGAGAGATCAGAAATGGCTGGTATATGGTTACTGGTACTTCGATCTCTGG	CARDQKWLVYGYWYFDLW	IGHV1-3	IGHD6-19	IGHJ2	12	18	26	33
1	1.7307026652821047E-4	TGTGCGAGAGATGCAATAAGCAGCAGCTGGTCGGAGGACTACTTTGACTACTGG	CARDAISSSWSEDYFDYW	IGHV3-21	IGHD6-13	IGHJ4	11	18	30	37
1	1.7307026652821047E-4	TGTGCGAGAGATGGTTATGATTACGTTTGGGGGAGTTATCGTAACCCCTACTGG	CARDGYDYVWGSYRNPYW	IGHV3-30	IGHD3-16	IGHJ4	11	14	41	47
1	1.7307026652821047E-4	TGTGCGAGAGATGGATATGATTACGTTTGGGGGAGTTATCGTTATGGTTACTGG	CARDGYDYVWGSYRYGYW	IGHV4-31	IGHD3-16	IGHJ4	11	15	44	48
1	1.7307026652821047E-4	TGTGCGAGAGATGACTACGGTGACTGGCTTGGCTACTACTACATGGACGTCTGG	CARDDYGDWLGYYYMDVW	IGHV3-7	IGHD4-17	IGHJ6	11	12	24	32
1	1.7307026652821047E-4	TGTGCGAGAGACGATATCCCCCGTCGGGGATGGGACTACTACTTTGACTACTGG	CARDDIPRRGWDYYFDYW	IGHV3-53	IGHD3-10	IGHJ4	10	23	29	36
1	1.7307026652821047E-4	TGTGCGAGAGACGATATCCCCCGTCGGGGATGGGACTACTACTTTGACTACTGG	CARDDIPRRGWDYYFDYW	IGHV4-31	IGHD3-10	IGHJ4	10	23	29	36
1	1.7307026652821047E-4	TGTGCGAGAGAGCAGAGGGATCCCATAACTGGAACTACGGAACTTGACTACTGG	CAREQRDPITGTTELDYW	IGHV1-3	IGHD1-7	IGHJ4	10	24	38	43
1	1.7307026652821047E-4	TGTGCGAGAGAGCAGAGGGATCACATAACTGGAACTACGGAACTTGACTACTGG	CAREQRDHITGTTELDYW	IGHV4-39	IGHD1-7	IGHJ4	8	24	38	43
1	1.7307026652821047E-4	TGTGCGAGAGAGGAGGGCAGGACCTGGTTCTTAGGTGGTGCTCTTGACATCTGG	CAREEGRTWFLGGALDIW	IGHV3-23	IGHD3-9	IGHJ3	10	23	32	38
1	1.7307026652821047E-4	TGTGCGAGAGAAGGGGGGTTTGTAGTAGTACCAGCTGCTACCTTTGACTACTGG	CAREGGFVVVPAATFDYW	IGHV1-46	IGHD2-2	IGHJ4	10	19	39	41
1	1.7307026652821047E-4	TGTGCGAGAATCCGGGGGGATCCGGGGGCAGCAGCCGGCCACTTTGACTCCTGG	CARIRGDPGAAAGHFDSW	IGHV4-39	IGHD6-13	IGHJ4	8	27	34	40
1	1.7307026652821047E-4	TGTGCGAGAATGTCCCCCCCACGATATTTTGACTGGACTTACCTTGACATCTGG	CARMSPPRYFDWTYLDIW	IGHV4-28	IGHD3-9	IGHJ4	9	20	35	39
1	1.7307026652821047E-4	TGTGCGAGAATGCCATTCGCGTATGGCAGTGGCTGGTACTACGTCGACTACTGG	CARMPFAYGSGWYYVDYW	IGHV3-11	IGHD6-19	IGHJ4	8	20	34	35
1	1.7307026652821047E-4	TGTGCGAGAATAGAGGGGGTGGTGGCTGTCCCCGGGGGGTACTTTGACTACTGG	CARIEGVVAVPGGYFDYW	IGHV3-30	IGHD2-15	IGHJ4	8	17	27	39
1	1.7307026652821047E-4	TGTGCGAGAACTTCCTGGGTGTTCCACTCAACTCCGTCCCCGTTTGACTACTGG	CARTSWVFHSTPSPFDYW	IGHV4-28	IGHD4-23	IGHJ4	9	29	35	42
1	1.7307026652821047E-4	TGTGCGAGAACTTCCTGGGTGTTCCACTCAACTCCGTCCCCGTTTGACTACTGG	CARTSWVFHSTPSPFDYW	IGHV5-10-1	IGHD4-23	IGHJ4	8	29	35	42
1	1.7307026652821047E-4	TGTGCGAGAACAAGGATTACTATGATAGTAGTGGTCGATGCTTTTGATATCTGG	CARTRITMIVVVDAFDIW	IGHV4-31	IGHD3-22	IGHJ3	8	15	34	36
1	1.7307026652821047E-4	TGTGCGAGAAGGGGGGATGACTACGGTGACTACTACTACTACATGGACGTCTGG	CARRGDDYGDYYYYMDVW	IGHV3-64	IGHD4-17	IGHJ6	8	16	27	28
1	1.7307026652821047E-4	TGTGCGAGAAACTCATTGGGGATTTTTGGAGTGGTCCGTCAATTCGACCCCTGG	CARNSLGIFGVVRQFDPW	IGHV4-28	IGHD3-3	IGHJ5	10	20	34	42
1	1.7307026652821047E-4	TGTGCGAAGGTTCGTTATTATTATCGTGGTGGTTATTCGGAATCGGACTACTGG	CAKVRYYYRGGYSESDYW	IGHV3-23	IGHD3-22	IGHJ4	7	14	36	45
1	1.7307026652821047E-4	TGTGCGAAAGTTCGTTACTATGATAATAGTGGATATTCGGAATCGGACTGGTGG	CAKVRYYDNSGYSESDWW	IGHV3-23	IGHD3-22	IGHJ4	9	14	36	51
1	1.7307026652821047E-4	TGTGCGAAAGTACGTTACTATTATAATAGTGGTTATTCGGAATCGGACTGCTGG	CAKVRYYYNSGYSESDCW	IGHV3-23	IGHD3-22	IGHJ4	9	14	36	45
1	1.7307026652821047E-4	TGTGCGAAAGATTTGTACTATGATAATAGTGGTTATTTCTACCTTGAATCCTGG	CAKDLYYDNSGYFYLESW	IGHV1-18	IGHD3-22	IGHJ4	11	15	36	38
1	1.7307026652821047E-4	TGTGCGAAAGACTGGGTTTCGGATTTTGGAGTGGTTCAGAACCCTGACTACTGG	CAKDWVSDFGVVQNPDYW	IGHV3-23	IGHD3-3	IGHJ4	10	23	35	44
1	1.7307026652821047E-4	TGTGCGAAAATGAAGGGGATAAGCAGTTGGTCATATTATTCCATGGACGTCTGG	CAKMKGISSWSYYSMDVW	IGHV3-23	IGHD2-2	IGHJ6	8	21	30	41
1	1.7307026652821047E-4	TGTGCGAAAAATAAAGGTTCGGGGAGTCGCGCAAATTACTACATGGACGTCTGG	CAKNKGSGSRANYYMDVW	IGHV3-23	IGHD3-10	IGHJ6	8	15	26	36
1	1.7307026652821047E-4	TGTGCACGGACCCCCAGTTGTCATAGTAATTACCTTGGCTATTTTGACTACTGG	CARTPSCHSNYLGYFDYW	IGHV2-26	IGHD3-22	IGHJ4	9	20	29	38
1	1.7307026652821047E-4	TGTGCACACAGACCGTATAGCAGCAGCTGGGACGGCGGGTTGTTTGACTACTGG	CAHRPYSSSWDGGLFDYW	IGHV2-5	IGHD6-13	IGHJ4	12	14	33	42
1	1.7307026652821047E-4	TGTGCAACCCATCTCGATAGCAGTGGCTGGTACCGAAACTACTTTGACTACTGG	CATHLDSSGWYRNYFDYW	IGHV3-13	IGHD6-19	IGHJ4	6	16	32	37
1	1.7307026652821047E-4	TGTGCAACAGCGGCATATGATAGTAGTGGTTATTATTATGGGATAGACGTCTGG	CATAAYDSSGYYYGIDVW	IGHV1-69-2	IGHD3-22	IGHJ6	9	15	34	45
1	1.7307026652821047E-4	TGTGCAACAGGAATTACTATGGTTCGGGGAGTTGTAAGCTGGTTCGACCCCTGG	CATGITMVRGVVSWFDPW	IGHV1-24	IGHD3-10	IGHJ5	9	12	28	29
1	1.7307026652821047E-4	TGTGCAACAATCCCCTTGGTAGCTGTTCCTGGTTACAACTGGTTCGACCCCTGG	CATIPLVAVPGYNWFDPW	IGHV1-24	IGHD2-15	IGHJ5	8	16	24	33
1	1.7307026652821047E-4	TGTGCAAGAGGCGGTCTTACAATTTTTGGAGTGGTTACCCAATTTGACTACTGG	CARGGLTIFGVVTQFDYW	IGHV4-34	IGHD3-3	IGHJ4	11	16	36	42
1	1.7307026652821047E-4	TGTGCAAGAGGCGGTCTTACAATTTTTGGAGTGGTTACCCAATTTGACTACTGG	CARGGLTIFGVVTQFDYW	IGHV3-13	IGHD3-3	IGHJ4	9	16	36	42
1	1.7307026652821047E-4	TGTGCAAGAGATCGTGTTACGATTTTTGGAGTGGTTGGGTGGTTCGACCCCTGG	CARDRVTIFGVVGWFDPW	IGHV3-13	IGHD3-3	IGHJ5	12	16	35	39
1	1.7307026652821047E-4	TGTGCAAGAGAGCAGAGGGATCCCATAACTGGAACTACGGAACTTGACTACTGG	CAREQRDPITGTTELDYW	IGHV3-13	IGHD1-7	IGHJ4	10	24	38	43
1	1.7307026652821047E-4	TGTGCAAAAGCACGTGGCTATGATTTGACAGCGGCTGGTAATTTTGACTATTGG	CAKARGYDLTAAGNFDYW	IGHV3-43	IGHD5-12	IGHJ4	9	13	24	42
1	1.7307026652821047E-4	TGTGCAAAAGGGTTCGTGGCATGGTTCGGGGAAATATACTACTTTGACTACTGG	CAKGFVAWFGEIYYFDYW	IGHV1-24	IGHD3-10	IGHJ4	6	20	31	36
1	1.7307026652821047E-4	TGTGCAAAAGGGTTCGTGGCATGGTTCGGGAAAATATACTACTTTGACTACTGG	CAKGFVAWFGKIYYFDYW	IGHV1-24	IGHD3-10	IGHJ4	6	20	29	36
1	1.7307026652821047E-4	TGTGCAAAAGATCGCAGCAGTGGCTGGTACTGGCACTGGTACTTCGATCTCTGG	CAKDRSSGWYWHWYFDLW	IGHV3-9	IGHD6-19	IGHJ2	11	15	29	34
1	1.7307026652821047E-4	TGTGCAAAAAGTTTTGGGCACCGGGCAGGTGCCGCGTACTACTTTGACTACTGG	CAKSFGHRAGAAYYFDYW	IGHV3-43	IGHD3-16	IGHJ4	8	12	17	35
1	1.7307026652821047E-4	TGTACGAGAGAGAGGTGGCGTCCAATTATTACTCAAGATGCTTTTGATATTTGG	CTRERWRPIITQDAFDIW	IGHV3-11	IGHD3-22	IGHJ3	10	25	31	32
1	1.7307026652821047E-4	TGTACGAGAGAGAGGTGGCGTCCAATTATTACTCAAGATGCTTTTGATATTTGG	CTRERWRPIITQDAFDIW	IGHV4-31	IGHD3-22	IGHJ3	10	25	31	32
1	1.7307026652821047E-4	TGTACAAGACGAGATCGGGGAGACGGCACGAGCTTCTTCTACATGGACGTCTGG	CTRRDRGDGTSFFYMDVW	IGHV3-21	IGHD3-10	IGHJ6	2	14	21	38
1	1.7307026652821047E-4	TGTACAAGACGAGATCGGGGAGACGGCACGAGCTTCTTCTACATGGACGTCTGG	CTRRDRGDGTSFFYMDVW	IGHV3-13	IGHD3-10	IGHJ6	8	14	21	38
1	1.7307026652821047E-4	TGCGCGAGAGACTACGTTAATCGAGATCATTACTACTATTACATGAATGTCTGG	CARDYVNRDHYYYYMNVW	IGHV7-81	IGHD4-17	IGHJ6	8	9	16	30
1	1.7307026652821047E-4	TGCGCACACAGGGGGCCCGTCTATAACAATGCCTGGCCGGAGTTTGACTACTGG	CAHRGPVYNNAWPEFDYW	IGHV2-5	IGHD1-7	IGHJ4	10	21	26	42
1	1.7307026652821047E-4	TGTGTGAGAGACGGCCACTCGGGGGGGTTATCCCTCTGGCTGGACGTCTGG	CVRDGHSGGLSLWLDVW	IGHV3-52	IGHD3-16	IGHJ6	9	20	31	40
1	1.7307026652821047E-4	TGTGTGAAAGATTTCCGCGCTGGCTACAATTGGGACTACTTTGACTCCTGG	CVKDFRAGYNWDYFDSW	IGHV3-30	IGHD5-24	IGHJ4	11	20	30	34
1	1.7307026652821047E-4	TGTGTAAAGGGCGACTCTATGATAATTCCGGGGGGTGGGCTTGACTATTGG	CVKGDSMIIPGGGLDYW	IGHV3-9	IGHD3-22	IGHJ4	7	16	23	40
1	1.7307026652821047E-4	TGTGCGCGAATAGTGACAGTCTTAAACTACTACTACCACATGGACTTCTGG	CARIVTVLNYYYHMDFW	IGHV4-28	IGHD2-15	IGHJ6	9	10	14	25
1	1.7307026652821047E-4	TGTGCGACAGCACTCCTGGAACGAGGAATACAACTTTGGCTTGACTACTGG	CATALLERGIQLWLDYW	IGHV1-46	IGHD1-1	IGHJ4	6	15	23	40
1	1.7307026652821047E-4	TGTGCGACAGCACTCCTGGAACGAGGAATACAACTTTGGCTTGACTACTGG	CATALLERGIQLWLDYW	IGHV4-31	IGHD1-1	IGHJ4	6	15	23	40
1	1.7307026652821047E-4	TGTGCGAGTTGGGGGCCTGAACTGGTGGTGACTGACTACTTTGACTACTGG	CASWGPELVVTDYFDYW	IGHV3-33	IGHD2-21	IGHJ4	7	22	33	34
1	1.7307026652821047E-4	TGTGCGAGTCAATTGGGTCAGCAGTGGCTGGTCATGATCTTTGACTACTGG	CASQLGQQWLVMIFDYW	IGHV4-4	IGHD6-19	IGHJ4	7	19	31	38
1	1.7307026652821047E-4	TGTGCGAGTGGAGTTGGGGTGGTGACTGCTATCCCCAGGTTTCCTAGTTGG	CASGVGVVTAIPRFPSW	IGHV4-31	IGHD2-21	IGHJ4	7	13	31	48
1	1.7307026652821047E-4	TGTGCGAGTGGAGCTGTGGATACAGCTTTGGGCCTGCCGCTTGACTACTGG	CASGAVDTALGLPLDYW	IGHV4-4	IGHD5-18	IGHJ4	7	15	30	40
1	1.7307026652821047E-4	TGTGCGAGTGAACAGATTTTGGAGCTCTACTACTACTACATGGACGTCTGG	CASEQILELYYYYMDVW	IGHV1-46	IGHD3-3	IGHJ6	7	16	23	26
1	1.7307026652821047E-4	TGTGCGAGGCAACGTACCAGCTGCTGCTATACGTACTACTTTGACTACTGG	CARQRTSCCYTYYFDYW	IGHV3-11	IGHD6-13	IGHJ4	7	11	31	32
1	1.7307026652821047E-4	TGTGCGAGGGCCCCTGGCCAACTGGGGTCTACTTATTACTTTGACTACTGG	CARAPGQLGSTYYFDYW	IGHV1-46	IGHD7-27	IGHJ4	7	19	26	36
1	1.7307026652821047E-4	TGTGCGAGGGGGATCTATATTGTGGTGGTGACTGCTCCCTTTGACTACTGG	CARGIYIVVVTAPFDYW	IGHV3-33	IGHD2-21	IGHJ4	7	16	35	38
1	1.7307026652821047E-4	TGTGCGAGGGATTTCAGCGGTGACACGGTCCGTCCCTTTTTTGACTACTGG	CARDFSGDTVRPFFDYW	IGHV1-18	IGHD4-17	IGHJ4	11	17	23	39
1	1.7307026652821047E-4	TGTGCGAGGACTGGATACAGCTATGGTCAGAACTACTACTGTGACTACTGG	CARTGYSYGQNYYCDYW	IGHV4-4	IGHD5-18	IGHJ4	7	11	26	33
1	1.7307026652821047E-4	TGTGCGAGGACCCCCGGTAGTAGTGGTGGTAGCTGGCCCTTTGACTACTGG	CARTPGSSGGSWPFDYW	IGHV3-30	IGHD2-15	IGHJ4	7	19	34	38
1	1.7307026652821047E-4	TGTGCGAGGAAGGGCTATGGTTCGGGGAACGCTGACGCTTTTGATCTCTGG	CARKGYGSGNADAFDLW	IGHV3-48	IGHD3-10	IGHJ3	7	14	27	32
1	1.7307026652821047E-4	TGTGCGAGACTTCCAAATATGGAGGATGGTAGTGGTTCCTTTGACCTCTGG	CARLPNMEDGSGSFDLW	IGHV7-81	IGHD3-22	IGHJ4	8	24	36	38
1	1.7307026652821047E-4	TGTGCGAGACTTGTTGGGGTGAACTACGGTGACTACTCTTTTGACTACTGG	CARLVGVNYGDYSFDYW	IGHV4-39	IGHD4-17	IGHJ4	13	22	35	39
1	1.7307026652821047E-4	TGTGCGAGACTCCAAATAGTGGCTACGATATTCCGCTGGTTCGACCCCTGG	CARLQIVATIFRWFDPW	IGHV4-39	IGHD5-12	IGHJ5	9	15	28	35
1	1.7307026652821047E-4	TGTGCGAGACATGCTTGGCAGCAGCTGGGGGTCACCCCATTAGTCTACTGG	CARHAWQQLGVTPLVYW	IGHV4-39	IGHD6-13	IGHJ4	12	17	27	44
1	1.7307026652821047E-4	TGTGCGAGACATAGTCGGTGGATAGTAGCGATTCTCCACCTTGACTACTGG	CARHSRWIVAILHLDYW	IGHV4-39	IGHD3-22	IGHJ4	11	20	27	40
1	1.7307026652821047E-4	TGTGCGAGAGTTAATTACAGATATTACTACTACTACTACATGGACGTCTGG	CARVNYRYYYYYYMDVW	IGHV4-34	IGHD5-24	IGHJ6	9	12	17	24
1	1.7307026652821047E-4	TGTGCGAGAGTCTTCGGATGTGGTGGTAGCTGCTACGCAATTGACTACTGG	CARVFGCGGSCYAIDYW	IGHV3-7	IGHD2-15	IGHJ4	9	19	35	40
1	1.7307026652821047E-4	TGTGCGAGAGTCCGGGATGGCAGCACCTGGACGAGGGCTTATGATATCTGG	CARVRDGSTWTRAYDIW	IGHV4-34	IGHD6-13	IGHJ3	9	11	29	36
1	1.7307026652821047E-4	TGTGCGAGAGTGGGTTGGGGCTACGGTGACTTGAATGTTTTTGATATCTGG	CARVGWGYGDLNVFDIW	IGHV1-2	IGHD4-17	IGHJ3	9	20	30	34
1	1.7307026652821047E-4	TGTGCGAGAGCCTCAGATCCCTTAGCGGCTGTCACTTCCTTTGACTACTGG	CARASDPLAAVTSFDYW	IGHV5-10-1	IGHD6-25	IGHJ4	8	23	29	38
1	1.7307026652821047E-4	TGTGCGAGAGCCTATGGCCTCTGGTACTACTACTACTACATGGACGTCTGG	CARAYGLWYYYYYMDVW	IGHV3-30	IGHD3-10	IGHJ6	9	11	16	24
1	1.7307026652821047E-4	TGTGCGAGAGCAGGTGTAGTACCAGCTGGCCCCCTTGCTTTTGATATCTGG	CARAGVVPAGPLAFDIW	IGHV4-34	IGHD2-2	IGHJ3	9	15	27	35
1	1.7307026652821047E-4	TGTGCGAGAGGTGTCGGCTGGAGGTTCTTGTCTTACTACATGGACCTCTGG	CARGVGWRFLSYYMDLW	IGHV4-59	IGHD6-19	IGHJ6	9	15	20	33
1	1.7307026652821047E-4	TGTGCGAGAGGTATTTCAGCGGCTTCGGGGTTCGACGGCTTCGACCCCTGG	CARGISAASGFDGFDPW	IGHV3-33	IGHD6-25	IGHJ5	9	16	23	39
1	1.7307026652821047E-4	TGTGCGAGAGGGCCGGGCAGCAACTTTGTTCAATACTATTTTGACTACTGG	CARGPGSNFVQYYFDYW	IGHV3-11	IGHD6-13	IGHJ4	9	16	21	33
1	1.7307026652821047E-4	TGTGCGAGAGGGACAAGCAGTGGCTGGTCCTCGAACTGGTTCGACCCCTGG	CARGTSSGWSSNWFDPW	IGHV3-21	IGHD6-19	IGHJ5	9	15	27	33
1	1.7307026652821047E-4	TGTGCGAGAGGAGGCTTCGGGAGCAACTCCCGGGGGTCCCTTGAGTACTGG	CARGGFGSNSRGSLEYW	IGHV1-8	IGHD3-10	IGHJ4	10	24	30	40
1	1.7307026652821047E-4	TGTGCGAGAGATTTCAGCGGTGACACGGTCCGTCCCTTTTTTGACTACTGG	CARDFSGDTVRPFFDYW	IGHV4-31	IGHD4-17	IGHJ4	11	17	23	39
1	1.7307026652821047E-4	TGTGCGAGAGATTTAGTAGCTGCTAGCTACTACTACTACATGGACGTCTGG	CARDLVAASYYYYMDVW	IGHV3-33	IGHD2-15	IGHJ6	11	15	24	26
1	1.7307026652821047E-4	TGTGCGAGAGATTATTTTAAGAATAACGATCTTTCCTACATGGACGTCTGG	CARDYFKNNDLSYMDVW	IGHV4-31	IGHD3-16	IGHJ6	11	22	29	35
1	1.7307026652821047E-4	TGTGCGAGAGATCCCCGTCTCCAAGACTACGTTTTAGCTTTTGATATCTGG	CARDPRLQDYVLAFDIW	IGHV3-11	IGHD4-17	IGHJ3	12	24	31	36
1	1.7307026652821047E-4	TGTGCGAGAGATCCGGTATATGATAGTAGTGGTTATGCGGCTGACTACTGG	CARDPVYDSSGYAADYW	IGHV4-31	IGHD3-22	IGHJ4	12	18	35	41
1	1.7307026652821047E-4	TGTGCGAGAGATCCGGGTTATGGTGGATACTACTCCCCCTTTGACTACTGG	CARDPGYGGYYSPFDYW	IGHV3-23	IGHD5-18	IGHJ4	12	22	29	38
1	1.7307026652821047E-4	TGTGCGAGAGATCCGGGTTATGGTGGATACTACTCCCCCTTTGACTACTGG	CARDPGYGGYYSPFDYW	IGHV3-30	IGHD5-18	IGHJ4	12	22	29	38
1	1.7307026652821047E-4	TGTGCGAGAGATCCGGGTTATGGTGGATACTACTCCCCCTTTGACTACTGG	CARDPGYGGYYSPFDYW	IGHV3-66	IGHD5-18	IGHJ4	12	22	29	38
1	1.7307026652821047E-4	TGTGCGAGAGATCCGGGATCCATTTATGGACTATACTACTTTGACTACTGG	CARDPGSIYGLYYFDYW	IGHV3-48	IGHD7-27	IGHJ4	12	14	20	33
1	1.7307026652821047E-4	TGTGCGAGAGATCGTGACGCAGTTGGGGTCATGGGAAAATTTCACTCCTGG	CARDRDAVGVMGKFHSW	IGHV4-31	IGHD4-11	IGHJ4	12	27	32	39
1	1.7307026652821047E-4	TGTGCGAGAGATCGCGATAGTAGTGGTTACAAAGATGCTTTTGATATCTGG	CARDRDSSGYKDAFDIW	IGHV3-30	IGHD3-22	IGHJ3	12	15	28	33
1	1.7307026652821047E-4	TGTGCGAGAGATCGCGATAGTAGTGGTTACAAAGATGCTTTTGATATCTGG	CARDRDSSGYKDAFDIW	IGHV3-21	IGHD3-22	IGHJ3	12	15	28	33
1	1.7307026652821047E-4	TGTGCGAGAGATCAGGTCAGCAGTGGCTGGTACTACTACTTTGACTACTGG	CARDQVSSGWYYYFDYW	IGHV4-31	IGHD6-19	IGHJ4	12	18	28	29
1	1.7307026652821047E-4	TGTGCGAGAGATCAGGGACTTGTGGGGGCTAAAAATTGGTTCGACCCCTGG	CARDQGLVGAKNWFDPW	IGHV5-10-1	IGHD1-26	IGHJ5	8	21	30	36
1	1.7307026652821047E-4	TGTGCGAGAGATGGACGCGGTGCCTACGGGGGGGGTGCCTTTGATATCTGG	CARDGRGAYGGGAFDIW	IGHV3-11	IGHD4-17	IGHJ3	11	17	27	35
1	1.7307026652821047E-4	TGTGCGAGAGATACGCTCGGGGGCCATGATAATAGTGGTTATCTAGACTGG	CARDTLGGHDNSGYLDW	IGHV3-11	IGHD3-22	IGHJ4	11	25	41	46
1	1.7307026652821047E-4	TGTGCGAGAGATAGTGGGTTAGCGGGAGCCACCTTACTCTTTGACTCCTGG	CARDSGLAGATLLFDSW	IGHV4-59	IGHD1-26	IGHJ4	11	19	28	38
1	1.7307026652821047E-4	TGTGCGAGAGATAGGTGGTTCGGGGACCCAACCTCAGACTTTGACTACTGG	CARDRWFGDPTSDFDYW	IGHV3-21	IGHD3-10	IGHJ4	11	15	25	37
1	1.7307026652821047E-4	TGTGCGAGAGACTGGGATCATCTTATCTACTACTACTACATGGACGTCTGG	CARDWDHLIYYYYMDVW	IGHV4-31	IGHD7-27	IGHJ6	10	13	18	26
1	1.7307026652821047E-4	TGTGCGAGAGACTATGATGATTACTACTACTACTACTACATGGACGTCTGG	CARDYDDYYYYYYMDVW	IGHV3-30	IGHD3-22	IGHJ6	10	11	17	19
1	1.7307026652821047E-4	TGTGCGAGAGACCGCTGGGGATACAGTTATGGTTATGCTTTTGATATCTGG	CARDRWGYSYGYAFDIW	IGHV4-4	IGHD5-18	IGHJ3	10	18	33	34
1	1.7307026652821047E-4	TGTGCGAGAGACGATAGTAGTGGTTATTACTACCGTCTCTTTAGTTACTGG	CARDDSSGYYYRLFSYW	IGHV3-33	IGHD3-22	IGHJ4	10	12	32	45
1	1.7307026652821047E-4	TGTGCGAGAGAGGGGGGTTATGGTTCGGGGAATCCCGGGATGGACGTCTGG	CAREGGYGSGNPGMDVW	IGHV3-33	IGHD3-10	IGHJ6	10	18	30	39
1	1.7307026652821047E-4	TGTGCGAGAGAGGACGGTGGTCAGTCTATGTGGAAGGAGTTTGACTCGTGG	CAREDGGQSMWKEFDSW	IGHV4-39	IGHD4-23	IGHJ4	8	13	20	39
1	1.7307026652821047E-4	TGTGCGAGAGAGGACGGTGGTAACTCTGTGTGGAAGGAGTTTGACTACTGG	CAREDGGNSVWKEFDYW	IGHV1-18	IGHD4-23	IGHJ4	10	13	25	39
1	1.7307026652821047E-4	TGTGCGAGAGAAGATGTAGTGGTGGTAGCTGCTACTTACTTTGACTACTGG	CAREDVVVVAATYFDYW	IGHV1-18	IGHD2-15	IGHJ4	10	14	35	36
1	1.7307026652821047E-4	TGTGCGAGAGAAACTAGCAGCAGCTGGTCCCAACTTTACTTTGACTACTGG	CARETSSSWSQLYFDYW	IGHV3-30	IGHD6-13	IGHJ4	10	14	27	36
1	1.7307026652821047E-4	TGTGCGAGAACCACTGGGCAGCAGCTGGTACTGGACTGGTTCGACCCCTGG	CARTTGQQLVLDWFDPW	IGHV3-11	IGHD6-13	IGHJ5	8	17	30	34
1	1.7307026652821047E-4	TGTGCGAGAACGGGGATAGTAGTGATTAGTGAGGCGTGGTTCGACCCCTGG	CARTGIVVISEAWFDPW	IGHV4-39	IGHD3-22	IGHJ5	8	14	27	36
1	1.7307026652821047E-4	TGTGCGAAGTCCGGATTCGGCTACGGATTAAAGACGCCCATTGACTACTGG	CAKSGFGYGLKTPIDYW	IGHV7-34-1	IGHD6-25	IGHJ4	9	17	24	40
1	1.7307026652821047E-4	TGTGCGAAAGATCTCTTTCTTGGTTCGGGGACCAACATATTTCAACACTGG	CAKDLFLGSGTNIFQHW	IGHV3-62	IGHD3-10	IGHJ1	13	20	30	45
1	1.7307026652821047E-4	TGTGCACGGGCCTTCCGCTTTAACTGGAACCGCGATGCTTTTGATATCTGG	CARAFRFNWNRDAFDIW	IGHV2-26	IGHD1-20	IGHJ3	8	20	29	33
1	1.7307026652821047E-4	TGTGCACACACGGGGGTACCAGCCCCTTACTACTACTACATGGACGTCTGG	CAHTGVPAPYYYYMDVW	IGHV2-5	IGHD6-19	IGHJ6	9	15	23	27
1	1.7307026652821047E-4	TGTGCACACAGACAAATAGCAGCAGCTGACGGGGCCTACTTCCAGCACTGG	CAHRQIAAADGAYFQHW	IGHV2-5	IGHD6-13	IGHJ1	12	15	27	36
1	1.7307026652821047E-4	TGTGCAACAGGCCCCGCCATTCCGGGAGCCCCCAGGTGGTTCGACCCCTGG	CATGPAIPGAPRWFDPW	IGHV1-24	IGHD2-21	IGHJ5	9	18	24	36
1	1.7307026652821047E-4	TGTGCAAGAGCGGGATATTGTACTAATGGTGTATGCTATTTTGACTACTGG	CARAGYCTNGVCYFDYW	IGHV3-74	IGHD2-8	IGHJ4	9	12	34	35
1	1.7307026652821047E-4	TGTGGAGCGCTATGGTTCGGGGACCACCATAGGGCCTTCATGGACGTCTGG	CGALWFGDHHRAFMDVW	IGHV2-26	IGHD3-10	IGHJ6	3	9	22	38
1	1.7307026652821047E-4	TGTACTAGACACCTCAGGGACGGTACTGGTTATTTCAACTTTGACTCTTGG	CTRHLRDGTGYFNFDSW	IGHV3-73	IGHD3-9	IGHJ4	10	24	33	37
1	1.7307026652821047E-4	TGTACCCCGCTCACTCTCATAACAGTGGGAGACAGGTGGTTCGACCCCTGG	CTPLTLITVGDRWFDPW	IGHV1-18	IGHD1-26	IGHJ5	2	23	30	36
1	1.7307026652821047E-4	TGTACCACAAAGTTGGTGGGTTACTATGATAGTGGTGGTTATTCTGACTGG	CTTKLVGYYDSGGYSDW	IGHV3-15	IGHD3-22	IGHJ4	8	20	42	46
1	1.7307026652821047E-4	TGTACGAGAGAACCGGGGAATCACGGTGATCCTAATTGGTTCGACCCCTGG	CTREPGNHGDPNWFDPW	IGHV3-47	IGHD4-17	IGHJ5	10	22	28	36
1	1.7307026652821047E-4	TGTACAAGAGATCGATGTAGTGGTGGTAGCTGCTCGGACATGGACGTCTGG	CTRDRCSGGSCSDMDVW	IGHV3-13	IGHD2-15	IGHJ6	12	15	33	37
1	1.7307026652821047E-4	TGTACAAAAGATCGATGTAGCGGTGGTACGTGTTCGGACATGGACGTCTGG	CTKDRCSGGTCSDMDVW	IGHV3-23	IGHD2-15	IGHJ6	12	15	27	37
1	1.7307026652821047E-4	TGCGCGATTGGCGGCACAGACATGACTACAGTTACTGACTTTGACTTCTGG	CAIGGTDMTTVTDFDFW	IGHV1-46	IGHD4-11	IGHJ4	6	20	35	37
1	1.7307026652821047E-4	TGCGCGAGACGCTCCTATTGTGGTGCTGACTGCCATGCTCTTGATATCTGG	CARRSYCGADCHALDIW	IGHV5-10-1	IGHD2-21	IGHJ3	9	15	32	34
1	1.7307026652821047E-4	TGTGCTAGCCTCTGGGAGTATTACTATGATACTGACTTTGACTACTGG	CASLWEYYYDTDFDYW	IGHV3-21	IGHD3-22	IGHJ4	4	17	30	34
1	1.7307026652821047E-4	TGTGCGCGGCATGTAGACTTCGGGGAGTTACAAATGTTAGACCAGTGG	CARHVDFGELQMLDQW	IGHV3-11	IGHD3-10	IGHJ5	5	18	29	35
1	1.7307026652821047E-4	TGTGCGGCCATGGGGAAAATCGGCGGTTTTGATGCTTTTGATCTCTGG	CAAMGKIGGFDAFDLW	IGHV4-39	IGHD3-3	IGHJ3	5	15	21	29
1	1.7307026652821047E-4	TGTGCGGAAGAAACCCCCGACCCCGATAGTAGTTACTTTGACTACTGG	CAEETPDPDSSYFDYW	IGHV3-23	IGHD3-22	IGHJ4	10	24	32	33
1	1.7307026652821047E-4	TGTGCGACCGGCTTGGATACAGCTATGACCTTCCTCCTTGAATACTGG	CATGLDTAMTFLLEYW	IGHV4-31	IGHD5-18	IGHJ4	6	13	26	37
1	1.7307026652821047E-4	TGTGCGACCGGGAGCAACGGATACAGCTATGGGTCGGAGGACTCCTGG	CATGSNGYSYGSEDSW	IGHV1-67	IGHD5-18	IGHJ4	3	18	31	39
1	1.7307026652821047E-4	TGTGCGAGCTATACTGTATCCGATTACGGTGACTTCTCTTGCTACTGG	CASYTVSDYGDFSCYW	IGHV3-64	IGHD4-17	IGHJ4	7	24	33	41
1	1.7307026652821047E-4	TGTGCGAGCGGCCCGCACGGCTACTACTACTACTACATGGACGTCTGG	CASGPHGYYYYYMDVW	IGHV3-21	.	IGHJ6	7	-1	-1	20
1	1.7307026652821047E-4	TGTGCGAGCGGGGGTGATTACTATGATAGTAGCCTTGCTGGCTACTGG	CASGGDYYDSSLAGYW	IGHV3-30	IGHD3-22	IGHJ4	7	16	31	41
1	1.7307026652821047E-4	TGTGCGAGGCAGGGTTGGGGGAATTATCGTTATACTATTGACTACTGG	CARQGWGNYRYTIDYW	IGHV4-59	IGHD3-16	IGHJ4	7	14	34	37
1	1.7307026652821047E-4	TGTGCGAGGGTCGAGGACGTGGATATAGTGTCTACTTTTGGCTATTGG	CARVEDVDIVSTFGYW	IGHV5-10-1	IGHD5-12	IGHJ4	7	16	34	36
1	1.7307026652821047E-4	TGTGCGAGGGATATGGACGTCCCCCTACATGATGCGCTTGATATATGG	CARDMDVPLHDALDIW	IGHV3-23	IGHD1-20	IGHJ3	6	15	20	27
1	1.7307026652821047E-4	TGTGCGAGGGACGAGTGGGACCCCACTACTGCTGACGGCGGGGACTGG	CARDEWDPTTADGGDW	IGHV1-2	IGHD3-22	IGHJ4	7	22	29	43
1	1.7307026652821047E-4	TGTGCGAGGGAGCGTAGAGATGGCTACAACGGCCCCTTTGACTACTGG	CARERRDGYNGPFDYW	IGHV4-31	IGHD5-24	IGHJ4	7	12	28	35
1	1.7307026652821047E-4	TGTGCGAGGACGTATAGTGGGAGCTACTTGAACTACTTTGACTACTGG	CARTYSGSYLNYFDYW	IGHV3-30	IGHD1-26	IGHJ4	7	11	27	31
1	1.7307026652821047E-4	TGTGCGAGATCTTCGGGGACTTATTGGACTGATGCTTTTGATATCTGG	CARSSGTYWTDAFDIW	IGHV1-18	IGHD3-10	IGHJ3	8	11	24	29
1	1.7307026652821047E-4	TGTGCGAGATCGTCAAGTGGGGATCACAACTGGTACTTCGATCCTTGG	CARSSSGDHNWYFDPW	IGHV3-21	IGHD7-27	IGHJ2	8	17	24	28
1	1.7307026652821047E-4	TGTGCGAGACCTGGTTCGGGGAGTTATTTTGGGTGGTTCGACCCCTGG	CARPGSGSYFGWFDPW	IGHV3-30	IGHD3-10	IGHJ5	8	11	27	33
1	1.7307026652821047E-4	TGTGCGAGACCTGGTTCGGGGAGTTATTTTGGGTGGTTCGACCCCTGG	CARPGSGSYFGWFDPW	IGHV3-33	IGHD3-10	IGHJ5	8	11	27	33
1	1.7307026652821047E-4	TGTGCGAGACCCTTTACCGGATACACCTATGGTTGGTATCACTACTGG	CARPFTGYTYGWYHYW	IGHV4-4	IGHD5-18	IGHJ4	8	18	33	40
1	1.7307026652821047E-4	TGTGCGAGACCGTATAGTGGGACCTACGCCGCCTACTTTGACTACTGG	CARPYSGTYAAYFDYW	IGHV3-30	IGHD1-26	IGHJ4	8	11	26	32
1	1.7307026652821047E-4	TGTGCGAGACCGTATAGTGGGACCTACGCCGCCTACTTTGACTACTGG	CARPYSGTYAAYFDYW	IGHV3-33	IGHD1-26	IGHJ4	8	11	26	32
1	1.7307026652821047E-4	TGTGCGAGACCGTATAGTGGGACCTACGCCGCCTACTTTGACTACTGG	CARPYSGTYAAYFDYW	IGHV4-39	IGHD1-26	IGHJ4	9	11	26	32
1	1.7307026652821047E-4	TGTGCGAGACCGGTCGGTAGTAGAGGTTATCCAACTCTTGACTACTGG	CARPVGSRGYPTLDYW	IGHV4-39	IGHD3-22	IGHJ4	9	17	29	37
1	1.7307026652821047E-4	TGTGCGAGACCGGGAAACTGGAACTACCGGTACTACATGGACGTCTGG	CARPGNWNYRYYMDVW	IGHV1-69	IGHD1-7	IGHJ6	8	15	26	30
1	1.7307026652821047E-4	TGTGCGAGACCGAGGAGTGGGAGCTACCTGAACTGGTTCGACCCCTGG	CARPRSGSYLNWFDPW	IGHV4-39	IGHD1-26	IGHJ5	9	15	26	30
1	1.7307026652821047E-4	TGTGCGAGACATCCCCTGGCAGTAGTACCAGCCCTCTTTGACCACTGG	CARHPLAVVPALFDHW	IGHV4-39	IGHD2-2	IGHJ4	11	20	31	35
1	1.7307026652821047E-4	TGTGCGAGACACCGTGATATAGCAGTGGCTGGAACCTTTGACTACTGG	CARHRDIAVAGTFDYW	IGHV4-4	IGHD6-19	IGHJ4	8	17	31	35
1	1.7307026652821047E-4	TGTGCGAGAGTCAATTTTTGGAGTGGTAACAAGGGGGTTGACTACTGG	CARVNFWSGNKGVDYW	IGHV4-34	IGHD3-3	IGHJ4	9	13	26	37
1	1.7307026652821047E-4	TGTGCGAGAGTGGAGGCTACGGTGACTCTCGGAACTTTTGACTACTGG	CARVEATVTLGTFDYW	IGHV4-34	IGHD4-17	IGHJ4	9	16	26	36
1	1.7307026652821047E-4	TGTGCGAGAGCCTATAGTGGGAGCTACTGGCACTACTTTGACTACTGG	CARAYSGSYWHYFDYW	IGHV3-64	IGHD1-26	IGHJ4	9	12	27	31
1	1.7307026652821047E-4	TGTGCGAGAGCCTATAGTGGGAGCTACTACACGCCCTTTGACTACTGG	CARAYSGSYYTPFDYW	IGHV3-30	IGHD1-26	IGHJ4	9	12	29	35
1	1.7307026652821047E-4	TGTGCGAGAGCCCTAAAGGGCGGCTACAACAAGCCATTTGACTACTGG	CARALKGGYNKPFDYW	IGHV3-30	IGHD5-24	IGHJ4	9	21	28	36
1	1.7307026652821047E-4	TGTGCGAGAGCCCTAAAGGGCGGCTACAACAAGCCATTTGACTACTGG	CARALKGGYNKPFDYW	IGHV4-34	IGHD5-24	IGHJ4	13	21	28	36
1	1.7307026652821047E-4	TGTGCGAGAGCACAATTTGGGTCGTATAGCAGCCCCCTTGACTACTGG	CARAQFGSYSSPLDYW	IGHV4-34	IGHD6-13	IGHJ4	9	23	32	37
1	1.7307026652821047E-4	TGTGCGAGAGCAGCGAACAGCTTTGGTCCGCCGGCCTTTCACTACTGG	CARAANSFGPPAFHYW	IGHV3-21	IGHD5-18	IGHJ4	9	16	26	35
1	1.7307026652821047E-4	TGTGCGAGAGGCCCCGACTACAGTAATGTCCAGCGCTTTGAACATTGG	CARGPDYSNVQRFEHW	IGHV1-8	IGHD4-11	IGHJ4	12	15	25	35
1	1.7307026652821047E-4	TGTGCGAGAGGGCGAACAACAACTGGTACTGGGTATTTCCAGTCCTGG	CARGRTTTGTGYFQSW	IGHV3-21	IGHD1-1	IGHJ1	9	18	25	36
1	1.7307026652821047E-4	TGTGCGAGAGGAGGGGGGTGGGACCTACTCTCCTACTTTGACAACTGG	CARGGGWDLLSYFDNW	IGHV3-30	IGHD1-26	IGHJ4	9	17	28	32
1	1.7307026652821047E-4	TGTGCGAGAGGAGGGGGGTGGGACCTACTCTCCTACTTTGACAACTGG	CARGGGWDLLSYFDNW	IGHV4-34	IGHD1-26	IGHJ4	10	17	28	32
1	1.7307026652821047E-4	TGTGCGAGAGATTCGGACTACGGTGACGGGGACCCTTTTGACTACTGG	CARDSDYGDGDPFDYW	IGHV4-31	IGHD4-17	IGHJ4	11	15	26	36
1	1.7307026652821047E-4	TGTGCGAGAGATTACGGTGGCTGGTACAGGAACTACTTTGACTACTGG	CARDYGGWYRNYFDYW	IGHV4-31	IGHD6-19	IGHJ4	11	16	26	31
1	1.7307026652821047E-4	TGTGCGAGAGATCTTTGGGGAAGTGGCTGGTACTACTTTGACTACTGG	CARDLWGSGWYYFDYW	IGHV3-7	IGHD6-19	IGHJ4	13	21	28	29
1	1.7307026652821047E-4	TGTGCGAGAGATCCCATACAAGGATACCCGGACTACTTTGACCAGTGG	CARDPIQGYPDYFDQW	IGHV3-30	IGHD6-13	IGHJ4	12	23	30	31
1	1.7307026652821047E-4	TGTGCGAGAGATCGGGGCGGCAGCTGGCCCTTCCCTCTCCACCACTGG	CARDRGGSWPFPLHHW	IGHV3-64	IGHD2-2	IGHJ1	12	19	26	37
1	1.7307026652821047E-4	TGTGCGAGAGATGCGTCGGCGGGATATCAGTTCCGGTTCGACCCCTGG	CARDASAGYQFRFDPW	IGHV3-30	IGHD1-7	IGHJ5	11	28	33	34
1	1.7307026652821047E-4	TGTGCGAGAGATGCGTCGGCGGGATATCAGTTCCGGTTCGACCCCTGG	CARDASAGYQFRFDPW	IGHV4-31	IGHD1-7	IGHJ5	11	28	33	34
1	1.7307026652821047E-4	TGTGCGAGAGATGGCAACTACGTGTATGACTGGTACTTCGATCTCTGG	CARDGNYVYDWYFDLW	IGHV4-31	IGHD1-7	IGHJ2	11	15	22	28
1	1.7307026652821047E-4	TGTGCGAGAGATGGGGGCCTGGGAGCCCGGGGTGCTTTTGATATCTGG	CARDGGLGARGAFDIW	IGHV1-69	IGHD1-26	IGHJ3	11	19	25	32
1	1.7307026652821047E-4	TGTGCGAGAGATAGGTATGGCCCCAGCTACTACTACATGGACGTCTGG	CARDRYGPSYYYMDVW	IGHV3-33	IGHD7-27	IGHJ6	11	20	25	26
1	1.7307026652821047E-4	TGTGCGAGAGATAATAGTTACTATGATACTTTCCCGTTTGACTACTGG	CARDNSYYDTFPFDYW	IGHV4-31	IGHD3-22	IGHJ4	11	17	27	36
1	1.7307026652821047E-4	TGTGCGAGAGACCTCAAAGTGGTGGTCGCTGGTAAGGCGCAGACCTGG	CARDLKVVVAGKAQTW	IGHV4-34	IGHD2-15	IGHJ5	14	17	30	43
1	1.7307026652821047E-4	TGTGCGAGAGACCGGACGTATAGCAGCTCGTCCACTATGGACGTCTGG	CARDRTYSSSSTMDVW	IGHV3-21	IGHD6-6	IGHJ6	10	17	32	36
1	1.7307026652821047E-4	TGTGCGAGAGACAAGGGGAGATTCCAAAGGGGCTACTTTGACTACTGG	CARDKGRFQRGYFDYW	IGHV4-31	IGHD3-10	IGHJ4	10	14	19	32
1	1.7307026652821047E-4	TGTGCGAGAGAGTTGGGGAGTAGTGGTGGTAGCTGCCACGGGTGCTGG	CARELGSSGGSCHGCW	IGHV1-18	IGHD2-15	IGHJ4	10	19	35	44
1	1.7307026652821047E-4	TGTGCGAGAGAGTGGGCCGACGTTGATAGTAGTGCTTTTGACTTCTGG	CAREWADVDSSAFDFW	IGHV3-53	IGHD3-22	IGHJ4	10	23	33	36
1	1.7307026652821047E-4	TGTGCGAGAGAGCCCCGCATGGGCAGCAGTTGGTACCTTGACTACTGG	CAREPRMGSSWYLDYW	IGHV3-20	IGHD6-13	IGHJ4	10	22	32	33
1	1.7307026652821047E-4	TGTGCGAGAGAGCGAGATGGCCGGAATTGGGGAGGTTTTGACTACTGG	CARERDGRNWGGFDYW	IGHV3-53	IGHD5-24	IGHJ4	10	13	20	36
1	1.7307026652821047E-4	TGTGCGAGAGAGGGCTCAGTGGGAGCTACTACTGGACTTGACTACTGG	CAREGSVGATTGLDYW	IGHV3-33	IGHD1-26	IGHJ4	10	17	31	37
1	1.7307026652821047E-4	TGTGCGAGAGAGGGATTAGCAGCAGCTGGTAGAGACTTTGACTACTGG	CAREGLAAAGRDFDYW	IGHV3-30	IGHD6-13	IGHJ4	10	16	30	34
1	1.7307026652821047E-4	TGTGCGAGAGAGACCCTATATAGCAGCTCGTCGGAAATTGACTACTGG	CARETLYSSSSEIDYW	IGHV1-69D	IGHD6-6	IGHJ4	10	18	31	37
1	1.7307026652821047E-4	TGTGCGAGAGAACAGGTAGATAGTAGTGGTTATCACTTTGACTACTGG	CAREQVDSSGYHFDYW	IGHV4-31	IGHD3-22	IGHJ4	10	18	32	34
1	1.7307026652821047E-4	TGTGCGAGAGAAGAAATAGTGGCTACGATCGCCAACTTTGACTCCTGG	CAREEIVATIANFDSW	IGHV4-31	IGHD5-12	IGHJ4	10	15	28	34
1	1.7307026652821047E-4	TGTGCGAGAGAAACCGGCGATAGCAGTAGCTCCTACTTTGACTACTGG	CARETGDSSSSYFDYW	IGHV3-21	IGHD6-13	IGHJ4	10	19	30	32
1	1.7307026652821047E-4	TGTGCGAGAGAAACGGATGACAACTCTTCTTCACACTTTGACTACTGG	CARETDDNSSSHFDYW	IGHV4-31	IGHD1-1	IGHJ4	10	19	24	34
1	1.7307026652821047E-4	TGTGCGAGAGAAACGAATGACAACTCTTCTTCACACTTTGACTACTGG	CARETNDNSSSHFDYW	IGHV4-31	IGHD1-1	IGHJ4	10	19	24	34
1	1.7307026652821047E-4	TGTGCGAGAATGTCCTCTGACGATTTTTTGACTGCCTATGATGTTTGG	CARMSSDDFLTAYDVW	IGHV4-28	IGHD3-9	IGHJ4	9	19	33	45
1	1.7307026652821047E-4	TGTGCGAGAACGTATTATAGTGGGAGCTACTCCATAGTTGGCCCCTGG	CARTYYSGSYSIVGPW	IGHV4-34	IGHD1-26	IGHJ5	8	15	37	41
1	1.7307026652821047E-4	TGTGCGAGAACGTATAGTGGGAGCTACTACGGGTGGTTCGACCCCTGG	CARTYSGSYYGWFDPW	IGHV4-28	IGHD1-26	IGHJ5	9	11	30	33
1	1.7307026652821047E-4	TGTGCGAGAAACGCTAGAGAAGGCTCCAATCATTGGTTCGACCCCTGG	CARNAREGSNHWFDPW	IGHV3-23	IGHD5-24	IGHJ5	6	14	29	33
1	1.7307026652821047E-4	TGTGCGAGAAAAATAGAAGATATAGCAACTCGCAAATTCGACCCCTGG	CARKIEDIATRKFDPW	IGHV4-28	IGHD6-6	IGHJ5	10	20	31	36
1	1.7307026652821047E-4	TGTGCGAAACTTGGCTCGTATTATCATGATAGTGATGATGACTACTGG	CAKLGSYYHDSDDDYW	IGHV3-23	IGHD3-22	IGHJ4	8	16	32	38
1	1.7307026652821047E-4	TGTGCGAAACAGCAAATGCCTCGGGGACAGTGGTACTTTGACTACTGG	CAKQQMPRGQWYFDYW	IGHV3-23	IGHD3-10	IGHJ4	8	20	26	33
1	1.7307026652821047E-4	TGTGCGAAAGTCAATTGTGGTGGTGACTGTAGGCTGTTTGACTACTGG	CAKVNCGGDCRLFDYW	IGHV3-23	IGHD2-21	IGHJ4	9	13	28	36
1	1.7307026652821047E-4	TGTGCGAAAGGAATAACAGTGGCTGGTAACGGTTTCTGGCGCGACTGG	CAKGITVAGNGFWRDW	IGHV3-23	IGHD6-19	IGHJ4	9	12	27	43
1	1.7307026652821047E-4	TGTGCGAAAGATCGGGGGGGTTATCCCACCTACTACTTTGACTCTTGG	CAKDRGGYPTYYFDSW	IGHV3-23	IGHD3-16	IGHJ4	12	13	24	30
1	1.7307026652821047E-4	TGTGCGAAAGATCGGGGGGGTTATCCCACCTACTACTTTGACTATTGG	CAKDRGGYPTYYFDYW	IGHV3-23	IGHD3-16	IGHJ4	12	13	24	30
1	1.7307026652821047E-4	TGTGCGAAAGATCGGGGGGGTTATCCCACCTACTACTATGACTCCTGG	CAKDRGGYPTYYYDSW	IGHV3-23	IGHD3-16	IGHJ4	12	13	24	30
1	1.7307026652821047E-4	TGTGCGAAAGATCGGGGGGGTTATCCCACGTACTACTTTGACTTCTGG	CAKDRGGYPTYYFDFW	IGHV3-23	IGHD3-16	IGHJ4	12	13	24	29
1	1.7307026652821047E-4	TGTGCGAAAATCACTATCAGCTTACCCCCCTATTACATGGACGTCTGG	CAKITISLPPYYMDVW	IGHV3-23	IGHD3-22	IGHJ6	8	12	18	29
1	1.7307026652821047E-4	TGTGCACGGATGCACGGGTATGGTGGCTACGTGCCCTTTGACTACTGG	CARMHGYGGYVPFDYW	IGHV2-26	IGHD5-12	IGHJ4	10	18	30	35
1	1.7307026652821047E-4	TGTGCACGGATACATGGCTGGAACTATTATGACTGGGTGGAGACCTGG	CARIHGWNYYDWVETW	IGHV2-26	IGHD1-7	IGHJ5	12	17	25	43
1	1.7307026652821047E-4	TGTGCACGGATACATGGCTGGAACTATTATGACTGGGTGGAGACCTGG	CARIHGWNYYDWVETW	IGHV2-70	IGHD1-7	IGHJ5	12	17	25	43
1	1.7307026652821047E-4	TGTGCACACAGGGGCGTGGTGGTAGCTGCTAGCTACTTTGACTACTGG	CAHRGVVVAASYFDYW	IGHV2-5	IGHD2-15	IGHJ4	10	15	30	32
1	1.7307026652821047E-4	TGTGCACACAGGAAAGGTGGCTGGACCGTAGGGTGGTTCGACCCCTGG	CAHRKGGWTVGWFDPW	IGHV2-5	IGHD6-19	IGHJ5	10	16	23	33
1	1.7307026652821047E-4	TGTGCAACGACCACCCCTTTGGAGTGGTTAAACTGGTTCGACCCCTGG	CATTTPLEWLNWFDPW	IGHV1-24	IGHD3-3	IGHJ5	7	17	29	30
1	1.7307026652821047E-4	TGTGCAACATCGGGAATTTTTGGAGTGGTTGACTGGTTCGACCCCTGG	CATSGIFGVVDWFDPW	IGHV1-24	IGHD3-3	IGHJ5	8	15	29	31
1	1.7307026652821047E-4	TGTGCAACAGTCCCGTGGATACAGCTATGGTTCTCGCTTGACTACTGG	CATVPWIQLWFSLDYW	IGHV1-24	IGHD5-18	IGHJ4	9	13	31	37
1	1.7307026652821047E-4	TGTGCAACAGCGAGGGGAGTGGCAGTGGCTGGCACGGTTGACTACTGG	CATARGVAVAGTVDYW	IGHV1-24	IGHD6-19	IGHJ4	9	21	35	37
1	1.7307026652821047E-4	TGTGCAACAGGGTTCGCAGCAGCTGGTACTAAACCCCCTGACTACTGG	CATGFAAAGTKPPDYW	IGHV1-24	IGHD2-2	IGHJ4	9	17	30	38
1	1.7307026652821047E-4	TGTGCAACAGGGCCCACGGTGACTACGTCAGGCTGGTTCGACCCCTGG	CATGPTVTTSGWFDPW	IGHV1-24	IGHD4-17	IGHJ5	9	15	27	32
1	1.7307026652821047E-4	TGTGCAAATTCTAGACGCCGTTACCATATGGACCGATTTGACTACTGG	CANSRRRYHMDRFDYW	IGHV3-9	IGHD4-23	IGHJ4	7	19	25	36
1	1.7307026652821047E-4	TGTGCAAAAGATCTTAGTTGGAGTGGAAACAGCTTTCCTGATGTCTGG	CAKDLSWSGNSFPDVW	IGHV3-43	IGHD3-3	IGHJ2	11	17	25	39
1	1.7307026652821047E-4	TGTGGGTATACCAGTGGCTGGGAGGGATATAGGTACTTTGACTACTGG	CGYTSGWEGYRYFDYW	IGHV3-21	IGHD6-19	IGHJ4	3	4	20	33
1	1.7307026652821047E-4	TGTGAGAGGGTCGAGGACGTGGATATAGTGTCTACTTTTGGCTATTGG	CERVEDVDIVSTFGYW	IGHV5-10-1	IGHD5-12	IGHJ4	7	16	34	36
1	1.7307026652821047E-4	TGTACACGCAGGAATTTTTGTGTTACTACCAGCTGCTATGACTACTGG	CTRRNFCVTTSCYDYW	IGHV2-5	IGHD2-2	IGHJ4	10	26	37	38
1	1.7307026652821047E-4	TGTACAACCGGCGGGGTAGTGGTTATTACGTATGCTTTTGATATCTGG	CTTGGVVVITYAFDIW	IGHV1-45	IGHD3-22	IGHJ3	6	15	28	31
1	1.7307026652821047E-4	TGTTTACCGGGTGTGATGGTGACTTCTAGTGATTTTGACTACTGG	CLPGVMVTSSDFDYW	IGHV3-66	IGHD2-21	IGHJ4	2	11	27	33
1	1.7307026652821047E-4	TGTGTGCGAGAGCTCGGGGACTTCGCTGAATACTTCCAGCAGTGG	CVRELGDFAEYFQQW	IGHV1-67	IGHD3-10	IGHJ1	14	15	19	23
1	1.7307026652821047E-4	TGTGTGCGAGAGCTCGGGGACTTCGCTGAATACTTCCAGCAGTGG	CVRELGDFAEYFQQW	IGHV4-4	IGHD3-10	IGHJ1	14	15	19	23
1	1.7307026652821047E-4	TGTGTGAGACTCCCCGGGGCCAGTGGGGACATTTTTGATACTTGG	CVRLPGASGDIFDTW	IGHV3-16	IGHD3-10	IGHJ3	8	9	15	32
1	1.7307026652821047E-4	TGTGTGAGAGAGGGGAATCCAGACCCGAACCCCTTTGACTACTGG	CVREGNPDPNPFDYW	IGHV3-35	IGHD3-10	IGHJ4	8	23	30	32
1	1.7307026652821047E-4	TGTGCCACGAGGGCATTTGTCGCGTGGGGGACCTTTGGCTACTGG	CATRAFVAWGTFGYW	IGHV1-46	IGHD3-16	IGHJ4	4	24	30	32
1	1.7307026652821047E-4	TGTGCCAGAGATTTTGCAGTGGCTGGTAACTCCTTTGACTACTGG	CARDFAVAGNSFDYW	IGHV1-46	IGHD6-19	IGHJ4	11	15	27	28
1	1.7307026652821047E-4	TGTGCCAGAGATTCATGGCATATCAGTGGGCGCTACGAGTATTGG	CARDSWHISGRYEYW	IGHV3-21	IGHD1-26	IGHJ4	11	24	35	42
1	1.7307026652821047E-4	TGTGCGCGGGCTAAGCGGGTGGCTGGCACTTACTTTGACTACTGG	CARAKRVAGTYFDYW	IGHV1-46	IGHD6-19	IGHJ4	5	18	25	30
1	1.7307026652821047E-4	TGTGCGCGAAAATTAACTGGAGACGTGGGAGTTTTTGATATCTGG	CARKLTGDVGVFDIW	IGHV3-33	IGHD1-20	IGHJ3	5	13	20	32
1	1.7307026652821047E-4	TGTGCGGTGCCTTCGGGGAAATTATCTTCCGCCTTTGACTACTGG	CAVPSGKLSSAFDYW	IGHV1-58	IGHD3-10	IGHJ4	6	11	18	32
1	1.7307026652821047E-4	TGTGCGGCGGGAGGTATAGCAGTGGTCGGAAACGGGGACTACTGG	CAAGGIAVVGNGDYW	IGHV1-46	IGHD6-19	IGHJ4	5	12	24	36
1	1.7307026652821047E-4	TGTGCGGCAGACCTCGGTGGTGACGCCGGGGTTTTCGGCTCCTGG	CAADLGGDAGVFGSW	IGHV1-67	IGHD4-23	IGHJ5	3	14	32	33
1	1.7307026652821047E-4	TGTGCGGGAGGCGGGGGGTGGGAACAACAACTGGTACGTCCCTGG	CAGGGGWEQQLVRPW	IGHV1-58	IGHD1-26	IGHJ5	6	17	22	26
1	1.7307026652821047E-4	TGTGCGACCTTAGCTAACTGGGATCGATACTACTTTGACTTCTGG	CATLANWDRYYFDFW	IGHV5-78	IGHD7-27	IGHJ4	3	9	21	27
1	1.7307026652821047E-4	TGTGCGACAGACCTCGGTGGGAACGCCGGGATTTTCGGCTCCTGG	CATDLGGNAGIFGSW	IGHV3-23	IGHD4-23	IGHJ5	10	14	28	33
1	1.7307026652821047E-4	TGTGCGAGTGGCCAAGGGGGAAACTACTACTACATGGACGTCTGG	CASGQGGNYYYMDVW	IGHV1-8	IGHD3-16	IGHJ6	12	15	20	22
1	1.7307026652821047E-4	TGTGCGAGTAATATAGCAGTGGAAGACACACCCTTTGACTACTGG	CASNIAVEDTPFDYW	IGHV4-39	IGHD6-19	IGHJ4	7	11	21	32
1	1.7307026652821047E-4	TGTGCGAGCTCGGCCTGGGGTGACAACTACTACTTTGACTACTGG	CASSAWGDNYYFDYW	IGHV1-3	IGHD2-21	IGHJ4	7	18	23	27
1	1.7307026652821047E-4	TGTGCGAGGTTAGGGGGATACAGTTATGATGACTTTGACTACTGG	CARLGGYSYDDFDYW	IGHV4-4	IGHD5-18	IGHJ4	7	15	27	31
1	1.7307026652821047E-4	TGTGCGAGGTCTCCTAGGGGGTGGTCCGGACTACTTGACTACTGG	CARSPRGWSGLLDYW	IGHV3-23	IGHD2-15	IGHJ4	6	11	17	29
1	1.7307026652821047E-4	TGTGCGAGGCCCCAGCAGCTGGTCTGGGCGGAATTTGCCTACTGG	CARPQQLVWAEFAYW	IGHV3-48	IGHD6-13	IGHJ4	7	12	22	33
1	1.7307026652821047E-4	TGTGCGAGGCCCCAGCAGCTGGTCTGGGCGGAATTTGCCTACTGG	CARPQQLVWAEFAYW	IGHV4-4	IGHD6-13	IGHJ4	7	12	22	33
1	1.7307026652821047E-4	TGTGCGAGGGTGTTGAGTGGTAACCTGTACTACTTTGACTACTGG	CARVLSGNLYYFDYW	IGHV3-66	IGHD4-23	IGHJ4	7	16	23	26
1	1.7307026652821047E-4	TGTGCGAGGGATTTTGCAGTGGCTGGTAACTCCTTTGACTACTGG	CARDFAVAGNSFDYW	IGHV4-31	IGHD6-19	IGHJ4	11	15	27	28
1	1.7307026652821047E-4	TGTGCGAGATTGGGGACTTACTCCATTTGGGCTTTTGATATCTGG	CARLGTYSIWAFDIW	IGHV1-8	IGHD2-15	IGHJ3	8	18	23	30
1	1.7307026652821047E-4	TGTGCGAGATCGCCATATGATAGGGCGGAAAACTTCCAGCACTGG	CARSPYDRAENFQHW	IGHV4-59	IGHD3-22	IGHJ1	8	15	22	27
1	1.7307026652821047E-4	TGTGCGAGACTAGGAGGGATCACGCGCCCCCAACTAGATTCCTGG	CARLGGITRPQLDSW	IGHV5-10-1	IGHD3-16	IGHJ5	9	26	32	40
1	1.7307026652821047E-4	TGTGCGAGACGGCGTGATGGTAGCAGCTGGTCCCTAGGGTACTGG	CARRRDGSSWSLGYW	IGHV5-10-1	IGHD2-2	IGHJ4	9	20	30	39
1	1.7307026652821047E-4	TGTGCGAGACAGAATGTCGGCTATAGCAGTATCGTGGGGTACTGG	CARQNVGYSSIVGYW	IGHV5-10-1	IGHD6-19	IGHJ4	10	17	29	39
1	1.7307026652821047E-4	TGTGCGAGAGTGTTTGGCTTCAACTGGAACTACGAGGACTACTGG	CARVFGFNWNYEDYW	IGHV3-53	IGHD1-7	IGHJ4	9	21	33	36
1	1.7307026652821047E-4	TGTGCGAGAGTGGCGAACGACTACTACCACTACATGGACGTCTGG	CARVANDYYHYMDVW	IGHV1-18	IGHD1-1	IGHJ6	9	14	18	19
1	1.7307026652821047E-4	TGTGCGAGAGCCTTTTTTGGATACAGCTATGGTTATGACTACTGG	CARAFFGYSYGYDYW	IGHV3-33	IGHD5-18	IGHJ4	9	17	34	35
1	1.7307026652821047E-4	TGTGCGAGAGCAACAAAGGCTGGTGGCTACAATTTTGACTACTGG	CARATKAGGYNFDYW	IGHV3-21	IGHD5-24	IGHJ4	9	23	32	33
1	1.7307026652821047E-4	TGTGCGAGAGCAAAGCAGTGGCCTCCGGGCCTAATTGACTACTGG	CARAKQWPPGLIDYW	IGHV4-31	IGHD6-19	IGHJ4	9	13	21	34
1	1.7307026652821047E-4	TGTGCGAGAGCAAAGCAGTGGCCTCAGGGCCTAATTGACTACTGG	CARAKQWPQGLIDYW	IGHV1-46	IGHD6-19	IGHJ4	9	13	21	34
1	1.7307026652821047E-4	TGTGCGAGAGGTCTGTACGGTGGTAACGGCCCCAGTGGCTACTGG	CARGLYGGNGPSGYW	IGHV1-8	IGHD4-23	IGHJ4	10	15	26	38
1	1.7307026652821047E-4	TGTGCGAGAGGTCCTTATGATATTCCGGGGTGGTTCGACCCCTGG	CARGPYDIPGWFDPW	IGHV1-8	IGHD2-21	IGHJ5	10	20	27	30
1	1.7307026652821047E-4	TGTGCGAGAGGTGATATAGTTGTTAATTACTTCTTTGACTCTTGG	CARGDIVVNYFFDSW	IGHV1-8	IGHD5-12	IGHJ4	10	12	19	27
1	1.7307026652821047E-4	TGTGCGAGAGGCCGTGACTACCGTAACAACTGGTTCGACCCCTGG	CARGRDYRNNWFDPW	IGHV3-23	IGHD4-17	IGHJ5	6	13	20	25
1	1.7307026652821047E-4	TGTGCGAGAGGCCACGGTGACTACGTCTGGTACTTCGATCTCTGG	CARGHGDYVWYFDLW	IGHV4-34	IGHD4-17	IGHJ2	12	13	25	26
1	1.7307026652821047E-4	TGTGCGAGAGGGTATAGTGGGAGCTACTGGTACTTCGATCTCTGG	CARGYSGSYWYFDLW	IGHV3-30	IGHD1-26	IGHJ2	9	10	20	21
1	1.7307026652821047E-4	TGTGCGAGAGGGGGGTATAGCAATGGCTGGCAATTAGACTACTGG	CARGGYSNGWQLDYW	IGHV4-34	IGHD6-19	IGHJ4	10	12	29	36
1	1.7307026652821047E-4	TGTGCGAGAGGATACAGCTATGGCCCTACCTACTTTGACCTCTGG	CARGYSYGPTYFDLW	IGHV1-8	IGHD5-18	IGHJ4	10	11	22	29
1	1.7307026652821047E-4	TGTGCGAGAGATTCTACTATGATCGGTGGTGCTTTTGATATCTGG	CARDSTMIGGAFDIW	IGHV4-31	IGHD3-22	IGHJ3	11	14	22	29
1	1.7307026652821047E-4	TGTGCGAGAGATCTAGTGATCTTTCAAAATTGGTTCGACCCCTGG	CARDLVIFQNWFDPW	IGHV3-33	IGHD3-9	IGHJ5	13	23	29	30
1	1.7307026652821047E-4	TGTGCGAGAGATCTAGTGATCTTTCAAAACTGGTTCGACCCCTGG	CARDLVIFQNWFDPW	IGHV3-21	.	IGHJ5	13	-1	-1	27
1	1.7307026652821047E-4	TGTGCGAGAGATCCTTTGGAGTGGTTATTTCTGTTTGACTACTGG	CARDPLEWLFLFDYW	IGHV4-4	IGHD3-3	IGHJ4	12	14	28	33
1	1.7307026652821047E-4	TGTGCGAGAGATCGGGGGAACGAGAACTGGGACTTCGATCTCTGG	CARDRGNENWDFDLW	IGHV1-3	IGHD1-1	IGHJ2	12	16	22	25
1	1.7307026652821047E-4	TGTGCGAGAGATCGGGGGAACGAGAACTGGGACTTCGATCTCTGG	CARDRGNENWDFDLW	IGHV3-13	IGHD1-1	IGHJ2	12	16	22	25
1	1.7307026652821047E-4	TGTGCGAGAGATCGGATTGGGGATTATGATGCATTTGATATCTGG	CARDRIGDYDAFDIW	IGHV4-31	IGHD7-27	IGHJ3	12	17	23	25
1	1.7307026652821047E-4	TGTGCGAGAGATCGGATTGGGGATCATGATGCATTTGATATCTGG	CARDRIGDHDAFDIW	IGHV3-53	IGHD3-16	IGHJ3	12	16	21	22
1	1.7307026652821047E-4	TGTGCGAGAGATCAGGGTGGGGACTGGGAGCCACCTGACTCCTGG	CARDQGGDWEPPDSW	IGHV1-18	IGHD2-21	IGHJ4	12	15	25	35
1	1.7307026652821047E-4	TGTGCGAGAGATGGGGATAGCAGTGTCCATGCTTTTGATATCTGG	CARDGDSSVHAFDIW	IGHV3-30	IGHD6-19	IGHJ3	11	12	24	28
1	1.7307026652821047E-4	TGTGCGAGAGATGATCCACGTAAGGACAACTGGTTCGACCCCTGG	CARDDPRKDNWFDPW	IGHV4-31	IGHD5-12	IGHJ5	11	13	20	25
1	1.7307026652821047E-4	TGTGCGAGAGATGACTACAGTGACTCACAAAACCTTGACTACTGG	CARDDYSDSQNLDYW	IGHV3-21	IGHD4-11	IGHJ4	11	12	24	34
1	1.7307026652821047E-4	TGTGCGAGAGATGAGCGTAGCAGTGGCTGGTGTATTGACTACTGG	CARDERSSGWCIDYW	IGHV3-21	IGHD6-19	IGHJ4	11	17	30	34
1	1.7307026652821047E-4	TGTGCGAGAGATGAGGGTGGGGACTGGGAGCCACCGGCCCACTGG	CARDEGGDWEPPAHW	IGHV1-46	IGHD2-21	IGHJ4	11	15	25	40
1	1.7307026652821047E-4	TGTGCGAGAGACGGCGGGACTTTAGGCAACTGGTTCGACCCCTGG	CARDGGTLGNWFDPW	IGHV3-66	.	IGHJ5	10	-1	-1	26
1	1.7307026652821047E-4	TGTGCGAGAGAGGCGGCGAAACACCATTACTACTTTGACTACTGG	CAREAAKHHYYFDYW	IGHV4-39	IGHD2-8	IGHJ4	8	20	26	27
1	1.7307026652821047E-4	TGTGCGAGAGAGGGGCAGTGGCCGGAACCGTCCTTTGACTACTGG	CAREGQWPEPSFDYW	IGHV3-21	IGHD1-14	IGHJ4	10	21	28	32
1	1.7307026652821047E-4	TGTGCGAGAGAAGTCGTGGTAGGCTCGAACCCCTTCGATCTCTGG	CAREVVVGSNPFDLW	IGHV4-55	IGHD2-15	IGHJ2	8	11	21	32
1	1.7307026652821047E-4	TGTGCGAGAGAAGATAGCAGTGGCTTGCCCCAACTTGACTACTGG	CAREDSSGLPQLDYW	IGHV1-46	IGHD6-19	IGHJ4	10	13	24	34
1	1.7307026652821047E-4	TGTGCGAGAGAAATGGGCAGCAGCTGGCGGGACTTTGACTACTGG	CAREMGSSWRDFDYW	IGHV3-11	IGHD6-13	IGHJ4	10	16	26	31
1	1.7307026652821047E-4	TGTGCGAGAAGTCCGCGTTGGAAGGCTTACTACTTTGACTACTGG	CARSPRWKAYYFDYW	IGHV3-30	IGHD1-20	IGHJ4	8	18	22	27
1	1.7307026652821047E-4	TGTGCGAGAAAGCAGGGGTGGGAGCTTGGTGCTTTTGATATCTGG	CARKQGWELGAFDIW	IGHV1-46	IGHD1-26	IGHJ3	8	17	25	29
1	1.7307026652821047E-4	TGTGCGAAGATAGCAGCAGCTGGGGGGGACTACTTTGACTACTGG	CAKIAAAGGDYFDYW	IGHV1-2	IGHD6-13	IGHJ4	6	9	22	28
1	1.7307026652821047E-4	TGTGCGAAAGCCGAAGGTCACCACTGGAACTACTTTGACTACTGG	CAKAEGHHWNYFDYW	IGHV3-23	IGHD2-21	IGHJ4	9	16	23	28
1	1.7307026652821047E-4	TGTGCGAAAATGGGGTATTGGTTGGAGGATGGTTTTGATATCTGG	CAKMGYWLEDGFDIW	IGHV3-23	IGHD3-3	IGHJ3	8	21	26	27
1	1.7307026652821047E-4	TGTGCGAAAATAGTTCGGGGAGTTATGTCGGCCTTTGACTACTGG	CAKIVRGVMSAFDYW	IGHV7-81	IGHD3-10	IGHJ4	6	12	25	32
1	1.7307026652821047E-4	TGTGCACACAAGAGCTGGCAAAGTCACTACTACATGGACGTCTGG	CAHKSWQSHYYMDVW	IGHV2-5	IGHD2-2	IGHJ6	9	12	17	25
1	1.7307026652821047E-4	TGTGCAAGAGAGGCTATTTCTCCCTACTACTACATGGACGTCTGG	CAREAISPYYYMDVW	IGHV3-21	IGHD2-21	IGHJ6	10	12	17	23
1	1.7307026652821047E-4	TGTGCAAAGCCGATTGAGAGGGGGGCCAACTGGTTCGACCCCTGG	CAKPIERGANWFDPW	IGHV3-43	IGHD3-16	IGHJ5	7	19	23	26
1	1.7307026652821047E-4	TGCGCGAGAGAGGGAGGGGCAGAGACTGGTAACTTTGACTACTGG	CAREGGAETGNFDYW	IGHV3-21	IGHD3-9	IGHJ4	10	23	29	31
1	1.7307026652821047E-4	TGTTCCACAGGATTTTTGGAGTGGCTAACTCATGACTACTGG	CSTGFLEWLTHDYW	IGHV3-15	IGHD3-3	IGHJ4	9	10	23	32
1	1.7307026652821047E-4	TGTTCGCGGGGGGATTTGAAAAATGACTACAATTTTAAGTGG	CSRGDLKNDYNFKW	IGHV3-30	IGHD4-11	IGHJ4	2	22	30	39
1	1.7307026652821047E-4	TGTTCGCGGGGGGATTTGAAAAATGACTACAATTTTAAGTGG	CSRGDLKNDYNFKW	IGHV3-7	IGHD4-11	IGHJ4	2	22	30	39
1	1.7307026652821047E-4	TGTGTGACCGCCCCCCTTCGGGAGGGACCCAGTGGATACTGG	CVTAPLREGPSGYW	IGHV1-46	IGHD3-10	IGHJ4	3	16	21	36
1	1.7307026652821047E-4	TGTGTGAGAGACAGAAGTGACGTCTACTATATGGACGTCTGG	CVRDRSDVYYMDVW	IGHV3-11	IGHD1-1	IGHJ6	10	18	22	23
1	1.7307026652821047E-4	TGTGTGAGAGACAGAAGTGACGTCTACTATATGGACGTCTGG	CVRDRSDVYYMDVW	IGHV3-35	IGHD1-1	IGHJ6	8	18	22	23
1	1.7307026652821047E-4	TGTGTGAGAGACAGAAGTGACGTCTACTATATGGACGTCTGG	CVRDRSDVYYMDVW	IGHV5-78	IGHD1-1	IGHJ6	9	18	22	23
1	1.7307026652821047E-4	TGTGTAAAAGATCGCGATTTTTTGAGTGGGTTTGACTACTGG	CVKDRDFLSGFDYW	IGHV3-43	IGHD3-3	IGHJ4	11	14	28	30
1	1.7307026652821047E-4	TGTGTAAAAGATGGTGGGAGCTACTTCTACTTTGACTACTGG	CVKDGGSYFYFDYW	IGHV3-43	IGHD1-26	IGHJ4	11	13	24	26
1	1.7307026652821047E-4	TGTGCGTTTACTCAAACTTACTTCGATAGCCTTGACTATTGG	CAFTQTYFDSLDYW	IGHV1-18	IGHD3-22	IGHJ4	5	17	28	31
1	1.7307026652821047E-4	TGTGCGCAAGCCCTGGCTGCCACCGTCTGGTTCGACCCCTGG	CAQALAATVWFDPW	IGHV1-18	IGHD4-23	IGHJ5	5	19	25	26
1	1.7307026652821047E-4	TGTGCGGCAGATCCGCTCCACCGCGGCAGCCCGGACTACTGG	CAADPLHRGSPDYW	IGHV1-58	IGHD4-23	IGHJ4	12	17	22	33
1	1.7307026652821047E-4	TGTGCGACTTCACTGTGGTCTGGCTGGTATTTCGATCTCTGG	CATSLWSGWYFDLW	IGHV3-23	IGHD2-21	IGHJ2	6	13	18	23
1	1.7307026652821047E-4	TGTGCGAGTATCTACGGTGACTCTCTCGGGCCGGGCTACTGG	CASIYGDSLGPGYW	IGHV4-4	IGHD4-17	IGHJ4	7	11	21	35
1	1.7307026652821047E-4	TGTGCGAGGTTAAGGGGGAAGCGGAGTAACATCAACGTCTGG	CARLRGKRSNINVW	IGHV4-39	IGHD2-15	IGHJ6	7	21	27	34
1	1.7307026652821047E-4	TGTGCGAGGCAGGGTGGCTACGCCGGCTGGTTCGACCCCTGG	CARQGGYAGWFDPW	IGHV4-31	IGHD5-12	IGHJ5	7	13	21	26
1	1.7307026652821047E-4	TGTGCGAGGGGCGATTTGAAAGATGACTACAATTTTAACTGG	CARGDLKDDYNFNW	IGHV5-10-1	IGHD5-24	IGHJ4	7	20	33	37
1	1.7307026652821047E-4	TGTGCGAGGGGGGCCTCGGGCTACTACTACATGGACGTCTGG	CARGASGYYYMDVW	IGHV3-21	IGHD3-10	IGHJ6	7	15	19	20
1	1.7307026652821047E-4	TGTGCGAGGGGGAGCACTACATCGGAGGCTTTTGATATCTGG	CARGSTTSEAFDIW	IGHV4-31	IGHD2-15	IGHJ3	7	14	20	27
1	1.7307026652821047E-4	TGTGCGAGGGGAGATTTAAAAGATGACTACAATTTTAACTGG	CARGDLKDDYNFNW	IGHV4-4	IGHD5-24	IGHJ4	7	20	33	37
1	1.7307026652821047E-4	TGTGCGAGGGACTCTGGGGATCCGAAATACTTTGACTACTGG	CARDSGDPKYFDYW	IGHV3-33	IGHD7-27	IGHJ4	7	13	22	27
1	1.7307026652821047E-4	TGTGCGAGGATGCAGGTGGTACTTTCTTACATGGACGTCTGG	CARMQVVLSYMDVW	IGHV4-4	IGHD2-2	IGHJ6	7	11	22	27
1	1.7307026652821047E-4	TGTGCGAGATATGATAGGCAGTGGATGAACCCTGACTACTGG	CARYDRQWMNPDYW	IGHV5-51	IGHD6-19	IGHJ4	12	17	23	32
1	1.7307026652821047E-4	TGTGCGAGACATCGGGCTACATCATCAGCCCGTGACTACTGG	CARHRATSSARDYW	IGHV5-10-1	IGHD5-24	IGHJ4	11	14	20	32
1	1.7307026652821047E-4	TGTGCGAGACAGGGCATAGCAGCTCGTCTTTGGGATCCCTGG	CARQGIAARLWDPW	IGHV4-39	IGHD6-6	IGHJ5	10	15	27	36
1	1.7307026652821047E-4	TGTGCGAGAGTCTCGTCCCTCCTGGGGCCTTCCGACCCCTGG	CARVSSLLGPSDPW	IGHV4-31	IGHD6-6	IGHJ5	9	11	17	32
1	1.7307026652821047E-4	TGTGCGAGAGTGGGTGGTGACTCCTGGTACTTTGACTACTGG	CARVGGDSWYFDYW	IGHV3-11	IGHD2-21	IGHJ4	9	12	21	27
1	1.7307026652821047E-4	TGTGCGAGAGCTTGGGCAGTGGCTGATTCCTTTGACTACTGG	CARAWAVADSFDYW	IGHV4-34	IGHD6-19	IGHJ4	9	15	24	29
1	1.7307026652821047E-4	TGTGCGAGAGCTACGGGCCTCTACTACTACATGGACGTCTGG	CARATGLYYYMDVW	IGHV4-34	IGHD4-17	IGHJ6	9	10	15	20
1	1.7307026652821047E-4	TGTGCGAGAGCTAGTGGGAGCTACTACTACTTTGACTACTGG	CARASGSYYYFDYW	IGHV3-30	IGHD1-26	IGHJ4	9	11	23	24
1	1.7307026652821047E-4	TGTGCGAGAGCTAGTGGGAGCTACTACTACTTTGACTACTGG	CARASGSYYYFDYW	IGHV3-48	IGHD1-26	IGHJ4	9	11	23	24
1	1.7307026652821047E-4	TGTGCGAGAGCCTCCATGGTGGACTGGTACTTCGATCTCTGG	CARASMVDWYFDLW	IGHV3-48	IGHD2-15	IGHJ2	9	16	21	22
1	1.7307026652821047E-4	TGTGCGAGAGGTCGAGTAATACCTCCGCTCTTCGACCCCTGG	CARGRVIPPLFDPW	IGHV1-8	IGHD3-10	IGHJ5	10	14	21	30
1	1.7307026652821047E-4	TGTGCGAGAGGGCCATGGTTCGGGGAGTCCTTTGACTTCTGG	CARGPWFGESFDFW	IGHV1-8	IGHD3-10	IGHJ4	10	14	27	29
1	1.7307026652821047E-4	TGTGCGAGAGGACGAGTCATACCTCCGCTCTTCGACCCCTGG	CARGRVIPPLFDPW	IGHV4-4	IGHD4-11	IGHJ5	9	14	19	30
1	1.7307026652821047E-4	TGTGCGAGAGGACGAGTCATACCTCCGCTCTTCGACCCCTGG	CARGRVIPPLFDPW	IGHV5-10-1	IGHD6-6	IGHJ5	8	9	15	30
1	1.7307026652821047E-4	TGTGCGAGAGGACGAGTCATACCACCGCTCTTCGACCCCTGG	CARGRVIPPLFDPW	IGHV4-39	IGHD4-23	IGHJ5	8	19	26	30
1	1.7307026652821047E-4	TGTGCGAGAGGACGAGTAATACCACCGCTCTTCGACCCCTGG	CARGRVIPPLFDPW	IGHV3-11	IGHD3-10	IGHJ5	9	14	21	30
1	1.7307026652821047E-4	TGTGCGAGAGGACGAGTAATACCACCGCTCTTCGACCCCTGG	CARGRVIPPLFDPW	IGHV4-39	IGHD3-10	IGHJ5	8	14	21	30
1	1.7307026652821047E-4	TGTGCGAGAGGAAGGGATACAGCTATGGCCCTCTATTTCTGG	CARGRDTAMALYFW	IGHV3-30	IGHD5-18	IGHJ3	9	14	27	37
1	1.7307026652821047E-4	TGTGCGAGAGATCTTGGGATAGTGGGAGCTACGGATACGTGG	CARDLGIVGATDTW	IGHV1-69D	IGHD1-26	IGHJ4	13	18	31	39
1	1.7307026652821047E-4	TGTGCGAGAGATCCCCGACCAAGACTACCTAATGACTACTGG	CARDPRPRLPNDYW	IGHV3-20	IGHD4-11	IGHJ4	12	22	27	32
1	1.7307026652821047E-4	TGTGCGAGAGATCCCGGGTATAGCGATGGCTGGACGGACTGG	CARDPGYSDGWTDW	IGHV3-66	IGHD6-19	IGHJ4	12	13	32	37
1	1.7307026652821047E-4	TGTGCGAGAGATCCGGACTCTTTCATGGGGGGAGACTATTGG	CARDPDSFMGGDYW	IGHV4-31	IGHD3-16	IGHJ4	12	25	30	33
1	1.7307026652821047E-4	TGTGCGAGAGATCAGGGGGGCGGTGGTGGTGGCAATCCTTGG	CARDQGGGGGGNPW	IGHV3-30	IGHD2-21	IGHJ6	12	22	30	39
1	1.7307026652821047E-4	TGTGCGAGAGATCAGGGGGGCGGTGGTGGTGGCAATCCTTGG	CARDQGGGGGGNPW	IGHV4-31	IGHD2-21	IGHJ6	12	22	30	39
1	1.7307026652821047E-4	TGTGCGAGAGATGAGGGGCGTTACGGGGAATTATTTAGCTGG	CARDEGRYGELFSW	IGHV1-3	IGHD3-10	IGHJ1	11	23	34	38
1	1.7307026652821047E-4	TGTGCGAGAGATAGCAGTAGCGACTGGTACTTCGATCTCTGG	CARDSSSDWYFDLW	IGHV3-53	.	IGHJ2	11	-1	-1	14
1	1.7307026652821047E-4	TGTGCGAGAGATAATTATCGGCGAGGAGAGCTTGATTACTGG	CARDNYRRGELDYW	IGHV3-21	IGHD3-16	IGHJ4	11	14	19	31
1	1.7307026652821047E-4	TGTGCGAGAGACTTTAGCACTGGCTGGAAATTTGATTACTGG	CARDFSTGWKFDYW	IGHV4-31	IGHD6-19	IGHJ4	10	14	26	30
1	1.7307026652821047E-4	TGTGCGAGAGACAGGCTAGACTATTACTACATGGACGTCTGG	CARDRLDYYYMDVW	IGHV3-30	IGHD2-21	IGHJ6	10	14	18	19
1	1.7307026652821047E-4	TGTGCGAGAGACAGAAGTGACCTCTACTATATAGACGTCTGG	CARDRSDLYYIDVW	IGHV3-11	IGHD2-21	IGHJ6	10	16	20	23
1	1.7307026652821047E-4	TGTGCGAGAGAACGTTATGATGGTTCTAGTTTCCATATCTGG	CARERYDGSSFHIW	IGHV1-2	IGHD3-10	IGHJ4	10	19	25	38
1	1.7307026652821047E-4	TGTGCGAGAGAAGCTTTAAGGGACTGGGCGATTGACTTCTGG	CAREALRDWAIDFW	IGHV3-11	IGHD3-9	IGHJ3	10	31	36	37
1	1.7307026652821047E-4	TGTGCGAGAGAAGCTTTAAGGGACTGGGCGATTGACTTCTGG	CAREALRDWAIDFW	IGHV4-31	IGHD3-9	IGHJ3	10	31	36	37
1	1.7307026652821047E-4	TGTGCGAGAAGGGCGAGAGATGGCTACCCGGATGACTTTTGG	CARRARDGYPDDFW	IGHV5-10-1	IGHD5-24	IGHJ4	8	15	26	32
1	1.7307026652821047E-4	TGTGCGAAGCATTACAATTTTTGGACTGGGCCTGACGACTGG	CAKHYNFWTGPDDW	IGHV1-18	IGHD3-3	IGHJ4	6	10	28	32
1	1.7307026652821047E-4	TGTGCGAAAGCCCAGTGGCTGGTACTCTGGTTCGACCCCTGG	CAKAQWLVLWFDPW	IGHV3-23	IGHD6-19	IGHJ5	9	12	24	26
1	1.7307026652821047E-4	TGTGCGAAAGGCCTGACTTATGGGTGGTACTTCGATCTCTGG	CAKGLTYGWYFDLW	IGHV3-60	IGHD4-23	IGHJ2	9	13	17	24
1	1.7307026652821047E-4	TGTGCGAAAAGGGACGGGCCTCTTAACTGGTTCGACCCCTGG	CAKRDGPLNWFDPW	IGHV3-23	IGHD6-6	IGHJ5	8	11	15	24
1	1.7307026652821047E-4	TGTGCATTTACTCAAGTTTACTATGATGCCCTTGACTACTGG	CAFTQVYYDALDYW	IGHV7-56	IGHD3-22	IGHJ4	3	17	26	31
1	1.7307026652821047E-4	TGTGCACGGATTTCCCAACCGCTGGTGTACTTTGACTACTGG	CARISQPLVYFDYW	IGHV2-26	IGHD2-2	IGHJ4	10	20	25	27
1	1.7307026652821047E-4	TGTGCACGGATCTATGATAGTAGGTTAGGCTTTGACTACTGG	CARIYDSRLGFDYW	IGHV2-26	IGHD3-22	IGHJ4	10	11	22	29
1	1.7307026652821047E-4	TGTGCACACAGGGATGCAGCTATGGAACGATTTGACTCCTGG	CAHRDAAMERFDSW	IGHV2-5	IGHD5-18	IGHJ4	10	11	24	30
1	1.7307026652821047E-4	TGTGCAACCCTTCGACTGATTTTCTATTACATGGACGTCTGG	CATLRLIFYYMDVW	IGHV3-47	IGHD3-3	IGHJ6	6	17	22	23
1	1.7307026652821047E-4	TGTGCAAGACGTTACGGTGGTAACACCCACTTTGACTACTGG	CARRYGGNTHFDYW	IGHV3-13	IGHD4-23	IGHJ4	8	12	23	28
1	1.7307026652821047E-4	TGTGCAAAATCGTCCGCGGGAGACGCCACCTTTGACTACTGG	CAKSSAGDATFDYW	IGHV3-43	IGHD6-6	IGHJ4	8	9	15	29
1	1.7307026652821047E-4	TGTGAGACATACTCTGATAGTAGTGAATTCTTTGACTACTGG	CETYSDSSEFFDYW	IGHV3-30	IGHD3-22	IGHJ4	3	9	24	29
1	1.7307026652821047E-4	TGTGAGACATACTCTGATAGTAGTGAATTCTTTGACTACTGG	CETYSDSSEFFDYW	IGHV3-7	IGHD3-22	IGHJ4	3	9	24	29
1	1.7307026652821047E-4	TGTACTAGAGATGATTTTTGGAGTGGTTATTATCTCTACTGG	CTRDDFWSGYYLYW	IGHV3-49	IGHD3-3	IGHJ4	11	12	32	35
1	1.7307026652821047E-4	TGTACAAGGGGGGATTTAAGAGATGCCTACAATTTTACCTGG	CTRGDLRDAYNFTW	IGHV3-30	IGHD5-24	IGHJ5	2	18	33	37
1	1.7307026652821047E-4	TGTTCAAGAGGCGTCGGGTCGGTGACCCCGAACTACTGG	CSRGVGSVTPNYW	IGHV3-13	IGHD4-17	IGHJ4	9	19	25	31
1	1.7307026652821047E-4	TGTGTGTCTAAGTGGATACAGCTAATATACATACACTGG	CVSKWIQLIYIHW	IGHV3-30	IGHD5-18	IGHJ6	3	11	23	35
1	1.7307026652821047E-4	TGTGTAAGAGGAAACAGCTACGGTGGTTATGATTACTGG	CVRGNSYGGYDYW	IGHV3-35	IGHD4-23	IGHJ4	8	17	26	29
1	1.7307026652821047E-4	TGTGCTGTAGCGGGAGCCACGACTGGATTTGACTACTGG	CAVAGATTGFDYW	IGHV3-60	IGHD1-26	IGHJ4	3	7	16	27
1	1.7307026652821047E-4	TGTGCGCCGGGTTTGGCAGTGGCTGGCGTCTCCTCCTGG	CAPGLAVAGVSSW	IGHV3-23	IGHD6-19	IGHJ5	5	6	25	34
1	1.7307026652821047E-4	TGTGCGCGATTGGGGGCGGACGCTGGATTTGATATCTGG	CARLGADAGFDIW	IGHV1-2	IGHD3-16	IGHJ3	5	9	15	27
1	1.7307026652821047E-4	TGTGCGGGACGACACCTCGCCCGCCCGGCTGCCTATTGG	CAGRHLARPAAYW	IGHV4-34	IGHD6-6	IGHJ4	5	6	11	32
1	1.7307026652821047E-4	TGTGCGAGCCAGACTACGGGACATGGTTTTGATTTCTGG	CASQTTGHGFDFW	IGHV5-10-1	IGHD4-17	IGHJ3	7	11	18	22
1	1.7307026652821047E-4	TGTGCGAGGCACTATGTTAATGATGCTTTTGATATGTGG	CARHYVNDAFDMW	IGHV4-59	IGHD1-26	IGHJ3	7	9	14	19
1	1.7307026652821047E-4	TGTGCGAGGGTGAGAAAAGACGCCTTCTTTGACTACTGG	CARVRKDAFFDYW	IGHV1-2	IGHD2-21	IGHJ4	7	8	12	26
1	1.7307026652821047E-4	TGTGCGAGGGAACCAATACAGCGATCCTTTGACTACTGG	CAREPIQRSFDYW	IGHV3-21	IGHD1-14	IGHJ4	7	8	14	26
1	1.7307026652821047E-4	TGTGCGAGATATGCCATCGCTGGCCACTTTGACTACTGG	CARYAIAGHFDYW	IGHV4-31	IGHD2-2	IGHJ4	8	9	14	25
1	1.7307026652821047E-4	TGTGCGAGACATGTGCTAATGGGGCCCTTTGACTACTGG	CARHVLMGPFDYW	IGHV5-10-1	IGHD2-8	IGHJ4	13	15	21	26
1	1.7307026652821047E-4	TGTGCGAGAGGTGGGAATTACTCGCCCTTTGACACCTGG	CARGGNYSPFDTW	IGHV1-8	IGHD3-10	IGHJ4	10	16	21	26
1	1.7307026652821047E-4	TGTGCGAGAGGATACAACTATGGACCACTTGACTCCTGG	CARGYNYGPLDSW	IGHV3-20	IGHD5-18	IGHJ4	9	10	22	28
1	1.7307026652821047E-4	TGTGCGAGAGATTGGGGTAGTAGTGCTTTTGATATCTGG	CARDWGSSAFDIW	IGHV4-31	IGHD1-26	IGHJ3	11	16	22	23
1	1.7307026652821047E-4	TGTGCGAGAGATCCAGGTGACTACAGCTTTGACTACTGG	CARDPGDYSFDYW	IGHV4-31	IGHD4-11	IGHJ4	12	17	25	26
1	1.7307026652821047E-4	TGTGCGAGAGATCGTAGTGGCTGGTTTCTTGACTACTGG	CARDRSGWFLDYW	IGHV3-30	IGHD6-19	IGHJ4	12	15	24	28
1	1.7307026652821047E-4	TGTGCGAGAGATGGAAGCAGCTGGTACGTTGACTACTGG	CARDGSSWYVDYW	IGHV3-30	IGHD2-2	IGHJ4	11	15	23	24
1	1.7307026652821047E-4	TGTGCGAGAGATGGAAGCAGCTGGTACGTTGACTACTGG	CARDGSSWYVDYW	IGHV3-33	IGHD2-2	IGHJ4	11	15	23	24
1	1.7307026652821047E-4	TGTGCGAGAGATATTCTAAGAGGCTACATGGACGTCTGG	CARDILRGYMDVW	IGHV4-31	.	IGHJ6	11	-1	-1	23
1	1.7307026652821047E-4	TGTGCGAGAGATATGGTTGGCTGGTACCTTGACTACTGG	CARDMVGWYLDYW	IGHV4-31	IGHD6-19	IGHJ4	11	17	23	24
1	1.7307026652821047E-4	TGTGCGAGAGATAGTGGCTGGTACGTTTTTGGCTACTGG	CARDSGWYVFGYW	IGHV4-31	IGHD6-19	IGHJ4	11	12	25	27
1	1.7307026652821047E-4	TGTGCGAGAGATAGCAGTGGCTGGTACTGTGACTACTGG	CARDSSGWYCDYW	IGHV4-31	IGHD6-19	IGHJ4	11	12	23	24
1	1.7307026652821047E-4	TGTGCGAGAGACTGGAACGTCGGCACATTTGACTACTGG	CARDWNVGTFDYW	IGHV4-31	IGHD1-1	IGHJ4	10	11	18	27
1	1.7307026652821047E-4	TGTGCGAGAAACGCGGATCTTAACTACATGGACGTCTGG	CARNADLNYMDVW	IGHV3-30	IGHD7-27	IGHJ6	8	14	18	22
1	1.7307026652821047E-4	TGTGCGAGAAACGCGGATCTTAACTACATGGACGTCTGG	CARNADLNYMDVW	IGHV3-64	IGHD7-27	IGHJ6	8	14	18	22
1	1.7307026652821047E-4	TGTGCGAAGGGTGGTAAAACCTCCCCATTTGACTACTGG	CAKGGKTSPFDYW	IGHV3-11	IGHD4-23	IGHJ4	6	9	16	27
1	1.7307026652821047E-4	TGTGCGAAGGAAGAGGGACGTCGTGGTTTTGATGTCTGG	CAKEEGRRGFDVW	IGHV1-2	IGHD1-1	IGHJ6	6	16	23	33
1	1.7307026652821047E-4	TGTGCGAAACACGCAGTGGCTGTTTACTTTGACTACTGG	CAKHAVAVYFDYW	IGHV3-23	IGHD6-19	IGHJ4	8	12	21	24
1	1.7307026652821047E-4	TGTGCACGGCTCGGTGGCTACAATTCATTTGACTACTGG	CARLGGYNSFDYW	IGHV2-26	IGHD5-24	IGHJ4	8	14	24	27
1	1.7307026652821047E-4	TGTGCAGGAGGAAACACCTACGGTGGTTATGACTACTGG	CAGGNTYGGYDYW	IGHV3-21	IGHD4-23	IGHJ4	4	17	26	29
1	1.7307026652821047E-4	TGTGCAACAGATCTGGTGGAGGATTACTTTGACTACTGG	CATDLVEDYFDYW	IGHV1-24	IGHD2-15	IGHJ4	14	19	23	24
1	1.7307026652821047E-4	TGTGCAAGAGGAAACAGCTACGGTGGTAATGACTACTGG	CARGNSYGGNDYW	IGHV3-13	IGHD4-23	IGHJ4	9	17	28	29
1	1.7307026652821047E-4	TGTGCAAGAGAAAACTACTATGAGGAACTCCAGCACTGG	CARENYYEELQHW	IGHV3-13	IGHD3-22	IGHJ1	10	13	20	28
1	1.7307026652821047E-4	TGTGGAAGAGGAAACACCTACGGTGGTTTTGACTACTGG	CGRGNTYGGFDYW	IGHV1-68	IGHD4-23	IGHJ4	8	17	26	27
1	1.7307026652821047E-4	TGCGCCACAGGGGCAGTGGCTGCGGACTTTGACTATTGG	CATGAVAADFDYW	IGHV3-11	IGHD6-19	IGHJ4	1	12	21	25
1	1.7307026652821047E-4	TGCGCCACAGGGGCAGTGGCTGCGGACTTTGACTATTGG	CATGAVAADFDYW	IGHV3-38	IGHD6-19	IGHJ4	6	12	21	25
1	1.7307026652821047E-4	TGCGCGAGACTTAGGTTCGGGGGGAGTTTTGACTACTGG	CARLRFGGSFDYW	IGHV3-65	IGHD3-10	IGHJ4	0	13	21	27
1	1.7307026652821047E-4	TGCGCGAGACTTAGGTTCGGGGGGAGTTTTGACTACTGG	CARLRFGGSFDYW	IGHV4-31	IGHD3-10	IGHJ4	8	13	21	27
1	1.7307026652821047E-4	TGTGCGACCCAGGACTATGGCAAGTTTGACTACTGG	CATQDYGKFDYW	IGHV3-11	IGHD3-10	IGHJ4	6	13	19	24
1	1.7307026652821047E-4	TGTGCGAGGGCCTCTGATTGGTTCGTTGACTACTGG	CARASDWFVDYW	IGHV3-33	IGHD3-10	IGHJ4	7	18	24	25
1	1.7307026652821047E-4	TGTGCGAGGGAGGGCGGAAGTGGTGGAGACTACTGG	CAREGGSGGDYW	IGHV4-31	IGHD2-15	IGHJ4	7	18	25	27
1	1.7307026652821047E-4	TGTGCGAGATCGGGGGTTAACTGGTTCGACCCCTGG	CARSGVNWFDPW	IGHV3-30	IGHD3-10	IGHJ5	8	9	14	18
1	1.7307026652821047E-4	TGTGCGAGAGCAGGTGGTAACTGGTTCGACCCCTGG	CARAGGNWFDPW	IGHV3-30	IGHD2-15	IGHJ5	9	12	17	18
1	1.7307026652821047E-4	TGTGCGAGAGCAGGTGGTAACTGGTTCGACCCCTGG	CARAGGNWFDPW	IGHV4-34	IGHD2-15	IGHJ5	9	12	17	18
1	1.7307026652821047E-4	TGTGCGAGAGGCTACGATTTTTGTTTTGACTACTGG	CARGYDFCFDYW	IGHV1-8	IGHD3-3	IGHJ4	11	12	22	24
1	1.7307026652821047E-4	TGTGCGAGAGGGACCGGGGGGTCTTTTGACTTCTGG	CARGTGGSFDFW	IGHV3-20	IGHD1-20	IGHJ3	9	12	16	22
1	1.7307026652821047E-4	TGTGCGAGAGATTTAGGTGGTTATTACGACTACTGG	CARDLGGYYDYW	IGHV4-31	IGHD3-22	IGHJ4	11	16	26	27
1	1.7307026652821047E-4	TGTGCGAGAGATTCTGGTTCCTACATGGACGTCTGG	CARDSGSYMDVW	IGHV3-30	IGHD1-14	IGHJ6	11	14	19	20
1	1.7307026652821047E-4	TGTGCGAGAGATTCCGTAAGTCATCGTCACCACTGG	CARDSVSHRHHW	IGHV1-17	IGHD4-11	IGHJ4	11	18	23	31
1	1.7307026652821047E-4	TGTGCGAGAGATTGGTTTCTGGGGCCTGACTACTGG	CARDWFLGPDYW	IGHV1-46	IGHD7-27	IGHJ4	11	18	23	26
1	1.7307026652821047E-4	TGTGCGAGAGATCTCGGTGTGGGGTTCGACCCCTGG	CARDLGVGFDPW	IGHV3-30	IGHD2-21	IGHJ5	14	17	21	22
1	1.7307026652821047E-4	TGTGCGAGAGATCTCGGGGGGTACTTTGACTACTGG	CARDLGGYFDYW	IGHV3-30	IGHD3-16	IGHJ4	14	15	19	21
1	1.7307026652821047E-4	TGTGCGAGAGATCTAGGGGGCTACTTTGACTACTGG	CARDLGGYFDYW	IGHV3-33	IGHD3-16	IGHJ4	13	15	19	20
1	1.7307026652821047E-4	TGTGCGAGAGATCTAGGGGGCTACTTTGACTACTGG	CARDLGGYFDYW	IGHV4-31	IGHD3-16	IGHJ4	13	15	19	20
1	1.7307026652821047E-4	TGTGCGAGAGATGGCGGTGGATACAGCTATGGATGG	CARDGGGYSYGW	IGHV3-33	IGHD5-18	IGHJ4	11	16	31	33
1	1.7307026652821047E-4	TGTGCGAGAGATATGGGCGCCTGGTTCGACCCCTGG	CARDMGAWFDPW	IGHV3-30	.	IGHJ5	11	-1	-1	20
1	1.7307026652821047E-4	TGTGCGAGAGATATGGGCGCCTGGTTCGACCCCTGG	CARDMGAWFDPW	IGHV4-31	.	IGHJ5	11	-1	-1	20
1	1.7307026652821047E-4	TGTGCGAGAGATACAGGAGCTATCCTCAGCTACTGG	CARDTGAILSYW	IGHV3-33	IGHD1-26	IGHJ4	11	15	21	29
1	1.7307026652821047E-4	TGTGCGAGAGATACAGGAGCTATCCTCAGCTACTGG	CARDTGAILSYW	IGHV4-31	IGHD1-26	IGHJ4	11	15	21	29
1	1.7307026652821047E-4	TGTGCGAGAGATAGTGCGGGCAGCAATTCGTCCTGG	CARDSAGSNSSW	IGHV3-74	IGHD6-13	IGHJ5	11	19	24	31
1	1.7307026652821047E-4	TGTGCGAGAGATAGTGGGTCCTATCTCAAACCCTGG	CARDSGSYLKPW	IGHV1-18	IGHD1-26	IGHJ5	11	12	17	30
1	1.7307026652821047E-4	TGTGCGAGAGATAGCGCGGGCAGCAGTTCGTCCTGG	CARDSAGSSSSW	IGHV4-31	IGHD6-13	IGHJ5	11	19	25	31
1	1.7307026652821047E-4	TGTGCGAGAGAGCTCTGGCACTCTTATGACTACTGG	CARELWHSYDYW	IGHV1-46	.	IGHJ4	20	-1	-1	26
1	1.7307026652821047E-4	TGTGCGAGAGAGGGGGGGAACTGGTTCGACCCCTGG	CAREGGNWFDPW	IGHV3-30	IGHD3-16	IGHJ5	10	11	15	18
1	1.7307026652821047E-4	TGTGCGAGAGAATCCGGTTCGGGGAGTTCACCATGG	CARESGSGSSPW	IGHV3-33	IGHD3-10	IGHJ4	10	15	27	33
1	1.7307026652821047E-4	TGTGCGAGAGAAGGTGGGAACTGGTTCGACCCCTGG	CAREGGNWFDPW	IGHV3-30	IGHD2-15	IGHJ5	10	12	16	18
1	1.7307026652821047E-4	TGTGCGAAAGATAGTGCGGGCAGTAATTCGTCCTGG	CAKDSAGSNSSW	IGHV3-23	IGHD3-10	IGHJ5	11	21	30	31
1	1.7307026652821047E-4	TGTGCGAAAGACCATGGGGGGTATTTTGTGGGCTGG	CAKDHGGYFVGW	IGHV3-23	IGHD3-9	IGHJ4	10	21	27	32
1	1.7307026652821047E-4	TGTACAAGACTGGGGCGTTCCCTCTTTGACTCCTGG	CTRLGRSLFDSW	IGHV3-21	IGHD7-27	IGHJ4	2	8	14	23
1	1.7307026652821047E-4	TGCTCCGGCTTTAGTCCCAAGTGGGCCTTCCCTTGG	CSGFSPKWAFPW	IGHV1-58	IGHD1-26	IGHJ5	1	19	24	29
1	1.7307026652821047E-4	TGCACCCGCGGCCTATGGTTCGGGGAGTTCGATGGG	CTRGLWFGEFDG	IGHV3-15	IGHD3-10	IGHJ4	5	12	28	34
1	1.7307026652821047E-4	TGTGTAAGAAACGGGCGACACTGGGACTACTGG	CVRNGRHWDYW	IGHV3-23	IGHD1-20	IGHJ4	3	19	23	24
1	1.7307026652821047E-4	TGTGCTAGAGGACGTCAATATGGGCACTACTGG	CARGRQYGHYW	IGHV3-49	IGHD2-21	IGHJ4	9	15	21	25
1	1.7307026652821047E-4	TGTGCGAGTCTAGAACCTGCTTTTGATATCTGG	CASLEPAFDIW	IGHV3-48	IGHD1-14	IGHJ3	7	12	16	17
1	1.7307026652821047E-4	TGTGCGAGTCTAGAACCTGCTTTTGATATCTGG	CASLEPAFDIW	IGHV3-64	IGHD1-14	IGHJ3	7	12	16	17
1	1.7307026652821047E-4	TGTGCGAGGTCCTACGGTGACTGGGACTACTGG	CARSYGDWDYW	IGHV4-4	IGHD4-17	IGHJ4	7	11	21	24
1	1.7307026652821047E-4	TGTGCGAGGGGGACACCGCTTTGGGACTACTGG	CARGTPLWDYW	IGHV7-81	IGHD2-8	IGHJ4	7	12	16	24
1	1.7307026652821047E-4	TGTGCGAGATTCTGGTGGTACTTCGATCTCTGG	CARFWWYFDLW	IGHV4-39	.	IGHJ2	8	-1	-1	15
1	1.7307026652821047E-4	TGTGCGAGAGGGACCCCTCAACTTGACTACTGG	CARGTPQLDYW	IGHV1-8	.	IGHJ4	10	-1	-1	22
1	1.7307026652821047E-4	TGTGCGAGAGATTGGGGAGGATTTGACTACTGG	CARDWGGFDYW	IGHV1-46	IGHD3-9	IGHJ1	11	21	27	28
1	1.7307026652821047E-4	TGTGCGAGAGATTGGGGAGGATTTGACTACTGG	CARDWGGFDYW	IGHV1-46	IGHD3-10	IGHJ4	11	13	18	21
1	1.7307026652821047E-4	TGTGCGAGAGATGACGGCTGGCTCGACCCCTGG	CARDDGWLDPW	IGHV4-31	.	IGHJ5	11	-1	-1	17
1	1.7307026652821047E-4	TGTGCGAGAATACAGCCACAATTCGACCCCTGG	CARIQPQFDPW	IGHV3-23	IGHD5-18	IGHJ5	6	9	15	21
1	1.7307026652821047E-4	TGTGCGAGAAGCACGCCCCCTTTTGACTACTGG	CARSTPPFDYW	IGHV4-28	IGHD3-16	IGHJ4	9	15	19	21
1	1.7307026652821047E-4	TGTGCGAAAGGACGATTTTCCCCTGACTACTGG	CAKGRFSPDYW	IGHV4-34	IGHD3-3	IGHJ4	10	11	18	23
1	1.7307026652821047E-4	TGTGCGAAAGACGGGGGATCATTTGACTACTGG	CAKDGGSFDYW	IGHV3-23	IGHD7-27	IGHJ4	10	13	19	21
1	1.7307026652821047E-4	TGTGCAAGAGAACTAGACTATGGTGAAGACTGG	CARELDYGEDW	IGHV3-13	IGHD3-10	IGHJ4	10	16	23	28
1	1.7307026652821047E-4	TGTGCAAGAAACCTGGACCCGAACGGAGTTTGG	CARNLDPNGVW	IGHV3-13	IGHD3-10	IGHJ4	8	17	23	30
1	1.7307026652821047E-4	TGTACCACAGATTTTGACTGGTTCGACCCCTGG	CTTDFDWFDPW	IGHV3-15	.	IGHJ5	11	-1	-1	16
1	1.7307026652821047E-4	TGTGCGACAACGCCAGGAGACGGTTACTGG	CATTPGDGYW	IGHV3-30	IGHD4-17	IGHJ4	6	19	23	24
1	1.7307026652821047E-4	TGTGCGAGAGGTGATATGGGGGACTACTGG	CARGDMGDYW	IGHV1-8	IGHD2-15	IGHJ4	10	12	16	21
1	1.7307026652821047E-4	TGTGCGAGAGGCACTAATGGTATGAACTGG	CARGTNGMNW	IGHV1-8	IGHD2-8	IGHJ4	11	12	20	25
1	1.7307026652821047E-4	TGTGCAACAGAGGCAGGGCTTGACTACTGG	CATEAGLDYW	IGHV1-24	.	IGHJ4	10	-1	-1	19
1	1.7307026652821047E-4	TGTACCACAGACGCCGCCCGTGACTACTGG	CTTDAARDYW	IGHV3-15	IGHD6-25	IGHJ4	10	12	16	20
1	1.7307026652821047E-4	TGTGTGAGAGGGGGCTACGAATACTGG	CVRGGYEYW	IGHV1-18	IGHD5-12	IGHJ4	9	12	19	21
1	1.7307026652821047E-4	TGTGTGAGAGGGGGCTACGAATACTGG	CVRGGYEYW	IGHV3-52	IGHD5-12	IGHJ4	10	12	19	21
1	1.7307026652821047E-4	TGTGCGAGAGGCCCCTGTGCTGACTGG	CARGPCADW	IGHV4-59	IGHD6-13	IGHJ4	9	17	21	22
1	1.7307026652821047E-4	TGTGCGAGAGATCTTCTCGACCCCTGG	CARDLLDPW	IGHV1-3	.	IGHJ5	13	-1	-1	16
1	1.7307026652821047E-4	TGTGCGAGAATCGAGGCGGACGTCTGG	CARIEADVW	IGHV3-33	IGHD6-6	IGHJ6	8	10	14	17
1	1.7307026652821047E-4	TGTGCAACAAGCGCTTGTGATGTCTGG	CATSACDVW	IGHV1-18	.	IGHJ3	4	-1	-1	12
1	1.7307026652821047E-4	TGTGCAACAAAGGAGTTCGACCCCTGG	CATKEFDPW	IGHV1-67	.	IGHJ5	3	-1	-1	14
1	1.7307026652821047E-4	TGTGCAACAAAGGAGTTCGACCCCTGG	CATKEFDPW	IGHV1-69D	.	IGHJ5	4	-1	-1	14
1	1.7307026652821047E-4	TGTGCAACAAAGGAGTTCGACCCCTGG	CATKEFDPW	IGHV3-76	.	IGHJ5	2	-1	-1	14
1	1.7307026652821047E-4	TGTACAACACAGGAGTTTAACCCCTGG	CTTQEFNPW	IGHV1-24	IGHD3-10	IGHJ5	8	11	16	19
1	1.7307026652821047E-4	TGTACAAGAGAGATGGGCGGGCGCTGG	CTREMGGRW	IGHV3-13	IGHD5-24	IGHJ4	10	11	15	23
1	1.7307026652821047E-4	TGTGCGAGGGGATTTGACTACTGG	CARGFDYW	IGHV4-4	.	IGHJ4	7	-1	-1	12
1	1.7307026652821047E-4	TGTGCGAGAGGATTTGACTACTGG	CARGFDYW	IGHV4-4	.	IGHJ4	9	-1	-1	12
1	1.7307026652821047E-4	TGTGCGAGAGAGTATGGGATCTGG	CAREYGIW	IGHV3-30	IGHD2-8	IGHJ3	10	11	15	18
1	1.7307026652821047E-4	TGTGCGAGAGAGTATGGGATCTGG	CAREYGIW	IGHV3-21	IGHD2-8	IGHJ3	10	11	15	18
1	1.7307026652821047E-4	TGTGCAACCGTTTTTGAGTACTGG	CATVFEYW	IGHV1-45	.	IGHJ4	6	-1	-1	12
1	1.7307026652821047E-4	TGTGCGATTTCTACTATGATA	CAISTMI	IGHV1-8	IGHD3-22	IGHJ4	6	11	20	21
1	1.7307026652821047E-4	TGTGCAAGAGACGGCTACTGG	CARDGYW	IGHV3-21	.	IGHJ4	10	-1	-1	14
