# Supplementary material for: Biomarkers and Immune Repertoire Metrics Identified by Peripheral Blood Transcriptomic Sequencing Reveal the Pathogenesis of COVID-19
Source: Front Immunol. 2021 Aug 24;12:677025. doi: 10.3389/fimmu.2021.677025 (PMC8421539; doi:10.3389/fimmu.2021.677025)
Supplement: Supplementary file 1 [file DataSheet_1.zip › TCR_BCR/IGH/convert.SRR12007830.clonotypes.IGH.txt]

count	freq	cdr3nt	cdr3aa	v	d	j	VEnd	DStart	DEnd	JStart
287	0.04883443933979922	TGTGCGAGAGAGCAGAGGGATCCCATAACTGGAACTACGGAACTTGACTACTGG	CAREQRDPITGTTELDYW	IGHV3-30	IGHD1-7	IGHJ4	10	24	38	43
238	0.040496852135443254	TGTGCGAGAAACCCTAGAGAAGGCTCCAATTATTGGTTCGACCCCTGG	CARNPREGSNYWFDPW	IGHV4-39	IGHD5-24	IGHJ5	8	14	31	33
201	0.034201123021949976	TGTGCGAGAGAAGCTTTAAGGGACTGGGCGATTGACTTCTGG	CAREALRDWAIDFW	IGHV4-31	IGHD3-9	IGHJ4	10	21	26	31
163	0.027735239067551473	TGTGCGAGACTGTCGCTACATCGTATTACTATGATAGTAGTGGCCCCCGGTTATGCTTTTGATATCTGG	CARLSLHRITMIVVAPGYAFDIW	IGHV4-39	IGHD3-22	IGHJ3	9	21	42	52
149	0.02535307129487834	TGTGCGAGAGAATTCGAAGAGGTGGCTATGGACTACTGG	CAREFEEVAMDYW	IGHV3-21	IGHD5-24	IGHJ4	10	17	27	30
92	0.015654245363280587	TGTGCAACAAAGGAGTTCGACCCCTGG	CATKEFDPW	IGHV1-24	.	IGHJ5	8	-1	-1	14
77	0.01310192274970223	TGTGCGAGAGACTCTAGGCTTCGCGGGCCAATGTATTACGATATTTTGACTGGTTATTATAGTCACTACTACTATATGGACGTCTGG	CARDSRLRGPMYYDILTGYYSHYYYMDVW	IGHV1-18	IGHD3-9	IGHJ6	10	32	60	64
76	0.012931767908797005	TGTGCGAGAAACCCTAGAGAAGGCTCCAATTATTGGTTCGACCCCTGG	CARNPREGSNYWFDPW	IGHV4-28	IGHD5-24	IGHJ5	10	14	31	33
72	0.01225114854517611	TGTGCGAGAGTCCGGCCCAGAGGATTCAGCTATGGTTACTACGACTACTACTACATGGACGTCTGG	CARVRPRGFSYGYYDYYYMDVW	IGHV4-31	IGHD5-18	IGHJ6	9	21	34	35
64	0.01088990981793432	TGTGCGAGAGAGCAGAGGGATCCCATAACTGGAACTACGGAACTTGACTACTGG	CAREQRDPITGTTELDYW	IGHV4-31	IGHD1-7	IGHJ4	10	24	38	43
52	0.008848051727071635	TGTGCGAGAGACTCTAGGCTTCGCGGGCCAATGTATTACGATATTTTGACTGGTTATTATAGTCACTACTACTATATGGACGTCTGG	CARDSRLRGPMYYDILTGYYSHYYYMDVW	IGHV1-2	IGHD3-9	IGHJ6	10	32	60	64
52	0.008848051727071635	TGTGCAACTGCAGGGGGCCTACACTGG	CATAGGLHW	IGHV3-74	IGHD3-16	IGHJ4	6	12	16	22
50	0.008507742045261188	TGTGCGAGAGAATTCGAAGAGGTGGCTATGGACTACTGG	CAREFEEVAMDYW	IGHV3-33	IGHD5-24	IGHJ4	10	17	27	30
40	0.00680619363620895	TGTGCGAGATCAGCAGCTGGGCCGTCCCTTTTTTTTAGGTCAGGTTTCCAAAGGTACTACTTTGACTACTGG	CARSAAGPSLFFRSGFQRYYFDYW	IGHV3-21	IGHD6-13	IGHJ4	8	10	19	53
36	0.006125574272588055	TGTGCGAGAGGTCGTGTTGCGATAACTATGATAGTGGTGGTTCTTACTGGTGGGAGTTACTACATGGACGTCTGG	CARGRVAITMIVVVLTGGSYYMDVW	IGHV4-34	IGHD3-22	IGHJ6	10	24	47	57
31	0.005274800068061937	TGTGCGAGAGAAGCTATAAGGGACTGGGCGATAGACTTCTGG	CAREAIRDWAIDFW	IGHV4-31	IGHD2-8	IGHJ4	10	12	17	33
29	0.004934490386251489	TGTGCGAGAGACTCTAGGCTTCGCGGGCCAATGTATTACGATATTTTGACTGGTTATTATAGTCACTACTACTATATGGACGTCTGG	CARDSRLRGPMYYDILTGYYSHYYYMDVW	IGHV4-31	IGHD3-9	IGHJ6	10	32	60	64
29	0.004934490386251489	TGTGCGAGAGATAGTGCGGGCAGCAATTCGTCCTGG	CARDSAGSNSSW	IGHV3-11	IGHD6-13	IGHJ5	11	19	24	31
28	0.004764335545346265	TGTGCGAAAGATTCAGCCACTACCAGTGACTGGGACGAGGGCGGTTTCGACCCCTGG	CAKDSATTSDWDEGGFDPW	IGHV1-46	IGHD5-12	IGHJ5	11	14	21	45
27	0.004594180704441042	TGTGCGAGATCTGCCCCCCAAAGAAGTGGTTTTTATTATTACTACTACATGGACGTCTGG	CARSAPQRSGFYYYYYMDVW	IGHV4-34	IGHD3-3	IGHJ6	8	24	35	39
26	0.004424025863535817	TGTGCGAGAGACCCTCAGCAGTGGCTGGTTTTTTCCAACTGGTTCGACCCCTGG	CARDPQQWLVFSNWFDPW	IGHV4-4	IGHD6-19	IGHJ5	10	16	28	35
26	0.004424025863535817	TGTGCGAGACAGCGAACTCTCTACGGGGACTTACCCTTTGACTACTGG	CARQRTLYGDLPFDYW	IGHV4-39	IGHD5-24	IGHJ4	10	17	24	35
25	0.004253871022630594	TGTGCGAGAGCTAAGGGGGGTATTACTATGATAGTAGTGGTTATTAAAGAGTTTGACTACTGG	CARAKGGITMIVVVIKEFDYW	IGHV4-31	IGHD3-22	IGHJ4	9	19	45	51
22	0.0037434064999149227	TGTGCGAGAGACTGGGAGTATAGCAGCAGCTGGACCACCTTTGACTACTGG	CARDWEYSSSWTTFDYW	IGHV3-21	IGHD6-13	IGHJ4	10	17	32	38
21	0.0035732516590096988	TGTGCGAGAGGTATTTCAGCGGCTTCGGGGTTCGACGGCTTCGACCCCTGG	CARGISAASGFDGFDPW	IGHV4-34	IGHD6-25	IGHJ5	10	16	23	39
21	0.0035732516590096988	TGTGCGAGAGAAGCTTTAAGGGACTGGGCGATAGACCTCTGG	CAREALRDWAIDLW	IGHV4-31	IGHD3-9	IGHJ5	10	21	26	33
20	0.003403096818104475	TGTGCGAGACGCATGAGGGACACCAATATGGTTGTTCTGGTCCTTGCCGGCATGTTGGACTGGTTCGACCCCTGG	CARRMRDTNMVVLVLAGMLDWFDPW	IGHV4-34	IGHD2-2	IGHJ5	8	44	52	58
20	0.003403096818104475	TGTGCGAAAGATTGGGGACGATCTACGATTTTTGGAGTGGTTATTTTGGAGGGCTTTGACTACTGG	CAKDWGRSTIFGVVILEGFDYW	IGHV3-23	IGHD3-3	IGHJ4	11	23	44	53
20	0.003403096818104475	TGTGCGAGAGTCCGTATTACTATGATAGTAGTGGTTCAGTACTTTGACTACTGG	CARVRITMIVVVQYFDYW	IGHV4-31	IGHD3-22	IGHJ4	9	12	35	39
18	0.0030627871362940277	TGTGCGAGAGAGCAGAGGGATCCCATAACTGGAACTACGGAACTTGACTACTGG	CAREQRDPITGTTELDYW	IGHV3-33	IGHD1-7	IGHJ4	10	24	38	43
17	0.0028926322953888037	TGTGCGAGAGAGCTTCAGGGGTTAGTTACAATTTTTGGAGTGGATCAGGAGTACTACTTTGACTACTGG	CARELQGLVTIFGVDQEYYFDYW	IGHV4-4	IGHD3-3	IGHJ4	10	25	42	49
17	0.0028926322953888037	TGTGCGAGAGCCCCTCGGGGATGGCTACAATTAAGGGAAGACTGGTACTTCGATCTCTGG	CARAPRGWLQLREDWYFDLW	IGHV4-59	IGHD5-24	IGHJ2	9	19	32	40
17	0.0028926322953888037	TGTACAACCGGCGGGGTAGTGGTTATTACGTATGCTTTTGATATCTGG	CTTGGVVVITYAFDIW	IGHV1-24	IGHD3-22	IGHJ3	7	15	28	31
17	0.0028926322953888037	TGTGTGAGAGGGGGCTACGAATACTGG	CVRGGYEYW	IGHV1-2	IGHD5-12	IGHJ4	9	12	19	21
16	0.00272247745448358	TGTGCGAGAGACTCTAGGCTTCGCGGGCCAATGTATTACGATATTTTGACTGGTTATTATAGTCACTACTACTACATGGACGTCTGG	CARDSRLRGPMYYDILTGYYSHYYYMDVW	IGHV1-2	IGHD3-9	IGHJ6	10	32	60	64
16	0.00272247745448358	TGTGCGAGGACAGATTACTATGATAGAGAACGGTGGTATGACTACAACTACTACTACATGGACGTCTGG	CARTDYYDRERWYDYNYYYMDVW	IGHV4-59	IGHD3-22	IGHJ6	7	13	25	36
16	0.00272247745448358	TGTGCGAGAGGGGATTACTATGATAGTAGTGGGCATTACATCGACGCTTTTGATATCTGG	CARGDYYDSSGHYIDAFDIW	IGHV3-11	IGHD3-22	IGHJ3	9	13	38	45
16	0.00272247745448358	TGTGCGAGAGCCCTCAAACCCCCCCGTATGGTTCGGGCCTACTACTTTGACTACTGG	CARALKPPRMVRAYYFDYW	IGHV1-8	IGHD3-10	IGHJ4	14	26	36	39
16	0.00272247745448358	TGTGCGCGAGGGAGCAGTGGCTACGAGATCCACTACAACTACATGGACGTCTGG	CARGSSGYEIHYNYMDVW	IGHV1-8	IGHD5-12	IGHJ6	10	15	25	31
16	0.00272247745448358	TGTGCGAGAGGAGAGTTATCGGGTTATTTTAAATTGGGCTACTTTGACTACTGG	CARGELSGYFKLGYFDYW	IGHV1-8	IGHD3-16	IGHJ4	10	12	20	38
16	0.00272247745448358	TGTGCGAGAAACCCTAGAGAAGGCTCCAATTATTGGTTCGACCCCTGG	CARNPREGSNYWFDPW	IGHV4-31	IGHD5-24	IGHJ5	8	14	31	33
15	0.002552322613578356	TGTGCGAGAGATCCTGACTCTTTCATGGGGGGAGACTATTGG	CARDPDSFMGGDYW	IGHV1-2	IGHD3-16	IGHJ4	12	25	30	33
14	0.0023821677726731326	TGTGCGAGAGGAGGAAGGAGACGGCTATTTTCTCTGGTCGCGGCGGTAGAGGCATCTCCTGTGGGGGACTGGTTCGACCCCTGG	CARGGRRRLFSLVAAVEASPVGDWFDPW	IGHV1-2	IGHD2-21	IGHJ5	9	19	28	67
14	0.0023821677726731326	TGTGCGAGACTAAATTCGTCGATTACTATGATACTAGTGGTTATTACTTCCACCTTTGTCTGGTTCGACCCCTGG	CARLNSSITMILVVITSTFVWFDPW	IGHV4-34	IGHD3-22	IGHJ5	8	21	47	59
14	0.0023821677726731326	TGTGCGAGAGAGCAGAGGGATCCCATAACTGGAACTACGGAACTTGACTACTGG	CAREQRDPITGTTELDYW	IGHV4-39	IGHD1-7	IGHJ4	8	24	38	43
14	0.0023821677726731326	TGTGCCACCTTGGGAGCAGTGGCTGGCGATTACTACTTTGACTACTGG	CATLGAVAGDYYFDYW	IGHV3-23	IGHD6-19	IGHJ4	4	14	25	30
14	0.0023821677726731326	TGTGCGAGAGAAGCTTTAAGGGACTGGGCGATAGACTTCTGG	CAREALRDWAIDFW	IGHV4-31	IGHD3-9	IGHJ4	10	21	26	33
13	0.0022120129317679087	TGTGCGAGACGGATGAGTGACACTCATATGATTGTAGTAGTTCTTGCCGGCATATTGGACTGGTTCGACCCCTGG	CARRMSDTHMIVVVLAGILDWFDPW	IGHV4-39	IGHD2-2	IGHJ5	9	30	40	58
13	0.0022120129317679087	TGTGCGAGAGAAGGGGCTATTACAATTTTTGGAGTGGTTCCAAGTAGGGCCCATTACTACTTTGACTACTGG	CAREGAITIFGVVPSRAHYYFDYW	IGHV4-59	IGHD3-3	IGHJ4	10	17	38	54
13	0.0022120129317679087	TGTGCGAGAGATGGGGCTTGGGGAAGAGAAGGCTACAATTACCCCCAGCCATATTACTGTGACTACTGG	CARDGAWGREGYNYPQPYYCDYW	IGHV1-46	IGHD5-24	IGHJ4	11	24	41	54
13	0.0022120129317679087	TGTGCGATAGAGGTCCTACGAAGTGGGAGTTATAGACTTAACGACGCTTTTGCTATTTGG	CAIEVLRSGSYRLNDAFAIW	IGHV1-2	IGHD3-10	IGHJ3	10	24	32	45
13	0.0022120129317679087	TGTGCGAAAGATCGGGGGGGTTATCCCACCTACTACTTTGACTACTGG	CAKDRGGYPTYYFDYW	IGHV3-23	IGHD3-16	IGHJ4	12	13	24	30
12	0.002041858090862685	TGTGCGAGACGCATGAGTGACATTAATATGATAGTAGTGGTTCTTGCCGGGATGTTGGACTGGTTCGACCCCTGG	CARRMSDINMIVVVLAGMLDWFDPW	IGHV4-34	IGHD3-22	IGHJ5	8	21	41	58
12	0.002041858090862685	TGTGCGAGAGGCTCTCCAATTACGATTTTTGGAGTGGTTATTGCCTTTTCTGGCTTGTACTACATGGACGTCTGG	CARGSPITIFGVVIAFSGLYYMDVW	IGHV1-8	IGHD3-3	IGHJ6	11	18	41	57
12	0.002041858090862685	TGTGCGAGAGATGGCGGATATTGTAGTGGTGGTACCTGCTACACCTCATATAACTACTACATGGACGTCTGG	CARDGGYCSGGTCYTSYNYYMDVW	IGHV1-46	IGHD2-15	IGHJ6	11	15	41	52
12	0.002041858090862685	TGTGCGAGACACCGTAATCGTACAATTTTTGGAGTGGTTATTGTTTACTACATGGACGTCTGG	CARHRNRTIFGVVIVYYMDVW	IGHV4-39	IGHD3-3	IGHJ6	10	20	41	45
12	0.002041858090862685	TGTGCGAGATCTGCCCCCCAAAGAAGTGGTTTCTACTACTACTACTATATGGACGTCTGG	CARSAPQRSGFYYYYYMDVW	IGHV4-34	IGHD3-16	IGHJ6	8	14	21	32
12	0.002041858090862685	TGTGCGAGAGATCGGGCGTTGAAGGGTTCACAATTTTTGGAGTGGTTACCAGACTCCTGG	CARDRALKGSQFLEWLPDSW	IGHV3-21	IGHD3-3	IGHJ4	12	32	47	51
12	0.002041858090862685	TGTGCGTTTACCCAAACTTACTTCGATAGCCTTGACTATTGG	CAFTQTYFDSLDYW	IGHV1-2	IGHD3-16	IGHJ4	5	10	16	31
12	0.002041858090862685	TGTACTAGAGATGATTTTTGGAGTGGTTATTATCTCTACTGG	CTRDDFWSGYYLYW	IGHV3-49	IGHD3-3	IGHJ4	11	12	32	35
11	0.0018717032499574614	TGTGCGAGAGACTCTAGGCTTCGCGGGCCAATGTATTACGATATTTTGACTGGTTATTATAGTCACTACTACTACATGGACGTCTGG	CARDSRLRGPMYYDILTGYYSHYYYMDVW	IGHV4-31	IGHD3-9	IGHJ6	10	32	60	64
11	0.0018717032499574614	TGTGCGAGGACAGATTACTACGATAGAGAACGGGACTATGACTACAACTTCTACTACATGGACGTCTGG	CARTDYYDRERDYDYNFYYMDVW	IGHV4-59	IGHD3-22	IGHJ6	7	13	25	36
11	0.0018717032499574614	TGTGCGAGAGGAATACGTGCGGTTGTCCTAATGGTGTGGACTAAGGGCAAGTACAACTTTGACTACTGG	CARGIRAVVLMVWTKGKYNFDYW	IGHV1-8	IGHD2-8	IGHJ4	10	22	36	49
11	0.0018717032499574614	TGTGCGAGAGATTCCCTTTGGGGTTACTCTGATGCTGATGCCATGGAAGGGTACTTTGACTACTGG	CARDSLWGYSDADAMEGYFDYW	IGHV3-30	IGHD3-16	IGHJ4	11	16	22	51
11	0.0018717032499574614	TGTGCGAGAGATCTATATTTTGACCGGCTACAGGTATTCGAGGATGCTTTTGATATCTGG	CARDLYFDRLQVFEDAFDIW	IGHV4-4	IGHD3-9	IGHJ3	13	14	23	42
11	0.0018717032499574614	TGTGCGAGAGCCCTCCCCGGATCTAGTGGCCTACTTGACTACTACATGGACGTCTGG	CARALPGSSGLLDYYMDVW	IGHV3-33	IGHD5-12	IGHJ6	9	18	29	37
11	0.0018717032499574614	TGTGCGAGAGAGCAGAGGGATCCCATAACTGGAACTACGGAACTTGACTACTGG	CAREQRDPITGTTELDYW	IGHV4-28	IGHD1-7	IGHJ4	8	24	38	43
11	0.0018717032499574614	TGTGCGAGACTTCCAAATATGGAGGATGGTAGTGGTTCCTTTGACCTCTGG	CARLPNMEDGSGSFDLW	IGHV5-10-1	IGHD3-22	IGHJ4	9	24	36	38
11	0.0018717032499574614	TGTGCGAAAGATGTAGACTTCGGGGAGTTCCTAATGTTTGACTCCTGG	CAKDVDFGEFLMFDSW	IGHV3-23	IGHD3-10	IGHJ4	11	18	28	36
11	0.0018717032499574614	TGTGCAAGAGACCCAAATGACGCCCGTAGTATTGATTATTGG	CARDPNDARSIDYW	IGHV3-74	IGHD1-26	IGHJ4	10	24	30	31
10	0.0017015484090522376	TGTGCGAGACTTATTACCAAAGCGCTGGTCAACTGGACGCCCATAAATTACTACTACTACTACATGGACGTCTGG	CARLITKALVNWTPINYYYYYMDVW	IGHV4-39	IGHD1-1	IGHJ6	9	29	36	48
10	0.0017015484090522376	TGTGCGAGATCAGCAGCTGGGCCGTCCCTTTTTTTTAGGTCAGGTTTCCAAAGGTACTACTTTGACTACTGG	CARSAAGPSLFFRSGFQRYYFDYW	IGHV4-55	IGHD6-13	IGHJ4	9	10	19	53
10	0.0017015484090522376	TGTGCAAAAGTTTCGCATGATTACCTTTGGGGGAGTTATCGTTCTAGGTACTTTGACTACTGG	CAKVSHDYLWGSYRSRYFDYW	IGHV3-9	IGHD3-16	IGHJ4	9	16	42	48
10	0.0017015484090522376	TGTGCGAGATCTGCCCCCCAAAGAAGTGGTTTTTATTATTACTACTACATGGACGTCTGG	CARSAPQRSGFYYYYYMDVW	IGHV4-55	IGHD3-3	IGHJ6	9	24	35	39
10	0.0017015484090522376	TGTGCGAGATCTGCCCGCCAAAGAAGTGGTTTCTACTACTACTACCACATGGACGTCTGG	CARSARQRSGFYYYYHMDVW	IGHV4-34	IGHD3-22	IGHJ6	8	24	30	32
10	0.0017015484090522376	TGTGCGAGACTTCCAAATATGGAGGATGGGAGTGGTTCCTTTGACCTCTGG	CARLPNMEDGSGSFDLW	IGHV5-10-1	IGHD3-3	IGHJ4	9	28	36	38
10	0.0017015484090522376	TGTGCGAGAGATTATTTTAGGAATAACGATCTTTCCTACATGGACGTCTGG	CARDYFRNNDLSYMDVW	IGHV4-31	IGHD3-16	IGHJ6	11	22	29	35
10	0.0017015484090522376	TGTGCGAGAGATCCGGACGATAGCAGCTCGTCCGCATTTGACTACTGG	CARDPDDSSSSAFDYW	IGHV3-30	IGHD6-6	IGHJ4	12	19	33	36
10	0.0017015484090522376	TGTACCACCTACGGGGAGGTGGATGGGGATGCTTTTGATATCTGG	CTTYGEVDGDAFDIW	IGHV3-15	IGHD3-10	IGHJ3	7	11	17	27
10	0.0017015484090522376	TGTGCGAGAGATAGTGGGAGTTACCTCAAGCCCTGG	CARDSGSYLKPW	IGHV1-18	IGHD4-23	IGHJ5	11	16	24	30
10	0.0017015484090522376	TGTGCGAGAGATAGTGGGAGCTACCTCAAGCCCTGG	CARDSGSYLKPW	IGHV1-18	IGHD1-26	IGHJ5	11	12	23	30
9	0.0015313935681470138	TGTGCGAGAGGGGGGTATTACGATTTTTGGAGTGGTTATTATAACCCCAGTGATGCTTTTGATATCTGG	CARGGYYDFWSGYYNPSDAFDIW	IGHV1-2	IGHD3-3	IGHJ3	9	14	42	50
9	0.0015313935681470138	TGTGCGAGAGTAATGAATGGCTACCCCGGTGATTGGTGGTGCGGAGACTGTCCATTTGACTACTGG	CARVMNGYPGDWWCGDCPFDYW	IGHV1-18	IGHD2-21	IGHJ4	9	33	40	54
9	0.0015313935681470138	TGTACTGGAGGGGGTCCCAATTACGATTTTTGGAGTGGTTTCCGGTTCGACCCCTGG	CTGGGPNYDFWSGFRFDPW	IGHV3-49	IGHD3-3	IGHJ5	9	19	39	43
9	0.0015313935681470138	TGTGCGAGAGATTTTTTTAGGAATAACGATCTTTCGTACATGGACGTCTGG	CARDFFRNNDLSYMDVW	IGHV4-31	IGHD3-16	IGHJ6	11	22	29	36
9	0.0015313935681470138	TGTGCAACAGGCCCCAGTATAGCGAGGACCGACTGGTTCGACCCCTGG	CATGPSIARTDWFDPW	IGHV1-24	IGHD6-6	IGHJ5	9	15	22	31
9	0.0015313935681470138	TGTGCACACCGCCACGGATTTAGTGGGAGCTACTGGGCTGACTGG	CAHRHGFSGSYWADW	IGHV2-5	IGHD1-26	IGHJ4	8	20	33	40
9	0.0015313935681470138	TGTGCGAGAGATCCAGGTGACTACAGCTTTGACTACTGG	CARDPGDYSFDYW	IGHV4-31	IGHD4-11	IGHJ4	12	17	25	26
9	0.0015313935681470138	TGTGCAAGAGGAAACACCTACGGTGGTTATGACTACTGG	CARGNTYGGYDYW	IGHV3-21	IGHD4-23	IGHJ4	9	17	26	29
8	0.00136123872724179	TGTGCGAGAGATTTTAGGCTTCGCGGGCCAATGTATTACGATATTTTGACTGGTTATTATAGTCACTACTACTACATGGACGTCTGG	CARDFRLRGPMYYDILTGYYSHYYYMDVW	IGHV1-2	IGHD3-9	IGHJ6	11	32	60	64
8	0.00136123872724179	TGTGCGAGAGACTCTAGGCTTCGCGGGCCAATGTATTACGATATTTTGACTGGTTATTATAGTCACTACTATTACATGGACGTCTGG	CARDSRLRGPMYYDILTGYYSHYYYMDVW	IGHV1-2	IGHD3-9	IGHJ6	10	32	60	64
8	0.00136123872724179	TGTGCGAGAGACGTATCTCGTATTACGATTTTTGGAGTGGTTATTCCACATCCAACAACTGGCTGGTTCGACCCCTGG	CARDVSRITIFGVVIPHPTTGWFDPW	IGHV4-31	IGHD3-3	IGHJ5	10	18	44	62
8	0.00136123872724179	TGTGCGAGAGATAGGCGTATAGCAGTGGCTGGTATCCTAATACCGGTGGGGTACTGGTACTTCGATCTCTGG	CARDRRIAVAGILIPVGYWYFDLW	IGHV4-4	IGHD6-19	IGHJ2	11	16	33	51
8	0.00136123872724179	TGTGCGAGAAGTCCCTATAGAGGATTACGTTTGGGGGAGTTATCGTCCACCAGCTTTGACTACTGG	CARSPYRGLRLGELSSTSFDYW	IGHV4-28	IGHD3-16	IGHJ4	9	22	45	53
8	0.00136123872724179	TGTGCGAGAGATTTCCACCTGGTCGGGGATGATAGTAGTGGACGGAATGGCTACTGG	CARDFHLVGDDSSGRNGYW	IGHV3-21	IGHD3-22	IGHJ4	11	28	40	50
8	0.00136123872724179	TGTGCAACCCATCTCGATAGCAGTGGCTGGTACCGAAACTACTTTGACTACTGG	CATHLDSSGWYRNYFDYW	IGHV1-24	IGHD6-19	IGHJ4	7	16	32	37
8	0.00136123872724179	TGTGCGAGACTTCCAAATATGGAAGATGGTAGTGGTTCCTTTGACCTCTGG	CARLPNMEDGSGSFDLW	IGHV5-51	IGHD3-22	IGHJ4	9	24	36	38
8	0.00136123872724179	TGTGCGAGAGCCGCTTCCCGCCAGCAACTGGTGACATACTTTGACTACTGG	CARAASRQQLVTYFDYW	IGHV1-46	IGHD6-13	IGHJ4	9	21	31	36
8	0.00136123872724179	TGTGCGAGAGAAACGGATGACAACTCTTCTTCACACTTTGACTACTGG	CARETDDNSSSHFDYW	IGHV3-30	IGHD1-1	IGHJ4	10	19	24	34
8	0.00136123872724179	TGTCATTACAATTTTTGGAGTGGTTATTACTTTGACTACTGG	CHYNFWSGYYFDYW	IGHV3-49	IGHD3-3	IGHJ4	2	4	26	27
8	0.00136123872724179	TGTGCGACTACTACGTCTGAGGACTACTTTGACTACTGG	CATTTSEDYFDYW	IGHV1-69	IGHD1-26	IGHJ4	6	7	15	22
7	0.0011910838863365663	TGTGCGAGACGAGTTGTTTACTCGAAAATTACTATGATAGTAGTGGTTATGAAGGGAGATGCTTTTGATATCTGG	CARRVVYSKITMIVVVMKGDAFDIW	IGHV4-34	IGHD3-22	IGHJ3	8	27	49	57
7	0.0011910838863365663	TGTGCAACAGGGGCCCCCCGAGACTCCCGCCTAGTATTACAATTTTTGGAGTGGTTATGGTTGAGGTACTGG	CATGAPRDSRLVLQFLEWLWLRYW	IGHV1-24	IGHD3-3	IGHJ4	9	33	57	66
7	0.0011910838863365663	TGTGCGAGACAGGATGGGCGTATTACAATTTTTGGAGTGGTTATTAGCGGTTCTTTGGAGTACTGG	CARQDGRITIFGVVISGSLEYW	IGHV1-18	IGHD3-3	IGHJ4	8	18	45	60
7	0.0011910838863365663	TGTGCGAGAGAGGTCTTCCGGGAGGGTATGATAGTAGTGGTTAACTACTACTACATGGACGTCTGG	CAREVFREGMIVVVNYYYMDVW	IGHV4-4	IGHD3-22	IGHJ6	10	26	42	43
7	0.0011910838863365663	TGTGCGAGAGTAGGATGGGGATATTGTAGTAGTACCAGCTGCCCGTACTACATGGACGTCTGG	CARVGWGYCSSTSCPYYMDVW	IGHV3-21	IGHD2-2	IGHJ6	9	18	41	45
7	0.0011910838863365663	TGTGCGAGAGATCGTGGGAATTTTTGGAGTGGTTATTATCCGGGATCCGATGTGGACTACTGG	CARDRGNFWSGYYPGSDVDYW	IGHV3-21	IGHD3-3	IGHJ4	12	19	38	54
7	0.0011910838863365663	TGTGCACGGATAGGTGGATATTGTAGTGGTGGTTACTGCTACTCCCACAACTTTGACTACTGG	CARIGGYCSGGYCYSHNFDYW	IGHV2-70	IGHD2-15	IGHJ4	11	15	44	49
7	0.0011910838863365663	TGTGCAACAGGGCCCTCATATTGTAGTAGTACCAGCTGTCACTTAAACTGGTTCGACCCCTGG	CATGPSYCSSTSCHLNWFDPW	IGHV1-24	IGHD2-2	IGHJ5	9	17	37	45
7	0.0011910838863365663	TGTGCGAGCCATTTCCTCGATAGTAGTGGTTATTACTATGTATATAGTTTTGACTACTGG	CASHFLDSSGYYYVYSFDYW	IGHV1-46	IGHD3-22	IGHJ4	7	18	41	48
7	0.0011910838863365663	TGTGCGAGACGGGGGCTTACCTACGGTGGTAAACTCCCTGAGGGTGCTTTTGATATCTGG	CARRGLTYGGKLPEGAFDIW	IGHV4-39	IGHD4-23	IGHJ3	9	20	31	44
7	0.0011910838863365663	TGTGCAACAGGCCCCGCGATAGCAGTGGTCCCTGGGGGAAAGGGGTGGTTCGACCCCTGG	CATGPAIAVVPGGKGWFDPW	IGHV1-24	IGHD6-19	IGHJ5	9	18	27	45
7	0.0011910838863365663	TGTGCAAAGAACGAAAGATCGGCATGGTTAGGGGACTACTACTACTACATGGACGTCTGG	CAKNERSAWLGDYYYYMDVW	IGHV1-24	IGHD3-10	IGHJ6	6	23	33	34
7	0.0011910838863365663	TGTGCGAGAGATTTCAGCGGTGACACGGTCCGTCCCTTTTTTGACTACTGG	CARDFSGDTVRPFFDYW	IGHV1-18	IGHD4-17	IGHJ4	11	17	23	39
7	0.0011910838863365663	TGTGCGAGGGATATGGACGTCCCCCTACATGATGCGCTTGATATATGG	CARDMDVPLHDALDIW	IGHV1-2	IGHD1-1	IGHJ3	11	15	20	27
7	0.0011910838863365663	TGTGCGAAGAGTTGGCACCCCTACTACTACTACTTCGACGTCTGG	CAKSWHPYYYYFDVW	IGHV3-23	IGHD1-1	IGHJ6	7	9	13	20
7	0.0011910838863365663	TGTGCAAGAGAGGGCCTCTTGGGGCTTCGGCTTGACTACTGG	CAREGLLGLRLDYW	IGHV3-74	IGHD3-16	IGHJ4	10	18	23	31
7	0.0011910838863365663	TGTGCGAGAGGAGAGGGAGCCCCTGAGTACTGG	CARGEGAPEYW	IGHV1-18	IGHD1-26	IGHJ4	9	14	19	23
6	0.0010209290454313426	TGTGCGAGAGGAGGAAGGAGACGGCTATTTTCTCTGGTCGCGGCGGTAGAGGCATCTCCTGTGGGGGACTGGTTCGACCCCTGG	CARGGRRRLFSLVAAVEASPVGDWFDPW	IGHV1-8	IGHD2-21	IGHJ5	10	19	28	67
6	0.0010209290454313426	TGTGCGAGAGATCAGAAGTATTACGATATTTTGACTGGTTACATCGGCCCGGCTCCCTACTACTACTACTACATGGACGTCTGG	CARDQKYYDILTGYIGPAPYYYYYMDVW	IGHV3-30	IGHD3-9	IGHJ6	12	17	40	56
6	0.0010209290454313426	TGTACCACAGGGGGACAAGGAAATGACGTGGTTCGGGGAGTTAAGTTCGTCTACTACTACTACTACATGGACGTCTGG	CTTGGQGNDVVRGVKFVYYYYYMDVW	IGHV3-15	IGHD3-10	IGHJ6	9	28	42	50
6	0.0010209290454313426	TGTGCGAGACGCATGAGGGACACCAATATGGTTGTTCTGGTCCTTGCCGGCGTCTTGGACTGGTTCGACCCCTGG	CARRMRDTNMVVLVLAGVLDWFDPW	IGHV4-34	IGHD2-21	IGHJ5	8	23	29	58
6	0.0010209290454313426	TGTGCGAGACGAGTTGTTTACTCGAAAATTACTATGATAGTAGTGGTTATGAAGGGAGATGCTTTTGATATCTGG	CARRVVYSKITMIVVVMKGDAFDIW	IGHV4-39	IGHD3-22	IGHJ3	9	27	49	57
6	0.0010209290454313426	TGTGCGAGAGGGATTTCACGTTTTAATATGGTAGTACTGGTTATTACTTCCGGAGAATACTACTTTGACTACTGG	CARGISRFNMVVLVITSGEYYFDYW	IGHV4-34	IGHD3-22	IGHJ4	10	17	47	57
6	0.0010209290454313426	TGTGCGAGAGGCGAGGATGTAGTAGTACCAGCTGCAGTCTCTCTTTACTACTACTACTACATGGACGTCTGG	CARGEDVVVPAAVSLYYYYYMDVW	IGHV1-8	IGHD2-2	IGHJ6	11	17	34	45
6	0.0010209290454313426	TGTGCTTCCTTTGCTTCGGGGAAATATGATACCCCGCTCTACTATTACTACTACATGGACGTCTGG	CASFASGKYDTPLYYYYYMDVW	IGHV3-23	IGHD3-10	IGHJ6	4	14	21	38
6	0.0010209290454313426	TGTGCGAGAGTTGGGGATCATTACTATGATAGTAGTGGTTATTATTGGGGGTCGTGGGACTACTGG	CARVGDHYYDSSGYYWGSWDYW	IGHV1-46	IGHD3-22	IGHJ4	9	19	43	57
6	0.0010209290454313426	TGTGCGAGAGCGGCCATGGACAATTTTTGGAGTGGTTTTTCGGTGGTGGGTGCTTTTGATATCTGG	CARAAMDNFWSGFSVVGAFDIW	IGHV4-31	IGHD3-3	IGHJ3	9	22	36	50
6	0.0010209290454313426	TGTGCGAGAGGGGGCTGGGGGCGCGCTACGGTGACTACAAAAACCTCTGGGGCTTTTGATATCTGG	CARGGWGRATVTTKTSGAFDIW	IGHV1-8	IGHD4-17	IGHJ3	10	25	37	51
6	0.0010209290454313426	TGTGCAACAGAGTCGTCCCGAAACAACAAGTGGTTATTATCCCCAATATCCCAGTTTGACTACTGG	CATESSRNNKWLLSPISQFDYW	IGHV1-24	IGHD3-3	IGHJ4	10	28	39	54
6	0.0010209290454313426	TGTGCGAGGGAGAAGGATGTCCCCAGCCCCGGGGGGGGTTACTACTACTACATGGACGTCTGG	CAREKDVPSPGGGYYYYMDVW	IGHV1-18	IGHD7-27	IGHJ6	7	19	25	39
6	0.0010209290454313426	TGTGCGAGAGAATTTGGAGAGTCCGGTATAGCAGTGGCCCCCTACTACTTTGACTACTGG	CAREFGESGIAVAPYYFDYW	IGHV1-69	IGHD6-19	IGHJ4	10	24	37	42
6	0.0010209290454313426	TGTGCGAGAGCGAAGTGGATACAGCTATGGCATCAGGACTGGTACTTCGATCTCTGG	CARAKWIQLWHQDWYFDLW	IGHV4-4	IGHD5-18	IGHJ2	9	14	29	37
6	0.0010209290454313426	TGTGCGAGAGGCAGCAGCAGCCGCTATTTCTACTACTACGCCTACATGGACGTCTGG	CARGSSSRYFYYYAYMDVW	IGHV3-11	IGHD6-13	IGHJ6	9	12	20	24
6	0.0010209290454313426	TGTGCGAGAGATAGGGAGCGGGTTCAGCTATGGTCCTATCTCCCGTTCCACTGG	CARDRERVQLWSYLPFHW	IGHV3-20	IGHD5-18	IGHJ4	11	24	33	49
6	0.0010209290454313426	TGTGCGAGAGAGGAGGGCAGGACCTGGTTCTTAGGTGGTGCTCTTGACATCTGG	CAREEGRTWFLGGALDIW	IGHV3-11	IGHD3-9	IGHJ3	10	23	32	38
6	0.0010209290454313426	TGTGCAACAGCGGCATATGATAGTAGTGGTTATTACTATGGGATAGACGTCTGG	CATAAYDSSGYYYGIDVW	IGHV1-24	IGHD3-22	IGHJ6	9	15	37	45
6	0.0010209290454313426	TGTGCGAGTTGGGGGCCTGAACTGGTGGTGACTGACTACTTTGACTACTGG	CASWGPELVVTDYFDYW	IGHV3-30	IGHD2-21	IGHJ4	7	22	33	34
6	0.0010209290454313426	TGTGCGAGAGGTGCCGCTTATAACTGGCATTACGTTTTCTTTGACTACTGG	CARGAAYNWHYVFFDYW	IGHV4-59	IGHD1-7	IGHJ4	9	18	34	38
6	0.0010209290454313426	TGTGCGAAAGATCGGGGGGGTTATCCCACCTACTACTTTGACTCTTGG	CAKDRGGYPTYYFDSW	IGHV3-23	IGHD3-16	IGHJ4	12	13	24	30
6	0.0010209290454313426	TGTACACGCAGGAATTTTTGTGTTACTACCAGCTGCTATGACTACTGG	CTRRNFCVTTSCYDYW	IGHV2-26	IGHD2-2	IGHJ4	7	26	37	38
6	0.0010209290454313426	TGTGCGAGTGGCCAAGGGGGAAACTACTACTACATGGACGTCTGG	CASGQGGNYYYMDVW	IGHV3-30	IGHD3-16	IGHJ6	7	15	20	22
6	0.0010209290454313426	TGTGCGAGGCACTACATTAATGATGCTTTTGATATCTGG	CARHYINDAFDIW	IGHV4-59	IGHD2-15	IGHJ3	7	9	15	19
6	0.0010209290454313426	TGTGCGAGAAGAGACGTAGAGCTTCGGACCTGG	CARRDVELRTW	IGHV3-48	IGHD5-24	IGHJ5	8	13	20	28
6	0.0010209290454313426	TGTATGAGAAACTGGACCGACTGG	CMRNWTDW	IGHV3-73	IGHD1-1	IGHJ4	3	9	15	19
5	8.507742045261188E-4	TGTGCGAGAGGTCGTGTTGCGATAACTATGATAGTAGTGGTTCTTACTGGTGGGAGTTACTTCATGGACGTCTGG	CARGRVAITMIVVVLTGGSYFMDVW	IGHV4-34	IGHD3-22	IGHJ6	10	24	47	57
5	8.507742045261188E-4	TGTGCGAGAGGCAGATCCCGTATTCACATGATAGTGGTGGTTTTTACTTCAGCCGAGGACTACTTTGACTACTGG	CARGRSRIHMIVVVFTSAEDYFDYW	IGHV4-34	IGHD3-22	IGHJ4	11	27	47	58
5	8.507742045261188E-4	TGTGCGAGAGATTCCATTACCCCACTAATTACTATGATAGTAGTGGTACGAGGGGCCTACTACATGGACGTCTGG	CARDSITPLITMIVVVRGAYYMDVW	IGHV3-30	IGHD3-22	IGHJ6	11	27	46	56
5	8.507742045261188E-4	TGTGCGAGAGATGAATCGCGCGATTACTATGATAGTAGTGGTTCCATTCCTCGGTGGTACTTCGATCTCTGG	CARDESRDYYDSSGSIPRWYFDLW	IGHV3-30	IGHD3-22	IGHJ2	11	22	42	54
5	8.507742045261188E-4	TGTGCGAGAGATGGGGGGGCGGCTATTGTACTAATGGTGTATGCTATAGATCGGTACTTCGATCTCTGG	CARDGGAAIVLMVYAIDRYFDLW	IGHV3-48	IGHD2-8	IGHJ2	11	23	47	52
5	8.507742045261188E-4	TGTGCGAGAGATCTTCCCTTAGCAGCAGCTGGCGCGGGGAGTGGCTACTACTACATGGACGTCTGG	CARDLPLAAAGAGSGYYYMDVW	IGHV3-21	IGHD6-13	IGHJ6	13	19	31	44
5	8.507742045261188E-4	TGTGCGAGAGATCGGGGGGCATTTGGGTCTGATGGTCGTGCTTTTTTTGATGCCTTTGATATCTGG	CARDRGAFGSDGRAFFDAFDIW	IGHV3-11	IGHD3-16	IGHJ3	12	21	26	47
5	8.507742045261188E-4	TGTGCGAGAAGTCCCTATAGAGGATTACGTTTGGGGGAGTTATCGTCCACCAGCTTTGACTACTGG	CARSPYRGLRLGELSSTSFDYW	IGHV4-31	IGHD3-16	IGHJ4	8	22	45	53
5	8.507742045261188E-4	TGTGCAACAGTCTCGCAAAATTCCGTGGATATAGTGACTACGATCGAGGGGTACTTTGACTACTGG	CATVSQNSVDIVTTIEGYFDYW	IGHV1-24	IGHD5-12	IGHJ4	9	23	43	51
5	8.507742045261188E-4	TGTGCACGGACACAAAGGGAGGTTACAATTTTTGGAGTGGTTACTTACCACTTTGACTACTGG	CARTQREVTIFGVVTYHFDYW	IGHV2-26	IGHD3-3	IGHJ4	9	22	42	45
5	8.507742045261188E-4	TGTGCGAGATCTGCCCCCCAGAGAAGTGGTAACTACTACTACTATTACATGGACGTCTGG	CARSAPQRSGNYYYYYMDVW	IGHV4-34	IGHD2-15	IGHJ6	8	24	29	31
5	8.507742045261188E-4	TGTGCGAGATCTGCCCCCCAAAGAACTTTTTTCTACTACTACTACCACATGGACGTCTGG	CARSAPQRTFFYYYYHMDVW	IGHV4-34	IGHD3-16	IGHJ6	8	14	21	32
5	8.507742045261188E-4	TGTGCGAGACAACGGGGGATTACTATGATAGTAGTGGTATTCGATGCTTTTGATATCTGG	CARQRGITMIVVVFDAFDIW	IGHV4-39	IGHD3-22	IGHJ3	10	18	37	42
5	8.507742045261188E-4	TGTGCGAGAGGGGATTACTATGATAGTAGTGGGCATTACATCGACGCTTTTGATATCTGG	CARGDYYDSSGHYIDAFDIW	IGHV1-8	IGHD3-22	IGHJ3	10	13	38	45
5	8.507742045261188E-4	TGTGCGAGATGGTATTGCAGTAGTACCAGCTGCGCCTCGCACATGGACGTCTGG	CARWYCSSTSCASHMDVW	IGHV4-55	IGHD2-2	IGHJ6	9	12	32	40
5	8.507742045261188E-4	TGTGCGAGAGCGCCTATTACTATGATAGTAGTGGTTAATGCTTTTGATATCTGG	CARAPITMIVVVNAFDIW	IGHV4-31	IGHD3-22	IGHJ3	9	14	36	37
5	8.507742045261188E-4	TGTGCGAGAGACGATAATACGGTGACTACGATCGACTACTACATGGACGTCTGG	CARDDNTVTTIDYYMDVW	IGHV3-21	IGHD4-17	IGHJ6	10	17	29	34
5	8.507742045261188E-4	TGTGCAACAATCCCCTTGGTAGCTGCTCCTGGTTACAACTGGTTCGACCCCTGG	CATIPLVAAPGYNWFDPW	IGHV1-24	IGHD2-15	IGHJ5	8	16	26	33
5	8.507742045261188E-4	TGTGCACGGGCCTTCCGATTTAACTGGAACCGCGATGCTTTTGATATCTGG	CARAFRFNWNRDAFDIW	IGHV2-26	IGHD1-20	IGHJ3	8	20	29	33
5	8.507742045261188E-4	TGCGCGATTGGCGGAACAGACATGAGTACAGTGACTGACTTTGACTACTGG	CAIGGTDMSTVTDFDYW	IGHV1-69D	IGHD4-11	IGHJ4	6	20	35	37
5	8.507742045261188E-4	TGTGCGACTGATCGCGGAGGATACAGCGACTACTACATGGACGTCTGG	CATDRGGYSDYYMDVW	IGHV1-2	IGHD5-18	IGHJ6	6	18	26	28
5	8.507742045261188E-4	TGTGCGAGAGATGAGGAAATAGGTAGAGATGGCTACAATACCTACTGG	CARDEEIGRDGYNTYW	IGHV1-46	IGHD5-24	IGHJ4	11	22	38	41
5	8.507742045261188E-4	TGTGCGAAAGATCGGGGGGGTTATCCCACCTACTACTTTGACTATTGG	CAKDRGGYPTYYFDYW	IGHV3-23	IGHD3-16	IGHJ4	12	13	24	30
5	8.507742045261188E-4	TGTGCGAAAGATCGGGGGGGTTATCCCACCTACTACCTTGACTACTGG	CAKDRGGYPTYYLDYW	IGHV3-23	IGHD3-16	IGHJ4	12	13	24	30
5	8.507742045261188E-4	TGTGCACACAGACCCCCCTTCTATGATAGGCCCTACTTTGACTACTGG	CAHRPPFYDRPYFDYW	IGHV2-5	IGHD3-22	IGHJ4	12	20	28	32
5	8.507742045261188E-4	TGTGCAACAGCCAAACCCCTAGGTCGGGCCAACTGGTTCGACCCCTGG	CATAKPLGRANWFDPW	IGHV1-24	IGHD2-15	IGHJ5	9	17	22	29
5	8.507742045261188E-4	TGTGCAACAGGTCCAGCAGTGGCTGGTATTTTCTGGTTCGACCCCTGG	CATGPAVAGIFWFDPW	IGHV1-24	IGHD6-19	IGHJ5	9	14	27	32
5	8.507742045261188E-4	TGTGCAACAGGGCCCACGGTGACTACGTCAGGCTGGTTCGACCCCTGG	CATGPTVTTSGWFDPW	IGHV1-24	IGHD4-17	IGHJ5	9	15	27	32
5	8.507742045261188E-4	TGTAGTGGTGATAGTAGTGGTTATTACGAAAACCCAATTGACTACTGG	CSGDSSGYYENPIDYW	IGHV4-34	IGHD3-22	IGHJ4	2	8	26	37
5	8.507742045261188E-4	TGTGCGAGGGATTTTGCAGTGGCTGGTAATTCCTTTGACTACTGG	CARDFAVAGNSFDYW	IGHV1-46	IGHD6-19	IGHJ4	11	15	27	32
5	8.507742045261188E-4	TGTGCGAGAGATCCAGGGGGGTTCGGGGGAGTTATCCCACTATGG	CARDPGGFGGVIPLW	IGHV3-11	IGHD3-16	IGHJ4	12	20	35	42
5	8.507742045261188E-4	TGTGCGAGAGATTGTAGTAGTACCAGCTGCTATAACTACTGG	CARDCSSTSCYNYW	IGHV3-11	IGHD2-2	IGHJ4	11	12	32	34
5	8.507742045261188E-4	TGTGCGAGAGATGGAGGGATAACTGGAACTACGGACTACTGG	CARDGGITGTTDYW	IGHV4-31	IGHD1-7	IGHJ4	11	18	32	33
5	8.507742045261188E-4	TGCGCGAGAGATGGGGGTCGTAGAGATGGATTTGACTACTGG	CARDGGRRDGFDYW	IGHV4-59	IGHD5-24	IGHJ4	11	18	28	30
5	8.507742045261188E-4	TGTGCGAGACACCCACCTTCGGGGATCTTTGACTATTGG	CARHPPSGIFDYW	IGHV1-67	IGHD3-10	IGHJ4	8	17	24	26
5	8.507742045261188E-4	TGTGCGAGAATAGCAGCTGGTGATGCTTTTGATGTCTGG	CARIAAGDAFDVW	IGHV4-59	IGHD2-2	IGHJ3	8	9	19	20
5	8.507742045261188E-4	TGCGCCACAGGGGCAGTGGCTGCGGACTTTGACTATTGG	CATGAVAADFDYW	IGHV3-23	IGHD6-19	IGHJ4	1	12	21	25
5	8.507742045261188E-4	TGTGCGAGAGATCTAGGGGGCTACTTTGACTACTGG	CARDLGGYFDYW	IGHV3-30	IGHD3-16	IGHJ4	13	15	19	20
5	8.507742045261188E-4	TGTGCGAGAGATACAGGAGCTATCCTCAGCTACTGG	CARDTGAILSYW	IGHV3-30	IGHD1-26	IGHJ4	11	15	21	29
5	8.507742045261188E-4	TGTGCGAATCACCCTGGGAGCTACTTTGACTACTGG	CANHPGSYFDYW	IGHV3-23	IGHD1-26	IGHJ4	7	14	19	20
5	8.507742045261188E-4	TGTGCAACAAAGGAGTTCGATCCCTGG	CATKEFDPW	IGHV1-24	.	IGHJ5	8	-1	-1	14
5	8.507742045261188E-4	TGTACAACTGCAGGGGGCCTACACTGG	CTTAGGLHW	IGHV3-74	IGHD3-16	IGHJ4	6	12	16	22
4	6.80619363620895E-4	TGTGCGAGACGCCGCAGACCTAATCGGACCCCCGCCTTAAATAGATTTTTTCGAGTGGACGAAAATTACTACCACGACTACATGGACGTCTGG	CARRRRPNRTPALNRFFRVDENYYHDYMDVW	IGHV1-8	IGHD3-3	IGHJ6	12	46	57	66
4	6.80619363620895E-4	TGTGCGAGAGATTCTAGGCTTCGCGGGACAATGTATTACGATATTTTGACTGGTTATTATAGTCACTACTACTACATGGACGTCTGG	CARDSRLRGTMYYDILTGYYSHYYYMDVW	IGHV1-2	IGHD3-9	IGHJ6	11	32	60	64
4	6.80619363620895E-4	TGTGCGAGAGATTTCGGTGGTGCCACCAGTTCGAATGCATTTGGGAGTTACTACTCCCATGGGCCATACTACTTTGACCACTGG	CARDFGGATSSNAFGSYYSHGPYYFDHW	IGHV4-4	IGHD1-26	IGHJ4	11	41	53	66
4	6.80619363620895E-4	TGTGCGAGAGGCGTTAACCGTATTACGATTTTTGGAGTGGTTATTCCTAACCGATCAGGGTCCAACTGGTTCGACCCCTGG	CARGVNRITIFGVVIPNRSGSNWFDPW	IGHV1-8	IGHD3-3	IGHJ5	11	18	44	62
4	6.80619363620895E-4	TGTGCGAGGGAGAGGCGATGTAGTGGTACCAGGTGCTATGGCCGAGGGGACAACTACTACTACTACGTGGACGTCTGG	CARERRCSGTRCYGRGDNYYYYVDVW	IGHV3-11	IGHD2-2	IGHJ6	7	18	39	52
4	6.80619363620895E-4	TGTGCGAGAGAGCCAAATGGCCAAATTAGCCGTGGGTTGTATGGTTCGGGGATTTACTACTACTACATGGACGTCTGG	CAREPNGQISRGLYGSGIYYYYMDVW	IGHV3-33	IGHD3-10	IGHJ6	10	39	51	54
4	6.80619363620895E-4	TGTGCGAGACGGGGTACTTTGTGGATATCGAAATTACTATGGTTCGGGGCGACGACCAACTGGTTCGACCCCTGG	CARRGTLWISKLLWFGATTNWFDPW	IGHV4-34	IGHD3-10	IGHJ5	8	32	48	56
4	6.80619363620895E-4	TGTGCGAGAGGTCGTGTTGAGATAAAGATGATGGTTGTGGTTTTTACTGGTGCGACTTACTTCCTGGACGTCTGG	CARGRVEIKMMVVVFTGATYFLDVW	IGHV4-34	IGHD3-22	IGHJ6	10	27	47	57
4	6.80619363620895E-4	TGTGCGAGAGGCGATTGTAGTAGTACCAGCTGCTATTGGGGCGTGGTAGCTGCTACCGAATACTTCCAGCACTGG	CARGDCSSTSCYWGVVAATEYFQHW	IGHV3-11	IGHD2-2	IGHJ1	9	13	35	57
4	6.80619363620895E-4	TGTGCGAGAGATGGGGGGCCATGGTACTATGATAGTAGTGGCCTAGCCCTTGGGTACAACTGGTTCGACCCCTGG	CARDGGPWYYDSSGLALGYNWFDPW	IGHV4-59	IGHD3-22	IGHJ5	11	24	40	53
4	6.80619363620895E-4	TGTGCGAGAGGCGCTCAGGCCGTGGTGACAGCTATGGTTACCTATTACTACTACTACTACATGGACGTCTGG	CARGAQAVVTAMVTYYYYYYMDVW	IGHV4-34	IGHD5-18	IGHJ6	11	20	40	45
4	6.80619363620895E-4	TGTGCGAGAGGGTTTTCTTATGATTACGTTTGGGGGAGTTATCGTCCCACCAACAACTGGTTCGACCCCTGG	CARGFSYDYVWGSYRPTNNWFDPW	IGHV1-8	IGHD3-16	IGHJ5	10	17	44	52
4	6.80619363620895E-4	TGTGCGAGAGGGGGTGGGGATATAGTAGTAGCAGCTGCTATGGAGGGTTCGGGTTGGGACATGGACGTCTGG	CARGGGDIVVAAAMEGSGWDMDVW	IGHV1-18	IGHD2-2	IGHJ6	9	22	41	58
4	6.80619363620895E-4	TGTGCGAGAGAGTGGAGGGACGGGATTACGATTTTTGGAGTGGTTATTTACTACTACTACATGGACGTCTGG	CAREWRDGITIFGVVIYYYYMDVW	IGHV3-30	IGHD3-3	IGHJ6	10	24	47	48
4	6.80619363620895E-4	TGTGCGAGAGAGAGTGGAGGATATTGTAGTGGTGGTAGCTGCTACCCAACTAATGATGCTTTTGATATCTGG	CARESGGYCSGGSCYPTNDAFDIW	IGHV4-31	IGHD2-15	IGHJ3	10	17	44	52
4	6.80619363620895E-4	TGTGCAAGAGAGGCTGCCCAACGTATTACGATTTTTGGAGTGGTTATTATATCGGGCTACTTTGACTACTGG	CAREAAQRITIFGVVIISGYFDYW	IGHV3-74	IGHD3-3	IGHJ4	10	20	54	56
4	6.80619363620895E-4	TGTGCGAGGACGGATTACTATGATAGAGAACATTGGTATGACTACAAGTACTACTACATGGACGTCTGG	CARTDYYDREHWYDYKYYYMDVW	IGHV4-4	IGHD3-22	IGHJ6	7	9	25	36
4	6.80619363620895E-4	TGTGCGAGACATGATTATGATTACGTTTGGGGGAGTTATCTAACCTCGTTGGGCTGGTTCGACCCCTGG	CARHDYDYVWGSYLTSLGWFDPW	IGHV4-39	IGHD3-16	IGHJ5	12	13	39	53
4	6.80619363620895E-4	TGTGCGAGAGAGGCCCTGGAGAATTTTTGGAGTGGTTATCGGGACACCTTCCAGTACATGGACGTCTGG	CAREALENFWSGYRDTFQYMDVW	IGHV1-2	IGHD3-3	IGHJ6	10	22	38	54
4	6.80619363620895E-4	TGTGCGAATAACCACCTCAGGATTATACAGCTATGGTTATCGGGGACGCTCACCAACTTTGACTACTGG	CANNHLRIIQLWLSGTLTNFDYW	IGHV3-23	IGHD5-18	IGHJ4	7	24	38	55
4	6.80619363620895E-4	TGTGCGAGGGGGCTTGGGGCACGTATTACAATTTTTGGAGTGGTTATTAAGCAGTTCGACCCCTGG	CARGLGARITIFGVVIKQFDPW	IGHV4-31	IGHD3-3	IGHJ5	7	20	48	53
4	6.80619363620895E-4	TGTGCGAAATTCGTTTCAGGACTAATTTTTGGAGTGGTTATTAATTACTACTACATGGACGTCTGG	CAKFVSGLIFGVVINYYYMDVW	IGHV3-23	IGHD3-3	IGHJ6	8	24	42	45
4	6.80619363620895E-4	TGTGTGAGAGAGGTTGTCCGACTAGAGATGCTCACACTTACCGGGTACTACCTTGACTATTGG	CVREVVRLEMLTLTGYYLDYW	IGHV4-4	IGHD5-24	IGHJ4	10	22	29	44
4	6.80619363620895E-4	TGTGCGAGACGCCCTTCAGATGTCCTACAGCTATGGTTACTCCCCAACTGGTTCGACCCCTGG	CARRPSDVLQLWLLPNWFDPW	IGHV4-34	IGHD5-18	IGHJ5	12	25	39	44
4	6.80619363620895E-4	TGTGCGAGAAGAAAAGTGTATCTCCATCCCAGGGCAAGAAAGGACAACTGGTTCGACCCCTGG	CARRKVYLHPRARKDNWFDPW	IGHV4-34	IGHD2-8	IGHJ5	8	15	20	43
4	6.80619363620895E-4	TGTGCGAAAGATTTTAGGACCATACCAGCTGCTATCTTCGGGTATTACTACATGGACGTCTGG	CAKDFRTIPAAIFGYYYMDVW	IGHV3-23	IGHD2-2	IGHJ6	11	22	34	45
4	6.80619363620895E-4	TGTGCACGGATAGGTGGATATTGTAGTGGTGGTTACTGCTACTCCCACAACTTTGACTACTGG	CARIGGYCSGGYCYSHNFDYW	IGHV2-26	IGHD2-15	IGHJ4	11	15	44	49
4	6.80619363620895E-4	TGTGCGACAGATCCGAACGCAGATTTGGCTACAGTTAGGGGAATTTTTTTCGACCACTGG	CATDPNADLATVRGIFFDHW	IGHV1-24	IGHD5-24	IGHJ5	12	25	36	48
4	6.80619363620895E-4	TGTGCGAGGGTAATATGGGAGAAGATAGTAGTGGGGGCACATGATGCTTTTGATATCTGG	CARVIWEKIVVGAHDAFDIW	IGHV4-39	IGHD3-22	IGHJ3	7	23	33	39
4	6.80619363620895E-4	TGTGCGAGATCTGCCCCCCAAAGAAGTGGTTATTATTATTACTACTACATGGACGTCTGG	CARSAPQRSGYYYYYYMDVW	IGHV4-34	IGHD3-16	IGHJ6	8	14	21	29
4	6.80619363620895E-4	TGTGCGAGATCTGCCCGCCAAAGAAGTGGTAACTACTACTACTACCACATGGACGTCTGG	CARSARQRSGNYYYYHMDVW	IGHV4-34	IGHD2-15	IGHJ6	8	24	29	31
4	6.80619363620895E-4	TGTGCGAGAGTGCGAGGGGTGTTTCATTTGTTGGAGTCTCTTAATTGCCTGGCCTATTGG	CARVRGVFHLLESLNCLAYW	IGHV3-30	IGHD3-3	IGHJ4	9	30	36	53
4	6.80619363620895E-4	TGTGCGAGAGCTCGGAGTATTACTATGATAGTAGTGGTTATTACCCACTTTGACTACTGG	CARARSITMIVVVITHFDYW	IGHV4-34	IGHD3-22	IGHJ4	9	16	43	46
4	6.80619363620895E-4	TGTACGAGAGAGCTCCTACGAAGCGGGACCTATAGACTGAACGACGCTTTTGATATCTGG	CTRELLRSGTYRLNDAFDIW	IGHV1-2	IGHD1-1	IGHJ3	14	38	44	45
4	6.80619363620895E-4	TGTACAAAAGATACAGGCTTGTGGACGGTGGGTACTCATCCGTACTACTTTGACTACTGG	CTKDTGLWTVGTHPYYFDYW	IGHV3-9	IGHD4-23	IGHJ4	12	24	30	41
4	6.80619363620895E-4	TGTGCCAGGGGGGGGAGCGTGTGGTTCACAGGGAGTCACAACTGGTTCGACCCCTGG	CARGGSVWFTGSHNWFDPW	IGHV1-69-2	IGHD1-14	IGHJ5	4	20	26	37
4	6.80619363620895E-4	TGTGCGAGCTCCGCAGTGGCCGTCTACTACTACTCATACTACTACATGGACGTCTGG	CASSAVAVYYYSYYYMDVW	IGHV4-31	IGHD6-19	IGHJ6	7	12	19	27
4	6.80619363620895E-4	TGTGCGAGGGGTTGGTATAGCAGCTCGTCATGGGTCGGATACTACTTTGACTACTGG	CARGWYSSSSWVGYYFDYW	IGHV3-21	IGHD6-6	IGHJ4	7	14	28	39
4	6.80619363620895E-4	TGTGCGAGATCCCTTTATACGGACAGTAACTCCGCTCGCGAATATTTCCACCTCTGG	CARSLYTDSNSAREYFHLW	IGHV1-18	IGHD4-11	IGHJ1	8	22	30	39
4	6.80619363620895E-4	TGTGCGAGACTTTTCGATACCAGTGGTTGGTACAAACTTGTGTACTTTGACTACTGG	CARLFDTSGWYKLVYFDYW	IGHV4-39	IGHD6-19	IGHJ4	9	16	32	42
4	6.80619363620895E-4	TGTGCGAGAGTGTATGCGTCGGGGGGTACGGACTACTACTACTACATGGACGTCTGG	CARVYASGGTDYYYYMDVW	IGHV4-31	IGHD2-8	IGHJ6	9	10	16	31
4	6.80619363620895E-4	TGTGCGAGAGTACCTCTACGTGGAATTTTTGGAGTGGTTCGCTGGTTCGACCCCTGG	CARVPLRGIFGVVRWFDPW	IGHV4-31	IGHD3-3	IGHJ5	9	24	38	41
4	6.80619363620895E-4	TGTGCGAGAGCGGGGTATTCCCTCCCAGCTGCTAACCTTAACTGGTTCGACCCCTGG	CARAGYSLPAANLNWFDPW	IGHV1-46	IGHD2-2	IGHJ5	9	24	33	39
4	6.80619363620895E-4	TGTGCGAGAGGTGGTGGCTACGACGTTTACTACTACTACTACTACATGGACGTCTGG	CARGGGYDVYYYYYYMDVW	IGHV1-8	IGHD5-12	IGHJ6	10	13	22	26
4	6.80619363620895E-4	TGTGCGAGAGAGGTTACTTCATGGGGGCGCTGGTACTACTACTACATGGACGTCTGG	CAREVTSWGRWYYYYMDVW	IGHV3-11	IGHD4-11	IGHJ6	10	12	17	33
4	6.80619363620895E-4	TGTGCGAGAGAGGACGATGATAGTAGTGGTTATTACCCTGATGCTTTTGATATCTGG	CAREDDDSSGYYPDAFDIW	IGHV4-31	IGHD3-22	IGHJ3	10	16	35	38
4	6.80619363620895E-4	TGTGCGAGAAACACTCGGGGGACTAGTAGTACTTATTACTGGTATTTCGATCTCTGG	CARNTRGTSSTYYWYFDLW	IGHV3-23	IGHD2-2	IGHJ2	6	23	31	36
4	6.80619363620895E-4	TGTGCGAAAGGGTATTACTATGGTTCGGGGACTTATTCGGCACCCTTTGACTACTGG	CAKGYYYGSGTYSAPFDYW	IGHV3-23	IGHD3-10	IGHJ4	9	11	36	44
4	6.80619363620895E-4	TGTGCAAGAGATCCCCAAGACGAGAGGGCGATATCCTGGGACTACTTTGACTACTGG	CARDPQDERAISWDYFDYW	IGHV3-21	IGHD2-15	IGHJ4	12	30	36	40
4	6.80619363620895E-4	TGTGCGAGAGTCCGTATTACTATGATAGTAGTGGTTCAGTACTTTGACTACTGG	CARVRITMIVVVQYFDYW	IGHV4-34	IGHD3-22	IGHJ4	9	12	35	39
4	6.80619363620895E-4	TGTGCGAGAGCTCGAACGACTATGATAGTAGTGGTTACTGAATTTGACTACTGG	CARARTTMIVVVTEFDYW	IGHV4-31	IGHD3-22	IGHJ4	9	18	36	42
4	6.80619363620895E-4	TGTGCGAGAGCCCTCTACCCTGGATACAGCTATGGTTACTTCTTTGACTCCTGG	CARALYPGYSYGYFFDSW	IGHV3-30	IGHD5-18	IGHJ4	9	20	35	36
4	6.80619363620895E-4	TGTGCGAGAGGCCACTACGGTGGCTACGAAACAGGTGAATACTTCCAATACTGG	CARGHYGGYETGEYFQYW	IGHV4-34	IGHD4-17	IGHJ1	12	13	27	35
4	6.80619363620895E-4	TGTGCGAGAGATCCTTATATTGTTGGCGTGGTAGTTGACGCCATAGACGTCTGG	CARDPYIVGVVVDAIDVW	IGHV3-30	IGHD2-15	IGHJ6	12	16	33	41
4	6.80619363620895E-4	TGTGCGAGAGACTACGTTAATCGAGATCATTACTACTACTACATGGACGTCTGG	CARDYVNRDHYYYYMDVW	IGHV1-46	IGHD1-7	IGHJ6	10	11	16	30
4	6.80619363620895E-4	TGTGCAACAGATCGTTCGGCAGCAGCAGCATCCCCTAACTGGTTCGACCCCTGG	CATDRSAAAASPNWFDPW	IGHV1-24	IGHD6-13	IGHJ5	12	20	28	36
4	6.80619363620895E-4	TGCGCACACAGGGGGCCCGTCTATAACAATGCCTGGCCGGAGTTTGACTACTGG	CAHRGPVYNNAWPEFDYW	IGHV2-5	IGHD1-7	IGHJ4	10	21	26	42
4	6.80619363620895E-4	TGTGTGAGAGATCATCGGTCTGGCATAGGGGCAGTTTCTTTTGACTCCTGG	CVRDHRSGIGAVSFDSW	IGHV3-30	IGHD2-2	IGHJ4	12	21	27	39
4	6.80619363620895E-4	TGTGCGAGAGTCTTCGGATGTGGTGGTAGCTGCTACGCAATTGACTACTGG	CARVFGCGGSCYAIDYW	IGHV1-46	IGHD2-15	IGHJ4	9	19	35	40
4	6.80619363620895E-4	TGTGCGAGAGATCAGGGACTTGTGGGGGCTAAAAATTGGTTCGACCCCTGG	CARDQGLVGAKNWFDPW	IGHV1-18	IGHD1-26	IGHJ5	12	21	30	36
4	6.80619363620895E-4	TGTGCGAGAGACCGCTGGGGATACAGCTATGGTTATGCTTTTGATATCTGG	CARDRWGYSYGYAFDIW	IGHV4-4	IGHD5-18	IGHJ3	10	18	33	34
4	6.80619363620895E-4	TGTGCGAGAGAGGACGGTGGTAATAATATGTGGAAGGAGTTCGACTCTTGG	CAREDGGNNMWKEFDSW	IGHV3-30	IGHD4-23	IGHJ5	10	13	22	38
4	6.80619363620895E-4	TGTGCACGGGCCTTCCGGTTTAACTGGAACCGCGATGCTTTTGATATCTGG	CARAFRFNWNRDAFDIW	IGHV2-26	IGHD1-20	IGHJ3	8	14	29	33
4	6.80619363620895E-4	TGTGCACGGGCCTTCCGGTATAACTGGAACCGCGATGCTTTTGATATCTGG	CARAFRYNWNRDAFDIW	IGHV2-26	IGHD1-20	IGHJ3	8	14	29	33
4	6.80619363620895E-4	TGTGCAACGACCCGAGTGATAGTCCCCCCCGCGGAGTGGTTCGACCCCTGG	CATTRVIVPPAEWFDPW	IGHV1-24	IGHD3-22	IGHJ5	7	16	22	36
4	6.80619363620895E-4	TGTGCGGCCATGGGGAAAATCGGCGGTTTTGATGCTTTTGATCTCTGG	CAAMGKIGGFDAFDLW	IGHV4-39	IGHD3-3	IGHJ3	5	15	21	29
4	6.80619363620895E-4	TGTGCGAGTCAAGGCTGGACTACTATGATGACTTACATGGACGTCTGG	CASQGWTTMMTYMDVW	IGHV4-34	IGHD3-22	IGHJ6	7	20	28	33
4	6.80619363620895E-4	TGTGCGAGGACCGGTAGCGGTGGCACCTATCTCCACCTGGGGAACTGG	CARTGSGGTYLHLGNW	IGHV4-4	IGHD5-12	IGHJ4	7	26	39	43
4	6.80619363620895E-4	TGTGCGAGAGTGGAGGCTACGGTGACTCTCGGAACTTTTGACTACTGG	CARVEATVTLGTFDYW	IGHV3-53	IGHD4-17	IGHJ4	9	16	26	36
4	6.80619363620895E-4	TGTGCGAGAGCAGCGAACAGCTTTGGTCCGCCGGCCTTTCACTACTGG	CARAANSFGPPAFHYW	IGHV3-21	IGHD5-18	IGHJ4	9	16	26	35
4	6.80619363620895E-4	TGTGCGAGAAACGCTAGAGAAGGCTCCAATCATTGGTTCGACCCCTGG	CARNAREGSNHWFDPW	IGHV4-39	IGHD5-24	IGHJ5	8	14	29	33
4	6.80619363620895E-4	TGTGCGAAAGATCGGGGGGGTTATCCCACGTACTACTTTGACTTCTGG	CAKDRGGYPTYYFDFW	IGHV3-23	IGHD3-16	IGHJ4	12	13	24	29
4	6.80619363620895E-4	TGTGCACACAGGGGCGTGGTGGTAGCTGCTAGCTACTTTGACTACTGG	CAHRGVVVAASYFDYW	IGHV2-5	IGHD2-15	IGHJ4	10	15	30	32
4	6.80619363620895E-4	TGTGCACACAGGGGCGGGTGGAACTACTACTACTACATGGACGTCTGG	CAHRGGWNYYYYMDVW	IGHV2-5	IGHD2-15	IGHJ6	10	16	20	22
4	6.80619363620895E-4	TGTGCAAAATTGGCCGTGGCAGTAGCTGGTACCGATCAAGCCTACTGG	CAKLAVAVAGTDQAYW	IGHV3-30	IGHD6-13	IGHJ4	4	18	31	41
4	6.80619363620895E-4	TGTACAACCGGCGGGGTAGTAGTTATTACGTATGCTTTTGATATCTGG	CTTGGVVVITYAFDIW	IGHV1-24	IGHD3-22	IGHJ3	7	15	28	31
4	6.80619363620895E-4	TGTACAACAGGCGGGGTAGTGGTTATTACGTATGCTTTTGATATCTGG	CTTGGVVVITYAFDIW	IGHV1-24	IGHD3-22	IGHJ3	9	15	28	31
4	6.80619363620895E-4	TGTGCGCCAGTCATTACGATTTTTGGAGAGGGAATCGACCCCTGG	CAPVITIFGEGIDPW	IGHV3-23	IGHD3-3	IGHJ5	5	12	27	34
4	6.80619363620895E-4	TGTGCGAGAGGGTATAGTGGGAGCTACTGGTACTTCGATCTCTGG	CARGYSGSYWYFDLW	IGHV3-30	IGHD1-26	IGHJ2	9	10	20	21
4	6.80619363620895E-4	TGTGCAACAGGCCATTACTATGGTTCGGGAGTTGGGGACTACTGG	CATGHYYGSGVGDYW	IGHV1-24	IGHD3-10	IGHJ4	9	13	28	36
4	6.80619363620895E-4	TGTACCACCTACGGGGAGGTGGCTGGGGATGCTTTTGATATCTGG	CTTYGEVAGDAFDIW	IGHV3-15	IGHD6-19	IGHJ3	7	18	25	27
4	6.80619363620895E-4	TGTGCGCAAGCCCTGGCTGCCACCGTCTGGTTCGACCCCTGG	CAQALAATVWFDPW	IGHV1-8	IGHD4-23	IGHJ5	5	19	25	26
4	6.80619363620895E-4	TGTGCGAGACATCGCGCTAAAAAATCCGGAAAGGACTACTGG	CARHRAKKSGKDYW	IGHV5-10-1	IGHD2-21	IGHJ4	11	24	30	33
4	6.80619363620895E-4	TGTGCGAGAGGACGAGTCATACCACCGCTCTTCGACCCCTGG	CARGRVIPPLFDPW	IGHV4-31	IGHD4-23	IGHJ5	9	19	26	30
4	6.80619363620895E-4	TGTGCACGGACGTTTGCCCCCCCTCGACCTTTTGACTACTGG	CARTFAPPRPFDYW	IGHV2-26	IGHD3-16	IGHJ4	9	10	15	30
4	6.80619363620895E-4	TGTGCAACCCTCCGACTGATTTACTACTACATGGACGTCTGG	CATLRLIYYYMDVW	IGHV1-24	IGHD2-15	IGHJ6	7	9	13	21
4	6.80619363620895E-4	TGTGCGGGACGACACCTCGCCCGCCCGGCTGCCTATTGG	CAGRHLARPAAYW	IGHV4-34	IGHD6-6	IGHJ4	5	6	11	32
4	6.80619363620895E-4	TGTGCGAGGCGCAACTACTACTACTACATGGACGTCTGG	CARRNYYYYMDVW	IGHV3-20	.	IGHJ6	7	-1	-1	13
4	6.80619363620895E-4	TGTGCGAGGCACTATGTTAATGATGCTTTTGATATGTGG	CARHYVNDAFDMW	IGHV4-59	IGHD1-26	IGHJ3	7	9	14	19
4	6.80619363620895E-4	TGTGCGAGGATGGGGGCAGTGGCTGGTCTTGACTACTGG	CARMGAVAGLDYW	IGHV3-48	IGHD6-19	IGHJ4	7	15	26	28
4	6.80619363620895E-4	TGTGCGAGAGATCGTAGTGGCTGGTTTCTTGACTACTGG	CARDRSGWFLDYW	IGHV4-31	IGHD6-19	IGHJ4	12	15	24	28
4	6.80619363620895E-4	TGTGCGAGAGATGGAAGCAGCTGGTACGTTGACTACTGG	CARDGSSWYVDYW	IGHV3-30	IGHD2-2	IGHJ4	11	15	23	24
4	6.80619363620895E-4	TGTGCGAAACACGCAGTGGCTGTTTACTTTGACTACTGG	CAKHAVAVYFDYW	IGHV3-23	IGHD6-19	IGHJ4	8	12	21	24
4	6.80619363620895E-4	TGTGGAAGAGGAAACACCTACGGTGGTTTTGACTACTGG	CGRGNTYGGFDYW	IGHV3-21	IGHD4-23	IGHJ4	3	17	26	27
4	6.80619363620895E-4	TGTGCGAGAGATAGTGCGGGCAGCAATTCGTCCTGG	CARDSAGSNSSW	IGHV3-20	IGHD6-13	IGHJ5	11	19	24	31
4	6.80619363620895E-4	TGTGCGAGAGATAGTGCGGGCAGCAATTCGTCCTGG	CARDSAGSNSSW	IGHV3-53	IGHD6-13	IGHJ5	11	19	24	31
4	6.80619363620895E-4	TGTGCGAGAGATGACGGCTGGCTCGACCCCTGG	CARDDGWLDPW	IGHV3-21	.	IGHJ5	11	-1	-1	17
4	6.80619363620895E-4	TGTGCAACAGAAATGGGCTTTGACTACTGG	CATEMGFDYW	IGHV1-24	IGHD2-8	IGHJ4	10	11	15	17
4	6.80619363620895E-4	TGTGTAACAAAGGAGTTCGACCCCTGG	CVTKEFDPW	IGHV1-24	.	IGHJ5	8	-1	-1	14
4	6.80619363620895E-4	TGTGCGAATTCCCACATGGACGTCTGG	CANSHMDVW	IGHV3-23	.	IGHJ6	7	-1	-1	13
4	6.80619363620895E-4	TGTGCGAGGGGATTTGACTACTGG	CARGFDYW	IGHV4-4	.	IGHJ4	7	-1	-1	12
3	5.104645227156713E-4	TGTGCGAGAGATTTTAGGCTTCGCGGGCCAATGTATTACGATATTTTGACTGGTTATTATAGTCACTACTACTACATGGACGTCTGG	CARDFRLRGPMYYDILTGYYSHYYYMDVW	IGHV4-31	IGHD3-9	IGHJ6	11	32	60	64
3	5.104645227156713E-4	TGTGCGAGAGCGGCCCAATTTTATTACGATTTTTGGAGTGGTTCTTACAGCGGTGGAAACTACCACTTCTACATGGACGTCTGG	CARAAQFYYDFWSGSYSGGNYHFYMDVW	IGHV4-34	IGHD3-3	IGHJ6	9	21	53	58
3	5.104645227156713E-4	TGTGCGAGAGATCGCGATTCCGGGGGGGATTTCTCTTGGGCGATTTTTGGAGTGGTTAGCTCCCCTGATGCTTTTGATATCTGG	CARDRDSGGDFSWAIFGVVSSPDAFDIW	IGHV4-31	IGHD3-3	IGHJ3	12	40	57	65
3	5.104645227156713E-4	TGTGCGAGAGGAGGTTGGATAGCAGCAGCTGCTACCAGGGCAGACGCACCGACATACTACTACTACTACATGGACGTCTGG	CARGGWIAAAATRADAPTYYYYYMDVW	IGHV1-8	IGHD6-13	IGHJ6	10	18	34	54
3	5.104645227156713E-4	TGTGCGAGACATCGATCTACAGCCCTAATACAGCATATTGTGGTGGTGACTGGGCCCGGGGCTTTTGATATCTGG	CARHRSTALIQHIVVVTGPGAFDIW	IGHV4-39	IGHD2-21	IGHJ3	11	31	51	60
3	5.104645227156713E-4	TGTGCGAGAGGTCGTGTTGCGATAACTATGATAGTAGTGGTTATGACTGGTGGGAGTTACTACATGGACGTCTGG	CARGRVAITMIVVVMTGGSYYMDVW	IGHV4-34	IGHD3-22	IGHJ6	10	24	47	57
3	5.104645227156713E-4	TGTGCGAGAGGTCGTGTTGCAATAACTATGATAGTTGTGGTTTTTACTGGTGGGAGTTACTACATGGACGTCTGG	CARGRVAITMIVVVFTGGSYYMDVW	IGHV4-34	IGHD3-22	IGHJ6	10	24	47	57
3	5.104645227156713E-4	TGTGCGAGAGGCGATTGTAGTAGTACCAGCTGCTATTGGGGCGTGGTAGCTGCTACCGAATACTTCCAGCACTGG	CARGDCSSTSCYWGVVAATEYFQHW	IGHV1-8	IGHD2-2	IGHJ1	11	13	35	57
3	5.104645227156713E-4	TGTGCGAGAGGCTCTACTACTATGATAGTAGTGGTTATTACCCCTTACTACTACTACTACATGGACGTCTGG	CARGSTTMIVVVITPYYYYYMDVW	IGHV1-8	IGHD3-22	IGHJ6	11	17	40	45
3	5.104645227156713E-4	TGTGCGAGAGATCGGGTGATTACGTTTGGGGGAGTTATCGCCGAAACTCTGGGGTGGTACTTCGATCTCTGG	CARDRVITFGGVIAETLGWYFDLW	IGHV3-53	IGHD3-16	IGHJ2	12	16	39	54
3	5.104645227156713E-4	TGTGCGAGAGACCCGACGTTTTATGATTATGTTTGGGGGAGTCAGAGTGACTACTACTACATGGACGTCTGG	CARDPTFYDYVWGSQSDYYYMDVW	IGHV3-21	IGHD3-16	IGHJ6	10	15	41	49
3	5.104645227156713E-4	TGTGCGAAAGTTGTAGCGGAGGGGATGGCTACAATTTTAAAATTTGACTACTACTACTACATGGACGTCTGG	CAKVVAEGMATILKFDYYYYMDVW	IGHV3-23	IGHD5-24	IGHJ6	9	23	35	46
3	5.104645227156713E-4	TGTGCGAGACATAACGGATATAGCAGCAGCTGGACACTAAACTACTACTACTACTACATGGACGTCTGG	CARHNGYSSSWTLNYYYYYMDVW	IGHV4-39	IGHD6-13	IGHJ6	11	14	32	40
3	5.104645227156713E-4	TGTGCGAGAGTAATGGGACTACGGATGATTAGGGTATTTGGTGTGGTAGTTGGACCGTTTGACTACTGG	CARVMGLRMIRVFGVVVGPFDYW	IGHV4-31	IGHD4-17	IGHJ4	9	16	23	57
3	5.104645227156713E-4	TGTGCGAGAGCCTGGGTAGGGTATCTAGGATATTGTAGTAGTACCAGCTGCCATTACTTTGACTACTGG	CARAWVGYLGYCSSTSCHYFDYW	IGHV4-31	IGHD2-2	IGHJ4	9	24	50	54
3	5.104645227156713E-4	TGTGCGAGAGGGTTTTATGACTACGGTTGGGGGAGTTATCACGAAAAGGGTGATGCTTTTGACATCTGG	CARGFYDYGWGSYHEKGDAFDIW	IGHV1-8	IGHD3-16	IGHJ3	10	14	39	50
3	5.104645227156713E-4	TGTGCGAGAAGCGTTATGATTACGTTTGGGGGAGTTATCGACGACTACTACTACTACATGGACGTCTGG	CARSVMITFGGVIDDYYYYMDVW	IGHV1-46	IGHD3-16	IGHJ6	8	13	39	43
3	5.104645227156713E-4	TGTGCGAAAGATGGTATTACGACAATTTTGACTGGTTATTATGGTGATGAGTACCACTTTGACTACTGG	CAKDGITTILTGYYGDEYHFDYW	IGHV3-23	IGHD3-9	IGHJ4	11	13	41	49
3	5.104645227156713E-4	TGTGCAAAAGCTAATACGTATTACTATGATAGTAGTGCTTATTACCAACCGTACTACTTTGACTACTGG	CAKANTYYYDSSAYYQPYYFDYW	IGHV3-43	IGHD3-22	IGHJ4	9	11	44	50
3	5.104645227156713E-4	TGTGCGAGACTCGGATTCTGGGATTGTAGTGGTGGTGGCTGCTTCCCCGCTAGTTTTGACTCCTGG	CARLGFWDCSGGGCFPASFDSW	IGHV4-39	IGHD2-15	IGHJ4	9	22	42	54
3	5.104645227156713E-4	TGTGCGAGACATTGCCAACGTATTACGATTTTTGGAGTGGTTACTAGCCACCCGTTCGACCCCTGG	CARHCQRITIFGVVTSHPFDPW	IGHV4-39	IGHD3-3	IGHJ5	11	17	42	53
3	5.104645227156713E-4	TGTGCGAGAGGTCTGTGGGCCTATGGTTCGGGGAGTTTTTACTACTACTACTACATGGACGTCTGG	CARGLWAYGSGSFYYYYYMDVW	IGHV1-8	IGHD3-10	IGHJ6	10	20	36	39
3	5.104645227156713E-4	TGTGCGAGAGATGAGTGGGGTTGTAGTAGTACCAGCTGCCTCCCTTGGGGCCCCATGGACGTCTGG	CARDEWGCSSTSCLPWGPMDVW	IGHV1-18	IGHD2-2	IGHJ6	11	20	38	53
3	5.104645227156713E-4	TGTGCGAGAGACCAGGATATTGAAGTGGTGATAGCTGCTAAGCATTTGCCCGCACTTGACTACTGG	CARDQDIEVVIAAKHLPALDYW	IGHV3-64	IGHD2-15	IGHJ4	10	13	39	55
3	5.104645227156713E-4	TGTGCAACAGTCTCGCAAAATTCCGTGGATATAGTGACTACGATCGAGGGGTACTTTGACTACTGG	CATVSQNSVDIVTTIEGYFDYW	IGHV1-45	IGHD5-12	IGHJ4	6	23	43	51
3	5.104645227156713E-4	TGTGCGAGAGTAAATGGCGATAGTAGTGGTTATTACCTTGACTACTACTACATGGACGTCTGG	CARVNGDSSGYYLDYYYMDVW	IGHV4-34	IGHD3-22	IGHJ6	9	18	35	40
3	5.104645227156713E-4	TGTGCGAGAGCCAACTCAGGGATCGGTGGTTATTACTACAACTCTGATGCTTTTGATATCTGG	CARANSGIGGYYYNSDAFDIW	IGHV3-33	IGHD3-22	IGHJ3	9	25	38	44
3	5.104645227156713E-4	TGTGCGAGAGATTCTGGGGTGGTGATACCAGTGGCTGGTTCGACTACCCGCCTTGACCACTGG	CARDSGVVIPVAGSTTRLDHW	IGHV3-30	IGHD6-19	IGHJ4	11	24	38	52
3	5.104645227156713E-4	TGTGCGAGAGATCTAGGATATTGTAGTAGTACCAGCTGCTACACCACCCTCTTTGACTACTGG	CARDLGYCSSTSCYTTLFDYW	IGHV3-21	IGHD2-2	IGHJ4	13	14	40	50
3	5.104645227156713E-4	TGTGCGAGAACAGGATATTGTACCAATGGTGTATGTTTGCACGCTGAATACTTCCAGGACTGG	CARTGYCTNGVCLHAEYFQDW	IGHV3-23	IGHD2-8	IGHJ1	6	11	34	41
3	5.104645227156713E-4	TGTGCGAGACGGATTGTGTCCCTCTCGTTCTCTAAACCAAATGATGCTTTTGATATCTGG	CARRIVSLSFSKPNDAFDIW	IGHV4-39	IGHD1-1	IGHJ3	9	24	29	40
3	5.104645227156713E-4	TGTGCGAGAGCCCCTCGGGGATGGCTACAATTAAGGGAAGACTGGTACTTCGATCTCTGG	CARAPRGWLQLREDWYFDLW	IGHV3-53	IGHD5-24	IGHJ2	9	19	32	40
3	5.104645227156713E-4	TGTGCGAGAGGCCAAGTATTACAATTTTTGGAGTGGTTATCCGTCGCATTAGACTACTGG	CARGQVLQFLEWLSVALDYW	IGHV1-8	IGHD3-3	IGHJ4	12	15	39	51
3	5.104645227156713E-4	TGTGCGAGAGATGGCGTCCTCCCGTATAGTGGGAGCTACCCGGGACACTTTGACTACTGG	CARDGVLPYSGSYPGHFDYW	IGHV1-69	IGHD1-26	IGHJ4	11	23	38	46
3	5.104645227156713E-4	TGTGCGAGAGACCCGCCGGGATCTTGTAGTGGTGATAGCTGCGACTCAATTTACCTCTGG	CARDPPGSCSGDSCDSIYLW	IGHV1-46	IGHD2-15	IGHJ1	10	18	46	56
3	5.104645227156713E-4	TGTGCGAGAGAGGCGGGGATAGATTACTATGATAGTAGTGGTTACTTCCTTGACTACTGG	CAREAGIDYYDSSGYFLDYW	IGHV3-21	IGHD3-22	IGHJ4	10	22	41	42
3	5.104645227156713E-4	TGTGCGAGAGAGAGAGAAGATACAGCTATGGTTACTGGTTCCTGGTACTTCGATCTCTGG	CAREREDTAMVTGSWYFDLW	IGHV3-21	IGHD5-18	IGHJ2	10	18	34	41
3	5.104645227156713E-4	TGTGCGAAAGATTTACCTTTGACGTGGGAGCTCCCCCTGGACTACTACATGGACGTCTGG	CAKDLPLTWELPLDYYMDVW	IGHV3-23	IGHD1-26	IGHJ6	11	23	31	40
3	5.104645227156713E-4	TGTGCGAAAGAGGCGGATTGTACTAATGGTGTATGCCACCTCACCTGGTTCGACCCCTGG	CAKEADCTNGVCHLTWFDPW	IGHV3-23	IGHD2-8	IGHJ5	10	16	35	44
3	5.104645227156713E-4	TGTGCGAAAGAATCGATACCTTACGTGTGGGGGAGTCAATCCTCCTCTTTTGACCAGTGG	CAKESIPYVWGSQSSSFDQW	IGHV3-23	IGHD3-16	IGHJ4	10	20	35	48
3	5.104645227156713E-4	TGTGCAACAGGTCTTGCATATTGTGGTGGTGACTGCTATTTGAACTGGTTCGACCCCTGG	CATGLAYCGGDCYLNWFDPW	IGHV1-24	IGHD2-21	IGHJ5	13	15	39	42
3	5.104645227156713E-4	TGCGCGAGAGACAGGCGATCCGAGCATTCCTATGGGTCGGAGGGCATCTTTGACTACTGG	CARDRRSEHSYGSEGIFDYW	IGHV4-31	IGHD3-10	IGHJ4	10	25	39	47
3	5.104645227156713E-4	TGTGTGAGAGGAAAGGACAGTAGTTGGTATAAGTTCTCAAACTGGTTCGGCCTCTGG	CVRGKDSSWYKFSNWFGLW	IGHV4-34	IGHD1-20	IGHJ5	10	25	31	39
3	5.104645227156713E-4	TGTGCGTCGGAAAGGCGCGGCTACTATGATAGTAGTGGTTATTCCCTTGACTATTGG	CASERRGYYDSSGYSLDYW	IGHV3-23	IGHD3-22	IGHJ4	5	21	42	46
3	5.104645227156713E-4	TGTGCGAGATGTATCAGCGGTGGTTCGGGGAGTTATTGTTACTACATGGACGTCTGG	CARCISGGSGSYCYYMDVW	IGHV4-34	IGHD3-10	IGHJ6	8	20	36	39
3	5.104645227156713E-4	TGTGCGAGAGCATCGGGGCCCTTAGATGGCTACATCCACTACTACTTTGACTACTGG	CARASGPLDGYIHYYFDYW	IGHV4-4	IGHD5-24	IGHJ4	9	23	33	39
3	5.104645227156713E-4	TGTGCGAGAGGCAAGTGGGCATGGGGGAGATGGCTACAATGGCCTTTTGATATCTGG	CARGKWAWGRWLQWPFDIW	IGHV3-21	IGHD5-24	IGHJ3	9	26	39	43
3	5.104645227156713E-4	TGTGCGAGAGATGATTTTTCGAATAGTGGGAGCTACTTTGATGCTTTTGATATCTGG	CARDDFSNSGSYFDAFDIW	IGHV1-46	IGHD1-26	IGHJ3	11	22	36	38
3	5.104645227156713E-4	TGTGCACGGGACTATTACGATATTTTGACTGGTTATTCGAGCAACTTTGACTACTGG	CARDYYDILTGYSSNFDYW	IGHV2-70	IGHD3-9	IGHJ4	8	12	36	43
3	5.104645227156713E-4	TGTGCAACAGGAATAGTCGCGGGTATAGCAGTGGCCGATGATGCTTTTGATATCTGG	CATGIVAGIAVADDAFDIW	IGHV1-24	IGHD6-19	IGHJ3	9	19	34	37
3	5.104645227156713E-4	TGTGCAACAGACTATTGTAGTGGTGGTAGCTGCTACTTCGGATACTTCCAGCACTGG	CATDYCSGGSCYFGYFQHW	IGHV1-24	IGHD2-15	IGHJ1	10	12	40	41
3	5.104645227156713E-4	TGTGCGAGGGCACGTATTACTATGATAGTAGTGGTTATGGAATTTGACTACTGG	CARARITMIVVVMEFDYW	IGHV4-31	IGHD3-22	IGHJ4	7	11	37	42
3	5.104645227156713E-4	TGTGCGAGATCTGAGGGCAGTGGCTGGGGACTAATAAGATTCTTTGACTACTGG	CARSEGSGWGLIRFFDYW	IGHV4-39	IGHD6-19	IGHJ4	8	16	26	41
3	5.104645227156713E-4	TGTGCGAGATCGCCCATTACTATGATAGTAGTGGTTACCCACTTTGACTACTGG	CARSPITMIVVVTHFDYW	IGHV4-31	IGHD3-22	IGHJ4	8	15	36	40
3	5.104645227156713E-4	TGTGCGAGACCCGCGGGGCGATATTTTGACTCTCTAGGATGGTTCGACCCCTGG	CARPAGRYFDSLGWFDPW	IGHV4-39	IGHD3-9	IGHJ5	9	18	30	39
3	5.104645227156713E-4	TGTGCGAGAGCCTATAGTAGCAGCTGGTCGCCAAAGTACTACATGGACGTCTGG	CARAYSSSWSPKYYMDVW	IGHV4-39	IGHD6-13	IGHJ6	8	12	27	36
3	5.104645227156713E-4	TGTGCGAGAGCCCGGAGGGGGATTTTTGGAGTGGTTATTAATCTAGACTACTGG	CARARRGIFGVVINLDYW	IGHV4-34	IGHD3-3	IGHJ4	9	20	39	45
3	5.104645227156713E-4	TGTGCGAGAGGCCACTACGCTGAGTACGAAACAGGTGAATACTTCCAGGATTGG	CARGHYAEYETGEYFQDW	IGHV3-33	IGHD4-17	IGHJ1	9	13	27	35
3	5.104645227156713E-4	TGTGCGAGAGATTTAGGGGACTACCAAATACTATCGGGTGCTTTTGATATCTGG	CARDLGDYQILSGAFDIW	IGHV3-20	IGHD3-22	IGHJ3	11	28	34	38
3	5.104645227156713E-4	TGTGCGAGAGATCTGTCGCTAAAATTGTATACTAAGGATGCTTTTGATATGTGG	CARDLSLKLYTKDAFDMW	IGHV1-69	IGHD5-24	IGHJ3	18	22	28	36
3	5.104645227156713E-4	TGTGCGAGAGAGCAGAGGGATCCCATAACTGGAACTACGGAACTTGACTACTGG	CAREQRDPITGTTELDYW	IGHV1-3	IGHD1-7	IGHJ4	10	24	38	43
3	5.104645227156713E-4	TGTGCGAGAGAAAATCGAGTAGCAGTGGCTGGCCTGGGGGGGTTCGACCCCTGG	CARENRVAVAGLGGFDPW	IGHV4-4	IGHD6-19	IGHJ5	10	19	31	40
3	5.104645227156713E-4	TGTGCGAGAACGCGGATACAGCTATGGAACTACTACTACTACATGGACGTCTGG	CARTRIQLWNYYYYMDVW	IGHV5-10-1	IGHD5-18	IGHJ6	8	9	26	28
3	5.104645227156713E-4	TGTGCGAAGGTTCGTTATTATTATCGTGGTGGTTATTCGGAATCGGACTACTGG	CAKVRYYYRGGYSESDYW	IGHV3-23	IGHD3-22	IGHJ4	7	14	36	45
3	5.104645227156713E-4	TGTGCGAAACCGTCCAGGGGGGGATATACTGGCTACGATCCATATGACAACTGG	CAKPSRGGYTGYDPYDNW	IGHV3-23	IGHD5-12	IGHJ4	8	21	38	44
3	5.104645227156713E-4	TGCGCACACAGGGGGCCCGTCCATAGCAATGCCTGGCCGGAATTTGACTACTGG	CAHRGPVHSNAWPEFDYW	IGHV2-5	IGHD6-19	IGHJ4	10	22	35	42
3	5.104645227156713E-4	TGTGTAAAGGGCGACTCTATGATAATTCCGGGGGGTGGGCTTGACTATTGG	CVKGDSMIIPGGGLDYW	IGHV3-9	IGHD3-22	IGHJ4	7	16	23	40
3	5.104645227156713E-4	TGTGCGCGAGTCTCGGGGGACTATGGTGTGGGGAACTGGTTCGACCCCTGG	CARVSGDYGVGNWFDPW	IGHV4-4	IGHD3-10	IGHJ5	9	19	26	33
3	5.104645227156713E-4	TGTGCGAGTGTGGTTGGTGGCTACGATTTAGTACGATACATGGACGTCTGG	CASVVGGYDLVRYMDVW	IGHV3-23	IGHD5-12	IGHJ6	6	16	27	36
3	5.104645227156713E-4	TGTGCGAGTGAACAGATTTTGGAGCTCTACTACTACTACATGGACGTCTGG	CASEQILELYYYYMDVW	IGHV1-69	IGHD3-3	IGHJ6	7	16	23	26
3	5.104645227156713E-4	TGTGCGAGGGGGGGAGGTAGGTTTAGGGACTACTACTACATGGACGTCTGG	CARGGGRFRDYYYMDVW	IGHV1-69	IGHD3-16	IGHJ6	7	9	15	28
3	5.104645227156713E-4	TGTGCGAGACATGCTTGGCAGCAGCTGGGGGTCACCCCATTAGTCTACTGG	CARHAWQQLGVTPLVYW	IGHV4-39	IGHD6-13	IGHJ4	12	17	27	44
3	5.104645227156713E-4	TGTGCGAGAGCTCGATTGCGTTTCGTAGTGGTTGGGGCTTTTGATATCTGG	CARARLRFVVVGAFDIW	IGHV4-31	IGHD3-22	IGHJ3	9	24	32	36
3	5.104645227156713E-4	TGTGCGAGAGCAAATTACGTTTGGGGGAGTTATCCCTACTTTGACTACTGG	CARANYVWGSYPYFDYW	IGHV4-31	IGHD3-16	IGHJ4	9	13	33	35
3	5.104645227156713E-4	TGTGCGAGAGGCCAAGGGGGTAGTAGTGGTTTCCGGGGCTTCGACCCCTGG	CARGQGGSSGFRGFDPW	IGHV4-34	IGHD3-22	IGHJ5	12	20	30	39
3	5.104645227156713E-4	TGTGCGAGAGATTTTAGCGGGGATACGGTCCGTCCCTTTTTTGACTACTGG	CARDFSGDTVRPFFDYW	IGHV1-46	IGHD4-23	IGHJ4	11	23	28	39
3	5.104645227156713E-4	TGTGCGAGAGATTACGATTTTTGGAGTGGCGGACCCCTCTTTGACTACTGG	CARDYDFWSGGPLFDYW	IGHV3-11	IGHD3-3	IGHJ4	11	12	28	38
3	5.104645227156713E-4	TGTGCGAGAGATCCGGTATATGATAGTAGTGGTTATGCGGCTGACTACTGG	CARDPVYDSSGYAADYW	IGHV3-21	IGHD3-22	IGHJ4	12	18	35	41
3	5.104645227156713E-4	TGTGCGAGAGAGGACGGTGGTAATTCTGTGTGGAAGCAGTTTGACTACTGG	CAREDGGNSVWKQFDYW	IGHV3-30	IGHD4-23	IGHJ4	10	13	22	39
3	5.104645227156713E-4	TGTGCGAGAGAGGACGGTGGTAATAATATGTGGAAGGAGTTTGACTCTTGG	CAREDGGNNMWKEFDSW	IGHV3-30	IGHD4-23	IGHJ4	10	13	22	39
3	5.104645227156713E-4	TGTGCACACACGGGGGTACCAGCCCCTTACTACTACTACATGGACGTCTGG	CAHTGVPAPYYYYMDVW	IGHV2-5	IGHD6-19	IGHJ6	9	15	23	27
3	5.104645227156713E-4	TGTGCAACAGGGATCGGCTATTACTATGGTTCGGGTCATATGTGGGGGTGG	CATGIGYYYGSGHMWGW	IGHV1-24	IGHD3-10	IGHJ4	9	18	34	48
3	5.104645227156713E-4	TGTGCGAGACTTGAAACAACACCGGACGGTTGGTGCTTCGACCCCTGG	CARLETTPDGWCFDPW	IGHV4-31	IGHD6-6	IGHJ5	8	21	27	36
3	5.104645227156713E-4	TGTGCGAGACATCCCCTGGCAGTAGTACCAGCCCTCTTTGACCACTGG	CARHPLAVVPALFDHW	IGHV4-39	IGHD2-2	IGHJ4	11	20	31	35
3	5.104645227156713E-4	TGTGCGAGAGTGGAGGCTACGGTGACTCTCGGAACTTTTGACTACTGG	CARVEATVTLGTFDYW	IGHV3-11	IGHD4-17	IGHJ4	9	16	26	36
3	5.104645227156713E-4	TGTGCGAGAGAAACCGGCGATAGCAGTAGCTCCTACTTTGACTACTGG	CARETGDSSSSYFDYW	IGHV3-30	IGHD6-13	IGHJ4	10	19	30	32
3	5.104645227156713E-4	TGTGCGAGAGAAACGGATGACAACTCTTCTTCACACTTTGACTACTGG	CARETDDNSSSHFDYW	IGHV3-7	IGHD1-1	IGHJ4	10	19	24	34
3	5.104645227156713E-4	TGTGCGAGAAGGAAGAATAGTAGTTGGCGAAATTGGTTCGACCCCTGG	CARRKNSSWRNWFDPW	IGHV4-59	IGHD3-22	IGHJ5	8	16	23	33
3	5.104645227156713E-4	TGTGCGAAAGAAACCCCCGACCCCGATAGTAGTTACTTTGACTACTGG	CAKETPDPDSSYFDYW	IGHV3-23	IGHD3-22	IGHJ4	10	24	32	33
3	5.104645227156713E-4	TGTGCAACGACCACCCCTTTGGAGTGGTTAAACTGGTTCGACCCCTGG	CATTTPLEWLNWFDPW	IGHV1-24	IGHD3-3	IGHJ5	7	17	29	30
3	5.104645227156713E-4	TGTACTAGAACCCTCGGATGGAGTCCCTTTTACTACTTTGACTACTGG	CTRTLGWSPFYYFDYW	IGHV3-49	IGHD3-3	IGHJ4	8	18	23	30
3	5.104645227156713E-4	TGTGTCATATCCCTCAGTGGCTGGAAGAACTGGTTCGGCCCCTGG	CVISLSGWKNWFGPW	IGHV3-21	IGHD6-19	IGHJ5	3	14	23	27
3	5.104645227156713E-4	TGTGTGAGACTCCCCGGGGCCAGTGGGGACATTTTTGATACTTGG	CVRLPGASGDIFDTW	IGHV5-10-1	IGHD3-10	IGHJ3	9	10	15	32
3	5.104645227156713E-4	TGTGCCACGAGGGCATTTGTCGCGTGGGGGACCTTTGGCTACTGG	CATRAFVAWGTFGYW	IGHV1-46	IGHD3-16	IGHJ4	4	24	30	32
3	5.104645227156713E-4	TGTGCGACAGACCTCGGTGGTAACGCCGGGCTTTTCGGCTCCTGG	CATDLGGNAGLFGSW	IGHV1-2	IGHD4-23	IGHJ5	14	15	28	33
3	5.104645227156713E-4	TGTGCGAGTCGTAACTGGGCACAGATCCCTTTTTTCGACTCTTGG	CASRNWAQIPFFDSW	IGHV1-18	IGHD7-27	IGHJ5	7	11	18	33
3	5.104645227156713E-4	TGTGCGAGCCACGATCTTAGCAGTGCCTGGACCTTAGAATACTGG	CASHDLSSAWTLEYW	IGHV4-4	IGHD6-19	IGHJ4	7	17	29	32
3	5.104645227156713E-4	TGTGCGAGGTCTCCTAGGGGGTGGTCCGGACTACTTGACTACTGG	CARSPRGWSGLLDYW	IGHV3-11	IGHD2-15	IGHJ4	7	11	17	29
3	5.104645227156713E-4	TGTGCGAGGGCAAATGACTACCAGTCCTCCTATTTTGACTACTGG	CARANDYQSSYFDYW	IGHV4-4	IGHD4-11	IGHJ4	7	13	20	29
3	5.104645227156713E-4	TGTGCGAGACTCAGTGGGAGGTACTTCGACCACTTTGACTGCTGG	CARLSGRYFDHFDCW	IGHV4-39	IGHD1-26	IGHJ4	9	12	24	31
3	5.104645227156713E-4	TGTGCGAGACTAGGAGGGATCACGCGCCCCCAACTAGATTCCTGG	CARLGGITRPQLDSW	IGHV5-10-1	IGHD3-16	IGHJ5	9	26	32	40
3	5.104645227156713E-4	TGTGCGAGACGGGAATACTATGATAGTAGTGGCATCCTCGACTGG	CARREYYDSSGILDW	IGHV5-10-1	IGHD3-22	IGHJ4	9	15	31	40
3	5.104645227156713E-4	TGTGCGAGACATTCGGCATACCTCTCGGGCTGGTTCGACCCCTGG	CARHSAYLSGWFDPW	IGHV5-51	IGHD2-2	IGHJ5	11	13	19	29
3	5.104645227156713E-4	TGTGCGAGAGCAAAGCAGTGGCCTCCGGGCCTAATTGACTACTGG	CARAKQWPPGLIDYW	IGHV3-53	IGHD6-19	IGHJ4	9	13	21	34
3	5.104645227156713E-4	TGTGCGAGAGGATACAGCTATGGCCCTACCTACTTTGACCTCTGG	CARGYSYGPTYFDLW	IGHV3-11	IGHD5-18	IGHJ4	9	10	22	29
3	5.104645227156713E-4	TGTGCGAGAGATCGGATTGGGGATCATGATGCATTTGATATCTGG	CARDRIGDHDAFDIW	IGHV1-2	IGHD3-16	IGHJ3	12	16	21	22
3	5.104645227156713E-4	TGTGCGAGAGATGGTGGTGCCGTCGGTGGTGGCTTCAAATACTGG	CARDGGAVGGGFKYW	IGHV4-31	IGHD2-15	IGHJ1	11	25	31	40
3	5.104645227156713E-4	TGTGCGAGAGAACCGCAGCTATGGACCACTGATATTGACTACTGG	CAREPQLWTTDIDYW	IGHV1-69	IGHD5-18	IGHJ4	10	15	23	34
3	5.104645227156713E-4	TGTGCGAGAAAGCAGGGGTGGGAGCTTGGTGCTTTTGATATCTGG	CARKQGWELGAFDIW	IGHV1-69	IGHD1-26	IGHJ3	8	17	25	29
3	5.104645227156713E-4	TGTGCGAAATGGATGGGCAACCGTGGTAACGTTAATGACTACTGG	CAKWMGNRGNVNDYW	IGHV3-23	IGHD3-10	IGHJ4	8	26	33	35
3	5.104645227156713E-4	TGTGCAACAGTCGGGTGGGAGCTACTTTACTACTTTGACTACTGG	CATVGWELLYYFDYW	IGHV1-24	IGHD1-26	IGHJ4	9	14	25	27
3	5.104645227156713E-4	TGTGCAAGAGAGGCTATTTCTCCCTACTACTACATGGACGTCTGG	CAREAISPYYYMDVW	IGHV3-21	IGHD2-21	IGHJ6	10	12	17	23
3	5.104645227156713E-4	TGTGCGAGGGACTCTGGGGATCCGAAATACTTTGACTACTGG	CARDSGDPKYFDYW	IGHV3-21	IGHD7-27	IGHJ4	7	13	22	27
3	5.104645227156713E-4	TGTGCGAGACGCGATGGGAGCTACCGGCCCACTGACTACTGG	CARRDGSYRPTDYW	IGHV4-39	IGHD1-26	IGHJ4	9	14	23	32
3	5.104645227156713E-4	TGTGCGAGAGGACGAGTCATACCACCGCTCTTCGACCCCTGG	CARGRVIPPLFDPW	IGHV1-8	IGHD4-23	IGHJ5	10	19	26	30
3	5.104645227156713E-4	TGTGCGAGAGACTTTAGCACTGGCTGGAAATTTGATTACTGG	CARDFSTGWKFDYW	IGHV3-30	IGHD6-19	IGHJ4	10	14	26	30
3	5.104645227156713E-4	TGTGCACACAGACGGGACTGGAACTACTACTTTGACTACTGG	CAHRRDWNYYFDYW	IGHV2-5	IGHD1-1	IGHJ4	13	16	23	24
3	5.104645227156713E-4	TGTGCACACAGACAGAGCAGTAGGGATGCTTTTGATATCTGG	CAHRQSSRDAFDIW	IGHV2-5	IGHD2-21	IGHJ3	12	15	20	24
3	5.104645227156713E-4	TGTGAGACATACTCTGATAGTAGTGAATTCTTTGACTACTGG	CETYSDSSEFFDYW	IGHV3-30	IGHD3-22	IGHJ4	3	9	24	29
3	5.104645227156713E-4	TGTACGAGGGGGGATTTAAGAGATGCCTACAATTTTAAGTGG	CTRGDLRDAYNFKW	IGHV3-30	IGHD5-24	IGHJ4	7	18	33	39
3	5.104645227156713E-4	TGTACGAGGGGAGATTTAAGAGATGGCTACAATTTTAAATGG	CTRGDLRDGYNFKW	IGHV3-30	IGHD5-24	IGHJ4	7	18	33	39
3	5.104645227156713E-4	TGTGCGGCAGATATTGTAGTAGTACCAGCTGCTATCTGG	CAADIVVVPAAIW	IGHV1-58	IGHD2-2	IGHJ4	11	12	34	35
3	5.104645227156713E-4	TGTGCGAGGCACTACATTAATGATGCTTTTGATATCTGG	CARHYINDAFDIW	IGHV3-23	IGHD2-15	IGHJ3	6	9	15	19
3	5.104645227156713E-4	TGTGCGAGACGGACTAGTGGTGAAATCTTTGACTACTGG	CARRTSGEIFDYW	IGHV1-69	IGHD2-15	IGHJ4	8	14	21	26
3	5.104645227156713E-4	TGTGCGAGAGATTCGGATATCGGGTGGTTCGACCCCTGG	CARDSDIGWFDPW	IGHV1-46	IGHD2-15	IGHJ5	11	14	19	24
3	5.104645227156713E-4	TGTGCGAGAGATATTCTAAGAGGCTACATGGACGTCTGG	CARDILRGYMDVW	IGHV1-46	.	IGHJ6	11	-1	-1	23
3	5.104645227156713E-4	TGTGCAAGAGGAAACACCTACGGTGGTTATGACTACTGG	CARGNTYGGYDYW	IGHV3-13	IGHD4-23	IGHJ4	9	17	26	29
3	5.104645227156713E-4	TGCGCTACAGGGGCAGTGGCTGCGGACTTTGACTATTGG	CATGAVAADFDYW	IGHV3-11	IGHD6-19	IGHJ4	1	12	21	25
3	5.104645227156713E-4	TGCGCTACAGGGGCAGTGGCTGCGGACTTTGACTATTGG	CATGAVAADFDYW	IGHV3-23	IGHD6-19	IGHJ4	1	12	21	25
3	5.104645227156713E-4	TGTGCGAGAGGCTTGAGGCCCAGGGGGGACTACTGG	CARGLRPRGDYW	IGHV3-30	IGHD3-16	IGHJ4	9	22	26	27
3	5.104645227156713E-4	TGTGCGAGAGATGGTGGGAGCTACCTTGACTACTGG	CARDGGSYLDYW	IGHV3-30	IGHD1-26	IGHJ4	11	13	19	20
3	5.104645227156713E-4	TGTGCGAGAGATGGGGGCGGGTGGTTCGACCCCTGG	CARDGGGWFDPW	IGHV3-30	IGHD3-16	IGHJ5	11	12	16	21
3	5.104645227156713E-4	TGTGCAACGACCTTGGAATATTTAATGGACGTCTGG	CATTLEYLMDVW	IGHV3-9	IGHD2-21	IGHJ6	6	14	19	24
3	5.104645227156713E-4	TGTGCAAGAGAGAAGTTCCATAGCGGGGACTACTGG	CAREKFHSGDYW	IGHV3-74	IGHD1-7	IGHJ4	10	13	19	27
3	5.104645227156713E-4	TGTGCGAGAGGGCAGCATTACTTTGACCATTGG	CARGQHYFDHW	IGHV4-59	IGHD6-13	IGHJ4	9	11	16	18
3	5.104645227156713E-4	TGTACCACAGATTCTGACTGGTTCGACCCCTGG	CTTDSDWFDPW	IGHV3-15	.	IGHJ5	11	-1	-1	16
3	5.104645227156713E-4	TGTGCGACAACGCCAGGAGACGGTTACTGG	CATTPGDGYW	IGHV3-30	IGHD4-17	IGHJ4	6	19	23	24
3	5.104645227156713E-4	TGTGCGAAATCCTTCGGCGACCCTATGGGG	CAKSFGDPMG	IGHV3-23	IGHD3-10	IGHJ4	8	22	27	28
3	5.104645227156713E-4	TGTGCGGGAGGGTCCTATTACTGG	CAGGSYYW	IGHV1-8	IGHD2-15	IGHJ4	10	12	16	18
2	3.403096818104475E-4	TGTGCGAAAGGGGAGCATTACAATTTTTGGAGTGGTTATTATTTCGGGGTCAACAGCACACCCGACGTGGACGACACCTACTACTTTGACTACTGG	CAKGEHYNFWSGYYFGVNSTPDVDDTYYFDYW	IGHV3-23	IGHD3-3	IGHJ4	9	16	41	78
2	3.403096818104475E-4	TGTGCGAGACATCGTCAGTCGGATTCCGAAACGTGGATACAGCTATGGTCGGGGTTGTTGGCGGGCGGGGCCCCGTTTGACTACTGG	CARHRQSDSETWIQLWSGLLAGGAPFDYW	IGHV4-39	IGHD5-18	IGHJ4	11	30	48	75
2	3.403096818104475E-4	TGTGCGAGAGATTTTAGGCTTCGCGGGCCAATGTATTACGATATTTTGACTGGTTATTATAGTCACTACTATTACATGGACGTCTGG	CARDFRLRGPMYYDILTGYYSHYYYMDVW	IGHV1-2	IGHD3-9	IGHJ6	11	32	60	64
2	3.403096818104475E-4	TGTGCGAGAGATTTTAGGCTTCGCGGGCCAATGTATTACGATATTATGACTGGTTATTATAGTCACTACTACTATATGGACGTCTGG	CARDFRLRGPMYYDIMTGYYSHYYYMDVW	IGHV1-2	IGHD3-9	IGHJ6	11	32	60	64
2	3.403096818104475E-4	TGTGCGAGAGATTCTAGGCTTCGCGGGACAATGTATTACGATATTTTGACTGGTTATTATAGTCAGTACTACTACATGGACGTCTGG	CARDSRLRGTMYYDILTGYYSQYYYMDVW	IGHV4-31	IGHD3-9	IGHJ6	11	32	60	66
2	3.403096818104475E-4	TGTGCGAGAGATGAACGGTATTACGATATTTTGACTGGTTATTTTGCCAACCCATCTTACTACTACTACTACTACATGGACGTCTGG	CARDERYYDILTGYFANPSYYYYYYMDVW	IGHV3-30	IGHD3-9	IGHJ6	11	17	42	56
2	3.403096818104475E-4	TGTGCGAGAGATGAACGGTATTACGATATTTTGACTGGTTATTTTGCCAACCCATCTTACTACTACTACTACTACATGGACGTCTGG	CARDERYYDILTGYFANPSYYYYYYMDVW	IGHV3-33	IGHD3-9	IGHJ6	11	17	42	56
2	3.403096818104475E-4	TGTGCGAGAGACTCTAGGCTTCGCGGGCCAATGTATTACGATATTTTGACTGGTTATTATAGTCACTACTATTACATGGACGTCTGG	CARDSRLRGPMYYDILTGYYSHYYYMDVW	IGHV3-53	IGHD3-9	IGHJ6	10	32	60	64
2	3.403096818104475E-4	TGTGCGAGAGACTCTAGGCTTCGCGGGCCAATGTATTACGATATTTTGACTGGTTATTATAGTCACTACTACTATATGGACGTCTGG	CARDSRLRGPMYYDILTGYYSHYYYMDVW	IGHV3-64	IGHD3-9	IGHJ6	10	32	60	64
2	3.403096818104475E-4	TGTGCGAGAGACTCTAGGCTTCGCGGGCCAATGTATTACGATATTTTGACTGGTTATTATAGTCACTACTACTACATGGACGTCTGG	CARDSRLRGPMYYDILTGYYSHYYYMDVW	IGHV3-66	IGHD3-9	IGHJ6	10	32	60	64
2	3.403096818104475E-4	TGTGCGAGAGCGGCCCAGTTTTATTACGATTTTTGGAGTGGTTCTTACAGCGGTGGAAACTACCACTTCTACATGGACGTCTGG	CARAAQFYYDFWSGSYSGGNYHFYMDVW	IGHV4-39	IGHD3-3	IGHJ6	8	21	53	58
2	3.403096818104475E-4	TGTGCGAGAGCGGCCCAGTTTTATTACGATTTTTGGAGTGGTTCTTACAGCGGTGGAAACTACCACTTCTACATGGACGTCTGG	CARAAQFYYDFWSGSYSGGNYHFYMDVW	IGHV4-34	IGHD3-3	IGHJ6	9	21	53	58
2	3.403096818104475E-4	TGTGCGAGAGCAACCGGGGGATATAGTGGCTACGATTTAAGTTTGGCAGGGGAAGTCTACTACTACTACTACATGGACGTCTGG	CARATGGYSGYDLSLAGEVYYYYYMDVW	IGHV1-46	IGHD5-12	IGHJ6	9	18	36	56
2	3.403096818104475E-4	TGTGCGAGAGATCGCGATTCCGGGGGGGATTTCTCTTGGGCGATTTTTGGAGTGGTTAGCTCCCCTGATGCTTTTGATATCTGG	CARDRDSGGDFSWAIFGVVSSPDAFDIW	IGHV3-11	IGHD3-3	IGHJ3	12	40	57	65
2	3.403096818104475E-4	TGTGCGAGAGACTCCCCATATTGTAGTAGTACCAGCTGCTGGTATATAGCAGCAGCTGGTAGCCTGCTTTTGTTTGACTACTGG	CARDSPYCSSTSCWYIAAAGSLLLFDYW	IGHV1-18	IGHD2-2	IGHJ4	10	17	39	72
2	3.403096818104475E-4	TGTGCGAGAGATTACGTATTACAATTTTTGGAGTGGTTCATATTCCTTTTATACTACTACTACTACTACATGGACGTCTGG	CARDYVLQFLEWFIFLLYYYYYYMDVW	IGHV1-18	IGHD3-3	IGHJ6	11	12	37	51
2	3.403096818104475E-4	TGTGCGAGAGATCGCACGATAGACAAGTATTACGATTTTTGGAGTGGTTACTCCCTCAGTTTCTACTACATGGACGTCTGG	CARDRTIDKYYDFWSGYSLSFYYMDVW	IGHV3-48	IGHD3-3	IGHJ6	12	26	49	62
2	3.403096818104475E-4	TGTGCGAGAGAGAGAGCCCCCTCTTCATCCTTGGGGTACTATGATAGTAGTGTGGCGAAATACTACTACATGGACGTCTGG	CARERAPSSSLGYYDSSVAKYYYMDVW	IGHV1-46	IGHD3-22	IGHJ6	10	36	51	60
2	3.403096818104475E-4	TGTGCGAGAGAATCTTCTGCGCCCGTTCATAACGTTTGGGGGAGTTATATCTACTACTACTACTACTACATGGACGTCTGG	CARESSAPVHNVWGSYIYYYYYYMDVW	IGHV3-21	IGHD3-16	IGHJ6	10	31	41	42
2	3.403096818104475E-4	TGTGCGAGACTCAGCAAACGTGGATATAGTGGCTACGACCCCTTGGGGGGTTACTACTACTACTACATGGACGTCTGG	CARLSKRGYSGYDPLGGYYYYYMDVW	IGHV4-39	IGHD5-12	IGHJ6	9	17	37	51
2	3.403096818104475E-4	TGTGCGAGACATATAGGGTCCTCCCTCACCTGGCAGTGGCTGGCTACGAATTACTACTACTACTACATGGACGTCTGG	CARHIGSSLTWQWLATNYYYYYMDVW	IGHV5-10-1	IGHD6-19	IGHJ6	11	32	42	51
2	3.403096818104475E-4	TGTGCGAGAGCGGGGCCGGGGGTGTCGCCTTTTTTTGCCGTTCAAGTGGGTTTGAGGTACAACTGGTTCGACCCCTGG	CARAGPGVSPFFAVQVGLRYNWFDPW	IGHV1-2	IGHD1-26	IGHJ5	9	44	49	56
2	3.403096818104475E-4	TGTGCGAGAGGGCGCGCAATACTAGCCGGCGATTTTTGGAGTGGCCGCCTAGTCTATCCTCCTCAATTTGACTACTGG	CARGRAILAGDFWSGRLVYPPQFDYW	IGHV1-2	IGHD3-3	IGHJ4	9	29	43	66
2	3.403096818104475E-4	TGTGCGAGAGATGGGCCCCCCATTCTAGGATATTGTCCTAATGGTGTATGTCCTGCTTACTGGTACTTCGATCTCTGG	CARDGPPILGYCPNGVCPAYWYFDLW	IGHV3-11	IGHD2-8	IGHJ2	11	24	49	57
2	3.403096818104475E-4	TGTGCGAGAGAGTGCCGCGAACTCCTATCGTATTACGATTTTTGGAGTGGTTATTACCCTGATGCTTTTGATATCTGG	CARECRELLSYYDFWSGYYPDAFDIW	IGHV3-48	IGHD3-3	IGHJ3	10	28	55	59
2	3.403096818104475E-4	TGTGCGAGAGAGCCAAATGGCCAAATTAGCCGTGGGTTGTATGGTTCGGGGATTTACTACTACTACATGGACGTCGGG	CAREPNGQISRGLYGSGIYYYYMDVG	IGHV3-33	IGHD3-10	IGHJ6	10	39	51	54
2	3.403096818104475E-4	TGTACCACAGATCGAGCCCCGCAAAATTACTATGATGTTCGGGGTTATTACTACTACTACTACTACATGGACGTCTGG	CTTDRAPQNYYDVRGYYYYYYYMDVW	IGHV3-15	IGHD3-22	IGHJ6	12	25	35	45
2	3.403096818104475E-4	TGTGTGAGACGGATGAGTGACACTCATATGATTGTAGTAGTTCTTGCCGGCATATTGGACTGGTTCGACCCCTGG	CVRRMSDTHMIVVVLAGILDWFDPW	IGHV4-39	IGHD2-2	IGHJ5	9	30	40	58
2	3.403096818104475E-4	TGTGCGAGGTCTTTTTACTCTGACAGTAGTGGTTATTACCAGGAACCATACTACTACTACTACATGGACGTCTGG	CARSFYSDSSGYYQEPYYYYYMDVW	IGHV3-21	IGHD3-22	IGHJ6	7	14	38	48
2	3.403096818104475E-4	TGTGCGAGGTCTTTTTACTATGCTGGTAGTGGTTATTACCAGGAACCATACTACTACTACTACATGGACGTCTGG	CARSFYYAGSGYYQEPYYYYYMDVW	IGHV3-21	IGHD3-22	IGHJ6	7	14	38	48
2	3.403096818104475E-4	TGTGCGAGGGGACGCACCAGTATTACAATTTTTGGAGTGGTTATCACACCTCGAACCAACTGGTTCGACCCCTGG	CARGRTSITIFGVVITPRTNWFDPW	IGHV5-10-1	IGHD3-3	IGHJ5	7	19	43	56
2	3.403096818104475E-4	TGTGCGAGACGCATGAGGGACACCAACATGGTTGTTCTGGTCCTTGCCGGCATGTTGGACTGGTTCGACCCCTGG	CARRMRDTNMVVLVLAGMLDWFDPW	IGHV4-34	IGHD2-2	IGHJ5	8	44	52	58
2	3.403096818104475E-4	TGTGCGAGAGTCCCCCGCCCCCATACGATTTTTGGAGTGGTTATTAATAGGCCCGACAACTGGTTCGACCCCTGG	CARVPRPHTIFGVVINRPDNWFDPW	IGHV1-2	IGHD3-3	IGHJ5	9	23	45	55
2	3.403096818104475E-4	TGTGCGAGAGTCCAAATCACTACAAGTATTACTATGATAGTAGTGGTTATTACCCCCCTCTACTTTGACTACTGG	CARVQITTSITMIVVVITPLYFDYW	IGHV3-11	IGHD3-22	IGHJ4	9	25	52	59
2	3.403096818104475E-4	TGTGCGAGAGCGGCGTCTAGTGTAGTGGTGGTAGCTGCTAGCTATTACTACTACTACTACTACATGGACGTCTGG	CARAASSVVVVAASYYYYYYYMDVW	IGHV4-34	IGHD2-15	IGHJ6	9	20	39	42
2	3.403096818104475E-4	TGTGCGAGAGCAGATTGTACTAATGGTGTATGCTATGACCAGGGGTTTTACTACTACTACTACATGGACGTCTGG	CARADCTNGVCYDQGFYYYYYMDVW	IGHV1-18	IGHD2-8	IGHJ6	9	13	35	48
2	3.403096818104475E-4	TGTGCGAGAGGTCGTGTTGCGATAACTATGATAGTGGTGGTTCTTACTGGTGGGAGTTACTACATGGACGTCTGG	CARGRVAITMIVVVLTGGSYYMDVW	IGHV3-23	IGHD3-22	IGHJ6	6	24	47	57
2	3.403096818104475E-4	TGTGCGAGAGGCGGGGCTACGTACGTATTACGATATTTTGACTGGTCCCCCCAAGACTACTACATGGACGTCTGG	CARGGATYVLRYFDWSPQDYYMDVW	IGHV4-34	IGHD3-9	IGHJ6	11	21	45	55
2	3.403096818104475E-4	TGTGCGAGAGGACCCTATTGTATTAATGGTGTATGCCAGATACGCCTGATATTGGACTACTACATGGACGTCTGG	CARGPYCINGVCQIRLILDYYMDVW	IGHV1-8	IGHD2-8	IGHJ6	10	15	35	55
2	3.403096818104475E-4	TGTGCGAGAGATCCCACAGGGAGGGATACAATTTTTGGAGTGGTTATTATAGGGGCCCACTGGTTCGACCCCTGG	CARDPTGRDTIFGVVIIGAHWFDPW	IGHV1-18	IGHD3-3	IGHJ5	12	26	50	58
2	3.403096818104475E-4	TGTGCGAGAGAGGTCCATCAGAAAGAAGTTACGATTTTTGGAGTGGTTCGCTACTACTACTACATGGACGTCTGG	CAREVHQKEVTIFGVVRYYYYMDVW	IGHV1-46	IGHD3-3	IGHJ6	10	28	47	50
2	3.403096818104475E-4	TGTGCGAGAGAGGGAGGATTGGCGATTTTTGGAGTGGTTCCATACGGTCGCTACTACTACTACATGGACGTCTGG	CAREGGLAIFGVVPYGRYYYYMDVW	IGHV4-59	IGHD3-3	IGHJ6	10	22	38	50
2	3.403096818104475E-4	TGTGCGAGAATTAAAAGATTTTGTAGGGATGTCAACTGCTACAACTGGTCCTTCTACTACTACATGGACGTCTGG	CARIKRFCRDVNCYNWSFYYYMDVW	IGHV4-28	IGHD1-1	IGHJ6	9	39	47	53
2	3.403096818104475E-4	TGTGCGAGAACGCCATTACTGCGAGACGTGTGGGAGCTACTAAGGGGGAACTACTACTACTACATGGACGTCTGG	CARTPLLRDVWELLRGNYYYYMDVW	IGHV4-28	IGHD1-26	IGHJ6	9	29	41	49
2	3.403096818104475E-4	TGTACCACAGGGGGACAAGGAAATGACGTGGTTCGGGGAGTTAAGTTCGTCTACTACTACTACATGGACGTCTGG	CTTGGQGNDVVRGVKFVYYYYMDVW	IGHV3-15	IGHD3-10	IGHJ6	9	28	42	50
2	3.403096818104475E-4	TGTGCCAGAGAAGCCAACGAACTTGAAGTGCAGGAAGGAGCTACTCTGGAGGCTTACGCTTTTGATATCTGG	CAREANELEVQEGATLEAYAFDIW	IGHV1-67	IGHD1-26	IGHJ3	10	36	44	57
2	3.403096818104475E-4	TGTGCCAGAGAAGCCAACGAACTTGAAGTGCAGGAAGGAGCTACTCTGGAGGCTTACGCTTTTGATATCTGG	CAREANELEVQEGATLEAYAFDIW	IGHV3-30	IGHD1-26	IGHJ3	10	36	44	57
2	3.403096818104475E-4	TGTGCGAGGCACCTAGTAGCTCTTGAGCAGCAGCTGTTATACTACTACTACTACTACTACATGGACGTCTGG	CARHLVALEQQLLYYYYYYYMDVW	IGHV5-10-1	IGHD6-13	IGHJ6	7	25	35	38
2	3.403096818104475E-4	TGTGCGAGATCAGCAGCTGGGCCGTCCCTTTTTTTTAGGTCAGGTTTCCAAAGGTACTACTTTGACTACTGG	CARSAAGPSLFFRSGFQRYYFDYW	IGHV3-64	IGHD6-13	IGHJ4	8	10	19	53
2	3.403096818104475E-4	TGTGCGAGACGCTATTCTATATCCTCGTATAGCAGTGGCTGGTATGACTACTACTACTACATGGACGTCTGG	CARRYSISSYSSGWYDYYYYMDVW	IGHV5-10-1	IGHD6-19	IGHJ6	9	16	43	46
2	3.403096818104475E-4	TGTGCGAGAGGCTCTACTACTATGATAGTAGTGGTTATTACCCCTTACTACTACTACTACATGGAAGTCTGG	CARGSTTMIVVVITPYYYYYMEVW	IGHV1-8	IGHD3-22	IGHJ6	11	17	40	45
2	3.403096818104475E-4	TGTGCGAGAGGAGTACGTATTACTATGATAGTAGTGGTTATTAAAGCCAACTACTACTACATGGACGTCTGG	CARGVRITMIVVVIKANYYYMDVW	IGHV1-8	IGHD3-22	IGHJ6	10	13	42	49
2	3.403096818104475E-4	TGTGCGAGAGATTCCATTTATTATGATTACTCTTGGGACAGTTATCGCGAAAAGGACTTCTTTGACTACTGG	CARDSIYYDYSWDSYREKDFFDYW	IGHV3-11	IGHD3-16	IGHJ4	11	18	46	55
2	3.403096818104475E-4	TGTGCGAGAGATGGTGTACGTCCGGTATTACTATGGTTCGGGGAGTTATATGGGAACTGGTTCGACCCCTGG	CARDGVRPVLLWFGELYGNWFDPW	IGHV3-30	IGHD3-10	IGHJ5	11	24	48	54
2	3.403096818104475E-4	TGTGCGAGAGACGTCAGGGATTACTATGATAGTAGTGGTTATTACTTCTACGCTGAATACTTCCAGCACTGG	CARDVRDYYDSSGYYFYAEYFQHW	IGHV3-11	IGHD3-22	IGHJ1	10	19	45	50
2	3.403096818104475E-4	TGTGCGAGAGAGCCAGTTTTCACGTATTACTATGATAGTAGTGGTTATTGGGCTACGGGTTTTGACTACTGG	CAREPVFTYYYDSSGYWATGFDYW	IGHV3-48	IGHD3-22	IGHJ4	10	21	48	60
2	3.403096818104475E-4	TGTGCGAGAGAAGGAGTTACTATGATAGTAGTGGCCCTTATCCCTTACTACTACTACTACATGGACGTCTGG	CAREGVTMIVVALIPYYYYYMDVW	IGHV4-4	IGHD3-22	IGHJ6	10	16	33	45
2	3.403096818104475E-4	TGTGCGAGAAACAACGAGGCACAGATTACAGTGGGTAAGCGACCGTGGTACTACTACTACATGGACGTCTGG	CARNNEAQITVGKRPWYYYYMDVW	IGHV3-30	IGHD4-11	IGHJ6	8	26	31	48
2	3.403096818104475E-4	TGTGCGAAGGTTTCCATTACTATGATAGTAGTGGTTATTACTAACTGGGGTCGGTACTACTTTGACTACTGG	CAKVSITMIVVVITNWGRYYFDYW	IGHV3-23	IGHD3-22	IGHJ4	7	15	42	53
2	3.403096818104475E-4	TGTGCAACATCGGCCGGCCCTACCGCACCGTGGCTGGTACCCCAAAGGGCGGAGCACTGGTTCGACTCCTGG	CATSAGPTAPWLVPQRAEHWFDSW	IGHV1-24	IGHD6-19	IGHJ5	8	29	39	55
2	3.403096818104475E-4	TGTGCAACATCGGCCGGCCCTACCGCACCGTGGCTGGTACCCCAAAGGGCGGAGCACTGGTTCGACCCCTGG	CATSAGPTAPWLVPQRAEHWFDPW	IGHV1-24	IGHD6-19	IGHJ5	8	29	39	55
2	3.403096818104475E-4	TGTGCGAGGCACCTAGTAGCTCTTGAGCAGCAGCTGTTATACTACTACTACTACTACATGGACGTCTGG	CARHLVALEQQLLYYYYYYMDVW	IGHV5-10-1	IGHD6-13	IGHJ6	7	25	35	39
2	3.403096818104475E-4	TGTGCGAGGACAGATTATTATGATAGAGAACGGTGGTATGACTACAACTACTACTACATGGACGTCTGG	CARTDYYDRERWYDYNYYYMDVW	IGHV4-59	IGHD3-22	IGHJ6	7	13	25	36
2	3.403096818104475E-4	TGTGCGAGGACAGATTATTATGATAGAGAACGATGGTATGACTACAACTACTACTACATGGACGTCTGG	CARTDYYDRERWYDYNYYYMDVW	IGHV4-4	IGHD3-22	IGHJ6	7	13	25	36
2	3.403096818104475E-4	TGTGCGAGGACAGATTACTATGATAGAGAGCGGTGGTACGACTACAACTACTACTACATGGACGTCTGG	CARTDYYDRERWYDYNYYYMDVW	IGHV4-59	IGHD3-22	IGHJ6	7	13	25	40
2	3.403096818104475E-4	TGTGCGAGATCAGAAGGGCCCCTTATAGCAGTGGCTGGTACGGACCTTTACAACTGGTTCGACCCCTGG	CARSEGPLIAVAGTDLYNWFDPW	IGHV4-55	IGHD6-19	IGHJ5	9	23	45	48
2	3.403096818104475E-4	TGTGCGAGACGTTCTGTGTCATCTCTCGTTGGGGGAAGTAATCGATACACCGGTGGTTTTGATGTCTGG	CARRSVSSLVGGSNRYTGGFDVW	IGHV4-34	IGHD3-16	IGHJ3	8	26	53	56
2	3.403096818104475E-4	TGTGCGAGAGTGGTCCCGGGGGAGCAGTGGCTGGTATTCGCCGCGAACCCGTACTACTTTGACTACTGG	CARVVPGEQWLVFAANPYYFDYW	IGHV1-2	IGHD6-19	IGHJ4	9	22	35	50
2	3.403096818104475E-4	TGTGCGAGAGTAGGCCCCCGCATCCTTCCTTACATAGCAGTGGCTCCGCAGAACTTTTTCGACCCCTGG	CARVGPRILPYIAVAPQNFFDPW	IGHV1-18	IGHD6-19	IGHJ5	9	33	44	57
2	3.403096818104475E-4	TGTGCGAGAGCCCGCCCCGTCAACATTGTGGTGGTGACTGGTTATCCCTACTACTACATGGACGTCTGG	CARARPVNIVVVTGYPYYYMDVW	IGHV4-4	IGHD2-21	IGHJ6	9	24	39	47
2	3.403096818104475E-4	TGTGCGAGAGGTGATGAATATTGTAGTAGTACCAGCTGCTATGGCGGATCGGGGTACATGGACGTCTGG	CARGDEYCSSTSCYGGSGYMDVW	IGHV3-30	IGHD2-2	IGHJ6	9	17	46	54
2	3.403096818104475E-4	TGTGCGAGAGGGTCCGGAGATATAGTGGCTACGATTACGCACTACTACTACTACTACATGGACGTCTGG	CARGSGDIVATITHYYYYYMDVW	IGHV1-8	IGHD5-12	IGHJ6	10	18	38	40
2	3.403096818104475E-4	TGTGCGAGAGATTACTGTAGTGGTGGTAGCTGCTACTCTTACTTGCTCCACGGACGGTTCGACCCCTGG	CARDYCSGGSCYSYLLHGRFDPW	IGHV4-31	IGHD2-15	IGHJ5	11	15	37	55
2	3.403096818104475E-4	TGTGCGAGAGATCGGGAGGATATTGTACTAATGGTGTATGCTTCCCCCTACTACTACATGGACGTCTGG	CARDREDIVLMVYASPYYYMDVW	IGHV1-46	IGHD2-8	IGHJ6	12	16	41	47
2	3.403096818104475E-4	TGTGCGAGAGATGTACGTACAGGGCCCAAACCTATTGTGGTGGTGACTGCTACCCCTCTTGACTACTGG	CARDVRTGPKPIVVVTATPLDYW	IGHV1-69D	IGHD2-21	IGHJ4	11	32	51	58
2	3.403096818104475E-4	TGTGCGAGAGATGGGGCTTGGGGGAGAGAAGGCTACAATTACCCCCAGCCTTATTACTGTGACTACTGG	CARDGAWGREGYNYPQPYYCDYW	IGHV4-31	IGHD5-24	IGHJ4	11	24	41	54
2	3.403096818104475E-4	TGTGCGAGAGATGGGGCTTGGGGAAGAGAAGGCTACAATTACCCCCAGCCATATTACTGTGACTACTGG	CARDGAWGREGYNYPQPYYCDYW	IGHV4-31	IGHD5-24	IGHJ4	11	24	41	54
2	3.403096818104475E-4	TGTGCGAGAGACCCCCGACGGTACCAGCCGCTAGGGTTGTACTACTACTACTACTACATGGACGTCTGG	CARDPRRYQPLGLYYYYYYMDVW	IGHV3-33	IGHD2-2	IGHJ6	10	20	32	39
2	3.403096818104475E-4	TGTGCGAGAGACCAGAAAGGTGGTGGCTACAATTTCTATTACTACTACTACTACTACATGGACGTCTGG	CARDQKGGGYNFYYYYYYYMDVW	IGHV1-46	IGHD5-24	IGHJ6	10	23	33	36
2	3.403096818104475E-4	TGTGCGAGAGAGTCTCTGACCCAGGCCGGTCTTGAAGTGGTGGCAGTTGCCACCTTTATTGACTCCTGG	CARESLTQAGLEVVAVATFIDSW	IGHV4-39	IGHD2-15	IGHJ4	8	31	49	58
2	3.403096818104475E-4	TGTGCGAGAGAGCTTCAGGGGTTAGTTACAATTTTTGGAGTGGATCAGGAGTACTACTTTGACTACTGG	CARELQGLVTIFGVDQEYYFDYW	IGHV4-28	IGHD3-3	IGHJ4	8	25	42	49
2	3.403096818104475E-4	TGTGCGAGAGAGGCCCATGCCCGTAAGAGATTTCTTCGGAATCGGGACTCTTACTTCCTTGACTACTGG	CAREAHARKRFLRNRDSYFLDYW	IGHV4-31	IGHD2-21	IGHJ4	10	36	41	51
2	3.403096818104475E-4	TGTGCGAGAGAAATGACACCACATAGCAGTGGCTGGTACGATTACTACTACTACTACATGGACGTCTGG	CAREMTPHSSGWYDYYYYYMDVW	IGHV4-31	IGHD6-19	IGHJ6	10	22	39	42
2	3.403096818104475E-4	TGTGCGAGAACTTCCCTAGGTTGGGCGAGATACTATGATAGTAGTGGCCATGATGCTTTTGATATCTGG	CARTSLGWARYYDSSGHDAFDIW	IGHV4-31	IGHD3-22	IGHJ3	8	30	46	48
2	3.403096818104475E-4	TGTGCGAGAACGTTAGGGGGGAGTGGGACCTACTTCGGCGTCCCTAAGTTTTCCTACATGGACGTCTGG	CARTLGGSGTYFGVPKFSYMDVW	IGHV4-39	IGHD1-26	IGHJ6	8	21	33	53
2	3.403096818104475E-4	TGTGCGAAAGATCAGGTTGTACGGGCCCATTACGATTTTTGGAGTGGTTATTATCTCTTTGACTACTGG	CAKDQVVRAHYDFWSGYYLFDYW	IGHV3-23	IGHD3-3	IGHJ4	12	28	53	56
2	3.403096818104475E-4	TGTGCGAAAGATGGTATTACGACATTTTTGACTGGTTATTTTGGTGATGGGTACTACTTTGACTACTGG	CAKDGITTFLTGYFGDGYYFDYW	IGHV3-23	IGHD3-9	IGHJ4	11	13	39	50
2	3.403096818104475E-4	TGTGCGAAAGACGGGCGGGGGGCTGTGGTGGAGCCAGCTGCCATCAGTACCTACTACATGGACGTCTGG	CAKDGRGAVVEPAAISTYYMDVW	IGHV1-69	IGHD2-2	IGHJ6	10	33	40	50
2	3.403096818104475E-4	TGTGCGAAAGAAGGGTGGGGAGATGGCTACAATTCTAACTACTACTACTACTACTACATGGACGTCTGG	CAKEGWGDGYNSNYYYYYYMDVW	IGHV3-33	IGHD5-24	IGHJ6	10	19	33	39
2	3.403096818104475E-4	TGTGCACGGATAAGATTAGTACCAGCTGCTATGCGGGGGAACTACTACTACTACTACATGGACGTCTGG	CARIRLVPAAMRGNYYYYYMDVW	IGHV2-26	IGHD2-2	IGHJ6	11	16	33	40
2	3.403096818104475E-4	TGTGCAAGAGTTATCGATAATAGCAGCAGCTGGCTCCCACGGTACTACTGCTACTACATGGACGTCTGG	CARVIDNSSSWLPRYYCYYMDVW	IGHV3-13	IGHD6-13	IGHJ6	9	19	32	42
2	3.403096818104475E-4	TGTGCAAGAGAGCCCGTCTGCTGTATAGCAGCAGCTGGTGGGAGACTAGGGGGGCCAAAGGACTACTGG	CAREPVCCIAAAGGRLGGPKDYW	IGHV3-13	IGHD6-13	IGHJ4	10	22	38	60
2	3.403096818104475E-4	TGTGCAAAAGACGGTCTAGTCGGGGGGTACGATTTTTGGAGTGGCCTACCTTACTACTTTGACTACTGG	CAKDGLVGGYDFWSGLPYYFDYW	IGHV3-43	IGHD3-3	IGHJ4	10	27	43	51
2	3.403096818104475E-4	TGTACTAGAGATTGGGACGGGGGACACTCGGGCGGTGCACATTACTACTACTACTACATGGACGTCTGG	CTRDWDGGHSGGAHYYYYYMDVW	IGHV3-49	IGHD3-16	IGHJ6	11	18	23	42
2	3.403096818104475E-4	TGTGCTAGAGGGGACCCTCGGTACCCTTTTTCGGGTAGTTATTATAACAACTACTTCGACTCCTGG	CARGDPRYPFSGSYYNNYFDSW	IGHV1-18	IGHD3-10	IGHJ4	9	29	47	49
2	3.403096818104475E-4	TGTGCGAGGGGGCTTGGGGCACGTATTACAATTTTTGGAGTGGTTATTAAGCAGTTCGACCCCTGG	CARGLGARITIFGVVIKQFDPW	IGHV4-4	IGHD3-3	IGHJ5	7	20	48	53
2	3.403096818104475E-4	TGTGCGAGGGGGCTTGGGGCACGTATTACAATTTTTGGAGTGGTTATTAAGCAGTTCGACCCCTGG	CARGLGARITIFGVVIKQFDPW	IGHV4-28	IGHD3-3	IGHJ5	7	20	48	53
2	3.403096818104475E-4	TGTGCGAGATCGAACCTTTATTGTACTAATGGTGTATGCTATAGCTCGGGGTGGTTCGACCCCTGG	CARSNLYCTNGVCYSSGWFDPW	IGHV1-69D	IGHD2-8	IGHJ5	8	18	42	51
2	3.403096818104475E-4	TGTGCGAGACGCGTGGGTGTGTATTCCGATTTTTGGAGTGGTCATCCTTTCTACATGGACGTCTGG	CARRVGVYSDFWSGHPFYMDVW	IGHV4-34	IGHD3-3	IGHJ6	8	20	41	50
2	3.403096818104475E-4	TGTGCGAGACATCTAACCCGAGATATTGTAGTAGTACCAGCCGACGAATACTACTTTGACTACTGG	CARHLTRDIVVVPADEYYFDYW	IGHV4-39	IGHD2-2	IGHJ4	11	21	40	48
2	3.403096818104475E-4	TGTGCGAGACAGGATGGGCGTATTACAATTTTTGGAGTGGTTATTAGCGGTTCTTTGGAGTACTGG	CARQDGRITIFGVVISGSLEYW	IGHV4-39	IGHD3-3	IGHJ4	10	18	45	60
2	3.403096818104475E-4	TGTGCGAGAGTCTCTTCGCGTTACTATGATAGTAGTGGTTATTACGATGATGCTTTTGATATCTGG	CARVSSRYYDSSGYYDDAFDIW	IGHV4-31	IGHD3-22	IGHJ3	14	20	44	46
2	3.403096818104475E-4	TGTGCGAGAGTACAGGCGAGGGAGGGTACTATGATAGTAGTGGCCTTTGGGTACTTCCAGCACTGG	CARVQAREGTMIVVAFGYFQHW	IGHV3-11	IGHD3-22	IGHJ1	9	26	42	51
2	3.403096818104475E-4	TGTGCGAGAGTAATGAATGGCTACCCCGGTGATTGGTGGTGCGGAGACTGTCCATTTGACTACTGG	CARVMNGYPGDWWCGDCPFDYW	IGHV3-23	IGHD2-21	IGHJ4	6	33	40	54
2	3.403096818104475E-4	TGTGCGAGAGTAATGAATGGCTACCCCGGTGATTGGTGGTGCGGAGACTGTCCATTTGACTACTGG	CARVMNGYPGDWWCGDCPFDYW	IGHV4-34	IGHD2-21	IGHJ4	9	33	40	54
2	3.403096818104475E-4	TGTGCGAGAGTAAAGGGTGGCTACCCCGGTGATTGGTGGTGCGGAGACTGTCCATTTGACTACTGG	CARVKGGYPGDWWCGDCPFDYW	IGHV1-18	IGHD2-21	IGHJ4	9	33	40	54
2	3.403096818104475E-4	TGTGCGAGAGCGGGAGCCGGAGGGATTACTATGATAGTAGTGGTTATTGGCGCTTTTGATATCTGG	CARAGAGGITMIVVVIGAFDIW	IGHV4-31	IGHD3-22	IGHJ3	9	24	47	51
2	3.403096818104475E-4	TGTGCGAGAGATCGGGGCGCATTTGGGTCTGATGGTCGTGCTTTTTTTGATGCCTTTGATCTCTGG	CARDRGAFGSDGRAFFDAFDLW	IGHV4-31	IGHD3-16	IGHJ3	12	21	26	47
2	3.403096818104475E-4	TGTGCGAGAGATCGGGGGGCATTTGGGTCTGATGGTCGTGCTTTTTTTGATGCCTTTGATCTCTGG	CARDRGAFGSDGRAFFDAFDLW	IGHV3-11	IGHD3-16	IGHJ3	12	21	26	47
2	3.403096818104475E-4	TGTGCGAGAGATCGGGGGGCATTTGGGTCTGATGGTCGTGCTTTTTTTGATGCCTTTGATATCTGG	CARDRGAFGSDGRAFFDAFDIW	IGHV4-31	IGHD3-16	IGHJ3	12	21	26	47
2	3.403096818104475E-4	TGTGCGAGAGATGGAAGGTACTATGATAGTAGTGGTTACCTTGGTACTTACTACATGGACGTCTGG	CARDGRYYDSSGYLGTYYMDVW	IGHV3-21	IGHD3-22	IGHJ6	11	18	37	48
2	3.403096818104475E-4	TGTGCGAGAGATGACAGTGTTAGGCATATTGTGGTGGTGACTGCTGTCAACTGGTTCGACCCCTGG	CARDDSVRHIVVVTAVNWFDPW	IGHV1-2	IGHD2-21	IGHJ5	11	23	44	47
2	3.403096818104475E-4	TGTGCGAGAGATGAGGGGTTGGAGCAGTGGCTGGGTGGACGCGCCCCAAACTGGTTCGACCCCTGG	CARDEGLEQWLGGRAPNWFDPW	IGHV4-31	IGHD6-19	IGHJ5	11	22	33	48
2	3.403096818104475E-4	TGTGCGAGAGACTCTAGGCTTCGCGGGCCAATGTATTACGATATTTTGACTGGTTTGGACGTCTGG	CARDSRLRGPMYYDILTGLDVW	IGHV1-2	IGHD3-9	IGHJ6	10	32	54	55
2	3.403096818104475E-4	TGTGCGAGAGACCAGGATATTGAAGTGGTGATCCGTGCTAACTATTTGCCCGCACTTGACTACTGG	CARDQDIEVVIRANYLPALDYW	IGHV3-64	IGHD2-15	IGHJ4	10	13	29	55
2	3.403096818104475E-4	TGTGCGAGAGACCAAGATATTGAATTAGTGGTCGCTGCTAACTTTTTGCCCGCACTTGACTACTGG	CARDQDIELVVAANFLPALDYW	IGHV4-31	IGHD2-15	IGHJ4	10	15	39	55
2	3.403096818104475E-4	TGTGCGAGAGACGTAACTATTCCAGTAGTACCATTTGCTATTTCGGCTAGCTGCATGGACGTCTGG	CARDVTIPVVPFAISASCMDVW	IGHV4-31	IGHD2-2	IGHJ6	10	23	40	53
2	3.403096818104475E-4	TGTGCGAGAGAGCCAATTGTACTAATGGTGTATGCTGTATCGTCGGGGGAGTACTTCGATCTCTGG	CAREPIVLMVYAVSSGEYFDLW	IGHV3-11	IGHD2-8	IGHJ2	10	15	35	50
2	3.403096818104475E-4	TGTGCGAGAAGTCCCTATAGAGGATTCCGTTTGGGGGAGTTATCGTCCACCAGCTTTGACTACTGG	CARSPYRGFRLGELSSTSFDYW	IGHV4-31	IGHD3-16	IGHJ4	8	22	45	53
2	3.403096818104475E-4	TGTGCGAAAGACGGCGTCAATTTTTGGAGTGGTTTCCGTTTCGGCTACTACTACATGGACGTCTGG	CAKDGVNFWSGFRFGYYYMDVW	IGHV3-23	IGHD3-3	IGHJ6	10	19	33	44
2	3.403096818104475E-4	TGTGCACGGATGGGGGTCGTCGGCAGTGGCTGGCACACGGGGGGGGATGACTATTTTGACTACTGG	CARMGVVGSGWHTGGDDYFDYW	IGHV2-26	IGHD6-19	IGHJ4	10	22	32	49
2	3.403096818104475E-4	TGTGCACGGATAGAAAAAGAGCTTACGATTTTTGGAGTGGTTATTATATCCTACATGGACGTCTGG	CARIEKELTIFGVVIISYMDVW	IGHV2-26	IGHD3-3	IGHJ6	11	22	47	50
2	3.403096818104475E-4	TGTGCAACAGACCGGATTACAATTTTTGGAGTGGGAAGGGGGGAATTGTTCGCCTTTGATATCTGG	CATDRITIFGVGRGELFAFDIW	IGHV1-24	IGHD3-3	IGHJ3	10	15	33	54
2	3.403096818104475E-4	TGTGCAAGAGATCGGTATGATTACGTTTGGGGGAGTTATCGGGGCACGGATGCTTTTGATATCTGG	CARDRYDYVWGSYRGTDAFDIW	IGHV3-13	IGHD3-16	IGHJ3	12	15	40	48
2	3.403096818104475E-4	TGTGCAAGAGATGCTGGGGAGCAGCAGCTGATAGAGATCTACTACTACTACTACATGGACGTCTGG	CARDAGEQQLIEIYYYYYMDVW	IGHV3-13	IGHD6-13	IGHJ6	11	19	29	38
2	3.403096818104475E-4	TGTGTGAGAGAGGTTGTCCGACTAGAGATGCTTACACTTAGCGGGTACTACTTTGACTATTGG	CVREVVRLEMLTLSGYYFDYW	IGHV4-4	IGHD5-24	IGHJ4	10	22	39	44
2	3.403096818104475E-4	TGTGTAAGAGATTTCACCCGTCATTATTGTATTGATGGTAGGTGCTACCGACCAGGCTATTGG	CVRDFTRHYCIDGRCYRPGYW	IGHV3-30	IGHD2-15	IGHJ4	11	24	47	56
2	3.403096818104475E-4	TGTGCTAGAGGAAATTACTATGATAGTCCTGGTTATTTCTACGGGGAATCCTTCCACCACTGG	CARGNYYDSPGYFYGESFHHW	IGHV3-72	IGHD3-22	IGHJ1	9	13	42	45
2	3.403096818104475E-4	TGTGCTAGAGGAAATTACTATGATAGTCCTGGTTATTTCTACGGGGAAGCCTTCCACCACTGG	CARGNYYDSPGYFYGEAFHHW	IGHV3-49	IGHD3-22	IGHJ1	9	13	42	50
2	3.403096818104475E-4	TGTGCCCGCATTATGATTACGTTTGGGGGAGTTATCGCCCACCCTTACTACTTTGACTACTGG	CARIMITFGGVIAHPYYFDYW	IGHV4-31	IGHD3-16	IGHJ4	4	9	36	45
2	3.403096818104475E-4	TGTGCGGTAGGCTATGATAGTATTGATTATTACGGTTTCGTGCAAAACTTCTTTGACTACTGG	CAVGYDSIDYYGFVQNFFDYW	IGHV1-2	IGHD3-22	IGHJ4	5	11	32	46
2	3.403096818104475E-4	TGTGCGGGAGAGGAGGTCAACTATAATTACGGTATTGACTACTACTACTACATGGACGTCTGG	CAGEEVNYNYGIDYYYYMDVW	IGHV1-46	IGHD3-9	IGHJ6	10	25	35	37
2	3.403096818104475E-4	TGTGCGACCATCGGAACACAGCCCGGAATTTTTGGAGTGGTTATTGATGCTTTTGATATCTGG	CATIGTQPGIFGVVIDAFDIW	IGHV1-46	IGHD3-3	IGHJ3	6	27	43	44
2	3.403096818104475E-4	TGTGCGAGTTGCAATACATATTACGATTTTTGGAGCCCACGGGGTTCGGCTTTTGATATCTGG	CASCNTYYDFWSPRGSAFDIW	IGHV3-11	IGHD3-3	IGHJ3	7	12	34	48
2	3.403096818104475E-4	TGTGCGAGGACAAAGCCCGAGGTCTGGACTATGATAGTAGTGGTTTCGGCTTTTGATATCTGG	CARTKPEVWTMIVVVSAFDIW	IGHV4-31	IGHD3-22	IGHJ3	7	27	44	48
2	3.403096818104475E-4	TGTGCGAGACGTCCGCTGGCAGGTTCAGGTGGAGTAGTGCTTGTACGTGGTTTTGATATCTGG	CARRPLAGSGGVVLVRGFDIW	IGHV4-39	IGHD2-15	IGHJ3	9	30	36	50
2	3.403096818104475E-4	TGTGCGAGACATTCCGCTATTACAATTTTTGGAGTGGTTATTATACGGGAGGTTGACTACTGG	CARHSAITIFGVVIIREVDYW	IGHV4-39	IGHD3-3	IGHJ4	11	17	45	52
2	3.403096818104475E-4	TGTGCGAGACATCATATTTGTAGTGGTGGTAGCTGCTACTCCTTACCAGGCTTCGACTACTGG	CARHHICSGGSCYSLPGFDYW	IGHV4-39	IGHD2-15	IGHJ4	11	17	41	50
2	3.403096818104475E-4	TGTGCGAGAGCTAAGGGGGGTATTACTATGATAGTAGTGGTTATTAAAGAGTTTGACTACTGG	CARAKGGITMIVVVIKEFDYW	IGHV4-34	IGHD3-22	IGHJ4	9	19	45	51
2	3.403096818104475E-4	TGTGCGAGAGCGTGGGGCGCTATTACAATTTTTGGAGTGGTTATTAACTGGTTCGACCCCTGG	CARAWGAITIFGVVINWFDPW	IGHV4-31	IGHD3-3	IGHJ5	9	20	44	45
2	3.403096818104475E-4	TGTGCGAGAGGGGGGGTAGGATATTGTACCAGTACCAGCTGCTACGCCTTCTTTGACCCCTGG	CARGGVGYCTSTSCYAFFDPW	IGHV4-34	IGHD2-2	IGHJ5	10	16	47	54
2	3.403096818104475E-4	TGTGCGAGAGGAACGCGTGATTACGTTTGGGGGAGTTATGTGGTAGGGGCTTTTGATATCTGG	CARGTRDYVWGSYVVGAFDIW	IGHV1-8	IGHD3-16	IGHJ3	10	17	38	48
2	3.403096818104475E-4	TGTGCGAGAGATTATTTTCTGGGGGCTCCCTACGGTGGTAACTCCGGCTGGTTCGACCCCTGG	CARDYFLGAPYGGNSGWFDPW	IGHV1-69	IGHD4-23	IGHJ5	11	29	46	47
2	3.403096818104475E-4	TGTGCGAGAGATCTCGATTTTAGCGGTAGTAGTGGTTATTACTCATGGTACTTTGACTACTGG	CARDLDFSGSSGYYSWYFDYW	IGHV1-46	IGHD3-22	IGHJ4	14	26	42	48
2	3.403096818104475E-4	TGTGCGAGAGATGCCTCAGCATATTGTGGTGGTGACTGCTATGAATCCCCTCTTGACTACTGG	CARDASAYCGGDCYESPLDYW	IGHV4-31	IGHD2-21	IGHJ4	11	17	41	52
2	3.403096818104475E-4	TGTGCGAGAGATAGTCCAGACGGGTACAATTTTTGGAGTGGGCCCTACTACATGGACGTCTGG	CARDSPDGYNFWSGPYYMDVW	IGHV4-31	IGHD3-3	IGHJ6	11	24	40	44
2	3.403096818104475E-4	TGTGCGAGAGAACTAAAAATAGTAGCCGAGGGGCCATCAGGGAGGGATGCTTTTGATATCTGG	CARELKIVAEGPSGRDAFDIW	IGHV3-30	IGHD1-26	IGHJ3	10	19	25	45
2	3.403096818104475E-4	TGTGCGAGAGAAACGTATTACTATGATAGTAGTGGTTATGGGGCCAACTGGTTCGACCCCTGG	CARETYYYDSSGYGANWFDPW	IGHV4-31	IGHD3-22	IGHJ5	10	12	38	44
2	3.403096818104475E-4	TGTGCGAGAATCGGTGGTGGCTACGAACCCTATTACTACTACTACTACTACATGGACGTCTGG	CARIGGGYEPYYYYYYYMDVW	IGHV5-10-1	IGHD5-12	IGHJ6	8	16	25	30
2	3.403096818104475E-4	TGTGCGAGAACTAGAGAGATGGCTACAACGTTTTACTACTACTACTACTACATGGACGTCTGG	CARTREMATTFYYYYYYMDVW	IGHV4-28	IGHD5-24	IGHJ6	9	14	27	32
2	3.403096818104475E-4	TGTGCAGCCATCGTTGTAGTAGTACCAGCTGCTTGGAAGGAGGATGATGCTTTTGATATCAGG	CAAIVVVVPAAWKEDDAFDIR	IGHV1-69D	IGHD2-2	IGHJ3	4	13	32	43
2	3.403096818104475E-4	TGTGCAACAGGAAAAGGGATTACTATGATAGTAAGGGAGCCAGTGGACTGGTTCGACCCCTGG	CATGKGITMIVREPVDWFDPW	IGHV1-24	IGHD3-22	IGHJ5	9	18	32	46
2	3.403096818104475E-4	TGTGCAAGAGATAATAATGGCGGGGAGCAATGGCTGATGGGGGGATCCACTCTTAACTACTGG	CARDNNGGEQWLMGGSTLNYW	IGHV3-13	IGHD7-27	IGHJ4	11	40	47	55
2	3.403096818104475E-4	TGTACCACAGATGTCTCATCTGGCTACGATTCCTACTACTACTACTACTACATGGACGTCTGG	CTTDVSSGYDSYYYYYYMDVW	IGHV3-15	IGHD5-12	IGHJ6	11	20	30	33
2	3.403096818104475E-4	TGCGTGAGACAGACAACTGCCACGTCGGGACTGAGATACCACTACTACTACATGGACGTCTGG	CVRQTTATSGLRYHYYYMDVW	IGHV3-23	IGHD1-1	IGHJ6	1	12	18	36
2	3.403096818104475E-4	TGCGCGAGAAGTAATCGGGACTACGGTGGTAACCTCTACTACTACTATTACATGGACGTCTGG	CARSNRDYGGNLYYYYYMDVW	IGHV4-34	IGHD4-23	IGHJ6	8	18	32	35
2	3.403096818104475E-4	TGTGTGAGATCTGCCCCCCAAAGAAGTGGTTTCTACTACTACTACCACATGGACGTCTGG	CVRSAPQRSGFYYYYHMDVW	IGHV4-34	IGHD3-16	IGHJ6	8	14	21	32
2	3.403096818104475E-4	TGTGTGAGAGCGGTGGAGTATACTATAACAACTCACTATTACTACTACATGGACGTCTGG	CVRAVEYTITTHYYYYMDVW	IGHV3-48	IGHD3-10	IGHJ6	9	23	33	34
2	3.403096818104475E-4	TGTGCGGCTCTCCCCGGGCCGATGTATAGAAGAGGTTTTGACTCGTATTTCGACTACTGG	CAALPGPMYRRGFDSYFDYW	IGHV1-58	IGHD3-9	IGHJ4	7	35	42	51
2	3.403096818104475E-4	TGTGCGACAGTACGAGGGGTGTTCCATTTGTTGGAGTCTCTTAATTGCCTGGCCTATTGG	CATVRGVFHLLESLNCLAYW	IGHV3-30	IGHD1-1	IGHJ4	6	20	30	53
2	3.403096818104475E-4	TGTGCGACAGATCCGGACGCAGATTTGGCTACAGTTAGGGGAATTTTTTTCGACCACTGG	CATDPDADLATVRGIFFDHW	IGHV1-24	IGHD5-24	IGHJ5	12	25	36	48
2	3.403096818104475E-4	TGTGCGAGTAGTCCCGGAAGCAGTGGCTGGCCCCCCGGGCATGATGCTTTTGATATCTGG	CASSPGSSGWPPGHDAFDIW	IGHV4-39	IGHD6-19	IGHJ3	7	18	29	39
2	3.403096818104475E-4	TGTGCGAGGCATTGTGGTGGTGACTGCTATTCCGGTTTGTACAACTGGTTCGACCCCTGG	CARHCGGDCYSGLYNWFDPW	IGHV1-46	IGHD2-21	IGHJ5	7	10	34	36
2	3.403096818104475E-4	TGTGCGAGGGGAGGATATTGTAGCAGTTCCGCCTGCTATCAATACTACATGGACGTCTGG	CARGGYCSSSACYQYYMDVW	IGHV3-64	IGHD2-2	IGHJ6	7	11	38	42
2	3.403096818104475E-4	TGTGCGAGGGAAGTCGATTGTGGTGCTGACTGCGTCAACTACTTCTACATGGACGTCTGG	CAREVDCGADCVNYFYMDVW	IGHV3-66	IGHD2-21	IGHJ6	7	16	32	37
2	3.403096818104475E-4	TGTGCGAGACATCTGAATGGGTATTACTATGATAGTAGTCAATACTACTTTGACTACTGG	CARHLNGYYYDSSQYYFDYW	IGHV4-39	IGHD3-22	IGHJ4	11	20	38	42
2	3.403096818104475E-4	TGTGCGAGACATGGATATAGCAGCAGCTGGTACGGCGAGAAATACTACTTTGACTACTGG	CARHGYSSSWYGEKYYFDYW	IGHV4-39	IGHD6-13	IGHJ4	12	15	33	42
2	3.403096818104475E-4	TGTGCGAGACATGGAGTTTATTGTAGTGGTGGTAGCTGCTACTCTTGGTTCGACCCCTGG	CARHGVYCSGGSCYSWFDPW	IGHV5-10-1	IGHD2-15	IGHJ5	12	18	43	45
2	3.403096818104475E-4	TGTGCGAGAGTGTCGGGGGTGTTTCATTTATTGGACTCTCTTAATTCTTTGGCCTACTGG	CARVSGVFHLLDSLNSLAYW	IGHV3-48	IGHD3-10	IGHJ4	9	12	17	53
2	3.403096818104475E-4	TGTGCGAGAGTGCGAGGGGTGTTTCATTTGTTGGAGTCTCTTAATTGCCTGGCCTATTGG	CARVRGVFHLLESLNCLAYW	IGHV3-48	IGHD3-3	IGHJ4	9	30	36	53
2	3.403096818104475E-4	TGTGCGAGAGTGCGAGGGGTGTTTCATTTGTTGGAGTCTCTTAATTGCCTGGCCTATTGG	CARVRGVFHLLESLNCLAYW	IGHV4-34	IGHD3-3	IGHJ4	9	30	36	53
2	3.403096818104475E-4	TGTGCGAGAGCCCCTCGGGAATGGCTACAATTAAGGGAAGACTGGTACTTCGATCTCTGG	CARAPREWLQLREDWYFDLW	IGHV4-59	IGHD5-24	IGHJ2	9	20	32	40
2	3.403096818104475E-4	TGTGCGAGAGCCCCAATTCCTTCTATGGTTCGGGGAGTTATTGATGCTTTTGATATCTGG	CARAPIPSMVRGVIDAFDIW	IGHV4-31	IGHD3-10	IGHJ3	9	22	40	41
2	3.403096818104475E-4	TGTGCGAGAGCCCGTCCCACAAATTTTTGGAGTGCTTACGGGGTGGACTTTGACTACTGG	CARARPTNFWSAYGVDFDYW	IGHV3-30	IGHD3-3	IGHJ4	9	22	37	46
2	3.403096818104475E-4	TGTGCGAGAGGCCTTATTACGATTTTTGGAGTGGTTATTTACAACTGGTTCGACCCCTGG	CARGLITIFGVVIYNWFDPW	IGHV1-8	IGHD3-3	IGHJ5	13	14	38	39
2	3.403096818104475E-4	TGTGCGAGAGGCCTGTATTACTATGGTTCGGGGAGTTCGCTAAACTGGTTCGACCCCTGG	CARGLYYYGSGSSLNWFDPW	IGHV4-34	IGHD3-10	IGHJ5	13	14	36	42
2	3.403096818104475E-4	TGTGCGAGAGGCCGCCTTTTGGAGTGGTTATTCCGATCACAGTACTACTTTGACTACTGG	CARGRLLEWLFRSQYYFDYW	IGHV1-8	IGHD3-3	IGHJ4	12	16	31	40
2	3.403096818104475E-4	TGTGCGAGAGGGTCATATGAAGCTAACTTTTATTACTACGAGGACTGCTTTGACCACTGG	CARGSYEANFYYYEDCFDHW	IGHV4-39	IGHD3-22	IGHJ4	8	29	39	43
2	3.403096818104475E-4	TGTGCGAGAGATCAGAGGGATTTGGTGGGACCTGTTCAGGGGGCGGTGTTTGACTTCTGG	CARDQRDLVGPVQGAVFDFW	IGHV3-21	IGHD1-26	IGHJ4	12	24	29	48
2	3.403096818104475E-4	TGTGCGAGAGATGCGGGATATTGTAATGGTGGTAGCTGCTCTGGCCTCATGGACGTCTGG	CARDAGYCNGGSCSGLMDVW	IGHV4-4	IGHD2-15	IGHJ6	11	15	39	47
2	3.403096818104475E-4	TGTGCGAGAGATGCAGGGCGGTATAACTGGAACTACGGAGGAAACTGGTTCGACCCCTGG	CARDAGRYNWNYGGNWFDPW	IGHV1-46	IGHD1-7	IGHJ5	11	18	36	42
2	3.403096818104475E-4	TGTGCGAGAGATAACGGGCGATGGTTCGGGGAGTTAAACCCTCTCGGGTTCGACCCCTGG	CARDNGRWFGELNPLGFDPW	IGHV3-21	IGHD3-10	IGHJ5	11	20	35	46
2	3.403096818104475E-4	TGTGCGAGAGACGAGAGGGATTTGGCGGGACCTATTCAGGGGGCGGTGTTTGACTACTGG	CARDERDLAGPIQGAVFDYW	IGHV3-21	IGHD2-21	IGHJ4	10	31	36	48
2	3.403096818104475E-4	TGTGCGAGAGAGCTTTTTATAGTGGATCGGGGAGTTTACAACAACTGGTTCGACCCCTGG	CARELFIVDRGVYNNWFDPW	IGHV4-59	IGHD3-10	IGHJ5	10	22	35	40
2	3.403096818104475E-4	TGTGCGAGAGAATCCGTTTTATATCGAGGGTTATTACCAATCAACTGGTTCGACCCCTGG	CARESVLYRGLLPINWFDPW	IGHV1-2	IGHD3-22	IGHJ5	10	28	36	41
2	3.403096818104475E-4	TGTGCGCGAGGAGGTGATTACTATGATAGTTCTCGACCGAATTACTTTGACTCCTGG	CARGGDYYDSSRPNYFDSW	IGHV4-39	IGHD3-22	IGHJ4	5	16	29	42
2	3.403096818104475E-4	TGTGCGGCCCCGGGGGTTTTGGAGTGGTTATTATCCCCGAATCACTTTGACTACTGG	CAAPGVLEWLLSPNHFDYW	IGHV4-39	IGHD3-3	IGHJ4	5	16	33	43
2	3.403096818104475E-4	TGTGCGAGATCGTTATTGGAATATTACTATGATTTTAGTGGTTATGGGGGCCACTGG	CARSLLEYYYDFSGYGGHW	IGHV1-69	IGHD3-22	IGHJ4	8	21	44	52
2	3.403096818104475E-4	TGTGCGAGATGTATCAGCGGTGGTTCGGGAACTTATTCTTACTACATGGACGTCTGG	CARCISGGSGTYSYYMDVW	IGHV4-34	IGHD3-10	IGHJ6	8	20	36	39
2	3.403096818104475E-4	TGTGCGAGATGGGATATTGTAGTAGTACCAGCTGCTACGGGGGCTTTTGATATCTGG	CARWDIVVVPAATGAFDIW	IGHV4-59	IGHD2-2	IGHJ3	8	11	36	42
2	3.403096818104475E-4	TGTGCGAGACCCGATAGAGATGGCTACAAATCTCGCTACTGGTACTTTGGTCTGTGG	CARPDRDGYKSRYWYFGLW	IGHV4-39	IGHD5-24	IGHJ2	9	14	28	34
2	3.403096818104475E-4	TGTGCGAGACGGGAAATGGAAACAACCTTTCTGTACTACTATCACATGGACGTCTGG	CARREMETTFLYYYHMDVW	IGHV4-31	IGHD1-20	IGHJ6	8	16	20	33
2	3.403096818104475E-4	TGTGCGAGAGTGGGGGCGCATTACTATGATAACATCCCGGATGCTTTTGATATCTGG	CARVGAHYYDNIPDAFDIW	IGHV1-69	IGHD3-22	IGHJ3	9	19	30	39
2	3.403096818104475E-4	TGTGCGAGAGCTCACTTTTTGGAGTACTTAGGACAAACCGATGCTTTTGATATCTGG	CARAHFLEYLGQTDAFDIW	IGHV4-31	IGHD3-3	IGHJ3	9	15	24	39
2	3.403096818104475E-4	TGTGCGAGAGCGGGACCCTCTACTGGTCGTTACTCCGCTGAATACCTCCAACACTGG	CARAGPSTGRYSAEYLQHW	IGHV3-30	IGHD1-20	IGHJ1	9	25	30	35
2	3.403096818104475E-4	TGTGCGAGAGGCAGCAGCAGCCGCTATTTCTACTACTACGCCTACATGGACGTCTGG	CARGSSSRYFYYYAYMDVW	IGHV1-8	IGHD6-13	IGHJ6	11	12	20	24
2	3.403096818104475E-4	TGTGCGAGAGGATATGGGGGGGCGACAGTATTAGATGGGGACTACATGGACGTCTGG	CARGYGGATVLDGDYMDVW	IGHV1-8	IGHD3-22	IGHJ6	10	27	32	40
2	3.403096818104475E-4	TGTGCGAGAGGAGGCCCGGATATTGTAGTAGTTCCGTTTTGGTGGTTCGACCCCTGG	CARGGPDIVVVPFWWFDPW	IGHV4-31	IGHD2-2	IGHJ5	9	17	31	42
2	3.403096818104475E-4	TGTGCGAGAGATTTGGGGCATATAGCAGCGATTGGTCAGGCCTACATGGACGTCTGG	CARDLGHIAAIGQAYMDVW	IGHV4-4	IGHD6-25	IGHJ6	11	20	29	41
2	3.403096818104475E-4	TGTGCGAGAGAGTCTACCTATGAACCTAGTACTTATTACTACGAAATTGACTCCTGG	CARESTYEPSTYYYEIDSW	IGHV1-69D	IGHD3-22	IGHJ4	10	32	42	46
2	3.403096818104475E-4	TGTGCGAGAGAGGAGGAGCTACTAGGGAGCTACTACTACTACTACATGGACGTCTGG	CAREEELLGSYYYYYMDVW	IGHV1-69	IGHD1-26	IGHJ6	10	14	23	29
2	3.403096818104475E-4	TGTGCGAGAAACACTCGGGAGACTAGTAGTACTTATTACTGGTACTTCGATCTCTGG	CARNTRETSSTYYWYFDLW	IGHV3-23	IGHD2-2	IGHJ2	6	23	31	36
2	3.403096818104475E-4	TGTGCGAAAGATCGGTATTATCACAGCACCCAAAGGCCCCTTTCTATGGACTTCTGG	CAKDRYYHSTQRPLSMDFW	IGHV3-23	IGHD3-16	IGHJ4	12	14	20	48
2	3.403096818104475E-4	TGTGCGAAAGACTTGCGAGATACGGACGGTCCGGGGCCGGCGTGGTTCGACCCCTGG	CAKDLRDTDGPGPAWFDPW	IGHV3-21	IGHD2-2	IGHJ5	10	35	40	42
2	3.403096818104475E-4	TGTGCAACAGACTATTGTAGTGGTGGTAGCTGCTACTTCGGATACTTCCAGCACTGG	CATDYCSGGSCYFGYFQHW	IGHV1-69-2	IGHD2-15	IGHJ1	10	12	40	41
2	3.403096818104475E-4	TGTGCAAAAGATTCGGTCCCGATGATACCTCGCTGGGAGGGTACTTTTGATATCTGG	CAKDSVPMIPRWEGTFDIW	IGHV3-9	IGHD1-26	IGHJ3	11	33	38	43
2	3.403096818104475E-4	TGTGCAAAAGATATACGCACAGCTCTGACCCGCTACTACTACTACATGGACGTCTGG	CAKDIRTALTRYYYYMDVW	IGHV3-43	IGHD5-18	IGHJ6	14	18	23	32
2	3.403096818104475E-4	TGTACCGCCGAGCAGTGGCCAACAGACTACTACTACCACTACTACATGGACGCCTGG	CTAEQWPTDYYYHYYMDAW	IGHV3-15	IGHD6-19	IGHJ6	5	10	18	27
2	3.403096818104475E-4	TGTACAAGAGATCAGTGGAGTGATCAGGGGTATTTATGGTGGTACTTCGATCTCTGG	CTRDQWSDQGYLWWYFDLW	IGHV3-23	IGHD3-3	IGHJ2	12	15	21	39
2	3.403096818104475E-4	TGCGCGAGATCCCTTTACTCGGACAATAACCATGCTCGCGAATATTTTCATGTCTGG	CARSLYSDNNHAREYFHVW	IGHV1-18	IGHD3-22	IGHJ1	8	24	31	53
2	3.403096818104475E-4	TGCGCGAGACAGACCCACTACGATCTTTTCGCTGATCATAATTTCTTTGACTACTGG	CARQTHYDLFADHNFFDYW	IGHV4-59	IGHD3-16	IGHJ4	8	34	41	44
2	3.403096818104475E-4	TGTGTGAGAGATAGGCCTTATAGTAGTGGCGGGCCTGAGACTTTTGATATCTGG	CVRDRPYSSGGPETFDIW	IGHV1-18	IGHD3-22	IGHJ3	11	19	28	40
2	3.403096818104475E-4	TGTGTGAGAGAAGCCCCTAGAGTGATGCTCCACTACTATTACTTCGATCTCTGG	CVREAPRVMLHYYYFDLW	IGHV3-35	IGHD2-15	IGHJ2	8	15	19	32
2	3.403096818104475E-4	TGTGCTGGGAGTGTAGTGGTGGTAGCTGCTACTCCGGGGTGGTTCGACCCCTGG	CAGSVVVVAATPGWFDPW	IGHV4-59	IGHD2-15	IGHJ5	4	11	36	39
2	3.403096818104475E-4	TGTGCCAAAGGGGTGGAATATGGCAGTTTGTATACCGTTGCCTTTGATATGTGG	CAKGVEYGSLYTVAFDMW	IGHV1-46	IGHD1-20	IGHJ3	4	30	36	38
2	3.403096818104475E-4	TGTGCGGCCCAGGCCGTGAAATTCACCTATGTGACCGATGCTTTTGATCTGTGG	CAAQAVKFTYVTDAFDLW	IGHV5-10-1	IGHD3-22	IGHJ3	5	26	30	36
2	3.403096818104475E-4	TGTGCGAGTCCGGGTTGTTGTTACGAGGATGTTAGGGGGGCCTACGATATGTGG	CASPGCCYEDVRGAYDMW	IGHV3-30	IGHD3-3	IGHJ3	7	20	25	45
2	3.403096818104475E-4	TGTGCGAGGGCGAGGTATAGCAGCTGGGACTACTACTACTACATGGACGTCTGG	CARARYSSWDYYYYMDVW	IGHV4-59	IGHD2-2	IGHJ6	7	16	26	28
2	3.403096818104475E-4	TGTGCGAGACGATCTGGATACAGTTATGGTTTTTACATCTGGTTCGACCCCTGG	CARRSGYSYGFYIWFDPW	IGHV1-18	IGHD5-18	IGHJ5	14	15	30	33
2	3.403096818104475E-4	TGTGCGAGACATGACACAATTTTTGGAGTGGTTACAGCCTACATGGACGTCTGG	CARHDTIFGVVTAYMDVW	IGHV4-39	IGHD3-3	IGHJ6	12	18	33	38
2	3.403096818104475E-4	TGTGCGAGACACATATTACGATTTTTGGAGTGGGCCAACTGGTTCGACCCCTGG	CARHILRFLEWANWFDPW	IGHV4-39	IGHD3-3	IGHJ5	10	13	32	35
2	3.403096818104475E-4	TGTGCGAGAGTTCGCCTTACTATGATAGTAGTCGCTGATGCTTTTGATATCTGG	CARVRLTMIVVADAFDIW	IGHV4-34	IGHD3-22	IGHJ3	9	16	31	35
2	3.403096818104475E-4	TGTGCGAGAGTTGCGACCTCTTTTGACTACGGTGACTACGGTTTTGACTTCTGG	CARVATSFDYGDYGFDFW	IGHV4-4	IGHD4-17	IGHJ4	9	23	39	42
2	3.403096818104475E-4	TGTGCGAGAGCCCTCTACCCTGGATACAGCTATGGTTACTTCTTTGACTCCTGG	CARALYPGYSYGYFFDSW	IGHV3-30	IGHD5-18	IGHJ5	9	20	38	45
2	3.403096818104475E-4	TGTGCGAGAGGCCATTACGCTGGCTACGAAACAGGTGAATACTTCCAGAACTGG	CARGHYAGYETGEYFQNW	IGHV3-11	IGHD5-12	IGHJ1	9	20	28	35
2	3.403096818104475E-4	TGTGCGAGAGGCCACTACGGTGCCTACGAAACAGGTGAATACTTCCAGAACTGG	CARGHYGAYETGEYFQNW	IGHV3-48	IGHD4-17	IGHJ1	9	13	27	35
2	3.403096818104475E-4	TGTGCGAGAGGCCACTACGGTGGCTACGAAACAGGTGAATACTTCCAGTACTGG	CARGHYGGYETGEYFQYW	IGHV3-48	IGHD4-17	IGHJ1	9	13	27	35
2	3.403096818104475E-4	TGTGCGAGAGGCCACTACGGTGGCTACGAAACAGGTGAATACTTCCAATACTGG	CARGHYGGYETGEYFQYW	IGHV3-48	IGHD4-17	IGHJ1	9	13	27	35
2	3.403096818104475E-4	TGTGCGAGAGGGCCCCTCGGTTATTATGATGGTTTTGAGTACTACTATTCCTGG	CARGPLGYYDGFEYYYSW	IGHV1-8	IGHD2-2	IGHJ5	10	38	46	49
2	3.403096818104475E-4	TGTGCGAGAGATCTGTCGCTAAAACTGTATACTAAGGATGCTTTTGATATGTGG	CARDLSLKLYTKDAFDMW	IGHV1-69	IGHD2-8	IGHJ3	18	29	34	36
2	3.403096818104475E-4	TGTGCGAGAGATCCCGATAGTGGGAGCTACTTAGATGATGCTTTTGATATCTGG	CARDPDSGSYLDDAFDIW	IGHV3-30	IGHD1-26	IGHJ3	12	16	30	34
2	3.403096818104475E-4	TGTGCGAGAGATCCGATTACTATGGTTCGGGGAGTTAACTGGTTCGACCCCTGG	CARDPITMVRGVNWFDPW	IGHV1-46	IGHD3-10	IGHJ5	12	15	35	36
2	3.403096818104475E-4	TGTGCGAGAGATGACTACGGTGACTGGCTTGGCTACTACTACATGGACGCCTGG	CARDDYGDWLGYYYMDAW	IGHV3-30	IGHD4-17	IGHJ6	11	12	24	32
2	3.403096818104475E-4	TGTGCGAGAGACTATGATGTGGATAAATACTTCTATCGCCCTTTTGACTATTGG	CARDYDVDKYFYRPFDYW	IGHV1-18	IGHD3-22	IGHJ4	10	11	17	42
2	3.403096818104475E-4	TGTGCGAGAGACAAGGCGGATAGCAGTGGCTGGCCCGATGCTTTTGATATCTGG	CARDKADSSGWPDAFDIW	IGHV4-31	IGHD6-19	IGHJ3	10	19	32	36
2	3.403096818104475E-4	TGTGCGAGAGAGGGGTATCGCTGGGGAAGTCTCCACAACTACTTTCAGCACTGG	CAREGYRWGSLHNYFQHW	IGHV3-30	IGHD7-27	IGHJ1	10	20	26	39
2	3.403096818104475E-4	TGTGCGAGAGAGAGGTGGCGTCCGATTATTACTCAAGATGCTTTTGATATCTGG	CARERWRPIITQDAFDIW	IGHV1-46	IGHD3-22	IGHJ3	10	25	31	32
2	3.403096818104475E-4	TGTGCGAGAGAATTGGAAAGGCAGTGGCTGCCTTTCGATGTTTTTGATATCTGG	CARELERQWLPFDVFDIW	IGHV3-21	IGHD6-19	IGHJ3	10	20	29	36
2	3.403096818104475E-4	TGTGCGAGAGAAAATCGAGCAGCAGTGCCTGGCCTGGGGGGGTTCGACCCCTGG	CARENRAAVPGLGGFDPW	IGHV4-4	IGHD6-19	IGHJ5	10	20	31	40
2	3.403096818104475E-4	TGTGCGAGAATAGAGGGGGTGGTGGCTGTCCCCGGGGGGTACTTTGACTACTGG	CARIEGVVAVPGGYFDYW	IGHV3-30	IGHD2-15	IGHJ4	8	17	27	39
2	3.403096818104475E-4	TGTGCGAGAACTCTCTGGGAACACCACTCAAGTCCGTCCCCGTTTGACTACTGG	CARTLWEHHSSPSPFDYW	IGHV3-11	IGHD2-15	IGHJ4	15	21	27	42
2	3.403096818104475E-4	TGTGCGAAAGGGCGGGACTATGATAGTAGTGGTTCCTACTTCTTTGACTCCTGG	CAKGRDYDSSGSYFFDSW	IGHV4-31	IGHD3-22	IGHJ4	6	16	33	36
2	3.403096818104475E-4	TGTGCGAAAAGGGAATACTTTGATAGTAGTGGTTATGATGCTTGTGATGTCTGG	CAKREYFDSSGYDACDVW	IGHV3-23	IGHD3-22	IGHJ3	8	15	33	34
2	3.403096818104475E-4	TGTGCACGGACCCCCAGTTGTCATAGTAATTACCTTGGCTATTTTGACTACTGG	CARTPSCHSNYLGYFDYW	IGHV2-5	IGHD3-22	IGHJ4	6	20	29	38
2	3.403096818104475E-4	TGTGCACGATTACCAGGCATGCGCTTTAGTGGCTTCCATGCTTTTGATATCTGG	CARLPGMRFSGFHAFDIW	IGHV2-70	IGHD5-12	IGHJ3	7	26	33	37
2	3.403096818104475E-4	TGTGCAACAGCGGCATATGATAGTAGTGGTTATTATTATGGGATAGACGTCTGG	CATAAYDSSGYYYGIDVW	IGHV1-24	IGHD3-22	IGHJ6	9	15	34	45
2	3.403096818104475E-4	TGTGCAACAGCGGCATATGATAGTAGTGGTTATTACTACGGGATAGACGTCTGG	CATAAYDSSGYYYGIDVW	IGHV1-24	IGHD3-22	IGHJ6	9	15	39	45
2	3.403096818104475E-4	TGTGCAAGAGGGAACTACGAGCAGTGGCTGCACACAACCCCGATTGACTACTGG	CARGNYEQWLHTTPIDYW	IGHV3-21	IGHD6-19	IGHJ4	9	19	29	43
2	3.403096818104475E-4	TGTGCAAAAGGGTTCGTGGCATGGTTCGGGGAAATATACTACTTTGACTACTGG	CAKGFVAWFGEIYYFDYW	IGHV1-24	IGHD3-10	IGHJ4	6	20	31	36
2	3.403096818104475E-4	TGTACTAGAGCGGTTAAGGGAGACAATTACTACTACTACTACATGGACGTCTGG	CTRAVKGDNYYYYYMDVW	IGHV3-49	IGHD1-14	IGHJ6	9	10	15	27
2	3.403096818104475E-4	TGTACGAGAGACCCGGTTGGAGGACGTGACAATTTTTGGACTGGCACAATTTGG	CTRDPVGGRDNFWTGTIW	IGHV4-39	IGHD3-3	IGHJ4	8	31	43	51
2	3.403096818104475E-4	TGCGCACGGACCCGGTGGGTGACTCCACCTAACTACTACCAAATGGACGTCTGG	CARTRWVTPPNYYQMDVW	IGHV2-5	IGHD2-21	IGHJ6	6	17	23	31
2	3.403096818104475E-4	TGTGTGAGAGATGACTGTCTTAATATCGCCTGCATCATGGGGGGCTACTGG	CVRDDCLNIACIMGGYW	IGHV1-67	IGHD3-9	IGHJ4	11	21	27	44
2	3.403096818104475E-4	TGTGCGCGAGATGTGTCTCCAACTGGAACTACGTCCTACTTTGACTTCTGG	CARDVSPTGTTSYFDFW	IGHV1-46	IGHD1-7	IGHJ4	11	20	33	35
2	3.403096818104475E-4	TGTGCGGGGAGGCCCACAACACAAGGAGTGGTTTATTCATTTGACTACTGG	CAGRPTTQGVVYSFDYW	IGHV1-46	IGHD3-3	IGHJ4	5	24	32	39
2	3.403096818104475E-4	TGTGCGACTGCATGGTGGGAGGAAATCCCCCTGGGTGCCTTTGACATCTGG	CATAWWEEIPLGAFDIW	IGHV1-18	IGHD1-26	IGHJ3	6	14	20	35
2	3.403096818104475E-4	TGTGCGAGTTCGCAGGATGACTACGGACCGGGAGACTACTTTGACTACTGG	CASSQDDYGPGDYFDYW	IGHV4-34	IGHD4-17	IGHJ4	7	16	25	34
2	3.403096818104475E-4	TGTGCGAGTGTGCTTGGTGGCTACGACTTAGTACGATACATGGACGTCTGG	CASVLGGYDLVRYMDVW	IGHV3-11	IGHD5-12	IGHJ6	7	16	25	36
2	3.403096818104475E-4	TGTGCGAGTGTGGTTGGTGGCTACGACTTAGTACGATACATGGACGTCTGG	CASVVGGYDLVRYMDVW	IGHV3-23	IGHD5-12	IGHJ6	6	16	25	36
2	3.403096818104475E-4	TGTGCGAGCCTCGGGGGCAGTGGCTGGGCGCCAGGGAACTTCGATCTCTGG	CASLGGSGWAPGNFDLW	IGHV5-10-1	IGHD6-19	IGHJ2	7	16	26	37
2	3.403096818104475E-4	TGTGCGAGCGCTCGTCGGGGTGGCTACAACAGTGATGCTTTTGATATCTGG	CASARRGGYNSDAFDIW	IGHV3-11	IGHD5-24	IGHJ3	7	20	28	32
2	3.403096818104475E-4	TGTGCGAGGGCCCCTGGCCAACTGGGGTCTACTTATTACTTTGACTACTGG	CARAPGQLGSTYYFDYW	IGHV1-67	IGHD7-27	IGHJ4	7	19	26	36
2	3.403096818104475E-4	TGTGCGAGACTTCCAAACCTGGATGATGGTAGTGGTTCCTTTGACTACTGG	CARLPNLDDGSGSFDYW	IGHV5-10-1	IGHD3-22	IGHJ4	9	22	36	38
2	3.403096818104475E-4	TGTGCGAGACATGGCATTAGAGGCTGGTACGGGTATTACTTTGACTACTGG	CARHGIRGWYGYYFDYW	IGHV4-39	IGHD6-19	IGHJ4	12	21	30	32
2	3.403096818104475E-4	TGTGCGAGAGCCTATGGCCTCTGGTACTACTACTACTACATGGACGTCTGG	CARAYGLWYYYYYMDVW	IGHV3-30	IGHD3-10	IGHJ6	9	11	16	24
2	3.403096818104475E-4	TGTGCGAGAGGTATTTCAGCGGCTTCGGGGTTCGACGGGTTCGACCCCTGG	CARGISAASGFDGFDPW	IGHV4-34	IGHD6-25	IGHJ5	10	16	23	37
2	3.403096818104475E-4	TGTGCGAGAGATTTTAGCGGGGATACGATCCGTCCCTTTTTTGACTACTGG	CARDFSGDTIRPFFDYW	IGHV1-46	IGHD3-3	IGHJ4	11	23	28	39
2	3.403096818104475E-4	TGTGCGAGAGATTTCAGCGGGGATACGGTCCGTCCCTTTTTTGACTTCTGG	CARDFSGDTVRPFFDFW	IGHV1-46	IGHD4-23	IGHJ4	11	23	28	39
2	3.403096818104475E-4	TGTGCGAGAGATTTAGTAGCTGCTAGCTACTACTACTACATGGACGTCTGG	CARDLVAASYYYYMDVW	IGHV3-33	IGHD2-15	IGHJ6	11	15	24	26
2	3.403096818104475E-4	TGTGCGAGAGATTATTTTAGGAATAACGATGTTTCCTACATGGACGTCTGG	CARDYFRNNDVSYMDVW	IGHV4-31	IGHD3-16	IGHJ6	11	22	29	35
2	3.403096818104475E-4	TGTGCGAGAGATCCCCGTCTCCAAGACTACGTTTTAGCTTTTGATATCTGG	CARDPRLQDYVLAFDIW	IGHV3-11	IGHD4-17	IGHJ3	12	24	31	36
2	3.403096818104475E-4	TGTGCGAGAGATCCGGGATCCATTTATGGACTATACTACTTTGACTACTGG	CARDPGSIYGLYYFDYW	IGHV4-4	IGHD7-27	IGHJ4	12	14	20	33
2	3.403096818104475E-4	TGTGCGAGAGACTGGGATCATCTTATCTACTACTACTACATGGACGTCTGG	CARDWDHLIYYYYMDVW	IGHV3-30	IGHD7-27	IGHJ6	10	13	18	26
2	3.403096818104475E-4	TGTGCGAGAGACTGGGAGTATAGGAGCAGCTGGACCACCTTTGACTACTGG	CARDWEYRSSWTTFDYW	IGHV3-21	IGHD6-13	IGHJ4	10	17	32	38
2	3.403096818104475E-4	TGTGCGAGAGACCAGTATTACAATTTTTGGAGTGGTTCTTGGGCCTACTGG	CARDQYYNFWSGSWAYW	IGHV3-30	IGHD3-3	IGHJ4	10	14	36	44
2	3.403096818104475E-4	TGTGCGAGAGAGGGGGAGGGTACAATGGTTCGGGGACACTTCGACCCCTGG	CAREGEGTMVRGHFDPW	IGHV4-31	IGHD3-10	IGHJ5	10	20	35	39
2	3.403096818104475E-4	TGTGCGAGAGAGGACGGTGGTCAGTCTATGTGGAAGGAGTTTGACTCGTGG	CAREDGGQSMWKEFDSW	IGHV4-28	IGHD4-23	IGHJ4	8	13	20	39
2	3.403096818104475E-4	TGTGCGAGAGAGGACGGGGGTAACGGTGTGTGGAAGGAGTTCGACTACTGG	CAREDGGNGVWKEFDYW	IGHV3-30	IGHD4-23	IGHJ4	10	13	23	42
2	3.403096818104475E-4	TGTGCGAGAGAACCTGTTACTATGATCCTACCCCATGCTTTTGATATCTGG	CAREPVTMILPHAFDIW	IGHV4-31	IGHD3-22	IGHJ3	10	16	25	34
2	3.403096818104475E-4	TGTGCGAGAGAAGATGTAGTGGTGGTAGCTGCTACTTACTTTGACTACTGG	CAREDVVVVAATYFDYW	IGHV1-2	IGHD2-15	IGHJ4	10	14	35	36
2	3.403096818104475E-4	TGTGCGAAGCAGAATGCAGTGGCTGGTACCACAAACTGGTTCGACCCCTGG	CAKQNAVAGTTNWFDPW	IGHV3-23	IGHD6-19	IGHJ5	7	15	28	33
2	3.403096818104475E-4	TGTGCGAAAGATCTCTTTCTTGGTTCGGGGACTTATATATTGCACCTGTGG	CAKDLFLGSGTYILHLW	IGHV3-23	IGHD3-10	IGHJ1	13	20	35	48
2	3.403096818104475E-4	TGTGCGAAAGACATAGGTCTCTATTACTATGATAGTGCTATGGACGTCTGG	CAKDIGLYYYDSAMDVW	IGHV3-23	IGHD3-22	IGHJ6	10	21	35	39
2	3.403096818104475E-4	TGTGCACACAGGACGGCCAGTGGCTGGTACGGAGATTGGTTCGACCCCTGG	CAHRTASGWYGDWFDPW	IGHV2-5	IGHD6-19	IGHJ5	10	17	30	36
2	3.403096818104475E-4	TGTGCACACAGACAAATAGCAGCAGCTGACGGGGCCTACTTCCAGCACTGG	CAHRQIAAADGAYFQHW	IGHV2-5	IGHD6-13	IGHJ1	12	15	27	36
2	3.403096818104475E-4	TGTGCAAGAGCGGGATATTGTACTAATGGTGTATGCTATTTTGACTACTGG	CARAGYCTNGVCYFDYW	IGHV3-74	IGHD2-8	IGHJ4	9	12	34	35
2	3.403096818104475E-4	TGTACTGGGGGCAGCAGCTGGTACCCGACGGGGGAGTGGTTCGACCCCTGG	CTGGSSWYPTGEWFDPW	IGHV3-49	IGHD6-13	IGHJ5	5	10	23	36
2	3.403096818104475E-4	TGTACTAGAGGTTATGAGGCATCTTGCGGTGGTGACTGCTATCCGGGCCTG	CTRGYEASCGGDCYPGL	IGHV3-73	IGHD2-21	IGHJ4	8	18	41	50
2	3.403096818104475E-4	TGTACCACAAAGTTGGTGGGTTACTATGATAGTGGTGGTTATTCTGACTGG	CTTKLVGYYDSGGYSDW	IGHV3-15	IGHD3-22	IGHJ4	8	20	42	46
2	3.403096818104475E-4	TGTACGAGGACTAAAGGTGACTCCTCAGTTGCCGATGGTTTTGATATCTGG	CTRTKGDSSVADGFDIW	IGHV3-33	IGHD2-21	IGHJ3	7	15	21	33
2	3.403096818104475E-4	TGTACAAGAGATCGATGTAGTGGTGGTAGCTGCTCGGACATGGACGTCTGG	CTRDRCSGGSCSDMDVW	IGHV3-13	IGHD2-15	IGHJ6	12	15	33	37
2	3.403096818104475E-4	TGCGCGAGAGAGAATGGTGGGAGCTACCCCTGGGGGGATTGTGACTTCTGG	CARENGGSYPWGDCDFW	IGHV1-3	IGHD1-26	IGHJ4	10	16	26	41
2	3.403096818104475E-4	TATGCGAGAGAGGACGGTGGTAACTCTGTGTGGAAGGAGTTTGACCACTGG	YAREDGGNSVWKEFDHW	IGHV3-30	IGHD4-23	IGHJ4	10	13	25	39
2	3.403096818104475E-4	TGTGCCCAGACCGGGTTCGGGGAGTTCCTGGGGTGGTTCGACCCCTGG	CAQTGFGEFLGWFDPW	IGHV3-48	IGHD3-10	IGHJ5	4	13	25	33
2	3.403096818104475E-4	TGTGCGCGACAACGTGGGGCCTACCTGGGTGATTCTTTTGATATCTGG	CARQRGAYLGDSFDIW	IGHV4-39	IGHD1-14	IGHJ3	10	11	16	29
2	3.403096818104475E-4	TGTGCGCGAGTGCCACATGACTACGGTGCTACGTGGATCGATCTCTGG	CARVPHDYGATWIDLW	IGHV4-4	IGHD4-17	IGHJ2	9	15	33	37
2	3.403096818104475E-4	TGTGCGGTCCAGGAGTGGCCGACCCTGGAATACTACTTTAACTCCTGG	CAVQEWPTLEYYFNSW	IGHV1-18	IGHD3-3	IGHJ4	5	11	17	30
2	3.403096818104475E-4	TGTGCGACTCACCCGACTACGGTGACCACGCGGTACTTCGATCTCTGG	CATHPTTVTTRYFDLW	IGHV3-20	IGHD4-17	IGHJ2	6	14	29	31
2	3.403096818104475E-4	TGTGCGAGTTTTTACAATGACTACGGTGACTATTTTTTTGACTACTGG	CASFYNDYGDYFFDYW	IGHV3-20	IGHD4-17	IGHJ4	7	16	31	36
2	3.403096818104475E-4	TGTGCGAGTCATCGTCAGTGGTTATTGACTGGCCCCTTTGACTACTGG	CASHRQWLLTGPFDYW	IGHV4-28	IGHD3-22	IGHJ4	7	16	25	35
2	3.403096818104475E-4	TGTGCGAGTGGGGTGGGACCAACACAACATGAATATTTCCACCGCTGG	CASGVGPTQHEYFHRW	IGHV3-21	IGHD2-21	IGHJ1	7	17	26	29
2	3.403096818104475E-4	TGTGCGAGTAGCAGTGATTCTTGGGGTATTGGTAAGAATGACTACTGG	CASSSDSWGIGKNDYW	IGHV3-21	IGHD6-19	IGHJ4	7	8	15	38
2	3.403096818104475E-4	TGTGCGAGGACGTATAGTGGGAGCTACTTGAACTACTTTGACTACTGG	CARTYSGSYLNYFDYW	IGHV3-30	IGHD1-26	IGHJ4	7	11	27	31
2	3.403096818104475E-4	TGTGCGAGACCTGGTTCGGGGAGTTATTTTGGGTGGTTCGACCCCTGG	CARPGSGSYFGWFDPW	IGHV4-39	IGHD3-10	IGHJ5	9	11	27	33
2	3.403096818104475E-4	TGTGCGAGACCCTTTACCGGATACACCTATGGTTGGTATCACTACTGG	CARPFTGYTYGWYHYW	IGHV4-34	IGHD5-18	IGHJ4	8	18	33	40
2	3.403096818104475E-4	TGTGCGAGACCGGTCGGTAGTAGAGGTTATCCAACTCTTGACTACTGG	CARPVGSRGYPTLDYW	IGHV3-11	IGHD3-22	IGHJ4	8	17	29	37
2	3.403096818104475E-4	TGTGCGAGACATGGAGTGGGGCCTTTGCGAGGTAGCGTAGACTACTGG	CARHGVGPLRGSVDYW	IGHV4-39	IGHD1-26	IGHJ4	12	14	19	39
2	3.403096818104475E-4	TGTGCGAGAGTCATCTATGGTCTGGGTCCGTACTACTTTGACTACTGG	CARVIYGLGPYYFDYW	IGHV4-59	IGHD3-10	IGHJ4	9	14	20	29
2	3.403096818104475E-4	TGTGCGAGAGCCGCTTACGTTTGGGATATTTATCCCCCCGACCAGTGG	CARAAYVWDIYPPDQW	IGHV3-30	IGHD3-16	IGHJ5	9	14	24	38
2	3.403096818104475E-4	TGTGCGAGAGGCCCCGACTACAGTAATGTCCAGCGCTTTGAACATTGG	CARGPDYSNVQRFEHW	IGHV5-10-1	IGHD4-11	IGHJ4	8	15	25	35
2	3.403096818104475E-4	TGTGCGAGAGGGGATGACTACGGTGACCCCAACTGGTTCGACCCCTGG	CARGDDYGDPNWFDPW	IGHV3-30	IGHD4-17	IGHJ5	9	13	26	29
2	3.403096818104475E-4	TGTGCGAGAGATCCGGACGATAGCAGCTCGTCCGCATTTGACTACTGG	CARDPDDSSSSAFDYW	IGHV3-33	IGHD6-6	IGHJ4	12	19	33	36
2	3.403096818104475E-4	TGTGCGAGAGATGCCCGCGTTCAGCAGCTGGAGCCCTTTGACTACTGG	CARDARVQQLEPFDYW	IGHV1-18	IGHD6-13	IGHJ4	11	21	30	35
2	3.403096818104475E-4	TGTGCGAGAGATGATGGGATAGTAGTGGTTGAACATATGGACGTCTGG	CARDDGIVVVEHMDVW	IGHV3-33	IGHD3-22	IGHJ6	11	17	29	36
2	3.403096818104475E-4	TGTGCGAGAGATGACGATGACTACGGTGACCACTACTTTGACTACTGG	CARDDDDYGDHYFDYW	IGHV3-30	IGHD4-17	IGHJ4	11	16	29	31
2	3.403096818104475E-4	TGTGCGAGAGATAATAGTTACTATGATACTTTCCCGTTTGACTACTGG	CARDNSYYDTFPFDYW	IGHV4-31	IGHD3-22	IGHJ4	11	17	27	36
2	3.403096818104475E-4	TGTGCGAGAGACCTCACGGTGGAGGGGTTCCAGCTGCCCATCTACTGG	CARDLTVEGFQLPIYW	IGHV4-31	IGHD2-2	IGHJ4	14	29	36	41
2	3.403096818104475E-4	TGTGCGAGAGACCTCAAAGTGGTGGTCGCTGGTAAGGCGCAGACCTGG	CARDLKVVVAGKAQTW	IGHV3-21	IGHD2-15	IGHJ5	14	17	30	43
2	3.403096818104475E-4	TGTGCGAGAGACCTCAAAGTGGTGGTCGCTGGTAAGGCGCAGACCTGG	CARDLKVVVAGKAQTW	IGHV3-49	IGHD2-15	IGHJ5	14	17	30	43
2	3.403096818104475E-4	TGTGCGAGAGAGTGGGCCGACGTTGATAGTAGTGCTTTTGACTTCTGG	CAREWADVDSSAFDFW	IGHV1-46	IGHD3-22	IGHJ4	10	23	33	36
2	3.403096818104475E-4	TGTGCGAGAGAGAAATATGGCTACAATTATTGGTACTTCGATCTCTGG	CAREKYGYNYWYFDLW	IGHV3-33	IGHD5-24	IGHJ2	10	16	28	30
2	3.403096818104475E-4	TGTGCGAGAGAACTAGACTCGGCCTTTAATGATGCTTTTGATCTCTGG	CARELDSAFNDAFDLW	IGHV3-21	IGHD6-6	IGHJ3	10	12	20	28
2	3.403096818104475E-4	TGTGCGAGAATGTCCTCTGACGATTTTTTGACTGCCTTTGATGTTTGG	CARMSSDDFLTAFDVW	IGHV3-11	IGHD3-9	IGHJ4	8	19	33	45
2	3.403096818104475E-4	TGTGCGAGAAGTGGCGAGGGGCTGGTACTAGACTGGTTCGACCCCTGG	CARSGEGLVLDWFDPW	IGHV4-28	IGHD2-2	IGHJ5	9	20	29	31
2	3.403096818104475E-4	TGTGCGAGAAACGCTAGAGAAGGCTCCAATCATTGGTTCGACCCCTGG	CARNAREGSNHWFDPW	IGHV4-28	IGHD5-24	IGHJ5	10	14	29	33
2	3.403096818104475E-4	TGTGCGAGAAAAATAGAAGATATAGCAACTCGCAAATTCGACCCCTGG	CARKIEDIATRKFDPW	IGHV4-28	IGHD6-6	IGHJ5	10	20	31	36
2	3.403096818104475E-4	TGTGCGAAACTTGGCTCGTATTATCATGATAGTGATGATGACTACTGG	CAKLGSYYHDSDDDYW	IGHV3-23	IGHD3-22	IGHJ4	8	16	32	38
2	3.403096818104475E-4	TGTGCACGGATAGGGCCAGCCACTGCGGGATACTACTTTGACTACTGG	CARIGPATAGYYFDYW	IGHV2-26	IGHD6-19	IGHJ4	11	15	25	30
2	3.403096818104475E-4	TGTGCACACAGGAAAGGTGGCTGGACCGTAGGGTGGTTCGACCCCTGG	CAHRKGGWTVGWFDPW	IGHV2-5	IGHD6-19	IGHJ5	10	16	23	33
2	3.403096818104475E-4	TGTGCACACAGACCTCCGGGGTTCGGGGAGCCAGCCCTTGACTACTGG	CAHRPPGFGEPALDYW	IGHV2-5	IGHD3-10	IGHJ4	12	19	29	37
2	3.403096818104475E-4	TGTGCACACAAACAATCCTGGAACTATGGCGCCAGCCTTGACTACTGG	CAHKQSWNYGASLDYW	IGHV2-5	IGHD1-7	IGHJ4	9	17	25	37
2	3.403096818104475E-4	TGTGCAACAGGGACTACGGTGGTAACTCCGTACTGGTTCGACCCCTGG	CATGTTVVTPYWFDPW	IGHV1-24	IGHD4-23	IGHJ5	9	11	29	31
2	3.403096818104475E-4	TGTGCAAGTGGCTCTATGGTTCGGGGAGTTATTATATCCTGGCCCTGG	CASGSMVRGVIISWPW	IGHV3-21	IGHD3-10	IGHJ5	4	13	35	42
2	3.403096818104475E-4	TGTGCAAGAGACGACGTAGAGATGGCTACAATTCAGTTGAACTACTGG	CARDDVEMATIQLNYW	IGHV3-74	IGHD5-24	IGHJ4	10	13	32	40
2	3.403096818104475E-4	TGTGCAAATTCTAGACGCCGTTACCATATGGACCGATTTGACTACTGG	CANSRRRYHMDRFDYW	IGHV3-9	IGHD4-23	IGHJ4	7	19	25	36
2	3.403096818104475E-4	TGTGCAAAATTGGCCGTGGCAGTAGCTGGTACCGATCAAGCCTACTGG	CAKLAVAVAGTDQAYW	IGHV1-24	IGHD6-13	IGHJ4	6	18	31	41
2	3.403096818104475E-4	TGTGCAAAAGATCTTAGTTGGAGTGGAAACAGCTTTCCTGATGTCTGG	CAKDLSWSGNSFPDVW	IGHV3-43	IGHD3-3	IGHJ2	11	17	25	39
2	3.403096818104475E-4	TGTGGCAGTAGCCGGGGGGTTGTGAATTCCCCCCGGTTTGGCTTTTGG	CGSSRGVVNSPRFGFW	IGHV4-30-2	IGHD1-14	IGHJ4	7	32	37	45
2	3.403096818104475E-4	TGTACGACCGGCGTGGATACAGCTATGACCTTCCTCCTTGAGTACTGG	CTTGVDTAMTFLLEYW	IGHV1-18	IGHD5-18	IGHJ4	6	11	26	37
2	3.403096818104475E-4	TGTTTACCGGGTGTGATGGTGACTTCTAGTGATTTTGACTACTGG	CLPGVMVTSSDFDYW	IGHV3-21	IGHD2-21	IGHJ4	2	11	27	33
2	3.403096818104475E-4	TGTTCGAGACAGAGACTATCGCGCGTCAATTCGTTCGACCCCTGG	CSRQRLSRVNSFDPW	IGHV4-39	IGHD3-22	IGHJ5	10	14	19	32
2	3.403096818104475E-4	TGTGTGCGAGAGCTCGGGGACTTCGCTGAATACTTCCAGCAGTGG	CVRELGDFAEYFQQW	IGHV4-4	IGHD3-10	IGHJ1	14	15	19	23
2	3.403096818104475E-4	TGTGCCAGTAGCCCCTACGGTGACCACCCGTACCTTGACTACTGG	CASSPYGDHPYLDYW	IGHV1-69	IGHD4-17	IGHJ4	4	14	23	30
2	3.403096818104475E-4	TGTGCCAGAGATTTTGCAGTGGCTGGTAACTCCTTTGACTACTGG	CARDFAVAGNSFDYW	IGHV1-46	IGHD6-19	IGHJ4	11	15	27	28
2	3.403096818104475E-4	TGTGCGCGAAAATTAACTGGAGACGTGGGAGTTTTTGATATCTGG	CARKLTGDVGVFDIW	IGHV4-34	IGHD1-20	IGHJ3	5	13	20	32
2	3.403096818104475E-4	TGTGCGGCTCCCTTACTACCTGGGGATGATGCTTTTGATATCTGG	CAAPLLPGDDAFDIW	IGHV4-59	IGHD3-22	IGHJ3	5	12	18	25
2	3.403096818104475E-4	TGTGCGACAGACCTCGGTGGTGACGCCGGGGTTTTCGGCTCCTGG	CATDLGGDAGVFGSW	IGHV3-23	IGHD4-23	IGHJ5	10	14	32	33
2	3.403096818104475E-4	TGTGCGAGTCTGGGGTGGCTGGCACCTCGCGACTTTGACTACTGG	CASLGWLAPRDFDYW	IGHV3-21	IGHD6-19	IGHJ4	7	14	21	31
2	3.403096818104475E-4	TGTGCGAGTCTAGTCACCCACAGATCCTGGTACTTTGACTACTGG	CASLVTHRSWYFDYW	IGHV4-31	IGHD4-17	IGHJ4	7	10	17	30
2	3.403096818104475E-4	TGTGCGAGTAATATAGCAGTGGAAGACACACCCTTTGACTACTGG	CASNIAVEDTPFDYW	IGHV4-39	IGHD6-19	IGHJ4	7	11	21	32
2	3.403096818104475E-4	TGTGCGAGCGCAGTAGTGGGAACTACTGGGTGGTTCGACCCCTGG	CASAVVGTTGWFDPW	IGHV4-39	IGHD1-26	IGHJ5	7	13	26	30
2	3.403096818104475E-4	TGTGCGAGGGATTTTGCAGTGGCTGGTAACTCCTTTGACTACTGG	CARDFAVAGNSFDYW	IGHV3-53	IGHD6-19	IGHJ4	11	15	27	28
2	3.403096818104475E-4	TGTGCGAGACTCTCTTCTCCTTCGGATAGAGCTTTTGATGTCTGG	CARLSSPSDRAFDVW	IGHV4-39	IGHD2-15	IGHJ3	9	23	27	30
2	3.403096818104475E-4	TGTGCGAGACGCACCCTCCAGTGGCTGCGCTACATGGACGTCTGG	CARRTLQWLRYMDVW	IGHV4-39	IGHD6-19	IGHJ6	9	18	26	29
2	3.403096818104475E-4	TGTGCGAGAGCCTTTTTTGGATACAGCTATGGTTATGACTACTGG	CARAFFGYSYGYDYW	IGHV4-31	IGHD5-18	IGHJ4	9	17	34	35
2	3.403096818104475E-4	TGTGCGAGAGCGAACGGATTCGGGGAACTCCTGGCCGGCTATTGG	CARANGFGELLAGYW	IGHV3-11	IGHD3-10	IGHJ4	9	18	25	38
2	3.403096818104475E-4	TGTGCGAGAGCAAAGCAGTGGCCTCCGGGCCTAATTGACTACTGG	CARAKQWPPGLIDYW	IGHV1-46	IGHD6-19	IGHJ4	9	13	21	34
2	3.403096818104475E-4	TGTGCGAGAGGTTACTACCAGTGGCTGGTTGCTTTTGATATCTGG	CARGYYQWLVAFDIW	IGHV3-21	IGHD6-19	IGHJ3	9	18	28	29
2	3.403096818104475E-4	TGTGCGAGAGGTCCTTATGATATTCCGGGGTGGTTCGACCCCTGG	CARGPYDIPGWFDPW	IGHV1-8	IGHD2-21	IGHJ5	10	20	27	30
2	3.403096818104475E-4	TGTGCGAGAGGCCCAATAGGAAGTACGATATTTGTTGACTACTGG	CARGPIGSTIFVDYW	IGHV1-8	IGHD3-9	IGHJ4	12	23	32	34
2	3.403096818104475E-4	TGTGCGAGAGGGTATAGTGGGAGCTACTGGTACTTCGATCTCTGG	CARGYSGSYWYFDLW	IGHV4-34	IGHD1-26	IGHJ2	10	11	20	21
2	3.403096818104475E-4	TGTGCGAGAGGACTAGGTGGAAACTACTACTACATGGACGTCTGG	CARGLGGNYYYMDVW	IGHV3-30	IGHD4-23	IGHJ6	9	10	19	22
2	3.403096818104475E-4	TGTGCGAGAGGACTAGGTGGAAACTACTACTACATGGACGTCTGG	CARGLGGNYYYMDVW	IGHV1-8	IGHD1-7	IGHJ6	10	17	21	22
2	3.403096818104475E-4	TGTGCGAGAGATCTCGTCCTCTTGGGGGCTGTGAACGGCTACTGG	CARDLVLLGAVNGYW	IGHV4-31	IGHD3-16	IGHJ4	14	21	27	38
2	3.403096818104475E-4	TGTGCGAGAGATCCCCCCATTGCAGTGGCTGGTTATGACCTCTGG	CARDPPIAVAGYDLW	IGHV3-21	IGHD6-19	IGHJ5	12	21	32	36
2	3.403096818104475E-4	TGTGCGAGAGATCGTTACTATGGTTCGGGGAGCTCCGACTACTGG	CARDRYYGSGSSDYW	IGHV4-31	IGHD3-10	IGHJ4	12	14	31	36
2	3.403096818104475E-4	TGTGCGAGAGATCGACTTGATAGTAGTGGTCCTGGCGACTACTGG	CARDRLDSSGPGDYW	IGHV4-31	IGHD3-22	IGHJ4	12	17	29	36
2	3.403096818104475E-4	TGTGCGAGAGATGGGGATAGCAGTGTCCATGCTTTTGATATCTGG	CARDGDSSVHAFDIW	IGHV3-30	IGHD6-19	IGHJ3	11	12	24	28
2	3.403096818104475E-4	TGTGCGAGAGATGAGCGTAGCAGTGGCTGGTGTATTGACTACTGG	CARDERSSGWCIDYW	IGHV3-21	IGHD6-19	IGHJ4	11	17	30	34
2	3.403096818104475E-4	TGTGCGAGAGAGGGGGTGACTGCTACTCCTTACTTTGACTACTGG	CAREGVTATPYFDYW	IGHV3-30	IGHD2-21	IGHJ4	10	14	28	30
2	3.403096818104475E-4	TGTGCGAGAGAAGATAGCAGTGGCTTGCCCCAACTTGACTACTGG	CAREDSSGLPQLDYW	IGHV1-69	IGHD6-19	IGHJ4	10	13	24	34
2	3.403096818104475E-4	TGTGCGAAAGATCGTATCCCCTACTACTACTACATGGACGTCTGG	CAKDRIPYYYYMDVW	IGHV3-23	IGHD5-18	IGHJ6	12	13	18	20
2	3.403096818104475E-4	TGTGCACACAGAGCATTCATGGTTCGGGGAACCTTTGACTACTGG	CAHRAFMVRGTFDYW	IGHV2-5	IGHD3-10	IGHJ4	11	18	29	32
2	3.403096818104475E-4	TGTGCAACAGACATCGGGTATGGCAGTGGCTGGTACTGGGTTTGG	CATDIGYGSGWYWVW	IGHV1-24	IGHD6-19	IGHJ4	10	14	35	42
2	3.403096818104475E-4	TGTGCAAAAGGGGGAGTCGGAGATTCTTACAATTTGGACCACTGG	CAKGGVGDSYNLDHW	IGHV3-43	IGHD3-10	IGHJ4	9	10	16	36
2	3.403096818104475E-4	TGTACCACCTACGGGGAGGTGGCTGGGGATGCTTTTGATGTCTGG	CTTYGEVAGDAFDVW	IGHV3-15	IGHD6-19	IGHJ3	7	18	25	27
2	3.403096818104475E-4	TGTACCACCTACGGGGAGGTGGATGGGGATGCATTTGATATCTGG	CTTYGEVDGDAFDIW	IGHV3-15	IGHD3-10	IGHJ3	7	11	17	27
2	3.403096818104475E-4	TGTACGACAGACCTCGGTGGTAACGCCGGGCTTTTCGACTCCTGG	CTTDLGGNAGLFDSW	IGHV1-2	IGHD4-23	IGHJ5	14	15	28	33
2	3.403096818104475E-4	TGTACGAGTCTTAGTGTAACAGCAGTTGTCCCTCGAGACTACTGG	CTSLSVTAVVPRDYW	IGHV3-11	IGHD1-1	IGHJ4	7	22	28	36
2	3.403096818104475E-4	TGTGTGACCGCCCCCCTTCGGGAGGGACCCAGTGGATACTGG	CVTAPLREGPSGYW	IGHV1-24	IGHD3-10	IGHJ4	3	16	21	36
2	3.403096818104475E-4	TGTGTAAAAGATGGTGGGAGCTACTTCTACTTTGACTACTGG	CVKDGGSYFYFDYW	IGHV3-43	IGHD1-26	IGHJ4	11	13	24	26
2	3.403096818104475E-4	TGTGCGCGAGAAGCTTTAAGGGACTGGGCGATTGACTTCTGG	CAREALRDWAIDFW	IGHV3-23	IGHD3-9	IGHJ4	5	21	26	31
2	3.403096818104475E-4	TGTGCGGCAGATCCGCTCCACCGCGGCAGCCCGGACTACTGG	CAADPLHRGSPDYW	IGHV1-58	IGHD4-23	IGHJ4	12	17	22	33
2	3.403096818104475E-4	TGTGCGACGCTCTTCCCCTACTACTACTACATGGACGTCTGG	CATLFPYYYYMDVW	IGHV4-39	.	IGHJ6	6	-1	-1	17
2	3.403096818104475E-4	TGTGCGAGTAGTAAGGCGGACCACGCCCTATTTGACTACTGG	CASSKADHALFDYW	IGHV3-30	IGHD1-14	IGHJ4	7	19	24	30
2	3.403096818104475E-4	TGTGCGAGGCGGGGGGCGATAATAACCGAGTTTGACTACTGG	CARRGAIITEFDYW	IGHV3-23	IGHD3-3	IGHJ4	6	18	26	30
2	3.403096818104475E-4	TGTGCGAGGGGGGCCTCGGGCTACTACTACATGGACGTCTGG	CARGASGYYYMDVW	IGHV3-21	IGHD3-10	IGHJ6	7	15	19	20
2	3.403096818104475E-4	TGTGCGAGGGGGAGCACTACATCGGAGGCTTTTGATATCTGG	CARGSTTSEAFDIW	IGHV4-31	IGHD2-15	IGHJ3	7	14	20	27
2	3.403096818104475E-4	TGTGCGAGACTCCCTATCATGGCTACAATTTTGGACTACTGG	CARLPIMATILDYW	IGHV5-10-1	IGHD5-24	IGHJ4	9	18	29	33
2	3.403096818104475E-4	TGTGCGAGACAGGGCATAGCAGCTCGTCTTTGGGATCCCTGG	CARQGIAARLWDPW	IGHV4-34	IGHD6-6	IGHJ5	8	15	27	36
2	3.403096818104475E-4	TGTGCGAGAGGATGGGGTAGTGGAGATGCTTTTGATATCTGG	CARGWGSGDAFDIW	IGHV4-34	IGHD2-15	IGHJ3	10	16	22	24
2	3.403096818104475E-4	TGTGCGAGAGGACTTGGACTTAACCAGTGGCTAGATCACTGG	CARGLGLNQWLDHW	IGHV4-34	IGHD3-9	IGHJ4	10	20	27	37
2	3.403096818104475E-4	TGTGCGAGAGGACGAGTAATACCTCCGCTCTTCGACCCCTGG	CARGRVIPPLFDPW	IGHV4-4	IGHD3-10	IGHJ5	9	14	21	30
2	3.403096818104475E-4	TGTGCGAGAGATCCTGACTCTTTCATGGGGGGAGACTATTGG	CARDPDSFMGGDYW	IGHV1-46	IGHD3-16	IGHJ4	12	25	30	33
2	3.403096818104475E-4	TGTGCGAGAGATATTCCGTTTGGGGGAGATACCACCATCTGG	CARDIPFGGDTTIW	IGHV3-21	IGHD3-16	IGHJ4	11	12	27	38
2	3.403096818104475E-4	TGTGCGAGAGATAGTGGGACCTTCCTCTCCCTTGACTACTGG	CARDSGTFLSLDYW	IGHV4-4	IGHD1-26	IGHJ4	11	12	18	31
2	3.403096818104475E-4	TGTGCGAGAGAGGGCCCACCACTATACAACTTGGACTACTGG	CAREGPPLYNLDYW	IGHV3-11	IGHD2-15	IGHJ4	10	15	23	24
2	3.403096818104475E-4	TGTGCGAGAGAGGGATACGACGGTGACTACGGGGTCTACTGG	CAREGYDGDYGVYW	IGHV1-46	IGHD4-17	IGHJ4	10	19	30	35
2	3.403096818104475E-4	TGTGCGAGAGAAGCTTTAAGGGACTGGGCGATTGACTTCTGG	CAREALRDWAIDFW	IGHV3-23	IGHD3-9	IGHJ4	10	21	26	31
2	3.403096818104475E-4	TGTGCGAGAGAAGCTTTAAGGGACTGGGCGATGGACCTCTGG	CAREALRDWAMDLW	IGHV4-31	IGHD3-9	IGHJ5	10	21	26	33
2	3.403096818104475E-4	TGTGCGAGAAACGTAGATAATAAGGGCGCTTTTGATATCTGG	CARNVDNKGAFDIW	IGHV3-33	IGHD3-22	IGHJ3	8	10	22	27
2	3.403096818104475E-4	TGTGCATTTACTCAAGTTTACTATGATGCCCTTGACTATTGG	CAFTQVYYDALDYW	IGHV1-18	IGHD3-22	IGHJ4	4	17	26	31
2	3.403096818104475E-4	TGTGCACGGATATCCCAACCGCTGGTGTACTTTGACTTCTGG	CARISQPLVYFDFW	IGHV2-70	IGHD2-2	IGHJ4	11	20	25	27
2	3.403096818104475E-4	TGTGCAAGAGACCCAAATGACGCCCGTAGTATTGATTATTGG	CARDPNDARSIDYW	IGHV1-45	IGHD1-26	IGHJ4	8	24	30	31
2	3.403096818104475E-4	TGTACGAGGGGGGATTTAAGAGATGCCTACAATTTTACCTGG	CTRGDLRDAYNFTW	IGHV3-30	IGHD5-24	IGHJ5	7	18	33	37
2	3.403096818104475E-4	TGTACGAAGGGTGATTTAAAAGATGCCTACAATTTTAACTGG	CTKGDLKDAYNFNW	IGHV3-30	IGHD5-24	IGHJ4	6	20	33	37
2	3.403096818104475E-4	TGTACAAGGGGGGATTTAAGAGATGCCTACAATTTTACCTGG	CTRGDLRDAYNFTW	IGHV3-30	IGHD5-24	IGHJ5	2	18	33	37
2	3.403096818104475E-4	TGTGCCACCTCGTCGGGCCGGCCCTCGTTTGAACACTGG	CATSSGRPSFEHW	IGHV3-7	IGHD2-2	IGHJ4	4	16	21	27
2	3.403096818104475E-4	TGTGCGAGGATGGGGGCAGTGGCTGGTCTTGACTACTGG	CARMGAVAGLDYW	IGHV3-64	IGHD6-19	IGHJ4	7	15	26	28
2	3.403096818104475E-4	TGTGCGAGACATGTGCTAATGGGGCCCTTTGACTACTGG	CARHVLMGPFDYW	IGHV4-39	IGHD2-8	IGHJ4	13	15	21	26
2	3.403096818104475E-4	TGTGCGAGACATGAGTGGTATGATGCTTTTGATATCTGG	CARHEWYDAFDIW	IGHV5-10-1	IGHD2-15	IGHJ3	12	13	18	19
2	3.403096818104475E-4	TGTGCGAGAGATAGTGGCTGGTACTACTTTGACTACTGG	CARDSGWYYFDYW	IGHV4-4	IGHD6-19	IGHJ4	11	12	19	20
2	3.403096818104475E-4	TGTGCGAGAGATAATCCGGCTGGTAGAGATAACTACTGG	CARDNPAGRDNYW	IGHV3-30	IGHD5-24	IGHJ4	11	22	29	31
2	3.403096818104475E-4	TGTGCGAAGGAAGAGGGACGTCTTGGTTTTGATATCTGG	CAKEEGRLGFDIW	IGHV1-18	IGHD1-1	IGHJ3	6	16	21	26
2	3.403096818104475E-4	TGTGCGAAAGGTACGGCACCAGTTGGTATGGCCGACTGG	CAKGTAPVGMADW	IGHV4-31	IGHD1-1	IGHJ4	6	18	24	34
2	3.403096818104475E-4	TGTGCACACATATTGCCAGGGCCCCATCTTGACTACTGG	CAHILPGPHLDYW	IGHV2-5	IGHD2-15	IGHJ4	9	10	14	28
2	3.403096818104475E-4	TGTGCACACAGAACCGCAGTGGCTGGGTTTGGCTACTGG	CAHRTAVAGFGYW	IGHV2-5	IGHD6-19	IGHJ4	11	15	25	27
2	3.403096818104475E-4	TGCGCTACAGGGGCAGTGACTGCGGACTTTGACTATTGG	CATGAVTADFDYW	IGHV3-23	IGHD2-21	IGHJ4	1	15	22	25
2	3.403096818104475E-4	TGTGCGAGTGACAACTATGGTTACCCTTTCTACTGG	CASDNYGYPFYW	IGHV4-39	IGHD5-18	IGHJ4	7	10	23	29
2	3.403096818104475E-4	TGTGCGAGACACGGTGGCTGGAACTTTGACCACTGG	CARHGGWNFDHW	IGHV4-4	IGHD6-19	IGHJ4	8	13	20	22
2	3.403096818104475E-4	TGTGCGAGAGCAGGTGGTAACTGGTTCGACCCCTGG	CARAGGNWFDPW	IGHV3-30	IGHD2-15	IGHJ5	9	12	17	18
2	3.403096818104475E-4	TGTGCGAGAGATTGGTTTCTGGGGCCTGACTACTGG	CARDWFLGPDYW	IGHV1-46	IGHD7-27	IGHJ4	11	18	23	26
2	3.403096818104475E-4	TGTGCGAGAGATTGGTTTCTGGGGCCTGACTACTGG	CARDWFLGPDYW	IGHV3-53	IGHD7-27	IGHJ4	11	18	23	26
2	3.403096818104475E-4	TGTGCGAGAGATCTCGGTGTGGGGTTCGACCCCTGG	CARDLGVGFDPW	IGHV3-30	IGHD2-21	IGHJ5	14	17	21	22
2	3.403096818104475E-4	TGTGCGAGAGATCTCGGGGGGTACTTTGACTACTGG	CARDLGGYFDYW	IGHV3-30	IGHD3-16	IGHJ4	14	15	19	21
2	3.403096818104475E-4	TGTGCGAGAGATGTCGGGGGAGAGAAGGACCCCTGG	CARDVGGEKDPW	IGHV3-30	IGHD3-16	IGHJ5	11	15	21	27
2	3.403096818104475E-4	TGTGCGAGAGATGGCGGGGGCTGGTTCGACCCCTGG	CARDGGGWFDPW	IGHV3-30	IGHD3-10	IGHJ5	11	14	18	20
2	3.403096818104475E-4	TGTGCGAGAGATATGGGCGCCTGGTTCGACCCCTGG	CARDMGAWFDPW	IGHV3-30	.	IGHJ5	11	-1	-1	20
2	3.403096818104475E-4	TGTGCGAGAGATAGTGCGGGCAGCAGTTCGTCCTGG	CARDSAGSSSSW	IGHV3-11	IGHD6-13	IGHJ5	11	19	25	31
2	3.403096818104475E-4	TGTGCGAGAGATAGTGGGAGCTACTTGAGGCACTGG	CARDSGSYLRHW	IGHV3-30	IGHD1-26	IGHJ4	11	12	24	31
2	3.403096818104475E-4	TGTGCGAGAGACAGTGGGAGCTACCTCAAGCCCTGG	CARDSGSYLKPW	IGHV1-18	IGHD1-26	IGHJ5	10	12	23	30
2	3.403096818104475E-4	TGTGCGAGAGAGCTCTGGCACTCTTATGACTACTGG	CARELWHSYDYW	IGHV1-69	.	IGHJ4	20	-1	-1	26
2	3.403096818104475E-4	TGTGCGAAAGATTACGGTGGTTATTGGGTCTACTGG	CAKDYGGYWVYW	IGHV3-23	IGHD3-22	IGHJ4	11	16	24	29
2	3.403096818104475E-4	TGTGCAACATCGGGGGGAAGGTTTCTTGACTACTGG	CATSGGRFLDYW	IGHV1-69-2	IGHD3-10	IGHJ4	8	9	14	25
2	3.403096818104475E-4	TGCTCCGGCTTTAGTCCCAAGTGGGCCTTCCCTTGG	CSGFSPKWAFPW	IGHV1-58	IGHD1-26	IGHJ5	1	19	24	29
2	3.403096818104475E-4	TGTGCGAGTCTAGAACCTGCTTTTGATATCTGG	CASLEPAFDIW	IGHV3-48	IGHD1-14	IGHJ3	7	12	16	17
2	3.403096818104475E-4	TGTGCGAGAATACAGCCACAATTCGACCCCTGG	CARIQPQFDPW	IGHV3-23	IGHD5-18	IGHJ5	6	9	15	21
2	3.403096818104475E-4	TGTGCGAGAAGAGACGTAGAGCTTCGGACCTGG	CARRDVELRTW	IGHV4-28	IGHD5-24	IGHJ5	9	13	20	28
2	3.403096818104475E-4	TGTGCGAAAGGACGATTTTCCCCTGACTACTGG	CAKGRFSPDYW	IGHV3-11	IGHD3-3	IGHJ4	6	11	18	23
2	3.403096818104475E-4	TGTGCGAAAGAGCAGAATGCTTTTGATATGTGG	CAKEQNAFDMW	IGHV3-30	.	IGHJ3	10	-1	-1	16
2	3.403096818104475E-4	TGTACCACAGATTTTGACTGGTTCGACCCCTGG	CTTDFDWFDPW	IGHV3-15	.	IGHJ5	11	-1	-1	16
2	3.403096818104475E-4	TGTGCGAGAGGTGATATGGGGGACTACTGG	CARGDMGDYW	IGHV3-11	IGHD2-15	IGHJ4	9	12	16	21
2	3.403096818104475E-4	TGTGCGAGAGGCGATATGGGGGACTACTGG	CARGDMGDYW	IGHV3-11	IGHD3-9	IGHJ4	9	11	16	21
2	3.403096818104475E-4	TGTGCGAGAGGCGATATGGGGGACCACTGG	CARGDMGDHW	IGHV3-11	IGHD3-9	IGHJ4	9	11	16	21
2	3.403096818104475E-4	TGTGTGAGAGGGGGCTACGAATACTGG	CVRGGYEYW	IGHV3-52	IGHD5-12	IGHJ4	10	12	19	21
2	3.403096818104475E-4	TGTGCGAGAGATCTTCTCGACCCCTGG	CARDLLDPW	IGHV4-59	.	IGHJ5	13	-1	-1	16
2	3.403096818104475E-4	TGTGCAACCGCTGAATACGGTGCCTGG	CATAEYGAW	IGHV1-24	IGHD4-17	IGHJ5	7	11	21	22
2	3.403096818104475E-4	TGTGCAACGAAGGAGTTCGACCCCTGG	CATKEFDPW	IGHV1-69-2	.	IGHJ5	7	-1	-1	14
2	3.403096818104475E-4	TGTGCAACGAAGGAGTTCGACCCCTGG	CATKEFDPW	IGHV3-47	.	IGHJ5	6	-1	-1	14
2	3.403096818104475E-4	TGTACTGTCGCGCCCTTCCAGTACTGG	CTVAPFQYW	IGHV3-73	.	IGHJ1	5	-1	-1	14
2	3.403096818104475E-4	TGTGCGAGAGCCTATGACTACTGG	CARAYDYW	IGHV3-64	.	IGHJ4	9	-1	-1	14
2	3.403096818104475E-4	TGTGCGAGAGGCTTTGACTACTGG	CARGFDYW	IGHV4-59	.	IGHJ4	9	-1	-1	11
1	1.7015484090522376E-4	TGTGCGAGAGATTCTAGGCTTCGCGGGACAATGTATTACGATATTTTGACTGGTTATTATAGTCAGTACTACTACATGGACGTCTGG	CARDSRLRGTMYYDILTGYYSQYYYMDVW	IGHV3-33	IGHD3-9	IGHJ6	11	32	60	66
1	1.7015484090522376E-4	TGTGCGAGAGACTCTAGGCTTCGCGGGCCAATGTATTACGATATTTTGACTGGTTATTATAGTCACTACTATTACATGGACGTCTGG	CARDSRLRGPMYYDILTGYYSHYYYMDVW	IGHV1-46	IGHD3-9	IGHJ6	10	32	60	64
1	1.7015484090522376E-4	TGTGCGAGAGGAGGAAGGAGACGGCTATTTTCTCTGGTCGCGGCGGTAGAGGCATCTCCTGTGGGGGACTGGTTCGACCCCTGG	CARGGRRRLFSLVAAVEASPVGDWFDPW	IGHV1-18	IGHD2-21	IGHJ5	9	19	28	67
1	1.7015484090522376E-4	TGTGCGAGAGATTTCGGTGGTGCCACCAGTTCGAATGCATTTGGGAGCTACTACTCCCATGGGCCATACTACTTTGACTACTGG	CARDFGGATSSNAFGSYYSHGPYYFDYW	IGHV3-53	IGHD1-26	IGHJ4	11	41	53	66
1	1.7015484090522376E-4	TGTGCGAGAGTTACGAAGAGTATTACGATTTTTGGAGTGGCCACAAACAGGGCCCCTTACTACTACTACATGGACGTCTGG	CARVTKSITIFGVATNRAPYYYYMDVW	IGHV3-53	IGHD3-3	IGHJ6	9	19	39	57
1	1.7015484090522376E-4	TGTGTAAGAGATGGGGGTCCAGCAGCAGCTACTGAAGTCGATCCCGATTACAACTACTACCACTACATGGACGTCTGG	CVRDGGPAAATEVDPDYNYYHYMDVW	IGHV7-56	IGHD6-13	IGHJ6	4	20	29	46
1	1.7015484090522376E-4	TGTGCGAGACGACCGATAGTAGTGGTTATCAGTTGGCCTGGGGTACCTGTTAGCTCGGGATCCAACTTTGACTACTGG	CARRPIVVVISWPGVPVSSGSNFDYW	IGHV4-34	IGHD3-22	IGHJ4	8	14	28	64
1	1.7015484090522376E-4	TGTGCGAGACGACCGATAGTAGTGGTTATCAGTTGGCCTGGGGTACCTGTTAGCTCGGGATCCAACTTTGACTACTGG	CARRPIVVVISWPGVPVSSGSNFDYW	IGHV4-39	IGHD3-22	IGHJ4	9	14	28	64
1	1.7015484090522376E-4	TGTGCGAGACATAGCCATTATTCTGATAGTAGTGATTATTTTGGCCCACCCCGCAGGTCGGATGCTTTTGATCTCTGG	CARHSHYSDSSDYFGPPRRSDAFDLW	IGHV5-10-1	IGHD3-22	IGHJ3	11	16	39	60
1	1.7015484090522376E-4	TGTGCGAGAGCGGGGCCGGGGGTGTCGCCTTTTTTTGCCGTTCAAGTGGGTTTGAGGTACAACTGGTTCGACCCCTGG	CARAGPGVSPFFAVQVGLRYNWFDPW	IGHV3-53	IGHD1-26	IGHJ5	9	44	49	56
1	1.7015484090522376E-4	TGTGCGAGAGATTCCCCCCGACCTTATGATAGTAGTGGTTATTACTACCCAGAGTTCGTATTTTTCTTTGACTACTGG	CARDSPRPYDSSGYYYPEFVFFFDYW	IGHV3-30	IGHD3-22	IGHJ4	11	24	47	65
1	1.7015484090522376E-4	TGTGCGAGAGAGTGCCGCGAACTCCTATCGTATTACGATTTTTGGAGTGGTTATTACCCTGATGCTTTTGATATCTGG	CARECRELLSYYDFWSGYYPDAFDIW	IGHV4-31	IGHD3-3	IGHJ3	10	28	55	59
1	1.7015484090522376E-4	TGTGCGAGAGAGCCCACCCCATTCAATTTTTGGAGTGGTTATCGCTTTGCCCCACCGCCCTACTACTTTGACTACTGG	CAREPTPFNFWSGYRFAPPPYYFDYW	IGHV3-30	IGHD3-3	IGHJ4	10	25	41	60
1	1.7015484090522376E-4	TGTGCGAGAGAAGGGATAGCGAGTTTCGACCAATTATTTCGAAGCGATTTGGACTACTACTACTACATGGACGTCTGG	CAREGIASFDQLFRSDLDYYYYMDVW	IGHV4-31	IGHD3-3	IGHJ6	10	44	49	52
1	1.7015484090522376E-4	TGTGTGAGAGAACGGGAGGAGTTTGGCAGCCCTTCATGGGGTCTTTACGACTATACCTATCACATGGATGTCTGG	CVREREEFGSPSWGLYDYTYHMDVW	IGHV1-67	IGHD1-26	IGHJ6	10	49	56	61
1	1.7015484090522376E-4	TGTGCGCGAGGTCGTGCTGAGATAACTATGATAGTGGTGGTTTTTACTGGTGGGATTTACTACATGGATGTCTGG	CARGRAEITMIVVVFTGGIYYMDVW	IGHV1-8	IGHD3-22	IGHJ6	10	24	47	57
1	1.7015484090522376E-4	TGTGCGAGACTTATTACCAAAACGCTGGTCAACTGGACGCCCATAAATTACTACTACTACTACATGGACGTCTGG	CARLITKTLVNWTPINYYYYYMDVW	IGHV4-39	IGHD1-1	IGHJ6	9	29	36	48
1	1.7015484090522376E-4	TGTGCGAGACTAAATTCGTCGATTACTATGATACTAGTGGTTATTACTTCCACCTTTGTCTGGTTCGACCCCTGG	CARLNSSITMILVVITSTFVWFDPW	IGHV3-30	IGHD3-22	IGHJ5	8	21	47	59
1	1.7015484090522376E-4	TGTGCGAGACGCATGAGTGACATTAGTATGATGGTAGTGGTTGTTATCGGTATGTTGGACTGGTTCGACCCCTGG	CARRMSDISMMVVVVIGMLDWFDPW	IGHV4-39	IGHD3-22	IGHJ5	9	21	45	58
1	1.7015484090522376E-4	TGTGCGAGACGGGATAGACTGTACGGATATTGTAGTGGTGGTAGCTGCTACTCCGCTTACTACTTTGACTACTGG	CARRDRLYGYCSGGSCYSAYYFDYW	IGHV5-10-1	IGHD2-15	IGHJ4	9	24	54	57
1	1.7015484090522376E-4	TGTGCGAGACGGATGCGTGACACTAATATGATTGTAGTGGTCCTTGCCGGCATCTTGGACTGGTTCGACCCCTGG	CARRMRDTNMIVVVLAGILDWFDPW	IGHV4-39	IGHD3-22	IGHJ5	9	26	40	58
1	1.7015484090522376E-4	TGTGCGAGACGGATGAGTGACATGACTATGATAGTACTGGTTATTACCGGGATATTGGACTGGTTCGACCCCTGG	CARRMSDMTMIVLVITGILDWFDPW	IGHV4-39	IGHD3-22	IGHJ5	9	24	46	58
1	1.7015484090522376E-4	TGTGCGAGAGTTGTATCCTCGAGGTATTACGATTTTTGGAGTGGTTATTTATTGCAGTACTACTTTGACTACTGG	CARVVSSRYYDFWSGYLLQYYFDYW	IGHV4-34	IGHD3-3	IGHJ4	9	23	48	55
1	1.7015484090522376E-4	TGTGCGAGAGCTTCAATTGGACGTAATTTTTATGATTATGTTTGGGGGAGTCCCAGGGGTGCTTTTGATTCCTGG	CARASIGRNFYDYVWGSPRGAFDSW	IGHV4-34	IGHD3-16	IGHJ3	9	29	50	59
1	1.7015484090522376E-4	TGTGCGAGAGCCCCGTATTACTATGGTTCGGGGAGTTTTCGAACCCTAAGTTACTACTACTACATGGACGTCTGG	CARAPYYYGSGSFRTLSYYYYMDVW	IGHV4-59	IGHD3-10	IGHJ6	9	13	36	51
1	1.7015484090522376E-4	TGTGCGAGAGCCGCAGGGACCCTAGGATATTGTAGTAGTACCAGCTGCTATGGGGGGTACTACTTTGACTACTGG	CARAAGTLGYCSSTSCYGGYYFDYW	IGHV3-53	IGHD2-2	IGHJ4	9	20	51	56
1	1.7015484090522376E-4	TGTGCGAGAGCAGATTGTACTAATGGTGTATGCTATGACCAGGGGTTTTACTACTACTACTACATGGACGTCTGG	CARADCTNGVCYDQGFYYYYYMDVW	IGHV4-31	IGHD2-8	IGHJ6	9	13	35	48
1	1.7015484090522376E-4	TGTGCGAGAGGTAACCACAAAATAACCATGATTGTCGTGGTTATGACCTCAGGGGACTACTACTTTGACTACTGG	CARGNHKITMIVVVMTSGDYYFDYW	IGHV3-47	IGHD3-22	IGHJ4	9	27	43	57
1	1.7015484090522376E-4	TGTGCGAGAGGCGATTGTAGTAGTACCAGCTGCTATTGGGGCGTGGTAGCTGCTACCGAATACTTCCAGCACTGG	CARGDCSSTSCYWGVVAATEYFQHW	IGHV4-34	IGHD2-2	IGHJ1	11	13	35	57
1	1.7015484090522376E-4	TGTGCGAGAGGGGGGACTTATTACTATGGTTCGGGGAGTTATTATCGTCCTTCCCTCACGATCTTTGACTACTGG	CARGGTYYYGSGSYYRPSLTIFDYW	IGHV1-8	IGHD3-10	IGHJ4	10	18	44	62
1	1.7015484090522376E-4	TGTGCGAGAGGGGGAGAGGTTCGGGGAGTTTCCCAAAGTGTTTTTTACTACTTCTTCTACTACATGGACGTCTGG	CARGGEVRGVSQSVFYYFFYYMDVW	IGHV1-8	IGHD3-10	IGHJ6	10	17	29	44
1	1.7015484090522376E-4	TGTGCGAGAGGGGAGTACTATAATTCGGGGACTTATTATGGTTCTTACTACTACTACTACTACATGGACGTCTGG	CARGEYYNSGTYYGSYYYYYYMDVW	IGHV1-8	IGHD3-10	IGHJ6	10	15	38	44
1	1.7015484090522376E-4	TGTGCGAGAGGAGCATCAGACGATATTTTGACTGGCTTCTTGGGAGGCTACTACTACTACTACATGGACGTCTGG	CARGASDDILTGFLGGYYYYYMDVW	IGHV1-8	IGHD3-9	IGHJ6	10	19	34	47
1	1.7015484090522376E-4	TGTGCGAGAGATTCCGTCACCCCGACTATTACTATGATAGTAGTGGTCGATAAAACACAAGACCTTGACTACTGG	CARDSVTPTITMIVVVDKTQDLDYW	IGHV3-33	IGHD3-22	IGHJ4	11	26	46	64
1	1.7015484090522376E-4	TGTGCGAGAGATCTGGCCGGGGAGGGGCTGGGGGATATAGTGGCTACGATCCCGCTAGGCGACATGGACGTCTGG	CARDLAGEGLGDIVATIPLGDMDVW	IGHV4-31	IGHD5-12	IGHJ6	13	32	49	61
1	1.7015484090522376E-4	TGTGCGAGAGATCCAACCTATAGTGGCTACGATATTTTTGGGATAGAATACTACTACTACTACATGGACGTCTGG	CARDPTYSGYDIFGIEYYYYYMDVW	IGHV3-48	IGHD5-12	IGHJ6	12	18	32	48
1	1.7015484090522376E-4	TGTGCGAGAGAGCGGGAGGTGTTTAGCAGCCCTTCATGGGGTCTTTACGACTACTCCTATTACATGGACGTCTGG	CAREREVFSSPSWGLYDYSYYMDVW	IGHV1-46	IGHD2-15	IGHJ6	10	23	29	44
1	1.7015484090522376E-4	TGTGCGAGAGAGCGGGAGGTGTTTAGCAGCCCTTCATGGGGTCTTTACGACTACTCCTATTACATGGACGTCTGG	CAREREVFSSPSWGLYDYSYYMDVW	IGHV4-31	IGHD2-15	IGHJ6	10	23	29	44
1	1.7015484090522376E-4	TGTGCGAGAGAATCCTCCACTTACAATTTTTGGAATGGTTATTCTTCGACACTGCCCGTTATCTTTGACTACTGG	CARESSTYNFWNGYSSTLPVIFDYW	IGHV1-3	IGHD3-3	IGHJ4	10	20	42	62
1	1.7015484090522376E-4	TGTGCGAGAAGTAACCACAAAATAACCATGATTGTCGTGGTTATGACCTCAGGGGACTACTACTTTGACTACTGG	CARSNHKITMIVVVMTSGDYYFDYW	IGHV3-35	IGHD3-22	IGHJ4	9	27	43	57
1	1.7015484090522376E-4	TGTGCCAGAGAGGCCAACGAACTTGAAGTGCAGGAAGGAGCTACTCTGGAGGCTTACGCTTTTGATATCTGG	CAREANELEVQEGATLEAYAFDIW	IGHV4-30-2	IGHD1-26	IGHJ3	10	36	44	57
1	1.7015484090522376E-4	TGTGCGAGATCACCGCGGGGATACTATGATAGTAGTGGTTATTACTACGGTGAGGTTTGGTTTGACTACTGG	CARSPRGYYDSSGYYYGEVWFDYW	IGHV3-64	IGHD3-22	IGHJ4	8	21	48	60
1	1.7015484090522376E-4	TGTGCGAGACATTGGGCCCCCCCAACCGATAGCAGTGGCTGGTACGTGGGCCTCAACTGGTTCGACCCCTGG	CARHWAPPTDSSGWYVGLNWFDPW	IGHV5-10-1	IGHD6-19	IGHJ5	11	28	46	53
1	1.7015484090522376E-4	TGTGCGAGAGTCACCCGTATGGGAGTGATAGTAGTGGTTATTACGAAATACTACTACTACATGGACGTCTGG	CARVTRMGVIVVVITKYYYYMDVW	IGHV4-31	IGHD3-22	IGHJ6	9	25	43	48
1	1.7015484090522376E-4	TGTGCGAGAGGTTGTGGTGGTGACTGCTACCCCACCAACCTCCCCCAGTACTACTACTACATGGACGTCTGG	CARGCGGDCYPTNLPQYYYYMDVW	IGHV1-8	IGHD2-21	IGHJ6	10	11	28	48
1	1.7015484090522376E-4	TGTGCGAGAGGCCGTCGGGGTACTATGATAGTAGTGGTTATTCCTCGGTACTACTACTACATGGACGTCTGG	CARGRRGTMIVVVIPRYYYYMDVW	IGHV1-8	IGHD3-22	IGHJ6	12	20	41	48
1	1.7015484090522376E-4	TGTGCGAGAGGGCTTGTAGGGCAGTGGTTATTTCTGTCGACCGATGGCGAGAACTACTACTTTGACTACTGG	CARGLVGQWLFLSTDGENYYFDYW	IGHV3-21	IGHD3-22	IGHJ4	9	22	31	54
1	1.7015484090522376E-4	TGTGCGAGAGGGGTGGGTATTACTATGGTTCGGGGAGTTATTATAGACTACTACTACTACATGGACGTCTGG	CARGVGITMVRGVIIDYYYYMDVW	IGHV1-8	IGHD3-10	IGHJ6	10	16	44	46
1	1.7015484090522376E-4	TGTGCGAGAGGGGGTGGGGATATAGTAGTAGCAGCTGCTATGGAGGGTTCGGGTTGGGACATGGACGTCTGG	CARGGGDIVVAAAMEGSGWDMDVW	IGHV1-8	IGHD2-2	IGHJ6	10	22	41	58
1	1.7015484090522376E-4	TGTGCGAGAGATTCCATTTATTATGATTACTCTTGGGACTATTATCGCGAAAAGGACTTCTTTGACTACTGG	CARDSIYYDYSWDYYREKDFFDYW	IGHV3-11	IGHD3-16	IGHJ4	11	18	36	55
1	1.7015484090522376E-4	TGTGCGAGAGATTCCATTTATTATGATTACTCTTGGGACAGTTATCGCGAAAAGGACTTCTTTGACTACTGG	CARDSIYYDYSWDSYREKDFFDYW	IGHV4-31	IGHD3-16	IGHJ4	11	18	46	55
1	1.7015484090522376E-4	TGTGCGAGAGATTCCATTTATTATGATTACTCTTGGGACAATTATCGCGAAAAGGACTTCTTTGACTACTGG	CARDSIYYDYSWDNYREKDFFDYW	IGHV4-31	IGHD3-16	IGHJ4	11	18	46	55
1	1.7015484090522376E-4	TGTGCGAGAGATGGCGGATATTGTAGTGGTGGTACCTGCTACACCTCATATAACTACTACATGGACGTCTGG	CARDGGYCSGGTCYTSYNYYMDVW	IGHV3-23	IGHD2-15	IGHJ6	11	15	41	52
1	1.7015484090522376E-4	TGTGCGAGAGATGGCGGATATTGTAGTGGTGGTACCTGCTACACCTCATATAACTACTACATGGACGTCTGG	CARDGGYCSGGTCYTSYNYYMDVW	IGHV4-31	IGHD2-15	IGHJ6	11	15	41	52
1	1.7015484090522376E-4	TGTGCGAGAGACCGCTTGATAGCAGTGGCTGGTACCTTCATTCCCGACTACTACTACTACATGGACGTCTGG	CARDRLIAVAGTFIPDYYYYMDVW	IGHV4-31	IGHD6-19	IGHJ6	10	18	34	46
1	1.7015484090522376E-4	TGTGCGAGAGACACATATTGTAGTGGTGGTAGCTGCTCATTGAGCTACTACTACTACTACATGGACGTCTGG	CARDTYCSGGSCSLSYYYYYMDVW	IGHV4-31	IGHD2-15	IGHJ6	10	14	36	44
1	1.7015484090522376E-4	TGTGCGAGAGAAGCCAACGAAATTGTATTCCAGGAAGCAACTACTCCGGAGGCTTACGGTTTTGATATCTGG	CAREANEIVFQEATTPEAYGFDIW	IGHV1-2	IGHD2-15	IGHJ3	10	40	50	59
1	1.7015484090522376E-4	TGTGCGAGAGAAGCCAACGAAATTGTATTCCAGGAAGCAACTACTCCGGAGGCTTACGGTTTTGATATCTGG	CAREANEIVFQEATTPEAYGFDIW	IGHV4-31	IGHD2-15	IGHJ3	10	40	50	59
1	1.7015484090522376E-4	TGTGCGAGAGAAGCCAAGGAAACTGTAATACTGGAAGCAGTTACTCCGGAGGCTTACGCTTTTGATATCTGG	CAREAKETVILEAVTPEAYAFDIW	IGHV3-33	IGHD2-15	IGHJ3	10	31	50	57
1	1.7015484090522376E-4	TGTGCACGGACATCGTATAGCACCACGTCCGTTGGACAGCAACTGGTAACTTACTACTACATGGACGTCTGG	CARTSYSTTSVGQQLVTYYYMDVW	IGHV2-26	IGHD6-6	IGHJ6	9	14	30	51
1	1.7015484090522376E-4	TGTGCAACAGATGGGAGGGCTCGGGGTTACGATTTTTGGAGTGGTTATCCATCAGGGTGGTTCGACCCCTGG	CATDGRARGYDFWSGYPSGWFDPW	IGHV1-24	IGHD3-3	IGHJ5	11	26	47	57
1	1.7015484090522376E-4	TGTGCAAGAGAATCATTAGTGGAGTGGCTACAACGACCCGGCCGATACTACTACTACTACATGGACGTCTGG	CARESLVEWLQRPGRYYYYYMDVW	IGHV3-74	IGHD5-12	IGHJ6	10	22	30	45
1	1.7015484090522376E-4	TGTACTAGAGAAAGTGAAGCGGAGATCCTGTATTACTATGATAGTAGTGGTTATGATGCTTTTGATATCTGG	CTRESEAEILYYYDSSGYDAFDIW	IGHV3-49	IGHD3-22	IGHJ3	10	29	51	52
1	1.7015484090522376E-4	TGTGCGACTCTGTTGGGGAATCCTTTATGTATATTTGGTGGTAGCTGCGTCGGGTGGTTCGACCCCTGG	CATLLGNPLCIFGGSCVGWFDPW	IGHV3-64	IGHD2-15	IGHJ5	6	35	47	54
1	1.7015484090522376E-4	TGTGCGACCGGAGGGCAGTATTTCGATGTTTTGACTGGTTATTATAGGCCACCTTACTTTGACCAGTGG	CATGGQYFDVLTGYYRPPYFDQW	IGHV5-10-1	IGHD3-9	IGHJ4	6	17	45	54
1	1.7015484090522376E-4	TGTGCGAGGCCACCCGTGGATCTAATGGCTTCGATTTTTGGGGGGGTTGTGGGCTATTTTGACTACTGG	CARPPVDLMASIFGGVVGYFDYW	IGHV4-39	IGHD5-12	IGHJ4	7	14	35	53
1	1.7015484090522376E-4	TGTGCGAGACTGTCGCTACATCGTATTACTATGATAGTAGTGGCCCCCGGTTATGCTTTTGATATCTGG	CARLSLHRITMIVVAPGYAFDIW	IGHV1-46	IGHD3-22	IGHJ3	8	21	42	52
1	1.7015484090522376E-4	TGTGCGAGACTGTCGCTACATCGTATTACTATGATAGTAGTGGCCCCCGGTTATGCTTTTGATATCTGG	CARLSLHRITMIVVAPGYAFDIW	IGHV3-30	IGHD3-22	IGHJ3	8	21	42	52
1	1.7015484090522376E-4	TGTGCGAGACTGTCGCTACATCGTATTACTATGATAGTAGTGGCCCCCGGTTATGCTTTTGATATCTGG	CARLSLHRITMIVVAPGYAFDIW	IGHV1-8	IGHD3-22	IGHJ3	8	21	42	52
1	1.7015484090522376E-4	TGTGCGAGACTGTCGCTACATCGTATTACTATGATAGTAGTGGCCCCCGGTTATGCTTTTGATATCTGG	CARLSLHRITMIVVAPGYAFDIW	IGHV3-66	IGHD3-22	IGHJ3	8	21	42	52
1	1.7015484090522376E-4	TGTGCGAGACTGTCGCTACATCGTATTACTATGATAGTAGTGGCCCCCGGTTATGCTTTTGATATCTGG	CARLSLHRITMIVVAPGYAFDIW	IGHV4-55	IGHD3-22	IGHJ3	8	21	42	52
1	1.7015484090522376E-4	TGTGCGAGACACATGTATTACTATGAGAGTAGTGGTTATTTCTCCTCGAATGATGCTTTTGATATCTGG	CARHMYYYESSGYFSSNDAFDIW	IGHV4-4	IGHD3-22	IGHJ3	8	14	39	49
1	1.7015484090522376E-4	TGTGCGAGAGCCTGGGTAGGGTATCTAGGATATTGTAGTAGTACCAGCTGCCATTACTTTGACTACTGG	CARAWVGYLGYCSSTSCHYFDYW	IGHV1-46	IGHD2-2	IGHJ4	9	24	50	54
1	1.7015484090522376E-4	TGTGCGAGAGCACGGAGTGGCTACGATTACCTGAGAGGGGTTTACTACTACTACTACATGGACGTCTGG	CARARSGYDYLRGVYYYYYMDVW	IGHV4-4	IGHD5-12	IGHJ6	9	15	29	42
1	1.7015484090522376E-4	TGTGCGAGAGGTGATGAATATTGTAGTAGTACCAGCTGCTATGGCGGATCGGGGTACATGGACGTCTGG	CARGDEYCSSTSCYGGSGYMDVW	IGHV4-34	IGHD2-2	IGHJ6	10	17	46	54
1	1.7015484090522376E-4	TGTGCGAGAGGCCGACAAACACGTATTACGATTTTTGGAGTGCCAATCGACGGCTGGTTCGACCCCTGG	CARGRQTRITIFGVPIDGWFDPW	IGHV1-8	IGHD3-3	IGHJ5	12	20	41	53
1	1.7015484090522376E-4	TGTGCGAGAGGGTCCGGAGATATAGTGGCTACGATTACGCACTACTACTACTACTACATGGACGTCTGG	CARGSGDIVATITHYYYYYMDVW	IGHV3-64	IGHD5-12	IGHJ6	9	18	38	40
1	1.7015484090522376E-4	TGTGCGAGAGGGGGGTATTACGATTTTTGGAGTGGTTATTATAACCCCAGTGATGCTTTTGATATCTGG	CARGGYYDFWSGYYNPSDAFDIW	IGHV1-8	IGHD3-3	IGHJ3	10	14	42	50
1	1.7015484090522376E-4	TGTGCGAGAGGGATTGGGGGTATTACAATTTTTGGAGTGGCCCCTAGGTACTACTACATGGACGTCTGG	CARGIGGITIFGVAPRYYYMDVW	IGHV1-8	IGHD3-3	IGHJ6	10	19	39	48
1	1.7015484090522376E-4	TGTGCGAGAGGAAATTTTTGGAGTGGTTATTATACGGGGGACTACTACTACTACTACATGGACGTCTGG	CARGNFWSGYYTGDYYYYYMDVW	IGHV1-8	IGHD3-3	IGHJ6	10	13	34	40
1	1.7015484090522376E-4	TGTGCGAGAGATGTACGTACAGGGCCCAAACCTATTGTGGTGGTGACTGCTACCCCTCTTGACTACTGG	CARDVRTGPKPIVVVTATPLDYW	IGHV4-31	IGHD2-21	IGHJ4	11	32	51	58
1	1.7015484090522376E-4	TGTGCGAGAGACGGTCAAACGGGTGGCTGGTTCGGGGAGTTATTCTTAGGCATCTACTTTGACTACTGG	CARDGQTGGWFGELFLGIYFDYW	IGHV3-30	IGHD3-10	IGHJ4	10	27	43	53
1	1.7015484090522376E-4	TGTGCGAGAGAGTTCCATTACAATTTTTGGAGTGGTTTCGACTACTACTACTACTACATGGACGTCTGG	CAREFHYNFWSGFDYYYYYMDVW	IGHV3-21	IGHD3-3	IGHJ6	10	16	36	40
1	1.7015484090522376E-4	TGTGCGAGAGAGCTTCAGGGGTTAGTTACAATTTTTGGAGTGGATCAGGAGTACTACTTTGACTACTGG	CARELQGLVTIFGVDQEYYFDYW	IGHV3-66	IGHD3-3	IGHJ4	10	25	42	49
1	1.7015484090522376E-4	TGTGCGAGAGAGGCCCTGGAGAATTTTTGGAGTGGTTATCGGGACACCTTCCAGTACATGGACGTCTGG	CAREALENFWSGYRDTFQYMDVW	IGHV4-31	IGHD3-3	IGHJ6	10	22	38	54
1	1.7015484090522376E-4	TGTGCGAGAGAGGCCCATGCCCGTAAGAGATTTCTTCGAAATCGGGACTCTTACTTCCTTGACTACTGG	CAREAHARKRFLRNRDSYFLDYW	IGHV4-31	IGHD3-3	IGHJ4	10	38	43	51
1	1.7015484090522376E-4	TGTGCGAGAGAGGCCCATGCCCGTAAGAGATTTCTCCGGAATCGGGACTCTTACTTCCTTGACTACTGG	CAREAHARKRFLRNRDSYFLDYW	IGHV3-30	IGHD2-21	IGHJ4	10	34	41	51
1	1.7015484090522376E-4	TGTGCGAGAGAGGCCCATGCCCGTAAGAGATTTCTCCGGAATCGGGACTCTTACTTCCTTGACTACTGG	CAREAHARKRFLRNRDSYFLDYW	IGHV3-33	IGHD2-21	IGHJ4	10	34	41	51
1	1.7015484090522376E-4	TGTGCGAGAGAGGCCCATATTTATAACTATGATAGTAGTGGTTATTACTCGGAATACTTCCAGCACTGG	CAREAHIYNYDSSGYYSEYFQHW	IGHV3-53	IGHD3-22	IGHJ1	10	21	48	51
1	1.7015484090522376E-4	TGTGCGAGAGAAATGACACCACATAGCAGTGGCTGGTACGATTACTACTACTACTACATGGACGTCTGG	CAREMTPHSSGWYDYYYYYMDVW	IGHV1-46	IGHD6-19	IGHJ6	10	22	39	42
1	1.7015484090522376E-4	TGTGCGAGAACGTTAGGGGGGAGTGGGACCTACTTCGGCGTCCCTAAGTTTTCCTACATGGACGTCTGG	CARTLGGSGTYFGVPKFSYMDVW	IGHV3-23	IGHD1-26	IGHJ6	6	21	33	53
1	1.7015484090522376E-4	TGTGCGAAAGATGGGGGGGACTTAATACGATATTTTGACTGGTTACCATCGTACTACTTTGACTACTGG	CAKDGGDLIRYFDWLPSYYFDYW	IGHV3-23	IGHD3-9	IGHJ4	11	25	44	50
1	1.7015484090522376E-4	TGTGCGAAAGAGCCTGTTATGATTACGTTTGGGGGAGTTATCGTTATGGCCGGATACTTTGACTACTGG	CAKEPVMITFGGVIVMAGYFDYW	IGHV3-23	IGHD3-16	IGHJ4	10	16	46	54
1	1.7015484090522376E-4	TGTGCAACAGGGCCTTCGTCTTACTATGATAGTAGTGGTTATCGCTACTACTACTACATGGACGTCTGG	CATGPSSYYDSSGYRYYYYMDVW	IGHV1-24	IGHD3-22	IGHJ6	9	16	41	44
1	1.7015484090522376E-4	TGTGCAAAAGCTAATACGTATTACTATGGTAGTAGTGCTTATTACCAACCGTACTACTTTGACTACTGG	CAKANTYYYGSSAYYQPYYFDYW	IGHV3-43	IGHD3-22	IGHJ4	9	11	44	50
1	1.7015484090522376E-4	TGTGCAAAAGATGTGAGAGAGGATATTGTGGTGGTGACTGCTAGTCCCAACTGGTACTTCGATCTCTGG	CAKDVREDIVVVTASPNWYFDLW	IGHV3-9	IGHD2-21	IGHJ2	11	22	46	49
1	1.7015484090522376E-4	TGTGCAAAAGACCCCGGTATAGCAGCAGCCGGGACCTTCGAGCCACTCCTCAGATTTTTTGACTACTGG	CAKDPGIAAAGTFEPLLRFFDYW	IGHV3-9	IGHD6-13	IGHJ4	10	11	28	57
1	1.7015484090522376E-4	TGTACTAGAGATTGGGACGGGGGTCACTCGGCGGGTTTTAATTACTACTACTACTACATGGACGTCTGG	CTRDWDGGHSAGFNYYYYYMDVW	IGHV3-49	IGHD4-23	IGHJ6	11	16	28	42
1	1.7015484090522376E-4	TGTGTGAGAGATTCCCTTTGGGGTTACTCTGATGCTGATGCCATGGAAGGGTACTTTGACTACTGG	CVRDSLWGYSDADAMEGYFDYW	IGHV3-35	IGHD3-16	IGHJ4	12	16	22	51
1	1.7015484090522376E-4	TGTGCGACCCAGGTCCTCTCCTTATGGTTCGGGGAGTTATTATCCCAGTACTACTTTGACTACTGG	CATQVLSLWFGELLSQYYFDYW	IGHV3-48	IGHD3-10	IGHJ4	6	22	42	46
1	1.7015484090522376E-4	TGTGCGAGGTGTAAAATGGAAGTAGTCCCAGCTGCCCCCTACTACTACAACTACATGGACGTCTGG	CARCKMEVVPAAPYYYNYMDVW	IGHV1-46	IGHD2-2	IGHJ6	7	20	34	38
1	1.7015484090522376E-4	TGTGCGAGACAACGAAGGCGAGTCCAAGTAGTAGTGGTTCGATATGAGGGCTACTTTGACTACTGG	CARQRRRVQVVVVRYEGYFDYW	IGHV4-39	IGHD3-22	IGHJ4	10	28	38	50
1	1.7015484090522376E-4	TGTGCGAGAGTTGGGGGATATTGTAGTGGTGGTAGCTGCTACTCCCGGGGGTGGTTCGACCCCTGG	CARVGGYCSGGSCYSRGWFDPW	IGHV4-34	IGHD2-15	IGHJ5	9	15	44	51
1	1.7015484090522376E-4	TGTGCGAGAGTCGCGGGATTTGGTCTGGGGAATTATAGGCCCGGGTACAATTGGTTCGACCCCTGG	CARVAGFGLGNYRPGYNWFDPW	IGHV3-11	IGHD7-27	IGHJ5	9	24	30	44
1	1.7015484090522376E-4	TGTGCGAGAGTACAGGCGAGGGAGGGTACTATGATAGTAGTGGCCTTTGGGTACTTCCAGCACTGG	CARVQAREGTMIVVAFGYFQHW	IGHV4-34	IGHD3-22	IGHJ1	9	26	42	51
1	1.7015484090522376E-4	TGTGCGAGAGCCCCCCGAGGATGGTTACGACTCCCTCCGGGAGTCCCCCACTACTTTGACTACTGG	CARAPRGWLRLPPGVPHYFDYW	IGHV4-34	IGHD5-18	IGHJ4	9	20	28	49
1	1.7015484090522376E-4	TGTGCGAGAGCCCCATATTGTAGTAGTACCAGCTGCTATGTATGGGGGTACTACTTTGACTACTGG	CARAPYCSSTSCYVWGYYFDYW	IGHV4-31	IGHD2-2	IGHJ4	9	14	39	47
1	1.7015484090522376E-4	TGTGCGAGAGCCAGGTCGATGACAATTACGTCTGGGAAACTTATCGTTAAGGGCGCAGACTACTGG	CARARSMTITSGKLIVKGADYW	IGHV3-23	IGHD3-16	IGHJ4	6	24	48	57
1	1.7015484090522376E-4	TGTGCGAGAGCGCGAGCCTACGATTTTTGGAGTGGTTATAGGGCCACCGTCTGGTTCGACCCCTGG	CARARAYDFWSGYRATVWFDPW	IGHV3-53	IGHD3-3	IGHJ5	9	18	38	50
1	1.7015484090522376E-4	TGTGCGAGAGGCCCCCTCTATGGTTCGGGCGACGATTACTACTACTACTACTACATGGACGTCTGG	CARGPLYGSGDDYYYYYYMDVW	IGHV4-34	IGHD3-10	IGHJ6	12	17	28	34
1	1.7015484090522376E-4	TGTGCGAGAGGCCGTTGGAGCAGTGGCTGGTACGGCACTTGGAACTACTACTACATGGACGTCTGG	CARGRWSSGWYGTWNYYYMDVW	IGHV4-34	IGHD6-19	IGHJ6	12	18	33	43
1	1.7015484090522376E-4	TGTGCGAGAGGGGGCTGGGGGCGCGCTACGGTGACTACAAAAACCTCTGGGGCTTTTGATATCTGG	CARGGWGRATVTTKTSGAFDIW	IGHV4-34	IGHD4-17	IGHJ3	10	25	37	51
1	1.7015484090522376E-4	TGTGCGAGAGGGAATGACTACGAAGCTTGGTCGGCTGTAGATATCTGGAACTACATGGACGTCTGG	CARGNDYEAWSAVDIWNYMDVW	IGHV4-34	IGHD4-17	IGHJ6	10	13	21	49
1	1.7015484090522376E-4	TGTGCGAGAGATTTGGAAGACATTTCTAGTAGTACCACATTCTATGAAGACATGCGCGACTACTGG	CARDLEDISSSTTFYEDMRDYW	IGHV5-10-1	IGHD2-2	IGHJ4	8	26	36	57
1	1.7015484090522376E-4	TGTGCGAGAGATTCCAGATTTTTGGAGTGGTTATTATCGGAGTACTACTACTACATGGACGTCTGG	CARDSRFLEWLLSEYYYYMDVW	IGHV4-31	IGHD3-3	IGHJ6	11	16	36	42
1	1.7015484090522376E-4	TGTGCGAGAGATTGGGCTAGCGTCACTCGTGTCTGGACCCTCCCCAATGATGCTTTTGATATCTGG	CARDWASVTRVWTLPNDAFDIW	IGHV4-31	IGHD2-21	IGHJ3	11	15	20	46
1	1.7015484090522376E-4	TGTGCGAGAGATCCCTACGATATTTTGACTGGTTACATAATTCTTAATGATGCTTTTGATATCTGG	CARDPYDILTGYIILNDAFDIW	IGHV3-33	IGHD3-9	IGHJ3	12	15	34	46
1	1.7015484090522376E-4	TGTGCGAGAGATCCGGCCGGGTATAGCAGTGGCTGGTCCTACTACTACTACTACATGGACGTCTGG	CARDPAGYSSGWSYYYYYMDVW	IGHV3-30	IGHD6-19	IGHJ6	12	16	36	38
1	1.7015484090522376E-4	TGTGCGAGAGATGGAAGTGAACGGCAGTGGCTGACCCCCGACCCATGCTACTACATGGACGTCTGG	CARDGSERQWLTPDPCYYMDVW	IGHV3-30	IGHD6-19	IGHJ6	11	23	32	47
1	1.7015484090522376E-4	TGTGCGAGAGATGATTACGTTTGGGGGAGTTATCGTTATACCGCCGCGAACTGGTTCGACCCCTGG	CARDDYVWGSYRYTAANWFDPW	IGHV3-33	IGHD3-16	IGHJ5	11	12	42	48
1	1.7015484090522376E-4	TGTGCGAGAGATGATTACGTTTGGGGGAGTTATCGTTATACCGCCGCGAACTGGTTCGACCCCTGG	CARDDYVWGSYRYTAANWFDPW	IGHV4-34	IGHD3-16	IGHJ5	9	10	42	48
1	1.7015484090522376E-4	TGTGCGAGAGATGATTACGTTTGGGGGAGTTATCGTTATACCGCCGCGAACTGGTTCGACCCCTGG	CARDDYVWGSYRYTAANWFDPW	IGHV4-31	IGHD3-16	IGHJ5	11	12	42	48
1	1.7015484090522376E-4	TGTGCGAGAGATGATTACGTTTGGGGGAGTTATCGTTATACCGCCGCGAACTGGTTCGACCCCTGG	CARDDYVWGSYRYTAANWFDPW	IGHV1-3	IGHD3-16	IGHJ5	11	12	42	48
1	1.7015484090522376E-4	TGTGCGAGAGATACGACGTATTACTATGATAGTAGTGGTTATTACTTTGGTGCTTTTGATATCTGG	CARDTTYYYDSSGYYFGAFDIW	IGHV4-31	IGHD3-22	IGHJ3	11	15	45	50
1	1.7015484090522376E-4	TGTGCGAGAGAGTTGATTCTAGCTGCCGAGTCCCCAGAATACTACTACTACTACATGGACGTCTGG	CARELILAAESPEYYYYYMDVW	IGHV3-21	IGHD2-15	IGHJ6	10	19	25	39
1	1.7015484090522376E-4	TGTGCGAGAGAGAGAGAGACCTATTACTCTGATACTAGTGGTTACGGGGAAGCTTTTGATATCTGG	CARERETYYSDTSGYGEAFDIW	IGHV3-74	IGHD3-22	IGHJ3	10	21	43	51
1	1.7015484090522376E-4	TGTGCGAGAGAGAGAGAGACCTATTACTCTGATACTAGTGGTTACGGGGAAGCTTTTGATATCTGG	CARERETYYSDTSGYGEAFDIW	IGHV4-34	IGHD3-22	IGHJ3	9	21	43	51
1	1.7015484090522376E-4	TGTGCGAGAGAGAAGGAGGGTAATTACTATGATAGTAGTGGTTATTCCCCCAACTTTGACTACTGG	CAREKEGNYYDSSGYSPNFDYW	IGHV4-31	IGHD3-22	IGHJ4	10	22	45	52
1	1.7015484090522376E-4	TGTGCGAGAAGCACCTATTTCTATGATCGTTATGGTTCTCTTACCCCTGTCGAGTTTGACTCCTGG	CARSTYFYDRYGSLTPVEFDSW	IGHV3-30	IGHD3-22	IGHJ4	8	15	36	54
1	1.7015484090522376E-4	TGTGCGAAAGATCGGTCCCCATATTACGACTTTTGGAGTGGTTCCCCTCACCCCCTCAACGTCTGG	CAKDRSPYYDFWSGSPHPLNVW	IGHV3-23	IGHD3-3	IGHJ6	12	21	42	58
1	1.7015484090522376E-4	TGTGCGAAAACGTATTATGATTACGTTTGGGGGAGTTATCGTTATACATCCCCCTTTGACTACTGG	CAKTYYDYVWGSYRYTSPFDYW	IGHV3-64	IGHD3-16	IGHJ4	6	9	46	53
1	1.7015484090522376E-4	TGTGCACGGGTTAGCCCTCCAGGGTATAGCAGTGGCTGGTACGAGGGGGCCTACTTTGACTACTGG	CARVSPPGYSSGWYEGAYFDYW	IGHV2-26	IGHD6-19	IGHJ4	8	21	42	50
1	1.7015484090522376E-4	TGTGCAAAAGATCACTTCTACGGTGACTACCGAGATAACACATGGGAGTACTACTTTGACTACTGG	CAKDHFYGDYRDNTWEYYFDYW	IGHV3-43	IGHD4-17	IGHJ4	11	17	29	46
1	1.7015484090522376E-4	TGTGCAAAAGATCACTTCTACGGTGACTACCGAGATAACACATGGGAGTACTACTTTGACTACTGG	CAKDHFYGDYRDNTWEYYFDYW	IGHV3-9	IGHD4-17	IGHJ4	11	17	29	46
1	1.7015484090522376E-4	TGTACGAGAGATGCTAGTTTTGATAACAGGGGTTACCTTCAGTGGGGATTTCATTTTGACTACTGG	CTRDASFDNRGYLQWGFHFDYW	IGHV4-31	IGHD7-27	IGHJ4	11	42	48	54
1	1.7015484090522376E-4	TGTACGAGAGACCCCCAGGCCAGTTGGCTTCGATTACAAGGCTACTTCTACTACATGGACGTCTGG	CTRDPQASWLRLQGYFYYMDVW	IGHV3-21	IGHD5-12	IGHJ6	10	24	36	41
1	1.7015484090522376E-4	TGTACAAGAGATGCTGGGGAGCAGCAGCTGATAGAGATCTACTACTACTACTACATGGACGTCTGG	CTRDAGEQQLIEIYYYYYMDVW	IGHV3-74	IGHD6-13	IGHJ6	11	19	29	38
1	1.7015484090522376E-4	TGTGTGAGGGATTTCGATCACTATGATAGTAGTACTTATCGCCCTCCTACCTTTGACGTCTGG	CVRDFDHYDSSTYRPPTFDVW	IGHV1-18	IGHD3-22	IGHJ4	11	19	32	50
1	1.7015484090522376E-4	TGTGTGAGGGATTTCGATCACTATGATAGTAGTACTTATCGCCCTCCTACCTTTGACGTCTGG	CVRDFDHYDSSTYRPPTFDVW	IGHV3-35	IGHD3-22	IGHJ4	14	19	32	50
1	1.7015484090522376E-4	TGTGTGAGGGATTTCGATCACTATGATAGTAGTACTTATCGCCCTCCTACCTTTGACGTCTGG	CVRDFDHYDSSTYRPPTFDVW	IGHV3-60	IGHD3-22	IGHJ4	6	19	32	50
1	1.7015484090522376E-4	TGTGTAAGAGATTTCACCCGTCATTATTGTATTGATGGTAGGTGCTACCGACCAGGCTACTGG	CVRDFTRHYCIDGRCYRPGYW	IGHV3-35	IGHD2-15	IGHJ4	14	24	47	56
1	1.7015484090522376E-4	TGTGCGCGACAGGGCCCTACGACAACGTTTGGGGGAATTATTTCCTACTACTTTGACTACTGG	CARQGPTTTFGGIISYYFDYW	IGHV4-39	IGHD3-16	IGHJ4	10	24	40	45
1	1.7015484090522376E-4	TGTGCGCGAGATCGCTTTTCGGGCGCAGTGGCTCTTGCAGGGTTTGTTTACTTTCATCACTGG	CARDRFSGAVALAGFVYFHHW	IGHV3-13	IGHD6-19	IGHJ1	16	24	32	48
1	1.7015484090522376E-4	TGTGCGGGAGAGGAGGTCAACTATAATTACGGTATTGACTACTACTACTACATGGACGTCTGG	CAGEEVNYNYGIDYYYYMDVW	IGHV1-67	IGHD3-9	IGHJ6	10	25	35	37
1	1.7015484090522376E-4	TGTGCGACCATCGGAACGCAGCCCGGAATTTTTGGAGTGGTTATTGATGCTTTTGATATCTGG	CATIGTQPGIFGVVIDAFDIW	IGHV4-31	IGHD3-3	IGHJ3	6	27	43	44
1	1.7015484090522376E-4	TGTGCGAGGCGTATTACTATGGTTCGGGGAGTTTGGGAAGGGCGGTACTACATGGACGTCTGG	CARRITMVRGVWEGRYYMDVW	IGHV1-46	IGHD3-10	IGHJ6	7	9	32	45
1	1.7015484090522376E-4	TGTGCGAGACTGTCGCTACATCGTATTACTATGATAGTAGTGGCCCCCGGTTATGATATCTGG	CARLSLHRITMIVVAPGYDIW	IGHV4-39	IGHD3-22	IGHJ3	9	21	42	53
1	1.7015484090522376E-4	TGTGCGAGACCAGGCCCCAATTACTATGATAATAGTGGTTATCATGATGCTTTTGATATCTGG	CARPGPNYYDNSGYHDAFDIW	IGHV4-31	IGHD3-22	IGHJ3	8	19	39	40
1	1.7015484090522376E-4	TGTGCGAGACACCGTAATCGTACAATTTTTGGAGTGGTTATTGTTTACTACATGGACGTCTGG	CARHRNRTIFGVVIVYYMDVW	IGHV4-4	IGHD3-3	IGHJ6	8	20	41	45
1	1.7015484090522376E-4	TGTGCGAGAGTTCTCCTCACCTCGATTTTTGGAGTGGTTATTATCTCCGCTTTTGATATCTGG	CARVLLTSIFGVVIISAFDIW	IGHV3-53	IGHD3-3	IGHJ3	14	22	43	48
1	1.7015484090522376E-4	TGTGCGAGAGTAGTCGGCAGCAGCTGGTATGGGCATCGGGTGATGGGTAACTTCCAGCACTGG	CARVVGSSWYGHRVMGNFQHW	IGHV1-2	IGHD6-13	IGHJ1	9	16	28	49
1	1.7015484090522376E-4	TGTGCGAGAGCCCGTAGCAAACGTATTACAATTTTTGGAGTGGTTACCGTATTTGACTACTGG	CARARSKRITIFGVVTVFDYW	IGHV4-34	IGHD3-3	IGHJ4	9	20	45	51
1	1.7015484090522376E-4	TGTGCGAGAGCCGTGGACGATTTTTGGAGTGGTTATCACTATTCCTACTACTTTGACTACTGG	CARAVDDFWSGYHYSYYFDYW	IGHV4-34	IGHD3-3	IGHJ4	9	16	35	45
1	1.7015484090522376E-4	TGTGCGAGAGCGCTGAAAATCGGAGTAGGAGTACCAGCTGCCCCGAAGTGGTTCGACCCCTGG	CARALKIGVGVPAAPKWFDPW	IGHV3-48	IGHD2-2	IGHJ5	9	24	40	48
1	1.7015484090522376E-4	TGTGCGAGAGGCTCTCGCCGATTAGGGGACTTCGGGGAGTTATCGTACTACTTTGACTACTGG	CARGSRRLGDFGELSYYFDYW	IGHV1-8	IGHD3-10	IGHJ4	17	30	42	44
1	1.7015484090522376E-4	TGTGCGAGAGGCCCAAGGGGCTACTATGAAAGTAGCGGTTACCTAAACTACATTGACTCCTGG	CARGPRGYYESSGYLNYIDSW	IGHV3-20	IGHD3-22	IGHJ4	9	21	40	46
1	1.7015484090522376E-4	TGTGCGAGAGGACAGGGTATTACAATTTTTGGAGTGGTTATTATCGGGAGCTTTGACTACTGG	CARGQGITIFGVVIIGSFDYW	IGHV4-31	IGHD3-3	IGHJ4	9	16	43	50
1	1.7015484090522376E-4	TGTGCGAGAGGAAGGGACTATGATTACGTTTGGGGGAGTTATCGTTATGACTTTGACTACTGG	CARGRDYDYVWGSYRYDFDYW	IGHV1-8	IGHD3-16	IGHJ4	10	18	47	49
1	1.7015484090522376E-4	TGTGCGAGAGATCTAGGATATTGTAGTAGTACCAGCTGCTACACCACCCTCTTTGACTACTGG	CARDLGYCSSTSCYTTLFDYW	IGHV4-31	IGHD2-2	IGHJ4	13	14	40	50
1	1.7015484090522376E-4	TGTGCGAGAGATCGTCGACTCGGAGTGGGAGCCATACACATAATTGATGCTTTTGATATCTGG	CARDRRLGVGAIHIIDAFDIW	IGHV4-31	IGHD1-26	IGHJ3	12	23	31	44
1	1.7015484090522376E-4	TGTGCGAGAGATCGTGGGAATTTTTGGAGTGGTTATTATCCGGGATCCGATGTGGACTGCTGG	CARDRGNFWSGYYPGSDVDCW	IGHV4-31	IGHD3-3	IGHJ4	12	19	38	54
1	1.7015484090522376E-4	TGTGCGAGAGATCGTGGGAATTTTTGGAGTGGTTATTATCCGGGATCCGATGTGGACTACTGG	CARDRGNFWSGYYPGSDVDYW	IGHV4-31	IGHD3-3	IGHJ4	12	19	38	54
1	1.7015484090522376E-4	TGTGCGAGAGATGCCTCAGCATATTGTGGTGGTGACTGCTATGAATCCCCTCTTGACTACTGG	CARDASAYCGGDCYESPLDYW	IGHV1-46	IGHD2-21	IGHJ4	11	17	41	52
1	1.7015484090522376E-4	TGTGCGAGAGATGGGGAGGCATACTATGGTTCGGGGACTTATGAACGCTGGTTCGACCCCTGG	CARDGEAYYGSGTYERWFDPW	IGHV4-31	IGHD3-10	IGHJ5	11	21	41	47
1	1.7015484090522376E-4	TGTGCGAGAGATACGTATTACTATGATAGTAGTGGTTTCGGGGTTAACTGGTTCGACCCCTGG	CARDTYYYDSSGFGVNWFDPW	IGHV1-46	IGHD3-22	IGHJ5	11	12	36	45
1	1.7015484090522376E-4	TGTGCGAGAGATAAGCCCCTAGCATATTGTGGTGGTGACTGCTATTCTGGCTTTGACTACTGG	CARDKPLAYCGGDCYSGFDYW	IGHV3-33	IGHD2-21	IGHJ4	11	18	46	50
1	1.7015484090522376E-4	TGTGCGAGAGACCCTTATAGCAGTGGCTGGTACTGGGGCCTGGCCTACTACTTTGACTACTGG	CARDPYSSGWYWGLAYYFDYW	IGHV4-31	IGHD6-19	IGHJ4	10	15	32	45
1	1.7015484090522376E-4	TGTGCGAGAGACCCGATGGTAACAGTGGCTGTCAATGAGGTTCACTCATTCTTTGACAACTGG	CARDPMVTVAVNEVHSFFDNW	IGHV3-21	IGHD6-19	IGHJ4	10	22	30	50
1	1.7015484090522376E-4	TGTGCGAGAGAGCGAGGATATTGTAGTGGTGGTAGCTGCTACAACTGGTACTTCGATCTCTGG	CARERGYCSGGSCYNWYFDLW	IGHV1-18	IGHD2-15	IGHJ2	10	14	41	43
1	1.7015484090522376E-4	TGTGCGAGAGAGATGAATTTGGTTGTAGCTGGGAGATACTACTACTACTACATGGACGTCTGG	CAREMNLVVAGRYYYYYMDVW	IGHV4-4	IGHD2-15	IGHJ6	10	19	30	36
1	1.7015484090522376E-4	TGTGCGAGAGAGACGGAACCCCATTATATCAGTGGCTGGTATTCAGAACGTTTTGATATCTGG	CARETEPHYISGWYSERFDIW	IGHV4-31	IGHD6-19	IGHJ3	10	24	40	50
1	1.7015484090522376E-4	TGTGCGAGAGAGAAGGATGTCCCCAGCCCCGGGGGGGGTTACTACTACTACATGGACGTCTGG	CAREKDVPSPGGGYYYYMDVW	IGHV1-8	IGHD7-27	IGHJ6	9	19	25	39
1	1.7015484090522376E-4	TGTGCGAGAGAGAAGGATGTCCCCAGCCCCGGGGGGGGTTACTACTACTACATGGACGTCTGG	CAREKDVPSPGGGYYYYMDVW	IGHV4-31	IGHD7-27	IGHJ6	10	19	25	39
1	1.7015484090522376E-4	TGTGCGAGAGAACTAAAAATAGTAGCCGAGGGGCCATCAGGGAGGGATGCTTTTGATATCTGG	CARELKIVAEGPSGRDAFDIW	IGHV4-31	IGHD1-26	IGHJ3	10	19	25	45
1	1.7015484090522376E-4	TGTGCGAGAGAACACCTCTTTACGATTTTTGGAGTGGTTATTGAGTACTACTTTGACTACTGG	CAREHLFTIFGVVIEYYFDYW	IGHV3-48	IGHD3-3	IGHJ4	10	19	41	43
1	1.7015484090522376E-4	TGTGCGAGAGAAGAAGCCGTATTACAATTTTTGAAACTCCGAGGGGGGTGGTTCGACCCCTGG	CAREEAVLQFLKLRGGWFDPW	IGHV3-21	IGHD3-3	IGHJ5	10	17	32	48
1	1.7015484090522376E-4	TGTGCGAGAACTGAAACGGGGCGGCTGCTGGGGATTAGCTACTACTACTACATGGACGTCTGG	CARTETGRLLGISYYYYMDVW	IGHV4-59	IGHD7-27	IGHJ6	8	27	34	38
1	1.7015484090522376E-4	TGTGCGAAAGATCCTGGGGGCCTATGGTTCGGGGAGTTACCTAAGGCCTCTTTTGACTACTGG	CAKDPGGLWFGELPKASFDYW	IGHV3-23	IGHD3-10	IGHJ4	12	21	38	51
1	1.7015484090522376E-4	TGTGCACACAGACCGCATTACTGTTTTGGTGGTGTCTGCTACAGAGAGCGCTTTGACTACTGG	CAHRPHYCFGGVCYRERFDYW	IGHV2-5	IGHD2-21	IGHJ4	12	26	40	50
1	1.7015484090522376E-4	TGTGCAAGATTTCAGTGGTTGCGGTATCCCCCCAACTACTTCTCCTATTACATGGACGTCTGG	CARFQWLRYPPNYFSYYMDVW	IGHV3-13	IGHD1-14	IGHJ6	8	14	24	34
1	1.7015484090522376E-4	TGTGCAAGAGATCCCCAACCTTATGCCCTACGGTGGACCCTTGGCTGGTACTTCGATCTCTGG	CARDPQPYALRWTLGWYFDLW	IGHV3-74	IGHD4-23	IGHJ2	12	27	35	44
1	1.7015484090522376E-4	TGTGCAAGAGATAATAATGGCGGGGAGCAGTGGCTAATGGGGGGATCCACTCTTGACTACTGG	CARDNNGGEQWLMGGSTLDYW	IGHV3-13	IGHD6-19	IGHJ4	11	25	34	52
1	1.7015484090522376E-4	TGCGCAACAGGACGTTACTATGATAGTAGTGGAAAACCGGGGGTCGGTGCTTTTGATATCTGG	CATGRYYDSSGKPGVGAFDIW	IGHV1-24	IGHD3-22	IGHJ3	9	14	31	47
1	1.7015484090522376E-4	TGTGTGAAGACCTCTGGTGTATTCCACTTTTTGGAGTATTTATCCAACTTTCAGCACTGG	CVKTSGVFHFLEYLSNFQHW	IGHV3-60	IGHD3-3	IGHJ1	7	27	36	46
1	1.7015484090522376E-4	TGTGCGATTTCCGACTACGGTGCCTTAGGGCGGGATCGAATAAACTGGTTCGACCCCTGG	CAISDYGALGRDRINWFDPW	IGHV3-33	IGHD4-17	IGHJ5	6	12	21	42
1	1.7015484090522376E-4	TGTGCGATTTCCGACTACGGTGCCTTAGGGCGGGATCGAATAAACTGGTTCGACCCCTGG	CAISDYGALGRDRINWFDPW	IGHV3-7	IGHD4-17	IGHJ5	6	12	21	42
1	1.7015484090522376E-4	TGTGCGAGTAACGTATTACGATTTTTGGAGTGGTTATCCTACAACTGGTTCGACCCCTGG	CASNVLRFLEWLSYNWFDPW	IGHV4-39	IGHD3-3	IGHJ5	7	10	36	39
1	1.7015484090522376E-4	TGTGCGAGATCTGCTCCCCAAAGAAGTTTTATGTACTACTACTGGTACATGGACGTCTGG	CARSAPQRSFMYYYWYMDVW	IGHV3-64	IGHD3-16	IGHJ6	8	15	21	33
1	1.7015484090522376E-4	TGTGCGAGATCTGCCCCCCAAAGAAGTGGTTTCTACTACTACTATCACATGGACGTCTGG	CARSAPQRSGFYYYYHMDVW	IGHV4-34	IGHD3-16	IGHJ6	8	14	21	32
1	1.7015484090522376E-4	TGTGCGAGATCTGCCCCCCAAAGAAGTGGTTTCTACTACTACTACTATATGGACGTCTGG	CARSAPQRSGFYYYYYMDVW	IGHV3-23	IGHD3-16	IGHJ6	6	14	21	32
1	1.7015484090522376E-4	TGTGCGAGATCTGCCCGCCAAAGAAGTGGTTTCTACTACTACTACCACATGGACGTCTGG	CARSARQRSGFYYYYHMDVW	IGHV3-23	IGHD3-22	IGHJ6	6	24	30	32
1	1.7015484090522376E-4	TGTGCGAGATCTGCCCGCCAAAGAAGTGGTTTCTACTACTACTACCACATGGACGTCTGG	CARSARQRSGFYYYYHMDVW	IGHV4-39	IGHD3-22	IGHJ6	8	24	30	32
1	1.7015484090522376E-4	TGTGCGAGATCTGCCCGCCAAAGAAGTGGTAACTACTACTACTACCACATGGACGTCTGG	CARSARQRSGNYYYYHMDVW	IGHV3-23	IGHD2-15	IGHJ6	6	24	29	31
1	1.7015484090522376E-4	TGTGCGAGATCTACCCCCCAAAGAAGTGGTTATTATTATTACTACTACATGGACGTCTGG	CARSTPQRSGYYYYYYMDVW	IGHV4-34	IGHD3-16	IGHJ6	8	14	21	29
1	1.7015484090522376E-4	TGTGCGAGATCCAAAGGGGTATTACGATATTTTGACCCCTCCCCCGGGGGGGACTACTGG	CARSKGVLRYFDPSPGGDYW	IGHV4-55	IGHD3-9	IGHJ4	9	18	35	51
1	1.7015484090522376E-4	TGTGCGAGACTTCTAGTAGGGGGACTGGCTAGCAGTGGCTGGTCCCGCGATGACTACTGG	CARLLVGGLASSGWSRDDYW	IGHV5-10-1	IGHD6-19	IGHJ4	9	29	42	50
1	1.7015484090522376E-4	TGTGCGAGACCGGGGATTAATTATGATTACGTTTGGGGGAGTTATCGTCTTGACGACTGG	CARPGINYDYVWGSYRLDDW	IGHV4-39	IGHD3-16	IGHJ4	9	19	47	49
1	1.7015484090522376E-4	TGTGCGAGACGGCGCTACTATGATAGTAGTGGTTATTACTGGTCGGGTTGTGACTACTGG	CARRRYYDSSGYYWSGCDYW	IGHV4-39	IGHD3-22	IGHJ4	9	15	39	50
1	1.7015484090522376E-4	TGTGCGAGACGACGCGAGCTCCTCTACGGTGACTACGGGGGGAACTGGTTCGACCCCTGG	CARRRELLYGDYGGNWFDPW	IGHV5-10-1	IGHD4-17	IGHJ5	9	23	36	42
1	1.7015484090522376E-4	TGTGCGAGACATGTGCGTACTAATGGTGTATGCTATAGTTGTGGAGTCTCTGACTACTGG	CARHVRTNGVCYSCGVSDYW	IGHV4-39	IGHD2-8	IGHJ4	13	16	36	50
1	1.7015484090522376E-4	TGTGCGAGAGTTCTCCCGGCGTATTATTATGGTTCGGGGTCGAACTGGCTCGACCCCTGG	CARVLPAYYYGSGSNWLDPW	IGHV4-31	IGHD3-10	IGHJ5	14	19	38	42
1	1.7015484090522376E-4	TGTGCGAGAGTTCCCTCACAGTGGCTGGCACTTTACTACTACTACTACATGGACGTCTGG	CARVPSQWLALYYYYYMDVW	IGHV4-31	IGHD6-19	IGHJ6	16	18	27	33
1	1.7015484090522376E-4	TGTGCGAGAGTTCCCGTAGGTATTGGATTCTACTTTGAGAAATTCTGGTTCGACCGCTGG	CARVPVGIGFYFEKFWFDRW	IGHV4-59	IGHD4-17	IGHJ5	9	13	18	44
1	1.7015484090522376E-4	TGTGCGAGAGTGGTGTACGGGTTTTATCGGGTCACACGCGTCACCTATTTTGACTACTGG	CARVVYGFYRVTRVTYFDYW	IGHV4-34	IGHD2-8	IGHJ4	9	10	16	44
1	1.7015484090522376E-4	TGTGCGAGAGTGGAGGTGGTGGTAGCGGAAACTTACTACTATTACTACATGGACGTCTGG	CARVEVVVAETYYYYYMDVW	IGHV3-33	IGHD2-15	IGHJ6	9	15	25	33
1	1.7015484090522376E-4	TGTGCGAGAGTGGAAGTGGTGGTAGCGGAAACTTACTACTATTACTACATGGACGTCTGG	CARVEVVVAETYYYYYMDVW	IGHV3-53	IGHD2-15	IGHJ6	9	14	25	33
1	1.7015484090522376E-4	TGTGCGAGAGCCCCAATTCCTTCTATGGTTCGGGGAGTTATTGATGCTTTTGATATCTGG	CARAPIPSMVRGVIDAFDIW	IGHV1-46	IGHD3-10	IGHJ3	9	22	40	41
1	1.7015484090522376E-4	TGTGCGAGAGCCGGCTGGTATAGTGGGAGGTATAATTACTACTACTACATGGACGTCTGG	CARAGWYSGRYNYYYYMDVW	IGHV3-48	IGHD1-26	IGHJ6	9	16	28	36
1	1.7015484090522376E-4	TGTGCGAGAGCCGGCTGGTATAGTGGGAGGTACAATTACTACTACTACATGGACGTCTGG	CARAGWYSGRYNYYYYMDVW	IGHV4-34	IGHD1-26	IGHJ6	9	16	32	36
1	1.7015484090522376E-4	TGTGCGAGAGCGAGGAGGGGCGGTACAGCAGCTCGATTCCCCAACTGGTTCGACCCCTGG	CARARRGGTAARFPNWFDPW	IGHV3-33	IGHD6-6	IGHJ5	9	22	34	41
1	1.7015484090522376E-4	TGTGCGAGAGGTGGGTGGAGTATAGCAGCTCGTCCCGGCTACTACTACATGGACGTCTGG	CARGGWSIAARPGYYYMDVW	IGHV1-8	IGHD6-6	IGHJ6	10	17	34	38
1	1.7015484090522376E-4	TGTGCGAGAGGCCGGTCTAGCAGCAGCTGGCCCTACTACTACTACTACATGGACGTCTGG	CARGRSSSSWPYYYYYMDVW	IGHV4-34	IGHD6-13	IGHJ6	12	13	29	32
1	1.7015484090522376E-4	TGTGCGAGAGGCGGTTGGGCAGTGGGAGCTACTACGAACTACTACTACATGGACGTCTGG	CARGGWAVGATTNYYYMDVW	IGHV1-8	IGHD1-26	IGHJ6	11	20	35	37
1	1.7015484090522376E-4	TGTGCGAGAGGGTATTGTAGTAGTACCAGCTGCTATGCCGGGAGTTGGTTCGACCCCTGG	CARGYCSSTSCYAGSWFDPW	IGHV1-8	IGHD2-2	IGHJ5	10	12	40	45
1	1.7015484090522376E-4	TGTGCGAGAGGGGATTACTTTGATAGTAGTGGTTATTACATCGATGCTTTTGATGTCTGG	CARGDYFDSSGYYIDAFDVW	IGHV5-10-1	IGHD3-22	IGHJ3	8	13	38	42
1	1.7015484090522376E-4	TGTGCGAGAGGGAGCCAGGGATTTTTGGAGTGGCCCACCGCTCCGCAATTTGACTACTGG	CARGSQGFLEWPTAPQFDYW	IGHV1-8	IGHD3-3	IGHJ4	10	19	32	48
1	1.7015484090522376E-4	TGTGCGAGAGGGAATTACTATGATACTAGTGGGCATTACATCGACGCTTTTGATATCTGG	CARGNYYDTSGHYIDAFDIW	IGHV1-8	IGHD3-22	IGHJ3	10	13	38	45
1	1.7015484090522376E-4	TGTGCGAGAGATTATTCTGATATCAGTGGTTATCCACATCATGATGCATTTGATATCTGG	CARDYSDISGYPHHDAFDIW	IGHV1-18	IGHD3-22	IGHJ3	11	17	32	36
1	1.7015484090522376E-4	TGTGCGAGAGATCCCGCGGGGGCATATACCAGTGGCTGGTATTCCTACTTTGACTACTGG	CARDPAGAYTSGWYSYFDYW	IGHV4-31	IGHD6-19	IGHJ4	12	24	40	44
1	1.7015484090522376E-4	TGTGCGAGAGATCGTTTCATTGTGGTGGTGACTGCTACCCTTGATGCTTTTGATATCTGG	CARDRFIVVVTATLDAFDIW	IGHV3-21	IGHD2-21	IGHJ3	12	18	36	41
1	1.7015484090522376E-4	TGTGCGAGAGATCGGGCCTCTACGGGCACTCTACATCATACCGATGCTTTTAATCTTTGG	CARDRASTGTLHHTDAFNLW	IGHV1-46	IGHD5-24	IGHJ3	12	17	23	42
1	1.7015484090522376E-4	TGTGCGAGAGATCGGGCGTTGAAGGGTTCACAATTTTTGGAGTGGTTACCAGACTCCTGG	CARDRALKGSQFLEWLPDSW	IGHV3-23	IGHD3-3	IGHJ4	12	32	47	51
1	1.7015484090522376E-4	TGTGCGAGAGATGTCCATCTGGTAGGTTTGGGCTACTACTACTACTACATGGACGTCTGG	CARDVHLVGLGYYYYYMDVW	IGHV1-18	IGHD3-16	IGHJ6	11	25	31	32
1	1.7015484090522376E-4	TGTGCGAGAGATGGGGCGTCAGTTTTGGGGGCAGTGGCTGGTACCGGGGCGGACTACTGG	CARDGASVLGAVAGTGADYW	IGHV1-46	IGHD6-19	IGHJ4	11	30	43	51
1	1.7015484090522376E-4	TGTGCGAGAGATGGGGCGTCAGTTTTGGGGGCAGTGGCTGGTACCGGGGCGGACTACTGG	CARDGASVLGAVAGTGADYW	IGHV4-31	IGHD6-19	IGHJ4	11	30	43	51
1	1.7015484090522376E-4	TGTGCGAGAGATGAGCACAGCAGCTGGTACCTATACTACTACTACTACATGGACGTCTGG	CARDEHSSWYLYYYYYMDVW	IGHV3-21	IGHD6-13	IGHJ6	11	17	29	33
1	1.7015484090522376E-4	TGTGCGAGAGATATGTATTACTATGATAGTCGTGATTATTACGAGCCTTTCCAGCACTGG	CARDMYYYDSRDYYEPFQHW	IGHV4-31	IGHD3-22	IGHJ1	11	14	41	48
1	1.7015484090522376E-4	TGTGCGAGAGATATGTATTACTATGATAGTCGTGATTATTACGAGCCTTTCCAACACTGG	CARDMYYYDSRDYYEPFQHW	IGHV4-31	IGHD3-22	IGHJ1	11	14	41	48
1	1.7015484090522376E-4	TGTGCGAGAGATATGTATTACTATGATAGTAGTGATTATTACGAGCCTTTCCAACACTGG	CARDMYYYDSSDYYEPFQHW	IGHV3-21	IGHD3-22	IGHJ1	11	14	41	48
1	1.7015484090522376E-4	TGTGCGAGAGATAGGGACTACGGTGACTACTTTCATGGGCTGGATGCTTTTGATATCTGG	CARDRDYGDYFHGLDAFDIW	IGHV3-30	IGHD4-17	IGHJ3	11	15	29	42
1	1.7015484090522376E-4	TGTGCGAGAGATAGGGACTACGGTGACTACTTTCATGGGCTGGATGCTTTTGATATCTGG	CARDRDYGDYFHGLDAFDIW	IGHV3-33	IGHD4-17	IGHJ3	11	15	29	42
1	1.7015484090522376E-4	TGTGCGAGAGAGGTGATTACGTTTGGGGACCCCCCGCGGGAGAAGGCGGAGGACTACTGG	CAREVITFGDPPREKAEDYW	IGHV3-7	IGHD3-16	IGHJ4	10	13	27	51
1	1.7015484090522376E-4	TGTGCGAGAGAGGCGGGGATAGATTACTATGATAGTAGTGGTTACTTCCTTGACTACTGG	CAREAGIDYYDSSGYFLDYW	IGHV4-31	IGHD3-22	IGHJ4	10	22	41	42
1	1.7015484090522376E-4	TGTGCGAGAGAGAGAGAAGATACAGCTATGGTTACTGGTTCCTGGTACTTCGATCTCTGG	CAREREDTAMVTGSWYFDLW	IGHV4-28	IGHD5-18	IGHJ2	8	18	34	41
1	1.7015484090522376E-4	TGTGCGAGAGAATTACATCTAGGGGAAGCCGACTACTACTACTACTACATGGACGTCTGG	CARELHLGEADYYYYYMDVW	IGHV3-30	IGHD3-16	IGHJ6	10	11	25	31
1	1.7015484090522376E-4	TGTGCGAGAGAATCCGTTTTATATCGAGGGTTATTACCAATCAACTGGTTCGACCCCTGG	CARESVLYRGLLPINWFDPW	IGHV3-7	IGHD3-22	IGHJ5	10	28	36	41
1	1.7015484090522376E-4	TGTGCGAGAGAAGACAACGTGGAAGCTACTGTTTGGCTCTCGGGTGCTTTTGATATCTGG	CAREDNVEATVWLSGAFDIW	IGHV1-46	IGHD1-26	IGHJ3	10	18	29	44
1	1.7015484090522376E-4	TGTGCGAGAGAAGAGTCTTACTATGATAGTAGTGGTTATCCTATCTGGTTCGACCCCTGG	CAREESYYDSSGYPIWFDPW	IGHV1-46	IGHD3-22	IGHJ5	10	17	38	44
1	1.7015484090522376E-4	TGTGCGAATGCTGGCGTCTGGGGCTTAGTGGTGGTAGCTGCTCCCCCCGGTGACTACTGG	CANAGVWGLVVVAAPPGDYW	IGHV1-46	IGHD2-15	IGHJ4	6	25	41	50
1	1.7015484090522376E-4	TGTGCGAAGGCCAGAAAAACCAAGATACAGCTATGGTTCCAGGGCTGGTTCGACCCCTGG	CAKARKTKIQLWFQGWFDPW	IGHV3-30	IGHD5-18	IGHJ5	6	23	37	44
1	1.7015484090522376E-4	TGTGCGAAGGCCAGAAAAACCAAGATACAGCTATGGTTCCAGGGCTGGTTCGACCCCTGG	CAKARKTKIQLWFQGWFDPW	IGHV4-34	IGHD5-18	IGHJ5	11	23	37	44
1	1.7015484090522376E-4	TGTGCGAAACGGGGTTATGATTACGTTTGGGGGAGTGGTTACTACTACATGGACGTCTGG	CAKRGYDYVWGSGYYYMDVW	IGHV3-23	IGHD3-16	IGHJ6	8	14	35	39
1	1.7015484090522376E-4	TGTGCGAAAGCGGCGTATTACGATTTTTGGAGTGGTTACCTAAACTGGTTCGACCCCTGG	CAKAAYYDFWSGYLNWFDPW	IGHV3-23	IGHD3-3	IGHJ5	9	13	37	42
1	1.7015484090522376E-4	TGTGCACGGATAATTTTTATTGGTGACTACGTTTCGAGCGGCGATGCTTTTGATATCTGG	CARIIFIGDYVSSGDAFDIW	IGHV2-70	IGHD4-17	IGHJ3	11	21	31	42
1	1.7015484090522376E-4	TGTGCAACAGGGTTTTACGATTTTTGGAGTGGTTATTCGGGATCCTGGTTCGACCCCTGG	CATGFYDFWSGYSGSWFDPW	IGHV1-24	IGHD3-3	IGHJ5	9	14	36	44
1	1.7015484090522376E-4	TGTGCAAAAGATATTTCACATTCCTCGAAGACTAGGTTGGGGACTGTATTTGACTACTGG	CAKDISHSSKTRLGTVFDYW	IGHV3-43	IGHD4-11	IGHJ4	13	42	47	48
1	1.7015484090522376E-4	TGTGGGAGAGGTTTTGTAGTGGAGGTAGCTGTCACCACCCCAACCCTAAATGACTTCTGG	CGRGFVVEVAVTTPTLNDFW	IGHV3-11	IGHD2-15	IGHJ4	9	13	30	50
1	1.7015484090522376E-4	TGTGCGTCGGAAAGGCGCGGCTACTATGTTAGTAGTGGTTATTCCCTTGACTATTGG	CASERRGYYVSSGYSLDYW	IGHV3-23	IGHD3-22	IGHJ4	5	21	42	46
1	1.7015484090522376E-4	TGTGCGATTGATTACTATGATAGTAGTGGTTATTACTACCCATGGCCCGACTACTGG	CAIDYYDSSGYYYPWPDYW	IGHV3-30	IGHD3-22	IGHJ4	6	10	38	48
1	1.7015484090522376E-4	TGTGCGATAATCGGTTACGATTTTTGGAGCTACCACTACTACTACATGGACGTCTGG	CAIIGYDFWSYHYYYMDVW	IGHV1-69D	IGHD3-3	IGHJ6	6	14	28	29
1	1.7015484090522376E-4	TGTGCGACTACTTATTACGATCCTTTGACGAGTTATTACAAATTTCTGGGCGACTGG	CATTYYDPLTSYYKFLGDW	IGHV1-46	IGHD3-9	IGHJ4	6	8	37	52
1	1.7015484090522376E-4	TGTGCGACGCGGAAGAATAATGGGAAAATTTCCTACTTCTACTACTTGGACGTCTGG	CATRKNNGKISYFYYLDVW	IGHV3-7	IGHD2-8	IGHJ6	6	17	22	32
1	1.7015484090522376E-4	TGTGCGAGTGCCCGGGGGACGTATTACTATGATAGTAGTGGTCAGTTTGACTACTGG	CASARGTYYYDSSGQFDYW	IGHV1-2	IGHD3-22	IGHJ4	7	18	41	45
1	1.7015484090522376E-4	TGTGCGAGTGGGAACATTGTACTAATGGTGTATGCTCTTTACTACTTTGACTACTGG	CASGNIVLMVYALYYFDYW	IGHV4-4	IGHD2-8	IGHJ4	7	15	35	39
1	1.7015484090522376E-4	TGTGCGAGCTCTACAATTTTTGGAGTGGTTATTCCCGTTGGGTACTTCGATCTCTGG	CASSTIFGVVIPVGYFDLW	IGHV4-31	IGHD3-3	IGHJ2	7	11	32	40
1	1.7015484090522376E-4	TGTGCGAGCTCCGCAGTGGCCGTCTACTACTACTCATACTACTACATGGACGTCTGG	CASSAVAVYYYSYYYMDVW	IGHV4-39	IGHD6-19	IGHJ6	7	12	19	27
1	1.7015484090522376E-4	TGTGCGAGCCCGGGTATATTAGTGGCTGGTCAAAGTCGTGGGTACTTTGACTTCTGG	CASPGILVAGQSRGYFDFW	IGHV4-4	IGHD6-19	IGHJ4	7	8	29	42
1	1.7015484090522376E-4	TGTGCGAGGGAACGTGGATACACCTATGGCCGACCGTATGTTGCTTTTGATATCTGG	CARERGYTYGRPYVAFDIW	IGHV3-30	IGHD5-18	IGHJ3	7	11	28	37
1	1.7015484090522376E-4	TGTGCGAGGACCCCTGCGACCGACGGCTACGCTGACTACTACTACATGGACGTCTGG	CARTPATDGYADYYYMDVW	IGHV4-31	IGHD6-25	IGHJ6	7	23	30	34
1	1.7015484090522376E-4	TGTGCGAGATCCCTTTATACGGACAGTAACTCCGCTCGCGAATATTTCCACCTCTGG	CARSLYTDSNSAREYFHLW	IGHV3-23	IGHD4-11	IGHJ1	6	22	30	39
1	1.7015484090522376E-4	TGTGCGAGATCCGACTTGAGTCCCAGAGATGGCTACAATAGTTGGTTCGACCCCTGG	CARSDLSPRDGYNSWFDPW	IGHV4-55	IGHD5-24	IGHJ5	9	24	38	42
1	1.7015484090522376E-4	TGTGCGAGATCGGGGTATTGTAGTGGTGGTAGCTGCTACTCTGAGGAGGAATACTGG	CARSGYCSGGSCYSEEEYW	IGHV4-55	IGHD2-15	IGHJ4	9	15	40	51
1	1.7015484090522376E-4	TGTGCGAGATGTATCAGCGGTGGTTCGGGGAGTTATTGTTACTACATGGACGTCTGG	CARCISGGSGSYCYYMDVW	IGHV4-55	IGHD3-10	IGHJ6	14	20	36	39
1	1.7015484090522376E-4	TGTGCGAGACTTTTCGATACCAGTGGTTGGTACAAACTTGTGTACTTTGACTACTGG	CARLFDTSGWYKLVYFDYW	IGHV4-31	IGHD6-19	IGHJ4	8	16	32	42
1	1.7015484090522376E-4	TGTGCGAGACCTTACCATTTTGGAGTGGTTCGCTACTACTACTACATGGACGTCTGG	CARPYHFGVVRYYYYMDVW	IGHV3-21	IGHD3-3	IGHJ6	8	17	29	32
1	1.7015484090522376E-4	TGTGCGAGACCTTACCATTTTGGAGTGGTTCGCTACTACTACTACATGGACGTCTGG	CARPYHFGVVRYYYYMDVW	IGHV4-39	IGHD3-3	IGHJ6	9	17	29	32
1	1.7015484090522376E-4	TGTGCGAGACATGGTTCGGGTATTGGCGGCAGCAGCTGGATCGGATTTAACTACTGG	CARHGSGIGGSSWIGFNYW	IGHV5-10-1	IGHD6-13	IGHJ4	12	28	38	45
1	1.7015484090522376E-4	TGTGCGAGACATAGAAGGAGATGGCTACAACTGGGGCCTGATGCTTTTGATATCTGG	CARHRRRWLQLGPDAFDIW	IGHV4-39	IGHD5-24	IGHJ3	11	17	29	38
1	1.7015484090522376E-4	TGTGCGAGACACATCCGAGCAGGTGTAGTGGCCAACCCGTACTACTTTGACTACTGG	CARHIRAGVVANPYYFDYW	IGHV4-39	IGHD2-15	IGHJ4	10	23	30	38
1	1.7015484090522376E-4	TGTGCGAGAGTTGCCCTTAGTAGTGGTTATTACTACCCGTACTACTTTGACTACTGG	CARVALSSGYYYPYYFDYW	IGHV3-33	IGHD3-22	IGHJ4	9	17	35	38
1	1.7015484090522376E-4	TGTGCGAGAGTGGGGGCGCATTACTATGATAACATCCCGGATGCTTTTGATATCTGG	CARVGAHYYDNIPDAFDIW	IGHV3-7	IGHD3-22	IGHJ3	9	19	30	39
1	1.7015484090522376E-4	TGTGCGAGAGTAGGTGGGACGGGGTATTACTATGATAGTAGTGGTTACAACTACTGG	CARVGGTGYYYDSSGYNYW	IGHV4-34	IGHD3-22	IGHJ4	9	23	46	49
1	1.7015484090522376E-4	TGTGCGAGAGCTAGGAGCCTTACAATTTTTGGAGTGGTTGATGCTTTTGATATCTGG	CARARSLTIFGVVDAFDIW	IGHV4-34	IGHD3-3	IGHJ3	9	19	37	38
1	1.7015484090522376E-4	TGTGCGAGAGCCCTCAAACCCCCCCGTATGGTTCGGGCCTACTACTTTGACTACTGG	CARALKPPRMVRAYYFDYW	IGHV3-66	IGHD3-10	IGHJ4	9	26	36	39
1	1.7015484090522376E-4	TGTGCGAGAGCCCGACGTATTACAATTTTTGGAGTGGTTACCCAATTTGACTACTGG	CARARRITIFGVVTQFDYW	IGHV3-53	IGHD3-3	IGHJ4	9	14	39	45
1	1.7015484090522376E-4	TGTGCGAGAGCGGGGTATTCCCTCCCAGCTGCTAACCTTAACTGGTTCGACCCCTGG	CARAGYSLPAANLNWFDPW	IGHV3-33	IGHD2-2	IGHJ5	9	24	33	39
1	1.7015484090522376E-4	TGTGCGAGAGCGAAGTGGATACAGCTATGGCATCAGGACTGGTACTTCGATCTCTGG	CARAKWIQLWHQDWYFDLW	IGHV1-69D	IGHD5-18	IGHJ2	9	14	29	37
1	1.7015484090522376E-4	TGTGCGAGAGGTTACTATGATAGTAGTGGTTACTTTACTTACTACTTTGACTACTGG	CARGYYDSSGYFTYYFDYW	IGHV3-30	IGHD3-22	IGHJ4	9	11	31	39
1	1.7015484090522376E-4	TGTGCGAGAGGCAGCAGCAGCCGCTATTTCTACTACTACTCCTACATGGACGTCTGG	CARGSSSRYFYYYSYMDVW	IGHV3-11	IGHD6-13	IGHJ6	9	12	20	24
1	1.7015484090522376E-4	TGTGCGAGAGGGGGGACTTTTGGAGTGGGAATAAGACCCCCCTACATGGACGTCTGG	CARGGTFGVGIRPPYMDVW	IGHV3-9	IGHD3-3	IGHJ6	4	17	27	41
1	1.7015484090522376E-4	TGTGCGAGAGGGAGTCTCTCTTATGGTTCGGGGAGTTATTATGAAACTGACTACTGG	CARGSLSYGSGSYYETDYW	IGHV3-30	IGHD3-10	IGHJ4	9	21	41	47
1	1.7015484090522376E-4	TGTGCGAGAGGGAAGGACAGTAGCTGGTATAGGTTCTCAAACTGGTTCGACCCCTGG	CARGKDSSWYRFSNWFDPW	IGHV1-8	IGHD6-13	IGHJ5	10	17	28	39
1	1.7015484090522376E-4	TGTGCGAGAGGGAAAAGGGTAGTGCAGCTTGCCTTACAGTACTACTTTGACTACTGG	CARGKRVVQLALQYYFDYW	IGHV1-8	IGHD2-15	IGHJ4	10	23	28	37
1	1.7015484090522376E-4	TGTGCGAGAGGACTTCGCCTCTGGTTCGGGGATTTTCCCAACTGGTTCGACCCCTGG	CARGLRLWFGDFPNWFDPW	IGHV4-31	IGHD3-10	IGHJ5	9	21	31	38
1	1.7015484090522376E-4	TGTGCGAGAGGAGGCCCGGATATTGTAGTAGTTCCCTTTTGGTGGTTCGACCCCTGG	CARGGPDIVVVPFWWFDPW	IGHV1-8	IGHD2-2	IGHJ5	10	17	31	42
1	1.7015484090522376E-4	TGTGCGAGAGATTTCCACCTGGTCGGGGATGATAGTAGTGGACGGAATGGCTACTGG	CARDFHLVGDDSSGRNGYW	IGHV4-31	IGHD3-22	IGHJ4	11	28	40	50
1	1.7015484090522376E-4	TGTGCGAGAGATTCCGGAGAGGGGCCTGTGGTGGTGGCTGCTCCTTTTGACTACTGG	CARDSGEGPVVVAAPFDYW	IGHV5-10-1	IGHD2-21	IGHJ4	8	26	41	45
1	1.7015484090522376E-4	TGTGCGAGAGATTCGATAGTGGGAGCTACATGGCAGACATACTACTTTGACTACTGG	CARDSIVGATWQTYYFDYW	IGHV3-21	IGHD1-26	IGHJ4	11	15	28	39
1	1.7015484090522376E-4	TGTGCGAGAGATCTTGAGTATGTAGGGTGGCTGGTAGTTAGTGCTTTTGATATCTGG	CARDLEYVGWLVVSAFDIW	IGHV3-33	IGHD6-19	IGHJ3	13	26	35	41
1	1.7015484090522376E-4	TGTGCGAGAGATCCGTTTCGGGGATTCAGTTATGGTTTTGGGGCTTTTGATTTCTGG	CARDPFRGFSYGFGAFDFW	IGHV3-7	IGHD5-18	IGHJ3	12	21	36	42
1	1.7015484090522376E-4	TGTGCGAGAGATCGGGGGGATGGGAACGACGAGGGTTACAACTGGTTCGACCCCTGG	CARDRGDGNDEGYNWFDPW	IGHV1-3	IGHD1-1	IGHJ5	12	22	30	36
1	1.7015484090522376E-4	TGTGCGAGAGATCGGGGGGATGGGAACGACGAGGGTTACAACTGGTTCGACCCCTGG	CARDRGDGNDEGYNWFDPW	IGHV1-46	IGHD1-1	IGHJ5	12	22	30	36
1	1.7015484090522376E-4	TGTGCGAGAGATCAGCAGCAGCTGGTACTGGGAACCTACTACTACATGGACGTCTGG	CARDQQQLVLGTYYYMDVW	IGHV4-31	IGHD6-13	IGHJ6	12	13	27	35
1	1.7015484090522376E-4	TGTGCGAGAGATCAGGGTATAGCAGTGGCTGGTACCGTATACTACATGGACGTCTGG	CARDQGIAVAGTVYYMDVW	IGHV4-31	IGHD6-19	IGHJ6	12	14	34	39
1	1.7015484090522376E-4	TGTGCGAGAGATCAGAGTCAGGGCGAGTATTGGAGTAATTATTGTTTTGACTACTGG	CARDQSQGEYWSNYCFDYW	IGHV3-23	IGHD3-10	IGHJ4	12	31	41	45
1	1.7015484090522376E-4	TGTGCGAGAGATCAAAGCGGTGGTTCGGGGAGTTATTATAACTACTTTGACTACTGG	CARDQSGGSGSYYNYFDYW	IGHV3-21	IGHD3-10	IGHJ4	12	20	39	40
1	1.7015484090522376E-4	TGTGCGAGAGATGGGGGTATTTTGACTGGTTATTATAATGGCTGGTTCGACCCCTGG	CARDGGILTGYYNGWFDPW	IGHV4-59	IGHD3-9	IGHJ5	11	17	37	41
1	1.7015484090522376E-4	TGTGCGAGAGATAAGCTGATTACGATATTTTCTCGACGGAGCTACTTTGACTACTGG	CARDKLITIFSRRSYFDYW	IGHV3-21	IGHD3-9	IGHJ4	11	18	30	41
1	1.7015484090522376E-4	TGTGCGAGAGAGGACGATGATAGTAGTGGTTATTACCCTGATGCTTTTGATATCTGG	CAREDDDSSGYYPDAFDIW	IGHV4-28	IGHD3-22	IGHJ3	8	16	35	38
1	1.7015484090522376E-4	TGTGCGAGAGAGGAGGAGCTACTAGGGAGCTACTACTACTACTACATGGACGTCTGG	CAREEELLGSYYYYYMDVW	IGHV3-53	IGHD1-26	IGHJ6	10	14	23	29
1	1.7015484090522376E-4	TGTGCGAGAGAGGAGGAGCTACTAGGGAGCTACTACTACTACTACATGGACGTCTGG	CAREEELLGSYYYYYMDVW	IGHV4-31	IGHD1-26	IGHJ6	10	14	23	29
1	1.7015484090522376E-4	TGTGCGAGAGAAGGGGCCATTGATACTATGATAGTAGCGACGGCCTTTGACTACTGG	CAREGAIDTMIVATAFDYW	IGHV3-33	IGHD3-22	IGHJ4	10	23	36	44
1	1.7015484090522376E-4	TGTGCGAGAGAAGGGGCCATTGATACTATGATAGTAGCGACGGCCTTTGACTACTGG	CAREGAIDTMIVATAFDYW	IGHV4-31	IGHD3-22	IGHJ4	10	23	36	44
1	1.7015484090522376E-4	TGTGCGAGAATCAAACGTATTACAATTTTTGGAGTGGTTAACCATTTTGACTACTGG	CARIKRITIFGVVNHFDYW	IGHV4-31	IGHD3-3	IGHJ4	8	14	39	45
1	1.7015484090522376E-4	TGTGCGAGAACCCGAGCCCATACGATTTTTGGAGTGGTTATGCATTTTGACTACTGG	CARTRAHTIFGVVMHFDYW	IGHV1-3	IGHD3-3	IGHJ4	8	20	40	45
1	1.7015484090522376E-4	TGTGCGAGAAACACTCGGGGGACTAGTAGTACTTATTACTGGTACTTCGATCTCTGG	CARNTRGTSSTYYWYFDLW	IGHV4-28	IGHD2-2	IGHJ2	10	23	31	36
1	1.7015484090522376E-4	TGTGCGAGAAAGATTTATGATAGTAGTAATTATTACGGGCGGTGGTTCGACCCCTGG	CARKIYDSSNYYGRWFDPW	IGHV4-28	IGHD3-22	IGHJ5	10	15	35	42
1	1.7015484090522376E-4	TGTGCGAAGGATGTGAATTACTATGGTTCGGGGAGTCGAACTTACTTTCACTTCTGG	CAKDVNYYGSGSRTYFHFW	IGHV3-23	IGHD3-10	IGHJ4	11	16	35	42
1	1.7015484090522376E-4	TGTGCGAAGGATGGGCACTTTGATAGTAATGGTTATTTGAGCTACTTTGACTACTGG	CAKDGHFDSNGYLSYFDYW	IGHV3-23	IGHD3-22	IGHJ4	11	16	36	41
1	1.7015484090522376E-4	TGTGCGAAAGATTCAGCCACTACCAGTGACTGGGACGAGGGCGGTTTCGACCCCTGG	CAKDSATTSDWDEGGFDPW	IGHV3-53	IGHD5-12	IGHJ5	11	14	21	45
1	1.7015484090522376E-4	TGTGCAACAGGGGTAGCAGCAGCTGGATTACTATACTACTACTACATGGACGTCTGG	CATGVAAAGLLYYYYMDVW	IGHV1-24	IGHD6-13	IGHJ6	9	13	25	26
1	1.7015484090522376E-4	TGTGCAAGAGATCCCGCACCCGGCTCTACAGGCCTGGGTAATGGTTTTGACTATTGG	CARDPAPGSTGLGNGFDYW	IGHV3-13	IGHD2-8	IGHJ4	12	38	44	45
1	1.7015484090522376E-4	TGTGCAAAAGATAAGTCTAGTGGCTACGCCCCGGACTTCTGGTTCTTCGATCTCTGG	CAKDKSSGYAPDFWFFDLW	IGHV3-9	IGHD5-12	IGHJ2	12	17	27	38
1	1.7015484090522376E-4	TGTGGGGGTGAAGGGGCAGCAGCTGTTCGAGGCTACTACTACTACATGGACGTCTGG	CGGEGAAAVRGYYYYMDVW	IGHV3-23	IGHD6-13	IGHJ6	3	15	24	32
1	1.7015484090522376E-4	TGTACCACAACCCTCCATTACTTTGATAGTGGTGCCTTACAGCCCCGTGACTACTGG	CTTTLHYFDSGALQPRDYW	IGHV3-15	IGHD3-22	IGHJ4	8	16	33	47
1	1.7015484090522376E-4	TGTACAAGAGATCAGTGGAGTGATCAGGGGTATTTATGGTGGTACTTCGATCTCTGG	CTRDQWSDQGYLWWYFDLW	IGHV3-42	IGHD3-3	IGHJ2	12	15	21	39
1	1.7015484090522376E-4	TGCGCGAGACAGACCCACTACGATCTTTTCGCTGATCATAATTTCTTTGACTACTGG	CARQTHYDLFADHNFFDYW	IGHV4-39	IGHD3-16	IGHJ4	10	34	41	44
1	1.7015484090522376E-4	TGCGCGAGAGGGGGGGGTGAGAGAGCCGACGGCTACTACTACTACATGGACGTCTGG	CARGGGERADGYYYYMDVW	IGHV4-34	IGHD1-1	IGHJ6	10	26	30	32
1	1.7015484090522376E-4	TGCACCACAACCCTCCATTACTATGAAAGTGATGTTTTACAGCCCCGTGACTACTGG	CTTTLHYYESDVLQPRDYW	IGHV3-15	IGHD3-22	IGHJ4	8	16	29	47
1	1.7015484090522376E-4	TGTGTGAGTCCTGCCACTACGGGTAGCGGTGCCTGGTACATCTTTGACTACTGG	CVSPATTGSGAWYIFDYW	IGHV3-16	IGHD6-19	IGHJ4	7	23	38	41
1	1.7015484090522376E-4	TGTGTGAGAGAGGGATGGGGCAGTGGCTGGTTCCTATTTAACGAAGACTACTGG	CVREGWGSGWFLFNEDYW	IGHV3-30	IGHD6-19	IGHJ4	10	19	30	45
1	1.7015484090522376E-4	TGTGCCTCTAGAGCCCCGGCGGGGAGTTATTATAACTTCCCCTTTGACTACTGG	CASRAPAGSYYNFPFDYW	IGHV1-46	IGHD3-10	IGHJ4	4	19	35	41
1	1.7015484090522376E-4	TGTGCCAAAGGGGTGGAATATGGCAGTTTGTATACCGTTGCCTTTGATATGTGG	CAKGVEYGSLYTVAFDMW	IGHV1-67	IGHD1-20	IGHJ3	3	30	36	38
1	1.7015484090522376E-4	TGTGCGCGACATGTGGTCTTCCAGTGGTTCGGGGAGCCGGACTTCGATCTCTGG	CARHVVFQWFGEPDFDLW	IGHV4-39	IGHD3-10	IGHJ2	13	24	35	40
1	1.7015484090522376E-4	TGTGCGCGAGGGAGCAGTGGCTACGAGATCCACTACAACTACATGGACGTCTGG	CARGSSGYEIHYNYMDVW	IGHV1-69D	IGHD5-12	IGHJ6	9	15	25	31
1	1.7015484090522376E-4	TGTGCGGCAGTGGTTACTATGGTTCGGGGAGATGACTACTACATGGACGTCTGG	CAAVVTMVRGDDYYMDVW	IGHV1-58	IGHD3-10	IGHJ6	9	13	30	34
1	1.7015484090522376E-4	TGTGCGGGGGCTGTGCTGGCGACTCCTATGGATTATTGGTACTTCGATGTCTGG	CAGAVLATPMDYWYFDVW	IGHV1-58	IGHD2-21	IGHJ2	6	11	28	36
1	1.7015484090522376E-4	TGTGCGAGTTCGTATTACTATGATAGTAGTGGTTACTTCATCTTTGACTACTGG	CASSYYYDSSGYFIFDYW	IGHV3-23	IGHD3-22	IGHJ4	6	10	34	41
1	1.7015484090522376E-4	TGTGCGAGCGAGCGAACCTACCTTAGGTACAGCTATGGTATAATTGACTACTGG	CASERTYLRYSYGIIDYW	IGHV4-34	IGHD5-18	IGHJ4	7	27	38	43
1	1.7015484090522376E-4	TGTGCGAGGGCCCCCCGCGCAATTTTTGGAGTGGTTGGTGCTTTTGATATCTGG	CARAPRAIFGVVGAFDIW	IGHV4-31	IGHD3-3	IGHJ3	7	21	35	38
1	1.7015484090522376E-4	TGTGCGAGGGACCCTTCGGATGGCTATAATGGCCCGAATGCGTTTGATATCTGG	CARDPSDGYNGPNAFDIW	IGHV1-18	IGHD5-24	IGHJ3	7	18	29	37
1	1.7015484090522376E-4	TGTGCGAGGAGGTACGATTTTTGGAGTGGTTACCTCCATTACATGGACGTCTGG	CARRYDFWSGYLHYMDVW	IGHV3-64	IGHD3-3	IGHJ6	7	12	31	39
1	1.7015484090522376E-4	TGTGCGAGATCTGAGGGCAGTGGCTGGGGACTAATAAGATTCTTTGACTACTGG	CARSEGSGWGLIRFFDYW	IGHV5-10-1	IGHD6-19	IGHJ4	8	16	26	41
1	1.7015484090522376E-4	TGTGCGAGACGGGCCGAAATTTGGAGTGGTTACCTATACTACTTTGACTACTGG	CARRAEIWSGYLYYFDYW	IGHV5-10-1	IGHD3-3	IGHJ4	9	19	31	36
1	1.7015484090522376E-4	TGTGCGAGACATAAGACAAACTACGGTGACTACCTTGATGCTTTTGATATCTGG	CARHKTNYGDYLDAFDIW	IGHV5-10-1	IGHD4-17	IGHJ3	11	19	32	35
1	1.7015484090522376E-4	TGTGCGAGACAGGGTACAATTTTTGGAGTGGGCTACTACTACATGGACGTCTGG	CARQGTIFGVGYYYMDVW	IGHV4-31	IGHD3-3	IGHJ6	8	14	30	32
1	1.7015484090522376E-4	TGTGCGAGAGTTGCGACCTCTTTTGACTACGGTGACTACGGTTTTGACTTCTGG	CARVATSFDYGDYGFDFW	IGHV4-39	IGHD4-17	IGHJ4	8	23	39	42
1	1.7015484090522376E-4	TGTGCGAGAGTTATGGGCGAGGAGCAGTGGCTCCTTGACTGGTTCGACCCCTGG	CARVMGEEQWLLDWFDPW	IGHV4-34	IGHD6-19	IGHJ5	9	22	31	37
1	1.7015484090522376E-4	TGTGCGAGAGTCCGTATTACTATGATAGTAGTGGTTCAGTACTTTGACTACTGG	CARVRITMIVVVQYFDYW	IGHV3-30	IGHD3-22	IGHJ4	9	12	35	39
1	1.7015484090522376E-4	TGTGCGAGAGTGGCATATGATAATAGTGGTTACACCTACTACTTTGACTACTGG	CARVAYDNSGYTYYFDYW	IGHV4-34	IGHD3-22	IGHJ4	9	15	31	36
1	1.7015484090522376E-4	TGTGCGAGAGTGGGACTTACACCTATGGGACCGACCAATGCTTTTGATATCTGG	CARVGLTPMGPTNAFDIW	IGHV4-34	IGHD5-18	IGHJ3	9	17	27	37
1	1.7015484090522376E-4	TGTGCGAGAGCTTACGGTGAATTCCGGGGCTACTACTACGACATGGACGTCTGG	CARAYGEFRGYYYDMDVW	IGHV3-30	IGHD4-17	IGHJ6	9	12	19	29
1	1.7015484090522376E-4	TGTGCGAGAGCTTACGGTGAATTCCGGGGCTACTACTACGACATGGACGTCTGG	CARAYGEFRGYYYDMDVW	IGHV4-34	IGHD4-17	IGHJ6	9	12	19	29
1	1.7015484090522376E-4	TGTGCGAGAGCTCGGGGGAACCGACGACGCTCCTTTGATGCTTTTGATATCTGG	CARARGNRRRSFDAFDIW	IGHV3-53	IGHD1-1	IGHJ3	9	23	28	35
1	1.7015484090522376E-4	TGTGCGAGAGCCTATAGTAGCAGCTGGTCGCCAAAGTACTACATGGACGTCTGG	CARAYSSSWSPKYYMDVW	IGHV4-34	IGHD6-13	IGHJ6	9	12	27	36
1	1.7015484090522376E-4	TGTGCGAGAGGTATTGCAGTAGTAACAGCTGATATGCGATACATGGACGTCTGG	CARGIAVVTADMRYMDVW	IGHV3-23	IGHD2-2	IGHJ6	6	11	36	39
1	1.7015484090522376E-4	TGTGCGAGAGGCCATTACGGTGGCTACGAAACAGGTGAATACTTCCAGTACTGG	CARGHYGGYETGEYFQYW	IGHV1-8	IGHD5-12	IGHJ1	12	19	28	35
1	1.7015484090522376E-4	TGTGCGAGAGGCCATTACGGTGACTACGAAACAGGTGAATACTTCCATTACTGG	CARGHYGDYETGEYFHYW	IGHV1-8	IGHD4-17	IGHJ1	12	15	27	35
1	1.7015484090522376E-4	TGTGCGAGAGGCCATTACGGTGACTACGAAACAGGTGAATACTTCCAGCACTGG	CARGHYGDYETGEYFQHW	IGHV4-34	IGHD4-17	IGHJ1	12	15	27	35
1	1.7015484090522376E-4	TGTGCGAGAGGCCACTACGGTGCCTACGAAACAGGTGAATACTTCCAATACTGG	CARGHYGAYETGEYFQYW	IGHV3-48	IGHD4-17	IGHJ1	9	13	27	35
1	1.7015484090522376E-4	TGTGCGAGAGGCGTTACAATTTTTGGAGTGGTTATCAGGGAGTTCGACCCCTGG	CARGVTIFGVVIREFDPW	IGHV4-31	IGHD3-3	IGHJ5	9	13	34	41
1	1.7015484090522376E-4	TGTGCGAGAGGCGTTACAATTTTTGGAGTGGTTATCAGGGAGTTCGACCCCTGG	CARGVTIFGVVIREFDPW	IGHV1-8	IGHD3-3	IGHJ5	11	13	34	41
1	1.7015484090522376E-4	TGTGCGAGAGGCGTCGAGGTTCGGGGAGTCGTAGAGTACTACTTTGACTACTGG	CARGVEVRGVVEYYFDYW	IGHV1-8	IGHD3-10	IGHJ4	11	17	28	34
1	1.7015484090522376E-4	TGTGCGAGAGGCGTAATGTCACCTGAAACTTTCTACTATTACATGGACGTCTGG	CARGVMSPETFYYYMDVW	IGHV1-8	IGHD2-21	IGHJ6	11	17	22	32
1	1.7015484090522376E-4	TGTGCGAGAGGGCGTCCCTCCTATTACTATGATAGTAGTGGTTGGGCTTACTGG	CARGRPSYYYDSSGWAYW	IGHV3-21	IGHD3-22	IGHJ4	9	21	42	48
1	1.7015484090522376E-4	TGTGCGAGAGGACATTACTTTCATGGTAGTGGTTATTGGGGCTTTGACTACTGG	CARGHYFHGSGYWGFDYW	IGHV3-48	IGHD3-22	IGHJ4	9	13	36	41
1	1.7015484090522376E-4	TGTGCGAGAGGAGAGTTATCGGGTTATTTTAAATTGGGCTACTTTGACTACTGG	CARGELSGYFKLGYFDYW	IGHV3-20	IGHD3-16	IGHJ4	9	12	20	38
1	1.7015484090522376E-4	TGTGCGAGAGGAGAGTTATCGGGTTATTTTAAATTGGGCTACTTTGACTACTGG	CARGELSGYFKLGYFDYW	IGHV4-34	IGHD3-16	IGHJ4	10	12	20	38
1	1.7015484090522376E-4	TGTGCGAGAGGAAATACAATTTTTGGAGTGGTTACCCGACCCTTTGACTACTGG	CARGNTIFGVVTRPFDYW	IGHV1-8	IGHD3-3	IGHJ4	10	14	33	41
1	1.7015484090522376E-4	TGTGCGAGAGATTTAGATGACTACGGTGACTACTGGGGTCTTTGGGACTACTGG	CARDLDDYGDYWGLWDYW	IGHV3-30	IGHD4-17	IGHJ4	11	16	32	45
1	1.7015484090522376E-4	TGTGCGAGAGATCTGTCGCTAAAACTATATACTAAGGATGCTTTTGATATGTGG	CARDLSLKLYTKDAFDMW	IGHV4-31	IGHD5-12	IGHJ3	18	23	29	36
1	1.7015484090522376E-4	TGTGCGAGAGATCCTTATATTGTTGGCGTGGTAGTTGACGCCGTAGACGTCTGG	CARDPYIVGVVVDAVDVW	IGHV3-7	IGHD2-15	IGHJ6	12	16	33	45
1	1.7015484090522376E-4	TGTGCGAGAGATCCTTATATTGTTGGCGTGGTAGTTGACGCCGTAGACGTCTGG	CARDPYIVGVVVDAVDVW	IGHV3-33	IGHD2-15	IGHJ6	12	16	33	45
1	1.7015484090522376E-4	TGTGCGAGAGATCCTTATATTATTGGCGTGGTAGTTGACGCCATAGACGTCTGG	CARDPYIIGVVVDAIDVW	IGHV3-30	IGHD3-3	IGHJ6	12	18	31	41
1	1.7015484090522376E-4	TGTGCGAGAGATCCTTATATTATTGGCGTGGTAGTTGACGCCATAGACGTCTGG	CARDPYIIGVVVDAIDVW	IGHV3-33	IGHD3-3	IGHJ6	12	18	31	41
1	1.7015484090522376E-4	TGTGCGAGAGATCCTTATATACCTGGCGTGGTCGTTGACGCCATAGACGTCTGG	CARDPYIPGVVVDAIDVW	IGHV3-30	IGHD1-20	IGHJ6	12	30	35	41
1	1.7015484090522376E-4	TGTGCGAGAGATCCTTATATACCTGGCGTGGTCGTTGACGCCATAGACGTCTGG	CARDPYIPGVVVDAIDVW	IGHV3-66	IGHD1-20	IGHJ6	12	30	35	41
1	1.7015484090522376E-4	TGTGCGAGAGATCCCTTCCCCTTGGTGACTCCCATCCGGTGGTTCGACCCCTGG	CARDPFPLVTPIRWFDPW	IGHV3-20	IGHD2-21	IGHJ5	12	22	29	39
1	1.7015484090522376E-4	TGTGCGAGAGATCCGGACGAAAGTGGCTATGGTAACTCGTACTTCGATCTCTGG	CARDPDESGYGNSYFDLW	IGHV3-33	IGHD5-12	IGHJ2	12	21	28	34
1	1.7015484090522376E-4	TGTGCGAGAGATGGTTATGATTACGTTTGGGGGAGTTATCGTAACCCCTACTGG	CARDGYDYVWGSYRNPYW	IGHV3-30	IGHD3-16	IGHJ4	11	14	41	47
1	1.7015484090522376E-4	TGTGCGAGAGATGAGTCGAGGGTGACCACCCCCCGATATTCCTTTGACTACTGG	CARDESRVTTPRYSFDYW	IGHV1-46	IGHD3-9	IGHJ4	11	33	39	41
1	1.7015484090522376E-4	TGTGCGAGAGATACGGCCCTTTATAGCAGCTCGCACCCGTCATTTGACTACTGG	CARDTALYSSSHPSFDYW	IGHV1-2	IGHD6-6	IGHJ4	11	21	32	42
1	1.7015484090522376E-4	TGTGCGAGAGATACGGGCAATTTTTGGAGTGATTATTATGGGAGCGACTACTGG	CARDTGNFWSDYYGSDYW	IGHV3-21	IGHD3-3	IGHJ4	11	19	38	45
1	1.7015484090522376E-4	TGTGCGAGAGATACGGGCAATTTTTGGAGTGATTATTATGGGAGCGACTACTGG	CARDTGNFWSDYYGSDYW	IGHV4-31	IGHD3-3	IGHJ4	11	19	38	45
1	1.7015484090522376E-4	TGTGCGAGAGACCCAGATAGTAGTGGTTATCATAATGATGCTTTTGATATCTGG	CARDPDSSGYHNDAFDIW	IGHV4-31	IGHD3-22	IGHJ3	10	15	29	30
1	1.7015484090522376E-4	TGTGCGAGAGACGATATCCCCCGTCGGGGATGGGACTACTACTTTGACTACTGG	CARDDIPRRGWDYYFDYW	IGHV1-69	IGHD3-10	IGHJ4	10	23	29	36
1	1.7015484090522376E-4	TGTGCGAGAGACGATATCCCCCGTCGGGGATGGGACTACTACTTTGACTACTGG	CARDDIPRRGWDYYFDYW	IGHV4-31	IGHD3-10	IGHJ4	10	23	29	36
1	1.7015484090522376E-4	TGTGCGAGAGACGATAATACGGTGACTACGATCGACTACTACATGGACGTCTGG	CARDDNTVTTIDYYMDVW	IGHV4-31	IGHD4-17	IGHJ6	10	17	29	34
1	1.7015484090522376E-4	TGTGCGAGAGAGTCCGCCGGGGATGACTGGGGAGTGGTCGGGGCCGACTACTGG	CARESAGDDWGVVGADYW	IGHV4-39	IGHD3-3	IGHJ4	8	30	37	45
1	1.7015484090522376E-4	TGTGCGAGAGAGCAGAGGGATCCCATAACTGGAACTACGGAACTTGACTACTGG	CAREQRDPITGTTELDYW	IGHV3-20	IGHD1-7	IGHJ4	10	24	38	43
1	1.7015484090522376E-4	TGTGCGAGAGAGCAGAGGGATCCCATAACTGGAACTACGGAACTTGACTACTGG	CAREQRDPITGTTELDYW	IGHV3-72	IGHD1-7	IGHJ4	10	24	38	43
1	1.7015484090522376E-4	TGTGCGAGAGAGCAGAGGGATCCCAAAACTGGAACTACGGAACTTGACAACTGG	CAREQRDPKTGTTELDNW	IGHV4-31	IGHD1-7	IGHJ4	10	26	38	43
1	1.7015484090522376E-4	TGTGCGAGAATTGGCCGCAGGAGAAATAACTGGAATTCCTTCTTTGACTACTGG	CARIGRRRNNWNSFFDYW	IGHV3-20	IGHD1-20	IGHJ4	8	25	34	41
1	1.7015484090522376E-4	TGTGCGAGAATCACTGCGTATAGCAGTTTGTCCCGAATATACTTTGATTACTGG	CARITAYSSLSRIYFDYW	IGHV4-39	IGHD6-19	IGHJ4	8	17	26	39
1	1.7015484090522376E-4	TGTGCGAGAATGTCCCCCCCACGATATTTTGACTGGACTTACCTTGACATCTGG	CARMSPPRYFDWTYLDIW	IGHV4-39	IGHD3-9	IGHJ4	13	20	35	39
1	1.7015484090522376E-4	TGTGCGAGAACTTCCTGGGTGTTCCACTCAACTCCGTCCCCGTTTGACTACTGG	CARTSWVFHSTPSPFDYW	IGHV3-11	IGHD4-23	IGHJ4	8	29	35	42
1	1.7015484090522376E-4	TGTGCGAGAACAAGGATTACTATGATAGTAGTGGTCGATGCTTTTGATATCTGG	CARTRITMIVVVDAFDIW	IGHV4-28	IGHD3-22	IGHJ3	9	15	34	36
1	1.7015484090522376E-4	TGTGCGAGAAGGGGGGATGACTACGGTGACTACTACTACTACATGGACGTCTGG	CARRGDDYGDYYYYMDVW	IGHV4-28	IGHD4-17	IGHJ6	9	16	27	28
1	1.7015484090522376E-4	TGTGCGAAAGTTCGTTATTATTATCGTGGTGGTTATTCGGAATCGGACTACTGG	CAKVRYYYRGGYSESDYW	IGHV3-23	IGHD3-22	IGHJ4	9	14	36	45
1	1.7015484090522376E-4	TGTGCGAAAGTACGTTACTATTATAATAGTGGTTATTCGGAATCGGACTGCTGG	CAKVRYYYNSGYSESDCW	IGHV3-23	IGHD3-22	IGHJ4	9	14	36	45
1	1.7015484090522376E-4	TGTGCGAAAGATTTGTACTATGATAATAGTGGTTATTTCTACCTTGAATCCTGG	CAKDLYYDNSGYFYLESW	IGHV4-31	IGHD3-22	IGHJ4	11	15	36	38
1	1.7015484090522376E-4	TGTGCGAAAGATCCTCATTACGATTTTTGGAGTGGTTATTACTTTGACTACTGG	CAKDPHYDFWSGYYFDYW	IGHV3-23	IGHD3-3	IGHJ4	12	16	38	39
1	1.7015484090522376E-4	TGTGCGAAAGATGCCCCGGAAAATTACGTTTGGGGGTCCCTCTTTGACTACTGG	CAKDAPENYVWGSLFDYW	IGHV3-23	IGHD3-16	IGHJ4	11	22	35	41
1	1.7015484090522376E-4	TGTGCGAAAAATAGCGCCGACACACCTATGATCACTGGTACTTTTGATATTTGG	CAKNSADTPMITGTFDIW	IGHV4-59	IGHD3-22	IGHJ3	6	25	31	40
1	1.7015484090522376E-4	TGTGCGAAAAACAGTGCCGACACACCTATGATCACTGGTACTTTTGATATTTGG	CAKNSADTPMITGTFDIW	IGHV4-59	IGHD3-22	IGHJ3	6	25	31	40
1	1.7015484090522376E-4	TGTGCGAAAAACAGCGCCGACACACCTATGATCACTGGTACTTTTGATATTTGG	CAKNSADTPMITGTFDIW	IGHV4-59	IGHD3-22	IGHJ3	6	25	31	40
1	1.7015484090522376E-4	TGTGCACGGATGAGACTGGAACCTTTGGGGTCCTACTACTACATGGACGTCTGG	CARMRLEPLGSYYYMDVW	IGHV2-26	IGHD1-1	IGHJ6	10	14	21	32
1	1.7015484090522376E-4	TGTGCAACAGGCAGCGCCTTCGTGGGGATTGGGTACAACTGGTTCGACCCCTGG	CATGSAFVGIGYNWFDPW	IGHV1-24	IGHD7-27	IGHJ5	9	22	28	32
1	1.7015484090522376E-4	TGTGCAAGCGGTCAACATGGGTATTACAATTTTTGGACCTCTATGGACGTCTGG	CASGQHGYYNFWTSMDVW	IGHV3-74	IGHD3-3	IGHJ6	7	20	36	42
1	1.7015484090522376E-4	TGTGCAAGAGGCGGTCTTACAATTTTTGGAGTGGTTACCCAATTTGACTACTGG	CARGGLTIFGVVTQFDYW	IGHV3-13	IGHD3-3	IGHJ4	9	16	36	42
1	1.7015484090522376E-4	TGTGCAAGAGGGAACTACGAGCAGTGGCTGCACACAACCCCGATTGACTACTGG	CARGNYEQWLHTTPIDYW	IGHV3-13	IGHD6-19	IGHJ4	9	19	29	43
1	1.7015484090522376E-4	TGTGCAAAAGCACGTGGCTATGATTTGACAGCGGCTGGTAATTTTGACTATTGG	CAKARGYDLTAAGNFDYW	IGHV3-9	IGHD5-12	IGHJ4	9	13	24	42
1	1.7015484090522376E-4	TGTGCAAAAGATATCTCAGCAGGCCAGAACTACTACTTCTACATGGACGTCTGG	CAKDISAGQNYYFYMDVW	IGHV3-43	IGHD6-13	IGHJ6	13	16	21	28
1	1.7015484090522376E-4	TGTGCAAAAGACATCAGCAGTGGCTGGCGGCCTTCGTACTACTTTGACTACTGG	CAKDISSGWRPSYYFDYW	IGHV3-43	IGHD6-19	IGHJ4	10	15	26	35
1	1.7015484090522376E-4	TGTGCAAAAAGTTTTGGGCACCGGGCAGGTGCCGCGTACTACTTTGACTACTGG	CAKSFGHRAGAAYYFDYW	IGHV3-43	IGHD3-16	IGHJ4	8	12	17	35
1	1.7015484090522376E-4	TGTACGAGAGACCCGGTTGGAGGACGTGACAATTTTTGGACTGGCACAATTTGG	CTRDPVGGRDNFWTGTIW	IGHV3-73	IGHD3-3	IGHJ4	8	31	43	51
1	1.7015484090522376E-4	TGTACAAGACGAGATCGGGGAGACGGCACGAGCTTCTTCTACATGGACGTCTGG	CTRRDRGDGTSFFYMDVW	IGHV3-47	IGHD3-10	IGHJ6	8	14	21	38
1	1.7015484090522376E-4	TGCGCGAGAGCGGATGACAGGAGTGGTAATTATCATTACTACATGGACGTCTGG	CARADDRSGNYHYYMDVW	IGHV1-3	IGHD3-3	IGHJ6	9	19	32	36
1	1.7015484090522376E-4	TGCGCGAGAGCGGATGACAGGAGTGGTAATTATCATTACTACATGGACGTCTGG	CARADDRSGNYHYYMDVW	IGHV3-48	IGHD3-3	IGHJ6	9	19	32	36
1	1.7015484090522376E-4	TGCGCGAGAGACTACGTTAATCGAGATCATTACTACTATTACATGAATGTCTGG	CARDYVNRDHYYYYMNVW	IGHV1-46	IGHD1-7	IGHJ6	10	11	16	30
1	1.7015484090522376E-4	TGCGCACGGACCCGGTGGGTGACTCCACCTAACTACTATCAGATGGACGTCTGG	CARTRWVTPPNYYQMDVW	IGHV2-5	IGHD2-21	IGHJ6	6	17	23	31
1	1.7015484090522376E-4	TGCGCACGGACCCGGTGGGTGACTCCACCTAACTACTACCAAATGGACGTCTGG	CARTRWVTPPNYYQMDVW	IGHV2-26	IGHD2-21	IGHJ6	9	17	23	31
1	1.7015484090522376E-4	TGCACCACAGAGCAAATATGGTTCGGACAGACACCTCACTACTTTGACTACTGG	CTTEQIWFGQTPHYFDYW	IGHV3-15	IGHD3-10	IGHJ4	10	16	25	37
1	1.7015484090522376E-4	TATGCAACAGATCGTTCGGCAGCAGCAGCATCCCCTAACTGGTTCGACCCCTGG	YATDRSAAAASPNWFDPW	IGHV1-24	IGHD6-13	IGHJ5	12	20	28	36
1	1.7015484090522376E-4	TGTGTGAGAGATGACTGTCTTAATATCGCCTGCATCATGGGGGGCTACTGG	CVRDDCLNIACIMGGYW	IGHV5-78	IGHD3-9	IGHJ4	9	21	27	44
1	1.7015484090522376E-4	TGTGTGAAAGACCAGCCGACTACGGTGGCCACCGACTACTTTGACTACTGG	CVKDQPTTVATDYFDYW	IGHV3-60	IGHD4-23	IGHJ4	10	17	27	34
1	1.7015484090522376E-4	TGTGTAAAAGATATGACCCCCCATATGGTTCGGGATGCTTTTGATATCTGG	CVKDMTPHMVRDAFDIW	IGHV3-9	IGHD3-10	IGHJ3	13	23	32	33
1	1.7015484090522376E-4	TGTGCGCGAATAGTGACAGTCTTAAACTACTACTACCACATGGACTTCTGG	CARIVTVLNYYYHMDFW	IGHV4-31	IGHD1-26	IGHJ6	5	9	14	25
1	1.7015484090522376E-4	TGTGCGGGGAGGCCCACAACACAAGGAGTGGTTTATTCATTTGACTACTGG	CAGRPTTQGVVYSFDYW	IGHV1-58	IGHD3-3	IGHJ4	6	24	32	39
1	1.7015484090522376E-4	TGTGCGACCTTAGAATTGTCTGCTGCTATGGTTGGGTTTGATGACTCCTGG	CATLELSAAMVGFDDSW	IGHV1-46	IGHD6-13	IGHJ4	6	19	28	41
1	1.7015484090522376E-4	TGTGCGAGTCAAGGTTATTATATAGGGTACTACTACTACATGGACGTCTGG	CASQGYYIGYYYYMDVW	IGHV1-46	IGHD3-3	IGHJ6	7	12	21	27
1	1.7015484090522376E-4	TGTGCGAGTGGAGCTGTGGATACAGCTTTGGGCCTGCCGCTTGACTACTGG	CASGAVDTALGLPLDYW	IGHV1-46	IGHD5-18	IGHJ4	7	15	30	40
1	1.7015484090522376E-4	TGTGCGAGTGGAGCTGTGGATACAGCTTTGGGCCTGCCGCTTGACTACTGG	CASGAVDTALGLPLDYW	IGHV4-39	IGHD5-18	IGHJ4	7	15	30	40
1	1.7015484090522376E-4	TGTGCGAGGGGCGGCAGGGGGCAGCTCGTCCGAGGCCGATTTGACTACTGG	CARGGRGQLVRGRFDYW	IGHV4-34	IGHD6-6	IGHJ4	11	20	31	39
1	1.7015484090522376E-4	TGTGCGAGGACTGGATACAGCTATGGTCAGAACTACTACTGTGACTACTGG	CARTGYSYGQNYYCDYW	IGHV4-31	IGHD5-18	IGHJ4	7	11	26	33
1	1.7015484090522376E-4	TGTGCGAGACTTCCAAATATGGAGGATGGTAGTGGTTCCTTTGACCTCTGG	CARLPNMEDGSGSFDLW	IGHV7-81	IGHD3-22	IGHJ4	8	24	36	38
1	1.7015484090522376E-4	TGTGCGAGACTTCCAAACCTGGATGATGGCAGTGGTTCGTTTGACTTCTGG	CARLPNLDDGSGSFDFW	IGHV5-10-1	IGHD3-22	IGHJ4	9	22	36	39
1	1.7015484090522376E-4	TGTGCGAGACTTCCAAACCTGGAAGATGGTAGTGGTTCCTTTGACCTCTGG	CARLPNLEDGSGSFDLW	IGHV4-39	IGHD3-22	IGHJ4	9	24	36	38
1	1.7015484090522376E-4	TGTGCGAGACTGTTGGGCAGTGGCTGGCCAACCTACGCTTTTGATCTCTGG	CARLLGSGWPTYAFDLW	IGHV3-15	IGHD6-19	IGHJ3	2	16	26	36
1	1.7015484090522376E-4	TGTGCGAGACACCCCAATACCTGGAACTTCGGGGAGACCCTTGACTACTGG	CARHPNTWNFGETLDYW	IGHV4-39	IGHD3-10	IGHJ4	10	27	35	40
1	1.7015484090522376E-4	TGTGCGAGAGTCCGCTATGGTGGTAACTCGAAATCCCCCTTTGACTACTGG	CARVRYGGNSKSPFDYW	IGHV1-2	IGHD4-23	IGHJ4	9	14	28	38
1	1.7015484090522376E-4	TGTGCGAGAGTCAGTGAGTTTGGAGGCCGATGGGGTCCTTTTGATATCTGG	CARVSEFGGRWGPFDIW	IGHV3-64	IGHD3-3	IGHJ3	9	18	24	37
1	1.7015484090522376E-4	TGTGCGAGAGTGCAGCGTATTACTATGATAGTAGGTGCTTTTGATATCTGG	CARVQRITMIVGAFDIW	IGHV3-53	IGHD3-22	IGHJ3	9	15	33	35
1	1.7015484090522376E-4	TGTGCGAGAGTGGGTTGGGGCTACGGTGACTTGAATGTTTTTGATATCTGG	CARVGWGYGDLNVFDIW	IGHV3-53	IGHD4-17	IGHJ3	9	20	30	34
1	1.7015484090522376E-4	TGTGCGAGAGCTATCCCTCCTCTGAGTACCAGCTGGCCCTTCGACCCCTGG	CARAIPPLSTSWPFDPW	IGHV1-46	IGHD2-2	IGHJ5	9	24	34	39
1	1.7015484090522376E-4	TGTGCGAGAGCCTCAGATCCCTCAGCGGCTGTCACTTCCTTTGACTACTGG	CARASDPSAAVTSFDYW	IGHV7-81	IGHD6-25	IGHJ4	8	22	29	38
1	1.7015484090522376E-4	TGTGCGAGAGCCTATGGCCTCTGGTACTACTACTACTACATGGACGTCTGG	CARAYGLWYYYYYMDVW	IGHV3-33	IGHD3-10	IGHJ6	9	11	16	24
1	1.7015484090522376E-4	TGTGCGAGAGCCCTTTCTGGGTATAGCAGTAGTAAGGACTTTGACTACTGG	CARALSGYSSSKDFDYW	IGHV1-8	IGHD6-19	IGHJ4	13	18	29	37
1	1.7015484090522376E-4	TGTGCGAGAGGTGGCTATAGTGGCTACGATAAGGGAAACTTTGACTACTGG	CARGGYSGYDKGNFDYW	IGHV4-31	IGHD5-12	IGHJ4	9	10	29	37
1	1.7015484090522376E-4	TGTGCGAGAGGTGGATTTGGAGACACCTATGGACATCGTATTGACTATTGG	CARGGFGDTYGHRIDYW	IGHV4-34	IGHD5-18	IGHJ4	10	17	31	40
1	1.7015484090522376E-4	TGTGCGAGAGGTATTTCAGGGGCTTCGGGGTTCGACGGGTTCGACCCCTGG	CARGISGASGFDGFDPW	IGHV4-34	IGHD3-10	IGHJ5	10	23	29	37
1	1.7015484090522376E-4	TGTGCGAGAGGGCCCGGGTATAGTAGTGGCTGGCACCAGTTTGACTACTGG	CARGPGYSSGWHQFDYW	IGHV3-23	IGHD6-19	IGHJ4	6	12	32	39
1	1.7015484090522376E-4	TGTGCGAGAGGGAACGATATTGTAGTGGTGGTAGCTACTATTGATATCTGG	CARGNDIVVVVATIDIW	IGHV4-4	IGHD2-15	IGHJ3	9	15	39	40
1	1.7015484090522376E-4	TGTGCGAGAGATTTTATGACGCCTAATAGGATAACATACTTCCAAAACTGG	CARDFMTPNRITYFQNW	IGHV3-53	IGHD2-15	IGHJ1	11	26	32	35
1	1.7015484090522376E-4	TGTGCGAGAGATTCCCTGCTTCTAGGCATAGGTTTCGGATTTGACTACTGG	CARDSLLLGIGFGFDYW	IGHV3-7	IGHD2-2	IGHJ4	11	24	30	39
1	1.7015484090522376E-4	TGTGCGAGAGATTCGGACAGTAGAGAAGACTACAGTCTCTTTGACTCCTGG	CARDSDSREDYSLFDSW	IGHV4-31	IGHD4-11	IGHJ2P	11	27	35	47
1	1.7015484090522376E-4	TGTGCGAGAGATTATTTTAGGAATAATGATATTTCGTACATGGACGTCTGG	CARDYFRNNDISYMDVW	IGHV4-31	IGHD3-9	IGHJ6	11	27	33	36
1	1.7015484090522376E-4	TGTGCGAGAGATCTGTACGGCAGTGGCTGGTCTCTATTATTTGACTCCTGG	CARDLYGSGWSLLFDSW	IGHV3-53	IGHD6-19	IGHJ4	13	19	30	39
1	1.7015484090522376E-4	TGTGCGAGAGATCCTGATGACTACAGTAACCACGGTGCTTTTGATATCTGG	CARDPDDYSNHGAFDIW	IGHV3-33	IGHD4-11	IGHJ3	12	16	33	35
1	1.7015484090522376E-4	TGTGCGAGAGATCCGGTATATGATAGTAGTGGTTATGCGGCTGACTACTGG	CARDPVYDSSGYAADYW	IGHV4-31	IGHD3-22	IGHJ4	12	18	35	41
1	1.7015484090522376E-4	TGTGCGAGAGATCCGGGTTATGGTGGATACTACTCCCCCTTTGACTACTGG	CARDPGYGGYYSPFDYW	IGHV3-21	IGHD5-18	IGHJ4	12	22	29	38
1	1.7015484090522376E-4	TGTGCGAGAGATCGTGACGCAGTTGGGGTCATGGGAAAATTTCACTCCTGG	CARDRDAVGVMGKFHSW	IGHV3-30	IGHD4-11	IGHJ4	12	27	32	39
1	1.7015484090522376E-4	TGTGCGAGAGATCGGTGGGAACTATCCCGTCGGGGTTACTTTGACTACTGG	CARDRWELSRRGYFDYW	IGHV1-46	IGHD1-7	IGHJ4	12	17	23	36
1	1.7015484090522376E-4	TGTGCGAGAGATCGGGGCTATCACACTGGGGATCAGGATTTTGACTACTGG	CARDRGYHTGDQDFDYW	IGHV3-21	IGHD7-27	IGHJ4	12	24	33	39
1	1.7015484090522376E-4	TGTGCGAGAGATCGGGGCTATCAAACTGGGGATCAGGATTTTGACTACTGG	CARDRGYQTGDQDFDYW	IGHV3-21	IGHD7-27	IGHJ4	12	23	33	39
1	1.7015484090522376E-4	TGTGCGAGAGATCATTCTCGTTTGGGAGAATTATCGTCATCTTACTACTGG	CARDHSRLGELSSSYYW	IGHV3-11	IGHD3-16	IGHJ4	12	18	36	43
1	1.7015484090522376E-4	TGTGCGAGAGATCAGGTCAGCAGTGGCTGGTACTACTACTTTGACTACTGG	CARDQVSSGWYYYFDYW	IGHV4-31	IGHD6-19	IGHJ4	12	18	28	29
1	1.7015484090522376E-4	TGTGCGAGAGATCAGGGACTTGTGGGGGCTAAAAATTGGTTCGACCCCTGG	CARDQGLVGAKNWFDPW	IGHV4-31	IGHD1-26	IGHJ5	12	21	30	36
1	1.7015484090522376E-4	TGTGCGAGAGATGTGTCTCCAACTGGAACTACGTCCTACTTTGACTACTGG	CARDVSPTGTTSYFDYW	IGHV1-46	IGHD1-7	IGHJ4	11	20	33	35
1	1.7015484090522376E-4	TGTGCGAGAGATGGCCAAAGTGGGAGCTATGAGCTGGGGTTTGACTACTGG	CARDGQSGSYELGFDYW	IGHV4-31	IGHD1-26	IGHJ4	11	18	28	39
1	1.7015484090522376E-4	TGTGCGAGAGATGGACGCGGTGCCTACGGGGGGGGTGCTTTTGATATCTGG	CARDGRGAYGGGAFDIW	IGHV3-11	IGHD4-17	IGHJ3	11	17	27	35
1	1.7015484090522376E-4	TGTGCGAGAGATGGAGCCGGCAGTGGCTGGTACAAGTCCTTTGACTACTGG	CARDGAGSGWYKSFDYW	IGHV3-33	IGHD6-19	IGHJ4	11	19	32	38
1	1.7015484090522376E-4	TGTGCGAGAGATGGAGCCGGCAGTGGCTGGTACAAGTCCTTTGACTACTGG	CARDGAGSGWYKSFDYW	IGHV4-31	IGHD6-19	IGHJ4	11	19	32	38
1	1.7015484090522376E-4	TGTGCGAGAGATACGCTCGGGGGCCATGATAATAGTGGTTATCTAGACTGG	CARDTLGGHDNSGYLDW	IGHV3-53	IGHD3-22	IGHJ4	11	25	41	46
1	1.7015484090522376E-4	TGTGCGAGAGATAGGTGGTTCGGGGACCCAACCTCAGACTTTGACTACTGG	CARDRWFGDPTSDFDYW	IGHV3-30	IGHD3-10	IGHJ4	11	15	25	37
1	1.7015484090522376E-4	TGTGCGAGAGATAGGTGGTTCGGGGACCCAACCTCAGACTTTGACTACTGG	CARDRWFGDPTSDFDYW	IGHV3-21	IGHD3-10	IGHJ4	11	15	25	37
1	1.7015484090522376E-4	TGTGCGAGAGACTGGGGTGGCAGTGGCTGGTACAACTGGTTCGACCCCTGG	CARDWGGSGWYNWFDPW	IGHV3-47	IGHD6-19	IGHJ5	10	19	28	29
1	1.7015484090522376E-4	TGTGCGAGAGACTGGGGTGGCAGTGGCTGGTACAACTGGTTCGACCCCTGG	CARDWGGSGWYNWFDPW	IGHV4-31	IGHD6-19	IGHJ5	10	19	28	29
1	1.7015484090522376E-4	TGTGCGAGAGACTGGGATCATCTTATCTACTACTACTACATGGACGTCTGG	CARDWDHLIYYYYMDVW	IGHV3-64	IGHD7-27	IGHJ6	10	13	18	26
1	1.7015484090522376E-4	TGTGCGAGAGACTGGGAGTATAGCAGCAGCTGGACCACCTTTGACTACTGG	CARDWEYSSSWTTFDYW	IGHV3-66	IGHD6-13	IGHJ4	10	17	32	38
1	1.7015484090522376E-4	TGTGCGAGAGACTGGGAGTATAGGAGCAGCTGGACCACCTTTGACTACTGG	CARDWEYRSSWTTFDYW	IGHV1-69	IGHD6-13	IGHJ4	10	17	32	38
1	1.7015484090522376E-4	TGTGCGAGAGACCCTGACCATGACAGTAGTGGTTTTTATTATCACTACTGG	CARDPDHDSSGFYYHYW	IGHV4-31	IGHD3-22	IGHJ4	10	19	37	43
1	1.7015484090522376E-4	TGTGCGAGAGACCCCCCTTTTTGGAGTGGTAACTACTACATGGACGTCTGG	CARDPPFWSGNYYMDVW	IGHV4-31	IGHD3-3	IGHJ6	10	17	29	31
1	1.7015484090522376E-4	TGTGCGAGAGACCATTACTATGATAGTAGTGGTTATTACATTGACTACTGG	CARDHYYDSSGYYIDYW	IGHV3-21	IGHD3-22	IGHJ4	10	13	35	36
1	1.7015484090522376E-4	TGTGCGAGAGACGATAGTAGTGGTTATTACTACCGTCTCTTTAGTTACTGG	CARDDSSGYYYRLFSYW	IGHV3-48	IGHD3-22	IGHJ4	10	12	32	45
1	1.7015484090522376E-4	TGTGCGAGAGACATAGTGGGAGCCACCAAGCCCTACTACTTTGACTACTGG	CARDIVGATKPYYFDYW	IGHV1-46	IGHD1-26	IGHJ4	10	12	22	33
1	1.7015484090522376E-4	TGTGCGAGAGACAGAGATTCCGGTGTCCCCTGGGGCTACTTTGACTACTGG	CARDRDSGVPWGYFDYW	IGHV3-11	IGHD1-14	IGHJ4	10	17	23	35
1	1.7015484090522376E-4	TGTGCGAGAGAGTTAAATACAGCTATGGTCCTGTACTACTTTGACTACTGG	CARELNTAMVLYYFDYW	IGHV4-31	IGHD5-18	IGHJ4	10	16	28	32
1	1.7015484090522376E-4	TGTGCGAGAGAGTCCCCTGGGCTTTTTGGAGTGGTTATTCTTGACTACTGG	CARESPGLFGVVILDYW	IGHV1-69D	IGHD3-3	IGHJ4	10	22	38	40
1	1.7015484090522376E-4	TGTGCGAGAGAGGACGGTGGTCAGTCTGTGTGGAAGGAGTTTGACTCGTGG	CAREDGGQSVWKEFDSW	IGHV3-30	IGHD4-23	IGHJ4	10	13	20	39
1	1.7015484090522376E-4	TGTGCGAGAGAGGACGGTGGTCAGTCTATGTGGAAGGAGTTTGACTCGTGG	CAREDGGQSMWKEFDSW	IGHV3-30	IGHD4-23	IGHJ4	10	13	20	39
1	1.7015484090522376E-4	TGTGCGAGAGAGGACGGTGGTAATTCTGTGTGGAAGCAGTTTGACTACTGG	CAREDGGNSVWKQFDYW	IGHV3-33	IGHD4-23	IGHJ4	10	13	22	39
1	1.7015484090522376E-4	TGTGCGAGAGAGGACGGTGGTAATTCTGTGTGGAAGGAGTTTGACTACTGG	CAREDGGNSVWKEFDYW	IGHV3-30	IGHD4-23	IGHJ4	10	13	22	39
1	1.7015484090522376E-4	TGTGCGAGAGAGGACGGTGGTAACTCTGTGTGGAAGGAGTTTGACTACTGG	CAREDGGNSVWKEFDYW	IGHV1-18	IGHD4-23	IGHJ4	10	13	25	39
1	1.7015484090522376E-4	TGTGCGAGAGAGGACGGTGGTAACTCTGTGTGGAAGGAGTTTGACTACTGG	CAREDGGNSVWKEFDYW	IGHV3-30	IGHD4-23	IGHJ4	10	13	25	39
1	1.7015484090522376E-4	TGTGCGAGAGAGGACGGTGGTAACTCTGTGTGGAAGGAGTTTGACTACTGG	CAREDGGNSVWKEFDYW	IGHV3-7	IGHD4-23	IGHJ4	10	13	25	39
1	1.7015484090522376E-4	TGTGCGAGAGAGGACGGTGGTAACTCTGTGTGGAAGGAGTTTGACCACTGG	CAREDGGNSVWKEFDHW	IGHV3-33	IGHD4-23	IGHJ4	10	13	25	39
1	1.7015484090522376E-4	TGTGCGAGAGAGGACGGTGGTAACTCTGTGTGGAAGGAGTTTGACCACTGG	CAREDGGNSVWKEFDHW	IGHV4-31	IGHD4-23	IGHJ4	10	13	25	39
1	1.7015484090522376E-4	TGTGCGAGAGAAGCGTATAGCAGCAGCTGGACCGATCCCTTTGACTACTGG	CAREAYSSSWTDPFDYW	IGHV3-30	IGHD6-13	IGHJ4	10	14	29	38
1	1.7015484090522376E-4	TGTGCGAGAGAAGATGTAGTGGTGGTAGCTGCTACTTACTTTGACTACTGG	CAREDVVVVAATYFDYW	IGHV4-31	IGHD2-15	IGHJ4	10	14	35	36
1	1.7015484090522376E-4	TGTGCGAGAGAAACTAGCAGCAGCTGGTCCCAACTTTACTTTGACTACTGG	CARETSSSWSQLYFDYW	IGHV4-31	IGHD6-13	IGHJ4	10	14	27	36
1	1.7015484090522376E-4	TGTGCGAGAATCCCCCGGGGAAACAAGTATGGTTATACTTTTGATCTCTGG	CARIPRGNKYGYTFDLW	IGHV4-34	IGHD5-18	IGHJ3	8	27	34	37
1	1.7015484090522376E-4	TGTGCGAGAATCCCCGAGACCTCCTACTACTACTTCTACATGGACGTCTGG	CARIPETSYYYFYMDVW	IGHV3-21	IGHD3-10	IGHJ6	8	10	16	23
1	1.7015484090522376E-4	TGTGCGAGAACGTATGCTAGAAGCTACTACTACTACTACATGGACGTCTGG	CARTYARSYYYYYMDVW	IGHV1-46	IGHD2-21	IGHJ6	8	12	19	23
1	1.7015484090522376E-4	TGTGCGAGAACGTATGCTAGAAGCTACTACTACTACTACATGGACGTCTGG	CARTYARSYYYYYMDVW	IGHV4-28	IGHD2-21	IGHJ6	9	12	19	23
1	1.7015484090522376E-4	TGTGCGAAAGACCAAAAACGTGGATACAGCTATGGCTCGTTGGACTCCTGG	CAKDQKRGYSYGSLDSW	IGHV3-23	IGHD5-18	IGHJ5	10	17	34	38
1	1.7015484090522376E-4	TGTGCACGGGCCTTCCGGTTTAACTGGAACCGCGATGCTTTTGATCTCTGG	CARAFRFNWNRDAFDLW	IGHV2-26	IGHD1-20	IGHJ3	8	14	29	33
1	1.7015484090522376E-4	TGTGCACGGGCCTTCCGGTTTAACTGGAACCGCGATGCTTTTGATATCTGG	CARAFRFNWNRDAFDIW	IGHV2-5	IGHD1-20	IGHJ3	6	14	29	33
1	1.7015484090522376E-4	TGTGCAAGATCCGCTCTGGACGGAAATTCCGATGATGCTTTTCATATGTGG	CARSALDGNSDDAFHMW	IGHV1-45	IGHD2-21	IGHJ3	9	25	30	31
1	1.7015484090522376E-4	TGTGGAGCGCTATGGTTCGGGGACCACCATAGGGCCTTCATGGACGTCTGG	CGALWFGDHHRAFMDVW	IGHV2-26	IGHD3-10	IGHJ6	3	9	22	38
1	1.7015484090522376E-4	TGTACTAGAGAGTCCCCTATGATAGTAGTTTCCCTGCTCGATGACTACTGG	CTRESPMIVVSLLDDYW	IGHV3-49	IGHD3-22	IGHJ4	10	16	28	41
1	1.7015484090522376E-4	TGTACCGCATATTGTGGTGGCGACTGCCCGAACGAGGAGGTTGACTATTGG	CTAYCGGDCPNEEVDYW	IGHV3-30	IGHD2-21	IGHJ4	2	6	26	40
1	1.7015484090522376E-4	TGTACGAGAGAACCGGGGAATCACGGTGATCCTAATTGGTTCGACCCCTGG	CTREPGNHGDPNWFDPW	IGHV3-47	IGHD4-17	IGHJ5	10	22	28	36
1	1.7015484090522376E-4	TGTACAAAAGATCGATGTAGCGGTGGTACGTGTTCGGACATGGACGTCTGG	CTKDRCSGGTCSDMDVW	IGHV3-21	IGHD2-15	IGHJ6	12	15	27	37
1	1.7015484090522376E-4	TGCGCGAGAGAGGACGGAGGTAACTCTGTGTGGAAGCAGTTTGACCTCTGG	CAREDGGNSVWKQFDLW	IGHV3-30	IGHD4-23	IGHJ5	10	13	25	38
1	1.7015484090522376E-4	TGTGTGAGAGGGGGGATTGTTATGGAGGTAGTGTTCTTTGACTACTGG	CVRGGIVMEVVFFDYW	IGHV1-8	IGHD2-15	IGHJ4	10	15	30	35
1	1.7015484090522376E-4	TGTGTGAAATTGTACTTCGGGGAGTTATTGGGTCCCTTTGACTACTGG	CVKLYFGELLGPFDYW	IGHV3-23	IGHD3-10	IGHJ4	8	15	28	35
1	1.7015484090522376E-4	TGTGTAAGGCCACGTGGGAGTGGTTATTTCTGGGACTTTGACTACTGG	CVRPRGSGYFWDFDYW	IGHV1-24	IGHD3-3	IGHJ4	3	16	27	34
1	1.7015484090522376E-4	TGTGCTAGCCTCTGGGAGTATTACTATGATACTGACTTTGACTACTGG	CASLWEYYYDTDFDYW	IGHV3-74	IGHD3-22	IGHJ4	4	17	30	34
1	1.7015484090522376E-4	TGTGCGCGAGGCCGCACTCCGGACTATTACTACTACATGGACGTCTGG	CARGRTPDYYYYMDVW	IGHV1-8	IGHD2-15	IGHJ6	12	15	21	22
1	1.7015484090522376E-4	TGTGCGGCTTCCCTGGTGTATGTCTACTACTACTACATGGACGTCTGG	CAASLVYVYYYYMDVW	IGHV1-69	IGHD2-8	IGHJ6	5	13	21	23
1	1.7015484090522376E-4	TGTGCGGGAATTCCCTACGCTGGTAGCGCTTTCGTCATAGACAACTGG	CAGIPYAGSAFVIDNW	IGHV1-58	IGHD4-23	IGHJ4	6	14	24	39
1	1.7015484090522376E-4	TGTGCGATCCCCGGCGGGGGGAGCTACTACTCCGGCTTTGACTACTGG	CAIPGGGSYYSGFDYW	IGHV3-64	IGHD1-26	IGHJ4	6	18	29	35
1	1.7015484090522376E-4	TGTGCGATGGACTATGGTTCGGGGAGTTATCTAGCTTTTGATATCTGG	CAMDYGSGSYLAFDIW	IGHV1-69	IGHD3-10	IGHJ3	6	10	29	33
1	1.7015484090522376E-4	TGTGCGACTGATCGCGGAGGATACAGCGACTACTACATGGACGTCTGG	CATDRGGYSDYYMDVW	IGHV4-4	IGHD5-18	IGHJ6	6	18	26	28
1	1.7015484090522376E-4	TGTGCGACCGGCTTGGATACAGCTATGACCTTCCTCCTTGAATACTGG	CATGLDTAMTFLLEYW	IGHV1-18	IGHD5-18	IGHJ4	6	13	26	37
1	1.7015484090522376E-4	TGTGCGACCGGGAGCAACGGATACAGCTATGGGTCGGAGGACTCCTGG	CATGSNGYSYGSEDSW	IGHV1-67	IGHD5-18	IGHJ4	3	18	31	39
1	1.7015484090522376E-4	TGTGCGAGCTCATCCTATCCCCAGATAGCATTCTACTTTGACCACTGG	CASSSYPQIAFYFDHW	IGHV1-46	IGHD7-27	IGHJ4	7	17	28	32
1	1.7015484090522376E-4	TGTGCGAGCGGGTGGATACAGCTATGGTCTGGCCCCTTTGACTACTGG	CASGWIQLWSGPFDYW	IGHV4-55	IGHD5-18	IGHJ4	7	11	27	35
1	1.7015484090522376E-4	TGTGCGAGCGATCTCGGGTATTACTATGGTTCGGGGGCCGACGACTGG	CASDLGYYYGSGADDW	IGHV4-31	IGHD3-10	IGHJ4	14	17	35	39
1	1.7015484090522376E-4	TGTGCGAGCACATTTAGTGGGAGCTACTATAGTGCTTTTGATATCTGG	CASTFSGSYYSAFDIW	IGHV3-33	IGHD1-26	IGHJ3	7	14	28	32
1	1.7015484090522376E-4	TGTGCGAGGTCGCAGTGGCTGGTGCTGAGTGCTGACTTTGACTCCTGG	CARSQWLVLSADFDSW	IGHV1-18	IGHD6-19	IGHJ4	7	11	22	34
1	1.7015484090522376E-4	TGTGCGAGGGATATGGACGTCCCCCTACATGATGCGCTTGATATATGG	CARDMDVPLHDALDIW	IGHV3-23	IGHD1-20	IGHJ3	6	15	20	27
1	1.7015484090522376E-4	TGTGCGAGGACGTATCACGATTTTTGGAGTCGTTATTTCACATACTGG	CARTYHDFWSRYFTYW	IGHV4-31	IGHD3-3	IGHJ4	7	9	36	42
1	1.7015484090522376E-4	TGTGCGAGGACGTATAGTGGGAGCTACTTGAACTACTTTGACTACTGG	CARTYSGSYLNYFDYW	IGHV3-48	IGHD1-26	IGHJ4	7	11	27	31
1	1.7015484090522376E-4	TGTGCGAGATCTAAAAGTGGGAGCTACCGAACGTACTTTGACTACTGG	CARSKSGSYRTYFDYW	IGHV4-34	IGHD1-26	IGHJ4	8	15	26	33
1	1.7015484090522376E-4	TGTGCGAGATCTAAAAGTGGGAGCTACCGAACGTACTTTGACTACTGG	CARSKSGSYRTYFDYW	IGHV4-55	IGHD1-26	IGHJ4	9	15	26	33
1	1.7015484090522376E-4	TGTGCGAGACTTGAAACAACACCGGACGGTTGGTGCTTCGACCCCTGG	CARLETTPDGWCFDPW	IGHV4-4	IGHD6-6	IGHJ5	8	21	27	36
1	1.7015484090522376E-4	TGTGCGAGACCTGGTTCGGGGAGTTATTTTGGGTGGTTCGACCCCTGG	CARPGSGSYFGWFDPW	IGHV3-30	IGHD3-10	IGHJ5	8	11	27	33
1	1.7015484090522376E-4	TGTGCGAGACCTATCCCGACTAGACTATCAGGGGCTTTTGATATCTGG	CARPIPTRLSGAFDIW	IGHV5-10-1	IGHD3-22	IGHJ3	9	23	29	33
1	1.7015484090522376E-4	TGTGCGAGACCCACCGATTACTATGATAAGGGAGGGTTCGACCCCTGG	CARPTDYYDKGGFDPW	IGHV4-34	IGHD3-22	IGHJ5	8	16	27	34
1	1.7015484090522376E-4	TGTGCGAGACCGTATAGTGCGACCTACGCCGGCTACTTTGACTACTGG	CARPYSATYAGYFDYW	IGHV3-30	IGHD1-26	IGHJ4	8	11	26	32
1	1.7015484090522376E-4	TGTGCGAGACCGTATAGTGGGACCTACGCCGCCTACTTTGACTACTGG	CARPYSGTYAAYFDYW	IGHV3-30	IGHD1-26	IGHJ4	8	11	26	32
1	1.7015484090522376E-4	TGTGCGAGACCGGGAAACTGGAACTACCGGTACTACATGGACGTCTGG	CARPGNWNYRYYMDVW	IGHV1-69	IGHD1-7	IGHJ6	8	15	26	30
1	1.7015484090522376E-4	TGTGCGAGACATCCCCTGGCAGTAGTACCAGCCCTCTTTGACCACTGG	CARHPLAVVPALFDHW	IGHV3-23	IGHD2-2	IGHJ4	6	20	31	35
1	1.7015484090522376E-4	TGTGCGAGACATGGGGATGTCCCCTTCTACTACTACATGGACGTCTGG	CARHGDVPFYYYMDVW	IGHV4-39	IGHD3-10	IGHJ6	12	19	23	26
1	1.7015484090522376E-4	TGTGCGAGAGTGGAGGCTACGGTGACTCTCGGCACTTTTGACTACTGG	CARVEATVTLGTFDYW	IGHV3-53	IGHD4-17	IGHJ4	9	16	26	36
1	1.7015484090522376E-4	TGTGCGAGAGCCTATAGTGGGAGCTACTGGCACTACTTTGACTACTGG	CARAYSGSYWHYFDYW	IGHV3-33	IGHD1-26	IGHJ4	9	12	27	31
1	1.7015484090522376E-4	TGTGCGAGAGCCTATAGTGGGAGCTACTACACGCCCTTTGACTACTGG	CARAYSGSYYTPFDYW	IGHV3-30	IGHD1-26	IGHJ4	9	12	29	35
1	1.7015484090522376E-4	TGTGCGAGAGCCCTAAAGGGCGGCTACAACAAGCCATTTGACTACTGG	CARALKGGYNKPFDYW	IGHV4-34	IGHD5-24	IGHJ4	13	21	28	36
1	1.7015484090522376E-4	TGTGCGAGAGGTCACTGGGGGCAGTACCTGGATGCTTTTGATCTCTGG	CARGHWGQYLDAFDLW	IGHV4-34	IGHD7-27	IGHJ3	10	13	19	30
1	1.7015484090522376E-4	TGTGCGAGAGGTGTGGGCTGGGACTACTACTACTACATGGACGTCTGG	CARGVGWDYYYYMDVW	IGHV4-34	IGHD6-19	IGHJ6	10	15	20	22
1	1.7015484090522376E-4	TGTGCGAGAGGTATAGTGGGAGCTACCCCCGGCTGGTTCGACCCCTGG	CARGIVGATPGWFDPW	IGHV1-8	IGHD1-26	IGHJ5	10	11	25	32
1	1.7015484090522376E-4	TGTGCGAGAGGCTTTAGAGAATTTTGGAGTGATGGTTTTGATATCTGG	CARGFREFWSDGFDIW	IGHV1-8	IGHD3-3	IGHJ3	11	21	28	29
1	1.7015484090522376E-4	TGTGCGAGAGGGTTCGCAGCAGCAGACTTTGATGCTTTTGATATCTGG	CARGFAAADFDAFDIW	IGHV1-8	IGHD6-13	IGHJ3	10	17	24	29
1	1.7015484090522376E-4	TGTGCGAGAGGGGGAGGTCTTGGGTCGCTCGCTGCTTCCGATCTCTGG	CARGGGLGSLAASDLW	IGHV3-30	IGHD6-25	IGHJ2	9	29	35	38
1	1.7015484090522376E-4	TGTGCGAGAGGATGGCGTTTGGAGTGGTTATGGCCAGTATTTCTCTGG	CARGWRLEWLWPVFLW	IGHV1-8	IGHD3-3	IGHJ4	10	17	30	44
1	1.7015484090522376E-4	TGTGCGAGAGATTTTTGGAGTGGTTATTATATGGGGCCTGACTACTGG	CARDFWSGYYMGPDYW	IGHV4-31	IGHD3-3	IGHJ4	11	12	30	38
1	1.7015484090522376E-4	TGTGCGAGAGATTTAACGTCCGTTAGTGGTTATTACTTTGACTACTGG	CARDLTSVSGYYFDYW	IGHV3-33	IGHD3-22	IGHJ4	11	23	32	33
1	1.7015484090522376E-4	TGTGCGAGAGATTGGGCGACCTACGGTGGTAACCACATTGCGTTCTGG	CARDWATYGGNHIAFW	IGHV4-31	IGHD4-23	IGHJ4	11	20	32	44
1	1.7015484090522376E-4	TGTGCGAGAGATCGGGGCGGCAGCTGGCCCTTCCCTCTCCACCACTGG	CARDRGGSWPFPLHHW	IGHV3-30	IGHD2-2	IGHJ1	12	19	26	37
1	1.7015484090522376E-4	TGTGCGAGAGATCGGGGCGGCAGCTGGCCCTTCCCTCTCCACCACTGG	CARDRGGSWPFPLHHW	IGHV4-31	IGHD2-2	IGHJ1	12	19	26	37
1	1.7015484090522376E-4	TGTGCGAGAGATCAGAAAGACACGTATGGTTTGAGCCTTGACTACTGG	CARDQKDTYGLSLDYW	IGHV3-33	IGHD3-10	IGHJ4	12	24	30	37
1	1.7015484090522376E-4	TGTGCGAGAGATGTAATGGGACCGTACTACTACTACATGGACGTCTGG	CARDVMGPYYYYMDVW	IGHV3-53	IGHD2-8	IGHJ6	11	13	18	24
1	1.7015484090522376E-4	TGTGCGAGAGATGCGTCGGCGGGATATCAGTTCCGGTTCGACCCCTGG	CARDASAGYQFRFDPW	IGHV3-30	IGHD1-7	IGHJ5	11	28	33	34
1	1.7015484090522376E-4	TGTGCGAGAGATGGCCCAACGGTGACCAACCGACACTTTGACCTCTGG	CARDGPTVTNRHFDLW	IGHV4-31	IGHD4-17	IGHJ4	11	18	25	34
1	1.7015484090522376E-4	TGTGCGAGAGACAAGGGGAGATTCCAAAGGGGCTACTTTGACTACTGG	CARDKGRFQRGYFDYW	IGHV3-30	IGHD3-10	IGHJ4	10	14	19	32
1	1.7015484090522376E-4	TGTGCGAGAGACAAGGGGAAATTCCAAAGGGGCTACTTTGATTATTTG	CARDKGKFQRGYFDYL	IGHV4-31	IGHD3-3	IGHJ4	10	22	27	32
1	1.7015484090522376E-4	TGTGCGAGAGAGGGCTCAGTGGGAGCTACTACTGGACTTGACTACTGG	CAREGSVGATTGLDYW	IGHV3-64	IGHD1-26	IGHJ4	10	17	31	37
1	1.7015484090522376E-4	TGTGCGAGAGAGGGATTAGCAGCAGCTGGTAGAGACTTTGACTACTGG	CAREGLAAAGRDFDYW	IGHV3-66	IGHD6-13	IGHJ4	10	16	30	34
1	1.7015484090522376E-4	TGTGCGAGAGAATCTATAGGTAGTAGTGGTTATCACTTTGACTACTGG	CARESIGSSGYHFDYW	IGHV4-31	IGHD3-22	IGHJ4	10	20	32	34
1	1.7015484090522376E-4	TGTGCGAGAGAACGGTGGGAAAGGTACTACTACTACATGGACGTCTGG	CARERWERYYYYMDVW	IGHV4-31	IGHD4-23	IGHJ6	10	11	17	24
1	1.7015484090522376E-4	TGTGCGAGAGAACAGGTAGATAGTAGTGGTTATCACTTTGACTACTGG	CAREQVDSSGYHFDYW	IGHV1-2	IGHD3-22	IGHJ4	10	18	32	34
1	1.7015484090522376E-4	TGTGCGAGAGAACAGGTAGATAGTAGTGGTTATCACTTTGACTACTGG	CAREQVDSSGYHFDYW	IGHV4-31	IGHD3-22	IGHJ4	10	18	32	34
1	1.7015484090522376E-4	TGTGCGAGAGAAGGAGGAGATGCCTACAATTACTACTTTGACCACTGG	CAREGGDAYNYYFDHW	IGHV4-31	IGHD5-24	IGHJ4	10	16	29	30
1	1.7015484090522376E-4	TGTGCGAGAGAAACCGGCGATAGCAGTAGCTCCTACTTTGACTACTGG	CARETGDSSSSYFDYW	IGHV4-31	IGHD6-13	IGHJ4	10	19	30	32
1	1.7015484090522376E-4	TGTGCGAGAAACTCTAGAGAAGGCTCCAATTATTGGTTCGACCCCTGG	CARNSREGSNYWFDPW	IGHV3-23	IGHD5-24	IGHJ5	6	14	31	33
1	1.7015484090522376E-4	TGTGCGAACGTAGTGGGAGCTACAGGGGCGTTGGGGTTTGACTACTGG	CANVVGATGALGFDYW	IGHV4-34	IGHD1-26	IGHJ4	6	10	22	36
1	1.7015484090522376E-4	TGTGCGAAATTGTACTTCGGGGAGTTATTGGGTCCCTTTGACTACTGG	CAKLYFGELLGPFDYW	IGHV3-23	IGHD3-10	IGHJ4	8	15	28	35
1	1.7015484090522376E-4	TGTGCGAAACTTCCTAGGTGGCCGCAGCTTGGGTACTTCGATCTCTGG	CAKLPRWPQLGYFDLW	IGHV3-23	IGHD2-15	IGHJ2	8	11	17	31
1	1.7015484090522376E-4	TGTGCGAAAGGAATAACAGTGGCTGGTAACGGTTTCTGGCGCGACTGG	CAKGITVAGNGFWRDW	IGHV3-23	IGHD6-19	IGHJ4	9	12	27	43
1	1.7015484090522376E-4	TGTGCGAAAGATCGGGGGGGTTATCCCACCTACTACTTTGACTCTCGG	CAKDRGGYPTYYFDSR	IGHV3-23	IGHD3-16	IGHJ4	12	13	24	30
1	1.7015484090522376E-4	TGTGCGAAAGATCGGGGGGGTTATCCCACCTACTACTTTGACTCCTGG	CAKDRGGYPTYYFDSW	IGHV3-23	IGHD3-16	IGHJ4	12	13	24	30
1	1.7015484090522376E-4	TGTGCGAAAATGGATAGTAGTGGTTTCCCTGATGCTTTTGATATCTGG	CAKMDSSGFPDAFDIW	IGHV3-23	IGHD3-22	IGHJ3	8	12	24	29
1	1.7015484090522376E-4	TGTGCGAAAAATATCCATAGTAGTGCCTGGCAACCTTTTGACTACTGG	CAKNIHSSAWQPFDYW	IGHV3-23	IGHD3-22	IGHJ4	8	16	24	36
1	1.7015484090522376E-4	TGTGCACGGATAATGGAAGGGGCGGGATCCACTGCTTTTGATATCTGG	CARIMEGAGSTAFDIW	IGHV2-26	IGHD7-27	IGHJ3	11	23	29	32
1	1.7015484090522376E-4	TGTGCAACATCGGGAATTTTTGGAGTGGTTGACTGGTTCGACCCCTGG	CATSGIFGVVDWFDPW	IGHV1-24	IGHD3-3	IGHJ5	8	15	29	31
1	1.7015484090522376E-4	TGTGCAACAGTTTTCGCAGTGGCTGGTACTAGACCCCCCCACTACTGG	CATVFAVAGTRPPHYW	IGHV1-24	IGHD6-19	IGHJ4	9	15	28	40
1	1.7015484090522376E-4	TGTGCAACAGTTCCAGCCGTTTGGGGGAGTTATCGTGCGGAATACTGG	CATVPAVWGSYRAEYW	IGHV1-24	IGHD3-16	IGHJ4	9	17	35	42
1	1.7015484090522376E-4	TGTGCAACAGTCCCGTGGATACAGCTATGGTTCTCGCTTGACTACTGG	CATVPWIQLWFSLDYW	IGHV1-24	IGHD5-18	IGHJ4	9	13	31	37
1	1.7015484090522376E-4	TGTGCAACAGCCTCTTCAGCAGCTCGTCCTAGTTGGTTCGACCCCTGG	CATASSAARPSWFDPW	IGHV1-24	IGHD6-6	IGHJ5	9	17	28	33
1	1.7015484090522376E-4	TGTGCAAGAGGTCGAGGGTACTTACGATATTACTACTTTGACTACTGG	CARGRGYLRYYYFDYW	IGHV4-4	IGHD3-9	IGHJ4	9	21	29	30
1	1.7015484090522376E-4	TGTGCAAGAGATAAGGGAGCAGCGGGTACATACTACTTTGAATACTGG	CARDKGAAGTYYFEYW	IGHV3-47	IGHD2-2	IGHJ4	11	17	28	30
1	1.7015484090522376E-4	TGTACAAGAGGTTGGGAACTTCGGACCGGTGAATACTTCGTACATTGG	CTRGWELRTGEYFVHW	IGHV3-30	IGHD4-23	IGHJ1	9	12	24	29
1	1.7015484090522376E-4	TGTGTGAGGGGGCAGCAGTATCGTGTCGGAACCTTTGACTACTGG	CVRGQQYRVGTFDYW	IGHV3-35	IGHD6-13	IGHJ4	7	11	17	32
1	1.7015484090522376E-4	TGTGTGAGACTGGATTACTATGATACTGGTGCCCACTCACCCTGG	CVRLDYYDTGAHSPW	IGHV5-10-1	IGHD3-22	IGHJ3	9	13	24	41
1	1.7015484090522376E-4	TGTGTATGCTCCCCGAAAATGTCTACGAAACCTTTTGATATCTGG	CVCSPKMSTKPFDIW	IGHV1-46	IGHD3-10	IGHJ3	3	8	16	31
1	1.7015484090522376E-4	TGTGCTAAGGATGGCAAACTGGATCTCCGTTTCATTGACTCCTGG	CAKDGKLDLRFIDSW	IGHV3-9	IGHD1-7	IGHJ4	11	16	29	34
1	1.7015484090522376E-4	TGTGCCTCGGGGGATAGTGGTTATTACTCCCAATTTGACTTCTGG	CASGDSGYYSQFDFW	IGHV3-30	IGHD3-22	IGHJ4	4	14	27	33
1	1.7015484090522376E-4	TGTGCCAGAGATTTTGCAGTGGCTGGTAACTCCTTTGACTACTGG	CARDFAVAGNSFDYW	IGHV3-23	IGHD6-19	IGHJ4	11	15	27	28
1	1.7015484090522376E-4	TGTGCCAGAGATTCATGGCATATCAGTGGGCGCTACGAGTATTGG	CARDSWHISGRYEYW	IGHV4-30-2	IGHD1-26	IGHJ4	11	24	35	42
1	1.7015484090522376E-4	TGTGCGCCCTGTATAACTGGGACGACGTTCTACTTTGACTACTGG	CAPCITGTTFYFDYW	IGHV3-15	IGHD1-20	IGHJ4	2	10	27	29
1	1.7015484090522376E-4	TGTGCGCGTATACCAGTGACTAGTAAATGGTACTTTGACTACTGG	CARIPVTSKWYFDYW	IGHV3-23	IGHD6-19	IGHJ4	5	7	24	30
1	1.7015484090522376E-4	TGTGCGCGGGCTAAGCGGGTGGCTGGCACTTACTTTGACTACTGG	CARAKRVAGTYFDYW	IGHV1-69	IGHD6-19	IGHJ4	5	18	25	30
1	1.7015484090522376E-4	TGTGCGCGAGCGCCTGTCGGGTACTTAATAAAGCTTGACTCCTGG	CARAPVGYLIKLDSW	IGHV1-18	IGHD3-22	IGHJ4	9	25	30	34
1	1.7015484090522376E-4	TGTGCGGTGCCTTCGGGGAAATTATCTTCCGCCTTTGACTACTGG	CAVPSGKLSSAFDYW	IGHV1-46	IGHD3-10	IGHJ4	5	11	18	32
1	1.7015484090522376E-4	TGTGCGGCGGGAGGTATAGCAGTGGTCGGAAACGGGGACTACTGG	CAAGGIAVVGNGDYW	IGHV1-46	IGHD6-19	IGHJ4	5	12	24	36
1	1.7015484090522376E-4	TGTGCGGCAGACCTCGGTGGTGACGCCGGGGTTTTCGGCTCCTGG	CAADLGGDAGVFGSW	IGHV1-67	IGHD4-23	IGHJ5	3	14	32	33
1	1.7015484090522376E-4	TGTGCGGGAGGGTTTTACTACTACTACTACTACATGGACGTCTGG	CAGGFYYYYYYMDVW	IGHV1-8	.	IGHJ6	10	-1	-1	14
1	1.7015484090522376E-4	TGTGCGACTTATTGTAGTGGTGGTAGCTGCAACCGTGACTACTGG	CATYCSGGSCNRDYW	IGHV4-31	IGHD2-15	IGHJ4	6	9	29	35
1	1.7015484090522376E-4	TGTGCGACCTTAGCTAACTGGGATCGATACTACTTTGACTTCTGG	CATLANWDRYYFDFW	IGHV5-10-1	IGHD7-27	IGHJ4	6	9	21	27
1	1.7015484090522376E-4	TGTGCGAGTGGCCAAGGGGGAAACTACTACTACATGGACGTCTGG	CASGQGGNYYYMDVW	IGHV4-34	IGHD3-16	IGHJ6	12	15	20	22
1	1.7015484090522376E-4	TGTGCGAGTAATATAGCAGTGGAAGACACACCCTTTGACTACTGG	CASNIAVEDTPFDYW	IGHV4-28	IGHD6-19	IGHJ4	11	12	21	32
1	1.7015484090522376E-4	TGTGCGAGCTCGGCCTGGGGTGACAACTACTACTTTGACTACTGG	CASSAWGDNYYFDYW	IGHV3-64	IGHD2-21	IGHJ4	7	18	23	27
1	1.7015484090522376E-4	TGTGCGAGCGCAGTAGTGGGAACTACTGGGTGGTTCGACCCCTGG	CASAVVGTTGWFDPW	IGHV4-4	IGHD1-26	IGHJ5	7	13	26	30
1	1.7015484090522376E-4	TGTGCGAGGTGCAATGGATACACCTCCCCTAGGCCTGACTACTGG	CARCNGYTSPRPDYW	IGHV5-10-1	IGHD5-18	IGHJ4	7	14	21	35
1	1.7015484090522376E-4	TGTGCGAGGTGCAATGGATACACCTCCCCTAGGCCTGACTACTGG	CARCNGYTSPRPDYW	IGHV5-51	IGHD5-18	IGHJ4	7	14	21	35
1	1.7015484090522376E-4	TGTGCGAGGTATGATAGTAGTGGTTATTACCACTTTGACTACTGG	CARYDSSGYYHFDYW	IGHV1-69	IGHD3-22	IGHJ4	7	9	26	27
1	1.7015484090522376E-4	TGTGCGAGGGCAAATGACTACCAGTCCTCCTATTTTGACTACTGG	CARANDYQSSYFDYW	IGHV1-46	IGHD4-11	IGHJ4	7	13	20	29
1	1.7015484090522376E-4	TGTGCGAGGGGGCAGCAGTATCGTGTCGGAACCTTTGACTACTGG	CARGQQYRVGTFDYW	IGHV3-23	IGHD6-13	IGHJ4	6	11	17	32
1	1.7015484090522376E-4	TGTGCGAGATTGGGGACTTACTCCATTTGGGCTTTTGATATCTGG	CARLGTYSIWAFDIW	IGHV3-53	IGHD2-15	IGHJ3	8	18	23	30
1	1.7015484090522376E-4	TGTGCGAGATTGGGGACTTACTCCATTTGGGCTTTTGATATCTGG	CARLGTYSIWAFDIW	IGHV4-55	IGHD2-15	IGHJ3	9	18	23	30
1	1.7015484090522376E-4	TGTGCGAGACTAGGAGGGATCACGCGCCCCCAACTAGATTCCTGG	CARLGGITRPQLDSW	IGHV4-39	IGHD3-16	IGHJ5	9	26	32	40
1	1.7015484090522376E-4	TGTGCGAGAGTCCAGGGTTATGGTTCGGGGAGTTCTGACTACTGG	CARVQGYGSGSSDYW	IGHV3-11	IGHD3-10	IGHJ4	9	18	33	35
1	1.7015484090522376E-4	TGTGCGAGAGCCTGGAGCAGTGGCTGGTATGCTTTTGATATCTGG	CARAWSSGWYAFDIW	IGHV4-39	IGHD6-19	IGHJ3	8	15	27	28
1	1.7015484090522376E-4	TGTGCGAGAGCGAACGGATTCGGGGAACTCCTGGCCGGCTATTGG	CARANGFGELLAGYW	IGHV3-53	IGHD3-10	IGHJ4	9	18	25	38
1	1.7015484090522376E-4	TGTGCGAGAGCAAAGCAGTGGCCTCCGGGCCTAATTGACTACTGG	CARAKQWPPGLIDYW	IGHV3-64	IGHD6-19	IGHJ4	9	13	21	34
1	1.7015484090522376E-4	TGTGCGAGAGGTCGGGTGGGTGCTACTACGGCCTTTGACTCATGG	CARGRVGATTAFDSW	IGHV3-23	IGHD1-26	IGHJ4	6	15	29	32
1	1.7015484090522376E-4	TGTGCGAGAGGCCGTGACTACCGTAACAACTGGTTCGACCCCTGG	CARGRDYRNNWFDPW	IGHV4-34	IGHD4-17	IGHJ5	12	13	20	25
1	1.7015484090522376E-4	TGTGCGAGAGGGGGGTATAGCAATGGCTGGCAATTAGACTACTGG	CARGGYSNGWQLDYW	IGHV1-8	IGHD6-19	IGHJ4	10	12	29	36
1	1.7015484090522376E-4	TGTGCGAGAGATTTTGCAGTGGCTGGTAACTCCTTTGACTACTGG	CARDFAVAGNSFDYW	IGHV4-31	IGHD6-19	IGHJ4	11	15	27	28
1	1.7015484090522376E-4	TGTGCGAGAGATCCTTTGGAGTGGTTATTTCTGTTTGACTACTGG	CARDPLEWLFLFDYW	IGHV4-4	IGHD3-3	IGHJ4	12	14	28	33
1	1.7015484090522376E-4	TGTGCGAGAGATCCCCCCATTGCAGTGGCTGGTTATGACCTCTGG	CARDPPIAVAGYDLW	IGHV4-31	IGHD6-19	IGHJ5	12	21	32	36
1	1.7015484090522376E-4	TGTGCGAGAGATCCAGGGGGGTTCGGGGGAGTTATCCCACTATGG	CARDPGGFGGVIPLW	IGHV3-53	IGHD3-16	IGHJ4	12	20	35	42
1	1.7015484090522376E-4	TGTGCGAGAGATCGTGCGAACCTCGGTGATGCTTTTGATATCTGG	CARDRANLGDAFDIW	IGHV3-33	IGHD3-10	IGHJ3	12	16	21	26
1	1.7015484090522376E-4	TGTGCGAGAGATCGGATTGGTGATCATGATGCATTCGATATCTGG	CARDRIGDHDAFDIW	IGHV3-66	IGHD2-15	IGHJ3	12	17	21	22
1	1.7015484090522376E-4	TGTGCGAGAGATCAGCAGCAGCTCCCCGGGGACTTCCAGCACTGG	CARDQQQLPGDFQHW	IGHV3-53	IGHD6-13	IGHJ1	12	13	22	31
1	1.7015484090522376E-4	TGTGCGAGAGATCAGGGTGGGGACTGGGAGCCACCTGACTCCTGG	CARDQGGDWEPPDSW	IGHV1-18	IGHD2-21	IGHJ4	12	15	25	35
1	1.7015484090522376E-4	TGTGCGAGAGATGGGGATAGCAGTGTCCATGCTTTTGATATCTGG	CARDGDSSVHAFDIW	IGHV3-7	IGHD6-19	IGHJ3	11	12	24	28
1	1.7015484090522376E-4	TGTGCGAGAGATATATTAAGCAGTGGCTGGAGCTTTGACTACTGG	CARDILSSGWSFDYW	IGHV3-21	IGHD6-19	IGHJ4	11	18	29	32
1	1.7015484090522376E-4	TGTGCGAGAGACATACCTGGGGGCCGGGGCATGTTTGACTACTGG	CARDIPGGRGMFDYW	IGHV3-30	IGHD3-16	IGHJ4	10	17	22	33
1	1.7015484090522376E-4	TGTGCGAGAGAACCGAGCAGGTCGTTACAGCCTTTTGATATGTGG	CAREPSRSLQPFDMW	IGHV3-11	IGHD1-1	IGHJ3	10	20	29	31
1	1.7015484090522376E-4	TGTGCGAGAACCGGGCGGTTCGGGGAGTTACCGTATGACTACTGG	CARTGRFGELPYDYW	IGHV3-21	IGHD3-10	IGHJ4	8	16	29	35
1	1.7015484090522376E-4	TGTGCGAGAACAGGGGGCAATTACTTTGATAGCTTTGACTTTTGG	CARTGGNYFDSFDFW	IGHV3-53	IGHD3-22	IGHJ4	8	19	31	32
1	1.7015484090522376E-4	TGTGCGAAGCCCCATGTGGCTGGTCCCGAATACTTCCAGCACTGG	CAKPHVAGPEYFQHW	IGHV3-23	IGHD6-19	IGHJ1	7	15	23	27
1	1.7015484090522376E-4	TGTGCGAAAGATGGTGGCTACAACTTACGATATTACGACTACTGG	CAKDGGYNLRYYDYW	IGHV3-23	IGHD3-9	IGHJ4	11	24	33	36
1	1.7015484090522376E-4	TGTGCGAAAATAGTTCGGGGAGTTATGTCGGCCTTTGACTACTGG	CAKIVRGVMSAFDYW	IGHV5-10-1	IGHD3-10	IGHJ4	6	12	25	32
1	1.7015484090522376E-4	TGTGCACGAGTACGTCCTTGGGGGGGCGGTGTTTTCGACGTTTGG	CARVRPWGGGVFDVW	IGHV2-26	IGHD3-16	IGHJ3	14	17	23	42
1	1.7015484090522376E-4	TGTGCACACCGCCACGGATTTAGTGGGAGCCACTGGGCTGACTGG	CAHRHGFSGSHWADW	IGHV2-5	IGHD1-26	IGHJ1	8	20	33	40
1	1.7015484090522376E-4	TGTGCAGCAGTCGCGGGTGATACCAGTACTTATTCATCCTTCTGG	CAAVAGDTSTYSSFW	IGHV1-24	IGHD1-14	IGHJ4	9	15	27	41
1	1.7015484090522376E-4	TGTGCAACAGATCATGTGGGGGAACTAGGGGACTTTGACTACTGG	CATDHVGELGDFDYW	IGHV1-24	IGHD1-7	IGHJ4	12	20	26	31
1	1.7015484090522376E-4	TGTGCAACAGAATGGGCTGGAACTACCGCCTGGTTCGACCCCTGG	CATEWAGTTAWFDPW	IGHV1-24	IGHD1-7	IGHJ5	10	16	25	29
1	1.7015484090522376E-4	TGTGCAACAATCCCTATAGCAGCAGCTGGTTACTTTGACTACTGG	CATIPIAAAGYFDYW	IGHV1-24	IGHD6-13	IGHJ4	8	14	29	30
1	1.7015484090522376E-4	TGTGCAAGAGACCCGGACTACGGTGGTAACTCCGGTGACTACTGG	CARDPDYGGNSGDYW	IGHV3-13	IGHD4-23	IGHJ4	10	15	34	35
1	1.7015484090522376E-4	TGTAGTAGAGGAACATATACCAGTGGCTGGTACTTTGACTACAGG	CSRGTYTSGWYFDYR	IGHV3-72	IGHD6-19	IGHJ4	9	15	29	30
1	1.7015484090522376E-4	TGCGGAAGACTTCCGGTATACGGTGACAATTTTCTTGATTTCTGG	CGRLPVYGDNFLDFW	IGHV5-10-1	IGHD4-17	IGHJ3	1	18	26	34
1	1.7015484090522376E-4	TGTTCGAGGGGGGATTTGAAAAATGACTACAATTTTAAGTGG	CSRGDLKNDYNFKW	IGHV4-34	IGHD4-11	IGHJ4	7	22	30	39
1	1.7015484090522376E-4	TGTGTGAGAGATGGGGGTGACCACTGGTACTTCGATCTCTGG	CVRDGGDHWYFDLW	IGHV1-3	IGHD2-21	IGHJ2	11	15	20	22
1	1.7015484090522376E-4	TGTGTGAGAGACAGAAGTGACGTCTACTATATGGACGTCTGG	CVRDRSDVYYMDVW	IGHV3-20	IGHD1-1	IGHJ6	10	18	22	23
1	1.7015484090522376E-4	TGTGCCTCAAATTTTTGGAGTGCGAACTGGTTCGACCCCTGG	CASNFWSANWFDPW	IGHV4-30-2	IGHD3-3	IGHJ5	5	10	21	24
1	1.7015484090522376E-4	TGTGCGTTTACCCAAACTTACTTCGATAGCCTTGACTATTGG	CAFTQTYFDSLDYW	IGHV1-46	IGHD3-16	IGHJ4	5	10	16	31
1	1.7015484090522376E-4	TGTGCGTCCGGTGCTAACTCCGACGGTGTCTTTGACTACTGG	CASGANSDGVFDYW	IGHV4-4	IGHD4-23	IGHJ4	5	8	21	29
1	1.7015484090522376E-4	TGTGCGCGAGGGCCTGGGAGGCCTAACTACTTTGACTTGTGG	CARGPGRPNYFDLW	IGHV4-4	IGHD1-26	IGHJ4	9	14	19	25
1	1.7015484090522376E-4	TGTGCGACGCTCTTCCCCTACTACTACTACATGGACGTCTGG	CATLFPYYYYMDVW	IGHV4-4	.	IGHJ6	6	-1	-1	17
1	1.7015484090522376E-4	TGTGCGAGTAGTAAGGCGGACCACGCCCTATTTGACTACTGG	CASSKADHALFDYW	IGHV3-66	IGHD1-14	IGHJ4	7	19	24	30
1	1.7015484090522376E-4	TGTGCGAGCGAGTGGCTACCCAAAGGGTCCTTTGACTACTGG	CASEWLPKGSFDYW	IGHV4-39	IGHD5-12	IGHJ4	7	10	18	29
1	1.7015484090522376E-4	TGTGCGAGGGGCGATTTGAAAGATGACTACAATTTTAACTGG	CARGDLKDDYNFNW	IGHV3-21	IGHD5-24	IGHJ4	7	20	33	37
1	1.7015484090522376E-4	TGTGCGAGGGGCGATTTAAAAGATGGCTACAATTTTACTTGG	CARGDLKDGYNFTW	IGHV3-30	IGHD5-24	IGHJ4	7	20	33	39
1	1.7015484090522376E-4	TGTGCGAGATCATTGTATGGTTCGGGGTACTTTGACTACTGG	CARSLYGSGYFDYW	IGHV3-30	IGHD3-10	IGHJ4	8	15	26	27
1	1.7015484090522376E-4	TGTGCGAGACTTAGTAATACTTTTTATCGCTTTGACTACTGG	CARLSNTFYRFDYW	IGHV4-31	IGHD3-10	IGHJ4	8	11	19	29
1	1.7015484090522376E-4	TGTGCGAGAGTCCGTTCGTATGGTTGGGGGCCTGACTACTGG	CARVRSYGWGPDYW	IGHV4-31	IGHD3-10	IGHJ4	9	18	29	32
1	1.7015484090522376E-4	TGTGCGAGAGTGGGTGGTGACTCCTGGTACTTTGACTACTGG	CARVGGDSWYFDYW	IGHV3-11	IGHD2-21	IGHJ4	9	12	21	27
1	1.7015484090522376E-4	TGTGCGAGAGCTACGGGCCTCTACTACTACATGGACGTCTGG	CARATGLYYYMDVW	IGHV4-34	IGHD4-17	IGHJ6	9	10	15	20
1	1.7015484090522376E-4	TGTGCGAGAGCTAGTGGGAGCTACTACTACTTTGACTACTGG	CARASGSYYYFDYW	IGHV3-30	IGHD1-26	IGHJ4	9	11	23	24
1	1.7015484090522376E-4	TGTGCGAGAGCTAGTGGGAGCTACTACTACTTTGACTACTGG	CARASGSYYYFDYW	IGHV4-34	IGHD1-26	IGHJ4	9	11	23	24
1	1.7015484090522376E-4	TGTGCGAGAGCCTCCATGGTGGACTGGTACTTCGATCTCTGG	CARASMVDWYFDLW	IGHV3-66	IGHD2-15	IGHJ2	9	16	21	22
1	1.7015484090522376E-4	TGTGCGAGAGCCGGCCGTCAGCCGAGGTGGATGGACTATTGG	CARAGRQPRWMDYW	IGHV3-21	IGHD5-12	IGHJ4	9	26	31	33
1	1.7015484090522376E-4	TGTGCGAGAGCCATCGACAGATCCACTGGGGCTGACTTCTGG	CARAIDRSTGADFW	IGHV3-33	IGHD7-27	IGHJ4	9	24	30	32
1	1.7015484090522376E-4	TGTGCGAGAGGTCGAGTAATACCTCCGCTCTTCGACCCCTGG	CARGRVIPPLFDPW	IGHV1-8	IGHD3-10	IGHJ5	10	14	21	30
1	1.7015484090522376E-4	TGTGCGAGAGGTAGAGATGGCTACAATTCGGTTGACTACTGG	CARGRDGYNSVDYW	IGHV1-8	IGHD5-24	IGHJ4	10	11	27	31
1	1.7015484090522376E-4	TGTGCGAGAGGCGATGGAATTACTGACTACTTTGACTACTGG	CARGDGITDYFDYW	IGHV3-21	IGHD3-22	IGHJ4	9	18	23	25
1	1.7015484090522376E-4	TGTGCGAGAGGGCCTATAGTGGCTCCTGACTTTGACTACTGG	CARGPIVAPDFDYW	IGHV4-31	IGHD5-12	IGHJ4	9	14	23	28
1	1.7015484090522376E-4	TGTGCGAGAGGGCCATGGTTCGGGGAGTCCTTTGACTTCTGG	CARGPWFGESFDFW	IGHV1-8	IGHD3-10	IGHJ4	10	14	27	29
1	1.7015484090522376E-4	TGTGCGAGAGGGGGGGGCCTGAACGTATTCATGGACGTCTGG	CARGGGLNVFMDVW	IGHV1-8	IGHD3-10	IGHJ6	10	22	28	29
1	1.7015484090522376E-4	TGTGCGAGAGGACGAGTCATACCTCCGCTCTTCGACCCCTGG	CARGRVIPPLFDPW	IGHV4-4	IGHD4-11	IGHJ5	9	14	19	30
1	1.7015484090522376E-4	TGTGCGAGAGGACGAGTAATACCACCGCTCTTCGACCCCTGG	CARGRVIPPLFDPW	IGHV4-4	IGHD3-10	IGHJ5	9	14	21	30
1	1.7015484090522376E-4	TGTGCGAGAGATTTCTACGGTGCAGGTGCTTTGGATCTGTGG	CARDFYGAGALDLW	IGHV4-31	IGHD4-17	IGHJ3	15	16	21	26
1	1.7015484090522376E-4	TGTGCGAGAGATCGTGGATACAGCTATGGTTACTGGTCCTGG	CARDRGYSYGYWSW	IGHV4-31	IGHD5-18	IGHJ5	12	13	32	37
1	1.7015484090522376E-4	TGTGCGAGAGATCAGGGGGGCGGTGGTGGTGGCAATCCTTGG	CARDQGGGGGGNPW	IGHV4-31	IGHD2-21	IGHJ6	12	22	30	39
1	1.7015484090522376E-4	TGTGCGAGAGATGCTGCGAGGGGACTGGGGATTGACTACTGG	CARDAARGLGIDYW	IGHV3-21	IGHD7-27	IGHJ4	11	23	30	31
1	1.7015484090522376E-4	TGTGCGAGAGATGGAGGGATAACTGGAACTACGGACTACTGG	CARDGGITGTTDYW	IGHV3-7	IGHD1-7	IGHJ4	11	18	32	33
1	1.7015484090522376E-4	TGTGCGAGAGATGAGGGGCGTTACGGGGAATTATTTAGCTGG	CARDEGRYGELFSW	IGHV1-3	IGHD3-10	IGHJ4	11	23	34	38
1	1.7015484090522376E-4	TGTGCGAGAGATAATTATCGGCGAGGAGAGCTTGATTACTGG	CARDNYRRGELDYW	IGHV3-21	IGHD3-16	IGHJ4	11	14	19	31
1	1.7015484090522376E-4	TGTGCGAGAGATAATTATCGGCGAGGAGAGCTTGATTACTGG	CARDNYRRGELDYW	IGHV4-31	IGHD3-16	IGHJ4	11	14	19	31
1	1.7015484090522376E-4	TGTGCGAGAGACTTTAGCACTGGCTGGAAATTTGATTACTGG	CARDFSTGWKFDYW	IGHV3-7	IGHD6-19	IGHJ4	10	14	26	30
1	1.7015484090522376E-4	TGTGCGAGAGACAGGCTAGACTATTACTACATGGACGTCTGG	CARDRLDYYYMDVW	IGHV3-23	IGHD2-21	IGHJ6	10	14	18	19
1	1.7015484090522376E-4	TGTGCGAGAGAGGGATACGACGGTGACTACGGGGTCTACTGG	CAREGYDGDYGVYW	IGHV4-31	IGHD4-17	IGHJ4	10	19	30	35
1	1.7015484090522376E-4	TGTGCGAGAGAACGTTATGATGGTTCTAGTTTCCATATCTGG	CARERYDGSSFHIW	IGHV1-2	IGHD3-10	IGHJ1	10	19	25	38
1	1.7015484090522376E-4	TGTGCGAGAGAAGCTTTAAGGGACTGGGCGATAGACCTCTGG	CAREALRDWAIDLW	IGHV3-53	IGHD3-9	IGHJ5	10	21	26	33
1	1.7015484090522376E-4	TGTGCGAGAGAAGCTATAAGGGACTGGGCGATAGACTTCTGG	CAREAIRDWAIDFW	IGHV4-31	IGHD2-8	IGHJ2	10	12	17	37
1	1.7015484090522376E-4	TGTGCGAGAATTCAGGCAGCTGGGGGCTACTTTGACTACTGG	CARIQAAGGYFDYW	IGHV1-18	IGHD2-2	IGHJ4	8	15	22	26
1	1.7015484090522376E-4	TGTGCGAGAAGCTACGGTGACTACGATGACTTTGACTACTGG	CARSYGDYDDFDYW	IGHV1-46	IGHD4-17	IGHJ4	8	11	24	28
1	1.7015484090522376E-4	TGTGCGAGAAGCCATGATGCCAGTGGTTTCCCGGCGTACTGG	CARSHDASGFPAYW	IGHV3-21	IGHD3-22	IGHJ4	8	21	27	36
1	1.7015484090522376E-4	TGTGCGAAATACGGCTACGGTGACTACGGGTTTGACTACTGG	CAKYGYGDYGFDYW	IGHV1-18	IGHD4-17	IGHJ4	6	14	27	30
1	1.7015484090522376E-4	TGTGCGAAAGCCCAGTGGCTGGTACTCTGGTTCGACCCCTGG	CAKAQWLVLWFDPW	IGHV3-23	IGHD6-19	IGHJ5	9	12	24	26
1	1.7015484090522376E-4	TGTGCGAAAGGCCTGACCTACGGGTGGTACTTCGATCTCTGG	CAKGLTYGWYFDLW	IGHV3-20	IGHD4-17	IGHJ2	6	17	22	24
1	1.7015484090522376E-4	TGTGCGAAAGGGTATAGTGGGAGCTTCAAATTTGACTACTGG	CAKGYSGSFKFDYW	IGHV3-23	IGHD1-26	IGHJ4	9	10	24	30
1	1.7015484090522376E-4	TGTGCACGGACCTACTACAGTAACAAACCGTTTGACTACTGG	CARTYYSNKPFDYW	IGHV2-70	IGHD4-11	IGHJ4	9	13	23	30
1	1.7015484090522376E-4	TGTGCACGGAAATATGGTTCGGGATCCCCATTTGACTACTGG	CARKYGSGSPFDYW	IGHV2-26	IGHD3-10	IGHJ4	9	12	22	30
1	1.7015484090522376E-4	TGTGCAATTAAGGCGGCCAGTGGGAGCTCCTCTGTCTACTGG	CAIKAASGSSSVYW	IGHV6-1	IGHD1-26	IGHJ4	6	18	27	35
1	1.7015484090522376E-4	TGTGCAACCCTTCGACTGATTTTCTATTACATGGACGTCTGG	CATLRLIFYYMDVW	IGHV1-24	IGHD3-3	IGHJ6	7	17	22	23
1	1.7015484090522376E-4	TGTGCAACCCTTCGACTGATTTATCCTTACATGGACGTTTGG	CATLRLIYPYMDVW	IGHV1-18	IGHD2-15	IGHJ6	4	21	26	27
1	1.7015484090522376E-4	TGTGCAAAATCGTCCGCGGGAGACGCCACCTTTGACTACTGG	CAKSSAGDATFDYW	IGHV3-43	IGHD6-6	IGHJ4	8	9	15	29
1	1.7015484090522376E-4	TGTGAGACATACTCTGATACTGGTGGATTCTTTGACTACTGG	CETYSDTGGFFDYW	IGHV3-66	IGHD3-22	IGHJ4	3	9	25	29
1	1.7015484090522376E-4	TGTGAGACATACTCTGATAGCAGTGCATTCTTTAACTACTGG	CETYSDSSAFFNYW	IGHV3-30	IGHD3-22	IGHJ4	3	9	24	29
1	1.7015484090522376E-4	TGTACCACAGGGCATCCTTTTCTACTGGAATGGTTTTACTGG	CTTGHPFLLEWFYW	IGHV3-15	IGHD1-1	IGHJ4	9	23	29	36
1	1.7015484090522376E-4	TGTACGAGAGTCGAGCTGGGGACATGGTACTTCGATCTCTGG	CTRVELGTWYFDLW	IGHV3-73	IGHD6-6	IGHJ2	8	11	17	24
1	1.7015484090522376E-4	TGTTCTAACCTACGACACGGGGGGTACTTCCAGCACTGG	CSNLRHGGYFQHW	IGHV3-30	IGHD5-12	IGHJ1	2	9	14	24
1	1.7015484090522376E-4	TGTTATTGTAATAGTCCGGAGATGGCTTTTGACTACTGG	CYCNSPEMAFDYW	IGHV3-49	IGHD5-24	IGHJ4	2	18	26	27
1	1.7015484090522376E-4	TGTGCTGTTAGTGGTGAACTTCGTATCTTTGACTACTGG	CAVSGELRIFDYW	IGHV3-21	IGHD2-15	IGHJ4	4	8	15	26
1	1.7015484090522376E-4	TGTGCTGTAGCGGGAGCCACGACTGGATTTGACTACTGG	CAVAGATTGFDYW	IGHV3-33	IGHD1-26	IGHJ4	4	7	16	27
1	1.7015484090522376E-4	TGTGCCCTTGACTATATGGACTACGAAGGTTACTATTGG	CALDYMDYEGYYW	IGHV1-67	IGHD3-10	IGHJ1	3	29	35	36
1	1.7015484090522376E-4	TGTGCCCTTGACTACTTTGACTATGAAGGCTACTACTGG	CALDYFDYEGYYW	IGHV1-67	IGHD4-17	IGHJ4	3	8	22	31
1	1.7015484090522376E-4	TGTGCCCTTGACTACGGTAACTACGAAGGCTACTATTGG	CALDYGNYEGYYW	IGHV1-18	IGHD4-11	IGHJ4	4	8	24	31
1	1.7015484090522376E-4	TGTGCCACCTTGGGAGCAGTGGCTGGCGATTACTACTGG	CATLGAVAGDYYW	IGHV3-23	IGHD6-19	IGHJ4	4	14	25	31
1	1.7015484090522376E-4	TGTGCGCGAATAAGGGCATCCGCTGAAAGTGACTACTGG	CARIRASAESDYW	IGHV5-10-1	IGHD6-25	IGHJ4	5	19	24	29
1	1.7015484090522376E-4	TGTGCGGGAGAAGGTGATGGTAGTGGTTGGGACTACTGG	CAGEGDGSGWDYW	IGHV3-23	IGHD3-22	IGHJ4	5	14	27	30
1	1.7015484090522376E-4	TGTGCGATCCTAGTACCAGCTGCCGCACTGGACTACTGG	CAILVPAAALDYW	IGHV3-33	IGHD2-2	IGHJ4	6	10	22	30
1	1.7015484090522376E-4	TGTGCGAGGCACTATGTTAATGATGCTTTAGATATCTGG	CARHYVNDALDIW	IGHV4-59	IGHD1-26	IGHJ3	7	9	14	19
1	1.7015484090522376E-4	TGTGCGAGGGTGAGAAAAGACGCCTTCTTTGACTACTGG	CARVRKDAFFDYW	IGHV1-46	IGHD2-21	IGHJ4	7	8	12	26
1	1.7015484090522376E-4	TGTGCGAGGGGACTACGGTGGCACTACTTTGACTCCTGG	CARGLRWHYFDSW	IGHV3-21	IGHD4-23	IGHJ4	7	10	20	22
1	1.7015484090522376E-4	TGTGCGAGATACAGCTATGCCCCGGGTATTGACTACTGG	CARYSYAPGIDYW	IGHV4-55	IGHD2-2	IGHJ4	10	13	20	28
1	1.7015484090522376E-4	TGTGCGAGACTCACAGACAGGCATGGCGTAGACCCCTGG	CARLTDRHGVDPW	IGHV5-51	IGHD2-2	IGHJ5	9	19	23	30
1	1.7015484090522376E-4	TGTGCGAGACTCACAGACAGGCATGGAGTAGACCCCTGG	CARLTDRHGVDPW	IGHV5-10-1	IGHD2-15	IGHJ5	9	24	29	30
1	1.7015484090522376E-4	TGTGCGAGACAGGGGTGGTTATTACCCTTTGACTACTGG	CARQGWLLPFDYW	IGHV4-34	IGHD3-22	IGHJ4	8	14	24	26
1	1.7015484090522376E-4	TGTGCGAGAGCTTCCATCGACCCCCGCTTTGACTACTGG	CARASIDPRFDYW	IGHV3-33	IGHD1-20	IGHJ4	9	11	15	26
1	1.7015484090522376E-4	TGTGCGAGAGGTGGGAATTACTCGCCCTTTGACACCTGG	CARGGNYSPFDTW	IGHV1-8	IGHD3-10	IGHJ4	10	16	21	26
1	1.7015484090522376E-4	TGTGCGAGAGGCCGCGGTGGCTATTACTGGAGCCACTGG	CARGRGGYYWSHW	IGHV4-31	IGHD3-22	IGHJ4	9	16	27	34
1	1.7015484090522376E-4	TGTGCGAGAGGGGGGTACACCAACTACATGGACGTCTGG	CARGGYTNYMDVW	IGHV3-30	IGHD2-8	IGHJ6	9	15	21	22
1	1.7015484090522376E-4	TGTGCGAGAGGGGAAGGCTACTACTACATGGACGTCTGG	CARGEGYYYMDVW	IGHV3-30	.	IGHJ6	9	-1	-1	17
1	1.7015484090522376E-4	TGTGCGAGAGGATACAACTATGGACCATTTGACTCCTGG	CARGYNYGPFDSW	IGHV3-11	IGHD5-18	IGHJ4	9	10	22	27
1	1.7015484090522376E-4	TGTGCGAGAGATTTCGAAGAGATGGCTATGGACTGTTGG	CARDFEEMAMDCW	IGHV3-21	IGHD5-24	IGHJ4	11	17	27	36
1	1.7015484090522376E-4	TGTGCGAGAGATCATTTTAGGGAACCCCTGGACGTCTGG	CARDHFREPLDVW	IGHV3-7	IGHD1-14	IGHJ6	12	20	25	28
1	1.7015484090522376E-4	TGTGCGAGAGATCAGGTCGGGTATAGCAACGACTACTGG	CARDQVGYSNDYW	IGHV3-11	IGHD6-13	IGHJ4	12	17	27	30
1	1.7015484090522376E-4	TGTGCGAGAGATGGAAGCAGCTGGTATGTTGACTACTGG	CARDGSSWYVDYW	IGHV4-31	IGHD2-2	IGHJ4	11	15	25	28
1	1.7015484090522376E-4	TGTGCGAGAGATGGAAGCAGCTGGTACGTTGACTACTGG	CARDGSSWYVDYW	IGHV3-33	IGHD2-2	IGHJ4	11	15	23	24
1	1.7015484090522376E-4	TGTGCGAGAGATATTCTAAGAGGCTACATGGACGTCTGG	CARDILRGYMDVW	IGHV4-31	.	IGHJ6	11	-1	-1	23
1	1.7015484090522376E-4	TGTGCGAGAGATATGGTTGGCTGGTACCTTGACTACTGG	CARDMVGWYLDYW	IGHV3-30	IGHD6-19	IGHJ4	11	17	23	24
1	1.7015484090522376E-4	TGTGCGAGAGATATGGTTGGCTGGTACCTTGACTACTGG	CARDMVGWYLDYW	IGHV4-31	IGHD6-19	IGHJ4	11	17	23	24
1	1.7015484090522376E-4	TGTGCGAGAGATACCCCAGGCTGGTACTTTGACTACTGG	CARDTPGWYFDYW	IGHV3-30	IGHD6-19	IGHJ4	11	18	23	24
1	1.7015484090522376E-4	TGTGCGAGAGATAGAGCTACTCACTACTTTGACTACTGG	CARDRATHYFDYW	IGHV4-31	IGHD1-26	IGHJ4	11	13	20	22
1	1.7015484090522376E-4	TGTGCGAGAGAGAACTTCGACTACTACATGGACGTCTGG	CARENFDYYMDVW	IGHV1-46	IGHD1-7	IGHJ6	10	11	15	19
1	1.7015484090522376E-4	TGTGCGAGAGAACCAATACAGCGATCCTTTGACTACTGG	CAREPIQRSFDYW	IGHV3-64	IGHD5-18	IGHJ4	10	15	21	26
1	1.7015484090522376E-4	TGTGCGAGAGAAGCTGGCGGCTTAAACATGGACGTCTGG	CAREAGGLNMDVW	IGHV3-30	IGHD2-2	IGHJ6	10	11	16	25
1	1.7015484090522376E-4	TGTGCGAGAGAAGCTGGCGGCTTAAACATGGACGTCTGG	CAREAGGLNMDVW	IGHV3-33	IGHD2-2	IGHJ6	10	11	16	25
1	1.7015484090522376E-4	TGTGCGAGAACCTGGACGGGGCCCGGAGCGGACTACTGG	CARTWTGPGADYW	IGHV5-10-1	IGHD2-15	IGHJ4	8	22	27	30
1	1.7015484090522376E-4	TGTGCGAGAAGCCGGAGCAACGACCTCTTTGACTACTGG	CARSRSNDLFDYW	IGHV5-51	IGHD1-20	IGHJ4	8	18	23	26
1	1.7015484090522376E-4	TGTGCGAGAAACGCGGATCTTAACTACATGGACGTCTGG	CARNADLNYMDVW	IGHV3-30	IGHD7-27	IGHJ6	8	14	18	22
1	1.7015484090522376E-4	TGTGCGAGAAACGCGGATCTTAACTACATGGACGTCTGG	CARNADLNYMDVW	IGHV3-33	IGHD7-27	IGHJ6	8	14	18	22
1	1.7015484090522376E-4	TGTGCGAGAAACGCGGATCTTAACTACATGGACGTCTGG	CARNADLNYMDVW	IGHV4-28	IGHD7-27	IGHJ6	10	14	18	22
1	1.7015484090522376E-4	TGTGCGAGAAAGGCCTACGGTGACGCTTATGACTATTGG	CARKAYGDAYDYW	IGHV3-20	IGHD4-17	IGHJ4	8	14	23	29
1	1.7015484090522376E-4	TGTGCGAAGGAAGAGGGACGGCTTGCTTTTGATATCTGG	CAKEEGRLAFDIW	IGHV1-46	IGHD6-25	IGHJ3	6	18	22	23
1	1.7015484090522376E-4	TGTGCGAAAGGGATAGCTAGAACCCCCTTTGACTACTGG	CAKGIARTPFDYW	IGHV3-23	IGHD5-18	IGHJ4	9	12	17	26
1	1.7015484090522376E-4	TGTGCACGGACCTACTACGCCCAGCCGTTTGACTACTGG	CARTYYAQPFDYW	IGHV2-70	IGHD1-26	IGHJ4	9	11	18	27
1	1.7015484090522376E-4	TGTGCAAGAGGAAACAGCTACGGTGGTAATGACTACTGG	CARGNSYGGNDYW	IGHV3-13	IGHD4-23	IGHJ4	9	17	28	29
1	1.7015484090522376E-4	TGCGCTACAGGGGCAGTGGCTGCGGACTTTGACTATTGG	CATGAVAADFDYW	IGHV3-72	IGHD6-19	IGHJ4	6	12	21	25
1	1.7015484090522376E-4	TGCGCGAGACTTAGGTTCGGGGGGAGTTTTGACTACTGG	CARLRFGGSFDYW	IGHV4-31	IGHD3-10	IGHJ4	8	13	21	27
1	1.7015484090522376E-4	TGTGCTAGCTACCGATACGGTGACTACGACTACTGG	CASYRYGDYDYW	IGHV3-72	IGHD4-17	IGHJ4	7	15	26	27
1	1.7015484090522376E-4	TGTGCGAGGGAGGCCCCCTACTACATGGACGTCTGG	CAREAPYYMDVW	IGHV4-59	.	IGHJ6	7	-1	-1	17
1	1.7015484090522376E-4	TGTGCGAGATCCCTTGGGGAAGCACTTGACTACTGG	CARSLGEALDYW	IGHV1-46	IGHD3-16	IGHJ4	8	13	18	25
1	1.7015484090522376E-4	TGTGCGAGATCGGGGGTTAACTGGTTCGACCCCTGG	CARSGVNWFDPW	IGHV3-33	IGHD3-10	IGHJ5	8	9	14	18
1	1.7015484090522376E-4	TGTGCGAGAGCCCCAGTGGGAGCTGCGGACTTCTGG	CARAPVGAADFW	IGHV1-46	IGHD1-26	IGHJ4	9	14	23	27
1	1.7015484090522376E-4	TGTGCGAGAGCCAAGGACTGGGGAGTTGACTACTGG	CARAKDWGVDYW	IGHV3-33	IGHD7-27	IGHJ4	9	16	23	25
1	1.7015484090522376E-4	TGTGCGAGAGCAGTCGGTTCGGATATGGACGTCTGG	CARAVGSDMDVW	IGHV3-48	IGHD3-10	IGHJ6	9	15	21	24
1	1.7015484090522376E-4	TGTGCGAGAGCAAACGCCGGCGACATGGGGGCCTGG	CARANAGDMGAW	IGHV3-30	IGHD2-2	IGHJ5	9	15	20	31
1	1.7015484090522376E-4	TGTGCGAGAGGGACCGGGGGGTCTTTTGACTTCTGG	CARGTGGSFDFW	IGHV3-20	IGHD1-20	IGHJ4	9	12	16	24
1	1.7015484090522376E-4	TGTGCGAGAGGGACCGGGGGGTCTTTTGACTTCTGG	CARGTGGSFDFW	IGHV1-8	IGHD1-20	IGHJ4	10	12	16	24
1	1.7015484090522376E-4	TGTGCGAGAGGATACCTTTCCGATATCGGGGCATGG	CARGYLSDIGAW	IGHV4-34	IGHD3-10	IGHJ4	10	25	30	33
1	1.7015484090522376E-4	TGTGCGAGAGATTCTGGTTCCTACATGGACGTCTGG	CARDSGSYMDVW	IGHV3-30	IGHD1-14	IGHJ6	11	14	19	20
1	1.7015484090522376E-4	TGTGCGAGAGATCTAGGGGGCTACTTTGACTACTGG	CARDLGGYFDYW	IGHV3-33	IGHD3-16	IGHJ4	13	15	19	20
1	1.7015484090522376E-4	TGTGCGAGAGATGGCGGGGGCTGGTTCGACCCCTGG	CARDGGGWFDPW	IGHV3-66	IGHD3-10	IGHJ5	11	14	18	20
1	1.7015484090522376E-4	TGTGCGAGAGATACGGGGGGCCCGTTCGACCCCTGG	CARDTGGPFDPW	IGHV3-48	IGHD3-10	IGHJ5	11	13	17	23
1	1.7015484090522376E-4	TGTGCGAGAGATACAGGAGCTATCCTCAGCTACTGG	CARDTGAILSYW	IGHV4-31	IGHD1-26	IGHJ4	11	15	21	29
1	1.7015484090522376E-4	TGTGCGAGAGATAGTGCGGGCAGCAATTCGTCCTGG	CARDSAGSNSSW	IGHV4-39	IGHD1-26	IGHJ5	8	10	15	31
1	1.7015484090522376E-4	TGTGCGAGAGATAGTGCGGGCAGCAATTCGTCCTGG	CARDSAGSNSSW	IGHV7-81	IGHD6-13	IGHJ5	12	19	24	31
1	1.7015484090522376E-4	TGTGCGAGAGATAACGGTGGCTACCTCCCCTACTGG	CARDNGGYLPYW	IGHV3-30	IGHD5-12	IGHJ4	11	16	23	29
1	1.7015484090522376E-4	TGTGCGAGAGATAACGGTGGCTACCTCCCCTACTGG	CARDNGGYLPYW	IGHV4-31	IGHD5-12	IGHJ4	11	16	23	29
1	1.7015484090522376E-4	TGTGCGAGAGACCTTACTGGCTACGATGGAACTTGG	CARDLTGYDGTW	IGHV1-46	IGHD5-12	IGHJ4	10	17	26	33
1	1.7015484090522376E-4	TGTGCGAGAGAGGGGGGGAACTGGTTCGACCCCTGG	CAREGGNWFDPW	IGHV3-30	IGHD3-16	IGHJ5	10	11	15	18
1	1.7015484090522376E-4	TGTGCGAGAGAATCCGGTTCGGGGAGTTCACCATGG	CARESGSGSSPW	IGHV3-33	IGHD3-10	IGHJ4	10	15	27	33
1	1.7015484090522376E-4	TGTGCGAGAGAAGGTGGGAACTGGTTCGACCCCTGG	CAREGGNWFDPW	IGHV3-30	IGHD2-15	IGHJ5	10	12	16	18
1	1.7015484090522376E-4	TGTGCGAGAGAAGGTGGGAACTGGTTCGACCCCTGG	CAREGGNWFDPW	IGHV4-31	IGHD2-15	IGHJ5	10	12	16	18
1	1.7015484090522376E-4	TGTGCGAAAGATAGGGGTGGGAGCTTTAACTACTGG	CAKDRGGSFNYW	IGHV3-23	IGHD1-26	IGHJ4	11	16	22	23
1	1.7015484090522376E-4	TGTGCAAGAGAGAAGTTCCATAGCGGGGACTACTGG	CAREKFHSGDYW	IGHV1-68	IGHD1-7	IGHJ4	8	13	19	27
1	1.7015484090522376E-4	TGTACGAGAGGACGATACGGTGACCCAGAAATCTGG	CTRGRYGDPEIW	IGHV3-66	IGHD4-17	IGHJ4	9	15	23	32
1	1.7015484090522376E-4	TGTACAAGACTGGGGCGTTCCCTCTTTGACTCCTGG	CTRLGRSLFDSW	IGHV3-21	IGHD7-27	IGHJ4	2	8	14	23
1	1.7015484090522376E-4	TGTGTGAGAGGTTCGTCTACCTTTTGGGACTGG	CVRGSSTFWDW	IGHV4-59	IGHD3-16	IGHJ4	9	22	27	28
1	1.7015484090522376E-4	TGTGTGAGAGAGAGCCCCCCGGAAGACTACTGG	CVRESPPEDYW	IGHV1-18	IGHD1-14	IGHJ4	10	18	23	24
1	1.7015484090522376E-4	TGTGCTAGAGGACGTCAATATGGGCACTACTGG	CARGRQYGHYW	IGHV3-72	IGHD2-21	IGHJ4	9	15	21	25
1	1.7015484090522376E-4	TGTGCGCGAGTTGTACTGCTCGTCCCCTACTGG	CARVVLLVPYW	IGHV1-18	IGHD6-6	IGHJ4	9	17	24	26
1	1.7015484090522376E-4	TGTGCGAGCCTTATGGTTCGGGGAGGCCCTTCA	CASLMVRGGPS	IGHV4-4	IGHD3-10	IGHJ4	7	11	24	33
1	1.7015484090522376E-4	TGTGCGAGATTCTGGTGGTACTTCGATCTCTGG	CARFWWYFDLW	IGHV4-39	.	IGHJ2	8	-1	-1	15
1	1.7015484090522376E-4	TGTGCGAGACGGGGGGACTACTTTGACTACTGG	CARRGDYFDYW	IGHV5-10-1	IGHD3-16	IGHJ4	9	10	14	16
1	1.7015484090522376E-4	TGTGCGAGAGCTACGTGGGCCGAAGACTACTGG	CARATWAEDYW	IGHV3-48	IGHD1-7	IGHJ4	9	10	15	24
1	1.7015484090522376E-4	TGTGCGAGAGGGCGTAGTGGTGGTAGTGGCTCG	CARGRSGGSGS	IGHV3-11	IGHD2-15	IGHJ4	9	13	25	32
1	1.7015484090522376E-4	TGTGCGAGAGGGCGTAGTGGTGGTAGTGGCTCG	CARGRSGGSGS	IGHV3-72	IGHD2-15	IGHJ4	9	13	25	32
1	1.7015484090522376E-4	TGTGCGAGAGATGACGGCTGGCTCGACCCCTGG	CARDDGWLDPW	IGHV4-31	.	IGHJ5	11	-1	-1	17
1	1.7015484090522376E-4	TGTGCGAGAAGCACGCCCCCTTTTGACTACTGG	CARSTPPFDYW	IGHV3-30	IGHD3-16	IGHJ4	8	15	19	21
1	1.7015484090522376E-4	TGTGCGAGAAGCACGCCCCCTTTTGACTACTGG	CARSTPPFDYW	IGHV4-28	IGHD3-16	IGHJ4	9	15	19	21
1	1.7015484090522376E-4	TGTGCGAGAAGAGACGTAGAGCTTCGGACCTGG	CARRDVELRTW	IGHV3-35	IGHD5-24	IGHJ5	9	13	20	28
1	1.7015484090522376E-4	TGTGCGAAACTTGATACAGTAATGGATTACTGG	CAKLDTVMDYW	IGHV3-23	IGHD4-11	IGHJ4	8	14	21	27
1	1.7015484090522376E-4	TGTGCAAGGGTTCCTGGCACCCGAAACTACTGG	CARVPGTRNYW	IGHV3-21	IGHD1-14	IGHJ4	4	8	13	25
1	1.7015484090522376E-4	TGTACTAGAGGAAGGTCTAGGGGCGACTACTGG	CTRGRSRGDYW	IGHV3-49	IGHD2-15	IGHJ4	9	16	20	24
1	1.7015484090522376E-4	TGTTTCTACGGTCACTACATGGACGCCTGG	CFYGHYMDAW	IGHV3-23	IGHD4-17	IGHJ6	2	5	11	13
1	1.7015484090522376E-4	TGTGCGACAACGCCAGGAGACGGTTACTGG	CATTPGDGYW	IGHV4-4	IGHD4-17	IGHJ4	6	19	23	24
1	1.7015484090522376E-4	TGTGCGAGATTCATGAGGAATGACTACTGG	CARFMRNDYW	IGHV1-8	IGHD4-11	IGHJ4	8	10	15	20
1	1.7015484090522376E-4	TGTGCGAGAGGTTCAGAGCTACTGCTCTGG	CARGSELLLW	IGHV3-23	IGHD1-26	IGHJ4	6	15	22	26
1	1.7015484090522376E-4	TGTGCGAGAGGCACTAATGGTATGAACTGG	CARGTNGMNW	IGHV3-33	IGHD2-8	IGHJ4	9	12	20	25
1	1.7015484090522376E-4	TGTGCGAGAGGCACTAATGGTATGAACTGG	CARGTNGMNW	IGHV4-34	IGHD2-8	IGHJ4	11	12	20	25
1	1.7015484090522376E-4	TGTGCGAGAGGGAACACCGCTGACTTCTGG	CARGNTADFW	IGHV1-8	IGHD2-8	IGHJ4	10	13	17	20
1	1.7015484090522376E-4	TGTGCGAGAGACCGAGCCCCCTCCTTCTGG	CARDRAPSFW	IGHV3-48	IGHD3-16	IGHJ4	10	16	20	26
1	1.7015484090522376E-4	TGTGCGAGAAATACAGTCCCGAACGTCTGG	CARNTVPNVW	IGHV4-28	IGHD3-10	IGHJ6	11	17	21	22
1	1.7015484090522376E-4	TGTGCAACAGAGGCAGGGCTTGACTACTGG	CATEAGLDYW	IGHV1-24	.	IGHJ4	10	-1	-1	19
1	1.7015484090522376E-4	TGTGTGAGAGGGGGCTACGAGTACTGG	CVRGGYEYW	IGHV1-2	IGHD5-12	IGHJ4	9	12	19	21
1	1.7015484090522376E-4	TGTGCCACACACACTTTTGACTATTGG	CATHTFDYW	IGHV3-30	.	IGHJ4	4	-1	-1	15
1	1.7015484090522376E-4	TGTGCGAGAGAGGGTTATGACGCCTGG	CAREGYDAW	IGHV3-30	IGHD1-14	IGHJ5	10	12	17	18
1	1.7015484090522376E-4	TGTGCGAGAGAGGGTTATGACGCCTGG	CAREGYDAW	IGHV3-33	IGHD1-14	IGHJ5	10	12	17	18
1	1.7015484090522376E-4	TGTGCGAGAGAGGGTTATGACGCCTGG	CAREGYDAW	IGHV4-39	IGHD1-14	IGHJ5	8	12	17	18
1	1.7015484090522376E-4	TGTGCGAGAATCGAGGCGGACGTCTGG	CARIEADVW	IGHV3-30	IGHD6-6	IGHJ6	8	10	14	17
1	1.7015484090522376E-4	TGTGCAACTGCAGGGGGCCTACACTGG	CATAGGLHW	IGHV1-24	IGHD3-16	IGHJ4	7	12	16	22
1	1.7015484090522376E-4	TGTGCAACCGCTGAATACGGTGCCTGG	CATAEYGAW	IGHV3-13	IGHD4-17	IGHJ5	6	11	21	22
1	1.7015484090522376E-4	TGTGCAACAAGCGCTTGTGATGTCTGG	CATSACDVW	IGHV1-69-2	.	IGHJ3	8	-1	-1	12
1	1.7015484090522376E-4	TGTGCAACAAAGGAGTTCGATCCCTGG	CATKEFDPW	IGHV1-69-2	.	IGHJ5	8	-1	-1	14
1	1.7015484090522376E-4	TGTGCAACAAAGGAGTTCGACCCCTGG	CATKEFDPW	IGHV1-18	.	IGHJ5	4	-1	-1	14
1	1.7015484090522376E-4	TGTGCAACAAAGGAGTTCGACCCCTGG	CATKEFDPW	IGHV3-38	.	IGHJ5	4	-1	-1	14
1	1.7015484090522376E-4	TGTGCGAGAGAGTATGGGATCTGG	CAREYGIW	IGHV3-33	IGHD2-8	IGHJ3	10	11	15	18
1	1.7015484090522376E-4	TGTGCAACCGTTTTTGAGTACTGG	CATVFEYW	IGHV3-74	.	IGHJ4	6	-1	-1	12
1	1.7015484090522376E-4	TGTGCAAGAGATCAACACTACTGG	CARDQHYW	IGHV3-21	.	IGHJ4	12	-1	-1	16
1	1.7015484090522376E-4	TGTGGAGCAGCTGTTGAATACTGG	CGAAVEYW	IGHV4-39	IGHD2-2	IGHJ4	3	5	12	13
1	1.7015484090522376E-4	TGTATGAGAAACTGGACCGACTGG	CMRNWTDW	IGHV3-54	IGHD1-1	IGHJ4	5	9	15	19
1	1.7015484090522376E-4	TGTGCGATTTCTACTATGATA	CAISTMI	IGHV3-11	IGHD3-22	IGHJ4	6	11	20	21
1	1.7015484090522376E-4	TGTGCGAGATTCGGGCACTGG	CARFGHW	IGHV4-55	.	IGHJ1	9	-1	-1	14
1	1.7015484090522376E-4	TGTGCGAGAGGATCGGACTGG	CARGSDW	IGHV4-59	.	IGHJ4	9	-1	-1	16
1	1.7015484090522376E-4	TGTGCAACAGTCACTTCCTGG	CATVTSW	IGHV1-24	.	IGHJ5	9	-1	-1	16
1	1.7015484090522376E-4	TGTGCAAGAGACGGCTACTGG	CARDGYW	IGHV3-21	.	IGHJ4	10	-1	-1	14
