# Supplementary material for: Biomarkers and Immune Repertoire Metrics Identified by Peripheral Blood Transcriptomic Sequencing Reveal the Pathogenesis of COVID-19
Source: Front Immunol. 2021 Aug 24;12:677025. doi: 10.3389/fimmu.2021.677025 (PMC8421539; doi:10.3389/fimmu.2021.677025)
Supplement: Supplementary file 1 [file DataSheet_1.zip › TCR_BCR/IGH/convert.SRR12007832.clonotypes.IGH.txt]

count	freq	cdr3nt	cdr3aa	v	d	j	VEnd	DStart	DEnd	JStart
196	0.03088073105404128	TGTGCGAGAGGCGGAGTCGGAATAACTATGATGGTGGTAATTACAACGGGGGCGTACTACTACATGGACGTCTGG	CARGGVGITMMVVITTGAYYYMDVW	IGHV4-34	IGHD3-22	IGHJ6	11	33	47	54
157	0.024736095793288167	TGTGCGAGCGCCCAACAGGAGGTATTACTATGGTTCGGGGAGTTATTTCCCCCTCACTTTGACTACTGG	CASAQQEVLLWFGELFPPHFDYW	IGHV3-21	IGHD3-10	IGHJ4	7	21	46	55
90	0.014179927524814874	TGTGCGGCTATGACGTCGGGCGATACTTTAGATATCTGG	CAAMTSGDTLDIW	IGHV3-21	IGHD1-1	IGHJ3	5	11	17	21
76	0.011974161020954782	TGTGCGAGAGGCTTCCCCATTGTTACGATTTTTGGAGTTAGGGCTTACTACTTTGACTACTGG	CARGFPIVTIFGVRAYYFDYW	IGHV1-8	IGHD3-3	IGHJ4	11	22	37	45
73	0.01150149677012762	TGTGCGGCTATGACGTCGGGCGATACTTTAGATATCTGG	CAAMTSGDTLDIW	IGHV3-33	IGHD1-1	IGHJ3	5	11	17	21
56	0.008823066015440365	TGTGCGAGAGGCGACCGATATTTTGACTGGTTAAGAGCTGTCACAGGACGTAACTGGTTCGACCCCTGG	CARGDRYFDWLRAVTGRNWFDPW	IGHV1-8	IGHD3-9	IGHJ5	11	15	32	51
53	0.008350401764613203	TGTGCGAGAGGCCACTTCCGTCGGGCTATGGTGGCTAATTACTACTTTGACTACTGG	CARGHFRRAMVANYYFDYW	IGHV1-8	IGHD5-18	IGHJ4	12	24	31	39
53	0.008350401764613203	TGTGCGAGAGGGGTACTTAGGGTCGTACTGTTGAACTACTACTACATGGACGTCTGG	CARGVLRVVLLNYYYMDVW	IGHV1-8	IGHD2-2	IGHJ6	10	11	16	34
50	0.00787773751378604	TGTGCGCGACACATCCGGATGACATATAGTTCGGGATTCTATTATTTTGACTCTTGG	CARHIRMTYSSGFYYFDSW	IGHV4-39	IGHD3-10	IGHJ4	10	24	34	45
48	0.007562628013234599	TGTGCGAGACACTCCGTCGGATGGCTACAACGAATTTCAGCCTTTGACTACTGG	CARHSVGWLQRISAFDYW	IGHV4-39	IGHD5-24	IGHJ4	10	19	29	41
48	0.007562628013234599	TGTGCGAGAGATACGGGGGGATGGCTACAATTATTGTGGTACTTCGATCTCTGG	CARDTGGWLQLLWYFDLW	IGHV4-4	IGHD5-24	IGHJ2	11	19	32	36
45	0.007089963762407437	TGTGCAACAGGGTGGGGCTATAGCAGCAGCTGGGACAACATGGACTGGTTCGACCCCTGG	CATGWGYSSSWDNMDWFDPW	IGHV1-24	IGHD6-13	IGHJ5	9	18	32	43
44	0.006932409012131715	TGTGCCAGAGGGGGCACCTGGATTTTTGGAGTGGTCCTACAGATGGACGTCTGG	CARGGTWIFGVVLQMDVW	IGHV4-30-2	IGHD3-3	IGHJ6	9	20	34	42
40	0.006302190011028832	TGTGCGAGAGGCAACATTGTAGTAGTACCAGCTGCACTGGGGGTGGTGATCTACTACTACTACTACATGGACGTCTGG	CARGNIVVVPAALGVVIYYYYYMDVW	IGHV4-34	IGHD2-2	IGHJ6	11	15	34	50
40	0.006302190011028832	TGTGCGAGACTGAGGGGGTTGATACAGCTATGGTTTTTTGACTACTGG	CARLRGLIQLWFFDYW	IGHV4-39	IGHD5-18	IGHJ4	9	20	34	36
39	0.006144635260753112	TGTGCGCGACACATCCGAATGACCTACAGTTCGGGATTCTATTATTTTGACTCCTGG	CARHIRMTYSSGFYYFDSW	IGHV4-39	IGHD3-10	IGHJ4	10	28	34	45
37	0.00582952576020167	TGTGCGAGAGGTGTCCTTGGAGCTGCTATATTTCACTACTACTACTACATGGACGTCTGG	CARGVLGAAIFHYYYYMDVW	IGHV1-8	IGHD6-6	IGHJ6	10	19	29	34
36	0.005671971009925949	TGTGCGAGACATGTCGGGCGTATTGTGGTGGTGATTGCTACCCCGTACTACTTTGACTACTGG	CARHVGRIVVVIATPYYFDYW	IGHV4-39	IGHD2-21	IGHJ4	14	20	39	44
34	0.005356861509374508	TGTGCCAGAGCCAGACTTACAACTATTACGATTTTTGGAGTGGTTACCCAAGGGAACTGGTTCGACCCCTGG	CARARLTTITIFGVVTQGNWFDPW	IGHV4-30-2	IGHD3-3	IGHJ5	9	23	45	54
34	0.005356861509374508	TGTGCGAGACTCACCCCAGATGGCTACAATTCCCCAATTGACTACTGG	CARLTPDGYNSPIDYW	IGHV4-39	IGHD5-24	IGHJ4	9	17	30	37
32	0.0050417520088230664	TGTGCGAGAGGCAGGGCAGTGGCTGGTCTGGTGAAGAGGTACTACTTTGACTACTGG	CARGRAVAGLVKRYYFDYW	IGHV1-8	IGHD6-19	IGHJ4	11	15	26	38
31	0.004884197258547345	TGTGCGAAACAAGGCAGTATTACGATTTTTGGAGTGGGTATTCGGCGCTACTACTACATGGACGTCTGG	CAKQGSITIFGVGIRRYYYMDVW	IGHV3-23	IGHD3-3	IGHJ6	8	16	41	47
30	0.004726642508271624	TGTGCGAGACATGGGGCAGCTCGCCCTCCTGGCTACTGG	CARHGAARPPGYW	IGHV4-39	IGHD6-6	IGHJ4	12	15	22	32
29	0.004569087757995903	TGTGCGAGACAGCCCGGAGTTCGTATTACGATTTTTGGAGTGGTTATCGAGTGGTTCGACCCCTGG	CARQPGVRITIFGVVIEWFDPW	IGHV4-39	IGHD3-3	IGHJ5	10	21	46	51
29	0.004569087757995903	TGTGCGAGAGGAAAGGCTACAGTAAGTATCTGGCACTACTACTACTACATGGACGTCTGG	CARGKATVSIWHYYYYMDVW	IGHV1-8	IGHD4-11	IGHJ6	10	16	24	34
28	0.004411533007720183	TGTGCGAGAGCCACTACTAGAGTGGCTACGATCTTTACGGTGGTATTGTACTACTTTGACTACTGG	CARATTRVATIFTVVLYYFDYW	IGHV1-46	IGHD5-12	IGHJ4	9	20	31	47
27	0.004253978257444462	TGTGCCAGAGCCGGAGGACGTATTACGATTTTTGGAGTGGTTATCATTGATGCTTTTGATATCTGG	CARAGGRITIFGVVIIDAFDIW	IGHV4-30-2	IGHD3-3	IGHJ3	9	17	43	47
25	0.00393886875689302	TGTGCGAGACATAAGGCCTTTACGATTTTTGGAGTGGTTATTATTTCCGAATTTGACTACTGG	CARHKAFTIFGVVIISEFDYW	IGHV4-39	IGHD3-3	IGHJ4	11	19	43	51
25	0.00393886875689302	TGTGCGAGAGGCTTCAAGGTTCGGGGAGTCTTTTACTACTACTACTACATGGACGTCTGG	CARGFKVRGVFYYYYYMDVW	IGHV1-8	IGHD3-10	IGHJ6	11	17	28	33
22	0.0034662045060658577	TGTGCGCGACGCCAAGGGGTGACGGATTGCAGTACTGACACGTGCTATAATCTCGACTGGTTCGACCCCTGG	CARRQGVTDCSTDTCYNLDWFDPW	IGHV4-39	IGHD2-8	IGHJ5	9	42	48	55
22	0.0034662045060658577	TGTGCGAGCGCCCAACAGGAGGTATTACTATGGTTCGGGGAGTTATTTCCCCCTCACTTTGACTACTGG	CASAQQEVLLWFGELFPPHFDYW	IGHV4-4	IGHD3-10	IGHJ4	7	21	46	55
21	0.003308649755790137	TGTGCGAGAGGCCGAGTACCAGCTGCTATACTCTACTACTACTACATGGACGTCTGG	CARGRVPAAILYYYYMDVW	IGHV1-8	IGHD2-2	IGHJ6	12	14	28	32
20	0.003151095005514416	TGTGCGAGATCCCATGCTCTATACGATTTTTGGAGTGGTTATTATATGGGCTGGTTCGACCCCTGG	CARSHALYDFWSGYYMGWFDPW	IGHV4-39	IGHD3-3	IGHJ5	8	21	45	50
20	0.003151095005514416	TGTGCGAGAGAGGTGGCGTATTACTATGATACTAGAGATGATTACTACGACTTTTTTGACTACTGG	CAREVAYYYDTRDDYYDFFDYW	IGHV4-4	IGHD3-22	IGHJ4	10	16	48	54
20	0.003151095005514416	TGTGCGAGACATTCGCATTCTACGATTTTTGGAGTGGTTATTATCGGGTACTTCGATCTCTGG	CARHSHSTIFGVVIIGYFDLW	IGHV4-39	IGHD3-3	IGHJ2	11	20	43	46
19	0.0029935402552386955	TGCACCCTTACTGATATTACTATGAAAGACTTTGACTACTGG	CTLTDITMKDFDYW	IGHV3-30	IGHD3-22	IGHJ4	1	14	24	28
17	0.002678430754687254	TGTGCGAGAGGCAAGATAGCAGCTCGGCCCCTTCTTTACTACTACTACATGGACGTCTGG	CARGKIAARPLLYYYYMDVW	IGHV1-8	IGHD6-6	IGHJ6	11	15	25	36
17	0.002678430754687254	TGTGCGAGAGGCATCCTACGAAAATCTCTCCTACGGTGGTATGCTTTTGATATCTGG	CARGILRKSLLRWYAFDIW	IGHV1-8	IGHD4-23	IGHJ3	11	30	39	40
17	0.002678430754687254	TGTGCGAGACATCGGCGGGTTGTAGTAGTACCAGCTGCTATAGGCTTCTGG	CARHRRVVVVPAAIGFW	IGHV4-39	IGHD2-2	IGHJ4	11	19	40	47
16	0.0025208760044115332	TGTGCTAGAGGTGTACGTATTACGATTTTTGGAGTGGTTATACGAAGCATCAGGTGGCACTGGTTCGACCCCTGG	CARGVRITIFGVVIRSIRWHWFDPW	IGHV1-46	IGHD3-3	IGHJ5	9	13	40	58
16	0.0025208760044115332	TGTGCGAGAGAAGATTACTATGGTTCGGGGAGGCATGGGGTCTACTATTACTACGGCATGGACGTCTGG	CAREDYYGSGRHGVYYYYGMDVW	IGHV3-21	IGHD3-10	IGHJ6	10	13	31	41
15	0.002363321254135812	TGTGCGAGAGGAAGCAGGCGTATTACGATTTTTGGAGTGGTTATTGACCCCCGGCGAGGCTACTACTACTACATGGACGTCTGG	CARGSRRITIFGVVIDPRRGYYYYMDVW	IGHV1-8	IGHD3-3	IGHJ6	10	18	44	59
15	0.002363321254135812	TGTGCGAGAGGCGGAGTCGGAATAACTATGATGGTGGTAATTACAACGGGGGCGTACTACTACATGGACGTCTGG	CARGGVGITMMVVITTGAYYYMDVW	IGHV3-23	IGHD3-22	IGHJ6	6	33	47	54
15	0.002363321254135812	TGTGCGAGGCTGCCACGTATTACGATTTTTGGAGTGGTTATTAGCTACTACTACTACTACATGGACGTCTGG	CARLPRITIFGVVISYYYYYMDVW	IGHV3-20	IGHD3-3	IGHJ6	7	14	37	38
15	0.002363321254135812	TGTGCGAGAGATTATTATGATTACGTTTGGGGGAGTTATCGCGCTACCTCTCCCTTTGACTACTGG	CARDYYDYVWGSYRATSPFDYW	IGHV3-21	IGHD3-16	IGHJ4	11	12	40	53
15	0.002363321254135812	TGTGCCAGAGCCCGTATTACTATGATAGTAGTGGTTAGGGTACATGATGCTTTTGATATCTGG	CARARITMIVVVRVHDAFDIW	IGHV4-30-2	IGHD3-22	IGHJ3	9	12	36	42
15	0.002363321254135812	TGTGCGAGACTACGGGGCTGGATACAGCTATGGTTTTTTGACTACTGG	CARLRGWIQLWFFDYW	IGHV4-39	IGHD5-18	IGHJ4	9	18	34	36
14	0.0022057665038600913	TGTGCGAGACATCCCCCCCAGGCGGTTTTTGGAGTGGTTATAGGGTCGTACTACTACTACATGGACGTCTGG	CARHPPQAVFGVVIGSYYYYMDVW	IGHV4-39	IGHD3-3	IGHJ6	11	25	40	48
14	0.0022057665038600913	TGTGCGAGAGGCGGGAAGCCCCCTCGGAGGTTGGTTTTTGGAGTGGTTACCCTGTACTACTTTGACTACTGG	CARGGKPPRRLVFGVVTLYYFDYW	IGHV1-8	IGHD3-3	IGHJ4	11	34	48	53
14	0.0022057665038600913	TGTGCGAGAGATGTGGGAGCACTAAGATTACTATGGTTCGGGGAGTTACCCGATGCTTTTGATATCTGG	CARDVGALRLLWFGELPDAFDIW	IGHV4-4	IGHD3-10	IGHJ3	11	26	47	51
14	0.0022057665038600913	TGTGCAAGCCCACAGTATTGTAGTAGTACCAGCTGCTCCCCCTTTGATGCTTTTGATATCTGG	CASPQYCSSTSCSPFDAFDIW	IGHV1-45	IGHD2-2	IGHJ3	7	15	36	44
14	0.0022057665038600913	TGTGCGAGACATTCCCATCAGTGGTTCCATGACCCCAACTGGTTCGACCCCTGG	CARHSHQWFHDPNWFDPW	IGHV4-39	IGHD1-14	IGHJ5	11	20	27	35
14	0.0022057665038600913	TGTGCGCAAGTCCCCGGGCCCAACTGGTTCGACCCCTGG	CAQVPGPNWFDPW	IGHV2-26	IGHD3-10	IGHJ5	4	10	15	20
13	0.0020482117535843706	TGTGCGAGAGGCCCCGCTGGGAAAAGGTATATTACGATTTTTGGAGTGGTTCCAAGAGAAAACTGGTTCGACCCCTGG	CARGPAGKRYITIFGVVPRENWFDPW	IGHV1-8	IGHD3-3	IGHJ5	12	29	50	60
13	0.0020482117535843706	TGTGCGAGAGCCCATTGTAGTAGTACCAGCTGCTCTCTCGGACGTTACTACTACTACATGGACGTCTGG	CARAHCSSTSCSLGRYYYYMDVW	IGHV1-2	IGHD2-2	IGHJ6	9	13	33	45
13	0.0020482117535843706	TGTGCGAGACATAGCCGTATTACGATTTTTGGAGTGGTTATTATAAATTCTGCTGACTACTGG	CARHSRITIFGVVIINSADYW	IGHV4-39	IGHD3-3	IGHJ4	11	15	44	53
13	0.0020482117535843706	TGTGCGAGGCTTCCCAATCTTCTACTAGTGCCAGCTGCTTACCAACGGTTCGACCCCTGG	CARLPNLLLVPAAYQRFDPW	IGHV4-39	IGHD2-2	IGHJ5	7	25	38	46
13	0.0020482117535843706	TGTGCGAGACTGGTGGATACTTCGTACTACTACTACGGTATGGACGTCTGG	CARLVDTSYYYYGMDVW	IGHV4-39	IGHD5-18	IGHJ6	9	12	19	24
13	0.0020482117535843706	TGTGCGAGACATTCGTATAGTAGCAGCGGCTACAGTTGGTTCGACCCCTGG	CARHSYSSSGYSWFDPW	IGHV4-39	IGHD6-25	IGHJ5	11	20	32	36
13	0.0020482117535843706	TGTGCGAGGCCCGGAGGTGGGAGCTACTATAGCTGGTTCGACCCCTGG	CARPGGGSYYSWFDPW	IGHV3-30	IGHD1-26	IGHJ5	7	16	28	32
13	0.0020482117535843706	TGTGCGAGCGGTGGTTATTACCCAGATGCTCCTATTGACTACTGG	CASGGYYPDAPIDYW	IGHV3-21	IGHD3-22	IGHJ4	7	10	20	34
12	0.0018906570033086498	TGTGCGAGGACATCACCCTTTATTACGATTTTTGGAGTGGTTATCCACGGGGCCTTTGACTACTGG	CARTSPFITIFGVVIHGAFDYW	IGHV4-39	IGHD3-3	IGHJ4	7	20	43	53
12	0.0018906570033086498	TGTGCGAGGCTTCCCAATCTTCTACTAGTGCCAGCTGCTTACCAGCGGTTCGACCCCTGG	CARLPNLLLVPAAYQRFDPW	IGHV4-39	IGHD2-2	IGHJ5	7	25	38	46
12	0.0018906570033086498	TGTGCGAGACTAGTTAGGGGGGGAGTTATCGTTCCTAAGAAGTACTACTTTGACTACTGG	CARLVRGGVIVPKKYYFDYW	IGHV4-39	IGHD3-16	IGHJ4	9	18	32	36
12	0.0018906570033086498	TGTGCGAGAGATGTCTCCGTATTACGATTTTTGGAGTGGCCCCACTGCTTTGACTACTGG	CARDVSVLRFLEWPHCFDYW	IGHV3-21	IGHD3-3	IGHJ4	16	17	38	43
12	0.0018906570033086498	TGTGCAACAACTTCCCCACACCAACTACTGTCTGATTCCTGGTTCGACCCCTGG	CATTSPHQLLSDSWFDPW	IGHV1-24	IGHD1-7	IGHJ5	8	22	27	38
12	0.0018906570033086498	TGTGCAAAAGACTATGGTTCGGGGAGTTATAACTACTACTACATGGACGTCTGG	CAKDYGSGSYNYYYMDVW	IGHV3-9	IGHD3-10	IGHJ6	10	11	29	31
12	0.0018906570033086498	TGCGCTACCAGTGGCTGGTACCACGTAACCCTTTACGGTATGGACGTCTGG	CATSGWYHVTLYGMDVW	IGHV4-39	IGHD6-19	IGHJ6	1	8	20	39
12	0.0018906570033086498	TGTGCGAAAGATGCTAGTAGGGGTTATTACGCCGACTACTGG	CAKDASRGYYADYW	IGHV3-23	IGHD3-22	IGHJ4	11	14	29	33
11	0.0017331022530329288	TGTGCGAGAGGACTTAAAGGCGGTGTTACGATTTTTGGAGTGGTTCGTCGCATCCCAGGCTACTACATGGACGTCTGG	CARGLKGGVTIFGVVRRIPGYYMDVW	IGHV1-8	IGHD3-3	IGHJ6	10	25	44	59
11	0.0017331022530329288	TGTGCAACAGATCGGAACGGGAAGTTTTTGAATACGATTTTTGGAGTGGTTATTATAGGCTGGTTCGACCCCTGG	CATDRNGKFLNTIFGVVIIGWFDPW	IGHV1-24	IGHD3-3	IGHJ5	12	32	56	59
11	0.0017331022530329288	TGTGCGAGACATGGACCGGCGGAGCGGATTATTGTGGTGGTGACTGCTATTCTCTCCAGCTTTGACTACTGG	CARHGPAERIIVVVTAILSSFDYW	IGHV4-39	IGHD2-21	IGHJ4	12	29	51	59
11	0.0017331022530329288	TGTGCGAGAGGACGTGTGGTACCAGCTGCTCTATGGATGAACTACTACTACTACTACATGGACGTCTGG	CARGRVVPAALWMNYYYYYMDVW	IGHV1-8	IGHD2-2	IGHJ6	10	18	29	40
11	0.0017331022530329288	TGTGCCAGAGTTAGAGGGCGTATTACGATTTTTGGAGTGGTAGTTTCGAACTGGTTCGACCCCTGG	CARVRGRITIFGVVVSNWFDPW	IGHV4-30-2	IGHD3-3	IGHJ5	9	18	40	48
11	0.0017331022530329288	TGTGCGAGACCGGAGGGCCATTGTAGTGGTGGTAGCTGCTACGCAAGCTACGGTATGGACGTCTGG	CARPEGHCSGGSCYASYGMDVW	IGHV4-39	IGHD2-15	IGHJ6	9	19	41	54
11	0.0017331022530329288	TGTGCCAGAGTCGTAGGAGAGCCGATTTTTGGAGTGGTTATTATTGGATGGTTCGACCCCTGG	CARVVGEPIFGVVIIGWFDPW	IGHV4-30-2	IGHD3-3	IGHJ5	9	22	43	48
11	0.0017331022530329288	TGTGCGAGAGTCTTTGAAACGGAGTATAAGGTGTTCTACTACTACTACTACATGGACGTCTGG	CARVFETEYKVFYYYYYMDVW	IGHV4-34	IGHD2-15	IGHJ6	9	19	25	35
11	0.0017331022530329288	TGTACTAGAGATTACCTCTTACAGCTATGGCATGTGGTCTACTACTACGGTATGGACGTCTGG	CTRDYLLQLWHVVYYYGMDVW	IGHV3-49	IGHD5-18	IGHJ6	11	19	29	38
11	0.0017331022530329288	TGTGCGAGAGGCGGACTGCGGGGGGGAATTTTCTACTACTACTACTACATGGACGTCTGG	CARGGLRGGIFYYYYYMDVW	IGHV1-8	IGHD2-21	IGHJ6	11	13	18	32
11	0.0017331022530329288	TGTGCGAGAGCTTCTACGATTTTTGGAGTGGTTATCACCGCCCTTGACTACTGG	CARASTIFGVVITALDYW	IGHV4-39	IGHD3-3	IGHJ4	8	14	34	43
11	0.0017331022530329288	TGTGCGAGAGCCCCCCCGTCTTATTACGATATTTTGACTGGTTACGACTACTGG	CARAPPSYYDILTGYDYW	IGHV1-2	IGHD3-9	IGHJ4	9	21	43	45
11	0.0017331022530329288	TGTGCGGGCGCTAATTATTATGATAGTAGTGACGAATACTTCCAACACTGG	CAGANYYDSSDEYFQHW	IGHV3-21	IGHD3-22	IGHJ1	5	13	30	33
11	0.0017331022530329288	TGTGCGAGATGTCGGGATGGCTACGATTGGTCCTACTTTGACTACTGG	CARCRDGYDWSYFDYW	IGHV3-21	IGHD5-12	IGHJ4	8	17	27	32
11	0.0017331022530329288	TGTGCGAGAGCTCATAGTGGGAGCTACTTGGGGGCCTTTGACTACTGG	CARAHSGSYLGAFDYW	IGHV3-30	IGHD1-26	IGHJ4	9	13	27	35
11	0.0017331022530329288	TGTACAACGGTGGCTGAATTTTGTGGTACTAGGAATTGTTATGAGTGG	CTTVAEFCGTRNCYEW	IGHV3-15	IGHD2-2	IGHJ4	4	23	30	45
11	0.0017331022530329288	TGTGCGGGAGCCTCTTTGCTTCGGGGAGTTCCCTTTGACTACTGG	CAGASLLRGVPFDYW	IGHV3-21	IGHD3-10	IGHJ4	9	19	29	32
11	0.0017331022530329288	TGTGCGAGATCCTTTTACGGTGGTAACTCCCCACACTACTGG	CARSFYGGNSPHYW	IGHV1-18	IGHD4-23	IGHJ4	8	15	29	34
11	0.0017331022530329288	TGTGCGAGACTTACTTATTACCAGTACTACTTCGACCTTTGG	CARLTYYQYYFDLW	IGHV4-39	IGHD3-22	IGHJ4	9	14	20	22
10	0.001575547502757208	TGTGCGAGAGGCCGGACTGGAGCAGTCCCATCTCCTGTTCTGGGCCTGGGGCCATTTTACCCCTACTACTACATGGACGTCTGG	CARGRTGAVPSPVLGLGPFYPYYYMDVW	IGHV4-34	IGHD2-21	IGHJ6	12	20	26	62
10	0.001575547502757208	TGTGCGAGAGGGACCCTCCGGAACCGTATTACGATTTTTGGAGTGGTTATCCCCTCCAGTCTCTACTTTGACTACTGG	CARGTLRNRITIFGVVIPSSLYFDYW	IGHV4-34	IGHD3-3	IGHJ4	10	24	49	62
10	0.001575547502757208	TGTGCGAGAGAGGCGAGGCAGCTCGTCCCAGGTCCCCTAGGTCTTGCGTGGAGCTACTACTACTACATGGACGTCTGG	CAREARQLVPGPLGLAWSYYYYMDVW	IGHV4-34	IGHD6-6	IGHJ6	9	17	27	53
10	0.001575547502757208	TGTGCGAGAGAGGTCCGGTCTCAGAGTATTACGATTTTTGGAGTGGTTATTAGGAACTGGTTCGACCCCTGG	CAREVRSQSITIFGVVIRNWFDPW	IGHV1-46	IGHD3-3	IGHJ5	10	25	51	54
10	0.001575547502757208	TGTGCGAGACAAAGGCGGGGACATATTGTGGTGGTGATTGCTATTCTGGAGAACTACTTTGACTACTGG	CARQRRGHIVVVIAILENYFDYW	IGHV4-39	IGHD2-21	IGHJ4	10	21	49	52
10	0.001575547502757208	TGTGCGAGAGGGGGATGTAGTAGTACCAGCTGCTATACATGGGACTACTACTACTACATGGACGTCTGG	CARGGCSSTSCYTWDYYYYMDVW	IGHV3-20	IGHD2-2	IGHJ6	9	15	35	43
10	0.001575547502757208	TGTGCACACACAGTCCGGTTGTACGATATTTTGACTGGTTACCACATTACCGACTACTTTGACTACTGG	CAHTVRLYDILTGYHITDYFDYW	IGHV2-5	IGHD3-9	IGHJ4	9	21	40	52
10	0.001575547502757208	TGTGTGAGACGAAACAGCTATTATGACAGTCATGGTTCGAACCAACCGGGGGCTTTTGACATCTGG	CVRRNSYYDSHGSNQPGAFDIW	IGHV4-39	IGHD3-10	IGHJ3	9	31	38	51
10	0.001575547502757208	TGTGCGAGACATTCTGGCGATACGATTTTTGGAGTGGTTACGGTGTGGGTCTGGTTCGACCCCTGG	CARHSGDTIFGVVTVWVWFDPW	IGHV4-39	IGHD3-3	IGHJ5	11	20	39	50
10	0.001575547502757208	TGTGCGAGAGGCCTTGGGGTACGATATTTTGACTGGTTATTCAAGGGGTACTACTTTGACTACTGG	CARGLGVRYFDWLFKGYYFDYW	IGHV4-34	IGHD3-9	IGHJ4	13	19	40	47
10	0.001575547502757208	TGTGCACACAGACAAAGTATTACGATTTTTGGAGTGGTTATTGACAAGTACTACTTTGACTACTGG	CAHRQSITIFGVVIDKYYFDYW	IGHV2-5	IGHD3-3	IGHJ4	12	16	41	46
10	0.001575547502757208	TGTGCGAGACATAGGCGTATTACGATTTTTGGAGTGGTTATTACGGGGTACATGGACGTCTGG	CARHRRITIFGVVITGYMDVW	IGHV4-39	IGHD3-3	IGHJ6	11	15	42	48
10	0.001575547502757208	TGTGCGAGAGGTAAAGGCAGGATACGATTTTTGGTTGTGCCCTACTACTACATGGACGTCTGG	CARGKGRIRFLVVPYYYMDVW	IGHV1-8	IGHD3-3	IGHJ6	10	22	33	41
10	0.001575547502757208	TGTGCGAGTGGGGGCCGTATTACGATTTTTGGAGTGGTTATTCCTAATTTTGACTACTGG	CASGGRITIFGVVIPNFDYW	IGHV1-2	IGHD3-3	IGHJ4	7	15	41	48
10	0.001575547502757208	TGTGCGAGAGGCCAGTTGGTGGCTACGATTTTTAACTACTACTACGGTATGGACGTCTGG	CARGQLVATIFNYYYGMDVW	IGHV1-8	IGHD5-12	IGHJ6	12	18	29	34
10	0.001575547502757208	TGTGCGAGGGTCTATGATAGTAGTGCCTGGGGATATTACAGGTGGTTCGACCCCTGG	CARVYDSSAWGYYRWFDPW	IGHV3-21	IGHD3-22	IGHJ5	7	11	24	42
10	0.001575547502757208	TGTGCGAGACATTCTCGGAGATGGCTACAATTATATCCCTCCTACTTTGACTACTGG	CARHSRRWLQLYPSYFDYW	IGHV4-39	IGHD5-24	IGHJ4	16	17	32	41
10	0.001575547502757208	TGTGCGAGAGGCCTCTTCAGGAAGGATATTGTAGTTAAGTACTACTTTGACTACTGG	CARGLFRKDIVVKYYFDYW	IGHV1-8	IGHD2-15	IGHJ4	15	22	34	37
10	0.001575547502757208	TGTGCGAGAGGGCATAGATTACTATGGACCTACTTCTACTACGGTATGGACGTCTGG	CARGHRLLWTYFYYGMDVW	IGHV4-59	IGHD3-10	IGHJ6	9	17	26	29
10	0.001575547502757208	TGTGCGCGGGGGCGAGATATTGTGGCCAAAGACTGGGATTTTGACTACTGG	CARGRDIVAKDWDFDYW	IGHV2-26	IGHD2-21	IGHJ4	8	16	24	39
10	0.001575547502757208	TGTGCACGGGGGCGACATATTGTGGCCAAAGACTGGGATTTTGACTACTGG	CARGRHIVAKDWDFDYW	IGHV2-70	IGHD2-21	IGHJ4	8	15	24	39
10	0.001575547502757208	TGTGCGAGAGAAGGATATAGTTATGGTGTGTGGCACTTTGACAACTGG	CAREGYSYGVWHFDNW	IGHV1-46	IGHD5-12	IGHJ4	10	12	20	34
10	0.001575547502757208	TGTGCAAAACTCCCTTACGGTGACTACGATGATGCTTTTGATATCTGG	CAKLPYGDYDDAFDIW	IGHV3-9	IGHD4-17	IGHJ3	8	15	27	28
10	0.001575547502757208	TGTGCGAGGCGGGTGGCCTTAGTGGGAGCCACCTTTGACCACTGG	CARRVALVGATFDHW	IGHV4-39	IGHD1-26	IGHJ4	7	19	28	32
10	0.001575547502757208	TGTGCGAGAGTAATGACGGAAGACTACGTTAGTTTTGACTACTGG	CARVMTEDYVSFDYW	IGHV1-2	IGHD4-17	IGHJ4	9	21	28	33
10	0.001575547502757208	TGTGCGAAGGATCTTCGCGGTTCGGAGACCGAACTTGACTCCTGG	CAKDLRGSETELDSW	IGHV3-23	IGHD3-10	IGHJ4	14	18	24	34
9	0.0014179927524814874	TGTGCGAGAGGGATTAAGGGTAAGGTAGTAGTGGTTATTACTACGGTCTACTACTACTACATGGACGTCTGG	CARGIKGKVVVVITTVYYYYMDVW	IGHV1-8	IGHD3-22	IGHJ6	10	25	44	47
9	0.0014179927524814874	TGTGCGAGAGGGAGGAGGGGTTTGATAGTAGTGGTTATTACTACCCACTACTACTACTACATGGACGTCTGG	CARGRRGLIVVVITTHYYYYMDVW	IGHV1-8	IGHD3-22	IGHJ6	10	22	43	46
9	0.0014179927524814874	TGTGCAGGGGGCAAATTTGTGAAACGTATTACGATTTTTGGAGCACTCTACTACTACTACATGGACGTCTGG	CAGGKFVKRITIFGALYYYYMDVW	IGHV1-24	IGHD3-3	IGHJ6	5	23	42	47
9	0.0014179927524814874	TGTGCGAGAGGCCTACGATATTTTGACTGGTTATTACCTCGCTACTACTACTACTACATGGACGTCTGG	CARGLRYFDWLLPRYYYYYMDVW	IGHV1-8	IGHD3-9	IGHJ6	13	14	35	41
9	0.0014179927524814874	TGTGCGAGAGATGGAGGGATTTTTGGAGTGGTGAGCCTCTACTACTACTACTACTACATGGACGTCTGG	CARDGGIFGVVSLYYYYYYMDVW	IGHV1-2	IGHD3-3	IGHJ6	11	17	31	39
9	0.0014179927524814874	TGTGCGAGGGTCTGTTGGGGGGTAGCAGTGGCTGGGAAATACTACTACTACTACATGGACGTCTGG	CARVCWGVAVAGKYYYYYMDVW	IGHV1-46	IGHD6-19	IGHJ6	7	22	34	39
9	0.0014179927524814874	TGTGCGAGAGGTGGATTGGTTAGTGGCTACGATGATTACTACTACTACTACGGTATGGACGTCTGG	CARGGLVSGYDDYYYYYGMDVW	IGHV1-8	IGHD5-12	IGHJ6	10	20	32	34
9	0.0014179927524814874	TGTGCGAGAGGCCGGATAGGGTACGATATTTTGACTGGTTATTATGCAAACTACTTTGACTACTGG	CARGRIGYDILTGYYANYFDYW	IGHV4-4	IGHD3-9	IGHJ4	9	21	44	49
9	0.0014179927524814874	TGTGCGAAACCAACGCAAGACGGTATGATTACGTTTGGGGGAGTTATCGCCCCCTTTGACTACTGG	CAKPTQDGMITFGGVIAPFDYW	IGHV3-30	IGHD3-16	IGHJ4	6	23	48	53
9	0.0014179927524814874	TGTGCGAGACGTCGCATTAGGGCTATGATAGTAGTGGTTATTAAGGGTGCTTTTGATATCTGG	CARRRIRAMIVVVIKGAFDIW	IGHV4-39	IGHD3-22	IGHJ3	9	22	42	47
9	0.0014179927524814874	TGTGCGAGAGATCAATACGATATTTTGACTGGGCGATATTTCTACTACTACATGGACGTCTGG	CARDQYDILTGRYFYYYMDVW	IGHV1-69	IGHD3-9	IGHJ6	12	15	31	41
9	0.0014179927524814874	TGTGCGAAAGTCAAAACGAACCGAATTCTAGTAGTGGTTATTACTACCGGCTTTGACTACTGG	CAKVKTNRILVVVITTGFDYW	IGHV3-23	IGHD3-22	IGHJ4	9	28	46	50
9	0.0014179927524814874	TGTGCGAGATTCCGGCGACGCCAGCTGCTATTTTCAGACTACTACTACATGGACGTCTGG	CARFRRRQLLFSDYYYMDVW	IGHV1-46	IGHD2-2	IGHJ6	8	20	30	37
9	0.0014179927524814874	TGTGCGAGATATTACGATTACTATGGTTCGGGGAGTTACGAAAACTGGTTCGACCCCTGG	CARYYDYYGSGSYENWFDPW	IGHV4-55	IGHD3-10	IGHJ5	11	16	37	42
9	0.0014179927524814874	TGTGCGAGACAGCGAGTGTTATTATTCCCCCTTAACTACTACTACGGTATGGACGTCTGG	CARQRVLLFPLNYYYGMDVW	IGHV3-21	IGHD3-10	IGHJ6	8	17	24	34
9	0.0014179927524814874	TGTGCGAGAGGCAGGCCCAAATGGCAGTGGTATTCTTTGGGCTGGTTCGACCCCTGG	CARGRPKWQWYSLGWFDPW	IGHV1-8	IGHD6-19	IGHJ5	11	23	29	41
9	0.0014179927524814874	TGTGCCACGATCGAAGGTTTCTCGGGAGTTATTATTAGTAGGGGGTACTACTGG	CATIEGFSGVIISRGYYW	IGHV3-20	IGHD3-10	IGHJ4	4	23	34	46
9	0.0014179927524814874	TGTGCGAGTCTCAAGTGGAGCAGCAGCTGGTACCTGGGATATGGCCCCTGG	CASLKWSSSWYLGYGPW	IGHV4-39	IGHD6-13	IGHJ5	7	18	32	44
9	0.0014179927524814874	TGTGCAACAGGGGGGGTAGTACCAGCTGCTATGGGCTGGTTCGACCCCTGG	CATGGVVPAAMGWFDPW	IGHV1-24	IGHD2-2	IGHJ5	9	15	32	35
9	0.0014179927524814874	TGTGCGAGACGAAGAGGAGGGTGGCTACGATTCCTTGACTACTGG	CARRRGGWLRFLDYW	IGHV4-39	IGHD5-12	IGHJ4	9	20	31	34
9	0.0014179927524814874	TGTGCGAGAGATGTGGGAGCTACTTCCTACTGG	CARDVGATSYW	IGHV1-69	IGHD1-26	IGHJ4	11	12	23	26
9	0.0014179927524814874	TGTTCAACCATTGGCCGCTGG	CSTIGRW	IGHV1-67	IGHD2-8	IGHJ4	2	6	11	17
8	0.0012604380022057666	TGTGCGAAAGATAGTGCTAGAGGGTATTACGATTTTTGGAGTGGTTATTATACTGGGGGCCTTGGTCAGGACTACTACTACTACTACATGGACGTCTGG	CAKDSARGYYDFWSGYYTGGLGQDYYYYYMDVW	IGHV3-23	IGHD3-3	IGHJ6	11	23	52	70
8	0.0012604380022057666	TGTACGAGAGAAGTCCGCAAAATTACGATTTTTGGAGTGGTTATTAATCCCTACTACTACTACTACTACATGGACGTCTGG	CTREVRKITIFGVVINPYYYYYYMDVW	IGHV4-34	IGHD3-3	IGHJ6	9	21	45	51
8	0.0012604380022057666	TGTGCGAGAGGTATCCGGCGGCCGACCGAGATTACGATTTTTGGAGTGGTGGACTACTACTACTACATGGACGTCTGG	CARGIRRPTEITIFGVVDYYYYMDVW	IGHV1-8	IGHD3-3	IGHJ6	10	30	49	52
8	0.0012604380022057666	TGTGCGAGAGGCCCAACTTACCGGAAGATTATTACGATTTTTGGAGTGGTTATTAGCCCGTACTACTTTGACTACTGG	CARGPTYRKIITIFGVVISPYYFDYW	IGHV1-8	IGHD3-3	IGHJ4	12	29	54	59
8	0.0012604380022057666	TGTGCGAGAGGCCAGATTGTAGTAGTACCAGCTGCCCTAGGCGTGTATTACTACTACTACTACTACATGGACGTCTGG	CARGQIVVVPAALGVYYYYYYYMDVW	IGHV4-34	IGHD2-2	IGHJ6	12	15	34	45
8	0.0012604380022057666	TGTGCGAGAGGTGTTCGAGGGGGGCCGATAGTAGTGGTTATTATGTACTACTACTACTACTACATGGACGTCTGG	CARGVRGGPIVVVIMYYYYYYMDVW	IGHV1-8	IGHD3-10	IGHJ6	10	12	16	28
8	0.0012604380022057666	TGTGCGAGAGGCCAACGGTGGTATCGGTCCCAGCTGCTATATATGGGCTACTACTACTACTACATGGACGTCTGG	CARGQRWYRSQLLYMGYYYYYMDVW	IGHV1-8	IGHD2-2	IGHJ6	12	29	39	47
8	0.0012604380022057666	TGTGCGAGAGATAAGACCCGCGAACGTATTACGATTTTTGGAGTGGTCAAATACTACTACTACATGGACGTCTGG	CARDKTRERITIFGVVKYYYYMDVW	IGHV3-21	IGHD3-3	IGHJ6	11	23	46	51
8	0.0012604380022057666	TGTGCGAGAATGGGTACGGGCGGTATTACGATTTTTGGAGTGGTTATTCACTCACCAAACTGGTTCGACCCCTGG	CARMGTGGITIFGVVIHSPNWFDPW	IGHV4-34	IGHD3-3	IGHJ5	8	22	47	57
8	0.0012604380022057666	TGTGCACACAGCAACCTGAATAGTATTACGATTTTTGGAGTGGTTATAACGGTCCCACGCTGGTTCGACCCCTGG	CAHSNLNSITIFGVVITVPRWFDPW	IGHV2-5	IGHD3-3	IGHJ5	10	22	46	59
8	0.0012604380022057666	TGTGCCAGAGCGCAAATCGGGTACCAATTACTATGGTTCGGGGAGTTCCCAGGCAACTGGTTCGACCCCTGG	CARAQIGYQLLWFGEFPGNWFDPW	IGHV4-30-2	IGHD3-10	IGHJ5	9	26	46	53
8	0.0012604380022057666	TGTGCGAGAGCCGCCCGAAGTATTACGATTTTTGGAGTGGTTATTGAGGACTACTACTACATGGACGTCTGG	CARAARSITIFGVVIEDYYYMDVW	IGHV3-21	IGHD3-3	IGHJ6	9	19	44	49
8	0.0012604380022057666	TGTGCGAAAACGGCAAGTATTACGATTTTTGGAGTGGACATGGCCTACTACTACTACATGGACGTCTGG	CAKTASITIFGVDMAYYYYMDVW	IGHV3-30	IGHD3-3	IGHJ6	6	16	36	44
8	0.0012604380022057666	TGTGCGAGACACGGGAGAAGAGGGTGGGAGCTACTCACACAGACAGGGTGGTACTTTGACTACTGG	CARHGRRGWELLTQTGWYFDYW	IGHV4-39	IGHD1-26	IGHJ4	10	23	34	51
8	0.0012604380022057666	TGTGCGAGAGGCCGACGTATTACGATTTTTGGAGTGGTTATTAAACAGTACTACATGGACGTCTGG	CARGRRITIFGVVIKQYYMDVW	IGHV4-34	IGHD3-3	IGHJ6	12	14	42	48
8	0.0012604380022057666	TGTGCGAGAGGGGTCGGGATGGTTCGGGGAGTTATTAGGGTTCACTACTACTACATGGACGTCTGG	CARGVGMVRGVIRVHYYYMDVW	IGHV1-8	IGHD3-10	IGHJ6	10	18	36	43
8	0.0012604380022057666	TGTGCGAGAGATTATTATGATTACGTTTGGGGGAGTTATCGCGCTACCTCTCCCTTTGACTACTGG	CARDYYDYVWGSYRATSPFDYW	IGHV4-31	IGHD3-16	IGHJ4	11	12	40	53
8	0.0012604380022057666	TGTGCACACGCCGTGGCCCGGCGGGGTACTATGATAGTAGTGGATAAATACTACTTTGACTACTGG	CAHAVARRGTMIVVDKYYFDYW	IGHV2-5	IGHD3-22	IGHJ4	8	26	42	48
8	0.0012604380022057666	TGTGCCAGAGGATACGTTTGGGGGACTTATCGTTCGGAGGGAATATACTACTTTGACTACTGG	CARGYVWGTYRSEGIYYFDYW	IGHV4-30-2	IGHD3-16	IGHJ4	9	12	33	45
8	0.0012604380022057666	TGTGCGAGACATTCGGGTACTATGATAGTAGTGGTTAGCCTACCGTACTACTTTGACTACTGG	CARHSGTMIVVVSLPYYFDYW	IGHV4-39	IGHD3-22	IGHJ4	11	17	36	44
8	0.0012604380022057666	TGTGCGAGACACCCGAGGGGATGGCTACAATTAGGGTACTACTACTACTACATGGACGTCTGG	CARHPRGWLQLGYYYYYMDVW	IGHV4-39	IGHD5-24	IGHJ6	10	19	32	36
8	0.0012604380022057666	TGTGCGAGAGATCGAGTTGGGGAACAGTGGCTGGTACGGGTCGAGGATGCTTTTGATATCTGG	CARDRVGEQWLVRVEDAFDIW	IGHV4-4	IGHD6-19	IGHJ3	12	24	37	45
8	0.0012604380022057666	TGTGCAAGCCCACAGTATTGTAGTGGTCCCAGCTGCTCCCCCTTTGATGCTTTTGATATCTGG	CASPQYCSGPSCSPFDAFDIW	IGHV1-45	IGHD2-2	IGHJ3	7	15	36	44
8	0.0012604380022057666	TGTGCTAGGGGGTCAACGATTACTACTATTTTAGGGGACGGTGACTCCATTGACCCCTGG	CARGSTITTILGDGDSIDPW	IGHV1-46	IGHD4-17	IGHJ5	4	37	45	51
8	0.0012604380022057666	TGTGCGAAAGATGGGGCGTATTACGATTTTTGGAGTGGTTATTATAGGTTTGACTACTGG	CAKDGAYYDFWSGYYRFDYW	IGHV3-23	IGHD3-3	IGHJ4	11	16	45	48
8	0.0012604380022057666	TGTGCGCGACACATCCGGATGACCTATAGTTCGGGATTCTATTATTTTGACTCTTGG	CARHIRMTYSSGFYYFDSW	IGHV4-39	IGHD3-10	IGHJ4	10	23	34	45
8	0.0012604380022057666	TGTGCGAGATCCTACGAAAACTTTTTGCGTCGACACCGTAACATATTTGACTACTGG	CARSYENFLRRHRNIFDYW	IGHV4-55	IGHD4-17	IGHJ4	9	33	39	45
8	0.0012604380022057666	TGTGCGAGATCGGTGAGGGTATTACGATTTTTGGAGTCGCATGCTTTTGATATCTGG	CARSVRVLRFLESHAFDIW	IGHV4-4	IGHD3-3	IGHJ3	8	18	36	40
8	0.0012604380022057666	TGTGCGAGACAAGTTACTATGATAGTAGTGGTTATTCCCTACTACTTTGACTACTGG	CARQVTMIVVVIPYYFDYW	IGHV4-39	IGHD3-22	IGHJ4	10	13	35	39
8	0.0012604380022057666	TGTGCGAGAGTGAACCGCCGGGAGTGGTTATTATACAGTTACTACTTTGACTACTGG	CARVNRREWLLYSYYFDYW	IGHV3-21	IGHD3-3	IGHJ4	9	20	35	39
8	0.0012604380022057666	TGTGCGAGAGGCCATGTCAGGAGATGGCTACAATTCCTGTACTACTTTGACTACTGG	CARGHVRRWLQFLYYFDYW	IGHV1-8	IGHD5-24	IGHJ4	12	20	34	38
8	0.0012604380022057666	TGTGCGAGAGGCGTACTTCGCTCGCAGCTGGTACAGGGATACTACTTTGACTACTGG	CARGVLRSQLVQGYYFDYW	IGHV1-8	IGHD2-2	IGHJ4	11	23	33	39
8	0.0012604380022057666	TGTGCGAGAGGAGTAGTACCAGCTGCTATCATATACTACTACTACATGGACGTCTGG	CARGVVPAAIIYYYYMDVW	IGHV1-8	IGHD2-2	IGHJ6	10	11	28	33
8	0.0012604380022057666	TGTGCAACAGGAGCAGTAGTGGGAGCTACTATGGAGTCTGCCTGGTTCGACCCCTGG	CATGAVVGATMESAWFDPW	IGHV1-24	IGHD1-26	IGHJ5	9	16	30	41
8	0.0012604380022057666	TGTGCGAGACTTCAGGGCGGGAGGTACCAACTGCCAAGGGCTTTTGATATCTGG	CARLQGGRYQLPRAFDIW	IGHV4-39	IGHD2-2	IGHJ3	9	23	33	39
8	0.0012604380022057666	TGTGCGAGACAAAGTAGAAAGTGGCTGGTACAGATCGACTGGTTCGACCCCTGG	CARQSRKWLVQIDWFDPW	IGHV4-39	IGHD6-19	IGHJ5	10	19	30	37
8	0.0012604380022057666	TGTGCGAGAGGGATTACGATTTTTGGAGTGGTTATCGAACCCTTTGACTACTGG	CARGITIFGVVIEPFDYW	IGHV4-59	IGHD3-3	IGHJ4	9	12	34	41
8	0.0012604380022057666	TGTGCGAGTGACGATCCGTTGAATGGTTCGGGGAGTTATTCCGACTACTGG	CASDDPLNGSGSYSDYW	IGHV3-30	IGHD3-10	IGHJ4	7	22	39	42
8	0.0012604380022057666	TGTGCGAGCGAGAGACATTACTATGATAGTAGTGGTCAACTTGACTACTGG	CASERHYYDSSGQLDYW	IGHV3-30	IGHD3-22	IGHJ4	7	16	35	40
8	0.0012604380022057666	TGTGCGAGAGAAGAAGAAGGTTGGGGTGGTTTTTACTTCTTTCACTACTGG	CAREEEGWGGFYFFHYW	IGHV1-2	IGHD3-3	IGHJ4	10	20	30	33
8	0.0012604380022057666	TGTGCCAGAGGGGGTCCCTTTCTGTACCAGCTGTACATGGACGTCTGG	CARGGPFLYQLYMDVW	IGHV4-30-2	IGHD2-2	IGHJ6	9	23	32	33
8	0.0012604380022057666	TGTGCGAGAGGCCGTGAGCTGGGGTACTACAACACTATGGACGTCTGG	CARGRELGYYNTMDVW	IGHV1-8	IGHD2-2	IGHJ6	12	22	33	36
8	0.0012604380022057666	TGTGCGAGAGAGTGGGACAGTTTCTTAGGGGGTGCTTTTGATATCTGG	CAREWDSFLGGAFDIW	IGHV3-21	IGHD1-26	IGHJ3	10	11	16	32
8	0.0012604380022057666	TGTGTGGGGAGTTGGTTCGGGGAGTTATTTTGGTTTGACTACTGG	CVGSWFGELFWFDYW	IGHV3-21	IGHD3-10	IGHJ4	3	12	28	33
8	0.0012604380022057666	TGTGCGTGCTTAGTGGGAGCTACTGATGATGCTTTTGATATCTGG	CACLVGATDDAFDIW	IGHV3-20	IGHD1-26	IGHJ3	5	10	23	25
8	0.0012604380022057666	TGTGCGAGAGGGGCGCCGGCCGGAGAGTATTCTTTTGATATCTGG	CARGAPAGEYSFDIW	IGHV3-30	IGHD2-15	IGHJ3	9	19	24	31
8	0.0012604380022057666	TGTGCAACAGGGGAAGTAGTGGGAGCTTTCATTGACTACTGG	CATGEVVGAFIDYW	IGHV1-24	IGHD1-26	IGHJ4	9	16	26	31
8	0.0012604380022057666	TGTGCCAGAGATTTCTTATTTTACTACTTTGACTACTGG	CARDFLFYYFDYW	IGHV4-30-2	IGHD3-9	IGHJ4	15	16	20	21
8	0.0012604380022057666	TGTGCGAGAAATCCCGGTAGTAGTCCCTATGTCTGG	CARNPGSSPYVW	IGHV3-66	IGHD2-2	IGHJ3	12	16	23	31
8	0.0012604380022057666	TGTGCGAGACATAGCGTGGCTGGGGACTACTGG	CARHSVAGDYW	IGHV4-39	IGHD6-19	IGHJ4	11	15	22	24
7	0.0011028832519300457	TGTGCGAGATTGGAAGGTGAAATTGTAGTAGTACCAGCTGGCAATGCAAACTACTACTACTACGGTATGGACGTCTGG	CARLEGEIVVVPAGNANYYYYGMDVW	IGHV1-18	IGHD2-2	IGHJ6	8	21	39	49
7	0.0011028832519300457	TGTGCGAGACGCCACGCGTATCGCCCTATTACGATTTTTGGAGTGGTTACCCTATCGGAGTGGTTCGACCCCTGG	CARRHAYRPITIFGVVTLSEWFDPW	IGHV1-8	IGHD3-3	IGHJ5	12	26	48	60
7	0.0011028832519300457	TGTGCGAGAGGCTACAAGCAGGATATTGTAGTGGTGGTAGCTGCACGCTACTACTACTACTACATGGACGTCTGG	CARGYKQDIVVVVAARYYYYYMDVW	IGHV1-8	IGHD2-15	IGHJ6	11	19	43	47
7	0.0011028832519300457	TGTGCGAGAGGCCGGGTGGGGGGGTTACGATTTTTGGAGTGGTTATCCCCCGGCTACTACTACATGGACGTCTGG	CARGRVGGLRFLEWLSPGYYYMDVW	IGHV4-34	IGHD3-3	IGHJ6	12	24	45	53
7	0.0011028832519300457	TGTGCACACAGTCGCCTACGTATTACGATTTTTGGAGTGGTTATTCCCGGCCCCAACTGGTTCGACCCCTGG	CAHSRLRITIFGVVIPGPNWFDPW	IGHV2-5	IGHD3-3	IGHJ5	10	16	44	53
7	0.0011028832519300457	TGTGCGAGCGCCCAACAGGAGGTATTACTATGGTTCGGGGAGTTATTTCCCCCTCACTTTGACTACTGG	CASAQQEVLLWFGELFPPHFDYW	IGHV4-34	IGHD3-10	IGHJ4	7	21	46	55
7	0.0011028832519300457	TGTGCGAGAGGTTCCTCGTTCCGTAGTAGCTTTTCCTGGCGTCAATACGTGAGCTGGTTCGACCCCTGG	CARGSSFRSSFSWRQYVSWFDPW	IGHV4-34	IGHD1-26	IGHJ5	10	21	30	53
7	0.0011028832519300457	TGTGCGAGAGGCACAGTAGTACCAGCTGCCCCCCTCCTCCAATACTACTACTACTACATGGACGTCTGG	CARGTVVPAAPLLQYYYYYMDVW	IGHV1-8	IGHD2-2	IGHJ6	11	14	28	42
7	0.0011028832519300457	TGTGCGAAAGATCGAAATAGTGGTTATTACCCCTTCTTTTACCACAGGTCCTACTACTTTGACTACTGG	CAKDRNSGYYPFFYHRSYYFDYW	IGHV3-30	IGHD3-22	IGHJ4	12	17	29	51
7	0.0011028832519300457	TGTGCGAGACATCTTTTAAGGTCGGCCGGGGTAGTGGTTATTGCTAAGTCCCTCTTTGACTACTGG	CARHLLRSAGVVVIAKSLFDYW	IGHV4-39	IGHD3-22	IGHJ4	11	30	45	53
7	0.0011028832519300457	TGTGCGAGACATGTGAAGTGGCGTATGGTAGGGGTTCGGGGAGCCCCGTGCTACTTCGATCTCTGG	CARHVKWRMVGVRGAPCYFDLW	IGHV4-39	IGHD3-10	IGHJ2	13	32	42	51
7	0.0011028832519300457	TGTGCGAGACAGCTCTGCCAATATAGTGGTGGTAGCTGCTACCTTATATACTGGTTCGACCCCTGG	CARQLCQYSGGSCYLIYWFDPW	IGHV4-39	IGHD2-15	IGHJ5	10	23	41	49
7	0.0011028832519300457	TGTGCGAGACAGCTCGGTCGAATAGGTTACGATTTTTGGAGTGGTTTGTTGGGGTTCGACCCCTGG	CARQLGRIGYDFWSGLLGFDPW	IGHV4-39	IGHD3-3	IGHJ5	10	26	45	52
7	0.0011028832519300457	TGTGCGAGACAGCCCGGAGTTCGTATTACGATTTTTGGAGTGGTTATCGAGTGGTTCGACCCCTGG	CARQPGVRITIFGVVIEWFDPW	IGHV4-4	IGHD3-3	IGHJ5	8	21	46	51
7	0.0011028832519300457	TGTGCGAGAGAAGTGAGGCGGAGCCCCGGCCCCCTCATTATAGCAGTGGCTTACTTTGACTACTGG	CAREVRRSPGPLIIAVAYFDYW	IGHV4-59	IGHD6-19	IGHJ4	10	38	50	51
7	0.0011028832519300457	TGTGCGAGACTTAGGTTCGAGGTTACGATTTTTGGAGTGGTTATTCACCCCTTTGACTACTGG	CARLRFEVTIFGVVIHPFDYW	IGHV4-39	IGHD3-3	IGHJ4	9	22	44	50
7	0.0011028832519300457	TGTACCACAGAGGGCCTCTTACGATTTTTGGAGTGGTTTACATATCCCACGGTTGACTACTGG	CTTEGLLRFLEWFTYPTVDYW	IGHV3-15	IGHD3-3	IGHJ4	10	18	37	52
7	0.0011028832519300457	TGTGCGACGGTGGACTTATTACTATGGTTCGGGGAGCCTGGCTACGGTATGGACGTCTGG	CATVDLLLWFGEPGYGMDVW	IGHV3-21	IGHD3-10	IGHJ6	6	16	35	48
7	0.0011028832519300457	TGTGCGAGACATTGGGATGTAGTGGTGGTAGCTGCTACGATTTCCTGGTTCGACCCCTGG	CARHWDVVVVAATISWFDPW	IGHV4-39	IGHD2-15	IGHJ5	11	17	37	44
7	0.0011028832519300457	TGTGCGAGACATGCCCGGCAAGGTGTAGTAGTACCCAGAGGAACCTGGTTCGACCCCTGG	CARHARQGVVVPRGTWFDPW	IGHV4-39	IGHD2-2	IGHJ5	12	23	34	44
7	0.0011028832519300457	TGTGCGAGAGCCCCTAGAATAACGCAGCAGCTGGTACGGAAGTACTACTTTGACTACTGG	CARAPRITQQLVRKYYFDYW	IGHV1-69	IGHD6-13	IGHJ4	9	23	37	40
7	0.0011028832519300457	TGTGCGAGAACGCGCCCCCGGATGATAGTAGTGAATCCGCGGGTTGCTTTTGATATCTGG	CARTRPRMIVVNPRVAFDIW	IGHV3-21	IGHD3-22	IGHJ3	8	21	32	44
7	0.0011028832519300457	TGTGCGAAAGAGAGACGTATTACGATTTTTGGAGTGGTTCATAACTGGTTCGACCCCTGG	CAKERRITIFGVVHNWFDPW	IGHV3-23	IGHD3-3	IGHJ5	10	14	38	42
7	0.0011028832519300457	TGTGGGAGGCTTCCCAATCTTCTACTAGTGCCAGCTGCTTACCAGCGGTTCGACCCCTGG	CGRLPNLLLVPAAYQRFDPW	IGHV4-39	IGHD2-2	IGHJ5	7	25	38	46
7	0.0011028832519300457	TGTGCTAGAGCTACCCCTGAGAGGTGGCCACAACAATGGGGAACGAGTGACTACTGG	CARATPERWPQQWGTSDYW	IGHV1-46	IGHD5-24	IGHJ4	9	19	32	47
7	0.0011028832519300457	TGTGCGAGGATCATTAGATATTGTAGTAGTACCAGCTGCTATACGATTGACTACTGG	CARIIRYCSSTSCYTIDYW	IGHV4-39	IGHD2-2	IGHJ4	7	16	41	46
7	0.0011028832519300457	TGTGCGAGACACCCCGATATTTTGACTGGTTATTATCGGTCCTGGTTCGACCCCTGG	CARHPDILTGYYRSWFDPW	IGHV4-39	IGHD3-9	IGHJ5	10	14	35	41
7	0.0011028832519300457	TGTGCGAGAGGCATTAAAAAGCAGTGGCTGGTACGGTCCTATTGGTTCGACCCCTGG	CARGIKKQWLVRSYWFDPW	IGHV1-8	IGHD6-19	IGHJ5	11	19	34	42
7	0.0011028832519300457	TGTGCGAGAGGGCATAGATTACTATGGACCTACTTCTACTACGGTATGGACGTCTGG	CARGHRLLWTYFYYGMDVW	IGHV1-8	IGHD3-10	IGHJ6	10	17	26	29
7	0.0011028832519300457	TGTGCGAGAGACGCCTATTACGATATTTTGACTGGTTATTACCCCTTTGACTACTGG	CARDAYYDILTGYYPFDYW	IGHV1-18	IGHD3-9	IGHJ4	10	15	40	44
7	0.0011028832519300457	TGTGCGAAAGACCAGGTATTGTGGGGATGGGGCACTACCTACTACATGGACGTCTGG	CAKDQVLWGWGTTYYMDVW	IGHV3-23	IGHD2-21	IGHJ6	10	16	23	38
7	0.0011028832519300457	TGTGCGAGACACTCCGTCGGATGGCTACAACGAATTTCAGCCTTTGACTACTGG	CARHSVGWLQRISAFDYW	IGHV4-4	IGHD5-24	IGHJ4	8	19	29	41
7	0.0011028832519300457	TGTGCGAGAGCGGCACAGCTTTGGCCACGCAGGGCTTACCACATGGACGTCTGG	CARAAQLWPRRAYHMDVW	IGHV4-34	IGHD5-18	IGHJ6	9	14	23	36
7	0.0011028832519300457	TGTGCGAGAGGTCTGGTCTATGGTTCGGGGACCGGGGATGCTTTTGATATCTGG	CARGLVYGSGTGDAFDIW	IGHV1-8	IGHD3-10	IGHJ3	10	17	30	36
7	0.0011028832519300457	TGTGCAAAAGATATAGGGGGGTGGGCAGCTCGCCCAGAATATTTTGACTACTGG	CAKDIGGWAARPEYFDYW	IGHV3-43	IGHD6-6	IGHJ4	14	24	31	42
7	0.0011028832519300457	TGTGCAAAAGGATGGTTCGGGGAGTTATTTGGAAATCTTGACTACTGG	CAKGWFGELFGNLDYW	IGHV3-9	IGHD3-10	IGHJ4	9	11	28	37
7	0.0011028832519300457	TGTGCGAGGGTACTTTGGCATACCTATGATGCTTTTGATATCTGG	CARVLWHTYDAFDIW	IGHV1-46	IGHD2-2	IGHJ3	7	16	21	25
7	0.0011028832519300457	TGTGCGAGAGAGCAGCAGCTGGTACCTAACTGGTTCGACCCCTGG	CAREQQLVPNWFDPW	IGHV4-4	IGHD6-13	IGHJ5	10	11	24	27
7	0.0011028832519300457	TGTGCAAAATTGGATGGCTACAACAAGGGGGCTTTTGATATCTGG	CAKLDGYNKGAFDIW	IGHV3-43	IGHD5-24	IGHJ3	8	12	22	30
7	0.0011028832519300457	TGTACGAGATTGGGGCGACTGGCTGGTAGGACGAGTGACTACTGG	CTRLGRLAGRTSDYW	IGHV4-39	IGHD6-19	IGHJ4	8	19	27	35
7	0.0011028832519300457	TGTGCGAGTGGATTGTCCGATTTTGATGCTTTTGATATCTGG	CASGLSDFDAFDIW	IGHV3-23	IGHD3-3	IGHJ3	6	17	22	23
7	0.0011028832519300457	TGTGCGAGACAGGGTGGGCGGAGCACACAACCCGACTACTGG	CARQGGRSTQPDYW	IGHV4-39	IGHD1-1	IGHJ4	10	26	30	33
7	0.0011028832519300457	TGTGCACACAGGGCTGGCGGGTACAACTGGTTCGACCCCTGG	CAHRAGGYNWFDPW	IGHV2-5	IGHD6-19	IGHJ5	10	11	16	20
7	0.0011028832519300457	TGTGCAACCGCACTATGGGGTTACTACTTTGACTACTGG	CATALWGYYFDYW	IGHV1-24	IGHD3-10	IGHJ4	7	11	17	21
7	0.0011028832519300457	TGTGCTCGGTTCCACTACTACTACATGGACTTCTGG	CARFHYYYMDFW	IGHV3-21	IGHD1-14	IGHJ6	4	7	12	13
7	0.0011028832519300457	TGTGCGAGAACGAGTGGGAGCTACTTGGACTACTGG	CARTSGSYLDYW	IGHV3-30	IGHD1-26	IGHJ4	8	12	19	20
6	9.453285016543249E-4	TGTGCGAGAGCCTTGGACCCGAATTGTAGTAGTACCAGCTGCCGTATTATGATTACGTTTGGGGGAGTTATCGCCAATGATGCTTTTGATATCTGG	CARALDPNCSSTSCRIMITFGGVIANDAFDIW	IGHV3-21	IGHD3-16	IGHJ3	9	42	72	76
6	9.453285016543249E-4	TGTGCCAGAGCGATCGGCGGGGATAGTGGTGGTTACCTCCCACGGACCCCAAAAACGTACTACTATTACTACTACATGGACGTCTGG	CARAIGGDSGGYLPRTPKTYYYYYYMDVW	IGHV4-30-2	IGHD3-22	IGHJ6	9	21	34	57
6	9.453285016543249E-4	TGTGCGAGGGAGATACGATATTTTGACTGGTTATTATTAAGTGGATATAGTGGCTACGACTCCTATTACTTTGACTACTGG	CAREIRYFDWLLLSGYSGYDSYYFDYW	IGHV3-21	IGHD3-9	IGHJ4	7	13	36	66
6	9.453285016543249E-4	TGTGCGAGATCTCGAACCACCCCCTACGAGTATACGATTTTTGGAGTGGTTAACAACCGGAGGGGCTGGTTCGACCCCTGG	CARSRTTPYEYTIFGVVNNRRGWFDPW	IGHV1-46	IGHD3-3	IGHJ5	8	32	51	65
6	9.453285016543249E-4	TGTGCGAGAGGGTACTCGCAGGGACGATTTTTGGAGTGGTTATTTCGGCCCCCCAACTACTACTACTACATGGACGTCTGG	CARGYSQGRFLEWLFRPPNYYYYMDVW	IGHV1-8	IGHD3-3	IGHJ6	10	23	43	55
6	9.453285016543249E-4	TGTGCGAGAGGCCTCGGGGTAGTAGTACCAGCTGCTCTAGGCCTGCATTACTACTACTACTACTACATGGACGTCTGG	CARGLGVVVPAALGLHYYYYYYMDVW	IGHV4-34	IGHD2-2	IGHJ6	14	18	35	46
6	9.453285016543249E-4	TGTGCGAGAGGGGCTTGTAGTAATGGTGTGTGTTGGAGAACTCTTCGTGGCGATAACTACTACCACATGGACGTCTGG	CARGACSNGVCWRTLRGDNYYHMDVW	IGHV4-59	IGHD2-8	IGHJ6	9	14	28	55
6	9.453285016543249E-4	TGTGCGAGAGATTACTACGCCGGCCCCTTTGATAGTAGTGGTTATTATTTTGGCGAGACGCCTTACTTTGACTACTGG	CARDYYAGPFDSSGYYFGETPYFDYW	IGHV3-21	IGHD3-22	IGHJ4	11	29	46	63
6	9.453285016543249E-4	TGTGCTAGAGGTGTACGTATTACGATTTTTGGAGTGGTTATACGAAGCATCAGGTGGCACTGGTTCGACCCCTGG	CARGVRITIFGVVIRSIRWHWFDPW	IGHV3-72	IGHD3-3	IGHJ5	9	13	40	58
6	9.453285016543249E-4	TGTGCGAGAGGACGTCATGGACAGGTATATAGTGGCTACGGGCCCTACTACTACTACTACTACATGGACGTCTGG	CARGRHGQVYSGYGPYYYYYYMDVW	IGHV4-34	IGHD5-12	IGHJ6	10	26	39	45
6	9.453285016543249E-4	TGTGCGGGCCACACCATGGGGCAGTATAGCAGCAGCTGGCGAGACTACTACTACTACTACATGGACGTCTGG	CAGHTMGQYSSSWRDYYYYYMDVW	IGHV3-21	IGHD6-13	IGHJ6	5	23	38	43
6	9.453285016543249E-4	TGTGCGAGACATCGAGAGTCCAGTATTACGATTTTTGGAGTGGTTACCCCCGGGGGCTGGTTCGACCCCTGG	CARHRESSITIFGVVTPGGWFDPW	IGHV4-39	IGHD3-3	IGHJ5	11	22	45	56
6	9.453285016543249E-4	TGTGCGAGAGCCAGTCGTTCTATGATAGTAGTGGTTATTACGGCCTACTACTACTACTACATGGACGTCTGG	CARASRSMIVVVITAYYYYYMDVW	IGHV1-46	IGHD3-22	IGHJ6	9	19	40	44
6	9.453285016543249E-4	TGTGCGAGAGGCCGTGTCTCCCGAACTATGATAGTAGTGGTTAAGGTTGTGGGGTACTGGTTCGACCCCTGG	CARGRVSRTMIVVVKVVGYWFDPW	IGHV1-8	IGHD3-22	IGHJ5	12	24	42	55
6	9.453285016543249E-4	TGTGCGAAATTAACGGTGGTAAACCTAGTTACGTTCATCAAGGGAGGTCCCCGCGGTGCTTTTGATATCTGG	CAKLTVVNLVTFIKGGPRGAFDIW	IGHV3-23	IGHD4-23	IGHJ3	8	12	21	56
6	9.453285016543249E-4	TGTGTGAGGCAATTCCCATATTACTATGACGACTCTAATTATGACCGACCCCACTGGTTCGACCCCTGG	CVRQFPYYYDDSNYDRPHWFDPW	IGHV4-34	IGHD3-22	IGHJ5	7	18	28	52
6	9.453285016543249E-4	TGTGCCAGAGAGGGACGATTTTTGGAGTGGTTATTATCTCACTACTACTACTACTACATGGACGTCTGG	CAREGRFLEWLLSHYYYYYMDVW	IGHV4-30-2	IGHD3-3	IGHJ6	10	14	36	40
6	9.453285016543249E-4	TGTGCGAGACGGTCTCTAAACCGTATTACGATTTTTGGAGTGGTTAATTGGGGTGCTTTTGATATCTGG	CARRSLNRITIFGVVNWGAFDIW	IGHV4-39	IGHD3-3	IGHJ3	9	21	45	53
6	9.453285016543249E-4	TGTGCGAGAGATAGGACGTATTACGATATTTTGACTGGTTATTTTCGGTACTACGGTATGGACGTCTGG	CARDRTYYDILTGYFRYYGMDVW	IGHV3-21	IGHD3-9	IGHJ6	11	15	42	57
6	9.453285016543249E-4	TGTGCGAGAAGTCCGGTCCGGTACTACGATATTTTGACTGGTTATCCCCTCCGTGCTTTTGATATCTGG	CARSPVRYYDILTGYPLRAFDIW	IGHV1-2	IGHD3-9	IGHJ3	8	20	44	53
6	9.453285016543249E-4	TGTGTGAGGGAAACTTATTATTATGATAGTAGTGGTCATTTGTTCTACTACGGTATGGACGTCTGG	CVRETYYYDSSGHLFYYGMDVW	IGHV3-21	IGHD3-22	IGHJ6	7	15	39	44
6	9.453285016543249E-4	TGTGCGAGACATGGACGTATTACGATTTTTGGAGTGCCCGCGGGGGGGTACTACTTTGACTACTGG	CARHGRITIFGVPAGGYYFDYW	IGHV4-39	IGHD3-3	IGHJ4	12	14	35	47
6	9.453285016543249E-4	TGTGCGAGAGCATATCGCCGGGGATATACTATGATAGTAGTGGTAAGCTACTACTTTGACTACTGG	CARAYRRGYTMIVVVSYYFDYW	IGHV1-46	IGHD3-22	IGHJ4	9	26	43	48
6	9.453285016543249E-4	TGTGCGAGAGGGGGGGCTCAAACGATTTTTGGAGTGGTGGTAGCTGCTACTCAGGTTGACTACTGG	CARGGAQTIFGVVVAATQVDYW	IGHV3-21	IGHD2-15	IGHJ4	9	28	51	55
6	9.453285016543249E-4	TGTGCGAAAGATTATTATGATTACGTTTGGGGGAGTTATCGTTATACCGGTCCGTTTGACTACTGG	CAKDYYDYVWGSYRYTGPFDYW	IGHV3-23	IGHD3-16	IGHJ4	11	12	50	54
6	9.453285016543249E-4	TGTGCGAAAAGTATAATGCGAGTGGGGCAGTGGCTGGCCCTATCCTACTGGTACTTCGATCTCTGG	CAKSIMRVGQWLALSYWYFDLW	IGHV3-23	IGHD6-19	IGHJ2	8	26	36	44
6	9.453285016543249E-4	TGTGCGAGACATTCCGTGGGCACGTCGCATTATTCTGATAGTCCCGATGCTTTTGATATCTGG	CARHSVGTSHYSDSPDAFDIW	IGHV4-39	IGHD3-22	IGHJ3	11	28	41	45
6	9.453285016543249E-4	TGTGCGAGACATCAAATTGCTCATTTGGGATTTTTGGAGTGGTTAAGGTACATGGACGTCTGG	CARHQIAHLGFLEWLRYMDVW	IGHV4-39	IGHD3-3	IGHJ6	11	28	44	48
6	9.453285016543249E-4	TGTGCGAGACATGAGACTATTATTACGATTTTTGGAGTGGTTATTAACTACATGGACGTCTGG	CARHETIITIFGVVINYMDVW	IGHV4-39	IGHD3-3	IGHJ6	12	20	45	46
6	9.453285016543249E-4	TGTGCGAGACACCGTGGTATTACTATGATAGTAGTGGTTACGCGGAGCTGGTTCGACCCCTGG	CARHRGITMIVVVTRSWFDPW	IGHV4-39	IGHD3-22	IGHJ5	10	16	39	47
6	9.453285016543249E-4	TGTGCGAGAGTGTGGGGCTGGTACTTAGGGTTTTACTACTACTACTACGGTATGGACGTCTGG	CARVWGWYLGFYYYYYGMDVW	IGHV4-34	IGHD2-2	IGHJ6	9	16	24	32
6	9.453285016543249E-4	TGTGCGAGAGGCGGTCGTAACATTGGGGCTACAAGATATTATCTTTACTTCATGGACGTTTGG	CARGGRNIGATRYYLYFMDVW	IGHV4-34	IGHD5-24	IGHJ6	11	26	33	45
6	9.453285016543249E-4	TGTGCGAGAGGGTACGGTGGCCCCCGGTTTTTTTTTCCCTACTACTACTACATGGACGTCTGG	CARGYGGPRFFFPYYYYMDVW	IGHV1-8	IGHD4-23	IGHJ6	10	12	19	38
6	9.453285016543249E-4	TGTGCGAGAGATCTGGTAGTGGGGCAGTGGCCCATCTACTACTACTACGGTATGGACGTCTGG	CARDLVVGQWPIYYYYGMDVW	IGHV3-53	IGHD6-19	IGHJ6	13	23	30	35
6	9.453285016543249E-4	TGTGCGAGAGATCGCTATCGTACGATTTTTGGAGTGGTTATTATTGATGCTTTTGATATCTGG	CARDRYRTIFGVVIIDAFDIW	IGHV4-59	IGHD3-3	IGHJ3	12	20	43	44
6	9.453285016543249E-4	TGTGCGAGAGAGAGTGTTAGGGTTACTATGATAGTAGTGGTTAACTACGGTATGGACGTCTGG	CARESVRVTMIVVVNYGMDVW	IGHV4-31	IGHD3-22	IGHJ6	10	22	42	51
6	9.453285016543249E-4	TGTGCAACAGATTCCAGGAAAGCAGCTCGTGATTACTACTACTACTACTACATGGACGTCTGG	CATDSRKAARDYYYYYYMDVW	IGHV1-24	IGHD6-6	IGHJ6	11	20	29	31
6	9.453285016543249E-4	TGTGCGAGGCTTCCCAATCTTCTACTAGTGCCAGCTGCTTACCAGCGATTCGACCCCTGG	CARLPNLLLVPAAYQRFDPW	IGHV4-39	IGHD2-2	IGHJ5	7	25	38	48
6	9.453285016543249E-4	TGTGCGAGATTCCGGCGACGCCAGCTGCTATTTTCAGACTACTACTACATGGACGTCTGG	CARFRRRQLLFSDYYYMDVW	IGHV4-55	IGHD2-2	IGHJ6	9	20	30	37
6	9.453285016543249E-4	TGTGCGAGACCGGGGACTGAGGGGGCCTATTACGATATCGGCTACGGTATGGACGTCTGG	CARPGTEGAYYDIGYGMDVW	IGHV5-10-1	IGHD3-9	IGHJ6	9	27	37	48
6	9.453285016543249E-4	TGTGCGAGAGTGTCGACTAGGGTACAGCAGCTGGTGGTTAAGTACTACTTTGACTACTGG	CARVSTRVQQLVVKYYFDYW	IGHV1-46	IGHD6-13	IGHJ4	9	24	34	40
6	9.453285016543249E-4	TGTGCGAGAGGCCATCAGTACCAGCTGCTATTTAACTACTACTACTACATGGACGTCTGG	CARGHQYQLLFNYYYYMDVW	IGHV1-8	IGHD2-2	IGHJ6	12	16	30	34
6	9.453285016543249E-4	TGTGCGAGAGGGAGGTGGAAGGATATTGTAGTAGCCTACTACTACTACATGGACGTCTGG	CARGRWKDIVVAYYYYMDVW	IGHV4-59	IGHD2-2	IGHJ6	9	19	33	35
6	9.453285016543249E-4	TGTGCGAAGACCGTGCAGAGATGGCTACAATTTGCGTTTCTATACAACTTTGACTACTGG	CAKTVQRWLQFAFLYNFDYW	IGHV3-23	IGHD5-24	IGHJ4	7	16	31	42
6	9.453285016543249E-4	TGTGGGAGGCTTCCCAATCTTCTACTAGTGCCAGCTGCTTACCAACGGTTCGACCCCTGG	CGRLPNLLLVPAAYQRFDPW	IGHV4-39	IGHD2-2	IGHJ5	7	25	38	46
6	9.453285016543249E-4	TGTGCGCGACACATCCGAATGACCTACAGTTCGGGATTCTATTATTTTGATTCCTGG	CARHIRMTYSSGFYYFDSW	IGHV4-39	IGHD3-10	IGHJ4	10	28	34	45
6	9.453285016543249E-4	TGTGCGAGAGCCGGGTGGGGTACTATGGTTCGGGGAGTTACCTGGTTCGACCCCTGG	CARAGWGTMVRGVTWFDPW	IGHV1-69	IGHD3-10	IGHJ5	9	20	39	41
6	9.453285016543249E-4	TGTGCGAGAGCATGCAACGTATTACGATTTTTGGAGTGGTTATACTTTGACTACTGG	CARACNVLRFLEWLYFDYW	IGHV3-21	IGHD3-3	IGHJ4	9	16	41	42
6	9.453285016543249E-4	TGTGCGAGAGAGGAGTATAGCAGCAGCTGGTACGCTGCAAACTGGTTCGACCCCTGG	CAREEYSSSWYAANWFDPW	IGHV1-2	IGHD6-13	IGHJ5	10	14	33	39
6	9.453285016543249E-4	TGTGCCAGAGTCTGGACTACCTATTTTGGAGTGGTTAACTGGTTCGACCCCTGG	CARVWTTYFGVVNWFDPW	IGHV4-30-2	IGHD3-3	IGHJ5	9	23	35	36
6	9.453285016543249E-4	TGTGCGAGACATAGGACGATTTTTGGAGTGGTTATAGGCTGGTTCGACCCCTGG	CARHRTIFGVVIGWFDPW	IGHV4-39	IGHD3-3	IGHJ5	11	15	34	38
6	9.453285016543249E-4	TGTGCGAGAGATAAAGAGGAGCAGCTGGGACCTTACAACTGGTTCGACCCCTGG	CARDKEEQLGPYNWFDPW	IGHV1-46	IGHD2-2	IGHJ5	11	19	27	33
6	9.453285016543249E-4	TGTGCGAGGGAACCGCATATTGTGGTGGTGACTGCCTACTTTGACTACTGG	CAREPHIVVVTAYFDYW	IGHV4-39	IGHD2-21	IGHJ4	7	14	34	35
6	9.453285016543249E-4	TGTGCGAGACATCGGCGGATTGTAGTAGTACCAGCTGCCATTGACTACTGG	CARHRRIVVVPAAIDYW	IGHV4-39	IGHD2-2	IGHJ4	11	18	37	40
6	9.453285016543249E-4	TGTACTAGAGATGCCCCTAATAGTGGGAGCTACCTCCCCTTTGACTACTGG	CTRDAPNSGSYLPFDYW	IGHV3-49	IGHD1-26	IGHJ4	11	19	32	38
6	9.453285016543249E-4	TGTGCCAGAGGCGTGGCAGCTCGTCCTTATTACTATATGGACGTCTGG	CARGVAARPYYYMDVW	IGHV4-30-2	IGHD6-6	IGHJ6	9	15	25	30
6	9.453285016543249E-4	TGTGCGAGTGGCGACGGTGGGAGATACTATGGCGCTTACGACTACTGG	CASGDGGRYYGAYDYW	IGHV1-2	IGHD1-26	IGHJ4	7	16	28	39
6	9.453285016543249E-4	TGTGCGAGATCGGGGGGGACTGGCTGGTACCTTGATCTTGACTCCTGG	CARSGGTGWYLDLDSW	IGHV4-39	IGHD6-19	IGHJ4	8	20	29	37
6	9.453285016543249E-4	TGTGCGAGAGATATTGAGATGGCTACAATTAGCGCCTTTGACTTCTGG	CARDIEMATISAFDFW	IGHV1-46	IGHD5-24	IGHJ4	11	15	30	35
6	9.453285016543249E-4	TGTGCGAAAGCGGCAGCAGTGGCCGAAATGTACTACTTTGACTACTGG	CAKAAAVAEMYYFDYW	IGHV3-23	IGHD6-19	IGHJ4	9	14	22	29
6	9.453285016543249E-4	TGTACTAGAGATGTCTATTACTATGATAGTTCGACCCCGGGGTACTGG	CTRDVYYYDSSTPGYW	IGHV3-49	IGHD3-22	IGHJ4	20	21	29	42
6	9.453285016543249E-4	TGTGCGAGACAGGGCCCGTATGGTGGCTTCCAATTTGAGTACTGG	CARQGPYGGFQFEYW	IGHV5-51	IGHD5-12	IGHJ4	10	18	27	33
6	9.453285016543249E-4	TGTGCGAGAGATCTGTTTGGATACAGCTATGGTTCGGATGGCTGG	CARDLFGYSYGSDGW	IGHV3-21	IGHD5-18	IGHJ4	13	17	33	41
6	9.453285016543249E-4	TGTGCGAGAGAGGAGTACTATGATAGTAGCCACTTTGACTACTGG	CAREEYYDSSHFDYW	IGHV3-21	IGHD3-22	IGHJ4	10	15	28	31
6	9.453285016543249E-4	TGTGCGAAAGATGCCACCCCGAGTGGGAGCTATTTCTATTACTGG	CAKDATPSGSYFYYW	IGHV3-30	IGHD1-26	IGHJ4	11	21	31	39
6	9.453285016543249E-4	TGTGCAACAGGCCGAGACTACAGTAACTATCTTATAGGGTACTGG	CATGRDYSNYLIGYW	IGHV1-24	IGHD4-11	IGHJ4	9	15	28	39
6	9.453285016543249E-4	TGTGTGCGGCAGGTATGGGTATGGGATTACTTTGGCTACTGG	CVRQVWVWDYFGYW	IGHV4-4	IGHD6-13	IGHJ4	3	16	21	27
6	9.453285016543249E-4	TGTGCGAAAGTTTCCTCATACGGAAGGGAGCTTGACTACTGG	CAKVSSYGRELDYW	IGHV3-23	IGHD1-26	IGHJ4	9	25	30	31
6	9.453285016543249E-4	TGTGCAGCGGGCCGCGTGGGTGATTACTACATGGACGTCTGG	CAAGRVGDYYMDVW	IGHV1-24	IGHD1-26	IGHJ6	5	15	19	24
6	9.453285016543249E-4	TGTGCAACACTGGGCGAGGGGGGTACCCGCCCGGGCTACTGG	CATLGEGGTRPGYW	IGHV1-24	IGHD6-13	IGHJ4	8	23	28	35
6	9.453285016543249E-4	TGTGCGAGAGATTCTGGCTACTACTACATGGACGTCTGG	CARDSGYYYMDVW	IGHV1-69	.	IGHJ6	11	-1	-1	17
6	9.453285016543249E-4	TGTGCGAGCGATTACGGTGACCAAGCGAACTACTGG	CASDYGDQANYW	IGHV1-46	IGHD4-17	IGHJ4	11	12	20	28
6	9.453285016543249E-4	TGTGCGACGTCTTTCTCGCCGGTGGCCTACTGG	CATSFSPVAYW	IGHV1-2	IGHD4-23	IGHJ4	6	19	24	26
6	9.453285016543249E-4	TGTGCGAGAGCGGTCGGCTATGGTGACTACTGG	CARAVGYGDYW	IGHV3-30	IGHD5-18	IGHJ4	9	16	22	23
6	9.453285016543249E-4	TGTGCGAGAGATACTGAGCGCGGTTCAGACTGG	CARDTERGSDW	IGHV1-46	IGHD1-14	IGHJ4	11	21	25	28
6	9.453285016543249E-4	TGTTCAACCATTGGCCGCTGG	CSTIGRW	IGHV1-24	.	IGHJ4	7	-1	-1	17
5	7.87773751378604E-4	TGTGCGAGAGGCAACCCCCTTAGGCAGGTCATTACGATTTTTGGAGTGGTCCGTCGGCCCCCGGATGTCTGGTTCGACCCCTGG	CARGNPLRQVITIFGVVRRPPDVWFDPW	IGHV1-8	IGHD3-3	IGHJ5	11	30	49	68
5	7.87773751378604E-4	TGTGCTAGAGTCGGAGTAGTGTCTAGTGCGTACGATTTTTGGAGTGGTTATCGCAACTACTACTACTACATGGACGTCTGG	CARVGVVSSAYDFWSGYRNYYYYMDVW	IGHV3-72	IGHD3-3	IGHJ6	9	30	50	55
5	7.87773751378604E-4	TGTGCGAGAGAGTCTGGATGGGTAGTACCAGTTGTTATGGGGTTTGGAGTTTACTACTACTACTACTACATGGACGTCTGG	CARESGWVVPVVMGFGVYYYYYYMDVW	IGHV4-31	IGHD2-2	IGHJ6	10	21	38	50
5	7.87773751378604E-4	TGTGCGAGAGCCCAGCGGGGACGTATTACTATGGTTCGGGGAGTTATTATATCCCCCTACTACTACATGGACGTCTGG	CARAQRGRITMVRGVIISPYYYMDVW	IGHV3-21	IGHD3-10	IGHJ6	9	20	50	56
5	7.87773751378604E-4	TGTGCGAAAGAACTCCTACGGTGGGAAACCCTAACCCTGTGGGGAGCCTACTACTACTACTACGGTATGGACGTCTGG	CAKELLRWETLTLWGAYYYYYGMDVW	IGHV3-30	IGHD4-23	IGHJ6	14	15	23	48
5	7.87773751378604E-4	TGTGCACACAGACTTTCGACCCCTTATATTACGATTTTTGGAGTGGTTATTTCTGGTCCGGATGCTTTTGATATCTGG	CAHRLSTPYITIFGVVISGPDAFDIW	IGHV2-5	IGHD3-3	IGHJ3	12	26	50	60
5	7.87773751378604E-4	TGTGCGAGAGTGGCTACGACACCGTATTACTATGATAGTAGTGGTTATTACTACCTCTACTACTTTGACTACTGG	CARVATTPYYYDSSGYYYLYYFDYW	IGHV4-4	IGHD3-22	IGHJ4	9	22	53	57
5	7.87773751378604E-4	TGTGCGAGAGCGGGGCGGCTGCGATGGACTGGAATACAGCTATGGTCCCCCCGCTACTACTACATGGACGTCTGG	CARAGRLRWTGIQLWSPRYYYMDVW	IGHV1-46	IGHD5-18	IGHJ6	9	33	45	53
5	7.87773751378604E-4	TGTGCGAGAGGCAAAAACCGTATTACTATGATAGTAGTGGTTATCCCCCTTTGGGAAGGTGCTTTTGATATCTGG	CARGKNRITMIVVVIPLWEGAFDIW	IGHV4-34	IGHD3-22	IGHJ3	11	18	43	59
5	7.87773751378604E-4	TGTGCGAGAGGGAGGGAATATTGTAGTGGTGGTAGCTGCTACCCGGGATGGTACTACTACTACATGGACGTCTGG	CARGREYCSGGSCYPGWYYYYMDVW	IGHV3-20	IGHD2-15	IGHJ6	9	17	41	51
5	7.87773751378604E-4	TGTGCGAGAGATCGAGAAGGGACTATTGGCAGTGGCTGGGGTATCTCCTACTACTACTACTACATGGACGTCTGG	CARDREGTIGSGWGISYYYYYMDVW	IGHV1-18	IGHD6-19	IGHJ6	12	28	38	47
5	7.87773751378604E-4	TGTGCGAGAGATAAGACCCGCGAACGTATTACGATTTTTGGAGTGGTCAAATACTACTACTACATGGACGTCTGG	CARDKTRERITIFGVVKYYYYMDVW	IGHV4-31	IGHD3-3	IGHJ6	11	23	46	51
5	7.87773751378604E-4	TGTGCCAGAGCCCAGTCACGTATTACGATTTTTGGAGTGGTTATTCCGATCATATGGTACTTCGATCTCTGG	CARAQSRITIFGVVIPIIWYFDLW	IGHV4-30-2	IGHD3-3	IGHJ2	9	17	44	54
5	7.87773751378604E-4	TGTGCGAGAGTTGCCCGGGAGGCAGCTGCTATGCTGATAAAATACTACTACTACTACTACATGGACGTCTGG	CARVAREAAAMLIKYYYYYYMDVW	IGHV4-34	IGHD2-2	IGHJ6	9	22	33	42
5	7.87773751378604E-4	TGTGCGAGAGGTCGTAAAACAAGGCATATTGTGGTGGTGATTGCTATTACATCCTACTACATGGACGTCTGG	CARGRKTRHIVVVIAITSYYMDVW	IGHV1-8	IGHD2-21	IGHJ6	10	23	47	53
5	7.87773751378604E-4	TGTGCGAGAGGCCGTAGGAGTGTTACGATTTTTGGAGTGGTTATTGGGGAACGAGGTGCTTTTGATATCTGG	CARGRRSVTIFGVVIGERGAFDIW	IGHV4-34	IGHD3-3	IGHJ3	12	22	44	56
5	7.87773751378604E-4	TGTGCGAGAGGCCGGATCAGTATTACTATGATAGTAGTGGTTCCCTACTACTACTACTACATGGACGTCTGG	CARGRISITMIVVVPYYYYYMDVW	IGHV1-8	IGHD3-22	IGHJ6	12	19	41	44
5	7.87773751378604E-4	TGTGCGAGAGGCCGACGGGAGACTATGATAGTAGTGGTTATTCCCTACTACTACTACTACATGGACGTCTGG	CARGRRETMIVVVIPYYYYYMDVW	IGHV1-8	IGHD3-22	IGHJ6	12	21	41	44
5	7.87773751378604E-4	TGTGCGAGAGGGGTCCGAAGAGCTGTGGTGGTGATTGCTATACCCTACTACTACTACTACATGGACGTCTGG	CARGVRRAVVVIAIPYYYYYMDVW	IGHV1-8	IGHD2-21	IGHJ6	10	23	40	44
5	7.87773751378604E-4	TGTGCGAGAGGGGTGTTTAAGCATATTGTGGTGGTGATTGCTCCCCTGCGCTACTACTACATGGACGTCTGG	CARGVFKHIVVVIAPLRYYYMDVW	IGHV1-8	IGHD2-21	IGHJ6	10	19	41	50
5	7.87773751378604E-4	TGTGCGAGAGATTATTGTAGTAGTACCAGCTGCGGATCCTGGGGCTACTACTACTACGGTATGGACGTCTGG	CARDYCSSTSCGSWGYYYYGMDVW	IGHV3-21	IGHD2-2	IGHJ6	11	12	32	44
5	7.87773751378604E-4	TGTGCGAGAGAGGTCCGGTCTCAGAGTATTACGATTTTTGGAGTGGTTATTAGGAACTGGTTCGACCCCTGG	CAREVRSQSITIFGVVIRNWFDPW	IGHV3-53	IGHD3-3	IGHJ5	10	25	51	54
5	7.87773751378604E-4	TGTGCCAGAGTCGTCGGAAGCTATTTTACGATTTTTGGAGTGGTTATTAGTAACTGGTTCGACCCCTGG	CARVVGSYFTIFGVVISNWFDPW	IGHV4-30-2	IGHD3-3	IGHJ5	9	25	48	51
5	7.87773751378604E-4	TGTGCGAGAGTCATATCATGCTGGAACTCGTACAATTTCCGTTGTTACTACTACTACATGGACGTCTGG	CARVISCWNSYNFRCYYYYMDVW	IGHV3-21	IGHD2-2	IGHJ6	9	19	39	45
5	7.87773751378604E-4	TGTGCGAGAGGGGTTACTCGTATTACGATTTTTGGAGTGGTTATTAGTCTCTACTACATGGACGTCTGG	CARGVTRITIFGVVISLYYMDVW	IGHV1-8	IGHD3-3	IGHJ6	10	18	45	50
5	7.87773751378604E-4	TGTGCGAGAGATAGTGAACTTACGATTTTTGGAGTGGTTATCCAAGGAGGGTACTACATGGACGTCTGG	CARDSELTIFGVVIQGGYYMDVW	IGHV3-21	IGHD3-3	IGHJ6	11	19	40	51
5	7.87773751378604E-4	TGTGCGAGATCCCATGCTCTATACGATTTTTGGAGTGGTTATTATATGGGCTGGTTCGACCCCTGG	CARSHALYDFWSGYYMGWFDPW	IGHV4-55	IGHD3-3	IGHJ5	9	21	45	50
5	7.87773751378604E-4	TGTGCGAGACATCCTAGGGGGCGTATTACGATTTTTGGAGTGGTTATAGAATACTTTGACTACTGG	CARHPRGRITIFGVVIEYFDYW	IGHV4-39	IGHD3-3	IGHJ4	11	21	46	51
5	7.87773751378604E-4	TGTGCGAGACACGAACGTATTACTATGATAGTAGTGGTTATTATTCCGTCCTGGTTCGACCCCTGG	CARHERITMIVVVIIPSWFDPW	IGHV4-39	IGHD3-22	IGHJ5	10	14	42	50
5	7.87773751378604E-4	TGTGCGAGAGCTAATGGGAAGATTACGATTTTTGGAGTGGTTATTATTCAGCATTTCGACTACTGG	CARANGKITIFGVVIIQHFDYW	IGHV4-39	IGHD3-3	IGHJ4	8	21	46	57
5	7.87773751378604E-4	TGTGCGAGAGGCACCGAGTATTACGATTTTTGGAGTGGTTATTATGGGTTCTGGTTCGACCCCTGG	CARGTEYYDFWSGYYGFWFDPW	IGHV4-59	IGHD3-3	IGHJ5	9	17	44	50
5	7.87773751378604E-4	TGTGCGAGAGGATCACGTATTACGATTTTTGGAGTGGGAATAGAAGAGCTAAACTTTGACTACTGG	CARGSRITIFGVGIEELNFDYW	IGHV4-4	IGHD3-3	IGHJ4	9	14	36	52
5	7.87773751378604E-4	TGTGCGAGAGAGAGGGGCTATTACGATATTTTGACTGGCCCCACCTCCTACTACTTTGACTACTGG	CARERGYYDILTGPTSYYFDYW	IGHV3-21	IGHD3-9	IGHJ4	10	18	37	48
5	7.87773751378604E-4	TGTGCGAGATTACGGTCGTACCAGCTGCTTACGTTCGAGGTCGAGGGGTGGTTCGACCCCTGG	CARLRSYQLLTFEVEGWFDPW	IGHV4-4	IGHD6-13	IGHJ5	8	16	28	48
5	7.87773751378604E-4	TGTGCGAGACGTATTACTATGGTTCGGGGAGCTATGCACCGGGATGATGCTTTTGATATCTGG	CARRITMVRGAMHRDDAFDIW	IGHV3-23	IGHD3-10	IGHJ3	6	8	34	43
5	7.87773751378604E-4	TGTGCGAGACGGGTGACATATGGTCCCGGACATGAGTACTACTACTACTACATGGACGTCTGG	CARRVTYGPGHEYYYYYMDVW	IGHV5-10-1	IGHD3-10	IGHJ6	9	18	23	36
5	7.87773751378604E-4	TGTGCGAGACAAAGGGGGATTACGATTTTTGGAGTGGTTATTAGGGATGCTTTTGATATCTGG	CARQRGITIFGVVIRDAFDIW	IGHV4-39	IGHD3-3	IGHJ3	10	18	42	45
5	7.87773751378604E-4	TGTGCGAGAGTAGGGTTCGGGGAGTTATCCCCCCTCTACTACTACTACTACATGGACGTCTGG	CARVGFGELSPLYYYYYMDVW	IGHV3-20	IGHD3-10	IGHJ6	9	13	27	35
5	7.87773751378604E-4	TGTGCACACAGGAGCAATTACTATGGTTCGGGGAGTTATAAGACCCTTTACTTTGACTACTGG	CAHRSNYYGSGSYKTLYFDYW	IGHV2-5	IGHD3-10	IGHJ4	10	16	38	48
5	7.87773751378604E-4	TGTGCGAGTCGTTCCCCCAGTAGTACCAGGAACAAGTACTACTACTACATGGACGTCTGG	CASRSPSSTRNKYYYYMDVW	IGHV1-2	IGHD2-2	IGHJ6	7	18	28	36
5	7.87773751378604E-4	TGTGCGAGATATTACGATTACTATGGTTCGGGGAGTTACGAAAACTGGTTCGACCCCTGG	CARYYDYYGSGSYENWFDPW	IGHV1-69	IGHD3-10	IGHJ5	8	16	37	42
5	7.87773751378604E-4	TGTGCGAGAGGCATCTTAGCAGTGGCTGGCGACTACTACTACTACGGTATGGACGTCTGG	CARGILAVAGDYYYYGMDVW	IGHV4-34	IGHD6-19	IGHJ6	15	16	28	31
5	7.87773751378604E-4	TGTGCGAGAGGCAGGAAGTACCAGCTGCTATTCTCCTACTACTACTACATGGACGTCTGG	CARGRKYQLLFSYYYYMDVW	IGHV1-8	IGHD2-2	IGHJ6	11	16	30	35
5	7.87773751378604E-4	TGTGCGAGAGGGAGTATAGTGGCTACGATTTTTAACTACTACTACTACATGGACGTCTGG	CARGSIVATIFNYYYYMDVW	IGHV1-8	IGHD5-12	IGHJ6	10	14	29	34
5	7.87773751378604E-4	TGTGCGAGAGATGTCTCCGTATTACGATTTTTGGAGTGGCCCCACTGCTTTGACTACTGG	CARDVSVLRFLEWPHCFDYW	IGHV4-39	IGHD3-3	IGHJ4	16	17	38	43
5	7.87773751378604E-4	TGTGCGAGAACGAGGGGGAGGTTATTACTACACTACTACTACTACTACATGGACGTCTGG	CARTRGRLLLHYYYYYMDVW	IGHV1-69	IGHD3-22	IGHJ6	8	19	30	31
5	7.87773751378604E-4	TGTGCGAAAGATGCTCACGTATTACTATGGTTCGGGGAGACGAGGCAGTTTGACTACTGG	CAKDAHVLLWFGETRQFDYW	IGHV3-30	IGHD3-10	IGHJ4	11	16	38	48
5	7.87773751378604E-4	TGTGCTAGAGGGGTCGGTAACTGGAACGACGTACGCTTTAACTGGTTCGACCCCTGG	CARGVGNWNDVRFNWFDPW	IGHV1-8	IGHD1-20	IGHJ5	10	17	31	39
5	7.87773751378604E-4	TGTGCCCGAGATAGAGATGTAGTAGTACCAGCTGTAACCTACTGGTTCGACCCCTGG	CARDRDVVVPAVTYWFDPW	IGHV4-30-2	IGHD2-2	IGHJ5	11	17	33	40
5	7.87773751378604E-4	TGTGCCAGGGTACGCCGAACTACGATTTTTGGAGTGGTTCTCTACATGGACGTCTGG	CARVRRTTIFGVVLYMDVW	IGHV4-30-2	IGHD3-3	IGHJ6	7	20	38	41
5	7.87773751378604E-4	TGTGCGCGGCACATCCGAATGACCTACAGTTCGGGATTCTATTATTTTGACTCCTGG	CARHIRMTYSSGFYYFDSW	IGHV4-39	IGHD3-10	IGHJ4	5	28	34	45
5	7.87773751378604E-4	TGTGCGGCTGACGGCGGGTCCGAGATTTTGACTGGCTACCTAGGGCATGACTACTGG	CAADGGSEILTGYLGHDYW	IGHV3-21	IGHD3-9	IGHJ4	5	20	34	47
5	7.87773751378604E-4	TGTGCGACAAGAAGTGGGAGCTATGCCTCTTACTACTACTACTACATGGACGTCTGG	CATRSGSYASYYYYYMDVW	IGHV1-2	IGHD1-26	IGHJ6	6	12	22	30
5	7.87773751378604E-4	TGTGCGAGACCGAACCAAGGGGACTACGGTGACTACGATTCCTGGTTCGACCCCTGG	CARPNQGDYGDYDSWFDPW	IGHV5-10-1	IGHD4-17	IGHJ5	9	21	36	41
5	7.87773751378604E-4	TGTGCGAGAGTAAAATCGAGATCCCAGCTGCTATTTTTGTACTTCTTTGACTACTGG	CARVKSRSQLLFLYFFDYW	IGHV4-39	IGHD2-2	IGHJ4	8	23	33	38
5	7.87773751378604E-4	TGTGCGAGAGCTTGTAAAGTATTACGATTTTTGGAGTGGTTATTACCCGACTACTGG	CARACKVLRFLEWLLPDYW	IGHV3-21	IGHD3-3	IGHJ4	9	18	44	48
5	7.87773751378604E-4	TGTGCGAGAGGCCGGATTCGGCAGCAGCTGGTTGTGGACTACTACATGGACGTCTGG	CARGRIRQQLVVDYYMDVW	IGHV1-8	IGHD6-13	IGHJ6	12	20	31	37
5	7.87773751378604E-4	TGTGCGAGAGACGCCTATTACGATATTTTGACTGGTTATTACCCCTTTGACTACTGG	CARDAYYDILTGYYPFDYW	IGHV4-31	IGHD3-9	IGHJ4	10	15	40	44
5	7.87773751378604E-4	TGTGCCAGGCAGACTACCGGAATGAATACGGTGACCGCCCACTTTGACTCCTGG	CARQTTGMNTVTAHFDSW	IGHV4-31	IGHD4-17	IGHJ4	4	21	34	40
5	7.87773751378604E-4	TGTGCGAGTCAAAGAGGGAGGAGGGCTTATCGAGTGAATGCTTTTGATTCCTGG	CASQRGRRAYRVNAFDSW	IGHV3-21	IGHD3-16	IGHJ3	7	26	31	37
5	7.87773751378604E-4	TGTGCGAGACGTTTGGGACGAGATTATTATTTCTTTGATGCATTTGATTTCTGG	CARRLGRDYYFFDAFDFW	IGHV4-39	IGHD3-10	IGHJ3	9	23	29	35
5	7.87773751378604E-4	TGTGCGAGACATATTAGTATAGCAGCTCGGGGGGGCAACTGGTTCGACCCCTGG	CARHISIAARGGNWFDPW	IGHV4-39	IGHD6-6	IGHJ5	11	15	28	35
5	7.87773751378604E-4	TGTGCGAGACAGATCTCCTGGTGGTTATCGTCCGGCGGCTACTTTGACTACTGG	CARQISWWLSSGGYFDYW	IGHV4-39	IGHD3-22	IGHJ4	10	20	27	38
5	7.87773751378604E-4	TGTGCGAGACAAATGGGCTACTATGATAGTAGTGGTCCACACTTTGACTACTGG	CARQMGYYDSSGPHFDYW	IGHV4-39	IGHD3-22	IGHJ4	10	18	35	40
5	7.87773751378604E-4	TGTGCGAGAGCGGCCGTTGGATGGCTACAATCCGTCGGGGCTTTTGATATCTGG	CARAAVGWLQSVGAFDIW	IGHV4-59	IGHD5-24	IGHJ3	9	19	30	39
5	7.87773751378604E-4	TGTGCGAGAGGGATTACGATTTTTGGAGTGGTTATCGAACCCTTTGACTACTGG	CARGITIFGVVIEPFDYW	IGHV1-8	IGHD3-3	IGHJ4	10	12	34	41
5	7.87773751378604E-4	TGTGCGAGAGGGAAAGGGGGATGGCTACAATTACAAAACTGGTTCGACCCCTGG	CARGKGGWLQLQNWFDPW	IGHV4-4	IGHD5-24	IGHJ5	9	19	33	36
5	7.87773751378604E-4	TGTGCACACAGAGCTGGATACAGCTATGATTACCGGTACTACTTTGACTACTGG	CAHRAGYSYDYRYYFDYW	IGHV2-5	IGHD5-18	IGHJ4	11	14	32	35
5	7.87773751378604E-4	TGTGCGCGAGGGCGACAGACGTGGACCTGGGATGATGCATTTGGTGTCTGG	CARGRQTWTWDDAFGVW	IGHV3-21	IGHD5-12	IGHJ3	9	18	24	31
5	7.87773751378604E-4	TGTGCGAGAGACCGCACTGGTTATCCGATATTCTACGGTATGGACGTCTGG	CARDRTGYPIFYGMDVW	IGHV4-59	IGHD3-9	IGHJ6	10	15	23	39
5	7.87773751378604E-4	TGTGCGAGAGAAGGCCCGGCTACGGTGACCAAAGACTACATGGACGTCTGG	CAREGPATVTKDYMDVW	IGHV1-46	IGHD4-17	IGHJ6	10	19	28	34
5	7.87773751378604E-4	TGTGCGAAAGATGGGGGATATAGTGGCAACGCCTGGGGGCATGACTATTGG	CAKDGGYSGNAWGHDYW	IGHV3-23	IGHD5-12	IGHJ4	11	15	30	41
5	7.87773751378604E-4	TGTGCACGGATCGTGAAGGTTTTTGGAGTGGTTATTCCCTATGACTACTGG	CARIVKVFGVVIPYDYW	IGHV2-26	IGHD3-3	IGHJ4	10	19	35	41
5	7.87773751378604E-4	TGTTCGCGGGAGGATATTGTGGTAATCCCGTTGGGTTTGGACGTCTGG	CSREDIVVIPLGLDVW	IGHV1-2	IGHD2-2	IGHJ6	2	10	23	37
5	7.87773751378604E-4	TGTTCAGCCAAGATTATGGTTCGGGGAGTTATTATAGCTGACTACTGG	CSAKIMVRGVIIADYW	IGHV1-46	IGHD3-10	IGHJ4	2	14	35	38
5	7.87773751378604E-4	TGTGCGAGGATCATAGTCGTGGGTATGTGGCGCTACTTTGACTCCTGG	CARIIVVGMWRYFDSW	IGHV3-21	IGHD3-22	IGHJ4	7	9	16	32
5	7.87773751378604E-4	TGTGCGAAAGTTGTATGGGGTTATAGCAGTGGCTGGTTTGACTACTGG	CAKVVWGYSSGWFDYW	IGHV3-23	IGHD6-19	IGHJ4	9	21	35	36
5	7.87773751378604E-4	TGTGCGAAAGATGTCAGCGTTTGGGGGAGTTTTGCTTTTGATATCTGG	CAKDVSVWGSFAFDIW	IGHV3-30	IGHD3-16	IGHJ3	11	17	30	32
5	7.87773751378604E-4	TGTGCAACAGGACTGATGAGTTACTATGATACTAGTGGTGATTACTGG	CATGLMSYYDTSGDYW	IGHV1-69-2	IGHD3-22	IGHJ4	9	20	37	38
5	7.87773751378604E-4	TGTGCGGGCGAGGGGGGCTATGATACTCACTGGTTCGACCCCTGG	CAGEGGYDTHWFDPW	IGHV3-20	IGHD3-22	IGHJ5	5	17	24	28
5	7.87773751378604E-4	TGTGCGAGAGATATGTTAGGGTACAGCTATGGCTCAGACTACTGG	CARDMLGYSYGSDYW	IGHV3-21	IGHD5-18	IGHJ4	11	21	31	36
5	7.87773751378604E-4	TGTGCCACCGTGGGAGCTACTACGTATAACTTTGACTACTGG	CATVGATTYNFDYW	IGHV1-46	IGHD1-26	IGHJ4	4	9	25	28
5	7.87773751378604E-4	TGTGCCAGACTGCGCTCGCCCCTCTACTACATGGACATCTGG	CARLRSPLYYMDIW	IGHV4-30-2	IGHD6-6	IGHJ6	8	13	17	23
5	7.87773751378604E-4	TGTGCGTTATACAGCTATGGTTACCGTGTCGTTTGCTACTGG	CALYSYGYRVVCYW	IGHV4-39	IGHD5-18	IGHJ4	5	8	23	35
5	7.87773751378604E-4	TGTGCGAGAGACCATGCAGCCATGGCCACCTTTGACCACTGG	CARDHAAMATFDHW	IGHV3-30	IGHD5-24	IGHJ4	10	17	22	29
5	7.87773751378604E-4	TGTGCAACGGTTTTGACTGGTTACCACGATGTTGACTACTGG	CATVLTGYHDVDYW	IGHV1-24	IGHD3-9	IGHJ4	7	10	22	31
5	7.87773751378604E-4	TGTGTGAGAGGGAAAGAGTGGGACCTACCTGACTACTGG	CVRGKEWDLPDYW	IGHV4-59	IGHD1-26	IGHJ4	9	16	27	29
5	7.87773751378604E-4	TGTGCGACAGACGGATACGGCTACGGTATGGACGTCTGG	CATDGYGYGMDVW	IGHV3-53	IGHD5-18	IGHJ6	10	12	26	27
5	7.87773751378604E-4	TGTGCGAGGCTGACTGCTCGACACTTTGACATCTGG	CARLTARHFDIW	IGHV4-28	IGHD2-21	IGHJ4	7	10	17	22
5	7.87773751378604E-4	TGTGCGAGACGTACCCTCCTTGGGTTTGATATCTGG	CARRTLLGFDIW	IGHV4-39	IGHD1-1	IGHJ3	9	10	14	24
5	7.87773751378604E-4	TGTGCGAGAGGCGGGGGGGACTGGTTCGACCCCTGG	CARGGGDWFDPW	IGHV3-30	IGHD3-10	IGHJ5	9	11	15	19
5	7.87773751378604E-4	TGTGCGAGAGATATGGGGGCCGGCTTCGACCCCTGG	CARDMGAGFDPW	IGHV3-30	IGHD2-2	IGHJ5	11	18	23	24
5	7.87773751378604E-4	TGTGCGCAAGATTGGGGGAGTAACTACTACTGG	CAQDWGSNYYW	IGHV3-53	IGHD3-16	IGHJ4	5	11	20	25
5	7.87773751378604E-4	TGTGCGGGAACTCGTCCACACGGGGACTACTGG	CAGTRPHGDYW	IGHV4-39	IGHD6-6	IGHJ4	5	10	16	24
5	7.87773751378604E-4	TGTTCGAGAGAGCTTACGTTGGGA	CSRELTLG	IGHV3-30	IGHD3-16	IGHJ4	10	13	19	24
4	6.302190011028833E-4	TGTGCGAGAGGCCGAGTTGAAGGCAGAGGATATTGTAGTAGTACCAGCTGCTATCCAATCGGTTATTACTACTACTACTACTACATGGACGTCTGG	CARGRVEGRGYCSSTSCYPIGYYYYYYYMDVW	IGHV4-34	IGHD2-2	IGHJ6	12	26	53	63
4	6.302190011028833E-4	TGTGCGAGAGTAGGGCCGGGTCGGGTAGAGGGGTATTGTAGTGGTACTAGCTGCTACAGATACTTCTACTACATGGACGTCTGG	CARVGPGRVEGYCSGTSCYRYFYYMDVW	IGHV3-20	IGHD2-15	IGHJ6	9	33	56	60
4	6.302190011028833E-4	TGTGCTAGAGTCGGAGTAGTGTCTAGTGCGTACGATTTTTGGAGTGGTTATCGCAACTACTACTACTACATGGACGTCTGG	CARVGVVSSAYDFWSGYRNYYYYMDVW	IGHV1-46	IGHD3-3	IGHJ6	9	30	50	55
4	6.302190011028833E-4	TGTGCGAGATCTCGAACCACCCCCTACGAGTATACGATTTTTGGAGTGGTTAACAACCGGAGGGGCTGGTTCGACCCCTGG	CARSRTTPYEYTIFGVVNNRRGWFDPW	IGHV4-55	IGHD3-3	IGHJ5	9	32	51	65
4	6.302190011028833E-4	TGTGCACGGATTGTCTGTCATATTACGATTTTTGGAGTGGTTATTATAGGGTCACCATGTAGCTACTACATGGACGTCTGG	CARIVCHITIFGVVIIGSPCSYYMDVW	IGHV2-26	IGHD3-3	IGHJ6	10	20	47	62
4	6.302190011028833E-4	TGTGCGAGGGCTTCGCGGGGGATTTTTGGAGTGGTTATAGGCATCTATTACTACTACTACTACTACATGGACGTCTGG	CARASRGIFGVVIGIYYYYYYYMDVW	IGHV1-46	IGHD3-3	IGHJ6	7	20	37	45
4	6.302190011028833E-4	TGTGCGAGAGATGCCCAACTACCCTCTACAGTAAAGAGGAAAGATGGACCATACTACTACTACTACATGGACGTCTGG	CARDAQLPSTVKRKDGPYYYYYMDVW	IGHV1-46	IGHD4-11	IGHJ6	11	25	33	51
4	6.302190011028833E-4	TGTGCGAGAGCAGTAAGCTCGAGAATGATAGTAGTGGTTATCAACACAATTAGGTCGTACTACATGGACGTCTGG	CARAVSSRMIVVVINTIRSYYMDVW	IGHV1-69	IGHD3-22	IGHJ6	9	24	40	57
4	6.302190011028833E-4	TGTGCGAGAGGCAGGCATGATTACGTTTGGGGGAGTTATCGTCCTCGGGGGTACTACTACGGTATGGACGTCTGG	CARGRHDYVWGSYRPRGYYYGMDVW	IGHV1-8	IGHD3-16	IGHJ6	11	16	41	51
4	6.302190011028833E-4	TGTGCGAGAGATTCGGGCATACTCCTTGAACCTTACGATTTTTGGAGTGGTTATTTTTCCCCCCCGGGCTACTGG	CARDSGILLEPYDFWSGYFSPPGYW	IGHV3-21	IGHD3-3	IGHJ4	11	32	54	68
4	6.302190011028833E-4	TGTACTAGAGGTTGGTTCAGTAACTACTTTAGGGGCTCTTCCCCCTACTACTACTACTACTACATGGACGTCTGG	CTRGWFSNYFRGSSPYYYYYYMDVW	IGHV3-49	IGHD4-11	IGHJ6	9	17	26	45
4	6.302190011028833E-4	TGTGCGAGAGGCCGTAGGAATACTATGATAGTAGTGGTTATTACTACGGTTTCATACTACTTTGACTACTGG	CARGRRNTMIVVVITTVSYYFDYW	IGHV1-8	IGHD3-22	IGHJ4	12	20	47	54
4	6.302190011028833E-4	TGTGCGAGAGGCGGACGTGTCGAGATTACGATTTTTGGAGCAATGAGGAGCAGGAACTGGTTCGACCCCTGG	CARGGRVEITIFGAMRSRNWFDPW	IGHV4-34	IGHD3-3	IGHJ5	11	24	39	54
4	6.302190011028833E-4	TGTGCGAGAGGCAGCCGCCAGAAGGTGGTGGTAGCTATGCTGATTAAATACTACTACGGTATGGACGTCTGG	CARGSRQKVVVAMLIKYYYGMDVW	IGHV1-8	IGHD2-15	IGHJ6	11	24	35	48
4	6.302190011028833E-4	TGTGCGAGAGATCGTGGTGGTGATTACGTTTGGGGGAGTTATCGATTCTTATCGTACGGTATGGACGTCTGG	CARDRGGDYVWGSYRFLSYGMDVW	IGHV1-2	IGHD3-16	IGHJ6	12	20	43	60
4	6.302190011028833E-4	TGTGCGAGAGATGGGAGAATGACGATTTTTGGAGTGGCGCCACTCTACTACTACTACTACATGGACGTCTGG	CARDGRMTIFGVAPLYYYYYMDVW	IGHV3-21	IGHD3-3	IGHJ6	11	21	36	44
4	6.302190011028833E-4	TGTGCGAGAACCGCTCCTGGAGTGACTCACAACACAGGTCATTACTACTACTACTACCACATGGACGTCTGG	CARTAPGVTHNTGHYYYYYHMDVW	IGHV4-39	IGHD3-3	IGHJ6	8	17	23	40
4	6.302190011028833E-4	TGTGCGAAAGATGGGGAGCCAACAAAAAACGTATTACTATGGTTCGGGGAGTTCTACTACTTTGACTACTGG	CAKDGEPTKNVLLWFGEFYYFDYW	IGHV3-30	IGHD3-10	IGHJ4	11	28	52	54
4	6.302190011028833E-4	TGTGCACACAGACGCCCCCTTAATTACGATATTTTGACTGGTTATTACGCGGCCAACTGGTTCGACCCCTGG	CAHRRPLNYDILTGYYAANWFDPW	IGHV2-5	IGHD3-9	IGHJ5	13	22	46	53
4	6.302190011028833E-4	TGTGCCAGATACCCGCTTAAAAGTATTACGATTTTTGGAGTGGTAACCTTAAGAGGGTTCGACCCCTGG	CARYPLKSITIFGVVTLRGFDPW	IGHV4-30-2	IGHD3-3	IGHJ5	8	22	43	55
4	6.302190011028833E-4	TGTGCGAGTCCCCCTTCGGTTTACGATTTTTGGAGTGGTTATTATAACCGTGATGCTTTTGATATCTGG	CASPPSVYDFWSGYYNRDAFDIW	IGHV4-39	IGHD3-3	IGHJ3	7	20	45	50
4	6.302190011028833E-4	TGTGCGAGATCGACCGGACGGAAAATTACGATTTTTGGAGTGGTTATCCTTGATGCTTTTGATATCTGG	CARSTGRKITIFGVVILDAFDIW	IGHV4-59	IGHD3-3	IGHJ3	8	24	46	50
4	6.302190011028833E-4	TGTGCGAGAGTAGGAGTAAGATATGATTACGTTTGGGGGAGTTATCGTTTTAACCGGTTCGACCCCTGG	CARVGVRYDYVWGSYRFNRFDPW	IGHV1-18	IGHD3-16	IGHJ5	9	21	48	51
4	6.302190011028833E-4	TGTGCGAGAGGCCCCCGATATGGATTCTATGATAGTAGTGATTATTACGGGAATGGCTTTGATGTCTGG	CARGPRYGFYDSSDYYGNGFDVW	IGHV3-64	IGHD3-22	IGHJ3	9	26	47	57
4	6.302190011028833E-4	TGTGCGAGAGGCAAACGCTATGATTACGTTTGGGGGAGTTATCGTCGGGTCCCCCTTTTTGACTACTGG	CARGKRYDYVWGSYRRVPLFDYW	IGHV4-34	IGHD3-16	IGHJ4	11	18	44	57
4	6.302190011028833E-4	TGTGCGAGAGGAGTCGGTTACTATGATAGGAGTGGTTACCCCGACTCTCGATGGGGTATGGACGTCTGG	CARGVGYYDRSGYPDSRWGMDVW	IGHV1-8	IGHD3-22	IGHJ6	10	17	37	57
4	6.302190011028833E-4	TGTGCGAGGGATCCCTACCTGTACAGTGGCTACGACCCGTACCACTCGTACTACTTTGACTACTGG	CARDPYLYSGYDPYHSYYFDYW	IGHV3-30	IGHD5-12	IGHJ4	12	24	34	47
4	6.302190011028833E-4	TGTGCGAGACTGGGTGGGAGCTACTACTGGGCGGTCCGAACTCCGTACAACTGGTTCGACCCCTGG	CARLGGSYYWAVRTPYNWFDPW	IGHV4-39	IGHD1-26	IGHJ5	9	13	26	44
4	6.302190011028833E-4	TGTGCGAGACATAAGATCATTACGATTTTTGGAGTGGTTATTATCCCGGGATACTTTGACTACTGG	CARHKIITIFGVVIIPGYFDYW	IGHV4-39	IGHD3-3	IGHJ4	11	18	48	51
4	6.302190011028833E-4	TGTGCGAGACACAACGCCGGTATTACGATTTTTGGAGTGGTTATTATTGAATGGTTCGACCCCTGG	CARHNAGITIFGVVIIEWFDPW	IGHV4-39	IGHD3-3	IGHJ5	10	19	46	51
4	6.302190011028833E-4	TGTGCGAGAGCCACTACTAGAGTGGCTACGATCTTTACGGTGGTATTGTACTACTTTGACTACTGG	CARATTRVATIFTVVLYYFDYW	IGHV4-34	IGHD5-12	IGHJ4	9	20	31	47
4	6.302190011028833E-4	TGTGCGAGAGCGCTCATACGAGAATACCAGCTGCTATACTTGCCCTACTACTACATGGACGTCTGG	CARALIREYQLLYLPYYYMDVW	IGHV1-8	IGHD2-2	IGHJ6	9	24	36	44
4	6.302190011028833E-4	TGTGCGAGAGCATATCGCCGGGGATATACTATGATAGTAGTGGTAAGCTACTACTTTGACTACTGG	CARAYRRGYTMIVVVSYYFDYW	IGHV4-34	IGHD3-22	IGHJ4	9	26	43	48
4	6.302190011028833E-4	TGTGCGAGAGGCCGGATAGGGTACGATATTTTGACTGGTTATTATGCAAACTACTTTGACTACTGG	CARGRIGYDILTGYYANYFDYW	IGHV1-8	IGHD3-9	IGHJ4	12	21	44	49
4	6.302190011028833E-4	TGTGCGAGAGGCACCGAGTATTACGATTTTTGGAGTGGTTATTATGGGTTCTGGTTCGACCCCTGG	CARGTEYYDFWSGYYGFWFDPW	IGHV1-8	IGHD3-3	IGHJ5	11	17	44	50
4	6.302190011028833E-4	TGTGCGAGAGATAGTGGCGGAGAGTGTAGTAGTCCCAGTTGCCCCTATGATGCTTTTGATATCTGG	CARDSGGECSSPSCPYDAFDIW	IGHV3-21	IGHD2-2	IGHJ3	11	24	41	46
4	6.302190011028833E-4	TGTGCGAGAGATAGAGCTAGTATTACTATGGTTCGGGGAGTTACCACTGTTGGTATGGACGTCTGG	CARDRASITMVRGVTTVGMDVW	IGHV1-46	IGHD3-10	IGHJ6	11	19	42	54
4	6.302190011028833E-4	TGTGCAACACAAGTTGGCCGATTTTTGGAGTGGTTATTATTCGGAAAAAACTGGTTCGACCCCTGG	CATQVGRFLEWLLFGKNWFDPW	IGHV1-24	IGHD3-3	IGHJ5	8	18	39	48
4	6.302190011028833E-4	TGTGCAACAGACACCCGATTATTACTATGGTTCGGGGAGCCGCAATTCTACGGTATGGACGTCTGG	CATDTRLLLWFGEPQFYGMDVW	IGHV1-24	IGHD3-10	IGHJ6	10	19	38	54
4	6.302190011028833E-4	TGTGCTCCGTATTACGATTTTTGGAGTGGTTATTACCACAGAAGCAACTGGTTCGACCCCTGG	CAPYYDFWSGYYHRSNWFDPW	IGHV1-24	IGHD3-3	IGHJ5	4	7	34	44
4	6.302190011028833E-4	TGTGCCAGACACCACGCCCCGGGCTTCTATGACACTAGTGGTTATTATCCCTTTGACTACTGG	CARHHAPGFYDTSGYYPFDYW	IGHV3-21	IGHD3-22	IGHJ4	8	26	46	50
4	6.302190011028833E-4	TGTGCCAGAGCCCTATCGGAGCGATTTATAATTGGAGTGGTTATTACGCACTTTGACTACTGG	CARALSERFIIGVVITHFDYW	IGHV4-30-2	IGHD3-3	IGHJ4	9	31	45	49
4	6.302190011028833E-4	TGTGCGAGACTGGGAGGGTCGCTTTTTGGAACGGTTGGCTACGGCAGATGGTTCGACCCCTGG	CARLGGSLFGTVGYGRWFDPW	IGHV4-39	IGHD3-3	IGHJ5	9	22	29	48
4	6.302190011028833E-4	TGTGCGAGAGGCAGAATAAAAAAGGGTTTACCAGCTGCTGCCCAGTACTACTTTGACTACTGG	CARGRIKKGLPAAAQYYFDYW	IGHV1-8	IGHD6-13	IGHJ4	11	28	40	43
4	6.302190011028833E-4	TGTGCGAGAGGGGGGTGGACTACAGTAACTACGTTTAGATTTTTGGGCTGGTTCGACCCCTGG	CARGGWTTVTTFRFLGWFDPW	IGHV1-8	IGHD4-11	IGHJ5	10	17	33	47
4	6.302190011028833E-4	TGTGCGAGAGATACCAAGTTCGCGATAGTTCCTGGTTACTACTACTACGGTATGGACGTCTGG	CARDTKFAIVPGYYYYGMDVW	IGHV1-46	IGHD1-7	IGHJ6	11	25	31	36
4	6.302190011028833E-4	TGTGCGAGAGACGATACGTATTACTATGATAGTAGTGGTCCCGCCTACGGTATGGACGTCTGG	CARDDTYYYDSSGPAYGMDVW	IGHV3-21	IGHD3-22	IGHJ6	10	13	38	51
4	6.302190011028833E-4	TGTGCGAAAGCCGGATACGATTTTTGGAGTGGTTACCCCGACGGAGCGGGGTTGGAGCACATA	CAKAGYDFWSGYPDGAGLEHI	IGHV3-30	IGHD3-3	IGHJ4	6	15	34	63
4	6.302190011028833E-4	TGTGCGAAAGATGGGGGGATTACGATTTTTGGAGTGGTCACGACGTACTACTTTGACTACTGG	CAKDGGITIFGVVTTYYFDYW	IGHV3-23	IGHD3-3	IGHJ4	11	18	37	44
4	6.302190011028833E-4	TGTGCTCACAGGATTCCACCATCTTTTAGAACTGGGTGGTATCCCCCTTTTGACTACTGG	CAHRIPPSFRTGWYPPFDYW	IGHV2-5	IGHD2-15	IGHJ4	10	34	40	48
4	6.302190011028833E-4	TGTGCGAGGCTTCCCAATCTTCTACTAGTGCCAACTGCTTACCAGCGGTTCGACCCCTGG	CARLPNLLLVPTAYQRFDPW	IGHV4-39	IGHD2-2	IGHJ5	7	25	38	46
4	6.302190011028833E-4	TGTGCGAGAGTTAAAATTCCCTTACCACTTCGCTCAGAGGTCTTCCCTATGGACGTCTGG	CARVKIPLPLRSEVFPMDVW	IGHV1-18	IGHD4-23	IGHJ6	9	21	27	48
4	6.302190011028833E-4	TGTGCGAGAGTTAAAATTCCCTTACCACTTCGCTCAGAGGTCTTCCCTATGGACGTCTGG	CARVKIPLPLRSEVFPMDVW	IGHV1-2	IGHD4-23	IGHJ6	9	21	27	48
4	6.302190011028833E-4	TGTGCGAGAGTAGTCCGGGAGATTACGATTTTTGGAGTGGTTACCCGCTTTGACTACTGG	CARVVREITIFGVVTRFDYW	IGHV1-18	IGHD3-3	IGHJ4	9	21	42	47
4	6.302190011028833E-4	TGTGCGAGAGCTCAAGGTAGTGGTTATTCCCGCTACTACTACTACGGTATGGACGTCTGG	CARAQGSGYSRYYYYGMDVW	IGHV4-4	IGHD3-22	IGHJ6	9	16	27	32
4	6.302190011028833E-4	TGTGCGAGAGGCGAAAAGTACCAGCTGCTATTTAACTACTACTACTACATGGACGTCTGG	CARGEKYQLLFNYYYYMDVW	IGHV1-8	IGHD2-2	IGHJ6	11	16	30	34
4	6.302190011028833E-4	TGTGCGAGAGGGTACCTTAGAGCTACTACGTTCCACTACTACTACTACATGGACGTCTGG	CARGYLRATTFHYYYYMDVW	IGHV1-8	IGHD1-26	IGHJ6	10	19	30	34
4	6.302190011028833E-4	TGTGCGAGAGATATTGATAGGGGGATAGCAGCAGCTGGTACTCGGTGGTTCGACCCCTGG	CARDIDRGIAAAGTRWFDPW	IGHV1-69	IGHD6-13	IGHJ5	11	20	40	45
4	6.302190011028833E-4	TGTGCGAGAACAGGGTGGGTCCGTAGAGATGGCTACAATTACGATGCTTTTGATATCTGG	CARTGWVRRDGYNYDAFDIW	IGHV1-46	IGHD5-24	IGHJ3	8	21	41	42
4	6.302190011028833E-4	TGTGCGAAGGGGGGGTTTGGCAGCGACTGGTACTCTTCAAGACAATATTTTGACTACTGG	CAKGGFGSDWYSSRQYFDYW	IGHV3-23	IGHD6-13	IGHJ4	7	12	32	48
4	6.302190011028833E-4	TGTGCGAAGGACCCTTCCGATGTTCCCCCATTTTTCGGCGACTACTACTTTGACCAGTGG	CAKDPSDVPPFFGDYYFDQW	IGHV3-30	IGHD3-16	IGHJ4	6	23	29	42
4	6.302190011028833E-4	TGTGCGAAGGACCCCCAGATTTTTGGAGGGATTTTCGCCCAGTCTTACTTTGACCACTGG	CAKDPQIFGGIFAQSYFDHW	IGHV3-30	IGHD3-3	IGHJ4	6	17	27	45
4	6.302190011028833E-4	TGTGCGAAAGATCACCCGCGGGAGTGGGAATTAATCCCCAGAGGAGCTTTTGGTATCTGG	CAKDHPREWELIPRGAFGIW	IGHV3-23	IGHD7-27	IGHJ3	12	33	40	45
4	6.302190011028833E-4	TGTGCACACAGAGGAATTACTCTGGTTCGGGGACTTATTAGCCCCCACTTTGACTCCTGG	CAHRGITLVRGLISPHFDSW	IGHV2-5	IGHD3-10	IGHJ4	11	15	39	46
4	6.302190011028833E-4	TGTGCAAGAGATGAGTACCAGCTGCTCCAATACTACTACTACTACTACATGGACGTCTGG	CARDEYQLLQYYYYYYMDVW	IGHV3-74	IGHD2-2	IGHJ6	11	13	25	30
4	6.302190011028833E-4	TGTGCAAAAGGGAGAAGTGGGAGCTACTACGCCCGCGATGCCCTCCTGTTTGACTACTGG	CAKGRSGSYYARDALLFDYW	IGHV3-9	IGHD1-26	IGHJ4	9	15	30	48
4	6.302190011028833E-4	TGTACTAGACATTCTGACGATTTTTGGAGTGGTTATTACGGCAACTGGTTCGACCCCTGG	CTRHSDDFWSGYYGNWFDPW	IGHV3-73	IGHD3-3	IGHJ5	11	16	37	41
4	6.302190011028833E-4	TGTACCGCGTATTACTATGATAGTAGTGCTTCCTACTACTACTACGGTATGGACGTCTGG	CTAYYYDSSASYYYYGMDVW	IGHV3-15	IGHD3-22	IGHJ6	5	7	27	32
4	6.302190011028833E-4	TGTGCCAGGGGGATCAGGGGATTATGGTTCGGGGAGATAAACTGGTTCGACCCCTGG	CARGIRGLWFGEINWFDPW	IGHV4-31	IGHD3-10	IGHJ5	4	22	35	39
4	6.302190011028833E-4	TGTGCGAGACAGGTGGCCTCTAGGCAGCTGCTATACCGTTTCTACATGGACGTCTGG	CARQVASRQLLYRFYMDVW	IGHV4-39	IGHD6-13	IGHJ6	10	26	36	41
4	6.302190011028833E-4	TGTGCGAGAGTCCTTAGTGGCCCCTCTAACTACTACTACTACGGTATGGACGTCTGG	CARVLSGPSNYYYYGMDVW	IGHV3-20	IGHD5-12	IGHJ6	9	14	20	28
4	6.302190011028833E-4	TGTGCGAGAGCCGCATGGCCATCTTACGGTGACTACGTACCGACCGTTGACTACTGG	CARAAWPSYGDYVPTVDYW	IGHV3-20	IGHD4-17	IGHJ4	9	24	38	46
4	6.302190011028833E-4	TGTGCGAGAGGCCGGTTTAGTTACCAGCTGCTACCACGCTACTACTTTGACTACTGG	CARGRFSYQLLPRYYFDYW	IGHV1-8	IGHD2-2	IGHJ4	12	21	32	39
4	6.302190011028833E-4	TGTGCGAGAGGGGGGATAGTGGCTACGATTTACTACTACTACGCTATGGACGTCTGG	CARGGIVATIYYYYAMDVW	IGHV1-2	IGHD5-12	IGHJ6	9	15	29	30
4	6.302190011028833E-4	TGTGCGAGAGGGGGGAAAGGATGGCTACAATTACGGGGCCACTACTTTGACTACTGG	CARGGKGWLQLRGHYFDYW	IGHV4-34	IGHD5-24	IGHJ4	10	19	34	40
4	6.302190011028833E-4	TGTGCGAGAGGACTACGGTGGCCCAAGGGGGCTGTGATTGATGCTTTTGATATCTGG	CARGLRWPKGAVIDAFDIW	IGHV4-4	IGHD4-23	IGHJ3	9	10	20	38
4	6.302190011028833E-4	TGTGCGAGAAAAGAATTACGATTTTTGGAGTGGTTATCCCCCGCATTTGACTACTGG	CARKELRFLEWLSPAFDYW	IGHV4-28	IGHD3-3	IGHJ4	10	14	36	45
4	6.302190011028833E-4	TGTGCACGGATGTCTTACTTTCAGACTCGTGGTTATTTCCATAGTTTTGATGTCTGG	CARMSYFQTRGYFHSFDVW	IGHV2-26	IGHD3-22	IGHJ3	10	28	36	44
4	6.302190011028833E-4	TGTGCAACAGATCGGTCAGCAGTGGCCGACGGGGGGGTTAACTGGTTCGACCCCTGG	CATDRSAVADGGVNWFDPW	IGHV1-24	IGHD6-19	IGHJ5	12	17	25	39
4	6.302190011028833E-4	TGTGCGACATCGGGTGTCGCCCTGGCTGGCGGTGGAGAGTGGTTCGACTCCTGG	CATSGVALAGGGEWFDSW	IGHV3-21	IGHD6-19	IGHJ5	6	22	28	39
4	6.302190011028833E-4	TGTGCGAGACGTTTGGGACGTGATTATTATTTCTTTGATGCATTTGATATCTGG	CARRLGRDYYFFDAFDIW	IGHV4-39	IGHD3-3	IGHJ3	9	19	29	35
4	6.302190011028833E-4	TGTGCGAGAGCCCCCCCGTCTTATTACGATATTTTGACTGGTTACGACTACTGG	CARAPPSYYDILTGYDYW	IGHV4-31	IGHD3-9	IGHJ4	9	21	43	45
4	6.302190011028833E-4	TGTGCGAGAGGGAGGCTGTGGAGGCTGGGGAGGTGGTACTACTTTGACTACTGG	CARGRLWRLGRWYYFDYW	IGHV1-8	IGHD7-27	IGHJ4	10	24	30	35
4	6.302190011028833E-4	TGTGCGAGAGGACGAGGTTACTATGATAGTAGTGGTTATTACTTTGACTACTGG	CARGRGYYDSSGYYFDYW	IGHV1-8	IGHD3-22	IGHJ4	10	17	38	39
4	6.302190011028833E-4	TGTGCGAGAGATCCAAGGGGGACGATTTTTGCGTATGATGCTTTTGATATCTGG	CARDPRGTIFAYDAFDIW	IGHV4-31	IGHD3-3	IGHJ3	12	21	30	34
4	6.302190011028833E-4	TGTGCGAGAGAGCGGTATTACTATGATAGTAGTGGTTATTACCCCGCCTACTGG	CARERYYYDSSGYYPAYW	IGHV3-53	IGHD3-22	IGHJ4	10	14	41	47
4	6.302190011028833E-4	TGTGCAAAAGATATCTTTCCCATTTTTTCGGCCGGCTCCTACTTTGACTACTGG	CAKDIFPIFSAGSYFDYW	IGHV3-43	IGHD2-2	IGHJ4	13	30	35	38
4	6.302190011028833E-4	TGTTCTAGAATAGGGGTGTACGATTTTTGGAGTGGTTACTCGGACTACTGG	CSRIGVYDFWSGYSDYW	IGHV3-49	IGHD3-3	IGHJ4	8	18	37	42
4	6.302190011028833E-4	TGTGTGAGACCCTCCAGCCGGAAATTACAATGGTTCTACAGCAACTACTGG	CVRPSSRKLQWFYSNYW	IGHV1-2	IGHD3-10	IGHJ4	8	23	35	43
4	6.302190011028833E-4	TGTGTACACAGCGCGATTTTTGGACTGCTTACCGCGGGCTTTGACTTCTGG	CVHSAIFGLLTAGFDFW	IGHV2-5	IGHD3-3	IGHJ4	10	13	30	38
4	6.302190011028833E-4	TGTGCGAGGACCTATGGTTCGGGGAGGCTCATTGGGCCCGTGGACGTCTGG	CARTYGSGRLIGPVDVW	IGHV3-21	IGHD3-10	IGHJ6	7	11	25	40
4	6.302190011028833E-4	TGTGCGAGAGGGGGAACGGGGAGTGCCCACTACTGGTTCTTCGATCTCTGG	CARGGTGSAHYWFFDLW	IGHV5-10-1	IGHD3-10	IGHJ2	8	16	23	29
4	6.302190011028833E-4	TGTGCGAGAGAGGAAGAAGGTTGGGGTGGTTTTTACTTCTTTCACTACTGG	CAREEEGWGGFYFFHYW	IGHV1-2	IGHD3-3	IGHJ4	10	20	30	33
4	6.302190011028833E-4	TGTGCGAAAGATCCCGGGAAAATGGGAGCTATTTTTTTCGTCGTCTACTGG	CAKDPGKMGAIFFVVYW	IGHV3-23	IGHD1-26	IGHJ4	12	22	30	44
4	6.302190011028833E-4	TGTGCGAAAGATCCCGGGAAAATGGGAGCTATTTTTTTCGTCGTCTACTGG	CAKDPGKMGAIFFVVYW	IGHV3-48	IGHD1-26	IGHJ4	12	22	30	44
4	6.302190011028833E-4	TGTGCACACTTGTATAGCAGTGGCTGGTACGGGGACTGGTTCGACCCCTGG	CAHLYSSGWYGDWFDPW	IGHV2-5	IGHD6-19	IGHJ5	8	11	30	34
4	6.302190011028833E-4	TGTGCGAGCGGGGGCTATGATAGTAGTGGTTATTACCGTGACTACTGG	CASGGYDSSGYYRDYW	IGHV1-2	IGHD3-22	IGHJ4	7	14	35	38
4	6.302190011028833E-4	TGTGCGAGCACGATGTACGGTGACTACGTGGGGGGGTTTGACTACTGG	CASTMYGDYVGGFDYW	IGHV3-30	IGHD4-17	IGHJ4	7	15	28	36
4	6.302190011028833E-4	TGTGCGAGAGTGAGCCACTATGGTTCGGGGAGTTATTGTGACTACTGG	CARVSHYGSGSYCDYW	IGHV4-59	IGHD3-10	IGHJ4	9	16	36	38
4	6.302190011028833E-4	TGTGCGAGAGCCCGGGGGGGTGGCTACAAGAATGCTTTTGATATCTGG	CARARGGGYKNAFDIW	IGHV3-30	IGHD5-24	IGHJ3	9	20	28	31
4	6.302190011028833E-4	TGTGCGAGAGATGACCGCATAGTCGGGCGTGATGCTTTTGATATCTGG	CARDDRIVGRDAFDIW	IGHV3-53	IGHD2-2	IGHJ3	11	16	21	29
4	6.302190011028833E-4	TGTGCGAGAGAAGGATATAGTTATGGTGTGTGGCACTTTGACAGCTGG	CAREGYSYGVWHFDSW	IGHV1-46	IGHD5-12	IGHJ4	10	12	20	34
4	6.302190011028833E-4	TGTGCGAAAGCGGATACTATGATAGTAGTGGTTATACTTGACTACTGG	CAKADTMIVVVILDYW	IGHV3-23	IGHD3-22	IGHJ4	9	14	34	37
4	6.302190011028833E-4	TGTGCGAAAGATCAGTGGGAGCTACTATTAGGAGGCTTTGACTACTGG	CAKDQWELLLGGFDYW	IGHV3-30	IGHD1-26	IGHJ4	12	13	26	35
4	6.302190011028833E-4	TGTGCGAAAGATATCAATTATAGTGGTGGTAATTCCATCTTGAACTGG	CAKDINYSGGNSILNW	IGHV3-23	IGHD2-15	IGHJ4	11	16	30	43
4	6.302190011028833E-4	TGTGCAACAGGAGCAGCAGCTGGTACCCCGGGCTGGTTCGACCCCTGG	CATGAAAGTPGWFDPW	IGHV1-24	IGHD6-13	IGHJ5	9	11	25	32
4	6.302190011028833E-4	TGTGCAAGAGAGGATGTGGCAACTCGTTCCGGTGCTTTTGATATCTGG	CAREDVATRSGAFDIW	IGHV6-1	IGHD1-1	IGHJ3	10	23	29	32
4	6.302190011028833E-4	TGTGCAAAAGGGATCGGAGCGGTTTACTACTACGGTATGGACGTCTGG	CAKGIGAVYYYGMDVW	IGHV3-9	IGHD3-3	IGHJ6	9	15	23	24
4	6.302190011028833E-4	TGCGAAACGGTGGTGATTGCTCCGGCGGACCACTACATGGACGTCTGG	CETVVIAPADHYMDVW	IGHV3-74	IGHD2-21	IGHJ6	1	8	20	31
4	6.302190011028833E-4	TGTGCCAGAGGGACGGGCGGTGACAACGGGTTTTTTGACTACTGG	CARGTGGDNGFFDYW	IGHV4-30-2	IGHD4-17	IGHJ4	9	17	27	33
4	6.302190011028833E-4	TGTGCGCGAGTCAGGCCTGGCGTGGGAGGTATCTTTGATTTGTGG	CARVRPGVGGIFDLW	IGHV5-10-1	IGHD1-26	IGHJ3	5	21	27	33
4	6.302190011028833E-4	TGTGCGAGACGCCCCTTTTGGAGTGGTTCCAACTTTGACTACTGG	CARRPFWSGSNFDYW	IGHV4-39	IGHD3-3	IGHJ4	9	15	27	31
4	6.302190011028833E-4	TGTGCGAGAGCCATATATTGTGGTGGTGATTGCCCCGATCTCTGG	CARAIYCGGDCPDLW	IGHV4-31	IGHD2-21	IGHJ2	9	14	32	35
4	6.302190011028833E-4	TGTGCGAGAGCGCCCAGTAGGGCTCGGGGTGCTTTTGATATCTGG	CARAPSRARGAFDIW	IGHV1-18	IGHD3-10	IGHJ3	9	23	28	29
4	6.302190011028833E-4	TGTGCGAGAAACCCTGGGGGTGGTTACAACTGGTTCGACCCCTGG	CARNPGGGYNWFDPW	IGHV1-2	IGHD2-15	IGHJ5	8	18	23	24
4	6.302190011028833E-4	TGTGCGAGTCCGCGACAAGGAGTGGTAAACTTTGACTACTGG	CASPRQGVVNFDYW	IGHV1-69	IGHD3-3	IGHJ4	7	18	25	28
4	6.302190011028833E-4	TGTGCGAGAGAGATGGCTACAATTAGCCCACTTGACTACTGG	CAREMATISPLDYW	IGHV1-18	IGHD5-24	IGHJ4	10	11	24	31
4	6.302190011028833E-4	TGTGCGAGAAGCCGGGCATATTTGTATGCTTTTGATATCTGG	CARSRAYLYAFDIW	IGHV3-30	IGHD2-21	IGHJ3	8	15	21	25
4	6.302190011028833E-4	TGTGCGAAAGCAGTCACGGCCTACTGGTACTTCGATCTCTGG	CAKAVTAYWYFDLW	IGHV3-23	IGHD2-21	IGHJ2	9	10	16	20
4	6.302190011028833E-4	TGTGCGTATGACTACGGTGGTAAAGGAGGAAATCTCTGG	CAYDYGGKGGNLW	IGHV1-46	IGHD4-23	IGHJ2	5	7	22	31
4	6.302190011028833E-4	TGTGCGGCTAATATAGCAGCAGATGGCTTTGACTACTGG	CAANIAADGFDYW	IGHV5-10-1	IGHD6-13	IGHJ4	5	11	25	26
4	6.302190011028833E-4	TGTGCGGCTAATATAGCAGCAGATGGCTTTGACTACTGG	CAANIAADGFDYW	IGHV5-51	IGHD6-13	IGHJ4	5	11	25	26
4	6.302190011028833E-4	TGTGCACACAGACGCAATTCTAGAGATGGCTATAATTTT	CAHRRNSRDGYNF	IGHV2-5	IGHD5-24	IGHJ4	13	20	36	39
4	6.302190011028833E-4	TGTGCGAGAGTCTTAAGAAGAGTGGCTGACTACTGG	CARVLRRVADYW	IGHV1-18	IGHD3-3	IGHJ4	9	19	24	26
4	6.302190011028833E-4	TGTGCGAGAGGAACGGGTGATCACCTCGACCTTTGG	CARGTGDHLDLW	IGHV3-21	IGHD1-1	IGHJ5	9	10	14	25
4	6.302190011028833E-4	TGTGCGAGAGATGGCGGAGGCTGGTTCGACCCCTGG	CARDGGGWFDPW	IGHV3-30	IGHD2-15	IGHJ5	11	14	18	20
4	6.302190011028833E-4	TGTGCAATACTCGCCGTGGCTGGCGTTGACTACTGG	CAILAVAGVDYW	IGHV3-30	IGHD6-19	IGHJ4	4	15	22	25
4	6.302190011028833E-4	TGTGCGGGAACTCGTCCACACGGGGACTACTGG	CAGTRPHGDYW	IGHV1-58	IGHD6-6	IGHJ4	6	10	16	24
4	6.302190011028833E-4	TGTGCGAGATCAACTGGGCTTTTTGACTACTGG	CARSTGLFDYW	IGHV4-39	IGHD1-1	IGHJ4	8	10	16	21
4	6.302190011028833E-4	TGTGCGAGAGGCGGGGGATACAGCGCCTACTGG	CARGGGYSAYW	IGHV4-34	IGHD5-18	IGHJ4	11	15	23	26
4	6.302190011028833E-4	TGTGCGAGAGAATTCGAGGGGTTCGACCCCTGG	CAREFEGFDPW	IGHV1-2	IGHD6-6	IGHJ5	10	13	17	19
4	6.302190011028833E-4	TGTGCGGGGACCCGACAAGTGTCATACTGG	CAGTRQVSYW	IGHV3-11	IGHD3-10	IGHJ4	5	10	14	24
4	6.302190011028833E-4	TGTGCGAGAGCTATGGGCACCAACTGG	CARAMGTNW	IGHV3-21	IGHD3-10	IGHJ4	9	10	15	22
4	6.302190011028833E-4	TGTACTGCTAGGATAATCGACCCCTGG	CTARIIDPW	IGHV3-49	IGHD2-15	IGHJ5	5	7	14	16
3	4.7266425082716245E-4	TGTGCGAAAGATCAAAGACGGGCCACGGGTTACGATATTTTGACTGGTTATCCCCTCTACTACTACTACATGGACGTCTGG	CAKDQRRATGYDILTGYPLYYYYMDVW	IGHV3-30	IGHD3-9	IGHJ6	12	29	50	56
3	4.7266425082716245E-4	TGTGCGAGATCAGCTTTTGTAGTAGTACCAGCTGCCCTGGGGCTGTGGTGGGGTGGGAGTCACTACTTTGACTACTGG	CARSAFVVVPAALGLWWGGSHYFDYW	IGHV4-34	IGHD2-2	IGHJ4	8	16	34	61
3	4.7266425082716245E-4	TGTGCGAGAAGAGTATCCCCAAATATAGTGGCTACGATTTTTCCTCCACTCTACTACTACTACGGTATGGACGTCTGG	CARRVSPNIVATIFPPLYYYYGMDVW	IGHV4-28	IGHD5-12	IGHJ6	9	22	38	50
3	4.7266425082716245E-4	TGTGCGAAAGATCACCGAACGTATTACGATTTTTGGAGTGGCCGAGGCGTTACCGAGAAATACTACATGGACGTCTGG	CAKDHRTYYDFWSGRGVTEKYYMDVW	IGHV3-23	IGHD3-3	IGHJ6	12	18	40	60
3	4.7266425082716245E-4	TGTGCGAGAGGCCGGAAAGAGGTGGTTACGATTTTTGGAGTGGTTATACACTACTACTACTACATGGACGTCTGG	CARGRKEVVTIFGVVIHYYYYMDVW	IGHV1-8	IGHD3-3	IGHJ6	12	25	46	49
3	4.7266425082716245E-4	TGTGCGAGAGGCGGTAAGAAGCAGTGGCTGGTACGGAAGAAGGAGGGCTACTACTTCTACTACATGGACGTCTGG	CARGGKKQWLVRKKEGYYFYYMDVW	IGHV3-20	IGHD6-19	IGHJ6	9	19	34	47
3	4.7266425082716245E-4	TGTGCGAGAGGGATAACTACGATTACTATGATAGTAGTGGTTATTCCGGTGCACTCCTCCGGCTTTGACTACTGG	CARGITTITMIVVVIPVHSSGFDYW	IGHV4-34	IGHD3-22	IGHJ4	10	21	44	62
3	4.7266425082716245E-4	TGTGCGAGAGATCATTGGATAACTGGAACGACCTCCAAAAAAAGCTACTACTACTACTACTACATGGACGTCTGG	CARDHWITGTTSKKSYYYYYYMDVW	IGHV1-46	IGHD1-20	IGHJ6	12	18	31	45
3	4.7266425082716245E-4	TGTGCAACAGTCACGACCTGGCCCGGCCTGGATTATTACGATATTTTGACTGGCCAGGGACTTTTTGATATCTGG	CATVTTWPGLDYYDILTGQGLFDIW	IGHV1-24	IGHD3-9	IGHJ3	9	33	52	62
3	4.7266425082716245E-4	TGTGTGAGACAGACGAGGAGTACGATTTTTAGAGTGGCTTTCACCTCCACTCGAGTTGCTTCTGATATCTGG	CVRQTRSTIFRVAFTSTRVASDIW	IGHV4-39	IGHD3-3	IGHJ3	10	20	36	56
3	4.7266425082716245E-4	TGTGCCAGAGCCCCTTGGTTACTTGCATACGATTCTTCGATCGGTTATTATCCTAGTCATTTTGACTCCTGG	CARAPWLLAYDSSIGYYPSHFDSW	IGHV4-30-2	IGHD3-3	IGHJ4	9	27	50	60
3	4.7266425082716245E-4	TGTGCCAGAGCCAGACTTACAACTATTACGATTTTTGGAGTGGTTACCCAAGGGAACTGGTTCGACCCCTGG	CARARLTTITIFGVVTQGNWFDPW	IGHV3-38	IGHD3-3	IGHJ5	8	23	45	54
3	4.7266425082716245E-4	TGTGCGCGACGACAAGGGGTGACGGATTGCAGTACTGACAGGTGCTATATTCTCGACTGGTTCGACCCCTGG	CARRQGVTDCSTDRCYILDWFDPW	IGHV4-39	IGHD2-8	IGHJ5	9	42	48	55
3	4.7266425082716245E-4	TGTGCGAGAGCCGCCCGAAGTATTACGATTTTTGGAGTGGTTATTGAGGACTACTACTACATGGACGTCTGG	CARAARSITIFGVVIEDYYYMDVW	IGHV4-34	IGHD3-3	IGHJ6	9	19	44	49
3	4.7266425082716245E-4	TGTGCGAGAGGTCGACGCTTTATTACTATGATAGTAGTGGTCCCTTACTACTACTACGGTATGGACGTCTGG	CARGRRFITMIVVVPYYYYGMDVW	IGHV1-8	IGHD3-22	IGHJ6	10	20	40	45
3	4.7266425082716245E-4	TGTGCGAGAGGCAGGGCGGATTTAAGGATTGTGGTCCTTGCCCCTTACTACTACTACTACATGGACGTCTGG	CARGRADLRIVVLAPYYYYYMDVW	IGHV4-34	IGHD2-21	IGHJ6	11	27	34	45
3	4.7266425082716245E-4	TGTGCGAGAGGGCGGAAGACTATGATAGTAGTGGTTATGCTATACTACTACTACTACTACATGGACGTCTGG	CARGRKTMIVVVMLYYYYYYMDVW	IGHV1-8	IGHD3-22	IGHJ6	10	18	37	42
3	4.7266425082716245E-4	TGTGCGAGAGGAGGAGGGATAGTAGTCCCAGCTGGTATCCGATACTACTACTACTATTATATGACCGCCTGG	CARGGGIVVPAGIRYYYYYYMTAW	IGHV1-8	IGHD2-2	IGHJ6	10	19	37	42
3	4.7266425082716245E-4	TGTGCGAGAGATTTATCTATCGGGTGGTTCGGGGAGTTATTATCAACCCCGGGGGGGTGGTTCGACCCCTGG	CARDLSIGWFGELLSTPGGWFDPW	IGHV4-31	IGHD3-10	IGHJ5	11	24	42	57
3	4.7266425082716245E-4	TGTGCACGGACCCAAGCGTATTACGATTTTTGGAGTGGCGCCCCCAGGTACTACTACTACATGGACGTCTGG	CARTQAYYDFWSGAPRYYYYMDVW	IGHV2-26	IGHD3-3	IGHJ6	9	16	37	48
3	4.7266425082716245E-4	TGTGCGAGACTCCGACGACGATTTTTGGAGTGGCCACCAATCATGGGCTACTACTACATGGACGTCTGG	CARLRRRFLEWPPIMGYYYMDVW	IGHV4-39	IGHD3-3	IGHJ6	9	17	32	47
3	4.7266425082716245E-4	TGTGCGAGAGCCCATTGTAGTAGTACCAGCTGCTCTCTCGGACGTTACTACTACTACATGGACGTCTGG	CARAHCSSTSCSLGRYYYYMDVW	IGHV4-34	IGHD2-2	IGHJ6	9	13	33	45
3	4.7266425082716245E-4	TGTGCGAGAGGGGGATGTAGTAGTACCAGCTGCTATACATGGGACTACTACTACTACATGGACGTCTGG	CARGGCSSTSCYTWDYYYYMDVW	IGHV1-8	IGHD2-2	IGHJ6	10	15	35	43
3	4.7266425082716245E-4	TGTGCGAGAGATTCTACTTTTAGCAGCAGCTGGACACATTACTACTACTACTACTACATGGACGTCTGG	CARDSTFSSSWTHYYYYYYMDVW	IGHV3-21	IGHD6-13	IGHJ6	11	20	32	37
3	4.7266425082716245E-4	TGTGCAAGAGAACCAAAAAGTATTACGATTTTTGGAGTGGTTATTTTTTCCTACTACATGGACGTCTGG	CAREPKSITIFGVVIFSYYMDVW	IGHV3-74	IGHD3-3	IGHJ6	10	19	44	50
3	4.7266425082716245E-4	TGTGCGAGGGAACCTATTACTATGGTTCGGGGAGTCTACTACTACTACTACGGTATGGACGTCTGG	CAREPITMVRGVYYYYYGMDVW	IGHV3-48	IGHD3-10	IGHJ6	7	14	34	36
3	4.7266425082716245E-4	TGTGCGAGACAGCTCTGCCAATATAGTGGTGGTAGCTGCTACCTTATATACTGGTTCGACCCCTGG	CARQLCQYSGGSCYLIYWFDPW	IGHV4-31	IGHD2-15	IGHJ5	15	23	41	49
3	4.7266425082716245E-4	TGTGCGAGAGGTGGATTGGTTAGTGGCTACGATGATTACTACTACTACTACGGTATGGACGTCTGG	CARGGLVSGYDDYYYYYGMDVW	IGHV3-53	IGHD5-12	IGHJ6	9	20	32	34
3	4.7266425082716245E-4	TGTGCGAGAGGGGGGAGTATTACGATTTTTGGAGTGGTTATTGGGTACTACTACATGGACGTCTGG	CARGGSITIFGVVIGYYYMDVW	IGHV1-8	IGHD3-3	IGHJ6	10	16	41	45
3	4.7266425082716245E-4	TGTGCGAGAGGGGGGAGTATTACGATTTTTGGAGTGGTTATTGGGTACTACTACATGGACGTCTGG	CARGGSITIFGVVIGYYYMDVW	IGHV3-21	IGHD3-3	IGHJ6	9	16	41	45
3	4.7266425082716245E-4	TGTGCACGGATACAACGTGAAATTACGATTTTTGGAGTGGTTATTATTTATCCCTTTGACTACTGG	CARIQREITIFGVVIIYPFDYW	IGHV2-26	IGHD3-3	IGHJ4	12	21	46	53
3	4.7266425082716245E-4	TGTGCAACCATCAATTACTATGATAGTAGTGGTTATTACGAGACGAGGGGAGCTTTTGATATCTGG	CATINYYDSSGYYETRGAFDIW	IGHV1-24	IGHD3-22	IGHJ3	7	13	38	51
3	4.7266425082716245E-4	TGTGCGAGGGGCCATTTTGACTGGTTACCCCCCCTCTACTACTACTACGGTATGGACGTCTGG	CARGHFDWLPPLYYYYGMDVW	IGHV3-21	IGHD3-9	IGHJ6	7	13	26	35
3	4.7266425082716245E-4	TGTGCGAGACATTTAATAAGTATTACGATTTTTGGAGTGGCTAAAAGGTACTTCGATCTCTGG	CARHLISITIFGVAKRYFDLW	IGHV4-39	IGHD3-3	IGHJ2	11	13	39	46
3	4.7266425082716245E-4	TGTGCGAGACATAGCCGTATTACGATTTTTGGAGTGGTTATTATAAATTCTGCTGACTACTGG	CARHSRITIFGVVIINSADYW	IGHV4-55	IGHD3-3	IGHJ4	12	15	44	53
3	4.7266425082716245E-4	TGTGCGAGACATAAGGCCTTTACGATTTTTGGAGTGGTTATTATTTCCGAATTTGACTACTGG	CARHKAFTIFGVVIISEFDYW	IGHV4-55	IGHD3-3	IGHJ4	12	19	43	51
3	4.7266425082716245E-4	TGTGCGAGACACCCGAGGGGATGGCTACAATTAGGGTACTACTACTACTACATGGACGTCTGG	CARHPRGWLQLGYYYYYMDVW	IGHV4-4	IGHD5-24	IGHJ6	8	19	32	36
3	4.7266425082716245E-4	TGTGCGAGACACCGGTCCACTACGATTTTTGGAGTGGTTATTGTATACTACTTTGACTACTGG	CARHRSTTIFGVVIVYYFDYW	IGHV4-39	IGHD3-3	IGHJ4	10	20	41	45
3	4.7266425082716245E-4	TGTGCGAGACAGTCTGATTTTTGGAGTGGTTATTACAACTACTACTACTACATGGACGTCTGG	CARQSDFWSGYYNYYYYMDVW	IGHV4-39	IGHD3-3	IGHJ6	10	15	29	30
3	4.7266425082716245E-4	TGTGCGAGAGTAAATTCGAATTGGAGTGGTTATTATTCATACTACTACTACATGGACGTCTGG	CARVNSNWSGYYSYYYYMDVW	IGHV1-69	IGHD3-3	IGHJ6	9	20	35	39
3	4.7266425082716245E-4	TGTGCGAGAGGAAATGGGCGTATTACTATGATAGTAGTGGCTAACTACTACATGGACGTCTGG	CARGNGRITMIVVANYYMDVW	IGHV1-8	IGHD3-22	IGHJ6	10	18	39	43
3	4.7266425082716245E-4	TGTGCGAGAGATTTCCGGAGATGGCTACACTCAGGGGCCTTTATCTACGGTATGGACGTCTGG	CARDFRRWLHSGAFIYGMDVW	IGHV4-4	IGHD5-24	IGHJ6	11	17	28	51
3	4.7266425082716245E-4	TGTGCGAGAGATCAATACGATATTTTGACTGGGCGATATTTCTACTACTACATGGACGTCTGG	CARDQYDILTGRYFYYYMDVW	IGHV3-53	IGHD3-9	IGHJ6	12	15	31	41
3	4.7266425082716245E-4	TGTGCGAAAGTCCGCTGGGACTATGATAGTAGTGGTTATTACTACGGTGCGTTTGACTACTGG	CAKVRWDYDSSGYYYGAFDYW	IGHV3-9	IGHD3-22	IGHJ4	9	19	45	51
3	4.7266425082716245E-4	TGTGCGAAAGATCGGGGTGTTACTATGGTTCGGGGAGTTATCACGTACTACTTTGACTACTGG	CAKDRGVTMVRGVITYYFDYW	IGHV3-23	IGHD3-10	IGHJ4	12	19	40	44
3	4.7266425082716245E-4	TGTACTAGACATCCTCCTTATTGTAGTGGTGGTAACTGCGACTACTACGGTATGGACGTCTGG	CTRHPPYCSGGNCDYYGMDVW	IGHV3-73	IGHD2-15	IGHJ6	11	18	38	40
3	4.7266425082716245E-4	TGTGCGACGGGCGTACGGTACCAGCTGCTATTCCACTACTACTACTACATGGACGTCTGG	CATGVRYQLLFHYYYYMDVW	IGHV1-46	IGHD2-2	IGHJ6	6	17	30	34
3	4.7266425082716245E-4	TGTGCGAGTCGTTCCCCCAGTAGTACCAGGAACAAGTACTACTACTACATGGACGTCTGG	CASRSPSSTRNKYYYYMDVW	IGHV4-4	IGHD2-2	IGHJ6	7	18	28	36
3	4.7266425082716245E-4	TGTGCGAGTGCCCCACCAATAGTACCAGCTGCTGACTACTACTACTACATGGACGTCTGG	CASAPPIVPAADYYYYMDVW	IGHV3-43	IGHD2-2	IGHJ6	4	19	32	34
3	4.7266425082716245E-4	TGTGCGAGGGTCATAGGTTACTATGATAGTAGTGGTTATTCTGAATACTTTGACTACTGG	CARVIGYYDSSGYSEYFDYW	IGHV3-30	IGHD3-22	IGHJ4	7	17	39	45
3	4.7266425082716245E-4	TGTGCGAGGGATATAGTGGGAGCTACTACGGACTACTACTACTACGGTATGGACGTCTGG	CARDIVGATTDYYYYGMDVW	IGHV3-21	IGHD1-26	IGHJ6	11	12	29	31
3	4.7266425082716245E-4	TGTGCGAGATCTCCCGGAGTTTGGTATTACTATGATAGTAGCGGTGCTTTTGATATCTGG	CARSPGVWYYYDSSGAFDIW	IGHV1-18	IGHD3-22	IGHJ3	8	23	40	44
3	4.7266425082716245E-4	TGTGCGAGAGTCCCCACCTACGGTGACTCTTACTACTACTACTACGGTATGGACGTCTGG	CARVPTYGDSYYYYYGMDVW	IGHV4-34	IGHD4-17	IGHJ6	9	17	27	29
3	4.7266425082716245E-4	TGTGCGAGAGTACTCCCCCCTTACGATTTTTGGAGTGGTTACTCCGACGGGGACGTCTGG	CARVLPPYDFWSGYSDGDVW	IGHV1-2	IGHD3-3	IGHJ6	9	20	40	50
3	4.7266425082716245E-4	TGTGCGAGAGCCCCTAGAATAACGCAGCAGCTGGTACGGAAGTACTACTTTGACTACTGG	CARAPRITQQLVRKYYFDYW	IGHV1-8	IGHD6-13	IGHJ4	9	23	37	40
3	4.7266425082716245E-4	TGTGCGAAAGGATATCGAAATTGTAGTTCTGGTAGCTGCCCACCCGCCCCGGACTACTGG	CAKGYRNCSSGSCPPAPDYW	IGHV3-23	IGHD2-15	IGHJ4	9	19	38	51
3	4.7266425082716245E-4	TGTGCGAAAGATTACTATGATAGTAGTGGTTATTACTCGGCGATTGGCTTTGACTACTGG	CAKDYYDSSGYYSAIGFDYW	IGHV3-23	IGHD3-22	IGHJ4	11	12	36	47
3	4.7266425082716245E-4	TGTGCACACAGAGGAGTTACTCTGGTTCGGGGACTTCTTAGCCCCCACTTTGACTCCTGG	CAHRGVTLVRGLLSPHFDSW	IGHV2-5	IGHD3-10	IGHJ4	11	16	39	46
3	4.7266425082716245E-4	TGTGCACACAGAGGAATTACTCTGGTTCGGGGGCTTATTAGCCCCCACTTTGACTCCTGG	CAHRGITLVRGLISPHFDSW	IGHV2-5	IGHD3-10	IGHJ4	11	15	39	46
3	4.7266425082716245E-4	TGTGCAAAAGGGAGAAGTGGGAGCTACTACGCCCGCGATGCCCTCCTGTTTGACTACTGG	CAKGRSGSYYARDALLFDYW	IGHV3-43	IGHD1-26	IGHJ4	9	15	30	48
3	4.7266425082716245E-4	TGTGCGCGACACATCCGGATGACCTATAGTTCGGGATTCTATTATTTTGACTCCTGG	CARHIRMTYSSGFYYFDSW	IGHV4-39	IGHD3-10	IGHJ4	10	23	34	45
3	4.7266425082716245E-4	TGTGCGAGATCCCCCACCTTCTTACGATATTTTGACTGGCCCCACTTTGACTACTGG	CARSPTFLRYFDWPHFDYW	IGHV4-55	IGHD3-9	IGHJ4	9	21	38	43
3	4.7266425082716245E-4	TGTGCGAGACATTTTCGGGGGGTGGTGGTGATTGCTATTCACTGGTTCGACCCCTGG	CARHFRGVVVIAIHWFDPW	IGHV4-39	IGHD2-21	IGHJ5	11	21	39	40
3	4.7266425082716245E-4	TGTGCGAGACATCTAGGAGGATATAGTGGCCGCTACTACTACTACATGGACGTCTGG	CARHLGGYSGRYYYYMDVW	IGHV4-39	IGHD5-12	IGHJ6	11	18	29	32
3	4.7266425082716245E-4	TGTGCGAGACATGCTAGGAGATGGCTACAATTACAACCAGAATACTTCCAGCACTGG	CARHARRWLQLQPEYFQHW	IGHV4-39	IGHD5-24	IGHJ1	12	17	33	39
3	4.7266425082716245E-4	TGTGCGAGACACCGCCGACGGGGGATAGTAGTGGTTATTTCCTACTTTGACTACTGG	CARHRRRGIVVVISYFDYW	IGHV4-39	IGHD3-22	IGHJ4	10	23	38	41
3	4.7266425082716245E-4	TGTGCGAGAGTCGGGTATTACTATGATAGTAGTGGTTTGGGGGGGTTCGACCCCTGG	CARVGYYYDSSGLGGFDPW	IGHV1-46	IGHD3-22	IGHJ5	9	14	36	43
3	4.7266425082716245E-4	TGTGCGAGAGCTCTCCCCAGGGAAAGTCCTCCACCCGCCCCCTCCGTTGACTACTGG	CARALPRESPPPAPSVDYW	IGHV1-46	IGHD2-15	IGHJ4	14	30	34	46
3	4.7266425082716245E-4	TGTGCGAGAGGCCGGCTGGAGTACCAGCTGCTACACCGATACTACTTTGACTACTGG	CARGRLEYQLLHRYYFDYW	IGHV1-8	IGHD2-2	IGHJ4	12	19	32	39
3	4.7266425082716245E-4	TGTGCGAGAGGAGTCTATCAGCAGTGGCTGGCCCTCACCTACTACTTTGACTACTGG	CARGVYQQWLALTYYFDYW	IGHV1-8	IGHD6-19	IGHJ4	10	19	30	39
3	4.7266425082716245E-4	TGTGCGAGAGATCGGGTCGAGGAGAGACTGATGCCAGCTGATGCTTTGAATTTCTGG	CARDRVEERLMPADALNFW	IGHV3-48	IGHD2-21	IGHJ3	12	25	29	38
3	4.7266425082716245E-4	TGTGCGAGAGAAGATGCAACAGGGTTCGGGGAGTTATCAGATGCTTTTGATATCTGG	CAREDATGFGELSDAFDIW	IGHV1-69	IGHD3-10	IGHJ3	10	22	36	39
3	4.7266425082716245E-4	TGTGCACACCTGCCGTATTACGATTTTTGGAGTGGCATGGTCTGGTTCGACCCCTGG	CAHLPYYDFWSGMVWFDPW	IGHV2-5	IGHD3-3	IGHJ5	8	13	34	41
3	4.7266425082716245E-4	TGTGCCAGACTTCTTAGTAGTGGTTCTTACGGTGTCTCCTGCTTTGACTACTGG	CARLLSSGSYGVSCFDYW	IGHV4-30-2	IGHD3-22	IGHJ4	8	14	29	41
3	4.7266425082716245E-4	TGTGCCAGAGATCCTGTCTATGGTTCGGGGAGTTTGGGGCTATTTGACTACTGG	CARDPVYGSGSLGLFDYW	IGHV4-30-2	IGHD3-10	IGHJ4	12	17	33	42
3	4.7266425082716245E-4	TGTGCGAGACACTCCGTCGGATGGCTACAACGAATTTCAGCCTTTGACTACTGG	CARHSVGWLQRISAFDYW	IGHV4-31	IGHD5-24	IGHJ4	8	19	29	41
3	4.7266425082716245E-4	TGTGCGAGAGGGAAAGGGGGATGGCTACAATTACAAAACTGGTTCGACCCCTGG	CARGKGGWLQLQNWFDPW	IGHV1-8	IGHD5-24	IGHJ5	10	19	33	36
3	4.7266425082716245E-4	TGTGCGAGAGATCTGAAAACGGCAGTACCAGCTGCTAAACCGTTCGACCCCTGG	CARDLKTAVPAAKPFDPW	IGHV1-18	IGHD2-2	IGHJ5	13	23	36	41
3	4.7266425082716245E-4	TGTGCGAGAGATCTGAAAACGGCAGTACCAGCTGCTAAACCGTTCGACCCCTGG	CARDLKTAVPAAKPFDPW	IGHV4-31	IGHD2-2	IGHJ5	13	23	36	41
3	4.7266425082716245E-4	TGTGCACACGGGGTATTACGATATTTTGACTGGTTATTAACATTTGACTACTGG	CAHGVLRYFDWLLTFDYW	IGHV2-5	IGHD3-9	IGHJ4	8	12	38	42
3	4.7266425082716245E-4	TGTGCAATTAAACCAGCTGCTATAGAATACTACTACTACGGTATGGACGTCTGG	CAIKPAAIEYYYYGMDVW	IGHV1-24	IGHD2-2	IGHJ6	6	11	22	27
3	4.7266425082716245E-4	TGTGTGAGGTGGGTGGATACACCCGACTACTTTTACTACATGGACGTCTGG	CVRWVDTPDYFYYMDVW	IGHV1-18	IGHD5-18	IGHJ6	7	12	20	25
3	4.7266425082716245E-4	TGTGCCAGAACGAAAACCGAGAGTGGGACCGTGTCGCAGTTCGACCCCTGG	CARTKTESGTVSQFDPW	IGHV3-38	IGHD1-26	IGHJ5	8	21	27	38
3	4.7266425082716245E-4	TGTGCGCGAGGGCGACAGACGTGGACCTGGGATGATGCGTTTGGTGTCTGG	CARGRQTWTWDDAFGVW	IGHV3-21	IGHD5-12	IGHJ3	9	18	24	31
3	4.7266425082716245E-4	TGTGCGACTTCCCTGACTTCGTACGGTGACTACGGATCCTTTGACTACTGG	CATSLTSYGDYGSFDYW	IGHV3-20	IGHD4-17	IGHJ4	6	21	33	38
3	4.7266425082716245E-4	TGTGCGAGTCTCAAGTGGAGCAGCAGCTGGTACCTGGGATATGGCCCCTGG	CASLKWSSSWYLGYGPW	IGHV4-4	IGHD6-13	IGHJ5	7	18	32	44
3	4.7266425082716245E-4	TGTGCGAGGAAGCTGGCCTCTATATGGTTCGGGGAGACCTTTGACTACTGG	CARKLASIWFGETFDYW	IGHV3-21	IGHD3-10	IGHJ4	7	22	35	38
3	4.7266425082716245E-4	TGTGCGAGACGACAATACAGCTATGGTTACGGGGACTGGTTCGACCCCTGG	CARRQYSYGYGDWFDPW	IGHV4-39	IGHD5-18	IGHJ5	9	14	30	34
3	4.7266425082716245E-4	TGTGCGAGAGTGAATAAGAACTTTTGGAGTGGTTATTATCTTGACTACTGG	CARVNKNFWSGYYLDYW	IGHV4-34	IGHD3-3	IGHJ4	9	21	38	40
3	4.7266425082716245E-4	TGTGCGAGAGGTAGCAGCAGCTGGTACGGCTACTACTACATGGACGTCTGG	CARGSSSWYGYYYMDVW	IGHV3-20	IGHD6-13	IGHJ6	9	11	27	29
3	4.7266425082716245E-4	TGTGCGAGAGGGGTCCGGGAGGGTGACTACGTAAGGTGGTTCGACCCCTGG	CARGVREGDYVRWFDPW	IGHV3-30	IGHD4-17	IGHJ5	9	21	32	36
3	4.7266425082716245E-4	TGTGCGACGACGGGAACTGCCAACTATTACTACTACATGGACGTCTGG	CATTGTANYYYYMDVW	IGHV1-46	IGHD1-7	IGHJ6	6	12	17	22
3	4.7266425082716245E-4	TGTGCGAGTCAAGGGAGCATAGCAGTGGCTGCCTACTTTGACTACTGG	CASQGSIAVAAYFDYW	IGHV4-4	IGHD6-19	IGHJ4	7	18	30	32
3	4.7266425082716245E-4	TGTGCGAGTCAAGGGAGCATAGCAGTGGCTGCCTACTTTGACTACTGG	CASQGSIAVAAYFDYW	IGHV1-69D	IGHD6-19	IGHJ4	7	18	30	32
3	4.7266425082716245E-4	TGTGCGAGACATGATAGGACGTGGGAGCCCACTTCAATTGACCACTGG	CARHDRTWEPTSIDHW	IGHV5-51	IGHD1-26	IGHJ4	12	20	27	37
3	4.7266425082716245E-4	TGTGCGAGAGTTTTGCCCAACTGGAACGACGTCTGGTTCGACCCCTGG	CARVLPNWNDVWFDPW	IGHV4-31	IGHD1-1	IGHJ5	9	17	31	32
3	4.7266425082716245E-4	TGTGCGAGAGCTCATAGTGGGAGCTACTTGGGGGCCTTTGACTACTGG	CARAHSGSYLGAFDYW	IGHV3-33	IGHD1-26	IGHJ4	9	13	27	35
3	4.7266425082716245E-4	TGTGCGAGAGATCACTGTAGTGGAACAAGCTGCAAGCTTGACTACTGG	CARDHCSGTSCKLDYW	IGHV3-30	IGHD2-2	IGHJ4	12	15	32	37
3	4.7266425082716245E-4	TGTGCGAGAGATCACTGTAGTGGAACAAGCTGCAAGCTTGACTACTGG	CARDHCSGTSCKLDYW	IGHV4-31	IGHD2-2	IGHJ4	12	15	32	37
3	4.7266425082716245E-4	TGTGCGAGAGATGACCGCATAGTCGGGCGTGATGCTTTTGATATCTGG	CARDDRIVGRDAFDIW	IGHV3-7	IGHD2-2	IGHJ3	11	16	21	29
3	4.7266425082716245E-4	TGTGCGAAAGATGTCAGCGTTTGGGGGAGTTTTGCTTTTGATATCTGG	CAKDVSVWGSFAFDIW	IGHV4-31	IGHD3-16	IGHJ3	11	17	30	32
3	4.7266425082716245E-4	TGTGCATTAGTGATCTCGTATAATAGGTTGGGCTGGATCGACCCCTGG	CALVISYNRLGWIDPW	IGHV1-69-2	IGHD3-3	IGHJ5	5	17	24	32
3	4.7266425082716245E-4	TGTGCGAGACAGCAGCTGGTACCGGGCTCTCCCTTTGACTACTGG	CARQQLVPGSPFDYW	IGHV4-39	IGHD2-2	IGHJ4	10	11	21	32
3	4.7266425082716245E-4	TGTGCGAGAGCGCCCAGTAGGGCTCGGGGTGCTTTTGATATCTGG	CARAPSRARGAFDIW	IGHV4-31	IGHD3-10	IGHJ3	9	23	28	29
3	4.7266425082716245E-4	TGTGCGAGAGGTCTAACTGGTAGCTACTGGTACTTCGATCTCTGG	CARGLTGSYWYFDLW	IGHV3-30	IGHD1-20	IGHJ2	13	14	18	19
3	4.7266425082716245E-4	TGTGCGAGAGGCCCCCAAGTGGGGGGGGGTTACATTGACGCCTGG	CARGPQVGGGYIDAW	IGHV3-30	IGHD3-16	IGHJ5	9	11	17	36
3	4.7266425082716245E-4	TGTGCGAGAGGGGCGCCGGCCGGAGAGAATGCTTTTGATATCTGG	CARGAPAGENAFDIW	IGHV3-30	IGHD2-15	IGHJ3	9	19	24	28
3	4.7266425082716245E-4	TGTGCACACAGACCCTTCCTCTTTAGAGGGTGGTTCGACCCCTGG	CAHRPFLFRGWFDPW	IGHV2-5	IGHD5-24	IGHJ5	12	23	27	30
3	4.7266425082716245E-4	TGTGCAACAGCCCAGTGGCTGGCCAAAAACTACTTTGACTACTGG	CATAQWLAKNYFDYW	IGHV1-24	IGHD6-19	IGHJ4	9	12	21	28
3	4.7266425082716245E-4	TGTGCAAAAGATGTCCGGCCATCCTACTACTACATGGACGTCTGG	CAKDVRPSYYYMDVW	IGHV3-43	IGHD5-24	IGHJ6	11	17	22	23
3	4.7266425082716245E-4	TGTACGAGGGGTAATAGTGAATATTCGTACGACTTTGACTACTGG	CTRGNSEYSYDFDYW	IGHV3-30	IGHD3-10	IGHJ4	7	10	15	26
3	4.7266425082716245E-4	TGTTCTGGCACTACGGGAGACATCAACGGTTTGGACGTCTGG	CSGTTGDINGLDVW	IGHV4-4	IGHD1-7	IGHJ6	2	4	14	31
3	4.7266425082716245E-4	TGTGCGTCGGTTGATGATTACTATTATTATTTGGACGTCTGG	CASVDDYYYYLDVW	IGHV1-18	IGHD1-14	IGHJ6	5	7	11	18
3	4.7266425082716245E-4	TGTGCGTGGGGGGATATTGTAGTGGTGGTAGCTGCTTTCTGG	CAWGDIVVVVAAFW	IGHV1-46	IGHD2-15	IGHJ4	5	11	35	38
3	4.7266425082716245E-4	TGTGCGACTCGAGCGCTACGGTCTGATGCTTTTGACATCTGG	CATRALRSDAFDIW	IGHV3-48	IGHD4-17	IGHJ3	6	15	21	23
3	4.7266425082716245E-4	TGTGCGAGACGGCAATTTGCTGACTATCACATGGACGTCTGG	CARRQFADYHMDVW	IGHV5-51	IGHD3-22	IGHJ6	9	22	27	28
3	4.7266425082716245E-4	TGTGCGAGAGTATTTTCGAGTATAGCAGCGATTGACTACTGG	CARVFSSIAAIDYW	IGHV4-4	IGHD6-6	IGHJ4	9	15	28	31
3	4.7266425082716245E-4	TGTGCGAGAGGCGTGGGCTTCGGTCGTGTGGGCGAGGACTGG	CARGVGFGRVGEDW	IGHV4-34	IGHD3-16	IGHJ4	11	24	35	37
3	4.7266425082716245E-4	TGTACTAGAGAGGATTTTTGGAGTGGTTATTCCCCGAACTGG	CTREDFWSGYSPNW	IGHV3-49	IGHD3-3	IGHJ4	10	12	30	37
3	4.7266425082716245E-4	TGTACCACAGAAATCAATGGCTGGCGTTACTTTGACTTGTGG	CTTEINGWRYFDLW	IGHV3-15	IGHD6-19	IGHJ4	10	17	23	27
3	4.7266425082716245E-4	TGCCAGACTACGGTGGTAACCCTCGGGTACTTCGATCTCTGG	CQTTVVTLGYFDLW	IGHV3-74	IGHD4-23	IGHJ2	1	5	19	25
3	4.7266425082716245E-4	TGTGCGACGGGTCAGTGGGTGTTTGCTTTTGATATCTGG	CATGQWVFAFDIW	IGHV1-67	IGHD1-26	IGHJ3	3	13	18	23
3	4.7266425082716245E-4	TGTGCGAGATATATTTTGACTGGAACATTTGACTACTGG	CARYILTGTFDYW	IGHV4-55	IGHD3-9	IGHJ4	13	14	22	27
3	4.7266425082716245E-4	TGTGCGAGACAGTTTGAAAATGACTACGTGACTTCATGG	CARQFENDYVTSW	IGHV4-39	IGHD4-17	IGHJ1	10	19	32	36
3	4.7266425082716245E-4	TGTGCGAGAGTCGACCCTCTTGAGCGTTTGGTCTACTGG	CARVDPLERLVYW	IGHV3-64	IGHD3-16	IGHJ4	9	24	30	32
3	4.7266425082716245E-4	TGTGCGAGAGGCCTCCGCTACTGGTATTTCGATTTCTGG	CARGLRYWYFDFW	IGHV1-8	.	IGHJ2	14	-1	-1	16
3	4.7266425082716245E-4	TGTGCCAGCACATACTACGCCTCTTTTGACTACTGG	CASTYYASFDYW	IGHV4-39	IGHD1-26	IGHJ4	4	12	18	24
3	4.7266425082716245E-4	TGTGCGAGACTACTTGCGGGGTACTTTGACTACTGG	CARLLAGYFDYW	IGHV4-39	IGHD3-10	IGHJ4	9	16	20	21
3	4.7266425082716245E-4	TGTGCGAGACACTGGACCTACGGTGATGACTACTGG	CARHWTYGDDYW	IGHV4-39	IGHD4-17	IGHJ4	10	17	25	26
3	4.7266425082716245E-4	TGTGCGAGAGATTGGGGGGCCACTACCGGCTACTGG	CARDWGATTGYW	IGHV3-64	IGHD2-15	IGHJ4	11	19	25	29
3	4.7266425082716245E-4	TGTGCGAGAGAATTGGGGGGATTTTTTGACTACTGG	CARELGGFFDYW	IGHV1-18	IGHD3-16	IGHJ4	10	12	18	24
3	4.7266425082716245E-4	TGTATGGGGGAGCTACTACGGCGTCTCGTCTACTGG	CMGELLRRLVYW	IGHV3-43	IGHD1-26	IGHJ4	2	7	19	29
3	4.7266425082716245E-4	TGTGCGAGGGGGAAGAGGTACTTTGACGTCTGG	CARGKRYFDVW	IGHV4-59	IGHD2-2	IGHJ6	7	16	21	24
3	4.7266425082716245E-4	TGTGCGAGAGGTAAAACGTACGCGGACTACTGG	CARGKTYADYW	IGHV4-59	IGHD3-16	IGHJ4	9	13	19	24
2	3.1510950055144165E-4	TGTGCGAGATCCCCTATCCACCAACGTAGATATTGTAGTGGTGGTAGCTGCTACTCCGAGGGCGTGGACTACTACTACTACTACATGGACGTCTGG	CARSPIHQRRYCSGGSCYSEGVDYYYYYMDVW	IGHV4-55	IGHD2-15	IGHJ6	9	28	57	67
2	3.1510950055144165E-4	TGTGCGAGAGATAGGAGCGAATCGCGTACTAATATGGTTCGCGGAATACTTAGGCCCGAAAATTACTTCTTCCACGCTATGGACGTCTGG	CARDRSESRTNMVRGILRPENYFFHAMDVW	IGHV3-53	IGHD3-10	IGHJ6	11	24	44	78
2	3.1510950055144165E-4	TGTGCGAGATGCGGCCGGGAGGACTATTACGATTTTTGGAGTGGTTTCGGCATCCGTACTACTGACTACTACTACATGGACGTCTGG	CARCGREDYYDFWSGFGIRTTDYYYMDVW	IGHV3-30	IGHD3-3	IGHJ6	8	24	45	56
2	3.1510950055144165E-4	TGTGCGAGAGCAACGGCGCCGATTTCGACCCAAAGATATTTTGACTGGTTATTATATCCCTACTACTACTACTACATGGACGTCTGG	CARATAPISTQRYFDWLLYPYYYYYMDVW	IGHV4-34	IGHD3-9	IGHJ6	9	34	55	59
2	3.1510950055144165E-4	TGTGCTAGAGATCTTCCCCGGGGGAGTACACGTATTACGATTTTTGGAGTGGAGAGGTACTACTACTACTACATGGACGTCTGG	CARDLPRGSTRITIFGVERYYYYYMDVW	IGHV1-46	IGHD3-3	IGHJ6	13	29	51	57
2	3.1510950055144165E-4	TGTGCGAGAGTCGCTCGCCTGTCATATTGTAGTAGTACCAGCTGCTATCCGGTGGCGGGCTACTACTACTACATGGACGTCTGG	CARVARLSYCSSTSCYPVAGYYYYMDVW	IGHV1-18	IGHD2-2	IGHJ6	17	23	47	59
2	3.1510950055144165E-4	TGTGCGAGAGCCCGGAGAGTAGGGACCGGTACGATTTTTGGAGTGGCCGGAAGGATCTACTACTACTACTACATGGACGTCTGG	CARARRVGTGTIFGVAGRIYYYYYMDVW	IGHV4-34	IGHD3-3	IGHJ6	9	29	45	56
2	3.1510950055144165E-4	TGTGCCAAAGGGGTTTCAGGTCGGCACGAGCTGCTATCGTTTATCCGATATTACTTCTTCCACTACTACATGGACGTCTGG	CAKGVSGRHELLSFIRYYFFHYYMDVW	IGHV3-23	IGHD6-6	IGHJ6	9	25	36	47
2	3.1510950055144165E-4	TGTGCGAGTACCGATATGGCTTGTAGCGTAGGTGGTGGTAGCTGCTACTCGTGGGGCCGGCACAACTGGTTCGACCCCTGG	CASTDMACSVGGGSCYSWGRHNWFDPW	IGHV1-2	IGHD2-15	IGHJ5	7	31	49	61
2	3.1510950055144165E-4	TGTGCGAGGGAGATACGATATTTTGACTGGTTATTATTAAGTGGATATAGTGGCTACGACTCCTATTACTTTGACTACTGG	CAREIRYFDWLLLSGYSGYDSYYFDYW	IGHV4-4	IGHD3-9	IGHJ4	7	13	36	66
2	3.1510950055144165E-4	TGTGCGAGACAACACGCAAAACACAGTATTACTATGATAGTAGTGATTACCCATCCCCCACGGGACTACTTTGACTACTGG	CARQHAKHSITMIVVITHPPRDYFDYW	IGHV4-39	IGHD3-22	IGHJ4	10	25	48	64
2	3.1510950055144165E-4	TGTGCGAGAGGCTACACAAGACATGCGCTTATTACGATTTTTGGAGTGGCCCGTAGGCCGGAATACTACTTTGACTACTGG	CARGYTRHALITIFGVARRPEYYFDYW	IGHV1-8	IGHD3-3	IGHJ4	11	29	48	63
2	3.1510950055144165E-4	TGTGCGAGAGGACAGGGTATTATGATTACGTTTGGGGGAGTTATCGTTAGGGATCCGGCGAGGATGCACTTTGACTACTGG	CARGQGIMITFGGVIVRDPARMHFDYW	IGHV1-8	IGHD3-16	IGHJ4	10	16	48	67
2	3.1510950055144165E-4	TGCGCGAAAGATCAAAGACGGGCCACGGGTTACGATATTTTGACTGGTTATCCCCTCTACTACTACTACATGGACGTCTGG	CAKDQRRATGYDILTGYPLYYYYMDVW	IGHV3-30	IGHD3-9	IGHJ6	12	29	50	56
2	3.1510950055144165E-4	TGTGCCAGAGTCGGGGGGGTCCCCCACCGTATTACGATTTTTGGAGTGGTTAACACGCAGTACTACTTTGACTACTGG	CARVGGVPHRITIFGVVNTQYYFDYW	IGHV4-30-2	IGHD3-3	IGHJ4	9	27	51	58
2	3.1510950055144165E-4	TGTGCGAGTTTTATGACCCCGGATTACGATTTTTGGAGTGGTTATTCCCCCCCCTACTACTACTACATGGACGTCTGG	CASFMTPDYDFWSGYSPPYYYYMDVW	IGHV1-46	IGHD3-3	IGHJ6	7	22	45	53
2	3.1510950055144165E-4	TGTGCGAGAGTGGGGACATTACGATATTTTGACTGGTTATCATTGGACGACTACTACTACTACGGTATGGACGTCTGG	CARVGTLRYFDWLSLDDYYYYGMDVW	IGHV3-11	IGHD3-9	IGHJ6	9	17	39	49
2	3.1510950055144165E-4	TGTGCGAGAGTGGGGACATTACGATATTTTGACTGGTTATCATTGGACGACTACTACTACTACGGTATGGACGTCTGG	CARVGTLRYFDWLSLDDYYYYGMDVW	IGHV3-20	IGHD3-9	IGHJ6	9	17	39	49
2	3.1510950055144165E-4	TGTGCGAGAGTGGGGACATTACGATATTTTGACTGGTTATCATTGGACGACTACTACTACTACGGTATGGACGTCTGG	CARVGTLRYFDWLSLDDYYYYGMDVW	IGHV4-34	IGHD3-9	IGHJ6	9	17	39	49
2	3.1510950055144165E-4	TGTGCGAGAGAGGCGAGGCAGCTCGTCCCAGGTCCCCTAGGTCTTGCGTGGAGCTACTACTACTACATGGACGTCTGG	CAREARQLVPGPLGLAWSYYYYMDVW	IGHV3-30	IGHD6-6	IGHJ6	10	17	27	53
2	3.1510950055144165E-4	TGTGCGAGAGAGGAGCGACGGGGATTACTATGGTTCGGGGAGTTATTGTTTAAAGACAATAACTACTTTGACTACTGG	CAREERRGLLWFGELLFKDNNYFDYW	IGHV4-31	IGHD3-10	IGHJ4	10	23	46	61
2	3.1510950055144165E-4	TGTGCGAGAAGAGTATCCCCAAATATAGTGGCTACGATTTTTCCTCCACTCTACTACTACTACGGTATGGACGTCTGG	CARRVSPNIVATIFPPLYYYYGMDVW	IGHV1-69	IGHD5-12	IGHJ6	8	22	38	50
2	3.1510950055144165E-4	TGTGCGAGAAGAGTATCCCCAAATATAGTGGCTACGATTTTTCCTCCACTCTACTACTACTACGGTATGGACGTCTGG	CARRVSPNIVATIFPPLYYYYGMDVW	IGHV1-8	IGHD5-12	IGHJ6	8	22	38	50
2	3.1510950055144165E-4	TGTGCGAAAGGGGCACGACCACGGGGATATTGTAGTGGTGGTAGCTGCGAAAGAGAAAAATACTACTTTGACTACTGG	CAKGARPRGYCSGGSCEREKYYFDYW	IGHV3-30	IGHD2-15	IGHJ4	6	24	47	60
2	3.1510950055144165E-4	TGTGCCAGAGTAGCTAAAGAGCTGCGGGTTGTGGTGGTGATTGTCCCCTACTACTACTACTACATGGACGTCTGG	CARVAKELRVVVVIVPYYYYYMDVW	IGHV4-31	IGHD2-21	IGHJ6	9	28	39	47
2	3.1510950055144165E-4	TGTGCGAGGGGGGATTACTATGATAGTAGTGGTTATTACTACGTGGGGTACTACTACTACTACATGGACGTCTGG	CARGDYYDSSGYYYVGYYYYYMDVW	IGHV4-39	IGHD3-22	IGHJ6	7	13	43	48
2	3.1510950055144165E-4	TGTGCGAGATCGGAGTGGACCCGGGCCCACGGATATTGTACTAATGGTGTATGCTATAGAGCAATGGACGTCTGG	CARSEWTRAHGYCTNGVCYRAMDVW	IGHV1-46	IGHD2-8	IGHJ6	8	30	57	63
2	3.1510950055144165E-4	TGTGCGAGATGCCACGCGTATCGCCCTATTACGATTTTTGGAGTGGTTACCCTATCGGAGTGGTTCGACCCCTGG	CARCHAYRPITIFGVVTLSEWFDPW	IGHV1-8	IGHD3-3	IGHJ5	12	26	48	60
2	3.1510950055144165E-4	TGTGCGAGAGTCAAAGGTCATTACGATATTTTGACTGGTTATTATAAGACGGGCCCTGATGCTTTTGATATCTGG	CARVKGHYDILTGYYKTGPDAFDIW	IGHV3-20	IGHD3-9	IGHJ3	9	19	46	56
2	3.1510950055144165E-4	TGTGCGAGAGTGGGCCGGGCGAACTACTATGATAGTGGAACTTATTTTACCGAATCATACTTCTTTGACTACTGG	CARVGRANYYDSGTYFTESYFFDYW	IGHV1-18	IGHD3-22	IGHJ4	9	24	35	57
2	3.1510950055144165E-4	TGTGCGAGAGCTCCCCTCCGGAAAGTCATTACGATTTTTGGAGTGGTTACGAAAGGCTACTACATGGACGTCTGG	CARAPLRKVITIFGVVTKGYYMDVW	IGHV1-46	IGHD3-3	IGHJ6	9	27	48	56
2	3.1510950055144165E-4	TGTGCGAGAGCCGGGGCCCCTACGATTTTTGGAGTGGTTACCCATTACTACTACTACTACTACATGGACGTCTGG	CARAGAPTIFGVVTHYYYYYYMDVW	IGHV3-21	IGHD3-3	IGHJ6	9	20	39	43
2	3.1510950055144165E-4	TGTGCGAGAGGTAGAAAAGAGACTATGATAGTAGTGGTTATTAAATACTACTACTACTACTACATGGACGTCTGG	CARGRKETMIVVVIKYYYYYYMDVW	IGHV4-34	IGHD3-22	IGHJ6	10	21	42	45
2	3.1510950055144165E-4	TGTGCGAGAGGCTACCGAGGTTTTGGAGTGGTTATTGTAGTTGGGACCTACTACTACTACTACATGGACGTCTGG	CARGYRGFGVVIVVGTYYYYYMDVW	IGHV1-8	IGHD3-3	IGHJ6	11	20	35	47
2	3.1510950055144165E-4	TGTGCGAGAGGCGGTAAGAAGCAGTGGCTGGTACGGAAGAAGGAGGGCTACTACTTCTACTACATGGACGTCTGG	CARGGKKQWLVRKKEGYYFYYMDVW	IGHV1-8	IGHD6-19	IGHJ6	11	19	34	47
2	3.1510950055144165E-4	TGTGCGAGAGGCAAAAACCGTATTACTATGATAGTAGTGGTTATCCCCCTTTGGGAAGGTGCTTTTGATATCTGG	CARGKNRITMIVVVIPLWEGAFDIW	IGHV1-8	IGHD3-22	IGHJ3	11	18	43	59
2	3.1510950055144165E-4	TGTGCGAGAGGGGGCAAGGGTTACTATGATAGTAGTGGTTATTACTACGAACGTGCTGATGCTTTTGATATCTGG	CARGGKGYYDSSGYYYERADAFDIW	IGHV4-34	IGHD3-22	IGHJ3	10	20	48	56
2	3.1510950055144165E-4	TGTGCGAGAGGGAGGGAATATTGTAGTGGTGGTAGCTGCTACCCGGGATGGTACTACTACTACATGGACGTCTGG	CARGREYCSGGSCYPGWYYYYMDVW	IGHV1-8	IGHD2-15	IGHJ6	10	17	41	51
2	3.1510950055144165E-4	TGTGCGAGAGATTTGCTTCTTCGGGGAGTTATTAGTTACCATGATCAGCCATACTACTACTACATGGACGTCTGG	CARDLLLRGVISYHDQPYYYYMDVW	IGHV1-2	IGHD3-10	IGHJ6	11	19	33	51
2	3.1510950055144165E-4	TGTGCGAGAGATCCCCGTATTACGATTTTTGGAGTGGTTATTACCGCGGGGGTCTACTACTACATGGACGTCTGG	CARDPRITIFGVVITAGVYYYMDVW	IGHV4-31	IGHD3-3	IGHJ6	12	15	42	53
2	3.1510950055144165E-4	TGTGCGAGAGATCGTAAGGATATTGTACTAATGGTGGGTGGGGGGAACTACTACTACTACTACATGGACGTCTGG	CARDRKDIVLMVGGGNYYYYYMDVW	IGHV1-2	IGHD2-8	IGHJ6	12	16	35	46
2	3.1510950055144165E-4	TGTGCGAGAGATCAGTGGATACCCTATGATAGTAGTGGTTACTACATCCACTACTACTACTACATGGACGTCTGG	CARDQWIPYDSSGYYIHYYYYMDVW	IGHV4-31	IGHD3-22	IGHJ6	12	23	44	49
2	3.1510950055144165E-4	TGTGCACACATACATAAACCTCCTATTACGATTTTTGGAGTGGTTATTATTGGACCATACTACTTTGACTACTGG	CAHIHKPPITIFGVVIIGPYYFDYW	IGHV2-5	IGHD3-3	IGHJ4	9	23	49	57
2	3.1510950055144165E-4	TGTGCGCGACGACAAGGGGTGACGGATTGCAGTACTGACACGTGCTATAATCTCGACTGGTTCGACCCCTGG	CARRQGVTDCSTDTCYNLDWFDPW	IGHV4-39	IGHD2-8	IGHJ5	9	42	48	55
2	3.1510950055144165E-4	TGTGCGAGACCTGTAGTAGTACCAGCTGCTATTGGGCAGGGATACTACTACTACTACTACATGGACGTCTGG	CARPVVVPAAIGQGYYYYYYMDVW	IGHV1-18	IGHD2-2	IGHJ6	8	11	31	42
2	3.1510950055144165E-4	TGTGCGAGACATTTGCCCCCCTTTTCGTATTACTATGATAGTAGTGGTTATTTGGATGCTTTTGATATCTGG	CARHLPPFSYYYDSSGYLDAFDIW	IGHV4-39	IGHD3-22	IGHJ3	11	25	51	54
2	3.1510950055144165E-4	TGTGCGAGACATCGAGAGTCCAGTATTACGATTTTTGGAGTGGTTACCCCCGGGGGCTGGTTCGACCCCTGG	CARHRESSITIFGVVTPGGWFDPW	IGHV4-31	IGHD3-3	IGHJ5	12	22	45	56
2	3.1510950055144165E-4	TGTGCGAGACATGGACCGGCGGAGCGGATTATTGTGGTGGTGACTGTTATTCTCTCCAGCTTTGACTACTGG	CARHGPAERIIVVVTVILSSFDYW	IGHV4-39	IGHD2-21	IGHJ4	12	29	51	59
2	3.1510950055144165E-4	TGTGCGAGACATGGACCGGCGGAGCGGATTATTGTGGTGGTGACTGCTATTCTCTCCAGCTTTGACTACTGG	CARHGPAERIIVVVTAILSSFDYW	IGHV4-4	IGHD2-21	IGHJ4	8	29	51	59
2	3.1510950055144165E-4	TGTGCGAGAGTGGCCCTATATTGTAGTAGTACCAGCTGCTATTATAGGTACTACTACTACATGGACGTCTGG	CARVALYCSSTSCYYRYYYYMDVW	IGHV3-20	IGHD2-2	IGHJ6	9	17	41	48
2	3.1510950055144165E-4	TGTGCGAGAGCGCTCAAACACCAGATAGTAGTGGTTATTAGGAAGTACTACTACTACTACATGGACGTCTGG	CARALKHQIVVVIRKYYYYYMDVW	IGHV4-31	IGHD3-22	IGHJ6	9	23	39	45
2	3.1510950055144165E-4	TGTGCGAGAGGTCAGATAGACCCTGCGTATTACGATTTTTGGAGTGGTTATTACCATGCTTTTGATATCTGG	CARGQIDPAYYDFWSGYYHAFDIW	IGHV4-59	IGHD3-3	IGHJ3	9	25	52	55
2	3.1510950055144165E-4	TGTGCGAGAGGCCGTCGTCTGCGTACGATTTTTGGAGTGGTTATTATCCCGTACAACTGGTTCGACCCCTGG	CARGRRLRTIFGVVIIPYNWFDPW	IGHV4-34	IGHD3-3	IGHJ5	12	23	46	50
2	3.1510950055144165E-4	TGTGCGAGAGGCCACTCACATTTCCCTATTTCTATGACAGTCGTGGCCCACCCAGATGCTTTTGCTATCTGG	CARGHSHFPISMTVVAHPDAFAIW	IGHV3-52	IGHD3-22	IGHJ3	19	26	45	54
2	3.1510950055144165E-4	TGTGCGAGAGGGGAACTATACCATTACTATGATAGTAGTGGTTATTGGTCCGGTGGTGCTTTTGATATCTGG	CARGELYHYYDSSGYWSGGAFDIW	IGHV1-8	IGHD3-22	IGHJ3	10	22	45	56
2	3.1510950055144165E-4	TGTGCGAGAGGGATATCCCGGCGAGTTATTGTAGTGGTGGTAGCTGCTACTTATGATGCTTTTGATATCTGG	CARGISRRVIVVVVAATYDAFDIW	IGHV1-8	IGHD2-15	IGHJ3	10	26	50	52
2	3.1510950055144165E-4	TGTGCGAGAGGGAAGGTGGTTCGGGGAGTTATCCTACTCTTACCATACTACTACTACTACATGGACGTCTGG	CARGKVVRGVILLLPYYYYYMDVW	IGHV1-8	IGHD3-10	IGHJ6	10	16	31	45
2	3.1510950055144165E-4	TGTGCGAGAGGGAAGGTGGTTCGGGGAGTTATCCTACTCTTACCATACTACTACTACTACATAGACGTCTGG	CARGKVVRGVILLLPYYYYYIDVW	IGHV1-8	IGHD3-10	IGHJ6	10	16	31	45
2	3.1510950055144165E-4	TGTGCGAGAGGACTACGGGGTTTTGGAGTGGTTATTATAAGTCGCTACTACTACTACTACATGGACGTCTGG	CARGLRGFGVVIISRYYYYYMDVW	IGHV1-8	IGHD3-3	IGHJ6	10	20	38	44
2	3.1510950055144165E-4	TGTGCGAGAGATGGGCGTATTACGATTTTTGGAGTGGTTATTAGGAACTACTACTACTACATGGACGTCTGG	CARDGRITIFGVVIRNYYYYMDVW	IGHV3-30	IGHD3-3	IGHJ6	11	15	42	46
2	3.1510950055144165E-4	TGTGCGAGAGACCGATATTGTAGTAGGACCAGATGCTACACGGCGGACTACTACTACTACATGGACGTCTGG	CARDRYCSRTRCYTADYYYYMDVW	IGHV3-21	IGHD2-2	IGHJ6	10	13	37	46
2	3.1510950055144165E-4	TGTGCGAGAGAGGTTTCTCCGTATAGCAGTGGCTGGTATAGGGACTACTACTACTACTACATGGACGTCTGG	CAREVSPYSSGWYRDYYYYYMDVW	IGHV3-20	IGHD6-19	IGHJ6	10	20	37	43
2	3.1510950055144165E-4	TGTGCGAGAGAGGTCCGGTCTCAGAGTATTACGATTTTTGAAGTGGTTATTAGGAACTGGTTCGACCCCTGG	CAREVRSQSITIFEVVIRNWFDPW	IGHV1-8	IGHD3-3	IGHJ5	9	25	51	54
2	3.1510950055144165E-4	TGTGCGAGAGAGGCGGAAGATGTGGTGGTGATTGCTATTGCGGTCTACTACTACTACTACATGGACGTCTGG	CAREAEDVVVIAIAVYYYYYMDVW	IGHV4-31	IGHD2-21	IGHJ6	10	20	42	44
2	3.1510950055144165E-4	TGTGCGAGAGAAAGGTACGATATTTTGACCCCAATAAGGGAGAGCTACTACTACTACTACATGGACGTCTGG	CARERYDILTPIRESYYYYYMDVW	IGHV1-2	IGHD3-9	IGHJ6	10	15	28	44
2	3.1510950055144165E-4	TGTGCGAAAGATCAAGGCCACGGGTATCGTATTACTATGGTTCGGGGAACACCTTGGGCTTTTGATATCTGG	CAKDQGHGYRITMVRGTPWAFDIW	IGHV4-31	IGHD3-10	IGHJ3	12	27	47	57
2	3.1510950055144165E-4	TGTGCGAAAGACCCCCTCTTGGGAGGGGAATTTTGGACTGGTTATTATGTATTCTACCATATGGACGTCTGG	CAKDPLLGGEFWTGYYVFYHMDVW	IGHV3-30	IGHD3-3	IGHJ6	10	30	47	53
2	3.1510950055144165E-4	AGTGCGAGAGGCCGTAGGAGTGTTACGATTTTTGGAGTGGTTATTGGGGAACGAGGTGCTTTTGATATCTGG	SARGRRSVTIFGVVIGERGAFDIW	IGHV4-34	IGHD3-3	IGHJ3	12	22	44	56
2	3.1510950055144165E-4	TGTGCGCGGCTCGGGGCTACAAGACGTGGACCCAATTATGGTTACGAATATACCTGGTTCGGCCCCTGG	CARLGATRRGPNYGYEYTWFGPW	IGHV4-39	IGHD5-18	IGHJ5	5	23	45	53
2	3.1510950055144165E-4	TGTGCGAGCACTGGTCAAACGGATTCCGATCTTCGGAGTGGTTATTACTCCAGATCCTTTGACCAGTGG	CASTGQTDSDLRSGYYSRSFDQW	IGHV4-39	IGHD3-3	IGHJ4	7	18	46	56
2	3.1510950055144165E-4	TGTGCGAGGGTCCCACGTGTTAGAATTTTTGGAGTGATTATCTCTTACTACTACTACATGGACGTCTGG	CARVPRVRIFGVIISYYYYMDVW	IGHV3-20	IGHD3-3	IGHJ6	7	14	40	45
2	3.1510950055144165E-4	TGTGCGAGAGTGAGGTATTACTATGATAGTAGTGGTTATTCCTACTACTACTACGGTATGGACGTCTGG	CARVRYYYDSSGYSYYYYGMDVW	IGHV4-34	IGHD3-22	IGHJ6	9	14	35	36
2	3.1510950055144165E-4	TGTGCGAGAGTAATGAGGCAGGGCAGCTGGTCCATCCTCGACGGCCTGGGGGACTACTTTGACTACTGG	CARVMRQGSWSILDGLGDYFDYW	IGHV4-4	IGHD2-2	IGHJ4	9	22	30	52
2	3.1510950055144165E-4	TGTGCGAGAGGCGTGGTCATAGTGGGAGCTACTATTTTCAACTACTACTACTACTACATGGACGTCTGG	CARGVVIVGATIFNYYYYYMDVW	IGHV4-39	IGHD1-26	IGHJ6	8	18	33	40
2	3.1510950055144165E-4	TGTGCGAGAGATTTAAAGGAAAGCAGCTCGTTCCCCTTTTACTACTACTACTACTACATGGACGTCTGG	CARDLKESSSFPFYYYYYYMDVW	IGHV4-31	IGHD6-6	IGHJ6	11	21	30	38
2	3.1510950055144165E-4	TGTGCGAGAGATTCTACTTTTAGCAGCAGCTGGACACATTACTACTACTACTACTACATGGACGTCTGG	CARDSTFSSSWTHYYYYYYMDVW	IGHV4-31	IGHD6-13	IGHJ6	11	20	32	37
2	3.1510950055144165E-4	TGTGCGAGAGATTATAGGGGACAGTACCAGCTGCTGCTATCCTGGCCGTCCCCATACTTTGACTACTGG	CARDYRGQYQLLLSWPSPYFDYW	IGHV1-46	IGHD6-13	IGHJ4	11	23	39	54
2	3.1510950055144165E-4	TGTGCGAGAGATGGGGTATTACGGATTTTTGGAGTGGCCCTATACTACTACTACTACATGGACGTCTGG	CARDGVLRIFGVALYYYYYMDVW	IGHV3-30	IGHD3-3	IGHJ6	11	15	36	42
2	3.1510950055144165E-4	TGTGCGAGAGAAGATTACTATGGTTCGGGGAGGCATGGGGTCTACTATTACTACGGCATGGACGTCTGG	CAREDYYGSGRHGVYYYYGMDVW	IGHV3-33	IGHD3-10	IGHJ6	10	13	31	41
2	3.1510950055144165E-4	TGTGCGAGAGAAGATTACTATGGTTCGGGGAGGCATGGGGTCTACTATTACTACGGCATGGACGTCTGG	CAREDYYGSGRHGVYYYYGMDVW	IGHV3-47	IGHD3-10	IGHJ6	10	13	31	41
2	3.1510950055144165E-4	TGTGCGAAAGATGAAGCCCTTACGATTTTTGGAGTGGGCAACTACTACTACTACTACATGGACGTCTGG	CAKDEALTIFGVGNYYYYYMDVW	IGHV3-60	IGHD3-3	IGHJ6	11	19	36	40
2	3.1510950055144165E-4	TGTGCAACCTCGACACCCCAACTAGTAGTACCAGCTGCTATGAGCCACTACTACGGTATGGACGTCTGG	CATSTPQLVVPAAMSHYYGMDVW	IGHV1-24	IGHD2-2	IGHJ6	7	22	41	46
2	3.1510950055144165E-4	TGTGTAATGGGCCAGGGGTTGATGGGCTGGCCCCCCATCCAATCACGGCTTGTTTTTGAGAACTGG	CVMGQGLMGWPPIQSRLVFENW	IGHV1-69-2	IGHD2-8	IGHJ3	3	4	9	53
2	3.1510950055144165E-4	TGTGCCAGAGCCGGAGGACGTATTACGATTTTTGGAGTTGTTATCATTGATGCTTTTGATATCTGG	CARAGGRITIFGVVIIDAFDIW	IGHV4-30-2	IGHD3-3	IGHJ3	9	17	43	47
2	3.1510950055144165E-4	TGTGCGAGCCGATATTGTAGTAGTACCAGCTGCTATCTCGATCCCGCGTTAGTTTTTGACTACTGG	CASRYCSSTSCYLDPALVFDYW	IGHV4-4	IGHD2-2	IGHJ4	7	10	35	54
2	3.1510950055144165E-4	TGTGCGAGGTTCCATATTACTATGATAGTAGTGGTTATTACTACATGGGGGGCTTTTGATATCTGG	CARFHITMIVVVITTWGAFDIW	IGHV4-39	IGHD3-22	IGHJ3	7	14	43	51
2	3.1510950055144165E-4	TGTGCGAGGACGTATTACGATTTTTGGAGTGGTTATTATACCCGGTTAGGCTACTTTGACTACTGG	CARTYYDFWSGYYTRLGYFDYW	IGHV1-46	IGHD3-3	IGHJ4	7	9	41	50
2	3.1510950055144165E-4	TGTGCGAGACTGGGTGGGAGCTACTACTGGGCGGTCCGAACTCCGTACAACTGGTTCGACCCCTGG	CARLGGSYYWAVRTPYNWFDPW	IGHV4-31	IGHD1-26	IGHJ5	8	13	26	44
2	3.1510950055144165E-4	TGTGCGAGACATGCGGAATGGGGGCGGGTTTTTGGAGTGGTTATTACGGGTTGGTTCGACCCCTGG	CARHAEWGRVFGVVITGWFDPW	IGHV4-39	IGHD3-3	IGHJ5	12	28	45	51
2	3.1510950055144165E-4	TGTGCGAGACAGCTCGGTCGAATAGGTTACGATTTTTGGAGTGGTTTGTTGGGGTTCGACCCCTGG	CARQLGRIGYDFWSGLLGFDPW	IGHV4-31	IGHD3-3	IGHJ5	8	26	45	52
2	3.1510950055144165E-4	TGTGCGAGAGCTAACCGCCGGATGCCTACTATGATAGTACCTGGCTACTACTACATGGACGTCTGG	CARANRRMPTMIVPGYYYMDVW	IGHV1-46	IGHD3-22	IGHJ6	9	26	38	44
2	3.1510950055144165E-4	TGTGCGAGAGCCGGGTGTAGTATCAGCTGCTGGGCCGGTTACTACTACTACTACATGGACGTCTGG	CARAGCSISCWAGYYYYYMDVW	IGHV3-48	IGHD2-2	IGHJ6	9	16	37	39
2	3.1510950055144165E-4	TGTGCGAGAGCCGGGTGTAGTATCAGCTGCTGGGCCGGTTACTACTACTACTACATGGACGTCTGG	CARAGCSISCWAGYYYYYMDVW	IGHV4-34	IGHD2-2	IGHJ6	9	16	37	39
2	3.1510950055144165E-4	TGTGCGAGAGCATATCGCCGGGGATATACTATGATAGTAGTGGTAAGCTACTACTTTGACTACTGG	CARAYRRGYTMIVVVSYYFDYW	IGHV1-8	IGHD3-22	IGHJ4	9	26	43	48
2	3.1510950055144165E-4	TGTGCGAGAGGCCAGTACCGTTCGGTTACTATGATAGTAGTGGCCCACTGGTACTTCGATCTCTGG	CARGQYRSVTMIVVAHWYFDLW	IGHV3-21	IGHD3-22	IGHJ2	9	25	42	46
2	3.1510950055144165E-4	TGTGCGAGAGGCCAGTACCGTTCGGTTACTATGATAGTAGTGGCCCACTGGTACTTCGATCTCTGG	CARGQYRSVTMIVVAHWYFDLW	IGHV1-8	IGHD3-22	IGHJ2	12	25	42	46
2	3.1510950055144165E-4	TGTGCGAGAGGGCTCCGGGATACCAGTGGCTGGTACAACCAATACTACTACTACATGGACGTCTGG	CARGLRDTSGWYNQYYYYMDVW	IGHV4-4	IGHD6-19	IGHJ6	9	14	35	42
2	3.1510950055144165E-4	TGTGCGAGAGGGCTCATGATAGTAGGGCGAGACGATTACTACTACTACTACGGTATGGACGTCTGG	CARGLMIVGRDDYYYYYGMDVW	IGHV1-8	IGHD3-22	IGHJ6	14	15	24	34
2	3.1510950055144165E-4	TGTGCGAGAGATGATTACGTTTGGGGGAGTTATCGTTATACCGGTTCCAACTGGTTCGACCCCTGG	CARDDYVWGSYRYTGSNWFDPW	IGHV3-30	IGHD3-16	IGHJ5	11	12	44	47
2	3.1510950055144165E-4	TGTGCGAGAGATGATTACGTTTGGGGGAGTTATCGTTATACCGGTTCCAACTGGTTCGACCCCTGG	CARDDYVWGSYRYTGSNWFDPW	IGHV4-31	IGHD3-16	IGHJ5	11	12	44	47
2	3.1510950055144165E-4	TGTGCGAGAGATAGAGCTAGTATTACTATGGTTCGGGGAGTTACCACTGTTGGTATGGACGTCTGG	CARDRASITMVRGVTTVGMDVW	IGHV4-31	IGHD3-10	IGHJ6	11	19	42	54
2	3.1510950055144165E-4	TGTGCGAAAGGTGGGGATTTTTGGAGTGGACTATATTACTACTACTACTACTACATGGACGTCTGG	CAKGGDFWSGLYYYYYYYMDVW	IGHV3-30	IGHD3-3	IGHJ6	6	15	28	32
2	3.1510950055144165E-4	TGTGCGAAAGATGGTAGGTGGAGGTGGGAGCTACTTTCCCACTACTACTACTACATGGACGTCTGG	CAKDGRWRWELLSHYYYYMDVW	IGHV3-30	IGHD1-26	IGHJ6	11	23	34	40
2	3.1510950055144165E-4	TGTGCGAAAGATGGCGAGTATAGCAGCCCCGAGGCCGACTACTACTACTACTACATGGACGTCTGG	CAKDGEYSSPEADYYYYYMDVW	IGHV3-30	IGHD6-6	IGHJ6	11	14	26	37
2	3.1510950055144165E-4	TGTGCACGGATACTGCACGAACGTACGATTTTTGGAGTGGTTATTATAAGGGCTTTTGATATCTGG	CARILHERTIFGVVIIRAFDIW	IGHV2-26	IGHD3-3	IGHJ3	12	23	47	51
2	3.1510950055144165E-4	TGTGTCCGCCAAGGCGGGTATAGCAGCAGCTGGTATTTTCCCCTTGGGGGTATGGACGTCTGG	CVRQGGYSSSWYFPLGGMDVW	IGHV3-11	IGHD6-13	IGHJ6	3	14	34	51
2	3.1510950055144165E-4	TGTGCGATCGTCTATGATAGTAGTGGTTATTACCCGACACTAGTTTTGGCTTTTGATATCTGG	CAIVYDSSGYYPTLVLAFDIW	IGHV4-4	IGHD3-22	IGHJ3	6	11	32	48
2	3.1510950055144165E-4	TGTGCGAGATCTAGGCTCCGATCTATTTGGAGTGGTTATTACTACTACTACATGGACGTCTGG	CARSRLRSIWSGYYYYYMDVW	IGHV3-20	IGHD3-3	IGHJ6	8	25	38	39
2	3.1510950055144165E-4	TGTGCGAGACATTCGGGTACTATGATAGTAGTGGTTAGCCTACCGTACTACTTTGACTACTGG	CARHSGTMIVVVSLPYYFDYW	IGHV5-10-1	IGHD3-22	IGHJ4	11	17	36	44
2	3.1510950055144165E-4	TGTGCGAGACATGTCGGGCGTATTGTGGTGGTGATTGCTACCCCGTACTACTTTGACTACTGG	CARHVGRIVVVIATPYYFDYW	IGHV4-4	IGHD2-21	IGHJ4	8	20	39	44
2	3.1510950055144165E-4	TGTGCGAGACATAGCCGTATTACGATTTTTGGAGTGGTTATTATAAATTCTGCTGACTACTGG	CARHSRITIFGVVIINSADYW	IGHV5-51	IGHD3-3	IGHJ4	11	15	44	53
2	3.1510950055144165E-4	TGTGCGAGACATAGGCGTATTACGATTTTTGGAGTGGTTATTACGGGGTACATGGACGTCTGG	CARHRRITIFGVVITGYMDVW	IGHV4-55	IGHD3-3	IGHJ6	12	15	42	48
2	3.1510950055144165E-4	TGTGCGAGACAGGCGGGGTGGTTCGGGGAGTTGTCGGACTACTACTACGGTATGGACGTCTGG	CARQAGWFGELSDYYYGMDVW	IGHV4-39	IGHD3-10	IGHJ6	10	18	31	37
2	3.1510950055144165E-4	TGTGCGAGAGTTCAAAGTATTACGATTTTTGGAGTGGTTATTAGCTACTACATGGACGTCTGG	CARVQSITIFGVVISYYMDVW	IGHV4-59	IGHD3-3	IGHJ6	9	16	42	44
2	3.1510950055144165E-4	TGTGCGAGAGGCCGGAAGTTATTACAGTTCCCCTACTACTACTACTACTACATGGACGTCTGG	CARGRKLLQFPYYYYYYMDVW	IGHV4-34	IGHD3-10	IGHJ6	12	16	23	33
2	3.1510950055144165E-4	TGTGCGAGAGATTGGTTGGCCGTAGAGATGGCTACAATTCCGACTGGGGAAGAGGACGTCTGG	CARDWLAVEMATIPTGEEDVW	IGHV1-69	IGHD5-24	IGHJ6	11	20	38	53
2	3.1510950055144165E-4	TGTGCGAGAGATCTACTATGGTTCGGGGAGCAACACTACTACTACTACGGTATGGACGTCTGG	CARDLLWFGEQHYYYYGMDVW	IGHV4-31	IGHD3-10	IGHJ6	13	14	29	34
2	3.1510950055144165E-4	TGTGCGAGAGATGGGGGTATTACGATTTTTGGAGTGGTTACTTATGATGCTTTTGATATCTGG	CARDGGITIFGVVTYDAFDIW	IGHV4-31	IGHD3-3	IGHJ3	11	16	39	43
2	3.1510950055144165E-4	TGTGCGAGAAAGGGGGGTATTACGATTTTTGGAGTGGTTATTCAGAACTGGTTCGACCCCTGG	CARKGGITIFGVVIQNWFDPW	IGHV4-39	IGHD3-3	IGHJ5	8	16	41	45
2	3.1510950055144165E-4	TGTGCGAAAGTCCGCTGGGACTATGATAGTAGTGGTTATTACTACGGTGCGTTTGACTACTGG	CAKVRWDYDSSGYYYGAFDYW	IGHV3-20	IGHD3-22	IGHJ4	6	19	45	51
2	3.1510950055144165E-4	TGTGCAAGAGATGTCCACAATAGAAGGGGTGCCCCTCCCACGGCTGGGGCTTTTGATTTCTGG	CARDVHNRRGAPPTAGAFDFW	IGHV6-1	IGHD2-21	IGHJ3	11	14	21	48
2	3.1510950055144165E-4	TGTGCTCGCGGATATTGTAGTCATTTTAGCTGCTCTGAGGTGAAAGCCTTTGATATCTGG	CARGYCSHFSCSEVKAFDIW	IGHV1-18	IGHD2-15	IGHJ3	4	9	33	48
2	3.1510950055144165E-4	TGTGCGACAGATCGTCCCGTGTCTCGACGAGGCTACGATTTTTATTGGTTCGACCCCTGG	CATDRPVSRRGYDFYWFDPW	IGHV1-24	IGHD3-3	IGHJ5	12	33	42	45
2	3.1510950055144165E-4	TGTGCGAGTGCCGGGGGTTATTGTAGTGGTGGTAGCTGCCACGGAAGCTTTGACTACTGG	CASAGGYCSGGSCHGSFDYW	IGHV4-34	IGHD2-15	IGHJ4	7	18	38	47
2	3.1510950055144165E-4	TGTGCGAGTGGTTACTATGATAGTAGTGGTTATTACTTCGAACGAAGCTTTGACTACTGG	CASGYYDSSGYYFERSFDYW	IGHV3-20	IGHD3-22	IGHJ4	7	11	36	47
2	3.1510950055144165E-4	TGTGCGAGGCTCCCCAATCTTCTACTTGTGCCAGCTGCTTACCAGCGGTTCGACCCCTGG	CARLPNLLLVPAAYQRFDPW	IGHV4-39	IGHD2-2	IGHJ5	7	30	38	46
2	3.1510950055144165E-4	TGTGCGAGGGTCATAGGTTACTATGATAGTAGTGGTTATTCTGAATACTTTGACTACTGG	CARVIGYYDSSGYSEYFDYW	IGHV3-48	IGHD3-22	IGHJ4	7	17	39	45
2	3.1510950055144165E-4	TGTGCGAGGGCCCCAAAAATTTTGCAGCAGCTGGTACATAAATACTACTTTGACTACTGG	CARAPKILQQLVHKYYFDYW	IGHV1-69	IGHD6-13	IGHJ4	7	23	36	42
2	3.1510950055144165E-4	TGTGCGAGGGGATTGAAGTGGGAGCTACTATTTAACTACTACTACTACATGGACGTCTGG	CARGLKWELLFNYYYYMDVW	IGHV1-8	IGHD1-26	IGHJ6	7	16	29	34
2	3.1510950055144165E-4	TGTGCGAGGGGACCCCAAGGGAAAAGGCAGCTGGTAACAAGGTTCTGGTTCGACCCCTGG	CARGPQGKRQLVTRFWFDPW	IGHV4-34	IGHD2-2	IGHJ5	7	26	35	44
2	3.1510950055144165E-4	TGTGCGAGATCTCCCGGAGTTTGGTATTACTATGATAGTAGCGGTGCTTTTGATATCTGG	CARSPGVWYYYDSSGAFDIW	IGHV4-55	IGHD3-22	IGHJ3	9	23	40	44
2	3.1510950055144165E-4	TGTGCGAGACTAAGGCGCGAAGTGGGACCTGCCCGACGACCCAACTGCCTCGACCCCTGG	CARLRREVGPARRPNCLDPW	IGHV4-39	IGHD1-26	IGHJ5	9	20	26	41
2	3.1510950055144165E-4	TGTGCGAGACATTACAGAGGTGGTATTGTGGTGGCCTCCCACAACTGGTTCGACCCCTGG	CARHYRGGIVVASHNWFDPW	IGHV4-39	IGHD2-21	IGHJ5	11	23	33	40
2	3.1510950055144165E-4	TGTGCGAGACATGCCCGGCAAGGTGTAGTAGTACCCAGAGGAACCTGGTTCGACCCCTGG	CARHARQGVVVPRGTWFDPW	IGHV4-4	IGHD2-2	IGHJ5	8	23	34	44
2	3.1510950055144165E-4	TGTGCGAGACAGCGAGTGTTATTATTCCCCCTTAACTACTACTACGGTATGGACGTCTGG	CARQRVLLFPLNYYYGMDVW	IGHV4-39	IGHD3-10	IGHJ6	10	17	24	34
2	3.1510950055144165E-4	TGTGCGAGAGGCAGGCGGGTGGCTACGATTTTCTACTACTACTACGGTATGGACGTCTGG	CARGRRVATIFYYYYGMDVW	IGHV1-8	IGHD5-12	IGHJ6	11	18	29	32
2	3.1510950055144165E-4	TGTGCGAGAGGGTATATGGTTCGGGGAGTTTTTTACTACTACTACGGTATGGACGTCTGG	CARGYMVRGVFYYYYGMDVW	IGHV1-8	IGHD3-10	IGHJ6	10	14	29	33
2	3.1510950055144165E-4	TGTGCGAGAGATCGTTATTACTATGATAGTGCCAGTTACTACTACGGTATGGACGTCTGG	CARDRYYYDSASYYYGMDVW	IGHV4-31	IGHD3-22	IGHJ6	12	15	29	36
2	3.1510950055144165E-4	TGTGCGAGAGATCAGGCTGGCGTGGGGGGTTACTACTACTACTACGGTATGGACGTCTGG	CARDQAGVGGYYYYYGMDVW	IGHV3-21	IGHD3-16	IGHJ6	12	22	27	29
2	3.1510950055144165E-4	TGTGCGAGAGATCAGGCTGGCGTGGGGGGTTACTACTACTACTACGGTATGGACGTCTGG	CARDQAGVGGYYYYYGMDVW	IGHV4-31	IGHD3-16	IGHJ6	12	22	27	29
2	3.1510950055144165E-4	TGTGCGAGAGATAGTATAGCAGTGGCTGGATACTACTACTACTACGGTATGGACGTCTGG	CARDSIAVAGYYYYYGMDVW	IGHV4-31	IGHD6-19	IGHJ6	11	13	28	30
2	3.1510950055144165E-4	TGTGCGAGAGATAACGTGGATATAGTGGCTACGATCCAGGGTGATGCTTTTGATATCTGG	CARDNVDIVATIQGDAFDIW	IGHV3-21	IGHD5-12	IGHJ3	11	13	34	41
2	3.1510950055144165E-4	TGTGCGAGAGACCATTACGATTTTTGGAGTGGCCCGACTTTTCGCTACATGGACGTCTGG	CARDHYDFWSGPTFRYMDVW	IGHV3-53	IGHD3-3	IGHJ6	10	13	31	44
2	3.1510950055144165E-4	TGTGCGAGAGACCACTGGTGTGGTAGCTGCTACTTAGACAATGAGGCTTTTGATATCTGG	CARDHWCGSCYLDNEAFDIW	IGHV4-31	IGHD2-15	IGHJ3	10	19	33	40
2	3.1510950055144165E-4	TGTGCGAGAGAGAGGTATAGCAGCTCGCCCTACTACTACTACTACTACATGGACGTCTGG	CARERYSSSPYYYYYYMDVW	IGHV1-18	IGHD6-6	IGHJ6	10	14	26	30
2	3.1510950055144165E-4	TGTGCGAAAGATTCCGCCAATTACTATGATAGTAGTGGTTATTATCCTTTTGACTACTGG	CAKDSANYYDSSGYYPFDYW	IGHV3-30	IGHD3-22	IGHJ4	11	19	43	48
2	3.1510950055144165E-4	TGTGCACGCAGACGAGTGCGGTATTATGACTGGCAGACGGACTACGGTCTGGACGTCTGG	CARRRVRYYDWQTDYGLDVW	IGHV2-5	IGHD3-16	IGHJ6	13	20	28	49
2	3.1510950055144165E-4	TGTGCACGCAGACGAGTGCGGTATTATGACTGGCAGACGGACTACGGTCTGGACGTCTGG	CARRRVRYYDWQTDYGLDVW	IGHV2-70	IGHD3-16	IGHJ6	7	20	28	49
2	3.1510950055144165E-4	TGTACCACAGAAACCCGGACCGTGGGAGCTACTACGAGCGATGATGCTTTTGATATCTGG	CTTETRTVGATTSDDAFDIW	IGHV3-15	IGHD1-26	IGHJ3	10	21	35	40
2	3.1510950055144165E-4	TGTGTGAGAGAAGATGCAACAGGGTTCGGGGAGTTATCAGATGCTTTTGATATCTGG	CVREDATGFGELSDAFDIW	IGHV1-46	IGHD3-10	IGHJ3	10	22	36	39
2	3.1510950055144165E-4	TGTGCGCGACACATCCGGATGACATATAGTTCGGGATTCTATTATTTTGACTCCTGG	CARHIRMTYSSGFYYFDSW	IGHV4-39	IGHD3-10	IGHJ5	10	24	34	48
2	3.1510950055144165E-4	TGTGCGACTGACGGCGGGTCCGAGATTTTGACTGGCTACCTAGGGCATGACTACTGG	CATDGGSEILTGYLGHDYW	IGHV3-21	IGHD3-9	IGHJ4	6	20	34	47
2	3.1510950055144165E-4	TGTGCGAGGAGGGAATGGTTCGGGGAGCCACAAATTTACGATTCTCTTGACTACTGG	CARREWFGEPQIYDSLDYW	IGHV3-48	IGHD3-10	IGHJ4	7	14	26	46
2	3.1510950055144165E-4	TGTGCGAGATTGGAGGAGCATAGTACCTACGGGAAATACTACGGTATGGACGTCTGG	CARLEEHSTYGKYYGMDVW	IGHV1-18	IGHD4-17	IGHJ6	8	37	44	45
2	3.1510950055144165E-4	TGTGCGAGACTCGGCAGTGGCTGGTATCTCACAAAAAATAACTGGTTCGACCCCTGG	CARLGSGWYLTKNNWFDPW	IGHV4-39	IGHD6-19	IGHJ5	9	13	25	39
2	3.1510950055144165E-4	TGTGCGAGACTGGCGGGCTATTCTGGGAGGACCGGCCTTCTTCGAGACGACTACTGG	CARLAGYSGRTGLLRDDYW	IGHV1-67	IGHD2-21	IGHJ4	8	16	22	48
2	3.1510950055144165E-4	TGTGCGAGAGCTATTTATTGTACTGGTGGTGGCTGTTATGATGCGTATGATATCTGG	CARAIYCTGGGCYDAYDIW	IGHV3-21	IGHD2-15	IGHJ3	9	15	34	37
2	3.1510950055144165E-4	TGTGCGAGAGCCGTAAGGGGATGGCTACAAATCGCGATTGATGCTTTTGATATCTGG	CARAVRGWLQIAIDAFDIW	IGHV4-59	IGHD5-24	IGHJ3	9	19	29	38
2	3.1510950055144165E-4	TGTGCGAGAGGTGTCCTTGGAGCTGCTATATTTCACTACTACTACATGGACGTCTGG	CARGVLGAAIFHYYYMDVW	IGHV1-8	IGHD6-6	IGHJ6	10	19	29	34
2	3.1510950055144165E-4	TGTGCGAGAGGCCACTTCCGTCGGGCTATGGTGGCTAATTACTACTTTGACTACTGG	CARGHFRRAMVANYYFDYW	IGHV4-34	IGHD5-18	IGHJ4	12	24	31	39
2	3.1510950055144165E-4	TGTGCGAGAGGGGTGTCAAAGCGGCAGCTGGTACGTCAGTACTACTTTGACTACTGG	CARGVSKRQLVRQYYFDYW	IGHV1-8	IGHD6-13	IGHJ4	10	19	35	37
2	3.1510950055144165E-4	TGTGCGAGAGGGGGAGGAGATTTTGGGAGTGGTTATCGCTACTCCTTTGACTACTGG	CARGGGDFGSGYRYSFDYW	IGHV4-4	IGHD3-3	IGHJ4	9	18	35	39
2	3.1510950055144165E-4	TGTGCGAGAGAGGAGTATAGCAGCAGCTGGTACGCTGCAAACTGGTGCGACCCCTGG	CAREEYSSSWYAANWCDPW	IGHV1-2	IGHD6-13	IGHJ5	10	14	33	39
2	3.1510950055144165E-4	TGTGCGAGAGAAAATCTCGTTTTTTATTCTGATGACAATGGTCCTTTTGACAGATGG	CARENLVFYSDDNGPFDRW	IGHV1-46	IGHD3-9	IGHJ4	10	44	50	54
2	3.1510950055144165E-4	TGTGCGAGAACCCACGGTTCAGACCCTTTCTACTACTACTACTACATGGACGTCTGG	CARTHGSDPFYYYYYMDVW	IGHV1-69D	IGHD3-10	IGHJ6	8	15	19	29
2	3.1510950055144165E-4	TGTGCGAAACGGGGGGGCCCCTTCGAGCTACGTGACTACTTCTACATGGACGTCTGG	CAKRGGPFELRDYFYMDVW	IGHV3-30	IGHD1-26	IGHJ6	6	24	30	34
2	3.1510950055144165E-4	TGTGCGAAACGGGGGGGCCCCTTCGAACTACGTGAATACTTCTACATGGACGTCTGG	CAKRGGPFELREYFYMDVW	IGHV3-30	IGHD1-7	IGHJ6	6	24	32	36
2	3.1510950055144165E-4	TGTGCGAAAGGCAAATTAAGAAATTACTATGATAGTAGTGGTTATATTGACTACTGG	CAKGKLRNYYDSSGYIDYW	IGHV3-30	IGHD3-22	IGHJ4	6	22	44	46
2	3.1510950055144165E-4	TGTGCAAGAGGGGGGGGTGATTTTTGGAGTGGTTATGGTTACCACATGGACGTCTGG	CARGGGDFWSGYGYHMDVW	IGHV4-30-2	IGHD3-3	IGHJ6	9	18	35	39
2	3.1510950055144165E-4	TGTGCAAAAGAAGGGATGTGGGGTGGCGGCCACGACATATACTATCTTGACCACTGG	CAKEGMWGGGHDIYYLDHW	IGHV3-43	IGHD6-25	IGHJ4	10	25	33	39
2	3.1510950055144165E-4	TGCGCGAAGGGAGAGTATTACGATAGTTTGACCGCAGCTGATGCTTTTGATATGTGG	CAKGEYYDSLTAADAFDMW	IGHV3-23	IGHD3-9	IGHJ3	7	14	31	38
2	3.1510950055144165E-4	CGTGCGAGAGACGCCTATTACGATATTTTGACTGGTTATTACCCCTTTGACTACTGG	RARDAYYDILTGYYPFDYW	IGHV1-18	IGHD3-9	IGHJ4	10	15	40	44
2	3.1510950055144165E-4	TGTGCCAGGCAGACTACCGGAATGAATACGGTGACCGCCCACTTTGACTCCTGG	CARQTTGMNTVTAHFDSW	IGHV5-78	IGHD4-17	IGHJ4	3	21	34	40
2	3.1510950055144165E-4	TGTGCGAGACATTACTATGATAGTAGTGGTTACCCTTACTACTTTGACTCCTGG	CARHYYDSSGYPYYFDSW	IGHV1-69	IGHD3-22	IGHJ4	8	10	31	36
2	3.1510950055144165E-4	TGTGCGAGACAAAGTAGAAAGTGGCTGGTACAGATCGACTGGTTCGACCCCTGG	CARQSRKWLVQIDWFDPW	IGHV5-10-1	IGHD6-19	IGHJ5	10	19	30	37
2	3.1510950055144165E-4	TGTGCGAGAGCCCCCCCGTCTTATTACGATATTTTGACTGGTTACGACTACTGG	CARAPPSYYDILTGYDYW	IGHV3-53	IGHD3-9	IGHJ4	9	21	43	45
2	3.1510950055144165E-4	TGTGCGAGAGGCCCGGGTTTTTGGAGTGGTTATTACAGATACTTTGACTACTGG	CARGPGFWSGYYRYFDYW	IGHV4-34	IGHD3-3	IGHJ4	12	17	34	39
2	3.1510950055144165E-4	TGTGCGAGAGGCATCCTGAGGAGTGACTCCCCGGGACATTATTTTGACTCCTGG	CARGILRSDSPGHYFDSW	IGHV3-30	IGHD3-10	IGHJ4	9	25	32	42
2	3.1510950055144165E-4	TGTGCGAGAGATAAAGAGGAGCAGCTGGGACCTTACAACTGGTTCGACCCCTGG	CARDKEEQLGPYNWFDPW	IGHV4-31	IGHD2-2	IGHJ5	11	19	27	33
2	3.1510950055144165E-4	TGTGCGAGAGACCAGGACAGTAGGACTTATTACAAACACTATGGAGACCACTGG	CARDQDSRTYYKHYGDHW	IGHV1-18	IGHD3-10	IGHJ4	10	37	43	45
2	3.1510950055144165E-4	TGTGCGAGAACCCAAAGAATGGGGAGTGCCCGAAAACATGGTCTTGATGTTTGG	CARTQRMGSARKHGLDVW	IGHV4-34	IGHD3-10	IGHJ3	8	20	26	43
2	3.1510950055144165E-4	TGTGCGAAAGATTGGGCTTTTAAGAGGAATTACTACTACTACATGGACGTCTGG	CAKDWAFKRNYYYYMDVW	IGHV3-30	IGHD2-21	IGHJ6	11	25	29	30
2	3.1510950055144165E-4	TGTGCGAAAGATGGATTACGATTTTTGGAGTGGTTAAGCTACTTTGACTACTGG	CAKDGLRFLEWLSYFDYW	IGHV3-30	IGHD3-3	IGHJ4	11	14	35	38
2	3.1510950055144165E-4	TGTGCAAAAGACATAACTCTGGATACATCGATGGTTGACGCTTTCGATTTTTGG	CAKDITLDTSMVDAFDFW	IGHV3-43	IGHD5-18	IGHJ3	14	19	34	35
2	3.1510950055144165E-4	TGTGCTCGGATCGTGAAGGTTTTTGGAGTGGTTATTCCCTATGACTACTGG	CARIVKVFGVVIPYDYW	IGHV2-26	IGHD3-3	IGHJ4	10	19	35	41
2	3.1510950055144165E-4	TGTGCGCGACACCGCACATTGGGAGCTACTAAGGATGCTTTTGATATGTGG	CARHRTLGATKDAFDMW	IGHV5-10-1	IGHD1-26	IGHJ3	10	19	30	33
2	3.1510950055144165E-4	TGTGCGCGAGGGCGACAGACGTGGACCTGGGATGATGCATTTGGTGTCTGG	CARGRQTWTWDDAFGVW	IGHV3-21	IGHD5-12	IGHJ6	9	18	24	45
2	3.1510950055144165E-4	TGTGCGAGTGACGATCCGTTGAATGGTTCGGGGAGTTATTCCGACTACTGG	CASDDPLNGSGSYSDYW	IGHV3-64	IGHD3-10	IGHJ4	7	22	39	42
2	3.1510950055144165E-4	TGTGCGAGTGACGATCCGTTGAATGGTTCGGGGAGTTATTCCGACTACTGG	CASDDPLNGSGSYSDYW	IGHV4-4	IGHD3-10	IGHJ4	7	22	39	42
2	3.1510950055144165E-4	TGTGCGAGGCTAATTACGATTTTTGGAGTGGTTGATGCTTTTGATATCTGG	CARLITIFGVVDAFDIW	IGHV4-31	IGHD3-3	IGHJ3	7	12	31	32
2	3.1510950055144165E-4	TGTGCGAGGGTTTATTATGGTTCGGCGACGTACTACGGTATGGACGTCTGG	CARVYYGSATYYGMDVW	IGHV3-20	IGHD3-10	IGHJ6	7	11	24	39
2	3.1510950055144165E-4	TGTGCGAGAGGTCGGACCGAGTATAGCAGCTCGTCCGGGTGGGGCTACTGG	CARGRTEYSSSSGWGYW	IGHV1-18	IGHD6-6	IGHJ4	9	17	37	44
2	3.1510950055144165E-4	TGTGCGAGAGATTATTGTGCGATTTTGACTGGTTGCAACTTTGACTACTGG	CARDYCAILTGCNFDYW	IGHV3-30	IGHD3-9	IGHJ4	11	21	33	37
2	3.1510950055144165E-4	TGTGCGAGAGACAAGCACATCGGACGTGCCCTTGGCGACTTTGACTCTTGG	CARDKHIGRALGDFDSW	IGHV4-59	IGHD6-6	IGHJ4	10	20	25	37
2	3.1510950055144165E-4	TGTGCGAGAGAGGAAGAAGGTTGGGGTGGTTTTTACTTCTTTCACTACTGG	CAREEEGWGGFYFFHYW	IGHV1-69	IGHD3-3	IGHJ4	10	20	30	33
2	3.1510950055144165E-4	TGTGCGAGAATCATGGAGCGCCAGTGGCTGGTAGGGGAATTTGACTACTGG	CARIMERQWLVGEFDYW	IGHV4-28	IGHD6-19	IGHJ4	9	21	32	39
2	3.1510950055144165E-4	TGTACGAGAGAGGACGATTTTCGGAGTGGGCGAAACCTTTTGGACGTCTGG	CTREDDFRSGRNLLDVW	IGHV4-4	IGHD3-3	IGHJ6	10	13	28	40
2	3.1510950055144165E-4	TGCGCGAGGGGGCGTTATGATCCTTCGAGTGGCTACTCGCTCGACTACTGG	CARGRYDPSSGYSLDYW	IGHV4-34	IGHD5-12	IGHJ4	7	27	35	42
2	3.1510950055144165E-4	TGCGCGAGAGTACAGATACAGCTATGGTTACTGGATGCTTTTGATATCTGG	CARVQIQLWLLDAFDIW	IGHV3-30	IGHD5-18	IGHJ3	9	14	30	33
2	3.1510950055144165E-4	TGTGCCAGCGGAGGGTTACCAGCTGCTGCTGACTACTTTGACTACTGG	CASGGLPAAADYFDYW	IGHV4-31	IGHD6-13	IGHJ4	4	16	29	31
2	3.1510950055144165E-4	TGTGCGCGAGGTGATCCATATGGTGGGACCTACTTCTTTGACGTCTGG	CARGDPYGGTYFFDVW	IGHV4-4	IGHD1-26	IGHJ4	9	18	27	30
2	3.1510950055144165E-4	TGTGCGACTGGGTATTACTATGATAGTAGTGGTTATTACAACTACTGG	CATGYYYDSSGYYNYW	IGHV1-18	IGHD3-22	IGHJ4	6	11	38	40
2	3.1510950055144165E-4	TGTGCGAGTGGCGACGGTGGGAGATACTATGGCGCTTACGACTACTGG	CASGDGGRYYGAYDYW	IGHV5-10-1	IGHD1-26	IGHJ4	7	16	28	39
2	3.1510950055144165E-4	TGTGCGAGCGTGCTTAGTGGGAGCTACGTTGGCGCGTTTGACTACTGG	CASVLSGSYVGAFDYW	IGHV3-30	IGHD1-26	IGHJ4	7	14	26	36
2	3.1510950055144165E-4	TGTGCGAGCACGATGTACGGTGACTACGTGGGGGGGTTTCACTACTGG	CASTMYGDYVGGFHYW	IGHV3-30	IGHD4-17	IGHJ4	7	15	28	36
2	3.1510950055144165E-4	TGTGCGAGACTGAGGGGGTTGATACAGCTATGTTTTTTTGACTACTGG	CARLRGLIQLCFFDYW	IGHV4-39	IGHD5-18	IGHJ4	9	20	31	36
2	3.1510950055144165E-4	TGTGCGAGAGATCGTTGTACTGGTCTTACCTGTTACTTTGACTCCTGG	CARDRCTGLTCYFDSW	IGHV3-30	IGHD1-1	IGHJ4	12	13	23	33
2	3.1510950055144165E-4	TGTGCGAGAATGCCGGAGGGGTATGAACTTTACTACTTTGACTCCTGG	CARMPEGYELYYFDSW	IGHV3-13	IGHD2-2	IGHJ4	8	9	15	30
2	3.1510950055144165E-4	TGTGCGAGAAGCAGCGGCTGGATACAGCTATGGTTTATTGACTACTGG	CARSSGWIQLWFIDYW	IGHV4-39	IGHD5-18	IGHJ4	8	18	34	37
2	3.1510950055144165E-4	TGTGCGAACGCCCGTGGGGGGAGCTACTCTTGGACCTTTGACTACTGG	CANARGGSYSWTFDYW	IGHV3-30	IGHD1-26	IGHJ4	6	18	27	35
2	3.1510950055144165E-4	TGTGCGAAAGATTGGCGGTTTTTATCCCCGGGGTGGTTTGACTACTGG	CAKDWRFLSPGWFDYW	IGHV3-60	IGHD6-13	IGHJ4	11	22	31	36
2	3.1510950055144165E-4	TGTGCGAAAGATCTACGATACATTTATACTACGGGATTGGACGTCTGG	CAKDLRYIYTTGLDVW	IGHV3-23	IGHD1-26	IGHJ6	13	26	32	37
2	3.1510950055144165E-4	TGTGCACGGATACAGGCCAGTGGCTGGTTCACTGGGGTTGACTACTGG	CARIQASGWFTGVDYW	IGHV2-26	IGHD6-19	IGHJ4	12	17	27	37
2	3.1510950055144165E-4	TGTGCAGCGTCTCAAGGGATATGGTTCGGGCCTAACTTTGACTACTGG	CAASQGIWFGPNFDYW	IGHV2-26	IGHD3-10	IGHJ4	5	19	29	34
2	3.1510950055144165E-4	TGTGCAGCAGCGCTTACTTACTATGATAAAATCAGGATTGACTCCTGG	CAAALTYYDKIRIDSW	IGHV1-69-2	IGHD3-22	IGHJ4	9	17	27	37
2	3.1510950055144165E-4	TGTGCAAAGTCCAGGGGCGGTGACTTACACTACTACTTTGACTACTGG	CAKSRGGDLHYYFDYW	IGHV3-43	IGHD4-17	IGHJ4	7	17	24	30
2	3.1510950055144165E-4	TGTGCAAAGGCCACAGCCTCCAACTGGGGATCGGCCTTTGACACCTGG	CAKATASNWGSAFDTW	IGHV3-47	IGHD7-27	IGHJ4	6	21	31	35
2	3.1510950055144165E-4	TGTACCACTGTGGCTGAATTTTGCGCTACTCCTAGCTGTTATGATTGG	CTTVAEFCATPSCYDW	IGHV3-15	IGHD2-15	IGHJ4	7	24	31	45
2	3.1510950055144165E-4	TGTACCACAGGGTGGTATGATTACGTTTCCAGCTGGTTCGACCCCTGG	CTTGWYDYVSSWFDPW	IGHV3-15	IGHD3-16	IGHJ5	9	15	27	32
2	3.1510950055144165E-4	TGTGCGAGACTGGGGGGAGTGGGGAGTGGGAGCTACCTGACCTGG	CARLGGVGSGSYLTW	IGHV4-39	IGHD1-26	IGHJ5	9	24	35	40
2	3.1510950055144165E-4	TGTGCGAGAGCCCCCCTGAGGGTGGAGAATGCTTTTGATATCTGG	CARAPLRVENAFDIW	IGHV3-30	IGHD2-15	IGHJ3	9	20	24	28
2	3.1510950055144165E-4	TGTGCGAGAGGGAGACGATTTTTGAGTGGCTGGGCCGACCCCTGG	CARGRRFLSGWADPW	IGHV4-34	IGHD3-3	IGHJ5	10	14	28	35
2	3.1510950055144165E-4	TGTGCGAGAGATCGGCCGGGGGCTGGGATCTACTTTGACTACTGG	CARDRPGAGIYFDYW	IGHV3-21	IGHD6-19	IGHJ4	12	20	25	29
2	3.1510950055144165E-4	TGTGCGAGAGACCGACCTCACTACTACTACGGTATGGACGTCTGG	CARDRPHYYYGMDVW	IGHV3-11	.	IGHJ6	10	-1	-1	19
2	3.1510950055144165E-4	TGTGCGAGAGAGGGAATGGCTAGTAGTGGTTATTACTGCTCCTGG	CAREGMASSGYYCSW	IGHV1-18	IGHD3-22	IGHJ5	10	20	36	40
2	3.1510950055144165E-4	TGTGCGAGAACGAAGGACTACGGTGACTATTCCATTGACTACTGG	CARTKDYGDYSIDYW	IGHV3-64	IGHD4-17	IGHJ4	8	15	28	34
2	3.1510950055144165E-4	TGTGCGAAATCTACAGCTGGCCGACCAAACTGGTTCGACCCCTGG	CAKSTAGRPNWFDPW	IGHV5-10-1	IGHD2-2	IGHJ5	6	13	19	27
2	3.1510950055144165E-4	TGTGCGAAAGACGTAAACTGGAACTACTACTACATGGACGTCTGG	CAKDVNWNYYYMDVW	IGHV3-30	IGHD1-1	IGHJ6	10	15	21	22
2	3.1510950055144165E-4	TGTGCAAAAGATAGCGGGAGTTTCGACTACTACTTTGACTACTGG	CAKDSGSFDYYFDYW	IGHV3-43	IGHD3-10	IGHJ4	12	15	21	27
2	3.1510950055144165E-4	TGTACCACAGGGACCACTACGGCGAGGTACTACTTTGACTACTGG	CTTGTTTARYYFDYW	IGHV3-15	IGHD2-15	IGHJ4	9	12	19	26
2	3.1510950055144165E-4	TGCTATAGCAGTGGCTGGTACTGGGATAGGTACTTTGACTACTGG	CYSSGWYWDRYFDYW	IGHV3-49	IGHD6-19	IGHJ4	1	3	20	30
2	3.1510950055144165E-4	TGCGCAAGGGAGGCAGACACGGTGAACGATGCCTTTGATTTCTGG	CAREADTVNDAFDFW	IGHV3-74	IGHD4-17	IGHJ3	7	18	24	27
2	3.1510950055144165E-4	TGTGTGGGGGAGATTAGTAGTACCAGCTGCGTTGACTACTGG	CVGEISSTSCVDYW	IGHV4-39	IGHD2-2	IGHJ4	3	14	29	31
2	3.1510950055144165E-4	TGTGCTGTTCTTTACTATGATAGTCGTGCATATCACTTCTGG	CAVLYYDSRAYHFW	IGHV1-18	IGHD3-22	IGHJ1	4	11	27	38
2	3.1510950055144165E-4	TGTGCTAGAATTCCGGGGCGAGTGGGAGTGGTTGACTACTGG	CARIPGRVGVVDYW	IGHV1-46	IGHD1-26	IGHJ4	8	20	27	31
2	3.1510950055144165E-4	TGTGCCAGAATGGGGCGTGGATGGAGCCCCATTGACGACTGG	CARMGRGWSPIDDW	IGHV4-30-2	IGHD5-12	IGHJ4	8	15	21	31
2	3.1510950055144165E-4	TGTGCGCTCGACTACAGTAACTACGCTGCTTTAGATGTCTGG	CALDYSNYAALDVW	IGHV3-30	IGHD4-11	IGHJ3	5	9	24	26
2	3.1510950055144165E-4	TGTGCGCGAATGGGGAAACGGGGAAATGCTTTTGACCTCTGG	CARMGKRGNAFDLW	IGHV4-59	IGHD3-10	IGHJ5	5	18	23	33
2	3.1510950055144165E-4	TGTGCGAGATGGGCGCAACAGGTGGCAGTCTTTGTCTCCTGG	CARWAQQVAVFVSW	IGHV4-55	IGHD2-15	IGHJ4	9	20	24	29
2	3.1510950055144165E-4	TGTGCGAGAGGTAGACCCTACTACTTCTATATGGACGGCTGG	CARGRPYYFYMDGW	IGHV1-8	.	IGHJ6	10	-1	-1	17
2	3.1510950055144165E-4	TGTGCGAGAGGCGGATATAGTTTTGGTTACTGGGTCAAGTGG	CARGGYSFGYWVKW	IGHV5-10-1	IGHD5-12	IGHJ4	8	12	20	39
2	3.1510950055144165E-4	TGTGCGAAAAGAACGGGGCCTCCATGGGCTTTTGATATCTGG	CAKRTGPPWAFDIW	IGHV3-23	IGHD1-20	IGHJ3	8	10	14	27
2	3.1510950055144165E-4	TGTACTAGAGCCGATAGTGGGAGTTTCTCATTTGACTACTGG	CTRADSGSFSFDYW	IGHV1-46	IGHD1-26	IGHJ4	9	13	22	30
2	3.1510950055144165E-4	TGCGCACACTGGCCCGGCTGGCTAGTGCCATTTGACTACTGG	CAHWPGWLVPFDYW	IGHV2-5	IGHD5-12	IGHJ4	8	18	23	30
2	3.1510950055144165E-4	TGTGTGCCTACGGTGGTCCCCGATGCTTTTGATATCTGG	CVPTVVPDAFDIW	IGHV3-21	IGHD4-23	IGHJ3	3	7	16	21
2	3.1510950055144165E-4	TGTGCGCGGATGGATTATTATGGCAAAGGCGACTACTGG	CARMDYYGKGDYW	IGHV4-39	IGHD3-10	IGHJ4	5	14	20	30
2	3.1510950055144165E-4	TGTGCGAGCTTGTGGAGTGGCTACGACTTTGACTACTGG	CASLWSGYDFDYW	IGHV4-34	IGHD3-3	IGHJ4	7	12	19	21
2	3.1510950055144165E-4	TGTGCGAGGAACGCGGTCTCTAACTACTTTGACTACTGG	CARNAVSNYFDYW	IGHV3-30	IGHD5-24	IGHJ4	7	16	21	22
2	3.1510950055144165E-4	TGTGCGAGACGAGGCCCTCCGAGGTGGTTCGACCCCTGG	CARRGPPRWFDPW	IGHV4-39	IGHD2-15	IGHJ5	9	16	20	24
2	3.1510950055144165E-4	TGTGCGAGACATGGGGCAGCTCGCCCTCCTGGCTACTGG	CARHGAARPPGYW	IGHV3-73	IGHD6-6	IGHJ4	12	15	22	32
2	3.1510950055144165E-4	TGTGCGAGAGGCCTCCGCTACTGGTATTTCGATTTCTGG	CARGLRYWYFDFW	IGHV4-59	.	IGHJ2	9	-1	-1	16
2	3.1510950055144165E-4	TGTGCGAGAGGCAGTAGTGGTTATTACTTGTTGTACTGG	CARGSSGYYLLYW	IGHV1-8	IGHD3-22	IGHJ4	11	12	27	33
2	3.1510950055144165E-4	TGTGCGAGAGGGGGGTACGGTGACTACGTTGACTACTGG	CARGGYGDYVDYW	IGHV1-69D	IGHD4-17	IGHJ4	9	15	21	22
2	3.1510950055144165E-4	TGTGCGAGAGATTACTATGATTACGGTATGGACGTCTGG	CARDYYDYGMDVW	IGHV3-33	IGHD3-16	IGHJ6	11	15	24	27
2	3.1510950055144165E-4	TGTGCGAGAGATTACTATGATTACGGTATGGACGTCTGG	CARDYYDYGMDVW	IGHV4-31	IGHD3-16	IGHJ6	11	15	24	27
2	3.1510950055144165E-4	TGTGCGAGAGAGCCGGTAGCTGATGCTTTTGATATCTGG	CAREPVADAFDIW	IGHV4-4	IGHD1-7	IGHJ3	10	12	17	20
2	3.1510950055144165E-4	TGTGCGAGAAATAATCCCGGCGGGGCCTTTGATATCTGG	CARNNPGGAFDIW	IGHV4-28	IGHD3-10	IGHJ3	11	20	24	27
2	3.1510950055144165E-4	TGTACAAGATCGTTGGTGTATAGGTGTAGCGATTCGTGG	CTRSLVYRCSDSW	IGHV6-1	IGHD2-8	IGHJ4	8	13	20	36
2	3.1510950055144165E-4	TGTGCGATAGGCGACTTGGGGTGGTTCGACCCCTGG	CAIGDLGWFDPW	IGHV5-10-1	IGHD3-16	IGHJ5	6	15	20	21
2	3.1510950055144165E-4	TGTGCGAGACTGTCCCCTGATGCTTTTGATATCTGG	CARLSPDAFDIW	IGHV4-39	IGHD3-10	IGHJ3	9	12	16	17
2	3.1510950055144165E-4	TGTGCGAGACGTACCCTCCTTGGGTTTGATATCTGG	CARRTLLGFDIW	IGHV4-31	IGHD6-13	IGHJ3	8	9	14	24
2	3.1510950055144165E-4	TGTGCGAGAGATGGGGGGGGGTGGTTCGACCCCTGG	CARDGGGWFDPW	IGHV3-30	IGHD3-16	IGHJ5	11	12	16	21
2	3.1510950055144165E-4	TGTGCGAGAGAGTATAGTAGTGGTTATTACTTCTGG	CAREYSSGYYFW	IGHV3-20	IGHD3-22	IGHJ4	10	13	27	28
2	3.1510950055144165E-4	TGTGTGAGAGGCCGTGGGTGGTTCGACCCCTGG	CVRGRGWFDPW	IGHV3-74	IGHD1-14	IGHJ5	3	12	16	18
2	3.1510950055144165E-4	TGTGCGAGACATAGCGTGGCTGGGGACTACTGG	CARHSVAGDYW	IGHV5-10-1	IGHD6-19	IGHJ4	11	15	22	24
2	3.1510950055144165E-4	TGTGCGAGAGGGGGTTACTACTTTGACTACTGG	CARGGYYFDYW	IGHV4-34	.	IGHJ4	10	-1	-1	15
2	3.1510950055144165E-4	TGTGCGAGAGAATCAGTCGGCGCCTGG	CARESVGAW	IGHV3-11	IGHD2-21	IGHJ5	10	13	17	22
2	3.1510950055144165E-4	TGTACCACAGATCCTGGGATCGGCTGG	CTTDPGIGW	IGHV3-15	IGHD7-27	IGHJ4	12	15	20	23
2	3.1510950055144165E-4	TGTGCGAGAGGGTTTGACTTCTGG	CARGFDFW	IGHV4-34	.	IGHJ4	10	-1	-1	12
1	1.5755475027572083E-4	TGTGCGAGAGATCGAGGGGGAAAGAGATATTGTAGTAGTACCAGCTGCTATCCGACGGGGGGGGGTTACTACTACTACATGGACGTCTGG	CARDRGGKRYCSSTSCYPTGGGYYYYMDVW	IGHV4-31	IGHD2-2	IGHJ6	12	25	50	66
1	1.5755475027572083E-4	TGTGCGAGATGCGGCCGGGAGGACTATTACGATTTTTGGAGTGGTTTCGGCATCCGTACTACTGACTACTACTACATGGACGTCTGG	CARCGREDYYDFWSGFGIRTTDYYYMDVW	IGHV4-55	IGHD3-3	IGHJ6	9	24	45	56
1	1.5755475027572083E-4	TGTGCGAGAGACCTTTATTGTAGTAGTACCAGCTGCTATGAAAAGGCTCCAGGGGATTACTACTACTACTACGGTATGGACGTCTGG	CARDLYCSSTSCYEKAPGDYYYYYGMDVW	IGHV4-31	IGHD2-2	IGHJ6	10	15	39	55
1	1.5755475027572083E-4	TGTGCGAGAGTCGCTCGCCTGTCATATTGTAGTAGTACCAGCTGCTATCCGGTGGCGGGCTACTACTACTACATGGACGTCTGG	CARVARLSYCSSTSCYPVAGYYYYMDVW	IGHV4-31	IGHD2-2	IGHJ6	17	23	47	59
1	1.5755475027572083E-4	TGTGCGAGAGTCAGCAGCCGAAGAGAAGAAAGAATATTTGGAGTAGTGGTTATTAGGGGGGGGAGGTACTACTTTGACTACTGG	CARVSSRREERIFGVVVIRGGRYYFDYW	IGHV3-7	IGHD3-22	IGHJ4	9	41	54	65
1	1.5755475027572083E-4	TGTGCGAGAGCCCGGAGAGTAGGGACCGGTACGATTTTTGGAGTGGCCGGAAGGATCTACTACTACTACTACATGGACGTCTGG	CARARRVGTGTIFGVAGRIYYYYYMDVW	IGHV3-53	IGHD3-3	IGHJ6	9	29	45	56
1	1.5755475027572083E-4	TGTGCGAGAGCCCGGAGAGTAGGGACCGGTACGATTTTTGGAGTGGCCGGAAGGATCTACTACTACTACTACATGGACGTCTGG	CARARRVGTGTIFGVAGRIYYYYYMDVW	IGHV3-66	IGHD3-3	IGHJ6	9	29	45	56
1	1.5755475027572083E-4	TGTGCGAGAGATAGTTTCGATCTAGGGACGTATTACGATTTTTGGAGTGGTTATCTCTACTACTACTACTACATGGACGTCTGG	CARDSFDLGTYYDFWSGYLYYYYYMDVW	IGHV3-53	IGHD3-3	IGHJ6	11	27	53	56
1	1.5755475027572083E-4	TGTGCGAGAGATAGTTTCGATCTAGGGACGTATTACGATTTTTGGAGTGGTTATCTCTACTACTACTACTACATGGACGTCTGG	CARDSFDLGTYYDFWSGYLYYYYYMDVW	IGHV4-31	IGHD3-3	IGHJ6	11	27	53	56
1	1.5755475027572083E-4	TGTGCGAGGGAGATACGATATTTTGACTGGTTATTATTAAGTGGATATAGTGGCTACGACTCCTATTACTTTGACTACTGG	CAREIRYFDWLLLSGYSGYDSYYFDYW	IGHV3-48	IGHD3-9	IGHJ4	7	13	36	66
1	1.5755475027572083E-4	TGTGCGAGACATTTTCGACGTATTACGATTTTTGGAGTGGTTACTAATCCAAAATACTACTACTACTACATGGACGTCTGG	CARHFRRITIFGVVTNPKYYYYYMDVW	IGHV4-39	IGHD3-3	IGHJ6	11	17	42	54
1	1.5755475027572083E-4	TGTGCGAGACAACACGCAAAACACAGTATTACTATGATAGTAGTGATTACCCATCCCCCACGGGACTACTTTGACTACTGG	CARQHAKHSITMIVVITHPPRDYFDYW	IGHV3-33	IGHD3-22	IGHJ4	8	25	48	64
1	1.5755475027572083E-4	TGTGCGAGAGAGTCTGGATGGGTAGTACCAGTTGTTATGGGGTTTGGAGTTTACTACTACTACTACTACATGGACGTCTGG	CARESGWVVPVVMGFGVYYYYYYMDVW	IGHV3-30	IGHD2-2	IGHJ6	10	21	38	50
1	1.5755475027572083E-4	TGTGCGAGAGAGTCTGGATGGGTAGTACCAGTTGTTATGGGGTTTGGAGTTTACTACTACTACTACTACATGGACGTCTGG	CARESGWVVPVVMGFGVYYYYYYMDVW	IGHV3-64	IGHD2-2	IGHJ6	10	21	38	50
1	1.5755475027572083E-4	TGTGCGAGAGAGCCAGGACGTGGATACAGCTATGGTAGCGGGGGACTGCATTACTACTACTACTACGGTATGGACGTCTGG	CAREPGRGYSYGSGGLHYYYYYGMDVW	IGHV3-30	IGHD5-18	IGHJ6	10	17	35	49
1	1.5755475027572083E-4	TGTGCGAGAGAAGGACTTCCGTATTACGATTTTTGGAGTGGTTATTATACTTGGGGGTCGGAAAACTGGTTCGACCCCTGG	CAREGLPYYDFWSGYYTWGSENWFDPW	IGHV3-30	IGHD3-3	IGHJ5	10	19	49	63
1	1.5755475027572083E-4	TGTGCGAAAGATTTCCGACGTATTACTATGATAGTAGTGGTTACAACGGGGGGACACTACTACTACGGTATGGACGTCTGG	CAKDFRRITMIVVVTTGGHYYYGMDVW	IGHV3-30	IGHD3-22	IGHJ6	11	17	42	55
1	1.5755475027572083E-4	TGTGCGAAAGATTGGACAAAATTACGATTTTTGGAGTGGTTATTAACTGATCTCGTGGATCCGTACTACATGGACGTCTGG	CAKDWTKLRFLEWLLTDLVDPYYMDVW	IGHV3-23	IGHD3-3	IGHJ6	11	20	44	63
1	1.5755475027572083E-4	TGTACCACAGACCGACGAGAGCACCGGCACGAGATTACGATTTTTGGAGTGGTTCCATACTACTACTACATGGACGTCTGG	CTTDRREHRHEITIFGVVPYYYYMDVW	IGHV3-15	IGHD3-3	IGHJ6	10	33	53	57
1	1.5755475027572083E-4	TGTGCGAGATCGATATTTATCAGCTATTCAAACTGGAACTTGGGGGACTACTACTACTACTACTACATGGACGTCTGG	CARSIFISYSNWNLGDYYYYYYMDVW	IGHV4-55	IGHD1-7	IGHJ6	9	30	39	48
1	1.5755475027572083E-4	TGTGCGAGAGAGGCGAGGCAGCTCGTCCCAGGTCCCCTAGGTCTTGCGTGGAGCTACTACTACTACATGGACGTCTGG	CAREARQLVPGPLGLAWSYYYYMDVW	IGHV4-31	IGHD6-6	IGHJ6	10	17	27	53
1	1.5755475027572083E-4	TGTGCGAGAGAGGAGCGACGGGGATTACTATGGTTCGGGGAGTTATTGTTTAAAGACAATAACTACTTTGACTACTGG	CAREERRGLLWFGELLFKDNNYFDYW	IGHV3-33	IGHD3-10	IGHJ4	10	23	46	61
1	1.5755475027572083E-4	TGTGCGAGAGTTTCTGCCTTCAAAGAACCCTGGGATATTGTAGTGGTGGTAGCTGCTACTGTCTTTGACTACTGG	CARVSAFKEPWDIVVVVAATVFDYW	IGHV3-33	IGHD2-15	IGHJ4	9	28	59	62
1	1.5755475027572083E-4	TGTGCGAGAGCTCCCCTCCGGAAAGTCATTACGATTTTTGGAGTGGTTACGAAAGGCTACTACATGGACGTCTGG	CARAPLRKVITIFGVVTKGYYMDVW	IGHV4-31	IGHD3-3	IGHJ6	9	27	48	56
1	1.5755475027572083E-4	TGTGCGAGAGCGGGGCGGCTGCGATGGACTGGAATACAGCTATGGTCCCCCCGCTACTACTACATGGACGTCTGG	CARAGRLRWTGIQLWSPRYYYMDVW	IGHV4-34	IGHD5-18	IGHJ6	9	33	45	53
1	1.5755475027572083E-4	TGTGCGAGAGGTGTGGAACCCGGAGGTATTGTAGTAGTACCAATCAACTACTACTACTACTACATGGACGTCTGG	CARGVEPGGIVVVPINYYYYYMDVW	IGHV1-8	IGHD2-2	IGHJ6	10	26	41	46
1	1.5755475027572083E-4	TGTGCGAGAGGCCGAGTTGGTTGTAGTGGTGGTAGCTGCTTGTTATACTACTACTACTACTACATGGACGTCTGG	CARGRVGCSGGSCLLYYYYYYMDVW	IGHV1-8	IGHD2-15	IGHJ6	12	20	39	45
1	1.5755475027572083E-4	TGTGCGAGAGGGATAACTACGATTACTATGATAGTAGTGGTTATTCCGGTGCACTCCTCCGGCTTTGACTACTGG	CARGITTITMIVVVIPVHSSGFDYW	IGHV1-8	IGHD3-22	IGHJ4	10	21	44	62
1	1.5755475027572083E-4	TGTGCGAGAGATCCCCGTATTACGATTTTTGGAGTGGTTATTACCGCGGGGGTCTACTACTACATGGACGTCTGG	CARDPRITIFGVVITAGVYYYMDVW	IGHV3-53	IGHD3-3	IGHJ6	12	15	42	53
1	1.5755475027572083E-4	TGTGCGAGAGATCGTAAGGATATTGTACTAATGGTGGGTGGGGGGAACTACTACTACTACTACATGGACGTCTGG	CARDRKDIVLMVGGGNYYYYYMDVW	IGHV3-33	IGHD2-8	IGHJ6	12	16	35	46
1	1.5755475027572083E-4	TGTGCGAGAGATCGGACCCTTCGTATTACGATTTTTGGAGTGGTTCATACAGAGAGTTACTACTTTGACTACTGG	CARDRTLRITIFGVVHTESYYFDYW	IGHV3-7	IGHD3-3	IGHJ4	12	21	44	57
1	1.5755475027572083E-4	TGTGCGAGAGATCGAGAAGGGACTATTGGCAGTGGCTGGGGTATCTCCTACTACTACTACTACATGGACGTCTGG	CARDREGTIGSGWGISYYYYYMDVW	IGHV4-31	IGHD6-19	IGHJ6	12	28	38	47
1	1.5755475027572083E-4	TGTGCGAGAGATCGAGAAGGGACTATTGGCAGTGGCTGGGGTATCTCCTACTACTACTACTACATGGACGTCTGG	CARDREGTIGSGWGISYYYYYMDVW	IGHV3-66	IGHD6-19	IGHJ6	12	28	38	47
1	1.5755475027572083E-4	TGTGCGAGAGATCATTGGATAACTGGAACGACCTCCAAAAAAAGCTACTACTACTACTACTACATGGACGTCTGG	CARDHWITGTTSKKSYYYYYYMDVW	IGHV4-31	IGHD1-20	IGHJ6	12	18	31	45
1	1.5755475027572083E-4	TGTGCAACTCAAGGATATTGTAGTAGTACCAGCTGCTACACCCATTACTACTACTACTACGGTATGGACGTCTGG	CATQGYCSSTSCYTHYYYYYGMDVW	IGHV1-24	IGHD2-2	IGHJ6	7	11	37	43
1	1.5755475027572083E-4	TGTGCAACAGATCGGAACGGGAAGTTTTTGAATACGATTTTTGGAGTGGTTATTATAGGCTGGTTCGACCCCTGG	CATDRNGKFLNTIFGVVIIGWFDPW	IGHV1-69-2	IGHD3-3	IGHJ5	12	32	56	59
1	1.5755475027572083E-4	TGTGCCAGAGCCCCTTGGTTACTTGCATACGATTCTTCGATCGGTTATTATCCTAGTCATTTTGACTCCTGG	CARAPWLLAYDSSIGYYPSHFDSW	IGHV3-38	IGHD3-3	IGHJ4	8	27	50	60
1	1.5755475027572083E-4	TGTGCGAGATGGGGCCGAATGCACTCTATAGTGGGAGCTACCCCATACTACTACTACGGTATGGACGTCTGG	CARWGRMHSIVGATPYYYYGMDVW	IGHV4-55	IGHD1-26	IGHJ6	9	26	40	45
1	1.5755475027572083E-4	TGTGCGAGACATCCCCCCCAGGCGGTTTTTGGAGTGGTTATAGGGTCGTACTACTACTACATGGACGTCTGG	CARHPPQAVFGVVIGSYYYYMDVW	IGHV5-10-1	IGHD3-3	IGHJ6	11	25	40	48
1	1.5755475027572083E-4	TGTGCGAGACATCGAGAGTCCAGTATTACGATTTTTGGAGTGGTTACCCCCGGGGGCTGGTTCGACCCCTGG	CARHRESSITIFGVVTPGGWFDPW	IGHV5-10-1	IGHD3-3	IGHJ5	11	22	45	56
1	1.5755475027572083E-4	TGTGCGAGAGCGGTGGGGTATTACGATATTTTGACTGGTTATTATGGCTACTACTACGGTATGGACGTCTGG	CARAVGYYDILTGYYGYYYGMDVW	IGHV3-48	IGHD3-9	IGHJ6	9	17	44	47
1	1.5755475027572083E-4	TGTGCGAGAGGTCGCTTGGTCCGAGGAGTGGTTATTATAGGGGACTACTACTACTACTACATGGACGTCTGG	CARGRLVRGVVIIGDYYYYYMDVW	IGHV1-8	IGHD3-3	IGHJ6	10	24	38	43
1	1.5755475027572083E-4	TGTGCGAGAGGTCAGATAGACCCTGCGTATTACGATTTTTGGAGTGGTTATTACCATGCTTTTGATATCTGG	CARGQIDPAYYDFWSGYYHAFDIW	IGHV4-34	IGHD3-3	IGHJ3	10	25	52	55
1	1.5755475027572083E-4	TGTGCGAGAGGCGGGAAGCGGGATATTGTAGTGGTGGTAGCCCGTTTCTCCTACTACTACATGGACGTCTGG	CARGGKRDIVVVVARFSYYYMDVW	IGHV1-8	IGHD2-15	IGHJ6	11	20	40	50
1	1.5755475027572083E-4	TGTGCGAGAGGCAGCCGCCAGAAGGTGGTGGTAGCTATGCTGATTAAATACTACTACGGTATGGACGTCTGG	CARGSRQKVVVAMLIKYYYGMDVW	IGHV3-53	IGHD2-15	IGHJ6	9	24	35	48
1	1.5755475027572083E-4	TGTGCGAGAGGCAGCCGCCAGAAGGTGGTGGTAGCTATGCTGATTAAATACTACTACGGTATGGACGTCTGG	CARGSRQKVVVAMLIKYYYGMDVW	IGHV3-66	IGHD2-15	IGHJ6	9	24	35	48
1	1.5755475027572083E-4	TGTGCGAGAGGCAGGGCGGATTTAAGGATTGTGGTCCTTGCCCCTTACTACTACTACTACATGGACGTCTGG	CARGRADLRIVVLAPYYYYYMDVW	IGHV3-64	IGHD2-21	IGHJ6	9	27	34	45
1	1.5755475027572083E-4	TGTGCGAGAGATTATTGTAGTAGTACCAGCTGCGGATCCTGGGGCTACTACTACTACGGTATGGACGTCTGG	CARDYCSSTSCGSWGYYYYGMDVW	IGHV4-31	IGHD2-2	IGHJ6	11	12	32	44
1	1.5755475027572083E-4	TGTGCGAGAGATCGTGGTGGTGATTACGTTTGGGGGAGTTATCGATTCTTATCGTACGGTATGGACGTCTGG	CARDRGGDYVWGSYRFLSYGMDVW	IGHV4-31	IGHD3-16	IGHJ6	12	20	43	60
1	1.5755475027572083E-4	TGTGCGAGAGATCATTACTATGATAGTAGTGGTTATTACCACCACTACTACTACTACGGTATGGACGTCTGG	CARDHYYDSSGYYHHYYYYGMDVW	IGHV4-31	IGHD3-22	IGHJ6	12	13	38	43
1	1.5755475027572083E-4	TGTGCGAGAGATGGGCGTATTACGATTTTTGGAGTGGTTATTAGGAACTACTACTACTACATGGACGTCTGG	CARDGRITIFGVVIRNYYYYMDVW	IGHV4-31	IGHD3-3	IGHJ6	11	15	42	46
1	1.5755475027572083E-4	TGTGCGAGAGATGGGAGAATGACGATTTTTGGAGTGGCGCCACTCTACTACTACTACTACATGGACGTCTGG	CARDGRMTIFGVAPLYYYYYMDVW	IGHV4-31	IGHD3-3	IGHJ6	11	21	36	44
1	1.5755475027572083E-4	TGTGCGAGAGATACAAAGGTAGTAGCAGCAGCTGGCAGCCTGGCCTACTACTACTACGGTATGGACGTCTGG	CARDTKVVAAAGSLAYYYYGMDVW	IGHV3-53	IGHD6-13	IGHJ6	11	22	34	44
1	1.5755475027572083E-4	TGTGCGAGAGACCCCCGGGCCCTTTCGCGGGAGTATATTGTAGTAGTACCAGAATACTACTTTGACTACTGG	CARDPRALSREYIVVVPEYYFDYW	IGHV3-21	IGHD2-2	IGHJ4	10	34	51	54
1	1.5755475027572083E-4	TGTGCGAGAGACCGATATTGTAGTAGGACCAGATGCTACACGGCGGACTACTACTACTACATGGACGTCTGG	CARDRYCSRTRCYTADYYYYMDVW	IGHV4-31	IGHD2-2	IGHJ6	10	13	37	46
1	1.5755475027572083E-4	TGTGCGAGAGAGGTTTCTCCGTATAGCAGTGGCTGGTATAGGGACTACTACTACTACTACATGGACGTCTGG	CAREVSPYSSGWYRDYYYYYMDVW	IGHV1-46	IGHD6-19	IGHJ6	10	20	37	43
1	1.5755475027572083E-4	TGTGCGAGAGAGGTGGTTAGCAGGGCTACGATAAAACCCCCTTTATCCTACTACTACGGTATGGACGTCTGG	CAREVVSRATIKPPLSYYYGMDVW	IGHV3-30	IGHD5-12	IGHJ6	10	23	31	47
1	1.5755475027572083E-4	TGTGCGAGAGAGGTGGTTAGCAGGGCTACGATAAAACCCCCTTTATCCTACTACTACGGTATGGACGTCTGG	CAREVVSRATIKPPLSYYYGMDVW	IGHV4-31	IGHD5-12	IGHJ6	10	23	31	47
1	1.5755475027572083E-4	TGTGCGAGAGAGGGGGGGTATTACTATGGTTCGGGGAGTTATCTAGCTCCCAGGTCAAGCTTTGACTACTGG	CAREGGYYYGSGSYLAPRSSFDYW	IGHV3-30	IGHD3-10	IGHJ4	10	17	41	59
1	1.5755475027572083E-4	TGTGCGAGAGAAAGGTACGATATTTTGACCCCAATAAGGGAGAGCTACTACTACTACTACATGGACGTCTGG	CARERYDILTPIRESYYYYYMDVW	IGHV4-31	IGHD3-9	IGHJ6	10	15	28	44
1	1.5755475027572083E-4	TGTGCGAAATTAACGGTGGTAAACCTAGTTACGTTCATCAAGGGAGGTCCCCGCGGTGCCTTTGATATCTGG	CAKLTVVNLVTFIKGGPRGAFDIW	IGHV3-23	IGHD4-23	IGHJ3	8	12	21	56
1	1.5755475027572083E-4	TGTGCGAAAGACCCCCTCTTGGGAGGGGAATTTTGGACTGGTTATTATGTATTCTACCATATGGACGTCTGG	CAKDPLLGGEFWTGYYVFYHMDVW	IGHV4-31	IGHD3-3	IGHJ6	10	30	47	53
1	1.5755475027572083E-4	TGTGCGAAAGAACCTTTGGATATTGTAGTAGTACCAGCTGCTAGGTCTTTGAACTACGGTATGGACGTCTGG	CAKEPLDIVVVPAARSLNYGMDVW	IGHV3-33	IGHD2-2	IGHJ6	10	17	42	60
1	1.5755475027572083E-4	TGTGCACACAGACCCCTCCCGTGGTATTACTATGATAGTAGTGGTTATTTGGGGAACTGGTTCGACCCCTGG	CAHRPLPWYYYDSSGYLGNWFDPW	IGHV2-5	IGHD3-22	IGHJ5	12	23	48	54
1	1.5755475027572083E-4	TGTGCCAGAGGAACCCCCAGCATGATAGCAGTGGTTCTTAGGCCACGTGCCCGGGGCATGGACGTCTGG	CARGTPSMIAVVLRPRARGMDVW	IGHV4-30-2	IGHD3-22	IGHJ6	9	21	39	56
1	1.5755475027572083E-4	TGTGCGAGTCCCCCTTCGGTTTACGATTTTTGGAGTGGTTATTATAACCGTGATGCTTTTGATATCTGG	CASPPSVYDFWSGYYNRDAFDIW	IGHV4-4	IGHD3-3	IGHJ3	7	20	45	50
1	1.5755475027572083E-4	TGTGCGAGCGCCCAACAGGAGGTATTACTATGGTTCGGGGAGTTATTTCCCCCTCACTTTGACTACTGG	CASAQQEVLLWFGELFPPHFDYW	IGHV4-31	IGHD3-10	IGHJ1	7	21	46	64
1	1.5755475027572083E-4	TGTGCGAGCGCCCAACAGGAGGTATTACTATGGTTCGGGGAGTTATTTCCCCCTCACTTTGACTACTGG	CASAQQEVLLWFGELFPPHFDYW	IGHV4-61	IGHD3-10	IGHJ4	7	21	46	55
1	1.5755475027572083E-4	TGTGCGAGGGGGGCGCCCTATTACTATGATAGTAGTGGTTATTACCACACTCTAGATGTTGACTACTGG	CARGAPYYYDSSGYYHTLDVDYW	IGHV4-31	IGHD3-22	IGHJ4	7	18	44	58
1	1.5755475027572083E-4	TGTGCGAGGATAATCTCAGTGCGATTTTTGGAGTGGTTATCCTTTGGCTACTACTACATGGACGTCTGG	CARIISVRFLEWLSFGYYYMDVW	IGHV4-61	IGHD3-3	IGHJ6	7	21	39	47
1	1.5755475027572083E-4	TGTGCGAGACACCAAGGCCCCCATATTGTAGTAGTACCAGCCAAACGCTTGTACTACTTTGACTACTGG	CARHQGPHIVVVPAKRLYYFDYW	IGHV4-39	IGHD2-2	IGHJ4	10	22	40	50
1	1.5755475027572083E-4	TGTGCGAGAGTAGGAGTAAGATATGATTACGTTTGGGGGAGTTATCGTTTTAACCGGTTCGACCCCTGG	CARVGVRYDYVWGSYRFNRFDPW	IGHV4-31	IGHD3-16	IGHJ5	9	21	48	51
1	1.5755475027572083E-4	TGTGCGAGAGGCTCCTCGGACGATAGTAGTGGTTATTACTACTACTACTACTACTACATGGACGTCTGG	CARGSSDDSSGYYYYYYYYMDVW	IGHV4-34	IGHD6-6	IGHJ6	11	16	22	23
1	1.5755475027572083E-4	TGTGCGAGAGGCCCCCGATATGGATTCTATGATAGTAGTGATTATTACGGGAATGGCTTTGATGTCTGG	CARGPRYGFYDSSDYYGNGFDVW	IGHV1-8	IGHD3-22	IGHJ3	12	26	47	57
1	1.5755475027572083E-4	TGTGCGAGAGGCGACCGATATTTTGACTGGTTAAGAGCTGTCACAGGACGTAACTGGTTCGACCCCTGG	CARGDRYFDWLRAVTGRNWFDPW	IGHV4-34	IGHD3-9	IGHJ5	11	15	32	51
1	1.5755475027572083E-4	TGTGCGAGAGGCGACCGATATTTTGACTGGTTAAGAGCTGTCACAGGACGTAACTGGTTCGACCCCTGG	CARGDRYFDWLRAVTGRNWFDPW	IGHV4-31	IGHD3-9	IGHJ5	9	15	32	51
1	1.5755475027572083E-4	TGTGCGAGAGGGCACTTCGATTTCTGGGGTTCTTCTTATACCGGGGGCTTTTACTACATGGACGTCTGG	CARGHFDFWGSSYTGGFYYMDVW	IGHV4-59	IGHD3-3	IGHJ6	9	17	43	51
1	1.5755475027572083E-4	TGTGCGAGAGGGAATATAGTGGCTACGATTGGGAACCCAGCCGAGGAAATAAACTACTTTGACTACTGG	CARGNIVATIGNPAEEINYFDYW	IGHV1-8	IGHD5-12	IGHJ4	10	13	29	52
1	1.5755475027572083E-4	TGTGCGAGAGGGAAAACGTATTACGATTTTTGGAGTGGTTATTATATCCTTAACTGGTTCGACCCCTGG	CARGKTYYDFWSGYYILNWFDPW	IGHV4-34	IGHD3-3	IGHJ5	10	15	45	51
1	1.5755475027572083E-4	TGTGCGAGAGATTTTCGTCCTTACGATACTTTGAGTGGTTATCTCGTGGGCTACGGTATGGACGTCTGG	CARDFRPYDTLSGYLVGYGMDVW	IGHV3-30	IGHD3-9	IGHJ6	11	20	41	57
1	1.5755475027572083E-4	TGTGCGAGAGATTTTCGTCCTTACGATACTTTGAGTGGTTATCTCGTGGGCTACGGTATGGACGTCTGG	CARDFRPYDTLSGYLVGYGMDVW	IGHV4-31	IGHD3-9	IGHJ6	11	20	41	57
1	1.5755475027572083E-4	TGTGCGAGAGATTATAGGGGACAGTACCAGCTGCTGCTATCCTGGCCGTCCCCATACTTTGACTACTGG	CARDYRGQYQLLLSWPSPYFDYW	IGHV3-33	IGHD6-13	IGHJ4	11	23	39	54
1	1.5755475027572083E-4	TGTGCGAGAGATTATAGGGGACAGTACCAGCTGCTGCTATCCTGGCCGTCCCCATACTTTGACTACTGG	CARDYRGQYQLLLSWPSPYFDYW	IGHV4-31	IGHD6-13	IGHJ4	11	23	39	54
1	1.5755475027572083E-4	TGTGCGAGAGATGGGGTATTACGGATTTTTGGAGTGGCCCTATACTACTACTACTACATGGACGTCTGG	CARDGVLRIFGVALYYYYYMDVW	IGHV3-21	IGHD3-3	IGHJ6	11	15	36	42
1	1.5755475027572083E-4	TGTGCGAGAGATAGTGAACTTACGATTTTTGGAGTGGTTATCCAAGGAGGGTACTACATGGACGTCTGG	CARDSELTIFGVVIQGGYYMDVW	IGHV4-31	IGHD3-3	IGHJ6	11	19	40	51
1	1.5755475027572083E-4	TGTGCGAGAAGTCCGGTCCGGTACTACGATATTTTGACTGGTTATCCCCTCCGTGCCTTTGATATCTGG	CARSPVRYYDILTGYPLRAFDIW	IGHV4-28	IGHD3-9	IGHJ3	9	20	44	53
1	1.5755475027572083E-4	TGTGCGAAAGATTTAGGGCATATGATTACGTTTGGGGGAGTTATCGTTAACCACGGTATGGACGTCTGG	CAKDLGHMITFGGVIVNHGMDVW	IGHV4-31	IGHD3-16	IGHJ6	11	20	48	57
1	1.5755475027572083E-4	TGTGCGAAAGATCGAAATAGTGGTTATTACCCCTTCTTTTACCACAGGTCCTACTACTTTGACTACTGG	CAKDRNSGYYPFFYHRSYYFDYW	IGHV4-31	IGHD3-22	IGHJ4	12	17	29	51
1	1.5755475027572083E-4	TGTGCGAAAACGGCAAGTATTACGATTTTTGGAGTGGACATGGCCTACTACTACTACATGGACGTCTGG	CAKTASITIFGVDMAYYYYMDVW	IGHV3-64	IGHD3-3	IGHJ6	6	16	36	44
1	1.5755475027572083E-4	TGTGCAACCCATTACTATGATAGTAGTGGTTATTCCAAACACCCCGGCAGGCACTGGTTCGACCCCTGG	CATHYYDSSGYSKHPGRHWFDPW	IGHV1-24	IGHD3-22	IGHJ5	7	10	33	52
1	1.5755475027572083E-4	TGTACTACTCTCGAACCACCCGCCTCAATTTCAACTACGGTGGTAAGACGAATTTTGAGTGACTACTGG	CTTLEPPASISTTVVRRILSDYW	IGHV3-73	IGHD4-23	IGHJ4	6	33	45	59
1	1.5755475027572083E-4	TGTGTGAGACGAAACAGCTATTATGACAGTCATGGTTCGAACCAACCGGGGGCTTTTGACATCTGG	CVRRNSYYDSHGSNQPGAFDIW	IGHV3-16	IGHD3-10	IGHJ3	8	31	38	51
1	1.5755475027572083E-4	TGTGTAATGGGCCAGGGGTTGATGGGCTGGCCCCCCATCCAATCACGGCTTGTTTTTGAGAACTGG	CVMGQGLMGWPPIQSRLVFENW	IGHV4-30-2	IGHD2-8	IGHJ3	3	4	9	53
1	1.5755475027572083E-4	TGTGCGAGGGTCTGTTGGGGGGTAGCAGTGGCTGGGAAATACTACTACTACTACATGGACGTCTGG	CARVCWGVAVAGKYYYYYMDVW	IGHV4-31	IGHD6-19	IGHJ6	7	22	34	39
1	1.5755475027572083E-4	TGTGCGAGGGATCCCTACCTGTACAGTGGCTACGACCCGTACCACTCGTACTACTTTGACTACTGG	CARDPYLYSGYDPYHSYYFDYW	IGHV3-7	IGHD5-12	IGHJ4	12	24	34	47
1	1.5755475027572083E-4	TGTGCGAGGACATCACCCTTTATTACGATTTTTGGAGTGGTTATCCACGGGGCCTTTGACTACTGG	CARTSPFITIFGVVIHGAFDYW	IGHV3-33	IGHD3-3	IGHJ4	7	20	43	53
1	1.5755475027572083E-4	TGTGCGAGATGGGGCCGTAGAGGATGGCTACAATTCTCGTTGAGCCCCCCCTTCCTTGACTACTGG	CARWGRRGWLQFSLSPPFLDYW	IGHV4-55	IGHD5-24	IGHJ4	9	15	34	55
1	1.5755475027572083E-4	TGTGCGAGACCGGAGGGCCATTGTAGTGGTGGTAGCTGCTACGCAAGCTACGGTATGGACGTCTGG	CARPEGHCSGGSCYASYGMDVW	IGHV4-4	IGHD2-15	IGHJ6	8	19	41	54
1	1.5755475027572083E-4	TGTGCGAGACATCTTTTAAGGTCGGCCGGGGTAGTGGTTATTGCTAAGTCCCTCTTTGACTACTGG	CARHLLRSAGVVVIAKSLFDYW	IGHV5-10-1	IGHD3-22	IGHJ4	11	30	45	53
1	1.5755475027572083E-4	TGTGCGAGACACGGGAGAAGAGGGTGGGAGCTACTCACACAGACAGGGTGGTACTTTGACTACTGG	CARHGRRGWELLTQTGWYFDYW	IGHV3-65	IGHD1-26	IGHJ4	0	23	34	51
1	1.5755475027572083E-4	TGTGCGAGAGTGGCTTCGGGGATTCCGGTGCGACCAGGCCACCGGGGCGACTACTTTGACTACTGG	CARVASGIPVRPGHRGDYFDYW	IGHV1-18	IGHD3-10	IGHJ4	9	14	21	49
1	1.5755475027572083E-4	TGTGCGAGAGCTAATGGGAAGATTACGATTTTTGGAGTGGTTATTATTCAGCATTTCGACTACTGG	CARANGKITIFGVVIIQHFDYW	IGHV3-53	IGHD3-3	IGHJ4	9	21	46	57
1	1.5755475027572083E-4	TGTGCGAGAGGCCGGATAGGGTACGATATTTTGACTGGTTATTATGCAAACTACTTTGACTACTGG	CARGRIGYDILTGYYANYFDYW	IGHV4-39	IGHD3-9	IGHJ4	8	21	44	49
1	1.5755475027572083E-4	TGTGCGAGAGGGCTCATGATAGTAGGGCGAGACGATTACTACTACTACTACGGTATGGACGTCTGG	CARGLMIVGRDDYYYYYGMDVW	IGHV4-31	IGHD3-22	IGHJ6	9	15	24	34
1	1.5755475027572083E-4	TGTGCGAGAGGATCACGTATTACGATTTTTGGAGTGGGAATAGAAGAGCTAAACTTTGACTACTGG	CARGSRITIFGVGIEELNFDYW	IGHV1-8	IGHD3-3	IGHJ4	10	14	36	52
1	1.5755475027572083E-4	TGTGCGAGAGATTGTAGTAGTAGTACCAGCTGCTATGGGTACTACTACTACTACATGGACGTCTGG	CARDCSSSTSCYGYYYYYMDVW	IGHV4-31	IGHD2-2	IGHJ6	11	16	36	39
1	1.5755475027572083E-4	TGTGCGAGAGATTATTATGATTACGTTTGGGGGAGTTATCGCGCTACCTCTCCCTTTGACTACTGG	CARDYYDYVWGSYRATSPFDYW	IGHV3-64	IGHD3-16	IGHJ4	11	12	40	53
1	1.5755475027572083E-4	TGTGCGAGAGATGATTACGTTTGGGGGAGTTATCGTTATACCGGTTCCAACTGGTTCGACCCCTGG	CARDDYVWGSYRYTGSNWFDPW	IGHV3-33	IGHD3-16	IGHJ5	11	12	44	47
1	1.5755475027572083E-4	TGTGCGAGAGAGGTGGCGTATTACTATGATACTAGAGATGATTACTACGACTTTTTTGACTACTGG	CAREVAYYYDTRDDYYDFFDYW	IGHV3-23	IGHD3-22	IGHJ4	10	16	48	54
1	1.5755475027572083E-4	TGTGCGAGAGAGACCAGGGCAGTGGCAAACATCTTCGGTCCTGAGTTGGCTGGTTCGACCCCCTGG	CARETRAVANIFGPELAGSTPW	IGHV3-21	IGHD6-19	IGHJ5	10	18	25	49
1	1.5755475027572083E-4	TGTGCGAGAGAGAGGGGCTATTACGATATTTTGACTGGCCCCACCTCCTACTACTTTGACTACTGG	CARERGYYDILTGPTSYYFDYW	IGHV1-8	IGHD3-9	IGHJ4	9	18	37	48
1	1.5755475027572083E-4	TGTGCGAGAGAGAGGGGCTATTACGATATTTTGACTGGCCCCACCTCCTACTACTTTGACTACTGG	CARERGYYDILTGPTSYYFDYW	IGHV4-31	IGHD3-9	IGHJ4	10	18	37	48
1	1.5755475027572083E-4	TGTGCGAAAGGGTATTATGATTACGTTTGGGGGAGTTATCGTTATACAGATGTTTTTGATATCTGG	CAKGYYDYVWGSYRYTDVFDIW	IGHV3-30	IGHD3-16	IGHJ3	6	11	46	48
1	1.5755475027572083E-4	TGTGCACGGATCCAACGAGAAATTACGATTTTTGGAGTGGTTAGTAGTGTGTGGTTCGACCCCTGG	CARIQREITIFGVVSSVWFDPW	IGHV2-26	IGHD3-3	IGHJ5	10	21	42	51
1	1.5755475027572083E-4	TGTGCACGGACGGAGCGCGAGATTACGATTTTTGGAGTGGTTACCACTGATGCTTTTGATATCTGG	CARTEREITIFGVVTTDAFDIW	IGHV2-26	IGHD3-3	IGHJ3	9	21	42	47
1	1.5755475027572083E-4	TGTGCAAAAGATTATACCAAGTTGAACGCCGAACTCACTCCACTTGGAGATGCTTTTGATGTCTGG	CAKDYTKLNAELTPLGDAFDVW	IGHV3-13	IGHD3-3	IGHJ3	11	35	41	48
1	1.5755475027572083E-4	TGTACCACAGGTCTCGATTTTTTGACTGGTTATTACGACTACTACTACTACGGTATGGACGTCTGG	CTTGLDFLTGYYDYYYYGMDVW	IGHV3-15	IGHD3-9	IGHJ6	13	14	34	37
1	1.5755475027572083E-4	TGCGCGAAAGCGCCCGGTTTCTGGGGAGTTCGGCCTCCTTCTTGGTCCTACTACATGGCCGTCTGG	CAKAPGFWGVRPPSWSYYMAVW	IGHV4-59	IGHD3-10	IGHJ6	6	22	29	47
1	1.5755475027572083E-4	TGTGCTCCGTATTACGATTTTTGGAGTGGTTATTACCACAGAAGCAACTGGTTCGACCCCTGG	CAPYYDFWSGYYHRSNWFDPW	IGHV3-72	IGHD3-3	IGHJ5	5	7	34	44
1	1.5755475027572083E-4	TGTGCTAGAGGCTCGGACGATTTTTGGAGTGGTTCCTACTACTACTACTACATGGACGTCTGG	CARGSDDFWSGSYYYYYMDVW	IGHV1-8	IGHD3-3	IGHJ6	11	16	33	35
1	1.5755475027572083E-4	TGTGCCAGGGTGTATTACGATATTTTGACTGGTTATTATAACTACTGGTACTTCGATCTCTGG	CARVYYDILTGYYNYWYFDLW	IGHV4-31	IGHD3-9	IGHJ2	4	11	40	41
1	1.5755475027572083E-4	TGTGCCAGGACCATACGGTTCTTGGAAGAGGGCCCCATCTATTTCTACAACATGGACGTCTGG	CARTIRFLEEGPIYFYNMDVW	IGHV4-30-2	IGHD3-3	IGHJ6	7	13	25	44
1	1.5755475027572083E-4	TGTGCCAGAGCCCTATCGGAGCGATTTATAATTGGAGTGGTTATTACGCACTTTGACTACTGG	CARALSERFIIGVVITHFDYW	IGHV1-17	IGHD3-3	IGHJ4	3	31	45	49
1	1.5755475027572083E-4	TGTGCCAGAGCCCTATCGGAGCGATTTATAATTGGAGTGGTTATTACGCACTTTGACTACTGG	CARALSERFIIGVVITHFDYW	IGHV3-22	IGHD3-3	IGHJ4	9	31	45	49
1	1.5755475027572083E-4	TGTGCCAGAGACCAGCGTAGTACCAGCTGGCCCAGCTACTACTACTACGGTATGGACGTCTGG	CARDQRSTSWPSYYYYGMDVW	IGHV4-30-2	IGHD2-2	IGHJ6	10	16	28	35
1	1.5755475027572083E-4	TGTGCGACCATCTTCGACTACTACTATGGTTTGCGGAGTTATGAGGGGGGGGTTTTGTACTGG	CATIFDYYYGLRSYEGGVLYW	IGHV3-20	IGHD3-10	IGHJ4	6	21	41	57
1	1.5755475027572083E-4	TGTGCGAGGTGCCGAGACGGGCGGGTGGTGGTGACTGCTATCTCCACTGGTATGGACGTCTGG	CARCRDGRVVVTAISTGMDVW	IGHV3-64	IGHD2-21	IGHJ6	7	24	40	51
1	1.5755475027572083E-4	TGTGCGAGACTTAGGTTCGAGGTTACGATTTTTGGAGTGGTTATTCACCCCTTTGACTACTGG	CARLRFEVTIFGVVIHPFDYW	IGHV5-10-1	IGHD3-3	IGHJ4	9	22	44	50
1	1.5755475027572083E-4	TGTGCGAGACGGGTGACATATGGTCCCGGACATGAGTACTACTACTACTACATGGACGTCTGG	CARRVTYGPGHEYYYYYMDVW	IGHV7-81	IGHD3-10	IGHJ6	8	18	23	36
1	1.5755475027572083E-4	TGTGCGAGACATTCTGGTATTACGATTTTTGGAGTGGTTATTATAAATGCTTTTGATATCTGG	CARHSGITIFGVVIINAFDIW	IGHV3-21	IGHD3-3	IGHJ3	8	16	44	46
1	1.5755475027572083E-4	TGTGCGAGACATTCTGGTATTACGATTTTTGGAGTGGTTATTATAAATGCTTTTGATATCTGG	CARHSGITIFGVVIINAFDIW	IGHV4-39	IGHD3-3	IGHJ3	11	16	44	46
1	1.5755475027572083E-4	TGTGCGAGACATTCGCATTCTACGATTTTTGGAGTGGTTATTATCGGGTACTTCGATCTCTGG	CARHSHSTIFGVVIIGYFDLW	IGHV4-28	IGHD3-3	IGHJ2	12	20	43	46
1	1.5755475027572083E-4	TGTGCGAGACATTCGGGTACTATGATAGTAGTGGTTAGCCTACCGTACTACTTTGACTACTGG	CARHSGTMIVVVSLPYYFDYW	IGHV5-51	IGHD3-22	IGHJ4	11	17	36	44
1	1.5755475027572083E-4	TGTGCGAGACATCGTCTTCATCGGGACAGTAACTACGTTCGAGGTAACTGGTTCGACCCCTGG	CARHRLHRDSNYVRGNWFDPW	IGHV4-39	IGHD4-11	IGHJ5	11	25	37	45
1	1.5755475027572083E-4	TGTGCGAGACATAGGCGTATTACGATTTTTGGAGTGGTTATTACGGGGTACATGGACGTCTGG	CARHRRITIFGVVITGYMDVW	IGHV3-53	IGHD3-3	IGHJ6	8	15	42	48
1	1.5755475027572083E-4	TGTGCGAGACAGGCGGGGTGGTTCGGGGAGTTGTCGGACTACTACTACGGTATGGACGTTTGG	CARQAGWFGELSDYYYGMDVW	IGHV4-39	IGHD3-10	IGHJ6	10	18	31	37
1	1.5755475027572083E-4	TGTGCGAGACAGGCGGGGTGGTTCGGGGAGTTATCAGACTACTACTACGGTATGGACGTCTGG	CARQAGWFGELSDYYYGMDVW	IGHV4-39	IGHD3-10	IGHJ6	10	18	33	37
1	1.5755475027572083E-4	TGTGCGAGACAAAGGGGGATTACGATTTTTGGAGTGGTTATTAGGGATGCTTTTGATATCTGG	CARQRGITIFGVVIRDAFDIW	IGHV5-10-1	IGHD3-3	IGHJ3	10	18	42	45
1	1.5755475027572083E-4	TGTGCGAGAGTTGCCCAACACTTCGATATTTTGACTGGTTATTACGGCCCCATTGACTACTGG	CARVAQHFDILTGYYGPIDYW	IGHV1-2	IGHD3-9	IGHJ4	9	23	43	52
1	1.5755475027572083E-4	TGTGCGAGAGTCAGGGGGAGTCAGCTGCTATTGTACTACTACTACTACGGTATGGACGTCTGG	CARVRGSQLLLYYYYYGMDVW	IGHV1-3	IGHD2-2	IGHJ6	9	21	30	33
1	1.5755475027572083E-4	TGTGCGAGAGTGTACACCCCGTATAGCAGCAGCTGGTACTACTACTACGGTATGGACGTCTGG	CARVYTPYSSSWYYYYGMDVW	IGHV4-34	IGHD6-13	IGHJ6	9	20	35	36
1	1.5755475027572083E-4	TGTGCGAGAGTAGGGTTCGGGGAGTTATCCCCCCTCTACTACTACTACTACATGGACGTCTGG	CARVGFGELSPLYYYYYMDVW	IGHV3-43	IGHD3-10	IGHJ6	4	13	27	35
1	1.5755475027572083E-4	TGTGCGAGAGGTGGTTGGATAGCAGCTCGTCCGCAGTACTACTACTACTACATGGACGTCTGG	CARGGWIAARPQYYYYYMDVW	IGHV1-8	IGHD6-6	IGHJ6	10	18	32	36
1	1.5755475027572083E-4	TGTGCGAGAGGCTTCCCCATTGTTACGATTTTTGGAGTTAGGGCTTACTACTTTGACTACTGG	CARGFPIVTIFGVRAYYFDYW	IGHV4-34	IGHD3-3	IGHJ4	11	22	37	45
1	1.5755475027572083E-4	TGTGCGAGAGATCTGGTAGTGGGGCAGTGGCCCATCTACTACTACTACGGTATGGACGTCTGG	CARDLVVGQWPIYYYYGMDVW	IGHV4-31	IGHD6-19	IGHJ6	13	23	30	35
1	1.5755475027572083E-4	TGTGCGAGAGATCTACTATGGTTCGGGGAGCAACACTACTACTACTACGGTATGGACGTCTGG	CARDLLWFGEQHYYYYGMDVW	IGHV3-30	IGHD3-10	IGHJ6	13	14	29	34
1	1.5755475027572083E-4	TGTGCGAGAGATCGAAAGCTTACGATTTTTGGAGTGGTTATCGAATACTACTTTGACTACTGG	CARDRKLTIFGVVIEYYFDYW	IGHV4-31	IGHD3-3	IGHJ4	12	19	40	45
1	1.5755475027572083E-4	TGTGCGAGAGATGTATTACGATATTTTGACTGGTTATTATACAGCTACGGTATGGACGTCTGG	CARDVLRYFDWLLYSYGMDVW	IGHV3-30	IGHD3-9	IGHJ6	11	12	40	51
1	1.5755475027572083E-4	TGTGCGAGAGATGGTATAGCAGTGGCTGGTACGCGGAACTACTACTACGGTATGGACGTCTGG	CARDGIAVAGTRNYYYGMDVW	IGHV3-33	IGHD6-19	IGHJ6	11	12	32	37
1	1.5755475027572083E-4	TGTGCGAGAGAGGTGGATGTATATTTTGACTGGTTACCCTATAAGGGGGCTTTTGATATCTGG	CAREVDVYFDWLPYKGAFDIW	IGHV3-30	IGHD3-9	IGHJ3	10	20	35	48
1	1.5755475027572083E-4	TGTGCGAGAAGCCTGCTAGGATATTGTAGTGGTGGTAGCTGCTCAAACTGGTTCGACCCCTGG	CARSLLGYCSGGSCSNWFDPW	IGHV1-8	IGHD2-15	IGHJ5	13	15	42	45
1	1.5755475027572083E-4	TGTGCGAGAAACGGGGATGTTTGGTTCGGAGACTTGTTGGAATCTCTTTGGTTCCACCCCTGG	CARNGDVWFGDLLESLWFHPW	IGHV1-18	IGHD3-10	IGHJ5	8	21	28	48
1	1.5755475027572083E-4	TGTGCGAAAGCCGGATACGATTTTTGGAGTGGTTACCCCGACGGAGCGGGGTTGGAGCACATA	CAKAGYDFWSGYPDGAGLEHI	IGHV3-33	IGHD3-3	IGHJ4	6	15	34	63
1	1.5755475027572083E-4	TGTGCAACAATCTCAGCTCCTAATTACTTTGATCCTAGTGGTGCCTATGAGGGGGACTACTGG	CATISAPNYFDPSGAYEGDYW	IGHV1-67	IGHD3-22	IGHJ4	3	22	41	54
1	1.5755475027572083E-4	TGTACTAGAGGATATTGTAGTAGTACCAGCTGCTACTACTACTACTACTACATGGACGTCTGG	CTRGYCSSTSCYYYYYYMDVW	IGHV3-73	IGHD2-2	IGHJ6	8	9	32	33
1	1.5755475027572083E-4	TGTGCTAGAAAAAAAGGATCCTGTACTAGAGCCACGTGTTATGGAGCTTTTGATATCTGG	CARKKGSCTRATCYGAFDIW	IGHV3-72	IGHD2-8	IGHJ3	8	14	27	45
1	1.5755475027572083E-4	TGTGCGACGGGCGTACGGTACCAGCTGCTATTCCACTACTACTACTACATGGACGTCTGG	CATGVRYQLLFHYYYYMDVW	IGHV4-4	IGHD2-2	IGHJ6	6	17	30	34
1	1.5755475027572083E-4	TGTGCGAGTGGTTACTATGATAGTAGTGGTTATTACTTCGAACGAAGCTTTGACTACTGG	CASGYYDSSGYYFERSFDYW	IGHV4-55	IGHD3-22	IGHJ4	7	11	36	47
1	1.5755475027572083E-4	TGTGCGAGTGGGGGCCGTATTACGATTTTTGGAGTGGTTATTCCTAATTTTGACTACTGG	CASGGRITIFGVVIPNFDYW	IGHV4-4	IGHD3-3	IGHJ4	7	15	41	48
1	1.5755475027572083E-4	TGTGCGAGGGTCATAGGTTACTATGATAGTAGTGGTTATTCTGAATACTTTGACTACTGG	CARVIGYYDSSGYSEYFDYW	IGHV4-34	IGHD3-22	IGHJ4	7	17	39	45
1	1.5755475027572083E-4	TGTGCGAGACGAATAGTCGGGAGGACGATATTTCGGTGGGGTGGCTGGTTCGACCCCTGG	CARRIVGRTIFRWGGWFDPW	IGHV4-39	IGHD3-9	IGHJ5	9	24	32	44
1	1.5755475027572083E-4	TGTGCGAGACATGCCCGGCAAGGTGTAGTAGTACCCAGAGGAACCTGGTTCGACCCCTGG	CARHARQGVVVPRGTWFDPW	IGHV3-73	IGHD2-2	IGHJ5	12	23	34	44
1	1.5755475027572083E-4	TGTGCGAGACATGGACCGTATTACTATGATAGTAGTGGTAACAACTGGTTCGACCCCTGG	CARHGPYYYDSSGNNWFDPW	IGHV4-39	IGHD3-22	IGHJ5	12	16	38	40
1	1.5755475027572083E-4	TGTGCGAGAGTGTCGACTAGGGTACAGCAGCTGGTGGTTAAGTACTACTTTGACTACTGG	CARVSTRVQQLVVKYYFDYW	IGHV3-53	IGHD6-13	IGHJ4	9	24	34	40
1	1.5755475027572083E-4	TGTGCGAGAGTGTACACCCCGTATAGCAGCAGCTGGTACTACTACGGTATGGACGTCTGG	CARVYTPYSSSWYYYGMDVW	IGHV3-21	IGHD6-13	IGHJ6	9	20	35	36
1	1.5755475027572083E-4	TGTGCGAGAGTACTCCCCCCTTACGATTTTTGGAGTGGTTACTCCGACGGGGACGTCTGG	CARVLPPYDFWSGYSDGDVW	IGHV3-64	IGHD3-3	IGHJ6	9	20	40	50
1	1.5755475027572083E-4	TGTGCGAGAGTAGTCCGGGAGATTACGATTTTTGGAGTGGTTACCCGCTTTGACTACTGG	CARVVREITIFGVVTRFDYW	IGHV3-53	IGHD3-3	IGHJ4	9	21	42	47
1	1.5755475027572083E-4	TGTGCGAGAGCCCCTAGAATAACGCAGCAGCTGGTACGGAAGTACTACTTTGACTACTGG	CARAPRITQQLVRKYYFDYW	IGHV3-64	IGHD6-13	IGHJ4	9	23	37	40
1	1.5755475027572083E-4	TGTGCGAGAGCCCCTAGAATAACGCAGCAGCTGGTACGGAAGTACTACTTTGACTACTGG	CARAPRITQQLVRKYYFDYW	IGHV5-51	IGHD6-13	IGHJ4	8	23	37	40
1	1.5755475027572083E-4	TGTGCGAGAGCAACCCGGGGGCAGTTATTATTCAACTACTACTACTACATGGACGTCTGG	CARATRGQLLFNYYYYMDVW	IGHV1-46	IGHD3-10	IGHJ6	9	18	30	34
1	1.5755475027572083E-4	TGTGCGAGAGGCAAGCATCCACGAGTACTTTACTATGGTTCGGGGACTTTTGACTACTGG	CARGKHPRVLYYGSGTFDYW	IGHV1-8	IGHD3-10	IGHJ4	11	29	45	48
1	1.5755475027572083E-4	TGTGCGAGAGGCAAGATAGCAGCTCGGCCCCTTCTTTACTACTACTACATGGACGTCTGG	CARGKIAARPLLYYYYMDVW	IGHV4-34	IGHD6-6	IGHJ6	11	15	25	36
1	1.5755475027572083E-4	TGTGCGAGAGGGGGGGTGGGCGTAGCGGTGTTGGCGCCTACACACGCGGGATTCTATTGG	CARGGVGVAVLAPTHAGFYW	IGHV1-8	IGHD5-12	IGHJ4	10	20	25	53
1	1.5755475027572083E-4	TGTGCGAGAGGAAAGGCTACAGTAAGTATCTGGCACTACTACTACTACATGGACGTCTGG	CARGKATVSIWHYYYYMDVW	IGHV4-31	IGHD4-11	IGHJ6	9	16	24	34
1	1.5755475027572083E-4	TGTGCGAGAGATTCTAGTGTGTACCAGCGGTACTACTACTACTACTACATGGACCTCTGG	CARDSSVYQRYYYYYYMDLW	IGHV3-33	IGHD2-2	IGHJ6	11	20	27	30
1	1.5755475027572083E-4	TGTGCGAGAGATTCTAGTGTGTACCAGCGGTACTACTACTACTACTACATGGACGTCTGG	CARDSSVYQRYYYYYYMDVW	IGHV4-31	IGHD2-2	IGHJ6	11	20	27	30
1	1.5755475027572083E-4	TGTGCGAGAGATCGATATTGTAGTGGTGGTAGCTGCTACTACTACGGTATGGACGTCTGG	CARDRYCSGGSCYYYGMDVW	IGHV3-21	IGHD2-15	IGHJ6	12	13	34	35
1	1.5755475027572083E-4	TGTGCGAGAGATCGATATTGTAGTGGTGGTAGCTGCTACTACTACGGTATGGACGTCTGG	CARDRYCSGGSCYYYGMDVW	IGHV4-31	IGHD2-15	IGHJ6	12	13	34	35
1	1.5755475027572083E-4	TGTGCGAGAGATGTCTCCGTATTACGATTTTTGGAGTGGCCCCACTGCTTTGACTACTGG	CARDVSVLRFLEWPHCFDYW	IGHV3-48	IGHD3-3	IGHJ4	16	17	38	43
1	1.5755475027572083E-4	TGTGCGAGAGATGTCTCCGTATTACGATTTTTGGAGTGGCCCCACTGCTCTGACTACTGG	CARDVSVLRFLEWPHCSDYW	IGHV3-33	IGHD3-3	IGHJ4	16	17	38	43
1	1.5755475027572083E-4	TGTGCGAGAGATAACGTGGATATAGTGGCTACGATCCAGGGTGATGCTTTTGATATCTGG	CARDNVDIVATIQGDAFDIW	IGHV4-31	IGHD5-12	IGHJ3	11	13	34	41
1	1.5755475027572083E-4	TGTGCGAGAACAGGGTGGGTCCGTAGAGATGGCTACAATTACGATGCTTTTGATATCTGG	CARTGWVRRDGYNYDAFDIW	IGHV4-28	IGHD5-24	IGHJ3	9	21	41	42
1	1.5755475027572083E-4	TGTGCGAGAAGCGTTACGATTTTTCAAGTGATTGTTTCCTATGGTTTATTTGATATCTGG	CARSVTIFQVIVSYGLFDIW	IGHV4-34	IGHD3-3	IGHJ3	8	13	23	48
1	1.5755475027572083E-4	TGTGCGAAGGACCCTTCCGATGTTCCCCCATTTTTCGGCGACTACTACTTTGACCAGTGG	CAKDPSDVPPFFGDYYFDQW	IGHV3-74	IGHD3-16	IGHJ4	4	23	29	42
1	1.5755475027572083E-4	TGTGCAACAGATTTGCGTTGTAGTGGTGGTAGCTGCTACTTCGAGCCTTTTGACTACTGG	CATDLRCSGGSCYFEPFDYW	IGHV1-24	IGHD2-15	IGHJ4	11	17	39	48
1	1.5755475027572083E-4	TGCGCGAGACGGGTCCTGTCACGTGGATACAGCTATGGGAGTGATGCTTTTGATATCTGG	CARRVLSRGYSYGSDAFDIW	IGHV4-31	IGHD5-18	IGHJ3	8	19	37	41
1	1.5755475027572083E-4	TGTGCTAGAGGGGTCGGTAACTGGAACGACGTACGCTTTAACTGGTTCGACCCCTGG	CARGVGNWNDVRFNWFDPW	IGHV3-72	IGHD1-20	IGHJ5	9	17	31	39
1	1.5755475027572083E-4	TGTGCCAGAGGAAGCAGCAGCTGGTACGGGGACTTCTACAACTGGTTCGACCCCTGG	CARGSSSWYGDFYNWFDPW	IGHV4-30-2	IGHD6-13	IGHJ5	9	12	27	36
1	1.5755475027572083E-4	TGTGCGCGGGGGAACGGTTGGGGTCTCAACACCCTCGACTACTTCTTCGACGTCTGG	CARGNGWGLNTLDYFFDVW	IGHV4-59	IGHD3-16	IGHJ6	5	13	22	37
1	1.5755475027572083E-4	TGTGCGCGACACATCCGAATGACCTACAGTTCGGGATTCTATTATTTTGACTCCTGG	CARHIRMTYSSGFYYFDSW	IGHV4-31	IGHD3-10	IGHJ4	5	28	34	45
1	1.5755475027572083E-4	TGTGCGGCCTCGCGATATTTGGAGTGGCTGCCTGCCTACAGGTGGTTGGACCCCTGG	CAASRYLEWLPAYRWLDPW	IGHV1-46	IGHD3-3	IGHJ5	5	12	26	42
1	1.5755475027572083E-4	TGTGCGAGCCTTAGTCGGGAGGAGTGGTTATTAAGACCCGCCTACATGGACGTCTGG	CASLSREEWLLRPAYMDVW	IGHV4-4	IGHD3-3	IGHJ6	7	20	32	41
1	1.5755475027572083E-4	TGTGCGAGATCCCCCACCTTCTTACGATATTTTGACTGGCCCCACTTTGACTACTGG	CARSPTFLRYFDWPHFDYW	IGHV3-33	IGHD3-9	IGHJ4	8	21	38	43
1	1.5755475027572083E-4	TGTGCGAGACTTGGTAGTACTTATATAGTGGGAGCTAAGGTCTGGTTCGACCCCTGG	CARLGSTYIVGAKVWFDPW	IGHV4-39	IGHD1-26	IGHJ5	9	23	36	41
1	1.5755475027572083E-4	TGTGCGAGACGGGATGACTCTTGGACAACTTACTCCCTCCGCTACTTTGACCACTGG	CARRDDSWTTYSLRYFDHW	IGHV5-10-1	IGHD2-15	IGHJ4	9	30	35	41
1	1.5755475027572083E-4	TGTGCGAGACATTTTCGGGGGGTGGTGGTGATTGCTATTCACTGGTTCGACCCCTGG	CARHFRGVVVIAIHWFDPW	IGHV4-31	IGHD2-21	IGHJ5	8	21	39	40
1	1.5755475027572083E-4	TGTGCGAGACATGCTAGGAGATGGCTACAATTACAACCAGAATACTTCCAGCACTGG	CARHARRWLQLQPEYFQHW	IGHV5-10-1	IGHD5-24	IGHJ1	12	17	33	39
1	1.5755475027572083E-4	TGTGCGAGACACCTGATTTTGACTGGTTATTATAAGGAGTACTACTTTGACTACTGG	CARHLILTGYYKEYYFDYW	IGHV3-7	IGHD3-9	IGHJ4	8	15	32	33
1	1.5755475027572083E-4	TGTGCGAGACAAGTTACTATGATAGTAGTGGTTATTCCCTACTACTTTGACTACTGG	CARQVTMIVVVIPYYFDYW	IGHV1-69	IGHD3-22	IGHJ4	8	13	35	39
1	1.5755475027572083E-4	TGTGCGAGAGTTAGCGCCCCACCCGACCTATACTACTACTACGGTATGGACGTCTGG	CARVSAPPDLYYYYGMDVW	IGHV4-31	IGHD2-15	IGHJ6	9	18	22	30
1	1.5755475027572083E-4	TGTGCGAGAGTCGGGTATTACTATGATAGTAGTGGTTTGGGGGGGTTCGACCCCTGG	CARVGYYYDSSGLGGFDPW	IGHV4-34	IGHD3-22	IGHJ5	9	14	36	43
1	1.5755475027572083E-4	TGTGCGAGAGCCGGGTGGGGTACTATGGTTCGGGGAGTTACCTGGTTCGACCCCTGG	CARAGWGTMVRGVTWFDPW	IGHV3-64	IGHD3-10	IGHJ5	9	20	39	41
1	1.5755475027572083E-4	TGTGCGAGAGCATGCAACGTATTACGATTTTTGGAGTGGTTATACTTTGACTACTGG	CARACNVLRFLEWLYFDYW	IGHV1-3	IGHD3-3	IGHJ4	9	16	41	42
1	1.5755475027572083E-4	TGTGCGAGAGGCCGAGTACCAGCTGCTATACTCTACTACTACTACATGGACGTCTGG	CARGRVPAAILYYYYMDVW	IGHV4-34	IGHD2-2	IGHJ6	12	14	28	32
1	1.5755475027572083E-4	TGTGCGAGAGGCGTCAACCGAAGGGGGTTATTACCACGTTACTACTTTGACTACTGG	CARGVNRRGLLPRYYFDYW	IGHV1-8	IGHD3-22	IGHJ4	11	25	38	39
1	1.5755475027572083E-4	TGTGCGAGAGGCGGGTCATCTGGATACAGCTATGGTTACCCCCACTTTGACTACTGG	CARGGSSGYSYGYPHFDYW	IGHV4-4	IGHD5-18	IGHJ4	9	20	38	43
1	1.5755475027572083E-4	TGTGCGAGAGGGGGGGCTGGCAGCAGCTGGACCCCCTCGTTCTGGTTCGACCCCTGG	CARGGAGSSWTPSFWFDPW	IGHV1-8	IGHD6-13	IGHJ5	10	19	29	41
1	1.5755475027572083E-4	TGTGCGAGAGATCTGAATAACTGGAACTTGAGGGCTGCCTACATCTTTGACTACTGG	CARDLNNWNLRAAYIFDYW	IGHV3-30	IGHD1-7	IGHJ4	13	16	27	44
1	1.5755475027572083E-4	TGTGCGAGAGATGGAACTGGGGAACATTACTACTACTACTACTACATGGACGTCTGG	CARDGTGEHYYYYYYMDVW	IGHV3-33	IGHD7-27	IGHJ6	11	14	22	25
1	1.5755475027572083E-4	TGTGCGAGAGATAGTTATGATTACGTTTGGGGGAGTTCAAACTGGTTCGACCCCTGG	CARDSYDYVWGSSNWFDPW	IGHV4-31	IGHD3-16	IGHJ5	11	14	36	39
1	1.5755475027572083E-4	TGTGCGAGAGACGTTTCGCGGGGGGGGGGGACTCTCGGGGAGTTGCCAGACTACTGG	CARDVSRGGGTLGELPDYW	IGHV3-20	IGHD3-10	IGHJ4	10	34	43	48
1	1.5755475027572083E-4	TGTGCGAGAGACATCCTACGAAAATCTCTCCTACGGTGGTATGCTTTTGATATCTGG	CARDILRKSLLRWYAFDIW	IGHV4-31	IGHD4-23	IGHJ3	10	30	39	40
1	1.5755475027572083E-4	TGTGCGAGAGAGGAGTATAGCAGCAGCTGGTACGCTGCAAACTGGTTCGACCCCTGG	CAREEYSSSWYAANWFDPW	IGHV4-31	IGHD6-13	IGHJ5	10	14	33	39
1	1.5755475027572083E-4	TGTGCGAGAGAAGCGTATTACTATGGTTCGGGGAGTTATTATAACGAGGTCAACTGG	CAREAYYYGSGSYYNEVNW	IGHV4-31	IGHD3-10	IGHJ4	10	13	45	52
1	1.5755475027572083E-4	TGTGCGAGAGAAAATCTCGTTTTTTATTCTGATGACAATGGTCCTTTTGACAGATGG	CARENLVFYSDDNGPFDRW	IGHV3-53	IGHD3-9	IGHJ4	10	44	50	54
1	1.5755475027572083E-4	TGTGCGAGAAGTCCCCCGGAGGGTCGATTTTCGTCCTCGCCCCACTTTGACTACTGG	CARSPPEGRFSSSPHFDYW	IGHV1-18	IGHD3-3	IGHJ4	8	24	30	43
1	1.5755475027572083E-4	TGTGCGAAAGGCAAATTAAGAAATTACTATGATAGTAGTGGTTATATTGACTACTGG	CAKGKLRNYYDSSGYIDYW	IGHV1-8	IGHD3-22	IGHJ4	11	22	44	46
1	1.5755475027572083E-4	TGTGCAACAGCATATTACGATATTTTGACTGGTTATTACGCCGTGGGTGACTACTGG	CATAYYDILTGYYAVGDYW	IGHV1-24	IGHD3-9	IGHJ4	9	12	37	47
1	1.5755475027572083E-4	TGTGCTAGCCCCTGGGGTTTAACGTCTATTAGTCTTTATGCTTTTGATATCTGG	CASPWGLTSISLYAFDIW	IGHV3-72	IGHD2-8	IGHJ3	7	27	32	37
1	1.5755475027572083E-4	TGTGCCACGCAGACTACAGTAACCTTATACTACTACTACTACATGGACGTCTGG	CATQTTVTLYYYYYMDVW	IGHV1-58	IGHD4-11	IGHJ6	4	11	22	27
1	1.5755475027572083E-4	TGTGCCACGCAGACTACAGTAACCTTATACTACTACTACTACATGGACGTCTGG	CATQTTVTLYYYYYMDVW	IGHV4-30-2	IGHD4-11	IGHJ6	6	11	22	27
1	1.5755475027572083E-4	TGTGCCAGAGTCTGGACTACCTATTTTGGAGTGGTTAACTGGTTCGACCCCTGG	CARVWTTYFGVVNWFDPW	IGHV4-31	IGHD3-3	IGHJ5	9	23	35	36
1	1.5755475027572083E-4	TGTGCCAGAGGGGGCACCTGGATTTTTGGAGTGGTCCTACAGATGGACGTCTGG	CARGGTWIFGVVLQMDVW	IGHV1-8	IGHD3-3	IGHJ6	10	20	34	42
1	1.5755475027572083E-4	TGTGCCAGAGGGGGCACCTGGATTTTTGGAGTGGTCCTACAGATGGACGTCTGG	CARGGTWIFGVVLQMDVW	IGHV4-39	IGHD3-3	IGHJ6	8	20	34	42
1	1.5755475027572083E-4	TGTGCGGGAGAGATGGCTACAATCATGGGCTACTACTACGGTATGGACGTCTGG	CAGEMATIMGYYYGMDVW	IGHV3-30	IGHD5-24	IGHJ6	10	11	22	29
1	1.5755475027572083E-4	TGTGCGGGAGAGATGGCTACAATCATGGGCTACTACTACGGTATGGACGTCTGG	CAGEMATIMGYYYGMDVW	IGHV4-31	IGHD5-24	IGHJ6	10	11	22	29
1	1.5755475027572083E-4	TGTGCGAGCCACGTATTACGATATTTTGACTGGTTATTCCCCTTTGACTACTGG	CASHVLRYFDWLFPFDYW	IGHV4-4	IGHD3-9	IGHJ4	7	10	37	41
1	1.5755475027572083E-4	TGTGCGAGACTTGGACACACCTATGGTCCTTTCTACTACTATATGGACGTCTGG	CARLGHTYGPFYYYMDVW	IGHV4-59	IGHD5-18	IGHJ6	8	11	26	32
1	1.5755475027572083E-4	TGTGCGAGACTACGACTCTACGGTGGTAACTCCTTTGATGTTTTTTATATCTGG	CARLRLYGGNSFDVFYIW	IGHV5-10-1	IGHD4-23	IGHJ3	9	17	32	35
1	1.5755475027572083E-4	TGTGCGAGACGAAGCCCTCGAGTACCAGCTGCTAAAGGTCCGTTTGACTACTGG	CARRSPRVPAAKGPFDYW	IGHV4-39	IGHD2-2	IGHJ4	9	20	33	42
1	1.5755475027572083E-4	TGTGCGAGACATTACTATGATAGTAGTGGTTACCCTTACTACTTTGACTCCTGG	CARHYYDSSGYPYYFDSW	IGHV5-10-1	IGHD3-22	IGHJ4	11	12	31	36
1	1.5755475027572083E-4	TGTGCGAGACATCCTTCGCAGTGGCTGGTACGGTCTTTCCATTTTGACTACTGG	CARHPSQWLVRSFHFDYW	IGHV3-53	IGHD6-19	IGHJ4	19	20	31	42
1	1.5755475027572083E-4	TGTGCGAGACATCAAAGGGGAGCCCCCCCGGACTACTACGGTATGGACGTCTGG	CARHQRGAPPDYYGMDVW	IGHV4-39	IGHD7-27	IGHJ6	11	16	25	31
1	1.5755475027572083E-4	TGTGCGAGACATGGGGGGGTTAGAGATGGCTACATTCGCTACTTTGACTACTGG	CARHGGVRDGYIRYFDYW	IGHV4-39	IGHD5-24	IGHJ4	12	20	33	38
1	1.5755475027572083E-4	TGTGCGAGACATGATATTGTAGTAGTACCAGCTGCTGCCCACTTTGACTACTGG	CARHDIVVVPAAAHFDYW	IGHV3-21	IGHD2-2	IGHJ4	8	12	35	40
1	1.5755475027572083E-4	TGTGCGAGACACTCCGTCGGATGGCTACAACGAATTTCAGCCTTTGACTACTGG	CARHSVGWLQRISAFDYW	IGHV3-73	IGHD5-24	IGHJ4	10	19	29	41
1	1.5755475027572083E-4	TGTGCGAGACAGATCTCCTGGTGGTTATCGTCCGGCGGCTACTTTGACTACTGG	CARQISWWLSSGGYFDYW	IGHV4-31	IGHD3-22	IGHJ4	8	20	27	38
1	1.5755475027572083E-4	TGTGCGAGACAAAGTAGAAAGTGGCTGGTACAGATCGACTGGTTCGACCCCTGG	CARQSRKWLVQIDWFDPW	IGHV1-69	IGHD6-19	IGHJ5	8	19	30	37
1	1.5755475027572083E-4	TGTGCGAGAGGTCCGACACTTAGTGGGATCTACTCACCCTGGTTCGAGCCCTGG	CARGPTLSGIYSPWFEPW	IGHV4-59	IGHD1-26	IGHJ5	9	20	33	38
1	1.5755475027572083E-4	TGTGCGAGAGGTGGTTACGATTTTTGGAGTGGTTATAAGGCGGTTGACCACTGG	CARGGYDFWSGYKAVDHW	IGHV4-59	IGHD3-3	IGHJ4	9	14	35	43
1	1.5755475027572083E-4	TGTGCGAGAGGCCATGTGATGGTTCGGGGAGTTATTCTCTGGTTCGACCCCTGG	CARGHVMVRGVILWFDPW	IGHV1-8	IGHD3-10	IGHJ5	12	18	35	38
1	1.5755475027572083E-4	TGTGCGAGAGGGGAGCAGTGGCTGCAACCACGCACCGATGCTTTTGATATCTGG	CARGEQWLQPRTDAFDIW	IGHV1-8	IGHD6-19	IGHJ3	10	13	23	36
1	1.5755475027572083E-4	TGTGCGAGAGGGAAAGGGGGATGGCTACAATTACAAAACTGGTTCGACCCCTGG	CARGKGGWLQLQNWFDPW	IGHV7-4-1	IGHD5-24	IGHJ5	9	19	33	36
1	1.5755475027572083E-4	TGTGCGAGAGGATATTGTAGTAGTACCAGTTGTTCGGGGCCCTTTGACTACTGG	CARGYCSSTSCSGPFDYW	IGHV5-10-1	IGHD2-2	IGHJ4	8	9	28	41
1	1.5755475027572083E-4	TGTGCGAGAGATTCCGAGTATGACTACGGTGACTACGTGTACTTCGATCTCTGG	CARDSEYDYGDYVYFDLW	IGHV1-3	IGHD4-17	IGHJ2	11	19	37	38
1	1.5755475027572083E-4	TGTGCGAGAGATCTCGAAGTTATGATAGCAGACACCTACGCTATGGACGCCTGG	CARDLEVMIADTYAMDAW	IGHV3-53	IGHD2-21	IGHJ6	14	24	35	42
1	1.5755475027572083E-4	TGTGCGAGAGATCTAGAGGCGATACAGCTACACCCGGCCCCTTTTGACTACTGG	CARDLEAIQLHPAPFDYW	IGHV4-31	IGHD5-18	IGHJ4	13	20	29	42
1	1.5755475027572083E-4	TGTGCGAGAGATACGGGGGGATGGCTACAATTATTGTGGTACTTCGATCTCTGG	CARDTGGWLQLLWYFDLW	IGHV4-39	IGHD5-24	IGHJ2	8	19	32	36
1	1.5755475027572083E-4	TGTGCGAGAGACCTCCTATGGTTAACTCCTCGAACGTACTACTTTGACTACTGG	CARDLLWLTPRTYYFDYW	IGHV4-34	IGHD3-10	IGHJ4	14	22	34	35
1	1.5755475027572083E-4	TGTGCGAGAGACCCTCATTACGATTTTTGGAGTGGTTATCCCATGGACGTCTGG	CARDPHYDFWSGYPMDVW	IGHV3-33	IGHD3-3	IGHJ6	10	16	38	41
1	1.5755475027572083E-4	TGTGCGAGAGACAGACGCGATTGTAGTAGTACCAGCTGCTATCCTGACTACTGG	CARDRRDCSSTSCYPDYW	IGHV4-31	IGHD2-2	IGHJ4	10	19	41	44
1	1.5755475027572083E-4	TGTGCGAGAATAATCCCGGGTATAGCAGCAGCACGCCGGGGGTTTGACTACTGG	CARIIPGIAAARRGFDYW	IGHV3-21	IGHD6-13	IGHJ4	8	14	31	42
1	1.5755475027572083E-4	TGTGCGAAGAACATGCACGATTATTGGGCTGGTGGCCCAGAGTATGACTCCTGG	CAKNMHDYWAGGPEYDSW	IGHV3-23	IGHD3-3	IGHJ4	7	16	26	44
1	1.5755475027572083E-4	TGTGCGAAAGTTTTGAGTGAGAGATACTACTACTACTACTACATGGACGTCTGG	CAKVLSERYYYYYYMDVW	IGHV3-30	IGHD3-9	IGHJ6	6	10	15	24
1	1.5755475027572083E-4	TGTGCGAAAGGGGCTGCTACGGGGTGGAACTACTACTACTACATGGACGTCTGG	CAKGAATGWNYYYYMDVW	IGHV3-23	IGHD2-15	IGHJ6	9	12	19	28
1	1.5755475027572083E-4	TGTGCGAAAGATCTAAAATTACTATGGTTCGAACCCAGGACGAATGACTACTGG	CAKDLKLLWFEPRTNDYW	IGHV3-30	IGHD3-10	IGHJ4	13	17	30	44
1	1.5755475027572083E-4	TGTGCGAAAGATGGATTACGATTTTTGGAGTGGTTAAGCTACTTTGACTACTGG	CAKDGLRFLEWLSYFDYW	IGHV4-31	IGHD3-3	IGHJ4	11	14	35	38
1	1.5755475027572083E-4	TGTGCGAAAAAAAAGGGCTATTGCAGTCGTGGTCGTTGCTACGTGGACTACTGG	CAKKKGYCSRGRCYVDYW	IGHV5-10-1	IGHD2-15	IGHJ4	6	18	32	38
1	1.5755475027572083E-4	TGTGCAACAGGGCTAGCATTCGGTATAGTAGTGGTTATCCACTTGGGCTACTGG	CATGLAFGIVVVIHLGYW	IGHV1-24	IGHD3-22	IGHJ4	9	24	37	40
1	1.5755475027572083E-4	TGTTCTAGAATAGGGGTGTACGATTTTTGGAGTGGTTACTCGGACTACTGG	CSRIGVYDFWSGYSDYW	IGHV3-11	IGHD3-3	IGHJ4	2	18	37	42
1	1.5755475027572083E-4	TGTGTGAGACCCTCCAGCCGGAAATTACAATGGTTCTACAGCAACTACTGG	CVRPSSRKLQWFYSNYW	IGHV3-16	IGHD3-10	IGHJ4	8	23	35	43
1	1.5755475027572083E-4	TGTGTGAGAGGAACACATAGTCACAGCTGGTACCACCACTTTGACCTCTGG	CVRGTHSHSWYHHFDLW	IGHV4-4	IGHD2-2	IGHJ4	9	23	32	37
1	1.5755475027572083E-4	TGTGTGAGAGATAGGACCCGAGTGGGAGCTACTACGGACTTTGACTACTGG	CVRDRTRVGATTDFDYW	IGHV3-43	IGHD1-26	IGHJ4	3	20	35	37
1	1.5755475027572083E-4	TGTGTGAAAGATATCCCCTGGGGATTAGGGGATGATGCTTTTGATATCTGG	CVKDIPWGLGDDAFDIW	IGHV3-35	IGHD7-27	IGHJ3	6	17	24	31
1	1.5755475027572083E-4	TGTGTGAAAGATATCCCCTGGGGATTAGGGGATGATGCTTTTGATATCCGG	CVKDIPWGLGDDAFDIR	IGHV3-60	IGHD7-27	IGHJ3	11	17	24	31
1	1.5755475027572083E-4	TGTGTAAAAGAGGGCTGTGGTGATGATTGCTTGGGCTGGTTCGACCCCTGG	CVKEGCGDDCLGWFDPW	IGHV3-43	IGHD2-21	IGHJ5	10	15	30	35
1	1.5755475027572083E-4	TGTGCCACCTTTGGGGTGATAGTAGTGGTCTCCTCCGCTTTTGATATCTGG	CATFGVIVVVSSAFDIW	IGHV3-38	IGHD3-22	IGHJ3	6	16	28	36
1	1.5755475027572083E-4	TGTGCCACCTTTGGGGTGATAGTAGTGGTCTCCTCCGCTTTTGATATCTGG	CATFGVIVVVSSAFDIW	IGHV4-30-2	IGHD3-22	IGHJ3	6	16	28	36
1	1.5755475027572083E-4	TGTGCCAGAGGCCCCCCGATAGCAGCATCTGGTTCCGACTTTGACTACTGG	CARGPPIAASGSDFDYW	IGHV4-30-2	IGHD6-13	IGHJ4	9	18	32	37
1	1.5755475027572083E-4	TGTGCCAGAACGAAAACCGAGAGTGGGACCGTGTCGCAGTTCGACCCCTGG	CARTKTESGTVSQFDPW	IGHV4-31	IGHD1-26	IGHJ5	8	21	27	38
1	1.5755475027572083E-4	TGTGCGCGGGGGCGAGATATTGTGGCCAAAGACTGGGATTTTGACTACTGG	CARGRDIVAKDWDFDYW	IGHV3-75	IGHD2-21	IGHJ4	4	16	24	39
1	1.5755475027572083E-4	TGTGCGGGTGCGGACGATGATTTTTGGAGACGGTACTACTTTGACTACTGG	CAGADDDFWRRYYFDYW	IGHV3-21	IGHD3-3	IGHJ4	5	18	28	32
1	1.5755475027572083E-4	TGTGCGAGTTACGCTATAAGTGACTACCCATGGGGTGCTTTTCGTATCTGG	CASYAISDYPWGAFRIW	IGHV3-20	IGHD4-17	IGHJ3	7	19	26	35
1	1.5755475027572083E-4	TGTGCGAGCCGGCGGCCTAACTGTGGTAGCTGCTGGGCTTTTGATATCTGG	CASRRPNCGSCWAFDIW	IGHV4-59	IGHD2-15	IGHJ3	7	22	33	36
1	1.5755475027572083E-4	TGTGCGAGCGAGAGACATTACTATGATAGTAGTGGTCAACTTGACTACTGG	CASERHYYDSSGQLDYW	IGHV3-64	IGHD3-22	IGHJ4	7	16	35	40
1	1.5755475027572083E-4	TGTGCGAGGGTTTATTATGGTTCGGCGACGTACTACGGTATGGACGTCTGG	CARVYYGSATYYGMDVW	IGHV3-60	IGHD3-10	IGHJ6	3	11	24	39
1	1.5755475027572083E-4	TGTGCGAGGGTTTATTATGGTTCGGCGACGTACTACGGTATGGACGTCTGG	CARVYYGSATYYGMDVW	IGHV3-43	IGHD3-10	IGHJ6	4	11	24	39
1	1.5755475027572083E-4	TGTGCGAGGGGAAGCAGTGGCTGGATTGGATTAAACTACTTTGACTACTGG	CARGSSGWIGLNYFDYW	IGHV3-9	IGHD6-19	IGHJ4	4	12	23	34
1	1.5755475027572083E-4	TGTGCGAGGACCTATGGTTCGGGGAGGCTCATTGGGCCCGTGGACGTCTGG	CARTYGSGRLIGPVDVW	IGHV4-4	IGHD3-10	IGHJ6	7	11	25	40
1	1.5755475027572083E-4	TGTGCGAGATTTCAAACTGGAACTACTAGGTTAAACTGGTTCGACCCCTGG	CARFQTGTTRLNWFDPW	IGHV4-55	IGHD1-7	IGHJ5	9	14	25	33
1	1.5755475027572083E-4	TGTGCGAGATCCCCCCACGATACTACGGTCTACTACTACATGGACGTCTGG	CARSPHDTTVYYYMDVW	IGHV4-39	IGHD4-17	IGHJ6	8	21	28	29
1	1.5755475027572083E-4	TGTGCGAGACTGGTTCGAGGGTTAGTACCAGCTGCTAAAGATGACTACTGG	CARLVRGLVPAAKDDYW	IGHV3-21	IGHD2-2	IGHJ4	8	22	36	41
1	1.5755475027572083E-4	TGTGCGAGACATGCCCTTACTATAGCAGCAGCTGGGCATTTTGACTACTGG	CARHALTIAAAGHFDYW	IGHV4-39	IGHD6-13	IGHJ4	12	20	34	39
1	1.5755475027572083E-4	TGTGCGAGAGTCGGAGGGAGTTATTCTAGTTACTACGGTATGGACGTCTGG	CARVGGSYSSYYGMDVW	IGHV3-30	IGHD3-10	IGHJ6	9	15	24	39
1	1.5755475027572083E-4	TGTGCGAGAGTACAGATACAGCTATGGTTACTGGATGCTTTTGATATCTGG	CARVQIQLWLLDAFDIW	IGHV4-34	IGHD5-18	IGHJ3	9	14	30	33
1	1.5755475027572083E-4	TGTGCGAGAGTAGTGGGAGCTACTACACCGGGGCGTGCTTTTGATATCTGG	CARVVGATTPGRAFDIW	IGHV1-46	IGHD1-26	IGHJ3	9	10	25	35
1	1.5755475027572083E-4	TGTGCGAGAGCTGCACGATACCAGCTGCTAAACAACTGGTTCGACCCCTGG	CARAARYQLLNNWFDPW	IGHV4-34	IGHD2-2	IGHJ5	9	18	29	31
1	1.5755475027572083E-4	TGTGCGAGAGGTCGGACCGAGTATAGCAGCTCGTCCGGGTGGGGCTACTGG	CARGRTEYSSSSGWGYW	IGHV1-8	IGHD6-6	IGHJ4	10	17	37	44
1	1.5755475027572083E-4	TGTGCGAGAGGTCGGACCGAGTATAGCAGCTCGTCCGAGTGGGGCTACTGG	CARGRTEYSSSSEWGYW	IGHV1-8	IGHD6-6	IGHJ4	10	17	36	44
1	1.5755475027572083E-4	TGTGCGAGAGGCACCCGCAGCAGCTGGTTCTTAGGCTACTTTGACTTCTGG	CARGTRSSWFLGYFDFW	IGHV4-59	IGHD6-13	IGHJ4	9	16	27	35
1	1.5755475027572083E-4	TGTGCGAGAGGGTTGTATTATTATGATAGTAGTGGTTATTACTACTACTGG	CARGLYYYDSSGYYYYW	IGHV1-8	IGHD3-22	IGHJ4	10	14	42	43
1	1.5755475027572083E-4	TGTGCGAGAGGGGTCCGGGAGGGTGACTACGTAAGGTGGTTCGACCCCTGG	CARGVREGDYVRWFDPW	IGHV4-34	IGHD4-17	IGHJ5	10	21	32	36
1	1.5755475027572083E-4	TGTGCGAGAGAAGGCCCGGCTACGGTGACCAAAGACTACATGGACGTCTGG	CAREGPATVTKDYMDVW	IGHV3-7	IGHD4-17	IGHJ6	10	19	28	34
1	1.5755475027572083E-4	TGTGCGAGAACTTCTGCTTATGATAGTAGTGGTTATTACTATGACTACTGG	CARTSAYDSSGYYYDYW	IGHV1-46	IGHD3-22	IGHJ4	8	18	35	36
1	1.5755475027572083E-4	TGTGCGAAGACTTCTCCAGTGGCTTCATCGACTTACTATTTTGACTTCTGG	CAKTSPVASSTYYFDFW	IGHV5-10-1	IGHD6-19	IGHJ4	6	16	23	33
1	1.5755475027572083E-4	TGTGCGAAAGGAGTTGCTATTGTAGTAGTACCAGCTGCTATTGACTACTGG	CAKGVAIVVVPAAIDYW	IGHV4-34	IGHD2-2	IGHJ4	10	17	39	40
1	1.5755475027572083E-4	TGTGCACGGGGGCGACATATTGTGGCCAAAGACTGGGATTTTGACCACTGG	CARGRHIVAKDWDFDHW	IGHV2-26	IGHD2-21	IGHJ4	8	15	24	39
1	1.5755475027572083E-4	TGTGCAACAGTGGGCCCCGCGGAGGTTCGGGGAGGGGCCCTCGACCCCTGG	CATVGPAEVRGGALDPW	IGHV1-69-2	IGHD3-10	IGHJ5	9	23	33	40
1	1.5755475027572083E-4	TGTGCAAAAGAGGGCTGTGGTGGTGATTGCTTGGGCTGGTTCGACCCCTGG	CAKEGCGGDCLGWFDPW	IGHV3-43	IGHD2-21	IGHJ5	10	15	30	35
1	1.5755475027572083E-4	TGCCACTCTTACGATTTTTGGGCTTACTACTACTACTACATGGACGTCTGG	CHSYDFWAYYYYYMDVW	IGHV4-39	IGHD3-3	IGHJ6	1	8	20	24
1	1.5755475027572083E-4	TGTGTGAGAGATGCCTACTGTATTAATGGATTGTGCTTTGACTTTTGG	CVRDAYCINGLCFDFW	IGHV3-21	IGHD2-8	IGHJ4	11	18	28	35
1	1.5755475027572083E-4	TGTGTGAGAGAAAAGGCCGGGCCCGACCTTGATGCTTTTGATATCTGG	CVREKAGPDLDAFDIW	IGHV3-21	IGHD2-2	IGHJ3	10	15	19	29
1	1.5755475027572083E-4	TGTGCTAGGAGGGGGGACACTAGTTATTATTACTACTTTGACTACTGG	CARRGDTSYYYYFDYW	IGHV4-31	IGHD3-10	IGHJ4	4	21	29	30
1	1.5755475027572083E-4	TGTGCCAGTGTGCGGATACAGCTCGGGGTGGATGCTTTTGATATCTGG	CASVRIQLGVDAFDIW	IGHV4-30-2	IGHD5-18	IGHJ3	7	13	22	30
1	1.5755475027572083E-4	TGTGCGGGGGGACGGTCGGTTTTTGGAGCTAATTCGTTCGCCCCCTGG	CAGGRSVFGANSFAPW	IGHV1-2	IGHD3-3	IGHJ5	5	19	27	35
1	1.5755475027572083E-4	TGTGCGATTACACTGGCTGGTAGGGGGTACAACTGGTTCGACCCCTGG	CAITLAGRGYNWFDPW	IGHV3-23	IGHD6-19	IGHJ5	6	13	21	26
1	1.5755475027572083E-4	TGTGCGACGACGGGAACTGCCAACTATTACTACTACATGGACGTCTGG	CATTGTANYYYYMDVW	IGHV4-31	IGHD1-7	IGHJ6	6	12	17	22
1	1.5755475027572083E-4	TGTGCGACAGGATATGATCTCGTTTGGGGGAGGCAGGCTGAATACTGG	CATGYDLVWGRQAEYW	IGHV1-8	IGHD3-16	IGHJ4	10	12	31	38
1	1.5755475027572083E-4	TGTGCGAGCGTGCTTAGTGGGAGCTACGTTGGCGCGTTTGACTACTGG	CASVLSGSYVGAFDYW	IGHV4-4	IGHD1-26	IGHJ4	7	14	26	36
1	1.5755475027572083E-4	TGTGCGAGCGGGGGGTATGATAGTAGTGGTTATTACCGTGACTACTGG	CASGGYDSSGYYRDYW	IGHV4-4	IGHD3-22	IGHJ4	7	15	35	38
1	1.5755475027572083E-4	TGTGCGAGCACGATGTACGGTGACTACGTGGGGGGGTTTCACTACTGG	CASTMYGDYVGGFHYW	IGHV5-10-1	IGHD4-17	IGHJ4	7	15	28	36
1	1.5755475027572083E-4	TGTGCGAGATCCCCGGGTATAACAGTGGCTGCTGTTTCTGATATCTGG	CARSPGITVAAVSDIW	IGHV1-18	IGHD6-19	IGHJ3	8	11	30	38
1	1.5755475027572083E-4	TGTGCGAGACCCTCTCGGGGTGGAGTGGTTATCCCCTTTGACTACTGG	CARPSRGGVVIPFDYW	IGHV4-39	IGHD3-3	IGHJ4	9	20	31	35
1	1.5755475027572083E-4	TGTGCGAGACATTGGGGGAGTGACTACGGGCGCTTCTTTGACCATTGG	CARHWGSDYGRFFDHW	IGHV3-23	IGHD3-16	IGHJ4	6	11	20	35
1	1.5755475027572083E-4	TGTGCGAGACATCCAGGATACCCATACTACTACTACATGGACGTCTGG	CARHPGYPYYYYMDVW	IGHV4-39	IGHD2-15	IGHJ6	11	14	19	24
1	1.5755475027572083E-4	TGTGCGAGACATATAGGGTTCGGGCCACCAGCGTGGTTCGACCCCTGG	CARHIGFGPPAWFDPW	IGHV4-39	IGHD3-10	IGHJ5	11	16	23	33
1	1.5755475027572083E-4	TGTGCGAGACAAACTTACTATGGTTCGGGGAGTTATTACCAACACTGG	CARQTYYGSGSYYQHW	IGHV4-39	IGHD3-10	IGHJ4	10	14	37	43
1	1.5755475027572083E-4	TGTGCGAGAGTCTATTGTAGTGGTGGTAGCTGCTACTTAGAACCCTGG	CARVYCSGGSCYLEPW	IGHV1-46	IGHD2-15	IGHJ5	9	12	36	42
1	1.5755475027572083E-4	TGTGCGAGAGCCCTCACGTATTACTATGGTTCGGGGAGTGACTACTGG	CARALTYYYGSGSDYW	IGHV4-34	IGHD3-10	IGHJ4	14	15	37	38
1	1.5755475027572083E-4	TGTGCGAGAGCCCGGGGGGGTGGCTACAAGAATGCTTTTGATATCTGG	CARARGGGYKNAFDIW	IGHV4-34	IGHD5-24	IGHJ3	9	20	28	31
1	1.5755475027572083E-4	TGTGCGAGAGCGCCTTTGGGGCGTGGATACAACTGGTTCGACCCCTGG	CARAPLGRGYNWFDPW	IGHV1-46	IGHD3-16	IGHJ5	9	14	20	27
1	1.5755475027572083E-4	TGTGCGAGAGGTGGTTGGGATGGCTACAATTTCTACTTTGACTACTGG	CARGGWDGYNFYFDYW	IGHV1-8	IGHD5-24	IGHJ4	10	18	30	32
1	1.5755475027572083E-4	TGTGCGAGAGATCGTTGTACTGGTCTTACCTGTTACTTTGACTCCTGG	CARDRCTGLTCYFDSW	IGHV3-7	IGHD1-1	IGHJ4	12	13	23	33
1	1.5755475027572083E-4	TGTGCGAGAGATGGGTACTATGGTTCGGGGAGATGTATGGACGTCTGG	CARDGYYGSGRCMDVW	IGHV3-30	IGHD3-10	IGHJ6	11	15	31	36
1	1.5755475027572083E-4	TGTGCGAGAGACTTTTGTACTGGTCTTACCTGCTCCATCGACTACTGG	CARDFCTGLTCSIDYW	IGHV3-30	IGHD2-15	IGHJ4	10	14	33	39
1	1.5755475027572083E-4	TGTGCGAACGCCCGTGGGGGGAGCTACTCTTGGACCTTTGACTACTGG	CANARGGSYSWTFDYW	IGHV3-64	IGHD1-26	IGHJ4	6	18	27	35
1	1.5755475027572083E-4	TGTGCGAAAGATCTGCTGGTTACCCGCAGGGCGGCTTTTGATATCTGG	CAKDLLVTRRAAFDIW	IGHV3-23	IGHD3-9	IGHJ3	13	15	21	33
1	1.5755475027572083E-4	TGTGCGAAAGATCAGTGGGAGCTACTATTAGGAGGCTTTGACTACTGG	CAKDQWELLLGGFDYW	IGHV4-31	IGHD1-26	IGHJ4	12	13	26	35
1	1.5755475027572083E-4	TGTGCGAAAGATGTCAGCGTTTGGGGGAGTTTTGCTTTTGATATCTGG	CAKDVSVWGSFAFDIW	IGHV3-60	IGHD3-16	IGHJ3	11	17	30	32
1	1.5755475027572083E-4	TGTGCATTAGTGATCTCGTATAATAGGTTGGGCTGGATCGACCCCTGG	CALVISYNRLGWIDPW	IGHV1-69	IGHD3-3	IGHJ5	4	17	24	32
1	1.5755475027572083E-4	TGTGCAACAGGAGCAGCAGCTGGTACCCCGGGCTGGTTCGACCCCTGG	CATGAAAGTPGWFDPW	IGHV1-69-2	IGHD6-13	IGHJ5	9	11	25	32
1	1.5755475027572083E-4	TGTGCAAGAGAGGATGTAGCAACTCGTTCTGGTGCTTTTGATATCTGG	CAREDVATRSGAFDIW	IGHV6-1	IGHD6-6	IGHJ3	10	16	26	32
1	1.5755475027572083E-4	TGTGCAAAAGTATATTGTAGTAGTACCAGCTGCCCATTTGATATCTGG	CAKVYCSSTSCPFDIW	IGHV3-9	IGHD2-2	IGHJ3	14	15	32	36
1	1.5755475027572083E-4	TGTGCAAAAGAAGGCCGGCTAGCAGTGGCTGGCTCGTTCGATCTCTGG	CAKEGRLAVAGSFDLW	IGHV3-43	IGHD6-19	IGHJ2	10	19	31	36
1	1.5755475027572083E-4	TGTACGAAAGCCACCGATTCCTGGAGCGGTTATGACATGGCCGTCTGG	CTKATDSWSGYDMAVW	IGHV1-67	IGHD3-3	IGHJ6	2	14	32	34
1	1.5755475027572083E-4	TGTCTGCTATATCTACCAGCTGCTGCTATAAACAGTGACTACTGG	CLLYLPAAAINSDYW	IGHV1-46	IGHD6-13	IGHJ4	2	13	29	35
1	1.5755475027572083E-4	TGTGTCGGAGAAGTGGAGTGGCCACTCAACTGGTTCGACCCCTGG	CVGEVEWPLNWFDPW	IGHV3-30	IGHD3-3	IGHJ5	3	13	20	26
1	1.5755475027572083E-4	TGTGTCGGAGAAGTGGAGTGGCCACTCAACTGGTTCGACCCCTGG	CVGEVEWPLNWFDPW	IGHV3-35	IGHD3-3	IGHJ5	4	13	20	26
1	1.5755475027572083E-4	TGTGTGAGGCCCTGGAGAGAGTGGGAGGTTCCTACTGACTCCTGG	CVRPWREWEVPTDSW	IGHV5-78	IGHD1-26	IGHJ4	7	19	26	35
1	1.5755475027572083E-4	TGTGCTAGAACTACGGTGACTACATTCTGGTACTTCCATCTCTGG	CARTTVTTFWYFHLW	IGHV4-30-2	IGHD4-17	IGHJ2	8	9	22	26
1	1.5755475027572083E-4	TGTGCCCACAGTTCGACGCACAGGTCAACAATGCCTGACTCCTGG	CAHSSTHRSTMPDSW	IGHV2-5	IGHD1-20	IGHJ4	10	13	17	35
1	1.5755475027572083E-4	TGTGCCAGAGATGCGGGTTATCTGCTGTATTACTTTGACTACTGG	CARDAGYLLYYFDYW	IGHV4-30-2	IGHD1-14	IGHJ4	11	15	20	26
1	1.5755475027572083E-4	TGTGCGCGATACGGTTACTACTACTACTCCGGTATGGACGTCTGG	CARYGYYYYSGMDVW	IGHV4-55	.	IGHJ6	10	-1	-1	14
1	1.5755475027572083E-4	TGTGCGCGAGTGGGTTATAGCAGTTCGTCGATTTTTGACCGCTGG	CARVGYSSSSIFDRW	IGHV4-39	IGHD6-6	IGHJ2	5	15	28	41
1	1.5755475027572083E-4	TGTGCGGGACCGGTGTATACTGGGAGTTCCCCCTTGGACTACTGG	CAGPVYTGSSPLDYW	IGHV1-18	IGHD1-26	IGHJ4	5	14	25	32
1	1.5755475027572083E-4	TGTGCGACCAGTACTATTTTTTACCCCTACTACTTTGACTACTGG	CATSTIFYPYYFDYW	IGHV4-59	IGHD3-22	IGHJ4	6	7	16	27
1	1.5755475027572083E-4	TGTGCGACAGAGGGAGTGGTTGTTCCTGCTTACCTTGACTACTGG	CATEGVVVPAYLDYW	IGHV1-67	IGHD3-3	IGHJ4	10	12	20	30
1	1.5755475027572083E-4	TGTGCGAGTAGTACGGTGACTACGGGGAGAGGGGGGGAAAACTGG	CASSTVTTGRGGENW	IGHV3-66	IGHD4-17	IGHJ4	7	11	23	40
1	1.5755475027572083E-4	TGTGCGAGGTCGCCCCAATACAGCTATGCTCCCTTTGACATTTGG	CARSPQYSYAPFDIW	IGHV4-39	IGHD5-18	IGHJ4	7	17	27	32
1	1.5755475027572083E-4	TGTGCGAGACTTGATAGCAGTGGCTGGTACGGCTTTGACTACTGG	CARLDSSGWYGFDYW	IGHV4-39	IGHD6-19	IGHJ4	9	13	30	32
1	1.5755475027572083E-4	TGTGCGAGACGGGAGCGTGGATACAGCTATGCCATTGACTACTGG	CARRERGYSYAIDYW	IGHV5-10-1	IGHD5-18	IGHJ4	9	15	30	34
1	1.5755475027572083E-4	TGTGCGAGACATCCTACGGTGATTATGAATTGGTTCGACCCCTGG	CARHPTVIMNWFDPW	IGHV4-39	IGHD4-17	IGHJ5	11	13	21	30
1	1.5755475027572083E-4	TGTGCGAGAGTTTCGATGGCTCCAGGTCTTGAAGTTGTTGACTGG	CARVSMAPGLEVVDW	IGHV3-66	IGHD5-24	IGHJ4	9	14	20	40
1	1.5755475027572083E-4	TGTGCGAGAGCCCCCCTGAGGGTGGAGAATGCTTTTGATATCTGG	CARAPLRVENAFDIW	IGHV4-34	IGHD2-15	IGHJ3	9	20	24	28
1	1.5755475027572083E-4	TGTGCGAGAGCCATATATTGTGGTGGTGATTGCCCCGATCTCTGG	CARAIYCGGDCPDLW	IGHV3-48	IGHD2-21	IGHJ2	9	14	32	35
1	1.5755475027572083E-4	TGTGCGAGAGGGCACGGTGGTAACGCATTCGTCTTTGACTACTGG	CARGHGGNAFVFDYW	IGHV1-8	IGHD4-23	IGHJ4	10	13	23	32
1	1.5755475027572083E-4	TGTGCGAGAGATGGTTGTAGTAGTACCAGCTGCTACGACTACTGG	CARDGCSSTSCYDYW	IGHV3-30	IGHD2-2	IGHJ4	11	14	34	36
1	1.5755475027572083E-4	TGTGCGAGAGATGGTTGTAGTAGTACCAGCTGCTACGACTACTGG	CARDGCSSTSCYDYW	IGHV4-4	IGHD2-2	IGHJ4	11	14	34	36
1	1.5755475027572083E-4	TGTGCGAGAGACCGACCTCACTACTACTACGGTATGGACGTCTGG	CARDRPHYYYGMDVW	IGHV4-28	.	IGHJ6	8	-1	-1	19
1	1.5755475027572083E-4	TGTGCGAGAGAGGTTAGAGGCAGCAGTTGGTGGGTTGACTCCTGG	CAREVRGSSWWVDSW	IGHV1-46	IGHD6-13	IGHJ5	10	19	30	36
1	1.5755475027572083E-4	TGTGCGAGAACGAAGGACTACGGTGACTATTCCATTGACTACTGG	CARTKDYGDYSIDYW	IGHV4-28	IGHD4-17	IGHJ4	9	15	28	34
1	1.5755475027572083E-4	TGTGCGAGAAACCCTGGGGGTGGTTACAACTGGTTCGACCCCTGG	CARNPGGGYNWFDPW	IGHV4-28	IGHD2-15	IGHJ5	10	18	23	24
1	1.5755475027572083E-4	TGTGCGAAGGATCTTCGCGGTTCGGAGACCGAACTTGACTCCTGG	CAKDLRGSETELDSW	IGHV3-23	IGHD3-10	IGHJ5	14	18	24	36
1	1.5755475027572083E-4	TGTGCGAAAGATTCCATGACTGCGGCACACTGGTTGGACCCCTGG	CAKDSMTAAHWLDPW	IGHV3-30	IGHD4-17	IGHJ5	11	14	24	28
1	1.5755475027572083E-4	TGTGCGAAAGATCTCGACTACGTCTCGATTTACTTCCAGCACTGG	CAKDLDYVSIYFQHW	IGHV3-30	IGHD4-17	IGHJ1	14	15	22	30
1	1.5755475027572083E-4	TGTGCGAAAGACGTAAACTGGAACTACTACTACATGGACGTCTGG	CAKDVNWNYYYMDVW	IGHV3-66	IGHD1-1	IGHJ6	10	15	21	22
1	1.5755475027572083E-4	TGTGCACACAGTGACGATGTCTGGAGTGGGCATTTTGACTCCTGG	CAHSDDVWSGHFDSW	IGHV2-26	IGHD3-3	IGHJ4	6	13	28	33
1	1.5755475027572083E-4	TGTGCACACAGTGACGATGTCTGGAGTGGGCATTTTGACTCCTGG	CAHSDDVWSGHFDSW	IGHV2-5	IGHD3-3	IGHJ4	10	13	28	33
1	1.5755475027572083E-4	TGTGCAACAGCCCAGTGGCTGGCCAAAAACTACTTTGACTACTGG	CATAQWLAKNYFDYW	IGHV6-1	IGHD6-19	IGHJ4	6	12	21	28
1	1.5755475027572083E-4	TGTACTAGAGATCAGCCCGGGGGGTGGCTACGCCTGGGCTACTGG	CTRDQPGGWLRLGYW	IGHV3-49	IGHD5-12	IGHJ4	12	23	31	38
1	1.5755475027572083E-4	TGTACCACAGATACGGATATTGTAGTAGTACCAGCTGCTATGGGG	CTTDTDIVVVPAAMG	IGHV3-15	IGHD2-2	IGHJ4	11	14	41	43
1	1.5755475027572083E-4	TGTACGAGGGGTAATAGTGAATATTCGTACGACTTTGACTACTGG	CTRGNSEYSYDFDYW	IGHV3-48	IGHD3-10	IGHJ4	7	10	15	26
1	1.5755475027572083E-4	TATGCAAGACGGCACATGATACATATTGTGGTGGTGACGCCCAAG	YARRHMIHIVVVTPK	IGHV3-47	IGHD2-21	IGHJ4	8	21	37	44
1	1.5755475027572083E-4	TGTTCTACTGGAAGTGCGACCACGCCTGAGGAGGACTACTGG	CSTGSATTPEEDYW	IGHV3-49	IGHD1-1	IGHJ4	6	7	12	33
1	1.5755475027572083E-4	TGTGCTGTTCTTTACTATGATAGTCGTGCATATCACTTCTGG	CAVLYYDSRAYHFW	IGHV1-18	IGHD3-22	IGHJ4	4	11	27	34
1	1.5755475027572083E-4	TGTGCCACCGTGGGAGCTACTACGTATAACTTTGACTACTGG	CATVGATTYNFDYW	IGHV1-45	IGHD1-26	IGHJ4	4	9	25	28
1	1.5755475027572083E-4	TGTGCCAGAGATGTTGGTTATCCGTATGCTTTTGATATCTGG	CARDVGYPYAFDIW	IGHV4-30-2	IGHD3-22	IGHJ3	11	14	20	25
1	1.5755475027572083E-4	TGTGCGACTTCCCCGTCCTACTACTTTTACATGGACGTCTGG	CATSPSYYFYMDVW	IGHV1-46	IGHD3-10	IGHJ6	6	9	14	17
1	1.5755475027572083E-4	TGTGCGAGTCCGCGACAAGGAGTGGTAAACTTTGACTACTGG	CASPRQGVVNFDYW	IGHV3-64	IGHD3-3	IGHJ4	7	18	25	28
1	1.5755475027572083E-4	TGTGCGAGGAGCAGTGGCCACCTTTGGGGGTTCGACCCCTGG	CARSSGHLWGFDPW	IGHV4-59	IGHD6-19	IGHJ5	7	9	17	28
1	1.5755475027572083E-4	TGTGCGAGATCCCTCCGTAGCGGGGGCTCCATTGACTACTGG	CARSLRSGGSIDYW	IGHV3-30	IGHD4-17	IGHJ4	8	14	19	31
1	1.5755475027572083E-4	TGTGCGAGATCCCTCCGTAGCGGGGGCTCCATTGACTACTGG	CARSLRSGGSIDYW	IGHV4-39	IGHD4-17	IGHJ4	8	14	19	31
1	1.5755475027572083E-4	TGTGCGAGACGGTATCCTGGGGACCAGGAGGTGGACTACTGG	CARRYPGDQEVDYW	IGHV3-33	IGHD7-27	IGHJ4	8	16	22	33
1	1.5755475027572083E-4	TGTGCGAGACGATGGGTGACTACGGGGTACTTTGACTACTGG	CARRWVTTGYFDYW	IGHV3-53	IGHD4-17	IGHJ4	8	14	23	27
1	1.5755475027572083E-4	TGTGCGAGACATGAACTACGGGGGGGGGTCTTTGACTACTGG	CARHELRGGVFDYW	IGHV5-10-1	IGHD1-7	IGHJ4	12	13	19	29
1	1.5755475027572083E-4	TGTGCGAGACAGGGTGGGCGGAGCACACAACCCGACTACTGG	CARQGGRSTQPDYW	IGHV4-31	IGHD1-1	IGHJ4	8	26	30	33
1	1.5755475027572083E-4	TGTGCGAGAGATTTAGGTTACTATGGTTCGGACGACGTCTGG	CARDLGYYGSDDVW	IGHV4-4	IGHD3-10	IGHJ6	11	17	30	33
1	1.5755475027572083E-4	TGTGCGAGAGATTGTAGTAATACCAGCTGTTTTGACTACTGG	CARDCSNTSCFDYW	IGHV4-31	IGHD2-2	IGHJ4	11	12	28	30
1	1.5755475027572083E-4	TGTGCGAGAGATCGGTCCGAGGGTTTCCCTTTTGATATCTGG	CARDRSEGFPFDIW	IGHV1-18	IGHD6-6	IGHJ3	12	14	18	28
1	1.5755475027572083E-4	TGTGCGAGAGACCATGCAGCCATGGCCACCTTTGACCACTGG	CARDHAAMATFDHW	IGHV3-30	IGHD5-24	IGHJ2P	10	17	22	29
1	1.5755475027572083E-4	TGTGCGAAAGAGACCGCAGCAACTGGTTACTTTGACTGCTGG	CAKETAATGYFDCW	IGHV3-23	IGHD6-13	IGHJ4	10	15	26	27
1	1.5755475027572083E-4	TGTGCACACAGGTATAGTGGCTACGATGGGCTCGACTACTGG	CAHRYSGYDGLDYW	IGHV2-5	IGHD5-12	IGHJ4	10	12	26	33
1	1.5755475027572083E-4	TGCACCCTTACTGATATTACTATGAAAGACTATGACTACTGG	CTLTDITMKDYDYW	IGHV3-30	IGHD3-22	IGHJ4	1	14	24	28
1	1.5755475027572083E-4	TGTGTGAGAGATAATCCCGGCGGGGGATTTGATGTCTGG	CVRDNPGGGFDVW	IGHV3-11	IGHD3-16	IGHJ3	11	21	26	27
1	1.5755475027572083E-4	TGTGCGCAAGTCCCCGGGCCCAGCTGGTTCGACCCCTGG	CAQVPGPSWFDPW	IGHV2-26	IGHD3-10	IGHJ5	4	10	15	23
1	1.5755475027572083E-4	TGTGCGGCACGTAGCGCCTCCTTTCACTTTGACTTCTGG	CAARSASFHFDFW	IGHV3-21	IGHD6-25	IGHJ4	5	8	14	25
1	1.5755475027572083E-4	TGTGCGACTTCTGGGGGCAGCAGCTGGTACGGATATTGG	CATSGGSSWYGYW	IGHV3-33	IGHD6-13	IGHJ4	6	16	30	36
1	1.5755475027572083E-4	TGTGCGACGGGTCAGTGGGTGTTTGCTTTTGATATCTGG	CATGQWVFAFDIW	IGHV3-11	IGHD1-26	IGHJ3	6	13	18	23
1	1.5755475027572083E-4	TGTGCGAGTCGCGGATCCCGAGCTCAAATTGACTACTGG	CASRGSRAQIDYW	IGHV4-39	IGHD7-27	IGHJ4	7	12	18	28
1	1.5755475027572083E-4	TGTGCGAGCCCTAATGAGCAGCTGGCACTTGACTACTGG	CASPNEQLALDYW	IGHV4-39	IGHD2-2	IGHJ4	7	16	24	28
1	1.5755475027572083E-4	TGTGCGAGGCATAGCAGTGGCAGGTACGGGGACTACTGG	CARHSSGRYGDYW	IGHV3-23	IGHD6-19	IGHJ4	6	10	27	30
1	1.5755475027572083E-4	TGTGCGAGATATATTTTGACTGGAACATTTGACTACTGG	CARYILTGTFDYW	IGHV3-30	IGHD3-9	IGHJ4	8	10	22	27
1	1.5755475027572083E-4	TGTGCGAGACATGGGGCAGCTCGCCCTCCTGGCTACTGG	CARHGAARPPGYW	IGHV4-4	IGHD6-6	IGHJ4	8	15	22	32
1	1.5755475027572083E-4	TGTGCGAGACATAGCAACTCGGGGGGTTTGGACTTCTGG	CARHSNSGGLDFW	IGHV3-30	IGHD6-6	IGHJ4	8	10	20	30
1	1.5755475027572083E-4	TGTGCGAGACAGTTTGAAAATGACTACGTGACTTCATGG	CARQFENDYVTSW	IGHV3-23	IGHD4-17	IGHJ1	6	19	32	36
1	1.5755475027572083E-4	TGTGCGAGAGTGGCTACGGTGACTCGTCTTGACTACTGG	CARVATVTRLDYW	IGHV4-59	IGHD4-17	IGHJ4	9	13	23	28
1	1.5755475027572083E-4	TGTGCGAGAGGTTACTTTGGTTCGGGGAATACCTACTGG	CARGYFGSGNTYW	IGHV1-8	IGHD3-10	IGHJ4	10	11	27	32
1	1.5755475027572083E-4	TGTGCGAGAGGTAACTACGGTGGCGCTTTTGATATCTGG	CARGNYGGAFDIW	IGHV1-8	IGHD4-23	IGHJ3	10	13	22	24
1	1.5755475027572083E-4	TGTGCGAGAGGGGGAGATGGCTACAATGAGGACTACTGG	CARGGDGYNEDYW	IGHV1-8	IGHD5-24	IGHJ4	10	13	26	30
1	1.5755475027572083E-4	TGTGCGAGAGGAGGAATAGCGGACCGACCTGATTACTGG	CARGGIADRPDYW	IGHV4-34	IGHD2-21	IGHJ4	10	12	19	29
1	1.5755475027572083E-4	TGTGCGAGAGATCTTCCGCAGCCTCGTTTTCACTACTGG	CARDLPQPRFHYW	IGHV4-31	IGHD2-15	IGHJ4	13	17	21	27
1	1.5755475027572083E-4	TGTGCGAGAGATACCACTACGGTAGTAACTCAATACTGG	CARDTTTVVTQYW	IGHV3-21	IGHD4-23	IGHJ4	11	15	30	33
1	1.5755475027572083E-4	TGTGCGAGAATAGCCTCTAGACTGGGTCAGGACTACTGG	CARIASRLGQDYW	IGHV1-46	IGHD3-9	IGHJ4	8	19	24	30
1	1.5755475027572083E-4	TGTACAAGAGATAATTATTTATGGAGGTTGGACTCCTGG	CTRDNYLWRLDSW	IGHV3-74	IGHD3-3	IGHJ5	11	16	24	25
1	1.5755475027572083E-4	TGTGCCGGGGGATCCCTGCCGAACTTTGACTACTGG	CAGGSLPNFDYW	IGHV3-21	IGHD7-27	IGHJ4	4	7	15	22
1	1.5755475027572083E-4	TGTGCCAGAGAAACTTACTACTACATGGACGTCTGG	CARETYYYMDVW	IGHV1-2	.	IGHJ6	10	-1	-1	15
1	1.5755475027572083E-4	TGTGCGAGTACGAGAGGCGGTGACCTAAACTACTGG	CASTRGGDLNYW	IGHV1-18	IGHD4-17	IGHJ4	7	17	23	28
1	1.5755475027572083E-4	TGTGCGAGCCTCTGGAACGGCAACTTTGACTACTGG	CASLWNGNFDYW	IGHV1-2	IGHD1-1	IGHJ4	7	11	18	22
1	1.5755475027572083E-4	TGTGCGAGCGATTACGGTGACCAAGCGAACTACTGG	CASDYGDQANYW	IGHV3-53	IGHD4-17	IGHJ4	11	12	20	28
1	1.5755475027572083E-4	TGTGCGAGAGTCTTAAGAAGAGTGGCTGACTACTGG	CARVLRRVADYW	IGHV4-31	IGHD3-3	IGHJ4	9	19	24	26
1	1.5755475027572083E-4	TGTGCGAGAGTGAATAGAAGGGTCCTTGACTACTGG	CARVNRRVLDYW	IGHV4-34	IGHD2-21	IGHJ4	9	11	16	25
1	1.5755475027572083E-4	TGTGCGAGAGGCGGGGGGGACTGGTTCGACCCCTGG	CARGGGDWFDPW	IGHV1-8	IGHD3-16	IGHJ5	11	12	16	19
1	1.5755475027572083E-4	TGTGCGAGAGATATGAGCAGTAAACCAACTGACTGG	CARDMSSKPTDW	IGHV3-20	IGHD4-11	IGHJ4	11	17	22	31
1	1.5755475027572083E-4	TGTGCGAGAGATAGCGGGCGGGCTTTTGATATCTGG	CARDSGRAFDIW	IGHV3-30	IGHD6-25	IGHJ3	11	12	16	21
1	1.5755475027572083E-4	TGTGCAATACTCGCCGTGGCTGGCGTTGACTACTGG	CAILAVAGVDYW	IGHV1-24	IGHD6-19	IGHJ4	6	15	22	25
1	1.5755475027572083E-4	TGTGCAAGAGAAAATAGTTGGAACTTCGATCTCTGG	CARENSWNFDLW	IGHV3-13	IGHD2-21	IGHJ2	10	12	16	18
1	1.5755475027572083E-4	TGTACGAGATACCAGCGGTACTACTTTGACTACTGG	CTRYQRYYFDYW	IGHV3-21	IGHD2-2	IGHJ4	8	9	15	17
1	1.5755475027572083E-4	TGCGCGAAACGGCTTTTGCACTACTTTGATTACTGG	CAKRLLHYFDYW	IGHV3-30	IGHD3-3	IGHJ4	6	13	17	19
1	1.5755475027572083E-4	TGTTTGAGAGATGGGGAAATTAATGGCAACTGG	CLRDGEINGNW	IGHV3-21	IGHD2-8	IGHJ4	11	20	25	28
1	1.5755475027572083E-4	TGTGTGAGAGGCCGTGGGTGGTTCGACCCCTGG	CVRGRGWFDPW	IGHV3-35	IGHD1-14	IGHJ5	8	12	16	18
1	1.5755475027572083E-4	TGTGTGAGAGGCCGTGGGTGGTTCGACCCCTGG	CVRGRGWFDPW	IGHV4-34	IGHD1-26	IGHJ5	12	13	17	18
1	1.5755475027572083E-4	TGTGTAAGGGATGATATTGTACTACAGGACTGG	CVRDDIVLQDW	IGHV3-74	IGHD2-8	IGHJ4	11	12	23	28
1	1.5755475027572083E-4	TGTGCGCAAGATTGGGGGAGTAACTACTACTGG	CAQDWGSNYYW	IGHV1-67	IGHD3-16	IGHJ4	3	11	20	25
1	1.5755475027572083E-4	TGTGCGAGGGGGAAGAGGTACTTTGACGTCTGG	CARGKRYFDVW	IGHV5-10-1	IGHD2-2	IGHJ6	7	16	21	24
1	1.5755475027572083E-4	TGTGCGAGATCAACTGGGCTTTTTGACTACTGG	CARSTGLFDYW	IGHV4-55	IGHD1-1	IGHJ4	9	10	16	21
1	1.5755475027572083E-4	TGTGCGAGAGCGGTCGGCTATGGTGACTACTGG	CARAVGYGDYW	IGHV4-34	IGHD5-18	IGHJ4	9	16	22	23
1	1.5755475027572083E-4	TGTGCGAGAGGCGCGGAGGGTATGGACGTCTGG	CARGAEGMDVW	IGHV1-8	IGHD2-15	IGHJ6	11	13	17	21
1	1.5755475027572083E-4	TGTGCGAGAGATTGGAAGACCAGCTGCACCTGG	CARDWKTSCTW	IGHV3-53	IGHD2-2	IGHJ5	11	18	26	28
1	1.5755475027572083E-4	TGTGCGAGAGATCTCCGAGAGGGGGACGTCTGG	CARDLREGDVW	IGHV1-69	.	IGHJ6	14	-1	-1	23
1	1.5755475027572083E-4	TGTGCGAGAGATCTCCGAGAGGGGGACGTCTGG	CARDLREGDVW	IGHV4-31	.	IGHJ6	14	-1	-1	23
1	1.5755475027572083E-4	TGTGCGAGAGATGTGGGAGCTACTTCCTACTGG	CARDVGATSYW	IGHV3-64	IGHD1-26	IGHJ4	11	12	23	26
1	1.5755475027572083E-4	TGTGCGACCCTAACTGGAATCCTCCACTGG	CATLTGILHW	IGHV1-2	IGHD1-20	IGHJ4	6	10	18	25
1	1.5755475027572083E-4	TGTGCGAGAGGGGGGGAAATGGGCTACTGG	CARGGEMGYW	IGHV1-8	IGHD3-16	IGHJ4	10	11	16	23
1	1.5755475027572083E-4	TGTGCGAGAGCTATGGGCACCAACTGG	CARAMGTNW	IGHV4-34	IGHD3-10	IGHJ4	9	10	15	22
1	1.5755475027572083E-4	TGTGCGAGAGAATCAGTCGGCGCCTGG	CARESVGAW	IGHV3-53	IGHD2-21	IGHJ5	10	13	17	22
