# Supplementary material for: Biomarkers and Immune Repertoire Metrics Identified by Peripheral Blood Transcriptomic Sequencing Reveal the Pathogenesis of COVID-19
Source: Front Immunol. 2021 Aug 24;12:677025. doi: 10.3389/fimmu.2021.677025 (PMC8421539; doi:10.3389/fimmu.2021.677025)
Supplement: Supplementary file 1 [file DataSheet_1.zip › TCR_BCR/IGH/convert.SRR12007833.clonotypes.IGH.txt]

count	freq	cdr3nt	cdr3aa	v	d	j	VEnd	DStart	DEnd	JStart
82	0.014186851211072665	TGTGTGAGAGATCTGAGAGTGCGTGGTACGATTGACTTCTGG	CVRDLRVRGTIDFW	IGHV3-20	IGHD6-13	IGHJ4	13	23	29	31
45	0.007785467128027681	TGTGCAAAAGATATTAGGGTAAAGCGTATTACGATTTTTGGAGAGGCGGACGTCTGG	CAKDIRVKRITIFGEADVW	IGHV3-9	IGHD3-3	IGHJ6	13	24	42	47
40	0.006920415224913495	TGTGCGAGAAGCAGACACCTACTATATCCCTACTTTGACTACTGG	CARSRHLLYPYFDYW	IGHV1-69	IGHD5-12	IGHJ4	8	20	28	29
40	0.006920415224913495	TGTGTGAGAGATCTGAGAGTGCGTGGGACGATTGACTTCTGG	CVRDLRVRGTIDFW	IGHV3-20	IGHD1-26	IGHJ4	13	22	27	31
37	0.006401384083044983	TGTGCGAGAGGAGTAACAAATGATAGAAATGACTATTGG	CARGVTNDRNDYW	IGHV1-18	IGHD3-22	IGHJ4	9	19	25	29
36	0.006228373702422145	TGTGCGAGCGATAGGGGGGTTGTTGGTGACCACCGCTTTGACTCCTGG	CASDRGVVGDHRFDSW	IGHV4-4	IGHD2-21	IGHJ4	11	23	29	35
31	0.005363321799307958	TGTGCAACAGATTCAACGGTTGACGTCGTGATATATGCTCTGGTCTATTGG	CATDSTVDVVIYALVYW	IGHV1-24	IGHD1-1	IGHJ4	11	21	28	44
30	0.005190311418685121	TGTGCGAGCTCGAAGGGGCCTCATTACGACATTTTGCGTGGTTACCGCCCTGATGTTTTTGATATGTGG	CASSKGPHYDILRGYRPDVFDMW	IGHV4-39	IGHD3-9	IGHJ3	7	22	43	50
27	0.004671280276816609	TGTGCAAAAGATGCAACGGAGTGGGGCCGGGACTACGGTGACTACTCCTACTACTTTGACTACTGG	CAKDATEWGRDYGDYSYYFDYW	IGHV3-9	IGHD4-17	IGHJ4	11	30	44	48
24	0.004152249134948097	TGTGCGACTTCGAAGGGGCCTCATTACGACATTTTGCGTGGTTACCGCCCTGATGTTTTTGATATGTGG	CATSKGPHYDILRGYRPDVFDMW	IGHV4-39	IGHD3-9	IGHJ3	6	22	43	50
24	0.004152249134948097	TGTGCGAGGCTCCACTACGGTGCCAAACCGGGTTACTACTACTACTACATAGACGTCTGG	CARLHYGAKPGYYYYYIDVW	IGHV4-4	IGHD4-17	IGHJ6	7	13	21	33
24	0.004152249134948097	TGTGCGAAAGGACGTGAGGAGTGGCCACAACCTTATTACTTTGACTCCTGG	CAKGREEWPQPYYFDSW	IGHV3-30	IGHD3-3	IGHJ4	6	17	23	36
23	0.00397923875432526	TGTGCGAGAGCCTCGAAGGGGGTAGTACCAGCTCCTATACTTGGGATTGGGCCATTTTACTACTACTACTACATGGACGTCTGG	CARASKGVVPAPILGIGPFYYYYYMDVW	IGHV4-34	IGHD2-2	IGHJ6	9	21	37	57
22	0.0038062283737024223	TGTGCGAGCTCGAAGGGGCCTCATTACGACATTTTGCGTGGTTACCGGCCTGATGTTTTTGATATGTGG	CASSKGPHYDILRGYRPDVFDMW	IGHV4-39	IGHD3-9	IGHJ3	7	22	43	50
22	0.0038062283737024223	TGTGCGAGACTGGATCGGAACTGGAACTTCTTTGACTACTGG	CARLDRNWNFFDYW	IGHV4-39	IGHD1-1	IGHJ4	9	18	24	25
19	0.00328719723183391	TGTGCGAGACTAGATTTTCGGGGAGTCTCGATTTACTACATGGACGTCTGG	CARLDFRGVSIYYMDVW	IGHV4-4	IGHD3-10	IGHJ6	8	16	25	33
19	0.00328719723183391	TGTGCGAGAGTACTTGCCTACTACGGTATGGACGTCTGG	CARVLAYYGMDVW	IGHV3-30	.	IGHJ6	9	-1	-1	17
19	0.00328719723183391	TGTACTACTCTGATGGGCGACTGG	CTTLMGDW	IGHV3-73	IGHD5-24	IGHJ4	6	11	15	19
18	0.0031141868512110727	TGTGCGAAACGCCGTGGCGATAGTAGTGGTTATTACTACTTAGGGTACTTCGATCTCTGG	CAKRRGDSSGYYYLGYFDLW	IGHV3-23	IGHD3-22	IGHJ2	8	18	42	43
17	0.0029411764705882353	TGTGCGTCCTCGAAGGGGGCTCATTACGATATTTTCATTGGTTACCGCCCTGATATTTTTGATATCTGG	CASSKGAHYDIFIGYRPDIFDIW	IGHV4-39	IGHD3-9	IGHJ3	5	22	43	56
17	0.0029411764705882353	TGTGCGAGCGATAGGGGGGTTGTAGGTGATCACCGCTTTGACTCCTGG	CASDRGVVGDHRFDSW	IGHV4-4	IGHD1-1	IGHJ4	11	18	23	35
16	0.002768166089965398	TGTGCAACAAACCGTGACAGCAATGGTTATGACTACTTTGACTACTGG	CATNRDSNGYDYFDYW	IGHV3-9	IGHD5-18	IGHJ4	6	16	28	31
15	0.0025951557093425604	TGTGCGACAGAACCGGGGATCGGTCACTACCACTACATGGACGTCTGG	CATEPGIGHYHYMDVW	IGHV4-31	IGHD7-27	IGHJ6	10	14	20	25
15	0.0025951557093425604	TGTGTGAGAGATTTGAGAGTGCGTGGAACGATTGACTTCTGG	CVRDLRVRGTIDFW	IGHV3-20	IGHD1-1	IGHJ4	11	23	30	31
15	0.0025951557093425604	TGTGTGAGAGATCTGAGAGTGCGTGGGACGATTGACTTCTGG	CVRDLRVRGTIDFW	IGHV3-11	IGHD1-26	IGHJ4	13	22	27	31
14	0.002422145328719723	TGTGCGCGAGGGGCGGGGATATACAGCCGAGCTTACTACTTTGACTACTGG	CARGAGIYSRAYYFDYW	IGHV4-34	IGHD5-12	IGHJ4	10	16	22	33
14	0.002422145328719723	TGTGTGAAAGGGTTGCAGCAGTGGCTGGTTTGGTACTTTGACTCCTGG	CVKGLQQWLVWYFDSW	IGHV3-9	IGHD6-19	IGHJ4	3	16	28	33
14	0.002422145328719723	TGTGCGAGAGGAGACTATGGCTCCTACTACTACTACATGGACGTCTGG	CARGDYGSYYYYMDVW	IGHV3-21	IGHD3-10	IGHJ6	9	13	19	23
13	0.002249134948096886	TGTGCGTCCTCGAAGGGGGCTCATTACGATATTTTGATTGGTTACCGCCCTGATATTTTTGATATCTGG	CASSKGAHYDILIGYRPDIFDIW	IGHV4-39	IGHD3-9	IGHJ3	5	22	43	56
13	0.002249134948096886	TGCGCAAGAGGACCATTTTGTACTTATACTAACTGCCCTGTCGATGATGCTTTTGATATCTGG	CARGPFCTYTNCPVDDAFDIW	IGHV3-13	IGHD3-10	IGHJ3	9	23	37	43
13	0.002249134948096886	TGTGCGAGAGATCTCTCTTCGGGTGGTTTTTACCCCCTGAGTTTCTTTGACTACTGG	CARDLSSGGFYPLSFFDYW	IGHV3-21	IGHD3-22	IGHJ4	16	22	32	44
13	0.002249134948096886	TGTGCGAGGGCGGCAATGACTGACAGTATATTCTATTACTTCTTTGACTACTGG	CARAAMTDSIFYYFFDYW	IGHV5-10-1	IGHD4-11	IGHJ4	7	15	27	36
13	0.002249134948096886	TGTGCGAAAGACTCTTGCCCTAATGGTGTATGCTGGGGAGCCTTTGACTACTGG	CAKDSCPNGVCWGAFDYW	IGHV3-30	IGHD2-8	IGHJ4	10	19	33	41
13	0.002249134948096886	TGTGCGAGAGATGGGAACAATAACCCACCTTTGAGGTGGTTCGACCCCTGG	CARDGNNNPPLRWFDPW	IGHV4-4	IGHD3-22	IGHJ5	11	18	24	36
13	0.002249134948096886	TGTGCGAAAGATGGAGTTGGACGTATGACTGTGATGGTTGTGTTCGACTGG	CAKDGVGRMTVMVVFDW	IGHV3-23	IGHD3-22	IGHJ4	11	20	41	46
13	0.002249134948096886	TGTGCGAGAGATCTAGTATACGGCTGGAAGGACTACTGG	CARDLVYGWKDYW	IGHV3-30	IGHD1-20	IGHJ4	13	23	28	30
13	0.002249134948096886	TGTGCGAGAGATCGTTTGGCTGGGGATGACTACTGG	CARDRLAGDDYW	IGHV4-4	IGHD6-19	IGHJ4	12	16	22	26
12	0.0020761245674740486	TGTGCGAGTTCGAAGGGGCCTCATTACGACATTTTGCGTGGTTACCGCCCTGATGTTTTTGATATGTGG	CASSKGPHYDILRGYRPDVFDMW	IGHV4-39	IGHD3-9	IGHJ3	7	22	43	50
12	0.0020761245674740486	TGTGCGAGAGATCCTACGGCATTACAGTTTTTGGAGTACTCTTTATCCCCCATCTACTTTCGTTCCTGG	CARDPTALQFLEYSLSPIYFRSW	IGHV3-30	IGHD3-3	IGHJ5	12	20	36	64
12	0.0020761245674740486	TGTGCGAGAGATGGCGACTACGGTGGTAAGCCGTTAAATTACTTGGGTCACTACTACATGGACGTCTGG	CARDGDYGGKPLNYLGHYYMDVW	IGHV3-21	IGHD4-23	IGHJ6	11	15	28	49
12	0.0020761245674740486	TGTGCGAGAGATCCAGAAGTTAGTAGTGGTTTTTATTCCGATGCTTTTGATGTTTGG	CARDPEVSSGFYSDAFDVW	IGHV3-21	IGHD3-22	IGHJ3	12	20	34	39
12	0.0020761245674740486	TGTGCGAGACACGATATTTTGACTGGTCACCACTACGGTTTGGACGTCTGG	CARHDILTGHHYGLDVW	IGHV4-39	IGHD3-9	IGHJ6	10	11	26	40
12	0.0020761245674740486	TGTGCGAAACACTCTCGCCTGGAAGCCTACTACTACGGTGTGGACGTCTGG	CAKHSRLEAYYYGVDVW	IGHV3-23	IGHD1-1	IGHJ6	8	18	23	26
12	0.0020761245674740486	TGTGCGACAGACAGTCAGGCTGGGAGCAATATTCCCGGGGAATACTGG	CATDSQAGSNIPGEYW	IGHV3-30	IGHD1-26	IGHJ4	10	20	26	42
12	0.0020761245674740486	TGTGCGAGTGATAGGGGGGTTATTGGTGACCACCGCTTTGACTCCTGG	CASDRGVIGDHRFDSW	IGHV4-4	IGHD3-10	IGHJ4	11	13	23	35
12	0.0020761245674740486	TGTGCGAGAGAGGACGATCTCGGCTGGAACCACTTGGTCGACCCCTGG	CAREDDLGWNHLVDPW	IGHV1-2	IGHD1-14	IGHJ5	10	25	36	37
12	0.0020761245674740486	TGTGTGAGAGATCTGAGAGTGCGTGGCACGATTGACTTCTGG	CVRDLRVRGTIDFW	IGHV3-20	IGHD3-3	IGHJ4	13	16	20	31
12	0.0020761245674740486	TGTGCAAGCCTCAGCACCACTTACTGG	CASLSTTYW	IGHV3-74	IGHD2-15	IGHJ4	7	14	20	21
11	0.0019031141868512112	TGTGCAAGAGATGCCTCGTATTATTATGGTTCGGGGAGCTTCCCCATGGGTTCCTATTACGGTATGGACGTCTGG	CARDASYYYGSGSFPMGSYYGMDVW	IGHV3-74	IGHD3-10	IGHJ6	11	16	37	63
11	0.0019031141868512112	TGTGCGACCTCGAAGGGGGCTCATTACGATATTTTGATCGGTTACCGCCCTGATGTTTTTGATATCTGG	CATSKGAHYDILIGYRPDVFDIW	IGHV4-39	IGHD3-9	IGHJ3	6	22	43	50
11	0.0019031141868512112	TGTACTAGACATTTGGATCCCTATAGCAGCAGTTGGTACACCTACTATTACTACGGTATGGACGTCTGG	CTRHLDPYSSSWYTYYYYGMDVW	IGHV3-73	IGHD6-13	IGHJ6	11	21	38	41
11	0.0019031141868512112	TGTGCGAGAGTCCCTGACTACGATATTTTGACTGGTTCTTATTCTGACGGTTTTGATGTCTGG	CARVPDYDILTGSYSDGFDVW	IGHV4-34	IGHD3-9	IGHJ3	9	18	41	50
11	0.0019031141868512112	TGTGCAAGCTCACATTGTCCTAATGGTGTTTGCTCTGAGGCAGCTGCTTTTGATATCTGG	CASSHCPNGVCSEAAAFDIW	IGHV1-45	IGHD2-8	IGHJ3	7	13	33	44
11	0.0019031141868512112	TGTGCGAGAGGGATATATTGTAGTAGTACCAGCTGCTATGCAAAAATGGACTACTGG	CARGIYCSSTSCYAKMDYW	IGHV7-4-1	IGHD2-2	IGHJ4	9	14	40	48
11	0.0019031141868512112	TGTGTAAAAGATGTAGACCGGTTCCAGGCCTTCGTTTTTCCGGACTACTGG	CVKDVDRFQAFVFPDYW	IGHV3-9	IGHD1-1	IGHJ4	11	20	26	42
11	0.0019031141868512112	TGTGCCCGGGAAAAACACCACCACTACTTCGGTATGGACGTCTGG	CAREKHHHYFGMDVW	IGHV3-74	IGHD2-15	IGHJ6	4	16	26	33
11	0.0019031141868512112	TGTACGAGAACCTTTACTGGGAGCTACTCCACCTTTGACCACTGG	CTRTFTGSYSTFDHW	IGHV1-2	IGHD1-26	IGHJ4	8	17	27	32
11	0.0019031141868512112	TGTGCGACTGCTAATTGGCATTTTTTTTCTATCTGG	CATANWHFFSIW	IGHV3-21	IGHD2-15	IGHJ3	6	7	12	29
10	0.0017301038062283738	TGTGCGAGAGAGCCGGGAGCTACGATTTTTGGAGTGCATTCCAAACCTGAATACTACTACTATCACATGGACGTCTGG	CAREPGATIFGVHSKPEYYYYHMDVW	IGHV4-4	IGHD3-3	IGHJ6	10	20	35	51
10	0.0017301038062283738	TGTGCGAGAGGTCGCGGTGGTATTAACTCGCACGGGGGGTGGTTGGACTACTACTACGGTATGGACGTCTGG	CARGRGGINSHGGWLDYYYGMDVW	IGHV4-4	IGHD4-23	IGHJ6	9	14	21	46
10	0.0017301038062283738	TGTGCGAGAGATCAGGCGGAAAGTGCTGGTTATTACTACAGCTCGAACTTCTACTACTACATGGACGTCTGG	CARDQAESAGYYYSSNFYYYMDVW	IGHV3-21	IGHD3-22	IGHJ6	12	26	38	46
10	0.0017301038062283738	TGTGCGAGAGATGGAGACAGCTATGGTCTATATTACTACTACTACTACGGTATGGACGTCTGG	CARDGDSYGLYYYYYYGMDVW	IGHV1-18	IGHD5-18	IGHJ6	11	12	26	29
10	0.0017301038062283738	TGTGCCAGTCCCGTTGCAGCATCTGGTACAGGACCTTATTACCACGGTATGGGCGTCTGG	CASPVAASGTGPYYHGMGVW	IGHV1-24	IGHD6-13	IGHJ6	4	15	28	48
10	0.0017301038062283738	TGTGCGAGAGGGGGACCTTATAACTGGAACCGCTACTTCTACTTCTACATGGACGTCTGG	CARGGPYNWNRYFYFYMDVW	IGHV3-21	IGHD1-20	IGHJ6	9	18	29	32
10	0.0017301038062283738	TGTGCAAAAGAAGGTAGCAGTTCGACCTACTATTACTACGGTATGGACGTCTGG	CAKEGSSSTYYYYGMDVW	IGHV3-9	IGHD2-15	IGHJ6	10	13	19	26
10	0.0017301038062283738	TGTGCGGGAGGACATTATTATGATACTGCTGGTATTCTTGACCACTGG	CAGGHYYDTAGILDHW	IGHV1-2	IGHD3-16	IGHJ4	9	15	23	37
10	0.0017301038062283738	TGTGCGAAAGAAGGGCGTGTTACTGACTCTGGACTCATTGACTCCTGG	CAKEGRVTDSGLIDSW	IGHV3-11	IGHD4-11	IGHJ4	10	18	24	37
10	0.0017301038062283738	TGTGCCAGAGGTGACGGTGACTACGACGTTGTCTTTGACTCCTGG	CARGDGDYDVVFDSW	IGHV4-30-2	IGHD4-17	IGHJ4	9	13	24	32
10	0.0017301038062283738	TGTGCGAGGGCCATTGGAACGACCGAGGGCTGGTTCGACCCCTGG	CARAIGTTEGWFDPW	IGHV4-59	IGHD1-1	IGHJ5	7	14	22	29
10	0.0017301038062283738	TGTGCGAGAGACCAAATTGGGGATGGGGATGCTTTTGATATCTGG	CARDQIGDGDAFDIW	IGHV4-4	IGHD7-27	IGHJ3	10	17	23	27
10	0.0017301038062283738	TGTGCGAGGAGTGGGAGCCGGACTGACCCACTTGACTACTGG	CARSGSRTDPLDYW	IGHV1-18	IGHD1-26	IGHJ4	7	9	17	31
10	0.0017301038062283738	TGTGCGAGAAGGAATAGGGACAACTTTGAGTCCTGG	CARRNRDNFESW	IGHV3-48	IGHD2-21	IGHJ4	8	10	16	22
9	0.0015570934256055363	TGTGCGAGAGGCCGAAATTACTATGGTTCGGGGAGTTATTATGGCCGGGGGAACTACTACTACATGGACGTCTGG	CARGRNYYGSGSYYGRGNYYYMDVW	IGHV4-34	IGHD3-10	IGHJ6	12	16	41	52
9	0.0015570934256055363	TGTGTTCACAGACGTTATTGTGGAGGTGGTATCTGCTACTCTTTATACGACAACTGGTTCGACCCCTGG	CVHRRYCGGGICYSLYDNWFDPW	IGHV2-5	IGHD2-15	IGHJ5	14	15	40	49
9	0.0015570934256055363	TGTGCGAGAGGCGCTGGGAAAGGCTTGTATAGCAGCAGCTGGTACGTCCTTCGGTACTTTGACTACTGG	CARGAGKGLYSSSWYVLRYFDYW	IGHV4-34	IGHD6-13	IGHJ4	11	26	46	54
9	0.0015570934256055363	TGTGCGAGCGGCGATACAAGTATGATTACATCTCTCGACTACTACTCTACTCTGGACGTCTGG	CASGDTSMITSLDYYSTLDVW	IGHV1-8	IGHD3-16	IGHJ6	11	20	28	37
9	0.0015570934256055363	TGTGCGAGACATTATAAGGACTCCGGTGGGAGCCACTTCGGGGAATACTGGTTCGACGCCTGG	CARHYKDSGGSHFGEYWFDAW	IGHV4-39	IGHD1-26	IGHJ5	11	25	36	46
9	0.0015570934256055363	TGTGCAACAGGCCCCTATTACAATCTTTGGAGTGGCTCTTCGTACACTCGCTTCGACCCCTGG	CATGPYYNLWSGSSYTRFDPW	IGHV1-24	IGHD3-3	IGHJ5	9	15	34	51
9	0.0015570934256055363	TGTGCGAGACGGTATAGTGGGAGCTACTCTAACTACTACTACTACTACATGGACGTCTGG	CARRYSGSYSNYYYYYMDVW	IGHV5-10-1	IGHD1-26	IGHJ6	9	10	27	31
9	0.0015570934256055363	TGTGCGAAAGGACCGACTACGTGGCCGGAAGACCAATACTACTACAATATGGACGTCTGG	CAKGPTTWPEDQYYYNMDVW	IGHV3-23	IGHD4-17	IGHJ6	9	14	21	36
9	0.0015570934256055363	TGTGCAAAAGCAGGGGATGGGGATAACTGGAACTACGGATTGAATTGGTTTGACCCCTGG	CAKAGDGDNWNYGLNWFDPW	IGHV3-9	IGHD1-7	IGHJ5	9	22	36	45
9	0.0015570934256055363	TGTGCGAAAGCAATTTTTGATGGCACTGGGAGGACCGGGTTTGCTTTTGATATCTGG	CAKAIFDGTGRTGFAFDIW	IGHV3-23	IGHD3-3	IGHJ3	9	12	18	41
9	0.0015570934256055363	TGTGCGAAAGATATGGTCTACTATAGTTCGGGGAACCCGTACTATTTTGACTACTGG	CAKDMVYYSSGNPYYFDYW	IGHV3-23	IGHD3-10	IGHJ4	11	18	33	38
9	0.0015570934256055363	TGTGCTGGTTACTATGATACCACTGATCATTTCTCCCCTTACTTTGAATACTGG	CAGYYDTTDHFSPYFEYW	IGHV3-23	IGHD3-22	IGHJ4	4	8	18	39
9	0.0015570934256055363	TGTGCCAGAGAAGGGATAACAGTGGCTGCCTCTAGTGATGGTTTTGATATCTGG	CAREGITVAASSDGFDIW	IGHV4-30-2	IGHD6-19	IGHJ3	10	15	27	35
9	0.0015570934256055363	TGTGCGAAAGATATGTTCCTTGGTAACTCGAATTGGGATGCTTTAGACATCTGG	CAKDMFLGNSNWDALDIW	IGHV3-23	IGHD4-23	IGHJ3	11	20	28	36
9	0.0015570934256055363	TGTGCAAAAGACTCATCCCCAGGGGAAATAGAGATGGAAGCTCTTGACACCTGG	CAKDSSPGEIEMEALDTW	IGHV3-9	IGHD5-24	IGHJ3	10	28	36	39
9	0.0015570934256055363	TGTGCGAGAGATCAGGGAGGGGGTTACAGCCCGGGTGCTTTTGATATCTGG	CARDQGGGYSPGAFDIW	IGHV3-21	IGHD5-18	IGHJ3	12	24	29	35
9	0.0015570934256055363	TGTGCAAAAGAAACAGACAAGTATGGCCTCTTCTACTACATGGACGTCTGG	CAKETDKYGLFYYMDVW	IGHV3-9	IGHD2-8	IGHJ6	10	20	24	32
9	0.0015570934256055363	TGTACGAGAGGCGTCATTGTGCCGGGGAATGGGGACTGGTTCGACCCCTGG	CTRGVIVPGNGDWFDPW	IGHV3-66	IGHD2-2	IGHJ5	9	19	24	34
9	0.0015570934256055363	TGTGCGAAAGAGGATGGAGTGCTTATTGGGTACTCCTTTGACTACTGG	CAKEDGVLIGYSFDYW	IGHV3-23	IGHD3-3	IGHJ4	10	14	26	29
9	0.0015570934256055363	TGTGCGAGAGATCAATGGAGTGGGACCTACTACTTTGAGTACTGG	CARDQWSGTYYFEYW	IGHV3-11	IGHD3-3	IGHJ4	12	15	22	27
9	0.0015570934256055363	TGTGCCCGTATGACAGTAACTGGGGACTACATGGACGTCTGG	CARMTVTGDYMDVW	IGHV4-30-2	IGHD4-11	IGHJ6	5	12	20	25
9	0.0015570934256055363	TGTGCCGGGTGGTTATTACCACTCTACGGTATGGACGTCTGG	CAGWLLPLYGMDVW	IGHV3-30	IGHD3-22	IGHJ6	4	8	18	30
9	0.0015570934256055363	TGTGCAACAGATTCCCCTTTAGTGGGAGCTACACCCTACTGG	CATDSPLVGATPYW	IGHV1-24	IGHD1-26	IGHJ4	11	19	31	35
9	0.0015570934256055363	TGTGCGAGACGGGACTACGAGGATGCCTATGATATCTGG	CARRDYEDAYDIW	IGHV4-39	IGHD4-17	IGHJ3	9	12	18	21
9	0.0015570934256055363	TGTGCGAGAGGCCTGCTGGAACCATCTGACTACTGG	CARGLLEPSDYW	IGHV4-34	IGHD1-20	IGHJ4	13	15	21	26
9	0.0015570934256055363	TGTACTACTTTGATGGGCGACTGG	CTTLMGDW	IGHV3-73	IGHD3-9	IGHJ4	6	8	12	19
8	0.001384083044982699	TGTGCGAAAGATGGCCTAAGTTGTAGAAGTACCAGCTGCGATATGGGCCACTTCTATTATATGGACGTCTGG	CAKDGLSCRSTSCDMGHFYYMDVW	IGHV3-23	IGHD2-2	IGHJ6	11	20	38	49
8	0.001384083044982699	TGTGTTAGGATAGGAAGCCGTAAAACAATTTTTACAGTGCCCTTACACCACGGCATGGACGTCTGG	CVRIGSRKTIFTVPLHHGMDVW	IGHV3-72	IGHD2-8	IGHJ6	7	43	49	53
8	0.001384083044982699	TGTGCGAGACATGTAACGCCTACACCGACTACACACCACTACTACTACTACGGTATGGACGTCTGG	CARHVTPTPTTHHYYYYGMDVW	IGHV4-39	IGHD4-11	IGHJ6	13	26	32	37
8	0.001384083044982699	TGTGCGAGAGATCACTGGGAAGAACAATTCGGGGTCCGCCTTTACTTCTACTACATGGACGTCTGG	CARDHWEEQFGVRLYFYYMDVW	IGHV3-11	IGHD3-10	IGHJ6	12	27	33	42
8	0.001384083044982699	TGTGCAAAAGATGTCTATGATAGTAGTGGTCATTTCTTCTACTTCTACTACGGTTTGGACGTCTGG	CAKDVYDSSGHFFYFYYGLDVW	IGHV3-9	IGHD3-22	IGHJ6	11	14	33	38
8	0.001384083044982699	TGTGCAAAAGATGTGGGTGCCGGAGGCGGGTACGGGGGCTACTACTATCACTACATGGACGTCTGG	CAKDVGAGGGYGGYYYHYMDVW	IGHV3-9	IGHD6-19	IGHJ6	11	24	33	38
8	0.001384083044982699	TGTGCGAACAGAGGAAATAAGTATGATAGTGGTGGAGCTTATTCCTACCCCATTGACTCCTGG	CANRGNKYDSGGAYSYPIDSW	IGHV3-23	IGHD3-22	IGHJ4	7	21	34	52
8	0.001384083044982699	TGTGCGAAAGATAAGGGTAACATTGGAGTTGTTATTTACTACTACTACTACATGGACGTCTGG	CAKDKGNIGVVIYYYYYMDVW	IGHV3-30	IGHD3-3	IGHJ6	11	22	35	36
8	0.001384083044982699	TGTGTGAGAGTGAGGGATTATTGTAGTAGTAGCAGCTGCTATAGAGATTTTGACTCCTGG	CVRVRDYCSSSSCYRDFDSW	IGHV4-4	IGHD2-2	IGHJ4	9	18	41	48
8	0.001384083044982699	TGTGCGAAAAATCGTAGGGGGAATATCTGGTTCGGGGAGTCCGATGCTTTTGATATCGGG	CAKNRRGNIWFGESDAFDIG	IGHV3-23	IGHD3-10	IGHJ3	12	27	39	42
8	0.001384083044982699	TGTGCTAGAGGTTGTACTGGTACCAGTTGTTTTGCCGATGATGTTTTTGATATCTGG	CARGCTGTSCFADDVFDIW	IGHV3-72	IGHD2-2	IGHJ3	9	11	36	37
8	0.001384083044982699	TGTGCGAGCTCCCCTACAATTTATGGAGTGATTACTAATATGTACTTTGACCACTGG	CASSPTIYGVITNMYFDHW	IGHV1-18	IGHD3-3	IGHJ4	7	14	33	42
8	0.001384083044982699	TGTACTAGACTGGGTGAAAGTGGGACCTACTACTTCTACAACTACATGGACGTCTGG	CTRLGESGTYYFYNYMDVW	IGHV3-73	IGHD1-26	IGHJ6	9	18	24	27
8	0.001384083044982699	TGTACGAGAGGTCGGGGTTGTGGTTCTTCCAACTGCGACATGGACTTTGACCTCTGG	CTRGRGCGSSNCDMDFDLW	IGHV4-4	IGHD1-14	IGHJ4	9	19	25	43
8	0.001384083044982699	TGTGCGAGACAAGGAGATATAGTGGCTACGATACCCCGGTACTTTGACTACTGG	CARQGDIVATIPRYFDYW	IGHV4-39	IGHD5-12	IGHJ4	10	15	31	39
8	0.001384083044982699	TGTGCGAGAGATTTGAGCAACTCGCCGACGTCTTCCTGGGGATTTGACTCCTGG	CARDLSNSPTSSWGFDSW	IGHV3-21	IGHD1-1	IGHJ4	11	25	31	42
8	0.001384083044982699	TGTGCGAAAGATCACGGCCCTGGAAGTCAATATTATTACGGTATGGACGTCTGG	CAKDHGPGSQYYYGMDVW	IGHV3-23	IGHD3-22	IGHJ6	12	32	38	42
8	0.001384083044982699	TGTGCAGCCGTGGTAACTGCTCGTGGCAGGACTCACAACTCCTTCGACCCCTGG	CAAVVTARGRTHNSFDPW	IGHV1-24	IGHD4-23	IGHJ5	5	9	17	34
8	0.001384083044982699	TGTGCAAAAGACTCATCCCCAGGGGAGATTGAGATGGAGGCTTTCGATGTCTGG	CAKDSSPGEIEMEAFDVW	IGHV3-9	IGHD7-27	IGHJ3	10	14	21	39
8	0.001384083044982699	TGTTCACACATAGTCGAACTGCCCCACTACTACTACTACATGGACGTCTGG	CSHIVELPHYYYYMDVW	IGHV2-5	IGHD3-16	IGHJ6	9	16	24	25
8	0.001384083044982699	TGTGTGAGAGATTGCAGTGGTGGGAACTGCTACGGCCTTTTTGACTACTGG	CVRDCSGGNCYGLFDYW	IGHV3-21	IGHD2-15	IGHJ4	11	15	32	39
8	0.001384083044982699	TGTGCGAGACTTCTAGGCGCTTCGGGGAGTTATTTCCCTCTTGACTACTGG	CARLLGASGSYFPLDYW	IGHV1-18	IGHD3-10	IGHJ4	8	20	33	40
8	0.001384083044982699	TGTGCGAGACATGCTTTCCTTTATAGCACCTCGTCTCACTTTACCTACTGG	CARHAFLYSTSSHFTYW	IGHV4-39	IGHD6-6	IGHJ4	12	21	34	37
8	0.001384083044982699	TGTGCGAGAGATGTGAATTGGGGCCCGCCCCATGATGCTCTTGATATCTGG	CARDVNWGPPHDALDIW	IGHV1-46	IGHD3-16	IGHJ3	11	17	22	30
8	0.001384083044982699	TGTGCGAAAGCCCTATTCTTCGGGGAGTTATTATCACCTAGTGACTACTGG	CAKALFFGELLSPSDYW	IGHV3-23	IGHD3-10	IGHJ4	9	18	33	41
8	0.001384083044982699	TGTGCGAAAGATGACGGTGACTATATCGGTGACTACGGTATGGACGTCTGG	CAKDDGDYIGDYGMDVW	IGHV3-23	IGHD4-17	IGHJ6	11	26	36	39
8	0.001384083044982699	TGTGCGCAACGCGGTCTGGGGGGACCAACTGCTCCACTGGATTCCTGG	CAQRGLGGPTAPLDSW	IGHV3-23	IGHD2-2	IGHJ3	5	23	32	44
8	0.001384083044982699	TGTGCGAGCCATGACTACGGTGGTAACTCCGACTGGTTCGACCCCTGG	CASHDYGGNSDWFDPW	IGHV4-39	IGHD4-23	IGHJ5	12	13	30	31
8	0.001384083044982699	TGTGCGAGATGCTTCTATGGTGACTACGTAGAAGCCCATGACTACTGG	CARCFYGDYVEAHDYW	IGHV3-23	IGHD4-17	IGHJ4	6	14	30	38
8	0.001384083044982699	TGTGCGAGAGATCCGGGTATAGCAGCAACTGGGCCCCTTGACTACTGG	CARDPGIAATGPLDYW	IGHV3-30	IGHD6-13	IGHJ4	12	13	31	37
8	0.001384083044982699	TGTACGACTCCGTCTGGAACTGGATATAACAGTGCCTACGGCTACTGG	CTTPSGTGYNSAYGYW	IGHV5-51	IGHD1-7	IGHJ4	6	13	20	41
8	0.001384083044982699	TGTACGAGAGTCGGACGTGGTGACCGCAATGATGCCTTTGATATCTGG	CTRVGRGDRNDAFDIW	IGHV4-59	IGHD2-21	IGHJ3	9	16	23	28
8	0.001384083044982699	TGTGCGAGAGAGGCTCTACTGGGGGCTTTTGACCTTGACTCCTGG	CAREALLGAFDLDSW	IGHV4-4	IGHD3-9	IGHJ4	10	26	32	34
8	0.001384083044982699	TGTGCGAGACATGGGGCGGGAACTAGACCGATTGACTACTGG	CARHGAGTRPIDYW	IGHV4-39	IGHD1-7	IGHJ4	12	18	24	31
8	0.001384083044982699	TGTGCGAGAGTCGGGATTCAATATTCCGCGGGCTACTGG	CARVGIQYSAGYW	IGHV3-21	IGHD2-21	IGHJ4	9	21	27	32
8	0.001384083044982699	TGTGCGAATCTGGACACGGAGGGATTTATGGAGGTCTGG	CANLDTEGFMEVW	IGHV4-59	IGHD1-7	IGHJ6	6	9	13	27
8	0.001384083044982699	TGTGCACGCATAAGGGGAAATAATTGGTTCGACCCCTGG	CARIRGNNWFDPW	IGHV2-5	IGHD2-8	IGHJ5	6	7	11	24
8	0.001384083044982699	TGCACGAGACATGTTTCTGCAGCTGTGGCTGACCTCTGG	CTRHVSAAVADLW	IGHV3-21	IGHD2-2	IGHJ5	8	18	24	30
8	0.001384083044982699	TGTGCGAGAGAGATAAGTCTCCACTTTGACAACTGG	CAREISLHFDNW	IGHV1-18	IGHD3-16	IGHJ4	10	11	15	22
8	0.001384083044982699	TGTGCGTCAGGCAGGGCTATGCTTGCCCACTGG	CASGRAMLAHW	IGHV3-21	IGHD2-2	IGHJ4	5	15	21	28
8	0.001384083044982699	TGTGCGAGACATCACGACTGGTTCGACCCCTGG	CARHHDWFDPW	IGHV4-4	.	IGHJ5	12	-1	-1	16
8	0.001384083044982699	TGTTCCACAGGGAAGATCGACTGG	CSTGKIDW	IGHV3-15	.	IGHJ4	9	-1	-1	19
7	0.0012110726643598615	TGTGCGAGACACGGAATAAACATGATTATGGAGCGGGGAGTTCTGACACGGGGAATCAACTGGTTCGACCCCTGG	CARHGINMIMERGVLTRGINWFDPW	IGHV4-39	IGHD3-10	IGHJ5	10	26	41	56
7	0.0012110726643598615	TGTGCGAGGGAAGATTATTATGGTAGAAGTGGATTTTACATGCCGCATCACTACTACGGAATGGACGTCTGG	CAREDYYGRSGFYMPHHYYGMDVW	IGHV3-21	IGHD3-22	IGHJ6	7	13	38	49
7	0.0012110726643598615	TGTGCGAAGGAGGGGGATTCTGATTTCGTTTGGGGGAGTTCTCGTTATACGAAGGCCTACTTTGACTACTGG	CAKEGDSDFVWGSSRYTKAYFDYW	IGHV3-23	IGHD3-16	IGHJ4	7	16	49	56
7	0.0012110726643598615	TGTGCGTCCTCGAAGGGGCCTCATTACGATATTTTCATTGGTTACCGCCCTGATGTTTTGGATATTTGG	CASSKGPHYDIFIGYRPDVLDIW	IGHV4-39	IGHD3-9	IGHJ3	5	22	43	50
7	0.0012110726643598615	TGTGCGTCCTCGAAGGGGGCTCATTACGATATTTTCATTGGTTACCGCCCTGATGTTTTTGATATCTGG	CASSKGAHYDIFIGYRPDVFDIW	IGHV4-39	IGHD3-9	IGHJ3	5	22	43	50
7	0.0012110726643598615	TGTGCGAGAGTTAGGAAGATACAGCTATTTTTATATTCACCCCGGGGGTACATGGACGTCTGG	CARVRKIQLFLYSPRGYMDVW	IGHV4-34	IGHD5-18	IGHJ6	9	17	27	48
7	0.0012110726643598615	TGTGCGAGAGATCGGATAGACGATTTTTGGAGTGGTTACATGCTCAACTGGTTCGACCCCTGG	CARDRIDDFWSGYMLNWFDPW	IGHV4-4	IGHD3-3	IGHJ5	12	19	37	44
7	0.0012110726643598615	TGTGCAACCCACTGGCCACGTTACTTTGATAGTAATGCGGATTACCACCCTATTGACTCCTGG	CATHWPRYFDSNADYHPIDSW	IGHV1-24	IGHD3-22	IGHJ4	7	21	44	52
7	0.0012110726643598615	TGTGCAACACTCGCCCCAGTCTACTGTGGTGGTGATTGCTATTCGCCCCCTTTTGATTTCTGG	CATLAPVYCGGDCYSPPFDFW	IGHV1-24	IGHD2-21	IGHJ3	8	24	43	49
7	0.0012110726643598615	TGTGCGAGAGGCCGGGGAGTGGTTATTGCTGGCTCCTATTACTACTACATGGACGTCTGG	CARGRGVVIAGSYYYYMDVW	IGHV1-8	IGHD3-3	IGHJ6	12	15	26	35
7	0.0012110726643598615	TGTGCGAGAGATTCCAATTACTATGACGAAGATGGGCCCGTTGATGCTTTTGATATCTGG	CARDSNYYDEDGPVDAFDIW	IGHV3-21	IGHD3-22	IGHJ3	11	16	25	41
7	0.0012110726643598615	TGTGCACGGATACGCCTCCTGATGATTCTCAGTAACTGGTACTGGTGGTTCGACCCCTGG	CARIRLLMILSNWYWWFDPW	IGHV2-26	IGHD2-2	IGHJ5	13	35	42	45
7	0.0012110726643598615	TGTGCAAAAGACATTGATTCGGGGAGTTATTACCAACGGGGCGACGGTATGGACGTCTGG	CAKDIDSGSYYQRGDGMDVW	IGHV3-9	IGHD3-10	IGHJ6	10	17	31	48
7	0.0012110726643598615	TGTACAAAAGATATAACTTACGATTTTTGGAGTGGTTATTCATTTGCCTTTGACTACTGG	CTKDITYDFWSGYSFAFDYW	IGHV3-9	IGHD3-3	IGHJ4	18	19	39	47
7	0.0012110726643598615	TGTGTGAGAGATGGGACGACTATATCAGGTCGTCCCCCGAGCTGGCTCGACCCCTGG	CVRDGTTISGRPPSWLDPW	IGHV4-4	IGHD6-6	IGHJ5	11	16	34	41
7	0.0012110726643598615	TGTGTGAGAGATGGACCGATATATTGTAGTAGTGCCAGCTGCTACTTTGACCACTGG	CVRDGPIYCSSASCYFDHW	IGHV3-21	IGHD2-2	IGHJ4	11	20	40	41
7	0.0012110726643598615	TGTGTAAGAACCGACGGTGACTCCCCTTACTACTACCACTACTACATGGACGTCTGG	CVRTDGDSPYYYHYYMDVW	IGHV3-74	IGHD4-17	IGHJ6	8	13	21	26
7	0.0012110726643598615	TGTGCGAAAGATTGGGACCATGACTACGCTGACTCCAACTACTACTTTGACCGCTGG	CAKDWDHDYADSNYYFDRW	IGHV3-23	IGHD4-17	IGHJ4	11	18	33	39
7	0.0012110726643598615	TGTGCAAAAGATGTGGATTACAGGTCGTCTTCTTTCTACTACGGTCTGGACGTCTGG	CAKDVDYRSSSFYYGLDVW	IGHV3-43	IGHD1-26	IGHJ6	11	35	42	46
7	0.0012110726643598615	TGTGCGACCAACGCAGGAGTGGTAGTTCCTCCATATGATGATTTAGATATCTGG	CATNAGVVVPPYDDLDIW	IGHV3-30	IGHD1-7	IGHJ3	6	21	28	34
7	0.0012110726643598615	TGTGCAAAGTCTGGGGGATTGACAACGCTGACCCAATACGGTCTGGACGTCTGG	CAKSGGLTTLTQYGLDVW	IGHV3-9	IGHD3-16	IGHJ6	7	11	17	43
7	0.0012110726643598615	TGTGCGAGGTTCGAGTATAGCAGCTCGTTGTACAACTGGTTCGACCCCTGG	CARFEYSSSLYNWFDPW	IGHV4-4	IGHD6-6	IGHJ5	7	10	25	26
7	0.0012110726643598615	TGTGCGAGACTAGATTTTCGGGGAGTCTCGATTTACTACATGGACGTCTGG	CARLDFRGVSIYYMDVW	IGHV4-39	IGHD3-10	IGHJ6	9	16	25	33
7	0.0012110726643598615	TGTGCGAGAGAGTTCTACGCAGACTACGAGGGGAACTACTATGACCACTGG	CAREFYADYEGNYYDHW	IGHV4-4	IGHD4-17	IGHJ4	10	14	27	34
7	0.0012110726643598615	TGTGCGAAAGGTCGCTCTGTATTGGGAGCCTGGTTCTACTTTGATTACTGG	CAKGRSVLGAWFYFDYW	IGHV3-23	IGHD1-26	IGHJ4	9	22	28	35
7	0.0012110726643598615	TGTGCGAAAGGACGGGAGGAGTGGCCACAACCTTACTACTTTGACTTCTGG	CAKGREEWPQPYYFDFW	IGHV3-30	IGHD3-3	IGHJ4	6	17	23	33
7	0.0012110726643598615	TGTGCGAAAGATCTCAAGTGGGAATTAGGGGGTTACGGTATGGACGTCTGG	CAKDLKWELGGYGMDVW	IGHV3-30	IGHD1-26	IGHJ6	14	16	22	39
7	0.0012110726643598615	TGTGCAAAAGAGATCCTTATAGGGGGAACCACGGGCTGGTTCGACCCCTGG	CAKEILIGGTTGWFDPW	IGHV3-43	IGHD1-14	IGHJ5	10	24	32	35
7	0.0012110726643598615	TGTGCGAGCCGCCTTAGTGGGACCTTCGGCCGGTACTTCGATCTCTGG	CASRLSGTFGRYFDLW	IGHV3-23	IGHD1-26	IGHJ2	6	14	21	31
7	0.0012110726643598615	TGTGCGAGCGATAGGGGGATTGTTGGTGATCACCGCTTTGACTCCTGG	CASDRGIVGDHRFDSW	IGHV4-4	IGHD2-21	IGHJ4	11	23	28	35
7	0.0012110726643598615	TGTGCGAGAACCTGGAGGAGGGATATACTGGGAGACATGGACGTCTGG	CARTWRRDILGDMDVW	IGHV3-21	IGHD1-26	IGHJ6	8	23	33	34
7	0.0012110726643598615	TGTGCGAGAAGTGGTTCGGGGAGTCCCTACTACCACATGGACGTCTGG	CARSGSGSPYYHMDVW	IGHV7-4-1	IGHD3-10	IGHJ6	8	11	23	26
7	0.0012110726643598615	TGCGTAAGAGAGAGTCTAGAATCTGGCACAAGGTACTTCGATTTCTGG	CVRESLESGTRYFDFW	IGHV3-74	IGHD2-21	IGHJ2	10	26	30	31
7	0.0012110726643598615	TGTGCGCAAGGGGGGATAGTAGCCGCAGGTATTGTGGACGTCTGG	CAQGGIVAAGIVDVW	IGHV3-30	IGHD3-22	IGHJ6	5	14	21	34
7	0.0012110726643598615	TGTGCGAGAGTGGCTACGACTTCGTGGGGGCCCTTTGACTACTGG	CARVATTSWGPFDYW	IGHV7-4-1	IGHD5-12	IGHJ4	9	10	18	32
7	0.0012110726643598615	TGTGCGAGAGCGTCTCCAGCTGCCTATGCCTACATGGACGTCTGG	CARASPAAYAYMDVW	IGHV3-30	IGHD2-2	IGHJ6	9	15	28	29
7	0.0012110726643598615	TGTGTGAGAGATTTGAGAGTGCGTGGAACGATTGACTTCTGG	CVRDLRVRGTIDFW	IGHV3-11	IGHD1-1	IGHJ4	11	23	30	31
7	0.0012110726643598615	TGTGTGAGAGATCTGAGAGTGCGTGGGACGATAGACTTCTGG	CVRDLRVRGTIDFW	IGHV3-11	IGHD1-26	IGHJ4	13	22	27	33
7	0.0012110726643598615	TGTGCGAGAGATTTTGGTATCGTATATCCCTTTGACTACTGG	CARDFGIVYPFDYW	IGHV3-30	IGHD3-9	IGHJ4	11	17	23	29
7	0.0012110726643598615	TGTGCGAGAGAGCTCCTCCCCGTGTACGGTATGGACGTCTGG	CARELLPVYGMDVW	IGHV3-30	IGHD3-10	IGHJ6	14	15	21	30
7	0.0012110726643598615	TGTGCGAGAGAGGAGTTACTAGGTGATGCTTTTGATATCTGG	CAREELLGDAFDIW	IGHV3-30	IGHD4-23	IGHJ3	10	11	18	23
7	0.0012110726643598615	TGTGCGAAAGCGGAGAACATACGCGGACCCTTTGACTACTGG	CAKAENIRGPFDYW	IGHV3-23	IGHD2-15	IGHJ4	9	10	14	29
7	0.0012110726643598615	TGTGCAAGAGAAGATCATAGTGGTGGCGGTATGGAGGTCTGG	CAREDHSGGGMEVW	IGHV3-74	IGHD2-15	IGHJ6	10	17	25	30
7	0.0012110726643598615	TGTGCAAAAGAGTCGTATAGCAGCTCGTCCATTGACTACTGG	CAKESYSSSSIDYW	IGHV3-9	IGHD6-6	IGHJ4	10	14	29	31
7	0.0012110726643598615	TGTGCGAGACGCGGACTCTACAGCCCGATTGACTCCTGG	CARRGLYSPIDSW	IGHV4-39	IGHD4-11	IGHJ4	9	17	22	28
7	0.0012110726643598615	TGTATTTGCGATTTGGGGATTGACTACTGG	CICDLGIDYW	IGHV3-73	IGHD3-16	IGHJ4	3	11	17	19
6	0.0010380622837370243	TGTGCGAGAGATGGTGGGGAATGGGGGACTGCGGTGACTATGGACGTCCCCCCTTGGTACTTTGACTACTGG	CARDGGEWGTAVTMDVPPWYFDYW	IGHV3-21	IGHD4-17	IGHJ4	11	26	39	57
6	0.0010380622837370243	TGTGGGAGACACTCTGTCCTAGATCCCTATGATAGTACTGGTTATACGTCCATGTACGCTTTTGATATCTGG	CGRHSVLDPYDSTGYTSMYAFDIW	IGHV4-39	IGHD3-22	IGHJ3	10	26	44	57
6	0.0010380622837370243	TGTGCGTCCTCGAAGGGGGCTCATTACGATTTTTTGATCGGTTACCGCCCTGATGTTTTTGATATCTGG	CASSKGAHYDFLIGYRPDVFDIW	IGHV4-39	IGHD3-3	IGHJ3	5	22	43	50
6	0.0010380622837370243	TGTGCGTCCTCGAAGGGGGCTCATTACGATCTTTTCATTGGTTACCGCCCTGATATTTTTGATATCTGG	CASSKGAHYDLFIGYRPDIFDIW	IGHV4-39	IGHD3-9	IGHJ3	5	22	43	56
6	0.0010380622837370243	TGTGCGACCTCGAAGGGGGCTCATTACGATTTTTTGATCGGTTACCGCCCTGATGTTTTTGATATCTGG	CATSKGAHYDFLIGYRPDVFDIW	IGHV4-39	IGHD3-3	IGHJ3	6	22	43	50
6	0.0010380622837370243	TGTGCGACCTCGAAGGGGGCTCATTACGATATTTTGATCGGTTACCGCCCTGATGTTTTTGATATCTGG	CATSKGAHYDILIGYRPDVFDIW	IGHV4-31	IGHD3-9	IGHJ3	6	22	43	50
6	0.0010380622837370243	TGTGCGAGTTCGAAGGGGCCTCATTACGACATTTTGCGTGGTTACCGCCCTGATGTTTTTGATATGTGG	CASSKGPHYDILRGYRPDVFDMW	IGHV3-23	IGHD3-9	IGHJ3	6	22	43	50
6	0.0010380622837370243	TGTGCGAGCTCGAAGGGGCCTCATTACGACATTTTGCGTGGTTACCGCCCTGATGTTTTTGATATGTGG	CASSKGPHYDILRGYRPDVFDMW	IGHV4-31	IGHD3-9	IGHJ3	7	22	43	50
6	0.0010380622837370243	TGTGCGAGCTCGAAGGGGCCTCATTACGACATTTTGCGTGGTTACCGGCCTGATGTTTTTGATATGTGG	CASSKGPHYDILRGYRPDVFDMW	IGHV3-23	IGHD3-9	IGHJ3	6	22	43	50
6	0.0010380622837370243	TGTGCGAGAGATCCTATGATACTGGTGCTCATCACCCCGGACTACAAGTATAACGGAATGGACGTCTGG	CARDPMILVLITPDYKYNGMDVW	IGHV1-18	IGHD3-16	IGHJ6	12	47	54	57
6	0.0010380622837370243	TGTGCGAAAGCGAGTTTAATAGCAGCAGCTGGTACTTCGTCCTACTACTACTACGGTATGGACGTCTGG	CAKASLIAAAGTSSYYYYGMDVW	IGHV3-23	IGHD6-13	IGHJ6	9	18	34	41
6	0.0010380622837370243	TGTGCGAGACGGCGTGTAGTACCAGGTGTTAGTAGATACTACTACAACTACTACATGGACGTCTGG	CARRRVVPGVSRYYYNYYMDVW	IGHV4-39	IGHD2-2	IGHJ6	9	15	24	36
6	0.0010380622837370243	TGTGCGAGAGGCGATGGCAGCCACTGGTACGGGACTCACTACTACTTCTACTACCTGGACGTCTGG	CARGDGSHWYGTHYYFYYLDVW	IGHV4-34	IGHD6-19	IGHJ6	11	17	25	37
6	0.0010380622837370243	TGTGCGAGAAACTTGGGCAGCAGCTGGTCCCTTCTCCCCTACTACTACTACGGTATGGACGTCTGG	CARNLGSSWSLLPYYYYGMDVW	IGHV4-34	IGHD6-13	IGHJ6	8	16	27	38
6	0.0010380622837370243	TGTGCGAGCGGCGATACAAGTATGATTACATCTCTCGACTACTACTCTACTCTGGACGTCTGG	CASGDTSMITSLDYYSTLDVW	IGHV1-69	IGHD3-16	IGHJ6	7	20	28	37
6	0.0010380622837370243	TGTGCGAGAGATGGGGAATCGAACCAATTCTTCACGATCTTTCCATACTCCTTTGACTCCTGG	CARDGESNQFFTIFPYSFDSW	IGHV3-11	IGHD3-10	IGHJ4	11	19	25	45
6	0.0010380622837370243	TGTGCGAAGGTAGATAAGTGGGGTTCATCACCCTACTCCTACAACTATGGTTTGGACCTCTGG	CAKVDKWGSSPYSYNYGLDLW	IGHV3-23	IGHD5-18	IGHJ6	7	39	51	52
6	0.0010380622837370243	TGTGCAAGAGATTCTTGGTTGGGTCTTTGTAGAGGTGTCATCTGCCCTCTCCCCGACTATTGG	CARDSWLGLCRGVICPLPDYW	IGHV3-74	IGHD2-15	IGHJ4	16	26	36	54
6	0.0010380622837370243	TGCACTAGACATGGCCCTGTGTCTTACCATGGTGGTGGTGCTTATTCCTACTTTGACTACTGG	CTRHGPVSYHGGGAYSYFDYW	IGHV3-49	IGHD2-21	IGHJ4	8	31	39	47
6	0.0010380622837370243	TGTGTCATACTGGTGAAGGATAGCGCTTATCATGCGGGAAATGATCCTTTTGATATTTGG	CVILVKDSAYHAGNDPFDIW	IGHV4-39	IGHD2-15	IGHJ3	3	16	21	40
6	0.0010380622837370243	TGTGCGAGAGTCGTCGAGCATTACTATGATAGTAGTGGCTACTATTGTGGGGACTCCTGG	CARVVEHYYDSSGYYCGDSW	IGHV1-18	IGHD3-22	IGHJ4	9	19	37	51
6	0.0010380622837370243	TGTGCACGGATACGCCTCCTGATGATTCTCAGTAGCTGGTACTGGTGGTTCGACCCCTGG	CARIRLLMILSSWYWWFDPW	IGHV2-26	IGHD2-2	IGHJ5	13	33	42	45
6	0.0010380622837370243	TGTACTAGGGTGCTCCTTAATGATCTTTTGACTGGCTATACATACTACATGGACGTCTGG	CTRVLLNDLLTGYTYYMDVW	IGHV3-49	IGHD3-9	IGHJ6	7	21	38	42
6	0.0010380622837370243	TGTACGAGAGAGGGGGTTACTTTGGTTGGGGGAGTCCCCTACTGGTACTTCGATCTCTGG	CTREGVTLVGGVPYWYFDLW	IGHV4-59	IGHD3-10	IGHJ2	10	16	34	38
6	0.0010380622837370243	TGTGCGCTACAGGTGTTCAGCACCCACACCCTCTACTACTACTCCATGGAGGTCTGG	CALQVFSTHTLYYYSMEVW	IGHV1-69	IGHD4-11	IGHJ6	5	6	11	32
6	0.0010380622837370243	TGTGCGAGAGAAAAATTTCTATTACCAGATGCCGTACATGGTGACTTTGACCTCTGG	CAREKFLLPDAVHGDFDLW	IGHV3-33	IGHD2-2	IGHJ4	10	22	31	43
6	0.0010380622837370243	TGTGCGAGAACGGGGGGCGTATTTCATCTTTCGCAGTCATTATACCCCCACTACTGG	CARTGGVFHLSQSLYPHYW	IGHV3-30	IGHD3-3	IGHJ4	8	38	45	49
6	0.0010380622837370243	TGTGCGAAAGTACTCTACCCTGAATTTTTGGAGTGGTTAGGAGCCTTTGACTACTGG	CAKVLYPEFLEWLGAFDYW	IGHV3-23	IGHD3-3	IGHJ4	9	23	38	44
6	0.0010380622837370243	TGTGTGAGAGATCGGGGAATAGTGGGAGATTCGTGGGATGCTTTTGATATCTGG	CVRDRGIVGDSWDAFDIW	IGHV1-18	IGHD1-26	IGHJ3	12	18	27	36
6	0.0010380622837370243	TGTGTAAAAGACTCATCCCCAGGGGAGATTGAGATGGAGGCTTTCGATATCTGG	CVKDSSPGEIEMEAFDIW	IGHV3-9	IGHD7-27	IGHJ3	10	14	21	39
6	0.0010380622837370243	TGTGCTAGAGTCTTCCGTAGAGGTGTCCTCAATTACGATGCTTTTGATATTTGG	CARVFRRGVLNYDAFDIW	IGHV4-4	IGHD5-24	IGHJ3	9	15	35	36
6	0.0010380622837370243	TGTGCGAGCGCTATGGGTCTAAATACGTGGGGAGAATTACCGCTTGGCTCATGG	CASAMGLNTWGELPLGSW	IGHV1-2	IGHD3-22	IGHJ4	7	21	27	51
6	0.0010380622837370243	TGTGCGAGACATCCGCGATTTGTGGGTCACTATTACTACTACATGGACGTCTGG	CARHPRFVGHYYYYMDVW	IGHV4-39	IGHD3-3	IGHJ6	11	15	24	28
6	0.0010380622837370243	TGTGCGAGACAATATTGTGTTGCTGCTAGTTGCTATGTGGGCGCTGACCACTGG	CARQYCVAASCYVGADHW	IGHV5-10-1	IGHD2-15	IGHJ4	10	11	34	44
6	0.0010380622837370243	TGTGCGAGAGATTGTCCCACTTACCCACCGGACGAGGGAGGTATGGACGTCTGG	CARDCPTYPPDEGGMDVW	IGHV4-4	IGHD6-6	IGHJ6	11	27	35	42
6	0.0010380622837370243	TGTGCGAGAGATGGTGGTAATTCTAACTACCACTACTACGGTTTGAACGTCTGG	CARDGGNSNYHYYGLNVW	IGHV4-4	IGHD4-23	IGHJ6	11	12	19	25
6	0.0010380622837370243	TGTGCGAGAGAGGGGATCTATGCTTCGGGGGGTTATGATGGAGTGGTCCTCTGG	CAREGIYASGGYDGVVLW	IGHV3-66	IGHD3-10	IGHJ4	10	17	35	50
6	0.0010380622837370243	TGTGCGAAATTCGTGAATCGGGGAATTGTAGGCAGTGGTGCTTTTGATGTCTGG	CAKFVNRGIVGSGAFDVW	IGHV3-23	IGHD5-24	IGHJ3	8	23	30	38
6	0.0010380622837370243	TGTGCGAAAGGGGCGTGGGAGTTACTAATGTCGCTTGATGCTTTTGATATCTGG	CAKGAWELLMSLDAFDIW	IGHV3-23	IGHD1-26	IGHJ3	9	14	26	35
6	0.0010380622837370243	TGTGCGAAAGATCGGGAGCGATGGGGAAACAGTGCCTACGACTGGGAGTCCTGG	CAKDRERWGNSAYDWESW	IGHV3-23	IGHD5-12	IGHJ5	12	30	40	49
6	0.0010380622837370243	TGTGCACACAATCAAGAGGATAGGGAATTTGGTTCTGATGCTTCTGATATCTGG	CAHNQEDREFGSDASDIW	IGHV2-5	IGHD2-15	IGHJ3	9	16	21	35
6	0.0010380622837370243	TGCAGTAAAATGGAGGAGCATGAGTTGCTGGGACATGATGTTTTTGCTAAGTGG	CSKMEEHELLGHDVFAKW	IGHV3-15	IGHD4-11	IGHJ3	1	2	7	33
6	0.0010380622837370243	TGTGTAAAGGAGTGGACACTTTTTGGAGTGACTTACATCTTCGACGGCTGG	CVKEWTLFGVTYIFDGW	IGHV3-9	IGHD3-3	IGHJ5	7	19	29	39
6	0.0010380622837370243	TGTGTAAAAGATTACGGAGAGAGGATGGGAGGGACGCTCTTTGACTACTGG	CVKDYGERMGGTLFDYW	IGHV3-9	IGHD5-24	IGHJ4	11	12	21	38
6	0.0010380622837370243	TGTGCCAAAGACAGAAGGAACCAGCTGCTATCGGGTGGTTTTGATCTCTGG	CAKDRRNQLLSGGFDLW	IGHV3-23	IGHD2-2	IGHJ3	10	19	30	38
6	0.0010380622837370243	TGTGCGAGCGCCGACGAGATAGATGGCTACAACGATGCTTTTGATATCTGG	CASADEIDGYNDAFDIW	IGHV4-4	IGHD5-24	IGHJ3	7	20	31	33
6	0.0010380622837370243	TGTGCGAGAGCCCTTCCCGCTTATAGCGCCCTTGGCTGGTTCGACCCCTGG	CARALPAYSALGWFDPW	IGHV3-30	IGHD2-8	IGHJ5	9	21	26	35
6	0.0010380622837370243	TGTGCGAGAGGTCCGTATTACTATGATAGTAGTGGACCTACTGACTACTGG	CARGPYYYDSSGPTDYW	IGHV3-21	IGHD3-22	IGHJ4	9	13	34	41
6	0.0010380622837370243	TGTGCGAGAGGGGGAATAGGGTGGGCTTACTACTACTACATGGACGTCTGG	CARGGIGWAYYYYMDVW	IGHV4-59	IGHD2-21	IGHJ6	9	12	18	27
6	0.0010380622837370243	TGTGCGAGAGACCGGGTTGACTACGGTGGTAGCTCGTCCTTTGACTACTGG	CARDRVDYGGSSSFDYW	IGHV3-30	IGHD4-23	IGHJ4	10	17	34	38
6	0.0010380622837370243	TGTGCGAGAGAGTCAGGGGACTTTGGGGGAATTATCGCGCCTGACTACTGG	CARESGDFGGIIAPDYW	IGHV4-59	IGHD3-16	IGHJ4	10	21	36	41
6	0.0010380622837370243	TGTGCGAAATGGGCGTCCCCAACCCAAGCCCGGGACGGTATGGACGTCTGG	CAKWASPTQARDGMDVW	IGHV3-23	IGHD6-19	IGHJ6	8	28	33	39
6	0.0010380622837370243	TGTGCAAAAGATATGGAAGAGAAGTGGCTGATACCACACTTCCAGGACTGG	CAKDMEEKWLIPHFQDW	IGHV3-43	IGHD6-19	IGHJ1	13	22	33	37
6	0.0010380622837370243	TGTGCAAAAGAGTATGATAACAGCCCCGGGGATGATGCTTTTGATATCTGG	CAKEYDNSPGDDAFDIW	IGHV3-9	IGHD3-22	IGHJ3	10	12	18	31
6	0.0010380622837370243	TGTGTCAAGGGTTCTAGCAGCAGTCTACTTCCGTGGTTCGAGCCCTGG	CVKGSSSSLLPWFEPW	IGHV3-9	IGHD6-13	IGHJ5	3	14	22	33
6	0.0010380622837370243	TGTGCGAGACTGATGTTCGCTGACTACGTTTCTGGCTTTGACTATTGG	CARLMFADYVSGFDYW	IGHV4-39	IGHD4-17	IGHJ4	9	20	28	35
6	0.0010380622837370243	TGTGCGAGAGGCGAGGCCTGGAACTCCATACGTCACTTTGACTACTGG	CARGEAWNSIRHFDYW	IGHV1-8	IGHD1-7	IGHJ4	11	17	24	34
6	0.0010380622837370243	TGTGCAAGAGTGGGGACTATATTGGTAACTCCTTGGGCTGACTCCTGG	CARVGTILVTPWADSW	IGHV3-74	IGHD4-23	IGHJ4	9	22	31	38
6	0.0010380622837370243	TGTGCAAAAGGCGCCTCGATGATAGTAGTAATTGAAGCTGACTCCTGG	CAKGASMIVVIEADSW	IGHV3-9	IGHD3-22	IGHJ4	9	18	28	38
6	0.0010380622837370243	TGTGCCTCTACCATAAATTCGGGGACTAGTCCACAGGAATACTGG	CASTINSGTSPQEYW	IGHV4-30-2	IGHD3-10	IGHJ4	5	17	24	39
6	0.0010380622837370243	TGTGCGAGACACCCCGCGCGATCTCGGATGACCCTTGACTACTGG	CARHPARSRMTLDYW	IGHV4-39	IGHD4-11	IGHJ4	10	27	31	34
6	0.0010380622837370243	TGTGCGAGAGATGATGATGGCAGTCACTGGGCGTGGCCCTACTGG	CARDDDGSHWAWPYW	IGHV3-30	IGHD2-21	IGHJ4	11	19	26	38
6	0.0010380622837370243	TGTGCGAAAGGAGGTATAGAAGTGCCTTGTACTCCTGAGTACTGG	CAKGGIEVPCTPEYW	IGHV3-23	IGHD6-19	IGHJ4	9	12	31	35
6	0.0010380622837370243	TGTACTAGGACGTTTGGGGGAGTTAGAAGCTACTTTGACTACTGG	CTRTFGGVRSYFDYW	IGHV3-49	IGHD3-16	IGHJ4	7	9	24	29
6	0.0010380622837370243	TGTGTGAGAGATCTGAGAGTGCGTGGTACCATTGACTTCTGG	CVRDLRVRGTIDFW	IGHV3-20	IGHD2-15	IGHJ4	13	22	27	31
6	0.0010380622837370243	TGTGCGAGAGACAGATATAGTGGCTCCGCGGCGGGCTACTGG	CARDRYSGSAAGYW	IGHV4-4	IGHD5-12	IGHJ4	10	13	24	35
6	0.0010380622837370243	TGTGCGAGTTTCGTGGGACTGGACGGTATGGACGTCTGG	CASFVGLDGMDVW	IGHV1-18	IGHD1-1	IGHJ6	7	17	22	27
6	0.0010380622837370243	TGTGCGAGACAGATCGTTATTGGGGACTTTGACTACTGG	CARQIVIGDFDYW	IGHV3-23	IGHD3-16	IGHJ4	6	12	19	25
6	0.0010380622837370243	TGTGCGAGAGGCCCCTTAGGGCCGCGATTCCAGGACTGG	CARGPLGPRFQDW	IGHV4-34	IGHD6-25	IGHJ1	12	20	24	27
6	0.0010380622837370243	TGTGCCACAGCCCTTCATCCAGCCTCGGGCTACTGG	CATALHPASGYW	IGHV3-15	IGHD6-19	IGHJ4	9	18	23	29
6	0.0010380622837370243	TGTGCGAGCGACTACGGTGATTACTTTGACTACTGG	CASDYGDYFDYW	IGHV3-21	IGHD4-17	IGHJ4	7	9	19	21
6	0.0010380622837370243	TGTACGAGCGATCTGCAATACTATGATAGTTATTGG	CTSDLQYYDSYW	IGHV3-66	IGHD3-22	IGHJ4	13	18	29	33
6	0.0010380622837370243	TGTACGAGAGGCCAGAACTACTTTGACTACTGG	CTRGQNYFDYW	IGHV4-4	.	IGHJ4	9	-1	-1	16
6	0.0010380622837370243	TGTGCGGGTGGGCAGCTCGGCGACTACTGG	CAGGQLGDYW	IGHV3-30	IGHD6-6	IGHJ4	5	11	18	21
6	0.0010380622837370243	TGTATAAAAGCAAGCGATTTTGAATTCTGG	CIKASDFEFW	IGHV4-30-2	.	IGHJ3	2	-1	-1	17
5	8.650519031141869E-4	TGTGCGAGAGCCGGGGATTGTAGAAGTACCAGCTGCTATACCGCCTACTATTACTACTACATGGACGTCTGG	CARAGDCRSTSCYTAYYYYYMDVW	IGHV4-4	IGHD2-2	IGHJ6	9	16	42	44
5	8.650519031141869E-4	TGTGCGAGCTCGAAGGGGCCTCATTACGACATTTTGAGAGGGTTCCGCCCTGATATTTTTGATATGTGG	CASSKGPHYDILRGFRPDIFDMW	IGHV4-39	IGHD3-9	IGHJ3	7	22	36	56
5	8.650519031141869E-4	TGTGCGAGAGGCCACCGCGACCTTCACCGTTTTTGGAGTGGTTATTACTACTACTACATGGATGTCTGG	CARGHRDLHRFWSGYYYYYMDVW	IGHV4-34	IGHD3-3	IGHJ6	12	29	44	45
5	8.650519031141869E-4	TGTGCGAGAGGCAGGGTCAACAACTCTTGGAGTCGTTATTTTAGTTGGGACTACGGTATGGACGTCTGG	CARGRVNNSWSRYFSWDYGMDVW	IGHV1-8	IGHD3-3	IGHJ6	11	26	39	57
5	8.650519031141869E-4	TGTGCGAAATTGACCCTCTATTACGATTTTTGGAGTGGTTATTCGAGGGGGACCTGGTTCGACCCCTGG	CAKLTLYYDFWSGYSRGTWFDPW	IGHV4-4	IGHD3-3	IGHJ5	6	18	42	53
5	8.650519031141869E-4	TGTGCTGCCCTCATTGGGACGCTGCGAAAAAATATTAACTACTACTACTTCGGTATGGACGTCTGG	CAALIGTLRKNINYYYFGMDVW	IGHV3-23	IGHD6-25	IGHJ6	4	19	24	30
5	8.650519031141869E-4	TGTGCGAGAGGGGGGTATGCCAGCAGCTGGTACTTCGGAGGCCCTTACATCTGGTTCGACCCCTGG	CARGGYASSWYFGGPYIWFDPW	IGHV4-4	IGHD6-13	IGHJ5	9	12	32	45
5	8.650519031141869E-4	TGTGCACGGATACGAAGGGACTTCGGACTTTTATATACCAGTTCGTGGTACTACTTTTACTCCTGG	CARIRRDFGLLYTSSWYYFYSW	IGHV2-26	IGHD6-6	IGHJ4	13	33	45	47
5	8.650519031141869E-4	TGTGTGAAAGATATTGTGGCACGCTGGTACAGGACAGGTCGGGGTCGCGCTTTTGATATCTGG	CVKDIVARWYRTGRGRAFDIW	IGHV3-9	IGHD2-2	IGHJ3	13	22	29	48
5	8.650519031141869E-4	TGTGCACGGGCACCGTATGACCAGGATACTAACGGGTACTTCCCCTCGTACTTTGACTATTGG	CARAPYDQDTNGYFPSYFDYW	IGHV2-70	IGHD4-17	IGHJ4	8	10	16	48
5	8.650519031141869E-4	TGCACAGGATATTGTGAAAGTACCAGTTGTAATGGGGGGGGCTACTACGGCATGGACGTCTGG	CTGYCESTSCNGGGYYGMDVW	IGHV3-74	IGHD2-2	IGHJ6	1	5	25	41
5	8.650519031141869E-4	TGTGCGAGAGGATTAACGTCCCGCGACTATGATAGTAGTACTTCCCTCTTTGACTTTTGG	CARGLTSRDYDSSTSLFDFW	IGHV1-8	IGHD3-22	IGHJ4	10	25	38	47
5	8.650519031141869E-4	TGTGCACACCTTTTGTTAGGAGTACCATCTACCAGGGAGGGATGGTGGTTCGACCCCTGG	CAHLLLGVPSTREGWWFDPW	IGHV2-5	IGHD2-15	IGHJ5	8	18	33	45
5	8.650519031141869E-4	TGTGCGAGACTCGGGGTGACTAAAGACTCTTACTACTACTACTACATGGACGTCTGG	CARLGVTKDSYYYYYMDVW	IGHV4-39	IGHD4-17	IGHJ6	9	14	21	30
5	8.650519031141869E-4	TGTGCGAGAGCCGGATATAAGAACTACGATTTCCCGGACTACTACATGGACGTCTGG	CARAGYKNYDFPDYYMDVW	IGHV3-21	IGHD1-7	IGHJ6	9	20	27	37
5	8.650519031141869E-4	TGTGCGAGAGGGGAGGATGGGGTTCACTTTGATAGTAGTGGTTATTATGCCTATTGG	CARGEDGVHFDSSGYYAYW	IGHV3-11	IGHD3-22	IGHJ4	9	25	46	50
5	8.650519031141869E-4	TGTGCGAGAGATCGAGGGGGAAAACTGCCAAGGCCCGACTTCTACATGGACGTCTGG	CARDRGGKLPRPDFYMDVW	IGHV4-59	IGHD3-16	IGHJ6	12	15	20	37
5	8.650519031141869E-4	TGTGCGAGAGAGCCCGGGACTCTGGTTCGGGGACTCGACGGGGACTTTGACGACTGG	CAREPGTLVRGLDGDFDDW	IGHV1-18	IGHD3-10	IGHJ4	10	18	32	43
5	8.650519031141869E-4	TGTGCGAATTTACGATATTTTGACTGGTTCCGAAAAGGGGGTGTTTTTGATATCTGG	CANLRYFDWFRKGGVFDIW	IGHV3-11	IGHD3-9	IGHJ3	6	9	28	44
5	8.650519031141869E-4	TGTGCGAAAGGAGGTATTCCAGCAGCCGGTTCCGCTCGGGACTACTTTGACTACTGG	CAKGGIPAAGSARDYFDYW	IGHV3-74	IGHD6-13	IGHJ4	4	12	29	40
5	8.650519031141869E-4	TGTGCGAAAGATTACCGCACCGCCCCAGTTGGGAGCTATTACGGTATGGACGTCTGG	CAKDYRTAPVGSYYGMDVW	IGHV3-23	IGHD1-26	IGHJ6	11	29	42	45
5	8.650519031141869E-4	TGTGCGAAAGACCTGCGCATGTTAGTTCGGGGAGTGATGGGATACTTTGACTACTGG	CAKDLRMLVRGVMGYFDYW	IGHV3-23	IGHD3-10	IGHJ4	10	24	34	42
5	8.650519031141869E-4	TGTGCAAAAGATATGGCCTTCTTGCATAGTACAACTTGGTCCTACTTTGACTCCTGG	CAKDMAFLHSTTWSYFDSW	IGHV3-43	IGHD1-1	IGHJ4	13	28	35	41
5	8.650519031141869E-4	TGCGCAAAGGATTTGGAGAGTGGCGATGTGGTGGTGACTGCTGGTATTGACCAGTGG	CAKDLESGDVVVTAGIDQW	IGHV3-9	IGHD2-21	IGHJ4	11	26	41	46
5	8.650519031141869E-4	TGTGCGAGCGACTGCGGTGGTGTTAGTGCTGACTGCTTTTCCCCCGACTTCTGG	CASDCGGVSADCFSPDFW	IGHV1-69D	IGHD2-21	IGHJ4	7	25	41	45
5	8.650519031141869E-4	TGTGCGAGGTCACTCGGGATTTTTTTTTATTACTACTACGGTATGGACGTCTGG	CARSLGIFFYYYYGMDVW	IGHV3-30	IGHD3-3	IGHJ6	7	17	23	30
5	8.650519031141869E-4	TGTGCGAGATCCCAACAAACTATAGCTCCCTGGTTGGTCTACATGGACGTCTGG	CARSQQTIAPWLVYMDVW	IGHV1-3	IGHD1-26	IGHJ6	8	22	29	38
5	8.650519031141869E-4	TGTGCGAGAGTCGCCCTTGGCATGTATGGCCACTACTACTACTTCGATCTCTGG	CARVALGMYGHYYYFDLW	IGHV4-4	IGHD2-8	IGHJ2	9	22	27	32
5	8.650519031141869E-4	TGTGCGAGAGCAATACCGGGCGGCAGTAGCTGGTATTCTCCCTTTGACTACTGG	CARAIPGGSSWYSPFDYW	IGHV7-4-1	IGHD6-13	IGHJ4	9	22	34	41
5	8.650519031141869E-4	TGTGCGAGAGATCCTCCAGGATATAGTTTTGGTTCTGAAGGCTTTGATATTTGG	CARDPPGYSFGSEGFDIW	IGHV1-18	IGHD5-12	IGHJ3	12	18	26	42
5	8.650519031141869E-4	TGTGCGAGAATCCATGCCTACGATAGAAGTGGTTATGCCTGGTTCGACCCCTGG	CARIHAYDRSGYAWFDPW	IGHV4-4	IGHD3-22	IGHJ5	8	17	35	38
5	8.650519031141869E-4	TGTGCGAAGGATCGCAGACCTGGGAGTTACTACATTGCCTACTTTGACCATTGG	CAKDRRPGSYYIAYFDHW	IGHV3-23	IGHD1-26	IGHJ4	12	20	32	38
5	8.650519031141869E-4	TGTGCGAAAGATATGATCCCTCGTAATTCGGTTTGGGATGCTTTTGATATCTGG	CAKDMIPRNSVWDAFDIW	IGHV3-23	IGHD3-3	IGHJ3	11	20	26	36
5	8.650519031141869E-4	TGTGCACACAGACGGGGGGCCCATTACGATTTTTGGAGTGGTTATGACCACTGG	CAHRRGAHYDFWSGYDHW	IGHV2-5	IGHD3-3	IGHJ1	13	22	44	48
5	8.650519031141869E-4	TGTACGAGAGCTGAGTACACTGGTACCGCACCTGTCTCCTACTTTGACTCCTGG	CTRAEYTGTAPVSYFDSW	IGHV4-4	IGHD2-2	IGHJ4	9	19	25	38
5	8.650519031141869E-4	TGTGTAAAAGATAAAGGGGCTGGGCCAATATTTCATACTTTTGATATCTGG	CVKDKGAGPIFHTFDIW	IGHV3-9	IGHD2-15	IGHJ3	12	25	30	37
5	8.650519031141869E-4	TGTGCGACCTCTCCGTCCAGCAGTGCCTGGCCCTACTTCTTTGACTACTGG	CATSPSSSAWPYFFDYW	IGHV4-4	IGHD6-19	IGHJ4	6	18	29	33
5	8.650519031141869E-4	TGTGCGAGCGCCGACGAGATAGATGGCTACAACGATGCTTTTGATATCTGG	CASADEIDGYNDAFDIW	IGHV4-39	IGHD5-24	IGHJ3	7	20	31	33
5	8.650519031141869E-4	TGTGCGAGGGTGGAAAATACTAGGTACTACTACTACCTTATGGACGTCTGG	CARVENTRYYYYLMDVW	IGHV4-4	IGHD3-9	IGHJ6	7	13	18	24
5	8.650519031141869E-4	TGTGCGAGACTCGGTCGCACTGGGGCGACGTCTGGGGGTTTTGACTACTGG	CARLGRTGATSGGFDYW	IGHV5-51	IGHD3-16	IGHJ4	9	27	37	39
5	8.650519031141869E-4	TGTGCGAGACACGATATTTTGACTGGTCACCACTACGGTTTGGACGTCTGG	CARHDILTGHHYGLDVW	IGHV1-46	IGHD3-9	IGHJ6	8	10	26	40
5	8.650519031141869E-4	TGTGCGAGAGCCGAATATAGTGGGAGCTACTATCCCAGCTTTGACTACTGG	CARAEYSGSYYPSFDYW	IGHV3-11	IGHD1-26	IGHJ4	9	15	31	38
5	8.650519031141869E-4	TGTGCGAGAGCGGGAGAGGAGGACTTATCGGACTGGTACTTCGATCTCTGG	CARAGEEDLSDWYFDLW	IGHV3-11	IGHD3-16	IGHJ2	9	20	29	31
5	8.650519031141869E-4	TGTGCGAGAGATCACCTACCTGGGGGGTACTACTACTACATGGACGTCTGG	CARDHLPGGYYYYMDVW	IGHV4-59	IGHD7-27	IGHJ6	12	15	24	27
5	8.650519031141869E-4	TGTGCGAAAGGACGGGAGGAGTGGCCACAACCTTATTACTTTGACTCCTGG	CAKGREEWPQPYYFDSW	IGHV3-30	IGHD3-3	IGHJ4	6	17	23	36
5	8.650519031141869E-4	TGTGCGAAAGGACGGGAGGAGTGGCCACAACCTTACTACTTTGACTTTTGG	CAKGREEWPQPYYFDFW	IGHV3-30	IGHD3-3	IGHJ4	6	17	23	33
5	8.650519031141869E-4	TGTGCAAAAGGGACGTTACATAGCAAGTCGTCGGGGGAGGCCGACTACTGG	CAKGTLHSKSSGEADYW	IGHV3-43	IGHD2-2	IGHJ4	9	18	24	42
5	8.650519031141869E-4	TGTGGCAAAGGGGGCACCACCTGCCCCCATTCCTCTTGTGTGGACGTCTGG	CGKGGTTCPHSSCVDVW	IGHV3-30	IGHD2-21	IGHJ6	3	14	20	40
5	8.650519031141869E-4	TGTGTGAAAGATCGAGTTGCGGCCCAGTACTACGGAATGGACGTCTGG	CVKDRVAAQYYGMDVW	IGHV3-30	IGHD1-26	IGHJ6	12	27	33	36
5	8.650519031141869E-4	TGTGTACGGGGGGACCACGGGGGTAACGCGGCGTACTTCGACCACTGG	CVRGDHGGNAAYFDHW	IGHV2-26	IGHD4-23	IGHJ5	8	12	26	36
5	8.650519031141869E-4	TGTGCGAGACTGCCACAGGACTACTACTACTACGGTTTGGACGTCTGG	CARLPQDYYYYGLDVW	IGHV4-39	IGHD2-21	IGHJ6	9	12	16	19
5	8.650519031141869E-4	TGTGCGAGACGGTCGGATGGCGATTATAAGTACTACATGGACTTTTGG	CARRSDGDYKYYMDFW	IGHV1-46	IGHD3-10	IGHJ6	8	22	28	30
5	8.650519031141869E-4	TGTGCGAGAGTGACAACTCAAACGGTCCCCCGCTGGTTCGACCCCTGG	CARVTTQTVPRWFDPW	IGHV3-30	IGHD1-1	IGHJ5	9	12	17	32
5	8.650519031141869E-4	TGTGCGAGAGATCTCCTGGTGGTACTATCTTACGGTATGGACGTCTGG	CARDLLVVLSYGMDVW	IGHV3-30	IGHD2-15	IGHJ6	14	16	23	36
5	8.650519031141869E-4	TGTGCGAAGGGACTCGGTGCCTACTCCCTAGAACCAGGCGACTACTGG	CAKGLGAYSLEPGDYW	IGHV3-23	IGHD2-15	IGHJ4	7	20	26	39
5	8.650519031141869E-4	TGTGCGAAATATGGCCAAAGTGGGAGCTATTATCAATTTGACTTCTGG	CAKYGQSGSYYQFDFW	IGHV3-23	IGHD1-26	IGHJ4	8	18	28	36
5	8.650519031141869E-4	TGTGCGAAAGGGGTGAGGATTTTTGGATCTTTCTATATGCACGTGTGG	CAKGVRIFGSFYMHVW	IGHV3-30	IGHD3-3	IGHJ6	6	17	26	32
5	8.650519031141869E-4	TGTGCGAAAGATCGGACTACATTTTTTGGAGTGGTTCCTGACTACTGG	CAKDRTTFFGVVPDYW	IGHV3-23	IGHD3-3	IGHJ4	12	22	35	38
5	8.650519031141869E-4	TGTGCGAAAGATGCCATTAGGATTACCTTTGGGGGAATTGACTTTTGG	CAKDAIRITFGGIDFW	IGHV3-23	IGHD3-16	IGHJ4	11	15	35	37
5	8.650519031141869E-4	TGTGCGAAAGATGAGAATGTAGTAGTACCAGCTGCTATTGACTACTGG	CAKDENVVVPAAIDYW	IGHV3-23	IGHD2-2	IGHJ4	11	17	36	37
5	8.650519031141869E-4	TGTGCCCGGGAAAAACAGTACTACTACTACGGTGTGGACGTCTGG	CAREKQYYYYGVDVW	IGHV3-74	IGHD3-3	IGHJ6	4	10	14	18
5	8.650519031141869E-4	TGTGCCAGAGCCTACGGCGCGTTTAGGTTCAGGTGGGATTACTGG	CARAYGAFRFRWDYW	IGHV4-30-2	IGHD1-26	IGHJ4	9	32	37	39
5	8.650519031141869E-4	TGTGCGGGAGTCCGAGACTGGGTGGGGGATGGCTTTGATATCTGG	CAGVRDWVGDGFDIW	IGHV4-59	IGHD3-16	IGHJ3	9	22	28	33
5	8.650519031141869E-4	TGTGCGAGCTACCATTACGAGTTTCGGAGTGGAATTGACTACTGC	CASYHYEFRSGIDYC	IGHV3-21	IGHD3-3	IGHJ4	7	13	31	34
5	8.650519031141869E-4	TGTGCGAGGGGAGATGGGAAACACCGAATTCCTTTTGATGTCTGG	CARGDGKHRIPFDVW	IGHV1-2	IGHD5-24	IGHJ3	7	10	16	31
5	8.650519031141869E-4	TGTGCGAGGACCATTGGAACGACCGAGGGCTGGTTCGACCCCTGG	CARTIGTTEGWFDPW	IGHV4-59	IGHD1-1	IGHJ5	7	14	22	29
5	8.650519031141869E-4	TGTGCGAGATGGGATACCAGTAGCTGGTACTACTTTGACTACTGG	CARWDTSSWYYFDYW	IGHV5-51	IGHD1-26	IGHJ4	8	18	24	26
5	8.650519031141869E-4	TGTGCGAGACAGGACTATAGTAATTACGGATGGTTCGACCCCTGG	CARQDYSNYGWFDPW	IGHV4-39	IGHD4-11	IGHJ5	10	12	27	30
5	8.650519031141869E-4	TGTGCGAGAGGGGCGGTGGGAGCTCCTACGACCTTTGACTACTGG	CARGAVGAPTTFDYW	IGHV7-4-1	IGHD1-26	IGHJ4	9	15	29	32
5	8.650519031141869E-4	TGTGCGAGAGAAATTCCCCGCGGTGATTGTCGCTTTGACCACTGG	CAREIPRGDCRFDHW	IGHV3-30	IGHD3-10	IGHJ4	10	14	19	32
5	8.650519031141869E-4	TGTGCGAAAGCCGGCGGCTACCCCTCGGACTACTTTGACCACTGG	CAKAGGYPSDYFDHW	IGHV3-23	IGHD6-25	IGHJ4	9	13	20	28
5	8.650519031141869E-4	TGTGCGAAAGATTATAGTGGCTACGGTGCCGGAGTTAATTACTGG	CAKDYSGYGAGVNYW	IGHV3-23	IGHD5-12	IGHJ4	11	12	24	39
5	8.650519031141869E-4	TGTGCAAAGGATCTTTCGGTGGCTGGTACTTTCATTGACTACTGG	CAKDLSVAGTFIDYW	IGHV3-9	IGHD6-19	IGHJ4	11	18	28	34
5	8.650519031141869E-4	TGTGCAAAAGACAGTTCAACGTCCTATTGGTACTTCGATCTCTGG	CAKDSSTSYWYFDLW	IGHV3-9	IGHD1-20	IGHJ2	10	11	15	23
5	8.650519031141869E-4	TGTGTGAGAGATCTTGGTTTCTACTTCTACTTCGATCTCTGG	CVRDLGFYFYFDLW	IGHV4-4	IGHD3-22	IGHJ2	13	14	18	20
5	8.650519031141869E-4	TGTGTGAAAGGCGGACGAACTAGATACTCTTTTGATATCTGG	CVKGGRTRYSFDIW	IGHV3-23	IGHD6-6	IGHJ3	9	11	17	28
5	8.650519031141869E-4	TGTGTAGGACTTCACTATACTAGTAGTGGTTCCGGGTACTGG	CVGLHYTSSGSGYW	IGHV3-9	IGHD3-22	IGHJ4	3	13	30	36
5	8.650519031141869E-4	TGTGCGAGACAATGGAGCATCTCGTCCGCATTTGACTACTGG	CARQWSISSAFDYW	IGHV5-10-1	IGHD6-6	IGHJ4	10	15	27	30
5	8.650519031141869E-4	TGTGCGAGAGTCTCCTACCTTAGCAGTGCGGTTGAATACTGG	CARVSYLSSAVEYW	IGHV4-4	IGHD6-19	IGHJ4	9	20	27	31
5	8.650519031141869E-4	TGTGCGAGAGCAGTAGTCCCACTTGGTATGGCGGACTACTGG	CARAVVPLGMADYW	IGHV3-20	IGHD1-26	IGHJ4	9	11	22	33
5	8.650519031141869E-4	TGTGCGAGAGGAACAGTGGAAGGTACAATCTTTGACTACTGG	CARGTVEGTIFDYW	IGHV3-11	IGHD1-1	IGHJ4	9	21	27	29
5	8.650519031141869E-4	TGTGCGAGAGATTTTTATCAGGCTGGTCCCGAGGACTACTGG	CARDFYQAGPEDYW	IGHV3-21	IGHD6-19	IGHJ4	11	20	26	33
5	8.650519031141869E-4	TGTGCGAGAGATCCCCCTGGCTACTACTACATGGATGTCTGG	CARDPPGYYYMDVW	IGHV3-21	.	IGHJ6	12	-1	-1	20
5	8.650519031141869E-4	TGTGCGAGAGAGGAGTTACTAGGTGATGCTTTTGATATCTGG	CAREELLGDAFDIW	IGHV4-31	IGHD4-23	IGHJ3	10	11	18	23
5	8.650519031141869E-4	TGTGCAAGAGGGGTGTCTCTTACCTCTTACGTGGACTCCTGG	CARGVSLTSYVDSW	IGHV3-43	IGHD5-12	IGHJ4	6	26	31	33
5	8.650519031141869E-4	TGTGCGATTAGCATATTGTGGTGGAACTTTGACTACTGG	CAISILWWNFDYW	IGHV3-30	IGHD2-21	IGHJ4	6	8	23	25
5	8.650519031141869E-4	TGTGCGAGGGGATATAGGTATGGCCCCTTTGACCAGTGG	CARGYRYGPFDQW	IGHV3-20	IGHD5-12	IGHJ4	7	9	16	26
5	8.650519031141869E-4	TGTGCGAGAGATCGGTCGTATGGTGCCTACGACTACTGG	CARDRSYGAYDYW	IGHV7-4-1	IGHD2-8	IGHJ4	12	19	24	30
5	8.650519031141869E-4	TGTGCGAGAGATCACAGTGGCTGGTACTTAGACTACTGG	CARDHSGWYLDYW	IGHV3-30	IGHD6-19	IGHJ4	12	14	23	24
5	8.650519031141869E-4	TGTGCGAGAGATGAAACCAGAAGCCCTCCTGAGTACTGG	CARDETRSPPEYW	IGHV7-4-1	IGHD3-9	IGHJ4	11	14	19	29
5	8.650519031141869E-4	TGTATACAAGATGTTTTACCAGGTGGAGCGTATTTCTGG	CIQDVLPGGAYFW	IGHV3-9	IGHD3-22	IGHJ3	2	28	33	34
5	8.650519031141869E-4	TGTTTAAGAGATAGAAGTGGTTATTACCACTACTGG	CLRDRSGYYHYW	IGHV3-74	IGHD3-22	IGHJ4	11	15	26	28
5	8.650519031141869E-4	TGTGCGAGGTTCGTCCGGGATGTTTTTGATATCTGG	CARFVRDVFDIW	IGHV1-69	IGHD6-6	IGHJ3	7	10	17	18
5	8.650519031141869E-4	TGTGCGAGACAAGCTGCTATGGCTTTTCATATCTGG	CARQAAMAFHIW	IGHV4-59	IGHD2-2	IGHJ3	8	11	20	21
5	8.650519031141869E-4	TGTGCAAGAGCAGCTCGCCGCGCTTTTGATATCTGG	CARAARRAFDIW	IGHV3-13	IGHD6-6	IGHJ3	9	10	16	21
5	8.650519031141869E-4	TGTGCGAGCTTTGTACTAGTGCCGGGATGG	CASFVLVPGW	IGHV3-21	IGHD2-8	IGHJ4	7	10	17	27
5	8.650519031141869E-4	TGTGCGAGAGATCGGGGACTGGACATCTGG	CARDRGLDIW	IGHV7-4-1	IGHD1-1	IGHJ3	12	17	22	24
5	8.650519031141869E-4	TGTGCGAAAGATGGCGGCGGCTACTGG	CAKDGGGYW	IGHV3-30	IGHD6-25	IGHJ4	11	13	17	20
5	8.650519031141869E-4	TGTCACTTTTTCATGCACGTCTGG	CHFFMHVW	IGHV3-74	IGHD3-3	IGHJ6	2	6	10	11
5	8.650519031141869E-4	TGTGCGAGATTCCCCTTCTGG	CARFPFW	IGHV3-21	IGHD3-10	IGHJ4	8	10	14	17
4	6.920415224913495E-4	TGTGCGACAGTACGAGGTGATATGGTTCGGGGAGTTTTGGGACGCAACTTAAGAAGGTACTACTACATGGACGTCTGG	CATVRGDMVRGVLGRNLRRYYYMDVW	IGHV4-39	IGHD3-10	IGHJ6	6	20	35	57
4	6.920415224913495E-4	TGTGCGAGACATCGGACGGACGAGGTCTGGAGAAGTTATGGGACATATGACTATTACTACTACATGGACGTGTGG	CARHRTDEVWRSYGTYDYYYYMDVW	IGHV3-21	IGHD6-6	IGHJ6	12	16	23	49
4	6.920415224913495E-4	TGTGCGAGAGTCACATATTGTAGTATCACCAGCTGCAACGCAGATGACTACTACTACTACGGTATGGACGTCTGG	CARVTYCSITSCNADDYYYYGMDVW	IGHV1-46	IGHD2-2	IGHJ6	9	14	35	46
4	6.920415224913495E-4	TGTGCGAAAGACCCGGCCGGATACTGTGCTCATGGTGTATGCTTATTTCCCCACCGCTACATGGACGTCTGG	CAKDPAGYCAHGVCLFPHRYMDVW	IGHV3-30	IGHD2-8	IGHJ6	10	18	42	56
4	6.920415224913495E-4	TGTACTAGTATACGTGCTTATTGTCCTACTGGTGTATGCTATACCACGATTGGGGACACTTTTGATATCTGG	CTSIRAYCPTGVCYTTIGDTFDIW	IGHV3-49	IGHD2-8	IGHJ3	7	18	44	58
4	6.920415224913495E-4	TGTGTGTCCTCGAAGGGGGCTCATTACGATATTTTGATTGGTTATCGCCCTGATATTTTTGATATCTGG	CVSSKGAHYDILIGYRPDIFDIW	IGHV4-30-2	IGHD3-9	IGHJ3	3	22	44	56
4	6.920415224913495E-4	TGTGCGTCCTCGAGGGGGCCTCATTACGATATTTTGATTGGTTACCGCCCTGATATTTTTGATATCTGG	CASSRGPHYDILIGYRPDIFDIW	IGHV4-39	IGHD3-9	IGHJ3	5	22	43	56
4	6.920415224913495E-4	TGTGCGTCCTCGAAGGGGCCTCATTACGATATTTTGATTGGTTACCGCCCTGATGTTTTTGATATCTGG	CASSKGPHYDILIGYRPDVFDIW	IGHV4-39	IGHD3-9	IGHJ3	5	22	43	50
4	6.920415224913495E-4	TGTGCGTCCTCGAAGGGGGCTCATTACGATCTTTTGATTGGTTATCGCCCTGATATTTTTGATATTTGG	CASSKGAHYDLLIGYRPDIFDIW	IGHV4-39	IGHD3-9	IGHJ3	5	22	44	56
4	6.920415224913495E-4	TGTGCGTCCTCGAAGGGGGCTCATTACGATATTTTCATTGGTTACCGCCCGGATATTTTTGATATCTGG	CASSKGAHYDIFIGYRPDIFDIW	IGHV4-39	IGHD3-9	IGHJ3	5	22	43	56
4	6.920415224913495E-4	TGTGCGTCCTCGAAGGGGGCTCATTACGATATTTTGATTGGTTATCGCCCTGATATTTTTGATATCTGG	CASSKGAHYDILIGYRPDIFDIW	IGHV4-39	IGHD3-9	IGHJ3	5	22	44	56
4	6.920415224913495E-4	TGTGCGTCCTCGAAGGGGGCTCATTACGATATTTTGATAGGTTACCGACCTGATATTTTTGATATCTGG	CASSKGAHYDILIGYRPDIFDIW	IGHV4-39	IGHD3-9	IGHJ3	5	22	43	56
4	6.920415224913495E-4	TGTGCGACTTCGAAGGGGCCTCATTACGACATTTTGCGTGGTTACCGCCCTGATGTTTTTGATATGTGG	CATSKGPHYDILRGYRPDVFDMW	IGHV3-23	IGHD3-9	IGHJ3	6	22	43	50
4	6.920415224913495E-4	TGTGCGAGTTCGAAGGGGCCTCATTACGACATTTTGCGTGGTTACCGCCCTGATGTTTTTGATATGTGG	CASSKGPHYDILRGYRPDVFDMW	IGHV5-10-1	IGHD3-9	IGHJ3	7	22	43	50
4	6.920415224913495E-4	TGTGCGAGACTCTTAGACGTCCATTACGATGATACTAGTGGTTATAGGGCGGATGCTTTTGATATCTGG	CARLLDVHYDDTSGYRADAFDIW	IGHV5-10-1	IGHD3-22	IGHJ3	9	22	44	51
4	6.920415224913495E-4	TGTGCGAGAGCTAGGTGGAGCGACAGCTGGTACGGTTTCCTCTTAATCTACTACGGTATGGACGTCTGG	CARARWSDSWYGFLLIYYGMDVW	IGHV1-18	IGHD6-13	IGHJ6	9	23	33	47
4	6.920415224913495E-4	TGTGCGAGAGCCCAGCGCGACCTTCACCGTTTTTGGAGTGGTTACTACTACTATTACATGGATGTCTGG	CARAQRDLHRFWSGYYYYYMDVW	IGHV4-34	IGHD3-3	IGHJ6	9	29	41	42
4	6.920415224913495E-4	TGTGCGAGAGATCTGGCCCATTGTAGTGGTGGTAGCTGCTACTTCTACTACTACGGTATGGACGTCTGG	CARDLAHCSGGSCYFYYYGMDVW	IGHV3-11	IGHD2-15	IGHJ6	13	19	38	39
4	6.920415224913495E-4	TGTGCGAAAGTCGGCCAGTGTACTAGTACCAGCTGCTATTGGAGGGACTTCTACTACATGGACGTCTGG	CAKVGQCTSTSCYWRDFYYMDVW	IGHV3-23	IGHD2-2	IGHJ6	9	18	38	46
4	6.920415224913495E-4	TGTGTGAGATCGGCAAACACGTATTACTCTGATTCGGGGAGTTATTCCTCGGAATTTGACTACTGG	CVRSANTYYSDSGSYSSEFDYW	IGHV3-21	IGHD3-10	IGHJ4	8	18	45	54
4	6.920415224913495E-4	TGTGCGAGATCTCTGGACATTGTAGGAGAAGTAGCTGCCTGGAACTACTTCTACATGGACGACTGG	CARSLDIVGEVAAWNYFYMDDW	IGHV1-46	IGHD2-15	IGHJ6	8	30	37	43
4	6.920415224913495E-4	TGTGCGAGAGATCCTCCGGGCAGAGCAGCCGGTGGTACAGTCCCCCTTTACTACTTTGACTTCTGG	CARDPPGRAAGGTVPLYYFDFW	IGHV4-31	IGHD6-13	IGHJ4	12	15	37	48
4	6.920415224913495E-4	TGTGCGAGAGACCGGGACTACGGTGACTACGAGAGGGCGAGTTACTACTACGGTATGGACGTCTGG	CARDRDYGDYERASYYYGMDVW	IGHV4-31	IGHD4-17	IGHJ6	10	15	30	42
4	6.920415224913495E-4	TGTGCGAGAGACCGAGATCGCTACTCTGATTATCGTGATTATAATCCCAACTGGTTCGACCCCTGG	CARDRDRYSDYRDYNPNWFDPW	IGHV3-48	IGHD5-24	IGHJ5	10	13	23	47
4	6.920415224913495E-4	TGTGCGAGAGACGCGAGGGGTGTTACAATTTTTGGAGTGGTTATTACCGATCGCTTTGACTACTGG	CARDARGVTIFGVVITDRFDYW	IGHV1-18	IGHD3-3	IGHJ4	10	22	45	53
4	6.920415224913495E-4	TGTGCGAGAGAGGTCACGCGGGTTTGTACGACTACCACCTGCTATAACAATGGTTTTGATATCTGG	CAREVTRVCTTTTCYNNGFDIW	IGHV3-21	IGHD2-2	IGHJ3	10	32	44	49
4	6.920415224913495E-4	TGTGCGAAAGATGGGGCCCCATATACCTATGGTCTAAATTGGTACTATTACGGTATGGACGTCTGG	CAKDGAPYTYGLNWYYYGMDVW	IGHV3-23	IGHD2-2	IGHJ6	11	39	50	54
4	6.920415224913495E-4	TGTGCTAGAGATGAATTCTATGGAGTGGCCCCCCGAATATTCTACTACGGAATGGATGTCTGG	CARDEFYGVAPRIFYYGMDVW	IGHV1-46	IGHD3-3	IGHJ6	11	20	27	41
4	6.920415224913495E-4	TGTGCGAGGACTTGGGAGGAGTATAGCAGCTCCTACCACTACTACTACTACATGGACGTCTGG	CARTWEEYSSSYHYYYYMDVW	IGHV4-39	IGHD6-6	IGHJ6	7	18	31	33
4	6.920415224913495E-4	TGTGCGAGAGATTGGGACGGTGACTACGGGGCCGGGTACTACTACTACTACATGGACGTCTGG	CARDWDGDYGAGYYYYYMDVW	IGHV7-4-1	IGHD4-17	IGHJ6	11	16	27	36
4	6.920415224913495E-4	TGTGCGAGAGATCTGCGGGCCTTCCCGACTCTGAACTACTACTACTACGGTATGGACGTCTGG	CARDLRAFPTLNYYYYGMDVW	IGHV4-31	IGHD3-10	IGHJ6	13	23	27	34
4	6.920415224913495E-4	TGTGCGAACAGAGGAAATAAGTATGATAGTGGTGGAGCTTATTCCTACCCCATTGACTCCTGG	CANRGNKYDSGGAYSYPIDSW	IGHV3-21	IGHD3-22	IGHJ4	6	21	34	52
4	6.920415224913495E-4	TGTGCGAAAGAGCATGTAGTGTCGCCTTCGGGGGGTTATTGGACCGGTTACTTTGACTACTGG	CAKEHVVSPSGGYWTGYFDYW	IGHV3-23	IGHD3-10	IGHJ4	10	26	39	48
4	6.920415224913495E-4	TGTGCAAGAGGGAGGGTAGTACCAGCTGCTATATCGGACTACTACTACTACATGGACGTCTGG	CARGRVVPAAISDYYYYMDVW	IGHV3-13	IGHD2-2	IGHJ6	9	15	31	37
4	6.920415224913495E-4	TGTGCAAGAGAGAGGACGTATTACGATGCTTTGAGTGGTTACTACGATGTTTTTGATATGTGG	CARERTYYDALSGYYDVFDMW	IGHV3-13	IGHD3-3	IGHJ3	10	15	40	45
4	6.920415224913495E-4	TGCGCAAGAGGACCCTTTTGTACTTATACTAACTGCCCTGTCGATGATGCTTTTGATATCTGG	CARGPFCTYTNCPVDDAFDIW	IGHV3-13	IGHD3-10	IGHJ3	9	23	37	43
4	6.920415224913495E-4	TGTGTTTCTCCGGCCTCGTATAGCAGTGACTGGGTCTTCCCCCCCACCGTTGATTCCTGG	CVSPASYSSDWVFPPTVDSW	IGHV3-21	IGHD6-19	IGHJ5	3	17	32	55
4	6.920415224913495E-4	TGTGTGAGAGAATATAGGGTAGAAGTAGGTGTCTCCCACCACTACGGTTTGGACGTCTGG	CVREYRVEVGVSHHYGLDVW	IGHV3-21	IGHD2-15	IGHJ6	10	35	44	49
4	6.920415224913495E-4	TGTGTGAGAGAATATAGGAGGGAGGTAGGTGCCTACCACTATTACGGTATGGACGTCTGG	CVREYRREVGAYHYYGMDVW	IGHV3-21	IGHD2-15	IGHJ6	10	32	38	48
4	6.920415224913495E-4	TGTGCCACAGGGGGGAAGTACGGTGACTACGTAGTTAGAGAGGGCAACTTTGATTACTGG	CATGGKYGDYVVREGNFDYW	IGHV4-30-2	IGHD4-17	IGHJ4	6	18	34	46
4	6.920415224913495E-4	TGTGCCAGAGATCGGGCCCCCAAGGGGCAATTAGTTCCCCAATATGGTATGGACGTCTGG	CARDRAPKGQLVPQYGMDVW	IGHV4-30-2	IGHD1-7	IGHJ6	12	31	37	48
4	6.920415224913495E-4	TGTGCGGGGTTTTGTAGTAGCACCAGTTGCTCTATGATTAGGAACTACATGGACGTCTGG	CAGFCSSTSCSMIRNYMDVW	IGHV3-21	IGHD2-2	IGHJ6	5	11	30	43
4	6.920415224913495E-4	TGTGCGAGACATCCTTGCAGTAGTTCCACCTGTTCCAGTGGGTGGTTCTTCGATCTCTGG	CARHPCSSSTCSSGWFFDLW	IGHV4-39	IGHD1-7	IGHJ2	11	19	27	42
4	6.920415224913495E-4	TGTGCGAGAGGTCATTGTAGTGGTGGGAGTTGTTATTATTACTACTACATAGACGTCTGG	CARGHCSGGSCYYYYYIDVW	IGHV1-69D	IGHD2-15	IGHJ6	9	13	25	39
4	6.920415224913495E-4	TGTGCGAGAGGATTGACACCGAATATAGAAGCAGGCGAGTCTACGAGGGGCGTCTACTGG	CARGLTPNIEAGESTRGVYW	IGHV7-4-1	IGHD6-13	IGHJ4	9	23	33	53
4	6.920415224913495E-4	TGTGCGAGAGGAATGATACAGGGGATTATTAGCCCAACTCCCACCTGGTTCGACCCCTGG	CARGMIQGIISPTPTWFDPW	IGHV4-4	IGHD1-26	IGHJ5	9	37	43	44
4	6.920415224913495E-4	TGTGCGAGAGAGCTCATAATACCGCCTAGTATGAGGGGGGATGATGCTTTTGATATTTGG	CARELIIPPSMRGDDAFDIW	IGHV1-2	IGHD3-16	IGHJ3	14	15	21	40
4	6.920415224913495E-4	TGTGCGAGAGAACATTCCTTTCTTTATAGCAGTTTGTCGGAAAACTGGTTCGACTCCTGG	CAREHSFLYSSLSENWFDSW	IGHV7-4-1	IGHD6-19	IGHJ5	10	24	32	42
4	6.920415224913495E-4	TGTGCGAAAGATGCAGTTTACTATAGTTCGGGGACTTATCCCTACTACTTTGACTACTGG	CAKDAVYYSSGTYPYYFDYW	IGHV3-23	IGHD3-10	IGHJ4	11	17	38	42
4	6.920415224913495E-4	TGTGCACGTGATGTTGTCGCACCATCTCGCGGCATCTACTACTACTACACGGACGTCTGG	CARDVVAPSRGIYYYYTDVW	IGHV2-5	IGHD5-24	IGHJ6	6	21	27	35
4	6.920415224913495E-4	TGTGCAAGAGCTGGACTTCGTGATCCGATCGTTGGCATATTAAGTGTGCCAGACCACTGG	CARAGLRDPIVGILSVPDHW	IGHV3-13	IGHD2-21	IGHJ4	9	34	40	51
4	6.920415224913495E-4	TGTGCAAAGGTCACTTACAGCTATGGTTGGTATAGCAGTGGCTGGTACTTTGACTACTGG	CAKVTYSYGWYSSGWYFDYW	IGHV3-9	IGHD6-19	IGHJ4	7	28	44	45
4	6.920415224913495E-4	TGTGTAAAAGATAAACTTCAGGAGTACCAACTTCTATGGGGGGGAATTGAGTACTGG	CVKDKLQEYQLLWGGIEYW	IGHV3-9	IGHD2-2	IGHJ4	12	22	37	46
4	6.920415224913495E-4	TGTGCCAGAGTCGCGAGACATGAGGAGTTATTGGGAGGCTACCATATGGACGTCTGG	CARVARHEELLGGYHMDVW	IGHV4-31	IGHD3-10	IGHJ6	9	23	31	38
4	6.920415224913495E-4	TGTGCGAGTGCGCGCGTGGATGTTGTACTAGATGCTAAAGGAGATAAGGGCCACTGG	CASARVDVVLDAKGDKGHW	IGHV4-34	IGHD2-8	IGHJ4	7	17	29	52
4	6.920415224913495E-4	TGTGCGAGACCGATCTTTTTAAGTGCTACTCGTCCGGTCAACTGGTTCGACCCCTGG	CARPIFLSATRPVNWFDPW	IGHV3-21	IGHD6-6	IGHJ5	8	28	36	38
4	6.920415224913495E-4	TGTGCGAGAGGGGGAGTATATTGTAGTAGTACCAGCTGCTCCAATATTGACTACTGG	CARGGVYCSSTSCSNIDYW	IGHV1-8	IGHD2-2	IGHJ4	10	17	39	46
4	6.920415224913495E-4	TGTGCGAGAATACGTGGATATAGTGGCTACGATCGGATTGATGCTTTTGATATCTGG	CARIRGYSGYDRIDAFDIW	IGHV4-39	IGHD5-12	IGHJ3	8	11	32	38
4	6.920415224913495E-4	TGTGCGAAAGTTTTACGGTTTTTGCAGTGGGATTCCGCTGAGTACTTCCAACACTGG	CAKVLRFLQWDSAEYFQHW	IGHV3-23	IGHD3-3	IGHJ1	9	12	29	35
4	6.920415224913495E-4	TGTGCGAAAGGCCAGGGGTATTACTTTGATGCTAGTGGTTATTTCATGGACGTCTGG	CAKGQGYYFDASGYFMDVW	IGHV3-23	IGHD3-22	IGHJ6	9	17	42	44
4	6.920415224913495E-4	TGTGCGAAAGATTACGATTTTTGGAGTGGTATCCAAGGGTGGTACTTTGACTACTGG	CAKDYDFWSGIQGWYFDYW	IGHV3-23	IGHD3-3	IGHJ4	11	12	29	42
4	6.920415224913495E-4	TGTGCAAAAGACATTCAAGTCCTTTCAGTTGGAACGACTCCCGGTATGGACGTCTGG	CAKDIQVLSVGTTPGMDVW	IGHV3-43	IGHD1-1	IGHJ6	10	29	37	45
4	6.920415224913495E-4	TGTGGCAGAGGCAATGGTTATTCCAAAGACTACTACTACTACTACATAGACGTCTGG	CGRGNGYSKDYYYYYIDVW	IGHV4-30-2	IGHD3-22	IGHJ6	9	14	21	28
4	6.920415224913495E-4	TGCACTAAGTTGAGACGCGTCCCTGAAAACTGGGGACCTTACTACTGTGACTACTGG	CTKLRRVPENWGPYYCDYW	IGHV3-49	IGHD7-27	IGHJ4	6	27	35	39
4	6.920415224913495E-4	TGTGTAAAAGGGTCGTATAGTAGCATGTCGACGGGGAACTACTTTGATTATTGG	CVKGSYSSMSTGNYFDYW	IGHV3-9	IGHD6-13	IGHJ4	9	14	24	37
4	6.920415224913495E-4	TGTGTAAAAGACTCATCCCCAGGGGAGATTGAGATGGAGGCTTTCGATGTCTGG	CVKDSSPGEIEMEAFDVW	IGHV3-9	IGHD7-27	IGHJ3	10	14	21	39
4	6.920415224913495E-4	TGTGCCCGAGATCGGGCGGACAACATTGCGGGTTCGGGATACATGGACGTCTGG	CARDRADNIAGSGYMDVW	IGHV4-31	IGHD3-10	IGHJ6	12	30	37	39
4	6.920415224913495E-4	TGTGCGAGACTAGGTCCAGCAGCTGGTATGCCCTACTACTACATGGACGTCTGG	CARLGPAAGMPYYYMDVW	IGHV4-39	IGHD6-13	IGHJ6	9	16	27	32
4	6.920415224913495E-4	TGTGCGAGACCACCAGTCTCGTTGCATGACTACTACTCCGGTATGGACGTCTGG	CARPPVSLHDYYSGMDVW	IGHV3-33	IGHD3-9	IGHJ6	8	11	17	28
4	6.920415224913495E-4	TGTGCGAGACGAGGGACCGTGGTTCCGACTGGGTACGGTGCTTTTGAAATCTGG	CARRGTVVPTGYGAFEIW	IGHV7-4-1	IGHD1-14	IGHJ3	8	17	26	38
4	6.920415224913495E-4	TGTGCGAGACATGGACTAGCCTCCCTCGAGTACTACTACTACATGGACGTCTGG	CARHGLASLEYYYYMDVW	IGHV4-39	IGHD6-6	IGHJ6	12	24	29	30
4	6.920415224913495E-4	TGTGCGAGAGTCCCCAAGTATTTTTATGATAATGCCGGCTATTACGATCTTTGG	CARVPKYFYDNAGYYDLW	IGHV3-21	IGHD3-3	IGHJ4	9	39	47	51
4	6.920415224913495E-4	TGTGCGAGAGTCCGCAAGGGCAGTGGGAGCCTCTACTTTTACTTCGATCTCTGG	CARVRKGSGSLYFYFDLW	IGHV4-4	IGHD1-26	IGHJ2	9	21	29	32
4	6.920415224913495E-4	TGTGCGAGAGGCCTGGAGGAATATCACCTGCTGAAGAATTCGTTCGCCCCCTGG	CARGLEEYHLLKNSFAPW	IGHV1-8	IGHD2-15	IGHJ5	13	19	24	41
4	6.920415224913495E-4	TGTGCGAGAGGGGTACCCGGTGCTGTGTTTTCATACGGCTGGTTCGACCCCTGG	CARGVPGAVFSYGWFDPW	IGHV1-18	IGHD6-13	IGHJ5	9	13	19	38
4	6.920415224913495E-4	TGTGCGAGAGATTATCGATATTGCAGTAGTAGTGGCTGCTTTTTCGACTCCTGG	CARDYRYCSSSGCFFDSW	IGHV4-4	IGHD2-2	IGHJ5	11	16	30	42
4	6.920415224913495E-4	TGTGCGAGAGATCCCTTAACTAGTCGGGGTTACTTCTACCCTTTGAATGTCTGG	CARDPLTSRGYFYPLNVW	IGHV3-11	IGHD3-22	IGHJ6	12	20	38	48
4	6.920415224913495E-4	TGTGCGAGAGATGTTTATTCCTATCAAAGTAAGACTTACTACATGGACGTCTGG	CARDVYSYQSKTYYMDVW	IGHV3-30	IGHD3-22	IGHJ6	11	20	31	36
4	6.920415224913495E-4	TGTGCGAGAGAAGCCGTGGCTGGGGACCCTTCTTTTAATTGGTTCGACCCCTGG	CAREAVAGDPSFNWFDPW	IGHV1-46	IGHD6-19	IGHJ5	10	11	22	39
4	6.920415224913495E-4	TGTGCGAAAGGAGGGGCCACCTACGGTGGTAACTCCGACTACTTTGACTACTGG	CAKGGATYGGNSDYFDYW	IGHV3-23	IGHD4-23	IGHJ4	9	20	36	37
4	6.920415224913495E-4	TGTGCGAAAGATCGTGACGTCGGCTACACTCTTACTAACTATTTTGACTACTGG	CAKDRDVGYTLTNYFDYW	IGHV3-23	IGHD1-1	IGHJ4	12	15	21	37
4	6.920415224913495E-4	TGTGCGAAAGATCAGGGAACAGGAAGTCTATATTATTCCGGAATGGACGTCTGG	CAKDQGTGSLYYSGMDVW	IGHV3-23	IGHD2-21	IGHJ6	12	33	41	42
4	6.920415224913495E-4	TGTGCGAAAGACTCTTGTACTAATGGTGTATGTTGGGGAGCCTTTGACTACTGG	CAKDSCTNGVCWGAFDYW	IGHV3-30	IGHD2-8	IGHJ4	10	14	31	41
4	6.920415224913495E-4	TGTGCAACATACGGGGCAATCGAGAGCCAGGAGTTCCCGGCCTTCGACTACTGG	CATYGAIESQEFPAFDYW	IGHV1-69-2	IGHD1-7	IGHJ4	8	31	36	41
4	6.920415224913495E-4	TGTGCAAGAGATTCATACGGACACCTACATCTAGGGGGGATACTTGACTACTGG	CARDSYGHLHLGGILDYW	IGHV3-74	IGHD3-16	IGHJ4	11	34	39	43
4	6.920415224913495E-4	TGTACTAGAGCCGATAGTGGAAGCTACTTGGACGGTGACTTCTACCGTCACTGG	CTRADSGSYLDGDFYRHW	IGHV3-49	IGHD1-26	IGHJ1	9	13	27	48
4	6.920415224913495E-4	TGTACGAGGCTTTTTGCCAGCCTCATGAAATACTACTACTACATGGACGTCTGG	CTRLFASLMKYYYYMDVW	IGHV4-34	IGHD4-23	IGHJ6	7	22	27	30
4	6.920415224913495E-4	TGCGCGAGAGTAGCAGTGGCCTATACCTTCTACAACGACTACATGGACGTCTGG	CARVAVAYTFYNDYMDVW	IGHV3-30	IGHD6-19	IGHJ6	9	10	19	29
4	6.920415224913495E-4	TGTGTGGGGGGACAAGGGCACTACTACAGAACCACCTGGTTCGACCCCTGG	CVGGQGHYYRTTWFDPW	IGHV3-23	IGHD2-2	IGHJ5	3	19	27	35
4	6.920415224913495E-4	TGTGTAAGGGAGGACGGCGGGGCCTGGGGCCCACCTTACTTTGACCACTGG	CVREDGGAWGPPYFDHW	IGHV3-74	IGHD7-27	IGHJ4	7	23	28	36
4	6.920415224913495E-4	TGTGCTAGACGAAAAGTTGGTGGTACCTCCGAGGTCTACCTTGACTACTGG	CARRKVGGTSEVYLDYW	IGHV1-46	IGHD4-23	IGHJ4	8	18	30	35
4	6.920415224913495E-4	TGTGCCCGCGAGACATATATATCAGCTTCATACTGGTACTTCGATTTCTGG	CARETYISASYWYFDFW	IGHV4-30-2	IGHD6-6	IGHJ2	5	17	26	30
4	6.920415224913495E-4	TGTGCGAGCGCCGACGAGATAGATGGCTACAACGATGCTTTTGATATCTGG	CASADEIDGYNDAFDIW	IGHV3-23	IGHD5-24	IGHJ3	6	20	31	33
4	6.920415224913495E-4	TGTGCGAGGGGGGGATATAACAATGCCTGGCATGAGGCTTTTGATATCTGG	CARGGYNNAWHEAFDIW	IGHV4-39	IGHD5-12	IGHJ3	7	12	18	30
4	6.920415224913495E-4	TGTGCGAGATTCAAGTACCGGGGAGTGGGAGCTACTTCCCCTGACTACTGG	CARFKYRGVGATSPDYW	IGHV5-10-1	IGHD1-26	IGHJ4	8	23	35	41
4	6.920415224913495E-4	TGTGCGAGAGCGGGGCTCATCTGGGGGTACTACTACTACATGGACGTCTGG	CARAGLIWGYYYYMDVW	IGHV4-34	IGHD3-16	IGHJ6	9	21	26	27
4	6.920415224913495E-4	TGTGCGAGAGGACGGGAGGAGTGGCCACAACCTTACTACTTTGACTTCTGG	CARGREEWPQPYYFDFW	IGHV3-30	IGHD3-3	IGHJ4	9	17	23	33
4	6.920415224913495E-4	TGTGCGAGAGGACATAGCGACCACTGGCACACCGAATACTTCCAACTCTGG	CARGHSDHWHTEYFQLW	IGHV1-18	IGHD2-15	IGHJ1	9	19	24	33
4	6.920415224913495E-4	TGTGCGAGAGATGATGGGACCTACTACCCTGCGAATGCTTTTGATATGTGG	CARDDGTYYPANAFDMW	IGHV1-18	IGHD1-26	IGHJ3	11	14	26	34
4	6.920415224913495E-4	TGTGCGAGAGACGGGGGGAGCTCCACGGGGACTTACTTCTTTGACTACTGG	CARDGGSSTGTYFFDYW	IGHV3-30	IGHD1-26	IGHJ4	10	15	21	33
4	6.920415224913495E-4	TGTGCGAGAGAAATGAGGGGGACTAGGTCGACTCGGAGATTCGATCTCTGG	CAREMRGTRSTRRFDLW	IGHV3-21	IGHD3-16	IGHJ2	10	16	21	39
4	6.920415224913495E-4	TGTGCGAGAATCCACCGCTCAGGCAGTGGCTGGTACTCAGGGGACTACTGG	CARIHRSGSGWYSGDYW	IGHV4-39	IGHD6-19	IGHJ4	8	22	35	42
4	6.920415224913495E-4	TGTGCGAAAGGACGGGAGGAGTGGCCACAACCCTACTACTTTGACTTCTGG	CAKGREEWPQPYYFDFW	IGHV3-30	IGHD3-3	IGHJ4	6	17	23	33
4	6.920415224913495E-4	TGTGCGAAAGATTGGGGCTATGGTTCGGGGAGTCATCCCTTTGACTTCTGG	CAKDWGYGSGSHPFDFW	IGHV3-23	IGHD3-10	IGHJ4	11	17	32	38
4	6.920415224913495E-4	TGTGCGAAAGATCTCAAGTGGGAATTAGGGGGTTACGGTATGGACGTCTGG	CAKDLKWELGGYGMDVW	IGHV3-23	IGHD1-26	IGHJ6	13	16	22	39
4	6.920415224913495E-4	TGTGCGAAAGATCCCCACGATCTATGGAGTGGTTATTTCTTTGATTCGTGG	CAKDPHDLWSGYFFDSW	IGHV3-23	IGHD3-3	IGHJ4	12	16	36	38
4	6.920415224913495E-4	TGTGCGAAAATAATGTCGAGCAGCACCTGGACGGTCCCTTTTGATATCTGG	CAKIMSSSTWTVPFDIW	IGHV3-23	IGHD6-13	IGHJ3	8	18	29	37
4	6.920415224913495E-4	TGTGCACGGATAATCCAAGTGGGAGCTCACTGGGGGCATCTTGACCTCTGG	CARIIQVGAHWGHLDLW	IGHV2-26	IGHD1-26	IGHJ5	11	17	26	42
4	6.920415224913495E-4	TGTGCAACAGATTCAGCGATTGAAATAGTGATCTACGCTTTGGTCTTCTGG	CATDSAIEIVIYALVFW	IGHV1-24	IGHD1-26	IGHJ4	11	24	29	47
4	6.920415224913495E-4	TGTGTCAGAGATGACGACTATGAAGAACACGAAGATCTTGACTACTGG	CVRDDDYEEHEDLDYW	IGHV3-15	IGHD3-22	IGHJ4	2	16	22	37
4	6.920415224913495E-4	TGTGCTCACACTATAGCAGCTCGTCCAGGCGGGCCTTTTGAGTACTGG	CAHTIAARPGGPFEYW	IGHV4-4	IGHD6-6	IGHJ4	4	11	25	36
4	6.920415224913495E-4	TGTGCTAGAGTGAAAACAACTGTGGTTCGGGGAGTCCTTGACTACTGG	CARVKTTVVRGVLDYW	IGHV3-72	IGHD3-10	IGHJ4	9	18	34	37
4	6.920415224913495E-4	TGTGCGGTGCTGGGATGGTTCGGGGAGTATGGTGGGTTCGACCCCTGG	CAVLGWFGEYGGFDPW	IGHV1-18	IGHD3-10	IGHJ5	5	14	27	34
4	6.920415224913495E-4	TGTGCGGCAGAAGTCAATTACGATTTTTGGAGTGGTTATCCATACTGG	CAAEVNYDFWSGYPYW	IGHV1-58	IGHD3-3	IGHJ4	10	16	38	42
4	6.920415224913495E-4	TGTGCGAGCGATAGGGGGGTTGTAGGTGACCACCGCTTTGACTCCTGG	CASDRGVVGDHRFDSW	IGHV4-4	IGHD4-23	IGHJ4	11	28	34	35
4	6.920415224913495E-4	TGTGCGAGACATGGTTGTACTAATGGGGTCTGTTTTTTTGACTACTGG	CARHGCTNGVCFFDYW	IGHV4-39	IGHD2-8	IGHJ4	12	14	25	36
4	6.920415224913495E-4	TGTGCGAGACATGAAAGCCAGCTGGCACAGGCTTACTTTGACTACTGG	CARHESQLAQAYFDYW	IGHV4-39	IGHD2-2	IGHJ4	12	18	24	33
4	6.920415224913495E-4	TGTGCGAGACAAGGTAGTGATGGCTACAATTATGTCCTTGACAGCTGG	CARQGSDGYNYVLDSW	IGHV4-39	IGHD5-24	IGHJ4	10	13	31	37
4	6.920415224913495E-4	TGTGCGAGAGTCGGATATTGTAGTAGAACCAGCTGCTATGACTTCTGG	CARVGYCSRTSCYDFW	IGHV4-4	IGHD2-2	IGHJ4	9	12	37	38
4	6.920415224913495E-4	TGTGCGAGAGATGGGGGACTAAGATGGAACTACGTCCCCGACTACTGG	CARDGGLRWNYVPDYW	IGHV7-4-1	IGHD1-7	IGHJ4	11	24	34	39
4	6.920415224913495E-4	TGTGCGAGAGACAAGGTGCAAGTGGGTTACCACGGTATGGACGTCTGG	CARDKVQVGYHGMDVW	IGHV3-30	IGHD4-23	IGHJ6	10	25	32	36
4	6.920415224913495E-4	TGTGCGAGAGAGGGTATAGCAGTGGCTGGTTCCCTCTTTGACTACTGG	CAREGIAVAGSLFDYW	IGHV3-30	IGHD6-19	IGHJ4	10	11	29	35
4	6.920415224913495E-4	TGTGCGAAAGAAGGGCGTGTTACTGACTCTGGACTCATTGACTCCTGG	CAKEGRVTDSGLIDSW	IGHV3-21	IGHD4-11	IGHJ4	10	18	24	37
4	6.920415224913495E-4	TGTGCACACAGGGGATATAGCGGCGACGATGATGCTTTTCATATCTGG	CAHRGYSGDDDAFHIW	IGHV2-5	IGHD5-12	IGHJ3	10	12	27	28
4	6.920415224913495E-4	TGTGCAAAAGGCGCCTCGATGATAGTAGTAATTGAAGCTGACTCCTGG	CAKGASMIVVIEADSW	IGHV3-43	IGHD3-22	IGHJ4	9	18	28	38
4	6.920415224913495E-4	TGCGCGCGACCCCACAGGCCTGGTGCTTTTTATACCTATGACTACTGG	CARPHRPGAFYTYDYW	IGHV1-46	IGHD3-3	IGHJ4	5	22	35	38
4	6.920415224913495E-4	TGTGTGAAATATAAGGAACCGGGTGTCCGACTGTTTGACTACTGG	CVKYKEPGVRLFDYW	IGHV3-23	IGHD1-14	IGHJ4	8	16	21	33
4	6.920415224913495E-4	TGTGCGCCAAGTATAGCAGTGGCTGGTACGGGTTTTGACTACTGG	CAPSIAVAGTGFDYW	IGHV3-30	IGHD6-19	IGHJ4	5	10	29	33
4	6.920415224913495E-4	TGTGCGCGAGAAGCATCTTATAGTAATGCGGCTTTTGATAGTTGG	CAREASYSNAAFDSW	IGHV1-46	IGHD3-10	IGHJ3	10	19	26	30
4	6.920415224913495E-4	TGTGCGACCGTTCCCGGCCCGGCGGGTGGAGGGCAGGCCTTCTGG	CATVPGPAGGGQAFW	IGHV3-11	IGHD1-1	IGHJ4	6	8	13	41
4	6.920415224913495E-4	TGTGCGAGGAAAGGGAGTGGCTACGACGACACGATTGACTACTGG	CARKGSGYDDTIDYW	IGHV3-30	IGHD5-12	IGHJ4	7	15	25	34
4	6.920415224913495E-4	TGTGCGAGACTTCCAGCAGTGATCAAAAGAACCATTGACTACTGG	CARLPAVIKRTIDYW	IGHV4-39	IGHD6-19	IGHJ4	9	14	20	34
4	6.920415224913495E-4	TGTGCGAGACTCGGGCAGGGACCAGCTGCTACCTTTGACTACGGG	CARLGQGPAATFDYG	IGHV4-39	IGHD2-2	IGHJ4	9	20	30	32
4	6.920415224913495E-4	TGTGCGAGAGATAATGAATATAGCAGTTCGTCCTTTGACTACTGG	CARDNEYSSSSFDYW	IGHV3-21	IGHD6-6	IGHJ4	11	18	31	32
4	6.920415224913495E-4	TGTGCGAGAGAGAGGGGGGATGTGGTTGGTGCTTTTGATATCTGG	CARERGDVVGAFDIW	IGHV1-67	IGHD3-22	IGHJ3	10	21	26	29
4	6.920415224913495E-4	TGTGCGAAAGGTTCTTCCGACTACTATTACCGTATGGACGTCTGG	CAKGSSDYYYRMDVW	IGHV3-23	IGHD1-14	IGHJ6	9	14	18	19
4	6.920415224913495E-4	TGTGCGAAAGATGTGGCGGCTCGTCCGAGGTGGTTCGACCCCTGG	CAKDVAARPRWFDPW	IGHV3-23	IGHD6-6	IGHJ5	11	18	26	30
4	6.920415224913495E-4	TGTGCGAAAGATAGTAGTGGTTATTACTTAGGCTTTGACTACTGG	CAKDSSGYYLGFDYW	IGHV3-23	IGHD3-22	IGHJ4	11	12	27	32
4	6.920415224913495E-4	TGTGCGAAAGAACGACGGTCGGAGAGGGGCGACCTTGACTACTGG	CAKERRSERGDLDYW	IGHV3-23	IGHD1-1	IGHJ4	10	11	16	34
4	6.920415224913495E-4	TGTGCAAAAGATATATCGGGCTTCTACTTCGGTGTGGACGTCTGG	CAKDISGFYFGVDVW	IGHV3-9	IGHD2-15	IGHJ6	16	19	31	34
4	6.920415224913495E-4	TGTGGGAGTATTGAGGAGTGGGAGGGCCACGCTATGGACGCCTGG	CGSIEEWEGHAMDAW	IGHV1-18	IGHD1-26	IGHJ6	7	16	23	33
4	6.920415224913495E-4	TGTGTGAGAGATCTGAGAGTGCGTGGTACGATTGACTTCTGG	CVRDLRVRGTIDFW	IGHV3-53	IGHD6-13	IGHJ4	13	23	29	31
4	6.920415224913495E-4	TGTGCCACTGTCCATTATTCGCATGCTTCCTTTGACGACTGG	CATVHYSHASFDDW	IGHV4-30-2	IGHD2-8	IGHJ4	6	11	16	29
4	6.920415224913495E-4	TGTGCCAAAGAAGATGAGATTGTGCCTCGTTTGGACGTCTGG	CAKEDEIVPRLDVW	IGHV4-31	IGHD2-21	IGHJ6	4	18	23	31
4	6.920415224913495E-4	TGTGCGTCAGAGCTAACCCCAGTTTACGGTATGGACGTCTGG	CASELTPVYGMDVW	IGHV3-30	IGHD7-27	IGHJ6	5	16	23	30
4	6.920415224913495E-4	TGTGCGAGGGAGCCTAAGTTAACTGACTGGTTCGACCCCTGG	CAREPKLTDWFDPW	IGHV4-4	IGHD1-20	IGHJ5	7	19	24	25
4	6.920415224913495E-4	TGTGCGAGAGGTTATGATTTTTGGAGTGGGTGGGACGTCTGG	CARGYDFWSGWDVW	IGHV1-8	IGHD3-3	IGHJ6	10	11	28	32
4	6.920415224913495E-4	TGTGCGAGAGGCTTATGGTTCGGGGTTTACTTTGACTACTGG	CARGLWFGVYFDYW	IGHV4-34	IGHD3-10	IGHJ4	11	13	24	27
4	6.920415224913495E-4	TGTGCGAGAGGCCGACGTGCAGCAGCTGGTACAGACTACTGG	CARGRRAAAGTDYW	IGHV1-8	IGHD6-13	IGHJ4	12	18	31	33
4	6.920415224913495E-4	TGTGCGAGAGACCCCAGTTGGCTACAATTCCTCGAGTCCTGG	CARDPSWLQFLESW	IGHV3-30	IGHD5-24	IGHJ5	10	18	28	37
4	6.920415224913495E-4	TGTGCGAGAGAGGGTGCAGGAACGTCGGCCCTTGATATCTGG	CAREGAGTSALDIW	IGHV1-46	IGHD1-1	IGHJ3	10	18	23	31
4	6.920415224913495E-4	TGTGCGAGAGAACGGGCCCATCTAGATGCTTTTGATATCTGG	CARERAHLDAFDIW	IGHV1-69	IGHD5-24	IGHJ3	10	17	22	24
4	6.920415224913495E-4	TGTGCGAGAAGGGGTATACTGGGGCTCCACTTTGACTCCTGG	CARRGILGLHFDSW	IGHV4-39	IGHD1-26	IGHJ4	8	12	22	28
4	6.920415224913495E-4	TGTGCGAAAGTTAAACATGGTGGTGATTGCTTCGACTGCTGG	CAKVKHGGDCFDCW	IGHV3-23	IGHD2-21	IGHJ4	9	17	25	29
4	6.920415224913495E-4	TGTGCGAGACTATTACAGCAGGAGGTGACTGACTACTGG	CARLLQQEVTDYW	IGHV1-46	IGHD3-22	IGHJ4	8	10	15	29
4	6.920415224913495E-4	TGTGCGAGACGAATAGGGTTCGGTGTCTTTGACTACTGG	CARRIGFGVFDYW	IGHV4-4	IGHD3-10	IGHJ4	8	16	22	26
4	6.920415224913495E-4	TGTGCGAGAGTTGGTGGGAGGTACTCCTTGGGGTACTGG	CARVGGRYSLGYW	IGHV3-33	IGHD1-26	IGHJ4	9	13	19	20
4	6.920415224913495E-4	TGTGCGAGAGATCCTCGGGATGATGGTTTTGATATCTGG	CARDPRDDGFDIW	IGHV3-30	IGHD3-10	IGHJ3	12	14	18	19
4	6.920415224913495E-4	TGTGCGAGAGATAGTCGTCGCTGGTCCATTGACTTCTGG	CARDSRRWSIDFW	IGHV3-30	IGHD2-2	IGHJ4	11	19	24	28
4	6.920415224913495E-4	TGTGCGAGAGAGCCGGGGATGGGGCCTGCAGACTACTGG	CAREPGMGPADYW	IGHV4-4	IGHD3-10	IGHJ4	10	13	18	30
4	6.920415224913495E-4	TGTGCGAGAGAGGCTAGCGGGAGAGGGGCGGACTACTGG	CAREASGRGADYW	IGHV1-18	IGHD2-21	IGHJ4	10	12	17	30
4	6.920415224913495E-4	TGTGCGAAAGGGGAGTGGAGCTACTACGTTGACTCATGG	CAKGEWSYYVDSW	IGHV3-23	IGHD3-3	IGHJ4	9	11	17	21
4	6.920415224913495E-4	TGTACGAGACTAATAGCAGTGGCCATCCCTGACTACTGG	CTRLIAVAIPDYW	IGHV1-18	IGHD6-19	IGHJ4	8	12	22	29
4	6.920415224913495E-4	TGTGTCAGAGAAGATAGGGGGAGTTATTACTACTGG	CVREDRGSYYYW	IGHV4-30-2	IGHD3-10	IGHJ4	10	17	27	28
4	6.920415224913495E-4	TGTGTGAGTCCGCTTATAACTGGAACTACGGCCTGG	CVSPLITGTTAW	IGHV3-35	IGHD1-7	IGHJ5	7	14	29	31
4	6.920415224913495E-4	TGTGCGAGCATGCTAATCCTAAACTTCGACTACTGG	CASMLILNFDYW	IGHV3-30	IGHD2-15	IGHJ4	7	15	20	22
4	6.920415224913495E-4	TGTGCGAGAGGCCTCCTAGAGCCGGGTGACTACTGG	CARGLLEPGDYW	IGHV4-34	IGHD2-2	IGHJ4	14	20	24	26
4	6.920415224913495E-4	TGTGCGAGAGAGAGGGATAGCAGCCACGACTACTGG	CARERDSSHDYW	IGHV3-11	IGHD2-2	IGHJ4	10	16	23	27
4	6.920415224913495E-4	TGTGCGAAAGATATGGGGAGCTACTCTGACTACTGG	CAKDMGSYSDYW	IGHV3-23	IGHD3-10	IGHJ4	11	14	19	20
4	6.920415224913495E-4	TGTAGTTTCCGGAGATTACTAGTGGCACCTGTCTGG	CSFRRLLVAPVW	IGHV4-30-2	IGHD2-15	IGHJ4	2	7	13	32
4	6.920415224913495E-4	TGTGCGAGCGATCCGTACAGTGACTACTGG	CASDPYSDYW	IGHV3-23	IGHD4-4	IGHJ4	6	15	19	20
4	6.920415224913495E-4	TGTCTAAGAGGGCCAGTGGACGTCTGG	CLRGPVDVW	IGHV4-39	IGHD6-19	IGHJ1	2	13	18	23
4	6.920415224913495E-4	TGTACTACCATGATGGACGACTGG	CTTMMDDW	IGHV3-25	IGHD3-22	IGHJ4	4	5	13	15
3	5.190311418685121E-4	TGTGCGAGAGGTCGCGGTGGTATTAACTCGCACGGGGGGTGGTTGGACTACTACTACGGTATGGACGTCTGG	CARGRGGINSHGGWLDYYYGMDVW	IGHV1-8	IGHD4-23	IGHJ6	10	14	21	46
3	5.190311418685121E-4	TGTGCGAGAGACCACTATTGTAGTAGTACCAGCTGCTATATAGACTACTACTACTACTACATGGACGTCTGG	CARDHYCSSTSCYIDYYYYYMDVW	IGHV7-4-1	IGHD2-2	IGHJ6	10	15	38	43
3	5.190311418685121E-4	TGTGCGAAAGATCGAGGAGTTAATTATTATGGTTCGGGGAGCTATTATACCAACTACGGTATGGACGTCTGG	CAKDRGVNYYGSGSYYTNYGMDVW	IGHV3-23	IGHD3-10	IGHJ6	12	22	48	60
3	5.190311418685121E-4	TGTACGAAAGATTACGGTCCTAGCAGCTCGGAAAGTCTAGAGTCCTCGAACTACTACGGTATGGACGTCTGG	CTKDYGPSSSESLESSNYYGMDVW	IGHV3-23	IGHD6-6	IGHJ6	11	20	29	49
3	5.190311418685121E-4	TGTGTGAGAGATGCTGTAGTAGTACCAGCTGTTACGTCTTTTTTCTACTACTACTACATGGACGTCTGG	CVRDAVVVPAVTSFFYYYYMDVW	IGHV3-30	IGHD2-2	IGHJ6	11	14	30	44
3	5.190311418685121E-4	TGTGCGTCCTCGAAGGGGGCTCATTACGATATTTTCATTGGTTACCGCCCTGATATTTTTGATATCTGG	CASSKGAHYDIFIGYRPDIFDIW	IGHV3-23	IGHD3-9	IGHJ3	5	22	43	56
3	5.190311418685121E-4	TGTGCGAGTGGAGAGGTTGTTTTAGTACCAGGTTCTAACGACTATTACTACTACGGTTTGGACGTCTGG	CASGEVVLVPGSNDYYYYGLDVW	IGHV4-4	IGHD2-2	IGHJ6	7	22	30	40
3	5.190311418685121E-4	TGTGCGAGCTCGAAGGGGCCTCATTACGACATTTTGCGTGGTTACCGCCCTGATGTTTTTGATATGTGG	CASSKGPHYDILRGYRPDVFDMW	IGHV4-4	IGHD3-9	IGHJ3	7	22	43	50
3	5.190311418685121E-4	TGTGCGAGCTCGAAGGGGCCTCATTACGACATTTTGCGTGGTTACAGGCCTGATGTTTTTGATATGTGG	CASSKGPHYDILRGYRPDVFDMW	IGHV4-39	IGHD3-9	IGHJ3	7	22	43	50
3	5.190311418685121E-4	TGTGCGAGCCACGGAAGATATTGTACTGAAAAGATATGCCAAAGCCCCAACAAGTGGTTCGACCCCTGG	CASHGRYCTEKICQSPNKWFDPW	IGHV4-34	IGHD2-8	IGHJ5	7	16	26	49
3	5.190311418685121E-4	TGTGCGAGACGACCTATTACTACAATTCGGGGAGCTGCTGACTACTTCTACTACGGTATGGACGTCTGG	CARRPITTIRGAADYFYYGMDVW	IGHV3-23	IGHD3-10	IGHJ6	6	14	33	40
3	5.190311418685121E-4	TGTGCGAGACGACCTATTACTACAATTCGGGGAGCTGCTGACTACTTCTACTACGGTATGGACGTCTGG	CARRPITTIRGAADYFYYGMDVW	IGHV4-39	IGHD3-10	IGHJ6	9	14	33	40
3	5.190311418685121E-4	TGTGCGAGACAAAGGGGCCGTGCGGCGGGAATTATCCCTCCCTCCCTCTACGACAATGTGGACGTCTGG	CARQRGRAAGIIPPSLYDNVDVW	IGHV5-10-1	IGHD5-24	IGHJ6	10	45	51	58
3	5.190311418685121E-4	TGTGCGAGAGGCCGGGAAAACAGGGACTGGTACCTGGGAGACTACTACTATTATGGTATGGACGTCTGG	CARGRENRDWYLGDYYYYGMDVW	IGHV4-34	IGHD2-2	IGHJ6	12	26	32	40
3	5.190311418685121E-4	TGTGCGAGAGGCCACCGCGACCTTCACCGTTTTTGGAGTGGTTATTACTACTACTACATGGATGTCTGG	CARGHRDLHRFWSGYYYYYMDVW	IGHV1-8	IGHD3-3	IGHJ6	12	29	44	45
3	5.190311418685121E-4	TGTACTAGACATGTGGACCCGTATAGCAGTACCTGGTCCAATTATTACTACTACGGTATGGATGTCTGG	CTRHVDPYSSTWSNYYYYGMDVW	IGHV3-73	IGHD6-13	IGHJ6	13	20	36	45
3	5.190311418685121E-4	TGCGCGAGTTCGAAGGGGCCTCATTACGACATTTTGCGTGGTTACCGCCCTGATGTTTATGATTTGTGG	CASSKGPHYDILRGYRPDVYDLW	IGHV4-31	IGHD3-9	IGHJ3	7	22	43	50
3	5.190311418685121E-4	TGTGCGAGGCAACCCCGACGGATAGGACTGGCTGGTATTCGCAAAGCCCTCCACTTTGACTACTGG	CARQPRRIGLAGIRKALHFDYW	IGHV4-34	IGHD6-19	IGHJ4	7	21	36	52
3	5.190311418685121E-4	TGTGCGAGACTGTTTGGTGAAAACGATTCATGGAGTGGTTTTTATAGTTGGTCATTTGATATCTGG	CARLFGENDSWSGFYSWSFDIW	IGHV4-39	IGHD3-3	IGHJ3	9	22	45	54
3	5.190311418685121E-4	TGTGCGAGACGGCGTGTAGTACCAGGTGTTAGTAGATACTACTACAACTACTACATGGACGTCTGG	CARRRVVPGVSRYYYNYYMDVW	IGHV4-4	IGHD2-2	IGHJ6	8	15	24	36
3	5.190311418685121E-4	TGTGCGAGACGGGGGGAATATTGTGGAACCACCAACTGCGATACGGACTGGTACTTCGATCTCTGG	CARRGEYCGTTNCDTDWYFDLW	IGHV3-23	IGHD2-21	IGHJ2	6	17	25	46
3	5.190311418685121E-4	TGTGCGAGAGCCGTAGGATATTGCAGCAATGGTGTGTGCCCGAGGCCACACTACTTTGACCACTGG	CARAVGYCSNGVCPRPHYFDHW	IGHV4-59	IGHD2-8	IGHJ4	9	13	38	49
3	5.190311418685121E-4	TGTGCGAGAGCAATGTATTACGATACTCCGGAGAGTTATTATAAAACCCCCGGCTTTGACTACTGG	CARAMYYDTPESYYKTPGFDYW	IGHV4-4	IGHD3-10	IGHJ4	9	14	43	53
3	5.190311418685121E-4	TGTGCGAGAGATGAAGATTGTAGTACTACCAGCTGCTCTGGTTACTACTACGGTATGGACGTCTGG	CARDEDCSTTSCSGYYYGMDVW	IGHV3-21	IGHD2-2	IGHJ6	11	16	36	42
3	5.190311418685121E-4	TGTGCGAGAGACCGGGACTACGGTGACTACGAGAGGGCGAGTTACTACTACGGTATGGACGTCTGG	CARDRDYGDYERASYYYGMDVW	IGHV3-11	IGHD4-17	IGHJ6	10	15	30	42
3	5.190311418685121E-4	TGTGCGAGAAACTTGGGCAGCAGCTGGTCCCTTCTCCCCTACTACTACTACGGTATGGACGTCTGG	CARNLGSSWSLLPYYYYGMDVW	IGHV4-28	IGHD6-13	IGHJ6	10	16	27	38
3	5.190311418685121E-4	TGTGCGAGAAAAGGGGGTTACAACTGGAACGACAAAGCTAGGGACTACTACGGCATGGACGTCTGG	CARKGGYNWNDKARDYYGMDVW	IGHV1-18	IGHD1-1	IGHJ6	8	18	32	43
3	5.190311418685121E-4	TGTGCGAAAGATAAATTAGGGTATACCAGCGACTGGATGGCTTACGATGATGCCTTTGATTTGTGG	CAKDKLGYTSDWMAYDDAFDLW	IGHV3-23	IGHD6-25	IGHJ3	11	18	30	46
3	5.190311418685121E-4	TGTGCACATTCACTGGAAAGTAGTGGTTATTTCTCGTTCAGCTACTATTACGGTATGGACGTCTGG	CAHSLESSGYFSFSYYYGMDVW	IGHV2-5	IGHD3-22	IGHJ6	7	18	30	41
3	5.190311418685121E-4	TGTGCAAGAAGCTACGAGGGTGCATATTACTCTGATAATAGTGGTTACTACTACTTTAATTACTGG	CARSYEGAYYSDNSGYYYFNYW	IGHV3-74	IGHD3-22	IGHJ4	8	24	46	48
3	5.190311418685121E-4	TGTACGAGAGATTGGTTCTACTATGGTTCGGGAGATTACTACTACCACTACGGTATGGACGTCTGG	CTRDWFYYGSGDYYYHYGMDVW	IGHV3-21	IGHD3-10	IGHJ6	11	18	31	34
3	5.190311418685121E-4	TGTACGAGAGAAGACACGGAGGTTGACTACATGTTTAGAGAAATTAACTACTACTTTGACTATTGG	CTREDTEVDYMFREINYYFDYW	IGHV3-30	IGHD4-11	IGHJ4	10	23	30	48
3	5.190311418685121E-4	TGTGCTAGAGATGAATTCTATGGAGTGGCCCCCCGAATATTCTACTACGGAATGGATGTCTGG	CARDEFYGVAPRIFYYGMDVW	IGHV3-47	IGHD3-3	IGHJ6	11	20	27	41
3	5.190311418685121E-4	TGTGCGCGCGCGAAGGAGTATGGTTCGGGGAGTTATTACGACGTTGCCGTCTTTGACTACTGG	CARAKEYGSGSYYDVAVFDYW	IGHV4-59	IGHD3-10	IGHJ4	5	18	44	50
3	5.190311418685121E-4	TGTGCGAGTGGAACCCCCTATTGTAATAGTGGCAGGTGCCATGCGAGCTGGTTCGACCCCTGG	CASGTPYCNSGRCHASWFDPW	IGHV4-34	IGHD2-2	IGHJ5	7	18	43	47
3	5.190311418685121E-4	TGTGCGAGACATGCCGAGGCGGAGATGGCTCAATCAACGGGCCTACTTCACTTTGACTACTGG	CARHAEAEMAQSTGLLHFDYW	IGHV5-10-1	IGHD5-24	IGHJ4	12	21	29	49
3	5.190311418685121E-4	TGTGCGAGAGATCTGCGGGCCTTCCCGACTCTGAACTACTACTACTACGGTATGGACGTCTGG	CARDLRAFPTLNYYYYGMDVW	IGHV3-30	IGHD3-10	IGHJ6	13	23	27	34
3	5.190311418685121E-4	TGTGCGAGAGATCGGGGGCCGACTTATTACTATGATAATAATGGTTATGTGGGAGACTACTGG	CARDRGPTYYYDNNGYVGDYW	IGHV1-18	IGHD3-22	IGHJ4	12	24	47	54
3	5.190311418685121E-4	TGTGCGAGAGATGGGGAATCGAACCAATTCTTCACGATCTTTCCATACTCCTTTGACTCCTGG	CARDGESNQFFTIFPYSFDSW	IGHV3-53	IGHD3-10	IGHJ4	11	19	25	45
3	5.190311418685121E-4	TGTGCGAGAGAGGTTCCCCTTATGGTTCGGGGAGTTCTCCACCACTGGTACTTCGATCTCTGG	CAREVPLMVRGVLHHWYFDLW	IGHV4-59	IGHD3-10	IGHJ2	10	20	35	43
3	5.190311418685121E-4	TGTGCGAGAGAGAGGGGAAATACAGTTATGGGCCTCTACCACTACTACTACATGGACGTCTGG	CARERGNTVMGLYHYYYMDVW	IGHV4-4	IGHD5-18	IGHJ6	10	19	30	35
3	5.190311418685121E-4	TGTGCGAAGGGACTAAGGGCCTGGAACGACCTCTTCTACTATTACCACGGTCTGGACGTCTGG	CAKGLRAWNDLFYYYHGLDVW	IGHV3-30	IGHD1-1	IGHJ6	6	20	29	52
3	5.190311418685121E-4	TGTGCAAGAGAATTTTTAATCTCTACGGTTCGGGGAGTTATTAGGTGTGGTATGGACGTCTGG	CAREFLISTVRGVIRCGMDVW	IGHV3-13	IGHD3-10	IGHJ6	10	22	42	51
3	5.190311418685121E-4	TGTACAAGAGAGAGAGAGAGGGACGAGGATGGTTCGGGGACTCGTCTTCCCCTTGACTCCTGG	CTRERERDEDGSGTRLPLDSW	IGHV3-74	IGHD3-10	IGHJ4	10	28	39	52
3	5.190311418685121E-4	TGTGTGAGAGACATAAGTGGCTACGGAACGAAGATCTACTACTACTACATGGACGTCTGG	CVRDISGYGTKIYYYYMDVW	IGHV3-52	IGHD5-12	IGHJ6	9	15	24	35
3	5.190311418685121E-4	TGTGTAAAAGATCATGGTTCCCTTCCTTCAATGGTTCGGGGAATTTACTTTGAATACTGG	CVKDHGSLPSMVRGIYFEYW	IGHV3-43	IGHD3-10	IGHJ4	11	30	41	45
3	5.190311418685121E-4	TGTGCCAGAGTGAATACATTTTTTGGGATGACTATGAAGTATTGGTTCTTCGATTTCTGG	CARVNTFFGMTMKYWFFDFW	IGHV4-30-2	IGHD3-22	IGHJ2	9	30	36	42
3	5.190311418685121E-4	TGTGCCAGAGATCGGGCCCCCAAGGGGCAATTAGTTCCCCAATATGGTATGGACGTCTGG	CARDRAPKGQLVPQYGMDVW	IGHV3-47	IGHD1-7	IGHJ6	12	31	37	48
3	5.190311418685121E-4	TGTGCGAGACTGGCGAGTTATTATGGTTCGGGGAGTTACCGGAACCCGTTCGACCCCTGG	CARLASYYGSGSYRNPFDPW	IGHV3-21	IGHD3-10	IGHJ5	8	17	37	47
3	5.190311418685121E-4	TGTGCGAGACGGTATAGTGGGAGCTACTCTAACTACTACTACTACTACATGGACGTCTGG	CARRYSGSYSNYYYYYMDVW	IGHV5-51	IGHD1-26	IGHJ6	9	10	27	31
3	5.190311418685121E-4	TGTGCGAGACATGCGGGTCAGACGTATTACCATTTTTGGAGTGGTCCGTTTGACTACTGG	CARHAGQTYYHFWSGPFDYW	IGHV4-39	IGHD3-3	IGHJ4	12	21	44	48
3	5.190311418685121E-4	TGTGCGAGAGGAATGATACAGGGGATTATTAGCCCAACTCCCACCTGGTTCGACCCCTGG	CARGMIQGIISPTPTWFDPW	IGHV1-8	IGHD1-26	IGHJ5	10	37	43	44
3	5.190311418685121E-4	TGTGCGAGAGATTCGGGCCGGACCACCTGGGAAAACTCCTACTACTATATGGACGTCTGG	CARDSGRTTWENSYYYMDVW	IGHV3-30	IGHD2-15	IGHJ6	11	21	26	34
3	5.190311418685121E-4	TGTGCGAGAGATGGCTTCTATGATAGTAGTGGTTTTTATTCGGGGTGGTTCGACCCCTGG	CARDGFYDSSGFYSGWFDPW	IGHV4-4	IGHD3-22	IGHJ5	11	17	37	45
3	5.190311418685121E-4	TGTGCAAAAGATACCGCTACCGCGTTCGATTACTATGATGGTAGTGGCTATGACTACTGG	CAKDTATAFDYYDGSGYDYW	IGHV3-43	IGHD3-22	IGHJ4	12	28	46	50
3	5.190311418685121E-4	TGTACAAAAGATGGGGACAGTCGGCTGGGGATCGACTACTACTACTACATGGACGTCTGG	CTKDGDSRLGIDYYYYMDVW	IGHV3-9	IGHD7-27	IGHJ6	11	24	32	34
3	5.190311418685121E-4	TGTGTGAGATTGGGACAGTTTGATAGTACTGGTATGGGGTACTGGTTCGACCCCTGG	CVRLGQFDSTGMGYWFDPW	IGHV4-59	IGHD3-22	IGHJ5	8	20	32	40
3	5.190311418685121E-4	TGTGCCAGACTGGGGGACACTAGTGGTTATTACTACCTCGATGCCTTTGATTACTGG	CARLGDTSGYYYLDAFDYW	IGHV4-30-2	IGHD3-22	IGHJ3	8	20	35	39
3	5.190311418685121E-4	TGTGCGAGACTCGGGGTGACTAAAGACTCTTACTACTACTACTACATGGACGTCTGG	CARLGVTKDSYYYYYMDVW	IGHV4-4	IGHD4-17	IGHJ6	8	14	21	30
3	5.190311418685121E-4	TGTGCGAGACCTGCTCATTACTATGATAGTCCCGGGGTTGGTGCTTTTGATATCTGG	CARPAHYYDSPGVGAFDIW	IGHV4-39	IGHD3-22	IGHJ3	9	16	29	41
3	5.190311418685121E-4	TGTGCGAGACAGTCCCCCCAAGGCGCGGCTGGGTCGTCAGGTTGGTTCGACGTTTGG	CARQSPQGAAGSSGWFDVW	IGHV5-10-1	IGHD3-16	IGHJ5	10	14	20	42
3	5.190311418685121E-4	TGTGCGAGAGGTTTATGTAGTAGTAATATCTGCCGACCAGCGGTCTTCGATCTCTGG	CARGLCSSNICRPAVFDLW	IGHV1-8	IGHD2-2	IGHJ2	10	15	24	44
3	5.190311418685121E-4	TGTGCGAGAGATCCAGAGTATAGTAGTGGGATTTATGCCGATGCTTTTGATTTATGG	CARDPEYSSGIYADAFDLW	IGHV3-21	IGHD3-22	IGHJ3	12	19	28	39
3	5.190311418685121E-4	TGTGCAAAAGTACTCCGACCGTTTTCATATTACTATGATAGTATTTTTGACTACTGG	CAKVLRPFSYYYDSIFDYW	IGHV3-43	IGHD3-22	IGHJ4	9	27	42	45
3	5.190311418685121E-4	TGTACTAGAGATAAGCGCGCGGACGGTGACTACTACTACTACGGTATGGACGTCTGG	CTRDKRADGDYYYYGMDVW	IGHV3-49	IGHD4-17	IGHJ6	11	22	27	28
3	5.190311418685121E-4	TGTGTGAGAGATCGGGGAATAGTGGGAGATTCGTGGGATGCTTTTGATATCTGG	CVRDRGIVGDSWDAFDIW	IGHV3-52	IGHD1-26	IGHJ3	9	18	27	36
3	5.190311418685121E-4	TGTGTGAAAGACATGGTCCTTCGTAACTCGAATTGGGATGCTTTTGATATCTGG	CVKDMVLRNSNWDAFDIW	IGHV3-23	IGHD4-23	IGHJ3	10	22	28	36
3	5.190311418685121E-4	TGTGTAAAAGATACCGCTGTGCGATTTTTGGAGTGGTCGAGTTTTGACTCCTGG	CVKDTAVRFLEWSSFDSW	IGHV3-43	IGHD3-3	IGHJ4	12	21	36	42
3	5.190311418685121E-4	TGTGCTCGAGAGAAAAACTACGGTGGTTACTCCATTTGGTTCCTTGACTACTGG	CAREKNYGGYSIWFLDYW	IGHV3-72	IGHD4-23	IGHJ4	10	16	32	43
3	5.190311418685121E-4	TGTGCTAGAGGAAATCGGTATAGCAGTGGCTGGTTAGATGCTTTTGATATCTGG	CARGNRYSSGWLDAFDIW	IGHV3-72	IGHD6-19	IGHJ3	9	16	33	36
3	5.190311418685121E-4	TGTGCCAGGGCGGCAATGAGAGACACTATATTCTTCTATTACTATGACTCCTGG	CARAAMRDTIFFYYYDSW	IGHV5-10-1	IGHD5-12	IGHJ4	4	23	30	39
3	5.190311418685121E-4	TGTGCGAGGGCTGCGGGGGGAGACTTTTGGAGTGGCGATGCTTTTGACATCTGG	CARAAGGDFWSGDAFDIW	IGHV3-64	IGHD3-3	IGHJ3	7	24	34	36
3	5.190311418685121E-4	TGTGCGAGACGGGGGGACATGGGTAGTAGTGATGGTCGTTCTCTTGACTTCTGG	CARRGDMGSSDGRSLDFW	IGHV1-18	IGHD2-2	IGHJ4	8	22	29	43
3	5.190311418685121E-4	TGTGCGAGAGTCCCCAAGTATTTTTATGATAATGCCGGCTATTACGATCTTTGG	CARVPKYFYDNAGYYDLW	IGHV4-34	IGHD3-3	IGHJ4	9	39	47	51
3	5.190311418685121E-4	TGTGCGAGAGCCAATCCCTCTATGGTCGGAACGCCTGATGCTTTTGATTTATGG	CARANPSMVGTPDAFDLW	IGHV4-59	IGHD3-10	IGHJ3	9	19	25	35
3	5.190311418685121E-4	TGTGCGAGAGGTCCCAATACTAACAGTTGGTTCGCTGGGTGGTTCGACCCCTGG	CARGPNTNSWFAGWFDPW	IGHV1-8	IGHD3-10	IGHJ5	10	27	33	39
3	5.190311418685121E-4	TGTGCGAGAGGACGGTATAACTGGAAATACCGCTCTTCTAACTTTCACTACTGG	CARGRYNWKYRSSNFHYW	IGHV1-8	IGHD1-7	IGHJ4	10	12	29	40
3	5.190311418685121E-4	TGTGCGAGAGATCCCTTAACTAGTCGGGGTTACTTCTACCCTTTGAATGTCTGG	CARDPLTSRGYFYPLNVW	IGHV3-11	IGHD3-22	IGHJ3	12	20	38	49
3	5.190311418685121E-4	TGTGCGAGAGATGGGTTCGGTAACCACTACTACTACTACGGTATGGACGTCTGG	CARDGFGNHYYYYGMDVW	IGHV4-4	IGHD3-10	IGHJ6	11	13	19	25
3	5.190311418685121E-4	TGTGCGAGAGATGGGGATTACTATGATAGTAGTGGTTATGAGTTTGACTACTGG	CARDGDYYDSSGYEFDYW	IGHV3-21	IGHD3-22	IGHJ4	11	16	38	42
3	5.190311418685121E-4	TGTGCGAGAGATAGGAGCAGGGTATTACAATTTTCCTACGGTATGGACGTCTGG	CARDRSRVLQFSYGMDVW	IGHV3-30	IGHD3-3	IGHJ6	11	21	33	42
3	5.190311418685121E-4	TGTGCGAGAGAGGGGATCTATGCTTCGGGGGGTTATGATGGAGTGGTCCTCTGG	CAREGIYASGGYDGVVLW	IGHV5-10-1	IGHD3-10	IGHJ4	8	17	35	50
3	5.190311418685121E-4	TGTGCGAGAGAGAGGGGTATTATAGCAATGTTTAAGAAGGACTTTGACTACTGG	CARERGIIAMFKKDFDYW	IGHV1-46	IGHD2-8	IGHJ4	10	20	26	40
3	5.190311418685121E-4	TGTGCGAGAGAAGAATTCTACTATGGTTCGGGGACCGCTTCCGATGACTACTGG	CAREEFYYGSGTASDDYW	IGHV1-2	IGHD3-10	IGHJ4	10	18	33	44
3	5.190311418685121E-4	TGTGCGAGAAGGCCGAGAAGAGAGGGAAGTAGCACTGGCTGGCCTGATTACTGG	CARRPRREGSSTGWPDYW	IGHV4-39	IGHD6-19	IGHJ4	8	29	41	44
3	5.190311418685121E-4	TGTGCGAAAGACTCTTGTACGAATGGTGTGTGTTGGGGAGCCTTTGACTACTGG	CAKDSCTNGVCWGAFDYW	IGHV3-30	IGHD2-8	IGHJ4	10	14	28	41
3	5.190311418685121E-4	TGTGCAGCCGTGGTAACTGCTCGTGGCAGGACTCACAACTCCTTCGACCCCTGG	CAAVVTARGRTHNSFDPW	IGHV1-69-2	IGHD4-23	IGHJ5	5	9	17	34
3	5.190311418685121E-4	TGTGCAAAAGATGGTTGGGGCAGTATAGCAGCAGCTGGTTACTTTGACTACTGG	CAKDGWGSIAAAGYFDYW	IGHV3-9	IGHD6-13	IGHJ4	11	22	38	39
3	5.190311418685121E-4	TGTGCAAAAGATATAGGAGCGGATGGCTACAATCTACGAGGGGCTGACTTTTGG	CAKDIGADGYNLRGADFW	IGHV3-9	IGHD5-24	IGHJ4	14	21	32	44
3	5.190311418685121E-4	TGTACAAAAGACATGTATGGACGGATGTCCTCCTCTTACGGTATGGACGTCTGG	CTKDMYGRMSSSYGMDVW	IGHV3-43	IGHD2-8	IGHJ6	10	13	18	42
3	5.190311418685121E-4	TGTGTGAAAGATAGGTACCAGCTCCTACTGGGCAATTGGTTCGACTCCTGG	CVKDRYQLLLGNWFDSW	IGHV3-43	IGHD2-2	IGHJ5	12	14	26	32
3	5.190311418685121E-4	TGTGCGACTGGGTATAGCAGCGCCTGGTACGCTGAGTATTTCCAGGACTGG	CATGYSSAWYAEYFQDW	IGHV4-31	IGHD6-13	IGHJ1	6	9	28	29
3	5.190311418685121E-4	TGTGCGAGACCTCCTACACTAAGAGGTGTGGATGATCCTTTTGATATCTGG	CARPPTLRGVDDPFDIW	IGHV5-51	IGHD4-11	IGHJ3	9	13	21	31
3	5.190311418685121E-4	TGTGCGAGACATAGCAGCTCGTCCTACTACTACTACTACATGGACGTCTGG	CARHSSSSYYYYYMDVW	IGHV1-69	IGHD6-6	IGHJ6	8	10	22	23
3	5.190311418685121E-4	TGTGCGAGAGCTGGTATAGTGGCTACGATAGGGGACTGGTTCGACCCCTGG	CARAGIVATIGDWFDPW	IGHV4-34	IGHD5-12	IGHJ5	9	14	28	34
3	5.190311418685121E-4	TGTGCGAGAGCCCTACTGTGGATACAGCTATGGTCTTACTTTGACTACTGG	CARALLWIQLWSYFDYW	IGHV3-30	IGHD5-18	IGHJ4	9	17	33	36
3	5.190311418685121E-4	TGTGCGAGAGCGGGCGGGCTAGGATACTACTACCACTACATGGACGTCTGG	CARAGGLGYYYHYMDVW	IGHV3-30	IGHD2-15	IGHJ6	9	18	23	24
3	5.190311418685121E-4	TGTGCGAGAGGACGGGAGGAGTGGCCACAACCTTACTACTTTGACTTCTGG	CARGREEWPQPYYFDFW	IGHV1-8	IGHD3-3	IGHJ4	10	17	23	33
3	5.190311418685121E-4	TGTGCGAGAGATTACCGTGGATATGCTGGTTCCGGCAACTTTGACTACTGG	CARDYRGYAGSGNFDYW	IGHV4-4	IGHD1-14	IGHJ4	11	26	34	37
3	5.190311418685121E-4	TGTGCGAGAGATCGCGAGGCCTGGGGGTCCTGGGGTTCTTTTGATATCTGG	CARDREAWGSWGSFDIW	IGHV3-21	IGHD7-27	IGHJ3	12	20	29	37
3	5.190311418685121E-4	TGTGCGAGAGATGGGAGCAATAACCCACCTTTGAGGTGGTTCGACCCCTGG	CARDGSNNPPLRWFDPW	IGHV4-4	IGHD3-22	IGHJ5	11	18	24	36
3	5.190311418685121E-4	TGTGCGAGAGAGTTCTACGCAGACTACGAGGGGAACTACTATGACCACTGG	CAREFYADYEGNYYDHW	IGHV4-4	IGHD1-7	IGHJ1	10	31	38	45
3	5.190311418685121E-4	TGTGCGAGAGAGTACGTAGTGGGACCTACGGGCGAGGGCTTTGACTACTGG	CAREYVVGPTGEGFDYW	IGHV4-31	IGHD1-26	IGHJ4	10	16	28	38
3	5.190311418685121E-4	TGTGCGAAATGGGGGTCACCGACTCAAGCCCGGGACGGTATGGACGTCTGG	CAKWGSPTQARDGMDVW	IGHV3-23	IGHD4-17	IGHJ6	8	14	20	39
3	5.190311418685121E-4	TGTGCGAAAGGACGGGAGGACTGGCCACAACCTTACTACTTTGACTCCTGG	CAKGREDWPQPYYFDSW	IGHV3-30	IGHD2-21	IGHJ4	6	24	29	33
3	5.190311418685121E-4	TGTGCGAAAGATCGCCGCAGCACTGACTACACGGAGTGCTTCGACAACTGG	CAKDRRSTDYTECFDNW	IGHV3-74	IGHD4-11	IGHJ4	12	23	30	38
3	5.190311418685121E-4	TGTGCGAAAGATGGACATGGCACCAACTGGTACTACTACATGGACGTCTGG	CAKDGHGTNWYYYMDVW	IGHV3-23	IGHD1-1	IGHJ6	11	23	29	30
3	5.190311418685121E-4	TGTGCGAAAAGCCGGCGCATAGCAGTGGCTGGTTCCTATTTTGACTCCTGG	CAKSRRIAVAGSYFDSW	IGHV3-23	IGHD6-19	IGHJ4	8	18	32	35
3	5.190311418685121E-4	TGTGCACACAGCAATTACTATGATAGTAGTGCCCAAGGCTTTGACTACTGG	CAHSNYYDSSAQGFDYW	IGHV2-5	IGHD3-22	IGHJ4	10	13	30	38
3	5.190311418685121E-4	TGTGCAAAAGTTGCATTCAACTGGAACGACGCGGATGTTTTTGATATCTGG	CAKVAFNWNDADVFDIW	IGHV3-43	IGHD1-1	IGHJ3	9	17	30	33
3	5.190311418685121E-4	TGTGCAAAAGGCCCGCAGGTGCTTCCATTATACAACTGGTTCGACAATTGG	CAKGPQVLPLYNWFDNW	IGHV3-9	IGHD2-8	IGHJ5	9	24	29	30
3	5.190311418685121E-4	TGTGGGAGAGATGTGAATTGGGGCCCGCCCCATGATGCTCTTGATATCTGG	CGRDVNWGPPHDALDIW	IGHV1-46	IGHD3-16	IGHJ3	11	17	22	30
3	5.190311418685121E-4	TGTACTAGAGAGTATCATTACTATGATAGTGGTGGTTATTCCCCGGACTGG	CTREYHYYDSGGYSPDW	IGHV3-49	IGHD3-22	IGHJ4	10	16	39	46
3	5.190311418685121E-4	TGTACGAGAGATCTGAGAGTCTATGGTGACCCCGCCGGCTCTGACTACTGG	CTRDLRVYGDPAGSDYW	IGHV4-4	IGHD2-21	IGHJ4	13	23	29	41
3	5.190311418685121E-4	TGTGCGCGTCAGGTGGTGGCTAACTCCTTTTACTACTTTGACTTCTGG	CARQVVANSFYYFDFW	IGHV3-48	IGHD4-23	IGHJ4	5	14	26	30
3	5.190311418685121E-4	TGTGCGCGACTGTGGGTCGGGGACCCACTATGGGACTTTGACTCCTGG	CARLWVGDPLWDFDSW	IGHV4-39	IGHD1-26	IGHJ4	9	23	30	34
3	5.190311418685121E-4	TGTGCGACCTCGTCACCAGTCTGGGTCTCTGCCTACTTTGACTTCTGG	CATSSPVWVSAYFDFW	IGHV1-18	IGHD2-21	IGHJ4	6	11	17	32
3	5.190311418685121E-4	TGTGCGAGGTCTGGCTATAGCAATGCCTGGCGAGTCTTTGACTACTGG	CARSGYSNAWRVFDYW	IGHV3-30	IGHD6-19	IGHJ4	7	15	29	35
3	5.190311418685121E-4	TGTGCGAGACCGAAGGGGGGGGGGTATTTTGATGCTTTGGATATTTGG	CARPKGGGYFDALDIW	IGHV4-39	IGHD6-13	IGHJ3	9	21	26	29
3	5.190311418685121E-4	TGTGCGAGAGTTCCAGATGCTTCTACGAGGAGCTGGTTCGACCCCTGG	CARVPDASTRSWFDPW	IGHV1-46	IGHD6-13	IGHJ5	9	12	24	32
3	5.190311418685121E-4	TGTGCGAGAGCCACAGTAGTAGCTGGATCTTTCTGGTTCGACCCCTGG	CARATVVAGSFWFDPW	IGHV4-4	IGHD1-26	IGHJ5	9	15	23	32
3	5.190311418685121E-4	TGTGCGAGAGGTCTAAGTGACAGTAGTAATTATGCTTTTGATCTCTGG	CARGLSDSSNYAFDLW	IGHV1-8	IGHD3-22	IGHJ3	10	22	29	31
3	5.190311418685121E-4	TGTGCGAGAGGCGGCTATAGTAACTCGTTGGGGTACGTCGATCTCTGG	CARGGYSNSLGYVDLW	IGHV4-34	IGHD3-10	IGHJ2	11	15	25	31
3	5.190311418685121E-4	TGTGCGAGAGGAGACTATGGCTCCTACTACTACTACATGGACGTCTGG	CARGDYGSYYYYMDVW	IGHV1-8	IGHD3-10	IGHJ6	10	13	19	23
3	5.190311418685121E-4	TGTGCGAGAGATTGGGCTGAGCTAACTGGGGATAGTATGGACGTCTGG	CARDWAELTGDSMDVW	IGHV4-31	IGHD7-27	IGHJ6	11	19	32	36
3	5.190311418685121E-4	TGTGCGAGAGATCGTGGATCAGTAACCCCCTACGGTATGGACGTCTGG	CARDRGSVTPYGMDVW	IGHV3-66	IGHD4-11	IGHJ6	12	19	25	36
3	5.190311418685121E-4	TGTGCGAGAGACTCATCTGTGATGGAAAGTTTTCTCCTTCACCACTGG	CARDSSVMESFLLHHW	IGHV4-31	IGHD1-1	IGHJ4	10	22	26	43
3	5.190311418685121E-4	TGTGCGAGAGAGGTCGGCGGCAACTGGCAGTACTATTTTGACTCCTGG	CAREVGGNWQYYFDSW	IGHV4-4	IGHD1-1	IGHJ4	10	20	26	28
3	5.190311418685121E-4	TGTGCGAGAGAAGATATAGTGGGAGCTAGGGATGCTTTTGATATCTGG	CAREDIVGARDAFDIW	IGHV3-30	IGHD1-26	IGHJ3	10	14	27	30
3	5.190311418685121E-4	TGTGCGAAGTATAGAAGCACATGGTATAAGGATGGTATGGACGTCTGG	CAKYRSTWYKDGMDVW	IGHV3-23	IGHD6-13	IGHJ6	7	8	25	36
3	5.190311418685121E-4	TGTGCGAAGAGTGGCAGTTCCAACTTCTACTTCTACATGGACGTCTGG	CAKSGSSNFYFYMDVW	IGHV5-10-1	IGHD1-7	IGHJ6	6	15	21	22
3	5.190311418685121E-4	TGTGCGAAAGCAGGTTGTACTCATACCGACTGTTACTTAAACTGCTGG	CAKAGCTHTDCYLNCW	IGHV3-23	IGHD1-1	IGHJ4	9	13	19	33
3	5.190311418685121E-4	TGTGCGAAAGATGGCCTTGCGGATCTCTATAGTGGAGTTGACCACTGG	CAKDGLADLYSGVDHW	IGHV3-23	IGHD1-26	IGHJ4	11	27	34	37
3	5.190311418685121E-4	TGTGCGAAAGATAGGCGGCAGTGGCTGGTACGGCGGCTTGACTACTGG	CAKDRRQWLVRRLDYW	IGHV3-23	IGHD6-19	IGHJ4	11	17	31	37
3	5.190311418685121E-4	TGTGCGAAAGACGGAACGATAGGAAGGCTCGGCCACCTGGACGTCTGG	CAKDGTIGRLGHLDVW	IGHV3-23	IGHD1-1	IGHJ6	10	12	18	37
3	5.190311418685121E-4	TGTGCGAAAGACGGAACGATAGGAAGGCTCGGCCACCTGGACGTCTGG	CAKDGTIGRLGHLDVW	IGHV3-9	IGHD1-1	IGHJ6	10	12	18	37
3	5.190311418685121E-4	TGTGCGAAAGACGACTGGAACGACGGGCCCTACTTCTTTGACTTCTGG	CAKDDWNDGPYFFDFW	IGHV3-23	IGHD1-1	IGHJ4	10	13	24	30
3	5.190311418685121E-4	TGTGCGAAAGAGGATGGAGTGATTGTTGGCTACTACCTTGACTACTGG	CAKEDGVIVGYYLDYW	IGHV3-23	IGHD3-3	IGHJ4	10	14	20	30
3	5.190311418685121E-4	TGTGCAAAGGGACTCTATAGTGGGACCTACTCCGACTTTGACTACTGG	CAKGLYSGTYSDFDYW	IGHV3-43	IGHD1-26	IGHJ4	7	15	30	34
3	5.190311418685121E-4	TGTGCAAAAGGGAATCAGGCCTACTACTATTACTACATGGAAGTCTGG	CAKGNQAYYYYYMEVW	IGHV3-9	IGHD2-21	IGHJ6	9	10	14	20
3	5.190311418685121E-4	TGTGCCAGATCCGACAACGGTGGTTCCGGGTCCTTTGACTACTGG	CARSDNGGSGSFDYW	IGHV4-30-2	IGHD1-14	IGHJ4	8	19	28	32
3	5.190311418685121E-4	TGTGCGCGACATGGTTATAGTACCAGCGGGAGGTTCGACCCCTGG	CARHGYSTSGRFDPW	IGHV5-10-1	IGHD2-2	IGHJ5	12	17	26	31
3	5.190311418685121E-4	TGTGCGACCGAGAGAGTTCGGGGAGTTTGGTACTTTGCCTACTGG	CATERVRGVWYFAYW	IGHV3-30	IGHD3-10	IGHJ4	6	15	26	30
3	5.190311418685121E-4	TGTGCGACAGTCATATCGGGACAACAACTGGTGTTTGAATACTGG	CATVISGQQLVFEYW	IGHV3-23	IGHD1-1	IGHJ4	6	23	30	33
3	5.190311418685121E-4	TGTGCGAGTGAGCTGGTACGGAACTACTACGGTATGGACGTCTGG	CASELVRNYYGMDVW	IGHV3-30	IGHD6-13	IGHJ6	7	10	19	22
3	5.190311418685121E-4	TGTGCGAGCGCGACAGGGGAATCAAAAGATGCTTTTGGTGTTTGG	CASATGESKDAFGVW	IGHV3-66	IGHD3-9	IGHJ3	7	21	26	27
3	5.190311418685121E-4	TGTGCGAGACACGCAAATGAATTTTCGTTCTGGTTCGACCTCTGG	CARHANEFSFWFDLW	IGHV5-10-1	IGHD1-1	IGHJ5	10	24	28	29
3	5.190311418685121E-4	TGTGCGAGAGTGGATAGTACTGGCTGGAAATACTTTGACTCCTGG	CARVDSTGWKYFDSW	IGHV1-2	IGHD3-22	IGHJ4	9	12	22	30
3	5.190311418685121E-4	TGTGCGAGAGGCCTGGAGATATTCTATAACTGGTTCGGCCCCTGG	CARGLEIFYNWFGPW	IGHV1-8	IGHD2-15	IGHJ5	13	17	22	27
3	5.190311418685121E-4	TGTGCGAGAGGGATGGAAATTTTCAATAACTGGTTCGGCCCCTGG	CARGMEIFNNWFGPW	IGHV1-8	IGHD1-20	IGHJ5	10	13	17	27
3	5.190311418685121E-4	TGTGCGAGAGGGAATGACCCTTTAAACTGGAACTACGGCTACTGG	CARGNDPLNWNYGYW	IGHV1-8	IGHD1-7	IGHJ4	10	24	36	38
3	5.190311418685121E-4	TGTGCGAGAGATCTCAGACGGTCGAGTAGGTGGGTCGACCCCTGG	CARDLRRSSRWVDPW	IGHV4-31	IGHD6-6	IGHJ5	14	21	27	30
3	5.190311418685121E-4	TGTGCGAGAGATCTAGTGGGAGCACTTACCCACTTTGACTACTGG	CARDLVGALTHFDYW	IGHV3-30	IGHD1-26	IGHJ4	13	14	22	31
3	5.190311418685121E-4	TGTGCGAGAGATAAGACAGGAATGTTTAACCTGATTGATTACTGG	CARDKTGMFNLIDYW	IGHV3-30	IGHD3-22	IGHJ4	11	26	30	34
3	5.190311418685121E-4	TGTGCGAGAGAAATTCCCGGCAAATATTCAGCTTTCGACTACTGG	CAREIPGKYSAFDYW	IGHV3-21	IGHD2-2	IGHJ4	10	16	21	36
3	5.190311418685121E-4	TGTGCGAGAAGTGGAGTGGTTTCCGTCTATGGCATGGACGTCTGG	CARSGVVSVYGMDVW	IGHV1-18	IGHD3-3	IGHJ6	8	11	20	32
3	5.190311418685121E-4	TGTGCGAGAAATTACGATTTGTGGAGTGGTTATCCTGACTACTGG	CARNYDLWSGYPDYW	IGHV4-28	IGHD3-3	IGHJ4	12	13	32	35
3	5.190311418685121E-4	TGTGCGAAAGATCCATTAACGACCAGTGAGGCTTTTGATGTCTGG	CAKDPLTTSEAFDVW	IGHV3-23	IGHD1-1	IGHJ3	12	17	22	26
3	5.190311418685121E-4	TGTGCAACAGGACTAACCGAAGAAAATTACCTTGATAACTACTGG	CATGLTEENYLDNYW	IGHV1-24	IGHD1-14	IGHJ4	9	13	18	37
3	5.190311418685121E-4	TGTACTAGACTACAGCTATGGCAACTGGGTGCTTTTGATATCTGG	CTRLQLWQLGAFDIW	IGHV3-49	IGHD5-18	IGHJ3	8	10	20	29
3	5.190311418685121E-4	TGTTCCTTTGGGAGTGGGAGCTACCCTGTTAACGCTGACTGG	CSFGSGSYPVNADW	IGHV4-4	IGHD1-26	IGHJ4	2	12	23	37
3	5.190311418685121E-4	TGTGTGAGGGATCTGAGGGTGCGTGGTACGATTGACTTCTGG	CVRDLRVRGTIDFW	IGHV3-11	IGHD6-13	IGHJ4	13	23	29	31
3	5.190311418685121E-4	TGTGTGAGAGATCTGAGAGTGCGTGGCACGATTGACTTCTGG	CVRDLRVRGTIDFW	IGHV3-11	IGHD3-3	IGHJ4	13	16	20	31
3	5.190311418685121E-4	TGTGTGAGAGATCTGAGAGTGCGTGGAACGATTGACTTCTGG	CVRDLRVRGTIDFW	IGHV3-11	IGHD1-1	IGHJ4	13	23	30	31
3	5.190311418685121E-4	TGTGCTAGAGCGTGGGGCAGTTCGTCACCCTTTGACTACTGG	CARAWGSSSPFDYW	IGHV1-46	IGHD3-16	IGHJ4	9	12	21	29
3	5.190311418685121E-4	TGTGCGAGAGATCATTTAGGTGATAGTAGAAATGAATACTGG	CARDHLGDSRNEYW	IGHV1-18	IGHD3-22	IGHJ4	12	20	28	32
3	5.190311418685121E-4	TGTGCGAGAGAGCTCCTACCAAGATACGGTATGGACGTCTGG	CARELLPRYGMDVW	IGHV3-33	IGHD2-15	IGHJ6	14	15	20	30
3	5.190311418685121E-4	TGTGCGAGAAGGGGTATACTGGGACTCCACTTTGACTACTGG	CARRGILGLHFDYW	IGHV4-39	IGHD1-26	IGHJ4	8	12	23	28
3	5.190311418685121E-4	TGTGCGAAAGATAAGGGTGGTAACTCCGGTTTCGACTACTGG	CAKDKGGNSGFDYW	IGHV3-23	IGHD4-23	IGHJ4	11	15	28	33
3	5.190311418685121E-4	TGTGTCAACCAAAGAGGAGAACACTATTTTGACTACTGG	CVNQRGEHYFDYW	IGHV4-31	IGHD3-22	IGHJ4	3	6	10	22
3	5.190311418685121E-4	TGTGCCAGCCAAAGAGGAGAGCACTACTTTGACTACTGG	CASQRGEHYFDYW	IGHV4-31	IGHD6-19	IGHJ4	4	5	10	22
3	5.190311418685121E-4	TGTGCGAGTGCTCTTATAATCTGGAACCTAGACTACTGG	CASALIIWNLDYW	IGHV3-64	IGHD1-20	IGHJ4	7	14	26	30
3	5.190311418685121E-4	TGTGCGAGACTGGCCTACAGTACCCACCCTGGCTACTGG	CARLAYSTHPGYW	IGHV4-39	IGHD4-11	IGHJ4	9	14	21	32
3	5.190311418685121E-4	TGTGCGAGACATCATTGGACACTTCCCTTTGACTACTGG	CARHHWTLPFDYW	IGHV4-39	IGHD3-3	IGHJ4	11	14	18	26
3	5.190311418685121E-4	TGTGCGAGAGTGACTGACTCTAAGTGGTTCGACCCCTGG	CARVTDSKWFDPW	IGHV1-18	IGHD2-21	IGHJ5	9	10	15	24
3	5.190311418685121E-4	TGTGCGAGAGTACTTGCCTACTACGGTATGGACGTCTGG	CARVLAYYGMDVW	IGHV3-33	.	IGHJ6	9	-1	-1	17
3	5.190311418685121E-4	TGTGCGAGAGGGGGGGAAATAGGTGATATTGACTACTGG	CARGGEIGDIDYW	IGHV4-4	IGHD3-16	IGHJ4	9	11	16	28
3	5.190311418685121E-4	TGTGCGAGAGATCACAGTGGCTGGTACTTAGACTACTGG	CARDHSGWYLDYW	IGHV3-33	IGHD6-19	IGHJ4	12	14	23	24
3	5.190311418685121E-4	TGTGCGAGAGAAGTTCAGGGTGCCTACTTGGACGACTGG	CAREVQGAYLDDW	IGHV1-18	IGHD1-7	IGHJ4	10	11	15	23
3	5.190311418685121E-4	TGTGCGAGAGAAGTTCAGGGTGCCTACTTGGACGACTGG	CAREVQGAYLDDW	IGHV4-31	IGHD1-7	IGHJ4	10	11	15	23
3	5.190311418685121E-4	TGTGCAACAAAGAATTTAAATGGTGCTTTTGATGTCTGG	CATKNLNGAFDVW	IGHV1-24	.	IGHJ3	8	-1	-1	19
3	5.190311418685121E-4	TGTGGGAGAGATCGGTCGGACTACGACTTCGATCTCTGG	CGRDRSDYDFDLW	IGHV4-4	IGHD4-17	IGHJ2	12	18	24	25
3	5.190311418685121E-4	TGTGGAACAGAAACTTCACCAGGTGGTTTGAATATCTGG	CGTETSPGGLNIW	IGHV3-43	IGHD1-14	IGHJ3	10	17	27	31
3	5.190311418685121E-4	TGTACGCCAGATAACGGCTACAACTGGTTCGACCCCTGG	CTPDNGYNWFDPW	IGHV3-21	IGHD3-10	IGHJ5	2	10	15	18
3	5.190311418685121E-4	TGCACGAGACATGTTTCTGCAGCTGTGGCTGACCTCTGG	CTRHVSAAVADLW	IGHV4-39	IGHD2-2	IGHJ5	13	18	24	30
3	5.190311418685121E-4	TGTTCATCCGACCCGGGACCAGTCCCGATCCCCTGG	CSSDPGPVPIPW	IGHV1-67	IGHD6-13	IGHJ5	2	10	16	29
3	5.190311418685121E-4	TGTTGGAGAGAAAATAACCTTGCCGGAGACTACTGG	CWRENNLAGDYW	IGHV7-4-1	IGHD3-22	IGHJ4	10	12	18	27
3	5.190311418685121E-4	TGTGTGAGTCCGCTTATAACTGGAACTACGGCCTGG	CVSPLITGTTAW	IGHV3-21	IGHD1-7	IGHJ5	7	14	29	31
3	5.190311418685121E-4	TGTGCGGCGGATCTAGTGGGAGCTATCGACTACTGG	CAADLVGAIDYW	IGHV3-30	IGHD1-26	IGHJ4	5	13	24	27
3	5.190311418685121E-4	TGTGCGACCAATTTGGTGGGACCTATGAACTATTGG	CATNLVGPMNYW	IGHV3-30	IGHD1-26	IGHJ4	6	15	24	28
3	5.190311418685121E-4	TGTGCGACCAATTTGGTGGGAACTGTGAACTCTTGG	CATNLVGTVNSW	IGHV3-30	IGHD4-23	IGHJ4	6	14	23	33
3	5.190311418685121E-4	TGTGCGAGCAATTTGGTGGGAACTGTGAACTCCTGG	CASNLVGTVNSW	IGHV3-30	IGHD4-23	IGHJ5	7	14	23	31
3	5.190311418685121E-4	TGTGCGAGGCTCGACCTCTGGCTCGTTCCCTACTGG	CARLDLWLVPYW	IGHV4-34	IGHD1-1	IGHJ4	7	22	28	29
3	5.190311418685121E-4	TGTGCGAGACAAGCTGCTATGGCTTTTCATATCTGG	CARQAAMAFHIW	IGHV3-23	IGHD2-2	IGHJ3	6	11	20	21
3	5.190311418685121E-4	TGTGCGAGAGATAGGCTGAACGGTATGGACCTCTGG	CARDRLNGMDLW	IGHV3-66	IGHD1-20	IGHJ6	11	17	21	24
3	5.190311418685121E-4	TGTGCGAAAGAAAGCGGAACTATGATAGTCCCCTGG	CAKESGTMIVPW	IGHV3-23	IGHD3-22	IGHJ5	10	18	28	29
3	5.190311418685121E-4	TGTAGGGGGGAGCTACTAGATGCTTTTGATATCTGG	CRGELLDAFDIW	IGHV3-30	IGHD1-26	IGHJ3	2	7	17	18
3	5.190311418685121E-4	TGCGCGAGAGAGACCGGCTACTCCTTTGATTACTGG	CARETGYSFDYW	IGHV4-59	IGHD1-20	IGHJ4	10	12	16	18
3	5.190311418685121E-4	TGCGCAAAGGGATTCTACTACTACATGGACGTCTGG	CAKGFYYYMDVW	IGHV1-69-2	IGHD7-27	IGHJ6	6	8	12	14
3	5.190311418685121E-4	TGTGCCAGACTTCCGACCTACTTTGACTACTGG	CARLPTYFDYW	IGHV4-30-2	IGHD1-14	IGHJ4	8	10	14	17
3	5.190311418685121E-4	TGTGCGGGCCGCGCCTATAGCAGTGGAGTCTGG	CAGRAYSSGVW	IGHV3-21	IGHD6-19	IGHJ4	5	15	25	29
3	5.190311418685121E-4	TGTGCGACATCGCCGAACCCGTTTGACTCCTGG	CATSPNPFDSW	IGHV3-21	IGHD3-10	IGHJ4	6	12	18	21
3	5.190311418685121E-4	TGTGCGAGAGTGGGTTACGATTTTGACTACTGG	CARVGYDFDYW	IGHV3-11	IGHD3-3	IGHJ4	9	14	20	21
3	5.190311418685121E-4	TGTGCAAGGGGTGACTTTGACTACTGG	CARGDFDYW	IGHV3-43	.	IGHJ4	6	-1	-1	13
3	5.190311418685121E-4	TGTACTACTTTGATGGACGACTGG	CTTLMDDW	IGHV3-73	IGHD3-9	IGHJ4	6	8	12	15
3	5.190311418685121E-4	TGTACTACCATGATGGACGACTGG	CTTMMDDW	IGHV3-73	IGHD3-22	IGHJ4	6	9	13	15
2	3.4602076124567473E-4	TGTGCGCGAGCCTCGAAGGGGGTAGTACCAGCTCCTATACTTGGGATTGGGCCATTTTACTACTACTACTACATGGACGTCTGG	CARASKGVVPAPILGIGPFYYYYYMDVW	IGHV4-34	IGHD2-2	IGHJ6	9	21	37	57
2	3.4602076124567473E-4	TGTGCGAGGAATGACCGACAACTACCCACGGGAAGGTACGGTTTGGACGTCTGGGGCCCAGGAAGGTACGGTATGGACGTCTGG	CARNDRQLPTGRYGLDVWGPGRYGMDVW	IGHV4-28	IGHD3-16	IGHJ6	11	46	55	72
2	3.4602076124567473E-4	TGTGCGAGAGCCTCGAAGGGGGTAGTACCAGCTCCTATACTTGGGATTGGGCCATTTTACTACTACTACTACATGGACGTCTGG	CARASKGVVPAPILGIGPFYYYYYMDVW	IGHV4-31	IGHD2-2	IGHJ6	9	21	37	57
2	3.4602076124567473E-4	TGTGCGAAAGATAACGGAAAAGTCTTTCATGACTACGGTGACCCCGTTACGTCCGTAGACTATTACTTCGCTATGGACGTCTGG	CAKDNGKVFHDYGDPVTSVDYYFAMDVW	IGHV3-23	IGHD4-17	IGHJ3	11	26	41	79
2	3.4602076124567473E-4	TGTGCAAAAACGGCCACGGTCTATGAGGAGTATTGTAGTGGTTCCAGCTGCTATAAGGGGGACCACTATTACTTTGACTTCTGG	CAKTATVYEEYCSGSSCYKGDHYYFDFW	IGHV3-9	IGHD2-2	IGHJ4	8	30	53	69
2	3.4602076124567473E-4	TGTGCGAGAGAGCCTGTTGAAAGCAGCACCTGGTACTTAGGCGTCGATTACTCCTACTACTACTACATGGACGTCTGG	CAREPVESSTWYLGVDYSYYYYMDVW	IGHV3-21	IGHD6-13	IGHJ6	10	21	35	46
2	3.4602076124567473E-4	TGTGCGAAAACCACGACCAACCGAGGAAGTGGGAGCTACTACGTCGCCGACCACTACTACTACGGGATGGACGTCTGG	CAKTTTNRGSGSYYVADHYYYGMDVW	IGHV3-23	IGHD1-26	IGHJ6	8	27	43	52
2	3.4602076124567473E-4	TGTGCGACCGAACTAGGATATTGTAGTAGTACCAGCTGCCAACCCTACTACTACTACTACGGTATGGACGTCTGG	CATELGYCSSTSCQPYYYYYGMDVW	IGHV3-30	IGHD2-2	IGHJ6	6	12	38	45
2	3.4602076124567473E-4	TGTGCGAGACAGGGGGCAATTGCACCAGCTGGCCCCCAGGGCTATCACTCCTACTTCTACGGTATGGACGTCTGG	CARQGAIAPAGPQGYHSYFYGMDVW	IGHV4-39	IGHD2-2	IGHJ6	10	23	30	42
2	3.4602076124567473E-4	TGTGCGAGAGCGGATTGGGTCTTGGGATATTGTAGTAGTACCAGCTGCCAACTAACCGCCCCCTTTGACTACTGG	CARADWVLGYCSSTSCQLTAPFDYW	IGHV3-11	IGHD2-2	IGHJ4	9	24	47	62
2	3.4602076124567473E-4	TGTGCCAGAGCGCCTATAATGACTGCCACTGGGAGGGTGACCTACTACAATTACTACTACATGGACGTCTGG	CARAPIMTATGRVTYYNYYYMDVW	IGHV4-39	IGHD2-21	IGHJ6	8	19	25	42
2	3.4602076124567473E-4	TGTGCCAGAGCGCCTATAATGACTGCCACTGGGAGGGTGACCTACTACAACTACTACTACATGGACGTCTGG	CARAPIMTATGRVTYYNYYYMDVW	IGHV4-30-2	IGHD2-21	IGHJ6	9	19	25	42
2	3.4602076124567473E-4	TGTGCCAGAGCGCCTATAATGACTGCCACTGGGAGGGTGACCTACTACAACTACTACTACATGGACGTCTGG	CARAPIMTATGRVTYYNYYYMDVW	IGHV4-34	IGHD2-21	IGHJ6	9	19	25	42
2	3.4602076124567473E-4	TGTGCGAGATCCGGGGGTTATTGTAGTAGTACCATTTGCGGTCAGTACTACCACTACTACATGGCCGTCTGG	CARSGGYCSSTICGQYYHYYMAVW	IGHV4-55	IGHD2-2	IGHJ6	9	18	33	45
2	3.4602076124567473E-4	TGTGCGAGAGTGTCAGTGACACCTGGATACACCTCTGGCGTTTACGTCCACTACTATAGTGTGGACGTCTGG	CARVSVTPGYTSGVYVHYYSVDVW	IGHV3-21	IGHD3-22	IGHJ6	9	47	56	61
2	3.4602076124567473E-4	TGTGCGAGAGTGGAAAAGATTCCTGCATACACCTATGGTTCCCGCTACTACTACTACAATTTGGACGTCTGG	CARVEKIPAYTYGSRYYYYNLDVW	IGHV4-34	IGHD5-18	IGHJ6	9	26	39	44
2	3.4602076124567473E-4	TGTGCGAGAGGGGGGACGTATTACGATTTTTGGAGTGGTTACCCCAACTACTACTACTACATGGACGTCTGG	CARGGTYYDFWSGYPNYYYYMDVW	IGHV3-21	IGHD3-3	IGHJ6	9	15	40	46
2	3.4602076124567473E-4	TGTGCGAGAGGAACGATTCCACATATAACAGTTTTTGAAATAGTTATGAAATGGTATTACTTTGACTACTGG	CARGTIPHITVFEIVMKWYYFDYW	IGHV4-34	IGHD3-3	IGHJ4	10	31	46	53
2	3.4602076124567473E-4	TGTGCGAGAGATCAGGCGGAAAGTGCTGGTTATTACTACAGCTCGAACTTCTACTACTACATGGACGTCTGG	CARDQAESAGYYYSSNFYYYMDVW	IGHV4-31	IGHD3-22	IGHJ6	12	26	38	46
2	3.4602076124567473E-4	TGTGCGAGAGACGGTCTCAAAGTATTTTGTGATAGTATCAGCTGCAACGTGTACACCTGGTTCGACCCCTGG	CARDGLKVFCDSISCNVYTWFDPW	IGHV4-4	IGHD2-2	IGHJ5	10	32	44	49
2	3.4602076124567473E-4	TGTGCGAGAGACAGGGCAGAACCAACGTATTACAATGTTTGGAGTGGTTGGGGCTACGGCATGGACGTCTGG	CARDRAEPTYYNVWSGWGYGMDVW	IGHV4-31	IGHD3-3	IGHJ6	10	24	48	59
2	3.4602076124567473E-4	TGTGCGAAAGATGGATTGGAGTGTAGAAGTACCAACTGTTATGGTTACTACTACTACTACATGGACGTCTGG	CAKDGLECRSTNCYGYYYYYMDVW	IGHV3-30	IGHD2-2	IGHJ6	11	21	42	45
2	3.4602076124567473E-4	TGTGCGAAAGATAAACGGCATTGTAGTGGGACCACCTGTTATTCTTTCTACTACTACGGTATGGACGTCTGG	CAKDKRHCSGTTCYSFYYYGMDVW	IGHV3-30	IGHD2-2	IGHJ6	11	19	41	47
2	3.4602076124567473E-4	TGTGCGTCCTCGAAGGGGCCTCATTACGACATTTTGCGTGGTTATCGCCCTGATGTTTTTGATATGTGG	CASSKGPHYDILRGYRPDVFDMW	IGHV4-39	IGHD3-9	IGHJ3	5	22	44	50
2	3.4602076124567473E-4	TGTGCGTCCTCGAAGGGGCCTCATTACGACATTTTGAGAGGCTACCGCCCTGATGTTTTTGATATGTGG	CASSKGPHYDILRGYRPDVFDMW	IGHV4-39	IGHD3-9	IGHJ3	5	22	36	50
2	3.4602076124567473E-4	TGTGCGTCCTCGAAGGGGGCTCATTACGATATTTTCATTGGTTTCCGCCCTGATATTTTTGATATCTGG	CASSKGAHYDIFIGFRPDIFDIW	IGHV4-39	IGHD3-9	IGHJ3	5	22	42	56
2	3.4602076124567473E-4	TGTGCGTCCTCGAAGGGGGCTCATTACGATATTTTCATTGGTTACCGCCCTGATGTTTTTGATATCTGG	CASSKGAHYDIFIGYRPDVFDIW	IGHV3-23	IGHD3-9	IGHJ3	5	22	43	50
2	3.4602076124567473E-4	TGTGCGTCCTCGAAGGGGGCTCATTACGATATTTTCATTGGTTACCGCCCTGATATTTTTGATATGTGG	CASSKGAHYDIFIGYRPDIFDMW	IGHV4-4	IGHD3-9	IGHJ3	5	22	43	56
2	3.4602076124567473E-4	TGTGCGTCCTCGAAGGGGGCTCATTACGATATTTTGATTGGTTACCGCCCTGATATTTTTGATATCTGG	CASSKGAHYDILIGYRPDIFDIW	IGHV3-23	IGHD3-9	IGHJ3	5	22	43	56
2	3.4602076124567473E-4	TGTGCGTCCTCGAAGGGGGCTCATTACGATATTTTGATTGGTTACCGCCCTGATATTTTTGATATATGG	CASSKGAHYDILIGYRPDIFDIW	IGHV4-39	IGHD3-9	IGHJ3	5	22	43	56
2	3.4602076124567473E-4	TGTGCGTCCTCGAAGGGGGCTCATTACGACATTTTGCGTGGTTACCGCCCTGATGTTTTTGATATGTGG	CASSKGAHYDILRGYRPDVFDMW	IGHV4-31	IGHD3-9	IGHJ3	5	22	43	50
2	3.4602076124567473E-4	TGTGCGCAAGATCTTCCCCGATATTGTCTTACTACAAGTTGCTATCATCATGATGCTTTCGATATCTGG	CAQDLPRYCLTTSCYHHDAFDIW	IGHV3-30	IGHD2-2	IGHJ3	13	19	44	45
2	3.4602076124567473E-4	TGTGCGACTTCGAAGGGGCCTCATTACGACATTTTGCGTGGTTACCGCCCTGATGTTTTTGATATGTGG	CATSKGPHYDILRGYRPDVFDMW	IGHV1-67	IGHD3-9	IGHJ3	3	22	43	50
2	3.4602076124567473E-4	TGTGCGACTTCGAAGGGGCCTCATTACGACATTTTGAGAGGCTACCGCCCTGATGTTTTTGATATGTGG	CATSKGPHYDILRGYRPDVFDMW	IGHV4-39	IGHD3-9	IGHJ3	6	22	36	50
2	3.4602076124567473E-4	TGTGCGACTTCGAAGGGGCCTCATTACGACATCTTGCGTGGTTACCGGCCTGATGTTTTTGATATGTGG	CATSKGPHYDILRGYRPDVFDMW	IGHV4-39	IGHD3-9	IGHJ3	6	22	43	50
2	3.4602076124567473E-4	TGTGCGACCTCGAAGGGGGCTCATTATGATATTTTGATCGGTTACCGCCCTGATGTTTTTGATATCTGG	CATSKGAHYDILIGYRPDVFDIW	IGHV4-4	IGHD3-9	IGHJ3	6	22	43	50
2	3.4602076124567473E-4	TGTGCGACCTCGAAGGGGGCTCATTACGATTTTTTGATCGGTTACCGCCCTGATGTTTTTGATATCTGG	CATSKGAHYDFLIGYRPDVFDIW	IGHV4-31	IGHD3-3	IGHJ3	6	22	43	50
2	3.4602076124567473E-4	TGTGCGACCTCGAAGGGGGCTCATTACGATCTTTTGATTGGTTATCGCCCTGATATTTTTGATATTTGG	CATSKGAHYDLLIGYRPDIFDIW	IGHV4-4	IGHD3-9	IGHJ3	6	22	44	56
2	3.4602076124567473E-4	TGTGCGAGTTCGAAGGGGCCTCATTACGACATTTTGCGTGGTTACCGCCCTGATGTTTTTGATATTTGG	CASSKGPHYDILRGYRPDVFDIW	IGHV4-39	IGHD3-9	IGHJ3	7	22	43	50
2	3.4602076124567473E-4	TGTGCGAGTTCGAAGGGGCCTCATTACGACATTTTGAGAGGAAACCGCCCTGATGTTTTTGATATGTGG	CASSKGPHYDILRGNRPDVFDMW	IGHV4-39	IGHD3-9	IGHJ3	7	22	36	50
2	3.4602076124567473E-4	TGTGCGAGCTCGAAGGGGCCTCATTACGACATTTTCATTGGTTACCGCCCTGATATTTTTGATATGTGG	CASSKGPHYDIFIGYRPDIFDMW	IGHV4-31	IGHD3-9	IGHJ3	7	22	43	56
2	3.4602076124567473E-4	TGTGCGAGCTCGAAGGGGCCTCATTACGACATTTTGCGTGGTTACCGGCCTGATGTTTTTGATATGTGG	CASSKGPHYDILRGYRPDVFDMW	IGHV4-39	IGHD3-9	IGHJ2	7	22	43	66
2	3.4602076124567473E-4	TGTGCGAGCTCGAAGGGGCCTCATTACGACATTTTGCGTGGTTACCGGCCTGATATTTTTGATATGTGG	CASSKGPHYDILRGYRPDIFDMW	IGHV4-39	IGHD3-9	IGHJ3	7	22	43	56
2	3.4602076124567473E-4	TGTGCGAGCTCGAAGGGGCCTCATTACGACATTTTGAGAGGTTACCGCCCTGATGTTTTTGATTTGTGG	CASSKGPHYDILRGYRPDVFDLW	IGHV4-39	IGHD3-9	IGHJ3	7	22	43	50
2	3.4602076124567473E-4	TGTGCGAGCTCGAAGGGGCCTCATTACGACATTTTGAGAGGGTACCGCCCTGATGTTTTTGATATGTGG	CASSKGPHYDILRGYRPDVFDMW	IGHV4-31	IGHD3-9	IGHJ3	7	22	36	50
2	3.4602076124567473E-4	TGTGCGAGCTCGAAGGGGCCTCATTACGACATTTTGAGAGGAAACCGCCCTGATGTTTTTGATATGTGG	CASSKGPHYDILRGNRPDVFDMW	IGHV4-31	IGHD3-9	IGHJ3	7	22	36	50
2	3.4602076124567473E-4	TGTGCGAGCTCGAAGGGGCCTCATTACGACATCTTGCGTGGTTACCGGCCTGATGTTTTTGATATGTGG	CASSKGPHYDILRGYRPDVFDMW	IGHV4-39	IGHD3-9	IGHJ3	7	22	43	50
2	3.4602076124567473E-4	TGTGCGAGGGATCCCCAGGCTATCCCCATGAAGACGGTAATGCTCACTCCTTCGTGGTTCGACCCCTGG	CARDPQAIPMKTVMLTPSWFDPW	IGHV3-30	IGHD7-27	IGHJ5	12	21	27	54
2	3.4602076124567473E-4	TGTGCGAGACATTACGGTTTTTTAGGATATTGTAGTGGTGGTAGTTGCTACGAGTACTTCCAGTTTTGG	CARHYGFLGYCSGGSCYEYFQFW	IGHV5-10-1	IGHD2-15	IGHJ1	11	22	50	54
2	3.4602076124567473E-4	TGTGCGAGAGTATTACGGTATAGCAGCTCGTCCCTTGGTCTCTACTACTACTACGGTATGGACGTCTGG	CARVLRYSSSSLGLYYYYGMDVW	IGHV4-34	IGHD6-6	IGHJ6	9	17	32	41
2	3.4602076124567473E-4	TGTGCGAGAGGTAGGTGGAGCAGCAGCTGGAACCGTTTCCTCTTAATTCACCACGGTATGGACGTCTGG	CARGRWSSSWNRFLLIHHGMDVW	IGHV1-8	IGHD6-13	IGHJ6	10	18	29	57
2	3.4602076124567473E-4	TGTGCGAGAGGGGAATCCAGTGATCCATTTGGTAGTGGTATCAACTACTATACCCCGTTTGACTTCTGG	CARGESSDPFGSGINYYTPFDFW	IGHV3-21	IGHD6-19	IGHJ4	9	43	54	57
2	3.4602076124567473E-4	TGTGCGAGAGGACATGACACGCACCACTACGATAGTAATGTTTATTCGCCGTGGTACTTCGATCTCTGG	CARGHDTHHYDSNVYSPWYFDLW	IGHV3-30	IGHD3-22	IGHJ2	9	25	45	51
2	3.4602076124567473E-4	TGTGCGAGAGATTACGATTTTTGGAGTGGTTATTATACCGACTACTACTACTACTACATGGACGTCTGG	CARDYDFWSGYYTDYYYYYMDVW	IGHV7-4-1	IGHD3-3	IGHJ6	11	12	39	40
2	3.4602076124567473E-4	TGTGCGAGAGATCGCTCCCCCTCTTATTACTATGATATTAGTGGTCACTCTGATGCTTTTGATATCTGG	CARDRSPSYYYDISGHSDAFDIW	IGHV3-21	IGHD3-22	IGHJ3	16	24	44	50
2	3.4602076124567473E-4	TGTGCGAGAGATGGCGACTACGGTGGTAAGCCGTTAAATTACTTGGGTCACTACTACATGGACGTCTGG	CARDGDYGGKPLNYLGHYYMDVW	IGHV4-31	IGHD4-23	IGHJ6	11	15	28	49
2	3.4602076124567473E-4	TGTGCGAGAGATACGGGTGATTTTTGGAGTGGTTACCCTTCGGGGTACTACTACTACATGGACGTCTGG	CARDTGDFWSGYPSGYYYYMDVW	IGHV3-21	IGHD3-3	IGHJ6	11	18	34	45
2	3.4602076124567473E-4	TGTGCGAGAGACCGTATAGTAGTGGCTGGGAAGGACAGGAACTACTACTACCAAGGTATGGACGTCTGG	CARDRIVVAGKDRNYYYQGMDVW	IGHV7-4-1	IGHD6-19	IGHJ6	10	13	28	40
2	3.4602076124567473E-4	TGTGCGAGAGAAGGGGCAGTGGCTGGTTTGGGGCCGATATACTACTACTACTACGGTATGGACGTCTGG	CAREGAVAGLGPIYYYYYGMDVW	IGHV3-33	IGHD6-19	IGHJ6	10	15	26	39
2	3.4602076124567473E-4	TGTGCGAGAAGCCGGAGTAAGACATTCGGGTTTAGTGCAGTGGTGTTAGCTGCTCCTCTTGACTCATGG	CARSRSKTFGFSAVVLAAPLDSW	IGHV1-8	IGHD2-15	IGHJ4	12	38	57	58
2	3.4602076124567473E-4	TGTACTAGACATGTGGACCCGTATAGCAGTACCTGGTCCAATTATTACTACTACGGTATGGATGTCTGG	CTRHVDPYSSTWSNYYYYGMDVW	IGHV3-73	IGHD6-13	IGHJ3	13	20	36	60
2	3.4602076124567473E-4	TGCGCGACCTCGAAGGGGGCTCATTACGATATTTTCATTGGTTACCGCCCGGATATTTTTGATATCTGG	CATSKGAHYDIFIGYRPDIFDIW	IGHV4-39	IGHD3-9	IGHJ3	6	22	43	56
2	3.4602076124567473E-4	TGCGCGACCTCGAAGGGGGCTCATTACGATATTTTGATCGGTTACCGCCCTGATGTTTTTGATATCTGG	CATSKGAHYDILIGYRPDVFDIW	IGHV4-39	IGHD3-9	IGHJ3	6	22	43	50
2	3.4602076124567473E-4	TGTGCCAGAACGGTAGAAAGACTCGGAGACTTGTTTTACTACTACTACTACTCCATGGACGTCTGG	CARTVERLGDLFYYYYYSMDVW	IGHV4-30-2	IGHD1-7	IGHJ6	8	10	14	35
2	3.4602076124567473E-4	TGTGCGAGACATACATGGGGTCGATATTGTCCTGGTTCCGACTGCTATAAAGAACCTGACTACTGG	CARHTWGRYCPGSDCYKEPDYW	IGHV5-10-1	IGHD2-21	IGHJ4	11	39	47	56
2	3.4602076124567473E-4	TGTGCGAGAGGGGGGGATTACTATGATAGGAGTGGTTATTACTACGTTGGTGCTTTTGATATCTGG	CARGGDYYDRSGYYYVGAFDIW	IGHV1-8	IGHD3-22	IGHJ3	10	16	46	50
2	3.4602076124567473E-4	TGTGCGAGAGATCTGAGGGAGCGATATTTCGGTGGGAGCTACTACGTTCAGGCTTTTGATATCTGG	CARDLRERYFGGSYYVQAFDIW	IGHV7-4-1	IGHD1-26	IGHJ3	13	31	46	51
2	3.4602076124567473E-4	TGTGCGAGAATAGCCTTTTATGATTTTGTTTGGGGGAGTTCCTATACCAGCGGGTTTGACCTCTGG	CARIAFYDFVWGSSYTSGFDLW	IGHV4-34	IGHD3-16	IGHJ5	8	17	39	52
2	3.4602076124567473E-4	TGTGCGAGAACCCCGTACGATTTTTGGAGTGGTTCTAACAGGCACTACTACTACATGGACGTCTGG	CARTPYDFWSGSNRHYYYMDVW	IGHV4-28	IGHD3-3	IGHJ6	9	15	33	43
2	3.4602076124567473E-4	TGTGCGAAAGGGAGCAGTGATGTCCTAGTACCAGCTACTAGGTACTACTTCTACATGGACGTCTGG	CAKGSSDVLVPATRYYFYMDVW	IGHV3-23	IGHD2-2	IGHJ6	9	25	39	42
2	3.4602076124567473E-4	TGTGCGAAAGGAGGGACGTATGATAGTAGTGGCCCCTTTCGATACAACTACGGTGTGGACGTCTGG	CAKGGTYDSSGPFRYNYGVDVW	IGHV3-30	IGHD3-22	IGHJ6	6	18	31	55
2	3.4602076124567473E-4	TGTGCGAAAGATGCTTCCGGATACAGCAACGACTGGCAGGCTTACGATGATGCCTTTGATTTGTGG	CAKDASGYSNDWQAYDDAFDLW	IGHV3-23	IGHD5-18	IGHJ3	11	18	26	46
2	3.4602076124567473E-4	TGTGCAACTCTAAAAAAAGAAGTGGAACGATTTACTTACTACGACTTCTACTACATGGACGTCTGG	CATLKKEVERFTYYDFYYMDVW	IGHV1-24	IGHD1-1	IGHJ6	7	22	29	35
2	3.4602076124567473E-4	TGTGCAAGGACCTATTGTAGTAGTACCAGCTCCTTATACTACTGCTACAACGGTATGGACGTCTGG	CARTYCSSTSSLYYCYNGMDVW	IGHV3-9	IGHD2-2	IGHJ6	6	12	30	36
2	3.4602076124567473E-4	TGTGCAAGAAGCTACGAGGGTACATATTACTCTGATCATAGTGGTTATTACTACTTTAATTACTGG	CARSYEGTYYSDHSGYYYFNYW	IGHV3-74	IGHD3-22	IGHJ4	8	20	47	48
2	3.4602076124567473E-4	TGCGCGAAGAAAGGAAGTCGATATTGTAGAAGTACCAGCTGCCCCCCCGATCCTTTTGATATTTGG	CAKKGSRYCRSTSCPPDPFDIW	IGHV3-74	IGHD2-2	IGHJ3	1	19	41	48
2	3.4602076124567473E-4	TGCACGAGAGATCTGGTAGCATATTGTAGTGGTAATTATTGCTACTCCGGAGCTTTTGATATCTGG	CTRDLVAYCSGNYCYSGAFDIW	IGHV3-21	IGHD2-15	IGHJ3	13	16	50	51
2	3.4602076124567473E-4	TGTGTGAGAGATTATAGGGAAGATTGTACTAGTGACAGTTGCTTTCCCTACTTTGACCACTGG	CVRDYREDCTSDSCFPYFDHW	IGHV3-52	IGHD2-8	IGHJ4	9	22	30	47
2	3.4602076124567473E-4	TGTGCTAGAGGTTATTGGGGGGATCTTGTCGTGGTGGGAGTTGAAACTCGGTTTGACTACTGG	CARGYWGDLVVVGVETRFDYW	IGHV1-46	IGHD2-15	IGHJ4	9	20	36	51
2	3.4602076124567473E-4	TGTGCTAGAGACTCTTCAACGGGGACTGCGGTTGTAACACGGGGTGGGGTTTGGGACTACTGG	CARDSSTGTAVVTRGGVWDYW	IGHV1-46	IGHD4-23	IGHJ4	10	23	37	54
2	3.4602076124567473E-4	TGTGCTAGAGACTCTTCAACGGGGACTGCGGTTGTAACACGGGGTGGGGTTTGGGACTACTGG	CARDSSTGTAVVTRGGVWDYW	IGHV1-67	IGHD4-23	IGHJ4	10	23	37	54
2	3.4602076124567473E-4	TGTGCCAGAAATCGGGGTTACTATGGTGCGGGGACTTCGGTCTATTGGTACTTCGATCTCTGG	CARNRGYYGAGTSVYWYFDLW	IGHV4-30-2	IGHD3-10	IGHJ2	12	17	33	41
2	3.4602076124567473E-4	TGTGCGATACTGGGATATTGTAGTGCCAGCTACTGCTACAGGGTGGGTGCTTTTGATATCTGG	CAILGYCSASYCYRVGAFDIW	IGHV1-18	IGHD2-15	IGHJ3	6	12	24	47
2	3.4602076124567473E-4	TGTGCGAGGCTGCACCCTATAGCAGTGGCCCTGCGGTCCGAAATGAATGCTTTTGATATCTGG	CARLHPIAVALRSEMNAFDIW	IGHV3-23	IGHD6-19	IGHJ3	6	17	28	46
2	3.4602076124567473E-4	TGTGCGAGGGGCCGATATTGTAGTGGTGGTGGCTGTCCCGAAAGTGTATGGTTCGACCCCTGG	CARGRYCSGGGCPESVWFDPW	IGHV1-8	IGHD2-15	IGHJ5	12	13	34	48
2	3.4602076124567473E-4	TGTGCGAGACAGGCTTCACCCGGCTTTTTCAGTTCCTACCACTACTATTACATGGACGTCTGG	CARQASPGFFSSYHYYYMDVW	IGHV7-4-1	IGHD6-13	IGHJ6	8	17	22	35
2	3.4602076124567473E-4	TGTGCGAGAGTCCCTGAGAATTACTATGGTAATAGTGGTTACAAGTATTACTTTGACTACTGG	CARVPENYYGNSGYKYYFDYW	IGHV3-23	IGHD3-22	IGHJ4	6	19	40	43
2	3.4602076124567473E-4	TGTGCGAGAGCGGGGTGGGGCGGGAGCTTCCTCCACTACTACTACTACTACATGGACGTCTGG	CARAGWGGSFLHYYYYYMDVW	IGHV4-4	IGHD1-26	IGHJ6	9	21	27	34
2	3.4602076124567473E-4	TGTGCGAGAGATCTCTATGAGGGGATTTTTGGAGTGGTTACCGACAGCTGGTTCGACCCCTGG	CARDLYEGIFGVVTDSWFDPW	IGHV3-33	IGHD3-3	IGHJ5	15	23	39	43
2	3.4602076124567473E-4	TGTGCGAGAGATCTCTATGAGGGGATTTTTGGAGTGGTTACCGACAGCTGGTTCGACCCCTGG	CARDLYEGIFGVVTDSWFDPW	IGHV3-21	IGHD3-3	IGHJ5	15	23	39	43
2	3.4602076124567473E-4	TGTGCGAACAGAGGAAATTACTATAATAGTGGTGGTGATTATTACTACCCCATTGACTCCTGG	CANRGNYYNSGGDYYYPIDSW	IGHV3-23	IGHD3-22	IGHJ4	7	16	44	52
2	3.4602076124567473E-4	TGTGCGAAAGCTGACTTGAGCGACGACGCTTTCTCCCCGATCTACTGGTACTTCGATCTCTGG	CAKADLSDDAFSPIYWYFDLW	IGHV3-23	IGHD3-10	IGHJ2	9	32	39	41
2	3.4602076124567473E-4	TGTGCGAAAGATTCTCTTTACGATTTTTGGAGTGGTTATCCCACGGACTACTTTGACTACTGG	CAKDSLYDFWSGYPTDYFDYW	IGHV3-23	IGHD3-3	IGHJ4	11	17	38	46
2	3.4602076124567473E-4	TGTGCGAAAGATCTCGTATTCCGGGATTACTATGATAGTAATACTTGGGCCTTTGACTACTGG	CAKDLVFRDYYDSNTWAFDYW	IGHV3-23	IGHD3-22	IGHJ4	13	25	39	50
2	3.4602076124567473E-4	TGTGCGAAAGACCCGGCATGGATAGTACCAGGTTCTGTGAACTACTACGGTATGGACGTCTGG	CAKDPAWIVPGSVNYYGMDVW	IGHV3-23	IGHD2-2	IGHJ6	10	22	30	40
2	3.4602076124567473E-4	TGTGCGAAAGACGTAGCGGTAACCAGTGGCTGGTCTGGGAGCCATTACGGTTTGGACGTCTGG	CAKDVAVTSGWSGSHYGLDVW	IGHV3-9	IGHD6-19	IGHJ6	10	23	33	52
2	3.4602076124567473E-4	TGTGCACGGGCTACATATTATTATGATGCAAGTCATTATAAGACAACCCCGTTTGACCTGTGG	CARATYYYDASHYKTTPFDLW	IGHV2-70	IGHD3-22	IGHJ5	8	11	26	50
2	3.4602076124567473E-4	TGTGCAAGAGGGAGGGTAGTACCAGCTGCTATATCGGACTACTACTACTACATGGACGTCTGG	CARGRVVPAAISDYYYYMDVW	IGHV3-74	IGHD2-2	IGHJ6	9	15	31	37
2	3.4602076124567473E-4	TGTGGGAGAGAGTGGGGAGGATTTTGTAGTAGTAACAGCTGCTTTGGCTTATTTGACTCCTGC	CGREWGGFCSSNSCFGLFDSC	IGHV3-30	IGHD2-2	IGHJ4	10	17	42	51
2	3.4602076124567473E-4	TGTGGGAGAGAGTGGGGAGGATTTTGTAGTAGTAACAGCTGCTTTGGCTTATTTGACTCCTGC	CGREWGGFCSSNSCFGLFDSC	IGHV3-47	IGHD2-2	IGHJ4	10	17	42	51
2	3.4602076124567473E-4	TGCGCAAGAGGACCATTTTGTACTTATACGTATTGCCCTGTCGATGATGCTTTTGATGTCTGG	CARGPFCTYTYCPVDDAFDVW	IGHV3-13	IGHD3-10	IGHJ3	9	25	33	43
2	3.4602076124567473E-4	TGCACTAGACATGGCCCTGTGTCTTACCATGGTGGTGGTGCTTATTCCTACTTTGACTACTGG	CTRHGPVSYHGGGAYSYFDYW	IGHV3-65	IGHD2-21	IGHJ4	0	31	39	47
2	3.4602076124567473E-4	TGTGTAACAGATCCAGATTACTATGATAGTAGTGGTTATTACTCCCCGTTGCGGTACTGG	CVTDPDYYDSSGYYSPLRYW	IGHV1-24	IGHD3-22	IGHJ4	12	16	42	54
2	3.4602076124567473E-4	TGTGCCAGAGGCGCCTACGGTGACTTCCTACCCTACTACTACTACGGTTTGGACGTGTGG	CARGAYGDFLPYYYYGLDVW	IGHV4-30-2	IGHD4-17	IGHJ6	9	14	24	32
2	3.4602076124567473E-4	TGTGCCAGAGATCGGGCCCCCTACGGGCAATTAATTGCCCTTTATGGTATGGACGTCTGG	CARDRAPYGQLIALYGMDVW	IGHV4-30-2	IGHD3-10	IGHJ6	12	42	47	48
2	3.4602076124567473E-4	TGTGCGCAATGTATTACTATGGTCCGGGGACTAAATTACTACTACGGTATGGACGTCTGG	CAQCITMVRGLNYYYGMDVW	IGHV3-30	IGHD3-10	IGHJ6	5	10	29	36
2	3.4602076124567473E-4	TGTGCGGGGGGGGTAAATAGTGGCTACGATTTTTCCTACTACTACGGTATGGACGTCTGG	CAGGVNSGYDFSYYYGMDVW	IGHV1-69	IGHD5-12	IGHJ6	5	16	30	35
2	3.4602076124567473E-4	TGTGCGACTATTGTTTTACGACCAGCTGCTATGGGGGCAGGATTCTGGTTCGATCCCTGG	CATIVLRPAAMGAGFWFDPW	IGHV4-31	IGHD2-2	IGHJ5	6	20	32	44
2	3.4602076124567473E-4	TGTGCGACCACGACCTGGGACACCAGCACCAGCAGGAACTGGCCCGTGTTTGAAAACTGG	CATTTWDTSTSRNWPVFENW	IGHV3-23	IGHD1-7	IGHJ4	6	36	41	48
2	3.4602076124567473E-4	TGTGCGAGTGACTCGCCAATTACTATGATATCTAACTACTACTACTACATGGACGTCTGG	CASDSPITMISNYYYYMDVW	IGHV3-30	IGHD3-22	IGHJ6	7	18	29	34
2	3.4602076124567473E-4	TGTGCGAGACGTCCGGTATATGATAGTACTGGTTATTTTGTCTACCACTTTGACTACTGG	CARRPVYDSTGYFVYHFDYW	IGHV4-39	IGHD3-22	IGHJ4	9	18	36	42
2	3.4602076124567473E-4	TGTGCGAGACATCCTATGATAGTAGTTGTTACCGGCCCCGTCGGTAACTTTGACTACTGG	CARHPMIVVVTGPVGNFDYW	IGHV4-4	IGHD3-22	IGHJ4	12	13	30	46
2	3.4602076124567473E-4	TGTGCGAGAGTCGGGTACAACTCTGATTACGAGGACTACTACTTCGCTTTGGACGTCTGG	CARVGYNSDYEDYYFALDVW	IGHV1-18	IGHD1-1	IGHJ6	9	13	21	49
2	3.4602076124567473E-4	TGTGCGAGAGCGGGATATTGTAACGGTGCCAGTTGTTCCGAGGAATACCTCCACTCCTGG	CARAGYCNGASCSEEYLHSW	IGHV1-46	IGHD2-15	IGHJ1	9	12	21	42
2	3.4602076124567473E-4	TGTGCGAGAGGAATGATACAGGGGATTATTAGCCCAACTCCCACCTGGTTCGACCCCTGG	CARGMIQGIISPTPTWFDPW	IGHV4-39	IGHD1-26	IGHJ5	8	37	43	44
2	3.4602076124567473E-4	TGTGCGAGAGATCTTTGGCCTGCTATGGTTCGGGGAGTCGATGATGCTTTTGATATCTGG	CARDLWPAMVRGVDDAFDIW	IGHV1-46	IGHD3-10	IGHJ3	13	22	37	40
2	3.4602076124567473E-4	TGTGCGAGAGATCGGGGCTTCGGGTATAGCAGCTCGCCCCCTGATGCTTTTGATATCTGG	CARDRGFGYSSSPPDAFDIW	IGHV1-18	IGHD6-6	IGHJ3	12	19	35	41
2	3.4602076124567473E-4	TGTGCGAGAGATGGCGAGGAATACTGTAGTGGTGGTAGCTGCTCCCACTTTGACTACTGG	CARDGEEYCSGGSCSHFDYW	IGHV3-33	IGHD2-15	IGHJ4	11	20	42	46
2	3.4602076124567473E-4	TGTGCGAGAGAAATCCTCGTCCAGTTGCTATTGTCCTACTACTACTACATGGACGTCTGG	CAREILVQLLLSYYYYMDVW	IGHV3-21	IGHD1-1	IGHJ6	10	19	26	35
2	3.4602076124567473E-4	TGTGCGAGAGAAAACTACGGTGGTAACTCCGAATACTACCACTACGGTCTGGACGTCTGG	CARENYGGNSEYYHYGLDVW	IGHV3-53	IGHD4-23	IGHJ6	10	13	30	49
2	3.4602076124567473E-4	TGTGCGAGAAATAATCCAGCTGCCCCATATTACTACTACTACTACTACATGGACGTCTGG	CARNNPAAPYYYYYYYMDVW	IGHV3-21	IGHD2-2	IGHJ6	8	15	22	26
2	3.4602076124567473E-4	TGTGCGAGAAATAATCCAGCTGCCCCATATTACTACTACTACTACTACATGGACGTCTGG	CARNNPAAPYYYYYYYMDVW	IGHV4-28	IGHD2-2	IGHJ6	11	15	22	26
2	3.4602076124567473E-4	TGTGCGAAAGCACCTTTGGGAATAGTAATAGGTGCCCTCGTCGGCGCTATGGACGTCTGG	CAKAPLGIVIGALVGAMDVW	IGHV4-4	IGHD3-10	IGHJ6	6	21	29	48
2	3.4602076124567473E-4	TGTGCGAAAGAGGAGAAGCAGTTCGTCCAGGCCTTCTATTATTACTACATGGATGTTTGG	CAKEEKQFVQAFYYYYMDVW	IGHV3-30	IGHD6-6	IGHJ6	10	16	27	35
2	3.4602076124567473E-4	TGTGCAACCTCACATTGTCCCAACGGTGTATGCTCTGAGGCAGCTGCTTTTGATATCTGG	CATSHCPNGVCSEAAAFDIW	IGHV1-45	IGHD2-8	IGHJ3	6	13	33	44
2	3.4602076124567473E-4	TGTGCAAGCTCACATTGTCCTAATGGTGTTTGCTCTGAGGCAGGTGCTTTTGATATCTGG	CASSHCPNGVCSEAGAFDIW	IGHV1-45	IGHD2-8	IGHJ3	7	13	33	44
2	3.4602076124567473E-4	TGTGCAAGCTCACATTGTCCTAATGGTGTATGCTCTGAGGCAGCTGCTTTTGATCTCTGG	CASSHCPNGVCSEAAAFDLW	IGHV1-45	IGHD2-8	IGHJ3	7	13	33	44
2	3.4602076124567473E-4	TGTGCAAGCTCACATTGTCCTAATGGTATATGCTCTGAGGCAGCTGCTTTTGATATCTGG	CASSHCPNGICSEAAAFDIW	IGHV1-45	IGHD2-8	IGHJ3	7	13	33	44
2	3.4602076124567473E-4	TGTGCAAGAGGGCCTTATAGTGGGACCTTCTCCCCCATTGGATGGTACTTCGATCTCTGG	CARGPYSGTFSPIGWYFDLW	IGHV3-13	IGHD1-26	IGHJ2	9	15	24	42
2	3.4602076124567473E-4	TGTGCAAGAGATATGCTCACTGATTATTATGACTCATACTACTACTACTTGGACGTCTGG	CARDMLTDYYDSYYYYLDVW	IGHV3-43	IGHD3-9	IGHJ6	13	18	29	36
2	3.4602076124567473E-4	TGTGCAAGAGATACTTTTTATAGTGGGACCTATGACGGGCATCCGGTTATTGACTACTGG	CARDTFYSGTYDGHPVIDYW	IGHV3-13	IGHD1-26	IGHJ4	11	18	31	49
2	3.4602076124567473E-4	TGTGCAAAAGATACCGCTACCGCGTTCGATTACTATGATGGTAGTGGCTATGACTACTGG	CAKDTATAFDYYDGSGYDYW	IGHV3-9	IGHD3-22	IGHJ4	12	28	46	50
2	3.4602076124567473E-4	TGTACTAGAGAAAACAGTAACTACAACCTTTACTACTACTACTACTACATGGACGTCTGG	CTRENSNYNLYYYYYYMDVW	IGHV3-49	IGHD4-11	IGHJ6	10	13	23	29
2	3.4602076124567473E-4	TGTTCTAGACTGGTCTATTGGGATTACATGTTTTGGAGTGGTTATTCTGACTACTGG	CSRLVYWDYMFWSGYSDYW	IGHV3-49	IGHD3-3	IGHJ4	8	30	45	47
2	3.4602076124567473E-4	TGTGTGAGAGATCGGACGACTATATCAGGTCGTCCCCCGAACTGGCTCGACCCCTGG	CVRDRTTISGRPPNWLDPW	IGHV4-4	IGHD6-6	IGHJ5	12	16	34	39
2	3.4602076124567473E-4	TGTGCCAGAGTCGCGAGACATGAGGAGTTATTGGGAGGCTACCATATGGACGTCTGG	CARVARHEELLGGYHMDVW	IGHV4-30-2	IGHD3-10	IGHJ6	9	23	31	38
2	3.4602076124567473E-4	TGTGCCAGAGGGTCTGTGGGGTATGACAATAGTGCTTATTCCCCCTTTCACTACTGG	CARGSVGYDNSAYSPFHYW	IGHV4-30-2	IGHD3-22	IGHJ4	9	21	39	44
2	3.4602076124567473E-4	TGTGCCAGAGAGATCTATGATAGTAGTGGTTATCAAGATTGGTACTTCGATCTCTGG	CAREIYDSSGYQDWYFDLW	IGHV3-38	IGHD3-22	IGHJ2	15	16	32	39
2	3.4602076124567473E-4	TGTGCGGGAGGATACTGTAGTAGTACCAGTTGCTTCAATGATGCTTTTGATATCTGG	CAGGYCSSTSCFNDAFDIW	IGHV4-34	IGHD2-2	IGHJ3	10	11	33	37
2	3.4602076124567473E-4	TGTGCGATGGTACATTGTACTAATGGTGTATGCTATTATGGGGTGAGAGACAACTGG	CAMVHCTNGVCYYGVRDNW	IGHV4-39	IGHD2-8	IGHJ4	6	13	35	48
2	3.4602076124567473E-4	TGTGCGAGGTATGGTTCGGGGATGTATTACAACTACTACCAAGGTATTGACGTCTGG	CARYGSGMYYNYYQGIDVW	IGHV3-11	IGHD3-10	IGHJ6	7	9	21	24
2	3.4602076124567473E-4	TGTGCGAGACAAAGGAGCAGCTCGTTCAACTATTATTACTACGGTATGGACGTCTGG	CARQRSSSFNYYYYGMDVW	IGHV5-10-1	IGHD6-6	IGHJ6	10	15	24	28
2	3.4602076124567473E-4	TGTGCGAGAGTTGGATATTGTATTGGTGATTGCTCCTCAGGAGGACTTGACTACTGG	CARVGYCIGDCSSGGLDYW	IGHV3-30	IGHD2-15	IGHJ4	9	12	27	46
2	3.4602076124567473E-4	TGTGCGAGAGGTGGCGGCAATGTTTGGAGTGGTTATTATGACCACTGTGACTGGTGG	CARGGGNVWSGYYDHCDWW	IGHV4-59	IGHD3-3	IGHJ4	9	22	38	43
2	3.4602076124567473E-4	TGTGCGAGAGATCCAGAAGTTAGTAGTGGTTTTTATTCCGATGCTTTTGATGTTTGG	CARDPEVSSGFYSDAFDVW	IGHV3-23	IGHD3-22	IGHJ3	12	20	34	39
2	3.4602076124567473E-4	TGTGCGAGAGATCCAGAAGTTAGTAGTGGTTTTTATTCCGATGCTTTTGATGTTTGG	CARDPEVSSGFYSDAFDVW	IGHV4-31	IGHD3-22	IGHJ3	12	20	34	39
2	3.4602076124567473E-4	TGTGCGAGAGACCCGGGAGCTATGGTGGGAGGGTACTACTACTACATGGACGTCTGG	CARDPGAMVGGYYYYMDVW	IGHV3-33	IGHD5-18	IGHJ6	10	17	25	33
2	3.4602076124567473E-4	TGTGCGAGAGACCCGGGAGCTATGGTGGGAGGGTACTACTACTACATGGACGTCTGG	CARDPGAMVGGYYYYMDVW	IGHV3-21	IGHD5-18	IGHJ6	10	17	25	33
2	3.4602076124567473E-4	TGTGCGAGAATACGTGGATATAGTGGCTACGATCGGATTGATGCTTTTGATATCTGG	CARIRGYSGYDRIDAFDIW	IGHV4-28	IGHD5-12	IGHJ3	9	11	32	38
2	3.4602076124567473E-4	TGTGCGAAAACGGGGGGCGTATTTCATCTTTCGCAGTCATTATACCCCCACTACTGG	CAKTGGVFHLSQSLYPHYW	IGHV3-30	IGHD3-3	IGHJ4	6	38	45	49
2	3.4602076124567473E-4	TGTGCAACCGCCGTTCAACTGGAAGGACTTACGGGGATGAACTACTTTGACTCCTGG	CATAVQLEGLTGMNYFDSW	IGHV3-74	IGHD1-1	IGHJ4	6	15	27	40
2	3.4602076124567473E-4	TGTGCAACCGCCGTTCAACTGGAAGGACTTACGGGGAGGAACTACTTTGACTCCTGG	CATAVQLEGLTGRNYFDSW	IGHV3-74	IGHD1-1	IGHJ4	6	15	27	40
2	3.4602076124567473E-4	TGTGGCAGAGGCAATGGTTATTCCAAAGACTACTACTACTACTACATAGACGTCTGG	CGRGNGYSKDYYYYYIDVW	IGHV3-23	IGHD3-22	IGHJ6	3	14	21	28
2	3.4602076124567473E-4	TGTACCATAGATCCTCTGTATTACGATTTTTGGAGTACTTATTATGGGGACTACTGG	CTIDPLYYDFWSTYYGDYW	IGHV3-15	IGHD3-3	IGHJ4	12	17	44	48
2	3.4602076124567473E-4	TGTACAAAAGGGCAGGGTTATTACTATGATGCCACTGGTTATTGCATCGACGACTGG	CTKGQGYYYDATGYCIDDW	IGHV3-23	IGHD3-22	IGHJ6	9	18	42	44
2	3.4602076124567473E-4	TGCACCCAAGGTCCCCTAGATTACTATGATAGTAGTGGTTTTTACTACAATTATTGG	CTQGPLDYYDSSGFYYNYW	IGHV3-15	IGHD3-22	IGHJ4	5	19	47	54
2	3.4602076124567473E-4	TGTGTCAGCGGGGTCGTGGGACGGTATACTAGCTCGTCGGGGTTTGACTACTGG	CVSGVVGRYTSSSGFDYW	IGHV3-11	IGHD6-6	IGHJ4	3	23	37	42
2	3.4602076124567473E-4	TGTGTGAGACCTGTCGGAGTGGGGTCTACCACACGGGGGTGGTTCGACTCCTGG	CVRPVGVGSTTRGWFDSW	IGHV3-16	IGHD2-15	IGHJ5	8	25	31	39
2	3.4602076124567473E-4	TGTGTGAGAGAGGATATTGTTGTGGTGGTTGCTGCTACTCCCCTGGACTACTGG	CVREDIVVVVAATPLDYW	IGHV3-21	IGHD2-15	IGHJ4	10	11	40	45
2	3.4602076124567473E-4	TGTGTAAAGGATCGGACACCATTTAATGGGATTTGGGATCCTTTCGATATCTGG	CVKDRTPFNGIWDPFDIW	IGHV3-53	IGHD2-8	IGHJ3	3	15	22	36
2	3.4602076124567473E-4	TGTGCCTCCGGATTTTGTGGTGGTAAAAACTGCCCTAATTGGTTCGACCCCTGG	CASGFCGGKNCPNWFDPW	IGHV3-21	IGHD2-21	IGHJ5	4	14	23	39
2	3.4602076124567473E-4	TGTGCCAAAGATGCCGGGTCCCCTTACAAGTACTACTACCACATGGACGTCTGG	CAKDAGSPYKYYYHMDVW	IGHV3-9	IGHD6-13	IGHJ6	11	13	18	23
2	3.4602076124567473E-4	TGTGCGATAAATGGGGTAGTTCCAGGTGGCCAAACTTATGCTTTTGATGTCTGG	CAINGVVPGGQTYAFDVW	IGHV3-23	IGHD1-7	IGHJ3	6	15	24	37
2	3.4602076124567473E-4	TGTGCGAGTTCTAAGTTAGGCGGGGCAGAGGCTGGTGTGGCCCCTTGCTACTGG	CASSKLGGAEAGVAPCYW	IGHV1-46	IGHD6-19	IGHJ4	7	24	35	47
2	3.4602076124567473E-4	TGTGCGAGTCTGCCGTATTCTTATAATTCGGGGAATGAGGAATTTGACTACTGG	CASLPYSYNSGNEEFDYW	IGHV4-39	IGHD3-10	IGHJ4	7	13	33	42
2	3.4602076124567473E-4	TGTGCGAGCGCTATGGGTCTAAATACGTGGGGAGAATTACCGCTTGGCTCATGG	CASAMGLNTWGELPLGSW	IGHV3-23	IGHD3-22	IGHJ4	6	21	27	51
2	3.4602076124567473E-4	TGTGCGAGATCCCAACAAACTATAGCTCCCTGGTTGGTCTACATGGACGTCTGG	CARSQQTIAPWLVYMDVW	IGHV3-64	IGHD1-26	IGHJ6	8	22	29	38
2	3.4602076124567473E-4	TGTGCGAGACTGGATAGTGGGAGCTACTTCGACGACTACGATATGGACGTCTGG	CARLDSGSYFDDYDMDVW	IGHV4-39	IGHD1-26	IGHJ6	9	13	23	24
2	3.4602076124567473E-4	TGTGCGAGAGGCCTGGAGGAATATCACCTGCTGAAGAATTCGTTCGCCCCCTGG	CARGLEEYHLLKNSFAPW	IGHV1-69D	IGHD2-15	IGHJ5	9	19	24	41
2	3.4602076124567473E-4	TGTGCGAGAGGCCGACAGATCGCTGACTTCTACCACTACGGTATGGACGTCTGG	CARGRQIADFYHYGMDVW	IGHV4-4	IGHD6-25	IGHJ6	9	20	24	25
2	3.4602076124567473E-4	TGTGCGAGAGGCACCTTTGATATTAGTGGAGCGAGGGATGCTTTTGATAACTGG	CARGTFDISGARDAFDNW	IGHV3-48	IGHD3-22	IGHJ3	9	17	28	36
2	3.4602076124567473E-4	TGTGCGAGAGGGCGATGTAGTGGTGGTAGCTGCTACTCGGGGTTTGACTACTGG	CARGRCSGGSCYSGFDYW	IGHV1-8	IGHD2-15	IGHJ4	10	15	37	42
2	3.4602076124567473E-4	TGTGCGAGAGGGGAGCAGCTCGGATACTACTACTACTACGGTATGGACGTCTGG	CARGEQLGYYYYYGMDVW	IGHV3-21	IGHD6-6	IGHJ6	9	13	21	24
2	3.4602076124567473E-4	TGTGCGAGAGGGAGAGTAGCGTATAACTGGAACTACGGGGGGATGGACGTCTGG	CARGRVAYNWNYGGMDVW	IGHV3-30	IGHD1-7	IGHJ6	9	20	36	42
2	3.4602076124567473E-4	TGTGCGAGAGATTATAGTCCGTATAGCAGCTCATCATCTACCTTTGACTACTGG	CARDYSPYSSSSSTFDYW	IGHV1-18	IGHD6-6	IGHJ4	11	20	31	41
2	3.4602076124567473E-4	TGTGCGAGAGATTACTTTGGGAATAATGGCTGGTCGGGGGAAGTTGACTACTGG	CARDYFGNNGWSGEVDYW	IGHV3-21	IGHD6-19	IGHJ4	11	26	33	43
2	3.4602076124567473E-4	TGTGCGAGAGATCCTCCAGGATATAGTTTTGGTTCTGAAGGCTTTGATATTTGG	CARDPPGYSFGSEGFDIW	IGHV1-69D	IGHD5-12	IGHJ3	12	18	26	42
2	3.4602076124567473E-4	TGTGCGAGAGATCCTCCAGGATATAGTTTTGGTTCTGAAGGCTTTGATATTTGG	CARDPPGYSFGSEGFDIW	IGHV3-53	IGHD5-12	IGHJ3	12	18	26	42
2	3.4602076124567473E-4	TGTGCGAGAGATCGTCCGGGTCGTAGTTTAACGGGTCACTATTTCGACCCCTGG	CARDRPGRSLTGHYFDPW	IGHV3-53	IGHD1-7	IGHJ5	12	21	27	42
2	3.4602076124567473E-4	TGTGCGAAAGGAATTACTACGATAGTAGTGCCCAATCTCGGCTTCCAGCACTGG	CAKGITTIVVPNLGFQHW	IGHV3-23	IGHD3-22	IGHJ1	9	12	29	41
2	3.4602076124567473E-4	TGTGCGAAAGACTCTTGTACCACTGGTGTCTGCTGGGGAGCCTTTGACTACTGG	CAKDSCTTGVCWGAFDYW	IGHV3-30	IGHD2-8	IGHJ4	10	14	33	41
2	3.4602076124567473E-4	TGTGCGAAAGACATTGAGTATAGTAGCTCGTCGGGTGAATATTTCCAGTACTGG	CAKDIEYSSSSGEYFQYW	IGHV3-30	IGHD6-6	IGHJ1	10	15	31	35
2	3.4602076124567473E-4	TGTGCAAAAGATGGTTGGGGCAGTATAGCAGCAGCTGGTTACTTTGACTACTGG	CAKDGWGSIAAAGYFDYW	IGHV3-43	IGHD6-13	IGHJ4	11	22	38	39
2	3.4602076124567473E-4	TGTGCAAAAGACGTCGGGATAGTCGCACGTGCTGTCTTCGGTATGGACGTCTGG	CAKDVGIVARAVFGMDVW	IGHV3-43	IGHD1-14	IGHJ6	10	25	30	42
2	3.4602076124567473E-4	TGTGGGGGCGGAGTCCTGCCGGGAGACTTCTACCACTTTTACATGGACGTCTGG	CGGGVLPGDFYHFYMDVW	IGHV1-46	IGHD2-15	IGHJ6	3	8	13	25
2	3.4602076124567473E-4	TGTACAAGGAATTGGGGTAGCAGTTCGTCGCGGGGTCACTATCTGGACTACTGG	CTRNWGSSSSRGHYLDYW	IGHV3-15	IGHD6-6	IGHJ4	4	17	28	45
2	3.4602076124567473E-4	TGTAGAGTAGTACCAGCTGCCCCAGGCTACTACTACTACGGTATGGACGTCTGG	CRVVPAAPGYYYYGMDVW	IGHV1-24	IGHD2-2	IGHJ6	2	5	19	26
2	3.4602076124567473E-4	TGCAGTAAAATGGAGGAGCATGAGTTGCTGGGACATGATGTTTTTGCTAAGTGG	CSKMEEHELLGHDVFAKW	IGHV3-49	IGHD4-11	IGHJ3	1	2	7	33
2	3.4602076124567473E-4	TGTGCGTCTGGAGTCCTATCCCTATGGTTCGGGGAGTTATTATCCTACTGG	CASGVLSLWFGELLSYW	IGHV1-18	IGHD3-10	IGHJ4	5	21	42	44
2	3.4602076124567473E-4	TGTGCGTCCCCCTCTGACTATGATAGTAGTGGTTATTACTCCGAGCCCTGG	CASPSDYDSSGYYSEPW	IGHV1-46	IGHD3-22	IGHJ5	5	16	39	41
2	3.4602076124567473E-4	TGTGCGCGATTTAAGATGGTGGTAGCTGCGCTTGTCGGCTTTGACTACTGG	CARFKMVVAALVGFDYW	IGHV4-59	IGHD2-15	IGHJ4	5	16	28	38
2	3.4602076124567473E-4	TGTGCGCGACGGTACCGCATTGGCTGGACCGACCACGTCTTTGACAACTGG	CARRYRIGWTDHVFDNW	IGHV4-39	IGHD6-19	IGHJ4	9	16	26	38
2	3.4602076124567473E-4	TGTGCGATGCCCGAAGAGACTGGCTGGTACGGAACTGCTTTTGATCTCTGG	CAMPEETGWYGTAFDLW	IGHV7-4-1	IGHD6-19	IGHJ3	6	20	30	35
2	3.4602076124567473E-4	TGTGCGAGGGCGGATCGGGGGGGCTACTCCTACTACTACATGGACGTCTGG	CARADRGGYSYYYMDVW	IGHV1-46	IGHD3-10	IGHJ6	7	14	19	23
2	3.4602076124567473E-4	TGTGCGAGATTTGGCGCCATTGGAGTGGCTACCAAGCCTGCCCCCCATTGG	CARFGAIGVATKPAPHW	IGHV1-46	IGHD3-3	IGHJ4	8	19	27	48
2	3.4602076124567473E-4	TGTGCGAGACTAGATTTTCGGGGGGTCTCGATTTACTACATGGACGTCTGG	CARLDFRGVSIYYMDVW	IGHV4-4	IGHD3-10	IGHJ6	8	16	22	33
2	3.4602076124567473E-4	TGTGCGAGACGTATTACACTTTTTGGAGTGGCTAGCGCCTTTGACAACTGG	CARRITLFGVASAFDNW	IGHV4-4	IGHD3-3	IGHJ4	8	9	30	38
2	3.4602076124567473E-4	TGTGCGAGACATTCAAATATTCCCAACTACTACTACTACATGGACGTCTGG	CARHSNIPNYYYYMDVW	IGHV4-39	IGHD2-21	IGHJ6	11	17	22	25
2	3.4602076124567473E-4	TGTGCGAGAGCCCCGGTTAGGGGAGCTACTACAGCCTGGTTCGACCCCTGG	CARAPVRGATTAWFDPW	IGHV4-34	IGHD1-26	IGHJ5	9	20	31	35
2	3.4602076124567473E-4	TGTGCGAGAGCCGATACCAGTATTTCGAACCCGTATCACTTTGACTACTGG	CARADTSISNPYHFDYW	IGHV5-51	IGHD1-20	IGHJ4	8	13	22	37
2	3.4602076124567473E-4	TGTGCGAGAGCGTTCGGGGGTGGCTATGGCTTTTGGTACTTTGACTACTGG	CARAFGGGYGFWYFDYW	IGHV4-59	IGHD3-10	IGHJ4	9	11	18	36
2	3.4602076124567473E-4	TGTGCGAGAGGTCCGTATTACTATGATAGTAGTGGACCTACTGACTACTGG	CARGPYYYDSSGPTDYW	IGHV1-8	IGHD3-22	IGHJ4	10	13	34	41
2	3.4602076124567473E-4	TGTGCGAGAGGCCTAAAGTGGGACTACTACTACTACTACATGGACGTCTGG	CARGLKWDYYYYYMDVW	IGHV3-11	IGHD1-26	IGHJ6	9	16	21	22
2	3.4602076124567473E-4	TGTGCGAGAGGGGGAGAGGTGGGAGCTACCGAGTGGGCCTTCGATCTCTGG	CARGGEVGATEWAFDLW	IGHV1-2	IGHD1-26	IGHJ2	9	18	28	38
2	3.4602076124567473E-4	TGTGCGAGAGGGGGAGAGGTGGGAGCTACCGAGTGGGCCTTCGATCTCTGG	CARGGEVGATEWAFDLW	IGHV1-8	IGHD1-26	IGHJ2	10	18	28	38
2	3.4602076124567473E-4	TGTGCGAGAGGAGCCTTTTCTACCGGTGACCCAGGTAGAATCGACCCCTGG	CARGAFSTGDPGRIDPW	IGHV1-46	IGHD1-20	IGHJ5	9	20	26	40
2	3.4602076124567473E-4	TGTGCGAGAGGAACGTATTACTATGATAGTAGTGGTCCCCTTGACTACTGG	CARGTYYYDSSGPLDYW	IGHV3-21	IGHD3-22	IGHJ4	9	12	35	40
2	3.4602076124567473E-4	TGTGCGAGAGATGTGAATTGGGGCCCGCCCCATGATGCTCTTGATATCTGG	CARDVNWGPPHDALDIW	IGHV4-31	IGHD3-16	IGHJ3	11	17	22	30
2	3.4602076124567473E-4	TGTGCGAGAGAGCGATGTACTGGCGGCTGCCATGCCGTTTTTGACTACTGG	CARERCTGGCHAVFDYW	IGHV3-21	IGHD2-2	IGHJ4	10	25	36	39
2	3.4602076124567473E-4	TGTGCGAGAGAGAGTGTAATAGCAGCAGACTACTACTACATGGACGTCTGG	CARESVIAADYYYMDVW	IGHV4-34	IGHD6-13	IGHJ6	9	18	27	28
2	3.4602076124567473E-4	TGTGCGAGAACCAAGAAGTACCAGCTGCGAGGGAACTGGTTCGACCCCTGG	CARTKKYQLRGNWFDPW	IGHV3-11	IGHD2-2	IGHJ5	8	16	27	33
2	3.4602076124567473E-4	TGTGCGAAGGGGGGGAACGAGTACCAGCCACTTTCTTGGTTCGACTCTTGG	CAKGGNEYQPLSWFDSW	IGHV4-39	IGHD6-19	IGHJ5	6	20	31	36
2	3.4602076124567473E-4	TGTGCGAAAGCCCTTCGGGGCACTGGTTGGTACTCCTACTTTGACCACTGG	CAKALRGTGWYSYFDHW	IGHV3-23	IGHD6-19	IGHJ4	9	19	32	35
2	3.4602076124567473E-4	TGTGCGAAAGCCCTGGGAGTACCAGCTGCGAGTAAATCCCTTGACTACTGG	CAKALGVPAASKSLDYW	IGHV3-30	IGHD2-2	IGHJ4	6	17	28	40
2	3.4602076124567473E-4	TGTGCGAAAGGACGGGAGGATTGGCCACAACCTTACTACTTTGACTTCTGG	CAKGREDWPQPYYFDFW	IGHV3-30	IGHD2-21	IGHJ4	6	24	29	33
2	3.4602076124567473E-4	TGTGCGAAAGATCCCCACGATCTATGGAGTGGTTATTTCTTTGATTCTTGG	CAKDPHDLWSGYFFDSW	IGHV3-23	IGHD3-3	IGHJ4	12	16	36	38
2	3.4602076124567473E-4	TGTGCGAAAGATCGAGAAGTGAATTACTATGGTTCGGGGTCTGACTACTGG	CAKDREVNYYGSGSDYW	IGHV1-18	IGHD3-10	IGHJ4	12	22	38	41
2	3.4602076124567473E-4	TGTGCAACAGATTCAGCGATTGGAGTAGTGGTGTATGCTCTGGTCTACTGG	CATDSAIGVVVYALVYW	IGHV1-24	IGHD2-8	IGHJ4	11	18	38	44
2	3.4602076124567473E-4	TGTGCAACAGATTCAACTGTTGTCGTCGTGATATATGCTCTGGTCTATTGG	CATDSTVVVVIYALVYW	IGHV1-24	IGHD2-21	IGHJ4	11	32	38	44
2	3.4602076124567473E-4	TGTGCAAGAGTTCCCTCTGAGCAACTCGCCTACTGGTACTTCGATCTCTGG	CARVPSEQLAYWYFDLW	IGHV6-1	IGHD6-6	IGHJ2	9	19	27	29
2	3.4602076124567473E-4	TGTGCAAGAGGACATTGTATGGGAGATAGTTGCTACAATCTTGACTCCTGG	CARGHCMGDSCYNLDSW	IGHV3-47	IGHD5-12	IGHJ4	9	21	35	40
2	3.4602076124567473E-4	TGTGCAAGAGATGGCCAATTTTACTACGGTTCGGGGTCAATTGACTATTGG	CARDGQFYYGSGSIDYW	IGHV3-74	IGHD3-10	IGHJ4	11	20	35	40
2	3.4602076124567473E-4	TGTGCAAAAGTTTTCGGTGCCTACAACGGGGATACTGCTTTTGATGTCTGG	CAKVFGAYNGDTAFDVW	IGHV3-43	IGHD4-17	IGHJ3	9	14	23	35
2	3.4602076124567473E-4	TGTGCAAAAGTTGCATTCAACTGGAACGACGCGGATGTTTTTGATATCTGG	CAKVAFNWNDADVFDIW	IGHV3-9	IGHD1-1	IGHJ3	9	17	30	33
2	3.4602076124567473E-4	TGTGCAAAAGGGGATAGTATAACAGCGTCTGGTGATGCTTTTGATGCCTGG	CAKGDSITASGDAFDAW	IGHV1-45	IGHD6-25	IGHJ3	6	16	26	32
2	3.4602076124567473E-4	TGTGCAAAAGGGGATAGTATAACAGCGTCTGGTGATGCTTTTGATGCCTGG	CAKGDSITASGDAFDAW	IGHV3-43	IGHD6-25	IGHJ3	9	16	26	32
2	3.4602076124567473E-4	TGTGCAAAAGGACAACTGCAGATCGGCCGCTACTACTACATGGACGTCTGG	CAKGQLQIGRYYYMDVW	IGHV3-9	IGHD1-1	IGHJ6	9	11	17	29
2	3.4602076124567473E-4	TGTGCAAAAGATATCGGGATGTTCAACTATGGCCCACCCGCTGACTCCTGG	CAKDIGMFNYGPPADSW	IGHV3-43	IGHD3-10	IGHJ4	13	25	31	41
2	3.4602076124567473E-4	TGTACCACAGGATATTGTAGTGCTGGTTATTGCTACTCCCTTGTCTACTGG	CTTGYCSAGYCYSLVYW	IGHV3-15	IGHD2-15	IGHJ4	9	10	26	33
2	3.4602076124567473E-4	TGTACAAAAGGACGCGCCGCCACCGTTTCCGGGGGTGATTTTCATATCTGG	CTKGRAATVSGGDFHIW	IGHV3-9	IGHD4-23	IGHJ3	9	19	25	38
2	3.4602076124567473E-4	GGTGCGAGAGATCACCTACCTGGGGGGTACTACTACTACATGGACGTCTGG	GARDHLPGGYYYYMDVW	IGHV1-69	IGHD7-27	IGHJ6	12	15	24	27
2	3.4602076124567473E-4	TGTGTCAGAGATGACGACTATGAAGAACACGAAGATCTTGACTACTGG	CVRDDDYEEHEDLDYW	IGHV3-49	IGHD3-22	IGHJ4	2	16	22	37
2	3.4602076124567473E-4	TGTGTGAGACTCTACGGTGACTACCAGGGGGGCGTGGGTGACCCCTGG	CVRLYGDYQGGVGDPW	IGHV5-10-1	IGHD4-17	IGHJ5	9	11	23	39
2	3.4602076124567473E-4	TGTGTGAGAGCGGATATAGCAACGCCTGGTGCGCCCTTTGACTTCTGG	CVRADIATPGAPFDFW	IGHV4-34	IGHD5-12	IGHJ4	9	11	18	35
2	3.4602076124567473E-4	TGTGTACACTCGGACTATGGTGTCAGACATGAATACTTCCACCATTGG	CVHSDYGVRHEYFHHW	IGHV2-5	IGHD3-10	IGHJ1	8	13	20	29
2	3.4602076124567473E-4	TGTGCGTCCCTGGGGGGAGGCAGTGGCTGGTCGTCGCTTGACTACTGG	CASLGGGSGWSSLDYW	IGHV1-67	IGHD6-19	IGHJ4	3	19	30	37
2	3.4602076124567473E-4	TGTGCGCGCGGATATTGTGATGTTGGCAATTGCCAATTTAACTATTGG	CARGYCDVGNCQFNYW	IGHV4-4	IGHD2-15	IGHJ4	5	9	17	36
2	3.4602076124567473E-4	TGTGCGCGAGGCCAGGTCCTCTACGGTTCGGCGGTGATAGGCTCCTGG	CARGQVLYGSAVIGSW	IGHV4-34	IGHD3-10	IGHJ5	12	20	30	43
2	3.4602076124567473E-4	TGTGCGACAGATTCAAATAAGGAGGATACAGGTAGTCTTGACTATTGG	CATDSNKEDTGSLDYW	IGHV1-18	IGHD5-18	IGHJ4	11	23	30	37
2	3.4602076124567473E-4	TGTGCGAGTTTTAGATTCTTGGCTGCCAGCCCCATCTTTGACTACTGG	CASFRFLAASPIFDYW	IGHV4-39	IGHD6-19	IGHJ4	7	25	30	35
2	3.4602076124567473E-4	TGTGCGAGTCTACCAGCTGGTAGTCCTTTTGGGTGGTTCGACTCCTGG	CASLPAGSPFGWFDSW	IGHV4-39	IGHD2-2	IGHJ5	7	13	21	33
2	3.4602076124567473E-4	TGTGCGAGCGATAGGGGGGTTGTTGGTGACCACCGTTTTGACTCCTGG	CASDRGVVGDHRFDSW	IGHV4-28	IGHD4-23	IGHJ4	7	28	35	36
2	3.4602076124567473E-4	TGTGCGAGCGATAGGGGGGTTGTAGGTGATCACCGCTTTGACTCCTGG	CASDRGVVGDHRFDSW	IGHV3-75	IGHD1-1	IGHJ4	4	18	23	35
2	3.4602076124567473E-4	TGTGCGAGGTCGTATAGTGGGAGCTACCTATCTGCTTTTGATATCTGG	CARSYSGSYLSAFDIW	IGHV3-30	IGHD1-26	IGHJ3	7	11	26	32
2	3.4602076124567473E-4	TGTGCGAGGGTTAAACTACATGACTATGGTGACCCCTTTGGCTACTGG	CARVKLHDYGDPFGYW	IGHV1-18	IGHD4-17	IGHJ4	7	18	32	35
2	3.4602076124567473E-4	TGTGCGAGGGTTAAACTACATGACTATGGTGACCCCTTTGGCTACTGG	CARVKLHDYGDPFGYW	IGHV1-2	IGHD4-17	IGHJ4	7	18	32	35
2	3.4602076124567473E-4	TGTGCGAGACAGAGGAGTGGTTATAGTCTTGATGCTTTTGATATGTGG	CARQRSGYSLDAFDMW	IGHV4-39	IGHD3-3	IGHJ3	10	13	23	29
2	3.4602076124567473E-4	TGTGCGAGACAGAGGAGTGGTTATAGTCTTGATGCTTTTGATATGTGG	CARQRSGYSLDAFDMW	IGHV4-4	IGHD3-3	IGHJ3	8	13	23	29
2	3.4602076124567473E-4	TGTGCGAGACAAGGTAGTGATGGCTACAATTACGTCCTTGACAGCTGG	CARQGSDGYNYVLDSW	IGHV4-39	IGHD5-24	IGHJ4	10	13	34	37
2	3.4602076124567473E-4	TGTGCGAGAGGTCTAAGTGACAGTAGTAATTATGCTTTTGATCTCTGG	CARGLSDSSNYAFDLW	IGHV1-69	IGHD3-22	IGHJ3	13	22	29	31
2	3.4602076124567473E-4	TGTGCGAGAGGCGGCTATAGTAACTCGTTGGGGTACGTCGATCTCTGG	CARGGYSNSLGYVDLW	IGHV5-10-1	IGHD3-10	IGHJ2	8	15	25	31
2	3.4602076124567473E-4	TGTGCGAGAGGGTCCTTGATTCTGCCCTCGAACCAGTTCGAAGTCTGG	CARGSLILPSNQFEVW	IGHV4-59	IGHD3-10	IGHJ4	9	28	34	44
2	3.4602076124567473E-4	TGTGCGAGAGGGTATTACTATGATAGGGACAACTGGTTCGACCCCTGG	CARGYYYDRDNWFDPW	IGHV3-66	IGHD3-22	IGHJ5	9	11	25	28
2	3.4602076124567473E-4	TGTGCGAGAGGGTATTACTATGATAGGGACAACTGGTTCGACCCCTGG	CARGYYYDRDNWFDPW	IGHV1-8	IGHD3-22	IGHJ5	10	11	25	28
2	3.4602076124567473E-4	TGTGCGAGAGGGGACCTGGGAGAGTGGGAATTGCTCATTGACTACTGG	CARGDLGEWELLIDYW	IGHV4-4	IGHD1-26	IGHJ4	9	22	28	37
2	3.4602076124567473E-4	TGTGCGAGAGATCGGTCCCGGGAAAAAGCAACAGACTTTGACTGCTGG	CARDRSREKATDFDCW	IGHV3-23	IGHD6-13	IGHJ4	12	16	21	34
2	3.4602076124567473E-4	TGTGCGAGAGATCGGGAGAGACCAGGGTTTTGGTGGTTCGACCTCTGG	CARDRERPGFWWFDLW	IGHV4-31	IGHD3-3	IGHJ5	12	27	32	33
2	3.4602076124567473E-4	TGTGCGAGAGAGTACAGTGGCTACGATTCGGGATGGTTCGACCCCTGG	CAREYSGYDSGWFDPW	IGHV4-31	IGHD5-12	IGHJ5	10	15	27	33
2	3.4602076124567473E-4	TGTGCGAGAGAGGACGGGAGCTACTTGGGGGGTGCTTTTGATATCTGG	CAREDGSYLGGAFDIW	IGHV4-31	IGHD1-26	IGHJ3	10	15	24	32
2	3.4602076124567473E-4	TGTGCGAGAAATCTCGGGACCTTCTACTACTACTACATGGACGTCTGG	CARNLGTFYYYYMDVW	IGHV3-11	.	IGHJ6	14	-1	-1	23
2	3.4602076124567473E-4	TGTGCGAGAAACACTATAGTGGGAGCTATCAGGTGGTTCGACCCCTGG	CARNTIVGAIRWFDPW	IGHV3-21	IGHD1-26	IGHJ5	8	14	27	33
2	3.4602076124567473E-4	TGTGCGAAAGCAGGTTGTACTCATACCGACTGTTACTTAAACTGCTGG	CAKAGCTHTDCYLNCW	IGHV4-39	IGHD1-1	IGHJ4	6	13	19	33
2	3.4602076124567473E-4	TGTGCGAAAGGGCTTCAGGTGGTGACTCCCGAAGTCTTTGACTACTGG	CAKGLQVVTPEVFDYW	IGHV3-23	IGHD2-21	IGHJ4	9	17	26	35
2	3.4602076124567473E-4	TGTGCGAAAGATCTGAGGGAGTATAGTAGCTCGTTTGTGGGCTCCTGG	CAKDLREYSSSFVGSW	IGHV3-23	IGHD6-6	IGHJ5	13	18	33	43
2	3.4602076124567473E-4	TGTGCGAAAGATCCCAGTACAGCTTTGGTTACGTTTGATGACTACTGG	CAKDPSTALVTFDDYW	IGHV3-23	IGHD5-18	IGHJ4	12	17	33	38
2	3.4602076124567473E-4	TGTGCGAAAGAATTCTATGAATATTTTGACCCCACCTTTGACTACTGG	CAKEFYEYFDPTFDYW	IGHV3-30	IGHD3-9	IGHJ4	10	20	29	35
2	3.4602076124567473E-4	TGTGCACACGAATTTGACTATACGACGAGGCCCCGGTTCGACTCCTGG	CAHEFDYTTRPRFDSW	IGHV2-5	IGHD1-26	IGHJ5	8	16	22	34
2	3.4602076124567473E-4	TGTGCAACATTGCCGATGCTTCGGGGAATTACCGGGTTTGACTACTGG	CATLPMLRGITGFDYW	IGHV1-24	IGHD3-10	IGHJ4	8	15	30	36
2	3.4602076124567473E-4	TGTGCAACAGATTTTGGCCTGGGGCCCAAAGCTCCTCACTATAACTGG	CATDFGLGPKAPHYNW	IGHV1-24	IGHD1-26	IGHJ4	11	29	42	43
2	3.4602076124567473E-4	TGTGCAAGGGCATCGGGGGACCTACCCGACGCCTACTTTGACCGCTGG	CARASGDLPDAYFDRW	IGHV3-9	IGHD3-10	IGHJ4	6	12	17	32
2	3.4602076124567473E-4	TGCGCCAGGGTGGGGGTCGGTGACTACGCACCCCTGTTCGACTCCTGG	CARVGVGDYAPLFDSW	IGHV4-31	IGHD4-17	IGHJ5	1	17	27	35
2	3.4602076124567473E-4	TGCGCCAGGGTGGGGATCGGTAAATACGCACCCCTGTTCGACTCCTGG	CARVGIGKYAPLFDSW	IGHV4-31	IGHD7-27	IGHJ5	1	10	17	35
2	3.4602076124567473E-4	TGTGTGAGGGATATTCCCGGCTCACATTCTGCTTTCGACTCCTGG	CVRDIPGSHSAFDSW	IGHV3-21	IGHD2-15	IGHJ5	11	28	32	33
2	3.4602076124567473E-4	TGTGTGAGAGGGGGCACTAAGTGGTACCAGCCTTTCGACTACTGG	CVRGGTKWYQPFDYW	IGHV4-59	IGHD6-19	IGHJ4	9	23	31	36
2	3.4602076124567473E-4	TGTGTACACAGTCAGAAGGTTTGGGCTTACTTCTTTGACGTCTGG	CVHSQKVWAYFFDVW	IGHV2-5	IGHD3-16	IGHJ4	10	18	24	27
2	3.4602076124567473E-4	TGTGCCAGATCCGACAACGGTGGTTCCGGGTCCTTTGACTACTGG	CARSDNGGSGSFDYW	IGHV3-38	IGHD1-14	IGHJ4	9	19	28	32
2	3.4602076124567473E-4	TGTGCGCGAGATCACTTGATGAACTATAACGCTTTTGATGTCTGG	CARDHLMNYNAFDVW	IGHV1-18	IGHD1-20	IGHJ3	12	24	29	30
2	3.4602076124567473E-4	TGTGCGGGGCAGCTGGTACAGCACTACTACGGTATGGACGTCTGG	CAGQLVQHYYGMDVW	IGHV3-30	IGHD2-2	IGHJ6	5	8	18	22
2	3.4602076124567473E-4	TGTGCGACTATGGTTCGGGGAGCTCTATGGGGGGTGGACTACTGG	CATMVRGALWGVDYW	IGHV3-23	IGHD3-10	IGHJ4	6	7	21	36
2	3.4602076124567473E-4	TGTGCGACCGTTCCCGGCCCGGCGGGTGGAGGGCGGGCCTTCTGG	CATVPGPAGGGRAFW	IGHV3-11	IGHD1-1	IGHJ4	6	8	13	41
2	3.4602076124567473E-4	TGTGCGACGGCTAAGTGGGGAATGGGGGATGCTTTTGACATCTGG	CATAKWGMGDAFDIW	IGHV3-11	IGHD7-27	IGHJ3	6	9	20	27
2	3.4602076124567473E-4	TGTGCGAGTGGGTTTAGTGGGAGCCTGTGGTACTTTGACTACTGG	CASGFSGSLWYFDYW	IGHV3-20	IGHD1-26	IGHJ4	7	10	23	30
2	3.4602076124567473E-4	TGTGCGAGGGCTGTAAATGGTAATGATGATGCTTTTGATATCTGG	CARAVNGNDDAFDIW	IGHV4-39	IGHD3-3	IGHJ3	7	14	23	25
2	3.4602076124567473E-4	TGTGCGAGGGATGGGCCCGACTATCATTCGGGGAAAGATATCTGG	CARDGPDYHSGKDIW	IGHV4-59	IGHD3-10	IGHJ3	11	19	33	36
2	3.4602076124567473E-4	TGTGCGAGACTTCCAGCAGTGATCAAAAGAACCATTGACTACTGG	CARLPAVIKRTIDYW	IGHV3-23	IGHD6-19	IGHJ4	6	14	20	34
2	3.4602076124567473E-4	TGTGCGAGACTTACGACTACAGAAACTTACCAATCGGACTACTGG	CARLTTTETYQSDYW	IGHV4-39	IGHD4-11	IGHJ4	9	14	26	36
2	3.4602076124567473E-4	TGTGCGAGACCTAAGGCATACGGCTATGGTCCCTTTGACTTCTGG	CARPKAYGYGPFDFW	IGHV4-39	IGHD5-18	IGHJ4	9	17	29	32
2	3.4602076124567473E-4	TGTGCGAGACAAATCGGCAAGGGCAGCTGGAGTTTTGACTACTGG	CARQIGKGSWSFDYW	IGHV4-39	IGHD2-2	IGHJ4	10	22	29	33
2	3.4602076124567473E-4	TGTGCGAGAGTACCGGCCTACTACTACTACTACATGGACGTCTGG	CARVPAYYYYYMDVW	IGHV4-59	IGHD1-20	IGHJ6	9	10	15	17
2	3.4602076124567473E-4	TGTGCGAGAGGGTCGGCCGGCAGTGGGTGGTACTGGGACTACTGG	CARGSAGSGWYWDYW	IGHV3-66	IGHD6-19	IGHJ4	9	19	32	36
2	3.4602076124567473E-4	TGTGCGAGAGGGATGGAAATTTTCAATAACTGGTTCGGCCCCTGG	CARGMEIFNNWFGPW	IGHV7-4-1	IGHD1-20	IGHJ5	9	13	17	27
2	3.4602076124567473E-4	TGTGCGAGAGGGAATGACCCTTTAAACTGGAACTACGGCTACTGG	CARGNDPLNWNYGYW	IGHV1-69D	IGHD1-7	IGHJ4	9	24	36	38
2	3.4602076124567473E-4	TGTGCGAGAGATCTAAGCGGTGGAGACCACTACTTCGACTACTGG	CARDLSGGDHYFDYW	IGHV4-31	IGHD4-23	IGHJ4	13	17	22	28
2	3.4602076124567473E-4	TGTGCGAGAGATCAGGCAGCAACTGGCTACTACTTTGACTACTGG	CARDQAATGYYFDYW	IGHV3-11	IGHD6-13	IGHJ4	12	15	25	27
2	3.4602076124567473E-4	TGTGCGAGAGATCAGGCAGCAACTGGCTACTACTTTGACTACTGG	CARDQAATGYYFDYW	IGHV4-31	IGHD6-13	IGHJ4	12	15	25	27
2	3.4602076124567473E-4	TGTGCGAGAGATGATGATGGCAGTGATTGGTCGTGGCCCCTCTGG	CARDDDGSDWSWPLW	IGHV1-3	IGHD5-24	IGHJ4	11	15	20	41
2	3.4602076124567473E-4	TGTGCGAGAGATGATGATGGCAGTGACTGGTCGTGGCCCTACTGG	CARDDDGSDWSWPYW	IGHV3-30	IGHD6-19	IGHJ4	11	19	30	38
2	3.4602076124567473E-4	TGTGCGAGAGACCCCTCGACTACAGCAGCCCACTTTGACTACTGG	CARDPSTTAAHFDYW	IGHV1-2	IGHD4-11	IGHJ4	17	18	24	31
2	3.4602076124567473E-4	TGTGCGAGAGACCGATATTGTAGTAGTAGCAGCTGCTACCCCTGG	CARDRYCSSSSCYPW	IGHV3-30	IGHD2-2	IGHJ5	10	13	36	37
2	3.4602076124567473E-4	TGTGCGAGAAATTACGATTTGTGGAGTGGTTATCCTGACTACTGG	CARNYDLWSGYPDYW	IGHV3-23	IGHD3-3	IGHJ4	6	10	32	35
2	3.4602076124567473E-4	TGTGCGAAGTCAATGAACTACGGACCTTATTACATGGACGTCTGG	CAKSMNYGPYYMDVW	IGHV3-23	IGHD1-7	IGHJ6	7	14	21	30
2	3.4602076124567473E-4	TGTGCGAAAGCCAAAGTGGTCATTACTACGAGTTTTGACCACTGG	CAKAKVVITTSFDHW	IGHV3-23	IGHD3-22	IGHJ4	9	14	29	33
2	3.4602076124567473E-4	TGTGCGAAAGATAAGGGGTTGGGATCTAGTCACTTCCAGCACTGG	CAKDKGLGSSHFQHW	IGHV3-30	IGHD7-27	IGHJ1	11	20	25	31
2	3.4602076124567473E-4	TGTGCAAGAGATAACGGTCGGGAGAGGAACTTCTTTGAGTATTGG	CARDNGRERNFFEYW	IGHV3-9	IGHD1-26	IGHJ4	12	19	23	28
2	3.4602076124567473E-4	TGTGCAAAAGATATGAGAGGCGACGGCTCGGGCTTTGACTACTGG	CAKDMRGDGSGFDYW	IGHV3-43	IGHD1-20	IGHJ4	13	20	24	32
2	3.4602076124567473E-4	TGTGCAAAAGAAGATATTTTGACTGGTTATCCAATCGGCTACTGG	CAKEDILTGYPIGYW	IGHV3-9	IGHD3-9	IGHJ4	10	12	29	38
2	3.4602076124567473E-4	TGTGTGAGAGATCTCAGAGTGCGTGGGACGATTGACTTCTGG	CVRDLRVRGTIDFW	IGHV3-20	IGHD1-26	IGHJ4	14	22	27	31
2	3.4602076124567473E-4	TGTGTGAGAGATCTGAGAGTGCGTGGTACGATTGATTTTTGG	CVRDLRVRGTIDFW	IGHV3-20	IGHD3-3	IGHJ4	13	26	32	39
2	3.4602076124567473E-4	TGTGTGAGAGATCTGAGAGTGCGTGGTACGATTGACTTTTGG	CVRDLRVRGTIDFW	IGHV3-11	IGHD6-13	IGHJ4	13	23	29	31
2	3.4602076124567473E-4	TGTGTGAGAGATCTGAGAGTGCGTGGGACGATTGACTTCTGG	CVRDLRVRGTIDFW	IGHV3-42	IGHD1-26	IGHJ4	13	22	27	31
2	3.4602076124567473E-4	TGTGTGAGAGATCTGAGAGTGCGTGGGACGATTGACTTCTGG	CVRDLRVRGTIDFW	IGHV3-53	IGHD1-26	IGHJ4	13	22	27	31
2	3.4602076124567473E-4	TGTGTGAGAGATGTGAGAGTGCGTGGGACGATTGACTTCTGG	CVRDVRVRGTIDFW	IGHV3-20	IGHD1-26	IGHJ4	11	22	27	31
2	3.4602076124567473E-4	TGTGTGAACACCACACGATACTACTACTACATGGACGTCTGG	CVNTTRYYYYMDVW	IGHV3-60	IGHD2-21	IGHJ6	7	8	14	18
2	3.4602076124567473E-4	TGTGCCGGGTGGTTATTACCACTCTACGGTATGGACGTCTGG	CAGWLLPLYGMDVW	IGHV3-7	IGHD3-22	IGHJ6	4	8	18	30
2	3.4602076124567473E-4	TGTGCGGGGACCCTGCCCGCAGACCATGCTTTTGATATCTGG	CAGTLPADHAFDIW	IGHV1-2	.	IGHJ3	5	-1	-1	25
2	3.4602076124567473E-4	TGTGCGGGAGTATTACTTCCTCGGTACGGTATGGACGTCTGG	CAGVLLPRYGMDVW	IGHV3-30	IGHD3-10	IGHJ6	9	10	16	30
2	3.4602076124567473E-4	TGTGCGAGGAGCGGGAGCCGGACTGACCCACTTGACTACTGG	CARSGSRTDPLDYW	IGHV1-18	IGHD1-26	IGHJ4	7	12	17	31
2	3.4602076124567473E-4	TGTGCGAGACCCGGGTGCGAATATTGTTACTTTGACTACTGG	CARPGCEYCYFDYW	IGHV4-4	IGHD2-15	IGHJ4	8	20	26	27
2	3.4602076124567473E-4	TGTGCGAGACATGGGGCGGGAACTAGACCGATTGACTACTGG	CARHGAGTRPIDYW	IGHV5-10-1	IGHD1-7	IGHJ4	12	18	24	31
2	3.4602076124567473E-4	TGTGCGAGAGTTCAAGGGTATAGCTGGGGATTTGACTACTGG	CARVQGYSWGFDYW	IGHV1-46	IGHD6-13	IGHJ4	9	15	23	30
2	3.4602076124567473E-4	TGTGCGAGAGCTAGTTATTACTACTACGGTTTGGACGTCTGG	CARASYYYYGLDVW	IGHV3-21	IGHD1-20	IGHJ6	9	12	17	18
2	3.4602076124567473E-4	TGTGCGAGAGGTACGGTAGTAGGCTGGTACTTCGATCTCTGG	CARGTVVGWYFDLW	IGHV3-21	IGHD1-26	IGHJ2	9	15	21	23
2	3.4602076124567473E-4	TGTGCGAGAGATTTTGGTATCGTATATCCCTTTGACTACTGG	CARDFGIVYPFDYW	IGHV4-31	IGHD3-9	IGHJ4	11	17	23	29
2	3.4602076124567473E-4	TGTGCGAGAGATCTAGATGATAGGAGTGGCTTTGACTACTGG	CARDLDDRSGFDYW	IGHV3-21	IGHD3-22	IGHJ4	13	16	28	29
2	3.4602076124567473E-4	TGTGCGAGAGATCCCCCTGGCTACTACTACATGGATGTCTGG	CARDPPGYYYMDVW	IGHV4-31	.	IGHJ6	12	-1	-1	20
2	3.4602076124567473E-4	TGTGCGAGAGATCCCGAGACTCTTGGGGCTTTTGAAATGTGG	CARDPETLGAFEMW	IGHV3-30	IGHD3-16	IGHJ3	12	22	26	27
2	3.4602076124567473E-4	TGTGCGAGAGATCGGGTGGATACATTCGGTATGGACGTCTGG	CARDRVDTFGMDVW	IGHV3-30	IGHD5-18	IGHJ6	12	15	23	30
2	3.4602076124567473E-4	TGTGCGAGAGAGCGTGGATACAGCTATAGTCTTGCCTACTGG	CARERGYSYSLAYW	IGHV3-20	IGHD5-18	IGHJ4	10	12	26	31
2	3.4602076124567473E-4	TGTGCGAGAGAGCGTGGATACAGCTATAGTCTTGCCCACTGG	CARERGYSYSLAHW	IGHV3-20	IGHD5-18	IGHJ4	10	12	26	37
2	3.4602076124567473E-4	TGTGCGAGAGAGGTAGTCGGAGGTACGGGTATGGACGTCTGG	CAREVVGGTGMDVW	IGHV1-46	IGHD1-26	IGHJ6	10	13	25	30
2	3.4602076124567473E-4	TGTGCGAGAGAGGTAGTCGGAGGTACGGGTATGGACGTCTGG	CAREVVGGTGMDVW	IGHV4-31	IGHD1-26	IGHJ6	10	13	25	30
2	3.4602076124567473E-4	TGTGCGAGAGAGGGTGCAGGAACGTCGGCCCTTGATATCTGG	CAREGAGTSALDIW	IGHV3-53	IGHD1-1	IGHJ3	10	18	23	31
2	3.4602076124567473E-4	TGTGCGAGAGAATCCGTGGATTTAGTGGCTCATGACTTTTGG	CARESVDLVAHDFW	IGHV4-31	IGHD5-12	IGHJ4	10	14	29	32
2	3.4602076124567473E-4	TGTGCGAGAAGTCTCTTTGGTTCGGGGCCGTGGGACTCCTGG	CARSLFGSGPWDSW	IGHV3-23	IGHD3-10	IGHJ4	6	17	26	33
2	3.4602076124567473E-4	TGTGCGAAAGATGAAATGATATACAATTATGGTGACTACTGG	CAKDEMIYNYGDYW	IGHV3-23	IGHD5-24	IGHJ4	11	21	28	32
2	3.4602076124567473E-4	TGTGCGAAAGATACTCTGGAGGTCTGGATCTTTGACTACTGG	CAKDTLEVWIFDYW	IGHV3-23	IGHD2-15	IGHJ4	11	12	20	29
2	3.4602076124567473E-4	TGTGCAAAAGGAATCAGTGGATGGTCCCGATTTGACTACTGG	CAKGISGWSRFDYW	IGHV3-23	IGHD6-19	IGHJ4	9	14	24	30
2	3.4602076124567473E-4	TGTGCAAAAGATTTTGATAGTAGTGGTTATTACGACTACTGG	CAKDFDSSGYYDYW	IGHV3-43	IGHD3-22	IGHJ4	11	14	32	33
2	3.4602076124567473E-4	TGTGCAAAAGATATGGGTGATACAGAAGTCCTTGATTTTTGG	CAKDMGDTEVLDFW	IGHV3-9	IGHD5-18	IGHJ4	13	18	24	39
2	3.4602076124567473E-4	TGTACCACAGATCTGCATGACTACGGTGAACGTGACTACTGG	CTTDLHDYGERDYW	IGHV3-15	IGHD4-17	IGHJ4	14	15	28	32
2	3.4602076124567473E-4	TGTGTGGGAGCCGATAGCAGTGGCTGGTTCGGGTTCTGG	CVGADSSGWFGFW	IGHV3-60	IGHD6-19	IGHJ4	5	13	27	35
2	3.4602076124567473E-4	TGTGTGATCCTCGATACAGTAATGGGTGGTCATTACTGG	CVILDTVMGGHYW	IGHV3-23	IGHD4-11	IGHJ4	3	14	21	33
2	3.4602076124567473E-4	TGTGTGAGAGAACGAGGTGAGAGTTACTTTGACTACTGG	CVRERGESYFDYW	IGHV3-21	IGHD2-21	IGHJ4	10	15	19	24
2	3.4602076124567473E-4	TGTGTAAGAGAGGGGGCCTGGAACTCTTTTGCCTCGTGG	CVREGAWNSFASW	IGHV3-74	IGHD1-7	IGHJ1	10	17	24	36
2	3.4602076124567473E-4	TGTGCCGATGTTGGATCCAGTTATGGTTATGATGTCTGG	CADVGSSYGYDVW	IGHV3-72	IGHD5-18	IGHJ6	4	11	28	33
2	3.4602076124567473E-4	TGTGCCAGATCATTGGATTACTGGTATTTCGATCTCTGG	CARSLDYWYFDLW	IGHV4-30-2	IGHD3-3	IGHJ2	8	12	16	18
2	3.4602076124567473E-4	TGTGCCAAGCAGAGAGGAGAGCACTTCTTTGACTCCTGG	CAKQRGEHFFDSW	IGHV4-30-2	IGHD2-15	IGHJ4	6	7	11	22
2	3.4602076124567473E-4	TGTGCGACAAAAGTGGCTGGGGGCTACTTTGAGTCCTGG	CATKVAGGYFESW	IGHV3-30	IGHD6-19	IGHJ4	6	11	19	23
2	3.4602076124567473E-4	TGTGCGAGACGAACGTGGGAGCTACTCGTTGACTACTGG	CARRTWELLVDYW	IGHV4-39	IGHD1-26	IGHJ4	9	14	25	28
2	3.4602076124567473E-4	TGTGCGAGACAGATCGTTATTGGGGACTTTGACTACTGG	CARQIVIGDFDYW	IGHV4-39	IGHD3-16	IGHJ4	10	12	19	25
2	3.4602076124567473E-4	TGTGCGAGAGTTGGTGGGAGCTACTCCTTGGGGTACTGG	CARVGGSYSLGYW	IGHV3-21	IGHD1-26	IGHJ4	9	13	24	33
2	3.4602076124567473E-4	TGTGCGAGAGTCGAATTGGGGGGGTACCTCTGGACTTGG	CARVELGGYLWTW	IGHV4-34	IGHD3-16	IGHJ4	9	15	21	36
2	3.4602076124567473E-4	TGTGCGAGAGGCTCCTACGGTGACTACTTTGACTACTGG	CARGSYGDYFDYW	IGHV4-39	IGHD4-17	IGHJ4	8	14	21	22
2	3.4602076124567473E-4	TGTGCGAGAGGCAGGGTCTTCTACGGTTTGGAAGTCTGG	CARGRVFYGLEVW	IGHV1-8	IGHD4-17	IGHJ6	11	20	26	28
2	3.4602076124567473E-4	TGTGCGAGAGGAGTAACAAATGATAGAAATGACTATTGG	CARGVTNDRNDYW	IGHV1-8	IGHD3-22	IGHJ4	10	19	25	29
2	3.4602076124567473E-4	TGTGCGAGAGGAGTAACAAATGATAGAAATGACTATTGG	CARGVTNDRNDYW	IGHV3-23	IGHD3-22	IGHJ4	6	19	25	29
2	3.4602076124567473E-4	TGTGCGAGAGATGGCAGTGACTGGTCCTTTGACTACTGG	CARDGSDWSFDYW	IGHV3-21	IGHD6-19	IGHJ4	11	13	24	26
2	3.4602076124567473E-4	TGTGCGAGAGATAGTAGTCAATACGGTGTGGACGTCTGG	CARDSSQYGVDVW	IGHV4-39	IGHD3-22	IGHJ6	8	9	17	28
2	3.4602076124567473E-4	TGTGCGAGAGAAAAAGATGGCTACATCCTTGACTACTGG	CAREKDGYILDYW	IGHV4-39	IGHD5-24	IGHJ4	8	14	24	28
2	3.4602076124567473E-4	TGTGCGAGAAAAGTACCACGTGCTCAGATTGACAACTGG	CARKVPRAQIDNW	IGHV3-21	IGHD1-14	IGHJ1	8	14	21	34
2	3.4602076124567473E-4	TGTGCACGCTACCGTGAGGAGTCGGACTTCGACCCCTGG	CARYREESDFDPW	IGHV2-5	IGHD2-15	IGHJ5	6	7	12	27
2	3.4602076124567473E-4	TGTTTGACCGAAATAAATAGTGGCTCTATAAACTGG	CLTEINSGSINW	IGHV5-51	IGHD5-12	IGHJ4	2	16	24	31
2	3.4602076124567473E-4	TGTTCATCCGACCCGGGACCAGTCCCGATCCCCTGG	CSSDPGPVPIPW	IGHV1-69-2	IGHD6-13	IGHJ5	2	10	16	29
2	3.4602076124567473E-4	TGTGTCAGAGAAGATAGGGGGAGTTATTACTACTGG	CVREDRGSYYYW	IGHV4-31	IGHD3-10	IGHJ4	10	17	27	28
2	3.4602076124567473E-4	TGTGCGACCAATTTGGTGGGACCTATAAACTATTGG	CATNLVGPINYW	IGHV3-30	IGHD1-26	IGHJ4	6	15	24	28
2	3.4602076124567473E-4	TGTGCGAGCTCTCCGGGTGGCCCCCTGGTCAACTGG	CASSPGGPLVNW	IGHV4-4	IGHD2-15	IGHJ4	7	10	15	31
2	3.4602076124567473E-4	TGTGCGAGCGACTACGGTGATTACTTTGACTACTGG	CASDYGDYFDYW	IGHV4-4	IGHD4-17	IGHJ4	7	9	19	21
2	3.4602076124567473E-4	TGTGCGAGAGGCTGGGGTTGGGGCTTTGACGACTGG	CARGWGWGFDDW	IGHV3-21	IGHD3-16	IGHJ4	9	17	22	23
2	3.4602076124567473E-4	TGTGCGAGAGGCCACTCATATATGCTAGAGTTCTGG	CARGHSYMLEFW	IGHV4-34	IGHD2-21	IGHJ4	16	19	27	32
2	3.4602076124567473E-4	TGTGCGAGAGAAATCGAACTGGGGTTTGACTACTGG	CAREIELGFDYW	IGHV3-30	IGHD7-27	IGHJ4	10	16	23	24
2	3.4602076124567473E-4	TGTGCGAAAATCCGAGGCTACGGGTTTGACTCCTGG	CAKIRGYGFDSW	IGHV3-23	IGHD5-12	IGHJ4	8	15	21	24
2	3.4602076124567473E-4	TGTGTTGTTTTCTTTAACAATGCAGACTTCTGG	CVVFFNNADFW	IGHV7-4-1	IGHD2-15	IGHJ4	3	16	20	24
2	3.4602076124567473E-4	TGTGCGAGTGACTTTCGCAGCCGCTACTACTGG	CASDFRSRYYW	IGHV4-39	IGHD6-25	IGHJ4	7	18	24	25
2	3.4602076124567473E-4	TGTGCGAGGTATACTAGGGCACCGGACTTCCGG	CARYTRAPDFR	IGHV3-11	IGHD6-6	IGHJ4	7	9	14	24
2	3.4602076124567473E-4	TGTGCGAGACGAGGCCCGGGCCTTGACTACTGG	CARRGPGLDYW	IGHV1-3	IGHD6-13	IGHJ4	8	14	19	22
2	3.4602076124567473E-4	TGTGCGAGACATCACGACTGGTTCGACCCCTGG	CARHHDWFDPW	IGHV4-39	.	IGHJ5	11	-1	-1	16
2	3.4602076124567473E-4	TGTGCGAGAGAACAGCAGCGGATTGACTACTGG	CAREQQRIDYW	IGHV4-31	IGHD6-25	IGHJ4	10	13	20	22
2	3.4602076124567473E-4	TGTGCGAAAGTAGTGGGATGGTTCGACCCCTGG	CAKVVGWFDPW	IGHV1-18	IGHD1-26	IGHJ5	6	10	17	18
2	3.4602076124567473E-4	TGTGCGAGAGCTGCGTACCTCGATCTCTGG	CARAAYLDLW	IGHV7-4-1	.	IGHJ2	9	-1	-1	14
2	3.4602076124567473E-4	TGTACGAGAGGTTCTAAGGGGGACTACTGG	CTRGSKGDYW	IGHV3-30	.	IGHJ4	9	-1	-1	21
2	3.4602076124567473E-4	TGTACGAGAGGTTCTAAGGGGGACTACTGG	CTRGSKGDYW	IGHV4-34	.	IGHJ4	10	-1	-1	21
2	3.4602076124567473E-4	TGTACGAGAAATGCGGACTTCGACCACTGG	CTRNADFDHW	IGHV7-4-1	IGHD6-6	IGHJ5	8	13	17	18
2	3.4602076124567473E-4	TGTACTGGTAATAGTAAAGGCTACTGG	CTGNSKGYW	IGHV3-73	IGHD3-10	IGHJ4	5	10	16	20
2	3.4602076124567473E-4	TGTACCCGCTACGGTGGACTGGGATGG	CTRYGGLGW	IGHV3-23	IGHD4-23	IGHJ4	2	8	16	24
2	3.4602076124567473E-4	TGTGCGAGAGGGATTGACTACTGG	CARGIDYW	IGHV3-23	.	IGHJ4	6	-1	-1	13
2	3.4602076124567473E-4	TGTACTTCTCTGATGGGCGACTGG	CTSLMGDW	IGHV3-73	IGHD5-24	IGHJ4	5	6	10	19
2	3.4602076124567473E-4	TGTACTACTCTGATGGGCGACTGG	CTTLMGDW	IGHV3-23	IGHD2-15	IGHJ4	2	4	9	19
2	3.4602076124567473E-4	TGTACTACCATGATGGACGACTGG	CTTMMDDW	IGHV3-25	IGHD2-15	IGHJ6	4	5	9	12
2	3.4602076124567473E-4	TGCACTACCTTAATGGCCGCCTGG	CTTLMAAW	IGHV3-73	IGHD2-8	IGHJ5	6	10	15	19
2	3.4602076124567473E-4	TGTGTGACCCGGCCTCTAGGG	CVTRPLG	IGHV3-21	IGHD6-13	IGHJ4	3	6	11	19
1	1.7301038062283736E-4	TGTGCGAGAGGCTCTCCCAGAGAACCTAGGTATTACGATATTTTGACTGCCTGGGGCCGTGGCTACTACTACTACATGGACGTCTGG	CARGSPREPRYYDILTAWGRGYYYYMDVW	IGHV4-34	IGHD3-9	IGHJ6	11	29	48	62
1	1.7301038062283736E-4	TGTGTGAAAGATAACGGAAAAGCCTTATATGACTACGGTGACCCCATAACGCCTATAGACTACTACTACGGGATGGACGTCTGG	CVKDNGKALYDYGDPITPIDYYYGMDVW	IGHV3-62	IGHD4-17	IGHJ6	11	28	41	58
1	1.7301038062283736E-4	TGTGCGAGAGATACCCCTATCCCCCTTCTAGTCCCGGCTACTATGCCGCTAGAGGGACAGGGTTACTACGGTATGGACGTCTGG	CARDTPIPLLVPATMPLEGQGYYGMDVW	IGHV1-3	IGHD2-2	IGHJ6	11	28	47	72
1	1.7301038062283736E-4	TGTGCGAGAGATACCCCTATCCCCCTTCTAGTCCCGGCTACTATGCCGCTAGAGGGACAGGGTTACTACGGTATGGACGTCTGG	CARDTPIPLLVPATMPLEGQGYYGMDVW	IGHV3-30	IGHD2-2	IGHJ6	11	28	47	72
1	1.7301038062283736E-4	TGTGCGAGAGATACCCCTATCCCCCTTCTAGTCCCGGCTACTATGCCGCTAGAGGGACAGGGTTACTACGGTATGGACGTCTGG	CARDTPIPLLVPATMPLEGQGYYGMDVW	IGHV4-31	IGHD2-2	IGHJ6	11	28	47	72
1	1.7301038062283736E-4	TGTGCGAGAGACGGCGATTCCAGGGGCTTTGTAGTAGTACCAGCTACTATGGATGACTACTACTACTACGGTATGGACGTCTGG	CARDGDSRGFVVVPATMDDYYYYGMDVW	IGHV5-10-1	IGHD2-2	IGHJ6	8	28	50	55
1	1.7301038062283736E-4	TGTGCGAAAGATAACGGAAAAGTCTTTCATGACTACGGTGACCCCGTTACGTCCGTAGACTATTACTTCGCTATGGACGTCTGG	CAKDNGKVFHDYGDPVTSVDYYFAMDVW	IGHV3-23	IGHD4-17	IGHJ6	11	26	41	72
1	1.7301038062283736E-4	TGTGCACACAGACCCCCCGCCCTAAGGGGTTTTTTGGAGTGGTTACACGAACAGGCCAACCTCCCCTACTACTTTGACTACTGG	CAHRPPALRGFLEWLHEQANLPYYFDYW	IGHV2-5	IGHD3-3	IGHJ4	12	30	44	66
1	1.7301038062283736E-4	TGTGCGAGACTCACCGTACCGACCTTACGATTTTTGGAGTGGTCAAGCGGGCATTCCTACTACATGGACGTCTGG	CARLTVPTLRFLEWSSGHSYYMDVW	IGHV4-39	IGHD3-3	IGHJ6	9	24	42	56
1	1.7301038062283736E-4	TGTGCGAGACACAGAATAAACATGATTATGGAGCGGGGAGTTCTGACACGGGGAATCAACTGGTTCGACCCCTGG	CARHRINMIMERGVLTRGINWFDPW	IGHV4-39	IGHD3-10	IGHJ5	10	26	41	56
1	1.7301038062283736E-4	TGTGCGAAAGATCTTTTCAGTCGTACCAGCTGCTATGAACCCCATTACTACTATTACTACGGTATGGACGTCTGG	CAKDLFSRTSCYEPHYYYYYGMDVW	IGHV3-23	IGHD2-2	IGHJ6	15	18	36	43
1	1.7301038062283736E-4	TGTGCGAAAGATCTTTGCAGTCGTACCAGCTGCTATGAACCCCATTACTACTATTACTACGGTATGGACGTCTGG	CAKDLCSRTSCYEPHYYYYYGMDVW	IGHV3-23	IGHD2-2	IGHJ6	15	18	36	43
1	1.7301038062283736E-4	TGTGCAAGAGATGCCTCGTATTATTATGGTTCGGGGAGCTTCCCCATGGGTTCCTATTACGGTATGGACGTCTGG	CARDASYYYGSGSFPMGSYYGMDVW	IGHV6-1	IGHD3-10	IGHJ6	11	16	37	63
1	1.7301038062283736E-4	TGTGCAAGAGACCCTTCCATTAGGCCTGGCTGGGGCTATGGTTCGGGGAGCTCCCTAAGGTACTTTGACTACTGG	CARDPSIRPGWGYGSGSSLRYFDYW	IGHV3-43	IGHD3-10	IGHJ4	10	35	49	60
1	1.7301038062283736E-4	TGTGCGAGAGTGGAAAAGATTCCTGCATACACCTATGGTTCCCGCTACTACTACTACAATTTGGACGTCTGG	CARVEKIPAYTYGSRYYYYNLDVW	IGHV3-48	IGHD5-18	IGHJ6	9	26	39	44
1	1.7301038062283736E-4	TGTGCGAGAGGTCGCGGTGATATTAACTCGCACGGGGGGTGGTTGGACTACTACTACGGTATGGACGTCTGG	CARGRGDINSHGGWLDYYYGMDVW	IGHV1-8	IGHD3-10	IGHJ6	10	19	28	46
1	1.7301038062283736E-4	TGTGCGAGAGAGAGTGGAAGCCCAGGATACAACTTTGGGCACCACTACTACTACCACTACATGGACGTCTGG	CARESGSPGYNFGHHYYYHYMDVW	IGHV4-31	IGHD5-18	IGHJ6	10	24	37	43
1	1.7301038062283736E-4	TGTGCGAAGGAGGGGGATTCTGATTTCGTTTGGGGGAGTTCTCGTTATACGAAGGCCTACTTTGACTACTGG	CAKEGDSDFVWGSSRYTKAYFDYW	IGHV7-81	IGHD3-16	IGHJ4	6	16	49	56
1	1.7301038062283736E-4	TGTGCAAGCTTCCCATTAGGATATTGTAGTAGTAGCAGCTGCTATGGGATGTTTGATACTTTTGATATCTGG	CASFPLGYCSSSSCYGMFDTFDIW	IGHV3-13	IGHD2-2	IGHJ3	7	16	45	53
1	1.7301038062283736E-4	TGTGTGAGAGATGCTGTAGTAGTACCAGCTGTTACGTCTTTTTTCTACTACTACTACATGGACGTCTGG	CVRDAVVVPAVTSFFYYYYMDVW	IGHV3-52	IGHD2-2	IGHJ6	9	14	30	44
1	1.7301038062283736E-4	TGTGTGAGAGATGCTGTAGTAGTACCAGCTGTTACGTCTTTTTTCTACTACTACTACATGGACGTCTGG	CVRDAVVVPAVTSFFYYYYMDVW	IGHV3-33	IGHD2-2	IGHJ6	11	14	30	44
1	1.7301038062283736E-4	TGTGCGTCCTCGAAGGGGCCTCATTACGATATTTTCATTGGTTACCGCCCTGATGTTTTGGATATTTGG	CASSKGPHYDIFIGYRPDVLDIW	IGHV4-55	IGHD3-9	IGHJ3	5	22	43	50
1	1.7301038062283736E-4	TGTGCGTCCTCGAAGGGGCCTCATTACGATATTTTCATTGGTTACCGCCCTGATGTCTTTGATATTTGG	CASSKGPHYDIFIGYRPDVFDIW	IGHV3-23	IGHD3-9	IGHJ3	5	22	43	50
1	1.7301038062283736E-4	TGTGCGTCCTCGAAGGGGGCTCATTACGATATTTTGATTGGTTATCGCCCTGATATTTTTGATATCTGG	CASSKGAHYDILIGYRPDIFDIW	IGHV3-23	IGHD3-9	IGHJ3	5	22	44	56
1	1.7301038062283736E-4	TGTGCGACTTCGAAGGGGCCTCATTACGACATTTTGCGTGGTTACCGCCCTGATGTTTTTGATATGTGG	CATSKGPHYDILRGYRPDVFDMW	IGHV4-55	IGHD3-9	IGHJ3	6	22	43	50
1	1.7301038062283736E-4	TGTGCGACTTCGAAGGGGCCTCATTACGACATTTTGCGTGGTTACCGCCCTGATGTTTTTGATATGTGG	CATSKGPHYDILRGYRPDVFDMW	IGHV5-10-1	IGHD3-9	IGHJ3	6	22	43	50
1	1.7301038062283736E-4	TGTGCGAGTTCGAAGGGGCCTCATTACGACATTTTGCGTGGTTACCGCCCTGATGTTTTTGATATGTGG	CASSKGPHYDILRGYRPDVFDMW	IGHV3-53	IGHD3-9	IGHJ3	7	22	43	50
1	1.7301038062283736E-4	TGTGCGAGTTCGAAGGGGCCTCATTACGACATTTTGAGAGGGTACCGCCCTGATGTTTTTGATATTTGG	CASSKGPHYDILRGYRPDVFDIW	IGHV5-10-1	IGHD3-9	IGHJ3	7	22	36	50
1	1.7301038062283736E-4	TGTGCGAGCTCGAAGGGGCCTCATTACGACATTTTGCGTGGTTACCGCCCTGATGTTTTTGATATGTGG	CASSKGPHYDILRGYRPDVFDMW	IGHV3-23	IGHD3-9	IGHJ3	6	22	43	50
1	1.7301038062283736E-4	TGTGCGAGCTCGAAGGGGCCTCATTACGACATTTTGCGTGGTTACCGCCCTGATGTTTTTGATATGTGG	CASSKGPHYDILRGYRPDVFDMW	IGHV5-10-1	IGHD3-9	IGHJ3	7	22	43	50
1	1.7301038062283736E-4	TGTGCGAGCTCGAAGGGGCCTCATTACGACATTTTGCGTGGTTACCGGCCTGATGTTTTTGATGTGTGG	CASSKGPHYDILRGYRPDVFDVW	IGHV3-23	IGHD3-9	IGHJ3	6	22	43	50
1	1.7301038062283736E-4	TGTGCGAGGGATCCCCAGGCTATCCCCATGAAGACGGTAATGCTCACTCCTTCGTGGTTCGACCCCTGG	CARDPQAIPMKTVMLTPSWFDPW	IGHV4-39	IGHD7-27	IGHJ5	7	8	17	54
1	1.7301038062283736E-4	TGTGCGAGACCTCCTAATGTAGTACCAGCTGCTATAGGGGGATACTACTACTACTACATGGACGTCTGG	CARPPNVVPAAIGGYYYYYMDVW	IGHV4-39	IGHD2-2	IGHJ6	9	18	34	42
1	1.7301038062283736E-4	TGTGCGAGACAAGATTACGATTTTTGGAGTGGTCAAGAGGTTGGGTCCGGTGATGCTTTTGATATCTGG	CARQDYDFWSGQEVGSGDAFDIW	IGHV4-39	IGHD3-3	IGHJ3	10	13	32	50
1	1.7301038062283736E-4	TGTGCGAGAGCTAGGTGGAGCGACAGCTGGTACGGTTTCCTCTTAATCTACTACGGTATGGACGTCTGG	CARARWSDSWYGFLLIYYGMDVW	IGHV1-69	IGHD6-13	IGHJ6	9	23	33	47
1	1.7301038062283736E-4	TGTGCGAGAGGGGAATCCAGTGATCCATTTGGTAGTGGTATCAACTACTATACCCCGTTTGACTTCTGG	CARGESSDPFGSGINYYTPFDFW	IGHV1-8	IGHD6-19	IGHJ4	10	43	54	57
1	1.7301038062283736E-4	TGTGCGAGAGATCCTACGGCATTACAGTTTTTGGAGTACTCTTTATCCCCCATCTACTTTCGTTCCTGG	CARDPTALQFLEYSLSPIYFRSW	IGHV4-31	IGHD3-3	IGHJ5	12	20	36	64
1	1.7301038062283736E-4	TGTGCGAGAGATACGGGTGATTTTTGGAGTGGTTACCCTTCGGGGTACTACTACTACATGGACGTCTGG	CARDTGDFWSGYPSGYYYYMDVW	IGHV4-31	IGHD3-3	IGHJ6	11	18	34	45
1	1.7301038062283736E-4	TGTGCGAGAAGCCGGAGTAAGACATTCGGGTTTAGTGCAGTGGTGTTAGCTGCTCCTCTTGACTCATGG	CARSRSKTFGFSAVVLAAPLDSW	IGHV4-34	IGHD2-15	IGHJ4	12	38	57	58
1	1.7301038062283736E-4	TGTGCGAAAGATCGAAACAATTTTTGGAGTGGTTATCCCTCTTTAGATCCTGCCTACTTTGACTACTGG	CAKDRNNFWSGYPSLDPAYFDYW	IGHV3-23	IGHD3-3	IGHJ4	12	19	35	53
1	1.7301038062283736E-4	TGTGCACGGATTTCCTGTGGGACACGATATAGTAGTGGCTACTACGCCCACTGCATATTTGACTACTGG	CARISCGTRYSSGYYAHCIFDYW	IGHV2-26	IGHD3-22	IGHJ4	10	28	44	57
1	1.7301038062283736E-4	TGTGCAAAAGACAAAGGGGATACTCCGGGCTCCAGCTACGGTGACTACCCTTACTACTTTGACTACTGG	CAKDKGDTPGSSYGDYPYYFDYW	IGHV3-9	IGHD4-17	IGHJ4	10	35	47	51
1	1.7301038062283736E-4	TGTACCACAGAGGGGTCGGGATATTGCACTAGAACCAGCTGCTATAATATTTGGAGTTCGGACTACTGG	CTTEGSGYCTRTSCYNIWSSDYW	IGHV3-15	IGHD2-2	IGHJ4	10	18	44	60
1	1.7301038062283736E-4	TGTGTGAGATCGGCAAACACGTATTACTCTGATTCGGGGAGTTATTCCTCGGAATTTGACTACTGG	CVRSANTYYSDSGSYSSEFDYW	IGHV3-16	IGHD3-10	IGHJ4	8	18	45	54
1	1.7301038062283736E-4	TGTGCGAGCGACGTAAAAGAATTACTATGGTTCGGGGAGTTACCTTTTGATGCTTTTGATATCTGG	CASDVKELLWFGELPFDAFDIW	IGHV3-21	IGHD3-10	IGHJ3	7	20	41	47
1	1.7301038062283736E-4	TGTGCGAGGCAACCCCGACGGATAGGACTGGCTGGTATTCGCAAAGCCCTCCACTTTGACTACTGG	CARQPRRIGLAGIRKALHFDYW	IGHV3-64	IGHD6-19	IGHJ4	7	21	36	52
1	1.7301038062283736E-4	TGTGCGAGATCAGGACGATATTTTGACTGGCTTAAGGGTGACATCTACAACGGTATGGACGTCTGG	CARSGRYFDWLKGDIYNGMDVW	IGHV4-59	IGHD3-9	IGHJ6	8	14	29	54
1	1.7301038062283736E-4	TGTGCGAGATCAGGACGATATTTTGACTGGCTTAAGGGTGACATCTACAACGGTATGGACGTCTGG	CARSGRYFDWLKGDIYNGMDVW	IGHV7-81	IGHD3-9	IGHJ3	9	14	29	61
1	1.7301038062283736E-4	TGTGCGAGATCAGGACGATATTTTGACTGGCTTAAGGGTGACATCTACAACGGTATGGACGTCTGG	CARSGRYFDWLKGDIYNGMDVW	IGHV7-81	IGHD3-9	IGHJ6	9	14	29	54
1	1.7301038062283736E-4	TGTGCGAGACGTTCCAGTGATGACTCCAGTAATCCTCAAACCTACTATTACGGTTTGGACGTCTGG	CARRSSDDSSNPQTYYYGLDVW	IGHV4-39	IGHD4-11	IGHJ6	9	15	31	55
1	1.7301038062283736E-4	TGTGCGAGAGGGTATTATGATTACGTTTGGGGGAGTTATCGTCCCGGTTGCGAGTTCGACCCCTGG	CARGYYDYVWGSYRPGCEFDPW	IGHV1-8	IGHD3-16	IGHJ5	10	11	41	53
1	1.7301038062283736E-4	TGTGCGAGAGGGGCGGATATTGTTCTCCTACCAAGTGGCCGGGGGGTGAACTGGTTCGCCCCCTGG	CARGADIVLLPSGRGVNWFAPW	IGHV1-8	IGHD2-15	IGHJ5	10	14	22	48
1	1.7301038062283736E-4	TGTGCGAGAGGGGGGTATGCCAGCAGCTGGTACTTCGGAGGCCCTTACATCTGGTTCGACCCCTGG	CARGGYASSWYFGGPYIWFDPW	IGHV1-8	IGHD6-13	IGHJ5	10	12	32	45
1	1.7301038062283736E-4	TGTGCGAGAGGGGGGTATGCCAGCAGCTGGTACTTCGGAGGCCCTTACATCTGGTTCGACCCCTGG	CARGGYASSWYFGGPYIWFDPW	IGHV5-51	IGHD6-13	IGHJ5	8	12	32	45
1	1.7301038062283736E-4	TGTGCGAGAGGGGGGGATTACTATGATAGGAGTGGTTATTACTACGTTGGTGCTTTTGATATCTGG	CARGGDYYDRSGYYYVGAFDIW	IGHV4-34	IGHD3-22	IGHJ3	10	16	46	50
1	1.7301038062283736E-4	TGTGCGAGAGGAGGCCCGTATTACGATTTTTGGAGTGGTTATTTAGGGTTCAGCATGGACGTCTGG	CARGGPYYDFWSGYLGFSMDVW	IGHV1-18	IGHD3-3	IGHJ6	9	16	42	53
1	1.7301038062283736E-4	TGTGCGAGAGGAGGCCCGTATTACGATTTTTGGAGTGGTTATTTAGGGTTCAGCATGGACGTCTGG	CARGGPYYDFWSGYLGFSMDVW	IGHV1-8	IGHD3-3	IGHJ6	10	16	42	53
1	1.7301038062283736E-4	TGTGCGAGAGATTTCGAGTGGCTACGCCTGGAAGTGGGCTACCTCTACTACGGTATGGACGTCTGG	CARDFEWLRLEVGYLYYGMDVW	IGHV4-31	IGHD5-12	IGHJ6	11	16	25	44
1	1.7301038062283736E-4	TGTGCGAGAGATCACTGGGAAGAACAATTCGGGGTCCGCCTTTACTTCTACTACATGGACGTCTGG	CARDHWEEQFGVRLYFYYMDVW	IGHV4-31	IGHD3-10	IGHJ6	12	27	33	42
1	1.7301038062283736E-4	TGTGCGAGAGATGAAGATTGTAGTACTACCAGCTGCTCTGGTTACTACTACGGTATGGACGTCTGG	CARDEDCSTTSCSGYYYGMDVW	IGHV4-31	IGHD2-2	IGHJ6	11	16	36	42
1	1.7301038062283736E-4	TGTGCGAGAGACCGAGATCGCTACTCTGATTATCGTGATTATAATCCCAACTGGTTCGACCCCTGG	CARDRDRYSDYRDYNPNWFDPW	IGHV4-31	IGHD5-24	IGHJ5	10	13	23	47
1	1.7301038062283736E-4	TGTGCGAGAGAGGTCACGCGGGTTTGTACGACTACCACCTGCTATAACAATGGTTTTGATATCTGG	CAREVTRVCTTTTCYNNGFDIW	IGHV3-48	IGHD2-2	IGHJ3	10	32	44	49
1	1.7301038062283736E-4	TGTGCGAGAGAGGAGTTCTATTACTATGATAGTAGTGGTTATTCCAATCACGCTTTTGATATCTGG	CAREEFYYYDSSGYSNHAFDIW	IGHV4-31	IGHD3-22	IGHJ3	10	18	42	51
1	1.7301038062283736E-4	TGTGCGAGAGAAGAGGGGTGGGGGGGGGATAACAATTTTTGGAGTGGTTATTATTTTGACTACTGG	CAREEGWGGDNNFWSGYYFDYW	IGHV3-53	IGHD3-3	IGHJ4	10	34	53	54
1	1.7301038062283736E-4	TGTGCGAAAGGAGGGACGTATGATAGTAGTGGCCCCTTTCGATACAACTACGGTGTGGACGTCTGG	CAKGGTYDSSGPFRYNYGVDVW	IGHV3-23	IGHD3-22	IGHJ6	9	18	31	55
1	1.7301038062283736E-4	TGTGCGAAAGAAAGAGCGGTGACGGCATATTGTACTGGTGACTGCCGGGGCTACTTTGACTTGTGG	CAKERAVTAYCTGDCRGYFDLW	IGHV3-23	IGHD2-21	IGHJ4	10	24	44	50
1	1.7301038062283736E-4	TGTGCGAAAAAATATTATGATGACGTTTGGGGAAATTATCGTTATACTCATGCCTTTGATATCTGG	CAKKYYDDVWGNYRYTHAFDIW	IGHV3-64	IGHD3-16	IGHJ3	6	12	46	49
1	1.7301038062283736E-4	TGTGCACACTCGTTGAATTGTAGTGGTGGTAGCTGCTACTCCGGGTTAGGGTGGTTCGACCCCTGG	CAHSLNCSGGSCYSGLGWFDPW	IGHV2-5	IGHD2-15	IGHJ5	8	16	43	51
1	1.7301038062283736E-4	TGTGCAAGAGACAAAGATTGTAGTAGTACCCCCTGTTATGCTTCAAACGCGGTATTCGACCCCTGG	CARDKDCSSTPCYASNAVFDPW	IGHV3-13	IGHD2-2	IGHJ5	10	16	40	54
1	1.7301038062283736E-4	TGTGCAAAAGAGTATTTAAGTTCCCCGGGGCTGAAGACACTGTACTATACTGCTTTTGATTTGTGG	CAKEYLSSPGLKTLYYTAFDLW	IGHV3-9	IGHD1-26	IGHJ3	10	43	49	50
1	1.7301038062283736E-4	TGTGTGAGAGATTATAGGGAAGATTGTACTAGTGACAGTTGCTTTCCCTACTTTGACCACTGG	CVRDYREDCTSDSCFPYFDHW	IGHV3-11	IGHD2-8	IGHJ4	11	22	30	47
1	1.7301038062283736E-4	TGTGTGAGAAATTATGGATGGGATTGTCGTAGTATCGACTGCCCTAGTCCCTTTGAGTCCTGG	CVRNYGWDCRSIDCPSPFESW	IGHV3-35	IGHD2-2	IGHJ4	12	22	33	50
1	1.7301038062283736E-4	TGTGTAAAAGATAGTGCGGAGGGCATTATGGTTTTTTCAGTGGTCCATGTTTTCGATATGTGG	CVKDSAEGIMVFSVVHVFDMW	IGHV3-9	IGHD3-3	IGHJ3	12	24	43	46
1	1.7301038062283736E-4	TGTGCTAGAGATGAATTCTATGGAGTGGCCCCTCGAATATTCTACTACGGTATGGATGTCTGG	CARDEFYGVAPRIFYYGMDVW	IGHV3-72	IGHD3-3	IGHJ6	11	20	27	41
1	1.7301038062283736E-4	TGTGCTAGAGATGAATTCTATGGAGTGGCCCCCCGAATATTCTACTACGGAATGGATGTCTGG	CARDEFYGVAPRIFYYGMDVW	IGHV3-72	IGHD3-3	IGHJ6	11	20	27	41
1	1.7301038062283736E-4	TGTGCGATACTAGGATATTGTAATGCCAGCTACTGCTACAGGGTGGGTGCTTTTGATATCTGG	CAILGYCNASYCYRVGAFDIW	IGHV2-5	IGHD2-15	IGHJ3	4	9	21	47
1	1.7301038062283736E-4	TGTGCGAGCCCCAGATACAGCTATGGTGGCCCTAACTTCCACTACTACGAAATGGACGTCTGG	CASPRYSYGGPNFHYYEMDVW	IGHV3-33	IGHD5-18	IGHJ6	7	13	26	40
1	1.7301038062283736E-4	TGTGCGAGACATTATAAGGACTCCGGTGGGAGCCACATCGGGGAATACTGGTTCGACGCCTGG	CARHYKDSGGSHIGEYWFDAW	IGHV4-39	IGHD1-26	IGHJ5	11	25	32	46
1	1.7301038062283736E-4	TGTGCGAGACACGTTGGATATTGTAGTGGTGGTAGCTGCTACAGGGTCTGGTTCGACCCCTGG	CARHVGYCSGGSCYRVWFDPW	IGHV4-39	IGHD2-15	IGHJ5	10	15	41	47
1	1.7301038062283736E-4	TGTGCGAGAGGGGGGTTCGGGGAGTTATTGACACCCTATCCGTACAACTGGTTCGACCCCTGG	CARGGFGELLTPYPYNWFDPW	IGHV5-10-1	IGHD3-10	IGHJ5	8	13	28	41
1	1.7301038062283736E-4	TGTGCGAGAGGACCCAGCAGCTGGTACGTTCTACATTACTACTACTACGGTATGGACGTCTGG	CARGPSSWYVLHYYYYGMDVW	IGHV4-34	IGHD6-13	IGHJ6	10	14	28	36
1	1.7301038062283736E-4	TGTGCGAGAGGAGTGGATTGTAGTGATACCAGGTGCTATGCCTTGGGCTGGTTCGACTCCTGG	CARGVDCSDTRCYALGWFDSW	IGHV4-31	IGHD2-2	IGHJ5	9	16	41	47
1	1.7301038062283736E-4	TGTGCGAGAGATTCCTTTGTTGTAGTAGTACCCACTGCTATGGGAAGGTTGTTTGACTACTGG	CARDSFVVVVPTAMGRLFDYW	IGHV4-31	IGHD2-2	IGHJ4	11	19	41	51
1	1.7301038062283736E-4	TGTGCGAGAGATCTCTATGAGGGGATTTTTGGAGTGGTTACCGACAGCTGGTTCGACCCCTGG	CARDLYEGIFGVVTDSWFDPW	IGHV4-31	IGHD3-3	IGHJ5	15	23	39	43
1	1.7301038062283736E-4	TGTGCGAGAGATCTGGGTAACTACGATTTTTGGAGTGGTTATTCGGGGTACTTTGACTACTGG	CARDLGNYDFWSGYSGYFDYW	IGHV1-69D	IGHD3-3	IGHJ4	13	21	42	48
1	1.7301038062283736E-4	TGTGCGAGAGATCGGGCCCGACGTGGATATAGTGCCTACGAATCCCTTTTTTTGGGCTCCTGG	CARDRARRGYSAYESLFLGSW	IGHV4-31	IGHD5-12	IGHJ5	12	20	40	58
1	1.7301038062283736E-4	TGTGCGAGAGATCGGGGGCCGACTTATTACTATGATAATAATGGTTATGTGGGAGACTACTGG	CARDRGPTYYYDNNGYVGDYW	IGHV3-48	IGHD3-22	IGHJ4	12	24	47	54
1	1.7301038062283736E-4	TGTGCGAGAGATCGGGGGCCGACTTATTACTATGATAATAATGGTTATGTGGGAGACTACTGG	CARDRGPTYYYDNNGYVGDYW	IGHV4-31	IGHD3-22	IGHJ4	12	24	47	54
1	1.7301038062283736E-4	TGTGCGAGAGATGGAGACAGCTATGGTCTATATTACTACTACTACTACGGTATGGACGTCTGG	CARDGDSYGLYYYYYYGMDVW	IGHV4-31	IGHD5-18	IGHJ6	11	12	26	29
1	1.7301038062283736E-4	TGTGCGAGAGAGCTACCGTATTACTATGATAGTAGTGGTTATTGTGATGCTTTTGATATCTGG	CARELPYYYDSSGYCDAFDIW	IGHV4-31	IGHD3-22	IGHJ3	10	16	42	44
1	1.7301038062283736E-4	TGTGCGAGAGAGGTAGCAGTGGCTGGCTCCAGTTCCTACTACTACTACGGTATGGACGTCTGG	CAREVAVAGSSSYYYYGMDVW	IGHV3-30	IGHD6-19	IGHJ6	10	13	25	35
1	1.7301038062283736E-4	TGTGCGAGAGAAGCATTTGATACTAGTGGTTATTACAAGGTCCGTGATGCTTTTGATCTCTGG	CAREAFDTSGYYKVRDAFDLW	IGHV3-53	IGHD3-22	IGHJ3	10	17	35	44
1	1.7301038062283736E-4	TGTGCGAGAGAAAAAGACTACGATTTTTGGAGTGGTTATAAGACGAATGCTTTTGATATCTGG	CAREKDYDFWSGYKTNAFDIW	IGHV4-31	IGHD3-3	IGHJ3	10	18	38	46
1	1.7301038062283736E-4	TGTGCGAGAAGTAGGCGGAATGGTTCGGACAATTATTATAACGACAACTATTTCGACCCCTGG	CARSRRNGSDNYYNDNYFDPW	IGHV4-28	IGHD3-10	IGHJ5	9	19	42	43
1	1.7301038062283736E-4	TGTGCGAAGGGACTAAGGGCCTGGAACGACCTCTTCTACTATTACCACGGTCTGGACGTCTGG	CAKGLRAWNDLFYYYHGLDVW	IGHV4-4	IGHD1-1	IGHJ6	6	20	29	52
1	1.7301038062283736E-4	TGTGCGAAAGGTCCGGGGGGCCGTTACTATGATAGTAGTGGTCCTGATGCTTTTGATATCTGG	CAKGPGGRYYDSSGPDAFDIW	IGHV3-23	IGHD3-22	IGHJ3	9	23	41	44
1	1.7301038062283736E-4	TGTGCGAAAGATCACCAACGAGGCGTCTACAATTTTTGGAGTGGTTATCCGGGTGAATCCTGG	CAKDHQRGVYNFWSGYPGESW	IGHV3-23	IGHD3-3	IGHJ5	12	27	47	58
1	1.7301038062283736E-4	TGTGCGAAAGATAACATCGTGACTACGAGTGATCACTACTACTACTACGGTATGGACGTCTGG	CAKDNIVTTSDHYYYYGMDVW	IGHV3-23	IGHD4-17	IGHJ6	11	18	26	34
1	1.7301038062283736E-4	TGTGCGAAAGACGTAGCGGTAACCAGTGGCTGGTCTGGGAGCCATTACGGTTTGGACGTCTGG	CAKDVAVTSGWSGSHYGLDVW	IGHV3-23	IGHD6-19	IGHJ6	10	23	33	52
1	1.7301038062283736E-4	TGTGCAAGAGATGGAGGCCACTGTAATTCTACCAGGTGCTATTTGGGTCGCTTTGACTACTGG	CARDGGHCNSTRCYLGRFDYW	IGHV1-18	IGHD2-2	IGHJ4	11	29	41	50
1	1.7301038062283736E-4	TGTGCAAGAGATGGAGGCCACTGTAATTCTACCAGGTGCTATTTGGGTCGCTTTGACTACTGG	CARDGGHCNSTRCYLGRFDYW	IGHV3-47	IGHD2-2	IGHJ4	11	29	41	50
1	1.7301038062283736E-4	TGTGCAAAAGGGCTCCAGATTTTTCAGGTGGTTATTTTGCCGTCGGACGCTTTTGATGTCTGG	CAKGLQIFQVVILPSDAFDVW	IGHV3-9	IGHD3-3	IGHJ3	9	17	35	48
1	1.7301038062283736E-4	TGTACTAGAGAACGAGGTTACCCGATGTATTACTATGGTTCGGGGAGCCCCCTCGACTACTGG	CTRERGYPMYYYGSGSPLDYW	IGHV3-49	IGHD3-10	IGHJ4	10	26	46	54
1	1.7301038062283736E-4	TGTACAAGAGAGAGAGAGAGGGACGAGGATGGTTCGGGGACTCGTCTTCCCCTTGACTCCTGG	CTRERERDEDGSGTRLPLDSW	IGHV3-13	IGHD3-10	IGHJ4	10	28	39	52
1	1.7301038062283736E-4	TGTGTGCGAGATCTCCAGTCTCCTTTCAGTGGTTATTACAAGGGTTGGTTCGACGCCTGG	CVRDLQSPFSGYYKGWFDAW	IGHV3-21	IGHD3-22	IGHJ5	14	27	38	45
1	1.7301038062283736E-4	TGTGTGCGAGATCTCCAGTCTCCTTTCAGTGGTTATTACAAGGGTTGGTTCGACGCCTGG	CVRDLQSPFSGYYKGWFDAW	IGHV3-74	IGHD3-22	IGHJ5	14	27	38	45
1	1.7301038062283736E-4	TGTGTGAGAGCAAGGGGAATATTTCAACTTTCGGAGTGGTTAGTCCCCTCCGACTACTGG	CVRARGIFQLSEWLVPSDYW	IGHV3-52	IGHD3-3	IGHJ4	9	28	41	51
1	1.7301038062283736E-4	TGTGTGAGAGAATATAGGAGGGAGGTAGGTGCCTACCACTATTACGGTATGGACGTCTGG	CVREYRREVGAYHYYGMDVW	IGHV3-35	IGHD2-15	IGHJ6	8	32	38	48
1	1.7301038062283736E-4	TGTGTGAAGGATGACTACTGCAGTAAAGTCGGCTGTGTAATTGATGCTTTTAATGTCTGG	CVKDDYCSKVGCVIDAFNVW	IGHV3-23	IGHD4-11	IGHJ3	11	16	25	41
1	1.7301038062283736E-4	TGTGCCAGAGTGAAAACATTTTTTGGAATAAATATGAAATACTGGCACTTCGATTTCTGG	CARVKTFFGINMKYWHFDFW	IGHV4-30-2	IGHD3-3	IGHJ2	9	19	26	39
1	1.7301038062283736E-4	TGTGCGCCTGCCCTCCTCTCCTACGATGACTACCTGGAAAAATTAGGTTTTAATATCTGG	CAPALLSYDDYLEKLGFNIW	IGHV5-10-1	IGHD4-17	IGHJ3	5	20	32	47
1	1.7301038062283736E-4	TGTGCGCGAGATGGTAGTTTGATAGTACCAGCCACTATAGTCTCTGCTTTTGATATGTGG	CARDGSLIVPATIVSAFDMW	IGHV3-21	IGHD6-19	IGHJ3	11	24	35	44
1	1.7301038062283736E-4	TGTGCGACTATTGTATTACGACCTGCTGCTATGGGGGGAGGATACTGGTTCGATCCCTGG	CATIVLRPAAMGGGYWFDPW	IGHV4-59	IGHD2-2	IGHJ5	6	8	32	43
1	1.7301038062283736E-4	TGTGCGAGGGGGCGGGATGACTACGGTGACTACGGCTACTACTACGGTATGGACGTCTGG	CARGRDDYGDYGYYYGMDVW	IGHV4-4	IGHD4-17	IGHJ6	7	16	33	35
1	1.7301038062283736E-4	TGTGCGAGACTGGCGAGTTATTATGGTTCGGGGAGTTACCGGAACCCGTTCGACCCCTGG	CARLASYYGSGSYRNPFDPW	IGHV3-53	IGHD3-10	IGHJ5	8	17	37	47
1	1.7301038062283736E-4	TGTGCGAGACTAACCGGGTATAGCAGCAGCTGGTCCCCCTTCAACTGGTTCGACCCCTGG	CARLTGYSSSWSPFNWFDPW	IGHV3-33	IGHD6-13	IGHJ5	8	13	33	41
1	1.7301038062283736E-4	TGTGCGAGACATGGATCACATTACTTTGATACTAGTGGTCGCAATGGGCCTGACTCCTGG	CARHGSHYFDTSGRNGPDSW	IGHV4-39	IGHD3-22	IGHJ4	12	19	38	50
1	1.7301038062283736E-4	TGTGCGAGACACTCCTCCGAGACCAATATACCACTGGCTGGTACCGGGTTTCACTACTGG	CARHSSETNIPLAGTGFHYW	IGHV4-4	IGHD6-19	IGHJ4	8	26	43	48
1	1.7301038062283736E-4	TGTGCGAGAGTCGTCGAGCATTACTATGATAGTAGTGGCTACTATTGTGGGGACTCCTGG	CARVVEHYYDSSGYYCGDSW	IGHV3-53	IGHD3-22	IGHJ4	9	19	37	51
1	1.7301038062283736E-4	TGTGCGAGAGTCGTCGAGCATTACTATGATAGTAGTGGCTACTATTGTGGGGACTCCTGG	CARVVEHYYDSSGYYCGDSW	IGHV1-46	IGHD3-22	IGHJ4	9	19	37	51
1	1.7301038062283736E-4	TGTGCGAGAGCGGGATATTGTAACGGTGCCAGTTGTTCCGAGGAATACCTCCACTCCTGG	CARAGYCNGASCSEEYLHSW	IGHV1-67	IGHD2-15	IGHJ1	9	12	21	42
1	1.7301038062283736E-4	TGTGCGAGAGCGGGATATTGTAACGGTGCCAGTTGTTCCGAGGAATACCTCCACTCCTGG	CARAGYCNGASCSEEYLHSW	IGHV4-34	IGHD2-15	IGHJ1	9	12	21	42
1	1.7301038062283736E-4	TGTGCGAGAGGTCATTGTAGTGGTGGGAGTTGTTATTATTACTACTACATAGACGTCTGG	CARGHCSGGSCYYYYYIDVW	IGHV1-8	IGHD2-15	IGHJ6	10	13	25	39
1	1.7301038062283736E-4	TGTGCGAGAGGGAGGTATTGTAGTAGTATTAGCTGCCAACCTGATGGTTTCGAAATCTGG	CARGRYCSSISCQPDGFEIW	IGHV1-8	IGHD2-2	IGHJ3	10	15	35	41
1	1.7301038062283736E-4	TGTGCGAGAGGATTAACGTCCCGCGACTATGATAGTAGTACTTCCCTCTTTGACTTTTGG	CARGLTSRDYDSSTSLFDFW	IGHV4-34	IGHD3-22	IGHJ4	10	25	38	47
1	1.7301038062283736E-4	TGTGCGAGAGGAGGATACTGCCGTGGTGGGAGCTGCTATCCCGGTGGTTTTGATATGTGG	CARGGYCRGGSCYPGGFDMW	IGHV4-34	IGHD2-15	IGHJ3	10	11	37	47
1	1.7301038062283736E-4	TGTGCGAGAGGAATGATACAGGGGATTATTAGCCCAACTCCCACCTGGTTCGACCCCTGG	CARGMIQGIISPTPTWFDPW	IGHV3-33	IGHD1-26	IGHJ5	9	37	43	44
1	1.7301038062283736E-4	TGTGCGAGAGGAATGACCAGAGTAACTACGGCGCGGAAGAACAACTGGTTCGACCCCTGG	CARGMTRVTTARKNNWFDPW	IGHV4-4	IGHD4-11	IGHJ5	9	12	29	40
1	1.7301038062283736E-4	TGTGCGAGAGATTTTTGGAGTGCCCATTATGCCTACTACTACTACTACATGGACGTCTGG	CARDFWSAHYAYYYYYMDVW	IGHV4-31	IGHD3-3	IGHJ6	11	12	21	32
1	1.7301038062283736E-4	TGTGCGAGAGATTTCTTGGAGGGGTCCGACCCGGGAAGGGTCTGGTACTTCGATCTCTGG	CARDFLEGSDPGRVWYFDLW	IGHV4-28	IGHD6-13	IGHJ2	15	28	34	41
1	1.7301038062283736E-4	TGTGCGAGAGATTTCTTGGAGGGGTCCGACCCGGGAAGGGTCTGGTACTTCGATCTCTGG	CARDFLEGSDPGRVWYFDLW	IGHV3-13	IGHD6-13	IGHJ2	17	28	34	41
1	1.7301038062283736E-4	TGTGCGAGAGATTCCAATTACTATGACGAAGATGGGCCCGTTGATGCTTTTGATATCTGG	CARDSNYYDEDGPVDAFDIW	IGHV3-23	IGHD3-22	IGHJ3	11	16	25	41
1	1.7301038062283736E-4	TGTGCGAGAGATCTGTATTACGATTTTTGGAGTGCCAACAAAGCGGGGTTCGACCCCTGG	CARDLYYDFWSANKAGFDPW	IGHV4-4	IGHD3-3	IGHJ5	13	14	33	46
1	1.7301038062283736E-4	TGTGCGAGAGATCCAATCATAGATCATTCGGGGAGTCCGTACAACTGGTTCGACCCCTGG	CARDPIIDHSGSPYNWFDPW	IGHV1-18	IGHD3-10	IGHJ5	12	26	35	38
1	1.7301038062283736E-4	TGTGCGAGAGATCGGAGGGGGTACGGTGGTAATGTGTCTTATGGGTGGTTCGACCCCTGG	CARDRRGYGGNVSYGWFDPW	IGHV3-30	IGHD4-23	IGHJ5	12	21	31	45
1	1.7301038062283736E-4	TGTGCGAGAGATGGCGAGGAATACTGTAGTGGTGGTAGCTGCTCCCACTTTGACTACTGG	CARDGEEYCSGGSCSHFDYW	IGHV4-31	IGHD2-15	IGHJ4	11	20	42	46
1	1.7301038062283736E-4	TGTGCGAGAGATGGACTTGTGGTAGTCCTAGCTGTCCCGTTGGGCTGGGCCGACCCCTGG	CARDGLVVVLAVPLGWADPW	IGHV3-64	IGHD2-2	IGHJ5	11	16	33	50
1	1.7301038062283736E-4	TGTGCGAGAGATACAACACGTGGATATAGTGGCTACGATACCCTTTGGTTTGACTACTGG	CARDTTRGYSGYDTLWFDYW	IGHV3-7	IGHD5-12	IGHJ4	11	16	38	48
1	1.7301038062283736E-4	TGTGCGAGAGATAGGGCTCCAATAGCGGGAGCTACTACGGGTGTTCTCTTTGATTACTGG	CARDRAPIAGATTGVLFDYW	IGHV3-30	IGHD1-26	IGHJ4	11	21	38	47
1	1.7301038062283736E-4	TGTGCGAGAGACGCTTTTTGGAGTGGTTATTACTACTACTACTACTACATGGACGTCTGG	CARDAFWSGYYYYYYYMDVW	IGHV3-30	IGHD3-3	IGHJ6	10	14	26	27
1	1.7301038062283736E-4	TGTGCGAGAGACGGGGAGGTGACACTAAATTTCTACTCCTACTATTACATGGACGCCTGG	CARDGEVTLNFYSYYYMDAW	IGHV1-18	IGHD3-10	IGHJ6	10	11	17	28
1	1.7301038062283736E-4	TGTGCGAGAGACGGGGAGGTGACACTAAATTTCTACTCCTACTATTACATGGACGCCTGG	CARDGEVTLNFYSYYYMDAW	IGHV3-30	IGHD3-10	IGHJ6	10	11	17	28
1	1.7301038062283736E-4	TGTGCGAGAGACGGGGAGGTGACACTAAATTTCTACTCCTACTATTACATGGACGCCTGG	CARDGEVTLNFYSYYYMDAW	IGHV3-33	IGHD3-10	IGHJ6	10	11	17	28
1	1.7301038062283736E-4	TGTGCGAGAGAGGCTTGTAGTGGTATCGCCTGCCACGAACTGAGTGTTTTTGATATCTGG	CAREACSGIACHELSVFDIW	IGHV5-10-1	IGHD2-15	IGHJ3	8	14	23	47
1	1.7301038062283736E-4	TGTGCGAGAGAGAATGCATATTGTGGTGGTGATTGCTACCGGGGGTGGTTCGACCCCTGG	CARENAYCGGDCYRGWFDPW	IGHV4-55	IGHD2-21	IGHJ5	8	15	37	45
1	1.7301038062283736E-4	TGTGCGAGAGAAATGGGGGGAGGTAGTCCGACCTACTACTACTACGGTATGGACGTCTGG	CAREMGGGSPTYYYYGMDVW	IGHV3-30	IGHD3-16	IGHJ6	10	15	21	32
1	1.7301038062283736E-4	TGTGCGAGAGAAAAGTATTACTATGATAGTAGTGGTTATTCTTACTACTTTGACTACTGG	CAREKYYYDSSGYSYYFDYW	IGHV4-31	IGHD3-22	IGHJ4	10	14	39	42
1	1.7301038062283736E-4	TGTGCGAAGTGTTATGGTTCGGGGAGTTACCCGGACTACTACTATTCTATGCACGTCTGG	CAKCYGSGSYPDYYYSMHVW	IGHV3-23	IGHD3-10	IGHJ6	7	12	28	34
1	1.7301038062283736E-4	TGTGCGAAAGCACCTTTGGGAATAGTAATAGGTGCCCTCGTCGGCGCTATGGACGTCTGG	CAKAPLGIVIGALVGAMDVW	IGHV3-30	IGHD3-10	IGHJ6	6	21	29	48
1	1.7301038062283736E-4	TGTGCGAAAGATGGGGGATTTGGGGAAAGGAATTACTACTACAACCACATGGACGCCTGG	CAKDGGFGERNYYYNHMDAW	IGHV3-23	IGHD3-16	IGHJ6	11	18	24	33
1	1.7301038062283736E-4	TGTGCGAAAGATAAATTTCAATATTGTGGTGGTGACTGCGAAGACTACTTTGACTACTGG	CAKDKFQYCGGDCEDYFDYW	IGHV3-30	IGHD2-21	IGHJ4	11	20	38	43
1	1.7301038062283736E-4	TGTGCGAAAGATAAATTTCAATATTGTGGTGGTGACTGCGAAGACTACTTTGACTACTGG	CAKDKFQYCGGDCEDYFDYW	IGHV4-31	IGHD2-21	IGHJ4	11	20	38	43
1	1.7301038062283736E-4	TGTGCAACCGGTCTTACTATGGTTCGGGGAAACTCTGGCCACAACTACTTTGACTACTGG	CATGLTMVRGNSGHNYFDYW	IGHV3-43	IGHD3-10	IGHJ4	6	13	29	43
1	1.7301038062283736E-4	TGTGCAAGCTCACATTGTCCTAATGGTGTTTGCTCTGAGGCAGCTGCTTTTGATATCTGG	CASSHCPNGVCSEAAAFDIW	IGHV5-51	IGHD2-8	IGHJ3	4	13	33	44
1	1.7301038062283736E-4	TGTGCAAGAGCTGGACTTCGTGATCCGATCGTTGGCATATTAAGTGTGCCAGATCACTGG	CARAGLRDPIVGILSVPDHW	IGHV3-13	IGHD2-21	IGHJ4	9	34	40	55
1	1.7301038062283736E-4	TGTGCAAGAGATATGCTCACTGATTATTATGACTCATACTACTACTACTTGGACGTCTGG	CARDMLTDYYDSYYYYLDVW	IGHV3-13	IGHD3-9	IGHJ6	11	18	29	36
1	1.7301038062283736E-4	TGTGCAAAAGCCTTTTCCTCTTGTAGTAATCCCACTTGCTACTACTACTTTGACTACTGG	CAKAFSSCSNPTCYYYFDYW	IGHV3-43	IGHD2-2	IGHJ4	9	20	40	42
1	1.7301038062283736E-4	TGTGCAAAAGATATATCGGGGGGTGGCTACGATTCACGGGCTTACGGTATGGACGTCTGG	CAKDISGGGYDSRAYGMDVW	IGHV3-43	IGHD5-12	IGHJ6	16	22	33	48
1	1.7301038062283736E-4	TGTACTAGAGATGACAGTAACTACGGACACTACTACTACTACTACTACATGGACGTCTGG	CTRDDSNYGHYYYYYYMDVW	IGHV3-49	IGHD4-11	IGHJ6	11	13	24	30
1	1.7301038062283736E-4	TGTGTGCGAGGTAGCAACAGCTGGCCCCTAACATACTACTTCGCTATGGACGTCTGG	CVRGSNSWPLTYYFAMDVW	IGHV1-18	IGHD6-13	IGHJ6	3	11	23	45
1	1.7301038062283736E-4	TGTGTGAGAGTTTTCGGGGTTTTCCACTTTTTGACGTCGTTATTACCCGCCTACTGG	CVRVFGVFHFLTSLLPAYW	IGHV3-16	IGHD1-1	IGHJ4	8	32	40	50
1	1.7301038062283736E-4	TGTGTGAGAGTTTTCGGGGTTTTCCACTTTTTGACGTCGTTATTACCCGCCTACTGG	CVRVFGVFHFLTSLLPAYW	IGHV3-35	IGHD1-1	IGHJ4	8	32	40	50
1	1.7301038062283736E-4	TGTGTGAGAGATGGGACGACTATATCAGGTCGTCCCCCGAGCTGGCTCGACCCCTGG	CVRDGTTISGRPPSWLDPW	IGHV3-52	IGHD6-6	IGHJ5	9	16	34	41
1	1.7301038062283736E-4	TGTGCCAGAGGGGGGGTGTCGGGATGTACCAGTAGTAGCTGCTCTCAAATCTACTGG	CARGGVSGCTSSSCSQIYW	IGHV4-30-2	IGHD1-26	IGHJ4	9	31	39	50
1	1.7301038062283736E-4	TGTGCGACCCGGTTATATTGTAGTAGTACCAGCTGCTATTACGGTATGGACGTCTGG	CATRLYCSSTSCYYGMDVW	IGHV3-48	IGHD2-2	IGHJ6	6	14	38	45
1	1.7301038062283736E-4	TGTGCGAGTGTCTGGGCCGCTGGCAGCTGGTCGCGAGGGGACTACTTTGACAACTGG	CASVWAAGSWSRGDYFDNW	IGHV3-23	IGHD2-2	IGHJ4	6	22	30	40
1	1.7301038062283736E-4	TGTGCGAGTGGCCATTGGTTAGATTATTATGATAGTAGTGGTTATTACGGCTACTGG	CASGHWLDYYDSSGYYGYW	IGHV4-34	IGHD3-22	IGHJ4	12	22	47	50
1	1.7301038062283736E-4	TGTGCGAGTACGGATATTGTAGTAGTACCAGCTGAGTTGTTTTACTTCGATCTCTGG	CASTDIVVVPAELFYFDLW	IGHV4-39	IGHD2-2	IGHJ2	7	11	33	42
1	1.7301038062283736E-4	TGTGCGAGTACGGATATTGTAGTAGTACCAGCTGAGTTGTTTTACTTCGATCTCTGG	CASTDIVVVPAELFYFDLW	IGHV4-28	IGHD2-2	IGHJ2	7	11	33	42
1	1.7301038062283736E-4	TGTGCGAGTACGGATATTGTAGTAGTACCAGCTGAGTTGTTTTACTTCGATCTCTGG	CASTDIVVVPAELFYFDLW	IGHV7-4-1	IGHD2-2	IGHJ2	7	11	33	42
1	1.7301038062283736E-4	TGTGCGAGGTATGGTTCGGGGATGTATTACAACTACTACCAAGGTATTGACGTCTGG	CARYGSGMYYNYYQGIDVW	IGHV4-55	IGHD3-10	IGHJ6	11	12	21	24
1	1.7301038062283736E-4	TGTGCGAGATCTTCTCCCTCTCCCCCCCATGCCAGCCCAAATGCTTTTGATATCTGG	CARSSPSPPHASPNAFDIW	IGHV4-55	IGHD3-16	IGHJ3	9	19	25	40
1	1.7301038062283736E-4	TGTGCGAGATCCCTTGAGGGTATAGCAGTGGCTCCAAGTTGGTACTTCGATCTCTGG	CARSLEGIAVAPSWYFDLW	IGHV4-55	IGHD6-19	IGHJ2	9	17	32	39
1	1.7301038062283736E-4	TGTGCGAGATCGAAGACCCCTATAGTAGCAGTTACAAATAATTGGTTCGACCCCTGG	CARSKTPIVAVTNNWFDPW	IGHV1-46	IGHD2-15	IGHJ5	8	23	34	42
1	1.7301038062283736E-4	TGTGCGAGATACGACGGCAGGTCTGCCTCCTATGTCTCGTACGGTATGGACGTCTGG	CARYDGRSASYVSYGMDVW	IGHV4-55	IGHD4-17	IGHJ6	10	39	44	45
1	1.7301038062283736E-4	TGTGCGAGACTTCCTGGGACTCTAGTGGGAGCCAGCGGGGACTACTTTGACTACTGG	CARLPGTLVGASGDYFDYW	IGHV5-10-1	IGHD1-26	IGHJ4	9	22	31	40
1	1.7301038062283736E-4	TGTGCGAGACTCGGGGTGAATAAAGACTCTTACTACTACTGCTACATGGACGTCTGG	CARLGVNKDSYYYCYMDVW	IGHV4-39	IGHD3-10	IGHJ6	9	10	15	30
1	1.7301038062283736E-4	TGTGCGAGACTCGGGGTGAATAAAGACTCTTACTACTACTACTACATGGACGTCTGG	CARLGVNKDSYYYYYMDVW	IGHV4-39	IGHD3-10	IGHJ6	9	10	15	30
1	1.7301038062283736E-4	TGTGCGAGACTCGGAGTGACTAAAAACTCTTACTACTACTACTACATGGACGTCTGG	CARLGVTKNSYYYYYMDVW	IGHV4-39	IGHD4-17	IGHJ6	9	15	21	30
1	1.7301038062283736E-4	TGTGCGAGACTACTTCGGAGTGGGAGCAGCGATTTCTTCTACGGTGCGGACGTCTGG	CARLLRSGSSDFFYGADVW	IGHV4-4	IGHD1-26	IGHJ6	8	18	26	47
1	1.7301038062283736E-4	TGTGCGAGAGTTTTTGCTGGTTTCACAGTAACCACGGGGTACTACTTTGACTACTGG	CARVFAGFTVTTGYYFDYW	IGHV1-18	IGHD4-11	IGHJ4	9	24	35	38
1	1.7301038062283736E-4	TGTGCGAGAGTTATGTTTTCGGGCTATGGTCTCCCGCCATATTACTTTGACCAATGG	CARVMFSGYGLPPYYFDQW	IGHV5-10-1	IGHD5-18	IGHJ4	8	22	29	42
1	1.7301038062283736E-4	TGTGCGAGAGTGTTTATAACTGGAACCATCTACTACCACTACGGTATGGACGTCTGG	CARVFITGTIYYHYGMDVW	IGHV1-2	IGHD1-20	IGHJ6	9	14	25	29
1	1.7301038062283736E-4	TGTGCGAGAGGCTCGCCCAACGATTTTTGGAGTGGTTATTGGCATATGGACGTCTGG	CARGSPNDFWSGYWHMDVW	IGHV1-8	IGHD3-3	IGHJ6	11	19	39	45
1	1.7301038062283736E-4	TGTGCGAGAGATCCGACGCCCATTACCGACTACAGCAATGGCTGGCTCGACTACTGG	CARDPTPITDYSNGWLDYW	IGHV4-59	IGHD6-19	IGHJ4	12	33	44	48
1	1.7301038062283736E-4	TGTGCGAGAGATCCATCCCGTGGGTTTGGGGGAGTTATCGCGCCCTTTGACTACTGG	CARDPSRGFGGVIAPFDYW	IGHV4-31	IGHD3-16	IGHJ4	12	23	39	44
1	1.7301038062283736E-4	TGTGCGAGAGATGATAGAACAGCTGCTATTGGAAACTCACCTCACCAGGACTACTGG	CARDDRTAAIGNSPHQDYW	IGHV3-30	IGHD2-2	IGHJ4	11	19	28	48
1	1.7301038062283736E-4	TGTGCGAGAGACGGTTTCTATGTCTCGGGGTCTTTTGTTCGGGCTCTTGATGTCTGG	CARDGFYVSGSFVRALDVW	IGHV3-30	IGHD3-10	IGHJ3	10	17	29	42
1	1.7301038062283736E-4	TGTGCGAGAGAAGATCCGGGCTATGATAGTACCCACAGAGATGCTTTTGATATCTGG	CAREDPGYDSTHRDAFDIW	IGHV4-31	IGHD3-22	IGHJ3	10	20	30	39
1	1.7301038062283736E-4	TGTGCGAGAATACGTGGAGATAGTGGCTACGATCGGATTGATGCTTTTGATATCTGG	CARIRGDSGYDRIDAFDIW	IGHV4-31	IGHD5-12	IGHJ3	8	11	32	38
1	1.7301038062283736E-4	TGTGCGAGAACGGGGGGCGTATTTCATCTTTCGCAGTCATTATACCCCCACTACTGG	CARTGGVFHLSQSLYPHYW	IGHV3-48	IGHD3-3	IGHJ4	8	38	45	49
1	1.7301038062283736E-4	TGTGCGAAGCACATTACGATTTTTGGAGTGGTTAAGATGGACCCGTTCGACCCCTGG	CAKHITIFGVVKMDPFDPW	IGHV3-23	IGHD3-3	IGHJ5	7	12	33	44
1	1.7301038062283736E-4	TGTGCGAAGGATCCTCACCAGGGGAATATTGTGATAGTACCAACTGCTATTTCTTGG	CAKDPHQGNIVIVPTAISW	IGHV3-23	IGHD2-2	IGHJ4	12	25	49	54
1	1.7301038062283736E-4	TGTGCGAAAGCTGCACAAGTGGGTGGTTTTTACTACTACTACTACATAGACGTCTGG	CAKAAQVGGFYYYYYIDVW	IGHV3-30	IGHD6-19	IGHJ6	6	17	26	30
1	1.7301038062283736E-4	TGTGCGAAAGGAGGTATTCCAGCAGCCGGTTCCGCTCGGGACTACTTTGACTACTGG	CAKGGIPAAGSARDYFDYW	IGHV6-1	IGHD6-13	IGHJ4	4	12	29	40
1	1.7301038062283736E-4	TGTGCGAAAGACAACATTTATGGAGCAGCAGAGGCTGGCCACTACTTTGAGAACTGG	CAKDNIYGAAEAGHYFENW	IGHV3-23	IGHD6-19	IGHJ4	10	26	37	40
1	1.7301038062283736E-4	TGTGCAACAGTAGGGGAGGGAACGACGAGGGAATGGATTGATGCTTTTGATATCTGG	CATVGEGTTREWIDAFDIW	IGHV1-24	IGHD1-1	IGHJ3	9	18	26	38
1	1.7301038062283736E-4	TGTGCAAGAGATCCCCAAGAATACGGTGGTAACCCAAAGTGGTACTTCGATCTCTGG	CARDPQEYGGNPKWYFDLW	IGHV3-47	IGHD4-23	IGHJ2	12	21	32	39
1	1.7301038062283736E-4	TGTGCAAAAGATTCCCAGCGTTACTATGATAGTAGTCAGAACTGGTTCGACCCCTGG	CAKDSQRYYDSSQNWFDPW	IGHV3-43	IGHD3-22	IGHJ5	11	20	35	39
1	1.7301038062283736E-4	TGTGCAAAAGATATGGGGAGCAGTTGGCCCCACTACTACTACGGTATGGACGTCTGG	CAKDMGSSWPHYYYGMDVW	IGHV3-43	IGHD1-1	IGHJ6	13	20	25	31
1	1.7301038062283736E-4	TGTACGAGAGGTCGGGGTTGTGGTTCTTCCAACTGCGACATGGACTTTGACCTCTGG	CTRGRGCGSSNCDMDFDLW	IGHV3-20	IGHD1-14	IGHJ4	9	19	25	43
1	1.7301038062283736E-4	TGGGCCAGAGTCGCGAGACATGAGGAGTTATTGGGAGGCTACCATATGGACGTCTGG	WARVARHEELLGGYHMDVW	IGHV4-30-2	IGHD3-10	IGHJ6	9	23	31	38
1	1.7301038062283736E-4	TGTTATACAATGGGGATTGATTACTACGGTTCGGGGAGTTACGCCGACAGCTGG	CYTMGIDYYGSGSYADSW	IGHV3-15	IGHD3-10	IGHJ4	2	19	40	50
1	1.7301038062283736E-4	TGTGTGAGGGAGACCGGCTTTAGCGATGGCCGGCATCGGTGGTTCGACCCCTGG	CVRETGFSDGRHRWFDPW	IGHV4-4	IGHD2-2	IGHJ5	7	28	35	39
1	1.7301038062283736E-4	TGTGTGAGAGATTATTATGATAGTCGTGGCCCTTACTGGTACTTCGATCTCTGG	CVRDYYDSRGPYWYFDLW	IGHV1-46	IGHD3-22	IGHJ2	11	15	28	33
1	1.7301038062283736E-4	TGTGTGAGAGATCGGGGAATAGTGGGAGATTCGTGGGATGCTTTTGATATCTGG	CVRDRGIVGDSWDAFDIW	IGHV4-31	IGHD1-26	IGHJ3	12	18	27	36
1	1.7301038062283736E-4	TGTGCCACAGCCCCACCGAATAACAATGGCTGGTTCGACTACTTTGACTACTGG	CATAPPNNNGWFDYFDYW	IGHV3-15	IGHD6-19	IGHJ4	9	19	33	37
1	1.7301038062283736E-4	TGTGCGTCTACGGCGTGGGCCCGATGTGGTGACGGCTGTTATTTTCCCTACTGG	CASTAWARCGDGCYFPYW	IGHV3-30	IGHD2-21	IGHJ4	5	25	36	47
1	1.7301038062283736E-4	TGTGCGTCTACGGCGTGGGCCCGATGTGGTGACGGCTGTTATTTTCCCTACTGG	CASTAWARCGDGCYFPYW	IGHV3-47	IGHD2-21	IGHJ4	4	25	36	47
1	1.7301038062283736E-4	TGTGCGACCCTAAGCAGTGGCTGGCCCCTCGGCTACTGGTACTTCGATCTCTGG	CATLSSGWPLGYWYFDLW	IGHV3-65	IGHD6-19	IGHJ2	0	12	23	31
1	1.7301038062283736E-4	TGTGCGAGCCCCTATAGTAGTGGTTATTACTTCGCTGAATACTTCCAGCACTGG	CASPYSSGYYFAEYFQHW	IGHV4-4	IGHD3-22	IGHJ1	7	13	30	32
1	1.7301038062283736E-4	TGTGCGAGCGACTGCGGTGGTGTTAGTGCTGACTGCTTTTCCCCCGACTTCTGG	CASDCGGVSADCFSPDFW	IGHV3-11	IGHD2-21	IGHJ4	7	25	41	45
1	1.7301038062283736E-4	TGTGCGAGCGACTGCGGTGGTGTTAGTGCTGACTGCTTTTCCCCCGACTTCTGG	CASDCGGVSADCFSPDFW	IGHV1-18	IGHD2-21	IGHJ4	7	25	41	45
1	1.7301038062283736E-4	TGTGCGAGGTTTATGGTTCGGGGAGCTATTATACAGGGTGCTTTTGATATCTGG	CARFMVRGAIIQGAFDIW	IGHV4-4	IGHD3-10	IGHJ3	7	11	32	38
1	1.7301038062283736E-4	TGTGCGAGGAGTCACTCAGTAGAATATTGTTCTGGCGACTGCTATTGGGACTGG	CARSHSVEYCSGDCYWDW	IGHV3-30	IGHD2-21	IGHJ4	7	19	45	49
1	1.7301038062283736E-4	TGTGCGAGATCCCAACAAACTATAGCTCCCTGGTTGGTCTACATGGACGTCTGG	CARSQQTIAPWLVYMDVW	IGHV7-81	IGHD1-26	IGHJ6	9	22	29	38
1	1.7301038062283736E-4	TGTGCGAGATCAAAGTTATACAGCAGGTCGTTGGCGGACGCTTTTGATATCTGG	CARSKLYSRSLADAFDIW	IGHV7-4-1	IGHD1-20	IGHJ3	8	13	20	39
1	1.7301038062283736E-4	TGTGCGAGATACCAATTCGAGTATAGCAGCTCGTCAGATGCTTTTGATATCTGG	CARYQFEYSSSSDAFDIW	IGHV4-39	IGHD6-6	IGHJ3	8	16	34	36
1	1.7301038062283736E-4	TGTGCGAGACTAGGTCCAGCAGCTGGTATGCCCTACTACTACATGGACGTCTGG	CARLGPAAGMPYYYMDVW	IGHV3-53	IGHD6-13	IGHJ6	8	16	27	32
1	1.7301038062283736E-4	TGTGCGAGACATCCGCGATTTGTGGGTCACTATTACTACTACATGGACGTCTGG	CARHPRFVGHYYYYMDVW	IGHV4-31	IGHD3-3	IGHJ6	12	15	24	28
1	1.7301038062283736E-4	TGTGCGAGACAGCGAGGCCGTGGTTATTACTACGGTGGGGCTTTTGATATCTGG	CARQRGRGYYYGGAFDIW	IGHV5-10-1	IGHD3-22	IGHJ3	10	19	33	39
1	1.7301038062283736E-4	TGTGCGAGAGCATGGCAGCAGCTGGCTAGAGGGAGCCAAAACTTTAACTCCTGG	CARAWQQLARGSQNFNSW	IGHV3-11	IGHD6-13	IGHJ4	9	14	24	40
1	1.7301038062283736E-4	TGTGCGAGAGGTGGTTCGGGGATGTTCCTCTACTTCTTCTACATGGACGTCTGG	CARGGSGMFLYFFYMDVW	IGHV3-23	IGHD3-10	IGHJ6	6	11	21	29
1	1.7301038062283736E-4	TGTGCGAGAGGCTACTACGGTGGTAACTCGGTCCGCTGGTACTTCGATCTCTGG	CARGYYGGNSVRWYFDLW	IGHV4-34	IGHD4-23	IGHJ2	11	13	28	35
1	1.7301038062283736E-4	TGTGCGAGAGGCGGAATGGCTAATATTGTGGTGGTGACTGCTATTCGCTACTGG	CARGGMANIVVVTAIRYW	IGHV1-8	IGHD2-21	IGHJ4	11	22	45	47
1	1.7301038062283736E-4	TGTGCGAGAGGGTGGGAGCCACGGGGCCGCTTCGGGGGCCCCTTTGACTACTGG	CARGWEPRGRFGGPFDYW	IGHV1-8	IGHD1-26	IGHJ4	10	11	18	41
1	1.7301038062283736E-4	TGTGCGAGAGGGGTACCCGGTGCTGTGTTTTCATACGGCTGGTTCGACCCCTGG	CARGVPGAVFSYGWFDPW	IGHV1-67	IGHD6-13	IGHJ5	9	13	19	38
1	1.7301038062283736E-4	TGTGCGAGAGGGGAGCAGCTCGGATACTACTACTACTACGGTATGGACGTCTGG	CARGEQLGYYYYYGMDVW	IGHV4-34	IGHD6-6	IGHJ6	10	13	21	24
1	1.7301038062283736E-4	TGTGCGAGAGGGAGTGAACTTTGGGGTAGCAGTGGCTGGCCCTTTGACGACTGG	CARGSELWGSSGWPFDDW	IGHV1-8	IGHD6-19	IGHJ4	10	26	38	41
1	1.7301038062283736E-4	TGTGCGAGAGGAAGGTATTACTATGATAGTAGTGGTTCTCCCCCTGACTACTGG	CARGRYYYDSSGSPPDYW	IGHV4-31	IGHD3-22	IGHJ4	9	14	36	44
1	1.7301038062283736E-4	TGTGCGAGAGATTATTTTGATAGTAGTGGTTATCACAACTGGTTCGACCCCTGG	CARDYFDSSGYHNWFDPW	IGHV7-4-1	IGHD3-22	IGHJ5	11	17	32	34
1	1.7301038062283736E-4	TGTGCGAGAGATTATCGATATTGCAGTAGTAGTGGCTGCTTTTTCGACTCCTGG	CARDYRYCSSSGCFFDSW	IGHV7-4-1	IGHD2-2	IGHJ5	11	16	30	42
1	1.7301038062283736E-4	TGTGCGAGAGATTATCGATATTGCAGTAGTAGTGGCTACTTTTTCGACTCCTGG	CARDYRYCSSSGYFFDSW	IGHV4-4	IGHD2-2	IGHJ5	11	16	30	42
1	1.7301038062283736E-4	TGTGCGAGAGATCCCTTAACTAGTCGGGGTTACTTCTACCCTTTGAATGTCTGG	CARDPLTSRGYFYPLNVW	IGHV1-46	IGHD3-22	IGHJ6	12	20	38	48
1	1.7301038062283736E-4	TGTGCGAGAGATCCCTTAACTAGTCGGGGTTACTTCTACCCTTTGAATGTCTGG	CARDPLTSRGYFYPLNVW	IGHV4-31	IGHD3-22	IGHJ6	12	20	38	48
1	1.7301038062283736E-4	TGTGCGAGAGATCGGTATTCGTTTTGTGGTGGTGACTGCCCCTTTGACAACTGG	CARDRYSFCGGDCPFDNW	IGHV1-3	IGHD2-21	IGHJ4	12	23	38	41
1	1.7301038062283736E-4	TGTGCGAGAGATCGGTATTCGTTTTGTGGTGGTGACTGCCCCTTTGACAACTGG	CARDRYSFCGGDCPFDNW	IGHV3-30	IGHD2-21	IGHJ4	12	23	38	41
1	1.7301038062283736E-4	TGTGCGAGAGATGTTTATTCCTATTATAGTAAGACCTACTACATGGACGTCTGG	CARDVYSYYSKTYYMDVW	IGHV4-31	IGHD3-22	IGHJ6	11	15	30	35
1	1.7301038062283736E-4	TGTGCGAGAGATGTTCCGCACGATTCTCTATTGTATGGGGCTTTTGAGATTTGG	CARDVPHDSLLYGAFEIW	IGHV1-18	IGHD2-15	IGHJ3	11	28	34	39
1	1.7301038062283736E-4	TGTGCGAGAGATGGTGGTAATTCTAACTACCACTACTACGGTTTGAACGTCTGG	CARDGGNSNYHYYGLNVW	IGHV3-23	IGHD4-23	IGHJ6	11	12	19	25
1	1.7301038062283736E-4	TGTGCGAGAGATGGGTTCGGTAACCACTACTACTACTACGGTATGGACGTCTGG	CARDGFGNHYYYYGMDVW	IGHV3-11	IGHD3-10	IGHJ6	11	13	19	25
1	1.7301038062283736E-4	TGTGCGAGAGATATCGGTAGGGATAACTGGAACTACTACTGGTTCGACCCCTGG	CARDIGRDNWNYYWFDPW	IGHV4-31	IGHD1-20	IGHJ5	11	22	32	33
1	1.7301038062283736E-4	TGTGCGAGAGATAAGGGGACTGCACCACTTATGAGCTGGTACTTCGATCTCTGG	CARDKGTAPLMSWYFDLW	IGHV3-21	IGHD2-15	IGHJ2	11	22	28	35
1	1.7301038062283736E-4	TGTGCGAGAGAAGCCGTGGCTGGGGACCCTTCTTTTAATTGGTTCGACCCCTGG	CAREAVAGDPSFNWFDPW	IGHV1-67	IGHD6-19	IGHJ5	10	11	22	39
1	1.7301038062283736E-4	TGTGCGAGAGAAGCCGTGGCTGGGGACCCTTCTTTTAATTGGTTCGACCCCTGG	CAREAVAGDPSFNWFDPW	IGHV3-7	IGHD6-19	IGHJ5	10	11	22	39
1	1.7301038062283736E-4	TGTGCGAGAACTAGGGGAATAGTGGGAGCTATTCCTGGGGCTTTTGATATCTGG	CARTRGIVGAIPGAFDIW	IGHV4-39	IGHD1-26	IGHJ3	8	18	30	39
1	1.7301038062283736E-4	TGTGCGAAAGATGGCACTGCAACTAGTTACTACTACTACTACATGGACGTCTGG	CAKDGTATSYYYYYMDVW	IGHV3-23	IGHD1-7	IGHJ6	11	15	24	27
1	1.7301038062283736E-4	TGTGCGAAAGATGGGCAGATAGCAGTGGCTGGTGGTTTTGGTTTTGATATCTGG	CAKDGQIAVAGGFGFDIW	IGHV3-30	IGHD6-19	IGHJ3	11	18	32	41
1	1.7301038062283736E-4	TGTGCGAAAGATATGTTCCTTGGTAACTCGAATTGGGATGCTTTAGACATCTGG	CAKDMFLGNSNWDALDIW	IGHV7-81	IGHD4-23	IGHJ3	13	20	28	36
1	1.7301038062283736E-4	TGTGCGAAAGACTCTTGCCCTAATGGTGTATGCTGGGGAGCCTTTGACTACTGG	CAKDSCPNGVCWGAFDYW	IGHV3-60	IGHD2-8	IGHJ4	10	19	33	41
1	1.7301038062283736E-4	TGTGCGAAAGACTCTTGCACTAATGGTGTATGTTGGGGAGCCTTTGACTACTGG	CAKDSCTNGVCWGAFDYW	IGHV3-30	IGHD2-8	IGHJ4	19	20	31	41
1	1.7301038062283736E-4	TGTGCGAAAGACGAGTATTACTATGGTTCGGCGAAGAATACTTTCGATATGTGG	CAKDEYYYGSAKNTFDMW	IGHV3-30	IGHD3-10	IGHJ2	10	14	30	42
1	1.7301038062283736E-4	TGTGCAACAGTTCTCATCAGCAGCTGGTACTCTGGGGGTTGGTTCGACCCCTGG	CATVLISSWYSGGWFDPW	IGHV1-24	IGHD2-2	IGHJ5	13	18	30	39
1	1.7301038062283736E-4	TGTGCAACAGGGCCACTGCGGGGTCTATATTATGACTATTACATGGACGTCTGG	CATGPLRGLYYDYYMDVW	IGHV1-24	IGHD6-19	IGHJ6	9	11	18	34
1	1.7301038062283736E-4	TGTGCAAGAGTGGCCCAGTTTTGTAATAGTCTCGACTGCTATGACGACTTCTGG	CARVAQFCNSLDCYDDFW	IGHV3-43	IGHD2-21	IGHJ4	6	33	41	45
1	1.7301038062283736E-4	TGTGCAAGAGATTCATACGGACACCTACATCTAGGGGGGATACTTGACTACTGG	CARDSYGHLHLGGILDYW	IGHV6-1	IGHD3-16	IGHJ4	11	34	39	43
1	1.7301038062283736E-4	TGTGCAAGAGACCGGTATAGTGGGAGTTTCTACGAGTACTACTTTGACTACTGG	CARDRYSGSFYEYYFDYW	IGHV3-13	IGHD1-26	IGHJ4	10	11	33	34
1	1.7301038062283736E-4	TGTGCAAAGACGTCAAAATCAAGTCTGCTGCTTCTCGGGCCCCTTGAGTATTGG	CAKTSKSSLLLLGPLEYW	IGHV3-43	IGHD3-9	IGHJ4	7	11	18	43
1	1.7301038062283736E-4	TGTGGGAGGTCTGGGCGAAGGCAGCTCGACGTCAATAATTGGGTCGACCCCTGG	CGRSGRRQLDVNNWVDPW	IGHV1-67	IGHD6-6	IGHJ5	7	20	27	39
1	1.7301038062283736E-4	TGTACTCAGAAGGGGCTGTACTGCACTACCAGTTGTTACTTCTTTGACTACTGG	CTQKGLYCTTSCYFFDYW	IGHV1-45	IGHD1-1	IGHJ4	2	28	35	36
1	1.7301038062283736E-4	TGTACAAAAGACATGTATGGACGGATGTCCTCCTCTTACGGTATGGACGTCTGG	CTKDMYGRMSSSYGMDVW	IGHV3-25	IGHD2-8	IGHJ6	4	13	18	42
1	1.7301038062283736E-4	TGTAGAGTAGTACCAGCTGCCCCAGGCTACTACTACTACGGTATGGACGTCTGG	CRVVPAAPGYYYYGMDVW	IGHV1-46	IGHD2-2	IGHJ6	2	5	19	26
1	1.7301038062283736E-4	TGTGTGGGGGGACAAGGGCACTACTACAGAACCACCTGGTTCGACCCCTGG	CVGGQGHYYRTTWFDPW	IGHV1-67	IGHD2-2	IGHJ5	3	19	27	35
1	1.7301038062283736E-4	TGTGTGAGAGATTGCAGTGGTGGGAACTGCTACGGCCTTTTTGACTACTGG	CVRDCSGGNCYGLFDYW	IGHV3-35	IGHD2-15	IGHJ4	12	15	32	39
1	1.7301038062283736E-4	TGTGTGAAAGATAGGTACCAGCTCCTACTGGGCAATTGGTTCGACTCCTGG	CVKDRYQLLLGNWFDSW	IGHV1-67	IGHD2-2	IGHJ5	11	14	26	32
1	1.7301038062283736E-4	TGTGTGAAAGATAGGTACCAGCTCCTACTGGGCAATTGGTTCGACTCCTGG	CVKDRYQLLLGNWFDSW	IGHV3-60	IGHD2-2	IGHJ5	11	14	26	32
1	1.7301038062283736E-4	TGTGCCAGAGATAAAAAGTCACTCTGGTTCGGGGAGTTGTCGGGCGACTGG	CARDKKSLWFGELSGDW	IGHV4-30-2	IGHD3-10	IGHJ4	11	20	37	46
1	1.7301038062283736E-4	TGTGCGCGAGGGGCGGGGATATACAGCCGAGCTTACTACTTTGACTACTGG	CARGAGIYSRAYYFDYW	IGHV4-39	IGHD5-12	IGHJ4	5	16	22	33
1	1.7301038062283736E-4	TGTGCGCGAGGGGAGTGGGCTCGTGGGAGCTACAGCGTCCTTGACTACTGG	CARGEWARGSYSVLDYW	IGHV1-67	IGHD1-26	IGHJ4	3	22	32	40
1	1.7301038062283736E-4	TGTGCGCGAGGGGAGTGGGCTCGTGGGAGCTACAGCGTCCTTGACTACTGG	CARGEWARGSYSVLDYW	IGHV1-8	IGHD1-26	IGHJ4	10	22	32	40
1	1.7301038062283736E-4	TGTGCGCAAGATTTACGCGATAGTGATTATTACTACGGTCTAGCCTTCTGG	CAQDLRDSDYYYGLAFW	IGHV3-23	IGHD3-22	IGHJ4	11	20	36	47
1	1.7301038062283736E-4	TGTGCGACTGGGTATAGCAGCGCCTGGTACGCTGAGTATTTCCAGGACTGG	CATGYSSAWYAEYFQDW	IGHV4-4	IGHD6-13	IGHJ1	6	9	28	29
1	1.7301038062283736E-4	TGTGCGAGTGATAGCAGCTCGTCCCAATACTACTACGGTATGGACGTCTGG	CASDSSSSQYYYGMDVW	IGHV1-46	IGHD6-6	IGHJ6	11	12	23	27
1	1.7301038062283736E-4	TGTGCGAGTGAGTCGGACCCTTACTACTACTACTACGCTATGGACGTCTGG	CASESDPYYYYYAMDVW	IGHV4-39	IGHD6-6	IGHJ6	7	13	17	20
1	1.7301038062283736E-4	TGTGCGAGCCGCAGCATCACCTGGTACTCGGACACGTCGTTCGACCCCTGG	CASRSITWYSDTSFDPW	IGHV3-33	IGHD6-13	IGHJ5	7	12	26	38
1	1.7301038062283736E-4	TGTGCGAGGGCGGATCGGGGGGGCTACTCCTACTACTACATGGACGTCTGG	CARADRGGYSYYYMDVW	IGHV4-4	IGHD3-10	IGHJ6	7	14	19	23
1	1.7301038062283736E-4	TGTGCGAGGGCGGATCGGGGGGACTACTCCTACTACTACATGGACGTCTGG	CARADRGDYSYYYMDVW	IGHV1-46	IGHD3-10	IGHJ6	7	14	19	22
1	1.7301038062283736E-4	TGTGCGAGGGGTTGGGGGAGTGGCTCCGATTTTCTGGGGCTTGATTATTGG	CARGWGSGSDFLGLDYW	IGHV5-10-1	IGHD3-16	IGHJ4	7	11	20	40
1	1.7301038062283736E-4	TGTGCGAGGGGGCAGTATGACTGGAACCCTCGGTATTTTTGGGACTATTGG	CARGQYDWNPRYFWDYW	IGHV4-59	IGHD1-20	IGHJ4	7	14	26	42
1	1.7301038062283736E-4	TGTGCGAGGGGGGGTATTTTGACTGGTTATTACCCGAACTTTGACTACTGG	CARGGILTGYYPNFDYW	IGHV4-59	IGHD3-9	IGHJ4	7	14	31	37
1	1.7301038062283736E-4	TGTGCGAGGGACTGTAGTACTACCAGCTGCCGTAAATTGCTTGACTCCTGG	CARDCSTTSCRKLLDSW	IGHV3-11	IGHD2-2	IGHJ5	7	12	29	42
1	1.7301038062283736E-4	TGTGCGAGGAGCAGCTCGCCGCCCTACTACTACTACTACATGGACGTCTGG	CARSSSPPYYYYYMDVW	IGHV4-34	IGHD6-6	IGHJ6	7	9	17	23
1	1.7301038062283736E-4	TGTGCGAGGAGCAGCTCGCCGCCCTACTACTACTACTACATGGACGTCTGG	CARSSSPPYYYYYMDVW	IGHV4-55	IGHD6-6	IGHJ6	7	9	17	23
1	1.7301038062283736E-4	TGTGCGAGATCCTTTGGCGTGGTGGTTGCTGCAACGACCCTTGACCTCTGG	CARSFGVVVAATTLDLW	IGHV7-81	IGHD2-15	IGHJ5	9	18	31	42
1	1.7301038062283736E-4	TGTGCGAGACTCCAGCCAACGGTTCGGGGAGGGAACTGGTTCGACCCCTGG	CARLQPTVRGGNWFDPW	IGHV4-39	IGHD3-10	IGHJ5	9	20	30	33
1	1.7301038062283736E-4	TGTGCGAGACCCATTGAAAGTAGTGGTTACCCAAATGCTTTTGATATCTGG	CARPIESSGYPNAFDIW	IGHV5-10-1	IGHD3-22	IGHJ3	9	14	28	34
1	1.7301038062283736E-4	TGTGCGAGACGACCACCTGCGCCCGGGGGAATATACTTCTTTGACAACTGG	CARRPPAPGGIYFFDNW	IGHV4-39	IGHD2-15	IGHJ4	9	11	16	33
1	1.7301038062283736E-4	TGTGCGAGACATAGCAGCTCGTCCTACTACTACTACTACATGGACGTCTGG	CARHSSSSYYYYYMDVW	IGHV4-39	IGHD6-6	IGHJ6	11	12	22	23
1	1.7301038062283736E-4	TGTGCGAGACACGATTTCGATTACTATGATAGTAGTGGTAACCTTTACTGG	CARHDFDYYDSSGNLYW	IGHV4-39	IGHD3-22	IGHJ4	10	19	38	45
1	1.7301038062283736E-4	TGTGCGAGACACGATATTTTGACTGGTCACCACTACGGTTTGGATGTCTGG	CARHDILTGHHYGLDVW	IGHV1-3	IGHD3-9	IGHJ3	8	10	26	38
1	1.7301038062283736E-4	TGTGCGAGACAGGCTTTTTTTGGGGTGGTCTCCCCCAACTTTGACTACTGG	CARQAFFGVVSPNFDYW	IGHV4-39	IGHD3-3	IGHJ4	10	16	28	37
1	1.7301038062283736E-4	TGTGCGAGAGTAAATTGCGTAACAGTACCAGCTGCTTGCTTTGACTACTGG	CARVNCVTVPAACFDYW	IGHV3-21	IGHD2-2	IGHJ4	9	23	35	38
1	1.7301038062283736E-4	TGTGCGAGAGCTCCCGAAGTGGCTACCCTATATTTGGCTTTTGACTACTGG	CARAPEVATLYLAFDYW	IGHV4-31	IGHD5-12	IGHJ4	9	17	25	39
1	1.7301038062283736E-4	TGTGCGAGAGCCCCCTCGAGTGGCTGGTACGTGGGATACTTTGACTACTGG	CARAPSSGWYVGYFDYW	IGHV3-11	IGHD6-19	IGHJ4	9	18	31	36
1	1.7301038062283736E-4	TGTGCGAGAGCCCCCTCGAGTGGCTGGTACGTGGGATACTTTGACTACTGG	CARAPSSGWYVGYFDYW	IGHV3-43	IGHD6-19	IGHJ4	4	18	31	36
1	1.7301038062283736E-4	TGTGCGAGAGCGCCGGGTATAGCAGCAGCTGGTGGGTACTTTGACTACTGG	CARAPGIAAAGGYFDYW	IGHV3-64	IGHD6-13	IGHJ4	9	12	32	36
1	1.7301038062283736E-4	TGTGCGAGAGCGGGCGGGCTAGGATACTACTACCACTACATGGACGTCTGG	CARAGGLGYYYHYMDVW	IGHV4-34	IGHD2-15	IGHJ6	9	18	23	24
1	1.7301038062283736E-4	TGTGCGAGAGGTCCGTATTACTATGATAGTAGTGGACCTACTGACTACTGG	CARGPYYYDSSGPTDYW	IGHV4-34	IGHD3-22	IGHJ4	10	13	34	41
1	1.7301038062283736E-4	TGTGCGAGAGGTAATACCGGGCATAACAGTGACTGGTACCATGACTATTGG	CARGNTGHNSDWYHDYW	IGHV4-34	IGHD6-19	IGHJ4	10	16	38	41
1	1.7301038062283736E-4	TGTGCGAGAGGCCTAAAGTGGGACTACTACTACTACTACATGGACGTCTGG	CARGLKWDYYYYYMDVW	IGHV1-8	IGHD1-26	IGHJ6	13	16	21	22
1	1.7301038062283736E-4	TGTGCGAGAGGGCAATATTGGCGGGATAGTAGTGGTTATGCTCCTTACTGG	CARGQYWRDSSGYAPYW	IGHV1-8	IGHD3-22	IGHJ4	10	24	38	45
1	1.7301038062283736E-4	TGTGCGAGAGGGGGAAATGTGTATAGTAGTGCCTGGTACTCGGGCGACTGG	CARGGNVYSSAWYSGDW	IGHV1-8	IGHD6-19	IGHJ4	10	20	38	46
1	1.7301038062283736E-4	TGTGCGAGAGGGAATACGGTGACTACCCCCTTCCACGGTATGGACGTCTGG	CARGNTVTTPFHGMDVW	IGHV1-8	IGHD4-17	IGHJ6	10	14	25	39
1	1.7301038062283736E-4	TGTGCGAGAGGAGCCTTTTCTACCGGTGACCCAGGTAGAATCGACCCCTGG	CARGAFSTGDPGRIDPW	IGHV1-8	IGHD1-20	IGHJ5	10	20	26	40
1	1.7301038062283736E-4	TGTGCGAGAGATCTCGCGAGTAGTACCAGCTGGTGGTACTTCGATCTCTGG	CARDLASSTSWWYFDLW	IGHV3-66	IGHD2-2	IGHJ2	14	18	31	33
1	1.7301038062283736E-4	TGTGCGAGAGATCCGGGTCATGGTCCCCACCCGCACTACTTTGACTACTGG	CARDPGHGPHPHYFDYW	IGHV1-46	IGHD4-23	IGHJ4	12	16	21	34
1	1.7301038062283736E-4	TGTGCGAGAGATGTGAATTGGGGCCCGCCCCATGATGCTCTTGATATCTGG	CARDVNWGPPHDALDIW	IGHV3-11	IGHD3-16	IGHJ3	11	17	22	30
1	1.7301038062283736E-4	TGTGCGAGAGATGGGAGCAATAACCCACCTTTGAGGTGGTTCGACCCCTGG	CARDGSNNPPLRWFDPW	IGHV3-53	IGHD3-22	IGHJ5	11	18	24	36
1	1.7301038062283736E-4	TGTGCGAGAGATGGGAACAATAACCCACCTTTGAGGTGGTTCGACCCCTGG	CARDGNNNPPLRWFDPW	IGHV3-48	IGHD3-22	IGHJ5	11	18	24	36
1	1.7301038062283736E-4	TGTGCGAGAGACTCAGGGGGTATAGTAGAAGCCCACCTCTTCCAGCACTGG	CARDSGGIVEAHLFQHW	IGHV1-18	IGHD6-13	IGHJ1	10	17	31	38
1	1.7301038062283736E-4	TGTGCGAGAGAGTACGTAGTGGGACCTACGGGCGAGGGCTTTGACTACTGG	CAREYVVGPTGEGFDYW	IGHV3-74	IGHD1-26	IGHJ4	10	16	28	38
1	1.7301038062283736E-4	TGTGCGAGAGAGGCGATAACTCTTCACTACTACTACTACATGGACGTCTGG	CAREAITLHYYYYMDVW	IGHV1-18	IGHD3-16	IGHJ6	10	13	21	25
1	1.7301038062283736E-4	TGTGCGAGAGAGGGGACAACGGTGGTCACTGGGTATGCTTTTGATATCTGG	CAREGTTVVTGYAFDIW	IGHV4-31	IGHD4-23	IGHJ3	10	14	29	34
1	1.7301038062283736E-4	TGTGCGAGAGAGGGGACAACGGTGGTCACTGGGTATGCTTTTGATATCTGG	CAREGTTVVTGYAFDIW	IGHV4-39	IGHD4-23	IGHJ3	8	14	29	34
1	1.7301038062283736E-4	TGTGCGAGAGAGAGTGTAATAGCAGCAGACTACTACTACATGGACGTCTGG	CARESVIAADYYYMDVW	IGHV4-39	IGHD6-13	IGHJ6	8	18	27	28
1	1.7301038062283736E-4	TGTGCGAGAGAAGATAGCAGCTCGTTCTACTACTACGGTATGGACGTCTGG	CAREDSSSFYYYGMDVW	IGHV4-31	IGHD6-6	IGHJ6	10	13	24	26
1	1.7301038062283736E-4	TGTGCGAGAAGCCCAGAGGGGGGAGCTATCATCACGACGTTCGACCCCTGG	CARSPEGGAIITTFDPW	IGHV5-10-1	IGHD3-16	IGHJ5	8	18	29	38
1	1.7301038062283736E-4	TGTGCGAAGTGGGCGTCCCCAACCCAAGCCCGGGACGGTATGGATGTCTGG	CAKWASPTQARDGMDVW	IGHV1-58	IGHD1-26	IGHJ6	5	7	12	39
1	1.7301038062283736E-4	TGTGCGAAGCGTGATTTTAGTGATACCTCTCATTTCGGTGTGGACGTCTGG	CAKRDFSDTSHFGVDVW	IGHV3-23	IGHD3-3	IGHJ6	7	12	17	40
1	1.7301038062283736E-4	TGTGCGAAACACTCTCGCCTGGAAGCCTACTACTACGGTGTGGACGTCTGG	CAKHSRLEAYYYGVDVW	IGHV1-2	IGHD1-1	IGHJ6	17	18	23	26
1	1.7301038062283736E-4	TGTGCGAAAGGTGATACCAGTGGTTATTACGGCGGTTACTTGGACTACTGG	CAKGDTSGYYGGYLDYW	IGHV1-8	IGHD3-22	IGHJ4	10	11	29	36
1	1.7301038062283736E-4	TGTGCGAAAGGACGGGAGGAGTGGCCACAACCTTACTACTTTGACTTTTGG	CAKGREEWPQPYYFDFW	IGHV3-23	IGHD3-3	IGHJ4	9	17	23	33
1	1.7301038062283736E-4	TGTGCGAAAGATCACGGTTACCGTGGTAACTCCGGGAATTTTGAGTATTGG	CAKDHGYRGNSGNFEYW	IGHV3-23	IGHD4-23	IGHJ4	12	18	34	39
1	1.7301038062283736E-4	TGTGCGAAAGATGGACATGACATCGAATGGTACTACCACATGGACGTCTGG	CAKDGHDIEWYYHMDVW	IGHV3-23	IGHD4-11	IGHJ6	11	15	20	30
1	1.7301038062283736E-4	TGTGCGAAAGATGAATACGGGACATATTGTGGTGCTGACTGCTCCCAGTGG	CAKDEYGTYCGADCSQW	IGHV3-23	IGHD2-21	IGHJ4	11	22	42	48
1	1.7301038062283736E-4	TGTGCGAAAGACCCCCTGGCTGGGTATAGCAGTGGCTGGTTTGACTACTGG	CAKDPLAGYSSGWFDYW	IGHV3-23	IGHD6-19	IGHJ4	10	21	38	39
1	1.7301038062283736E-4	TGTGCGAAAACCGGCCAGCTCGCCAGATTCGGATTCTATTTTGACTACTGG	CAKTGQLARFGFYFDYW	IGHV3-23	IGHD6-6	IGHJ4	8	15	21	35
1	1.7301038062283736E-4	TGTGCACGGATAATCCAAGTGGGAGCTCACTGGGGGCATCTTGACCTCTGG	CARIIQVGAHWGHLDLW	IGHV2-70	IGHD1-26	IGHJ5	11	17	26	42
1	1.7301038062283736E-4	TGTGCAATTTCCGTCACCCCATTGGGTACTGCGGTCGCTCTTGATATCTGG	CAISVTPLGTAVALDIW	IGHV1-18	IGHD2-2	IGHJ3	4	24	29	36
1	1.7301038062283736E-4	TGTGCAACAGATTCAGCGATTGGAGTAGTGGTCTATGCTCTGGTCTACTGG	CATDSAIGVVVYALVYW	IGHV1-24	IGHD3-22	IGHJ3	11	23	31	47
1	1.7301038062283736E-4	TGTGCAACAGATTCAGCGATTGGAGTAGTGGTCTATGCTCTGGTCTACTGG	CATDSAIGVVVYALVYW	IGHV1-24	IGHD3-22	IGHJ4	11	23	31	44
1	1.7301038062283736E-4	TGTGCAACAGATTCAACGGTTGACGTCGTGATATATGCTCTGGTCTATTGG	CATDSTVDVVIYALVYW	IGHV1-18	IGHD1-1	IGHJ4	11	21	28	44
1	1.7301038062283736E-4	TGTGCAACAGATTCAACGGTTGACGTCGTGATATATGCTCTGGTCTATTGG	CATDSTVDVVIYALVYW	IGHV1-69-2	IGHD1-1	IGHJ4	11	21	28	44
1	1.7301038062283736E-4	TGTGCAAGAGGAGACGATTACTATGATAGTAGTGGTTATTATGACTATTGG	CARGDDYYDSSGYYDYW	IGHV3-74	IGHD3-22	IGHJ4	9	16	40	41
1	1.7301038062283736E-4	TGTGCAAAAGAGTATGATAGCAGCCCCGGGGATGATGCATTTGATATCTGG	CAKEYDSSPGDDAFDIW	IGHV3-43	IGHD2-2	IGHJ3	10	16	23	31
1	1.7301038062283736E-4	TGTACGAGAGATCTGAGAGTCTATGGTGACCCCGCCGGCTCTGACTACTGG	CTRDLRVYGDPAGSDYW	IGHV3-30	IGHD2-21	IGHJ4	13	23	29	41
1	1.7301038062283736E-4	TGTACGAGAGACTATGGGTCGGGGAATTATCTGTATTACTTTGACCCCTGG	CTRDYGSGNYLYYFDPW	IGHV1-3	IGHD3-10	IGHJ4	10	11	29	32
1	1.7301038062283736E-4	TGTACGAGAGACTATGGGTCGGGGAATTATCTGTATTACTTTGACCCCTGG	CTRDYGSGNYLYYFDPW	IGHV4-39	IGHD3-10	IGHJ4	8	10	29	32
1	1.7301038062283736E-4	TGTACGAAAGCCGGCATCACCTACGGGGGGGGCAACTGGTTCGATTCCTGG	CTKAGITYGGGNWFDSW	IGHV3-30	IGHD2-2	IGHJ5	6	9	16	32
1	1.7301038062283736E-4	TGTAATAGAGACGGGGGATTCGGCTACTCCTATTACGGTATGGACGTCTGG	CNRDGGFGYSYYGMDVW	IGHV3-49	IGHD2-15	IGHJ6	10	22	29	39
1	1.7301038062283736E-4	TGCGCGACAGATCGCGACTATGGTTCGGGGATAGGATATTTTGACCACTGG	CATDRDYGSGIGYFDHW	IGHV3-30	IGHD3-10	IGHJ4	12	16	30	39
1	1.7301038062283736E-4	TGTGTGAGGTGGGGCGCGGAGGGAAGCGCCAACTGGTTCGACCCCTGG	CVRWGAEGSANWFDPW	IGHV4-4	IGHD2-15	IGHJ5	7	16	20	29
1	1.7301038062283736E-4	TGTGTGAGAGCGGATATAGCAACGCCTGGTGCGCCCTTTGACTTCTGG	CVRADIATPGAPFDFW	IGHV5-78	IGHD5-12	IGHJ3	10	11	18	36
1	1.7301038062283736E-4	TGTGTGAAAGGGTTGCAGCAGTGGCTGGTTTGGTACTTTGACTCCTGG	CVKGLQQWLVWYFDSW	IGHV3-60	IGHD6-19	IGHJ4	9	16	28	33
1	1.7301038062283736E-4	TGTGCTAGAGTGAAAACAACTGTTGTTCGGGGAGTCCTTGACTACTGG	CARVKTTVVRGVLDYW	IGHV3-72	IGHD3-10	IGHJ4	9	24	34	37
1	1.7301038062283736E-4	TGTGCGCGTCAGGTGGTGGCTAACTCCTTTTACTACTTTGACTTCTGG	CARQVVANSFYYFDFW	IGHV3-30	IGHD4-23	IGHJ4	5	14	26	30
1	1.7301038062283736E-4	TGTGCGCGACATGATAACGACTGGGGATCGCCCAATTTTGACTTCTGG	CARHDNDWGSPNFDFW	IGHV4-39	IGHD7-27	IGHJ4	12	19	28	36
1	1.7301038062283736E-4	TGTGCGCGAGGGAATATAAGTGGAACTAATGATGCTTTTGATATCTGG	CARGNISGTNDAFDIW	IGHV4-34	IGHD1-7	IGHJ3	10	14	27	28
1	1.7301038062283736E-4	TGTGCGGTGCTGGGATGGTTCGGGGAGTATGGTGGGTTCGACCCCTGG	CAVLGWFGEYGGFDPW	IGHV1-58	IGHD3-10	IGHJ5	6	14	27	34
1	1.7301038062283736E-4	TGTGCGGGAGGACATTATTATGATACTGCTGGTATTCTTGACCACTGG	CAGGHYYDTAGILDHW	IGHV1-8	IGHD3-16	IGHJ4	10	15	23	37
1	1.7301038062283736E-4	TGTGCGGGAGATCGGGAGAGACCAGGTTTTTGGTGGTTCGACCCCTGG	CAGDRERPGFWWFDPW	IGHV3-21	IGHD3-3	IGHJ5	12	26	32	33
1	1.7301038062283736E-4	TGTGCGACAGACAGTCAGGCTGGGAGCAATATTCCCGGGGAATACTGG	CATDSQAGSNIPGEYW	IGHV3-74	IGHD1-26	IGHJ4	4	20	26	42
1	1.7301038062283736E-4	TGTGCGACAGAACCGGGGATCGGTCACTACCACTGCATGGACGTCTGG	CATEPGIGHYHCMDVW	IGHV4-31	IGHD7-27	IGHJ6	10	14	20	25
1	1.7301038062283736E-4	TGTGCGAGTGATAGGGGGGTTATTGGTGACCACCGCTTTGACTCCTGG	CASDRGVIGDHRFDSW	IGHV2-26	IGHD3-10	IGHJ4	4	13	23	35
1	1.7301038062283736E-4	TGTGCGAGTGATAGGGGGGTTATTGGTGACCACCGCTTTGACTCCTGG	CASDRGVIGDHRFDSW	IGHV5-10-1	IGHD3-10	IGHJ4	7	13	23	35
1	1.7301038062283736E-4	TGTGCGAGCCATGACTACGGTGGTAACTCCGACTGGTTCGACCCCTGG	CASHDYGGNSDWFDPW	IGHV3-33	IGHD4-23	IGHJ5	7	9	30	31
1	1.7301038062283736E-4	TGTGCGAGGTATTACTATGATAGTAGTGGTTATTATGGGGCCAACTGG	CARYYYDSSGYYGANW	IGHV3-30	IGHD3-22	IGHJ4	7	8	34	43
1	1.7301038062283736E-4	TGTGCGAGGCCCTATAGTGGGAGCTACTCGTACTACTTTGACTACTGG	CARPYSGSYSYYFDYW	IGHV3-30	IGHD1-26	IGHJ4	7	12	27	29
1	1.7301038062283736E-4	TGTGCGAGGGTTAAACTACATGACTATGGTGACCCCTTTGGCTACTGG	CARVKLHDYGDPFGYW	IGHV3-23	IGHD4-17	IGHJ4	6	18	32	35
1	1.7301038062283736E-4	TGTGCGAGGGTTAAACTACATGACTATGGTGACCCCTTTGGCTACTGG	CARVKLHDYGDPFGYW	IGHV4-4	IGHD4-17	IGHJ4	7	18	32	35
1	1.7301038062283736E-4	TGTGCGAGGGGGGTGACTACGAGGGACCCTTACTACTTTGACTACTGG	CARGVTTRDPYYFDYW	IGHV3-48	IGHD4-17	IGHJ4	7	11	20	30
1	1.7301038062283736E-4	TGTGCGAGGACACCGAGTATAGCAGCCGAGTACTACTTTGACTACTGG	CARTPSIAAEYYFDYW	IGHV1-69	IGHD6-6	IGHJ4	7	13	25	28
1	1.7301038062283736E-4	TGTGCGAGATGGTATAACTGGAACGGATACGATGCTTTTGATATTTGG	CARWYNWNGYDAFDIW	IGHV4-55	IGHD1-20	IGHJ3	9	10	24	30
1	1.7301038062283736E-4	TGTGCGAGACTGCCACAGGACTACTACTACTACGGTTTGGACGTCTGG	CARLPQDYYYYGLDVW	IGHV1-69	IGHD2-21	IGHJ6	8	12	16	19
1	1.7301038062283736E-4	TGTGCGAGACCCTTTCTTCCTACAGGTCGGGGCTGGTTCGACCCCTGG	CARPFLPTGRGWFDPW	IGHV4-4	IGHD3-10	IGHJ5	8	26	31	32
1	1.7301038062283736E-4	TGTGCGAGACGGTTCAACGATTTTTGGAGTGGTTATTATGTCGACTGG	CARRFNDFWSGYYVDW	IGHV4-4	IGHD3-3	IGHJ4	8	16	38	43
1	1.7301038062283736E-4	TGTGCGAGACAATATAGTGGCCACGATTCTGATGCTTTTGATATCTGG	CARQYSGHDSDAFDIW	IGHV3-30	IGHD5-12	IGHJ3	8	11	27	29
1	1.7301038062283736E-4	TGTGCGAGAGTTCCGTTTCGGAATATAGTGGGACCTGCGGACTACTGG	CARVPFRNIVGPADYW	IGHV3-21	IGHD1-26	IGHJ4	9	23	32	39
1	1.7301038062283736E-4	TGTGCGAGAGTTCCAGATGGAACTACGAGGAGCTGGTTCGATCCCTGG	CARVPDGTTRSWFDPW	IGHV3-53	IGHD1-7	IGHJ5	9	17	26	32
1	1.7301038062283736E-4	TGTGCGAGAGTGACAACTCAAACGGTCCCCCGCTGGTTCGACCCCTGG	CARVTTQTVPRWFDPW	IGHV3-48	IGHD1-1	IGHJ5	9	12	17	32
1	1.7301038062283736E-4	TGTGCGAGAGCTGGGGATGTGGGTTCGGGGAGTTATTATTTCCACTGG	CARAGDVGSGSYYFHW	IGHV4-34	IGHD3-10	IGHJ4	9	21	38	43
1	1.7301038062283736E-4	TGTGCGAGAGGCGGCTATAGTAACTCGTTGGGGTACGTCGATCTCTGG	CARGGYSNSLGYVDLW	IGHV1-8	IGHD3-10	IGHJ2	11	15	25	31
1	1.7301038062283736E-4	TGTGCGAGAGGCGAGGCCTGGAACTCCATACGTCACTTTGACTACTGG	CARGEAWNSIRHFDYW	IGHV4-34	IGHD1-7	IGHJ4	11	17	24	34
1	1.7301038062283736E-4	TGTGCGAGAGGGTCCTTGATTCTGCCCTCGAACCAGTTCGAAGTCTGG	CARGSLILPSNQFEVW	IGHV1-8	IGHD3-10	IGHJ4	10	28	34	44
1	1.7301038062283736E-4	TGTGCGAGAGGGTGTACTGGGAGTGTCTACTGCGCCATTGACTACTGG	CARGCTGSVYCAIDYW	IGHV1-8	IGHD2-8	IGHJ4	10	12	17	37
1	1.7301038062283736E-4	TGTGCGAGAGGGGGACATCTCTCTTCCATAGCACCTCTTGATCACTGG	CARGGHLSSIAPLDHW	IGHV3-21	IGHD2-2	IGHJ1	9	26	32	42
1	1.7301038062283736E-4	TGTGCGAGAGGGGACCTGGGAGAGTGGGAATTGCTCATTGACTACTGG	CARGDLGEWELLIDYW	IGHV1-8	IGHD1-26	IGHJ4	10	22	28	37
1	1.7301038062283736E-4	TGTGCGAGAGATCCGGGTATAGCAGCAACTGGGCCCCTTGACTACTGG	CARDPGIAATGPLDYW	IGHV3-33	IGHD6-13	IGHJ4	12	13	31	37
1	1.7301038062283736E-4	TGTGCGAGAGATCGTGGATCAGTAACCCCCTACGGTATGGACGTCTGG	CARDRGSVTPYGMDVW	IGHV4-31	IGHD4-11	IGHJ6	12	19	25	36
1	1.7301038062283736E-4	TGTGCGAGAGATCGGTCCCGGGAAAAAGCAACAGACTTTGACTGCTGG	CARDRSREKATDFDCW	IGHV4-31	IGHD6-13	IGHJ4	12	16	21	34
1	1.7301038062283736E-4	TGTGCGAGAGATCGGGAGAGACCAGGGTTTTGGTGGTTCGACCTCTGG	CARDRERPGFWWFDLW	IGHV3-33	IGHD3-3	IGHJ5	12	27	32	33
1	1.7301038062283736E-4	TGTGCGAGAGATAACGGCAGTGGCTGGCCTTACCACTTCCACTACTGG	CARDNGSGWPYHFHYW	IGHV4-59	IGHD6-19	IGHJ4	11	16	26	30
1	1.7301038062283736E-4	TGTGCGAGAGACAAGGTGCAAGTGGGTTACCACGGTATGGACGTCTGG	CARDKVQVGYHGMDVW	IGHV4-31	IGHD4-23	IGHJ6	10	25	32	36
1	1.7301038062283736E-4	TGTGCGAGAGAGGGTATAGCAGTGGCTGGTTCCCTCTTTGACTACTGG	CAREGIAVAGSLFDYW	IGHV3-33	IGHD6-19	IGHJ4	10	11	29	35
1	1.7301038062283736E-4	TGTGCGAGAGAGGGTATAGCAGTGGCTGGTTCCCTCTTTGACTACTGG	CAREGIAVAGSLFDYW	IGHV4-31	IGHD6-19	IGHJ4	10	11	29	35
1	1.7301038062283736E-4	TGTGCGAGAAGTCAAGCTGGAACTACGCCATGGGCTTTTGATATCTGG	CARSQAGTTPWAFDIW	IGHV1-69	IGHD1-7	IGHJ3	8	16	26	33
1	1.7301038062283736E-4	TGTGCGAGAAGTCAAGCTGGAACTACGCCATGGGCTTTTGATATCTGG	CARSQAGTTPWAFDIW	IGHV4-28	IGHD1-7	IGHJ3	9	16	26	33
1	1.7301038062283736E-4	TGTGCGAGAAGGGGTAGTGGTTATTACAACTACTACTTTGACTACTGG	CARRGSGYYNYYFDYW	IGHV4-28	IGHD3-22	IGHJ4	9	13	26	30
1	1.7301038062283736E-4	TGTGCGAAGGGACTCGGTACCTACTCCCTAGAACCAGGCGACTACTGG	CAKGLGTYSLEPGDYW	IGHV3-23	IGHD2-15	IGHJ4	7	20	26	39
1	1.7301038062283736E-4	TGTGCGAAACGGGGACGACACGGGGTGGCCGGGGCTTTTGATATCTGG	CAKRGRHGVAGAFDIW	IGHV3-23	IGHD3-10	IGHJ3	8	9	14	33
1	1.7301038062283736E-4	TGTGCGAAAGGGATGAATAGTGGTTGTTACTACCCGTTTGACCACTGG	CAKGMNSGCYYPFDHW	IGHV3-9	IGHD3-22	IGHJ4	9	17	32	36
1	1.7301038062283736E-4	TGTGCGAAAGGACTTGGAGGATACAGCTATACTTCTTTTGACTCCTGG	CAKGLGGYSYTSFDSW	IGHV3-23	IGHD5-18	IGHJ4	9	18	29	36
1	1.7301038062283736E-4	TGTGCGAAAGATTTTTGGGGCCGTACCAATTACCTTTTTGACTACTGG	CAKDFWGRTNYLFDYW	IGHV3-30	IGHD3-16	IGHJ4	11	13	19	36
1	1.7301038062283736E-4	TGTGCGAAAGATCACGCCACCAGCTGGCCCTACTACTTTGACTACTGG	CAKDHATSWPYYFDYW	IGHV3-30	IGHD2-2	IGHJ4	12	18	25	30
1	1.7301038062283736E-4	TGTGCGAAAGATCACGCCACCAGCTGGCCCTACTACTTTGACTACTGG	CAKDHATSWPYYFDYW	IGHV3-66	IGHD2-2	IGHJ4	12	18	25	30
1	1.7301038062283736E-4	TGTGCGAAAGACGGAACGATCGGAAGGCTCGGCCACCTGGACGTCTGG	CAKDGTIGRLGHLDVW	IGHV3-43	IGHD1-1	IGHJ6	10	12	18	37
1	1.7301038062283736E-4	TGTGCGAAAGAGATGGGGAGAATTGGTATTCCTTGTTTTGACTCCTGG	CAKEMGRIGIPCFDSW	IGHV3-23	IGHD2-21	IGHJ5	10	26	31	39
1	1.7301038062283736E-4	TGTGCGAAAAGGGGAGATAGTGGGAGCCACTACTACTTTGACTACTGC	CAKRGDSGSHYYFDYC	IGHV1-46	IGHD1-26	IGHJ4	6	16	26	30
1	1.7301038062283736E-4	TGTGCGAAAAACGACGATTGGTCAGTGGAGGATGCTTTTGATATGTGG	CAKNDDWSVEDAFDMW	IGHV3-23	IGHD1-1	IGHJ3	8	9	15	30
1	1.7301038062283736E-4	TGTGCACACGCCCTTTGGTTCGCGGATTCCGACTGGTTCGACCCCTGG	CAHALWFADSDWFDPW	IGHV2-5	IGHD3-10	IGHJ5	8	15	25	31
1	1.7301038062283736E-4	TGTGCAATAGTGGGGCGAAGTCGAGAGGTACGCAGCTTTGACCACTGG	CAIVGRSREVRSFDHW	IGHV1-69-2	IGHD1-26	IGHJ4	6	7	13	35
1	1.7301038062283736E-4	TGTGCAAGACCGTCCACGGCAGTTGGGCACTGGTACTTCGATCTCTGG	CARPSTAVGHWYFDLW	IGHV3-13	IGHD1-1	IGHJ2	8	19	24	28
1	1.7301038062283736E-4	TGTGCAAGAGAGTGGCTGTTCCCCCCGAACGATGCTTTTGATATCTGG	CAREWLFPPNDAFDIW	IGHV3-74	IGHD3-10	IGHJ3	10	22	29	30
1	1.7301038062283736E-4	TGTGCAAAAGACTCTGATCTACGGTACTACTACTACATGGACGTCTGG	CAKDSDLRYYYYMDVW	IGHV3-43	IGHD4-17	IGHJ6	10	18	23	24
1	1.7301038062283736E-4	GGTGCGACCTCGTCACCAGTCTGGGTCTCTGCCTACTTTGACTTCTGG	GATSSPVWVSAYFDFW	IGHV4-31	IGHD2-21	IGHJ4	6	11	17	32
1	1.7301038062283736E-4	AGTGCGAAATCATCCCCCCACGATCCACTGGGGTACATGGACGTCTGG	SAKSSPHDPLGYMDVW	IGHV3-30	IGHD7-27	IGHJ6	6	26	32	33
1	1.7301038062283736E-4	TGTGTGGGGGGCTTTTGGAGTGGAGCCCCCTTGTCCGACTACTGG	CVGGFWSGAPLSDYW	IGHV3-23	IGHD3-3	IGHJ4	3	12	22	36
1	1.7301038062283736E-4	TGTGTGAAAGATGTCACGGGCTGGAACTACGCGCCTGAGTATTGG	CVKDVTGWNYAPEYW	IGHV3-23	IGHD1-7	IGHJ4	11	20	30	35
1	1.7301038062283736E-4	TGTGCCAGAGGGACGATTCTTTTTCCAGTGGCCATGGACGTCTGG	CARGTILFPVAMDVW	IGHV3-22	IGHD1-20	IGHJ6	9	22	28	32
1	1.7301038062283736E-4	TGTGCCAGAGAAAGTAGGGCTGCGATTCATGGTTTTGATATATGG	CARESRAAIHGFDIW	IGHV4-30-2	IGHD5-12	IGHJ3	10	17	26	28
1	1.7301038062283736E-4	TGTGCGCGAGACGGGTCGCCCCCAGAAATTGCTTTTGATATCTGG	CARDGSPPEIAFDIW	IGHV1-67	IGHD3-16	IGHJ3	10	18	23	29
1	1.7301038062283736E-4	TGTGCGACTATGGTTCGGGGAGCTCTATGGGGAGTGGACTACTGG	CATMVRGALWGVDYW	IGHV3-23	IGHD3-10	IGHJ4	6	7	21	36
1	1.7301038062283736E-4	TGTGCGACGGCTAAGTGGGGAATGGGGGATGCTTTTGACATCTGG	CATAKWGMGDAFDIW	IGHV3-60	IGHD7-27	IGHJ3	3	9	20	27
1	1.7301038062283736E-4	TGTGCGAGTGCTGGACAGCTATGGTTACCGAGATTTGACTACTGG	CASAGQLWLPRFDYW	IGHV3-30	IGHD5-18	IGHJ4	7	14	27	33
1	1.7301038062283736E-4	TGTGCGAGTGCTGGACAGCTATGGTTACCGAGATTTGACTACTGG	CASAGQLWLPRFDYW	IGHV3-21	IGHD5-18	IGHJ4	7	14	27	33
1	1.7301038062283736E-4	TGTGCGAGTGCTGGACAGCTATGGTTACCGAGATTTGACTACTGG	CASAGQLWLPRFDYW	IGHV3-64	IGHD5-18	IGHJ4	7	14	27	33
1	1.7301038062283736E-4	TGTGCGAGTGAGCTGGTACGGAACTACTACGGTATGGACGTCTGG	CASELVRNYYGMDVW	IGHV1-46	IGHD6-13	IGHJ6	7	10	19	22
1	1.7301038062283736E-4	TGTGCGAGTAGCGTATTACAATTTTTGGAGTGGTTATTATTCGAG	CASSVLQFLEWLLFE	IGHV3-30	IGHD3-3	IGHJ4	7	11	39	44
1	1.7301038062283736E-4	TGTGCGAGCTCAAATGTAACCCCCACTGGGGCTTTTGATATCTGG	CASSNVTPTGAFDIW	IGHV7-4-1	IGHD5-18	IGHJ3	7	15	20	30
1	1.7301038062283736E-4	TGTGCGAGGCGCGGGGGACCTGACTGGGTCCACTTTGACTACTGG	CARRGGPDWVHFDYW	IGHV4-4	IGHD3-9	IGHJ4	7	20	26	31
1	1.7301038062283736E-4	TGTGCGAGGGATTACTATGATAGTAGTGGTTATTACGACTACTGG	CARDYYDSSGYYDYW	IGHV3-30	IGHD3-22	IGHJ4	11	12	35	36
1	1.7301038062283736E-4	TGTGCGAGGGATGGGCCCGACTATCATTCGGGGGAAGATATCTGG	CARDGPDYHSGEDIW	IGHV4-59	IGHD3-22	IGHJ3	11	19	26	36
1	1.7301038062283736E-4	TGTGCGAGGGAGGACTACGGTGGTAACCACGAGGTTGACTGCTGG	CAREDYGGNHEVDCW	IGHV3-48	IGHD4-23	IGHJ4	7	12	26	34
1	1.7301038062283736E-4	TGTGCGAGGAGAGGAGGAGGGCTGGTCCCCTACTTTGACAACTGG	CARRGGGLVPYFDNW	IGHV3-11	IGHD6-19	IGHJ4	7	19	25	29
1	1.7301038062283736E-4	TGTGCGAGACTCCCCGACGGGAGGTTGGGGGCTTTTGATATCTGG	CARLPDGRLGAFDIW	IGHV4-39	IGHD3-10	IGHJ3	9	10	16	30
1	1.7301038062283736E-4	TGTGCGAGACTCGGGCAGGGACCAGCTGCTACCTTTGACTACTGG	CARLGQGPAATFDYW	IGHV4-39	IGHD2-2	IGHJ4	9	20	30	32
1	1.7301038062283736E-4	TGTGCGAGACTCGGGCAGGGACCAGCTGCTACCTTTGACTACTGG	CARLGQGPAATFDYW	IGHV4-31	IGHD2-2	IGHJ4	8	20	30	32
1	1.7301038062283736E-4	TGTGCGAGACGGGGGACGGTGACAGATGATGCTTTTGACATCTGG	CARRGTVTDDAFDIW	IGHV4-31	IGHD4-17	IGHJ3	8	15	22	25
1	1.7301038062283736E-4	TGTGCGAGACATCTACCCACTACGGAGCGGGCTTTTGATATCTGG	CARHLPTTERAFDIW	IGHV4-39	IGHD2-15	IGHJ3	11	16	22	30
1	1.7301038062283736E-4	TGTGCGAGACACCCCGCGCGATCTCGGATGACCCTTGACTACTGG	CARHPARSRMTLDYW	IGHV3-23	IGHD2-8	IGHJ4	6	8	12	34
1	1.7301038062283736E-4	TGTGCGAGACAGCCTGTCTACTACTACTACTACATGGACGTCTGG	CARQPVYYYYYMDVW	IGHV4-34	IGHD6-19	IGHJ6	8	9	13	17
1	1.7301038062283736E-4	TGTGCGAGACAGCCCGTATACTACTACTACTACATGGACGTCTGG	CARQPVYYYYYMDVW	IGHV4-34	IGHD4-17	IGHJ6	8	13	17	18
1	1.7301038062283736E-4	TGTGCGAGACAAATCGGCAAGGGCAGCTGGAGTTTTGACTACTGG	CARQIGKGSWSFDYW	IGHV3-21	IGHD2-2	IGHJ4	8	22	29	33
1	1.7301038062283736E-4	TGTGCGAGACAAAGTATAGCAGTATTCCAATATATGGACGTCTGG	CARQSIAVFQYMDVW	IGHV5-10-1	IGHD6-19	IGHJ6	10	13	22	33
1	1.7301038062283736E-4	TGTGCGAGAGCTTTCGAACGGTCCAATTACTATATGGACGTCTGG	CARAFERSNYYMDVW	IGHV1-67	IGHD1-20	IGHJ6	9	15	19	27
1	1.7301038062283736E-4	TGTGCGAGAGCTTTCGAACGGTCCAATTACTATATGGACGTCTGG	CARAFERSNYYMDVW	IGHV4-34	IGHD1-20	IGHJ6	9	15	19	27
1	1.7301038062283736E-4	TGTGCGAGAGCGGGAGTTGCATTGGCTGACCCCTTTGACTACTGG	CARAGVALADPFDYW	IGHV4-59	IGHD3-10	IGHJ4	9	11	17	32
1	1.7301038062283736E-4	TGTGCGAGAGCACCGTACTACTACTACTACTACATGGACGTCTGG	CARAPYYYYYYMDVW	IGHV3-11	IGHD4-17	IGHJ6	9	10	14	15
1	1.7301038062283736E-4	TGTGCGAGAGGTAGTGGGAGCTACTACTCCGCTTTTGATATCTGG	CARGSGSYYSAFDIW	IGHV4-34	IGHD1-26	IGHJ3	10	11	26	30
1	1.7301038062283736E-4	TGTGCGAGAGATTCCGGGGAGGAGATACCAGCAGCTGCCCTCTGG	CARDSGEEIPAAALW	IGHV4-31	IGHD6-13	IGHJ4	11	25	37	41
1	1.7301038062283736E-4	TGTGCGAGAGATCTGATCGGGGGTTCGGATGCTTTTGATATCTGG	CARDLIGGSDAFDIW	IGHV3-33	IGHD3-10	IGHJ3	13	21	26	27
1	1.7301038062283736E-4	TGTGCGAGAGATCTAGTGGGAGCACTTACCCACTTTGACTACTGG	CARDLVGALTHFDYW	IGHV4-31	IGHD1-26	IGHJ4	13	14	22	31
1	1.7301038062283736E-4	TGTGCGAGAGATCTAAGCGGTGGAGACCACTGCTTCGACTACTGG	CARDLSGGDHCFDYW	IGHV3-30	IGHD4-23	IGHJ4	13	17	22	28
1	1.7301038062283736E-4	TGTGCGAGAGATCTAAGCGGTGGAGACCACTACTTCGACTACTGG	CARDLSGGDHYFDYW	IGHV3-21	IGHD4-23	IGHJ4	13	17	22	28
1	1.7301038062283736E-4	TGTGCGAGAGATCGTGGATTAGGTCGCTATGCTTTTGATATCTGG	CARDRGLGRYAFDIW	IGHV3-30	IGHD5-12	IGHJ3	12	13	18	28
1	1.7301038062283736E-4	TGTGCGAGAGATCAGGGGTCCGCTGCCGAAGCTTTTGATATGTGG	CARDQGSAAEAFDMW	IGHV3-21	IGHD6-25	IGHJ3	12	19	25	30
1	1.7301038062283736E-4	TGTGCGAGAGATCAATGGAGTGGGACCTACTACTTTGAGTACTGG	CARDQWSGTYYFEYW	IGHV3-53	IGHD3-3	IGHJ4	12	15	22	27
1	1.7301038062283736E-4	TGTGCGAGAGATGATGATGGCAGTGATTGGTCGTGGCCCTTCTGG	CARDDDGSDWSWPFW	IGHV1-46	IGHD5-24	IGHJ1	11	15	20	41
1	1.7301038062283736E-4	TGTGCGAGAGATGATGATGGCAGTGACTGGTCGTGGCCCTACTGG	CARDDDGSDWSWPYW	IGHV3-33	IGHD6-19	IGHJ4	11	19	30	38
1	1.7301038062283736E-4	TGTGCGAGAGATGACAGTACCCGTTATGGCTGGTTCGACCCCTGG	CARDDSTRYGWFDPW	IGHV4-31	IGHD4-11	IGHJ5	11	13	18	29
1	1.7301038062283736E-4	TGTGCGAGAGATACCTACAGTAACTGGCTAGGTTTTGACTACTGG	CARDTYSNWLGFDYW	IGHV3-30	IGHD4-11	IGHJ4	11	14	24	33
1	1.7301038062283736E-4	TGTGCGAGAGATAAGACAGGAATGTTTAACCTGATTGATTACTGG	CARDKTGMFNLIDYW	IGHV3-7	IGHD3-22	IGHJ4	11	26	30	34
1	1.7301038062283736E-4	TGTGCGAGAGACCCCTCGACTACAGCAGCCCACTTTGACTACTGG	CARDPSTTAAHFDYW	IGHV3-64	IGHD4-11	IGHJ4	17	18	24	31
1	1.7301038062283736E-4	TGTGCGAGAGAGGGCGGATATAGTGGTTGCGACCTTGACTACTGG	CAREGGYSGCDLDYW	IGHV1-3	IGHD5-12	IGHJ4	10	15	25	34
1	1.7301038062283736E-4	TGTGCGAGAGAGGGCGGATATAGTGGTTGCGACCTTGACTACTGG	CAREGGYSGCDLDYW	IGHV1-46	IGHD5-12	IGHJ4	10	15	25	34
1	1.7301038062283736E-4	TGTGCGAGAGAACTGGTATTGGGGTACTACGGTATGGACGTCTGG	CARELVLGYYGMDVW	IGHV3-7	IGHD2-2	IGHJ6	10	22	29	33
1	1.7301038062283736E-4	TGTGCGAGAGAAGGATGGGGGCCCTACAACTACATGGACGTCTGG	CAREGWGPYNYMDVW	IGHV4-31	IGHD3-16	IGHJ6	10	15	20	23
1	1.7301038062283736E-4	TGTGCGAGAGAAATTCCCGGCAAATATTCAGCTTTCGACTACTGG	CAREIPGKYSAFDYW	IGHV3-64	IGHD2-2	IGHJ4	10	16	21	36
1	1.7301038062283736E-4	TGTGCGAGAATCGAGTATAGCAGCTCGTCCATGGCGGATTACTGG	CARIEYSSSSMADYW	IGHV4-34	IGHD6-6	IGHJ4	8	10	29	39
1	1.7301038062283736E-4	TGTGCGAGAACCCCAGCTTACTACTACTACTACATGGACGTCTGG	CARTPAYYYYYMDVW	IGHV4-59	IGHD2-2	IGHJ6	8	12	17	18
1	1.7301038062283736E-4	TGTGCGAATGGGCCGGTATGGTTCGGGGAGTTATTAGACTACTGG	CANGPVWFGELLDYW	IGHV3-66	IGHD3-10	IGHJ4	6	16	35	36
1	1.7301038062283736E-4	TGTGCGAAGTACGATATTTGGAGTGGTCATTCCTTTGACTCCTGG	CAKYDIWSGHSFDSW	IGHV3-21	IGHD3-3	IGHJ4	6	9	30	32
1	1.7301038062283736E-4	TGTGCGAAGAAGAACAACTCGTCGACTAACTTCCTTGACTACTGG	CAKKNNSSTNFLDYW	IGHV3-30	IGHD1-1	IGHJ4	6	13	18	34
1	1.7301038062283736E-4	TGTGCGAAATCATCTAAACCCTCCAGTGGCTACGCAAGTGACTGG	CAKSSKPSSGYASDW	IGHV3-30	IGHD5-12	IGHJ4	6	24	33	40
1	1.7301038062283736E-4	TGTGCGAAATATAGTGGGAGCTACCTCGGAGCTTTTGATATCTGG	CAKYSGSYLGAFDIW	IGHV3-23	IGHD1-26	IGHJ3	8	9	23	30
1	1.7301038062283736E-4	TGTGCGAAACTCTTGGCCGGGGATCCTAATGCTTTTGACTTCTGG	CAKLLAGDPNAFDFW	IGHV5-10-1	IGHD7-27	IGHJ3	6	18	25	28
1	1.7301038062283736E-4	TGTGCGAAAGGGGTGACTATGATAGTAGTGGTTGATGACTACTGG	CAKGVTMIVVVDDYW	IGHV3-23	IGHD3-22	IGHJ4	9	15	32	35
1	1.7301038062283736E-4	TGTGCGAAAGATCGAGGGTATAGTAGTGGTTTCCACGACTGCTGG	CAKDRGYSSGFHDCW	IGHV3-23	IGHD3-22	IGHJ4	12	19	30	36
1	1.7301038062283736E-4	TGTGCGAAAAACCTCGAGGGGGGTGACCGGGCTGTTTCCGACTGG	CAKNLEGGDRAVSDW	IGHV3-64	IGHD2-21	IGHJ4	6	21	26	40
1	1.7301038062283736E-4	TGTGCACGGGGGACTACGGTGACTTCCCCGGGCTTTGACTACTGG	CARGTTVTSPGFDYW	IGHV2-70	IGHD4-17	IGHJ4	8	11	23	32
1	1.7301038062283736E-4	TGTGCAAGGGGAGCGTATAGTGGGAGCTACTCTTGGGACTACTGG	CARGAYSGSYSWDYW	IGHV3-13	IGHD1-26	IGHJ4	7	14	30	36
1	1.7301038062283736E-4	TGTGCAAGAGGCGGAACTGGAACTACCCACTGGTTCGACCCCTGG	CARGGTGTTHWFDPW	IGHV6-1	IGHD1-7	IGHJ5	9	14	25	28
1	1.7301038062283736E-4	TGTGCAAGAGAACTTCGGGGAGGCGAGGGCGGTATGGACGTCTGG	CARELRGGEGGMDVW	IGHV3-13	IGHD3-10	IGHJ6	10	13	21	33
1	1.7301038062283736E-4	TGTGCAAAAGTGTCTGCCTCTGTGGGGGAAAGGGCCAGCAACTGG	CAKVSASVGERASNW	IGHV3-23	IGHD3-16	IGHJ4	9	22	28	40
1	1.7301038062283736E-4	TGTGCAAAAGGGGACGTCCAGATATGGCACAACTTTGACTACTGG	CAKGDVQIWHNFDYW	IGHV3-43	IGHD1-1	IGHJ4	9	12	17	31
1	1.7301038062283736E-4	TGTGCAAAAGGATTAACTGGAACTAGTTCGATCCTTGACCATTGG	CAKGLTGTSSILDHW	IGHV3-9	IGHD1-7	IGHJ4	9	13	24	34
1	1.7301038062283736E-4	TGTACTAGAGATCAACGAGGGCTGATAGGGGCTTTTGATATCTGG	CTRDQRGLIGAFDIW	IGHV3-49	IGHD3-22	IGHJ3	12	22	27	30
1	1.7301038062283736E-4	TGTACGAGAGAGGTTACCACCTGCTGTCACTACTTTGACTCCTGG	CTREVTTCCHYFDSW	IGHV3-33	IGHD4-23	IGHJ4	10	12	20	28
1	1.7301038062283736E-4	TGTGTCCCGGGGAATTACCACCTGCCCTTATTCTCGACCTGG	CVPGNYHLPLFSTW	IGHV3-35	IGHD4-23	IGHJ5	4	10	21	37
1	1.7301038062283736E-4	TGTGTGAGAGATCTGAGAGTGCGTGGTACCATTGACTTCTGG	CVRDLRVRGTIDFW	IGHV3-11	IGHD2-15	IGHJ4	13	22	27	31
1	1.7301038062283736E-4	TGTGTGAGAGATCTGAGAGTGCGTGGTACGCTTGACTTCTGG	CVRDLRVRGTLDFW	IGHV3-11	IGHD6-13	IGHJ4	13	23	29	31
1	1.7301038062283736E-4	TGTGTGAGAGATCTGAGAGTGCGTGGTACGATTGACTTCTGG	CVRDLRVRGTIDFW	IGHV3-42	IGHD6-13	IGHJ4	13	23	29	31
1	1.7301038062283736E-4	TGTGTGAGAGATCTGAGAGTGCGTGGTACGATTGACTTCTGG	CVRDLRVRGTIDFW	IGHV3-74	IGHD6-13	IGHJ4	13	23	29	31
1	1.7301038062283736E-4	TGTGTGAGAGATCTGAGAGTGCGTGGCACGATTGACTTCTGG	CVRDLRVRGTIDFW	IGHV3-53	IGHD3-3	IGHJ4	13	16	20	31
1	1.7301038062283736E-4	TGTGTGAGAGATCTGAGAGTGCGTGGGACGATTGACTTCTGG	CVRDLRVRGTIDFW	IGHV3-25	IGHD1-26	IGHJ4	13	22	27	31
1	1.7301038062283736E-4	TGTGTGAGAGATCTGAGAGTGCGTGGGACGATTGACTTCTGG	CVRDLRVRGTIDFW	IGHV3-35	IGHD1-26	IGHJ2	8	22	27	37
1	1.7301038062283736E-4	TGTGTGAAAGGCGGACGAACTAGATACTCTTTTGATATCTGG	CVKGGRTRYSFDIW	IGHV1-8	IGHD1-7	IGHJ3	11	16	21	28
1	1.7301038062283736E-4	TGTGCTAGAGCGTGGGGCAGTTCGTCACCCTTTGACTACTGG	CARAWGSSSPFDYW	IGHV3-72	IGHD3-16	IGHJ4	9	12	21	29
1	1.7301038062283736E-4	TGTGCCGGGTGGTTATTACCACTCTACGGTATGGACGTCTGG	CAGWLLPLYGMDVW	IGHV3-30	IGHD3-22	IGHJ3	4	8	18	37
1	1.7301038062283736E-4	TGTGCCAAAGAAGATGAGATTGTGCCTCGTTTGGACGCCTGG	CAKEDEIVPRLDAW	IGHV4-31	IGHD2-21	IGHJ5	4	18	23	33
1	1.7301038062283736E-4	TGTGCGTCAGAGCTAACCCCAGTTTACGGTATGGACGTCTGG	CASELTPVYGMDVW	IGHV3-30	IGHD7-27	IGHJ3	5	16	23	37
1	1.7301038062283736E-4	TGTGCGAGTCAATTCTCTATCACTATGGCCCTTGGCTACTGG	CASQFSITMALGYW	IGHV3-33	IGHD3-10	IGHJ4	7	17	27	31
1	1.7301038062283736E-4	TGTGCGAGTCAATTCTCTATCACTATGGCCCTTGGCTACTGG	CASQFSITMALGYW	IGHV3-48	IGHD3-10	IGHJ4	7	17	27	31
1	1.7301038062283736E-4	TGTGCGAGTGACGAGGGGGTAGTACCAGCTGCTCCAGTCTGG	CASDEGVVPAAPVW	IGHV4-4	IGHD2-2	IGHJ6	7	18	32	36
1	1.7301038062283736E-4	TGTGCGAGCGAGCTGGTACCCTACTACGGTATGGACGTCTGG	CASELVPYYGMDVW	IGHV3-30	IGHD2-2	IGHJ6	7	10	18	20
1	1.7301038062283736E-4	TGTGCGAGCGAGCTGGTACCCTACTACGGTATGGACGTCTGG	CASELVPYYGMDVW	IGHV3-64	IGHD2-2	IGHJ6	7	10	18	20
1	1.7301038062283736E-4	TGTGCGAGCACATGTCCTCCGGAACTGGGGTGTGTCTATTGG	CASTCPPELGCVYW	IGHV4-39	IGHD7-27	IGHJ4	15	22	29	35
1	1.7301038062283736E-4	TGTGCGAGGACCGAATTCCTACGCAACTGGTTCGACCCCTGG	CARTEFLRNWFDPW	IGHV3-11	IGHD3-22	IGHJ5	7	14	22	23
1	1.7301038062283736E-4	TGTGCGAGACATGACCCTACATGGGACTACATGGACGTCTGG	CARHDPTWDYMDVW	IGHV4-39	IGHD2-15	IGHJ6	12	16	20	25
1	1.7301038062283736E-4	TGTGCGAGACAGGACCGCTCGTTCGACGGTATGGACGTCTGG	CARQDRSFDGMDVW	IGHV4-39	IGHD1-1	IGHJ6	10	18	23	30
1	1.7301038062283736E-4	TGTGCGAGACAGGACCGCTCGTTCGACGGTATGGACGTCTGG	CARQDRSFDGMDVW	IGHV4-31	IGHD1-1	IGHJ6	8	18	23	30
1	1.7301038062283736E-4	TGTGCGAGAGTGAGGTGGCCCCAGTCTGCTTCTGACATCTGG	CARVRWPQSASDIW	IGHV3-23	IGHD7-27	IGHJ3	6	18	24	26
1	1.7301038062283736E-4	TGTGCGAGAGCGGCATTTAATTCAGACTACTTTGACTACTGG	CARAAFNSDYFDYW	IGHV3-53	IGHD2-2	IGHJ4	9	10	15	25
1	1.7301038062283736E-4	TGTGCGAGAGGAACAGTGGAAGGTACAATCTTTGACTACTGG	CARGTVEGTIFDYW	IGHV3-47	IGHD1-1	IGHJ4	9	21	27	29
1	1.7301038062283736E-4	TGTGCGAGAGATTCACCTCTTCAGCAGCTCGAGGGGTACTGG	CARDSPLQQLEGYW	IGHV3-30	IGHD6-6	IGHJ4	11	22	30	36
1	1.7301038062283736E-4	TGTGCGAGAGATCCCGAGACTCTTGGGGCTTTTGAAATGTGG	CARDPETLGAFEMW	IGHV1-17	IGHD3-16	IGHJ3	12	22	26	27
1	1.7301038062283736E-4	TGTGCGAGAGATCCCGAGACTCTTGGGGCTTTTGAAATGTGG	CARDPETLGAFEMW	IGHV3-11	IGHD3-16	IGHJ3	12	22	26	27
1	1.7301038062283736E-4	TGTGCGAGAGATCGGGTGGATACATTCGGTATGGACGTCTGG	CARDRVDTFGMDVW	IGHV3-30	IGHD5-18	IGHJ3	12	15	23	37
1	1.7301038062283736E-4	TGTGCGAGAGATCGGGGACTAAGTACGCGCTTTGACTACTGG	CARDRGLSTRFDYW	IGHV3-53	IGHD4-17	IGHJ4	12	16	24	29
1	1.7301038062283736E-4	TGTGCGAGAGATCGAGATGGCTACAATTTATTTGACTACTGG	CARDRDGYNLFDYW	IGHV4-31	IGHD5-24	IGHJ4	12	13	27	30
1	1.7301038062283736E-4	TGTGCGAGAGACTGGAGTATAGCAGCAGCCTATGACTACTGG	CARDWSIAAAYDYW	IGHV4-31	IGHD6-13	IGHJ4	10	16	28	32
1	1.7301038062283736E-4	TGTGCGAGAGACAGATATAGTGGCTCCGCGGCGGGCTACTGG	CARDRYSGSAAGYW	IGHV1-69	IGHD5-12	IGHJ4	10	13	24	35
1	1.7301038062283736E-4	TGTGCGAGAGAGTTGCTACCCGTCTACGGTATGGACGTCTGG	CARELLPVYGMDVW	IGHV3-7	IGHD4-17	IGHJ6	10	23	29	30
1	1.7301038062283736E-4	TGTGCGAGAGAGCGTGGATACAGCTATAGTCTTGCCTACTGG	CARERGYSYSLAYW	IGHV4-28	IGHD5-18	IGHJ4	8	12	26	31
1	1.7301038062283736E-4	TGTGCGAGAGAGCGTGGATACAGCTATAGTCTTGCCCACTGG	CARERGYSYSLAHW	IGHV4-31	IGHD5-18	IGHJ4	10	12	26	37
1	1.7301038062283736E-4	TGTGCGAGAGAGGGTGCAGGAACGTCGGCCCTTGATATCTGG	CAREGAGTSALDIW	IGHV3-48	IGHD1-1	IGHJ3	10	18	23	31
1	1.7301038062283736E-4	TGTGCGAGAGAGAAAATAGTGGGAGCCTACTTTGAGTACTGG	CAREKIVGAYFEYW	IGHV4-28	IGHD1-26	IGHJ4	8	15	25	26
1	1.7301038062283736E-4	TGTGCGAGAGAACGGGCCCATCTAGATGCTTTTGATATCTGG	CARERAHLDAFDIW	IGHV3-53	IGHD5-24	IGHJ3	10	17	22	24
1	1.7301038062283736E-4	TGTGCGAGAATAAGGGACTACAGGTACTACTTTGACTACTGG	CARIRDYRYYFDYW	IGHV5-10-1	IGHD4-11	IGHJ4	8	15	22	23
1	1.7301038062283736E-4	TGTGCGAGAAGTCTCTTTGGTTCGGGGCCGTGGGACTCCTGG	CARSLFGSGPWDSW	IGHV1-46	IGHD3-10	IGHJ4	15	17	26	33
1	1.7301038062283736E-4	TGTGCGAAAGTTAAACATGGTGGTGATTGCTTCGACTGCTGG	CAKVKHGGDCFDCW	IGHV3-23	IGHD2-21	IGHJ5	9	17	29	30
1	1.7301038062283736E-4	TGTGCGAAAAACTCTCCGCTGGGGGATGCTTTTGATATTTGG	CAKNSPLGDAFDIW	IGHV1-46	IGHD6-25	IGHJ3	6	15	20	24
1	1.7301038062283736E-4	TGTGCACGGAATGGCGGGGAAAAAGACTATTTTGACCCCTGG	CARNGGEKDYFDPW	IGHV2-26	IGHD3-10	IGHJ5	9	14	19	33
1	1.7301038062283736E-4	TGTGCAAGAGCAGCAGCTGAGGTAGGGTGGTTCGACCCCTGG	CARAAAEVGWFDPW	IGHV6-1	IGHD6-13	IGHJ5	9	10	18	27
1	1.7301038062283736E-4	TGTGGAAGACGGAGACATGAAGAAGAGGATATAGATTACTGG	CGRRRHEEEDIDYW	IGHV6-1	IGHD5-12	IGHJ4	8	26	33	36
1	1.7301038062283736E-4	TGTATAGGACTTCACTATACTAGTAGTGGTTCCGGGTACTGG	CIGLHYTSSGSGYW	IGHV3-9	IGHD3-22	IGHJ4	2	13	30	36
1	1.7301038062283736E-4	TGTACGAGACTGTTCGGTGACCACGATGCATTTGATCTTTGG	CTRLFGDHDAFDLW	IGHV3-11	IGHD4-17	IGHJ3	8	14	20	24
1	1.7301038062283736E-4	TGTGTGGGAGCCGATAGCAGTGGCTGGTTCGGGTTCTGG	CVGADSSGWFGFW	IGHV1-18	IGHD6-19	IGHJ4	3	13	27	35
1	1.7301038062283736E-4	TGTGTGAGAGGGGTTTTGGGCGAGGCCTTCAATTTCTGG	CVRGVLGEAFNFW	IGHV1-67	IGHD3-16	IGHJ3	9	14	23	34
1	1.7301038062283736E-4	TGTGTGAGAGAACGAGGTGAGAGTTACTTTGACTACTGG	CVRERGESYFDYW	IGHV3-16	IGHD1-1	IGHJ4	8	9	14	24
1	1.7301038062283736E-4	TGTGCTGGAGGTCGGTGGCTGGCCTCGTTTGACTACTGG	CAGGRWLASFDYW	IGHV3-72	IGHD6-19	IGHJ4	9	14	21	27
1	1.7301038062283736E-4	TGTGCGCGGGGGGGGATTAATGGCTGGCACAACTACTGG	CARGGINGWHNYW	IGHV2-26	IGHD6-19	IGHJ4	8	20	26	31
1	1.7301038062283736E-4	TGTGCGACTTATACAAATGTCTTCGGTATGGACTTCTGG	CATYTNVFGMDFW	IGHV4-59	IGHD1-20	IGHJ3	6	8	13	34
1	1.7301038062283736E-4	TGTGCGAGGGGTTACAGGTATGGCCCCTTTAACCAGTGG	CARGYRYGPFNQW	IGHV3-11	IGHD5-18	IGHJ4	7	12	22	26
1	1.7301038062283736E-4	TGTGCGAGGGGTTACAGGTATGACCCCTTTAACCAGTGG	CARGYRYDPFNQW	IGHV3-11	IGHD5-18	IGHJ4	7	12	21	26
1	1.7301038062283736E-4	TGTGCGAGATCCGACACGGTGACTACCCATGGGTACTGG	CARSDTVTTHGYW	IGHV3-30	IGHD4-17	IGHJ4	8	15	25	33
1	1.7301038062283736E-4	TGTGCGAGATCGCAAGACCCCCACTGGTTCGACCCCTGG	CARSQDPHWFDPW	IGHV1-69	IGHD3-16	IGHJ5	8	17	21	22
1	1.7301038062283736E-4	TGTGCGAGACTGGCCTACAGTACCCACCCTGGCTACTGG	CARLAYSTHPGYW	IGHV4-28	IGHD4-11	IGHJ4	8	14	21	32
1	1.7301038062283736E-4	TGTGCGAGACCTTACAGTAGTAGTTATTTCGTCGACTGG	CARPYSSSYFVDW	IGHV4-59	IGHD3-22	IGHJ4	8	15	27	34
1	1.7301038062283736E-4	TGTGCGAGACGGCACGATTTTTGGACCATGGACGTCTGG	CARRHDFWTMDVW	IGHV5-10-1	IGHD3-3	IGHJ6	9	13	24	26
1	1.7301038062283736E-4	TGTGCGAGACGGGTGGCTCGGGGAGACCCAGACTACTGG	CARRVARGDPDYW	IGHV5-10-1	IGHD3-10	IGHJ4	9	13	24	30
1	1.7301038062283736E-4	TGTGCGAGACGGGTGGCTCGGGGAGACCCAGACTACTGG	CARRVARGDPDYW	IGHV7-81	IGHD3-10	IGHJ4	8	13	24	30
1	1.7301038062283736E-4	TGTGCGAGAGTTGGTGGGAGGTACTCCTTGGGGTACTGG	CARVGGRYSLGYW	IGHV4-31	IGHD1-26	IGHJ4	9	13	19	20
1	1.7301038062283736E-4	TGTGCGAGAGGCCCCCTAGGGCCGCGATTCCAGGACTGG	CARGPLGPRFQDW	IGHV4-34	IGHD2-15	IGHJ1	12	14	19	27
1	1.7301038062283736E-4	TGTGCGAGAGGGGGGGAAATAGGTGATATTGACTACTGG	CARGGEIGDIDYW	IGHV1-8	IGHD3-16	IGHJ4	10	11	16	28
1	1.7301038062283736E-4	TGTGCGAGAGGGGGACCAGTGGCTTCGATTATCCACTGG	CARGGPVASIIHW	IGHV1-8	IGHD5-12	IGHJ4	10	17	30	34
1	1.7301038062283736E-4	TGTGCGAGAGGAGGTGGGACCATCGGAGTTGACTACTGG	CARGGGTIGVDYW	IGHV1-8	IGHD1-26	IGHJ4	10	13	18	28
1	1.7301038062283736E-4	TGTGCGAGAGATCCTCGGGATGATGGTTTTGATATCTGG	CARDPRDDGFDIW	IGHV3-47	IGHD3-10	IGHJ3	12	14	18	19
1	1.7301038062283736E-4	TGTGCGAGAGATAGTCGTCGCTGGTCCATTGACTTCTGG	CARDSRRWSIDFW	IGHV4-31	IGHD2-2	IGHJ4	11	19	24	28
1	1.7301038062283736E-4	TGTGCGAGAGATAGTAGTCAATACGGTGTGGACGTCTGG	CARDSSQYGVDVW	IGHV3-7	IGHD4-11	IGHJ6	11	13	19	28
1	1.7301038062283736E-4	TGTGCGAGAGATAGCAGCTCGTTTGCTTTTGATGTTTGG	CARDSSSFAFDVW	IGHV3-11	IGHD6-6	IGHJ3	11	12	21	23
1	1.7301038062283736E-4	TGTGCGAGAGAGGTCAAGGGGGAGTTTAATGACCTCTGG	CAREVKGEFNDLW	IGHV3-30	IGHD3-16	IGHJ5	10	17	25	30
1	1.7301038062283736E-4	TGTGCGAGAGAAAAAGATGGCTACATCCTTGACTACTGG	CAREKDGYILDYW	IGHV3-30	IGHD5-24	IGHJ4	10	14	24	28
1	1.7301038062283736E-4	TGTGCGAGAACGAGGATGGACTACGGGAAGGACTACTGG	CARTRMDYGKDYW	IGHV1-46	IGHD4-17	IGHJ4	8	18	25	30
1	1.7301038062283736E-4	TGTGCGAGAAAGATCCCGGTGGTAAACTTTGACTACTGG	CARKIPVVNFDYW	IGHV4-39	IGHD4-23	IGHJ4	8	16	24	25
1	1.7301038062283736E-4	TGTGCAAGAGGGGGCTTTAATCATGGTTTTGATATCTGG	CARGGFNHGFDIW	IGHV3-74	IGHD3-16	IGHJ3	9	17	21	22
1	1.7301038062283736E-4	TGTGAGAGACTATGGGATGATTTCCAAGAGGGCCACTGG	CERLWDDFQEGHW	IGHV1-46	IGHD3-10	IGHJ4	8	9	14	34
1	1.7301038062283736E-4	TGTATACAAGATGTTTTACCAGGTGGAGCGTATTTCTGG	CIQDVLPGGAYFW	IGHV3-54	IGHD3-22	IGHJ3	4	28	33	34
1	1.7301038062283736E-4	TGTATACAAGATGTTTTACCAGGTGGAGCGTATTTCTGG	CIQDVLPGGAYFW	IGHV3-9	IGHD3-22	IGHJ6	2	28	33	34
1	1.7301038062283736E-4	TGTACTTGTGATAGTGGCAACTTCTACTTTGACTACTGG	CTCDSGNFYFDYW	IGHV3-73	IGHD5-12	IGHJ4	5	10	17	23
1	1.7301038062283736E-4	TGTACTAGATATCGGGGGACGACCTGGTTCGACCCCTGG	CTRYRGTTWFDPW	IGHV3-49	IGHD3-16	IGHJ5	12	13	18	23
1	1.7301038062283736E-4	TGTACGCCAGATAACGGCTACAACTGGTTCGACCCCTGG	CTPDNGYNWFDPW	IGHV3-23	IGHD3-10	IGHJ5	2	10	15	18
1	1.7301038062283736E-4	TGTTGGAGAGAAAATAACCTTGCCGGAGACTACTGG	CWRENNLAGDYW	IGHV1-67	IGHD3-22	IGHJ4	10	12	18	27
1	1.7301038062283736E-4	TGTGTCAGAGACACGCGGGGTGCATTTGATCCCTGG	CVRDTRGAFDPW	IGHV3-30	IGHD3-10	IGHJ5	10	15	19	30
1	1.7301038062283736E-4	TGTGTGAGACGGGAATACAGCTATGTCGACTACTGG	CVRREYSYVDYW	IGHV5-78	IGHD5-18	IGHJ4	8	14	24	27
1	1.7301038062283736E-4	TGTGCGGCGGATCTAGTGGGAGCTATCGACTACTGG	CAADLVGAIDYW	IGHV3-64	IGHD1-26	IGHJ4	5	13	24	27
1	1.7301038062283736E-4	TGTGCGACTGCTAATTGGCATTTTTTTTCTATCTGG	CATANWHFFSIW	IGHV3-60	IGHD2-21	IGHJ3	3	5	12	29
1	1.7301038062283736E-4	TGTGCGACCAATTTGGTGGGACCTTTGAACTATTGG	CATNLVGPLNYW	IGHV3-30	IGHD1-26	IGHJ4	6	15	20	22
1	1.7301038062283736E-4	TGTGCGACCAATTTGGTGGGACCTTTGAACTATTGG	CATNLVGPLNYW	IGHV3-33	IGHD1-26	IGHJ4	6	15	20	22
1	1.7301038062283736E-4	TGTGCGACCAATTTGGTGGGACCTATGAACTATTGG	CATNLVGPMNYW	IGHV3-64	IGHD1-26	IGHJ4	6	15	24	28
1	1.7301038062283736E-4	TGTGCGAGTTCCTTGACAGATGCTTTTGATATCTGG	CASSLTDAFDIW	IGHV3-30	IGHD3-9	IGHJ3	7	12	16	18
1	1.7301038062283736E-4	TGTGCGAGCATGCTAATCCTAAACTTCGACTACTGG	CASMLILNFDYW	IGHV4-4	IGHD2-15	IGHJ4	7	15	20	22
1	1.7301038062283736E-4	TGTGCGAGGCATTTCTCAAATCAAGTTGACTACTGG	CARHFSNQVDYW	IGHV3-21	IGHD3-16	IGHJ4	7	18	22	25
1	1.7301038062283736E-4	TGTGCGAGGACTACATCCTACTACTTTGACTACTGG	CARTTSYYFDYW	IGHV4-34	IGHD4-11	IGHJ4	7	8	14	18
1	1.7301038062283736E-4	TGTGCGAGACCCTACAACTATGGTATGGACGTCTGG	CARPYNYGMDVW	IGHV3-23	IGHD5-18	IGHJ6	6	12	23	24
1	1.7301038062283736E-4	TGTGCGAGACCCTACAACTATGGTATGGACGTCTGG	CARPYNYGMDVW	IGHV3-30	IGHD5-18	IGHJ6	8	12	23	24
1	1.7301038062283736E-4	TGTGCGAGAGTCAAAGGGACCGACTTTGACTACTGG	CARVKGTDFDYW	IGHV1-18	IGHD3-9	IGHJ4	9	10	14	22
1	1.7301038062283736E-4	TGTGCGAGAGTCAAAGGGACCGACTTTGACTACTGG	CARVKGTDFDYW	IGHV4-31	IGHD3-9	IGHJ4	9	10	14	22
1	1.7301038062283736E-4	TGTGCGAGAGGCTGGGGTTGGGGCTTTGACGACTGG	CARGWGWGFDDW	IGHV1-8	IGHD3-16	IGHJ4	11	17	22	23
1	1.7301038062283736E-4	TGTGCGAGAGGCCACTCATATATGCTAGAGTTCTGG	CARGHSYMLEFW	IGHV4-4	IGHD2-21	IGHJ4	9	19	27	32
1	1.7301038062283736E-4	TGTGCGAGAGGCGGGGCAGGGTGGTTCGACCCCTGG	CARGGAGWFDPW	IGHV1-8	.	IGHJ5	11	-1	-1	21
1	1.7301038062283736E-4	TGTGCGAGAGGCAGAGACAAAAATTGGAGTCAGTGG	CARGRDKNWSQW	IGHV3-23	IGHD3-3	IGHJ4	6	17	23	33
1	1.7301038062283736E-4	TGTGCGAGAGGACTCCCCCGATCAGGTGACTATTGG	CARGLPRSGDYW	IGHV4-34	IGHD3-10	IGHJ4	14	15	20	26
1	1.7301038062283736E-4	TGTGCGAGAGGAGGAACGGCGTACTGGGGCGACTGG	CARGGTAYWGDW	IGHV1-8	IGHD7-27	IGHJ4	10	22	28	31
1	1.7301038062283736E-4	TGTGCGAGAGATTTGTCCGGGGGCATTGACTACTGG	CARDLSGGIDYW	IGHV3-33	IGHD6-6	IGHJ4	11	14	19	25
1	1.7301038062283736E-4	TGTGCGAGAGATCTTGACTGGGTAATGGACGTCTGG	CARDLDWVMDVW	IGHV1-18	IGHD3-9	IGHJ6	13	14	20	24
1	1.7301038062283736E-4	TGTGCGAGAGATCGTTTGGCTGGGGATGACTACTGG	CARDRLAGDDYW	IGHV3-20	IGHD6-19	IGHJ4	12	16	22	26
1	1.7301038062283736E-4	TGTGCGAGAGATGAAAGCAGCAAGATTGATTATTGG	CARDESSKIDYW	IGHV4-4	IGHD6-13	IGHJ4	11	15	21	25
1	1.7301038062283736E-4	TGTGCGAGAGATAGGCTGAACGGTATGGACCTCTGG	CARDRLNGMDLW	IGHV4-31	IGHD1-20	IGHJ6	11	17	21	24
1	1.7301038062283736E-4	TGTGCGAGAGAGAAGGACTACGTTGTGGGTTGGTGG	CAREKDYVVGWW	IGHV3-33	IGHD4-17	IGHJ4	10	15	22	33
1	1.7301038062283736E-4	TGTGCGAGAGAGAAGGACTACGTTGTGGGTTGGTGG	CAREKDYVVGWW	IGHV4-39	IGHD4-17	IGHJ4	8	15	22	33
1	1.7301038062283736E-4	TGTGCGAGAAGGAATAGGGACAACTTTGAGTCCTGG	CARRNRDNFESW	IGHV3-64	IGHD2-21	IGHJ4	8	10	16	22
1	1.7301038062283736E-4	TGTGCGAAAGATGAGCAGCAGATCAGTTACTACTGG	CAKDEQQISYYW	IGHV3-60	IGHD6-13	IGHJ4	11	13	20	28
1	1.7301038062283736E-4	TGTGCGAAAGAAAGCGGAACTATGATAGTCCCCTGG	CAKESGTMIVPW	IGHV3-53	IGHD3-22	IGHJ5	10	18	28	29
1	1.7301038062283736E-4	TGTGCAAGACATACTCGGGAGGCTTTTGATATCTGG	CARHTREAFDIW	IGHV3-13	IGHD6-6	IGHJ3	8	10	16	21
1	1.7301038062283736E-4	TGTGGAAGAGATCAAAATTATAAGATTGACCAGTGG	CGRDQNYKIDQW	IGHV3-74	IGHD3-10	IGHJ4	12	16	22	25
1	1.7301038062283736E-4	TGTAGGGGGGAGCTACTAGATGCTTTTGATATCTGG	CRGELLDAFDIW	IGHV3-7	IGHD1-26	IGHJ3	2	7	17	18
1	1.7301038062283736E-4	TGTAAGAAAGGAAATGGGCAGCTCCTTGACTACTGG	CKKGNGQLLDYW	IGHV3-7	IGHD6-6	IGHJ4	2	17	23	25
1	1.7301038062283736E-4	TGCGCGAGAGAGACCGCCTACTCCTTTGACTACTGG	CARETAYSFDYW	IGHV4-59	.	IGHJ4	10	-1	-1	18
1	1.7301038062283736E-4	TGCGCGAGAGAGACCGCCTACTCCTTTGACTACTGG	CARETAYSFDYW	IGHV4-31	.	IGHJ4	10	-1	-1	18
1	1.7301038062283736E-4	TGCGCAAAGGGATTCTACTACTACATGGACGTCTGG	CAKGFYYYMDVW	IGHV3-9	IGHD7-27	IGHJ6	7	8	12	14
1	1.7301038062283736E-4	TGTGTGAAAGAATCGGAGAGGGGAGACTTCTGG	CVKESERGDFW	IGHV3-30	IGHD2-15	IGHJ4	10	13	17	24
1	1.7301038062283736E-4	TGTGTGAAAGAATCGGAGAGGGGAGACTTCTGG	CVKESERGDFW	IGHV3-35	IGHD2-15	IGHJ4	6	13	17	24
1	1.7301038062283736E-4	TGTGCTAGAGATCCAAGCAGTTGGTTCTACTGG	CARDPSSWFYW	IGHV3-49	IGHD2-2	IGHJ4	12	15	24	26
1	1.7301038062283736E-4	TGTGCGTCAGGCAGGGCTATGCTTGCCCACTGG	CASGRAMLAHW	IGHV3-21	IGHD2-2	IGHJ1	5	15	21	27
1	1.7301038062283736E-4	TGTGCGGGCCCGGGAGTGGTCCTTGACTACTGG	CAGPGVVLDYW	IGHV4-39	IGHD3-3	IGHJ4	5	12	19	22
1	1.7301038062283736E-4	TGTGCGGGGGGTAGCAGCAGCTCAGGCTACTGG	CAGGSSSSGYW	IGHV3-21	IGHD6-13	IGHJ4	5	11	21	26
1	1.7301038062283736E-4	TGTGCGAGCCAGCTGCTAGGAGGATACTACTGG	CASQLLGGYYW	IGHV4-39	IGHD2-2	IGHJ4	7	8	17	25
1	1.7301038062283736E-4	TGTGCGAGGTATACTAGGGCACCGGACTTCCGG	CARYTRAPDFR	IGHV7-56	IGHD4-17	IGHJ4	13	19	23	24
1	1.7301038062283736E-4	TGTGCGAGACGAGGCCCGGGCCTTGACTACTGG	CARRGPGLDYW	IGHV4-39	IGHD6-13	IGHJ4	9	14	19	22
1	1.7301038062283736E-4	TGTGCGAGACGAGGCCCGGGCCTTGACTACTGG	CARRGPGLDYW	IGHV5-10-1	IGHD6-13	IGHJ4	9	14	19	22
1	1.7301038062283736E-4	TGTGCGAGAGTGGGTTACGATTTTGACTACTGG	CARVGYDFDYW	IGHV4-31	IGHD3-3	IGHJ4	9	14	20	21
1	1.7301038062283736E-4	TGTGCGAGAGCAGGAGGTTCCTTTGACTATTGG	CARAGGSFDYW	IGHV1-2	IGHD1-14	IGHJ4	9	15	19	20
1	1.7301038062283736E-4	TGTGCGAGAGGCGCCTATGATAGTGACTACTGG	CARGAYDSDYW	IGHV1-8	IGHD3-22	IGHJ4	11	14	22	23
1	1.7301038062283736E-4	TGTGCGAGAGGGAGGGTGGCCCCGGACTACTGG	CARGRVAPDYW	IGHV3-21	IGHD2-15	IGHJ4	9	14	18	24
1	1.7301038062283736E-4	TGTACTACAGACAGTTCCCTAATTGATATCTGG	CTTDSSLIDIW	IGHV3-49	IGHD1-7	IGHJ3	10	12	17	22
1	1.7301038062283736E-4	TGTTCGAAAGGGAGTTGGTTGGACGACTGG	CSKGSWLDDW	IGHV3-23	IGHD3-10	IGHJ4	9	10	15	21
1	1.7301038062283736E-4	TGTGCGCGGGGCTTCTCATTTAATCTCTGG	CARGFSFNLW	IGHV1-3	IGHD3-10	IGHJ4	5	6	10	26
1	1.7301038062283736E-4	TGTGCGCGGGGCTTCTCATTTAATCTCTGG	CARGFSFNLW	IGHV4-34	IGHD3-16	IGHJ4	16	20	24	26
1	1.7301038062283736E-4	TGTGCGGGTGGGCAGCTCGGCGACTACTGG	CAGGQLGDYW	IGHV3-33	IGHD6-6	IGHJ4	5	11	18	21
1	1.7301038062283736E-4	TGTGCGAGAGCGAGTCCCTCTGACTACTGG	CARASPSDYW	IGHV3-48	IGHD6-6	IGHJ4	9	10	14	20
1	1.7301038062283736E-4	TGTGGGAGAGATCGATGGTGGGCGGGTGTG	CGRDRWWAGV	IGHV3-48	IGHD2-15	IGHJ3	12	15	20	29
1	1.7301038062283736E-4	TGTATTTGCGATTTGGGGATTGACTACTGG	CICDLGIDYW	IGHV3-65	IGHD3-16	IGHJ4	0	11	17	19
1	1.7301038062283736E-4	TGTATTTGCGATTTGGGGATTGAGTACTGG	CICDLGIEYW	IGHV3-73	IGHD3-16	IGHJ4	3	11	17	19
1	1.7301038062283736E-4	TGTGTAAGCCTCAGCACCACTTACTGG	CVSLSTTYW	IGHV3-74	IGHD2-15	IGHJ4	7	14	20	21
1	1.7301038062283736E-4	TGTGCGAAAGATGGCGGCGGCTACTGG	CAKDGGGYW	IGHV3-23	IGHD6-25	IGHJ4	11	13	17	20
1	1.7301038062283736E-4	TGTGTGAGAGGAGTGGACGTCTGG	CVRGVDVW	IGHV3-21	.	IGHJ6	9	-1	-1	13
1	1.7301038062283736E-4	TGTGCGAGAGTAGGCACCTCTTGG	CARVGTSW	IGHV3-21	.	IGHJ4	9	-1	-1	21
1	1.7301038062283736E-4	TGTACTACCTTAATGGACGACTGG	CTTLMDDW	IGHV3-73	IGHD2-8	IGHJ4	6	10	14	15
1	1.7301038062283736E-4	TGTGTGACCCGGCCTCTAGGG	CVTRPLG	IGHV3-16	IGHD2-2	IGHJ4	6	8	12	19
