# Supplementary material for: Biomarkers and Immune Repertoire Metrics Identified by Peripheral Blood Transcriptomic Sequencing Reveal the Pathogenesis of COVID-19
Source: Front Immunol. 2021 Aug 24;12:677025. doi: 10.3389/fimmu.2021.677025 (PMC8421539; doi:10.3389/fimmu.2021.677025)
Supplement: Supplementary file 1 [file DataSheet_1.zip › TCR_BCR/IGH/convert.SRR12007834.clonotypes.IGH.txt]

count	freq	cdr3nt	cdr3aa	v	d	j	VEnd	DStart	DEnd	JStart
117	0.020497547302032234	TGTGTGAGAGATCTGAGAGTGCGTGGTACGATTGACTTCTGG	CVRDLRVRGTIDFW	IGHV3-20	IGHD6-13	IGHJ4	13	23	29	31
34	0.005956552207428171	TGTGCGAGAAGCAGACACCTACTATATCCCTACTTTGACTACTGG	CARSRHLLYPYFDYW	IGHV1-69	IGHD5-12	IGHJ4	8	20	28	29
31	0.005430974071478627	TGTGCAAAAGATATTAGGGTAAAGCGTATTACGATTTTTGGAGAGGCGGACGTCTGG	CAKDIRVKRITIFGEADVW	IGHV3-9	IGHD3-3	IGHJ6	13	24	42	47
28	0.004905395935529082	TGTGCGAGGCTCCACTACGGTGCCAAACCGGGTTACTACTACTACTACATAGACGTCTGG	CARLHYGAKPGYYYYYIDVW	IGHV4-4	IGHD4-17	IGHJ6	7	13	21	33
26	0.004555010511562719	TGTGTGAGAGATCTGAGAGTGCGTGGGACGATTGACTTCTGG	CVRDLRVRGTIDFW	IGHV3-20	IGHD1-26	IGHJ4	13	22	27	31
25	0.004379817799579537	TGTGCGAGACTAGATTTTCGGGGAGTCTCGATTTACTACATGGACGTCTGG	CARLDFRGVSIYYMDVW	IGHV4-4	IGHD3-10	IGHJ6	8	16	25	33
25	0.004379817799579537	TGTGCGAGCGATAGGGGGGTTGTTGGTGACCACCGCTTTGACTCCTGG	CASDRGVVGDHRFDSW	IGHV4-4	IGHD2-21	IGHJ4	11	23	29	35
24	0.004204625087596356	TGTGCGAGAGGACGGGAGGAGTGGCCACAACCTTACTACTTTGACTTCTGG	CARGREEWPQPYYFDFW	IGHV3-30	IGHD3-3	IGHJ4	9	17	23	33
24	0.004204625087596356	TGTGCAACAGATTCAACGGTTGACGTCGTGATATATGCTCTGGTCTATTGG	CATDSTVDVVIYALVYW	IGHV1-24	IGHD1-1	IGHJ4	11	21	28	44
23	0.004029432375613175	TGTGCGAGCTCGAAGGGGCCTCATTACGACATTTTGCGTGGTTACCGCCCTGATGTTTTTGATATGTGG	CASSKGPHYDILRGYRPDVFDMW	IGHV4-39	IGHD3-9	IGHJ3	7	22	43	50
23	0.004029432375613175	TGTGCGAGCTCGAAGGGGCCTCATTACGACATTTTGCGTGGTTACCGGCCTGATGTTTTTGATATGTGG	CASSKGPHYDILRGYRPDVFDMW	IGHV4-39	IGHD3-9	IGHJ3	7	22	43	50
23	0.004029432375613175	TGTGCAAAAGATGCAACGGAGTGGGGCCGGGACTACGGTGACTACTCCTACTACTTTGACTACTGG	CAKDATEWGRDYGDYSYYFDYW	IGHV3-9	IGHD4-17	IGHJ4	11	30	44	48
21	0.0036790469516468113	TGTACTACTCTGATGGGCGACTGG	CTTLMGDW	IGHV3-73	IGHD5-24	IGHJ4	6	11	15	19
20	0.00350385423966363	TGTGCGAGAGGAGTAACAAATGATAGAAATGACTATTGG	CARGVTNDRNDYW	IGHV1-18	IGHD3-22	IGHJ4	9	19	25	29
19	0.0033286615276804485	TGTGCGAAACGCCGTGGCGATAGTAGTGGTTATTACTACTTAGGGTACTTCGATCTCTGG	CAKRRGDSSGYYYLGYFDLW	IGHV3-23	IGHD3-22	IGHJ2	8	18	42	43
19	0.0033286615276804485	TGTGCGAGACTGGATCGGAACTGGAACTTCTTTGACTACTGG	CARLDRNWNFFDYW	IGHV4-39	IGHD1-1	IGHJ4	9	18	24	25
18	0.003153468815697267	TGTGCGACTTCGAAGGGGCCTCATTACGACATTTTGCGTGGTTACCGCCCTGATGTTTTTGATATGTGG	CATSKGPHYDILRGYRPDVFDMW	IGHV4-39	IGHD3-9	IGHJ3	6	22	43	50
18	0.003153468815697267	TGTGCGAGTTCGAAGGGGCCTCATTACGACATTTTGCGTGGTTACCGCCCTGATGTTTTTGATATGTGG	CASSKGPHYDILRGYRPDVFDMW	IGHV4-39	IGHD3-9	IGHJ3	7	22	43	50
18	0.003153468815697267	TGTGCGAGAGATGGGAACAATAACCCACCTTTGAGGTGGTTCGACCCCTGG	CARDGNNNPPLRWFDPW	IGHV4-4	IGHD3-22	IGHJ5	11	18	24	36
18	0.003153468815697267	TGTGTGAGAGATCTGAGAGTGCGTGGGACGATTGACTTCTGG	CVRDLRVRGTIDFW	IGHV3-11	IGHD1-26	IGHJ4	13	22	27	31
18	0.003153468815697267	TGTGCGAGAGTACTTGCCTACTACGGTATGGACGTCTGG	CARVLAYYGMDVW	IGHV3-30	.	IGHJ6	9	-1	-1	17
17	0.0029782761037140857	TGTGCGTCCTCGAAGGGGGCTCATTACGATATTTTCATTGGTTACCGCCCTGATATTTTTGATATCTGG	CASSKGAHYDIFIGYRPDIFDIW	IGHV4-39	IGHD3-9	IGHJ3	5	22	43	56
17	0.0029782761037140857	TGTGCGACAGAACCGGGGATCGGTCACTACCACTACATGGACGTCTGG	CATEPGIGHYHYMDVW	IGHV4-31	IGHD7-27	IGHJ6	10	14	20	25
17	0.0029782761037140857	TGTGCGAGTGATAGGGGGGTTATTGGTGACCACCGCTTTGACTCCTGG	CASDRGVIGDHRFDSW	IGHV4-4	IGHD3-10	IGHJ4	11	13	23	35
16	0.002803083391730904	TGTGCGAGAGCCTCGAAGGGGGTAGTACCAGCTCCTATACTTGGGATTGGGCCATTTTACTACTACTACTACATGGACGTCTGG	CARASKGVVPAPILGIGPFYYYYYMDVW	IGHV4-34	IGHD2-2	IGHJ6	9	21	37	57
16	0.002803083391730904	TGTGCGAGACGGTATAGTGGGAGCTACTCTAACTACTACTACTACTACATGGACGTCTGG	CARRYSGSYSNYYYYYMDVW	IGHV5-51	IGHD1-26	IGHJ6	9	10	27	31
16	0.002803083391730904	TGTGCGAGCGATAGGGGGGTTGTAGGTGATCACCGCTTTGACTCCTGG	CASDRGVVGDHRFDSW	IGHV4-4	IGHD1-1	IGHJ4	11	18	23	35
15	0.0026278906797477224	TGTGCGCGAGGGGCGGGGATATACAGCCGAGCTTACTACTTTGACTACTGG	CARGAGIYSRAYYFDYW	IGHV4-34	IGHD5-12	IGHJ4	10	16	22	33
15	0.0026278906797477224	TGTGTGAGAGATTTGAGAGTGCGTGGAACGATTGACTTCTGG	CVRDLRVRGTIDFW	IGHV3-20	IGHD1-1	IGHJ4	11	23	30	31
15	0.0026278906797477224	TGTGCGAGACGGGACTACGAGGATGCCTATGATATCTGG	CARRDYEDAYDIW	IGHV4-39	IGHD4-17	IGHJ3	9	12	18	21
14	0.002452697967764541	TGTGTAAGAACCGACGGTGACTCCCCTTACTACTACCACTACTACATGGACGTCTGG	CVRTDGDSPYYYHYYMDVW	IGHV3-74	IGHD4-17	IGHJ6	8	13	21	26
14	0.002452697967764541	TGTGCGACCAATTTGGTGGGACCTATGAACTATTGG	CATNLVGPMNYW	IGHV3-30	IGHD1-26	IGHJ4	6	15	24	28
13	0.0022775052557813596	TGTGTTTCTCCGGCCTCGTATAGCAGTGACTGGGTCTTCCCCCCCACCGTTGATTCCTGG	CVSPASYSSDWVFPPTVDSW	IGHV3-21	IGHD6-19	IGHJ5	3	17	32	55
13	0.0022775052557813596	TGTGTGAGATTGGGACAGTTTGATAGTACTGGTATGGGGTACTGGTTCGACCCCTGG	CVRLGQFDSTGMGYWFDPW	IGHV4-59	IGHD3-22	IGHJ5	8	20	32	40
13	0.0022775052557813596	TGTGCGAGAGTGGATAGTACTGGCTGGAAATACTTTGACTCCTGG	CARVDSTGWKYFDSW	IGHV1-2	IGHD3-22	IGHJ4	9	12	22	30
12	0.002102312543798178	TGTGCAAGAGATGCCTCGTATTATTATGGTTCGGGGAGCTTCCCCATGGGTTCCTATTACGGTATGGACGTCTGG	CARDASYYYGSGSFPMGSYYGMDVW	IGHV3-74	IGHD3-10	IGHJ6	11	16	37	63
12	0.002102312543798178	TGTGCGAGAGATGGTGGGGAATGGGGGACTGCGGTGACTATGGACGTCCCCCCTTGGTACTTTGACTACTGG	CARDGGEWGTAVTMDVPPWYFDYW	IGHV3-21	IGHD4-17	IGHJ4	11	26	39	57
12	0.002102312543798178	TGTGCGAGAGATCGGATAGACGATTTTTGGAGTGGTTACATGCTCAACTGGTTCGACCCCTGG	CARDRIDDFWSGYMLNWFDPW	IGHV4-31	IGHD3-3	IGHJ5	12	19	37	44
12	0.002102312543798178	TGTGCCAGAGAAGGGATAACAGTGGCTGCCTCTAGTGATGGTTTTGATATCTGG	CAREGITVAASSDGFDIW	IGHV4-30-2	IGHD6-19	IGHJ3	10	15	27	35
12	0.002102312543798178	TGTGCGAGCGCTATGGGTCTAAATACGTGGGGAGAATTACCGCTTGGCTCATGG	CASAMGLNTWGELPLGSW	IGHV1-2	IGHD3-22	IGHJ4	7	21	27	51
12	0.002102312543798178	TGTGCGAGAGTCGCCCTTGGCATGTATGGCCACTACTACTACTTCGATCTCTGG	CARVALGMYGHYYYFDLW	IGHV4-4	IGHD2-8	IGHJ2	9	22	27	32
12	0.002102312543798178	TGTGCAGCCGTGGTAACTGCTCGTGGCAGGACTCACAACTCCTTCGACCCCTGG	CAAVVTARGRTHNSFDPW	IGHV1-24	IGHD4-23	IGHJ5	5	9	17	34
12	0.002102312543798178	TGTGTGGGGGGACAAGGGCACTACTACAGAACCACCTGGTTCGACCCCTGG	CVGGQGHYYRTTWFDPW	IGHV3-23	IGHD2-2	IGHJ5	3	19	27	35
12	0.002102312543798178	TGTGCGAGAGATGTGAATTGGGGCCCGCCCCATGATGCTCTTGATATCTGG	CARDVNWGPPHDALDIW	IGHV1-46	IGHD3-16	IGHJ3	11	17	22	30
12	0.002102312543798178	TGTGCGAGAGAGGACGATCTCGGCTGGAACCACTTGGTCGACCCCTGG	CAREDDLGWNHLVDPW	IGHV1-2	IGHD1-14	IGHJ5	10	25	36	37
12	0.002102312543798178	TGCGTAAGAGAGAGTCTAGAATCTGGCACAAGGTACTTCGATTTCTGG	CVRESLESGTRYFDFW	IGHV3-74	IGHD2-21	IGHJ2	10	26	30	31
12	0.002102312543798178	TGTGCCGGGTGGTTATTACCACTCTACGGTATGGACGTCTGG	CAGWLLPLYGMDVW	IGHV3-30	IGHD3-22	IGHJ6	4	8	18	30
11	0.0019271198318149966	TGTGCGAGACACGGAATAAACATGATTATGGAGCGGGGAGTTCTGACACGGGGAATCAACTGGTTCGACCCCTGG	CARHGINMIMERGVLTRGINWFDPW	IGHV4-39	IGHD3-10	IGHJ5	10	26	41	56
11	0.0019271198318149966	TGTGCGACCTCGAAGGGGGCTCATTACGATATTTTGATCGGTTACCGCCCTGATGTTTTTGATATCTGG	CATSKGAHYDILIGYRPDVFDIW	IGHV4-4	IGHD3-9	IGHJ3	6	22	43	50
11	0.0019271198318149966	TGTACTAGACATTTGGATCCCTATAGCAGCAGTTGGTACACCTACTATTACTACGGTATGGACGTCTGG	CTRHLDPYSSSWYTYYYYGMDVW	IGHV3-73	IGHD6-13	IGHJ6	11	21	38	41
11	0.0019271198318149966	TGTGCGAGAGATTTGAGCTACTATGATAGTAGTGGTCGACCTAGGGACTGGTACTTCGATCTCTGG	CARDLSYYDSSGRPRDWYFDLW	IGHV4-4	IGHD3-22	IGHJ2	11	18	35	46
11	0.0019271198318149966	TGTGCGATGGTACATTGTACTAATGGTGTATGCTATTATGGGGTGAGAGACAACTGG	CAMVHCTNGVCYYGVRDNW	IGHV4-39	IGHD2-8	IGHJ4	6	13	35	48
11	0.0019271198318149966	TGTGCGAGAACGGGGGGCGTATTTCATCTTTCGCAGTCATTATACCCCCACTACTGG	CARTGGVFHLSQSLYPHYW	IGHV3-30	IGHD3-3	IGHJ4	8	38	45	49
11	0.0019271198318149966	TGTGCGACCAACGCAGGAGTGGTAGTTCCTCCATATGATGATTTAGATATCTGG	CATNAGVVVPPYDDLDIW	IGHV3-30	IGHD1-7	IGHJ3	6	21	28	34
11	0.0019271198318149966	TGTGCGAAAGGACGTGAGGAGTGGCCACAACCTTATTACTTTGACTCCTGG	CAKGREEWPQPYYFDSW	IGHV3-30	IGHD3-3	IGHJ4	6	17	23	36
11	0.0019271198318149966	TGTGCGAGACTGATGTTCGCTGACTACGTTTCTGGCTTTGACTATTGG	CARLMFADYVSGFDYW	IGHV4-39	IGHD4-17	IGHJ4	9	20	28	35
11	0.0019271198318149966	TGTGCGAAAGATGAGAATGTAGTAGTACCAGCTGCTATTGACTACTGG	CAKDENVVVPAAIDYW	IGHV3-23	IGHD2-2	IGHJ4	11	17	36	37
11	0.0019271198318149966	TGTGCGAAAGAAGGGCGTGTTACTGACTCTGGACTCATTGACTCCTGG	CAKEGRVTDSGLIDSW	IGHV3-11	IGHD4-11	IGHJ4	10	18	24	37
11	0.0019271198318149966	TGTGCGAGGGCCATTGGAACGACCGAGGGCTGGTTCGACCCCTGG	CARAIGTTEGWFDPW	IGHV4-59	IGHD1-1	IGHJ5	7	14	22	29
11	0.0019271198318149966	TGTGTGAGAGATCTGAGAGTGCGTGGTACGATTGACTTTTGG	CVRDLRVRGTIDFW	IGHV3-20	IGHD6-13	IGHJ4	13	23	29	31
11	0.0019271198318149966	TGTGCGAAAGGGGAGTGGAGCTACTACGTTGACTCATGG	CAKGEWSYYVDSW	IGHV3-23	IGHD3-3	IGHJ4	9	11	17	21
10	0.001751927119831815	TGTGCGAGAGTCCCTGACTACGATATTTTGACTGGTTCTTATTCTGACGGTTTTGATGTCTGG	CARVPDYDILTGSYSDGFDVW	IGHV4-34	IGHD3-9	IGHJ3	9	18	41	50
10	0.001751927119831815	TGTGCGAGAGAAGCATTTGATACTAGTGGTTATTACAAGGTCCGTGATGCTTTTGATCTCTGG	CAREAFDTSGYYKVRDAFDLW	IGHV4-4	IGHD3-22	IGHJ3	10	17	35	44
10	0.001751927119831815	TGTGCGAGAGGTCATTGTAGTGGTGGGAGTTGTTATTATTACTACTACATAGACGTCTGG	CARGHCSGGSCYYYYYIDVW	IGHV1-8	IGHD2-15	IGHJ6	10	13	25	39
10	0.001751927119831815	TGTGCGAGAGGAATGACCAGAGTAACTACGGCGCGGAAGAACAACTGGTTCGACCCCTGG	CARGMTRVTTARKNNWFDPW	IGHV4-4	IGHD4-11	IGHJ5	9	12	29	40
10	0.001751927119831815	TGTGCGAGAGATGGCTTCTATGATAGTAGTGGTTTTTATTCGGGGTGGTTCGACCCCTGG	CARDGFYDSSGFYSGWFDPW	IGHV4-4	IGHD3-22	IGHJ5	11	17	37	45
10	0.001751927119831815	TGTGCAAGCTCACATTGTCCTAATGGTGTTTGCTCTGAGGCAGCTGCTTTTGATATCTGG	CASSHCPNGVCSEAAAFDIW	IGHV1-45	IGHD2-8	IGHJ3	7	13	33	44
10	0.001751927119831815	TGTGCGAAAGCAATTTTTGATGGCACTGGGAGGACCGGGTTTGCTTTTGATATCTGG	CAKAIFDGTGRTGFAFDIW	IGHV3-23	IGHD3-3	IGHJ3	9	12	18	41
10	0.001751927119831815	TGTGCGAGATCCCAACAAACTATAGCTCCCTGGTTGGTCTACATGGACGTCTGG	CARSQQTIAPWLVYMDVW	IGHV1-3	IGHD1-26	IGHJ6	8	22	29	38
10	0.001751927119831815	TGTGCGAGAGGGGGAATAGGGTGGGCTTACTACTACTACATGGACGTCTGG	CARGGIGWAYYYYMDVW	IGHV4-59	IGHD2-21	IGHJ6	9	12	18	27
10	0.001751927119831815	TGTGCGAGAGAGTTCTACGCAGACTACGAGGGGAACTACTATGACCACTGG	CAREFYADYEGNYYDHW	IGHV4-4	IGHD4-17	IGHJ4	10	14	27	34
10	0.001751927119831815	TGTGTCAGAGATGACGACTATGAAGAACACGAAGATCTTGACTACTGG	CVRDDDYEEHEDLDYW	IGHV3-49	IGHD3-22	IGHJ4	2	16	22	37
10	0.001751927119831815	TGTGCGAGCGATAGGGGGGTTGTAGGTGACCACCGCTTTGACTCCTGG	CASDRGVVGDHRFDSW	IGHV4-4	IGHD4-23	IGHJ4	11	28	34	35
10	0.001751927119831815	TGTGCGAGAACCTGGAGGAGGGATATACTGGGAGACATGGACGTCTGG	CARTWRRDILGDMDVW	IGHV3-21	IGHD1-26	IGHJ6	8	23	33	34
10	0.001751927119831815	TGTGCGAGAAGTGGTTCGGGGAGTCCCTACTACCACATGGACGTCTGG	CARSGSGSPYYHMDVW	IGHV7-4-1	IGHD3-10	IGHJ6	8	11	23	26
10	0.001751927119831815	TGTGCGAGAGAGAGGGGGGATGTGGTTGGTGCTTTTGATATCTGG	CARERGDVVGAFDIW	IGHV1-67	IGHD3-22	IGHJ3	10	21	26	29
10	0.001751927119831815	TGTGCGAGAAGTCTCTCTTACACCTACTACATGGGCGTCTGG	CARSLSYTYYMGVW	IGHV4-4	IGHD2-8	IGHJ6	16	18	22	23
10	0.001751927119831815	TGTACTACCATGATGGACGACTGG	CTTMMDDW	IGHV3-73	IGHD3-22	IGHJ4	6	9	13	15
9	0.0015767344078486335	TGTGCGAGACTCACCGTACCGACCTTACGATTTTTGGAGTGGTCAAGCGGGCATTCCTACTACATGGACGTCTGG	CARLTVPTLRFLEWSSGHSYYMDVW	IGHV4-39	IGHD3-3	IGHJ6	9	24	42	56
9	0.0015767344078486335	TGTGCGTCCTCGAAGGGGGCTCATTACGATATTTTCATTGGTTACCGCCCTGATGTTTTTGATATCTGG	CASSKGAHYDIFIGYRPDVFDIW	IGHV4-39	IGHD3-9	IGHJ3	5	22	43	50
9	0.0015767344078486335	TGTGCGTCCTCGAAGGGGGCTCATTACGATATTTTGATTGGTTACCGCCCTGATATTTTTGATATCTGG	CASSKGAHYDILIGYRPDIFDIW	IGHV4-39	IGHD3-9	IGHJ3	5	22	43	56
9	0.0015767344078486335	TGTGCGAGCTCGAAGGGGCCTCATTACGACATTTTGAGAGGGTACCGCCCTGATGTTTTTGATATGTGG	CASSKGPHYDILRGYRPDVFDMW	IGHV4-39	IGHD3-9	IGHJ3	7	22	36	50
9	0.0015767344078486335	TGTGCGAGACGGCGTGTAGTACCAGGTGTTAGTAGATACTACTACAACTACTACATGGACGTCTGG	CARRRVVPGVSRYYYNYYMDVW	IGHV4-39	IGHD2-2	IGHJ6	9	15	24	36
9	0.0015767344078486335	TGTGCGAGAGATGGAGACAGCTATGGTCTATATTACTACTACTACTACGGTATGGACGTCTGG	CARDGDSYGLYYYYYYGMDVW	IGHV1-18	IGHD5-18	IGHJ6	11	12	26	29
9	0.0015767344078486335	TGTGCACGGGCACCGTATGACCAGGATACTAACGGGTACTTCCCCTCGTACTTTGACTATTGG	CARAPYDQDTNGYFPSYFDYW	IGHV2-70	IGHD4-17	IGHJ4	8	10	16	48
9	0.0015767344078486335	TGTGCGAGAGGGGGACCTTATAACTGGAACCGCTACTTCTACTTCTACATGGACGTCTGG	CARGGPYNWNRYFYFYMDVW	IGHV3-21	IGHD1-20	IGHJ6	9	18	29	32
9	0.0015767344078486335	TGTGCGAGAGGATTAACGTCCCGCGACTATGATAGTAGTACTTCCCTCTTTGACTTTTGG	CARGLTSRDYDSSTSLFDFW	IGHV1-8	IGHD3-22	IGHJ4	10	25	38	47
9	0.0015767344078486335	TGTGCAAGAGCTGGACTTCGTGATCCGATCGTTGGCATATTAAGTGTGCCAGACCACTGG	CARAGLRDPIVGILSVPDHW	IGHV3-13	IGHD2-21	IGHJ4	9	34	40	51
9	0.0015767344078486335	TGTGCGAGACTCGGGGTGAATAAAGACTCTTACTACTACTACTACATGGACGTCTGG	CARLGVNKDSYYYYYMDVW	IGHV4-39	IGHD3-10	IGHJ6	9	10	15	30
9	0.0015767344078486335	TGTGCGAGAGATTATTTTGATAGTAGTGGTTATCACAACTGGTTCGACCCCTGG	CARDYFDSSGYHNWFDPW	IGHV7-4-1	IGHD3-22	IGHJ5	11	17	32	34
9	0.0015767344078486335	TGTGCGAGAGAGGGGATCTATGCTTCGGGGGGTTATGATGGAGTGGTCCTCTGG	CAREGIYASGGYDGVVLW	IGHV3-66	IGHD3-10	IGHJ4	10	17	35	50
9	0.0015767344078486335	TGTTCACACATAGTCGAACTGCCCCACTACTACTACTACATGGACGTCTGG	CSHIVELPHYYYYMDVW	IGHV2-5	IGHD3-16	IGHJ6	9	16	24	25
9	0.0015767344078486335	TGTGCGAGAGAGAGTGTAATAGCAGCAGACTACTACTACATGGACGTCTGG	CARESVIAADYYYMDVW	IGHV4-34	IGHD6-13	IGHJ6	9	18	27	28
9	0.0015767344078486335	TGTGCAAGACCGTCCACGGCAGTTGGGCACTGGTACTTCGATCTCTGG	CARPSTAVGHWYFDLW	IGHV3-74	IGHD1-1	IGHJ2	8	19	24	28
9	0.0015767344078486335	TGTGCTAGAGGCGGCCTTGAACGACGACGGTCGATTGCCTACTGG	CARGGLERRRSIAYW	IGHV1-46	IGHD1-1	IGHJ4	9	18	25	34
9	0.0015767344078486335	TGTGCGAGAGATAGTAGTCAATACGGTGTGGACGTCTGG	CARDSSQYGVDVW	IGHV4-39	IGHD3-22	IGHJ6	8	9	17	28
9	0.0015767344078486335	TGTGCGACCAATTTGGTGGGAACTGTGAACTCTTGG	CATNLVGTVNSW	IGHV3-30	IGHD4-23	IGHJ4	6	14	23	33
8	0.001401541695865452	TGTGCGACAGTACGAGGTGATATGGTTCGGGGAGTTTTGGGACGCAACTTAAGAAGGTACTACTACATGGACGTCTGG	CATVRGDMVRGVLGRNLRRYYYMDVW	IGHV4-39	IGHD3-10	IGHJ6	6	20	35	57
8	0.001401541695865452	TGTGCGTCCTCGAAGGGGGCTCATTACGATATTTTCATTGGTTACCGCCCGGATATTTTTGATATCTGG	CASSKGAHYDIFIGYRPDIFDIW	IGHV4-39	IGHD3-9	IGHJ3	5	22	43	56
8	0.001401541695865452	TGTGCGTCCTCGAAGGGGGCTCATTACGATATTTTGATCGGTTACCGCCCTGATGTTTTTGATATCTGG	CASSKGAHYDILIGYRPDVFDIW	IGHV4-39	IGHD3-9	IGHJ3	5	22	43	50
8	0.001401541695865452	TGTGCGTCCTCGAAGGGGGCTCATTACGATATTTTGATAGGTTACCGACCTGATATTTTTGATATCTGG	CASSKGAHYDILIGYRPDIFDIW	IGHV4-39	IGHD3-9	IGHJ3	5	22	43	56
8	0.001401541695865452	TGTGCGACTTCGAAGGGGCCTCATTACGACATTTTGCGTGGTTACCGCCCTGATGTTTTTGATATGTGG	CATSKGPHYDILRGYRPDVFDMW	IGHV3-23	IGHD3-9	IGHJ3	6	22	43	50
8	0.001401541695865452	TGTGCGACCTCGAAGGGGGCTCATTACGATTTTTTGATCGGTTACCGCCCTGATGTTTTTGATATCTGG	CATSKGAHYDFLIGYRPDVFDIW	IGHV4-39	IGHD3-3	IGHJ3	6	22	43	50
8	0.001401541695865452	TGTGCGAGAGGCGATGGCAGCCACTGGTACGGGACTCACTACTACTTCTACTACCTGGACGTCTGG	CARGDGSHWYGTHYYFYYLDVW	IGHV4-34	IGHD6-19	IGHJ6	11	17	25	37
8	0.001401541695865452	TGTGTGAAAGATATTGTGGCACGCTGGTACAGGACAGGTCGGGGTCGCGCTTTTGATATCTGG	CVKDIVARWYRTGRGRAFDIW	IGHV3-9	IGHD2-2	IGHJ3	13	22	29	48
8	0.001401541695865452	TGTGCGAGACATTATAAGGACTCCGGTGGGAGCCACTTCGGGGAATACTGGTTCGACGCCTGG	CARHYKDSGGSHFGEYWFDAW	IGHV4-39	IGHD1-26	IGHJ5	11	25	36	46
8	0.001401541695865452	TGTGCAAAAGCCTTTTCCTCTTGTAGTAGTCCCACTTGCTACTACTACTTTGACTACTGG	CAKAFSSCSSPTCYYYFDYW	IGHV3-43	IGHD2-2	IGHJ4	9	20	40	42
8	0.001401541695865452	TGTGTGAGAGTTTTCGGGGTTTTCCACTTTTTGACGTCGTTATTACCCGCCTACTGG	CVRVFGVFHFLTSLLPAYW	IGHV3-21	IGHD1-1	IGHJ4	9	32	40	50
8	0.001401541695865452	TGTGTGAGAGATGGACCGATATATTGTAGTAGTGCCAGCTGCTACTTTGACCACTGG	CVRDGPIYCSSASCYFDHW	IGHV3-21	IGHD2-2	IGHJ4	11	20	40	41
8	0.001401541695865452	TGTGCGAGAGATCTATGGAGTCGCGCGGTTTGGAGTGGTTATGTTTCTGACTACTGG	CARDLWSRAVWSGYVSDYW	IGHV7-4-1	IGHD3-3	IGHJ4	13	28	41	47
8	0.001401541695865452	TGTGCGAGAATACGTGGATATAGTGGCTACGATCGGATTGATGCTTTTGATATCTGG	CARIRGYSGYDRIDAFDIW	IGHV4-28	IGHD5-12	IGHJ3	9	11	32	38
8	0.001401541695865452	TGTACTAGACTGGGTGAAAGTGGGACCTACTACTTCTACAACTACATGGACGTCTGG	CTRLGESGTYYFYNYMDVW	IGHV3-73	IGHD1-26	IGHJ6	9	18	24	27
8	0.001401541695865452	TGTGTAAAAGACTCATCCCCAGGGGAGATTGAGATGGAGGCTTTCGATATCTGG	CVKDSSPGEIEMEAFDIW	IGHV3-9	IGHD7-27	IGHJ3	10	14	21	39
8	0.001401541695865452	TGTGCGAGACTGGATAGTGGGAGCTACTTCGACGACTACGATATGGACGTCTGG	CARLDSGSYFDDYDMDVW	IGHV4-39	IGHD1-26	IGHJ6	9	13	23	24
8	0.001401541695865452	TGTGCGAGACAATATTGTGTTGCTGCTAGTTGCTATGTGGGCGCTGACCACTGG	CARQYCVAASCYVGADHW	IGHV5-10-1	IGHD2-15	IGHJ4	10	11	34	44
8	0.001401541695865452	TGTGCGAGAGGGAGTGAACTTTGGGGTAGCAGTGGCTGGCCCTTTGACGACTGG	CARGSELWGSSGWPFDDW	IGHV4-4	IGHD6-19	IGHJ4	9	26	38	41
8	0.001401541695865452	TGTGCGAGAGATTGTCCCACTTACCCACCGGACGAGGGAGGTATGGACGTCTGG	CARDCPTYPPDEGGMDVW	IGHV4-4	IGHD6-6	IGHJ6	11	27	35	42
8	0.001401541695865452	TGTGCGAAAGATCACGGCCCTGGAAGTCAATATTATTACGGTATGGACGTCTGG	CAKDHGPGSQYYYGMDVW	IGHV3-23	IGHD3-22	IGHJ6	12	32	38	42
8	0.001401541695865452	TGTGCGAAAGACTCTTGCCCTAATGGTGTATGCTGGGGAGCCTTTGACTACTGG	CAKDSCPNGVCWGAFDYW	IGHV3-30	IGHD2-8	IGHJ4	10	19	33	41
8	0.001401541695865452	TGTGCGAGAGAAATGAGGGGGACTAGGTCGACTCGGAGATTCGATCTCTGG	CAREMRGTRSTRRFDLW	IGHV3-21	IGHD3-16	IGHJ2	10	16	21	39
8	0.001401541695865452	TGTGCGAAAGATCTGAGGGAGTATAGTAGCTCGTTTGTGGGCTCCTGG	CAKDLREYSSSFVGSW	IGHV3-23	IGHD6-6	IGHJ5	13	18	33	43
8	0.001401541695865452	TGTGCCCGGGAAAAACACCACCACTACTTCGGTATGGACGTCTGG	CAREKHHHYFGMDVW	IGHV3-74	IGHD2-15	IGHJ6	4	16	26	33
8	0.001401541695865452	TGTGCGACTATGGTTCGGGGAGCTCTATGGGGAGTGGACTACTGG	CATMVRGALWGVDYW	IGHV3-23	IGHD3-10	IGHJ4	6	7	21	36
8	0.001401541695865452	TGTGTGAGAGATCTGAGAGTGCGTGGTACCATTGACTTCTGG	CVRDLRVRGTIDFW	IGHV3-20	IGHD2-15	IGHJ4	13	22	27	31
8	0.001401541695865452	TGTGCGAGAGATCCCCCTGGCTACTACTACATGGATGTCTGG	CARDPPGYYYMDVW	IGHV3-21	.	IGHJ6	12	-1	-1	20
8	0.001401541695865452	TGTGCGAGAGAGGAGTTACTAGGTGATGCTTTTGATATCTGG	CAREELLGDAFDIW	IGHV3-30	IGHD4-23	IGHJ3	10	11	18	23
8	0.001401541695865452	TGTGCGAGAGGCCCCTTAGGGCCGCGATTCCAGGACTGG	CARGPLGPRFQDW	IGHV4-34	IGHD6-25	IGHJ1	12	20	24	27
8	0.001401541695865452	TGTGCGAGAGATCGTTTGGCTGGGGATGACTACTGG	CARDRLAGDDYW	IGHV4-4	IGHD6-19	IGHJ4	12	16	22	26
8	0.001401541695865452	TGTGCGAAAGAAAGCGGAACTATGATAGTCCCCTGG	CAKESGTMIVPW	IGHV3-23	IGHD3-22	IGHJ5	10	18	28	29
7	0.0012263489838822705	TGTGCGACCGAACTAGGATATTGTAGTAGTACCAGCTGCCAACCCTACTACTACTACTACGGTATGGACGTCTGG	CATELGYCSSTSCQPYYYYYGMDVW	IGHV3-30	IGHD2-2	IGHJ6	6	12	38	45
7	0.0012263489838822705	TGTGCGAGTGTATTACGATATGTTGACTGGTTATCCCCAGGACGTGACTACCATTATTACATGGACGTCTGG	CASVLRYVDWLSPGRDYHYYMDVW	IGHV4-4	IGHD3-9	IGHJ6	7	9	33	46
7	0.0012263489838822705	TGTGCGAAGGAGGGGGATTCTGATTTCGTTTGGGGGAGTTCTCGTTATACGAAGGCCTACTTTGACTACTGG	CAKEGDSDFVWGSSRYTKAYFDYW	IGHV3-23	IGHD3-16	IGHJ4	7	16	49	56
7	0.0012263489838822705	TGTGCGAAAGATGGCCTAAGTTGTAGAAGTACCAGCTGCGATATGGGCCACTTCTATTATATGGACGTCTGG	CAKDGLSCRSTSCDMGHFYYMDVW	IGHV3-23	IGHD2-2	IGHJ6	11	20	38	49
7	0.0012263489838822705	TGTGCGAGCCACGGAAGATATTGTACTGAAAAGATATGCCAAAGCCCCAACAAGTGGTTCGACCCCTGG	CASHGRYCTEKICQSPNKWFDPW	IGHV4-34	IGHD2-8	IGHJ5	7	16	26	49
7	0.0012263489838822705	TGTGCGAGAGCAATGTATTACGATACTCCGGAGAGTTATTATAAAACCCCCGGCTTTGACTACTGG	CARAMYYDTPESYYKTPGFDYW	IGHV4-4	IGHD3-10	IGHJ4	9	14	43	53
7	0.0012263489838822705	TGTGCACGGATACGAAGGGACTTCGGACTTTTATATACCAGTTCGTGGTACTACTTTTACTCCTGG	CARIRRDFGLLYTSSWYYFYSW	IGHV2-26	IGHD6-6	IGHJ4	13	33	45	47
7	0.0012263489838822705	TGTGCAAAAGATGTCTATGATAGTAGTGGTCATTTCTTCTACTTCTACTACGGTTTGGACGTCTGG	CAKDVYDSSGHFFYFYYGLDVW	IGHV3-9	IGHD3-22	IGHJ6	11	14	33	38
7	0.0012263489838822705	TGTGCGAGAGGACCCAGCAGCTGGTACGTTCTACATTACTACTACTACGGTATGGACGTCTGG	CARGPSSWYVLHYYYYGMDVW	IGHV4-34	IGHD6-13	IGHJ6	10	14	28	36
7	0.0012263489838822705	TGTGCGAACAGAGGAAATTACTATGATAATGGTGGTACTTATTCCTACCCCATTGACTCCTGG	CANRGNYYDNGGTYSYPIDSW	IGHV3-23	IGHD3-22	IGHJ4	7	16	35	52
7	0.0012263489838822705	TGTGCGAACAGAGGAAATAAGTATGATAGTGGTGGAGCTTATTCCTACCCCATTGACTCCTGG	CANRGNKYDSGGAYSYPIDSW	IGHV3-23	IGHD3-22	IGHJ4	7	21	34	52
7	0.0012263489838822705	TGTGTAAAAGATCATGGTTCCCTTCCTTCAATGGTTCGGGGAATTTACTTTGAATACTGG	CVKDHGSLPSMVRGIYFEYW	IGHV3-43	IGHD3-10	IGHJ4	11	30	41	45
7	0.0012263489838822705	TGTGCGCGAGATGGTAGTTTGATAGTACCAGCCACTATAGTCTCTGCTTTTGATATGTGG	CARDGSLIVPATIVSAFDMW	IGHV3-21	IGHD6-19	IGHJ3	11	24	35	44
7	0.0012263489838822705	TGTGCGGGGGGGGTAAATAGTGGCTACGATTTTTCCTACTACTACGGTATGGACGTCTGG	CAGGVNSGYDFSYYYGMDVW	IGHV1-46	IGHD5-12	IGHJ6	5	16	30	35
7	0.0012263489838822705	TGTGCGAAAGATCGGTGGGCCCATTTTTGGAGTGGTTATTCGTACTACTTTGACTATTGG	CAKDRWAHFWSGYSYYFDYW	IGHV3-23	IGHD3-3	IGHJ4	12	22	39	41
7	0.0012263489838822705	TGTGCAAAAGATAGACTAAAGATGGCTACAATTAGTCATCTGGACTTTTTTGACAACTGG	CAKDRLKMATISHLDFFDNW	IGHV3-43	IGHD5-24	IGHJ4	12	19	33	48
7	0.0012263489838822705	TGTGTGAGAGATGGGACGACTATATCAGGTCGTCCCCCGAGCTGGCTCGACCCCTGG	CVRDGTTISGRPPSWLDPW	IGHV4-4	IGHD6-6	IGHJ5	11	16	34	41
7	0.0012263489838822705	TGTGTGAGACCTGTCGGAGTGGGGTCTACCACACGGGGGTGGTTCGACTCCTGG	CVRPVGVGSTTRGWFDSW	IGHV4-39	IGHD2-15	IGHJ5	14	25	31	39
7	0.0012263489838822705	TGTGTGAGAGATCGGGGAATAGTGGGAGATTCGTGGGATGCTTTTGATATCTGG	CVRDRGIVGDSWDAFDIW	IGHV1-18	IGHD1-26	IGHJ3	12	18	27	36
7	0.0012263489838822705	TGTGCTAGAGGTGGAGCGTATAGTGGGAGCCAGCACGGGTGGTTCGACCCCTGG	CARGGAYSGSQHGWFDPW	IGHV3-49	IGHD1-26	IGHJ5	9	17	29	39
7	0.0012263489838822705	TGTGCGAGAGATCCTCCAGGATATAGTTTTGGTTCTGAAGGCTTTGATATTTGG	CARDPPGYSFGSEGFDIW	IGHV1-18	IGHD5-12	IGHJ3	12	18	26	42
7	0.0012263489838822705	TGTGCAACATACGGGGCAATCGAGAGCCAGGAGTTCCCGGCCTTCGACTACTGG	CATYGAIESQEFPAFDYW	IGHV1-24	IGHD1-7	IGHJ4	8	31	36	41
7	0.0012263489838822705	TGTGCAAAAGACGTCGGGATAGTCGCACGTGCTGTCTTCGGTATGGACGTCTGG	CAKDVGIVARAVFGMDVW	IGHV3-9	IGHD1-14	IGHJ6	10	25	30	42
7	0.0012263489838822705	TGTGCGAGACACGATATTTTGACTGGTCACCACTACGGTTTGGACGTCTGG	CARHDILTGHHYGLDVW	IGHV1-3	IGHD3-9	IGHJ6	8	10	26	40
7	0.0012263489838822705	TGTGCGAGAGCCCCGGTTAGGGGAGCTACTACAGCCTGGTTCGACCCCTGG	CARAPVRGATTAWFDPW	IGHV1-18	IGHD1-26	IGHJ5	9	20	31	35
7	0.0012263489838822705	TGTGCAAAAGCCATGGGTCTGTGGTATTTCCCATACTACTTTGACTACTGG	CAKAMGLWYFPYYFDYW	IGHV3-9	IGHD2-15	IGHJ4	9	20	25	33
7	0.0012263489838822705	TGTACCACAGGATATTGTAGTGCTGGTTATTGCTACTCCCTTGTCTACTGG	CTTGYCSAGYCYSLVYW	IGHV3-15	IGHD2-15	IGHJ4	9	10	26	33
7	0.0012263489838822705	TGTACAAAAGGACGCGCCGCCACCGTTTCCGGGGGTGATTTTCATATCTGG	CTKGRAATVSGGDFHIW	IGHV3-9	IGHD4-23	IGHJ3	9	19	25	38
7	0.0012263489838822705	TGTGTGAAACTTGGTCGTCGGACCTTCCCCTATTACATTGACTCCTGG	CVKLGRRTFPYYIDSW	IGHV3-23	IGHD1-20	IGHJ4	8	13	17	33
7	0.0012263489838822705	TGTGTGAAAGGGTTGCAGCAGTGGCTGGTTTGGTACTTTGACTCCTGG	CVKGLQQWLVWYFDSW	IGHV3-43	IGHD6-19	IGHJ4	3	16	28	33
7	0.0012263489838822705	TGTGCGAGCGATAGGGGGGTTGTTGGTGACCACCGTTTTGACTCCTGG	CASDRGVVGDHRFDSW	IGHV4-4	IGHD4-23	IGHJ4	11	28	35	36
7	0.0012263489838822705	TGTGCGAAGGGACTCGGTGCCTACTCCCTAGAACCAGGCGACTACTGG	CAKGLGAYSLEPGDYW	IGHV3-23	IGHD2-15	IGHJ4	7	20	26	39
7	0.0012263489838822705	TGTGCGAAAGCAGGTTGTACTCATACCGACTGTTACTTAAACTGCTGG	CAKAGCTHTDCYLNCW	IGHV3-23	IGHD1-1	IGHJ4	9	13	19	33
7	0.0012263489838822705	TGTGCGAAAGATGGCCTTGCGGATCTCTATAGTGGAGTTGACCACTGG	CAKDGLADLYSGVDHW	IGHV3-23	IGHD1-26	IGHJ4	11	27	34	37
7	0.0012263489838822705	TGTGCGAAAGAAGGGCGTGTTACTGACTCTGGACTCATTGACTCCTGG	CAKEGRVTDSGLIDSW	IGHV3-21	IGHD4-11	IGHJ4	10	18	24	37
7	0.0012263489838822705	TGTACGAGAGTCGGACGTGGTGACCGCAATGATGCCTTTGATATCTGG	CTRVGRGDRNDAFDIW	IGHV4-59	IGHD2-21	IGHJ3	9	16	23	28
7	0.0012263489838822705	TGTGTGAGAGGGGGCACTAAGTGGTACCAGCCTTTCGACTACTGG	CVRGGTKWYQPFDYW	IGHV4-59	IGHD6-19	IGHJ4	9	23	31	36
7	0.0012263489838822705	TGTGCGCAAGGGGGGATAGTAGCCGCAGGTATTGTGGACGTCTGG	CAQGGIVAAGIVDVW	IGHV3-30	IGHD3-22	IGHJ6	5	14	21	34
7	0.0012263489838822705	TGTGCGGGAGTCCGAGACTGGGTGGGGGATGGCTTTGATATCTGG	CAGVRDWVGDGFDIW	IGHV4-59	IGHD3-16	IGHJ3	9	22	28	33
7	0.0012263489838822705	TGTGCGAGACTCCCCGACGGGAGGTTGGGGGCTTTTGATATCTGG	CARLPDGRLGAFDIW	IGHV4-39	IGHD3-10	IGHJ3	9	10	16	30
7	0.0012263489838822705	TGTGCGAAAGGTTCTTCCGACTACTATTACCGTATGGACGTCTGG	CAKGSSDYYYRMDVW	IGHV3-30	IGHD1-14	IGHJ6	6	9	13	19
7	0.0012263489838822705	TGTGCAAGAGAAGATCATAGTGGTGGCGGTATGGAGGTCTGG	CAREDHSGGGMEVW	IGHV3-74	IGHD2-15	IGHJ6	10	17	25	30
7	0.0012263489838822705	TGTGCGAGACATCATTGGACACTTCCCTTTGACTACTGG	CARHHWTLPFDYW	IGHV4-39	IGHD3-3	IGHJ4	11	14	18	26
7	0.0012263489838822705	TGTGCGAGAGTTGGTGGGAGGTACTCCTTGGGGTACTGG	CARVGGRYSLGYW	IGHV3-48	IGHD1-26	IGHJ4	9	13	19	20
7	0.0012263489838822705	TGTGCGAGAGGCCTCCTAGAGCCGGGTGACTACTGG	CARGLLEPGDYW	IGHV4-34	IGHD2-2	IGHJ4	14	20	24	26
7	0.0012263489838822705	TGTGCAAGAGCAGCTCGCCGCGCTTTTGATATCTGG	CARAARRAFDIW	IGHV3-13	IGHD6-6	IGHJ3	9	10	16	21
7	0.0012263489838822705	TGTGCGGGCCGCGCCTATAGCAGTGGAGTCTGG	CAGRAYSSGVW	IGHV3-21	IGHD6-19	IGHJ4	5	15	25	29
7	0.0012263489838822705	TGTGCGAGACATCACGACTGGTTCGACCCCTGG	CARHHDWFDPW	IGHV4-4	.	IGHJ5	12	-1	-1	16
6	0.001051156271899089	TGTACTAGACATCTCGACCCTCAGTATAGCAGCTCGTCCGTGTCTGGTCTGGGGGATTACTACTACTACTACGGTATGGACGTCTGG	CTRHLDPQYSSSSVSGLGDYYYYYGMDVW	IGHV3-73	IGHD6-6	IGHJ6	11	22	39	55
6	0.001051156271899089	TGTGCGAGAGTGGAAAAGATTCCTGCATACACCTATGGTTCCCGCTACTACTACTACAATTTGGACGTCTGG	CARVEKIPAYTYGSRYYYYNLDVW	IGHV3-21	IGHD5-18	IGHJ6	9	26	39	44
6	0.001051156271899089	TGTGCGAGAGCCGGGGATTGTAGAAGTACCAGCTGCTATACCGCCTACTATTACTACTACATGGACGTCTGG	CARAGDCRSTSCYTAYYYYYMDVW	IGHV4-4	IGHD2-2	IGHJ6	9	16	42	44
6	0.001051156271899089	TGTGCGAGAGGTCGCGGTGGTATTAACTCGCACGGGGGGTGGTTGGACTACTACTACGGTATGGACGTCTGG	CARGRGGINSHGGWLDYYYGMDVW	IGHV4-30-2	IGHD4-23	IGHJ6	9	14	21	46
6	0.001051156271899089	TGTGCGAGTTCGAAGGGGCCTCATTACGACATTTTGCGTGGTTACCGCCCTGATGTTTTTGATATGTGG	CASSKGPHYDILRGYRPDVFDMW	IGHV3-23	IGHD3-9	IGHJ3	6	22	43	50
6	0.001051156271899089	TGTGCGAGACTCTTAGACGTCCATTACGATGATACTAGTGGTTATAGGGCGGATGCTTTTGATATCTGG	CARLLDVHYDDTSGYRADAFDIW	IGHV5-10-1	IGHD3-22	IGHJ3	9	22	44	51
6	0.001051156271899089	TGTGTTAGGATAGGAAGCCGTAAAACAATTTTTACAGTGCCCTTACACCACGGCATGGACGTCTGG	CVRIGSRKTIFTVPLHHGMDVW	IGHV3-72	IGHD2-8	IGHJ6	7	43	49	53
6	0.001051156271899089	TGTGCGAGAGCCGTAGGATATTGCAGCAATGGTGTGTGCCCGAGGCCACACTACTTTGACCACTGG	CARAVGYCSNGVCPRPHYFDHW	IGHV4-59	IGHD2-8	IGHJ4	9	13	38	49
6	0.001051156271899089	TGTACGAGAGATTGGTTCTACTATGGTTCGGGAGATTACTACTACCACTACGGTATGGACGTCTGG	CTRDWFYYGSGDYYYHYGMDVW	IGHV3-21	IGHD3-10	IGHJ6	11	18	31	34
6	0.001051156271899089	TGTGCGAGAGTTAGGAAGATACAGCTATTTTTATATTCACCCCGGGGGTACATGGACGTCTGG	CARVRKIQLFLYSPRGYMDVW	IGHV4-34	IGHD5-18	IGHJ6	9	17	27	48
6	0.001051156271899089	TGTGCACGGATTCCCTTATATAACTATGACAACAGTGGTTATTACTGTGCTTTTGATATGTGG	CARIPLYNYDNSGYYCAFDMW	IGHV2-26	IGHD3-22	IGHJ3	10	18	45	47
6	0.001051156271899089	TGTGCAAGAGAATTTTTAATCTCTACGGTTCGGGGAGTTATTAGGTGTGGTATGGACGTCTGG	CAREFLISTVRGVIRCGMDVW	IGHV3-13	IGHD3-10	IGHJ6	10	22	42	51
6	0.001051156271899089	TGCACAGGATATTGTGAAAGTACCAGTTGTAATGGGGGGGGCTACTACGGCATGGACGTCTGG	CTGYCESTSCNGGGYYGMDVW	IGHV3-74	IGHD2-2	IGHJ6	1	5	25	41
6	0.001051156271899089	TGTGTGAGAGCAAGGGGAATATTTCAACTTTCGGAGTGGTTAGTCCCCTCCGACTACTGG	CVRARGIFQLSEWLVPSDYW	IGHV3-30	IGHD3-3	IGHJ4	9	28	41	51
6	0.001051156271899089	TGTGCGAGAGACCGTCTTGGGGGTCGCATAGCAGCAGCTGGTACCACATATGACTCGTGG	CARDRLGGRIAAAGTTYDSW	IGHV4-4	IGHD6-13	IGHJ4	10	27	43	50
6	0.001051156271899089	TGTGCGAGAGACGGGGAGGTGACACTAAATTTCTACTCCTACTATTACATGGACGCCTGG	CARDGEVTLNFYSYYYMDAW	IGHV3-30	IGHD3-10	IGHJ6	10	11	17	28
6	0.001051156271899089	TGTGCGAAAGATGCAGTTTACTATAGTTCGGGGACTTATCCCTACTACTTTGACTACTGG	CAKDAVYYSSGTYPYYFDYW	IGHV3-23	IGHD3-10	IGHJ4	11	17	38	42
6	0.001051156271899089	TGTGCACACCTTTTGTTAGGAGTACCATCTACCAGGGAGGGATGGTGGTTCGACCCCTGG	CAHLLLGVPSTREGWWFDPW	IGHV2-5	IGHD2-15	IGHJ5	8	18	33	45
6	0.001051156271899089	TGTGCAAGCTCACATTGTCCTAATGGTATATGCTCTGAGGCAGCTGCTTTTGATATCTGG	CASSHCPNGICSEAAAFDIW	IGHV1-45	IGHD2-8	IGHJ3	7	13	33	44
6	0.001051156271899089	TGTACTAGGGTGCTCCTTAATGATCTTTTGACTGGCTATACATACTACATGGACGTCTGG	CTRVLLNDLLTGYTYYMDVW	IGHV3-49	IGHD3-9	IGHJ6	7	21	38	42
6	0.001051156271899089	TGTGCGAGACTACTTCGGAGTGGGAGCAGCGATTTCTTCTACGGTGCGGACGTCTGG	CARLLRSGSSDFFYGADVW	IGHV4-39	IGHD1-26	IGHJ6	9	18	26	47
6	0.001051156271899089	TGTGCGAGACCGATCTTTTTAAGTGCTACTCGTCCGGTCAACTGGTTCGACCCCTGG	CARPIFLSATRPVNWFDPW	IGHV3-21	IGHD6-6	IGHJ5	8	28	36	38
6	0.001051156271899089	TGTGCGAGACAGTCCCCCCAAGGCGCGGCTGGGTCGTCAGGTTGGTTCGACGTTTGG	CARQSPQGAAGSSGWFDVW	IGHV5-10-1	IGHD3-16	IGHJ5	10	14	20	42
6	0.001051156271899089	TGTGCGAGAGATCTCTCTTCGGGTGGTTTTTACCCCCTGAGTTTCTTTGACTACTGG	CARDLSSGGFYPLSFFDYW	IGHV3-33	IGHD3-22	IGHJ4	16	22	32	44
6	0.001051156271899089	TGTGCGAGAGATCCGACGCCCATTACCGACTACAGCAATGGCTGGCTCGACTACTGG	CARDPTPITDYSNGWLDYW	IGHV4-59	IGHD6-19	IGHJ4	12	33	44	48
6	0.001051156271899089	TGTGCAACCGCCGTTCAACTGGAAGGACTTACGGGGAGGAACTACTTTGACTCCTGG	CATAVQLEGLTGRNYFDSW	IGHV3-74	IGHD1-1	IGHJ4	6	15	27	40
6	0.001051156271899089	TGTGCAAAAGATGTGGATTACAGGTCGTCTTCTTTCTACTACGGTCTGGACGTCTGG	CAKDVDYRSSSFYYGLDVW	IGHV3-43	IGHD1-26	IGHJ6	11	35	42	46
6	0.001051156271899089	TGTGCTGGTTACTATGATACCACTGATCATTTCTCCCCTTACTTTGAATACTGG	CAGYYDTTDHFSPYFEYW	IGHV3-23	IGHD3-22	IGHJ4	4	8	18	39
6	0.001051156271899089	TGTGCGAGGGCGGCAATGACTGACAGTATATTCTATTACTTCTTTGACTACTGG	CARAAMTDSIFYYFFDYW	IGHV5-51	IGHD4-11	IGHJ4	7	15	27	36
6	0.001051156271899089	TGTGCGAGACAAGGAGATATAGTGGCTACGATACCCCGGTACTTTGACTACTGG	CARQGDIVATIPRYFDYW	IGHV4-39	IGHD5-12	IGHJ4	10	15	31	39
6	0.001051156271899089	TGTGCGAGAGGACGGTATAACTGGAAATACCGCTCTTCTAACTTTCACTACTGG	CARGRYNWKYRSSNFHYW	IGHV4-4	IGHD1-7	IGHJ4	9	12	29	40
6	0.001051156271899089	TGTGCAAAAGATATAGGAGCGGATGGCTACAATCTACGAGGGGCTGACTTTTGG	CAKDIGADGYNLRGADFW	IGHV3-9	IGHD5-24	IGHJ4	14	21	32	44
6	0.001051156271899089	TGTGCAAAAGACTCATCCCCAGGGGAGATTGAGATGGAGGCTTTCGATGTCTGG	CAKDSSPGEIEMEAFDVW	IGHV3-9	IGHD7-27	IGHJ3	10	14	21	39
6	0.001051156271899089	TGTGCGCGAGGGGAGTGGGCTCGTGGGAGCTACAGCGTCCTTGACTACTGG	CARGEWARGSYSVLDYW	IGHV1-8	IGHD1-26	IGHJ4	10	22	32	40
6	0.001051156271899089	TGTGCGATGCCCGAAGAGACTGGCTGGTACGGAACTGCTTTTGATCTCTGG	CAMPEETGWYGTAFDLW	IGHV7-4-1	IGHD6-19	IGHJ3	6	20	30	35
6	0.001051156271899089	TGTGCGAGGTTCGAGTATAGCAGCTCGTTGTACAACTGGTTCGACCCCTGG	CARFEYSSSLYNWFDPW	IGHV4-4	IGHD6-6	IGHJ5	7	10	25	26
6	0.001051156271899089	TGTGCGAGAGATCACCTACCTGGGGGGTACTACTACTACATGGACGTCTGG	CARDHLPGGYYYYMDVW	IGHV4-59	IGHD7-27	IGHJ6	12	15	24	27
6	0.001051156271899089	TGTGCGAAAGCCCTTCGGGGCACTGGTTGGTACTCCTACTTTGACCACTGG	CAKALRGTGWYSYFDHW	IGHV3-23	IGHD6-19	IGHJ4	9	19	32	35
6	0.001051156271899089	TGTGCGAAAGGACGGGAGGAGTGGCCACAACCTTACTACTTTGACTTCTGG	CAKGREEWPQPYYFDFW	IGHV3-30	IGHD3-3	IGHJ4	6	17	23	33
6	0.001051156271899089	TGTGCGAAAGACCCCCTGGCTGGGTATAGCAGTGGCTGGTTTGACTACTGG	CAKDPLAGYSSGWFDYW	IGHV3-23	IGHD6-19	IGHJ4	10	21	38	39
6	0.001051156271899089	TGTGCACACAGCAATTACTATGATAGTAGTGCCCAAGGCTTTGACTACTGG	CAHSNYYDSSAQGFDYW	IGHV2-5	IGHD3-22	IGHJ4	10	13	30	38
6	0.001051156271899089	TGTGCAAGAGGACATTGTATGGGAGATAGTTGCTACAATCTTGACTCCTGG	CARGHCMGDSCYNLDSW	IGHV3-13	IGHD5-12	IGHJ4	9	21	35	40
6	0.001051156271899089	TGTGCAAGAGGAGACGATTACTATGATAGTAGTGGTTATTATGACTATTGG	CARGDDYYDSSGYYDYW	IGHV3-74	IGHD3-22	IGHJ4	9	16	40	41
6	0.001051156271899089	TGTGTACGGGGGGACCACGGGGGTAACGCGGCGTACTTCGACCACTGG	CVRGDHGGNAAYFDHW	IGHV2-26	IGHD4-23	IGHJ5	8	12	26	36
6	0.001051156271899089	TGTGCGGCAGAAGTCAATTACGATTTTTGGAGTGGTTATCCATACTGG	CAAEVNYDFWSGYPYW	IGHV1-58	IGHD3-3	IGHJ4	10	16	38	42
6	0.001051156271899089	TGTGCGACAGATTCAAATAAGGAGGATACAGGTAGTCTTGACTATTGG	CATDSNKEDTGSLDYW	IGHV1-18	IGHD5-18	IGHJ4	11	23	30	37
6	0.001051156271899089	TGTGCGAGCCATGACTACGGTGGTAACTCCGACTGGTTCGACCCCTGG	CASHDYGGNSDWFDPW	IGHV4-39	IGHD4-23	IGHJ5	12	13	30	31
6	0.001051156271899089	TGTGCGAGGTCTGGCTATAGCAATGCCTGGCGAGTCTTTGACTACTGG	CARSGYSNAWRVFDYW	IGHV3-30	IGHD6-19	IGHJ4	7	15	29	35
6	0.001051156271899089	TGTGCGAGACAAGGTAGTGATGGCTACAATTATGTCCTTGACAGCTGG	CARQGSDGYNYVLDSW	IGHV4-39	IGHD5-24	IGHJ4	10	13	31	37
6	0.001051156271899089	TGTGCGAGAGTCGGATATTGTAGTAGAACCAGCTGCTATGACTTCTGG	CARVGYCSRTSCYDFW	IGHV4-4	IGHD2-2	IGHJ4	9	12	37	38
6	0.001051156271899089	TGTGCGAGAGATGGGGGACTAAGATGGAACTACGTCCCCGACTACTGG	CARDGGLRWNYVPDYW	IGHV7-4-1	IGHD1-7	IGHJ4	11	24	34	39
6	0.001051156271899089	TGTGCGAAAGCCTCAATAAAGGCTATGGCCCAGGAGTTTCAATACTGG	CAKASIKAMAQEFQYW	IGHV3-23	IGHD5-18	IGHJ4	9	21	27	42
6	0.001051156271899089	TGTGCAACAAACCGTGACAGCAATGGTTATGACTACTTTGACTACTGG	CATNRDSNGYDYFDYW	IGHV3-9	IGHD5-18	IGHJ4	6	16	28	31
6	0.001051156271899089	TGTACATACACCCTCTGGGTTTGGACTGGCCCCCCTTTTGACTCCTGG	CTYTLWVWTGPPFDSW	IGHV2-5	IGHD3-3	IGHJ4	9	19	28	36
6	0.001051156271899089	TGTGCCTCTACCATAAATTCGGGGACTAGTCCACAGGAATACTGG	CASTINSGTSPQEYW	IGHV4-4	IGHD3-10	IGHJ4	4	17	24	39
6	0.001051156271899089	TGTGCGACCGAGAGAGTTCGGGGAGTTTGGTACTTTGCCTACTGG	CATERVRGVWYFAYW	IGHV3-30	IGHD3-10	IGHJ4	6	15	26	30
6	0.001051156271899089	TGTGCGAGATGGGATACCAGTAGCTGGTACTACTTTGACTACTGG	CARWDTSSWYYFDYW	IGHV5-10-1	IGHD1-26	IGHJ4	8	18	24	26
6	0.001051156271899089	TGTGCGAGAGGGGCGGTGGGAGCTCCTACGACCTTTGACTACTGG	CARGAVGAPTTFDYW	IGHV7-4-1	IGHD1-26	IGHJ4	9	15	29	32
6	0.001051156271899089	TGTGCGAGAGGGAATGACCCTTTAAACTGGAACTACGGCTACTGG	CARGNDPLNWNYGYW	IGHV1-8	IGHD1-7	IGHJ4	10	24	36	38
6	0.001051156271899089	TGTGCGAGAGATCTAAGCGGTGGAGACCACTACTTCGACTACTGG	CARDLSGGDHYFDYW	IGHV3-30	IGHD4-23	IGHJ4	13	17	22	28
6	0.001051156271899089	TGTGCGAGAGACCGATATTGTAGTAGTAGCAGCTGCTACCCCTGG	CARDRYCSSSSCYPW	IGHV3-66	IGHD2-2	IGHJ5	10	13	36	37
6	0.001051156271899089	TGCGCGAGAGTCCGAGACTGGGTGGGGGATGGTTTTGATATCTGG	CARVRDWVGDGFDIW	IGHV4-59	IGHD3-9	IGHJ3	9	15	20	27
6	0.001051156271899089	TGTGCCACTGTCCATTATTCGCATGCTTCCTTTGACGACTGG	CATVHYSHASFDDW	IGHV4-4	IGHD2-8	IGHJ4	4	11	16	29
6	0.001051156271899089	TGTGCGAGACCCGGGTGCGAATATTGTTACTTTGACTACTGG	CARPGCEYCYFDYW	IGHV4-4	IGHD2-15	IGHJ4	8	20	26	27
6	0.001051156271899089	TGTGCGAGAGGAGGGACCGGCCTACAAACACTTGACTACTGG	CARGGTGLQTLDYW	IGHV4-4	IGHD2-15	IGHJ4	9	21	26	31
6	0.001051156271899089	TGTGCGAGAGAGCTCCTCCCCGTGTACGGTATGGACGTCTGG	CARELLPVYGMDVW	IGHV3-30	IGHD3-10	IGHJ6	14	15	21	30
6	0.001051156271899089	TGTGCCAGCCAAAGAGGAGAGCACTACTTTGACTACTGG	CASQRGEHYFDYW	IGHV4-31	IGHD6-19	IGHJ4	4	5	10	22
6	0.001051156271899089	TGTGCCAAACAAAGAGGAGAGCACTATTTTGACTCCTGG	CAKQRGEHYFDSW	IGHV4-31	IGHD3-16	IGHJ4	4	5	9	22
6	0.001051156271899089	TGTGCGAGAGAAGTTCAGGGTGCCTACTTGGACGACTGG	CAREVQGAYLDDW	IGHV1-18	IGHD1-7	IGHJ4	10	11	15	23
6	0.001051156271899089	TGTGAGAGACTATGGGATGATTTCCAAGAGGGCCACTGG	CERLWDDFQEGHW	IGHV1-67	IGHD3-10	IGHJ4	8	9	14	34
6	0.001051156271899089	TGTTCATCCGACCCGGGACCAGTCCCGATCCCCTGG	CSSDPGPVPIPW	IGHV1-24	IGHD6-13	IGHJ5	2	10	16	29
6	0.001051156271899089	TGTGCGACCAATTTGGTGGGACCTATAAACTATTGG	CATNLVGPINYW	IGHV3-30	IGHD1-26	IGHJ4	6	15	24	28
6	0.001051156271899089	TGTGCGACATCGCCGAACCCGTTTGACTCCTGG	CATSPNPFDSW	IGHV3-21	IGHD3-10	IGHJ4	6	12	18	21
6	0.001051156271899089	TGTGCGAGAGCAGGAGGTTCCTTTGACTATTGG	CARAGGSFDYW	IGHV1-46	IGHD1-14	IGHJ4	9	15	19	20
6	0.001051156271899089	TGTGCGAGAGCTGCGTACCTCGATCTCTGG	CARAAYLDLW	IGHV7-4-1	.	IGHJ2	9	-1	-1	14
6	0.001051156271899089	TGTATTTGCGATTTGGGGATTGACTACTGG	CICDLGIDYW	IGHV3-73	IGHD3-16	IGHJ4	3	11	17	19
6	0.001051156271899089	TGTGCAAGCCTCAGCACCACTTACTGG	CASLSTTYW	IGHV3-74	IGHD2-15	IGHJ4	7	14	20	21
5	8.759635599159075E-4	TGTGCGAGAGAGCCTGTTGAAAGCAGCACCTGGTACTTAGGCGTCGATTACTCCTACTACTACTACATGGACGTCTGG	CAREPVESSTWYLGVDYSYYYYMDVW	IGHV3-21	IGHD6-13	IGHJ6	10	21	35	46
5	8.759635599159075E-4	TGTGCGAGAGGCCGAAATTACTATGGTTCGGGGAGTTATTATGGCCGGGGGAACTACTACTACATGGACGTCTGG	CARGRNYYGSGSYYGRGNYYYMDVW	IGHV1-8	IGHD3-10	IGHJ6	12	16	41	52
5	8.759635599159075E-4	TGTGCGAGAGGTCGCGGTGGTATTAACTCGCACGGGGGGTGGTTGGACTACTACTACGGTATGGACGTCTGG	CARGRGGINSHGGWLDYYYGMDVW	IGHV4-4	IGHD4-23	IGHJ6	9	14	21	46
5	8.759635599159075E-4	TGTGGGAGACACTCTGTCCTAGATCCCTATGATAGTACTGGTTATACGTCCATGTACGCTTTTGATATCTGG	CGRHSVLDPYDSTGYTSMYAFDIW	IGHV4-39	IGHD3-22	IGHJ3	10	26	44	57
5	8.759635599159075E-4	TGTGCGTCCTCGAAGGGGGCTCATTACGATCTTTTCATTGGTTACCGCCCTGATATTTTTGATATCTGG	CASSKGAHYDLFIGYRPDIFDIW	IGHV4-39	IGHD3-9	IGHJ3	5	22	43	56
5	8.759635599159075E-4	TGTGCGACCTCGAAGGGGGCTCATTACGATATTTTGATCGGTTACCGCCCTGATGTTTTTGATATCTGG	CATSKGAHYDILIGYRPDVFDIW	IGHV4-39	IGHD3-9	IGHJ3	6	22	43	50
5	8.759635599159075E-4	TGTGCGAGAGATGGCGACTACGGTGGTAAGCCGTTAAATTACTTGGGTCACTACTACATGGACGTCTGG	CARDGDYGGKPLNYLGHYYMDVW	IGHV3-21	IGHD4-23	IGHJ6	11	15	28	49
5	8.759635599159075E-4	TGTGCTGCCCTCATTGGGACGCTGCGAAAAAATATTAACTACTACTACTTCGGTATGGACGTCTGG	CAALIGTLRKNINYYYFGMDVW	IGHV3-23	IGHD6-25	IGHJ6	4	19	24	30
5	8.759635599159075E-4	TGTGCCAGAACGGTAGAAAGACTCGGAGACTTGTTTTACTACTACTACTACTCCATGGACGTCTGG	CARTVERLGDLFYYYYYSMDVW	IGHV4-30-2	IGHD1-7	IGHJ6	8	10	14	35
5	8.759635599159075E-4	TGTGCGAGAGATCCTCCGGGCAGAGCAGCCGGTGGTACAGTCCCCCTTTACTACTTTGACTTCTGG	CARDPPGRAAGGTVPLYYFDFW	IGHV4-31	IGHD6-13	IGHJ4	12	15	37	48
5	8.759635599159075E-4	TGTGCGAGAGAGGTCACGCGGGTTTGTACGACTACCACCTGCTATAACAATGGTTTTGATATCTGG	CAREVTRVCTTTTCYNNGFDIW	IGHV3-21	IGHD2-2	IGHJ3	10	32	44	49
5	8.759635599159075E-4	TGTGCGAAAGATGGGGCCCCATATACCTATGGTCTAAATTGGTACTATTACGGTATGGACGTCTGG	CAKDGAPYTYGLNWYYYGMDVW	IGHV3-23	IGHD2-2	IGHJ6	11	39	50	54
5	8.759635599159075E-4	TGTACGAGAGAAGACACGGAGGTTGACTACATGTTTAGAGAAATTAACTACTACTTTGACTATTGG	CTREDTEVDYMFREINYYFDYW	IGHV3-30	IGHD4-11	IGHJ4	10	23	30	48
5	8.759635599159075E-4	TGTGCGAGGCTGCACCCTATAGCAGTGGCCCTGCGGTCCGAAATGAATGCTTTTGATATCTGG	CARLHPIAVALRSEMNAFDIW	IGHV4-4	IGHD6-19	IGHJ3	7	17	28	46
5	8.759635599159075E-4	TGTGCGAGACATTATAACACCCCAGGATATTGTACTGGTGATGTTTGTCTCGGCCTCTACTGG	CARHYNTPGYCTGDVCLGLYW	IGHV4-39	IGHD2-15	IGHJ4	11	23	39	56
5	8.759635599159075E-4	TGTGCGAGAGATAGATATGGTTACTGCAGTGGTGATAATTGCCACGATCCTGCTGACATCTGG	CARDRYGYCSGDNCHDPADIW	IGHV7-4-1	IGHD5-18	IGHJ3	11	15	23	53
5	8.759635599159075E-4	TGTGCGAGAGATAAGTCGGTGGCTGCCCTGGGTACAGACTACTTCCACGGTTTGGACGTCTGG	CARDKSVAALGTDYFHGLDVW	IGHV4-31	IGHD6-19	IGHJ6	11	18	24	52
5	8.759635599159075E-4	TGTGCAAGAGGGAGGGTAGTACCAGCTGCTATATCGGACTACTACTACTACATGGACGTCTGG	CARGRVVPAAISDYYYYMDVW	IGHV3-74	IGHD2-2	IGHJ6	9	15	31	37
5	8.759635599159075E-4	TGTGGGAGAGAGTGGGGAGGATTTTGTAGTAGTAACAGCTGCTTTGGCTTATTTGACTCCTGC	CGREWGGFCSSNSCFGLFDSC	IGHV3-47	IGHD2-2	IGHJ4	10	17	42	51
5	8.759635599159075E-4	TGCGCAAGAGGACCATTTTGTACTTATACTAACTGCCCTGTCGATGATGCTTTTGATATCTGG	CARGPFCTYTNCPVDDAFDIW	IGHV3-13	IGHD3-10	IGHJ3	9	23	37	43
5	8.759635599159075E-4	TGTGCCAGAGTGAATACATTTTTTGGGATGACTATGAAGTATTGGTTCTTCGATTTCTGG	CARVNTFFGMTMKYWFFDFW	IGHV4-30-2	IGHD3-22	IGHJ2	9	30	36	42
5	8.759635599159075E-4	TGTGCCAGAGATCGGGCCCCCTACGGGCAATTAATTGCCCTTTATGGTATGGACGTCTGG	CARDRAPYGQLIALYGMDVW	IGHV4-30-2	IGHD3-10	IGHJ6	12	42	47	48
5	8.759635599159075E-4	TGTGCGCAATGTATTACTATGGTCCGGGGACTAAATTACTACTACGGTATGGACGTCTGG	CAQCITMVRGLNYYYGMDVW	IGHV3-30	IGHD3-10	IGHJ6	5	10	29	36
5	8.759635599159075E-4	TGTGCGAGACATCCTTGCAGTAGTTCCACCTGTTCCAGTGGGTGGTTCTTCGATCTCTGG	CARHPCSSSTCSSGWFFDLW	IGHV4-39	IGHD1-7	IGHJ2	11	19	27	42
5	8.759635599159075E-4	TGTGCGAGAGAACATTCCTTTCTTTATAGCAGTTTGTCGGAAAACTGGTTCGACTCCTGG	CAREHSFLYSSLSENWFDSW	IGHV7-4-1	IGHD6-19	IGHJ5	10	24	32	42
5	8.759635599159075E-4	TGTGCGAAAGGACCGACTACGTGGCCGGAAGACCAATACTACTACAATATGGACGTCTGG	CAKGPTTWPEDQYYYNMDVW	IGHV3-23	IGHD4-17	IGHJ6	9	14	21	36
5	8.759635599159075E-4	TGTGCACGGATACGCCTCCTGATGATTCTCAGTAACTGGTACTGGTGGTTCGACCCCTGG	CARIRLLMILSNWYWWFDPW	IGHV2-26	IGHD2-2	IGHJ5	13	35	42	45
5	8.759635599159075E-4	TGTGCAAAAGACATTGATTCGGGGAGTTATTACCAACGGGGCGACGGTATGGACGTCTGG	CAKDIDSGSYYQRGDGMDVW	IGHV3-9	IGHD3-10	IGHJ6	10	17	31	48
5	8.759635599159075E-4	TGTGCGAGATCTTCTCCCTCTCCCCCCCATGCCAGCCCAAATGCTTTTGATATCTGG	CARSSPSPPHASPNAFDIW	IGHV4-59	IGHD3-16	IGHJ3	8	19	25	40
5	8.759635599159075E-4	TGTGCGAGACTCGGGGTGACTAAAGACTCTTACTACTACTACTACATGGACGTCTGG	CARLGVTKDSYYYYYMDVW	IGHV4-39	IGHD4-17	IGHJ6	9	14	21	30
5	8.759635599159075E-4	TGTGCGAGAGAGCCCGGGACTCTGGTTCGGGGACTCGACGGGGACTTTGACGACTGG	CAREPGTLVRGLDGDFDDW	IGHV1-18	IGHD3-10	IGHJ4	10	18	32	43
5	8.759635599159075E-4	TGTGCGAAAGTTTTACGGTTTTTGCAGTGGGATTCCGCTGAGTACTTCCAACACTGG	CAKVLRFLQWDSAEYFQHW	IGHV3-23	IGHD3-3	IGHJ1	9	12	29	35
5	8.759635599159075E-4	TGTGCGAAAGATTACGATTTTTGGAGTGGTATCCAAGGGTGGTACTTTGACTACTGG	CAKDYDFWSGIQGWYFDYW	IGHV3-23	IGHD3-3	IGHJ4	11	12	29	42
5	8.759635599159075E-4	TGTGCAAAAGTACTCCGACCGTTTTCATATTACTATGATAGTATTTTTGACTACTGG	CAKVLRPFSYYYDSIFDYW	IGHV3-9	IGHD3-22	IGHJ4	9	27	42	45
5	8.759635599159075E-4	TGTACTAGAGATAAGCGCGCGGACGGTGACTACTACTACTACGGTATGGACGTCTGG	CTRDKRADGDYYYYGMDVW	IGHV3-49	IGHD4-17	IGHJ6	11	22	27	28
5	8.759635599159075E-4	TGTGCTCGAGAGAAAAACTACGGTGGTTACTCCATTTGGTTCCTTGACTACTGG	CAREKNYGGYSIWFLDYW	IGHV3-72	IGHD4-23	IGHJ4	10	16	32	43
5	8.759635599159075E-4	TGTGCTAGAGGAAATCGGTATAGCAGTGGCTGGTTAGATGCTTTTGATATCTGG	CARGNRYSSGWLDAFDIW	IGHV3-72	IGHD6-19	IGHJ3	9	16	33	36
5	8.759635599159075E-4	TGTGCGACTAATGGCTTGACACCTGCTGGTTCGGGATACTGGTTTGACTACTGG	CATNGLTPAGSGYWFDYW	IGHV3-21	IGHD3-10	IGHJ4	6	26	34	42
5	8.759635599159075E-4	TGTGCGAGAGTCCCCAAGTATTTTTATGATAATGCCGGCTATTACGATCTTTGG	CARVPKYFYDNAGYYDLW	IGHV3-21	IGHD3-3	IGHJ4	9	39	47	51
5	8.759635599159075E-4	TGTGCGAGAGGTATGGATTTTTGGAGTGCCATTATTCTGCCCTTTGACTACTGG	CARGMDFWSAIILPFDYW	IGHV3-21	IGHD3-3	IGHJ4	9	15	27	41
5	8.759635599159075E-4	TGTGCGAGAGATCGTCCGGGTCGTAGTTTAACGGGTCACTATTTCGACCCCTGG	CARDRPGRSLTGHYFDPW	IGHV4-59	IGHD1-7	IGHJ5	12	21	27	42
5	8.759635599159075E-4	TGTGCGAGAGATAAGGGGACTGCACCACTTATGAGCTGGTACTTCGATCTCTGG	CARDKGTAPLMSWYFDLW	IGHV3-21	IGHD2-15	IGHJ2	11	22	28	35
5	8.759635599159075E-4	TGTGCGAAAGATATGTTCCTTGGTAACTCGAATTGGGATGCTTTAGACATCTGG	CAKDMFLGNSNWDALDIW	IGHV3-23	IGHD4-23	IGHJ3	11	20	28	36
5	8.759635599159075E-4	TGTGCGAAAGACTCTTGTACGAATGGTGTGTGTTGGGGAGCCTTTGACTACTGG	CAKDSCTNGVCWGAFDYW	IGHV3-30	IGHD2-8	IGHJ4	10	14	28	41
5	8.759635599159075E-4	TGTGCACACAGACGGGGGGCCCATTACGATTTTTGGAGTGGTTATGACCACTGG	CAHRRGAHYDFWSGYDHW	IGHV2-5	IGHD3-3	IGHJ1	13	22	44	48
5	8.759635599159075E-4	TGTGCACACAATCAAGAGGATAGGGAATTTGGTTCTGATGCTTCTGATATCTGG	CAHNQEDREFGSDASDIW	IGHV2-5	IGHD2-15	IGHJ3	9	16	21	35
5	8.759635599159075E-4	TGTGTAAAAGATTACGGAGAGAGGATGGGAGGGACGCTCTTTGACTACTGG	CVKDYGERMGGTLFDYW	IGHV3-9	IGHD5-24	IGHJ4	11	12	21	38
5	8.759635599159075E-4	TGTGCGACTGGGTATAGCAGCGCCTGGTACGCTGAGTATTTCCAGGACTGG	CATGYSSAWYAEYFQDW	IGHV4-31	IGHD6-13	IGHJ1	6	9	28	29
5	8.759635599159075E-4	TGTGCGAGACCTCCTACACTAAGAGGTGTGGATGATCCTTTTGATATCTGG	CARPPTLRGVDDPFDIW	IGHV5-10-1	IGHD4-11	IGHJ3	9	13	21	31
5	8.759635599159075E-4	TGTGCGAGACCCCGTGAAAGTCCAAGCACGGCTGATGCTTTTGATATCTGG	CARPRESPSTADAFDIW	IGHV4-39	IGHD3-3	IGHJ3	9	20	24	32
5	8.759635599159075E-4	TGTGCGAGACACGATATTTTGACTGGTCACCACTACGGTTTGGACGTCTGG	CARHDILTGHHYGLDVW	IGHV4-39	IGHD3-9	IGHJ6	10	11	26	40
5	8.759635599159075E-4	TGTGCGAGAGTCCTCGTGGAATGGGGCTACTACTACGGTATGGACGTCTGG	CARVLVEWGYYYGMDVW	IGHV3-30	IGHD5-12	IGHJ6	9	10	19	26
5	8.759635599159075E-4	TGTGCGAGAGATGGGAGCAATAACCCACCTTTGAGGTGGTTCGACCCCTGG	CARDGSNNPPLRWFDPW	IGHV4-4	IGHD3-22	IGHJ5	11	18	24	36
5	8.759635599159075E-4	TGTGCGAGAGAGTCAGGGGACTTTGGGGGAATTATCGCGCCTGACTACTGG	CARESGDFGGIIAPDYW	IGHV4-59	IGHD3-16	IGHJ4	10	21	36	41
5	8.759635599159075E-4	TGTGCGAAGGGGGGGAACGAGTACCAGCCACTTTCTTGGTTCGACTCTTGG	CAKGGNEYQPLSWFDSW	IGHV4-39	IGHD6-19	IGHJ5	6	20	31	36
5	8.759635599159075E-4	TGTGCGAAAGATGGAGTTGGACGTATGACTGTGATGGTTGTGTTCGACTGG	CAKDGVGRMTVMVVFDW	IGHV3-23	IGHD3-22	IGHJ4	11	20	41	46
5	8.759635599159075E-4	TGTGCGAAAATAATGTCGAGCAGCACCTGGACGGTCCCTTTTGATATCTGG	CAKIMSSSTWTVPFDIW	IGHV3-23	IGHD6-13	IGHJ3	8	18	29	37
5	8.759635599159075E-4	TGTGCAAGAGTTCCCTCTGAGCAACTCGCCTACTGGTACTTCGATCTCTGG	CARVPSEQLAYWYFDLW	IGHV6-1	IGHD6-6	IGHJ2	9	19	27	29
5	8.759635599159075E-4	TGTGCGAGAGGTCTAAGTGACAGTAGTAATTATGCTTTTGATCTCTGG	CARGLSDSSNYAFDLW	IGHV1-8	IGHD3-22	IGHJ3	10	22	29	31
5	8.759635599159075E-4	TGTGCGAGAGGAGACTATGGCTCCTACTACTACTACATGGACGTCTGG	CARGDYGSYYYYMDVW	IGHV3-21	IGHD3-10	IGHJ6	9	13	19	23
5	8.759635599159075E-4	TGTGCGAGAGATCCGGGTATAGCAGCAACTGGGCCCCTTGACTACTGG	CARDPGIAATGPLDYW	IGHV3-30	IGHD6-13	IGHJ4	12	13	31	37
5	8.759635599159075E-4	TGTGCGAGAGACAAGGTGCAAGTGGGTTACCACGGTATGGACGTCTGG	CARDKVQVGYHGMDVW	IGHV3-30	IGHD4-23	IGHJ6	10	25	32	36
5	8.759635599159075E-4	TGTGCGAGAGAGGTCGGCGGCAACTGGCAGTACTATTTTGACTCCTGG	CAREVGGNWQYYFDSW	IGHV4-4	IGHD1-1	IGHJ4	10	20	26	28
5	8.759635599159075E-4	TGTGCGAAAGGACTTGGAGGATACAGCTATACTTCTTTTGACTCCTGG	CAKGLGGYSYTSFDSW	IGHV3-23	IGHD5-18	IGHJ4	9	18	29	36
5	8.759635599159075E-4	TGTGCGAAAGATCGGACTACATTTTTTGGAGTGGTTCCTGACTACTGG	CAKDRTTFFGVVPDYW	IGHV3-23	IGHD3-3	IGHJ4	12	22	35	38
5	8.759635599159075E-4	TGTGCGAAAGACGGAACGATAGGAAGGCTCGGCCACCTGGACGTCTGG	CAKDGTIGRLGHLDVW	IGHV3-9	IGHD1-1	IGHJ6	10	12	18	37
5	8.759635599159075E-4	TGTGCACACGCCCTTTGGTTCGCGGATTCCGACTGGTTCGACCCCTGG	CAHALWFADSDWFDPW	IGHV2-5	IGHD3-10	IGHJ5	8	15	25	31
5	8.759635599159075E-4	TGCGCCAGGGTGGGGATCGGTAAATACGCACCCCTGTTCGACTCCTGG	CARVGIGKYAPLFDSW	IGHV4-31	IGHD7-27	IGHJ5	1	10	17	35
5	8.759635599159075E-4	TGTGTGAAAGATGTCACGGGCTGGAACTACGCGCCTGAGTATTGG	CVKDVTGWNYAPEYW	IGHV3-23	IGHD1-7	IGHJ4	11	20	30	35
5	8.759635599159075E-4	TGTGCCAGATCCGACAACGGTGGTTCCGGGTCCTTTGACTACTGG	CARSDNGGSGSFDYW	IGHV4-30-2	IGHD1-14	IGHJ4	8	19	28	32
5	8.759635599159075E-4	TGTGCCAGAGGTGACGGTGACTACGACGTTGTCTTTGACTCCTGG	CARGDGDYDVVFDSW	IGHV4-30-2	IGHD4-17	IGHJ4	9	13	24	32
5	8.759635599159075E-4	TGTGCGAGACTCGGGCAGGGACCAGCTGCTACCTTTGACTACTGG	CARLGQGPAATFDYW	IGHV4-39	IGHD2-2	IGHJ4	9	20	30	32
5	8.759635599159075E-4	TGTGCGAGACAGGACTATAGTAATTACGGATGGTTCGACCCCTGG	CARQDYSNYGWFDPW	IGHV4-39	IGHD4-11	IGHJ5	10	12	27	30
5	8.759635599159075E-4	TGTGCGAGAGCGTCTCCAGCTGCCTATGCCTACATGGACGTCTGG	CARASPAAYAYMDVW	IGHV3-30	IGHD2-2	IGHJ6	9	15	28	29
5	8.759635599159075E-4	TGTGCGAGAGAGGCTCTACTGGGGGCTTTTGACCTTGACTCCTGG	CAREALLGAFDLDSW	IGHV4-4	IGHD3-9	IGHJ4	10	26	32	34
5	8.759635599159075E-4	TGTGCGAGAGAAGTAACGAGCAGCTCAGCGGGGTTTGACTACTGG	CAREVTSSSAGFDYW	IGHV3-30	IGHD6-6	IGHJ4	10	18	25	33
5	8.759635599159075E-4	TGTGCGAAGTCAATGAACTACGGACCTTATTACATGGACGTCTGG	CAKSMNYGPYYMDVW	IGHV3-23	IGHD1-7	IGHJ6	7	14	21	30
5	8.759635599159075E-4	TGTGTGAGAGATCTCAGAGTGCGTGGTACGATTGACTTCTGG	CVRDLRVRGTIDFW	IGHV3-20	IGHD6-13	IGHJ4	14	23	29	31
5	8.759635599159075E-4	TGTGCGACAAGGGGCGAAGACTTCTACGGTATGGACGTCTGG	CATRGEDFYGMDVW	IGHV3-21	IGHD4-17	IGHJ6	6	23	29	30
5	8.759635599159075E-4	TGTGCGAGAGGTTATGATTTTTGGAGTGGGTGGGACGTCTGG	CARGYDFWSGWDVW	IGHV1-8	IGHD3-3	IGHJ6	10	11	28	32
5	8.759635599159075E-4	TGTGCGAGAGATCGGGTGGATACATTCGGTATGGACGTCTGG	CARDRVDTFGMDVW	IGHV3-30	IGHD5-18	IGHJ6	12	15	23	30
5	8.759635599159075E-4	TGTGCGAGAGAACGGGCCCATCTAGATGCTTTTGATATCTGG	CARERAHLDAFDIW	IGHV1-69D	IGHD5-24	IGHJ3	10	17	22	24
5	8.759635599159075E-4	TGTGCAACAGATTCCCCTTTAGTGGGAGCTACACCCTACTGG	CATDSPLVGATPYW	IGHV1-24	IGHD1-26	IGHJ4	11	19	31	35
5	8.759635599159075E-4	TGTACGAGACTGTTCGGTGACCACGATGCATTTGATCTTTGG	CTRLFGDHDAFDLW	IGHV3-11	IGHD4-17	IGHJ3	8	14	20	24
5	8.759635599159075E-4	TGTGTAAGAGAGGGGGCCTGGAACTCTTTTGCCTCGTGG	CVREGAWNSFASW	IGHV3-74	IGHD1-7	IGHJ1	10	17	24	36
5	8.759635599159075E-4	TGTGCGAGGGGATATAGGTATGGCCCCTTTGACCAGTGG	CARGYRYGPFDQW	IGHV3-20	IGHD5-12	IGHJ4	7	9	16	26
5	8.759635599159075E-4	TGTGCGAGAGTCGGGATTCAATATTCCGCGGGCTACTGG	CARVGIQYSAGYW	IGHV3-21	IGHD2-21	IGHJ4	9	21	27	32
5	8.759635599159075E-4	TGTGCGAGAGATCCTCGGGATGATGGTTTTGATATCTGG	CARDPRDDGFDIW	IGHV3-30	IGHD3-10	IGHJ3	12	14	18	19
5	8.759635599159075E-4	TGTGCGAATCTGGACACGGAGGGATTTATGGAGGTCTGG	CANLDTEGFMEVW	IGHV4-59	IGHD1-7	IGHJ6	6	9	13	27
5	8.759635599159075E-4	TGTGCGGAAGAATACAAATCCACTTTTGATTACTGG	CAEEYKSTFDYW	IGHV1-46	IGHD5-12	IGHJ4	5	17	22	24
5	8.759635599159075E-4	TGTGCTAGAGATCCAAGCAGTTGGTTCTACTGG	CARDPSSWFYW	IGHV3-72	IGHD2-2	IGHJ4	12	15	24	26
5	8.759635599159075E-4	TGTGCGTCAGGCAGGGCTATGCTTGCCCACTGG	CASGRAMLAHW	IGHV3-21	IGHD2-2	IGHJ4	5	15	21	28
5	8.759635599159075E-4	TGTGCGAGAGTGGGTTACGATTTTGACTACTGG	CARVGYDFDYW	IGHV3-11	IGHD3-3	IGHJ4	9	14	20	21
5	8.759635599159075E-4	TGTGCGAGCGATCCGTACAGTGACTACTGG	CASDPYSDYW	IGHV3-23	IGHD4-4	IGHJ4	6	15	19	20
5	8.759635599159075E-4	TGTATAAAAGCAAGCGATTTTGAATTCTGG	CIKASDFEFW	IGHV4-30-2	.	IGHJ3	2	-1	-1	17
5	8.759635599159075E-4	TGTACGAGAGGTTCTAAGGGGGACTACTGG	CTRGSKGDYW	IGHV3-30	.	IGHJ4	9	-1	-1	21
5	8.759635599159075E-4	TGTCTAAGAGGGCCAGTGGACGTCTGG	CLRGPVDVW	IGHV4-39	IGHD6-19	IGHJ1	2	13	18	23
5	8.759635599159075E-4	TGTACTACTTTGATGGACGACTGG	CTTLMDDW	IGHV3-73	IGHD3-9	IGHJ4	6	8	12	15
5	8.759635599159075E-4	TGTACTACCATGATGGACGACTGG	CTTMMDDW	IGHV3-25	IGHD3-22	IGHJ4	4	5	13	15
5	8.759635599159075E-4	TGTGCGAGATTCCCCTTCTGG	CARFPFW	IGHV3-21	IGHD3-10	IGHJ4	8	10	14	17
4	7.00770847932726E-4	TGTGCGAGAGAGCCGGGAGCTACGATTTTTGGAGTGCGTACCAAACCTGAATACTACTACTATCACATGGACGTCTGG	CAREPGATIFGVRTKPEYYYYHMDVW	IGHV4-4	IGHD3-3	IGHJ6	10	20	35	51
4	7.00770847932726E-4	TGTGCGAGAGAGCCGGGAGCTACGATTTTTGGAGTGCATTCCAAACCTGAATACTACTACTATCACATGGACGTCTGG	CAREPGATIFGVHSKPEYYYYHMDVW	IGHV4-4	IGHD3-3	IGHJ6	10	20	35	51
4	7.00770847932726E-4	TGTGCGAGACATCGGACGGACGAGGTCTGGAGAAGTTATGGGACATATGACTATTACTACTACATGGACGTGTGG	CARHRTDEVWRSYGTYDYYYYMDVW	IGHV3-21	IGHD6-6	IGHJ6	12	16	23	49
4	7.00770847932726E-4	TGTGCGAAAGATCTTTGCAGTCGTACCAGCTGCTATGAACCCCATTACTACTATTACTACGGTATGGACGTCTGG	CAKDLCSRTSCYEPHYYYYYGMDVW	IGHV3-30	IGHD2-2	IGHJ6	13	14	36	43
4	7.00770847932726E-4	TGTGCCAGAGCGCCTATAATGACTGCCACTGGGAGGGTGACCTACTACAATTACTACTACATGGACGTCTGG	CARAPIMTATGRVTYYNYYYMDVW	IGHV4-39	IGHD2-21	IGHJ6	8	19	25	42
4	7.00770847932726E-4	TGTGCGAGATCCGGGGGTTATTGTAGTAGTACCATTTGCGGTCAGTACTACCACTACTACATGGCCGTCTGG	CARSGGYCSSTICGQYYHYYMAVW	IGHV1-46	IGHD2-2	IGHJ6	8	18	33	45
4	7.00770847932726E-4	TGTGCGAGAGGGGGGACGTATTACGATTTTTGGAGTGGTTACCCCAACTACTACTACTACATGGACGTCTGG	CARGGTYYDFWSGYPNYYYYMDVW	IGHV1-8	IGHD3-3	IGHJ6	10	15	40	46
4	7.00770847932726E-4	TGTGCGTCCTCGAAGGGGGCTCATTACGATATTTTCATTGGTTACCGCCCTGATATTTTTGATATGTGG	CASSKGAHYDIFIGYRPDIFDMW	IGHV4-39	IGHD3-9	IGHJ3	5	22	43	56
4	7.00770847932726E-4	TGTGCGACCTCGAAGGGGGCTCATTACGATATTTTGATCGGTTACCGCCCTGATATTTTTGATATCTGG	CATSKGAHYDILIGYRPDIFDIW	IGHV4-39	IGHD3-9	IGHJ3	6	22	43	56
4	7.00770847932726E-4	TGTGCGAGGCTGGACCCTTTAGGATATTGTACTTATGGTGTCTGTAAAGACTTTCGCTTTGACTACTGG	CARLDPLGYCTYGVCKDFRFDYW	IGHV4-39	IGHD2-8	IGHJ4	7	19	40	56
4	7.00770847932726E-4	TGTGCGAGAGCTCCGACCCCCCCCTATTGCAGTAGTACTCCTTGCTATGTCGACTACTTTGACTTCTGG	CARAPTPPYCSSTPCYVDYFDFW	IGHV3-11	IGHD2-2	IGHJ4	9	24	37	52
4	7.00770847932726E-4	TGTGCGAGAGCCCAGCGCGACCTTCACCGTTTTTGGAGTGGTTACTACTACTATTACATGGATGTCTGG	CARAQRDLHRFWSGYYYYYMDVW	IGHV4-34	IGHD3-3	IGHJ6	9	29	41	42
4	7.00770847932726E-4	TGTGCGAGAGGACATGACACGCACCACTACGATAGTAATGTTTATTCGCCGTGGTACTTCGATCTCTGG	CARGHDTHHYDSNVYSPWYFDLW	IGHV3-30	IGHD3-22	IGHJ2	9	25	45	51
4	7.00770847932726E-4	TGTGCGAGAGACCGTATAGTAGTGGCTGGGAAGGACAGGAACTACTACTACCAAGGTATGGACGTCTGG	CARDRIVVAGKDRNYYYQGMDVW	IGHV7-4-1	IGHD6-19	IGHJ6	10	13	28	40
4	7.00770847932726E-4	TGTGCGAAAGATCGAAACAATTTTTGGAGTGGTTATCCCTCTTTAGATCCTGCCTACTTTGACTACTGG	CAKDRNNFWSGYPSLDPAYFDYW	IGHV3-23	IGHD3-3	IGHJ4	12	19	35	53
4	7.00770847932726E-4	TGTACTAGACATGTGGACCCGTATAGCAGTACCTGGTCCAATTATTACTACTACGGTATGGATGTCTGG	CTRHVDPYSSTWSNYYYYGMDVW	IGHV3-73	IGHD6-13	IGHJ6	13	20	36	45
4	7.00770847932726E-4	TGTGTTAGAGATCAACAGACTGTCCTGAAATTGTATGGTCGGAGGGGCTACTGGTTCGACCCCTGG	CVRDQQTVLKLYGRRGYWFDPW	IGHV3-72	IGHD5-24	IGHJ5	12	28	34	49
4	7.00770847932726E-4	TGTGCGAGGCAACCCCGACGGATAGGACTGGCTGGTATTCGCAAAGCCCTCCACTTTGACTACTGG	CARQPRRIGLAGIRKALHFDYW	IGHV4-34	IGHD6-19	IGHJ4	7	21	36	52
4	7.00770847932726E-4	TGTGCGAGACATGTAACGCCTACACCGACTACACACCACTACTACTACTACGGTATGGACGTCTGG	CARHVTPTPTTHHYYYYGMDVW	IGHV4-39	IGHD4-11	IGHJ6	13	26	32	37
4	7.00770847932726E-4	TGTGCGAGAGACCGGGACTACGGTGACTACGAGAGGGCGAGTTACTACTACGGTATGGACGTCTGG	CARDRDYGDYERASYYYGMDVW	IGHV3-11	IGHD4-17	IGHJ6	10	15	30	42
4	7.00770847932726E-4	TGTGCGAGAGACCGGGACTACGGTGACTACGAGAGGGCGAGTTACTACTACGGTATGGACGTCTGG	CARDRDYGDYERASYYYGMDVW	IGHV4-31	IGHD4-17	IGHJ6	10	15	30	42
4	7.00770847932726E-4	TGTGCGAGAGACCGAGATCGCTACTCTGATTATCGTGATTATAATCCCAACTGGTTCGACCCCTGG	CARDRDRYSDYRDYNPNWFDPW	IGHV3-21	IGHD5-24	IGHJ5	10	13	23	47
4	7.00770847932726E-4	TGTACAAGAGTTCCCGATTGTAATACTCCCGTCTGCTTTGGGTTCTACTACCACATGGACGTCTGG	CTRVPDCNTPVCFGFYYHMDVW	IGHV3-49	IGHD3-10	IGHJ6	9	19	25	44
4	7.00770847932726E-4	TGTGTGAGAGATTATAGGGAAGATTGTACTAGTGACAGTTGCTTTCCCTACTTTGACCACTGG	CVRDYREDCTSDSCFPYFDHW	IGHV3-53	IGHD2-8	IGHJ4	11	22	30	47
4	7.00770847932726E-4	TGTGCGCGCGCGAAGGAGTATGGTTCGGGGAGTTATTACGACGTTGCCGTCTTTGACTACTGG	CARAKEYGSGSYYDVAVFDYW	IGHV4-59	IGHD3-10	IGHJ4	5	18	44	50
4	7.00770847932726E-4	TGTGCGAGGGGCCGATATTGTAGTGGTGGTGGCTGTCCCGAAAGTGTATGGTTCGACCCCTGG	CARGRYCSGGGCPESVWFDPW	IGHV1-8	IGHD2-15	IGHJ5	12	13	34	48
4	7.00770847932726E-4	TGTGCGAGGATTCATTTGGAGTGGTCTGGAGATTACTACACTGACTACTACATGGACGTCTGG	CARIHLEWSGDYYTDYYMDVW	IGHV1-18	IGHD3-3	IGHJ6	7	14	24	31
4	7.00770847932726E-4	TGTGCGAGACATCGTCACCCAAAAATTTTGATTTCTGGAGTATTTCCTTATTTTGACCCCTGG	CARHRHPKILISGVFPYFDPW	IGHV4-39	IGHD3-3	IGHJ5	11	29	40	54
4	7.00770847932726E-4	TGTGCGAGAGTATCCCTACCGGGAATTACCCGCTACGGTGGTAACCACTACTTTGACTTCTGG	CARVSLPGITRYGGNHYFDFW	IGHV3-21	IGHD4-23	IGHJ4	9	32	44	46
4	7.00770847932726E-4	TGTGCGAAGGGACTAAGGGCCTGGAACGACCTCTTCTACTATTACCACGGTCTGGACGTCTGG	CAKGLRAWNDLFYYYHGLDVW	IGHV3-30	IGHD1-1	IGHJ6	6	20	29	52
4	7.00770847932726E-4	TGTACTAGATCGGACTTATATTGTAGTGGTGGTAGCTGCCAGCCTTACTACTTTGACTACTGG	CTRSDLYCSGGSCQPYYFDYW	IGHV3-49	IGHD2-15	IGHJ4	8	17	38	45
4	7.00770847932726E-4	TGTGTTTCTCCGGCCTCGTATAGCAGTGACTGGGTCTTCCCCCCCACCGTTGATTACTGG	CVSPASYSSDWVFPPTVDYW	IGHV3-21	IGHD6-19	IGHJ4	3	17	32	49
4	7.00770847932726E-4	TGTGTCATACTGGTGAAGGATAGCGCTTATCATGCGGGAAATGATCCTTTTGATATTTGG	CVILVKDSAYHAGNDPFDIW	IGHV4-39	IGHD2-15	IGHJ3	3	16	21	40
4	7.00770847932726E-4	TGTGTGAGAGTGAGGGATTATTGTAGTAGTAGCAGCTGCTATAGAGATTTTGACTCCTGG	CVRVRDYCSSSSCYRDFDSW	IGHV4-4	IGHD2-2	IGHJ4	9	18	41	48
4	7.00770847932726E-4	TGTGCCAGTCCCGTTGCAGCATCTGGTACAGGACCTTATTACCACGGTATGGGCGTCTGG	CASPVAASGTGPYYHGMGVW	IGHV1-24	IGHD6-13	IGHJ6	4	15	28	48
4	7.00770847932726E-4	TGTGCGCCTGCCCTCCTCTCCTACGATGACTACCTGGAAAAATTAGGTTTTAATATCTGG	CAPALLSYDDYLEKLGFNIW	IGHV3-11	IGHD4-17	IGHJ3	5	20	32	47
4	7.00770847932726E-4	TGTGCGAGAGTCGGGTACAACTCTGATTACGAGGACTACTACTTCGCTTTGGACGTCTGG	CARVGYNSDYEDYYFALDVW	IGHV1-18	IGHD1-1	IGHJ6	9	13	21	49
4	7.00770847932726E-4	TGTGCGAGAGGCCGGGGAGTGGTTATTGCTGGCTCCTATTACTACTACATGGACGTCTGG	CARGRGVVIAGSYYYYMDVW	IGHV1-8	IGHD3-3	IGHJ6	12	15	26	35
4	7.00770847932726E-4	TGTGCGAGAGGAATGATACAGGGGATTATTAGCCCAACTCCCACCTGGTTCGACCCCTGG	CARGMIQGIISPTPTWFDPW	IGHV4-4	IGHD1-26	IGHJ5	9	37	43	44
4	7.00770847932726E-4	TGTGCGAGAGATTTCTTGGAGGGGTCCGACCCGGGAAGGGTCTGGTACTTCGATCTCTGG	CARDFLEGSDPGRVWYFDLW	IGHV7-4-1	IGHD6-13	IGHJ2	15	28	34	41
4	7.00770847932726E-4	TGTGCGAGAGATCCCCATTATAACTGGAACTACGAGAGACAGTACTACTTTGATTACTGG	CARDPHYNWNYERQYYFDYW	IGHV3-21	IGHD1-7	IGHJ4	12	18	33	40
4	7.00770847932726E-4	TGTGCGAGAAATAATCCAGCTGCCCCATATTACTACTACTACTACTACATGGACGTCTGG	CARNNPAAPYYYYYYYMDVW	IGHV3-21	IGHD2-2	IGHJ6	8	15	22	26
4	7.00770847932726E-4	TGTGCACGGATACGCCTCCTGATGATTCTCAGTAGCTGGTACTGGTGGTTCGACCCCTGG	CARIRLLMILSSWYWWFDPW	IGHV2-26	IGHD2-2	IGHJ5	13	33	42	45
4	7.00770847932726E-4	TGTTCTAGACTGGTCTATTGGGATTACATGTTTTGGAGTGGTTATTCTGACTACTGG	CSRLVYWDYMFWSGYSDYW	IGHV3-49	IGHD3-3	IGHJ4	8	30	45	47
4	7.00770847932726E-4	TGTGTAAAAGATAAACTTCAGGAGTACCAACTTCTATGGGGGGGAATTGAGTACTGG	CVKDKLQEYQLLWGGIEYW	IGHV3-9	IGHD2-2	IGHJ4	12	22	37	46
4	7.00770847932726E-4	TGTGCGAGGTATGGTTCGGGGATGTATTACAACTACTACCAAGGTATTGACGTCTGG	CARYGSGMYYNYYQGIDVW	IGHV3-11	IGHD3-10	IGHJ6	7	9	21	24
4	7.00770847932726E-4	TGTGCGAGACCTGCTCATTACTATGATAGTCCCGGGGTTGGTGCTTTTGATATCTGG	CARPAHYYDSPGVGAFDIW	IGHV4-39	IGHD3-22	IGHJ3	9	16	29	41
4	7.00770847932726E-4	TGTGCGAGAGTTGGATATTGTATTGGTGATTGCTCCTCAGGAGGACTTGACTACTGG	CARVGYCIGDCSSGGLDYW	IGHV3-30	IGHD2-15	IGHJ4	9	12	27	46
4	7.00770847932726E-4	TGTGCGAGAGATCCAGAGTATAGTAGTGGGATTTATGCCGATGCTTTTGATTTATGG	CARDPEYSSGIYADAFDLW	IGHV3-21	IGHD3-22	IGHJ3	12	19	28	39
4	7.00770847932726E-4	TGTGCGAGAGACGGGTCGTACCAGGTGCCTTCATATCAGAACTCGTTCGACCCCTGG	CARDGSYQVPSYQNSFDPW	IGHV3-20	IGHD6-13	IGHJ5	10	16	27	39
4	7.00770847932726E-4	TGTGCGAGAGAGCCCGGGACTCTGGTTCGGGGACTCGACGGGGACTTTGACGACTGG	CAREPGTLVRGLDGDFDDW	IGHV4-31	IGHD3-10	IGHJ4	10	18	32	43
4	7.00770847932726E-4	TGTGCGAGAGAAAAATTTCTATTACCAGATGCCGTACATGGTGACTTTGACCTCTGG	CAREKFLLPDAVHGDFDLW	IGHV3-21	IGHD2-2	IGHJ4	10	22	31	43
4	7.00770847932726E-4	TGTGCGAAAGTACTCTACCCTGAATTTTTGGAGTGGTTAGGAGCCTTTGACTACTGG	CAKVLYPEFLEWLGAFDYW	IGHV3-23	IGHD3-3	IGHJ4	9	23	38	44
4	7.00770847932726E-4	TGTACCATAGATCCTCTGTATTACGATTTTTGGAGTACTTATTATGGGGACTACTGG	CTIDPLYYDFWSTYYGDYW	IGHV3-15	IGHD3-3	IGHJ4	12	17	44	48
4	7.00770847932726E-4	TGTGTGAAAGACATGGTCCTTCGTAACTCGAATTGGGATGCTTTTGATATCTGG	CVKDMVLRNSNWDAFDIW	IGHV3-23	IGHD4-23	IGHJ3	10	22	28	36
4	7.00770847932726E-4	TGTGTAAAAGGGTCGTATAGTAGCATGTCGACGGGGAACTACTTTGATTATTGG	CVKGSYSSMSTGNYFDYW	IGHV3-9	IGHD6-13	IGHJ4	9	14	24	37
4	7.00770847932726E-4	TGTGCCCGAGATCGGGCGGACAACATTGCGGGTTCGGGATACATGGACGTCTGG	CARDRADNIAGSGYMDVW	IGHV4-31	IGHD3-10	IGHJ6	12	30	37	39
4	7.00770847932726E-4	TGTGCGAGACATGGACTAGCCTCCCTCGAGTACTACTACTACATGGACGTCTGG	CARHGLASLEYYYYMDVW	IGHV4-39	IGHD6-6	IGHJ6	12	24	29	30
4	7.00770847932726E-4	TGTGCGAGAGTCCGCAAGGGCAGTGGGAGCCTCTACTTTTACTTCGATCTCTGG	CARVRKGSGSLYFYFDLW	IGHV4-34	IGHD1-26	IGHJ2	9	21	29	32
4	7.00770847932726E-4	TGTGCGAGAGCAAGTCGCGCCACTTACTATTATTACTATTACATGGACGTCTGG	CARASRATYYYYYYMDVW	IGHV4-4	IGHD5-12	IGHJ6	9	18	22	23
4	7.00770847932726E-4	TGTGCGAGAGGCCTGGAGGAATATCACCTGCTGAAGAATTCGTTCGCCCCCTGG	CARGLEEYHLLKNSFAPW	IGHV1-8	IGHD2-15	IGHJ5	13	19	24	41
4	7.00770847932726E-4	TGTGCGAGAGGCCCCGATAGTAATAGTTGGTATGCTGGGTGGTTCGACCCCTGG	CARGPDSNSWYAGWFDPW	IGHV1-46	IGHD3-10	IGHJ5	9	16	24	39
4	7.00770847932726E-4	TGTGCGAGAGATTTGAGCAACTCGCCGACGTCTTCCTGGGGATTTGACTCCTGG	CARDLSNSPTSSWGFDSW	IGHV3-21	IGHD1-1	IGHJ4	11	25	31	42
4	7.00770847932726E-4	TGTGCGAGAGATCCCTTAACTAGTCGGGGTTACTTCTACCCTTTGAATGTCTGG	CARDPLTSRGYFYPLNVW	IGHV3-11	IGHD3-22	IGHJ6	12	20	38	48
4	7.00770847932726E-4	TGTGCGAGAGAGGGGATCTATGCTTCGGGGGGTTATGATGGAGTGGTCCTCTGG	CAREGIYASGGYDGVVLW	IGHV5-10-1	IGHD3-10	IGHJ4	8	17	35	50
4	7.00770847932726E-4	TGTGCGAGAGAAGCCGTGGCTGGGGACCCTTCTTTTAATTGGTTCGACCCCTGG	CAREAVAGDPSFNWFDPW	IGHV1-18	IGHD6-19	IGHJ5	10	11	22	39
4	7.00770847932726E-4	TGTGCGAGAGAAGAATTCTACTATGGTTCGGGGACCGCTTCCGATGACTACTGG	CAREEFYYGSGTASDDYW	IGHV4-31	IGHD3-10	IGHJ4	10	18	33	44
4	7.00770847932726E-4	TGTGCGAGAAAGGATCACTATGATAATAGTGGTTATTATCCCGAGGACTACTGG	CARKDHYDNSGYYPEDYW	IGHV1-18	IGHD3-22	IGHJ4	8	16	37	45
4	7.00770847932726E-4	TGTGCGAAAGATCGGGAGCGATGGGGAAACAGTGCCTACGACTGGGAGTCCTGG	CAKDRERWGNSAYDWESW	IGHV3-23	IGHD5-12	IGHJ5	12	30	40	49
4	7.00770847932726E-4	TGTGCGAAAGATCAGGGAACAGGAAGTCTATATTATTCCGGAATGGACGTCTGG	CAKDQGTGSLYYSGMDVW	IGHV3-23	IGHD2-21	IGHJ6	12	33	41	42
4	7.00770847932726E-4	TGTGCATATACTAATTACTATGGTTCGGGGAGAGGGTACTACTTTGACTACTGG	CAYTNYYGSGRGYYFDYW	IGHV2-5	IGHD3-10	IGHJ4	5	13	31	35
4	7.00770847932726E-4	TGTGCAAGAGATTCATACGGACACCTACATCTAGGGGGGATACTTGACTACTGG	CARDSYGHLHLGGILDYW	IGHV3-13	IGHD3-16	IGHJ4	11	34	39	43
4	7.00770847932726E-4	TGTGCTAGACGAAAAGTTGGTGGTACCTCCGAGGTCTACCTTGACTACTGG	CARRKVGGTSEVYLDYW	IGHV1-46	IGHD4-23	IGHJ4	8	18	30	35
4	7.00770847932726E-4	TGTGCCAAAGACAGAAGGAACCAGCTGCTATCGGGTGGTTTTGATCTCTGG	CAKDRRNQLLSGGFDLW	IGHV3-23	IGHD2-2	IGHJ3	10	19	30	38
4	7.00770847932726E-4	TGTGCGTCCCCCTCTGACTATGATAGTAGTGGTTATTACTCCGAGCCCTGG	CASPSDYDSSGYYSEPW	IGHV1-69D	IGHD3-22	IGHJ5	5	16	39	41
4	7.00770847932726E-4	TGTGCGCGACGGTACCGCATTGGCTGGACCGACCACGTCTTTGACAACTGG	CARRYRIGWTDHVFDNW	IGHV4-39	IGHD6-19	IGHJ4	9	16	26	38
4	7.00770847932726E-4	TGTGCGATGCCCGAAGAGACTGGCTGGTACGGAACTGCTTTTGATCTCTGG	CAMPEETGWYGTAFDLW	IGHV3-23	IGHD6-19	IGHJ3	6	20	30	35
4	7.00770847932726E-4	TGTGCGACCTCTCCGTCCAGCAGTGCCTGGCCCTACTTCTTTGACTACTGG	CATSPSSSAWPYFFDYW	IGHV4-39	IGHD6-19	IGHJ4	6	18	29	33
4	7.00770847932726E-4	TGTGCGAGTGAGTCGGACCCTTACTACTACTACTACGCTATGGACGTCTGG	CASESDPYYYYYAMDVW	IGHV4-39	IGHD6-6	IGHJ6	7	13	17	20
4	7.00770847932726E-4	TGTGCGAGCGCCGACGAGATAGATGGCTACAACGATGCTTTTGATATCTGG	CASADEIDGYNDAFDIW	IGHV3-23	IGHD5-24	IGHJ3	6	20	31	33
4	7.00770847932726E-4	TGTGCGAGGGGGGGTATTTTGACTGGTTATTACCCGAACTTTGACTACTGG	CARGGILTGYYPNFDYW	IGHV4-59	IGHD3-9	IGHJ4	7	14	31	37
4	7.00770847932726E-4	TGTGCGAGGGGACCTTTGATTGAGTACTACTACTACGGCATGGACGTCTGG	CARGPLIEYYYYGMDVW	IGHV4-39	IGHD3-16	IGHJ6	7	16	20	24
4	7.00770847932726E-4	TGTGCGAGACATAGCAGCTCGTCCTACTACTACTACTACATGGACGTCTGG	CARHSSSSYYYYYMDVW	IGHV1-69	IGHD6-6	IGHJ6	8	10	22	23
4	7.00770847932726E-4	TGTGCGAGAGCACCTTTGATTGAGTACTACTACTACGGCATGGACGTCTGG	CARAPLIEYYYYGMDVW	IGHV4-4	IGHD3-16	IGHJ6	9	16	20	24
4	7.00770847932726E-4	TGTGCGAGAGGTCCGTATTACTATGATAGTAGTGGACCTACTGACTACTGG	CARGPYYYDSSGPTDYW	IGHV3-21	IGHD3-22	IGHJ4	9	13	34	41
4	7.00770847932726E-4	TGTGCGAGAGGACATAGCGACCACTGGCACACCGAATACTTCCAACTCTGG	CARGHSDHWHTEYFQLW	IGHV1-18	IGHD2-15	IGHJ1	9	19	24	33
4	7.00770847932726E-4	TGTGCGAGAGGAGCCTTTTCTACCGGTGACCCAGGTAGAATCGACCCCTGG	CARGAFSTGDPGRIDPW	IGHV1-8	IGHD1-20	IGHJ5	10	20	26	40
4	7.00770847932726E-4	TGTGCGAGAGATCGCGAGGCCTGGGGGTCCTGGGGTTCTTTTGATATCTGG	CARDREAWGSWGSFDIW	IGHV3-21	IGHD7-27	IGHJ3	12	20	29	37
4	7.00770847932726E-4	TGTGCGAAAGGACGGGAGGAGTGGCCACAACCTTATTACTTTGACTCCTGG	CAKGREEWPQPYYFDSW	IGHV3-30	IGHD3-3	IGHJ4	6	17	23	36
4	7.00770847932726E-4	TGTGCGAAAGATCTCAAGTGGGAATTAGGGGGTTACGGTATGGACGTCTGG	CAKDLKWELGGYGMDVW	IGHV3-30	IGHD1-26	IGHJ6	14	16	22	39
4	7.00770847932726E-4	TGTGCAAAAGGGACGTTACATAGCAAGTCGTCGGGGGAGGCCGACTACTGG	CAKGTLHSKSSGEADYW	IGHV3-43	IGHD2-2	IGHJ4	9	18	24	42
4	7.00770847932726E-4	TGTGCAAAAGAGTATGATAACAGCCCCGGGGATGATGCTTTTGATATCTGG	CAKEYDNSPGDDAFDIW	IGHV3-9	IGHD3-22	IGHJ3	10	12	18	31
4	7.00770847932726E-4	TGTACGAAAGACCTGGGAGCAGTGGCTGACACGGACCCCTTTGACTACTGG	CTKDLGAVADTDPFDYW	IGHV3-23	IGHD6-19	IGHJ4	10	17	27	38
4	7.00770847932726E-4	TGTGCTAGAGTGAAAACAACTGTGGTTCGGGGAGTCCTTGACTACTGG	CARVKTTVVRGVLDYW	IGHV3-72	IGHD3-10	IGHJ4	9	18	34	37
4	7.00770847932726E-4	TGTGCGCGTCAGGTGGTGGCTAACTCCTTTTACTACTTTGACTTCTGG	CARQVVANSFYYFDFW	IGHV3-30	IGHD4-23	IGHJ4	5	14	26	30
4	7.00770847932726E-4	TGTGCGGTGCTGGGATGGTTCGGGGAGTATGGTGGGTTCGACCCCTGG	CAVLGWFGEYGGFDPW	IGHV1-18	IGHD3-10	IGHJ5	5	14	27	34
4	7.00770847932726E-4	TGTGCGACAGACAGTCAGGCTGGGAGCAATATTCCCGGGGAATACTGG	CATDSQAGSNIPGEYW	IGHV3-30	IGHD1-26	IGHJ4	10	20	26	42
4	7.00770847932726E-4	TGTGCGAGCCGCCTTAGTGGGACCTTCGGCCGGTACTTCGATCTCTGG	CASRLSGTFGRYFDLW	IGHV3-23	IGHD1-26	IGHJ2	6	14	21	31
4	7.00770847932726E-4	TGTGCGAGGCCCTATAGTGGGAGCTACTCGTACTACTTTGACTACTGG	CARPYSGSYSYYFDYW	IGHV3-30	IGHD1-26	IGHJ4	7	12	27	29
4	7.00770847932726E-4	TGTGCGAGAGGCGGCTATAGTAACTCGTTGGGGTACGTCGATCTCTGG	CARGGYSNSLGYVDLW	IGHV4-34	IGHD3-10	IGHJ2	11	15	25	31
4	7.00770847932726E-4	TGTGCGAGAGATCTCCTGGTGGTACTATCTTACGGTATGGACGTCTGG	CARDLLVVLSYGMDVW	IGHV3-30	IGHD2-15	IGHJ6	14	16	23	36
4	7.00770847932726E-4	TGTGCGAAAGATGCCATTAGGATTACCTTTGGGGGAATTGACTTTTGG	CAKDAIRITFGGIDFW	IGHV3-23	IGHD3-16	IGHJ4	11	15	35	37
4	7.00770847932726E-4	TGTGCGAAAGAGGATGGAGTGCTTATTGGGTACTCCTTTGACTACTGG	CAKEDGVLIGYSFDYW	IGHV3-23	IGHD3-3	IGHJ4	10	14	26	29
4	7.00770847932726E-4	TGTGCGAAAGAGGATGGAGTGATTGTTGGCTACTACCTTGACTACTGG	CAKEDGVIVGYYLDYW	IGHV3-23	IGHD3-3	IGHJ4	10	14	20	30
4	7.00770847932726E-4	TGTGCACACGAATTTGACTATACGACGAGGCCCCGGTTCGACTCCTGG	CAHEFDYTTRPRFDSW	IGHV2-5	IGHD1-26	IGHJ5	8	16	22	34
4	7.00770847932726E-4	TGTGCAAAGGGACTCTATAGTGGGACCTACTCCGACTTTGACTACTGG	CAKGLYSGTYSDFDYW	IGHV3-9	IGHD1-26	IGHJ4	7	15	30	34
4	7.00770847932726E-4	TGTGCAAAAGGCGCCTCGATGATAGTAGTAATTGAAGCTGACTCCTGG	CAKGASMIVVIEADSW	IGHV3-9	IGHD3-22	IGHJ4	9	18	28	38
4	7.00770847932726E-4	TGTGAGAGGTGGAACGACCTGGCGGGCCCTTACTACATGGACGTCTGG	CERWNDLAGPYYMDVW	IGHV3-11	IGHD1-1	IGHJ6	7	9	17	30
4	7.00770847932726E-4	TGCGCGCGACCCCACAGGCCTGGTGCTTTTTATACCTATGACTACTGG	CARPHRPGAFYTYDYW	IGHV1-69	IGHD3-3	IGHJ4	5	22	35	38
4	7.00770847932726E-4	AGTGCGAAATCATCCCCCCACGATCCACTGGGGTACATGGACGTCTGG	SAKSSPHDPLGYMDVW	IGHV3-30	IGHD7-27	IGHJ6	6	26	32	33
4	7.00770847932726E-4	TGTGCGAGGGAGGACTACGGTGGTAACCACGAGGTTGACTGCTGG	CAREDYGGNHEVDCW	IGHV4-34	IGHD4-23	IGHJ4	7	12	26	34
4	7.00770847932726E-4	TGTGCGAGGACCATTGGAACGACCGAGGGCTGGTTCGACCCCTGG	CARTIGTTEGWFDPW	IGHV4-59	IGHD1-1	IGHJ5	7	14	22	29
4	7.00770847932726E-4	TGTGCGAGACGGGGGACGGTGACAGATGATGCTTTTGACATCTGG	CARRGTVTDDAFDIW	IGHV4-39	IGHD4-17	IGHJ3	9	15	22	25
4	7.00770847932726E-4	TGTGCGAGAGATGATGATGGCAGTCACTGGGCGTGGCCCTACTGG	CARDDDGSHWAWPYW	IGHV1-46	IGHD2-21	IGHJ4	11	19	26	38
4	7.00770847932726E-4	TGTGCGAGAGAAATTCCCGGCAAATATTCAGCTTTCGACTACTGG	CAREIPGKYSAFDYW	IGHV3-21	IGHD2-2	IGHJ4	10	16	21	36
4	7.00770847932726E-4	TGTGCGAGAAATTACGATTTGTGGAGTGGTTATCCTGACTACTGG	CARNYDLWSGYPDYW	IGHV3-23	IGHD3-3	IGHJ4	6	10	32	35
4	7.00770847932726E-4	TGTGCGAAAGATCCATTAACGACCAGTGAGGCTTTTGATGTCTGG	CAKDPLTTSEAFDVW	IGHV3-23	IGHD1-1	IGHJ3	12	17	22	26
4	7.00770847932726E-4	TGTGCAAGAGATAACGGTCGGGAGAGGAACTTCTTTGAGTATTGG	CARDNGRERNFFEYW	IGHV3-9	IGHD1-26	IGHJ4	12	19	23	28
4	7.00770847932726E-4	TGTGCAAAAGACAGTTCAACGTCCTATTGGTACTTCGATCTCTGG	CAKDSSTSYWYFDLW	IGHV3-9	IGHD1-20	IGHJ2	10	11	15	23
4	7.00770847932726E-4	TGTACTAGGACGTTTGGGGGAGTTAGAAGCTACTTTGACTACTGG	CTRTFGGVRSYFDYW	IGHV3-49	IGHD3-16	IGHJ4	7	9	24	29
4	7.00770847932726E-4	TGTACGAGAACCTTTACTGGGAGCTACTCCACCTTTGACCACTGG	CTRTFTGSYSTFDHW	IGHV1-2	IGHD1-26	IGHJ4	8	17	27	32
4	7.00770847932726E-4	TGTGTGAGAGATCTTGGTTTCTACTTCTACTTCGATCTCTGG	CVRDLGFYFYFDLW	IGHV4-4	IGHD3-22	IGHJ2	13	14	18	20
4	7.00770847932726E-4	TGTGTGAGAGATCTCAGAGTGCGTGGGACGATTGACTTCTGG	CVRDLRVRGTIDFW	IGHV3-20	IGHD1-26	IGHJ4	14	22	27	31
4	7.00770847932726E-4	TGTGTAGGACTTCACTATACTAGTAGTGGTTCCGGGTACTGG	CVGLHYTSSGSGYW	IGHV3-9	IGHD3-22	IGHJ4	3	13	30	36
4	7.00770847932726E-4	TGTGCGTCAGAGCTAACCCCAGTTTACGGTATGGACGTCTGG	CASELTPVYGMDVW	IGHV3-30	IGHD7-27	IGHJ6	5	16	23	30
4	7.00770847932726E-4	TGTGCGAGCGAGCTGGTACCCTACTACGGTATGGACGTCTGG	CASELVPYYGMDVW	IGHV3-30	IGHD2-2	IGHJ6	7	10	18	20
4	7.00770847932726E-4	TGTGCGAGACATGACCCTACATGGGACTACATGGACGTCTGG	CARHDPTWDYMDVW	IGHV4-39	IGHD2-15	IGHJ6	12	16	20	25
4	7.00770847932726E-4	TGTGCGAGACAATGGAGCATCTCGTCCGCATTTGACTACTGG	CARQWSISSAFDYW	IGHV5-10-1	IGHD6-6	IGHJ4	10	15	27	30
4	7.00770847932726E-4	TGTGCGAGAGGTACGGTAGTAGGCTGGTACTTCGATCTCTGG	CARGTVVGWYFDLW	IGHV3-21	IGHD1-26	IGHJ2	9	15	21	23
4	7.00770847932726E-4	TGTGCGAGAGGCTTATGGTTCGGGGTTTACTTTGACTACTGG	CARGLWFGVYFDYW	IGHV3-21	IGHD3-10	IGHJ4	9	13	24	27
4	7.00770847932726E-4	TGTGCGAGAGACAGATATAGTGGCTCCGCGGCGGGCTACTGG	CARDRYSGSAAGYW	IGHV4-31	IGHD5-12	IGHJ4	10	13	24	35
4	7.00770847932726E-4	TGTGCGAAAGATACTCTGGAGGTCTGGATCTTTGACTACTGG	CAKDTLEVWIFDYW	IGHV3-23	IGHD2-15	IGHJ4	11	12	20	29
4	7.00770847932726E-4	TGTGCAAAAGATATGGGTGATACAGAAGTCCTTGATTTTTGG	CAKDMGDTEVLDFW	IGHV3-43	IGHD5-18	IGHJ4	13	18	24	39
4	7.00770847932726E-4	TGTGCCGATGTTGGATCCAGTTATGGTTATGATGTCTGG	CADVGSSYGYDVW	IGHV3-72	IGHD5-18	IGHJ6	4	11	28	33
4	7.00770847932726E-4	TGTGCCAGAGATGAGGGGCGGGGCCTCTTTGACTACTGG	CARDEGRGLFDYW	IGHV4-30-2	IGHD3-10	IGHJ4	11	18	22	26
4	7.00770847932726E-4	TGTGCGAGACTGGCCTACAGTACCCACCCTGGCTACTGG	CARLAYSTHPGYW	IGHV4-39	IGHD4-11	IGHJ4	9	14	21	32
4	7.00770847932726E-4	TGTGCGAGACGCGGACTCTACAGCCCGATTGACTCCTGG	CARRGLYSPIDSW	IGHV4-39	IGHD4-11	IGHJ4	9	17	22	28
4	7.00770847932726E-4	TGTGCGAGAGATCGGTCGTATGGTGCCTACGACTACTGG	CARDRSYGAYDYW	IGHV7-4-1	IGHD2-8	IGHJ4	12	19	24	30
4	7.00770847932726E-4	TGTGCGAGAGATAGTCGTCGCTGGTCCATTGACTTCTGG	CARDSRRWSIDFW	IGHV3-30	IGHD2-2	IGHJ4	11	19	24	28
4	7.00770847932726E-4	TGTGCGAGAGATAGCAGCTCGTTTGCTTTTGATGTTTGG	CARDSSSFAFDVW	IGHV4-31	IGHD6-6	IGHJ3	11	12	21	23
4	7.00770847932726E-4	TGTGCGAGAAAAGTACCACGTGCTCAGATTGACAACTGG	CARKVPRAQIDNW	IGHV3-21	IGHD1-14	IGHJ1	8	14	21	34
4	7.00770847932726E-4	TGCACGAGACATGTTTCTGCAGCTGTGGCTGACCTCTGG	CTRHVSAAVADLW	IGHV3-21	IGHD2-2	IGHJ5	8	18	24	30
4	7.00770847932726E-4	TGTGCGACTAATTTGGTGGGACCTATGAACTATTGG	CATNLVGPMNYW	IGHV3-30	IGHD1-26	IGHJ4	6	15	24	28
4	7.00770847932726E-4	TGTGCGAGCGACTACGGTGATTACTTTGACTACTGG	CASDYGDYFDYW	IGHV3-21	IGHD4-17	IGHJ4	7	9	19	21
4	7.00770847932726E-4	TGTGCGAGGTTCGTCCGGGATGTTTTTGATATCTGG	CARFVRDVFDIW	IGHV1-46	IGHD6-6	IGHJ3	7	10	17	18
4	7.00770847932726E-4	TGTGCGAGGCTCGACCTCTGGCTCGTTCCCTACTGG	CARLDLWLVPYW	IGHV4-34	IGHD1-1	IGHJ4	7	22	28	29
4	7.00770847932726E-4	TGTAGGGGGGAGCTACTAGATGCTTTTGATATCTGG	CRGELLDAFDIW	IGHV3-30	IGHD1-26	IGHJ3	2	7	17	18
4	7.00770847932726E-4	TGTGCGAGGTATACTAGGGCACCGGACTTCCGG	CARYTRAPDFR	IGHV3-11	IGHD6-6	IGHJ4	7	9	14	24
4	7.00770847932726E-4	TGTGCGAGAGATCGGGGACTGGACATCTGG	CARDRGLDIW	IGHV7-4-1	IGHD1-1	IGHJ3	12	17	22	24
4	7.00770847932726E-4	TGTGGGAGAGATCGATGGTGGGCGGGTGTG	CGRDRWWAGV	IGHV3-48	IGHD2-15	IGHJ3	12	15	20	29
4	7.00770847932726E-4	TGTGCGAAAGATGGCGGCGGCTACTGG	CAKDGGGYW	IGHV3-30	IGHD6-25	IGHJ4	11	13	17	20
4	7.00770847932726E-4	TGTGCAAGGGGTGACTTTGACTACTGG	CARGDFDYW	IGHV3-43	.	IGHJ4	6	-1	-1	13
4	7.00770847932726E-4	TGTACCCGCTACGGTGGACTGGGATGG	CTRYGGLGW	IGHV1-46	IGHD4-23	IGHJ4	2	8	16	24
4	7.00770847932726E-4	TGTTCCACAGGGAAGATCGACTGG	CSTGKIDW	IGHV3-15	.	IGHJ4	9	-1	-1	19
4	7.00770847932726E-4	TGTGTGACCCGGCCTCTAGGG	CVTRPLG	IGHV3-21	IGHD6-13	IGHJ4	3	6	11	19
3	5.255781359495446E-4	TGTGCGAGACTCACCGTACCGACCTTACGATTTTTGGAGTGGTCAAGCGGGCATTCCTACTACATGGACGTCTGG	CARLTVPTLRFLEWSSGHSYYMDVW	IGHV4-31	IGHD3-3	IGHJ6	8	24	42	56
3	5.255781359495446E-4	TGTGCCAGAGCGCCTATAATGACTGCCACTGGGAGGGTGACCTACTACAATTACTACTACATGGACGTCTGG	CARAPIMTATGRVTYYNYYYMDVW	IGHV4-30-2	IGHD2-21	IGHJ6	9	19	25	42
3	5.255781359495446E-4	TGTGCGAGAGTGTCAGTGACACCTGGATACACCTCTGGCGTTTACGTCCACTACTATAGTGTGGACGTCTGG	CARVSVTPGYTSGVYVHYYSVDVW	IGHV3-21	IGHD3-22	IGHJ6	9	47	56	61
3	5.255781359495446E-4	TGTGCGAGAGGATTTCTGCGCCCCGATAGTGTAGTGGTGGTTCCTGCTTCCGATGCTGCTTTTGAAATCTGG	CARGFLRPDSVVVVPASDAAFEIW	IGHV1-8	IGHD2-15	IGHJ3	10	24	47	52
3	5.255781359495446E-4	TGTGCGAGAGACGGTCTCAAAGTATTTTGTGATAGTATCAGCTGCAACGTGTACACCTGGTTCGACCCCTGG	CARDGLKVFCDSISCNVYTWFDPW	IGHV4-4	IGHD2-2	IGHJ5	10	32	44	49
3	5.255781359495446E-4	TGTGTTCACAGACGTTATTGTGGAGGTGGTATCTGCTACTCTTTATACGACAACTGGTTCGACCCCTGG	CVHRRYCGGGICYSLYDNWFDPW	IGHV2-5	IGHD2-15	IGHJ5	14	15	40	49
3	5.255781359495446E-4	TGTGCGTCCTCGAAGGGGCCTCATTACGATATTTTCATTGGTTACCGCCCTGATGTTTTGGATATTTGG	CASSKGPHYDIFIGYRPDVLDIW	IGHV4-31	IGHD3-9	IGHJ3	5	22	43	50
3	5.255781359495446E-4	TGTGCGTCCTCGAAGGGGGCTCATTACGATATTTTCATTGGTTACCGCCCTGATATTTTTGATATCTGG	CASSKGAHYDIFIGYRPDIFDIW	IGHV3-23	IGHD3-9	IGHJ3	5	22	43	56
3	5.255781359495446E-4	TGTGCGACCTCGAAGGGGGCTCATTACGATCTTTTGATTGGTTATCGCCCTGATATTTTTGATATTTGG	CATSKGAHYDLLIGYRPDIFDIW	IGHV4-4	IGHD3-9	IGHJ3	6	22	44	56
3	5.255781359495446E-4	TGTGCGAGTTCGAAGGGGCCTCATTACGACATTTTGCGTGGTTACCGCCCTGATGTTTTTGATATGTGG	CASSKGPHYDILRGYRPDVFDMW	IGHV4-31	IGHD3-9	IGHJ3	7	22	43	50
3	5.255781359495446E-4	TGTGCGAGCTCGAAGGGGCCTCATTACGACATTTTGCGTGGTTACCGCCCTGATGTTTTTGATATGTGG	CASSKGPHYDILRGYRPDVFDMW	IGHV3-23	IGHD3-9	IGHJ3	6	22	43	50
3	5.255781359495446E-4	TGTGCGAGCTCGAAGGGGCCTCATTACGACATTTTGCGTGGTTACCGCCCTGATGTTTTTGATATGTGG	CASSKGPHYDILRGYRPDVFDMW	IGHV4-4	IGHD3-9	IGHJ3	7	22	43	50
3	5.255781359495446E-4	TGTGCGAGCTCGAAGGGGCCTCATTACGACATTTTGAGAGGGTTCCGCCCTGATATTTTTGATATGTGG	CASSKGPHYDILRGFRPDIFDMW	IGHV4-39	IGHD3-9	IGHJ3	7	22	36	56
3	5.255781359495446E-4	TGTGCGAGCTCGAAGGGGCCTCATTACGACATTTTGAGAGGAAACCGCCCTGATGTTTTTGATATGTGG	CASSKGPHYDILRGNRPDVFDMW	IGHV4-31	IGHD3-9	IGHJ3	7	22	36	50
3	5.255781359495446E-4	TGTGCGAGACGACCTATTACTACAATTCGGGGAGCTGCTGACTACTTCTACTACGGTATGGACGTCTGG	CARRPITTIRGAADYFYYGMDVW	IGHV4-39	IGHD3-10	IGHJ6	9	14	33	40
3	5.255781359495446E-4	TGTGCGAGAGGCGCTGGGAAAGGCTTGTATAGCAGCAGCTGGTACGTCCTTCGGTACTTTGACTACTGG	CARGAGKGLYSSSWYVLRYFDYW	IGHV4-34	IGHD6-13	IGHJ4	11	26	46	54
3	5.255781359495446E-4	TGTGCGAGAGATCTGGCCCATTGTAGTGGTGGTAGCTGCTACTTCTACTACTACGGTATGGACGTCTGG	CARDLAHCSGGSCYFYYYGMDVW	IGHV3-53	IGHD2-15	IGHJ6	13	19	38	39
3	5.255781359495446E-4	TGTGCGAGAGATACGGGTGATTTTTGGAGTGGTTACCCTTCGGGGTACTACTACTACATGGACGTCTGG	CARDTGDFWSGYPSGYYYYMDVW	IGHV3-21	IGHD3-3	IGHJ6	11	18	34	45
3	5.255781359495446E-4	TGTGCGAGGGACGGGTACTATGATCATGGCGGTGACACCTACTACTCCTACTACAAGGACCTTTGG	CARDGYYDHGGDTYYSYYKDLW	IGHV3-20	IGHD3-22	IGHJ6	7	15	23	38
3	5.255781359495446E-4	TGTGCGAGAGGGGGGTATGCCAGCAGCTGGTACTTCGGAGGCCCTTACATCTGGTTCGACCCCTGG	CARGGYASSWYFGGPYIWFDPW	IGHV1-8	IGHD6-13	IGHJ5	10	12	32	45
3	5.255781359495446E-4	TGTGCGAGAGGGGGGGATTACTATGATAGGAGTGGTTATTACTACGTTGGTGCTTTTGATATCTGG	CARGGDYYDRSGYYYVGAFDIW	IGHV1-8	IGHD3-22	IGHJ3	10	16	46	50
3	5.255781359495446E-4	TGTGCGAGAGATTTACTTTGTGGTGGAACTTGCCCTTGGCCCAACTACTATTATATGGACGTCTGG	CARDLLCGGTCPWPNYYYMDVW	IGHV3-11	IGHD2-21	IGHJ6	11	17	25	43
3	5.255781359495446E-4	TGTGCGAGAGATCCGGGATTCTATTGCAGTAGTATCAGTTGCCAGGCATATGCTTTGGATACTTGG	CARDPGFYCSSISCQAYALDTW	IGHV3-30	IGHD2-2	IGHJ3	12	21	41	49
3	5.255781359495446E-4	TGTGCGAGAAACTTGGGCAGCAGCTGGTCCCTTCTCCCCTACTACTACTACGGTATGGACGTCTGG	CARNLGSSWSLLPYYYYGMDVW	IGHV4-34	IGHD6-13	IGHJ6	8	16	27	38
3	5.255781359495446E-4	TGTGCAACTCTAAAAAAAGAAGTGGAACGATTTACTTACTACGACTTCTACTACATGGACGTCTGG	CATLKKEVERFTYYDFYYMDVW	IGHV1-24	IGHD1-1	IGHJ6	7	22	29	35
3	5.255781359495446E-4	TGTGCGAGCGGCGATACAAGTATGATTACATCTCTCGACTACTACTCTACTCTGGACGTCTGG	CASGDTSMITSLDYYSTLDVW	IGHV1-8	IGHD3-16	IGHJ6	11	20	28	37
3	5.255781359495446E-4	TGTGCGAGGACTTGGGAGGAGTATAGCAGCTCCTACCACTACTACTACTACATGGACGTCTGG	CARTWEEYSSSYHYYYYMDVW	IGHV4-39	IGHD6-6	IGHJ6	7	18	31	33
3	5.255781359495446E-4	TGTGCGAACAGAGGAAATTACTATAATAGTGGTGGTGATTATTACTACCCCATTGACTCCTGG	CANRGNYYNSGGDYYYPIDSW	IGHV3-23	IGHD3-22	IGHJ4	7	16	44	52
3	5.255781359495446E-4	TGTGCGAAAGCTGACTTGAGCGACGACGCTTTCTCCCCGATCTACTGGTACTTCGATCTCTGG	CAKADLSDDAFSPIYWYFDLW	IGHV3-23	IGHD3-10	IGHJ2	9	32	39	41
3	5.255781359495446E-4	TGTGCAAGAGATTCTTGGTTGGGTCTTTGTAGAGGTGTCATCTGCCCTCTCCCCGACTATTGG	CARDSWLGLCRGVICPLPDYW	IGHV3-74	IGHD2-15	IGHJ4	16	26	36	54
3	5.255781359495446E-4	TGTGCCAGTCCCGTTGCAGCATCTGGTACAGGACCTTATTACCACGGTATGGGCGTCTGG	CASPVAASGTGPYYHGMGVW	IGHV3-38	IGHD6-13	IGHJ6	7	15	28	48
3	5.255781359495446E-4	TGTGCCAGAGTGAAAACATTTTTTGGAATAAATATGAAATACTGGCACTTCGATTTCTGG	CARVKTFFGINMKYWHFDFW	IGHV4-30-2	IGHD3-3	IGHJ2	9	19	26	39
3	5.255781359495446E-4	TGTGCCAGAGATCGGGCCCCCAAGGGGCAATTAGTTCCCCAATATGGTATGGACGTCTGG	CARDRAPKGQLVPQYGMDVW	IGHV4-30-2	IGHD1-7	IGHJ6	12	31	37	48
3	5.255781359495446E-4	TGTGCGGGGTTTTGTAGTAGCACCAGTTGCTCTATGATTAGGAACTACATGGACGTCTGG	CAGFCSSTSCSMIRNYMDVW	IGHV3-21	IGHD2-2	IGHJ6	5	11	30	43
3	5.255781359495446E-4	TGTGCGAGAGCGGGATATTGTAACGGTGCCAGTTGTTCCGAGGAATACCTCCACTCCTGG	CARAGYCNGASCSEEYLHSW	IGHV5-10-1	IGHD2-15	IGHJ1	8	12	21	42
3	5.255781359495446E-4	TGTGCGAGAGGGGGGGGGGACCGATATTGTACTTCTATCGACTGTTATCTCCACCCCTGG	CARGGGDRYCTSIDCYLHPW	IGHV3-11	IGHD2-8	IGHJ5	9	22	32	52
3	5.255781359495446E-4	TGTGCGAGAGGATTGACACCGAATATAGAAGCAGGCGAGTCTACGAGGGGCGTCTACTGG	CARGLTPNIEAGESTRGVYW	IGHV7-4-1	IGHD6-13	IGHJ4	9	23	33	53
3	5.255781359495446E-4	TGTGCGAGAGGAGGATACTGCCGTGGTGGGAGCTGCTATCCCGGTGGTTTTGATATGTGG	CARGGYCRGGSCYPGGFDMW	IGHV1-8	IGHD2-15	IGHJ3	10	11	37	47
3	5.255781359495446E-4	TGTGCGAGAGGAATGACCAGAGTAACTACGGCGCGGAAGAACAACTGGTTCGACCCCTGG	CARGMTRVTTARKNNWFDPW	IGHV1-8	IGHD4-11	IGHJ5	10	12	29	40
3	5.255781359495446E-4	TGTGCGAGAGATCCTACACGAGGTAGGATTTGGGAGGAGCACTTCTACATGGACGTCTGG	CARDPTRGRIWEEHFYMDVW	IGHV1-46	IGHD1-26	IGHJ6	12	30	35	40
3	5.255781359495446E-4	TGTGCGAAGGATCTCCGGGGATATTGTACTAGTACCACCTGCTATCTTCCTGGCTCCTGG	CAKDLRGYCTSTTCYLPGSW	IGHV3-30	IGHD2-2	IGHJ5	14	18	44	55
3	5.255781359495446E-4	TGTGCGAAAGGGATGATGTATAGTGGAAGCTACTACGGAAGGGTCCCTTTTGATATCTGG	CAKGMMYSGSYYGRVPFDIW	IGHV3-23	IGHD1-26	IGHJ3	9	17	36	46
3	5.255781359495446E-4	TGTGCAAGCTCACATTGTCCTAATGGTGTTTGCTCTGAGGCAGGTGCTTTTGATATCTGG	CASSHCPNGVCSEAGAFDIW	IGHV1-45	IGHD2-8	IGHJ3	7	13	33	44
3	5.255781359495446E-4	TGTGCAAGCTCACATTGTCCTAATGGTGTATGCTCTGAGGCAGCTGCTTTTGATCTCTGG	CASSHCPNGVCSEAAAFDLW	IGHV1-45	IGHD2-8	IGHJ3	7	13	33	44
3	5.255781359495446E-4	TGTGCAAAGGTCACTTACAGCTATGGTTGGTATAGCAGTGGCTGGTACTTTGACTACTGG	CAKVTYSYGWYSSGWYFDYW	IGHV3-9	IGHD6-19	IGHJ4	7	28	44	45
3	5.255781359495446E-4	TGTGCAAAAGCAGGGGATGGGGATAACTGGAACTACGGATTGAATTGGTTTGACCCCTGG	CAKAGDGDNWNYGLNWFDPW	IGHV3-43	IGHD1-7	IGHJ5	9	22	36	45
3	5.255781359495446E-4	TGTGCAAAAGATACCGCTACCGCGTTCGATTACTATGATGGTAGTGGCTATGACTACTGG	CAKDTATAFDYYDGSGYDYW	IGHV3-9	IGHD3-22	IGHJ4	12	28	46	50
3	5.255781359495446E-4	TGTGTGAGAGTTTTCGGGGTTTTCCACTTTTTGACGTCGTTATTACCCGCCTACTGG	CVRVFGVFHFLTSLLPAYW	IGHV3-52	IGHD1-1	IGHJ4	9	32	40	50
3	5.255781359495446E-4	TGTGCCAGAGGGTCTGTGGGGTATGACAATAGTGCTTATTCCCCCTTTCACTACTGG	CARGSVGYDNSAYSPFHYW	IGHV4-30-2	IGHD3-22	IGHJ4	9	21	39	44
3	5.255781359495446E-4	TGTGCGAGACCAAATTACCAGTGGCCAGCTGCTATCTACCATGGTTTTGATCTCTGG	CARPNYQWPAAIYHGFDLW	IGHV4-39	IGHD2-2	IGHJ3	9	24	34	40
3	5.255781359495446E-4	TGTGCGAGAGGTTTATGTAGTAGTAATATCTGCCGACCAGCGGTCTTCGATCTCTGG	CARGLCSSNICRPAVFDLW	IGHV1-8	IGHD2-2	IGHJ2	10	15	24	44
3	5.255781359495446E-4	TGTGCGAGAGGTGGCGGCAATGTTTGGAGTGGTTATTATGACCACTGTGACTGGTGG	CARGGGNVWSGYYDHCDWW	IGHV4-59	IGHD3-3	IGHJ4	9	22	38	43
3	5.255781359495446E-4	TGTGCGAGAGGGGGAGTATATTGTAGTAGTACCAGCTGCTCCAATATTGACTACTGG	CARGGVYCSSTSCSNIDYW	IGHV1-8	IGHD2-2	IGHJ4	10	17	39	46
3	5.255781359495446E-4	TGTGCGAGAGGGATATATTGTAGTAGTACCAGCTGCTATGCAAAAATGGACTACTGG	CARGIYCSSTSCYAKMDYW	IGHV7-4-1	IGHD2-2	IGHJ4	9	14	40	48
3	5.255781359495446E-4	TGTGCGAGAGATCCAGAAGTTAGTAGTGGTTTTTATTCCGATGCTTTTGATGTTTGG	CARDPEVSSGFYSDAFDVW	IGHV4-31	IGHD3-22	IGHJ3	12	20	34	39
3	5.255781359495446E-4	TGTGCGAGAGATCGAGGGGGAAAACTGCCAAGGCCCGACTTCTACATGGACGTCTGG	CARDRGGKLPRPDFYMDVW	IGHV4-59	IGHD3-16	IGHJ6	12	15	20	37
3	5.255781359495446E-4	TGTGCGAGAGATGGTGGTAGTAGTGGTTATTATACCGGTAACTACTTTGACTACTGG	CARDGGSSGYYTGNYFDYW	IGHV4-31	IGHD3-3	IGHJ4	11	21	39	40
3	5.255781359495446E-4	TGTGCGAGAGACCCGGGAGCTATGGTGGGAGGGTACTACTACTACATGGACGTCTGG	CARDPGAMVGGYYYYMDVW	IGHV3-21	IGHD5-18	IGHJ6	10	17	25	33
3	5.255781359495446E-4	TGTGCGAATTTACGATATTTTGACTGGTTCCGAAAAGGGGGTGTTTTTGATATCTGG	CANLRYFDWFRKGGVFDIW	IGHV3-11	IGHD3-9	IGHJ3	6	9	28	44
3	5.255781359495446E-4	TGTGCGAAATCCTTCCATCGATCCATGAGTGGTTATCAGTACTACTTTGACTACTGG	CAKSFHRSMSGYQYYFDYW	IGHV3-23	IGHD3-3	IGHJ4	8	26	35	37
3	5.255781359495446E-4	TGTGCGAAAGGCCAGGGGTATTACTTTGATGCTAGTGGTTATTTCATGGACGTCTGG	CAKGQGYYFDASGYFMDVW	IGHV3-23	IGHD3-22	IGHJ6	9	17	42	44
3	5.255781359495446E-4	TGTGCACACAGACTGTGGTATGGCGGGCATTCAGGGACCTTCGCTATGGACGTCTGG	CAHRLWYGGHSGTFAMDVW	IGHV2-5	IGHD2-15	IGHJ6	12	14	19	45
3	5.255781359495446E-4	TGTGCAACCGCCGTTCAACTGGAAGGACTTACGGGGAGGAACTACTTTGACTCCTGG	CATAVQLEGLTGRNYFDSW	IGHV1-68	IGHD1-1	IGHJ4	6	15	27	40
3	5.255781359495446E-4	TGTACGAGAGGTCGGGGTTGTGGTTCTTCCAACTGCGACATGGACTTTGACCTCTGG	CTRGRGCGSSNCDMDFDLW	IGHV4-4	IGHD1-14	IGHJ4	9	19	25	43
3	5.255781359495446E-4	TGCGCAAAGGATTTGGAGAGTGGCGATGTGGTGGTGACTGCTGGTATTGACCAGTGG	CAKDLESGDVVVTAGIDQW	IGHV3-9	IGHD2-21	IGHJ4	11	26	41	46
3	5.255781359495446E-4	TGCACTAAGTTGAGACGCGTCCCTGAAAACTGGGGACCTTACTACTGTGACTACTGG	CTKLRRVPENWGPYYCDYW	IGHV3-49	IGHD7-27	IGHJ4	6	27	35	39
3	5.255781359495446E-4	TGTGTGAGGGAGACCGGCTTTAGCGATGGCCGGCATCGGTGGTTCGACCCCTGG	CVRETGFSDGRHRWFDPW	IGHV4-4	IGHD2-2	IGHJ5	7	28	35	39
3	5.255781359495446E-4	TGTGCTAGAGTCTTCCGTAGAGGTGTCCTCAATTACGATGCTTTTGATATTTGG	CARVFRRGVLNYDAFDIW	IGHV4-30-2	IGHD5-24	IGHJ3	9	15	35	36
3	5.255781359495446E-4	TGTGCCAGGGCGGCAATGAGAGACACTATATTCTTCTATTACTATGACTCCTGG	CARAAMRDTIFFYYYDSW	IGHV5-51	IGHD5-12	IGHJ4	4	23	30	39
3	5.255781359495446E-4	TGTGCGTCTACGGCGTGGGCCCGATGTGGTGACGGCTGTTATTTTCCCTACTGG	CASTAWARCGDGCYFPYW	IGHV3-30	IGHD2-21	IGHJ4	5	25	36	47
3	5.255781359495446E-4	TGTGCGAGCGCTATGGGTCTAAATACGTGGGGAGAATTACCGCTTGGCTCATGG	CASAMGLNTWGELPLGSW	IGHV3-23	IGHD3-22	IGHJ4	6	21	27	51
3	5.255781359495446E-4	TGTGCGAGGTCACTCGGGATTTTTTTTTATTACTACTACGGTATGGACGTCTGG	CARSLGIFFYYYYGMDVW	IGHV3-30	IGHD3-3	IGHJ6	7	17	23	30
3	5.255781359495446E-4	TGTGCGAGAGCCAATCCCTCTATGGTCGGAACGCCTGATGCTTTTGATTTATGG	CARANPSMVGTPDAFDLW	IGHV4-59	IGHD3-10	IGHJ3	9	19	25	35
3	5.255781359495446E-4	TGTGCGAGAGCAATACCGGGCGGCAGTAGCTGGTATTCTCCCTTTGACTACTGG	CARAIPGGSSWYSPFDYW	IGHV7-4-1	IGHD6-13	IGHJ4	9	22	34	41
3	5.255781359495446E-4	TGTGCGAGAGGCCCCGATAGTAATAGTTGGTATGCTGGGTGGTTCGACCCCTGG	CARGPDSNSWYAGWFDPW	IGHV1-8	IGHD3-10	IGHJ5	12	16	24	39
3	5.255781359495446E-4	TGTGCGAGAGGCACCTTTGATATTAGTGGAGCGAGGGATGCTTTTGATAACTGG	CARGTFDISGARDAFDNW	IGHV1-8	IGHD3-22	IGHJ3	11	17	28	36
3	5.255781359495446E-4	TGTGCGAGAGGAAGGTATTACTATGATAGTAGTGGTTCTCCCCCTGACTACTGG	CARGRYYYDSSGSPPDYW	IGHV3-21	IGHD3-22	IGHJ4	9	14	36	44
3	5.255781359495446E-4	TGTGCGAGAGATCCCTTAACTAGTCGGGGTTACTTCTACCCTTTGAATGTCTGG	CARDPLTSRGYFYPLNVW	IGHV1-2	IGHD3-22	IGHJ6	12	20	38	48
3	5.255781359495446E-4	TGTGCGAGAGATCCCTTAACTAGTCGGGGTTACTTCTACCCTTTGAATGTCTGG	CARDPLTSRGYFYPLNVW	IGHV1-46	IGHD3-22	IGHJ6	12	20	38	48
3	5.255781359495446E-4	TGTGCGAGAGATGGGGATTACTATGATAGTAGTGGTTATGAGTTTGACTACTGG	CARDGDYYDSSGYEFDYW	IGHV4-31	IGHD3-22	IGHJ4	11	16	38	42
3	5.255781359495446E-4	TGTGCGAGAGATAGGAGCAGGGTATTACAATTTTCCTACGGTATGGACGTCTGG	CARDRSRVLQFSYGMDVW	IGHV4-31	IGHD3-3	IGHJ6	11	21	33	42
3	5.255781359495446E-4	TGTGCGAGAGAAGCCGTGGCTGGGGACCCTTCTTTTAATTGGTTCGACCCCTGG	CAREAVAGDPSFNWFDPW	IGHV1-46	IGHD6-19	IGHJ5	10	11	22	39
3	5.255781359495446E-4	TGTGCGAAGGATCGCAGACCTGGGAGTTACTACATTGCCTACTTTGACCATTGG	CAKDRRPGSYYIAYFDHW	IGHV3-23	IGHD1-26	IGHJ4	12	20	32	38
3	5.255781359495446E-4	TGTGCGAAATTCGTGAATCGGGGAATTGTAGGCAGTGGTGCTTTTGATGTCTGG	CAKFVNRGIVGSGAFDVW	IGHV3-23	IGHD5-24	IGHJ3	8	23	30	38
3	5.255781359495446E-4	TGTGCGAAAGGGGCGTGGGAGTTACTAATGTCGCTTGATGCTTTTGATATCTGG	CAKGAWELLMSLDAFDIW	IGHV3-23	IGHD1-26	IGHJ3	9	14	26	35
3	5.255781359495446E-4	TGTGCGAAAGATTCCCGGATAGCAGGAGCTGCTTGGCACTACTCTGACTACTGG	CAKDSRIAGAAWHYSDYW	IGHV3-23	IGHD6-13	IGHJ4	11	18	30	37
3	5.255781359495446E-4	TGTGCGAAAGATCAAGTGGTGGTTATTTCAACGGGAAGTGCTTTGGATAGTTGG	CAKDQVVVISTGSALDSW	IGHV3-23	IGHD3-22	IGHJ3	12	14	26	38
3	5.255781359495446E-4	TGTGCGAAAGATATGATCCCTCGTAATTCGGTTTGGGATGCTTTTGATATCTGG	CAKDMIPRNSVWDAFDIW	IGHV3-23	IGHD3-3	IGHJ3	11	20	26	36
3	5.255781359495446E-4	TGTGCGAAAGATAAGGGGCTTATAACTGGAATTAGAGATGCTTTTGATATCTGG	CAKDKGLITGIRDAFDIW	IGHV3-23	IGHD1-20	IGHJ3	11	20	30	36
3	5.255781359495446E-4	TGTGCGAAAGACTCTTGTACTAATGGTGTATGTTGGGGAGCCTTTGACTACTGG	CAKDSCTNGVCWGAFDYW	IGHV3-30	IGHD2-8	IGHJ4	10	14	31	41
3	5.255781359495446E-4	TGTGCGAAAGACTCTTGCACTAATGGTGTATGTTGGGGAGCCTTTGACTACTGG	CAKDSCTNGVCWGAFDYW	IGHV3-23	IGHD2-8	IGHJ4	10	14	31	41
3	5.255781359495446E-4	TGTGCGAAAGACTCTTGCACTAATGGTGTATGTTGGGGAGCCTTTGACTACTGG	CAKDSCTNGVCWGAFDYW	IGHV3-30	IGHD2-8	IGHJ4	19	20	31	41
3	5.255781359495446E-4	TGTGCACACAGACGCGGGGGATATGACTGGAACTCTGCTTTGTTTGACTATTGG	CAHRRGGYDWNSALFDYW	IGHV2-5	IGHD1-7	IGHJ4	13	21	33	42
3	5.255781359495446E-4	TGTGCAAGAGTGGCCCAGTTTTGTAATAGTCTCGACTGCTATGACGACTTCTGG	CARVAQFCNSLDCYDDFW	IGHV3-43	IGHD2-21	IGHJ4	6	33	41	45
3	5.255781359495446E-4	TGTGCAAGAGATTCATACGGACACCTACATCTAGGGGGGATACTTGACTACTGG	CARDSYGHLHLGGILDYW	IGHV3-74	IGHD3-16	IGHJ4	11	34	39	43
3	5.255781359495446E-4	TGTGCAAAGTCTGGGGGATTGACAACGCTGACCCAATACGGTCTGGACGTCTGG	CAKSGGLTTLTQYGLDVW	IGHV3-9	IGHD3-16	IGHJ6	7	11	17	43
3	5.255781359495446E-4	TGTGCAAAAGATGGTTGGGGCAGTATAGCAGCAGCTGGTTACTTTGACTACTGG	CAKDGWGSIAAAGYFDYW	IGHV3-9	IGHD6-13	IGHJ4	11	22	38	39
3	5.255781359495446E-4	TGTGCAAAAGATACGCAATACCAACTCCATAGGGGGTATCACTTTGACTACTGG	CAKDTQYQLHRGYHFDYW	IGHV3-9	IGHD3-3	IGHJ4	12	16	28	40
3	5.255781359495446E-4	TGTGCAAAAGACTCATCCCCAGGGGAAATAGAGATGGAAGCTCTTGACACCTGG	CAKDSSPGEIEMEALDTW	IGHV3-9	IGHD5-24	IGHJ3	10	28	36	39
3	5.255781359495446E-4	TGTGGGGGCGGAGTCCTGCCGGGAGACTTCTACCACTTTTACATGGACGTCTGG	CGGGVLPGDFYHFYMDVW	IGHV1-67	IGHD2-15	IGHJ6	5	8	13	25
3	5.255781359495446E-4	TGTACGAGGCTTTTTGCCAGCCTCATGAAATACTACTACTACATGGACGTCTGG	CTRLFASLMKYYYYMDVW	IGHV4-34	IGHD4-23	IGHJ6	7	22	27	30
3	5.255781359495446E-4	TGTACAAAAGACATGTATGGACGGATGTCCTCCTCTTACGGTATGGACGTCTGG	CTKDMYGRMSSSYGMDVW	IGHV3-9	IGHD2-8	IGHJ6	10	13	18	42
3	5.255781359495446E-4	TGCAGTAAAATGGAGGAGCATGAGTTGCTGGGACATGATGTTTTTGCTAAGTGG	CSKMEEHELLGHDVFAKW	IGHV3-49	IGHD4-11	IGHJ3	1	2	7	33
3	5.255781359495446E-4	TGTGTGAGAGATTGCAGTGGTGGGAACTGCTACGGCCTTTTTGACTACTGG	CVRDCSGGNCYGLFDYW	IGHV3-21	IGHD2-15	IGHJ4	11	15	32	39
3	5.255781359495446E-4	TGTGCCAGAGATAAAAAGTCACTCTGGTTCGGGGAGTTGTCGGGCGACTGG	CARDKKSLWFGELSGDW	IGHV4-30-2	IGHD3-10	IGHJ4	11	20	37	46
3	5.255781359495446E-4	TGTGCGTCTGGAGTCCTATCCCTATGGTTCGGGGAGTTATTATCCTACTGG	CASGVLSLWFGELLSYW	IGHV1-18	IGHD3-10	IGHJ4	5	21	42	44
3	5.255781359495446E-4	TGTGCGACAGATCCCTATTGGAACTTGACGCCAAGGCATCTCAATCACTGG	CATDPYWNLTPRHLNHW	IGHV7-4-1	IGHD1-7	IGHJ4	12	18	24	46
3	5.255781359495446E-4	TGTGCGAGGAGCAGCTCGCCGCCCTACTACTACTACTACATGGACGTCTGG	CARSSSPPYYYYYMDVW	IGHV3-11	IGHD6-6	IGHJ6	7	9	17	23
3	5.255781359495446E-4	TGTGCGAGACTCGGTCGCACTGGGGCGACGTCTGGGGGTTTTGACTACTGG	CARLGRTGATSGGFDYW	IGHV5-51	IGHD3-16	IGHJ4	9	27	37	39
3	5.255781359495446E-4	TGTGCGAGACACGATATTTTGACTGGTCACCACTACGGTTTGGACGTCTGG	CARHDILTGHHYGLDVW	IGHV1-58	IGHD3-9	IGHJ6	5	10	26	40
3	5.255781359495446E-4	TGTGCGAGAGCCCTTCCCGCTTATAGCGCCCTTGGCTGGTTCGACCCCTGG	CARALPAYSALGWFDPW	IGHV3-30	IGHD2-8	IGHJ5	9	21	26	35
3	5.255781359495446E-4	TGTGCGAGAGCCCCGGTTAGGGGAGCTACTACAGCCTGGTTCGACCCCTGG	CARAPVRGATTAWFDPW	IGHV4-34	IGHD1-26	IGHJ5	9	20	31	35
3	5.255781359495446E-4	TGTGCGAGAGCCGATACCAGTATTTCGAACCCGTATCACTTTGACTACTGG	CARADTSISNPYHFDYW	IGHV5-10-1	IGHD1-20	IGHJ4	8	13	22	37
3	5.255781359495446E-4	TGTGCGAGAGATCAGGGAGGGGGTTACAGCCCGGGTGCTTTTGATATCTGG	CARDQGGGYSPGAFDIW	IGHV3-21	IGHD5-18	IGHJ3	12	24	29	35
3	5.255781359495446E-4	TGTGCGAGAGACGGGGGGAGCTCCACGGGGACTTACTTCTTTGACTACTGG	CARDGGSSTGTYFFDYW	IGHV3-30	IGHD1-26	IGHJ4	10	15	21	33
3	5.255781359495446E-4	TGTGCGAGAGAGGCGATAACTCTTCACTACTACTACTACATGGACGTCTGG	CAREAITLHYYYYMDVW	IGHV1-18	IGHD3-16	IGHJ6	10	13	21	25
3	5.255781359495446E-4	TGTGCGAAATGGGCGTCCCCAACCCAAGCCCGGGACGGTATGGACGTCTGG	CAKWASPTQARDGMDVW	IGHV3-11	IGHD6-19	IGHJ6	6	28	33	39
3	5.255781359495446E-4	TGTGCGAAAGATCTCAAGTGGGAATTAGGGGGTTACGGTATGGACGTCTGG	CAKDLKWELGGYGMDVW	IGHV3-23	IGHD1-26	IGHJ6	13	16	22	39
3	5.255781359495446E-4	TGTGCAAAAGTTGCATTCAACTGGAACGACGCGGATGTTTTTGATATCTGG	CAKVAFNWNDADVFDIW	IGHV3-9	IGHD1-1	IGHJ3	9	17	30	33
3	5.255781359495446E-4	TGTGCAAAAGGCCCGCAGGTGCTTCCATTATACAACTGGTTCGACAATTGG	CAKGPQVLPLYNWFDNW	IGHV3-9	IGHD2-8	IGHJ5	9	24	29	30
3	5.255781359495446E-4	TGTGCAAAAGAGATCCTTATAGGGGGAACCACGGGCTGGTTCGACCCCTGG	CAKEILIGGTTGWFDPW	IGHV3-43	IGHD1-14	IGHJ5	10	24	32	35
3	5.255781359495446E-4	TGTGCAAAAGAAACAGACAAGTATGGCCTCTTCTACTACATGGACGTCTGG	CAKETDKYGLFYYMDVW	IGHV3-9	IGHD2-8	IGHJ6	10	20	24	32
3	5.255781359495446E-4	TGTACGAAAGCCGGCATCACCTACGGGGGGGGCAACTGGTTCGATTCCTGG	CTKAGITYGGGNWFDSW	IGHV3-30	IGHD2-2	IGHJ5	6	9	16	32
3	5.255781359495446E-4	TGTGCTCACACTATAGCAGCTCGTCCAGGCGGGCCTTTTGAGTACTGG	CAHTIAARPGGPFEYW	IGHV4-30-2	IGHD6-6	IGHJ4	4	11	25	36
3	5.255781359495446E-4	TGTGCGCAACGCGGTCTGGGGGGACCAACTGCTCCACTGGATTCCTGG	CAQRGLGGPTAPLDSW	IGHV3-23	IGHD2-2	IGHJ3	5	23	32	44
3	5.255781359495446E-4	TGTGCGGGAGGACATTATTATGATACTGCTGGTATTCTTGACCACTGG	CAGGHYYDTAGILDHW	IGHV1-2	IGHD3-16	IGHJ4	9	15	23	37
3	5.255781359495446E-4	TGTGCGGGAGATCGGGAGAGACCAGGTTTTTGGTGGTTCGACCCCTGG	CAGDRERPGFWWFDPW	IGHV3-48	IGHD3-3	IGHJ5	12	26	32	33
3	5.255781359495446E-4	TGTGCGAGCCATGACTACGGTGGTAACTCCGACTGGTTCGACCCCTGG	CASHDYGGNSDWFDPW	IGHV3-64	IGHD4-23	IGHJ5	7	9	30	31
3	5.255781359495446E-4	TGTGCGAGCGATAGGGGGATTGTTGGTGATCACCGCTTTGACTCCTGG	CASDRGIVGDHRFDSW	IGHV4-4	IGHD2-21	IGHJ4	11	23	28	35
3	5.255781359495446E-4	TGTGCGAGACGGTCGGATGGCGATTATAAGTACTACATGGACTTTTGG	CARRSDGDYKYYMDFW	IGHV1-46	IGHD3-10	IGHJ6	8	22	28	30
3	5.255781359495446E-4	TGTGCGAGACATGAAAGCCAGCTGGCACAGGCTTACTTTGACTACTGG	CARHESQLAQAYFDYW	IGHV4-39	IGHD2-2	IGHJ4	12	18	24	33
3	5.255781359495446E-4	TGTGCGAGACAAGGTAGTGATGGCTACAATTACGTCCTTGACAGCTGG	CARQGSDGYNYVLDSW	IGHV4-39	IGHD5-24	IGHJ4	10	13	34	37
3	5.255781359495446E-4	TGTGCGAGAGTTCCGTTTCGGAATATAGTGGGACCTGCGGACTACTGG	CARVPFRNIVGPADYW	IGHV3-21	IGHD1-26	IGHJ4	9	23	32	39
3	5.255781359495446E-4	TGTGCGAGAGATCGGTCCCGGGAAAAAGCAACAGACTTTGACTGCTGG	CARDRSREKATDFDCW	IGHV1-18	IGHD6-13	IGHJ4	12	16	21	34
3	5.255781359495446E-4	TGTGCGAGAGAGGACGGGAGCTACTTGGGGGGTGCTTTTGATATCTGG	CAREDGSYLGGAFDIW	IGHV3-33	IGHD1-26	IGHJ3	10	15	24	32
3	5.255781359495446E-4	TGTGCAATAGTGGGGCGAAGTCGAGAGGTACGCAGCTTTGACCACTGG	CAIVGRSREVRSFDHW	IGHV1-24	IGHD1-26	IGHJ4	6	7	13	35
3	5.255781359495446E-4	TGTGCAACATTGCCGATGCTTCGGGGAATTACCGGGTTTGACTACTGG	CATLPMLRGITGFDYW	IGHV1-24	IGHD3-10	IGHJ4	8	15	30	36
3	5.255781359495446E-4	TGCTTGAGCGGCGGGTTCGGGGACAGACTGGATGCTTTTGATCTGTGG	CLSGGFGDRLDAFDLW	IGHV3-66	IGHD3-10	IGHJ3	1	13	22	30
3	5.255781359495446E-4	TGTGCCAGAGCCTACGGCGCGTTTAGGTTCAGGTGGGATTACTGG	CARAYGAFRFRWDYW	IGHV4-30-2	IGHD1-26	IGHJ4	9	32	37	39
3	5.255781359495446E-4	TGTGCGCGAGACGGGTCGCCCCCAGAAATTGCTTTTGATATCTGG	CARDGSPPEIAFDIW	IGHV1-46	IGHD3-16	IGHJ3	10	18	23	29
3	5.255781359495446E-4	TGTGCGGCCAATCGCGGAAGTACATATGATCCTTTTAATATCTGG	CAANRGSTYDPFNIW	IGHV1-58	IGHD2-8	IGHJ3	7	18	23	25
3	5.255781359495446E-4	TGTGCGACAGTCATATCGGGACAACAACTGGTGTTTGAATACTGG	CATVISGQQLVFEYW	IGHV3-23	IGHD1-1	IGHJ4	6	23	30	33
3	5.255781359495446E-4	TGTGCGAGTGAGCTGGTACGGAACTACTACGGTATGGACGTCTGG	CASELVRNYYGMDVW	IGHV3-30	IGHD6-13	IGHJ6	7	10	19	22
3	5.255781359495446E-4	TGTGCGAGTAGCGTATTACAATTTTTGGAGTGGTTATTATTCGAG	CASSVLQFLEWLLFE	IGHV3-30	IGHD3-3	IGHJ4	7	11	39	44
3	5.255781359495446E-4	TGTGCGAGACTTCCAGCAGTGATCAAAAGAACCATTGACTACTGG	CARLPAVIKRTIDYW	IGHV4-39	IGHD6-19	IGHJ4	9	14	20	34
3	5.255781359495446E-4	TGTGCGAGACTCGGGCAGGGACCAGCTGCTACCTTTGACTACTGG	CARLGQGPAATFDYW	IGHV4-4	IGHD2-2	IGHJ4	8	20	30	32
3	5.255781359495446E-4	TGTGCGAGACACCCCGCGCGATCTCGGATGACCCTTGACTACTGG	CARHPARSRMTLDYW	IGHV4-39	IGHD4-11	IGHJ4	10	27	31	34
3	5.255781359495446E-4	TGTGCGAGACAGCCTGTCTACTACTACTACTACATGGACGTCTGG	CARQPVYYYYYMDVW	IGHV4-34	IGHD6-19	IGHJ6	8	9	13	17
3	5.255781359495446E-4	TGTGCGAGACAGCCTGTCTACTACTACTACTACATGGACGTCTGG	CARQPVYYYYYMDVW	IGHV4-39	.	IGHJ6	10	-1	-1	17
3	5.255781359495446E-4	TGTGCGAGAGTCGGGTTCGATTATTACAAACCCTTTGACTACTGG	CARVGFDYYKPFDYW	IGHV4-4	IGHD3-22	IGHJ4	9	20	26	32
3	5.255781359495446E-4	TGTGCGAGAGATTCCGGGGAGGAGATACCAGCAGCTGCCCTCTGG	CARDSGEEIPAAALW	IGHV3-30	IGHD6-13	IGHJ4	11	25	37	41
3	5.255781359495446E-4	TGTGCGAGAGATCTAGTGGGAGCACTTACCCACTTTGACTACTGG	CARDLVGALTHFDYW	IGHV3-30	IGHD1-26	IGHJ4	13	14	22	31
3	5.255781359495446E-4	TGTGCGAGAGATGATGATGGCAGTCACTGGGCGTGGCCCTACTGG	CARDDDGSHWAWPYW	IGHV3-30	IGHD2-21	IGHJ4	11	19	26	38
3	5.255781359495446E-4	TGTGCGAGAGACCCCTCGACTACAGCAGCCCACTTTGACTACTGG	CARDPSTTAAHFDYW	IGHV1-18	IGHD4-11	IGHJ4	17	18	24	31
3	5.255781359495446E-4	TGTGCGAGAGAGTATAACTGGAACTACCACTGGTTCGACCCCTGG	CAREYNWNYHWFDPW	IGHV4-31	IGHD1-20	IGHJ5	10	11	23	24
3	5.255781359495446E-4	TGTGCGAGAGAGGGCGGATATAGTGGTTGCGACCTTGACTACTGG	CAREGGYSGCDLDYW	IGHV1-3	IGHD5-12	IGHJ4	10	15	25	34
3	5.255781359495446E-4	TGTGCGAGAGAAATTCCCCGCGGTGATTGTCGCTTTGACCACTGG	CAREIPRGDCRFDHW	IGHV3-30	IGHD3-10	IGHJ4	10	14	19	32
3	5.255781359495446E-4	TGTGCGAAAGCCGGCGGCTACCCCTCGGACTACTTTGACCACTGG	CAKAGGYPSDYFDHW	IGHV3-23	IGHD6-25	IGHJ4	9	13	20	28
3	5.255781359495446E-4	TGTGCGAAAGATACTGATGAAGGCGGTGAGGGGGGAATCTCCTGG	CAKDTDEGGEGGISW	IGHV3-30	IGHD3-16	IGHJ5	11	30	35	40
3	5.255781359495446E-4	TGTGCGAAAGAACGACGGTCGGAGAGGGGCGACCTTGACTACTGG	CAKERRSERGDLDYW	IGHV3-23	IGHD1-1	IGHJ4	10	11	16	34
3	5.255781359495446E-4	TGTGCAACAGGACTAACCGAAGAAAATTACCTTGATAACTACTGG	CATGLTEENYLDNYW	IGHV1-24	IGHD1-14	IGHJ4	9	13	18	37
3	5.255781359495446E-4	TGTGCAAAAGGGGACGTCCAGATATGGCACAACTTTGACTACTGG	CAKGDVQIWHNFDYW	IGHV3-9	IGHD1-1	IGHJ4	9	12	17	31
3	5.255781359495446E-4	TGTGTGAGAGATCTGAGAGTGCGTGGGACGATAGACTTCTGG	CVRDLRVRGTIDFW	IGHV3-20	IGHD1-26	IGHJ4	13	22	27	33
3	5.255781359495446E-4	TGTGCCAAAGAAGATGAGATTGTGCCTCGTTTGGACGTCTGG	CAKEDEIVPRLDVW	IGHV4-31	IGHD2-21	IGHJ6	4	18	23	31
3	5.255781359495446E-4	TGTGCGAGGAGTGGGAGCCGGACTGACCCACTTGACTACTGG	CARSGSRTDPLDYW	IGHV1-18	IGHD1-26	IGHJ4	7	9	17	31
3	5.255781359495446E-4	TGTGCGAGACGAACTACCAGCTCGTCGGGTATGAATTACTGG	CARRTTSSSGMNYW	IGHV4-4	IGHD6-6	IGHJ4	8	17	25	36
3	5.255781359495446E-4	TGTGCGAGAGGAACAGTGGAAGGTACAATCTTTGACTACTGG	CARGTVEGTIFDYW	IGHV3-11	IGHD1-1	IGHJ4	9	21	27	29
3	5.255781359495446E-4	TGTGCGAGAGATCCCACTGGGGGTGACAACGGTGACTACTGG	CARDPTGGDNGDYW	IGHV4-31	IGHD7-27	IGHJ4	12	15	21	32
3	5.255781359495446E-4	TGTGCGAGAGATCATTTAGGTGATAGTAGAAATGAATACTGG	CARDHLGDSRNEYW	IGHV1-18	IGHD3-22	IGHJ4	12	20	28	32
3	5.255781359495446E-4	TGTGCGAGAGAGTTGCTACCCGTCTACGGTATGGACGTCTGG	CARELLPVYGMDVW	IGHV3-30	IGHD4-17	IGHJ6	10	23	29	30
3	5.255781359495446E-4	TGTGCGAGAGAGGGTGCAGGAACGTCGGCCCTTGATATCTGG	CAREGAGTSALDIW	IGHV1-69D	IGHD1-1	IGHJ3	10	18	23	31
3	5.255781359495446E-4	TGTGCGAGAGAGAAAATAGTGGGAGCCTACTTTGAGTACTGG	CAREKIVGAYFEYW	IGHV1-2	IGHD1-26	IGHJ4	10	15	25	26
3	5.255781359495446E-4	TGTGCGAGAAGGGGTATACTGGGGCTCCACTTTGACTCCTGG	CARRGILGLHFDSW	IGHV4-28	IGHD1-26	IGHJ4	9	12	22	28
3	5.255781359495446E-4	TGTGCGAAAGTTAAACATGGTGGTGATTGCTTCGACTGCTGG	CAKVKHGGDCFDCW	IGHV3-23	IGHD2-21	IGHJ4	9	17	25	29
3	5.255781359495446E-4	TGTGCGAAAGATAAGGGTGGTAACTCCGGTTTCGACTACTGG	CAKDKGGNSGFDYW	IGHV3-23	IGHD4-23	IGHJ4	11	15	28	33
3	5.255781359495446E-4	TGTGCAAGAGAAAAAAATGGCTACAATCAAATTGATTTTTGG	CAREKNGYNQIDFW	IGHV3-74	IGHD5-24	IGHJ4	10	16	26	39
3	5.255781359495446E-4	TGTGCAAAAGGAATCAGTGGATGGTCCCGATTTGACTACTGG	CAKGISGWSRFDYW	IGHV3-23	IGHD6-19	IGHJ4	9	14	24	30
3	5.255781359495446E-4	TGTGTGATCCTCGATACAGTAATGGGTGGTCATTACTGG	CVILDTVMGGHYW	IGHV3-23	IGHD4-11	IGHJ4	3	14	21	33
3	5.255781359495446E-4	TGTGCGAGACAGATCGTTATTGGGGACTTTGACTACTGG	CARQIVIGDFDYW	IGHV4-4	IGHD3-16	IGHJ4	8	12	19	25
3	5.255781359495446E-4	TGTGCGAGAGGGGGGGAAATAGGTGATATTGACTACTGG	CARGGEIGDIDYW	IGHV4-4	IGHD3-16	IGHJ4	9	11	16	28
3	5.255781359495446E-4	TGTGCGAGAGGAGTAACAAATGATAGAAATGACTATTGG	CARGVTNDRNDYW	IGHV1-8	IGHD3-22	IGHJ4	10	19	25	29
3	5.255781359495446E-4	TGTGCGAGAGATCTAGTATACGGCTGGAAGGACTACTGG	CARDLVYGWKDYW	IGHV3-30	IGHD1-20	IGHJ4	13	23	28	30
3	5.255781359495446E-4	TGTGCGAGAGATGGCAGTGACTGGTCCTTTGACTACTGG	CARDGSDWSFDYW	IGHV3-21	IGHD6-19	IGHJ4	11	13	24	26
3	5.255781359495446E-4	TGTGCGAGAGATAGTCGTCGCTGGTCCATTGACTTCTGG	CARDSRRWSIDFW	IGHV4-31	IGHD2-2	IGHJ4	11	19	24	28
3	5.255781359495446E-4	TGTACGCCAGATAACGGCTACAACTGGTTCGACCCCTGG	CTPDNGYNWFDPW	IGHV3-21	IGHD3-10	IGHJ5	2	10	15	18
3	5.255781359495446E-4	TGCACGAGACATGTTTCTGCAGCTGTGGCTGACCTCTGG	CTRHVSAAVADLW	IGHV4-39	IGHD2-2	IGHJ5	13	18	24	30
3	5.255781359495446E-4	TGTGCCACAGCCCTTCATCCAGCCTCGGGCTACTGG	CATALHPASGYW	IGHV3-15	IGHD6-19	IGHJ4	9	18	23	29
3	5.255781359495446E-4	TGTGCGGCGGATCTAGTGGGAGCTATCGACTACTGG	CAADLVGAIDYW	IGHV3-30	IGHD1-26	IGHJ4	5	13	24	27
3	5.255781359495446E-4	TGTGCGAGCATGCTAATCCTAAACTTCGACTACTGG	CASMLILNFDYW	IGHV3-30	IGHD2-15	IGHJ4	7	15	20	22
3	5.255781359495446E-4	TGTGCGAGCAATTTGGTGGGAACTGTGAACTCCTGG	CASNLVGTVNSW	IGHV3-30	IGHD4-23	IGHJ5	7	14	23	31
3	5.255781359495446E-4	TGTGCGAGGCATTTCTCAAATCAAGTTGACTACTGG	CARHFSNQVDYW	IGHV3-21	IGHD3-16	IGHJ4	7	18	22	25
3	5.255781359495446E-4	TGTGCGAGGATCCCACTACGTCACTTTGACTACTGG	CARIPLRHFDYW	IGHV4-39	IGHD1-26	IGHJ4	7	10	17	22
3	5.255781359495446E-4	TGTGCGAGAGATAGGCTGAACGGTATGGACCTCTGG	CARDRLNGMDLW	IGHV3-66	IGHD1-20	IGHJ6	11	17	21	24
3	5.255781359495446E-4	TGTGCGAGAGAAATCGAACTGGGGTTTGACTACTGG	CAREIELGFDYW	IGHV3-30	IGHD7-27	IGHJ4	10	16	23	24
3	5.255781359495446E-4	TGTGCGAAAGATATGGGGAGCTACTCTGACTACTGG	CAKDMGSYSDYW	IGHV3-23	IGHD3-10	IGHJ4	11	14	19	20
3	5.255781359495446E-4	TGTGCGAAAATCCGAGGCTACGGGTTTGACTCCTGG	CAKIRGYGFDSW	IGHV3-11	IGHD5-12	IGHJ4	6	15	21	24
3	5.255781359495446E-4	TGTAGTTTCCGGAGATTACTAGTGGCACCTGTCTGG	CSFRRLLVAPVW	IGHV4-30-2	IGHD2-15	IGHJ4	2	7	13	32
3	5.255781359495446E-4	TGTGCGACCTATAGGAATTACATAGACGTCTGG	CATYRNYIDVW	IGHV4-39	IGHD2-15	IGHJ6	6	11	15	18
3	5.255781359495446E-4	TGTGCGAGTGACTTTCGCAGCCGCTACTACTGG	CASDFRSRYYW	IGHV4-39	IGHD6-25	IGHJ4	7	18	24	25
3	5.255781359495446E-4	TGTGCGAAAGTAGTGGGATGGTTCGACCCCTGG	CAKVVGWFDPW	IGHV1-18	IGHD1-26	IGHJ5	6	10	17	18
3	5.255781359495446E-4	TGTGCGAGCTTTGTACTAGTGCCGGGATGG	CASFVLVPGW	IGHV3-21	IGHD2-8	IGHJ4	7	10	17	27
3	5.255781359495446E-4	TGTGTTGATGGAACGACGGTCTTCTGG	CVDGTTVFW	IGHV1-67	IGHD1-1	IGHJ4	3	8	17	23
3	5.255781359495446E-4	TGTACTACTCTGATGGGCGACTGG	CTTLMGDW	IGHV3-23	IGHD2-15	IGHJ4	2	4	9	19
3	5.255781359495446E-4	TGTACTACCTTAATGGACGACTGG	CTTLMDDW	IGHV3-73	IGHD2-8	IGHJ4	6	10	14	15
2	3.50385423966363E-4	TGTGCGAGAGCCTCGAAGGGGGTAGTACCAGCTCCTATACTTGGGATTGGGCCATTTTACTACTACTACTACATGGACGTCTGG	CARASKGVVPAPILGIGPFYYYYYMDVW	IGHV3-33	IGHD2-2	IGHJ6	9	21	37	57
2	3.50385423966363E-4	TGTGCCAGACAAATGGGGGAGGACACAGCTATGGTCCCCGGGCGAAAAGCATACTACTACTATGATTTGGACGTCTGG	CARQMGEDTAMVPGRKAYYYYDLDVW	IGHV3-38	IGHD5-18	IGHJ6	8	20	34	51
2	3.50385423966363E-4	TGTGCCAGACAAATGGGGGAGGACACAGCTATGGTCCCCGGGCGAAAAGCATACTACTACTATGATTTGGACGTCTGG	CARQMGEDTAMVPGRKAYYYYDLDVW	IGHV3-73	IGHD5-18	IGHJ6	10	20	34	51
2	3.50385423966363E-4	TGTGCGAGACATGGCCTTTTATACGATTTCTGGAGTGCTGATTCGGGGCGTTACCTGTCCTACTACCTGGACGTCTGG	CARHGLLYDFWSADSGRYLSYYLDVW	IGHV4-39	IGHD3-3	IGHJ6	12	21	36	59
2	3.50385423966363E-4	TGTGCGAAAACCACGACCAACCGAGGAAGTGGGAGCTACTACGTCGCCGACCACTACTACTACGGGATGGACGTCTGG	CAKTTTNRGSGSYYVADHYYYGMDVW	IGHV3-23	IGHD1-26	IGHJ6	8	27	43	52
2	3.50385423966363E-4	TGTGCGAGGGCGCAGTTGGAGTGTTTATTAAAATGGGGAGTTTATTCCTGCTTCTATTACTACATGGACGTCTGG	CARAQLECLLKWGVYSCFYYYMDVW	IGHV5-10-1	IGHD3-3	IGHJ6	7	15	29	42
2	3.50385423966363E-4	TGTGTGAGACCTCCACATTATCATGATAGTAGTGGTTACTACTACTACTACTACTACGGTGTGGACGTCTGG	CVRPPHYHDSSGYYYYYYYGVDVW	IGHV3-11	IGHD3-22	IGHJ6	8	18	23	26
2	3.50385423966363E-4	TGTGTGAGACAGTCCAGATATAGTAGTGGCTGGTACGTGGCGTGGTACTACTACGACGGCATGGACGTCTGG	CVRQSRYSSGWYVAWYYYDGMDVW	IGHV4-39	IGHD6-19	IGHJ6	10	18	37	45
2	3.50385423966363E-4	TGTGTGAAAGATTACCTATATTGTCGTGGTGGTAGCTGCTACTCACCCTACTACTACATTATGGACATGTGG	CVKDYLYCRGGSCYSPYYYIMDMW	IGHV3-30	IGHD2-15	IGHJ6	11	17	43	47
2	3.50385423966363E-4	TGTGCGAGAGTGTCAGTGACACCTGGATACACCTCTGGCGTTTACGTCCACTACTATAGTGTGGACGTCTGG	CARVSVTPGYTSGVYVHYYSVDVW	IGHV4-34	IGHD3-22	IGHJ6	9	47	56	61
2	3.50385423966363E-4	TGTGCGAGAGTGGAAAAGATTCCTGCATACACCTATGGTTCCCGCTACTACTACTACAATTTGGACGTCTGG	CARVEKIPAYTYGSRYYYYNLDVW	IGHV4-34	IGHD5-18	IGHJ6	9	26	39	44
2	3.50385423966363E-4	TGTGCGAGAGGTCGCGGTGGTATTAACTCGCACGGGGGGTGGTTGGACTACTACTACGGTATGGACGTCTGG	CARGRGGINSHGGWLDYYYGMDVW	IGHV1-8	IGHD4-23	IGHJ6	10	14	21	46
2	3.50385423966363E-4	TGTGCGAGAGGGGGGACGTATTACGATTTTTGGAGTGGTTACCCCAACTACTACTACTACATGGACGTCTGG	CARGGTYYDFWSGYPNYYYYMDVW	IGHV3-21	IGHD3-3	IGHJ6	9	15	40	46
2	3.50385423966363E-4	TGTGCGAGAGATCACTTTTACTATGATACTAGGGGTTATTATAATTCCCACTACTACGGCATGGACGTCTGG	CARDHFYYDTRGYYNSHYYGMDVW	IGHV1-3	IGHD3-22	IGHJ6	12	17	40	49
2	3.50385423966363E-4	TGTGCGAGAGATCAGGCGGAAAGTGCTGGTTATTACTACAGCTCGAACTTCTACTACTACATGGACGTCTGG	CARDQAESAGYYYSSNFYYYMDVW	IGHV3-21	IGHD3-22	IGHJ6	12	26	38	46
2	3.50385423966363E-4	TGTGCGAAGCCGGAATATTACTATGGTTGGGGGAGCCATATAAGGGCCTACTACTACGGTATGGACGTCTGG	CAKPEYYYGWGSHIRAYYYGMDVW	IGHV3-21	IGHD3-10	IGHJ6	6	15	34	47
2	3.50385423966363E-4	TGTGCGAAAGATCGAGGAGTTAATTATTATGGTTCGGGGAGCTATTATACCAACTACGGTATGGACGTCTGG	CAKDRGVNYYGSGSYYTNYGMDVW	IGHV3-23	IGHD3-10	IGHJ6	12	22	48	60
2	3.50385423966363E-4	TGTGCACACAGACGGTATTGTAGTAGTACCAGCTGCTATCTGTCCGGGGGTACTGAATACTTCGATCTCTGG	CAHRRYCSSTSCYLSGGTEYFDLW	IGHV2-5	IGHD2-2	IGHJ2	13	15	38	57
2	3.50385423966363E-4	TGTGCAAAAGATATGGGATATAGTGGCTATGAGAAGGGAGGTTATTATCGCTTTTATGGTCTGGACGTCTGG	CAKDMGYSGYEKGGYYRFYGLDVW	IGHV3-43	IGHD5-12	IGHJ6	13	15	28	61
2	3.50385423966363E-4	TGTACGAAAGATTATGGTCCTAGCAGCTCGGAAAGTCTAGAGTCCTCGAACTACTACGGTATGGACGTCTGG	CTKDYGPSSSESLESSNYYGMDVW	IGHV3-23	IGHD6-6	IGHJ6	11	20	29	49
2	3.50385423966363E-4	TGTGTGTCTTCGAAGGGGGCTCATTACGATCTTTTCATTGGTTACCGCCCTGATATTTTTGATATCTGG	CVSSKGAHYDLFIGYRPDIFDIW	IGHV4-30-2	IGHD3-9	IGHJ3	3	22	43	56
2	3.50385423966363E-4	TGTGTGTCCTCGAAGGGGGCTCATTACGATATTTTGATTGGTTATCGCCCTGATATTTTTGATATCTGG	CVSSKGAHYDILIGYRPDIFDIW	IGHV4-59	IGHD3-9	IGHJ3	3	22	44	56
2	3.50385423966363E-4	TGTGTGTCCTCGAAGGGGGCTCATTACGATATTTTGATTGGTTACCGCCCTGATATTTTTGATATCTGG	CVSSKGAHYDILIGYRPDIFDIW	IGHV4-30-2	IGHD3-9	IGHJ3	3	22	43	56
2	3.50385423966363E-4	TGTGTGAGAGATGCTGTAGTAGTACCAGCTGTTACGTCTTTTTTCTACTACTACTACATGGACTTCTGG	CVRDAVVVPAVTSFFYYYYMDFW	IGHV3-30	IGHD2-2	IGHJ6	11	14	30	44
2	3.50385423966363E-4	TGTGCGTCCTCGAAGGGGCCTCATTACGATATTTTGATTGGTTACCGCCCTGATGTTTTTGATATCTGG	CASSKGPHYDILIGYRPDVFDIW	IGHV4-39	IGHD3-9	IGHJ3	5	22	43	50
2	3.50385423966363E-4	TGTGCGTCCTCGAAGGGGCCTCATTACGACATTTTCATTGGTTACCGCCCTGATATTTTTGATATGTGG	CASSKGPHYDIFIGYRPDIFDMW	IGHV3-23	IGHD3-9	IGHJ3	5	22	43	56
2	3.50385423966363E-4	TGTGCGTCCTCGAAGGGGCCTCATTACGACATTTTGCGTGGTTACCGGCCTGATGTTTTTGATATGTGG	CASSKGPHYDILRGYRPDVFDMW	IGHV4-4	IGHD3-9	IGHJ3	5	22	43	50
2	3.50385423966363E-4	TGTGCGTCCTCGAAGGGGGCTCATTACGATCTTTTCATTGGTTACCGCCCGGATATTTTTGATATCTGG	CASSKGAHYDLFIGYRPDIFDIW	IGHV4-39	IGHD3-9	IGHJ3	5	22	43	56
2	3.50385423966363E-4	TGTGCGTCCTCGAAGGGGGCTCATTACGATATTTTCATTGGTTTCCGCCCTGATATTTTTGATATCTGG	CASSKGAHYDIFIGFRPDIFDIW	IGHV4-39	IGHD3-9	IGHJ3	5	22	42	56
2	3.50385423966363E-4	TGTGCGTCCTCGAAGGGGGCTCATTACGATATTTTGATTGGTTATCGCCCTGATATTTTTGATATCTGG	CASSKGAHYDILIGYRPDIFDIW	IGHV4-39	IGHD3-9	IGHJ3	5	22	44	56
2	3.50385423966363E-4	TGTGCGTCCTCGAAGGGGGCTCATTACGATATTTTGATTGGTTATCGCCCTGATATTTTTGATATGTGG	CASSKGAHYDILIGYRPDIFDMW	IGHV4-39	IGHD3-9	IGHJ3	5	22	44	56
2	3.50385423966363E-4	TGTGCGACTTCGAAGGGGCCTCATTACGACATTTTGCGTGGTTACCGCCCTGATGTTTATGATTTGTGG	CATSKGPHYDILRGYRPDVYDLW	IGHV4-39	IGHD3-9	IGHJ3	6	22	43	50
2	3.50385423966363E-4	TGTGCGACTTCGAAGGGGCCTCATTACGACATCTTGCGTGGTTACCGGCCTGATGTTTTTGATATGTGG	CATSKGPHYDILRGYRPDVFDMW	IGHV4-39	IGHD3-9	IGHJ3	6	22	43	50
2	3.50385423966363E-4	TGTGCGACCTCGAAGGGGCCTCATTACGACATTTTGCGTGGTTACCGCCCTGATGTTTTTGATATGTGG	CATSKGPHYDILRGYRPDVFDMW	IGHV4-39	IGHD3-9	IGHJ3	6	22	43	50
2	3.50385423966363E-4	TGTGCGACCTCGAAGGGGGCTCATTACGATTTTTTGATCGGTTACCGCCCTGATGTTTTTGATATCTGG	CATSKGAHYDFLIGYRPDVFDIW	IGHV4-4	IGHD3-3	IGHJ3	6	22	43	50
2	3.50385423966363E-4	TGTGCGACCTCGAAGGGGGCTCATTACGATCTTTTGATTGGTTATCGCCCTGATATTTTTGATATCTGG	CATSKGAHYDLLIGYRPDIFDIW	IGHV4-4	IGHD3-9	IGHJ3	6	22	44	56
2	3.50385423966363E-4	TGTGCGAGTTCGAAGGGGCCTCATTACGACATTTTGCGTGGTTATCGCCCTGATGTTTTTGATATGTGG	CASSKGPHYDILRGYRPDVFDMW	IGHV4-39	IGHD3-9	IGHJ3	7	22	44	50
2	3.50385423966363E-4	TGTGCGAGTTCGAAGGGGCCTCATTACGACATTTTGCGTGGTTACCGCCCTGATGTTTTTGATATTTGG	CASSKGPHYDILRGYRPDVFDIW	IGHV4-39	IGHD3-9	IGHJ3	7	22	43	50
2	3.50385423966363E-4	TGTGCGAGTTCGAAGGGGCCTCATTACGACATTTTGCGTGGTTACCGCCCTGATGTTTTTGATATTTGG	CASSKGPHYDILRGYRPDVFDIW	IGHV5-10-1	IGHD3-9	IGHJ3	7	22	43	50
2	3.50385423966363E-4	TGTGCGAGTTCGAAGGGGCCTCATTACGACATTTTGCGTGGTTACCGCCCTGATGTTTTTGATATGTGG	CASSKGPHYDILRGYRPDVFDMW	IGHV3-23	IGHD3-9	IGHJ2	6	22	43	66
2	3.50385423966363E-4	TGTGCGAGTTCGAAGGGGCCTCATTACGACATTTTGCGTGGTTACCGCCCTGATGTTTTTGATATGTGG	CASSKGPHYDILRGYRPDVFDMW	IGHV5-10-1	IGHD3-9	IGHJ3	7	22	43	50
2	3.50385423966363E-4	TGTGCGAGTTCGAAGGGGCCTCATTACGACATTTTGCGTGGTTACCGGCCTGATGTTTTTGATATGTGG	CASSKGPHYDILRGYRPDVFDMW	IGHV4-39	IGHD3-9	IGHJ3	7	22	43	50
2	3.50385423966363E-4	TGTGCGAGTTCGAAGGGGCCTCATTACGACATTTTGCGTGGTTACAGGCCTGATGTTTTTGATATGTGG	CASSKGPHYDILRGYRPDVFDMW	IGHV4-39	IGHD3-9	IGHJ3	7	22	43	50
2	3.50385423966363E-4	TGTGCGAGTTCGAAGGGGCCTCATTACGACATTTTGAGAGGGTACCGCCCTGATGTTTTTGATATGTGG	CASSKGPHYDILRGYRPDVFDMW	IGHV4-39	IGHD3-9	IGHJ3	7	22	36	50
2	3.50385423966363E-4	TGTGCGAGTTGGGATGGTTCGGGGAGTCCCCATCCCGTTGGGTACTACTACTACGGTATGGACGTCTGG	CASWDGSGSPHPVGYYYYGMDVW	IGHV3-21	IGHD3-10	IGHJ6	7	13	26	42
2	3.50385423966363E-4	TGTGCGAGTGGAGAGGTTGTTTTAGTACCAGGTTCTAACGACTATTACTACTACGGTTTGGACGTCTGG	CASGEVVLVPGSNDYYYYGLDVW	IGHV4-4	IGHD2-2	IGHJ6	7	22	30	40
2	3.50385423966363E-4	TGTGCGAGCTCCAAGGGGCCTCATTACGACATTTTGCGTGGTTATCGCCCTGATGTTTTTGATATGTGG	CASSKGPHYDILRGYRPDVFDMW	IGHV4-39	IGHD3-9	IGHJ3	7	22	44	50
2	3.50385423966363E-4	TGTGCGAGCTCCAAGGGGCCTCATTACGACATTTTGCGTGGTTACCGCCCTGATGTTTTTGATATGTGG	CASSKGPHYDILRGYRPDVFDMW	IGHV4-39	IGHD3-9	IGHJ3	7	22	43	50
2	3.50385423966363E-4	TGTGCGAGCTCGAAGGGGCCTCATTACGTCATTTTGAGAGGGTACCGCCCTGATGTTTTTGATATGTGG	CASSKGPHYVILRGYRPDVFDMW	IGHV4-31	IGHD3-9	IGHJ3	7	22	36	50
2	3.50385423966363E-4	TGTGCGAGCTCGAAGGGGCCTCATTACGACATTTTGCGTGGTTATCGCCCTGATGTTTTTGATATGTGG	CASSKGPHYDILRGYRPDVFDMW	IGHV4-31	IGHD3-9	IGHJ3	7	22	44	50
2	3.50385423966363E-4	TGTGCGAGCTCGAAGGGGCCTCATTACGACATTTTGCGTGGTTACCGCCCTGATGTTTTTGATATTTGG	CASSKGPHYDILRGYRPDVFDIW	IGHV4-39	IGHD3-9	IGHJ3	7	22	43	50
2	3.50385423966363E-4	TGTGCGAGCTCGAAGGGGCCTCATTACGACATTTTGCGTGGTTACCGGCCTGATATTTTTGATATGTGG	CASSKGPHYDILRGYRPDIFDMW	IGHV4-39	IGHD3-9	IGHJ3	7	22	43	56
2	3.50385423966363E-4	TGTGCGAGCTCGAAGGGGCCTCATTACGACATTTTGAGAGGCTACCGCCCTGATGTTTTTGATATGTGG	CASSKGPHYDILRGYRPDVFDMW	IGHV4-31	IGHD3-9	IGHJ3	7	22	36	50
2	3.50385423966363E-4	TGTGCGAGCTCGAAGGGGCCTCATTACGACATTTTGAGAGGGTTCCGCCCTGATATTTTTGATATGTGG	CASSKGPHYDILRGFRPDIFDMW	IGHV4-4	IGHD3-9	IGHJ3	7	22	36	56
2	3.50385423966363E-4	TGTGCGAGCTCGAAGGGGCCTCATTACGACATTCTGCGTGGTTATCGCCCTGATGTTTTTGATATGTGG	CASSKGPHYDILRGYRPDVFDMW	IGHV4-31	IGHD3-9	IGHJ3	7	22	44	50
2	3.50385423966363E-4	TGTGCGAGCTCGAAGGGGCCTCATTACGACATCTTGCGTGGTTACCGGCCTGATGTTTTTGATATGTGG	CASSKGPHYDILRGYRPDVFDMW	IGHV4-31	IGHD3-9	IGHJ3	7	22	43	50
2	3.50385423966363E-4	TGTGCGAGGCTCCACTACGGTGCCAAACCGGGTTACTACTACTACTACTACTACGGTGTGGACGTCTGG	CARLHYGAKPGYYYYYYYGVDVW	IGHV4-4	IGHD4-17	IGHJ6	7	13	21	39
2	3.50385423966363E-4	TGTGCGAGACGAATTTGGGATGGTGGCTACGACCAAGGGGGTGGTGTCGATTATTACTTTGACTTCTGG	CARRIWDGGYDQGGGVDYYFDFW	IGHV4-39	IGHD5-12	IGHJ4	9	22	31	54
2	3.50385423966363E-4	TGTGCGAGACAAAGGGGCCGTGCGGCGGGAATTATCCCTCCCTCCCTCTACGACAATGTGGACGTCTGG	CARQRGRAAGIIPPSLYDNVDVW	IGHV5-10-1	IGHD5-24	IGHJ6	10	45	51	58
2	3.50385423966363E-4	TGTGCGAGAGCTAGGTGGAGCGACAGCTGGTACGGTTTCCTCTTAATCTACTACGGTATGGACGTCTGG	CARARWSDSWYGFLLIYYGMDVW	IGHV1-18	IGHD6-13	IGHJ6	9	23	33	47
2	3.50385423966363E-4	TGTGCGAGAGGCCGGGAAAACAGGGACTGGTACCTGGGAGACTACTACTATTATGGTATGGACGTCTGG	CARGRENRDWYLGDYYYYGMDVW	IGHV4-34	IGHD2-2	IGHJ6	12	26	32	40
2	3.50385423966363E-4	TGTGCGAGAGGCCGGGAAAACAGGGACTGGTACCTGGGAGACTACTACTACTATGGTATGGACGTCTGG	CARGRENRDWYLGDYYYYGMDVW	IGHV4-34	IGHD2-2	IGHJ6	12	26	32	40
2	3.50385423966363E-4	TGTGCGAGAGGCAGGGTCAACAACTCTTGGAGTCGTTATTTTAGTTGGGACTACGGTATGGACGTCTGG	CARGRVNNSWSRYFSWDYGMDVW	IGHV1-8	IGHD3-3	IGHJ6	11	26	39	57
2	3.50385423966363E-4	TGTGCGAGAGGGGAATCCAGTGATCCATTTGGTAGTGGTATCAACTACTATACCCCGTTTGACTTCTGG	CARGESSDPFGSGINYYTPFDFW	IGHV3-21	IGHD6-19	IGHJ4	9	43	54	57
2	3.50385423966363E-4	TGTGCGAGAGATCTGGCCCATTGTAGTGGTGGTAGCTGCTACTTCTACTACTACGGTATGGACGTCTGG	CARDLAHCSGGSCYFYYYGMDVW	IGHV3-11	IGHD2-15	IGHJ6	13	19	38	39
2	3.50385423966363E-4	TGTGCGAGAGATCCTACGGCATTACAGTTTTTGGAGTACTCTTTATCCCCCATCTACTTTCGTTCCTGG	CARDPTALQFLEYSLSPIYFRSW	IGHV3-33	IGHD3-3	IGHJ5	12	20	36	64
2	3.50385423966363E-4	TGTGCGAAAGATTACGAGGCGTATTACAATTTTTTGAGTGGTTACCAGTTCAACGGAATGGACGTCTGG	CAKDYEAYYNFLSGYQFNGMDVW	IGHV3-30	IGHD3-3	IGHJ6	11	19	43	57
2	3.50385423966363E-4	TGTGCACACAGTCTCCATTGTACTAATGGTGTATGCTTGACCTACTACTACTACGGTATGGACGTCTGG	CAHSLHCTNGVCLTYYYYGMDVW	IGHV2-5	IGHD2-8	IGHJ6	10	16	36	41
2	3.50385423966363E-4	TGTGCCAGAACGGTAGAAAGACTCGGAGACTTGTTTTACTACTACTACTACTCCATGGACGTCTGG	CARTVERLGDLFYYYYYSMDVW	IGHV4-31	IGHD1-7	IGHJ6	8	10	14	35
2	3.50385423966363E-4	TGTGCGGGTCCGTACCGTCGCCAGATGACTAGGAGAAATTCCTACTATTACGGTATGGACGTCTGG	CAGPYRRQMTRRNSYYYGMDVW	IGHV3-23	IGHD4-11	IGHJ6	5	24	30	41
2	3.50385423966363E-4	TGTGCGAGCGATTTTACCAAGACAGCAGTCATTGAAGACACCCCCTATAACTGGCTCGACCCCTGG	CASDFTKTAVIEDTPYNWLDPW	IGHV4-4	IGHD2-21	IGHJ5	11	23	30	48
2	3.50385423966363E-4	TGTGCGAGACTGTTTGGTGAAAACGATTCATGGAGTGGTTTTTATAGTTGGTCATTTGATATCTGG	CARLFGENDSWSGFYSWSFDIW	IGHV4-39	IGHD3-3	IGHJ3	9	22	45	54
2	3.50385423966363E-4	TGTGCGAGACGTTCCAGTGATGACTCCAGTAATCCTCAAACCTACTATTACGGTTTGGACGTCTGG	CARRSSDDSSNPQTYYYGLDVW	IGHV4-39	IGHD4-11	IGHJ6	9	15	31	55
2	3.50385423966363E-4	TGTGCGAGAGGGGCGGATATTGTTCTCCTACCAAGTGGCCGGGGGGTGAACTGGTTCGCCCCCTGG	CARGADIVLLPSGRGVNWFAPW	IGHV1-46	IGHD2-15	IGHJ5	9	14	22	48
2	3.50385423966363E-4	TGTGCGAGAGGGGGGTATGCCAGCAGCTGGTACTTCGGAGGCCCTTACATCTGGTTCGACCCCTGG	CARGGYASSWYFGGPYIWFDPW	IGHV5-10-1	IGHD6-13	IGHJ5	8	12	32	45
2	3.50385423966363E-4	TGTGCGAGAGATCTTACCACATACAGTAGTACCTGGTTCTCTGGAGGCTTCGACTTTGACTCCGGG	CARDLTTYSSTWFSGGFDFDSG	IGHV3-30	IGHD2-2	IGHJ4	13	24	32	52
2	3.50385423966363E-4	TGTGCGAGAGATCACTGGGAAGAACAATTCGGGGTCCGCCTTTACTTCTACTACATGGACGTCTGG	CARDHWEEQFGVRLYFYYMDVW	IGHV3-11	IGHD3-10	IGHJ6	12	27	33	42
2	3.50385423966363E-4	TGTGCGAGAGATGAAGATTGTAGTACTACCAGCTGCTCTGGTTACTACTACGGTATGGACGTCTGG	CARDEDCSTTSCSGYYYGMDVW	IGHV3-21	IGHD2-2	IGHJ6	11	16	36	42
2	3.50385423966363E-4	TGTGCGAGAGACGCGAGGGGTGTTACAATTTTTGGAGTGGTTATTACCGATCGCTTTGACTACTGG	CARDARGVTIFGVVITDRFDYW	IGHV1-18	IGHD3-3	IGHJ4	10	22	45	53
2	3.50385423966363E-4	TGTGCGAGAATTACTCTGTCGTCATTTGGTCCCACAACTTACTCCTTCTACGGTATGGATGTCTGG	CARITLSSFGPTTYSFYGMDVW	IGHV4-59	IGHD4-17	IGHJ6	8	47	53	54
2	3.50385423966363E-4	TGTGCGAGAATAGCCTTTTATGATTTTGTTTGGGGGAGTTCCTATACCAGCGGGTTTGACCTCTGG	CARIAFYDFVWGSSYTSGFDLW	IGHV4-34	IGHD3-16	IGHJ5	8	17	39	52
2	3.50385423966363E-4	TGTGCGAGAAAAGGGGGTTACAACTGGAACGACAAAGCTAGGGACTACTACGGCATGGACGTCTGG	CARKGGYNWNDKARDYYGMDVW	IGHV1-18	IGHD1-1	IGHJ6	8	18	32	43
2	3.50385423966363E-4	TGTGCGAAAGGGAGCAGTGATGTCCTAGTACCAGCTACTAGGTACTACTTCTACATGGACGTCTGG	CAKGSSDVLVPATRYYFYMDVW	IGHV3-23	IGHD2-2	IGHJ6	9	25	39	42
2	3.50385423966363E-4	TGTGCGAAAGATGCTTCCGGATACAGCAACGACTGGCAGGCTTACGATGATGCTTTTGATATCTGG	CAKDASGYSNDWQAYDDAFDIW	IGHV3-23	IGHD5-18	IGHJ3	11	18	26	46
2	3.50385423966363E-4	TGTGCACATTCACTGGAAAGTAGTGGTTATTTCTCGTTCAGCTACTATTACGGTATGGACGTCTGG	CAHSLESSGYFSFSYYYGMDVW	IGHV2-5	IGHD3-22	IGHJ6	7	18	30	41
2	3.50385423966363E-4	TGTGCAAGAAGCTACGAGGGTGCATATTACTCTGATAATAGTGGTTACTACTACTTTAATTACTGG	CARSYEGAYYSDNSGYYYFNYW	IGHV3-74	IGHD3-22	IGHJ4	8	24	46	48
2	3.50385423966363E-4	TGTGCAAAAGCCCTCAGGGGGGGTATTACTATGACTAGTCTCGGCGGCGACTGGTTCGACTCCTGG	CAKALRGGITMTSLGGDWFDSW	IGHV3-9	IGHD3-22	IGHJ5	9	22	33	49
2	3.50385423966363E-4	TGTACTAGAGATCGGGCAGATACGGGTTACAGTTTTTGGAGTCGTTACCCTCTTTTTGAATACTGG	CTRDRADTGYSFWSRYPLFEYW	IGHV3-49	IGHD3-3	IGHJ4	12	19	46	54
2	3.50385423966363E-4	TGTACGAAAGGGAGCAGTGATGTCCTAGTACCAGCTACTAGGTACTACTTCTACATGGACGTCTGG	CTKGSSDVLVPATRYYFYMDVW	IGHV3-23	IGHD2-2	IGHJ6	9	25	39	42
2	3.50385423966363E-4	TGCGCGAAGAAAGGAAGTCGATATTGTAGAAGTACCAGCTGCCCCCCCGATCCTTTTGATATTTGG	CAKKGSRYCRSTSCPPDPFDIW	IGHV3-30	IGHD2-2	IGHJ3	6	19	41	48
2	3.50385423966363E-4	TGTGTGAGAGAGAGTTGGAGACATTGCAGTAGTAGTGGCTGCCCCACTTACTTTGAACACTGG	CVRESWRHCSSSGCPTYFEHW	IGHV3-21	IGHD3-22	IGHJ4	10	29	37	48
2	3.50385423966363E-4	TGTGTGAAAGATATTGTGGCACGCTGGTACAGGACAGGTCGGGGTCGCGCTTTTGATATCTGG	CVKDIVARWYRTGRGRAFDIW	IGHV3-60	IGHD2-2	IGHJ3	11	22	29	48
2	3.50385423966363E-4	TGTGCCAGAAATCGGGGTTACTATGGTGCGGGGACTTCGGTCTATTGGTACTTCGATCTCTGG	CARNRGYYGAGTSVYWYFDLW	IGHV4-31	IGHD3-10	IGHJ2	12	17	33	41
2	3.50385423966363E-4	TGTGCGATACTGGGATATTGTAGTGCCAGCTACTGCTACAGGGTGGGTGCTTTTGATATCTGG	CAILGYCSASYCYRVGAFDIW	IGHV1-46	IGHD2-15	IGHJ3	6	12	24	47
2	3.50385423966363E-4	TGTGCGAGCGGCGATACAAGTATGATTACATCTCTCGACTACTACTCTACTCTGGACGTCTGG	CASGDTSMITSLDYYSTLDVW	IGHV1-69-2	IGHD3-16	IGHJ6	4	20	28	37
2	3.50385423966363E-4	TGTGCGAGAGTCCCTGAGAATTACTATGGTAATAGTGGTTACAAGTATTACTTTGACTACTGG	CARVPENYYGNSGYKYYFDYW	IGHV3-23	IGHD3-22	IGHJ4	6	19	40	43
2	3.50385423966363E-4	TGTGCGAGAGATCTGCGGGCCTTCCCGACTCTGAACTACTACTACTACGGTATGGACGTCTGG	CARDLRAFPTLNYYYYGMDVW	IGHV3-30	IGHD3-10	IGHJ6	13	23	27	34
2	3.50385423966363E-4	TGTGCGAGAGATCGGGGGCCGACTTATTACTATGATAATAATGGTTATGTGGGAGACTACTGG	CARDRGPTYYYDNNGYVGDYW	IGHV1-18	IGHD3-22	IGHJ4	12	24	47	54
2	3.50385423966363E-4	TGTGCGAGAGATCGGGGGCCGACTTATTACTATGATAATAATGGTTATGTGGGAGACTACTGG	CARDRGPTYYYDNNGYVGDYW	IGHV1-2	IGHD3-22	IGHJ4	12	24	47	54
2	3.50385423966363E-4	TGTGCGAGAGAGCTACCGTATTACTATGATAGTAGTGGTTATTGTGATGCTTTTGATATCTGG	CARELPYYYDSSGYCDAFDIW	IGHV4-31	IGHD3-22	IGHJ3	10	16	42	44
2	3.50385423966363E-4	TGTGCGAGAGAGGTTCCCCTTATGGTTCGGGGAGTTCTCCACCACTGGTACTTCGATCTCTGG	CAREVPLMVRGVLHHWYFDLW	IGHV3-33	IGHD3-10	IGHJ2	10	20	35	43
2	3.50385423966363E-4	TGTGCGAAAGATTCTACAGAGGGGGCGGGATATTACTCCTATTACTACGGTATGGACGTCTGG	CAKDSTEGAGYYSYYYGMDVW	IGHV3-23	IGHD4-11	IGHJ6	11	13	18	29
2	3.50385423966363E-4	TGTGCGAAAGATCTCGTATTCCGGGATTACTATGATAGTAATACTTGGGCCTTTGACTACTGG	CAKDLVFRDYYDSNTWAFDYW	IGHV3-30	IGHD3-22	IGHJ4	14	25	39	50
2	3.50385423966363E-4	TGTGCGAAAGATCTCGTATTCCGGGATTACTATGATAGTAATACTTGGGCCTTTGACTACTGG	CAKDLVFRDYYDSNTWAFDYW	IGHV3-33	IGHD3-22	IGHJ4	14	25	39	50
2	3.50385423966363E-4	TGTGCGAAAGATCACCAACGAGGCGTCTACAATTTTTGGAGTGGTTATCCGGGTGAATCCTGG	CAKDHQRGVYNFWSGYPGESW	IGHV3-23	IGHD3-3	IGHJ5	12	27	47	58
2	3.50385423966363E-4	TGTGCGAAAGATAAGGGTAACATTGGAGTTGTTATTTACTACTACTACTACATGGACGTCTGG	CAKDKGNIGVVIYYYYYMDVW	IGHV3-30	IGHD3-3	IGHJ6	11	22	35	36
2	3.50385423966363E-4	TGTGCAAGAGATGGAGGCCACTGTAATTCTACCAGGTGCTATTTGGGTCGCTTTGACTACTGG	CARDGGHCNSTRCYLGRFDYW	IGHV1-2	IGHD2-2	IGHJ4	11	29	41	50
2	3.50385423966363E-4	TGTGCAAGAGAGAGGACGTATTACGATGCTTTGAGTGGTTACTACGATGTTTTTGATATGTGG	CARERTYYDALSGYYDVFDMW	IGHV3-74	IGHD3-3	IGHJ3	10	15	40	45
2	3.50385423966363E-4	TGTACCAGAAATCGGGGTTACTATGGTGCGGGGACTTCGGTCTATTGGTACTTCGATCTCTGG	CTRNRGYYGAGTSVYWYFDLW	IGHV4-30-2	IGHD3-10	IGHJ2	12	17	33	41
2	3.50385423966363E-4	TGTACGAAAGACCAGTCAGCAGCTGGAAACGGTTATTTCTATTATTACTACATGGACGACTGG	CTKDQSAAGNGYFYYYYMDDW	IGHV3-23	IGHD6-13	IGHJ6	10	16	25	38
2	3.50385423966363E-4	TGTTCTAGACAAGTCCCCATATTAGTATCATACTTTTCTTCATTACTACTCGTTTACTGG	CSRQVPILVSYFSSLLLVYW	IGHV3-73	IGHD3-22	IGHJ4	14	41	48	54
2	3.50385423966363E-4	TGTTCAAGAGCTGGACTTCGTGATCCGATCGTTGGCATATTAAGTGTGCCAGACCACTGG	CSRAGLRDPIVGILSVPDHW	IGHV3-13	IGHD2-21	IGHJ4	9	34	40	51
2	3.50385423966363E-4	TGTGTGAGAGAATATAGGGTAGAAGTAGGTGTCTCCCACCACTACGGTTTGGACGTCTGG	CVREYRVEVGVSHHYGLDVW	IGHV3-35	IGHD2-15	IGHJ6	8	35	44	49
2	3.50385423966363E-4	TGTGTGAGAGAATATAGGGTAGAAGTAGGTGTCTCCCACCACTACGGTTTGGACGTCTGG	CVREYRVEVGVSHHYGLDVW	IGHV3-21	IGHD2-15	IGHJ6	10	35	44	49
2	3.50385423966363E-4	TGTGCCAGTCCCGTTGCAGCATCTGGTACAGGACCTTATTACCACGGTATGGGCGTCTGG	CASPVAASGTGPYYHGMGVW	IGHV4-30-2	IGHD6-13	IGHJ6	7	15	28	48
2	3.50385423966363E-4	TGTGCCAGAGGCGCCTACGGTGACTTCCTACCCTACTACTACTACGGTTTGGACGTGTGG	CARGAYGDFLPYYYYGLDVW	IGHV4-30-2	IGHD4-17	IGHJ6	9	14	24	32
2	3.50385423966363E-4	TGTGCGTGTCCTCAAAACGTCTACGGTGGTAATTACTTCTACTACGGTCTGGACGTCTGG	CACPQNVYGGNYFYYGLDVW	IGHV1-46	IGHD4-23	IGHJ6	5	20	31	49
2	3.50385423966363E-4	TGTGCGACTGGCGGTGAGGGTTACTATGGTTCGGGGAGTCATTATGTCCTTGAGTACTGG	CATGGEGYYGSGSHYVLEYW	IGHV3-23	IGHD3-10	IGHJ4	6	20	44	49
2	3.50385423966363E-4	TGTGCGACTATTGTATTACGACCTGCTGCTATGGGGGGAGGATACTGGTTCGATCCCTGG	CATIVLRPAAMGGGYWFDPW	IGHV4-59	IGHD2-2	IGHJ5	6	8	32	43
2	3.50385423966363E-4	TGTGCGAGTGACTCGCCAATTACTATGATATCTAACTACTACTACTACATGGACGTCTGG	CASDSPITMISNYYYYMDVW	IGHV3-30	IGHD3-22	IGHJ6	7	18	29	34
2	3.50385423966363E-4	TGTGCGAGGCTCCACTACGGTGCCAAACCAGGTTACTACTACTACTACATAGACGTCTGG	CARLHYGAKPGYYYYYIDVW	IGHV4-4	IGHD4-17	IGHJ6	7	13	21	33
2	3.50385423966363E-4	TGTGCGAGGATCACTTACTATGATGTTATGACTGGTCATGTAAATGCTTTTGATATCTGG	CARITYYDVMTGHVNAFDIW	IGHV1-3	IGHD3-22	IGHJ3	7	14	23	43
2	3.50385423966363E-4	TGTGCGAGACCTGGGTTTTGTAGTAGAGGTAGTTGCTATACATGGGCTCATGATATCTGG	CARPGFCSRGSCYTWAHDIW	IGHV4-39	IGHD2-15	IGHJ3	9	17	37	50
2	3.50385423966363E-4	TGTGCGAGACGTCCGGTATATGATAGTACTGGTTATTTTGTCTACCACTTTGACTACTGG	CARRPVYDSTGYFVYHFDYW	IGHV4-39	IGHD3-22	IGHJ4	9	18	36	42
2	3.50385423966363E-4	TGTGCGAGAGGAATGATACAGGGGATTATTAGCCCAACTCCCACCTGGTTCGACCCCTGG	CARGMIQGIISPTPTWFDPW	IGHV1-8	IGHD1-26	IGHJ5	10	37	43	44
2	3.50385423966363E-4	TGTGCGAGAGATTGGAGAGATGATAGTAGTGGTTATTACTACTCCGCCTTTGACTACTGG	CARDWRDDSSGYYYSAFDYW	IGHV3-21	IGHD3-22	IGHJ4	11	19	41	47
2	3.50385423966363E-4	TGTGCGAGAGATCTTTGGCCTGCTATGGTTCGGGGAGTCGATGATGCTTTTGATATCTGG	CARDLWPAMVRGVDDAFDIW	IGHV1-46	IGHD3-10	IGHJ3	13	22	37	40
2	3.50385423966363E-4	TGTGCGAGAGATCCAATCATAGATCATTCGGGGAGTCCGTACAACTGGTTCGACCCCTGG	CARDPIIDHSGSPYNWFDPW	IGHV1-2	IGHD3-10	IGHJ5	12	26	35	38
2	3.50385423966363E-4	TGTGCGAGAGATAGGGCTCCAATAGCGGGAGCTACTACGGGTGTTCTCTTTGATTACTGG	CARDRAPIAGATTGVLFDYW	IGHV3-30	IGHD1-26	IGHJ4	11	21	38	47
2	3.50385423966363E-4	TGTGCGAAGTGTTATGGTTCGGGGAGTTACCCGGACTACTACTATTCTATGCACGTCTGG	CAKCYGSGSYPDYYYSMHVW	IGHV3-23	IGHD3-10	IGHJ6	7	12	28	34
2	3.50385423966363E-4	TGTGCGAAATGTACAGTGGGGGCTATAGCAGCACCTGGTGGGTACGGAATGGACGTCTGG	CAKCTVGAIAAPGGYGMDVW	IGHV3-23	IGHD6-13	IGHJ6	8	23	38	48
2	3.50385423966363E-4	TGTGCGAAAGTCCCCGTTTTGGAGTGGTATAATTACTATTTCTATGGTATGGACGTCTGG	CAKVPVLEWYNYYFYGMDVW	IGHV3-23	IGHD3-3	IGHJ6	9	16	27	48
2	3.50385423966363E-4	TGTGCGAAAGGCGACCACTCCGGGCTATGGTTCGGGGAGTTATATCCCTTGGACTACTGG	CAKGDHSGLWFGELYPLDYW	IGHV3-23	IGHD3-10	IGHJ4	9	24	42	47
2	3.50385423966363E-4	TGTGCGAAAGATAAATTTCAATATTGTGGTGGTGACTGCGAAGACTACTTTGACTACTGG	CAKDKFQYCGGDCEDYFDYW	IGHV3-30	IGHD2-21	IGHJ4	11	20	38	43
2	3.50385423966363E-4	TGTGCACGTGATGTTGTCGCACCATCTCGCGGCATCTACTACTACTACACGGACGTCTGG	CARDVVAPSRGIYYYYTDVW	IGHV2-26	IGHD5-24	IGHJ6	7	21	27	35
2	3.50385423966363E-4	TGTGCAACCTCACATTGTCCCAACGGTGTATGCTCTGAGGCAGCTGCTTTTGATATCTGG	CATSHCPNGVCSEAAAFDIW	IGHV1-45	IGHD2-8	IGHJ3	6	13	33	44
2	3.50385423966363E-4	TGTGCAACCGGTCTTACTATGGTTCGGGGAAACTCTGGCCACAACTACTTTGACTACTGG	CATGLTMVRGNSGHNYFDYW	IGHV3-43	IGHD3-10	IGHJ4	6	13	29	43
2	3.50385423966363E-4	TGTGCAAGCTCACATTGTCCTAATGGTGTATGCTCTGAGGCAGCTGCTTTTGATATCTGG	CASSHCPNGVCSEAAAFDIW	IGHV1-45	IGHD2-8	IGHJ3	7	13	33	44
2	3.50385423966363E-4	TGTGCAAGAGCTGGACTTCGTGATCCGATCGTTGGCATATTAAGTGTGCCAGACCACTGG	CARAGLRDPIVGILSVPDHW	IGHV3-13	IGHD2-21	IGHJ1	9	34	40	54
2	3.50385423966363E-4	TGTGCAAGAGATACTTTTTATAGTGGGACCTATGACGGGCATCCGGTTATTGACTACTGG	CARDTFYSGTYDGHPVIDYW	IGHV3-74	IGHD1-26	IGHJ4	11	18	31	49
2	3.50385423966363E-4	TGTGCAAAAGATGGGGATAGCAGCAGCTGGTACGTGCGGGGGCACTACTTTGACTACTGG	CAKDGDSSSWYVRGHYFDYW	IGHV3-43	IGHD6-13	IGHJ4	11	12	34	43
2	3.50385423966363E-4	TGTGCAAAAGACATTGATTCGGGGAGTTATTACCAACGGGGCGACGGTATGGACGTCTGG	CAKDIDSGSYYQRGDGMDVW	IGHV3-43	IGHD3-10	IGHJ6	10	17	31	48
2	3.50385423966363E-4	TGTGCAAAAGAGAAGACCCCGGTGATTTTTGGAGTGGTTAATCTCGGTTGGGATGTCTGG	CAKEKTPVIFGVVNLGWDVW	IGHV3-43	IGHD3-3	IGHJ3	10	23	39	51
2	3.50385423966363E-4	TGTACTAGAGTGGCTAGAGTCAATTTTTGGAGTGGTTCCTCCAACTGGTTCGACCCCTGG	CTRVARVNFWSGSSNWFDPW	IGHV3-49	IGHD3-3	IGHJ5	9	22	36	41
2	3.50385423966363E-4	TGTACAAAAGATATAACTTACGATTTTTGGAGTGGTTATTCATTTGCCTTTGACTACTGG	CTKDITYDFWSGYSFAFDYW	IGHV3-43	IGHD3-3	IGHJ4	18	19	39	47
2	3.50385423966363E-4	TGTTCGAGAGCGGTGGTAGCTGCAGACAGGATTCACTATTACGGTTTGGACGTCTGG	CSRAVVAADRIHYYGLDVW	IGHV3-49	IGHD2-15	IGHJ6	9	11	22	46
2	3.50385423966363E-4	TGTGTGAGAGATCGGACGACTATATCAGGTCGTCCCCCGAACTGGCTCGACCCCTGG	CVRDRTTISGRPPNWLDPW	IGHV4-4	IGHD6-6	IGHJ5	12	16	34	39
2	3.50385423966363E-4	TGTGCCAGACTGGGGGACACTAGTGGTTATTACTACCTCGATGCCTTTGATTACTGG	CARLGDTSGYYYLDAFDYW	IGHV4-31	IGHD3-22	IGHJ3	8	20	35	39
2	3.50385423966363E-4	TGTGCCAGAGTCGCGAGACATGAGGAGTTATTGGGAGGCTACCATATGGACGTCTGG	CARVARHEELLGGYHMDVW	IGHV4-31	IGHD3-10	IGHJ6	9	23	31	38
2	3.50385423966363E-4	TGTGCCAGAGAGATCTATGATAGTAGTGGTTATCAAGATTGGTACTTCGATCTCTGG	CAREIYDSSGYQDWYFDLW	IGHV4-30-2	IGHD3-22	IGHJ2	10	14	32	39
2	3.50385423966363E-4	TGTGCGCTACAGGTGTTCAGCACCCACACCCTCTACTACTACTCCATGGAGGTCTGG	CALQVFSTHTLYYYSMEVW	IGHV1-69	IGHD4-11	IGHJ6	5	6	11	32
2	3.50385423966363E-4	TGTGCGGGGGAGGCGCGGTATTACTATGGTTCGGGCATCAACTGGTTCGACCCCTGG	CAGEARYYYGSGINWFDPW	IGHV3-11	IGHD3-10	IGHJ5	5	17	34	38
2	3.50385423966363E-4	TGTGCGAGTGTCTGGGCCGCTGGCAGCTGGTCGCGAGGGGACTACTTTGACAACTGG	CASVWAAGSWSRGDYFDNW	IGHV3-23	IGHD2-2	IGHJ4	6	22	30	40
2	3.50385423966363E-4	TGTGCGAGTGCGCGCGTGGATGTTGTACTAGATGCTAAAGGAGATAAGGGCCACTGG	CASARVDVVLDAKGDKGHW	IGHV4-34	IGHD2-8	IGHJ4	7	17	29	52
2	3.50385423966363E-4	TGTGCGAGACAAAGGAGCAGCTCGTTCAACTATTATTACTACGGTATGGACGTCTGG	CARQRSSSFNYYYYGMDVW	IGHV5-10-1	IGHD6-6	IGHJ6	10	15	24	28
2	3.50385423966363E-4	TGTGCGAGAGTTATGTTTTCGGGCTATGGTCTCCCGCCATATTACTTTGACCAATGG	CARVMFSGYGLPPYYFDQW	IGHV5-10-1	IGHD5-18	IGHJ4	8	22	29	42
2	3.50385423966363E-4	TGTGCGAGAGCCGGATATAAGAACTACGATTTCCCGGACTACTACATGGACGTCTGG	CARAGYKNYDFPDYYMDVW	IGHV3-21	IGHD1-7	IGHJ6	9	20	27	37
2	3.50385423966363E-4	TGTGCGAGAGGGATATATTGTAGTAGTACCAGCTGCTATGCAAAAATGGACTACTGG	CARGIYCSSTSCYAKMDYW	IGHV1-8	IGHD2-2	IGHJ4	10	14	40	48
2	3.50385423966363E-4	TGTGCGAGAGATTCGCCAGCAGCTATAGGTTCGTCAGAATACTACATGGACGTCTGG	CARDSPAAIGSSEYYMDVW	IGHV3-11	IGHD2-15	IGHJ6	11	17	24	39
2	3.50385423966363E-4	TGTGCGAGAGATCCCGGGGGCGGGGTGATTCGGGGTTTATACTATATGGACGTCTGG	CARDPGGGVIRGLYYMDVW	IGHV3-21	IGHD3-10	IGHJ6	12	28	34	39
2	3.50385423966363E-4	TGTGCGAGAGATCCGCGGGATATTGTAGTACAGGGTGGAGGTTGGTTCGACCCCTGG	CARDPRDIVVQGGGWFDPW	IGHV1-46	IGHD2-2	IGHJ5	12	17	29	42
2	3.50385423966363E-4	TGTGCGAGAGATCCAGAGTATAGTAGTGGGATTTATGCCGATGCTTTTGATTTATGG	CARDPEYSSGIYADAFDLW	IGHV3-53	IGHD3-22	IGHJ3	12	19	28	39
2	3.50385423966363E-4	TGTGCGAGAGACGGTTTCTATGTCTCGGGGTCTTTTGTTCGGGCTCTTGATGTCTGG	CARDGFYVSGSFVRALDVW	IGHV1-18	IGHD3-10	IGHJ3	10	17	29	42
2	3.50385423966363E-4	TGTGCGAGAGAGCCCGGGACTCTGGTTCGGGGACTCGACGGGGACTTTGACGACTGG	CAREPGTLVRGLDGDFDDW	IGHV3-23	IGHD3-10	IGHJ4	10	18	32	43
2	3.50385423966363E-4	TGTGCGAGAGAAGATCCGGGCTATGATAGTACCCACAGAGATGCTTTTGATATCTGG	CAREDPGYDSTHRDAFDIW	IGHV3-30	IGHD3-22	IGHJ3	10	20	30	39
2	3.50385423966363E-4	TGTGCGAAGGATCCTCACCAGGGGAATATTGTGATAGTACCAACTGCTATTTCTTGG	CAKDPHQGNIVIVPTAISW	IGHV3-23	IGHD2-2	IGHJ4	12	25	49	54
2	3.50385423966363E-4	TGTGCGAAAGCTGCACAAGTGGGTGGTTTTTACTACTACTACTACATAGACGTCTGG	CAKAAQVGGFYYYYYIDVW	IGHV3-30	IGHD6-19	IGHJ6	6	17	26	30
2	3.50385423966363E-4	TGTGCGAAAGATTTAACTAACTGGAACTCCCACTTCCACTACGGGATGGGCGTCTGG	CAKDLTNWNSHFHYGMGVW	IGHV3-11	IGHD1-7	IGHJ6	11	17	27	45
2	3.50385423966363E-4	TGTGCGAAAGATTTAACTAACTGGAACTCCCACTTCCACTACGGGATGGGCGTCTGG	CAKDLTNWNSHFHYGMGVW	IGHV3-23	IGHD1-7	IGHJ6	11	17	27	45
2	3.50385423966363E-4	TGTGCGAAAGATTACCGCACCGCCCCAGTTGGGAGCTATTACGGTATGGACGTCTGG	CAKDYRTAPVGSYYGMDVW	IGHV3-23	IGHD1-26	IGHJ6	11	29	42	45
2	3.50385423966363E-4	TGTGCAAAAGATATGGCCTTCTTGCATAGTACAACTTGGTCCTACTTTGACTCCTGG	CAKDMAFLHSTTWSYFDSW	IGHV3-43	IGHD1-1	IGHJ4	13	28	35	41
2	3.50385423966363E-4	TGTGCAAAAGATATGGGGAGCAGTTGGCCCCACTACTACTACGGTATGGACGTCTGG	CAKDMGSSWPHYYYGMDVW	IGHV3-43	IGHD1-1	IGHJ6	13	20	25	31
2	3.50385423966363E-4	TGTGCAAAAGACATTCAAGTCCTTTCAGTTGGAACGACTCCCGGTATGGACGTCTGG	CAKDIQVLSVGTTPGMDVW	IGHV3-43	IGHD1-1	IGHJ6	10	29	37	45
2	3.50385423966363E-4	TGTGGCAGAGGCAATGGTTATTCCAAAGACTACTACTACTACTACATAGACGTCTGG	CGRGNGYSKDYYYYYIDVW	IGHV4-31	IGHD3-22	IGHJ6	3	14	21	28
2	3.50385423966363E-4	TGTACGAAAGACCCTACCGTGACTAATTATTACACCTACTACGGTGTGGACGTCTGG	CTKDPTVTNYYTYYGVDVW	IGHV3-23	IGHD4-17	IGHJ6	10	37	45	46
2	3.50385423966363E-4	TGTACAAAAGGGCAGGGTTATTACTATGATGCCACTGGTTATTGCATCGACGACTGG	CTKGQGYYYDATGYCIDDW	IGHV3-23	IGHD3-22	IGHJ6	9	18	42	44
2	3.50385423966363E-4	TGTTCTCGGGGGGGGGTGCGCGGAAACGACTACTACTACTTCATGGACGTCTGG	CSRGGVRGNDYYYFMDVW	IGHV3-73	IGHD3-10	IGHJ6	2	5	10	28
2	3.50385423966363E-4	TGTGTGAGACCTGTCGGAGTGGGGTCTACCACACGGGGGTGGTTCGACTCCTGG	CVRPVGVGSTTRGWFDSW	IGHV3-16	IGHD2-15	IGHJ5	8	25	31	39
2	3.50385423966363E-4	TGTGTGAGAGATCGGGGAATAGTGGGAGATTCGTGGGATGCTTTTGATATCTGG	CVRDRGIVGDSWDAFDIW	IGHV3-52	IGHD1-26	IGHJ3	9	18	27	36
2	3.50385423966363E-4	TGTGTGAGAGAGGATATTGTTGTGGTGGTTGCTGCTACTCCCCTGGACTACTGG	CVREDIVVVVAATPLDYW	IGHV3-21	IGHD2-15	IGHJ4	10	11	40	45
2	3.50385423966363E-4	TGTGTAAAGGATCGGACACCATTTAATGGGATTTGGGATCCTTTCGATATCTGG	CVKDRTPFNGIWDPFDIW	IGHV3-53	IGHD2-8	IGHJ3	3	15	22	36
2	3.50385423966363E-4	TGTGTAAAGGATCGGACACCATTTAATGGGATTTGGGATCCTTTCGATATCTGG	CVKDRTPFNGIWDPFDIW	IGHV3-9	IGHD2-8	IGHJ3	11	15	22	36
2	3.50385423966363E-4	TGTGCGACTGTCAGCGGTGGGAGTGGAGAACTCTATGATGACTTTGATCTCTGG	CATVSGGSGELYDDFDLW	IGHV7-4-1	IGHD1-26	IGHJ3	6	16	22	34
2	3.50385423966363E-4	TGTGCGAGGGGAAATGAAGATTTTTGGAGTGGTTATCAGTCCTTTGACTACTGG	CARGNEDFWSGYQSFDYW	IGHV4-39	IGHD3-3	IGHJ4	7	18	35	41
2	3.50385423966363E-4	TGTGCGAGGAGTCACTCAGTAGAATATTGTTCTGGCGACTGCTATTGGGACTGG	CARSHSVEYCSGDCYWDW	IGHV3-30	IGHD2-21	IGHJ4	7	19	45	49
2	3.50385423966363E-4	TGTGCGAGATCCCAACAAACTATAGCTCCCTGGTTGGTCTACATGGACGTCTGG	CARSQQTIAPWLVYMDVW	IGHV4-55	IGHD1-26	IGHJ6	9	22	29	38
2	3.50385423966363E-4	TGTGCGAGACCGGGTATAGCAGCAGCTGGTACCCCCTACTACATGGACGTCTGG	CARPGIAAAGTPYYMDVW	IGHV4-39	IGHD6-13	IGHJ6	9	10	31	35
2	3.50385423966363E-4	TGTGCGAGACCACCAGTCTCGTTGCATGACTACTACTCCGGTATGGACGTCTGG	CARPPVSLHDYYSGMDVW	IGHV3-33	IGHD3-9	IGHJ6	8	11	17	28
2	3.50385423966363E-4	TGTGCGAGACGAGGGACCGTGGTTCCGACTGGGTACGGTGCTTTTGAAATCTGG	CARRGTVVPTGYGAFEIW	IGHV7-4-1	IGHD1-14	IGHJ3	8	17	26	38
2	3.50385423966363E-4	TGTGCGAGAGTTCCTCGGGGGGATGGAGTGGTTATTTTCTGGTTCGACCCCTGG	CARVPRGDGVVIFWFDPW	IGHV1-3	IGHD3-3	IGHJ5	9	23	35	38
2	3.50385423966363E-4	TGTGCGAGAGGCCTGGAGGAATATCACCTGCTGAAGAATTCGTTCGCCCCCTGG	CARGLEEYHLLKNSFAPW	IGHV1-69D	IGHD2-15	IGHJ5	9	19	24	41
2	3.50385423966363E-4	TGTGCGAGAGGCCGACAGATCGCTGACTTCTACCACTACGGTATGGACGTCTGG	CARGRQIADFYHYGMDVW	IGHV4-4	IGHD6-25	IGHJ6	9	20	24	25
2	3.50385423966363E-4	TGTGCGAGAGGCGCGGGGCGTCCATATTGCGGTAGTGACTGCTATGGCTATTGG	CARGAGRPYCGSDCYGYW	IGHV1-8	IGHD2-21	IGHJ4	11	22	28	31
2	3.50385423966363E-4	TGTGCGAGAGGGGAGCAGCTCGGATACTACTACTACTACGGTATGGACGTCTGG	CARGEQLGYYYYYGMDVW	IGHV3-21	IGHD6-6	IGHJ6	9	13	21	24
2	3.50385423966363E-4	TGTGCGAGAGATTATTTTGATAGTAGTGGTTATCACAACTGGTTCGACCCCTGG	CARDYFDSSGYHNWFDPW	IGHV5-10-1	IGHD3-22	IGHJ5	8	10	32	34
2	3.50385423966363E-4	TGTGCGAGAGATTATTTTGATAGTAGTGGTTATCACAACTGGTTCGACCCCTGG	CARDYFDSSGYHNWFDPW	IGHV7-81	IGHD3-22	IGHJ5	8	10	32	34
2	3.50385423966363E-4	TGTGCGAGAGATTATCGATATTGCAGTAGTAGTGGCTGCTTTTTCGACTCCTGG	CARDYRYCSSSGCFFDSW	IGHV4-4	IGHD2-2	IGHJ5	11	16	30	42
2	3.50385423966363E-4	TGTGCGAGAGATTACTTTGGGAATAATGGCTGGTCGGGGGAAGTTGACTACTGG	CARDYFGNNGWSGEVDYW	IGHV3-21	IGHD6-19	IGHJ4	11	26	33	43
2	3.50385423966363E-4	TGTGCGAGAGATCCTCGCGGGCTAGTGAACTACTACTACTACATGGACGTCTGG	CARDPRGLVNYYYYMDVW	IGHV4-31	IGHD2-15	IGHJ6	17	22	26	28
2	3.50385423966363E-4	TGTGCGAGAGATCCCTTAACTAGTCGGGGTTACTTCTACCCTTTGAATGTCTGG	CARDPLTSRGYFYPLNVW	IGHV3-53	IGHD3-22	IGHJ6	12	20	38	48
2	3.50385423966363E-4	TGTGCGAGAGATGTTTATTCCTATCAAAGTAAGACTTACTACATGGACGTCTGG	CARDVYSYQSKTYYMDVW	IGHV3-30	IGHD3-22	IGHJ6	11	20	31	36
2	3.50385423966363E-4	TGTGCGAGAGATGGTGGTAATTCTAACTACCACTACTACGGTTTGAACGTCTGG	CARDGGNSNYHYYGLNVW	IGHV4-4	IGHD4-23	IGHJ6	11	12	19	25
2	3.50385423966363E-4	TGTGCGAGAGATGGGGATTACTATGATAGTAGTGGTTATGAGTTTGACTACTGG	CARDGDYYDSSGYEFDYW	IGHV3-30	IGHD3-22	IGHJ4	11	16	38	42
2	3.50385423966363E-4	TGTGCGAGAGATAGTGGGGACGTCGAATTACGATCCTTGGAGGAAGGCTACTGG	CARDSGDVELRSLEEGYW	IGHV3-21	IGHD3-3	IGHJ4	11	26	41	47
2	3.50385423966363E-4	TGTGCGAGAGATAGAAGCGGTACAGCTGTACCCCTGTATAACTTTGACTACTGG	CARDRSGTAVPLYNFDYW	IGHV3-30	IGHD1-1	IGHJ4	11	17	27	40
2	3.50385423966363E-4	TGTGCGAGAGAGAGGGGTATTATAGCAATGTTTAAGAAGGACTTTGACTACTGG	CARERGIIAMFKKDFDYW	IGHV5-10-1	IGHD2-8	IGHJ4	8	20	26	40
2	3.50385423966363E-4	TGTGCGAGAGAAGAATTCTACTATGGTTCGGGGACCGCTTCCGATGACTACTGG	CAREEFYYGSGTASDDYW	IGHV1-2	IGHD3-10	IGHJ4	10	18	33	44
2	3.50385423966363E-4	TGTGCGAGAATCCATGCCTACGATAGAAGTGGTTATGCCTGGTTCGACCCCTGG	CARIHAYDRSGYAWFDPW	IGHV4-28	IGHD3-22	IGHJ5	9	17	35	38
2	3.50385423966363E-4	TGTGCGAAAGATCGTGACGTCGGCTACACTCTTACTAACTATTTTGACTACTGG	CAKDRDVGYTLTNYFDYW	IGHV3-23	IGHD1-1	IGHJ4	12	15	21	37
2	3.50385423966363E-4	TGTGCGAAAGACTCTTGTACTAATGGTGTATGTTGGGGAGCCTTTGACTACTGG	CAKDSCTNGVCWGAFDYW	IGHV3-33	IGHD2-8	IGHJ4	10	14	31	41
2	3.50385423966363E-4	TGTGCGAAAGACTCTTGTACCACTGGTGTCTGCTGGGGAGCCTTTGACTACTGG	CAKDSCTTGVCWGAFDYW	IGHV3-30	IGHD2-8	IGHJ4	10	14	33	41
2	3.50385423966363E-4	TGTGCGAAAGACATTGAGTATAGTAGCTCGTCGGGTGAATATTTCCAGTACTGG	CAKDIEYSSSSGEYFQYW	IGHV3-30	IGHD6-6	IGHJ1	10	15	31	35
2	3.50385423966363E-4	TGTGCGAAAGACATTGAGTATAGTAGCTCGTCGGGTGAATATTTCCAGTACTGG	CAKDIEYSSSSGEYFQYW	IGHV4-31	IGHD6-6	IGHJ1	10	15	31	35
2	3.50385423966363E-4	TGTGCAAAAGAAGGTAGCAGTTCGACCTACTATTACTACGGTATGGACGTCTGG	CAKEGSSSTYYYYGMDVW	IGHV3-9	IGHD2-15	IGHJ6	10	13	19	26
2	3.50385423966363E-4	TGTACCACAGATCTCATCCCTTATGATTACGTTTGGGGGAGTTATCGGTACTGG	CTTDLIPYDYVWGSYRYW	IGHV3-15	IGHD3-16	IGHJ4	13	20	46	48
2	3.50385423966363E-4	TGTACGAGAGCTGAGTACACTGGTACCGCACCTGTCTCCTACTTTGACTCCTGG	CTRAEYTGTAPVSYFDSW	IGHV4-4	IGHD2-2	IGHJ4	9	19	25	38
2	3.50385423966363E-4	TGTACAAGGAATTGGGGTAGCAGTTCGTCGCGGGGTCACTATCTGGACTACTGG	CTRNWGSSSSRGHYLDYW	IGHV3-49	IGHD6-6	IGHJ4	4	17	28	45
2	3.50385423966363E-4	TGCACTAGAGTGTCGACGACCAATTACTATTACTACTACGGTATGGACGTCTGG	CTRVSTTNYYYYYGMDVW	IGHV3-49	IGHD1-1	IGHJ6	9	15	19	22
2	3.50385423966363E-4	TGTGTGAAGATTGATAGTAGCGGTTTTCTCTACTACGGAATGGACGTCTGG	CVKIDSSGFLYYGMDVW	IGHV3-23	IGHD3-22	IGHJ6	7	11	24	29
2	3.50385423966363E-4	TGTGTAAAGGAGTGGACACTTTTTGGAGTGACTTACATCTTCGACGGCTGG	CVKEWTLFGVTYIFDGW	IGHV3-9	IGHD3-3	IGHJ5	7	19	29	39
2	3.50385423966363E-4	TGTGCTCTCGAATCCGCGGCTTTTACTTTTTGGTCGGTTTTTGATTTCTGG	CALESAAFTFWSVFDFW	IGHV1-69-2	IGHD3-3	IGHJ3	4	26	32	38
2	3.50385423966363E-4	TGTGCCAGAGCGGATGGTAATAGTGGCTACGATTTATGGTTCCATCCCTGG	CARADGNSGYDLWFHPW	IGHV4-30-2	IGHD5-12	IGHJ5	9	19	33	36
2	3.50385423966363E-4	TGTGCGACTATTCCCTTCCTTGGTTCAGTTAGAACGACGTCCGCCTTTTGG	CATIPFLGSVRTTSAFW	IGHV1-2	IGHD1-1	IGHJ4	6	31	40	48
2	3.50385423966363E-4	TGTGCGAGCGCCGACGAGATAGATGGCTACAACGATGCTTTTGATATCTGG	CASADEIDGYNDAFDIW	IGHV4-39	IGHD5-24	IGHJ3	7	20	31	33
2	3.50385423966363E-4	TGTGCGAGCATCCCCGGTGGATACAGCTATGTGGGTGCCATGGCTGGGTGG	CASIPGGYSYVGAMAGW	IGHV3-21	IGHD5-18	IGHJ4	7	16	30	48
2	3.50385423966363E-4	TGTGCGAGGGCCGTGGTGTTTAGAGGGGGTAGCTCCTATTTTGACTCCTGG	CARAVVFRGGSSYFDSW	IGHV4-59	IGHD2-15	IGHJ4	7	20	33	35
2	3.50385423966363E-4	TGTGCGAGATTTGGCGCCATTGGAGTGGCTACCAAGCCTGCCCCCCATTGG	CARFGAIGVATKPAPHW	IGHV4-55	IGHD3-3	IGHJ4	9	19	27	48
2	3.50385423966363E-4	TGTGCGAGATCCTTTGGCGTGGTGGTTGCTGCAACGACCCTTGACCTCTGG	CARSFGVVVAATTLDLW	IGHV3-30	IGHD2-15	IGHJ5	8	18	31	42
2	3.50385423966363E-4	TGTGCGAGATCGTCAGTAAGTGGAGTGTATTCGGACGGTTTGCATGTCTGG	CARSSVSGVYSDGLHVW	IGHV5-10-1	IGHD3-3	IGHJ3	8	20	26	46
2	3.50385423966363E-4	TGTGCGAGATCGCAGAATTACTATGATAGTAGTGGTTATAAGGACTTCTGG	CARSQNYYDSSGYKDFW	IGHV3-21	IGHD3-22	IGHJ4	8	16	38	42
2	3.50385423966363E-4	TGTGCGAGACTTCTAGGCGCTTCGGGGAGTTATTTCCCTCTTGACTACTGG	CARLLGASGSYFPLDYW	IGHV4-31	IGHD3-10	IGHJ4	8	20	33	40
2	3.50385423966363E-4	TGTGCGAGACTCAAGCAGGGGCTACCCCTGGGGGGACACCTTGACAACTGG	CARLKQGLPLGGHLDNW	IGHV5-10-1	IGHD6-25	IGHJ4	9	13	24	40
2	3.50385423966363E-4	TGTGCGAGACGTATTACACTTTTTGGAGTGGCTAGCGCCTTTGACAACTGG	CARRITLFGVASAFDNW	IGHV4-4	IGHD3-3	IGHJ4	8	9	30	38
2	3.50385423966363E-4	TGTGCGAGACGCTATTTTTGGAGTGGTTCAAACGATTACTTAGACTACTGG	CARRYFWSGSNDYLDYW	IGHV3-21	IGHD3-3	IGHJ4	8	13	27	36
2	3.50385423966363E-4	TGTGCGAGACATTTTGGTCTTGCTACCCCGGGTTGGTTCTTCGATCTCTGG	CARHFGLATPGWFFDLW	IGHV4-28	IGHD2-15	IGHJ2	13	20	30	33
2	3.50385423966363E-4	TGTGCGAGACATTTTGGTCTTGCTACCCCGGGTTGGTTCTTCGATCTCTGG	CARHFGLATPGWFFDLW	IGHV4-39	IGHD2-15	IGHJ2	11	20	30	33
2	3.50385423966363E-4	TGTGCGAGACAGGCTTTTTTTGGGGTGGTCTCCCCCAACTTTGACTACTGG	CARQAFFGVVSPNFDYW	IGHV4-39	IGHD3-3	IGHJ4	10	16	28	37
2	3.50385423966363E-4	TGTGCGAGAGTCTGGGCGGGGAGCGGCCACCCCTACTACCTTGACTACTGG	CARVWAGSGHPYYLDYW	IGHV1-46	IGHD3-10	IGHJ4	9	16	22	33
2	3.50385423966363E-4	TGTGCGAGAGCCCCGGTTAGGGGAGCTACTACAGCCTGGTTCGACCCCTGG	CARAPVRGATTAWFDPW	IGHV4-31	IGHD1-26	IGHJ5	9	20	31	35
2	3.50385423966363E-4	TGTGCGAGAGCGTTCGGGGGTGGCTATGGCTTTTGGTACTTTGACTACTGG	CARAFGGGYGFWYFDYW	IGHV4-59	IGHD3-10	IGHJ4	9	11	18	36
2	3.50385423966363E-4	TGTGCGAGAGCGGGAGAGGAGGACTTATCGGACTGGTACTTCGATCTCTGG	CARAGEEDLSDWYFDLW	IGHV3-53	IGHD3-16	IGHJ2	9	20	29	31
2	3.50385423966363E-4	TGTGCGAGAGCGGGAGAGGAGGACTTATCGGACTGGTACTTCGATCTCTGG	CARAGEEDLSDWYFDLW	IGHV3-11	IGHD3-16	IGHJ2	9	20	29	31
2	3.50385423966363E-4	TGTGCGAGAGCGAGTTACTATGATAGTAGTGGTTATTACTATAATTATTGG	CARASYYDSSGYYYNYW	IGHV4-59	IGHD3-22	IGHJ4	9	14	40	48
2	3.50385423966363E-4	TGTGCGAGAGGCCTAAAGTGGGACTACTACTACTACTACATGGACGTCTGG	CARGLKWDYYYYYMDVW	IGHV3-11	IGHD1-26	IGHJ6	9	16	21	22
2	3.50385423966363E-4	TGTGCGAGAGGCCTAAAGTGGGACTACTACTACTACTACATGGACGTCTGG	CARGLKWDYYYYYMDVW	IGHV1-8	IGHD1-26	IGHJ6	13	16	21	22
2	3.50385423966363E-4	TGTGCGAGAGGGGGAAATGTGTATAGTAGTGCCTGGTACTCGGGCGACTGG	CARGGNVYSSAWYSGDW	IGHV3-11	IGHD6-19	IGHJ4	9	20	38	46
2	3.50385423966363E-4	TGTGCGAGAGATTACCGTGGATATGCTGGTTCCGGCAACTTTGACTACTGG	CARDYRGYAGSGNFDYW	IGHV4-4	IGHD1-14	IGHJ4	11	26	34	37
2	3.50385423966363E-4	TGTGCGAGAGATGAGTGGTATAGTGGGAGTTACGGGAACATGGACGTCTGG	CARDEWYSGSYGNMDVW	IGHV1-3	IGHD1-26	IGHJ6	11	16	32	37
2	3.50385423966363E-4	TGTGCGAGAGACCGGGTTGACTACGGTGGTAGCTCGTCCTTTGACTACTGG	CARDRVDYGGSSSFDYW	IGHV3-30	IGHD4-23	IGHJ4	10	17	34	38
2	3.50385423966363E-4	TGTGCGAGAGACCGGGTTGACTACGGTGGTAGCTCGTCCTTTGACTACTGG	CARDRVDYGGSSSFDYW	IGHV4-31	IGHD4-23	IGHJ4	10	17	34	38
2	3.50385423966363E-4	TGTGCGAGAGAGCGCGACAGCGGATATCCCTTGTATTATATGGACGTCTGG	CARERDSGYPLYYMDVW	IGHV7-4-1	IGHD3-16	IGHJ6	10	32	38	39
2	3.50385423966363E-4	TGTGCGAAATGGGCGTCCCCAACCCAAGCCCGGGACGGTATGGACGTCTGG	CAKWASPTQARDGMDVW	IGHV3-23	IGHD6-19	IGHJ6	8	28	33	39
2	3.50385423966363E-4	TGTGCGAAACACTCTCGCCTGGAAGCCTACTACTACGGTGTGGACGTCTGG	CAKHSRLEAYYYGVDVW	IGHV3-23	IGHD1-1	IGHJ6	8	18	23	26
2	3.50385423966363E-4	TGTGCGAAAGCCCTGGGAGTACCAGCTGCGAGTAAATCCCTTGACTACTGG	CAKALGVPAASKSLDYW	IGHV3-30	IGHD2-2	IGHJ4	6	17	28	40
2	3.50385423966363E-4	TGTGCGAAAGCCCTATTCTTCGGGGAGTTATTATCACCTAGTGACTACTGG	CAKALFFGELLSPSDYW	IGHV3-23	IGHD3-10	IGHJ4	9	18	33	41
2	3.50385423966363E-4	TGTGCGAAAGGTCGCTCTGTATTGGGAGCCTGGTTCTACTTTGATTACTGG	CAKGRSVLGAWFYFDYW	IGHV3-23	IGHD1-26	IGHJ4	9	22	28	35
2	3.50385423966363E-4	TGTGCGAAAGGTGATACCAGTGGTTATTACGGCGGTTACTTGGACTACTGG	CAKGDTSGYYGGYLDYW	IGHV3-11	IGHD3-22	IGHJ4	6	11	29	36
2	3.50385423966363E-4	TGTGCGAAAGGACGGGAGGAGTGGCCACAACCCTACTACTTTGACTTCTGG	CAKGREEWPQPYYFDFW	IGHV3-30	IGHD3-3	IGHJ4	6	17	23	33
2	3.50385423966363E-4	TGTGCGAAAGATCCCCACGATCTATGGAGTGGTTATTTCTTTGATTCGTGG	CAKDPHDLWSGYFFDSW	IGHV3-23	IGHD3-3	IGHJ4	12	16	36	38
2	3.50385423966363E-4	TGTGCGAAAGATCGAGAAGTGAATTACTATGGTTCGGGGTCTGACTACTGG	CAKDREVNYYGSGSDYW	IGHV4-31	IGHD3-10	IGHJ4	12	22	38	41
2	3.50385423966363E-4	TGTGCGAAAGATGGACATGGCACCAACTGGTACTACTACATGGACGTCTGG	CAKDGHGTNWYYYMDVW	IGHV3-23	IGHD1-1	IGHJ6	11	23	29	30
2	3.50385423966363E-4	TGTGCGAAAAGCCGGCGCATAGCAGTGGCTGGTTCCTATTTTGACTCCTGG	CAKSRRIAVAGSYFDSW	IGHV3-23	IGHD6-19	IGHJ4	8	18	32	35
2	3.50385423966363E-4	TGTGCAACAGATTCAGCGATTGGAGTAGTGGTGTATGCTCTGGTCTACTGG	CATDSAIGVVVYALVYW	IGHV1-24	IGHD2-8	IGHJ4	11	18	38	44
2	3.50385423966363E-4	TGTGCAACAGATTCAGCGATTGAAATAGTGATCTACGCTTTGGTCTTCTGG	CATDSAIEIVIYALVFW	IGHV1-24	IGHD1-26	IGHJ4	11	24	29	47
2	3.50385423966363E-4	TGTGCAAGAGATGGCCAATTTTACTACGGTTCGGGGTCAATTGACTATTGG	CARDGQFYYGSGSIDYW	IGHV3-74	IGHD3-10	IGHJ4	11	20	35	40
2	3.50385423966363E-4	TGTGCAAAAGTTGCATTCAACTGGAACGACGCGGATGTTTTTGATATCTGG	CAKVAFNWNDADVFDIW	IGHV3-43	IGHD1-1	IGHJ3	9	17	30	33
2	3.50385423966363E-4	TGTGCAAAAGAGTATGATAACAGCCCCGGGGATGATGCTTTTGATATCTGG	CAKEYDNSPGDDAFDIW	IGHV3-43	IGHD3-22	IGHJ3	10	12	18	31
2	3.50385423966363E-4	TGTGGCAAAGGGGGCACCACCTGCCCCCATTCCTCTTGTGTGGACGTCTGG	CGKGGTTCPHSSCVDVW	IGHV3-30	IGHD2-21	IGHJ6	3	14	20	40
2	3.50385423966363E-4	TGTGGGAGAGATGTGAATTGGGGCCCGCCCCATGATGCTCTTGATATCTGG	CGRDVNWGPPHDALDIW	IGHV1-69	IGHD3-16	IGHJ3	11	17	22	30
2	3.50385423966363E-4	TGTACTAGACCTCCAAGGAAGGATGATAGTAGTGCTTATTTCTTCTACTGG	CTRPPRKDDSSAYFFYW	IGHV3-49	IGHD3-22	IGHJ4	8	22	39	44
2	3.50385423966363E-4	TGTACTAGAGATCGTCTCGATTTCACGCCGGGATACTACTTTGACTACTGG	CTRDRLDFTPGYYFDYW	IGHV3-49	IGHD3-3	IGHJ4	12	17	22	33
2	3.50385423966363E-4	TGTACTAGAGAGTATCATTACTATGATAGTGGTGGTTATTCCCCGGACTGG	CTREYHYYDSGGYSPDW	IGHV3-49	IGHD3-22	IGHJ4	10	16	39	46
2	3.50385423966363E-4	TGTACGAGAGGCGTCATTGTGCCGGGGAATGGGGACTGGTTCGACCCCTGG	CTRGVIVPGNGDWFDPW	IGHV3-30	IGHD2-2	IGHJ5	9	19	24	34
2	3.50385423966363E-4	TGTACGAGAGACTATGGGTCGGGGAATTATCTGTATTACTTTGACCCCTGG	CTRDYGSGNYLYYFDPW	IGHV1-3	IGHD3-10	IGHJ4	10	11	29	32
2	3.50385423966363E-4	TGTACGAGAGACTATGGGTCGGGGAATTATCTGTATTACTTTGAGCCCTGG	CTRDYGSGNYLYYFEPW	IGHV1-3	IGHD3-10	IGHJ4	10	11	29	32
2	3.50385423966363E-4	TGTAATAGAGACGGGGGATTCGGCTACTCCTATTACGGTATGGACGTCTGG	CNRDGGFGYSYYGMDVW	IGHV3-49	IGHD2-15	IGHJ6	10	22	29	39
2	3.50385423966363E-4	TGTGTGAGACTCTACGGTGACTACCAGGGGGGCGTGGGTGACCCCTGG	CVRLYGDYQGGVGDPW	IGHV5-10-1	IGHD4-17	IGHJ5	9	11	23	39
2	3.50385423966363E-4	TGTGTACACTCGGACTATGGTGTCAGACATGAATACTTCCACCATTGG	CVHSDYGVRHEYFHHW	IGHV2-5	IGHD3-10	IGHJ1	8	13	20	29
2	3.50385423966363E-4	TGTGTAAAAGATGTAGACCGGTTCCAGGCCTTCGTTTTTCCGGACTGG	CVKDVDRFQAFVFPDW	IGHV3-9	IGHD1-1	IGHJ4	11	20	26	43
2	3.50385423966363E-4	TGTGCGCGACTGTGGGTCGGGGACCCACTATGGGACTTTGACTCCTGG	CARLWVGDPLWDFDSW	IGHV4-39	IGHD1-26	IGHJ4	9	23	30	34
2	3.50385423966363E-4	TGTGCGCGAGGCCAGGTCCTCTACGGTTCGGCGGTGATAGGCTCCTGG	CARGQVLYGSAVIGSW	IGHV4-34	IGHD3-10	IGHJ5	12	20	30	43
2	3.50385423966363E-4	TGTGCGAGTGATAGGGGGGTTATTGGTGACCACCGCTTTGACTCCTGG	CASDRGVIGDHRFDSW	IGHV2-26	IGHD3-10	IGHJ4	4	13	23	35
2	3.50385423966363E-4	TGTGCGAGTGATAGGGGGGTTATTGGTGACCACCGCTTTGACTCCTGG	CASDRGVIGDHRFDSW	IGHV4-4	IGHD3-10	IGHJ5	11	13	23	39
2	3.50385423966363E-4	TGTGCGAGCGATAGGGGGGTTGTAGGTGATCACCGCTTTGACTCCTGG	CASDRGVVGDHRFDSW	IGHV4-4	IGHD1-1	IGHJ5	11	18	23	39
2	3.50385423966363E-4	TGTGCGAGCGATAGGGGGGTTGTAGGTGACCACCGCTTTGACTCCTGG	CASDRGVVGDHRFDSW	IGHV4-4	IGHD4-23	IGHJ5	11	28	34	39
2	3.50385423966363E-4	TGTGCGAGGGTTAAACTACATGACTATGGTGACCCCTTTGGCTACTGG	CARVKLHDYGDPFGYW	IGHV1-2	IGHD4-17	IGHJ4	7	18	32	35
2	3.50385423966363E-4	TGTGCGAGATCTCTTTTGATAGTAGCCCATTATGGCTTTGACTACTGG	CARSLLIVAHYGFDYW	IGHV3-30	IGHD3-22	IGHJ4	8	16	24	35
2	3.50385423966363E-4	TGTGCGAGACTGATGTTCGCTGACTACGTTTCTGGCTTTGACTATTGG	CARLMFADYVSGFDYW	IGHV5-10-1	IGHD4-17	IGHJ4	9	20	28	35
2	3.50385423966363E-4	TGTGCGAGAGTGACAACTCAAACGGTCCCCCGCTGGTTCGACCCCTGG	CARVTTQTVPRWFDPW	IGHV3-23	IGHD1-1	IGHJ5	6	12	17	32
2	3.50385423966363E-4	TGTGCGAGAGCCACAGTAGTAGCTGGATCTTTCTGGTTCGACCCCTGG	CARATVVAGSFWFDPW	IGHV4-4	IGHD1-26	IGHJ5	9	15	23	32
2	3.50385423966363E-4	TGTGCGAGAGGTCTAAGTGACAGTAGTAATTATGCTTTTGATCTCTGG	CARGLSDSSNYAFDLW	IGHV1-69	IGHD3-22	IGHJ3	13	22	29	31
2	3.50385423966363E-4	TGTGCGAGAGGCGAGGCCTGGAACTCCATACGTCACTTTGACTACTGG	CARGEAWNSIRHFDYW	IGHV1-3	IGHD1-7	IGHJ4	9	17	24	34
2	3.50385423966363E-4	TGTGCGAGAGGGGACCTGGGAGAGTGGGAATTGCTCATTGACTACTGG	CARGDLGEWELLIDYW	IGHV4-39	IGHD1-26	IGHJ4	8	22	28	37
2	3.50385423966363E-4	TGTGCGAGAGGGACAGGTATAACTGGAACCGGGGGGTTCGACCCCTGG	CARGTGITGTGGFDPW	IGHV1-8	IGHD1-20	IGHJ5	10	15	28	34
2	3.50385423966363E-4	TGTGCGAGAGATCGGGAGAGACCAGGGTTTTGGTGGTTCGACCTCTGG	CARDRERPGFWWFDLW	IGHV4-31	IGHD3-3	IGHJ5	12	27	32	33
2	3.50385423966363E-4	TGTGCGAGAGAGGGTATAGCAGTGGCTGGTTCCCTCTTTGACTACTGG	CAREGIAVAGSLFDYW	IGHV3-30	IGHD6-19	IGHJ4	10	11	29	35
2	3.50385423966363E-4	TGTGCGAGAAGGGGTAGTGGTTATTACAACTACTACTTTGACTACTGG	CARRGSGYYNYYFDYW	IGHV1-46	IGHD3-22	IGHJ4	8	13	26	30
2	3.50385423966363E-4	TGTGCGAAATCTCCCATACTGGGGGTTGGCTACTTCTTTGACTCCTGG	CAKSPILGVGYFFDSW	IGHV3-11	IGHD7-27	IGHJ4	6	17	23	30
2	3.50385423966363E-4	TGTGCGAAATCTCCCATACTGGGGGTTGGCTACTTCTTTGACTCCTGG	CAKSPILGVGYFFDSW	IGHV3-53	IGHD7-27	IGHJ4	6	17	23	30
2	3.50385423966363E-4	TGTGCGAAAGGGGTGAGGATTTTTGGATCTTTCTATATGCACGTGTGG	CAKGVRIFGSFYMHVW	IGHV3-30	IGHD3-3	IGHJ6	6	17	26	32
2	3.50385423966363E-4	TGTGCGAAAGGGATGAATAGTGGTTGTTACTACCCGTTTGACCACTGG	CAKGMNSGCYYPFDHW	IGHV3-43	IGHD3-22	IGHJ4	9	17	32	36
2	3.50385423966363E-4	TGTGCGAAAGAATTCTATGAATATTTTGACCCCACCTTTGACTACTGG	CAKEFYEYFDPTFDYW	IGHV3-30	IGHD3-9	IGHJ4	10	20	29	35
2	3.50385423966363E-4	TGTGCGAAAGAAGATGGGGTGATCATTGGATACTACATTGACTACTGG	CAKEDGVIIGYYIDYW	IGHV3-23	IGHD5-24	IGHJ4	10	11	16	30
2	3.50385423966363E-4	TGTGCAACAGATTTTGGCCTGGGGCCCAAAGCTCCTCACTATAACTGG	CATDFGLGPKAPHYNW	IGHV1-24	IGHD1-26	IGHJ4	11	29	42	43
2	3.50385423966363E-4	TGTGCAAGAGTGGGGACTATATTGGTAACTCCTTGGGCTGACTCCTGG	CARVGTILVTPWADSW	IGHV3-74	IGHD4-23	IGHJ4	9	22	31	38
2	3.50385423966363E-4	TGTGGGAGAGAACCGGGGATCGGTCACTACTACTACATGGACGTCTGG	CGREPGIGHYYYMDVW	IGHV4-4	IGHD7-27	IGHJ6	10	14	20	25
2	3.50385423966363E-4	TGTATAAAAGCCTGGAGTAGTACCAGCTGGGAAGCCTTTGAACTCTGG	CIKAWSSTSWEAFELW	IGHV3-9	IGHD2-2	IGHJ4	9	15	28	44
2	3.50385423966363E-4	TGCACTAGAGCTGCTCTTTTTGGGGGTCTCCACTACATAAACGTCTGG	CTRAALFGGLHYINVW	IGHV3-72	IGHD3-16	IGHJ6	9	18	25	31
2	3.50385423966363E-4	TGTGTGGGGGGCTTTTGGAGTGGAGCCCCCTTGTCCGACTACTGG	CVGGFWSGAPLSDYW	IGHV3-23	IGHD3-3	IGHJ4	3	12	22	36
2	3.50385423966363E-4	TGTGTACACAGTCAGAAGGTTTGGGCTTACTTCTTTGACGTCTGG	CVHSQKVWAYFFDVW	IGHV2-5	IGHD3-16	IGHJ4	10	18	24	27
2	3.50385423966363E-4	TGTGCCTCTACCATAAATTCGGGGACTAGTCCACAGGAATACTGG	CASTINSGTSPQEYW	IGHV4-30-2	IGHD3-10	IGHJ4	5	17	24	39
2	3.50385423966363E-4	TGTGCCCTGGGAATATTACTATGGTTCGGGGTACCAGACTACTGG	CALGILLWFGVPDYW	IGHV1-18	IGHD3-10	IGHJ4	4	13	30	36
2	3.50385423966363E-4	TGTGCGCGACATGGTTATAGTACCAGCGGGAGGTTCGACCCCTGG	CARHGYSTSGRFDPW	IGHV5-10-1	IGHD2-2	IGHJ5	12	17	26	31
2	3.50385423966363E-4	TGTGCGCGAGAACCCGCTGCTGTGACCTTTGGTCTTGACTTCTGG	CAREPAAVTFGLDFW	IGHV1-46	IGHD6-25	IGHJ4	10	13	20	34
2	3.50385423966363E-4	TGTGCGCGAGAAGCATCTTATAGTAATGCGGCTTTTGATAGTTGG	CAREASYSNAAFDSW	IGHV1-2	IGHD3-10	IGHJ3	10	19	26	30
2	3.50385423966363E-4	TGTGCGAGCTACCATTACGAGTTTCGGAGTGGAATTGACTACTGC	CASYHYEFRSGIDYC	IGHV3-21	IGHD3-3	IGHJ4	7	13	31	34
2	3.50385423966363E-4	TGTGCGAGGGGAGATGGGAAACACCGAATTCCTTTTGATGTCTGG	CARGDGKHRIPFDVW	IGHV1-2	IGHD5-24	IGHJ3	7	10	16	31
2	3.50385423966363E-4	TGTGCGAGGAGAGGAGGAGGGCTGGTCCCCTACTTTGACAACTGG	CARRGGGLVPYFDNW	IGHV3-11	IGHD6-19	IGHJ4	7	19	25	29
2	3.50385423966363E-4	TGTGCGAGACCTAAGGCATACGGCTATGGTCCCTTTGACTTCTGG	CARPKAYGYGPFDFW	IGHV4-4	IGHD5-18	IGHJ4	8	17	29	32
2	3.50385423966363E-4	TGTGCGAGACACGCAAATGAATTTTCGTTCTGGTTCGACCTCTGG	CARHANEFSFWFDLW	IGHV5-51	IGHD1-1	IGHJ5	10	24	28	29
2	3.50385423966363E-4	TGTGCGAGACAGCCCGTATACTACTACTACTACATGGACGTCTGG	CARQPVYYYYYMDVW	IGHV4-34	IGHD4-17	IGHJ6	8	13	17	18
2	3.50385423966363E-4	TGTGCGAGAGTGGCTACGACTTCGTGGGGGCCCTTTGACTACTGG	CARVATTSWGPFDYW	IGHV4-34	IGHD5-12	IGHJ4	9	10	18	32
2	3.50385423966363E-4	TGTGCGAGAGTGGCTACGACTTCGTGGGGGCCCTTTGACTACTGG	CARVATTSWGPFDYW	IGHV7-4-1	IGHD5-12	IGHJ4	9	10	18	32
2	3.50385423966363E-4	TGTGCGAGAGCCTCTGACCTAACTTATGATACTTTTGATATCTGG	CARASDLTYDTFDIW	IGHV1-17	IGHD7-27	IGHJ3	9	18	23	25
2	3.50385423966363E-4	TGTGCGAGAGATTCCGGGGAGGAGATACCAGCAGCTGCCCTCTGG	CARDSGEEIPAAALW	IGHV4-31	IGHD6-13	IGHJ4	11	25	37	41
2	3.50385423966363E-4	TGTGCGAGAGATCTCAGACGGTCGAGTAGGTGGGTCGACCCCTGG	CARDLRRSSRWVDPW	IGHV4-31	IGHD6-6	IGHJ5	14	21	27	30
2	3.50385423966363E-4	TGTGCGAGAGATCAGGCAGCAACTGGCTACTACTTTGACTACTGG	CARDQAATGYYFDYW	IGHV3-11	IGHD6-13	IGHJ4	12	15	25	27
2	3.50385423966363E-4	TGTGCGAGAGATGATGATGGCAGTGACTGGTCGTGGCCCTACTGG	CARDDDGSDWSWPYW	IGHV3-30	IGHD6-19	IGHJ4	11	19	30	38
2	3.50385423966363E-4	TGTGCGAGAGATAATGAATATAGCAGTTCGTCCTTTGACTACTGG	CARDNEYSSSSFDYW	IGHV3-21	IGHD6-6	IGHJ4	11	18	31	32
2	3.50385423966363E-4	TGTGCGAAGAAGAACAACTCGTCGACTAACTTCCTTGACTACTGG	CAKKNNSSTNFLDYW	IGHV3-23	IGHD1-1	IGHJ4	7	13	18	34
2	3.50385423966363E-4	TGTGCGAAATCATCTAAACCCTCCAGTGGCTACGCAAGTGACTGG	CAKSSKPSSGYASDW	IGHV3-48	IGHD5-12	IGHJ4	6	24	33	40
2	3.50385423966363E-4	TGTGCGAAAGCCAAAGTGGTCATTACTACGAGTTTTGACCACTGG	CAKAKVVITTSFDHW	IGHV3-23	IGHD3-22	IGHJ4	9	14	29	33
2	3.50385423966363E-4	TGTGCGAAAGATTATAGTGGCTACGGTGCCGGAGTTAATTACTGG	CAKDYSGYGAGVNYW	IGHV3-23	IGHD5-12	IGHJ4	11	12	24	39
2	3.50385423966363E-4	TGTGCGAAAGAAAGTCAATTGTGGGTGGAGGCTTTCGATATCTGG	CAKESQLWVEAFDIW	IGHV3-30	IGHD2-21	IGHJ3	10	17	23	30
2	3.50385423966363E-4	TGTGCGAAAGAAAACTATGATACTAGTGGTTTCCTTGACCTCTGG	CAKENYDTSGFLDLW	IGHV3-23	IGHD3-22	IGHJ5	10	13	30	36
2	3.50385423966363E-4	TGTGCAAAAGAAGATATTTTGACTGGTTATCCAATCGGCTACTGG	CAKEDILTGYPIGYW	IGHV3-9	IGHD3-9	IGHJ4	10	12	29	38
2	3.50385423966363E-4	TGTACGAGAACCTTTACTGGGAGCTACTCCACCTTTGACCACTGG	CTRTFTGSYSTFDHW	IGHV1-2	IGHD1-26	IGHJ1	8	17	27	39
2	3.50385423966363E-4	TGTTCCTTTGGGAGTGGGAGCTACCCTGTTAACGCTGACTGG	CSFGSGSYPVNADW	IGHV4-4	IGHD1-26	IGHJ4	2	12	23	37
2	3.50385423966363E-4	TGTGTGAGAGATCTCAGAGTGCGTGGGACGATTGACTTCTGG	CVRDLRVRGTIDFW	IGHV3-11	IGHD1-26	IGHJ4	14	22	27	31
2	3.50385423966363E-4	TGTGTGAGAGATCTGAGAGTGCGTGGGACGATTGACTTCTGG	CVRDLRVRGTIDFW	IGHV3-74	IGHD1-26	IGHJ4	13	22	27	31
2	3.50385423966363E-4	TGTGTGAGAGATCTGAGAGTGCGTGGGACGATTGACTTCTGG	CVRDLRVRGTIDFW	IGHV3-53	IGHD1-26	IGHJ4	13	22	27	31
2	3.50385423966363E-4	TGTGTGAACACCACACGATACTACTACTACATGGACGTCTGG	CVNTTRYYYYMDVW	IGHV3-30	IGHD2-21	IGHJ6	3	8	14	18
2	3.50385423966363E-4	TGTGCCCGTATGACAGTAACTGGGGACTACATGGACGTCTGG	CARMTVTGDYMDVW	IGHV4-30-2	IGHD4-11	IGHJ6	5	12	20	25
2	3.50385423966363E-4	TGTGCGGGGACCCTGCCCGCAGACCATGCTTTTGATATCTGG	CAGTLPADHAFDIW	IGHV1-2	.	IGHJ3	5	-1	-1	25
2	3.50385423966363E-4	TGTGCGAGGGAGCCTAAGTTAACTGACTGGTTCGACCCCTGG	CAREPKLTDWFDPW	IGHV4-4	IGHD1-20	IGHJ5	7	19	24	25
2	3.50385423966363E-4	TGTGCGAGACTGGATCGGAACTGGAACTTCTTTGACTACTGG	CARLDRNWNFFDYW	IGHV7-81	IGHD1-1	IGHJ4	8	18	24	25
2	3.50385423966363E-4	TGTGCGAGACATGGGGCGGGAACTAGACCGATTGACTACTGG	CARHGAGTRPIDYW	IGHV5-10-1	IGHD1-7	IGHJ4	12	18	24	31
2	3.50385423966363E-4	TGTGCGAGAGTCTCCTACCTTAGCAGTGCGGTTGAATACTGG	CARVSYLSSAVEYW	IGHV4-4	IGHD6-19	IGHJ4	9	20	27	31
2	3.50385423966363E-4	TGTGCGAGAGGCCGACGTGCAGCAGCTGGTACAGACTACTGG	CARGRRAAAGTDYW	IGHV1-8	IGHD6-13	IGHJ4	12	18	31	33
2	3.50385423966363E-4	TGTGCGAGAGATTTTTATCAGGCTGGTCCCGAGGACTACTGG	CARDFYQAGPEDYW	IGHV3-64	IGHD6-19	IGHJ4	11	20	26	33
2	3.50385423966363E-4	TGTGCGAGAGATTTTGGTATCGTATATCCCTTTGACTACTGG	CARDFGIVYPFDYW	IGHV3-30	IGHD3-9	IGHJ4	11	17	23	29
2	3.50385423966363E-4	TGTGCGAGAGATTCACCTCTTCAGCAGCTCGAGGGGTACTGG	CARDSPLQQLEGYW	IGHV3-30	IGHD6-6	IGHJ4	11	22	30	36
2	3.50385423966363E-4	TGTGCGAGAGATCTAGATGATAGGAGTGGCTTTGACTACTGG	CARDLDDRSGFDYW	IGHV3-21	IGHD3-22	IGHJ4	13	16	28	29
2	3.50385423966363E-4	TGTGCGAGAGATCGGGTGGATACATTCGGTATGGACGTCTGG	CARDRVDTFGMDVW	IGHV4-31	IGHD5-18	IGHJ6	12	15	23	30
2	3.50385423966363E-4	TGTGCGAGAGATCGGGGACTAAGTACGCGCTTTGACTACTGG	CARDRGLSTRFDYW	IGHV1-18	IGHD4-17	IGHJ4	12	16	24	29
2	3.50385423966363E-4	TGTGCGAGAGACCCCAGTTGGCTACAATTCCTCGAGTCCTGG	CARDPSWLQFLESW	IGHV3-30	IGHD5-24	IGHJ5	10	18	28	37
2	3.50385423966363E-4	TGTGCGAGAGAGCTCCTCCCCGTGTACGGTATGGACGTCTGG	CARELLPVYGMDVW	IGHV4-31	IGHD3-10	IGHJ6	14	15	21	30
2	3.50385423966363E-4	TGTGCGAGAATAAGGGACTACAGGTACTACTTTGACTACTGG	CARIRDYRYYFDYW	IGHV5-10-1	IGHD4-11	IGHJ4	8	15	22	23
2	3.50385423966363E-4	TGTGCGAAAGCGGAGAACATACGCGGACCCTTTGACTACTGG	CAKAENIRGPFDYW	IGHV3-23	IGHD2-15	IGHJ4	9	10	14	29
2	3.50385423966363E-4	TGTGCGAAAGATGAAATGATATACAATTATGGTGACTACTGG	CAKDEMIYNYGDYW	IGHV3-23	IGHD5-24	IGHJ4	11	21	28	32
2	3.50385423966363E-4	TGTGCACGCCACAAAAAATACAGCCATTACATGGACGTCTGG	CARHKKYSHYMDVW	IGHV2-70	IGHD5-18	IGHJ6	7	17	23	27
2	3.50385423966363E-4	TGTGCACGGAATGGCGGGGAAAAAGACTATTTTGACCCCTGG	CARNGGEKDYFDPW	IGHV2-26	IGHD3-10	IGHJ5	9	14	19	33
2	3.50385423966363E-4	TGTACCACAGATCTGCATGACTACGGTGAACGTGACTACTGG	CTTDLHDYGERDYW	IGHV3-15	IGHD4-17	IGHJ4	14	15	28	32
2	3.50385423966363E-4	TGTGCCAGCCAAAGAGGAGAGCACTACTTTGACTACTGG	CASQRGEHYFDYW	IGHV4-30-2	IGHD3-16	IGHJ4	7	8	12	22
2	3.50385423966363E-4	TGTGCCAGATCATTGGATTACTGGTATTTCGATCTCTGG	CARSLDYWYFDLW	IGHV4-30-2	IGHD3-3	IGHJ2	8	12	16	18
2	3.50385423966363E-4	TGTGCGACAAAAGTGGCTGGGGGCTACTTTGAGTCCTGG	CATKVAGGYFESW	IGHV3-30	IGHD6-19	IGHJ4	6	11	19	23
2	3.50385423966363E-4	TGTGCGAGTGCTCTTATAATCTGGAACCTAGACTACTGG	CASALIIWNLDYW	IGHV3-30	IGHD1-20	IGHJ4	7	14	26	30
2	3.50385423966363E-4	TGTGCGAGGGGTTACAGGTATGGCCCCTTTAACCAGTGG	CARGYRYGPFNQW	IGHV3-11	IGHD5-18	IGHJ4	7	12	22	26
2	3.50385423966363E-4	TGTGCGAGGGGATATAGGTATGGCCCCTTTGACCAGTGG	CARGYRYGPFDQW	IGHV3-9	IGHD5-12	IGHJ4	4	9	16	26
2	3.50385423966363E-4	TGTGCGAGACGAATAGGGTTCGGTGTCTTTGACTACTGG	CARRIGFGVFDYW	IGHV4-39	IGHD3-10	IGHJ4	9	16	22	26
2	3.50385423966363E-4	TGTGCGAGAGTTGGTGGGAGCTACTCCTTGGGGTACTGG	CARVGGSYSLGYW	IGHV3-21	IGHD1-26	IGHJ4	9	13	24	33
2	3.50385423966363E-4	TGTGCGAGAGTGACTGACTCTAAGTGGTTCGACCCCTGG	CARVTDSKWFDPW	IGHV1-18	IGHD2-21	IGHJ5	9	10	15	24
2	3.50385423966363E-4	TGTGCGAGAGATCACAGTGGCTGGTACTTAGACTACTGG	CARDHSGWYLDYW	IGHV3-30	IGHD6-19	IGHJ4	12	14	23	24
2	3.50385423966363E-4	TGTGCGAGAGATAGTAGTCAATACGGTGTGGACGTCTGG	CARDSSQYGVDVW	IGHV3-47	IGHD4-11	IGHJ6	11	13	19	28
2	3.50385423966363E-4	TGTGCGAGAGAGCCGGGGATGGGGCCTGCAGACTACTGG	CAREPGMGPADYW	IGHV4-31	IGHD3-10	IGHJ4	10	13	18	30
2	3.50385423966363E-4	TGTGCGAGAGAGGCTAGCGGGAGAGGGGCGGACTACTGG	CAREASGRGADYW	IGHV1-18	IGHD2-21	IGHJ4	10	12	17	30
2	3.50385423966363E-4	TGTGCAACAAAGAATTTAAATGGTGCTTTTGATGTCTGG	CATKNLNGAFDVW	IGHV1-24	.	IGHJ3	8	-1	-1	19
2	3.50385423966363E-4	TGTGGGAGAGATCGGTCGGACTACGACTTCGATCTCTGG	CGRDRSDYDFDLW	IGHV4-31	IGHD4-17	IGHJ2	12	18	24	25
2	3.50385423966363E-4	TGTATACAAGATGTTTTACCAGGTGGAGCGTATTTCTGG	CIQDVLPGGAYFW	IGHV3-9	IGHD3-22	IGHJ3	2	28	33	34
2	3.50385423966363E-4	TGTACTAGATATCGGGGGACGACCTGGTTCGACCCCTGG	CTRYRGTTWFDPW	IGHV3-49	IGHD3-16	IGHJ5	12	13	18	23
2	3.50385423966363E-4	TGTTGGAGAGAAAATAACCTTGCCGGAGACTACTGG	CWRENNLAGDYW	IGHV7-4-1	IGHD3-22	IGHJ4	10	12	18	27
2	3.50385423966363E-4	TGTGTCAGAGAAGATAGGGGGAGTTATTACTACTGG	CVREDRGSYYYW	IGHV4-4	IGHD3-10	IGHJ4	10	17	27	28
2	3.50385423966363E-4	TGTGCGACCAATTTGGTGGGACCTTTGAACTATTGG	CATNLVGPLNYW	IGHV3-30	IGHD1-26	IGHJ4	6	15	20	22
2	3.50385423966363E-4	TGTGCGAGTGTTCTCCTCCTGGGGATTGACTACTGG	CASVLLLGIDYW	IGHV3-30	IGHD7-27	IGHJ4	14	18	24	25
2	3.50385423966363E-4	TGTGCGAGCATGCTAATCCTAAACTTCGACTACTGG	CASMLILNFDYW	IGHV3-33	IGHD2-15	IGHJ4	7	15	20	22
2	3.50385423966363E-4	TGTGCGAGACCCTACAACTATGGTATGGACGTCTGG	CARPYNYGMDVW	IGHV3-30	IGHD5-18	IGHJ6	8	12	23	24
2	3.50385423966363E-4	TGTGCGAGACAAGCTGCTATGGCTTTTCATATCTGG	CARQAAMAFHIW	IGHV3-23	IGHD2-2	IGHJ3	6	11	20	21
2	3.50385423966363E-4	TGTGCGAGAGGCTGGGGTTGGGGCTTTGACGACTGG	CARGWGWGFDDW	IGHV3-21	IGHD3-16	IGHJ4	9	17	22	23
2	3.50385423966363E-4	TGTGCGAGAGGCCTGCTGGAACCATCTGACTACTGG	CARGLLEPSDYW	IGHV4-34	IGHD1-20	IGHJ4	13	15	21	26
2	3.50385423966363E-4	TGTGCGAGAGATTCCACCGGCTCTATTGACTTCTGG	CARDSTGSIDFW	IGHV3-21	IGHD4-23	IGHJ4	11	13	18	25
2	3.50385423966363E-4	TGTGCGAGAGACTTTGAGGGAGCTTCTGACTCCTGG	CARDFEGASDSW	IGHV1-69	IGHD1-26	IGHJ4	10	17	23	26
2	3.50385423966363E-4	TGTGCGAGAGAGATAAGTCTCCACTTTGACAACTGG	CAREISLHFDNW	IGHV1-18	IGHD3-16	IGHJ4	10	11	15	22
2	3.50385423966363E-4	TGTGCGAGAGAGAAGGACTACGTTGTGGGTTGGTGG	CAREKDYVVGWW	IGHV3-66	IGHD4-17	IGHJ4	10	15	22	33
2	3.50385423966363E-4	TGTGCGAGAAGGAATAGGGACAACTTTGAGTCCTGG	CARRNRDNFESW	IGHV3-48	IGHD2-21	IGHJ4	8	10	16	22
2	3.50385423966363E-4	TGTGCAACAGGACCCACTAGGGGCTCTGACTACTGG	CATGPTRGSDYW	IGHV1-69-2	IGHD1-26	IGHJ4	9	12	18	26
2	3.50385423966363E-4	TGTAGTTTCCGGAGATTACTAGTGGCACCTGTCTGG	CSFRRLLVAPVW	IGHV4-34	IGHD2-15	IGHJ4	2	7	13	32
2	3.50385423966363E-4	TGCGCAAAGGGATTCTACTACTACATGGACGTCTGG	CAKGFYYYMDVW	IGHV1-24	IGHD7-27	IGHJ6	6	8	12	14
2	3.50385423966363E-4	TGTGCCAGACTTCCGACCTACTTTGACTACTGG	CARLPTYFDYW	IGHV4-30-2	IGHD1-14	IGHJ4	8	10	14	17
2	3.50385423966363E-4	TGTGCGAGACGAGGCCCGGGCCTTGACTACTGG	CARRGPGLDYW	IGHV1-3	IGHD6-13	IGHJ4	8	14	19	22
2	3.50385423966363E-4	TGTGCGAGACGAGGCCCGGGCCTTGACTACTGG	CARRGPGLDYW	IGHV4-39	IGHD6-13	IGHJ4	9	14	19	22
2	3.50385423966363E-4	TGTGCGAGAGGCAGCTGGTACGGGGGCTACTGG	CARGSWYGGYW	IGHV1-8	IGHD6-13	IGHJ4	11	12	21	26
2	3.50385423966363E-4	TGTGCGGGTGGGCAGCTCGGCGACTACTGG	CAGGQLGDYW	IGHV3-30	IGHD6-6	IGHJ4	5	11	18	21
2	3.50385423966363E-4	TGTGCGAGAGCGAGTCCCTCTGACTACTGG	CARASPSDYW	IGHV3-48	IGHD6-6	IGHJ4	9	10	14	20
2	3.50385423966363E-4	TGTGCGAGAGATCCATACAATGACTACTGG	CARDPYNDYW	IGHV3-21	IGHD2-8	IGHJ4	12	13	18	20
2	3.50385423966363E-4	TGTGCAACAGTCGGGTGGTTCGACCCCTGG	CATVGWFDPW	IGHV1-24	IGHD3-10	IGHJ5	9	10	14	15
2	3.50385423966363E-4	TGTACGAGAAATGCGGACTTCGACCACTGG	CTRNADFDHW	IGHV7-4-1	IGHD6-6	IGHJ5	8	13	17	18
2	3.50385423966363E-4	TGTACTGGTAATAGTAAAGGCTACTGG	CTGNSKGYW	IGHV3-73	IGHD3-10	IGHJ4	5	10	16	20
2	3.50385423966363E-4	TGTACCCGCTACGGTGGACTGGGATGG	CTRYGGLGW	IGHV1-24	IGHD4-23	IGHJ4	2	8	16	24
2	3.50385423966363E-4	TGTCACTTTTTCATGCACGTCTGG	CHFFMHVW	IGHV3-74	IGHD3-3	IGHJ6	2	6	10	11
2	3.50385423966363E-4	TGTGTGAGAGGAGTGGACGTCTGG	CVRGVDVW	IGHV3-21	.	IGHJ6	9	-1	-1	13
2	3.50385423966363E-4	TGTACTACCTTGATGGGCGACTGG	CTTLMGDW	IGHV3-73	IGHD5-24	IGHJ4	6	11	15	19
1	1.751927119831815E-4	TGTGCGAGGATGATAGGGACCGGAAAGGTGGATTACAATTTTTGGAGTGCTTACGTTGACTCCTGGAGTGGTTACGTTGACTCCTGG	CARMIGTGKVDYNFWSAYVDSWSGYVDSW	IGHV4-61	IGHD3-3	IGHJ4	7	31	52	72
1	1.751927119831815E-4	TGTGTGAAAGATAACGGAAAAGCCTTATATGACTACGGTGACCCCATAACGCCTATAGACTACTACTACGGGATGGACGTCTGG	CVKDNGKALYDYGDPITPIDYYYGMDVW	IGHV3-62	IGHD4-17	IGHJ6	11	28	41	58
1	1.751927119831815E-4	TGTGCGAGAGCCTCGAAGGGGGTAGTACCAGCTCCTATACTTGGGATTGGGCCATTTTACTACTACTACTACATGGACGTCTGG	CARASKGVVPAPILGIGPFYYYYYMDVW	IGHV4-31	IGHD2-2	IGHJ6	9	21	37	57
1	1.751927119831815E-4	TGTGCAAAAGACATCTTCGCGGGTATAGTGGGAGCTACTACGTTCAGATCTAAGAAGGTCCTAGCGGGCGGGTTTGACTACTGG	CAKDIFAGIVGATTFRSKKVLAGGFDYW	IGHV3-43	IGHD1-26	IGHJ4	10	21	42	72
1	1.751927119831815E-4	TGTGCGAGAGATCTGACGGGGTATTGTACTAATGGTGTATGCTATCTCCTCAACTACTACTACTACGGTATGGACGTCTGG	CARDLTGYCTNGVCYLLNYYYYGMDVW	IGHV3-33	IGHD2-8	IGHJ6	13	21	44	52
1	1.751927119831815E-4	TGTGCGAGAGATCTGACGGGGTATTGTACTAATGGTGTATGCTATCTCCTCAACTACTACTACTACGGTATGGACGTCTGG	CARDLTGYCTNGVCYLLNYYYYGMDVW	IGHV4-31	IGHD2-8	IGHJ6	13	21	44	52
1	1.751927119831815E-4	TGTGTAAAAGATATGGCGTCGGTGGTGGTGATTGGTCCTACTGTTCATAATTACAACTACTACGGCATGGACGTCTGG	CVKDMASVVVIGPTVHNYNYYGMDVW	IGHV3-9	IGHD2-21	IGHJ6	13	21	30	51
1	1.751927119831815E-4	TGTGCGAGAGCCCTCGGATATTGTAGTAGTACCAGCTGCTATGCCTTAAGTATAGCAGCTCGTCCGTTTGACTACTGG	CARALGYCSSTSCYALSIAARPFDYW	IGHV4-34	IGHD2-2	IGHJ4	14	15	44	66
1	1.751927119831815E-4	TGTGCGAGAGAGCCGGGAGCTACGATTTTTGGAGTGCATTCCAAACCTGAATACTACTACTATCACATGGACGTCTGG	CAREPGATIFGVHSKPEYYYYHMDVW	IGHV4-55	IGHD3-3	IGHJ6	8	20	35	51
1	1.751927119831815E-4	TGTGCACACAACGGGGGGAGAATTTACTATGATAGTAGTGGTTATTACTACCGTTTGGTCAACTACTTTGACTACTGG	CAHNGGRIYYDSSGYYYRLVNYFDYW	IGHV2-5	IGHD3-22	IGHJ4	9	23	50	61
1	1.751927119831815E-4	TGTGCGAGACTCACCGTACCGACCTTACGATTTTTGGAGTGGTCAAGCGGGCATTCCTACTACATGGACGTTTGG	CARLTVPTLRFLEWSSGHSYYMDVW	IGHV4-4	IGHD3-3	IGHJ6	8	24	42	56
1	1.751927119831815E-4	TGTGCGAGAGTCACATATTGTAGTATCACCAGCTGCAACGCAGATGACTACTACTACTACGGTATGGACGTCTGG	CARVTYCSITSCNADDYYYYGMDVW	IGHV1-67	IGHD2-2	IGHJ6	9	14	35	46
1	1.751927119831815E-4	TGTGCGAGAGGGGCTACAGTAACTACGTTGAGATGGGTGGGCGTTTACTACTACTACTACTACATGGACGTCTGG	CARGATVTTLRWVGVYYYYYYMDVW	IGHV1-8	IGHD4-11	IGHJ6	10	13	27	44
1	1.751927119831815E-4	TGTGCGAGAGATCTTACAATTTTTGGAGTGGTTATTGATGGGTTTTACTACTACTACTACGGTATGGACGTCTGG	CARDLTIFGVVIDGFYYYYYGMDVW	IGHV4-31	IGHD3-3	IGHJ6	13	14	35	44
1	1.751927119831815E-4	TGTGCGAAAGAAAATGTTAATTGTAGTGGTGGTAGCTGCTACCCTGACTACGGTGACTTCTACTTTGACTACTGG	CAKENVNCSGGSCYPDYGDFYFDYW	IGHV3-60	IGHD2-15	IGHJ4	10	19	41	59
1	1.751927119831815E-4	TGTGCACGGATAACGATGGGGAATTACTGTAGTGGTGGTAGCTGCTACTCCGGGGTTGATGCTTTTGATATCTGG	CARITMGNYCSGGSCYSGVDAFDIW	IGHV2-26	IGHD2-15	IGHJ3	11	27	52	56
1	1.751927119831815E-4	TGTGCCCGCTTGGACTCGGCCGGATCCCGGCGGGCCCGGGGGGGCTACTACTACTACTACATGGACGTCTGG	CARLDSAGSRRARGGYYYYYMDVW	IGHV7-4-1	IGHD7-27	IGHJ6	4	21	27	44
1	1.751927119831815E-4	TGTGCGAGATCCGGGGGTTATTGTAGTAGTACCATTTGCGGTCAGTACTACCACTACTACATGGCCGTCTGG	CARSGGYCSSTICGQYYHYYMAVW	IGHV4-55	IGHD2-2	IGHJ6	9	18	33	45
1	1.751927119831815E-4	TGTGCGAGAGGGGGGACGTATTACGATTTTTGGAGTGGTTACCCCAACTACTACTACTACATGGACGTCTGG	CARGGTYYDFWSGYPNYYYYMDVW	IGHV4-34	IGHD3-3	IGHJ6	10	15	40	46
1	1.751927119831815E-4	TGTGCGAGAGATCAGGCGGAAAGTGCTGGTTATTACTACAGCTCGAACTTCTACTACTACATGGACGTCTGG	CARDQAESAGYYYSSNFYYYMDVW	IGHV4-31	IGHD3-22	IGHJ6	12	26	38	46
1	1.751927119831815E-4	TGTGCGAGAGACCACTATTGTAGTAGTACCAGCTGCTATATAGACTACTACTACTACTACATGGACGTCTGG	CARDHYCSSTSCYIDYYYYYMDVW	IGHV4-31	IGHD2-2	IGHJ6	10	15	38	43
1	1.751927119831815E-4	TGTGCGAGAGACAGGGCAGAACCAACGTATTACAATGTTTGGAGTGGTTGGGGCTACGGCATGGACGTCTGG	CARDRAEPTYYNVWSGWGYGMDVW	IGHV4-31	IGHD3-3	IGHJ6	10	24	48	59
1	1.751927119831815E-4	TGTGCGAGAGAGAGTGGAAGCCCAGGATACAACTTTGGGCACCACTACTACTACCACTACATGGACGTCTGG	CARESGSPGYNFGHHYYYHYMDVW	IGHV3-53	IGHD5-18	IGHJ6	10	24	37	43
1	1.751927119831815E-4	TGTGCGAAGTCAAAGTCGCATTTCGATACGTCCACTGGTTTCTATAGCGTCGACTATGCTTTGGACGTCTGG	CAKSKSHFDTSTGFYSVDYALDVW	IGHV3-23	IGHD3-9	IGHJ3	7	33	49	55
1	1.751927119831815E-4	TGTGCGAAAGGGACGAATTACTATGATAGAACTGGTCGACCGACCGGCTACTATTACTACGTGGACGTCTGG	CAKGTNYYDRTGRPTGYYYYVDVW	IGHV1-8	IGHD3-22	IGHJ6	10	12	35	47
1	1.751927119831815E-4	TGTGCGAAAGATGGATTGGAGTGTAGAAGTACCAACTGTTATGGTTACTACTACTACTACATGGACGTCTGG	CAKDGLECRSTNCYGYYYYYMDVW	IGHV3-30	IGHD2-2	IGHJ6	11	21	42	45
1	1.751927119831815E-4	TGTGCGAAAGATGGATTGGAGTGTAGAAGTACCAACTGTTATGGTTACTACTACTACTACATGGACGTCTGG	CAKDGLECRSTNCYGYYYYYMDVW	IGHV1-69D	IGHD2-2	IGHJ6	11	21	42	45
1	1.751927119831815E-4	TGTGCGAAAGATAAACGGCATTGTAGTGGGACCACCTGTTATTCTTTCTACTACTACGGTATGGACGTCTGG	CAKDKRHCSGTTCYSFYYYGMDVW	IGHV3-33	IGHD2-2	IGHJ6	11	19	41	47
1	1.751927119831815E-4	TGTGCGAAAGATAAACGGCATTGTAGTGGGACCACCTGTTATTCTTTCTACTACTACGGTATGGACGTCTGG	CAKDKRHCSGTTCYSFYYYGMDVW	IGHV4-59	IGHD2-2	IGHJ6	11	19	41	47
1	1.751927119831815E-4	TGTGCGAAAGACCCGGCCGGATACTGTGCTCATGGTGTATGCTTATTTCCCCACCGCTACATGGACGTCTGG	CAKDPAGYCAHGVCLFPHRYMDVW	IGHV3-30	IGHD2-8	IGHJ6	10	18	42	56
1	1.751927119831815E-4	TGTGCGAAAGACCCGGCCGGATACTGTGCTCATGGTGTATGCTTATTTCCCCACCGCTACATGGACGTCTGG	CAKDPAGYCAHGVCLFPHRYMDVW	IGHV3-7	IGHD2-8	IGHJ6	10	18	42	56
1	1.751927119831815E-4	TGTGTGAGTTCGAAGGGGCCTCATTACGACATTTTGAGAGGGTACCGCCCTGATGTTTTTGATATTTGG	CVSSKGPHYDILRGYRPDVFDIW	IGHV7-56	IGHD3-9	IGHJ3	7	22	36	50
1	1.751927119831815E-4	TGTGTGAGAGATGCTGTAGTAGTACCAGCTGTTACGTCTTTTTTCTACTACTACTACATGGACGTCTGG	CVRDAVVVPAVTSFFYYYYMDVW	IGHV3-30	IGHD2-2	IGHJ6	11	14	30	44
1	1.751927119831815E-4	TGTGTGAGAGATGCTGTAGTAGTACCAGCTGTTACGTCTTTTTTCTACTACTACTACATGGACGTCTGG	CVRDAVVVPAVTSFFYYYYMDVW	IGHV3-52	IGHD2-2	IGHJ6	9	14	30	44
1	1.751927119831815E-4	TGTGTGAGAGATGCTGTAGTAGTACCAGCTGTTACATCTTTTTTCTACTACTACTACATGGACGTCTGG	CVRDAVVVPAVTSFFYYYYMDVW	IGHV3-52	IGHD2-2	IGHJ6	9	14	30	44
1	1.751927119831815E-4	TGTGCGTCCTCGAGGGGGCCTCATTACGATATTTTGATTGGTTACCGCCCTGATATTTTTGATCTCTGG	CASSRGPHYDILIGYRPDIFDLW	IGHV4-39	IGHD3-9	IGHJ3	5	22	43	56
1	1.751927119831815E-4	TGTGCGTCCTCGAAGGGGCCTCATTACGATATTTTGATTGGTTACCGCCCTGATGTTTTTGATATCTGG	CASSKGPHYDILIGYRPDVFDIW	IGHV3-23	IGHD3-9	IGHJ3	5	22	43	50
1	1.751927119831815E-4	TGTGCGTCCTCGAAGGGGCCTCATTACGACATTTTCATTGGTTACCGCCCTGATATTTTTGATATGTGG	CASSKGPHYDIFIGYRPDIFDMW	IGHV4-4	IGHD3-9	IGHJ3	5	22	43	56
1	1.751927119831815E-4	TGTGCGTCCTCGAAGGGGGCTCATTACGATATTTTCATTGGTTACCGCCCTGATATTTTTGATATGTGG	CASSKGAHYDIFIGYRPDIFDMW	IGHV3-23	IGHD3-9	IGHJ3	5	22	43	56
1	1.751927119831815E-4	TGTGCGTCCTCGAAGGGGGCTCATTACGATATTTTCATTGGTTACCGCCCGGATATTTTTGATATCTGG	CASSKGAHYDIFIGYRPDIFDIW	IGHV3-23	IGHD3-9	IGHJ3	5	22	43	56
1	1.751927119831815E-4	TGTGCGTCCTCGAAGGGGGCTCATTACGATATTTTGATTGGTTACCGCCCTGATATTTTTGATATATGG	CASSKGAHYDILIGYRPDIFDIW	IGHV4-4	IGHD3-9	IGHJ3	5	22	43	56
1	1.751927119831815E-4	TGTGCGTCCTCGAAGGGGGCTCATTACGATATTTTGATAGGTTACCGACCTGATATTTTTGATATCTGG	CASSKGAHYDILIGYRPDIFDIW	IGHV3-23	IGHD3-9	IGHJ3	5	22	43	56
1	1.751927119831815E-4	TGTGCGGCTTCGAAGGGGCCTCATTACGACATTTTGCGTGGTTACCGCCCTGATGTTTTTGATCTGTGG	CAASKGPHYDILRGYRPDVFDLW	IGHV1-67	IGHD3-9	IGHJ3	3	22	43	50
1	1.751927119831815E-4	TGTGCGACTTCGAAGGGGCCTCATTACGACATTTTGCGTGGTTACCGCCCTGATGTTTTTGATATGTGG	CATSKGPHYDILRGYRPDVFDMW	IGHV1-67	IGHD3-9	IGHJ3	3	22	43	50
1	1.751927119831815E-4	TGTGCGACTTCGAAGGGGCCTCATTACGACATTTTGCGTGGTTACCGCCCTGATGTTTTTGATATGTGG	CATSKGPHYDILRGYRPDVFDMW	IGHV5-10-1	IGHD3-9	IGHJ3	6	22	43	50
1	1.751927119831815E-4	TGTGCGACTTCGAAGGGGCCTCATTACGACATTCTGCGTGGTTATCGCCCTGATGTTTTTGATATGTGG	CATSKGPHYDILRGYRPDVFDMW	IGHV4-39	IGHD3-9	IGHJ3	6	22	44	50
1	1.751927119831815E-4	TGTGCGACCTCGAAGGGGGCTCATTACGATATTTTGATCGGTTACCGCCCTGATGTTTTTGATATCTGG	CATSKGAHYDILIGYRPDVFDIW	IGHV3-11	IGHD3-9	IGHJ3	6	22	43	50
1	1.751927119831815E-4	TGTGCGAGTTCGAAGGGGCCTCATTACGACATTTTGCGTGGTTACCGCCCTGATGTTTTTGATATTTGG	CASSKGPHYDILRGYRPDVFDIW	IGHV1-67	IGHD3-9	IGHJ3	7	22	43	50
1	1.751927119831815E-4	TGTGCGAGCTCGAAGGGGCCTCATTACGACATTTTGCGTGGTTACCGGCCTGATGTTTTTGATGTGTGG	CASSKGPHYDILRGYRPDVFDVW	IGHV3-23	IGHD3-9	IGHJ3	6	22	43	50
1	1.751927119831815E-4	TGTGCGAGCTCGAAGGGGCCTCATTACGACATTTTGCGTGGTTACCGGCCTGATGTTTTTGATATGTGG	CASSKGPHYDILRGYRPDVFDMW	IGHV4-4	IGHD3-9	IGHJ3	7	22	43	50
1	1.751927119831815E-4	TGTGCGAGCTCGAAGGGGCCTCATTACGACATTTTGAGAGGGTACCGCCCTGATGTTTTTGATATGTGG	CASSKGPHYDILRGYRPDVFDMW	IGHV4-4	IGHD3-9	IGHJ3	7	22	36	50
1	1.751927119831815E-4	TGTGCGAGCTCGAAGGGGCCTCATTACGACATCTTGCGTGGTTACCGGCCTGATGTTTTTGATATGTGG	CASSKGPHYDILRGYRPDVFDMW	IGHV4-4	IGHD3-9	IGHJ3	7	22	43	50
1	1.751927119831815E-4	TGTGCGAGCTCGAAGGGGCCCCATTACGACATTTTGAGAGGGTACCGCCCTGATGTTTTTGATATGTGG	CASSKGPHYDILRGYRPDVFDMW	IGHV3-23	IGHD3-9	IGHJ3	6	22	36	50
1	1.751927119831815E-4	TGTGCGAGCCACGGAAGATATTGTACTGAAAAGATATGCCAAAGCCCCAACAAGTGGTTCGACCCCTGG	CASHGRYCTEKICQSPNKWFDPW	IGHV4-39	IGHD2-8	IGHJ5	7	16	26	49
1	1.751927119831815E-4	TGTGCGAGGGATCCCCAGGCTATCCCCATGAAGACGGTAATGCTCACTCCTTCGTGGTTCGACCCCTGG	CARDPQAIPMKTVMLTPSWFDPW	IGHV1-18	IGHD7-27	IGHJ5	12	21	27	54
1	1.751927119831815E-4	TGTGCGAGACTGGCCTCGTATTACGATATTTTGACTGGCCATTATAGGGGGGATGCTTTTGATATCTGG	CARLASYYDILTGHYRGDAFDIW	IGHV4-39	IGHD3-9	IGHJ3	9	16	45	51
1	1.751927119831815E-4	TGTGCGAGACATTACGGTTTTTTAGGATATTGTAGTGGTGGTAGTTGCTACGAGTACTTCCAGTTTTGG	CARHYGFLGYCSGGSCYEYFQFW	IGHV4-39	IGHD2-15	IGHJ1	11	22	50	54
1	1.751927119831815E-4	TGTGCGAGACACCGGTCACACGGTGTGGTAGCACCTGCTACTCGCACTCGAGATGTTTTTGATTTCTGG	CARHRSHGVVAPATRTRDVFDFW	IGHV4-39	IGHD2-15	IGHJ3	10	24	42	51
1	1.751927119831815E-4	TGTGCGAGAGATTACGATTTTTGGAGTGGTTATTATACCGACTACTACTACTACTACATGGACGTCTGG	CARDYDFWSGYYTDYYYYYMDVW	IGHV4-31	IGHD3-3	IGHJ6	11	12	39	40
1	1.751927119831815E-4	TGTGCGAGAGATCTGGCCCATTGTAGTGGTGGTAGCTGCTACCTCTACTACTACGGTATGGACGTCTGG	CARDLAHCSGGSCYLYYYGMDVW	IGHV4-31	IGHD2-15	IGHJ6	13	19	41	44
1	1.751927119831815E-4	TGTGCGAGAGATCCTATGATACTGGTGCTCATCACCCCGGACTACAAGTATAACGGAATGGACGTCTGG	CARDPMILVLITPDYKYNGMDVW	IGHV3-23	IGHD3-16	IGHJ6	12	47	54	57
1	1.751927119831815E-4	TGTGCGAGAGATCCTACGGCATTACAGTTTTTGGAGTACTCTTTATCCCCCATCTACTTTCGTTCCTGG	CARDPTALQFLEYSLSPIYFRSW	IGHV4-31	IGHD3-3	IGHJ5	12	20	36	64
1	1.751927119831815E-4	TGTGCGAGAGATGGCGACTACGGTGGTAAGCCGTTAAATTACTTGGGTCACTACTACATGGACGTCTGG	CARDGDYGGKPLNYLGHYYMDVW	IGHV4-31	IGHD4-23	IGHJ6	11	15	28	49
1	1.751927119831815E-4	TGTGCGAGAGACCGTATAGTAGTGGCTGGGAAGGACAGGAACTACTACTACCAAGGTATGGACGTCTGG	CARDRIVVAGKDRNYYYQGMDVW	IGHV1-3	IGHD6-19	IGHJ6	10	13	28	40
1	1.751927119831815E-4	TGTGCGAGAGACGCTGGTTGGGGGTCAGAAGTACCACCTGCTATGAGGGGAAACAGTTTTAATGTCTGG	CARDAGWGSEVPPAMRGNSFNVW	IGHV1-18	IGHD2-2	IGHJ3	10	29	44	56
1	1.751927119831815E-4	TGTGCGAAATTGACCCTCTATTACGATTTTTGGAGTGGTTATTCGAGGGGGACCTGGTTCGACCCCTGG	CAKLTLYYDFWSGYSRGTWFDPW	IGHV4-4	IGHD3-3	IGHJ5	6	18	42	53
1	1.751927119831815E-4	TGTGCGAAAGTCGGCCAGTGTACTAGTACCAGCTGCTATTGGAGGGACTTCTACTACATGGACGTCTGG	CAKVGQCTSTSCYWRDFYYMDVW	IGHV3-23	IGHD2-2	IGHJ6	9	18	38	46
1	1.751927119831815E-4	TGTGCACGGATTTCCTGTGGGACACGATATAGTAGTGGCTACTACGCCCACTGCATATTTGACTACTGG	CARISCGTRYSSGYYAHCIFDYW	IGHV2-26	IGHD3-22	IGHJ4	10	28	44	57
1	1.751927119831815E-4	TGTGCAAGAGCGGGTTCCCCGATTTGGGCCAATGACTACGGTGGTAACTCCGTAGCTTTTGATATCTGG	CARAGSPIWANDYGGNSVAFDIW	IGHV3-13	IGHD4-23	IGHJ3	9	31	51	54
1	1.751927119831815E-4	TGCGCGAGTTCGAAGGGGCCTCATTACGACATTTTGCGTGGTTACCGCCCTGATGTTTATGATTTGTGG	CASSKGPHYDILRGYRPDVYDLW	IGHV4-31	IGHD3-9	IGHJ3	7	22	43	50
1	1.751927119831815E-4	TGTGCGCGAGATGTCGGGGGTTACTATGATTATAGCGCTTACCGGGGGGACGCTTTTGATATCTGG	CARDVGGYYDYSAYRGDAFDIW	IGHV4-31	IGHD3-22	IGHJ3	11	20	29	51
1	1.751927119831815E-4	TGTGCGGGTCCGTACCGTCGCCAGATGACTAGGAGAAATTCCTACTATTACGGTATGGACGTCTGG	CAGPYRRQMTRRNSYYYGMDVW	IGHV1-58	IGHD4-11	IGHJ6	6	24	30	41
1	1.751927119831815E-4	TGTGCGAGGCAACCCCGACGGATAGGACTGGCTGGTATTCGCAAAGCCCTCCACTTTGACTACTGG	CARQPRRIGLAGIRKALHFDYW	IGHV4-4	IGHD6-19	IGHJ4	7	21	36	52
1	1.751927119831815E-4	TGTGCGAGATCAGGACGATATTTTGACTGGCTTAAGGGTGACATCTACAACGGTATGGACGTCTGG	CARSGRYFDWLKGDIYNGMDVW	IGHV4-59	IGHD3-9	IGHJ6	8	14	29	54
1	1.751927119831815E-4	TGTGCGAGACATGTAACGCCTACACCGACTACACACCACTACTACTACTACGGTATGGACGTCTGG	CARHVTPTPTTHHYYYYGMDVW	IGHV5-10-1	IGHD4-11	IGHJ6	13	26	32	37
1	1.751927119831815E-4	TGTGCGAGACACGGACCTTATGATGGTAGTGGATCCTCCCCCTATTACTACGGTTTGGACGTCTGG	CARHGPYDGSGSSPYYYGLDVW	IGHV4-39	IGHD3-22	IGHJ6	10	18	31	55
1	1.751927119831815E-4	TGTGCGAGAGGGGGGTATGCCAGCAGCTGGTACTTCGGAGGCCCTTACATCTGGTTCGACCCCTGG	CARGGYASSWYFGGPYIWFDPW	IGHV4-4	IGHD6-13	IGHJ5	9	12	32	45
1	1.751927119831815E-4	TGTGCGAGAGATTTCGAGTGGCTACGCCTGGAAGTGGGCTACCTCTACTACGGTATGGACGTCTGG	CARDFEWLRLEVGYLYYGMDVW	IGHV4-31	IGHD5-12	IGHJ6	11	16	25	44
1	1.751927119831815E-4	TGTGCGAGAGATCTGCACGCTAGATGGTCCTATAGTGGGAGCTACCCAGGGGCTTTTGATATCTGG	CARDLHARWSYSGSYPGAFDIW	IGHV4-31	IGHD1-26	IGHJ3	13	30	44	51
1	1.751927119831815E-4	TGTGCGAGAGATCCTCCGGGCAGAGCAGCCGGTGGTACAGTCCCCCTTTACTACTTTGACTTCTGG	CARDPPGRAAGGTVPLYYFDFW	IGHV3-47	IGHD6-13	IGHJ4	12	15	37	48
1	1.751927119831815E-4	TGTGCGAGAGATCCGAACACTTATTGTAGTGGTGGTAGCTGCTACCCCCCCTGGTTTGACTACTGG	CARDPNTYCSGGSCYPPWFDYW	IGHV7-4-1	IGHD2-15	IGHJ4	12	21	44	54
1	1.751927119831815E-4	TGTGCGAGAGACCGAGATCGCTACTCTGATTATCGTGATTATAATCCCAACTGGTTCGACCCCTGG	CARDRDRYSDYRDYNPNWFDPW	IGHV4-31	IGHD5-24	IGHJ5	10	13	23	47
1	1.751927119831815E-4	TGTGCGAGAATAGCCTTTTATGATTTTGTTTGGGGGAGTTCCTATACCAGCGGGTTTGACCTCTGG	CARIAFYDFVWGSSYTSGFDLW	IGHV4-34	IGHD3-16	IGHJ4	8	17	39	54
1	1.751927119831815E-4	TGTGCGAGAACCCCGTACGATTTTTGGAGTGGTTCTAACAGGCACTACTACTACATGGACGTCTGG	CARTPYDFWSGSNRHYYYMDVW	IGHV4-28	IGHD3-3	IGHJ6	9	15	33	43
1	1.751927119831815E-4	TGTGCGAGAAACTTGGGCAGCAGCTGGTCCCTTCTCCCCTACTACTACTACGGTATGGACGTCTGG	CARNLGSSWSLLPYYYYGMDVW	IGHV3-64	IGHD6-13	IGHJ6	8	16	27	38
1	1.751927119831815E-4	TGTGCGAGAAAAGGGGGTTACAACTGGAACGACAAAGCTAGGGACTACTACGGCATGGACGTCTGG	CARKGGYNWNDKARDYYGMDVW	IGHV4-28	IGHD1-1	IGHJ6	10	18	32	43
1	1.751927119831815E-4	TGTGCGAAGGCTGTTGTAGTTCCAGCTTCTATATCCCCCGACTACTATTACTACATGGACGTCTGG	CAKAVVVPASISPDYYYYMDVW	IGHV3-47	IGHD2-2	IGHJ6	4	11	31	40
1	1.751927119831815E-4	TGTGCGAAGGCTGTTGTAGTTCCAGCTTCTATATCCCCCGACTACTATTACTACATGGACGTCTGG	CAKAVVVPASISPDYYYYMDVW	IGHV4-34	IGHD2-2	IGHJ6	6	11	31	40
1	1.751927119831815E-4	TGTGCGAAAGCCCGTTATTACTATGGTTCGGGGAGTTACCCGTACTACTACTACATGGACGTCTGG	CAKARYYYGSGSYPYYYYMDVW	IGHV3-23	IGHD3-10	IGHJ6	9	15	37	42
1	1.751927119831815E-4	TGTGCGAAAGATAAATTAGGGTATACCAGCGACTGGATGGCTTACGATGATGCCTTTGATTTGTGG	CAKDKLGYTSDWMAYDDAFDLW	IGHV3-23	IGHD6-25	IGHJ3	11	18	30	46
1	1.751927119831815E-4	TGTGCGAAAGAAAGAGCGGTGACGGCATATTGTACTGGTGACTGCCGGGGCTACTTTGACTTGTGG	CAKERAVTAYCTGDCRGYFDLW	IGHV3-23	IGHD2-21	IGHJ4	10	24	44	50
1	1.751927119831815E-4	TGTGCACACAGGGGGGGATATTGTAGTAGTACCAGCTGCTATAAGGACAACTGGTTCGACCCCTGG	CAHRGGYCSSTSCYKDNWFDPW	IGHV2-5	IGHD2-2	IGHJ5	10	15	41	46
1	1.751927119831815E-4	TGTGCAAGGACCTATTGTAGTAGTACCAGCTCCTTATACTACTGCTACAACGGTATGGACGTCTGG	CARTYCSSTSSLYYCYNGMDVW	IGHV1-45	IGHD2-2	IGHJ6	7	12	30	36
1	1.751927119831815E-4	TGTGCAAAAGTCGGGGATTGTGGTGGTGACTGTTCCATTCTTCTCCAACATGCTTTTGATATCTGG	CAKVGDCGGDCSILLQHAFDIW	IGHV1-24	IGHD2-21	IGHJ3	6	16	31	49
1	1.751927119831815E-4	TGTGTGAGACTCAGGGGTTGTAATAATGACTGCTATCATTACTACTACGGTGTGGACGTCTGG	CVRLRGCNNDCYHYYYGVDVW	IGHV3-35	IGHD3-22	IGHJ6	8	19	38	39
1	1.751927119831815E-4	TGTGCTAGAGGTTATTGGGGGGATCTTGTCGTGGTGGGAGTTGAAACTCGGTTTGACTACTGG	CARGYWGDLVVVGVETRFDYW	IGHV1-8	IGHD2-15	IGHJ4	10	20	36	51
1	1.751927119831815E-4	TGTGCTAGAGATGAATTCTATGGAGTGGCCCCTCGAATATTCTACTACGGTATGGATGTCTGG	CARDEFYGVAPRIFYYGMDVW	IGHV1-18	IGHD3-3	IGHJ6	11	20	27	41
1	1.751927119831815E-4	TGTGCTAGAGATGAATTCTATGGAGTGGCCCCTCGAATATTCTACTACGGTATGGATGTCTGG	CARDEFYGVAPRIFYYGMDVW	IGHV3-72	IGHD3-3	IGHJ6	11	20	27	41
1	1.751927119831815E-4	TGTGCTAGAGACTCTTCAACGGGGACTGCGGTTGTAACACGGGGTGGGGTTTGGGACTACTGG	CARDSSTGTAVVTRGGVWDYW	IGHV1-18	IGHD4-23	IGHJ4	10	23	37	54
1	1.751927119831815E-4	TGTGCTAGAGACTCTTCAACGGGGACTGCGGTTGTAACACGGGGTGGGGTTTGGGACTACTGG	CARDSSTGTAVVTRGGVWDYW	IGHV1-67	IGHD4-23	IGHJ4	10	23	37	54
1	1.751927119831815E-4	TGTGCGAGCCCCAGATACAGCTATGGTGGCCCTAACTTCCACTACTACGAAATGGACGTCTGG	CASPRYSYGGPNFHYYEMDVW	IGHV3-48	IGHD5-18	IGHJ6	7	13	26	40
1	1.751927119831815E-4	TGTGCGAGGCTGCACCCTATAGCAGTGGCCCTGCGGTCCGAAATGAATGCTTTTGATATCTGG	CARLHPIAVALRSEMNAFDIW	IGHV3-23	IGHD6-19	IGHJ3	6	17	28	46
1	1.751927119831815E-4	TGTGCGAGGGGCCGATATTGTAGTGGTGGTGGCTGTCCCGAAAGTGTATGGTTCGACCCCTGG	CARGRYCSGGGCPESVWFDPW	IGHV1-3	IGHD2-15	IGHJ5	7	13	34	48
1	1.751927119831815E-4	TGTGCGAGACATGCCGAGGCGGAGATGGCTCAATCAACGGGCCTACTTCACTTTGACTACTGG	CARHAEAEMAQSTGLLHFDYW	IGHV5-10-1	IGHD5-24	IGHJ4	12	21	29	49
1	1.751927119831815E-4	TGTGCGAGAGTCCCTGATTACGATGTTTTGACTGGTTCTTATGCTGATGGTTATGATTTCTGG	CARVPDYDVLTGSYADGYDFW	IGHV3-33	IGHD3-9	IGHJ3	9	16	41	44
1	1.751927119831815E-4	TGTGCGAGAGGAGTGGATTGTAGTGATACCAGGTGCTATGCCTTGGGCTGGTTCGACTCCTGG	CARGVDCSDTRCYALGWFDSW	IGHV4-31	IGHD2-2	IGHJ5	9	16	41	47
1	1.751927119831815E-4	TGTGCGAGAGATTTCGGGGGCGGGTATTACTATGATAGTAGTGGTTATTACTTTGACTACTGG	CARDFGGGYYYDSSGYYFDYW	IGHV3-21	IGHD3-22	IGHJ4	11	23	47	48
1	1.751927119831815E-4	TGTGCGAGAGATCTGCGGGCCTTCCCGACTCTGAACTACTACTACTACGGTATGGACGTCTGG	CARDLRAFPTLNYYYYGMDVW	IGHV3-33	IGHD3-10	IGHJ6	13	23	27	34
1	1.751927119831815E-4	TGTGCGAGAGATCTGCGGGCCTTCCCGACTCTGAACTACTACTACTACGGTATGGACGTCTGG	CARDLRAFPTLNYYYYGMDVW	IGHV4-31	IGHD3-10	IGHJ6	13	23	27	34
1	1.751927119831815E-4	TGTGCGAGAGATCTGGGTAACTACGATTTTTGGAGTGGTTATTCGGGGTACTTTGACTACTGG	CARDLGNYDFWSGYSGYFDYW	IGHV3-33	IGHD3-3	IGHJ4	13	21	42	48
1	1.751927119831815E-4	TGTGCGAGAGATCTGGGTAACTACGATTTTTGGAGTGGTTATTCGGGGTACTTTGACTACTGG	CARDLGNYDFWSGYSGYFDYW	IGHV4-31	IGHD3-3	IGHJ4	13	21	42	48
1	1.751927119831815E-4	TGTGCGAGAGATCGGACCCGACGTGGATATAGTGCCTACGAATCCCTTTTTTTGGGCTCCTGG	CARDRTRRGYSAYESLFLGSW	IGHV3-11	IGHD5-12	IGHJ5	12	20	40	58
1	1.751927119831815E-4	TGTGCGAGAGATGGTGATTACGATTTTTGGAGTGGTTACCCGCCAGGCTGGTTCGACCCCTGG	CARDGDYDFWSGYPPGWFDPW	IGHV4-31	IGHD3-3	IGHJ5	11	16	37	47
1	1.751927119831815E-4	TGTGCGAGAGATGGAGACAGCTATGGTCTATATTACTACTACTACTACGGTATGGACGTCTGG	CARDGDSYGLYYYYYYGMDVW	IGHV3-53	IGHD5-18	IGHJ6	11	12	26	29
1	1.751927119831815E-4	TGTGCGAAGGTAGATAAGTGGGGTTCATCACCCTACTCCTACAACTATGGTTTGGACCTCTGG	CAKVDKWGSSPYSYNYGLDLW	IGHV3-23	IGHD5-18	IGHJ6	7	39	51	52
1	1.751927119831815E-4	TGTGCGAAGGGACTAAGGGCCTGGAACGACCTCTTCTACTATTACCACGGTCTGGACGTCTGG	CAKGLRAWNDLFYYYHGLDVW	IGHV3-66	IGHD1-1	IGHJ6	6	20	29	52
1	1.751927119831815E-4	TGTGCGAAGGGACTAAGGGCCTGGAACGACCTCTTCTACTATTACCACGGTCTGGACGTCTGG	CAKGLRAWNDLFYYYHGLDVW	IGHV6-1	IGHD1-1	IGHJ6	4	20	29	52
1	1.751927119831815E-4	TGTGCGAAACTCAGTACTACCAGCTGCTGTCTCGACCACTACTACTACTACATGGACGTCTGG	CAKLSTTSCCLDHYYYYMDVW	IGHV3-23	IGHD2-2	IGHJ6	8	12	27	37
1	1.751927119831815E-4	TGTGCGAAAGACGTAGCGGTAACCAGTGGCTGGTCTGGGAGCCATTACGGTTTGGACGTCTGG	CAKDVAVTSGWSGSHYGLDVW	IGHV3-20	IGHD6-19	IGHJ6	10	23	33	52
1	1.751927119831815E-4	TGTGCGAAAGACGTAGCGGTAACCAGTGGCTGGTCTGGGAGCCATTACGGTTTGGACGTCTGG	CAKDVAVTSGWSGSHYGLDVW	IGHV3-9	IGHD6-19	IGHJ6	10	23	33	52
1	1.751927119831815E-4	TGTGCACGGGCTACATATTATTATGATGCAAGTCATTATAAGACAACCCCGTTTGACCTGTGG	CARATYYYDASHYKTTPFDLW	IGHV2-70	IGHD3-22	IGHJ5	8	11	26	50
1	1.751927119831815E-4	TGTGCAACACTCGCCCCAGTCTACTGTGGTGGTGATTGCTATTCCCCCCCTTTTGATTTCTGG	CATLAPVYCGGDCYSPPFDFW	IGHV1-24	IGHD2-21	IGHJ3	8	24	44	49
1	1.751927119831815E-4	TGTGCAAGAGGGAGGGTAGTACCAGCTGCTATATCGGACTACTACTACTACATGGACGTCTGG	CARGRVVPAAISDYYYYMDVW	IGHV6-1	IGHD2-2	IGHJ6	9	15	31	37
1	1.751927119831815E-4	TGCACTAGACATGGCCCTGTGTCTTACCATGGTGGTGGTGCTTATTCCTACTTTGACTACTGG	CTRHGPVSYHGGGAYSYFDYW	IGHV3-73	IGHD2-21	IGHJ4	12	31	39	47
1	1.751927119831815E-4	TGTGTTTCTCCGGCCTCGTATAGCAGTGACTGGGTCTTCCCCCCCACCGTTGATTCCTGG	CVSPASYSSDWVFPPTVDSW	IGHV3-16	IGHD6-19	IGHJ5	4	17	32	55
1	1.751927119831815E-4	TGTGTGCGAGATCTCCAGTCTCCTTTCAGTGGTTATTACAAGGGTTGGTTCGACGCCTGG	CVRDLQSPFSGYYKGWFDAW	IGHV1-67	IGHD3-22	IGHJ5	14	27	38	45
1	1.751927119831815E-4	TGTGTGAGAGAGGGTGATTGTAGTAGTACCAGCTGCAAGGGCGGTGCTTTTGATCTCTGG	CVREGDCSSTSCKGGAFDLW	IGHV3-16	IGHD2-2	IGHJ3	8	16	35	44
1	1.751927119831815E-4	TGTGTGAAGGATGACTACTGCAGTAAAGTCGGCTGTGTAATTGATGCTTTTAATGTCTGG	CVKDDYCSKVGCVIDAFNVW	IGHV3-23	IGHD4-11	IGHJ3	11	16	25	41
1	1.751927119831815E-4	TGTGCCAGAGTGAAAACATTTTTTGGAATAAATATGAAATACTGGCACTTCGATTTCTGG	CARVKTFFGINMKYWHFDFW	IGHV3-23	IGHD3-3	IGHJ2	4	19	26	39
1	1.751927119831815E-4	TGTGCCAGAGTGAAAACATTTTTTGGAATAAATATGAAATACTGGCACTTCGATTTCTGG	CARVKTFFGINMKYWHFDFW	IGHV4-31	IGHD3-3	IGHJ2	9	19	26	39
1	1.751927119831815E-4	TGTGCCAGAGATCGGGCCCCCTACGGGCAATTAATTGCCCTTTATGGTATGGACGTCTGG	CARDRAPYGQLIALYGMDVW	IGHV1-67	IGHD3-10	IGHJ6	12	42	47	48
1	1.751927119831815E-4	TGTGCGACTCCCTCGACTATGGCAGGTTCCAACCACTTTTACTACGGTCTGGACGTGTGG	CATPSTMAGSNHFYYGLDVW	IGHV1-67	IGHD3-22	IGHJ6	3	38	45	49
1	1.751927119831815E-4	TGTGCGACTATTGCTTTACGACCAGCTGCTATGGGGGCAGGATTCTGGTTCGATCCCTGG	CATIALRPAAMGAGFWFDPW	IGHV5-78	IGHD2-2	IGHJ5	3	20	32	44
1	1.751927119831815E-4	TGTGCGACCACGACCTGGGACACCAGCACCAGCAGGAACTGGCCCGTGTTTGAAAACTGG	CATTTWDTSTSRNWPVFENW	IGHV3-11	IGHD1-7	IGHJ4	6	36	41	48
1	1.751927119831815E-4	TGTGCGAGGCTCCACTACGGTGCCAAACCGGGTTACTACTACTACTACATAGACGTCTGG	CARLHYGAKPGYYYYYIDVW	IGHV1-46	IGHD4-17	IGHJ6	7	13	21	33
1	1.751927119831815E-4	TGTGCGAGGATCACTTACTATGATGTTATGACTGGTCATGTAAATGCTTTTGATATCTGG	CARITYYDVMTGHVNAFDIW	IGHV1-46	IGHD3-22	IGHJ3	7	14	23	43
1	1.751927119831815E-4	TGTGCGAGACCTGGGTTTTGTAGTAGAGGTAGTTGCTATACATGGGCTCATGATATCTGG	CARPGFCSRGSCYTWAHDIW	IGHV5-10-1	IGHD2-15	IGHJ3	9	17	37	50
1	1.751927119831815E-4	TGTGCGAGACAACCGCGGATTACTATGGTTCGGGGACCCCCCCCCCGGTTTGACTACTGG	CARQPRITMVRGPPPRFDYW	IGHV4-39	IGHD3-10	IGHJ4	10	18	35	48
1	1.751927119831815E-4	TGTGCGAGAGCCCTAATTCCGGGTATAGCAGCAGCTGGGGTAGACTACTTTGACTACTGG	CARALIPGIAAAGVDYFDYW	IGHV3-21	IGHD6-13	IGHJ4	9	18	37	43
1	1.751927119831815E-4	TGTGCGAGAGCGGGATATTGTAACGGTGCCAGTTGTTCCGAGGAATACCTCCACTCCTGG	CARAGYCNGASCSEEYLHSW	IGHV4-34	IGHD2-15	IGHJ1	9	12	21	42
1	1.751927119831815E-4	TGTGCGAGAGGCGCACAAGGGTGGAACTACGTTTTCGCCCGTAGGTACTTTGACTACTGG	CARGAQGWNYVFARRYFDYW	IGHV1-8	IGHD1-7	IGHJ4	11	21	31	45
1	1.751927119831815E-4	TGTGCGAGAGGGGGACCTTATAACTGGAACCGCTACTTCTACTTCTACATGGACGTCTGG	CARGGPYNWNRYFYFYMDVW	IGHV1-8	IGHD1-20	IGHJ6	10	18	29	32
1	1.751927119831815E-4	TGTGCGAGAGGGAGGTATTGTAGTAGTATTAGCTGCCAACCTGATGGTTTCGAAATCTGG	CARGRYCSSISCQPDGFEIW	IGHV1-8	IGHD2-2	IGHJ3	10	15	35	41
1	1.751927119831815E-4	TGTGCGAGAGGAATGGAGGATATTGTAGTAGTACCACCGGCTGGGTGGTTCGACCCCTGG	CARGMEDIVVVPPAGWFDPW	IGHV3-21	IGHD2-2	IGHJ5	9	16	35	45
1	1.751927119831815E-4	TGTGCGAGAGGAATGACCAGAGTAACTACGGCGCGGAAGAACAACTGGTTCGACCCCTGG	CARGMTRVTTARKNNWFDPW	IGHV4-34	IGHD4-11	IGHJ5	10	12	29	40
1	1.751927119831815E-4	TGTGCGAGAGATTTCTTGGAGGGGTCCGACCCGGGAAGGGTCTGGTACTTCGATCTCTGG	CARDFLEGSDPGRVWYFDLW	IGHV1-18	IGHD6-13	IGHJ2	15	28	34	41
1	1.751927119831815E-4	TGTGCGAGAGATTCGGGCCGGACCACCTGGGAAAACTCCTACTACTATATGGACGTCTGG	CARDSGRTTWENSYYYMDVW	IGHV3-30	IGHD2-15	IGHJ6	11	21	26	34
1	1.751927119831815E-4	TGTGCGAGAGATCCAATCATAGATCATTCGGGGAGTCCGTACAACTGGTTCGACCCCTGG	CARDPIIDHSGSPYNWFDPW	IGHV4-31	IGHD3-10	IGHJ5	12	26	35	38
1	1.751927119831815E-4	TGTGCGAGAGATCCAAGCGATTTTGGAGTGGTTATGTCCCGGGTCTGGTTCGACCCCTGG	CARDPSDFGVVMSRVWFDPW	IGHV4-31	IGHD3-3	IGHJ5	12	20	34	44
1	1.751927119831815E-4	TGTGCGAGAGATCGAGGAGATGGCTACAACTCGGGACCGGCTGGCGGTATGGACGTCTGG	CARDRGDGYNSGPAGGMDVW	IGHV3-53	IGHD5-24	IGHJ6	12	16	28	48
1	1.751927119831815E-4	TGTGCGAGAGATCGAAGGCATAGCAGCTCCCTCGCCTACTACTACTACATGGACGTCTGG	CARDRRHSSSLAYYYYMDVW	IGHV3-66	IGHD2-2	IGHJ6	12	16	27	35
1	1.751927119831815E-4	TGTGCGAGAGATGGCCATACAATTTTTGGAGTGGTCGTAGACTACTACATGGACGTCTGG	CARDGHTIFGVVVDYYMDVW	IGHV3-23	IGHD3-3	IGHJ6	11	17	34	40
1	1.751927119831815E-4	TGTGCGAGAGATGGCGAGGAATACTGTAGTGGTGGTAGCTGCTCCCACTTTGACTACTGG	CARDGEEYCSGGSCSHFDYW	IGHV3-47	IGHD2-15	IGHJ4	11	20	42	46
1	1.751927119831815E-4	TGTGCGAGAGATGGATTTTGGAGTGGTTATTACTACTACTACTACTACATGGACGTCTGG	CARDGFWSGYYYYYYYMDVW	IGHV3-53	IGHD3-3	IGHJ6	11	15	26	27
1	1.751927119831815E-4	TGTGCGAGAGATACAACACGTGGATATAGTGGCTACGATACCCTTTGGTTTGACTACTGG	CARDTTRGYSGYDTLWFDYW	IGHV3-33	IGHD5-12	IGHJ4	11	16	38	48
1	1.751927119831815E-4	TGTGCGAGAGATACAACACGTGGATATAGTGGCTACGATACCCTTTGGTTTGACTACTGG	CARDTTRGYSGYDTLWFDYW	IGHV4-31	IGHD5-12	IGHJ4	11	16	38	48
1	1.751927119831815E-4	TGTGCGAGAGATAGTTTAGCAGCTGATGGGACCTACTACTATTACGGGATTGACGTCTGG	CARDSLAADGTYYYYGIDVW	IGHV7-4-1	IGHD2-2	IGHJ6	11	16	24	32
1	1.751927119831815E-4	TGTGCGAGAGACCACTATGATAGGAGTGGTCACAGAGTTCCCGGTAGCTTTGACTCCTGG	CARDHYDRSGHRVPGSFDSW	IGHV1-18	IGHD3-22	IGHJ4	10	13	29	47
1	1.751927119831815E-4	TGTGCGAGAGACGGGGAGGTGACACTAAATTTCTACTCCTACTATTACATGGACGCCTGG	CARDGEVTLNFYSYYYMDAW	IGHV3-23	IGHD3-10	IGHJ6	10	11	17	28
1	1.751927119831815E-4	TGTGCGAGAGAGCTCATAATACCGCCTAGTATGAGGGGGGATGATGCTTTTGATATTTGG	CARELIIPPSMRGDDAFDIW	IGHV1-18	IGHD3-16	IGHJ3	14	15	21	40
1	1.751927119831815E-4	TGTGCGAGAGAGCTCATAATACCGCCTAGTATGAGGGGGGATGATGCTTTTGATATTTGG	CARELIIPPSMRGDDAFDIW	IGHV1-2	IGHD3-16	IGHJ3	14	15	21	40
1	1.751927119831815E-4	TGTGCGAGAGAGAATGCATATTGTGGTGGTGATTGCTACCGGGGGTGGTTCGACCCCTGG	CARENAYCGGDCYRGWFDPW	IGHV3-30	IGHD2-21	IGHJ5	10	15	37	45
1	1.751927119831815E-4	TGTGCGAGAGAACATATAGGATATTGTAGTACTACCAGGTGCTCTTTCTTTGACTACTGG	CAREHIGYCSTTRCSFFDYW	IGHV4-31	IGHD2-2	IGHJ4	10	16	42	47
1	1.751927119831815E-4	TGTGCGAGAGAAATCCTCGTCCAGTTGCTATTGTCCTACTACTACTACATGGACGTCTGG	CAREILVQLLLSYYYYMDVW	IGHV3-30	IGHD1-1	IGHJ6	10	19	26	35
1	1.751927119831815E-4	TGTGCGAGAAATAATCCAGCTGCCCCATATTACTACTACTACTACTACATGGACGTCTGG	CARNNPAAPYYYYYYYMDVW	IGHV4-28	IGHD2-2	IGHJ6	11	15	22	26
1	1.751927119831815E-4	TGTGCGAAAGATAGTTTGAATTTCGGCGGTTATTACTATGGTTCGGGGGGGGACTACTGG	CAKDSLNFGGYYYGSGGDYW	IGHV3-23	IGHD3-10	IGHJ4	11	30	47	51
1	1.751927119831815E-4	TGTGCGAAAGATAAATTTCAATATTGTGGTGGTGACTGCGAAGACTACTTTGACTACTGG	CAKDKFQYCGGDCEDYFDYW	IGHV3-43	IGHD2-21	IGHJ4	12	20	38	43
1	1.751927119831815E-4	TGTGCGAAAAATCGTAGGGGGAATATCTGGTTCGGGGAGTCCGATGCTTTTGATATCGGG	CAKNRRGNIWFGESDAFDIG	IGHV3-23	IGHD3-10	IGHJ3	12	27	39	42
1	1.751927119831815E-4	TGTGCAACCGGTCTTACTATGGTTCGGGGAAACTCTGGCCACAACTACTTTGACTACTGG	CATGLTMVRGNSGHNYFDYW	IGHV1-69-2	IGHD3-10	IGHJ4	7	13	29	43
1	1.751927119831815E-4	TGTGCAAGTTCATATTGTCCTAATGGTGTATGCTCTGACGCAGCAGCTTTTGATATCTGG	CASSYCPNGVCSDAAAFDIW	IGHV1-45	IGHD2-8	IGHJ3	7	11	33	45
1	1.751927119831815E-4	TGTGCAAGCTCACATTGTCCTAATGGTGTTTGCTCTGAGGCAGTTGCTTTTGATATCTGG	CASSHCPNGVCSEAVAFDIW	IGHV1-45	IGHD2-8	IGHJ3	7	13	33	44
1	1.751927119831815E-4	TGTGCAAGAGGGCCTTATAGTGGGACCTTCTCCCCCATTGGATGGTACTTCGATCTCTGG	CARGPYSGTFSPIGWYFDLW	IGHV3-13	IGHD1-26	IGHJ2	9	15	24	42
1	1.751927119831815E-4	TGTGCAAGAGATATGCTCACTGATTATTATGACTCATACTACTACTACTTGGACGTCTGG	CARDMLTDYYDSYYYYLDVW	IGHV3-9	IGHD3-9	IGHJ6	13	18	29	36
1	1.751927119831815E-4	TGTACTAGACTCGATTCTTACGATTTTTGGAGTGGTTACTACTACTACATGGACGTCTGG	CTRLDSYDFWSGYYYYMDVW	IGHV3-49	IGHD3-3	IGHJ6	8	17	35	36
1	1.751927119831815E-4	TGTACTAGAGATGACAGTAACTACGGACACTACTACTACTACTACTACATGGACGTCTGG	CTRDDSNYGHYYYYYYMDVW	IGHV3-49	IGHD4-11	IGHJ6	11	13	24	30
1	1.751927119831815E-4	TGTACCACAGTCCGCCTACTCGAGACAACCCGCTACTACTACTACTACATGGACGTCTGG	CTTVRLLETTRYYYYYMDVW	IGHV3-15	IGHD6-6	IGHJ6	9	16	23	32
1	1.751927119831815E-4	TGTACGAGAGAGGGGGTTACTTTGGTTGGGGGAGTCCCCTACTGGTACTTCGATCTCTGG	CTREGVTLVGGVPYWYFDLW	IGHV4-59	IGHD3-10	IGHJ2	10	16	34	38
1	1.751927119831815E-4	TGTGTGAGACGGGCCCGGTCGGGGACTACGGTGGCTGCGCCCGGATTTGGTTCCTGG	CVRRARSGTTVAAPGFGSW	IGHV5-10-1	IGHD4-23	IGHJ5	9	23	33	52
1	1.751927119831815E-4	TGTGTGAGAGATGGGACGACTATATCAGGTCGTCCCCCGAGCTGGCTCGACCCCTGG	CVRDGTTISGRPPSWLDPW	IGHV3-11	IGHD6-6	IGHJ5	11	16	34	41
1	1.751927119831815E-4	TGTGTGAGAGATGGGACGACTATATCAGGTCGTCCCCCGAGCTGGCTCGACCCCTGG	CVRDGTTISGRPPSWLDPW	IGHV3-52	IGHD6-6	IGHJ5	9	16	34	41
1	1.751927119831815E-4	TGTGTGAGAGATGGACCGATATATTGTAGTAGTGCCAGCTGCTACTTTGACCACTGG	CVRDGPIYCSSASCYFDHW	IGHV3-60	IGHD2-2	IGHJ4	11	20	40	41
1	1.751927119831815E-4	TGTGTGAGAGATGGACCGATATATTGTAGTAGTGCCAGCTGCTACTTTGACCACTGG	CVRDGPIYCSSASCYFDHW	IGHV5-78	IGHD2-2	IGHJ4	9	20	40	41
1	1.751927119831815E-4	TGTGTACGCATAAGGTTCGGGGAAGGGTACTACTCCTACTACGGAATGGACGTCTGG	CVRIRFGEGYYSYYGMDVW	IGHV2-26	IGHD3-10	IGHJ6	11	13	22	27
1	1.751927119831815E-4	TGTGCGGGAGGATACTGTAGTAGTACCAGTTGCTTCAATGATGCTTTTGATATCTGG	CAGGYCSSTSCFNDAFDIW	IGHV1-8	IGHD2-2	IGHJ3	10	11	33	37
1	1.751927119831815E-4	TGTGCGACAACGGGCACGTCGGCCAGTGGCCGCTATTCTTACGGTCTGGACGTCTGG	CATTGTSASGRYSYGLDVW	IGHV7-4-1	IGHD2-21	IGHJ6	6	31	37	46
1	1.751927119831815E-4	TGTGCGAGTACGGATATTGTAGTAGTACCAGCTGAGTTGTTTTACTTCGATCTCTGG	CASTDIVVVPAELFYFDLW	IGHV1-3	IGHD2-2	IGHJ2	7	11	33	42
1	1.751927119831815E-4	TGTGCGAGGGGGGGTATTACGATTTTTGGAGTGGTTATGAGCTACTTTGACTACTGG	CARGGITIFGVVMSYFDYW	IGHV1-46	IGHD3-3	IGHJ4	7	13	37	41
1	1.751927119831815E-4	TGTGCGAGGACCTCCCACGTATTACGATTTTTGGAGTCGTCCGAACTTGACTACTGG	CARTSHVLRFLESSELDYW	IGHV4-4	IGHD3-3	IGHJ4	7	16	36	46
1	1.751927119831815E-4	TGTGCGAGATCGAAGACCCCTATAGTAGCAGTTACAAATAATTGGTTCGACCCCTGG	CARSKTPIVAVTNNWFDPW	IGHV4-55	IGHD2-15	IGHJ5	9	23	34	42
1	1.751927119831815E-4	TGTGCGAGACCGATCTTTTTAAGTGCTACTCGTCCGGTCAACTGGTTCGACCTCTGG	CARPIFLSATRPVNWFDLW	IGHV3-21	IGHD6-6	IGHJ5	8	28	36	38
1	1.751927119831815E-4	TGTGCGAGACATCTCTACATTATAGCAGCTCGTCACCCCAGATGGTTCGACCCCTGG	CARHLYIIAARHPRWFDPW	IGHV3-53	IGHD6-6	IGHJ5	15	20	33	42
1	1.751927119831815E-4	TGTGCGAGAGATCTCTCTTCGGGTGGTTTTTACCCCCTGAGTTTCTTTGACTACTGG	CARDLSSGGFYPLSFFDYW	IGHV5-10-1	IGHD3-22	IGHJ4	16	22	32	44
1	1.751927119831815E-4	TGTGCGAGAGATCCAGAAGTTAGTAGTGGTTTTTATTCCGATGCTTTTGATGTTTGG	CARDPEVSSGFYSDAFDVW	IGHV3-23	IGHD3-22	IGHJ3	12	20	34	39
1	1.751927119831815E-4	TGTGCGAGAGATGGGAGCGGGAAGCGCGGTGCTAAGTCCTGGCCGCCCGACTACTGG	CARDGSGKRGAKSWPPDYW	IGHV1-18	IGHD4-23	IGHJ4	11	26	38	48
1	1.751927119831815E-4	TGTGCGAGAGAGCCCGGGACTCTGGTTCGGGGACTCGACGGGGACTTTGACGACTGG	CAREPGTLVRGLDGDFDDW	IGHV1-69	IGHD3-10	IGHJ4	10	18	32	43
1	1.751927119831815E-4	TGTGCGAGAGAGGTGGGGACCGACAATTTTTGGAGTGGTTATCGCTTTGACTACTGG	CAREVGTDNFWSGYRFDYW	IGHV4-31	IGHD3-3	IGHJ4	10	25	41	44
1	1.751927119831815E-4	TGTGCGAGAGAAGATCCGGGCTATGATAGTACCCACAGAGATGCTTTTGATATCTGG	CAREDPGYDSTHRDAFDIW	IGHV3-7	IGHD3-22	IGHJ3	10	20	30	39
1	1.751927119831815E-4	TGTGCGAGAATGGAAAACGTGGATACAGCTATGGAAATCTACTACTTTGACTACTGG	CARMENVDTAMEIYYFDYW	IGHV5-10-1	IGHD5-18	IGHJ4	8	16	33	39
1	1.751927119831815E-4	TGTGCGAACCACAGGGCATTCTCAACTCGGGCAGTGGCTGGTATGGGGGACTACTGG	CANHRAFSTRAVAGMGDYW	IGHV3-23	IGHD6-19	IGHJ4	7	30	42	48
1	1.751927119831815E-4	TGTGCGAAAGGCAGGGATTGTAGTACTACCAGCTGTTTCGGGAAGTCTGACTCCTGG	CAKGRDCSTTSCFGKSDSW	IGHV3-23	IGHD2-2	IGHJ4	9	16	34	47
1	1.751927119831815E-4	TGTGCGAAAGATTTGGCACAGATATTACTATATTGGTTTTCGGCTTTGGACGTCTGG	CAKDLAQILLYWFSALDVW	IGHV3-30	IGHD3-10	IGHJ6	11	22	30	46
1	1.751927119831815E-4	TGTGCGAAAGATGGGGTGGTGGTAGCTGCTCCGCCTCCGTACTACTTTGACTACTGG	CAKDGVVVAAPPPYYFDYW	IGHV3-60	IGHD2-15	IGHJ4	11	15	29	38
1	1.751927119831815E-4	TGTGCGAAAGATGGGGTGGTGGTAGCTGCTCCGCCTCCGTACTACTTTGACTACTGG	CAKDGVVVAAPPPYYFDYW	IGHV3-33	IGHD2-15	IGHJ4	11	15	29	38
1	1.751927119831815E-4	TGTGCGAAAGACCTGCGCATGTTAGTTCGGGGAGTGATGGGATACTTTGACTACTGG	CAKDLRMLVRGVMGYFDYW	IGHV3-23	IGHD3-10	IGHJ4	10	24	34	42
1	1.751927119831815E-4	TGTGCGAAAGACAACATTTATGGAGCAGCAGAGGCTGGCCACTACTTTGAGAACTGG	CAKDNIYGAAEAGHYFENW	IGHV3-33	IGHD6-19	IGHJ4	10	26	37	40
1	1.751927119831815E-4	TGTGCACGGTCATATTGCACTGGTGGTGTTTGTTATACGTGGTACTTTGACTACTGG	CARSYCTGGVCYTWYFDYW	IGHV2-26	IGHD2-8	IGHJ4	8	11	37	42
1	1.751927119831815E-4	TGTGCAAAAGATTCGGGCTGGGGAAGTGACGGCTACTACTACTACATGGACGTCTGG	CAKDSGWGSDGYYYYMDVW	IGHV3-43	IGHD7-27	IGHJ6	11	17	23	32
1	1.751927119831815E-4	TGTGCAAAAGATCTTGGGCCCGGGGAGATCCTTGACGACAGTGCTCTTGATGTCTGG	CAKDLGPGEILDDSALDVW	IGHV3-43	IGHD3-10	IGHJ3	11	20	26	41
1	1.751927119831815E-4	TGTGCAAAAGATATTAGGGTAAAGCGTATTACGATTTTTGGAGAGGCGGACGTCTGG	CAKDIRVKRITIFGEADVW	IGHV1-69-2	IGHD3-3	IGHJ6	11	24	42	47
1	1.751927119831815E-4	TGTGCAAAAGATAGGGTCGGCGGTAGCAGTGGCTGGTACAACTGGTTCGACCCCTGG	CAKDRVGGSSGWYNWFDPW	IGHV3-9	IGHD6-19	IGHJ5	12	23	34	35
1	1.751927119831815E-4	TGTGGCAGAGGCAATGGTTATTCCAAAGACTACTACTACTACTACATAGACGTCTGG	CGRGNGYSKDYYYYYIDVW	IGHV3-23	IGHD3-22	IGHJ6	3	14	21	28
1	1.751927119831815E-4	TGTACGAGACACCCCCTAGATACATTTATGGTTACGTTATGGCACTTCGATCTCTGG	CTRHPLDTFMVTLWHFDLW	IGHV5-10-1	IGHD5-18	IGHJ2	10	18	36	39
1	1.751927119831815E-4	TGTACGAGAGGTCGGGGTTGTGGTTCTTCCAACTGCGACATGGACTTTGACCTCTGG	CTRGRGCGSSNCDMDFDLW	IGHV4-34	IGHD1-14	IGHJ4	10	19	25	43
1	1.751927119831815E-4	TGTGTGAGAGATTATTATGATAGTCGTGGCCCTTACTGGTACTTCGATCTCTGG	CVRDYYDSRGPYWYFDLW	IGHV1-46	IGHD3-22	IGHJ2	11	15	28	33
1	1.751927119831815E-4	TGTGTGAGAGATCGGGGAATAGTGGGAGATTCGTGGGATGCTTTTGATATCTGG	CVRDRGIVGDSWDAFDIW	IGHV1-17	IGHD1-26	IGHJ3	12	18	27	36
1	1.751927119831815E-4	TGTGTGAAAGATCGGGGAATAGTGGGAGATTCGTGGGATGCTTTTGATATCTGG	CVKDRGIVGDSWDAFDIW	IGHV3-60	IGHD1-26	IGHJ3	12	18	27	36
1	1.751927119831815E-4	TGTGCTAGAGTCTTCCGTAGAGGTGTCCTCAATTACGATGCTTTTGATATTTGG	CARVFRRGVLNYDAFDIW	IGHV3-72	IGHD5-24	IGHJ3	9	15	35	36
1	1.751927119831815E-4	TGTGCCTCCGGATTTTGTGGTGGTAAAAACTGCCCTAATTGGTTCGACCCCTGG	CASGFCGGKNCPNWFDPW	IGHV3-21	IGHD2-21	IGHJ5	4	14	23	39
1	1.751927119831815E-4	TGTGCCAAAGATGCCGGGTCCCCTTACAAGTACTACTACCACATGGACGTCTGG	CAKDAGSPYKYYYHMDVW	IGHV3-9	IGHD6-13	IGHJ6	11	13	18	23
1	1.751927119831815E-4	TGTGCGTCTACGGCGTGGGCCCGATGTGGTGACGGCTGTTATTTTCCCTACTGG	CASTAWARCGDGCYFPYW	IGHV3-47	IGHD2-21	IGHJ4	4	25	36	47
1	1.751927119831815E-4	TGTGCGACCGACTGCGGTGGTGTTAGTGCTGACTGCTTTTCCCCCGACTTCTGG	CATDCGGVSADCFSPDFW	IGHV1-46	IGHD2-21	IGHJ4	6	25	41	45
1	1.751927119831815E-4	TGTGCGACCGACTGCGGTGGTGTTAGTGCTGACTGCTTTTCCCCCGACTTCTGG	CATDCGGVSADCFSPDFW	IGHV4-31	IGHD2-21	IGHJ4	6	25	41	45
1	1.751927119831815E-4	TGTGCGAGCGACTGCGGTGGTGTTAGTGCTGACTGCTTTTCCCCCGACTTCTGG	CASDCGGVSADCFSPDFW	IGHV1-46	IGHD2-21	IGHJ4	7	25	41	45
1	1.751927119831815E-4	TGTGCGAGGTCACTCGGGATTTTTTTTTATTACTACTACGGTATGGACGTCTGG	CARSLGIFFYYYYGMDVW	IGHV4-39	IGHD3-3	IGHJ6	7	17	23	30
1	1.751927119831815E-4	TGTGCGAGGAGTCACTCAGTAGAATATTGTTCTGGCGACTGCTATTGGGACTGG	CARSHSVEYCSGDCYWDW	IGHV3-48	IGHD2-21	IGHJ4	7	19	45	49
1	1.751927119831815E-4	TGTGCGAGATCCCAACAAACTATAGCTCCCTGGTTGGTCTACATGGACGTCTGG	CARSQQTIAPWLVYMDVW	IGHV1-18	IGHD1-26	IGHJ6	8	22	29	38
1	1.751927119831815E-4	TGTGCGAGACGAGGGACCGTGGTTCCGACTGGGTACGGTGCTTTTGAAATCTGG	CARRGTVVPTGYGAFEIW	IGHV5-51	IGHD1-14	IGHJ3	9	17	26	38
1	1.751927119831815E-4	TGTGCGAGACATCCGCGATTTGTGGGTCACTATTACTACTACATGGACGTCTGG	CARHPRFVGHYYYYMDVW	IGHV4-39	IGHD3-3	IGHJ6	11	15	24	28
1	1.751927119831815E-4	TGTGCGAGACAATATTGTGTTGCTGCTAGTTGCTATGTGGGCGCTGACTGCTGG	CARQYCVAASCYVGADCW	IGHV4-39	IGHD2-15	IGHJ4	10	11	34	44
1	1.751927119831815E-4	TGTGCGAGACAAGGAGATATAGTGGCTACGATACCCCGGTACTTTGACTACTGG	CARQGDIVATIPRYFDYW	IGHV5-10-1	IGHD5-12	IGHJ4	10	15	31	39
1	1.751927119831815E-4	TGTGCGAGAGTTCCTCGGGGGGATGGAGTGGTTATTTTCTGGTTCGACCCCTGG	CARVPRGDGVVIFWFDPW	IGHV3-48	IGHD3-3	IGHJ5	9	23	35	38
1	1.751927119831815E-4	TGTGCGAGAGTCCCCAAGTATTTTTATGATAATGCCGGCTATTACGATCTTTGG	CARVPKYFYDNAGYYDLW	IGHV4-34	IGHD3-3	IGHJ4	9	39	47	51
1	1.751927119831815E-4	TGTGCGAGAGTCCGCAAGGGCAGTGGGAGCCTCTACTTTTACTTCGATCTCTGG	CARVRKGSGSLYFYFDLW	IGHV1-3	IGHD1-26	IGHJ2	9	21	29	32
1	1.751927119831815E-4	TGTGCGAGAGCATGGCAGCAGCTGGCTAGAGGGAGCCAAAACTTTAACTCCTGG	CARAWQQLARGSQNFNSW	IGHV3-11	IGHD6-13	IGHJ4	9	14	24	40
1	1.751927119831815E-4	TGTGCGAGAGGCCCCGATAGTAATAGTTGGTATGCTGGGTGGTTCGACCCCTGG	CARGPDSNSWYAGWFDPW	IGHV4-34	IGHD3-10	IGHJ5	12	16	24	39
1	1.751927119831815E-4	TGTGCGAGAGGCGCGGGGCGTCCATATTGCGGTAGTGACTGCTATGGCTATTGG	CARGAGRPYCGSDCYGYW	IGHV4-4	IGHD2-21	IGHJ4	9	22	28	31
1	1.751927119831815E-4	TGTGCGAGAGGGTGGGAGCCACGGGGCCGCTTCGGGGGCCCCTTTGACTACTGG	CARGWEPRGRFGGPFDYW	IGHV4-4	IGHD1-26	IGHJ4	9	11	18	41
1	1.751927119831815E-4	TGTGCGAGAGGGGTACCCGGTGCTGTGTTTTCATACGGCTGGTTCGACCCCTGG	CARGVPGAVFSYGWFDPW	IGHV1-8	IGHD6-13	IGHJ5	10	13	19	38
1	1.751927119831815E-4	TGTGCGAGAGATTTGGAGGATACAGCTATGGTCCCCTACGGTATGGACGTCTGG	CARDLEDTAMVPYGMDVW	IGHV3-11	IGHD5-18	IGHJ6	11	17	31	42
1	1.751927119831815E-4	TGTGCGAGAGATTTGAGCAACTCGCCGACGTCTTCCTGGGGATTTGACTCCTGG	CARDLSNSPTSSWGFDSW	IGHV3-64	IGHD1-1	IGHJ4	11	25	31	42
1	1.751927119831815E-4	TGTGCGAGAGATTGTCCCACTTACCCACCGGACGAGGGAGGTATGGACGTCTGG	CARDCPTYPPDEGGMDVW	IGHV3-47	IGHD6-6	IGHJ6	11	27	35	42
1	1.751927119831815E-4	TGTGCGAGAGATTGTCCCACTTACCCACCGGACGAGGGAGGTATGGACGTCTGG	CARDCPTYPPDEGGMDVW	IGHV4-39	IGHD6-6	IGHJ6	8	27	35	42
1	1.751927119831815E-4	TGTGCGAGAGATTATCGATATTGCAGTAGTAGTGGCTGCTTTTTCGACTCCTGG	CARDYRYCSSSGCFFDSW	IGHV7-4-1	IGHD2-2	IGHJ5	11	16	30	42
1	1.751927119831815E-4	TGTGCGAGAGATCCTCCAGGATATAGTTTTGGTTCTGAAGGCTTTGATATTTGG	CARDPPGYSFGSEGFDIW	IGHV3-33	IGHD5-12	IGHJ3	12	18	26	42
1	1.751927119831815E-4	TGTGCGAGAGATCGGTATTCGTTTTGTGGTGGTGACTGCCCCTTTGACAACTGG	CARDRYSFCGGDCPFDNW	IGHV3-21	IGHD2-21	IGHJ4	12	23	38	41
1	1.751927119831815E-4	TGTGCGAGAGATGTTCCGCACGATTCTCTATTGTATGGGGCTTTTGAGATTTGG	CARDVPHDSLLYGAFEIW	IGHV4-31	IGHD2-15	IGHJ3	11	28	34	39
1	1.751927119831815E-4	TGTGCGAGAGATGGGTTCGGTAACCACTACTACTACTACGGTATGGACGTCTGG	CARDGFGNHYYYYGMDVW	IGHV4-4	IGHD3-10	IGHJ6	11	13	19	25
1	1.751927119831815E-4	TGTGCGAGAGAGAGGGGTATTATAGCAATGTTTAAGAAGGACTTTGACTACTGG	CARERGIIAMFKKDFDYW	IGHV3-53	IGHD2-8	IGHJ4	10	20	26	40
1	1.751927119831815E-4	TGTGCGAGAAGGCCGAGAAGAGAGGGAAGTAGCACTGGCTGGCCTGATTACTGG	CARRPRREGSSTGWPDYW	IGHV4-39	IGHD6-19	IGHJ4	8	29	41	44
1	1.751927119831815E-4	TGTGCGAAAGTCCCTGATATTGTAGTAGTACCAGCTGCTATTTTTGACTACTGG	CAKVPDIVVVPAAIFDYW	IGHV3-23	IGHD2-2	IGHJ4	9	15	40	42
1	1.751927119831815E-4	TGTGCGAAAGCAAACGGCGTGGCCCCGTACTACTACTACGGTATGGACGTCTGG	CAKANGVAPYYYYGMDVW	IGHV3-23	IGHD3-16	IGHJ6	9	10	15	27
1	1.751927119831815E-4	TGTGCGAAAGGAGGGGCCACCTACGGTGGTAACTCCGACTACTTTGACTGCTGG	CAKGGATYGGNSDYFDCW	IGHV3-23	IGHD4-23	IGHJ4	9	20	36	37
1	1.751927119831815E-4	TGTGCGAAAGGAGGGGCCACCTACGGTGGTAACTCCGACTACTTTGACTACTGG	CAKGGATYGGNSDYFDYW	IGHV3-23	IGHD4-23	IGHJ4	9	20	36	37
1	1.751927119831815E-4	TGTGCGAAAGGAGAGTGGCGTAGCAGTGGCTGGGGGGGGTACTTTGACTACTGG	CAKGEWRSSGWGGYFDYW	IGHV4-34	IGHD6-19	IGHJ4	10	20	32	39
1	1.751927119831815E-4	TGTGCGAAAGATTTCTATTACTTCGATACCGATGGGAGTGTTTTTCATATCTGG	CAKDFYYFDTDGSVFHIW	IGHV3-23	IGHD3-10	IGHJ3	11	15	21	41
1	1.751927119831815E-4	TGTGCGAAAGATTTCTATTACTTCGATACCGATGGGAGTGTTTTTCATATCTGG	CAKDFYYFDTDGSVFHIW	IGHV3-30	IGHD1-20	IGHJ3	15	25	30	41
1	1.751927119831815E-4	TGTGCGAAAGATCCGGTGCGCTGGTTCGCAGAATTGCAGCCTTTTGACTACTGG	CAKDPVRWFAELQPFDYW	IGHV3-23	IGHD3-10	IGHJ4	12	21	27	42
1	1.751927119831815E-4	TGTGCGAAAGATCGTATAGTGGGAGTCGAACACTACCACGGTATGGATGTCTGG	CAKDRIVGVEHYHGMDVW	IGHV3-30	IGHD1-26	IGHJ6	12	13	24	42
1	1.751927119831815E-4	TGTGCGAAAGATCAAGGATATAGCTATGGATGGGAGGACTACTTTGACTCCTGG	CAKDQGYSYGWEDYFDSW	IGHV3-23	IGHD5-18	IGHJ4	12	15	28	37
1	1.751927119831815E-4	TGTGCGAAAGACTCTTGTACGAATGGTGTGTGTTGGGGAGCCTTTGACTACTGG	CAKDSCTNGVCWGAFDYW	IGHV4-31	IGHD2-8	IGHJ4	10	14	28	41
1	1.751927119831815E-4	TGTGCGAAAGACTCTTGCCCTAATGGTGTATGCTGGGGAGCCTTTGACTACTGG	CAKDSCPNGVCWGAFDYW	IGHV3-13	IGHD2-8	IGHJ4	17	19	33	41
1	1.751927119831815E-4	TGTGCGAAAGACGAGTATTACTATGGTTCGGCGAAGAATACTTTCGATATGTGG	CAKDEYYYGSAKNTFDMW	IGHV3-23	IGHD3-10	IGHJ3	10	14	30	40
1	1.751927119831815E-4	TGTGCAGCCGTGGTAACTGCTCGTGGCAGGACTCACAACTCCTTCGACCCCTGG	CAAVVTARGRTHNSFDPW	IGHV7-4-1	IGHD4-23	IGHJ5	4	9	17	34
1	1.751927119831815E-4	TGTGCAAAGACGTCAAAATCAAGTCTGCTGCTTCTCGGGCCCCTTGAGTATTGG	CAKTSKSSLLLLGPLEYW	IGHV3-43	IGHD3-9	IGHJ4	7	11	18	43
1	1.751927119831815E-4	TGTGCAAAAGATATGTCGTTGGCTGGTACAGAGGGTGGCGCTCTTGATATCTGG	CAKDMSLAGTEGGALDIW	IGHV3-9	IGHD6-19	IGHJ3	13	19	28	39
1	1.751927119831815E-4	TGTGGGGGCGGAGTCCTGCCGGGAGACTTCTACCACTCTTACATGGACGTCTGG	CGGGVLPGDFYHSYMDVW	IGHV1-46	IGHD2-15	IGHJ6	3	8	13	25
1	1.751927119831815E-4	TGTGGGAGGTCTGGGCGAAGGCAGCTCGACGTCAATAATTGGGTCGACCCCTGG	CGRSGRRQLDVNNWVDPW	IGHV1-67	IGHD6-6	IGHJ5	7	20	27	39
1	1.751927119831815E-4	TGTACTAGAGCCGATAGTGGAAGCTACTTGGACGGTGACTTCTACCGTCACTGG	CTRADSGSYLDGDFYRHW	IGHV3-49	IGHD1-26	IGHJ1	9	13	27	48
1	1.751927119831815E-4	TGTAGAGTAGTACCAGCTGCCCCAGGCTACTACTACTACGGTATGGACGTCTGG	CRVVPAAPGYYYYGMDVW	IGHV1-46	IGHD2-2	IGHJ6	2	5	19	26
1	1.751927119831815E-4	TGCGCGAGATCCTATGGGGATATAACAGCAGCTCGTTACTCCTTTGACTACTGG	CARSYGDITAARYSFDYW	IGHV4-55	IGHD6-6	IGHJ4	9	26	35	36
1	1.751927119831815E-4	TGTGTTAAAAACTGGGGCCGCTACACTTGGACTTTCGGGTATGACTCCTGG	CVKNWGRYTWTFGYDSW	IGHV5-10-1	IGHD7-27	IGHJ5	3	9	16	42
1	1.751927119831815E-4	TGTGTGAGAGATTGCAGTGGTGGGAACTGCTACGGCCTTTTTGACTACTGG	CVRDCSGGNCYGLFDYW	IGHV3-52	IGHD2-15	IGHJ4	9	10	32	39
1	1.751927119831815E-4	TGTGTGAGAGATTATTATGATGAAAGTGGCCCCAAAACTTTTGACTCCTGG	CVRDYYDESGPKTFDSW	IGHV5-78	IGHD3-16	IGHJ4	9	12	20	39
1	1.751927119831815E-4	TGTGTGAAAGATAGGTACCAGCTCCTACTGGGCAATTGGTTCGACTCCTGG	CVKDRYQLLLGNWFDSW	IGHV3-9	IGHD2-2	IGHJ5	12	14	26	32
1	1.751927119831815E-4	TGTGTAAAGGATTCAAAAATGGCCCACTACTTCTACTACATGGACGTCTGG	CVKDSKMAHYFYYMDVW	IGHV3-9	IGHD3-3	IGHJ6	11	13	19	25
1	1.751927119831815E-4	TGTGTAAAAGATGTAGACCGGTTCCAGGCCTTCGTTTTTCCGGACTACTGG	CVKDVDRFQAFVFPDYW	IGHV3-9	IGHD1-1	IGHJ4	11	20	26	42
1	1.751927119831815E-4	TGTGCTAGACGAAAAATTGGTGGTACCTCCGAGGTCTACCTTGACTACTGG	CARRKIGGTSEVYLDYW	IGHV1-18	IGHD4-23	IGHJ4	8	18	30	35
1	1.751927119831815E-4	TGTGCCCGCGAGACATATATATCAGCTTCATACTGGTACTTCGATTTCTGG	CARETYISASYWYFDFW	IGHV4-30-2	IGHD6-6	IGHJ2	5	17	26	30
1	1.751927119831815E-4	TGTGCGTCCCCCTCTGACTATGATAGTAGTGGTTATTACTCCGAGCCCTGG	CASPSDYDSSGYYSEPW	IGHV4-4	IGHD3-22	IGHJ5	5	16	39	41
1	1.751927119831815E-4	TGTGCGCGATTTAAGATGGTGGTAGCTGCGCTTGTCGGCTTTGACTACTGG	CARFKMVVAALVGFDYW	IGHV4-59	IGHD2-15	IGHJ4	5	16	28	38
1	1.751927119831815E-4	TGTGCGGGGCAGGTTGTCGCCCCGGGCTACTATTACGGCTTGGACGTCTGG	CAGQVVAPGYYYGLDVW	IGHV4-59	IGHD6-13	IGHJ6	5	20	25	26
1	1.751927119831815E-4	TGTGCGACTGGGTATAGCAGCGCCTGGTACGCTGAGTATTTCCAGGACTGG	CATGYSSAWYAEYFQDW	IGHV4-4	IGHD6-13	IGHJ1	6	9	28	29
1	1.751927119831815E-4	TGTGCGACCGGTCCTTATGCCAATTTTTGGAATAATCCCTTTGACTATTGG	CATGPYANFWNNPFDYW	IGHV3-42	IGHD3-3	IGHJ4	2	22	30	38
1	1.751927119831815E-4	TGTGCGACCATCGTCCCTCCGGGGCAGCTATGGCCGGTGTTTGACTACTGG	CATIVPPGQLWPVFDYW	IGHV4-39	IGHD5-18	IGHJ4	6	24	32	39
1	1.751927119831815E-4	TGTGCGAGCCGCAGCATCACCTGGTACTCGGACACGTCGTTCGACCCCTGG	CASRSITWYSDTSFDPW	IGHV5-10-1	IGHD6-13	IGHJ5	7	12	26	38
1	1.751927119831815E-4	TGTGCGAGGGGGGAGACATTACTGGAAGTATTCTACGGTCTGGACGTCTGG	CARGETLLEVFYGLDVW	IGHV4-39	IGHD1-20	IGHJ6	7	20	26	40
1	1.751927119831815E-4	TGTGCGAGGGATCCGGATATAATTGGAAACTATTACTACATGGACGTCTGG	CARDPDIIGNYYYMDVW	IGHV3-21	IGHD1-20	IGHJ6	12	17	27	28
1	1.751927119831815E-4	TGTGCGAGGAGCAGCTCGCCGCCCTACTACTACTACTACATGGACGTCTGG	CARSSSPPYYYYYMDVW	IGHV4-31	IGHD6-6	IGHJ6	7	9	17	23
1	1.751927119831815E-4	TGTGCGAGGAAGATGAGTGTAACAATTCGTCCGATCTGGTTCGACCCCTGG	CARKMSVTIRPIWFDPW	IGHV3-23	IGHD6-6	IGHJ5	6	26	32	35
1	1.751927119831815E-4	TGTGCGAGATTCAAGTACCGGGGAGTGGGAGCTACTTCCCCTGACTACTGG	CARFKYRGVGATSPDYW	IGHV5-10-1	IGHD1-26	IGHJ4	8	23	35	41
1	1.751927119831815E-4	TGTGCGAGATCTATAGGTCCAGTGACTGTAGTCAACGGTATGGACGTCTGG	CARSIGPVTVVNGMDVW	IGHV5-78	IGHD4-11	IGHJ6	8	20	33	39
1	1.751927119831815E-4	TGTGCGAGACTCCAGCCAACGGTTCGGGGAGGGAACTGGTTCGACCCCTGG	CARLQPTVRGGNWFDPW	IGHV4-39	IGHD3-10	IGHJ5	9	20	30	33
1	1.751927119831815E-4	TGTGCGAGACTCCAGCCAACGGTTCGGGGAGGGAACTGGTTCGACCCCTGG	CARLQPTVRGGNWFDPW	IGHV4-4	IGHD3-10	IGHJ5	8	20	30	33
1	1.751927119831815E-4	TGTGCGAGACCCATTGAAAGTAGTGGTTACCCAAATGCTTTTGATATCTGG	CARPIESSGYPNAFDIW	IGHV5-10-1	IGHD3-22	IGHJ3	9	14	28	34
1	1.751927119831815E-4	TGTGCGAGACCGCTTAATTTTTGGAGTGCAATGGCCGCTTTTGATATCTGG	CARPLNFWSAMAAFDIW	IGHV4-39	IGHD3-3	IGHJ3	9	16	27	36
1	1.751927119831815E-4	TGTGCGAGACGACCACCTGCGCCCGGGGGAATATACTTCTTTGACAACTGG	CARRPPAPGGIYFFDNW	IGHV4-39	IGHD2-15	IGHJ4	9	11	16	33
1	1.751927119831815E-4	TGTGCGAGACATGCTTTCCTTTATAGCACCTCGTCTCACTTTACCTACTGG	CARHAFLYSTSSHFTYW	IGHV4-39	IGHD6-6	IGHJ4	12	21	34	37
1	1.751927119831815E-4	TGTGCGAGACATAGATATTGTAGTGGTGGTAGCTGCTACTTTGACTACTGG	CARHRYCSGGSCYFDYW	IGHV4-39	IGHD2-15	IGHJ4	11	13	34	35
1	1.751927119831815E-4	TGTGCGAGACACGATATTTTGACTGGTCACCACTACGGTTTGGACGTCTGG	CARHDILTGHHYGLDVW	IGHV1-58	IGHD3-9	IGHJ3	5	10	26	46
1	1.751927119831815E-4	TGTGCGAGACAGGCTTTTTTTGGGGTGGTCTCCCCCAACTTTGACTACTGG	CARQAFFGVVSPNFDYW	IGHV4-31	IGHD3-3	IGHJ4	8	16	28	37
1	1.751927119831815E-4	TGTGCGAGACAAACTGAGGGGCCAGCGGCCTCCCGCAATTTTGACTACTGG	CARQTEGPAASRNFDYW	IGHV4-4	IGHD6-25	IGHJ4	8	22	28	39
1	1.751927119831815E-4	TGTGCGAGACAAAAGGTCGGGTCAGCTCGTCCCGATGCTTTTGATATCTGG	CARQKVGSARPDAFDIW	IGHV4-39	IGHD6-6	IGHJ3	10	22	31	33
1	1.751927119831815E-4	TGTGCGAGAGTTTTGACTCAGGACTACTACTACCACGGTATGGACGTCTGG	CARVLTQDYYYHGMDVW	IGHV4-59	IGHD3-9	IGHJ6	9	10	17	22
1	1.751927119831815E-4	TGTGCGAGAGCTTTGGGGGTTATTACTTCGTACTGGTACTTCGATCTCTGG	CARALGVITSYWYFDLW	IGHV7-4-1	IGHD3-22	IGHJ2	9	17	26	30
1	1.751927119831815E-4	TGTGCGAGAGCTGGTATAGTGGCTACGATAGGGGACTGGTTCGACCCCTGG	CARAGIVATIGDWFDPW	IGHV4-31	IGHD5-12	IGHJ5	9	14	28	34
1	1.751927119831815E-4	TGTGCGAGAGCCTATGGTTCGGGGATTGGTTTGGACTACTTTGACTACTGG	CARAYGSGIGLDYFDYW	IGHV1-3	IGHD3-10	IGHJ4	9	11	24	34
1	1.751927119831815E-4	TGTGCGAGAGCCCTACTGTGGATACAGCTATGGTCTTACTTTGACTACTGG	CARALLWIQLWSYFDYW	IGHV4-34	IGHD5-18	IGHJ4	13	17	33	36
1	1.751927119831815E-4	TGTGCGAGAGCCCCGGTTAGGGGAGCTACTACAGCTTGGTTCGACCCCTGG	CARAPVRGATTAWFDPW	IGHV1-18	IGHD1-26	IGHJ5	9	20	31	36
1	1.751927119831815E-4	TGTGCGAGAGCCCCGGGGAGCAGCTCGTCAGTTCTCTGGTTCGACCCCTGG	CARAPGSSSSVLWFDPW	IGHV7-4-1	IGHD6-6	IGHJ5	9	18	28	35
1	1.751927119831815E-4	TGTGCGAGAGCCGAATATAGTGGGAGCTACTATCCCAGCTTTGACTACTGG	CARAEYSGSYYPSFDYW	IGHV3-11	IGHD1-26	IGHJ4	9	15	31	38
1	1.751927119831815E-4	TGTGCGAGAGCGGGCGGGCTAGGATACTACTACCACTACATGGACGTCTGG	CARAGGLGYYYHYMDVW	IGHV3-30	IGHD2-15	IGHJ6	9	18	23	24
1	1.751927119831815E-4	TGTGCGAGAGCGGGCGGGCTAGGATACTACTACCACTACATGGACGTCTGG	CARAGGLGYYYHYMDVW	IGHV3-48	IGHD2-15	IGHJ6	9	18	23	24
1	1.751927119831815E-4	TGTGCGAGAGCGAGTTACTATGATAGTAGTGGTTATTACTATAATTATTGG	CARASYYDSSGYYYNYW	IGHV3-20	IGHD3-22	IGHJ4	9	14	40	48
1	1.751927119831815E-4	TGTGCGAGAGGTCCCAGTCACTACGGTGGTAACTCCCACTTTGACTACTGG	CARGPSHYGGNSHFDYW	IGHV4-34	IGHD4-23	IGHJ4	10	19	35	37
1	1.751927119831815E-4	TGTGCGAGAGGGGGAGAGGTGGGAGCTACCGAGTGGGCCTTCGATCTCTGG	CARGGEVGATEWAFDLW	IGHV1-18	IGHD1-26	IGHJ2	9	18	28	38
1	1.751927119831815E-4	TGTGCGAGAGGGGGAGAGGTGGGAGCTACCGAGTGGGCCTTCGATCTCTGG	CARGGEVGATEWAFDLW	IGHV1-8	IGHD1-26	IGHJ2	10	18	28	38
1	1.751927119831815E-4	TGTGCGAGAGGGGGAAATGTGTATAGTAGTGCCTGGTACTCGGGCGACTGG	CARGGNVYSSAWYSGDW	IGHV1-8	IGHD6-19	IGHJ4	10	20	38	46
1	1.751927119831815E-4	TGTGCGAGAGGGGGAAATGTGTATAGTAGTGCCTGGTACTCGGGCGACTGG	CARGGNVYSSAWYSGDW	IGHV4-34	IGHD6-19	IGHJ4	10	20	38	46
1	1.751927119831815E-4	TGTGCGAGAGGACATAGCGACCACTGGCACACCGAATACTTCCAACTCTGG	CARGHSDHWHTEYFQLW	IGHV4-34	IGHD2-15	IGHJ1	10	19	24	33
1	1.751927119831815E-4	TGTGCGAGAGGAACGTATTACTATGATAGTAGTGGTCCCCTTGACTACTGG	CARGTYYYDSSGPLDYW	IGHV3-21	IGHD3-22	IGHJ4	9	12	35	40
1	1.751927119831815E-4	TGTGCGAGAGATCTCGCGAGTAGTACCAGCTGGTGGTACTTCGATCTCTGG	CARDLASSTSWWYFDLW	IGHV3-66	IGHD2-2	IGHJ2	14	18	31	33
1	1.751927119831815E-4	TGTGCGAGAGATCCCAATTACGATATTTTGACTGGATCCCTGCGGTACTGG	CARDPNYDILTGSLRYW	IGHV1-46	IGHD3-9	IGHJ4	12	16	34	45
1	1.751927119831815E-4	TGTGCGAGAGATCCGGTTGTCTCAGCGGACTACTACTACATGGACGTTTGG	CARDPVVSADYYYMDVW	IGHV3-53	IGHD6-25	IGHJ6	12	22	27	28
1	1.751927119831815E-4	TGTGCGAGAGATCGCGAGGCCTGGGGGTCCTGGGGTTCTTTTGATATCTGG	CARDREAWGSWGSFDIW	IGHV4-31	IGHD7-27	IGHJ3	12	20	29	37
1	1.751927119831815E-4	TGTGCGAGAGATCAGGGAGGGGGTTACAGCCCGGGTGCTTTTGATATCTGG	CARDQGGGYSPGAFDIW	IGHV4-31	IGHD5-18	IGHJ3	12	24	29	35
1	1.751927119831815E-4	TGTGCGAGAGATGTGAATTGGGGCCCGCCCCATGATGCTCTTGATATCTGG	CARDVNWGPPHDALDIW	IGHV3-53	IGHD3-16	IGHJ3	11	17	22	30
1	1.751927119831815E-4	TGTGCGAGAGATGTAGGCTCGAGTATAGCAGCTTTTGGGTTCGACCCCTGG	CARDVGSSIAAFGFDPW	IGHV1-2	IGHD6-6	IGHJ5	11	17	32	37
1	1.751927119831815E-4	TGTGCGAGAGATGGCAACAACTTCTTTACGTGGTCATGGTTCGACCCCTGG	CARDGNNFFTWSWFDPW	IGHV4-39	IGHD1-14	IGHJ5	12	27	33	36
1	1.751927119831815E-4	TGTGCGAGAGATGGCAACAACTTCTTTACGTGGTCATGGTTCGACCCCTGG	CARDGNNFFTWSWFDPW	IGHV4-31	IGHD1-14	IGHJ5	11	27	33	36
1	1.751927119831815E-4	TGTGCGAGAGATGGGAACAATAACCCACCTTTGAGGTGGTTCGACCCCTGG	CARDGNNNPPLRWFDPW	IGHV4-39	IGHD3-22	IGHJ5	12	18	24	36
1	1.751927119831815E-4	TGTGCGAGAGATAGGGGAAGGCGGGAACTACTTTACTACTTTGACTACTGG	CARDRGRRELLYYFDYW	IGHV3-53	IGHD1-7	IGHJ4	11	23	30	33
1	1.751927119831815E-4	TGTGCGAGAGACGGGGGGAGCTCCACGGGGACTTACTTTTTTGACTACTGG	CARDGGSSTGTYFFDYW	IGHV3-33	IGHD1-26	IGHJ4	10	15	21	39
1	1.751927119831815E-4	TGTGCGAGAGACGGGGGGAGCTCCACGGGGACTTACTTCTTTGACTACTGG	CARDGGSSTGTYFFDYW	IGHV3-64	IGHD1-26	IGHJ4	10	15	21	33
1	1.751927119831815E-4	TGTGCGAGAGACAAGATAGTAGTGGCCCACTCGGACTACTTTGACTACTGG	CARDKIVVAHSDYFDYW	IGHV3-30	IGHD3-22	IGHJ4	10	14	24	34
1	1.751927119831815E-4	TGTGCGAGAGAGTTCTACGCAGACTACGAGGGGAACTACTATGACCACTGG	CAREFYADYEGNYYDHW	IGHV1-18	IGHD4-17	IGHJ4	10	14	27	34
1	1.751927119831815E-4	TGTGCGAGAGAGTCAGGGGACTTTGGGGGAATTATCGCGCCTGACTACTGG	CARESGDFGGIIAPDYW	IGHV4-28	IGHD3-16	IGHJ4	8	21	36	41
1	1.751927119831815E-4	TGTGCGAGAGAGTACGTAGTGGGACCTACGGGCGAGGGCTTTGACTACTGG	CAREYVVGPTGEGFDYW	IGHV4-31	IGHD1-26	IGHJ4	10	16	28	38
1	1.751927119831815E-4	TGTGCGAGAGAGCGATGTACTGGCGGCTGCCATGCCGTTTTTGACTACTGG	CARERCTGGCHAVFDYW	IGHV3-21	IGHD2-2	IGHJ4	10	25	36	39
1	1.751927119831815E-4	TGTGCGAGAGAGGGACTGGGGACCGCCTACTACTACTACATGGACGTCTGG	CAREGLGTAYYYYMDVW	IGHV4-59	IGHD7-27	IGHJ6	10	14	21	26
1	1.751927119831815E-4	TGTGCGAGAGAGATTACACCTGGAACGACCGGTCACTGGTTCGACCCCTGG	CAREITPGTTGHWFDPW	IGHV3-23	IGHD1-1	IGHJ5	10	14	28	34
1	1.751927119831815E-4	TGTGCGAGAGAGAATTGGCAGCAGCCGGTACAGGGTGCTTTTGATATCTGG	CARENWQQPVQGAFDIW	IGHV3-30	IGHD6-13	IGHJ3	10	17	30	35
1	1.751927119831815E-4	TGTGCGAGAGAAAGACGCGAATGGCGATCCCATAGATACTTCCAGCACTGG	CARERREWRSHRYFQHW	IGHV4-31	IGHD7-27	IGHJ1	10	21	30	35
1	1.751927119831815E-4	TGTGCGAGAATTCAGTCGTATTACTATGGTTCGGGGAGTTATGACTACTGG	CARIQSYYYGSGSYDYW	IGHV1-18	IGHD3-10	IGHJ4	8	16	40	41
1	1.751927119831815E-4	TGTGCGAAGTGGGCGTCCCCAACCCAAGCCCGGGACGGTATGGATGTCTGG	CAKWASPTQARDGMDVW	IGHV3-23	IGHD6-19	IGHJ6	7	28	33	39
1	1.751927119831815E-4	TGTGCGAAGCGTGATTTTAGTGATACCTCTCATTTCGGTGTGGACGTCTGG	CAKRDFSDTSHFGVDVW	IGHV3-23	IGHD3-3	IGHJ6	7	12	17	40
1	1.751927119831815E-4	TGTGCGAAACTCCGGATCAACACACAGCCGTGGGAGGCTTTTGATCTCTGG	CAKLRINTQPWEAFDLW	IGHV3-30	IGHD4-23	IGHJ3	6	7	15	36
1	1.751927119831815E-4	TGTGCGAAAGCCCTGGGAGTACCAGCTGCGAGTAAATCCCTTGACTACTGG	CAKALGVPAASKSLDYW	IGHV1-8	IGHD2-2	IGHJ4	13	17	28	40
1	1.751927119831815E-4	TGTGCGAAAGCGAGGGCAACTCGCTCGGCGGTTGATGCTTTTGATATCTGG	CAKARATRSAVDAFDIW	IGHV3-23	IGHD3-10	IGHJ3	9	17	21	32
1	1.751927119831815E-4	TGTGCGAAAGGACGTGAGGAGTGGCCACAACCTTATTACTTTGACTCCTGG	CAKGREEWPQPYYFDSW	IGHV3-23	IGHD3-3	IGHJ4	9	17	23	36
1	1.751927119831815E-4	TGTGCGAAAGGACGTGAGGAGTGGCCACAACCTTATTACTTTGACTCCTGG	CAKGREEWPQPYYFDSW	IGHV4-34	IGHD3-3	IGHJ4	10	17	23	36
1	1.751927119831815E-4	TGTGCGAAAGGACGGGAGGATTGGCCACAACCTTACTACTTTGACTTCTGG	CAKGREDWPQPYYFDFW	IGHV1-8	IGHD2-21	IGHJ4	10	24	29	33
1	1.751927119831815E-4	TGTGCGAAAGGACGGGAGGATTGGCCACAACCTTACTACTTTGACTTCTGG	CAKGREDWPQPYYFDFW	IGHV3-30	IGHD2-21	IGHJ4	6	24	29	33
1	1.751927119831815E-4	TGTGCGAAAGGACGGGAGGAGTGGCCACAACCTTACTACTTTGACTTTTGG	CAKGREEWPQPYYFDFW	IGHV7-34-1	IGHD3-3	IGHJ4	7	17	23	33
1	1.751927119831815E-4	TGTGCGAAAGGACGGGAGGAGTGGCCACAACCTTACTACTTTGACTTCTGG	CAKGREEWPQPYYFDFW	IGHV1-18	IGHD3-3	IGHJ4	6	17	23	33
1	1.751927119831815E-4	TGTGCGAAAGGACGGGAGGAGTGGCCACAACCTTACTACTTTGACTTCTGG	CAKGREEWPQPYYFDFW	IGHV3-23	IGHD3-3	IGHJ4	9	17	23	33
1	1.751927119831815E-4	TGTGCGAAAGGACGGGAGGAGTGGCCACAACCTTACTACTTTGACTTCTGG	CAKGREEWPQPYYFDFW	IGHV4-34	IGHD3-3	IGHJ4	10	17	23	33
1	1.751927119831815E-4	TGTGCGAAAGATTGGGGCTATGGTTCGGGGAGTCATCCCTTTGACTTCTGG	CAKDWGYGSGSHPFDFW	IGHV3-23	IGHD3-10	IGHJ4	11	17	32	38
1	1.751927119831815E-4	TGTGCGAAAGATCCGGTTTTTCGGGGAGCAGCAGCTGGTACTGACTACTGG	CAKDPVFRGAAAGTDYW	IGHV3-23	IGHD6-13	IGHJ4	12	26	40	41
1	1.751927119831815E-4	TGTGCGAAAGATAGGGAAGATGGCTACAATTGGTATCCTTTTGATATCTGG	CAKDREDGYNWYPFDIW	IGHV3-30	IGHD5-24	IGHJ3	11	17	30	37
1	1.751927119831815E-4	TGTGCACAAGGAATTGGGAGTAGTATTTATTATGATGCTTTTGATATCTGG	CAQGIGSSIYYDAFDIW	IGHV3-9	IGHD2-15	IGHJ3	9	16	22	31
1	1.751927119831815E-4	TGTGCAACAGATTCAACGGTTGACGTCGTGATATATGCTCTGGTCTATTGG	CATDSTVDVVIYALVYW	IGHV1-2	IGHD1-1	IGHJ4	11	21	28	44
1	1.751927119831815E-4	TGTGCAAGAGGACATTGTATGGGAGATAGTTGCTACAATCTTGACTCCTGG	CARGHCMGDSCYNLDSW	IGHV3-47	IGHD5-12	IGHJ4	9	21	35	40
1	1.751927119831815E-4	TGTGCAAAAGGGGATAGTATAACAGCGTCTGGTGATGCTTTTGATGCCTGG	CAKGDSITASGDAFDAW	IGHV1-45	IGHD6-25	IGHJ3	6	16	26	32
1	1.751927119831815E-4	TGTGCAAAAGGGGATAGTATAACAGCGTCTGGTGATGCTTTTGATGCCTGG	CAKGDSITASGDAFDAW	IGHV3-43	IGHD6-25	IGHJ3	9	16	26	32
1	1.751927119831815E-4	TGTGCAAAAGGACAACTGCAGATCGGCCGCTACTACTACATGGACGTCTGG	CAKGQLQIGRYYYMDVW	IGHV1-24	IGHD1-1	IGHJ6	6	11	17	29
1	1.751927119831815E-4	TGTGCAAAAGATTTCAGCGCTAGGGCCTCTCAAAACTGGTTCGACCCCTGG	CAKDFSARASQNWFDPW	IGHV3-9	IGHD2-15	IGHJ5	11	19	23	33
1	1.751927119831815E-4	TGTGCAAAAGATATCGGGATGTTCAACTATGGCCCACCCGCTGACTCCTGG	CAKDIGMFNYGPPADSW	IGHV3-9	IGHD3-10	IGHJ4	13	25	31	41
1	1.751927119831815E-4	TGTGCAAAAGATATGGAAGAGAAGTGGCTGATACCACACTTCCAGGACTGG	CAKDMEEKWLIPHFQDW	IGHV3-9	IGHD6-19	IGHJ1	13	22	33	37
1	1.751927119831815E-4	TGTGCAAAAGAGTATGATAGCAGCCCCGGGGATGATGCATTTGATATCTGG	CAKEYDSSPGDDAFDIW	IGHV3-9	IGHD2-2	IGHJ3	10	16	23	31
1	1.751927119831815E-4	TGTGGGAGAGATGTGAATTGGGGCCCGCCCCATGATGCTCTTGATATCTGG	CGRDVNWGPPHDALDIW	IGHV1-46	IGHD3-16	IGHJ3	11	17	22	30
1	1.751927119831815E-4	TGTACCACCCTCGGAACTACGGTGGTATCTGAAGGTGACTTTGACTACTGG	CTTLGTTVVSEGDFDYW	IGHV3-15	IGHD4-23	IGHJ4	7	15	26	37
1	1.751927119831815E-4	TGTACGAGAGATCTGAGAGTCTATGGTGACCCCGCCGGCTCTGACTACTGG	CTRDLRVYGDPAGSDYW	IGHV3-42	IGHD2-21	IGHJ4	13	23	29	41
1	1.751927119831815E-4	TGTGTCAAGGGTTCTAGCAGCAGTCTACTTCCGTGGTTCGAGCCCTGG	CVKGSSSSLLPWFEPW	IGHV1-67	IGHD6-13	IGHJ5	3	14	22	33
1	1.751927119831815E-4	TGTGTGCGAGGCCGATACGGTGACTACGATGGGGGTTTTGACTACTGG	CVRGRYGDYDGGFDYW	IGHV1-8	IGHD4-17	IGHJ4	12	15	27	36
1	1.751927119831815E-4	TGTGTGAGAGCGGATATAGCAACGCCTGGTGCGCCCTTTGACTTCTGG	CVRADIATPGAPFDFW	IGHV3-33	IGHD5-12	IGHJ4	9	11	18	35
1	1.751927119831815E-4	TGTGTGAGAGCGGATATAGCAACGCCTGGTGCGCCCTTTGACTTCTGG	CVRADIATPGAPFDFW	IGHV4-34	IGHD5-12	IGHJ3	9	11	18	36
1	1.751927119831815E-4	TGTGTGAAAGATCGAGTTGCGGCCCAGTACTACGGAATGGACGTCTGG	CVKDRVAAQYYGMDVW	IGHV3-60	IGHD1-26	IGHJ6	12	27	33	36
1	1.751927119831815E-4	TGTGCTCACACTATAGCAGCTCGTCCAGGCGGGCCTTTTGAGTACTGG	CAHTIAARPGGPFEYW	IGHV3-72	IGHD6-6	IGHJ4	5	11	25	36
1	1.751927119831815E-4	TGTGCGTCCTTGGGGGGAGGCAGTGGCTGGTCGTCGCTTGACTACTGG	CASLGGGSGWSSLDYW	IGHV5-10-1	IGHD6-19	IGHJ4	5	19	30	37
1	1.751927119831815E-4	TGTGCGTCCCTGGGGGGAGGCAGTGGCTGGTCGTCGCTTGACTACTGG	CASLGGGSGWSSLDYW	IGHV5-10-1	IGHD6-19	IGHJ4	5	19	30	37
1	1.751927119831815E-4	TGTGCGCGCGGATATTGTGATGTTGGCAATTGCCAATTTAACTATTGG	CARGYCDVGNCQFNYW	IGHV4-39	IGHD2-15	IGHJ4	5	9	17	36
1	1.751927119831815E-4	TGTGCGGTGCTGGGATGGTTCGGGGAGTATGGTGGGTTCGACCCCTGG	CAVLGWFGEYGGFDPW	IGHV1-58	IGHD3-10	IGHJ5	6	14	27	34
1	1.751927119831815E-4	TGTGCGGCAGAAGTCAATTACGATTTTTGGAGTGGTTATCCATACTGG	CAAEVNYDFWSGYPYW	IGHV1-18	IGHD3-3	IGHJ4	5	16	38	42
1	1.751927119831815E-4	TGTGCGGGAGGATTTTTGGAGTGGTTACCCCCACTCCCTGACTACTGG	CAGGFLEWLPPLPDYW	IGHV1-8	IGHD3-3	IGHJ4	10	11	26	38
1	1.751927119831815E-4	TGTGCGACAGAACCGGGGATCGGTCACTACCACTACATGGACGTCTGG	CATEPGIGHYHYMDVW	IGHV1-24	IGHD7-27	IGHJ6	10	14	20	25
1	1.751927119831815E-4	TGTGCGAGTTTTAGATTCTTGGCTGCCAGCCCCATCTTTGACTACTGG	CASFRFLAASPIFDYW	IGHV4-39	IGHD6-19	IGHJ4	7	25	30	35
1	1.751927119831815E-4	TGTGCGAGCGATAGGGGGGTTGTTGGTGACCACCGCTTTGACTCCTGG	CASDRGVVGDHRFDSW	IGHV1-46	IGHD2-21	IGHJ4	11	23	29	35
1	1.751927119831815E-4	TGTGCGAGGTCGTATAGTGGGAGCTACCTATCTGCTTTTGATATCTGG	CARSYSGSYLSAFDIW	IGHV3-30	IGHD1-26	IGHJ3	7	11	26	32
1	1.751927119831815E-4	TGTGCGAGGTATTACTATGATAGTAGTGGTTATTATGGGGCCAACTGG	CARYYYDSSGYYGANW	IGHV3-30	IGHD3-22	IGHJ4	7	8	34	43
1	1.751927119831815E-4	TGTGCGAGGTATTACTATGATAGTAGTGGTTATTATGGGGCCAACTGG	CARYYYDSSGYYGANW	IGHV1-8	IGHD3-22	IGHJ4	7	8	34	43
1	1.751927119831815E-4	TGTGCGAGGCACGTGATGCGATTTTTGGAGTGCCACTTCGACTACTGG	CARHVMRFLECHFDYW	IGHV3-11	IGHD3-3	IGHJ4	7	18	31	34
1	1.751927119831815E-4	TGTGCGAGGGTTAAACTACATGACTATGGTGACCCCTTTGGCTACTGG	CARVKLHDYGDPFGYW	IGHV3-23	IGHD4-17	IGHJ4	6	18	32	35
1	1.751927119831815E-4	TGTGCGAGGGCGCGAACAGCTGGTAGCGAAAGGGCTTTTGATATCTGG	CARARTAGSERAFDIW	IGHV4-31	IGHD2-2	IGHJ3	7	16	24	33
1	1.751927119831815E-4	TGTGCGAGATCTCTTTTACTATGGTTCGGCTACGGTATGGACGTCTGG	CARSLLLWFGYGMDVW	IGHV4-55	IGHD3-10	IGHJ6	9	15	28	36
1	1.751927119831815E-4	TGTGCGAGACTGCCACAGGACTACTACTACTACGGTTTGGACGTCTGG	CARLPQDYYYYGLDVW	IGHV4-4	IGHD2-21	IGHJ6	8	12	16	19
1	1.751927119831815E-4	TGTGCGAGACTGATGTTCGCTGACTACGTTTCTGGCTTTGACTATTGG	CARLMFADYVSGFDYW	IGHV5-78	IGHD4-17	IGHJ4	8	20	28	35
1	1.751927119831815E-4	TGTGCGAGACCCTTTCTTCCTACAGGTCGGGGCTGGTTCGACCCCTGG	CARPFLPTGRGWFDPW	IGHV4-4	IGHD3-10	IGHJ5	8	26	31	32
1	1.751927119831815E-4	TGTGCGAGACCCCCGAATAGGCAGTGGCTGGCCCCCTTTGACTACTGG	CARPPNRQWLAPFDYW	IGHV4-39	IGHD6-19	IGHJ4	9	20	30	35
1	1.751927119831815E-4	TGTGCGAGACCGAAGGGGGGGGGGTATTTTGATGCTTTGGATATTTGG	CARPKGGGYFDALDIW	IGHV4-39	IGHD6-13	IGHJ3	9	21	26	29
1	1.751927119831815E-4	TGTGCGAGACGAGGCAGCTCGTCCCTAGTAGGGTGGTTCGACCCCTGG	CARRGSSSLVGWFDPW	IGHV4-39	IGHD6-6	IGHJ5	9	13	23	33
1	1.751927119831815E-4	TGTGCGAGACAGGGCAGCTCGAGGGACCTCGGCTGGTTCGACCCCTGG	CARQGSSRDLGWFDPW	IGHV4-39	IGHD6-6	IGHJ5	10	13	20	32
1	1.751927119831815E-4	TGTGCGAGAGCTACTTGTACTATTACCAGCTGCTATTTGTCCTCTTGG	CARATCTITSCYLSSW	IGHV4-4	IGHD2-2	IGHJ4	9	14	35	45
1	1.751927119831815E-4	TGTGCGAGAGGTCTAAGTGACAGTAGTAATTATGCTTTTGATCTCTGG	CARGLSDSSNYAFDLW	IGHV4-34	IGHD3-22	IGHJ3	10	22	29	31
1	1.751927119831815E-4	TGTGCGAGAGGCGGCTATAGTAACTCGTTGGGGTACGTCGATCTCTGG	CARGGYSNSLGYVDLW	IGHV5-10-1	IGHD3-10	IGHJ2	8	15	25	31
1	1.751927119831815E-4	TGTGCGAGAGGCGAGGCCTGGAACTCCATACGTCACTTTGACTACTGG	CARGEAWNSIRHFDYW	IGHV1-68	IGHD1-7	IGHJ4	8	17	24	34
1	1.751927119831815E-4	TGTGCGAGAGGGTGTACTGGGAGTGTCTACTGCGCCATTGACTACTGG	CARGCTGSVYCAIDYW	IGHV1-8	IGHD2-8	IGHJ4	10	12	17	37
1	1.751927119831815E-4	TGTGCGAGAGGGTATTACTATGATAGGGACAACTGGTTCGACCCCTGG	CARGYYYDRDNWFDPW	IGHV4-34	IGHD3-22	IGHJ5	10	11	25	28
1	1.751927119831815E-4	TGTGCGAGAGGGGGACATCTCTCTTCCATAGCACCTCTTGATCACTGG	CARGGHLSSIAPLDHW	IGHV3-21	IGHD2-2	IGHJ1	9	26	32	42
1	1.751927119831815E-4	TGTGCGAGAGGGGGACATCTCTCTTCCATAGCACCTCTTGATCACTGG	CARGGHLSSIAPLDHW	IGHV3-21	IGHD2-2	IGHJ4	9	26	32	43
1	1.751927119831815E-4	TGTGCGAGAGGGGGACATCTCTCTTCCATAGCACCTCTTGATCACTGG	CARGGHLSSIAPLDHW	IGHV5-10-1	IGHD2-2	IGHJ4	8	26	32	43
1	1.751927119831815E-4	TGTGCGAGAGGGGACCTGGGAGAGTGGGAATTGCTCATTGACTACTGG	CARGDLGEWELLIDYW	IGHV1-8	IGHD1-26	IGHJ4	10	22	28	37
1	1.751927119831815E-4	TGTGCGAGAGGAGACTATGGCTCCTACTACTACTACATGGACGTCTGG	CARGDYGSYYYYMDVW	IGHV1-8	IGHD3-10	IGHJ6	10	13	19	23
1	1.751927119831815E-4	TGTGCGAGAGATCTCCTGGTGGTACTATCTTACGGTATGGACGTCTGG	CARDLLVVLSYGMDVW	IGHV4-31	IGHD2-15	IGHJ6	14	16	23	36
1	1.751927119831815E-4	TGTGCGAGAGATCCGGGTATAGCAGCAACTGGGCCCCTTGACTACTGG	CARDPGIAATGPLDYW	IGHV3-33	IGHD6-13	IGHJ4	12	13	31	37
1	1.751927119831815E-4	TGTGCGAGAGATCCGGATGATAGTAGTGGTTATTACATTGACTACTGG	CARDPDDSSGYYIDYW	IGHV4-31	IGHD3-22	IGHJ4	12	16	32	33
1	1.751927119831815E-4	TGTGCGAGAGATCGTGGATCAGTAACCCCCTACGGTATGGACGTCTGG	CARDRGSVTPYGMDVW	IGHV4-31	IGHD4-11	IGHJ6	12	19	25	36
1	1.751927119831815E-4	TGTGCGAGAGATAATAGTAGTAGTGGTCAACACTCTGTTGACTACTGG	CARDNSSSGQHSVDYW	IGHV4-31	IGHD3-22	IGHJ4	11	17	26	37
1	1.751927119831815E-4	TGTGCGAGAGACTCATCTGTGATGGAAAGTTTTCTCCTTCACCACTGG	CARDSSVMESFLLHHW	IGHV4-31	IGHD1-1	IGHJ4	10	22	26	43
1	1.751927119831815E-4	TGTGCGAGAGAGGGTATAGCAGTGGCTGGTTCCCTCTTTGACTACTGG	CAREGIAVAGSLFDYW	IGHV3-13	IGHD6-19	IGHJ4	10	11	29	35
1	1.751927119831815E-4	TGTGCGAGAGAAGATATAGTGGGAGCTAGGGATGCTTTTGATATCTGG	CAREDIVGARDAFDIW	IGHV3-30	IGHD1-26	IGHJ3	10	14	27	30
1	1.751927119831815E-4	TGTGCGAGAAGTCAAGCTGGAACTACGCCATGGGCTTTTGATATCTGG	CARSQAGTTPWAFDIW	IGHV1-46	IGHD1-7	IGHJ3	8	16	26	33
1	1.751927119831815E-4	TGTGCGAGAAACACTATAGTGGGAGCTATCAGGTGGTTCGACCCCTGG	CARNTIVGAIRWFDPW	IGHV3-21	IGHD1-26	IGHJ5	8	14	27	33
1	1.751927119831815E-4	TGTGCGAAAGGGAGGGGGGAACTATGGTTGGATGCTTTTGATATCTGG	CAKGRGELWLDAFDIW	IGHV3-23	IGHD3-10	IGHJ3	9	20	28	30
1	1.751927119831815E-4	TGTGCGAAAGATCCCAGTACAGCTTTGGTTACGTTTGATGACTACTGG	CAKDPSTALVTFDDYW	IGHV3-23	IGHD5-18	IGHJ4	12	17	33	38
1	1.751927119831815E-4	TGTGCGAAAGATCGCTCATATAACTGGAACTACGGGGAAGACTACTGG	CAKDRSYNWNYGEDYW	IGHV3-23	IGHD1-7	IGHJ4	12	18	33	39
1	1.751927119831815E-4	TGTGCGAAAGATCACGCCACCAGCTGGCCCTACTACTTTGACTACTGG	CAKDHATSWPYYFDYW	IGHV1-3	IGHD2-2	IGHJ4	12	18	25	30
1	1.751927119831815E-4	TGTGCGAAAGATCACGCCACCAGCTGGCCCTACTACTTTGACTACTGG	CAKDHATSWPYYFDYW	IGHV3-48	IGHD2-2	IGHJ4	12	18	25	30
1	1.751927119831815E-4	TGTGCGAAAGACGACTGGAACGACGGGCCCTACTTCTTTGACTTCTGG	CAKDDWNDGPYFFDFW	IGHV3-23	IGHD1-1	IGHJ4	10	13	24	30
1	1.751927119831815E-4	TGTGCGAAAGAGATTGGCCGAGAGGGGGTGCCATGCTTTGACTCCTGG	CAKEIGREGVPCFDSW	IGHV3-23	IGHD3-16	IGHJ4	10	23	27	35
1	1.751927119831815E-4	TGTGCGAAAGAAGTAGCACAAATTGGAGTCCCCTTACTTGACTACTGG	CAKEVAQIGVPLLDYW	IGHV3-23	IGHD2-15	IGHJ4	10	11	17	37
1	1.751927119831815E-4	TGTGCGAAAGAAGGGCGTGTTACTGACTCTGGACTCATTGACTCCTGG	CAKEGRVTDSGLIDSW	IGHV4-31	IGHD4-11	IGHJ4	10	18	24	37
1	1.751927119831815E-4	TGTGCACACAGTGGGGAGGTTGGAAGTGGGAGCTATTTTGACTACTGG	CAHSGEVGSGSYFDYW	IGHV2-5	IGHD1-26	IGHJ4	10	24	31	32
1	1.751927119831815E-4	TGTGCAACATTGCCGATGCTTCGGGGAATTACCGGGTTTGACTACTGG	CATLPMLRGITGFDYW	IGHV1-67	IGHD3-10	IGHJ4	3	15	30	36
1	1.751927119831815E-4	TGTGCAAGGGCATCGGGGGACCTACCCGACGCCTACTTTGACCGCTGG	CARASGDLPDAYFDRW	IGHV3-9	IGHD3-10	IGHJ4	6	12	17	32
1	1.751927119831815E-4	TGTGCAAGAGTTAATAGTGGGAGTGACGCAGGAGCTTTTGATATCTGG	CARVNSGSDAGAFDIW	IGHV3-13	IGHD1-26	IGHJ3	9	13	22	33
1	1.751927119831815E-4	TGTGCAAGAGGGAACCAGCTGCTATTGGGTGGGTCCTTTGACTACTGG	CARGNQLLLGGSFDYW	IGHV3-74	IGHD2-2	IGHJ4	9	13	24	35
1	1.751927119831815E-4	TGTGCAAAAGTGGAGAGTTATGATAGTAGTGGTTATTTTGACTACTGG	CAKVESYDSSGYFDYW	IGHV3-9	IGHD3-22	IGHJ4	9	18	35	36
1	1.751927119831815E-4	TGTGCAAAAGACTCCCGTATAGCAGTGGCTGGCACATTTGACTACTGG	CAKDSRIAVAGTFDYW	IGHV3-9	IGHD6-19	IGHJ4	10	16	31	36
1	1.751927119831815E-4	TGTGGACACAGACGATCACCTACAGACGGGGACTGGTTCGACTCCTGG	CGHRRSPTDGDWFDSW	IGHV2-5	IGHD4-11	IGHJ5	13	19	24	31
1	1.751927119831815E-4	TGCGCCAGGGTGGGGATCGGTAAATACGCACCCCTGTTCGACTCCTGG	CARVGIGKYAPLFDSW	IGHV1-67	IGHD7-27	IGHJ5	1	10	17	35
1	1.751927119831815E-4	TGTGTGAGGGATATTCCCGGCTCACATTCTGCTTTCGACTCCTGG	CVRDIPGSHSAFDSW	IGHV3-21	IGHD2-15	IGHJ5	11	28	32	33
1	1.751927119831815E-4	TGTGTGAAAGATGTCACGGGCTGGAACTACGCGCCTGAGTATTGG	CVKDVTGWNYAPEYW	IGHV3-60	IGHD1-7	IGHJ4	11	20	30	35
1	1.751927119831815E-4	TGTGCCCGGGAAAAACAGTACTACTACTACGGTGTGGACGTCTGG	CAREKQYYYYGVDVW	IGHV3-7	IGHD3-3	IGHJ6	4	10	14	18
1	1.751927119831815E-4	TGTGCGCCAACGGTGGGAAGTCCACACAAGTGGTTCGACTCCTGG	CAPTVGSPHKWFDSW	IGHV1-67	IGHD4-23	IGHJ5	3	9	22	25
1	1.751927119831815E-4	TGTGCGCGAGAACCCGCTGCTGTGACCTTTGGTCTTGACTTCTGG	CAREPAAVTFGLDFW	IGHV3-30	IGHD6-25	IGHJ4	10	13	20	34
1	1.751927119831815E-4	TGTGCGACGGCTAAGTGGGGAATGGGGGATGCTTTTGACATCTGG	CATAKWGMGDAFDIW	IGHV3-23	IGHD7-27	IGHJ3	6	9	20	27
1	1.751927119831815E-4	TGTGCGAGTGCTGGACAGCTATGGTTACCGAGATTTGACTACTGG	CASAGQLWLPRFDYW	IGHV3-21	IGHD5-18	IGHJ4	7	14	27	33
1	1.751927119831815E-4	TGTGCGAGTGAGCTGGTACGGAACTACTACGGTATGGACGTCTGG	CASELVRNYYGMDVW	IGHV4-4	IGHD6-13	IGHJ6	7	10	19	22
1	1.751927119831815E-4	TGTGCGAGCGCGACAGGGGAATCAAAAGATGCTTTTGGTGTTTGG	CASATGESKDAFGVW	IGHV3-30	IGHD3-9	IGHJ3	7	21	26	27
1	1.751927119831815E-4	TGTGCGAGCGCGACAGGGGAATCAAAAGATGCTTTTGGTGTTTGG	CASATGESKDAFGVW	IGHV3-66	IGHD3-9	IGHJ3	7	21	26	27
1	1.751927119831815E-4	TGTGCGAGCGCGACAGGGGAATCAAAAGATGCTTTTGGTGTTTGG	CASATGESKDAFGVW	IGHV3-9	IGHD3-9	IGHJ3	4	21	26	27
1	1.751927119831815E-4	TGTGCGAGGGCTGTAAATGGTAATGATGATGCTTTTGATATCTGG	CARAVNGNDDAFDIW	IGHV4-31	IGHD3-3	IGHJ3	7	14	23	25
1	1.751927119831815E-4	TGTGCGAGGACCTTAGTAGTGGGGTACTACGGTATGGACGTCTGG	CARTLVVGYYGMDVW	IGHV3-30	IGHD3-22	IGHJ6	7	13	21	33
1	1.751927119831815E-4	TGTGCGAGGAAAGGGAGTGGCTACGACGACACGATTGACTACTGG	CARKGSGYDDTIDYW	IGHV4-4	IGHD5-12	IGHJ4	7	15	25	34
1	1.751927119831815E-4	TGTGCGAGACTTACGACTACAGAAACTTACCAATCGGACTACTGG	CARLTTTETYQSDYW	IGHV4-39	IGHD4-11	IGHJ4	9	14	26	36
1	1.751927119831815E-4	TGTGCGAGACTTACGACTACAGAAACTTACCAATCGGACTACTGG	CARLTTTETYQSDYW	IGHV7-81	IGHD4-11	IGHJ4	8	14	26	36
1	1.751927119831815E-4	TGTGCGAGACCGCGCGGGTATAGCAGTGGCTGGTTCTCCGTTTGG	CARPRGYSSGWFSVW	IGHV4-39	IGHD6-19	IGHJ4	9	14	33	42
1	1.751927119831815E-4	TGTGCGAGACGTAGCAGTGGCTGGTACCATGCCTTTGACTACTGG	CARRSSGWYHAFDYW	IGHV4-39	IGHD6-19	IGHJ4	9	11	26	32
1	1.751927119831815E-4	TGTGCGAGACACCCCGCGCGATCTCGGATGACCCTTGACTACTGG	CARHPARSRMTLDYW	IGHV4-4	IGHD4-11	IGHJ4	8	27	31	34
1	1.751927119831815E-4	TGTGCGAGACACGCAAATGAATTTTCGTTCTGGTTCAACCTCTGG	CARHANEFSFWFNLW	IGHV5-10-1	IGHD1-1	IGHJ5	10	24	28	29
1	1.751927119831815E-4	TGTGCGAGACAGGACTATAGTAATTACGGATGGTTCGACCCCTGG	CARQDYSNYGWFDPW	IGHV4-31	IGHD4-11	IGHJ5	8	12	27	30
1	1.751927119831815E-4	TGTGCGAGAGTGATAGCAGCTCGTTCCCCCTGGTTCGACCCCTGG	CARVIAARSPWFDPW	IGHV3-33	IGHD6-6	IGHJ5	9	12	23	29
1	1.751927119831815E-4	TGTGCGAGAGCTTTCGAACGGTCCAATTACTATATGGACGTCTGG	CARAFERSNYYMDVW	IGHV1-69	IGHD1-20	IGHJ6	9	15	19	27
1	1.751927119831815E-4	TGTGCGAGAGCTGCAGGTGGCTACGACCATGCTTTTGATATCTGG	CARAAGGYDHAFDIW	IGHV1-69	IGHD5-12	IGHJ3	9	16	25	28
1	1.751927119831815E-4	TGTGCGAGAGCCCGGGGGAGCAGCTCGTCCGCTTGGGGCTACTGG	CARARGSSSSAWGYW	IGHV1-69	IGHD6-6	IGHJ4	9	18	30	38
1	1.751927119831815E-4	TGTGCGAGAGCGTCTCCAGCTGCCTATGCCTACATGGACGTCTGG	CARASPAAYAYMDVW	IGHV3-48	IGHD2-2	IGHJ6	9	15	28	29
1	1.751927119831815E-4	TGTGCGAGAGCGGGTATAACTGGAACCACGGGAAGTGACTACTGG	CARAGITGTTGSDYW	IGHV3-23	IGHD1-14	IGHJ4	6	12	29	35
1	1.751927119831815E-4	TGTGCGAGAGGCCTGGAGATATTCTATAACTGGTTCGGCCCCTGG	CARGLEIFYNWFGPW	IGHV7-4-1	IGHD2-15	IGHJ5	9	17	22	27
1	1.751927119831815E-4	TGTGCGAGAGGGATGGAAATTTTCAATAACTGGTTCGGCCCCTGG	CARGMEIFNNWFGPW	IGHV1-8	IGHD1-20	IGHJ5	10	13	17	27
1	1.751927119831815E-4	TGTGCGAGAGATCTAAGCGGTGGAGACCACTACTTCGACTACTGG	CARDLSGGDHYFDYW	IGHV1-46	IGHD4-23	IGHJ4	13	17	22	28
1	1.751927119831815E-4	TGTGCGAGAGATCTAAGCGGTGGAGACCACTACTTCGACTACTGG	CARDLSGGDHYFDYW	IGHV3-64	IGHD4-23	IGHJ4	13	17	22	28
1	1.751927119831815E-4	TGTGCGAGAGATCGTGGATTAGGTCGCTATGCTTTTGATATCTGG	CARDRGLGRYAFDIW	IGHV1-46	IGHD5-12	IGHJ3	12	13	18	28
1	1.751927119831815E-4	TGTGCGAGAGATCGTGGATTAGGTCGCTATGCTTTTGATATCTGG	CARDRGLGRYAFDIW	IGHV3-33	IGHD5-12	IGHJ3	12	13	18	28
1	1.751927119831815E-4	TGTGCGAGAGATCAGGGGTCCGCTGCCGAAGCTTTTGATATGTGG	CARDQGSAAEAFDMW	IGHV3-21	IGHD6-25	IGHJ3	12	19	25	30
1	1.751927119831815E-4	TGTGCGAGAGATCAATGGAGTGGGACCTACTACTTTGAGTACTGG	CARDQWSGTYYFEYW	IGHV1-18	IGHD3-3	IGHJ4	12	15	22	27
1	1.751927119831815E-4	TGTGCGAGAGATCAATGGAGTGGGACCTACTACTTTGAGTACTGG	CARDQWSGTYYFEYW	IGHV3-23	IGHD3-3	IGHJ4	12	15	22	27
1	1.751927119831815E-4	TGTGCGAGAGATGATGATGGCAGTCACTGGGCGTGGCCCTACTGG	CARDDDGSHWAWPYW	IGHV3-21	IGHD2-21	IGHJ4	11	19	26	38
1	1.751927119831815E-4	TGTGCGAGAGATGATGATGGCAGTGATTGGTCGTGGCCCTTCTGG	CARDDDGSDWSWPFW	IGHV1-3	IGHD5-24	IGHJ4	11	15	20	41
1	1.751927119831815E-4	TGTGCGAGAGATGATGATGGCAGTGACTGGTCGTGGCCCTACTGG	CARDDDGSDWSWPYW	IGHV4-31	IGHD6-19	IGHJ4	11	19	30	38
1	1.751927119831815E-4	TGTGCGAGAGATAATGAATATAGCAGTTCGTCCTTTGACTACTGG	CARDNEYSSSSFDYW	IGHV4-31	IGHD6-6	IGHJ4	11	18	31	32
1	1.751927119831815E-4	TGTGCGAGAGATAAGACAGGAATGTTTAACCTGATTGATTACTGG	CARDKTGMFNLIDYW	IGHV3-30	IGHD3-22	IGHJ4	11	26	30	34
1	1.751927119831815E-4	TGTGCGAGAGACCCCTCGACTACAGCAGCCCACTTTGACTACTGG	CARDPSTTAAHFDYW	IGHV3-53	IGHD4-11	IGHJ4	17	18	24	31
1	1.751927119831815E-4	TGTGCGAGAGACCAAATTGGGGATGGGGATGCTTTTGATATCTGG	CARDQIGDGDAFDIW	IGHV4-4	IGHD7-27	IGHJ3	10	17	23	27
1	1.751927119831815E-4	TGTGCGAGAGAGGGCGGATATAGTGGTTGCGACCTTGACTACTGG	CAREGGYSGCDLDYW	IGHV3-30	IGHD5-12	IGHJ4	10	15	25	34
1	1.751927119831815E-4	TGTGCGAGAGAGGACCTACTATGGTTCGGGGACTTTGACTACTGG	CAREDLLWFGDFDYW	IGHV3-30	IGHD3-10	IGHJ4	10	16	30	31
1	1.751927119831815E-4	TGTGCGAGAGAGAGGGGGGATGTGGTTGGTGCTTTTGATATCTGG	CARERGDVVGAFDIW	IGHV3-53	IGHD3-22	IGHJ3	10	21	26	29
1	1.751927119831815E-4	TGTGCGAGAGAACTGGTATTGGGGTACTACGGTATGGACGTCTGG	CARELVLGYYGMDVW	IGHV3-30	IGHD2-2	IGHJ6	10	22	29	33
1	1.751927119831815E-4	TGTGCGAGAGAACTGGTATTGGGGTACTACGGTATGGACGTCTGG	CARELVLGYYGMDVW	IGHV3-53	IGHD2-2	IGHJ6	10	22	29	33
1	1.751927119831815E-4	TGTGCGAGAGAAGTAACGAGCAGCTCAGCGGGGTTTGACTACTGG	CAREVTSSSAGFDYW	IGHV4-31	IGHD6-6	IGHJ4	10	18	25	33
1	1.751927119831815E-4	TGTGCGAGAGAAATTCCCCGCGGTGATTGTCGCTTTGACCACTGG	CAREIPRGDCRFDHW	IGHV3-33	IGHD3-10	IGHJ4	10	14	19	32
1	1.751927119831815E-4	TGTGCGAGAGAAAGTGTGGGAGCTACTTTTCACTTTGACTACTGG	CARESVGATFHFDYW	IGHV3-21	IGHD1-26	IGHJ4	10	15	26	31
1	1.751927119831815E-4	TGTGCGAGAACCCCAGCTTACTACTACTACTACATGGACGTCTGG	CARTPAYYYYYMDVW	IGHV1-8	IGHD2-2	IGHJ6	8	12	17	18
1	1.751927119831815E-4	TGTGCGAGAACCCCAGCTTACTACTACTACTACATGGACGTCTGG	CARTPAYYYYYMDVW	IGHV4-55	IGHD2-2	IGHJ6	8	12	17	18
1	1.751927119831815E-4	TGTGCGAGAAATTACGATTTGTGGAGTGGTTATCCTGACTACTGG	CARNYDLWSGYPDYW	IGHV5-10-1	IGHD3-3	IGHJ4	8	10	32	35
1	1.751927119831815E-4	TGTGCGAATTTAGACGTTGGCAGTTATTCGGGTCGCGATACTTGG	CANLDVGSYSGRDTW	IGHV1-18	IGHD1-20	IGHJ4	6	20	26	42
1	1.751927119831815E-4	TGTGCGAATGGGCCGGTATGGTTCGGGGAGTTATTAGACTACTGG	CANGPVWFGELLDYW	IGHV1-3	IGHD3-10	IGHJ4	6	16	35	36
1	1.751927119831815E-4	TGTGCGAATGGGCCGGTATGGTTCGGGGAGTTATTAGACTACTGG	CANGPVWFGELLDYW	IGHV4-39	IGHD3-10	IGHJ4	6	16	35	36
1	1.751927119831815E-4	TGTGCGAAGGACTGGTATAGCAGTGGCTGGCAGGACGACTACTGG	CAKDWYSSGWQDDYW	IGHV3-48	IGHD6-19	IGHJ4	6	13	29	36
1	1.751927119831815E-4	TGTGCGAAGGAGACAGGACAAGATTGGGGGTATCTTGAAAACTGG	CAKETGQDWGYLENW	IGHV3-23	IGHD3-16	IGHJ4	7	23	29	40
1	1.751927119831815E-4	TGTGCGAAATTGGAAGCAGTGGCTGGACGCGACTTCCAGCACTGG	CAKLEAVAGRDFQHW	IGHV3-30	IGHD6-19	IGHJ1	6	14	25	31
1	1.751927119831815E-4	TGTGCGAAATATAGTGGGAGCTACCTCGGAGCTTTTGATATCTGG	CAKYSGSYLGAFDIW	IGHV3-23	IGHD1-26	IGHJ3	8	9	23	30
1	1.751927119831815E-4	TGTGCGAAAGGTTCTTCCGACTACTATTACCGTATGGACGTCTGG	CAKGSSDYYYRMDVW	IGHV4-34	IGHD1-14	IGHJ6	10	14	18	19
1	1.751927119831815E-4	TGTGCGAAAGGAGGTATAGAAGTGCCTTGTACTCCTGAGTACTGG	CAKGGIEVPCTPEYW	IGHV3-23	IGHD6-19	IGHJ4	9	12	31	35
1	1.751927119831815E-4	TGTGCGAAAGATGTGGCGGCTCGTCCGAGGTGGTTCGACCCCTGG	CAKDVAARPRWFDPW	IGHV3-23	IGHD6-6	IGHJ5	11	18	26	30
1	1.751927119831815E-4	TGTGCGAAAGATACTGATGAAGGCGGTGAGGGGGGAATCTCCTGG	CAKDTDEGGEGGISW	IGHV3-62	IGHD3-16	IGHJ5	11	30	35	40
1	1.751927119831815E-4	TGTGCGAAAGATAGTAGTGGTTATTACTTAGGCTTTGACTACTGG	CAKDSSGYYLGFDYW	IGHV3-23	IGHD3-22	IGHJ4	11	12	27	32
1	1.751927119831815E-4	TGTGCAAGGGGAGCGTATAGTGGGAGCTACTCTTGGGACTACTGG	CARGAYSGSYSWDYW	IGHV3-13	IGHD1-26	IGHJ4	7	14	30	36
1	1.751927119831815E-4	TGTGCAAAGGATCTTTCGGTGGCTGGTACTTTCATTGACTACTGG	CAKDLSVAGTFIDYW	IGHV3-9	IGHD6-19	IGHJ4	11	18	28	34
1	1.751927119831815E-4	TGTGCAAAAGATATGAGAGGCGACGGCTCGGGCTTTGACTACTGG	CAKDMRGDGSGFDYW	IGHV3-43	IGHD1-20	IGHJ4	13	20	24	32
1	1.751927119831815E-4	TGTGCAAAAGATATATCGGGCTTCTACTTCGGTGTGGACGTCTGG	CAKDISGFYFGVDVW	IGHV3-9	IGHD2-15	IGHJ3	16	19	31	40
1	1.751927119831815E-4	TGTGGGAGAGAGTTCCTCTATAGTAATGCGGCTTATGACTTCTGG	CGREFLYSNAAYDFW	IGHV1-18	IGHD3-10	IGHJ4	10	19	26	35
1	1.751927119831815E-4	TGTACTAGACTACAGCTATGGCAACTGGGTGCTTTTGATATCTGG	CTRLQLWQLGAFDIW	IGHV3-73	IGHD5-18	IGHJ3	9	10	20	29
1	1.751927119831815E-4	TGTACTAGAAATGGGGGGTGGTTAGATGCATCGTTTGACCCCTGG	CTRNGGWLDASFDPW	IGHV3-49	IGHD3-22	IGHJ5	8	17	23	32
1	1.751927119831815E-4	TGTACGAGAGAGGTTACCACCTGCTGTCACTACTTTGACTCCTGG	CTREVTTCCHYFDSW	IGHV3-21	IGHD4-23	IGHJ4	10	12	20	28
1	1.751927119831815E-4	TGTGTGAGGGATCTGAGGGTGCGTGGTACGATTGACTTCTGG	CVRDLRVRGTIDFW	IGHV3-20	IGHD6-13	IGHJ4	13	23	29	31
1	1.751927119831815E-4	TGTGTGAGAGATCTCAGAGTGCGTGGGACGATTGACTTCTGG	CVRDLRVRGTIDFW	IGHV3-74	IGHD1-26	IGHJ4	14	22	27	31
1	1.751927119831815E-4	TGTGTGAGAGATCTGAGAGTGCGTGGTACGATTGACTTCTGG	CVRDLRVRGTIDFW	IGHV3-42	IGHD6-13	IGHJ4	13	23	29	31
1	1.751927119831815E-4	TGTGTGAGAGATCTGAGAGTGCGTGGCACGATTGACTTCTGG	CVRDLRVRGTIDFW	IGHV3-53	IGHD3-3	IGHJ4	13	16	20	31
1	1.751927119831815E-4	TGTGTGAGAGATCTGAGAGTGCGTGGGACGATTGACTTCTGG	CVRDLRVRGTIDFW	IGHV3-25	IGHD1-26	IGHJ4	13	22	27	31
1	1.751927119831815E-4	TGTGTGAGAGATCTGAGAGTGCGTGGGACGATTGACTTCTGG	CVRDLRVRGTIDFW	IGHV3-35	IGHD1-26	IGHJ4	8	22	27	31
1	1.751927119831815E-4	TGTGTGAGAGATGCATTAATGAGTTACCCCCTTGACAATTGG	CVRDALMSYPLDNW	IGHV3-74	IGHD4-23	IGHJ4	11	20	27	31
1	1.751927119831815E-4	TGTGCCGGGTGGTTATTACCACTCTACGGTATGGACGTCTGG	CAGWLLPLYGMDVW	IGHV3-30	IGHD3-22	IGHJ3	4	8	18	37
1	1.751927119831815E-4	TGTGCCAGAGGTCACTACGAGAGTAGTGCTTTTGACTACTGG	CARGHYESSAFDYW	IGHV3-30	IGHD3-22	IGHJ4	9	13	27	30
1	1.751927119831815E-4	TGTGCCAGAGATACCCTCTATACTGGGAGTTTTGACTACTGG	CARDTLYTGSFDYW	IGHV4-30-2	IGHD1-26	IGHJ4	11	18	28	30
1	1.751927119831815E-4	TGTGCGTCTCAGTGGCTGGCCTCGAACTGGTTCGACCCCTGG	CASQWLASNWFDPW	IGHV4-34	IGHD6-19	IGHJ5	5	9	18	24
1	1.751927119831815E-4	TGTGCGTCAGAGCTAACCCCAGTTTACGGTATGGACGTCTGG	CASELTPVYGMDVW	IGHV1-58	IGHD7-27	IGHJ6	10	16	23	30
1	1.751927119831815E-4	TGTGCGAGTTATACGGGCAGCTCGTCAGAAGGGGTCTACTGG	CASYTGSSSEGVYW	IGHV4-55	IGHD6-6	IGHJ4	12	16	25	35
1	1.751927119831815E-4	TGTGCGAGCGAGCTGGTACCCTACTACGGTATGGACGTCTGG	CASELVPYYGMDVW	IGHV3-48	IGHD2-2	IGHJ6	7	10	18	20
1	1.751927119831815E-4	TGTGCGAGCACATGTCCTCCGGAACTGGGGTGTGTCTATTGG	CASTCPPELGCVYW	IGHV4-39	IGHD7-27	IGHJ4	15	22	29	35
1	1.751927119831815E-4	TGTGCGAGGGAGCCTAAGTTAACTGACTGGTTCGACCCCTGG	CAREPKLTDWFDPW	IGHV5-10-1	IGHD1-20	IGHJ5	7	19	24	25
1	1.751927119831815E-4	TGTGCGAGGAGTGGGAGCCGGACTGACCCACTTGACTACTGG	CARSGSRTDPLDYW	IGHV4-4	IGHD1-26	IGHJ4	7	9	17	31
1	1.751927119831815E-4	TGTGCGAGATGTCCCTTCGGAGGGTGCTACTTTGACTACTGG	CARCPFGGCYFDYW	IGHV4-34	IGHD2-15	IGHJ4	8	17	21	26
1	1.751927119831815E-4	TGTGCGAGACATGGGGCGGGAACTAGACCGATTGACTACTGG	CARHGAGTRPIDYW	IGHV5-51	IGHD1-7	IGHJ4	12	18	24	31
1	1.751927119831815E-4	TGTGCGAGACAGGACCGCTCGTTCGACGGTATGGACGTCTGG	CARQDRSFDGMDVW	IGHV3-65	IGHD1-1	IGHJ6	0	18	23	30
1	1.751927119831815E-4	TGTGCGAGACAGGACCGCTCGTTCGACGGTATGGACGTCTGG	CARQDRSFDGMDVW	IGHV4-39	IGHD1-1	IGHJ6	10	18	23	30
1	1.751927119831815E-4	TGTGCGAGAGTCTCCTACCTTAGCAGTGCGGTTGAATACTGG	CARVSYLSSAVEYW	IGHV4-39	IGHD6-19	IGHJ4	8	20	27	31
1	1.751927119831815E-4	TGTGCGAGAGTCTCCTACCTTAGCAGTGCGGTTGAATACTGG	CARVSYLSSAVEYW	IGHV5-10-1	IGHD6-19	IGHJ4	8	20	27	31
1	1.751927119831815E-4	TGTGCGAGAGCTAGTTATTACTACTACGGTTTGGACGTCTGG	CARASYYYYGLDVW	IGHV3-21	IGHD1-20	IGHJ6	9	12	17	18
1	1.751927119831815E-4	TGTGCGAGAGGTACGGTAGTAGGCTGGTACTTCGATCTCTGG	CARGTVVGWYFDLW	IGHV4-34	IGHD1-26	IGHJ2	10	15	21	23
1	1.751927119831815E-4	TGTGCGAGAGGGGGGCTACGGTGGAACTGGTTCGACCCCTGG	CARGGLRWNWFDPW	IGHV1-8	IGHD4-23	IGHJ5	10	15	23	24
1	1.751927119831815E-4	TGTGCGAGAGATTCACCTCTTCAGCAGCTCGAGGGGTACTGG	CARDSPLQQLEGYW	IGHV4-31	IGHD6-6	IGHJ4	11	22	30	36
1	1.751927119831815E-4	TGTGCGAGAGATCTAGATGATAGGAGTGGCTTTGACTACTGG	CARDLDDRSGFDYW	IGHV4-31	IGHD3-22	IGHJ4	13	16	28	29
1	1.751927119831815E-4	TGTGCGAGAGATCGGTGGTACTACTATGGTATGGACGTCTGG	CARDRWYYYGMDVW	IGHV3-11	IGHD2-2	IGHJ6	12	15	25	30
1	1.751927119831815E-4	TGTGCGAGAGATCGGGTGGATACATTCGGTATGGACGTCTGG	CARDRVDTFGMDVW	IGHV3-33	IGHD5-18	IGHJ6	12	15	23	30
1	1.751927119831815E-4	TGTGCGAGAGATCATTTAGGTGATAGTAGAAATGAATACTGG	CARDHLGDSRNEYW	IGHV4-31	IGHD3-22	IGHJ4	12	20	28	32
1	1.751927119831815E-4	TGTGCGAGAGATGTGGTATTACTAGCGGCTTTTAATATCTGG	CARDVVLLAAFNIW	IGHV1-69	IGHD3-10	IGHJ3	11	15	23	27
1	1.751927119831815E-4	TGTGCGAGAGACCCCAGTTGGCTACAATTCCTCGAGTCCTGG	CARDPSWLQFLESW	IGHV3-7	IGHD5-24	IGHJ5	10	18	28	37
1	1.751927119831815E-4	TGTGCGAGAGACAGATATAGTGGCTCCGCGGCGGGCTACTGG	CARDRYSGSAAGYW	IGHV3-47	IGHD5-12	IGHJ4	10	13	24	35
1	1.751927119831815E-4	TGTGCGAGAGAGCTCCTACCAAGATACGGTATGGACGTCTGG	CARELLPRYGMDVW	IGHV4-31	IGHD2-15	IGHJ6	14	15	20	30
1	1.751927119831815E-4	TGTGCGAGAGAGCGTGGATACAGCTATAGTCTTGCCTACTGG	CARERGYSYSLAYW	IGHV3-20	IGHD5-18	IGHJ4	10	12	26	31
1	1.751927119831815E-4	TGTGCGAGAGAGCGTGGATACAGCTATAGTCTTGCCTACTGG	CARERGYSYSLAYW	IGHV3-53	IGHD5-18	IGHJ4	10	12	26	31
1	1.751927119831815E-4	TGTGCGAGAGAGGTAGTCGGAGGTACGGGTATGGACGTCTGG	CAREVVGGTGMDVW	IGHV4-31	IGHD1-26	IGHJ6	10	13	25	30
1	1.751927119831815E-4	TGTGCGAGAGAGGAGTTACTAGGTGATGCTTTTGATATCTGG	CAREELLGDAFDIW	IGHV4-39	IGHD4-23	IGHJ3	8	11	18	23
1	1.751927119831815E-4	TGTGCGAGAGAGATATTTGGGAACTTGGGTTTTGACTACTGG	CAREIFGNLGFDYW	IGHV3-30	IGHD3-9	IGHJ4	10	11	17	30
1	1.751927119831815E-4	TGTGCGAGAGAGATATTTGGGAACTTGGGTTTTGACTACTGG	CAREIFGNLGFDYW	IGHV3-33	IGHD3-9	IGHJ4	10	11	17	30
1	1.751927119831815E-4	TGTGCGAGAAGTATAGCAGCTCGTCTAGGCGGTGACTACTGG	CARSIAARLGGDYW	IGHV1-46	IGHD6-6	IGHJ4	8	9	24	32
1	1.751927119831815E-4	TGTGCGAGAAGTACTCTGGTGACCTGGCTTTTTGACTACTGG	CARSTLVTWLFDYW	IGHV4-28	IGHD2-21	IGHJ4	9	16	22	30
1	1.751927119831815E-4	TGTGCGAGAAGGGGTATACTGGGACTCCACTTTGACTACTGG	CARRGILGLHFDYW	IGHV4-39	IGHD1-26	IGHJ4	8	12	23	28
1	1.751927119831815E-4	TGTGCGAGAAAAAGATGGTTCGGGGAGCCAATTGACTACTGG	CARKRWFGEPIDYW	IGHV7-4-1	IGHD3-10	IGHJ4	8	14	26	31
1	1.751927119831815E-4	TGTGCGAAAGTTAAACATGGTGGTGATTGCTTCGACTGCTGG	CAKVKHGGDCFDCW	IGHV3-23	IGHD2-21	IGHJ5	9	17	29	30
1	1.751927119831815E-4	TGTGCGAAAGTCCCGCAGTGGCTGGCACCGGCTGATGACTGG	CAKVPQWLAPADDW	IGHV3-30	IGHD6-19	IGHJ4	6	14	24	37
1	1.751927119831815E-4	TGTGCACGGAATGGCGGGAAAAAAGACTATTTTGACCCCTGG	CARNGGKKDYFDPW	IGHV2-5	IGHD3-9	IGHJ5	6	27	32	33
1	1.751927119831815E-4	TGTGCAAGAGAAGATCATAGTGGTGGCGGTATGGAGGTCTGG	CAREDHSGGGMEVW	IGHV6-1	IGHD2-15	IGHJ6	10	17	25	30
1	1.751927119831815E-4	TGTGCAAAAGATGACCTTTCGACCTTTGCTTTTGATATCTGG	CAKDDLSTFAFDIW	IGHV3-43	.	IGHJ3	11	-1	-1	26
1	1.751927119831815E-4	TGTGCAAAAGAGTCGTATAGCAGCTCGTCCATTGACTACTGG	CAKESYSSSSIDYW	IGHV3-43	IGHD6-6	IGHJ4	10	14	29	31
1	1.751927119831815E-4	TGTGGAAGACGGAGACATGAAGAAGAGGATATAGATTACTGG	CGRRRHEEEDIDYW	IGHV6-1	IGHD5-12	IGHJ4	8	26	33	36
1	1.751927119831815E-4	TGCGCCATCTTGGGGTTCGGGGGTAACTACTTTGACTACTGG	CAILGFGGNYFDYW	IGHV3-43	IGHD3-10	IGHJ4	1	13	21	25
1	1.751927119831815E-4	TGCGCGACAAGAGGCAGTAGTTGGTACTCCTTTGACTACTGG	CATRGSSWYSFDYW	IGHV3-11	IGHD1-7	IGHJ4	6	16	21	23
1	1.751927119831815E-4	TGTGTGGGAGCCGATAGCAGTGGCTGGTTCGGGTTCTGG	CVGADSSGWFGFW	IGHV3-30	IGHD6-19	IGHJ4	3	13	27	35
1	1.751927119831815E-4	TGTGTGGGAGCCGATAGCAGTGGCTGGTTCGGGTTCTGG	CVGADSSGWFGFW	IGHV3-35	IGHD6-19	IGHJ4	5	13	27	35
1	1.751927119831815E-4	TGTGTGAGGGGATACTTGGACGGGCCCTTTGACTTCTGG	CVRGYLDGPFDFW	IGHV3-20	IGHD5-18	IGHJ4	7	9	14	26
1	1.751927119831815E-4	TGTGTGAGAGGGGTTTTGGGCGAGGCCTTCAATTTCTGG	CVRGVLGEAFNFW	IGHV3-35	IGHD3-16	IGHJ3	8	14	23	34
1	1.751927119831815E-4	TGTGTGAGAGAACGAGGTGAGAGTTACTTTGACTACTGG	CVRERGESYFDYW	IGHV3-21	IGHD2-21	IGHJ4	10	15	19	24
1	1.751927119831815E-4	TGTGTAGCAGACTACGGTGACTACGGGTTTGACTACTGG	CVADYGDYGFDYW	IGHV1-24	IGHD4-17	IGHJ4	10	11	24	27
1	1.751927119831815E-4	TGTGTAAATAGTAGACTCGGTTCCTTGGGGGACTACTGG	CVNSRLGSLGDYW	IGHV3-23	IGHD3-22	IGHJ4	3	7	13	30
1	1.751927119831815E-4	TGTGCGCGGGGGGGACTCCCCAAAGGCTTTGACTACTGG	CARGGLPKGFDYW	IGHV4-59	IGHD3-10	IGHJ4	5	14	20	26
1	1.751927119831815E-4	TGTGCGATTAGCATATTGTGGTGGAACTTTGACTACTGG	CAISILWWNFDYW	IGHV3-30	IGHD2-21	IGHJ4	6	8	23	25
1	1.751927119831815E-4	TGTGCGATTAGCATATTGTGGTGGAACTTTGACTACTGG	CAISILWWNFDYW	IGHV3-48	IGHD2-21	IGHJ4	6	8	23	25
1	1.751927119831815E-4	TGTGCGAGTTTCGTGGGACTGGACGGTATGGACGTCTGG	CASFVGLDGMDVW	IGHV1-18	IGHD1-1	IGHJ6	7	17	22	27
1	1.751927119831815E-4	TGTGCGAGTGCTCTTATAATCTGGAACCTAGACTACTGG	CASALIIWNLDYW	IGHV3-48	IGHD1-20	IGHJ4	7	14	26	30
1	1.751927119831815E-4	TGTGCGAGGGTCATACCCTCTACAGTGATTGACTACTGG	CARVIPSTVIDYW	IGHV4-28	IGHD4-11	IGHJ4	7	19	25	28
1	1.751927119831815E-4	TGTGCGAGGGGTTACAGGTATGGCCCCTTTAACCAGTGG	CARGYRYGPFNQW	IGHV4-4	IGHD5-18	IGHJ4	7	12	22	26
1	1.751927119831815E-4	TGTGCGAGGGGGGGATACAACTATGGCTGCGAGTACTGG	CARGGYNYGCEYW	IGHV5-10-1	IGHD5-18	IGHJ4	7	12	25	33
1	1.751927119831815E-4	TGTGCGAGACCTTACAGTAGTAGTTATTTCGTCGACTGG	CARPYSSSYFVDW	IGHV4-59	IGHD3-22	IGHJ4	8	15	27	34
1	1.751927119831815E-4	TGTGCGAGACGCGGACTCTACAGCCCGATTGACTCCTGG	CARRGLYSPIDSW	IGHV4-39	IGHD4-11	IGHJ5	9	17	22	30
1	1.751927119831815E-4	TGTGCGAGACGAACGTGGGAGCTACTCGTTGACTACTGG	CARRTWELLVDYW	IGHV4-39	IGHD1-26	IGHJ4	9	14	25	28
1	1.751927119831815E-4	TGTGCGAGACATCATTGGACACTTCCCTTTGACTACTGG	CARHHWTLPFDYW	IGHV5-10-1	IGHD3-3	IGHJ4	11	14	18	26
1	1.751927119831815E-4	TGTGCGAGAGTTGGTGGGAGCTACTCCTTGGGGTACTGG	CARVGGSYSLGYW	IGHV4-34	IGHD1-26	IGHJ4	9	13	24	33
1	1.751927119831815E-4	TGTGCGAGAGTACTTGCCTACTACGGTATGGACGTCTGG	CARVLAYYGMDVW	IGHV3-33	.	IGHJ6	9	-1	-1	17
1	1.751927119831815E-4	TGTGCGAGAGGCTCCTACGGTGACTACTTTGACTACTGG	CARGSYGDYFDYW	IGHV1-8	IGHD4-17	IGHJ4	11	14	21	22
1	1.751927119831815E-4	TGTGCGAGAGGGGTGCAGCTCGGCGGAATCGACCCCTGG	CARGVQLGGIDPW	IGHV4-59	IGHD6-6	IGHJ5	9	14	21	28
1	1.751927119831815E-4	TGTGCGAGAGGGGGGGAAATAGGTGATATTGACTACTGG	CARGGEIGDIDYW	IGHV4-34	IGHD3-16	IGHJ4	10	11	16	28
1	1.751927119831815E-4	TGTGCGAGAGGAGTAACAAATGATAGAAATGACTATTGG	CARGVTNDRNDYW	IGHV3-23	IGHD3-22	IGHJ4	6	19	25	29
1	1.751927119831815E-4	TGTGCGAGAGATCCTCGGGATGATGGTTTTGATATCTGG	CARDPRDDGFDIW	IGHV4-31	IGHD3-10	IGHJ3	12	14	18	19
1	1.751927119831815E-4	TGTGCGAGAGATCCTATTAACTGGGGACTTGACTACTGG	CARDPINWGLDYW	IGHV4-31	IGHD7-27	IGHJ4	12	17	26	28
1	1.751927119831815E-4	TGTGCGAGAGATCGGTCGTATGGTGCCTACGACTACTGG	CARDRSYGAYDYW	IGHV3-7	IGHD2-8	IGHJ4	12	19	24	30
1	1.751927119831815E-4	TGTGCGAGAGATGGCAGTGACTGGTCCTTTGACTACTGG	CARDGSDWSFDYW	IGHV1-69	IGHD6-19	IGHJ4	11	13	24	26
1	1.751927119831815E-4	TGTGCGAGAGATGAGGACAGTGGCTGGTACGACTACTGG	CARDEDSGWYDYW	IGHV3-33	IGHD6-19	IGHJ4	11	17	29	30
1	1.751927119831815E-4	TGTGCGAGAGATGAAACCAGAAGCCCTCCTGAGTACTGG	CARDETRSPPEYW	IGHV7-4-1	IGHD3-9	IGHJ4	11	14	19	29
1	1.751927119831815E-4	TGTGCGAGAGAGGTCAAGGGGGAGTTTAATGACCTCTGG	CAREVKGEFNDLW	IGHV3-30	IGHD3-16	IGHJ5	10	17	25	30
1	1.751927119831815E-4	TGTGCGAGAGAGGGGTGGAATAGGGGCATTGGCTACTGG	CAREGWNRGIGYW	IGHV4-31	IGHD2-21	IGHJ4	10	16	22	28
1	1.751927119831815E-4	TGTGCGAGAGAAGTTCAGGGTGCCTACTTGGACGACTGG	CAREVQGAYLDDW	IGHV1-18	IGHD4-17	IGHJ1	10	18	26	34
1	1.751927119831815E-4	TGTGCGAGAAAGATCCCGGTGGTAAACTTTGACTACTGG	CARKIPVVNFDYW	IGHV4-39	IGHD4-23	IGHJ4	8	16	24	25
1	1.751927119831815E-4	TGTGCGAATCTGGACACGGAGGGATTTATGGAGGTCTGG	CANLDTEGFMEVW	IGHV5-10-1	IGHD1-7	IGHJ6	6	9	13	27
1	1.751927119831815E-4	TGTGCGAAAGTGGGGGATGGCTTCTACTTTGACTACTGG	CAKVGDGFYFDYW	IGHV3-23	IGHD3-16	IGHJ4	9	10	16	23
1	1.751927119831815E-4	TGTGCGAAAGATGGATGGCTACAACGGGTTGACTACTGG	CAKDGWLQRVDYW	IGHV3-23	IGHD5-24	IGHJ4	11	13	23	28
1	1.751927119831815E-4	TGTGCGAAAGACGCGGGCCACTATGGCATTGACCACTGG	CAKDAGHYGIDHW	IGHV3-30	IGHD5-12	IGHJ4	10	16	23	28
1	1.751927119831815E-4	TGTGCACGCTACCGTGAGGAGTCGGACTTCGACCCCTGG	CARYREESDFDPW	IGHV2-26	IGHD4-17	IGHJ5	7	8	16	27
1	1.751927119831815E-4	TGTGGGAGAGATCGGTCGGACTACGACTTCGATCTCTGG	CGRDRSDYDFDLW	IGHV1-67	IGHD4-17	IGHJ2	12	18	24	25
1	1.751927119831815E-4	TGTGGAACAGAAACTTCACCAGGTGGTTTGAATATCTGG	CGTETSPGGLNIW	IGHV3-9	IGHD1-14	IGHJ3	10	17	27	31
1	1.751927119831815E-4	TGTACCACACCAACTTCCTACGCTGAGGGGGTCTTCTGG	CTTPTSYAEGVFW	IGHV3-15	IGHD4-17	IGHJ1	8	17	25	35
1	1.751927119831815E-4	TGTACGAGACTAATAGCAGTGGCCATCCCTGACTACTGG	CTRLIAVAIPDYW	IGHV1-18	IGHD6-19	IGHJ4	8	12	22	29
1	1.751927119831815E-4	TGTTGGAGAGAAAATAACCTTGCCGGAGACTACTGG	CWRENNLAGDYW	IGHV1-18	IGHD3-22	IGHJ4	10	12	18	27
1	1.751927119831815E-4	TGTTGGAGAGAAAATAACCTTGCCGGAGACTACTGG	CWRENNLAGDYW	IGHV1-67	IGHD3-22	IGHJ4	10	12	18	27
1	1.751927119831815E-4	TGTGTGAGACGGGAATACAGCTATGTCGACTACTGG	CVRREYSYVDYW	IGHV5-51	IGHD5-18	IGHJ4	9	14	24	27
1	1.751927119831815E-4	TGTGCGGCGGATCTAGTGGGAGCTATCGACTACTGG	CAADLVGAIDYW	IGHV3-33	IGHD1-26	IGHJ4	5	13	24	27
1	1.751927119831815E-4	TGTGCGACCAATTTGGTGGGACCTTTGAACTATTGG	CATNLVGPLNYW	IGHV4-28	IGHD1-26	IGHJ4	13	15	20	22
1	1.751927119831815E-4	TGTGCGACCAATTTGGTGGGACCTATAAACTATTGG	CATNLVGPINYW	IGHV3-33	IGHD1-26	IGHJ4	6	15	24	28
1	1.751927119831815E-4	TGTGCGACCAATTTGGTGGGACCTATAAACTATTGG	CATNLVGPINYW	IGHV4-28	IGHD1-26	IGHJ4	13	15	24	28
1	1.751927119831815E-4	TGTGCGAGTGTTCTCCTCCTGGGGATTGACTACTGG	CASVLLLGIDYW	IGHV3-33	IGHD7-27	IGHJ4	14	18	24	25
1	1.751927119831815E-4	TGTGCGAGCGATCGAGATTGGGCCTTTGACTATTGG	CASDRDWAFDYW	IGHV3-48	IGHD3-16	IGHJ4	12	17	21	23
1	1.751927119831815E-4	TGTGCGAGCAATTTGGTGGGAACTGTGAACTCCTGG	CASNLVGTVNSW	IGHV4-28	IGHD4-23	IGHJ5	13	14	23	31
1	1.751927119831815E-4	TGTGCGAGGCTCGACCTCTGGCTCGTTCCCTACTGG	CARLDLWLVPYW	IGHV4-39	IGHD1-1	IGHJ4	7	22	28	29
1	1.751927119831815E-4	TGTGCGAGGCATTTCTCAAATCAAGTTGACTACTGG	CARHFSNQVDYW	IGHV4-39	IGHD3-16	IGHJ4	16	18	22	25
1	1.751927119831815E-4	TGTGCGAGACCCTACAACTATGGTATGGACGTCTGG	CARPYNYGMDVW	IGHV1-68	IGHD5-18	IGHJ6	8	12	23	24
1	1.751927119831815E-4	TGTGCGAGACGCAAGGAGTGGTGGTTCGACCCCTGG	CARRKEWWFDPW	IGHV4-39	IGHD3-3	IGHJ5	9	14	20	21
1	1.751927119831815E-4	TGTGCGAGACAAGCTGCTATGGCTTTTCATATCTGG	CARQAAMAFHIW	IGHV4-4	IGHD2-2	IGHJ3	8	11	20	21
1	1.751927119831815E-4	TGTGCGAGAGTCAAAGGGACCGACTTTGACTACTGG	CARVKGTDFDYW	IGHV4-34	IGHD3-9	IGHJ4	9	10	14	22
1	1.751927119831815E-4	TGTGCGAGAGTGCGAGGGTGGGGATCTGACTACTGG	CARVRGWGSDYW	IGHV3-11	IGHD7-27	IGHJ4	9	18	25	26
1	1.751927119831815E-4	TGTGCGAGAGTATACTTCGGGGCTTTCGACCCCTGG	CARVYFGAFDPW	IGHV4-4	IGHD3-10	IGHJ5	9	15	21	24
1	1.751927119831815E-4	TGTGCGAGAGGTATAGTGGGAGTCTTTGACTACTGG	CARGIVGVFDYW	IGHV1-8	IGHD1-26	IGHJ4	10	11	21	23
1	1.751927119831815E-4	TGTGCGAGAGGCTGGGGTTGGGGCTTTGACGACTGG	CARGWGWGFDDW	IGHV4-34	IGHD3-16	IGHJ4	11	17	22	23
1	1.751927119831815E-4	TGTGCGAGAGGCCACTCATATATGCTAGAGTTCTGG	CARGHSYMLEFW	IGHV4-34	IGHD2-21	IGHJ4	16	19	27	32
1	1.751927119831815E-4	TGTGCGAGAGGGCGCGACTACAAACTTGACTACTGG	CARGRDYKLDYW	IGHV4-34	IGHD2-15	IGHJ4	10	16	22	25
1	1.751927119831815E-4	TGTGCGAGAGGAGGAACGGCGTACTGGGGCAACTGG	CARGGTAYWGNW	IGHV1-3	IGHD7-27	IGHJ4	9	22	28	31
1	1.751927119831815E-4	TGTGCGAGAGATTCCACCGGCTCTATTGACTTCTGG	CARDSTGSIDFW	IGHV3-74	IGHD4-23	IGHJ4	11	13	18	25
1	1.751927119831815E-4	TGTGCGAGAGATCTTGACTGGGTAATGGACGTCTGG	CARDLDWVMDVW	IGHV1-18	IGHD3-9	IGHJ6	13	14	20	24
1	1.751927119831815E-4	TGTGCGAGAGATGAAAGCAGCAAGATTGACTATTGG	CARDESSKIDYW	IGHV4-4	IGHD6-13	IGHJ4	11	15	21	25
1	1.751927119831815E-4	TGTGCGAGAGACCTAATGACTACTTATGACTACTGG	CARDLMTTYDYW	IGHV1-8	.	IGHJ4	13	-1	-1	18
1	1.751927119831815E-4	TGTGCGAGAGAGGAGTTTCTGGGGATGGACTACTGG	CAREEFLGMDYW	IGHV1-18	IGHD7-27	IGHJ4	10	18	25	27
1	1.751927119831815E-4	TGTGCGAGAGAGAGGGATAGCAGCCACGACTACTGG	CARERDSSHDYW	IGHV4-31	IGHD2-2	IGHJ4	10	16	23	27
1	1.751927119831815E-4	TGTGCGAGAGAAATCGAACTGGGGTTTGACTACTGG	CAREIELGFDYW	IGHV3-33	IGHD7-27	IGHJ4	10	16	23	24
1	1.751927119831815E-4	TGTGCAACAGGACCCACTAGGGGCTCTGACTACTGG	CATGPTRGSDYW	IGHV3-47	IGHD1-26	IGHJ4	6	12	18	26
1	1.751927119831815E-4	TGTGCAACAGATCCAGGATTACAACCACTGGGCTGG	CATDPGLQPLGW	IGHV1-24	IGHD3-22	IGHJ4	12	22	28	32
1	1.751927119831815E-4	TGTGCAAGACATACTCGGGAGGCTTTTGATATCTGG	CARHTREAFDIW	IGHV3-13	IGHD6-6	IGHJ3	8	10	16	21
1	1.751927119831815E-4	TGTGCAAGAGACCTCGGTGGTAACTCAGACTACTGG	CARDLGGNSDYW	IGHV3-60	IGHD4-23	IGHJ4	3	14	25	27
1	1.751927119831815E-4	TGTGCAAAAGGGGGTAACTCCTACATGGACGTCTGG	CAKGGNSYMDVW	IGHV3-43	IGHD6-13	IGHJ6	9	11	15	16
1	1.751927119831815E-4	TGTACGAGGGGAATTGACAGTGGGTTCGACCCCTGG	CTRGIDSGFDPW	IGHV1-18	IGHD4-11	IGHJ5	7	16	20	22
1	1.751927119831815E-4	TGCGCGAGAGAGACCGCCTACTCCTTTGACTACTGG	CARETAYSFDYW	IGHV3-53	.	IGHJ4	10	-1	-1	18
1	1.751927119831815E-4	TGTGTTGTTTTCTTTAACAATGCAGACTTCTGG	CVVFFNNADFW	IGHV7-4-1	IGHD2-15	IGHJ4	3	16	20	24
1	1.751927119831815E-4	TGTGTGAAAGAATCGGAGAGGGGAGACTTCTGG	CVKESERGDFW	IGHV3-30	IGHD2-15	IGHJ4	10	13	17	24
1	1.751927119831815E-4	TGTGTGAAAGAATCGGAGAGGGGAGACTTCTGG	CVKESERGDFW	IGHV3-35	IGHD2-15	IGHJ4	6	13	17	24
1	1.751927119831815E-4	TGTGCGACCTATAGGAATTACATAGACGTCTGG	CATYRNYIDVW	IGHV3-23	IGHD2-15	IGHJ6	6	11	15	18
1	1.751927119831815E-4	TGTGCGAGCCAGCTGCTAGGAGGATACTACTGG	CASQLLGGYYW	IGHV3-30	IGHD2-2	IGHJ4	7	8	17	25
1	1.751927119831815E-4	TGTGCGAGGTATACTAGGGCACCGGACTTCCGG	CARYTRAPDFR	IGHV3-20	IGHD6-6	IGHJ4	7	9	14	24
1	1.751927119831815E-4	TGTGCGAGACGAGGCCCGGGCCTTGACTACTGG	CARRGPGLDYW	IGHV1-69	IGHD6-13	IGHJ4	8	14	19	22
1	1.751927119831815E-4	TGTGCGAGACAGAACTACATATTTGACTACTGG	CARQNYIFDYW	IGHV4-39	IGHD1-7	IGHJ4	10	11	17	21
1	1.751927119831815E-4	TGTGCGAGAGGGAGGGTGGCCCCGGACTACTGG	CARGRVAPDYW	IGHV3-21	IGHD2-15	IGHJ4	9	14	18	24
1	1.751927119831815E-4	TGTGCGAAAGTAGTGGGATGGTTCGACCCCTGG	CAKVVGWFDPW	IGHV3-11	IGHD1-26	IGHJ5	6	10	17	18
1	1.751927119831815E-4	TGTGCGAAAGTAGTGGGATGGTTCGACCCCTGG	CAKVVGWFDPW	IGHV3-23	IGHD1-26	IGHJ5	9	10	17	18
1	1.751927119831815E-4	TGTGCAAAGAGAGCCGGGTGGCTGGCAACTTGG	CAKRAGWLATW	IGHV4-4	IGHD6-19	IGHJ4	4	17	24	30
1	1.751927119831815E-4	TGTACTACAGACAGTTCCCTAATTGATATCTGG	CTTDSSLIDIW	IGHV3-49	IGHD1-7	IGHJ3	10	12	17	22
1	1.751927119831815E-4	TGTACCCACGATTACGTTACCTTTGACTACTGG	CTHDYVTFDYW	IGHV3-15	IGHD5-12	IGHJ4	5	7	16	20
1	1.751927119831815E-4	TGTACGAGAGGCCAGAACTACTTTGACTACTGG	CTRGQNYFDYW	IGHV4-4	.	IGHJ4	9	-1	-1	16
1	1.751927119831815E-4	TGTGTAAATTTTGAGATGGGGTCCTTTTGG	CVNFEMGSFW	IGHV3-21	IGHD3-9	IGHJ4	3	7	13	27
1	1.751927119831815E-4	TGTGCGAGCTTTGTACTAGTGCCGGGATGG	CASFVLVPGW	IGHV3-64	IGHD2-8	IGHJ4	7	10	17	27
1	1.751927119831815E-4	TGTGCGAGAGCGAGTCCCTCTGACTACTGG	CARASPSDYW	IGHV4-39	IGHD6-6	IGHJ4	8	10	14	20
1	1.751927119831815E-4	TGTGCGAGAGATCTAGCAGTGGGCTACTGG	CARDLAVGYW	IGHV3-21	IGHD6-19	IGHJ4	13	14	21	23
1	1.751927119831815E-4	TGTGCGAGAGATCCATACAATGACTACTGG	CARDPYNDYW	IGHV4-31	IGHD2-8	IGHJ4	12	13	18	20
1	1.751927119831815E-4	TGTGGGAGAGATCGATGGTGGGTGGGTGTG	CGRDRWWVGV	IGHV3-30	IGHD2-15	IGHJ3	12	15	20	29
1	1.751927119831815E-4	TGTGGGAGAGATCGATGGTGGGTGGGTGTG	CGRDRWWVGV	IGHV3-47	IGHD2-15	IGHJ3	12	15	20	29
1	1.751927119831815E-4	TGTGCGAGACATCTGGATGACTGG	CARHLDDW	IGHV3-21	.	IGHJ4	13	-1	-1	19
1	1.751927119831815E-4	TGTACTACTTTGATGGGCGACTGG	CTTLMGDW	IGHV1-45	IGHD2-2	IGHJ4	2	3	8	19
1	1.751927119831815E-4	TGTACTACTTTGATGGGCGACTGG	CTTLMGDW	IGHV3-11	IGHD2-2	IGHJ4	2	3	8	19
1	1.751927119831815E-4	TGTACTACTCTGATGGGCGTCTGG	CTTLMGVW	IGHV3-73	IGHD5-24	IGHJ4	6	11	15	20
1	1.751927119831815E-4	TGTACTACCATGATGGACGACTGG	CTTMMDDW	IGHV3-73	IGHD6-6	IGHJ3	6	14	19	20
1	1.751927119831815E-4	TGTGTGACCCGGCCTCTAGGG	CVTRPLG	IGHV3-60	IGHD2-2	IGHJ4	6	8	12	19
1	1.751927119831815E-4	TGTGCGAGATTCCCCTTCTGG	CARFPFW	IGHV1-67	IGHD3-10	IGHJ4	8	10	14	17
