# Supplementary material for: Biomarkers and Immune Repertoire Metrics Identified by Peripheral Blood Transcriptomic Sequencing Reveal the Pathogenesis of COVID-19
Source: Front Immunol. 2021 Aug 24;12:677025. doi: 10.3389/fimmu.2021.677025 (PMC8421539; doi:10.3389/fimmu.2021.677025)
Supplement: Supplementary file 1 [file DataSheet_1.zip › TCR_BCR/IGH/convert.SRR12007835.clonotypes.IGH.txt]

count	freq	cdr3nt	cdr3aa	v	d	j	VEnd	DStart	DEnd	JStart
481	0.06466792148426996	TGTGCGAGAGATCGGTCAGCCGGTGTAGTGGTGATGTTTGCGACCTTAAATGTGAACGAAAACTGGTTCGACCCCTGG	CARDRSAGVVVMFATLNVNENWFDPW	IGHV3-21	IGHD2-15	IGHJ5	12	23	32	60
396	0.05324011831137403	TGTGCAACAAGGGTCATTCACTATGATTCGGGGAATTATCGTGACTACGCCTACAATATGGACGTCTGG	CATRVIHYDSGNYRDYAYNMDVW	IGHV1-24	IGHD3-10	IGHJ6	8	19	38	43
225	0.030250067222371606	TGTGCGAGAGGCGTCACAGGAGTTAACATGATGGTAGTGGTCCTTGGACATATGTACTACTTTGATTCTTGG	CARGVTGVNMMVVVLGHMYYFDSW	IGHV4-34	IGHD3-22	IGHJ4	11	27	40	53
170	0.02285560634579188	TGTGCGAGAGGCGTTACAGGAGTTAATATGGTAATGGTGGTCCTTGGATTTATCTACTACTTTGATTCCTGG	CARGVTGVNMVMVVLGFIYYFDSW	IGHV4-34	IGHD2-15	IGHJ4	11	25	40	54
165	0.022183382629739175	TGTGCGAGTCTCGCAGTGATAGTAATTGACAATGATGATTTCGATTTGTGG	CASLAVIVIDNDDFDLW	IGHV1-2	IGHD3-10	IGHJ3	7	18	25	31
152	0.020435600968002152	TGTGCGAGAGGCGTTATAGGAGTTAATATGATGATGGTGGTTTTAGGATTTACCTATTCCTTTGACTCCTGG	CARGVIGVNMMMVVLGFTYSFDSW	IGHV4-34	IGHD3-10	IGHJ4	11	18	28	59
148	0.01989782199515999	TGTGCGACAAATACGGGCAGTGGCTACAACTGGTTCGACCCCTGG	CATNTGSGYNWFDPW	IGHV1-18	IGHD6-19	IGHJ5	6	16	23	24
121	0.016267813928475396	TGTGCGAGAGATCGGTCAGCCGGTGTAGTGGTGATGTTTGCGACCTTAAATGTGAACGAAAACTGGTTCGACCCCTGG	CARDRSAGVVVMFATLNVNENWFDPW	IGHV4-31	IGHD2-15	IGHJ5	12	23	32	60
94	0.012637805861790804	TGTGCGAGAGGCGTTACAGGAGTTAATATGATGGTGGTGGTCCTTGGACATATCTTCTACTTTGATTCCTGG	CARGVTGVNMMVVVLGHIFYFDSW	IGHV4-34	IGHD3-22	IGHJ4	11	22	40	56
82	0.011024468943264318	TGTGCGAGTCTCGCGGTGATAGTAATAGACAATGATGATTTCGATTTGTGG	CASLAVIVIDNDDFDLW	IGHV1-2	IGHD3-10	IGHJ3	7	18	26	31
74	0.009948910997579994	TGTGCGAGAGGAGTTTCAGGAGTTAATATGATCGTAGTAGTCCTTGGACTTATCTACTACTTTGATTCCTGG	CARGVSGVNMIVVVLGLIYYFDSW	IGHV4-34	IGHD3-22	IGHJ4	10	22	37	54
73	0.009814466254369453	TGTGCGAGAAATACGGGCAGTGGCTACAACTGGTTCGACCCCTGG	CARNTGSGYNWFDPW	IGHV1-2	IGHD6-19	IGHJ5	8	16	23	24
69	0.009276687281527292	TGTGCGAGAGGCGTCACAGGAGTTAATATGATAGTAGTGGTCATTGGACTTATCTACTACTTTGATTCCTGG	CARGVTGVNMIVVVIGLIYYFDSW	IGHV4-34	IGHD3-22	IGHJ4	11	22	44	54
68	0.009142242538316752	TGTGCGAGAGATCGGTCAGCCGGTGTAGTGGTGATGTTTGCTACGTTAAATGTGAACGAAAACTGGTTCGACCCCTGG	CARDRSAGVVVMFATLNVNENWFDPW	IGHV3-21	IGHD2-15	IGHJ5	12	23	32	60
66	0.00887335305189567	TGTGCGAGTCTCGCAGTTATAGTAATTGACAATGATGATTTCGATTTGTGG	CASLAVIVIDNDDFDLW	IGHV1-2	IGHD1-20	IGHJ3	7	13	20	31
63	0.00847001882226405	TGTGCGAGAGGCGTTACAGGAGTTAATATGATAGTAGTAGTCATCGGACTTATCTACTACTTTGATTCCTGG	CARGVTGVNMIVVVIGLIYYFDSW	IGHV4-34	IGHD3-22	IGHJ4	11	22	37	54
62	0.008335574079053509	TGTGCGAGAGGCGTTACAGGAGTAAATATGATAGTAGTAGTCATTGGACTTATCTACTACTTTGATTCCTGG	CARGVTGVNMIVVVIGLIYYFDSW	IGHV4-34	IGHD3-22	IGHJ4	11	26	44	54
61	0.008201129335842968	TGTGCGAGAGGCGTTACAGGAGTTAATATGGTAATGGTGGTCCTTGGATTTATCTACTACTTTGATTCCTGG	CARGVTGVNMVMVVLGFIYYFDSW	IGHV1-8	IGHD2-15	IGHJ4	11	25	40	54
61	0.008201129335842968	TGTGCGAGAGATGGGCTCGCGTATTTCTATGGTTCAGGGAGTTATAAGGGTTTTGACTACTGG	CARDGLAYFYGSGSYKGFDYW	IGHV7-4-1	IGHD3-10	IGHJ4	11	19	44	51
47	0.006318902930895402	TGTGCGAGACTTGGGGGAACAGTGCCTGGTTACAACTGGTTCGACCCCTGG	CARLGGTVPGYNWFDPW	IGHV4-34	IGHD3-16	IGHJ5	8	10	17	30
45	0.006050013444474321	TGTACGAGAGGCACCCGGAACTTTGGTTCAGAAAGTTTTTATTCTGCACCTGACTTCTGG	CTRGTRNFGSESFYSAPDFW	IGHV3-21	IGHD1-14	IGHJ4	9	14	20	50
44	0.005915568701263781	TGTGCGAGAGGCGTTACAGGAGTTAATATGATGGTGGTGGTCCTTGGACATATCTTCTACTTTGATTCCTGG	CARGVTGVNMMVVVLGHIFYFDSW	IGHV1-8	IGHD3-22	IGHJ4	11	22	40	56
40	0.005377789728421619	TGTACTAGAGGTCCCCCATATGTCAGCAGTTGGTGGGATGCTCTTGATATCTGG	CTRGPPYVSSWWDALDIW	IGHV3-73	IGHD6-13	IGHJ3	8	23	33	36
39	0.005243344985211078	TGTGCGAGAGGCGTTACAGGAGCTAATATGATGGTCGTGGTTATAGGATTTATCTACCACTTTGACTCCTGG	CARGVTGANMMVVVIGFIYHFDSW	IGHV4-34	IGHD3-22	IGHJ4	11	26	43	54
35	0.004705566012368916	TGTGCGAGAGAGAGGGTCCTTGGTTCGGGGCTCTCCGGTCTGGACGTCTGG	CARERVLGSGLSGLDVW	IGHV1-2	IGHD3-10	IGHJ6	10	20	29	40
34	0.004571121269158376	TGTGTGCGAGAGGGGGCATACGGTGACTACACAGGCGCATTTGATCTCTGG	CVREGAYGDYTGAFDLW	IGHV3-33	IGHD4-17	IGHJ3	10	18	29	39
33	0.004436676525947835	TGTGCGAGAGATGGGCTCGCGTTTTTCTATGGTTCAGGGAGTTATAAAGGTTTTGACTATTGG	CARDGLAFFYGSGSYKGFDYW	IGHV7-4-1	IGHD3-10	IGHJ4	11	19	44	51
32	0.004302231782737295	TGTGCGAGAGGCGTTACAGGAGTTAATATGATGGTTGTGGTCATTGGACATATTTACTACTTTGATTCTTGG	CARGVTGVNMMVVVIGHIYYFDSW	IGHV4-34	IGHD3-22	IGHJ4	11	22	44	54
32	0.004302231782737295	TGTGCGAGAGGCGTCACAGGAGTTAACATGATGCTAGTGGTCCTTGGACATATGTACTACTTTGATTCTTGG	CARGVTGVNMMLVVLGHMYYFDSW	IGHV4-34	IGHD3-22	IGHJ4	11	27	40	53
32	0.004302231782737295	TGTACTAGAGCTCCCCCAGATGTCAGCAGTTGGTGGGATGCTCTTGATATCTGG	CTRAPPDVSSWWDALDIW	IGHV3-73	IGHD3-16	IGHJ3	8	10	17	36
31	0.004167787039526754	TGTGCGAGAGGCGTTACAGGAGTTAATATGATGCTCGTGGTTCTAGGATTTACCTACTCCTTTGACTCCTGG	CARGVTGVNMMLVVLGFTYSFDSW	IGHV4-34	IGHD1-14	IGHJ4	11	35	42	54
31	0.004167787039526754	TGTGCGAGTCTCGCAGTGATAGTAGTTGACAATGATGATTTTGATATGTGG	CASLAVIVVDNDDFDMW	IGHV1-2	IGHD3-22	IGHJ3	7	16	25	31
30	0.004033342296316214	TGTACTAGAGTTCCCCCGTATAGTAGCAGCTGGTGGGATGCTTTTGATATCTGG	CTRVPPYSSSWWDAFDIW	IGHV3-73	IGHD6-13	IGHJ3	8	17	33	36
29	0.0038988975531056734	TGTGCGAGAGGCGTTACAGGAGTTAATATGATAGTAGTGGTCATTGGACTTATCTACTACTTTGATTCCTGG	CARGVTGVNMIVVVIGLIYYFDSW	IGHV4-34	IGHD3-22	IGHJ4	11	22	44	54
29	0.0038988975531056734	TGTGCGAGAGATGGGCTCGCGTATTTCTATGGTTCAGGGAGTTATAAAGGTTTTGACTATTGG	CARDGLAYFYGSGSYKGFDYW	IGHV7-4-1	IGHD3-10	IGHJ4	11	19	44	51
29	0.0038988975531056734	TGTGCGAGAGATATGTGGAACGGTGGTATCTTCCCGGAGGGGTTTGACTACTGG	CARDMWNGGIFPEGFDYW	IGHV3-21	IGHD4-23	IGHJ4	11	19	27	42
28	0.003764452809895133	TGTGCGAGAGATATGTGGAACGGTGGTGTCTTCCCGGAGGGGTTTGACTTGTGG	CARDMWNGGVFPEGFDLW	IGHV3-21	IGHD4-23	IGHJ4	11	19	26	42
27	0.0036300080666845924	TGTGCGGCTGTCGCGGTGATAGTCATTGACAATGACGATTTTGATATGTGG	CAAVAVIVIDNDDFDMW	IGHV1-18	IGHD3-22	IGHJ3	5	16	22	31
26	0.0034955633234740524	TGTGCGAGAGTTAATCGGGGTTCGCAGTGGCCGAAACAGATCAACTGGTTCGACCCCTGG	CARVNRGSQWPKQINWFDPW	IGHV4-4	IGHD6-19	IGHJ5	9	23	30	41
26	0.0034955633234740524	TGTGCTAGAGGTTCCCCATATCCCGACACCTGGTGGGATGCTCTTGATTTCTGG	CARGSPYPDTWWDALDFW	IGHV3-73	IGHD2-15	IGHJ3	8	17	22	36
24	0.0032266738370529714	TGTGCGAGAGCACACGATAGAAATAGTTACTTCCAAAACAACTATTTCGACCCCTTG	CARAHDRNSYFQNNYFDPL	IGHV1-2	IGHD4-11	IGHJ5	9	23	30	37
22	0.0029577843506318905	TGTGCGAGAGTGGGATATTGTCCTACCTGCTATTCCGGGCCCTACTACTGGTTCTTCGATCTATGG	CARVGYCPTCYSGPYYWFFDLW	IGHV4-30-2	IGHD2-21	IGHJ2	9	26	37	44
22	0.0029577843506318905	TGTGCGAGAGATTATTCGGATGACGATTCTTTGATTCCCCCCTCTCATGATGCTTTTGATATCTGG	CARDYSDDDSLIPPSHDAFDIW	IGHV4-59	IGHD3-16	IGHJ3	11	35	40	44
22	0.0029577843506318905	TGTGCAGTGCCCTATTGTGCTGGTGGTGTATGTCATGAGAATGATCCTTTTGATCTCTGG	CAVPYCAGGVCHENDPFDLW	IGHV1-45	IGHD2-8	IGHJ3	5	12	31	40
20	0.0026888948642108095	TGTGCGAGAGACTATTCGGATGACGATTCTTTGATTCCCCCCTCTCATGATGCTTTTGATATCTGG	CARDYSDDDSLIPPSHDAFDIW	IGHV4-59	IGHD2-21	IGHJ3	10	11	16	44
20	0.0026888948642108095	TGTGCGGCTGTCGCGGTGATAGTCATTGACAATGACGATTTTGATATGTGG	CAAVAVIVIDNDDFDMW	IGHV1-2	IGHD3-22	IGHJ3	5	16	22	31
20	0.0026888948642108095	TGTGCGAAAGGCAACGTCGACGGTGCCAGGATTGATGCTTTTGATATCTGG	CAKGNVDGARIDAFDIW	IGHV3-23	IGHD1-1	IGHJ3	9	13	18	32
20	0.0026888948642108095	TGTGCAAGCGAATTAAGTGCCGGCTACTGG	CASELSAGYW	IGHV3-74	IGHD2-2	IGHJ4	7	17	22	23
19	0.002554450121000269	TGTGCGAGAGTTGGCTGGAAGTATGATAATTTTTGGACTGCTGATTCGAGCCTATGTGACTACTGG	CARVGWKYDNFWTADSSLCDYW	IGHV3-20	IGHD3-3	IGHJ4	9	28	36	56
19	0.002554450121000269	TGTGCGAGAGATATGTGGAACGGTGGTATCTTCCCGGAGGGGTTTGACTTCTGG	CARDMWNGGIFPEGFDFW	IGHV3-21	IGHD4-23	IGHJ4	11	19	27	42
19	0.002554450121000269	TGTGCGAGAGCCCATAGCAGTGGCTGGTACTTTGAGTACTGG	CARAHSSGWYFEYW	IGHV3-53	IGHD6-19	IGHJ4	9	13	26	27
18	0.0024200053777897286	TGTGCGAGGGAAAAGGAAGGGGGATACACCTATGATCAGCTACCTTACAACTGCTTCGACCCCTGG	CAREKEGGYTYDQLPYNCFDPW	IGHV4-34	IGHD5-18	IGHJ5	7	21	33	45
18	0.0024200053777897286	TGTGCGAGAGGCGCGGGGTGTAGTCCTGGTAAATGCTTCTTGAGGTTTGACTCTTGG	CARGAGCSPGKCFLRFDSW	IGHV4-34	IGHD4-11	IGHJ4	11	18	24	45
18	0.0024200053777897286	TGTGCTAGAGGTCCCCCGTATACCAGCAGCTGGTGGGATGCTCTTGATATCTGG	CARGPPYTSSWWDALDIW	IGHV3-72	IGHD6-13	IGHJ3	9	17	33	36
18	0.0024200053777897286	TGTGCGAAAGTTCGGGGTCTTTTCCATTTGGGGGAGTTATCACCCGACTTCTGG	CAKVRGLFHLGELSPDFW	IGHV3-30	IGHD3-16	IGHJ4	6	26	40	45
17	0.002285560634579188	TGTGTGAGAGAAGGGGCATACGGTGACTACTCAGGCGCTTTTGATGTCTGG	CVREGAYGDYSGAFDVW	IGHV3-33	IGHD4-17	IGHJ3	10	18	29	36
17	0.002285560634579188	TGTGCCAGAGAGGGCGATTACAGTGGGACCCCCGCAGGGTTTGACTTCTGG	CAREGDYSGTPAGFDFW	IGHV1-2	IGHD1-26	IGHJ4	10	21	27	39
16	0.0021511158913686476	TGTGCGAGAGGCGTTACAGGAGTTAATATGATGGTTGTGGTCATTGGACATATTTACTACTTTGATTCATGG	CARGVTGVNMMVVVIGHIYYFDSW	IGHV4-34	IGHD3-22	IGHJ4	11	22	44	54
16	0.0021511158913686476	TGTGCGAGAGGCGTTACAGGAGTAAATATGATAGTAGTAGTCATTGGACTTATCTACTACTTTGATTCCTGG	CARGVTGVNMIVVVIGLIYYFDSW	IGHV1-8	IGHD3-22	IGHJ4	11	26	44	54
16	0.0021511158913686476	TGTGCTAGAGGTCCCCCGTATACCAGCAGCTGGTGGGATGCTCTTGATATCTGG	CARGPPYTSSWWDALDIW	IGHV3-73	IGHD6-13	IGHJ3	8	17	33	36
16	0.0021511158913686476	TGTGCGAGAGATGCCAGCTGCTGCTCCTACTACTCCTACATGGACGTCTGG	CARDASCCSYYSYMDVW	IGHV3-21	IGHD6-13	IGHJ6	11	13	24	26
16	0.0021511158913686476	TGTGCGAGACTTCAACGCCACGTTTATGATTTTTGGAGTGGGTTCTGG	CARLQRHVYDFWSGFW	IGHV4-39	IGHD3-3	IGHJ3	9	23	40	43
15	0.002016671148158107	TGTGCGAGAGATCGGTCAGCCGGTGTAGTGGTGATGTTTGCTACGTTAAATGTGAACGAAAACTGGTTCGACCCCTGG	CARDRSAGVVVMFATLNVNENWFDPW	IGHV4-31	IGHD2-15	IGHJ5	12	23	32	60
15	0.002016671148158107	TGTGCGAGAGGCGTTTCAGGAGTTAATATGATAGTAGTAGTCATTGGACTTATCTACTACTTTGATTCCTGG	CARGVSGVNMIVVVIGLIYYFDSW	IGHV4-34	IGHD3-22	IGHJ4	11	22	44	54
15	0.002016671148158107	TGTGCGAGACTTGGGGGAACAGTGCCTGGTTACAACTGGTTCGACCCCTGG	CARLGGTVPGYNWFDPW	IGHV4-39	IGHD3-16	IGHJ5	9	10	17	30
15	0.002016671148158107	TGTGCGAGACTTCAACGGCACGTTTATGATTTTTGGAGTGGGTTCTGG	CARLQRHVYDFWSGFW	IGHV4-39	IGHD3-3	IGHJ3	9	23	40	43
15	0.002016671148158107	TGTGCGAGAGCCCCCTCGGACTACTACGGTATGGACGTCTGG	CARAPSDYYGMDVW	IGHV1-8	.	IGHJ6	17	-1	-1	19
14	0.0018822264049475664	TGTGCGAGAGGCGTTACAGGAGCTAATATGATAGTCGTGGTTATAGGATTTATCTACTACTTTGACTCCTGG	CARGVTGANMIVVVIGFIYYFDSW	IGHV4-34	IGHD3-22	IGHJ4	11	26	43	54
14	0.0018822264049475664	TGTGCGAGAGTGGGATATTGTCCTACCTGCTATTCCGGGCCCTACTACTGGTTCTTCGATCTATGG	CARVGYCPTCYSGPYYWFFDLW	IGHV4-4	IGHD2-21	IGHJ2	9	26	37	44
14	0.0018822264049475664	TGTGCGAGAGATATGTGGAACGGTGGTGTCTTCCCGGAGGGGTTTGACTTCTGG	CARDMWNGGVFPEGFDFW	IGHV3-21	IGHD4-23	IGHJ4	11	19	26	42
14	0.0018822264049475664	TGTGCGAGAGATATGTGGAACGGTGGTGTCTTCCCGGAGGGGTCTGACTTCTGG	CARDMWNGGVFPEGSDFW	IGHV3-21	IGHD4-23	IGHJ4	11	19	26	44
14	0.0018822264049475664	TGTGCGAGAGATATGTGGAACGGTGGTGTCTTCCCGGAGGGGTCTGACGTCTGG	CARDMWNGGVFPEGSDVW	IGHV3-21	IGHD4-23	IGHJ4	11	19	26	50
14	0.0018822264049475664	TGTGTGAGAGAAGGGGCATACGGTGACTACACAGGCGCTTTTGATATCTGG	CVREGAYGDYTGAFDIW	IGHV3-21	IGHD4-17	IGHJ3	10	18	29	36
14	0.0018822264049475664	TGTGCGAGAGAGGGGGCATACGGTGACTATTCAGGCGCTTTTGATATCTGG	CAREGAYGDYSGAFDIW	IGHV3-33	IGHD4-17	IGHJ3	10	18	28	36
13	0.0017477816617370262	TGTGCGAGAGGCCGGGAAACCATTAGTGTGATAGTAGTGGTTTTTACTGGGGCCGCGCACTATTTTGACTACTGG	CARGRETISVIVVVFTGAAHYFDYW	IGHV4-34	IGHD3-22	IGHJ4	12	21	47	58
13	0.0017477816617370262	TGTGCGAGAGGCGCGGGGTGTAGTGGTGGTCGCTGCTATTTAATCTTTGACTACTGG	CARGAGCSGGRCYLIFDYW	IGHV4-34	IGHD2-15	IGHJ4	11	18	37	44
13	0.0017477816617370262	TGTGCGAAAGTTCGCGGTCTTTTCCATTTGGGGGAGTTATCACCCGACTTCTGG	CAKVRGLFHLGELSPDFW	IGHV3-30	IGHD3-16	IGHJ4	6	26	40	45
13	0.0017477816617370262	TGTGCAACAGCCCCGGGTATAGCAGCAGCTGGTGGCTGGTTCGACCCCTGG	CATAPGIAAAGGWFDPW	IGHV1-24	IGHD6-13	IGHJ5	9	11	32	35
12	0.0016133369185264857	TGTGCGAGAGGAGTTTCAGGAGTTAATATGATCGTAGTAGTCCTTGGACTTATCTACTACTTTGATTCCTGG	CARGVSGVNMIVVVLGLIYYFDSW	IGHV1-8	IGHD3-22	IGHJ4	10	22	37	54
12	0.0016133369185264857	TGTGCGAGACATGTCGTCCCGGGATATACCAGTGGCGGTCAGCGCTATTACTACGCTCTGGACGTCTGG	CARHVVPGYTSGGQRYYYALDVW	IGHV5-10-1	IGHD6-19	IGHJ6	14	17	35	58
12	0.0016133369185264857	TGTGCGAGAGACTACGCGGATTACGATATTTTGACTCCCCCCTCTCATGATGCTTTTGATATCTGG	CARDYADYDILTPPSHDAFDIW	IGHV4-59	IGHD3-9	IGHJ3	10	19	35	44
12	0.0016133369185264857	TGTGCGAGGGATGGCCTCGCGTATTTCTATGGTTCAGGAACTTATAAAGGTTTTGACTTTTGG	CARDGLAYFYGSGTYKGFDFW	IGHV7-4-1	IGHD3-10	IGHJ4	11	19	44	51
12	0.0016133369185264857	TGTGCTAGAGGTGCCCCCTATAGCAGCAGTTGGTGGGATGCTTTTGATGTCTGG	CARGAPYSSSWWDAFDVW	IGHV3-73	IGHD6-13	IGHJ3	8	18	33	36
12	0.0016133369185264857	TGTGCAAAAGACTTGTGGATTGGAGCATCGGTATGGGCCCCCGCCCACTGG	CAKDLWIGASVWAPAHW	IGHV3-9	IGHD1-7	IGHJ4	10	28	33	46
11	0.0014788921753159452	TGTGCGAGAGGCGTTACAGGAGTTAATATGATGGTAGTGGTCATTGGACATATTTACTACTTTGATTCCTGG	CARGVTGVNMMVVVIGHIYYFDSW	IGHV4-34	IGHD3-22	IGHJ4	11	22	44	54
11	0.0014788921753159452	TGTGCGAGAGGCGTCACAGGAGTTAATATGATAGTAGTGGTCATTGGACTTATCTACTACTTTGATTCCTGG	CARGVTGVNMIVVVIGLIYYFDSW	IGHV1-8	IGHD3-22	IGHJ4	11	22	44	54
11	0.0014788921753159452	TGTGCAACAACGGGGGTGGGTAATACCTCACCTCGGGAGTGGTTATTCCTTGGGTACTTTGACTACTGG	CATTGVGNTSPREWLFLGYFDYW	IGHV1-24	IGHD3-3	IGHJ4	8	35	46	54
11	0.0014788921753159452	TGTGCGAGAGATGGGCTCGCGTATTTCTATGGTTCAGGGAGTTATAAAGGTTTTGACTACTGG	CARDGLAYFYGSGSYKGFDYW	IGHV7-4-1	IGHD3-10	IGHJ4	11	19	44	51
11	0.0014788921753159452	TGTGCGAGAGGGGGCGGAGATTTTTGGAGTGGTTTTAATTATGATTTTGATATGTGG	CARGGGDFWSGFNYDFDMW	IGHV3-33	IGHD3-3	IGHJ3	9	18	33	40
11	0.0014788921753159452	TGTGCTAGAGGTTCCCCATATCCCGACACCTGGTGGGATGCTCTTGATTTCTGG	CARGSPYPDTWWDALDFW	IGHV3-72	IGHD2-15	IGHJ3	9	17	22	36
11	0.0014788921753159452	TGTGTGAGAGAAGGGGCATATGGTGACTACTCAGGCGCTTTTGATGTCTGG	CVREGAYGDYSGAFDVW	IGHV3-33	IGHD4-17	IGHJ3	10	21	29	36
11	0.0014788921753159452	TGTGTGAGAGAAGGGGCATACGGTGACTACTCAGGCGCTTTTGATATCTGG	CVREGAYGDYSGAFDIW	IGHV3-21	IGHD4-17	IGHJ3	10	18	29	36
11	0.0014788921753159452	TGTGTGAGAGAAGGGGCATACGGTGACTACACAGGCGCTTTTGATGTCTGG	CVREGAYGDYTGAFDVW	IGHV3-21	IGHD4-17	IGHJ3	10	18	29	36
11	0.0014788921753159452	TGTGCGGCTGTCGCAGTGATAGTAATTGACAATGACGATTTTGATTTGTGG	CAAVAVIVIDNDDFDLW	IGHV1-2	IGHD3-10	IGHJ3	5	18	25	31
10	0.0013444474321054048	TGTGCGAGAGATCGGTCAGCCGGTGTAGTGGTGATGTTTGCAACGTTAAATGTGAACGAAAACTACTTTGACCCCTGG	CARDRSAGVVVMFATLNVNENYFDPW	IGHV3-21	IGHD2-15	IGHJ4	12	23	32	61
10	0.0013444474321054048	TGTGCGAGAGGCGTTACAGGAGTAAATATGATGCTCGTGGTTATTGGATTTACCTACTCCTTTGACTCCTGG	CARGVTGVNMMLVVIGFTYSFDSW	IGHV4-34	IGHD3-22	IGHJ4	11	26	44	54
10	0.0013444474321054048	TGTGCGAGAGGCGTCACAGGAGTTAACATGATGGTAGTGGTCCTTGGACATATGTACTACTTTGATTCTTGG	CARGVTGVNMMVVVLGHMYYFDSW	IGHV1-8	IGHD3-22	IGHJ4	11	27	40	53
10	0.0013444474321054048	TGTGCGAGAGATGGGCTCGCGTATTTCTATGGTTCAGGAACTTATAAAGGTTTTGACTTTTGG	CARDGLAYFYGSGTYKGFDFW	IGHV7-4-1	IGHD3-10	IGHJ4	11	19	44	51
10	0.0013444474321054048	TGTGCGGCACATCCTTATTATTATGATGGTAGTACTTATTACTTTGACTATTGG	CAAHPYYYDGSTYYFDYW	IGHV1-58	IGHD3-22	IGHJ4	12	15	32	39
10	0.0013444474321054048	TGTGCAAAAGATAGGGTAGCAATTAGCAGCAGCTGGTACTACTTTGACTACTGG	CAKDRVAISSSWYYFDYW	IGHV3-9	IGHD6-13	IGHJ4	12	23	34	35
10	0.0013444474321054048	TGTACTAGAAGTCCCCCGTATAGTAGTAGTTGGTGGGATGCTTTTGACATCTGG	CTRSPPYSSSWWDAFDIW	IGHV3-73	IGHD2-2	IGHJ3	8	18	29	36
10	0.0013444474321054048	TGTGCGAGAGATCCGAGGGGGACTAGCAGGTCGGATGCCTTTGACTACTGG	CARDPRGTSRSDAFDYW	IGHV1-46	IGHD2-15	IGHJ4	12	19	28	38
10	0.0013444474321054048	TGTGTAAAGGCCTTTGGTGGAAGCTATACCGACTACTTTACGCAGTGG	CVKAFGGSYTDYFTQW	IGHV3-9	IGHD2-8	IGHJ1	7	14	30	41
10	0.0013444474321054048	TGTGCGAGAGCCCCCTCCGACTACTACGGTATGGACGTCTGG	CARAPSDYYGMDVW	IGHV1-8	.	IGHJ6	16	-1	-1	19
10	0.0013444474321054048	TGTGCACGGACGCCGGGATCCGACTATGCTTTTGATATCTGG	CARTPGSDYAFDIW	IGHV2-5	IGHD7-27	IGHJ3	6	14	20	25
10	0.0013444474321054048	TGTGCACGGACGCCGGAATCCGACTATACTTTTGATATCTGG	CARTPESDYTFDIW	IGHV2-26	IGHD2-21	IGHJ3	9	12	18	28
9	0.0012100026888948643	TGTGCGAGAGGCGTTTCGGGAGTAAATATGATAGTAGTAGTCATTGGACTTATCTACTACTTTGATTCCTGG	CARGVSGVNMIVVVIGLIYYFDSW	IGHV4-34	IGHD3-22	IGHJ4	11	26	44	54
9	0.0012100026888948643	TGTGCGAGAGGCGTTACGGGAGTTAATATGATAGTCGTGGTTATAGGCTTTACCTACTCGTTTGACTACTGG	CARGVTGVNMIVVVIGFTYSFDYW	IGHV4-34	IGHD3-22	IGHJ4	11	22	43	60
9	0.0012100026888948643	TGTGCGAGAGGCGTTACAGGAGTCAACATGATATTAGTAGTCCTTGGACATATCTACTACTTTGATTCCTGG	CARGVTGVNMILVVLGHIYYFDSW	IGHV4-34	IGHD3-22	IGHJ4	11	27	37	54
9	0.0012100026888948643	TGTGCGAAAGATAGTTGTAGTGATGCCGAGTGCTATATTTTTCCAACCGACTTTGACCACTGG	CAKDSCSDAECYIFPTDFDHW	IGHV3-23	IGHD2-15	IGHJ4	11	14	21	49
9	0.0012100026888948643	TGTGCGAGAGGGGGCGGAGATTTTTGGAGTGGTTTTAATTATGATTTTGATATCTGG	CARGGGDFWSGFNYDFDIW	IGHV3-21	IGHD3-3	IGHJ3	9	18	33	40
9	0.0012100026888948643	TGTGCGAGAAATACGGGCAGCGGCTACAACTGGTTCGACCCCTGG	CARNTGSGYNWFDPW	IGHV1-18	IGHD6-25	IGHJ5	8	16	23	24
9	0.0012100026888948643	TGTGCGAGAGCTTGGGGTTATTATTACTTTGACTCCTGG	CARAWGYYYFDSW	IGHV3-53	IGHD3-3	IGHJ4	9	15	23	24
8	0.0010755579456843238	TGTGCGAGAGATCGGTCAGCCGGTGTAGTGGTGATGTTTGCAACGTTAAATGTGAACGAAAACTGGTTCGACCCCTGG	CARDRSAGVVVMFATLNVNENWFDPW	IGHV3-21	IGHD2-15	IGHJ5	12	23	32	60
8	0.0010755579456843238	TGTGCGAGAGGCGTTACAGGAGTTAATATGATAGTAGTAGTCATTGGACTTATCTACTACTTTGATTCCTGG	CARGVTGVNMIVVVIGLIYYFDSW	IGHV4-34	IGHD3-22	IGHJ4	11	22	44	54
8	0.0010755579456843238	TGTGCAACCAGCTCGCCCTATTGTAGTAGTACCAGCTGCTCATTAAACTGGTTCGACCCCTGG	CATSSPYCSSTSCSLNWFDPW	IGHV1-24	IGHD2-2	IGHJ5	7	18	39	45
8	0.0010755579456843238	TGTGCCAAAGAGGCCCTTTGGTTCAGGGACTTGGCGTACTACTACTACCTGGACGTCTGG	CAKEALWFRDLAYYYYLDVW	IGHV3-23	IGHD3-10	IGHJ6	10	18	28	36
8	0.0010755579456843238	TGTGCAGTGCCCTATTGTGCTGGTGGTGTATGTCATGAGAATGATCCTTTTGATATGTGG	CAVPYCAGGVCHENDPFDMW	IGHV1-45	IGHD2-8	IGHJ3	5	12	31	40
8	0.0010755579456843238	TGTGCTAGAGGTCCCCCCTATGTCAACACCTGGTGGGATGCTTTTGATATCTGG	CARGPPYVNTWWDAFDIW	IGHV3-72	IGHD2-15	IGHJ3	9	30	35	36
8	0.0010755579456843238	TGTGCTAGAGGTCCCCCCTATAGCAGCACTTGGTGGGATGCTTTTGATGTCTGG	CARGPPYSSTWWDAFDVW	IGHV3-73	IGHD6-13	IGHJ3	8	18	27	36
8	0.0010755579456843238	TGTGCTAGAGGTCCCCCGTATAGCAGCAGCTGGTGGGATGCTTTTGATATCTGG	CARGPPYSSSWWDAFDIW	IGHV3-73	IGHD6-13	IGHJ3	8	17	33	36
8	0.0010755579456843238	TGTGCGACTGTCGCAGTGATAGTAATTGACAATGACGATTTTGATTTGTGG	CATVAVIVIDNDDFDLW	IGHV1-2	IGHD3-10	IGHJ3	6	18	25	31
8	0.0010755579456843238	TGTGCAAAAGCCTCAGGTGGTGATTTTTGGAGTGAAGGTTTTGATATTTGG	CAKASGGDFWSEGFDIW	IGHV3-9	IGHD3-3	IGHJ3	9	21	33	38
8	0.0010755579456843238	TGTGTAAAGGCCTTTGGTGGAAGCTACACCGACTACTTTACGCAGTGG	CVKAFGGSYTDYFTQW	IGHV3-9	IGHD1-26	IGHJ1	7	16	26	41
8	0.0010755579456843238	TGTGCGAGAGGGAAAGGCTACGGGGACTACCAGGCCTTTGACTTCTGG	CARGKGYGDYQAFDFW	IGHV1-8	IGHD4-17	IGHJ4	10	17	29	35
8	0.0010755579456843238	TGTACGAGACGCCCCATTCGAGCAGTGGCTGGTGGAATTGACTACTGG	CTRRPIRAVAGGIDYW	IGHV4-31	IGHD6-19	IGHJ4	8	20	32	37
8	0.0010755579456843238	TGTGCGGGAGGTTGGGGATGGATTCACAACCTTGACCCCTGG	CAGGWGWIHNLDPW	IGHV4-59	IGHD7-27	IGHJ5	9	12	18	33
8	0.0010755579456843238	TGTGCGATTCTATACAGCTATGGTTCTGAATTTGACTACTGG	CAILYSYGSEFDYW	IGHV3-21	IGHD5-18	IGHJ4	6	11	24	30
8	0.0010755579456843238	TGTGCGACCTTGGGCTGGCTGGGTGATGCTTTTGATCTTTGG	CATLGWLGDAFDLW	IGHV1-18	IGHD6-19	IGHJ3	6	15	21	23
8	0.0010755579456843238	TGTGCGAGAGGGGACTACGGTGCCTTTGACTACTGG	CARGDYGAFDYW	IGHV4-59	IGHD4-17	IGHJ4	9	12	21	23
7	9.411132024737832E-4	TGTGCGAGAGGCGTTTCAGGACTAAATATGATAGTAGTAGTCATTGGACTTATCTACTACTTTGATTCCTGG	CARGVSGLNMIVVVIGLIYYFDSW	IGHV4-34	IGHD3-22	IGHJ4	11	26	44	54
7	9.411132024737832E-4	TGTGCGAGAGGCGTTTCAGGAGTTAATATGATAGTAGTAGTCATTGGACTTATCTACTACTTTGATTCGTGG	CARGVSGVNMIVVVIGLIYYFDSW	IGHV4-34	IGHD3-22	IGHJ4	11	22	44	54
7	9.411132024737832E-4	TGTGCGAGAGGAGTTTCAGGAGTTAATATGATCGTAGTCGTCCTTGGACTTATCTACTACTTTGATTCCTGG	CARGVSGVNMIVVVLGLIYYFDSW	IGHV4-34	IGHD3-22	IGHJ4	10	22	37	54
7	9.411132024737832E-4	TGTGCGAGAGACGACCATCATATTTCGATTTTTGGAGTGGTTATGAACTTTGACTACTGG	CARDDHHISIFGVVMNFDYW	IGHV4-4	IGHD3-3	IGHJ4	10	20	43	46
7	9.411132024737832E-4	TGTGCTAAGGCCCTGGGGGGGTTACGATATTTTGACTCGTACTACTTTGACTACTGG	CAKALGGLRYFDSYYFDYW	IGHV3-9	IGHD3-9	IGHJ4	4	21	36	38
7	9.411132024737832E-4	TGTGCTAGAGGTCCCCCGTATAGCAGCAGCTGGTGGGATGCTCTTGATATCTGG	CARGPPYSSSWWDALDIW	IGHV3-72	IGHD6-13	IGHJ3	9	17	33	36
7	9.411132024737832E-4	TGTGCTAGAGGTCCCCCGCATAGCAGCAGCTGGTGGGATGCTCTCGATATCTGG	CARGPPHSSSWWDALDIW	IGHV3-72	IGHD6-13	IGHJ3	9	19	33	36
7	9.411132024737832E-4	TGTGCGAGAGATATGTGGAACGGTGGTATCTTCCCGGAGGGGTCTGACTTCTGG	CARDMWNGGIFPEGSDFW	IGHV3-21	IGHD4-23	IGHJ4	11	19	27	44
7	9.411132024737832E-4	TGTACGAAAAGCCGAACGTTTGGGACCCCCTCAGATGATGGTTTTGATATGTGG	CTKSRTFGTPSDDGFDMW	IGHV3-23	IGHD3-16	IGHJ3	8	15	23	34
7	9.411132024737832E-4	TGTGTGAGAGAAGGGGCATACGGTGACTATACAGGCGCTTTTGATATGTGG	CVREGAYGDYTGAFDMW	IGHV3-33	IGHD4-17	IGHJ3	10	18	28	36
7	9.411132024737832E-4	TGTGCCAGAGAGAGGGTCCTTGGTTCGGGGCTCTCCGGTCTGGACGTCTGG	CARERVLGSGLSGLDVW	IGHV1-2	IGHD3-10	IGHJ6	10	20	29	40
7	9.411132024737832E-4	TGTGCGAGAGAGGGGGCATACGGTGACTACTCAGGCGCTTTTGATATCTGG	CAREGAYGDYSGAFDIW	IGHV3-21	IGHD4-17	IGHJ3	10	18	29	36
7	9.411132024737832E-4	TGTGCGAAAGGCAACGTCGACGGTGACAGGATTGATGCTTTTGATATCTGG	CAKGNVDGDRIDAFDIW	IGHV3-23	IGHD4-17	IGHJ3	9	19	26	32
7	9.411132024737832E-4	TGTGTAAAGGCCTTTGGTGGAAGCTATACCGACTACTTTACGCATTGG	CVKAFGGSYTDYFTHW	IGHV3-9	IGHD2-8	IGHJ1	7	14	30	41
7	9.411132024737832E-4	TGTGCAACAGATTGGGCCTATCGTCTACTTGAGGTTATGGACGTCTGG	CATDWAYRLLEVMDVW	IGHV1-24	IGHD3-16	IGHJ6	11	18	23	36
7	9.411132024737832E-4	TGTGCGGTGCCGCGTTCCTACGGTGACGGACCTCTTGACTACTGG	CAVPRSYGDGPLDYW	IGHV3-21	IGHD4-17	IGHJ4	5	17	26	34
7	9.411132024737832E-4	TGTGCGAGAGTGGGGGGTCATCTAGACAATTTTTTCGACCCCTGG	CARVGGHLDNFFDPW	IGHV1-18	IGHD3-16	IGHJ5	9	10	15	33
7	9.411132024737832E-4	TGTGCGACCTTGGGCTGGTTGGATGATGAATTTGATCTGTGG	CATLGWLDDEFDLW	IGHV1-18	IGHD6-19	IGHJ3	6	12	18	22
7	9.411132024737832E-4	TGTGCACGGACGCCGGAATCCGAATATAGTTTTGATATCTGG	CARTPESEYSFDIW	IGHV2-26	IGHD2-21	IGHJ3	9	12	18	29
7	9.411132024737832E-4	TGTGCGAGGGAGTATTCCTACTACAACATAGACGTCTGG	CAREYSYYNIDVW	IGHV1-2	IGHD2-15	IGHJ6	7	8	13	17
6	8.066684592632429E-4	TGTGCGAGAGAGGAAATCTATTTCTATGATTATAGTGGTTCTTCCTACACCACCTCAAACGACAGGGGTGCTTTTGATATCTGG	CAREEIYFYDYSGSSYTTSNDRGAFDIW	IGHV3-21	IGHD3-22	IGHJ3	10	18	47	68
6	8.066684592632429E-4	TGTGCGAGGGGCGTTACAGGAGTTAATATGATAGTAGTAGTCATTGGACTTATCTACTACTTTGATTCCTGG	CARGVTGVNMIVVVIGLIYYFDSW	IGHV4-34	IGHD3-22	IGHJ4	11	22	44	54
6	8.066684592632429E-4	TGTGCGAGAGGCGTTTCAGGAGTCAATATGATAGTGGTGGTCCTTGGACATATCTTCTACTTTGATTCCTGG	CARGVSGVNMIVVVLGHIFYFDSW	IGHV4-39	IGHD3-22	IGHJ4	8	26	40	56
6	8.066684592632429E-4	TGTGCGAGAGGCGTTACAGGAGTTAATATGATAGTAGTGGTCATTGGACTTATCTACTACTTTGATTCCTGG	CARGVTGVNMIVVVIGLIYYFDSW	IGHV1-8	IGHD3-22	IGHJ4	11	22	44	54
6	8.066684592632429E-4	TGTGCGAGAGGAGTTTCAGGAGTTAATATGATCGTTGTAGTCCTTGGACTTATCTACTACTTTGATTCCTGG	CARGVSGVNMIVVVLGLIYYFDSW	IGHV4-34	IGHD3-10	IGHJ4	10	18	28	54
6	8.066684592632429E-4	TGTGCGAGAGGAGTTTCAGGAGTTAATATGATCGTTGTAGTCCTTGGACTTATCTACTACCTTGATTCCTGG	CARGVSGVNMIVVVLGLIYYLDSW	IGHV4-34	IGHD3-10	IGHJ4	10	18	28	54
6	8.066684592632429E-4	TGTGCGAGAGATTATTCGGAAGACGATTCTTTGATTCCCCCCTCTCATGATGCTTTTGATATCTGG	CARDYSEDDSLIPPSHDAFDIW	IGHV4-59	IGHD3-16	IGHJ3	11	35	40	44
6	8.066684592632429E-4	TGTGCGAGCGATCCCGGAGGGTATAGCAGTGGCTGGTACCCCGGGCCCACTGGCTACTGG	CASDPGGYSSGWYPGPTGYW	IGHV4-39	IGHD6-19	IGHJ4	7	18	38	53
6	8.066684592632429E-4	TGTGCGAGAGGGCCCCTCCCCCATCAGTGGCTGATACTCGGGTTTTGGTTCGACCCCTGG	CARGPLPHQWLILGFWFDPW	IGHV1-2	IGHD6-19	IGHJ5	9	24	36	45
6	8.066684592632429E-4	TGTGCGAAAGATGTAGGAAGTCAATATAGCGATGACTGGTACGGTTATTTTGACTATTGG	CAKDVGSQYSDDWYGYFDYW	IGHV3-23	IGHD6-19	IGHJ4	11	24	42	48
6	8.066684592632429E-4	TGTGCGAAAGAACAGCCTCGGACTTTAGCAGCAGGCTCCTGTGATGCTTTTGATTTCTGG	CAKEQPRTLAAGSCDAFDFW	IGHV3-23	IGHD6-13	IGHJ3	10	25	33	41
6	8.066684592632429E-4	TGTGCAGTGCCCTATTGTGCCGGTGGTGTCTGTCATGAGAATGATCCTTTTGATATCTGG	CAVPYCAGGVCHENDPFDIW	IGHV1-45	IGHD2-21	IGHJ3	5	21	31	40
6	8.066684592632429E-4	TGTGCAGTGCCCTACTGTGCTGGTGGTATATGTCATGAGAATGATCCTTTTGATCTTTGG	CAVPYCAGGICHENDPFDLW	IGHV1-45	IGHD2-15	IGHJ3	5	20	27	40
6	8.066684592632429E-4	TGTACGAGAGGCACCCGGAACTTTGGTTCAGAAAGTTTTTATTCTGCACCTGACTTCTGG	CTRGTRNFGSESFYSAPDFW	IGHV4-34	IGHD1-14	IGHJ4	11	14	20	50
6	8.066684592632429E-4	TGTGCCAGAGGCGGGCAGGAACCAGCTGCTACCTACTACTACTACATGGACGTCTGG	CARGGQEPAATYYYYMDVW	IGHV4-30-2	IGHD2-2	IGHJ6	9	20	30	32
6	8.066684592632429E-4	TGTGCGAGAGGTATCGGTTGTATTAGTGGCAGCTGCTATTTAAGGTGGGACTACTGG	CARGIGCISGSCYLRWDYW	IGHV4-34	IGHD2-2	IGHJ4	10	17	38	48
6	8.066684592632429E-4	TGTGCAACTACATTTGCGTGGGCACCAGCTGCGCACGGGCACTACTTTGACTACTGG	CATTFAWAPAAHGHYFDYW	IGHV1-24	IGHD2-2	IGHJ4	7	23	31	40
6	8.066684592632429E-4	TGTGCTAGAGGTCCCCCCTATAGCAGCAGTTGGTGGGATGCTTTTGATGTCTGG	CARGPPYSSSWWDAFDVW	IGHV3-72	IGHD6-13	IGHJ3	9	18	33	36
6	8.066684592632429E-4	TGTGCTAGAGGTCCCCCGTATACCACCACCTGGTGGGATGCTCTTGATATCTGG	CARGPPYTTTWWDALDIW	IGHV3-72	IGHD2-15	IGHJ3	9	20	28	36
6	8.066684592632429E-4	TGTGCTAGAGGTCCCCCGTATACCAACAGCTGGTGGGATGCTTTTGATATCTGG	CARGPPYTNSWWDAFDIW	IGHV3-73	IGHD6-13	IGHJ3	8	17	33	36
6	8.066684592632429E-4	TGTGCTAGAGGTCCCCCGTATAGCAGCAGTTGGTGGGATGCTTTTGATGTCTGG	CARGPPYSSSWWDAFDVW	IGHV3-73	IGHD6-13	IGHJ3	8	17	33	36
6	8.066684592632429E-4	TGTGCTAGAGGTCCCCCGTACAGCAGCACCTGGTGGGATGCTCTTGATATCTGG	CARGPPYSSTWWDALDIW	IGHV3-73	IGHD6-13	IGHJ3	8	17	33	36
6	8.066684592632429E-4	TGTGCTAGAGGTCCCCCGCATAGCAGCAGCTGGTGGGATGCTCTCGATATCTGG	CARGPPHSSSWWDALDIW	IGHV3-73	IGHD6-13	IGHJ3	8	19	33	36
6	8.066684592632429E-4	TGTGCTAGAGGTCCCCCATATACTGATAGTTGGTGGGATGCTTTTGATGTCTGG	CARGPPYTDSWWDAFDVW	IGHV3-73	IGHD3-16	IGHJ3	8	11	17	36
6	8.066684592632429E-4	TGTGCTAGAGGTCCCCCAAATATCGACAGCTGGTGGGATGCTTTTGATATCTGG	CARGPPNIDSWWDAFDIW	IGHV3-72	IGHD3-16	IGHJ3	9	11	19	36
6	8.066684592632429E-4	TGTGCGAAAGTTCGGGGTCTTTTCCATTTGGGGGAGTTGTCACCCGAGTACTGG	CAKVRGLFHLGELSPEYW	IGHV3-30	IGHD3-16	IGHJ4	6	26	37	48
6	8.066684592632429E-4	TGTGCGAAAGCCCCAGGCCCGTTCATGATAACATTTGGGGGAGTTATCGTCTGG	CAKAPGPFMITFGGVIVW	IGHV3-30	IGHD3-16	IGHJ4	6	24	49	50
6	8.066684592632429E-4	TGTACTAGAGGTCCCCCAGATGTCAGCAGTTGGTGGGATGCTCTGGATATCTGG	CTRGPPDVSSWWDALDIW	IGHV3-73	IGHD6-13	IGHJ3	8	23	33	36
6	8.066684592632429E-4	TGTAGTAGAGGTCCCCCGTATACTAGCAGCTGGTGGGATGCTTTAGATATCTGG	CSRGPPYTSSWWDALDIW	IGHV3-73	IGHD2-2	IGHJ3	8	23	33	36
6	8.066684592632429E-4	TGTGTGAGAGAAGGGGCATACGGTGACTACACAGGCGCTTTTGATATCTGG	CVREGAYGDYTGAFDIW	IGHV3-33	IGHD4-17	IGHJ3	10	18	29	36
6	8.066684592632429E-4	TGTGCGGCTGTCGCGGTGATAGTCGTTGACAACGACGATTTTGATCTGTGG	CAAVAVIVVDNDDFDLW	IGHV1-2	IGHD1-1	IGHJ3	5	30	36	38
6	8.066684592632429E-4	TGTGCGACAGAGATGGCCAGGGCTACAGTAACCGGGCGCTTTGACTACTGG	CATEMARATVTGRFDYW	IGHV3-21	IGHD4-11	IGHJ4	10	22	31	38
6	8.066684592632429E-4	TGTGCGAGTCTCGCGGTGATAGTAATAGACAATGATGATTTCGATTTGTGG	CASLAVIVIDNDDFDLW	IGHV1-2	IGHD3-10	IGHJ6	7	18	26	48
6	8.066684592632429E-4	TGTGCGAGTCTCGCAGTCATAGTAATTGATAATGATGATTTCGATTTGTGG	CASLAVIVIDNDDFDLW	IGHV1-2	IGHD3-22	IGHJ3	7	16	25	31
6	8.066684592632429E-4	TGTGCGAGTCTCGCAGTGATAGTAGTTGACAATGATGATTTTGATGTGTGG	CASLAVIVVDNDDFDVW	IGHV1-2	IGHD3-22	IGHJ3	7	16	25	31
6	8.066684592632429E-4	TGTGCGAAGAAGGCAGCTGCCAGTATGAACTTCTACATGGACGTCTGG	CAKKAAASMNFYMDVW	IGHV3-23	IGHD2-2	IGHJ6	7	12	18	28
6	8.066684592632429E-4	TGTGCGAAATCCGAGTATGGCGGTGCCTGGTCTGCCCTAGACTACTGG	CAKSEYGGAWSALDYW	IGHV3-23	IGHD6-19	IGHJ4	8	10	30	39
6	8.066684592632429E-4	TGTGCGACAAATACGGGCAGTGGCTACAACTGGTTCGACCCCTGG	CATNTGSGYNWFDPW	IGHV3-23	IGHD6-19	IGHJ5	6	16	23	24
6	8.066684592632429E-4	TGTGCGAGAGGGGGATTGACTACTTATGATGCTTTTGATATCTGG	CARGGLTTYDAFDIW	IGHV3-33	IGHD4-11	IGHJ3	9	16	22	25
6	8.066684592632429E-4	TGTGCGAAAGATGGGGGACTCCGAGGAGCTTTTGATATCTGG	CAKDGGLRGAFDIW	IGHV3-23	IGHD2-15	IGHJ3	11	17	22	27
6	8.066684592632429E-4	TGTGCGAGAGATAGTAGTGGCCGACTCTTTGACTACTGG	CARDSSGRLFDYW	IGHV3-21	IGHD3-22	IGHJ4	11	12	19	26
6	8.066684592632429E-4	TGTGCGAGGTGGGAGACGCGGGGCCTTGTGTTTTGG	CARWETRGLVFW	IGHV7-4-1	IGHD1-26	IGHJ4	7	8	14	33
6	8.066684592632429E-4	TGTGCAAGGGATCTGTCAGGGCGGAATGACTACTGG	CARDLSGRNDYW	IGHV3-74	IGHD1-14	IGHJ4	13	21	25	26
6	8.066684592632429E-4	TGTGCGAGAGGCTTTGACTACTGG	CARGFDYW	IGHV4-59	.	IGHJ4	9	-1	-1	11
5	6.722237160527024E-4	TGTGCGAAAGATGGGCAACCCGGACCACTTATGATTACATTTGGGGGAGTTATCGCCCAAAATGATGCTTTTGATATCTGG	CAKDGQPGPLMITFGGVIAQNDAFDIW	IGHV3-23	IGHD3-16	IGHJ3	11	28	54	61
5	6.722237160527024E-4	TGTGCGAGAGATCGGTCAGCCGGTGTAGTGGTGATGTTTGCAACGTTAAATGTGAACGAAAACTGGTTCGACCCCTGG	CARDRSAGVVVMFATLNVNENWFDPW	IGHV4-31	IGHD2-15	IGHJ5	12	23	32	60
5	6.722237160527024E-4	TGTGCGAGAGGCGTTACGGGAGTTAACATGATGGTAGTGGTCCTTGGACATATGTTCTACTTTGATTCTTGG	CARGVTGVNMMVVVLGHMFYFDSW	IGHV4-34	IGHD3-22	IGHJ4	11	27	40	56
5	6.722237160527024E-4	TGTGCGAGAGGCGTTACAGGAGTTAATATGATGCTTGTGGTCATTGGACACATTTACTACTTTGATTCATGG	CARGVTGVNMMLVVIGHIYYFDSW	IGHV4-34	IGHD3-10	IGHJ4	11	18	28	54
5	6.722237160527024E-4	TGTGCGAGAGGCGTTACAGGAGTTAATATGATGCTCGTGGTTTTAGGATTTACCTACTCCTTTGACTCCTGG	CARGVTGVNMMLVVLGFTYSFDSW	IGHV1-8	IGHD3-10	IGHJ4	11	18	28	54
5	6.722237160527024E-4	TGTGCGAGAGGCGTTACAGGAGTTAATATGATGGTAGTGGTCCTTGGACATATTTACTACTTTGATTCTTGG	CARGVTGVNMMVVVLGHIYYFDSW	IGHV4-34	IGHD3-22	IGHJ4	11	22	40	54
5	6.722237160527024E-4	TGTGCGAGAGGCGTTACAGGAGTTAATATGATGGTAGTGGTCATTGGACATATCTACTACTTTGATTCCTGG	CARGVTGVNMMVVVIGHIYYFDSW	IGHV4-34	IGHD3-22	IGHJ4	11	22	44	54
5	6.722237160527024E-4	TGTGCGAGAGGCGTTACAGGAGTTAACATGATGGTAGTGGTCCTTGGACATATGTACTACTTTGATTCTTGG	CARGVTGVNMMVVVLGHMYYFDSW	IGHV1-8	IGHD3-22	IGHJ4	11	27	40	53
5	6.722237160527024E-4	TGTGCAACAAGGGTCATTCACTATGATTCGGGGAATTATCGTGACTACGCCTACAATATGGACGTCTGG	CATRVIHYDSGNYRDYAYNMDVW	IGHV1-24	IGHD3-10	IGHJ3	8	19	38	64
5	6.722237160527024E-4	TGTGCGAGGCCCTCTACAGATGATAGTAGTGGTTATTACTACGGGTGGTACTTCGATCTCTGG	CARPSTDDSSGYYYGWYFDLW	IGHV1-2	IGHD3-22	IGHJ2	7	19	42	45
5	6.722237160527024E-4	TGTGCGAAAGATCACTACGGTTCGGGGAGTTATTATAACGCGCCCGAATACTTCCAGCACTGG	CAKDHYGSGSYYNAPEYFQHW	IGHV3-23	IGHD3-10	IGHJ1	12	13	39	45
5	6.722237160527024E-4	TGTGCCAAAGAGGCCCTATGGTTCAGGGACTTGGCGTATTACTACTACCTGGACGTCTGG	CAKEALWFRDLAYYYYLDVW	IGHV3-23	IGHD3-10	IGHJ6	10	15	28	39
5	6.722237160527024E-4	TGTGCCAAAGAGGCGCTATGGTTCAGGGAATTGGCGTACTACTACTACATGGACGTCTGG	CAKEALWFRELAYYYYMDVW	IGHV3-23	IGHD3-10	IGHJ6	10	15	28	36
5	6.722237160527024E-4	TGTGCGGCACCGGGGGCAGTGGGAGCTACTTCCGGCTACTACTACGGTATGGACGTCTGG	CAAPGAVGATSGYYYGMDVW	IGHV1-69	IGHD1-26	IGHJ6	5	17	29	35
5	6.722237160527024E-4	TGTGCGAGAGGCCCCAATGTTCGCGTAGAGGGACCTATCGTCACCTGGTTCGACCCCTGG	CARGPNVRVEGPIVTWFDPW	IGHV1-8	IGHD5-24	IGHJ5	12	23	29	44
5	6.722237160527024E-4	TGTGCGAAAGAACAGCCTCGGACTTTAGCAACAGGGTCCTGTGATGCTTTTGATTTCTGG	CAKEQPRTLATGSCDAFDFW	IGHV3-23	IGHD6-13	IGHJ3	10	25	33	41
5	6.722237160527024E-4	TGTGCAACAGAATTCCCCTATTGTAGTGGTGGTAGCTGCTACTCCGTCCTTGACTACTGG	CATEFPYCSGGSCYSVLDYW	IGHV1-24	IGHD2-15	IGHJ4	10	18	45	49
5	6.722237160527024E-4	TGTGCAAAAGTCCTAAGTCCTTACGGTGACTACACCCCTCGGTACGGTCTGGACGTCTGG	CAKVLSPYGDYTPRYGLDVW	IGHV3-9	IGHD4-17	IGHJ6	9	21	32	49
5	6.722237160527024E-4	TGTACCACAGACAGGCTTTATGATTACATTTGGGGGAGTTATCGAACCCTTGACTACTGG	CTTDRLYDYIWGSYRTLDYW	IGHV3-15	IGHD3-16	IGHJ4	10	17	43	49
5	6.722237160527024E-4	TGTGCGCGAGATCTCAAGTATGGATATTGTAGTAGTGATCTGTGTGGTGACTTCTGG	CARDLKYGYCSSDLCGDFW	IGHV3-21	IGHD2-2	IGHJ4	14	21	35	47
5	6.722237160527024E-4	TGTGCGAGACGGTCGGTTACTATGATAGTAGTAGGGCCGGATGCTTTTGATATCTGG	CARRSVTMIVVGPDAFDIW	IGHV4-39	IGHD3-22	IGHJ3	9	16	31	39
5	6.722237160527024E-4	TGTGCGAGAGGTGGCGACAAGATCTATTGTAGTACCAGCAGCTGCCAAGAGTTCTGG	CARGGDKIYCSTSSCQEFW	IGHV1-18	IGHD2-2	IGHJ4	9	28	42	53
5	6.722237160527024E-4	TGTGCACACACAATTATTAGTGGTCATTTTTTGCCCCGGCATGCTTTTGATTTCTGG	CAHTIISGHFLPRHAFDFW	IGHV2-5	IGHD3-22	IGHJ3	9	17	27	40
5	6.722237160527024E-4	TGTGCAAGAGCGGCGTATAGCAGCAGCTGGGATTTAGGCTACGGTATGGACGTCTGG	CARAAYSSSWDLGYGMDVW	IGHV3-13	IGHD6-13	IGHJ6	9	14	29	45
5	6.722237160527024E-4	TGTTCCGTCCCCCGTGGTGGCTACAATGGGGGGGATGACGCTTTTGATATCTGG	CSVPRGGYNGGDDAFDIW	IGHV3-73	IGHD5-24	IGHJ3	2	17	26	34
5	6.722237160527024E-4	TGTGCTAGAGGTCCCCCCTATAGCAGCAGCTGGTGGGATGCTTTTGATGTCTGG	CARGPPYSSSWWDAFDVW	IGHV3-72	IGHD6-13	IGHJ3	9	18	33	36
5	6.722237160527024E-4	TGTGCGGGGGTTAGGAGTAGCAGCTTCAAGCGGTCCTACGACTTTGACTACTGG	CAGVRSSSFKRSYDFDYW	IGHV3-21	IGHD2-15	IGHJ4	5	13	24	36
5	6.722237160527024E-4	TGTGCGAAAGTTCGGGGTCTTTTCCATTTGGGGGAGTTATCACCCGACTACTGG	CAKVRGLFHLGELSPDYW	IGHV3-30	IGHD3-16	IGHJ4	6	26	40	45
5	6.722237160527024E-4	TGTGCAAAAGATAGGGTAGCAATTAGCAGCAGCTGGTACTACTTTGACTCCTGG	CAKDRVAISSSWYYFDSW	IGHV3-43	IGHD6-13	IGHJ4	12	23	34	35
5	6.722237160527024E-4	TGTGCGTGTCTCGCAATAATAGTCGTTGCCAATGATGATTTTGATCTGTGG	CACLAIIVVANDDFDLW	IGHV1-2	IGHD1-20	IGHJ3	5	21	26	31
5	6.722237160527024E-4	TGTGCGAGTCTCGCAGTGATAGTGGTTGCCAATGATGATTTTGATATGTGG	CASLAVIVVANDDFDMW	IGHV1-2	IGHD3-22	IGHJ3	7	19	26	31
5	6.722237160527024E-4	TGTGCGAGTGAACCGATAGCAGCAGCTGGCCATGATGCTTTTGATATCTGG	CASEPIAAAGHDAFDIW	IGHV3-21	IGHD6-13	IGHJ3	7	15	28	30
5	6.722237160527024E-4	TGTGCGAGATTGGAGGATAATGACGTGACTAGGAATCACTTTGACTATTGG	CARLEDNDVTRNHFDYW	IGHV5-10-1	IGHD4-17	IGHJ4	8	24	30	37
5	6.722237160527024E-4	TGTGCGAGAGGCCACGGCGGGCCTGACCACTACCACTATATGGACGTCTGG	CARGHGGPDHYHYMDVW	IGHV4-34	.	IGHJ6	12	-1	-1	28
5	6.722237160527024E-4	TGTGCATCTCTCGCGGTTATAGTAGTGGGCAATGACGATTTTGATGTGTGG	CASLAVIVVGNDDFDVW	IGHV1-2	IGHD3-22	IGHJ3	4	18	27	31
5	6.722237160527024E-4	TGTGCAAAAGGCATGAGCGCTGATTATGGGTACTGGTACTTCGATGTCTGG	CAKGMSADYGYWYFDVW	IGHV3-9	IGHD3-16	IGHJ2	9	22	27	30
5	6.722237160527024E-4	TGTGCGAGAGAATTGGCAGTGGCTGGGAATGTCGTTTTTGACTACTGG	CARELAVAGNVVFDYW	IGHV1-46	IGHD6-19	IGHJ4	10	15	25	36
5	6.722237160527024E-4	TGTGCGAAATCTGGGTCCCCTTACTACTTCTACTACATGGACGTCTGG	CAKSGSPYYFYYMDVW	IGHV3-23	IGHD3-10	IGHJ6	8	15	19	21
5	6.722237160527024E-4	TGTGCGAAAGCGCGAGCAGTGGCTGGTAACAACTGGTTCGACCCCTGG	CAKARAVAGNNWFDPW	IGHV3-23	IGHD6-19	IGHJ5	9	14	27	28
5	6.722237160527024E-4	TGTGCAACCGGGATAGCAGTGGCTGCCCCGCGGTGGTTCGACCCCTGG	CATGIAVAAPRWFDPW	IGHV1-24	IGHD6-19	IGHJ5	7	12	24	33
5	6.722237160527024E-4	TGTGCAACAGGCCCCCCATTCGGTGACTACGTCTGGTTCGACCCCTGG	CATGPPFGDYVWFDPW	IGHV1-24	IGHD4-17	IGHJ5	9	20	31	32
5	6.722237160527024E-4	TGTGCAAGAGGCCCGACACAACTATGGCTTAATTGGTTCGACCCCTGG	CARGPTQLWLNWFDPW	IGHV3-43	IGHD3-10	IGHJ5	6	20	26	33
5	6.722237160527024E-4	TGTGCAACATCGGGGGCAGTGGCTGCCATCTACTTTGACTACTGG	CATSGAVAAIYFDYW	IGHV1-24	IGHD6-19	IGHJ4	8	15	24	29
5	6.722237160527024E-4	TGTGCGAGAGCCCATAGCAGTGGCTGGTACTTTGACTACTGG	CARAHSSGWYFDYW	IGHV3-53	IGHD6-19	IGHJ4	9	13	26	27
5	6.722237160527024E-4	TGTGCACGGACGCCGGGATCCGACTATGCTTTTGATATCTGG	CARTPGSDYAFDIW	IGHV2-26	IGHD7-27	IGHJ3	9	14	20	25
5	6.722237160527024E-4	TGTACCCTTAACTGGAATTACATAGGATCTTTTGATATCTGG	CTLNWNYIGSFDIW	IGHV3-15	IGHD1-7	IGHJ3	5	8	24	28
5	6.722237160527024E-4	TGTGCGAACATCGCTTCAGGCTACTTTGACTACTGG	CANIASGYFDYW	IGHV3-21	.	IGHJ4	6	-1	-1	20
5	6.722237160527024E-4	TGTTCGAGGGGCGAGGTCTTCTATGACTACTGG	CSRGEVFYDYW	IGHV3-53	.	IGHJ4	7	-1	-1	23
5	6.722237160527024E-4	TGTGCGAGAGGGTTTGACTACTGG	CARGFDYW	IGHV4-59	.	IGHJ4	9	-1	-1	12
4	5.377789728421619E-4	TGTGCGAGAGTGGATTTGGCGGACGACAATTCTTGGACTGGTTCTTCTATCAAAGTCAACTACTATTATTACCATGGTATGGACGTCTGG	CARVDLADDNSWTGSSIKVNYYYYHGMDVW	IGHV3-21	IGHD3-10	IGHJ6	9	66	77	78
4	5.377789728421619E-4	TGTGCGAAAGTGGATTTGGTGGATTACAATTATTGGACTGGTTCTTCTATGAAAGTCAACTACTATTACTACGGTATGGACGTCTGG	CAKVDLVDYNYWTGSSMKVNYYYYGMDVW	IGHV3-23	IGHD3-3	IGHJ6	9	22	42	58
4	5.377789728421619E-4	TGTGCGAGAGATGCCACAAAAACAACAGCCTCGCTCGTCTTTAACTGGGCAGTAGAAACCCACTACTATTACATCGACATCTGG	CARDATKTTASLVFNWAVETHYYYIDIW	IGHV3-23	IGHD7-27	IGHJ6	11	41	48	61
4	5.377789728421619E-4	TGTGCGAGAGAGGAAATCTATTTCTATGATTATAGTGGTTCTTCCTACACCACCTCAAACGACAGGGGTGCTTTTGATATCTGG	CAREEIYFYDYSGSSYTTSNDRGAFDIW	IGHV4-31	IGHD3-22	IGHJ3	10	18	47	68
4	5.377789728421619E-4	TGTGCGAGACAACGCCTGTCTAGGATTACGATTTTTGGAGTGGTTAACGGTGGGCGTGCTTTTGATATCTGG	CARQRLSRITIFGVVNGGRAFDIW	IGHV4-39	IGHD3-3	IGHJ3	10	24	45	56
4	5.377789728421619E-4	TGTGCGAGAGGCCGGTCTACTTTGGTTCAGGGAGTTGTTACGCGGTCGGTGAGTCTCCACCTTGACTCTTGG	CARGRSTLVQGVVTRSVSLHLDSW	IGHV4-34	IGHD3-10	IGHJ4	12	17	39	61
4	5.377789728421619E-4	TGTGCGAGAGGCGTTTCAGGAGTTAACATGATAGTAGTAGTCATTGGACTTATCTACTACTTTGATTCCTGG	CARGVSGVNMIVVVIGLIYYFDSW	IGHV4-34	IGHD3-22	IGHJ4	11	27	44	54
4	5.377789728421619E-4	TGTGCGAGAGGCGTTATAGGAGTTAATATGGTAGTAGTGGTCATTGGACTTATCTACTACTTTGATTCCTGG	CARGVIGVNMVVVVIGLIYYFDSW	IGHV4-34	IGHD3-22	IGHJ4	11	22	44	54
4	5.377789728421619E-4	TGTGCGAGAGGCGTTACAGGAGTTAATATGATGCTCGTGGTTTTAGGATTTACCTACTCCTTTGACTCCTGG	CARGVTGVNMMLVVLGFTYSFDSW	IGHV4-34	IGHD3-10	IGHJ4	11	18	28	54
4	5.377789728421619E-4	TGTGCGAGAGGCGTTACAGGAGTTAATATGATGGTGGTGGTCCTTGGACATATCTTCTACTTTGATTCCTGG	CARGVTGVNMMVVVLGHIFYFDSW	IGHV3-33	IGHD3-22	IGHJ4	9	22	40	56
4	5.377789728421619E-4	TGTGCAACAGATCGTCAATTTCCCGCACATTGTAGTGGTGGTAGCTGCTACCCGGAGGGGTTCGACCCCTGG	CATDRQFPAHCSGGSCYPEGFDPW	IGHV1-24	IGHD2-15	IGHJ5	12	28	56	58
4	5.377789728421619E-4	TGTGCGAGCGCCCTATTCCGCGGTATAGCAGCAGCTGGTACCCCGGGGCTGGGATGGTTCGACCCCTGG	CASALFRGIAAAGTPGLGWFDPW	IGHV4-39	IGHD6-13	IGHJ5	7	21	40	54
4	5.377789728421619E-4	TGTGCGAGAGGCCGATATAGCAGTGGCTGGTACTATCGAGACGCTTGGGGTTATGCTTTTGATATCTGG	CARGRYSSGWYYRDAWGYAFDIW	IGHV4-34	IGHD6-19	IGHJ3	12	15	32	52
4	5.377789728421619E-4	TGTGCAACATCCCCCGTAGTAGTGGCTGGTAGAGGGGATCACTACTACTACTACGGTATGGACGTCTGG	CATSPVVVAGRGDHYYYYGMDVW	IGHV1-24	IGHD6-19	IGHJ6	8	16	30	40
4	5.377789728421619E-4	TGTGCAACAAGGGTCATTCACTATGATTCGGGGAATTATCGTGACTACGCCTACAATATGGACGTCTGG	CATRVIHYDSGNYRDYAYNMDVW	IGHV3-13	IGHD3-10	IGHJ6	6	19	38	43
4	5.377789728421619E-4	TGTGCTAGAGATCGAGAGGATTGTGATGTTGAAAGTTGTTACTCGGTGGGCTACTTCGACCACTGG	CARDREDCDVESCYSVGYFDHW	IGHV1-46	IGHD2-21	IGHJ4	12	19	31	50
4	5.377789728421619E-4	TGTGCGAGAGTTGGCTGGATGTATGACAATTTTTGGAGTGATGACTCGAGCCTATGTGATTACTGG	CARVGWMYDNFWSDDSSLCDYW	IGHV4-34	IGHD3-3	IGHJ4	9	20	39	56
4	5.377789728421619E-4	TGTGCGAGAGATCGGGACCAGTGGCTGGTAGCTTGGGGATACTACTACTACGGTATGGACGTCTGG	CARDRDQWLVAWGYYYYGMDVW	IGHV3-48	IGHD6-19	IGHJ6	12	18	29	39
4	5.377789728421619E-4	TGTGCGAGAGATACTCCGGCCGATGTCGTAGTCGTACCGGCTGGCATAGATGCTTTTGATATCTGG	CARDTPADVVVVPAGIDAFDIW	IGHV1-46	IGHD2-2	IGHJ3	11	27	42	48
4	5.377789728421619E-4	TGTGCGAGAGACTATTCGGATGACGATTCTTTGATTCCCCCCTCTCATGATGCTTTTGATATATGG	CARDYSDDDSLIPPSHDAFDIW	IGHV4-59	IGHD2-21	IGHJ3	10	11	16	44
4	5.377789728421619E-4	TGTGCGAAAGGGCACCAATTACGATATTTTGACTGGTTTACCTCCGCTGAATACTTCCAACACTGG	CAKGHQLRYFDWFTSAEYFQHW	IGHV3-23	IGHD3-9	IGHJ1	9	17	37	44
4	5.377789728421619E-4	TGTGCTAGAGATTCTTTGTGGGGGCAGCTGGCACGTCTTGGCTACTCTTACATGGACGTCTGG	CARDSLWGQLARLGYSYMDVW	IGHV1-46	IGHD6-13	IGHJ6	11	23	35	41
4	5.377789728421619E-4	TGTGCGAGTGGTGATAGTAGTGGTTATCAACCCACCTACTACTACTACGGTATGGACGTCTGG	CASGDSSGYQPTYYYYGMDVW	IGHV4-39	IGHD3-22	IGHJ6	7	11	26	35
4	5.377789728421619E-4	TGTGCGAGACAGGGGTATGATAGTAGCGTTTATTACTTAGGCTCTGAATACTTCCACCACTGG	CARQGYDSSVYYLGSEYFHHW	IGHV4-39	IGHD3-22	IGHJ1	10	15	36	43
4	5.377789728421619E-4	TGTGCGAGAGATATGGATGCTGGGAGCTACTTGGGAGAGCCTCGTGAATTCCTCCAACACTGG	CARDMDAGSYLGEPREFLQHW	IGHV1-18	IGHD1-26	IGHJ1	11	20	30	44
4	5.377789728421619E-4	TGTGCGAAAGTGGCCCCCGGGGGACCTAGCAACAAATGGGGATACTGCGGCATAGACGTCTGG	CAKVAPGGPSNKWGYCGIDVW	IGHV3-23	IGHD7-27	IGHJ6	9	36	42	50
4	5.377789728421619E-4	TGTGCGAGTTTTGGGGATACAGCTATGGTTACCGCCAGTGAGGATGCTTTTGATATCTGG	CASFGDTAMVTASEDAFDIW	IGHV1-46	IGHD5-18	IGHJ3	7	14	31	42
4	5.377789728421619E-4	TGTGCGAGAGCCTATATTGCGTACCAGCTGCTATTTCCTACCTACGGTATGGACGTCTGG	CARAYIAYQLLFPTYGMDVW	IGHV3-48	IGHD2-2	IGHJ6	9	20	33	48
4	5.377789728421619E-4	TGTGCGAAAGAAGTTGGGGGGGGTTGGCTCGGTGACTACTCCCTTTACTTTGACTACTGG	CAKEVGGGWLGDYSLYFDYW	IGHV3-23	IGHD4-17	IGHJ4	10	29	38	45
4	5.377789728421619E-4	TGTGCAAGTCCACCCCCATGTAGCAAAACCGTCTGCTATTCCCGACACTTGGACGTCTGG	CASPPPCSKTVCYSRHLDVW	IGHV1-24	IGHD2-21	IGHJ6	6	32	41	49
4	5.377789728421619E-4	TGTGCGGTCAATAGGGGCCCTGCGTATTACTATGGTTCAGGGAGTTTTGACTACTGG	CAVNRGPAYYYGSGSFDYW	IGHV3-21	IGHD3-10	IGHJ4	5	22	44	45
4	5.377789728421619E-4	TGTGCGAGACGAGGATGGGGATACAGGGGCTTTCATCCTAACTACTTTGACTACTGG	CARRGWGYRGFHPNYFDYW	IGHV4-39	IGHD5-18	IGHJ4	9	18	25	40
4	5.377789728421619E-4	TGTGCGAGAGCGGAAATGGATTATGATAGTAGTGGTTATTACTACGCCGACTACTGG	CARAEMDYDSSGYYYADYW	IGHV1-46	IGHD3-22	IGHJ4	9	21	45	48
4	5.377789728421619E-4	TGTGCGAGAGGCGCGGGCTGTAGTCCTGGTAAATGCTTCTTGAGGTTTGACTCTTGG	CARGAGCSPGKCFLRFDSW	IGHV4-34	IGHD4-11	IGHJ4	11	17	24	45
4	5.377789728421619E-4	TGTGCGAGAGGCGCGGGGTGTAGTCCTGGTAAATGCTTCTTGAGATTTGACTCTTGG	CARGAGCSPGKCFLRFDSW	IGHV4-34	IGHD4-11	IGHJ4	11	18	24	45
4	5.377789728421619E-4	TGTGCGAGAGATCAGAGCAGCAGCTGGGGGCCTTACTACTACGGTATGGACGTCTGG	CARDQSSSWGPYYYGMDVW	IGHV3-48	IGHD6-13	IGHJ6	12	15	26	33
4	5.377789728421619E-4	TGTGCGAAACCTCAGGGATTACTATGGTTCGGGGAGCCGACGCCCTTTGACTACTGG	CAKPQGLLWFGEPTPFDYW	IGHV3-23	IGHD3-10	IGHJ4	8	17	35	44
4	5.377789728421619E-4	TGTGCGAAAGATTGGAGGGCGGATGACACCTGGTACCAGGACTACCTTGACTACTGG	CAKDWRADDTWYQDYLDYW	IGHV3-23	IGHD2-2	IGHJ4	11	29	35	40
4	5.377789728421619E-4	TGTGCTAGAGGTTCCCCATATCCCGACACCTGGTGGGATGCTCTTGATTTCTGG	CARGSPYPDTWWDALDFW	IGHV3-73	IGHD2-15	IGHJ6	8	17	22	49
4	5.377789728421619E-4	TGTGCTAGAGGTCCTCCATATAGCAGCAGTTGGTGGGATGCTTTTGACATCTGG	CARGPPYSSSWWDAFDIW	IGHV3-73	IGHD6-13	IGHJ3	8	18	33	36
4	5.377789728421619E-4	TGTGCTAGAGGTCCCCCCTATAGCAGCACTTGGTGGGATGCTTTTGATGTCTGG	CARGPPYSSTWWDAFDVW	IGHV3-72	IGHD6-13	IGHJ3	9	18	27	36
4	5.377789728421619E-4	TGTGCTAGAGGTCCCCCCTATAGCAGGACTTGGTGGGATGCTTTTGATGTCTGG	CARGPPYSRTWWDAFDVW	IGHV3-73	IGHD6-19	IGHJ3	8	18	25	36
4	5.377789728421619E-4	TGTGCTAGAGGTCCCCCGTATACCGACAGCTGGTGGGATGCTTTTGATATCTGG	CARGPPYTDSWWDAFDIW	IGHV3-72	IGHD2-2	IGHJ3	9	26	33	36
4	5.377789728421619E-4	TGTGCTAGAGGTCCCCCGTATACCGACAGCTGGTGGGATGCTTTTGATATCTGG	CARGPPYTDSWWDAFDIW	IGHV3-73	IGHD2-2	IGHJ3	8	26	33	36
4	5.377789728421619E-4	TGTGCTAGAGGTCCCCCGTATACCACCACTTGGTGGGATGCTCTTGATATCTGG	CARGPPYTTTWWDALDIW	IGHV3-73	IGHD2-15	IGHJ3	8	20	29	36
4	5.377789728421619E-4	TGTGCTAGAGGTCCCCCGTATAGCAGCAGTTGGTGGGATGCTTTTGATGTCTGG	CARGPPYSSSWWDAFDVW	IGHV3-72	IGHD6-13	IGHJ3	9	17	33	36
4	5.377789728421619E-4	TGTGCTAGAGGTCCCCCGTATAGCAGCAGTTGGTGGGATGCTTTTGATATCTGG	CARGPPYSSSWWDAFDIW	IGHV3-72	IGHD6-13	IGHJ3	9	17	33	36
4	5.377789728421619E-4	TGTGCTAGAGGTCCCCCGTATAGCAGCAGCTGGTGGGATGCTTTGGATATCTGG	CARGPPYSSSWWDALDIW	IGHV3-72	IGHD6-13	IGHJ3	9	17	33	36
4	5.377789728421619E-4	TGTGCTAGAGGTCCCCCGGATACCAGCAGCTGGTGGGATGCTCTTGATATCTGG	CARGPPDTSSWWDALDIW	IGHV3-73	IGHD6-13	IGHJ3	8	19	33	36
4	5.377789728421619E-4	TGTGCTAGAGGTCCCCCGGATACCAACAGCTGGTGGGATGCTTTTGATATCTGG	CARGPPDTNSWWDAFDIW	IGHV3-73	IGHD6-13	IGHJ3	8	19	33	36
4	5.377789728421619E-4	TGTGCTAGAGGTCCCCCATATGTCAGCAGTTGGTGGGATGCTCTTGATATCTGG	CARGPPYVSSWWDALDIW	IGHV3-72	IGHD6-13	IGHJ3	9	23	33	36
4	5.377789728421619E-4	TGTGCTAGAAGTCCCCCGTATAGCAGCAGCTGGTGGGATGCTCTTGATATCTGG	CARSPPYSSSWWDALDIW	IGHV3-72	IGHD6-13	IGHJ3	8	17	33	36
4	5.377789728421619E-4	TGTGCTAGAAGTCCCCCGTATAGCAGCAGCTGGTGGGATGCTCTTGATATCTGG	CARSPPYSSSWWDALDIW	IGHV3-73	IGHD6-13	IGHJ3	8	17	33	36
4	5.377789728421619E-4	TGTGCCAGAGGTCCCCCCTATAGCAGCAGTTGGTGGGATGCTTTTGATGTCTGG	CARGPPYSSSWWDAFDVW	IGHV3-72	IGHD6-13	IGHJ3	9	18	33	36
4	5.377789728421619E-4	TGTGCCAGAGGTCCCCCCTATAGCAGCAGTTGGTGGGATGCTTTTGATGTCTGG	CARGPPYSSSWWDAFDVW	IGHV3-73	IGHD6-13	IGHJ3	2	18	33	36
4	5.377789728421619E-4	TGTGCGAGACATTTAAGCAGCAGCTGGTACGTCGATGATGCTTTTGATATCTGG	CARHLSSSWYVDDAFDIW	IGHV4-39	IGHD6-13	IGHJ3	11	15	31	34
4	5.377789728421619E-4	TGTGCGAGAGTAGGTCTCGGACTGGGTGGCTGGGAGAGGGGGCTTGACTACTGG	CARVGLGLGGWERGLDYW	IGHV4-59	IGHD6-19	IGHJ4	9	25	32	43
4	5.377789728421619E-4	TGTGCGAGAGGGTTAGTGGGAGCTACCAGCCTCGACTGGTACTTCGATCTCTGG	CARGLVGATSLDWYFDLW	IGHV4-59	IGHD1-26	IGHJ2	9	13	25	34
4	5.377789728421619E-4	TGTGCGAGAGATTGGCCCGGCGCAGCAGCTGGCCCTGATGCTTTTGATATCTGG	CARDWPGAAAGPDAFDIW	IGHV3-21	IGHD6-13	IGHJ3	11	21	31	35
4	5.377789728421619E-4	TGTGCGAGAGATATGTGGAACGGTGGTGTCTTCCCGGAGGGGTTTGACTTATGG	CARDMWNGGVFPEGFDLW	IGHV3-11	IGHD4-23	IGHJ4	11	19	26	42
4	5.377789728421619E-4	TGTGCGAGAGATATGTGGAACGGTGGTATCTTCCCGGAGGGGTTTGACTACTGG	CARDMWNGGIFPEGFDYW	IGHV4-31	IGHD4-23	IGHJ4	11	19	27	42
4	5.377789728421619E-4	TGTGCGAAGCCCCGGCAATCTAACGGTATAGCAGTGGCTGGTGTGGACTACTGG	CAKPRQSNGIAVAGVDYW	IGHV3-23	IGHD6-19	IGHJ4	7	24	41	45
4	5.377789728421619E-4	TGTGCGAAACCCGGAAGTATAGCAGCAGCTGGTAGGGTCTGGTTCGACCCCTGG	CAKPGSIAAAGRVWFDPW	IGHV3-23	IGHD6-13	IGHJ5	8	16	33	38
4	5.377789728421619E-4	TGTGCGAAAGTTCGGGGTCTTTTCCATTTGGGGGAATTATCACCCGACTACTGG	CAKVRGLFHLGELSPDYW	IGHV3-30	IGHD3-16	IGHJ4	6	26	40	45
4	5.377789728421619E-4	TGTGCGAAAGTTCGGAGTCTTTTCCATTTGGGGGAGTTATCACCCGACTACTGG	CAKVRSLFHLGELSPDYW	IGHV3-30	IGHD3-16	IGHJ4	6	26	40	45
4	5.377789728421619E-4	TGTGCAACATCAATAGCAGTGGCTCCCAGAAGCCCCCTCTGGTTCGACCCCTGG	CATSIAVAPRSPLWFDPW	IGHV1-24	IGHD6-19	IGHJ5	8	12	23	38
4	5.377789728421619E-4	TGTGCAACAGACCTATCTTACCCTATAGCAGCAGCTGGTATCCCGCCCTACTGG	CATDLSYPIAAAGIPPYW	IGHV1-24	IGHD6-13	IGHJ4	10	23	39	47
4	5.377789728421619E-4	TGTACTAGAGCTCCCCCAGATGTCAGCAGTTGGTGGGATGCTCTTGATATCTGG	CTRAPPDVSSWWDALDIW	IGHV3-42	IGHD3-16	IGHJ3	9	10	17	36
4	5.377789728421619E-4	TGCGCGAAAGATCGCGAAATAGCAGTGGCTTACTCTAGGGGAGTGGACTACTGG	CAKDREIAVAYSRGVDYW	IGHV3-23	IGHD6-19	IGHJ4	12	18	29	45
4	5.377789728421619E-4	TGTGTGAGAGAAGGGGCGTACGGTGACTACACAGGCGCTTTTGATGTCTGG	CVREGAYGDYTGAFDVW	IGHV3-33	IGHD4-17	IGHJ3	10	18	29	36
4	5.377789728421619E-4	TGTGCCAGAGGGGTGATGGGGACAGCCCTCAATGCGGCTCAGGACCTCTGG	CARGVMGTALNAAQDLW	IGHV3-74	IGHD6-25	IGHJ5	9	33	38	42
4	5.377789728421619E-4	TGTGCCAGAGAGGGCGATTACAGTGGGACCCCCGCAGGGTTTGACTTCTGG	CAREGDYSGTPAGFDFW	IGHV4-30-2	IGHD1-26	IGHJ4	10	21	27	39
4	5.377789728421619E-4	TGTGCGAGTCTCGCAGTCATAGTAATTGATAATGATGATTTCGATTTGTGG	CASLAVIVIDNDDFDLW	IGHV1-2	IGHD3-22	IGHJ6	7	16	25	48
4	5.377789728421619E-4	TGTGCGAGTCTCGCAGTGGTGGTAGTTGCCAATGATGATTTTGATGTGTGG	CASLAVVVVANDDFDVW	IGHV1-2	IGHD2-15	IGHJ3	7	14	28	31
4	5.377789728421619E-4	TGTGCGAGTCTCGCAGTGATAGTAATTGACAATGACGATTTTGATTTGTGG	CASLAVIVIDNDDFDLW	IGHV1-2	IGHD3-10	IGHJ3	7	18	25	31
4	5.377789728421619E-4	TGTGCGAGCAGTATAATAGTGCCTGCCCCCTCCCGGGCTTTTGATTTCTGG	CASSIIVPAPSRAFDFW	IGHV1-2	IGHD3-3	IGHJ3	7	10	17	36
4	5.377789728421619E-4	TGTGCGAGGCACAAGATGTTCAGAGAGTTATATGATACTTTTGAAGTCTGG	CARHKMFRELYDTFEVW	IGHV4-39	IGHD3-10	IGHJ3	7	17	30	31
4	5.377789728421619E-4	TGTGCGAGACATCATGCTACTTATTACGTGCCGTATTACTTTGACTACTGG	CARHHATYYVPYYFDYW	IGHV4-39	IGHD3-3	IGHJ4	11	17	27	32
4	5.377789728421619E-4	TGTGCGAGACATGAGGGGACCAGTGACCGGGCGCACCACTTTGACTACTGG	CARHEGTSDRAHHFDYW	IGHV5-10-1	IGHD3-9	IGHJ4	12	18	23	37
4	5.377789728421619E-4	TGTGCGAGAGGGCACTCTACTGTCCTCACAGGGTACTACCTTGACTACTGG	CARGHSTVLTGYYLDYW	IGHV4-59	IGHD4-11	IGHJ4	9	17	22	32
4	5.377789728421619E-4	TGTGCGAAGGGGGATATTGTAGTAGTACCAGCTGCCCCCTTTGACTACTGG	CAKGDIVVVPAAPFDYW	IGHV3-23	IGHD2-2	IGHJ4	7	11	34	38
4	5.377789728421619E-4	TGTGCGAAAGGTTTCAGTGGGTGGAAATACTACTACTACATGGACGTCTGG	CAKGFSGWKYYYYMDVW	IGHV4-59	IGHD6-19	IGHJ6	6	14	23	27
4	5.377789728421619E-4	TGTGCATCTCTCGCGGTTATAGTCGTGGGCAATGACGATTTTGATGTGTGG	CASLAVIVVGNDDFDVW	IGHV1-2	IGHD1-14	IGHJ3	4	13	20	31
4	5.377789728421619E-4	TGTGCAAGAGAAGGGGCGTACGGTGACTACGCAGGCGCTTTTGATATCTGG	CAREGAYGDYAGAFDIW	IGHV3-33	IGHD4-17	IGHJ3	10	18	30	36
4	5.377789728421619E-4	TGTGCAAAGGCGTCTGGGGGATATAGTTCTATATATTACTTTGATTATTGG	CAKASGGYSSIYYFDYW	IGHV3-9	IGHD5-12	IGHJ4	7	18	26	36
4	5.377789728421619E-4	TGTGGCATTCTTAGTACAGTGAGTTACAATCACTACTACATGGACGTCTGG	CGILSTVSYNHYYMDVW	IGHV1-18	IGHD2-8	IGHJ6	3	10	17	31
4	5.377789728421619E-4	TGTGTAAAGGCCTTTGGTGGAAGCTACACCGACTTCTTTACGCAGTGG	CVKAFGGSYTDFFTQW	IGHV3-9	IGHD1-26	IGHJ1	7	16	26	41
4	5.377789728421619E-4	TGTGCGGGACTGGACTACGGTGACATCTACGGAGCTGTTGAAAGCTGG	CAGLDYGDIYGAVESW	IGHV4-39	IGHD4-17	IGHJ3	9	12	23	33
4	5.377789728421619E-4	TGTGCGACCCCAACCATTCCTGAGTACGGGGGGCACTTTGACTACTGG	CATPTIPEYGGHFDYW	IGHV3-23	IGHD3-10	IGHJ4	6	7	16	34
4	5.377789728421619E-4	TGTGCGAGGAAGCAGGCTTTTCTAACGAGAGGCGGTATGGACGTCTGG	CARKQAFLTRGGMDVW	IGHV4-39	IGHD3-16	IGHJ6	7	22	27	36
4	5.377789728421619E-4	TGTGCGAGACTTTTCCGTCAAACCCCCCCGTACTATTTTGAGTACTGG	CARLFRQTPPYYFEYW	IGHV4-39	IGHD3-9	IGHJ4	9	16	21	29
4	5.377789728421619E-4	TGTGCGAGAGGTCATAGTGGGGGCTTTTTCCCATATTTTGACTACTGG	CARGHSGGFFPYFDYW	IGHV1-8	IGHD1-26	IGHJ4	10	13	24	36
4	5.377789728421619E-4	TGTGCGAGAGACTCCAGGCCCGGCGATGACTACTACATGGACGTCTGG	CARDSRPGDDYYMDVW	IGHV4-31	IGHD1-20	IGHJ6	10	12	16	28
4	5.377789728421619E-4	TGTGCGAGAAGAATGGGCTTAAGTGATATATACGGTTTTGATATCTGG	CARRMGLSDIYGFDIW	IGHV4-59	IGHD5-12	IGHJ3	8	24	29	35
4	5.377789728421619E-4	TGTACCAAAGACCGCCCCTTTACATTTGGGGGAGTTATCGTTTACTGG	CTKDRPFTFGGVIVYW	IGHV3-15	IGHD3-16	IGHJ4	10	19	41	42
4	5.377789728421619E-4	TGTACGAGACTAGAGCGATATAGCAGTTATTCGTACTTTGACCGCTGG	CTRLERYSSYSYFDRW	IGHV1-2	IGHD6-19	IGHJ4	8	18	26	33
4	5.377789728421619E-4	TGTGTGAAAGATAGGTATAACAGTGGCTGGTACCCCGGCTACTGG	CVKDRYNSGWYPGYW	IGHV3-60	IGHD6-19	IGHJ4	11	13	32	38
4	5.377789728421619E-4	TGTGCCCGAACATTTGACAACCCACGAGGCTACTTTGACTACTGG	CARTFDNPRGYFDYW	IGHV4-59	IGHD3-10	IGHJ4	4	5	10	29
4	5.377789728421619E-4	TGTGCGACTTCACTGAACGCAGTTGGGGATGCCTTTGATATTTGG	CATSLNAVGDAFDIW	IGHV3-33	IGHD1-1	IGHJ3	6	19	24	27
4	5.377789728421619E-4	TGTGCGAGCGCCCAGATAGGGAGTTATAATGCTTTTGATATCTGG	CASAQIGSYNAFDIW	IGHV4-34	IGHD3-10	IGHJ3	7	18	26	28
4	5.377789728421619E-4	TGTGCGAGAGATACCCGGGGCCTACAAGCCGGACTTGACTACTGG	CARDTRGLQAGLDYW	IGHV4-59	IGHD6-13	IGHJ4	11	12	18	34
4	5.377789728421619E-4	TGTGCGAGAAAAATGGGGAATATATGGGGACACTTTGACTACTGG	CARKMGNIWGHFDYW	IGHV4-31	IGHD2-21	IGHJ4	8	16	21	31
4	5.377789728421619E-4	TGTGCGAAAGTCGCGTGGCTACGATTTGGGTGGTTCGACCCCTGG	CAKVAWLRFGWFDPW	IGHV3-23	IGHD5-12	IGHJ5	9	14	25	30
4	5.377789728421619E-4	TGTGCGAAAGATCGGCAGTTTTGGTTAAGTTATTTTGACTACTGG	CAKDRQFWLSYFDYW	IGHV3-23	IGHD1-20	IGHJ4	12	27	32	33
4	5.377789728421619E-4	TGTGCAAAAGAGTACCGGGCTACGGTGTCGCCGCCTGACTACTGG	CAKEYRATVSPPDYW	IGHV3-9	IGHD4-17	IGHJ4	10	19	26	35
4	5.377789728421619E-4	TGTACCACCGATACAGCTATGCTTAGTACCGGTCGGGACTACTGG	CTTDTAMLSTGRDYW	IGHV3-15	IGHD5-18	IGHJ4	11	12	24	36
4	5.377789728421619E-4	TGTGCGACCTTGGGCTGGTTGGATGATGCTTTTGATCTCTGG	CATLGWLDDAFDLW	IGHV1-18	IGHD6-19	IGHJ3	6	12	18	22
4	5.377789728421619E-4	TGTGCGAGAGCCCCGTCAGACTTCTACGGTATGGACGTCTGG	CARAPSDFYGMDVW	IGHV1-46	IGHD4-17	IGHJ3	9	23	29	37
4	5.377789728421619E-4	TGTGCGAAAGGCAAGATTTATCAAACACTTTTTGACTTCTGG	CAKGKIYQTLFDFW	IGHV3-23	IGHD3-16	IGHJ4	9	21	25	30
4	5.377789728421619E-4	TGTGTGAGAGAGACTGGTGGTAGCTCCGAGGCCTACTGG	CVRETGGSSEAYW	IGHV4-39	IGHD2-15	IGHJ4	8	14	24	32
4	5.377789728421619E-4	TGTGCGAGACGAGATTTCACTGGTGACTTTGACGACTGG	CARRDFTGDFDDW	IGHV5-10-1	IGHD3-9	IGHJ4	9	14	23	25
4	5.377789728421619E-4	TGTGCGAGAGGGAGGAATGACTACATAGATCACTGG	CARGRNDYIDHW	IGHV3-48	IGHD4-11	IGHJ4	9	16	24	31
3	4.0333422963162143E-4	TGTGCGAGAGATCGGTCAGCCGGTGTAGTGGTGATGTTTGCTACGCTAAATGTGAACGAAAACTGGTTCGACCCCTGG	CARDRSAGVVVMFATLNVNENWFDPW	IGHV4-31	IGHD2-15	IGHJ5	12	23	32	60
3	4.0333422963162143E-4	TGTGCGAGAGATCGGTCAGCCGGTGTAGTGGTGATGTTTGCGACCTTAAATGTGAACGAAAACTGGTTCGACCCCTGG	CARDRSAGVVVMFATLNVNENWFDPW	IGHV3-53	IGHD2-15	IGHJ5	12	23	32	60
3	4.0333422963162143E-4	TGTGCGAGGCAGGGTCGGGAAACAGAGTGGGATGTGTTTTGTGGTAGCTGCTATCTGTACTACTTTGACTACTGG	CARQGRETEWDVFCGSCYLYYFDYW	IGHV3-23	IGHD2-15	IGHJ4	6	40	52	56
3	4.0333422963162143E-4	TGTGCGAGAGCACTTGTACCGGGTTACGATATTTTGACTGGTTATTTTAACTACTACTACTACATGGACGTCTGG	CARALVPGYDILTGYFNYYYYMDVW	IGHV4-34	IGHD3-9	IGHJ6	9	23	45	49
3	4.0333422963162143E-4	TGTGCGAGAGGCGTTATAGGAGTTAATATGATGATGGTGGTTTTAGGATTTACCTATTCCTTTGACTCCTGG	CARGVIGVNMMMVVLGFTYSFDSW	IGHV1-8	IGHD3-10	IGHJ5	11	18	28	63
3	4.0333422963162143E-4	TGTGCGAGAGGCGTTACAGGAGTTAATATGGTAGTAGTGGTCATTGGACTTATCTACTACTTTGATTCCTGG	CARGVTGVNMVVVVIGLIYYFDSW	IGHV4-34	IGHD3-22	IGHJ4	11	22	44	54
3	4.0333422963162143E-4	TGTGCGAGAGGCGTTACAGGAGTTAATATGGTAATGGTGGTTCTTGGATTTATCTTCTACTTTGATTCCTGG	CARGVTGVNMVMVVLGFIFYFDSW	IGHV4-34	IGHD2-15	IGHJ4	11	25	40	56
3	4.0333422963162143E-4	TGTGCGAGAGGCGTTACAGGAGTTAATATGATGGTTGTGGTCATTGGGCATATTTACTACTTTGATTCATGG	CARGVTGVNMMVVVIGHIYYFDSW	IGHV4-34	IGHD3-22	IGHJ4	11	22	44	54
3	4.0333422963162143E-4	TGTGCGAGAGGCGTTACAGGAGTTAATATGATAGTGGTAGTCATTGGACTTATCTACTACTTTGATTCCTGG	CARGVTGVNMIVVVIGLIYYFDSW	IGHV4-34	IGHD3-22	IGHJ4	11	22	44	54
3	4.0333422963162143E-4	TGTGCGAGAGGCGTTACAGGAGTTAACATGATGATAGTGGTCCTTGGACATATGTACTACTTTGATTCTTGG	CARGVTGVNMMIVVLGHMYYFDSW	IGHV4-34	IGHD3-22	IGHJ4	11	30	37	53
3	4.0333422963162143E-4	TGTGCGAGAGGAGTTTCAGGAGTTAATATGGTCATAGTAGTCCTTGGACTCATCTACTATTTTGATTCCTGG	CARGVSGVNMVIVVLGLIYYFDSW	IGHV4-34	IGHD3-22	IGHJ4	10	31	38	54
3	4.0333422963162143E-4	TGTGCGAGAGGAGTTTCAGGAGTTAATATGATCGTTGTAGTCCTTGGACTTATCTACTACCTTGATTCCTGG	CARGVSGVNMIVVVLGLIYYLDSW	IGHV1-8	IGHD3-10	IGHJ4	10	18	28	54
3	4.0333422963162143E-4	TGTGCCAGAGGTTTCCGGAGTTATGATTACATTTGGGGGAGTTATCGTTATGAAGCTTTTGATATCTGG	CARGFRSYDYIWGSYRYEAFDIW	IGHV4-30-2	IGHD3-16	IGHJ3	9	20	48	49
3	4.0333422963162143E-4	TGTGCGAGACATGTCGTCCCGGGATATACCAGTGGCGGTCAGCGCTATTACTACGCTCTGGACGTCTGG	CARHVVPGYTSGGQRYYYALDVW	IGHV5-51	IGHD6-19	IGHJ6	14	17	35	58
3	4.0333422963162143E-4	TGTGCGAGAGCTGGGACGAATTATGATTACATTTGGGGGAGTTATCGTTACAATGCCTTTGACTACTGG	CARAGTNYDYIWGSYRYNAFDYW	IGHV4-34	IGHD3-16	IGHJ4	9	15	49	56
3	4.0333422963162143E-4	TGTGCGAGAGGGGCGTATTACGATTTTTGGGGACTCGGCGACTACTACTACTACTACATGGACGTCTGG	CARGAYYDFWGLGDYYYYYMDVW	IGHV1-8	IGHD3-3	IGHJ6	10	13	29	40
3	4.0333422963162143E-4	TGTGCAACAAGGGTCAATCACTATGGTTCGGGGACTTATCGTGACTACTACTACTACATGGACGTCTGG	CATRVNHYGSGTYRDYYYYMDVW	IGHV1-24	IGHD3-10	IGHJ6	8	19	38	43
3	4.0333422963162143E-4	TGTGCAACAAGGGTAATTCACTATGATTCGGGGAATTATCGTGACTACGCCTATAATATGGACGTCTGG	CATRVIHYDSGNYRDYAYNMDVW	IGHV1-24	IGHD3-10	IGHJ6	8	19	38	57
3	4.0333422963162143E-4	TGTGCGAGACATATTCAACTAGCATATTGTGGTGGTGATTGCTATACTAGTGCTTTTGATATCTGG	CARHIQLAYCGGDCYTSAFDIW	IGHV4-39	IGHD2-21	IGHJ3	11	18	44	50
3	4.0333422963162143E-4	TGTGCGAGACACGAGTGGGGACGCGATTATTCTGGTTCTCTCGACTACGATGCTTTTGATATTTGG	CARHEWGRDYSGSLDYDAFDIW	IGHV4-39	IGHD3-10	IGHJ3	10	25	37	48
3	4.0333422963162143E-4	TGTGCGAGAGTTGGCTGGATGTATGACAATTTTTGGAGTGATGACTCGAGCCTATGTGATTACTGG	CARVGWMYDNFWSDDSSLCDYW	IGHV3-21	IGHD3-3	IGHJ4	9	20	39	56
3	4.0333422963162143E-4	TGTGCGAGAGTGGGATATTGTCCTACCTGCTATTCCGGGCCCTACTACTGGTTCTTCGATCTATGG	CARVGYCPTCYSGPYYWFFDLW	IGHV3-23	IGHD2-21	IGHJ2	6	26	37	44
3	4.0333422963162143E-4	TGTGCGAGAGTGGGATATTGTCCTACCTGCTACTCCGGACCCTACTACTGGTTCTTCGATCTCTGG	CARVGYCPTCYSGPYYWFFDLW	IGHV4-4	IGHD2-15	IGHJ2	9	26	38	44
3	4.0333422963162143E-4	TGTGCGAGAGATAGTTACTATGATAGTAGTCAATTGGGACCCCCTTACTGGTACTTCGATCTCTGG	CARDSYYDSSQLGPPYWYFDLW	IGHV4-31	IGHD3-22	IGHJ2	11	14	29	45
3	4.0333422963162143E-4	TGTGCAACAGGCCCCCCCTTATATTGTAGTAGTACCAGCTGCTATTTCGACTGGTTCGACCCCTGG	CATGPPLYCSSTSCYFDWFDPW	IGHV1-24	IGHD2-2	IGHJ5	9	20	44	49
3	4.0333422963162143E-4	TGTGCAAAAGAACAAAATAAACGATTTTTGGAGTGGTTAATCTCCCCTGATGCTTTTGATATCTGG	CAKEQNKRFLEWLISPDAFDIW	IGHV3-9	IGHD3-3	IGHJ3	10	20	38	47
3	4.0333422963162143E-4	TGTGCGAGACAGGGGTGGGCATATTGCAGTAGTCTCAGTTGCCGTGATGGTTTTAATGTTTGG	CARQGWAYCSSLSCRDGFNVW	IGHV4-39	IGHD2-2	IGHJ3	10	20	32	44
3	4.0333422963162143E-4	TGTGCGAGAGGGGGCGGACACGGGACTACGACTTTTGGAGTCGTTACCCATCTGGGCTACTGG	CARGGGHGTTTFGVVTHLGYW	IGHV1-8	IGHD3-3	IGHJ4	10	26	45	56
3	4.0333422963162143E-4	TGTGCGAGAGATGGCCTCGCGTATTTCTATGGTTCAGGAACTTATAAAGGTTTTGACTTTTGG	CARDGLAYFYGSGTYKGFDFW	IGHV7-4-1	IGHD3-10	IGHJ4	11	19	44	51
3	4.0333422963162143E-4	TGTGCGAGAGATGGGCTCGCGCATTTCTATGGTTCAGGAACTTATAAAGGTTTTGACTTTTGG	CARDGLAHFYGSGTYKGFDFW	IGHV7-4-1	IGHD3-10	IGHJ4	11	22	44	51
3	4.0333422963162143E-4	TGTACCACCGACCAACCCCCAGGCCCCCAATTACTATGGTTCGGGGAGTTATTAGCGGACTGG	CTTDQPPGPQLLWFGELLADW	IGHV3-15	IGHD3-10	IGHJ4	7	29	53	58
3	4.0333422963162143E-4	TGTGCGACTAATTTAGTGGGAGCTAAGCTTAGTTACCACCACTTCGCCATGGACGTCTGG	CATNLVGAKLSYHHFAMDVW	IGHV3-53	IGHD1-26	IGHJ6	6	13	24	47
3	4.0333422963162143E-4	TGTGCGAGAGGCGTGGATACAGCTGACTATTGGCAGGTCAATGATGCTTTTGATATCTGG	CARGVDTADYWQVNDAFDIW	IGHV3-21	IGHD5-18	IGHJ3	9	11	23	40
3	4.0333422963162143E-4	TGTGCGAGAGGGACCCAGGATATATCATTGGGTGGTACGTCGGAGTACTTCCAACACTGG	CARGTQDISLGGTSEYFQHW	IGHV5-51	IGHD6-19	IGHJ1	8	20	39	45
3	4.0333422963162143E-4	TGTGCGAGAGAAAGTGTTACTATGATAACAGTGGTTACTAATGATGCTTTTGATTTATGG	CARESVTMITVVTNDAFDLW	IGHV4-31	IGHD3-22	IGHJ3	10	16	36	40
3	4.0333422963162143E-4	TGTGCACACAGCCGAGATTACTATGATAGTCGTGGCCAAGAGGAAGTCTTTGACTACTGG	CAHSRDYYDSRGQEEVFDYW	IGHV2-5	IGHD3-22	IGHJ4	10	16	34	47
3	4.0333422963162143E-4	TGTGCAGTGCCCTATTGTGCTGGTGGTGTATGTCATGAGAATGATCCTTTTGATATCTGG	CAVPYCAGGVCHENDPFDIW	IGHV1-24	IGHD2-8	IGHJ3	5	12	31	40
3	4.0333422963162143E-4	TGTGCAGTGCCCTATTGTGCTGGTGGTATATGTCATGAGAATGATCCTTTTGATCTTTGG	CAVPYCAGGICHENDPFDLW	IGHV1-45	IGHD2-21	IGHJ3	5	12	24	40
3	4.0333422963162143E-4	TGTGCAGTGCCCTATTGTGCCGGTGGTGTATGTCATGAAAATGATCCTTTTGATATGTGG	CAVPYCAGGVCHENDPFDMW	IGHV1-24	IGHD2-8	IGHJ3	5	23	31	40
3	4.0333422963162143E-4	TGTGCAAAAGTCGCTCGTACGACTTTTGGGGTGGTTATTCACTACTACATGGACGTCTGG	CAKVARTTFGVVIHYYMDVW	IGHV3-23	IGHD3-3	IGHJ6	9	17	38	40
3	4.0333422963162143E-4	TGTACGAGAGGCACCCGGAACTTTGGTTCAGAAAGTTTCTATTCTGCACCTGACTTCTGG	CTRGTRNFGSESFYSAPDFW	IGHV3-21	IGHD1-14	IGHJ4	9	14	20	50
3	4.0333422963162143E-4	TGTGCGGGCTGGATTGACGCCGAGAGTGATTATTCACCTGACTCATTTGATATCTGG	CAGWIDAESDYSPDSFDIW	IGHV4-34	IGHD3-3	IGHJ3	5	23	33	45
3	4.0333422963162143E-4	TGTGCGAGACATGTGAGGCAGTGGCTGGTACTAAAACCTCTGGGATTTGACTACTGG	CARHVRQWLVLKPLGFDYW	IGHV4-39	IGHD6-19	IGHJ4	13	17	30	45
3	4.0333422963162143E-4	TGTGCGAGAGCTCACGATAGAAATAGTTACTTCCAAAACAACTATTTCGACCCCTTG	CARAHDRNSYFQNNYFDPL	IGHV1-2	IGHD4-11	IGHJ5	9	23	30	37
3	4.0333422963162143E-4	TGTGCGAGAGGTGGCGATAAGATTTACTGTAGTACTAGTGGTTGCCTTGACTACTGG	CARGGDKIYCSTSGCLDYW	IGHV1-18	IGHD4-11	IGHJ4	9	23	32	46
3	4.0333422963162143E-4	TGTGCGAGAGGGGGCGGTGATTATTACAGTGGCTACAGTTATGCTTTTGATATGTGG	CARGGGDYYSGYSYAFDMW	IGHV3-21	IGHD5-12	IGHJ3	9	27	35	40
3	4.0333422963162143E-4	TGTGCGAGAGGGGGCGGAGATTTTTGGAGTGGGTTTAATTATGATTTTGATATGTGG	CARGGGDFWSGFNYDFDMW	IGHV3-21	IGHD3-3	IGHJ3	9	18	31	40
3	4.0333422963162143E-4	TGTGCGAGAGATGAATCTCCGAACTACGATTTTTGGAGTGGTTATCTGTCACACTGG	CARDESPNYDFWSGYLSHW	IGHV4-31	IGHD3-3	IGHJ4	11	24	44	52
3	4.0333422963162143E-4	TGTGCGAGAGACCCGGGGGGATATAGTGGCTACGAATATCACTACTTTGACTACTGG	CARDPGGYSGYEYHYFDYW	IGHV3-7	IGHD5-12	IGHJ4	10	18	34	40
3	4.0333422963162143E-4	TGTGCGAGAGACGGAACTGGAACTAGCCCCTACCGCTACTTCTACATGGACGTCTGG	CARDGTGTSPYRYFYMDVW	IGHV3-11	IGHD1-7	IGHJ6	10	14	24	35
3	4.0333422963162143E-4	TGTGCGAGAGAGATGACGGTGACTCAGGATTACTACTACTACGGTATGGACGTCTGG	CAREMTVTQDYYYYGMDVW	IGHV1-2	IGHD4-17	IGHJ6	10	15	23	30
3	4.0333422963162143E-4	TGTGCGAAAGATCCGGTCCCTGACGGAATAGTGCCAGTGTACGGTTTGGACGTCTGG	CAKDPVPDGIVPVYGLDVW	IGHV3-23	IGHD2-21	IGHJ6	12	23	30	46
3	4.0333422963162143E-4	TGTGCAACAGGCCCGTTGGTCTTTTCGCGGCAGCTGCAGAGCTGGTTCGACCCCTGG	CATGPLVFSRQLQSWFDPW	IGHV1-24	IGHD2-2	IGHJ5	9	29	35	41
3	4.0333422963162143E-4	TGTGCAACAGGCCCGGGTTGTAGTAGTACCAGCTGCAAAGGGTGGTTCGACCCCTGG	CATGPGCSSTSCKGWFDPW	IGHV1-24	IGHD2-2	IGHJ5	9	17	35	42
3	4.0333422963162143E-4	TGTACCACTATCTTCGCTGGAGAGCTGGCTGGTACAGGCCTCGATTTTGACTACTGG	CTTIFAGELAGTGLDFDYW	IGHV3-15	IGHD6-19	IGHJ4	7	25	34	45
3	4.0333422963162143E-4	TGTTCTAGAGTTCCCCCCTATATTAGTGGCTGGTGGGATGCTTTTGATATCTGG	CSRVPPYISGWWDAFDIW	IGHV3-73	IGHD6-19	IGHJ3	8	24	33	36
3	4.0333422963162143E-4	TGTGCTAGAGGTCCTCCATATAGCAGCAGTTGGTGGGATGCTTTTGATATCTGG	CARGPPYSSSWWDAFDIW	IGHV3-72	IGHD6-13	IGHJ3	9	18	33	36
3	4.0333422963162143E-4	TGTGCTAGAGGTCCTCCATATAGCAGCAGTTGGTGGGATGCTTTTGACATCTGG	CARGPPYSSSWWDAFDIW	IGHV3-72	IGHD6-13	IGHJ3	9	18	33	36
3	4.0333422963162143E-4	TGTGCTAGAGGTCCGCCGCATAGCAACAGCTGGTGGGATGCTCTTGATATCTGG	CARGPPHSNSWWDALDIW	IGHV3-72	IGHD6-13	IGHJ3	9	19	33	36
3	4.0333422963162143E-4	TGTGCTAGAGGTGCCCCCTATAGCAGCAGTTGGTGGGATGCTTTTGATGTCTGG	CARGAPYSSSWWDAFDVW	IGHV3-72	IGHD6-13	IGHJ3	9	18	33	36
3	4.0333422963162143E-4	TGTGCGCGAGACCCTGTTGGAGTGGCTGACTATTATTACTACATGGACGTCTGG	CARDPVGVADYYYYMDVW	IGHV3-21	IGHD3-3	IGHJ6	10	16	24	28
3	4.0333422963162143E-4	TGTGCGGCACATCCTTATTACTATGATGGTAGTACTTATTACTTTGACTATTGG	CAAHPYYYDGSTYYFDYW	IGHV1-58	IGHD3-22	IGHJ4	12	15	32	39
3	4.0333422963162143E-4	TGTGCGACTGTCTTTGGCAGTGGCTGGTCGGACTTCAACTGGTTCGACCCCTGG	CATVFGSGWSDFNWFDPW	IGHV1-18	IGHD6-19	IGHJ5	6	16	27	35
3	4.0333422963162143E-4	TGTGCGACCCTAGGATATTGTGCTGGTGGTGAGTGCTATAGCCATGACTACTGG	CATLGYCAGGECYSHDYW	IGHV4-4	IGHD2-8	IGHJ4	6	8	39	44
3	4.0333422963162143E-4	TGTGCGAGGCACATGGTTCAGGGGGTACTGAGGAGGAACCAATATGACTACTGG	CARHMVQGVLRRNQYDYW	IGHV4-39	IGHD3-10	IGHJ4	7	12	22	44
3	4.0333422963162143E-4	TGTGCGAGATATTACCCGTATTGTAGTGGTGGTAGCTGCTACTTTGACTACTGG	CARYYPYCSGGSCYFDYW	IGHV3-48	IGHD2-15	IGHJ4	8	18	37	38
3	4.0333422963162143E-4	TGTGCGAGAGCCCCGGCGGGCCGTATTACGCTTTTTGGAGCTGCTGACTACTGG	CARAPAGRITLFGAADYW	IGHV3-21	IGHD3-3	IGHJ4	9	21	39	44
3	4.0333422963162143E-4	TGTGCGAGAGGGGGACAGTGGCTACGGCACTACTACTACTACATGGACGTCTGG	CARGGQWLRHYYYYMDVW	IGHV1-2	IGHD5-12	IGHJ6	9	16	25	28
3	4.0333422963162143E-4	TGTGCGAGAGATTACTATGATAGTAGTGGTTATTCTGGAGGGTTTGACTACTGG	CARDYYDSSGYSGGFDYW	IGHV3-21	IGHD3-22	IGHJ4	11	12	33	42
3	4.0333422963162143E-4	TGTGCGAGAGATCCGGGCTTCGCGGATATAGTGGCTACCCCTAGTGGCTACTGG	CARDPGFADIVATPSGYW	IGHV3-33	IGHD5-12	IGHJ4	12	23	37	47
3	4.0333422963162143E-4	TGTGCGAGAGATCGGCCGGATAGCAGCAGCTGGGACTACTACTTTGACTACTGG	CARDRPDSSSWDYYFDYW	IGHV3-21	IGHD6-13	IGHJ4	12	19	32	36
3	4.0333422963162143E-4	TGTGCGAGAGATATGTGGAACGGTGGTGTCTTCCCGGAGGGGTTTGACTTGTGG	CARDMWNGGVFPEGFDLW	IGHV1-18	IGHD4-23	IGHJ4	11	19	26	42
3	4.0333422963162143E-4	TGTGCGAGAGATATGTGGAACGGGGGAATCTTCCCGGAGGGGTCTGACTTCTGG	CARDMWNGGIFPEGSDFW	IGHV3-21	IGHD1-1	IGHJ4	11	15	21	44
3	4.0333422963162143E-4	TGTGCGAGAGACCCTACCTTGGTGGTGGTAGCTGCTACTCCCGTGGACTACTGG	CARDPTLVVVAATPVDYW	IGHV3-21	IGHD2-15	IGHJ4	10	21	40	45
3	4.0333422963162143E-4	TGTGCGAGAGACATGTGGAACGGTGGTGTCTTCCCGGAGGGGTCTGACTTCTGG	CARDMWNGGVFPEGSDFW	IGHV3-21	IGHD4-23	IGHJ4	10	19	26	44
3	4.0333422963162143E-4	TGTGCGAGAGAGGGAAATCAGGGAGATGGCTACAATATCGGCTTTGACTACTGG	CAREGNQGDGYNIGFDYW	IGHV3-33	IGHD5-24	IGHJ4	10	22	35	41
3	4.0333422963162143E-4	TGTGCGAAGAGCGGGGCCGGTGCGGTGATTCCTACTTCCGTTTTTGACTACTGG	CAKSGAGAVIPTSVFDYW	IGHV4-4	IGHD4-17	IGHJ4	6	22	27	42
3	4.0333422963162143E-4	TGTGCGAAAGTTCGCGGTCTGTTCCATTTGGGGGAGTTATCACCCGACTTCTGG	CAKVRGLFHLGELSPDFW	IGHV3-30	IGHD3-16	IGHJ4	6	26	40	45
3	4.0333422963162143E-4	TGTGCGAAAAGTGGGGCGCACAGCAGTGGCTCGGACGGCCACTTTGAATACTGG	CAKSGAHSSGSDGHFEYW	IGHV3-23	IGHD6-19	IGHJ4	8	21	30	40
3	4.0333422963162143E-4	TGTGCAACAGCGCCCGCTCTATGGTGGCTACGGAGTATCTGGTTCGACCCCTGG	CATAPALWWLRSIWFDPW	IGHV1-24	IGHD5-12	IGHJ5	9	19	31	38
3	4.0333422963162143E-4	TGTGCAACAGGGCCGGCCTATAGTGGCTACGACTCAAACTGGTTCGACCCCTGG	CATGPAYSGYDSNWFDPW	IGHV1-24	IGHD5-12	IGHJ5	9	18	31	36
3	4.0333422963162143E-4	TGTGCAAGAGAGGAGGGGGGGGTAGGGCCTACGACGACATATTTTGACTTCTGG	CAREEGGVGPTTTYFDFW	IGHV3-74	IGHD1-1	IGHJ4	10	30	35	42
3	4.0333422963162143E-4	TGTGCAAAAGATAGGGTAGCAATTAGCAGCAGCTGGTACTACTTTGACTACTGG	CAKDRVAISSSWYYFDYW	IGHV3-43	IGHD6-13	IGHJ4	12	23	34	35
3	4.0333422963162143E-4	TGTACTAGAGTTCCCCCGTATAGTAGCAGCTGGTGGGATGCTTTTGATATCTGG	CTRVPPYSSSWWDAFDIW	IGHV3-49	IGHD6-13	IGHJ3	9	17	33	36
3	4.0333422963162143E-4	TGTACTAGAGTTCCCCCGAATATTGGCAGTTGGTGGGATGCTTTTGATATCTGG	CTRVPPNIGSWWDAFDIW	IGHV3-73	IGHD3-10	IGHJ3	8	13	19	36
3	4.0333422963162143E-4	TGTACTAGAGCTCCCCCAGATGTCAGCAGTTGGTGGGATGCTCTTGATATCTGG	CTRAPPDVSSWWDALDIW	IGHV3-49	IGHD3-16	IGHJ3	9	10	17	36
3	4.0333422963162143E-4	TGTAGTAGAGGTCCCCCGGATACTACCAGCTGGTGGGATGCTTTAGATATCTGG	CSRGPPDTTSWWDALDIW	IGHV3-73	IGHD2-2	IGHJ3	8	23	31	36
3	4.0333422963162143E-4	TGTGTGAGAGAAGGGGCATATGGTGACTACACAGGCGCTTTTGATGTCTGG	CVREGAYGDYTGAFDVW	IGHV3-21	IGHD4-17	IGHJ3	10	21	29	36
3	4.0333422963162143E-4	TGTGTGAGAGAAGGGGCATACGGTGACTACACAGGCGCTTTTGATATCTGG	CVREGAYGDYTGAFDIW	IGHV3-35	IGHD4-17	IGHJ3	8	18	29	36
3	4.0333422963162143E-4	TGTGTGAGAGAAGGGGCATACGGGGACTACACAGGCGCTTTTGACATCTGG	CVREGAYGDYTGAFDIW	IGHV3-60	IGHD4-17	IGHJ3	10	18	29	36
3	4.0333422963162143E-4	TGTGCGACTGTCGCGCTGATAGTCATTGACAATGACGATTTTGATATGTGG	CATVALIVIDNDDFDMW	IGHV1-2	IGHD3-22	IGHJ3	6	16	22	31
3	4.0333422963162143E-4	TGTGCGACAGAGATGGCCAGGGCTACAGTAACCGGGCGCTTTGACTACTGG	CATEMARATVTGRFDYW	IGHV3-23	IGHD4-11	IGHJ4	10	22	31	38
3	4.0333422963162143E-4	TGTGCGAGTCTCGCAGTGATAGTGGTTGCCAATGATGATTTTGATATGTGG	CASLAVIVVANDDFDMW	IGHV4-4	IGHD3-22	IGHJ3	7	19	26	31
3	4.0333422963162143E-4	TGTGCGAGTCTCGCAGTGATAGTAGTTGACAACGATGATTTTGATATGTGG	CASLAVIVVDNDDFDMW	IGHV1-2	IGHD3-22	IGHJ3	7	16	25	33
3	4.0333422963162143E-4	TGTGCGAGTCTCGCAGTGATAGTAATTGACAATGATGATTTCGATTTGTGG	CASLAVIVIDNDDFDLW	IGHV4-31	IGHD3-10	IGHJ3	7	18	25	31
3	4.0333422963162143E-4	TGTGCGAGTCTCGCAATAATAGTCGTTGCCAATGATGATTTTGATCTGTGG	CASLAIIVVANDDFDLW	IGHV1-2	IGHD1-20	IGHJ3	7	21	26	31
3	4.0333422963162143E-4	TGTGCGAGACGATCGCGGGCTTCATGGCCCCTTGATGGTTTTGATTTCTGG	CARRSRASWPLDGFDFW	IGHV4-39	IGHD4-11	IGHJ3	9	21	25	32
3	4.0333422963162143E-4	TGTGCGAGAGATTATGACGATTTTTCGAGTCCTAAGGCTTTTGACTACTGG	CARDYDDFSSPKAFDYW	IGHV4-4	IGHD3-3	IGHJ4	11	12	29	39
3	4.0333422963162143E-4	TGTGCGAGAGATCGAGGTGTCTACGATTCGGGTTTCGACTTTGACTATTGG	CARDRGVYDSGFDFDYW	IGHV3-11	IGHD5-12	IGHJ4	12	16	27	37
3	4.0333422963162143E-4	TGTGCGAAAGGCAACGTCGACGGTGACAGGGTTGATGCTTTTGATATCTGG	CAKGNVDGDRVDAFDIW	IGHV3-23	IGHD4-17	IGHJ3	9	19	26	32
3	4.0333422963162143E-4	TGTGCAAAAGCCTCAGGTGGTGATTTTTGGAGTGAAGGTTTTGATATTTGG	CAKASGGDFWSEGFDIW	IGHV3-43	IGHD3-3	IGHJ3	9	21	33	38
3	4.0333422963162143E-4	TGTGCAAAAGATGGTGACTACGGTGGCTCCGTAACGGCGTTTGACTTCTGG	CAKDGDYGGSVTAFDFW	IGHV3-23	IGHD4-17	IGHJ4	11	14	32	39
3	4.0333422963162143E-4	TGTGTGGGGCAGCCGATTTATGAAGTCGTTCCCTATCTTACCTACTGG	CVGQPIYEVVPYLTYW	IGHV4-39	IGHD1-1	IGHJ4	3	24	31	41
3	4.0333422963162143E-4	TGTGTAAGAGGCCCGACACAACTATGGCTTAATTGGTTCGACCCCTGG	CVRGPTQLWLNWFDPW	IGHV3-43	IGHD3-10	IGHJ5	3	20	26	33
3	4.0333422963162143E-4	TGTGCGAGGCCCAGATATAGCTCCTCTCATGATGCTTTTCATATCTGG	CARPRYSSSHDAFHIW	IGHV4-39	IGHD1-26	IGHJ3	7	17	23	26
3	4.0333422963162143E-4	TGTGCGAGACATCCCCATGTGATGGGACTGGATGTCTTTGATATCTGG	CARHPHVMGLDVFDIW	IGHV4-39	IGHD1-1	IGHJ3	11	26	31	36
3	4.0333422963162143E-4	TGTGCGAGAGATGGACGGTTCGGGGAGTTATTGATATTTGACTACTGG	CARDGRFGELLIFDYW	IGHV3-21	IGHD3-10	IGHJ4	11	16	31	36
3	4.0333422963162143E-4	TGTGCGAAAGATCGAATTGTAGTGGTGGTAGCTGCTCCTGACTACTGG	CAKDRIVVVVAAPDYW	IGHV3-23	IGHD2-15	IGHJ4	12	15	35	38
3	4.0333422963162143E-4	TGTGCGAAAACATCGAGTCCCTACTACCTCTTCCACATGGACGTCTGG	CAKTSSPYYLFHMDVW	IGHV3-23	IGHD6-6	IGHJ6	8	12	17	20
3	4.0333422963162143E-4	TGTGCACGGGGGATGGGAGGCGCCACATCTTCCTACTTTGACTACTGG	CARGMGGATSSYFDYW	IGHV6-1	IGHD1-26	IGHJ4	5	13	18	32
3	4.0333422963162143E-4	TGTGCAACATCCGAACTCTCCTTCTCTTACCATTACATGGACGTCTGG	CATSELSFSYHYMDVW	IGHV3-74	IGHD3-10	IGHJ6	6	10	15	33
3	4.0333422963162143E-4	TGTGCAACAGGAGCAGTGGCTGGTACGGTTGGATGGTTCGACCCCTGG	CATGAVAGTVGWFDPW	IGHV1-24	IGHD6-19	IGHJ5	9	11	26	33
3	4.0333422963162143E-4	TGTGGAGCGTCATGTGGCTACAATTGTGCCAACTGGTTCGACCCCTGG	CGASCGYNCANWFDPW	IGHV3-74	IGHD5-24	IGHJ5	3	14	24	29
3	4.0333422963162143E-4	TGTACAAGAGTGTTACAAGCGGTGACTGCCCACGGGTTCGACCCCTGG	CTRVLQAVTAHGFDPW	IGHV3-74	IGHD2-21	IGHJ5	9	20	28	34
3	4.0333422963162143E-4	TGTGCGATGAACTCTTATGACTCCGATGACTACTTTGACTACTGG	CAMNSYDSDDYFDYW	IGHV3-11	IGHD2-15	IGHJ4	6	19	24	28
3	4.0333422963162143E-4	TGTGCGAGACCGAGCAGTGGCTGGGGGGACTGGTTCGACCCCTGG	CARPSSGWGDWFDPW	IGHV4-39	IGHD6-19	IGHJ5	9	12	23	28
3	4.0333422963162143E-4	TGTGCGAGAGTATCAAGGGGTGGTAGCGAAGGATATGACTACTGG	CARVSRGGSEGYDYW	IGHV1-46	IGHD2-15	IGHJ4	9	18	26	35
3	4.0333422963162143E-4	TGTGCGAGAGTAGTAGTAACTACGTCTCTTAACTTTGACTACTGG	CARVVVTTSLNFDYW	IGHV1-46	IGHD4-11	IGHJ4	9	14	24	31
3	4.0333422963162143E-4	TGTGCGAGAGGCGGGGTGGATACAGCTATGGCTGTCCTTTACTGG	CARGGVDTAMAVLYW	IGHV1-8	IGHD5-18	IGHJ3	11	15	30	41
3	4.0333422963162143E-4	TGTGCGAGAAATACGGGCAGTGGCTACAACTGGTTCGACCCCTGG	CARNTGSGYNWFDPW	IGHV4-28	IGHD6-19	IGHJ5	11	16	23	24
3	4.0333422963162143E-4	TGTGCGAGAAATACGGGCAGCGGCTACAACTGGTTCGACCCCTGG	CARNTGSGYNWFDPW	IGHV4-28	IGHD6-25	IGHJ5	11	16	23	24
3	4.0333422963162143E-4	TGTGCGAAAGCCGGTATAGCAGTGGCTGGTACCGTTGACTACTGG	CAKAGIAVAGTVDYW	IGHV3-23	IGHD6-19	IGHJ4	9	12	31	34
3	4.0333422963162143E-4	TGTGCGAAAGGAGACGACTGGGGACTGAGCGATTTTGACTACTGG	CAKGDDWGLSDFDYW	IGHV3-23	IGHD7-27	IGHJ4	9	16	23	33
3	4.0333422963162143E-4	TGTGCAAGGAGTTTGTACGATTTTTGGAGTGGTCTTGACTATTGG	CARSLYDFWSGLDYW	IGHV3-74	IGHD3-3	IGHJ4	7	15	32	34
3	4.0333422963162143E-4	TGTGCAAGAGAGGGTATAGCAGTGGCTGTCTACTTTGACTACTGG	CAREGIAVAVYFDYW	IGHV3-74	IGHD6-19	IGHJ4	10	11	27	29
3	4.0333422963162143E-4	TGTGCAAGAGAAAGCAGTGGCTGGTTTTACTACTTTGACTACTGG	CARESSGWFYYFDYW	IGHV6-1	IGHD6-19	IGHJ4	10	12	24	27
3	4.0333422963162143E-4	TGTTCTAGATACCGGGGATACAGCTTTGGGGAAGACTACTGG	CSRYRGYSFGEDYW	IGHV3-74	IGHD5-18	IGHJ4	2	15	28	33
3	4.0333422963162143E-4	TGTGTTATGGGAACTACCCCAACTGGGTGGTTCGACCCCTGG	CVMGTTPTGWFDPW	IGHV4-4	IGHD1-7	IGHJ5	3	9	16	27
3	4.0333422963162143E-4	TGTGCGGCAGATCTGGCGGTGATCTACTACTTTGACTACTGG	CAADLAVIYYFDYW	IGHV1-58	IGHD4-17	IGHJ4	14	16	21	24
3	4.0333422963162143E-4	TGTGCGACCTTGGGCTGGTTGGATGATGCTTTTGATCTGTGG	CATLGWLDDAFDLW	IGHV1-18	IGHD6-19	IGHJ3	6	12	18	22
3	4.0333422963162143E-4	TGTGCGAGAGTTTCACACGGTGACTACAATTCTGACTACTGG	CARVSHGDYNSDYW	IGHV3-21	IGHD4-17	IGHJ4	9	16	26	32
3	4.0333422963162143E-4	TGTGCGAGAGCATTCGGCAGCAGCTGGGATCTTGACTACTGG	CARAFGSSWDLDYW	IGHV1-18	IGHD6-13	IGHJ4	9	16	26	31
3	4.0333422963162143E-4	TGTGCGAGAGATGGCGGGTGGTCCGATGCTTTTGATATCTGG	CARDGGWSDAFDIW	IGHV3-53	IGHD2-15	IGHJ3	11	16	21	24
3	4.0333422963162143E-4	TGTGCGAGAACCTATAGTAGTAGATATTCATCTGACTATTGG	CARTYSSRYSSDYW	IGHV5-51	IGHD3-22	IGHJ4	8	13	27	32
3	4.0333422963162143E-4	TGTGCGAGCCACCCCCCCAGCAGCACCTTTGACTACTGG	CASHPPSSTFDYW	IGHV4-39	IGHD6-13	IGHJ4	7	18	24	26
3	4.0333422963162143E-4	TGTGCGAGACGAGGCTTTGATGGTGACTTTGACTACTGG	CARRGFDGDFDYW	IGHV5-10-1	IGHD2-8	IGHJ4	9	19	24	25
3	4.0333422963162143E-4	TGTGCGAGAGAGGGGGAAAGTCTGGTTCCTGATTATTGG	CAREGESLVPDYW	IGHV1-18	IGHD1-14	IGHJ4	10	22	28	29
3	4.0333422963162143E-4	TGTGCGAGAATCCACTACTCCTACACTGTGGACGTCTGG	CARIHYSYTVDVW	IGHV4-59	IGHD3-22	IGHJ6	8	11	18	28
3	4.0333422963162143E-4	TGTGCAAGAGGGGGCTTCGATCATGCTTTTGATATCTGG	CARGGFDHAFDIW	IGHV3-74	IGHD5-12	IGHJ3	9	12	20	22
3	4.0333422963162143E-4	TGTGCGAGATCGATGGGCAGCAGCTTCGACCCCTGG	CARSMGSSFDPW	IGHV4-39	IGHD6-13	IGHJ5	8	16	23	24
3	4.0333422963162143E-4	TGTGCGAGACTTTACTCAGCAGCTGGCTGGTACTGG	CARLYSAAGWYW	IGHV4-39	IGHD6-13	IGHJ4	9	16	25	30
3	4.0333422963162143E-4	TGTGCGAGACATGGTGGACTGGAGCCCGCCTACTGG	CARHGGLEPAYW	IGHV4-39	IGHD1-1	IGHJ4	12	17	22	29
3	4.0333422963162143E-4	TGTGCAATGGATCTGTCAGGGAGGAATGACTACTGG	CAMDLSGRNDYW	IGHV3-74	IGHD1-26	IGHJ4	13	18	22	26
3	4.0333422963162143E-4	TGTTCAAGGGGACCGAGTCTACCTGACTACTGG	CSRGPSLPDYW	IGHV3-74	IGHD2-15	IGHJ4	7	18	22	23
3	4.0333422963162143E-4	TGTGCGAAACGACGGGGTGGGAACGATCTCTGG	CAKRRGGNDLW	IGHV3-23	IGHD1-26	IGHJ2	8	16	21	23
3	4.0333422963162143E-4	TGTGCAAGCGAATTAAGTGCCGACTACTGG	CASELSADYW	IGHV3-74	IGHD5-24	IGHJ4	7	10	14	21
3	4.0333422963162143E-4	TGTGCGAGGGGATTTGACTACTGG	CARGFDYW	IGHV4-59	.	IGHJ4	7	-1	-1	12
2	2.6888948642108095E-4	TGTGCGAGAGATGGGGTGACGTATTACGATTTTTGGAGTGGTTATTACGACCCAAGCAGCTCCCACCACTACTACTACTACATGGACGTCTGG	CARDGVTYYDFWSGYYDPSSSHHYYYYMDVW	IGHV3-21	IGHD3-3	IGHJ6	11	18	46	67
2	2.6888948642108095E-4	TGTGCGAGAGAGTCCAGAAACAGCTTTGGTTACGAGACATCCCTCAGAGAGAGCTTTGGTTACAAGACATCCATCCCCTACTTTGACTACTGG	CARESRNSFGYETSLRESFGYKTSIPYFDYW	IGHV1-2	IGHD5-18	IGHJ4	10	19	33	77
2	2.6888948642108095E-4	TGTGCGAGAGAAGCTCCTATAGCAGCAGCTGGTACCGAGGGCTTTTGGGGTAAACTCCGACCCGATTACTACTACTACGGTATGGACGTCTGG	CAREAPIAAAGTEGFWGKLRPDYYYYGMDVW	IGHV3-21	IGHD6-13	IGHJ6	10	17	34	66
2	2.6888948642108095E-4	TGTGCGAGAGACCAAACGTATTACGATATTTTGACTGGTTATCTGCCCGGGCGGACCGGGGGGGGAACGAACGTCCCAGACTACTGG	CARDQTYYDILTGYLPGRTGGGTNVPDYW	IGHV3-21	IGHD3-9	IGHJ4	10	15	41	78
2	2.6888948642108095E-4	TGTGCGAGAGACGGGTTCGACTATGGTTCGGGGAGTTATTATCCTCGGGCTGATAATTACTACTACTACTACGGTATGGACGTCTGG	CARDGFDYGSGSYYPRADNYYYYYGMDVW	IGHV1-46	IGHD3-10	IGHJ6	10	19	41	55
2	2.6888948642108095E-4	TGTGCGAGAGATGCCACAAAAACAACAGCCTCGCTCGTCTTTAACTGGGCAGTAGAAACCCACTACTACTACATTGACATCTGG	CARDATKTTASLVFNWAVETHYYYIDIW	IGHV3-23	IGHD7-27	IGHJ6	11	41	48	61
2	2.6888948642108095E-4	TGTGCGAGAGATGGCACAAAAACAACAGCCTCGCTCGTCTTTAACTGGGCAGTAGAAACCCACTACTACTACATTGACATCTGG	CARDGTKTTASLVFNWAVETHYYYIDIW	IGHV3-23	IGHD7-27	IGHJ6	11	41	48	61
2	2.6888948642108095E-4	TGTGCGAAAGATTCAAGGTATTACGATATTTTGACTGGTTATTCCAAAAAAGGGCCCTACTACTACTACTACATGGACGTCTGG	CAKDSRYYDILTGYSKKGPYYYYYMDVW	IGHV3-30	IGHD3-9	IGHJ6	11	17	42	56
2	2.6888948642108095E-4	TGTGCACACAGACCGCAGACAGAGGGGTATTACGATATTTTGACTGGTTATTATAAAGGTGGTAACTGGTTCGACCCCTGG	CAHRPQTEGYYDILTGYYKGGNWFDPW	IGHV2-5	IGHD3-9	IGHJ5	12	26	55	63
2	2.6888948642108095E-4	TGTGCGAGGGGCCTACTTCGACGTTGCTCTAATGGTGTCTGCTTTAGGGGCCCCTATTATTTTGGTATGGACGTGTGG	CARGLLRRCSNGVCFRGPYYFGMDVW	IGHV4-4	IGHD2-8	IGHJ6	7	28	42	66
2	2.6888948642108095E-4	TGTGCGAGACTAGGTGATGATAGCAGCAGCTGGTTCCCTAGTCCGAATTACTACTACTACTACTACATGGACGTCTGG	CARLGDDSSSWFPSPNYYYYYYMDVW	IGHV5-10-1	IGHD6-13	IGHJ6	9	19	33	46
2	2.6888948642108095E-4	TGTGCGAGAGATCGGTCACCCGGTGTAGTGGTGATGTTTGCAACGTTAAATGTGAACGAAAACTGGTTCGACCCCTGG	CARDRSPGVVVMFATLNVNENWFDPW	IGHV3-21	IGHD2-15	IGHJ5	12	23	32	60
2	2.6888948642108095E-4	TGTGCGAGAGATCGGTCAGCCGGTGTAGTGGTGATGTTTGCAACGTTAAATGTGAACGAAAACTACTTTGACCCCTGG	CARDRSAGVVVMFATLNVNENYFDPW	IGHV4-31	IGHD2-15	IGHJ4	12	23	32	61
2	2.6888948642108095E-4	TGTGCGAGAAGGGGGTCGTATTGTACTGGTGGTGTATGCTATGAGGGGAGGTACTACTACTACTACATGGACGTCCGG	CARRGSYCTGGVCYEGRYYYYYMDVR	IGHV3-33	IGHD2-8	IGHJ6	8	18	41	51
2	2.6888948642108095E-4	TGTGCTAGACATAGGTACTATGATAATGGTCCTTATTATTCGCCTTTGTATTACTACAAGGGTGTGGACGTTTGG	CARHRYYDNGPYYSPLYYYKGVDVW	IGHV3-72	IGHD3-22	IGHJ6	8	15	37	64
2	2.6888948642108095E-4	TGTGCGAGGGGCCTCTCTTGTAGTGGTCCCAGCTGCTATACGATACTGGTGCGGGGGGCCTACATGGACTACTGG	CARGLSCSGPSCYTILVRGAYMDYW	IGHV1-8	IGHD2-2	IGHJ4	16	17	38	59
2	2.6888948642108095E-4	TGTGCGAGAGCTCCGTATTACGATTTTTGGAGTGGTTATTCCATTGTCATGAGGATTGATGCTTTTGATATCTGG	CARAPYYDFWSGYSIVMRIDAFDIW	IGHV4-59	IGHD3-3	IGHJ3	9	13	39	56
2	2.6888948642108095E-4	TGTGCGAGAGGCATTATGATTACATTTGGGGGAGTTATCCCACCCCGGGGATGGTACAACTGGTTCGACCCCTGG	CARGIMITFGGVIPPRGWYNWFDPW	IGHV4-59	IGHD3-16	IGHJ5	9	12	38	53
2	2.6888948642108095E-4	TGTGCGAGAGATTCTTATCGCGTAATTACGATTTTTGGAGTGGTTACCTCTGAGCATTACTACATGGACGTCTGG	CARDSYRVITIFGVVTSEHYYMDVW	IGHV3-33	IGHD3-3	IGHJ6	11	24	45	57
2	2.6888948642108095E-4	TGTGCACACAGACGAGGGGAACTATTACTATGGTTCGGGGAGTTACTGATGGGGAACAACTGGTTCGACCCCTGG	CAHRRGELLLWFGELLMGNNWFDPW	IGHV2-5	IGHD3-10	IGHJ5	13	22	44	55
2	2.6888948642108095E-4	TGTGCAACAGTTAAGGTGGTCTTCGGGGGTTCTTACGATTTTTGGAGTGGTTATGGAGGCGTTTTTGACTACTGG	CATVKVVFGGSYDFWSGYGGVFDYW	IGHV1-24	IGHD3-3	IGHJ4	9	32	53	63
2	2.6888948642108095E-4	TGTGCGCGCTTAGAGGGAGAACTCGTTTGTAGTGATGGGAGCTGCTACCTCAGTGGGTACTTTGACCTCTGG	CARLEGELVCSDGSCYLSGYFDLW	IGHV1-46	IGHD2-15	IGHJ4	5	26	47	57
2	2.6888948642108095E-4	TGTGCGAGATTAAGAGATAGTGGCTACGATTTCGAAGAGGGCTTCCCCGGGGGGTCTTACTTTGACTACTGG	CARLRDSGYDFEEGFPGGSYFDYW	IGHV1-69	IGHD5-12	IGHJ4	8	16	30	57
2	2.6888948642108095E-4	TGTGCGAGATCGCCACTTCGGTCCTTTGTTTCAGGAATTTATTCTGAGTACAACTACTACATGGACGTCTGG	CARSPLRSFVSGIYSEYNYYMDVW	IGHV4-59	IGHD5-12	IGHJ6	8	11	16	48
2	2.6888948642108095E-4	TGTGCGAGAGTTCTAGGCCAGACGTATTTCGATCTTTGGAGTATTTATTCCCACAATGCTTTTGATATCTGG	CARVLGQTYFDLWSIYSHNAFDIW	IGHV1-2	IGHD3-3	IGHJ3	13	21	48	55
2	2.6888948642108095E-4	TGTGCGAGAGGTGGGCTATATTACGATTTTTGGAGTGGCCAAGACGACTACTACTACGGTATGGACGTCTGG	CARGGLYYDFWSGQDDYYYGMDVW	IGHV1-2	IGHD3-3	IGHJ6	9	18	37	46
2	2.6888948642108095E-4	TGTGCGAGAGGCGTTTCAGGAGTCAAGATGATGGTGGTGGTCCTTGGACATATGTACTACTTTGATTCGTGG	CARGVSGVKMMVVVLGHMYYFDSW	IGHV1-8	IGHD2-15	IGHJ4	11	33	40	53
2	2.6888948642108095E-4	TGTGCGAGAGGCGTTACGGGAGTTAATATGATGGTGGTGGTCATTGGACATATCTTCTACTTTGATTCCTGG	CARGVTGVNMMVVVIGHIFYFDSW	IGHV4-34	IGHD3-22	IGHJ4	11	22	44	56
2	2.6888948642108095E-4	TGTGCGAGAGGCGTTACGGGAGTTAACATGATGGTAGTGGTCCTTGGACATATGTTCTACTTTGATTCTTGG	CARGVTGVNMMVVVLGHMFYFDSW	IGHV1-8	IGHD3-22	IGHJ4	11	27	40	56
2	2.6888948642108095E-4	TGTGCGAGAGGCGTTACAGGAGTTAATATGGTAATGGTGGTCCTTGGATTTATCTACTACTTTGATTCCTGG	CARGVTGVNMVMVVLGFIYYFDSW	IGHV1-3	IGHD2-15	IGHJ4	9	25	40	54
2	2.6888948642108095E-4	TGTGCGAGAGGCGTTACAGGAGTTAATATGGTAATGGTGGTCCTTGGATTTATCTACTACTTTGATTCCTGG	CARGVTGVNMVMVVLGFIYYFDSW	IGHV3-21	IGHD2-15	IGHJ4	9	25	40	54
2	2.6888948642108095E-4	TGTGCGAGAGGCGTTACAGGAGTTAATATGATGGTTGTGGTCATTGGACATATTTACTACTTTGATTCTTGG	CARGVTGVNMMVVVIGHIYYFDSW	IGHV3-23	IGHD3-22	IGHJ4	6	22	44	54
2	2.6888948642108095E-4	TGTGCGAGAGGCGTTACAGGAGTTAATATGATGGTTGTGGTCATTGGACATATTTACTACTTTAATTCATGG	CARGVTGVNMMVVVIGHIYYFNSW	IGHV4-34	IGHD3-22	IGHJ4	11	22	44	54
2	2.6888948642108095E-4	TGTGCGAGAGGCGTTACAGGAGTTAATATGATGGTAGTGGTCCTTGGACATATGTACTACTTTGATTCTTGG	CARGVTGVNMMVVVLGHMYYFDSW	IGHV4-34	IGHD3-22	IGHJ4	11	22	40	53
2	2.6888948642108095E-4	TGTGCGAGAGGCGTTACAGGAGTTAATATGATGGTAGTGGTCATTGGACATATTTACTACTTTGATTCCTGG	CARGVTGVNMMVVVIGHIYYFDSW	IGHV1-8	IGHD3-22	IGHJ4	11	22	44	54
2	2.6888948642108095E-4	TGTGCGAGAGGCGTTACAGGAGTTAAAATGATGATGGTGGTTTTAGGATTTACCTACTCCTTTGACTCCTGG	CARGVTGVKMMMVVLGFTYSFDSW	IGHV4-34	IGHD2-15	IGHJ4	11	34	40	54
2	2.6888948642108095E-4	TGTGCGAGAGGCGTTACAGGAGTAAATATGATGGTTGTGGTCATTGGACATATTTACTACTTTGATTCATGG	CARGVTGVNMMVVVIGHIYYFDSW	IGHV4-34	IGHD3-22	IGHJ4	11	26	44	54
2	2.6888948642108095E-4	TGTGCGAGAGGCGTTACAGGAGCTAATATGATAGTCGTGGTTATAGGATTTATCTACTACTTTGATTCCTGG	CARGVTGANMIVVVIGFIYYFDSW	IGHV4-34	IGHD3-22	IGHJ4	11	26	43	54
2	2.6888948642108095E-4	TGTGCGAGAGGCGTTACAGAAGTTAATATGGTAGTAGTTGTTATAGGATTTTCCTACTACTTTGACTCCTGG	CARGVTEVNMVVVVIGFSYYFDSW	IGHV4-34	IGHD3-22	IGHJ4	11	22	43	54
2	2.6888948642108095E-4	TGTGCGAGAGGCGTCACAGGAGTTAACATGATGGTAGTGGTCCTTGGACATATGTACTACTTTGATTCTTGG	CARGVTGVNMMVVVLGHMYYFDSW	IGHV3-30	IGHD3-22	IGHJ4	9	27	40	53
2	2.6888948642108095E-4	TGTGCGAGAGGCGTGACAGGAGTCAACATGATGATAGTGGTCCTTGGACATATGTACTACTTTGATTCTTGG	CARGVTGVNMMIVVLGHMYYFDSW	IGHV4-34	IGHD3-22	IGHJ4	11	30	37	53
2	2.6888948642108095E-4	TGTGCGAGAGGCGTAACAGGAGTTAATATGATGGTAGTGGTCATTGGACATATTTACTACTTTGATTCATGG	CARGVTGVNMMVVVIGHIYYFDSW	IGHV4-34	IGHD3-22	IGHJ4	11	22	44	54
2	2.6888948642108095E-4	TGTGCGAGAGGGAATTTTTGGAGTGGTTATTCCGTTTTGGGCGGGTACTACTACTACTACATGGACGTCTGG	CARGNFWSGYSVLGGYYYYYMDVW	IGHV1-8	IGHD3-3	IGHJ6	10	13	30	45
2	2.6888948642108095E-4	TGTGCGAGAGGAGTTTCAGGAGTTAATATGATCGTAGTGGTCCTTGGACATATGTACTACTTTGATTCTTGG	CARGVSGVNMIVVVLGHMYYFDSW	IGHV4-34	IGHD3-22	IGHJ4	10	22	40	53
2	2.6888948642108095E-4	TGTGCGAGAGGAGTTTCAGGAGTTAATATGATGGTAGTGGTCCTTGGACATATCTACTACTTTGATTCCTGG	CARGVSGVNMMVVVLGHIYYFDSW	IGHV4-34	IGHD3-22	IGHJ4	10	22	40	54
2	2.6888948642108095E-4	TGTGCGAGAGATTGCCCCCCCGTCGGGGTGACTACGTGGGGGTGGAACTACTACTACTACATGGACGTCTGG	CARDCPPVGVTTWGWNYYYYMDVW	IGHV7-4-1	IGHD4-17	IGHJ6	11	26	36	46
2	2.6888948642108095E-4	TGTGCGAGAGATGGCCGTAGGACCTCAGGGGCTTCTTGGGGTGGAGATCCCAGATACTACTTTGATACCTGG	CARDGRRTSGASWGGDPRYYFDTW	IGHV4-31	IGHD7-27	IGHJ4	11	41	50	54
2	2.6888948642108095E-4	TGTGCGAGAGATGGGAAGCCAAGTATAGCAGCAGCTGGAGGGTTGGGCTGGGACTACGGTATGGACGTCTGG	CARDGKPSIAAAGGLGWDYGMDVW	IGHV3-21	IGHD6-13	IGHJ6	11	22	37	60
2	2.6888948642108095E-4	TGTGCGAGAGAGGGGGCTGCCCTTCATGACTACGGTGACAACACGGGGGCCTACGGCGGTATGGACGTCTGG	CAREGAALHDYGDNTGAYGGMDVW	IGHV3-21	IGHD4-17	IGHJ6	10	23	38	60
2	2.6888948642108095E-4	TGTGCGAGAGAGGGGGCTGCCCTTCATGACTACGGTGACAACACGGGGGCCTACGGCGGTATGGACGTCTGG	CAREGAALHDYGDNTGAYGGMDVW	IGHV4-31	IGHD4-17	IGHJ6	10	23	38	60
2	2.6888948642108095E-4	TGTGCGAAGAACCTGGCGATGCGACCTAAGTTTTGGACTGGTGATTACAGACATTATTACATGGACGTCTGG	CAKNLAMRPKFWTGDYRHYYMDVW	IGHV3-30	IGHD3-3	IGHJ6	6	30	46	57
2	2.6888948642108095E-4	TGTACGCGAAGGGCTAATTATGATGAAAGTACTGACTTGTCACTCGCCGAGGTTGGCGCTTTTGATGTCTGG	CTRRANYDESTDLSLAEVGAFDVW	IGHV3-21	IGHD3-16	IGHJ3	2	16	23	57
2	2.6888948642108095E-4	TGTGCGAGTCTTGCAACATATAGTAGTGGTATCCTGGGGGGTTACTACTACTACGGTATGGACGTCTGG	CASLATYSSGILGGYYYYGMDVW	IGHV3-48	IGHD3-22	IGHJ6	7	19	29	42
2	2.6888948642108095E-4	TGTGCGAGACGGGAGGGTGATAGTAGTGATTCTACCTCATGGTACTACTACTACGGTATGGACGTCTGG	CARREGDSSDSTSWYYYYGMDVW	IGHV1-2	IGHD3-22	IGHJ6	8	17	27	42
2	2.6888948642108095E-4	TGTGCGAGAGCGGACGCCCATTATGATTACATTTGGGGGAGTTATCGTTTGGGAGGCTTTGACTACTGG	CARADAHYDYIWGSYRLGGFDYW	IGHV1-46	IGHD3-16	IGHJ4	9	19	48	56
2	2.6888948642108095E-4	TGTGCGAGAGCAAGCAGGAAGGACTATTACGATTTTTGGAGTGGTTATTACCTGTACTTTGACTACTGG	CARASRKDYYDFWSGYYLYFDYW	IGHV3-21	IGHD3-3	IGHJ4	9	24	49	54
2	2.6888948642108095E-4	TGTGCGAGAGGCCCCCCGTATTACGATTTTTGGAGTGGTTATTATGGGGGGGTTTACTTTGACTACTGG	CARGPPYYDFWSGYYGGVYFDYW	IGHV4-34	IGHD3-3	IGHJ4	12	16	44	54
2	2.6888948642108095E-4	TGTGCGAGAGATTCCTATCCCACCACGTATTACTATGGTTCAGGGAGTCCCCAAAACCTTGACTACTGG	CARDSYPTTYYYGSGSPQNLDYW	IGHV3-21	IGHD3-10	IGHJ4	11	24	47	58
2	2.6888948642108095E-4	TGTGCGAGAAGGGGTAGTAGTACCACCTGCTATGGGAGCTGTCAGGACTACTACTACATGGACGTCTGG	CARRGSSTTCYGSCQDYYYMDVW	IGHV4-59	IGHD2-2	IGHJ6	8	13	33	46
2	2.6888948642108095E-4	TGTGCACACAGCCCAGGCGACTATGATTACATTTGGGGGAGTTATCGTTTCGATGCTTTTGATATCTGG	CAHSPGDYDYIWGSYRFDAFDIW	IGHV2-5	IGHD3-16	IGHJ3	10	21	48	51
2	2.6888948642108095E-4	TGTGCAACAAAAGTTCCCCATTACGATATTTTGACTGGTTATTATAGTTTTACGTTTGGGGACTACTGG	CATKVPHYDILTGYYSFTFGDYW	IGHV1-24	IGHD3-9	IGHJ4	8	19	45	60
2	2.6888948642108095E-4	TGTACTAGAGTGATCCCTAGCGCTGATATTGTACTGGTGGTGTATACCATAAATGCTTTTGATATCTGG	CTRVIPSADIVLVVYTINAFDIW	IGHV3-49	IGHD2-8	IGHJ3	9	24	44	52
2	2.6888948642108095E-4	TGTGTGACCAGCCCTCCCCTTCGGCAGTTATTGGAAGTGTACTACTACTACTACATGGACGTCTGG	CVTSPPLRQLLEVYYYYYMDVW	IGHV3-23	IGHD1-20	IGHJ6	3	24	30	39
2	2.6888948642108095E-4	TGTGCTAGAGCATGGTGGTTCCCATCGTCCGGTCCCGCTCACTACTACTACTACATGGACGTCTGG	CARAWWFPSSGPAHYYYYMDVW	IGHV3-72	IGHD1-14	IGHJ6	9	14	21	40
2	2.6888948642108095E-4	TGTGCGCGACCCCACGAGGCCGCGTATAGGAGTGACTGGTACTTCCGATATGCTTTTGATTTCTGG	CARPHEAAYRSDWYFRYAFDFW	IGHV3-21	IGHD6-19	IGHJ3	5	19	41	49
2	2.6888948642108095E-4	TGTGCGACCTACTCCCTCTACGATTTTTGGAGTGGTTATCCCTACTACTACGGTATGGACGTCTGG	CATYSLYDFWSGYPYYYGMDVW	IGHV1-2	IGHD3-3	IGHJ6	6	18	38	41
2	2.6888948642108095E-4	TGTGCGAGGGACTACGCGGACTACGATATTTTGACTCCCCCCTCTCATGATGCTTCTGATATCTGG	CARDYADYDILTPPSHDASDIW	IGHV4-59	IGHD3-9	IGHJ3	7	21	35	44
2	2.6888948642108095E-4	TGTGCGAGAGTCCTCGTACCGTTCACCAGCTGGTACGTAAGTTTGATGGGGTACATGGACGTCTGG	CARVLVPFTSWYVSLMGYMDVW	IGHV4-34	IGHD6-13	IGHJ6	14	26	38	51
2	2.6888948642108095E-4	TGTGCGAGAGTGGGATATTGTCCTACCTGCTATTCCGGGCCCTACTACTGGTTCTTCGATCTATGG	CARVGYCPTCYSGPYYWFFDLW	IGHV4-39	IGHD2-21	IGHJ2	8	26	37	44
2	2.6888948642108095E-4	TGTGCGAGAGTAGATTACTATGATAGTAGTGGTTATTACCTATCGGACCCCCACTTTGACTACTGG	CARVDYYDSSGYYLSDPHFDYW	IGHV1-46	IGHD3-22	IGHJ4	9	13	38	52
2	2.6888948642108095E-4	TGTGCGAGAGCCGCAGAGTCTTTTTTAGTGGGAGCTACGAACCACTACTACGGTATGGACGTCTGG	CARAAESFLVGATNHYYGMDVW	IGHV1-2	IGHD1-26	IGHJ6	9	25	37	43
2	2.6888948642108095E-4	TGTGCGAGAGGGGGATTTTACGGTGACCTCTTCTATTACTACTACTACTACGGTATGGACGTCTGG	CARGGFYGDLFYYYYYYGMDVW	IGHV1-8	IGHD4-17	IGHJ6	10	18	26	33
2	2.6888948642108095E-4	TGTGCGAGAGATCGCGAGGTATATTGTAGTAGTACCAGCTGCCCTGATGATGCTTTTGATATCTGG	CARDREVYCSSTSCPDDAFDIW	IGHV3-33	IGHD2-2	IGHJ3	12	20	41	46
2	2.6888948642108095E-4	TGTGCGAGAGATCAATATTGTAGTGGTGGTAGCTGCTACGGCTACTACTACTACATGGACGTCTGG	CARDQYCSGGSCYGYYYYMDVW	IGHV4-59	IGHD2-15	IGHJ6	12	14	38	41
2	2.6888948642108095E-4	TGTGCGAGAGATGTGGGGTATTACTATGATAGTAGTGGTTATTACCTGAACTGGTTCGACCCCTGG	CARDVGYYYDSSGYYLNWFDPW	IGHV3-33	IGHD3-22	IGHJ5	11	17	44	48
2	2.6888948642108095E-4	TGTGCGAGAGATAGTTACTATGATAGTAGTCAATTGGGACCCCCTTACTGGTACTTCGATCTCTGG	CARDSYYDSSQLGPPYWYFDLW	IGHV3-33	IGHD3-22	IGHJ2	11	14	29	45
2	2.6888948642108095E-4	TGTGCGAGAGACTATTCGGATGACGATTCTTTGATTCCCCCCGCTCATGATGCTTTTGATATCTGG	CARDYSDDDSLIPPAHDAFDIW	IGHV3-7	IGHD2-21	IGHJ3	10	11	16	44
2	2.6888948642108095E-4	TGTGCGAGAGACTACTCGGAAGACGATGTCTTGACTCCTCCCTCTCATGATGCTTTTGGTGTCTGG	CARDYSEDDVLTPPSHDAFGVW	IGHV4-59	IGHD3-9	IGHJ3	10	22	35	44
2	2.6888948642108095E-4	TGTGCGAAATCTGGAGCCGGGTATAGCAGTGGCTGGTGGGATCCTTGGGGGGCCCTTGAGTATTGG	CAKSGAGYSSGWWDPWGALEYW	IGHV3-23	IGHD6-19	IGHJ4	8	16	36	55
2	2.6888948642108095E-4	TGTGCGAAAGTCTCGGAGTACGATTTTTGGAGTGGTTATTATGGGTCATACTACTTTGACTACTGG	CAKVSEYDFWSGYYGSYYFDYW	IGHV3-23	IGHD3-3	IGHJ4	9	18	41	48
2	2.6888948642108095E-4	TGTACCGGCGAGATTAGGGTAGCAGCAGCTGAGGACCATTACTATTACTACTGTATGGACGTCTGG	CTGEIRVAAAEDHYYYYCMDVW	IGHV3-73	IGHD6-13	IGHJ6	4	19	30	39
2	2.6888948642108095E-4	TGTGCCAGATCGACATACTTTACTGCTTCGGGGCGTTATGGTGTGGGTGCTTTTGATTTCTGG	CARSTYFTASGRYGVGAFDFW	IGHV4-39	IGHD3-10	IGHJ3	8	26	38	47
2	2.6888948642108095E-4	TGTGCGCTCCGCCCCCAACTTAGGGTGGCTACGCATGGGCCTATAAGCTGGTTCGACCCCTGG	CALRPQLRVATHGPISWFDPW	IGHV1-2	IGHD5-12	IGHJ5	5	24	32	47
2	2.6888948642108095E-4	TGTGCGCGACAGACCCCCCCTTTTTGGACTGGTTATTTTAGGGTTGATGCTTTTGACACCTGG	CARQTPPFWTGYFRVDAFDTW	IGHV4-39	IGHD3-3	IGHJ3	10	20	36	44
2	2.6888948642108095E-4	TGTGCGACAGCCACCTATGCGGATCTTTTGACTGCTTATTGGAACCTTCACTTTGCCTATTGG	CATATYADLLTAYWNLHFAYW	IGHV3-23	IGHD3-9	IGHJ4	6	21	39	49
2	2.6888948642108095E-4	TGTGCGAGCGAGGCAGTGGCCGGACGTCGCCCCACAACCTACTACTACGGTATGGACGTCTGG	CASEAVAGRRPTTYYYGMDVW	IGHV4-39	IGHD6-19	IGHJ6	7	12	19	38
2	2.6888948642108095E-4	TGTGCGAGACATAGGGCGGTTGAGCCCCCGGAGGGTGTCGGGAACAACTGGTTCGACCCCTGG	CARHRAVEPPEGVGNNWFDPW	IGHV3-21	IGHD2-15	IGHJ5	8	27	32	43
2	2.6888948642108095E-4	TGTGCGAGAGTGGGGATGGGATATTGTAGTGGTGGTAGCTGCTACTGGGGCCTTGACTACTGG	CARVGMGYCSGGSCYWGLDYW	IGHV3-21	IGHD2-15	IGHJ4	9	18	45	52
2	2.6888948642108095E-4	TGTGCGAGAGGCCCTGGGTATAGCAGCAGCTGGTACGGTCCTCGTAACTGGTTCGACCCCTGG	CARGPGYSSSWYGPRNWFDPW	IGHV4-34	IGHD6-13	IGHJ5	12	15	36	45
2	2.6888948642108095E-4	TGTGCGAGAGGAAGCCGGGAAGCAGCAGCTGATAACGGGTACTACTACTACATGGACGTCTGG	CARGSREAAADNGYYYYMDVW	IGHV1-8	IGHD6-13	IGHJ6	10	20	30	39
2	2.6888948642108095E-4	TGTGCGAGAGATTTTGGGTACGATTTTTGGAGTGGTTACCGGGAATACGGTATGGACGTCTGG	CARDFGYDFWSGYREYGMDVW	IGHV1-2	IGHD3-3	IGHJ6	11	18	37	51
2	2.6888948642108095E-4	TGTGCGAGAGATGGGCTCGCATATTTCTATGGTCCAGGAACTTATAAAGGTTTTGACTTTTGG	CARDGLAYFYGPGTYKGFDFW	IGHV7-4-1	IGHD3-10	IGHJ4	11	21	32	51
2	2.6888948642108095E-4	TGTGCGAGAGATAAAGAGAGTTATCGTCACCGGCCGCGGTTTGCTCCCACCTTTGACTTCTGG	CARDKESYRHRPRFAPTFDFW	IGHV3-33	IGHD3-16	IGHJ4	11	17	26	50
2	2.6888948642108095E-4	TGTGCAAGAGGCAACAAATTTACACTAGCACCTTCCTACTATTACTACTATATGGACGTCTGG	CARGNKFTLAPSYYYYYMDVW	IGHV6-1	IGHD2-21	IGHJ6	9	24	29	35
2	2.6888948642108095E-4	TGTGCAAAAGATTCCCACGTCAATTACTATGATAGTGTTGGCTTAAACTGGTTCGACCCCTGG	CAKDSHVNYYDSVGLNWFDPW	IGHV3-9	IGHD3-22	IGHJ5	11	22	35	45
2	2.6888948642108095E-4	TGTGTGAAGGGCCGCGGCTTTGGAGTGGTTATTATCGGCTCGGGCATTTTCGACCACTGG	CVKGRGFGVVIIGSGIFDHW	IGHV3-60	IGHD3-3	IGHJ5	7	18	34	48
2	2.6888948642108095E-4	TGTGCTGTGCCCTATTGTGCCGGTGGTGTCTGTCATGAGAATGATCCTTTTGATCTCTGG	CAVPYCAGGVCHENDPFDLW	IGHV1-24	IGHD2-21	IGHJ3	4	21	31	40
2	2.6888948642108095E-4	TGTGCTGTGCCCTATTGTGCCGGTGGTGTCTGTCATGAGAATGATCCTTTTGATATCTGG	CAVPYCAGGVCHENDPFDIW	IGHV1-24	IGHD2-21	IGHJ3	4	21	31	40
2	2.6888948642108095E-4	TGTGCTGTGCCCTATTGTGCCGGTGGTGTCTGTCATGAGAATGATCCTTTTGAAACCTGG	CAVPYCAGGVCHENDPFETW	IGHV1-24	IGHD2-21	IGHJ5	4	21	31	55
2	2.6888948642108095E-4	TGTGCCAAAGAGGCGCTATGGTTCAGGGAATTGGCGTACTACTACTACCTGGACGTCTGG	CAKEALWFRELAYYYYLDVW	IGHV3-23	IGHD3-10	IGHJ6	10	15	28	36
2	2.6888948642108095E-4	TGTGCGAGTGTCCTCGGGGATAGTAGTGGTTATGTCGGTGGTGGTACCTTTGACTACTGG	CASVLGDSSGYVGGGTFDYW	IGHV3-21	IGHD3-22	IGHJ4	7	18	32	47
2	2.6888948642108095E-4	TGTGCGAGTGTCCTCGGGGATAGTAGTGGTTATGTCGGTGGTGGTACCTTTGACTACTGG	CASVLGDSSGYVGGGTFDYW	IGHV4-34	IGHD3-22	IGHJ4	14	18	32	47
2	2.6888948642108095E-4	TGTGCGAGGAGCTATTACTATGATACGAGTGGTTACTACTACTCCTCGATTGACAACTGG	CARSYYYDTSGYYYSSIDNW	IGHV1-18	IGHD3-22	IGHJ4	7	12	41	49
2	2.6888948642108095E-4	TGTGCGAGACAGCAACACTACGGTGACCAGTACTTCTACCAGTTCGGGCTGGACGTCTGG	CARQQHYGDQYFYQFGLDVW	IGHV3-33	IGHD4-17	IGHJ6	8	16	26	49
2	2.6888948642108095E-4	TGTGCGAGAGTTTCAGATATTACGATTTTTGGAGTGGCAAAGGGGTGGTTCGACCCCTGG	CARVSDITIFGVAKGWFDPW	IGHV3-21	IGHD3-3	IGHJ5	9	17	36	45
2	2.6888948642108095E-4	TGTGCGAGAGTCCCTTTAGGACTGGGCTATGAAGGTTACGATGATGCTTTTGATATCTGG	CARVPLGLGYEGYDDAFDIW	IGHV1-18	IGHD5-18	IGHJ3	9	33	39	40
2	2.6888948642108095E-4	TGTGCGAGAGTCCCCTTTCTCCCTCCCCACTTCTACTACTACCACTACATGGACCTCTGG	CARVPFLPPHFYYYHYMDLW	IGHV7-34-1	IGHD1-26	IGHJ6	6	25	30	32
2	2.6888948642108095E-4	TGTGCGAGAGTCCCCTTTCTCCCTCCCCACTTCTACTACTACCACTACATGGACCTCTGG	CARVPFLPPHFYYYHYMDLW	IGHV7-4-1	IGHD1-26	IGHJ6	9	25	30	32
2	2.6888948642108095E-4	TGTGCGAGAGTACTGGTGGAACGGCGGCTTTACTACTACTACTACGGTATGGACGTCTGG	CARVLVERRLYYYYYGMDVW	IGHV3-33	IGHD1-1	IGHJ6	9	16	22	29
2	2.6888948642108095E-4	TGTGCGAGAGTACCCCTGTATTACGATTTTTGGAGTGGTTATTATTCCTTTGACTACTGG	CARVPLYYDFWSGYYSFDYW	IGHV4-31	IGHD3-3	IGHJ4	9	17	44	47
2	2.6888948642108095E-4	TGTGCGAGAGCCTATATTGCGTACCAGCTGCTATTTCCTACCTACGGTATGGACGTCTGG	CARAYIAYQLLFPTYGMDVW	IGHV4-34	IGHD2-2	IGHJ6	9	20	33	48
2	2.6888948642108095E-4	TGTGCGAGAGGCGATTATAGCAGTGGCTGGTACGGGGGCAAGTACTACTTTGACTACTGG	CARGDYSSGWYGGKYYFDYW	IGHV4-34	IGHD6-19	IGHJ4	11	15	33	40
2	2.6888948642108095E-4	TGTGCGAGAGGCACCAGGAACTTTGGTTCAGAAAGTTTTTATTCTGCACCTGACTTCTGG	CARGTRNFGSESFYSAPDFW	IGHV3-21	IGHD3-10	IGHJ4	9	19	41	50
2	2.6888948642108095E-4	TGTGCGAGAGGATTTTTGGAGTGGTTGGGACGGGACTACTACTACTACATGGACGTCTGG	CARGFLEWLGRDYYYYMDVW	IGHV3-53	IGHD3-3	IGHJ6	9	10	25	34
2	2.6888948642108095E-4	TGTGCGAGAGGAAACCCTAGCTTGTCAGGCAGCTGGGACGAGAGCTACTTTGACTACTGG	CARGNPSLSGSWDESYFDYW	IGHV3-21	IGHD6-13	IGHJ4	9	28	39	44
2	2.6888948642108095E-4	TGTGCGAGAGATTCGAGTTACGATTTTTGGAGTGGTTATTATACCGGAATTGACTACTGG	CARDSSYDFWSGYYTGIDYW	IGHV3-21	IGHD3-3	IGHJ4	11	17	46	49
2	2.6888948642108095E-4	TGTGCGAGAGATCGGGGGGCTACCCATAGCTGGAACGAGGAAGGGGCTTTTGATATCTGG	CARDRGATHSWNEEGAFDIW	IGHV3-33	IGHD1-20	IGHJ3	12	25	37	45
2	2.6888948642108095E-4	TGTGCGAGAGATCACTACGGTGGTACCCCGGGGTACTACTACTACGGTATGGACGTCTGG	CARDHYGGTPGYYYYGMDVW	IGHV3-21	IGHD4-23	IGHJ6	12	13	24	33
2	2.6888948642108095E-4	TGTGCGAGAGATCAGGGCAGTACCAGCTGGCACTACTACTACTACTACATGGACGTCTGG	CARDQGSTSWHYYYYYMDVW	IGHV1-46	IGHD2-2	IGHJ6	12	18	28	31
2	2.6888948642108095E-4	TGTGCGAGAGATAGCCCCTCGTATGATTACATTTGGGGGAGTTATCGTTTGTCCGTCTGG	CARDSPSYDYIWGSYRLSVW	IGHV1-46	IGHD3-16	IGHJ3	11	21	48	55
2	2.6888948642108095E-4	TGTGCGAGAGACGAAGGTTATGGCAGTAGAACGACTAGGCTCGAATACTTCCAGCACTGG	CARDEGYGSRTTRLEYFQHW	IGHV1-18	IGHD1-1	IGHJ1	10	28	34	42
2	2.6888948642108095E-4	TGTGCGAGAGAGGTGGTTTACATTTGGGGGAGTTATCCTGAGGGCTACTTTGACTACTGG	CAREVVYIWGSYPEGYFDYW	IGHV3-21	IGHD3-16	IGHJ4	10	17	36	44
2	2.6888948642108095E-4	TGTGCGAGAATTGAAGAATTTCAGGGAACTACTTCCCCGGGGTACTACTTTGACTACTGG	CARIEEFQGTTSPGYYFDYW	IGHV4-28	IGHD1-7	IGHJ4	9	24	31	41
2	2.6888948642108095E-4	TGTGCGAAAGTGGGGGGGATTGTAGTGGTGGTAGCTGCTACAAGCTACTTTGACTACTGG	CAKVGGIVVVVAATSYFDYW	IGHV3-23	IGHD2-15	IGHJ4	9	18	40	44
2	2.6888948642108095E-4	TGTGCGAAAGATGATAATTGGGTAATCATGATTACACTGCGGGGAGCTTTTGATATCTGG	CAKDDNWVIMITLRGAFDIW	IGHV3-23	IGHD4-11	IGHJ3	11	21	35	45
2	2.6888948642108095E-4	TGTGCAGTGCCCTATTGTGCTGGTGGTGTCTGTCATGAGAATGATCCTTTTGATATCTGG	CAVPYCAGGVCHENDPFDIW	IGHV1-24	IGHD2-21	IGHJ3	5	12	24	40
2	2.6888948642108095E-4	TGTGCAGTGCCCTATTGTGCCGGTGGTGTCTGTCATGAGAATGATCCTTTTGAAACCTGG	CAVPYCAGGVCHENDPFETW	IGHV1-45	IGHD2-21	IGHJ3	5	21	31	40
2	2.6888948642108095E-4	TGTGCAGTGCCCTATTGTGCCGGTGGTGTATGTCATGAGAATGATCCTTTTGATATTTGG	CAVPYCAGGVCHENDPFDIW	IGHV1-45	IGHD2-8	IGHJ3	5	23	31	40
2	2.6888948642108095E-4	TGTGCAGTGCCCTATTGTGCCGGTGGTGTATGTCATGAGAATGATCCTTTTGATATCTGG	CAVPYCAGGVCHENDPFDIW	IGHV1-24	IGHD2-8	IGHJ3	5	23	31	40
2	2.6888948642108095E-4	TGTGCAGTGCCCTATTGTGCCGGTGGTGTATGTCATGAAAATGATCCTTTTGATATGTGG	CAVPYCAGGVCHENDPFDMW	IGHV1-45	IGHD2-8	IGHJ3	5	23	31	40
2	2.6888948642108095E-4	TGTGCAGTGCCCTACTGTGCTGGTGGTATATGTCATGAGAATGATCCTTTTGATCTCTGG	CAVPYCAGGICHENDPFDLW	IGHV1-45	IGHD2-15	IGHJ3	5	20	27	40
2	2.6888948642108095E-4	TGTGCAGTGCCCTACTGTGCTGGTGGTATATGTCATGAGAATGATCCTTTTGATATCTGG	CAVPYCAGGICHENDPFDIW	IGHV1-45	IGHD2-15	IGHJ3	5	20	27	40
2	2.6888948642108095E-4	TGTGCAAAAGATAGTGATTACGTTTGGGGGAGTTATCGTTACGATGCTTTTGATATCTGG	CAKDSDYVWGSYRYDAFDIW	IGHV3-43	IGHD3-16	IGHJ3	12	14	40	42
2	2.6888948642108095E-4	TGTACCACAGTGCGCGTAAATGATTACATTTGGGGGAGTTATCGTTATGTTGACTACTGG	CTTVRVNDYIWGSYRYVDYW	IGHV3-15	IGHD3-16	IGHJ4	9	19	47	49
2	2.6888948642108095E-4	TGTACCACAGATCGCCTTTATGATTACATTTGGGGGAGTTATCGCCTACCGGGCATCTGG	CTTDRLYDYIWGSYRLPGIW	IGHV3-15	IGHD3-16	IGHJ3	12	17	43	54
2	2.6888948642108095E-4	TGTACCACAGATCGGTATTATGATTACATTTGGGGGAGTTATCGTTTCATTGACTACTGG	CTTDRYYDYIWGSYRFIDYW	IGHV3-15	IGHD3-16	IGHJ4	12	14	45	49
2	2.6888948642108095E-4	TGTACCACAGATCGGGTTTATGATTACATTTGGGGGAGTTATCGGCCTCTTGACTACTGG	CTTDRVYDYIWGSYRPLDYW	IGHV3-15	IGHD3-16	IGHJ4	12	17	43	49
2	2.6888948642108095E-4	TGTACCACAGATCGGGATTATGATTACATTTGGGGGAGTTATCGTTATTCGGACTACTGG	CTTDRDYDYIWGSYRYSDYW	IGHV3-15	IGHD3-16	IGHJ4	12	16	47	51
2	2.6888948642108095E-4	TGTACCACAGACCGGCATTATGATTACATTTGGGGGAGTTATCGTTACTCTGACTACTGG	CTTDRHYDYIWGSYRYSDYW	IGHV3-15	IGHD3-16	IGHJ4	10	16	44	45
2	2.6888948642108095E-4	TGTGCCAGAGGTGGAGATAAGATCTATTGTAGTACCAGTGGCTGCCAAGACTACTGG	CARGGDKIYCSTSGCQDYW	IGHV1-18	IGHD2-2	IGHJ4	9	24	33	48
2	2.6888948642108095E-4	TGTGCGGTCAATAGGGGCCCTGCGTATTACTATGGATCAGGGAGTTTTGACTACTGG	CAVNRGPAYYYGSGSFDYW	IGHV3-21	IGHD3-10	IGHJ4	5	22	44	45
2	2.6888948642108095E-4	TGTGCGAGTCTCCGGGGGGTCCGCACATTTAGCAGTGGCTGGTACCCTGACTACTGG	CASLRGVRTFSSGWYPDYW	IGHV4-30-2	IGHD6-19	IGHJ4	4	29	44	47
2	2.6888948642108095E-4	TGTGCGAGGGCCGTCACCGTGAGTGATTATGACAGTGGTGGGAACTTTGACTACTGG	CARAVTVSDYDSGGNFDYW	IGHV1-2	IGHD2-15	IGHJ4	7	33	40	43
2	2.6888948642108095E-4	TGTGCGAGATTCGGGGAATCCGGAGTTTGGAGTGGCCAGAATTGGTTCGACCCCTGG	CARFGESGVWSGQNWFDPW	IGHV3-30	IGHD3-3	IGHJ5	8	25	34	42
2	2.6888948642108095E-4	TGTGCGAGACTTTCGATTGTAGTAGTACCAGCTGCCACGTACTACTTTGACTACTGG	CARLSIVVVPAATYYFDYW	IGHV5-10-1	IGHD2-2	IGHJ4	9	15	34	38
2	2.6888948642108095E-4	TGTGCGAGACTGAAGTACTATGATAGTGGTGGTTATTACTATGGGTTTGACTACTGG	CARLKYYDSGGYYYGFDYW	IGHV4-39	IGHD3-22	IGHJ4	9	15	40	45
2	2.6888948642108095E-4	TGTGCGAGACATTTCAGCTTTATAACTGGAACTACGCCTTTTTACATGGACGTCTGG	CARHFSFITGTTPFYMDVW	IGHV5-10-1	IGHD1-7	IGHJ6	11	20	35	42
2	2.6888948642108095E-4	TGTGCGAGACACGTTGATATTTTGACTGGTTATTTCCCTAACTACTTTGACTACTGG	CARHVDILTGYFPNYFDYW	IGHV4-39	IGHD3-9	IGHJ4	10	15	33	40
2	2.6888948642108095E-4	TGTGCGAGAGTGGCGACGCGGACTTTTGGAGTGGCCAACAGCTGGTTCGACCCCTGG	CARVATRTFGVANSWFDPW	IGHV4-30-2	IGHD3-3	IGHJ5	9	23	33	37
2	2.6888948642108095E-4	TGTGCGAGAGTGACCCAGTGTAGTAGTACCAGCTGCTCTACCCCACTTGACTACTGG	CARVTQCSSTSCSTPLDYW	IGHV3-21	IGHD2-2	IGHJ4	9	18	36	46
2	2.6888948642108095E-4	TGTGCGAGAGGTCTTGGATACAGCTCCTATACCCGAACGGGCAAATTTGACTACTGG	CARGLGYSSYTRTGKFDYW	IGHV1-8	IGHD5-18	IGHJ4	10	14	24	45
2	2.6888948642108095E-4	TGTGCGAGAGGGGGCGGAGATTTTTGGAGTGGGTTTAATTATGATTTTGATATGTGG	CARGGGDFWSGFNYDFDMW	IGHV1-8	IGHD3-3	IGHJ3	10	18	31	40
2	2.6888948642108095E-4	TGTGCGAGAGACCCGGGGGGATATAGTGGCTACGAATATCACTACTTTGACTACTGG	CARDPGGYSGYEYHYFDYW	IGHV3-33	IGHD5-12	IGHJ4	10	18	34	40
2	2.6888948642108095E-4	TGTGCGAGAGACGGGTCGTACTACGATTTTTGGAGTGGCCCACGCATGGACGTCTGG	CARDGSYYDFWSGPRMDVW	IGHV4-31	IGHD3-3	IGHJ6	10	16	37	44
2	2.6888948642108095E-4	TGTGCGAGAGAGGGCTACGGTGACTTAATACCCCCCGGCTGGTACTTCGATCTCTGG	CAREGYGDLIPPGWYFDLW	IGHV4-39	IGHD4-17	IGHJ2	8	14	24	38
2	2.6888948642108095E-4	TGTGCGAGAGAGGGACCTGATTATCGTGGATACACCTATGGTTCGTTTGACTACTGG	CAREGPDYRGYTYGSFDYW	IGHV1-8	IGHD5-18	IGHJ4	9	24	42	45
2	2.6888948642108095E-4	TGTGCGAAGTCTGTAATTACGATGTTTGCAGTACTTAGTCCTTCATTTGAGTCCTGG	CAKSVITMFAVLSPSFESW	IGHV1-2	IGHD3-3	IGHJ4	6	15	31	45
2	2.6888948642108095E-4	TGTGCGAAATCCGGAGATTTCTATGGTTCAGGACCCTTTTCTTACTTTGACTCCTGG	CAKSGDFYGSGPFSYFDSW	IGHV3-23	IGHD3-10	IGHJ4	8	16	28	42
2	2.6888948642108095E-4	TGTGCGAAAGTTGCGTATTACGATTTTTGGAGTGGCCCTGATGCTTTTGATATCTGG	CAKVAYYDFWSGPDAFDIW	IGHV3-23	IGHD3-3	IGHJ3	9	13	34	38
2	2.6888948642108095E-4	TGTGCGAAAGTCTGGGGATACAACTTTGGTTACCTGAAAGCCTATCTTGACAACTGG	CAKVWGYNFGYLKAYLDNW	IGHV3-23	IGHD5-18	IGHJ4	9	15	32	46
2	2.6888948642108095E-4	TGTGCGAAAGATTGGAGGGCGAGTGGCACCTGGTACCAGGACTACCTTGACTCCTGG	CAKDWRASGTWYQDYLDSW	IGHV3-23	IGHD2-2	IGHJ4	11	25	35	40
2	2.6888948642108095E-4	TGTGCACATACCTCTCACAGTTACTATGATAATACTGGTTATGACTTTGACTACTGG	CAHTSHSYYDNTGYDFDYW	IGHV2-5	IGHD3-22	IGHJ4	7	20	41	43
2	2.6888948642108095E-4	TGTGCAACAGGGGGCGGTATAGCAGCAGCTGGTAGGGGTAACTGGTTCGACCCCTGG	CATGGGIAAAGRGNWFDPW	IGHV1-24	IGHD6-13	IGHJ5	9	15	33	39
2	2.6888948642108095E-4	TGTGCAAAAGATTTTTATTATTTTGGTTCGGGGAGTTATTACGGTATGGACGTCTGG	CAKDFYYFGSGSYYGMDVW	IGHV3-43	IGHD3-10	IGHJ6	11	15	40	45
2	2.6888948642108095E-4	TGTACTAGAGATTCCCCCCCGTTTACAGTAACTGGGTACTACGGTATGGACGTCTGG	CTRDSPPFTVTGYYGMDVW	IGHV3-49	IGHD4-11	IGHJ6	11	23	32	45
2	2.6888948642108095E-4	TGTACCACAGATCGGGTTTATGATTACATTTGGGGGAGTTATCGTTCGGGCTACTGG	CTTDRVYDYIWGSYRSGYW	IGHV3-15	IGHD3-16	IGHJ4	12	17	45	50
2	2.6888948642108095E-4	TGTTGTAGAGCTCCCCCAGATGTCAGTAGTTGGTGGGATGCTCTTGATATCTGG	CCRAPPDVSSWWDALDIW	IGHV3-73	IGHD3-16	IGHJ3	2	10	17	36
2	2.6888948642108095E-4	TGTGTTAAGGATCACCAGGTAGCCCTGGCAGCATCTGGCCGCTTTGACTACTGG	CVKDHQVALAASGRFDYW	IGHV3-23	IGHD6-13	IGHJ4	3	27	37	41
2	2.6888948642108095E-4	TGTGTCAGAATTGGCCTGATCGACCATAGGGGCTCGCGACCTTTTGACAACTGG	CVRIGLIDHRGSRPFDNW	IGHV3-72	IGHD3-10	IGHJ4	3	22	28	42
2	2.6888948642108095E-4	TGTGTGAGAGAATCATATAGTGCAGTGTCTGATGACTGGTACTTCGATGTCTGG	CVRESYSAVSDDWYFDVW	IGHV3-53	IGHD5-12	IGHJ2	10	14	21	34
2	2.6888948642108095E-4	TGTGCTAGAGGTCCCCCCTATAGCAGCAGCTGGTGGGATGCTTTTGATGTCTGG	CARGPPYSSSWWDAFDVW	IGHV4-34	IGHD6-13	IGHJ3	10	18	33	36
2	2.6888948642108095E-4	TGTGCTAGAGGTCCCCCGTATCCCGACACTTGGTGGGATGCTCTTGATATCTGG	CARGPPYPDTWWDALDIW	IGHV3-73	IGHD2-15	IGHJ3	8	30	35	36
2	2.6888948642108095E-4	TGTGCTAGAGGTCCCCCGTATGACAGCACCTGGTGGGATGCTCTTGATATCTGG	CARGPPYDSTWWDALDIW	IGHV3-73	IGHD6-13	IGHJ3	8	23	33	36
2	2.6888948642108095E-4	TGTGCTAGAGGTCCCCCGTATACCACCACTTGGTGGGATGCTCTTGATATCTGG	CARGPPYTTTWWDALDIW	IGHV3-72	IGHD2-15	IGHJ3	9	20	29	36
2	2.6888948642108095E-4	TGTGCTAGAGGTCCCCCGTATAGCGACAGTTGGTGGGATGCTTTTGATATCTGG	CARGPPYSDSWWDAFDIW	IGHV3-72	IGHD6-13	IGHJ3	9	17	33	36
2	2.6888948642108095E-4	TGTGCTAGAGGTCCCCCGTATAGCAGCACCTGGTGGGATGCTCTTGATATCTGG	CARGPPYSSTWWDALDIW	IGHV3-72	IGHD6-13	IGHJ3	9	17	33	36
2	2.6888948642108095E-4	TGTGCTAGAGGTCCCCCGCATAGCAGCAGCTGGTGGGATGCTCTTGATATCTGG	CARGPPHSSSWWDALDIW	IGHV3-72	IGHD6-13	IGHJ3	9	19	33	36
2	2.6888948642108095E-4	TGTGCTAGAGGTCCCCCGGATACTAGTAGTTGGTGGGATGCTCTTGATATCTGG	CARGPPDTSSWWDALDIW	IGHV3-73	IGHD2-2	IGHJ3	8	23	29	36
2	2.6888948642108095E-4	TGTGCTAGAGGTCCCCCGGATACTAGCAGCTGGTGGGATGCTCTTGATATCTGG	CARGPPDTSSWWDALDIW	IGHV3-72	IGHD2-2	IGHJ3	9	23	33	36
2	2.6888948642108095E-4	TGTGCTAGAGGTCCCCCGGATACTAGCAGCTGGTGGGATGCTCTTGATATCTGG	CARGPPDTSSWWDALDIW	IGHV3-73	IGHD2-2	IGHJ3	8	23	33	36
2	2.6888948642108095E-4	TGTGCTAGAGGTCCCCCGGATACCAGTAGTTGGTGGGATGCTCTTGATATCTGG	CARGPPDTSSWWDALDIW	IGHV3-73	IGHD1-7	IGHJ3	8	25	30	36
2	2.6888948642108095E-4	TGTGCTAGAGGTCCCCCGGATACCAGCAGCTGGTGGGATGCTCTTGATATCTGG	CARGPPDTSSWWDALDIW	IGHV3-72	IGHD6-13	IGHJ3	9	19	33	36
2	2.6888948642108095E-4	TGTGCTAGAGGTCCCCCGGATAGTAACAGCTGGTGGGATGCTTTTGATATCTGG	CARGPPDSNSWWDAFDIW	IGHV3-73	IGHD2-2	IGHJ3	8	20	31	36
2	2.6888948642108095E-4	TGTGCTAGAGGTCCCCCGGATAGCAGCAGCTGGTGGGATGCTTGGGATGTCTGG	CARGPPDSSSWWDAWDVW	IGHV3-73	IGHD6-13	IGHJ1	8	19	33	50
2	2.6888948642108095E-4	TGTGCTAGAGGTCCCCCAGATGTCAGCGCTTGGTGGGATGCTCTTGATATCTGG	CARGPPDVSAWWDALDIW	IGHV3-73	IGHD3-16	IGHJ3	8	11	17	36
2	2.6888948642108095E-4	TGTGCTAGAGGTCCGCCGCATAGCAACAGCTGGTGGGATGCTCTTGATATCTGG	CARGPPHSNSWWDALDIW	IGHV3-73	IGHD6-13	IGHJ3	8	19	33	36
2	2.6888948642108095E-4	TGTGCTAGAGGACCCCCGTATAGTAGCACCTGGTGGGATGCCCTTGATATCTGG	CARGPPYSSTWWDALDIW	IGHV3-72	IGHD6-13	IGHJ3	9	17	33	36
2	2.6888948642108095E-4	TGTGCGCGAGGTGGATACAGCTATGGTTACAAGAACTACTACATGGACGTCTGG	CARGGYSYGYKNYYMDVW	IGHV1-8	IGHD5-18	IGHJ6	10	11	29	34
2	2.6888948642108095E-4	TGTGCGGTAAACACCTATAGTAGCGTCACATATTACTACTACATGGACGACTGG	CAVNTYSSVTYYYYMDDW	IGHV1-18	IGHD1-26	IGHJ6	5	17	23	33
2	2.6888948642108095E-4	TGTGCGGCACATCCTTATTACTATGATGGTAGTGCTAATTACTTTGACTATTGG	CAAHPYYYDGSANYFDYW	IGHV1-58	IGHD3-22	IGHJ4	12	15	33	39
2	2.6888948642108095E-4	TGTGCGGGTAGTCGTATAACTTTGATTCGGGGAGACGGACCCGTTGACTACTGG	CAGSRITLIRGDGPVDYW	IGHV4-59	IGHD3-10	IGHJ4	5	12	33	43
2	2.6888948642108095E-4	TGTGCGGGGGTGAGGAGTACTAGCTTCAAGCGGTCCTACGACTTTGAGTACTGG	CAGVRSTSFKRSYDFEYW	IGHV3-21	IGHD2-2	IGHJ4	5	15	24	36
2	2.6888948642108095E-4	TGTGCGGGACATTCGGCCATCTACGGTGACTATGCTGATGCTTTTGATATCTGG	CAGHSAIYGDYADAFDIW	IGHV4-39	IGHD4-17	IGHJ3	11	20	31	35
2	2.6888948642108095E-4	TGTGCGACTGTCTTTGGCAGTGGCTGGTCGGACTTCAACTGGTTCGACCCCTGG	CATVFGSGWSDFNWFDPW	IGHV4-31	IGHD6-19	IGHJ5	6	16	27	35
2	2.6888948642108095E-4	TGTGCGAGTGCAAGGGATAGCAGTGGCTGGCAAAATGATGCTTTTGATATCTGG	CASARDSSGWQNDAFDIW	IGHV1-2	IGHD6-19	IGHJ3	7	16	29	34
2	2.6888948642108095E-4	TGTGCGAGCCCGGGTAGCAGCAGCTGGTACGGGGGGGACTACTTTGACTACTGG	CASPGSSSWYGGDYFDYW	IGHV3-21	IGHD6-13	IGHJ4	7	14	30	37
2	2.6888948642108095E-4	TGTGCGAGCCAAGGACTTTCGGACCATTATTACTACTACTACATGGACGTCTGG	CASQGLSDHYYYYYMDVW	IGHV4-31	IGHD2-8	IGHJ6	7	22	28	30
2	2.6888948642108095E-4	TGTGCGAGGCGTTATTGTAGTTTAACTAGGTGTGATTACTTTGCTGACCTCTGG	CARRYCSLTRCDYFADLW	IGHV5-51	IGHD2-15	IGHJ5	7	12	20	45
2	2.6888948642108095E-4	TGTGCGAGATCGGATGAGTACGGTGGTAACCCCTTTGATTGTTTTGATATTTGG	CARSDEYGGNPFDCFDIW	IGHV4-55	IGHD4-23	IGHJ3	9	13	29	41
2	2.6888948642108095E-4	TGTGCGAGATACGAAGGATACGAGTCAGAGGGGCGCGGGTACTTTGACTACTGG	CARYEGYESEGRGYFDYW	IGHV4-55	IGHD2-15	IGHJ4	10	14	19	39
2	2.6888948642108095E-4	TGTGCGAGACATGTGTATCACTGGCTGCTGACTGGCTACTTTTTTGACGTCTGG	CARHVYHWLLTGYFFDVW	IGHV4-39	IGHD5-12	IGHJ4	13	32	38	42
2	2.6888948642108095E-4	TGTGCGAGAGTGGAAGCAGTGGCCCACAACCCCGCTGGATGCTTCGATCTCTGG	CARVEAVAHNPAGCFDLW	IGHV1-46	IGHD6-19	IGHJ2	9	14	22	41
2	2.6888948642108095E-4	TGTGCGAGAGGTCACCCGCATAGCAGCAGCTGGTGGGATGCTCTTGATATCTGG	CARGHPHSSSWWDALDIW	IGHV1-8	IGHD6-13	IGHJ3	10	19	33	36
2	2.6888948642108095E-4	TGTGCGAGAGGCGGCAGCAGTGGCTGGTACCAATGGGCTCTATTTGACTACTGG	CARGGSSGWYQWALFDYW	IGHV4-34	IGHD6-19	IGHJ4	11	15	29	42
2	2.6888948642108095E-4	TGTGCGAGAGGCAATTTTTGGAGTGGTAATGAGCGCATTGTTTTTGAAAGGTGG	CARGNFWSGNERIVFERW	IGHV3-11	IGHD3-3	IGHJ3	9	13	26	41
2	2.6888948642108095E-4	TGTGCGAGAGGGCATTACGATATTTTGTACTACTACTACGGTATGGACGTCTGG	CARGHYDILYYYYGMDVW	IGHV4-59	IGHD3-9	IGHJ6	9	13	26	27
2	2.6888948642108095E-4	TGTGCGAGAGATTGGGTATATCGGGTGGCAGTGGCTGGTCCCTTTGACTACTGG	CARDWVYRVAVAGPFDYW	IGHV3-21	IGHD6-19	IGHJ4	11	27	38	41
2	2.6888948642108095E-4	TGTGCGAGAGATCGTGAGGGTAGCAGGTCGTCCTGGGTAAACTTTGATATCTGG	CARDREGSRSSWVNFDIW	IGHV3-11	IGHD6-6	IGHJ3	12	20	32	42
2	2.6888948642108095E-4	TGTGCGAGAGATATGTGGAACGGTGGTGTCTTCCCGGAGGGGTCGGACTTCTGG	CARDMWNGGVFPEGSDFW	IGHV3-21	IGHD4-23	IGHJ4	11	19	26	45
2	2.6888948642108095E-4	TGTGCGAGAGATATGTGGAACGGTGGTGTCTTCCCGGAGAGGTTTGACTTGTGG	CARDMWNGGVFPERFDLW	IGHV3-21	IGHD4-23	IGHJ4	11	19	26	42
2	2.6888948642108095E-4	TGTGCGAGAGATAGGTGGAACGGTGGTGTCTTCCCGGAGGGGTTTGACTTGTGG	CARDRWNGGVFPEGFDLW	IGHV3-21	IGHD4-23	IGHJ4	11	19	26	42
2	2.6888948642108095E-4	TGTGCGAGAGATAGGAGCAGATACAGTGCTGGCAATGATGCTTTTGATGTCTGG	CARDRSRYSAGNDAFDVW	IGHV3-21	IGHD5-18	IGHJ3	11	19	25	34
2	2.6888948642108095E-4	TGTGCGAGAGACCTGTCCCTCTTTAATGACTACGGTGATCTAATTGACTACTGG	CARDLSLFNDYGDLIDYW	IGHV3-33	IGHD4-17	IGHJ4	10	25	37	43
2	2.6888948642108095E-4	TGTGCGAGAGACATGTGGAACGGTGGTGTCTTCCCGGAGGGGTCTGACGTCTGG	CARDMWNGGVFPEGSDVW	IGHV3-21	IGHD4-23	IGHJ4	10	19	26	50
2	2.6888948642108095E-4	TGTGCGAAAGTTCGGGGTCTTTTTCATTTGGGGGAGTTATCACCCGACTACTGG	CAKVRGLFHLGELSPDYW	IGHV3-30	IGHD3-16	IGHJ4	6	26	40	45
2	2.6888948642108095E-4	TGTGCGAAAGTTCGGGGTCTTTTCCATTTGGGGGAGTTATCACCCGACTTCTGG	CAKVRGLFHLGELSPDFW	IGHV1-46	IGHD3-16	IGHJ4	6	26	40	45
2	2.6888948642108095E-4	TGTGCGAAAGTTCGGAGTCTTTTCCATTTGGGGGAGTTATCGCCCGACTACTGG	CAKVRSLFHLGELSPDYW	IGHV3-30	IGHD3-16	IGHJ4	6	26	41	45
2	2.6888948642108095E-4	TGTGCGAAAGATCTCTTCCGTATAGCAGTGACAACGGGCTATTTTGACTACTGG	CAKDLFRIAVTTGYFDYW	IGHV3-23	IGHD6-19	IGHJ4	13	19	29	38
2	2.6888948642108095E-4	TGTGCATTCCGTTCCCCCGGAATTCGCAGTCTTTGGTCCTGGTTCGACCCCTGG	CAFRSPGIRSLWSWFDPW	IGHV1-24	IGHD2-21	IGHJ5	5	16	22	38
2	2.6888948642108095E-4	TGTGCACGGATGGGACACATTTTTGGAGTGGTTCACGATGCTTTTGATATCTGG	CARMGHIFGVVHDAFDIW	IGHV2-70	IGHD3-3	IGHJ3	10	18	31	32
2	2.6888948642108095E-4	TGTGCAACATCTACGCCGCTAGTACCAGCTGCCCAGGGGTGGTTCGACCCCTGG	CATSTPLVPAAQGWFDPW	IGHV1-24	IGHD2-2	IGHJ5	8	19	31	39
2	2.6888948642108095E-4	TGTGCAACAGCACCCCCAGCAGCTGGCCCGGAAATCAACTGGTTCGACCCCTGG	CATAPPAAGPEINWFDPW	IGHV1-24	IGHD6-13	IGHJ5	9	16	25	35
2	2.6888948642108095E-4	TGTGCAACAGATTTCACCTACGTAGTACCAGCTGCTATGGGTGGCGGCTACTGG	CATDFTYVVPAAMGGGYW	IGHV1-24	IGHD2-2	IGHJ4	11	21	38	47
2	2.6888948642108095E-4	TGTGCAAGAGAGGAGGGGGGGGTAGGACCTACGACGACGTATTTTGACTTCTGG	CAREEGGVGPTTTYFDFW	IGHV3-74	IGHD1-1	IGHJ4	10	33	39	42
2	2.6888948642108095E-4	TGTGCAAGAGAGGAGGGGGGGGTAGGACCTACGACGACATATTTTGACTTCTGG	CAREEGGVGPTTTYFDFW	IGHV3-13	IGHD1-1	IGHJ4	10	30	35	42
2	2.6888948642108095E-4	TGTGCAAAATCCTCAGGTGGTGATTTTTGGAGTGGTGATGCTTTTGCTATCTGG	CAKSSGGDFWSGDAFAIW	IGHV3-43	IGHD3-3	IGHJ3	8	21	34	35
2	2.6888948642108095E-4	TGTGCAAAAGATTTCGGTTCCGGATACAGCTATGGTGGAGGTATGGACGTCTGG	CAKDFGSGYSYGGGMDVW	IGHV3-9	IGHD5-18	IGHJ6	11	21	35	42
2	2.6888948642108095E-4	TGTAGTAGAACTCCCCCATATACTAGCAGCTGGTGGGATGCTTTAGATATCTGG	CSRTPPYTSSWWDALDIW	IGHV3-73	IGHD2-2	IGHJ3	8	23	33	36
2	2.6888948642108095E-4	TGTGTCAAGTATGGAGGCTGGGGCCGGGGTTACAACTGGTTCGACCCCTGG	CVKYGGWGRGYNWFDPW	IGHV3-23	IGHD6-19	IGHJ5	3	15	20	30
2	2.6888948642108095E-4	TGTGTGAGAGAAGCGGTAGTGACGGTAGCTGCAGGGGCTTTTGATGTCTGG	CVREAVVTVAAGAFDVW	IGHV3-35	IGHD2-15	IGHJ3	8	15	31	36
2	2.6888948642108095E-4	TGTGTGAGAGAAGGGGCATATGGTGACTACTCAGGCGCTTTTGATGTCTGG	CVREGAYGDYSGAFDVW	IGHV3-35	IGHD4-17	IGHJ3	8	21	29	36
2	2.6888948642108095E-4	TGTGTGAGAGAAGGGGCATATGGTGACTACACAGGCGCTTTTGATATCTGG	CVREGAYGDYTGAFDIW	IGHV3-21	IGHD4-17	IGHJ3	10	21	29	36
2	2.6888948642108095E-4	TGTGTGAGAGAAGGGGCATACGGTGACTACACAGGCGCTTTTGACATCTGG	CVREGAYGDYTGAFDIW	IGHV3-21	IGHD4-17	IGHJ3	10	18	29	36
2	2.6888948642108095E-4	TGTGTGAGAGAAGGGGCATACGGTGACCAAACAGGCGCTTTTGACATCTGG	CVREGAYGDQTGAFDIW	IGHV3-33	IGHD4-17	IGHJ3	10	18	26	36
2	2.6888948642108095E-4	TGTGTAAGAGAAGGGGCGTACGGTGAGTACGCAGGCGCTTTTGATATCTGG	CVREGAYGEYAGAFDIW	IGHV3-13	IGHD4-17	IGHJ3	10	18	30	36
2	2.6888948642108095E-4	TGTGCTGCTGAACGTGGATATATGTTTGCCAGTGAGGCTCTTGAAATCTGG	CAAERGYMFASEALEIW	IGHV3-49	IGHD5-12	IGHJ3	2	11	21	32
2	2.6888948642108095E-4	TGTGCCCCCGAACGGGATTCGGGGTGGCTACGATTCCTCTTTGACTACTGG	CAPERDSGWLRFLFDYW	IGHV3-23	IGHD5-12	IGHJ4	4	23	34	38
2	2.6888948642108095E-4	TGTGCCAGAGAGAGGGTCCTTGGTTCGGGGCTCTCAGGTCTGGACGTCTGG	CARERVLGSGLSGLDVW	IGHV1-2	IGHD3-10	IGHJ6	10	20	29	40
2	2.6888948642108095E-4	TGTGCGGCTGTCGCGGTGATAGTTGTTGACAATGACGATTTTGATATGTGG	CAAVAVIVVDNDDFDMW	IGHV1-3	IGHD3-22	IGHJ3	5	16	22	31
2	2.6888948642108095E-4	TGTGCGGCTGTCGCGGTGATAGTCATTGACAATGACGATTTTGATCTGTGG	CAAVAVIVIDNDDFDLW	IGHV1-2	IGHD3-22	IGHJ3	5	16	22	31
2	2.6888948642108095E-4	TGTGCGGCTGTCGCGGTGATAGTCATTGACAATGACGATTTTGATATCTGG	CAAVAVIVIDNDDFDIW	IGHV1-2	IGHD3-22	IGHJ3	5	16	22	31
2	2.6888948642108095E-4	TGTGCGGCTGTCGCAGTGATAGTAATTGATAATGACGATTTTGATTTGTGG	CAAVAVIVIDNDDFDLW	IGHV1-2	IGHD3-10	IGHJ3	5	18	25	31
2	2.6888948642108095E-4	TGTGCGACTGTCGCGGTGATAGTAATTGACAATGACGATATTGATATGTGG	CATVAVIVIDNDDIDMW	IGHV1-2	IGHD3-10	IGHJ3	6	18	25	40
2	2.6888948642108095E-4	TGTGCGAGTCTCGCGGTGATAGTAATAGACAATGATGATTTCGATTTGTGG	CASLAVIVIDNDDFDLW	IGHV4-4	IGHD3-10	IGHJ3	7	18	26	31
2	2.6888948642108095E-4	TGTGCGAGTCTCGCAGTTATAGTAATTGACAATGACGATTTTGATATGTGG	CASLAVIVIDNDDFDMW	IGHV1-2	IGHD1-20	IGHJ3	7	13	20	31
2	2.6888948642108095E-4	TGTGCGAGTCTCGCAGTGGTGGTAGTTGCCAATGATGATTTTGATGTGTGG	CASLAVVVVANDDFDVW	IGHV4-31	IGHD2-15	IGHJ3	7	14	28	31
2	2.6888948642108095E-4	TGTGCGAGTCTCGCAGTGGTAGTAGTTGCCAATGATGATTTTGATGTGTGG	CASLAVVVVANDDFDVW	IGHV1-2	IGHD2-15	IGHJ3	7	14	28	31
2	2.6888948642108095E-4	TGTGCGAGTCTCGCAGTGATAGTGGTTGACAATGATGATTTTGATATGTGG	CASLAVIVVDNDDFDMW	IGHV4-31	IGHD3-22	IGHJ3	7	19	26	31
2	2.6888948642108095E-4	TGTGCGAGCGATCAGGTCTACGGTGACTACAGGGCGCACTTTGAGTACTGG	CASDQVYGDYRAHFEYW	IGHV1-46	IGHD4-17	IGHJ4	12	17	29	37
2	2.6888948642108095E-4	TGTGCGAGGTCTCGAGTCAGTTATACTAGCGCGTCCGCACAGAGTCATTGG	CARSRVSYTSASAQSHW	IGHV1-18	IGHD1-20	IGHJ4	7	17	25	48
2	2.6888948642108095E-4	TGTGCGAGGCTGAACGGTGATTACTCCTTCTACGACGCTATTGACGTCTGG	CARLNGDYSFYDAIDVW	IGHV3-53	IGHD4-17	IGHJ6	7	13	18	19
2	2.6888948642108095E-4	TGTGCGAGGCGGAGACTCGGACGGAGTTACACCTACTACATGGACGTCTGG	CARRRLGRSYTYYMDVW	IGHV4-34	IGHD4-23	IGHJ6	7	21	29	32
2	2.6888948642108095E-4	TGTGCGAGACCGAGAAAAGTGGTGGCTGGTCTTGATGCTTTTGATATCTGG	CARPRKVVAGLDAFDIW	IGHV4-39	IGHD6-19	IGHJ3	9	21	29	32
2	2.6888948642108095E-4	TGTGCGAGACATCGAGTTTCGTTTAGTAGTTCGTCGGAATATGAGTACTGG	CARHRVSFSSSSEYEYW	IGHV5-10-1	IGHD1-7	IGHJ4	11	25	31	41
2	2.6888948642108095E-4	TGTGCGAGACACTACTCCAGTGACTGGACCAATTTTGCTGTAGATGTCTGG	CARHYSSDWTNFAVDVW	IGHV5-10-1	IGHD2-15	IGHJ3	10	11	17	35
2	2.6888948642108095E-4	TGTGCGAGACACGGTTGTAGTGGTGGTAGCTGCTTCTACTTTGACTACTGG	CARHGCSGGSCFYFDYW	IGHV5-10-1	IGHD2-15	IGHJ4	10	14	33	35
2	2.6888948642108095E-4	TGTGCGAGAGTTACGGGCATAGCATCATACATCAATTGGTTCGACCCCTGG	CARVTGIASYINWFDPW	IGHV5-51	IGHD2-2	IGHJ5	8	15	23	32
2	2.6888948642108095E-4	TGTGCGAGAGTAGGGGGGATAGCAGCCATTGACTACGGAATGGACGTCTGG	CARVGGIAAIDYGMDVW	IGHV3-33	IGHD4-17	IGHJ6	9	29	37	39
2	2.6888948642108095E-4	TGTGCGAGAGCCCTCTACTATGATAGTAGCGACGAATACTTTGACTACTGG	CARALYYDSSDEYFDYW	IGHV1-8	IGHD3-22	IGHJ4	15	16	28	36
2	2.6888948642108095E-4	TGTGCGAGAGGCAACGTCGACGGTGACGCGATTGGCGCCTTTGATGTCTGG	CARGNVDGDAIGAFDVW	IGHV3-23	IGHD4-17	IGHJ3	6	19	26	39
2	2.6888948642108095E-4	TGTGCGAGAGGGGGGATGATTGGCAGTGGCTGGTACAAAGCTGACTACTGG	CARGGMIGSGWYKADYW	IGHV1-8	IGHD6-19	IGHJ4	10	22	35	41
2	2.6888948642108095E-4	TGTGCGAGAGATTGGGCGGTTTACGGTGACCGAGCTGACATGGACGTCTGG	CARDWAVYGDRADMDVW	IGHV3-30	IGHD4-17	IGHJ6	11	21	29	37
2	2.6888948642108095E-4	TGTGCGAGAGATCCCCCGTATAGCAGCAGCTGGGAATACTTCCAGCACTGG	CARDPPYSSSWEYFQHW	IGHV4-31	IGHD6-13	IGHJ1	12	17	32	33
2	2.6888948642108095E-4	TGTGCGAGAGATCAGGGAGAGCAACTGCTGGCATATACGGGGGACCTCTGG	CARDQGEQLLAYTGDLW	IGHV3-21	IGHD2-21	IGHJ5	12	25	35	42
2	2.6888948642108095E-4	TGTGCGAGAGACTATACGATTTTTGGAGTGGTCCATGCTTTTGATATCTGG	CARDYTIFGVVHAFDIW	IGHV3-21	IGHD3-3	IGHJ3	10	14	31	34
2	2.6888948642108095E-4	TGTGCGAGAGAGGGGGCATACGGTGACTATTCAGGCGCTTTTGATATCTGG	CAREGAYGDYSGAFDIW	IGHV4-31	IGHD4-17	IGHJ3	10	18	28	36
2	2.6888948642108095E-4	TGTGCGAGAGAGGGGGCATACGGTGACTACACAGGCGCATTTGATCTCTGG	CAREGAYGDYTGAFDLW	IGHV3-33	IGHD4-17	IGHJ3	10	18	29	39
2	2.6888948642108095E-4	TGTGCGAGAAGATACGAGGTTTTTGGAGTTACGGATGCTTTTGATATCTGG	CARRYEVFGVTDAFDIW	IGHV3-30	IGHD3-3	IGHJ3	8	19	28	33
2	2.6888948642108095E-4	TGTGCGAAAGTAGGCAGTGCCTTGTACTTCCTACATAGCTTTGACTACTGG	CAKVGSALYFLHSFDYW	IGHV3-23	IGHD6-19	IGHJ4	9	13	26	38
2	2.6888948642108095E-4	TGTGCGAAAGGCAACGTCGACGGTGCCAGGATTGATGCTTTTGATATCTGG	CAKGNVDGARIDAFDIW	IGHV3-20	IGHD1-1	IGHJ3	6	13	18	32
2	2.6888948642108095E-4	TGTGCGAAAGAGGGGGCCTGGGGAGCGCACGCAGCTGGTCTTGACTACTGG	CAKEGAWGAHAAGLDYW	IGHV3-30	IGHD2-2	IGHJ4	10	30	38	40
2	2.6888948642108095E-4	TGTGCGAAAACCCCTCTGGAAGTGGTTATCTCGGGCTACTTTGACTACTGG	CAKTPLEVVISGYFDYW	IGHV3-23	IGHD3-22	IGHJ4	8	20	28	35
2	2.6888948642108095E-4	TGTGCATCTCTCGCGGTTATAGTGGTGGGCAATGACGATTTTGATGTGTGG	CASLAVIVVGNDDFDVW	IGHV1-2	IGHD2-15	IGHJ3	4	19	27	31
2	2.6888948642108095E-4	TGTGCATCTGTCGCGGTTATAGTAGTGGGCAATGACGATTTTGATGTGTGG	CASVAVIVVGNDDFDVW	IGHV1-2	IGHD3-22	IGHJ3	4	18	27	31
2	2.6888948642108095E-4	TGTGCACACAGAGAAGTCGGTTATTCTGGGTCGTCCTACTTTGACTACTGG	CAHREVGYSGSSYFDYW	IGHV2-5	IGHD1-14	IGHJ4	11	17	23	35
2	2.6888948642108095E-4	TGTGCAACAAGCAGTTCGGGTCCAACGCGAGACAACTGGTTCGACCCCTGG	CATSSSGPTRDNWFDPW	IGHV1-24	IGHD3-10	IGHJ5	8	13	19	31
2	2.6888948642108095E-4	TGTGCAAGATTGGGGTACGATATGATGTACCGATGGGCTTTTGATATCTGG	CARLGYDMMYRWAFDIW	IGHV3-74	IGHD3-9	IGHJ3	8	15	22	36
2	2.6888948642108095E-4	TGTGCAAGAGGCGGAGGGGCAGCAGCTGGCTTTGATGCTTTTGATATCTGG	CARGGGAAAGFDAFDIW	IGHV3-13	IGHD6-13	IGHJ3	9	18	28	32
2	2.6888948642108095E-4	TGTGCAAGAGATCCGGGGAGTGTAGCAGTTCATGATGCTTTTGATATGTGG	CARDPGSVAVHDAFDMW	IGHV6-1	IGHD3-10	IGHJ3	12	13	20	29
2	2.6888948642108095E-4	TGTGCAAAAGCCGGGGGAGTGGGAGCTGAGCTCTATGCTTTTGATATCTGG	CAKAGGVGAELYAFDIW	IGHV3-9	IGHD1-26	IGHJ3	9	17	26	34
2	2.6888948642108095E-4	TGTACGAGAGCCTCTCAGGTCTGGCAGCAGCGGGCCTGGTTCGACCCCTGG	CTRASQVWQQRAWFDPW	IGHV1-2	IGHD6-13	IGHJ5	9	23	30	35
2	2.6888948642108095E-4	TGTGTGAGAGACTCTAGTTTTAATTGGTTCGGGGACTCGGACTCCTGG	CVRDSSFNWFGDSDSW	IGHV3-11	IGHD3-10	IGHJ4	10	24	34	39
2	2.6888948642108095E-4	TGTGTAAAAGATCGGGGCAGTGGGCGGTACAATTCTTTTGATGTCTGG	CVKDRGSGRYNSFDVW	IGHV3-9	IGHD1-1	IGHJ3	11	24	31	34
2	2.6888948642108095E-4	TGTGCGAGTGATAGCAGCAGCTGGTACTGGGGGGCCTTTGACTACTGG	CASDSSSWYWGAFDYW	IGHV3-21	IGHD6-13	IGHJ4	11	12	26	35
2	2.6888948642108095E-4	TGTGCGAGTAGTGGCAGCAGCTGGTACTCCTTTTACTTTGACTACTGG	CASSGSSWYSFYFDYW	IGHV5-10-1	IGHD6-13	IGHJ4	7	13	26	33
2	2.6888948642108095E-4	TGTGCGAGATTCTCGGGCGGTGGCTATTGGGACTACTTTGACTACTGG	CARFSGGGYWDYFDYW	IGHV4-55	IGHD5-12	IGHJ4	9	19	25	31
2	2.6888948642108095E-4	TGTGCGAGACTTTCAGCCTGGGGCCTTCTCTGGTACTTCGATCTCTGG	CARLSAWGLLWYFDLW	IGHV4-39	IGHD7-27	IGHJ2	9	17	22	29
2	2.6888948642108095E-4	TGTGCGAGACTTCAACGGCACGTTTATGATTTTTGGAGTGGGTTCTGG	CARLQRHVYDFWSGFW	IGHV3-23	IGHD3-3	IGHJ3	6	23	40	43
2	2.6888948642108095E-4	TGTGCGAGACCCAAGTATAGTTCCAGTCCAAATGGTTTTCATATCTGG	CARPKYSSSPNGFHIW	IGHV4-39	IGHD1-7	IGHJ3	9	17	26	31
2	2.6888948642108095E-4	TGTGCGAGACGGGGTATAGCAGTGGCTGGTACGGGGCTTGACTACTGG	CARRGIAVAGTGLDYW	IGHV4-39	IGHD6-19	IGHJ4	9	11	32	37
2	2.6888948642108095E-4	TGTGCGAGACACTTCGATATTTTGACTGGGTATCCCCTTGACTACTGG	CARHFDILTGYPLDYW	IGHV4-39	IGHD3-9	IGHJ4	10	14	32	37
2	2.6888948642108095E-4	TGTGCGAGACAGTCGATGCCGACTTTTGGGTGGGAATTTGACTGCTGG	CARQSMPTFGWEFDCW	IGHV4-39	IGHD3-3	IGHJ4	10	19	28	36
2	2.6888948642108095E-4	TGTGCGAGAGTTGTAGGCCAACCAACTAGCGGTTTTTGGGACTACTGG	CARVVGQPTSGFWDYW	IGHV1-46	IGHD3-3	IGHJ4	9	32	38	39
2	2.6888948642108095E-4	TGTGCGAGAGCTAGGCACTATGGTTCGGGGAGTTGCTTTGACTACTGG	CARARHYGSGSCFDYW	IGHV4-31	IGHD3-10	IGHJ4	9	16	33	35
2	2.6888948642108095E-4	TGTGCGAGAGCAGGTGGATACAGCTATGGTTACCTCTTTGACTACTGG	CARAGGYSYGYLFDYW	IGHV1-46	IGHD5-18	IGHJ4	9	13	32	35
2	2.6888948642108095E-4	TGTGCGAGAGGCGGGGACAGGAGGCTACAGCCATTTGGCGACTTCTGG	CARGGDRRLQPFGDFW	IGHV4-34	IGHD5-24	IGHJ4	11	22	28	39
2	2.6888948642108095E-4	TGTGCGAGAGATCATCATATTGGCTACGATACTTATTTTGACTACTGG	CARDHHIGYDTYFDYW	IGHV1-2	IGHD5-12	IGHJ4	12	16	29	36
2	2.6888948642108095E-4	TGTGCGAGAGATAATGATTACGATTTTTGGACCGGCTTTGACTACTGG	CARDNDYDFWTGFDYW	IGHV1-2	IGHD3-3	IGHJ4	11	16	30	35
2	2.6888948642108095E-4	TGTGCGAGAGAGGGGCAGTGGCTGGACACCGGGGGCTTTGACTACTGG	CAREGQWLDTGGFDYW	IGHV4-31	IGHD6-19	IGHJ4	10	14	24	35
2	2.6888948642108095E-4	TGTGCGAGAACCCTCTGGGCTTACGTTTGGGGGGGTTATGGCTACTGG	CARTLWAYVWGGYGYW	IGHV3-33	IGHD3-16	IGHJ4	8	20	38	41
2	2.6888948642108095E-4	TGTGCGAGAACCAGGGGAATGACCTCCTCTGATGCTTTTGATTTCTGG	CARTRGMTSSDAFDFW	IGHV5-10-1	IGHD4-23	IGHJ3	8	18	22	29
2	2.6888948642108095E-4	TGTGCGAAGCGTTTTTGGAGTGGTTATTATGACAGTTTTGACTCCTGG	CAKRFWSGYYDSFDSW	IGHV3-23	IGHD3-3	IGHJ4	7	11	29	36
2	2.6888948642108095E-4	TGTGCGAAGATCCATTGCAGTGGTGGTCGCTGCCCCCCCCACAACTGG	CAKIHCSGGRCPPHNW	IGHV3-23	IGHD2-15	IGHJ4	7	13	32	43
2	2.6888948642108095E-4	TGTGCAACTTCGAGTATAGCAGCTCGTCCGGACTGGTTCGACCCCTGG	CATSSIAARPDWFDPW	IGHV1-24	IGHD6-6	IGHJ5	7	9	30	31
2	2.6888948642108095E-4	TGTGCAACAGGGAGCCCGATCATAACTCCTAACTGGTTCGACCCCTGG	CATGSPIITPNWFDPW	IGHV1-24	IGHD3-10	IGHJ5	9	21	28	30
2	2.6888948642108095E-4	TGTGCAACAGATTCGCCGCCTGGTTATTACTACTACTTTGACTACTGG	CATDSPPGYYYYFDYW	IGHV1-24	IGHD3-22	IGHJ4	11	20	29	30
2	2.6888948642108095E-4	TGTGCAACAGATCTGCTGGACTACGGTGACTACGTAATTGACTACTGG	CATDLLDYGDYVIDYW	IGHV1-24	IGHD4-17	IGHJ4	14	18	35	37
2	2.6888948642108095E-4	TGTACTAGAGATCGGGGGACTTCGGCGACAACGGAACTTGACTACTGG	CTRDRGTSATTELDYW	IGHV3-49	IGHD4-17	IGHJ4	12	17	32	37
2	2.6888948642108095E-4	TGTGCGGGTAGAGATTGTAGAGGTGGGAACTGCTTCTGGTTCTGG	CAGRDCRGGNCFWFW	IGHV3-21	IGHD2-15	IGHJ4	5	13	33	41
2	2.6888948642108095E-4	TGTGCGGGAAATCGAAGATGGACAGCTATGGTTATTGACTACTGG	CAGNRRWTAMVIDYW	IGHV3-23	IGHD5-18	IGHJ4	5	21	33	34
2	2.6888948642108095E-4	TGTGCGACTACGGTGACTACTATATACAACTGGGTCGACCCCTGG	CATTVTTIYNWVDPW	IGHV4-39	IGHD4-17	IGHJ5	6	7	19	24
2	2.6888948642108095E-4	TGTGCGAGCCAAGGTATAGCAGTGCCTGGTGCTCTTGACTACTGG	CASQGIAVPGALDYW	IGHV3-21	IGHD6-19	IGHJ4	7	12	29	34
2	2.6888948642108095E-4	TGTGCGAGGGTTTACGATTACCACCTCTACGGTATGGACGTCTGG	CARVYDYHLYGMDVW	IGHV4-31	IGHD5-12	IGHJ6	7	12	20	33
2	2.6888948642108095E-4	TGTGCGAGGGAGATAGGGTATAGCAGTATATACTTTGACTACTGG	CAREIGYSSIYFDYW	IGHV1-46	IGHD6-19	IGHJ4	7	15	26	30
2	2.6888948642108095E-4	TGTGCGAGACCGAGCAGTGGCTGGGGGGACTGGTTCGACCCCTGG	CARPSSGWGDWFDPW	IGHV3-23	IGHD6-19	IGHJ5	6	12	23	28
2	2.6888948642108095E-4	TGTGCGAGACGGAGCAGTGGCTGGACGCGGTGGTTCGACCCCTGG	CARRSSGWTRWFDPW	IGHV4-39	IGHD6-19	IGHJ5	9	12	23	30
2	2.6888948642108095E-4	TGTGCGAGAGCTTACGATGACAGACCCGTTCCTATTGACTACTGG	CARAYDDRPVPIDYW	IGHV1-18	IGHD3-3	IGHJ4	9	11	17	34
2	2.6888948642108095E-4	TGTGCGAGAGCCTATTATCCACTGTGGGATGCTTTTGATGTCTGG	CARAYYPLWDAFDVW	IGHV4-34	IGHD5-12	IGHJ3	9	15	21	27
2	2.6888948642108095E-4	TGTGCGAGAGGAGTGGACTACGGGCCGGAATACTTTGACTTCTGG	CARGVDYGPEYFDFW	IGHV4-31	IGHD4-17	IGHJ4	9	15	22	30
2	2.6888948642108095E-4	TGTGCGAGAGGAGGTGGCTGGAATTTCAACCCATTTGACTACTGG	CARGGGWNFNPFDYW	IGHV1-8	IGHD6-19	IGHJ4	10	13	20	33
2	2.6888948642108095E-4	TGTGCGAGAGATTTGAACGATTTTTGGAGTGGTTTTTATCACTGG	CARDLNDFWSGFYHW	IGHV3-33	IGHD3-3	IGHJ4	11	16	38	40
2	2.6888948642108095E-4	TGTGCGAGAGATCTTGAGTATAGCAGTGGCTGGTACATCTACTGG	CARDLEYSSGWYIYW	IGHV1-46	IGHD6-19	IGHJ4	13	17	35	38
2	2.6888948642108095E-4	TGTGCGAGAGATATAACTGGAAACACGGGCTGGTTCGACCCCTGG	CARDITGNTGWFDPW	IGHV1-46	IGHD1-20	IGHJ5	11	12	21	29
2	2.6888948642108095E-4	TGTGCGAGAGACCCGGTGGGGCAGTGGCTGGCCTTTGACTACTGG	CARDPVGQWLAFDYW	IGHV3-21	IGHD6-19	IGHJ4	10	20	30	32
2	2.6888948642108095E-4	TGTGCGAGAGAGGCCGCAGGCGTAGGGTACGGTATGGACGTCTGG	CAREAAGVGYGMDVW	IGHV3-33	IGHD4-17	IGHJ6	10	27	32	33
2	2.6888948642108095E-4	TGTGCGAGAGAGGGGGGTTCAGTGGCTGGCTCTTTTGACTACTGG	CAREGGSVAGSFDYW	IGHV4-31	IGHD6-19	IGHJ4	10	19	28	33
2	2.6888948642108095E-4	TGTGCGAGAGAATATCATGCCTTGTACGGTGACTATGACAACTGG	CAREYHALYGDYDNW	IGHV4-59	IGHD4-17	IGHJ4	10	24	30	31
2	2.6888948642108095E-4	TGTGCGAGAATGGAGGGATTCAGGGACTTTGCGTTTGACTACTGG	CARMEGFRDFAFDYW	IGHV4-39	IGHD3-3	IGHJ4	8	10	14	33
2	2.6888948642108095E-4	TGTGCGAGAAGGAGTGGCTGGTACTCCAATGCTTTTGATATCTGG	CARRSGWYSNAFDIW	IGHV5-10-1	IGHD6-19	IGHJ3	8	12	23	28
2	2.6888948642108095E-4	TGTGCGAGAAGAGGCTACGAGCACTTTGATGCTTTTGATATCTGG	CARRGYEHFDAFDIW	IGHV3-21	IGHD5-12	IGHJ3	8	12	19	26
2	2.6888948642108095E-4	TGTGCGAGAAGAGGCTACGAGCACTTTGATGCTTTTGATATCTGG	CARRGYEHFDAFDIW	IGHV4-28	IGHD5-12	IGHJ3	9	12	19	26
2	2.6888948642108095E-4	TGTGCGAAAGATCAGTTGGTAAGGGCTGAATACTTCGATCACTGG	CAKDQLVRAEYFDHW	IGHV3-23	IGHD4-23	IGHJ1	12	16	21	24
2	2.6888948642108095E-4	TGTGCAACAGAATACTCCTATGATAGTAGTGGTTATTACTACTGG	CATEYSYDSSGYYYW	IGHV1-24	IGHD3-22	IGHJ4	10	17	36	37
2	2.6888948642108095E-4	TGTGCAAGAGATAAGACATGGGATGATCAGGTTTTTGATATTTGG	CARDKTWDDQVFDIW	IGHV6-1	IGHD1-26	IGHJ3	11	18	22	32
2	2.6888948642108095E-4	TGTATGGCAACGAGGCGCGACTATTGGACGATGCGCGACTATTGG	CMATRRDYWTMRDYW	IGHV3-49	IGHD6-6	IGHJ4	3	25	30	36
2	2.6888948642108095E-4	TGTACCACAGATCAGTCGTGGTACTTTTACCAGCTGCTTTACTGG	CTTDQSWYFYQLLYW	IGHV3-15	IGHD2-2	IGHJ4	12	27	37	39
2	2.6888948642108095E-4	TGTACGAGGGGAGGAGGGCCGTTTAGTAGCAGCTTTGACTTTTGG	CTRGGGPFSSSFDFW	IGHV4-59	IGHD2-15	IGHJ4	7	24	31	32
2	2.6888948642108095E-4	TGCGCGAGAGTCCTCTATGGCCCCTGGTCGGGTTTTGACTACTGG	CARVLYGPWSGFDYW	IGHV3-21	IGHD3-10	IGHJ4	9	14	19	33
2	2.6888948642108095E-4	TGCGGAATAGCAGGTGTTGACTCCTACTATTTCATGGACGTCTGG	CGIAGVDSYYFMDVW	IGHV3-73	IGHD2-21	IGHJ6	1	2	12	19
2	2.6888948642108095E-4	TGTGTTATGGGAACTACTCCAACTGGGTGGTTCGACCCCTGG	CVMGTTPTGWFDPW	IGHV4-30-2	IGHD1-7	IGHJ5	3	9	16	27
2	2.6888948642108095E-4	TGTGTGAGAGATTGGGGGTTCGGGGAGTTATCTGACTACTGG	CVRDWGFGELSDYW	IGHV3-21	IGHD3-10	IGHJ4	11	16	30	32
2	2.6888948642108095E-4	TGTGTGAAACAGCCGGGGGGGCTGAGAGCTTTTGATATCTGG	CVKQPGGLRAFDIW	IGHV3-30	IGHD3-10	IGHJ3	3	13	17	27
2	2.6888948642108095E-4	TGTGCTTACGCAGTGGCTGGTACGAGGTGGACTGACTACTGG	CAYAVAGTRWTDYW	IGHV1-46	IGHD6-19	IGHJ4	4	9	23	32
2	2.6888948642108095E-4	TGTGCTCTGGGGGTAGCTGTGGCTGGCACGACTGACCACTGG	CALGVAVAGTTDHW	IGHV1-58	IGHD6-19	IGHJ4	4	13	29	32
2	2.6888948642108095E-4	TGTGCGACCCTGCGTCCTTCGGGGAGTCAAATAGAGTCATGG	CATLRPSGSQIESW	IGHV3-23	IGHD3-10	IGHJ4	6	17	26	39
2	2.6888948642108095E-4	TGTGCGACGAAGGGTAGCCGGAGGGGGGCCTTTGACTCCTGG	CATKGSRRGAFDSW	IGHV4-39	IGHD6-25	IGHJ4	6	13	19	29
2	2.6888948642108095E-4	TGTGCGAGTTTTTTGGAGTGGCTCGGCGTCCTTGACCACTGG	CASFLEWLGVLDHW	IGHV3-11	IGHD3-3	IGHJ4	7	9	20	31
2	2.6888948642108095E-4	TGTGCGAGGGCCTCGGCGACCTACTGGTACTTCGATCTCTGG	CARASATYWYFDLW	IGHV3-21	.	IGHJ2	7	-1	-1	20
2	2.6888948642108095E-4	TGTGCGAGGGGAACCCTCGAGGACTGGTACTTCGATCTCTGG	CARGTLEDWYFDLW	IGHV3-21	IGHD1-14	IGHJ2	7	9	14	22
2	2.6888948642108095E-4	TGTGCGAGACTCGAACTAGAACCTCGCAGCCTTGACCTCTGG	CARLELEPRSLDLW	IGHV4-39	IGHD1-7	IGHJ5	9	12	17	33
2	2.6888948642108095E-4	TGTGCGAGAGTTCCGAGCCCCGCGGCCCACTTTGATTACTGG	CARVPSPAAHFDYW	IGHV3-21	IGHD2-21	IGHJ4	9	10	14	28
2	2.6888948642108095E-4	TGTGCGAGAGCCCCCTCGGATTACTACGGCATGGACGTCTGG	CARAPSDYYGMDVW	IGHV1-8	.	IGHJ6	17	-1	-1	21
2	2.6888948642108095E-4	TGTGCGAGAGCCCCCTCGGACTACTACGGTATGGACGTCTGG	CARAPSDYYGMDVW	IGHV4-34	.	IGHJ6	17	-1	-1	19
2	2.6888948642108095E-4	TGTGCGAGAGCCCATAGTAGTGGCTGGTACTTTGAGTACTGG	CARAHSSGWYFEYW	IGHV3-53	IGHD6-19	IGHJ4	9	13	26	27
2	2.6888948642108095E-4	TGTGCGAGAGATAGCAGCTCGGGGTACGGTATGGACGTCTGG	CARDSSSGYGMDVW	IGHV3-11	IGHD6-6	IGHJ6	11	12	20	30
2	2.6888948642108095E-4	TGTGCGAGAGAGGAGGGGTGGAAAAGCGCTTTTGATATCTGG	CAREEGWKSAFDIW	IGHV3-21	IGHD1-7	IGHJ3	10	18	22	27
2	2.6888948642108095E-4	TGTGCGAGAACTGGATTCAACTATAATTACTGGAGCCTCTGG	CARTGFNYNYWSLW	IGHV4-39	IGHD3-10	IGHJ4	8	21	30	38
2	2.6888948642108095E-4	TGTGCGAGAACCTATAGCAGTAGATATTCATCTGACTATTGG	CARTYSSRYSSDYW	IGHV5-10-1	IGHD6-19	IGHJ4	8	12	20	32
2	2.6888948642108095E-4	TGTGCGAGAAGCCCCTCGGACTACTACGGTATGGACGTCTGG	CARSPSDYYGMDVW	IGHV1-8	.	IGHJ6	17	-1	-1	19
2	2.6888948642108095E-4	TGTGCGAGAAGATACGGGCGAACCGAGTACTTTGACTTCTGG	CARRYGRTEYFDFW	IGHV4-31	IGHD3-10	IGHJ4	8	18	23	27
2	2.6888948642108095E-4	TGTGCGAAGGGTCCCTGGGAAAACTTTGAGGTTGACAGCTGG	CAKGPWENFEVDSW	IGHV3-35	IGHD1-26	IGHJ4	3	15	19	31
2	2.6888948642108095E-4	TGTGCACGGACGCCGGAATCCGACTATAGTTTTGATATCTGG	CARTPESDYSFDIW	IGHV2-5	IGHD2-21	IGHJ3	6	12	18	29
2	2.6888948642108095E-4	TGCGCGAGGGAGACTGGAACTATGGAAACCTTTGACTACTGG	CARETGTMETFDYW	IGHV4-59	IGHD1-7	IGHJ4	7	12	21	29
2	2.6888948642108095E-4	TGTGTGACCGAGCGCTTGGTGGCTGGAACGGACCACTGG	CVTERLVAGTDHW	IGHV3-21	IGHD6-19	IGHJ4	3	18	29	30
2	2.6888948642108095E-4	TGTGCCAGAGAGGGGGTTTCCGGCTGGTTCGATCTCTGG	CAREGVSGWFDLW	IGHV4-30-2	IGHD1-14	IGHJ2	10	17	22	27
2	2.6888948642108095E-4	TGTGCGAGTGACTACGGTGACTACGGCGGTGTCTACTGG	CASDYGDYGGVYW	IGHV1-69	IGHD4-17	IGHJ4	7	8	24	32
2	2.6888948642108095E-4	TGTGCGAGGGTGGCCTGGAACTACGAGTTTACTTACTGG	CARVAWNYEFTYW	IGHV4-39	IGHD1-7	IGHJ4	7	14	24	33
2	2.6888948642108095E-4	TGTGCGAGACGGGACAGTATGTTCACGTTTGACTACTGG	CARRDSMFTFDYW	IGHV1-2	IGHD4-11	IGHJ4	8	13	18	27
2	2.6888948642108095E-4	TGTGCGAGAGTCGTAGTGCCTGATGCTTTTGATATCTGG	CARVVVPDAFDIW	IGHV4-31	IGHD1-7	IGHJ3	9	11	16	20
2	2.6888948642108095E-4	TGTGCGAGAGTAGTGGACCGCAACTGGTTCGACCCCTGG	CARVVDRNWFDPW	IGHV4-31	IGHD1-26	IGHJ5	9	10	15	20
2	2.6888948642108095E-4	TGTGCGAGAGCTTGGAATTATTATTACTTTGACTCCTGG	CARAWNYYYFDSW	IGHV3-11	IGHD3-10	IGHJ4	9	13	23	24
2	2.6888948642108095E-4	TGTGCGAGAGCTAAGTGGGAGCAGGTGTTCGACCCCTGG	CARAKWEQVFDPW	IGHV4-59	IGHD1-26	IGHJ5	9	13	21	26
2	2.6888948642108095E-4	TGTGCGAGAGGTTACCTTAGTAACTCCTTTGACTTGTGG	CARGYLSNSFDLW	IGHV3-48	IGHD2-8	IGHJ4	9	16	21	22
2	2.6888948642108095E-4	TGTGCGAGAGATTGGGGAGGGGCAACAGCTGGTATATGG	CARDWGGATAGIW	IGHV4-31	IGHD6-13	IGHJ4	11	21	33	36
2	2.6888948642108095E-4	TGTGCGAGAGATGGGGGCTACTATGAGAGTATAGACTGG	CARDGGYYESIDW	IGHV4-31	IGHD3-22	IGHJ4	11	18	30	34
2	2.6888948642108095E-4	TGTGCGAGAGAGGGGCAATTAGGAGGTATGGACGTCTGG	CAREGQLGGMDVW	IGHV3-21	IGHD5-24	IGHJ6	10	15	20	27
2	2.6888948642108095E-4	TGTGCAAGTGAGCAGTGGCTTGGTTTTTTTGACTACTGG	CASEQWLGFFDYW	IGHV3-74	IGHD6-19	IGHJ4	7	10	19	27
2	2.6888948642108095E-4	TGTAACTGGAACTTTCCGAATGATGCTTTTGATATCTGG	CNWNFPNDAFDIW	IGHV1-2	IGHD1-7	IGHJ3	2	3	12	19
2	2.6888948642108095E-4	TGCGCCCGACCGGGTCTGAGTGGATCGACGGGCTGCTGG	CARPGLSGSTGCW	IGHV3-73	IGHD1-1	IGHJ1	1	20	29	35
2	2.6888948642108095E-4	TGTTCGCAGTGGTCGGGTCCGGGGGTTGAGCACTGG	CSQWSGPGVEHW	IGHV4-34	IGHD6-19	IGHJ1	2	5	11	28
2	2.6888948642108095E-4	TGTGCGAGAGAGAGTTACTACAGTATGGACGTCTGG	CARESYYSMDVW	IGHV3-53	IGHD4-11	IGHJ6	10	16	23	24
2	2.6888948642108095E-4	TGTGCAACAGTTTCCGGTGGTGACTGGGACTACTGG	CATVSGGDWDYW	IGHV1-24	IGHD2-21	IGHJ4	9	15	25	27
2	2.6888948642108095E-4	TGTGCAAGGGATCTGTCAGGGAAGTATGACTACTGG	CARDLSGKYDYW	IGHV3-74	.	IGHJ4	13	-1	-1	26
2	2.6888948642108095E-4	TGTTGGGGCTACGATGATGCTTTTGATATCTGG	CWGYDDAFDIW	IGHV1-46	IGHD5-12	IGHJ3	2	6	12	13
2	2.6888948642108095E-4	TGTGCGAGATCACGGATACCAGACGACTACTGG	CARSRIPDDYW	IGHV3-21	IGHD2-2	IGHJ4	8	16	21	24
2	2.6888948642108095E-4	TGTGCGAGAGGGAGTGGCCCCAGTGACTACTGG	CARGSGPSDYW	IGHV3-33	IGHD3-3	IGHJ4	9	10	16	23
2	2.6888948642108095E-4	TGTGCGAGAGAGGGGAATGCTTTTGATATCTGG	CAREGNAFDIW	IGHV3-21	IGHD3-10	IGHJ3	10	11	15	16
2	2.6888948642108095E-4	TGTGCGAAATACCCCCGGGCTTTTGATATCTGG	CAKYPRAFDIW	IGHV3-23	IGHD3-10	IGHJ3	8	12	16	18
2	2.6888948642108095E-4	TGTACAAGAGGTGGATACTACTTTGACTACTGG	CTRGGYYFDYW	IGHV3-13	IGHD5-12	IGHJ4	9	10	14	15
2	2.6888948642108095E-4	TGTGCGAGAGCGGAGGGTTTTGACTACTGG	CARAEGFDYW	IGHV1-2	IGHD2-15	IGHJ4	9	10	14	18
2	2.6888948642108095E-4	TGTGCGAGAGGATGGTCGGGTGACTACTGG	CARGWSGDYW	IGHV3-11	IGHD2-8	IGHJ4	9	11	15	20
2	2.6888948642108095E-4	TGTGCAAGCGATTTAAGTGCCGACTACTGG	CASDLSADYW	IGHV3-13	.	IGHJ4	11	-1	-1	21
2	2.6888948642108095E-4	TGTGCGAGAGGCTTCGACTACTGG	CARGFDYW	IGHV4-59	.	IGHJ4	9	-1	-1	11
1	1.3444474321054048E-4	TGTGCGAGAGGCGAGCGACAGTATTACGATTTTTGGAGTGGTTATTATAACCCCGCGGGTGGGTACTACTACTACTACATGGACGTCTGG	CARGERQYYDFWSGYYNPAGGYYYYYMDVW	IGHV1-8	IGHD3-3	IGHJ6	11	20	48	63
1	1.3444474321054048E-4	TGTGCGAGAGTGGATTTGGTGGATTACAATTTTTGGACTGGTTCTTCTATCAAAGTCAACTACTATTACTACGGTATGGACGTCTGG	CARVDLVDYNFWTGSSIKVNYYYYGMDVW	IGHV1-3	IGHD3-3	IGHJ6	9	22	42	58
1	1.3444474321054048E-4	TGTGCGAGAGGCACGTATTACGATATTTTGACTGGTTATTGGAGTGGTGGTAGCTGCACGCGATGCTACTACTACATGGACGTCTGG	CARGTYYDILTGYWSGGSCTRCYYYMDVW	IGHV1-8	IGHD3-9	IGHJ6	11	12	39	65
1	1.3444474321054048E-4	TGTGCGAGACATAAGTCGGGCAGGGCGACGACCGGATATACCACCGGCTGGTACCCCGACTACTACTACGGTATGGACGTCTGG	CARHKSGRATTGYTTGWYPDYYYGMDVW	IGHV5-10-1	IGHD6-13	IGHJ6	11	31	53	58
1	1.3444474321054048E-4	TGTGCGAGAGATGCCACAAAAACAACAGCCTCGCTCGTCTTTAACTGGGCAGTAGAAACCCACTACTATTACATCGACATCTGG	CARDATKTTASLVFNWAVETHYYYIDIW	IGHV3-53	IGHD7-27	IGHJ6	11	41	48	61
1	1.3444474321054048E-4	TGTGCGAGAGATGCCACAAAAACAACAGCCTCGCTCGTCTTTAACTGGGCAGTAGAAACCCACTACTACTACATTGACATCTGG	CARDATKTTASLVFNWAVETHYYYIDIW	IGHV1-67	IGHD7-27	IGHJ6	11	41	48	61
1	1.3444474321054048E-4	TGTGCGAGAGATGCCACAAAAACAACAGCCTCGCTCGTCTTTAACTGGGCAGTAGAAACCCACTACTACTACATTGACATCTGG	CARDATKTTASLVFNWAVETHYYYIDIW	IGHV4-31	IGHD7-27	IGHJ6	11	41	48	61
1	1.3444474321054048E-4	TGTGCGAGAAGTGGGGCGGGGACCCCCTATTACGATTTTTGGAGTGGTTACTCGGCCCCTTTGAATGATGCTTTTGATATCTGG	CARSGAGTPYYDFWSGYSAPLNDAFDIW	IGHV4-28	IGHD3-3	IGHJ3	9	27	49	64
1	1.3444474321054048E-4	TGTGCGAAAGATACAGACGACATTTTGACTGGCTCGCAGACTGGTTTCCAGTTCTACTATTACTACTTCATGGACGTCTGG	CAKDTDDILTGSQTGFQFYYYYFMDVW	IGHV3-23	IGHD3-9	IGHJ6	11	16	31	53
1	1.3444474321054048E-4	TGTGCGAGAGGCCCATGGGCCCGCGGTTGTAGTGGTGATAACTGCCGGTCTCACTACTACTATTATATGGACGTCTGG	CARGPWARGCSGDNCRSHYYYYMDVW	IGHV1-8	IGHD2-15	IGHJ6	12	26	44	52
1	1.3444474321054048E-4	TGTGCGAGAGATCGGTCAGCCGGTGTAGTGGTGATGTTTGCGACCTTAAATGTGAACGAAAACTGGTTCGACCCCTGG	CARDRSAGVVVMFATLNVNENWFDPW	IGHV3-11	IGHD2-15	IGHJ5	12	23	32	60
1	1.3444474321054048E-4	TGTGCGAGAGAAACTACGGACCGGCCCGATTACGATTTTTGGAGTGGTTATTCCTACCACTACTACATGGACGTCTGG	CARETTDRPDYDFWSGYSYHYYMDVW	IGHV3-7	IGHD3-3	IGHJ6	10	28	51	53
1	1.3444474321054048E-4	TGTGCACGGATAGGCTATTGCAGTGGTGGTGACTGCGCCGGAGGCTATTACTACTACTACTACTATATGGACGTCTGG	CARIGYCSGGDCAGGYYYYYYYMDVW	IGHV2-26	IGHD2-21	IGHJ6	11	22	35	45
1	1.3444474321054048E-4	TGTGCAAGAGGTCCCTTGGACGCGCTAACGTATTACGATTTTTGGAGTGGTTATTACCGCGACGGACCTGACTACTGG	CARGPLDALTYYDFWSGYYRDGPDYW	IGHV3-13	IGHD3-3	IGHJ4	17	27	55	68
1	1.3444474321054048E-4	TGTGCGAGACTCATTCTTTCGGATGATTACATTTGGGGGAGTTATCGTTATAGCCCCAGGTGGTTCGACCCCTGG	CARLILSDDYIWGSYRYSPRWFDPW	IGHV4-39	IGHD3-16	IGHJ5	9	22	51	60
1	1.3444474321054048E-4	TGTGCGAGACGAGTTCGGTATTGTAGTAGTACCAGCTGCTCCGGCCCACTCTACTACTACTACATGGACGTCTGG	CARRVRYCSSTSCSGPLYYYYMDVW	IGHV5-10-1	IGHD2-2	IGHJ6	9	18	39	50
1	1.3444474321054048E-4	TGTGCGAGAGATTGGGATTGTAGTAGTGGTACTAACTGCCAGGCTACGGGCAACGGTTATGCTTTTGATATCTGG	CARDWDCSSGTNCQATGNGYAFDIW	IGHV1-18	IGHD2-15	IGHJ3	11	16	30	58
1	1.3444474321054048E-4	TGTACTAGACGCCCCGAAGGATATTGTAGTAGTACCAGCTGCTATGCCAACTACTACTACGGTATGGACGTCTGG	CTRRPEGYCSSTSCYANYYYGMDVW	IGHV3-73	IGHD2-2	IGHJ6	9	17	47	49
1	1.3444474321054048E-4	TGTACCACTTACGAGTTACGATATTTTGACTGGTTATTTCACGGCGACGGCTTTTATGATGCTTTTGATATCTGG	CTTYELRYFDWLFHGDGFYDAFDIW	IGHV3-15	IGHD3-9	IGHJ3	7	15	37	55
1	1.3444474321054048E-4	TGTGTGAGAGGCGTTACAGGAGTTAATATGATACTAGTGGTCATTGGACTTATCTACTACTTTGATTCCTGG	CVRGVTGVNMILVVIGLIYYFDSW	IGHV3-52	IGHD3-22	IGHJ4	11	22	44	54
1	1.3444474321054048E-4	TGTGCGACTAGATCGTTGTATTGTAGTAGTACCAGCTGCTCATCCTACTACTACTACTACATGGACGTCTGG	CATRSLYCSSTSCSSYYYYYMDVW	IGHV5-10-1	IGHD2-2	IGHJ6	6	18	39	44
1	1.3444474321054048E-4	TGTGCGAGCGCGCCGCGCGATTATGATTACGTTTGGGGGAGTTATCGTTATACTTTCGGTATGGACGTCTGG	CASAPRDYDYVWGSYRYTFGMDVW	IGHV4-4	IGHD3-16	IGHJ6	7	19	52	60
1	1.3444474321054048E-4	TGTGCGAGGAATCCCCCATTGTCGAGCAGCTGGTACGTTGACGAGGACTACTACTACTACATGGACGTCTGG	CARNPPLSSSWYVDEDYYYYMDVW	IGHV1-46	IGHD6-13	IGHJ6	7	24	37	46
1	1.3444474321054048E-4	TGTGCGAGATTAAGAGATAGTGGCTACGATTTCGAAGAGGGCTTCCCCGGGGGGTCTTACTTTGACTACTGG	CARLRDSGYDFEEGFPGGSYFDYW	IGHV4-55	IGHD5-12	IGHJ4	9	16	30	57
1	1.3444474321054048E-4	TGTGCGAGACATGGTTTAGCCCACGACCAGTATAGCAGTGGCTGGACGGACTACTACTACATGGACGTCTGG	CARHGLAHDQYSSGWTDYYYMDVW	IGHV5-10-1	IGHD6-19	IGHJ6	12	29	44	49
1	1.3444474321054048E-4	TGTGCGAGACAACGCCTGTCTAGGATTACGATTTTTGGAGTGGTTAACGGTGGGCGTGCTTTTGATATCTGG	CARQRLSRITIFGVVNGGRAFDIW	IGHV3-64	IGHD3-3	IGHJ3	8	24	45	56
1	1.3444474321054048E-4	TGTGCGAGAGTCCGGGTACCCAATTACGATTTTTGGAGTGGTTATTACTACTACTACTACATGGACGTCTGG	CARVRVPNYDFWSGYYYYYYMDVW	IGHV4-59	IGHD3-3	IGHJ6	9	22	40	41
1	1.3444474321054048E-4	TGTGCGAGAGTGAGGATCGATTATGATTACATTTGGGGGAGTTATCGTCCATTCTTGGGTTTTGACTACTGG	CARVRIDYDYIWGSYRPFLGFDYW	IGHV7-4-1	IGHD3-16	IGHJ4	9	19	47	60
1	1.3444474321054048E-4	TGTGCGAGAGTAGGATATTGTAGTGGTGGTAGCTGCGCGAGCGTCTACTACTACTACGGTATGGACGTCTGG	CARVGYCSGGSCASVYYYYGMDVW	IGHV4-34	IGHD2-15	IGHJ6	9	10	35	44
1	1.3444474321054048E-4	TGTGCGAGAGGCGTTTCAGGAGTTAATATGATAGTAGTAGTCATTGGACTTATCTACTACTTTGATTCCTGG	CARGVSGVNMIVVVIGLIYYFDSW	IGHV1-8	IGHD3-22	IGHJ4	11	22	44	54
1	1.3444474321054048E-4	TGTGCGAGAGGCGTTATAGGAGTTAATATGATGATGGTGGTTTTAGGATTTACCTATTCCTTTGACTCCTGG	CARGVIGVNMMMVVLGFTYSFDSW	IGHV1-8	IGHD3-10	IGHJ2P	11	18	28	68
1	1.3444474321054048E-4	TGTGCGAGAGGCGTTATAGGAGTTAACATGATGTTGGTGGTCCTTGGACATATGTACTACTTTGATTCTTGG	CARGVIGVNMMLVVLGHMYYFDSW	IGHV4-34	IGHD2-15	IGHJ4	11	34	40	53
1	1.3444474321054048E-4	TGTGCGAGAGGCGTTACAGGAGTTAATATGGTAATGGTGGTCCTTGGATTTATCTACTACTTTGATTCCTGG	CARGVTGVNMVMVVLGFIYYFDSW	IGHV4-31	IGHD2-15	IGHJ4	9	25	40	54
1	1.3444474321054048E-4	TGTGCGAGAGGCGTTACAGGAGTTAATATGATGGTGGTGGTCCTTGGACATATCTTCTACTTTGATTCCTGG	CARGVTGVNMMVVVLGHIFYFDSW	IGHV1-8	IGHD3-22	IGHJ5	11	22	40	67
1	1.3444474321054048E-4	TGTGCGAGAGGCGTTACAGGAGCTAATATGATGGTCGTGGTTATAGGATTTATCTACCACTTTGACTCCTGG	CARGVTGANMMVVVIGFIYHFDSW	IGHV3-23	IGHD3-22	IGHJ4	6	26	43	54
1	1.3444474321054048E-4	TGTGCGAGAGGCGTTACAGGAGCTAATATGATGGTCGTGGTTATAGGATTTATCTACCACTTTGACTCCTGG	CARGVTGANMMVVVIGFIYHFDSW	IGHV3-33	IGHD3-22	IGHJ4	9	26	43	54
1	1.3444474321054048E-4	TGTGCGAGAGGCGTTACAGAAGTTAATATGATAGTGGTGGTTTTAGGCTTTATGTACTACTTTGACTCCTGG	CARGVTEVNMIVVVLGFMYYFDSW	IGHV1-8	IGHD3-22	IGHJ4	11	22	41	53
1	1.3444474321054048E-4	TGTGCGAGAGGCGTTACAGAAGTTAATATGATAGTGGTGGTTTTAGGCTTTATGTACTACTTTGACTCCTGG	CARGVTEVNMIVVVLGFMYYFDSW	IGHV3-66	IGHD3-22	IGHJ4	9	22	41	53
1	1.3444474321054048E-4	TGTGCGAGAGGCGTGACAGGAGTCAACATGATGATAGTGGTCCTTGGACATATCTACCACTTTGATTCCTGG	CARGVTGVNMMIVVLGHIYHFDSW	IGHV4-34	IGHD3-22	IGHJ4	11	30	37	54
1	1.3444474321054048E-4	TGTGCGAGAGGAGTTTCAGGAGTTAATATGATCGTAGTAGTCCTTGGACTTATCTACTACTTTGATTCCTGG	CARGVSGVNMIVVVLGLIYYFDSW	IGHV3-30	IGHD3-22	IGHJ4	9	22	37	54
1	1.3444474321054048E-4	TGTGCGAGAGGAGTTTCAGGAGTTAATATGATCGTAGTAGTCCTTGGACTTATCTACTACTTTGATTCCTGG	CARGVSGVNMIVVVLGLIYYFDSW	IGHV3-33	IGHD3-22	IGHJ4	9	22	37	54
1	1.3444474321054048E-4	TGTGCGAGAGATGTCCTCGAGATAACGATGTTGGGAGTGGTCAATTGCCTGTACAACTGGCTCGACCCCTGG	CARDVLEITMLGVVNCLYNWLDPW	IGHV3-30	IGHD3-3	IGHJ5	11	24	40	49
1	1.3444474321054048E-4	TGTGCGAGAGATGTCCTCGAGATAACGATGTTGGGAGTGGTCAATTGCCTGTACAACTGGCTCGACCCCTGG	CARDVLEITMLGVVNCLYNWLDPW	IGHV4-31	IGHD3-3	IGHJ5	11	24	40	49
1	1.3444474321054048E-4	TGTGCGAGAGATGGCTATGATTACATTTGGGGGAGTTATCGTTATAAGGTTGGGGGGTACTTTGACTACTGG	CARDGYDYIWGSYRYKVGGYFDYW	IGHV4-31	IGHD3-16	IGHJ4	11	15	45	57
1	1.3444474321054048E-4	TGTGCGAGAGATGGCTATGATTACATTTGGGGGAGTTATCGTTATAAGGTTGAGGGGTACTTTGACTACTGG	CARDGYDYIWGSYRYKVEGYFDYW	IGHV4-31	IGHD3-16	IGHJ4	11	15	45	57
1	1.3444474321054048E-4	TGTGCGAGAGATATGGGTGATTACTATGGTTCAGGGAGTTATTACCCTTCCTATGATGCTTTTGATATCTGG	CARDMGDYYGSGSYYPSYDAFDIW	IGHV4-31	IGHD3-10	IGHJ3	11	19	43	52
1	1.3444474321054048E-4	TGTGCGAGAGAGTTGGATGTTGTAGTTCCAGGTGCCCCTCCAAGGTCCTACTACTACTACATGGACGTCTGG	CARELDVVVPGAPPRSYYYYMDVW	IGHV4-31	IGHD1-7	IGHJ6	10	21	30	47
1	1.3444474321054048E-4	TGTGCGAAAGATTCCCCGCAGGCGTATGATTACGTTTGGGGGAGTTATCGTTATACCCACTTTGACTACTGG	CAKDSPQAYDYVWGSYRYTHFDYW	IGHV3-23	IGHD3-16	IGHJ4	11	24	56	58
1	1.3444474321054048E-4	TGTGCGAAAGACGTTATTACGGAGCCCCCTATTGCCATTGGCTGGTTCGGGGGGATCTACTTTGACTACTGG	CAKDVITEPPIAIGWFGGIYFDYW	IGHV3-23	IGHD3-10	IGHJ4	10	42	51	56
1	1.3444474321054048E-4	TGTGCAAAAGATTTACATCCGTTCGAACTTTGGACTGGGGATGCGTTTCACGACCACGGAATGAACGCCTGG	CAKDLHPFELWTGDAFHDHGMNAW	IGHV3-13	IGHD7-27	IGHJ6	11	33	41	60
1	1.3444474321054048E-4	TGTGCAAAAGATATAAGCGGACCTAGAGATGGCTACATTTCTTACTACTACTACTACGGTATGGACGTCTGG	CAKDISGPRDGYISYYYYYGMDVW	IGHV3-9	IGHD5-24	IGHJ6	14	23	36	41
1	1.3444474321054048E-4	TGTGCTAGAGGTCTTAGTATGGTTCAGGGAGTTATTATTTGGGGCTACTACTACTACATGGACGTCTGG	CARGLSMVQGVIIWGYYYYMDVW	IGHV1-8	IGHD3-10	IGHJ6	10	13	37	44
1	1.3444474321054048E-4	TGTGCGAGTCGTCCCCCGCCCTTCTGCGGTGGGACTTACTCCTGCCACTACGGTGGATTTGATGTCTGG	CASRPPPFCGGTYSCHYGGFDVW	IGHV4-31	IGHD4-23	IGHJ3	7	46	55	57
1	1.3444474321054048E-4	TGTGCGAGTCGTCCCCCGCCCTACTGTGGTGGTGGTAGCACCTGCTACTACGATGGTTTTGGTGTCTGG	CASRPPPYCGGGSTCYYDGFGVW	IGHV1-67	IGHD2-15	IGHJ3	7	24	38	51
1	1.3444474321054048E-4	TGTGCGAGACATTCAGTTGACTATGATTACATTTGGGGGAGTTATCGTCTTGATGCTTTTGATATCTGG	CARHSVDYDYIWGSYRLDAFDIW	IGHV4-39	IGHD3-16	IGHJ3	11	21	47	50
1	1.3444474321054048E-4	TGTGCGAGACATGTCGTCCCGGGGTATACCAGTGGCGGTCAGCGCTATTACTACGCTCTGGACGTCTGG	CARHVVPGYTSGGQRYYYALDVW	IGHV5-10-1	IGHD6-19	IGHJ6	14	21	35	58
1	1.3444474321054048E-4	TGTGCGAGAGTCTCGCCTTCTGTATTACGCATGTTTGGACTGGTTAAGCAGGGAACTTTTGATATCTGG	CARVSPSVLRMFGLVKQGTFDIW	IGHV3-11	IGHD3-3	IGHJ3	9	21	45	55
1	1.3444474321054048E-4	TGTGCGAGAGTGTCGCGAGAAAAAAATGACGATTTTTGGAGTGGTTACTCGGCACCTTTTGACTACTGG	CARVSREKNDDFWSGYSAPFDYW	IGHV3-21	IGHD3-3	IGHJ4	9	28	46	57
1	1.3444474321054048E-4	TGTGCGAGAGCAAGCAGGAAGGACTATTACGATTTTTGGAGTGGTTATTACCTGTACTTTGACTACTGG	CARASRKDYYDFWSGYYLYFDYW	IGHV4-34	IGHD3-3	IGHJ4	9	24	49	54
1	1.3444474321054048E-4	TGTGCGAGAGGCCTTGGAAGGTGGTATTACTATGGTTCACCGAGTCCAAAGGGGTCTTTTGACTACTGG	CARGLGRWYYYGSPSPKGSFDYW	IGHV1-8	IGHD3-10	IGHJ4	13	23	37	57
1	1.3444474321054048E-4	TGTGCGAGAGGCCGGGTTAGCAGCAGCTGGTACTCCCTAACTGGGTACTACTACTACATGGACGTCTGG	CARGRVSSSWYSLTGYYYYMDVW	IGHV1-8	IGHD6-13	IGHJ6	12	17	32	45
1	1.3444474321054048E-4	TGTGCGAGAGGCATGCGGGATACCAGCAGCTGGTATACGGGCTACTACTACTACTTCATGGATGTCTGG	CARGMRDTSSWYTGYYYYFMDVW	IGHV4-34	IGHD6-13	IGHJ6	11	19	34	41
1	1.3444474321054048E-4	TGTGCGAGAGGGGGATTTTGTCCTGTTCCCGGCTGCTATCTGGCCGGTTATTACTCCCTTGACTTTTGG	CARGGFCPVPGCYLAGYYSLDFW	IGHV1-8	IGHD1-14	IGHJ4	10	43	50	51
1	1.3444474321054048E-4	TGTGCGAGAGATTTTGAGACTATTGTAGTGCCACCAGGTACTTTCCGCCGAGAGGGGTTCGACCCCTGG	CARDFETIVVPPGTFRREGFDPW	IGHV1-18	IGHD2-15	IGHJ5	11	20	29	55
1	1.3444474321054048E-4	TGTGCGAGAGATAGAGATTACGATTTTTGGAGTGGTTACCTAAGCTACTACTACTACATGGACGTCTGG	CARDRDYDFWSGYLSYYYYMDVW	IGHV7-4-1	IGHD3-3	IGHJ6	11	16	37	44
1	1.3444474321054048E-4	TGTGCGAGAAGCCCCGCCCGCTTACAACCCTTACGATATTTTGACTGGTTACCTGACTTTGACTACTGG	CARSPARLQPLRYFDWLPDFDYW	IGHV4-39	IGHD3-9	IGHJ4	8	30	50	55
1	1.3444474321054048E-4	TGTGCGAACACCCATGTAGAATATGATTACATTTGGGGGAGTTATCGTTATACAGGATTTGACTACTGG	CANTHVEYDYIWGSYRYTGFDYW	IGHV3-23	IGHD3-16	IGHJ4	7	21	52	57
1	1.3444474321054048E-4	TGTGCGAAAGAACCTCCTCATTACGATTTTTGGAGTGGTTCCCTAATGGGGTACTACTTTGACTACTGG	CAKEPPHYDFWSGSLMGYYFDYW	IGHV3-23	IGHD3-3	IGHJ4	10	19	39	50
1	1.3444474321054048E-4	TGTGCACGGGGTTTTACGTATTATGATTACATTTGGGGGAGTTATCGACCGGGGGCCTTTGACTACTGG	CARGFTYYDYIWGSYRPGAFDYW	IGHV2-26	IGHD3-16	IGHJ4	8	14	46	56
1	1.3444474321054048E-4	TGTGCAACAAGAGTCATTCACTATGATTCGGGGAATTATCGTGACTACGCCTACAATATGGACGTCTGG	CATRVIHYDSGNYRDYAYNMDVW	IGHV1-24	IGHD3-10	IGHJ3	8	19	38	64
1	1.3444474321054048E-4	TGTACAAGAGATTCGGGGGTGAAGGATAATGATTACATTTGGGGGCGTCATCATCGTCTTGACTACTGG	CTRDSGVKDNDYIWGRHHRLDYW	IGHV3-49	IGHD3-16	IGHJ4	11	28	51	58
1	1.3444474321054048E-4	TGTGCCCGCATGACTTATGATTACATTCCGGGAATTTATCGTTTTAACTGGTACTTCGATCTCTGG	CARMTYDYIPGIYRFNWYFDLW	IGHV2-26	IGHD3-16	IGHJ2	4	14	42	46
1	1.3444474321054048E-4	TGTGCCAGAGACGTGGGCAGCAGCTGGTTCGGTGGGACCGACTACTACTTCGGTTTGGATGTCTGG	CARDVGSSWFGGTDYYFGLDVW	IGHV3-23	IGHD6-13	IGHJ6	4	16	27	55
1	1.3444474321054048E-4	TGTGCGACCACCATCCAGGGGGAGTGGTCTCGATATTACTACTACTACTACTACATGGACGTCTGG	CATTIQGEWSRYYYYYYYMDVW	IGHV4-4	IGHD3-16	IGHJ6	6	17	24	32
1	1.3444474321054048E-4	TGTGCGAGTACTTATTTAGACGGCCCGTATTACTATGATACTAGTGGTTATTTGCTTGCCTACTGG	CASTYLDGPYYYDTSGYLLAYW	IGHV4-4	IGHD3-22	IGHJ4	7	25	51	55
1	1.3444474321054048E-4	TGTGCGAGGGGTGGATACACCTATGGACCCTCCCCTTATTACTACTATAGAGGTATGGACGTCTGG	CARGGYTYGPSPYYYYRGMDVW	IGHV4-39	IGHD5-18	IGHJ6	7	10	25	54
1	1.3444474321054048E-4	TGTGCGAGATCCTATGATTACGTTTGGGGGAGTTATCGTTACAGGGGGGATGCTTTTGATATCTGG	CARSYDYVWGSYRYRGDAFDIW	IGHV4-55	IGHD3-16	IGHJ3	9	12	40	48
1	1.3444474321054048E-4	TGTGCGAGACAACCACACAGACGCAGCTGGTACCACACCTACTACTACTACTACATGGACGTCTGG	CARQPHRRSWYHTYYYYYMDVW	IGHV4-39	IGHD2-2	IGHJ6	10	22	32	38
1	1.3444474321054048E-4	TGTGCGAGAGTTGGTTGGAAGTATGACAATTTTTGGACTGAAGACTCGAGCCTTTGTGACCACTGG	CARVGWKYDNFWTEDSSLCDHW	IGHV3-23	IGHD3-3	IGHJ4	6	20	36	56
1	1.3444474321054048E-4	TGTGCGAGAGTTGGCTGGATGTATGACAATTTTTGGAGTGATGACTCGAGCCTATGTGATTACTGG	CARVGWMYDNFWSDDSSLCDYW	IGHV3-30	IGHD3-3	IGHJ4	9	20	39	56
1	1.3444474321054048E-4	TGTGCGAGAGTTGGCTGGAAGTATGATAATTTTTGGACTGCTGATTCGAGCCTATGTGACTACTGG	CARVGWKYDNFWTADSSLCDYW	IGHV3-30	IGHD3-3	IGHJ4	9	28	36	56
1	1.3444474321054048E-4	TGTGCGAGAGTTGGCTGGAAGTATGATAATTTTTGGACTGCTGATTCGAGCCTATGTGACTACTGG	CARVGWKYDNFWTADSSLCDYW	IGHV3-33	IGHD3-3	IGHJ4	9	28	36	56
1	1.3444474321054048E-4	TGTGCGAGAGTTGGGTATAGCAGCAGCTGGTCCTTGGGGTACTACTACTACTACATGGACGTCTGG	CARVGYSSSWSLGYYYYYMDVW	IGHV3-66	IGHD6-13	IGHJ6	9	12	30	39
1	1.3444474321054048E-4	TGTGCGAGAGCGACTTCTGTTGAGTTTTCCTCTGGTAATAGTGGTTATTACCCCTTTGACTACTGG	CARATSVEFSSGNSGYYPFDYW	IGHV4-34	IGHD3-22	IGHJ4	9	38	50	53
1	1.3444474321054048E-4	TGTGCGAGAGGTGGGTCAATTCTACGATTTTTGGAGTGGTCCCTAGAAGACGGTATGGACGTCTGG	CARGGSILRFLEWSLEDGMDVW	IGHV1-18	IGHD3-3	IGHJ6	9	22	39	54
1	1.3444474321054048E-4	TGTGCGAGAGGCGGTAGCTACAGTAACTTCTTTTATTACTACTACTACTACGGTATGGACGTCTGG	CARGGSYSNFFYYYYYYGMDVW	IGHV4-34	IGHD4-11	IGHJ6	11	17	27	33
1	1.3444474321054048E-4	TGTGCGAGAGGGCCGCATTATTACGATTTTTGGAGTGGTTATCCTGGCTACGGTATGGACGTCTGG	CARGPHYYDFWSGYPGYGMDVW	IGHV1-8	IGHD3-3	IGHJ6	10	18	41	54
1	1.3444474321054048E-4	TGTGCGAGAGACTACTCGGAAGACGATGTTTTGACTCCCCCCTCTCATGATGCTTTTGATATCTGG	CARDYSEDDVLTPPSHDAFDIW	IGHV4-31	IGHD3-9	IGHJ3	10	22	35	44
1	1.3444474321054048E-4	TGTGCGAGAGAGGGGCTGGGGCATATTGTAGAAGTTTCATCTACTAGGACTTCCTTTGATTTCTGG	CAREGLGHIVEVSSTRTSFDFW	IGHV4-28	IGHD2-2	IGHJ4	8	22	34	53
1	1.3444474321054048E-4	TGTGCGAGAATTAGTGATATTGTAACACTACCAACTGCCATTGGGGACAACTGGTTCGACCCCTGG	CARISDIVTLPTAIGDNWFDPW	IGHV3-23	IGHD2-2	IGHJ5	6	15	37	46
1	1.3444474321054048E-4	TGTGCGAGAATGGGTTGGAGAGTTACTATGATAGTAGTGGTTATTACTACCGGCTTTGACTACTGG	CARMGWRVTMIVVVITTGFDYW	IGHV4-28	IGHD3-22	IGHJ4	9	22	49	53
1	1.3444474321054048E-4	TGTGCGAGAATGGGTTGGAGAGTTACTATGATAGTAGTGGTTATTACTACCGGCTTTGACTACTGG	CARMGWRVTMIVVVITTGFDYW	IGHV1-8	IGHD3-22	IGHJ4	8	22	49	53
1	1.3444474321054048E-4	TGTGCGAGAAGGGTAGGGTATAGCAGCAGCTATGTCGGCTACTACTACTACTACATGGACGTCTGG	CARRVGYSSSYVGYYYYYMDVW	IGHV4-28	IGHD6-13	IGHJ6	9	15	30	38
1	1.3444474321054048E-4	TGTGCGAGAAGGGTAGGGTATAGCAGCAGCTATGTCGGCTACTACTACTACTACATGGACGTCTGG	CARRVGYSSSYVGYYYYYMDVW	IGHV3-48	IGHD6-13	IGHJ6	8	15	30	38
1	1.3444474321054048E-4	TGTGTGAGAGATATGGATGGTGGGAGCTACTTGGGACAGCCTCGTGAATACCTCCAACACTGG	CVRDMDGGSYLGQPREYLQHW	IGHV4-31	IGHD1-26	IGHJ1	11	19	30	44
1	1.3444474321054048E-4	TGTGCCAGAACCCACTATTGTAGTGGTGGTAGCTGCTACGGGGACGATGCTTTTGATATCTGG	CARTHYCSGGSCYGDDAFDIW	IGHV4-30-2	IGHD2-15	IGHJ3	8	15	38	45
1	1.3444474321054048E-4	TGTGCGCGAGGAATCGGTGATGGTGGTTTCATCTTTGATAGAGGTGATGCTTATGATCTTTGG	CARGIGDGGFIFDRGDAYDLW	IGHV3-21	IGHD2-15	IGHJ3	9	20	26	44
1	1.3444474321054048E-4	TGTGCGGGTCAGGTTGCCGGATATTGTAGTGGTGTTACCTGCTACGATGAATTCTTCTGCTGG	CAGQVAGYCSGVTCYDEFFCW	IGHV3-48	IGHD2-15	IGHJ4	5	18	44	59
1	1.3444474321054048E-4	TGTGCGACAGCTTATCGTATTACGATTTTTGGAGTGGTAAACCGCTTCTGGTTCGACCCCTGG	CATAYRITIFGVVNRFWFDPW	IGHV4-28	IGHD3-3	IGHJ5	6	15	37	47
1	1.3444474321054048E-4	TGTGCGAGCCCTCCTCGGGTGGTGGTAGCTGCTACTCCTTCCGCTGAATACTTCCAGCACTGG	CASPPRVVVAATPSAEYFQHW	IGHV4-4	IGHD2-15	IGHJ1	7	18	37	41
1	1.3444474321054048E-4	TGTGCGAGCCCCTATGGTTCAGGGAGTTATTATGGATACTACTACTACTACATGGACGTCTGG	CASPYGSGSYYGYYYYYMDVW	IGHV3-23	IGHD3-10	IGHJ6	6	11	32	36
1	1.3444474321054048E-4	TGTGCGAGCCCCGTTTTGGTGACCGATTTTTGGAGTGGTTCCTACTGGTACTTCGATCTCTGG	CASPVLVTDFWSGSYWYFDLW	IGHV4-39	IGHD3-3	IGHJ2	7	23	39	41
1	1.3444474321054048E-4	TGTGCGAGCGCGGGGGGGTCCTCCCCTCTTGGGTGGTACTACTACTACGGTATGGACGTCTGG	CASAGGSSPLGWYYYYGMDVW	IGHV4-34	IGHD3-10	IGHJ6	7	20	25	36
1	1.3444474321054048E-4	TGTGCGAGGTGGGGGGGGGTTATTATCAGAGATTACTACTACTACTACGGTATGGACGTCTGG	CARWGGVIIRDYYYYYGMDVW	IGHV3-66	IGHD3-10	IGHJ6	7	13	25	31
1	1.3444474321054048E-4	TGTGCGAGACAGAAGATCTATTGTAGTAGTACCAGCTGCTATGCATCTTGGTTCGACCCCTGG	CARQKIYCSSTSCYASWFDPW	IGHV4-39	IGHD2-2	IGHJ5	10	18	43	48
1	1.3444474321054048E-4	TGTGCGAGAGTGGGACTAGGATATTGTAGTGGTGGTAGCTGCCATGATGCTTTTGATATCTGG	CARVGLGYCSGGSCHDAFDIW	IGHV4-59	IGHD2-15	IGHJ3	9	15	41	42
1	1.3444474321054048E-4	TGTGCGAGAGCGCCGGATTGTAGTACTACCACCTGCTATTCCGCCGATCGGTTCGAGCCCTGG	CARAPDCSTTTCYSADRFEPW	IGHV3-21	IGHD2-2	IGHJ5	9	16	42	49
1	1.3444474321054048E-4	TGTGCGAGAGGGACCTCGGATCTTTTGGAGTGGTTCCCCAGGGGCTGGTACTTCGATCTCTGG	CARGTSDLLEWFPRGWYFDLW	IGHV4-34	IGHD3-3	IGHJ2	10	22	34	44
1	1.3444474321054048E-4	TGTGCGAGAGATTTTGGGTACGATTTTTGGAGTGGTTACCGGGAATACGGTATGGACGTCTGG	CARDFGYDFWSGYREYGMDVW	IGHV4-31	IGHD3-3	IGHJ6	11	18	37	51
1	1.3444474321054048E-4	TGTGCGAGAGATCGGCAGTCGAGGGGTACTATGGTTGGACTCGGCAACTGGTTCGACCCCTGG	CARDRQSRGTMVGLGNWFDPW	IGHV4-31	IGHD3-10	IGHJ5	12	26	35	44
1	1.3444474321054048E-4	TGTGCGAGAGATGTTGGAGTAGTACCAGTCGGACCCCTGGCGGGGGACGGTATGGACGTCTGG	CARDVGVVPVGPLAGDGMDVW	IGHV4-31	IGHD2-2	IGHJ6	11	13	27	51
1	1.3444474321054048E-4	TGTGCGAGAGATGTTAGGTTCGGGGAGTTATTATACTACTACTACTACGGTATGGACGTCTGG	CARDVRFGELLYYYYYGMDVW	IGHV4-4	IGHD3-10	IGHJ6	11	16	32	33
1	1.3444474321054048E-4	TGTGCGAGAGATGTCTCCAGGTGGATACAGCTATGGATCTTAAACTACTACTTTGACTACTGG	CARDVSRWIQLWILNYYFDYW	IGHV3-21	IGHD5-18	IGHJ4	16	20	35	45
1	1.3444474321054048E-4	TGTGCGAGAGATGTCTCCAGGTGGATACAGCTATGGATCTTAAACTACTACTTTGACTACTGG	CARDVSRWIQLWILNYYFDYW	IGHV3-48	IGHD5-18	IGHJ4	16	20	35	45
1	1.3444474321054048E-4	TGTGCGAGAGATGGGCTCGCGTATTTCTATGGTTCAGGGAGTTATAAGGGTTTTGACTACTGG	CARDGLAYFYGSGSYKGFDYW	IGHV3-64	IGHD3-10	IGHJ4	11	19	44	51
1	1.3444474321054048E-4	TGTGCGAGAGATAACGGGGACAGTATAGCAGCTCGGCAGGGGTTCTACGGTATGGACGTCTGG	CARDNGDSIAARQGFYGMDVW	IGHV3-66	IGHD6-6	IGHJ6	11	21	34	51
1	1.3444474321054048E-4	TGTGCGAGAGATAAAGAGAGTTATCGTCACCGGCCGCGGTTTGCTCCCACCTTTGACTTCTGG	CARDKESYRHRPRFAPTFDFW	IGHV3-7	IGHD3-16	IGHJ4	11	17	26	50
1	1.3444474321054048E-4	TGTGCGAAAGCTGGGCCTACGATTTTTGGAGTGGTCAAGATAGGAAACTGGTTCGACCCCTGG	CAKAGPTIFGVVKIGNWFDPW	IGHV3-23	IGHD3-3	IGHJ5	9	17	34	45
1	1.3444474321054048E-4	TGTGCGAAAGGGTCGTATTACGATTTTTGGAGTGGTTATTGGGTAAGCTGGTTCGACCCCTGG	CAKGSYYDFWSGYWVSWFDPW	IGHV3-23	IGHD3-3	IGHJ5	9	13	39	47
1	1.3444474321054048E-4	TGTGCGAAAGATTTTCGGGCTAGGTATTACTACGATGATAGTGATTATTCTTTTGACTACTGG	CAKDFRARYYYDDSDYSFDYW	IGHV3-23	IGHD3-22	IGHJ4	16	23	48	51
1	1.3444474321054048E-4	TGTGCACGGCAGTATTATGATTACATTTGGGGGAGTTATCAGGGGTTCTACTTTGACTACTGG	CARQYYDYIWGSYQGFYFDYW	IGHV2-26	IGHD3-16	IGHJ4	8	11	39	47
1	1.3444474321054048E-4	TGTGCAACCAGCTCGCCCTATTGTAGTAGTACCAGCTGCTCATTAAACTGGTTCGACCCCTGG	CATSSPYCSSTSCSLNWFDPW	IGHV6-1	IGHD2-2	IGHJ5	6	18	39	45
1	1.3444474321054048E-4	TGTGCAAGAGGACGCCCGTATTACTATGATAGTAGTGGTTACGACGGGGACTTCCAGCACTGG	CARGRPYYYDSSGYDGDFQHW	IGHV3-13	IGHD3-22	IGHJ1	9	16	40	49
1	1.3444474321054048E-4	TGTGCAAGAGAAAAAGGTCGATACACCTATGGTTACTATGAGAACCATGGTATGGACGTCTGG	CAREKGRYTYGYYENHGMDVW	IGHV3-74	IGHD5-18	IGHJ3	10	19	35	58
1	1.3444474321054048E-4	TGTGTGAAGGGCCGCGGCTTTGGAGTGGTTATTATCGGCTCGGGCATTTTCGACCACTGG	CVKGRGFGVVIIGSGIFDHW	IGHV3-16	IGHD3-3	IGHJ5	6	18	34	48
1	1.3444474321054048E-4	TGTGCTAAGGACGGTAGACCTTATACTGGGACCTATTACAGCAACAACTTTGACTACTGG	CAKDGRPYTGTYYSNNFDYW	IGHV3-9	IGHD1-26	IGHJ4	4	21	38	46
1	1.3444474321054048E-4	TGTGCCAAAGAGGCGCTATGGTTCAGGGAATTGGCGTATTATTACTACCTGGACGTCTGG	CAKEALWFRELAYYYYLDVW	IGHV3-23	IGHD3-10	IGHJ6	10	15	28	42
1	1.3444474321054048E-4	TGTGCGGGAGAGGGTTATGATTACGTTTGGGGGAGTCCAAATGTGGCTTTTGATATCTGG	CAGEGYDYVWGSPNVAFDIW	IGHV1-58	IGHD3-16	IGHJ3	10	14	35	45
1	1.3444474321054048E-4	TGTGCGAGTCACCATGGCAATAACTGGAACTCCCAGCACCACTACGGTATGGACGTCTGG	CASHHGNNWNSQHHYGMDVW	IGHV4-4	IGHD1-7	IGHJ6	7	19	30	48
1	1.3444474321054048E-4	TGTGCGAGCGATCCCGGAGGGTATAGCAGTGGCTGGTACCCCGGGCCCACTGGCTACTGG	CASDPGGYSSGWYPGPTGYW	IGHV3-33	IGHD6-19	IGHJ4	12	18	38	53
1	1.3444474321054048E-4	TGTGCGAGATTTCTGCGGTATTACGATATTTTGACTGGTTATTACTACTTTGACTACTGG	CARFLRYYDILTGYYYFDYW	IGHV4-55	IGHD3-9	IGHJ4	9	17	41	42
1	1.3444474321054048E-4	TGTGCGAGATCCTCGGGGGAAATCGAGTATAGCAGCTCAAACTATGGGTTCGACCCCTGG	CARSSGEIEYSSSNYGFDPW	IGHV4-55	IGHD6-6	IGHJ5	9	22	37	46
1	1.3444474321054048E-4	TGTGCGAGATCACGAGACGACCAAAGAAGTGGCTGGTTCAGGTGGTACTTCGATCTCTGG	CARSRDDQRSGWFRWYFDLW	IGHV3-64	IGHD6-19	IGHJ2	8	27	36	42
1	1.3444474321054048E-4	TGTGCGAGACTTGAGAGATATTGTAGTGGTGGTAGCTGCTTTGATGCTTTTGATATCTGG	CARLERYCSGGSCFDAFDIW	IGHV4-39	IGHD2-15	IGHJ3	9	16	39	41
1	1.3444474321054048E-4	TGTGCGAGACGGGGGAGTGGTGGTAGCTGCTACTCCTGTAACTGGTACTTCGATCTCTGG	CARRGSGGSCYSCNWYFDLW	IGHV5-10-1	IGHD2-15	IGHJ2	9	15	35	40
1	1.3444474321054048E-4	TGTGCGAGAGTTTATGACAGCAGTGGTTATTCCTCCTTCTACCACGCTATGGACGTTTGG	CARVYDSSGYSSFYHAMDVW	IGHV1-18	IGHD3-22	IGHJ6	9	12	30	48
1	1.3444474321054048E-4	TGTGCGAGAGTCCCGGTCGGGTATAGCAGTGGCTGGAACGATGATGCTTTTGATATCTGG	CARVPVGYSSGWNDDAFDIW	IGHV4-34	IGHD6-19	IGHJ3	9	17	39	40
1	1.3444474321054048E-4	TGTGCGAGAGGTTACGATTTTTGGAGTGGTTATTGGGGCTACTACGGTATGGACGTCTGG	CARGYDFWSGYWGYYGMDVW	IGHV1-8	IGHD3-3	IGHJ6	10	11	33	38
1	1.3444474321054048E-4	TGTGCGAGAGGGTCGCATGGAGGGGCAGTACCTGGCACCGTTGATGCTTTTGACATGTGG	CARGSHGGAVPGTVDAFDMW	IGHV4-34	IGHD2-2	IGHJ3	10	26	31	41
1	1.3444474321054048E-4	TGTGCGAGAGGATTTTTGGAGTGGTTGGGACGGGACTACTACTACTACATGGACGTCTGG	CARGFLEWLGRDYYYYMDVW	IGHV1-8	IGHD3-3	IGHJ6	10	11	25	34
1	1.3444474321054048E-4	TGTGCGAGAGATTTTGGCCCGACAGGGAGGAAGTTCCGTCCAGACGCTTTTGATATCTGG	CARDFGPTGRKFRPDAFDIW	IGHV1-18	IGHD1-14	IGHJ3	11	32	37	45
1	1.3444474321054048E-4	TGTGCGAGAGATCTCGCTCGGGGGTGGGAAATTCTTACGGATGATGCGTTTGATCTGTGG	CARDLARGWEILTDDAFDLW	IGHV3-33	IGHD1-26	IGHJ3	14	23	28	40
1	1.3444474321054048E-4	TGTGCGAGAGATCGGGATTGTAGTGGTGGTAGCTGCTACTCGGACTGGTTCGACCCCTGG	CARDRDCSGGSCYSDWFDPW	IGHV7-4-1	IGHD2-15	IGHJ5	12	16	40	43
1	1.3444474321054048E-4	TGTGCGAGAGATCACTACGGTGGTACCCCGGGGTACTACTACTACGGTATGGACGTCTGG	CARDHYGGTPGYYYYGMDVW	IGHV4-31	IGHD4-23	IGHJ6	12	13	24	33
1	1.3444474321054048E-4	TGTGCGAGAGATAGCCCCTCGTATGATTACATTTGGGGGAGTTATCGTTTGTCCGTCTGG	CARDSPSYDYIWGSYRLSVW	IGHV4-31	IGHD3-16	IGHJ3	11	21	48	55
1	1.3444474321054048E-4	TGTGCGAGAGATAACTACGGTGGTACCCCGGGGTACTACTACTACGGTATGGACGTCTGG	CARDNYGGTPGYYYYGMDVW	IGHV4-31	IGHD4-23	IGHJ6	11	13	24	33
1	1.3444474321054048E-4	TGTGCGAGAGACGGTGATTTTATCGGTGACTACGGGGTAGACTGGTACTTCGATCTCTGG	CARDGDFIGDYGVDWYFDLW	IGHV3-64	IGHD4-17	IGHJ2	10	23	33	40
1	1.3444474321054048E-4	TGTGCGAGAGACGAAGGGTACGGCAGTAGAACGACTAGGCTCGAATACTTCCAACACTGG	CARDEGYGSRTTRLEYFQHW	IGHV1-18	IGHD1-1	IGHJ1	10	28	34	42
1	1.3444474321054048E-4	TGTGCGAGAGACATTATCGTGCGGCAGTGGCTGGTACAGGAGATCGCTCTTGATCTCTGG	CARDIIVRQWLVQEIALDLW	IGHV1-2	IGHD6-19	IGHJ2	10	23	36	51
1	1.3444474321054048E-4	TGTGCGAGAGACACCGGGTACGATTTTTGGAGTGGTTATTCGCAGGAGGTTGACTACTGG	CARDTGYDFWSGYSQEVDYW	IGHV3-30	IGHD3-3	IGHJ4	10	18	39	49
1	1.3444474321054048E-4	TGTGCGAGAGACACCGGGTACGATTTTTGGAGTGGTTATTCGCAGGAGGTTGACTACTGG	CARDTGYDFWSGYSQEVDYW	IGHV4-31	IGHD3-3	IGHJ4	10	18	39	49
1	1.3444474321054048E-4	TGTGCGAGAGAGGTAGTCAGCAGCTGGTACTACGGTTTCCGCAACTGGTTCGACCCCTGG	CAREVVSSWYYGFRNWFDPW	IGHV4-31	IGHD2-2	IGHJ5	10	18	32	41
1	1.3444474321054048E-4	TGTGCGAGAGAGGGTATGATTACATTTGGGGGAGTTATCGCCCAGCTCTTTGACTACTGG	CAREGMITFGGVIAQLFDYW	IGHV3-30	IGHD3-16	IGHJ4	10	14	39	47
1	1.3444474321054048E-4	TGTGCGAGAGAGGGTATGATTACATTTGGGGGAGTTATCGCCCAGCTCTTTGACTACTGG	CAREGMITFGGVIAQLFDYW	IGHV3-21	IGHD3-16	IGHJ4	10	14	39	47
1	1.3444474321054048E-4	TGTGCGAGAGAAGGTTGTAGTAGTACCAGCTGCTATGGCTACTACTACATGGACGTCTGG	CAREGCSSTSCYGYYYMDVW	IGHV3-53	IGHD2-2	IGHJ6	10	14	36	38
1	1.3444474321054048E-4	TGTGCGAGAGAAAGTGTTACTATGATAACAGTGGTTACTAATGATGCTTTTGATTTATGG	CARESVTMITVVTNDAFDLW	IGHV3-48	IGHD3-22	IGHJ3	10	16	36	40
1	1.3444474321054048E-4	TGTGCGAGAACCAACTACTACGGTGACTACCCCTTTGCTGGGGATGGGGGTGACTACTGG	CARTNYYGDYPFAGDGGDYW	IGHV3-16	IGHD4-17	IGHJ4	9	16	29	50
1	1.3444474321054048E-4	TGTGCGAGAACAGGGTATAGCAGCAGCTGGTACAATCGGCTCTACGGTATGGACGTCTGG	CARTGYSSSWYNRLYGMDVW	IGHV4-28	IGHD6-13	IGHJ6	9	12	32	48
1	1.3444474321054048E-4	TGTGCGAAACCCATGTCGCTCAATTGTGGTGGTGGGAGTTGCCAATATTTCCAACACTGG	CAKPMSLNCGGGSCQYFQHW	IGHV3-23	IGHD2-21	IGHJ1	8	22	33	43
1	1.3444474321054048E-4	TGTGCGAAAGATGTGATTTGGGGGAGTTATCGCCTTCCCCCCTACTACTTTAACCACTGG	CAKDVIWGSYRLPPYYFNHW	IGHV3-23	IGHD3-16	IGHJ4	11	16	31	42
1	1.3444474321054048E-4	TGTGCAGTGCCCTATTGTGTCGGTGGTGTCTGTCATGAGAATGATCCTTTTGATATTTGG	CAVPYCVGGVCHENDPFDIW	IGHV1-24	IGHD2-21	IGHJ3	5	21	31	40
1	1.3444474321054048E-4	TGTGCAGTGCCCTATTGTGCTGGTGGTGTCTGTCATGAGAATGATCCTTCTGATATCTGG	CAVPYCAGGVCHENDPSDIW	IGHV1-45	IGHD2-21	IGHJ3	5	12	24	40
1	1.3444474321054048E-4	TGTGCAGTGCCCTATTGTGCCGGTGGTGTATGTCATGAGAATGATCCTTTTCATCTCTGG	CAVPYCAGGVCHENDPFHLW	IGHV1-18	IGHD2-8	IGHJ3	4	23	31	40
1	1.3444474321054048E-4	TGTGCAACAGGTTATCCAGCTATGGCCACAAGAGGTTATTTTGACTGGTTCGACCCCTGG	CATGYPAMATRGYFDWFDPW	IGHV1-24	IGHD5-18	IGHJ5	9	16	24	43
1	1.3444474321054048E-4	TGTGCAACAGATCATCCCGCCTCCTTATTTTTGGAGGGAGGTTACGGTATGGACGTCTGG	CATDHPASLFLEGGYGMDVW	IGHV1-24	IGHD3-3	IGHJ6	12	26	35	48
1	1.3444474321054048E-4	TGTGCAAGACCCCCCGACTACGGTGACTATCGGAACCGCTACAACTGGTTCGACCCCTGG	CARPPDYGDYRNRYNWFDPW	IGHV1-45	IGHD4-17	IGHJ5	8	15	28	39
1	1.3444474321054048E-4	TGTGCAAGAGGGATGTATACCAGCAACTGGCAATACTACTACTACTACATGGACATCTGG	CARGMYTSNWQYYYYYMDIW	IGHV3-74	IGHD6-13	IGHJ6	9	14	29	33
1	1.3444474321054048E-4	TGTGCAAGAGATCGTATTACTATGGTTCGGGGAGTTATTATCGGTGCTTTTGATATCTGG	CARDRITMVRGVIIGAFDIW	IGHV3-13	IGHD3-10	IGHJ3	12	13	40	44
1	1.3444474321054048E-4	TGTGCAAAAGGACAGGGGTTAGGGGCCTATGATAGTAGTGGTTATGCTTTTGATATCTGG	CAKGQGLGAYDSSGYAFDIW	IGHV3-9	IGHD3-22	IGHJ3	9	26	42	43
1	1.3444474321054048E-4	TGTGCAAAAGATCGGTGGGGCTTCATAGCAGTGACTGAATCGCACTACTTTGACTACTGG	CAKDRWGFIAVTESHYFDYW	IGHV3-9	IGHD6-19	IGHJ4	11	24	36	43
1	1.3444474321054048E-4	TGTACCACAGATTCCGTCGGAATTTTTGGAGTGCCCGGGGCGCCCCCCATGGACGTCTGG	CTTDSVGIFGVPGAPPMDVW	IGHV3-15	IGHD3-3	IGHJ6	11	21	32	47
1	1.3444474321054048E-4	TGTACCACAGATTCGATCTGGGATTACATTTGGGGGAGTTATCGTTATATTGACTACTGG	CTTDSIWDYIWGSYRYIDYW	IGHV3-15	IGHD3-16	IGHJ4	11	21	48	49
1	1.3444474321054048E-4	TGTACCACAGATCGTCATTATGATTACGTTTGGGGGAGTTATCGTCTAATTGACTACTGG	CTTDRHYDYVWGSYRLIDYW	IGHV3-15	IGHD3-16	IGHJ4	12	16	44	49
1	1.3444474321054048E-4	TGTACGAGAGGCACCCGGAACTTTGGTTCAGAAAGTTTCTATTCTGCACCTGACTTCTGG	CTRGTRNFGSESFYSAPDFW	IGHV4-34	IGHD1-14	IGHJ4	11	14	20	50
1	1.3444474321054048E-4	TGTTCGAAAACAGGGGATTATTATGGTTCGGGGATTTTTTCCTACATGGACGTCTGG	CSKTGDYYGSGIFSYMDVW	IGHV3-23	IGHD3-10	IGHJ6	8	16	33	41
1	1.3444474321054048E-4	TGTGTGAAAGGCCATTACGATTTTTGGAGTGGTTATTTCCAGCCCCTTGACTACTGG	CVKGHYDFWSGYFQPLDYW	IGHV3-30	IGHD3-3	IGHJ4	3	13	36	46
1	1.3444474321054048E-4	TGTGTGAAAGGCCATTACGATTTTTGGAGTGGTTATTTCCAGCCCCTTGACTACTGG	CVKGHYDFWSGYFQPLDYW	IGHV3-52	IGHD3-3	IGHJ4	12	13	36	46
1	1.3444474321054048E-4	TGTGTGAAAGGCCATTACGATTTTTGGAGTGGTTATTTCCAGCCCCTTGACTACTGG	CVKGHYDFWSGYFQPLDYW	IGHV3-60	IGHD3-3	IGHJ4	9	13	36	46
1	1.3444474321054048E-4	TGTGTAAAAGATAGAACAGTGAGTGGCCCGGGAGACTACTGGTACTTCGATCTCTGG	CVKDRTVSGPGDYWYFDLW	IGHV3-9	IGHD3-3	IGHJ2	12	20	25	35
1	1.3444474321054048E-4	TGTGCCAGAGGTGGGGATAGCATCTACTGCACTACTAGTATATGCTTTGAACTCTGG	CARGGDSIYCTTSICFELW	IGHV1-18	IGHD3-22	IGHJ4	9	29	36	53
1	1.3444474321054048E-4	TGTGCCAGAGGTGGGGATAGCATCTACTGCACTACTAGTATATGCTTTGAACTCTGG	CARGGDSIYCTTSICFELW	IGHV4-30-2	IGHD3-22	IGHJ4	9	29	36	53
1	1.3444474321054048E-4	TGTGCGCGAGATCTCGAGTATGGATATTGTAGTAGTGATCTGTGCGGTGACTTCTGG	CARDLEYGYCSSDLCGDFW	IGHV3-30	IGHD2-2	IGHJ4	14	21	35	47
1	1.3444474321054048E-4	TGTGCGCGAGATCTCAAGTATGGATACTGTAGTAGTGATCTGTGCGGTGACTTCTGG	CARDLKYGYCSSDLCGDFW	IGHV3-21	IGHD2-2	IGHJ4	14	21	35	47
1	1.3444474321054048E-4	TGTGCGACGGGAAACGATCTTTGGAGTGGTTTTATTAGCAAGGCTTTCGACGTCTGG	CATGNDLWSGFISKAFDVW	IGHV4-39	IGHD3-3	IGHJ6	6	13	30	48
1	1.3444474321054048E-4	TGTGCGAGTGATAGCAGTGGCTGGTACTATGACTACTACTACGGTATGGACGTCTGG	CASDSSGWYYDYYYGMDVW	IGHV1-2	IGHD6-19	IGHJ6	11	12	26	31
1	1.3444474321054048E-4	TGTGCGAGCGAGGATCCCCAAGCCGATATTTTGACTGGTTATCCCCTTGACTACTGG	CASEDPQADILTGYPLDYW	IGHV4-4	IGHD3-9	IGHJ4	7	23	41	46
1	1.3444474321054048E-4	TGTGCGAGGCCCTCCCTCGGGCGATTTTTGGAGTGGTTATCCGGCTTTGACTACTGG	CARPSLGRFLEWLSGFDYW	IGHV3-23	IGHD3-3	IGHJ4	6	21	39	44
1	1.3444474321054048E-4	TGTGCGAGGGGATGGGATATTGTAGTAGTACCCGGGCCCAACTGGTTCGACCCCTGG	CARGWDIVVVPGPNWFDPW	IGHV4-59	IGHD2-2	IGHJ5	7	14	31	38
1	1.3444474321054048E-4	TGTGCGAGACAACCCCCCCCGCGGTGGCTGGTACAGGAGGACTACTTTGACTACTGG	CARQPPPRWLVQEDYFDYW	IGHV1-8	IGHD6-19	IGHJ4	8	23	33	40
1	1.3444474321054048E-4	TGTGCGAGACAACCCCCCCCGCGGTGGCTGGTACAGGAGGACTACTTTGACTACTGG	CARQPPPRWLVQEDYFDYW	IGHV4-39	IGHD6-19	IGHJ4	10	23	33	40
1	1.3444474321054048E-4	TGTGCGAGACAAAGTTATGGTGCCACCTTCGGCCCCAATGAATACTTCCAGCTCTGG	CARQSYGATFGPNEYFQLW	IGHV5-10-1	IGHD1-7	IGHJ1	10	12	17	38
1	1.3444474321054048E-4	TGTGCGAGAGTCCCCTGTAGTAGTAACGACTGTTTGACGTATTACATGGACGCCTGG	CARVPCSSNDCLTYYMDAW	IGHV1-46	IGHD2-2	IGHJ6	9	15	24	42
1	1.3444474321054048E-4	TGTGCGAGAGTGACCCAGTGTAGTAGTACCAGCTGCTCTACCCCACTTGACTACTGG	CARVTQCSSTSCSTPLDYW	IGHV4-34	IGHD2-2	IGHJ4	9	18	36	46
1	1.3444474321054048E-4	TGTGCGAGAGCGGAAATGGATTATGATAGTAGTGGTTATTACTACGCCGACTACTGG	CARAEMDYDSSGYYYADYW	IGHV4-34	IGHD3-22	IGHJ4	9	21	45	48
1	1.3444474321054048E-4	TGTGCGAGAGCACCCATATCTTATAGCAGCAGCTGGTACGGTGGGGTGGACTACTGG	CARAPISYSSSWYGGVDYW	IGHV3-21	IGHD6-13	IGHJ4	9	21	39	48
1	1.3444474321054048E-4	TGTGCGAGAGGTGGCGACAAGATCTATTGTAGTACCAGCAGCTGCCAAGAGTTCTGG	CARGGDKIYCSTSSCQEFW	IGHV5-51	IGHD2-2	IGHJ4	8	28	42	53
1	1.3444474321054048E-4	TGTGCGAGAGGTGGGGATAAGATCTATTGCAGTACCAGCGGCTGCCATGACTACTGG	CARGGDKIYCSTSGCHDYW	IGHV1-18	IGHD6-13	IGHJ4	9	31	44	47
1	1.3444474321054048E-4	TGTGCGAGAGGCACCGCCGGACTCCTCAACTACTACTACTACGGTATGGACGTCTGG	CARGTAGLLNYYYYGMDVW	IGHV1-8	IGHD6-6	IGHJ6	11	16	21	28
1	1.3444474321054048E-4	TGTGCGAGAGGGTTACGATTTTTGGAGTGGTTATCACCGTACTACTTTGACTACTGG	CARGLRFLEWLSPYYFDYW	IGHV1-8	IGHD3-3	IGHJ4	10	12	33	38
1	1.3444474321054048E-4	TGTGCGAGAGGGGTGGGGGACGATTTTTGGAGTGGTTATTATAGCTGGGACTACTGG	CARGVGDDFWSGYYSWDYW	IGHV4-39	IGHD3-3	IGHJ4	8	19	42	48
1	1.3444474321054048E-4	TGTGCGAGAGGGGCCGGAGATTTTTGGAGTGGTTATAATTATGCTTGTGATATTTGG	CARGAGDFWSGYNYACDIW	IGHV3-21	IGHD3-3	IGHJ3	9	18	35	40
1	1.3444474321054048E-4	TGTGCGAGAGGGGGCGGAGATTTTTGGAGTGGTTTTAATTATGATTTTGATATCTGG	CARGGGDFWSGFNYDFDIW	IGHV1-8	IGHD3-3	IGHJ3	10	18	33	40
1	1.3444474321054048E-4	TGTGCGAGAGATTCGACCTACGGTGACTACGTCGAATATGATGCTTTTGATATCTGG	CARDSTYGDYVEYDAFDIW	IGHV3-33	IGHD4-17	IGHJ3	11	17	31	37
1	1.3444474321054048E-4	TGTGCGAGAGATCACGCCCTTTATAGTCTTACGGTAACCCCCTTACTCGACCCCTGG	CARDHALYSLTVTPLLDPW	IGHV4-31	IGHD1-26	IGHJ5	12	21	26	46
1	1.3444474321054048E-4	TGTGCGAGAGATGCAGGGCACATTGGAACGCTGTTTCCTGTACACTTTGACTACTGG	CARDAGHIGTLFPVHFDYW	IGHV4-31	IGHD1-1	IGHJ4	11	23	29	43
1	1.3444474321054048E-4	TGTGCGAGAGATGACAACCCGGGGCTTGACTACGGTGACTACGTGGGTGCCTACTGG	CARDDNPGLDYGDYVGAYW	IGHV3-21	IGHD4-17	IGHJ4	11	26	43	50
1	1.3444474321054048E-4	TGTGCGAGAGATACCTCGTATAGCAGTGGCTGGTACGACCATTTTTTGGACTACTGG	CARDTSYSSGWYDHFLDYW	IGHV3-21	IGHD6-19	IGHJ4	11	17	36	48
1	1.3444474321054048E-4	TGTGCGAGAGATAGTGGAGAGTGTAGTACTGTCAGCTGCTTTGTCTTTGACCTCTGG	CARDSGECSTVSCFVFDLW	IGHV3-33	IGHD2-2	IGHJ4	11	21	39	44
1	1.3444474321054048E-4	TGTGCGAGAGACCCGGGGGGATATAGTGGCTACGAATATCACTACTTTGACTACTGG	CARDPGGYSGYEYHYFDYW	IGHV1-2	IGHD5-12	IGHJ4	10	18	34	40
1	1.3444474321054048E-4	TGTGCGAGAGACGGGTCGTACTACGATTTTTGGAGTGGCCCACGCATGGACGTCTGG	CARDGSYYDFWSGPRMDVW	IGHV3-33	IGHD3-3	IGHJ6	10	16	37	44
1	1.3444474321054048E-4	TGTGCGAGAGAGGGCTACGGTGACTTAATACCCCCCGGCTGGTACTTCGATCTCTGG	CAREGYGDLIPPGWYFDLW	IGHV3-33	IGHD4-17	IGHJ2	10	14	24	38
1	1.3444474321054048E-4	TGTGCGAGAGAGATGACGGTGACTCAGGATTACTACTACTACGGTATGGACGTCTGG	CAREMTVTQDYYYYGMDVW	IGHV4-31	IGHD4-17	IGHJ6	10	15	23	30
1	1.3444474321054048E-4	TGTGCGAGAGAGAAGGGCGGGAGCGGCTTCACTCTCGCTTACGGTATGGACGTCTGG	CAREKGGSGFTLAYGMDVW	IGHV1-2	IGHD6-25	IGHJ3	10	21	27	52
1	1.3444474321054048E-4	TGTGCGAAAGATCCCCCACGAGGCAGCAGCTGGCCCTGGGGGTGGTTCGACCCCTGG	CAKDPPRGSSWPWGWFDPW	IGHV3-23	IGHD6-13	IGHJ5	12	22	32	42
1	1.3444474321054048E-4	TGTGCGAAAGATCGAGGGTATTACAGTAGCAACTGGAATTCCTACTGTGACTACTGG	CAKDRGYYSSNWNSYCDYW	IGHV3-23	IGHD1-1	IGHJ4	12	29	37	41
1	1.3444474321054048E-4	TGTGCAAGAGCTGCCCTAAATTGTGGTGGTGACTGCTACCTACCCTTTGACTACTGG	CARAALNCGGDCYLPFDYW	IGHV3-13	IGHD2-21	IGHJ4	9	19	37	44
1	1.3444474321054048E-4	TGTGCAAAAGATGGGTCAAACGACTACGGTGACTACGTCGGCTATTTCCAGGATTGG	CAKDGSNDYGDYVGYFQDW	IGHV3-43	IGHD4-17	IGHJ1	11	21	37	45
1	1.3444474321054048E-4	TGTGCAAAAGATATGGTGATAGTAGGGGAGGACTACTACTACGGTATGGACGTCTGG	CAKDMVIVGEDYYYGMDVW	IGHV3-43	IGHD3-22	IGHJ6	13	16	24	31
1	1.3444474321054048E-4	TGTGCAAAAGATAAAAGTAGCAGTGGCTGGCCCGGTGTGGGATACTTTGACTACTGG	CAKDKSSSGWPGVGYFDYW	IGHV3-43	IGHD6-19	IGHJ4	12	17	29	42
1	1.3444474321054048E-4	TGTACTAGTTTAGGATATTGTAGTAGTACCAGCTGCTCGGCCGCTTTTGATATCTGG	CTSLGYCSSTSCSAAFDIW	IGHV3-49	IGHD2-2	IGHJ3	7	10	36	42
1	1.3444474321054048E-4	TGCGGCAGAGTCCCCCGGCCCGGACAGGGCTACTTCTACTATTACATGGACGTCTGG	CGRVPRPGQGYFYYYMDVW	IGHV4-39	IGHD3-16	IGHJ6	1	10	15	29
1	1.3444474321054048E-4	TGTGTGAGAGACGATTACTATGTTAGTAGTGGTCTGGGGTACTTTGACTACTGG	CVRDDYYVSSGLGYFDYW	IGHV3-16	IGHD3-22	IGHJ4	8	13	32	39
1	1.3444474321054048E-4	TGTGTGAGAGAGCGAAAAATGATGGTAGCTGCTACTCCTGCTTTTGATATCTGG	CVRERKMMVAATPAFDIW	IGHV3-35	IGHD2-15	IGHJ3	8	22	37	38
1	1.3444474321054048E-4	TGTGCTCTATGTTCTTTTAGTAGTGGCTGGTATGGGGACGGCCTTGATATCTGG	CALCSFSSGWYGDGLDIW	IGHV3-23	IGHD6-19	IGHJ3	4	17	31	43
1	1.3444474321054048E-4	TGTGCTAGAGGTCCTCCATATAGCAGCAGTTGGTGGGATGCTTTTGACATCTGG	CARGPPYSSSWWDAFDIW	IGHV1-8	IGHD6-13	IGHJ3	10	18	33	36
1	1.3444474321054048E-4	TGTGCTAGAGGTCCTCCATATAGCAGCAGTTGGTGGGATGCTTTTGACATCTGG	CARGPPYSSSWWDAFDIW	IGHV3-23	IGHD6-13	IGHJ3	4	18	33	36
1	1.3444474321054048E-4	TGTGCTAGAGGTCCTCCATACAGCAGCAGTTGGTGGGATGCTTTTGATATCTGG	CARGPPYSSSWWDAFDIW	IGHV3-72	IGHD6-13	IGHJ3	9	21	33	36
1	1.3444474321054048E-4	TGTGCTAGAGGTCCCCCCTATAGTGACACTTGGTGGGATGCTTTTGATGTCTGG	CARGPPYSDTWWDAFDVW	IGHV3-13	IGHD1-26	IGHJ3	9	18	24	36
1	1.3444474321054048E-4	TGTGCTAGAGGTCCCCCCTATAGTGACACTTGGTGGGATGCTTTTGATGTCTGG	CARGPPYSDTWWDAFDVW	IGHV4-34	IGHD1-26	IGHJ3	10	18	24	36
1	1.3444474321054048E-4	TGTGCTAGAGGTCCCCCCTATAGCAGCAGTTGGTGGGATGCCTTTGATGTCTGG	CARGPPYSSSWWDAFDVW	IGHV3-21	IGHD6-13	IGHJ3	9	18	33	36
1	1.3444474321054048E-4	TGTGCTAGAGGTCCCCCGTATACCGACACCTGGTGGGATGCCTTTGATATCTGG	CARGPPYTDTWWDAFDIW	IGHV3-72	IGHD1-20	IGHJ3	9	18	24	36
1	1.3444474321054048E-4	TGTGCTAGAGGTCCCCCGTATAGCAGCACCTGGTGGGATGCTTTTGATATCTGG	CARGPPYSSTWWDAFDIW	IGHV3-72	IGHD6-13	IGHJ3	9	17	33	36
1	1.3444474321054048E-4	TGTGCTAGAGGTCCCCCGTATAGCAGCACCTGGTGGGATGCTCTTGATATCTGG	CARGPPYSSTWWDALDIW	IGHV3-72	IGHD6-13	IGHJ1	9	17	33	50
1	1.3444474321054048E-4	TGTGCTAGAGGTCCCCCGTATAGCAGCAGTTGGTGGGATGCTTTTGATGTCTGG	CARGPPYSSSWWDAFDVW	IGHV1-8	IGHD6-13	IGHJ3	10	17	33	36
1	1.3444474321054048E-4	TGTGCTAGAGGTCCCCCGTACAGCAGCACCTGGTGGGATGCTCTTGATATCTGG	CARGPPYSSTWWDALDIW	IGHV3-72	IGHD6-13	IGHJ3	9	17	33	36
1	1.3444474321054048E-4	TGTGCTAGAGGTCCCCCGGATACCAGTTCTTGGTGGGATGCTCTTGATATCTGG	CARGPPDTSSWWDALDIW	IGHV3-72	IGHD2-15	IGHJ3	9	30	35	36
1	1.3444474321054048E-4	TGTGCTAGAGGTCCCCCGGATACCAGTAGTTGGTGGGATGCTCTTGATATCTGG	CARGPPDTSSWWDALDIW	IGHV3-23	IGHD1-7	IGHJ3	4	25	30	36
1	1.3444474321054048E-4	TGTGCTAGAGGTCCCCCGGATACCAGTAGTTGGTGGGATGCTCTTGATATCTGG	CARGPPDTSSWWDALDIW	IGHV3-72	IGHD1-7	IGHJ3	9	25	30	36
1	1.3444474321054048E-4	TGTGCTAGAGGTCCCCCGGATACCAACAGCTGGTGGGATGCTTTTGATATCTGG	CARGPPDTNSWWDAFDIW	IGHV3-72	IGHD6-13	IGHJ3	9	19	33	36
1	1.3444474321054048E-4	TGTGCTAGAGGTGCCCCCTATAGCAGCAGTTGGTGGGATGCTTTTGATGTCTGG	CARGAPYSSSWWDAFDVW	IGHV3-21	IGHD6-13	IGHJ3	9	18	33	36
1	1.3444474321054048E-4	TGTGCTAGAGGTGCCCCCTATAGCAGCAGTTGGTGGGATGCTTTTGATGTCTGG	CARGAPYSSSWWDAFDVW	IGHV4-34	IGHD6-13	IGHJ3	10	18	33	36
1	1.3444474321054048E-4	TGTGCTAGAGGCCCCCCGTATACCGACACGTGGTGGGATGCCTTTGATATCTGG	CARGPPYTDTWWDAFDIW	IGHV3-72	IGHD1-14	IGHJ3	9	26	33	36
1	1.3444474321054048E-4	TGTGCCCTTGGCTACGGTGACTACCTTCGGGGAAACGGGTACTTCGATCTCTGG	CALGYGDYLRGNGYFDLW	IGHV4-39	IGHD4-17	IGHJ2	4	11	23	37
1	1.3444474321054048E-4	TGTGCCAGAGGTCCCCCCTATAGCAGCAGTTGGTGGGATGCTTTTGATGTCTGG	CARGPPYSSSWWDAFDVW	IGHV4-34	IGHD6-13	IGHJ3	10	18	33	36
1	1.3444474321054048E-4	TGTGCGCGAGACCCTGTTGGAGTGGCTGACTATTATTACTACATGGACGTCTGG	CARDPVGVADYYYYMDVW	IGHV3-13	IGHD3-3	IGHJ6	4	16	24	28
1	1.3444474321054048E-4	TGTGCGGCAGAAGACCCCCGTCTTCAGTGGGAGAGCGAATACTTCCAGCTCTGG	CAAEDPRLQWESEYFQLW	IGHV1-58	IGHD1-26	IGHJ1	10	25	32	36
1	1.3444474321054048E-4	TGTGCGATCCTTCGGGAACGATATAGCAACAGCTGGTACTGGTTCGACCCCTGG	CAILRERYSNSWYWFDPW	IGHV4-31	IGHD6-13	IGHJ5	6	21	36	37
1	1.3444474321054048E-4	TGTGCGAGTGCAAGGGATAGCAGTGGCTGGCAAAATGATGCTTTTGATATCTGG	CASARDSSGWQNDAFDIW	IGHV4-4	IGHD6-19	IGHJ3	7	16	29	34
1	1.3444474321054048E-4	TGTGCGAGCCAGGAGTATAGCAGCTCGTCCGGCTACTACGGTATGGACGTCTGG	CASQEYSSSSGYYGMDVW	IGHV4-59	IGHD6-6	IGHJ6	7	12	31	32
1	1.3444474321054048E-4	TGTGCGAGCAAGGATACAGCTATGGTTCTCTACCACTACGGTATGGACGTCTGG	CASKDTAMVLYHYGMDVW	IGHV4-31	IGHD5-18	IGHJ6	7	11	26	29
1	1.3444474321054048E-4	TGTGCGAGATCAACCTTGGGTGACTACGGTGACTTGGGTGATTTTGATGTCTGG	CARSTLGDYGDLGDFDVW	IGHV4-59	IGHD4-17	IGHJ3	8	20	33	41
1	1.3444474321054048E-4	TGTGCGAGACATGTGTATCACTGGCTGGTTATTGGCTACTTTTTTGACCTCTGG	CARHVYHWLVIGYFFDLW	IGHV4-39	IGHD3-9	IGHJ5	13	24	32	45
1	1.3444474321054048E-4	TGTGCGAGACATGGGAACTTGATATGGGGGGGCCTGGGCTGGTTCGACCCCTGG	CARHGNLIWGGLGWFDPW	IGHV4-39	IGHD1-7	IGHJ5	12	13	18	38
1	1.3444474321054048E-4	TGTGCGAGAGTCCCGTATAGCAGCAGCTGGCACTACTACGGTATGGACGTCTGG	CARVPYSSSWHYYGMDVW	IGHV3-21	IGHD6-13	IGHJ6	9	14	29	31
1	1.3444474321054048E-4	TGTGCGAGAGTATCTTACGGTGACTCAGAAAGGTACTTCTACTTTGACTACTGG	CARVSYGDSERYFYFDYW	IGHV4-59	IGHD4-17	IGHJ4	9	15	24	38
1	1.3444474321054048E-4	TGTGCGAGAGCCCCGGCGGGCCGTATTACGCTTTTTGGAGCTGCTGACTACTGG	CARAPAGRITLFGAADYW	IGHV3-66	IGHD3-3	IGHJ4	9	21	39	44
1	1.3444474321054048E-4	TGTGCGAGAGGTTGTACTGGTGGTCTATGCTTTGAACACTACTTTGACTACTGG	CARGCTGGLCFEHYFDYW	IGHV3-21	IGHD2-8	IGHJ4	9	11	30	37
1	1.3444474321054048E-4	TGTGCGAGAGGTGTCGAGCAGCTGGGCGACCGGCGGGTCTACATGGACGTCTGG	CARGVEQLGDRRVYMDVW	IGHV1-8	IGHD2-2	IGHJ6	10	16	24	38
1	1.3444474321054048E-4	TGTGCGAGAGGCCCAACCGTCGATGCATTAGTGGCTTGCCCCCTAGACTACTGG	CARGPTVDALVACPLDYW	IGHV1-18	IGHD5-12	IGHJ4	9	28	35	45
1	1.3444474321054048E-4	TGTGCGAGAGGCAATTTTTGGAGTGGTAATGAGCGCATTGTTTTTGAAAGGTGG	CARGNFWSGNERIVFERW	IGHV1-8	IGHD3-3	IGHJ3	11	13	26	41
1	1.3444474321054048E-4	TGTGCGAGAGGGGGACAGTGGCTACGGCACTACTACTACTACATGGACGTCTGG	CARGGQWLRHYYYYMDVW	IGHV1-8	IGHD5-12	IGHJ6	10	16	25	28
1	1.3444474321054048E-4	TGTGCGAGAGGACATTACGATTTTTGGAGTGGTTATTATCCCTTTGACTACTGG	CARGHYDFWSGYYPFDYW	IGHV1-8	IGHD3-3	IGHJ4	10	13	38	41
1	1.3444474321054048E-4	TGTGCGAGAGGAGGTTCCTTTGACAGAAGTGGTTACTACCACCTTGACAACTGG	CARGGSFDRSGYYHLDNW	IGHV4-31	IGHD3-22	IGHJ4	9	20	34	36
1	1.3444474321054048E-4	TGTGCGAGAGATCGGGATTGTACTGGTGGTGTATGCTCCTACTTTGACTACTGG	CARDRDCTGGVCSYFDYW	IGHV3-66	IGHD2-8	IGHJ4	12	16	36	38
1	1.3444474321054048E-4	TGTGCGAGAGATCACGGCTACGGTGACTACGTCGTAGGCTGGTTCGACCCCTGG	CARDHGYGDYVVGWFDPW	IGHV4-31	IGHD4-17	IGHJ5	12	17	31	38
1	1.3444474321054048E-4	TGTGCGAGAGATGGTTTTGTACTAATGGTGTATGAGAACTGGTTCGACCCCTGG	CARDGFVLMVYENWFDPW	IGHV3-21	IGHD2-8	IGHJ5	11	16	33	36
1	1.3444474321054048E-4	TGTGCGAGAGATGGGGCCACCTATGATAGTAGTGGTTATTACTTCTCTTCCTGG	CARDGATYDSSGYYFSSW	IGHV1-2	IGHD3-22	IGHJ5	11	20	42	49
1	1.3444474321054048E-4	TGTGCGAGAGATGAGGGTTGTAGTGGTGGTAGCTGCTATCACTTTGACTACTGG	CARDEGCSGGSCYHFDYW	IGHV4-31	IGHD2-15	IGHJ4	11	17	37	40
1	1.3444474321054048E-4	TGTGCGAGAGATATTGTAGTAGTACCAGCTGCTAGGGACGGTATGGACGTCTGG	CARDIVVVPAARDGMDVW	IGHV1-18	IGHD2-2	IGHJ6	11	12	33	42
1	1.3444474321054048E-4	TGTGCGAGAGATATTGTAGTAGTACCAGCTGCTAGGGACGGTATGGACGTCTGG	CARDIVVVPAARDGMDVW	IGHV4-31	IGHD2-2	IGHJ6	11	12	33	42
1	1.3444474321054048E-4	TGTGCGAGAGATATCCGCGGGGACTGGAGCCACCACGGAGCCTTTGACTACTGG	CARDIRGDWSHHGAFDYW	IGHV3-11	IGHD2-15	IGHJ4	11	29	35	41
1	1.3444474321054048E-4	TGTGCGAGAGATATGTGGAACGGTGGTGTCTTCCCGGAGGGGTTTGACCTCTGG	CARDMWNGGVFPEGFDLW	IGHV3-21	IGHD4-23	IGHJ5	11	19	26	40
1	1.3444474321054048E-4	TGTGCGAGAGATATGTGGAACGGTGGTGTCTTCCCGGAGGGGTCTGACGTCTGG	CARDMWNGGVFPEGSDVW	IGHV1-18	IGHD4-23	IGHJ4	11	19	26	50
1	1.3444474321054048E-4	TGTGCGAGAGATATGTGGAACGGTGGCGTCTTCCCGGAGGGGTCTGACTTCTGG	CARDMWNGGVFPEGSDFW	IGHV3-21	IGHD1-1	IGHJ4	11	15	21	44
1	1.3444474321054048E-4	TGTGCGAGAGATATGTGGAACGGCGGTGTTTTCCCGGAGGGGTCTGACCTCTGG	CARDMWNGGVFPEGSDLW	IGHV3-30	IGHD1-1	IGHJ5	11	15	21	45
1	1.3444474321054048E-4	TGTGCGAGAGACCCTACCTTGGTGGTGGTAGCTGCTACTCCCGTGGACTACTGG	CARDPTLVVVAATPVDYW	IGHV4-31	IGHD2-15	IGHJ4	10	21	40	45
1	1.3444474321054048E-4	TGTGCGAGAGACCCTAACCTCTTGGATAGTAGTGGCACTCGATTTGACTACTGG	CARDPNLLDSSGTRFDYW	IGHV1-46	IGHD3-22	IGHJ4	10	24	34	42
1	1.3444474321054048E-4	TGTGCGAGAGAGTCGGGGGGGCAGCAGCTGGTACCTGATGCTTTTGATATCTGG	CARESGGQQLVPDAFDIW	IGHV1-46	IGHD6-13	IGHJ3	10	20	33	35
1	1.3444474321054048E-4	TGTGCGAGAGAGCCACCCGGTTACGATTTTTGGAGTGGTTACCTTGACTACTGG	CAREPPGYDFWSGYLDYW	IGHV3-7	IGHD3-3	IGHJ4	10	20	38	39
1	1.3444474321054048E-4	TGTGCGAGAGAGGGGGGATTTTTGGAGTGGTTATCTCGGGGTATGGACGTCTGG	CAREGGFLEWLSRGMDVW	IGHV3-21	IGHD3-3	IGHJ6	10	16	33	42
1	1.3444474321054048E-4	TGTGCGAGAGAGAACCTTGAATATTACTATGATAGCTGTGGCTTCGACTACTGG	CARENLEYYYDSCGFDYW	IGHV3-30	IGHD3-22	IGHJ4	10	21	34	41
1	1.3444474321054048E-4	TGTGCGAGAACCGGGTATAGCAGTGGCTGGAAATTAAACTGGTTCGACCCCTGG	CARTGYSSGWKLNWFDPW	IGHV1-46	IGHD6-19	IGHJ5	8	10	29	36
1	1.3444474321054048E-4	TGTGCGAAAGTTCGCGGTCTTTTTCATTTGGGGGAGTTATCACCCGACTTCTGG	CAKVRGLFHLGELSPDFW	IGHV3-30	IGHD3-16	IGHJ4	6	26	40	45
1	1.3444474321054048E-4	TGTGCGAAAGTTCGCGGTCTTTTCCATTTGGGGGAGTTATCACCCGACTTCTGG	CAKVRGLFHLGELSPDFW	IGHV3-23	IGHD3-16	IGHJ4	9	26	40	45
1	1.3444474321054048E-4	TGTGCGAAAGTTCGGGGTCTTTTCCATTTGGGGGAGTTATCACCCGACTACTGG	CAKVRGLFHLGELSPDYW	IGHV3-33	IGHD3-16	IGHJ4	6	26	40	45
1	1.3444474321054048E-4	TGTGCGAAAGTGGGATTGGTCGAAGCAGCAGCTGGTACTTGCTTCGATCTCTGG	CAKVGLVEAAAGTCFDLW	IGHV3-23	IGHD6-13	IGHJ2	9	23	37	41
1	1.3444474321054048E-4	TGTGCGAAAGGTTTCGACCTTTGGAGAGGTTACTCATCTAAATTTGACAACTGG	CAKGFDLWRGYSSKFDNW	IGHV3-23	IGHD3-3	IGHJ4	9	19	31	42
1	1.3444474321054048E-4	TGTGCGAAAGAGAGGGGTCCTACTCCTGATTACACTGCTGACTTTGATTATTGG	CAKERGPTPDYTADFDYW	IGHV3-23	IGHD2-15	IGHJ4	10	19	25	40
1	1.3444474321054048E-4	TGTGCAACAGCCCCCCCTCTACTATGGTTCGGGGGTAACTGGTTCGACCCCTGG	CATAPPLLWFGGNWFDPW	IGHV1-24	IGHD3-10	IGHJ5	9	19	33	36
1	1.3444474321054048E-4	TGTGCAACAGGATCAGCTATAGTGGGACCCGCCCGGGGCTGGTTCGACCCCTGG	CATGSAIVGPARGWFDPW	IGHV1-24	IGHD1-26	IGHJ5	9	17	26	38
1	1.3444474321054048E-4	TGTGCAAGAGAGGAGGGGGGAGTAGGACCTACGACGACATATTTTGACTTCTGG	CAREEGGVGPTTTYFDFW	IGHV3-13	IGHD3-16	IGHJ4	10	15	22	42
1	1.3444474321054048E-4	TGTGCAAGAAAGCAGTGGCTGCTCGGGAGCCCTAGTGATGCTTTTGATATCTGG	CARKQWLLGSPSDAFDIW	IGHV3-74	IGHD6-19	IGHJ3	8	10	20	35
1	1.3444474321054048E-4	TGTGCAAAAGATAATGGCAGTGGCTGGTCTATCGTGGGATTCATCGAGCACTGG	CAKDNGSGWSIVGFIEHW	IGHV3-43	IGHD6-19	IGHJ1	12	16	27	46
1	1.3444474321054048E-4	TGTACTAGAGGTCCCCCAGATGTCAGCAGTTGGTGGGATGCTCTGGATATCTGG	CTRGPPDVSSWWDALDIW	IGHV3-42	IGHD6-13	IGHJ3	9	23	33	36
1	1.3444474321054048E-4	TGTACCGTCCTTCAGGAGGCAGTTATGCCCCGCGCTGAGTACTTCGAGCACTGG	CTVLQEAVMPRAEYFEHW	IGHV3-15	IGHD1-20	IGHJ1	5	19	25	31
1	1.3444474321054048E-4	TGTACGTACTCTGACGGACAGGGGACTGAGTGGAAGTACTACTTTGACTTCTGG	CTYSDGQGTEWKYYFDFW	IGHV1-46	IGHD3-3	IGHJ4	2	27	32	34
1	1.3444474321054048E-4	TGTACGAGAGGGCGTTTCGACAGCGCTTGGTTTGGGGCAGGCCCAGAGTACTGG	CTRGRFDSAWFGAGPEYW	IGHV3-11	IGHD3-16	IGHJ4	9	29	36	48
1	1.3444474321054048E-4	TGTACAAAATCAGTCAGTATCTCCCCTTATTATAGTCACGGCATGGACGTCTGG	CTKSVSISPYYSHGMDVW	IGHV4-39	IGHD3-10	IGHJ6	2	26	33	41
1	1.3444474321054048E-4	TGCGCAAAAGATAGAGGATTTGCTGATTACGATTTCTACGGTTTGGACGTCTGG	CAKDRGFADYDFYGLDVW	IGHV3-9	IGHD3-3	IGHJ6	12	25	34	43
1	1.3444474321054048E-4	TGTGTCAAGTATGGAGGCTGGGGCCGGGGTTATAACTGGTTCGACCCCTGG	CVKYGGWGRGYNWFDPW	IGHV3-23	IGHD3-22	IGHJ5	3	27	32	33
1	1.3444474321054048E-4	TGTGTGAGAGACATTAGAAGATCGGGAGATTTCTACTACTTTGACTACTGG	CVRDIRRSGDFYYFDYW	IGHV4-59	IGHD2-8	IGHJ4	10	11	16	33
1	1.3444474321054048E-4	TGTGTGAGAGAGGGGGCATACGGTGACTACACAGGCGCATTTGATCTCTGG	CVREGAYGDYTGAFDLW	IGHV3-21	IGHD4-17	IGHJ6	10	18	29	46
1	1.3444474321054048E-4	TGTGTGAGAGAAGGGGCATACGGTGACTACTCAGGCGCTTTTGATATCTGG	CVREGAYGDYSGAFDIW	IGHV4-31	IGHD4-17	IGHJ3	10	18	29	36
1	1.3444474321054048E-4	TGTGTGAGAGAAGGGGCATACGGTGACTACACAGGCGCTTTTGATGTCTGG	CVREGAYGDYTGAFDVW	IGHV7-56	IGHD4-17	IGHJ3	7	18	29	36
1	1.3444474321054048E-4	TGTGTGAGAGAAGGGGCATACGGTGACTACACAGGCGCTTTTGATAACTGG	CVREGAYGDYTGAFDNW	IGHV3-52	IGHD4-17	IGHJ3	9	18	29	36
1	1.3444474321054048E-4	TGTGTGAGAGAAGGGGGATACGGTGACTATACAGGCGCTTTTGATATGTGG	CVREGGYGDYTGAFDMW	IGHV3-35	IGHD4-17	IGHJ3	8	18	28	36
1	1.3444474321054048E-4	TGTGCCAGAGTGGGAGTACCAACTAATGTAAAGGGGTGGTTCGACACCTGG	CARVGVPTNVKGWFDTW	IGHV3-38	IGHD1-26	IGHJ5	8	9	15	36
1	1.3444474321054048E-4	TGTGCCAAGGGGGTTCAGGGAGTTGTCCCCAGAGGGTGGTTCGACCCCTGG	CAKGVQGVVPRGWFDPW	IGHV3-23	IGHD3-10	IGHJ5	4	11	23	36
1	1.3444474321054048E-4	TGTGCGTCTGTCGCGGTTATAGTAGTGGGCAATGACGATTTTGATGTGTGG	CASVAVIVVGNDDFDVW	IGHV1-2	IGHD3-22	IGHJ3	5	18	27	31
1	1.3444474321054048E-4	TGTGCGCGAGATAAGGGGATGACCACGGTGACTACGTATGTCGACTATTGG	CARDKGMTTVTTYVDYW	IGHV3-21	IGHD4-17	IGHJ4	11	18	37	42
1	1.3444474321054048E-4	TGTGCGGTTCTCGCAGTTATAGTAGTTGCCAACGATGATTTTGATATGTGG	CAVLAVIVVANDDFDMW	IGHV1-2	IGHD1-20	IGHJ3	5	13	20	33
1	1.3444474321054048E-4	TGTGCGGCTGTCGCGGTGATAGTCATTGACAATGACGATTTTGATCTGTGG	CAAVAVIVIDNDDFDLW	IGHV1-58	IGHD3-22	IGHJ3	7	16	22	31
1	1.3444474321054048E-4	TGTGCGGCTGTCGCGGTGATAGTCATTGACAATGACGATTTTGATATGTGG	CAAVAVIVIDNDDFDMW	IGHV1-58	IGHD3-22	IGHJ3	7	16	22	31
1	1.3444474321054048E-4	TGTGCGACTGTCGCGGTGATAGTAGTTGACAATGACGATTTTGATATGTGG	CATVAVIVVDNDDFDMW	IGHV1-2	IGHD3-22	IGHJ3	6	16	25	31
1	1.3444474321054048E-4	TGTGCGACTGTCGCGGTGATAGTAATTGACAATGACGATTTTGATATGTGG	CATVAVIVIDNDDFDMW	IGHV4-28	IGHD3-10	IGHJ3	6	18	25	31
1	1.3444474321054048E-4	TGTGCGACCAATTTCTCACCCTGGGGGTATAGCAGGGGTATGGACGTCTGG	CATNFSPWGYSRGMDVW	IGHV3-23	IGHD6-13	IGHJ6	6	24	34	39
1	1.3444474321054048E-4	TGTGCGAGTCTCGCAGTGGTAGTAGTTGCCAATGATGATTTTGATGTGTGG	CASLAVVVVANDDFDVW	IGHV4-31	IGHD2-15	IGHJ3	7	14	28	31
1	1.3444474321054048E-4	TGTGCGAGCCTACCAGACTACGGTGACTACTCTGATGCTTTTGATATCTGG	CASLPDYGDYSDAFDIW	IGHV3-33	IGHD4-17	IGHJ3	7	15	29	32
1	1.3444474321054048E-4	TGTGCGAGCCTACCAGACTACGGTGACTACTCTGATGCTTTTGATATCTGG	CASLPDYGDYSDAFDIW	IGHV4-4	IGHD4-17	IGHJ3	7	15	29	32
1	1.3444474321054048E-4	TGTGCGAGGTTTAATATAGTGGCTACTTTGGATGATGCTTTTGATATCTGG	CARFNIVATLDDAFDIW	IGHV4-31	IGHD5-12	IGHJ3	7	13	25	31
1	1.3444474321054048E-4	TGTGCGAGGGCGTACCAAGTGTTGTCTTCGATATTCTACTTTGACTACTGG	CARAYQVLSSIFYFDYW	IGHV1-18	IGHD3-9	IGHJ4	7	28	34	35
1	1.3444474321054048E-4	TGTGCGAGGACCCCCGTATATAGTGGGGCCTACTACTCTAAAGACTACTGG	CARTPVYSGAYYSKDYW	IGHV1-18	IGHD1-26	IGHJ4	7	18	35	42
1	1.3444474321054048E-4	TGTGCGAGGACGGACCTTATAACTGGAACCGATGATGCTTTTGATATCTGG	CARTDLITGTDDAFDIW	IGHV3-21	IGHD1-20	IGHJ3	7	17	28	31
1	1.3444474321054048E-4	TGTGCGAGATGTTATATAGAACGACCTTATGGGGCCTCCCTTGACCCCTGG	CARCYIERPYGASLDPW	IGHV4-59	IGHD1-1	IGHJ5	8	18	24	42
1	1.3444474321054048E-4	TGTGCGAGACTTGGGCGTATAGGAGTGACTCCCAGTGGATTTGACCACTGG	CARLGRIGVTPSGFDHW	IGHV4-39	IGHD6-19	IGHJ1	9	16	26	45
1	1.3444474321054048E-4	TGTGCGAGACTTGGGGGCACAGTGCCTGGCTACAACTGGTTCGACCCCTGG	CARLGGTVPGYNWFDPW	IGHV4-39	IGHD3-16	IGHJ5	9	10	16	30
1	1.3444474321054048E-4	TGTGCGAGACTTGGGGGAACAGTGCCTGGTTACAACTGGTTCGACCCCTGG	CARLGGTVPGYNWFDPW	IGHV5-10-1	IGHD3-16	IGHJ5	9	10	17	30
1	1.3444474321054048E-4	TGTGCGAGACTTAAGACGAGGGACTATTATTATTACTACATGGACGTCTGG	CARLKTRDYYYYYMDVW	IGHV4-39	IGHD6-6	IGHJ6	9	14	19	22
1	1.3444474321054048E-4	TGTGCGAGACCCTCTATAGCAGCAGCTGCTTACAGCTGGTTCGACCCCTGG	CARPSIAAAAYSWFDPW	IGHV5-10-1	IGHD6-13	IGHJ5	9	14	27	30
1	1.3444474321054048E-4	TGTGCGAGACACGGTACAGACATGATTGTGGGAAGGGGTTTTGATATTTGG	CARHGTDMIVGRGFDIW	IGHV4-39	IGHD1-1	IGHJ3	10	11	17	38
1	1.3444474321054048E-4	TGTGCGAGAGTTTACTATGATAGTAGTGGTTATTACCCCTTGGGCTACTGG	CARVYYDSSGYYPLGYW	IGHV1-46	IGHD3-22	IGHJ4	9	11	35	44
1	1.3444474321054048E-4	TGTGCGAGAGTTAGGAGGCCACTGGAACTCCCTGATGCTTTTGATATCTGG	CARVRRPLELPDAFDIW	IGHV3-48	IGHD1-7	IGHJ3	9	20	28	32
1	1.3444474321054048E-4	TGTGCGAGAGTAGACCGGGAGGCTGGTCGAACCCCAACATTTGACTACTGG	CARVDREAGRTPTFDYW	IGHV3-23	IGHD6-19	IGHJ4	6	20	26	39
1	1.3444474321054048E-4	TGTGCGAGAGGCAACGTCGACGGTGACGCGATTGGCGCCTTTGATGTCTGG	CARGNVDGDAIGAFDVW	IGHV3-11	IGHD4-17	IGHJ3	9	19	26	39
1	1.3444474321054048E-4	TGTGCGAGAGGGTCAAGCAGCAGTTGGCAGGGACCCGAGCTTGCCTACTGG	CARGSSSSWQGPELAYW	IGHV4-4	IGHD6-13	IGHJ4	9	15	26	40
1	1.3444474321054048E-4	TGTGCGAGAGGGGATAGTACCTCTTACTACGGGGGCTACTATGACTCCTGG	CARGDSTSYYGGYYDSW	IGHV1-8	IGHD3-22	IGHJ4	10	23	30	35
1	1.3444474321054048E-4	TGTGCGAGAGGGGATAGTAGTAGTTACTACGGGGGCTATTATGACTCCTGG	CARGDSSSYYGGYYDSW	IGHV4-59	IGHD3-22	IGHJ4	9	12	29	41
1	1.3444474321054048E-4	TGTGCGAGAGGATTTATTTTGGGATGGTTCGGGGTCGACCTTGACTACTGG	CARGFILGWFGVDLDYW	IGHV1-18	IGHD3-10	IGHJ4	9	23	33	40
1	1.3444474321054048E-4	TGTGCGAGAGGACGCGGTGACTACGATGGGAATGATGCTTTTGATATCTGG	CARGRGDYDGNDAFDIW	IGHV7-4-1	IGHD4-17	IGHJ3	9	14	24	31
1	1.3444474321054048E-4	TGTGCGAGAGGAACATACGAGTTTTGGACTGGTCAGATCTTTGACTCCTGG	CARGTYEFWTGQIFDSW	IGHV4-59	IGHD3-3	IGHJ4	9	15	32	38
1	1.3444474321054048E-4	TGTGCGAGAGATTCAATCGGAACGCAGTGGCTGGCCTCCTTTGACTACTGG	CARDSIGTQWLASFDYW	IGHV4-31	IGHD6-19	IGHJ4	11	23	33	38
1	1.3444474321054048E-4	TGTGCGAGAGATCCGTTGTTCGCGACGGTGTCTTACTCCTTTGACTGCTGG	CARDPLFATVSYSFDCW	IGHV1-2	IGHD4-17	IGHJ4	12	24	29	33
1	1.3444474321054048E-4	TGTGCGAGAGATCGTGAGCAGCAGCTGGTAGGGGGAAGCTTTGACTACTGG	CARDREQQLVGGSFDYW	IGHV4-31	IGHD6-13	IGHJ4	12	16	29	38
1	1.3444474321054048E-4	TGTGCGAGAGATCGAGGTGTCTACGATTCGGGTTTCGACTTTGACTATTGG	CARDRGVYDSGFDFDYW	IGHV4-31	IGHD5-12	IGHJ4	12	16	27	37
1	1.3444474321054048E-4	TGTGCGAGAGATCAGTATAGCAGCAGCTGGAATGACTACTTTGACTACTGG	CARDQYSSSWNDYFDYW	IGHV3-21	IGHD6-13	IGHJ4	12	14	29	34
1	1.3444474321054048E-4	TGTGCGAGAGATGCTCAACCCGTTATTACTACGGGTTATTTTGACTACTGG	CARDAQPVITTGYFDYW	IGHV3-48	IGHD3-22	IGHJ4	11	21	32	39
1	1.3444474321054048E-4	TGTGCGAGAGATGGGATAGGGGACTACTACTACTACTACATGGACGTCTGG	CARDGIGDYYYYYMDVW	IGHV3-21	IGHD2-15	IGHJ6	11	13	17	22
1	1.3444474321054048E-4	TGTGCGAGAGATATATCCTGCTGTGGCTGGTACAGCTACTTTGACTACTGG	CARDISCCGWYSYFDYW	IGHV3-21	IGHD6-19	IGHJ4	11	22	32	35
1	1.3444474321054048E-4	TGTGCGAGAGATAAGGTCGGGGACGACGGTGACTACTACTTTGACTACTGG	CARDKVGDDGDYYFDYW	IGHV4-31	IGHD4-17	IGHJ4	11	21	32	33
1	1.3444474321054048E-4	TGTGCGAGAGACGTAATATATATGGTTCAGGGAGACCCATTTGACTACTGG	CARDVIYMVQGDPFDYW	IGHV3-48	IGHD3-10	IGHJ4	10	20	33	39
1	1.3444474321054048E-4	TGTGCGAGAGACGATCGGACGATTTCTGGAGTGCTTCCCATGACTGTCTGG	CARDDRTISGVLPMTVW	IGHV3-11	IGHD3-3	IGHJ4	10	18	32	47
1	1.3444474321054048E-4	TGTGCGAGAGAGGTTACCGGGTATAGCTTTTTCGGCTGGTTCGACCCCTGG	CAREVTGYSFFGWFDPW	IGHV1-46	IGHD6-13	IGHJ5	10	16	26	35
1	1.3444474321054048E-4	TGTGCGAGAGAGGGCAGTATGGGGCAGCAGTGGCTGGCATTTGACTACTGG	CAREGSMGQQWLAFDYW	IGHV4-31	IGHD6-19	IGHJ4	10	25	36	39
1	1.3444474321054048E-4	TGTGCGAGAGAGAGGGTCCTTGGTTCGGGGCTCTCCGGTCTGGACGTCTGG	CARERVLGSGLSGLDVW	IGHV4-31	IGHD3-10	IGHJ6	10	20	29	40
1	1.3444474321054048E-4	TGTGCGAGAGAATCTGGGGGTGGGAGCTATGACTACGGTATGGACGTCTGG	CARESGGGSYDYGMDVW	IGHV3-33	IGHD4-17	IGHJ6	10	28	38	39
1	1.3444474321054048E-4	TGTGCGAGAGAAGGGGCATACGGTGACCAAACAGGCGCTTTTGACATCTGG	CAREGAYGDQTGAFDIW	IGHV3-30	IGHD4-17	IGHJ3	10	18	26	36
1	1.3444474321054048E-4	TGTGCGAGAACGATTGTTCGAGACATTATTATCAATGCTTTCCCTACCTGG	CARTIVRDIIINAFPTW	IGHV4-59	IGHD3-10	IGHJ3	8	25	31	34
1	1.3444474321054048E-4	TGTGCGAAGTCAAATTATTACGGTGCTCACTCCAGGTTGTATGACTCCTGG	CAKSNYYGAHSRLYDSW	IGHV3-23	IGHD4-23	IGHJ4	7	18	32	41
1	1.3444474321054048E-4	TGTGCGAAAGCCGATGATGGTAGTGGCTATAACGGTCGGTTTGACCACTGG	CAKADDGSGYNGRFDHW	IGHV3-23	IGHD3-22	IGHJ4	9	13	29	39
1	1.3444474321054048E-4	TGTGCGAAAGGGAGGTACTATGGTTCGGGGAGTTTCTACTTTGACTACTGG	CAKGRYYGSGSFYFDYW	IGHV3-23	IGHD3-10	IGHJ4	9	15	33	35
1	1.3444474321054048E-4	TGTGCGAAAGATCGGATTGCAGGAAAGAGCGGAGGTCTCTTCGCCGCCTGG	CAKDRIAGKSGGLFAAW	IGHV3-23	IGHD2-15	IGHJ5	12	29	33	39
1	1.3444474321054048E-4	TGTGCGAAAGATGTAGTGCCTACGAACGTCCCCTACTACTTTGACCACTGG	CAKDVVPTNVPYYFDHW	IGHV3-30	IGHD5-12	IGHJ4	11	13	24	33
1	1.3444474321054048E-4	TGTGCGAAAGACGACGCTAGCAGCAGCTGGGGTGATGCTTTTGATATCTGG	CAKDDASSSWGDAFDIW	IGHV3-23	IGHD6-13	IGHJ3	10	17	29	32
1	1.3444474321054048E-4	TGTGCATCTCTCGCGGTTATAGTCGTGGGCAATGACGATTTTGATGTGTGG	CASLAVIVVGNDDFDVW	IGHV1-24	IGHD1-14	IGHJ3	5	13	20	31
1	1.3444474321054048E-4	TGTGCATCTGTCGCGGTTATAGTAGTGGGCAATGACGATTTTGATGTGTGG	CASVAVIVVGNDDFDVW	IGHV1-24	IGHD3-22	IGHJ3	5	18	27	31
1	1.3444474321054048E-4	TGTGCACGGACCCGATATACCCTCTACTACTACTACGGTATGGACGTCTGG	CARTRYTLYYYYGMDVW	IGHV2-26	IGHD6-13	IGHJ6	9	15	21	23
1	1.3444474321054048E-4	TGTGCAGTTCTCGCAGTTATCGTAGTTGACAACGATGACTTTGATGTCTGG	CAVLAVIVVDNDDFDVW	IGHV1-18	IGHD3-16	IGHJ3	4	14	22	39
1	1.3444474321054048E-4	TGTGCAAGAGATCGGACTGAGTATAGCGTCTCGTCGGCAATGGACTACTGG	CARDRTEYSVSSAMDYW	IGHV3-11	IGHD6-6	IGHJ4	12	18	34	42
1	1.3444474321054048E-4	TGTGCAAGAGACATGGGCACCTCGGGGTATTCCTTCAGTATGGACGTCTGG	CARDMGTSGYSFSMDVW	IGHV3-13	IGHD2-21	IGHJ6	10	27	32	39
1	1.3444474321054048E-4	TGTGCAAGAGAAGGGGCGTACGGTGACTACGCAGGCGCTTTTGATATCTGG	CAREGAYGDYAGAFDIW	IGHV3-13	IGHD4-17	IGHJ3	10	18	30	36
1	1.3444474321054048E-4	TGTGCAAGAGAAAAAATGGCAGTGGCTGGTAGATTCCCCTTTGACTCCTGG	CAREKMAVAGRFPFDSW	IGHV3-74	IGHD6-19	IGHJ4	10	18	30	38
1	1.3444474321054048E-4	TGTGCAAAAGCCTCAGGTGGTGATTTTTGGAGTGAAGGTTTTGATATTTGG	CAKASGGDFWSEGFDIW	IGHV1-67	IGHD3-3	IGHJ3	3	21	33	38
1	1.3444474321054048E-4	TGTGCAAAAGCACGATACAGCTATGACCCGCCCGGAGGTTTTGACTACTGG	CAKARYSYDPPGGFDYW	IGHV3-9	IGHD5-18	IGHJ4	9	13	24	39
1	1.3444474321054048E-4	TGTGCAAAAGATATATATATAATGGTGGGAGGTACGCATTTTGACTACTGG	CAKDIYIMVGGTHFDYW	IGHV3-9	IGHD2-8	IGHJ4	15	19	26	39
1	1.3444474321054048E-4	TGTACTAGAGGATTTGAGATAGCAGCAGCTGGTACCTCCTTTGACTACTGG	CTRGFEIAAAGTSFDYW	IGHV3-49	IGHD6-13	IGHJ4	9	18	34	38
1	1.3444474321054048E-4	TGTACCACAGGAGCCGCTTTTTGGAGTGGTTATTACCTAGATGACTACTGG	CTTGAAFWSGYYLDDYW	IGHV3-15	IGHD3-3	IGHJ4	9	17	34	41
1	1.3444474321054048E-4	TGTACCACAGAGGTCAACTGGTGGTCACCCGCTAGTGGGCCTGACTCCTGG	CTTEVNWWSPASGPDSW	IGHV3-15	IGHD1-1	IGHJ1	10	14	20	47
1	1.3444474321054048E-4	TGTACGAGAGGAGATTTAGTGGGAGCTCCTCCCCGCAACTATTTTGACTGG	CTRGDLVGAPPRNYFDW	IGHV3-11	IGHD1-26	IGHJ1	9	16	26	46
1	1.3444474321054048E-4	TGTAGTAGACGAGAGTTCGATGGCCTGGAACGACTTTCTGTTGATGTCTGG	CSRREFDGLERLSVDVW	IGHV1-46	IGHD1-1	IGHJ3	2	24	33	40
1	1.3444474321054048E-4	TGCGTGAGAGAAGGGGCATACGGTGACTACTCAGGCGCTTTTGATATCTGG	CVREGAYGDYSGAFDIW	IGHV3-21	IGHD4-17	IGHJ3	10	18	29	36
1	1.3444474321054048E-4	TGTGTGAAAGAGGGAGTGATTGTCGCTCCTGCGAACTTTGACTCGTGG	CVKEGVIVAPANFDSW	IGHV3-9	IGHD3-10	IGHJ4	10	11	20	34
1	1.3444474321054048E-4	TGTGTAAAGGCCTTTGGTGGAAGCTATACCGACTACTTTACGCATTGG	CVKAFGGSYTDYFTHW	IGHV3-20	IGHD2-8	IGHJ1	3	14	30	41
1	1.3444474321054048E-4	TGTGCTACATGGGGGGCATACAGTTATGGCTTCGAGCCGGACCACTGG	CATWGAYSYGFEPDHW	IGHV3-21	IGHD5-18	IGHJ4	4	17	28	39
1	1.3444474321054048E-4	TGTGCTAAAGCGGCCGTTACGATTTTTGGATGGGCTTTTGATATCTGG	CAKAAVTIFGWAFDIW	IGHV3-72	IGHD3-3	IGHJ3	6	16	29	33
1	1.3444474321054048E-4	TGTGCCTCCTTCCGGTATTACGATTTTTGGAGTGGTTATGACTACTGG	CASFRYYDFWSGYDYW	IGHV3-23	IGHD3-3	IGHJ4	4	14	37	38
1	1.3444474321054048E-4	TGTGCCCCCCCCGGGGAGCAGCTGGTAGGAACTTTTTTTGGGTACTGG	CAPPGEQLVGTFFGYW	IGHV3-23	IGHD2-2	IGHJ4	4	16	26	42
1	1.3444474321054048E-4	TGTGCGTTCCAGTACAGCAGCTTAATGCATGATGCCTTTGATATCTGG	CAFQYSSLMHDAFDIW	IGHV3-74	IGHD6-6	IGHJ3	4	10	21	27
1	1.3444474321054048E-4	TGTGCGCGGATGGTGACGGGCGGCGGTGGTAAGGGGTTTGACTACTGG	CARMVTGGGGKGFDYW	IGHV2-5	IGHD4-23	IGHJ4	4	23	31	36
1	1.3444474321054048E-4	TGTGCGATTTTTGGAGTTTTTGTTATAACGTACGCTTTTGATAACTGG	CAIFGVFVITYAFDNW	IGHV4-39	IGHD3-3	IGHJ3	6	7	26	33
1	1.3444474321054048E-4	TGTGCGATAACAGATAGGCTTACTTCCGGGTATGCTTTTGATATGTGG	CAITDRLTSGYAFDMW	IGHV4-34	IGHD1-14	IGHJ3	6	23	28	31
1	1.3444474321054048E-4	TGTGCGACTGAAAGATTACATTTGGACGAGTTACTCTTCGACCCCTGG	CATERLHLDELLFDPW	IGHV1-2	IGHD3-16	IGHJ5	6	13	32	36
1	1.3444474321054048E-4	TGTGCGACCTTACAGGATGACTACAGTAACCACCCCTTGGACTACTGG	CATLQDDYSNHPLDYW	IGHV3-21	IGHD4-11	IGHJ4	6	16	29	35
1	1.3444474321054048E-4	TGTGCGAGCCATCCCTCCTTCGTTCTTTGGAGTGGTTATTACTCCTGG	CASHPSFVLWSGYYSW	IGHV3-11	IGHD3-3	IGHJ5	7	25	40	43
1	1.3444474321054048E-4	TGTGCGAGGGAACCCGGGGCTTTTGGCCCTGATGCTTTTGATATCTGG	CAREPGAFGPDAFDIW	IGHV4-4	IGHD6-13	IGHJ3	7	11	17	29
1	1.3444474321054048E-4	TGTGCGAGGATGTCAGCACCTGGGACGGGACAATTTTTTGACTTCTGG	CARMSAPGTGQFFDFW	IGHV1-69	IGHD6-13	IGHJ4	7	13	26	36
1	1.3444474321054048E-4	TGTGCGAGATCAAGCGGTGGGACCTACCATGATGCTTTTGATATCTGG	CARSSGGTYHDAFDIW	IGHV4-55	IGHD1-26	IGHJ3	9	16	26	27
1	1.3444474321054048E-4	TGTGCGAGACTTCGAACTATATGGTTCGGGGAGGAAATTGACTACTGG	CARLRTIWFGEEIDYW	IGHV5-10-1	IGHD3-10	IGHJ4	9	19	32	37
1	1.3444474321054048E-4	TGTGCGAGACTTCAACGGCACGTTTATGATTTTTGGAGTGGGTTCTGG	CARLQRHVYDFWSGFW	IGHV5-10-1	IGHD3-3	IGHJ3	9	23	40	43
1	1.3444474321054048E-4	TGTGCGAGACTCCCCCCTCCAGTGGCTGGCCCAGAATTTGACTACTGG	CARLPPPVAGPEFDYW	IGHV5-10-1	IGHD6-19	IGHJ4	9	19	28	36
1	1.3444474321054048E-4	TGTGCGAGACCTAGCAGTGGCTGGTACGAAAACTACTTTGACTACTGG	CARPSSGWYENYFDYW	IGHV5-10-1	IGHD6-19	IGHJ4	9	11	27	31
1	1.3444474321054048E-4	TGTGCGAGACCCCTAGTGGCCCAAGGGCCTGGTGCTTTTGATATCTGG	CARPLVAQGPGAFDIW	IGHV5-10-1	IGHD5-12	IGHJ3	9	13	19	32
1	1.3444474321054048E-4	TGTGCGAGACCGGCCAGTGGCGGACCCCAAGGTTCGTTGGGCCTCTGG	CARPASGGPQGSLGLW	IGHV4-39	IGHD6-19	IGHJ4	9	14	20	44
1	1.3444474321054048E-4	TGTGCGAGACGTGGAGCAGCATCTGGCACTCTTCATTTTGATGTGTGG	CARRGAASGTLHFDVW	IGHV5-10-1	IGHD6-13	IGHJ3	9	14	25	35
1	1.3444474321054048E-4	TGTGCGAGACGAGATGGGGGTCTACTCTACCAGGCAATGGACGTCTGG	CARRDGGLLYQAMDVW	IGHV3-11	IGHD5-24	IGHJ6	8	10	16	36
1	1.3444474321054048E-4	TGTGCGAGACATCCCCATGTGATGGGACTGGATGTCTTTGATATCTGG	CARHPHVMGLDVFDIW	IGHV5-10-1	IGHD1-1	IGHJ3	11	26	31	36
1	1.3444474321054048E-4	TGTGCGAGACAGCGGTGTAGTGGTGGTAGCTGCCGATTCGACTACTGG	CARQRCSGGSCRFDYW	IGHV1-46	IGHD2-15	IGHJ4	8	15	32	39
1	1.3444474321054048E-4	TGTGCGAGACAGAGCAGTGGCTGGTACGCTGAATACTTCCAGCACTGG	CARQSSGWYAEYFQHW	IGHV4-39	IGHD6-19	IGHJ1	10	12	25	26
1	1.3444474321054048E-4	TGTGCGAGAGCTGATTTCGACGGTGACTCCTACTACTTTGACTACTGG	CARADFDGDSYYFDYW	IGHV3-21	IGHD4-17	IGHJ4	9	19	27	30
1	1.3444474321054048E-4	TGTGCGAGAGCCCTGAGAGCAGTGGCTGGTTACTACTTTGACTACTGG	CARALRAVAGYYFDYW	IGHV1-8	IGHD6-19	IGHJ4	13	17	29	30
1	1.3444474321054048E-4	TGTGCGAGAGCCCCATATAGCAGCAGCTGGAGGAATTTTGACTACTGG	CARAPYSSSWRNFDYW	IGHV4-34	IGHD6-13	IGHJ4	9	15	29	36
1	1.3444474321054048E-4	TGTGCGAGAGCGGCAGTGGCTGGTAGTTCGCACTGGTTCGACCCCTGG	CARAAVAGSSHWFDPW	IGHV3-48	IGHD6-19	IGHJ5	9	12	24	31
1	1.3444474321054048E-4	TGTGCGAGAGGTCTCGGTGTCCCCGAGGTAGTGGAAATTGACTACTGG	CARGLGVPEVVEIDYW	IGHV4-34	IGHD2-15	IGHJ4	14	27	33	37
1	1.3444474321054048E-4	TGTGCGAGAGGTCGGCGGGAGCTCTACGGTGACTACTTTGACTACTGG	CARGRRELYGDYFDYW	IGHV3-21	IGHD4-17	IGHJ4	9	23	30	31
1	1.3444474321054048E-4	TGTGCGAGAGGTGATAAGGACTACGGTGACTACGGAATTGACTACTGG	CARGDKDYGDYGIDYW	IGHV3-21	IGHD4-17	IGHJ4	9	18	33	37
1	1.3444474321054048E-4	TGTGCGAGAGGGGGGCCGGATGACCACAGTAATTATGTTGACCACTGG	CARGGPDDHSNYVDHW	IGHV4-34	IGHD4-11	IGHJ4	10	19	31	37
1	1.3444474321054048E-4	TGTGCGAGAGGACTGAAGCCAGGTGACTATGCGGAGATGGCGTACTGG	CARGLKPGDYAEMAYW	IGHV3-11	IGHD4-17	IGHJ4	9	21	28	42
1	1.3444474321054048E-4	TGTGCGAGAGGAGGATATAGCTCAGAAGGCTACTACTTTGACTCCTGG	CARGGYSSEGYYFDSW	IGHV4-34	IGHD5-12	IGHJ4	10	12	19	30
1	1.3444474321054048E-4	TGTGCGAGAGATCTTTTGGGGGAGTTATCCCCAGGAGGCGACTACTGG	CARDLLGELSPGGDYW	IGHV3-30	IGHD3-16	IGHJ4	13	14	28	39
1	1.3444474321054048E-4	TGTGCGAGAGATCTCCCGGTAACTCCGGGGGACTACTTTGACTACTGG	CARDLPVTPGDYFDYW	IGHV4-31	IGHD4-23	IGHJ4	14	17	27	31
1	1.3444474321054048E-4	TGTGCGAGAGATCCGGGTATAGCAGCAGCTAACCCCGTGATGCCTTGG	CARDPGIAAANPVMPW	IGHV4-31	IGHD6-13	IGHJ4	12	13	29	45
1	1.3444474321054048E-4	TGTGCGAGAGATCGGCGCCCGTACGATTTGGGGGGTATGGACGTCTGG	CARDRRPYDLGGMDVW	IGHV4-59	IGHD3-16	IGHJ6	12	26	33	36
1	1.3444474321054048E-4	TGTGCGAGAGATGTGGTGGCAGCTTCCTATCATGCTTTTGATATCTGG	CARDVVAASYHAFDIW	IGHV3-11	IGHD2-15	IGHJ3	11	12	23	31
1	1.3444474321054048E-4	TGTGCGAGAGATATGTATTACTATGGTTCAGGGCATCCTGACTACTGG	CARDMYYYGSGHPDYW	IGHV4-31	IGHD3-10	IGHJ4	11	14	32	38
1	1.3444474321054048E-4	TGTGCGAGAGATAGGTACCGGGGGTGGCTGGTATCCCTTGACTCCTGG	CARDRYRGWLVSLDSW	IGHV3-7	IGHD6-19	IGHJ4	11	23	32	37
1	1.3444474321054048E-4	TGTGCGAGAGACGGTGCGATCGGGGAGTCTTTTCCCCTTGACTACTGG	CARDGAIGESFPLDYW	IGHV3-30	IGHD3-10	IGHJ4	10	19	27	37
1	1.3444474321054048E-4	TGTGCGAGAGACGGTGCGATCGGGGAGTCTTTTCCCCTTGACTACTGG	CARDGAIGESFPLDYW	IGHV4-31	IGHD3-10	IGHJ4	10	19	27	37
1	1.3444474321054048E-4	TGTGCGAGAGACACAACAGGAACTGGTACGGGGTGTTTCGACCCCTGG	CARDTTGTGTGCFDPW	IGHV4-4	IGHD6-13	IGHJ5	10	22	29	36
1	1.3444474321054048E-4	TGTGCGAGAGAGTTAGACTACGGTGACTCCGCGAGCTTTGACTACTGG	CARELDYGDSASFDYW	IGHV4-31	IGHD4-17	IGHJ4	10	15	27	35
1	1.3444474321054048E-4	TGTGCGAGAGAGGGTACCTACGGTGGTAACCCTGGGTTCGACTACTGG	CAREGTYGGNPGFDYW	IGHV4-28	IGHD4-23	IGHJ4	8	17	29	39
1	1.3444474321054048E-4	TGTGCGAGAGAGGGGACTATGGTTCAGGGAAATGCTTTTGATATCTGG	CAREGTMVQGNAFDIW	IGHV3-21	IGHD3-10	IGHJ3	10	15	29	31
1	1.3444474321054048E-4	TGTGCGAGAGAGGGGAGTATAGCAGCTCGCTTGGCTCTTGACTACTGG	CAREGSIAARLALDYW	IGHV3-21	IGHD6-6	IGHJ4	10	14	28	37
1	1.3444474321054048E-4	TGTGCGAGAGAGGGAGTGGGCAGCTATGGTTACTGGTTTGACTACTGG	CAREGVGSYGYWFDYW	IGHV3-21	IGHD5-18	IGHJ4	10	20	32	36
1	1.3444474321054048E-4	TGTGCGAGAGAGGGAGGCTCCGAGGGAACCTACGAGTTTGACTACTGG	CAREGGSEGTYEFDYW	IGHV1-2	IGHD1-14	IGHJ4	10	24	29	36
1	1.3444474321054048E-4	TGTGCGAGAGAGGGAGGCTCCGAGGGAACCTACGAGTTTGACTACTGG	CAREGGSEGTYEFDYW	IGHV7-81	IGHD1-14	IGHJ4	8	24	29	36
1	1.3444474321054048E-4	TGTGCGAGAGAGAACATAGGAGCAATAGGTTTCCCCCTTGACTACTGG	CARENIGAIGFPLDYW	IGHV1-67	IGHD3-16	IGHJ4	10	31	36	37
1	1.3444474321054048E-4	TGTGCGAGAGAAGGGGGTGTTACTATGATAGTAGCTCTCGATATCTGG	CAREGGVTMIVALDIW	IGHV3-21	IGHD3-22	IGHJ3	10	19	33	39
1	1.3444474321054048E-4	TGTGCGAGAGAAGGGATTTTTGGACCCCTGCGCTGGTTCGACCCCTGG	CAREGIFGPLRWFDPW	IGHV3-53	IGHD3-3	IGHJ5	10	14	23	32
1	1.3444474321054048E-4	TGTGCGAGAGAAGGGACTGGAAATACGCTGCTATACCTTGACTCCTGG	CAREGTGNTLLYLDSW	IGHV3-21	IGHD1-7	IGHJ4	10	15	26	33
1	1.3444474321054048E-4	TGTGCGAAATTAAACGGGCAGTGGCTTCTAGGGTACTTTGACTCCTGG	CAKLNGQWLLGYFDSW	IGHV3-23	IGHD6-19	IGHJ4	8	17	25	33
1	1.3444474321054048E-4	TGTGCGAAATCTGGGTCCCCTTACTACTACGCCTACATGGACGTCTGG	CAKSGSPYYYAYMDVW	IGHV3-23	IGHD3-10	IGHJ6	8	15	19	21
1	1.3444474321054048E-4	TGTGCGAAAGCCCCAGTAAGCAGTGGCTGGTACTGGTTTGACTACTGG	CAKAPVSSGWYWFDYW	IGHV3-23	IGHD6-19	IGHJ4	9	18	28	29
1	1.3444474321054048E-4	TGTGCGAAAGCGCATCGTATAGCAGCAGGGGCCGCCTTCCAGCACTGG	CAKAHRIAAGAAFQHW	IGHV3-23	IGHD6-13	IGHJ1	9	16	27	35
1	1.3444474321054048E-4	TGTGCGAAAGATAACAGTGGCTGGTTGAAGTACTGCTTTGACTACTGG	CAKDNSGWLKYCFDYW	IGHV3-23	IGHD6-19	IGHJ4	11	14	24	28
1	1.3444474321054048E-4	TGTGCGAAAGAGGAGGTCTACTATGATAGTAGTGGGATTGACTACTGG	CAKEEVYYDSSGIDYW	IGHV3-23	IGHD3-22	IGHJ4	10	18	34	37
1	1.3444474321054048E-4	TGTGCGAAAAATGGTGAGACGTACTTGAACCTTTGGATTGACTCCTGG	CAKNGETYLNLWIDSW	IGHV3-23	IGHD2-8	IGHJ4	8	9	15	37
1	1.3444474321054048E-4	TGTGCACGGACTCGTATAGCAGTGGCTGGTAGCCCCTTTGACTACTGG	CARTRIAVAGSPFDYW	IGHV2-26	IGHD6-19	IGHJ4	16	17	30	35
1	1.3444474321054048E-4	TGTGCAACGGGCCCAGTTCGGGGAGTTAATCATTGGTTCGACCCCTGG	CATGPVRGVNHWFDPW	IGHV1-24	IGHD3-10	IGHJ5	7	15	27	33
1	1.3444474321054048E-4	TGTGCAACAGTACGATTTTTGGAGTGGTTATCGTGGTTCGACCCCTGG	CATVRFLEWLSWFDPW	IGHV1-24	IGHD3-3	IGHJ5	9	10	30	33
1	1.3444474321054048E-4	TGTGCAACAAGCCCGGTTCGGGGAGTTACAAACTGGTTCGACCCCTGG	CATSPVRGVTNWFDPW	IGHV1-24	IGHD3-10	IGHJ5	8	14	27	30
1	1.3444474321054048E-4	TGTGCAACAAGCAGCAGCTGGACGAGGGTCCACTGGTTCGACCCCTGG	CATSSSWTRVHWFDPW	IGHV1-24	IGHD6-13	IGHJ5	8	9	20	31
1	1.3444474321054048E-4	TGTGCAAGAGGGGGGGCGGCTATGAAGGACTTCTACTTTGACTACTGG	CARGGAAMKDFYFDYW	IGHV3-74	IGHD6-25	IGHJ4	9	15	21	32
1	1.3444474321054048E-4	TGTGCAAGAGATCCGGATTACTATGATAGTAGTGGTCTTGACTACTGG	CARDPDYYDSSGLDYW	IGHV3-13	IGHD3-22	IGHJ4	12	16	35	37
1	1.3444474321054048E-4	TGTGCAAGAGAATATTGTAGTGGTGGTAGCTGCTACTTCGACACCTGG	CAREYCSGGSCYFDTW	IGHV3-74	IGHD2-15	IGHJ5	10	11	35	36
1	1.3444474321054048E-4	TGTGCAAAAACGAGGGGGGACGATTTTTGGAGTGCTTACAGCGAGTGG	CAKTRGDDFWSAYSEW	IGHV3-22	IGHD3-3	IGHJ4	2	19	37	45
1	1.3444474321054048E-4	TGTGGGGCGTCTAACCCGCCCTCCCTCTACTACGGTGTGGACGTCTGG	CGASNPPSLYYGVDVW	IGHV1-18	IGHD4-17	IGHJ6	3	28	36	37
1	1.3444474321054048E-4	TGTACTAGAGCCTTTCTCTCGTTCTATGGTTCAGGGGGGGACTACTGG	CTRAFLSFYGSGGDYW	IGHV3-49	IGHD3-10	IGHJ4	9	23	35	39
1	1.3444474321054048E-4	TGTACGAGATGGAAGTACGAGGAGTACCAGGTTTCGTTCGACCCCTGG	CTRWKYEEYQVSFDPW	IGHV4-55	IGHD2-2	IGHJ5	9	22	29	35
1	1.3444474321054048E-4	TGCGCGAGAGATTCCATGGTACTGGCAAACAACTGGTTCGACCCCTGG	CARDSMVLANNWFDPW	IGHV1-46	IGHD2-2	IGHJ5	11	16	22	28
1	1.3444474321054048E-4	TGTTCGAAAGATCAGTTGGTAAGGGCTGAATACTTCGATCACTGG	CSKDQLVRAEYFDHW	IGHV3-23	IGHD4-23	IGHJ1	12	16	21	24
1	1.3444474321054048E-4	TGTGCGCAGGAGATTCATGGTGGCTACAATTCTTTTGACCACTGG	CAQEIHGGYNSFDHW	IGHV3-23	IGHD5-24	IGHJ4	5	20	30	33
1	1.3444474321054048E-4	TGTGCGGGAGATGGTTACAATGACGTTTATGCTTATGATCTCTGG	CAGDGYNDVYAYDLW	IGHV4-59	IGHD5-24	IGHJ3	11	15	25	28
1	1.3444474321054048E-4	TGTGCGACCCCCTACGGTGACTACGTCCGGGCTTTTGATATCTGG	CATPYGDYVRAFDIW	IGHV3-64	IGHD4-17	IGHJ3	6	11	25	30
1	1.3444474321054048E-4	TGTGCGACACACGATTACAGCCCTGATAGGTACGCTGGCCACTGG	CATHDYSPDRYAGHW	IGHV7-81	IGHD5-12	IGHJ4	6	10	17	40
1	1.3444474321054048E-4	TGTGCGACAAATACGGGCAGTGGCTACAACTGGTTCGACCCCTGG	CATNTGSGYNWFDPW	IGHV4-28	IGHD6-19	IGHJ5	11	16	23	24
1	1.3444474321054048E-4	TGTGCGAGTTGGTGTGGTGATTGCTACCCGTACTTTGACTACTGG	CASWCGDCYPYFDYW	IGHV1-46	IGHD2-21	IGHJ4	7	13	25	30
1	1.3444474321054048E-4	TGTGCGAGGCAGGTTTCCTACTACTACTACTACATGGACGTCTGG	CARQVSYYYYYMDVW	IGHV3-21	.	IGHJ6	7	-1	-1	17
1	1.3444474321054048E-4	TGTGCGAGGGGTGGGGGATATGGTTCAGGTGCTTTTGACTACTGG	CARGGGYGSGAFDYW	IGHV1-46	IGHD3-10	IGHJ4	7	18	25	33
1	1.3444474321054048E-4	TGTGCGAGATCCTCTTTTGACTGGGTAAAACCTTTTGATATCTGG	CARSSFDWVKPFDIW	IGHV4-59	IGHD3-9	IGHJ3	8	14	23	31
1	1.3444474321054048E-4	TGTGCGAGATCCGATTACTACTACTACTACTACATGGACGTCTGG	CARSDYYYYYYMDVW	IGHV3-64	.	IGHJ6	8	-1	-1	13
1	1.3444474321054048E-4	TGTGCGAGATCCGATTACTACTACTACTACTACATGGACGTCTGG	CARSDYYYYYYMDVW	IGHV4-55	.	IGHJ6	9	-1	-1	13
1	1.3444474321054048E-4	TGTGCGAGAGTGGGCAGCTATGGTTACCCCCTCTTTGACTACTGG	CARVGSYGYPLFDYW	IGHV1-46	IGHD5-18	IGHJ4	9	14	26	32
1	1.3444474321054048E-4	TGTGCGAGAGCTTACGATGACAGACCCGTTCCTATTGACTACTGG	CARAYDDRPVPIDYW	IGHV1-67	IGHD3-3	IGHJ4	9	11	17	34
1	1.3444474321054048E-4	TGTGCGAGAGCTTACGATGACAGACCCGTTCCTATTGACTACTGG	CARAYDDRPVPIDYW	IGHV3-23	IGHD3-3	IGHJ4	6	11	17	34
1	1.3444474321054048E-4	TGTGCGAGAGCCCCTATCCCCGGGGGGCCCTACTTTGACTACTGG	CARAPIPGGPYFDYW	IGHV1-46	IGHD6-13	IGHJ4	9	13	23	29
1	1.3444474321054048E-4	TGTGCGAGAGGTATGGGCCAGGAGCGCGATTCATTTGACTACTGG	CARGMGQERDSFDYW	IGHV1-8	IGHD3-10	IGHJ4	10	11	15	33
1	1.3444474321054048E-4	TGTGCGAGAGGCGGAGGCTGGCAACGGTATTACTTTGAATACTGG	CARGGGWQRYYFEYW	IGHV4-59	IGHD6-19	IGHJ4	9	15	20	26
1	1.3444474321054048E-4	TGTGCGAGAGGGTATTACTATGATAGTAGTGGTTCATCCTACTGG	CARGYYYDSSGSSYW	IGHV1-8	IGHD3-22	IGHJ4	10	11	33	38
1	1.3444474321054048E-4	TGTGCGAGAGGAGCGAGCTTCGGCAACTATGTTTTTGACCACTGG	CARGASFGNYVFDHW	IGHV3-21	IGHD3-10	IGHJ4	9	25	30	33
1	1.3444474321054048E-4	TGTGCGAGAGGAGGTGGGCCGTATAGCAGCAGCTTTGACTACTGG	CARGGGPYSSSFDYW	IGHV4-59	IGHD6-13	IGHJ4	9	20	31	32
1	1.3444474321054048E-4	TGTGCGAGAGGAGGCGGCTACAATTTCAACCCATTTGACTACTGG	CARGGGYNFNPFDYW	IGHV3-23	IGHD5-24	IGHJ4	6	15	24	33
1	1.3444474321054048E-4	TGTGCGAGAGGAGGCGGCTACAATTTCAACCCATTTGACTACTGG	CARGGGYNFNPFDYW	IGHV4-59	IGHD5-24	IGHJ4	9	15	24	33
1	1.3444474321054048E-4	TGTGCGAGAGGAGATAACTGGAAGTACGGGTGGTTCGACCCCTGG	CARGDNWKYGWFDPW	IGHV1-8	IGHD1-7	IGHJ5	10	13	27	30
1	1.3444474321054048E-4	TGTGCGAGAGATTCCGTTGGTGGGACAGATGCTTTTGATATCTGG	CARDSVGGTDAFDIW	IGHV1-46	IGHD1-26	IGHJ3	11	19	24	27
1	1.3444474321054048E-4	TGTGCGAGAGATTATGGTGTGTATCAGGACTGGTTCGACCCCTGG	CARDYGVYQDWFDPW	IGHV3-21	IGHD2-8	IGHJ5	11	13	19	28
1	1.3444474321054048E-4	TGTGCGAGAGATCCCCCTGGCAGTGGCTGGCGCCTTGACTACTGG	CARDPPGSGWRLDYW	IGHV3-21	IGHD6-19	IGHJ4	12	19	29	34
1	1.3444474321054048E-4	TGTGCGAGAGATCCGCTCGGGAACTGGAACGCCTTTGAGTACTGG	CARDPLGNWNAFEYW	IGHV1-18	IGHD1-1	IGHJ4	12	21	30	32
1	1.3444474321054048E-4	TGTGCGAGAGATCCGCTCGGGAACTGGAACGCCTTTGAGTACTGG	CARDPLGNWNAFEYW	IGHV3-7	IGHD1-1	IGHJ4	12	21	30	32
1	1.3444474321054048E-4	TGTGCGAGAGATCGATTACTATACCCTGGCTGGTTCGACCCCTGG	CARDRLLYPGWFDPW	IGHV3-30	IGHD3-10	IGHJ5	12	14	21	29
1	1.3444474321054048E-4	TGTGCGAGAGATGGTCGGACAGCAGACTGGTACTTCGATCTCTGG	CARDGRTADWYFDLW	IGHV3-11	IGHD6-13	IGHJ2	11	19	24	25
1	1.3444474321054048E-4	TGTGCGAGAGATGACGCGGTTGGGGGTGCCTATATTGACAACTGG	CARDDAVGGAYIDNW	IGHV3-64	IGHD3-16	IGHJ4	11	19	25	34
1	1.3444474321054048E-4	TGTGCGAGAGACGGATTGGTGGTGGTTCCTACTTTTGACTACTGG	CARDGLVVVPTFDYW	IGHV1-18	IGHD1-14	IGHJ4	10	21	28	33
1	1.3444474321054048E-4	TGTGCGAGAGAGTCTCACAGGAGAGGATATTGTCTAACTCCCTGG	CARESHRRGYCLTPW	IGHV1-2	IGHD2-15	IGHJ5	10	23	32	39
1	1.3444474321054048E-4	TGTGCGAGAGAGGACGGTGACTTGACCCGGGCTTTCGACTACTGG	CAREDGDLTRAFDYW	IGHV3-33	IGHD4-17	IGHJ4	10	13	21	36
1	1.3444474321054048E-4	TGTGCGAGAGAGAGCGGGATTTTGACCGGCCCGTTTGACTACTGG	CARESGILTGPFDYW	IGHV3-21	IGHD3-9	IGHJ4	10	18	25	33
1	1.3444474321054048E-4	TGTGCGAGAGAGAGCGGGATTTTGACCGGCCCGTTTGACTACTGG	CARESGILTGPFDYW	IGHV4-31	IGHD3-9	IGHJ4	10	18	25	33
1	1.3444474321054048E-4	TGTGCGAGAGAATCTATGGAAGTGTCTGGTGCGATGGACTACTGG	CARESMEVSGAMDYW	IGHV3-33	IGHD6-19	IGHJ4	10	20	29	36
1	1.3444474321054048E-4	TGTGCGAGAACTTATGATTACGTTTGGGGGAGTCTAGACTACTGG	CARTYDYVWGSLDYW	IGHV7-81	IGHD3-16	IGHJ4	8	11	32	36
1	1.3444474321054048E-4	TGTGCGAGAAATACGGGCAGTGGCTACAATTGGTTCGACCCCTGG	CARNTGSGYNWFDPW	IGHV1-18	IGHD6-19	IGHJ5	8	16	23	24
1	1.3444474321054048E-4	TGTGCGAGAAATACGGGCAGTGGCTACAATTGGTTCGACCCCTGG	CARNTGSGYNWFDPW	IGHV1-46	IGHD6-19	IGHJ5	8	16	23	24
1	1.3444474321054048E-4	TGTGCGAGAAATACGGGCAGCGGCTACAACTGGTTCGACCCCTGG	CARNTGSGYNWFDPW	IGHV3-23	IGHD6-25	IGHJ5	6	16	23	24
1	1.3444474321054048E-4	TGTGCGAAAGGAGGCGATTTTTGGAGTGCCTATTCCGACTACTGG	CAKGGDFWSAYSDYW	IGHV3-23	IGHD3-3	IGHJ4	9	14	27	36
1	1.3444474321054048E-4	TGTGCGAAAGATCCGAGGGGTCAGCTAAACTGGTTCGACCCCTGG	CAKDPRGQLNWFDPW	IGHV3-23	IGHD2-15	IGHJ5	12	21	26	27
1	1.3444474321054048E-4	TGTGCGAAAGATAGACTGGGCCCAGCAGACGACTTTGATTATTGG	CAKDRLGPADDFDYW	IGHV3-23	IGHD3-9	IGHJ4	11	13	18	31
1	1.3444474321054048E-4	TGTGCGAAAGAGCGAAACTACGGTGACTACCCGGGTGACTACTGG	CAKERNYGDYPGDYW	IGHV3-23	IGHD4-17	IGHJ4	10	16	29	35
1	1.3444474321054048E-4	TGTGCGAAAGAGAGGTCCGCCGATCACTGGTATTTCGATCTCTGG	CAKERSADHWYFDLW	IGHV3-30	IGHD6-6	IGHJ2	10	14	18	25
1	1.3444474321054048E-4	TGTGCACCACACCTCCCAGGAAGGTGGTTCTACTTTGACTACTGG	CAPHLPGRWFYFDYW	IGHV1-24	IGHD2-15	IGHJ4	5	22	27	29
1	1.3444474321054048E-4	TGTGCACGGCTCAGTAACGATCCTTATGATGCTTTTGATGTGTGG	CARLSNDPYDAFDVW	IGHV2-70	IGHD3-16	IGHJ3	8	14	20	25
1	1.3444474321054048E-4	TGTGCACGACCGAAGCTATGGTCAGGTGATACTTTTGATATTTGG	CARPKLWSGDTFDIW	IGHV3-74	IGHD5-18	IGHJ3	5	13	21	26
1	1.3444474321054048E-4	TGTGCAACCAAACCCCTGGATGGCTGGTCTAGTTTTGACTACTGG	CATKPLDGWSSFDYW	IGHV1-24	IGHD6-19	IGHJ4	7	20	27	33
1	1.3444474321054048E-4	TGTGCAAGGGAAGATCCGGATAGTAGGGGTTATTGTGACTACTGG	CAREDPDSRGYCDYW	IGHV1-69-2	IGHD3-22	IGHJ4	6	18	33	35
1	1.3444474321054048E-4	TGTGCAAGAGATGGGAGTGGCTACGATTGGGCTTTCGCATACTGG	CARDGSGYDWAFAYW	IGHV1-24	IGHD5-12	IGHJ4	11	15	27	39
1	1.3444474321054048E-4	TGTACTAGACAAGAGTGGGGCTACGGTGACTACGGGTACTTCTGG	CTRQEWGYGDYGYFW	IGHV3-73	IGHD4-17	IGHJ4	10	20	33	37
1	1.3444474321054048E-4	TGTACCACAGGAGATATGATAGTAGTGGTTACTCTGATGGTCTGG	CTTGDMIVVVTLMVW	IGHV3-15	IGHD3-22	IGHJ3	9	14	30	40
1	1.3444474321054048E-4	TATGCGAGAGATGACCCTGGAACTACCCTCTGGTTCGACCCCTGG	YARDDPGTTLWFDPW	IGHV1-18	IGHD1-7	IGHJ5	11	16	25	29
1	1.3444474321054048E-4	TGTGTTAGAGAATGGTGGGTTCGGGGACCTCTTAACTTCTGG	CVREWWVRGPLNFW	IGHV3-72	IGHD3-10	IGHJ4	10	17	26	34
1	1.3444474321054048E-4	TGTGTCTCAGTGGTGGCTGGTACGGAGGGCTTTGACTACTGG	CVSVVAGTEGFDYW	IGHV1-24	IGHD6-19	IGHJ4	3	12	23	29
1	1.3444474321054048E-4	TGTGTGAGAGAAGGTGGTTCGGGGAGTTATTCCGAGTACTGG	CVREGGSGSYSEYW	IGHV3-35	IGHD3-10	IGHJ4	8	14	30	36
1	1.3444474321054048E-4	TGTGTGAAAGATCATTTAGCAGTGGCTGTCTTTGACTCCTGG	CVKDHLAVAVFDSW	IGHV3-23	IGHD6-19	IGHJ4	12	16	27	29
1	1.3444474321054048E-4	TGTGCTAGAGCAAGATACGGTGACTCCGCCGGTGACTACTGG	CARARYGDSAGDYW	IGHV3-72	IGHD4-17	IGHJ4	9	15	24	32
1	1.3444474321054048E-4	TGTGCCGGGGAGTTATCCAGGAGGTCTGGTTTTGATATCTGG	CAGELSRRSGFDIW	IGHV3-11	IGHD3-10	IGHJ3	4	5	15	29
1	1.3444474321054048E-4	TGTGCGCGAGAGGAGGGGTGGAAAAGCGCTTTTGATATCTGG	CAREEGWKSAFDIW	IGHV3-21	IGHD1-7	IGHJ3	10	18	22	27
1	1.3444474321054048E-4	TGTGCGGGTGATAGTAGTGGTTATTACTACGTTGACTACTGG	CAGDSSGYYYVDYW	IGHV4-4	IGHD3-22	IGHJ4	5	8	23	24
1	1.3444474321054048E-4	TGTGCGGGAGCGGCCATAATGGGTGGGAGCTTCAGTCACTGG	CAGAAIMGGSFSHW	IGHV3-21	IGHD1-26	IGHJ1	9	22	30	36
1	1.3444474321054048E-4	TGTGCGGGAGCGGCCATAATGGGTGGGAGCTTCAGTCACTGG	CAGAAIMGGSFSHW	IGHV3-21	IGHD1-26	IGHJ4	9	22	30	37
1	1.3444474321054048E-4	TGTGCGGGAGGTTGGGGATGGATTCACAACCTTGACCCCTGG	CAGGWGWIHNLDPW	IGHV3-23	IGHD7-27	IGHJ5	5	12	18	33
1	1.3444474321054048E-4	TGTGCGATTCTATACAGCTATGGTTCTGAATTTGACTACTGG	CAILYSYGSEFDYW	IGHV4-4	IGHD5-18	IGHJ4	6	11	24	30
1	1.3444474321054048E-4	TGTGCGATTAGCAACTGGTTTTTGTACTACTTTAACTACTGG	CAISNWFLYYFNYW	IGHV4-59	IGHD2-2	IGHJ4	6	8	18	23
1	1.3444474321054048E-4	TGTGCGAGTTCAGTGGCTGGGATTGATGCTTTTGATATCTGG	CASSVAGIDAFDIW	IGHV4-4	IGHD6-19	IGHJ3	7	10	19	23
1	1.3444474321054048E-4	TGTGCGAGGGCCTCGGCGACCTACTGGTACTTCGATCTCTGG	CARASATYWYFDLW	IGHV4-34	.	IGHJ2	13	-1	-1	20
1	1.3444474321054048E-4	TGTGCGAGGGCCCCTTCGGACTACTACGGTATGGACGTCTGG	CARAPSDYYGMDVW	IGHV1-69	IGHD3-10	IGHJ6	7	14	18	19
1	1.3444474321054048E-4	TGTGCGAGGGCAATAAGTGGCTGGTACTACTTTGACTACTGG	CARAISGWYYFDYW	IGHV4-59	IGHD6-19	IGHJ4	7	15	22	23
1	1.3444474321054048E-4	TGTGCGAGGGGAACCCTCGAGGACTGGTACTTCGATCTCTGG	CARGTLEDWYFDLW	IGHV4-4	IGHD1-14	IGHJ2	7	9	14	22
1	1.3444474321054048E-4	TGTGCGAGATCCTTGACCAACCACTGCATTTGTGACTCCTGG	CARSLTNHCICDSW	IGHV4-55	IGHD6-19	IGHJ4	9	15	26	32
1	1.3444474321054048E-4	TGTGCGAGACATCGGAGTTCTTCTTGGTACTTCGATCTCTGG	CARHRSSSWYFDLW	IGHV4-39	IGHD4-23	IGHJ2	11	12	18	24
1	1.3444474321054048E-4	TGTGCGAGACAGGGCAGCAGCTGGGAGGCTATTGACTACTGG	CARQGSSWEAIDYW	IGHV4-39	IGHD6-13	IGHJ4	10	13	23	31
1	1.3444474321054048E-4	TGTGCGAGACAGACGACCAGTGGCTGGCGACACGACTACTGG	CARQTTSGWRHDYW	IGHV4-39	IGHD6-19	IGHJ4	10	17	26	33
1	1.3444474321054048E-4	TGTGCGAGAGTTCCGAGCCCCGCGGCCCACTTTGATTACTGG	CARVPSPAAHFDYW	IGHV1-3	IGHD2-21	IGHJ4	9	10	14	28
1	1.3444474321054048E-4	TGTGCGAGAGTTGGCAGCAGCTGGCAGGGAATTGACTACTGG	CARVGSSWQGIDYW	IGHV1-46	IGHD6-13	IGHJ4	9	13	23	31
1	1.3444474321054048E-4	TGTGCGAGAGTTGGCAGCAGCTGGCAGGGAATTGACTACTGG	CARVGSSWQGIDYW	IGHV3-30	IGHD6-13	IGHJ4	9	13	23	31
1	1.3444474321054048E-4	TGTGCGAGAGCCCCCTCCGACTACTACGGTATGGACGTCTGG	CARAPSDYYGMDVW	IGHV4-34	.	IGHJ6	16	-1	-1	19
1	1.3444474321054048E-4	TGTGCGAGAGCCCCCTCCGACTACTACGGTATGGACGTCCGG	CARAPSDYYGMDVR	IGHV1-8	.	IGHJ6	16	-1	-1	19
1	1.3444474321054048E-4	TGTGCGAGAGCCCATAGTAGTGGCTGGTACTTTGAGTACTGG	CARAHSSGWYFEYW	IGHV4-31	IGHD6-19	IGHJ4	9	13	26	27
1	1.3444474321054048E-4	TGTGCGAGAGGGCCACAGCTATTTTACTACTTTGACTACTGG	CARGPQLFYYFDYW	IGHV1-8	IGHD5-18	IGHJ4	10	14	21	24
1	1.3444474321054048E-4	TGTGCGAGAGGGACTACGGTGTGGGACTACTTTGACTACTGG	CARGTTVWDYFDYW	IGHV1-18	IGHD4-17	IGHJ4	9	11	20	25
1	1.3444474321054048E-4	TGTGCGAGAGGAACCGGTGATTACGATGCTCTTGATATCTGG	CARGTGDYDALDIW	IGHV4-34	IGHD3-16	IGHJ3	10	17	23	24
1	1.3444474321054048E-4	TGTGCGAGAGATTTGGTGGGAGCTACTTACCTTGACTACTGG	CARDLVGATYLDYW	IGHV3-21	IGHD1-26	IGHJ4	11	15	26	27
1	1.3444474321054048E-4	TGTGCGAGAGATTGCGGGCAGGCCTACGGTATGGACGTCTGG	CARDCGQAYGMDVW	IGHV3-48	IGHD4-17	IGHJ6	11	23	29	30
1	1.3444474321054048E-4	TGTGCGAGAGATCTTGGGGTGAATGACTACGGTGACTACTGG	CARDLGVNDYGDYW	IGHV3-21	IGHD2-21	IGHJ4	13	17	21	25
1	1.3444474321054048E-4	TGTGCGAGAGATCGGTATAGCAGTGGCCGGTACGACTACTGG	CARDRYSSGRYDYW	IGHV3-53	IGHD6-19	IGHJ4	12	13	32	33
1	1.3444474321054048E-4	TGTGCGAGAGATCAGTGGCGAATGGGTAGCTTTGGCTGCTGG	CARDQWRMGSFGCW	IGHV3-23	IGHD5-12	IGHJ4	12	13	18	29
1	1.3444474321054048E-4	TGTGCGAGAGATCAGGGTGGCTGGTACTACTTTGACTACTGG	CARDQGGWYYFDYW	IGHV3-21	IGHD6-19	IGHJ4	12	16	22	23
1	1.3444474321054048E-4	TGTGCGAGAGATGGGTATAGCAGCAGCTGGTACGGCTACTGG	CARDGYSSSWYGYW	IGHV3-30	IGHD6-13	IGHJ4	11	12	33	35
1	1.3444474321054048E-4	TGTGCGAGAGATGGGTATAGCAGCAGCTGGTACGGCTACTGG	CARDGYSSSWYGYW	IGHV3-21	IGHD6-13	IGHJ4	11	12	33	35
1	1.3444474321054048E-4	TGTGCGAGAGATGGGTATAGCAGCAGCTGGTACGGCTACTGG	CARDGYSSSWYGYW	IGHV4-31	IGHD6-13	IGHJ4	11	12	33	35
1	1.3444474321054048E-4	TGTGCGAGAGATGAAGAATATCCCTATGCTTTTGATATCTGG	CARDEEYPYAFDIW	IGHV1-2	IGHD2-15	IGHJ3	11	16	22	25
1	1.3444474321054048E-4	TGTGCGAGAGATAGCAGCTCGGGGTACGGTATGGACGTCTGG	CARDSSSGYGMDVW	IGHV3-11	IGHD6-6	IGHJ3	11	12	20	37
1	1.3444474321054048E-4	TGTGCGAGAGACTTAGGGTTCGGGGACAATGAGGGCTACTGG	CARDLGFGDNEGYW	IGHV4-31	IGHD3-10	IGHJ4	10	16	25	35
1	1.3444474321054048E-4	TGTGCGAGAGACCGTATGGAGAGGGGCTGGTTCGACCCCTGG	CARDRMERGWFDPW	IGHV3-53	IGHD2-8	IGHJ5	10	13	17	26
1	1.3444474321054048E-4	TGTGCGAGAGACAGCAGCTGGCACAACTGGTTCGACCCCTGG	CARDSSWHNWFDPW	IGHV4-31	IGHD6-13	IGHJ5	10	11	20	22
1	1.3444474321054048E-4	TGTGCGAGAGAGTCCCCCTCTCTACAGTACTTTGACTACTGG	CARESPSLQYFDYW	IGHV3-53	IGHD5-24	IGHJ4	10	18	24	27
1	1.3444474321054048E-4	TGTGCGAGAGAGGGACTCATATTGTCCTTCGGGGACTACTGG	CAREGLILSFGDYW	IGHV3-21	IGHD2-21	IGHJ4	10	17	24	33
1	1.3444474321054048E-4	TGTGCGAGAGAAGGCACAGCTATGGCCCACTTTGACTACTGG	CAREGTAMAHFDYW	IGHV1-46	IGHD5-18	IGHJ4	10	15	24	28
1	1.3444474321054048E-4	TGTGCGAGAACCTATAGTAGTAGATATTCATCTGACTACTGG	CARTYSSRYSSDYW	IGHV4-31	IGHD3-22	IGHJ4	8	13	27	32
1	1.3444474321054048E-4	TGTGCGAGAACCTACAGCAGTCGATTTTCATCTGACTTTTGG	CARTYSSRFSSDFW	IGHV4-28	IGHD2-21	IGHJ4	9	15	21	32
1	1.3444474321054048E-4	TGTGCGAGAAATCTCGCCGGTGAGTTAGCCTTTGACTACTGG	CARNLAGELAFDYW	IGHV3-48	IGHD7-27	IGHJ4	14	22	28	29
1	1.3444474321054048E-4	TGTGCGAAGGAGGGGATATATAATCGCATCTGTGACTACTGG	CAKEGIYNRICDYW	IGHV3-23	IGHD5-12	IGHJ4	7	13	19	32
1	1.3444474321054048E-4	TGTGCGAAACACCAAACATCCTGGGGTTTCACTGACTACTGG	CAKHQTSWGFTDYW	IGHV3-23	IGHD3-16	IGHJ4	8	11	16	32
1	1.3444474321054048E-4	TGTGCGAAAGGTGGGGGTTCGTATTACGATATTTTCCACTGG	CAKGGGSYYDIFHW	IGHV3-30	IGHD3-9	IGHJ4	6	19	34	37
1	1.3444474321054048E-4	TGTGCGAAAGATGGCTACAATTACGACTACTTTGACTACTGG	CAKDGYNYDYFDYW	IGHV3-23	IGHD5-24	IGHJ4	11	12	24	25
1	1.3444474321054048E-4	TGTGCGAAAGATAGCCCAAACTCCGACTGGTTCGACCCCTGG	CAKDSPNSDWFDPW	IGHV3-23	IGHD3-16	IGHJ5	11	14	20	25
1	1.3444474321054048E-4	TGTGCGAAAGACGTTCTTACGTGGGGGGGTTTTGACTCCTGG	CAKDVLTWGGFDSW	IGHV4-4	IGHD3-16	IGHJ4	10	16	28	30
1	1.3444474321054048E-4	TGTGCACGGATTGGGCCCTCTGACTTCTACTTTGACTACTGG	CARIGPSDFYFDYW	IGHV2-26	IGHD4-11	IGHJ4	10	20	24	26
1	1.3444474321054048E-4	TGTGCACGGACGCCGGGAACCGACTATGCTTTTGATATCTGG	CARTPGTDYAFDIW	IGHV2-26	IGHD1-14	IGHJ3	9	15	20	25
1	1.3444474321054048E-4	TGTGCAAGAGCCCTCTACGGTGACCGCCCCTTTGACTACTGG	CARALYGDRPFDYW	IGHV3-13	IGHD4-17	IGHJ4	9	14	23	29
1	1.3444474321054048E-4	TGTGCAAGAGAGGGGATAGCAGTGGCCTGGTTCGACCCCTGG	CAREGIAVAWFDPW	IGHV3-74	IGHD6-19	IGHJ5	10	11	25	26
1	1.3444474321054048E-4	TGTATCCCCTATGATAGTAGTGGTTATAGGTTCGACCCCTGG	CIPYDSSGYRFDPW	IGHV3-15	IGHD3-22	IGHJ5	3	8	26	28
1	1.3444474321054048E-4	TGTATGACGGCGACTACCTACTTCTCCTATATGGACGTCTGG	CMTATTYFSYMDVW	IGHV3-23	IGHD4-17	IGHJ6	2	6	16	17
1	1.3444474321054048E-4	TGTACCACAGGAACCGGGCATTACGATATTTTGAGCTACTGG	CTTGTGHYDILSYW	IGHV3-15	IGHD3-9	IGHJ4	9	19	28	29
1	1.3444474321054048E-4	TGTACCACAGATCTCCATGACTACGGTGACAACGACTACTGG	CTTDLHDYGDNDYW	IGHV3-15	IGHD4-17	IGHJ4	13	15	29	33
1	1.3444474321054048E-4	TGCACCGCAGATTCCTATGATACTAGTGCTTATATCTACTGG	CTADSYDTSAYIYW	IGHV3-15	IGHD3-22	IGHJ4	11	14	32	35
1	1.3444474321054048E-4	TGTGCCAGAGAGGGGGGTTCCGGCTGGTTCGATCTCTGG	CAREGGSGWFDLW	IGHV3-38	IGHD1-14	IGHJ2	8	15	22	27
1	1.3444474321054048E-4	TGTGCGAGTGACTACGGTGACTACGGCGGTGTCTACTGG	CASDYGDYGGVYW	IGHV3-66	IGHD4-17	IGHJ4	7	8	24	32
1	1.3444474321054048E-4	TGTGCGAGCAACCCTATTAGCAGCTCGCCCATCGCCTGG	CASNPISSSPIAW	IGHV4-4	IGHD6-6	IGHJ5	7	17	26	34
1	1.3444474321054048E-4	TGTGCGAGGGCCGTGGTGTATGCAGCTTTTGATATCTGG	CARAVVYAAFDIW	IGHV5-51	IGHD2-8	IGHJ3	7	13	22	24
1	1.3444474321054048E-4	TGTGCGAGGGATCCAGGCTGGAATGCTCTTGATATCTGG	CARDPGWNALDIW	IGHV4-31	IGHD6-19	IGHJ3	12	15	20	22
1	1.3444474321054048E-4	TGTGCGAGGGAGTATTCCTACTACAACATAGACGTCTGG	CAREYSYYNIDVW	IGHV4-4	IGHD2-15	IGHJ6	7	8	13	17
1	1.3444474321054048E-4	TGTGCGAGGACCCTCGAACCTTACTACTTTGACTACTGG	CARTLEPYYFDYW	IGHV3-11	IGHD3-10	IGHJ4	7	14	19	21
1	1.3444474321054048E-4	TGTGCGAGATATAGTGGCTACGATTTACCTGACTACTGG	CARYSGYDLPDYW	IGHV4-55	IGHD5-12	IGHJ4	12	13	24	29
1	1.3444474321054048E-4	TGTGCGAGATACTATGATAGTAGTGGTTTCCAGCACTGG	CARYYDSSGFQHW	IGHV4-55	IGHD3-22	IGHJ1	10	11	26	27
1	1.3444474321054048E-4	TGTGCGAGACTCCAGGGCAGCTATGGTCTTGACTACTGG	CARLQGSYGLDYW	IGHV4-39	IGHD5-18	IGHJ4	9	17	26	28
1	1.3444474321054048E-4	TGTGCGAGAGCGAAGGATGACTACGGGTTTGACTACTGG	CARAKDDYGFDYW	IGHV4-31	IGHD4-17	IGHJ4	9	16	25	27
1	1.3444474321054048E-4	TGTGCGAGAGGTTGGGCAAGTAACTACCTTGACTACTGG	CARGWASNYLDYW	IGHV3-11	IGHD3-16	IGHJ4	9	11	15	22
1	1.3444474321054048E-4	TGTGCGAGAGGTCCCCGCAACTACTACATGGACGTCTGG	CARGPRNYYMDVW	IGHV3-21	IGHD3-10	IGHJ6	9	11	16	19
1	1.3444474321054048E-4	TGTGCGAGAGATCGCCAGTATGAGGGACTTGACTACTGG	CARDRQYEGLDYW	IGHV4-31	IGHD1-7	IGHJ4	12	14	18	28
1	1.3444474321054048E-4	TGTGCGAGAGATGGGGCAGCAGCCGGTATCAGGTACTGG	CARDGAAAGIRYW	IGHV3-33	IGHD6-13	IGHJ4	11	15	27	33
1	1.3444474321054048E-4	TGTGCGAGAGATGGGGGAGCAGCCGGTATCAGGTACTGG	CARDGGAAGIRYW	IGHV3-21	IGHD2-2	IGHJ4	11	17	27	33
1	1.3444474321054048E-4	TGTGCGAGAGATGAGTACTCGGGCTACTTTGACTACTGG	CARDEYSGYFDYW	IGHV4-31	IGHD6-6	IGHJ4	11	15	20	23
1	1.3444474321054048E-4	TGTGCGAGAGATACTAATAATTCGCCTTTTGACTACTGG	CARDTNNSPFDYW	IGHV3-30	IGHD2-8	IGHJ4	11	12	17	27
1	1.3444474321054048E-4	TGTGCGAGAGATACTAATAATTCGCCTTTTGACTACTGG	CARDTNNSPFDYW	IGHV3-33	IGHD2-8	IGHJ4	11	12	17	27
1	1.3444474321054048E-4	TGTGCGAAAGCCAGGGATATGGTTTACTTTGACTACTGG	CAKARDMVYFDYW	IGHV3-23	IGHD3-10	IGHJ4	9	17	23	24
1	1.3444474321054048E-4	TGTGCACATGAATTGCGATGGCGGAAACTTGACTACTGG	CAHELRWRKLDYW	IGHV2-5	IGHD5-24	IGHJ4	7	16	21	28
1	1.3444474321054048E-4	TGTGCAACAGTCTGGGTGGATACAGCTATCCATTACTGG	CATVWVDTAIHYW	IGHV1-24	IGHD5-18	IGHJ4	9	15	28	33
1	1.3444474321054048E-4	TGTGCAAGGGCTTGGGGGATTACAGAACTTGACTACTGG	CARAWGITELDYW	IGHV3-74	IGHD3-16	IGHJ4	7	11	18	28
1	1.3444474321054048E-4	TGTACCACAGGCCTTGGACATTCCGACCATGACTATTGG	CTTGLGHSDHDYW	IGHV3-15	IGHD2-21	IGHJ4	9	19	24	29
1	1.3444474321054048E-4	TGTACAAAAGATATTCTCCCGGGGGGTGTGGACGTCTGG	CTKDILPGGVDVW	IGHV3-9	IGHD6-13	IGHJ6	13	17	22	28
1	1.3444474321054048E-4	TGTAACTGGAACTTTCCGAATGATGCTTTTGATATCTGG	CNWNFPNDAFDIW	IGHV3-54	IGHD1-7	IGHJ3	3	4	12	19
1	1.3444474321054048E-4	TGTTCAACAGATCTGTCAGGGAAGAATGACTTCTGG	CSTDLSGKNDFW	IGHV3-74	.	IGHJ4	13	-1	-1	26
1	1.3444474321054048E-4	TGTGTGGCCGAGACAGAATCAGCTCCCAGAGACTGG	CVAETESAPRDW	IGHV4-39	IGHD1-26	IGHJ1	3	20	27	31
1	1.3444474321054048E-4	TGTGCCAGAGGCCGGGACTCGGCTTTTGATATCTGG	CARGRDSAFDIW	IGHV4-30-2	IGHD2-2	IGHJ3	9	10	14	21
1	1.3444474321054048E-4	TGTGCGGGCTACAGGGGCTGGTACTTCGATCTCTGG	CAGYRGWYFDLW	IGHV4-59	IGHD5-24	IGHJ2	5	6	12	17
1	1.3444474321054048E-4	TGTGCGGGGGGACCAGCTACTGCCCTTGACTACTGG	CAGGPATALDYW	IGHV1-18	IGHD6-13	IGHJ4	5	11	22	25
1	1.3444474321054048E-4	TGTGCGACCCACCCCCAGTACGATGACTCTCAATGG	CATHPQYDDSQW	IGHV1-67	IGHD7-27	IGHJ4	3	12	18	33
1	1.3444474321054048E-4	TGTGCGAGGTCTATAGTGGCGGAGGGGGACTACTGG	CARSIVAEGDYW	IGHV4-4	IGHD5-12	IGHJ4	7	11	19	27
1	1.3444474321054048E-4	TGTGCGAGGGAGACTGGAGCTCACTTTGACCTCTGG	CARETGAHFDLW	IGHV3-11	IGHD1-1	IGHJ4	7	12	17	22
1	1.3444474321054048E-4	TGTGCGAGAGTAGAAAAAGGCGAATTTGACTACTGG	CARVEKGEFDYW	IGHV1-46	IGHD3-3	IGHJ4	9	13	17	24
1	1.3444474321054048E-4	TGTGCGAGAGTAGAAAAAGGCGAATTTGACTACTGG	CARVEKGEFDYW	IGHV3-23	IGHD2-15	IGHJ4	6	7	12	24
1	1.3444474321054048E-4	TGTGCGAGAGGGGACTACGGTGCCTTTGACTACTGG	CARGDYGAFDYW	IGHV3-20	IGHD4-17	IGHJ4	9	12	21	23
1	1.3444474321054048E-4	TGTGCGAGAGGAATTGATAAGGTTGTTGACTACTGG	CARGIDKVVDYW	IGHV3-21	IGHD3-16	IGHJ4	9	15	19	25
1	1.3444474321054048E-4	TGTGCGAGAGATCCTAACAGTGGCTGGCCCTACTGG	CARDPNSGWPYW	IGHV1-18	IGHD6-19	IGHJ4	12	17	26	29
1	1.3444474321054048E-4	TGTGCGAGAGAGTCCCACGGTGAACTAGACTACTGG	CARESHGELDYW	IGHV4-59	IGHD4-17	IGHJ4	10	16	22	27
1	1.3444474321054048E-4	TGTGCGAGAGAACGGGACAAAGGTCTCGACTACTGG	CARERDKGLDYW	IGHV4-31	.	IGHJ4	10	-1	-1	27
1	1.3444474321054048E-4	TGTGCGAGAAATTGGATCGGTGGTCTTGACTTCTGG	CARNWIGGLDFW	IGHV1-3	IGHD4-23	IGHJ3	8	17	23	31
1	1.3444474321054048E-4	TGTGCAAGAGATAGTGGCGTAGAGTTTGACTACTGG	CARDSGVEFDYW	IGHV3-74	IGHD5-24	IGHJ4	11	17	23	24
1	1.3444474321054048E-4	TGTACGAGAGTCGATGGTTTCGCCTTTGTCCAGTGG	CTRVDGFAFVQW	IGHV3-21	IGHD3-10	IGHJ4	9	13	18	23
1	1.3444474321054048E-4	TGTTCAAGGGGGCCGAGTCTACCTGACTACTGG	CSRGPSLPDYW	IGHV3-74	IGHD2-15	IGHJ4	7	18	22	23
1	1.3444474321054048E-4	TGTGCGAGATCACGGATACCAGACGACTACTGG	CARSRIPDDYW	IGHV4-55	IGHD2-2	IGHJ4	9	16	21	24
1	1.3444474321054048E-4	TGTGCGAGACTGCTCGAATACCCTGACTACTGG	CARLLEYPDYW	IGHV5-51	IGHD6-13	IGHJ4	9	17	22	23
1	1.3444474321054048E-4	TGTGCGAGAGGCTCCGGGGCTGGGGACTACTGG	CARGSGAGDYW	IGHV3-33	IGHD2-15	IGHJ4	9	11	16	24
1	1.3444474321054048E-4	TGTGCGAGAGGGGTAAGGAGCTTTGACTACTGG	CARGVRSFDYW	IGHV3-21	IGHD4-23	IGHJ4	9	11	15	20
1	1.3444474321054048E-4	TGTGCGAGAGACGATCTTTCCTCGGTGACCTGG	CARDDLSSVTW	IGHV3-7	IGHD4-17	IGHJ5	10	22	27	28
1	1.3444474321054048E-4	TGTGCGAAACGACGGGGTGGGAACGATCTCTGG	CAKRRGGNDLW	IGHV3-13	IGHD1-1	IGHJ2	4	7	13	23
1	1.3444474321054048E-4	TGTACCACAGAGGCCGGACGGGGTGGCTCCTGG	CTTEAGRGGSW	IGHV3-73	IGHD6-6	IGHJ5	4	13	19	28
1	1.3444474321054048E-4	TGTACAAGATCGAGTGGGAATTACGACTACTGG	CTRSSGNYDYW	IGHV3-60	IGHD1-26	IGHJ4	2	12	18	24
1	1.3444474321054048E-4	TGCTTTGGCGCCTCGTCTTATTTTGATTTCTGG	CFGASSYFDFW	IGHV4-39	IGHD6-6	IGHJ3	1	11	16	20
1	1.3444474321054048E-4	TGTTCGAGAGGCACCCCCAGTGACTCCTGG	CSRGTPSDSW	IGHV4-34	IGHD3-16	IGHJ4	11	13	18	20
1	1.3444474321054048E-4	TGTGCGAGAGATCTACCCCTGGACTACTGG	CARDLPLDYW	IGHV3-53	.	IGHJ4	13	-1	-1	21
1	1.3444474321054048E-4	TGTGCGAAAACCTTCCCCGGCGATATCTGG	CAKTFPGDIW	IGHV3-23	IGHD3-10	IGHJ3	8	13	18	21
1	1.3444474321054048E-4	TGTGCAAGCGAATTAAGTGCCGGCTACTGG	CASELSAGYW	IGHV3-60	IGHD2-2	IGHJ4	3	17	22	23
1	1.3444474321054048E-4	TGTGCAAGATCCTATGGCCTCGACTACTGG	CARSYGLDYW	IGHV1-45	IGHD3-10	IGHJ4	9	11	16	21
1	1.3444474321054048E-4	TGTACGACAGGGCTTCCCAGTCTTTACTGG	CTTGLPSLYW	IGHV1-3	IGHD3-9	IGHJ4	6	16	21	24
1	1.3444474321054048E-4	TGTGCGAGACGGGGGACTGACTACTGG	CARRGTDYW	IGHV5-10-1	IGHD3-16	IGHJ4	9	10	15	17
1	1.3444474321054048E-4	TGCCTAAGCGGGGACTACTCCGTCTGG	CLSGDYSVW	IGHV3-72	IGHD4-17	IGHJ6	1	8	17	20
1	1.3444474321054048E-4	TGTGCGAGAGGTTTTGACTACTGG	CARGFDYW	IGHV1-8	.	IGHJ4	10	-1	-1	12
1	1.3444474321054048E-4	TGTGCGAGAGGGTTCGACCCCTGG	CARGFDPW	IGHV4-59	.	IGHJ5	9	-1	-1	10
1	1.3444474321054048E-4	TGTGCGACAGATCAATTCTGG	CATDQFW	IGHV4-31	.	IGHJ4	12	-1	-1	17
