# Supplementary material for: Biomarkers and Immune Repertoire Metrics Identified by Peripheral Blood Transcriptomic Sequencing Reveal the Pathogenesis of COVID-19
Source: Front Immunol. 2021 Aug 24;12:677025. doi: 10.3389/fimmu.2021.677025 (PMC8421539; doi:10.3389/fimmu.2021.677025)
Supplement: Supplementary file 1 [file DataSheet_1.zip › TCR_BCR/IGH/convert.SRR12007836.clonotypes.IGH.txt]

count	freq	cdr3nt	cdr3aa	v	d	j	VEnd	DStart	DEnd	JStart
584	0.07661025842844024	TGTGCGAGAGATCGGTCAGCCGGTGTAGTGGTGATGTTTGCGACCTTAAATGTGAACGAAAACTGGTTCGACCCCTGG	CARDRSAGVVVMFATLNVNENWFDPW	IGHV3-21	IGHD2-15	IGHJ5	12	23	32	60
391	0.05129214220123311	TGTGCAACAAGGGTCATTCACTATGATTCGGGGAATTATCGTGACTACGCCTACAATATGGACGTCTGG	CATRVIHYDSGNYRDYAYNMDVW	IGHV1-24	IGHD3-10	IGHJ6	8	19	38	43
183	0.024006296733569462	TGTGCGAGTCTCGCAGTGATAGTAATTGACAATGATGATTTCGATTTGTGG	CASLAVIVIDNDDFDLW	IGHV1-2	IGHD3-10	IGHJ3	7	18	25	31
167	0.02190738554374918	TGTGCGAGAGGCGTTATAGGAGTTAATATGATGATGGTGGTTTTAGGATTTACCTATTCCTTTGACTCCTGG	CARGVIGVNMMMVVLGFTYSFDSW	IGHV4-34	IGHD3-10	IGHJ4	11	18	28	59
160	0.02098911189820281	TGTGCGAGAGGCGTCACAGGAGTTAACATGATGGTAGTGGTCCTTGGACATATGTACTACTTTGATTCTTGG	CARGVTGVNMMVVVLGHMYYFDSW	IGHV4-34	IGHD3-22	IGHJ4	11	27	40	53
152	0.019939656303292665	TGTGCGAGAGGCGTTACAGGAGTTAATATGGTAATGGTGGTCCTTGGATTTATCTACTACTTTGATTCCTGG	CARGVTGVNMVMVVLGFIYYFDSW	IGHV4-34	IGHD2-15	IGHJ4	11	25	40	54
133	0.017447199265381085	TGTGCGACAAATACGGGCAGTGGCTACAACTGGTTCGACCCCTGG	CATNTGSGYNWFDPW	IGHV1-18	IGHD6-19	IGHJ5	6	16	23	24
113	0.014823560278105732	TGTGCGAGAGATCGGTCAGCCGGTGTAGTGGTGATGTTTGCGACCTTAAATGTGAACGAAAACTGGTTCGACCCCTGG	CARDRSAGVVVMFATLNVNENWFDPW	IGHV4-31	IGHD2-15	IGHJ5	12	23	32	60
96	0.012593467138921684	TGTGCGAGAGATCGGTCAGCCGGTGTAGTGGTGATGTTTGCTACGTTAAATGTGAACGAAAACTGGTTCGACCCCTGG	CARDRSAGVVVMFATLNVNENWFDPW	IGHV3-21	IGHD2-15	IGHJ5	12	23	32	60
86	0.011281647645284009	TGTGCGAGAGGCGTTACAGGAGTTAATATGATGGTGGTGGTCCTTGGACATATCTTCTACTTTGATTCCTGG	CARGVTGVNMMVVVLGHIFYFDSW	IGHV4-34	IGHD3-22	IGHJ4	11	22	40	56
81	0.010625737898465172	TGTGCGAGTCTCGCGGTGATAGTAATAGACAATGATGATTTCGATTTGTGG	CASLAVIVIDNDDFDLW	IGHV1-2	IGHD3-10	IGHJ3	7	18	26	31
74	0.009707464252918798	TGTGCGAGTCTCGCAGTTATAGTAATTGACAATGATGATTTCGATTTGTGG	CASLAVIVIDNDDFDLW	IGHV1-2	IGHD1-20	IGHJ3	7	13	20	31
70	0.009182736455463728	TGTGCGAGAGGCGTTACAGGAGTAAATATGATAGTAGTAGTCATTGGACTTATCTACTACTTTGATTCCTGG	CARGVTGVNMIVVVIGLIYYFDSW	IGHV4-34	IGHD3-22	IGHJ4	11	26	44	54
69	0.00905155450609996	TGTGCGAGAGGAGTTTCAGGAGTTAATATGATCGTAGTAGTCCTTGGACTTATCTACTACTTTGATTCCTGG	CARGVSGVNMIVVVLGLIYYFDSW	IGHV4-34	IGHD3-22	IGHJ4	10	22	37	54
69	0.00905155450609996	TGTGCGAGAGATGGGCTCGCGTATTTCTATGGTTCAGGGAGTTATAAGGGTTTTGACTACTGG	CARDGLAYFYGSGSYKGFDYW	IGHV7-4-1	IGHD3-10	IGHJ4	11	19	44	51
56	0.0073461891643709825	TGTGCGAGAAATACGGGCAGTGGCTACAACTGGTTCGACCCCTGG	CARNTGSGYNWFDPW	IGHV1-2	IGHD6-19	IGHJ5	8	16	23	24
54	0.0070838252656434475	TGTGCGAGAGGCGTTACAGGAGTTAATATGGTAATGGTGGTCCTTGGATTTATCTACTACTTTGATTCCTGG	CARGVTGVNMVMVVLGFIYYFDSW	IGHV1-8	IGHD2-15	IGHJ4	11	25	40	54
53	0.00695264331627968	TGTGCGAGAGGCGTCACAGGAGTTAATATGATAGTAGTGGTCATTGGACTTATCTACTACTTTGATTCCTGG	CARGVTGVNMIVVVIGLIYYFDSW	IGHV4-34	IGHD3-22	IGHJ4	11	22	44	54
52	0.006821461366915913	TGTGCGAGAGGCGTTACAGGAGTTAATATGATAGTAGTAGTCATCGGACTTATCTACTACTTTGATTCCTGG	CARGVTGVNMIVVVIGLIYYFDSW	IGHV4-34	IGHD3-22	IGHJ4	11	22	37	54
47	0.006165551620097074	TGTACGAGAGGCACCCGGAACTTTGGTTCAGAAAGTTTTTATTCTGCACCTGACTTCTGG	CTRGTRNFGSESFYSAPDFW	IGHV3-21	IGHD1-14	IGHJ4	9	14	20	50
46	0.006034369670733307	TGTACTAGAGGTCCCCCATATGTCAGCAGTTGGTGGGATGCTCTTGATATCTGG	CTRGPPYVSSWWDALDIW	IGHV3-73	IGHD6-13	IGHJ3	8	23	33	36
45	0.0059031877213695395	TGTGCGAGAGGCGTTACAGGAGCTAATATGATGGTCGTGGTTATAGGATTTATCTACCACTTTGACTCCTGG	CARGVTGANMMVVVIGFIYHFDSW	IGHV4-34	IGHD3-22	IGHJ4	11	26	43	54
45	0.0059031877213695395	TGTGCGAGAGATGGGCTCGCGTATTTCTATGGTTCAGGGAGTTATAAAGGTTTTGACTATTGG	CARDGLAYFYGSGSYKGFDYW	IGHV7-4-1	IGHD3-10	IGHJ4	11	19	44	51
45	0.0059031877213695395	TGTGCGAGACTTGGGGGAACAGTGCCTGGTTACAACTGGTTCGACCCCTGG	CARLGGTVPGYNWFDPW	IGHV4-34	IGHD3-16	IGHJ5	8	10	17	30
44	0.005772005772005772	TGTGCGAGAGGCGTTACAGGAGTTAATATGATGCTCGTGGTTCTAGGATTTACCTACTCCTTTGACTCCTGG	CARGVTGVNMMLVVLGFTYSFDSW	IGHV4-34	IGHD1-14	IGHJ4	11	35	42	54
36	0.004722550177095631	TGTGCGAGAGGCGTTACAGGAGTTAATATGATAGTAGTGGTCATTGGACTTATCTACTACTTTGATTCCTGG	CARGVTGVNMIVVVIGLIYYFDSW	IGHV4-34	IGHD3-22	IGHJ4	11	22	44	54
32	0.0041978223796405615	TGTGCGAGAGATGGGCTCGCGTTTTTCTATGGTTCAGGGAGTTATAAAGGTTTTGACTATTGG	CARDGLAFFYGSGSYKGFDYW	IGHV7-4-1	IGHD3-10	IGHJ4	11	19	44	51
32	0.0041978223796405615	TGTGTGAGAGAAGGGGCATACGGTGACTACTCAGGCGCTTTTGATGTCTGG	CVREGAYGDYSGAFDVW	IGHV3-33	IGHD4-17	IGHJ3	10	18	29	36
31	0.004066640430276794	TGTGCGAAAGGCAACGTCGACGGTGCCAGGATTGATGCTTTTGATATCTGG	CAKGNVDGARIDAFDIW	IGHV3-23	IGHD1-1	IGHJ3	9	13	18	32
30	0.003935458480913027	TGTACTAGAGTTCCCCCGTATAGTAGCAGCTGGTGGGATGCTTTTGATATCTGG	CTRVPPYSSSWWDAFDIW	IGHV3-73	IGHD6-13	IGHJ3	8	17	33	36
29	0.0038042765315492587	TGTGCGAGAGTTAATCGGGGTTCGCAGTGGCCGAAACAGATCAACTGGTTCGACCCCTGG	CARVNRGSQWPKQINWFDPW	IGHV4-4	IGHD6-19	IGHJ5	9	23	30	41
28	0.0036730945821854912	TGTGCGAGAGGCGTCACAGGAGTTAACATGATGCTAGTGGTCCTTGGACATATGTACTACTTTGATTCTTGG	CARGVTGVNMMLVVLGHMYYFDSW	IGHV4-34	IGHD3-22	IGHJ4	11	27	40	53
28	0.0036730945821854912	TGTGCGAGACTTCAACGCCACGTTTATGATTTTTGGAGTGGGTTCTGG	CARLQRHVYDFWSGFW	IGHV4-39	IGHD3-3	IGHJ3	9	23	40	43
27	0.0035419126328217238	TGTGCGAGAGAGAGGGTCCTTGGTTCGGGGCTCTCCGGTCTGGACGTCTGG	CARERVLGSGLSGLDVW	IGHV1-2	IGHD3-10	IGHJ6	10	20	29	40
26	0.0034107306834579563	TGTGCGAGGGAAAAGGAAGGGGGATACACCTATGATCAGCTACCTTACAACTGCTTCGACCCCTGG	CAREKEGGYTYDQLPYNCFDPW	IGHV4-34	IGHD5-18	IGHJ5	7	21	33	45
26	0.0034107306834579563	TGTACTAGAGCTCCCCCAGATGTCAGCAGTTGGTGGGATGCTCTTGATATCTGG	CTRAPPDVSSWWDALDIW	IGHV3-73	IGHD3-16	IGHJ3	8	10	17	36
25	0.003279548734094189	TGTGCGAGAGATATGTGGAACGGTGGTGTCTTCCCGGAGGGGTCTGACTTCTGG	CARDMWNGGVFPEGSDFW	IGHV3-21	IGHD4-23	IGHJ4	11	19	26	44
24	0.003148366784730421	TGTGCGAGAGGCGTTACAGGAGTTAATATGATGGTTGTGGTCATTGGACATATTTACTACTTTGATTCATGG	CARGVTGVNMMVVVIGHIYYFDSW	IGHV4-34	IGHD3-22	IGHJ4	11	22	44	54
24	0.003148366784730421	TGTGCGGCTGTCGCGGTGATAGTCATTGACAATGACGATTTTGATATGTGG	CAAVAVIVIDNDDFDMW	IGHV1-18	IGHD3-22	IGHJ3	5	16	22	31
24	0.003148366784730421	TGTGCACGGACGCCGGGATCCGACTATGCTTTTGATATCTGG	CARTPGSDYAFDIW	IGHV2-26	IGHD7-27	IGHJ3	9	14	20	25
23	0.0030171848353666535	TGTGCGAGAGATGGGCTCGCGTATTTCTATGGTTCAGGAACTTATAAAGGTTTTGACTTTTGG	CARDGLAYFYGSGTYKGFDFW	IGHV7-4-1	IGHD3-10	IGHJ4	11	19	44	51
23	0.0030171848353666535	TGTGCGAGTCTCGCAGTGATAGTAGTTGACAATGATGATTTTGATATGTGG	CASLAVIVVDNDDFDMW	IGHV1-2	IGHD3-22	IGHJ3	7	16	25	31
22	0.002886002886002886	TGTGCGAGAGGCGTTACAGGAGTTAATATGATGGTGGTGGTCCTTGGACATATCTTCTACTTTGATTCCTGG	CARGVTGVNMMVVVLGHIFYFDSW	IGHV1-8	IGHD3-22	IGHJ4	11	22	40	56
22	0.002886002886002886	TGTGCGAGAGATTATTCGGATGACGATTCTTTGATTCCCCCCTCTCATGATGCTTTTGATATCTGG	CARDYSDDDSLIPPSHDAFDIW	IGHV4-59	IGHD3-16	IGHJ3	11	35	40	44
22	0.002886002886002886	TGTGCGAGAGCACACGATAGAAATAGTTACTTCCAAAACAACTATTTCGACCCCTTG	CARAHDRNSYFQNNYFDPL	IGHV1-2	IGHD4-11	IGHJ5	9	23	30	37
21	0.0027548209366391185	TGTGCGAGAGGCGTTACAGGAGTTAATATGATGGTTGTGGTCATTGGACATATTTACTACTTTGATTCTTGG	CARGVTGVNMMVVVIGHIYYFDSW	IGHV4-34	IGHD3-22	IGHJ4	11	22	44	54
21	0.0027548209366391185	TGTGCGAGAGGCGTCACAGGAGTTAATATGATAGTAGTGGTCATTGGACTTATCTACTACTTTGATTCCTGG	CARGVTGVNMIVVVIGLIYYFDSW	IGHV1-8	IGHD3-22	IGHJ4	11	22	44	54
21	0.0027548209366391185	TGTGCGAGACATGTCGTCCCGGGATATACCAGTGGCGGTCAGCGCTATTACTACGCTCTGGACGTCTGG	CARHVVPGYTSGGQRYYYALDVW	IGHV5-10-1	IGHD6-19	IGHJ6	14	17	35	58
21	0.0027548209366391185	TGTGCGAGAGTGGGATATTGTCCTACCTGCTATTCCGGGCCCTACTACTGGTTCTTCGATCTATGG	CARVGYCPTCYSGPYYWFFDLW	IGHV4-4	IGHD2-21	IGHJ2	9	26	37	44
21	0.0027548209366391185	TGTGCGAAAGAACAGCCTCGGACTTTAGCAGCAGGCTCCTGTGATGCTTTTGATTTCTGG	CAKEQPRTLAAGSCDAFDFW	IGHV3-23	IGHD6-13	IGHJ3	10	25	33	41
21	0.0027548209366391185	TGTGCAGTGCCCTATTGTGCTGGTGGTGTATGTCATGAGAATGATCCTTTTGATCTCTGG	CAVPYCAGGVCHENDPFDLW	IGHV1-45	IGHD2-8	IGHJ3	5	12	31	40
21	0.0027548209366391185	TGTGCGAGAGGCGCGGGGTGTAGTCCTGGTAAATGCTTCTTGAGGTTTGACTCTTGG	CARGAGCSPGKCFLRFDSW	IGHV4-34	IGHD4-11	IGHJ4	11	18	24	45
21	0.0027548209366391185	TGTGCGAGAGATATGTGGAACGGTGGTATCTTCCCGGAGGGGTTTGACTACTGG	CARDMWNGGIFPEGFDYW	IGHV3-21	IGHD4-23	IGHJ4	11	19	27	42
21	0.0027548209366391185	TGTGCGAGAGCCCCCTCGGACTACTACGGTATGGACGTCTGG	CARAPSDYYGMDVW	IGHV1-8	.	IGHJ6	17	-1	-1	19
20	0.002623638987275351	TGTGCGAGACTTGGGGGAACAGTGCCTGGTTACAACTGGTTCGACCCCTGG	CARLGGTVPGYNWFDPW	IGHV4-39	IGHD3-16	IGHJ5	9	10	17	30
19	0.002492457037911583	TGTGCAGTGCCCTATTGTGCTGGTGGTGTATGTCATGAGAATGATCCTTTTGATATGTGG	CAVPYCAGGVCHENDPFDMW	IGHV1-45	IGHD2-8	IGHJ3	5	12	31	40
19	0.002492457037911583	TGTGCGAGAGATATGTGGAACGGTGGTGTCTTCCCGGAGGGGTTTGACTTCTGG	CARDMWNGGVFPEGFDFW	IGHV3-21	IGHD4-23	IGHJ4	11	19	26	42
19	0.002492457037911583	TGTGCAAGCGAATTAAGTGCCGGCTACTGG	CASELSAGYW	IGHV3-74	IGHD2-2	IGHJ4	7	17	22	23
18	0.0023612750885478157	TGTGCGAGAGGCGTTACGGGAGTTAATATGATAGTCGTGGTTATAGGCTTTACCTACTCGTTTGACTACTGG	CARGVTGVNMIVVVIGFTYSFDYW	IGHV4-34	IGHD3-22	IGHJ4	11	22	43	60
18	0.0023612750885478157	TGTGCGAGAGATATGTGGAACGGTGGTGTCTTCCCGGAGGGGTCTGACGTCTGG	CARDMWNGGVFPEGSDVW	IGHV3-21	IGHD4-23	IGHJ4	11	19	26	50
18	0.0023612750885478157	TGTGTGAGAGAAGGGGCATATGGTGACTACTCAGGCGCTTTTGATGTCTGG	CVREGAYGDYSGAFDVW	IGHV3-33	IGHD4-17	IGHJ3	10	21	29	36
18	0.0023612750885478157	TGTGCGAGACTTCAACGGCACGTTTATGATTTTTGGAGTGGGTTCTGG	CARLQRHVYDFWSGFW	IGHV4-39	IGHD3-3	IGHJ3	9	23	40	43
17	0.0022300931391840482	TGTGCGAGAGTTGGCTGGAAGTATGATAATTTTTGGACTGCTGATTCGAGCCTATGTGACTACTGG	CARVGWKYDNFWTADSSLCDYW	IGHV3-21	IGHD3-3	IGHJ4	9	28	36	56
17	0.0022300931391840482	TGTGCTAGAGGTCCCCCGTATACCAGCAGCTGGTGGGATGCTCTTGATATCTGG	CARGPPYTSSWWDALDIW	IGHV3-72	IGHD6-13	IGHJ3	9	17	33	36
16	0.0020989111898202808	TGTGCTAGAGGTTCCCCATATCCCGACACCTGGTGGGATGCTCTTGATTTCTGG	CARGSPYPDTWWDALDFW	IGHV3-73	IGHD2-15	IGHJ3	8	17	22	36
16	0.0020989111898202808	TGTGCGAGAGCCCATAGCAGTGGCTGGTACTTTGAGTACTGG	CARAHSSGWYFEYW	IGHV3-53	IGHD6-19	IGHJ4	9	13	26	27
15	0.0019677292404565133	TGTGCGAGAGGAGTTTCAGGAGTTAATATGATCGTAGTAGTCCTTGGACTTATCTACTACTTTGATTCCTGG	CARGVSGVNMIVVVLGLIYYFDSW	IGHV1-8	IGHD3-22	IGHJ4	10	22	37	54
15	0.0019677292404565133	TGTGCGAGAGCCCCCTCCGACTACTACGGTATGGACGTCTGG	CARAPSDYYGMDVW	IGHV1-46	IGHD2-15	IGHJ6	9	14	18	19
14	0.0018365472910927456	TGTGCGAGAGGCGTTACAGGAGTAAATATGATAGTAGTAGTCATTGGACTTATCTACTACTTTGATTCCTGG	CARGVTGVNMIVVVIGLIYYFDSW	IGHV1-8	IGHD3-22	IGHJ4	11	26	44	54
14	0.0018365472910927456	TGTGCTAGAGGTTCCCCATATCCCGACACCTGGTGGGATGCTCTTGATTTCTGG	CARGSPYPDTWWDALDFW	IGHV3-72	IGHD2-15	IGHJ3	9	17	22	36
14	0.0018365472910927456	TGTGCTAGAGGTCCTCCATATAGCAGCAGTTGGTGGGATGCTTTTGATATCTGG	CARGPPYSSSWWDAFDIW	IGHV3-73	IGHD6-13	IGHJ3	8	18	33	36
14	0.0018365472910927456	TGTGCTAGAGGTCCCCCGTATACCAGCAGCTGGTGGGATGCTCTTGATATCTGG	CARGPPYTSSWWDALDIW	IGHV3-73	IGHD6-13	IGHJ3	8	17	33	36
14	0.0018365472910927456	TGTGCGAGAGATATGTGGAACGGTGGTATCTTCCCGGAGGGGTTTGACTTCTGG	CARDMWNGGIFPEGFDFW	IGHV3-21	IGHD4-23	IGHJ4	11	19	27	42
14	0.0018365472910927456	TGTGCGGCTGTCGCAGTGATAGTAATTGACAATGACGATTTTGATTTGTGG	CAAVAVIVIDNDDFDLW	IGHV1-2	IGHD3-10	IGHJ3	5	18	25	31
14	0.0018365472910927456	TGTGTAAAGGCCTTTGGTGGAAGCTACACCGACTACTTTACGCAGTGG	CVKAFGGSYTDYFTQW	IGHV3-9	IGHD1-26	IGHJ1	7	16	26	41
13	0.0017053653417289782	TGTGCGAGGGGCGTTACAGGAGTTAATATGATAGTAGTAGTCATTGGACTTATCTACTACTTTGATTCCTGG	CARGVTGVNMIVVVIGLIYYFDSW	IGHV4-34	IGHD3-22	IGHJ4	11	22	44	54
13	0.0017053653417289782	TGTGCGAGAGGCGTTTCAGGAGTTAATATGATAGTAGTAGTCATTGGACTTATCTACTACTTTGATTCCTGG	CARGVSGVNMIVVVIGLIYYFDSW	IGHV4-34	IGHD3-22	IGHJ4	11	22	44	54
13	0.0017053653417289782	TGTGCGAGAGGCGCGGGGTGTAGTGGTGGTCGCTGCTATTTAATCTTTGACTACTGG	CARGAGCSGGRCYLIFDYW	IGHV4-34	IGHD2-15	IGHJ4	11	18	37	44
13	0.0017053653417289782	TGTGCGGCACATCCTTATTATTATGATGGTAGTACTTATTACTTTGACTATTGG	CAAHPYYYDGSTYYFDYW	IGHV1-58	IGHD3-22	IGHJ4	12	15	32	39
13	0.0017053653417289782	TGTGCGAAAGTTCGCGGTCTTTTCCATTTGGGGGAGTTATCACCCGACTTCTGG	CAKVRGLFHLGELSPDFW	IGHV3-30	IGHD3-16	IGHJ4	6	26	40	45
13	0.0017053653417289782	TGTGTGAGAGAAGGGGCATACGGTGACTACACAGGCGCTTTTGATATCTGG	CVREGAYGDYTGAFDIW	IGHV3-21	IGHD4-17	IGHJ3	10	18	29	36
13	0.0017053653417289782	TGTGCGAGAGATGCCAGCTGCTGCTCCTACTACTCCTACATGGACGTCTGG	CARDASCCSYYSYMDVW	IGHV3-21	IGHD6-13	IGHJ6	11	13	24	26
12	0.0015741833923652105	TGTGCCAAAGAGGCCCTATGGTTCAGGGACTTGGCGTATTACTACTACCTGGACGTCTGG	CAKEALWFRDLAYYYYLDVW	IGHV3-23	IGHD3-10	IGHJ6	10	15	28	39
12	0.0015741833923652105	TGTGCTAGAGGTCCCCCGTATACCGACAGCTGGTGGGATGCTTTTGATATCTGG	CARGPPYTDSWWDAFDIW	IGHV3-73	IGHD2-2	IGHJ3	8	26	33	36
12	0.0015741833923652105	TGTGCTAGAGGTCCCCCGTATACCAACAGCTGGTGGGATGCTTTTGATATCTGG	CARGPPYTNSWWDAFDIW	IGHV3-72	IGHD6-13	IGHJ3	9	17	33	36
12	0.0015741833923652105	TGTGCTAGAGGTCCCCCGTATAGCAGCAGCTGGTGGGATGCTCTTGATATCTGG	CARGPPYSSSWWDALDIW	IGHV3-72	IGHD6-13	IGHJ3	9	17	33	36
12	0.0015741833923652105	TGTGCGAGAGACCCTACCTTGGTGGTGGTAGCTGCTACTCCCGTGGACTACTGG	CARDPTLVVVAATPVDYW	IGHV3-21	IGHD2-15	IGHJ4	10	21	40	45
12	0.0015741833923652105	TGTGCAAAAGATAGGGTAGCAATTAGCAGCAGCTGGTACTACTTTGACTCCTGG	CAKDRVAISSSWYYFDSW	IGHV3-9	IGHD6-13	IGHJ4	12	23	34	35
11	0.001443001443001443	TGTGCGAGAGATCGGTCAGCCGGTGTAGTGGTGATGTTTGCAACGTTAAATGTGAACGAAAACTACTTTGACCCCTGG	CARDRSAGVVVMFATLNVNENYFDPW	IGHV3-21	IGHD2-15	IGHJ4	12	23	32	61
11	0.001443001443001443	TGTGCGAGAGGCGTCACAGGAGTTAACATGATGGTAGTGGTCCTTGGACATATGTACTACTTTGATTCTTGG	CARGVTGVNMMVVVLGHMYYFDSW	IGHV1-8	IGHD3-22	IGHJ4	11	27	40	53
11	0.001443001443001443	TGTGCGAGAGTTGGCTGGAAGTATGATAATTTTTGGACTGCTGATTCGAGCCTATGTGACTACTGG	CARVGWKYDNFWTADSSLCDYW	IGHV3-20	IGHD3-3	IGHJ4	9	28	36	56
11	0.001443001443001443	TGTGCAGTGCCCTATTGTGCCGGTGGTGTCTGTCATGAGAATGATCCTTTTGATATCTGG	CAVPYCAGGVCHENDPFDIW	IGHV1-45	IGHD2-21	IGHJ3	5	21	31	40
11	0.001443001443001443	TGTGCTAGAGGTCCCCCCTATAGCAGCACTTGGTGGGATGCTTTTGATGTCTGG	CARGPPYSSTWWDAFDVW	IGHV3-72	IGHD6-13	IGHJ3	9	18	27	36
11	0.001443001443001443	TGTACTAGAAGTCCCCCGTATAGTAGTAGTTGGTGGGATGCTTTTGACATCTGG	CTRSPPYSSSWWDAFDIW	IGHV3-73	IGHD2-2	IGHJ3	8	18	29	36
11	0.001443001443001443	TGTGCGGCTGTCGCAGTGATAGTAATTGATAATGACGATTTTGATTTGTGG	CAAVAVIVIDNDDFDLW	IGHV1-2	IGHD3-10	IGHJ3	5	18	25	31
11	0.001443001443001443	TGTGCGAGAGCCCCCTCCGACTACTACGGTATGGACGTCTGG	CARAPSDYYGMDVW	IGHV1-8	.	IGHJ6	16	-1	-1	19
11	0.001443001443001443	TGTGCGAGAGCTTGGGGTTATTATTACTTTGACTCCTGG	CARAWGYYYFDSW	IGHV3-53	IGHD3-3	IGHJ4	9	15	23	24
10	0.0013118194936376755	TGTGCGAGAGATGCCACAAAAACAACAGCCTCGCTCGTCTTTAACTGGGCAGTAGAAACCCACTACTACTACATTGACATCTGG	CARDATKTTASLVFNWAVETHYYYIDIW	IGHV3-11	IGHD7-27	IGHJ6	11	41	48	61
10	0.0013118194936376755	TGTGCGAGAGATCGGTCAGCCGGTGTAGTGGTGATGTTTGCTACGTTAAATGTGAACGAAAACTGGTTCGACCCCTGG	CARDRSAGVVVMFATLNVNENWFDPW	IGHV4-31	IGHD2-15	IGHJ5	12	23	32	60
10	0.0013118194936376755	TGTGCAGTGCCCTATTGTGCCGGTGGTGTATGTCATGAAAATGATCCTTTTGATATGTGG	CAVPYCAGGVCHENDPFDMW	IGHV1-45	IGHD2-8	IGHJ3	5	23	31	40
10	0.0013118194936376755	TGTGCGAGAGGGGGCGGAGATTTTTGGAGTGGTTTTAATTATGATTTTGATATCTGG	CARGGGDFWSGFNYDFDIW	IGHV1-8	IGHD3-3	IGHJ3	10	18	33	40
10	0.0013118194936376755	TGTGCTAGAGGTCCCCCGTATAGCAGCAGTTGGTGGGATGCTTTTGATGTCTGG	CARGPPYSSSWWDAFDVW	IGHV3-73	IGHD6-13	IGHJ3	8	17	33	36
10	0.0013118194936376755	TGTGCTAGAGGTCCCCCGCATAGCAGCAGCTGGTGGGATGCTCTCGATATCTGG	CARGPPHSSSWWDALDIW	IGHV3-72	IGHD6-13	IGHJ3	9	19	33	36
10	0.0013118194936376755	TGTGCGAGAGATATGTGGAACGGTGGTGTCTTCCCGGAGGGGTTTGACTTGTGG	CARDMWNGGVFPEGFDLW	IGHV3-11	IGHD4-23	IGHJ4	11	19	26	42
10	0.0013118194936376755	TGTGTGCGAGAGGGGGCATACGGTGACTACACAGGCGCATTTGATCTCTGG	CVREGAYGDYTGAFDLW	IGHV3-33	IGHD4-17	IGHJ3	10	18	29	39
10	0.0013118194936376755	TGTGTGAGAGAAGGGGCATATGGTGACTACACAGGCGCTTTTGATGTCTGG	CVREGAYGDYTGAFDVW	IGHV3-33	IGHD4-17	IGHJ3	10	21	29	36
10	0.0013118194936376755	TGTGTGAGAGAAGGGGCATACGGTGACTACTCAGGCGCTTTTGATATCTGG	CVREGAYGDYSGAFDIW	IGHV3-33	IGHD4-17	IGHJ3	10	18	29	36
10	0.0013118194936376755	TGTGCGGCTGTCGCGGTGATAGTCATTGACAATGACGATTTTGATATCTGG	CAAVAVIVIDNDDFDIW	IGHV1-18	IGHD3-22	IGHJ3	5	16	22	31
9	0.0011806375442739079	TGTGCGAGAGGTGTGCGGGACACCAGCACCTGGTATACCGGCTACTACTACTACTATATGGACGTCTGG	CARGVRDTSTWYTGYYYYYMDVW	IGHV4-34	IGHD6-13	IGHJ6	10	23	34	41
9	0.0011806375442739079	TGTGCGAGAGACTATTCGGATGACGATTCTTTGATTCCCCCCTCTCATGATGCTTTTGATATCTGG	CARDYSDDDSLIPPSHDAFDIW	IGHV4-59	IGHD2-21	IGHJ3	10	11	16	44
9	0.0011806375442739079	TGTGCGAGAGATGGGCTCGCGTATTTCTATGGTTCAGGGAGTTATAAAGGTTTTGACTACTGG	CARDGLAYFYGSGSYKGFDYW	IGHV7-4-1	IGHD3-10	IGHJ4	11	19	44	51
9	0.0011806375442739079	TGTGCGAGCGATCCCGGAGGGTATAGCAGTGGCTGGTACCCCGGGCCCACTGGCTACTGG	CASDPGGYSSGWYPGPTGYW	IGHV4-39	IGHD6-19	IGHJ4	7	18	38	53
9	0.0011806375442739079	TGTGCGAGAGGGGGCGGAGATTTTTGGAGTGGTTTTAATTATGATTTTGATATGTGG	CARGGGDFWSGFNYDFDMW	IGHV3-21	IGHD3-3	IGHJ3	9	18	33	40
9	0.0011806375442739079	TGTGCGAGAGATATGTGGAACGGTGGTGTCTTCCCGGAGGGGTTTGACTTGTGG	CARDMWNGGVFPEGFDLW	IGHV3-21	IGHD4-23	IGHJ4	11	19	26	42
9	0.0011806375442739079	TGTGCGAAAGTTCGGGGTCTTTTCCATTTGGGGGAGTTATCACCCGACTTCTGG	CAKVRGLFHLGELSPDFW	IGHV3-30	IGHD3-16	IGHJ4	6	26	40	45
9	0.0011806375442739079	TGTGCGAAAGTTCGGGGTCTTTTCCATTTGGGGGAGTTATCACCCGACTACTGG	CAKVRGLFHLGELSPDYW	IGHV3-30	IGHD3-16	IGHJ4	6	26	40	45
9	0.0011806375442739079	TGTGCAAAAGATAGGGTAGCAATTAGCAGCAGCTGGTACTACTTTGACTACTGG	CAKDRVAISSSWYYFDYW	IGHV3-9	IGHD6-13	IGHJ4	12	23	34	35
9	0.0011806375442739079	TGTGCGACTGTCGCAGTGATAGTAATTGACAATGACGATTTTGATTTGTGG	CATVAVIVIDNDDFDLW	IGHV1-2	IGHD3-10	IGHJ3	6	18	25	31
9	0.0011806375442739079	TGTGCGAGGGCGTACCAAGTGTTGTCTTCGATATTCTACTTTGACTACTGG	CARAYQVLSSIFYFDYW	IGHV1-2	IGHD3-9	IGHJ4	7	28	34	35
9	0.0011806375442739079	TGTGCAACAGCCCCGGGTATAGCAGCAGCTGGTGGCTGGTTCGACCCCTGG	CATAPGIAAAGGWFDPW	IGHV1-24	IGHD6-13	IGHJ5	9	11	32	35
9	0.0011806375442739079	TGTGCAAAAGACTTGTGGATTGGAGCATCGGTATGGGCCCCCGCCCACTGG	CAKDLWIGASVWAPAHW	IGHV3-9	IGHD1-7	IGHJ4	10	28	33	46
9	0.0011806375442739079	TGTGTAAAGGCCTTTGGTGGAAGCTATACCGACTACTTTACGCAGTGG	CVKAFGGSYTDYFTQW	IGHV3-9	IGHD2-8	IGHJ1	7	14	30	41
8	0.0010494555949101404	TGTGCGAGAGATCGGTCAGCCGGTGTAGTGGTGATGTTTGCAACGTTAAATGTGAACGAAAACTGGTTCGACCCCTGG	CARDRSAGVVVMFATLNVNENWFDPW	IGHV3-21	IGHD2-15	IGHJ5	12	23	32	60
8	0.0010494555949101404	TGTGCGAGAGGCGTTACGGGAGTTAACATGATGGTAGTGGTCCTTGGACATATGTTCTACTTTGATTCTTGG	CARGVTGVNMMVVVLGHMFYFDSW	IGHV4-34	IGHD3-22	IGHJ4	11	27	40	56
8	0.0010494555949101404	TGTGCGAGAGGCGTTACAGGAGTTAATATGATGGTGGTGGTCATTGGACATATCTTCTACTTTGATTCCTGG	CARGVTGVNMMVVVIGHIFYFDSW	IGHV4-34	IGHD3-22	IGHJ4	11	22	44	56
8	0.0010494555949101404	TGTGCGAGAGGCGTTACAGGAGTTAATATGATGGTAGTGGTCATTGGACATATTTACTACTTTGATTCCTGG	CARGVTGVNMMVVVIGHIYYFDSW	IGHV4-34	IGHD3-22	IGHJ4	11	22	44	54
8	0.0010494555949101404	TGTGCGAGAGGCGTTACAGGAGTAAATATGATGCTCGTGGTTATTGGATTTACCTACTCCTTTGACTCCTGG	CARGVTGVNMMLVVIGFTYSFDSW	IGHV4-34	IGHD3-22	IGHJ4	11	26	44	54
8	0.0010494555949101404	TGTGCGAGAGGCGTTACAGGAGCTAATATGATGGTCGTGGTTATAGGATTTATCTACCAGTTTGACTCCTGG	CARGVTGANMMVVVIGFIYQFDSW	IGHV4-34	IGHD3-22	IGHJ4	11	26	43	60
8	0.0010494555949101404	TGTGCGAGAGGAGTTTCAGGAGTTAATATGATCGTTGTAGTCCTTGGACTTATCTACTACCTTGATTCCTGG	CARGVSGVNMIVVVLGLIYYLDSW	IGHV4-34	IGHD3-10	IGHJ4	10	18	28	54
8	0.0010494555949101404	TGTGCAACAACGGGGGTGGGTAATACCTCACCTCGGGAGTGGTTATTCCTTGGGTACTTTGACTACTGG	CATTGVGNTSPREWLFLGYFDYW	IGHV1-24	IGHD3-3	IGHJ4	8	35	46	54
8	0.0010494555949101404	TGTGCAACCAGCTCGCCCTATTGTAGTAGTACCAGCTGCTCATTAAACTGGTTCGACCCCTGG	CATSSPYCSSTSCSLNWFDPW	IGHV1-24	IGHD2-2	IGHJ5	7	18	39	45
8	0.0010494555949101404	TGCGCGAGAGATGCCTTTTGTGATGGTGGTAGCTGCTACTTATGGGGCTACTTTGACTACTGG	CARDAFCDGGSCYLWGYFDYW	IGHV3-48	IGHD2-15	IGHJ4	11	23	39	47
8	0.0010494555949101404	TGTGCAGTGCCCTACTGTGCTGGTGGTATATGTCATGAGAATGATCCTTTTGATCTTTGG	CAVPYCAGGICHENDPFDLW	IGHV1-45	IGHD2-15	IGHJ3	5	20	27	40
8	0.0010494555949101404	TGTGCTAGAGGTCCCCCCTATGTCAACACCTGGTGGGATGCTTTTGATATCTGG	CARGPPYVNTWWDAFDIW	IGHV3-72	IGHD2-15	IGHJ3	9	30	35	36
8	0.0010494555949101404	TGTGCTAGAGGTCCCCCGGATACCAGCAGCTGGTGGGATGCTCTTGATATCTGG	CARGPPDTSSWWDALDIW	IGHV3-73	IGHD6-13	IGHJ3	8	19	33	36
8	0.0010494555949101404	TGTAGTAGAGGTCCCCCGTATACTAGCAGCTGGTGGGATGCTTTAGATATCTGG	CSRGPPYTSSWWDALDIW	IGHV3-73	IGHD2-2	IGHJ3	8	23	33	36
8	0.0010494555949101404	TGTAGTAGAACTCCCCCATATACTAGCAGCTGGTGGGATGCTTTAGATATCTGG	CSRTPPYTSSWWDALDIW	IGHV3-73	IGHD2-2	IGHJ3	8	23	33	36
8	0.0010494555949101404	TGTGCGGCTGTCGCGGTGATAGTCATTGACAATGACGATTTTGATATGTGG	CAAVAVIVIDNDDFDMW	IGHV1-2	IGHD3-22	IGHJ3	5	16	22	31
8	0.0010494555949101404	TGTGCGAGTCTCGCAGTCATAGTAATTGATAATGATGATTTCGATTTGTGG	CASLAVIVIDNDDFDLW	IGHV1-2	IGHD3-22	IGHJ3	7	16	25	31
8	0.0010494555949101404	TGTGCGAGTCTCGCAATAATAGTCGTTGCCAATGATGATTTTGATCTGTGG	CASLAIIVVANDDFDLW	IGHV1-2	IGHD1-20	IGHJ3	7	21	26	31
8	0.0010494555949101404	TGTGCGAAGGCCCCCCGTATAGTGGCGGCTTTCTTGGCGTTTGACTCCTGG	CAKAPRIVAAFLAFDSW	IGHV3-23	IGHD1-26	IGHJ4	7	16	24	39
8	0.0010494555949101404	TGTGCAAAAGCCTCAGGTGGTGATTTTTGGAGTGAAGGTTTTGATATTTGG	CAKASGGDFWSEGFDIW	IGHV3-9	IGHD3-3	IGHJ3	9	21	33	38
8	0.0010494555949101404	TGTGCGACCTTGGGCTGGTTGGATGATGAATTTGATCTGTGG	CATLGWLDDEFDLW	IGHV1-18	IGHD6-19	IGHJ3	6	12	18	22
7	9.182736455463728E-4	TGTGCGAGAGGCGTTACAGGAGCTAATATGATAGTCGTGGTTATAGGATTTATCTACTACTTTGACTCCTGG	CARGVTGANMIVVVIGFIYYFDSW	IGHV4-34	IGHD3-22	IGHJ4	11	26	43	54
7	9.182736455463728E-4	TGTGCGCTCCGCCCCCAACTTAGGGTGGCTACGCATGGGCCTATAAGCTGGTTCGACCCCTGG	CALRPQLRVATHGPISWFDPW	IGHV1-2	IGHD5-12	IGHJ5	5	24	32	47
7	9.182736455463728E-4	TGTGCGAGGGATGGCCTCGCGTATTTCTATGGTTCAGGAACTTATAAAGGTTTTGACTTTTGG	CARDGLAYFYGSGTYKGFDFW	IGHV7-4-1	IGHD3-10	IGHJ4	11	19	44	51
7	9.182736455463728E-4	TGTGCGAGAGGGGGCGGACACGGGACTACGACTTTTGGAGTCGTTACCCATCTGGGCTACTGG	CARGGGHGTTTFGVVTHLGYW	IGHV1-8	IGHD3-3	IGHJ4	10	26	45	56
7	9.182736455463728E-4	TGTACGAGAGGCACCCGGAACTTTGGTTCAGAAAGTTTTTATTCTGCACCTGACTTCTGG	CTRGTRNFGSESFYSAPDFW	IGHV4-34	IGHD1-14	IGHJ4	11	14	20	50
7	9.182736455463728E-4	TGTGCCAGAGGCGGGCAGGAACCAGCTGCTACCTACTACTACTACATGGACGTCTGG	CARGGQEPAATYYYYMDVW	IGHV4-30-2	IGHD2-2	IGHJ6	9	20	30	32
7	9.182736455463728E-4	TGTGCTAGAGGTCCTCCATATAGCAGCAGTTGGTGGGATGCTTTTGATATCTGG	CARGPPYSSSWWDAFDIW	IGHV3-72	IGHD6-13	IGHJ3	9	18	33	36
7	9.182736455463728E-4	TGTGTGAGAGAGGGGGCATACGGTGACTACACAGGCGCATTTGATCTCTGG	CVREGAYGDYTGAFDLW	IGHV3-11	IGHD4-17	IGHJ3	10	18	29	39
7	9.182736455463728E-4	TGTGTGAGAGAAGGGGCATACGGTGACTACACAGGCGCTTTTGATGTCTGG	CVREGAYGDYTGAFDVW	IGHV3-33	IGHD4-17	IGHJ3	10	18	29	36
7	9.182736455463728E-4	TGTGCCAGAGAGGGCGATTACAGTGGGACCCCCGCAGGGTTTGACTTCTGG	CAREGDYSGTPAGFDFW	IGHV4-30-2	IGHD1-26	IGHJ4	10	21	27	39
7	9.182736455463728E-4	TGTGCCAGAGAGGGCGATTACAGTGGGACCCCCGCAGGGTTTGACTTCTGG	CAREGDYSGTPAGFDFW	IGHV1-2	IGHD1-26	IGHJ4	10	21	27	39
7	9.182736455463728E-4	TGTGCAAGAGGCCCGACACAACTATGGCTTAATTGGTTCGACCCCTGG	CARGPTQLWLNWFDPW	IGHV3-43	IGHD3-10	IGHJ5	6	20	26	33
7	9.182736455463728E-4	TGTGCGGTGCCGCGTTCCTACGGTGACGGACCTCTTGACTACTGG	CAVPRSYGDGPLDYW	IGHV3-21	IGHD4-17	IGHJ4	5	17	26	34
7	9.182736455463728E-4	TGTGCGAGAAGCGGAGCCTATGATACCAATGTCCCGGACTACTGG	CARSGAYDTNVPDYW	IGHV3-33	IGHD3-22	IGHJ4	8	17	24	36
7	9.182736455463728E-4	TGTGCGAGAAATACGGGCAGTGGCTACAACTGGTTCGACCCCTGG	CARNTGSGYNWFDPW	IGHV4-28	IGHD6-19	IGHJ5	11	16	23	24
7	9.182736455463728E-4	TGTGCGGGAGGTTGGGGATGGATTCACAACCTTGACCCCTGG	CAGGWGWIHNLDPW	IGHV4-59	IGHD7-27	IGHJ5	9	12	18	33
7	9.182736455463728E-4	TGTGCGATTCTATACAGCTATGGTTCTGAATTTGACTACTGG	CAILYSYGSEFDYW	IGHV3-21	IGHD5-18	IGHJ4	6	11	24	30
7	9.182736455463728E-4	TGTGCGACCTTGGGCTGGCTGGGTGATGCTTTTGATCTTTGG	CATLGWLGDAFDLW	IGHV1-18	IGHD6-19	IGHJ3	6	15	21	23
7	9.182736455463728E-4	TGTGCGAGAGCCCCCTCGGACTACTACGGTATGGACGTCTGG	CARAPSDYYGMDVW	IGHV1-46	IGHD3-16	IGHJ6	9	10	14	19
7	9.182736455463728E-4	TGTGCAACAATCGGGAATTACTGGTATTTCGGTTTCTGG	CATIGNYWYFGFW	IGHV1-24	IGHD2-21	IGHJ2	8	13	17	18
7	9.182736455463728E-4	TGTACCAGACCGGGTCTGAGTGGATCGACGGGCTGCTGG	CTRPGLSGSTGCW	IGHV3-73	IGHD1-1	IGHJ1	9	20	29	35
7	9.182736455463728E-4	TGTGCGAGAGGGGACTACGGTGCCTTTGACTACTGG	CARGDYGAFDYW	IGHV4-59	IGHD4-17	IGHJ4	9	12	21	23
7	9.182736455463728E-4	TGTGCGAGAGGGTTTGACTACTGG	CARGFDYW	IGHV4-59	.	IGHJ4	9	-1	-1	12
6	7.870916961826052E-4	TGTGCAACAAGGGTCATTCACTATGATTCGGGGAATTATCGTGACTACGCCTACAATATGGACGTCTGG	CATRVIHYDSGNYRDYAYNMDVW	IGHV1-24	IGHD3-10	IGHJ3	8	19	38	64
6	7.870916961826052E-4	TGTGCGAGAGCGACCCTGGGTATTAGTATGGCAGTAGTGGTCAGTCACTACGGCATGGACGTCTGG	CARATLGISMAVVVSHYGMDVW	IGHV3-23	IGHD3-22	IGHJ6	6	19	40	46
6	7.870916961826052E-4	TGTGCGAGAGACTACTCGGAAGACGATGTCTTGACTCCTCCCTCTCATGATGCTTTTGGTGTCTGG	CARDYSEDDVLTPPSHDAFGVW	IGHV4-59	IGHD3-9	IGHJ3	10	22	35	44
6	7.870916961826052E-4	TGTGCGAGAGATGGCCTCGCGTATTTCTATGGTTCAGGAACTTATAAAGGTTTTGACTTTTGG	CARDGLAYFYGSGTYKGFDFW	IGHV7-4-1	IGHD3-10	IGHJ4	11	19	44	51
6	7.870916961826052E-4	TGTGCGAGAGGCCCCAATGTTCGCGTAGAGGGACCTATCGTCACCTGGTTCGACCCCTGG	CARGPNVRVEGPIVTWFDPW	IGHV1-69D	IGHD5-24	IGHJ5	9	23	29	44
6	7.870916961826052E-4	TGTACCACAGATCGGGATTATGATTACATTTGGGGGAGTTATCGTTATTCGGACTACTGG	CTTDRDYDYIWGSYRYSDYW	IGHV3-15	IGHD3-16	IGHJ4	12	16	47	51
6	7.870916961826052E-4	TGTGCGAGAGCTCACGATAGAAATAGTTACTTCCAAAACAACTATTTCGACCCCTTG	CARAHDRNSYFQNNYFDPL	IGHV1-2	IGHD4-11	IGHJ5	9	23	30	37
6	7.870916961826052E-4	TGTGCGAGAGGTGGCGATAAGATCTACTGTAGTACTAGTGGTTGCCTTGACTACTGG	CARGGDKIYCSTSGCLDYW	IGHV1-18	IGHD4-11	IGHJ4	9	24	32	46
6	7.870916961826052E-4	TGTGTGAGGTACGGTGGTGACTCCCGGACCACCACCTGGTACTTCAATCTCTGG	CVRYGGDSRTTTWYFNLW	IGHV4-34	IGHD4-23	IGHJ2	7	9	23	35
6	7.870916961826052E-4	TGTGCTAGAGGTCCTCCATATAGCAGCAGTTGGTGGGATGCTTTTGACATCTGG	CARGPPYSSSWWDAFDIW	IGHV3-72	IGHD6-13	IGHJ3	9	18	33	36
6	7.870916961826052E-4	TGTGCTAGAGGTCCCCCCTATAGCAGCAGCTGGTGGGATGCTTTTGATGTCTGG	CARGPPYSSSWWDAFDVW	IGHV3-73	IGHD6-13	IGHJ3	8	18	33	36
6	7.870916961826052E-4	TGTGCTAGAGGTCCCCCGTATACCACCACTTGGTGGGATGCTCTTGATATCTGG	CARGPPYTTTWWDALDIW	IGHV3-72	IGHD2-15	IGHJ3	9	20	29	36
6	7.870916961826052E-4	TGTGCTAGAGGTCCCCCGTATACCAGCACCTGGTGGGATGCTCTTGATATCTGG	CARGPPYTSTWWDALDIW	IGHV3-72	IGHD6-13	IGHJ3	9	17	33	36
6	7.870916961826052E-4	TGTGCTAGAGGTCCCCCGTATAGCAGCAGTTGGTGGGATGCTTTTGATGTCTGG	CARGPPYSSSWWDAFDVW	IGHV3-72	IGHD6-13	IGHJ3	9	17	33	36
6	7.870916961826052E-4	TGTGCGAGAGATATGTGGAACGGTGGTATCTTCCCGGAGGGGTCTGACTTCTGG	CARDMWNGGIFPEGSDFW	IGHV3-21	IGHD4-23	IGHJ4	11	19	27	44
6	7.870916961826052E-4	TGTGTGAGAGAGGGGGCATACGGTGACTACACAGGCGCATTTGATCTCTGG	CVREGAYGDYTGAFDLW	IGHV3-33	IGHD4-17	IGHJ3	10	18	29	39
6	7.870916961826052E-4	TGTGCGGCTGTCGCAGTGATAGTAATTGACAATGATGATTTCGATTTGTGG	CAAVAVIVIDNDDFDLW	IGHV1-2	IGHD3-10	IGHJ3	5	18	25	31
6	7.870916961826052E-4	TGTGCGAGTCTCGCAGTGATAGTAGTTGACAATGATGATTTTGATGTGTGG	CASLAVIVVDNDDFDVW	IGHV1-2	IGHD3-22	IGHJ3	7	16	25	31
6	7.870916961826052E-4	TGTGCGAGACTTGGGGGAACAGTGACTGGTTACAACTGGTTCGACCCCTGG	CARLGGTVTGYNWFDPW	IGHV4-34	IGHD3-16	IGHJ5	8	10	17	30
6	7.870916961826052E-4	TGTGCGAGAGGGGATAGTAGTAGTTACTACGGGGGCTATTATGACTCCTGG	CARGDSSSYYGGYYDSW	IGHV4-59	IGHD3-22	IGHJ4	9	12	29	41
6	7.870916961826052E-4	TGTGCGAGAGATGCCAGCTGCTGCTCCTACTACTCCTACATGGACGTCTGG	CARDASCCSYYSYMDVW	IGHV4-31	IGHD6-13	IGHJ6	11	13	24	26
6	7.870916961826052E-4	TGTGCGAGAGAGGGGGCATACGGTGACTATTCAGGCGCTTTTGATATCTGG	CAREGAYGDYSGAFDIW	IGHV3-33	IGHD4-17	IGHJ3	10	18	28	36
6	7.870916961826052E-4	TGTGCGAAAGGTTTCAGTGGGTGGAAATACTACTACTACATGGACGTCTGG	CAKGFSGWKYYYYMDVW	IGHV4-31	IGHD6-19	IGHJ6	6	14	23	27
6	7.870916961826052E-4	TGTGCGAAATTAAACGGGCAGTGGCTTCTAGGGTACTTTGACTCCTGG	CAKLNGQWLLGYFDSW	IGHV3-23	IGHD6-19	IGHJ4	8	17	25	33
6	7.870916961826052E-4	TGTGCGAAATCTGGGTCCCCTTACTACTTCTACTACATGGACGTCTGG	CAKSGSPYYFYYMDVW	IGHV3-23	IGHD3-10	IGHJ6	8	15	19	21
6	7.870916961826052E-4	TGTGCGACAAATACGGGCAGTGGCTACAACTGGTTCGACCCCTGG	CATNTGSGYNWFDPW	IGHV3-23	IGHD6-19	IGHJ5	6	16	23	24
6	7.870916961826052E-4	TGTGCGAGAAATACGGGCAGCGGCTACAACTGGTTCGACCCCTGG	CARNTGSGYNWFDPW	IGHV1-2	IGHD6-25	IGHJ5	8	16	23	24
6	7.870916961826052E-4	TGTGCAACATCGGGGGCAGTGGCTGCCATCTACTTTGACTACTGG	CATSGAVAAIYFDYW	IGHV1-24	IGHD6-19	IGHJ4	8	15	24	29
6	7.870916961826052E-4	TGTGCGAGGGGAACCCTCGAGGACTGGTACTTCGATCTCTGG	CARGTLEDWYFDLW	IGHV3-33	IGHD1-14	IGHJ2	7	9	14	22
6	7.870916961826052E-4	TGTGCGAGAGCCCATAGCAGTGGCTGGTACTTTGACTACTGG	CARAHSSGWYFDYW	IGHV3-53	IGHD6-19	IGHJ4	9	13	26	27
6	7.870916961826052E-4	TGTGCACGGACGCCGGAATCCGACTATACTTTTGATATCTGG	CARTPESDYTFDIW	IGHV2-26	IGHD2-21	IGHJ3	9	12	18	28
6	7.870916961826052E-4	TGTGCGAGAGCTTGGAATTATTATTACTTTGACTCCTGG	CARAWNYYYFDSW	IGHV3-53	IGHD3-10	IGHJ4	9	13	23	24
5	6.559097468188378E-4	TGTGCGAAAGATGGGCAACCCGGACCACTTATGATTACATTTGGGGGAGTTATCGCCCAAAATGATGCTTTTGATATCTGG	CAKDGQPGPLMITFGGVIAQNDAFDIW	IGHV3-23	IGHD3-16	IGHJ3	11	28	54	61
5	6.559097468188378E-4	TGTGCGAGAGGCCGGGAAACCATTAGTGTGATAGTAGTGGTTTTTACTGGGGCCGCGCACTATTTTGACTACTGG	CARGRETISVIVVVFTGAAHYFDYW	IGHV4-34	IGHD3-22	IGHJ4	12	21	47	58
5	6.559097468188378E-4	TGTGCGAGAGGCGTTACAGGAGTTAATATGATGCTCGTGGTTTTAGGATTTACCTACTCCTTTGACTCCTGG	CARGVTGVNMMLVVLGFTYSFDSW	IGHV4-34	IGHD3-10	IGHJ4	11	18	28	54
5	6.559097468188378E-4	TGTGCGAGAGGCGTTACAGGAGCTAATATGATGGTCGTGGTTATAGGATTTATCTACCAGTTTGACTCCTGG	CARGVTGANMMVVVIGFIYQFDSW	IGHV1-8	IGHD3-22	IGHJ4	11	26	43	60
5	6.559097468188378E-4	TGTGCGAGAGCGGACGCCCATTATGATTACATTTGGGGGAGTTATCGTTTGGGAGGCTTTGACTACTGG	CARADAHYDYIWGSYRLGGFDYW	IGHV1-46	IGHD3-16	IGHJ4	9	19	48	56
5	6.559097468188378E-4	TGTGCAACATCCCCCGTAGTAGTGGCTGGTAGAGGGGATCACTACTACTACTACGGTATGGACGTCTGG	CATSPVVVAGRGDHYYYYGMDVW	IGHV1-24	IGHD6-19	IGHJ6	8	16	30	40
5	6.559097468188378E-4	TGTACTAGAGTGATCCCTAGCGCTGATATTGTACTGGTGGTGTATACCATAAATGCTTTTGATATCTGG	CTRVIPSADIVLVVYTINAFDIW	IGHV3-49	IGHD2-8	IGHJ3	9	24	44	52
5	6.559097468188378E-4	TGTGCGAGAGTGGGATATTGTCCTACCTGCTATTCCGGGCCCTACTACTGGTTCTTCGATCTATGG	CARVGYCPTCYSGPYYWFFDLW	IGHV3-23	IGHD2-21	IGHJ2	6	26	37	44
5	6.559097468188378E-4	TGTGCGAGAGTGGGATATTGTCCTACCTGCTATTCCGGGCCCTACTACTGGTTCTTCGATCTATGG	CARVGYCPTCYSGPYYWFFDLW	IGHV4-39	IGHD2-21	IGHJ2	8	26	37	44
5	6.559097468188378E-4	TGTGCGAGAGATTATTCGGATGACGAATCTTTGATTCCCCCCTCTCATGATGCTTTTGATATCTGG	CARDYSDDESLIPPSHDAFDIW	IGHV4-59	IGHD3-16	IGHJ3	11	35	40	44
5	6.559097468188378E-4	TGTGCGAGAGACTATTCGGATGACGATTCTTTGATTCCCCCCTCTCATGATGCTTTTGATATATGG	CARDYSDDDSLIPPSHDAFDIW	IGHV4-31	IGHD2-21	IGHJ3	10	11	16	44
5	6.559097468188378E-4	TGTGCGAGAGACTCACTTCGCCAGGTAGAAGTTCCACTTGACCAGTGGGCTTTTGATATCTGG	CARDSLRQVEVPLDQWAFDIW	IGHV3-21	IGHD1-7	IGHJ3	10	29	35	48
5	6.559097468188378E-4	TGTGCAACATCCGCCGGGTATTGTAGTAGTACCAGCTGCCCGTCGTTCTGGTTCGACCCCTGG	CATSAGYCSSTSCPSFWFDPW	IGHV1-24	IGHD2-2	IGHJ5	8	18	38	47
5	6.559097468188378E-4	TGTGCGAGTGTCCTCGGGGATAGTAGTGGTTATGTCGGTGGTGGTACCTTTGACTACTGG	CASVLGDSSGYVGGGTFDYW	IGHV3-21	IGHD3-22	IGHJ4	7	18	32	47
5	6.559097468188378E-4	TGTGCAAGTCCACCCCCATGTAGCAAAACCGTCTGCTATTCCCGACACTTGGACGTCTGG	CASPPPCSKTVCYSRHLDVW	IGHV1-24	IGHD2-21	IGHJ6	6	32	41	49
5	6.559097468188378E-4	TGTGCAAAAGATAGTGATTACGTTTGGGGGAGTTATCGTTACGATGCTTTTGATATCTGG	CAKDSDYVWGSYRYDAFDIW	IGHV3-9	IGHD3-16	IGHJ3	12	14	40	42
5	6.559097468188378E-4	TGTGCTAAGGCCCTGGGGGGGTTACGATATTTTGACTCGTACTACTTTGACTACTGG	CAKALGGLRYFDSYYFDYW	IGHV3-9	IGHD3-9	IGHJ4	4	21	36	38
5	6.559097468188378E-4	TGTGCAACTACATTTGCGTGGGCACCAGCTGCGCACGGGCACTACTTTGACTACTGG	CATTFAWAPAAHGHYFDYW	IGHV1-24	IGHD2-2	IGHJ4	7	23	31	40
5	6.559097468188378E-4	TGTGCTAGAGGTCCCCCGTATACCGACACCTGGTGGGATGCCTTTGATATCTGG	CARGPPYTDTWWDAFDIW	IGHV3-72	IGHD1-20	IGHJ3	9	18	24	36
5	6.559097468188378E-4	TGTGCTAGAGGTCCCCCGGATACCAGCAGCTGGTGGGATGCTCTTGATATCTGG	CARGPPDTSSWWDALDIW	IGHV3-72	IGHD6-13	IGHJ3	9	19	33	36
5	6.559097468188378E-4	TGTGCTAGAAGTCCCCCGTATAGCAGCAGCTGGTGGGATGCTCTTGATATCTGG	CARSPPYSSSWWDALDIW	IGHV3-72	IGHD6-13	IGHJ3	8	17	33	36
5	6.559097468188378E-4	TGTGCGGCACATCCTTATTACTATGATGGTAGTGCTAATTACTTTGACTATTGG	CAAHPYYYDGSANYFDYW	IGHV1-58	IGHD3-22	IGHJ4	12	15	33	39
5	6.559097468188378E-4	TGTGCGAGAGAACCCCTTTGGGGTTACTATGGTTCAGGGAGTGTTGACTACTGG	CAREPLWGYYGSGSVDYW	IGHV3-33	IGHD3-10	IGHJ4	10	23	41	43
5	6.559097468188378E-4	TGTGCGAAAGTTCGGGGTCTTTTCCATTTGGGGGAGTTATCACCCGACTTCTGG	CAKVRGLFHLGELSPDFW	IGHV3-23	IGHD3-16	IGHJ4	9	26	40	45
5	6.559097468188378E-4	TGTGCGAGTCTCGCAGTGATAGTGGTTGACAATGATGATTTTGATATGTGG	CASLAVIVVDNDDFDMW	IGHV1-2	IGHD3-22	IGHJ3	7	19	26	31
5	6.559097468188378E-4	TGTGCGAGTCTCGCAGTGATAGTAATTGACAATGATGATTTCGATTTGTGG	CASLAVIVIDNDDFDLW	IGHV4-31	IGHD3-10	IGHJ3	7	18	25	31
5	6.559097468188378E-4	TGTGCGAAAGCCGATGATGGTAGTGGCTATAACGGTCGGTTTGACCACTGG	CAKADDGSGYNGRFDHW	IGHV3-23	IGHD3-22	IGHJ4	9	13	29	39
5	6.559097468188378E-4	TGTGCAACAGTTTTCAGTATAGTGGGAGCTAAGGGGGCAATTGACTACTGG	CATVFSIVGAKGAIDYW	IGHV1-24	IGHD1-26	IGHJ4	9	16	30	40
5	6.559097468188378E-4	TGTGCAAAAGCCTCAGGTGGTGATTTTTGGAGTGAAGGTTTTGATATTTGG	CAKASGGDFWSEGFDIW	IGHV3-43	IGHD3-3	IGHJ3	9	21	33	38
5	6.559097468188378E-4	TGTGCGATTTTTGGAGTGGTGATTATAACCTACGCTTTTGATAACTGG	CAIFGVVIITYAFDNW	IGHV1-46	IGHD3-3	IGHJ3	6	7	26	33
5	6.559097468188378E-4	TGTGCGAGAGATGTGGTGGCAGCTTCCTATCATGCTTTTGATATCTGG	CARDVVAASYHAFDIW	IGHV3-11	IGHD2-15	IGHJ3	11	12	23	31
5	6.559097468188378E-4	TGTGCGAGAGAATTAATCAGTGAGTGGCTGGGCTACTTTGACTACTGG	CARELISEWLGYFDYW	IGHV3-21	IGHD6-19	IGHJ4	10	22	30	32
5	6.559097468188378E-4	TGTGCAACAAGCAGCAGCTGGACGAGGGTCCACTGGTTCGACCCCTGG	CATSSSWTRVHWFDPW	IGHV1-24	IGHD6-13	IGHJ5	8	9	20	31
5	6.559097468188378E-4	TGTGCAAGGCCCCTATGGTTCGGGGAGTTATATGCTTTTGATATCTGG	CARPLWFGELYAFDIW	IGHV3-74	IGHD3-10	IGHJ3	7	12	30	31
5	6.559097468188378E-4	TGTACTAGAGTGGGACGTTCGACTTTTTCGTCAGACTTTGACTACTGG	CTRVGRSTFSSDFDYW	IGHV3-49	IGHD1-20	IGHJ4	9	15	19	34
5	6.559097468188378E-4	TGTGCGAGAGCCCAAGGCAGTGGCTTGTTCGTCTTTGATATTTGG	CARAQGSGLFVFDIW	IGHV4-34	IGHD6-19	IGHJ3	9	16	31	33
5	6.559097468188378E-4	TGTGCCAAAGGGAGCAATTACCAACTGTTATTTGCCTCCTGG	CAKGSNYQLLFASW	IGHV3-23	IGHD5-24	IGHJ4	9	14	20	30
5	6.559097468188378E-4	TGTGCGAGAGCCCCCTCGGATTACTACGGCATGGACGTCTGG	CARAPSDYYGMDVW	IGHV1-8	.	IGHJ6	17	-1	-1	21
5	6.559097468188378E-4	TGTGCGAGAGATAGCAGCTCGGGGTACGGTATGGACGTCTGG	CARDSSSGYGMDVW	IGHV3-11	IGHD6-6	IGHJ6	11	12	20	30
5	6.559097468188378E-4	TGTGCGAACATCGCTTCAGGCTACTTTGACTACTGG	CANIASGYFDYW	IGHV3-21	.	IGHJ4	6	-1	-1	20
5	6.559097468188378E-4	TGTGCAAGAGGATACAGTTATGGTTACGACTACTGG	CARGYSYGYDYW	IGHV3-74	IGHD5-18	IGHJ4	9	10	26	27
5	6.559097468188378E-4	TGTGCAAGATCCTATGGCCTCGACTACTGG	CARSYGLDYW	IGHV3-9	IGHD2-15	IGHJ4	6	8	13	21
5	6.559097468188378E-4	TGTGCGAGAGGCTTCGACTACTGG	CARGFDYW	IGHV4-59	.	IGHJ4	9	-1	-1	11
4	5.247277974550702E-4	TGTGCGAGAGATGCCACAAAAACAACAGCCTCGCTCGTCTTTAACTGGGCAGTAGAAACCCACTACTACTACATTGACATCTGG	CARDATKTTASLVFNWAVETHYYYIDIW	IGHV3-23	IGHD7-27	IGHJ6	11	41	48	61
4	5.247277974550702E-4	TGTGCGAGAGAGGGGCCCGACATTACTATGGTTCAGGGAGTTATCCTTGCCCCTTACTACTACTACTACTACATGGACGTCTGG	CAREGPDITMVQGVILAPYYYYYYMDVW	IGHV1-2	IGHD3-10	IGHJ6	10	21	43	53
4	5.247277974550702E-4	TGTGCGAGAGAGGAAATCTATTTCTATGATTATAGTGGTTCTTCCTACACCACCTCAAACGACAGGGGTGCTTTTGATATCTGG	CAREEIYFYDYSGSSYTTSNDRGAFDIW	IGHV3-21	IGHD3-22	IGHJ3	10	18	47	68
4	5.247277974550702E-4	TGTGCGAGAGCACTTGTACCGGGTTACGATATTTTGACTGGTTATTTTAACTACTACTACTACATGGACGTCTGG	CARALVPGYDILTGYFNYYYYMDVW	IGHV4-59	IGHD3-9	IGHJ6	9	23	45	49
4	5.247277974550702E-4	TGTGCGAGAGATTCCAAGGGCCCTTGGAACTATGGTTCGGGGAGTCACGGGCCGTATGATGCTTTTGATATCTGG	CARDSKGPWNYGSGSHGPYDAFDIW	IGHV4-59	IGHD3-10	IGHJ3	11	28	44	55
4	5.247277974550702E-4	TGTGCGAGACTTTTCGTAGGTGCCTCGGGATATTACTATGGTCCAGGGAAGTCGGGCTTCTTTGACTACTGG	CARLFVGASGYYYGPGKSGFFDYW	IGHV4-39	IGHD3-10	IGHJ4	9	30	48	59
4	5.247277974550702E-4	TGTGCGAGAGTCCGGGTACCCAATTACGATTTTTGGAGTGGTTATTACTACTACTACTACATGGACGTCTGG	CARVRVPNYDFWSGYYYYYYMDVW	IGHV4-59	IGHD3-3	IGHJ6	9	22	40	41
4	5.247277974550702E-4	TGTGCGAGAGGCGTTTCGGGAGTAAATATGATAGTAGTAGTCATTGGACTTATCTACTACTTTGATTCCTGG	CARGVSGVNMIVVVIGLIYYFDSW	IGHV4-34	IGHD3-22	IGHJ4	11	26	44	54
4	5.247277974550702E-4	TGTGCGAGAGGCGTTTCAGGAGTTAACATGATAGTAGTAGTCATTGGACTTATCTACTACTTTGATTCCTGG	CARGVSGVNMIVVVIGLIYYFDSW	IGHV4-34	IGHD3-22	IGHJ4	11	27	44	54
4	5.247277974550702E-4	TGTGCGAGAGGCGTTTCAGGAGTCAAGATGATGGTGGTGGTCCTTGGACATATGTACTACTTTGATTCGTGG	CARGVSGVKMMVVVLGHMYYFDSW	IGHV4-39	IGHD2-15	IGHJ4	8	33	40	53
4	5.247277974550702E-4	TGTGCGAGAGGCGTTATAGGAGTTAATATGATGATGGTGGTTTTAGGATTTACCTATTCCTTTGACTCCTGG	CARGVIGVNMMMVVLGFTYSFDSW	IGHV1-8	IGHD3-10	IGHJ5	11	18	28	63
4	5.247277974550702E-4	TGTGCGAGAGGCGTTACGGGAGTTAACATGATGGTAGTGGTCCTTGGACATATGTACTACTTTGATTCTTGG	CARGVTGVNMMVVVLGHMYYFDSW	IGHV4-34	IGHD3-22	IGHJ4	11	27	40	53
4	5.247277974550702E-4	TGTGCGAGAGGCGTTACAGGAGTTAATATGATGCTTGTGGTCATTGGACACATTTACTACTTTGATTCATGG	CARGVTGVNMMLVVIGHIYYFDSW	IGHV4-34	IGHD3-10	IGHJ4	11	18	28	54
4	5.247277974550702E-4	TGTGCGAGAGGCGTTACAGGAGTTAATATGATGGTAGTGGTCCTTGGACATATGTTCTACTTTGATTCTTGG	CARGVTGVNMMVVVLGHMFYFDSW	IGHV4-34	IGHD3-22	IGHJ4	11	22	40	56
4	5.247277974550702E-4	TGTGCGAGAGGCGTTACAGGAGTTAATATGATAGTGGTAGTCATTGGACTTATCTACTACTTTGATTCCTGG	CARGVTGVNMIVVVIGLIYYFDSW	IGHV4-34	IGHD3-22	IGHJ4	11	22	44	54
4	5.247277974550702E-4	TGTGCGAGAGGCGTTACAGGAGTTAACATGATGGTAGTGGTCCTTGGACATATGTACTACTTTGATTCTTGG	CARGVTGVNMMVVVLGHMYYFDSW	IGHV1-8	IGHD3-22	IGHJ4	11	27	40	53
4	5.247277974550702E-4	TGTGCGAGAGGCGTGACAGGAGTCAACATGATGATAGTGGTCCTTGGACATATCTACCACTTTGATTCCTGG	CARGVTGVNMMIVVLGHIYHFDSW	IGHV4-34	IGHD3-22	IGHJ4	11	30	37	54
4	5.247277974550702E-4	TGTGCGAGAGGAGTTTCAGGAGTTAATATGATCGTAGTCGTCCTTGGACTTATCTACTACTTTGATTCCTGG	CARGVSGVNMIVVVLGLIYYFDSW	IGHV1-8	IGHD3-22	IGHJ4	10	22	37	54
4	5.247277974550702E-4	TGTGCGAGAGAAGACTACTATGATAATAGTGGTGGTTATTATCACCCCCGGTACTACCCTGTGGACGTCTGG	CAREDYYDNSGGYYHPRYYPVDVW	IGHV1-46	IGHD3-22	IGHJ6	10	15	32	61
4	5.247277974550702E-4	TGTGCGTACGCCGGGCCCAAGAGCAGCTCGCCGGACTGGGACTACTACTACTACGGTATGGACGTCTGG	CAYAGPKSSSPDWDYYYYGMDVW	IGHV3-21	IGHD6-6	IGHJ6	5	21	35	40
4	5.247277974550702E-4	TGTGCGAGAGACGGCTATGGCTGGTACGGGTATAGATATCCCTTCTACTACTACGGTATGGACGTCTGG	CARDGYGWYGYRYPFYYYGMDVW	IGHV1-18	IGHD6-19	IGHJ6	10	17	27	44
4	5.247277974550702E-4	TGTGCAACAAGGGTCATTCACTATGATTCGGGGAATTATCGTGACTACGCCTACAATATGGACGTCTGG	CATRVIHYDSGNYRDYAYNMDVW	IGHV3-74	IGHD3-10	IGHJ6	6	19	38	43
4	5.247277974550702E-4	TGTGCGAGAGTGGGATATTGTCCTACCTGCTACTCCGGACCCTACTACTGGTTCTTCGATCTCTGG	CARVGYCPTCYSGPYYWFFDLW	IGHV4-4	IGHD2-15	IGHJ2	9	26	38	44
4	5.247277974550702E-4	TGTGCGAGAGGAGTCCACCGAGGGGCACCGAGTGGTTATGACTACTACTACGGTATGGACGTCTGG	CARGVHRGAPSGYDYYYGMDVW	IGHV3-33	IGHD3-3	IGHJ6	9	29	38	40
4	5.247277974550702E-4	TGTGCGAGAGATTATTCGGAAGACGATTCTTTGATTCCCCCCTCTCATGATGCTTTTGATATCTGG	CARDYSEDDSLIPPSHDAFDIW	IGHV4-59	IGHD3-16	IGHJ3	11	35	40	44
4	5.247277974550702E-4	TGTGCGAGAGACTACCCGGATTACGATATTTTGACTCCCCCCTCTCATGATGCTTTTGATATCTGG	CARDYPDYDILTPPSHDAFDIW	IGHV4-31	IGHD3-9	IGHJ3	10	19	35	44
4	5.247277974550702E-4	TGTGCGAAAGATGAATATTGCCGTGGTGGTAGCTGCTACTCCGGCGCTGAGTACTTCCAACACTGG	CAKDEYCRGGSCYSGAEYFQHW	IGHV3-23	IGHD2-15	IGHJ1	11	14	42	43
4	5.247277974550702E-4	TGTACCGGCGAGATTAGGGTAGCAGCAGCTGAGGACCATTACTATTACTACGGTATGGACGTCTGG	CTGEIRVAAAEDHYYYYGMDVW	IGHV3-73	IGHD6-13	IGHJ6	4	19	30	39
4	5.247277974550702E-4	TGTGCGAGGGGGGCCTACGATTTTTGGAATGGTTACTCCTCCTTCTGGTACTTCGATCTCTGG	CARGAYDFWNGYSSFWYFDLW	IGHV3-11	IGHD3-3	IGHJ2	7	15	34	44
4	5.247277974550702E-4	TGTGCGAGACACCATAACGTATTACGATTTTTGGAGTGGTTAGATAACGCTTTTGATATCTGG	CARHHNVLRFLEWLDNAFDIW	IGHV4-39	IGHD3-3	IGHJ3	10	16	41	48
4	5.247277974550702E-4	TGTGCGAGAGGAACTTTTGATTTGGAGTGGTCGCCCCCCTACCCCGACTGGTTCGACCCCTGG	CARGTFDLEWSPPYPDWFDPW	IGHV3-21	IGHD3-3	IGHJ5	9	20	30	46
4	5.247277974550702E-4	TGTGCGAGAGATCGGGAGGAAAAAGGTGCTTATTACTACTACTACTACTACATGGACGTCTGG	CARDREEKGAYYYYYYYMDVW	IGHV7-4-1	IGHD1-26	IGHJ6	12	13	17	30
4	5.247277974550702E-4	TGTGCAAGAGCTGAGGATTACTATGATAGTAGTGGTTCCATAGGGGACGCTTTTGATATCTGG	CARAEDYYDSSGSIGDAFDIW	IGHV3-74	IGHD3-22	IGHJ3	9	16	36	48
4	5.247277974550702E-4	TGTGCGAGTCACCATGGCAATAACTGGAACTCCCAGCACCACTACGGTATGGACGTCTGG	CASHHGNNWNSQHHYGMDVW	IGHV1-46	IGHD1-7	IGHJ6	7	19	30	48
4	5.247277974550702E-4	TGTGCGAGAGATCTCCCCTTTGGAGTGGTTACTTTATCGGATGATGCTTTTGATATCTGG	CARDLPFGVVTLSDDAFDIW	IGHV3-33	IGHD3-3	IGHJ3	14	18	30	40
4	5.247277974550702E-4	TGTGCGAGAGATCACTACGGTGGTACCCCGGGGTACTACTACTACGGTATGGACGTCTGG	CARDHYGGTPGYYYYGMDVW	IGHV3-21	IGHD4-23	IGHJ6	12	13	24	33
4	5.247277974550702E-4	TGTGCAGTGCCCTATTGTGCTGGTGGTGTATGTCATGAGAATGATCCTTTTGATATCTGG	CAVPYCAGGVCHENDPFDIW	IGHV1-45	IGHD2-8	IGHJ3	5	12	31	40
4	5.247277974550702E-4	TGTGCAGTGCCCTATTGTGCTGGTGGTATATGTCATGAGAATGATCCTTTTGATCTTTGG	CAVPYCAGGICHENDPFDLW	IGHV1-45	IGHD2-21	IGHJ3	5	12	24	40
4	5.247277974550702E-4	TGTGCAAAAGATCGGTGGGGCTTCATAGCAGTGACTGAATCGCACTACTTTGACTACTGG	CAKDRWGFIAVTESHYFDYW	IGHV3-9	IGHD6-19	IGHJ4	11	24	36	43
4	5.247277974550702E-4	TGTGTAAAAGATAGAACAGTGAGTGGCCCGGGAGACTACTGGTACTTCGATCTCTGG	CVKDRTVSGPGDYWYFDLW	IGHV3-9	IGHD3-3	IGHJ2	12	20	25	35
4	5.247277974550702E-4	TGTGCGCGAGATCTCAAGTATGGATACTGTAGTAGTGATCTGTGCGGTGACTTCTGG	CARDLKYGYCSSDLCGDFW	IGHV3-21	IGHD2-2	IGHJ4	14	21	35	47
4	5.247277974550702E-4	TGTGCGAGGGCCGTCACCGTGAGTGATTATGACAGTGGTGGGAACTTTGACTACTGG	CARAVTVSDYDSGGNFDYW	IGHV1-2	IGHD2-15	IGHJ4	7	33	40	43
4	5.247277974550702E-4	TGTGCGAGAGGTGGCGATAAGATTTACTGTAGTACTAGTGGTTGCCTTGACTACTGG	CARGGDKIYCSTSGCLDYW	IGHV1-18	IGHD4-11	IGHJ4	9	23	32	46
4	5.247277974550702E-4	TGTGCGAGAGGTATCGGTTGTATTAGTGGCAGCTGCTATTTAAGGTGGGACTACTGG	CARGIGCISGSCYLRWDYW	IGHV4-34	IGHD2-2	IGHJ4	10	17	38	48
4	5.247277974550702E-4	TGTGCGAGAGGGGGCGGAGATTTTTGGAGTGGGTTTAATTATGATTTTGATATGTGG	CARGGGDFWSGFNYDFDMW	IGHV3-33	IGHD3-3	IGHJ3	9	18	31	40
4	5.247277974550702E-4	TGTGCGAGAGATCAGAGCAGCAGCTGGGGGCCTTACTACTACGGTATGGACGTCTGG	CARDQSSSWGPYYYGMDVW	IGHV3-48	IGHD6-13	IGHJ6	12	15	26	33
4	5.247277974550702E-4	TGTTGTAGAGCTCCCCCAGATGTCAGCAGTTGGTGGGATGCTCTTGATATCTGG	CCRAPPDVSSWWDALDIW	IGHV3-73	IGHD3-16	IGHJ3	2	10	17	36
4	5.247277974550702E-4	TGTGCTAGAGGTCCCCCCTATAGTGACACTTGGTGGGATGCTTTTGATGTCTGG	CARGPPYSDTWWDAFDVW	IGHV3-73	IGHD1-26	IGHJ3	8	18	24	36
4	5.247277974550702E-4	TGTGCTAGAGGTCCCCCGTCTACCACCACCTGGTGGGATGCTCTTGATATTTGG	CARGPPSTTTWWDALDIW	IGHV3-73	IGHD2-15	IGHJ3	8	19	28	36
4	5.247277974550702E-4	TGTGCTAGAGGTCCCCCGTATACCGACAGCTGGTGGGATGCTTTTGATATCTGG	CARGPPYTDSWWDAFDIW	IGHV3-72	IGHD2-2	IGHJ3	9	26	33	36
4	5.247277974550702E-4	TGTGCTAGAGGTCCCCCGTATAGCAGCAGTTGGTGGGATGCTTTTGATATCTGG	CARGPPYSSSWWDAFDIW	IGHV3-73	IGHD6-13	IGHJ3	8	17	33	36
4	5.247277974550702E-4	TGTGCTAGAGGTCCCCCGGATACCAGTTCTTGGTGGGATGCTCTTGATATCTGG	CARGPPDTSSWWDALDIW	IGHV3-73	IGHD2-15	IGHJ3	8	30	35	36
4	5.247277974550702E-4	TGTGCTAGAGGTCCCCCGGATACCAACAGCTGGTGGGATGCTTTTGATATCTGG	CARGPPDTNSWWDAFDIW	IGHV3-72	IGHD6-13	IGHJ3	9	19	33	36
4	5.247277974550702E-4	TGTGCTAGAGGTCCCCCGGATACCAACAGCTGGTGGGATGCTTTTGATATCTGG	CARGPPDTNSWWDAFDIW	IGHV3-73	IGHD6-13	IGHJ3	8	19	33	36
4	5.247277974550702E-4	TGTGCTAGAGGTCCCCCATATACTGATAGTTGGTGGGATGCTTTTGATGTCTGG	CARGPPYTDSWWDAFDVW	IGHV3-73	IGHD3-16	IGHJ3	8	11	17	36
4	5.247277974550702E-4	TGTGCTAGAGGTCCCCCAAATATCGACAGCTGGTGGGATGCTTTTGATATCTGG	CARGPPNIDSWWDAFDIW	IGHV3-73	IGHD3-16	IGHJ3	8	11	19	36
4	5.247277974550702E-4	TGTGCTAGAGGTGCCCCCTATAGCAGCAGTTGGTGGGATGCTTTTGATGTCTGG	CARGAPYSSSWWDAFDVW	IGHV3-73	IGHD6-13	IGHJ3	8	18	33	36
4	5.247277974550702E-4	TGTGCGGCCAATCGGGAGAATATTGTAGTAGTACCAGCTGCTCTTGACTACTGG	CAANRENIVVVPAALDYW	IGHV3-23	IGHD2-2	IGHJ4	5	19	41	43
4	5.247277974550702E-4	TGTGCGAGAGATGGACATACCGGTGGCTGGTCTTACTGGTTCTTCGATCTCTGG	CARDGHTGGWSYWFFDLW	IGHV3-33	IGHD6-19	IGHJ2	11	22	30	33
4	5.247277974550702E-4	TGTGCGAGAAACGCGGGGCTACGGTGGCACCTTAATGATGCTTTTGATATCTGG	CARNAGLRWHLNDAFDIW	IGHV3-23	IGHD4-23	IGHJ3	6	18	26	34
4	5.247277974550702E-4	TGTGCAACATCAATAGCAGTGGCTCCCAGAAGCCCCCTCTGGTTCGACCCCTGG	CATSIAVAPRSPLWFDPW	IGHV1-24	IGHD6-19	IGHJ5	8	12	23	38
4	5.247277974550702E-4	TGTACGAAAAGCCGAACGTTTGGGACCCCCTCAGATGATGGTTTTGATATGTGG	CTKSRTFGTPSDDGFDMW	IGHV3-23	IGHD3-16	IGHJ3	8	15	23	34
4	5.247277974550702E-4	TGTGCGTGTCTCGCAATAATAGTCGTTGCCAATGATGATTTTGATCTGTGG	CACLAIIVVANDDFDLW	IGHV1-2	IGHD1-20	IGHJ3	5	21	26	31
4	5.247277974550702E-4	TGTGCGGCTGTCGCGGTGATAGTCGTTGACAACGACGATTTTGATCTGTGG	CAAVAVIVVDNDDFDLW	IGHV1-2	IGHD1-1	IGHJ3	5	30	36	38
4	5.247277974550702E-4	TGTGCGAGTCTCGCAGTGATAGTGGTTGCCAATGATGATTTTGATATGTGG	CASLAVIVVANDDFDMW	IGHV1-2	IGHD3-22	IGHJ3	7	19	26	31
4	5.247277974550702E-4	TGTGCGAGGCTGAACGGTGATTACTCCTTCTACGACGCTATTGACGTCTGG	CARLNGDYSFYDAIDVW	IGHV3-53	IGHD4-17	IGHJ6	7	13	18	19
4	5.247277974550702E-4	TGTGCGAGACCGAGAAAAGTGGTGGCTGGTCTTGATGCTTTTGATATCTGG	CARPRKVVAGLDAFDIW	IGHV4-39	IGHD6-19	IGHJ3	9	21	29	32
4	5.247277974550702E-4	TGTGCGAGACGATCGCGGGCTTCATGGCCCCTTGATGGTTTTGATTTCTGG	CARRSRASWPLDGFDFW	IGHV4-39	IGHD4-11	IGHJ3	9	21	25	32
4	5.247277974550702E-4	TGTGCGAGAGTTACGGGCATAGCATCATACATCAATTGGTTCGACCCCTGG	CARVTGIASYINWFDPW	IGHV5-51	IGHD2-2	IGHJ5	8	15	23	32
4	5.247277974550702E-4	TGTGCGAGAGAGAGGGTCCTTGGTTCGGGACTCTCCGGTCTGGACGTCTGG	CARERVLGSGLSGLDVW	IGHV1-2	IGHD3-10	IGHJ6	10	20	28	40
4	5.247277974550702E-4	TGTGCATCTCTCGCGGTTATAGTTGTGGGCAATGACGATTTTGATGTGTGG	CASLAVIVVGNDDFDVW	IGHV1-2	IGHD1-14	IGHJ3	4	13	20	31
4	5.247277974550702E-4	TGTGCAACATCCCCTCCGCTGGCTACAGTAACTCATTGGTTCGACCCCTGG	CATSPPLATVTHWFDPW	IGHV1-24	IGHD4-11	IGHJ5	8	22	32	36
4	5.247277974550702E-4	TGTGCAAAAGGCATGAGCGCTGATTATGGGTACTGGTACTTCGATGTCTGG	CAKGMSADYGYWYFDVW	IGHV3-9	IGHD3-16	IGHJ2	9	22	27	30
4	5.247277974550702E-4	TGTGTAAAGGCCTTTGGTGGAAGCTATACCGACTACTTTACGCATTGG	CVKAFGGSYTDYFTHW	IGHV3-9	IGHD2-8	IGHJ1	7	14	30	41
4	5.247277974550702E-4	TGTGCGATTTTTGGAGTGGTGATTATAACCTACGCTTTTGATAACTGG	CAIFGVVIITYAFDNW	IGHV1-24	IGHD3-3	IGHJ3	4	5	26	33
4	5.247277974550702E-4	TGTGCGAGGCCCAGATATAGCTCCTCTCATGATGCTTTTCATATCTGG	CARPRYSSSHDAFHIW	IGHV4-39	IGHD1-26	IGHJ3	7	17	23	26
4	5.247277974550702E-4	TGTGCGAGAGGGAAAGGCTACGGGGACTACCAGGCCTTTGACTTCTGG	CARGKGYGDYQAFDFW	IGHV1-8	IGHD4-17	IGHJ4	10	17	29	35
4	5.247277974550702E-4	TGTGCGAGAGATCAGGGGGCTTCTGACTGGTTACCCAGTGACTACTGG	CARDQGASDWLPSDYW	IGHV3-21	IGHD3-9	IGHJ4	12	23	32	38
4	5.247277974550702E-4	TGTGCGAGAACCCTCTGGGCTTACGTTTGGGGGGGTTATGGCTACTGG	CARTLWAYVWGGYGYW	IGHV3-33	IGHD3-16	IGHJ4	8	20	38	41
4	5.247277974550702E-4	TGTGCGAGAAGAATGGGCTTAAGTGATATATACGGTTTTGATATCTGG	CARRMGLSDIYGFDIW	IGHV4-59	IGHD5-12	IGHJ3	8	24	29	35
4	5.247277974550702E-4	TGTGCGAAGAAGGCAGCTGCCAGTATGAACTTCTACATGGACGTCTGG	CAKKAAASMNFYMDVW	IGHV3-23	IGHD2-2	IGHJ6	7	12	18	28
4	5.247277974550702E-4	TGTGCGAAAACATCGAGTCCCTACTACCTCTTCCACATGGACGTCTGG	CAKTSSPYYLFHMDVW	IGHV3-23	IGHD6-6	IGHJ6	8	12	17	20
4	5.247277974550702E-4	TGTGCAACATCTTCTCCAATGACTACAGTGGATTGGTTCGACCCCTGG	CATSSPMTTVDWFDPW	IGHV1-24	IGHD4-11	IGHJ5	8	18	28	33
4	5.247277974550702E-4	TGTACGAGACTAGAGCGATATAGCAGTTATTCGTACTTTGACCGCTGG	CTRLERYSSYSYFDRW	IGHV1-2	IGHD6-19	IGHJ4	8	18	26	33
4	5.247277974550702E-4	TGTGTGAAAGATAGGTATAACAGTGGCTGGTACCCCGGCTACTGG	CVKDRYNSGWYPGYW	IGHV3-60	IGHD6-19	IGHJ4	11	13	32	38
4	5.247277974550702E-4	TGTGTATTACCAGTTACTAACTACTACTACTACATGGCCGTCTGG	CVLPVTNYYYYMAVW	IGHV3-21	IGHD3-22	IGHJ6	3	4	9	13
4	5.247277974550702E-4	TGTGCGACCCCCTACGGTGACTACGTCCGGGCTTTTGATATCTGG	CATPYGDYVRAFDIW	IGHV4-39	IGHD4-17	IGHJ3	6	11	25	30
4	5.247277974550702E-4	TGTGCAAGAGAGGGTATAGCAGTGGCTGTCTACTTTGACTACTGG	CAREGIAVAVYFDYW	IGHV3-74	IGHD6-19	IGHJ4	10	11	27	29
4	5.247277974550702E-4	TGTGCGAGATCCTTGACCAACCACTGCATTTGTGACTCCTGG	CARSLTNHCICDSW	IGHV1-2	IGHD6-19	IGHJ4	8	15	26	32
4	5.247277974550702E-4	TGTGCGAAAGATGGCTACAATTACGACTACTTTGACTACTGG	CAKDGYNYDYFDYW	IGHV3-23	IGHD5-24	IGHJ4	11	12	24	25
4	5.247277974550702E-4	TGTGCGAGGGAGTATTCCTACTACAACATAGACGTCTGG	CAREYSYYNIDVW	IGHV1-2	IGHD2-15	IGHJ6	7	8	13	17
4	5.247277974550702E-4	TGTGCGAGAGCTAAGTGGGAGCAGGTGTTCGACCCCTGG	CARAKWEQVFDPW	IGHV4-59	IGHD1-26	IGHJ5	9	13	21	26
4	5.247277974550702E-4	TGTGCAAGAGGGGGCTTCGATCATGCTTTTGATATCTGG	CARGGFDHAFDIW	IGHV3-74	IGHD5-12	IGHJ3	9	12	20	22
4	5.247277974550702E-4	TGTAACTGGAACTTTCCGAATGATGCTTTTGATATCTGG	CNWNFPNDAFDIW	IGHV1-2	IGHD1-7	IGHJ3	2	3	12	19
4	5.247277974550702E-4	TGTACCGGAGGTGGCGGTCCTACCTCTGACTACTGG	CTGGGGPTSDYW	IGHV3-15	IGHD2-15	IGHJ4	5	19	23	26
4	5.247277974550702E-4	TGTGCGAGAACCGGTTTAGTTGACTACTGG	CARTGLVDYW	IGHV3-21	IGHD1-26	IGHJ4	8	9	18	19
3	3.935458480913026E-4	TGTGTGAGACATGACGGTCTTCATTCCAGGTCCGACGGTCTTCAGTATGGGTCCGACCCCTATTATTACTACGGGATGGACGTCTGG	CVRHDGLHSRSDGLQYGSDPYYYYGMDVW	IGHV4-39	IGHD3-22	IGHJ6	12	62	72	75
3	3.935458480913026E-4	TGTGCGAGAGATGGCACAAAAACAACAGCCTCGCTCGTCTTTAACTGGGCAGTAGAAACCCACTACTACTACATTGACATCTGG	CARDGTKTTASLVFNWAVETHYYYIDIW	IGHV5-10-1	IGHD7-27	IGHJ6	12	41	48	61
3	3.935458480913026E-4	TGTGCGAGAGAGGAAATCTATTTCTATGATTATAGTGGTTCTTCCTACACCACCTCAAACGACAGGGGTGCTTTTGATATCTGG	CAREEIYFYDYSGSSYTTSNDRGAFDIW	IGHV4-31	IGHD3-22	IGHJ3	10	18	47	68
3	3.935458480913026E-4	TGTGCGAGAGATCGGTCAGCCGGTGTAGTGGTGATGTTTGCGACCTTAAATGTGAACGAAAACTGGTTCGACCCCTGG	CARDRSAGVVVMFATLNVNENWFDPW	IGHV3-53	IGHD2-15	IGHJ5	12	23	32	60
3	3.935458480913026E-4	TGTGTGAGAGGCGTTACAGGAGTTAATATGATACTAGTGGTCATTGGACTTATCTACTACTTTGATTCCTGG	CVRGVTGVNMILVVIGLIYYFDSW	IGHV4-34	IGHD3-22	IGHJ4	11	22	44	54
3	3.935458480913026E-4	TGTGCGAGAGGCGTTACAGGAGTTAATATGGTAATGGTGGTCCTTGGATTTATCTACTACTTTGATTCCTGG	CARGVTGVNMVMVVLGFIYYFDSW	IGHV3-33	IGHD2-15	IGHJ4	9	25	40	54
3	3.935458480913026E-4	TGTGCGAGAGGCGTTACAGGAGTTAATATGGTAATGGTGGTCCTTGGATTTATCTACTACTTTGATTCCTGG	CARGVTGVNMVMVVLGFIYYFDSW	IGHV3-11	IGHD2-15	IGHJ4	9	25	40	54
3	3.935458480913026E-4	TGTGCGAGAGGCGTTACAGGAGTTAATATGATAGTCGTGGTTATAGGTTTTATGTACTCGTTTGACTCCTGG	CARGVTGVNMIVVVIGFMYSFDSW	IGHV4-34	IGHD3-22	IGHJ4	11	22	43	53
3	3.935458480913026E-4	TGTGCGAGAGGCGTTACAGGAGTTAATATGATAGTAGTGGTCATTGGACTTATCTACTACTTTGATTCCTGG	CARGVTGVNMIVVVIGLIYYFDSW	IGHV1-8	IGHD3-22	IGHJ4	11	22	44	54
3	3.935458480913026E-4	TGTGCGAGAGGCGTTACAGGAGTTAACATGATGGTAGTGGTCCTTGGACATATGTACTACTTTGATTCTTGG	CARGVTGVNMMVVVLGHMYYFDSW	IGHV3-23	IGHD3-22	IGHJ4	6	27	40	53
3	3.935458480913026E-4	TGTGCGAGAGATCCATGGGCCCTACATACAACTGCCTTATATTACCACTACCACTACGGTCTGGACGTCTGG	CARDPWALHTTALYYHYHYGLDVW	IGHV3-21	IGHD1-1	IGHJ6	12	26	33	38
3	3.935458480913026E-4	TGTGCGAGCGCCCTATTCCGCGGTATAGCAGCAGCTGGTACCCCGGGGCTGGGATGGTTCGACCCCTGG	CASALFRGIAAAGTPGLGWFDPW	IGHV4-39	IGHD6-13	IGHJ5	7	21	40	54
3	3.935458480913026E-4	TGTGCGAGACATTGGCGGGGGCGTGCGGTGCCTACCAACGCAATACCTAATAACTGGTTCGACCCCTGG	CARHWRGRAVPTNAIPNNWFDPW	IGHV5-10-1	IGHD4-17	IGHJ5	11	25	34	51
3	3.935458480913026E-4	TGTGCGAGACATGTCGTCCCGGGGTATACCAGTGGCGGTCAGCGCTATTACTACGCTCTGGACGTCTGG	CARHVVPGYTSGGQRYYYALDVW	IGHV5-10-1	IGHD6-19	IGHJ6	14	21	35	58
3	3.935458480913026E-4	TGTGCAACAAAAGTTCCCCATTACGATATTTTGACTGGTTATTATAGTTTTACGTTTGGGGACTACTGG	CATKVPHYDILTGYYSFTFGDYW	IGHV1-24	IGHD3-9	IGHJ4	8	19	45	60
3	3.935458480913026E-4	TGTGCTAGAGCATGGTGGTTCCCATCGTCCGGTCCCGCTCACTACTACTACTACATGGACGTCTGG	CARAWWFPSSGPAHYYYYMDVW	IGHV3-72	IGHD1-14	IGHJ6	9	14	21	40
3	3.935458480913026E-4	TGTGCCCGCATGACTTATGATTACATTCCGGGAATTTATCGTTTTAACTGGTACTTCGATCTCTGG	CARMTYDYIPGIYRFNWYFDLW	IGHV2-26	IGHD3-16	IGHJ2	4	14	42	46
3	3.935458480913026E-4	TGTGCGAGACACGAGTGGGGACGCGATTATTCTGGTTCTCTCGACTACGATGCTTTTGATATTTGG	CARHEWGRDYSGSLDYDAFDIW	IGHV4-39	IGHD3-10	IGHJ3	10	25	37	48
3	3.935458480913026E-4	TGTGCGAGAGGACGATTTTTGGAGTGGTTATTAGGGGGATACTACTACTACTACATGGACGTCTGG	CARGRFLEWLLGGYYYYYMDVW	IGHV1-8	IGHD3-3	IGHJ6	10	11	32	39
3	3.935458480913026E-4	TGTGCGAGAGATCGGGACCAGTGGCTGGTAGCTTGGGGATACTACTACTACGGTATGGACGTCTGG	CARDRDQWLVAWGYYYYGMDVW	IGHV3-48	IGHD6-19	IGHJ6	12	18	29	39
3	3.935458480913026E-4	TGTGCGAGAGACTATTCGGATGACGATTCTTTGATTCCCCCCGCTCATGATGCTTTTGATATCTGG	CARDYSDDDSLIPPAHDAFDIW	IGHV4-31	IGHD2-21	IGHJ3	10	11	16	44
3	3.935458480913026E-4	TGTGCGAGAGAGGGGGAGGAATATTTTGGTTCGGGGAGTTATTTCGTCGGCGCTCTTGATATGTGG	CAREGEEYFGSGSYFVGALDMW	IGHV5-10-1	IGHD3-10	IGHJ3	8	26	42	51
3	3.935458480913026E-4	TGCGCCAAAGGGAGTATTTGCAGTGGCAGTGTCTGCACTCCCTACTATTATGGTATGGACGTCTGG	CAKGSICSGSVCTPYYYGMDVW	IGHV4-59	IGHD6-19	IGHJ6	1	19	26	54
3	3.935458480913026E-4	TGTGCGAGGGGGACAATAGAGTGTAGTGGTGGTAGGTGTTACTCCGACGCTTTTGATAAATGG	CARGTIECSGGRCYSDAFDKW	IGHV4-39	IGHD2-15	IGHJ3	7	21	45	48
3	3.935458480913026E-4	TGTGCGAGACGCCCCCCCCTCATAGCATCAGCTGATACCCCTGACTGGTATTTCGATCTCTGG	CARRPPLIASADTPDWYFDLW	IGHV4-39	IGHD6-13	IGHJ2	9	21	37	43
3	3.935458480913026E-4	TGTGCGAGACATTCCGCCCCGTATTACTATGATAGTAGTGGTCGGTCCCCGTTCGACCCCTGG	CARHSAPYYYDSSGRSPFDPW	IGHV5-10-1	IGHD3-22	IGHJ5	11	19	41	50
3	3.935458480913026E-4	TGTGCGAGAGATTTTGGGTACGATTTTTGGAGTGGTTACCGGGAATACGGTATGGACGTCTGG	CARDFGYDFWSGYREYGMDVW	IGHV4-31	IGHD3-3	IGHJ6	11	18	37	51
3	3.935458480913026E-4	TGTGCGAAGTATTCGGATGGGGTTGCAATTTCTGGAGTGGTTACCCAGGTCTTTGACTACTGG	CAKYSDGVAISGVVTQVFDYW	IGHV3-23	IGHD3-3	IGHJ4	7	27	42	50
3	3.935458480913026E-4	TGTGCGAAAGATAGTTGTAGTGATGCCGAGTGCTATATTTTTCCAACCGACTTTGACCACTGG	CAKDSCSDAECYIFPTDFDHW	IGHV3-23	IGHD2-15	IGHJ4	11	14	21	49
3	3.935458480913026E-4	TGTGCGAGCGATCCCGGAGGGTATAGCAGTGGCTGGTACCCCGGGCCCACTGGCTACTGG	CASDPGGYSSGWYPGPTGYW	IGHV4-31	IGHD6-19	IGHJ4	12	18	38	53
3	3.935458480913026E-4	TGTGCGAGACAACGGAGCGAGCAGCTCGGCCTCTACCAGTACTACTACATGGACGTCTGG	CARQRSEQLGLYQYYYMDVW	IGHV4-34	IGHD6-6	IGHJ6	8	19	27	32
3	3.935458480913026E-4	TGTGCGAGAGGATTTTTGGAGTGGTTGGGACGGGACTACTACTACTACATGGACGTCTGG	CARGFLEWLGRDYYYYMDVW	IGHV1-8	IGHD3-3	IGHJ6	10	11	25	34
3	3.935458480913026E-4	TGTGCGAGAGGACGGTCGGACTTTGGGACTACCCTTTACTACTACTACATGGACGTCTGG	CARGRSDFGTTLYYYYMDVW	IGHV1-8	IGHD4-11	IGHJ6	10	26	31	36
3	3.935458480913026E-4	TGTGCGAAAGATGTAGGAAGTCATTATAGCGATGACTGGTACGGTTATTTTGACTATTGG	CAKDVGSHYSDDWYGYFDYW	IGHV3-23	IGHD6-19	IGHJ4	11	24	42	48
3	3.935458480913026E-4	TGTGCGAAAGAACAGCCTCGGACTTTAGCAACAGGGTCCTGTGATGCTTTTGATTTCTGG	CAKEQPRTLATGSCDAFDFW	IGHV3-23	IGHD6-13	IGHJ3	10	25	33	41
3	3.935458480913026E-4	TGTGCAGTGCCCTATTGTGCTGGCGGCGTATGTCATGAGAATGATCCTTTTGATCTCTGG	CAVPYCAGGVCHENDPFDLW	IGHV1-24	IGHD2-21	IGHJ3	5	12	22	40
3	3.935458480913026E-4	TGTGCAACAGATCATCCCGCCTCCTTATTTTTGGAGGGAGGTTACGGTATGGACGTCTGG	CATDHPASLFLEGGYGMDVW	IGHV1-24	IGHD3-3	IGHJ6	12	26	35	48
3	3.935458480913026E-4	TGTGCAAAAGGACAGGGGTTAGGGGCCTATGATAGTAGTGGTTATGCTTTTGATATCTGG	CAKGQGLGAYDSSGYAFDIW	IGHV3-9	IGHD3-22	IGHJ3	9	26	42	43
3	3.935458480913026E-4	TGTACCACAGATCGTCATTATGATTACGTTTGGGGGAGTTATCGTCTAATTGACTACTGG	CTTDRHYDYVWGSYRLIDYW	IGHV3-15	IGHD3-16	IGHJ4	12	16	44	49
3	3.935458480913026E-4	TGTACCACAGATCGCCTTTATGATTACATTTGGGGGAGTTATCGCCTACCGGGCATCTGG	CTTDRLYDYIWGSYRLPGIW	IGHV3-15	IGHD3-16	IGHJ3	12	17	43	54
3	3.935458480913026E-4	TGTGCCAGAGGTGGAGATAAGATCTATTGTAGTACCAGTGGCTGCCAAGACTACTGG	CARGGDKIYCSTSGCQDYW	IGHV1-18	IGHD2-2	IGHJ4	9	24	33	48
3	3.935458480913026E-4	TGTGCGAGACATACCCCTCAATATAGTGGAAGCTACCTAGGCGCTTTGGACGTCTGG	CARHTPQYSGSYLGALDVW	IGHV4-39	IGHD1-26	IGHJ6	11	21	35	46
3	3.935458480913026E-4	TGTGCGAGAGGTTCTGGTCGCGATTTTTGGAGTGGTTATTCCGCTTTTGATATCTGG	CARGSGRDFWSGYSAFDIW	IGHV1-8	IGHD3-3	IGHJ3	10	20	39	42
3	3.935458480913026E-4	TGTGCGAGAGGCGCGGGGTGTAATCCTGGTAAATGTTTCTTGAGGTTTGACTCTTGG	CARGAGCNPGKCFLRFDSW	IGHV4-34	IGHD2-8	IGHJ4	11	16	21	45
3	3.935458480913026E-4	TGTGCGAGAGGCGCGGGATGTAATCCTGGCAAATGCTTCTTGAGGTTCGACTCTTGG	CARGAGCNPGKCFLRFDSW	IGHV4-4	IGHD3-16	IGHJ5	9	19	24	43
3	3.935458480913026E-4	TGTGCGAGAGGGGGCGGAGATTTTTGGAGTGGTTTTAATTATGATTTTGATATCTGG	CARGGGDFWSGFNYDFDIW	IGHV3-21	IGHD3-3	IGHJ3	9	18	33	40
3	3.935458480913026E-4	TGTGCAACAGGTCCCCCAGTGGTCAGCTATGAGAACTACAACTGGTTCGACCCCTGG	CATGPPVVSYENYNWFDPW	IGHV1-24	IGHD5-18	IGHJ5	9	23	30	36
3	3.935458480913026E-4	TGTGCAACAGGCCCGTTGGTCTTTTCGCGGCAGCTGCAGAGCTGGTTCGACCCCTGG	CATGPLVFSRQLQSWFDPW	IGHV1-24	IGHD2-2	IGHJ5	9	29	35	41
3	3.935458480913026E-4	TGTGCAACAGGCCCGGGTTGTAGTAGTACCAGCTGCAAAGGGTGGTTCGACCCCTGG	CATGPGCSSTSCKGWFDPW	IGHV1-24	IGHD2-2	IGHJ5	9	17	35	42
3	3.935458480913026E-4	TGTGCTAGAGGTCCCCCCTATGTCAACACCTGGTGGGATGCTTTTGATATCTGG	CARGPPYVNTWWDAFDIW	IGHV3-23	IGHD2-15	IGHJ3	4	30	35	36
3	3.935458480913026E-4	TGTGCTAGAGGTCCCCCCTATAGCAGCAGTTGGTGGGATGCTTTTGATGTCTGG	CARGPPYSSSWWDAFDVW	IGHV3-72	IGHD6-13	IGHJ3	9	18	33	36
3	3.935458480913026E-4	TGTGCTAGAGGTCCCCCGTATCCCGACACTTGGTGGGATGCTCTTGATATCTGG	CARGPPYPDTWWDALDIW	IGHV3-72	IGHD2-15	IGHJ3	9	30	35	36
3	3.935458480913026E-4	TGTGCTAGAGGTCCCCCGTACAGCAGCACCTGGTGGGATGCTCTTGATATCTGG	CARGPPYSSTWWDALDIW	IGHV3-73	IGHD6-13	IGHJ3	8	17	33	36
3	3.935458480913026E-4	TGTGCTAGAGGTCCCCCAAATATCGACAGCTGGTGGGATGCTTTTGATATCTGG	CARGPPNIDSWWDAFDIW	IGHV3-72	IGHD3-16	IGHJ3	9	11	19	36
3	3.935458480913026E-4	TGTGCGGGACATTCGGCCATCTACGGTGACTATGCTGATGCTTTTGATATCTGG	CAGHSAIYGDYADAFDIW	IGHV4-39	IGHD4-17	IGHJ3	11	20	31	35
3	3.935458480913026E-4	TGTGCGACTGTCTTTGGCAGTGGCTGGTCGGACTTCAACTGGTTCGACCCCTGG	CATVFGSGWSDFNWFDPW	IGHV1-2	IGHD6-19	IGHJ5	6	16	27	35
3	3.935458480913026E-4	TGTGCGAGAGGCCCAACCGTCGATGCATTAGTGGCTTGCCCCCTAGACTACTGG	CARGPTVDALVACPLDYW	IGHV1-18	IGHD5-12	IGHJ4	9	28	35	45
3	3.935458480913026E-4	TGTGCGAGAGATGGTTTTGTACTAATGGTGTATGAGAACTGGTTCGACCCCTGG	CARDGFVLMVYENWFDPW	IGHV3-21	IGHD2-8	IGHJ5	11	16	33	36
3	3.935458480913026E-4	TGTGCGAGAGATATGTGGAACGGTGGTATCTTCCCGGAGGGGTTTGACTACTGG	CARDMWNGGIFPEGFDYW	IGHV4-31	IGHD4-23	IGHJ4	11	19	27	42
3	3.935458480913026E-4	TGTGCGAAAGATGTTAACAGTGTGACTCTTGCGGGTCATGTTTTTGATATGTGG	CAKDVNSVTLAGHVFDMW	IGHV3-23	IGHD2-21	IGHJ3	11	21	26	37
3	3.935458480913026E-4	TGTGCAACAGCCCCCCCTCTACTATGGTTCGGGGGTAACTGGTTCGACCCCTGG	CATAPPLLWFGGNWFDPW	IGHV1-24	IGHD3-10	IGHJ5	9	19	33	36
3	3.935458480913026E-4	TGTGCAACAGCGCCCGCTCTATGGTGGCTACGGAGTATCTGGTTCGACCCCTGG	CATAPALWWLRSIWFDPW	IGHV1-24	IGHD5-12	IGHJ5	9	19	31	38
3	3.935458480913026E-4	TGTGCAACAGGACCGCCTTATAGTGGCTACGATTATCGCTGGTTCGACCCCTGG	CATGPPYSGYDYRWFDPW	IGHV1-24	IGHD5-12	IGHJ5	9	18	34	38
3	3.935458480913026E-4	TGTGCAAAAGAAGCTCCTCCATTCTATGGCAGTGTTGGGGCTTTTGATGTCTGG	CAKEAPPFYGSVGAFDVW	IGHV3-9	IGHD6-19	IGHJ3	10	24	33	39
3	3.935458480913026E-4	TGTGGTCTCTTCATAATGGGGGCGTATTATGATCCTAGTAGGAGGGACGTCTGG	CGLFIMGAYYDPSRRDVW	IGHV4-39	IGHD3-16	IGHJ6	3	22	32	44
3	3.935458480913026E-4	TGTACTAGAGGTCCCCCAGATGTCAGCAGTTGGTGGGATGCTCTGGATATCTGG	CTRGPPDVSSWWDALDIW	IGHV3-73	IGHD6-13	IGHJ3	8	23	33	36
3	3.935458480913026E-4	TGCGCGAAAGATCGCGAAATAGCAGTGGCTTACTCTAGGGGAGTGGACTACTGG	CAKDREIAVAYSRGVDYW	IGHV3-23	IGHD6-19	IGHJ4	12	18	29	45
3	3.935458480913026E-4	TGTGTGAGAGAAGGGGCATACGGTGACTACACAGGCGCTTTTGATATCTGG	CVREGAYGDYTGAFDIW	IGHV3-60	IGHD4-17	IGHJ3	10	18	29	36
3	3.935458480913026E-4	TGTGTAAGAGATAGACGTGACAGTGGCTGGCACGGGGGATTTGAATGCTGG	CVRDRRDSGWHGGFECW	IGHV3-9	IGHD6-19	IGHJ4	12	20	33	39
3	3.935458480913026E-4	TGTGCCAAGGGGGTTCAGGGAGTTGTCCCCAGAGGGTGGTTCGACCCCTGG	CAKGVQGVVPRGWFDPW	IGHV3-23	IGHD3-10	IGHJ5	4	11	23	36
3	3.935458480913026E-4	TGTGCGGCTGTCGCGGTGATAGTTGTTGACAATGACGATTTTGATATGTGG	CAAVAVIVVDNDDFDMW	IGHV1-2	IGHD3-22	IGHJ3	5	16	22	31
3	3.935458480913026E-4	TGTGCGACCAATTTCTCACCCTGGGGGTATAGCAGGGGTATGGACGTCTGG	CATNFSPWGYSRGMDVW	IGHV3-23	IGHD6-13	IGHJ6	6	24	34	39
3	3.935458480913026E-4	TGTGCGACGGGAACTCAAAGAGGAGGTTACTATTACCCCCTGGACGTCTGG	CATGTQRGGYYYPLDVW	IGHV1-2	IGHD1-7	IGHJ6	6	9	14	27
3	3.935458480913026E-4	TGTGCGACAGAGATGGCCAGGGCTACAGTAACCGGGCGCTTTGACTACTGG	CATEMARATVTGRFDYW	IGHV3-21	IGHD4-11	IGHJ4	10	22	31	38
3	3.935458480913026E-4	TGTGCGAGTCTCGCAGTGATAGTAGTTGACAATGATGATTTTGATATGTGG	CASLAVIVVDNDDFDMW	IGHV4-31	IGHD3-22	IGHJ3	7	16	25	31
3	3.935458480913026E-4	TGTGCGAGCTCCCGGATACAGCTATGGACCCGGGGGGTCTTTGACTACTGG	CASSRIQLWTRGVFDYW	IGHV3-21	IGHD5-18	IGHJ4	7	13	26	38
3	3.935458480913026E-4	TGTGCGAGCGGAAAGGGATATACTGCCTACGATTCCTACTTTGACTACTGG	CASGKGYTAYDSYFDYW	IGHV3-23	IGHD5-12	IGHJ4	6	15	33	35
3	3.935458480913026E-4	TGTGCGAGGCGGAGACTCGGACGGAGTTACACCTACTACATGGACGTCTGG	CARRRLGRSYTYYMDVW	IGHV3-23	IGHD4-23	IGHJ6	6	21	29	32
3	3.935458480913026E-4	TGTGCGAGATTGGAGGATAATGAGGTGACTAGGAATCACTTTGACTACTGG	CARLEDNEVTRNHFDYW	IGHV5-10-1	IGHD4-17	IGHJ4	8	23	30	37
3	3.935458480913026E-4	TGTGCGAGACTTAAGACGAGGGACTATTATTATTACTACATGGACGTCTGG	CARLKTRDYYYYYMDVW	IGHV4-39	IGHD6-6	IGHJ6	9	14	19	22
3	3.935458480913026E-4	TGTGCGAGAGGAAGATACGATTTTTGGAGTGGTCAGATCTTTGACTACTGG	CARGRYDFWSGQIFDYW	IGHV4-59	IGHD3-3	IGHJ4	9	15	32	38
3	3.935458480913026E-4	TGTGCGAGAGATTATGACGATTTTTCGAGTCCTAAGGCTTTTGACTACTGG	CARDYDDFSSPKAFDYW	IGHV4-4	IGHD3-3	IGHJ4	11	12	29	39
3	3.935458480913026E-4	TGTGCGAGAGATGTTGGAGATGGCTACAACAAGAACTGGTTCGACCCCTGG	CARDVGDGYNKNWFDPW	IGHV4-4	IGHD5-24	IGHJ5	11	16	28	33
3	3.935458480913026E-4	TGTGCGAGAGAGGGGGCATACGGTGACTACTCAGGCGCTTTTGATATCTGG	CAREGAYGDYSGAFDIW	IGHV3-21	IGHD4-17	IGHJ3	10	18	29	36
3	3.935458480913026E-4	TGTGCGAGAGAGATAGCAGTGGCTGCTAACAGTGATGCTTTTGATATCTGG	CAREIAVAANSDAFDIW	IGHV1-2	IGHD6-19	IGHJ3	10	12	24	32
3	3.935458480913026E-4	TGTGCGAGAGAAGCCCGTGGCAGTGGCTGGACCAACTGGTTCGACCCCTGG	CAREARGSGWTNWFDPW	IGHV1-69	IGHD6-19	IGHJ5	10	19	29	32
3	3.935458480913026E-4	TGTGCGAAAGTGCCCGGGGCAGTGGCCTATGCCTCCTGGTTTGACTACTGG	CAKVPGAVAYASWFDYW	IGHV3-23	IGHD6-19	IGHJ4	9	18	25	39
3	3.935458480913026E-4	TGTGCGAAAGGCAACGTCGACGGTGACAGGGTTGATGCTTTTGATATCTGG	CAKGNVDGDRVDAFDIW	IGHV3-23	IGHD4-17	IGHJ3	9	19	26	32
3	3.935458480913026E-4	TGTGCGAAAGGCAACGTCGACGGTGACAGGATTGATGCTTTTGATATCTGG	CAKGNVDGDRIDAFDIW	IGHV3-23	IGHD4-17	IGHJ3	9	19	26	32
3	3.935458480913026E-4	TGTGCAGGTACTCTATTTAGCAGCAGGGGATACGTCCACATGGACGTCTGG	CAGTLFSSRGYVHMDVW	IGHV6-1	IGHD6-13	IGHJ6	5	17	25	37
3	3.935458480913026E-4	TGTGCAAGAGGCGGAGGGGCAGCAGCTGGCTTTGATGCTTTTGATATCTGG	CARGGGAAAGFDAFDIW	IGHV3-13	IGHD6-13	IGHJ3	9	18	28	32
3	3.935458480913026E-4	TGTGCAAAAGCCGGGGGAGTGGGAGCTGAGCTCTATGCTTTTGATATCTGG	CAKAGGVGAELYAFDIW	IGHV3-9	IGHD1-26	IGHJ3	9	17	26	34
3	3.935458480913026E-4	TGTACGAGGTTAATAAGTGGAACAACTTACGGTGATGCTTTTGATATTTGG	CTRLISGTTYGDAFDIW	IGHV4-34	IGHD1-20	IGHJ3	7	12	22	32
3	3.935458480913026E-4	TGTGTAAGAGGCCCGACACAACTATGGCTTAATTGGTTCGACCCCTGG	CVRGPTQLWLNWFDPW	IGHV3-43	IGHD3-10	IGHJ5	3	20	26	33
3	3.935458480913026E-4	TGTGCGGCTGGGGACTTTTGGACTGGTTATTCGTACTTTGACTACTGG	CAAGDFWTGYSYFDYW	IGHV4-39	IGHD3-3	IGHJ4	5	15	30	33
3	3.935458480913026E-4	TGTGCGATAACAGATAGGCTTACTTCCGGGTATGCTTTTGATATGTGG	CAITDRLTSGYAFDMW	IGHV4-34	IGHD1-14	IGHJ3	6	23	28	31
3	3.935458480913026E-4	TGTGCGACCCATAGCACCATCTGGCCCAGGTCCGCCTTTGTCTACTGG	CATHSTIWPRSAFVYW	IGHV4-31	IGHD6-13	IGHJ4	6	10	23	35
3	3.935458480913026E-4	TGTGCGAGACCCCTAGTGGCCCAAGGGCCTGGTGCTTTTGATATCTGG	CARPLVAQGPGAFDIW	IGHV5-10-1	IGHD5-12	IGHJ3	9	13	19	32
3	3.935458480913026E-4	TGTGCGAGACATAAGGTGGTTCAGGGAGTTGGTGCTTTTGATATCTGG	CARHKVVQGVGAFDIW	IGHV5-10-1	IGHD3-10	IGHJ3	11	16	29	32
3	3.935458480913026E-4	TGTGCGAGAGAGTTAGACTACGGTGACTCCGCGAGCTTTGACTACTGG	CARELDYGDSASFDYW	IGHV4-31	IGHD4-17	IGHJ4	10	15	27	35
3	3.935458480913026E-4	TGTGCGAGAGAAGGGATTTTTGGACCCCTGCGCTGGTTCGACCCCTGG	CAREGIFGPLRWFDPW	IGHV3-53	IGHD3-3	IGHJ5	10	14	23	32
3	3.935458480913026E-4	TGTGCGAAAGCCCCAGTAAGCAGTGGCTGGTACTGGTTTGACTACTGG	CAKAPVSSGWYWFDYW	IGHV3-23	IGHD6-19	IGHJ4	9	18	28	29
3	3.935458480913026E-4	TGTGCGAAAGATACGAATGCCTGGCAGAAATATTACTTTGACTCCTGG	CAKDTNAWQKYYFDSW	IGHV3-23	IGHD3-9	IGHJ4	11	27	32	33
3	3.935458480913026E-4	TGTGCAACAGGCCCCCCATTCGGTGACTACGTCTGGTTCGACCCCTGG	CATGPPFGDYVWFDPW	IGHV1-24	IGHD4-17	IGHJ5	9	20	31	32
3	3.935458480913026E-4	TGTGCAACAAGCCCGGTTCGGGGAGTTACAAACTGGTTCGACCCCTGG	CATSPVRGVTNWFDPW	IGHV1-24	IGHD3-10	IGHJ5	8	14	27	30
3	3.935458480913026E-4	TGTGCAAGAGGTCATACATATGGAGACGGGTACCCCATTGACCACTGG	CARGHTYGDGYPIDHW	IGHV3-13	IGHD2-8	IGHJ4	9	12	17	37
3	3.935458480913026E-4	TGTACGAGACTAGAGCGATATAGCAGTTATTCGTACTTTGACCGCTGG	CTRLERYSSYSYFDRW	IGHV1-58	IGHD6-19	IGHJ4	2	18	26	33
3	3.935458480913026E-4	TGTACGAGACGCCCCATTCGAGCAGTGGCTGGTGGAATTGACTACTGG	CTRRPIRAVAGGIDYW	IGHV4-31	IGHD6-19	IGHJ4	8	20	32	37
3	3.935458480913026E-4	TGTACGAGACAGATGGTGTCATCTCACATATATCAATTTGATATGTGG	CTRQMVSSHIYQFDMW	IGHV4-39	IGHD2-8	IGHJ3	10	12	18	36
3	3.935458480913026E-4	TGTACAAGAGTGTTACAAGCGGTGACTGCCCACGGGTTCGACCCCTGG	CTRVLQAVTAHGFDPW	IGHV3-74	IGHD2-21	IGHJ5	9	20	28	34
3	3.935458480913026E-4	TGTGCGAGGCCCAATTACTATGACCACCACGCTTTTGATATCTGG	CARPNYYDHHAFDIW	IGHV5-51	IGHD3-22	IGHJ3	7	13	22	30
3	3.935458480913026E-4	TGTGCGAGAGTGGGGGGTCATCTAGACAATTTTTTCGACCCCTGG	CARVGGHLDNFFDPW	IGHV1-18	IGHD3-16	IGHJ5	9	10	15	33
3	3.935458480913026E-4	TGTGCGAGAGATCGAATTAAAACCATAGATGCTTTTGATATCTGG	CARDRIKTIDAFDIW	IGHV3-11	IGHD3-10	IGHJ3	12	20	26	27
3	3.935458480913026E-4	TGTGCGAGAGATGGTCGGACAGCAGACTGGTACTTCGATCTCTGG	CARDGRTADWYFDLW	IGHV3-53	IGHD6-13	IGHJ2	11	19	24	25
3	3.935458480913026E-4	TGTGCGAGAGAATCTATGGAAGTGTCTGGTGCGATGGACTACTGG	CARESMEVSGAMDYW	IGHV3-21	IGHD6-19	IGHJ4	10	20	29	36
3	3.935458480913026E-4	TGTGCGAGAGAAGGGCCAGGGTCGTACCGGTTTTTTGACTACTGG	CAREGPGSYRFFDYW	IGHV4-59	IGHD1-1	IGHJ4	10	23	30	33
3	3.935458480913026E-4	TGTGCGAGAATGGAGGGATTCAGGGACTTTGCGTTTGACTACTGG	CARMEGFRDFAFDYW	IGHV4-39	IGHD3-3	IGHJ4	8	10	14	33
3	3.935458480913026E-4	TGTGCGAGAAATACGGGCAGTGGCTACAATTGGTTCGACCCCTGG	CARNTGSGYNWFDPW	IGHV1-2	IGHD6-19	IGHJ5	8	16	23	24
3	3.935458480913026E-4	TGTGCGAAAGTCGCGTGGCTACGATTTGGGTGGTTCGACCCCTGG	CAKVAWLRFGWFDPW	IGHV3-23	IGHD5-12	IGHJ5	9	14	25	30
3	3.935458480913026E-4	TGTGCGAAAGACGGCACTGGCTGGTACTACTACTTTGACCAGTGG	CAKDGTGWYYYFDQW	IGHV3-23	IGHD6-19	IGHJ4	10	13	22	23
3	3.935458480913026E-4	TGTTCTAGATACCGGGGATACAGCTTTGGGGAAGACTACTGG	CSRYRGYSFGEDYW	IGHV3-74	IGHD5-18	IGHJ4	2	15	28	33
3	3.935458480913026E-4	TGTGTGAGACAAAACGGGATCGGTGACTATCCGGACTTCTGG	CVRQNGIGDYPDFW	IGHV3-21	IGHD4-17	IGHJ4	8	20	28	33
3	3.935458480913026E-4	TGTGCGGGAGCGGCCATAATGGGTGGGAGCTTCAGTCACTGG	CAGAAIMGGSFSHW	IGHV3-21	IGHD1-26	IGHJ4	9	22	30	37
3	3.935458480913026E-4	TGTGCGAGTTCAGTGGCTGGGATTGATGCTTTTGATATCTGG	CASSVAGIDAFDIW	IGHV4-39	IGHD6-19	IGHJ3	7	10	19	23
3	3.935458480913026E-4	TGTGCGAGTCGATCCATCTCCGGGTACTACTTTGACTTCTGG	CASRSISGYYFDFW	IGHV4-39	IGHD5-24	IGHJ4	7	13	19	23
3	3.935458480913026E-4	TGTGCGAGGGCAATAAGTGGCTGGTACTACTTTGACTACTGG	CARAISGWYYFDYW	IGHV4-59	IGHD6-19	IGHJ4	7	15	22	23
3	3.935458480913026E-4	TGTGCGAGATTGTATAGCAGCAGCTGGTACTTTGACTACTGG	CARLYSSSWYFDYW	IGHV3-21	IGHD6-13	IGHJ4	8	11	26	27
3	3.935458480913026E-4	TGTGCGAGACACCCCAAAGGGGAAAATTATTTCGACCCCTGG	CARHPKGENYFDPW	IGHV5-10-1	IGHD3-16	IGHJ5	10	11	17	30
3	3.935458480913026E-4	TGTGCGAGAGCCCATAGTAGTGGCTGGTACTTTGAGTACTGG	CARAHSSGWYFEYW	IGHV3-53	IGHD6-19	IGHJ4	9	13	26	27
3	3.935458480913026E-4	TGTGCGAGAAGATACGGGCGAACCGAGTACTTTGACTTCTGG	CARRYGRTEYFDFW	IGHV4-28	IGHD3-10	IGHJ4	9	18	23	27
3	3.935458480913026E-4	TGTGCGAAGGGTCCCTGGGAAAACTTTGAGGTTGACAGCTGG	CAKGPWENFEVDSW	IGHV3-23	IGHD1-26	IGHJ4	7	15	19	31
3	3.935458480913026E-4	TGTGCAAGACGACAAACAGGGTCAGGCAGTATGGACGTCTGG	CARRQTGSGSMDVW	IGHV3-74	IGHD2-21	IGHJ6	8	25	29	30
3	3.935458480913026E-4	TGTGCGAGCAACCCTATTAGCAGCTCGCCCATCGCCTGG	CASNPISSSPIAW	IGHV3-33	IGHD6-6	IGHJ5	7	17	26	34
3	3.935458480913026E-4	TGTGCGAGACGAGGCTTTGATGGTGACTTTGACTACTGG	CARRGFDGDFDYW	IGHV5-10-1	IGHD2-8	IGHJ4	9	19	24	25
3	3.935458480913026E-4	TGTGCAACAGTCTGGGTGGATACAGCTATCCATTACTGG	CATVWVDTAIHYW	IGHV1-24	IGHD5-18	IGHJ4	9	15	28	33
3	3.935458480913026E-4	TGTGCAAAAGATATACACTGGGGAGCCTCTGACTACTGG	CAKDIHWGASDYW	IGHV3-74	IGHD7-27	IGHJ4	11	16	23	29
3	3.935458480913026E-4	TGTTCGCAGTGGTCGGGTCCGGGGGTTGAGCACTGG	CSQWSGPGVEHW	IGHV4-34	IGHD6-19	IGHJ1	2	5	11	28
3	3.935458480913026E-4	TGTGCGGGGGGACCAGCTACTGCCCTTGACTACTGG	CAGGPATALDYW	IGHV1-18	IGHD6-13	IGHJ4	5	11	22	25
3	3.935458480913026E-4	TGTGCGAGGGGGTCGGCGGTGACCGACTACTGG	CARGSAVTDYW	IGHV4-4	IGHD4-17	IGHJ4	7	16	22	24
3	3.935458480913026E-4	TGTGCGAGAGGGGTAAGGAGCTTTGACTACTGG	CARGVRSFDYW	IGHV3-21	IGHD4-23	IGHJ4	9	11	15	20
2	2.623638987275351E-4	TGTGCTAGAGCCGCATACCCACCAAAAGCTTCATACGATTTTTGGAGTGGTTATTATAACCCGGCAGGGGCGAACTACTACTACTACTACATGGACGTCTGG	CARAAYPPKASYDFWSGYYNPAGANYYYYYMDVW	IGHV1-18	IGHD3-3	IGHJ6	9	33	57	73
2	2.623638987275351E-4	TGTGCGAGAGATGGGGTGACGTATTACGATTTTTGGAGTGGTTATTACGACCCAAGCAGCTCCCACCCCTACTACTACTACATGGACGTCTGG	CARDGVTYYDFWSGYYDPSSSHPYYYYMDVW	IGHV1-18	IGHD3-3	IGHJ6	11	18	46	68
2	2.623638987275351E-4	TGTGCAAGAGGATCTTTTCGGCATTACGATTTTTGGAGTGGTTATTACAGTATGGGCCCGACTTCCTACTACTACTACGGTATGGACGTCTGG	CARGSFRHYDFWSGYYSMGPTSYYYYGMDVW	IGHV3-74	IGHD3-3	IGHJ6	9	22	46	65
2	2.623638987275351E-4	TGTGCGAGAGGCGAGCGACAGTATTACGATTTTTGGAGTGGTTATTATAACCCCGCGGGTGGGTACTACTACTACTACATGGACGTCTGG	CARGERQYYDFWSGYYNPAGGYYYYYMDVW	IGHV4-34	IGHD3-3	IGHJ6	11	20	48	63
2	2.623638987275351E-4	TGTGCGAGTGGACCTAAACAGTATTACTATGATAGTAGTGGTTATTACAACCAGGCATACTACTACTACTACGGTATGGACGTCTGG	CASGPKQYYYDSSGYYNQAYYYYYGMDVW	IGHV4-4	IGHD3-22	IGHJ6	7	20	47	57
2	2.623638987275351E-4	TGTGCGAGAGATCTTGTAGTAGTACCAGCAGGCACGACGTATTACGATTTTTGGAGTGGTTATTATGAGGACTACTTTGACTACTGG	CARDLVVVPAGTTYYDFWSGYYEDYFDYW	IGHV4-31	IGHD3-3	IGHJ4	13	36	65	70
2	2.623638987275351E-4	TGTGCGAGAGATCTTGTAGTAGTACCAGCAGGCACGACGTATTACGATTTTTGGAGTGGTTATTATGAGGACTACTTTGACTACTGG	CARDLVVVPAGTTYYDFWSGYYEDYFDYW	IGHV7-4-1	IGHD3-3	IGHJ4	13	36	65	70
2	2.623638987275351E-4	TGTGCGAAAGTGGATTTGGTGGATTACAATTATTGGACTGGTTCTTCTATGAAAGTCAACTACTATTACTACGGTATGGACGTCTGG	CAKVDLVDYNYWTGSSMKVNYYYYGMDVW	IGHV3-21	IGHD3-3	IGHJ6	6	22	42	58
2	2.623638987275351E-4	TGTGCGAGAGAGTATTACGATAAAGTCATCGAAAGCTTTTGGAGTGGTTATTATACGGCCCATGATGCTTTTGATATCTGG	CAREYYDKVIESFWSGYYTAHDAFDIW	IGHV7-4-1	IGHD3-3	IGHJ3	10	36	55	60
2	2.623638987275351E-4	TGTTCGAGAAGGAAGTATTGTACCACCAGCAGTTGCTGGGCCCCCTATTACTACTACCAACACGGTATGGACGTCTGG	CSRRKYCTTSSCWAPYYYYQHGMDVW	IGHV1-69	IGHD6-19	IGHJ6	8	27	38	45
2	2.623638987275351E-4	TGTGCGGGGTCCCCACCTTCACTTTGGACTACGGTGACTACCGCAGGATTGGACTACTACTACTACATGGACGTCTGG	CAGSPPSLWTTVTTAGLDYYYYMDVW	IGHV5-10-1	IGHD4-17	IGHJ6	5	26	40	52
2	2.623638987275351E-4	TGTGCGAGCCCGCCTCCGACTTCAAATTGTAGTAGTTCCAGTTGCTTTAAGGACTACTACTTCGGTATGGACGTCTGG	CASPPPTSNCSSSSCFKDYYFGMDVW	IGHV4-39	IGHD2-2	IGHJ6	7	25	45	52
2	2.623638987275351E-4	TGTGCGAGAGATCGGTCAGCCGGTGTAGTGGTGATGTTTGCTACGTTAAATGTGAACGAAAATTGGTTCGACCCCTGG	CARDRSAGVVVMFATLNVNENWFDPW	IGHV4-31	IGHD2-15	IGHJ5	12	23	32	63
2	2.623638987275351E-4	TGTGCGAGAGATCGGTCAGCCGGTGTAGTGGTGATGTTTGCAACGTTAAATGTGAACGAAAACTGGTTCGACCCCTGG	CARDRSAGVVVMFATLNVNENWFDPW	IGHV4-31	IGHD2-15	IGHJ5	12	23	32	60
2	2.623638987275351E-4	TGTGCGAGAGATCGGTCAGCCGGTGTAGTGGTGATGTTTGCAACGTTAAATGTGAACGAAAACTACTTTGACCCCTGG	CARDRSAGVVVMFATLNVNENYFDPW	IGHV4-31	IGHD2-15	IGHJ4	12	23	32	61
2	2.623638987275351E-4	TGTGCGAGAGATCGGTCAGCCGGTGTAGTGGTGATGTTTGCAACGTTAAATGTGAACGAAAACTACTTCGACCCCTGG	CARDRSAGVVVMFATLNVNENYFDPW	IGHV4-31	IGHD2-15	IGHJ5	12	23	32	66
2	2.623638987275351E-4	TGTGCGAGAAGGGGGTCGTATTGTACTGGTGGTGTATGCTATGAGGGGAGGTACTACTACTACTACATGGACGTCCGG	CARRGSYCTGGVCYEGRYYYYYMDVR	IGHV3-21	IGHD2-8	IGHJ6	8	18	41	51
2	2.623638987275351E-4	TGTGCACGGATAGGCTATTGCAGTGGTGGTGACTGCGCCGGAGGCTATTACTACTACTACTACTATATGGACGTCTGG	CARIGYCSGGDCAGGYYYYYYYMDVW	IGHV2-26	IGHD2-21	IGHJ6	11	22	35	45
2	2.623638987275351E-4	TGTGTGAAAGACTTCTACGACGTTCAGCCACCTACACATTGTAGTGGAGACGATTGCTACTTCTTTGACTACTGG	CVKDFYDVQPPTHCSGDDCYFFDYW	IGHV3-23	IGHD2-15	IGHJ4	10	37	46	57
2	2.623638987275351E-4	TGTGCGAGGCAGGGTCGGGAAACAGAGTGGGATGTGTTTTGTGGTAGCTGCTATCTGTACTACTTTGACTACTGG	CARQGRETEWDVFCGSCYLYYFDYW	IGHV3-23	IGHD2-15	IGHJ4	6	40	52	56
2	2.623638987275351E-4	TGTGCGAGAGGAGGGTGGGGTAGATGTAGTAGTACCAGCTGTTCATACTACTACTACTACTACATGGACGTCTGG	CARGGWGRCSSTSCSYYYYYYMDVW	IGHV1-69D	IGHD2-2	IGHJ6	9	24	40	45
2	2.623638987275351E-4	TGTGCGAGAGATTCTTATCGCGTAATTACGATTTTTGGAGTGGTTACCTCTGAGCATTACTACATGGACGTCTGG	CARDSYRVITIFGVVTSEHYYMDVW	IGHV3-21	IGHD3-3	IGHJ6	11	24	45	57
2	2.623638987275351E-4	TGTGCGAGAGATCGATATAGGGATCCTGTATTGTCGATTTTTGGAGTGGACAACTACTACTACATGGACGTCTGG	CARDRYRDPVLSIFGVDNYYYMDVW	IGHV4-30-2	IGHD3-3	IGHJ6	12	34	48	52
2	2.623638987275351E-4	TGTGCACACACCGTAAACAACAACGGAGGGAATTACTATGCCTCGGGGACTTATTATAAACCGTTTGATTACTGG	CAHTVNNNGGNYYASGTYYKPFDYW	IGHV2-5	IGHD3-10	IGHJ4	9	31	58	63
2	2.623638987275351E-4	TGTGGGAGATCCTACAATTATGATTTTTGGAGTGCGTCTTATAAGGGCACTAAGGGCTCGTCTTTCGATCTCTGG	CGRSYNYDFWSASYKGTKGSSFDLW	IGHV1-67	IGHD3-3	IGHJ2	8	16	33	63
2	2.623638987275351E-4	TGTACTAGACGCCCCGAAGGATATTGTAGTAGTACCAGCTGCTATGCCAACTACTACTACGGTATGGACGTCTGG	CTRRPEGYCSSTSCYANYYYGMDVW	IGHV3-73	IGHD2-2	IGHJ6	9	17	47	49
2	2.623638987275351E-4	TGTACCACTTACGAGTTACGATATTTTGACTGGTTATTTCACGGCGACGGCTTTTATGATGCTTTTGATATCTGG	CTTYELRYFDWLFHGDGFYDAFDIW	IGHV3-15	IGHD3-9	IGHJ3	7	15	37	55
2	2.623638987275351E-4	TGTGCGACGGGAGAACGTATTGCCACGTTTGGAGTGGTTATTATTGGGGGTCATGATGCTTTTGATGTCTGG	CATGERIATFGVVIIGGHDAFDVW	IGHV4-39	IGHD3-3	IGHJ3	6	14	43	50
2	2.623638987275351E-4	TGTGCGAGGGGCGTTACAGGAGTTAATATGATAGTAGTAGTCATTGGACTTATCTACTACTTTGATTCGTGG	CARGVTGVNMIVVVIGLIYYFDSW	IGHV4-34	IGHD3-22	IGHJ4	11	22	44	54
2	2.623638987275351E-4	TGTGCGAGGAATCCCCCATTGTCGAGCAGCTGGTACGTTGACGAGGACTACTACTACTACATGGACGTCTGG	CARNPPLSSSWYVDEDYYYYMDVW	IGHV1-69D	IGHD6-13	IGHJ6	7	24	37	46
2	2.623638987275351E-4	TGTGCGAGACATCTCTTTCGTGAAGAGTGGAGTGGTTATTACTACGTGGGGGGAGGAAACTTTGACTACTGG	CARHLFREEWSGYYYVGGGNFDYW	IGHV4-39	IGHD3-22	IGHJ4	15	30	46	58
2	2.623638987275351E-4	TGTGCGAGACATGGTTTAGCCCACGACCAGTATAGCAGTGGCTGGACGGACTACTACTACATGGACGTCTGG	CARHGLAHDQYSSGWTDYYYMDVW	IGHV5-10-1	IGHD6-19	IGHJ6	12	29	44	49
2	2.623638987275351E-4	TGTGCGAGACAGGAAGGCCGTATTACGATTTTTGGAGTGGTTATTATTGGATTAAACTGGTTCGACCCCTGG	CARQEGRITIFGVVIIGLNWFDPW	IGHV4-39	IGHD3-3	IGHJ5	10	18	46	54
2	2.623638987275351E-4	TGTGCGAGAGTTCTAGGCCAGACGTATTTCGATCTTTGGAGTATTTATTCCCACAATGCTTTTGATATCTGG	CARVLGQTYFDLWSIYSHNAFDIW	IGHV4-31	IGHD3-3	IGHJ3	13	21	48	55
2	2.623638987275351E-4	TGTGCGAGAGGCCGGTCTACTTTGGTTCAGGGAGTTGTTACGCGGTCGGTGAGTCTCCACCTTGACTCTTGG	CARGRSTLVQGVVTRSVSLHLDSW	IGHV4-34	IGHD3-10	IGHJ4	12	17	39	61
2	2.623638987275351E-4	TGTGCGAGAGGCGTTTCAGGAGTTAACATGATGGTAGTGGTCCTTGGACATATGTACTACTTTGATTCTTGG	CARGVSGVNMMVVVLGHMYYFDSW	IGHV4-34	IGHD3-22	IGHJ4	11	27	40	53
2	2.623638987275351E-4	TGTGCGAGAGGCGTTTCAGGAGTCAAGATGATGGTGGTGGTCCTTGGACATATCTTCTACTTTGATTCCTGG	CARGVSGVKMMVVVLGHIFYFDSW	IGHV4-39	IGHD2-15	IGHJ4	8	33	40	56
2	2.623638987275351E-4	TGTGCGAGAGGCGTTGCAGGAGTTAATATGATGGTGGTGGTCATTGGACATATCTTCTACTTTGATTCCTGG	CARGVAGVNMMVVVIGHIFYFDSW	IGHV4-34	IGHD3-22	IGHJ4	11	22	44	56
2	2.623638987275351E-4	TGTGCGAGAGGCGTTATAGGAGTTAACATGATGTTGGTGGTCCTTGGACATATGTACTACTTTGATTCTTGG	CARGVIGVNMMLVVLGHMYYFDSW	IGHV4-34	IGHD2-15	IGHJ4	11	34	40	53
2	2.623638987275351E-4	TGTGCGAGAGGCGTTACGGGAGTTAATATGATACTCGTGGTTATAGGCTTTATGTACTCGTTTGACTCCTGG	CARGVTGVNMILVVIGFMYSFDSW	IGHV4-34	IGHD3-22	IGHJ4	11	22	43	53
2	2.623638987275351E-4	TGTGCGAGAGGCGTTACGGGAGTTAACATGATGTTAGTGGTCCTTGGACATATGTACTACTTTGATTCTTGG	CARGVTGVNMMLVVLGHMYYFDSW	IGHV4-34	IGHD3-10	IGHJ4	11	17	24	53
2	2.623638987275351E-4	TGTGCGAGAGGCGTTACAGGAGTTAATATGATGGTGGTGGTCCTTGGACATATCTTCTACTTTGATTCCTGG	CARGVTGVNMMVVVLGHIFYFDSW	IGHV3-33	IGHD3-22	IGHJ4	9	22	40	56
2	2.623638987275351E-4	TGTGCGAGAGGCGTTACAGGAGTTAATATGATGGTAGTGGTCCTTGGACATATTTACTACTTTGATTCTTGG	CARGVTGVNMMVVVLGHIYYFDSW	IGHV4-34	IGHD3-22	IGHJ4	11	22	40	54
2	2.623638987275351E-4	TGTGCGAGAGGCGTTACAGGAGTTAATATGATGGTAGTGGTCATTGGACATATTTACTACTTTGATTCTTGG	CARGVTGVNMMVVVIGHIYYFDSW	IGHV4-34	IGHD3-22	IGHJ4	11	22	44	54
2	2.623638987275351E-4	TGTGCGAGAGGCGTTACAGGAGTTAATATGATGGTAGTGGTCATTGGACATATTTACTACTTTGATTCCTGG	CARGVTGVNMMVVVIGHIYYFDSW	IGHV1-8	IGHD3-22	IGHJ4	11	22	44	54
2	2.623638987275351E-4	TGTGCGAGAGGCGTTACAGGAGTTAATATGATGGTAGTGGTCATTGGACATATTTACTACTTTGATTCGTGG	CARGVTGVNMMVVVIGHIYYFDSW	IGHV4-34	IGHD3-22	IGHJ4	11	22	44	54
2	2.623638987275351E-4	TGTGCGAGAGGCGTTACAGGAGTTAATATGATGATCGTGGTTATAGGATTTACCTACTCCTTTGACTCCTGG	CARGVTGVNMMIVVIGFTYSFDSW	IGHV4-34	IGHD3-22	IGHJ4	11	22	43	54
2	2.623638987275351E-4	TGTGCGAGAGGCGTTACAGGAGTTAAAATGATGATGGTGGTTTTAGGATTTACCTACTCCTTTGACTCCTGG	CARGVTGVKMMMVVLGFTYSFDSW	IGHV4-34	IGHD2-15	IGHJ4	11	34	40	54
2	2.623638987275351E-4	TGTGCGAGAGGCGTTACAGGAGTCAACATGATGGTAGTGGTCCTTGGACATATGTACTACTTTGATTCTTGG	CARGVTGVNMMVVVLGHMYYFDSW	IGHV4-34	IGHD3-22	IGHJ4	11	27	40	53
2	2.623638987275351E-4	TGTGCGAGAGGCGTTACAGGAGTAAATATGATAGTAGTAGTCATTGGACTTATCTACTACTTTGATTCCTGG	CARGVTGVNMIVVVIGLIYYFDSW	IGHV3-33	IGHD3-22	IGHJ4	9	26	44	54
2	2.623638987275351E-4	TGTGCGAGAGGCGTTACAGGAGCTAATATGATGGTCGTGGTTATAGGATTTATCTACCACTTTGACTCCTGG	CARGVTGANMMVVVIGFIYHFDSW	IGHV3-23	IGHD3-22	IGHJ4	6	26	43	54
2	2.623638987275351E-4	TGTGCGAGAGGCGTCACAGGAGTTAACATGATGGTAGTGGTCCTTGGACATATGTACTACTTTGATTCTTGG	CARGVTGVNMMVVVLGHMYYFDSW	IGHV3-30	IGHD3-22	IGHJ4	9	27	40	53
2	2.623638987275351E-4	TGTGCGAGAGGAGTTTCAGGAGTTAATATGATCGTAGTGGTCCTTGGACTTATCTACTACTTTGATTCCTGG	CARGVSGVNMIVVVLGLIYYFDSW	IGHV1-8	IGHD3-22	IGHJ4	10	22	40	54
2	2.623638987275351E-4	TGTGCGAGAGATTGCCCCCCCGTCGGGGTGACTACGTGGGGGTGGAACTACTACTACTACATGGACGTCTGG	CARDCPPVGVTTWGWNYYYYMDVW	IGHV4-31	IGHD4-17	IGHJ6	11	26	36	46
2	2.623638987275351E-4	TGTGCGAGAGAGGGGGCTGCCCTTCATGACTACGGTGACAACACGGGGGCCTACGGCGGTATGGACGTCTGG	CAREGAALHDYGDNTGAYGGMDVW	IGHV3-21	IGHD4-17	IGHJ6	10	23	38	60
2	2.623638987275351E-4	TGTGCGAAGAACCTGGCGATGCGACCTAAGTTTTGGACTGGTGATTACAGACATTATTACATGGACGTCTGG	CAKNLAMRPKFWTGDYRHYYMDVW	IGHV3-30	IGHD3-3	IGHJ6	6	30	46	57
2	2.623638987275351E-4	TGTGCAAGAGGCGTTACAGGAGTAAATATGATGGTTGTGGTCATTGGACATATTTACTACTTTGATTCATGG	CARGVTGVNMMVVVIGHIYYFDSW	IGHV4-34	IGHD3-22	IGHJ4	11	26	44	54
2	2.623638987275351E-4	TGTACCACATCTGGGGGACTCGCCTGTAGTACTGCTAGTTGTCTCCCCTACTACTACTACATGGACGTCTGG	CTTSGGLACSTASCLPYYYYMDVW	IGHV3-15	IGHD4-11	IGHJ6	8	23	29	47
2	2.623638987275351E-4	TGTACCACAGGCCCATTACGATATTTTGACTGGTTATTTCATTCCGACTACTACTACTACATGGACGTCTGG	CTTGPLRYFDWLFHSDYYYYMDVW	IGHV3-15	IGHD3-9	IGHJ6	9	14	37	46
2	2.623638987275351E-4	TGTACGAGAGGCGTTACAGGAGTAAATATGATAGTAGTGGTCATTGGACTTATCTACTACTTTGATTCCTGG	CTRGVTGVNMIVVVIGLIYYFDSW	IGHV4-34	IGHD3-22	IGHJ4	11	26	44	54
2	2.623638987275351E-4	TGTGTGAGATCTCCTGGGGGGCCCACTTTAACAGTGGTTTCTTCTGCGGACTACTACCTTGACTACTGG	CVRSPGGPTLTVVSSADYYLDYW	IGHV7-4-1	IGHD3-22	IGHJ4	8	32	38	51
2	2.623638987275351E-4	TGTGTGAGAGGCAAGCGAGATGACAGTCTTTGGTATACGGGTTATTACTACTACTACATGGACGTCTGG	CVRGKRDDSLWYTGYYYYYMDVW	IGHV4-39	IGHD1-20	IGHJ6	8	31	36	45
2	2.623638987275351E-4	TGTGTGAAAGTCGTGGGTGATAACTGGAACGATCCGTCAGCTGCCCTGACTTACTACTCTGATTACTGG	CVKVVGDNWNDPSAALTYYSDYW	IGHV3-30	IGHD1-20	IGHJ4	3	19	31	51
2	2.623638987275351E-4	TGTGCGAGTCGTCCCCCGCCCTACTGTGGTGGTGGTAGCACCTGCTACTACGATGGTTTTGATGTCTGG	CASRPPPYCGGGSTCYYDGFDVW	IGHV5-10-1	IGHD2-15	IGHJ3	7	24	38	51
2	2.623638987275351E-4	TGTGCGAGGGGGACGTATTACGATTTTTGGAGTGGTGCCTACTACTACTACTACTACATGGACGTCTGG	CARGTYYDFWSGAYYYYYYMDVW	IGHV4-31	IGHD3-3	IGHJ6	7	12	35	39
2	2.623638987275351E-4	TGTGCGAGGGACAAGCCTATACCTAGCTACGATTTTTGGAGTGGTTATTTTGGCTGGTTCGACCCCTGG	CARDKPIPSYDFWSGYFGWFDPW	IGHV4-39	IGHD3-3	IGHJ5	7	27	48	53
2	2.623638987275351E-4	TGTGCGAGGGAAAATGAGTATTATTATGAAACTGGTGACTACCACTATACCTATCAATTTGACTTCTGG	CARENEYYYETGDYHYTYQFDFW	IGHV5-10-1	IGHD1-26	IGHJ4	7	41	50	57
2	2.623638987275351E-4	TGTGCGAGACTCCGCGTAGATTATGATTACATTTGGGGGAGTTATCGTCCATACTACTTTGACTACTGG	CARLRVDYDYIWGSYRPYYFDYW	IGHV5-10-1	IGHD3-16	IGHJ4	9	19	47	51
2	2.623638987275351E-4	TGTGCGAGAGGCAAGCGGGATAGTAGTTCCTGGTATACGGGTTACTACTACTACTACATGGACGTCTGG	CARGKRDSSSWYTGYYYYYMDVW	IGHV4-34	IGHD1-7	IGHJ6	11	22	41	42
2	2.623638987275351E-4	TGTGCGAGAGGGGCGTATTACGATTTTTGGGGACTCGGCGACTACTACTACTACTACATGGACGTCTGG	CARGAYYDFWGLGDYYYYYMDVW	IGHV1-8	IGHD3-3	IGHJ6	10	13	29	40
2	2.623638987275351E-4	TGTGCGAGAGATTTTGAGACTATTGTAGTGCCACCAGGTACTTTCCGCCGAGAGGGGTTCGACCCCTGG	CARDFETIVVPPGTFRREGFDPW	IGHV1-2	IGHD2-15	IGHJ5	11	20	29	55
2	2.623638987275351E-4	TGTGCGAGAGATCCGGATATTACGATTTTTGGAGTGGACCTCTACTACTACTACTACATGGACGTCTGG	CARDPDITIFGVDLYYYYYMDVW	IGHV4-31	IGHD3-3	IGHJ6	12	17	36	41
2	2.623638987275351E-4	TGTGCGAGAGATGAGTATTGTAGTAGTACCAGCTGCGAGCCCTACTACTACTACGGTATGGACGTCTGG	CARDEYCSSTSCEPYYYYGMDVW	IGHV1-18	IGHD2-2	IGHJ6	11	15	35	41
2	2.623638987275351E-4	TGTGCGAGAGACGGCTATGGCTGGTACGGGTATAGATATCCCTTCTACTACTACGGTATGGACGTCTGG	CARDGYGWYGYRYPFYYYGMDVW	IGHV4-31	IGHD6-19	IGHJ6	10	17	27	44
2	2.623638987275351E-4	TGTGCGAAAGATCGTCAATCCTTCTACGGGATTTTTGGAGTGGAAACGACTCATTACTTTGACTACTGG	CAKDRQSFYGIFGVETTHYFDYW	IGHV3-23	IGHD3-3	IGHJ4	12	29	42	54
2	2.623638987275351E-4	TGTGCACTCCTCGGGAATAATTACTATGATAATACTGGTTCTTACCACGGGAATGCTTTTGATATCTGG	CALLGNNYYDNTGSYHGNAFDIW	IGHV3-74	IGHD3-22	IGHJ3	5	19	48	52
2	2.623638987275351E-4	TGTGTCCGAATGACTTATGATTACATTCCGGGAATTTATCGTTTTAACTGGTACTTCGATCTCTGG	CVRMTYDYIPGIYRFNWYFDLW	IGHV2-26	IGHD3-16	IGHJ2	3	14	42	46
2	2.623638987275351E-4	TGTGCCAGAGACGTGGGCAGCAGCTGGTTCGGTGGGACCGACTACTACTTCGGTTTGGATGTCTGG	CARDVGSSWFGGTDYYFGLDVW	IGHV3-23	IGHD6-13	IGHJ6	4	16	27	55
2	2.623638987275351E-4	TGTGCGAGTCATGTAGTAGTACCAGCTGCTATGGGGTACTACTACTACTACTACATGGACGTCTGG	CASHVVVPAAMGYYYYYYMDVW	IGHV5-10-1	IGHD2-2	IGHJ6	13	14	32	36
2	2.623638987275351E-4	TGTGCGAGTACTTATTTAGACGGCCCGTATTACTATGATACTAGTGGTTATTTGCTTGCCTACTGG	CASTYLDGPYYYDTSGYLLAYW	IGHV3-33	IGHD3-22	IGHJ4	7	25	51	55
2	2.623638987275351E-4	TGTGCGAGCGCCAGGGGACAGACGATTTTTGGAGTGGTTATTACAATTGATGCTTTTGATATCTGG	CASARGQTIFGVVITIDAFDIW	IGHV3-21	IGHD3-3	IGHJ3	7	21	42	47
2	2.623638987275351E-4	TGTGCGAGGGATAAGGAAGGGGGATACACCTATGATCAGCTACCTTACAACTGCTTCGACCCCTGG	CARDKEGGYTYDQLPYNCFDPW	IGHV4-34	IGHD5-18	IGHJ5	7	21	33	45
2	2.623638987275351E-4	TGTGCGAGGGAAAAGGAAGGGGGGTACACCTATGATCAGCTACCTTACAACTGCTTCGACCCCTGG	CAREKEGGYTYDQLPYNCFDPW	IGHV4-34	IGHD2-15	IGHJ5	7	36	43	45
2	2.623638987275351E-4	TGTGCGAGGATGTATTACTATGGTTCAGGGGCCCGGGGCCGAGGGATCTACTACTTTGACTACTGG	CARMYYYGSGARGRGIYYFDYW	IGHV1-69	IGHD3-10	IGHJ4	7	11	29	48
2	2.623638987275351E-4	TGTGCGAGACAACATTATGACTTTTGGAGTGGCTCTTATACCGGAGACAACTATATCGACGTCTGG	CARQHYDFWSGSYTGDNYIDVW	IGHV5-10-1	IGHD3-3	IGHJ6	10	13	43	49
2	2.623638987275351E-4	TGTGCGAGAGTTGGCTGGATGTATGACAATTTTTGGAGTGATGACTCGAGCCTATGTGATTACTGG	CARVGWMYDNFWSDDSSLCDYW	IGHV3-21	IGHD3-3	IGHJ4	9	20	39	56
2	2.623638987275351E-4	TGTGCGAGAGTCCTCGTACCGTTCACCAGCTGGTACGTAAGTTTGATGGGGTACATGGACGTCTGG	CARVLVPFTSWYVSLMGYMDVW	IGHV3-21	IGHD6-13	IGHJ6	9	26	38	51
2	2.623638987275351E-4	TGTGCGAGAGTGGGATATTGTCCTACCTGCTACTCCGGGCCCTACTACTGGTTCTTCGATCTCTGG	CARVGYCPTCYSGPYYWFFDLW	IGHV4-4	IGHD2-15	IGHJ2	9	26	37	44
2	2.623638987275351E-4	TGTGCGAGAGGTGGGTCAATTCTACGATTTTTGGAGTGGTCCCTAGAAGACGGTATGGACGTCTGG	CARGGSILRFLEWSLEDGMDVW	IGHV1-18	IGHD3-3	IGHJ6	9	22	39	54
2	2.623638987275351E-4	TGTGCGAGAGATTATTCGGATGACGATTCTTTGATTCCCCCCTCTCATGATGCTTTTGATATATGG	CARDYSDDDSLIPPSHDAFDIW	IGHV4-59	IGHD3-16	IGHJ3	11	35	40	44
2	2.623638987275351E-4	TGTGCGAGAGATTATTCGGAAGACGATTCTTTGATTCCCCCCTCTCATGATGCTTTTGATGTCTGG	CARDYSEDDSLIPPSHDAFDVW	IGHV4-59	IGHD3-16	IGHJ3	11	35	40	44
2	2.623638987275351E-4	TGTGCGAGAGATCGGGACCAGTGGCTGGTAGCTTGGGGATACTACTACTACGGTATGGACGTCTGG	CARDRDQWLVAWGYYYYGMDVW	IGHV4-31	IGHD6-19	IGHJ6	12	18	29	39
2	2.623638987275351E-4	TGTGCGAGAGATACTCCGGCCGATGTCGTAGTCGTACCGGCTGGCATAGATGCTTTTGATATCTGG	CARDTPADVVVVPAGIDAFDIW	IGHV1-69	IGHD2-2	IGHJ3	11	27	42	48
2	2.623638987275351E-4	TGTGCGAGAGACTATTCGGATGACGATTCTTTGATTCCCCCCTCTCATGATGCTTTTGATATCTGG	CARDYSDDDSLIPPSHDAFDIW	IGHV3-53	IGHD2-21	IGHJ3	10	11	16	44
2	2.623638987275351E-4	TGTGCGAGAGACTACTCGGAAGACGATGTTTTGACTCCCCCCTCTCATGATGCTTTTGGTATCTGG	CARDYSEDDVLTPPSHDAFGIW	IGHV4-31	IGHD3-9	IGHJ3	10	22	35	44
2	2.623638987275351E-4	TGTGCGAGAGACTACTCGGAAGACGATGTTTTGACTCCCCCCTCTCATGATGCTTTTGATGTCTGG	CARDYSEDDVLTPPSHDAFDVW	IGHV4-59	IGHD3-9	IGHJ3	10	22	35	44
2	2.623638987275351E-4	TGTGCGAGAGACTACTCGGAAGACGATGTCTTGACTCCCCCCTCTCATGATGCTTTTGGTGTCTGG	CARDYSEDDVLTPPSHDAFGVW	IGHV4-59	IGHD3-16	IGHJ3	10	33	40	44
2	2.623638987275351E-4	TGTGCGAGAGACTACTCGGAAGACGATGTCTTGACTCCCCCCTCTCATGATGCTTTTGGTGTCTGG	CARDYSEDDVLTPPSHDAFGVW	IGHV5-10-1	IGHD3-16	IGHJ3	8	33	40	44
2	2.623638987275351E-4	TGTGCGAGAATTAGTGATATTGTAACACTACCAACTGCCATTGGGGACAACTGGTTCGACCCCTGG	CARISDIVTLPTAIGDNWFDPW	IGHV1-18	IGHD2-2	IGHJ5	8	15	37	46
2	2.623638987275351E-4	TGTGCGAGAAGGGTAGGGTATAGCAGCAGCTATGTCGGCTACTACTACTACTACATGGACGTCTGG	CARRVGYSSSYVGYYYYYMDVW	IGHV3-21	IGHD6-13	IGHJ6	8	15	30	38
2	2.623638987275351E-4	TGTGCAACACGACGGGAAGGTATTACTTTGGTTAAGGTAGTTGACAACTACTACATGGACGTCTGG	CATRREGITLVKVVDNYYMDVW	IGHV1-24	IGHD3-10	IGHJ6	8	19	32	46
2	2.623638987275351E-4	TGTGCAACAGCTCCGGGGATGTATTACTATGATAGTAGTGGTTATTCCAACTGGTTCGACCCCTGG	CATAPGMYYYDSSGYSNWFDPW	IGHV1-24	IGHD3-22	IGHJ5	9	20	45	47
2	2.623638987275351E-4	TGTGCAAAAGAACAAAATAAACGATTTTTGGAGTGGTTAATCTCCCCTGATGCTTTTGATATCTGG	CAKEQNKRFLEWLISPDAFDIW	IGHV3-43	IGHD3-3	IGHJ3	10	20	38	47
2	2.623638987275351E-4	TGTGTGAGAGATAGGGGCACTTATAGCACTGGCTGGTTTTCCGCTGAGTACTTCCAGCACTGG	CVRDRGTYSTGWFSAEYFQHW	IGHV3-23	IGHD6-19	IGHJ1	11	21	36	41
2	2.623638987275351E-4	TGTGCGGGTCAGGTTGCCGGATATTGTAGTGGTGTTACCTGCTACGATGAATTCTTCTGCTGG	CAGQVAGYCSGVTCYDEFFCW	IGHV4-39	IGHD2-15	IGHJ4	5	18	44	59
2	2.623638987275351E-4	TGTGCGAGGGCCCAATACGATTTTTGGAGTGGTCCTTCCGTCAATTATTACATGGACGTCTGG	CARAQYDFWSGPSVNYYMDVW	IGHV3-11	IGHD3-3	IGHJ6	7	15	32	48
2	2.623638987275351E-4	TGTGCGAGAGGAAGCCGGGAAGCAGCAGCTGATAACGGGTACTACTACTACATGGACGTCTGG	CARGSREAAADNGYYYYMDVW	IGHV1-18	IGHD6-13	IGHJ6	9	20	30	39
2	2.623638987275351E-4	TGTGCGAGAGATTTTGGTGATGTCTATGAAGTGGTGGCTTGTACGATGCCCTTTGACCACTGG	CARDFGDVYEVVACTMPFDHW	IGHV1-46	IGHD6-19	IGHJ4	11	33	44	50
2	2.623638987275351E-4	TGTGCGAGAGATTCGTTGGGCAGCAGCTGGTACCCGGGAGCCCACATTTACTTTGACTACTGG	CARDSLGSSWYPGAHIYFDYW	IGHV7-4-1	IGHD6-13	IGHJ4	11	19	32	48
2	2.623638987275351E-4	TGTGCGAGAGATGGGCTCGCGTATTTCTATGGTTCAGGGAGTTATAAGGGTTTTGACTACTGG	CARDGLAYFYGSGSYKGFDYW	IGHV3-7	IGHD3-10	IGHJ4	11	19	44	51
2	2.623638987275351E-4	TGTGCGAGAGATGGGCTCGCGTATTTCTATGGTTCAGGGAGTTATAAAGGTTTTGACTATTGG	CARDGLAYFYGSGSYKGFDYW	IGHV3-7	IGHD3-10	IGHJ4	11	19	44	51
2	2.623638987275351E-4	TGTGCGAGAGATGGGCTCGCGTATTTCTATGGTTCAGGAACTTATAAAGGTTTTGACTTTTGG	CARDGLAYFYGSGTYKGFDFW	IGHV3-33	IGHD3-10	IGHJ4	11	19	44	51
2	2.623638987275351E-4	TGTGCGAGAGATATGGATGCTGGGAGCTACTTGGGAGAGCCTCGTGAATTCCTCCAACACTGG	CARDMDAGSYLGEPREFLQHW	IGHV1-18	IGHD1-26	IGHJ1	11	20	30	44
2	2.623638987275351E-4	TGTGCGAGAGATAAAGAGAGTTATCGTCACCGGCCGCGGTTTGCTCCCACCTTTGACTTCTGG	CARDKESYRHRPRFAPTFDFW	IGHV3-21	IGHD3-16	IGHJ4	11	17	26	50
2	2.623638987275351E-4	TGTGCGAGAGACCTTAATATAGCAGTTCGTCCAGACTATAAGTACTTCGGCATGGACGTCTGG	CARDLNIAVRPDYKYFGMDVW	IGHV1-46	IGHD6-6	IGHJ6	10	17	35	50
2	2.623638987275351E-4	TGTGCGAGAGAGAATCAGGTTACTATGATAGTAGTGGTTATTACTACCGGTATGGACGTCTGG	CARENQVTMIVVVITTGMDVW	IGHV4-31	IGHD3-22	IGHJ6	10	19	46	51
2	2.623638987275351E-4	TGTGCGAGAGAAACCCAAGCCAAGTATAGCAGTGGCTGGTACAGAGGGTACTTCCAGCACTGG	CARETQAKYSSGWYRGYFQHW	IGHV1-69	IGHD6-19	IGHJ1	10	23	41	48
2	2.623638987275351E-4	TGTGCGAGAACCCCTGATTACGATATTTTGACTGGTTTTTATTCTGATGCTTTTGATATCTGG	CARTPDYDILTGFYSDAFDIW	IGHV4-34	IGHD3-9	IGHJ3	8	16	41	44
2	2.623638987275351E-4	TGTGCGAAAGATATGGGGTTCACCCCCCAAAGATATAGCAGCACCTGGGCATTTGACTACTGG	CAKDMGFTPQRYSSTWAFDYW	IGHV3-23	IGHD6-13	IGHJ4	11	33	47	51
2	2.623638987275351E-4	TGTGCAACAAGGGTCAGTGAGTATGCTTCTTGTCGTGACCACTATTGCCCCATGGACATCTGG	CATRVSEYASCRDHYCPMDIW	IGHV1-24	IGHD2-15	IGHJ3	8	37	43	57
2	2.623638987275351E-4	TGTGCAACAAATTCTCCCTATGAGTGGAACAACCAGGGACTCTATTTTCCTATGGACGTCTGG	CATNSPYEWNNQGLYFPMDVW	IGHV1-24	IGHD1-20	IGHJ6	8	24	29	51
2	2.623638987275351E-4	TGTGCAAAAGATTCCCACGTCAATTACTATGATAGTGTTGGCTTAAACTGGTTCGACCCCTGG	CAKDSHVNYYDSVGLNWFDPW	IGHV3-9	IGHD3-22	IGHJ5	11	22	35	45
2	2.623638987275351E-4	TGCCACTGTCCCTCTCCCATTTACGATATTTTGACTGGTTATTATAACGTTGGAGACTACTGG	CHCPSPIYDILTGYYNVGDYW	IGHV4-39	IGHD3-9	IGHJ4	1	20	50	54
2	2.623638987275351E-4	TGCGCCAGAGGCCCTAGGCAGTGGCTGGCCTATGGCTATGACATCTACTACATGGACGTCTGG	CARGPRQWLAYGYDIYYMDVW	IGHV4-34	IGHD6-19	IGHJ6	12	17	27	44
2	2.623638987275351E-4	TGCGCAAGAGAGACCCTGTATAGTAGTGGTTGGGGCTACGCCTACTACTACATGGACGTCTGG	CARETLYSSGWGYAYYYMDVW	IGHV4-59	IGHD3-22	IGHJ6	10	19	30	41
2	2.623638987275351E-4	TGTGTGAGAGATTGTGGTCGTGACTGCCAGTACTCTAGCGAGTCCGCTTCTGATATCTGG	CVRDCGRDCQYSSESASDIW	IGHV3-21	IGHD2-21	IGHJ3	11	12	26	45
2	2.623638987275351E-4	TGTGCCAAAGAGGCTCTTTGGTTCAGGGACTTGGCGTACTACTACTACCTGGACGTCTGG	CAKEALWFRDLAYYYYLDVW	IGHV3-23	IGHD3-10	IGHJ6	10	18	28	36
2	2.623638987275351E-4	TGTGCGACTGGGGCCCTTGTTGTGAGGAGGGTAGATTACTACTACGGAATGGACGTCTGG	CATGALVVRRVDYYYGMDVW	IGHV4-34	IGHD7-27	IGHJ6	6	7	12	36
2	2.623638987275351E-4	TGTGCGAGGGCTAAGGATGAATACGGTGACTACTCTTATGAGTGGTATTTCAATCTCTGG	CARAKDEYGDYSYEWYFNLW	IGHV1-2	IGHD4-17	IGHJ2	7	16	32	42
2	2.623638987275351E-4	TGTGCGAGATCCTCGGGGGAAATCGAGTATAGCAGCTCAAACTATGGGTTCGACCCCTGG	CARSSGEIEYSSSNYGFDPW	IGHV4-55	IGHD6-6	IGHJ5	9	22	37	46
2	2.623638987275351E-4	TGTGCGAGATCCTCGGGGGAAAACGAGTATAGCAGCTCAAACTATGGGTTCGACCCCTGG	CARSSGENEYSSSNYGFDPW	IGHV4-55	IGHD6-6	IGHJ5	9	23	37	46
2	2.623638987275351E-4	TGTGCGAGACTTGAGAGATATTGTAGTGGTGGTAGCTGCTTTGATGCTTTTGATATCTGG	CARLERYCSGGSCFDAFDIW	IGHV5-10-1	IGHD2-15	IGHJ3	9	16	39	41
2	2.623638987275351E-4	TGTGCGAGACAGTCGGGCTACGATTTTTGGAGTGGTTATTTTTTGGCTTTTGATATCTGG	CARQSGYDFWSGYFLAFDIW	IGHV4-39	IGHD3-3	IGHJ3	10	18	39	45
2	2.623638987275351E-4	TGTGCGAGAGTCCCCTTTCTCCCTCCCCACTTCTACTACTACCACTACATGGACCTCTGG	CARVPFLPPHFYYYHYMDLW	IGHV7-4-1	IGHD1-26	IGHJ6	9	25	30	32
2	2.623638987275351E-4	TGTGCGAGAGGTTACGATTTTTGGAGTGGTTATTGGGGCTACTACGGTATGGACGTCTGG	CARGYDFWSGYWGYYGMDVW	IGHV1-8	IGHD3-3	IGHJ6	10	11	33	38
2	2.623638987275351E-4	TGTGCGAGAGGCGTGGATACAGCTGACTATTGGCAGGTCAATGATGCTTTTGATATCTGG	CARGVDTADYWQVNDAFDIW	IGHV3-21	IGHD5-18	IGHJ3	9	11	23	40
2	2.623638987275351E-4	TGTGCGAGAGGCGATTATAGCAGTGGCTGGTACGGGGGCAAGTACTACTTTGACTACTGG	CARGDYSSGWYGGKYYFDYW	IGHV4-34	IGHD6-19	IGHJ4	11	15	33	40
2	2.623638987275351E-4	TGTGCGAGAGGGCCCCTCCCCCATCAGTGGCTGATACTCGGGTTTTGGTTCGACCCCTGG	CARGPLPHQWLILGFWFDPW	IGHV1-8	IGHD6-19	IGHJ5	10	24	36	45
2	2.623638987275351E-4	TGTGCGAGAGGGACCCAGGATATATCATTGGGTGGTACGTCGGAGTACTTCCAACACTGG	CARGTQDISLGGTSEYFQHW	IGHV5-10-1	IGHD6-19	IGHJ1	8	20	39	45
2	2.623638987275351E-4	TGTGCGAGAGGAAACCCTAGCTTGTCAGGCAGCTGGGACGAGAGCTACTTTGACTACTGG	CARGNPSLSGSWDESYFDYW	IGHV3-21	IGHD6-13	IGHJ4	9	28	39	44
2	2.623638987275351E-4	TGTGCGAGAGATTCGAGTTACGATTTTTGGAGTGGTTATTATACCGGAATTGACTACTGG	CARDSSYDFWSGYYTGIDYW	IGHV3-21	IGHD3-3	IGHJ4	11	17	46	49
2	2.623638987275351E-4	TGTGCGAGAGATCTCCCCTTTGGAGTGGTTACTTTATCGGATGATGCTTTTGATATCTGG	CARDLPFGVVTLSDDAFDIW	IGHV4-31	IGHD3-3	IGHJ3	14	18	30	40
2	2.623638987275351E-4	TGTGCGAGAGATCGGGGTCGCTATTGTAGTGGTGGTATCTGCTATTCATATGACTACTGG	CARDRGRYCSGGICYSYDYW	IGHV3-33	IGHD2-15	IGHJ4	12	21	43	50
2	2.623638987275351E-4	TGTGCGAGAGATGGGGATTACGATTTTTGGAGTGGTTATTCCTCGGCTTTTGATATCTGG	CARDGDYDFWSGYSSAFDIW	IGHV3-21	IGHD3-3	IGHJ3	11	16	39	45
2	2.623638987275351E-4	TGTGCGAGAGAAATAATAGCATATTGTAGTGGCGGTGGTTGCAACTCCTACTCCTACTGG	CAREIIAYCSGGGCNSYSYW	IGHV3-21	IGHD2-15	IGHJ4	10	16	47	53
2	2.623638987275351E-4	TGTGCGAGAACCAACTACTACGGTGACTACCCCTTTGCTGGGGATGGGGGTGACTACTGG	CARTNYYGDYPFAGDGGDYW	IGHV4-28	IGHD4-17	IGHJ4	9	16	29	50
2	2.623638987275351E-4	TGTGCGAAAGATTCAGGGGCTAATTCGCGGAGCCAGTGGCTGGTACCCTTTGACTACTGG	CAKDSGANSRSQWLVPFDYW	IGHV3-23	IGHD6-19	IGHJ4	11	33	45	47
2	2.623638987275351E-4	TGTGCGAAAGATCGTTTGGTAGCACCTGGTATTTCTATGTCGAACTGGTTCGACCCCTGG	CAKDRLVAPGISMSNWFDPW	IGHV3-23	IGHD2-2	IGHJ5	12	19	30	42
2	2.623638987275351E-4	TGTGCGAAAGATGTAGGAAGTCAATATAGCGATGACTGGTACGGTTATTTTGACTATTGG	CAKDVGSQYSDDWYGYFDYW	IGHV3-23	IGHD6-19	IGHJ4	11	24	42	48
2	2.623638987275351E-4	TGTGCAGTGCCCTATTGTGCTGGTGGTGTCTGTCATGAGAATGATCCTTTTGATATCTGG	CAVPYCAGGVCHENDPFDIW	IGHV1-24	IGHD2-21	IGHJ3	5	12	24	40
2	2.623638987275351E-4	TGTGCAGTGCCCTATTGTGCTGGTGGTATATGTCATGAGAATGATCCTTTTGATATGTGG	CAVPYCAGGICHENDPFDMW	IGHV1-45	IGHD2-21	IGHJ3	5	12	24	40
2	2.623638987275351E-4	TGTGCAGTGCCCTATTGTGCCGGTGGTGTATGTCATGAAAATGATCCTTTTGATATGTGG	CAVPYCAGGVCHENDPFDMW	IGHV1-24	IGHD2-8	IGHJ3	5	23	31	40
2	2.623638987275351E-4	TGTGCAACAGAATTCCCCTATTGTAGTGGTGGTAGCTGCTACTCCGTCCTTGACTACTGG	CATEFPYCSGGSCYSVLDYW	IGHV1-24	IGHD2-15	IGHJ4	10	18	45	49
2	2.623638987275351E-4	TGTGCAAGAGGGCGCAAGAGGGAGTCGTCTCGTTCCAGCTATGACGGTTTGGACATCTGG	CARGRKRESSRSSYDGLDIW	IGHV3-13	IGHD1-20	IGHJ6	9	29	41	49
2	2.623638987275351E-4	TGTACCACAGATCGGTATTATGATTACATTTGGGGGAGTTATCGTCGGGTTGACTACTGG	CTTDRYYDYIWGSYRRVDYW	IGHV3-15	IGHD3-16	IGHJ4	12	14	44	49
2	2.623638987275351E-4	TGTACCACAGACAGGCTTTATGATTACATTTGGGGGAGTTATCGAACCCTTGACTACTGG	CTTDRLYDYIWGSYRTLDYW	IGHV3-15	IGHD3-16	IGHJ4	10	17	43	49
2	2.623638987275351E-4	TGCGTAACAGATGTCGGGATTCCGGGGGCCGTCTATGACTACTACGGTCTGGACGTCTGG	CVTDVGIPGAVYDYYGLDVW	IGHV1-24	IGHD4-11	IGHJ6	11	34	41	49
2	2.623638987275351E-4	TGCGCGAAAGATGCCCACGCCTATAACTGGAGACTTCCAACGGATGCTTTTGATGTCTGG	CAKDAHAYNWRLPTDAFDVW	IGHV3-23	IGHD1-20	IGHJ3	11	21	30	42
2	2.623638987275351E-4	TGTTCGAGAGCGCCGAGTGGTTTAGTGCCTTCGATTACTGACGCTTTTGATATCTGG	CSRAPSGLVPSITDAFDIW	IGHV1-69D	IGHD5-12	IGHJ3	9	22	37	38
2	2.623638987275351E-4	TGTGTGAGAGGCGGGGGATTTATGGAGTGGTTATTAGGAGCTGCTCTTGATATCTGG	CVRGGGFMEWLLGAALDIW	IGHV5-78	IGHD3-3	IGHJ3	9	16	35	41
2	2.623638987275351E-4	TGTGTGAAGGATGGGGATTTCAATGGTGGCTACGATAGGGGCGCACCTGACAAGTGG	CVKDGDFNGGYDRGAPDKW	IGHV3-66	IGHD5-12	IGHJ4	3	25	35	47
2	2.623638987275351E-4	TGTGTGAAAGAGGCCGGAGATTTTTGGAATAATTATAACTATGCTTTTGATATTTGG	CVKEAGDFWNNYNYAFDIW	IGHV3-21	IGHD3-3	IGHJ3	10	18	27	40
2	2.623638987275351E-4	TGTGCCAGAGATAGGACCCGGGGGGACGGCTACGATTACCCACGCTTTGACTCCTGG	CARDRTRGDGYDYPRFDSW	IGHV3-9	IGHD5-12	IGHJ4	12	27	38	44
2	2.623638987275351E-4	TGTGCGCGAGATCTCAAGTATGGATATTGTAGTAGTGATCTGTGTGGTGACTTCTGG	CARDLKYGYCSSDLCGDFW	IGHV3-21	IGHD2-2	IGHJ4	14	21	35	47
2	2.623638987275351E-4	TGTGCGCGAGATCTCAAGTATGGATATTGTAGTAGTGATCTGTGCGGTGACTTCTGG	CARDLKYGYCSSDLCGDFW	IGHV3-21	IGHD2-2	IGHJ4	14	21	35	47
2	2.623638987275351E-4	TGTGCGGTCAATAGGGGCCCTGCGTATTACTATGGTTCAGGGAGTTTTGACTACTGG	CAVNRGPAYYYGSGSFDYW	IGHV3-21	IGHD3-10	IGHJ4	5	22	44	45
2	2.623638987275351E-4	TGTGCGAGTCTCCGGGGGGTCCGCACATTTAGCAGTGGCTGGTACCCTGACTACTGG	CASLRGVRTFSSGWYPDYW	IGHV4-30-2	IGHD6-19	IGHJ4	4	29	44	47
2	2.623638987275351E-4	TGTGCGAGCACACTCCGTATAGCAGTGGCTGGCCTAACTGATGCTTTTGATATCTGG	CASTLRIAVAGLTDAFDIW	IGHV5-10-1	IGHD6-19	IGHJ3	7	16	31	38
2	2.623638987275351E-4	TGTGCGAGACTCATTTATGACTACGGTGACTACGTCGACTGGTACTTCGATCTCTGG	CARLIYDYGDYVDWYFDLW	IGHV4-34	IGHD4-17	IGHJ2	8	16	34	37
2	2.623638987275351E-4	TGTGCGAGACAAAGTTATGGTGCCACCTTCGGCCCCAATGAATACTTCCAGCTCTGG	CARQSYGATFGPNEYFQLW	IGHV5-51	IGHD1-7	IGHJ1	10	12	17	38
2	2.623638987275351E-4	TGTGCGAGAGTCTACACTTCGTACGATTTTTGGAGTGGTTTACACTTTGACTACTGG	CARVYTSYDFWSGLHFDYW	IGHV4-31	IGHD3-3	IGHJ4	9	21	39	43
2	2.623638987275351E-4	TGTGCGAGAGTGACCCAGTGTAGTAGTACCAGCTGCTCTACCCCACTTGACTACTGG	CARVTQCSSTSCSTPLDYW	IGHV3-33	IGHD2-2	IGHJ4	9	18	36	46
2	2.623638987275351E-4	TGTGCGAGAGTGACCCAGTGTAGTAGTACCAGCTGCTCTACCCCACTTGACTACTGG	CARVTQCSSTSCSTPLDYW	IGHV4-34	IGHD2-2	IGHJ4	9	18	36	46
2	2.623638987275351E-4	TGTGCGAGAGCCCAGACCCCGTGGATACAGCTATGGTTAGGGTGGTTCGACCCCTGG	CARAQTPWIQLWLGWFDPW	IGHV4-39	IGHD5-18	IGHJ5	8	19	38	42
2	2.623638987275351E-4	TGTGCGAGAGCACCCATATCTTATAGCAGCAGCTGGTACGGTGGGGTGGACTACTGG	CARAPISYSSSWYGGVDYW	IGHV4-34	IGHD6-13	IGHJ4	9	21	39	48
2	2.623638987275351E-4	TGTGCGAGAGCACACGATAGAAATAGTTACTTCCAAAACAACTATTTCGACCCCTTG	CARAHDRNSYFQNNYFDPL	IGHV3-53	IGHD4-11	IGHJ5	9	23	30	37
2	2.623638987275351E-4	TGTGCGAGAGGTGGCGACAAGATCTATTGTAGTACCAGCAGCTGCCAAGAGTTCTGG	CARGGDKIYCSTSSCQEFW	IGHV1-18	IGHD2-2	IGHJ4	9	28	42	53
2	2.623638987275351E-4	TGTGCGAGAGGTACTACGGTGAACGGTTACTACTACTACTACTACATGGACGTCTGG	CARGTTVNGYYYYYYMDVW	IGHV4-59	IGHD4-17	IGHJ6	9	12	21	26
2	2.623638987275351E-4	TGTGCGAGAGGCGCGGGCTGTAGTCCTGGTAAATGCTTCTTGAGGTTTGACTCTTGG	CARGAGCSPGKCFLRFDSW	IGHV4-34	IGHD4-11	IGHJ4	11	17	24	45
2	2.623638987275351E-4	TGTGCGAGAGGCGGGGGATTTTTCGAGTGGTTATTAGGAGATGCTTTTGATATCTGG	CARGGGFFEWLLGDAFDIW	IGHV3-21	IGHD3-3	IGHJ3	9	16	35	39
2	2.623638987275351E-4	TGTGCGAGAGGGTTACGATTTTTGGAGTGGTTATCACCGTACTACTTTGACTACTGG	CARGLRFLEWLSPYYFDYW	IGHV4-34	IGHD3-3	IGHJ4	10	12	33	38
2	2.623638987275351E-4	TGTGCGAGAGGGGCCGGAGATTTTTGGAGTGGTTATAATTATGCTTGTGATATTTGG	CARGAGDFWSGYNYACDIW	IGHV4-34	IGHD3-3	IGHJ3	10	18	35	40
2	2.623638987275351E-4	TGTGCGAGAGGGGCCGGAGATTTCTGGAGTGGTTATAAGTATGCTTTTGATATCTGG	CARGAGDFWSGYKYAFDIW	IGHV3-33	IGHD3-3	IGHJ3	9	18	35	40
2	2.623638987275351E-4	TGTGCGAGAGGGGGCGGAGATTTTTGGAGTGGTTTTAATTATGATTTTGATATCTGG	CARGGGDFWSGFNYDFDIW	IGHV3-33	IGHD3-3	IGHJ3	9	18	33	40
2	2.623638987275351E-4	TGTGCGAGAGGGGGCGGAGATTTTTGGAGTGGTTTTAATTATGATTTTGATATGTGG	CARGGGDFWSGFNYDFDMW	IGHV1-8	IGHD3-3	IGHJ3	10	18	33	40
2	2.623638987275351E-4	TGTGCGAGAGATTGTGGTACTACCAGCTGCTATCTCTCAGATGCTTTTGATATCTGG	CARDCGTTSCYLSDAFDIW	IGHV4-31	IGHD2-2	IGHJ3	11	12	32	39
2	2.623638987275351E-4	TGTGCGAGAGATCGAGACAAAGGAGACTACGTAGGGGGGAGCGGAATGGACGTCTGG	CARDRDKGDYVGGSGMDVW	IGHV3-23	IGHD4-17	IGHJ6	12	24	33	45
2	2.623638987275351E-4	TGTGCGAGAGATAGTGGAGATTGTATTACTACCAGCTGCTTTGTCTTTGACTTCTGG	CARDSGDCITTSCFVFDFW	IGHV3-21	IGHD2-2	IGHJ4	11	15	39	44
2	2.623638987275351E-4	TGTGCGAGAGACCCCTTTGGATCGGGGAGTTCTTTGTACTATGCCATGGACGTCTGG	CARDPFGSGSSLYYAMDVW	IGHV3-53	IGHD3-10	IGHJ6	10	17	30	44
2	2.623638987275351E-4	TGTGCGAGAGACCCCGAGACGGTGTCCGAGCACTACTACGCCGGTATGGACGTCTGG	CARDPETVSEHYYAGMDVW	IGHV1-2	IGHD1-26	IGHJ6	10	32	39	45
2	2.623638987275351E-4	TGTGCGAGAGAGGGACCTGATTATCGTGGATACACCTATGGTTCGTTTGACTACTGG	CAREGPDYRGYTYGSFDYW	IGHV1-2	IGHD5-18	IGHJ4	10	24	42	45
2	2.623638987275351E-4	TGTGCGAAGGATCTAAAGAGTACGGGTTATTACAATCATGATGCATTTGATATGTGG	CAKDLKSTGYYNHDAFDMW	IGHV1-18	IGHD3-22	IGHJ3	13	24	32	34
2	2.623638987275351E-4	TGTGCGAAAGTGGCGGGAGGGTCTTGTAGTACCAGCAGTTGTTACTTTGAGTCCTGG	CAKVAGGSCSTSSCYFESW	IGHV1-2	IGHD2-2	IGHJ4	6	25	35	42
2	2.623638987275351E-4	TGTGCGAAAGATCCGGTCCCTGACGGAATAGTGCCAGTGTACGGTTTGGACGTCTGG	CAKDPVPDGIVPVYGLDVW	IGHV3-23	IGHD2-21	IGHJ6	12	23	30	46
2	2.623638987275351E-4	TGTGCACACACAATTATTAGTGGTCATTTTTTGCCCCGGCATGCTTTTGATTTCTGG	CAHTIISGHFLPRHAFDFW	IGHV2-5	IGHD3-22	IGHJ3	9	17	27	40
2	2.623638987275351E-4	TGTGCAAAAGATATCGTCCGGGCACCCGGGGCCCACGCTTACTACTTTGACTACTGG	CAKDIVRAPGAHAYYFDYW	IGHV3-9	IGHD6-19	IGHJ4	13	23	29	39
2	2.623638987275351E-4	TGTGGGAGAGCGGGCCAAATATGGTTCGAGGAGTTATCTCCCGACCCTGACTACTGG	CGRAGQIWFEELSPDPDYW	IGHV1-8	IGHD3-10	IGHJ4	9	19	36	47
2	2.623638987275351E-4	TGTACTAGATTCACGCTAGGGTTGTACTATGATAGTAGTCGAGTTTTTGATATCTGG	CTRFTLGLYYDSSRVFDIW	IGHV3-49	IGHD3-22	IGHJ3	8	24	38	44
2	2.623638987275351E-4	TGTACCACAGATCGGGTTTATGATTACATTTGGGGGAGTTATCGTTCGGGCTACTGG	CTTDRVYDYIWGSYRSGYW	IGHV3-15	IGHD3-16	IGHJ4	12	17	45	50
2	2.623638987275351E-4	TGTACCACAGATAGACACTATGATTACATTTGGGGGAGTTATCGGGGGGGCTACTGG	CTTDRHYDYIWGSYRGGYW	IGHV3-15	IGHD3-16	IGHJ4	11	18	43	50
2	2.623638987275351E-4	TGTTCTAGAGCTCCCCCAGATGTCAGCAGTTGGTGGGATGCTCTTGATATCTGG	CSRAPPDVSSWWDALDIW	IGHV3-72	IGHD3-16	IGHJ3	9	10	17	36
2	2.623638987275351E-4	TGTGTCAGAATTGGCCTGATCGACCATAGGGGCTCGCGACCTTTTGACAACTGG	CVRIGLIDHRGSRPFDNW	IGHV3-72	IGHD3-10	IGHJ4	3	22	28	42
2	2.623638987275351E-4	TGTGTCAGAATTGGCCTGATCGACCATAGGGGCTCGCGACCCTTTGACAACTGG	CVRIGLIDHRGSRPFDNW	IGHV3-72	IGHD3-10	IGHJ4	3	22	28	41
2	2.623638987275351E-4	TGTGTGAGAGACGATTACTATGTTAGTAGTGGTCTGGGGTACTTTGACTACTGG	CVRDDYYVSSGLGYFDYW	IGHV3-21	IGHD3-22	IGHJ4	10	13	32	39
2	2.623638987275351E-4	TGTGTGAGAGAATCATATAGTGCAGTGTCTGATGACTGGTACTTCGATGTCTGG	CVRESYSAVSDDWYFDVW	IGHV3-53	IGHD5-12	IGHJ2	10	14	21	34
2	2.623638987275351E-4	TGTGTAAGAGTTCCCCCATTTAGCACCACCTGGTGGGATGCTTTTGACATCTGG	CVRVPPFSTTWWDAFDIW	IGHV3-73	IGHD7-27	IGHJ3	2	13	23	36
2	2.623638987275351E-4	TGTGCTAGAGGTCCTCCATACAGCAGCAGTTGGTGGGATGCTTTTGATATCTGG	CARGPPYSSSWWDAFDIW	IGHV3-73	IGHD6-13	IGHJ3	8	21	33	36
2	2.623638987275351E-4	TGTGCTAGAGGTCCCCCCTATAGCACCACCTGGTGGGATGCTTTTGATGTCTGG	CARGPPYSTTWWDAFDVW	IGHV3-72	IGHD6-13	IGHJ3	9	18	33	36
2	2.623638987275351E-4	TGTGCTAGAGGTCCCCCCTATAGCAGCAGTTGGTGGGATGCTTTCGATGTCTGG	CARGPPYSSSWWDAFDVW	IGHV3-73	IGHD6-13	IGHJ3	8	18	33	36
2	2.623638987275351E-4	TGTGCTAGAGGTCCCCCCTATAGCAGCAGCTGGTGGGATGCTTTTGATGTCTGG	CARGPPYSSSWWDAFDVW	IGHV3-72	IGHD6-13	IGHJ3	9	18	33	36
2	2.623638987275351E-4	TGTGCTAGAGGTCCCCCGTCTACCACCACCTGGTGGGATGCTCTTGATATTTGG	CARGPPSTTTWWDALDIW	IGHV3-72	IGHD2-15	IGHJ3	9	19	28	36
2	2.623638987275351E-4	TGTGCTAGAGGTCCCCCGTATACCGACACCTGGTGGGATGCCTTTGATATCTGG	CARGPPYTDTWWDAFDIW	IGHV3-73	IGHD1-20	IGHJ3	8	18	24	36
2	2.623638987275351E-4	TGTGCTAGAGGTCCCCCGTATAGCAGCAGTTGGTGGGATGCTTTTGATATCTGG	CARGPPYSSSWWDAFDIW	IGHV3-72	IGHD6-13	IGHJ3	9	17	33	36
2	2.623638987275351E-4	TGTGCTAGAGGTCCCCCGTATAGCAGCAGCTGGTGGGATGCTTTTGATATCTGG	CARGPPYSSSWWDAFDIW	IGHV3-73	IGHD6-13	IGHJ3	8	17	33	36
2	2.623638987275351E-4	TGTGCTAGAGGTCCCCCGGATATTAATAGTTGGTGGGATGCTTTTGATATCTGG	CARGPPDINSWWDAFDIW	IGHV3-73	IGHD2-15	IGHJ3	8	17	23	36
2	2.623638987275351E-4	TGTGCTAGAGGTCCCCCGGATACCAGCAGGTGGTGGGATGCTCTTGATATCTGG	CARGPPDTSRWWDALDIW	IGHV3-73	IGHD6-13	IGHJ3	8	19	33	36
2	2.623638987275351E-4	TGTGCTAGAGGTCCCCCGGATAGCAGCAGCTGGTGGGATGCTTTGGATGTCTGG	CARGPPDSSSWWDALDVW	IGHV3-73	IGHD6-13	IGHJ3	8	19	33	36
2	2.623638987275351E-4	TGTGCTAGAGGTCCCCCGGATAGCAGCAGCTGGTGGGATGCTTTGGATGTCTGG	CARGPPDSSSWWDALDVW	IGHV3-73	IGHD6-13	IGHJ1	8	19	33	50
2	2.623638987275351E-4	TGTGCTAGAGGTCCCCCATATACTGATAGTTGGTGGGATGCTTTTGATGTCTGG	CARGPPYTDSWWDAFDVW	IGHV3-72	IGHD3-16	IGHJ3	9	11	17	36
2	2.623638987275351E-4	TGTGCTAGAGGTCCGCCGCATAGCAACAGCTGGTGGGATGCTCTTGATATCTGG	CARGPPHSNSWWDALDIW	IGHV3-73	IGHD6-13	IGHJ3	8	19	33	36
2	2.623638987275351E-4	TGTGCTAGAGGTGCCCCCTATAGCAGCAGTTGGTGGGATGCTTTTGATGTCTGG	CARGAPYSSSWWDAFDVW	IGHV3-72	IGHD6-13	IGHJ3	9	18	33	36
2	2.623638987275351E-4	TGTGCTAGAGGACCCCCGTATAGTAGCACCTGGTGGGATGCCCTTGATATCTGG	CARGPPYSSTWWDALDIW	IGHV3-73	IGHD6-13	IGHJ3	8	17	33	36
2	2.623638987275351E-4	TGTGCGCGAGACCCTGTTGGAGTGGCTGACTATTATTACTACATGGACGTCTGG	CARDPVGVADYYYYMDVW	IGHV3-33	IGHD3-3	IGHJ6	10	16	24	28
2	2.623638987275351E-4	TGTGCGCGAGAGTGGTATTGCAGTGGGTGCTTCGTCGGCGCTTTTGATATCTGG	CAREWYCSGCFVGAFDIW	IGHV3-53	IGHD6-19	IGHJ3	10	13	25	39
2	2.623638987275351E-4	TGTGCGACCCTAGGATATTGTGCTGGTGGTGAGTGCTATAGCCATGACTACTGG	CATLGYCAGGECYSHDYW	IGHV4-31	IGHD2-8	IGHJ4	6	8	39	44
2	2.623638987275351E-4	TGTGCGAGCCAGGAGTATAGCAGCTCGTCCGGCTACTACGGTATGGACGTCTGG	CASQEYSSSSGYYGMDVW	IGHV4-4	IGHD6-6	IGHJ6	7	12	31	32
2	2.623638987275351E-4	TGTGCGAGCAAGGATACAGCTATGGTTCTCTACCACTACGGTATGGACGTCTGG	CASKDTAMVLYHYGMDVW	IGHV3-11	IGHD5-18	IGHJ6	7	11	26	29
2	2.623638987275351E-4	TGTGCGAGACATTTAAGCAGCAGCTGGTACGTCGATGATGCTTTTGATATCTGG	CARHLSSSWYVDDAFDIW	IGHV4-39	IGHD6-13	IGHJ3	11	15	31	34
2	2.623638987275351E-4	TGTGCGAGACATTCCTTGACTACAGTAACTACGGGTTTTGACTTTGACTACTGG	CARHSLTTVTTGFDFDYW	IGHV5-10-1	IGHD4-11	IGHJ4	11	16	32	40
2	2.623638987275351E-4	TGTGCGAGACATGTGTATCACTGGCTGCTGACTGGCTACTTTTTTGACGTCTGG	CARHVYHWLLTGYFFDVW	IGHV4-39	IGHD5-12	IGHJ4	13	32	38	42
2	2.623638987275351E-4	TGTGCGAGACATGGGGGTCGTAGTGGTGGTCTCCAAAATGCCTTTGATATGTGG	CARHGGRSGGLQNAFDMW	IGHV5-51	IGHD2-15	IGHJ3	12	19	29	37
2	2.623638987275351E-4	TGTGCGAGACATAGCAGCAGCTGGCAATACCTACTTGATGCTTTTGATATCTGG	CARHSSSWQYLLDAFDIW	IGHV4-39	IGHD6-13	IGHJ3	11	12	23	35
2	2.623638987275351E-4	TGTGCGAGAGTTAACTTTTTATCGGGCTGGTACCGTCCATACTTTGACTACTGG	CARVNFLSGWYRPYFDYW	IGHV4-59	IGHD6-19	IGHJ4	9	24	32	39
2	2.623638987275351E-4	TGTGCGAGAGTCCCCAGTTTGGGGGACCTATCGGTTGATGCATGTGATATTTGG	CARVPSLGDLSVDACDIW	IGHV3-20	IGHD3-16	IGHJ3	9	16	32	35
2	2.623638987275351E-4	TGTGCGAGAGTGAATATTCTGGTGAGGACCGCGGTCTACGGAATGGACGTCTGG	CARVNILVRTAVYGMDVW	IGHV1-18	IGHD2-21	IGHJ6	9	13	23	42
2	2.623638987275351E-4	TGTGCGAGAGTGAATATTCTGGTGAGGACCGCGGTCTACGGAATGGACGTCTGG	CARVNILVRTAVYGMDVW	IGHV3-23	IGHD2-21	IGHJ6	6	13	23	42
2	2.623638987275351E-4	TGTGCGAGAGCCCCCTCTAGCGGGAATGGTTATCTATACTTCTTTGACTACTGG	CARAPSSGNGYLYFFDYW	IGHV1-18	IGHD3-3	IGHJ4	9	22	32	36
2	2.623638987275351E-4	TGTGCGAGAGGATACCCAAGCAGGGACTACGATTCCTTCCCAACGTCACGATGG	CARGYPSRDYDSFPTSRW	IGHV1-2	IGHD5-12	IGHJ4	9	26	33	51
2	2.623638987275351E-4	TGTGCGAGAGGAGGTTTTCTACTAACTCATGATACTTATGCTTTTGATATCTGG	CARGGFLLTHDTYAFDIW	IGHV3-64	IGHD2-8	IGHJ3	9	19	24	37
2	2.623638987275351E-4	TGTGCGAGAGATTCCGGCAATTTTTGGAGTGGTTATGGACATCTTAACTACTGG	CARDSGNFWSGYGHLNYW	IGHV4-4	IGHD3-3	IGHJ4	11	19	35	46
2	2.623638987275351E-4	TGTGCGAGAGATTACTATGATAGTAGTGGTTATTCTGGAGGGTTTGACTACTGG	CARDYYDSSGYSGGFDYW	IGHV3-21	IGHD3-22	IGHJ4	11	12	33	42
2	2.623638987275351E-4	TGTGCGAGAGATCCCAGTGGCTGGTCACCGATCTACTGGTACTTCGATCTCTGG	CARDPSGWSPIYWYFDLW	IGHV3-11	IGHD6-19	IGHJ2	12	14	24	32
2	2.623638987275351E-4	TGTGCGAGAGATGCGTATAGCAGCAGCTGGGGGGAATACTACTTTGACTACTGG	CARDAYSSSWGEYYFDYW	IGHV3-33	IGHD6-13	IGHJ4	11	14	29	36
2	2.623638987275351E-4	TGTGCGAGAGATATGTGGAACGGTGGTGTCTTCCCGGAGGGGTTTGACCTCTGG	CARDMWNGGVFPEGFDLW	IGHV3-21	IGHD4-23	IGHJ5	11	19	26	40
2	2.623638987275351E-4	TGTGCGAGAGATATGTGGAACGGCGGTGTTTTCCCGGAGGGGTCTGACGTCTGG	CARDMWNGGVFPEGSDVW	IGHV3-21	IGHD1-1	IGHJ4	11	15	21	50
2	2.623638987275351E-4	TGTGCGAGAGATATGTGGAACGGAGGTGTCTTCCCGGAGGGGTTTGACTACTGG	CARDMWNGGVFPEGFDYW	IGHV3-11	IGHD1-1	IGHJ4	11	15	21	42
2	2.623638987275351E-4	TGTGCGAGAGATATGTGGAACGGAGGTGTCTTCCCGGAGGGGTCTGACGTCTGG	CARDMWNGGVFPEGSDVW	IGHV3-11	IGHD1-1	IGHJ4	11	15	21	50
2	2.623638987275351E-4	TGTGCGAGAGACATGTGGAACGGTGGTGTCTTCCCGGAGGGGTCTGACTTCTGG	CARDMWNGGVFPEGSDFW	IGHV3-21	IGHD4-23	IGHJ4	10	19	26	44
2	2.623638987275351E-4	TGTGCGAAAGGGGGGAAAAGTATAAGTAGTGGCTGGTACGGGGTTGACTACTGG	CAKGGKSISSGWYGVDYW	IGHV3-23	IGHD6-19	IGHJ4	9	27	39	43
2	2.623638987275351E-4	TGTGCGAAAGATTCCGCGGAAGTACTATGGTTCGGCTGGACTTTTGATTTCTGG	CAKDSAEVLWFGWTFDFW	IGHV3-23	IGHD3-10	IGHJ3	11	22	34	40
2	2.623638987275351E-4	TGTGCGAAAGAGACGGATTACTATGGTTCAGGGAGTTATGAAATTGACTACTGG	CAKETDYYGSGSYEIDYW	IGHV3-23	IGHD3-10	IGHJ4	10	12	38	43
2	2.623638987275351E-4	TGTGCAACAGGGCCGGCCTATAGTGGCTACGACTCAAACTGGTTCGACCCCTGG	CATGPAYSGYDSNWFDPW	IGHV1-24	IGHD5-12	IGHJ5	9	18	31	36
2	2.623638987275351E-4	TGTGCAAGAGACCGAGCGACTACGGTGACTACGTTTGAATACTTCCAGCACTGG	CARDRATTVTTFEYFQHW	IGHV3-74	IGHD4-17	IGHJ1	10	17	33	35
2	2.623638987275351E-4	TGTGCAAGAGAGGAGGGGGGGGTAGGACCTACGACGACATATTTTGACTTCTGG	CAREEGGVGPTTTYFDFW	IGHV3-13	IGHD1-1	IGHJ4	10	30	35	42
2	2.623638987275351E-4	TGTGCAAGAGAGGAGGGGGGAGTAGGACCTACGACGACATATTTTGACTTCTGG	CAREEGGVGPTTTYFDFW	IGHV3-13	IGHD3-16	IGHJ4	10	15	22	42
2	2.623638987275351E-4	TGTGCAAAAGATGGTTGTAGTGGTGGTAGCTGCCATGAATACTTCCAGCACTGG	CAKDGCSGGSCHEYFQHW	IGHV3-9	IGHD2-15	IGHJ1	11	14	32	35
2	2.623638987275351E-4	TGTGCAAAAGATAGGGTAGCAATTAGCAGCAGCTGGTACTACTTTGATTCCTGG	CAKDRVAISSSWYYFDSW	IGHV3-9	IGHD6-13	IGHJ4	12	23	34	35
2	2.623638987275351E-4	TGTGCAAAAGATAATGGCAGTGGCTGGTCTATCGTGGGATTCATCGAGCACTGG	CAKDNGSGWSIVGFIEHW	IGHV3-9	IGHD6-19	IGHJ2P	12	16	27	45
2	2.623638987275351E-4	TGTGGGAGAGATATGTGGAACGGTGGTGTCTTCCCGGAGGGGTCTGACGTCTGG	CGRDMWNGGVFPEGSDVW	IGHV3-21	IGHD4-23	IGHJ4	11	19	26	50
2	2.623638987275351E-4	TGTACTAGAGTTCCCCCGAATATTGGCAGTTGGTGGGATGCTTTTGATATCTGG	CTRVPPNIGSWWDAFDIW	IGHV3-49	IGHD3-10	IGHJ3	9	13	19	36
2	2.623638987275351E-4	TGTACTAGAGCTGATATTGTAGTGGTGGTAGCCTCTAGCGGATTTGACTACTGG	CTRADIVVVVASSGFDYW	IGHV3-49	IGHD2-15	IGHJ4	9	12	31	42
2	2.623638987275351E-4	TGTAGTAGAGGTCCCCCGTATCCTACCAGTTGGTGGGATGCTTTAGATATCTGG	CSRGPPYPTSWWDALDIW	IGHV3-73	IGHD1-1	IGHJ3	8	25	31	36
2	2.623638987275351E-4	TGTAGTAGAGGTCCCCCGTATACCGACAGCTGGTGGGATGCTTTTGATATCTGG	CSRGPPYTDSWWDAFDIW	IGHV3-73	IGHD2-2	IGHJ3	8	26	33	36
2	2.623638987275351E-4	TGTAGTAGAGGTCCCCCGGATACTACCAGCTGGTGGGATGCTTTAGATATCTGG	CSRGPPDTTSWWDALDIW	IGHV3-73	IGHD2-2	IGHJ3	8	23	31	36
2	2.623638987275351E-4	TGTGTGCGAGAGGGGGCATACGGTGACTACACAGGCGCATTTGATCTCTGG	CVREGAYGDYTGAFDLW	IGHV3-21	IGHD4-17	IGHJ6	10	18	29	46
2	2.623638987275351E-4	TGTGTGAGAGAAGGGGCATACGGTGACTACACAGGCGCTTTTGATAACTGG	CVREGAYGDYTGAFDNW	IGHV3-33	IGHD4-17	IGHJ3	10	18	29	36
2	2.623638987275351E-4	TGTGTGAAAACTCATATAACGTATAGCAGCAGCTGGTACTTTGACTACTGG	CVKTHITYSSSWYFDYW	IGHV3-66	IGHD6-13	IGHJ4	3	20	35	36
2	2.623638987275351E-4	TGTGTAAGATTTAGGGACGGTGACCTCGGGCCGGACTGGTTCGACCCCTGG	CVRFRDGDLGPDWFDPW	IGHV1-46	IGHD4-17	IGHJ5	3	16	23	34
2	2.623638987275351E-4	TGTGCCAGAGGGGTGATGGGGACAGCCCTCAATGCGGCTCAGGACCTCTGG	CARGVMGTALNAAQDLW	IGHV3-74	IGHD6-25	IGHJ5	9	33	38	42
2	2.623638987275351E-4	TGTGCCAGAGATCAATCTTACTTTGACGACCCAGGGGCTGTTGACTACTGG	CARDQSYFDDPGAVDYW	IGHV3-21	IGHD3-9	IGHJ4	12	21	26	40
2	2.623638987275351E-4	TGTGCCAAGTATGGAGGGTGGGGCCGGGGTTACAACTGGTTCGACCCCTGG	CAKYGGWGRGYNWFDPW	IGHV3-23	IGHD2-15	IGHJ5	4	16	20	30
2	2.623638987275351E-4	TGTGCGCGAACCTCATATATAGTCGTACTTGGGAGGGTTTTTGCCTACTGG	CARTSYIVVLGRVFAYW	IGHV4-39	IGHD5-12	IGHJ4	5	16	22	39
2	2.623638987275351E-4	TGTGCGGCTGTCGCAGTGATAGTAATTGACAATGACGATTTTGATTTGTGG	CAAVAVIVIDNDDFDLW	IGHV1-58	IGHD3-10	IGHJ3	7	18	25	31
2	2.623638987275351E-4	TGTGCGGCTGATTATGATTACGTTTGGGGGAGTTATCGCCCTGACTACTGG	CAADYDYVWGSYRPDYW	IGHV3-21	IGHD3-16	IGHJ4	5	10	37	41
2	2.623638987275351E-4	TGTGCGGGAGCTCCAGCAGTGGCTGGCCCAAATGATGCCTTTGATATCTGG	CAGAPAVAGPNDAFDIW	IGHV5-10-1	IGHD6-19	IGHJ3	5	14	25	31
2	2.623638987275351E-4	TGTGCGACTGTCGCAGTGATAGTAATTGATAATGACGATTTTGATTTGTGG	CATVAVIVIDNDDFDLW	IGHV1-2	IGHD3-10	IGHJ3	6	18	25	31
2	2.623638987275351E-4	TGTGCGACCCCGAGAGGTCCCGATTTTTGGAGTGGGTCCTTTGACTACTGG	CATPRGPDFWSGSFDYW	IGHV3-23	IGHD3-3	IGHJ4	6	20	34	38
2	2.623638987275351E-4	TGTGCGAGTCTCGCGGTGATAGTAATAGACAATGATGATTTCGATTTGTGG	CASLAVIVIDNDDFDLW	IGHV1-2	IGHD3-10	IGHJ6	7	18	26	48
2	2.623638987275351E-4	TGTGCGAGTCTCGCAGTCATAATAATTGATAATGATGATTTCGATTTGTGG	CASLAVIIIDNDDFDLW	IGHV1-2	IGHD3-16	IGHJ3	7	16	23	31
2	2.623638987275351E-4	TGTGCGAGTCTCGCAGTGGTGGTAGTTGCCAATGATGATTTTGATGTGTGG	CASLAVVVVANDDFDVW	IGHV1-2	IGHD2-15	IGHJ3	7	14	28	31
2	2.623638987275351E-4	TGTGCGAGTCTCGCAGTGATAGTAGTTGACAACGATGATTTTGATATGTGG	CASLAVIVVDNDDFDMW	IGHV1-2	IGHD3-22	IGHJ3	7	16	25	33
2	2.623638987275351E-4	TGTGCGAGTCTCGCAATAATAGTCGTTGACAATGATGATTTTGATCTCTGG	CASLAIIVVDNDDFDLW	IGHV1-2	IGHD1-20	IGHJ3	7	21	26	31
2	2.623638987275351E-4	TGTGCGAGTGGATACTGTACTAATGGTATATGCCCTTACTTTGACTACTGG	CASGYCTNGICPYFDYW	IGHV3-23	IGHD2-8	IGHJ4	6	9	32	36
2	2.623638987275351E-4	TGTGCGAGTGAACCGATAGCAGCAGCTGGCCATGATGCTTTTGATATCTGG	CASEPIAAAGHDAFDIW	IGHV3-21	IGHD6-13	IGHJ3	7	15	28	30
2	2.623638987275351E-4	TGTGCGAGGTTTAATATAGTGGCTACTTTGGATGATGCTTTTGATATCTGG	CARFNIVATLDDAFDIW	IGHV4-59	IGHD5-12	IGHJ3	7	13	25	31
2	2.623638987275351E-4	TGTGCGAGGCACAAGATGTTCAGAGAGTTATATGATACTTTTGAAGTCTGG	CARHKMFRELYDTFEVW	IGHV4-39	IGHD3-10	IGHJ3	7	17	30	31
2	2.623638987275351E-4	TGTGCGAGGGCGTACCAAGTGTTGTCTTCGATATTCTACTTTGACTACTGG	CARAYQVLSSIFYFDYW	IGHV4-31	IGHD3-9	IGHJ4	7	28	34	35
2	2.623638987275351E-4	TGTGCGAGACGACAAAATAGAGGCAGGGGCCTTGATGCTTTTGACATCTGG	CARRQNRGRGLDAFDIW	IGHV4-39	IGHD3-9	IGHJ3	9	12	18	32
2	2.623638987275351E-4	TGTGCGAGACATCATGCTACTTATTACGTGCCGTATTACTTTGACTACTGG	CARHHATYYVPYYFDYW	IGHV4-39	IGHD3-3	IGHJ4	11	17	27	32
2	2.623638987275351E-4	TGTGCGAGACATGGGGAGGGATATGGTGACTACCCCTGGTTCGACCCCTGG	CARHGEGYGDYPWFDPW	IGHV4-39	IGHD4-17	IGHJ5	12	24	32	35
2	2.623638987275351E-4	TGTGCGAGACAGGGTATAGCAGCAGCTGGCCCGCGTCGGGTTGACTACTGG	CARQGIAAAGPRRVDYW	IGHV4-39	IGHD6-13	IGHJ4	10	11	28	40
2	2.623638987275351E-4	TGTGCGAGAGTCAGGGGCGATTACTATGGTTCAGGGAGTTATGACTACTGG	CARVRGDYYGSGSYDYW	IGHV3-53	IGHD3-10	IGHJ4	9	19	40	41
2	2.623638987275351E-4	TGTGCGAGAGCCCTCTACTATGATAGTAGCGACGAATACTTTGACTACTGG	CARALYYDSSDEYFDYW	IGHV3-53	IGHD3-22	IGHJ4	9	15	28	36
2	2.623638987275351E-4	TGTGCGAGAGCCCTGGAATCTTGGGCTCTTAGGTCTCCCGTCGTTGAGTGG	CARALESWALRSPVVEW	IGHV3-21	IGHD1-1	IGHJ4	9	38	44	48
2	2.623638987275351E-4	TGTGCGAGAGCCAAGTATAGTGCATTCTGGTCTGATGGTTTTGATCTCTGG	CARAKYSAFWSDGFDLW	IGHV5-10-1	IGHD1-26	IGHJ3	8	14	21	32
2	2.623638987275351E-4	TGTGCGAGAGGGGGGCCTGGCTCGGCTGGTACCGCCCCTTTTGACTACTGG	CARGGPGSAGTAPFDYW	IGHV1-8	IGHD6-19	IGHJ4	10	23	31	39
2	2.623638987275351E-4	TGTGCGAGAGGACGCGGTGACTACGATGGGAATGATGCTTTTGATATCTGG	CARGRGDYDGNDAFDIW	IGHV7-4-1	IGHD4-17	IGHJ3	9	14	24	31
2	2.623638987275351E-4	TGTGCGAGAGATCCGAGGGGGACTAGCAGGTCGGATGCCTTTGACTACTGG	CARDPRGTSRSDAFDYW	IGHV1-46	IGHD2-15	IGHJ4	12	19	28	38
2	2.623638987275351E-4	TGTGCGAGAGATCAGTATAGCAGCAGCTGGAATGACTACTTTGACTACTGG	CARDQYSSSWNDYFDYW	IGHV4-31	IGHD6-13	IGHJ4	12	14	29	34
2	2.623638987275351E-4	TGTGCGAGAGACCATCACAGCAGCTGGGCTCCTGATGCTTTTGATATCTGG	CARDHHSSWAPDAFDIW	IGHV1-18	IGHD6-13	IGHJ3	10	17	26	32
2	2.623638987275351E-4	TGTGCGAGAGAGGGGGACTACGGTGACTACGAGGTGGGGTTTGACTACTGG	CAREGDYGDYEVGFDYW	IGHV3-21	IGHD4-17	IGHJ4	10	15	30	39
2	2.623638987275351E-4	TGTGCGAGAAACGGCGGTGTTGTCCCTTATTACTACTTCATGGACGTCTGG	CARNGGVVPYYYFMDVW	IGHV1-69	IGHD1-1	IGHJ6	8	18	22	30
2	2.623638987275351E-4	TGTGCGAAGCTCCGCATTTTACGATTTTCGGAGTGGAGTTTTGACTACTGG	CAKLRILRFSEWSFDYW	IGHV3-23	IGHD3-3	IGHJ4	7	18	35	39
2	2.623638987275351E-4	TGTGCGAAGGGGGATATTGTAGTAGTACCAGCTGCCCCCTTTGACTACTGG	CAKGDIVVVPAAPFDYW	IGHV3-23	IGHD2-2	IGHJ4	7	11	34	38
2	2.623638987275351E-4	TGTGCGAAGAACAAAATTTCGTACAGCACTGCCCAACCTTTTCATTTCTGG	CAKNKISYSTAQPFHFW	IGHV3-21	IGHD3-9	IGHJ4	6	11	22	47
2	2.623638987275351E-4	TGTGCGAAAGGCAATGTCGACGGTGACAGGATTGATGCTTTTGATATCTGG	CAKGNVDGDRIDAFDIW	IGHV3-43	IGHD4-17	IGHJ3	9	19	26	32
2	2.623638987275351E-4	TGTGCGAAAGGCAACGTCGACGGTGCCAGGATTGATGCTTTTGATATCTGG	CAKGNVDGARIDAFDIW	IGHV3-74	IGHD1-1	IGHJ3	4	13	18	32
2	2.623638987275351E-4	TGTGCGAAAGATTTCTACGGTGACTATTCCGGAAATCCTCTTCACTATTGG	CAKDFYGDYSGNPLHYW	IGHV3-23	IGHD4-17	IGHJ4	11	14	25	43
2	2.623638987275351E-4	TGTGCGAAAGAGGGGGCCTGGGGAGCGCACGCAGCTGGTCTTGACTACTGG	CAKEGAWGAHAAGLDYW	IGHV3-30	IGHD2-2	IGHJ4	10	30	38	40
2	2.623638987275351E-4	TGTGCATCTCTCGCGGTTATAGTAGTGGGCAATGACGATTTTGATGTGTGG	CASLAVIVVGNDDFDVW	IGHV1-2	IGHD3-22	IGHJ3	4	18	27	31
2	2.623638987275351E-4	TGTGCAGGAGGCGATGACTACGGTGACTACGAGAGTGCTTTTGATATCTGG	CAGGDDYGDYESAFDIW	IGHV3-13	IGHD4-17	IGHJ3	9	13	30	35
2	2.623638987275351E-4	TGTGCAAGAGGGGTGATGGATACAGACCTCAATGCAGCTCAGGACTGGTGG	CARGVMDTDLNAAQDWW	IGHV3-74	IGHD5-18	IGHJ4	9	16	24	48
2	2.623638987275351E-4	TGTGCAAGAGATCCGGGGAGTGTAGCAGTTCATGATGCTTTTGATATGTGG	CARDPGSVAVHDAFDMW	IGHV6-1	IGHD3-10	IGHJ3	12	13	20	29
2	2.623638987275351E-4	TGTGTGAGAGGCGGGCCATTCCAATATCAGCACCACTTTGACTACTGG	CVRGGPFQYQHHFDYW	IGHV3-21	IGHD2-15	IGHJ4	9	21	27	34
2	2.623638987275351E-4	TGTGTAAAGGCCTTTGGTGGAAGCTACACCGACTTCTTTACGCAGTGG	CVKAFGGSYTDFFTQW	IGHV3-9	IGHD1-26	IGHJ1	7	16	26	41
2	2.623638987275351E-4	TGTGTAAAGGCCTTTGGTGGAAGCTACACCGACTACTTTACGCAGTGG	CVKAFGGSYTDYFTQW	IGHV3-74	IGHD1-26	IGHJ1	3	16	26	41
2	2.623638987275351E-4	TGTGTAAAAGATCGGGGCAGTGGGCGGTACAATTCTTTTGATGTCTGG	CVKDRGSGRYNSFDVW	IGHV3-9	IGHD1-1	IGHJ3	11	24	31	34
2	2.623638987275351E-4	TGTGCTACATGGGGGGCATACAGTTATGGCTTCGAGCCGGACCACTGG	CATWGAYSYGFEPDHW	IGHV3-21	IGHD5-18	IGHJ4	4	17	28	39
2	2.623638987275351E-4	TGTGCCAGGGAGGGAGAGGGTGACTACGGTAATGCCTTTGATTTCTGG	CAREGEGDYGNAFDFW	IGHV3-21	IGHD4-17	IGHJ3	4	20	29	31
2	2.623638987275351E-4	TGTGCGGGGTCGCCACTTCTGGCTTCACGGCGGGCTCTTGGTGTCTGG	CAGSPLLASRRALGVW	IGHV4-31	IGHD2-8	IGHJ1	5	38	43	44
2	2.623638987275351E-4	TGTGCGATTTTTGGAGTTTTTGTTATAACGTACGCTTTTGATAACTGG	CAIFGVFVITYAFDNW	IGHV1-18	IGHD3-3	IGHJ3	6	7	26	33
2	2.623638987275351E-4	TGTGCGACCTTACAGGATGACTACAGTAACCACCCCTTGGACTACTGG	CATLQDDYSNHPLDYW	IGHV3-30	IGHD4-11	IGHJ4	6	16	29	35
2	2.623638987275351E-4	TGTGCGACGATTCGGGGAGTTTTCATAACTTCTTACTTTGACTACTGG	CATIRGVFITSYFDYW	IGHV1-24	IGHD3-10	IGHJ4	4	10	28	33
2	2.623638987275351E-4	TGTGCGAGTGATAGCAGCAGCTGGTACTGGGGGGCCTTTGACTACTGG	CASDSSSWYWGAFDYW	IGHV3-21	IGHD6-13	IGHJ4	11	12	26	35
2	2.623638987275351E-4	TGTGCGAGTAGTGGCAGCAGCTGGTACTCCTTTTACTTTGACTACTGG	CASSGSSWYSFYFDYW	IGHV5-10-1	IGHD6-13	IGHJ4	7	13	26	33
2	2.623638987275351E-4	TGTGCGAGGGAACCCGGGGCTTTTGGCCCTGATGCTTTTGATATCTGG	CAREPGAFGPDAFDIW	IGHV4-31	IGHD6-13	IGHJ3	7	11	17	29
2	2.623638987275351E-4	TGTGCGAGACTTCAACGGCACGTTTATGATTTTTGGAGTGGGTTCTGG	CARLQRHVYDFWSGFW	IGHV3-23	IGHD3-3	IGHJ3	6	23	40	43
2	2.623638987275351E-4	TGTGCGAGACGGCGAGTGACTACAATTGAGGTGGACATTGACTACTGG	CARRRVTTIEVDIDYW	IGHV5-10-1	IGHD2-15	IGHJ4	9	18	25	37
2	2.623638987275351E-4	TGTGCGAGACATCCCCATGTGATGGGACTGGATGTCTTTGATATCTGG	CARHPHVMGLDVFDIW	IGHV4-39	IGHD1-1	IGHJ3	11	26	31	36
2	2.623638987275351E-4	TGTGCGAGACATCATGATTACTATGGTTCGGGGTGGGGGGACTACTGG	CARHHDYYGSGWGDYW	IGHV4-39	IGHD3-10	IGHJ4	11	16	32	39
2	2.623638987275351E-4	TGTGCGAGACAGTCGATGCCGACTTTTGGGTGGGAATTTGACTGCTGG	CARQSMPTFGWEFDCW	IGHV4-39	IGHD3-3	IGHJ4	10	19	28	36
2	2.623638987275351E-4	TGTGCGAGAGGTCATAGTGGGGGCTTTTTCCCATATTTTGACTCTTGG	CARGHSGGFFPYFDSW	IGHV1-67	IGHD1-26	IGHJ4	9	13	24	36
2	2.623638987275351E-4	TGTGCGAGAGGGAAAGGCTACGGGGACTACCAGGCCTTTGACTTCTGG	CARGKGYGDYQAFDFW	IGHV3-53	IGHD4-17	IGHJ4	9	17	29	35
2	2.623638987275351E-4	TGTGCGAGAGATCCGTCTAGCACCTCGTCATACTACTTTGACTACTGG	CARDPSSTSSYYFDYW	IGHV1-18	IGHD6-6	IGHJ4	12	17	28	30
2	2.623638987275351E-4	TGTGCGAGAGACCGTACTGGGACAGTCCCTGATGCTTTTGATATTTGG	CARDRTGTVPDAFDIW	IGHV3-21	IGHD7-27	IGHJ3	10	15	20	29
2	2.623638987275351E-4	TGTGCGAGAGAATTGGCAGTGGCTGGGAATGTCGTTTTTGACTACTGG	CARELAVAGNVVFDYW	IGHV1-69D	IGHD6-19	IGHJ4	10	15	25	36
2	2.623638987275351E-4	TGTGCGAGAGAAGGGACTGGAAATACGCTGCTATACCTTGACTCCTGG	CAREGTGNTLLYLDSW	IGHV3-33	IGHD1-7	IGHJ4	10	15	26	33
2	2.623638987275351E-4	TGTGCGAAGTCGCGGTATAGCAGTTCGTTCGACCTCTTTGACTACTGG	CAKSRYSSSFDLFDYW	IGHV3-23	IGHD6-19	IGHJ4	7	13	23	35
2	2.623638987275351E-4	TGTGCGAAAGATTCAACGGTTGTAGTGGTGGCAGGTGCCGACTACTGG	CAKDSTVVVVAGADYW	IGHV3-23	IGHD2-15	IGHJ4	11	19	37	39
2	2.623638987275351E-4	TGTGCGAAAAATGGTGAGACGTACTTGAACCTTTGGATTGACTCCTGG	CAKNGETYLNLWIDSW	IGHV3-23	IGHD2-8	IGHJ4	8	9	15	37
2	2.623638987275351E-4	TGTGCACGGGGGATGGGAGGCGCCACATCTTCCTACTTTGACTACTGG	CARGMGGATSSYFDYW	IGHV6-1	IGHD1-26	IGHJ4	5	13	18	32
2	2.623638987275351E-4	TGTGCAACATTCCCCGCCATTAGGGATTTTTGGAGCTTTGACTACTGG	CATFPAIRDFWSFDYW	IGHV1-24	IGHD3-3	IGHJ4	8	24	34	35
2	2.623638987275351E-4	TGTGCAACATCCGAACTCTCCTTCTCTTACCATTACATGGACGTCTGG	CATSELSFSYHYMDVW	IGHV3-74	IGHD3-10	IGHJ6	6	10	15	33
2	2.623638987275351E-4	TGTGCAACAGGCCCAGCCTTACCGGGGCGCGGCTGGTTCGACCCCTGG	CATGPALPGRGWFDPW	IGHV1-24	IGHD1-20	IGHJ5	9	19	24	32
2	2.623638987275351E-4	TGTGCAACAGGAGCAGTGGCTGGTACGGTTGGATGGTTCGACCCCTGG	CATGAVAGTVGWFDPW	IGHV1-24	IGHD6-19	IGHJ5	9	11	26	33
2	2.623638987275351E-4	TGTGCAACAGATTCGCCGCCTGGTTATTACTACTACTTTGACTACTGG	CATDSPPGYYYYFDYW	IGHV1-24	IGHD3-22	IGHJ4	11	20	29	30
2	2.623638987275351E-4	TGTGCAACAGATCAGCTCGATAGCAGAGGTCAGGCTTTTGATATCTGG	CATDQLDSRGQAFDIW	IGHV1-24	IGHD2-21	IGHJ3	12	19	25	33
2	2.623638987275351E-4	TGTGCAAGTTCGCTGGCAGTTACTGTCCCATACTACTTTGACTATTGG	CASSLAVTVPYYFDYW	IGHV5-51	IGHD4-11	IGHJ4	4	17	25	30
2	2.623638987275351E-4	TGTGGAGCGTCATGTGGCTACAATTGTGCCAACTGGTTCGACCCCTGG	CGASCGYNCANWFDPW	IGHV3-74	IGHD5-24	IGHJ5	3	14	24	29
2	2.623638987275351E-4	TGTACAAGAGTGTTACAAGCGGTGACTGCCCACGGGTTCGACCCCTGG	CTRVLQAVTAHGFDPW	IGHV3-47	IGHD2-21	IGHJ5	9	20	28	34
2	2.623638987275351E-4	TGCGCGAGAGATTCCATGGTACTGGCAAACAACTGGTTCGACCCCTGG	CARDSMVLANNWFDPW	IGHV1-18	IGHD2-2	IGHJ5	11	16	22	28
2	2.623638987275351E-4	TGTGCTCAAGAGATTCATAGTGGCTACGATTGTTTTGACTCCTGG	CAQEIHSGYDCFDSW	IGHV1-69	IGHD5-12	IGHJ4	4	16	30	33
2	2.623638987275351E-4	TGTGCCAAAGGGAGAGGGGCCGGCTGGGACCCTTTTGACTACTGG	CAKGRGAGWDPFDYW	IGHV3-23	IGHD2-2	IGHJ4	9	18	23	33
2	2.623638987275351E-4	TGTGCGGGTAGAGATTGTAGAGGTGGGAACTGCTTCTGGTTCTGG	CAGRDCRGGNCFWFW	IGHV3-21	IGHD2-15	IGHJ4	5	13	33	41
2	2.623638987275351E-4	TGTGCGACACACGATTACAGCCCTGATAGGTACGCTGGCCACTGG	CATHDYSPDRYAGHW	IGHV5-10-1	IGHD5-12	IGHJ4	10	11	17	40
2	2.623638987275351E-4	TGTGCGAGGCACCAAGGCTGGTACGCCGACTACTTTGACCTCTGG	CARHQGWYADYFDLW	IGHV3-21	IGHD6-19	IGHJ4	7	15	24	28
2	2.623638987275351E-4	TGTGCGAGGGAGATAGGGTATAGCAGTATATACTTTGACTACTGG	CAREIGYSSIYFDYW	IGHV1-69	IGHD6-19	IGHJ4	7	15	26	30
2	2.623638987275351E-4	TGTGCGAGATCCTCTTTTGACTGGGTAAAACCTTTTGATATCTGG	CARSSFDWVKPFDIW	IGHV4-59	IGHD3-9	IGHJ3	8	14	23	31
2	2.623638987275351E-4	TGTGCGAGAGCTTACGATGACAGACCCGTTCCTATTGACTACTGG	CARAYDDRPVPIDYW	IGHV1-2	IGHD3-3	IGHJ4	9	11	17	34
2	2.623638987275351E-4	TGTGCGAGAGCCAGGTACACACTCGAGAACTACTTTGACTACTGG	CARARYTLENYFDYW	IGHV3-33	IGHD6-6	IGHJ4	9	20	26	28
2	2.623638987275351E-4	TGTGCGAGAGGAGGCGGCTACAATTTCAACCCATTTGACTACTGG	CARGGGYNFNPFDYW	IGHV4-59	IGHD5-24	IGHJ4	9	15	24	33
2	2.623638987275351E-4	TGTGCGAGAGATTATGGTGTGTATCAGGACTGGTTCGACCCCTGG	CARDYGVYQDWFDPW	IGHV4-31	IGHD2-8	IGHJ5	11	13	19	28
2	2.623638987275351E-4	TGTGCGAGAGATGGGCACGAATGGTTGAGTTATTTTGACTACTGG	CARDGHEWLSYFDYW	IGHV3-11	IGHD3-10	IGHJ4	11	26	32	33
2	2.623638987275351E-4	TGTGCGAGAGATGACGCGGTTGGGGGTGCCTATATTGACAACTGG	CARDDAVGGAYIDNW	IGHV3-21	IGHD3-16	IGHJ4	11	19	25	34
2	2.623638987275351E-4	TGTGCGAGAGATGAGACCCAAGGAGGACTATGGTTTGATGATCGG	CARDETQGGLWFDDR	IGHV4-34	IGHD3-10	IGHJ4	9	26	34	43
2	2.623638987275351E-4	TGTGCGAGAGAGGCGGAGGGATGGGAGTGGTACATGGACGTCTGG	CAREAEGWEWYMDVW	IGHV5-10-1	IGHD3-3	IGHJ6	8	23	29	30
2	2.623638987275351E-4	TGTGCGAGAGAAATGGCTGCACCAATGAATGCTTTTGATATCTGG	CAREMAAPMNAFDIW	IGHV3-21	IGHD5-24	IGHJ3	10	12	17	28
2	2.623638987275351E-4	TGTGCGAGAATGGAGGGGTTCAGGGACTTTGCGTTTGACTACTGG	CARMEGFRDFAFDYW	IGHV4-39	IGHD3-10	IGHJ4	8	16	25	33
2	2.623638987275351E-4	TGTGCGAGAACTCACCCTTTGGAGTGGATATCCTTCGCCGACTGG	CARTHPLEWISFADW	IGHV4-59	IGHD3-3	IGHJ4	8	17	30	40
2	2.623638987275351E-4	TGTGCGAGAAGAGGCTACGAGCACTTTGATGCTTTTGATATCTGG	CARRGYEHFDAFDIW	IGHV3-21	IGHD5-12	IGHJ3	8	12	19	26
2	2.623638987275351E-4	TGTGCGAGAAATACGGGCAGTGGCTACAATTGGTTCGATACCTGG	CARNTGSGYNWFDTW	IGHV1-2	IGHD6-19	IGHJ5	8	16	23	24
2	2.623638987275351E-4	TGTGCGAAACTCGGCGCTGGACTTCGTAGCCATCTTCACTACTGG	CAKLGAGLRSHLHYW	IGHV5-10-1	IGHD5-24	IGHJ4	6	25	34	37
2	2.623638987275351E-4	TGTGCGAAAGGAGGCGATTTTTGGAGTGCCTATTCCGACTACTGG	CAKGGDFWSAYSDYW	IGHV3-23	IGHD3-3	IGHJ4	9	14	27	36
2	2.623638987275351E-4	TGTGCGAAAGATCGGCAGTTTTGGTTAAGTTATTTTGACTACTGG	CAKDRQFWLSYFDYW	IGHV3-23	IGHD1-20	IGHJ4	12	27	32	33
2	2.623638987275351E-4	TGTGCACGGATCCCCCAGCAGCTCTACAACTGGTTCGACCCCTGG	CARIPQQLYNWFDPW	IGHV2-26	IGHD6-13	IGHJ5	10	15	22	24
2	2.623638987275351E-4	TGTGCAACAGAATACTCCTATGATAGTAGTGGTTATTACTACTGG	CATEYSYDSSGYYYW	IGHV1-24	IGHD3-22	IGHJ4	10	17	36	37
2	2.623638987275351E-4	TGTGCAAGGAGTTTGTACGATTTTTGGAGTGGTCTTGACTATTGG	CARSLYDFWSGLDYW	IGHV3-74	IGHD3-3	IGHJ4	7	15	32	34
2	2.623638987275351E-4	TGTGCAAGAGATAAGACATGGGATGATCAGGTTTTTGATATTTGG	CARDKTWDDQVFDIW	IGHV3-74	IGHD1-26	IGHJ3	11	18	22	32
2	2.623638987275351E-4	TGTGCAAGAGAGGATATTGTAGTAGTACCAGCTTTTGATATCTGG	CAREDIVVVPAFDIW	IGHV3-74	IGHD2-2	IGHJ3	10	11	29	30
2	2.623638987275351E-4	TGTGCAAAAGAGTACCGGGCTACGGTGTCGCCGCCTGACTACTGG	CAKEYRATVSPPDYW	IGHV3-9	IGHD4-17	IGHJ4	10	19	26	35
2	2.623638987275351E-4	TGTACGAAAGATCCAATGACTTCAATTACTACGACTTCCCACTGG	CTKDPMTSITTTSHW	IGHV3-11	IGHD3-22	IGHJ4	12	24	32	40
2	2.623638987275351E-4	TGCGGAATAGCAGGTGTTGACTCCTACTATTTCATGGACGTCTGG	CGIAGVDSYYFMDVW	IGHV3-73	IGHD2-21	IGHJ6	1	2	12	19
2	2.623638987275351E-4	TGTGTAATTTTTGGAGTGGTCACCTACTACTTTGACTACTGG	CVIFGVVTYYFDYW	IGHV3-23	IGHD3-3	IGHJ4	3	6	19	24
2	2.623638987275351E-4	TGTGCCGGGGAGTTATCCAGGAGGTCTGGTTTTGATATCTGG	CAGELSRRSGFDIW	IGHV3-11	IGHD3-10	IGHJ3	4	5	15	29
2	2.623638987275351E-4	TGTGCGGCAGATCTGGCGGTGATCTACTACTTTGACTACTGG	CAADLAVIYYFDYW	IGHV1-58	IGHD4-17	IGHJ4	14	16	21	24
2	2.623638987275351E-4	TGTGCGACCTTGGGCTGGTTGGATGATGCTTTTGATCTGTGG	CATLGWLDDAFDLW	IGHV1-18	IGHD6-19	IGHJ3	6	12	18	22
2	2.623638987275351E-4	TGTGCGACGAAGGGTAGCCGGAGGGGGGCCTTTGACTCCTGG	CATKGSRRGAFDSW	IGHV4-39	IGHD6-25	IGHJ4	6	13	19	29
2	2.623638987275351E-4	TGTGCGAGGGCGGGGAGTTATAGATGGCAGGTGGACTACTGG	CARAGSYRWQVDYW	IGHV4-39	IGHD3-10	IGHJ4	7	10	20	33
2	2.623638987275351E-4	TGTGCGAGGGGGCAACTGCTACAATTATCTTTTGACTACTGG	CARGQLLQLSFDYW	IGHV5-10-1	IGHD5-24	IGHJ4	7	17	26	30
2	2.623638987275351E-4	TGTGCGAGACGATACGGGCGAACCGACTACTTTGACTTCTGG	CARRYGRTDYFDFW	IGHV4-31	IGHD3-10	IGHJ4	8	18	23	25
2	2.623638987275351E-4	TGTGCGAGACATCGGAGTTCTTCTTGGTACTTCGATCTCTGG	CARHRSSSWYFDLW	IGHV4-39	IGHD4-23	IGHJ2	11	12	18	24
2	2.623638987275351E-4	TGTGCGAGAGTTCCGAGCCCCGCGGCCCACTTTGATTACTGG	CARVPSPAAHFDYW	IGHV3-23	IGHD1-14	IGHJ4	6	9	14	28
2	2.623638987275351E-4	TGTGCGAGAGCCCATAGCAGTGGCTGGTTCTTTGAGTCCTGG	CARAHSSGWFFESW	IGHV3-53	IGHD6-19	IGHJ4	9	13	27	29
2	2.623638987275351E-4	TGTGCGAGAGCGGAATACAGTAGAGGCTACTATGAATACTGG	CARAEYSRGYYEYW	IGHV3-11	IGHD2-21	IGHJ4	9	10	16	26
2	2.623638987275351E-4	TGTGCGAGAGGGACTACGGTGTGGGACTACTTTGACTACTGG	CARGTTVWDYFDYW	IGHV1-2	IGHD4-17	IGHJ4	9	11	20	25
2	2.623638987275351E-4	TGTGCGAGAGGAACCGGTGATTACGATGCTCTTGATATCTGG	CARGTGDYDALDIW	IGHV3-21	IGHD3-16	IGHJ3	9	17	23	24
2	2.623638987275351E-4	TGTGCGAGAGATCACGTACGCGAGGACTACTTTGACTACTGG	CARDHVREDYFDYW	IGHV3-21	IGHD6-13	IGHJ4	12	13	18	25
2	2.623638987275351E-4	TGTGCGAGAGATCAGGGTGGCTGGTACTACTTTGACTACTGG	CARDQGGWYYFDYW	IGHV3-21	IGHD6-19	IGHJ4	12	16	22	23
2	2.623638987275351E-4	TGTGCGAGAGATGGCGGGTGGTCCGATGCTTTTGATATCTGG	CARDGGWSDAFDIW	IGHV3-53	IGHD2-15	IGHJ3	11	16	21	24
2	2.623638987275351E-4	TGTGCGAGAGATATCAGTGGCTGGTACGGGATTGACTACTGG	CARDISGWYGIDYW	IGHV3-21	IGHD6-19	IGHJ4	11	14	27	31
2	2.623638987275351E-4	TGTGCGAGAGATAGCTTGGTCGAATACTACATGGACGTCTGG	CARDSLVEYYMDVW	IGHV3-21	.	IGHJ6	11	-1	-1	24
2	2.623638987275351E-4	TGTGCGAGAGAGTCCCCCTCTCTACAGTACTTTGACTACTGG	CARESPSLQYFDYW	IGHV3-53	IGHD5-24	IGHJ4	10	18	24	27
2	2.623638987275351E-4	TGTGCGAGAAGCCCCTCGGACTACTACGGTATGGACGTCTGG	CARSPSDYYGMDVW	IGHV1-8	.	IGHJ6	17	-1	-1	19
2	2.623638987275351E-4	TGTGCGAGAAATCTCGCCGGTGAGTTAGCCTTTGACTACTGG	CARNLAGELAFDYW	IGHV3-48	IGHD7-27	IGHJ4	14	22	28	29
2	2.623638987275351E-4	TGTGCGAAGTACGGTGACTATGGATACTACTTTGACCACTGG	CAKYGDYGYYFDHW	IGHV3-11	IGHD4-17	IGHJ4	6	9	19	24
2	2.623638987275351E-4	TGTGCGAAGGAGGGGATATATAATCGCATCTGTGACTACTGG	CAKEGIYNRICDYW	IGHV3-23	IGHD5-12	IGHJ4	7	13	19	32
2	2.623638987275351E-4	TGTGCGAAAGGTGGGGGTTCGTATTACGATATTTTCCACTGG	CAKGGGSYYDIFHW	IGHV3-30	IGHD3-9	IGHJ4	6	19	34	37
2	2.623638987275351E-4	TGTGCGAAAGATAGCCCAAACTCCGACTGGTTCGACCCCTGG	CAKDSPNSDWFDPW	IGHV3-23	IGHD3-16	IGHJ5	11	14	20	25
2	2.623638987275351E-4	TGTGCACGGACGCCGGAATCCGAATATAGTTTTGATATCTGG	CARTPESEYSFDIW	IGHV2-26	IGHD2-21	IGHJ3	9	12	18	29
2	2.623638987275351E-4	TGTGCACACAGGGGGGGCTGGAACTATCAGATTGACTACTGG	CAHRGGWNYQIDYW	IGHV2-5	IGHD1-7	IGHJ4	10	17	25	31
2	2.623638987275351E-4	TGTACCACAGATCTACATGACTACGGTGACTACGACTACTGG	CTTDLHDYGDYDYW	IGHV3-15	IGHD4-17	IGHJ4	13	15	32	33
2	2.623638987275351E-4	TGTGTGACCGAGCGCTTGGTGGCTGGAACGGACCACTGG	CVTERLVAGTDHW	IGHV3-21	IGHD6-19	IGHJ4	3	18	29	30
2	2.623638987275351E-4	TGTGCGATAATAGCAGTGGCTGGTACCTTTGACTACTGG	CAIIAVAGTFDYW	IGHV1-46	IGHD6-19	IGHJ4	6	9	25	26
2	2.623638987275351E-4	TGTGCGAGCCACCCCCCCAGCAGCACCTTTGACTACTGG	CASHPPSSTFDYW	IGHV4-39	IGHD6-13	IGHJ4	7	18	24	26
2	2.623638987275351E-4	TGTGCGAGACGAGACTTTAGTGGTGACTTTGACTACTGG	CARRDFSGDFDYW	IGHV5-10-1	IGHD2-15	IGHJ4	9	17	24	25
2	2.623638987275351E-4	TGTGCGAGAGTAGTGGACCGCAACTGGTTCGACCCCTGG	CARVVDRNWFDPW	IGHV4-31	IGHD1-26	IGHJ5	9	10	15	20
2	2.623638987275351E-4	TGTGCGAGAGGTTACCTTAGTAACTCCTTTGACTTGTGG	CARGYLSNSFDLW	IGHV3-48	IGHD2-8	IGHJ4	9	16	21	22
2	2.623638987275351E-4	TGTGCGAGAGGGGGGAATCTTTTTTACTTTGACTATTGG	CARGGNLFYFDYW	IGHV4-34	IGHD3-10	IGHJ4	10	11	15	24
2	2.623638987275351E-4	TGTGCGAGAGATCGCGATGGAGGCTGGTTCGACCCCTGG	CARDRDGGWFDPW	IGHV4-31	IGHD3-3	IGHJ5	12	17	21	23
2	2.623638987275351E-4	TGTGCGAAAGATCAGGTGACTACACCCCCTGACTACTGG	CAKDQVTTPPDYW	IGHV3-23	IGHD4-17	IGHJ4	12	14	22	29
2	2.623638987275351E-4	TGTGCGACCCACCCCCAGTACGATGACTCTCAATGG	CATHPQYDDSQW	IGHV1-69	IGHD7-27	IGHJ4	6	12	18	33
2	2.623638987275351E-4	TGTGCGAGCACTGGGGGTGACTACGGTGACTACTGG	CASTGGDYGDYW	IGHV4-39	IGHD7-27	IGHJ4	7	9	15	19
2	2.623638987275351E-4	TGTGCGAGATCGATGGGCAGCAGCTTCGACCCCTGG	CARSMGSSFDPW	IGHV4-39	IGHD6-13	IGHJ5	8	16	23	24
2	2.623638987275351E-4	TGTGCGAGAGGTCTAGGGTGGGAGCAGGACTACTGG	CARGLGWEQDYW	IGHV4-34	IGHD1-26	IGHJ4	10	17	24	27
2	2.623638987275351E-4	TGTGCGAGAGGGGACTACGGTGCCTTTGACTACTGG	CARGDYGAFDYW	IGHV1-8	IGHD4-17	IGHJ4	10	12	21	23
2	2.623638987275351E-4	TGTGCGAGAGAGGATATTGTCAAGTTTGATATCTGG	CAREDIVKFDIW	IGHV3-21	IGHD2-15	IGHJ3	10	11	19	24
2	2.623638987275351E-4	TGTGCAATGGATCTGTCAGGGAGGAATGACTACTGG	CAMDLSGRNDYW	IGHV3-74	IGHD1-26	IGHJ4	13	18	22	26
2	2.623638987275351E-4	TGTGCAAGGGATCTGTCAGGGCGGAATGACTACTGG	CARDLSGRNDYW	IGHV3-74	IGHD1-14	IGHJ4	13	21	25	26
2	2.623638987275351E-4	TGTACCACAGGATTCGGGAAGGCGGAGGAGTTCTGG	CTTGFGKAEEFW	IGHV3-15	IGHD3-10	IGHJ4	9	12	17	32
2	2.623638987275351E-4	TGTACGAGAGTCGATGGTTTCGCCTTTGTCCAGTGG	CTRVDGFAFVQW	IGHV3-21	IGHD3-10	IGHJ4	9	13	18	23
2	2.623638987275351E-4	TGTTCAAGGGGACCGAGTCTACCTGACTACTGG	CSRGPSLPDYW	IGHV3-74	IGHD2-15	IGHJ4	7	18	22	23
2	2.623638987275351E-4	TGTGCGAGACTGCTCGAATACCCTGACTACTGG	CARLLEYPDYW	IGHV5-10-1	IGHD6-13	IGHJ4	9	17	22	23
2	2.623638987275351E-4	TGTGCGAGACAGAGGAGTACTCTTGATATCTGG	CARQRSTLDIW	IGHV4-39	IGHD2-15	IGHJ3	10	13	18	22
2	2.623638987275351E-4	TGTGCGAGAGGCTCCGGGGCTGGGGACTACTGG	CARGSGAGDYW	IGHV3-33	IGHD2-15	IGHJ4	9	11	16	24
2	2.623638987275351E-4	TGTGCGAGAGGCGGCAGCAGTTGCTATAACTGG	CARGGSSCYNW	IGHV4-59	IGHD6-13	IGHJ4	9	14	27	28
2	2.623638987275351E-4	TGTGCGAGAGACGATCTTTCCTCGGTGACCTGG	CARDDLSSVTW	IGHV1-46	IGHD4-17	IGHJ5	10	22	27	28
2	2.623638987275351E-4	TGTGCGAGAGAGGGGAATGCTTTTGATATCTGG	CAREGNAFDIW	IGHV4-31	IGHD3-10	IGHJ3	10	11	15	16
2	2.623638987275351E-4	TGTGCAGCAGCTGGTACGAGGTGGAGCAACTGG	CAAAGTRWSNW	IGHV1-69	IGHD6-13	IGHJ4	4	5	17	28
2	2.623638987275351E-4	TGTACAAGAGGTGGATACTACTTTGACTACTGG	CTRGGYYFDYW	IGHV3-13	IGHD5-12	IGHJ4	9	10	14	15
2	2.623638987275351E-4	TGTGCGAGAGATCTACCCCTGGACTACTGG	CARDLPLDYW	IGHV3-53	.	IGHJ4	13	-1	-1	21
2	2.623638987275351E-4	TGTGCGAAAAGGACATGGGATTCGGACTGG	CAKRTWDSDW	IGHV3-23	IGHD1-26	IGHJ1	8	15	19	25
2	2.623638987275351E-4	TGTGCAAGCGATTTAAGTGCCGACTACTGG	CASDLSADYW	IGHV1-18	.	IGHJ4	11	-1	-1	21
2	2.623638987275351E-4	TGTGCAAGCGAATTAAGTGCCGGCTACTGG	CASELSAGYW	IGHV1-18	IGHD2-2	IGHJ4	4	17	22	23
2	2.623638987275351E-4	TGTGCGAGTGGCGAAACTGACTACTGG	CASGETDYW	IGHV3-21	.	IGHJ4	7	-1	-1	17
2	2.623638987275351E-4	TGCGCAGGTGACTATCCTAATTTCTGG	CAGDYPNFW	IGHV3-15	IGHD4-17	IGHJ4	1	6	13	23
2	2.623638987275351E-4	TGTGCGAGAGGCTTTGACTACTGG	CARGFDYW	IGHV4-59	.	IGHJ4	9	-1	-1	11
1	1.3118194936376755E-4	TGTGCGAGAGATAAGGGCGTTGGATATTGGTCCGGTTGGGTGGTGACTACTAAGATGGGGTCGGACAAATATTACGGTATGGACGTCTGG	CARDKGVGYWSGWVVTTKMGSDKYYGMDVW	IGHV3-33	IGHD2-21	IGHJ6	11	38	51	78
1	1.3118194936376755E-4	TGTGCGAAAGATGCCAAGTATTACGATTTTTGGAGTGGTTATCCATCCAACCAGGTGTACTACTACTACTACTACATGGACGTCTGG	CAKDAKYYDFWSGYPSNQVYYYYYYMDVW	IGHV3-33	IGHD3-3	IGHJ6	11	17	41	57
1	1.3118194936376755E-4	TGTGCGAAAGATGCCAAGTATTACGATTTTTGGAGTGGTTATCCATCCAACCAGGTGTACTACTACTACTACTACATGGACGTCTGG	CAKDAKYYDFWSGYPSNQVYYYYYYMDVW	IGHV6-1	IGHD3-3	IGHJ6	11	17	41	57
1	1.3118194936376755E-4	TGTGCGAAAGATGATAAGTATTACGATTTTTGGAGTGGTTATTCAATAAAACAAAATAACTACTACTACTACTACATGGACGTCTGG	CAKDDKYYDFWSGYSIKQNNYYYYYMDVW	IGHV3-48	IGHD3-3	IGHJ6	11	13	42	58
1	1.3118194936376755E-4	TGTGCGAGACATAAGTCGGGCAGGGCGACGACCGGATATACCACCGGCTGGTACCCCGACTACTACTACGGTATGGACGTCTGG	CARHKSGRATTGYTTGWYPDYYYGMDVW	IGHV4-39	IGHD6-13	IGHJ6	11	31	53	58
1	1.3118194936376755E-4	TGTGCGAGAGAGGGGCCCGACATTACTATGGTTCAGGGAGTTATCCTTGCCCCTTACTACTACTACTACTACATGGACGTCTGG	CAREGPDITMVQGVILAPYYYYYYMDVW	IGHV4-31	IGHD3-10	IGHJ6	10	21	43	53
1	1.3118194936376755E-4	TGTGCGAAAGATTCAAGGTATTACGATATTTTGACTGGTTATTCCAAAAAAGGGCCCTACTACTACTACTACATGGACGTCTGG	CAKDSRYYDILTGYSKKGPYYYYYMDVW	IGHV3-60	IGHD3-9	IGHJ6	11	17	42	56
1	1.3118194936376755E-4	TGTGCGAGACCTAATCCAACGTATTACGATTTTTGGAGTGGTTATTCCGAAGCGTACTACTACTACGGTATGGACGTCTGG	CARPNPTYYDFWSGYSEAYYYYGMDVW	IGHV4-39	IGHD3-3	IGHJ6	9	18	45	54
1	1.3118194936376755E-4	TGTGCAAAAGATTTCCGACATTACTTTGATAGTAGTGGTTATGCACCGCAGCAGTACCACTACTACGCTATGGACGTCTGG	CAKDFRHYFDSSGYAPQQYHYYAMDVW	IGHV3-43	IGHD3-22	IGHJ6	11	19	41	54
1	1.3118194936376755E-4	TGTGCTAGAGGCGGGGTTCGGGGGTACGATATTTTGACTGGTTATCATAAGGACTACTACTACTACATGGACGTCTGG	CARGGVRGYDILTGYHKDYYYYMDVW	IGHV3-72	IGHD3-9	IGHJ6	9	24	49	52
1	1.3118194936376755E-4	TGTGCGAGAGATTTTTGGTACTATGATAGTAGTGGTTATTACACCCCCCACTACTACTACTACGGTATGGACGTCTGG	CARDFWYYDSSGYYTPHYYYYGMDVW	IGHV4-31	IGHD3-22	IGHJ6	11	18	41	49
1	1.3118194936376755E-4	TGTGCGAGAGATCGGTCAGCCGGTGTAGTGGTGATGTTTGCGACCTTAAATGTGAACGAAAACTGGTTCGACCCCTGG	CARDRSAGVVVMFATLNVNENWFDPW	IGHV3-11	IGHD2-15	IGHJ5	12	23	32	60
1	1.3118194936376755E-4	TGTGCGAGAGATCGGTCAGCCGGTGTAGTGGTGATGTTTGCGACCTTAAATGTGAACGAAAACTGGTTCGACCCCTGG	CARDRSAGVVVMFATLNVNENWFDPW	IGHV4-4	IGHD2-15	IGHJ5	12	23	32	60
1	1.3118194936376755E-4	TGTGCGAGAGATCGGTCAGCCGGTGTAGTGGTGATGTTTGCAACGTTGAATGTGAACGAAAACTGGTTCGACCCCTGG	CARDRSAGVVVMFATLNVNENWFDPW	IGHV4-31	IGHD2-15	IGHJ5	12	23	32	60
1	1.3118194936376755E-4	TGTGCGAAAGGGAGGGGGGCCGGATATTGCAGTGGTGGTGGTTGCTACTCCCCCGACTACTATTACATGGACGTCTGG	CAKGRGAGYCSGGGCYSPDYYYMDVW	IGHV3-23	IGHD2-15	IGHJ6	9	21	50	55
1	1.3118194936376755E-4	TGTGCGAGAGTGGGGGCTCATTACGATTTTTGGAGTGCTACTGGGTCCCCTACCCCTGGGGGCTTTGACTACTGG	CARVGAHYDFWSATGSPTPGGFDYW	IGHV1-69	IGHD3-3	IGHJ4	9	19	36	62
1	1.3118194936376755E-4	TGTGCGAGAGGAGGGTGGGGTAGATGTAGTAGTACCAGCTGTTCATACTACTACTACTACTACATGGACGTCTGG	CARGGWGRCSSTSCSYYYYYYMDVW	IGHV1-8	IGHD2-2	IGHJ6	10	24	40	45
1	1.3118194936376755E-4	TGTGCGAGAGATCTTAGGTTGTTTTGTAGTAGTACCAGCTGCTACGGCTACTACTACTACTACATGGACGTCTGG	CARDLRLFCSSTSCYGYYYYYMDVW	IGHV1-46	IGHD2-2	IGHJ6	13	23	43	47
1	1.3118194936376755E-4	TGTGCACACAGACGAGGGGAACTATTACTATGGTTCGGGGAGTTACTGATGGGGAACAACTGGTTCGACCCCTGG	CAHRRGELLLWFGELLMGNNWFDPW	IGHV2-5	IGHD3-10	IGHJ5	13	22	44	55
1	1.3118194936376755E-4	TGTGCGAGCGCGCCGCGCGATTATGATTACGTTTGGGGGAGTTATCGTTATACTTTCGGTATGGACGTCTGG	CASAPRDYDYVWGSYRYTFGMDVW	IGHV4-4	IGHD3-16	IGHJ6	7	19	52	60
1	1.3118194936376755E-4	TGTGCGAGGTCGGGGATCATAGCAGTGGCTGGGACCCTGGGGAAATACTACTACTACGGTATGGACGTCTGG	CARSGIIAVAGTLGKYYYYGMDVW	IGHV5-10-1	IGHD6-19	IGHJ6	7	18	31	45
1	1.3118194936376755E-4	TGTGCGAGATTAAGAGATAGTGGCTACGATTTCGAAGAGGGCTTCCCCGGGGGGTCTTACTTTGACTACTGG	CARLRDSGYDFEEGFPGGSYFDYW	IGHV4-55	IGHD5-12	IGHJ4	9	16	30	57
1	1.3118194936376755E-4	TGTGCGAGATCGCCACTTCGGTCCTTTGTTTCAGGAATTTATTCTGAGTACAACTACTACATGGACGTCTGG	CARSPLRSFVSGIYSEYNYYMDVW	IGHV4-55	IGHD5-12	IGHJ6	9	11	16	48
1	1.3118194936376755E-4	TGTGCGAGACATTCCGGGCCGTATAACTCCCGAGGCCCTACAAACCTCAAAGCGGGCTACTTCGACTTCTGG	CARHSGPYNSRGPTNLKAGYFDFW	IGHV4-39	IGHD3-10	IGHJ4	11	22	30	56
1	1.3118194936376755E-4	TGTGCGAGACATGTTCTTGTAGTAGTACCAGCTGCTATGATATCAAATACACCAGGTCACTTCGACCCCTGG	CARHVLVVVPAAMISNTPGHFDPW	IGHV4-39	IGHD2-2	IGHJ5	13	16	38	60
1	1.3118194936376755E-4	TGTGCGAGACAACGCCTGTCTAGGATTACGATTTTTGGAGTGGTTAACGGTGGGCGTGCTTTTGATATCTGG	CARQRLSRITIFGVVNGGRAFDIW	IGHV4-39	IGHD3-3	IGHJ3	10	24	45	56
1	1.3118194936376755E-4	TGTGCGAGAGCCGGTCTCTATGGTTCGGGGAGTTATTATCCGGAGAACTACTACTACGGTATGGACGTCTGG	CARAGLYGSGSYYPENYYYGMDVW	IGHV4-31	IGHD3-10	IGHJ6	9	17	38	46
1	1.3118194936376755E-4	TGTGCGAGAGGCGTTTCAGGAGTTAATATGATCGTAGTAGTCATTGGACTTATCTACTACTTTGATTCCTGG	CARGVSGVNMIVVVIGLIYYFDSW	IGHV4-34	IGHD3-22	IGHJ4	11	22	44	54
1	1.3118194936376755E-4	TGTGCGAGAGGCGTTTCAGGAGTCAATATGATAGTGGTGGTCCTTGGACATATCTACTACTTTGATTCGTGG	CARGVSGVNMIVVVLGHIYYFDSW	IGHV1-8	IGHD3-22	IGHJ4	11	26	40	54
1	1.3118194936376755E-4	TGTGCGAGAGGCGTTTCAGGAGTCAATATGATAGTGGTGGTCCTTGGACATATCTACTACTTTGATTCGTGG	CARGVSGVNMIVVVLGHIYYFDSW	IGHV4-39	IGHD3-22	IGHJ4	8	26	40	54
1	1.3118194936376755E-4	TGTGCGAGAGGCGTTATAGGAGTTAATATGGTAGTAGTGGTCATTGGACTTATCTACTACTTTGATTCCTGG	CARGVIGVNMVVVVIGLIYYFDSW	IGHV1-8	IGHD3-22	IGHJ4	11	22	44	54
1	1.3118194936376755E-4	TGTGCGAGAGGCGTTATAGGAGTTAATATGGTAGTAGTGGTCATTGGACTTATCTACTACTTTGATTCCTGG	CARGVIGVNMVVVVIGLIYYFDSW	IGHV4-34	IGHD3-22	IGHJ5	11	22	44	67
1	1.3118194936376755E-4	TGTGCGAGAGGCGTTACGGGAGTTAATATGATAGTCGTGGTTATAGGTTTTATGTACTCGTTTGACTCCTGG	CARGVTGVNMIVVVIGFMYSFDSW	IGHV1-8	IGHD3-22	IGHJ4	11	22	43	53
1	1.3118194936376755E-4	TGTGCGAGAGGCGTTACGGGAGTTAATATGATAGTCGTGGTTATAGGCTTTATGTACTCGTTTGACTCCTGG	CARGVTGVNMIVVVIGFMYSFDSW	IGHV3-33	IGHD3-22	IGHJ4	9	22	43	53
1	1.3118194936376755E-4	TGTGCGAGAGGCGTTACGGGAGTAAACATGATGGTAGTGGTCCTTGGACATATGTTCTACTTTGATTCTTGG	CARGVTGVNMMVVVLGHMFYFDSW	IGHV4-34	IGHD3-22	IGHJ4	11	27	40	56
1	1.3118194936376755E-4	TGTGCGAGAGGCGTTACAGGAGTTAATATGGTAATGGTGGTCCTTGGATTTATCTACTACTTTGATTCCTGG	CARGVTGVNMVMVVLGFIYYFDSW	IGHV3-23	IGHD2-15	IGHJ4	6	25	40	54
1	1.3118194936376755E-4	TGTGCGAGAGGCGTTACAGGAGTTAATATGATGGTTGTGGTCATTGGGCATATTTACTACTTTGATTCATGG	CARGVTGVNMMVVVIGHIYYFDSW	IGHV3-33	IGHD3-22	IGHJ4	9	22	44	54
1	1.3118194936376755E-4	TGTGCGAGAGGCGTTACAGGAGTTAATATGATGGTGGTGGTCCTTGGACATATCTTCTACTTTGATTCCTGG	CARGVTGVNMMVVVLGHIFYFDSW	IGHV3-33	IGHD3-22	IGHJ5	9	22	40	67
1	1.3118194936376755E-4	TGTGCGAGAGGCGTTACAGGAGTTAACATGATGATAGTGGTCCTTGGACATATGTACTACTTTGATTCTTGG	CARGVTGVNMMIVVLGHMYYFDSW	IGHV4-34	IGHD3-22	IGHJ4	11	30	37	53
1	1.3118194936376755E-4	TGTGCGAGAGGCGTCACAGGAGTTAACATGATGGTAGTGGTCCTTGGACATATGTACTACTTTGATTCTTGG	CARGVTGVNMMVVVLGHMYYFDSW	IGHV4-31	IGHD3-22	IGHJ4	9	27	40	53
1	1.3118194936376755E-4	TGTGCGAGAGGGGGCATAGATGTTATAGTACCAACCGCTGAAATGGAGCGCTCCTACTACAGGGACGTCTGG	CARGGIDVIVPTAEMERSYYRDVW	IGHV1-8	IGHD2-2	IGHJ6	10	25	32	53
1	1.3118194936376755E-4	TGTGCGAGAGGGGGCATAGATGTTATAGTACCAACCGCTGAAATGGAGCGCTCCTACTACAGGGACGTCTGG	CARGGIDVIVPTAEMERSYYRDVW	IGHV4-31	IGHD2-2	IGHJ6	9	25	32	53
1	1.3118194936376755E-4	TGTGCGAGAGAGGGGGCTGCCCTTCATGACTACGGTGACAACACGGGGGCCTACGGCGGTATGGACGTCTGT	CAREGAALHDYGDNTGAYGGMDVC	IGHV4-39	IGHD4-17	IGHJ6	8	23	38	60
1	1.3118194936376755E-4	TGTGCGAGAGAGGGGGCTGCCCTTCATGACTACGGTGACAACACGGGGGCCTACGGCGGTATGGACGTCTGG	CAREGAALHDYGDNTGAYGGMDVW	IGHV4-31	IGHD4-17	IGHJ6	10	23	38	60
1	1.3118194936376755E-4	TGTGCGAGAAACCGGGCCGATTATGATTACATTTGGGGGAGTTATCGCCAATACTGGTACTTCGATCTCTGG	CARNRADYDYIWGSYRQYWYFDLW	IGHV4-28	IGHD3-16	IGHJ2	10	19	46	51
1	1.3118194936376755E-4	TGTGCGAAAGGCGTCACAGGAGTTAACATGATGATAGTGGTCCTTGGACATATGTACTACTTTGATTCTTGG	CAKGVTGVNMMIVVLGHMYYFDSW	IGHV3-23	IGHD3-22	IGHJ4	9	30	37	53
1	1.3118194936376755E-4	TGTGCACACATATCCCCCTATTATGATTACATTTGGGGGAGTTATGGAAGGGGTGTGGCATTCGACCCCTGG	CAHISPYYDYIWGSYGRGVAFDPW	IGHV2-5	IGHD3-16	IGHJ5	9	18	44	60
1	1.3118194936376755E-4	TGTGTGAGAGGCCGCCGGCAGTATGTTCCCTCAGCAGGGCCATATTACTACTACTACATGGACGTCTGG	CVRGRRQYVPSAGPYYYYYMDVW	IGHV4-34	IGHD2-2	IGHJ6	12	13	19	45
1	1.3118194936376755E-4	TGTGTAAAAGACCTCTTTTACTATGATAGTCGTGGTTATGTACCAGGGTGGGGTGCATTTGATGTCTGG	CVKDLFYYDSRGYVPGWGAFDVW	IGHV3-43	IGHD3-22	IGHJ3	10	17	38	53
1	1.3118194936376755E-4	TGTGCCAGAGGTTTCCGGAGTTATGATTACATTTGGGGGAGTTATCGTTATGAAGCTTTTGATATCTGG	CARGFRSYDYIWGSYRYEAFDIW	IGHV4-30-2	IGHD3-16	IGHJ3	9	20	48	49
1	1.3118194936376755E-4	TGTGCGAGGGAGACTCGTCGAATTACGATTTTTGGAGTGGCCCAGGAAAACAACTGGTTCGACCCCTGG	CARETRRITIFGVAQENNWFDPW	IGHV4-4	IGHD3-3	IGHJ5	7	21	39	49
1	1.3118194936376755E-4	TGTGCGAGACATTCAGTTGACTATGATTACATTTGGGGGAATTATCGTCTTGATGCTTTTGATATCTGG	CARHSVDYDYIWGNYRLDAFDIW	IGHV4-39	IGHD3-16	IGHJ3	11	21	47	50
1	1.3118194936376755E-4	TGTGCGAGACATGTCGTCCCGGGATATACCAGTGGCGGTCAGCGCTATTACTACGCTCTGGACGTCTGG	CARHVVPGYTSGGQRYYYALDVW	IGHV5-10-1	IGHD6-19	IGHJ3	14	17	35	64
1	1.3118194936376755E-4	TGTGCGAGAGTGTCGCGAGAAAAAAATGACGATTTTTGGAGTGGTTACTCGGCACCTTTTGACTACTGG	CARVSREKNDDFWSGYSAPFDYW	IGHV3-21	IGHD3-3	IGHJ4	9	28	46	57
1	1.3118194936376755E-4	TGTGCGAGAGCTGGGACGAATTATGATTACATTTGGGGGAGTTATCGTTACAATGCCTTTGACTACTGG	CARAGTNYDYIWGSYRYNAFDYW	IGHV3-64	IGHD3-16	IGHJ4	9	15	49	56
1	1.3118194936376755E-4	TGTGCGAGAGCAAGCAGGAAGGACTATTACGATTTTTGGAGTGGTTATTACCTGTACTTTGACTACTGG	CARASRKDYYDFWSGYYLYFDYW	IGHV4-34	IGHD3-3	IGHJ4	9	24	49	54
1	1.3118194936376755E-4	TGTGCGAGAGGCCCCCCGTATTACGATTTTTGGAGTGGTTATTATGGGGGGGTTTACTTTGACTACTGG	CARGPPYYDFWSGYYGGVYFDYW	IGHV4-34	IGHD3-3	IGHJ4	12	16	44	54
1	1.3118194936376755E-4	TGTGCGAGAGGCCGATATAGCAGTGGCTGGTACTATCGAGACGCTTGGGGTTACGCTTTTGATATCTGG	CARGRYSSGWYYRDAWGYAFDIW	IGHV4-34	IGHD6-19	IGHJ3	12	15	32	54
1	1.3118194936376755E-4	TGTGCGAGAGGGGACACGTATTACGATATTTTGACTGGTTATGGCTACTACTACTACATGGACGTCTGG	CARGDTYYDILTGYGYYYYMDVW	IGHV1-8	IGHD3-9	IGHJ6	10	15	41	44
1	1.3118194936376755E-4	TGTGCGAGAGATCCGGATATTACGATTTTTGGAGTGGACCTCTACTACTACTACTACATGGACGTCTGG	CARDPDITIFGVDLYYYYYMDVW	IGHV1-18	IGHD3-3	IGHJ6	12	17	36	41
1	1.3118194936376755E-4	TGTGCGAGAGATCACGGATACGATATCTCGACTGGTTATTATACGGCCGGCTGGCACTTCGATCTCTGG	CARDHGYDISTGYYTAGWHFDLW	IGHV3-11	IGHD3-9	IGHJ2	12	18	42	50
1	1.3118194936376755E-4	TGTGCGAACACCCATGTAGAATATGATTACATTTGGGGGAGTTATCGTTATACAGGATTTGACTACTGG	CANTHVEYDYIWGSYRYTGFDYW	IGHV3-23	IGHD3-16	IGHJ4	7	21	52	57
1	1.3118194936376755E-4	TGTGCAACAAGGGTCATTCACTATGATTCGGGGAATTATCGTGACTACGCCTACAATATGGACGTCTGG	CATRVIHYDSGNYRDYAYNMDVW	IGHV1-69-2	IGHD3-10	IGHJ6	8	19	38	43
1	1.3118194936376755E-4	TGTGCAACAAGGGTCATTCACTATGATTCGGGGAATTATCGTGACTACGCCTACAATATGGACGTCTGG	CATRVIHYDSGNYRDYAYNMDVW	IGHV4-4	IGHD3-10	IGHJ6	4	19	38	43
1	1.3118194936376755E-4	TGTGCAACAAGGGTCAATCACTATGGTTCGGGGACTTATCGTGACTACTACTACTACATGGACGTCTGG	CATRVNHYGSGTYRDYYYYMDVW	IGHV1-24	IGHD3-10	IGHJ6	8	19	38	43
1	1.3118194936376755E-4	TGTGCAAGAGATCGGGGGGCTTATGATTACATTTGGGGGAGTTATCGTCCCGATGCTTTTGATATCTGG	CARDRGAYDYIWGSYRPDAFDIW	IGHV3-74	IGHD3-16	IGHJ3	12	20	47	51
1	1.3118194936376755E-4	TGTACTAGAGTGATCCCTAGCGCTGATATTGTACTGGTGATGTATACCATAAATGCTTTTGATATCTGG	CTRVIPSADIVLVMYTINAFDIW	IGHV3-49	IGHD2-15	IGHJ3	9	24	38	52
1	1.3118194936376755E-4	TGTGTCAGAAACGCATTTAGTGGCTACGACTGGTCCCGAATAGTCAATTACTACTTTGACTCCTGG	CVRNAFSGYDWSRIVNYYFDSW	IGHV3-16	IGHD5-12	IGHJ4	10	17	28	48
1	1.3118194936376755E-4	TGTGCTAGAGATCGAGCGGACTGTGATGTTGAAAGTTGTTACTCGGTGGGCTACTTTGACTCCTGG	CARDRADCDVESCYSVGYFDSW	IGHV3-72	IGHD4-11	IGHJ4	12	37	42	50
1	1.3118194936376755E-4	TGTGCTAGAGATCGAGAGGATTGTGATGTTGAAAGTTGTTACTCGGTGGGCTACTTCGACCACTGG	CARDREDCDVESCYSVGYFDHW	IGHV3-72	IGHD2-21	IGHJ4	12	19	31	50
1	1.3118194936376755E-4	TGTGCCAGACACGCCCGCGTTTATTGTAGTCGTGGTAACTGCTATTCCTACTACATGGACGTCTGG	CARHARVYCSRGNCYSYYMDVW	IGHV4-39	IGHD2-15	IGHJ6	10	21	36	37
1	1.3118194936376755E-4	TGTGCGACCTACTCCCTCTACGATTTTTGGAGTGGTTATCCCTACTACTACGGTATGGACGTCTGG	CATYSLYDFWSGYPYYYGMDVW	IGHV1-2	IGHD3-3	IGHJ6	6	18	38	41
1	1.3118194936376755E-4	TGTGCGACCGATCCTCCTCACGTCTCTTGTAGTGATGTTAACTGCCACTCCAACTCTGACTACTGG	CATDPPHVSCSDVNCHSNSDYW	IGHV3-23	IGHD2-15	IGHJ4	6	26	50	52
1	1.3118194936376755E-4	TGTGCGAGTACTTATTTAGACGGCCCGTATTACTATGATAGTAGTGGTTATTTGCTTGCCTACTGG	CASTYLDGPYYYDSSGYLLAYW	IGHV3-21	IGHD3-22	IGHJ4	7	25	51	55
1	1.3118194936376755E-4	TGTGCGAGATTGCGGGAGAAATATTGTGTTAGTTCCACCTGCTATGATAATGCTTTTGATGTCTGG	CARLREKYCVSSTCYDNAFDVW	IGHV1-2	IGHD2-2	IGHJ3	8	20	45	49
1	1.3118194936376755E-4	TGTGCGAGACATGCCTTATATTGTAGTGGTGGTAGCTGCTACTCGGTGTTTGCTTTTGATATCTGG	CARHALYCSGGSCYSVFAFDIW	IGHV4-39	IGHD2-15	IGHJ3	12	17	43	50
1	1.3118194936376755E-4	TGTGCGAGAGTTGGCTGGAAGTATGATAATTTTTGGACTGCTGATTCGAGCCTATGTGACTACTGG	CARVGWKYDNFWTADSSLCDYW	IGHV3-74	IGHD3-3	IGHJ4	9	28	36	56
1	1.3118194936376755E-4	TGTGCGAGAGTTGGGTATAGCAGCAGCTGGTCCTTGGGGTACTACTACTACTACATGGACGTCTGG	CARVGYSSSWSLGYYYYYMDVW	IGHV4-34	IGHD6-13	IGHJ6	9	12	30	39
1	1.3118194936376755E-4	TGTGCGAGAGTTACTGATAGTAGTGGTTATTCTCATCCCTACTACTACTACGGTATGGACGTCTGG	CARVTDSSGYSHPYYYYGMDVW	IGHV4-34	IGHD3-22	IGHJ6	9	14	30	38
1	1.3118194936376755E-4	TGTGCGAGAGTAGATTACTATGATAGTAGTGGTTATTACCTATCGGACCCCCACTTTGACTACTGG	CARVDYYDSSGYYLSDPHFDYW	IGHV4-34	IGHD3-22	IGHJ4	9	13	38	52
1	1.3118194936376755E-4	TGTGCGAGAGCCGGCAGCCCGGGCCCCACCCTGGGTTACGATAATGAGGACTACTTTGACTACTGG	CARAGSPGPTLGYDNEDYFDYW	IGHV4-34	IGHD3-9	IGHJ4	9	35	42	49
1	1.3118194936376755E-4	TGTGCGAGAGGCGGTAGCTACAGTAACTTCTTTTATTACTACTACTACTACGGTATGGACGTCTGG	CARGGSYSNFFYYYYYYGMDVW	IGHV4-34	IGHD4-11	IGHJ6	11	17	27	33
1	1.3118194936376755E-4	TGTGCGAGAGGGGGTCAAGATATTGTACTGGTGGTGTATGCTATTATCCCCTGGTTCGACCCCTGG	CARGGQDIVLVVYAIIPWFDPW	IGHV4-34	IGHD2-8	IGHJ5	10	18	43	50
1	1.3118194936376755E-4	TGTGCGAGAGATTTTAATTCCCGGTCGTTCGACTACCCCTACTACTACTACTACATGGACGTCTGG	CARDFNSRSFDYPYYYYYMDVW	IGHV4-31	IGHD1-1	IGHJ6	11	23	29	38
1	1.3118194936376755E-4	TGTGCGAGAGATCCGGGATGTAGTGGTGGTAGTTGCAGCTCCGGGGTCGATGGTTTTGATGTCTGG	CARDPGCSGGSCSSGVDGFDVW	IGHV3-30	IGHD2-15	IGHJ3	12	18	43	48
1	1.3118194936376755E-4	TGTGCGAGAGATCCGGGATGTAGTGGTGGTAGTTGCAGCTCCGGGGTCGATGGTTTTGATGTCTGG	CARDPGCSGGSCSSGVDGFDVW	IGHV3-21	IGHD2-15	IGHJ3	12	18	43	48
1	1.3118194936376755E-4	TGTGCGAGAGATCGCGAGGTATATTGTAGTAGTACCAGCTGCCCTGATGATGCTTTTGATATCTGG	CARDREVYCSSTSCPDDAFDIW	IGHV3-21	IGHD2-2	IGHJ3	12	20	41	46
1	1.3118194936376755E-4	TGTGCGAGAGACTACTCGGAAGACGATGTCTTGACTCCCCCCTCTCATGATGCTTTTGGTGTCTGG	CARDYSEDDVLTPPSHDAFGVW	IGHV7-81	IGHD3-16	IGHJ3	8	33	40	44
1	1.3118194936376755E-4	TGTGCGAGAGACTACGCGGATTACGATATTTTGACTCCCCCCTCTCATGATGCTTTTGATATCTGG	CARDYADYDILTPPSHDAFDIW	IGHV3-64	IGHD3-9	IGHJ3	10	19	35	44
1	1.3118194936376755E-4	TGTGCGAGAGAGGGGCTGGGGCATATTGTAGAAGTTTCATCTACTAGGACTTCCTTTGATTTCTGG	CAREGLGHIVEVSSTRTSFDFW	IGHV1-58	IGHD2-2	IGHJ4	5	22	34	53
1	1.3118194936376755E-4	TGTGCGAGAGAGGGGGGGGCGGACTATGATAGTAGTGGCCTTAATGTCGGGGCTTTTGATATCTGG	CAREGGADYDSSGLNVGAFDIW	IGHV3-33	IGHD3-22	IGHJ3	10	22	37	51
1	1.3118194936376755E-4	TGTGCGAAAGTCTCGGAGTACGATTTTTGGAGTGGTTATTATGGGTCATACTACTTTGACTACTGG	CAKVSEYDFWSGYYGSYYFDYW	IGHV3-23	IGHD3-3	IGHJ4	9	18	41	48
1	1.3118194936376755E-4	TGTGCGAAAGACCGTGGGACGGGAGTACCAGCTCCCATTATGGATCATAATGCTTTTGATATCTGG	CAKDRGTGVPAPIMDHNAFDIW	IGHV3-23	IGHD2-2	IGHJ3	10	23	32	43
1	1.3118194936376755E-4	TGTACCCGAGACTCGCTGACTTACTTTCGTTCAGGGTTCTGGGGGGAGAACTACATGGACGTCTGG	CTRDSLTYFRSGFWGENYMDVW	IGHV3-15	IGHD3-16	IGHJ6	5	41	47	49
1	1.3118194936376755E-4	TGTGCTATATGGCGGGGGGAGGCCCGAAGTGACGATTTTTGGAGTGGCCCGTTTGACGACTGG	CAIWRGEARSDDFWSGPFDDW	IGHV1-46	IGHD3-3	IGHJ4	4	31	46	51
1	1.3118194936376755E-4	TGTGCCACAGGGTCTACGATTTTTGGAGTGGTCACGAATTTCCACTACTACATGGACGTCTGG	CATGSTIFGVVTNFHYYMDVW	IGHV3-15	IGHD3-3	IGHJ6	9	14	31	43
1	1.3118194936376755E-4	TGTGCGAGCCCCGTTTTGGTGACCGATTTTTGGAGTGGTTCCTACTGGTACTTCGATCTCTGG	CASPVLVTDFWSGSYWYFDLW	IGHV4-39	IGHD3-3	IGHJ2	7	23	39	41
1	1.3118194936376755E-4	TGTGCGAGCGCGGGGGGGTCCTCCCCTCTTGGGTGGTACTACTACTACGGTATGGACGTCTGG	CASAGGSSPLGWYYYYGMDVW	IGHV4-4	IGHD3-10	IGHJ6	7	20	25	36
1	1.3118194936376755E-4	TGTGCGAGCGGAAAGGGGCGTTGTAGTGGTGGTAGCTGCTACTCTTTCTGGTTCGACCCCTGG	CASGKGRCSGGSCYSFWFDPW	IGHV4-4	IGHD2-15	IGHJ5	7	20	43	47
1	1.3118194936376755E-4	TGTGCGAGGGGTAATTATGGTTCGGGGAGTTATTATGACCTCATCGGCGGTATGGACGTCTGG	CARGNYGSGSYYDLIGGMDVW	IGHV1-18	IGHD3-10	IGHJ6	7	15	35	51
1	1.3118194936376755E-4	TGTGCGAGATCCACCGCAGGCGGGTATAGCAGTGGCTGGCACGGGGACTACTTTGACTACTGG	CARSTAGGYSSGWHGDYFDYW	IGHV3-21	IGHD6-19	IGHJ4	8	20	42	46
1	1.3118194936376755E-4	TGTGCGAGACGGCTTATGTATTACGATTTTTGGAGTGGGCCCCCCGGAGCTTTTGATATCTGG	CARRLMYYDFWSGPPGAFDIW	IGHV4-31	IGHD3-3	IGHJ3	8	17	37	48
1	1.3118194936376755E-4	TGTGCGAGACACGTTGACCCCTATGAAAGCAGTGGTTATTATCACGCTGGGATTGACTACTGG	CARHVDPYESSGYYHAGIDYW	IGHV5-10-1	IGHD3-22	IGHJ4	10	20	40	52
1	1.3118194936376755E-4	TGTGCGAGACACACCGGGAGGCCGGAGCAGTGGCTGGTCTACTACTACTACATGGACGTCTGG	CARHTGRPEQWLVYYYYMDVW	IGHV5-10-1	IGHD6-19	IGHJ6	10	25	37	38
1	1.3118194936376755E-4	TGTGCGAGACAGGGGTATGATAGTAGCGTTTATTACTTAGGCTCTGAATACTTCCACCACTGG	CARQGYDSSVYYLGSEYFHHW	IGHV4-39	IGHD3-22	IGHJ1	10	15	36	43
1	1.3118194936376755E-4	TGTGCGAGACAGAAGATCTATTGTAGTAGTACCAGCTGCTATGCATCTTGGTTCGACCCCTGG	CARQKIYCSSTSCYASWFDPW	IGHV4-39	IGHD2-2	IGHJ5	10	18	43	48
1	1.3118194936376755E-4	TGTGCGAGAGTGGGGATGGGATATTGTAGTGGTGGTAGCTGCTACTGGGGCCTTGACTACTGG	CARVGMGYCSGGSCYWGLDYW	IGHV4-34	IGHD2-15	IGHJ4	9	18	45	52
1	1.3118194936376755E-4	TGTGCGAGAGCGCCGGATTGTAGTACTACCACCTGCTATTCCGCCGATCGGTTCGAGCCCTGG	CARAPDCSTTTCYSADRFEPW	IGHV1-3	IGHD2-2	IGHJ5	9	16	42	49
1	1.3118194936376755E-4	TGTGCGAGAGGGGGGGAGGATAGCAGTGGCTGGTACACGTTTCCCGATGCTTTTGATATCTGG	CARGGEDSSGWYTFPDAFDIW	IGHV5-10-1	IGHD6-19	IGHJ3	8	19	35	45
1	1.3118194936376755E-4	TGTGCGAGAGGGACCTCGGATCTTTTGGAGTGGTTCCCCAGGGGCTGGTACTTCGATCTCTGG	CARGTSDLLEWFPRGWYFDLW	IGHV1-8	IGHD3-3	IGHJ2	10	22	34	44
1	1.3118194936376755E-4	TGTGCGAGAGGAAGCCGGGAAGCAGCAGCTGATAACGGGTACTACTACTACATGGACGTCTGG	CARGSREAAADNGYYYYMDVW	IGHV4-34	IGHD6-13	IGHJ6	10	20	30	39
1	1.3118194936376755E-4	TGTGCGAGAGATTTTGGGTACGATTTTTGGAGTGGTTACCGGGAATACGGTATGGACGTCTGG	CARDFGYDFWSGYREYGMDVW	IGHV1-18	IGHD3-3	IGHJ6	11	18	37	51
1	1.3118194936376755E-4	TGTGCGAGAGATTTTGGGTACGATTTTTGGAGTGGTTACCGGGAATACGGTATGGACGTCTGG	CARDFGYDFWSGYREYGMDVW	IGHV3-53	IGHD3-3	IGHJ6	11	18	37	51
1	1.3118194936376755E-4	TGTGCGAGAGATTGGACCGGACGCGACAGTCGTTATGACTACTACTACTACATGGACGTCTGG	CARDWTGRDSRYDYYYYMDVW	IGHV3-21	IGHD3-16	IGHJ6	11	29	35	37
1	1.3118194936376755E-4	TGTGCGAGAGATCCGGGTCTTCTGTATGTGGCTACGATTCCCGCTTACTACTTTGACTACTGG	CARDPGLLYVATIPAYYFDYW	IGHV4-31	IGHD5-12	IGHJ4	12	27	38	45
1	1.3118194936376755E-4	TGTGCGAGAGATCGGCAGTCGAGGGGTACTATGGTTGGACTCGGCAACTGGTTCGACCCCTGG	CARDRQSRGTMVGLGNWFDPW	IGHV3-33	IGHD3-10	IGHJ5	12	26	35	44
1	1.3118194936376755E-4	TGTGCGAGAGATGTTAGGTTCGGGGAGTTATTATACTACTACTACTACGGTATGGACGTCTGG	CARDVRFGELLYYYYYGMDVW	IGHV4-31	IGHD3-10	IGHJ6	11	16	32	33
1	1.3118194936376755E-4	TGTGCGAGAGATGGGCTCGCGTATTTCTATGGTTCAGGGAGTTATAAAGGTTTTGACTATTGG	CARDGLAYFYGSGSYKGFDYW	IGHV1-18	IGHD3-10	IGHJ4	11	19	44	51
1	1.3118194936376755E-4	TGTGCGAGAGATATGGATGGTGGGAGTTACTTGGGACAGCCTCGTGAATACTTCCAACACTGG	CARDMDGGSYLGQPREYFQHW	IGHV3-7	IGHD1-26	IGHJ1	11	19	30	44
1	1.3118194936376755E-4	TGTGCGAGAGATAGTAGTTATGATTACGTTTGGGGGAGTTATCGAAGTGCTTTTGACTACTGG	CARDSSYDYVWGSYRSAFDYW	IGHV3-48	IGHD3-16	IGHJ4	11	17	43	51
1	1.3118194936376755E-4	TGTGCGAGAGACCGTATTACGATTTTTGGAGTGGTTATTCAAGAGACGTGGTTCGACCCCTGG	CARDRITIFGVVIQETWFDPW	IGHV4-31	IGHD3-3	IGHJ5	10	12	38	48
1	1.3118194936376755E-4	TGTGCGAGAGAGAATCAGGTTACTATGATAGTAGTGGTTATTACTACCGGTATGGACGTCTGG	CARENQVTMIVVVITTGMDVW	IGHV3-64	IGHD3-22	IGHJ6	10	19	46	51
1	1.3118194936376755E-4	TGTGCGAGAGAATGGAATATGGTTATAAGAGGGGAATACTTCTACTACGGTATGGACGTCTGG	CAREWNMVIRGEYFYYGMDVW	IGHV1-46	IGHD5-18	IGHJ6	10	17	24	36
1	1.3118194936376755E-4	TGTGCGAGAGAAACCCAAGCCAAGTATAGCAGTGGCTGGTACAGAGGGTACTTCCAGCACTGG	CARETQAKYSSGWYRGYFQHW	IGHV3-53	IGHD6-19	IGHJ1	10	23	41	48
1	1.3118194936376755E-4	TGTGCGAAGTATTCGGATGGGGTTGCAATTTCTGGAGTGGTTACCCAGGTCTTTGACTACTGG	CAKYSDGVAISGVVTQVFDYW	IGHV3-35	IGHD3-3	IGHJ4	3	27	42	50
1	1.3118194936376755E-4	TGTGCGAAACACTACTGTAGTGGTGGTACTTGCTACTCTACGGAGGGTTACTTCGACCCCTGG	CAKHYCSGGTCYSTEGYFDPW	IGHV3-23	IGHD2-15	IGHJ5	8	15	37	51
1	1.3118194936376755E-4	TGTGCGAAAGATCACTACGGTTCGGGGAGTTATTATAACGCGCCCGAATACTTCCAGCACTGG	CAKDHYGSGSYYNAPEYFQHW	IGHV3-23	IGHD3-10	IGHJ1	12	13	39	45
1	1.3118194936376755E-4	TGTGCGAAAGATGGTGTGATGTGGGAGCTACTGGGGGTGGCCCCCGGTGCTTTTGATATCTGG	CAKDGVMWELLGVAPGAFDIW	IGHV3-23	IGHD1-26	IGHJ3	11	20	31	47
1	1.3118194936376755E-4	TGTGCGAAAGATGGGGCGGTATTACTATGGTTCGGGGAGTTATTATATCCGATGGACGTCTGG	CAKDGAVLLWFGELLYPMDVW	IGHV3-23	IGHD3-10	IGHJ6	11	18	46	51
1	1.3118194936376755E-4	TGTGCGAAAGAGGATTTGATTGTAGTGGTGGTAGCTGCCCTGGGTGGTGCTTTTGATATCTGG	CAKEDLIVVVVAALGGAFDIW	IGHV3-23	IGHD2-15	IGHJ3	10	18	37	47
1	1.3118194936376755E-4	TGTGCAACATCCGCCGGGTATTGTAGTAGTACCAGCTGCCCGTCGTTCTGGTTCGACCCCTGG	CATSAGYCSSTSCPSFWFDPW	IGHV1-69-2	IGHD2-2	IGHJ5	8	18	38	47
1	1.3118194936376755E-4	TGTGCGAGCGATCCCGGAGGGTATAGCAGTGGCTGGTACCCCGGGCCCACTGGCTACTGG	CASDPGGYSSGWYPGPTGYW	IGHV3-33	IGHD6-19	IGHJ4	12	18	38	53
1	1.3118194936376755E-4	TGTGCGAGGGCTAAGGATGAATATGGTGACTACTCCTTTGAGTGGTACTTCGATCTCTGG	CARAKDEYGDYSFEWYFDLW	IGHV1-18	IGHD4-17	IGHJ2	7	16	32	42
1	1.3118194936376755E-4	TGTGCGAGATTAGGATCTTATGATAGTAGTACTTATTACTATTCGAGGTCCAACTACTGG	CARLGSYDSSTYYYSRSNYW	IGHV1-46	IGHD3-22	IGHJ4	8	18	40	52
1	1.3118194936376755E-4	TGTGCGAGACATTATCCACCATTTCCGTGGCTGGTCCACTTGGGATGGTTCGACCCCTGG	CARHYPPFPWLVHLGWFDPW	IGHV4-39	IGHD6-19	IGHJ5	11	26	34	45
1	1.3118194936376755E-4	TGTGCGAGACATCTCGCCTATTGTAGTAGTACCAGCTGCTATGCGTACTTTGACTACTGG	CARHLAYCSSTSCYAYFDYW	IGHV4-39	IGHD2-2	IGHJ4	11	18	43	45
1	1.3118194936376755E-4	TGTGCGAGACAACGGAGCGAGCAGCTCGGCCTCTACCAGTACTACTACATGGACGTCTGG	CARQRSEQLGLYQYYYMDVW	IGHV4-39	IGHD6-6	IGHJ6	10	19	27	32
1	1.3118194936376755E-4	TGTGCGAGAGTCCCGGTCGGGTATAGCAGTGGCTGGAACGATGATGCTTTTGATATCTGG	CARVPVGYSSGWNDDAFDIW	IGHV3-33	IGHD6-19	IGHJ3	9	17	39	40
1	1.3118194936376755E-4	TGTGCGAGAGTCCCGGTCGGGTATAGCAGTGGCTGGAACGATGATGCTTTTGATATCTGG	CARVPVGYSSGWNDDAFDIW	IGHV3-48	IGHD6-19	IGHJ3	9	17	39	40
1	1.3118194936376755E-4	TGTGCGAGAGTAGGGCCGTGGGGAGACTACGGTGATACCAATTATGCTTTTGATATCTGG	CARVGPWGDYGDTNYAFDIW	IGHV4-34	IGHD4-17	IGHJ3	9	24	34	43
1	1.3118194936376755E-4	TGTGCGAGAGCCGTAAACCGGTCATATTTTGACTGGTTATTATATTCTTTTGACTACTGG	CARAVNRSYFDWLLYSFDYW	IGHV4-34	IGHD3-9	IGHJ4	9	23	43	48
1	1.3118194936376755E-4	TGTGCGAGAGGCCGGGGGTCTTACGTTTGGGGGAGTTATATCGACCTCTTTGACTACTGG	CARGRGSYVWGSYIDLFDYW	IGHV4-34	IGHD3-16	IGHJ4	12	20	38	47
1	1.3118194936376755E-4	TGTGCGAGAGATTTGCCCTATGATAGTAGTGGTTATTCCAAAGACATGGGTGACTACTGG	CARDLPYDSSGYSKDMGDYW	IGHV4-31	IGHD3-22	IGHJ4	11	17	36	50
1	1.3118194936376755E-4	TGTGCGAGAGATCACTACGGTGGTACCCCGGGGTACTACTACTACGGTATGGACGTCTGG	CARDHYGGTPGYYYYGMDVW	IGHV4-31	IGHD4-23	IGHJ6	12	13	24	33
1	1.3118194936376755E-4	TGTGCGAGAGATCAGGGCAGTACCAGCTGGCACTACTACTACTACTACATGGACGTCTGG	CARDQGSTSWHYYYYYMDVW	IGHV3-64	IGHD2-2	IGHJ6	12	18	28	31
1	1.3118194936376755E-4	TGTGCGAGAGATGGAACGTATTACGATTTTTGGAGTGGCTCCCCGGGGGTTCACTACTGG	CARDGTYYDFWSGSPGVHYW	IGHV4-31	IGHD3-3	IGHJ4	11	15	37	52
1	1.3118194936376755E-4	TGTGCGAGAGATAACTGGAACTTCGAAACGGTCCACTACTACTACTACATGGACGTCTGG	CARDNWNFETVHYYYYMDVW	IGHV3-23	IGHD1-7	IGHJ6	11	12	21	34
1	1.3118194936376755E-4	TGTGCGAGAGACCCTCCCGTTAGTATAGCAGTGGCTGATGAAGATGCTTTTGATATCTGG	CARDPPVSIAVADEDAFDIW	IGHV3-30	IGHD6-19	IGHJ3	10	22	36	42
1	1.3118194936376755E-4	TGTGCGAGAGACGACCATCATATTTCGATTTTTGGAGTGGTTATGAACTTTGACTACTGG	CARDDHHISIFGVVMNFDYW	IGHV3-53	IGHD3-3	IGHJ4	10	20	43	46
1	1.3118194936376755E-4	TGTGCGAGAGACATTATCGTGCGGCAGTGGCTGGTACAGGAGATCGCTCTTGATCTCTGG	CARDIIVRQWLVQEIALDLW	IGHV1-2	IGHD6-19	IGHJ2	10	23	36	51
1	1.3118194936376755E-4	TGTGCGAGAACAGGGTATAGCAGCAGCTGGTACAATCGGCTCTACGGTATGGACGTCTGG	CARTGYSSSWYNRLYGMDVW	IGHV1-46	IGHD6-13	IGHJ6	8	12	32	48
1	1.3118194936376755E-4	TGTGCGAAAGGATATTGGATTGTAGTAGTACCAGCTGCTATGGGTCCAATTGACTACTGG	CAKGYWIVVVPAAMGPIDYW	IGHV3-23	IGHD2-2	IGHJ4	9	18	41	49
1	1.3118194936376755E-4	TGTGCGAAAGATTCCCGCTATACGTATTACTATGATAGTAGTGGTTCTGTTGACTACTGG	CAKDSRYTYYYDSSGSVDYW	IGHV3-23	IGHD3-22	IGHJ4	11	19	45	49
1	1.3118194936376755E-4	TGTGCGAAAGATGTGATTTGGGGGAGTTATCGCCTTCCCCCCTACTACTTTAACCACTGG	CAKDVIWGSYRLPPYYFNHW	IGHV3-23	IGHD3-16	IGHJ4	11	16	31	42
1	1.3118194936376755E-4	TGTGCGAAAGACCGCGGAGATGCCGGTAGTAGCACCTGGTACATGACACTTCACCACTGG	CAKDRGDAGSSTWYMTLHHW	IGHV3-30	IGHD2-2	IGHJ4	10	19	41	55
1	1.3118194936376755E-4	TGTGCGAAAGACGATTATTGTGGTGTCGATGGTTGTAACGGGAGAGCCCTTGACCACTGG	CAKDDYCGVDGCNGRALDHW	IGHV3-23	IGHD2-21	IGHJ4	10	15	24	49
1	1.3118194936376755E-4	TGTGCAGTGCCCTATTGTGCTGGTGGTGTGTGCTATGAGCATGATCCTTTTGATATCTGG	CAVPYCAGGVCYEHDPFDIW	IGHV1-24	IGHD2-8	IGHJ3	5	12	35	39
1	1.3118194936376755E-4	TGTGCAGTGCCCTATTGTGCCGGTGGTGTCTGTCATGAGAATGATCCTTTTGAAACCTGG	CAVPYCAGGVCHENDPFETW	IGHV1-24	IGHD2-21	IGHJ3	5	21	31	40
1	1.3118194936376755E-4	TGTGCAGTGCCCCATTGTGCTGGTGGTGTATGTCATGAGAATGATCCTTTTGATCTCTGG	CAVPHCAGGVCHENDPFDLW	IGHV2-70	IGHD2-8	IGHJ3	5	13	31	40
1	1.3118194936376755E-4	TGTGCAAGAGGGCGCAAGAGGGAGTCGTCTCGTTCCAGCTATGACGGTTTGGACATCTGG	CARGRKRESSRSSYDGLDIW	IGHV3-13	IGHD1-1	IGHJ3	9	29	37	40
1	1.3118194936376755E-4	TGTGCAAGAGGGATGTATAGCAGCAACTGGCAATACTACTACCAATACATGGACGTCTGG	CARGMYSSNWQYYYQYMDVW	IGHV3-13	IGHD6-13	IGHJ6	9	14	29	33
1	1.3118194936376755E-4	TGTGCAAAAGGTCATGACTACAGTAACTACCCTACTACTAACTACGGTATGGACGTCTGG	CAKGHDYSNYPTTNYGMDVW	IGHV3-43	IGHD4-11	IGHJ6	9	10	29	31
1	1.3118194936376755E-4	TGTACCACAGTGCGCGTAAATGATTACATTTGGGGGAGTTATCGTTATGTTGACTACTGG	CTTVRVNDYIWGSYRYVDYW	IGHV3-15	IGHD3-16	IGHJ4	9	19	47	49
1	1.3118194936376755E-4	TGTACCACAGATCGTTATTATGATTACATTTGGGGGAGTTATCGCTATATTGACTACTGG	CTTDRYYDYIWGSYRYIDYW	IGHV3-15	IGHD3-16	IGHJ4	12	15	48	49
1	1.3118194936376755E-4	TGTACCACAGATCGTCATTATGATTACATTTGGGGGAGTTATCGTTATGGGGACTACTGG	CTTDRHYDYIWGSYRYGDYW	IGHV3-15	IGHD3-16	IGHJ4	12	16	47	51
1	1.3118194936376755E-4	TGTACCACAGATCGGGATTATGATTACATTTGGGGGAGTTATCGTTACCCGGACTACTGG	CTTDRDYDYIWGSYRYPDYW	IGHV3-15	IGHD3-16	IGHJ4	12	16	46	51
1	1.3118194936376755E-4	TGTACCACAGACGCTACATATGATTACATTTGGGGGAGTTATCGTTATACCGACTACTGG	CTTDATYDYIWGSYRYTDYW	IGHV3-15	IGHD3-16	IGHJ4	10	18	50	51
1	1.3118194936376755E-4	TGTACCACAGACAGGGTATATGATTACGTTTGGGGGAGTTATCGTCACTTTGACTACTGG	CTTDRVYDYVWGSYRHFDYW	IGHV3-15	IGHD3-16	IGHJ4	10	18	44	46
1	1.3118194936376755E-4	TGTACGAGAGGCACCCGGTACTTTGGTTCAGAAAGTTTTTATTCTGCACCTGACTTCTGG	CTRGTRYFGSESFYSAPDFW	IGHV4-34	IGHD3-10	IGHJ4	11	18	41	50
1	1.3118194936376755E-4	TGCGCGAGAGGACCCGAATATTACTATGGTGCTCTGAGTCGTTCACGGTTCGACCTTTGG	CARGPEYYYGALSRSRFDLW	IGHV1-18	IGHD3-10	IGHJ5	9	18	29	46
1	1.3118194936376755E-4	TGTCGCGCTGATTACATTTGGGGGAGTTTTTCCCCCGGGAGGGCTTTTGATATCTGG	CRADYIWGSFSPGRAFDIW	IGHV3-21	IGHD3-16	IGHJ3	2	8	27	42
1	1.3118194936376755E-4	TGTGTGAGAGGCGGGGGATTTATGGAGTGGTTATTAGGAGCTGCTCTTGATATCTGG	CVRGGGFMEWLLGAALDIW	IGHV4-34	IGHD3-3	IGHJ3	11	16	35	41
1	1.3118194936376755E-4	TGTGTGAGAAAGTCTCAAACGTACGCTGGAACGGACCCCGCCTACTTTGACTCCTGG	CVRKSQTYAGTDPAYFDSW	IGHV3-35	IGHD1-1	IGHJ4	10	25	32	41
1	1.3118194936376755E-4	TGTGTAAAAGATAGGGGCCGATTTTTCCAGGGGTTATTCGGCACCTTTGACTCCTGG	CVKDRGRFFQGLFGTFDSW	IGHV3-9	IGHD3-3	IGHJ4	12	18	37	44
1	1.3118194936376755E-4	TGTGCTAGAGGGGAACATACGGTGACCAACTACTACTACTACTACATGGACGTCTGG	CARGEHTVTNYYYYYMDVW	IGHV1-8	IGHD4-17	IGHJ6	10	17	25	28
1	1.3118194936376755E-4	TGTGCTAAAGAGTGGACGGCGAGTGACACCTGGTACCAGGACTACTTTGACTATTGG	CAKEWTASDTWYQDYFDYW	IGHV3-23	IGHD2-2	IGHJ4	10	29	35	40
1	1.3118194936376755E-4	TGTGCGGCGGACTACGGTGACTACCGGTACTACTACTACTACGGTATGGACGTCTGG	CAADYGDYRYYYYYGMDVW	IGHV1-58	IGHD4-17	IGHJ6	7	9	23	27
1	1.3118194936376755E-4	TGTGCGGCGGACTACGGTGACTACCGGTACTACTACTACTACGGTATGGACGTCTGG	CAADYGDYRYYYYYGMDVW	IGHV3-21	IGHD4-17	IGHJ6	5	9	23	27
1	1.3118194936376755E-4	TGTGCGGGCTGGATTGACGCCGAGAGTGATTATTCACCTGACTCATTTGATATCTGG	CAGWIDAESDYSPDSFDIW	IGHV3-30	IGHD3-3	IGHJ3	5	23	33	45
1	1.3118194936376755E-4	TGTGCGGGCTGGATTGACGCCGAGAGTGATTATTCACCTGACTCATTTGATATCTGG	CAGWIDAESDYSPDSFDIW	IGHV3-64	IGHD3-3	IGHJ3	5	23	33	45
1	1.3118194936376755E-4	TGTGCGGGACGACGTGTTGATAGCAGCAGCTGGTACGGTCCTTACTTTGACTACTGG	CAGRRVDSSSWYGPYFDYW	IGHV4-39	IGHD6-13	IGHJ4	9	19	36	42
1	1.3118194936376755E-4	TGTGCGACGGGAAACGATCTTTGGAGTGGTTTTATTAGCAAGGCTTTCGACGTCTGG	CATGNDLWSGFISKAFDVW	IGHV4-39	IGHD3-3	IGHJ5	6	13	30	45
1	1.3118194936376755E-4	TGTGCGAGTCTCCGGGGGGTCCGCACATTTAGCAGTGGCTGGTACCCTGACTACTGG	CASLRGVRTFSSGWYPDYW	IGHV4-39	IGHD6-19	IGHJ4	7	29	44	47
1	1.3118194936376755E-4	TGTGCGAGTGATAGCAGTGGCTGGTACTATGACTACTACTACGGTATGGACGTCTGG	CASDSSGWYYDYYYGMDVW	IGHV1-2	IGHD6-19	IGHJ6	11	12	26	31
1	1.3118194936376755E-4	TGTGCGAGTAATAGGTATTACTATGGTTCGGGGAGTTATTATACCTGTGACTACTGG	CASNRYYYGSGSYYTCDYW	IGHV1-18	IGHD3-10	IGHJ4	7	8	42	47
1	1.3118194936376755E-4	TGTGCGAGACTTCTAGCATCTTACGATTTTTGGAGTGGTTATCACTTTGACTACTGG	CARLLASYDFWSGYHFDYW	IGHV5-10-1	IGHD3-3	IGHJ4	9	20	41	43
1	1.3118194936376755E-4	TGTGCGAGACGGAATTGTAGTGGTGGTAGCTGCTACTCCGGTGCTTTTGATATCTGG	CARRNCSGGSCYSGAFDIW	IGHV5-10-1	IGHD2-15	IGHJ3	9	13	40	41
1	1.3118194936376755E-4	TGTGCGAGACATGTCTCGGGGGGTAGCAGCAGACCCTATGGGTGGTTCGACCCCTGG	CARHVSGGSSRPYGWFDPW	IGHV4-39	IGHD6-13	IGHJ5	17	23	31	42
1	1.3118194936376755E-4	TGTGCGAGACATGTGAGGCAGTGGCTGGTACTAAAACCTCTGGGATTTGACTACTGG	CARHVRQWLVLKPLGFDYW	IGHV4-28	IGHD6-19	IGHJ4	8	17	30	45
1	1.3118194936376755E-4	TGTGCGAGACACGTTGATATTTTGACTGGTTATTTCCCTAACTACTTTGACTACTGG	CARHVDILTGYFPNYFDYW	IGHV4-39	IGHD3-9	IGHJ4	10	15	33	40
1	1.3118194936376755E-4	TGTGCGAGACAACCCCCCCCGCGGTGGCTGGTACAGGAGGACTACTTTGACTACTGG	CARQPPPRWLVQEDYFDYW	IGHV5-10-1	IGHD6-19	IGHJ4	10	23	33	40
1	1.3118194936376755E-4	TGTGCGAGAGTCCCCTGTAGTAGTAACGACTGTTTGACGTATTACATGGACGCCTGG	CARVPCSSNDCLTYYMDAW	IGHV4-31	IGHD2-2	IGHJ6	9	15	24	42
1	1.3118194936376755E-4	TGTGCGAGAGTGGCGACGCGGACTTTTGGAGTGGCCAACAGCTGGTTCGACCCCTGG	CARVATRTFGVANSWFDPW	IGHV4-34	IGHD3-3	IGHJ5	9	23	33	37
1	1.3118194936376755E-4	TGTGCGAGAGTGACAGGGGTCATTAACAGTGGCTACTACCGGGGCTTTGACTACTGG	CARVTGVINSGYYRGFDYW	IGHV5-10-1	IGHD5-12	IGHJ4	8	27	35	44
1	1.3118194936376755E-4	TGTGCGAGAGTGACAGGGGTCATTAACAGTGGCTACTACCGGGACTTTGACTACTGG	CARVTGVINSGYYRDFDYW	IGHV2-70	IGHD5-12	IGHJ4	4	27	35	43
1	1.3118194936376755E-4	TGTGCGAGAGTGACAGGGGTCATTAACAGTGGCTACTACCGGGACTTTGACTACTGG	CARVTGVINSGYYRDFDYW	IGHV5-10-1	IGHD5-12	IGHJ4	8	27	35	43
1	1.3118194936376755E-4	TGTGCGAGAGTACGTCTCGATGACTACGGTGACTACTCCCATGCTTTTGATATCTGG	CARVRLDDYGDYSHAFDIW	IGHV4-39	IGHD4-17	IGHJ3	8	19	35	40
1	1.3118194936376755E-4	TGTGCGAGAGCCCAGACCCCGTGGATACAGCTATGGTTAGGGTGGTTCGACCCCTGG	CARAQTPWIQLWLGWFDPW	IGHV3-33	IGHD5-18	IGHJ5	9	19	38	42
1	1.3118194936376755E-4	TGTGCGAGAGCCCAGACCCCGTGGATACAGCTATGGTTAGGGTGGTTCGACCCCTGG	CARAQTPWIQLWLGWFDPW	IGHV4-34	IGHD5-18	IGHJ5	9	19	38	42
1	1.3118194936376755E-4	TGTGCGAGAGCACCCATATCTTATAGCAGCAGCTGGTACGGTGGGGTGGACTACTGG	CARAPISYSSSWYGGVDYW	IGHV3-33	IGHD6-13	IGHJ4	9	21	39	48
1	1.3118194936376755E-4	TGTGCGAGAGGTGGCGACAAGATCTATTGTAGTACCAGCAGCTGCCAAGAGTTCTGG	CARGGDKIYCSTSSCQEFW	IGHV1-46	IGHD2-2	IGHJ4	9	28	42	53
1	1.3118194936376755E-4	TGTGCGAGAGGGGCCGGAGATTTTTGGAGTGGTTATAATTATGCTTGTGATATTTGG	CARGAGDFWSGYNYACDIW	IGHV3-33	IGHD3-3	IGHJ3	9	18	35	40
1	1.3118194936376755E-4	TGTGCGAGAGGGGCCGGAGACTTTTGGAGTGGTTATAATTATGCTTTAGATATCTGG	CARGAGDFWSGYNYALDIW	IGHV1-8	IGHD3-3	IGHJ3	10	21	35	40
1	1.3118194936376755E-4	TGTGCGAGAGGGGGCGGACATTTTTGGAGTGGTTACAACTATGATTTTGATATCTGG	CARGGGHFWSGYNYDFDIW	IGHV3-13	IGHD3-3	IGHJ3	9	19	34	40
1	1.3118194936376755E-4	TGTGCGAGAGATTTTAATAATGGGAGGTTTTACCCCACCTATTATTTTGACTACTGG	CARDFNNGRFYPTYYFDYW	IGHV5-10-1	IGHD1-26	IGHJ4	8	16	25	45
1	1.3118194936376755E-4	TGTGCGAGAGATTCTCCGTATAGCAGCAGCTGGACGGAATGGTACTTCGATCTCTGG	CARDSPYSSSWTEWYFDLW	IGHV4-31	IGHD6-13	IGHJ2	11	17	32	39
1	1.3118194936376755E-4	TGTGCGAGAGATTCGACCTACGGTGACTACGTCGAATATGATGCTTTTGATATCTGG	CARDSTYGDYVEYDAFDIW	IGHV4-31	IGHD4-17	IGHJ3	11	17	31	37
1	1.3118194936376755E-4	TGTGCGAGAGATTATCTAACTGGAACCTTGGAGTACTACTACGGTATGGACGTCTGG	CARDYLTGTLEYYYGMDVW	IGHV4-31	IGHD1-20	IGHJ6	11	16	25	33
1	1.3118194936376755E-4	TGTGCGAGAGATCCGATTACATTTGGGGGAGTTTTTGACTCCCCCTTTGACTACTGG	CARDPITFGGVFDSPFDYW	IGHV4-31	IGHD3-16	IGHJ4	12	14	32	44
1	1.3118194936376755E-4	TGTGCGAGAGATCGTCCCCCCGGTGTTTCTGTTGGCTGGGAATACGTTGACTCCTGG	CARDRPPGVSVGWEYVDSW	IGHV3-11	IGHD6-19	IGHJ4	12	32	38	42
1	1.3118194936376755E-4	TGTGCGAGAGATCGCATAACAGTCCGCAAACCCTACTACCTCGGAATGGACGTCTGG	CARDRITVRKPYYLGMDVW	IGHV3-21	IGHD1-26	IGHJ6	12	32	38	45
1	1.3118194936376755E-4	TGTGCGAGAGATCGGAGGCGCAGTGGCTGGTACGGGTTAGATGCTTTTGATGTCTGG	CARDRRRSGWYGLDAFDVW	IGHV3-11	IGHD6-19	IGHJ3	12	19	33	39
1	1.3118194936376755E-4	TGTGCGAGAGATCAGGGGATGGTTCAGGGAGGAAGTTGGGATGATTTTGATCTCTGG	CARDQGMVQGGSWDDFDLW	IGHV1-2	IGHD3-10	IGHJ3	12	18	30	39
1	1.3118194936376755E-4	TGTGCGAGAGATCAGAGCAGCAGCTGGGGGCCTTACTACTACGGTATGGACGTCTGG	CARDQSSSWGPYYYGMDVW	IGHV4-31	IGHD6-13	IGHJ6	12	15	26	33
1	1.3118194936376755E-4	TGTGCGAGAGATGAATCTCCGAACTACGATTTTTGGAGTGGTTATCTGTCACACTGG	CARDESPNYDFWSGYLSHW	IGHV3-33	IGHD3-3	IGHJ4	11	24	44	52
1	1.3118194936376755E-4	TGTGCGAGAGATAGTGGAGAGTGTAGTACTGTCAGCTGCTTTGTCTTTGACCTCTGG	CARDSGECSTVSCFVFDLW	IGHV4-31	IGHD2-2	IGHJ4	11	21	39	44
1	1.3118194936376755E-4	TGTGCGAGAGACCCGGGGGGATATAGTGGCTACGAATATCACTACTTTGACTACTGG	CARDPGGYSGYEYHYFDYW	IGHV3-30	IGHD5-12	IGHJ4	10	18	34	40
1	1.3118194936376755E-4	TGTGCGAGAGACGGGTCGTACTACGATTTTTGGAGTGGCCCACGCATGGACGTCTGG	CARDGSYYDFWSGPRMDVW	IGHV3-30	IGHD3-3	IGHJ6	10	16	37	44
1	1.3118194936376755E-4	TGTGCGAGAGACGGAACTGGAACTAGCCCCTACCGCTACTTCTACATGGACGTCTGG	CARDGTGTSPYRYFYMDVW	IGHV3-11	IGHD1-7	IGHJ6	10	14	24	35
1	1.3118194936376755E-4	TGTGCGAGAGAGTCAGCAGTGGGCACCTACTACTACTACTACGGTATGGACGTCTGG	CARESAVGTYYYYYGMDVW	IGHV3-53	IGHD6-19	IGHJ6	10	14	21	27
1	1.3118194936376755E-4	TGTGCGAGAGAGGCCCGTATTACTATGGTTCAGGGAGTTACCGGTATTGACTACTGG	CAREARITMVQGVTGIDYW	IGHV4-31	IGHD3-10	IGHJ4	10	15	39	46
1	1.3118194936376755E-4	TGTGCGAGAGAGGGCTACGGTGACTTAATACCCCCCGGCTGGTACTTCGATCTCTGG	CAREGYGDLIPPGWYFDLW	IGHV4-31	IGHD4-17	IGHJ2	10	14	24	38
1	1.3118194936376755E-4	TGTGCGAGAGAGGGACCTGATTATCGTGGATACACCTATGGTTCGTTTGACTACTGG	CAREGPDYRGYTYGSFDYW	IGHV3-11	IGHD5-18	IGHJ4	10	24	42	45
1	1.3118194936376755E-4	TGTGCGAGAGAGATGACGGTGACTCAGGATTACTACTACTACGGTATGGACGTCTGG	CAREMTVTQDYYYYGMDVW	IGHV1-2	IGHD4-17	IGHJ6	10	15	23	30
1	1.3118194936376755E-4	TGTGCGAGAGAACCTCCTCGGTATTACGATTTTTGGAGTGGTTATCTTGACTACTGG	CAREPPRYYDFWSGYLDYW	IGHV4-31	IGHD3-3	IGHJ4	10	20	44	46
1	1.3118194936376755E-4	TGTGCGAGAGAAGTTAGCAGCTCGTCGGACTACTACTACTACTACATGGACGTCTGG	CAREVSSSSDYYYYYMDVW	IGHV1-46	IGHD6-6	IGHJ6	10	14	25	28
1	1.3118194936376755E-4	TGTGCGAGAGAAGTGGGGCAGCAGTGGCTCCGCACCGAGACATGGTTCGACCCCTGG	CAREVGQQWLRTETWFDPW	IGHV1-46	IGHD6-19	IGHJ5	10	19	28	42
1	1.3118194936376755E-4	TGTGCGAGAGAAAAACTGGATTTTTGGAGTGGTTATTATAGCTGGTTCGACCCCTGG	CAREKLDFWSGYYSWFDPW	IGHV4-31	IGHD3-3	IGHJ5	10	18	39	41
1	1.3118194936376755E-4	TGTGCGAGAATAGGCCACTACCGGGAAGACTACTACTACTACTACATGGACGTCTGG	CARIGHYREDYYYYYMDVW	IGHV1-18	IGHD2-15	IGHJ6	8	14	20	28
1	1.3118194936376755E-4	TGTGCGAGAAGGCCCTTATTACGATTTTTGGAGTGGTTATCACCTATGGACGTCTGG	CARRPLLRFLEWLSPMDVW	IGHV4-28	IGHD3-3	IGHJ6	9	16	39	45
1	1.3118194936376755E-4	TGTGCGAGAAATCGCGAGGTGGCTACAGTTCTAGGCTTGGAACCTTTTGACTTCTGG	CARNREVATVLGLEPFDFW	IGHV4-28	IGHD5-24	IGHJ4	11	15	26	45
1	1.3118194936376755E-4	TGTGCGAAACCTCAGGGATTACTATGGTTCGGGGAGCCGACGCCCTTTGACTACTGG	CAKPQGLLWFGEPTPFDYW	IGHV3-23	IGHD3-10	IGHJ4	8	17	35	44
1	1.3118194936376755E-4	TGTGCGAAAGTGGCGGGAGGGTCTTGTAGTACCAGCAGTTGTTACTTTGAGTCCTGG	CAKVAGGSCSTSSCYFESW	IGHV1-18	IGHD2-2	IGHJ4	6	25	35	42
1	1.3118194936376755E-4	TGTGCGAAAGTGGCGGGAGGGTCTTGTAGTACCAGCAGTTGTTACTTTGAGTCCTGG	CAKVAGGSCSTSSCYFESW	IGHV1-58	IGHD2-2	IGHJ5	5	25	35	52
1	1.3118194936376755E-4	TGTGCGAAAGGGGGTGATATGGTTCAGGGACTGGGCCGAGGCTTCTTTGACCACTGG	CAKGGDMVQGLGRGFFDHW	IGHV7-4-1	IGHD3-10	IGHJ4	6	17	29	44
1	1.3118194936376755E-4	TGTGCGAAAGGGAGATCCCTCTCGATTTTTGGAGTAGTTAGCGCCTTTGACTACTGG	CAKGRSLSIFGVVSAFDYW	IGHV3-30	IGHD3-3	IGHJ4	6	22	39	44
1	1.3118194936376755E-4	TGTGCAACAGGTCCTCCTACTTGTAGTGGTGGTAGCTGCTACTGGTTCGACCCCTGG	CATGPPTCSGGSCYWFDPW	IGHV1-24	IGHD2-15	IGHJ5	9	20	39	40
1	1.3118194936376755E-4	TGTGCAACAGGGGGCGGTATAGCAGCAGCTGGTAGGGGTAACTGGTTCGACCCCTGG	CATGGGIAAAGRGNWFDPW	IGHV1-69-2	IGHD6-13	IGHJ5	9	15	33	39
1	1.3118194936376755E-4	TGTGCAAGAGAGGCGATTCGCATGACTACAGTGATTGGCCCAGTATTTGACTTCTGG	CAREAIRMTTVIGPVFDFW	IGHV3-13	IGHD4-11	IGHJ4	10	20	31	45
1	1.3118194936376755E-4	TGTGCAAAAGATTTTTATTATTTTGGTTCGGGGAGTTATTACGGTATGGACGTCTGG	CAKDFYYFGSGSYYGMDVW	IGHV3-43	IGHD3-10	IGHJ6	11	15	40	45
1	1.3118194936376755E-4	TGTGCAAAAGATCCCATAGCAGTGGCTAGTAAACCACCCGCTGCGTTTGACCACTGG	CAKDPIAVASKPPAAFDHW	IGHV3-43	IGHD6-19	IGHJ4	11	15	30	45
1	1.3118194936376755E-4	TGTGCAAAAGATATCTGGGAATATGATAGTAGTGGTTATGTGGGCTTAGAGTACTGG	CAKDIWEYDSSGYVGLEYW	IGHV3-43	IGHD3-22	IGHJ4	13	21	38	44
1	1.3118194936376755E-4	TGTACCACAGAGGGGTACGATTTTTGGAGTGGTTATGAGAGCTACTTTGACTACTGG	CTTEGYDFWSGYESYFDYW	IGHV3-15	IGHD3-3	IGHJ4	10	15	35	41
1	1.3118194936376755E-4	TGTACGAGGAACTCACGTGAATATAGTGGCTATGCCCCCTGGTACTTCGATCTCTGG	CTRNSREYSGYAPWYFDLW	IGHV4-59	IGHD5-12	IGHJ2	7	13	31	38
1	1.3118194936376755E-4	TGTTCTAGAGCTCCCCCAGATGTCAGCAGTTGGTGGGATGCTCTTGATATCTGG	CSRAPPDVSSWWDALDIW	IGHV3-25	IGHD3-16	IGHJ3	9	10	17	36
1	1.3118194936376755E-4	TGTTCGCGACATGTGGGAGGCCTGACCACACCCCCACATTACTTTGACCACTGG	CSRHVGGLTTPPHYFDHW	IGHV5-10-1	IGHD2-21	IGHJ4	13	28	37	39
1	1.3118194936376755E-4	TGTGTCGGCGAAACTATTACTATGGTTCGGGGAGCCTATGCTTTTGATATCTGG	CVGETITMVRGAYAFDIW	IGHV4-39	IGHD3-10	IGHJ3	3	14	33	37
1	1.3118194936376755E-4	TGTGTCAGAATTGGCCTGATCGACCATAGGGGCTCGCGACCTTTTGACAACTGG	CVRIGLIDHRGSRPFDNW	IGHV3-38	IGHD3-10	IGHJ4	8	22	28	42
1	1.3118194936376755E-4	TGTGTGAGGTACGGTGGTGACTCCCGGACCACCACCTGGTACTTCAATCTCTGG	CVRYGGDSRTTTWYFNLW	IGHV7-56	IGHD2-21	IGHJ2	10	12	21	35
1	1.3118194936376755E-4	TGTGCTAGAGGTTCCCCATATCCCGACACCTGGTGGGATGCTCTTGATTTCTGG	CARGSPYPDTWWDALDFW	IGHV1-8	IGHD2-15	IGHJ3	10	17	22	36
1	1.3118194936376755E-4	TGTGCTAGAGGTCCTCCATATAGCAGCAGTTGGTGGGATGCTTTTGACATCTGG	CARGPPYSSSWWDAFDIW	IGHV3-23	IGHD6-13	IGHJ3	4	18	33	36
1	1.3118194936376755E-4	TGTGCTAGAGGTCCTCCATACAGCAGCAGTTGGTGGGATGCTTTTGATATCTGG	CARGPPYSSSWWDAFDIW	IGHV3-72	IGHD6-13	IGHJ3	9	21	33	36
1	1.3118194936376755E-4	TGTGCTAGAGGTCCCCCCTATAGTGACACTTGGTGGGATGCTTTTGATGTCTGG	CARGPPYSDTWWDAFDVW	IGHV4-34	IGHD1-26	IGHJ3	10	18	24	36
1	1.3118194936376755E-4	TGTGCTAGAGGTCCCCCCTATAGCAGCAGCTGGTGGGATGCTTTTGATGTCTGG	CARGPPYSSSWWDAFDVW	IGHV3-35	IGHD6-13	IGHJ3	3	18	33	36
1	1.3118194936376755E-4	TGTGCTAGAGGTCCCCCCCATAGCAGCACCTGGTGGGATGCTCTTGATATCTGG	CARGPPHSSTWWDALDIW	IGHV3-72	IGHD6-13	IGHJ3	9	19	33	36
1	1.3118194936376755E-4	TGTGCTAGAGGTCCCCCGTCTACCACCACCTGGTGGGATGCTCTTGATATTTGG	CARGPPSTTTWWDALDIW	IGHV7-4-1	IGHD2-15	IGHJ3	9	19	28	36
1	1.3118194936376755E-4	TGTGCTAGAGGTCCCCCGTATAGCAGCACCTGGTGGGATGCTCTTGATATCTGG	CARGPPYSSTWWDALDIW	IGHV3-72	IGHD6-13	IGHJ3	9	17	33	36
1	1.3118194936376755E-4	TGTGCTAGAGGTCCCCCGCATAGCAGCAGCTGGTGGGATGCTCTCGATATCTGG	CARGPPHSSSWWDALDIW	IGHV1-8	IGHD6-13	IGHJ3	10	19	33	36
1	1.3118194936376755E-4	TGTGCTAGAGGTCCCCCGGATACTAGTAGTTGGTGGGATGCTCTTGATATCTGG	CARGPPDTSSWWDALDIW	IGHV3-72	IGHD2-2	IGHJ3	9	23	29	36
1	1.3118194936376755E-4	TGTGCTAGAGGTCCCCCGGATACTAGCAGCTGGTGGGATGCTCTTGATATCTGG	CARGPPDTSSWWDALDIW	IGHV3-72	IGHD2-2	IGHJ3	9	23	33	36
1	1.3118194936376755E-4	TGTGCTAGAGGTCCCCCGGATACCAGTTCTTGGTGGGATGCTCTTGATATCTGG	CARGPPDTSSWWDALDIW	IGHV3-72	IGHD2-15	IGHJ3	9	30	35	36
1	1.3118194936376755E-4	TGTGCTAGAGGTCCCCCGGATAGCAGCAGTTGGTGGGATGCTCTTGATATCTGG	CARGPPDSSSWWDALDIW	IGHV3-72	IGHD6-13	IGHJ3	9	19	33	36
1	1.3118194936376755E-4	TGTGCTAGAGGTCCCCCGGATAGCAGCAGCTGGTGGGATGCTTTGGATGTCTGG	CARGPPDSSSWWDALDVW	IGHV3-72	IGHD6-13	IGHJ3	9	19	33	36
1	1.3118194936376755E-4	TGTGCTAGAGGTCCCCCGAATACCAACACGTGGTGGGATGCTTTTGATATTTGG	CARGPPNTNTWWDAFDIW	IGHV3-72	IGHD1-14	IGHJ3	9	26	33	36
1	1.3118194936376755E-4	TGTGCTAGAGGTCCCCCATATGTCAGCAGTTGGTGGGATGCTCTTGATATCTGG	CARGPPYVSSWWDALDIW	IGHV3-72	IGHD6-13	IGHJ3	9	23	33	36
1	1.3118194936376755E-4	TGTGCTAGAGGCCCCCCGTATACCAGCAGCTGGTGGGATGCTCTTGATATCTGG	CARGPPYTSSWWDALDIW	IGHV3-72	IGHD6-13	IGHJ3	9	17	33	36
1	1.3118194936376755E-4	TGTGCCAGAGTCCCCAGTTTGGGGGACTTGTCGGTTGATGCCTGTGATATTTGG	CARVPSLGDLSVDACDIW	IGHV4-31	IGHD3-16	IGHJ3	9	16	32	35
1	1.3118194936376755E-4	TGTGCGGCAGAAGACCCCCGTCTTCAGTGGGAGAGCGAATACTTCCAGCTCTGG	CAAEDPRLQWESEYFQLW	IGHV1-58	IGHD1-26	IGHJ1	10	25	32	36
1	1.3118194936376755E-4	TGTGCGGGTAGTCGTATAACTTTGATTCGGGGAGACGGACCCGTTGACTACTGG	CAGSRITLIRGDGPVDYW	IGHV3-23	IGHD3-10	IGHJ4	5	12	33	43
1	1.3118194936376755E-4	TGTGCGGGTAGTCGTATAACTTTGATTCGGGGAGACGGACCCGTTGACTACTGG	CAGSRITLIRGDGPVDYW	IGHV4-39	IGHD3-10	IGHJ4	5	12	33	43
1	1.3118194936376755E-4	TGTGCGGGGGTTAGGAGTAGCAGCTTCAAGCGGTCCTACGACTTTGACTACTGG	CAGVRSSSFKRSYDFDYW	IGHV3-21	IGHD2-15	IGHJ4	5	13	24	36
1	1.3118194936376755E-4	TGTGCGACTACAGCGTCAATAGGCTATGGTGACATGAACTGGTTCGACCCCTGG	CATTASIGYGDMNWFDPW	IGHV1-46	IGHD5-18	IGHJ5	6	22	29	36
1	1.3118194936376755E-4	TGTGCGACCCTAGGATATTGTGTTGGTGGTGAGTGCTATAGCCATGACTACTGG	CATLGYCVGGECYSHDYW	IGHV4-4	IGHD2-15	IGHJ4	6	8	29	44
1	1.3118194936376755E-4	TGTGCGACACGAGGGGGCCCCCGACACATTGTCAGCAGTTGGATTAACTACTGG	CATRGGPRHIVSSWINYW	IGHV4-39	IGHD6-13	IGHJ4	6	32	41	46
1	1.3118194936376755E-4	TGTGCGAGCGATGTATCGCATTACTATGATAGTAGTACCGCGGCGGACTACTGG	CASDVSHYYDSSTAADYW	IGHV4-59	IGHD3-22	IGHJ4	19	20	35	45
1	1.3118194936376755E-4	TGTGCGAGGTGGAGGTTGCGTAGTAGTGGCTGGCCCACCCACTTTGACAACTGG	CARWRLRSSGWPTHFDNW	IGHV4-4	IGHD6-19	IGHJ4	7	20	32	40
1	1.3118194936376755E-4	TGTGCGAGGCACATGGTTCAGGGGGTACTGAGGAGGAACCAATATGACTACTGG	CARHMVQGVLRRNQYDYW	IGHV4-39	IGHD3-10	IGHJ4	7	12	22	44
1	1.3118194936376755E-4	TGTGCGAGATCGGATGAGTACGGTGGTAACCCCTTTGATTGTTTTGATATTTGG	CARSDEYGGNPFDCFDIW	IGHV4-59	IGHD4-23	IGHJ3	8	13	29	41
1	1.3118194936376755E-4	TGTGCGAGATCAACCTTGGGTGACTACGGTGACTTGGGTGATTTTGATGTCTGG	CARSTLGDYGDLGDFDVW	IGHV4-55	IGHD4-17	IGHJ3	9	20	33	41
1	1.3118194936376755E-4	TGTGCGAGATACGAAGGATACGAGTCAGAGGGGCGCGGGTACTTTGACTACTGG	CARYEGYESEGRGYFDYW	IGHV1-46	IGHD2-15	IGHJ4	8	14	19	39
1	1.3118194936376755E-4	TGTGCGAGATACGAAGGATACGAGTCAGAGGGGCGCGGGTACTTTGACTACTGG	CARYEGYESEGRGYFDYW	IGHV4-55	IGHD2-15	IGHJ4	10	14	19	39
1	1.3118194936376755E-4	TGTGCGAGACTCCCCCACAGTACGGTGACTACAAGGCCCCCACCGGACTCCTGG	CARLPHSTVTTRPPPDSW	IGHV5-10-1	IGHD4-17	IGHJ5	9	20	31	45
1	1.3118194936376755E-4	TGTGCGAGACATTGGGACCCGTATAGCAGCCTATCCTACTACTTTGACTACTGG	CARHWDPYSSLSYYFDYW	IGHV4-39	IGHD6-13	IGHJ4	11	20	29	36
1	1.3118194936376755E-4	TGTGCGAGACATGGGAACTTGATATGGGGGGGCCTGGGCTGGTTCGACCCCTGG	CARHGNLIWGGLGWFDPW	IGHV4-39	IGHD1-7	IGHJ5	12	13	18	38
1	1.3118194936376755E-4	TGTGCGAGAGTGGGAGTTAATGACTACAGCCAAAACGACCCTTTTGCCTACTGG	CARVGVNDYSQNDPFAYW	IGHV4-34	IGHD4-11	IGHJ4	9	19	28	42
1	1.3118194936376755E-4	TGTGCGAGAGTAGGTCTCTACTTGGGGTATAGCAGTGGCTGGTCAGACTACTGG	CARVGLYLGYSSGWSDYW	IGHV3-53	IGHD6-19	IGHJ4	9	24	42	45
1	1.3118194936376755E-4	TGTGCGAGAGCCCCCTCTAGCGGGAATGGTTATCTATACTTCTTTGACTACTGG	CARAPSSGNGYLYFFDYW	IGHV1-8	IGHD3-3	IGHJ4	16	22	32	36
1	1.3118194936376755E-4	TGTGCGAGAGCCGGGGTATCGGCAGTGGCTGGCCCTGATGCTTTTGATATCTGG	CARAGVSAVAGPDAFDIW	IGHV4-34	IGHD6-19	IGHJ3	9	21	31	35
1	1.3118194936376755E-4	TGTGCGAGAGGTTGTACTGGTGGTCTATGCTTTGAACACTACTTTGACTACTGG	CARGCTGGLCFEHYFDYW	IGHV1-8	IGHD2-8	IGHJ4	10	11	30	37
1	1.3118194936376755E-4	TGTGCGAGAGGTCACCCGCATAGCAGCAGCTGGTGGGATGCTCTTGATATCTGG	CARGHPHSSSWWDALDIW	IGHV3-72	IGHD6-13	IGHJ3	9	19	33	36
1	1.3118194936376755E-4	TGTGCGAGAGGTGTCGAGCAGCTGGGCGACCGGCGGGTCTACATGGACGTCTGG	CARGVEQLGDRRVYMDVW	IGHV4-31	IGHD2-2	IGHJ6	9	16	24	38
1	1.3118194936376755E-4	TGTGCGAGAGGCGGGGAGTGGGAGCTACTACGACAGGGTGCTTTTGATATCTGG	CARGGEWELLRQGAFDIW	IGHV1-8	IGHD1-26	IGHJ3	11	16	31	38
1	1.3118194936376755E-4	TGTGCGAGAGGCAATTTTTGGAGTGGTAATGAGCGCATTGTTTTTGAAAGGTGG	CARGNFWSGNERIVFERW	IGHV1-8	IGHD3-3	IGHJ3	11	13	26	41
1	1.3118194936376755E-4	TGTGCGAGAGGGGCTAGGTTGGCTACATTAAATTACGGCTGGTTCGACTCCTGG	CARGARLATLNYGWFDSW	IGHV3-48	IGHD5-24	IGHJ5	9	19	26	38
1	1.3118194936376755E-4	TGTGCGAGAGGGGGACAGTGGCTACGGCACTACTACTACTACATGGACGTCTGG	CARGGQWLRHYYYYMDVW	IGHV1-2	IGHD5-12	IGHJ6	9	16	25	28
1	1.3118194936376755E-4	TGTGCGAGAGATTCGAACTATGATAGTAGTGGTTATTACTCCTTTGACTACTGG	CARDSNYDSSGYYSFDYW	IGHV3-30	IGHD3-22	IGHJ4	11	16	35	36
1	1.3118194936376755E-4	TGTGCGAGAGATTGTAGTGGTGGTGATTGTTTCTCACACCACTTTGACTACTGG	CARDCSGGDCFSHHFDYW	IGHV3-21	IGHD2-15	IGHJ4	11	12	23	40
1	1.3118194936376755E-4	TGTGCGAGAGATTGGGTATATCGGGTGGCAGTGGCTGGTCCCTTTGACTACTGG	CARDWVYRVAVAGPFDYW	IGHV3-33	IGHD6-19	IGHJ4	11	27	38	41
1	1.3118194936376755E-4	TGTGCGAGAGATCTCCCGATCGATTTTTGGAGTGAGGACTACATGGACGTCTGG	CARDLPIDFWSEDYMDVW	IGHV3-33	IGHD3-3	IGHJ6	14	20	33	37
1	1.3118194936376755E-4	TGTGCGAGAGATCCGGGCTTCGCGGATATAGTGGCTACCCCTAGTGGCTACTGG	CARDPGFADIVATPSGYW	IGHV4-31	IGHD5-12	IGHJ4	12	23	37	47
1	1.3118194936376755E-4	TGTGCGAGAGATCGGGATTGTACTGGTGGTGTATGCTCCTACTTTGACTACTGG	CARDRDCTGGVCSYFDYW	IGHV3-21	IGHD2-8	IGHJ4	12	16	36	38
1	1.3118194936376755E-4	TGTGCGAGAGATCATAGGGATATCTACTACTACTACTACTACATGGACGTCTGG	CARDHRDIYYYYYYMDVW	IGHV1-2	IGHD2-15	IGHJ6	12	17	22	24
1	1.3118194936376755E-4	TGTGCGAGAGATCACGGCTACGGTGACTACGTCGTAGGCTGGTTCGACCCCTGG	CARDHGYGDYVVGWFDPW	IGHV3-21	IGHD4-17	IGHJ5	12	17	31	38
1	1.3118194936376755E-4	TGTGCGAGAGATGCGTATAGCAGCAGCTGGGGGGAATACTACTTTGACTACTGG	CARDAYSSSWGEYYFDYW	IGHV4-31	IGHD6-13	IGHJ4	11	14	29	36
1	1.3118194936376755E-4	TGTGCGAGAGATGGGGAATACGGAGACAGGGACTACTACGGTATGGACGTCTGG	CARDGEYGDRDYYGMDVW	IGHV4-31	IGHD3-10	IGHJ6	11	16	21	31
1	1.3118194936376755E-4	TGTGCGAGAGATATGTGGAACGGTGGTGTCTTCCCGGAGGGGTCTGACTTCTGG	CARDMWNGGVFPEGSDFW	IGHV3-33	IGHD4-23	IGHJ4	11	19	26	44
1	1.3118194936376755E-4	TGTGCGAGAGATATGTGGAACGGTGGTGTCTTCCCGGAGGGGTCTGACGTCTGG	CARDMWNGGVFPEGSDVW	IGHV3-11	IGHD4-23	IGHJ6	11	19	26	45
1	1.3118194936376755E-4	TGTGCGAGAGATATGTGGAACGGTGGTGTCTTCCCGGAGGGGTCTGACGTCTGG	CARDMWNGGVFPEGSDVW	IGHV3-53	IGHD4-23	IGHJ4	11	19	26	50
1	1.3118194936376755E-4	TGTGCGAGAGATATGTGGAACGGTGGTATCTTCCCGGAGGGGTTTGACTTCTGG	CARDMWNGGIFPEGFDFW	IGHV1-18	IGHD4-23	IGHJ4	11	19	27	42
1	1.3118194936376755E-4	TGTGCGAGAGATATGTGGAACGGTGGTATCTTCCCGGAGGGGTTTGACTTCTGG	CARDMWNGGIFPEGFDFW	IGHV4-4	IGHD4-23	IGHJ4	11	19	27	42
1	1.3118194936376755E-4	TGTGCGAGAGATAGAAGATATAACACAGGCTGGTGGGGGGCCCTTGATATCTGG	CARDRRYNTGWWGALDIW	IGHV3-21	IGHD6-19	IGHJ3	11	27	33	43
1	1.3118194936376755E-4	TGTGCGAGAGATAACCCCCCACCCTTTTGGAGTGGTTTAGTCACGGACGTCTGG	CARDNPPPFWSGLVTDVW	IGHV4-31	IGHD3-3	IGHJ6	11	24	36	44
1	1.3118194936376755E-4	TGTGCGAGAGATAACAGGGAGGGGGGTATAGAATTGGCTGGTACGGTCTATTGG	CARDNREGGIELAGTVYW	IGHV4-31	IGHD6-19	IGHJ4	11	23	44	47
1	1.3118194936376755E-4	TGTGCGAGAGACCCTACCTTGGTGGTGGTAGCTGCTACTCCCGTGGACTACTGG	CARDPTLVVVAATPVDYW	IGHV4-31	IGHD2-15	IGHJ4	10	21	40	45
1	1.3118194936376755E-4	TGTGCGAGAGAGTCGGGGGGGCAGCAGCTGGTACCTGATGCTTTTGATATCTGG	CARESGGQQLVPDAFDIW	IGHV4-31	IGHD6-13	IGHJ3	10	20	33	35
1	1.3118194936376755E-4	TGTGCGAGAGAGGCAGGCAGCAGCTGGGGGGGGGATGATGCTTTTGATATCTGG	CAREAGSSWGGDDAFDIW	IGHV4-31	IGHD6-13	IGHJ3	10	16	26	34
1	1.3118194936376755E-4	TGTGCGAGAGAGGGGGGATTTTTGGAGTGGTTATCTCGGGGTATGGACGTCTGG	CAREGGFLEWLSRGMDVW	IGHV3-33	IGHD3-3	IGHJ6	10	16	33	42
1	1.3118194936376755E-4	TGTGCGAGAGAGGGAAATCAGGGAGATGGCTACAATATCGGCTTTGACTACTGG	CAREGNQGDGYNIGFDYW	IGHV3-13	IGHD5-24	IGHJ4	10	22	35	41
1	1.3118194936376755E-4	TGTGCGAGAGAATCCCTCAGCAGCAGCTGGTACGAAAACTGGTTCGACCCCTGG	CARESLSSSWYENWFDPW	IGHV3-30	IGHD6-13	IGHJ5	10	18	33	36
1	1.3118194936376755E-4	TGTGCGAGAGAAGGGTCCCATTTGGGGGAGTTATCGTTACCCACGCTGGGCTGG	CAREGSHLGELSLPTLGW	IGHV1-46	IGHD3-16	IGHJ4	10	20	38	50
1	1.3118194936376755E-4	TGTGCGAGAACACAGCCACCAAATGTTTTCCCCCCTGAGAGTTTTGATCTCTGG	CARTQPPNVFPPESFDLW	IGHV5-10-1	IGHD6-19	IGHJ3	8	12	18	41
1	1.3118194936376755E-4	TGTGCGAGAAGCCCACGATATTACGATTTTTGGAGTCCTCCAGATGACTACTGG	CARSPRYYDFWSPPDDYW	IGHV1-18	IGHD3-3	IGHJ4	8	18	35	44
1	1.3118194936376755E-4	TGTGCGAAAGTTCGCGGTCTTTTCCATTTGGGGGAGTTATCACCCGACTTCTGG	CAKVRGLFHLGELSPDFW	IGHV3-33	IGHD3-16	IGHJ4	6	26	40	45
1	1.3118194936376755E-4	TGTGCGAAAGTTCGCGGTCTGTTCCATTTGGGGGAGTTATCACCCGACTTCTGG	CAKVRGLFHLGELSPDFW	IGHV3-38	IGHD3-16	IGHJ4	4	26	40	45
1	1.3118194936376755E-4	TGTGCGAAAGTTCGGGGTCTTTTCCATTTGGGGGAATTATCACCCGACAACTGG	CAKVRGLFHLGELSPDNW	IGHV3-30	IGHD3-16	IGHJ4	6	26	40	45
1	1.3118194936376755E-4	TGTGCGAAAGTCAAGCTTGGGGGAGTCATTGTCCGTGATGCTTTTGATATCTGG	CAKVKLGGVIVRDAFDIW	IGHV3-23	IGHD3-16	IGHJ3	9	16	25	35
1	1.3118194936376755E-4	TGTGCGAAAGCTCGGGGTCTTTTCCATTTGGGGGAGTTATCACCCGACTACTGG	CAKARGLFHLGELSPDYW	IGHV3-23	IGHD3-16	IGHJ4	9	26	40	45
1	1.3118194936376755E-4	TGTGCGAAAGCCCCCCGATATTGTAGTCGTGGTAGTTGTTTCATGGACGTCTGG	CAKAPRYCSRGSCFMDVW	IGHV3-30	IGHD2-15	IGHJ6	6	16	34	41
1	1.3118194936376755E-4	TGTGCGAAAGCCCCAGGCCCGTTCATGATAACATTGGGGGGAGTTATCGTCTGG	CAKAPGPFMITLGGVIVW	IGHV3-47	IGHD3-16	IGHJ4	4	24	49	50
1	1.3118194936376755E-4	TGTGCGAAAGGTTTCGACCTTTGGAGAGGTTACTCATCTAAATTTGATAACTGG	CAKGFDLWRGYSSKFDNW	IGHV3-23	IGHD3-3	IGHJ3	9	19	31	42
1	1.3118194936376755E-4	TGTGCAACAGTAATTGGTATTACGATTTTTGGAGGCTACTGGTTCGACCCCTGG	CATVIGITIFGGYWFDPW	IGHV1-24	IGHD3-3	IGHJ5	9	16	33	37
1	1.3118194936376755E-4	TGTGCAACAGGGAGTCCTTTTTGGAGTGGTTATTATAACTGGTTCGACCCCTGG	CATGSPFWSGYYNWFDPW	IGHV1-24	IGHD3-3	IGHJ5	9	17	35	36
1	1.3118194936376755E-4	TGTGCAACAGACCGGATGGTGGTAGCTGCTGGGTGGTTTGCTTTTGATATCTGG	CATDRMVVAAGWFAFDIW	IGHV1-24	IGHD2-15	IGHJ3	10	16	29	38
1	1.3118194936376755E-4	TGTGCAAGAGAGGAGGGGGGGGTAGGACCTACGACGACGTATTTTGACTTCTGG	CAREEGGVGPTTTYFDFW	IGHV3-13	IGHD1-1	IGHJ4	10	33	39	42
1	1.3118194936376755E-4	TGTGCAAGAAAGCAGTGGCTGCTCGGGAGCCCTAGTGATGCTTTTGATATCTGG	CARKQWLLGSPSDAFDIW	IGHV3-13	IGHD6-19	IGHJ3	8	10	20	35
1	1.3118194936376755E-4	TGTGCAAAAGATTTCGGTTCCGGATACAGCTATGGTGGAGGTATGGACGTCTGG	CAKDFGSGYSYGGGMDVW	IGHV3-9	IGHD5-18	IGHJ6	11	21	35	42
1	1.3118194936376755E-4	TGTGCAAAAGATATCCTTTCCGGGGGGAACATGGCCCGCCAGTTTGACTACTGG	CAKDILSGGNMARQFDYW	IGHV3-9	IGHD1-14	IGHJ4	13	17	22	42
1	1.3118194936376755E-4	TGTGCAAAAGATATCGTCGGTGTTGACTACGGTGACCGATCCTTTGACTATTGG	CAKDIVGVDYGDRSFDYW	IGHV3-43	IGHD4-17	IGHJ4	13	23	35	41
1	1.3118194936376755E-4	TGTGCAAAAGATAATGGCAGTGGCTGGTCTATCGTGGGATTCATCGAGCACTGG	CAKDNGSGWSIVGFIEHW	IGHV3-9	IGHD6-19	IGHJ1	12	16	27	46
1	1.3118194936376755E-4	TGTACTAGAGTGATAGGGACGTATTACGATTTTTGGAGTGGATTTGATATCTGG	CTRVIGTYYDFWSGFDIW	IGHV3-49	IGHD3-3	IGHJ3	9	18	40	42
1	1.3118194936376755E-4	TGTACTAGAGCTCCCCCAGATGTCAGCAGTTGGTGGGATGCTCTTGATATCTGG	CTRAPPDVSSWWDALDIW	IGHV3-76	IGHD3-16	IGHJ3	3	10	17	36
1	1.3118194936376755E-4	TGTACCACAGGGGGGTTAGTTTTGGAGTGGCCCGTCACACCCTTTGACTACTGG	CTTGGLVLEWPVTPFDYW	IGHV3-15	IGHD3-3	IGHJ4	9	19	29	41
1	1.3118194936376755E-4	TGTAGTAGAGGTCCCCCAGATGTCAGTAGTTGGTGGGATGCTCTTGATATCTGG	CSRGPPDVSSWWDALDIW	IGHV3-49	IGHD3-16	IGHJ3	9	11	17	36
1	1.3118194936376755E-4	TGCGCAAAAGATATAGGGGCAGTGGCTGCCACACATTACGGTATGGACGTCTGG	CAKDIGAVAATHYGMDVW	IGHV3-43	IGHD6-19	IGHJ6	14	18	27	42
1	1.3118194936376755E-4	TGTGTCAAAGGAGGTATCCCAGTGAGTGGTAGTGGAAATTTTGACTTCTGG	CVKGGIPVSGSGNFDFW	IGHV3-20	IGHD2-15	IGHJ4	3	28	34	39
1	1.3118194936376755E-4	TGTGTGCGGCCCCGCTATAGCACCAACTGGCCTGATGCTTTTGATAATTGG	CVRPRYSTNWPDAFDNW	IGHV5-78	IGHD6-13	IGHJ3	5	15	29	32
1	1.3118194936376755E-4	TGTGTGCGAGAGGGGGCATACGGTGACTACACAGGCGCATTTGATCTCTGG	CVREGAYGDYTGAFDLW	IGHV3-21	IGHD4-17	IGHJ2	10	18	29	42
1	1.3118194936376755E-4	TGTGTGCGAGAGGGGGCATACGGTGACTACACAGGCGCATTTGATCTCTGG	CVREGAYGDYTGAFDLW	IGHV3-35	IGHD4-17	IGHJ3	5	18	29	39
1	1.3118194936376755E-4	TGTGTGAGAGGAGACAATGGTGACGGTGACCGACTCTACCTCCAGGTCTGG	CVRGDNGDGDRLYLQVW	IGHV3-52	IGHD4-17	IGHJ1	10	22	29	36
1	1.3118194936376755E-4	TGTGTGAGAGAGGGGGCATACGGTGACTACTCAGGCGCTTTTGATATCTGG	CVREGAYGDYSGAFDIW	IGHV3-21	IGHD4-17	IGHJ3	10	18	29	36
1	1.3118194936376755E-4	TGTGTGAGAGAGGGGGCATACGGTGACTACTCAGGCGCTTTTGATATCTGG	CVREGAYGDYSGAFDIW	IGHV3-60	IGHD4-17	IGHJ3	10	18	29	36
1	1.3118194936376755E-4	TGTGTGAGAGAGGGGGCATACGGTGACTACACAGGCGCATTTGATCTCTGG	CVREGAYGDYTGAFDLW	IGHV3-35	IGHD4-17	IGHJ6	8	18	29	46
1	1.3118194936376755E-4	TGTGTGAGAGAGGGGGCATACGGTGACTACACAGGCGCATTTGATCTCTGG	CVREGAYGDYTGAFDLW	IGHV3-52	IGHD4-17	IGHJ3	9	18	29	39
1	1.3118194936376755E-4	TGTGTGAGAGAGGGGGCATACGGTGACTACACAGGCGCATTTGATCTCTGG	CVREGAYGDYTGAFDLW	IGHV3-21	IGHD4-17	IGHJ3	10	18	29	39
1	1.3118194936376755E-4	TGTGTGAGAGAAGGGGCGTACGGTGACTACACAGGCGCTTTTGATGTCTGG	CVREGAYGDYTGAFDVW	IGHV3-21	IGHD4-17	IGHJ3	10	18	29	36
1	1.3118194936376755E-4	TGTGTGAGAGAAGGGGCGTACGGTGACTACACAGGCGCTTTTGATGTCTGG	CVREGAYGDYTGAFDVW	IGHV3-35	IGHD4-17	IGHJ3	8	18	29	36
1	1.3118194936376755E-4	TGTGTGAGAGAAGGGGCATATGGTGACTACACAGGCGCTTTTGATGTCTGG	CVREGAYGDYTGAFDVW	IGHV7-56	IGHD4-17	IGHJ3	7	21	29	36
1	1.3118194936376755E-4	TGTGTGAGAGAAGGGGCATACGGTGACTACTCAGGCGCTTTTGATGTCTGG	CVREGAYGDYSGAFDVW	IGHV3-16	IGHD4-17	IGHJ3	8	18	29	36
1	1.3118194936376755E-4	TGTGTGAGAGAAGGGGCATACGGTGACTACACAGGCGCTTTTGATAACTGG	CVREGAYGDYTGAFDNW	IGHV3-35	IGHD4-17	IGHJ3	8	18	29	36
1	1.3118194936376755E-4	TGTGTGAAGTCGTCCCTCCCCTGGCACTACAATGGGTACTTTGACTGCTGG	CVKSSLPWHYNGYFDCW	IGHV3-35	IGHD2-15	IGHJ4	6	24	32	36
1	1.3118194936376755E-4	TGTGCCAGAGTGGGAGTACCAACTAATGTAAAGGGGTGGTTCGACACCTGG	CARVGVPTNVKGWFDTW	IGHV3-21	IGHD2-2	IGHJ5	9	14	20	36
1	1.3118194936376755E-4	TGTGCCAGAGAGGGCGATTACAGCGGGACCCCCGCAGGCTTTGACTTCTGG	CAREGDYSGTPAGFDFW	IGHV4-30-2	IGHD5-12	IGHJ4	10	14	20	38
1	1.3118194936376755E-4	TGTGCCAGAGAGAGGGTCCTTGGTTCGGGGCTCTCAGGTCTGGACGTCTGG	CARERVLGSGLSGLDVW	IGHV1-18	IGHD3-10	IGHJ6	10	20	29	40
1	1.3118194936376755E-4	TGTGCGTGTGTCGCGGTGATAGTAGTTGACAATGATGATTTTGATATGTGG	CACVAVIVVDNDDFDMW	IGHV4-4	IGHD3-22	IGHJ3	5	16	25	31
1	1.3118194936376755E-4	TGTGCGGTTCTCGCAGTTATAGTAGTTGCCAACGATGATTTTGATATGTGG	CAVLAVIVVANDDFDMW	IGHV1-2	IGHD1-20	IGHJ3	5	13	20	33
1	1.3118194936376755E-4	TGTGCGATCCTTAGCAGCGCCTTGGTGTTGAATGAATACTTCCAGCACTGG	CAILSSALVLNEYFQHW	IGHV4-4	IGHD6-25	IGHJ1	6	11	18	32
1	1.3118194936376755E-4	TGTGCGATAGATCCCGTCCGAGTTACAATTTTTGGGATTGGAAATGTCTGG	CAIDPVRVTIFGIGNVW	IGHV3-23	IGHD3-3	IGHJ3	12	22	34	46
1	1.3118194936376755E-4	TGTGCGACTGTCGCGGTGATAGTAGTTGACAATGACGATTTTGATATGTGG	CATVAVIVVDNDDFDMW	IGHV3-23	IGHD3-22	IGHJ3	6	16	25	31
1	1.3118194936376755E-4	TGTGCGACAGAGATGGCCAGGGCTACAGTAACTGGGCGCTTTGACTACTGG	CATEMARATVTGRFDYW	IGHV3-21	IGHD4-11	IGHJ4	10	22	32	38
1	1.3118194936376755E-4	TGTGCGAGTCTTAGCAGCGGCTGGAGCCCGGGGGGGGCTTTTGATATCTGG	CASLSSGWSPGGAFDIW	IGHV1-69	IGHD6-25	IGHJ3	7	11	21	36
1	1.3118194936376755E-4	TGTGCGAGTCTCGCAGTCATAGTAATTGATAATGATGATTTCGATTTGTGG	CASLAVIVIDNDDFDLW	IGHV4-31	IGHD3-22	IGHJ3	7	16	25	31
1	1.3118194936376755E-4	TGTGCGAGTCTCGCAGTGGTGGTAGTTGCCAATGATGATTTTGATGTGTGG	CASLAVVVVANDDFDVW	IGHV4-4	IGHD2-15	IGHJ3	7	14	28	31
1	1.3118194936376755E-4	TGTGCGAGCCTACCAGACTACGGTGACTACTCTGATGCTTTTGATATCTGG	CASLPDYGDYSDAFDIW	IGHV3-21	IGHD4-17	IGHJ3	7	15	29	32
1	1.3118194936376755E-4	TGTGCGAGCGGCCCACATTGTGGTGGTGGCTGTTATTCTGTAGACCACTGG	CASGPHCGGGCYSVDHW	IGHV3-23	IGHD2-21	IGHJ4	6	16	37	42
1	1.3118194936376755E-4	TGTGCGAGCAGTATAATAGTGCCTGCCCCCTCCCGGGCTTTTGATTTCTGG	CASSIIVPAPSRAFDFW	IGHV1-18	IGHD3-3	IGHJ3	7	10	17	36
1	1.3118194936376755E-4	TGTGCGAGGTCTGCGGCCTGGAATTACGACCGCGGCTCTTTTGATATTTGG	CARSAAWNYDRGSFDIW	IGHV4-4	IGHD1-7	IGHJ3	7	17	27	37
1	1.3118194936376755E-4	TGTGCGAGGCGAAGACTGGGGCGGAGCTATTCCCACTACATGGACGTCTGG	CARRRLGRSYSHYMDVW	IGHV4-34	IGHD2-21	IGHJ6	7	25	32	34
1	1.3118194936376755E-4	TGTGCGAGGGCATACCAAATATTGTCTTCGATTTTCTACTTTGACTACTGG	CARAYQILSSIFYFDYW	IGHV1-18	IGHD2-15	IGHJ4	7	18	24	35
1	1.3118194936376755E-4	TGTGCGAGATATAGAGGGAGCTACTACTACTACGACGGTATAGATGTCTGG	CARYRGSYYYYDGIDVW	IGHV4-55	IGHD1-26	IGHJ6	12	15	20	21
1	1.3118194936376755E-4	TGTGCGAGACTTGGGGGCACAGTGCCTGGCTACAACTGGTTCGACCCCTGG	CARLGGTVPGYNWFDPW	IGHV4-34	IGHD3-16	IGHJ5	8	10	16	30
1	1.3118194936376755E-4	TGTGCGAGACTTGGGGGAACAGTGCCTGGTTACAACTGGTTCGACCCCTGG	CARLGGTVPGYNWFDPW	IGHV3-53	IGHD3-16	IGHJ5	8	10	17	30
1	1.3118194936376755E-4	TGTGCGAGACCCTCTATAGCAGCAGCTGCTTACAGCTGGTTCGACCCCTGG	CARPSIAAAAYSWFDPW	IGHV5-10-1	IGHD6-13	IGHJ5	9	14	27	30
1	1.3118194936376755E-4	TGTGCGAGACACAAGGTACTATGGTTCGGGGAGCTTTACTTTGACTACTGG	CARHKVLWFGELYFDYW	IGHV3-11	IGHD3-10	IGHJ4	8	16	32	36
1	1.3118194936376755E-4	TGTGCGAGACAACGCTTAGCAGTGGCTGGTCCCGATGCTTTTGATATCTGG	CARQRLAVAGPDAFDIW	IGHV4-4	IGHD6-19	IGHJ3	8	16	29	33
1	1.3118194936376755E-4	TGTGCGAGAGTCTTTACACCTATGGTTGACTTCAATTGGTTCGACCCCTGG	CARVFTPMVDFNWFDPW	IGHV1-46	IGHD5-18	IGHJ5	9	14	26	32
1	1.3118194936376755E-4	TGTGCGAGAGTGGTACCAGCGTTCGAGTACAACTACGGTATGGACGTCTGG	CARVVPAFEYNYGMDVW	IGHV1-46	IGHD1-1	IGHJ6	9	26	33	39
1	1.3118194936376755E-4	TGTGCGAGAGCGGGCCCCGACAGTAGTGGTTATTATCCCTTTGACTCCTGG	CARAGPDSSGYYPFDSW	IGHV1-18	IGHD3-22	IGHJ4	9	21	34	38
1	1.3118194936376755E-4	TGTGCGAGAGGCTTTCTGGACAAACTGGGTCTAGGGGGGTTCGACCCCTGG	CARGFLDKLGLGGFDPW	IGHV1-8	IGHD7-27	IGHJ5	11	22	28	37
1	1.3118194936376755E-4	TGTGCGAGAGGCTTCCGGGATACCATGACCGATGATGCTCTTGATATCTGG	CARGFRDTMTDDALDIW	IGHV1-8	IGHD2-21	IGHJ3	11	12	21	31
1	1.3118194936376755E-4	TGTGCGAGAGGCTCTCAGGTCTGGCAGCAGCGGGCCTGGTTTGACACGTGG	CARGSQVWQQRAWFDTW	IGHV1-8	IGHD6-13	IGHJ5	11	23	30	35
1	1.3118194936376755E-4	TGTGCGAGAGGGGCATATTTTCACTACTTAGGAACTGGGTTCGACCCCTGG	CARGAYFHYLGTGFDPW	IGHV4-39	IGHD3-9	IGHJ5	8	14	24	37
1	1.3118194936376755E-4	TGTGCGAGAGGGGGCAGGTATTACGATTTTTGGAGTGGCCCGGGGTACTGG	CARGGRYYDFWSGPGYW	IGHV1-8	IGHD3-3	IGHJ4	10	17	37	45
1	1.3118194936376755E-4	TGTGCGAGAGGGGGGATGATTGGCAGTGGCTGGTACAAAGCTGACTACTGG	CARGGMIGSGWYKADYW	IGHV1-8	IGHD6-19	IGHJ4	10	22	35	41
1	1.3118194936376755E-4	TGTGCGAGAGGAGCGGGCGGTGGTAACTACTACTACGGTATGGACGTCTGG	CARGAGGGNYYYGMDVW	IGHV1-8	IGHD4-23	IGHJ6	10	17	24	25
1	1.3118194936376755E-4	TGTGCGAGAGGAAGATACGATTTTTGGAGTGGTCAGATCTTTGACTACTGG	CARGRYDFWSGQIFDYW	IGHV1-8	IGHD3-3	IGHJ4	10	15	32	38
1	1.3118194936376755E-4	TGTGCGAGAGATCCCCCGTATAGCAGCAGCTGGGAATACTTCCAGCACTGG	CARDPPYSSSWEYFQHW	IGHV3-48	IGHD6-13	IGHJ1	12	17	32	33
1	1.3118194936376755E-4	TGTGCGAGAGATCAGTATAGCAGCAGCTGGAATGACTACTTTGACTACTGG	CARDQYSSSWNDYFDYW	IGHV7-34-1	IGHD6-13	IGHJ4	6	14	29	34
1	1.3118194936376755E-4	TGTGCGAGAGATGCTCAACCCGTTATTACTACGGGTTATTTTGACTACTGG	CARDAQPVITTGYFDYW	IGHV3-33	IGHD3-22	IGHJ4	11	21	32	39
1	1.3118194936376755E-4	TGTGCGAGAGATGGGGTCGCAATAGGGGGCCGAAAATACTTCCAGCACTGG	CARDGVAIGGRKYFQHW	IGHV4-31	IGHD2-15	IGHJ1	11	19	23	34
1	1.3118194936376755E-4	TGTGCGAGAGATATATCCTGCTGTGGCTGGTACAGCTACTTTGACTACTGG	CARDISCCGWYSYFDYW	IGHV3-21	IGHD6-19	IGHJ4	11	22	32	35
1	1.3118194936376755E-4	TGTGCGAGAGATATATCCTGCTGTGGCTGGTACAGCTACTTTGACTACTGG	CARDISCCGWYSYFDYW	IGHV4-31	IGHD6-19	IGHJ4	11	22	32	35
1	1.3118194936376755E-4	TGTGCGAGAGATAACCCAGCTGCACCAAATTACTACGGTATGGACGTCTGG	CARDNPAAPNYYGMDVW	IGHV4-31	IGHD3-22	IGHJ6	11	28	36	39
1	1.3118194936376755E-4	TGTGCGAGAGACCTCAACATTGACTACATCGGCTCAGTATTTGACTACTGG	CARDLNIDYIGSVFDYW	IGHV3-21	IGHD4-11	IGHJ4	14	20	27	39
1	1.3118194936376755E-4	TGTGCGAGAGAGGCGGGTATAGCAGTGGCCCCCGGGGCTTTTGATATCTGG	CAREAGIAVAPGAFDIW	IGHV3-21	IGHD6-19	IGHJ3	10	13	28	36
1	1.3118194936376755E-4	TGTGCGAGAGAGGGGGCATACGGTGACTATTCAGGCGCTTTTGATATCTGG	CAREGAYGDYSGAFDIW	IGHV1-18	IGHD4-17	IGHJ3	10	18	28	36
1	1.3118194936376755E-4	TGTGCGAGAGAGGGAACAGCCTACGGTGACTACCCAACTTTTGACTCCTGG	CAREGTAYGDYPTFDSW	IGHV3-47	IGHD4-17	IGHJ4	10	20	32	39
1	1.3118194936376755E-4	TGTGCGAGAGAGGGAACAGCCTACGGTGACTACCCAACTTTTGACTCCTGG	CAREGTAYGDYPTFDSW	IGHV4-31	IGHD4-17	IGHJ4	10	20	32	39
1	1.3118194936376755E-4	TGTGCGAGAGAGGAGGACTACGGTGACTACGAGGTGGGGTTTGACTACTGG	CAREEDYGDYEVGFDYW	IGHV4-31	IGHD4-17	IGHJ4	10	15	30	39
1	1.3118194936376755E-4	TGTGCGAGAGAGAGGGTCCTTGGTTCGGGGCTCTCCGGTCTGGACGTCTGG	CARERVLGSGLSGLDVW	IGHV3-53	IGHD3-10	IGHJ6	10	20	29	40
1	1.3118194936376755E-4	TGTGCGAGAGAGAATATCATAGCAGCAGCTGGTTACTACTTTGACTACTGG	CARENIIAAAGYYFDYW	IGHV4-31	IGHD6-13	IGHJ4	10	18	32	33
1	1.3118194936376755E-4	TGTGCGAGAGAATCTGGGGGTGGGAGCTATGACTACGGTATGGACGTCTGG	CARESGGGSYDYGMDVW	IGHV3-21	IGHD4-17	IGHJ6	10	28	38	39
1	1.3118194936376755E-4	TGTGCGAGAGAAGGGGCATACGGTGACCAAACAGGCGCTTTTGACATCTGG	CAREGAYGDQTGAFDIW	IGHV4-31	IGHD4-17	IGHJ3	10	18	26	36
1	1.3118194936376755E-4	TGTGCGAGAAGTCTGCAAGTAGTTCCTGCTGCTCAGTACTTTGACTACTGG	CARSLQVVPAAQYFDYW	IGHV3-21	IGHD2-2	IGHJ4	8	17	32	36
1	1.3118194936376755E-4	TGTGCGAGAAGTGTCAGTGGCTGGTCACACCCATACTACATTGATTACTGG	CARSVSGWSHPYYIDYW	IGHV5-10-1	IGHD6-19	IGHJ4	8	14	24	33
1	1.3118194936376755E-4	TGTGCGAGAAGATACGAGGTTTTTGGAGTTACGGATGCTTTTGATATCTGG	CARRYEVFGVTDAFDIW	IGHV4-28	IGHD3-3	IGHJ3	9	19	28	33
1	1.3118194936376755E-4	TGTGCGAGAAACGACTACGATTTTTGGAGTGGTTATTTTTTTGACTACTGG	CARNDYDFWSGYFFDYW	IGHV4-28	IGHD3-3	IGHJ4	10	15	36	39
1	1.3118194936376755E-4	TGTGCGAGAAAGAATCGGAGTGGTTATTACCAGTACTACTTTGACTACTGG	CARKNRSGYYQYYFDYW	IGHV3-21	IGHD3-3	IGHJ4	8	16	28	31
1	1.3118194936376755E-4	TGTGCGAAGGATGCGAACATAGCAGTGACTGCTAATGGCATGGACGTCTGG	CAKDANIAVTANGMDVW	IGHV3-21	IGHD2-21	IGHJ6	6	24	33	38
1	1.3118194936376755E-4	TGTGCGAAATCCGGGGGGCTGACTGAGGAGAAATGGTATTTCGATCTCTGG	CAKSGGLTEEKWYFDLW	IGHV1-2	IGHD2-21	IGHJ2	6	19	24	33
1	1.3118194936376755E-4	TGTGCGAAACATCATAGGTTCAGGGACTTATTTGATGCTTTTGATCTCTGG	CAKHHRFRDLFDAFDLW	IGHV3-23	IGHD3-10	IGHJ3	12	16	31	32
1	1.3118194936376755E-4	TGTGCGAAAGTAGCCACCAACTTTTACAGCAGTGGACCGTTTGACTACTGG	CAKVATNFYSSGPFDYW	IGHV3-23	IGHD6-19	IGHJ4	9	27	34	39
1	1.3118194936376755E-4	TGTGCGAAAGGTTTCAGTGGCTGGAAATACTACTACTACATGGACGTCTGG	CAKGFSGWKYYYYMDVW	IGHV4-31	IGHD6-19	IGHJ6	6	14	23	27
1	1.3118194936376755E-4	TGTGCGAAAGGGGGGGTGCACTGTCGTGGTGAAGGCTGCTCCTTCGACTGG	CAKGGVHCRGEGCSFDW	IGHV3-30	IGHD2-21	IGHJ4	6	21	31	46
1	1.3118194936376755E-4	TGTGCGAAAGATCAGGGATACACATATGGTTTCGACACTTTTGATGTCTGG	CAKDQGYTYGFDTFDVW	IGHV3-23	IGHD5-18	IGHJ3	12	15	30	37
1	1.3118194936376755E-4	TGTGCATCTCTCGCGGTTATAGTGGTGGGCAATGACGATTTTGATGTGTGG	CASLAVIVVGNDDFDVW	IGHV1-2	IGHD2-15	IGHJ3	4	19	27	31
1	1.3118194936376755E-4	TGTGCACGGACCCGATATACCCTCTACTACTACTACGGTATGGACGTCTGG	CARTRYTLYYYYGMDVW	IGHV2-26	IGHD6-13	IGHJ6	9	15	21	23
1	1.3118194936376755E-4	TGTGCAACTTCCCCCCCAGTGGCTGAGACCGGGTGCTGGTTCGACCCCTGG	CATSPPVAETGCWFDPW	IGHV1-24	IGHD6-19	IGHJ5	7	16	24	35
1	1.3118194936376755E-4	TGTGCAAAAGATGGTGACTACGGTGGCTCCGTAACGGCGTTTGACTTCTGG	CAKDGDYGGSVTAFDFW	IGHV3-23	IGHD4-17	IGHJ4	11	14	32	39
1	1.3118194936376755E-4	TGTGGCATTCTTAGTACAGTGAGTTACAATCACTACTACATGGACGTCTGG	CGILSTVSYNHYYMDVW	IGHV1-18	IGHD2-8	IGHJ6	3	10	17	31
1	1.3118194936376755E-4	TGTGGAAGACACACGATTACTTACTCCACTGTTCATGCTCTTAATGTCTGG	CGRHTITYSTVHALNVW	IGHV3-74	IGHD5-12	IGHJ3	8	12	19	34
1	1.3118194936376755E-4	TGTACGAGAGCCTCTCAGGTCTGGCAGCAGCGGGCCTGGTTCGACCCCTGG	CTRASQVWQQRAWFDPW	IGHV1-18	IGHD6-13	IGHJ5	9	23	30	35
1	1.3118194936376755E-4	TGTACGAAGGCCCCCCGTATAGTGGCGGCTTTCTTGGCGTTTGACTCCTGG	CTKAPRIVAAFLAFDSW	IGHV3-23	IGHD1-26	IGHJ4	7	16	24	39
1	1.3118194936376755E-4	TGTGTGACCCCGATAATTGATTCTTCCACAGGAGCGACAGACTTTTGG	CVTPIIDSSTGATDFW	IGHV3-35	IGHD3-10	IGHJ4	6	7	12	45
1	1.3118194936376755E-4	TGTGTGAGAGATCTACGCAGTGGCAGGCACGGGTCTTATGATCTCTGG	CVRDLRSGRHGSYDLW	IGHV3-48	IGHD6-19	IGHJ3	13	16	30	34
1	1.3118194936376755E-4	TGTGCCTCCTTCCGGTATTACGATTTTTGGAGTGGTTATGACTACTGG	CASFRYYDFWSGYDYW	IGHV3-23	IGHD3-3	IGHJ4	4	14	37	38
1	1.3118194936376755E-4	TGTGCGCTTTCGCGTATAGCAGCTCGAAAAAAGAACTTTGACTACTGG	CALSRIAARKKNFDYW	IGHV4-31	IGHD6-6	IGHJ4	5	9	25	34
1	1.3118194936376755E-4	TGTGCGCGACAGCCGTTCAATGAAAACGGCCGTGACTTTGACTCCTGG	CARQPFNENGRDFDSW	IGHV4-39	IGHD1-1	IGHJ4	10	13	17	34
1	1.3118194936376755E-4	TGTGCGGGACTGGACTACGGTGACATCTACGGAGCTGTTGAAAGCTGG	CAGLDYGDIYGAVESW	IGHV4-39	IGHD4-17	IGHJ3	9	12	23	33
1	1.3118194936376755E-4	TGTGCGACTGAAAGATTACATTTGGACGAGTTACTCTTCGACCCCTGG	CATERLHLDELLFDPW	IGHV1-3	IGHD3-16	IGHJ5	6	13	32	36
1	1.3118194936376755E-4	TGTGCGACCCCAACCATTCCTGAGTACGGGGGGCACTTTGACTACTGG	CATPTIPEYGGHFDYW	IGHV3-23	IGHD3-10	IGHJ4	6	7	16	34
1	1.3118194936376755E-4	TGTGCGACAGATCTGTCAGTGACTGGACCCGATGCTTTTGATCCCTGG	CATDLSVTGPDAFDPW	IGHV4-59	IGHD2-21	IGHJ3	13	18	24	30
1	1.3118194936376755E-4	TGTGCGAGGTCGAGAAATGACTTCGGTGACTACGCTGTTGACTACTGG	CARSRNDFGDYAVDYW	IGHV3-23	IGHD4-17	IGHJ4	6	16	33	37
1	1.3118194936376755E-4	TGTGCGAGGGAGCATGGTTCACGAAGTTATTACACTGTTGATTTGTGG	CAREHGSRSYYTVDLW	IGHV7-4-1	IGHD3-10	IGHJ3	7	13	31	37
1	1.3118194936376755E-4	TGTGCGAGGGAGGGGATTTTTGGAGTGGTTATTGGATTTGACTACTGG	CAREGIFGVVIGFDYW	IGHV3-33	IGHD3-3	IGHJ4	7	14	32	36
1	1.3118194936376755E-4	TGTGCGAGGGAGAACTATGGTTCAGGGAGTTATTATCTTGACTACTGG	CARENYGSGSYYLDYW	IGHV3-11	IGHD3-10	IGHJ4	7	13	35	37
1	1.3118194936376755E-4	TGTGCGAGATTCTCGGGCGGTGGCTATTGGGACTACTTTGACTACTGG	CARFSGGGYWDYFDYW	IGHV1-69	IGHD5-12	IGHJ4	8	19	25	31
1	1.3118194936376755E-4	TGTGCGAGACTTTTCCGTCAAACCCCCCCGTACTATTTTGAGTACTGG	CARLFRQTPPYYFEYW	IGHV4-39	IGHD3-9	IGHJ4	9	16	21	29
1	1.3118194936376755E-4	TGTGCGAGACTTCAACGGCACGTTTATGATTTTTGGAGTGGGTACTGG	CARLQRHVYDFWSGYW	IGHV4-39	IGHD3-3	IGHJ3	9	23	40	44
1	1.3118194936376755E-4	TGTGCGAGACTTCAACGGCACGTTTATGATTTTTGGAGTGAGTTCTGG	CARLQRHVYDFWSEFW	IGHV4-39	IGHD3-3	IGHJ3	9	23	39	43
1	1.3118194936376755E-4	TGTGCGAGACTCCCCCCTCCAGTGGCTGGCCCAGAATTTGACTACTGG	CARLPPPVAGPEFDYW	IGHV5-10-1	IGHD6-19	IGHJ4	9	19	28	36
1	1.3118194936376755E-4	TGTGCGAGACCCACCACGAGATCTTCCCCCGATCGTTTTGATATGTGG	CARPTTRSSPDRFDMW	IGHV3-21	IGHD2-15	IGHJ3	8	10	16	35
1	1.3118194936376755E-4	TGTGCGAGACGTAGCCCGGGCGGCGGCTGGCAACCCTTTGACTCCTGG	CARRSPGGGWQPFDSW	IGHV4-39	IGHD5-12	IGHJ4	9	10	15	35
1	1.3118194936376755E-4	TGTGCGAGACGAGGACTGGGCTACTACTACTACGGTATGGACGTCTGG	CARRGLGYYYYGMDVW	IGHV5-10-1	IGHD3-9	IGHJ6	9	13	18	20
1	1.3118194936376755E-4	TGTGCGAGACAGCGGTGTAGTGGTGGTAGCTGCCGATTCGACTACTGG	CARQRCSGGSCRFDYW	IGHV1-46	IGHD2-15	IGHJ4	8	15	32	39
1	1.3118194936376755E-4	TGTGCGAGAGCTGATTTCGACGGTGACTCCTACTACTTTGACTACTGG	CARADFDGDSYYFDYW	IGHV3-21	IGHD4-17	IGHJ4	9	19	27	30
1	1.3118194936376755E-4	TGTGCGAGAGCCCTGAGAGCAGTGGCTGGTTACTACTTTGACTACTGG	CARALRAVAGYYFDYW	IGHV1-8	IGHD6-19	IGHJ4	13	17	29	30
1	1.3118194936376755E-4	TGTGCGAGAGCCAGTATAGCAGCAGCTGGTATTCTAATTGACTACTGG	CARASIAAAGILIDYW	IGHV3-53	IGHD6-13	IGHJ4	9	13	30	37
1	1.3118194936376755E-4	TGTGCGAGAGGTGATAAGGACTACGGTGACTACGGAATTGACTACTGG	CARGDKDYGDYGIDYW	IGHV4-34	IGHD4-17	IGHJ4	10	18	33	37
1	1.3118194936376755E-4	TGTGCGAGAGGCGGGCCGTTCCAATACCAGCACCACTTTGACTACTGG	CARGGPFQYQHHFDYW	IGHV3-33	IGHD1-1	IGHJ4	9	16	22	34
1	1.3118194936376755E-4	TGTGCGAGAGGCGGGGACAGGAGGCTACAGCCATTTGGCGACTTCTGG	CARGGDRRLQPFGDFW	IGHV3-23	IGHD5-24	IGHJ4	6	22	28	39
1	1.3118194936376755E-4	TGTGCGAGAGGCAACAGGGGCACTCCTAATTGGTATTTCGATGTCTGG	CARGNRGTPNWYFDVW	IGHV4-34	IGHD3-3	IGHJ2	11	20	25	30
1	1.3118194936376755E-4	TGTGCGAGAGGACTGAAGCCAGGTGACTATGCGGAGATGGCGTACTGG	CARGLKPGDYAEMAYW	IGHV1-8	IGHD4-17	IGHJ4	10	21	28	42
1	1.3118194936376755E-4	TGTGCGAGAGATTCTATGGTTCTAGCAAACAACTGGTTCGACCCCTGG	CARDSMVLANNWFDPW	IGHV3-33	IGHD3-10	IGHJ5	11	13	21	28
1	1.3118194936376755E-4	TGTGCGAGAGATCCCCATCTAGCAGCGGCGGGGGGCTTTGACTCCTGG	CARDPHLAAAGGFDSW	IGHV3-48	IGHD6-25	IGHJ4	12	19	28	35
1	1.3118194936376755E-4	TGTGCGAGAGATCGCCCCGCGTTTGTGGCTGGGACCTTTGACTTCTGG	CARDRPAFVAGTFDFW	IGHV3-21	IGHD6-19	IGHJ4	12	24	31	35
1	1.3118194936376755E-4	TGTGCGAGAGATCGGGGTGGTGGTAGCTGGGACTTCCCTGACTACTGG	CARDRGGGSWDFPDYW	IGHV4-31	IGHD2-15	IGHJ4	12	16	28	38
1	1.3118194936376755E-4	TGTGCGAGAGATCAACCAGAGTTATTACCCCTGTACTTTGACTACTGG	CARDQPELLPLYFDYW	IGHV3-21	IGHD3-10	IGHJ4	12	18	26	33
1	1.3118194936376755E-4	TGTGCGAGAGATGGCATGATTACATTTGGGGGAGTTATCGTTATCTGG	CARDGMITFGGVIVIW	IGHV4-31	IGHD3-16	IGHJ4	11	15	43	44
1	1.3118194936376755E-4	TGTGCGAGAGATGGACGGTTCGGGGAGTTATTGATATTTGACTACTGG	CARDGRFGELLIFDYW	IGHV3-30	IGHD3-10	IGHJ4	11	16	31	36
1	1.3118194936376755E-4	TGTGCGAGAGATAGGTACCGGGGGTGGCTGGTATCCCTTGACTCCTGG	CARDRYRGWLVSLDSW	IGHV4-31	IGHD6-19	IGHJ4	11	23	32	37
1	1.3118194936376755E-4	TGTGCGAGAGACGGTGCGATCGGGGAGTCTTTTCCCCTTGACTACTGG	CARDGAIGESFPLDYW	IGHV3-30	IGHD3-10	IGHJ4	10	19	27	37
1	1.3118194936376755E-4	TGTGCGAGAGACGGTGCGATCGGGGAGTCTTTTCCCCTTGACTACTGG	CARDGAIGESFPLDYW	IGHV3-21	IGHD3-10	IGHJ4	10	19	27	37
1	1.3118194936376755E-4	TGTGCGAGAGACGGTGCGATCGGGGAGTCTTTTCCCCTTGACTACTGG	CARDGAIGESFPLDYW	IGHV4-31	IGHD3-10	IGHJ4	10	19	27	37
1	1.3118194936376755E-4	TGTGCGAGAGACACAACAGGAACTGGTACGGGGTGTTTCGACCCCTGG	CARDTTGTGTGCFDPW	IGHV4-4	IGHD6-13	IGHJ5	10	22	29	36
1	1.3118194936376755E-4	TGTGCGAGAGAGCAACTTTCACAGTGGCTCCACTACTTTGACTACTGG	CAREQLSQWLHYFDYW	IGHV3-21	IGHD6-19	IGHJ4	10	21	28	31
1	1.3118194936376755E-4	TGTGCGAGAGAGGGGGGTGTTACTATGATAGTAGCTCTCGATATCTGG	CAREGGVTMIVALDIW	IGHV3-21	IGHD3-22	IGHJ3	10	19	33	39
1	1.3118194936376755E-4	TGTGCGAGAGAGGGGACTATGGTTCAGGGAAATGCTTTTGATATCTGG	CAREGTMVQGNAFDIW	IGHV3-21	IGHD3-10	IGHJ3	10	15	29	31
1	1.3118194936376755E-4	TGTGCGAGAGAGGAGAGTCCAGTGGCTGGTACATCCCTTGACTACTGG	CAREESPVAGTSLDYW	IGHV3-21	IGHD6-19	IGHJ4	10	19	31	37
1	1.3118194936376755E-4	TGTGCGAGAACTACTATGGTTCAGGGAGTTATCTTTTTTGACTACTGG	CARTTMVQGVIFFDYW	IGHV4-28	IGHD3-10	IGHJ4	9	11	31	36
1	1.3118194936376755E-4	TGTGCGAGAAAGGCTCGAGTGGCTCAGGACCTGGTGCCCGACAACTGG	CARKARVAQDLVPDNW	IGHV5-78	IGHD5-12	IGHJ4	8	17	23	39
1	1.3118194936376755E-4	TGTGCGAAATCCGAGTATGGCGGTGCCTGGTCTGCCCTAGACTACTGG	CAKSEYGGAWSALDYW	IGHV3-23	IGHD6-19	IGHJ4	8	10	30	39
1	1.3118194936376755E-4	TGTGCGAAAGCCCCCCGGGCAGCAGCTGGTACCCTCTTTGACTACTGG	CAKAPRAAAGTLFDYW	IGHV3-23	IGHD6-13	IGHJ4	9	18	31	35
1	1.3118194936376755E-4	TGTGCGAAAGATAACAGTGGCTGGTTGAAGTACTGCTTTGACTACTGG	CAKDNSGWLKYCFDYW	IGHV3-23	IGHD6-19	IGHJ4	11	14	24	28
1	1.3118194936376755E-4	TGTGCGAAAGAGGAGGTCTACTATGATAGTAGTGGGATTGACTACTGG	CAKEEVYYDSSGIDYW	IGHV3-23	IGHD3-22	IGHJ4	10	18	34	37
1	1.3118194936376755E-4	TGTGCACGGAGTATAGCAGCAGCTGGCTACAACTGGTTCGACCCCTGG	CARSIAAAGYNWFDPW	IGHV2-70	IGHD6-13	IGHJ5	9	10	25	27
1	1.3118194936376755E-4	TGTGCAATGACAAATATGCTTTCTTCCGGGTATGCCTTTGATATATGG	CAMTNMLSSGYAFDIW	IGHV4-34	IGHD2-21	IGHJ3	4	12	19	31
1	1.3118194936376755E-4	TGTGCAACTTCGAGTATAGCAGCTCGTCCGGACTGGTTCGACCCCTGG	CATSSIAARPDWFDPW	IGHV1-24	IGHD6-6	IGHJ5	7	9	30	31
1	1.3118194936376755E-4	TGTGCAACAGCCCCAGCAGCTGTGGGGTACTACGGTATGGACGTCTGG	CATAPAAVGYYGMDVW	IGHV1-24	IGHD6-13	IGHJ6	9	13	21	36
1	1.3118194936376755E-4	TGTGCAACAGATTGGGCCTATCGTCTACTTGAGGTTATGGACGTCTGG	CATDWAYRLLEVMDVW	IGHV6-1	IGHD3-16	IGHJ6	11	18	23	36
1	1.3118194936376755E-4	TGTGCAACAGATCTGCTGGACTACGGTGACTACGTAATTGACTACTGG	CATDLLDYGDYVIDYW	IGHV1-24	IGHD4-17	IGHJ4	14	18	35	37
1	1.3118194936376755E-4	TGTGCAAGAGATCATTCGAGTTTCAACTATGGTCTAATTGACCGTTGG	CARDHSSFNYGLIDRW	IGHV3-9	IGHD3-10	IGHJ4	11	25	32	45
1	1.3118194936376755E-4	TGTGCAAGAGAATATTGTAGTGGTGGTAGCTGCTACTTCGACACCTGG	CAREYCSGGSCYFDTW	IGHV6-1	IGHD2-15	IGHJ5	10	11	35	36
1	1.3118194936376755E-4	TGTGCAAAAGATGAGGGATACAGCTATGGTTCCTCCTTTGACTACTGG	CAKDEGYSYGSSFDYW	IGHV3-9	IGHD5-18	IGHJ4	11	15	30	35
1	1.3118194936376755E-4	TGTGGGGCGTCTAACCCGCCCTCCCTCTACTACGGTGTGGACGTCTGG	CGASNPPSLYYGVDVW	IGHV1-2	IGHD4-17	IGHJ6	3	28	36	37
1	1.3118194936376755E-4	TGTACTAGAGATCGGGGGACTTCGGCGACAACGGAACTTGACTACTGG	CTRDRGTSATTELDYW	IGHV3-42	IGHD4-17	IGHJ4	12	17	32	37
1	1.3118194936376755E-4	TGTACGAGATGGAAGTACGAGGAGTACCAGGTTTCGTTCGACCCCTGG	CTRWKYEEYQVSFDPW	IGHV4-31	IGHD2-2	IGHJ5	8	22	29	35
1	1.3118194936376755E-4	TGTTCCTTCGGAGCAGTGGCTGGCACGCGGTACTTTGACTACTGG	CSFGAVAGTRYFDYW	IGHV1-24	IGHD6-19	IGHJ4	2	11	26	30
1	1.3118194936376755E-4	TGTGTGAGAGCGAGTTTAACAGCAGAGGGGGACTTTGACTACTGG	CVRASLTAEGDFDYW	IGHV3-35	IGHD6-6	IGHJ4	8	10	22	31
1	1.3118194936376755E-4	TGTGTGAGAGCGAGTTTAACAGCAGAGGGGGACTTTGACTACTGG	CVRASLTAEGDFDYW	IGHV3-21	IGHD6-6	IGHJ4	9	10	22	31
1	1.3118194936376755E-4	TGTGTGAGAGATCGATTCGGGACCCCCCTAGCCATGGACGTCTGG	CVRDRFGTPLAMDVW	IGHV4-31	IGHD3-10	IGHJ6	12	15	20	32
1	1.3118194936376755E-4	TGTGTAAGAGGGAGAAGTGGGGGTCCTGATGTTTTTGATATCTGG	CVRGRSGGPDVFDIW	IGHV3-74	IGHD1-26	IGHJ3	9	15	20	26
1	1.3118194936376755E-4	TGTGCTAGTTGCAGTGGTGGTAGTTGTTATCACTTTGACTACTGG	CASCSGGSCYHFDYW	IGHV3-73	IGHD2-15	IGHJ4	7	8	22	31
1	1.3118194936376755E-4	TGTGCTAGTTGCAGTGGTGGTAGTTGTTACCACTTTGACTACTGG	CASCSGGSCYHFDYW	IGHV3-72	IGHD2-15	IGHJ4	7	8	22	27
1	1.3118194936376755E-4	TGTGCCCGAACATTTGACAACCCACGAGGCTACTTTGACTACTGG	CARTFDNPRGYFDYW	IGHV4-59	IGHD3-10	IGHJ4	4	5	10	29
1	1.3118194936376755E-4	TGTGCGGGGGAGATACGATTTTTGGAGTGGTTATTGATCTACTGG	CAGEIRFLEWLLIYW	IGHV6-1	IGHD3-3	IGHJ4	4	13	34	38
1	1.3118194936376755E-4	TGTGCGACAAATACGGGCAGTGGCTACAACTGGTTCGACCCCTGG	CATNTGSGYNWFDPW	IGHV5-10-1	IGHD6-19	IGHJ5	6	16	23	24
1	1.3118194936376755E-4	TGTGCGAGCTATAGCAGTGGCTGGTATGATGCTTTTGATATCTGG	CASYSSGWYDAFDIW	IGHV4-55	IGHD6-19	IGHJ3	12	13	24	25
1	1.3118194936376755E-4	TGTGCGAGCGCCCAGATAGGGAGTTATAATGCTTTTGATATCTGG	CASAQIGSYNAFDIW	IGHV3-48	IGHD3-10	IGHJ3	7	18	26	28
1	1.3118194936376755E-4	TGTGCGAGCAACTACGGGTACTACTACTACTACATGGACGTCTGG	CASNYGYYYYYMDVW	IGHV3-30	IGHD1-7	IGHJ6	7	9	15	18
1	1.3118194936376755E-4	TGTGCGAGGTGGGCAGTGATTACAGTGACTGGTATTGAGTCCTGG	CARWAVITVTGIESW	IGHV4-39	IGHD2-21	IGHJ5	7	24	35	40
1	1.3118194936376755E-4	TGTGCGAGGCACCAAGGCTGGTACGCCGACTACTTTGACCTCTGG	CARHQGWYADYFDLW	IGHV3-64	IGHD6-19	IGHJ4	7	15	24	28
1	1.3118194936376755E-4	TGTGCGAGGGTTTACGATTACCACCTCTACGGTATGGACGTCTGG	CARVYDYHLYGMDVW	IGHV1-46	IGHD5-12	IGHJ6	7	12	20	33
1	1.3118194936376755E-4	TGTGCGAGGGTTTACGATTACCACCTCTACGGTATGGACGTCTGG	CARVYDYHLYGMDVW	IGHV4-4	IGHD5-12	IGHJ6	7	12	20	33
1	1.3118194936376755E-4	TGTGCGAGGGGCGATTTTTGGAGTGGTTACCATATTGACTACTGG	CARGDFWSGYHIDYW	IGHV1-8	IGHD3-3	IGHJ4	11	12	28	34
1	1.3118194936376755E-4	TGTGCGAGGGGAGGTGGCTACAATTTCAACCCATTTGACTACTGG	CARGGGYNFNPFDYW	IGHV4-59	IGHD5-24	IGHJ4	7	10	24	33
1	1.3118194936376755E-4	TGTGCGAGATTAGGTAGTTGGAGTGCCACCTCGAACGACTACTGG	CARLGSWSATSNDYW	IGHV4-55	IGHD3-3	IGHJ4	9	17	24	36
1	1.3118194936376755E-4	TGTGCGAGATCGGCAGTGGCTGGAAATGATGCTTTTGATATCTGG	CARSAVAGNDAFDIW	IGHV3-11	IGHD6-19	IGHJ3	8	12	22	25
1	1.3118194936376755E-4	TGTGCGAGACTCGGATTATACAGGTGGTACAACTTTGACTATTGG	CARLGLYRWYNFDYW	IGHV4-59	IGHD3-3	IGHJ4	8	14	24	26
1	1.3118194936376755E-4	TGTGCGAGAGTTGCCAATTCTTGGCGTGGACTCATAGAGTACTGG	CARVANSWRGLIEYW	IGHV1-8	IGHD3-3	IGHJ4	9	16	28	39
1	1.3118194936376755E-4	TGTGCGAGAGCCTATTATCCACTGTGGGATGCTTTTGATGTCTGG	CARAYYPLWDAFDVW	IGHV4-31	IGHD5-12	IGHJ3	9	15	21	27
1	1.3118194936376755E-4	TGTGCGAGAGCAGCACGTAATACCGATTTTGCTTTTGATATCTGG	CARAARNTDFAFDIW	IGHV4-34	IGHD3-3	IGHJ3	9	15	22	29
1	1.3118194936376755E-4	TGTGCGAGAGGTATGGGCCAGGAGCGCGATTCATTTGACTACTGG	CARGMGQERDSFDYW	IGHV3-64	IGHD2-8	IGHJ4	9	10	14	33
1	1.3118194936376755E-4	TGTGCGAGAGGCGGAGGCTGGCAACGGTATTACTTTGAATACTGG	CARGGGWQRYYFEYW	IGHV1-8	IGHD6-19	IGHJ4	11	15	20	26
1	1.3118194936376755E-4	TGTGCGAGAGGCGGAGGCTGGCAACGGTATTACTTTGAATACTGG	CARGGGWQRYYFEYW	IGHV4-59	IGHD6-19	IGHJ4	9	15	20	26
1	1.3118194936376755E-4	TGTGCGAGAGGGTATTACTATGATAGTAGTGGTTCATCCTACTGG	CARGYYYDSSGSSYW	IGHV1-8	IGHD3-22	IGHJ4	10	11	33	38
1	1.3118194936376755E-4	TGTGCGAGAGGGGGCGGTATAGCAGCAGCTGCCCTTGACTACTGG	CARGGGIAAAALDYW	IGHV1-8	IGHD6-13	IGHJ4	10	15	30	34
1	1.3118194936376755E-4	TGTGCGAGAGGGGACGTGGTGGCTGCTAACCAATTTGACTACTGG	CARGDVVAANQFDYW	IGHV4-31	IGHD2-15	IGHJ4	9	15	27	33
1	1.3118194936376755E-4	TGTGCGAGAGGGGAAGGCAGTGGCTGGTACTACTTTGACTACTGG	CARGEGSGWYYFDYW	IGHV1-8	IGHD6-19	IGHJ4	10	16	25	26
1	1.3118194936376755E-4	TGTGCGAGAGGAGTGGACTACGGGCCGGAATACTTTGACTTCTGG	CARGVDYGPEYFDFW	IGHV1-8	IGHD4-17	IGHJ4	10	15	22	30
1	1.3118194936376755E-4	TGTGCGAGAGGAGTGGACTACGGGCCGGAATACTTTGACTTCTGG	CARGVDYGPEYFDFW	IGHV4-31	IGHD4-17	IGHJ4	9	15	22	30
1	1.3118194936376755E-4	TGTGCGAGAGGAGGTGGCTGGAATTTCAACCCATTTGACTACTGG	CARGGGWNFNPFDYW	IGHV1-8	IGHD6-19	IGHJ4	10	13	20	33
1	1.3118194936376755E-4	TGTGCGAGAGGAGGTGGGCCGTATAGCAGCAGCTTTGACTACTGG	CARGGGPYSSSFDYW	IGHV4-59	IGHD6-13	IGHJ4	9	20	31	32
1	1.3118194936376755E-4	TGTGCGAGAGGAGATAGCAGTGCCTATTACGTAGCGGTCCACTGG	CARGDSSAYYVAVHW	IGHV3-23	IGHD6-19	IGHJ4	6	13	32	40
1	1.3118194936376755E-4	TGTGCGAGAGGAGATAACTGGAAGTACGGGTGGTTCGACCCCTGG	CARGDNWKYGWFDPW	IGHV1-8	IGHD1-7	IGHJ5	10	13	27	30
1	1.3118194936376755E-4	TGTGCGAGAGGAAGTGACTACGGGAGAGGGTACTTCGATCTCTGG	CARGSDYGRGYFDLW	IGHV1-8	IGHD4-17	IGHJ2	10	14	22	28
1	1.3118194936376755E-4	TGTGCGAGAGATCTTGAGTATAGCAGTGGCTGGTACATCTACTGG	CARDLEYSSGWYIYW	IGHV1-18	IGHD6-19	IGHJ4	13	17	35	38
1	1.3118194936376755E-4	TGTGCGAGAGATCCCCCTGGCAGTGGCTGGCGCCTTGACTACTGG	CARDPPGSGWRLDYW	IGHV4-31	IGHD6-19	IGHJ4	12	19	29	34
1	1.3118194936376755E-4	TGTGCGAGAGATCGTGATTTTTGGAGTGGCCCCTTTGACTACTGG	CARDRDFWSGPFDYW	IGHV3-30	IGHD3-3	IGHJ4	12	15	28	32
1	1.3118194936376755E-4	TGTGCGAGAGATGACCCTGGAACTACCCTCTGGTTCGACCCCTGG	CARDDPGTTLWFDPW	IGHV1-18	IGHD1-7	IGHJ5	11	16	25	29
1	1.3118194936376755E-4	TGTGCGAGAGATAATTTACTGTGGTTCGGCGGCTTTGACTACTGG	CARDNLLWFGGFDYW	IGHV4-39	IGHD3-10	IGHJ4	8	15	28	32
1	1.3118194936376755E-4	TGTGCGAGAGATAATTTACTGTGGTTCGGCGGCTTTGACTACTGG	CARDNLLWFGGFDYW	IGHV4-31	IGHD3-10	IGHJ4	11	15	28	32
1	1.3118194936376755E-4	TGTGCGAGAGATAAGAGGGGCAAGGGGGAATACCTTGACTACTGG	CARDKRGKGEYLDYW	IGHV3-21	IGHD3-16	IGHJ4	11	23	28	30
1	1.3118194936376755E-4	TGTGCGAGAGATAAAGGGGATGGTGTGGGGGGCTTTGACTACTGG	CARDKGDGVGGFDYW	IGHV3-11	IGHD2-8	IGHJ4	11	19	25	32
1	1.3118194936376755E-4	TGTGCGAGAGATAAAGGGGATGGTGTGGGGGGCTTTGACTACTGG	CARDKGDGVGGFDYW	IGHV3-47	IGHD2-8	IGHJ4	11	19	25	32
1	1.3118194936376755E-4	TGTGCGAGAGACTGGATAGCAGCAGCTGGACCCTTTGACTACTGG	CARDWIAAAGPFDYW	IGHV3-21	IGHD6-13	IGHJ4	10	15	28	32
1	1.3118194936376755E-4	TGTGCGAGAGACAGTGGCTACGATGGTGATGCTTTTAATATTTGG	CARDSGYDGDAFNIW	IGHV7-81	IGHD5-12	IGHJ3	8	12	23	26
1	1.3118194936376755E-4	TGTGCGAGAGAGTCTCACAGGAGAGGATATTGTCTAACTCCCTGG	CARESHRRGYCLTPW	IGHV4-31	IGHD2-15	IGHJ5	10	23	32	39
1	1.3118194936376755E-4	TGTGCGAGAGAGGCCACAGGCGTAGGGTACGGTATGGACGTCTGG	CAREATGVGYGMDVW	IGHV4-31	IGHD4-17	IGHJ6	10	27	32	33
1	1.3118194936376755E-4	TGTGCGAGAGAGGGGGGTTCAGTGGCTGGCTCTTTTGACTACTGG	CAREGGSVAGSFDYW	IGHV3-21	IGHD6-19	IGHJ4	10	19	28	33
1	1.3118194936376755E-4	TGTGCGAGAGAGGACGGTGACTTGACCCGGGCTTTCGACAACTGG	CAREDGDLTRAFDNW	IGHV3-33	IGHD4-17	IGHJ4	10	13	21	36
1	1.3118194936376755E-4	TGTGCGAGAGAGAGGCGGGTCGGCGAGCCCTGGATTGGCTACTGG	CARERRVGEPWIGYW	IGHV4-4	IGHD1-20	IGHJ4	10	29	33	34
1	1.3118194936376755E-4	TGTGCGAGAGAAATGGCTGCACCAATGAATGCTTTTGATATCTGG	CAREMAAPMNAFDIW	IGHV3-53	IGHD5-24	IGHJ3	10	12	17	28
1	1.3118194936376755E-4	TGTGCGAGAATTATACAGCTATGGTATGATGCTTTTGATATCTGG	CARIIQLWYDAFDIW	IGHV4-4	IGHD5-18	IGHJ3	8	12	24	25
1	1.3118194936376755E-4	TGTGCGAGAATCCACGGGTACAGCAGCAGCTGGTTTGACTACTGG	CARIHGYSSSWFDYW	IGHV1-69	IGHD6-13	IGHJ4	8	14	32	33
1	1.3118194936376755E-4	TGTGCGAGAACTTACGGTGACTACGGTAGTGCTTTTGATATCTGG	CARTYGDYGSAFDIW	IGHV4-28	IGHD4-17	IGHJ3	9	12	24	29
1	1.3118194936376755E-4	TGTGCGAGAACTCACCCTTTGGAGTGGATTTCCTTCGCCCACTGG	CARTHPLEWISFAHW	IGHV3-23	IGHD3-3	IGHJ5	6	17	26	33
1	1.3118194936376755E-4	TGTGCGAGAACTCACCCTTTGGAGTGGATTTCCTTCGCCCACTGG	CARTHPLEWISFAHW	IGHV4-59	IGHD3-3	IGHJ5	8	17	26	33
1	1.3118194936376755E-4	TGTGCGAGAAGTACATATGGTGGCCACGCTCAGTATGACTTCTGG	CARSTYGGHAQYDFW	IGHV5-10-1	IGHD5-12	IGHJ4	8	14	27	35
1	1.3118194936376755E-4	TGTGCGAGAAATCTTTTTGGAGCCCCTCGTGCTTTTGATATCTGG	CARNLFGAPRAFDIW	IGHV4-28	IGHD3-3	IGHJ3	11	13	21	29
1	1.3118194936376755E-4	TGTGCGAGAAATACGGGCAGTGGCTACAATTGGTTCGACCCCTGG	CARNTGSGYNWFDPW	IGHV1-46	IGHD6-19	IGHJ5	8	16	23	24
1	1.3118194936376755E-4	TGTGCGAGAAATACGGGCAGTGGCTACAACTGGTTCGACCCCTGG	CARNTGSGYNWFDPW	IGHV1-67	IGHD6-19	IGHJ5	8	16	23	24
1	1.3118194936376755E-4	TGTGCGAAAGTAAGGGTAGTGCCAGCTGACTATTATGACTACTGG	CAKVRVVPADYYDYW	IGHV3-23	IGHD2-2	IGHJ4	9	15	27	28
1	1.3118194936376755E-4	TGTGCGAAAGCCGGTATAGCAGTGGCTGGTACCGTTGACTACTGG	CAKAGIAVAGTVDYW	IGHV3-23	IGHD6-19	IGHJ4	9	12	31	34
1	1.3118194936376755E-4	TGTGCGAAAGGAGACGACTGGGGACTGAGCGATTTTGACTACTGG	CAKGDDWGLSDFDYW	IGHV3-23	IGHD7-27	IGHJ4	9	16	23	33
1	1.3118194936376755E-4	TGTGCGAAAGATCGGCAGTTTTGGTTAAGTTACTTTGACTACTGG	CAKDRQFWLSYFDYW	IGHV3-23	IGHD3-22	IGHJ4	12	21	26	30
1	1.3118194936376755E-4	TGTGCGAAAGATCAGTTGGTAAGGGCTGAATACTTCGATCACTGG	CAKDQLVRAEYFDHW	IGHV3-23	IGHD4-23	IGHJ1	12	16	21	24
1	1.3118194936376755E-4	TGTGCGAAAGATAGACTGGGCCCAGCAGACGACTTTGATTATTGG	CAKDRLGPADDFDYW	IGHV3-23	IGHD3-9	IGHJ4	11	13	18	31
1	1.3118194936376755E-4	TGTGCGAAAGAGCGAAACTACGGTGACTACCCGGGTGACTACTGG	CAKERNYGDYPGDYW	IGHV3-23	IGHD4-17	IGHJ4	10	16	29	35
1	1.3118194936376755E-4	TGTGCGAAAAACTTACGATATTTTGACTGGCTAAACGAGTACTGG	CAKNLRYFDWLNEYW	IGHV3-23	IGHD3-9	IGHJ4	8	12	29	39
1	1.3118194936376755E-4	TGTGCACACAGACCCCCGGGTTGGAGCCTTCTGTTTGACTACTGG	CAHRPPGWSLLFDYW	IGHV2-5	IGHD6-13	IGHJ4	12	14	20	33
1	1.3118194936376755E-4	TGTGCACACAAAAGGCCTGGCTGGTCTCTTAATTTTGACTTCTGG	CAHKRPGWSLNFDFW	IGHV2-5	IGHD6-19	IGHJ4	9	17	24	33
1	1.3118194936376755E-4	TGTGCAAGAGAAAGCAGTGGCTGGTTTTACTACTTTGACTACTGG	CARESSGWFYYFDYW	IGHV3-11	IGHD6-19	IGHJ4	10	12	24	27
1	1.3118194936376755E-4	TGTGCAAAAGGTGGTTCAGACAGTTATACTGCTTTTGATATCTGG	CAKGGSDSYTAFDIW	IGHV3-23	IGHD1-20	IGHJ3	9	20	28	29
1	1.3118194936376755E-4	TGTACCACAGGAGATATGATAGTAGTGGTTACTCTGATGGTCTGG	CTTGDMIVVVTLMVW	IGHV3-15	IGHD3-22	IGHJ3	9	14	30	40
1	1.3118194936376755E-4	TGCGCGAGAGTCCTCTATGGCCCCTGGTCGGGTTTTGACTACTGG	CARVLYGPWSGFDYW	IGHV3-21	IGHD3-10	IGHJ4	9	14	19	33
1	1.3118194936376755E-4	TGTGTTATGGGAACTACCCCAACTGGGTGGTTCGACCCCTGG	CVMGTTPTGWFDPW	IGHV4-4	IGHD1-7	IGHJ5	3	9	16	27
1	1.3118194936376755E-4	TGTGTAATTTTTGGAGTGGTCACCTACTACTTTGACTACTGG	CVIFGVVTYYFDYW	IGHV1-67	IGHD3-3	IGHJ4	3	6	19	24
1	1.3118194936376755E-4	TGTGCTTACGCAGTGGCTGGTACGAGGTGGACTGACTACTGG	CAYAVAGTRWTDYW	IGHV1-24	IGHD6-19	IGHJ4	4	9	23	32
1	1.3118194936376755E-4	TGTGCTCTGGGGGTAGCTGTGGCTGGCACGACTGACCACTGG	CALGVAVAGTTDHW	IGHV1-58	IGHD6-19	IGHJ2P	4	13	29	36
1	1.3118194936376755E-4	TGTGCCGGGGAGTTATCCAGGAGGTCTGGTTTTGATATCTGG	CAGELSRRSGFDIW	IGHV3-23	IGHD3-10	IGHJ3	4	5	15	29
1	1.3118194936376755E-4	TGTGCGATTCTATACAGCTATGGTTCTGAATTTGACTACTGG	CAILYSYGSEFDYW	IGHV1-3	IGHD5-18	IGHJ4	6	11	24	30
1	1.3118194936376755E-4	TGTGCGACCTTGGGCTGGCTGGGTGATGCTTTTGATCTTTGG	CATLGWLGDAFDLW	IGHV1-2	IGHD6-19	IGHJ3	6	15	21	23
1	1.3118194936376755E-4	TGTGCGAGTCTCCACCACAGTAATAATGCTTATGATATCTGG	CASLHHSNNAYDIW	IGHV3-48	IGHD3-10	IGHJ3	7	13	24	25
1	1.3118194936376755E-4	TGTGCGAGTCAACTTACGGTGACAGATGCTTTTGATATCTGG	CASQLTVTDAFDIW	IGHV4-4	IGHD4-17	IGHJ3	7	14	22	24
1	1.3118194936376755E-4	TGTGCGAGGCACAGTGGCTGGTCTTACTACTTTGACTACTGG	CARHSGWSYYFDYW	IGHV3-21	IGHD6-19	IGHJ4	7	11	21	24
1	1.3118194936376755E-4	TGTGCGAGGGTAGGTAGCAGCAGCTGGTACTTTGACTACTGG	CARVGSSSWYFDYW	IGHV4-39	IGHD6-13	IGHJ4	7	14	26	27
1	1.3118194936376755E-4	TGTGCGAGGGCCTCGGCGACCTACTGGTACTTCGATCTCTGG	CARASATYWYFDLW	IGHV3-33	.	IGHJ2	7	-1	-1	20
1	1.3118194936376755E-4	TGTGCGAGGGGTTACGGTGACCCCAGCTGGTTCGACCCCTGG	CARGYGDPSWFDPW	IGHV5-10-1	IGHD4-17	IGHJ5	7	12	20	26
1	1.3118194936376755E-4	TGTGCGAGGGGAACCCTCGAGGACTGGTACTTCGATCTCTGG	CARGTLEDWYFDLW	IGHV3-48	IGHD1-14	IGHJ2	7	9	14	22
1	1.3118194936376755E-4	TGTGCGAGGGAACTGACTGGGACTGATGGCTTTGATATCTGG	CARELTGTDGFDIW	IGHV4-39	IGHD3-9	IGHJ3	7	13	19	23
1	1.3118194936376755E-4	TGTGCGAGGACGTATAGTACTCGGCTGAGTTTTGACTATTGG	CARTYSTRLSFDYW	IGHV4-39	IGHD1-26	IGHJ4	7	11	17	30
1	1.3118194936376755E-4	TGTGCGAGGACGTATAGTACTCGGCTGAGTTTTGACTATTGG	CARTYSTRLSFDYW	IGHV4-4	IGHD3-9	IGHJ2	7	29	36	39
1	1.3118194936376755E-4	TGTGCGAGACTCGAACTAGAACCTCGCAGCCTTGACCTCTGG	CARLELEPRSLDLW	IGHV4-39	IGHD1-7	IGHJ5	9	12	17	33
1	1.3118194936376755E-4	TGTGCGAGACCCCCCTCCGACTACTACGGTATGGACGTCTGG	CARPPSDYYGMDVW	IGHV1-46	IGHD2-15	IGHJ6	8	14	18	19
1	1.3118194936376755E-4	TGTGCGAGAGTTGGCAGCAGCTGGCAGGGAATTGACTACTGG	CARVGSSWQGIDYW	IGHV1-69	IGHD6-13	IGHJ4	9	13	23	31
1	1.3118194936376755E-4	TGTGCGAGAGCCCCCTCCGACTACTACGGTATGGACGTCTGG	CARAPSDYYGMDVW	IGHV1-46	IGHD1-26	IGHJ3	9	20	27	37
1	1.3118194936376755E-4	TGTGCGAGAGCCCCGTCAGACTTCTACGGTATGGACGTCTGG	CARAPSDFYGMDVW	IGHV1-46	IGHD4-17	IGHJ6	9	23	29	30
1	1.3118194936376755E-4	TGTGCGAGAGGCGACGATTTTTGGAGTGGTTCCTCTCACTGG	CARGDDFWSGSSHW	IGHV4-34	IGHD3-3	IGHJ4	11	13	30	37
1	1.3118194936376755E-4	TGTGCGAGAGGGGGCAACAACTGGGAGCCTGAGGCCTACTGG	CARGGNNWEPEAYW	IGHV3-11	IGHD1-1	IGHJ4	9	16	23	35
1	1.3118194936376755E-4	TGTGCGAGAGGGGAAGACAGCACCAGCTACTTTGACTACTGG	CARGEDSTSYFDYW	IGHV1-2	IGHD2-15	IGHJ4	9	20	24	26
1	1.3118194936376755E-4	TGTGCGAGAGGGGAAGACAGCACCAGCTACTTTGACTACTGG	CARGEDSTSYFDYW	IGHV5-10-1	IGHD2-15	IGHJ4	8	20	24	26
1	1.3118194936376755E-4	TGTGCGAGAGGAGGACTCCGGAGAGGGGACTTTGACTACTGG	CARGGLRRGDFDYW	IGHV3-21	IGHD2-15	IGHJ4	9	14	22	28
1	1.3118194936376755E-4	TGTGCGAGAGGAGACTACGGTGACTACGTGTTTGACTACTGG	CARGDYGDYVFDYW	IGHV1-8	IGHD4-17	IGHJ4	10	12	28	30
1	1.3118194936376755E-4	TGTGCGAGAGATTTGGTGGGAGCTACTTACCTTGACTACTGG	CARDLVGATYLDYW	IGHV3-21	IGHD1-26	IGHJ4	11	15	26	27
1	1.3118194936376755E-4	TGTGCGAGAGATTGCGGGCAGGCCTACGGTATGGACGTCTGG	CARDCGQAYGMDVW	IGHV3-48	IGHD4-17	IGHJ6	11	23	29	30
1	1.3118194936376755E-4	TGTGCGAGAGATCTTGGGGTGAATGACTACGGTGACTACTGG	CARDLGVNDYGDYW	IGHV3-33	IGHD2-21	IGHJ4	13	17	21	25
1	1.3118194936376755E-4	TGTGCGAGAGATCCGTGGCGAATGGGTAGCTTTGGCTGCTGG	CARDPWRMGSFGCW	IGHV3-21	IGHD2-15	IGHJ4	12	24	28	29
1	1.3118194936376755E-4	TGTGCGAGAGATCGGTATAGCAGTGGCCGGTACGACTACTGG	CARDRYSSGRYDYW	IGHV4-31	IGHD6-19	IGHJ4	12	13	32	33
1	1.3118194936376755E-4	TGTGCGAGAGATCAGTGGCGAATGGGTAGCTTTGGCTGCTGG	CARDQWRMGSFGCW	IGHV3-23	IGHD5-12	IGHJ4	12	13	18	29
1	1.3118194936376755E-4	TGTGCGAGAGATCAGTGGCGAATGGGTAGCTTTGGCTGCTGG	CARDQWRMGSFGCW	IGHV4-31	IGHD5-12	IGHJ4	12	13	18	29
1	1.3118194936376755E-4	TGTGCGAGAGATGGGTATAGCAGCAGCTGGTACGGCTACTGG	CARDGYSSSWYGYW	IGHV3-21	IGHD6-13	IGHJ4	11	12	33	35
1	1.3118194936376755E-4	TGTGCGAGAGATGGGGGATACAGCTATGCTTTTGATATCTGG	CARDGGYSYAFDIW	IGHV3-33	IGHD5-18	IGHJ3	11	15	24	25
1	1.3118194936376755E-4	TGTGCGAGAGATACGGACCAGCTGTTCTCGTTCGACCCCTGG	CARDTDQLFSFDPW	IGHV3-33	IGHD6-13	IGHJ5	11	12	23	29
1	1.3118194936376755E-4	TGTGCGAGAGATAGCTTGGTCGAATACTACATGGACGTCTGG	CARDSLVEYYMDVW	IGHV3-53	.	IGHJ6	11	-1	-1	24
1	1.3118194936376755E-4	TGTGCGAGAGAGGCAGCAGCTGGAGAATTCTTTGACTACTGG	CAREAAAGEFFDYW	IGHV3-21	IGHD6-13	IGHJ4	10	12	22	29
1	1.3118194936376755E-4	TGTGCGAGAGAGGCAGCAGCTGGAGAATTCTTTGACTACTGG	CAREAAAGEFFDYW	IGHV3-53	IGHD6-13	IGHJ4	10	12	22	29
1	1.3118194936376755E-4	TGTGCGAGAGAAGAACCGATAACGCCCCTCTTTGACTGCTGG	CAREEPITPLFDCW	IGHV1-2	IGHD3-16	IGHJ4	10	16	27	29
1	1.3118194936376755E-4	TGTGCGAGAACCTATAGCAGTAGATATTCATCTGACTATTGG	CARTYSSRYSSDYW	IGHV5-10-1	IGHD6-19	IGHJ4	8	12	20	32
1	1.3118194936376755E-4	TGTGCGAGAAGGGGTTCTAAGAGGGAGCTGTTTGAGTACTGG	CARRGSKRELFEYW	IGHV3-48	IGHD1-26	IGHJ4	8	22	28	30
1	1.3118194936376755E-4	TGTGCGAGAAGATACGGGCGAACCGAGTACTTTGACTTCTGG	CARRYGRTEYFDFW	IGHV1-69	IGHD3-10	IGHJ4	8	18	23	27
1	1.3118194936376755E-4	TGTGCGAAAGACGTTCTTACGTGGGGGGGTTTTGACTCCTGG	CAKDVLTWGGFDSW	IGHV3-23	IGHD3-16	IGHJ4	10	16	28	30
1	1.3118194936376755E-4	TGTGCGAAAGACGTTCTTACGTGGGGGGGTTTTGACTCCTGG	CAKDVLTWGGFDSW	IGHV4-4	IGHD3-16	IGHJ4	10	16	28	30
1	1.3118194936376755E-4	TGTGCACGGATTGGGCCCTCTGACTTCTACTTTGACTACTGG	CARIGPSDFYFDYW	IGHV2-26	IGHD4-11	IGHJ4	10	20	24	26
1	1.3118194936376755E-4	TGTGCAAAAGAGGGTGGGGGTAGTGGTTATTTCGACTACTGG	CAKEGGGSGYFDYW	IGHV3-9	IGHD3-22	IGHJ4	10	19	30	33
1	1.3118194936376755E-4	TGTATCCCCTATGATAGTAGTGGTTATAGGTTCGACCCCTGG	CIPYDSSGYRFDPW	IGHV3-15	IGHD3-22	IGHJ5	3	8	26	28
1	1.3118194936376755E-4	TGTACCCTTAACTGGAATTACATAGGATCTTTTGATATCTGG	CTLNWNYIGSFDIW	IGHV3-15	IGHD1-7	IGHJ3	5	8	24	28
1	1.3118194936376755E-4	TGTACCACTGTCCCCCTGACAACACTGACCACGGGATACTGG	CTTVPLTTLTTGYW	IGHV3-15	IGHD1-14	IGHJ4	7	27	32	36
1	1.3118194936376755E-4	TGTACGACCGCGGACATAACGATATATTATTTTGAGAAGTGG	CTTADITIYYFEKW	IGHV3-11	IGHD3-16	IGHJ4	6	15	23	39
1	1.3118194936376755E-4	TGTACGAGAGAGGGAGCAGGATCTGGAGCCTTTGACTACTGG	CTREGAGSGAFDYW	IGHV3-53	IGHD1-26	IGHJ4	10	11	16	29
1	1.3118194936376755E-4	TGTGTGAGAGAGGGGTGGGGATCCCTATGTGACTACTGG	CVREGWGSLCDYW	IGHV3-21	IGHD7-27	IGHJ4	10	15	24	29
1	1.3118194936376755E-4	TGTGCGACCGAGCGCTTGGTGGCTGGTACGGACTCCTGG	CATERLVAGTDSW	IGHV3-21	IGHD6-19	IGHJ4	6	18	29	30
1	1.3118194936376755E-4	TGTGCGACAGACGACCTTCTCGGGGATCCCGACTCCTGG	CATDDLLGDPDSW	IGHV1-18	IGHD7-27	IGHJ5	10	21	28	29
1	1.3118194936376755E-4	TGTGCGAGTGTATTACCGGGTGATTACTTTGACTACTGG	CASVLPGDYFDYW	IGHV4-4	IGHD3-10	IGHJ4	7	9	15	24
1	1.3118194936376755E-4	TGTGCGAGTGACTACGGTGACTACGGCGGTGTCTACTGG	CASDYGDYGGVYW	IGHV1-69	IGHD4-17	IGHJ4	7	8	24	32
1	1.3118194936376755E-4	TGTGCGAGCTACTACGGTGACCACTACTTTGACTACTGG	CASYYGDHYFDYW	IGHV3-21	IGHD4-17	IGHJ4	7	10	20	22
1	1.3118194936376755E-4	TGTGCGAGCAACCCTATTAGCAGCTCGCCCATCGCCTGG	CASNPISSSPIAW	IGHV3-64	IGHD6-6	IGHJ5	7	17	26	34
1	1.3118194936376755E-4	TGTGCGAGCAACCCTATTAGCAGCTCGCCCATCGCCTGG	CASNPISSSPIAW	IGHV4-4	IGHD6-6	IGHJ5	7	17	26	34
1	1.3118194936376755E-4	TGTGCGAGGGAGTATTCCTACTACAACATAGACGTCTGG	CAREYSYYNIDVW	IGHV4-4	IGHD2-15	IGHJ6	7	8	13	17
1	1.3118194936376755E-4	TGTGCGAGGACCCTCGGACCTTACTACTTTGACTACTGG	CARTLGPYYFDYW	IGHV4-4	IGHD6-6	IGHJ4	7	14	18	21
1	1.3118194936376755E-4	TGTGCGAGGACCCTCGAACCTTACTACTTTGACTACTGG	CARTLEPYYFDYW	IGHV3-11	IGHD3-10	IGHJ4	7	14	19	21
1	1.3118194936376755E-4	TGTGCGAGACTTTGGGCAGCAACCGGTACTTACTACTGG	CARLWAATGTYYW	IGHV4-34	IGHD1-1	IGHJ4	8	21	28	31
1	1.3118194936376755E-4	TGTGCGAGACGGGACAGTATGTTCACGTTTGACTACTGG	CARRDSMFTFDYW	IGHV1-2	IGHD4-11	IGHJ4	8	13	18	27
1	1.3118194936376755E-4	TGTGCGAGACGGGACAGTATGTTCACGTTTGACTACTGG	CARRDSMFTFDYW	IGHV5-10-1	IGHD4-11	IGHJ4	9	13	18	27
1	1.3118194936376755E-4	TGTGCGAGACGAGACTTTAGTGGTGACTTTGACTACTGG	CARRDFSGDFDYW	IGHV1-2	IGHD2-15	IGHJ4	8	17	24	25
1	1.3118194936376755E-4	TGTGCGAGAGCTTGGGGTTATTATTACTTTGACTCCTGG	CARAWGYYYFDSW	IGHV4-31	IGHD3-3	IGHJ4	9	15	23	24
1	1.3118194936376755E-4	TGTGCGAGAGCTGGTGATGTTGTACCCATGGACGTCTGG	CARAGDVVPMDVW	IGHV3-53	IGHD1-1	IGHJ6	9	18	25	26
1	1.3118194936376755E-4	TGTGCGAGAGGAGGCAGCTGGTACGTCGTTGACTACTGG	CARGGSWYVVDYW	IGHV3-21	IGHD6-13	IGHJ4	9	13	25	28
1	1.3118194936376755E-4	TGTGCGAGAGATTACTACGGCCCACCCCTTGACTACTGG	CARDYYGPPLDYW	IGHV3-21	IGHD1-26	IGHJ4	11	12	18	28
1	1.3118194936376755E-4	TGTGCGAGAGATCTACGATTCCTTGCTTTTGATATGTGG	CARDLRFLAFDMW	IGHV3-21	IGHD3-3	IGHJ3	13	14	19	23
1	1.3118194936376755E-4	TGTGCGAGAGATCGCCAGTATGAGGGACTTGACTACTGG	CARDRQYEGLDYW	IGHV4-31	IGHD1-7	IGHJ4	12	14	18	28
1	1.3118194936376755E-4	TGTGCGAGAGATGGGGCAGCAGCCGGTATCAGGTACTGG	CARDGAAAGIRYW	IGHV3-21	IGHD6-13	IGHJ4	11	15	27	33
1	1.3118194936376755E-4	TGTGCGAGAGATACTAATAATTCGCCTTTTGACTACTGG	CARDTNNSPFDYW	IGHV3-21	IGHD2-8	IGHJ4	11	12	17	27
1	1.3118194936376755E-4	TGTGCGAGAGATACTAATAATTCGCCTTTTGACTACTGG	CARDTNNSPFDYW	IGHV4-31	IGHD2-8	IGHJ4	11	12	17	27
1	1.3118194936376755E-4	TGTGCGAGAGATAGTAGTGGCCGACTCTTTGACTACTGG	CARDSSGRLFDYW	IGHV3-21	IGHD3-22	IGHJ4	11	12	19	26
1	1.3118194936376755E-4	TGTGCGAGAGATAGTAGTGGCCGACTCTTTGACTACTGG	CARDSSGRLFDYW	IGHV3-47	IGHD3-22	IGHJ4	11	12	19	26
1	1.3118194936376755E-4	TGTGCGAGAGACGGCGAGGGGAACTACTTTGACCGCTGG	CARDGEGNYFDRW	IGHV1-24	IGHD5-24	IGHJ4	4	6	14	22
1	1.3118194936376755E-4	TGTGCGAGAGACGGCGAGGGGAACTACTTTGACCGCTGG	CARDGEGNYFDRW	IGHV1-3	IGHD3-10	IGHJ4	10	17	21	22
1	1.3118194936376755E-4	TGTGCGAGAGAGGGGCAATTAGGAGGTATGGACGTCTGG	CAREGQLGGMDVW	IGHV3-33	IGHD5-24	IGHJ6	10	15	20	27
1	1.3118194936376755E-4	TGTGCGAGAGAGGGGCAATTAGGAGGTATGGACGTCTGG	CAREGQLGGMDVW	IGHV4-31	IGHD5-24	IGHJ6	10	15	20	27
1	1.3118194936376755E-4	TGTGCGAGAGAGGGGGAAAGTCTGGTTCCTGATTATTGG	CAREGESLVPDYW	IGHV4-31	IGHD1-14	IGHJ4	10	22	28	29
1	1.3118194936376755E-4	TGTGCGAGAAGTCGACGGAGTGGGAGCCTTGACTACTTG	CARSRRSGSLDYL	IGHV4-59	IGHD1-26	IGHJ4	8	18	26	28
1	1.3118194936376755E-4	TGTGCGAAAGGTGGCGATTTTTGGCCGTTTGACTACTGG	CAKGGDFWPFDYW	IGHV3-23	IGHD3-3	IGHJ4	9	14	23	27
1	1.3118194936376755E-4	TGTGCGAAAATAAGTGGTGTTAGCTGGCCTGACTGCTGG	CAKISGVSWPDCW	IGHV3-23	IGHD2-15	IGHJ4	8	12	25	29
1	1.3118194936376755E-4	TGTGCACATGAATTGCGATGGCGGAAACTTGACTACTGG	CAHELRWRKLDYW	IGHV2-5	IGHD5-24	IGHJ4	7	16	21	28
1	1.3118194936376755E-4	TGTGCAACAGTCAGGGGTATTTTGGGGTGGGACTACTGG	CATVRGILGWDYW	IGHV1-24	IGHD3-3	IGHJ4	9	19	29	30
1	1.3118194936376755E-4	TGTGCAAGTGAGCAGTGGCTTGGTTTTTTTGACTACTGG	CASEQWLGFFDYW	IGHV3-74	IGHD6-19	IGHJ4	7	10	19	27
1	1.3118194936376755E-4	TGTGCAAGGGCTTGGGGGATTACAGAACTTGACTACTGG	CARAWGITELDYW	IGHV6-1	IGHD3-16	IGHJ4	7	11	18	28
1	1.3118194936376755E-4	TGTGGAAAAGATATGACGGCCGGAGGTTTGGACGTCTGG	CGKDMTAGGLDVW	IGHV3-9	IGHD2-15	IGHJ6	13	19	24	28
1	1.3118194936376755E-4	TGTATGACGACCGGGGGCAGGCACAAAATTTCCTTCTGG	CMTTGGRHKISFW	IGHV3-43	IGHD3-9	IGHJ4	2	23	28	35
1	1.3118194936376755E-4	TGTACAAAAGATATTCTCCCGGGGGGTGTGGACGTCTGG	CTKDILPGGVDVW	IGHV3-9	IGHD6-13	IGHJ6	13	17	22	28
1	1.3118194936376755E-4	TGTGTGAGAGAGAACTATGGTGATCTGGAGTCCTGG	CVRENYGDLESW	IGHV3-47	IGHD3-10	IGHJ5	10	13	20	31
1	1.3118194936376755E-4	TGTGCCAGAGTTGACGGGGCCTACTTTGACTACTGG	CARVDGAYFDYW	IGHV4-30-2	IGHD3-10	IGHJ4	9	14	18	20
1	1.3118194936376755E-4	TGTGCGGCGGCAGTGATAGCCACTTTTGACTACTGG	CAAAVIATFDYW	IGHV3-33	IGHD5-12	IGHJ4	5	16	23	24
1	1.3118194936376755E-4	TGTGCGGGTGGATACAGCTATGGTTACGATCTCTGG	CAGGYSYGYDLW	IGHV1-58	IGHD5-18	IGHJ2	6	7	25	26
1	1.3118194936376755E-4	TGTGCGGGCTACAGGGGCTGGTACTTCGATCTCTGG	CAGYRGWYFDLW	IGHV4-59	IGHD5-24	IGHJ2	5	6	12	17
1	1.3118194936376755E-4	TGTGCGGGGGGACCAGCTACTGCCCTTGACTACTGG	CAGGPATALDYW	IGHV1-2	IGHD6-13	IGHJ4	5	11	22	25
1	1.3118194936376755E-4	TGTGCGAGGTGGGAGACGCGGGGCCTTGTGTTTTGG	CARWETRGLVFW	IGHV7-4-1	IGHD1-26	IGHJ4	7	8	14	33
1	1.3118194936376755E-4	TGTGCGAGGGAAAGGGGAAACGCTTTTGATGTCTGG	CARERGNAFDVW	IGHV3-23	IGHD3-10	IGHJ3	6	13	17	21
1	1.3118194936376755E-4	TGTGCGAGACTTTACTCAGCAGCTGGCTGGTACTGG	CARLYSAAGWYW	IGHV4-39	IGHD6-13	IGHJ4	9	16	25	30
1	1.3118194936376755E-4	TGTGCGAGACATGGTGGACTGGAACCCGCCTACTGG	CARHGGLEPAYW	IGHV4-39	IGHD1-1	IGHJ4	12	17	24	29
1	1.3118194936376755E-4	TGTGCGAGAGGAATTGATAAGGTTGTTGACTACTGG	CARGIDKVVDYW	IGHV1-8	IGHD3-16	IGHJ4	10	15	19	25
1	1.3118194936376755E-4	TGTGCGAGAGATCCTAACAGTGGCTGGCCCTACTGG	CARDPNSGWPYW	IGHV1-2	IGHD6-19	IGHJ4	12	17	26	29
1	1.3118194936376755E-4	TGTGCGAGAGATCAGCAGTTGGAAATGGATTATTGG	CARDQQLEMDYW	IGHV3-21	IGHD1-1	IGHJ4	12	15	20	33
1	1.3118194936376755E-4	TGTGCGAGAGACGTAATCAACTGGTTCGACCCCTGG	CARDVINWFDPW	IGHV3-33	IGHD3-3	IGHJ5	10	11	16	17
1	1.3118194936376755E-4	TGTGCGAGAGAGAGTTACTACAGTATGGACGTCTGG	CARESYYSMDVW	IGHV1-18	IGHD4-11	IGHJ6	10	16	23	24
1	1.3118194936376755E-4	TGTGCGAGAGAACGGGACAAAGGTCTCGACTACTGG	CARERDKGLDYW	IGHV4-31	.	IGHJ4	10	-1	-1	27
1	1.3118194936376755E-4	TGTGCGAGAAATTGGATCGGTGGTCTTGACTTCTGG	CARNWIGGLDFW	IGHV4-28	IGHD4-23	IGHJ3	12	17	23	31
1	1.3118194936376755E-4	TGTGCAAGGGATCTGTCAGGGCGGAATGACTACTGG	CARDLSGRNDYW	IGHV3-13	IGHD1-14	IGHJ4	13	21	25	26
1	1.3118194936376755E-4	TGTGCAAGAGATAGTGGCGTAGAGTTTGACTACTGG	CARDSGVEFDYW	IGHV3-74	IGHD5-24	IGHJ4	11	17	23	24
1	1.3118194936376755E-4	TGCACGAAAGGGCCCCCAACCCGCTTTGACTATTGG	CTKGPPTRFDYW	IGHV4-30-2	IGHD3-16	IGHJ4	1	12	18	23
1	1.3118194936376755E-4	TGTTGGGGCTACGATGATGCTTTTGATATCTGG	CWGYDDAFDIW	IGHV1-46	IGHD5-12	IGHJ3	2	6	12	13
1	1.3118194936376755E-4	TGTGTGAGACGGGATTACAATTTTTGGAATTGG	CVRRDYNFWNW	IGHV5-78	IGHD3-3	IGHJ4	8	13	27	30
1	1.3118194936376755E-4	TGTGCGAGGGGGTCGGCGGTGACCGACTACTGG	CARGSAVTDYW	IGHV3-33	IGHD4-17	IGHJ4	7	16	22	24
1	1.3118194936376755E-4	TGTGCGAGACTATATAATGGCTTCGACCTCTGG	CARLYNGFDLW	IGHV3-21	IGHD5-12	IGHJ5	8	11	20	21
1	1.3118194936376755E-4	TGTGCGAGAGATCGGGAGAACTTTGACTACTGG	CARDRENFDYW	IGHV1-2	IGHD1-26	IGHJ4	12	13	17	19
1	1.3118194936376755E-4	TGTGCGAGAGATGTAGCTCTCCAGAACTACTGG	CARDVALQNYW	IGHV1-18	IGHD1-26	IGHJ4	11	12	18	25
1	1.3118194936376755E-4	TGTGCGAGAGAGGGGAATGCTTTTGATATCTGG	CAREGNAFDIW	IGHV3-30	IGHD3-10	IGHJ3	10	11	15	16
1	1.3118194936376755E-4	TGTGCGAAACGACGGGGTGGGAACGATCTCTGG	CAKRRGGNDLW	IGHV5-10-1	IGHD1-1	IGHJ2	6	7	13	23
1	1.3118194936376755E-4	TGTGCGAGCGAATTACGTGCCGGCTACTGG	CASELRAGYW	IGHV3-30	IGHD5-24	IGHJ4	7	10	17	23
1	1.3118194936376755E-4	TGTGCGAGGACTACGGATCTTGACTACTGG	CARTTDLDYW	IGHV5-10-1	IGHD4-17	IGHJ4	7	8	15	19
1	1.3118194936376755E-4	TGTGCGAGAGGGGATAGCAGCAGCTGGTGG	CARGDSSSWW	IGHV1-8	IGHD6-13	IGHJ4	10	13	26	27
1	1.3118194936376755E-4	TGTGCAAGTGGATTAAGTGCCGGCTACTGG	CASGLSAGYW	IGHV3-30	IGHD2-2	IGHJ4	4	17	22	23
1	1.3118194936376755E-4	TGTGCAAGTGGATTAAGTGCCGGCTACTGG	CASGLSAGYW	IGHV3-48	IGHD2-2	IGHJ4	4	17	22	23
1	1.3118194936376755E-4	TGTGCAAGCGAATTAACTGCCGGCTACTGG	CASELTAGYW	IGHV1-24	IGHD1-20	IGHJ4	6	13	18	23
1	1.3118194936376755E-4	TGTGCAAGCGAATTAACTGCCGGCTACTGG	CASELTAGYW	IGHV3-74	IGHD1-20	IGHJ4	7	13	18	23
1	1.3118194936376755E-4	TGTGCAAGCGAATTAAGTGCCGGCTACTGG	CASELSAGYW	IGHV6-1	IGHD2-2	IGHJ4	7	17	22	23
1	1.3118194936376755E-4	TGTGCGACCGAAGTCGACCCCTGG	CATEVDPW	IGHV1-18	IGHD3-10	IGHJ5	6	7	11	13
1	1.3118194936376755E-4	TGTGCGAGGGGATTTGACTACTGG	CARGFDYW	IGHV4-59	.	IGHJ4	7	-1	-1	12
1	1.3118194936376755E-4	TGTGCGAGAGATTTTACTTGG	CARDFTW	IGHV3-21	IGHD3-22	IGHJ4	11	13	17	18
1	1.3118194936376755E-4	TGTGCGAAGTGGAAGACATGG	CAKWKTW	IGHV1-2	IGHD1-7	IGHJ4	6	9	13	18
1	1.3118194936376755E-4	TGTACTGATAATTATTATCTG	CTDNYYL	IGHV3-49	IGHD3-10	IGHJ4	5	11	17	20
1	1.3118194936376755E-4	TGTACCACCTGG	CTTW	IGHV3-15	.	IGHJ1	7	-1	-1	8
