# Supplementary material for: Biomarkers and Immune Repertoire Metrics Identified by Peripheral Blood Transcriptomic Sequencing Reveal the Pathogenesis of COVID-19
Source: Front Immunol. 2021 Aug 24;12:677025. doi: 10.3389/fimmu.2021.677025 (PMC8421539; doi:10.3389/fimmu.2021.677025)
Supplement: Supplementary file 1 [file DataSheet_1.zip › TCR_BCR/IGH/convert.SRR12007839.clonotypes.IGH.txt]

count	freq	cdr3nt	cdr3aa	v	d	j	VEnd	DStart	DEnd	JStart
159	0.02446153846153846	TGTGCAACAGGCCCTACAGTAACTCCTGGCCCCACCAACTGGTTCGACCCCTGG	CATGPTVTPGPTNWFDPW	IGHV1-24	IGHD4-11	IGHJ5	9	13	23	35
153	0.02353846153846154	TGTGCGAGAGTGGCCTATTATTACTATGACTGGTACTTCGATCTCTGG	CARVAYYYYDWYFDLW	IGHV1-18	IGHD3-10	IGHJ2	9	18	27	28
73	0.01123076923076923	TGTGCGAAAGATGAGGTCAGGCTTAGTGGTGGCTGGACTTACTACTTTGACTCCTGG	CAKDEVRLSGGWTYYFDSW	IGHV3-30	IGHD2-15	IGHJ4	11	23	31	39
70	0.010769230769230769	TGTTCAACAGGCCCTACGGTAACTCCTGGCCCCACCACCTGGTTCGACCCCTGG	CSTGPTVTPGPTTWFDPW	IGHV1-24	IGHD4-23	IGHJ5	9	17	25	38
58	0.008923076923076922	TGTGCAACAGGCCCTACAGTAACTCCTGGCCCCGCGAACTGGTTCGACCCCTGG	CATGPTVTPGPANWFDPW	IGHV1-24	IGHD4-11	IGHJ5	9	13	23	36
58	0.008923076923076922	TGTGCGAGAGGCACTGGGGATATCAGGGTAGGGTTTGACTACTGG	CARGTGDIRVGFDYW	IGHV4-34	IGHD7-27	IGHJ4	11	12	20	33
52	0.008	TGTGCAACAGGCCCTACAGTAACTCCTGGCCCCGCGACCTGGTTCGACCCCTGG	CATGPTVTPGPATWFDPW	IGHV1-24	IGHD4-11	IGHJ5	9	13	23	38
44	0.00676923076923077	TGTGCGAGAGATCACGGTGACTACGATGACTGCTACTTTGACCAATGG	CARDHGDYDDCYFDQW	IGHV3-21	IGHD4-17	IGHJ4	12	13	24	32
39	0.006	TGTGCGAAAGATCGTTATCAGTGGATGGACTACTTTGACCAGTGG	CAKDRYQWMDYFDQW	IGHV3-23	IGHD6-19	IGHJ4	12	18	27	28
34	0.005230769230769231	TGTGCGAGAGAACCGGTGACTGGCACCTATTACTTTGACTCCTGG	CAREPVTGTYYFDSW	IGHV1-69	IGHD2-21	IGHJ4	10	14	21	30
30	0.004615384615384616	TGTGCGAAAGATGAGGTCAGGCTTAGCGGTGGGTGGACTTACTACTTTGACTACTGG	CAKDEVRLSGGWTYYFDYW	IGHV3-23	IGHD6-19	IGHJ4	11	23	35	39
29	0.004461538461538461	TGTGCATCAGGCCCTACAGTTACTAGTGGCCCCGCGAACTGGTTCGACCCCTGG	CASGPTVTSGPANWFDPW	IGHV1-24	IGHD4-11	IGHJ5	9	13	24	36
28	0.0043076923076923075	TGTGCGAGAGAGGCGTATACCTCGGGGAGCGTATGGTACCTTGATGATTGG	CAREAYTSGSVWYLDDW	IGHV3-72	IGHD3-10	IGHJ4	10	21	28	48
26	0.004	TGTACCGCAGGCTGGTTGAGAGATGAGTCGGGGACTTATTATAAAGACTCCTGG	CTAGWLRDESGTYYKDSW	IGHV3-15	IGHD3-10	IGHJ4	9	27	43	45
24	0.0036923076923076922	TGTGCGAGAGGGGGAAACCATTGTGATGGTGATTGCTATGCCGCCCCGGATGAATACTGG	CARGGNHCDGDCYAAPDEYW	IGHV3-21	IGHD2-21	IGHJ4	9	19	42	50
24	0.0036923076923076922	TGTGCGAGAGGTGACTTTAATGATATCAGATATGGATTTGGCCTCTGG	CARGDFNDIRYGFGLW	IGHV4-34	IGHD3-22	IGHJ4	10	19	24	44
24	0.0036923076923076922	TGTGCGAGAGAAGCGGTGACTGGCACCTATTACTTTGACTCCTGG	CAREAVTGTYYFDSW	IGHV1-46	IGHD2-21	IGHJ4	10	14	21	30
21	0.0032307692307692306	TGTGCGAAAGATGAGGTCAGGTATAGCGGTGGCTGGACTTACTACTTTGACTACTGG	CAKDEVRYSGGWTYYFDYW	IGHV3-30	IGHD6-19	IGHJ4	11	19	35	39
19	0.002923076923076923	TGTGCGAGATGCCAGCGTGATTATACTTGGGGGAGTCTAGCGTTAACCTGCAAGACTGCTTTTGACTTCTGG	CARCQRDYTWGSLALTCKTAFDFW	IGHV5-10-1	IGHD3-16	IGHJ3	8	26	44	56
18	0.002769230769230769	TGTGCGAGAGTGAAGAGGTACTCTGATATACCGGAGACTGATGCTTTTGGGATCTGG	CARVKRYSDIPETDAFGIW	IGHV4-34	IGHD1-20	IGHJ3	9	26	33	38
18	0.002769230769230769	TGTGCGAGAGGCACTGGGGATATCAGGGTAGGCTTTGACTACTGG	CARGTGDIRVGFDYW	IGHV4-34	IGHD7-27	IGHJ4	11	12	20	32
17	0.0026153846153846153	TGTGCGAGAGGCGTGTATTGGGACCAGCTTCTATTGGCTTGGTGG	CARGVYWDQLLLAWW	IGHV4-34	IGHD2-2	IGHJ4	11	22	33	42
17	0.0026153846153846153	TGTGCCAAAGAGGACTACTACTACGCTATCGACGTCTGG	CAKEDYYYAIDVW	IGHV4-31	.	IGHJ6	4	-1	-1	13
16	0.0024615384615384616	TGTGCGATTGAAGCGGTGACTGGCACCTATTACTTTGGCTCCTGG	CAIEAVTGTYYFGSW	IGHV1-69D	IGHD2-21	IGHJ4	6	14	21	30
15	0.002307692307692308	TGTGCGCGAGGCCGGATCGATATTACTATGATAGTAGTGGTTATGACTGCGGCCACCTACTACTTTGACTACTGG	CARGRIDITMIVVVMTAATYYFDYW	IGHV4-34	IGHD3-22	IGHJ4	12	20	47	57
15	0.002307692307692308	TGTGCGAAACCCGCCTACTATCATTATGATAAAGACTCCGGATGGAAGACGGATGTTTTTGATATCTGG	CAKPAYYHYDKDSGWKTDVFDIW	IGHV3-23	IGHD3-22	IGHJ3	8	14	23	51
15	0.002307692307692308	TGTGCGAGAGGTGAATTTAATGATATCAGATATGGGTTTGCCCTCTGG	CARGEFNDIRYGFALW	IGHV4-34	IGHD3-22	IGHJ5	10	19	24	34
14	0.0021538461538461538	TGTGCGAAAGATCTTCACGTGGACAGTGGCTGGTACTTCGATGCTTTTGATATCTGG	CAKDLHVDSGWYFDAFDIW	IGHV3-23	IGHD6-19	IGHJ3	14	23	35	39
14	0.0021538461538461538	TGTGTAAGAGTGGATAGTAGGGGATACAGTTACGGTATGGACGTCTGG	CVRVDSRGYSYGMDVW	IGHV3-13	IGHD5-18	IGHJ6	9	21	35	36
13	0.002	TGTGCGAGAGAGTGGGGTGATCTAGCATATTGTGGTGGTGACTGTTTCGACGACCACAATAATGCTTTTGATATCTGG	CAREWGDLAYCGGDCFDDHNNAFDIW	IGHV4-4	IGHD2-21	IGHJ3	10	21	43	61
13	0.002	TGTGCGAGTATGTATTGTACAAGTAGCACTTGCTCTGTCGAAGACAGCTTTGATATCTGG	CASMYCTSSTCSVEDSFDIW	IGHV5-10-1	IGHD2-8	IGHJ3	7	12	19	48
13	0.002	TGTGCGAGACAGGAATTCAGTGGTTACCCAACTAAACCCTTCGACCCCTGG	CARQEFSGYPTKPFDPW	IGHV4-39	IGHD3-22	IGHJ5	10	18	25	39
13	0.002	TGTGCGAGAGGTGACTTTAATGATATCAGATATGGCTTTCCCCTCTGG	CARGDFNDIRYGFPLW	IGHV4-34	IGHD5-24	IGHJ4	10	27	36	44
13	0.002	TGTGAACTGAATTCATTTGAGTACTGG	CELNSFEYW	IGHV3-74	IGHD1-20	IGHJ4	3	4	8	15
12	0.0018461538461538461	TGTGCGAAAGATGAGGTCAGGCTTAGTGGTGGCTGGACTTACTACTTTGACTCCTGG	CAKDEVRLSGGWTYYFDSW	IGHV1-18	IGHD2-15	IGHJ4	11	23	31	39
12	0.0018461538461538461	TGTGCGAAAGATGAGGTCAGGCTTAGCGGTGGCTGGACTTACTACTTTGACTACTGG	CAKDEVRLSGGWTYYFDYW	IGHV3-30	IGHD6-19	IGHJ4	11	23	35	39
12	0.0018461538461538461	TGTGCGAGACTGTATATGGCAGTGGGCAGCCCGGTTGTTTTTGATATCTGG	CARLYMAVGSPVVFDIW	IGHV1-2	IGHD6-19	IGHJ3	8	14	24	38
12	0.0018461538461538461	TGTGCGAAAGATCGCACCCATTATTATGGTTCGGGGAGACTCGATTGG	CAKDRTHYYGSGRLDW	IGHV3-23	IGHD3-10	IGHJ4	12	19	37	45
12	0.0018461538461538461	TGTGCGACAGAACTGGTGACTGGCACCTATTACTTTGACTCCTGG	CATELVTGTYYFDSW	IGHV1-24	IGHD2-21	IGHJ4	14	15	21	30
12	0.0018461538461538461	TGTGCGAGACCCATAGGGCTCGTTACGTTCGCATTCGATATTTGG	CARPIGLVTFAFDIW	IGHV4-39	IGHD3-16	IGHJ3	9	22	28	36
11	0.0016923076923076924	TGCGCGAGAGAAGGTTTAGCGATGGCTGGGGCCTCATTCTTTGACTACTGG	CAREGLAMAGASFFDYW	IGHV1-46	IGHD5-24	IGHJ4	10	16	26	38
11	0.0016923076923076924	TGTGCGAGAGATCACGGTGACTACGATGACTGCTACTTTGACCAATGG	CARDHGDYDDCYFDQW	IGHV4-31	IGHD4-17	IGHJ4	12	13	24	32
11	0.0016923076923076924	TGTGCAACAACTGACTGGGGAAACTACTTTGACTACTGG	CATTDWGNYFDYW	IGHV1-24	IGHD7-27	IGHJ4	8	13	20	22
11	0.0016923076923076924	TGTGCGAGAGATTACGGCAGGGCTTATGACGTCTGG	CARDYGRAYDVW	IGHV3-21	IGHD2-2	IGHJ3	11	14	18	21
11	0.0016923076923076924	TGTGCGATTTTCCGTGGGGGCTTTGACTATTGG	CAIFRGGFDYW	IGHV3-23	IGHD3-16	IGHJ4	6	14	19	20
10	0.0015384615384615385	TGTGCGAGAGAGGCTCCATATTGTGGTGGTGGCCACTGCTACTCGTTCTCCTCCGACTACTGG	CAREAPYCGGGHCYSFSSDYW	IGHV5-10-1	IGHD2-21	IGHJ4	8	16	30	54
10	0.0015384615384615385	TGCGCGATTGGGCCGCGTGATGATAATACTTATTATTACTACCACTACTACTTGGACGTCTGG	CAIGPRDDNTYYYYHYYLDVW	IGHV1-46	IGHD3-16	IGHJ6	6	15	28	30
10	0.0015384615384615385	TGTGCGACCTTGTTTTGTACTAGCAGGAATTGCGATGTCGGAAACGATTTTGATCTCTGG	CATLFCTSRNCDVGNDFDLW	IGHV5-10-1	IGHD2-8	IGHJ3	6	14	21	47
10	0.0015384615384615385	TGTGCGAGCCTCTTTTGTACTAGTACTGCCTGCGATGTCGGAGATACATTCGATATTTGG	CASLFCTSTACDVGDTFDIW	IGHV5-10-1	IGHD2-2	IGHJ3	7	14	25	51
10	0.0015384615384615385	TGTGCGAGCCTCTTTTGTACTAGTAATAATTGTGATGTCGGAAATGATTTTGATATCTGG	CASLFCTSNNCDVGNDFDIW	IGHV5-10-1	IGHD3-22	IGHJ3	7	20	28	43
10	0.0015384615384615385	TGTGCGAGAGGTGACTTTAATGATCTCAGATATGGCTTTCCCCTCTGG	CARGDFNDLRYGFPLW	IGHV4-34	IGHD5-24	IGHJ4	10	27	36	44
10	0.0015384615384615385	TGTGCGAGAGCGTTCAGGGTCGGAATTAGTGCTTTTGATATCTGG	CARAFRVGISAFDIW	IGHV1-46	IGHD2-21	IGHJ3	9	20	25	29
10	0.0015384615384615385	TGTGCGAGAGGCACTGGGGATATCAGGGTCGGCTTTGACTATTGG	CARGTGDIRVGFDYW	IGHV4-34	IGHD7-27	IGHJ4	11	12	20	32
10	0.0015384615384615385	TGTGCGAGAGGGGAAGCGACAGTGGCTGGTCTTTTTGACTTTTGG	CARGEATVAGLFDFW	IGHV3-11	IGHD6-19	IGHJ4	9	19	29	33
10	0.0015384615384615385	TGTGCGAGAGCCTTCTATGCGAACTACTTGGATGATATCTGG	CARAFYANYLDDIW	IGHV4-34	IGHD1-7	IGHJ3	9	20	26	32
10	0.0015384615384615385	TGTGCGAGAGACCATGGCTTAATGTTTGACTACTGG	CARDHGLMFDYW	IGHV3-21	IGHD5-24	IGHJ4	10	13	18	24
10	0.0015384615384615385	TGCGCGAGAGGTGGAACCATCTGGCTGGTTAATTGG	CARGGTIWLVNW	IGHV4-34	IGHD6-19	IGHJ4	10	21	28	33
10	0.0015384615384615385	TGTGCGAGCCTTAATGACTACTTTGACTACTGG	CASLNDYFDYW	IGHV3-21	IGHD2-8	IGHJ4	7	11	15	16
9	0.0013846153846153845	TGTGCACACTTCTATGGTTCAGGGAGTTATGCGTATTTCTCTTTTGCTTTTGATATCTGG	CAHFYGSGSYAYFSFAFDIW	IGHV2-5	IGHD3-10	IGHJ3	8	11	29	44
9	0.0013846153846153845	TGTGCGAGGGAGGCGTACAACTGGAACGACTACTACTACTACTACGTGGACGTCTGG	CAREAYNWNDYYYYYVDVW	IGHV3-21	IGHD1-1	IGHJ6	7	14	27	28
9	0.0013846153846153845	TGTGCGAGAGGGGATTGTGATGATGGAAGTATTCACTGCCACTACTTTCACTTGTGG	CARGDCDDGSIHCHYFHLW	IGHV4-4	IGHD2-21	IGHJ4	9	13	18	40
9	0.0013846153846153845	TGTGCGAAAGATGAGGTCAGGCTTAGTGGTGGCTGGACTTACTACTTTGACTCCTGG	CAKDEVRLSGGWTYYFDSW	IGHV3-60	IGHD2-15	IGHJ4	11	23	31	39
9	0.0013846153846153845	TGTGTTACAGTTCCCTGTACTAGGTGCACTGTTTGGAACTGGTTCGACCCCTGG	CVTVPCTRCTVWNWFDPW	IGHV4-30-2	IGHD2-8	IGHJ5	3	15	21	36
9	0.0013846153846153845	TGTGCGAGAGGGGATAGTAGCAGCAGCCACAACCGAATTAAGCTTGACTACTGG	CARGDSSSSHNRIKLDYW	IGHV4-34	IGHD6-13	IGHJ4	10	17	26	43
9	0.0013846153846153845	TGTGCGAAAGGTCGTGGCACCAGCTCCTATCAGAACTGGTTCGACCCCTGG	CAKGRGTSSYQNWFDPW	IGHV3-23	IGHD2-2	IGHJ5	9	18	29	33
9	0.0013846153846153845	TGTGTAAGAGGGGTGGAGTATCACGATCTTCCCCACTTTGACTACTGG	CVRGVEYHDLPHFDYW	IGHV3-20	IGHD3-16	IGHJ4	3	17	26	34
9	0.0013846153846153845	TGTGCGAGAGGTGACTTTAATGATATCAGATATGGATTTGCCATCTGG	CARGDFNDIRYGFAIW	IGHV4-34	IGHD3-22	IGHJ4	10	19	24	44
9	0.0013846153846153845	TGTGCGAGAGGTGAATTTAATGATATAAGGTATGGATTTGCCCTCTGG	CARGEFNDIRYGFALW	IGHV4-34	IGHD3-22	IGHJ4	10	19	24	44
9	0.0013846153846153845	TGTGCGAGAAGACGTGGATATACTGGCAACACGTTGATGGACTACTGG	CARRRGYTGNTLMDYW	IGHV4-34	IGHD5-12	IGHJ4	8	11	26	39
9	0.0013846153846153845	TGTGCGAGTGAGTTGTCTCCGGTGGTAATTACGTTGGACTACTGG	CASELSPVVITLDYW	IGHV3-30	IGHD4-23	IGHJ4	7	19	27	36
9	0.0013846153846153845	TGTGCGAGAGAACCGGTGACTGGCACCTATTACTTTGACTCCTGG	CAREPVTGTYYFDSW	IGHV1-45	IGHD2-21	IGHJ4	8	14	21	30
9	0.0013846153846153845	TGTGCGAAAGATCGTTATCAGTGGATGGACTACTTTGACCAGTGG	CAKDRYQWMDYFDQW	IGHV3-74	IGHD6-19	IGHJ4	12	18	27	28
9	0.0013846153846153845	TGTGCACACACCTTTCATTGGGGAGAGTTCTACTTTGACTACTGG	CAHTFHWGEFYFDYW	IGHV2-5	IGHD3-10	IGHJ4	9	19	24	25
9	0.0013846153846153845	TGTGCGAGAGATGAGGTCGGGTGGGAACTCCTTGACTACTGG	CARDEVGWELLDYW	IGHV1-18	IGHD4-23	IGHJ4	11	19	30	31
9	0.0013846153846153845	TGTGCGAGACAATTGAGCAGCTGGCCTCTTGACTACTGG	CARQLSSWPLDYW	IGHV5-10-1	IGHD2-2	IGHJ4	10	15	23	28
9	0.0013846153846153845	TGTGCGAAATATTCTGCACCTGGAACCATTGACTACTGG	CAKYSAPGTIDYW	IGHV3-21	IGHD1-1	IGHJ4	6	19	25	28
9	0.0013846153846153845	TGTGTAACAGTGTCGGGTGACTACTGG	CVTVSGDYW	IGHV3-74	IGHD4-11	IGHJ4	3	6	10	17
8	0.0012307692307692308	TGTGCGAAAGTCGCGGGAGATTGTATTGTTAACAGCTGTCGTTGGGAGGTGTTAATTGATGCTTTTGATGTCTGG	CAKVAGDCIVNSCRWEVLIDAFDVW	IGHV3-30	IGHD2-2	IGHJ3	6	15	37	56
8	0.0012307692307692308	TGTGCGAGAGGTTCGGTTTGTAGTAGTTCCAGCTGCGATTATGTTGGCTACTCCGGCTTTGACTACTGG	CARGSVCSSSSCDYVGYSGFDYW	IGHV4-34	IGHD2-2	IGHJ4	10	17	35	56
8	0.0012307692307692308	TGTGCGAGCTACCCAGGATTTTTGGAGACCTTGAGAGACTACTACTACGGTATGGACGTCTGG	CASYPGFLETLRDYYYGMDVW	IGHV3-21	IGHD3-3	IGHJ6	7	16	26	37
8	0.0012307692307692308	TGTGCGAGAGCTGACCTCATTGTACAGTTGGGAACAATACTGGATAAGGGTATGGACGTCTGG	CARADLIVQLGTILDKGMDVW	IGHV1-18	IGHD2-8	IGHJ6	9	18	24	51
8	0.0012307692307692308	TGTGCGAGAGATAATCTCGGTGTTGATGATAGTAGTGGGTTTTATTCGGCCGTTGACTACTGG	CARDNLGVDDSSGFYSAVDYW	IGHV3-30	IGHD3-22	IGHJ4	11	25	37	52
8	0.0012307692307692308	TGTGCGAGCCTATTTTGTACTAGTACCAACTGCGATGTCGGAAATGATTTTGATATTTGG	CASLFCTSTNCDVGNDFDIW	IGHV5-10-1	IGHD2-2	IGHJ3	7	14	40	43
8	0.0012307692307692308	TGTGCGAGCCTATTTTGTACTAGTACCAACTGCGATGTCGGAAATGACTTTGATATTTGG	CASLFCTSTNCDVGNDFDIW	IGHV5-10-1	IGHD2-2	IGHJ3	7	14	40	48
8	0.0012307692307692308	TGTGCGAGACATCGTGGGTATCGCAGTAGCTCGTCTCTCCTTTACTACTTTGACTACTGG	CARHRGYRSSSSLLYYFDYW	IGHV5-10-1	IGHD6-13	IGHJ4	11	15	30	42
8	0.0012307692307692308	TGTGCACGCAAGGGGTTTACGACCTCCAACTGGTACGGGCCCCCCTGGTTCGACTCCTGG	CARKGFTTSNWYGPPWFDSW	IGHV2-5	IGHD6-13	IGHJ5	6	29	36	44
8	0.0012307692307692308	TGTGCGAGGCTGTATGATACTAACAATCATTACTACGCGGGGTGGTTCGACCCCTGG	CARLYDTNNHYYAGWFDPW	IGHV1-46	IGHD3-22	IGHJ5	7	28	36	42
8	0.0012307692307692308	TGTGCGAAAGTTTTATTTGCCGATACAGGTTTTGGGAGATGGGCTTTTGATTTCTGG	CAKVLFADTGFGRWAFDFW	IGHV3-23	IGHD5-18	IGHJ3	9	21	27	42
8	0.0012307692307692308	TGTGCTCACAGTCCGCACTGTAGTACAATCACCTGCCGGTGGTTCGACCCCTGG	CAHSPHCSTITCRWFDPW	IGHV2-5	IGHD2-8	IGHJ5	10	20	28	39
8	0.0012307692307692308	TGTGCGAAAGAGAACGGTGACTACGGGGCCTACTATTCAGGTATGGACGTCTGG	CAKENGDYGAYYSGMDVW	IGHV3-23	IGHD4-17	IGHJ6	10	13	24	42
8	0.0012307692307692308	TGCGCGAGAATACACTGGGGAGCCGGAAACGGGCCTTACTACTTTGACTACTGG	CARIHWGAGNGPYYFDYW	IGHV4-55	IGHD7-27	IGHJ4	8	13	20	36
8	0.0012307692307692308	TGTGCGAGAGATTGTAGTAGTACCAGCTGCCACTCTGGGGGGGTCTACTGG	CARDCSSTSCHSGGVYW	IGHV4-4	IGHD2-2	IGHJ4	11	12	29	44
8	0.0012307692307692308	TGTGCGAAAAACGATTGTGGTGGTGATTGCACGGACTGGTTCGACCCCTGG	CAKNDCGGDCTDWFDPW	IGHV3-23	IGHD2-21	IGHJ5	8	13	29	34
8	0.0012307692307692308	TGTGCACACGCCGACGCCTATGGGGGGGGGAATGATGCTTTTGATATGTGG	CAHADAYGGGNDAFDMW	IGHV2-5	IGHD3-10	IGHJ3	8	17	22	31
8	0.0012307692307692308	TGTGCGAGATCCACGGCGGCTACCTTCCCCGATCCTTTTGATGTCTGG	CARSTAATFPDPFDVW	IGHV5-10-1	IGHD6-25	IGHJ3	8	15	22	30
8	0.0012307692307692308	TGTGCGAGAGGTGACTTTAATGATATCAGATATGGATTCCCCTTCTGG	CARGDFNDIRYGFPFW	IGHV4-34	IGHD3-22	IGHJ4	10	19	24	44
8	0.0012307692307692308	TGTGCGAGAGGTGAATTTAATGATATCAGATATGGATTTGCCCTCTGG	CARGEFNDIRYGFALW	IGHV4-34	IGHD3-22	IGHJ4	10	19	24	44
8	0.0012307692307692308	TGTGCGAAAGATCGGCCTGGGGATTCCGCATGGCCTTTTGATATATGG	CAKDRPGDSAWPFDIW	IGHV3-23	IGHD7-27	IGHJ3	12	16	23	34
8	0.0012307692307692308	TGTGCGCGAGGCACTGGGGATATCAGGGTGGGCTTTGAGTACTGG	CARGTGDIRVGFEYW	IGHV4-34	IGHD7-27	IGHJ4	11	12	20	32
8	0.0012307692307692308	TGTGCGAGAGGCACTGGGGATATCAGGGTAGGGTTTGACTTCTGG	CARGTGDIRVGFDFW	IGHV4-34	IGHD7-27	IGHJ4	11	12	20	33
8	0.0012307692307692308	TGTGTAAGGGGCAGTAATGACTGGGTCGGGATTGATATCTGG	CVRGSNDWVGIDIW	IGHV3-74	IGHD3-9	IGHJ3	7	17	23	31
8	0.0012307692307692308	TGTGCGGGGTGGTTATTACCGATATACGGTATGGACGTCTGG	CAGWLLPIYGMDVW	IGHV3-33	IGHD3-22	IGHJ6	5	8	18	30
8	0.0012307692307692308	TGTGCGAGATCCGTAGCTGCTACGTACTGGTTCGACCCCTGG	CARSVAATYWFDPW	IGHV1-2	IGHD2-15	IGHJ5	8	12	22	25
8	0.0012307692307692308	TGTGGCCTTTATGATACCACTGATATTTTTCGAGACTTCTGG	CGLYDTTDIFRDFW	IGHV4-30-2	IGHD3-9	IGHJ4	3	21	28	33
8	0.0012307692307692308	TGTGCGAGAGCACGTGGGGAGGACGTCTATGACTACTGG	CARARGEDVYDYW	IGHV4-4	IGHD1-14	IGHJ4	9	10	16	29
8	0.0012307692307692308	TGTGCGAGAGGACATAGCAGCTCCTGGTTTCACTCCTGG	CARGHSSSWFHSW	IGHV3-21	IGHD2-2	IGHJ5	9	12	21	23
8	0.0012307692307692308	TGTGCGAGAACGGGTTTTGTTGAGCCTTTTAAGTCCTGG	CARTGFVEPFKSW	IGHV1-18	IGHD3-3	IGHJ5	8	14	18	34
8	0.0012307692307692308	TGTGCGAGAGATCGCGGCAGGGCTTTTGATATCTGG	CARDRGRAFDIW	IGHV3-21	IGHD2-2	IGHJ3	12	14	18	21
8	0.0012307692307692308	TGTGGTTATGGCAGTGGCTGGCTATTTGACTACTGG	CGYGSGWLFDYW	IGHV3-21	IGHD6-19	IGHJ4	3	6	20	24
8	0.0012307692307692308	TGTGCGAGAGAATACTGGGGACCTGATTACTGG	CAREYWGPDYW	IGHV3-21	IGHD7-27	IGHJ4	10	13	20	23
7	0.0010769230769230769	TGTGCGAGAGATTTCAGGGGATCTTGTAGTGGTCCCAGTTGCTACAAATACTACTCTTACGGTATGGACGTCTGG	CARDFRGSCSGPSCYKYYSYGMDVW	IGHV3-11	IGHD2-2	IGHJ6	11	18	43	63
7	0.0010769230769230769	TGTGCGAGATGTATTTGTAGTAGTAGTAGATGTTATTTTTACCGCAACTGCGACCACTTAGACTATTGG	CARCICSSSRCYFYRNCDHLDYW	IGHV5-10-1	IGHD2-2	IGHJ4	8	14	24	55
7	0.0010769230769230769	TGTGCGAGAGGGGTCCCCCCCGTCTTACGGTTTTTGGACTGGCTTTTACATCGGGGCTTTGATCACTGG	CARGVPPVLRFLDWLLHRGFDHW	IGHV4-34	IGHD3-3	IGHJ4	10	20	41	56
7	0.0010769230769230769	TGTGCGAGACTGGCCTATTCCTATGGGAGTGATGGTTATCACTATTACTACTACATGGACGTCTGG	CARLAYSYGSDGYHYYYYMDVW	IGHV4-39	IGHD3-16	IGHJ6	9	24	38	40
7	0.0010769230769230769	TGTGCGAGACGATATTGCAGTGGTGGGACGTGTTACGACGATCGCGGAGGCTTCGACCCCTGG	CARRYCSGGTCYDDRGGFDPW	IGHV4-39	IGHD2-15	IGHJ5	9	10	25	51
7	0.0010769230769230769	TGTGCGAGAGCCCTCTATGGTTCGGGGGATTGGCAAACACCCCTTGATGCTTTTGATCTCTGG	CARALYGSGDWQTPLDAFDLW	IGHV4-4	IGHD3-10	IGHJ3	9	14	26	44
7	0.0010769230769230769	TGTGCGAGAGAGCGCGTCTCTTATCGCAATGGCTGGAGGCCTGATGGCTTTGATATTTGG	CARERVSYRNGWRPDGFDIW	IGHV4-4	IGHD6-19	IGHJ3	10	21	35	41
7	0.0010769230769230769	TGTGCGAGAGAGGACGACGATAGCAGTACCTGGGTCGCCGCCTACTACTTTGACTGGTGG	CAREDDDSSTWVAAYYFDWW	IGHV1-2	IGHD2-21	IGHJ4	10	19	26	42
7	0.0010769230769230769	TGTGCGAGAGACCGATATTATGACAATAGTGGTGATTACTACGAGTCGATCTACTGG	CARDRYYDNSGDYYESIYW	IGHV1-46	IGHD3-22	IGHJ4	10	18	42	50
7	0.0010769230769230769	TGTGTGAGAGATTACAGTAACTTCATTCACTACTACTACGGTTTGGACGTCTGG	CVRDYSNFIHYYYGLDVW	IGHV5-78	IGHD4-11	IGHJ6	9	12	21	28
7	0.0010769230769230769	TGTGCCAGAGAGAGGAGCAGTGGCCTTTACAATTACTACGGTCTCGACGTCTGG	CARERSSGLYNYYGLDVW	IGHV1-2	IGHD3-22	IGHJ6	10	31	39	45
7	0.0010769230769230769	TGTGCGAGAGATCCTAGCCTGGGTCATAACTGGCACTCTTACATGGACGTCTGG	CARDPSLGHNWHSYMDVW	IGHV3-48	IGHD1-7	IGHJ6	12	25	36	39
7	0.0010769230769230769	TGTGCACGGCAGGGGCCTAGCAGTGGCTGGCCCAACTACTACTTTGACTACTGG	CARQGPSSGWPNYYFDYW	IGHV2-5	IGHD6-19	IGHJ4	6	17	29	36
7	0.0010769230769230769	TGTGCAACAGGCCCTACAGTAACTCCTGGCCCCGCGACCTGGTTGGACCCCTGG	CATGPTVTPGPATWLDPW	IGHV1-24	IGHD4-11	IGHJ5	9	13	23	38
7	0.0010769230769230769	TGTGCAAGAGATCTGTACAACTGGCACGACGGATATTATGGTATGGACGTCTGG	CARDLYNWHDGYYGMDVW	IGHV3-13	IGHD1-1	IGHJ6	13	14	30	42
7	0.0010769230769230769	TGTGCAAAAGATATAGCGGGTCGACCCTTCTACTACTACTACATGGACGACTGG	CAKDIAGRPFYYYYMDDW	IGHV3-43	IGHD6-13	IGHJ6	14	16	20	29
7	0.0010769230769230769	TGTGCGCGAGACCCGAATATTCTGACCTTTCATGATGCTTTTGATTTCTGG	CARDPNILTFHDAFDFW	IGHV3-20	IGHD3-9	IGHJ3	10	16	25	29
7	0.0010769230769230769	TGTGCGAGAGATCCCGGGTTTTTCAGCAACGCGTTCGAGTTTGACTACTGG	CARDPGFFSNAFEFDYW	IGHV3-21	IGHD6-13	IGHJ4	12	13	18	39
7	0.0010769230769230769	TGTGCGAGAGGTGACCGTAATGACCTCAGATATGGATTTGCCCTCTGG	CARGDRNDLRYGFALW	IGHV4-34	IGHD3-3	IGHJ4	10	15	20	44
7	0.0010769230769230769	TGTCTCCTTCTCTTGGAAAGTACTTACGACGCTATTGATATCTGG	CLLLLESTYDAIDIW	IGHV3-74	IGHD3-3	IGHJ3	2	23	28	30
7	0.0010769230769230769	TGTGTGAGACGTGCTTTAACCGGGTTTCACTACTTTGACCACTGG	CVRRALTGFHYFDHW	IGHV4-4	IGHD6-13	IGHJ4	8	11	24	28
7	0.0010769230769230769	TGTGCGATAGAACCGGTGACTGGCACCTATTACTTTGACTCCTGG	CAIEPVTGTYYFDSW	IGHV1-46	IGHD2-21	IGHJ4	10	14	21	30
7	0.0010769230769230769	TGTGCGAGAGGCGGGTATAGCAGTGGCTCTCTTTTTGACTACTGG	CARGGYSSGSLFDYW	IGHV1-8	IGHD6-19	IGHJ4	11	12	27	33
7	0.0010769230769230769	TGTGCGAGAGATCGGGCGTTAGTGGGAGCTACCCTTGACTACTGG	CARDRALVGATLDYW	IGHV3-48	IGHD1-26	IGHJ4	12	19	31	34
7	0.0010769230769230769	TGTGCACACAGACGAGTGATAGTGGGAGCTTACTTTGACTACTGG	CAHRRVIVGAYFDYW	IGHV2-5	IGHD1-26	IGHJ4	13	18	29	30
7	0.0010769230769230769	TGTACCTACATCGGGACCATACAGGGGAGGATTGACTACTGG	CTYIGTIQGRIDYW	IGHV3-15	IGHD2-8	IGHJ4	5	17	22	31
7	0.0010769230769230769	TGTACGAGAGACCCGCACGGTCAGTACGACTTTGACTACTGG	CTRDPHGQYDFDYW	IGHV1-18	IGHD4-17	IGHJ4	10	16	20	22
7	0.0010769230769230769	TGTTGCACTGGGGGGCTGCCCAAGGCTTTTGATATCTGG	CCTGGLPKAFDIW	IGHV3-30	IGHD7-27	IGHJ3	2	6	12	24
7	0.0010769230769230769	TGTGCCACATTTAACACCAGGGATGCTTTTGCTTTCTGG	CATFNTRDAFAFW	IGHV3-15	IGHD2-8	IGHJ3	8	13	18	21
7	0.0010769230769230769	TGTGCGAGGGATAATGGGACCTACTACTTTGACTACTGG	CARDNGTYYFDYW	IGHV3-21	IGHD1-26	IGHJ4	11	14	18	21
7	0.0010769230769230769	TGTGCGAGAGTTGCTGACTGGGACAATTTTGATGTCTGG	CARVADWDNFDVW	IGHV1-2	IGHD3-9	IGHJ3	9	14	20	26
7	0.0010769230769230769	TGTGCGAGAGGATATAGCAGCAGCTGGTTTCACTACTGG	CARGYSSSWFHYW	IGHV3-21	IGHD6-13	IGHJ4	9	12	26	27
7	0.0010769230769230769	TGTGTCTCTTGGAGAAGTGGTTATCCGAACTGG	CVSWRSGYPNW	IGHV3-72	IGHD3-22	IGHJ4	3	15	23	28
7	0.0010769230769230769	TGTGCGAGGGACAACTGGGGAAATGACTACTGG	CARDNWGNDYW	IGHV3-21	IGHD7-27	IGHJ4	7	12	20	23
7	0.0010769230769230769	TGTGATGCGGCGGACTTCTGG	CDAADFW	IGHV3-23	IGHD6-25	IGHJ4	3	6	10	12
6	9.230769230769231E-4	TGTGCAAGAGCTGTGTTTTACTATGACACTCGTGCTTACCTCACAAAGGACTACTACTACTACGGAATGAACGTCTGG	CARAVFYYDTRAYLTKDYYYYGMNVW	IGHV3-21	IGHD3-22	IGHJ6	9	17	25	49
6	9.230769230769231E-4	TGTGTGAAAGATCACGGCCCTATGGTTCGGGGACTTATCACCCCCTCTCATTACTACGGTATGGACGTCTGG	CVKDHGPMVRGLITPSHYYGMDVW	IGHV3-23	IGHD3-10	IGHJ6	12	19	37	60
6	9.230769230769231E-4	TGTGCGAGAGTAGGGCCGGGGTTGGTAGTGGGAGCTACTTTTTACTACTACTACTACTACATGGACGTCTGG	CARVGPGLVVGATFYYYYYYMDVW	IGHV4-34	IGHD1-26	IGHJ6	9	25	38	41
6	9.230769230769231E-4	TGTGCGAGAGGGGTCCCCCCCGTCTTACGGTTTTTGGACTGGCTTTTGCATCGGGGCTTTGATCACTGG	CARGVPPVLRFLDWLLHRGFDHW	IGHV1-8	IGHD3-3	IGHJ4	10	20	41	56
6	9.230769230769231E-4	TGTGCGACATCACAGAGTGGCTACGATTCAGGTTTGGACAAGTTCTACTACTACATCGACGTCTGG	CATSQSGYDSGLDKFYYYIDVW	IGHV1-18	IGHD5-12	IGHJ6	6	15	27	44
6	9.230769230769231E-4	TGTGCGAGACCGTCCACGCCATACTGTGGTGGTGGTGGCTGCCACTCCGGGAACTTAGACTACTGG	CARPSTPYCGGGGCHSGNLDYW	IGHV3-11	IGHD2-15	IGHJ4	8	20	49	52
6	9.230769230769231E-4	TGTGCGAGAGTGACTTCGAATCACTATGATAGTCATGGTTTCGAGTATTACTTTGACTACTGG	CARVTSNHYDSHGFEYYFDYW	IGHV4-59	IGHD3-22	IGHJ4	9	22	39	43
6	9.230769230769231E-4	TGTGCAACCAATTTGGATTACTCGGCCTATAGTGGGAGCTACTACTATTGGTTCGACCCCTGG	CATNLDYSAYSGSYYYWFDPW	IGHV1-24	IGHD1-26	IGHJ5	7	27	44	48
6	9.230769230769231E-4	TGTGCGAGGTTTCACGGGTACCAGACACTGCAATCCTCCTACAACTGGTTCGACCCCTGG	CARFHGYQTLQSSYNWFDPW	IGHV3-21	IGHD6-19	IGHJ5	7	17	30	39
6	9.230769230769231E-4	TGTGCGAGAGGGGAAGGGGAGTGGCTGGTACGTGGTTACTATTATTACATGGACGTCTGG	CARGEGEWLVRGYYYYMDVW	IGHV4-59	IGHD6-19	IGHJ6	9	19	32	36
6	9.230769230769231E-4	TGTGCGAAAGGTCATGATGGATGTAGTGGAGGTAACTGCTACCCCGTCCCATACTCATGG	CAKGHDGCSGGNCYPVPYSW	IGHV3-23	IGHD2-15	IGHJ4	9	21	45	57
6	9.230769230769231E-4	TGTGCGAAAGGAAGCGACGACTACGGTGATTACGGACGCTACTACTACATGGACGTCTGG	CAKGSDDYGDYGRYYYMDVW	IGHV3-23	IGHD4-17	IGHJ6	9	18	33	38
6	9.230769230769231E-4	TGTGCGAAAGAGAAATCTAGAGGGACCATCTACGACGTTCATGATGCTTTTGACATGTGG	CAKEKSRGTIYDVHDAFDMW	IGHV3-30	IGHD1-1	IGHJ3	10	31	37	38
6	9.230769230769231E-4	TGTACAACCGGGCGTTGTCCTAATGGTGTATGCCGGGAAAATGATGCTTTTGAAATCTGG	CTTGRCPNGVCRENDAFEIW	IGHV1-45	IGHD2-8	IGHJ3	6	14	32	40
6	9.230769230769231E-4	TGTGCCAGACGCATGTTGGATACTGTAATACTAATGGGTGATGATGTGGACGTCTGG	CARRMLDTVILMGDDVDVW	IGHV4-39	IGHD2-8	IGHJ6	9	28	36	46
6	9.230769230769231E-4	TGTGCGAGAGCGGAAATTGTAGTAGTACCATACCTCGTTGTCTGGTTCGACCCCTGG	CARAEIVVVPYLVVWFDPW	IGHV4-31	IGHD2-2	IGHJ5	9	11	29	41
6	9.230769230769231E-4	TGTGCGAAAGATGAGGTCAGGTATAGCGGTGGCTGGACCTACTACTTTGACTACTGG	CAKDEVRYSGGWTYYFDYW	IGHV3-30	IGHD6-19	IGHJ4	11	19	35	39
6	9.230769230769231E-4	TGTGCGAAAGATGAGGTCAGGCTTAGCGGTGGCTGGACTTACTACTTTGACTACTGG	CAKDEVRLSGGWTYYFDYW	IGHV1-18	IGHD6-19	IGHJ4	11	23	35	39
6	9.230769230769231E-4	TGTTCAACAGGCCCTACGGTAACTCCTGGCCCCACCAACTGGTTCGACCCCTGG	CSTGPTVTPGPTNWFDPW	IGHV1-24	IGHD4-23	IGHJ5	9	17	25	35
6	9.230769230769231E-4	TGTGCCAGAGAGAGGAGCAGTGGCCTTTACAATTACTTCGGTCTCGACGTCTGG	CARERSSGLYNYFGLDVW	IGHV1-2	IGHD5-24	IGHJ6	10	27	35	45
6	9.230769230769231E-4	TGTGCACGGAGTCGGGCCCCGGGGGGGGGAGCTGACGCCTACCTTGACTACTGG	CARSRAPGGGADAYLDYW	IGHV2-5	IGHD1-26	IGHJ4	6	26	32	38
6	9.230769230769231E-4	TGTGCGAGAGATCAGGAGAGTGACTACCCTTTTGATGCTTTTGAGATCTGG	CARDQESDYPFDAFEIW	IGHV3-23	IGHD4-17	IGHJ3	12	19	26	32
6	9.230769230769231E-4	TGTGCGAGAGAACCCCTAGTGCAGCTATGGTCGTACTACTTTGACTACTGG	CAREPLVQLWSYYFDYW	IGHV3-30	IGHD5-18	IGHJ4	10	21	30	32
6	9.230769230769231E-4	TGTGCGAAGGATCCCGGGGATTATAGCACCAGCTGGGTTCCCGACTACTGG	CAKDPGDYSTSWVPDYW	IGHV3-30	IGHD6-13	IGHJ4	6	21	35	42
6	9.230769230769231E-4	TGTGCACGAAACGGTCCTCCAGTGGCCGGTACCCACCTCCTCGGCCACTGG	CARNGPPVAGTHLLGHW	IGHV3-30	IGHD6-19	IGHJ4	4	19	31	46
6	9.230769230769231E-4	TGTACCACCCCAACTCCGGGTACGCTACCACATTTGGGATCTGACTACTGG	CTTPTPGTLPHLGSDYW	IGHV3-15	IGHD2-15	IGHJ4	7	23	30	41
6	9.230769230769231E-4	TGTGCGCGAGGCGGCCCCAGATGCGGTACCAGTTGCTTTTGGGACTGG	CARGGPRCGTSCFWDW	IGHV4-34	IGHD2-2	IGHJ1	11	25	36	43
6	9.230769230769231E-4	TGTGCGAGGAGCGCAGGTGGTGACTGGATCGAATATTTCCAGCATTGG	CARSAGGDWIEYFQHW	IGHV4-39	IGHD2-21	IGHJ1	7	15	25	30
6	9.230769230769231E-4	TGTGCGAGAGGTGACCGTAATGACCTCAGATATGGCTTTGCCCTCTGG	CARGDRNDLRYGFALW	IGHV4-34	IGHD5-24	IGHJ4	10	27	36	44
6	9.230769230769231E-4	TGTGCGAGAGGTGACCGTAATGACATCAGATATGGCTTTGCCCTCTGG	CARGDRNDIRYGFALW	IGHV4-34	IGHD5-24	IGHJ4	10	27	36	44
6	9.230769230769231E-4	TGTGCGAGAGATCTCGGTGACTACCCGTACTGGTACTTCGATCTCTGG	CARDLGDYPYWYFDLW	IGHV1-18	IGHD4-17	IGHJ2	14	15	23	27
6	9.230769230769231E-4	TGTGCAAGAGTGGTGCCAGCTGGAAATTACTACGGAATGGACGTCTGG	CARVVPAGNYYGMDVW	IGHV3-74	IGHD3-22	IGHJ6	9	25	33	36
6	9.230769230769231E-4	TGTGCAAGAGATGTTCTTCCTACGATCAGGGATGCTTGTGATATCTGG	CARDVLPTIRDACDIW	IGHV3-74	IGHD5-12	IGHJ3	11	19	25	30
6	9.230769230769231E-4	TGTCTCCTTCTGTTGGAGACTACTTACGATGCTTTTGATATCTGG	CLLLLETTYDAFDIW	IGHV3-74	IGHD3-22	IGHJ3	2	18	23	27
6	9.230769230769231E-4	TGTGTGAAAGATAAGTTTGGCAGCTGGTACTACTTTGACTACTGG	CVKDKFGSWYYFDYW	IGHV3-23	IGHD2-2	IGHJ4	11	19	25	26
6	9.230769230769231E-4	TGTGCTAGCGAAGTGGTTATCGCTGGGTCGGGGTTCGACCCCTGG	CASEVVIAGSGFDPW	IGHV3-30	IGHD3-22	IGHJ5	4	11	19	31
6	9.230769230769231E-4	TGTGCCAGAGCCGGTGATTCGGGGAGTGCTGACTTTGACTACTGG	CARAGDSGSADFDYW	IGHV4-30-2	IGHD3-10	IGHJ4	9	17	26	31
6	9.230769230769231E-4	TGTGCGAGACCCATTGGGGTCGTTACATACGCATTTGAAATCTGG	CARPIGVVTYAFEIW	IGHV4-34	IGHD1-1	IGHJ3	8	18	23	33
6	9.230769230769231E-4	TGTGCGAGAGGCGGCGCCAATTACTACGGTTGGTTCGACCCCTGG	CARGGANYYGWFDPW	IGHV1-8	IGHD3-22	IGHJ5	11	19	27	30
6	9.230769230769231E-4	TGTGCGAGAGGCACTGGGGATATCAGGGTCGGATTTGACTACTGG	CARGTGDIRVGFDYW	IGHV4-34	IGHD7-27	IGHJ4	11	12	20	33
6	9.230769230769231E-4	TGTGCGAGAGAAGCGGTGACTGGCACCTATTACTTTGACTCCTGG	CAREAVTGTYYFDSW	IGHV1-67	IGHD2-21	IGHJ4	10	14	21	30
6	9.230769230769231E-4	TGTGCGAAATCGAGTATTGCTTGGTTTCAGGGATATGACTCCTGG	CAKSSIAWFQGYDSW	IGHV3-21	IGHD6-6	IGHJ4	6	9	16	35
6	9.230769230769231E-4	TGTGTTCGCAGTAGTAGTTGGCACCAAGTCTTCCAATACTGG	CVRSSSWHQVFQYW	IGHV3-53	IGHD2-2	IGHJ1	3	10	17	29
6	9.230769230769231E-4	TGTGCGAGCCGGGGGAATAATGACTACGTCTGGGACGACTGG	CASRGNNDYVWDDW	IGHV4-39	IGHD4-17	IGHJ4	7	19	27	33
6	9.230769230769231E-4	TGTGCGAGCGATGGTTATAACAAAAGCTGGTTCTACTACTGG	CASDGYNKSWFYYW	IGHV4-39	IGHD3-22	IGHJ4	7	11	17	34
6	9.230769230769231E-4	TGTGCGAGGGAGCTGCTACTCCAATACGGTATGGACGTCTGG	CARELLLQYGMDVW	IGHV3-30	IGHD2-15	IGHJ6	7	10	21	30
6	9.230769230769231E-4	TGTGCGAGGAGAGGTGGGGAACCCGGTGACTTTGATGTCTGG	CARRGGEPGDFDVW	IGHV1-2	IGHD4-17	IGHJ3	7	23	29	30
6	9.230769230769231E-4	TGTGCGAGAGGTGCTATAGCAGCAGCTCCCTTTGACGACTGG	CARGAIAAAPFDDW	IGHV3-21	IGHD6-13	IGHJ4	9	14	26	29
6	9.230769230769231E-4	TGTGCGAGAGAACTTCTGGGTGATTACTTCTTTGACTACTGG	CARELLGDYFFDYW	IGHV1-18	IGHD2-21	IGHJ4	10	18	22	24
6	9.230769230769231E-4	TGTACCACAGGAGGGGATCAGAGCAGTAATTACGGCCACTGG	CTTGGDQSSNYGHW	IGHV3-15	IGHD4-11	IGHJ4	9	23	33	37
6	9.230769230769231E-4	TGTACCAGAGGGTCGTCTGGTATCAACTGGTTCGCCTACTGG	CTRGSSGINWFAYW	IGHV3-49	IGHD2-2	IGHJ5	9	16	21	23
6	9.230769230769231E-4	TGCACTACTCCCATGTCGGGCTCGGTGGTACCGCCCGCCTGG	CTTPMSGSVVPPAW	IGHV3-73	IGHD4-23	IGHJ5	6	22	29	37
6	9.230769230769231E-4	TGTGTGAAGGCGTTTCATTATGATACTACTAACTATTGG	CVKAFHYDTTNYW	IGHV3-23	IGHD2-2	IGHJ4	7	23	30	31
6	9.230769230769231E-4	TGTGCGAGGTTTGACAGACGTTCTTATGGCGACTATTGG	CARFDRRSYGDYW	IGHV4-39	IGHD3-9	IGHJ4	7	9	14	30
6	9.230769230769231E-4	TGTGCGAAAGATTCATGGTCAGCAGCTGAGACCTACTGG	CAKDSWSAAETYW	IGHV3-23	IGHD6-13	IGHJ4	11	19	27	32
6	9.230769230769231E-4	TGTGCACGAGATCAAGGAATAGATTCCTTTGACTACTGG	CARDQGIDSFDYW	IGHV3-21	IGHD2-21	IGHJ4	12	15	21	26
6	9.230769230769231E-4	TGTGCAAGAGGGGGTCTCCACCATGGTTTTGATATTTGG	CARGGLHHGFDIW	IGHV3-74	IGHD2-21	IGHJ3	9	13	21	22
6	9.230769230769231E-4	TGTGTTAGAGATCGACTTGGGGTCGGCGACTACTGG	CVRDRLGVGDYW	IGHV3-72	IGHD3-16	IGHJ4	12	16	21	27
6	9.230769230769231E-4	TGTGCGGCAGGTATCGGCTGGCATTTCGATCTCTGG	CAAGIGWHFDLW	IGHV3-21	IGHD1-7	IGHJ2	5	9	13	17
6	9.230769230769231E-4	TGTGCGAGTGGGCTACGGAAAACGTTTGACTCCTGG	CASGLRKTFDSW	IGHV4-4	IGHD5-12	IGHJ4	7	10	16	24
6	9.230769230769231E-4	TGTGCGAAAGATCGAAGCAGTGGCTGGCCACACTGG	CAKDRSSGWPHW	IGHV3-23	IGHD6-19	IGHJ4	12	15	26	31
6	9.230769230769231E-4	TGTGCGAGAGATTTAGGTGTCGGGGACTATTGG	CARDLGVGDYW	IGHV3-21	IGHD2-8	IGHJ4	11	15	19	24
5	7.692307692307692E-4	TGTGCCAGAGATCGGGAGGGATATCATGGCTACGCGCACTATAAGTTCTTCTACGGTATGGATGTCTGG	CARDREGYHGYAHYKFFYGMDVW	IGHV4-30-2	IGHD5-12	IGHJ6	12	18	33	57
5	7.692307692307692E-4	TGTGCGAGATGTACTTGTTCTAGCAGTAGATGTTATTTTTACCGTAATTGCGACTACTTAGACTATTGG	CARCTCSSSRCYFYRNCDYLDYW	IGHV5-10-1	IGHD5-24	IGHJ4	8	42	49	52
5	7.692307692307692E-4	TGTGCGAGAGAGACTGGACATATGGTTCAGGGAGTTCTTATAACCTCTAGGTCCCTAGACTACTGG	CARETGHMVQGVLITSRSLDYW	IGHV3-48	IGHD3-10	IGHJ4	10	20	43	57
5	7.692307692307692E-4	TGTGTGAAATGTGCAGTTTACGGCCGGGATAGCAGTGGCTGGTGCACCTGGTTCGACCCCTGG	CVKCAVYGRDSSGWCTWFDPW	IGHV3-23	IGHD6-19	IGHJ5	8	23	42	47
5	7.692307692307692E-4	TGTGCGAGAGAGAGGGGCATACCTGCTCCTAAGGACGCCTACTACTACTTCATGGACGTCTGG	CARERGIPAPKDAYYYFMDVW	IGHV1-18	IGHD2-2	IGHJ6	10	15	20	38
5	7.692307692307692E-4	TGTGCGACGTACATCATAGCGGCGGGTGATACACAGTTCGGGGACTTCTTTGACTCCTGG	CATYIIAAGDTQFGDFFDSW	IGHV3-21	IGHD3-10	IGHJ4	6	35	42	43
5	7.692307692307692E-4	TGTGCGAGGGGGACCACTACTCTGATTCAGGGACTTATGTCCGCCGGTTATGGCTACTGG	CARGTTTLIQGLMSAGYGYW	IGHV4-39	IGHD3-22	IGHJ4	7	12	20	53
5	7.692307692307692E-4	TGTGCGAGACGTGACATGAGGGTTGGATATAGTGGCTACGGAGGGGCTTTTGACATCTGG	CARRDMRVGYSGYGGAFDIW	IGHV5-10-1	IGHD5-12	IGHJ3	9	23	39	45
5	7.692307692307692E-4	TGTGCGAGAGGGGGAAACCATTGTGATGGTGATTGCTATGCCGCCCCGGATGAATACTGG	CARGGNHCDGDCYAAPDEYW	IGHV1-8	IGHD2-21	IGHJ4	10	19	42	50
5	7.692307692307692E-4	TGCGCGAGAGGCTTTGGAATGGTTAAAGATTACTTCTACTACTACGGAATGGACGTCTGG	CARGFGMVKDYFYYYGMDVW	IGHV3-48	IGHD3-3	IGHJ6	9	12	24	28
5	7.692307692307692E-4	TGTGCCAGAGCCCAAGGGGGGGGTTATAGAGCAGCTCCCCCCCATTTTGACTACTGG	CARAQGGGYRAAPPHFDYW	IGHV4-30-2	IGHD6-6	IGHJ4	9	29	36	45
5	7.692307692307692E-4	TGTGCGAGGACATATTGTAGTAGTCCCAGTTGCTATGACCAGGGGATTGACTACTGG	CARTYCSSPSCYDQGIDYW	IGHV3-48	IGHD2-2	IGHJ4	7	11	36	46
5	7.692307692307692E-4	TGTGCGAGAGATCAGGCACACACAACCAGTGGCTGGTTCACATCAAGGGACTACTGG	CARDQAHTTSGWFTSRDYW	IGHV1-2	IGHD6-19	IGHJ4	12	26	36	48
5	7.692307692307692E-4	TGTGCGAGAGAGGGGCCTCCTCTGACTCAGGGACTTATGGGCTGGTTCGACCCCTGG	CAREGPPLTQGLMGWFDPW	IGHV4-34	IGHD3-10	IGHJ5	9	29	37	41
5	7.692307692307692E-4	TGTGCGAGAGAGGGGCCTACTTTGACTCAGGGACTTATGGGCTGGTTCGACCCCTGG	CAREGPTLTQGLMGWFDPW	IGHV4-34	IGHD3-9	IGHJ5	9	20	26	41
5	7.692307692307692E-4	TGTGCGAAGGATGAGGTCAAATTCAGTGGTGGCTGGACTTACTACTTTGACTTTTGG	CAKDEVKFSGGWTYYFDFW	IGHV3-30	IGHD2-15	IGHJ4	6	24	31	39
5	7.692307692307692E-4	TGTGCGAAAGATGTCCATAGTGACAGAGATGGATACCATTGGGGGGCTGACTACTGG	CAKDVHSDRDGYHWGADYW	IGHV3-30	IGHD5-24	IGHJ4	11	24	39	47
5	7.692307692307692E-4	TGTGCGAAAGATGAGGTCAGGCTTAGTGGTGGCTGGACTTACTACTTTGACTCCTGG	CAKDEVRLSGGWTYYFDSW	IGHV3-33	IGHD2-15	IGHJ4	11	23	31	39
5	7.692307692307692E-4	TGTGCGAGTGATAGTGGGTACGATATCTACTATGCCCCCAATTCTAAGTACTGG	CASDSGYDIYYAPNSKYW	IGHV3-30	IGHD5-12	IGHJ4	11	12	23	48
5	7.692307692307692E-4	TGTGCGAGGGAGTACGATTTCTGGAGTGTTGATAACCTCGGTATGGACGTCTGG	CAREYDFWSVDNLGMDVW	IGHV5-10-1	IGHD3-3	IGHJ6	7	12	27	42
5	7.692307692307692E-4	TGTGCGAGACACCCCGTGGATACAGCTATGGTTACCGGGTGGTTCGACCCCTGG	CARHPVDTAMVTGWFDPW	IGHV4-39	IGHD5-18	IGHJ5	10	14	34	39
5	7.692307692307692E-4	TGTGCGAGAGATACTAGCACTGGCTGGTTGACCTACTGGTACTTCGATCTGTGG	CARDTSTGWLTYWYFDLW	IGHV3-11	IGHD6-19	IGHJ2	11	14	27	32
5	7.692307692307692E-4	TGTGCGAGAGAAGCGTATAGTAGCGCTGGGCTGAAGGTCGGTATGGACGTCTGG	CAREAYSSAGLKVGMDVW	IGHV3-21	IGHD6-25	IGHJ6	10	14	24	42
5	7.692307692307692E-4	TGTGCGAAAGATTTTCATTACGAATGGAAGAGAGGATATGCCTTTGATGTCTGG	CAKDFHYEWKRGYAFDVW	IGHV5-10-1	IGHD3-3	IGHJ3	6	16	22	37
5	7.692307692307692E-4	TGTGCACACAGACATGGGAGGGGTGACTACGGGTTCCGTGCTTTTGATATCTGG	CAHRHGRGDYGFRAFDIW	IGHV2-5	IGHD4-17	IGHJ3	12	21	30	38
5	7.692307692307692E-4	TGTGCGCGACGATCGGCTGGTATAGTAGCTTACGTCGGCGTGCACTACTGG	CARRSAGIVAYVGVHYW	IGHV4-39	IGHD1-26	IGHJ4	9	22	29	43
5	7.692307692307692E-4	TGTGCGACAGTCCCCCGCCTAGCATCTCGCCGAGGGGGAATGGACTACTGG	CATVPRLASRRGGMDYW	IGHV1-46	IGHD2-21	IGHJ4	6	18	24	42
5	7.692307692307692E-4	TGTGCGAGGCGGCGATCGGCAGCAACTGGTTCGGGTGCTTTTGATATCTGG	CARRRSAATGSGAFDIW	IGHV3-11	IGHD3-10	IGHJ3	7	26	34	35
5	7.692307692307692E-4	TGTGCGAGGGATATTCGACGGGTGGGAGACACTCTCTACTTTGACTACTGG	CARDIRRVGDTLYFDYW	IGHV4-59	IGHD1-26	IGHJ4	11	21	27	35
5	7.692307692307692E-4	TGTGCGAGAGGCCTCCTCGACTACAACAGTGGCTGGCATAATGACTACTGG	CARGLLDYNSGWHNDYW	IGHV1-8	IGHD6-19	IGHJ4	14	26	35	41
5	7.692307692307692E-4	TGTGCGAGAGATGTAAGGGTCGGCCAGAACTACTACGGTATGGACGTCTGG	CARDVRVGQNYYGMDVW	IGHV3-21	.	IGHJ6	11	-1	-1	28
5	7.692307692307692E-4	TGTGCGAGAGAGGACCATATTTTGACTAATCAGGGACCCTTTGACTACTGG	CAREDHILTNQGPFDYW	IGHV3-11	IGHD3-9	IGHJ4	10	16	26	38
5	7.692307692307692E-4	TGTGCGAAAGTTGTATTAGTACCAGCTGCTACCGACTACTTTGACTACTGG	CAKVVLVPAATDYFDYW	IGHV3-11	IGHD2-2	IGHJ4	6	10	30	34
5	7.692307692307692E-4	TGTGCACACGCCCGCATTGCAGCAGCTGGTAGATCCCACTTTGATTCCTGG	CAHARIAAAGRSHFDSW	IGHV2-5	IGHD6-13	IGHJ4	8	18	30	37
5	7.692307692307692E-4	TGTGCCAGAGGTGAACTTAATGATATCAGATATGGATTTGCCCTCTGG	CARGELNDIRYGFALW	IGHV4-34	IGHD3-22	IGHJ4	10	19	24	44
5	7.692307692307692E-4	TGTGCGAGATCGCCCGGTATAGTGGGGGTTATGAGCTTTGACCAGTGG	CARSPGIVGVMSFDQW	IGHV4-39	IGHD1-26	IGHJ4	8	13	25	35
5	7.692307692307692E-4	TGTGCGAGAGTCGGCTGGAAAGGACTCATGTACTACTTTGACTACTGG	CARVGWKGLMYYFDYW	IGHV4-59	IGHD1-20	IGHJ4	9	14	19	29
5	7.692307692307692E-4	TGTGCGAGAGGTGACTTTAATGATATCAGATATGGCTTTGTCTTCTGG	CARGDFNDIRYGFVFW	IGHV4-34	IGHD3-22	IGHJ4	10	19	24	35
5	7.692307692307692E-4	TGTGCGAGAGGTGACTTTAATGATATCAGATATGGATTTGGTATCTGG	CARGDFNDIRYGFGIW	IGHV4-34	IGHD3-22	IGHJ4	10	19	24	44
5	7.692307692307692E-4	TGTGCGAGAGGTGACCGCAATGACCTCCGATATGGATTTCCCCTCTGG	CARGDRNDLRYGFPLW	IGHV4-34	IGHD3-9	IGHJ4	10	27	32	44
5	7.692307692307692E-4	TGTGCGAGAATTAACAACGGCTGGGGTAACAACTGGTTCGACCCCTGG	CARINNGWGNNWFDPW	IGHV1-69D	IGHD6-19	IGHJ5	8	18	23	28
5	7.692307692307692E-4	TGTGCAAGAGAATACGTTATAGCAGGAGCTGAGGTCGTTGACTGCTGG	CAREYVIAGAEVVDCW	IGHV3-13	IGHD6-13	IGHJ4	10	17	30	37
5	7.692307692307692E-4	TGTGCAAAAGGATGGGGTAGCCAGACCCGGTACTACTTTGATTACTGG	CAKGWGSQTRYYFDYW	IGHV3-9	IGHD5-12	IGHJ4	9	16	22	29
5	7.692307692307692E-4	TGCGCAAGAGATACAATATTGGGATCTGCTTTATACTTCGATCTTTGG	CARDTILGSALYFDLW	IGHV3-30	IGHD2-15	IGHJ2	11	12	18	33
5	7.692307692307692E-4	TGTCTCCTTCTGTTGGAAACTACTTACGATGCTTTTGATATCTGG	CLLLLETTYDAFDIW	IGHV3-74	IGHD1-7	IGHJ3	2	17	22	27
5	7.692307692307692E-4	TGTCTCGTTCTGTTGGAAAGTACTTACGGTGCTTTTGATATCTGG	CLVLLESTYGAFDIW	IGHV3-74	IGHD1-1	IGHJ3	2	4	9	29
5	7.692307692307692E-4	TGTGCGAGGTGGCTCTACGCTGGTGGCTGGGCGCTGGACTACTGG	CARWLYAGGWALDYW	IGHV3-21	IGHD6-19	IGHJ4	7	22	29	36
5	7.692307692307692E-4	TGTGCGAGACCCATTGGGCTCGTTACATACGCATTTGAAATCTGG	CARPIGLVTYAFEIW	IGHV4-34	IGHD3-16	IGHJ3	8	19	24	33
5	7.692307692307692E-4	TGTGCGAGACCCATAGGGCTCGTTACGTTCGCATTCGATATTTGG	CARPIGLVTFAFDIW	IGHV4-34	IGHD3-16	IGHJ3	8	22	28	36
5	7.692307692307692E-4	TGTGCGAGACGATTTGCCTATGGTTTATACTACTTTGACTACTGG	CARRFAYGLYYFDYW	IGHV3-21	IGHD3-10	IGHJ4	8	17	24	27
5	7.692307692307692E-4	TGTGCGAGACATAATTATGATGATAGTAGTGTATTTGACTACTGG	CARHNYDDSSVFDYW	IGHV4-39	IGHD3-22	IGHJ4	11	19	30	33
5	7.692307692307692E-4	TGTGCGAGAGGCACTGGGGATATCAGGGTAGGATTTGACTACTGG	CARGTGDIRVGFDYW	IGHV4-34	IGHD7-27	IGHJ4	11	12	20	33
5	7.692307692307692E-4	TGTGCGAGAGAGCTGGTACTGGGCTACTACGGTATGGACGTCTGG	CARELVLGYYGMDVW	IGHV3-30	IGHD2-2	IGHJ6	10	11	19	23
5	7.692307692307692E-4	TGTGCGAAAGATCGCGATAGTCGTGGTTGGACCGACTTTTATTGG	CAKDRDSRGWTDFYW	IGHV3-30	IGHD3-22	IGHJ4	12	15	27	42
5	7.692307692307692E-4	TGTGCACACAGTTCAGTAGGAACTACGCTCTGGTTCGACCCCTGG	CAHSSVGTTLWFDPW	IGHV2-5	IGHD1-7	IGHJ5	10	18	26	29
5	7.692307692307692E-4	TGTGCAAGAGTGAAGGGTGGGAGCGACGCCTGGACCGACCCCTGG	CARVKGGSDAWTDPW	IGHV3-74	IGHD1-26	IGHJ5	9	16	23	35
5	7.692307692307692E-4	TGTGCAAGAGTGAAGGGTGGGAGCGACGACTGGACCGACCCCTGG	CARVKGGSDDWTDPW	IGHV3-74	IGHD1-26	IGHJ5	9	16	23	28
5	7.692307692307692E-4	TGTACCACAGCGATTACTATGACGTCGGGTGCTTTTGATATCTGG	CTTAITMTSGAFDIW	IGHV3-15	IGHD3-22	IGHJ3	9	12	21	29
5	7.692307692307692E-4	TGTACAAGAGGCAGCTATGGCCTGGACTACTACTTTGACCCGTGG	CTRGSYGLDYYFDPW	IGHV1-24	IGHD5-18	IGHJ4	6	11	19	27
5	7.692307692307692E-4	TGTGCGAGAGTCCCGACCGGGTTCGGGGAGTTATTTGACTGG	CARVPTGFGELFDW	IGHV1-2	IGHD3-10	IGHJ4	9	19	34	37
5	7.692307692307692E-4	TGTGCGAGAGATCACGGGACGGGACACACACCTATGTACTGG	CARDHGTGHTPMYW	IGHV3-30	IGHD5-18	IGHJ4	12	27	35	36
5	7.692307692307692E-4	TGTGCGAGAGAGGGGGAAAGTGGGAGCTACTTTGACTACTGG	CAREGESGSYFDYW	IGHV1-18	IGHD1-26	IGHJ4	10	18	25	26
5	7.692307692307692E-4	TGTGCGAGAGAAGGGCTTTACTCTGATGCTTTTGATATCTGG	CAREGLYSDAFDIW	IGHV3-30	IGHD6-6	IGHJ3	10	14	22	23
5	7.692307692307692E-4	TGTACCTCAGTGGGAACATTGACGTCCTTATCGACCTCGTGG	CTSVGTLTSLSTSW	IGHV3-15	IGHD1-1	IGHJ5	9	20	25	30
5	7.692307692307692E-4	TGTGCGCGAGACACGGCTAGGGCTATTTTTGACTTCTGG	CARDTARAIFDFW	IGHV3-21	IGHD2-21	IGHJ4	10	21	26	27
5	7.692307692307692E-4	TGTGCGAGAGGCGGATCATCTCGTTCCTTTGACTACTGG	CARGGSSRSFDYW	IGHV3-21	IGHD1-1	IGHJ4	9	20	25	26
5	7.692307692307692E-4	TGTGCGAGAGGGCCTTCAACGATATACTTTGACTACTGG	CARGPSTIYFDYW	IGHV4-4	IGHD3-16	IGHJ4	9	17	23	24
5	7.692307692307692E-4	TGTGCGAGAGGATTGGGTGTAGAAGTGAATCCCTCCTGG	CARGLGVEVNPSW	IGHV4-4	IGHD6-19	IGHJ5	9	14	26	34
5	7.692307692307692E-4	TGTGCGAGAGATGTGTCACCTCGTACGGTTGACTTGTGG	CARDVSPRTVDLW	IGHV3-21	IGHD2-21	IGHJ4	11	14	19	28
5	7.692307692307692E-4	TGTGCGAGAGAACCCTCTAGTGCGAACTATGATATGTGG	CAREPSSANYDMW	IGHV4-39	IGHD1-7	IGHJ3	8	23	28	29
5	7.692307692307692E-4	TGTGCGAAAGATCTACATCACTGGGGAGCTGACTATTGG	CAKDLHHWGADYW	IGHV3-23	IGHD7-27	IGHJ4	13	19	26	29
5	7.692307692307692E-4	TGTGCAATAGAGAGGCAGTGGGAACTCCTCGCCATCTGG	CAIERQWELLAIW	IGHV1-2	IGHD4-23	IGHJ3	4	17	27	33
5	7.692307692307692E-4	TGTGCAAGAGGTGGCTGGGATCATGGTTTTGATGTCTGG	CARGGWDHGFDVW	IGHV3-74	IGHD6-19	IGHJ3	9	10	17	22
5	7.692307692307692E-4	TGTGGGAACTCTGGGGTAGGGTGGCTGATTGACTACTGG	CGNSGVGWLIDYW	IGHV1-46	IGHD6-19	IGHJ4	3	20	26	28
5	7.692307692307692E-4	TGTGCGAGAGACCCGGGGAGGAAGGATGACTCCTGG	CARDPGRKDDSW	IGHV4-31	IGHD3-10	IGHJ4	10	13	19	26
5	7.692307692307692E-4	TGTGCAAGAGATCTCGGGGGGACCGAAGACTTCTGG	CARDLGGTEDFW	IGHV3-74	IGHD3-16	IGHJ4	14	16	21	27
5	7.692307692307692E-4	TGTACGAGAGAAATGTGGGGACCGGACTACTGG	CTREMWGPDYW	IGHV3-21	IGHD7-27	IGHJ4	10	15	20	24
5	7.692307692307692E-4	TGTCTGTCGAACTCATTTGAATACTGG	CLSNSFEYW	IGHV3-74	IGHD1-7	IGHJ4	2	8	12	15
5	7.692307692307692E-4	TGTGCGGCCAAGGTGTTTGACTACTGG	CAAKVFDYW	IGHV3-23	.	IGHJ4	5	-1	-1	15
4	6.153846153846154E-4	TGCACCATAGATGGGGGTTACGAGGTTAAAGCAGTGGGTATAATCTGGGGGGAAACCCAAGAATACTACTACTACGGTATGGACGTCTGG	CTIDGGYEVKAVGIIWGETQEYYYYGMDVW	IGHV3-15	IGHD3-3	IGHJ6	11	36	43	63
4	6.153846153846154E-4	TGTGTGAAAGGAGGGTGGTTTTATTGCGGTGATGACGGTGGTGACTGCTACCTCGTGACTCAAAATGCTGTTGATATCTGG	CVKGGWFYCGDDGGDCYLVTQNAVDIW	IGHV3-66	IGHD2-21	IGHJ3	3	36	49	64
4	6.153846153846154E-4	TGTGCGAGAGATGGGGATGGGGGGCTTGATTACGATATTTTGACTGGTTATTATTATGATGCTTTTGATATCTGG	CARDGDGGLDYDILTGYYYDAFDIW	IGHV3-30	IGHD3-9	IGHJ3	11	28	53	55
4	6.153846153846154E-4	TGTGTGAGAGCGGTAGGATTTTGTACTGGTGGTGCTGGTGGTGGCTGCAACTCTTGGTACTTCGATCTCTGG	CVRAVGFCTGGAGGGCNSWYFDLW	IGHV3-23	IGHD2-15	IGHJ2	3	13	32	54
4	6.153846153846154E-4	TGTGCGATCGCTGCGAAGGCGATCTTGTACTATTGCAGAAGTGTCCGGTGCCATCCCGGAGATGGCTCCTGG	CAIAAKAILYYCRSVRCHPGDGSW	IGHV3-23	IGHD5-24	IGHJ5	6	58	66	67
4	6.153846153846154E-4	TGTGCGAGATGCCAGCGTGATTATACTTGGGGGAGTCTAGCGTTAACCTGCAAGACTGCTTTTGACTTCTGG	CARCQRDYTWGSLALTCKTAFDFW	IGHV4-55	IGHD3-16	IGHJ3	9	26	44	56
4	6.153846153846154E-4	TGTGCGAGAGAACTTTGTAGTGGTGGAGACTGCTACTCCAAACTAGAAACTCGAGCACACTTCCAACACTGG	CARELCSGGDCYSKLETRAHFQHW	IGHV4-4	IGHD2-15	IGHJ1	10	14	38	58
4	6.153846153846154E-4	TGTGCGAAGGATGGTCTTGTTCCAGAATCAGCTGCTATACTGCAAAATTCCTTCTACGGTATGCACGTCTGG	CAKDGLVPESAAILQNSFYGMHVW	IGHV3-21	IGHD6-6	IGHJ6	6	29	40	60
4	6.153846153846154E-4	TGTGCGAGTCAGATTCGGGGTTACTATGATAATAGTGGCTATCGAAACGAACCAGCCGATGACTACTGG	CASQIRGYYDNSGYRNEPADDYW	IGHV4-39	IGHD3-22	IGHJ4	7	20	41	59
4	6.153846153846154E-4	TGTGCGAGGGAACGGCACGAGTATGATAGTGTGTCGAGGGGCTACTTTTACTACGGTTTGGACGTCTGG	CARERHEYDSVSRGYFYYGLDVW	IGHV1-18	IGHD3-22	IGHJ6	7	21	29	58
4	6.153846153846154E-4	TGTGCGAGATGTCTTTGTACTAGTAGTAGATGTTATTTTTACCGCAACTGCGACTACTTAGACTATTGG	CARCLCTSSRCYFYRNCDYLDYW	IGHV5-10-1	IGHD2-2	IGHJ4	8	20	27	52
4	6.153846153846154E-4	TGTGCGAGATGTGCTTGTACTAGTAGTAGATGTTATTTTTACCGCAACTGCGACTACTTAGACTATTGG	CARCACTSSRCYFYRNCDYLDYW	IGHV5-10-1	IGHD2-2	IGHJ4	8	20	27	52
4	6.153846153846154E-4	TGTGCGAGATGTACTTGTACCAGTCATAGATGTTATTTTTACCGCAACTGCGACTACTTAGACTGTTGG	CARCTCTSHRCYFYRNCDYLDCW	IGHV5-10-1	IGHD3-9	IGHJ4	8	18	25	52
4	6.153846153846154E-4	TGTGCGAGAGTGTCGTCAATAGAGTTTCCGGGTATACTAGCAGCTGGTGTGACCCCGTTCGACCCCTGG	CARVSSIEFPGILAAGVTPFDPW	IGHV4-4	IGHD6-13	IGHJ5	9	27	47	56
4	6.153846153846154E-4	TGTGCGAGAGATGTTAAGGCTAATCCGTGGGACCTTAGTTTACAACCGGGTGATGTTTTTGATATATGG	CARDVKANPWDLSLQPGDVFDIW	IGHV4-59	IGHD1-1	IGHJ3	11	40	45	50
4	6.153846153846154E-4	TGTGCGAAGGTGTTTTCCTCTAGCACCACCTATTATGTGGCCTACTGGCACTACGGCTTGGACGTCTGG	CAKVFSSSTTYYVAYWHYGLDVW	IGHV3-30	IGHD1-7	IGHJ6	6	43	54	58
4	6.153846153846154E-4	TGTGCGAAAGGACCGTGTCGTGGTGGTAGCTGCTACGGTGTAGACTACTACTACGGTATGGACGTCTGG	CAKGPCRGGSCYGVDYYYGMDVW	IGHV3-30	IGHD2-15	IGHJ6	6	15	35	43
4	6.153846153846154E-4	TGCGCGAGAGGGCCCGATGTTGTTGTAGTACCAGCTGACAGGGATTACTATTATTACATGGACGTCTGG	CARGPDVVVVPADRDYYYYMDVW	IGHV3-21	IGHD2-2	IGHJ6	9	15	36	45
4	6.153846153846154E-4	TGTGCGAGAGTCCCCACCCCCTACACGATTGACGTTGCTGGGACTATGCAGTGGCTCGACCCCTGG	CARVPTPYTIDVAGTMQWLDPW	IGHV1-2	IGHD2-2	IGHJ5	9	36	45	51
4	6.153846153846154E-4	TGTGCGAGAGGGGACTACTCTTTTTGGAGTGGTTCTCACTACTACTTCTACTACATGGACGTCTGG	CARGDYSFWSGSHYYFYYMDVW	IGHV4-34	IGHD3-3	IGHJ6	10	20	33	37
4	6.153846153846154E-4	TGTGCGAGAGATAATGGTTCTCCATGGTTTCTTGATGGTGGTGGTTATTTCTACTTTGACCACTGG	CARDNGSPWFLDGGGYFYFDHW	IGHV1-46	IGHD3-22	IGHJ4	11	32	48	50
4	6.153846153846154E-4	TGTGCGAAACCGTTTCTACGATATTGTGATGATGGGAGTTGCCACTCTGGTGCTTTTGATATCTGG	CAKPFLRYCDDGSCHSGAFDIW	IGHV3-23	IGHD3-9	IGHJ3	8	16	28	50
4	6.153846153846154E-4	TGTGCGAAAGACATGGCATACTTTGATAGTACTGATTACCATTATGGAACTTCGTTTGACTTTTGG	CAKDMAYFDSTDYHYGTSFDFW	IGHV3-30	IGHD3-22	IGHJ4	10	18	37	54
4	6.153846153846154E-4	TGTGCGAAAGAGGGGCGTTACTATGCTTCGGGGACTTCGGGGAGTTCTAACTGGTTCGACCCCTGG	CAKEGRYYASGTSGSSNWFDPW	IGHV4-59	IGHD3-10	IGHJ5	10	17	33	48
4	6.153846153846154E-4	TGTGCAACAGGGGGCTACAATTTTTGGAGTGGTCATTCGGTTCGTAGTAATTGGTTCGACCCCTGG	CATGGYNFWSGHSVRSNWFDPW	IGHV1-24	IGHD3-3	IGHJ5	9	15	36	51
4	6.153846153846154E-4	TGTGTGAGCGGGATGTTGGGATCAGAGAGCTACTATTACTGGGAATACTACTTTGACCACTGG	CVSGMLGSESYYYWEYYFDHW	IGHV3-48	IGHD1-26	IGHJ4	7	26	34	45
4	6.153846153846154E-4	TGTGCGAGGCACGCCGAAGTAGGTGATATGCCTTACTATTACTACTACTACATGGACCTCTGG	CARHAEVGDMPYYYYYYMDLW	IGHV3-21	IGHD2-2	IGHJ6	7	26	31	32
4	6.153846153846154E-4	TGTGCGAGACATCCGTTTCCCAGGGACCTTCTCGATAATGGGAACTGCTTCTTTGACTCCTGG	CARHPFPRDLLDNGNCFFDSW	IGHV5-10-1	IGHD1-7	IGHJ4	11	40	45	50
4	6.153846153846154E-4	TGTGCGAGAGATAGGGTGGATGTGGTGGCTACGAAAGGGGGCCATGATGCTTTTGATATCTGG	CARDRVDVVATKGGHDAFDIW	IGHV1-69	IGHD5-12	IGHJ3	11	15	33	42
4	6.153846153846154E-4	TGTGCGAAAGATCAGGAGCCTAGTGGGAACTACCCCTACAGAAATTATGGTATGGACGTCTGG	CAKDQEPSGNYPYRNYGMDVW	IGHV3-23	IGHD1-26	IGHJ6	12	20	32	51
4	6.153846153846154E-4	TGTGCGAAAGACCGACGATTCAGCAGTGGTTATGCCTACTATTATGAGGGTATGGACGCCTGG	CAKDRRFSSGYAYYYEGMDAW	IGHV3-23	IGHD3-22	IGHJ6	10	24	32	51
4	6.153846153846154E-4	TGTGCACACAGACTGACATGGGCGGGGTATTACTATGGTTCGGGGAGTTATTATGACTACTGG	CAHRLTWAGYYYGSGSYYDYW	IGHV2-5	IGHD3-10	IGHJ4	12	26	52	53
4	6.153846153846154E-4	TGTACCACGCATGGGTGCCCGCCGGGTGGTGGCTGCCACTGGGATGATGCTTTTGATATCTGG	CTTHGCPPGGGCHWDDAFDIW	IGHV3-15	IGHD2-15	IGHJ3	7	24	39	43
4	6.153846153846154E-4	TGTGTGACGTCGCGTTGTTCTGGTGGTATTTGCCGCGAGACCGGTGCTTTTGATGTCTGG	CVTSRCSGGICRETGAFDVW	IGHV1-45	IGHD2-15	IGHJ3	3	20	27	44
4	6.153846153846154E-4	TGTGCGAGTCTATTTTGTACCGGTTCCAGCTGCGATGTCGGAGATACTTTTGATATCTGG	CASLFCTGSSCDVGDTFDIW	IGHV5-10-1	IGHD1-1	IGHJ3	7	14	23	42
4	6.153846153846154E-4	TGTGCGAGTATGTATTGTACTAGTAGTAGTTGTTCTGTCGAAGACACCTTTGATATCTGG	CASMYCTSSSCSVEDTFDIW	IGHV5-10-1	IGHD2-8	IGHJ3	7	12	21	48
4	6.153846153846154E-4	TGTGCGAGATCCGTTGGCATGACTGGAACTACCCTCACCCTCCTCATGGGCGAGCTCTGG	CARSVGMTGTTLTLLMGELW	IGHV1-2	IGHD1-7	IGHJ4	8	21	31	56
4	6.153846153846154E-4	TGTGCGAGAGGTGATTATGGCTACGGTCCCTACTCCGACTACTGGTACTTCGATCTCTGG	CARGDYGYGPYSDYWYFDLW	IGHV3-21	IGHD2-15	IGHJ2	9	29	36	38
4	6.153846153846154E-4	TGTGCGAGAGGGGGAAACCATTGTGATGGTGATTGCTATGCCGCCCCGGATGAATACTGG	CARGGNHCDGDCYAAPDEYW	IGHV4-34	IGHD2-21	IGHJ4	10	19	42	50
4	6.153846153846154E-4	TGTGCGAGAGAAGCATATTTCCATGATAGTAGTTATTATTTAGTCGGTTTCGATGTCTGG	CAREAYFHDSSYYLVGFDVW	IGHV3-11	IGHD3-22	IGHJ3	10	15	39	47
4	6.153846153846154E-4	TGTACCACAGATGTTCATGACGATATTTTGACTGGCTCTACTTCCTACTTTGACTACTGG	CTTDVHDDILTGSTSYFDYW	IGHV3-15	IGHD3-9	IGHJ4	11	19	34	44
4	6.153846153846154E-4	TGTGTCTCTGGAGATAGTTGTGGTGGGGATTGCAGCGTTTATTATATGGACTACTGG	CVSGDSCGGDCSVYYMDYW	IGHV1-69D	IGHD2-21	IGHJ4	3	17	32	48
4	6.153846153846154E-4	TGTGTGAAAGATCTCGGATTCGGTTCGGCAGTGTCTAGTCCTCGGGGGGACTACTGG	CVKDLGFGSAVSSPRGDYW	IGHV3-23	IGHD3-10	IGHJ4	13	21	27	48
4	6.153846153846154E-4	TGTGTGAAAGATCAAGCCCCGGGTTTCACCCATGGACGATACGGTATGGACGTCTGG	CVKDQAPGFTHGRYGMDVW	IGHV3-23	IGHD6-13	IGHJ6	12	17	23	45
4	6.153846153846154E-4	TGTGCCAGATACGATTTTTGGAGTGGTACCATATATCGGGACTGGTTCGACCCCTGG	CARYDFWSGTIYRDWFDPW	IGHV4-30-2	IGHD3-3	IGHJ5	8	9	26	40
4	6.153846153846154E-4	TGTGCGAGACATCGTCGGAGTGCATGGTTCGGGGACTCAGATGCTTTTGATCTTTGG	CARHRRSAWFGDSDAFDLW	IGHV3-23	IGHD3-10	IGHJ3	6	23	34	39
4	6.153846153846154E-4	TGTGCGAGAGTAGCCGTTCAGGGAATTATTGTCACGTACTACTACTTTGATTATTGG	CARVAVQGIIVTYYYFDYW	IGHV1-69	IGHD3-10	IGHJ4	9	15	29	35
4	6.153846153846154E-4	TGTGCGAGAGGGGATTGTCCTGGGGGTCTCTGCTACTCAAGCCTCTGGGGTTACTGG	CARGDCPGGLCYSSLWGYW	IGHV3-21	IGHD2-15	IGHJ4	9	29	37	51
4	6.153846153846154E-4	TGTGCGAGAGATTGTAGTTACGATTTTTGGAGTGGCAAGTACGGTATGGACGTCTGG	CARDCSYDFWSGKYGMDVW	IGHV3-21	IGHD3-3	IGHJ6	11	17	34	45
4	6.153846153846154E-4	TGTGCGAGAGACGAGGTCGACTACGGGGGGTCGTTCTACTACGGTATGGACGTCTGG	CARDEVDYGGSFYYGMDVW	IGHV4-31	IGHD4-17	IGHJ6	10	18	25	35
4	6.153846153846154E-4	TGTGCGAGAAACCTCTTCTACTATGGTTCGGGCCGTTTCGCCCCTCCTCACTACTGG	CARNLFYYGSGRFAPPHYW	IGHV3-30	IGHD3-10	IGHJ4	15	18	31	49
4	6.153846153846154E-4	TGTGCGAAAGATGAGGTCAGGCTTAGTGGTGGCTGGACTTACTACTTTGACTCCTGG	CAKDEVRLSGGWTYYFDSW	IGHV3-23	IGHD2-15	IGHJ4	11	23	31	39
4	6.153846153846154E-4	TGTGCACACACCCCCGTTTATTCTGATAGTAGAGAGACACAGGGCTTTGACTATTGG	CAHTPVYSDSRETQGFDYW	IGHV2-70	IGHD3-22	IGHJ4	6	23	31	44
4	6.153846153846154E-4	TGTGCAACCCGGGGCGGAACAGTGACCACGGCTCCTCATGACGCTTTTGATGTCTGG	CATRGGTVTTAPHDAFDVW	IGHV1-45	IGHD2-21	IGHJ3	6	19	28	35
4	6.153846153846154E-4	TGTGCAAGGCAAAGCAGTTCGTCCTTTCACCCCACCTCGAACTGGTTCGACCCCTGG	CARQSSSSFHPTSNWFDPW	IGHV3-13	IGHD6-6	IGHJ5	7	12	23	39
4	6.153846153846154E-4	TGTACTAGAGGGAGGCTAGAGGCCAGTATAAGAATCTACTACGGTTTGGACGTCTGG	CTRGRLEASIRIYYGLDVW	IGHV3-73	IGHD1-26	IGHJ6	8	35	42	46
4	6.153846153846154E-4	TGTACCACAGAGAGATACACCTACGGCGGGGACTATTATTGCGGTATCGACGTCTGG	CTTERYTYGGDYYCGIDVW	IGHV3-15	IGHD3-3	IGHJ6	10	33	46	48
4	6.153846153846154E-4	TGTACGAGAGAAGATATAGAGTCTACGATTCTCTTGTCCGCCTGGTTCGATTCCTGG	CTREDIESTILLSAWFDSW	IGHV4-4	IGHD5-12	IGHJ5	10	12	29	41
4	6.153846153846154E-4	TGTTCAACAGGCCCTACGGTAACTCCTGGCCCCACCACCTGGTTCGATCCCTGG	CSTGPTVTPGPTTWFDPW	IGHV1-24	IGHD4-23	IGHJ5	9	17	25	38
4	6.153846153846154E-4	TGTTGCACCGATCGATATAGTGGCTACCTGAACCATTTTGCTTTTGATATCTGG	CCTDRYSGYLNHFAFDIW	IGHV3-15	IGHD5-12	IGHJ3	12	13	26	38
4	6.153846153846154E-4	TGTGCCAGATCACAATGCAGTGGTGTTGGGTGCTATGAGAATTTTGACTACTGG	CARSQCSGVGCYENFDYW	IGHV5-10-1	IGHD2-15	IGHJ4	8	18	34	42
4	6.153846153846154E-4	TGTGCCAGAGAGAGGAGCAGTGGCCTTTACAATTACTTCGGTCTCGACGTCTGG	CARERSSGLYNYFGLDVW	IGHV1-2	IGHD5-24	IGHJ5	10	27	35	43
4	6.153846153846154E-4	TGTGCGAGAGATCCCTATTGTGGTGGTGACTGTTACTACGGTATGGACGTCTGG	CARDPYCGGDCYYGMDVW	IGHV4-31	IGHD2-21	IGHJ6	12	15	31	42
4	6.153846153846154E-4	TGTGCGAGAGATGGAGGGCTATTATGGTTCGGGGAAAACTGGTTCGACCCCTGG	CARDGGLLWFGENWFDPW	IGHV1-2	IGHD3-10	IGHJ5	11	22	34	36
4	6.153846153846154E-4	TGTGCGAGAGATGAAGTCACTCCGTCTCGTGTGAGGTCCGGAATCTCCTTCTGG	CARDEVTPSRVRSGISFW	IGHV1-2	IGHD2-21	IGHJ4	11	36	43	50
4	6.153846153846154E-4	TGTGCGAGAGATACTAGCACTGGCTGGTTGACCTACTGGTACTTCGATCTGTGG	CARDTSTGWLTYWYFDLW	IGHV3-53	IGHD6-19	IGHJ2	11	14	27	32
4	6.153846153846154E-4	TGTGCGAGAGATAAGAGGGGGCAGTGGCTGGGAGAGGGATACTTTGACTCCTGG	CARDKRGQWLGEGYFDSW	IGHV1-69	IGHD6-19	IGHJ4	11	20	30	39
4	6.153846153846154E-4	TGTGCGAGAGAGTATGTCCATGATGGTCGTGGTTATTACCCTCTTGACTATTGG	CAREYVHDGRGYYPLDYW	IGHV3-53	IGHD3-22	IGHJ4	10	19	38	43
4	6.153846153846154E-4	TGTGCGAAAGCCTATGGTCCTAAAACTACCTTCAGGTATGGTATAGACGTCTGG	CAKAYGPKTTFRYGIDVW	IGHV3-30	IGHD3-10	IGHJ6	6	11	17	45
4	6.153846153846154E-4	TGTGCGAAAGCCGCGTTGCCAACTTATACCAGCAGCTGGTACAATGACCACTGG	CAKAALPTYTSSWYNDHW	IGHV3-23	IGHD6-13	IGHJ4	9	24	41	44
4	6.153846153846154E-4	TGTGCGAAAGATTTTCATTACGAATGGAAGAGAGGATATGCCTTTGATGTCTGG	CAKDFHYEWKRGYAFDVW	IGHV3-30	IGHD3-3	IGHJ3	11	16	22	37
4	6.153846153846154E-4	TGTGCGAAAGATCTTACGGCATATGCCGTCAGCGCTGAATACCTCCAGCACTGG	CAKDLTAYAVSAEYLQHW	IGHV3-23	IGHD2-2	IGHJ1	14	21	27	28
4	6.153846153846154E-4	TGTGCAACAGGCCCTACAGTAACTCCGGGCCCCGCGACCTGGTTCGACCCCTGG	CATGPTVTPGPATWFDPW	IGHV1-24	IGHD4-11	IGHJ5	9	13	23	38
4	6.153846153846154E-4	TGTGCAAGTTTCGATACAGTTCTTGACTACTCCTACAACTACATAGACGTCTGG	CASFDTVLDYSYNYIDVW	IGHV3-74	IGHD5-18	IGHJ6	7	12	18	25
4	6.153846153846154E-4	TGTACTACAGGGGGTGACCGGTGGCTCGCGCGACGTGGCGTTTTTGACTACTGG	CTTGGDRWLARRGVFDYW	IGHV1-24	IGHD1-7	IGHJ4	9	16	21	42
4	6.153846153846154E-4	TGTGTGAGAGAGAGTCCCGACCGCCTCGGAGCTAATTACTTTGACTCCTGG	CVRESPDRLGANYFDSW	IGHV3-13	IGHD1-26	IGHJ4	10	27	33	36
4	6.153846153846154E-4	TGTGTGAAAGATCGAAGCTACGGTGACTACTTTGATGCTTCTGATATCTGG	CVKDRSYGDYFDASDIW	IGHV4-4	IGHD4-17	IGHJ3	12	17	29	32
4	6.153846153846154E-4	TGTGCTTGGAGGATAGTGGGAGATGACGCTTGGGGTGCTTTTGACATCTGG	CAWRIVGDDAWGAFDIW	IGHV1-46	IGHD1-26	IGHJ3	4	12	21	35
4	6.153846153846154E-4	TGTGCGCGAGCCACTACGTGGACACAACTATCGGGGTCGATGGACGTCTGG	CARATTWTQLSGSMDVW	IGHV4-59	IGHD5-18	IGHJ6	9	15	30	39
4	6.153846153846154E-4	TGTGCGGGAGATCGATATCCCGCAGGATACTACTACGGTATGGACGTCTGG	CAGDRYPAGYYYGMDVW	IGHV3-30	IGHD2-15	IGHJ6	12	14	19	27
4	6.153846153846154E-4	TGTGCGAGGGTCCAGTCACAGCAGCCCGTCGATAAAAATCTTCGCTACTGG	CARVQSQQPVDKNLRYW	IGHV1-2	IGHD6-6	IGHJ4	7	19	29	44
4	6.153846153846154E-4	TGTGCGAGGGAGTCTTGGGTGGTGGCTCCTAGGAATGCTCTTGATTTTTGG	CARESWVVAPRNALDFW	IGHV3-21	IGHD2-15	IGHJ3	7	26	33	34
4	6.153846153846154E-4	TGTGCGAGATACTACTATGACAGCCGTGGTTATCAACAATTTGACTACTGG	CARYYYDSRGYQQFDYW	IGHV4-39	IGHD3-22	IGHJ4	8	12	32	39
4	6.153846153846154E-4	TGTGCGAGAGGCCTGAACTATGGTTCGGGGAGTTACTACTTTGACTACTGG	CARGLNYGSGSYYFDYW	IGHV4-34	IGHD3-10	IGHJ4	13	16	32	33
4	6.153846153846154E-4	TGTGCGAGAGGCCCCTACGGTGGTAAGGGAGGTGACTGCATTGACTCTTGG	CARGPYGGKGGDCIDSW	IGHV3-21	IGHD4-23	IGHJ4	9	14	25	40
4	6.153846153846154E-4	TGTGCGAGAGATTCCGGCAACAGCTGGGCAGGGGCTGCTTTTGATACTTGG	CARDSGNSWAGAAFDTW	IGHV4-31	IGHD6-13	IGHJ3	11	16	26	35
4	6.153846153846154E-4	TGTGCGAGAGAGGTAGCAGAAGGAGCTGGTCTTGATGCTTTCGATATCTGG	CAREVAEGAGLDAFDIW	IGHV1-46	IGHD2-15	IGHJ3	10	12	18	32
4	6.153846153846154E-4	TGTGCGAGAGAAGACAGACCTCTAGGGCCCTATGATGCTTTTGATATCTGG	CAREDRPLGPYDAFDIW	IGHV3-30	IGHD2-15	IGHJ3	10	21	25	31
4	6.153846153846154E-4	TGTGCGAGAAATGCGGGGGGCTGGATCAACCCGGGCTACTTTGACTACTGG	CARNAGGWINPGYFDYW	IGHV4-28	IGHD6-13	IGHJ4	11	28	34	35
4	6.153846153846154E-4	TGTGCGAGAAACATTATGAGGGACAGTAAGTCAAATTGGTTCGACTCATGG	CARNIMRDSKSNWFDSW	IGHV1-18	IGHD3-16	IGHJ5	8	12	18	36
4	6.153846153846154E-4	TGTGCGAAAGACTTCTGTCCAACTGGTGCATGCTACTTGGCCGACCAGTGG	CAKDFCPTGACYLADQW	IGHV3-30	IGHD2-8	IGHJ5	10	23	34	41
4	6.153846153846154E-4	TGTGCAAGAACAAATTTCGATTTTTGGAGTAGTTATTACGTTGACTACTGG	CARTNFDFWSSYYVDYW	IGHV3-11	IGHD3-3	IGHJ4	8	13	26	27
4	6.153846153846154E-4	TGTTCTCACAGGACTTGGTCATACGATTTTTGGGGCTTGGACGTCTGG	CSHRTWSYDFWGLDVW	IGHV2-5	IGHD3-3	IGHJ6	10	21	32	37
4	6.153846153846154E-4	TGTGTGAGAGGGGCCCATACGGAGCCTGAGGCCGCTTTTGATTACTGG	CVRGAHTEPEAAFDYW	IGHV3-11	IGHD6-25	IGHJ4	9	30	35	36
4	6.153846153846154E-4	TGTGTGAGAGATCGGCAGGGTACAGTAACTACGTTCCATGACTCCTGG	CVRDRQGTVTTFHDSW	IGHV3-21	IGHD4-11	IGHJ4	12	20	33	38
4	6.153846153846154E-4	TGTGTAAGAGTGGATAGTAGGGGATATAGTTACGGTATGGACGTCTGG	CVRVDSRGYSYGMDVW	IGHV3-13	IGHD5-12	IGHJ6	9	21	29	36
4	6.153846153846154E-4	TGTGCTAGAGAGAGGGATTATAATTGGAACGACTTCTTTGACTACTGG	CARERDYNWNDFFDYW	IGHV3-49	IGHD1-20	IGHJ4	10	18	30	31
4	6.153846153846154E-4	TGTGCGACAGGGGCGGCGGATATTGTATTGGGGGCCTTTCACTACTGG	CATGAADIVLGAFHYW	IGHV1-69D	IGHD2-15	IGHJ4	6	17	30	35
4	6.153846153846154E-4	TGTGCGAGCGGCGGCCCCAGATGCGGAACTAGTTGCTATTGGGACTGG	CASGGPRCGTSCYWDW	IGHV4-34	IGHD1-7	IGHJ4	11	24	30	43
4	6.153846153846154E-4	TGTGCGAGGCATGCTCAACTGGGGAGCGAGGACTACTTCGACCCCTGG	CARHAQLGSEDYFDPW	IGHV5-10-1	IGHD7-27	IGHJ5	12	16	24	36
4	6.153846153846154E-4	TGTGCGAGAGTTTGGGGGAGTTATCGCCCTGATGCTTTTGATATCTGG	CARVWGSYRPDAFDIW	IGHV5-10-1	IGHD3-16	IGHJ3	8	9	25	29
4	6.153846153846154E-4	TGTGCGAGAGTGGATGGGTATAGGGCAGTTGATGCCTTTGATATCTGG	CARVDGYRAVDAFDIW	IGHV1-46	IGHD6-13	IGHJ3	9	15	22	29
4	6.153846153846154E-4	TGTGCGAGAGCCATTAGCGAGGAGGTGGTAGTCATACTCGACCCCTGG	CARAISEEVVVILDPW	IGHV4-34	IGHD2-15	IGHJ5	9	23	30	37
4	6.153846153846154E-4	TGTGCGAGAGGTGAACTTAATGATATTAGATATGGGTTTGCCCTCTGG	CARGELNDIRYGFALW	IGHV4-34	IGHD3-22	IGHJ5	10	19	28	34
4	6.153846153846154E-4	TGTGCGAGAGGCGGCCCCAGATGCGGTACCAGCTGCTTTTGGGACTGG	CARGGPRCGTSCFWDW	IGHV4-34	IGHD2-2	IGHJ4	11	25	36	43
4	6.153846153846154E-4	TGTGCGAGAGACTGCCGGACTACCAGCTGCTACTACATGGACGTCTGG	CARDCRTTSCYYMDVW	IGHV4-4	IGHD2-2	IGHJ6	10	20	28	29
4	6.153846153846154E-4	TGTGCGAGAGACCTCGGAAAATTGTGGTGCCAAGGAGGGGACTACTGG	CARDLGKLWCQGGDYW	IGHV1-46	IGHD2-21	IGHJ4	14	20	28	39
4	6.153846153846154E-4	TGTGCGAGAGACCGACCCGAATACAGCAGCCGCCGATTTGACTCCTGG	CARDRPEYSSRRFDSW	IGHV3-21	IGHD5-18	IGHJ4	10	20	26	36
4	6.153846153846154E-4	TGTGCGAGAGAACTGACTACAGTAACTACGACCCTCTTTGACTACTGG	CARELTTVTTTLFDYW	IGHV3-33	IGHD4-11	IGHJ4	10	13	29	35
4	6.153846153846154E-4	TGTGCGAGAACTACAGGCATTGCTGGGTCGGGCTGGTTCGACCCCTGG	CARTTGIAGSGWFDPW	IGHV4-4	IGHD4-11	IGHJ5	8	9	15	32
4	6.153846153846154E-4	TGTGCGAAACTCGGTAGTGGGAGCTATCTATATTACTTTGACTACTGG	CAKLGSGSYLYYFDYW	IGHV3-23	IGHD1-26	IGHJ4	8	14	25	33
4	6.153846153846154E-4	TGTGCAACGGATTTTGCAGCTATGGTTACTTTCGCCCTGGACTACTGG	CATDFAAMVTFALDYW	IGHV1-24	IGHD5-18	IGHJ4	11	16	28	39
4	6.153846153846154E-4	TGTGCAAGAGTGGTGCCAGCTGGGACTTACTACGGTCTGGACGTCTGG	CARVVPAGTYYGLDVW	IGHV3-13	IGHD2-2	IGHJ6	9	16	32	37
4	6.153846153846154E-4	TGTGCAAGAGTGGATAGTAGGGGATACAGTTTCGGTATGGACGTCTGG	CARVDSRGYSFGMDVW	IGHV3-13	IGHD3-22	IGHJ6	9	12	19	36
4	6.153846153846154E-4	TGTACTAGGGGATACAGTGGGATAAATATCTATGCTTTTGACATCTGG	CTRGYSGINIYAFDIW	IGHV3-72	IGHD5-18	IGHJ3	7	9	16	31
4	6.153846153846154E-4	TGTGCGCGAGGCACTGGGGATATCAGGGTAGGGTTTGACTACTGG	CARGTGDIRVGFDYW	IGHV4-34	IGHD7-27	IGHJ4	11	12	20	33
4	6.153846153846154E-4	TGTGCGACACAAATTAAGATAACTGAGGAATATTTCCACCACTGG	CATQIKITEEYFHHW	IGHV3-11	IGHD1-20	IGHJ1	6	18	24	27
4	6.153846153846154E-4	TGTGCGACAGAACTGGTGACTGGCACCTATTACTTTGACTCCTGG	CATELVTGTYYFDSW	IGHV1-45	IGHD2-21	IGHJ4	4	13	21	30
4	6.153846153846154E-4	TGTGCGAGGGGAATGACTGGGGCCCGAGACTATTTTGACTCCTGG	CARGMTGARDYFDSW	IGHV3-21	IGHD3-9	IGHJ4	7	13	19	28
4	6.153846153846154E-4	TGTGCGAGGGATAACCCGTACGGTGGCATGTCCGGTGACTACTGG	CARDNPYGGMSGDYW	IGHV1-18	IGHD4-23	IGHJ4	11	18	25	35
4	6.153846153846154E-4	TGTGCGAGATCGGGCGACTACGGTGACTGGAAGAATGACTATTGG	CARSGDYGDWKNDYW	IGHV1-18	IGHD4-17	IGHJ4	8	15	27	35
4	6.153846153846154E-4	TGTGCGAGACCCATAGGGGTCATTACGTACGCTTTTGAGATGTGG	CARPIGVITYAFEMW	IGHV4-34	IGHD5-12	IGHJ3	8	21	28	30
4	6.153846153846154E-4	TGTGCGAGAGGTTTTGAGTATGTGGCTGGCCTCTTTGACTCCTGG	CARGFEYVAGLFDSW	IGHV3-11	IGHD6-19	IGHJ4	9	21	28	32
4	6.153846153846154E-4	TGTGCGAGAGGCACTGGGGACATCAGGGTAGGCTTTGAGTATTGG	CARGTGDIRVGFEYW	IGHV4-34	IGHD7-27	IGHJ4	11	12	19	32
4	6.153846153846154E-4	TGTGCGAGAGGGAGTATAAGCGAAACAGGACGGTATAATCACTGG	CARGSISETGRYNHW	IGHV3-21	IGHD3-3	IGHJ4	9	30	38	40
4	6.153846153846154E-4	TGTGCGAGAGACCGGGGTTCAGAATTAAGAGACTTTGACTACTGG	CARDRGSELRDFDYW	IGHV1-2	IGHD3-10	IGHJ4	10	15	19	31
4	6.153846153846154E-4	TGTGCGAGAGAGTCAATAGTGGCTGGTAAAGGAGCTCAATACTGG	CARESIVAGKGAQYW	IGHV1-69	IGHD6-19	IGHJ4	10	17	27	39
4	6.153846153846154E-4	TGTGCGAGAGAAAACGCTGACTACAACAATTGGTTCGACCGCTGG	CARENADYNNWFDRW	IGHV4-59	IGHD4-11	IGHJ5	10	17	24	25
4	6.153846153846154E-4	TGTGCGAGAAGATGTCATGACTGGTTATTCTGTCTTGAATATTGG	CARRCHDWLFCLEYW	IGHV1-18	IGHD3-9	IGHJ4	8	17	28	34
4	6.153846153846154E-4	TGTGCGAGAAACATTGGGGATATCAGAGTAGGCTTTGACTACTGG	CARNIGDIRVGFDYW	IGHV4-34	IGHD7-27	IGHJ4	8	14	20	32
4	6.153846153846154E-4	TGTGCGAAATCGCTGGGGGGTGTAAAACCTGGTAGCGACTACTGG	CAKSLGGVKPGSDYW	IGHV5-10-1	IGHD2-15	IGHJ4	6	29	35	36
4	6.153846153846154E-4	TGTGCGAAAGATCGTTATCAGTGGATGGACTACTTTGACCAGTGG	CAKDRYQWMDYFDQW	IGHV3-9	IGHD6-19	IGHJ4	11	18	27	28
4	6.153846153846154E-4	TGTGCACACAGCCACTATGCTTCGGGGAGATTTTTGGACTACTGG	CAHSHYASGRFLDYW	IGHV2-5	IGHD3-10	IGHJ4	10	13	28	36
4	6.153846153846154E-4	TGTGCAACAGCGGGTGGCTGGTACTCGTGGTACTTCGATCTCTGG	CATAGGWYSWYFDLW	IGHV1-24	IGHD6-19	IGHJ2	9	13	23	27
4	6.153846153846154E-4	TGTGCAAGAGATTACCTTCTGGGAGACTGGTCCTTCGATTTCTGG	CARDYLLGDWSFDFW	IGHV3-74	IGHD1-26	IGHJ2	11	19	24	25
4	6.153846153846154E-4	TGTGTGAGAGAGACTCCTTATGCATTTTACTTTCAGTCGTGG	CVRETPYAFYFQSW	IGHV1-46	IGHD2-15	IGHJ4	10	12	16	39
4	6.153846153846154E-4	TGTGTAAGGGGTAGTAATGAGTGGGTCGGGATTGATATCTGG	CVRGSNEWVGIDIW	IGHV3-74	IGHD3-22	IGHJ3	7	10	17	31
4	6.153846153846154E-4	TGTGCTAGAGATTCTGGTGGCTACGGAATATTTGACTACTGG	CARDSGGYGIFDYW	IGHV1-18	IGHD5-12	IGHJ4	11	16	24	30
4	6.153846153846154E-4	TGTGCGCCCCGGGGGATAGTGGGTCCTTCATTTGACTATTGG	CAPRGIVGPSFDYW	IGHV3-23	IGHD1-26	IGHJ4	5	15	22	30
4	6.153846153846154E-4	TGTGCGCGAGACACTCAATACGGTGACTACTGGATTTACTGG	CARDTQYGDYWIYW	IGHV1-2	IGHD4-17	IGHJ4	10	18	29	36
4	6.153846153846154E-4	TGTGCGAGGGAGCGACGTCCCTTTGATGCATTTGATATCTGG	CARERRPFDAFDIW	IGHV3-30	IGHD1-1	IGHJ3	7	8	18	23
4	6.153846153846154E-4	TGTGCGAGATCTCTGGGGGGATGGGATAGTTTTGATATCTGG	CARSLGGWDSFDIW	IGHV1-46	IGHD3-16	IGHJ3	8	13	18	29
4	6.153846153846154E-4	TGTGCGAGACGCATGACAACAATGGAGTATATTGACTACTGG	CARRMTTMEYIDYW	IGHV4-39	IGHD6-6	IGHJ4	9	24	30	31
4	6.153846153846154E-4	TGTGCGAGAGGTCTGGTGACTGGTTCCTACTTTGACCAGTGG	CARGLVTGSYFDQW	IGHV3-21	IGHD3-9	IGHJ4	13	16	24	26
4	6.153846153846154E-4	TGTGCGAAGGATGCGTCGGGGTGGCGACCGAATGACTATTGG	CAKDASGWRPNDYW	IGHV4-4	IGHD3-10	IGHJ4	6	15	20	32
4	6.153846153846154E-4	TGTGCGAAGGATGCATCGGGGTGGCGACCGTATGACTACTGG	CAKDASGWRPYDYW	IGHV4-4	IGHD3-10	IGHJ4	6	15	20	32
4	6.153846153846154E-4	TGTGCACACTTTGGGCTGGCCACCCCATTCTTTGACTTTTGG	CAHFGLATPFFDFW	IGHV2-5	IGHD3-16	IGHJ4	8	9	14	29
4	6.153846153846154E-4	TGTTCACACAGACTCTACCCGGCCCGCTATGACTACTGG	CSHRLYPARYDYW	IGHV2-5	IGHD6-13	IGHJ4	12	15	21	29
4	6.153846153846154E-4	TGTGTCAGAGGCGGTGGCTATTATACCTTTGACTCCTGG	CVRGGGYYTFDSW	IGHV3-74	IGHD3-3	IGHJ4	3	13	25	26
4	6.153846153846154E-4	TGTGTGCGACTAGTAAATCGACTACTATTCGACTACTGG	CVRLVNRLLFDYW	IGHV4-30-2	IGHD3-10	IGHJ4	3	10	15	22
4	6.153846153846154E-4	TGTGCGAGATACTACAGTAACTACCAGTTTGACTACTGG	CARYYSNYQFDYW	IGHV3-48	IGHD4-11	IGHJ4	8	10	23	27
4	6.153846153846154E-4	TGTGCGAGAGTGACTCTGACTGGGGCCTATGACTCCTGG	CARVTLTGAYDSW	IGHV1-3	IGHD3-9	IGHJ4	9	16	22	29
4	6.153846153846154E-4	TGTGCGAGAGATCTTATGGTTCGGGGAGTCGACCTCTGG	CARDLMVRGVDLW	IGHV1-46	IGHD3-10	IGHJ5	13	14	27	28
4	6.153846153846154E-4	TGTGCGAGAGATGCTGGCTATTATCGACTTGACCACTGG	CARDAGYYRLDHW	IGHV3-48	IGHD3-9	IGHJ4	11	13	23	28
4	6.153846153846154E-4	TGTGCGAGAGATGAACTTGGTGGTTACTTTCACTACTGG	CARDELGGYFHYW	IGHV3-21	IGHD2-15	IGHJ4	11	17	23	24
4	6.153846153846154E-4	TGTGCGAGAGAATACTCATGGAGTGGCCGGGATTACTGG	CAREYSWSGRDYW	IGHV3-21	IGHD3-3	IGHJ4	10	18	25	33
4	6.153846153846154E-4	TGTGCGAAAGACTCATGGTCAGCAGCTGAGACCTATTGG	CAKDSWSAAETYW	IGHV3-23	IGHD6-13	IGHJ4	10	19	27	32
4	6.153846153846154E-4	TGTGCGAAAAATCGGCGACTCGGAGATTTGGACGTCTGG	CAKNRRLGDLDVW	IGHV4-59	IGHD3-3	IGHJ6	6	7	13	28
4	6.153846153846154E-4	TGTGCAATGGCCTCTACCGGCCGCGTCAATGATTACTGG	CAMASTGRVNDYW	IGHV3-23	IGHD1-20	IGHJ4	4	14	19	29
4	6.153846153846154E-4	TGTGCAAGAGATCGCTACGGTGAATACGGGGACTATTGG	CARDRYGEYGDYW	IGHV3-74	IGHD4-17	IGHJ4	12	14	27	30
4	6.153846153846154E-4	TGTGCAAGAGATATACATTGGGGGGCCTCTGACTACTGG	CARDIHWGASDYW	IGHV3-74	IGHD3-16	IGHJ4	11	17	23	29
4	6.153846153846154E-4	TGTACGAGAGAGACTGGTGGCAGTGGCCCTATATTCTGG	CTRETGGSGPIFW	IGHV1-2	IGHD6-19	IGHJ4	10	19	26	35
4	6.153846153846154E-4	TGTGCGACAGAGGGGGACTTCATGCTTGACCACTGG	CATEGDFMLDHW	IGHV3-21	IGHD3-16	IGHJ4	10	11	16	25
4	6.153846153846154E-4	TGTGCGAGACGCGATGACTTCTACTTTGAATACGTG	CARRDDFYFEYV	IGHV4-39	IGHD4-11	IGHJ4	9	13	18	20
4	6.153846153846154E-4	TGTGTCTCTTGGAGGAGTGGTTATCCAAACTGG	CVSWRSGYPNW	IGHV3-72	IGHD3-3	IGHJ4	3	13	23	28
4	6.153846153846154E-4	TGTGCGAGAGGCGTAGGCCCAATTGACTACTGG	CARGVGPIDYW	IGHV3-20	IGHD1-7	IGHJ4	9	11	15	22
4	6.153846153846154E-4	TGTGCGAGAGGGGAGGGGCTCAATAACTACTGG	CARGEGLNNYW	IGHV1-18	IGHD2-15	IGHJ4	9	20	24	25
4	6.153846153846154E-4	TGTGCGAGAGATCTCATTGGTATGGACGTCTGG	CARDLIGMDVW	IGHV3-53	.	IGHJ6	14	-1	-1	21
4	6.153846153846154E-4	TGTGCGAGAGATCAACGGGAAAACGACTACTGG	CARDQRENDYW	IGHV3-11	.	IGHJ4	12	-1	-1	24
4	6.153846153846154E-4	TGTGCGAGAGACGTATCTGGTTTTGATGTCTGG	CARDVSGFDVW	IGHV1-46	IGHD3-22	IGHJ3	10	11	15	20
4	6.153846153846154E-4	TGTGTTAAAGTCTGTTGTATGGACGTCTGG	CVKVCCMDVW	IGHV3-72	IGHD1-1	IGHJ6	3	13	17	18
4	6.153846153846154E-4	TGTGCGGGGGGAGGGTCTCTTGACTACTGG	CAGGGSLDYW	IGHV3-21	IGHD3-16	IGHJ4	5	6	12	19
4	6.153846153846154E-4	TGTGCGAAACGCAACAGTTTTGATGTGTGG	CAKRNSFDVW	IGHV3-23	.	IGHJ3	8	-1	-1	17
4	6.153846153846154E-4	TGTGCAACTAGACCCCAGCTCGGCAGTTGG	CATRPQLGSW	IGHV1-24	IGHD6-6	IGHJ4	7	15	21	27
4	6.153846153846154E-4	TGTGCGGCCAAGGTATTTGACTACTGG	CAAKVFDYW	IGHV3-23	.	IGHJ4	5	-1	-1	15
4	6.153846153846154E-4	TGTATGGTGAACTTTGACTACTGG	CMVNFDYW	IGHV3-15	IGHD2-21	IGHJ4	3	4	9	10
3	4.6153846153846153E-4	TGTGCGAAAGATCGGGGAATCCGGCAATCACTTACTGTAATAGCCCCTACTGTCACCTGGTACTTCGCTCTCTGG	CAKDRGIRQSLTVIAPTVTWYFALW	IGHV3-30	IGHD3-22	IGHJ2	12	36	54	56
3	4.6153846153846153E-4	TGTACAAGGGGGCGCACTCTGCTTGATTACTATGCTAGTGGTGCTTATTACAGCCCCTACTACTTTGACTCCTGG	CTRGRTLLDYYASGAYYSPYYFDSW	IGHV3-11	IGHD3-22	IGHJ4	2	25	50	57
3	4.6153846153846153E-4	TGTGCGAAAGATCATCCACTCTATTGTGTTACTGACGACTGTTCCTTTCTCGATGATGCTTTTGACTTCTGG	CAKDHPLYCVTDDCSFLDDAFDFW	IGHV3-23	IGHD2-21	IGHJ3	12	21	27	52
3	4.6153846153846153E-4	TGTGCGAGAGATTACGGAGATTATGATTTTTTAACTTCTTATACCGGTGTCGATGCTTTTCTTGTGTGG	CARDYGDYDFLTSYTGVDAFLVW	IGHV3-21	IGHD1-20	IGHJ3	11	38	47	51
3	4.6153846153846153E-4	TGTGCGAGAGATAGAGGGTTATTTCGCACCTCGTCTTCAGACATGAGATTTGCTGTTTTTGATATCTGG	CARDRGLFRTSSSDMRFAVFDIW	IGHV4-4	IGHD3-22	IGHJ3	11	16	22	56
3	4.6153846153846153E-4	TGTGCGAGAGAAGAGTACCCTGGGAGCTACTACCTTTCGGGCTACTACTACTACGGTATGGACGTCTGG	CAREEYPGSYYLSGYYYYGMDVW	IGHV1-69	IGHD1-26	IGHJ6	10	20	32	41
3	4.6153846153846153E-4	TGTGGGGCCGCCGGTTTAGAATATTGTAGTGGTGGCAACTGCTATGGCGACTACGACTTTAACAACTGG	CGAAGLEYCSGGNCYGDYDFNNW	IGHV3-30	IGHD2-15	IGHJ4	3	16	43	51
3	4.6153846153846153E-4	TGTGTCAGAACTGGGGACGAGTGGGTGGTTGCTTCTACCCGGGGTAGTTGCTGGTTCGACTCCTGG	CVRTGDEWVVASTRGSCWFDSW	IGHV4-30-2	IGHD2-15	IGHJ5	8	23	46	50
3	4.6153846153846153E-4	TGTGCGAGGCTGGCGAAGGGATATTATGATAATAGTGGTTTTACTGACTGGTACTTCGATCTCTGG	CARLAKGYYDNSGFTDWYFDLW	IGHV3-21	IGHD3-22	IGHJ2	7	24	44	46
3	4.6153846153846153E-4	TGTGCGAGAGTTAGGAACTTCGGATATTGTAATAGTGACAGCTGCCGGTACTACTTTGACTCCTGG	CARVRNFGYCNSDSCRYYFDSW	IGHV3-21	IGHD2-2	IGHJ4	9	21	44	47
3	4.6153846153846153E-4	TGTGCGAGAGTAGAAGGAAGCAGCAGCTGGTCAACAGACGAATTCTACTTCTACATGGACGTCTGG	CARVEGSSSWSTDEFYFYMDVW	IGHV3-21	IGHD6-13	IGHJ6	9	18	30	44
3	4.6153846153846153E-4	TGTGCGAGAGGAATGTGGCTACGCCAAACTACCTACGATAAAAGGCTGAACTGGTTCGACCCCTGG	CARGMWLRQTTYDKRLNWFDPW	IGHV1-8	IGHD5-12	IGHJ5	10	14	22	48
3	4.6153846153846153E-4	TGTGCGACTACGATTTTTGGAGTGGTTCTTTACGACTACTACTACTACGGTATGGACTTCTGG	CATTIFGVVLYDYYYYGMDFW	IGHV3-30	IGHD3-3	IGHJ6	6	8	26	34
3	4.6153846153846153E-4	TGTGCGAGAGTCGGGTCGACCGGTGACTACGAAGACTACTACTACTACTACATGGACGTCTGG	CARVGSTGDYEDYYYYYMDVW	IGHV4-4	IGHD4-17	IGHJ6	9	20	30	34
3	4.6153846153846153E-4	TGTGCGAGAGCCCTCTATGGCTCGGGCGATTGGCAAACACCCCTTGATGTTTTTGATCTCTGG	CARALYGSGDWQTPLDVFDLW	IGHV1-8	IGHD3-10	IGHJ3	15	16	25	44
3	4.6153846153846153E-4	TGTGCGAGAGGGGGTGTTAACATTTTTGGAGTGGTGGTCGGGGACCACTACTTTGACGACTGG	CARGGVNIFGVVVGDHYFDDW	IGHV3-21	IGHD3-3	IGHJ4	9	21	34	46
3	4.6153846153846153E-4	TGTGCGAGAGATTACGGCCGTAGAGATGGCTACCCGAACCGAGATTTCTCTTTTGATATCTGG	CARDYGRRDGYPNRDFSFDIW	IGHV4-31	IGHD5-24	IGHJ3	11	18	32	49
3	4.6153846153846153E-4	TGTGCGAGAGATCACCGGCACGATACCAGCAGCGACTGGGGACTCTACTACTTTGACTACTGG	CARDHRHDTSSDWGLYYFDYW	IGHV1-18	IGHD7-27	IGHJ4	12	34	41	45
3	4.6153846153846153E-4	TGTGCGAGAGATAGGGTGGATGTGGTGGCTACGAAAGGGGGCCATGATGCTTTTGATATCTGG	CARDRVDVVATKGGHDAFDIW	IGHV4-31	IGHD5-12	IGHJ3	11	15	33	42
3	4.6153846153846153E-4	TGTGCGAAAGGGGCGGGAAGGAGTGGTTATCATACCCTAAGCCCTGAATACTTCGTACACTGG	CAKGAGRSGYHTLSPEYFVHW	IGHV3-23	IGHD3-3	IGHJ1	9	19	35	39
3	4.6153846153846153E-4	TGTGCACACATTACCAACGCATATTACGATTTTTGGAGTGATTACCGGGGGATAGACTACTGG	CAHITNAYYDFWSDYRGIDYW	IGHV2-5	IGHD3-3	IGHJ4	9	21	43	54
3	4.6153846153846153E-4	TGCGCGAGAGACAGCAGAGGTTGTAGTAGTACAGCCTGCTACAACTCAGACTTTGACTATTGG	CARDSRGCSSTACYNSDFDYW	IGHV3-21	IGHD2-2	IGHJ4	10	20	31	49
3	4.6153846153846153E-4	TGTGTGAGACTACTAGGATATTGTAATGGTGGTGGCTGCCCAAACTGGATCGACCCCTGG	CVRLLGYCNGGGCPNWIDPW	IGHV4-39	IGHD2-15	IGHJ5	9	12	38	42
3	4.6153846153846153E-4	TGTGCGGGACGGGAGGGGGACTACGGTGACTACCGGTATTATTACTACATGGACGTCTGG	CAGREGDYGDYRYYYYMDVW	IGHV1-46	IGHD4-17	IGHJ6	5	18	32	42
3	4.6153846153846153E-4	TGTGCGAGTCTCTTTTGTACCAGTAATGCCTGCGATGTCGGAGATACTTTCGATATTTGG	CASLFCTSNACDVGDTFDIW	IGHV5-10-1	IGHD1-1	IGHJ3	7	14	24	42
3	4.6153846153846153E-4	TGTGCGAGTCTATTTTGTACTAGTCCCAACTGCGATGTCGGGATTGAATTTGATATTTGG	CASLFCTSPNCDVGIEFDIW	IGHV5-10-1	IGHD2-2	IGHJ3	7	14	40	48
3	4.6153846153846153E-4	TGTGCGAGTGGATTAGAAACGATTTTTGGAGAGGTTATTATGTCACCTCCTGAGCACTGG	CASGLETIFGEVIMSPPEHW	IGHV4-39	IGHD3-3	IGHJ4	7	18	40	55
3	4.6153846153846153E-4	TGTGCGAGCCTGTTTTGTACTAGTACCACCTGCGATGTCGGAAATGATTTTGATATCTGG	CASLFCTSTTCDVGNDFDIW	IGHV5-10-1	IGHD2-2	IGHJ3	7	14	40	43
3	4.6153846153846153E-4	TGTGCGAGCCTGTTTTGTACTAGTACCAACTGCGATGTCGGAAATGATTTTGATATCTGG	CASLFCTSTNCDVGNDFDIW	IGHV5-10-1	IGHD2-2	IGHJ3	7	14	40	43
3	4.6153846153846153E-4	TGTGCGAGGGATTACTATGATGGACTCGTGGTCACTGGATGGTGGTACTTCGATCTCTGG	CARDYYDGLVVTGWWYFDLW	IGHV3-53	IGHD3-22	IGHJ2	11	12	20	42
3	4.6153846153846153E-4	TGTGCGAGACTGGTGGGTGATAGAACTGGGCCCAAGAGAGACTATTACTTCGATCTCTGG	CARLVGDRTGPKRDYYFDLW	IGHV3-21	IGHD7-27	IGHJ2	8	23	29	45
3	4.6153846153846153E-4	TGTGCGAGAGCTAAGACGCTTTTTGGAGTGGTTGTTGTCCCCCCCTTTTTGGACGTCTGG	CARAKTLFGVVVVPPFLDVW	IGHV1-18	IGHD3-3	IGHJ6	9	15	32	49
3	4.6153846153846153E-4	TGTGCGAGAGCCGAAGTTTACGATTTTTTGACTGGTTATTACGGTGCATTTGACTACTGG	CARAEVYDFLTGYYGAFDYW	IGHV3-30	IGHD3-9	IGHJ4	9	17	40	48
3	4.6153846153846153E-4	TGTGCGAGAGATCCTTGGTCTAGTGGGAGGGATCAACAGAAGGACTGGTTCGACCCCAGG	CARDPWSSGRDQQKDWFDPR	IGHV3-21	IGHD1-26	IGHJ5	12	16	28	43
3	4.6153846153846153E-4	TGTGCGAGAGACGGGCACGTAGAGTACAATTACTACTATTACTACTACATGGAGGTCTGG	CARDGHVEYNYYYYYYMEVW	IGHV4-4	IGHD5-24	IGHJ6	10	16	23	28
3	4.6153846153846153E-4	TGTGCGAGAAGGGCGCTCCCCCCCTACGGTGATTATGCAAATGGTGCTTTTGATATCTGG	CARRALPPYGDYANGAFDIW	IGHV3-64	IGHD4-17	IGHJ3	8	23	31	40
3	4.6153846153846153E-4	TGTGCGAAACCAAACGGGGAGATATTGTACCCTCACTACTACTACGGTATGGACGTCTGG	CAKPNGEILYPHYYYGMDVW	IGHV3-23	IGHD2-8	IGHJ6	8	20	29	34
3	4.6153846153846153E-4	TGTGCGAAAGCTTTGCTCGACGAGAGCTGGAACTACGGGGAGGTGGGCTTTGACTACTGG	CAKALLDESWNYGEVGFDYW	IGHV3-21	IGHD1-7	IGHJ4	6	26	36	47
3	4.6153846153846153E-4	TGTGCACGCGATGAAGAAGAGTATAGTAGTGGCTGGTACGGGGTTGCTTTTGATATCTGG	CARDEEEYSSGWYGVAFDIW	IGHV2-26	IGHD6-19	IGHJ3	7	20	39	44
3	4.6153846153846153E-4	TGTGCACGCAAGGGGTATACGACCTCCAATTGGTACGGGCCCCCCTGGTTCGACTCCTGG	CARKGYTTSNWYGPPWFDSW	IGHV2-70	IGHD6-13	IGHJ5	7	12	18	44
3	4.6153846153846153E-4	TGTGCACGGATGTATTACGATGTCTTCACGGGCTCATTAGCGAATGCTTTTGATGTCTGG	CARMYYDVFTGSLANAFDVW	IGHV2-70	IGHD3-3	IGHJ3	10	11	20	43
3	4.6153846153846153E-4	TGTGCACACTTCACCTATGACACCTCGTCCGGGTCCGTCCAATGGTACTTTGACTACTGG	CAHFTYDTSSGSVQWYFDYW	IGHV2-5	IGHD6-6	IGHJ4	8	23	31	45
3	4.6153846153846153E-4	TGTGCAATCCTAAGGGACTATGGCGATTTTTGGGCTGGTTCTTACTACTTTGACAACTGG	CAILRDYGDFWAGSYYFDNW	IGHV3-23	IGHD3-3	IGHJ4	4	23	39	42
3	4.6153846153846153E-4	TGTGCAACCGGGCGTTGTCCTAATGGTATATGCCGTGAAAATGATGCTTTTGATATCTGG	CATGRCPNGICRENDAFDIW	IGHV1-45	IGHD2-8	IGHJ3	6	14	32	40
3	4.6153846153846153E-4	TGTGTGAAAGATTCTCACTTCAAGCAACTCGGCTCCAGAAACTACCTTGACTCCTGG	CVKDSHFKQLGSRNYLDSW	IGHV7-56	IGHD6-6	IGHJ4	6	22	30	40
3	4.6153846153846153E-4	TGTGCCAGATACGATTTTTGGAGTGGTACCATATATCGGGACTGGTTCGACCCCTGG	CARYDFWSGTIYRDWFDPW	IGHV3-38	IGHD3-3	IGHJ5	10	11	26	40
3	4.6153846153846153E-4	TGTGCGAGTGGGGGATCATTTGATTACAATGTCGATCTTTGGGATGGCGACTACTGG	CASGGSFDYNVDLWDGDYW	IGHV1-46	IGHD3-16	IGHJ4	7	20	26	48
3	4.6153846153846153E-4	TGTGCGAGACATGTAGGATACAGTGGCTACGATTTGGTGTGGTATGTTGAATACTGG	CARHVGYSGYDLVWYVEYW	IGHV4-39	IGHD5-12	IGHJ4	13	15	33	46
3	4.6153846153846153E-4	TGTGCGAGAGTGGAGCGGCGACTGGTAGAATGGGGCATTTATGTTTTTGATATCTGG	CARVERRLVEWGIYVFDIW	IGHV3-21	IGHD3-9	IGHJ3	9	19	25	40
3	4.6153846153846153E-4	TGTGCGAGAGCCCCCACAATTTATTGTAGTGATGGTAGCTGCTACTCCGATTACTGG	CARAPTIYCSDGSCYSDYW	IGHV3-11	IGHD2-15	IGHJ4	9	21	40	41
3	4.6153846153846153E-4	TGTGCGAGAGGCACGCCTATACTTCGGGGACTCATTAGATTTCCTATTGACTACTGG	CARGTPILRGLIRFPIDYW	IGHV1-18	IGHD3-10	IGHJ4	9	22	36	46
3	4.6153846153846153E-4	TGTGCGAGAGATCGGGGCGAGGCAGGTTGGTGGCAGCTGTCCTCTTTTGACTACTGG	CARDRGEAGWWQLSSFDYW	IGHV1-46	IGHD2-15	IGHJ4	12	27	38	45
3	4.6153846153846153E-4	TGTGCGAGAGATCATAAAGATAGTAGTGGCTGGCTCAACAACTGGTTCGACCCCTGG	CARDHKDSSGWLNNWFDPW	IGHV3-21	IGHD3-22	IGHJ5	12	18	28	37
3	4.6153846153846153E-4	TGTGCGAGAGACCCCGATTACTATGATAGTAGTGGTCCCGGCCCCCATGACTACTGG	CARDPDYYDSSGPGPHDYW	IGHV3-21	IGHD3-22	IGHJ4	10	16	35	47
3	4.6153846153846153E-4	TGTGCGAAACCTGCCCCATCGGATTGGGAGACTTCTTTCCCCTACTTTGACCTCTGG	CAKPAPSDWETSFPYFDLW	IGHV3-30	IGHD1-26	IGHJ4	6	24	29	41
3	4.6153846153846153E-4	TGTGCGAAAGGGTCGGAATATCTAAAGATAAACTACTACTTTTACATGGACGTCTGG	CAKGSEYLKINYYFYMDVW	IGHV3-23	IGHD2-21	IGHJ6	9	13	19	31
3	4.6153846153846153E-4	TGTGCGAAAGATTTGGGGATTAGGGTACGCCACCCCACCAACTGGTTCGACCCCTGG	CAKDLGIRVRHPTNWFDPW	IGHV3-23	IGHD7-27	IGHJ5	11	13	19	38
3	4.6153846153846153E-4	TGTGCGAAAGATCGCATATGGTGTGATAGTAGCAGCTGCGCTAGACTTGACTATTGG	CAKDRIWCDSSSCARLDYW	IGHV3-23	IGHD2-15	IGHJ4	12	27	36	46
3	4.6153846153846153E-4	TGTGCGAAAGATGGGGCGTGGGAGAGTAAATATTCTTACCACTACATGGACGTCTGG	CAKDGAWESKYSYHYMDVW	IGHV3-30	IGHD1-26	IGHJ6	11	17	23	36
3	4.6153846153846153E-4	TGTGCGAAAGATGAGGTCAGGCTTAGCGGTGGGTGGACTTACTACTTTGACTACTGG	CAKDEVRLSGGWTYYFDYW	IGHV1-18	IGHD6-19	IGHJ4	11	23	35	39
3	4.6153846153846153E-4	TGTGCGAAAAACCAGCAGGCCGACTGGAACGACGCCCCGGATGGGTTCGACCCCTGG	CAKNQQADWNDAPDGFDPW	IGHV3-30	IGHD1-1	IGHJ5	6	22	33	43
3	4.6153846153846153E-4	TGTGCACACAGATCGAACTTATATTGTGGTGGTGATTGCCCCGCTTTTGATATTTGG	CAHRSNLYCGGDCPAFDIW	IGHV2-5	IGHD2-21	IGHJ3	11	20	38	42
3	4.6153846153846153E-4	TGTGCACACAGACTTAACTTTAGAAGCAATTGGAATTCCGGCTGGTTCGACCCCTGG	CAHRLNFRSNWNSGWFDPW	IGHV2-5	IGHD2-21	IGHJ5	12	34	40	41
3	4.6153846153846153E-4	TGTGCAAGAATAGAGGGGAGCGACCGTTTTTACTCCTACTACTACATGGACGTCTGG	CARIEGSDRFYSYYYMDVW	IGHV3-74	IGHD1-26	IGHJ6	8	15	20	30
3	4.6153846153846153E-4	TGTACCACAGACTCTTCTTTCTTCTGGGAGCTACCTACTGATGCTTTTGATATCTGG	CTTDSSFFWELPTDAFDIW	IGHV3-15	IGHD1-26	IGHJ3	10	24	33	38
3	4.6153846153846153E-4	TGCGCGACTACACGGGGACAGGTTTCTAGTGAGTCCTGGCCCTACTTTGACTACTGG	CATTRGQVSSESWPYFDYW	IGHV1-18	IGHD3-10	IGHJ4	6	12	17	41
3	4.6153846153846153E-4	TGCGCGAGAGACAGTGGTACTTCGATTTGGAGTGGGGACTTGTACTTCGATCTCTGG	CARDSGTSIWSGDLYFDLW	IGHV4-59	IGHD3-3	IGHJ2	10	25	34	37
3	4.6153846153846153E-4	TGCGCGAGAAGAAAGTTAATATTTGGATCTGTAGCAGCTCGTTATTTTGACAACTGG	CARRKLIFGSVAARYFDNW	IGHV4-34	IGHD6-6	IGHJ4	8	31	41	45
3	4.6153846153846153E-4	TGCGCGAAGTTGGTCGGCATGATAGTCATAGCTCCCCCAGGGCACTTTGACTACTGG	CAKLVGMIVIAPPGHFDYW	IGHV3-23	IGHD3-16	IGHJ4	7	27	38	43
3	4.6153846153846153E-4	TGTGTTACGGTCCCCTGTACTAGGTGCACTGTTTGGAACTGGTTCGACCCCTGG	CVTVPCTRCTVWNWFDPW	IGHV4-39	IGHD2-8	IGHJ5	3	15	21	36
3	4.6153846153846153E-4	TGTGCTACAAGCAGCCACGTCCCCCTCTACTACCACTACTACATGGACGTCTGG	CATSSHVPLYYHYYMDVW	IGHV3-72	IGHD6-19	IGHJ6	6	11	17	26
3	4.6153846153846153E-4	TGTGCCAGAGCCGTGTATTACGATGTTCGGAGTGGTCATTTCTTTGACTCCTGG	CARAVYYDVRSGHFFDSW	IGHV4-30-2	IGHD3-3	IGHJ4	9	14	39	41
3	4.6153846153846153E-4	TGTGCGCGACAAAGCGTCTATGTGACAAACTACAATGATGCTTTTGATGTCTGG	CARQSVYVTNYNDAFDVW	IGHV4-39	IGHD1-7	IGHJ3	10	27	32	34
3	4.6153846153846153E-4	TGTGCGATCCCTTCCCCGGACTATGAAGGTAACTCAGGTCCCTTAGACTACTGG	CAIPSPDYEGNSGPLDYW	IGHV3-23	IGHD4-23	IGHJ4	6	27	34	41
3	4.6153846153846153E-4	TGTGCGAGATTGAGATTCTTTGGCCCTAATTACAATGATGCTTTTGATTTCTGG	CARLRFFGPNYNDAFDFW	IGHV4-39	IGHD5-24	IGHJ3	8	27	32	34
3	4.6153846153846153E-4	TGTGCGAGATATGAAACGGGCACTTCAGGGGACAAGAATGCTTTTGACGTCTGG	CARYETGTSGDKNAFDVW	IGHV4-55	IGHD3-10	IGHJ3	11	27	31	37
3	4.6153846153846153E-4	TGTGCGAGAGGCTTACTCCTAGATGGTTACAATCTAAAGGAGCTAGACTTCTGG	CARGLLLDGYNLKELDFW	IGHV1-18	IGHD5-24	IGHJ4	9	20	32	45
3	4.6153846153846153E-4	TGTGCGAGAGATTTGGGGATCGCTGTGGCTGGCAACAACTGGTTCGACCCCTGG	CARDLGIAVAGNNWFDPW	IGHV1-2	IGHD6-19	IGHJ5	11	14	31	34
3	4.6153846153846153E-4	TGTGCGAGAGATCGAGGCGGGTTTTACAATTACTACTACGGTATGGACGTCTGG	CARDRGGFYNYYYGMDVW	IGHV4-31	IGHD6-13	IGHJ6	12	17	21	23
3	4.6153846153846153E-4	TGTGCGAGAGATGGAGGGCTATTATGGTTCGGGGAAAACTGGTTCGACCCCTGG	CARDGGLLWFGENWFDPW	IGHV4-31	IGHD3-10	IGHJ5	11	22	34	36
3	4.6153846153846153E-4	TGTGCGAGAGATATTCGGTCGAAGGATTTATGGATCGAGCCCGTCGACTACTGG	CARDIRSKDLWIEPVDYW	IGHV1-18	IGHD3-3	IGHJ4	11	24	33	45
3	4.6153846153846153E-4	TGTGCGAAAGGGTCCCTTCGACGGTCCTCACCAGATGATGCTTTTCATATCTGG	CAKGSLRRSSPDDAFHIW	IGHV3-23	IGHD2-21	IGHJ3	9	27	32	34
3	4.6153846153846153E-4	TGTGCGAAAGGACCGTATCACGAATTGTGGAGCGGCGATTATTTTGACTCCTGG	CAKGPYHELWSGDYFDSW	IGHV3-23	IGHD3-3	IGHJ4	9	13	41	42
3	4.6153846153846153E-4	TGTGCGAAAGAAGTCTCTTCGTGGGGTAACTGGGGGAGTGCTTTTGATGTTTGG	CAKEVSSWGNWGSAFDVW	IGHV3-74	IGHD7-27	IGHJ3	4	26	34	38
3	4.6153846153846153E-4	TGTGCAACAGGCCCTACAGTAATTCTTGGCCCCGCGACCTGGTTCGACGCCTGG	CATGPTVILGPATWFDAW	IGHV1-24	IGHD4-11	IGHJ5	9	13	21	38
3	4.6153846153846153E-4	TGTGCAACAGGCCCTACAGTAACTCCTGGCCCCGCGACTTGGTTCGACCCCTGG	CATGPTVTPGPATWFDPW	IGHV1-24	IGHD4-11	IGHJ5	9	13	23	39
3	4.6153846153846153E-4	TGTGCAAGAGGCATCCCCAGTGGGAGCTATTACCAGTGGTACTTCGATCTCTGG	CARGIPSGSYYQWYFDLW	IGHV6-1	IGHD1-26	IGHJ2	9	18	32	36
3	4.6153846153846153E-4	TGTGCAAAAGGGGATTACTATGGTTCAGGGACTTCTTCCCCCATGTACTCTTGG	CAKGDYYGSGTSSPMYSW	IGHV3-9	IGHD3-10	IGHJ4	9	13	30	51
3	4.6153846153846153E-4	TGTGGGAGAGATATGGAACTGACTGCTCTGCGCACTATTTGGTTCGACCCTTGG	CGRDMELTALRTIWFDPW	IGHV1-18	IGHD2-21	IGHJ5	11	19	26	39
3	4.6153846153846153E-4	TGTATGAGAGATCCCCGAAGATATTGTAATGATGACTGTTCCGAGGGCTCTTGG	CMRDPRRYCNDDCSEGSW	IGHV3-21	IGHD2-15	IGHJ4	12	19	27	51
3	4.6153846153846153E-4	TGTACGAGAGTGGCCCCCAGGTCGCAAACAGCTCGTCCCGGTTTTGACTACTGG	CTRVAPRSQTARPGFDYW	IGHV1-2	IGHD6-6	IGHJ4	9	28	37	42
3	4.6153846153846153E-4	TGTGTGCACACTGACATCGGTGACAGTTCGTCCATCACCTTTGCCATCTGG	CVHTDIGDSSSITFAIW	IGHV2-5	IGHD4-17	IGHJ3	3	17	23	45
3	4.6153846153846153E-4	TGTGCGTCCACCGTCGTGGTACCTGCTAAGTATGATGTTTTTGATATCTGG	CASTVVVPAKYDVFDIW	IGHV1-18	IGHD2-15	IGHJ3	5	15	27	31
3	4.6153846153846153E-4	TGTGCGACTCGGGTAAATACTATGGGTTCAGCCACATATCTGGACTCCTGG	CATRVNTMGSATYLDSW	IGHV3-21	IGHD3-10	IGHJ4	6	17	24	42
3	4.6153846153846153E-4	TGTGCGACAGTAGAATACGATTTTTACAATGGTTATTACTTTGACTACTGG	CATVEYDFYNGYYFDYW	IGHV4-4	IGHD3-3	IGHJ4	6	15	35	36
3	4.6153846153846153E-4	TGTGCGAGGGTCCAGTCGCACCACGCCGTCGATAAAAATCTTCGCTACTGG	CARVQSHHAVDKNLRYW	IGHV1-2	IGHD3-3	IGHJ4	7	33	39	44
3	4.6153846153846153E-4	TGTGCGAGAGTGGCCCGGTGGCTGGCCCTAAGTGATGCTTTTGATATCTGG	CARVARWLALSDAFDIW	IGHV1-2	IGHD6-19	IGHJ3	9	17	24	32
3	4.6153846153846153E-4	TGTGCGAGAGCCGACTGGCGACCGGAACACCCCTACTACTTTGACCATTGG	CARADWRPEHPYYFDHW	IGHV4-4	IGHD1-14	IGHJ4	9	20	27	33
3	4.6153846153846153E-4	TGTGCGAGAGGCCCCCCCTCGACCCAGCGGCGGGGGAACTTTGACTTCTGG	CARGPPSTQRRGNFDFW	IGHV1-8	IGHD6-25	IGHJ4	12	24	30	37
3	4.6153846153846153E-4	TGTGCGAGAGATTCCGGCAACAGCTGGGCAGGGGCTGCTTTTGATACTTGG	CARDSGNSWAGAAFDTW	IGHV4-4	IGHD6-13	IGHJ3	11	16	26	35
3	4.6153846153846153E-4	TGTGCGAGAGATTGTCGATATTGTAGTAGTACCCCCCGTATGGACGTCTGG	CARDCRYCSSTPRMDVW	IGHV4-31	IGHD2-2	IGHJ6	11	16	32	39
3	4.6153846153846153E-4	TGTGCGAGAGATCTTCTGGGGAACAGTGGCTGGCACGACTTTGAATTCTGG	CARDLLGNSGWHDFEFW	IGHV3-30	IGHD6-19	IGHJ4	13	23	36	37
3	4.6153846153846153E-4	TGTGCGAGAGATCGAACCCCCCAGTATACCAGCTCGTCTTTAGACTACTGG	CARDRTPQYTSSSLDYW	IGHV3-11	IGHD6-6	IGHJ4	12	22	37	42
3	4.6153846153846153E-4	TGTGCGAGAGATGATAGTAGCAGTTCGGGGGGATGGTACATGGACGCCTGG	CARDDSSSSGGWYMDAW	IGHV4-4	IGHD2-15	IGHJ6	11	15	22	36
3	4.6153846153846153E-4	TGTGCGAGAGAGGACCATATTTTGACTAATCAGGGACCCTTTGACTACTGG	CAREDHILTNQGPFDYW	IGHV4-31	IGHD3-9	IGHJ4	10	16	26	38
3	4.6153846153846153E-4	TGTGCGAAAGATTGGGGAGCAGTGGCTGGCGATTATTACTTTGACTTTTGG	CAKDWGAVAGDYYFDFW	IGHV3-23	IGHD6-19	IGHJ4	11	17	28	36
3	4.6153846153846153E-4	TGTGCGAAAGACTTAGTGGGAGCTACTTTCCCTCCCTTTTTTGACTACTGG	CAKDLVGATFPPFFDYW	IGHV3-23	IGHD1-26	IGHJ4	10	13	26	39
3	4.6153846153846153E-4	TGTGCATACAGACGAGGAGAGGACGCCAGGGGGGGGCTCTTTGACTACTGG	CAYRRGEDARGGLFDYW	IGHV2-5	IGHD3-16	IGHJ4	13	28	32	38
3	4.6153846153846153E-4	TGTGCACGCATGAGGACTTGGGACTACTACCACTACCCTATGGACGTCTGG	CARMRTWDYYHYPMDVW	IGHV2-26	IGHD4-11	IGHJ6	7	8	12	22
3	4.6153846153846153E-4	TGCGCCATAAGTATGGCGGTGCCTGGTGCGAGTGTTGCTTTTGATATCTGG	CAISMAVPGASVAFDIW	IGHV1-2	IGHD6-19	IGHJ3	1	10	26	35
3	4.6153846153846153E-4	TGCGCGAGTCGGTGGCGAGATAGTTATAGTGGCAACTATCATGAGTCGTGG	CASRWRDSYSGNYHESW	IGHV5-51	IGHD5-12	IGHJ4	7	24	32	48
3	4.6153846153846153E-4	TGTGTGAAAGATAAGTCTGCAGCTGGTCAGTATCACCTTGACTCCTGG	CVKDKSAAGQYHLDSW	IGHV3-30	IGHD2-2	IGHJ4	11	18	26	37
3	4.6153846153846153E-4	TGTGCTAGAGCTGGGGATTTTTGGAGTGGTTATCCCCTTGACTCCTGG	CARAGDFWSGYPLDSW	IGHV3-49	IGHD3-3	IGHJ4	9	15	32	37
3	4.6153846153846153E-4	TGTGCCAGATCCTCCGGGTATTACAGTGGCTGGTCTTTTGACTACTGG	CARSSGYYSGWSFDYW	IGHV4-30-2	IGHD6-19	IGHJ4	8	13	33	36
3	4.6153846153846153E-4	TGTGCGGCTGATTACTATGATAGTAGTGATTATGCGTATGATATCTGG	CAADYYDSSDYAYDIW	IGHV5-10-1	IGHD3-22	IGHJ3	5	10	27	31
3	4.6153846153846153E-4	TGTGCGGCAGGCGGCCCCAGATGCGGTACCAGCTGCTATTGGGACTGG	CAAGGPRCGTSCYWDW	IGHV4-34	IGHD2-2	IGHJ4	5	25	38	43
3	4.6153846153846153E-4	TGTGCGGGTCATAGCAGCAGCTGGTACGGGGACTACTTTGACTACTGG	CAGHSSSWYGDYFDYW	IGHV3-23	IGHD6-13	IGHJ4	5	10	27	31
3	4.6153846153846153E-4	TGTGCGAGGCCCATGACTACGGTGACTACAGATGCTTTTGCTGTCTGG	CARPMTTVTTDAFAVW	IGHV1-46	IGHD4-17	IGHJ3	7	11	28	30
3	4.6153846153846153E-4	TGTGCGAGGGTGTCCGGTGACTCCGGGTTTGACTGCTTTGACAACTGG	CARVSGDSGFDCFDNW	IGHV4-31	IGHD4-17	IGHJ4	7	14	21	31
3	4.6153846153846153E-4	TGTGCGAGACGTGCCTACATTGACTACGGTCAGCCGATTGACCTCTGG	CARRAYIDYGQPIDLW	IGHV5-10-1	IGHD4-17	IGHJ5	9	20	29	39
3	4.6153846153846153E-4	TGTGCGAGAGTGGATGGCTATAGGGCAGTTGATGCCTTTGATATCTGG	CARVDGYRAVDAFDIW	IGHV1-46	IGHD5-24	IGHJ3	9	12	19	29
3	4.6153846153846153E-4	TGTGCGAGAGGTGACTTTAATGATATCAGATATGGATTTCCCTTCTGG	CARGDFNDIRYGFPFW	IGHV4-34	IGHD3-22	IGHJ4	10	19	24	44
3	4.6153846153846153E-4	TGTGCGAGAGATCTCGGGTATAGCAGTGGCTGGCCCATTGACTACTGG	CARDLGYSSGWPIDYW	IGHV3-53	IGHD6-19	IGHJ4	14	15	32	37
3	4.6153846153846153E-4	TGTGCGAGAGATATTACTACGGTGACTACGGTTTGGTTCGACCCCTGG	CARDITTVTTVWFDPW	IGHV3-21	IGHD4-17	IGHJ5	11	15	29	33
3	4.6153846153846153E-4	TGTGCGAGAACGAGATTATCAGAATTCGGCGGTGGTCTTGATATCTGG	CARTRLSEFGGGLDIW	IGHV3-11	IGHD4-23	IGHJ3	8	29	35	37
3	4.6153846153846153E-4	TGTGCGAGAAAATTTGGGAGCGACCACTACTGGTACTTCAATCTCTGG	CARKFGSDHYWYFNLW	IGHV1-2	IGHD1-26	IGHJ2	8	14	20	26
3	4.6153846153846153E-4	TGTGCGAAGGATGTCGGGTTCGGGGCGTACTATGCTTTTGAAGTCTGG	CAKDVGFGAYYAFEVW	IGHV3-30	IGHD3-10	IGHJ3	6	16	24	31
3	4.6153846153846153E-4	TGTGCGAAAGTCAGGTATAGCAGCCTGCTTCACTACTCTGACTACTGG	CAKVRYSSLLHYSDYW	IGHV3-23	IGHD6-13	IGHJ4	9	13	23	31
3	4.6153846153846153E-4	TGTGCACACAGACTTATAGCAGCAACTCAAGATGCTTTTGATATATGG	CAHRLIAATQDAFDIW	IGHV2-5	IGHD6-13	IGHJ3	12	14	23	26
3	4.6153846153846153E-4	TGTGCAACTCCGCTCGCAGTGCCTCATGAGACAGACAAGAATTACTGG	CATPLAVPHETDKNYW	IGHV1-24	IGHD4-23	IGHJ4	7	23	28	42
3	4.6153846153846153E-4	TGTGCAACAGAGAGACTGGGCTTCGGTGAATACCTTTTCGACTCCTGG	CATERLGFGEYLFDSW	IGHV1-24	IGHD4-17	IGHJ5	10	23	32	36
3	4.6153846153846153E-4	TGTGGGAGACATTGGGGAGTAGTGGGATCTGCACCCGTTGACTACTGG	CGRHWGVVGSAPVDYW	IGHV3-21	IGHD1-26	IGHJ4	8	19	26	37
3	4.6153846153846153E-4	TGTACCGGACGTATAGCAACAACTGAAACTGATACTTTTGATATATGG	CTGRIATTETDTFDIW	IGHV3-15	IGHD6-13	IGHJ3	5	10	24	29
3	4.6153846153846153E-4	TGCGCGAAAGATCGAGGGCCCAACTGGCCCTACTATTTTGACTCCTGG	CAKDRGPNWPYYFDSW	IGHV3-48	IGHD1-1	IGHJ4	12	20	26	30
3	4.6153846153846153E-4	TGTCCACTGATGATAGCAGCAAAACGTGATGCTTTTGATTTCTGG	CPLMIAAKRDAFDFW	IGHV2-5	IGHD6-13	IGHJ3	6	12	20	26
3	4.6153846153846153E-4	TGTGTGAGAGAATTGCCCGATGATTACAGTGCCGGCGACTACTGG	CVRELPDDYSAGDYW	IGHV1-69	IGHD3-16	IGHJ4	10	19	26	36
3	4.6153846153846153E-4	TGTGCGCGAGGTGGTACTTCTTCCTTTCGGGTTCTTGACAACTGG	CARGGTSSFRVLDNW	IGHV5-10-1	IGHD2-15	IGHJ4	5	9	15	34
3	4.6153846153846153E-4	TGTGCGATAGAACCGGTGACTGGCACCTATTACTTTGACTCCTGG	CAIEPVTGTYYFDSW	IGHV1-67	IGHD2-21	IGHJ4	10	14	21	30
3	4.6153846153846153E-4	TGTGCGAGCCCGTTGACTACGACTTCCGTTACCTTCCAGAACTGG	CASPLTTTSVTFQNW	IGHV1-18	IGHD4-17	IGHJ1	7	13	20	32
3	4.6153846153846153E-4	TGTGCGAGGTATACAACTGTGCTTATAGGGTACTTTGAACACTGG	CARYTTVLIGYFEHW	IGHV3-11	IGHD1-1	IGHJ4	7	11	18	30
3	4.6153846153846153E-4	TGTGCGAGGGCGTATAGTACCTCCCGAATAGACTTAGACTACTGG	CARAYSTSRIDLDYW	IGHV3-21	IGHD1-26	IGHJ4	7	14	24	31
3	4.6153846153846153E-4	TGTGCGAGATCTCGATATAGTGGCTACATATTCCTTGACTACTGG	CARSRYSGYIFLDYW	IGHV1-46	IGHD5-12	IGHJ4	8	13	26	34
3	4.6153846153846153E-4	TGTGCGAGACATCTTGCCTACGGTGATTACGCTTGGCTTTACTGG	CARHLAYGDYAWLYW	IGHV4-39	IGHD4-17	IGHJ4	11	17	30	39
3	4.6153846153846153E-4	TGTGCGAGAGCCGAGTATAGCAGCTCGCCCTACTTTGACTACTGG	CARAEYSSSPYFDYW	IGHV1-2	IGHD6-6	IGHJ4	9	11	26	29
3	4.6153846153846153E-4	TGTGCGAGAGGCGTCTATTGGGACCAACTACTATTGGCTTGGTGG	CARGVYWDQLLLAWW	IGHV4-34	IGHD3-22	IGHJ4	15	26	33	42
3	4.6153846153846153E-4	TGTGCGAGAGGCACTGGTGATATCAGGGTAGGGTTTGACTACTGG	CARGTGDIRVGFDYW	IGHV4-34	IGHD2-21	IGHJ4	11	14	19	33
3	4.6153846153846153E-4	TGTGCGAGAGGCACTGGGGATATCAGGGTCGGATTTGACTATTGG	CARGTGDIRVGFDYW	IGHV4-34	IGHD7-27	IGHJ4	11	12	20	33
3	4.6153846153846153E-4	TGTGCGAGAGGCACTGGGGATATCAGGGTAGGCTTTGAGTACTGG	CARGTGDIRVGFEYW	IGHV4-34	IGHD7-27	IGHJ4	11	12	20	32
3	4.6153846153846153E-4	TGTGCGAGAGGCACTGGAGATATAAGGGTAGGCTTTGACTACTGG	CARGTGDIRVGFDYW	IGHV1-8	IGHD1-1	IGHJ4	11	12	17	32
3	4.6153846153846153E-4	TGTGCGAGAGGATACAGTGGGAACTACTTCCCCTTTGACTACTGG	CARGYSGNYFPFDYW	IGHV3-30	IGHD1-26	IGHJ4	9	15	27	32
3	4.6153846153846153E-4	TGTGCGAGAGATTCCGGACTTCACCACTACGCTATGGACGTCTGG	CARDSGLHHYAMDVW	IGHV3-11	IGHD2-15	IGHJ6	11	21	29	33
3	4.6153846153846153E-4	TGTGCGAGAGATCCGAGTGTAGCAGCCGATGCTTTCAATCTCTGG	CARDPSVAADAFNLW	IGHV1-18	IGHD6-6	IGHJ3	12	13	25	27
3	4.6153846153846153E-4	TGTGCGAGAGAAGCGGTGACTGGCACCTATTACTTTGACTCCTGG	CAREAVTGTYYFDSW	IGHV5-10-1	IGHD2-21	IGHJ4	8	14	21	30
3	4.6153846153846153E-4	TGTGCGAGAGAAGAGACAGCGGGATATGGGGGCCTTCACTACTGG	CAREETAGYGGLHYW	IGHV3-21	IGHD2-15	IGHJ4	10	21	26	37
3	4.6153846153846153E-4	TGTGCGAAAGCCGGATACCTTGGGAGCTACCTCATTGAGTCCTGG	CAKAGYLGSYLIESW	IGHV3-21	IGHD1-26	IGHJ5	6	20	29	40
3	4.6153846153846153E-4	TGTGCGAAAGATCCGGACTACGGTGACTATGCTTTTGATATCTGG	CAKDPDYGDYAFDIW	IGHV4-31	IGHD4-17	IGHJ3	12	15	27	28
3	4.6153846153846153E-4	TGTGCATCTCGATACATGTATTCTTACCGGGCCTTTGACTACTGG	CASRYMYSYRAFDYW	IGHV1-24	IGHD2-8	IGHJ4	5	16	29	32
3	4.6153846153846153E-4	TGTGCACGGATGGATACACATGGGAGTTACGTTTTTGACTACTGG	CARMDTHGSYVFDYW	IGHV2-70	IGHD3-10	IGHJ4	10	21	28	33
3	4.6153846153846153E-4	TGTGCACGGATGACAAGGGACTACGCCTACAGTTTTGATATCTGG	CARMTRDYAYSFDIW	IGHV2-70	IGHD4-17	IGHJ3	10	18	24	32
3	4.6153846153846153E-4	TGTGCACACATCGTTGATGATAGCTCATTACCGTTTGATATTTGG	CAHIVDDSSLPFDIW	IGHV2-5	IGHD3-22	IGHJ3	9	16	22	33
3	4.6153846153846153E-4	TGTGCAATAGAACCAGTGACTGGCACCTATTACCTTGACTCCTGG	CAIEPVTGTYYLDSW	IGHV1-67	IGHD2-21	IGHJ4	3	15	21	30
3	4.6153846153846153E-4	TGTGCAAGAGTGAAGAGTGGGAGCGACGACTGGATCGACCCCTGG	CARVKSGSDDWIDPW	IGHV3-47	IGHD1-26	IGHJ5	9	15	23	28
3	4.6153846153846153E-4	TGTGCAAGAGATAACCTTCTGGGAGACTGGTCCTTCGATCTCTGG	CARDNLLGDWSFDLW	IGHV3-21	IGHD1-26	IGHJ2	11	19	24	25
3	4.6153846153846153E-4	TGTACGACCCTGTTGCCTCCCGAGACGTCGGGCCCAGACTACTGG	CTTLLPPETSGPDYW	IGHV3-73	IGHD1-1	IGHJ4	4	23	29	36
3	4.6153846153846153E-4	TGTTATAGAGCCTACGGTGACTACAGACCGGTTGAGCCCTGG	CYRAYGDYRPVEPW	IGHV3-49	IGHD4-17	IGHJ5	9	11	23	36
3	4.6153846153846153E-4	TGTGTGAGAGGTGCAGCATTCATCGGCCACTTTGACCAGTGG	CVRGAAFIGHFDQW	IGHV3-13	IGHD6-13	IGHJ4	3	12	17	28
3	4.6153846153846153E-4	TGTGTGAGAGGACTAGGATGGCAGCAGTTTGGGGAGTCCTGG	CVRGLGWQQFGESW	IGHV3-21	IGHD3-16	IGHJ5	9	26	33	37
3	4.6153846153846153E-4	TGTGCGACCAAACTGGACTCGATTAGACACTTTGATTACTGG	CATKLDSIRHFDYW	IGHV3-30	IGHD1-1	IGHJ4	6	10	16	28
3	4.6153846153846153E-4	TGTGCGAGACGGACCTCTCCATACAACTATTTCGGCCCCTGG	CARRTSPYNYFGPW	IGHV5-51	IGHD3-3	IGHJ5	9	12	20	21
3	4.6153846153846153E-4	TGTGCGAGACGAGGAGTGGGGAAACACTGGTTCGACTCCTGG	CARRGVGKHWFDSW	IGHV4-39	IGHD3-3	IGHJ5	9	12	18	25
3	4.6153846153846153E-4	TGTGCGAGAGCGATTATCTCTTATTATTACATGGACGTCTGG	CARAIISYYYMDVW	IGHV3-21	IGHD3-10	IGHJ6	9	20	26	27
3	4.6153846153846153E-4	TGTGCGAGAGGTATTGATGGCTTGACGAGCCCGGAGTACTGG	CARGIDGLTSPEYW	IGHV1-2	IGHD5-24	IGHJ4	9	15	21	36
3	4.6153846153846153E-4	TGTGCGAGAGATTTGAAGAACAGGGGCAAACTTGACTACTGG	CARDLKNRGKLDYW	IGHV1-18	IGHD3-16	IGHJ4	11	26	30	31
3	4.6153846153846153E-4	TGTGCGAGAGATTGGACGGGCTACTACCACATGGACGTCTGG	CARDWTGYYHMDVW	IGHV3-48	IGHD6-6	IGHJ6	11	13	17	20
3	4.6153846153846153E-4	TGTGCGAGAGATCTGACGACCTATAATGACTTTGACTACTGG	CARDLTTYNDFDYW	IGHV3-33	IGHD3-10	IGHJ4	13	21	26	28
3	4.6153846153846153E-4	TGTGCGAGAGATCCGAGCTACTACTACTACATGGACGTCTGG	CARDPSYYYYMDVW	IGHV3-21	.	IGHJ6	12	-1	-1	17
3	4.6153846153846153E-4	TGTGCGAGAGACCTTAGTGGCTACGATGCTTTTGATTTCTGG	CARDLSGYDAFDFW	IGHV3-21	IGHD5-12	IGHJ3	10	14	23	24
3	4.6153846153846153E-4	TGTGCGAGAGACCCTCAATGGTTCGGGGACATGGACGTCTGG	CARDPQWFGDMDVW	IGHV4-31	IGHD3-10	IGHJ6	10	17	27	28
3	4.6153846153846153E-4	TGTGCGAGAGAATTTCACCCGTTTGAGGGTCCAGATTATTGG	CAREFHPFEGPDYW	IGHV3-21	IGHD3-16	IGHJ4	10	19	28	39
3	4.6153846153846153E-4	TGTGCGAGAGAACTTCACCCGTTTGAGGGTCCACATGACTGG	CARELHPFEGPHDW	IGHV3-21	IGHD3-16	IGHJ4	10	19	28	37
3	4.6153846153846153E-4	TGTGCGAGAAAGAGAGGAGGTGACTACCCGGAAGACTACTGG	CARKRGGDYPEDYW	IGHV3-21	IGHD4-17	IGHJ4	8	18	26	33
3	4.6153846153846153E-4	TGTGCGAAAGCCGGGGGTGGCTGGAACTACTTTGACTACTGG	CAKAGGGWNYFDYW	IGHV3-21	IGHD6-19	IGHJ4	6	16	23	25
3	4.6153846153846153E-4	TGTGCACGTGTGATACTGCCTGGTGCACACTTTGACCTCTGG	CARVILPGAHFDLW	IGHV2-26	IGHD2-15	IGHJ4	7	20	24	28
3	4.6153846153846153E-4	TGTGCAACAGGAGATAGTGGCATCGATCACCAAGACTACTGG	CATGDSGIDHQDYW	IGHV1-24	IGHD5-12	IGHJ4	9	13	20	33
3	4.6153846153846153E-4	TGTGCAAGAGCGGGTCTAACAGGGGACTACTTTGACTACTGG	CARAGLTGDYFDYW	IGHV3-13	IGHD7-27	IGHJ4	9	15	24	25
3	4.6153846153846153E-4	TGTGGGGGTTCCTACAGCAGTTCGTCCGGGATTGACTCCTGG	CGGSYSSSSGIDSW	IGHV4-28	IGHD6-6	IGHJ4	3	15	28	31
3	4.6153846153846153E-4	TGTGTCAGAGGAGCGCATCGACTGCCCCCGGGGGAATGG	CVRGAHRLPPGEW	IGHV4-30-2	IGHD2-21	IGHJ4	9	19	24	36
3	4.6153846153846153E-4	TGTGTAAGAGGCGGTGGCTATTATACCTTTGACTCCTGG	CVRGGGYYTFDSW	IGHV3-74	IGHD3-3	IGHJ4	9	13	25	26
3	4.6153846153846153E-4	TGTGCCAGTCATAGTGAATGGGGTTACTTTGATTACTGG	CASHSEWGYFDYW	IGHV1-2	IGHD3-22	IGHJ4	4	8	14	24
3	4.6153846153846153E-4	TGTGCCAGAGAGGGGGGGAGTGGCTGGTACGACTACTGG	CAREGGSGWYDYW	IGHV4-30-2	IGHD6-19	IGHJ4	10	18	29	30
3	4.6153846153846153E-4	TGTGCGGGTGGTTATTACCTGTGGACTTTTGACTACTGG	CAGGYYLWTFDYW	IGHV3-30	IGHD3-22	IGHJ4	5	7	17	27
3	4.6153846153846153E-4	TGTGCGAGGGACTCCGGGTATGGTGCTTTGGATATCTGG	CARDSGYGALDIW	IGHV3-21	IGHD2-15	IGHJ3	7	10	16	19
3	4.6153846153846153E-4	TGTGCGAGATGGGGGTGGCATGATGCTTTTGATATCTGG	CARWGWHDAFDIW	IGHV3-64	IGHD3-16	IGHJ3	8	9	14	18
3	4.6153846153846153E-4	TGTGCGAGATGGGGGCCGTCTTATGGTTGGGACGTCTGG	CARWGPSYGWDVW	IGHV3-21	IGHD3-10	IGHJ6	8	21	27	29
3	4.6153846153846153E-4	TGTGCGAGACTTCGAGATCGTCTTCTCTTTGACTATTGG	CARLRDRLLFDYW	IGHV4-39	IGHD3-3	IGHJ4	9	16	20	26
3	4.6153846153846153E-4	TGTGCGAGACGATATTATGGTGGAGCCATGGACTACTGG	CARRYYGGAMDYW	IGHV5-51	IGHD2-21	IGHJ4	9	11	22	30
3	4.6153846153846153E-4	TGTGCGAGAGGATATAGTAGTTCCTGGTTTCACTCCTGG	CARGYSSSWFHSW	IGHV3-21	IGHD3-22	IGHJ5	9	13	20	23
3	4.6153846153846153E-4	TGTGCGAGAGATCGCGGGTATTTACAGAAAGATTACTGG	CARDRGYLQKDYW	IGHV4-31	IGHD6-13	IGHJ4	12	14	20	33
3	4.6153846153846153E-4	TGTGCGAGAGACGGTGGAAACTTTGACATTGACTACTGG	CARDGGNFDIDYW	IGHV4-4	IGHD4-23	IGHJ4	10	11	21	28
3	4.6153846153846153E-4	TGTGCGAGAGAGGAGGCGATGACTCCTCTTTACTACTGG	CAREEAMTPLYYW	IGHV1-2	IGHD3-16	IGHJ4	10	16	25	31
3	4.6153846153846153E-4	TGTGCGAAGATTTTTTATAGTGGGGGAGACGGCTACTGG	CAKIFYSGGDGYW	IGHV3-23	IGHD1-26	IGHJ4	7	15	23	32
3	4.6153846153846153E-4	TGTGCACGCCATCGACTGAGTGCCCACTTTGACTACTGG	CARHRLSAHFDYW	IGHV2-26	IGHD2-21	IGHJ4	7	13	17	25
3	4.6153846153846153E-4	TGTGGGAAGAGCGAGTGGCCGAACAATATGGACGTCTGG	CGKSEWPNNMDVW	IGHV3-11	IGHD3-10	IGHJ6	3	18	23	27
3	4.6153846153846153E-4	TGTACCACAAGTCCCCACATGGGACGTGTCTCATTCTGG	CTTSPHMGRVSFW	IGHV3-15	IGHD7-27	IGHJ4	8	11	16	35
3	4.6153846153846153E-4	TGCGCGAGGGATCTTGCATATGGAGCGGAGAGCTTTGAG	CARDLAYGAESFE	IGHV3-33	IGHD2-21	IGHJ4	13	15	20	38
3	4.6153846153846153E-4	TGTGCGACTCTGGGAACTACAGACTTTGACTACTGG	CATLGTTDFDYW	IGHV3-30	IGHD1-7	IGHJ4	6	12	19	22
3	4.6153846153846153E-4	TGTGCGAGGGGAGTTAATCATGCTGTTGATGTCTGG	CARGVNHAVDVW	IGHV4-39	IGHD3-10	IGHJ3	7	8	15	19
3	4.6153846153846153E-4	TGTGCGAGGACTTACGCGGATGCTTTTGATGTGTGG	CARTYADAFDVW	IGHV3-21	IGHD3-3	IGHJ3	7	11	15	18
3	4.6153846153846153E-4	TGTGCGAGATGGGAAGGGAGTTATTATTTACTCTGG	CARWEGSYYLLW	IGHV3-21	IGHD3-10	IGHJ4	8	15	26	32
3	4.6153846153846153E-4	TGTGCGAGAGTATTGAGGATGTCCTTTGACTACTGG	CARVLRMSFDYW	IGHV3-48	IGHD2-15	IGHJ4	9	15	19	23
3	4.6153846153846153E-4	TGTGCGAGAGATCATGATCGTTACTTCGATCTCTGG	CARDHDRYFDLW	IGHV3-30	IGHD3-22	IGHJ2	12	13	17	21
3	4.6153846153846153E-4	TGTGCGAGAGACATGACTGGCTACAGGGACTCATGG	CARDMTGYRDSW	IGHV3-48	IGHD5-24	IGHJ4	10	17	24	33
3	4.6153846153846153E-4	TGTACGTCAGATGTCGGGGGATCCCGGGACTTCTGG	CTSDVGGSRDFW	IGHV1-58	IGHD7-27	IGHJ4	11	16	24	27
3	4.6153846153846153E-4	TGTGCGCGGTGGGCTGCCTTCCACGACCTCTGG	CARWAAFHDLW	IGHV1-18	IGHD4-23	IGHJ5	5	6	11	23
3	4.6153846153846153E-4	TGTGCGAGAGATCTCATTGGTATGGACGTCTGG	CARDLIGMDVW	IGHV1-46	.	IGHJ6	14	-1	-1	21
3	4.6153846153846153E-4	TGTGCGAGAGACGAAAGTGGGCCTAAATACTGG	CARDESGPKYW	IGHV3-21	IGHD1-26	IGHJ4	10	15	20	27
3	4.6153846153846153E-4	TGTGTGAGCGGCAGTGGCTGGCCCAACTGG	CVSGSGWPNW	IGHV1-8	IGHD6-19	IGHJ4	11	12	20	25
3	4.6153846153846153E-4	TGTGCGAAAGGGAGAACCTCTGACTACTGG	CAKGRTSDYW	IGHV3-23	IGHD1-14	IGHJ4	9	13	17	20
3	4.6153846153846153E-4	TGTGCGGCCAGGGTGTTTGATTACTGG	CAARVFDYW	IGHV3-23	.	IGHJ4	5	-1	-1	15
3	4.6153846153846153E-4	TGTGCGAGTGGCTGGTTATATGGCTGG	CASGWLYGW	IGHV1-18	IGHD3-9	IGHJ4	7	11	18	23
3	4.6153846153846153E-4	TGTGCGAGAGGCCGAGTGGTTAACTGG	CARGRVVNW	IGHV1-2	IGHD3-3	IGHJ4	9	13	21	22
3	4.6153846153846153E-4	TGTATACTGAACTCATTTGAGAGTTGG	CILNSFESW	IGHV3-35	IGHD4-11	IGHJ4	2	4	15	24
3	4.6153846153846153E-4	TGTGCGAGGAACTTTGACTATTGG	CARNFDYW	IGHV3-21	.	IGHJ4	7	-1	-1	10
3	4.6153846153846153E-4	TGTGCGAGAGAGCCGGACTACTGG	CAREPDYW	IGHV3-7	.	IGHJ4	10	-1	-1	15
3	4.6153846153846153E-4	TGTGCGAAATTGGGGGGGTGGTGG	CAKLGGWW	IGHV3-23	IGHD3-16	IGHJ4	8	9	15	21
3	4.6153846153846153E-4	TGTGCGAAAGATATCACGATCGCC	CAKDITIA	IGHV3-21	IGHD3-16	IGHJ4	11	15	19	24
3	4.6153846153846153E-4	TGTGCAAGCTTCCAGTATTGG	CASFQYW	IGHV3-47	.	IGHJ1	7	-1	-1	8
2	3.076923076923077E-4	TGTGCGAGAGTCGGACATGGGGACAGTTTCTTCTCCGAAAGGATTACTATGATAGTAGGCGGTGTCTTTCTCCACCCGATTGGCGATGCTTTTGATATCTGG	CARVGHGDSFFSERITMIVGGVFLHPIGDAFDIW	IGHV1-18	IGHD3-22	IGHJ3	9	42	57	84
2	3.076923076923077E-4	TGTGCGAGAGATTCCGACTTCCATAGTGGTTGGTTCGTGTTGCCACCTCCGGGAAGTAAGTTCTACAACTACGGAATGGACGTCTGG	CARDSDFHSGWFVLPPPGSKFYNYGMDVW	IGHV3-30	IGHD3-22	IGHJ6	11	23	30	62
2	3.076923076923077E-4	TGTGCGAGAGGAGGGGTTTTGCCCGGATTTTGTAGTGGTGGTGGCTGCTCCTGGCAGTACCACTTCTACGGTCTGGACGTCTGG	CARGGVLPGFCSGGGCSWQYHFYGLDVW	IGHV1-8	IGHD2-15	IGHJ3	10	24	48	79
2	3.076923076923077E-4	TGTGCGAGACATGTCGGTGGGGGCGCGGTAATTCGAAGAGATTCGTCGGGGGGCTACTTCTACTATTACATGGACGTCTGG	CARHVGGGAVIRRDSSGGYFYYYMDVW	IGHV5-10-1	IGHD3-10	IGHJ6	14	45	50	53
2	3.076923076923077E-4	TGTGCGAGAGATGGGGGGGGACATGATGGATGGGAGCTACTAGCCTGGGCGGTTTTGTACTACTACGGTATGGACGTCTGG	CARDGGGHDGWELLAWAVLYYYGMDVW	IGHV3-21	IGHD1-26	IGHJ6	11	30	41	57
2	3.076923076923077E-4	TGTGCGAGACTAAGTATCGGGCCGGAATATTGTAGTGGTGGAAGCTGTCCCTATTACTCCTACTACATAGACGTCTGG	CARLSIGPEYCSGGSCPYYSYYIDVW	IGHV4-31	IGHD2-15	IGHJ6	8	26	46	50
2	3.076923076923077E-4	TGTGCGAGACATTTAGCGGGCCCTCACACATATTATTATGATCCTCGTGGTCTGACGGGGGTGGTTTTTGATCAGTGG	CARHLAGPHTYYYDPRGLTGVVFDQW	IGHV4-39	IGHD3-16	IGHJ3	11	33	41	65
2	3.076923076923077E-4	TGTGCGAGAGGCCTGAATACGATGCCCGACCTCATTGTAGTGGTGGTAGCTGATACTGAACACCGGTTCGACCCCTGG	CARGLNTMPDLIVVVVADTEHRFDPW	IGHV1-8	IGHD2-15	IGHJ5	13	33	56	64
2	3.076923076923077E-4	TGTGCGAGAGAGGCCCTTGCATATTGTGGTGGTGATTGCTATGGTTCCCTTTATCTCTCTGAATACTTCCAACATTGG	CAREALAYCGGDCYGSLYLSEYFQHW	IGHV4-4	IGHD2-21	IGHJ1	10	18	41	58
2	3.076923076923077E-4	TGTGCACACATCAGGGGCGACTCGGACTTCCATTTTTGGAGTGAAGATTATAAACTCAGATACTACTTTACGTATTGG	CAHIRGDSDFHFWSEDYKLRYYFTYW	IGHV2-5	IGHD3-3	IGHJ4	9	31	42	60
2	3.076923076923077E-4	TGTGTGAGAGATGACTGGCGAGTGAATTGCCCTGATGTTGACACACCATGTCATTCCCCCGGAATTGACGTGTGG	CVRDDWRVNCPDVDTPCHSPGIDVW	IGHV4-4	IGHD2-21	IGHJ6	11	58	64	66
2	3.076923076923077E-4	TGTGCGCGAGGCCGGATCGATATTACTATGATAGTAGTGGTTATGACTGCGGCCACCTACTACTTTGACTACTGG	CARGRIDITMIVVVMTAATYYFDYW	IGHV3-23	IGHD3-22	IGHJ4	5	20	47	57
2	3.076923076923077E-4	TGTGCGAGACCTACATATTACGATTTTTGGAGTGGTTATCCCCCCTATTATTACTACTACGGTATGGACGTCTGG	CARPTYYDFWSGYPPYYYYYGMDVW	IGHV3-21	IGHD3-3	IGHJ6	8	11	38	51
2	3.076923076923077E-4	TGTGCGAGAGATTATTTGGTTTTGGATCCTGCAGTAGTTCCCGTTGCTACGTATTACTTCGCCATGGACGTCTGG	CARDYLVLDPAVVPVATYYFAMDVW	IGHV3-30	IGHD3-10	IGHJ6	11	47	57	62
2	3.076923076923077E-4	TGTGCGAGAGATGTCTCCCGAGGTGCAGCCCAGGATATAGTGGCTACGGTTCCGGGCGGGGGATTTGACTCGTGG	CARDVSRGAAQDIVATVPGGGFDSW	IGHV3-21	IGHD5-12	IGHJ4	16	32	47	63
2	3.076923076923077E-4	TGTGCGAAAGTCGCGGGAGATTGCATTATTAATAGCTGTCGTTGGGAGGTGTTGATCGATGCTTTTAATGTCTGG	CAKVAGDCIINSCRWEVLIDAFNVW	IGHV3-11	IGHD5-18	IGHJ3	6	31	38	57
2	3.076923076923077E-4	TGTACCACAGATCCGCTGAGGGTTACGTATTACTATGATAGTAGTGGTTATTACTCCGGAGCTTTTGATATCTGG	CTTDPLRVTYYYDSSGYYSGAFDIW	IGHV3-15	IGHD3-22	IGHJ3	12	23	54	60
2	3.076923076923077E-4	TGTACGAGAGCGGGCCACGGATTGGACACTATTGAATTAATGATGTCTGGGAATGGCGACTACTTTGACTACTGG	CTRAGHGLDTIELMMSGNGDYFDYW	IGHV3-30	IGHD2-8	IGHJ4	9	29	45	58
2	3.076923076923077E-4	TGCGCGAGAGAGTTCTTAGTGATGACCTACTCTGTGGCAGAGGCTGCCTTCGGCTCGCAACCCTTTGACTACTGG	CAREFLVMTYSVAEAAFGSQPFDYW	IGHV1-2	IGHD4-23	IGHJ4	10	16	25	62
2	3.076923076923077E-4	TGCGCAAAAGTCGCGGGGGATTGTATCACAAACAACTGCCGTTGGGAGGTATTAATTGACGCCTTTGATGTCTGG	CAKVAGDCITNNCRWEVLIDAFDVW	IGHV3-30	IGHD3-10	IGHJ3	1	43	53	56
2	3.076923076923077E-4	TGTGTGAGAGATTGCTGGGGAAAGACTTGTTCCATGGATGATGTCTTTGAAATTGATGGTTTTGATATATGG	CVRDCWGKTCSMDDVFEIDGFDIW	IGHV3-16	IGHD7-27	IGHJ3	12	14	20	53
2	3.076923076923077E-4	TGTGCCACCCCCTCCACCTTATATGATTACATATGGGGGAGTTACCGTTATACCCATGCCTTTGATATCTGG	CATPSTLYDYIWGSYRYTHAFDIW	IGHV3-15	IGHD3-16	IGHJ3	7	21	53	55
2	3.076923076923077E-4	TGTGCGAGATCCATCGCCCATCAGGCTCTGCTGATAGTTGAAGCTTTTAATCTTGATGCTTTTGATATCTGG	CARSIAHQALLIVEAFNLDAFDIW	IGHV4-55	IGHD3-22	IGHJ3	9	31	37	49
2	3.076923076923077E-4	TGTGCGAGACGGGGCCAGGATACGGTGACTCGGTCTGAAGGACATGTCTCACTGTATTATCTTGACTACTGG	CARRGQDTVTRSEGHVSLYYLDYW	IGHV4-4	IGHD4-17	IGHJ4	8	20	29	61
2	3.076923076923077E-4	TGTGCGAGAGCCCTCACTAAAAATTATTACGATTTTTGGAGTGGTTCAGCCACCCGTGCTTTTGATATCTGG	CARALTKNYYDFWSGSATRAFDIW	IGHV1-18	IGHD3-3	IGHJ3	9	24	45	56
2	3.076923076923077E-4	TGTGCGAGAGGCCTCTGGATTATAGTGGACACTATCGAACAGACTGAGCGGAGTGATGCTTTTGATATCTGG	CARGLWIIVDTIEQTERSDAFDIW	IGHV1-8	IGHD1-26	IGHJ3	15	20	27	53
2	3.076923076923077E-4	TGTGCGAGAGATTTTGTCCACCACTTGACGTATGATTATGGCTCAGGGAATTATGAGTGTCCTGACTACTGG	CARDFVHHLTYDYGSGNYECPDYW	IGHV1-46	IGHD3-10	IGHJ4	11	27	53	62
2	3.076923076923077E-4	TGTGCGAGAGATGGGGGGGCACGGAGATTACTATGGTTCGGGGAGTTAGTTGTCGACGGTATGGACGTCTGG	CARDGGARRLLWFGELVVDGMDVW	IGHV3-30	IGHD3-10	IGHJ6	11	26	47	60
2	3.076923076923077E-4	TGTGCGAAAGATGCATACGATTTTTCGAGTGGTTTGTCACCATATTATTACTACCACTACATGGACGTCTGG	CAKDAYDFSSGLSPYYYYHYMDVW	IGHV3-30	IGHD3-3	IGHJ6	11	15	33	48
2	3.076923076923077E-4	TGTGCGAAAGATATTACCCTTAGTTATGACAGTCTTGGTTATTATCACGGATATGATGCTCTTGATAGTTGG	CAKDITLSYDSLGYYHGYDALDSW	IGHV3-23	IGHD3-9	IGHJ3	11	35	48	52
2	3.076923076923077E-4	TGTGTGAGAGTAGGAGAATATTGTAGTGGTGGAAGGTGCTTCTCCATGGGAGGTGCTTTTGATATCTGG	CVRVGEYCSGGRCFSMGGAFDIW	IGHV3-74	IGHD2-15	IGHJ3	3	17	44	53
2	3.076923076923077E-4	TGTGCCAGACTTGGGACAACATATTACGATGTTTGGAGTAGTTCTCAGGGGGCCTGGTTCGACCCCTGG	CARLGTTYYDVWSSSQGAWFDPW	IGHV4-30-2	IGHD3-3	IGHJ5	8	21	42	53
2	3.076923076923077E-4	TGTGCCAGACTTGGGACAACATATTACGATGTTTGGAGTAGTTCTCAGGGGGCCTGGTTCGACCCCTGG	CARLGTTYYDVWSSSQGAWFDPW	IGHV4-31	IGHD3-3	IGHJ5	8	21	42	53
2	3.076923076923077E-4	TGTGCGCGAGATGGAGAAAATACGGAATTACCATGGTTCAGGGAGTCCCACTGGTACTTCGATCTCTGG	CARDGENTELPWFRESHWYFDLW	IGHV1-46	IGHD3-10	IGHJ2	11	26	45	49
2	3.076923076923077E-4	TGTGCGAGATCCGGTCGAGAGGATGAGTATAATGGTGACGGTTATTACAGAGAATACTTCCAACAGTGG	CARSGREDEYNGDGYYREYFQQW	IGHV1-2	IGHD3-22	IGHJ1	8	39	47	51
2	3.076923076923077E-4	TGTGCGAGATGTCTTTGTACTAGTAGTCGGTGTTATTTTTACCGCAACTGCGACTACTTTGACTATTGG	CARCLCTSSRCYFYRNCDYFDYW	IGHV5-10-1	IGHD2-8	IGHJ4	8	14	21	52
2	3.076923076923077E-4	TGTGCGAGATGTCTTTGTACTAGTAGTAGATGTTATTTTTACCGCAACTGCGACTACTTAGACTGTTGG	CARCLCTSSRCYFYRNCDYLDCW	IGHV5-10-1	IGHD2-2	IGHJ4	8	20	27	52
2	3.076923076923077E-4	TGTGCGAGATGTATTTGTAGTAGCAGTAGATGTTATTTTCACCGCAACTGCGACCACCTAGACTATTGG	CARCICSSSRCYFHRNCDHLDYW	IGHV5-10-1	IGHD2-2	IGHJ4	8	14	22	60
2	3.076923076923077E-4	TGTGCGAGACATCTCGGAGGGTATTGTACTAGTCGCAGTTGTTCCGGGGGCTACTATATGGACGTCTGG	CARHLGGYCTSRSCSGGYYMDVW	IGHV4-39	IGHD2-8	IGHJ6	11	17	30	50
2	3.076923076923077E-4	TGTGCGAGACACGGATATTGTAACAATGGCATATGTTATTCAAGATATCACGACGCTCTGGACGCCTGG	CARHGYCNNGICYSRYHDALDAW	IGHV5-10-1	IGHD2-8	IGHJ3	10	12	38	65
2	3.076923076923077E-4	TGTGCGAGAGTTTCCGTTGAGACTACGATTTTTGGAGTGGTTATCGCCTTCTACGGTATGGACGTCTGG	CARVSVETTIFGVVIAFYGMDVW	IGHV3-33	IGHD3-3	IGHJ6	9	23	43	57
2	3.076923076923077E-4	TGTGCGAGAGTCGCGTTTTGTGCAAGTGACACGTGTTATGACATCTGGGACACTTACTTCGACCCCTGG	CARVAFCASDTCYDIWDTYFDPW	IGHV5-10-1	IGHD3-16	IGHJ5	8	30	40	57
2	3.076923076923077E-4	TGTGCGAGAGGTGGCCCAAAGTATTACTATGATAGTAGTGGTTATTACTTCTGGTACTTCGATCTCTGG	CARGGPKYYYDSSGYYFWYFDLW	IGHV4-4	IGHD3-22	IGHJ2	9	20	48	50
2	3.076923076923077E-4	TGTGCGAGAGATCTCCTTTATAAGTATGACAGTAGTGCTTATTATCCCCATGATGTTTTTGATATCTGG	CARDLLYKYDSSAYYPHDVFDIW	IGHV4-4	IGHD3-22	IGHJ3	14	24	43	48
2	3.076923076923077E-4	TGTGCGAGAGATCCCAGTGATGCAATGATTCAGGGAGTTATCCGCTACTACCACTACATGGACGTCTGG	CARDPSDAMIQGVIRYYHYMDVW	IGHV1-67	IGHD3-10	IGHJ6	12	24	40	44
2	3.076923076923077E-4	TGTGCGAGAGATCCCAGTGATGCAATGATTCAGGGAGTTATCCGCTACTACCACTACATGGACGTCTGG	CARDPSDAMIQGVIRYYHYMDVW	IGHV4-31	IGHD3-10	IGHJ6	12	24	40	44
2	3.076923076923077E-4	TGTGCGAGAGATCCCAGTGATGCAATGATTCAGGGAGTTATCCGCTACTACCACTACATGGACGTCTGG	CARDPSDAMIQGVIRYYHYMDVW	IGHV5-10-1	IGHD3-10	IGHJ6	8	24	40	44
2	3.076923076923077E-4	TGTGCGAGAGATAGTCGGTGGGAAAGGGTCTACGGTGAACAAACCGCCCACTACTATTTTGACTACTGG	CARDSRWERVYGEQTAHYYFDYW	IGHV4-4	IGHD4-17	IGHJ4	11	29	37	51
2	3.076923076923077E-4	TGTGCGAGAGATAACATACCTGGGGAAGATTTTGGCAGAGGCTGGTACTTGGGGGGACTCGACCCCTGG	CARDNIPGEDFGRGWYLGGLDPW	IGHV1-69	IGHD6-19	IGHJ5	11	34	47	58
2	3.076923076923077E-4	TGTGCGAGAGACCCCAGTGATGCTATGATTCAGGGAGTTATCCGCTACTACCACTACATGGACGTCTGG	CARDPSDAMIQGVIRYYHYMDVW	IGHV1-67	IGHD3-10	IGHJ6	10	22	40	44
2	3.076923076923077E-4	TGTGCGAAATTGACGACTCTTTATGATTACATTTGGGGGAGTTATCGTTTTGATGCTTTTGATATCTGG	CAKLTTLYDYIWGSYRFDAFDIW	IGHV3-23	IGHD3-16	IGHJ3	8	20	48	50
2	3.076923076923077E-4	TGTGCAAGATCGATTCCTTCGCGATATTGTACTCCTACCGACTGCAATCCGAACTGGTTCGACTCCTGG	CARSIPSRYCTPTDCNPNWFDSW	IGHV5-51	IGHD2-8	IGHJ5	8	22	32	51
2	3.076923076923077E-4	TGTGGGGCCGCCGGTTTAGAATATTGTAGTGGTGGCAACTGCTATGGCGACTACGACTTTAACAACTGG	CGAAGLEYCSGGNCYGDYDFNNW	IGHV3-60	IGHD2-15	IGHJ4	3	16	43	51
2	3.076923076923077E-4	TGTGGGAGGAATTCAGGGAGCGCCTATGAATTAGGCCTAAGGCGCTACTACAATTACATTGACGTCTGG	CGRNSGSAYELGLRRYYNYIDVW	IGHV3-23	IGHD1-26	IGHJ6	3	15	20	44
2	3.076923076923077E-4	TGTGTCAGAACTGGGGACGAGTGGGTGGTTGCTTCTACCCGGGGTAGTTGCTGGTTCGACTCCTGG	CVRTGDEWVVASTRGSCWFDSW	IGHV6-1	IGHD2-15	IGHJ5	3	23	46	50
2	3.076923076923077E-4	TGTGTGCAAAGCGCGGACCCCTCTTATGACAGCAGTGATCTCGGGGGTCTCTTTTTTAAGTACTGG	CVQSADPSYDSSDLGGLFFKYW	IGHV3-35	IGHD6-19	IGHJ4	5	30	36	60
2	3.076923076923077E-4	TGTGTGAGAAATTATGTGGGCTTTGATACAAGTGGACTACCGGCCCATAATTGGTTCGACCCCTGG	CVRNYVGFDTSGLPAHNWFDPW	IGHV4-28	IGHD1-1	IGHJ5	12	26	35	51
2	3.076923076923077E-4	TGTGTGAAAAGTGCGGACCCCTCCTATGATAGTAATGGTCTCGGGGGTCTCTTTTTTAACTATTGG	CVKSADPSYDSNGLGGLFFNYW	IGHV3-21	IGHD3-22	IGHJ4	3	23	38	54
2	3.076923076923077E-4	TGTGCCAGAGATATCACACAAACACGAGATAGTCTAATAATGGACGTTCTGGCCTTTGACTGCTGG	CARDITQTRDSLIMDVLAFDCW	IGHV3-11	IGHD2-8	IGHJ4	11	27	42	53
2	3.076923076923077E-4	TGTGCGGGGCAGCCCCAAGCTCCGGTGGCTGGTACGACCTACTTCAACGACCCTATGGACGTCTGG	CAGQPQAPVAGTTYFNDPMDVW	IGHV1-69	IGHD6-19	IGHJ6	5	24	35	54
2	3.076923076923077E-4	TGTGCGACATCACAGAGTGGCTACGATTCAGGTTTGGACAAGTTCTACTACTACATCGACGTCTGG	CATSQSGYDSGLDKFYYYIDVW	IGHV4-31	IGHD5-12	IGHJ6	6	15	27	44
2	3.076923076923077E-4	TGTGCGAGGTACGATGTGTACGATGATCGAAATAAGAAGGTCGCCCGGAGCACTTTAGATTTCTGG	CARYDVYDDRNKKVARSTLDFW	IGHV4-34	IGHD2-15	IGHJ3	7	44	49	52
2	3.076923076923077E-4	TGTGCGAGACCGTCCACGCCATACTGTGGTGGTGGTGGCTGCCACTCCGGGAACTTAGACTACTGG	CARPSTPYCGGGGCHSGNLDYW	IGHV4-34	IGHD2-15	IGHJ4	8	20	49	52
2	3.076923076923077E-4	TGTGCGAGACGGGCCCCTGTATATTGTAATGGTGGTAGCTGCTACTCGAAGTGGTTCGACCCCTGG	CARRAPVYCNGGSCYSKWFDPW	IGHV5-10-1	IGHD2-15	IGHJ5	9	20	46	51
2	3.076923076923077E-4	TGTGCGAGAGTTAGGAACTTCGGATATTGTAATAGTGACAGCTGCCGGTACTACTTTGACTCCTCG	CARVRNFGYCNSDSCRYYFDSS	IGHV3-48	IGHD2-2	IGHJ4	9	21	44	47
2	3.076923076923077E-4	TGTGCGAGAGTAGTACATTACGATTTTTGGAGTGGTTATTATACGGGGGATGCTTTTGATATCTGG	CARVVHYDFWSGYYTGDAFDIW	IGHV1-69	IGHD3-3	IGHJ3	9	16	43	48
2	3.076923076923077E-4	TGTGCGAGAGGCTTATATAGCAGTCCGTGGTACTTTGAAGACTACTACTACTACATGGACGTCTGG	CARGLYSSPWYFEDYYYYMDVW	IGHV4-59	IGHD2-21	IGHJ6	9	16	24	40
2	3.076923076923077E-4	TGTGCGAGAGGGGACTACTCTTTTTGGAGTGGTTCTCACTACTACTTCTACTACATGGACGTCTGG	CARGDYSFWSGSHYYFYYMDVW	IGHV1-8	IGHD3-3	IGHJ6	10	20	33	37
2	3.076923076923077E-4	TGTGCGAGAGATCAAGGGGATTTGGGGGAGTTATCGTTATACGATCATGCTGCTTTTGATATCTGG	CARDQGDLGELSLYDHAAFDIW	IGHV4-31	IGHD3-16	IGHJ3	12	20	41	43
2	3.076923076923077E-4	TGTGCGAGAGATATCGGGGGAATGACTACGGTGATATTCAGCCCCCTCAACTGGTTCGACCCCTGG	CARDIGGMTTVIFSPLNWFDPW	IGHV1-2	IGHD4-17	IGHJ5	11	21	33	47
2	3.076923076923077E-4	TGTGCGAGAGACCTACGTCAGGGGGGAGGTGTCGGTGACTACCTGAAGTGGTACTTCGATCTATGG	CARDLRQGGGVGDYLKWYFDLW	IGHV3-33	IGHD4-17	IGHJ2	10	32	41	48
2	3.076923076923077E-4	TGTGCGAGAGAGACATATTACTATGATACTAGTAATCGTTATCGGGGCAATGGTATGGACGTCTGG	CARETYYYDTSNRYRGNGMDVW	IGHV3-30	IGHD3-22	IGHJ6	10	15	32	54
2	3.076923076923077E-4	TGTGCGAAAGGGATGGGGGGGTATTGTACTAGTGGTACCTGTTCCGGTCGGATCCTTGACTTCTGG	CAKGMGGYCTSGTCSGRILDFW	IGHV3-23	IGHD2-8	IGHJ4	9	21	35	55
2	3.076923076923077E-4	TGTGCGAAAGAGGGGCGTTACTATGCTTCGGGGACTTCGGGGAGTTCTAACTGGTTCGACCCCTGG	CAKEGRYYASGTSGSSNWFDPW	IGHV3-23	IGHD3-10	IGHJ5	10	17	33	48
2	3.076923076923077E-4	TGTGCACACAGACTGGGCAGCAGCTGGTACGCGGTCGTGGGTCAGTGGAACTGGTTCGACCCCTGG	CAHRLGSSWYAVVGQWNWFDPW	IGHV2-5	IGHD6-13	IGHJ5	12	16	30	48
2	3.076923076923077E-4	TGTGCAAACAGACGAGGATCCTATGGTGGTACTGATTATTACTACGGGTACTTCTTTGACTTCTGG	CANRRGSYGGTDYYYGYFFDFW	IGHV2-5	IGHD3-22	IGHJ4	13	20	45	47
2	3.076923076923077E-4	TGTACAAAAGGGGGTCCCAGTTACGATTTTTGGAGTGGCACTTGGGGGGATGCTTTTGAGATCTGG	CTKGGPSYDFWSGTWGDAFEIW	IGHV3-9	IGHD3-3	IGHJ3	9	20	37	48
2	3.076923076923077E-4	TGTGTTATAGAAACGAAGACGATTTTTGGCGTGGTTCTTGACAACGCTCCGATGGACGTCTGG	CVIETKTIFGVVLDNAPMDVW	IGHV1-46	IGHD3-3	IGHJ6	3	18	35	51
2	3.076923076923077E-4	TGTGCTCGCCGCCCATATTACCAGGATGGAAATGGTTTCTACTTCGATGCTTTTGATTTCTGG	CARRPYYQDGNGFYFDAFDFW	IGHV2-26	IGHD2-8	IGHJ3	4	30	35	45
2	3.076923076923077E-4	TGTGCGGGACATTTACCAGGGTGGAAAATGGCGACTGTCAGTCCTCATCCCACTGACCCCTGG	CAGHLPGWKMATVSPHPTDPW	IGHV4-39	IGHD1-26	IGHJ5	11	47	53	54
2	3.076923076923077E-4	TGTGCGAGTTGCCTGGGAATAGCAGCAGCTGGTACTTGCTACTACTACGGTATGGACGTCTGG	CASCLGIAAAGTCYYYGMDVW	IGHV3-64	IGHD6-13	IGHJ6	7	14	34	38
2	3.076923076923077E-4	TGTGCGAGGGGCCTGGGGGGTTACTATGGTTCGGGGAGTTATTATGGAGGTGTTGACTACTGG	CARGLGGYYGSGSYYGGVDYW	IGHV3-30	IGHD3-10	IGHJ4	7	20	44	52
2	3.076923076923077E-4	TGTGCGAGGAACCGTTACGATTTTTCGAGTGGATATTATTCATACCCCTCCATTGACTACTGG	CARNRYDFSSGYYSYPSIDYW	IGHV4-4	IGHD3-3	IGHJ4	7	14	38	52
2	3.076923076923077E-4	TGTGCGAGATCGCCATATTCCTTCGATAGTAGTCTTTATTACGGGGGGTTTTTTGACTACTGG	CARSPYSFDSSLYYGGFFDYW	IGHV4-4	IGHD3-22	IGHJ4	8	24	41	51
2	3.076923076923077E-4	TGTGCGAGACTTCCCTATAACTGGAATCCCGACTTCTTAACTACGCACTGGTTCGACCCCTGG	CARLPYNWNPDFLTTHWFDPW	IGHV5-10-1	IGHD1-20	IGHJ5	9	15	25	46
2	3.076923076923077E-4	TGTGCGAGACATTTATGGTCCGGGGAGAGACGCAGTCCCAAGCCCTCACCCCTCGCCAACTGG	CARHLWSGERRSPKPSPLANW	IGHV3-21	IGHD3-10	IGHJ4	8	13	26	58
2	3.076923076923077E-4	TGTGCGAGAGTCAATTACGATTTTAGGAGTGGTTTTTATAGGCCCTACTACTTTGACTACTGG	CARVNYDFRSGFYRPYYFDYW	IGHV1-18	IGHD3-3	IGHJ4	9	13	39	45
2	3.076923076923077E-4	TGTGCGAGAGTAGGTTGTAGGGATGGAAAGTGCGAGTCGAAATACCGGGACTTGGATTACTGG	CARVGCRDGKCESKYRDLDYW	IGHV4-34	IGHD1-20	IGHJ4	9	41	47	49
2	3.076923076923077E-4	TGTGCGAGAGCCGGAATGGCAACACCTGGTACTCTCTACTTCTACTCCGCGATGGACGTCTGG	CARAGMATPGTLYFYSAMDVW	IGHV4-4	IGHD2-15	IGHJ6	9	41	48	51
2	3.076923076923077E-4	TGTGCGAGAGGGGGTGTTAACATTTTTGGAGTGGTGGTCGGGGACCACTACTTTGACGACTGG	CARGGVNIFGVVVGDHYFDDW	IGHV4-34	IGHD3-3	IGHJ4	10	21	34	46
2	3.076923076923077E-4	TGTGCGAGAGATTCTCGAATAGAGTGGCTACGAGACTACTACTACTACTACATGGACGTCTGG	CARDSRIEWLRDYYYYYMDVW	IGHV1-69	IGHD5-12	IGHJ6	16	18	32	34
2	3.076923076923077E-4	TGTGCGAGAGATAATCTCGGTGTTGATGATAGTAGTGGGTTTTATTCGGCCGTTGACTACTGG	CARDNLGVDDSSGFYSAVDYW	IGHV4-31	IGHD3-22	IGHJ4	11	25	37	52
2	3.076923076923077E-4	TGTGCGAGAGACAACAGGTACTACGCTGACTACGCACGCTACTACTACTACATGGACGTCTGG	CARDNRYYADYARYYYYMDVW	IGHV3-21	IGHD4-17	IGHJ6	10	19	33	38
2	3.076923076923077E-4	TGTGCGAGAGAGCCTTTGTTTTACGATATTTTGACTGGTTACCGCTACGGTATGGACGTCTGG	CAREPLFYDILTGYRYGMDVW	IGHV3-53	IGHD3-9	IGHJ6	10	20	40	51
2	3.076923076923077E-4	TGTGCGAGAGAGCCGGACCGGGTTACATATACTGCCTACTACTACTACGCTATGGACGTCTGG	CAREPDRVTYTAYYYYAMDVW	IGHV4-4	IGHD5-18	IGHJ6	10	20	25	35
2	3.076923076923077E-4	TGTGCGAGAGAAGACTACCATATTTTGACTGATTATTTTATTCTGGGTGCTTTTGATATCTGG	CAREDYHILTDYFILGAFDIW	IGHV4-31	IGHD3-9	IGHJ3	10	15	36	47
2	3.076923076923077E-4	TGTGCGAGAAACCGTTTCAATTTTGCGACTGGTTATTATTCATACCCCTCCATTGACTACTGG	CARNRFNFATGYYSYPSIDYW	IGHV1-18	IGHD3-9	IGHJ4	8	26	38	52
2	3.076923076923077E-4	TGTGCGAGAAACCGCTTCGATTTTCGGAGTGCTTCTTATTCATACCCCTCCATTGACTACTGG	CARNRFDFRSASYSYPSIDYW	IGHV1-2	IGHD3-3	IGHJ4	8	17	38	52
2	3.076923076923077E-4	TGTGCGAAATCAGGACCGGGGGAAGACAGCAGTGCCTGGGACGAGACTTACTTTGACTCCTGG	CAKSGPGEDSSAWDETYFDSW	IGHV3-23	IGHD6-19	IGHJ4	8	27	42	48
2	3.076923076923077E-4	TGTGCGAAAGATCCGGCTTATTACGATTTTTGGAGTGGTTCCAAGGGGGGTCTTGACTACTGG	CAKDPAYYDFWSGSKGGLDYW	IGHV3-30	IGHD3-3	IGHJ4	12	18	39	52
2	3.076923076923077E-4	TGTGCGAAAGATCAGGGGCCTAGTGGGAGCTACCACTATAATTTCTATGGTATGGACGTCTGG	CAKDQGPSGSYHYNFYGMDVW	IGHV3-21	IGHD1-26	IGHJ6	12	20	32	51
2	3.076923076923077E-4	TGTGCGAAAGACCGACGATTCAGCAGTGGTTATGCCTATTATTATGAGGGTATGGACGCCTGG	CAKDRRFSSGYAYYYEGMDAW	IGHV3-21	IGHD3-22	IGHJ6	10	24	32	51
2	3.076923076923077E-4	TGTGCACGGATACCTCTTTATCTTTATGAAGATTATGTTTACTACTATGCTTTTGATGTCTGG	CARIPLYLYEDYVYYYAFDVW	IGHV2-26	IGHD3-16	IGHJ3	12	31	41	46
2	3.076923076923077E-4	TGTGCACGGACGCAGGGTTCTAGCAGTGGCTGGTCCGTACAGAATGATGCTTTTGATATCTGG	CARTQGSSSGWSVQNDAFDIW	IGHV2-26	IGHD6-19	IGHJ3	9	20	39	43
2	3.076923076923077E-4	TGTGCAACAGATCCGGGGTCAATAGAAGCATCTGGTACATTTGCTTATTGGTTGGACCCCTGG	CATDPGSIEASGTFAYWLDPW	IGHV1-24	IGHD6-13	IGHJ5	12	21	37	48
2	3.076923076923077E-4	TGTGTGAAAGAGAGTCTGGACAGTCATTCCCAAGATCCCCCTGATACTATTGATGTCTGG	CVKESLDSHSQDPPDTIDVW	IGHV3-30	IGHD7-27	IGHJ3	10	33	39	41
2	3.076923076923077E-4	TGTGTGAAAGAGAGTCTGGACAGTCATTCCCAAGATCCCCCTGATACTATTGATGCCTGG	CVKESLDSHSQDPPDTIDAW	IGHV3-66	IGHD7-27	IGHJ3	10	33	39	41
2	3.076923076923077E-4	TGTGTGAAAGAGAGTCTGGACAGTCACTCCCAAGATCCCCCTGATACTTTTGATGTCTGG	CVKESLDSHSQDPPDTFDVW	IGHV3-66	IGHD2-21	IGHJ3	10	20	26	41
2	3.076923076923077E-4	TGTGCCAGAGGCGATTTTTGGAGTGGAGAAAGACTTTGGGCGGGTTGGTTCGACCCCTGG	CARGDFWSGERLWAGWFDPW	IGHV4-30-2	IGHD3-3	IGHJ5	9	11	25	45
2	3.076923076923077E-4	TGTGCGTTCGTGACCGCTATAACGACGCCTCTCTACTACTACTACTACATGGACGTCTGG	CAFVTAITTPLYYYYYMDVW	IGHV4-4	IGHD3-16	IGHJ6	5	12	24	32
2	3.076923076923077E-4	TGTGCGCGGTGCGGAAGTACCAGCAGTCTACAGCTGAAGAACAACTGGTTCGACCCCTGG	CARCGSTSSLQLKNNWFDPW	IGHV1-18	IGHD2-2	IGHJ5	5	15	23	40
2	3.076923076923077E-4	TGTGCGCGAGGCCTCCATAGCAGCACCTGGTACAAAGGAGTATACTACTTTGACTATTGG	CARGLHSSTWYKGVYYFDYW	IGHV4-34	IGHD6-13	IGHJ4	14	16	32	42
2	3.076923076923077E-4	TGTGCGATCCTTAACGGCTTGCTTTTCGCGGGCGGAGGGGTTCTTCCTTTTGATATCTGG	CAILNGLLFAGGGVLPFDIW	IGHV1-18	IGHD3-3	IGHJ3	6	33	41	46
2	3.076923076923077E-4	TGTGCGATCGCGTCTTATTGTGGTATTACAAGTTGTTATGCCGTCAGCCCTGACCACTGG	CAIASYCGITSCYAVSPDHW	IGHV1-2	IGHD2-2	IGHJ4	6	15	42	50
2	3.076923076923077E-4	TGTGCGATACCGACGGAGACTCAGGGTTATTACTATTACACCTACTACATGGACGTCTGG	CAIPTETQGYYYYTYYMDVW	IGHV1-18	IGHD4-17	IGHJ6	6	12	20	27
2	3.076923076923077E-4	TGTGCGACTCTGTTCTGCACTAGTGCCAATTGTGATGCCGGAGATGGTTTTGATCTCTGG	CATLFCTSANCDAGDGFDLW	IGHV5-10-1	IGHD2-2	IGHJ3	6	34	40	42
2	3.076923076923077E-4	TGTGCGAGTCTCTTTTGCACTGGTTCCAACTGCGATGTCGGAGATACTTTTGATATCTGG	CASLFCTGSNCDVGDTFDIW	IGHV5-10-1	IGHD3-9	IGHJ1	7	12	24	56
2	3.076923076923077E-4	TGTGCGAGCCTGTTTTGTACTGGTTCTACCTGCGATGTCGGAGATACTTTTGATATCTGG	CASLFCTGSTCDVGDTFDIW	IGHV5-10-1	IGHD3-9	IGHJ1	7	12	24	56
2	3.076923076923077E-4	TGTGCGAGCCTGTTTTGTACTAGTGCCAACTGCGATGCCGGAAATGATTTTGATATCTGG	CASLFCTSANCDAGNDFDIW	IGHV5-10-1	IGHD2-2	IGHJ3	7	14	40	43
2	3.076923076923077E-4	TGTGCGAGCCTGTTTTGTACTAGTACCACCTGCGATGCCGGAGATGATTTTGATATCTGG	CASLFCTSTTCDAGDDFDIW	IGHV5-10-1	IGHD2-2	IGHJ3	7	14	40	42
2	3.076923076923077E-4	TGTGCGAGCCTGTATTGCACTAGTACCACTTGCGATGTCGCAGATGATTTTGATGTCTGG	CASLYCTSTTCDVADDFDVW	IGHV5-10-1	IGHD2-2	IGHJ3	7	12	27	42
2	3.076923076923077E-4	TGTGCGAGGGGTACTACGTATTACTATGATAGTAGTGGTTACCACTACTTTGACTACTGG	CARGTTYYYDSSGYHYFDYW	IGHV3-21	IGHD3-22	IGHJ4	7	10	40	43
2	3.076923076923077E-4	TGTGCGAGGGGGGCACTATTAGACGACCTGATGCAATGGGGAGAATTTTGGCACCACTGG	CARGALLDDLMQWGEFWHHW	IGHV1-2	IGHD3-10	IGHJ1	7	37	42	54
2	3.076923076923077E-4	TGTGCGAGACTGTATATAGTGGGAGCTTCTCAGGATGACTACTACGGTATGGACGTCTGG	CARLYIVGASQDDYYGMDVW	IGHV5-10-1	IGHD1-26	IGHJ6	9	14	26	37
2	3.076923076923077E-4	TGTGCGAGACCCGCTGTCAGTAACTACGCTTCTGGCTACTACTACTACATGGACGTCTGG	CARPAVSNYASGYYYYMDVW	IGHV4-34	IGHD4-11	IGHJ6	8	17	27	35
2	3.076923076923077E-4	TGTGCGAGACATCGTGGCTATCGCAGTAGCTCGTCTCTCCTTTACTACTTTGACTACTGG	CARHRGYRSSSSLLYYFDYW	IGHV5-10-1	IGHD1-26	IGHJ4	11	24	31	42
2	3.076923076923077E-4	TGTGCGAGACATGTCGTAGATTGTACTAATGGTGTATGCTACTGGTACTTCGATCTCTGG	CARHVVDCTNGVCYWYFDLW	IGHV5-10-1	IGHD2-8	IGHJ2	14	19	36	37
2	3.076923076923077E-4	TGTGCGAGACAAGAAGTATTATGTAGTGGTGGTAGCTGCTACTCTTTAGTTGCTTACTGG	CARQEVLCSGGSCYSLVAYW	IGHV5-10-1	IGHD2-15	IGHJ4	10	21	43	54
2	3.076923076923077E-4	TGTGCGAGAGTCGGATATAGTGGCTACGAATCTATTCGCGCTGAATATTTGCAGCACTGG	CARVGYSGYESIRAEYLQHW	IGHV3-21	IGHD5-12	IGHJ1	9	12	28	32
2	3.076923076923077E-4	TGTGCGAGAGTGAAGATTCGTTCTACGGTTCAGGGAGTTTCTTACTATTCTGACTATTGG	CARVKIRSTVQGVSYYSDYW	IGHV4-31	IGHD3-10	IGHJ4	9	22	38	42
2	3.076923076923077E-4	TGTGCGAGAGTGAAGATTCGTTCTACGGTTCAGGGAGTTTCTTACTATTCTGACTATTGG	CARVKIRSTVQGVSYYSDYW	IGHV5-10-1	IGHD3-10	IGHJ4	8	22	38	42
2	3.076923076923077E-4	TGTGCGAGAGCCGGTGTGACTGGAACAATGGCTGGCGATAATGCAAAGTTCGACCCCTGG	CARAGVTGTMAGDNAKFDPW	IGHV3-21	IGHD1-20	IGHJ5	9	10	25	47
2	3.076923076923077E-4	TGTGCGAGAGGTGTTCGCCCCTCAGAGCAGTGGCTGGCGAGGCATGCTTTTGATATCTGG	CARGVRPSEQWLARHAFDIW	IGHV1-8	IGHD6-19	IGHJ3	10	25	36	43
2	3.076923076923077E-4	TGTGCGAGAGGCCTCCACCCTAGCACCTGGTACAGAGGGGTTTACTACTTTGACTACTGG	CARGLHPSTWYRGVYYFDYW	IGHV3-21	IGHD2-2	IGHJ4	9	20	32	42
2	3.076923076923077E-4	TGTGCGAGAGGCCTATTAGATGGTAGTGACGGGTCAGACTATTTTGGTTTTGATATCTGG	CARGLLDGSDGSDYFGFDIW	IGHV4-34	IGHD3-9	IGHJ3	13	39	45	47
2	3.076923076923077E-4	TGTGCGAGAGGGCCCCTCAATTACTACGGTTCAGGGAGTTATTATGATTTTGACCACTGG	CARGPLNYYGSGSYYDFDHW	IGHV1-18	IGHD3-10	IGHJ4	9	19	44	48
2	3.076923076923077E-4	TGTGCGAGAGGGGGAAACCATTGTGGTGGTGATTGCTATCCCGCCCCGGATGACTACTGG	CARGGNHCGGDCYPAPDDYW	IGHV1-8	IGHD2-21	IGHJ4	10	19	42	50
2	3.076923076923077E-4	TGTGCGAGAGGAAGGTATAGCAGCAGCTGGTACGGCCCGCGTCGCTGGTTCGACCCCTGG	CARGRYSSSWYGPRRWFDPW	IGHV4-34	IGHD6-13	IGHJ5	10	13	33	44
2	3.076923076923077E-4	TGTGCGAGAGATTGTCCCGATATAGCAGTGCCTGATCAGCCTCGTTGGTTCGACCCCTGG	CARDCPDIAVPDQPRWFDPW	IGHV1-46	IGHD6-19	IGHJ5	11	20	33	45
2	3.076923076923077E-4	TGTGCGAGAGATTGTCACCCCTCATCTTGTAGTGGTGAGAGCCCCGGCATGGACGTCTGG	CARDCHPSSCSGESPGMDVW	IGHV3-30	IGHD2-15	IGHJ6	11	26	36	47
2	3.076923076923077E-4	TGTGCGAGAGATCTTCAGTCATCATACAGTCATGGTTATGGGTCCGCTTTTGATGTCTGG	CARDLQSSYSHGYGSAFDVW	IGHV3-30	IGHD5-18	IGHJ3	13	23	37	45
2	3.076923076923077E-4	TGTGCGAGAGACGATGGATATTGTAGTAGTACGACCTGCTGGTCCTGGTTCGACACCTGG	CARDDGYCSSTTCWSWFDTW	IGHV1-46	IGHD2-2	IGHJ5	10	15	39	44
2	3.076923076923077E-4	TGTGCGAGAGACAGGTATAGCAGCAGCTGGTACGGGAGGAGGAACTGGTTCGACCCCTGG	CARDRYSSSWYGRRNWFDPW	IGHV4-34	IGHD6-13	IGHJ5	9	13	33	42
2	3.076923076923077E-4	TGTGCGAGAGACAGGTATAGCAGCAGCTGGTACGGGAGGAGGAACTGGTTCGACCCCTGG	CARDRYSSSWYGRRNWFDPW	IGHV4-31	IGHD6-13	IGHJ5	10	13	33	42
2	3.076923076923077E-4	TGTGCGAGAGAGGACGACGATAGCAGTACCTGGGTCGCCGCCTACTACTTTGACTGGTGG	CAREDDDSSTWVAAYYFDWW	IGHV4-31	IGHD2-21	IGHJ4	10	19	26	42
2	3.076923076923077E-4	TGTGCGAGAGAAGGGAGGGAGGCCCAGTGGCCGCCCGGCTACTACCACATGGACGTCTGG	CAREGREAQWPPGYYHMDVW	IGHV3-11	IGHD6-19	IGHJ6	10	24	30	38
2	3.076923076923077E-4	TGTGCGAAGGAACAGGAGCCGATACACTGGACGACTTATCGGTTAAGTTTTGCCTCTTGG	CAKEQEPIHWTTYRLSFASW	IGHV3-30	IGHD1-7	IGHJ4	6	25	30	57
2	3.076923076923077E-4	TGTGCGAAGGAACAGGAGCCGATACACTGGACGACTTATCGGTTAAACTTTGCCTCTTGG	CAKEQEPIHWTTYRLNFASW	IGHV3-30	IGHD1-7	IGHJ4	6	25	30	46
2	3.076923076923077E-4	TGTGCGAAACATTGGGAAGTTTATGGCGCAGGGAGTGGTGGAGATGCTGTTGATATCTGG	CAKHWEVYGAGSGGDAVDIW	IGHV3-23	IGHD2-15	IGHJ3	8	33	40	42
2	3.076923076923077E-4	TGTGCGAAAGTTCCAGGTTTTCTCGTTGTGATGATGAGGAACTGGTATTTCGATCTCTGG	CAKVPGFLVVMMRNWYFDLW	IGHV3-23	IGHD1-1	IGHJ2	9	10	15	40
2	3.076923076923077E-4	TGTGCGAAAGCTTTGCTCGACGAGAGCTGGAACTACGGGGAGGTGGGCTTTGACTACTGG	CAKALLDESWNYGEVGFDYW	IGHV4-4	IGHD1-7	IGHJ4	6	26	36	47
2	3.076923076923077E-4	TGTGCGAAAGGACCGGCCAGCTATGCCCCCTACTCCTACAGCTACTTCATGGACGTCTGG	CAKGPASYAPYSYSYFMDVW	IGHV3-23	IGHD2-2	IGHJ6	9	19	26	30
2	3.076923076923077E-4	TGTGCGAAAGGAATACGACTTTGGGTAGCTGGGGACTACTACTACTACATGGACGTCTGG	CAKGIRLWVAGDYYYYMDVW	IGHV3-30	IGHD2-15	IGHJ6	6	23	30	34
2	3.076923076923077E-4	TGTGCGAAAGATCCACAGGAGTACCAGCTGCTCTCGTCAGGGGGCTACTTTGACTACTGG	CAKDPQEYQLLSSGGYFDYW	IGHV3-23	IGHD2-2	IGHJ4	12	19	31	44
2	3.076923076923077E-4	TGTGCGAAAGAAGGTCCGAAAGAAGATCCCACGCGGGAGACGGATGCTGCTGAGATCTGG	CAKEGPKEDPTRETDAAEIW	IGHV3-23	IGHD1-26	IGHJ3	10	26	31	42
2	3.076923076923077E-4	TGTGCGAAAGAAATATTCTTACTGGGAGCCATCCCCCCTGATGATGCTTTTGATATATGG	CAKEIFLLGAIPPDDAFDIW	IGHV3-11	IGHD1-26	IGHJ3	10	22	28	40
2	3.076923076923077E-4	TGTGCACGCAAGGGGTATACGACCTCCAATTATTACGGGCCCCCCTGGTTCGACTCCTGG	CARKGYTTSNYYGPPWFDSW	IGHV2-26	IGHD3-22	IGHJ5	7	29	35	44
2	3.076923076923077E-4	TGTGCACACACATATTATTATGATCCTCGTGGTCTGACGGGGGTGGTTTTTGATCAGTGG	CAHTYYYDPRGLTGVVFDQW	IGHV2-5	IGHD3-16	IGHJ3	9	15	23	47
2	3.076923076923077E-4	TGTGCACACAGTCAGAATTACGATTTTTGGAGTGGTTATTCCTACTACTTTGACTACTGG	CAHSQNYDFWSGYSYYFDYW	IGHV2-5	IGHD3-3	IGHJ4	10	16	39	42
2	3.076923076923077E-4	TGTGCAACCGGGCGTTGTCCTAATGGTGTGTGCCGGGAAAATGATGTTTTTGATGTCTGG	CATGRCPNGVCRENDVFDVW	IGHV1-45	IGHD2-8	IGHJ3	6	14	32	40
2	3.076923076923077E-4	TGTGCAACGGGCCAGTGTACTAGTGGTGTATGCCGGGAAAATGATGTTTTCGATAGCTGG	CATGQCTSGVCRENDVFDSW	IGHV1-45	IGHD2-8	IGHJ3	6	15	32	40
2	3.076923076923077E-4	TGTGCAAGAGATCGACCGGGGTGTAGTGGTGGTTCCTGCTACTCAGTTGTTGACTACTGG	CARDRPGCSGGSCYSVVDYW	IGHV3-74	IGHD2-15	IGHJ4	12	21	43	49
2	3.076923076923077E-4	TGTGCAAGAGACTCCGGACACAGCTATGGCGTCTTCTTATACTACGCTATGGACGTCTGG	CARDSGHSYGVFLYYAMDVW	IGHV3-74	IGHD5-18	IGHJ6	10	15	28	48
2	3.076923076923077E-4	TGTGCAAGAGAGAGACTGGGAGCTAGAAAGCACGTTGTCAATGATGCTTTTGATATCTGG	CARERLGARKHVVNDAFDIW	IGHV3-13	IGHD1-26	IGHJ3	10	16	24	40
2	3.076923076923077E-4	TGTGCAAGAGAGAGACTGGGAGCTAGAAAGCACGTTGTCAATGATGCTTTTGATATCTGG	CARERLGARKHVVNDAFDIW	IGHV6-1	IGHD1-26	IGHJ3	10	16	24	40
2	3.076923076923077E-4	TGCGCGAGCCTGTTTTGTACTGGTTCCAGTTGCGATGTCGGAGATACTTTTGATATCTGG	CASLFCTGSSCDVGDTFDIW	IGHV5-10-1	IGHD1-1	IGHJ3	7	22	31	42
2	3.076923076923077E-4	TGCGCACACCCACACTATTATTGTAGTGGTGCCACCTGCTCCAGTCCCTGGGATGCCTGG	CAHPHYYCSGATCSSPWDAW	IGHV2-5	IGHD2-15	IGHJ3	8	18	30	56
2	3.076923076923077E-4	TGTCTCACAGATCCGTTAGTGGTGGTAGCTGCGACAAAAGGCTGGTTCGACCCCTGG	CLTDPLVVVAATKGWFDPW	IGHV3-15	IGHD2-15	IGHJ5	12	16	31	41
2	3.076923076923077E-4	TGTGTCAGAGAGGTTGTGGTGCGTGGATATACTGGCCACAACTGGTTCGACCCCTGG	CVREVVVRGYTGHNWFDPW	IGHV4-30-2	IGHD5-12	IGHJ5	10	21	35	37
2	3.076923076923077E-4	TGTGTGAGACAGAGTGTCTACTACATGACAGATTACAATGATGCTTTTGATGTGTGG	CVRQSVYYMTDYNDAFDVW	IGHV4-39	IGHD2-2	IGHJ3	10	17	24	37
2	3.076923076923077E-4	TGTGTGAAAGCCCCGTCACCGGGTTTAGCAGCGGCTGGGAAGTTCTTCCAACACTGG	CVKAPSPGLAAAGKFFQHW	IGHV3-9	IGHD6-25	IGHJ1	3	18	35	44
2	3.076923076923077E-4	TGTGTGAAAGATCTCGGATTCGGTTCGGCAGTGCGTGGTCCTCGGGGGGACTACTGG	CVKDLGFGSAVRGPRGDYW	IGHV3-23	IGHD3-10	IGHJ4	13	21	27	48
2	3.076923076923077E-4	TGTGTGAAAGACTGGTTTAGGTTGGGATGGTTACAAACGGGGTGCTTTCACTCCTGG	CVKDWFRLGWLQTGCFHSW	IGHV3-60	IGHD5-18	IGHJ4	10	26	33	44
2	3.076923076923077E-4	TGTGTAAGGGGCTATACTTCGGGGAATTATCACTATCACCCTCTTATTGACTACTGG	CVRGYTSGNYHYHPLIDYW	IGHV3-21	IGHD3-10	IGHJ4	3	17	29	46
2	3.076923076923077E-4	TGTGCCAGGTCGGGTGGTGGTAGTGGTTTTTTCCAGAATGATGCTTTTGATATTTGG	CARSGGGSGFFQNDAFDIW	IGHV5-10-1	IGHD2-15	IGHJ3	4	13	22	37
2	3.076923076923077E-4	TGTGCCAGACAATATTGTAGTAGGCCCAAATGCTACCCGGGGGCTTATGATATCTGG	CARQYCSRPKCYPGAYDIW	IGHV1-2	IGHD2-2	IGHJ3	8	11	22	42
2	3.076923076923077E-4	TGTGCGCGAGGGCCCTGGCGTTCCGATGTTTGGACGGGATATCTGCTTGACTTCGGG	CARGPWRSDVWTGYLLDFG	IGHV1-18	IGHD3-3	IGHJ4	9	23	33	46
2	3.076923076923077E-4	TGTGCGCAACATCATTGTTTTACTCCCGGGTGTTATGAAGCCTACTTTGAGTACTGG	CAQHHCFTPGCYEAYFEYW	IGHV2-5	IGHD6-13	IGHJ4	4	24	30	41
2	3.076923076923077E-4	TGTGCGACCCGGGGCGGAACAGTGACCACGGCTCCTCATGACGCTTTTGATATCTGG	CATRGGTVTTAPHDAFDIW	IGHV1-45	IGHD6-13	IGHJ3	4	6	12	35
2	3.076923076923077E-4	TGTGCGACAGATGGGGATAGTAGTGGGTGGTACGACCAGGGATATTTTGACTACTGG	CATDGDSSGWYDQGYFDYW	IGHV1-18	IGHD6-19	IGHJ4	11	12	38	45
2	3.076923076923077E-4	TGTGCGAGTTCCTTAACATTACAATTTTCGCCCCCGCGATATTACTTTGACTACTGG	CASSLTLQFSPPRYYFDYW	IGHV1-46	IGHD3-3	IGHJ4	7	17	27	42
2	3.076923076923077E-4	TGTGCGAGGTCTCCTTATGATAGTAGGACTGGGGAATTGCTCGGCTTCGACTCCTGG	CARSPYDSRTGELLGFDSW	IGHV3-21	IGHD3-22	IGHJ5	7	15	25	45
2	3.076923076923077E-4	TGTGCGAGGGCACGCTGTAGTGGTGAAACCTGCCCCTTTAGGTACTTTGATTACTGG	CARARCSGETCPFRYFDYW	IGHV3-48	IGHD2-15	IGHJ4	7	15	24	42
2	3.076923076923077E-4	TGTGCGAGGGAGGCGTACAACTGGAACGACTACTACTACTACTACGTGGACGTCTGG	CAREAYNWNDYYYYYVDVW	IGHV4-39	IGHD1-1	IGHJ6	7	14	27	28
2	3.076923076923077E-4	TGTGCGAGGATGCATACCAGTGGTCGATACTGGGATCTTTCTACTTATGATTTCTGG	CARMHTSGRYWDLSTYDFW	IGHV1-18	IGHD6-19	IGHJ3	7	13	22	43
2	3.076923076923077E-4	TGTGCGAGACTCAAGGGCCGCAGCTGGTCGACGCCGGACCCCGCTTTTGACTACTGG	CARLKGRSWSTPDPAFDYW	IGHV5-10-1	IGHD2-2	IGHJ4	9	19	27	45
2	3.076923076923077E-4	TGTGCGAGACTAGACTACGATTATTGGAGTGGTTACCTTGAGTACTTTGACCAGTGG	CARLDYDYWSGYLEYFDQW	IGHV3-13	IGHD3-3	IGHJ4	8	15	34	42
2	3.076923076923077E-4	TGTGCGAGACCGCTCTGTAGCAGCAGTAGTTGCTATGATTCCGGCTTTGACTTCTGG	CARPLCSSSSCYDSGFDFW	IGHV5-10-1	IGHD6-13	IGHJ4	9	17	25	44
2	3.076923076923077E-4	TGTGCGAGAGTTCCCGAGAGATGGCAACAATTAACAACAAACTACTTTGACTACTGG	CARVPERWQQLTTNYFDYW	IGHV3-21	IGHD5-24	IGHJ4	9	16	32	40
2	3.076923076923077E-4	TGTGCGAGAGTGGCGGATATAGCTATGATTAATGATTACTATGGGATGGACGTCTGG	CARVADIAMINDYYGMDVW	IGHV3-11	IGHD5-18	IGHJ6	9	14	30	45
2	3.076923076923077E-4	TGTGCGAGAGTGGAGCGGCGACTGGTAGAATGGGGCATTTATGTTTTTGATATCTGG	CARVERRLVEWGIYVFDIW	IGHV3-60	IGHD3-9	IGHJ3	3	19	25	40
2	3.076923076923077E-4	TGTGCGAGAGTGAAGAGGTACTCTGATATACCGGAGACTGATGCTTTTGGGATCTGG	CARVKRYSDIPETDAFGIW	IGHV5-10-1	IGHD1-20	IGHJ3	8	26	33	38
2	3.076923076923077E-4	TGTGCGAGAGGCAATCTGCAGCTCGGTGGTAATTACTACTACTACATGGACGTCTGG	CARGNLQLGGNYYYYMDVW	IGHV1-46	IGHD4-23	IGHJ6	9	23	31	33
2	3.076923076923077E-4	TGTGCGAGAGGGGCGAAAATTATTACTAATGTAGTAGTCGATGTCCCTGACTATTGG	CARGAKIITNVVVDVPDYW	IGHV3-21	IGHD2-2	IGHJ4	9	29	37	47
2	3.076923076923077E-4	TGTGCGAGAGGGGATTGTGATGATGGAGCTATTCATTGCCACTACTTTCACTTGTGG	CARGDCDDGAIHCHYFHLW	IGHV4-30-2	IGHD1-26	IGHJ4	9	24	30	40
2	3.076923076923077E-4	TGTGCGAGAGATTTACGCATCTCCTATGCTTCAGGGAGTTATGCTTTTGATAAATGG	CARDLRISYASGSYAFDKW	IGHV4-31	IGHD3-10	IGHJ3	11	23	39	40
2	3.076923076923077E-4	TGTGCGAGAGATTCCTATGACAGTGATGGTTACCAATTCCCCACCTTTGACTACTGG	CARDSYDSDGYQFPTFDYW	IGHV3-21	IGHD3-22	IGHJ4	11	14	31	44
2	3.076923076923077E-4	TGTGCGAGAGATCCCCCTACTGAGGACGGTGGTAATTCCAATGTTTTTGATATCTGG	CARDPPTEDGGNSNVFDIW	IGHV1-46	IGHD4-23	IGHJ3	12	25	38	40
2	3.076923076923077E-4	TGTGCGAGAGATCCCCCTACTGAGAACACTGGCAACTCCAATATCTTTGATCTTTGG	CARDPPTENTGNSNIFDLW	IGHV1-18	IGHD2-15	IGHJ3	12	34	44	45
2	3.076923076923077E-4	TGTGCGAGAGATCCGGGGCCCTCGGTTATCGGTTACAACTGGTTCTTCGATATCTGG	CARDPGPSVIGYNWFFDIW	IGHV3-7	IGHD1-14	IGHJ2	12	22	28	37
2	3.076923076923077E-4	TGTGCGAGAGATCATAAAGATAGTAGTGGCTGGCTCAACAACTGGTTCGACCCCTGG	CARDHKDSSGWLNNWFDPW	IGHV3-23	IGHD3-22	IGHJ5	12	18	28	37
2	3.076923076923077E-4	TGTGCGAGAGATGTCTCCCCCTATGGTTCAGGGGGCAGTTATGCTTTTGATTTTTGG	CARDVSPYGSGGSYAFDFW	IGHV4-31	IGHD3-10	IGHJ3	16	20	32	40
2	3.076923076923077E-4	TGTGCGAGAGATGGGATTTATACTGGTTTAGGGACCAAGAGGTGGCTGGACCCCTGG	CARDGIYTGLGTKRWLDPW	IGHV3-30	IGHD3-9	IGHJ5	11	21	27	48
2	3.076923076923077E-4	TGTGCGAGAGACCGTCACGGGGGCTTCGGAGACCCCGGGGACGTCATGGACGTCTGG	CARDRHGGFGDPGDVMDVW	IGHV3-30	IGHD3-10	IGHJ6	10	35	40	44
2	3.076923076923077E-4	TGTGCGAGAGACCGTCACGGGGGCTTCGGAGACCCCGGGGACGTCATGGACGTCTGG	CARDRHGGFGDPGDVMDVW	IGHV4-31	IGHD3-10	IGHJ6	10	35	40	44
2	3.076923076923077E-4	TGTGCGAGAGACGAGGTCGACTACGTGGGGTCGTTTTACTACGGTATGGACGTCTGG	CARDEVDYVGSFYYGMDVW	IGHV3-30	IGHD3-22	IGHJ6	10	35	42	45
2	3.076923076923077E-4	TGTGCGAGAGACGAGGTCGACTACGGGGGGTCGTTCTACTACGGTATGGACGTCTGG	CARDEVDYGGSFYYGMDVW	IGHV3-30	IGHD4-17	IGHJ6	10	18	25	35
2	3.076923076923077E-4	TGTGCGAGAGAGGGTATTACGATTTTTGGAGTGGCCCATGATGCTTTTGATATGTGG	CAREGITIFGVAHDAFDMW	IGHV4-31	IGHD3-3	IGHJ3	10	13	33	36
2	3.076923076923077E-4	TGTGCGAGAGAGGGGCCTCCTTTGACTCAGGGACTTATGGGCTGGTTCGACCCCTGG	CAREGPPLTQGLMGWFDPW	IGHV4-34	IGHD3-9	IGHJ5	9	20	26	41
2	3.076923076923077E-4	TGTGCGAGAGAGGGGCCTGCTTTGACTCAGGGACTCATGGGCTGGTTCGACCCCTGG	CAREGPALTQGLMGWFDPW	IGHV3-23	IGHD3-9	IGHJ5	10	20	26	41
2	3.076923076923077E-4	TGTGCGAGAGAGGGGCCTGCTTTGACTCAGGGACTCATGGGCTGGTTCGACCCCTGG	CAREGPALTQGLMGWFDPW	IGHV4-34	IGHD3-9	IGHJ5	9	20	26	41
2	3.076923076923077E-4	TGTGCGAGAGAGAGGGAGGGTGAGCAGCAACTGGGACTGAGGCCACTTGACTACTGG	CAREREGEQQLGLRPLDYW	IGHV4-31	IGHD6-13	IGHJ4	10	22	33	46
2	3.076923076923077E-4	TGTGCGAGAACCCTAAGTGGGAGCTACATGTCAGGGGGGTGGTACTTTGACTACTGG	CARTLSGSYMSGGWYFDYW	IGHV3-20	IGHD1-26	IGHJ4	8	15	26	42
2	3.076923076923077E-4	TGTGCGAAGGGGGGTCTTGATAGTGGTGCTTATAATCCCCTACCTTCTGATATTAGG	CAKGGLDSGAYNPLPSDIR	IGHV3-23	IGHD3-22	IGHJ3	7	17	32	43
2	3.076923076923077E-4	TGTGCGAAAGGCCTTTGGGGGATGGTGTACGCCGATTACTGGTACTTCGATCTCTGG	CAKGLWGMVYADYWYFDLW	IGHV3-23	IGHD3-16	IGHJ2	9	13	21	36
2	3.076923076923077E-4	TGTGCGAAAGGAGACTGGGAGTTAGGAGGGACCATGTGGGGTTGTTTTGATATCTGG	CAKGDWELGGTMWGCFDIW	IGHV3-23	IGHD3-10	IGHJ3	9	16	23	44
2	3.076923076923077E-4	TGTGCGAAAGATCTCGGATTCGGTTCGGCTGTGAGTGGTCCTCGGGGAGACTGTTGG	CAKDLGFGSAVSGPRGDCW	IGHV3-23	IGHD3-10	IGHJ4	13	41	48	54
2	3.076923076923077E-4	TGTGCGAAAGATCTCGGATTCGGTTCGGCAGTGGCTGGTCCTCGGGGGGACTACTGG	CAKDLGFGSAVAGPRGDYW	IGHV3-23	IGHD6-19	IGHJ4	13	27	38	48
2	3.076923076923077E-4	TGTGCGAAAGATCTGAGGACGTGGCAGGTCTTAGGGAGGAGTCCTTTTGATATGTGG	CAKDLRTWQVLGRSPFDMW	IGHV3-23	IGHD1-14	IGHJ3	13	18	23	43
2	3.076923076923077E-4	TGTGCGAAAGATGAGGTCAGGTTGAGCGGTGGCTGGACTTACTACTTTGACTACTGG	CAKDEVRLSGGWTYYFDYW	IGHV3-23	IGHD6-19	IGHJ4	11	24	35	39
2	3.076923076923077E-4	TGTGCGAAAGATGAGGTCAGGCTTAGTGGTGGATGGACTTACTACTTTGACTCCTGG	CAKDEVRLSGGWTYYFDSW	IGHV3-60	IGHD2-15	IGHJ4	11	23	31	39
2	3.076923076923077E-4	TGTGCGAAAGATGAGGTCAGGCTTAGCGGTGGGTGGACTTACTACTTTGACTACTGG	CAKDEVRLSGGWTYYFDYW	IGHV3-60	IGHD6-19	IGHJ4	11	23	35	39
2	3.076923076923077E-4	TGTGCGAAAGATGAGGTCAGGCTTAGCGGTGGGTGGACTTACTACTTTGACAACTGG	CAKDEVRLSGGWTYYFDNW	IGHV3-23	IGHD6-19	IGHJ4	11	23	35	39
2	3.076923076923077E-4	TGTGCGAAAGACCTCCCTTACAGAACTGGCTTCCATCCCTACTACTTTGACTATTGG	CAKDLPYRTGFHPYYFDYW	IGHV3-23	IGHD1-20	IGHJ4	10	23	28	39
2	3.076923076923077E-4	TGTGCGAAAGAGGCCTTTGGGTATGCCAGCAGCTGGTCCGGGGGGGATGACCACTGG	CAKEAFGYASSWSGGDDHW	IGHV3-23	IGHD6-13	IGHJ4	10	18	36	47
2	3.076923076923077E-4	TGTGCACGCACAGATTATTATGGTTCGGGGAGCCCGCAACACTGCTTTGACTCCTGG	CARTDYYGSGSPQHCFDSW	IGHV2-26	IGHD3-10	IGHJ4	7	13	31	40
2	3.076923076923077E-4	TGTGCACGAGATTGTCTGGACAAACGTTGTTCCGGGGACTACGTTTTTGACTTCTGG	CARDCLDKRCSGDYVFDFW	IGHV3-74	IGHD1-14	IGHJ4	11	23	34	45
2	3.076923076923077E-4	TGTGCACACGGATATGACTACAGTAACTACGAGGGGGGTTACTGGTTCGACCCCTGG	CAHGYDYSNYEGGYWFDPW	IGHV2-5	IGHD4-11	IGHJ5	8	13	30	40
2	3.076923076923077E-4	TGTGCACACAGACGTAGGTTTAGTAGCAATTGGAATTCCGGCTGGTTCGACCCCTGG	CAHRRRFSSNWNSGWFDPW	IGHV2-5	IGHD1-26	IGHJ5	14	20	26	41
2	3.076923076923077E-4	TGTGCACACAGACGCAAGCCGCTGCTGACAAAGGGGGACAACTGGTTCGACACCTGG	CAHRRKPLLTKGDNWFDTW	IGHV2-5	IGHD6-25	IGHJ5	13	16	25	37
2	3.076923076923077E-4	TGTGCACAACATAATTGTTTTACTCCCAGCTGCTATGAAGCCTACTTTGACTCCTGG	CAQHNCFTPSCYEAYFDSW	IGHV2-5	IGHD2-2	IGHJ4	7	25	36	41
2	3.076923076923077E-4	TGTGCAACCCGGGCGCAGCTGGAACCCGCCTACCAGTACTACTACATGGACGTCTGG	CATRAQLEPAYQYYYMDVW	IGHV3-74	IGHD2-2	IGHJ6	6	14	21	29
2	3.076923076923077E-4	TGTGCAAGAGCCCCGGGTGGGAGCTACGGTTATCGCAACTACGGTATGGACGTCTGG	CARAPGGSYGYRNYGMDVW	IGHV6-1	IGHD1-26	IGHJ6	9	16	26	45
2	3.076923076923077E-4	TGTGCAAGAGGTTCTGACTACACCTGGGGGAGTTCGTGGTGGGCTTTTGATGTCTGG	CARGSDYTWGSSWWAFDVW	IGHV3-74	IGHD3-16	IGHJ3	9	24	33	42
2	3.076923076923077E-4	TGTACCACAGGTCCCTATTATTATGATGAAAGTGGTAATTACCCCGCTTGTTACTGG	CTTGPYYYDESGNYPACYW	IGHV3-15	IGHD3-22	IGHJ4	9	15	41	51
2	3.076923076923077E-4	TGCGCGAGGGCGGATTTCGATTATTGGAATGATTATACCTACTATGCAGACTACTGG	CARADFDYWNDYTYYADYW	IGHV3-21	IGHD3-3	IGHJ4	7	13	35	48
2	3.076923076923077E-4	TGCGCGAGAGGCCTCCTGCCTCCTGGTGATGGTGCACACGGTTGTTTTGATGTTTGG	CARGLLPPGDGAHGCFDVW	IGHV4-34	IGHD2-21	IGHJ3	14	23	28	44
2	3.076923076923077E-4	TGCGCACAGTCTTACACCCATTATAGTGGTGGTGGCTGGTTTAGTTTTGACTACTGG	CAQSYTHYSGGGWFSFDYW	IGHV2-5	IGHD2-15	IGHJ4	7	19	37	45
2	3.076923076923077E-4	TGTGTTACAGTCCCCTGTAGTAGGTGCACTGTTTGGAACTGGTTCGACCCCTGG	CVTVPCSRCTVWNWFDPW	IGHV4-30-2	IGHD2-2	IGHJ5	3	15	22	36
2	3.076923076923077E-4	TGTGTGGCCGCCGGGGGCGGCAGTGGCTGGTACGGGAATGCTTTTGATATTTGG	CVAAGGGSGWYGNAFDIW	IGHV3-65	IGHD6-19	IGHJ3	0	19	33	37
2	3.076923076923077E-4	TGTGTGAGGGCCGGCAGTGGCTGGTACGAAATGGGTGATCCTCTAGATATTTGG	CVRAGSGWYEMGDPLDIW	IGHV3-11	IGHD6-19	IGHJ3	7	13	27	35
2	3.076923076923077E-4	TGTGTGAAAGATAAATGGCCTCGTGAAAGCAGTTGGGGCCCCTTTGATTACTGG	CVKDKWPRESSWGPFDYW	IGHV3-64	IGHD1-1	IGHJ4	11	29	34	41
2	3.076923076923077E-4	TGTGTGAAAGACGCTCACGGTCGGGTGTTTGAAAGGGACTACTTTGACCACTGG	CVKDAHGRVFERDYFDHW	IGHV3-23	IGHD2-8	IGHJ4	10	23	27	37
2	3.076923076923077E-4	TGTGCCAGAGAGAGGAGCAGTGGCCTTTACAATTACTTCGGTCTCGACGTCTGG	CARERSSGLYNYFGLDVW	IGHV1-2	IGHD5-24	IGHJ3	10	27	35	49
2	3.076923076923077E-4	TGTGCGACCTTCGATACGGTTCTTGACCACTACTACAACTACATGGATGTCTGG	CATFDTVLDHYYNYMDVW	IGHV3-74	IGHD4-17	IGHJ6	4	14	19	28
2	3.076923076923077E-4	TGTGCGACAGGGGACTACGGTGACTACGTAACAAACTGGTACTTCGATCTCTGG	CATGDYGDYVTNWYFDLW	IGHV1-46	IGHD4-17	IGHJ2	6	12	29	34
2	3.076923076923077E-4	TGTGCGACAGGGGACTACGGTGACTACGTAACAAACTGGTACTTCGATCTCTGG	CATGDYGDYVTNWYFDLW	IGHV1-8	IGHD4-17	IGHJ2	10	12	29	34
2	3.076923076923077E-4	TGTGCGACAGGATGGCGGTCAACTGCCGGCAGCTGGACCAAGTTTGACTATTGG	CATGWRSTAGSWTKFDYW	IGHV3-23	IGHD2-2	IGHJ4	6	28	35	42
2	3.076923076923077E-4	TGTGCGAGTTCCATTTTGACTGGTTATTCGGTTGACTGGTACTTCGATCTCTGG	CASSILTGYSVDWYFDLW	IGHV1-46	IGHD3-9	IGHJ2	7	12	27	34
2	3.076923076923077E-4	TGTGCGAGTCGCCACGGGGATGATGACTTCTATTACGGAGTCTTTGACTATTGG	CASRHGDDDFYYGVFDYW	IGHV5-10-1	IGHD2-21	IGHJ4	7	23	38	41
2	3.076923076923077E-4	TGTGCGAGGCAGCGCAGTGGCTACGATCCCTACAGTGATGCTTTTGATATTTGG	CARQRSGYDPYSDAFDIW	IGHV5-10-1	IGHD5-12	IGHJ3	7	15	26	35
2	3.076923076923077E-4	TGTGCGAGGGTCCCTCTCACGATTTACTACTACTACTACGGTCTGGACGTCTGG	CARVPLTIYYYYYGLDVW	IGHV4-59	IGHD3-16	IGHJ6	7	18	22	23
2	3.076923076923077E-4	TGTGCGAGGGTACCCACCAGCAGCAGTTGGTACTACTGGTACTTCGATCTCTGG	CARVPTSSSWYYWYFDLW	IGHV3-53	IGHD6-13	IGHJ2	7	18	31	32
2	3.076923076923077E-4	TGTGCGAGGGGTGGTCATGGCGGTGGTGGGATGAACTACATCATGGACGTCTGG	CARGGHGGGGMNYIMDVW	IGHV3-64	IGHD2-15	IGHJ6	7	22	28	34
2	3.076923076923077E-4	TGTGCGAGACGACAGTGGCTGGTATCTCTATACTACTACTACATGGACGTCTGG	CARRQWLVSLYYYYMDVW	IGHV4-39	IGHD6-19	IGHJ6	9	12	23	30
2	3.076923076923077E-4	TGTGCGAGAGCGCCCCCCTGGCAGGTCGCCAAGGGGTCTGACTTTGACTACTGG	CARAPPWQVAKGSDFDYW	IGHV3-30	IGHD3-16	IGHJ4	9	12	16	40
2	3.076923076923077E-4	TGTGCGAGAGGTCCACGTTGTGGTCTTGATTGCTACACATACTTTGACTCCTGG	CARGPRCGLDCYTYFDSW	IGHV1-8	IGHD2-21	IGHJ4	10	17	34	39
2	3.076923076923077E-4	TGTGCGAGAGGATCGGGGTCCGATAACTGGAATAACAACTGGTTCGACCCCTGG	CARGSGSDNWNNNWFDPW	IGHV4-34	IGHD1-20	IGHJ5	10	22	31	34
2	3.076923076923077E-4	TGTGCGAGAGATTTTGCAGCTGGTACGTTCGGTGTTGGCTGGTTCGACCCCTGG	CARDFAAGTFGVGWFDPW	IGHV4-4	IGHD6-13	IGHJ5	11	15	27	38
2	3.076923076923077E-4	TGTGCGAGAGATCAGGGGATAGAGTGGGAATTACTTGATGCTTTTGATATGTGG	CARDQGIEWELLDAFDMW	IGHV4-31	IGHD5-12	IGHJ3	12	16	26	35
2	3.076923076923077E-4	TGTGCGAGAGATGGTGGACATTGTAGTAGTGGAAGCTGCGCGTATGAATACTGG	CARDGGHCSSGSCAYEYW	IGHV1-18	IGHD2-15	IGHJ2	11	15	38	50
2	3.076923076923077E-4	TGTGCGAGAGATGGTGGACATTGTAGTAGTGGAAGCTGCGCGTATGAATACTGG	CARDGGHCSSGSCAYEYW	IGHV1-18	IGHD2-15	IGHJ4	11	15	38	44
2	3.076923076923077E-4	TGTGCGAGAGATGACCACGACATTTCGGCTGGTGACGATGCTTTTGATATTTGG	CARDDHDISAGDDAFDIW	IGHV4-31	IGHD3-9	IGHJ3	11	16	32	36
2	3.076923076923077E-4	TGTGCGAGAGATAAGAGGGGGCAGTGGCTGGGAGAGGGATACTTTGACTCCTGG	CARDKRGQWLGEGYFDSW	IGHV4-31	IGHD6-19	IGHJ4	11	20	30	39
2	3.076923076923077E-4	TGTGCGAGAGATAAATCGGGGCAGTGGCTGGTGCGAGGCCCAATCGACAAGTGG	CARDKSGQWLVRGPIDKW	IGHV3-11	IGHD6-19	IGHJ4	11	20	31	51
2	3.076923076923077E-4	TGTGCGAGAGACCCCCGCGGTATAGTGGGAGATATTAACGGTTTTGATGTCTGG	CARDPRGIVGDINGFDVW	IGHV4-31	IGHD1-26	IGHJ3	10	17	30	41
2	3.076923076923077E-4	TGTGCGAGAGAGGGGAAGCAGCAGCTGGTATACGGTGATGCTTTTGATATCTGG	CAREGKQQLVYGDAFDIW	IGHV4-31	IGHD6-13	IGHJ3	10	16	29	35
2	3.076923076923077E-4	TGTGCGAGAGAGATGACCGTGGCTGGGCCGGGGGATGATGCTTTTGATGTCTGG	CAREMTVAGPGDDAFDVW	IGHV3-33	IGHD6-19	IGHJ3	10	18	25	34
2	3.076923076923077E-4	TGTGCGAGAGAAGCGTATAGTAGCGCTGGGCTGAAGGTCGGTATGGACGTCTGG	CAREAYSSAGLKVGMDVW	IGHV4-31	IGHD6-25	IGHJ6	10	14	24	42
2	3.076923076923077E-4	TGTGCGAACCCCTTGGTCGATAGCAGTGGTGGCCCTGATGCTTTTGATTTGTGG	CANPLVDSSGGPDAFDLW	IGHV3-30	IGHD6-19	IGHJ3	6	19	28	35
2	3.076923076923077E-4	TGTGCGAAATTTATGACTTGGGGGCCACCCTACTCGTACGCTCTGGACGAGTGG	CAKFMTWGPPYSYALDEW	IGHV3-33	IGHD3-16	IGHJ6	6	17	23	43
2	3.076923076923077E-4	TGTGCGAAATATTGGCCTCCGCATGGTAACTGGGTGGCGGAACTTGACTACTGG	CAKYWPPHGNWVAELDYW	IGHV3-21	IGHD4-23	IGHJ4	6	23	30	43
2	3.076923076923077E-4	TGTGCGAAATATGGGCCTCAGTTTCATAACTGGGTGGCGGAACTTGACGAATGG	CAKYGPQFHNWVAELDEW	IGHV3-21	IGHD1-20	IGHJ4	6	25	32	43
2	3.076923076923077E-4	TGTGCGAAACATCCGGCCAGCAACCGGCCGATGTTGAGGCCTTTGGACGTCTGG	CAKHPASNRPMLRPLDVW	IGHV5-10-1	IGHD1-14	IGHJ6	11	21	26	43
2	3.076923076923077E-4	TGTGCGAAAGTGGGCGGGGAGACGACACATCCTTACTGGTACCTCGATCTCTGG	CAKVGGETTHPYWYLDLW	IGHV3-21	IGHD3-10	IGHJ2	6	14	20	33
2	3.076923076923077E-4	TGTGCGAAAGGGGACAATACATTTGTGGTCGTTTCGTATAAGTTTGACGACTGG	CAKGDNTFVVVSYKFDDW	IGHV3-23	IGHD2-21	IGHJ4	9	22	28	42
2	3.076923076923077E-4	TGTGCGAAAGGACCGTATCACGAGTTTTGGAGCGGCGATTACTTTGAATCCTGG	CAKGPYHEFWSGDYFESW	IGHV3-23	IGHD3-3	IGHJ4	9	13	31	39
2	3.076923076923077E-4	TGTGCGAAAGATTTTCATTACGAATGGAAGAGAGGATATGCCTTTGATGTCTGG	CAKDFHYEWKRGYAFDVW	IGHV1-67	IGHD3-3	IGHJ3	11	16	22	37
2	3.076923076923077E-4	TGTGCGAAAGATGGGGGATATTACGATACTTTGACCAACTTCCTTGACTCCTGG	CAKDGGYYDTLTNFLDSW	IGHV3-23	IGHD3-9	IGHJ4	11	18	34	43
2	3.076923076923077E-4	TGTGCGAAAGATATGACGGACCACAACTCGATATACGATGCTCTCGATGTTTGG	CAKDMTDHNSIYDALDVW	IGHV3-23	IGHD2-21	IGHJ3	11	19	25	36
2	3.076923076923077E-4	TGTGCGAAAGAGGAAGATAGCAGTTCGTCCCGTTCACACGGTATGGACGTCTGG	CAKEEDSSSSRSHGMDVW	IGHV3-23	IGHD6-6	IGHJ6	10	16	29	42
2	3.076923076923077E-4	TGTGCAACAGTTGCGGCAACACTTGATCCCACAAGGTGGGTTTTTGACTACTGG	CATVAATLDPTRWVFDYW	IGHV1-24	IGHD1-26	IGHJ4	9	26	31	42
2	3.076923076923077E-4	TGTGCAACAGGCCCTACAGTAACTCCTGGCCCCGCGACCTGGTTCGACCCCTGG	CATGPTVTPGPATWFDPW	IGHV3-47	IGHD4-11	IGHJ5	6	13	23	38
2	3.076923076923077E-4	TGTGCAACAGATTTAGATTATTGTGGTGGTGGCAGTTGCAAACACGGCTACTGG	CATDLDYCGGGSCKHGYW	IGHV1-24	IGHD2-21	IGHJ4	11	18	30	47
2	3.076923076923077E-4	TGTGCAACAGATCCTCTGTGGTTCGGGGAATTACATAGGGGGAGAGACTACTGG	CATDPLWFGELHRGRDYW	IGHV1-24	IGHD3-10	IGHJ4	12	18	32	45
2	3.076923076923077E-4	TGTGCAAGTTTCGATACGATTCTTGACCAGTACTACAATTACATGGACGTCTGG	CASFDTILDQYYNYMDVW	IGHV3-74	IGHD3-3	IGHJ6	7	14	24	30
2	3.076923076923077E-4	TGTGGGAGAGATATGGAACTGACTGCTCTGCGCACTATTTGGTTCGACCCTTGG	CGRDMELTALRTIWFDPW	IGHV1-2	IGHD2-21	IGHJ5	11	19	26	39
2	3.076923076923077E-4	TGTACTGCAGGCTGGTTGACAGGTGCCTCGGGGCCACATTATAAAGACTACTGG	CTAGWLTGASGPHYKDYW	IGHV3-49	IGHD3-10	IGHJ4	5	37	43	45
2	3.076923076923077E-4	TGTACCAGAGGAGGCTCTCCTGCCTTTGGCTACTACTATCCTATGGACGTCTGG	CTRGGSPAFGYYYPMDVW	IGHV3-72	IGHD3-16	IGHJ6	9	24	28	29
2	3.076923076923077E-4	TGTACGAAAGATAAGTCTACTGGGACCGATCGAAACCCTCCCTTTGACTACTGG	CTKDKSTGTDRNPPFDYW	IGHV3-30	IGHD7-27	IGHJ4	11	18	23	41
2	3.076923076923077E-4	TGCGCGAGTTATTTTAGAAGGTGGCGACACAAGGATGACGCTTTTGATATTTGG	CASYFRRWRHKDDAFDIW	IGHV3-20	IGHD3-9	IGHJ3	7	9	14	34
2	3.076923076923077E-4	TGCGCGAGAATACACTGGGGAGCCGGAAACGGGCCTTACTACTTTGACTACTGG	CARIHWGAGNGPYYFDYW	IGHV4-28	IGHD7-27	IGHJ4	9	13	20	36
2	3.076923076923077E-4	TGCGCACACAAAAATTACGACACTTGGACTGCTTCAAACTTCTTTGACTACTGG	CAHKNYDTWTASNFFDYW	IGHV2-70	IGHD3-9	IGHJ4	6	13	30	37
2	3.076923076923077E-4	TGCGCAAGAGCCGGGCTCCGCGCTACCCATTACTATGATAGCTTTGAATATTGG	CARAGLRATHYYDSFEYW	IGHV3-74	IGHD3-22	IGHJ4	9	28	40	41
2	3.076923076923077E-4	TGTTTACGGATGCGACCTGGGAGACATTCGGATGATGCCTTTGAGTTCTGG	CLRMRPGRHSDDAFEFW	IGHV2-5	IGHD1-26	IGHJ3	2	17	22	31
2	3.076923076923077E-4	TGTGTGACCTATGATCGAGTTAATCACACTCCCCACTACTTTGCTTTTTGG	CVTYDRVNHTPHYFAFW	IGHV3-23	IGHD3-10	IGHJ4	3	27	33	34
2	3.076923076923077E-4	TGTGTGAAAGGAGGTAGTGCATATTACTCCGGCGATGCTTTTGATATCTGG	CVKGGSAYYSGDAFDIW	IGHV3-9	IGHD3-22	IGHJ3	3	13	27	33
2	3.076923076923077E-4	TGTGTAAGAGATAGCAGCACCTGGGAACTCTTAACCGGATTGGACGTCTGG	CVRDSSTWELLTGLDVW	IGHV6-1	IGHD6-13	IGHJ6	11	12	23	40
2	3.076923076923077E-4	TGTGCCAGATATCTCTATGACAGTAGTGGTTTAATTTGGTTCAACCCCTGG	CARYLYDSSGLIWFNPW	IGHV4-30-2	IGHD3-22	IGHJ5	15	16	30	36
2	3.076923076923077E-4	TGTGCGTCCCACATAGTAGTGCCTGGGAACGATGATGGTTTTGATATATGG	CASHIVVPGNDDGFDIW	IGHV4-34	IGHD3-22	IGHJ3	5	12	20	31
2	3.076923076923077E-4	TGTGCGCGGAACTCTTTCAGTGGCGACTACAATGATGCTTTTGATCTCTGG	CARNSFSGDYNDAFDLW	IGHV4-39	IGHD4-11	IGHJ3	5	24	30	31
2	3.076923076923077E-4	TGTGCGCGAGGCCTATATCAGTGGCTGGTGCCATCGTCCTTCGACCTCTGG	CARGLYQWLVPSSFDLW	IGHV4-31	IGHD6-19	IGHJ2	9	13	28	38
2	3.076923076923077E-4	TGTGCGGGACTGATATGGTTCGGGGAGTTATTTGGTGCTTTTGATATCTGG	CAGLIWFGELFGAFDIW	IGHV3-11	IGHD3-10	IGHJ3	5	13	31	35
2	3.076923076923077E-4	TGTGCGATATATTGTGGTAGTTCCAGCTGCTACGAATGGGTCGACCCCTGG	CAIYCGSSSCYEWVDPW	IGHV4-59	IGHD2-2	IGHJ5	6	8	31	36
2	3.076923076923077E-4	TGTGCGATAACATTTTACTATGAGGGTAGTGATTACTATTATGACTACTGG	CAITFYYEGSDYYYDYW	IGHV3-21	IGHD3-22	IGHJ4	6	14	30	33
2	3.076923076923077E-4	TGTGCGAGTCGGCGAGCGGCAGCAACTGGTTCGGGTGCTTTTGATATCTGG	CASRRAAATGSGAFDIW	IGHV3-11	IGHD3-10	IGHJ3	7	26	34	35
2	3.076923076923077E-4	TGTGCGAGTGCCTATAGTAGTTACAATTATTACTATGGTATGGACGTCTGG	CASAYSSYNYYYGMDVW	IGHV5-10-1	IGHD3-10	IGHJ6	7	27	38	39
2	3.076923076923077E-4	TGTGCGAGTGATATTTTGATTGATTATTTCACTTACTACTTTGACTCATGG	CASDILIDYFTYYFDSW	IGHV5-10-1	IGHD3-9	IGHJ4	7	9	27	33
2	3.076923076923077E-4	TGTGCGAGCCGACCCGGTTCTTCACCTCAACTGGGGGCTTTCGACTTCTGG	CASRPGSSPQLGAFDFW	IGHV3-53	IGHD7-27	IGHJ4	7	28	35	42
2	3.076923076923077E-4	TGTGCGAGCAGCCCCGAAAGTAGTGGCTGGTACAACTGGTTCGACCCCTGG	CASSPESSGWYNWFDPW	IGHV3-30	IGHD3-22	IGHJ5	7	18	25	29
2	3.076923076923077E-4	TGTGCGAGGGCCAGGTATAGTGGGAACTACTACGACTACTTTGACTACTGG	CARARYSGNYYDYFDYW	IGHV5-51	IGHD1-26	IGHJ4	7	13	33	34
2	3.076923076923077E-4	TGTGCGAGGGGCCGTTCTTTTTACGATTATTGGAGGAGGATTGACGTGTGG	CARGRSFYDYWRRIDVW	IGHV4-34	IGHD3-3	IGHJ6	12	20	34	42
2	3.076923076923077E-4	TGTGCGAGGGAGTCTTGGGTGGTGGCTCCTAGGAATGCTCTTGATTTTTGG	CARESWVVAPRNALDFW	IGHV3-23	IGHD2-15	IGHJ3	6	26	33	34
2	3.076923076923077E-4	TGTGCGAGGAGGTCAGACGGTGGCTGGGAGGGCAACTGGTTCGACCCCTGG	CARRSDGGWEGNWFDPW	IGHV4-55	IGHD6-19	IGHJ5	7	19	26	32
2	3.076923076923077E-4	TGTGCGAGACTGTATATGGCAGTGGGCAGCCCGGTTGTTTTTGATATCTGG	CARLYMAVGSPVVFDIW	IGHV4-39	IGHD6-19	IGHJ3	9	14	24	38
2	3.076923076923077E-4	TGTGCGAGACTAACCACAGTCCCGGGGGAGATTAGTGGTTTAGACTACTGG	CARLTTVPGEISGLDYW	IGHV5-10-1	IGHD3-22	IGHJ4	9	32	39	42
2	3.076923076923077E-4	TGTGCGAGACCGGGTACAACTGGCTGGTTCTCGGCCGACTTTGACCACTGG	CARPGTTGWFSADFDHW	IGHV5-51	IGHD1-1	IGHJ4	9	12	22	37
2	3.076923076923077E-4	TGTGCGAGACAAGACATCTACGGTGGTAACACTGTTCACATTGACTACTGG	CARQDIYGGNTVHIDYW	IGHV5-10-1	IGHD4-23	IGHJ4	10	17	29	40
2	3.076923076923077E-4	TGTGCGAGAGTTGATCTTTGGACCGGTTCAGTACGAAATCATGACTATTGG	CARVDLWTGSVRNHDYW	IGHV1-2	IGHD1-1	IGHJ4	9	17	26	41
2	3.076923076923077E-4	TGTGCGAGAGTGGAATACGATTTTTACAATGGTTATTACTTTCATTCCTGG	CARVEYDFYNGYYFHSW	IGHV4-4	IGHD3-3	IGHJ4	9	15	35	36
2	3.076923076923077E-4	TGTGCGAGAGTAGGATTTGGGGAGGGCTACAATCATGGGCTTGACTCCTGG	CARVGFGEGYNHGLDSW	IGHV3-11	IGHD5-24	IGHJ4	9	24	32	40
2	3.076923076923077E-4	TGTGCGAGAGGCCTCCTCGACTACAACAGTGGCTGGCATAATGACTACTGG	CARGLLDYNSGWHNDYW	IGHV1-2	IGHD6-19	IGHJ4	9	26	35	41
2	3.076923076923077E-4	TGTGCGAGAGGCCCCCCCTATGGTTCGCGGACCGACTACTTTGACTACTGG	CARGPPYGSRTDYFDYW	IGHV3-21	IGHD3-10	IGHJ4	9	17	30	34
2	3.076923076923077E-4	TGTGCGAGAGGGGAGCTCGAGATGGCTACAATTTGGGGCTTTGACTACTGG	CARGELEMATIWGFDYW	IGHV3-21	IGHD5-24	IGHJ4	9	18	32	38
2	3.076923076923077E-4	TGTGCGAGAGGGGAGACTATGATAGTCCCACAAGGGTGGTTCGACCCCTGG	CARGETMIVPQGWFDPW	IGHV4-59	IGHD3-22	IGHJ5	9	15	25	36
2	3.076923076923077E-4	TGTGCGAGAGGAAATCCGGAGGGGCACGATATAAACTACATGGACGTCTGG	CARGNPEGHDINYMDVW	IGHV4-34	IGHD2-15	IGHJ6	10	14	20	34
2	3.076923076923077E-4	TGTGCGAGAGATTTTGTAGAGATGGCTACAATTGCCCCGAATGACTACTGG	CARDFVEMATIAPNDYW	IGHV3-30	IGHD5-24	IGHJ4	11	15	32	41
2	3.076923076923077E-4	TGTGCGAGAGATTCGGGGGAGGTGGGACCTTCCGGGGACCTTGACTACTGG	CARDSGEVGPSGDLDYW	IGHV1-46	IGHD3-16	IGHJ4	11	14	20	40
2	3.076923076923077E-4	TGTGCGAGAGATTGCGCTGGATACATCCATGGTTATGAAGTTGACCACTGG	CARDCAGYIHGYEVDHW	IGHV1-18	IGHD5-18	IGHJ4	11	17	34	40
2	3.076923076923077E-4	TGTGCGAGAGATTGCGCTGGATACATCCATGGTTATGAAGTTGACCACTGG	CARDCAGYIHGYEVDHW	IGHV1-2	IGHD5-18	IGHJ4	11	17	34	40
2	3.076923076923077E-4	TGTGCGAGAGATTGGAGCAGTGGCTGGTTGTACAACTGGTTCGACCCCTGG	CARDWSSGWLYNWFDPW	IGHV4-31	IGHD6-19	IGHJ5	11	15	25	26
2	3.076923076923077E-4	TGTGCGAGAGATCGGTTCAGTAATTACTATTATTACTACATGGAGGTCTGG	CARDRFSNYYYYYMEVW	IGHV4-31	IGHD3-22	IGHJ6	12	18	23	24
2	3.076923076923077E-4	TGTGCGAGAGATGCCCTCGCAGGCACCTCGGCCGATGTTCTTGATATGTGG	CARDALAGTSADVLDMW	IGHV1-2	.	IGHJ3	20	-1	-1	33
2	3.076923076923077E-4	TGTGCGAGAGATGGAGGGGAGTGGATGATATTTTATTACTTTGACTTCTGG	CARDGGEWMIFYYFDFW	IGHV3-30	IGHD3-9	IGHJ4	11	26	33	36
2	3.076923076923077E-4	TGTGCGAGAGATATTCGACGGGTGGGAGATTCTTTATACTTTGACTACTGG	CARDIRRVGDSLYFDYW	IGHV4-59	IGHD1-26	IGHJ4	11	21	27	36
2	3.076923076923077E-4	TGTGCGAGAGACTATAATCCCGGCTGGGAAAGTTACTACTTTGAGTATTGG	CARDYNPGWESYYFEYW	IGHV3-30	IGHD3-10	IGHJ4	10	12	17	33
2	3.076923076923077E-4	TGTGCGAGAGACCTCCCCACGGACCGTGGTAGCTGCTACTTTGACTACTGG	CARDLPTDRGSCYFDYW	IGHV1-18	IGHD2-15	IGHJ4	14	25	34	35
2	3.076923076923077E-4	TGTGCGAGAACACATTGTGATAGTATCACATGTTTTTACTTTGACTACTGG	CARTHCDSITCFYFDYW	IGHV3-11	IGHD3-22	IGHJ4	8	17	24	36
2	3.076923076923077E-4	TGTGCGAGAACACATTGTGATAGCATCACCTGCTTTCACTTTGACTACTGG	CARTHCDSITCFHFDYW	IGHV3-11	IGHD2-8	IGHJ4	8	19	25	37
2	3.076923076923077E-4	TGTGCGAGAACACACTGTGATAGTGACACCTGCTTTCATTTTGACTACTGG	CARTHCDSDTCFHFDYW	IGHV3-11	IGHD3-22	IGHJ4	8	13	23	39
2	3.076923076923077E-4	TGTGCGAGAAGAGGGAGGCACCAACTGGTACGGGGCCGTTTTGACTACTGG	CARRGRHQLVRGRFDYW	IGHV4-34	IGHD6-13	IGHJ4	8	17	31	39
2	3.076923076923077E-4	TGTGCGAAGGAGGGACATAGCAGTGGACGTGCGGGGAATCTTAACTTCTGG	CAKEGHSSGRAGNLNFW	IGHV3-30	IGHD6-19	IGHJ4	6	16	25	43
2	3.076923076923077E-4	TGTGCGAAAGTTGCACTGACTACGATGAGTTCCTACTACTTTGACTCCTGG	CAKVALTTMSSYYFDSW	IGHV3-23	IGHD4-17	IGHJ4	9	16	27	33
2	3.076923076923077E-4	TGTGCGAAAGGAAGACTATACCAGACTACGGTGACTGCGTATGGCTACTGG	CAKGRLYQTTVTAYGYW	IGHV3-23	IGHD4-17	IGHJ4	9	23	40	44
2	3.076923076923077E-4	TGTGCGAAAGATGGGGAATATGGCTACGGTATTTGGTACTTTGACTACTGG	CAKDGEYGYGIWYFDYW	IGHV3-23	IGHD5-12	IGHJ4	11	20	27	36
2	3.076923076923077E-4	TGTGCGAAAGATGACACGAATGACTACGGTGACCCATATCTTGACTACTGG	CAKDDTNDYGDPYLDYW	IGHV3-30	IGHD4-17	IGHJ4	11	19	32	40
2	3.076923076923077E-4	TGTGCGAAAGATAGGCTAATAGCATTCAGTGGAGAGGACTTTGACTGCTGG	CAKDRLIAFSGEDFDCW	IGHV4-31	IGHD2-21	IGHJ4	11	17	27	37
2	3.076923076923077E-4	TGTGCGAAAGAGAGAAGTGGCTGGTACAATTATGATCCTTATGACGTCTGG	CAKERSGWYNYDPYDVW	IGHV3-74	IGHD6-19	IGHJ3	4	15	26	31
2	3.076923076923077E-4	TGTGCGAAAATAGATTACTTTTGGGGGAGTTATCGCCCCCCTGACTACTGG	CAKIDYFWGSYRPPDYW	IGHV3-23	IGHD3-16	IGHJ4	8	12	34	41
2	3.076923076923077E-4	TGTGCATGGAGGATAATGGGTGATGATGCTTGGGGTGCTTTTGATATCTGG	CAWRIMGDDAWGAFDIW	IGHV1-24	IGHD2-15	IGHJ3	5	9	14	35
2	3.076923076923077E-4	TGTGCACACGCCCGCATTGCAGCAGCTGGTAGATCCCACTTTGATTCCTGG	CAHARIAAAGRSHFDSW	IGHV2-5	IGHD6-13	IGHJ5	8	18	30	46
2	3.076923076923077E-4	TGTGCAATTAGTATTTTAGTTCCTGGTGCGAGTGTTGCTTTTGATATCTGG	CAISILVPGASVAFDIW	IGHV1-2	IGHD1-7	IGHJ3	4	16	22	35
2	3.076923076923077E-4	TGTGCAAGAAGAAGAGCACATTGTCTTCACACCTGTTCCTTTGACTCCTGG	CARRRAHCLHTCSFDSW	IGHV3-13	IGHD2-21	IGHJ4	8	14	23	38
2	3.076923076923077E-4	TGTACCCTAGATTGTAGTACTACCAGTTGTTATTTTTGGAATTTCGGCTGG	CTLDCSTTSCYFWNFGW	IGHV3-73	IGHD2-2	IGHJ4	4	10	32	47
2	3.076923076923077E-4	TGTACGAAAGGGGGTGCCTATCCTAATTTCTACTGGTACTTCGATCTCCGG	CTKGGAYPNFYWYFDLR	IGHV3-23	IGHD2-15	IGHJ2	9	18	24	29
2	3.076923076923077E-4	TGCGTGAGACATTCCGGTTATACCCCTGGCTGGCCTTATTTTGACTTCTGG	CVRHSGYTPGWPYFDFW	IGHV3-21	IGHD1-14	IGHJ4	8	11	23	39
2	3.076923076923077E-4	TGCGTGAGAGACGACGGGATTCATGGCGGCACCTACAGTATGGACGTCTGG	CVRDDGIHGGTYSMDVW	IGHV3-33	IGHD4-11	IGHJ6	10	32	38	39
2	3.076923076923077E-4	TGTTCTAGGGGATACAGTGGTATCGACATTTATGCCTTGGATATCTGG	CSRGYSGIDIYALDIW	IGHV3-22	IGHD5-18	IGHJ3	4	9	16	31
2	3.076923076923077E-4	TGTTCACAGAGGACTTGGTCATACGATTTTTGGGGCATGGACGTCTGG	CSQRTWSYDFWGMDVW	IGHV2-5	IGHD3-3	IGHJ6	7	21	32	35
2	3.076923076923077E-4	TGTTGTCGATTGGATGACTTCGGTGACGACAGGCGCTTTGCCTTTTGG	CCRLDDFGDDRRFAFW	IGHV3-65	IGHD4-17	IGHJ1	0	13	26	45
2	3.076923076923077E-4	TGTGTGGCAGCTGCCCGATCACCCTACTTCTACGGTTTGGGCTTCTGG	CVAAARSPYFYGLGFW	IGHV3-11	IGHD2-2	IGHJ3	3	6	12	43
2	3.076923076923077E-4	TGTGTGAGAGGCGGACGGTATAGCGATGGCTGGAACTTATGGCACTGG	CVRGGRYSDGWNLWHW	IGHV4-34	IGHD6-19	IGHJ4	11	16	32	43
2	3.076923076923077E-4	TGTGTGAGAAAAAGTTACTATGATAGTAGTGGTTATACTTTTCCCTGG	CVRKSYYDSSGYTFPW	IGHV1-18	IGHD3-22	IGHJ5	8	14	35	42
2	3.076923076923077E-4	TGTGCGTCGGCCCCGGGGGTTCGGGGAATTATGGAGTTCAACCTCTGG	CASAPGVRGIMEFNLW	IGHV4-39	IGHD3-10	IGHJ5	5	17	31	35
2	3.076923076923077E-4	TGTGCGGCAGGCTGCCCCAGATGCGGTACCAGCTGCTATTGGGACTGG	CAAGCPRCGTSCYWDW	IGHV4-34	IGHD2-2	IGHJ4	5	25	38	43
2	3.076923076923077E-4	TGTGCGGCAGGCGGCCCCAGATGCGGTACCAGCTGCTTTTGGGACTGG	CAAGGPRCGTSCFWDW	IGHV4-34	IGHD2-2	IGHJ4	5	25	36	43
2	3.076923076923077E-4	TGTGCGATACCGGGCTATGGTGGCTACATATATACTTTAAATATTTGG	CAIPGYGGYIYTLNIW	IGHV4-31	IGHD5-12	IGHJ3	6	15	26	40
2	3.076923076923077E-4	TGTGCGACCTTACCGGGTATTGGAATTGCTGACTCGTTTGACAACTGG	CATLPGIGIADSFDNW	IGHV1-2	IGHD6-13	IGHJ4	6	12	19	36
2	3.076923076923077E-4	TGTGCGACCTATTGTCTGGGGACAAGTTGTTCTGGCGGTCAATATTGG	CATYCLGTSCSGGQYW	IGHV4-55	IGHD7-27	IGHJ4	6	15	21	45
2	3.076923076923077E-4	TGTGCGAGTCGGGGGATTACGGCTTTTGGAGTGGCCGAACCCCTCTGG	CASRGITAFGVAEPLW	IGHV3-11	IGHD3-3	IGHJ4	7	15	33	44
2	3.076923076923077E-4	TGTGCGAGCCTGACTATGATGACTATGTATGATGCTTTTGATATCTGG	CASLTMMTMYDAFDIW	IGHV4-39	IGHD4-17	IGHJ3	7	10	24	28
2	3.076923076923077E-4	TGTGCGAGGCGCTACTATGATGGTCGTAATTATTCCTTTGACTCCTGG	CARRYYDGRNYSFDSW	IGHV4-31	IGHD3-22	IGHJ4	7	12	33	35
2	3.076923076923077E-4	TGTGCGAGGGACTGTGGTGGTGATTGCTATGGTGCTTTTGATATCTGG	CARDCGGDCYGAFDIW	IGHV3-11	IGHD2-21	IGHJ3	7	12	27	28
2	3.076923076923077E-4	TGTGCGAGATTGTCGGAGGATGGTTACCCATGGAGGGATGACTACTGG	CARLSEDGYPWRDDYW	IGHV3-21	IGHD5-18	IGHJ4	8	19	26	38
2	3.076923076923077E-4	TGTGCGAGATGTTACAGCAGGTCGTTGTGTCACTACTTTGACCACTGG	CARCYSRSLCHYFDHW	IGHV1-3	IGHD6-6	IGHJ4	8	15	24	31
2	3.076923076923077E-4	TGTGCGAGACTTTCGCCCTATGGTTCAGGGAGTTACTTTGACTACTGG	CARLSPYGSGSYFDYW	IGHV1-69D	IGHD3-10	IGHJ4	8	17	32	33
2	3.076923076923077E-4	TGTGCGAGACGAGGGAGGGACAGCAGTTGGTACTACTTTGACTATTGG	CARRGRDSSWYYFDYW	IGHV5-51	IGHD1-1	IGHJ4	9	23	28	29
2	3.076923076923077E-4	TGTGCGAGACATACTCAATTGGGGAGCGAGGACTACTTCGACCCCTGG	CARHTQLGSEDYFDPW	IGHV5-10-1	IGHD4-23	IGHJ5	11	30	35	36
2	3.076923076923077E-4	TGTGCGAGAGTTCAAGGTGGGAGCCTCTACTCTACCTCTGACCACTGG	CARVQGGSLYSTSDHW	IGHV4-31	IGHD1-26	IGHJ4	9	16	23	38
2	3.076923076923077E-4	TGTGCGAGAGTTCAAGGTGGAAGTCTCTACTCTACCTCTGATTACTGG	CARVQGGSLYSTSDYW	IGHV3-21	IGHD5-24	IGHJ4	9	23	29	38
2	3.076923076923077E-4	TGTGCGAGAGTGGATGGCTATAGGGCAGTTGATGCCTTTGATATCTGG	CARVDGYRAVDAFDIW	IGHV4-34	IGHD5-24	IGHJ3	9	12	19	29
2	3.076923076923077E-4	TGTGCGAGAGCTCCGACTTTCGCTCCAACTGGTGACTTTGACTTCTGG	CARAPTFAPTGDFDFW	IGHV1-2	IGHD1-1	IGHJ4	9	25	31	34
2	3.076923076923077E-4	TGTGCGAGAGCCCCCGGATATTATAGTGCGACTTTCCTTCAGCCCTGG	CARAPGYYSATFLQPW	IGHV4-4	IGHD2-15	IGHJ5	9	15	27	42
2	3.076923076923077E-4	TGTGCGAGAGCCGTCCATGACTCCGGTGACGACGGGCCTGGGTACTGG	CARAVHDSGDDGPGYW	IGHV3-23	IGHD4-17	IGHJ4	6	15	33	42
2	3.076923076923077E-4	TGTGCGAGAGCGGACTTTGATACTGGTGGTTATTGGTTTGACTACTGG	CARADFDTGGYWFDYW	IGHV5-10-1	IGHD3-22	IGHJ4	8	13	33	36
2	3.076923076923077E-4	TGTGCGAGAGGTTATGGTGCCACCGTCCTCGATGTTTTTGGTATCTGG	CARGYGATVLDVFGIW	IGHV4-4	IGHD4-23	IGHJ3	9	19	25	30
2	3.076923076923077E-4	TGTGCGAGAGGTTACTATGGTTCAGGGAGTCCATCGATTGATATCTGG	CARGYYGSGSPSIDIW	IGHV3-21	IGHD3-10	IGHJ3	9	11	29	37
2	3.076923076923077E-4	TGTGCGAGAGGTGACTTTGATGATATCAGATATGGATTTGGCCTCTGG	CARGDFDDIRYGFGLW	IGHV4-34	IGHD3-22	IGHJ4	10	19	24	44
2	3.076923076923077E-4	TGTGCGAGAGGTGACTTTAATGATATCAGATATGGGTTTGGCTTCTGG	CARGDFNDIRYGFGFW	IGHV4-34	IGHD3-22	IGHJ4	10	19	24	36
2	3.076923076923077E-4	TGTGCGAGAGGTGACTTTAATGATATCAGATATGGATTTGGCGTCTGG	CARGDFNDIRYGFGVW	IGHV4-34	IGHD3-22	IGHJ4	10	19	24	44
2	3.076923076923077E-4	TGTGCGAGAGGTGACCGTAATGACATCCGATATGGATTTGCCCTCTGG	CARGDRNDIRYGFALW	IGHV4-34	IGHD3-3	IGHJ4	10	15	20	44
2	3.076923076923077E-4	TGTGCGAGAGGTGAATTTAATGATATCAGATATGGGTTTGGCTTCTGG	CARGEFNDIRYGFGFW	IGHV4-34	IGHD3-22	IGHJ4	10	19	24	36
2	3.076923076923077E-4	TGTGCGAGAGGCGACAGTGGCTGGTACTTTGATGCTTTTGATATCTGG	CARGDSGWYFDAFDIW	IGHV1-8	IGHD6-19	IGHJ3	11	14	26	29
2	3.076923076923077E-4	TGTGCGAGAGGGTCTCTAGCAGGCAACCCAGGGCGCTTTGACTACTGG	CARGSLAGNPGRFDYW	IGHV4-4	IGHD2-15	IGHJ4	9	16	21	35
2	3.076923076923077E-4	TGTGCGAGAGATCTCGGGTATAGCAGTGGCTGGCCCATTGACTACTGG	CARDLGYSSGWPIDYW	IGHV1-18	IGHD6-19	IGHJ4	14	15	32	37
2	3.076923076923077E-4	TGTGCGAGAGATCATAGCGACAATTGGCCCTATGCTTTTGATAGTTGG	CARDHSDNWPYAFDSW	IGHV4-31	IGHD5-24	IGHJ3	12	19	24	31
2	3.076923076923077E-4	TGTGCGAGAGATCACGGTGACTACGATGACTGCTACTTTGACCAATGG	CARDHGDYDDCYFDQW	IGHV1-18	IGHD4-17	IGHJ4	12	13	24	32
2	3.076923076923077E-4	TGTGCGAGAGATCAAAACAGTATCTACGTGGGTTCTTTTGATATGTGG	CARDQNSIYVGSFDMW	IGHV4-31	IGHD4-11	IGHJ3	12	16	28	34
2	3.076923076923077E-4	TGTGCGAGAGACGGGGGGGAAAAGGGGAGTGATGCTTTTGATATCTGG	CARDGGEKGSDAFDIW	IGHV1-67	IGHD3-10	IGHJ3	10	23	28	29
2	3.076923076923077E-4	TGTGCGAGAGACAAGGTAGTTGGTGCCCCGGACTACTTTGACTACTGG	CARDKVVGAPDYFDYW	IGHV3-7	IGHD1-7	IGHJ4	10	15	20	31
2	3.076923076923077E-4	TGTGCGAGAGAAGCGGGGTCTAGGGCGATTTACTATTTTGACAATTGG	CAREAGSRAIYYFDNW	IGHV4-4	IGHD2-15	IGHJ4	10	19	23	30
2	3.076923076923077E-4	TGTGCGAGAATGGACAGCGGCTCGTCCTTTGATGCTTTTGATATCTGG	CARMDSGSSFDAFDIW	IGHV4-28	IGHD6-6	IGHJ3	9	15	26	29
2	3.076923076923077E-4	TGTGCGAGAAGATACTATGATACTAGTGGTTATCCCTTTGACTACTGG	CARRYYDTSGYPFDYW	IGHV3-48	IGHD3-22	IGHJ4	8	12	32	35
2	3.076923076923077E-4	TGTGCGAAATTGAGATCGGAAGTGGTCGTTGCTGCTACTAACTACTGG	CAKLRSEVVVAATNYW	IGHV3-23	IGHD2-15	IGHJ4	8	20	38	40
2	3.076923076923077E-4	TGTGCGAAACTACATGGTGGCTACAAAGGTGATGCTTTTGATATCTGG	CAKLHGGYKGDAFDIW	IGHV3-23	IGHD5-24	IGHJ3	8	17	25	29
2	3.076923076923077E-4	TGTGCGAAACCGAACTGGAACCCGGCGGGAGACTGGTTCGACCCCTGG	CAKPNWNPAGDWFDPW	IGHV3-23	IGHD1-1	IGHJ5	8	12	20	31
2	3.076923076923077E-4	TGTGCGAAACCGAACTGGAACCCGGCGGGAGACTGGTTCGACCCCTGG	CAKPNWNPAGDWFDPW	IGHV3-9	IGHD1-1	IGHJ5	8	12	20	31
2	3.076923076923077E-4	TGTGCGAAACATGGGGAGTGGGATTATTATGACAGTAGGTACTACTGG	CAKHGEWDYYDSRYYW	IGHV4-39	IGHD3-22	IGHJ4	12	22	37	40
2	3.076923076923077E-4	TGTGCGAAAGATCACTTTGGTGGTAACGGAAGGTCTTTTGATGTCTGG	CAKDHFGGNGRSFDVW	IGHV3-9	IGHD4-23	IGHJ3	11	18	26	34
2	3.076923076923077E-4	TGTGCGAAAGAGCTTGCTGGTATTCACTACTATGGTTTGGACGTCTGG	CAKELAGIHYYGLDVW	IGHV3-21	IGHD3-10	IGHJ6	10	27	36	37
2	3.076923076923077E-4	TGTGCGAAAACCGGCGATTCAGACCGACTCTGGTACATTGACTACTGG	CAKTGDSDRLWYIDYW	IGHV3-23	IGHD1-20	IGHJ4	8	9	13	33
2	3.076923076923077E-4	TGTGCACGGATGCATGTCAGTCAATTCGACCCCTATTTCGACTATTGG	CARMHVSQFDPYFDYW	IGHV2-26	IGHD3-9	IGHJ4	10	17	23	32
2	3.076923076923077E-4	TGTGCACGGACGGTCAACTTTTATAGTGGGAGCCCGTTCGACCCCTGG	CARTVNFYSGSPFDPW	IGHV2-70	IGHD1-26	IGHJ5	9	21	32	35
2	3.076923076923077E-4	TGTGCACGGACACATGTCAGTAATTTCGACCCTTATTTTGACTCCTGG	CARTHVSNFDPYFDSW	IGHV2-5	IGHD3-22	IGHJ4	6	18	23	36
2	3.076923076923077E-4	TGTGCAACAGCCCCGCGAGGGAAGGCAACTCCAAATTTTGACTACTGG	CATAPRGKATPNFDYW	IGHV1-24	IGHD3-3	IGHJ4	9	27	34	36
2	3.076923076923077E-4	TGTGCAAGAGTGGATAGTAGGGGATACAGTTTCGGTATGGACGTCTGG	CARVDSRGYSFGMDVW	IGHV3-47	IGHD3-22	IGHJ6	9	12	19	36
2	3.076923076923077E-4	TGTGCAAGAGCCTCTGACCGTATCTCTTCTCGGTACTTTGACTCCTGG	CARASDRISSRYFDSW	IGHV3-11	IGHD4-17	IGHJ4	9	16	21	33
2	3.076923076923077E-4	TGTGCAAGAGGGAGGAGGGGGTTTGAAGTTGGGCTTTTTCACTACTGG	CARGRRGFEVGLFHYW	IGHV6-1	IGHD1-1	IGHJ4	9	26	30	36
2	3.076923076923077E-4	TGTGCAAGAGATACTGATAATAGTGCACTTGGTGCTTTTGATGTCTGG	CARDTDNSALGAFDVW	IGHV3-13	IGHD3-22	IGHJ3	11	14	24	32
2	3.076923076923077E-4	TGTACGAGCCGATGGGGTGGGAACTACCCTGGCCCCATTGACTACTGG	CTSRWGGNYPGPIDYW	IGHV3-23	IGHD1-7	IGHJ4	6	19	26	37
2	3.076923076923077E-4	TGTACGAGAAGGGTGAACACAGCTGCGGAGTACTACTTTGACTCTTGG	CTRRVNTAAEYYFDSW	IGHV1-46	IGHD2-2	IGHJ4	8	19	25	28
2	3.076923076923077E-4	TGTACAACACCTTTACAGGAATTGGGTCCTGATGCCTTTGATATGTGG	CTTPLQELGPDAFDMW	IGHV1-24	IGHD4-11	IGHJ3	8	13	17	29
2	3.076923076923077E-4	TGCGCGAGAGGTCTGTTGTGGTGGGGCCCTGAAGCTTTTGATATCTGG	CARGLLWWGPEAFDIW	IGHV3-64	IGHD2-21	IGHJ3	13	15	23	29
2	3.076923076923077E-4	TGTGTCAGGGAGCATAGTACCTCGTCTAAAGCTTTTGATATCTGG	CVREHSTSSKAFDIW	IGHV3-74	IGHD6-6	IGHJ3	3	9	25	30
2	3.076923076923077E-4	TGTGTGCGAGAGCCAGGGGCAGCAGTTGGTAGGATGGACTATTGG	CVREPGAAVGRMDYW	IGHV1-18	IGHD6-13	IGHJ4	10	18	30	36
2	3.076923076923077E-4	TGTGTGAGACCGCACCAATATTGTACCACGTGCTTCCAGGATTGG	CVRPHQYCTTCFQDW	IGHV3-48	IGHD2-8	IGHJ1	8	17	25	32
2	3.076923076923077E-4	TGTGTGAGAGCCAATGAGTACGTGGCTGGCCTTTTTGATTTTTGG	CVRANEYVAGLFDFW	IGHV3-11	IGHD6-19	IGHJ4	9	21	28	42
2	3.076923076923077E-4	TGTGTGAGAGATGGGCCAGAAGGCTACAACGACCTTGACTACTGG	CVRDGPEGYNDLDYW	IGHV3-30	IGHD5-24	IGHJ4	11	17	28	34
2	3.076923076923077E-4	TGTGCCTTTGCGGCAGTGGGAGAGACTTCTATGAGGGGCAACTGG	CAFAAVGETSMRGNW	IGHV1-45	IGHD1-26	IGHJ1	4	14	21	40
2	3.076923076923077E-4	TGTGCCTCTGATTTTTGGAGTAGTTACAACAAGCTTGCCTACTGG	CASDFWSSYNKLAYW	IGHV3-30	IGHD3-3	IGHJ4	4	9	25	34
2	3.076923076923077E-4	TGTGCCCGCAGGCCAGCTACTCTCGTCCGGGGCTTTGACTACTGG	CARRPATLVRGFDYW	IGHV2-26	IGHD6-6	IGHJ4	4	21	29	32
2	3.076923076923077E-4	TGTGCCAGAGTGTCCACCCCGGTCGACAACTGGTTCGACCCCTGG	CARVSTPVDNWFDPW	IGHV1-2	IGHD1-7	IGHJ5	9	18	22	25
2	3.076923076923077E-4	TGTGCGGGGGCCTCTGGTGATCGAGCCTTCTACTTTGACTACTGG	CAGASGDRAFYFDYW	IGHV1-46	IGHD2-21	IGHJ4	5	14	19	29
2	3.076923076923077E-4	TGTGCGATTGAAGCGGTGACTGGCACATATTACTTTGGCGCCTGG	CAIEAVTGTYYFGAW	IGHV1-46	IGHD2-21	IGHJ4	6	14	21	30
2	3.076923076923077E-4	TGTGCGATATCGACGCCTATGGTGATTGCGAAGTTTGACTACTGG	CAISTPMVIAKFDYW	IGHV1-46	IGHD3-10	IGHJ4	6	16	22	33
2	3.076923076923077E-4	TGTGCGATAGAACCGGTGACTGGAACCTATTACTTTGACTCCTGG	CAIEPVTGTYYFDSW	IGHV1-67	IGHD1-1	IGHJ4	10	18	25	30
2	3.076923076923077E-4	TGTGCGATAGAACCGGTGACTGGAACCTATTACTTTGACTCCTGG	CAIEPVTGTYYFDSW	IGHV1-69D	IGHD1-1	IGHJ4	10	18	25	30
2	3.076923076923077E-4	TGTGCGATAGAACCGGTGACTGGAACCTATTACTTTGACTCCTGG	CAIEPVTGTYYFDSW	IGHV5-10-1	IGHD1-1	IGHJ4	6	18	25	30
2	3.076923076923077E-4	TGTGCGATAGAAGCAGTGACTGGCACCTATTACTTTGGCTCCTGG	CAIEAVTGTYYFGSW	IGHV1-67	IGHD6-19	IGHJ4	10	11	22	30
2	3.076923076923077E-4	TGTGCGACTAGCCGCTGGTACGGTTCGCACTACTTTGACTTCTGG	CATSRWYGSHYFDFW	IGHV1-46	IGHD2-2	IGHJ4	6	8	20	28
2	3.076923076923077E-4	TGTGCGACAGAACTCGTGACTGGCACCTATTACTTTGACTCCTGG	CATELVTGTYYFDSW	IGHV1-2	IGHD2-21	IGHJ4	14	15	21	30
2	3.076923076923077E-4	TGTGCGACAGAACTGGTGACTGGCACCTATTACTTTGACTCCTGG	CATELVTGTYYFDSW	IGHV1-46	IGHD2-21	IGHJ4	10	13	21	30
2	3.076923076923077E-4	TGTGCGAGTGGAGGGGGGAGTAGTAGCAATTGGCACCACTACTGG	CASGGGSSSNWHHYW	IGHV3-11	IGHD1-26	IGHJ4	7	19	26	37
2	3.076923076923077E-4	TGTGCGAGCCCCGGAGTGGCTGCTACAGAAGAGGGTGACTACTGG	CASPGVAATEEGDYW	IGHV1-18	IGHD2-15	IGHJ4	7	10	25	35
2	3.076923076923077E-4	TGTGCGAGGTGGGGACGTGGTCATGGCGATCCTTTTGATATCTGG	CARWGRGHGDPFDIW	IGHV3-64	IGHD1-14	IGHJ3	7	14	20	27
2	3.076923076923077E-4	TGTGCGAGGGGAATGACTGGGGCCCGAGACTATTTTGACTCCTGG	CARGMTGARDYFDSW	IGHV3-11	IGHD3-9	IGHJ4	7	13	19	28
2	3.076923076923077E-4	TGTGCGAGGGAACCGGTGACTGGCACCTATTACTTTGACTCCTGG	CAREPVTGTYYFDSW	IGHV1-45	IGHD2-21	IGHJ4	4	14	21	30
2	3.076923076923077E-4	TGTGCGAGATTCTGGGAGGAGACTGGGGATTATTTTGACCTCTGG	CARFWEETGDYFDLW	IGHV3-11	IGHD7-27	IGHJ5	8	21	29	36
2	3.076923076923077E-4	TGTGCGAGATCTCGTTACTATGGTTCAGGGATCTTTGACTACTGG	CARSRYYGSGIFDYW	IGHV3-21	IGHD3-10	IGHJ4	8	14	30	32
2	3.076923076923077E-4	TGTGCGAGATGGGGGACAATGGGAGTTATTGGTTTTGATATCTGG	CARWGTMGVIGFDIW	IGHV3-21	IGHD3-10	IGHJ3	8	20	29	32
2	3.076923076923077E-4	TGTGCGAGACTCACTGAGAGCTACGATTCGTACTTTGACTACTGG	CARLTESYDSYFDYW	IGHV5-10-1	IGHD5-12	IGHJ4	9	19	27	30
2	3.076923076923077E-4	TGTGCGAGACCCATTGGGGTCGTTACATACGCATTTGAAATCTGG	CARPIGVVTYAFEIW	IGHV4-34	IGHD1-1	IGHJ4	8	18	23	41
2	3.076923076923077E-4	TGTGCGAGACCCATAGGGCTCGTTACGTTCGCATTCGATATTTGG	CARPIGLVTFAFDIW	IGHV4-39	IGHD3-16	IGHJ6	9	22	28	42
2	3.076923076923077E-4	TGTGCGAGACGATTTGCCTATGGTTTATACTACTTTGACTACTGG	CARRFAYGLYYFDYW	IGHV4-39	IGHD3-10	IGHJ4	9	17	24	27
2	3.076923076923077E-4	TGTGCGAGACATAGTGGGAACTACCGTTTCTACTTTGACACTTGG	CARHSGNYRFYFDTW	IGHV5-10-1	IGHD1-26	IGHJ4	11	12	23	29
2	3.076923076923077E-4	TGTGCGAGAGCCGAGTATAGCAGCTCGCCCTACTTTGACTACTGG	CARAEYSSSPYFDYW	IGHV4-34	IGHD6-6	IGHJ4	9	11	26	29
2	3.076923076923077E-4	TGTGCGAGAGGTCAACATAGCGGCGCCTGGCTCACTGACCTCTGG	CARGQHSGAWLTDLW	IGHV1-3	IGHD2-2	IGHJ5	9	15	20	36
2	3.076923076923077E-4	TGTGCGAGAGGCACTGGGGATATCAGGGTAGGGTTTGACTACTGG	CARGTGDIRVGFDYW	IGHV3-23	IGHD7-27	IGHJ4	6	12	20	33
2	3.076923076923077E-4	TGTGCGAGAGGCACTGGGGACATCAGGGTAGGCTTTGAGTACTGG	CARGTGDIRVGFEYW	IGHV4-34	IGHD7-27	IGHJ4	11	12	19	32
2	3.076923076923077E-4	TGTGCGAGAGGATACAGTGGGAACTACTTCCCCTTTGACTACTGG	CARGYSGNYFPFDYW	IGHV4-34	IGHD1-26	IGHJ4	10	15	27	32
2	3.076923076923077E-4	TGTGCGAGAGATTCCCCTGATTCCTCTGATGTTTTTGATATCTGG	CARDSPDSSDVFDIW	IGHV4-4	IGHD2-21	IGHJ3	11	19	23	26
2	3.076923076923077E-4	TGTGCGAGAGATCAGGGGCATTCGGGAAGCCCAATTGACAACTGG	CARDQGHSGSPIDNW	IGHV4-4	IGHD3-10	IGHJ4	12	20	25	34
2	3.076923076923077E-4	TGTGCGAGAGACTTGTATGGATACAGCTATGGATCTGACTACTGG	CARDLYGYSYGSDYW	IGHV3-21	IGHD5-18	IGHJ4	10	17	31	35
2	3.076923076923077E-4	TGTGCGAGAGACGCCCTTTCCCACACTAGTTACTTTGACTACTGG	CARDALSHTSYFDYW	IGHV4-31	IGHD1-26	IGHJ4	10	18	23	30
2	3.076923076923077E-4	TGTGCGAGAGACAGTAGCAGTCAACTAAACTTCTTTGACTACTGG	CARDSSSQLNFFDYW	IGHV3-21	IGHD2-21	IGHJ4	10	14	22	28
2	3.076923076923077E-4	TGTGCGAGAGAGCCGGTGACTGGCACCTATTACTTTGACTCCTGG	CAREPVTGTYYFDSW	IGHV5-10-1	IGHD2-21	IGHJ4	8	14	21	30
2	3.076923076923077E-4	TGTGCGAGAGAGAGGCGTCTGACTGTCCCACACTTTGACTACTGG	CARERRLTVPHFDYW	IGHV4-4	IGHD1-26	IGHJ4	10	25	30	31
2	3.076923076923077E-4	TGTGCGAGAGAACCGGTGACTGGCACCTATTACTTTGACTTCTGG	CAREPVTGTYYFDFW	IGHV1-69D	IGHD2-21	IGHJ4	10	14	21	30
2	3.076923076923077E-4	TGTGCGAGAGAACCGGTGACTGGCACCTATTACTTTGACTCCTGG	CAREPVTGTYYFDSW	IGHV1-69D	IGHD2-21	IGHJ5	10	14	21	36
2	3.076923076923077E-4	TGTGCGAGAGAAGCGGTGACTGGCACCTATTACTTTGACTCCTGG	CAREAVTGTYYFDSW	IGHV3-53	IGHD2-21	IGHJ4	10	14	21	30
2	3.076923076923077E-4	TGTGCGAGAGAAATAGTGGGACAACCCCTGCCAACAGACTACTGG	CAREIVGQPLPTDYW	IGHV1-18	IGHD1-26	IGHJ4	10	12	20	36
2	3.076923076923077E-4	TGTGCGAGAGAAATAGTGGGACAACCCCTGCCAACAGACTACTGG	CAREIVGQPLPTDYW	IGHV1-2	IGHD1-26	IGHJ4	10	12	20	36
2	3.076923076923077E-4	TGTGCGAAGTCGAAAATTCCTTGGTTTCAGGGATATGACTCCTGG	CAKSKIPWFQGYDSW	IGHV3-21	IGHD2-15	IGHJ4	6	30	34	35
2	3.076923076923077E-4	TGTGCGAAAGTCCACATTAGGGCTCACCGGACCTATGACTACTGG	CAKVHIRAHRTYDYW	IGHV3-23	IGHD2-8	IGHJ4	9	14	19	35
2	3.076923076923077E-4	TGTGCGAAAGGCCATGATTACTGGGCTGGTCTTTTCGACCCCTGG	CAKGHDYWAGLFDPW	IGHV3-11	IGHD3-16	IGHJ5	6	13	20	33
2	3.076923076923077E-4	TGTGCGAAAGGGATGGGAAGTATTTACAACTACTTTGACTATTGG	CAKGMGSIYNYFDYW	IGHV3-21	IGHD3-22	IGHJ4	6	19	23	28
2	3.076923076923077E-4	TGTGCGAAAGATTTCGGTGATTACAAATACTATTTTGACTATTGG	CAKDFGDYKYYFDYW	IGHV3-23	IGHD3-16	IGHJ4	11	17	23	27
2	3.076923076923077E-4	TGTGCGAAAGATCGCCAAACGCCCGACCCATACATGGACGTCTGG	CAKDRQTPDPYMDVW	IGHV3-30	IGHD3-16	IGHJ6	12	14	20	30
2	3.076923076923077E-4	TGTGCGAAAGATCGCCAAACGCCCGACCCATACATGGACGTCTGG	CAKDRQTPDPYMDVW	IGHV3-60	IGHD3-16	IGHJ6	12	14	20	30
2	3.076923076923077E-4	TGTGCACTCTATAATTACTATGGTTCAGGGAGTTTTGACTACTGG	CALYNYYGSGSFDYW	IGHV2-5	IGHD3-10	IGHJ4	6	13	32	33
2	3.076923076923077E-4	TGTGCACGGGAACTGGGGACGGCAGAATACTATTTGGACTCCTGG	CARELGTAEYYLDSW	IGHV2-70	IGHD7-27	IGHJ5	8	10	18	36
2	3.076923076923077E-4	TGTGCACACAGACCCCCGGGGTGGGAGCTACGTTTTGACTTCTGG	CAHRPPGWELRFDFW	IGHV2-5	IGHD1-26	IGHJ4	12	20	30	33
2	3.076923076923077E-4	TGTACCACAGCCTCCTTTCAGAGCCTGGGAGCTTTTGATATCTGG	CTTASFQSLGAFDIW	IGHV3-15	IGHD1-26	IGHJ3	9	25	29	30
2	3.076923076923077E-4	TGTACGTCACCAAATATAGCAGCGACAGAGGCTTTTGATCTCTGG	CTSPNIAATEAFDLW	IGHV3-15	IGHD6-25	IGHJ3	4	14	23	30
2	3.076923076923077E-4	TGCGCCAGAGAACCGGTGACTGGCACCTATTACTTTGACTCCTGG	CAREPVTGTYYFDSW	IGHV1-67	IGHD2-21	IGHJ4	1	14	21	30
2	3.076923076923077E-4	TGTGTTCGCAGTAGTAGTTGGCACCAAGTCTTCCAATACTGG	CVRSSSWHQVFQYW	IGHV3-53	IGHD2-2	IGHJ4	3	10	17	36
2	3.076923076923077E-4	TGTGCCAGAGTGGGTGGGAGCCACGGTCACCATGACTACTGG	CARVGGSHGHHDYW	IGHV4-30-2	IGHD1-26	IGHJ4	9	13	20	32
2	3.076923076923077E-4	TGTGCGCGTGAGGAGGGGGGGGACTGGCACTTCGATCTCTGG	CAREEGGDWHFDLW	IGHV1-67	IGHD3-16	IGHJ2	3	14	18	22
2	3.076923076923077E-4	TGTGCGCGAGCTGACTTTGATTCGGCAAATTTTGCCTTCTGG	CARADFDSANFAFW	IGHV4-31	IGHD3-10	IGHJ4	9	13	24	30
2	3.076923076923077E-4	TGTGCGCAGGGCCTCGGACCTCGTTTGTATAGTAGTTTGTTC	CAQGLGPRLYSSLF	IGHV3-23	IGHD3-22	IGHJ3	5	28	35	42
2	3.076923076923077E-4	TGTGCGACAAATGAGGGGTCCCGGAAATATTTCCAACACTGG	CATNEGSRKYFQHW	IGHV3-21	IGHD2-15	IGHJ1	6	20	24	25
2	3.076923076923077E-4	TGTGCGAGTGGACAACAGATGATTTACTACTTTGACTACTGG	CASGQQMIYYFDYW	IGHV3-21	IGHD3-16	IGHJ4	7	18	23	24
2	3.076923076923077E-4	TGTGCGAGTGGAAATATGATAAAATGGTACTTCGCTCTTTGG	CASGNMIKWYFALW	IGHV1-3	IGHD3-22	IGHJ2	7	14	20	24
2	3.076923076923077E-4	TGTGCGAGGGGGAGAGATGGCTACAATCACTTTGACTCCTGG	CARGRDGYNHFDSW	IGHV4-4	IGHD5-24	IGHJ4	7	12	26	28
2	3.076923076923077E-4	TGTGCGAGGACGTACGGTGACCCCTTTGATTTTGATATCTGG	CARTYGDPFDFDIW	IGHV4-39	IGHD4-17	IGHJ3	7	12	20	29
2	3.076923076923077E-4	TGTGCGAGATCCGTAGCTGCTACGTACTGGTTCGACCCCTGG	CARSVAATYWFDPW	IGHV4-55	IGHD2-15	IGHJ5	9	12	22	25
2	3.076923076923077E-4	TGTGCGAGATCGGACTTAGTCGGTAGCTACTTTGACTCCTGG	CARSDLVGSYFDSW	IGHV5-10-1	IGHD1-7	IGHJ4	8	20	24	26
2	3.076923076923077E-4	TGTGCGAGACGGACTTTCTCGTGGAGCACTTTTGAAATCTGG	CARRTFSWSTFEIW	IGHV4-39	IGHD5-12	IGHJ3	9	19	24	28
2	3.076923076923077E-4	TGTGCGAGACAACACAACTCTCTATCCTATTCGGACTACTGG	CARQHNSLSYSDYW	IGHV4-39	IGHD2-15	IGHJ4	10	22	28	33
2	3.076923076923077E-4	TGTGCGAGAGATTTTTTGGACCCATTTTCTTTTGACTCCTGG	CARDFLDPFSFDSW	IGHV3-21	IGHD3-3	IGHJ4	11	12	19	30
2	3.076923076923077E-4	TGTGCGAGAGATTTTCGGTCGCTCTACTACTTTGACTCTTGG	CARDFRSLYYFDSW	IGHV3-21	IGHD3-10	IGHJ4	11	13	17	24
2	3.076923076923077E-4	TGTGCGAGAGATGATCCTGGACCGAAAACTTTTGATATCTGG	CARDDPGPKTFDIW	IGHV1-2	IGHD1-1	IGHJ3	11	16	24	28
2	3.076923076923077E-4	TGTGCGAGAGATGACTACGGTGACTACGCCTTTGACTTCTGG	CARDDYGDYAFDFW	IGHV3-21	IGHD4-17	IGHJ4	11	12	27	29
2	3.076923076923077E-4	TGTGCGAGAGACACAGACTATAGCAGCTCACTGTATTACTGG	CARDTDYSSSLYYW	IGHV1-2	IGHD6-6	IGHJ4	10	18	28	36
2	3.076923076923077E-4	TGTGCGAGAGACACAGACTATAGCAGCTCACTGTACTACTGG	CARDTDYSSSLYYW	IGHV3-53	IGHD6-6	IGHJ4	10	18	28	34
2	3.076923076923077E-4	TGTGCGAGAGAGGGAAGTGACGGGAGACCCCTTGACTTCTGG	CAREGSDGRPLDFW	IGHV4-4	IGHD1-26	IGHJ4	10	21	25	31
2	3.076923076923077E-4	TGTGCGAGAGAAATAGCGGGTACGGGGCCCGTTGACTACTGG	CAREIAGTGPVDYW	IGHV3-30	IGHD6-13	IGHJ4	10	14	23	31
2	3.076923076923077E-4	TGTGCGAGAGAAATAGCGGGTACGGGGCCCGTTGACTACTGG	CAREIAGTGPVDYW	IGHV3-21	IGHD6-13	IGHJ4	10	14	23	31
2	3.076923076923077E-4	TGTGCGAAAAAACCCCCTTATGTTAGGTGGTTCGAGTCCTGG	CAKKPPYVRWFESW	IGHV3-23	IGHD3-16	IGHJ5	8	12	16	27
2	3.076923076923077E-4	TGTGCACACACTTCTGAGATGACGAAGCTCTTTGACTACTGG	CAHTSEMTKLFDYW	IGHV2-70	IGHD5-24	IGHJ4	6	15	20	29
2	3.076923076923077E-4	TGTGCAAGAGGTGCCTTAGCAGTTGACTACCTTGACTTCTGG	CARGALAVDYLDFW	IGHV3-13	IGHD2-21	IGHJ4	9	16	22	25
2	3.076923076923077E-4	TGTGCAAGAGGGATAGGGGACCGGCAGATGGGAGACTACTGG	CARGIGDRQMGDYW	IGHV3-74	IGHD2-2	IGHJ4	9	20	25	33
2	3.076923076923077E-4	TGTGGGGGTTCCTATAGTTCCTCGTCCGGGATTGACTCCTGG	CGGSYSSSSGIDSW	IGHV4-28	IGHD6-6	IGHJ4	3	20	28	31
2	3.076923076923077E-4	TGTGGGAGAGAACTTCACCCGTTTGACGGTCCAGATTACTGG	CGRELHPFDGPDYW	IGHV3-21	IGHD3-16	IGHJ4	10	19	24	36
2	3.076923076923077E-4	TGTACCTACATCGGGACCACACAGGGGAGGATTGACCACTGG	CTYIGTTQGRIDHW	IGHV3-15	IGHD2-21	IGHJ4	5	15	20	31
2	3.076923076923077E-4	TGTACCACAATCGGAACTGATTTCGGGGAATTATATCACTGG	CTTIGTDFGELYHW	IGHV3-15	IGHD3-10	IGHJ1	8	21	33	36
2	3.076923076923077E-4	TGTGTCCGATATGGCAGTGCCTGGGGGTTTGACTACTGG	CVRYGSAWGFDYW	IGHV3-21	IGHD6-19	IGHJ4	3	9	23	27
2	3.076923076923077E-4	TGTGTGAGAGAGGTAGTGGTGGTGACCTTTGACCACTGG	CVREVVVVTFDHW	IGHV3-35	IGHD2-15	IGHJ4	8	12	22	26
2	3.076923076923077E-4	TGTGCCAGAGATGATAGTAGTGGTGTCTTTGACTACTGG	CARDDSSGVFDYW	IGHV4-30-2	IGHD3-22	IGHJ4	11	12	23	26
2	3.076923076923077E-4	TGTGCCAAAGAGGACTACTACTACGCTATCGACGTCTGG	CAKEDYYYAIDVW	IGHV4-39	.	IGHJ6	4	-1	-1	13
2	3.076923076923077E-4	TGTGCGTGGGCAGTCCCCGGTTGGCCCCACGACATTTGG	CAWAVPGWPHDIW	IGHV4-4	IGHD1-14	IGHJ6	5	16	21	36
2	3.076923076923077E-4	TGTGCGGGGGATATTGTAGTAGTACCAGCTGCTATCTGG	CAGDIVVVPAAIW	IGHV3-30	IGHD2-2	IGHJ3	5	8	31	32
2	3.076923076923077E-4	TGTGCGATCAATGGTGGGAGTAACTACGCGGACTTCTGG	CAINGGSNYADFW	IGHV5-10-1	IGHD4-11	IGHJ4	6	18	27	30
2	3.076923076923077E-4	TGTGCGACCTGGGTGGAGAAGATGCCCTTTGACTGCTGG	CATWVEKMPFDCW	IGHV1-18	IGHD2-15	IGHJ4	6	11	15	26
2	3.076923076923077E-4	TGTGCGACCTGGGTGGAGAAGATGCCCTTTGACTGCTGG	CATWVEKMPFDCW	IGHV3-23	IGHD2-15	IGHJ4	6	11	15	26
2	3.076923076923077E-4	TGTGCGACAGATCCCGGGACGCGCTGGTTCGACTCCTGG	CATDPGTRWFDSW	IGHV4-4	IGHD6-19	IGHJ5	12	13	17	23
2	3.076923076923077E-4	TGTGCGAGCACTACTATAGATTACTACTTTGATTACTGG	CASTTIDYYFDYW	IGHV1-18	IGHD3-22	IGHJ4	7	8	16	21
2	3.076923076923077E-4	TGTGCGAGACTAAATGGTTACTACTACATGGACGTCTGG	CARLNGYYYMDVW	IGHV3-21	IGHD2-8	IGHJ6	8	12	17	18
2	3.076923076923077E-4	TGTGCGAGACGACTTCTCCTTAACTACTTTGACTATTGG	CARRLLLNYFDYW	IGHV4-39	.	IGHJ4	9	-1	-1	22
2	3.076923076923077E-4	TGTGCGAGAGTGTGGACAGCCGACTGGTTCGACCCCTGG	CARVWTADWFDPW	IGHV1-18	IGHD2-21	IGHJ5	9	10	14	22
2	3.076923076923077E-4	TGTGCGAGAGTGGCTTACGGTGACTACGTTGACTTCTGG	CARVAYGDYVDFW	IGHV5-10-1	IGHD4-17	IGHJ4	8	15	21	22
2	3.076923076923077E-4	TGTGCGAGAGTGACTCTGACTGGGGCCTATGACTCCTGG	CARVTLTGAYDSW	IGHV1-46	IGHD3-9	IGHJ4	9	16	22	29
2	3.076923076923077E-4	TGTGCGAGAGGTGGGCCAGTTGTCTCGATTGATAATTGG	CARGGPVVSIDNW	IGHV1-18	IGHD1-1	IGHJ4	9	15	22	36
2	3.076923076923077E-4	TGTGCGAGAGGTGGGCCAGTTGTCTCGATTGATAATTGG	CARGGPVVSIDNW	IGHV1-2	IGHD1-1	IGHJ4	9	15	22	36
2	3.076923076923077E-4	TGTGCGAGAGGTGGGCCAGTTGTCTCGATTGATAATTGG	CARGGPVVSIDNW	IGHV3-23	IGHD1-1	IGHJ4	6	15	22	36
2	3.076923076923077E-4	TGTGCGAGAGGTGGGCCAGTAGTCTCGATTGACCATTGG	CARGGPVVSIDHW	IGHV5-10-1	IGHD3-22	IGHJ4	8	17	22	28
2	3.076923076923077E-4	TGTGCGAGAGGCCTTTGGTTCAGGGAAGTCGACCCCTGG	CARGLWFREVDPW	IGHV1-8	IGHD3-10	IGHJ5	13	15	25	28
2	3.076923076923077E-4	TGTGCGAGAGGGCCTTCAACGATATACTTTGACTACTGG	CARGPSTIYFDYW	IGHV1-8	IGHD3-16	IGHJ4	10	17	23	24
2	3.076923076923077E-4	TGTGCGAGAGGGACGTACCGAAGTTCGTCTGACGTCTGG	CARGTYRSSSDVW	IGHV3-11	IGHD6-13	IGHJ4	9	12	18	35
2	3.076923076923077E-4	TGTGCGAGAGGATATACTAGTGCCTGGTTTCACTCCTGG	CARGYTSAWFHSW	IGHV3-53	IGHD5-12	IGHJ5	9	10	15	23
2	3.076923076923077E-4	TGTGCGAGAGGATATAGCAGCTCCTGGTTTCACTACTGG	CARGYSSSWFHYW	IGHV3-21	IGHD6-6	IGHJ4	9	12	22	27
2	3.076923076923077E-4	TGTGCGAGAGATCTAGACTATGGGGCCTTTGACTATTGG	CARDLDYGAFDYW	IGHV1-18	IGHD3-10	IGHJ4	13	16	22	26
2	3.076923076923077E-4	TGTGCGAGAGATCTAGACTATGGGGCCTTTGACTATTGG	CARDLDYGAFDYW	IGHV1-2	IGHD3-10	IGHJ4	13	16	22	26
2	3.076923076923077E-4	TGTGCGAGAGATCTAGACTATGGGGCCTTTGACTATTGG	CARDLDYGAFDYW	IGHV4-31	IGHD3-10	IGHJ4	13	16	22	26
2	3.076923076923077E-4	TGTGCGAGAGATCGCGGGTATTTACAGAAAGATTACTGG	CARDRGYLQKDYW	IGHV3-23	IGHD6-13	IGHJ4	12	14	20	33
2	3.076923076923077E-4	TGTGCGAGAGATATTTCGCCCCGCACGGTTGACTCTTGG	CARDISPRTVDSW	IGHV3-21	.	IGHJ4	18	-1	-1	28
2	3.076923076923077E-4	TGTGCGAGAGATACGTCTGCCGAGCGTTTTGACTACTGG	CARDTSAERFDYW	IGHV1-2	IGHD1-1	IGHJ4	11	12	16	27
2	3.076923076923077E-4	TGTGCGAGAGATAGGGGAAGGGACCGGGTTGACTACTGG	CARDRGRDRVDYW	IGHV1-18	IGHD1-7	IGHJ4	11	22	26	28
2	3.076923076923077E-4	TGTGCGAGAGAGACGCAACAATCGGGGTTTGACTACTGG	CARETQQSGFDYW	IGHV1-18	IGHD3-10	IGHJ4	10	21	26	27
2	3.076923076923077E-4	TGTGCGAGAGAGACGCAACAATCGGGGTTTGACTACTGG	CARETQQSGFDYW	IGHV1-2	IGHD3-10	IGHJ4	10	21	26	27
2	3.076923076923077E-4	TGTGCGAGAAGCGTAGGTAGCAGCTCTGGTGACTACTGG	CARSVGSSSGDYW	IGHV4-39	IGHD2-15	IGHJ4	8	16	24	29
2	3.076923076923077E-4	TGTGCGAGAAAGAGTGGGGACGGATACTTCGACTACTGG	CARKSGDGYFDYW	IGHV1-2	IGHD1-26	IGHJ4	8	12	17	24
2	3.076923076923077E-4	TGTGCGAAAGATCGGCGACTCGGAGATCTGGGCGTCTGG	CAKDRRLGDLGVW	IGHV4-59	IGHD2-15	IGHJ6	12	20	24	28
2	3.076923076923077E-4	TGTGCGAAAAAAGGGTTCGGCGACTATTATGACTCCTGG	CAKKGFGDYYDSW	IGHV4-39	IGHD3-10	IGHJ4	6	13	19	22
2	3.076923076923077E-4	TGTGCACGGATACGAGGCGAATATTACTTTGATATCTGG	CARIRGEYYFDIW	IGHV2-26	IGHD3-10	IGHJ3	13	21	26	27
2	3.076923076923077E-4	TGTGCAATAGAGAGGCAGTGGGAACTCCTCGCCATCTGG	CAIERQWELLAIW	IGHV1-69-2	IGHD4-23	IGHJ3	10	17	27	33
2	3.076923076923077E-4	TGTGCAAGAGGGGGTTTCCACCATGGTTTTGATGTCTGG	CARGGFHHGFDVW	IGHV3-74	IGHD4-23	IGHJ3	9	13	21	22
2	3.076923076923077E-4	TGTGCAAGAAGTAGTTGGCCTTACTATTTTGACTATTGG	CARSSWPYYFDYW	IGHV3-74	IGHD1-7	IGHJ4	8	10	15	21
2	3.076923076923077E-4	TGTACGAGGGCACTCTTCGGGAGTTACTTTGACTACTGG	CTRALFGSYFDYW	IGHV3-54	IGHD3-10	IGHJ4	3	15	20	24
2	3.076923076923077E-4	TGTACGAGAGAGACTGGTGGCAGTGGCCCTATATTCTGG	CTRETGGSGPIFW	IGHV1-18	IGHD6-19	IGHJ4	10	19	26	35
2	3.076923076923077E-4	TGTACGAAGCACTACCTACGATTCCCCCCGTGGGACTGG	CTKHYLRFPPWDW	IGHV3-11	IGHD5-12	IGHJ4	6	15	22	34
2	3.076923076923077E-4	TGTACAAAAGACGCTGGATATAACACTGGGGACTACTGG	CTKDAGYNTGDYW	IGHV3-23	IGHD5-12	IGHJ4	10	14	21	30
2	3.076923076923077E-4	TGTACAAAAGACGCTGGATATAACACTGGGGACTACTGG	CTKDAGYNTGDYW	IGHV3-35	IGHD5-12	IGHJ4	2	14	21	30
2	3.076923076923077E-4	TGCGCGAACTGGGACAGTCACCGGGAGATCCAAAACTGG	CANWDSHREIQNW	IGHV4-4	IGHD2-21	IGHJ1	6	14	21	34
2	3.076923076923077E-4	TGTTCGACGGACCTGGCGCGCACCTCTGGCCACTGG	CSTDLARTSGHW	IGHV3-21	IGHD6-6	IGHJ4	6	7	11	31
2	3.076923076923077E-4	TGTGTAAGAGACCTTGGTGGCCGCGATGACTACTGG	CVRDLGGRDDYW	IGHV3-74	IGHD2-15	IGHJ4	10	14	19	26
2	3.076923076923077E-4	TGTGTAAAGGACTTCACTGGGTATCGAGACTCCTGG	CVKDFTGYRDSW	IGHV3-74	IGHD7-27	IGHJ4	3	15	24	27
2	3.076923076923077E-4	TGTGCGCAAAACTGGGGCTGGAACTACGGCTACTGG	CAQNWGWNYGYW	IGHV3-21	IGHD1-7	IGHJ4	5	17	27	29
2	3.076923076923077E-4	TGTGCGGCGGAGCTTCTGTACTACTTTGACTACTGG	CAAELLYYFDYW	IGHV3-30	IGHD1-26	IGHJ4	5	8	13	17
2	3.076923076923077E-4	TGTGCGGGAGGTATCGGCTGGCATTTCGATCTCTGG	CAGGIGWHFDLW	IGHV3-21	IGHD3-16	IGHJ2	9	11	15	17
2	3.076923076923077E-4	TGTGCGAGACAGGAAGTTGGTTATTACAAACAGTGG	CARQEVGYYKQW	IGHV4-39	IGHD3-22	IGHJ4	10	17	26	33
2	3.076923076923077E-4	TGTGCGAGAGGGGGATTCAGGGAGTTAGACTATTGG	CARGGFRELDYW	IGHV4-59	IGHD3-10	IGHJ4	9	15	26	27
2	3.076923076923077E-4	TGTGCGAGAGATTTGATTGGGCCTATGGACTTCTGG	CARDLIGPMDFW	IGHV3-20	IGHD3-16	IGHJ6	11	13	17	24
2	3.076923076923077E-4	TGTGCGAGAGATCTGATGTGGGGCTTTGACTACTGG	CARDLMWGFDYW	IGHV3-64	IGHD1-26	IGHJ4	13	17	21	23
2	3.076923076923077E-4	TGTGCGAGAGATCGCGGCAGGGCTTTTGATATCTGG	CARDRGRAFDIW	IGHV4-31	IGHD2-2	IGHJ3	12	14	18	21
2	3.076923076923077E-4	TGTGCGAGAGATGGGCTATGGTTCGGGGAACACTGG	CARDGLWFGEHW	IGHV1-46	IGHD3-10	IGHJ4	11	15	28	31
2	3.076923076923077E-4	TGTGCGAGAAACGGAGGGTTCGACTTTGACCGCTGG	CARNGGFDFDRW	IGHV4-31	IGHD3-10	IGHJ4	8	16	21	22
2	3.076923076923077E-4	TGTGCGAAAGGCCCGGACGAAACTTTTGACTACTGG	CAKGPDETFDYW	IGHV3-23	IGHD6-6	IGHJ4	9	12	19	24
2	3.076923076923077E-4	TGTGCGAAAGATCGAAGCAGTGGCTGGCCACACTGG	CAKDRSSGWPHW	IGHV3-23	IGHD6-19	IGHJ1	12	15	26	30
2	3.076923076923077E-4	TGTGCAAGGGGAGCACATAAGAGTGTCTGGTCGTGG	CARGAHKSVWSW	IGHV3-13	IGHD6-19	IGHJ4	7	21	30	33
2	3.076923076923077E-4	TGTGCAAGAGGGGGGTGGCTGGTGAGGGACTACTGG	CARGGWLVRDYW	IGHV3-74	IGHD6-19	IGHJ4	9	14	22	27
2	3.076923076923077E-4	TGTGGGAGAGACACGATTGGGCCCATAGACTTCTGG	CGRDTIGPIDFW	IGHV3-20	IGHD3-3	IGHJ6	10	12	17	23
2	3.076923076923077E-4	TGTACTACATACTACGGGGGTGCTTTCCATGTCTGG	CTTYYGGAFHVW	IGHV3-15	IGHD1-26	IGHJ3	8	9	15	20
2	3.076923076923077E-4	TGTGTCTCTTGGAGAAGTGGTTTTCCGGATTGG	CVSWRSGFPDW	IGHV3-72	IGHD2-21	IGHJ4	3	22	28	30
2	3.076923076923077E-4	TGTGTCATCCAAATTGGCGGGAGGGTCTACTGG	CVIQIGGRVYW	IGHV3-30	IGHD3-3	IGHJ4	3	7	12	26
2	3.076923076923077E-4	TGTGTGCCCGGAATCCCGCCCGTTGACTACTGG	CVPGIPPVDYW	IGHV3-23	IGHD2-21	IGHJ4	3	7	13	22
2	3.076923076923077E-4	TGTGTGAGAGAAGATGGAGCATTTTGGGAGTGG	CVREDGAFWEW	IGHV3-21	IGHD3-3	IGHJ4	10	20	29	30
2	3.076923076923077E-4	TGTGTAAGGTCTGGTGGCACTCTTGACTACTGG	CVRSGGTLDYW	IGHV3-74	IGHD2-15	IGHJ4	7	11	16	22
2	3.076923076923077E-4	TGTGCGGGAGGGAATTACGCCTTTGACTACTGG	CAGGNYAFDYW	IGHV3-30	IGHD5-24	IGHJ4	9	12	18	20
2	3.076923076923077E-4	TGTGCGAGACATGACTGGTATTCCGATGTCTGG	CARHDWYSDVW	IGHV1-18	.	IGHJ2	8	-1	-1	13
2	3.076923076923077E-4	TGTGCGAGAGGATGGGGGAAAGGTGACTCCTGG	CARGWGKGDSW	IGHV3-21	IGHD3-16	IGHJ4	9	12	18	23
2	3.076923076923077E-4	TGTGCGAGAGACTACGGTGACTATGTGGATTGG	CARDYGDYVDW	IGHV4-55	IGHD4-17	IGHJ4	8	9	22	30
2	3.076923076923077E-4	TGTGCGAGAGACAGCTATGGCTTTGACTACTGG	CARDSYGFDYW	IGHV1-46	IGHD5-18	IGHJ4	10	11	19	20
2	3.076923076923077E-4	TGTGCACACAGCAGGTGGATGTTTGACTACTGG	CAHSRWMFDYW	IGHV2-5	IGHD5-12	IGHJ4	10	14	19	21
2	3.076923076923077E-4	TGTGCAGGGGATGGCTACAACGTTGACTACTGG	CAGDGYNVDYW	IGHV4-30-2	IGHD5-24	IGHJ4	4	9	14	15
2	3.076923076923077E-4	TGTGCAAGAGATTTCGATAGTCTGGGGGTCTGG	CARDFDSLGVW	IGHV3-13	IGHD3-22	IGHJ6	11	15	20	27
2	3.076923076923077E-4	TGTACCACAGATCCGGTATTTCTCTGGGGCTGG	CTTDPVFLWGW	IGHV3-15	IGHD1-7	IGHJ4	12	13	18	29
2	3.076923076923077E-4	TGTGCGACGGGTCAGTTGTTGGACCACTGG	CATGQLLDHW	IGHV3-48	IGHD1-20	IGHJ5	6	12	16	17
2	3.076923076923077E-4	TGTGCGAGTGGCAGCTACTTTGACTACTGG	CASGSYFDYW	IGHV4-4	.	IGHJ4	7	-1	-1	14
2	3.076923076923077E-4	TGTGCGAGTGGGAGCTACTTTGACTACTGG	CASGSYFDYW	IGHV4-31	IGHD1-26	IGHJ4	7	8	13	14
2	3.076923076923077E-4	TGTGCGAGAGGCCAGGCCCGCGGAGGCATT	CARGQARGGI	IGHV4-34	IGHD2-15	IGHJ4	12	20	24	30
2	3.076923076923077E-4	TGTGCGAGAGATCTCCCCCACTTTAATTGG	CARDLPHFNW	IGHV3-30	IGHD1-26	IGHJ4	14	16	21	27
2	3.076923076923077E-4	TGTGCGAAAGATATTCAAAGTAGCGTCTGG	CAKDIQSSVW	IGHV3-23	IGHD1-26	IGHJ6	11	18	22	23
2	3.076923076923077E-4	TGTGCAGTAACAAATTGGTTAGACTCCTGG	CAVTNWLDSW	IGHV3-74	IGHD4-23	IGHJ5	5	6	10	15
2	3.076923076923077E-4	TGTGCGAGTGGCTGGTTATATGGCTGG	CASGWLYGW	IGHV3-23	IGHD6-19	IGHJ4	6	7	15	23
2	3.076923076923077E-4	TGTGCGAGAGGCGCACCGGGTTACTGG	CARGAPGYW	IGHV4-34	IGHD6-13	IGHJ4	11	15	20	21
2	3.076923076923077E-4	TGTTATCACAGGGCCGGCTACTGG	CYHRAGYW	IGHV2-5	IGHD2-2	IGHJ4	2	12	16	17
2	3.076923076923077E-4	TGTGCGAGAGAGCCGGACTACTGG	CAREPDYW	IGHV4-39	IGHD6-25	IGHJ4	8	10	14	15
2	3.076923076923077E-4	TGTACCACCTTTTTTGACTGG	CTTFFDW	IGHV3-15	IGHD3-3	IGHJ4	7	10	15	16
1	1.5384615384615385E-4	TGTGCGAGAGGAGGGGAAGCCGAAGGATATAGACTATGGTTCAGGGAGTTATTCCAACAAAGGTACTACTACTACTACATGGACGTCTGG	CARGGEAEGYRLWFRELFQQRYYYYYMDVW	IGHV1-8	IGHD3-10	IGHJ6	10	32	52	63
1	1.5384615384615385E-4	TGTGCGAGACTTTACAAGACTGAGTCGTCCGATTTCTGGAGTATAGTGAGAAATAAGAAGGGCCTAAACTACTTTGACTACTGG	CARLYKTESSDFWSIVRNKKGLNYFDYW	IGHV5-10-1	IGHD3-3	IGHJ4	9	29	41	67
1	1.5384615384615385E-4	TGTGCGAGAGGTCCCGCCGATCCCACTTACTTTGAGACCAGTAGTAATTACTACGGTCACTACGAACCCGCCTTTGACTACTGG	CARGPADPTYFETSSNYYGHYEPAFDYW	IGHV1-8	IGHD4-17	IGHJ4	10	40	63	71
1	1.5384615384615385E-4	TGTGCGAGAGGAGGGGTATTGCCCGGATTTTGTAGTGGTGGTGGCTGCTCCTGGCAGTACCACTTCTACGGTCTGGACGTCTGG	CARGGVLPGFCSGGGCSWQYHFYGLDVW	IGHV4-34	IGHD2-15	IGHJ3	10	24	48	79
1	1.5384615384615385E-4	TGTGCGAGAGGAAACCGTCACCAAACCGACATTATGATTACGTTTGGGGGAGTTATCGAACCGCGGGATGCTTTTGATATCTGG	CARGNRHQTDIMITFGGVIEPRDAFDIW	IGHV1-8	IGHD3-16	IGHJ3	10	30	57	66
1	1.5384615384615385E-4	TGTGCCAGAGCGGGATTCCTAGGTGGGAGCTACTATCTATGGGGACTCAGTCCTCCAGAGGGGAATGCTTTTGATATCTGG	CARAGFLGGSYYLWGLSPPEGNAFDIW	IGHV4-30-2	IGHD1-26	IGHJ3	9	22	34	64
1	1.5384615384615385E-4	TGTGCGAGATCCCCCGGCAGGCTGAGTTCGTATTACTATGGTTCGGGGAGTTATCCCTACTACTACGGTATGGACGTCTGG	CARSPGRLSSYYYGSGSYPYYYGMDVW	IGHV4-55	IGHD3-10	IGHJ6	9	28	53	56
1	1.5384615384615385E-4	TGTGCGAGAGCCCCTACCTGGTCAGGGTTACGATTTTTGGAGTGGTTATTACGAAAGGAAAATGATGCTTTTGATATCTGG	CARAPTWSGLRFLEWLLRKENDAFDIW	IGHV3-48	IGHD3-3	IGHJ3	9	27	50	61
1	1.5384615384615385E-4	TGTGCGAGAGATCGGAGTATTACGATTTTTGGAGTGGTTATTAAGGCCCTGGATGTGTCCAACGGACCTTTTGACTACTGG	CARDRSITIFGVVIKALDVSNGPFDYW	IGHV4-31	IGHD3-3	IGHJ4	12	16	42	69
1	1.5384615384615385E-4	TGTGCGAGAGAGTCAGGACCCACGACCTACGATTTTTGGGGTGCCAGATCCCCTATTTCCCCATATTACTTTGAACACTGG	CARESGPTTYDFWGARSPISPYYFEHW	IGHV4-31	IGHD3-3	IGHJ4	10	27	42	66
1	1.5384615384615385E-4	TGTGCGAGAGATTCCGTAGTACCAGCTGGTGCAACCGCCCGGGTGGGTTACTACTACTACTACGGTATGGACGTCTGG	CARDSVVPAGATARVGYYYYYGMDVW	IGHV4-31	IGHD2-2	IGHJ6	11	15	27	47
1	1.5384615384615385E-4	TGTGCGAGAGAGTGGGGTGATCTAGCATATTGTGGTGGTGACTGTTTCGACGACCACAATAATGCTTTTGATATCTGG	CAREWGDLAYCGGDCFDDHNNAFDIW	IGHV4-39	IGHD2-21	IGHJ3	8	21	43	61
1	1.5384615384615385E-4	TGTGCACACATCAGGGGCGACTCGGACTTCCTTTTTTGGAGTGAAGATTATAAACTCAGATACTACTTTACGTATTGG	CAHIRGDSDFLFWSEDYKLRYYFTYW	IGHV2-5	IGHD3-3	IGHJ4	9	32	42	60
1	1.5384615384615385E-4	TGTGCACACATCAGGGGCGACTCGGACTTCCATTTTTGGAGTGAAGATTATAAACTCCGATACTACTTTACGTATTGG	CAHIRGDSDFHFWSEDYKLRYYFTYW	IGHV2-5	IGHD3-3	IGHJ4	9	31	42	60
1	1.5384615384615385E-4	TGTGCAAGAGCTGTGTTTTACTATGACACTCGTGCTTACCTCACAAAGGACTACTACTACTACGGAATGAACGTCTGG	CARAVFYYDTRAYLTKDYYYYGMNVW	IGHV3-13	IGHD3-22	IGHJ6	9	17	25	49
1	1.5384615384615385E-4	TGTGCGAGAGGCCGGGTGGATATAACTATGATAGTGGTGGTTATGACTGCGGCCACGTACTACTTCGACTACTGG	CARGRVDITMIVVVMTAATYYFDYW	IGHV1-8	IGHD3-22	IGHJ4	12	20	47	56
1	1.5384615384615385E-4	TGTGCGAGAGATTATTTGGTTTTGGATCCTGCAGTAGTTCCCGTTGCTACGTATTACTTCGCCATGGACGTCTGG	CARDYLVLDPAVVPVATYYFAMDVW	IGHV4-31	IGHD3-10	IGHJ6	11	47	57	62
1	1.5384615384615385E-4	TGTGCGAGAGAGTTATTTCTGGAGGATATTGTAGTGGTGGTAGCTGCTACTAACTACTACGGTATGGACGTCTGG	CARELFLEDIVVVVAATNYYGMDVW	IGHV4-31	IGHD2-15	IGHJ6	10	22	45	46
1	1.5384615384615385E-4	TGTGCGAGAGAGTTATTTCTGGAGGATATTGTAGTGGTGGTAGCTGCTACTAACTACTACGGTATGGACGTCTGG	CARELFLEDIVVVVAATNYYGMDVW	IGHV4-39	IGHD2-15	IGHJ6	8	22	45	46
1	1.5384615384615385E-4	TGTGCGAGAGAAAAGATGGACCTCTCAGGGCCGATTAGCAGCGACTGGCTCGACCGTAACTGGTTCGACCCCTGG	CAREKMDLSGPISSDWLDRNWFDPW	IGHV3-53	IGHD6-25	IGHJ5	10	35	42	57
1	1.5384615384615385E-4	TGTGCGAAAGATCGCAAAGTCGCCCATTTGATTAAGTTTATTGGAGTGGCGTCAAGTTACGGGATGGACGTCTGG	CAKDRKVAHLIKFIGVASSYGMDVW	IGHV3-23	IGHD3-3	IGHJ6	12	30	48	63
1	1.5384615384615385E-4	TGTGCGAAAGATCGGGGAATCCGGCAATCACTTACTGTAATAGCCCCTACTGTCACCTGGTACTTCGCTCTCTGG	CAKDRGIRQSLTVIAPTVTWYFALW	IGHV1-68	IGHD3-22	IGHJ2	1	36	54	56
1	1.5384615384615385E-4	TGTGCGAAAGATCGGGGAATCCGGCAATCACTTACTGTAATAGCCCCTACTGTCACCTGGTACTTCGCTCTCTGG	CAKDRGIRQSLTVIAPTVTWYFALW	IGHV3-9	IGHD3-22	IGHJ2	11	36	54	56
1	1.5384615384615385E-4	TGTGCGAAAGACGCGGGAGATTGCATTATTAATAGCTGTCGTTGGGAGGTGTTGATCGATGCTTTTAATGTCTGG	CAKDAGDCIINSCRWEVLIDAFNVW	IGHV5-10-1	IGHD5-18	IGHJ3	6	31	38	57
1	1.5384615384615385E-4	TGTGCGAAAGAAAGGGGAAAAACAGTGGCCCAGCCCGACGCGAGCCCCGATAACGATGATGCTTTTGATATCTGG	CAKERGKTVAQPDASPDNDDAFDIW	IGHV3-60	IGHD3-16	IGHJ3	10	47	53	55
1	1.5384615384615385E-4	TGCGCGAGAGAGTTCTTAGTGATGACCTACTCTGTGGCAGAGGCTGCCTTCGGCTCGCAACCCTTTGACTACTGG	CAREFLVMTYSVAEAAFGSQPFDYW	IGHV3-53	IGHD4-23	IGHJ4	10	16	25	62
1	1.5384615384615385E-4	TGTGTGAAAGGTCGAGGAGGGTCAGTAGGCCACTCCCTTGCAGTCATGCATGTTGCCCTCTGTGATTTTTGG	CVKGRGGSVGHSLAVMHVALCDFW	IGHV3-23	IGHD4-11	IGHJ3	9	41	47	62
1	1.5384615384615385E-4	TGTGTGAAAGATCACGGCCCTATGGTTCGGGGACTTATCACCCCCTCTCATTACTACGGTATGGACGTCTGG	CVKDHGPMVRGLITPSHYYGMDVW	IGHV3-60	IGHD3-10	IGHJ6	12	19	37	60
1	1.5384615384615385E-4	TGTGCGCGACCCCGAGAAGCTGGCAGCGACTTTAGTATCGGGACCACCCGAAATCGGTACTTCGATCTGTGG	CARPREAGSDFSIGTTRNRYFDLW	IGHV3-21	IGHD2-15	IGHJ2	5	42	47	55
1	1.5384615384615385E-4	TGTGCGAGACTGGGGGCTGGTTGTTCTAGTTCTAGCTGCTATGCATTCTACGACTACGGCGTGGACGTCTGG	CARLGAGCSSSSCYAFYDYGVDVW	IGHV4-39	IGHD2-2	IGHJ6	9	26	43	47
1	1.5384615384615385E-4	TGTGCGAGAGCCACTTATAGCCATTACTATGGTTCAGGGGCTTATTTTTTCCGCGACTGGTTCGACCCCTGG	CARATYSHYYGSGAYFFRDWFDPW	IGHV3-48	IGHD3-10	IGHJ5	9	22	45	55
1	1.5384615384615385E-4	TGTGCGAGAGCGAGGGGACCCGCGAGACCAACACCTGGGTCGATTTCCAAAAACTACTACTTGCACTTCTGG	CARARGPARPTPGSISKNYYLHFW	IGHV7-81	IGHD3-3	IGHJ6	8	45	51	52
1	1.5384615384615385E-4	TGTGCGAGAGGGTCCTCCGGAGATTACTATGATAGTAGTGGTTACTACATCGCTGAATACTTCCACAACTGG	CARGSSGDYYDSSGYYIAEYFHNW	IGHV1-8	IGHD3-22	IGHJ1	10	22	47	50
1	1.5384615384615385E-4	TGTGCGAGAGATTTTGTCCACCACTTGACGTATGATTATGGCTCAGGGAATTATGGGTGTCCTGACTACTGG	CARDFVHHLTYDYGSGNYGCPDYW	IGHV4-31	IGHD3-10	IGHJ4	11	27	53	62
1	1.5384615384615385E-4	TGTGCGAGAGATTGCTGGGGAAAGACTTGTTCCATGGATGATGTCTTTGATATTGATGGTTTTGATATCTGG	CARDCWGKTCSMDDVFDIDGFDIW	IGHV3-33	IGHD7-27	IGHJ3	11	14	20	53
1	1.5384615384615385E-4	TGTGCGAGAATCGCATCCAGTAGGCGATATTACTATGGTTCAGGGAGCTCTATAATGGTGATGGACTACTGG	CARIASSRRYYYGSGSSIMVMDYW	IGHV4-34	IGHD3-10	IGHJ4	8	27	46	63
1	1.5384615384615385E-4	TGTGCGAAAGATCGGGGACGTATTACTATGGTTCAGGGAGTTATTACAAGGGGGGCCCCGCCCGACTACTGG	CAKDRGRITMVQGVITRGAPPDYW	IGHV3-23	IGHD3-10	IGHJ4	12	17	45	63
1	1.5384615384615385E-4	TGTGCGAAAGATGATGTTGTTGTAGTACCAAGTACTATGCTGCAAAATAATTATTACGGCATGGACGTCTGG	CAKDDVVVVPSTMLQNNYYGMDVW	IGHV3-30	IGHD2-2	IGHJ6	11	12	39	59
1	1.5384615384615385E-4	TGTGCGAAAGATAAAACCCCGAGATATGACTATGGTTCGGGGGTCGAGGCAACAGGTGGGATGGACGTCTGG	CAKDKTPRYDYGSGVEATGGMDVW	IGHV1-18	IGHD3-10	IGHJ6	11	24	41	60
1	1.5384615384615385E-4	TGTGCGAAAGATAAAACCCCGAGATATGACTATGGTTCGGGGGTCGAGGCAACAGGTGGGATGGACGTCTGG	CAKDKTPRYDYGSGVEATGGMDVW	IGHV3-33	IGHD3-10	IGHJ6	11	24	41	60
1	1.5384615384615385E-4	TGTGCGAAAGAATCGGGTACATATTGTGGTGGTGACTGCAACGCTGAGGGACTGTACTACTTTGACTACTGG	CAKESGTYCGGDCNAEGLYYFDYW	IGHV3-66	IGHD2-21	IGHJ4	10	19	38	53
1	1.5384615384615385E-4	TGTGCCAGAGGGCGAAATGTACACCTTTTTTTCCTTTCTGATTCCGACCTCAACTGGTTCGACTCCTGG	CARGRNVHLFFLSDSDLNWFDSW	IGHV4-30-2	IGHD2-21	IGHJ5	9	40	45	50
1	1.5384615384615385E-4	TGTGCCAGAGGGCGAAATGTACACCTTTTTTTCCTTTCTGATTCCGACCTCAACTGGTTCGACTCCTGG	CARGRNVHLFFLSDSDLNWFDSW	IGHV5-78	IGHD2-21	IGHJ5	3	40	45	50
1	1.5384615384615385E-4	TGTGCCAGAGATCGAGAGGCATATTTTGGCTACTCGCATCACCACTACTACTATGGTATGGACGTCTGG	CARDREAYFGYSHHHYYYGMDVW	IGHV4-30-2	IGHD3-9	IGHJ6	12	20	27	43
1	1.5384615384615385E-4	TGTGCGACGGAGACATATTACCATGACAGTTCTGGTTATTACTTTCTCGCTGAATACTTCCAAAATTGG	CATETYYHDSSGYYFLAEYFQNW	IGHV3-23	IGHD3-22	IGHJ1	6	15	42	47
1	1.5384615384615385E-4	TGTGCGAGTATCCGTCCTCCCTACGAGTATTACTATGATAGTAGTGGTTCCGACTGGTTCGACCCCTGG	CASIRPPYEYYYDSSGSDWFDPW	IGHV1-69	IGHD3-22	IGHJ5	7	26	48	52
1	1.5384615384615385E-4	TGTGCGAGGCTGGGATCTTGTAGTACTACCAACTGCTATCATGCCTACTACTACGGTCTGGACGTCTGG	CARLGSCSTTNCYHAYYYGLDVW	IGHV4-39	IGHD2-2	IGHJ6	7	12	38	44
1	1.5384615384615385E-4	TGTGCGAGATGTATTTGTAGTAGTAGTAGATGTTATTTTTACCGCAACTGCGACCACTTAGACTATTGG	CARCICSSSRCYFYRNCDHLDYW	IGHV5-51	IGHD2-2	IGHJ4	8	14	24	55
1	1.5384615384615385E-4	TGTGCGAGACTCTCGCGAGAGTACTGTGGTGGTGATTGCTTTCTTTATTCCGGTTACTTTGACCTCTGG	CARLSREYCGGDCFLYSGYFDLW	IGHV4-39	IGHD2-21	IGHJ4	9	24	39	54
1	1.5384615384615385E-4	TGTGCGAGACTAACAGGATATTGTAGGCCTGACGACTGCTACATGAGGGCACACTGGTTTGACCCCTGG	CARLTGYCRPDDCYMRAHWFDPW	IGHV5-10-1	IGHD2-15	IGHJ5	9	14	25	52
1	1.5384615384615385E-4	TGTGCGAGAGTCTCCCCTTTTTACGACACTTTGACTGGTTACTTCTACTACCCCTACATGGACGTCTGG	CARVSPFYDTLTGYFYYPYMDVW	IGHV3-53	IGHD3-9	IGHJ6	9	20	37	38
1	1.5384615384615385E-4	TGTGCGAGAGTGTACAACCCCTCCGATATTTTGACTGGGTTCTACAACTACTACTACATGGACGTCTGG	CARVYNPSDILTGFYNYYYMDVW	IGHV3-48	IGHD3-9	IGHJ6	9	23	37	41
1	1.5384615384615385E-4	TGTGCGAGAGCCAGGGGCACCCTATTACTATGGTTCGGGGAGTTATACCTCGACGGTATGGACGTCTGG	CARARGTLLLWFGELYLDGMDVW	IGHV3-33	IGHD3-10	IGHJ6	9	22	45	57
1	1.5384615384615385E-4	TGTGCGAGAGGCGATTACCATGATAGTAGTGGTTATTCCCAATCTTTCCAAGATGCTTTTGATATCTGG	CARGDYHDSSGYSQSFQDAFDIW	IGHV4-34	IGHD3-22	IGHJ3	11	13	36	51
1	1.5384615384615385E-4	TGTGCGAGAGGACAACCTTTTTACGATTATTGGAGTGGTTCCCCCCCGGGTGATGCTTTTGATATTTGG	CARGQPFYDYWSGSPPGDAFDIW	IGHV1-8	IGHD3-3	IGHJ3	10	20	39	50
1	1.5384615384615385E-4	TGTGCGAGAGATCTCCAAGAATGGGGCTGTATTGAAGGTGTGTGCTCCCACTACGAATTTGACTACTGG	CARDLQEWGCIEGVCSHYEFDYW	IGHV3-30	IGHD1-26	IGHJ4	14	43	52	57
1	1.5384615384615385E-4	TGTGCGAGAGATCATATCCCTGGAGAAGATTTTGGCAGAGGCTGGTACTTGGGGGGGCTCGACCCCTGG	CARDHIPGEDFGRGWYLGGLDPW	IGHV3-53	IGHD6-19	IGHJ5	12	34	47	58
1	1.5384615384615385E-4	TGTGCGAGAGATGGGCCCTATTACTATGGTTCGGGGAGTTATTATAACTCGTACTACTTTGACTACTGG	CARDGPYYYGSGSYYNSYYFDYW	IGHV3-30	IGHD3-10	IGHJ4	11	18	47	50
1	1.5384615384615385E-4	TGTGCGAGAGATGGGGCCTACACCACAGGCGACTATGACAGTAGCGGTTATTGGCCCTTGGACCACTGG	CARDGAYTTGDYDSSGYWPLDHW	IGHV1-18	IGHD3-22	IGHJ2P	11	31	51	56
1	1.5384615384615385E-4	TGTGCGAGAGATGGGATAACTGGAACTACGGCCCATGAATCCGGCTCCTACTACTACATGGACGTCTGG	CARDGITGTTAHESGSYYYMDVW	IGHV4-31	IGHD1-7	IGHJ6	11	15	29	47
1	1.5384615384615385E-4	TGTGCGAGAGACCGGGTTAGGTATGATGACATTTGGGGGAGCTTGCGTCCCGAAGGTTTTGATGTCTGG	CARDRVRYDDIWGSLRPEGFDVW	IGHV3-21	IGHD3-16	IGHJ3	10	21	40	56
1	1.5384615384615385E-4	TGTGCGAGAGAATCTTACTACAATTTTCCTCGTAATGACGACTTTCCGCTGGGTGGCTTTGATCTCTGG	CARESYYNFPRNDDFPLGGFDLW	IGHV3-53	IGHD2-2	IGHJ3	10	15	23	57
1	1.5384615384615385E-4	TGTGCGAAAAATTGGGCGTATAATTGGAATTATGTGTCACACGGGGGAAAAGATGTTTTTGAAATTTGG	CAKNWAYNWNYVSHGGKDVFEIW	IGHV3-23	IGHD1-20	IGHJ3	8	17	28	51
1	1.5384615384615385E-4	TGTGCAAGATCGATTCCTTCGCGATATTGTACTCCTACCGACTGCAATCCGAACTGGTTCGACTCCTGG	CARSIPSRYCTPTDCNPNWFDSW	IGHV1-45	IGHD2-8	IGHJ5	9	22	32	51
1	1.5384615384615385E-4	TGTATGAAAGGGGGTGGGGGGCCAGGGCATAGTGGTTACGTGTTTTTGAGTGATGCTTTTGATATCTGG	CMKGGGGPGHSGYVFLSDAFDIW	IGHV1-46	IGHD3-22	IGHJ3	2	29	37	50
1	1.5384615384615385E-4	TGTTCACGCCTCGTCAACTATTACGATTTTTTGACTGGTTCTTATCCATACTATTTTGAGTCCTGG	CSRLVNYYDFLTGSYPYYFESW	IGHV1-67	IGHD3-9	IGHJ5	2	18	44	61
1	1.5384615384615385E-4	TGTTCACGCCTCGTCAACTATTACGATTTTTTGACTGGTTCTTATCCATACTATTTTGAGTCCTGG	CSRLVNYYDFLTGSYPYYFESW	IGHV2-70	IGHD3-9	IGHJ4	7	18	44	48
1	1.5384615384615385E-4	TGTGTGAGAAATTATGTGGGCTTTGATACAAGTGGACTACCGGCCCATAATTGGTTCGACCCCTGG	CVRNYVGFDTSGLPAHNWFDPW	IGHV5-78	IGHD1-1	IGHJ5	8	26	35	51
1	1.5384615384615385E-4	TGTGCGGGGAGCTCGTATTACGATATTTTGACTGGTTATTATATGAGGAACTGGTTCGACCCCTGG	CAGSSYYDILTGYYMRNWFDPW	IGHV3-21	IGHD3-9	IGHJ5	5	13	42	48
1	1.5384615384615385E-4	TGTGCGACAGGAGGCGGGGGTGGCGGTGGCTGGTACGGGCTGACTGGGTCTACTTTCCGGCACTGG	CATGGGGGGGWYGLTGSTFRHW	IGHV4-34	IGHD6-19	IGHJ1	10	25	36	54
1	1.5384615384615385E-4	TGTGCGAGGGAGTATGATGGTAGTGGTTATGGGGATTACTACTACTACTACTACATGGACGTCTGG	CAREYDGSGYGDYYYYYYMDVW	IGHV4-39	IGHD3-22	IGHJ6	7	12	29	34
1	1.5384615384615385E-4	TGTGCGAGACTGGCCTATTCCTATGGGAGTGATGGTTATCACTATTACTACTACATGGACGTCTGG	CARLAYSYGSDGYHYYYYMDVW	IGHV5-10-1	IGHD3-16	IGHJ6	9	24	38	40
1	1.5384615384615385E-4	TGTGCGAGACCGTCCACGCCATACTGTGGTGGTGGTGGCTGCCACTCCGGGAACTTAGACTACTGG	CARPSTPYCGGGGCHSGNLDYW	IGHV5-10-1	IGHD2-15	IGHJ4	9	20	49	52
1	1.5384615384615385E-4	TGTGCGAGACATATTGCACTGACGGTGTATACTAGGGACGACTACTACTATGATATGGACGTCTGG	CARHIALTVYTRDDYYYDMDVW	IGHV5-10-1	IGHD2-8	IGHJ6	11	12	33	40
1	1.5384615384615385E-4	TGTGCGAGAGTGCGAATGGTTCCGGGTATGAACTGGAAACAATTGGGAAATTACATGGACGTCTGG	CARVRMVPGMNWKQLGNYMDVW	IGHV4-39	IGHD1-14	IGHJ6	8	16	28	51
1	1.5384615384615385E-4	TGTGCGAGAGTGCGAATGGTTCAGGGTATGAACTGGAAACAATTGGGAAACTACATGGACGTCTGG	CARVRMVQGMNWKQLGNYMDVW	IGHV1-2	IGHD1-20	IGHJ6	9	24	37	49
1	1.5384615384615385E-4	TGTGCGAGAGTAGTTGGGGACGTAGAATATTGTAGTAGAGTCAGCTGCTATGAATTTGATATCTGG	CARVVGDVEYCSRVSCYEFDIW	IGHV4-31	IGHD2-2	IGHJ3	9	22	51	54
1	1.5384615384615385E-4	TGTGCGAGAGCGGTGTATACCAGCTCGACAGTTCCAGGGGCATACTACTACTACATGGACGTCTGG	CARAVYTSSTVPGAYYYYMDVW	IGHV3-64	IGHD6-6	IGHJ6	9	14	26	42
1	1.5384615384615385E-4	TGTGCGAGAGGTGGGATTCAGGCGTATAGCAGTGGCCACTACGCGGGATACGGTATGGACGTCTGG	CARGGIQAYSSGHYAGYGMDVW	IGHV1-18	IGHD6-19	IGHJ6	9	23	35	54
1	1.5384615384615385E-4	TGTGCGAGAGGCAAGACGAGCTGGATTAGTAGTGGTTATTGGGTCCCGAGAGCTTTTGATATCTGG	CARGKTSWISSGYWVPRAFDIW	IGHV4-34	IGHD3-22	IGHJ3	11	26	39	51
1	1.5384615384615385E-4	TGTGCGAGAGGGCATTACTATGACGCGGAGGAATCCATTTTCCTCCCCACCCCCTTCGACGACTGG	CARGHYYDAEESIFLPTPFDDW	IGHV1-8	IGHD3-22	IGHJ4	10	13	22	53
1	1.5384615384615385E-4	TGTGCGAGAGGGGCGTATTACTATGGTTCAGGGAGTTATTATAAGCGGTACTACTTTGACTACTGG	CARGAYYYGSGSYYKRYYFDYW	IGHV4-34	IGHD3-10	IGHJ4	10	13	43	47
1	1.5384615384615385E-4	TGTGCGAGAGATCTTTTAGGATATTGTAGTGGAGGTAGATGCTACCGGGAATACTTCCAGCACTGG	CARDLLGYCSGGRCYREYFQHW	IGHV4-31	IGHD2-15	IGHJ1	13	16	44	48
1	1.5384615384615385E-4	TGTGCGAGAGATCTGAGAGAAAGCAGCAGCTGGTACGGGTACTACTACTACTACATGGACGTCTGG	CARDLRESSSWYGYYYYYMDVW	IGHV4-31	IGHD6-13	IGHJ6	13	21	36	39
1	1.5384615384615385E-4	TGTGCGAGAGATCCTAAGCATTATTACGATTTTTGGAGTGGTTATTATGCGTTCTTTGACTACTGG	CARDPKHYYDFWSGYYAFFDYW	IGHV3-30	IGHD3-3	IGHJ4	12	21	47	53
1	1.5384615384615385E-4	TGTGCGAGAGATGCTTCCCGCGCTGTGGTGGTGACTGCTATCCGTTGGGGCTGGTTCGACCCCTGG	CARDASRAVVVTAIRWGWFDPW	IGHV3-30	IGHD2-21	IGHJ5	11	23	40	50
1	1.5384615384615385E-4	TGTGCGAGAGACGATTTTTTGAGTGGTTATCGCGGCCCCTATTATTATTACGGGATGGACGTCTGG	CARDDFLSGYRGPYYYYGMDVW	IGHV3-21	IGHD3-3	IGHJ6	10	11	29	54
1	1.5384615384615385E-4	TGTGCGAGAGAGAGGGATGAATACGGTGACTATAGGGTGGAAACTAAGGGTGCTTTTGATATCTGG	CARERDEYGDYRVETKGAFDIW	IGHV4-31	IGHD4-17	IGHJ3	10	16	31	50
1	1.5384615384615385E-4	TGTGCGAGAGAAGGTTGTAGTAGTACCAGCTGCTACACCCACTTCTACTATTACATGGACGTCTGG	CAREGCSSTSCYTHFYYYMDVW	IGHV3-11	IGHD2-2	IGHJ6	10	14	34	40
1	1.5384615384615385E-4	TGTGCGAGAGAAGAGTACCCTGGGAGCTACTACCTTTCGGGCTACTACTACGGTATGGACGTCTGG	CAREEYPGSYYLSGYYYGMDVW	IGHV4-31	IGHD1-26	IGHJ6	10	20	32	41
1	1.5384615384615385E-4	TGTGCGAGAAAGGGATTTTGGAGTGGTTATTATAGCCTTACGGGGGGGGATGCTTTTGATATCTGG	CARKGFWSGYYSLTGGDAFDIW	IGHV4-28	IGHD3-3	IGHJ3	10	15	33	48
1	1.5384615384615385E-4	TGTGCGAAGCCGTTGCTACGATATTGCAGTGACGGGGGTTGCCACTCTGGTGCATTTCATATCTGG	CAKPLLRYCSDGGCHSGAFHIW	IGHV3-23	IGHD2-15	IGHJ3	7	15	30	50
1	1.5384615384615385E-4	TGTGCGAAAGGGGATGACTACGGTGATAACGTCCCTTTCTCCACCGACCTCTACTTTCACTCCTGG	CAKGDDYGDNVPFSTDLYFHSW	IGHV3-23	IGHD4-23	IGHJ4	9	13	29	50
1	1.5384615384615385E-4	TGTGCACACATTCAAAGTCGTATTACTATGGTTCGGGGAGTTATCGTTAAGGCTTTTGATATCTGG	CAHIQSRITMVRGVIVKAFDIW	IGHV2-5	IGHD3-10	IGHJ3	9	18	43	51
1	1.5384615384615385E-4	TGTGCAAGAGTGTTTAGTAGCGATCCTCGGCCGGGTATAGCAGCAGCTGGGAACTTTGACTACTGG	CARVFSSDPRPGIAAAGNFDYW	IGHV3-74	IGHD6-13	IGHJ4	9	30	49	52
1	1.5384615384615385E-4	TGTACCACAGATCCCTGGGTACAGTATTACGATATTTTGACTGGTTATTATAAGTTGGACTACTGG	CTTDPWVQYYDILTGYYKLDYW	IGHV3-15	IGHD3-9	IGHJ4	29	30	52	57
1	1.5384615384615385E-4	TGTGTGAGGCACTGTAGTAATGAGTGCTCTGTGCCTCCTCGGCGCAACGTTGCTGACTACTGG	CVRHCSNECSVPPRRNVADYW	IGHV3-35	IGHD4-11	IGHJ4	7	10	22	53
1	1.5384615384615385E-4	TGTGTGAGAAACCCCCATATGGTTTACGGAGTTGTTACATATCTCACTTACTTTGACTTCTGG	CVRNPHMVYGVVTYLTYFDFW	IGHV4-39	IGHD3-10	IGHJ4	8	17	36	48
1	1.5384615384615385E-4	TGTGCCAGAGATCTAGGAGCTGGATACAGCTATGGGTATGGTGGGGACTGGTTCGACCCCTGG	CARDLGAGYSYGYGGDWFDPW	IGHV4-30-2	IGHD5-18	IGHJ5	13	20	34	46
1	1.5384615384615385E-4	TGTGCGCGGGGCTTGATTCAGTATACTGGAAGTGACTACACGGGCTACCACTTTGACCACTGG	CARGLIQYTGSDYTGYHFDHW	IGHV4-31	IGHD4-11	IGHJ4	5	32	39	45
1	1.5384615384615385E-4	TGTGCGCGACCGGACCCCCAAGAATGGGAGAACTCATGGCCGTCGGGGTCCTTTGACTACTGG	CARPDPQEWENSWPSGSFDYW	IGHV4-28	IGHD3-16	IGHJ4	5	14	20	50
1	1.5384615384615385E-4	TGTGCGACTACGATTTTTGGAGTAGTTCTTTACGACTACTACTACTACGGTATGGACTTCTGG	CATTIFGVVLYDYYYYGMDFW	IGHV3-30	IGHD3-3	IGHJ6	6	8	26	34
1	1.5384615384615385E-4	TGTGCGAGCTACCCAGGATTTTTGGAGACCTTGAGAGACTACTACTACGGTATGGACGTCTGG	CASYPGFLETLRDYYYGMDVW	IGHV3-64	IGHD3-3	IGHJ6	7	16	26	37
1	1.5384615384615385E-4	TGTGCGAGGGGTGACGATTTCTGGAGTGGGGGGGCCGATTTACGACATGCTTTTGATATCTGG	CARGDDFWSGGADLRHAFDIW	IGHV4-61	IGHD3-3	IGHJ3	7	13	28	46
1	1.5384615384615385E-4	TGTGCGAGGGGCCTGGGGGGTTACTATGGTTCGGGGAGTTATTATGGAGGTGTTGACTACTGG	CARGLGGYYGSGSYYGGVDYW	IGHV4-34	IGHD3-10	IGHJ4	13	20	44	52
1	1.5384615384615385E-4	TGTGCGAGGAACCGTTACGATTTTTCGAGTGGATATTATTCATACCCCTCCATTGACTACTGG	CARNRYDFSSGYYSYPSIDYW	IGHV3-66	IGHD3-3	IGHJ4	7	14	38	52
1	1.5384615384615385E-4	TGTGCGAGATCGCCATATTCCTTCGATAGTAGTCTTTATTACGGGGGGTTTTTTGACTACTGG	CARSPYSFDSSLYYGGFFDYW	IGHV4-55	IGHD3-22	IGHJ4	9	24	41	51
1	1.5384615384615385E-4	TGTGCGAGATGGGCTTTGGGGGTTTGTAGTGGTGGTAGCTGCTACTCGGCGTTTGACTACTGG	CARWALGVCSGGSCYSAFDYW	IGHV4-59	IGHD2-15	IGHJ4	8	23	46	51
1	1.5384615384615385E-4	TGTGCGAGACTTCCGTATTATGATTACATTTGGGGGAGTTATCGAACTTACTTTGACTACTGG	CARLPYYDYIWGSYRTYFDYW	IGHV4-39	IGHD3-16	IGHJ4	9	13	43	48
1	1.5384615384615385E-4	TGTGCGAGACATTCCCTCGATTGTGTTGGTGATCTTTGCTACCCGTTCTACTATGACTCCTGG	CARHSLDCVGDLCYPFYYDSW	IGHV3-23	IGHD2-21	IGHJ4	6	19	31	47
1	1.5384615384615385E-4	TGTGCGAGAGTCGGGGCAGGTTCAGGGAGTTATTTACCTGCCCAAAACTGGTTCGACCCCTGG	CARVGAGSGSYLPAQNWFDPW	IGHV3-33	IGHD3-10	IGHJ5	9	18	33	45
1	1.5384615384615385E-4	TGTGCGAGAGTCGGGGCAGGTTCAGGGAGTTATTTACCTGCCCAAAACTGGTTCGACCCCTGG	CARVGAGSGSYLPAQNWFDPW	IGHV3-48	IGHD3-10	IGHJ5	9	18	33	45
1	1.5384615384615385E-4	TGTGCGAGAGTCGGGGCAGGTTCAGGGAGTTATTTACCTGCCCAAAACTGGTTCGACCCCTGG	CARVGAGSGSYLPAQNWFDPW	IGHV4-34	IGHD3-10	IGHJ5	9	18	33	45
1	1.5384615384615385E-4	TGTGCGAGAGTCAATTACGATTTTAGGAGTGGTTTTTATAGGCCCTACTACTTTGACTACTGG	CARVNYDFRSGFYRPYYFDYW	IGHV4-34	IGHD3-3	IGHJ4	9	13	39	45
1	1.5384615384615385E-4	TGTGCGAGAGTGGCAGGTTATAACTGGAACCCCACATACTTCTTCTACGCTATGGACGTCTGG	CARVAGYNWNPTYFFYAMDVW	IGHV3-30	IGHD1-20	IGHJ6	9	18	29	51
1	1.5384615384615385E-4	TGTGCGAGAGTAGGTTGTAGGGATGGAAAGTGCGAGTCGAAATACCGGGACTTGGATTACTGG	CARVGCRDGKCESKYRDLDYW	IGHV3-11	IGHD1-20	IGHJ4	9	41	47	49
1	1.5384615384615385E-4	TGTGCGAGAGCTCTCTGTAGTCCTGATAGCTGCCAATCTGTGGGCCGCTGGTTCGACCCCTGG	CARALCSPDSCQSVGRWFDPW	IGHV3-30	IGHD2-15	IGHJ5	15	16	32	47
1	1.5384615384615385E-4	TGTGCGAGAGCTCCGGGTTCAGGGAGTTTCCAGTCCTTTCTACGTGATGCTTTTGATATCTGG	CARAPGSGSFQSFLRDAFDIW	IGHV5-10-1	IGHD3-10	IGHJ3	8	15	27	44
1	1.5384615384615385E-4	TGTGCGAGAGCTGACCTCATTGTACAGTTGGGAACAATACTGGATAAGGGTATGGACGTCTGG	CARADLIVQLGTILDKGMDVW	IGHV4-34	IGHD2-8	IGHJ6	9	18	24	51
1	1.5384615384615385E-4	TGTGCGAGAGCCTCCAAGATTATTACTATGATAGTACCAGATTGGTATGCTTTTGATATCTGG	CARASKIITMIVPDWYAFDIW	IGHV4-31	IGHD3-22	IGHJ3	9	20	35	46
1	1.5384615384615385E-4	TGTGCGAGAGGCACTCGATTTAATTATAATGATTTTCGGAGTGGTTATTACTTTGATTACTGG	CARGTRFNYNDFRSGYYFDYW	IGHV4-34	IGHD3-3	IGHJ4	11	30	47	48
1	1.5384615384615385E-4	TGTGCGAGAGGAGATAATAATTTTCGGAGCCCTTATTCCGACTACTGGTACCTCGATCTCTGG	CARGDNNFRSPYSDYWYLDLW	IGHV3-11	IGHD2-21	IGHJ2	9	33	39	41
1	1.5384615384615385E-4	TGTGCGAGAGGAAACTATTACCATCTTCGACGTGGCTTTTATACGTGCGAATTTGACTACTGG	CARGNYYHLRRGFYTCEFDYW	IGHV3-21	IGHD3-3	IGHJ4	9	31	43	51
1	1.5384615384615385E-4	TGTGCGAGAGATTCGATACCAGGAGCCGGTTCTTATTGGGCCAGGAACATTTTCGACCCCTGG	CARDSIPGAGSYWARNIFDPW	IGHV3-30	IGHD1-14	IGHJ5	11	25	30	51
1	1.5384615384615385E-4	TGTGCGAGAGATCTCGTTATAGCAGCAGCTGGCCTCTACTACTACTACGGTATGGACGTCTGG	CARDLVIAAAGLYYYYGMDVW	IGHV3-30	IGHD6-13	IGHJ6	14	17	31	35
1	1.5384615384615385E-4	TGTGCGAGAGATCTGGTATGGGACCTTAATTTGGCCGGCTATCTGGACGCTTTTGATATTTGG	CARDLVWDLNLAGYLDAFDIW	IGHV4-31	IGHD2-2	IGHJ3	13	33	38	48
1	1.5384615384615385E-4	TGTGCGAGAGAGTTTTACAATTTTTGGAGTGGTTATGACGGGATCTATTACATGGACGTCTGG	CAREFYNFWSGYDGIYYMDVW	IGHV3-53	IGHD3-3	IGHJ6	10	14	35	44
1	1.5384615384615385E-4	TGTGCGAGAGAGGCTCCATATTGTGGTGGTGGCCACTGCTACTCGTTCTCCTCCGACTACTGG	CAREAPYCGGGHCYSFSSDYW	IGHV4-31	IGHD2-21	IGHJ4	10	16	30	54
1	1.5384615384615385E-4	TGTGCGAGAGAAATTGGGACTCTCATGCTGGGCACCTGGTGGACTGGGTACTTTGACTTCTGG	CAREIGTLMLGTWWTGYFDFW	IGHV4-31	IGHD2-15	IGHJ4	10	36	41	48
1	1.5384615384615385E-4	TGTGCGAGAATGAATTGTAGTAGTACCAGCTGCTATTCCCCAGAGAATTGGTTCGACCCCTGG	CARMNCSSTSCYSPENWFDPW	IGHV5-10-1	IGHD2-2	IGHJ5	8	13	35	48
1	1.5384615384615385E-4	TGTGCGAAGGGTTACTATGATAGTAGTGGTTATTCGGACTTCGATGATGCTTTTGATATCTGG	CAKGYYDSSGYSDFDDAFDIW	IGHV3-23	IGHD3-22	IGHJ3	7	11	33	43
1	1.5384615384615385E-4	TGTGCGAAAATTTGTGGTGGATACATCTATGGAGTGAACAACTACTACTACAAGGACGTCTGG	CAKICGGYIYGVNNYYYKDVW	IGHV3-33	IGHD5-18	IGHJ6	6	16	31	40
1	1.5384615384615385E-4	TGTGCACGCATCCCTTTGTACAATTCTGATGAGAGTGGTCATTACTACGCTTTTGACTACTGG	CARIPLYNSDESGHYYAFDYW	IGHV2-26	IGHD3-22	IGHJ4	7	33	48	51
1	1.5384615384615385E-4	TGTGCACAGGGAACATTTGTGACCAGTAGGTTGGGATCTATTAGGCGTTACTTTGACTTCTGG	CAQGTFVTSRLGSIRRYFDFW	IGHV2-70	IGHD3-9	IGHJ4	6	21	26	48
1	1.5384615384615385E-4	TGTGCAGGAGAGGTCGATCGTATTGAGGGAGGTACTACACCCGCACGTTGGTTCGACCCGTGG	CAGEVDRIEGGTTPARWFDPW	IGHV3-23	IGHD1-26	IGHJ5	4	19	37	48
1	1.5384615384615385E-4	TGTGCAACCAATTTGGATTACTCGGCCTATAGTGGGAGCTACTACTATTGGTTCGACCCCTGG	CATNLDYSAYSGSYYYWFDPW	IGHV6-1	IGHD1-26	IGHJ5	6	27	44	48
1	1.5384615384615385E-4	TGTGCAAGAAGTTGTCGGGGCGGTGACCCCGCGTTTCGTCCGAATGATGCCTTTGATATCTGG	CARSCRGGDPAFRPNDAFDIW	IGHV3-74	IGHD4-17	IGHJ3	8	20	26	43
1	1.5384615384615385E-4	TGTGCAAAAGATCTGGCGCCCGGGGGCTGTCGTGCTGGTAGCTGCTATTCCTTTGACTCCTGG	CAKDLAPGGCRAGSCYSFDSW	IGHV3-43	IGHD2-15	IGHJ4	11	27	46	50
1	1.5384615384615385E-4	TGTACGAGAGGAGACCCCTTCGATCTTTGGTGTGGTTACAAAACCTACCTCTTTGACTATTGG	CTRGDPFDLWCGYKTYLFDYW	IGHV1-8	IGHD3-3	IGHJ4	10	20	37	50
1	1.5384615384615385E-4	TGTACGAGAGGAGACCCCTTCGATCTTTGGCGTGGTTACAAAACCTACCTCTTTGACTATTGG	CTRGDPFDLWRGYKTYLFDYW	IGHV4-4	IGHD3-3	IGHJ4	9	20	37	50
1	1.5384615384615385E-4	TGCGCGAGAGATCGGTTATTCTATGAGAGTCTTGGTTACCAAAGAGATGGTTTTGATGCCTGG	CARDRLFYESLGYQRDGFDAW	IGHV4-4	IGHD3-22	IGHJ3	12	20	37	45
1	1.5384615384615385E-4	TGTGTGAGAGACTGCCCCGATATAGCAGTGCCTGATCAGCCTCGCTGGTTCGACCCCTGG	CVRDCPDIAVPDQPRWFDPW	IGHV1-46	IGHD6-19	IGHJ5	10	20	33	44
1	1.5384615384615385E-4	TGTGCCAGAAGTCATTTTTATGATAGTAGTGGTTTTTTTCATGATAGTTTTGATGTCTGG	CARSHFYDSSGFFHDSFDVW	IGHV4-30-2	IGHD3-22	IGHJ3	8	18	33	38
1	1.5384615384615385E-4	TGTGCGTTCGTGATCGCTATAACGACGCCTCTCTACTACTACTACTACATGGACGTCTGG	CAFVIAITTPLYYYYYMDVW	IGHV4-4	IGHD3-16	IGHJ6	5	17	24	32
1	1.5384615384615385E-4	TGTGCGCGGTGCGGAAGTACCAGCAGTCTACAGCTGAAGAACAACTGGTTCGACCCCTGG	CARCGSTSSLQLKNNWFDPW	IGHV1-2	IGHD2-2	IGHJ5	5	15	23	40
1	1.5384615384615385E-4	TGTGCGCGAGGCCTATCATATTACTATGATAGTAGTGCCTATTATCTTTTTAATCTCTGG	CARGLSYYYDSSAYYLFNLW	IGHV1-8	IGHD3-22	IGHJ2	13	18	43	52
1	1.5384615384615385E-4	TGTGCGCACATCCGAGAAGGCAGTTTTAGCAGCGGCCCCACCTACTCCTTTGACTACTGG	CAHIREGSFSSGPTYSFDYW	IGHV2-70	IGHD6-25	IGHJ4	4	26	35	42
1	1.5384615384615385E-4	TGTGCGGCAGCGGTCGACCTTTGGAGCGGTCCTCTCTCATCATACCGCTTTGACCACTGG	CAAAVDLWSGPLSSYRFDHW	IGHV1-58	IGHD3-3	IGHJ4	9	19	29	47
1	1.5384615384615385E-4	TGTGCGATCGCGTCTTATTGTGGTATTACAAGTTGTTATGCCGTCAGCCCTGACCACTGG	CAIASYCGITSCYAVSPDHW	IGHV4-31	IGHD2-2	IGHJ4	6	15	42	50
1	1.5384615384615385E-4	TGTGCGACGGACGGCCCCAACACATATTACTTTGGTTCGGGGACTTATAATGACTACTGG	CATDGPNTYYFGSGTYNDYW	IGHV3-23	IGHD3-10	IGHJ4	6	24	47	50
1	1.5384615384615385E-4	TGTGCGAGTTGTTATGATTACTACTGGGGGACTCATCGCCGAGGAGGCTTTGACCACTGG	CASCYDYYWGTHRRGGFDHW	IGHV4-39	IGHD3-16	IGHJ4	7	11	37	47
1	1.5384615384615385E-4	TGTGCGAGTCTCTTTTGTACCAGTAGTGCCTGCGATCTCGGAGATGTATTCGATATCTGG	CASLFCTSSACDLGDVFDIW	IGHV5-10-1	IGHD1-1	IGHJ3	7	14	24	51
1	1.5384615384615385E-4	TGTGCGAGTCTCTTTTGCACTGGTTCCAACTGCGATGTCGGAGATACTTTTGATCTCTGG	CASLFCTGSNCDVGDTFDLW	IGHV5-10-1	IGHD3-9	IGHJ3	7	12	24	42
1	1.5384615384615385E-4	TGTGCGAGTCTGTTTTGTACTAGCACTAGCTGCGATGCCGCAGATGGTTTTGATATGTGG	CASLFCTSTSCDAADGFDMW	IGHV5-10-1	IGHD2-2	IGHJ3	7	14	39	42
1	1.5384615384615385E-4	TGTGCGAGTATGTTTTGTACTAGTGCCAATTGCGATGTCGGAAATGATTTTGATATCTGG	CASMFCTSANCDVGNDFDIW	IGHV5-10-1	IGHD2-8	IGHJ3	7	14	21	43
1	1.5384615384615385E-4	TGTGCGAGCCTCTTTTGTACTAGTTCCAGCTGCGATGTCGGAGATACTTTTGATGTCTGG	CASLFCTSSSCDVGDTFDVW	IGHV5-10-1	IGHD2-2	IGHJ3	7	14	40	42
1	1.5384615384615385E-4	TGTGCGAGCCTCTTCTGTACCAGTACCAGGTGCGATCTCGGAGATACTTTTGATATCTGG	CASLFCTSTRCDLGDTFDIW	IGHV5-10-1	IGHD2-2	IGHJ3	7	21	32	42
1	1.5384615384615385E-4	TGTGCGAGCCTGTTTTGTACTAGTTCCAGTTGCGATGTCGGAGATACTTTTGATATCTGG	CASLFCTSSSCDVGDTFDIW	IGHV5-10-1	IGHD1-7	IGHJ3	7	20	30	42
1	1.5384615384615385E-4	TGTGCGAGCCTGTTTTGTACTAGTTCCAGCTGCGATGTCGGAGATACTTTTGATATCTGG	CASLFCTSSSCDVGDTFDIW	IGHV5-10-1	IGHD2-2	IGHJ3	7	14	40	42
1	1.5384615384615385E-4	TGTGCGAGCCTGTTTTGTACTAGTGCCAACTGCGATGTCGGAAATGATTTTGATATCTGG	CASLFCTSANCDVGNDFDIW	IGHV5-10-1	IGHD2-2	IGHJ3	7	14	40	43
1	1.5384615384615385E-4	TGTGCGAGCCTGTTTTGTAGTAGTGCCAACTGCGATGTCCAAAATGATTTTGATATCTGG	CASLFCSSANCDVQNDFDIW	IGHV5-10-1	IGHD2-2	IGHJ3	7	14	36	43
1	1.5384615384615385E-4	TGTGCGAGCCTGTTTTGCACTAGCGGCACGTGCGATGTCCGAGATTCTTTCGATATTTGG	CASLFCTSGTCDVRDSFDIW	IGHV5-10-1	IGHD1-14	IGHJ3	7	26	31	42
1	1.5384615384615385E-4	TGTGCGAGCCTGTATTGTACTGGTAGCACCTGCGATGTCAGAGATACTTTTGACATTTGG	CASLYCTGSTCDVRDTFDIW	IGHV5-10-1	IGHD2-2	IGHJ3	7	12	36	42
1	1.5384615384615385E-4	TGTGCGAGCCTATTTTGTACTAGTAACAATTGCGATGTCGGAAATGATTTTGATATTTGG	CASLFCTSNNCDVGNDFDIW	IGHV5-10-1	IGHD2-8	IGHJ3	7	14	21	43
1	1.5384615384615385E-4	TGTGCGAGGCAGGATTACGATGCTTTGGCAGGCTATTATAATAATGCTCTTGATGTCTGG	CARQDYDALAGYYNNALDVW	IGHV4-4	IGHD3-9	IGHJ3	7	13	40	43
1	1.5384615384615385E-4	TGTGCGAGGGAACCTAAGTATTGTAGTAGTACCAGCTGCTATGCGGTGGTTGACTACTGG	CAREPKYCSSTSCYAVVDYW	IGHV5-51	IGHD2-2	IGHJ4	7	18	43	49
1	1.5384615384615385E-4	TGTGCGAGGAGCATCTCGAAGGAAGTGTCTGTCTTCTCCGGGGTGTATTTTGACAACTGG	CARSISKEVSVFSGVYFDNW	IGHV3-33	IGHD2-8	IGHJ4	7	41	47	48
1	1.5384615384615385E-4	TGTGCGAGGAACCCTATGTATCACGATCTTTTGACTGGTTATAACTACATGGACGTCTGG	CARNPMYHDLLTGYNYMDVW	IGHV3-48	IGHD3-9	IGHJ6	7	17	41	43
1	1.5384615384615385E-4	TGTGCGAGGAACCCTATGTATCACGATCTTTTGACTGGTTATAACTACATGGACGTCTGG	CARNPMYHDLLTGYNYMDVW	IGHV4-4	IGHD3-9	IGHJ6	7	17	41	43
1	1.5384615384615385E-4	TGTGCGAGATTAGGGGCTTACTATGATAGTAGTGGTTATTTAGGGGGGGCTGACTACTGG	CARLGAYYDSSGYLGGADYW	IGHV4-55	IGHD3-22	IGHJ4	9	17	39	50
1	1.5384615384615385E-4	TGTGCGAGACCCGCTGTCAGTAACTACGCTTCTGGCTACTACTACTACATGGACGTCTGG	CARPAVSNYASGYYYYMDVW	IGHV3-53	IGHD4-11	IGHJ6	8	17	27	35
1	1.5384615384615385E-4	TGTGCGAGACGAGCAGATGGCGACTATTATGATAGTAGTGGTTATGCATTTGACTCCTGG	CARRADGDYYDSSGYAFDSW	IGHV4-39	IGHD3-22	IGHJ4	9	27	44	48
1	1.5384615384615385E-4	TGTGCGAGACATAATTCATTGTATGCAACGGGAAATTATTATTCCCCCTTTGATTACTGG	CARHNSLYATGNYYSPFDYW	IGHV4-34	IGHD3-10	IGHJ4	8	28	41	47
1	1.5384615384615385E-4	TGTGCGAGAGTCGCCGCGGGGTATAGCAGCAGCTGGTATTCCTACTACTTTGACTACTGG	CARVAAGYSSSWYSYYFDYW	IGHV1-18	IGHD6-13	IGHJ4	9	18	37	42
1	1.5384615384615385E-4	TGTGCGAGAGTCGCCGCGGGGTATAGCAGCAGCTGGTATTCCTACTACTTTGACTACTGG	CARVAAGYSSSWYSYYFDYW	IGHV4-31	IGHD6-13	IGHJ4	9	18	37	42
1	1.5384615384615385E-4	TGTGCGAGAGTGCTGTTTGACGGTAATTACCCCTACTTTTATTACTACATGGACGTCTGG	CARVLFDGNYPYFYYYMDVW	IGHV1-18	IGHD3-9	IGHJ6	9	15	28	32
1	1.5384615384615385E-4	TGTGCGAGAGTGCTGTTTGACGGTAATTACCCCTACTTTTATTACTACATGGACGTCTGG	CARVLFDGNYPYFYYYMDVW	IGHV3-23	IGHD3-9	IGHJ6	6	15	28	32
1	1.5384615384615385E-4	TGTGCGAGAGCCCCGTATAGCAGCTCGTCCCTTTCTCACCCCAACTGGTTCCACCCCTGG	CARAPYSSSSLSHPNWFHPW	IGHV3-11	IGHD6-6	IGHJ5	9	14	29	41
1	1.5384615384615385E-4	TGTGCGAGAGCCCCGTATAGCAGCTCGTCCCTTTCTCACCCCAACTGGTTCCACCCCTGG	CARAPYSSSSLSHPNWFHPW	IGHV4-34	IGHD6-6	IGHJ5	9	14	29	41
1	1.5384615384615385E-4	TGTGCGAGAGCCGGCATGGATCGTGTTTGGGGGAGTTATCGGAATGTTCTTGATGTCTGG	CARAGMDRVWGSYRNVLDVW	IGHV3-21	IGHD3-16	IGHJ3	9	24	40	49
1	1.5384615384615385E-4	TGTGCGAGAGGTCGGGATTGTGGTGGTGGGAGGTGCTACTCTGGTAGTTTGGCCTACTGG	CARGRDCGGGRCYSGSLAYW	IGHV1-8	IGHD2-15	IGHJ4	10	16	40	53
1	1.5384615384615385E-4	TGTGCGAGAGGTCAAAGGAGGTCGGTGGTATTACGATTTTTTGATGCTTTTGATATCTGG	CARGQRRSVVLRFFDAFDIW	IGHV4-34	IGHD3-3	IGHJ3	10	27	40	41
1	1.5384615384615385E-4	TGTGCGAGAGGTGACTACAGTAACAATAATGATCACTACTACTACGGTATGGACGTCTGG	CARGDYSNNNDHYYYGMDVW	IGHV1-8	IGHD4-11	IGHJ6	10	11	23	34
1	1.5384615384615385E-4	TGTGCGAGAGGCCGACCCAGGGGTAGTGGTTATTACAAATTTAACTGGTTCGACCCCTGG	CARGRPRGSGYYKFNWFDPW	IGHV1-8	IGHD3-22	IGHJ5	12	22	35	42
1	1.5384615384615385E-4	TGTGCGAGAGGGGGAAACCACTGTGGTGGTGATTGCTATCCCGCCCCGGATGAGTACTGG	CARGGNHCGGDCYPAPDEYW	IGHV1-8	IGHD2-21	IGHJ4	10	21	42	50
1	1.5384615384615385E-4	TGTGCGAGAGGACAGTTTGGGGCGAAATCAACAGTGGATATACCTAACCTTGACTACTGG	CARGQFGAKSTVDIPNLDYW	IGHV1-18	IGHD5-12	IGHJ4	9	33	41	49
1	1.5384615384615385E-4	TGTGCGAGAGGACAGTTTGGGGCGAAATCAACAGTGGATATACCTAACCTTGACTACTGG	CARGQFGAKSTVDIPNLDYW	IGHV3-30	IGHD5-12	IGHJ4	9	33	41	49
1	1.5384615384615385E-4	TGTGCGAGAGGAAGGTATAGCAGCAGCTGGTACGGCCCGCGTCGCTGGTTCGACCCCTGG	CARGRYSSSWYGPRRWFDPW	IGHV3-30	IGHD6-13	IGHJ5	9	13	33	44
1	1.5384615384615385E-4	TGTGCGAGAGATCTGTGGGCAGGATATTGTAGTGGTGGTAGCTGCCTCCCGGTTGACTGG	CARDLWAGYCSGGSCLPVDW	IGHV3-53	IGHD2-15	IGHJ4	13	20	44	55
1	1.5384615384615385E-4	TGTGCGAGAGATCCTTGGTCTAGTGGGAGGGATCAACAGAAGGACTGGTTCGACCCCAGG	CARDPWSSGRDQQKDWFDPR	IGHV4-31	IGHD1-26	IGHJ5	12	16	28	43
1	1.5384615384615385E-4	TGTGCGAGAGATCGGTGTAATAGTACCAGCTGTTCCGCCCGGGGGGCTTTTGATGTCTGG	CARDRCNSTSCSARGAFDVW	IGHV4-4	IGHD2-2	IGHJ3	12	15	31	45
1	1.5384615384615385E-4	TGTGCGAGAGATGTGTATTGTATTACTACTACTTGCCAGGCCGCCTGGTTCGACTCGTGG	CARDVYCITTTCQAAWFDSW	IGHV4-4	IGHD2-2	IGHJ5	11	23	31	44
1	1.5384615384615385E-4	TGTGCGAGAGATGAAGGCTATGGTTACTGGGGGGACGGTTACGGGCCTTTTGATCTTTGG	CARDEGYGYWGDGYGPFDLW	IGHV4-31	IGHD5-18	IGHJ3	11	16	26	46
1	1.5384615384615385E-4	TGTGCGAGAGACAAGCGGGATATAGTGGCAACGATTTTCTACAACGGTGTGGACGTCTGG	CARDKRDIVATIFYNGVDVW	IGHV4-31	IGHD5-12	IGHJ6	10	17	35	49
1	1.5384615384615385E-4	TGTGCGAGAGAGCGCGTCTCTTATCGCAATGGCTGGAGGCCTGATGGCTTTGATATTTGG	CARERVSYRNGWRPDGFDIW	IGHV3-23	IGHD6-19	IGHJ3	10	21	35	41
1	1.5384615384615385E-4	TGTGCGAGAGAGAAAGATTGTGGTGGTGACTGCTATTCTGCCGGTGCTTTTGATATCTGG	CAREKDCGGDCYSAGAFDIW	IGHV4-31	IGHD2-21	IGHJ3	10	16	37	44
1	1.5384615384615385E-4	TGTGCGAGAGAAGCATATTTCCATGATAGTAGTTATTATTTAGTCGGTTTCGATGTCTGG	CAREAYFHDSSYYLVGFDVW	IGHV4-31	IGHD3-22	IGHJ3	10	15	39	47
1	1.5384615384615385E-4	TGTGCGAGAGAAGGCTATTACTATGGTTCAGACTACTACTACTACTACATGGACGTCTGG	CAREGYYYGSDYYYYYMDVW	IGHV3-66	IGHD3-10	IGHJ6	10	15	28	31
1	1.5384615384615385E-4	TGTGCGAATGCGTTTAGTGGCTACGATTGGGGCCTTGGCAAGTACTACATGGACGTCTGG	CANAFSGYDWGLGKYYMDVW	IGHV4-4	IGHD5-12	IGHJ6	6	14	27	42
1	1.5384615384615385E-4	TGTGCGAAGGAGCAGGAACCGATACAGTGGACGACTTATCGGTTAAACTTTGCCTCTTGG	CAKEQEPIQWTTYRLNFASW	IGHV3-33	IGHD5-18	IGHJ4	6	20	26	46
1	1.5384615384615385E-4	TGTGCGAAATGCACTGTAATGGTGGGGAGGACTGGCTGGTGCAACTGGTTCGACCCCTGG	CAKCTVMVGRTGWCNWFDPW	IGHV3-23	IGHD2-8	IGHJ5	8	16	23	41
1	1.5384615384615385E-4	TGTGCGAAACATTGGGAAGTTTATGGCGCAGGGAGTGGTGGAGATGCTGTTGATATCTGG	CAKHWEVYGAGSGGDAVDIW	IGHV1-18	IGHD2-15	IGHJ3	6	33	40	42
1	1.5384615384615385E-4	TGTGCGAAAGCTTTGCTCGACGAGAGCTGGAACTACGGGGAGGTGGGCTTTGACTACTGG	CAKALLDESWNYGEVGFDYW	IGHV3-60	IGHD1-7	IGHJ4	9	26	36	47
1	1.5384615384615385E-4	TGTGCGAAAGCTTTGCTCGACGAGAGCTGGAACTACGGGGAGGTGGGCTTTGACTACTGG	CAKALLDESWNYGEVGFDYW	IGHV3-64	IGHD1-7	IGHJ4	6	26	36	47
1	1.5384615384615385E-4	TGTGCGAAAGCGACCCGAAGATCGACTTTTGGAGTGGAGTTGCACTACTTTGACTCCTGG	CAKATRRSTFGVELHYFDSW	IGHV3-30	IGHD3-3	IGHJ4	6	22	36	43
1	1.5384615384615385E-4	TGTGCGAAAGGAATACGACTTTGGGTAGCTGGGGACTACTACTACTACATGGACGTCTGG	CAKGIRLWVAGDYYYYMDVW	IGHV3-23	IGHD2-15	IGHJ6	9	23	30	34
1	1.5384615384615385E-4	TGTGCGAAAGATCTCGGGGCCTATGGTTCAGGGACCTATAGTTGTGCTTTTGAAATCTGG	CAKDLGAYGSGTYSCAFEIW	IGHV3-23	IGHD3-10	IGHJ3	13	20	33	44
1	1.5384615384615385E-4	TGTGCGAAAGATCAGACACAATTTTTGGCGTGGTTATTGGGGTCCCCGTTTGACTACTGG	CAKDQTQFLAWLLGSPFDYW	IGHV3-21	IGHD3-3	IGHJ4	12	20	37	48
1	1.5384615384615385E-4	TGTGCGAAAGAGAAGAATAATAAATTGTGGTGGTGGCAGAATGATGCTTTTGATATCTGG	CAKEKNNKLWWWQNDAFDIW	IGHV3-30	IGHD2-21	IGHJ3	10	23	34	40
1	1.5384615384615385E-4	TGTGCGAAAGAAGTGCGTATTACTATGATTCAGGGATACCAGAACTGGTTCGACCCCTGG	CAKEVRITMIQGYQNWFDPW	IGHV3-7	IGHD3-10	IGHJ5	10	15	35	42
1	1.5384615384615385E-4	TGTGCACGCAAGGGGTATACGACCTCCAATTATTACGGGCCCCCCTGGTTCGACTCCTGG	CARKGYTTSNYYGPPWFDSW	IGHV2-70	IGHD3-22	IGHJ5	7	29	35	44
1	1.5384615384615385E-4	TGTGCACGGGGGCACTTTGGTTCAGGGAGTCACTACTTCGACTTCTACATGGACGTCTGG	CARGHFGSGSHYFDFYMDVW	IGHV2-26	IGHD3-10	IGHJ6	8	13	29	31
1	1.5384615384615385E-4	TGTGCACGGATACGCGATTATTATGAGTCGGTGAATTACCCGTATTACTTTGACTACTGG	CARIRDYYESVNYPYYFDYW	IGHV2-26	IGHD3-16	IGHJ4	13	18	25	41
1	1.5384615384615385E-4	TGTGCAAAGATAGGGAGAATGGGGGCAGTGGCTGACGAAAGGGATGAGACTGACTACTGG	CAKIGRMGAVADERDETDYW	IGHV1-24	IGHD6-19	IGHJ4	6	24	33	50
1	1.5384615384615385E-4	TGTACGAGCCTCTTTTGTACTAGTACTGCCTGCGATGTCGGAGATACATTCGATATTTGG	CTSLFCTSTACDVGDTFDIW	IGHV5-10-1	IGHD2-2	IGHJ3	7	14	25	51
1	1.5384615384615385E-4	TGTACAACCGGGCGTTGTCCTAATGGTGTATGCCGAGAAAATGATGCTTTTGAAATCTGG	CTTGRCPNGVCRENDAFEIW	IGHV1-45	IGHD2-8	IGHJ3	6	14	32	40
1	1.5384615384615385E-4	TGCGCGAGAGGCTTTGGAATGGTTAAAGATTACTTCTACTATTACGGAATGGACGTCTGG	CARGFGMVKDYFYYYGMDVW	IGHV3-48	IGHD3-3	IGHJ6	9	12	24	28
1	1.5384615384615385E-4	TGCGCGAGAGATCGTGGTATAACTGCCCCGGACTACTACTACTACGGAATGGACGTCTGG	CARDRGITAPDYYYYGMDVW	IGHV3-23	IGHD1-20	IGHJ6	12	15	24	31
1	1.5384615384615385E-4	TGCGCGAGAGATCGTGGTATAACTGCCCCGGACTACTACTACTACGGAATGGACGTCTGG	CARDRGITAPDYYYYGMDVW	IGHV4-31	IGHD1-20	IGHJ6	12	15	24	31
1	1.5384615384615385E-4	TGCGCGAGAATCGAAGGGGGTAATGTGGTTCAGGGATATATAAACCAATTTGACTTCTGG	CARIEGGNVVQGYINQFDFW	IGHV1-18	IGHD3-10	IGHJ4	8	25	35	48
1	1.5384615384615385E-4	TGTGTCAGAGAGGTTGTGGTGCGTGGATATACTGGCCACAACTGGTTCGACCCCTGG	CVREVVVRGYTGHNWFDPW	IGHV4-31	IGHD5-12	IGHJ5	10	21	35	37
1	1.5384615384615385E-4	TGTGCCAGACGCATGTTGGATACTGTAATACTAATGGGTGATGATGTGGACGTCTGG	CARRMLDTVILMGDDVDVW	IGHV4-30-2	IGHD2-8	IGHJ6	8	28	36	46
1	1.5384615384615385E-4	TGTGCCAAAGATCACGAGTATTGTAGGCGTGCCAGTTGTCTTTTGATGGAGGTCTGG	CAKDHEYCRRASCLLMEVW	IGHV3-23	IGHD1-1	IGHJ6	12	27	38	45
1	1.5384615384615385E-4	TGTGCCAAAGATGAGGTCAGGCTTAGTGGTGGCTGGACTTACTACTTTGACTACTGG	CAKDEVRLSGGWTYYFDYW	IGHV3-38	IGHD2-15	IGHJ4	6	23	31	39
1	1.5384615384615385E-4	TGTGCGCGAACTAAGAGACATAGTAGTTCGTCGTTTTGGGATGGTTTTCATATCTGG	CARTKRHSSSSFWDGFHIW	IGHV4-39	IGHD3-22	IGHJ3	5	19	26	39
1	1.5384615384615385E-4	TGTGCGACTACGCGGCGACCGGTTTCAAGTGGGGACTGGCCCTACTTTGACTACTGG	CATTRRPVSSGDWPYFDYW	IGHV1-18	IGHD2-21	IGHJ4	6	28	37	41
1	1.5384615384615385E-4	TGTGCGAGTTTTCGATATTGTAGTGGTACCAACTGCAATGATGCTTTTAATATCTGG	CASFRYCSGTNCNDAFNIW	IGHV4-39	IGHD2-2	IGHJ3	7	13	35	37
1	1.5384615384615385E-4	TGTGCGAGTTCCTTAACATTACAATTTTCGCCCCCGCGATATTACTTTGACTACTGG	CASSLTLQFSPPRYYFDYW	IGHV4-4	IGHD3-3	IGHJ4	7	17	27	42
1	1.5384615384615385E-4	TGTGCGAGGGCCCGAGGCTATGGTTCGGGAAATTATTATTGGTTTTTTGACTACTGG	CARARGYGSGNYYWFFDYW	IGHV4-31	IGHD3-10	IGHJ4	7	17	38	45
1	1.5384615384615385E-4	TGTGCGAGGAATGATTACTATGGGTCAGGATACTTCTATTACTACTTGGACGTCTGG	CARNDYYGSGYFYYYLDVW	IGHV4-39	IGHD3-10	IGHJ6	7	13	22	30
1	1.5384615384615385E-4	TGTGCGAGATTTGTTGATTCCAGGGAACGGGGGTGGGAGCCACCAGTGGACTACTGG	CARFVDSRERGWEPPVDYW	IGHV4-55	IGHD1-26	IGHJ4	9	32	39	48
1	1.5384615384615385E-4	TGTGCGAGACTGGCTGGGGGTGACTACGGTGACTACTTATACTACTTTGACTACTGG	CARLAGGDYGDYLYYFDYW	IGHV5-10-1	IGHD4-17	IGHJ4	9	20	35	39
1	1.5384615384615385E-4	TGTGCGAGACTAGACTACGATTATTGGAGTGGTTACCTTGAGTACTTTGACCAGTGG	CARLDYDYWSGYLEYFDQW	IGHV4-39	IGHD3-3	IGHJ4	9	15	34	42
1	1.5384615384615385E-4	TGTGCGAGACGTATGGGTTCAGGGATTACCCCCCCACTTTACTACTTTGACTACTGG	CARRMGSGITPPLYYFDYW	IGHV4-39	IGHD3-10	IGHJ4	9	15	24	39
1	1.5384615384615385E-4	TGTGCGAGACATCGTCGGAGTGCATGGTTCGGGGACTCAGATGCTTTTGATCTTTGG	CARHRRSAWFGDSDAFDLW	IGHV4-39	IGHD3-10	IGHJ3	11	23	34	39
1	1.5384615384615385E-4	TGTGCGAGACATGTTCGGCCCGGTATAGCAGCAGCTGGTTTCGGTATGGACGTCTGG	CARHVRPGIAAAGFGMDVW	IGHV5-10-1	IGHD6-13	IGHJ6	13	21	38	45
1	1.5384615384615385E-4	TGTGCGAGACACGTCTCACGGACTGACTCCTATTATTGGGCTGGCACGGACAGCTGG	CARHVSRTDSYYWAGTDSW	IGHV5-10-1	IGHD2-21	IGHJ4	16	23	33	53
1	1.5384615384615385E-4	TGTGCGAGAGTTCCGCCCGGGGTTGGGGGACCTACGCAGAGGTTCTTCGACGACTGG	CARVPPGVGGPTQRFFDDW	IGHV4-59	IGHD3-16	IGHJ4	9	22	29	44
1	1.5384615384615385E-4	TGTGCGAGAGTGGAGCGGCGACTGGTAGAATGGGGCATTTATGTTTTTGATATCTGG	CARVERRLVEWGIYVFDIW	IGHV4-34	IGHD3-9	IGHJ3	9	19	25	40
1	1.5384615384615385E-4	TGTGCGAGAGTGAAGAGGTACTCTGATATACCGGAGACTGATGCTTTTGGGATCTGG	CARVKRYSDIPETDAFGIW	IGHV7-81	IGHD1-20	IGHJ3	8	26	33	38
1	1.5384615384615385E-4	TGTGCGAGAGCCCGCACACTTTACTATGATGGCCTTGCTTATCATCTTGACTCTTGG	CARARTLYYDGLAYHLDSW	IGHV3-23	IGHD3-22	IGHJ4	6	20	29	46
1	1.5384615384615385E-4	TGTGCGAGAGCCCGCACACTTTACTATGATGGCCTTGCTTATCATCTTGACTCTTGG	CARARTLYYDGLAYHLDSW	IGHV4-39	IGHD3-22	IGHJ4	8	20	29	46
1	1.5384615384615385E-4	TGTGCGAGAGCGGGTCGTGTCAGGACTTCTGGAGTGGATGACGCTTTCGATGTCTGG	CARAGRVRTSGVDDAFDVW	IGHV4-4	IGHD3-3	IGHJ3	9	29	36	37
1	1.5384615384615385E-4	TGTGCGAGAGCGGAAATTGTAGTAGTACCATACCTCGCTGTCTGGTTCGACCCCTGG	CARAEIVVVPYLAVWFDPW	IGHV4-34	IGHD2-2	IGHJ5	9	11	29	41
1	1.5384615384615385E-4	TGTGCGAGAGGCAATCTGCAGCTCGGTGGTAATTACTACTACTACATGGACGTCTGG	CARGNLQLGGNYYYYMDVW	IGHV1-8	IGHD4-23	IGHJ6	11	23	31	33
1	1.5384615384615385E-4	TGTGCGAGAGGCAATCTGCAGCTCGGTGGTAATTACTACTACTACATGGACGTCTGG	CARGNLQLGGNYYYYMDVW	IGHV3-23	IGHD4-23	IGHJ6	6	23	31	33
1	1.5384615384615385E-4	TGTGCGAGAGGGCCCCTCCTCTTTGGGGTGATTTCCAGTCGGGCCTTTGACTTCTGG	CARGPLLFGVISSRAFDFW	IGHV1-8	IGHD1-1	IGHJ4	10	32	38	44
1	1.5384615384615385E-4	TGTGCGAGAGGGGATTGTCCTGGGGGTCTCTGCTACTCAAGCCTCTGGGGTTACTGG	CARGDCPGGLCYSSLWGYW	IGHV3-21	IGHD2-15	IGHJ5	9	29	37	53
1	1.5384615384615385E-4	TGTGCGAGAGGAAAGACTTCCGGAGAACTAGGGGGACCCTTGCCCTTTGACTACTGG	CARGKTSGELGGPLPFDYW	IGHV1-8	IGHD2-15	IGHJ4	10	18	24	44
1	1.5384615384615385E-4	TGTGCGAGAGATTTACGCATCTCCTATGCTTCAGGGAGTTATGCTTTTGATAAATGG	CARDLRISYASGSYAFDKW	IGHV4-39	IGHD3-10	IGHJ3	8	23	39	40
1	1.5384615384615385E-4	TGTGCGAGAGATTCGTACAACTTGCCTACAAAGAATCAAGATGGTTTTGATATCTGG	CARDSYNLPTKNQDGFDIW	IGHV1-46	IGHD1-1	IGHJ3	11	14	21	29
1	1.5384615384615385E-4	TGTGCGAGAGATTGTAGTTACGATTTTTGGAGTGGCAAGTACGGTATGGACGTCTGG	CARDCSYDFWSGKYGMDVW	IGHV4-31	IGHD3-3	IGHJ6	11	17	34	45
1	1.5384615384615385E-4	TGTGCGAGAGATTACTGTACTGGTGGTATTTGCTACGCCGGCGCTTATGATGTCTGG	CARDYCTGGICYAGAYDVW	IGHV1-18	IGHD2-15	IGHJ3	11	15	40	42
1	1.5384615384615385E-4	TGTGCGAGAGATCTGAGATATGGTTCGGGGACTTTGCTGGATGCATTTGATATCTGG	CARDLRYGSGTLLDAFDIW	IGHV4-31	IGHD3-10	IGHJ3	13	18	30	39
1	1.5384615384615385E-4	TGTGCGAGAGATCCCCCTACTGAGGACGGTGGTAATTCCAATGTTCTTGATATCTGG	CARDPPTEDGGNSNVLDIW	IGHV3-53	IGHD4-23	IGHJ3	12	25	38	46
1	1.5384615384615385E-4	TGTGCGAGAGATCCCCCTACTGAAAACAGTGGTAACTCCAATATTTTTGATATCTGG	CARDPPTENSGNSNIFDIW	IGHV4-31	IGHD4-23	IGHJ3	12	28	38	44
1	1.5384615384615385E-4	TGTGCGAGAGATCGATATTTTGATAGTAGTTCTTATTTTTTTGAGTCCATTTTGTGG	CARDRYFDSSSYFFESILW	IGHV1-46	IGHD3-22	IGHJ4	12	20	36	54
1	1.5384615384615385E-4	TGTGCGAGAGATCATAAAGATAGTAGTGGCTGGCTCAACAACTGGTTCGACCCCTGG	CARDHKDSSGWLNNWFDPW	IGHV4-31	IGHD3-22	IGHJ5	12	18	28	37
1	1.5384615384615385E-4	TGTGCGAGAGATGTCGCCCCCTATGGTTCAGGGGGGAGTTATGCTTTTGACATCTGG	CARDVAPYGSGGSYAFDIW	IGHV1-18	IGHD3-10	IGHJ3	11	20	32	40
1	1.5384615384615385E-4	TGTGCGAGAGATGTCGACTATTACTGGGCAACACACTTCTACTACATGGACGCCTGG	CARDVDYYWATHFYYMDAW	IGHV4-4	IGHD3-10	IGHJ6	11	18	24	34
1	1.5384615384615385E-4	TGTGCGAGAGATGGCCGTATAGCAGCAGCTGGTACGTTCAACTGGTTCGACCCCTGG	CARDGRIAAAGTFNWFDPW	IGHV3-21	IGHD6-13	IGHJ5	11	16	36	38
1	1.5384615384615385E-4	TGTGCGAGAGATATAGGGGGATTATGGTGGGAGCTAAACTTCTACTTTGACTACTGG	CARDIGGLWWELNFYFDYW	IGHV3-7	IGHD1-26	IGHJ4	11	22	35	41
1	1.5384615384615385E-4	TGTGCGAGAGATAGGCTGTACGATTTTTGGAGTGGTTACCGGGGTTTTGACTACTGG	CARDRLYDFWSGYRGFDYW	IGHV3-48	IGHD3-3	IGHJ4	11	18	37	45
1	1.5384615384615385E-4	TGTGCGAGAGATAATGCCGATGATGCCACTGGAACTACCGGGTGGTTCGACCCCTGG	CARDNADDATGTTGWFDPW	IGHV4-31	IGHD1-7	IGHJ5	11	27	37	42
1	1.5384615384615385E-4	TGTGCGAGAGATAAACGCACTAGTTGGGGGCACTATTACTACGGTATGGACGTCTGG	CARDKRTSWGHYYYGMDVW	IGHV3-33	IGHD3-16	IGHJ6	11	23	29	31
1	1.5384615384615385E-4	TGTGCGAGAGACCCCGGAGGGGGGAGCTACTTAGTGTACCCTGCTTTTGATATCTGG	CARDPGGGSYLVYPAFDIW	IGHV4-31	IGHD1-26	IGHJ3	10	21	30	41
1	1.5384615384615385E-4	TGTGCGAGAGACCCCGAGCACTATGGTGGTAACTCTTGGTACTACTTTGACTACTGG	CARDPEHYGGNSWYYFDYW	IGHV3-20	IGHD4-23	IGHJ4	10	19	34	38
1	1.5384615384615385E-4	TGTGCGAGAGACCGATATTATGACAATAGTGGTGATTACTACGAGTCGATCTACTGG	CARDRYYDNSGDYYESIYW	IGHV1-3	IGHD3-22	IGHJ4	10	18	42	50
1	1.5384615384615385E-4	TGTGCGAGAGACCGATATTATGACAATAGTGGTGATTACTACGAGTCGATCTACTGG	CARDRYYDNSGDYYESIYW	IGHV4-31	IGHD3-22	IGHJ4	10	18	42	50
1	1.5384615384615385E-4	TGTGCGAGAGAGGGTATTACGATTTTTGGAGTGGCCCATGATGCTTTTGATATGTGG	CAREGITIFGVAHDAFDMW	IGHV3-21	IGHD3-3	IGHJ3	10	13	33	36
1	1.5384615384615385E-4	TGTGCGAGAGAGGGGCCTGCTTTGACTCAGGGACTCATGGGCTGGTTCGACCCCTGG	CAREGPALTQGLMGWFDPW	IGHV3-7	IGHD3-9	IGHJ5	10	20	26	41
1	1.5384615384615385E-4	TGTGCGAGAACCTTATATTGTAGTAGTACCAGCTGCCTAAACTGGTTCGACCCCTGG	CARTLYCSSTSCLNWFDPW	IGHV4-28	IGHD2-2	IGHJ5	9	14	35	39
1	1.5384615384615385E-4	TGTGCGAGAACCCTAAGTGGGAGCTACATGTCAGGGGGGTGGTACTTTGACTACTGG	CARTLSGSYMSGGWYFDYW	IGHV4-28	IGHD1-26	IGHJ4	9	15	26	42
1	1.5384615384615385E-4	TGTGCGAGAAACGGGGTTCAAGGAGTTTTTGGAGTGGGAAACTGGTTCGACCCCTGG	CARNGVQGVFGVGNWFDPW	IGHV4-31	IGHD3-3	IGHJ5	8	25	36	39
1	1.5384615384615385E-4	TGTGCGAATTCAGAGTACGGTGACTACAGGGGAAAGGTCGGCTACATGGACGTCTGG	CANSEYGDYRGKVGYMDVW	IGHV3-30	IGHD4-17	IGHJ6	6	15	26	41
1	1.5384615384615385E-4	TGTGCGAAACATGTTTTGGTGGTGACTGCTATTCGGGGGGGTAGTTTTGATATCTGG	CAKHVLVVTAIRGGSFDIW	IGHV4-39	IGHD2-21	IGHJ3	13	16	33	44
1	1.5384615384615385E-4	TGTGCGAAAGATTATGACTACGGTGACTACGGTGGGTCACACTGGTTCGACCCCTGG	CAKDYDYGDYGGSHWFDPW	IGHV3-30	IGHD4-17	IGHJ5	11	13	30	40
1	1.5384615384615385E-4	TGTGCGAAAGATCTGGGATTACGGGACAGCAGCTGGCCTGATGCTTTTGATATCTGG	CAKDLGLRDSSWPDAFDIW	IGHV3-23	IGHD6-13	IGHJ3	13	26	35	38
1	1.5384615384615385E-4	TGTGCGAAAGATCACGTCCTCCGCGATGCAGTAACTACGTGCTACTTTGACTCCTGG	CAKDHVLRDAVTTCYFDSW	IGHV3-23	IGHD4-11	IGHJ4	12	28	39	41
1	1.5384615384615385E-4	TGTGCGAAAGATCACGTCCTCCGCGATGCAGTAACTACGTGCTACTTTGACTCCTGG	CAKDHVLRDAVTTCYFDSW	IGHV4-31	IGHD4-11	IGHJ4	12	28	39	41
1	1.5384615384615385E-4	TGTGCGAAAGATCAGTCCGATATTTTGACTGGTCCGGGAGGCTACTTTGACTACTGG	CAKDQSDILTGPGGYFDYW	IGHV1-3	IGHD3-9	IGHJ4	12	17	32	41
1	1.5384615384615385E-4	TGTGCGAAAGATCAGTCCGATATTTTGACTGGTCCGGGAGGCTACTTTGACTACTGG	CAKDQSDILTGPGGYFDYW	IGHV3-60	IGHD3-9	IGHJ4	12	17	32	41
1	1.5384615384615385E-4	TGTGCGAAAGATCAGTCCGATATTTTGACTGGTCCGGGAGGCTACTTTGACTACTGG	CAKDQSDILTGPGGYFDYW	IGHV3-33	IGHD3-9	IGHJ4	12	17	32	41
1	1.5384615384615385E-4	TGTGCGAAAGATGGATTTTATTACTATGGTTCGGGGAGTTATTATATTGACTACTGG	CAKDGFYYYGSGSYYIDYW	IGHV3-30	IGHD3-10	IGHJ4	11	18	45	46
1	1.5384615384615385E-4	TGTGCGAAAGATGGATTTTATTACTATGGTTCGGGGAGTTATTATATTGACTACTGG	CAKDGFYYYGSGSYYIDYW	IGHV4-31	IGHD3-10	IGHJ4	11	18	45	46
1	1.5384615384615385E-4	TGTGCGAAAGATGAGGTCAGGTATAGCGGTGGCTGGACTTACTACTTTGATTACTGG	CAKDEVRYSGGWTYYFDYW	IGHV3-23	IGHD6-19	IGHJ4	11	19	35	39
1	1.5384615384615385E-4	TGTGCGAAAGATGAGGTCAGGTATAGCGGTGGCTGGACTTACTACTTTGACTACTGG	CAKDEVRYSGGWTYYFDYW	IGHV3-33	IGHD6-19	IGHJ4	11	19	35	39
1	1.5384615384615385E-4	TGTGCGAAAGATGAGGTCAGGCTTAGTGGTGGCTGGACTTACTATTTTGACTCCTGG	CAKDEVRLSGGWTYYFDSW	IGHV1-18	IGHD2-15	IGHJ4	11	23	31	39
1	1.5384615384615385E-4	TGTGCGAAAGATGAGGTCAGGCTTAGTGGTGGCTGGACTTACTACTTTGACTCCTGG	CAKDEVRLSGGWTYYFDSW	IGHV3-38	IGHD2-15	IGHJ4	4	23	31	39
1	1.5384615384615385E-4	TGTGCGAAAGATGAGGTCAGGCTTAGTGGTGGCTGGACTTACTACTTTGACTCCTGG	CAKDEVRLSGGWTYYFDSW	IGHV3-9	IGHD2-15	IGHJ4	11	23	31	39
1	1.5384615384615385E-4	TGTGCGAAAGATGAGGTCAGGCTTAGCGGTGGGTGGACTTACTACTTTGACTACTGG	CAKDEVRLSGGWTYYFDYW	IGHV3-30	IGHD6-19	IGHJ4	11	23	35	39
1	1.5384615384615385E-4	TGTGCGAAAGATGAGGTCAGGCTTAGCGGTGGGTGGACTTACTACTTTGACTACTGG	CAKDEVRLSGGWTYYFDYW	IGHV3-66	IGHD6-19	IGHJ4	11	23	35	39
1	1.5384615384615385E-4	TGTGCGAAAGATGAAGTCAGGCTTAGCGGTGGCTGGACTTACTACTTTGACCACTGG	CAKDEVRLSGGWTYYFDHW	IGHV3-30	IGHD6-19	IGHJ4	11	23	35	39
1	1.5384615384615385E-4	TGTGCGAAAGAAGTTTGGAGTGCATTTTCTGCGGGCCAATATTACTTTGACTATTGG	CAKEVWSAFSAGQYYFDYW	IGHV3-23	IGHD3-3	IGHJ4	10	13	21	42
1	1.5384615384615385E-4	TGTGCGAAAATATCCGGCTATAGCAACAGGTGGTATGGGGATGGTTTTCATGTCTGG	CAKISGYSNRWYGDGFHVW	IGHV3-23	IGHD6-13	IGHJ3	8	9	34	39
1	1.5384615384615385E-4	TGTGCGAAAAACCAGCAGGCCGACTGGAACGACGCCCCGGATGGGTTCGACCCCTGG	CAKNQQADWNDAPDGFDPW	IGHV4-39	IGHD1-1	IGHJ5	6	22	33	43
1	1.5384615384615385E-4	TGTGCATCATGGTTACCGATAGCAGTGGTAGGCCCGTCGACTGGAGTTGACTCCTGG	CASWLPIAVVGPSTGVDSW	IGHV1-18	IGHD6-19	IGHJ1	4	18	27	53
1	1.5384615384615385E-4	TGTGCACGGACCCCGTATAATTGGGATCACGGCCCGGGGCTCTACTTTGACTTCTGG	CARTPYNWDHGPGLYFDFW	IGHV2-70	IGHD3-3	IGHJ4	9	14	20	41
1	1.5384615384615385E-4	TGTGCACACAGAGGGGCCTGGAGTGGTGACTGGAATTCCGCCTGGTTCGACTTCTGG	CAHRGAWSGDWNSAWFDFW	IGHV2-5	IGHD2-21	IGHJ5	11	22	39	41
1	1.5384615384615385E-4	TGTGCAACCCGGGGCGGAACAGTGACTACGACTCCTCATGACGCTTTTGATATCTGG	CATRGGTVTTTPHDAFDIW	IGHV1-45	IGHD4-17	IGHJ3	6	21	29	35
1	1.5384615384615385E-4	TGTGCAACCCGGGGCGGAACAGTGACCACGGCTCCTCATGACGCTTTTGATGTCTGG	CATRGGTVTTAPHDAFDVW	IGHV1-67	IGHD6-13	IGHJ3	3	6	12	35
1	1.5384615384615385E-4	TGTGCAAGGCAAAGCAGTTCGTCCTTTCACCCCACCTCGAACTGGTTCGACCCCTGG	CARQSSSSFHPTSNWFDPW	IGHV3-74	IGHD6-6	IGHJ5	7	12	23	39
1	1.5384615384615385E-4	TGTGCAAGAGGTTTTGATTATACTTGGGGGAGTTCGTGGTGGGCTTTTGATGTCTGG	CARGFDYTWGSSWWAFDVW	IGHV3-21	IGHD3-16	IGHJ3	9	23	33	42
1	1.5384615384615385E-4	TGTGCAAGAATAGAGGGGAGCGACCGTTTTTACTCCTACTACTACATGGACGTCTGG	CARIEGSDRFYSYYYMDVW	IGHV3-47	IGHD1-26	IGHJ6	8	15	20	30
1	1.5384615384615385E-4	TGTGGGAGAACTAAGAGACATAGCAACTCGGCATTTTGGGACGCTTTTCATATCTGG	CGRTKRHSNSAFWDAFHIW	IGHV1-67	IGHD6-6	IGHJ3	8	19	29	42
1	1.5384615384615385E-4	TGTACTAGAGGGAGGCTAGAGGCCAGCATAAGAATCTACTACGGTTTGGACGTCTGG	CTRGRLEASIRIYYGLDVW	IGHV3-49	IGHD1-26	IGHJ6	9	35	42	46
1	1.5384615384615385E-4	TGTACGAGAGAAGATATAGAGTCTACGATTCTCTTGTCCGCCTGGTTCGATTCCTGG	CTREDIESTILLSAWFDSW	IGHV4-39	IGHD5-12	IGHJ5	8	12	29	41
1	1.5384615384615385E-4	TGCGCGAGGGGGGGGGGCGTCGCCCACCCAGGGTGGCTCGGCTGGTTCGACCCCTGG	CARGGGVAHPGWLGWFDPW	IGHV4-4	IGHD5-12	IGHJ5	7	32	37	41
1	1.5384615384615385E-4	TGCGCGAAAGATGTCAATGGTGGCAGAGATAGATACCACTGGGGGGGTGACTCCTGG	CAKDVNGGRDRYHWGGDSW	IGHV3-23	IGHD2-8	IGHJ4	11	15	21	47
1	1.5384615384615385E-4	TGTGTTTTCAACAGTGAAGATAGCAGCACCTGGGCGGAGACTTTTGATATTTGG	CVFNSEDSSTWAETFDIW	IGHV3-11	IGHD6-13	IGHJ3	3	19	32	40
1	1.5384615384615385E-4	TGTGTTACAGTCCCCTGTAGTAGGTGCACTGTTTGGAACTGGTTCGACCCCTGG	CVTVPCSRCTVWNWFDPW	IGHV4-39	IGHD2-2	IGHJ5	3	15	22	36
1	1.5384615384615385E-4	TGTGTGAGAGGAGTGAATTACTATGATAGTCGCGGTGATGGCTTTGATATCTGG	CVRGVNYYDSRGDGFDIW	IGHV3-16	IGHD3-22	IGHJ3	8	16	29	35
1	1.5384615384615385E-4	TGTGTGAGAGGAGTGAATTACTATGATAGTCGCGGTGATGGCTTTGATATCTGG	CVRGVNYYDSRGDGFDIW	IGHV3-52	IGHD3-22	IGHJ3	10	16	29	35
1	1.5384615384615385E-4	TGTGTGAGAGATTACAGTAACTTCATTCACTACTACTACGGTTTGGACGTCTGG	CVRDYSNFIHYYYGLDVW	IGHV1-67	IGHD4-11	IGHJ6	11	12	21	28
1	1.5384615384615385E-4	TGTGTGAGAGATGGGGAAGAGGACAACTACAATTGGGGGGATTGTATTGACTGG	CVRDGEEDNYNWGDCIDW	IGHV3-74	IGHD2-15	IGHJ4	11	25	32	49
1	1.5384615384615385E-4	TGTGTGAGAGATAACAGTAACTTCATTCACTACTACTACGGTTTGGACGTCTGG	CVRDNSNFIHYYYGLDVW	IGHV5-78	IGHD4-11	IGHJ6	9	13	21	28
1	1.5384615384615385E-4	TGTGTGAAAGATTTATGGGTTCGTGATATCAGCTGGGGCCCCTTTGACTACTGG	CVKDLWVRDISWGPFDYW	IGHV3-9	IGHD2-2	IGHJ4	15	25	35	41
1	1.5384615384615385E-4	TGTGTGAAAGATAAATGGCCTCGTGAAAGCAGTTGGGGCCCCTTTGATTACTGG	CVKDKWPRESSWGPFDYW	IGHV3-60	IGHD1-1	IGHJ4	11	29	34	41
1	1.5384615384615385E-4	TGTGTGAAAGACGCCTCTGTATCACGCATTCTGGAATTCTCCGTTGACACCTGG	CVKDASVSRILEFSVDTW	IGHV3-60	IGHD5-18	IGHJ5	10	16	22	45
1	1.5384615384615385E-4	TGTGTAAGAGATTGGGCTAACTCCAATACTCCCCATGATGGCTTTGATGTCTGG	CVRDWANSNTPHDGFDVW	IGHV3-13	IGHD3-3	IGHJ3	11	19	25	33
1	1.5384615384615385E-4	TGTGTAAGAGATGAGTTGCGGACTGCGGTGACTACTACAACCCTTACCTCCTGG	CVRDELRTAVTTTTLTSW	IGHV3-74	IGHD4-17	IGHJ5	11	20	34	49
1	1.5384615384615385E-4	TGTGCCAGGGTCATGTCTACAAGGAGGGGCTTGAGTTACGGTATGGACGTCTGG	CARVMSTRRGLSYGMDVW	IGHV4-30-2	IGHD4-11	IGHJ6	7	9	20	42
1	1.5384615384615385E-4	TGTGCCAGAGAGAGGAGCAGTGGCCTTTACAATTACTTCGGTCTCGACGTCTGG	CARERSSGLYNYFGLDVW	IGHV4-30-2	IGHD5-24	IGHJ6	10	27	35	45
1	1.5384615384615385E-4	TGTGCGCTCCGGCCCCTCGGTACCGTGGCTACGCCTGGGCACTTTGACTACTGG	CALRPLGTVATPGHFDYW	IGHV3-23	IGHD5-12	IGHJ4	5	24	32	40
1	1.5384615384615385E-4	TGTGCGCGACAAAGCGTCTATGTGACAAACTACAATGATGCTTTTGATGTCTGG	CARQSVYVTNYNDAFDVW	IGHV4-4	IGHD1-7	IGHJ3	5	27	32	34
1	1.5384615384615385E-4	TGTGCGGTCAGAAGCGGTTATAGTAGTGGCTGGGAAGGGGTCTTTGACTACTGG	CAVRSGYSSGWEGVFDYW	IGHV1-2	IGHD6-19	IGHJ4	5	14	32	41
1	1.5384615384615385E-4	TGTGCGGCACCGCGCAGTAGCAGTACCTGGAACTCTGATGCTTTTGATCTCTGG	CAAPRSSSTWNSDAFDLW	IGHV3-30	IGHD1-7	IGHJ3	5	26	33	35
1	1.5384615384615385E-4	TGTGCGGCACCGCGCAGTAGCAGTACCTGGAACTCTGATGCTTTTGATCTCTGG	CAAPRSSSTWNSDAFDLW	IGHV3-48	IGHD1-7	IGHJ3	5	26	33	35
1	1.5384615384615385E-4	TGTGCGACAGGATGGCGGTCAACTGCCGGCAGCTGGACCAAGTTTGACTATTGG	CATGWRSTAGSWTKFDYW	IGHV4-59	IGHD2-2	IGHJ4	6	28	35	42
1	1.5384615384615385E-4	TGTGCGAGCGATCGTCTAGGTGGCTACGTAGGCCAGGCCGCCTTTCACTACTGG	CASDRLGGYVGQAAFHYW	IGHV3-30	IGHD6-25	IGHJ4	12	21	30	41
1	1.5384615384615385E-4	TGTGCGAGGTATTACTATGATAGTAGTGGTTATTACGACGGATTTGACTACTGG	CARYYYDSSGYYDGFDYW	IGHV4-39	IGHD3-22	IGHJ4	7	8	39	42
1	1.5384615384615385E-4	TGTGCGAGGCAGCCTGGAAGTGGCTACCACCTCGGGTACTACTTTGACGTCTGG	CARQPGSGYHLGYYFDVW	IGHV4-34	IGHD2-15	IGHJ4	7	22	30	35
1	1.5384615384615385E-4	TGTGCGAGGGATCTCTATAGCAGCAGCTGGCCCGGACTCTACTTTGACAACTGG	CARDLYSSSWPGLYFDNW	IGHV4-31	IGHD6-13	IGHJ4	15	16	29	38
1	1.5384615384615385E-4	TGTGCGAGATTTTATTATGATGCAGGGAGTTTCCCGGACGCCATGGGAGACTGG	CARFYYDAGSFPDAMGDW	IGHV3-23	IGHD3-16	IGHJ4	6	12	20	49
1	1.5384615384615385E-4	TGTGCGAGATTTTATTATGATGCAGGGAGTTTCCCGGACGCCATGGGAGACTGG	CARFYYDAGSFPDAMGDW	IGHV4-55	IGHD3-16	IGHJ4	9	12	20	49
1	1.5384615384615385E-4	TGTGCGAGATTGAGATTCTTTGGCCCTAATTACAATGATGCTTTTGATTTCTGG	CARLRFFGPNYNDAFDFW	IGHV7-81	IGHD5-24	IGHJ3	9	27	32	34
1	1.5384615384615385E-4	TGTGCGAGACCAGGAAGTGGGTCTATTCGCACGATTCTCTACATTAACTTCTGG	CARPGSGSIRTILYINFW	IGHV3-23	IGHD1-26	IGHJ4	6	15	20	38
1	1.5384615384615385E-4	TGTGCGAGACATGGGCAGCCCTCCCCCGGCCCTAGTGATGCTTTTGATGTCTGG	CARHGQPSPGPSDAFDVW	IGHV5-10-1	IGHD3-16	IGHJ3	12	20	26	35
1	1.5384615384615385E-4	TGTGCGAGACAGGGAGCAGCAGCTGGATATGCCTATTACTACTTTGACTACTGG	CARQGAAAGYAYYYFDYW	IGHV1-46	IGHD6-13	IGHJ4	8	14	25	36
1	1.5384615384615385E-4	TGTGCGAGAGCCTTGGGGTACGGTGACTACACGGGAGGGGGCTTCCAGCACTGG	CARALGYGDYTGGGFQHW	IGHV3-21	IGHD4-17	IGHJ1	9	18	29	41
1	1.5384615384615385E-4	TGTGCGAGAGGGTGGCGGTCAACTGCCGGCAGCTGGACCAAGTTTGACACCTGG	CARGWRSTAGSWTKFDTW	IGHV4-59	IGHD2-2	IGHJ5	9	28	35	41
1	1.5384615384615385E-4	TGTGCGAGAGGGGGTACAGTAACTACGAAGGACTACTACGGTATGGACGTCTGG	CARGGTVTTKDYYGMDVW	IGHV1-18	IGHD4-11	IGHJ6	9	14	26	31
1	1.5384615384615385E-4	TGTGCGAGAGGATCGGGGTCCGATAACTGGAATAACAACTGGTTCGACCCCTGG	CARGSGSDNWNNNWFDPW	IGHV3-30	IGHD1-20	IGHJ5	9	22	31	34
1	1.5384615384615385E-4	TGTGCGAGAGGATGGCGGTCATCTAGCGGCACCTGGACGAAGTTTGACTACTGG	CARGWRSSSGTWTKFDYW	IGHV1-8	IGHD6-13	IGHJ4	10	23	35	42
1	1.5384615384615385E-4	TGTGCGAGAGATTATCCCAGTAGTGGTAATTATTACGGGTTCTTGGACTCCTGG	CARDYPSSGNYYGFLDSW	IGHV1-69	IGHD3-22	IGHJ4	11	18	36	41
1	1.5384615384615385E-4	TGTGCGAGAGATCTTCCGGTGACTCCCTACGGTCCCTACGTTTTGGACGTCTGG	CARDLPVTPYGPYVLDVW	IGHV3-33	IGHD4-17	IGHJ6	13	26	40	43
1	1.5384615384615385E-4	TGTGCGAGAGATCCTAGCCTGGGTCATAACTGGCACTCTTACATGGACGTCTGG	CARDPSLGHNWHSYMDVW	IGHV1-69	IGHD1-7	IGHJ6	12	25	36	39
1	1.5384615384615385E-4	TGTGCGAGAGATGTCAGGTGGGACCTACCAAGGCCAGATCACTTTGACTACTGG	CARDVRWDLPRPDHFDYW	IGHV3-53	IGHD1-26	IGHJ4	11	17	27	40
1	1.5384615384615385E-4	TGTGCGAGAGATGGAGGTAGAGTAGCAGTTGCCGATCCCCCGTTCGACCCCTGG	CARDGGRVAVADPPFDPW	IGHV1-46	IGHD2-15	IGHJ5	11	19	27	41
1	1.5384615384615385E-4	TGTGCGAGAGACCCCCTTATTTACTGTGGTGATAGTTGCTCCTCTGAATTCTGG	CARDPLIYCGDSCSSEFW	IGHV1-3	IGHD2-15	IGHJ4	10	25	43	50
1	1.5384615384615385E-4	TGTGCGAGAGACGCACCTGCAGTGGCTGGTTTGATCTGGGCTTTTGATATCTGG	CARDAPAVAGLIWAFDIW	IGHV3-64	IGHD6-19	IGHJ3	10	18	29	39
1	1.5384615384615385E-4	TGTGCGAGAGAGTATAGCAACGATTACTACTACTACTACTACATGGACGTCTGG	CAREYSNDYYYYYYMDVW	IGHV3-53	IGHD2-8	IGHJ6	10	11	18	22
1	1.5384615384615385E-4	TGTGCGAGAGAGCCTCAGTATTACTATGATAGTAGTGGTCTCGTTGACTACTGG	CAREPQYYYDSSGLVDYW	IGHV3-21	IGHD3-22	IGHJ4	10	17	38	43
1	1.5384615384615385E-4	TGTGCGAGAGAGCCCACCGGGGGATGGATACATACTCCCCATTTTGACTACTGG	CAREPTGGWIHTPHFDYW	IGHV3-11	IGHD5-18	IGHJ4	10	24	31	42
1	1.5384615384615385E-4	TGTGCGAGAGAGGACTGGGCCACTAGCGGCAAGTATCAGCCTGGGATTGACTGG	CAREDWATSGKYQPGIDW	IGHV4-34	IGHD5-12	IGHJ4	9	18	24	49
1	1.5384615384615385E-4	TGTGCGAGAGAATGGGGCAGCAGCTGGTCCGGTAGGGGGGAGGTGGACTACTGG	CAREWGSSWSGRGEVDYW	IGHV3-21	IGHD6-13	IGHJ4	10	16	27	45
1	1.5384615384615385E-4	TGTGCGAGAGAATATTACTATGATAGTAGTGGTGATGATGCTTTTGATATCTGG	CAREYYYDSSGDDAFDIW	IGHV4-31	IGHD3-22	IGHJ3	10	12	32	34
1	1.5384615384615385E-4	TGTGCGAGAGAAGCGTATAGCAGCGCTGGGCTGAAGGTCGGTATGGACGTCTGG	CAREAYSSAGLKVGMDVW	IGHV3-21	IGHD6-25	IGHJ6	10	14	24	42
1	1.5384615384615385E-4	TGTGCGAGAGAAGATGGGCATTTCGATTTTTGGACTGGTCCTTTTGACTTCTGG	CAREDGHFDFWTGPFDFW	IGHV4-4	IGHD3-3	IGHJ4	10	19	38	42
1	1.5384615384615385E-4	TGTGCGAGAAGCCTTGGGGCTGAGGGTAATGGTTATTACCCCTTTGGCTACTGG	CARSLGAEGNGYYPFGYW	IGHV1-8	IGHD3-22	IGHJ4	13	25	38	41
1	1.5384615384615385E-4	TGTGCGAGAAGCCTTGGGGCTGAGGGTAATGGTTATTACCCCTTTGGCTACTGG	CARSLGAEGNGYYPFGYW	IGHV4-34	IGHD3-22	IGHJ4	13	25	38	41
1	1.5384615384615385E-4	TGTGCGAGAAATGTGGAGGAAGTCAGTGGTTACTATCATATCTTTGACTCATGG	CARNVEEVSGYYHIFDSW	IGHV4-28	IGHD3-22	IGHJ4	11	30	39	41
1	1.5384615384615385E-4	TGTGCGAAATTTATGACTTGGGGGCCACCCTACTCGTACGCTCTGGACGAGTGG	CAKFMTWGPPYSYALDEW	IGHV3-48	IGHD3-16	IGHJ6	6	17	23	43
1	1.5384615384615385E-4	TGTGCGAAATTTATGACTTGGGGGCCACCCTACTCGTACGCTCTGGACGAGTGG	CAKFMTWGPPYSYALDEW	IGHV7-81	IGHD3-16	IGHJ6	13	17	23	43
1	1.5384615384615385E-4	TGTGCGAAATATCGATGCGATAGTCCCACCTGCCGCGGGTCATTTGACTACTGG	CAKYRCDSPTCRGSFDYW	IGHV3-23	IGHD2-2	IGHJ4	12	20	32	42
1	1.5384615384615385E-4	TGTGCGAAATATGGGCCTCCCTCTAACAATTGGGTGTCGGAAGTTGACTACTGG	CAKYGPPSNNWVSEVDYW	IGHV1-45	IGHD5-24	IGHJ4	11	25	30	43
1	1.5384615384615385E-4	TGTGCGAAATATAGGCCTCAGCATATTAATTGGGTGGCGGAACTTGACTTCTGG	CAKYRPQHINWVAELDFW	IGHV4-55	IGHD2-21	IGHJ4	12	19	26	43
1	1.5384615384615385E-4	TGTGCGAAACGCCTAGATAGAGATGACTATCTCAGGGTGGCTTTTGATCTCTGG	CAKRLDRDDYLRVAFDLW	IGHV4-59	IGHD5-24	IGHJ3	6	17	28	39
1	1.5384615384615385E-4	TGTGCGAAACAAGTGTACGGGGCCTACAGCAATTATGGCGGCTGGGATATCTGG	CAKQVYGAYSNYGGWDIW	IGHV5-10-1	IGHD4-4	IGHJ3	10	23	28	45
1	1.5384615384615385E-4	TGTGCGAAAGCGGGCTGTAGTAGTGCCACCTGCTCGAGACCTTTTGACTACTGG	CAKAGCSSATCSRPFDYW	IGHV3-23	IGHD2-2	IGHJ4	9	15	33	42
1	1.5384615384615385E-4	TGTGCGAAAGATTTTCATTACGAATGGAAGAGAGGATATGCCTTTGATGTCTGG	CAKDFHYEWKRGYAFDVW	IGHV5-51	IGHD3-3	IGHJ3	6	16	22	37
1	1.5384615384615385E-4	TGTGCGAAAGATTGGGCCTGGAACTCTTACTACTACTACTACATGGACGTCTGG	CAKDWAWNSYYYYYMDVW	IGHV3-48	IGHD1-7	IGHJ6	11	17	24	27
1	1.5384615384615385E-4	TGTGCGAAAGATCGGCGGGACAATTGGAGTTGGGGTGGATACTTTGACTCCTGG	CAKDRRDNWSWGGYFDSW	IGHV3-23	IGHD3-3	IGHJ4	12	23	29	39
1	1.5384615384615385E-4	TGTGCGAAAGATAGTGGCTGGAACTACTTGCTTTCGTACTACTTTGACTCCTGG	CAKDSGWNYLLSYYFDSW	IGHV3-23	IGHD1-7	IGHJ4	11	17	26	35
1	1.5384615384615385E-4	TGTGCACGGATTTCGAGATATTGCAGTGGTGGTAGGTGCCACTTTGACTACTGG	CARISRYCSGGRCHFDYW	IGHV2-70	IGHD2-15	IGHJ4	10	16	38	40
1	1.5384615384615385E-4	TGTGCACGGATGGGGAGTGGTGGTAGCTGCTACTCCGGCTGGTTCGACCCCTGG	CARMGSGGSCYSGWFDPW	IGHV2-70	IGHD2-15	IGHJ5	10	15	37	38
1	1.5384615384615385E-4	TGTGCACGGAGTCGGGCCCCGGGGGGGGGAGCTGACGCCTACCTTGACTACTGG	CARSRAPGGGADAYLDYW	IGHV2-70	IGHD1-26	IGHJ4	9	26	32	38
1	1.5384615384615385E-4	TGTGCACACAGAACAAGAGTCGTGGCCCAACGATACTGGTACTTCGATCTCTGG	CAHRTRVVAQRYWYFDLW	IGHV2-5	IGHD1-20	IGHJ2	11	18	22	33
1	1.5384615384615385E-4	TGTGCAACCCATACGCCCGACTATGGTGGTAACTCAGGGGGGTTCGACCCCTGG	CATHTPDYGGNSGGFDPW	IGHV1-24	IGHD4-23	IGHJ5	7	18	34	40
1	1.5384615384615385E-4	TGTGCAACAGGCCCTACAGTAACTCCTGGCCCCGCGAACTGGTTCGACCCCTGG	CATGPTVTPGPANWFDPW	IGHV3-13	IGHD4-11	IGHJ5	6	13	23	36
1	1.5384615384615385E-4	TGTGCAACAGGCCCTACAGTAACTCCTGGCCCCACCAACTGGTTCGACCCCTGG	CATGPTVTPGPTNWFDPW	IGHV3-13	IGHD4-11	IGHJ5	6	13	23	35
1	1.5384615384615385E-4	TGTGCAACAGGCCCTACAGTAACTCCGGGCCCCGCGGCCTGGTTCGACCCCTGG	CATGPTVTPGPAAWFDPW	IGHV1-24	IGHD4-11	IGHJ5	9	13	23	38
1	1.5384615384615385E-4	TGTGCAAGAGGCATCCCCAGTGGGAGCTATTACCAGTGGTACTTCGATCTCTGG	CARGIPSGSYYQWYFDLW	IGHV3-74	IGHD1-26	IGHJ2	9	18	32	36
1	1.5384615384615385E-4	TGTGCAAGAGATTCGGCCCACTGTACTGGTGGTTTATGCCGTAATGAGCACTGG	CARDSAHCTGGLCRNEHW	IGHV3-13	IGHD2-15	IGHJ4	11	21	32	49
1	1.5384615384615385E-4	TGTGCAAAAGCCCGGACCTCCTATAGCAGCTCGACCGAAGGCGTTGACAACTGG	CAKARTSYSSSTEGVDNW	IGHV3-43	IGHD6-6	IGHJ4	9	21	36	43
1	1.5384615384615385E-4	TGTGGCAGAGAGCCTCCCCGACGACGTGGATACACAAGAGGAAACGACTACTGG	CGREPPRRRGYTRGNDYW	IGHV4-30-2	IGHD5-18	IGHJ4	10	23	33	45
1	1.5384615384615385E-4	TGTGGGAGGGCTCGTAGTAGTTTCACCCCGAATTATTACTTCCTGGACTTCTGG	CGRARSSFTPNYYFLDFW	IGHV1-67	IGHD1-26	IGHJ6	7	12	19	36
1	1.5384615384615385E-4	TGTACGAGAGCGGCTTACGGTTCGGGCAGTTTGGTCTATTATTTTGACGACTGG	CTRAAYGSGSLVYYFDDW	IGHV3-21	IGHD3-10	IGHJ4	9	18	30	42
1	1.5384615384615385E-4	TGTAGCACCATAGCAGCTCGTCCGGGCTACTACTACTACGGTATGGACGTCTGG	CSTIAARPGYYYYGMDVW	IGHV1-18	IGHD6-6	IGHJ6	2	9	24	26
1	1.5384615384615385E-4	TGCGCGAGAGATCGGGGGACATGGCAGCAACTCTATCCATATTATGACCTCTGG	CARDRGTWQQLYPYYDLW	IGHV1-18	IGHD5-12	IGHJ5	12	25	38	45
1	1.5384615384615385E-4	TGCGCGAGAGATCGGGGGACATGGCAGCAACTCTATCCATATTATGACCTCTGG	CARDRGTWQQLYPYYDLW	IGHV1-2	IGHD5-12	IGHJ5	12	25	38	45
1	1.5384615384615385E-4	TGTGTCAAAGGGTGGACTCGGGGTATTGTAGTGGCGGTAGCTGCTAGCTGG	CVKGWTRGIVVAVAASW	IGHV3-35	IGHD2-15	IGHJ4	4	23	45	47
1	1.5384615384615385E-4	TGTGTGAGAGCCTCCAGGGGCGCTTACAGACTAACTACCCTTGACTACTGG	CVRASRGAYRLTTLDYW	IGHV4-4	IGHD4-11	IGHJ4	9	31	37	40
1	1.5384615384615385E-4	TGTGTGAGAGATGTAAGGGTCGGCCAGAACTACTACGGTATGGACGTCTGG	CVRDVRVGQNYYGMDVW	IGHV3-21	.	IGHJ6	11	-1	-1	28
1	1.5384615384615385E-4	TGTGTGAGAGAGAGTCCCGACCGCCTCGGAGCTAATTACTTTGACTCCTGG	CVRESPDRLGANYFDSW	IGHV3-35	IGHD1-26	IGHJ4	8	27	33	36
1	1.5384615384615385E-4	TGTGTGAAGGTCTACTCTTATAACAGGAATTATCGTGCTTTTGATGTCTGG	CVKVYSYNRNYRAFDVW	IGHV3-74	IGHD1-14	IGHJ3	3	18	28	35
1	1.5384615384615385E-4	TGTGTGAAAGACGTCACCTCGGGGGGCACGGGACTTAAGATTGACTCCTGG	CVKDVTSGGTGLKIDSW	IGHV3-60	IGHD2-21	IGHJ4	10	12	17	40
1	1.5384615384615385E-4	TGTGTGAAAGAATATTACGGCGACCACTACTACTACGGTATGGACGTCTGG	CVKEYYGDHYYYGMDVW	IGHV3-60	IGHD3-3	IGHJ6	10	12	18	25
1	1.5384615384615385E-4	TGTGCTCACAGACGGGTGGCTTCATCTGGGGGAGGGGGCTTTGACTACTGG	CAHRRVASSGGGGFDYW	IGHV2-5	IGHD3-16	IGHJ4	13	26	33	38
1	1.5384615384615385E-4	TGTGCTAAAGATTTTAACCCCCGGAGTGGTCTACCCCCGATTGACTACTGG	CAKDFNPRSGLPPIDYW	IGHV3-72	IGHD3-3	IGHJ4	11	22	29	40
1	1.5384615384615385E-4	TGTGCCAGATGGAAAATGGTGCTCCCGACCCACTGGTACTTCGATCTCTGG	CARWKMVLPTHWYFDLW	IGHV4-30-2	IGHD2-8	IGHJ2	8	14	20	31
1	1.5384615384615385E-4	TGTGCCAGAGATGGATTTCATGACTCCGAACATGATGGATTTGATATCTGG	CARDGFHDSEHDGFDIW	IGHV4-30-2	IGHD4-11	IGHJ3	11	17	24	30
1	1.5384615384615385E-4	TGTGCGCGCCGGCGAGCGGCCGCAACTGGTTCGGGTTCTTTTGATATCTGG	CARRRAAATGSGSFDIW	IGHV1-69	IGHD3-10	IGHJ3	5	26	34	37
1	1.5384615384615385E-4	TGTGCGCGACGATATTGTCGTGGGGGTAGCTGCTACACAGGCGACTACTGG	CARRYCRGGSCYTGDYW	IGHV5-10-1	IGHD2-15	IGHJ4	9	10	35	42
1	1.5384615384615385E-4	TGTGCGCGACGATATTGTCGTGGGGGTAGCTGCTACACAGGCGACTACTGG	CARRYCRGGSCYTGDYW	IGHV5-78	IGHD2-15	IGHJ4	3	10	35	42
1	1.5384615384615385E-4	TGTGCGCGAGCCGCTCCAACCACGATTTTCGGGAAGCCTATGGACGTCTGG	CARAAPTTIFGKPMDVW	IGHV1-18	IGHD3-3	IGHJ6	9	21	28	39
1	1.5384615384615385E-4	TGTGCGCGAGGCCGGGATTGGGGAGAATTAACGCAGGACCTTGACTCCTGG	CARGRDWGELTQDLDSW	IGHV4-34	IGHD3-10	IGHJ4	12	19	24	40
1	1.5384615384615385E-4	TGTGCGCGAGGCCGGGATTGGGGAGAATTAACGCAGGACCTTGACTCCTGG	CARGRDWGELTQDLDSW	IGHV4-34	IGHD3-10	IGHJ5	12	19	24	42
1	1.5384615384615385E-4	TGTGCGACAGGGGCGAGGATGACTGCATTAGATGCTTTCATGGACGTCTGG	CATGARMTALDAFMDVW	IGHV3-11	IGHD2-21	IGHJ6	6	19	25	38
1	1.5384615384615385E-4	TGTGCGAGTCTAGATCCCGGGGATAGCAGTGGCTGGTACGGGGTCTACTGG	CASLDPGDSSGWYGVYW	IGHV5-10-1	IGHD6-19	IGHJ4	7	15	39	44
1	1.5384615384615385E-4	TGTGCGAGGCTCTTCCTAAGCAACTACGGTGAGGATGTTTTTGATATCTGG	CARLFLSNYGEDVFDIW	IGHV3-48	IGHD4-17	IGHJ3	7	22	31	33
1	1.5384615384615385E-4	TGTGCGAGGCAGCCGATGCCACTGGCTCGCCAAGATGCTTTTGATGTCTGG	CARQPMPLARQDAFDVW	IGHV5-78	IGHD6-19	IGHJ3	7	17	23	33
1	1.5384615384615385E-4	TGTGCGAGGGTCCAGTCACAGCAGCCCGTCGATAAAAATCTTCGCTACTGG	CARVQSQQPVDKNLRYW	IGHV3-11	IGHD6-6	IGHJ4	7	19	29	44
1	1.5384615384615385E-4	TGTGCGAGGGCGATCAATTTAGTGGGGGTTGGTGCCGTATTTGACGTCTGG	CARAINLVGVGAVFDVW	IGHV3-23	IGHD1-26	IGHJ6	6	19	25	42
1	1.5384615384615385E-4	TGTGCGAGGGGAGGATATTGCAGTAGTACCAGCTGCTATGGGAGAAACTGG	CARGGYCSSTSCYGRNW	IGHV4-4	IGHD2-2	IGHJ4	7	11	39	46
1	1.5384615384615385E-4	TGTGCGAGGACTTTTATTAGAATGACTCGAGGAGGGGGCATGGACGTCTGG	CARTFIRMTRGGGMDVW	IGHV3-30	IGHD6-6	IGHJ6	7	24	30	38
1	1.5384615384615385E-4	TGTGCGAGGAGGTCAGACGGTGGCTGGGAGGGCAACTGGTTCGACCCCTGG	CARRSDGGWEGNWFDPW	IGHV4-31	IGHD6-19	IGHJ5	7	19	26	32
1	1.5384615384615385E-4	TGTGCGAGGAACAAGCAGTGGCTGGTAGTCCATGATGCTTTTGATATCTGG	CARNKQWLVVHDAFDIW	IGHV3-30	IGHD6-19	IGHJ3	7	13	26	30
1	1.5384615384615385E-4	TGTGCGAGATTTCCGACTCTGCCTCTGGAGACGGCGACCTTAGACCATTGG	CARFPTLPLETATLDHW	IGHV1-18	IGHD1-20	IGHJ4	8	24	28	38
1	1.5384615384615385E-4	TGTGCGAGATCAGTAAGTGTGTCTGGCAGTGGCTGGTTCTTTGACTACTGG	CARSVSVSGSGWFFDYW	IGHV4-31	IGHD6-19	IGHJ4	8	25	36	38
1	1.5384615384615385E-4	TGTGCGAGATATAGTGGCTACGACGACTACTACTACGGTATGGACGTCTGG	CARYSGYDDYYYGMDVW	IGHV1-46	IGHD5-12	IGHJ6	8	9	22	25
1	1.5384615384615385E-4	TGTGCGAGATATAGTGGCTACGACGACTACTACTACGGTATGGACGTCTGG	CARYSGYDDYYYGMDVW	IGHV4-55	IGHD5-12	IGHJ6	12	13	22	25
1	1.5384615384615385E-4	TGTGCGAGATACTACTATGACAGCCGTGGTTATCAACAATTTGACTACTGG	CARYYYDSRGYQQFDYW	IGHV4-55	IGHD3-22	IGHJ4	10	12	32	39
1	1.5384615384615385E-4	TGTGCGAGACGGTCGTCGTCTAGCGGCAGCTGGCACAAGATTGACTACTGG	CARRSSSSGSWHKIDYW	IGHV4-39	IGHD6-13	IGHJ4	9	20	32	40
1	1.5384615384615385E-4	TGTGCGAGACATTTTGGATCCACCTATGCCGACTGGTACTTCGATCTCTGG	CARHFGSTYADWYFDLW	IGHV4-39	IGHD2-2	IGHJ2	11	23	30	31
1	1.5384615384615385E-4	TGTGCGAGACATCCTTTGTGGGAGCAGGCCTTCTGGTTTCTCGATCTCTGG	CARHPLWEQAFWFLDLW	IGHV5-10-1	IGHD1-26	IGHJ2	11	17	24	40
1	1.5384615384615385E-4	TGTGCGAGACATCATTGGGGAGGTAGTAGCACCAGCTGCTTTGACTACTGG	CARHHWGGSSTSCFDYW	IGHV5-10-1	IGHD2-2	IGHJ4	11	22	37	38
1	1.5384615384615385E-4	TGTGCGAGACAGGCAAGGATGGGAGTCGGGCGCAACTACTTCGACCCCTGG	CARQARMGVGRNYFDPW	IGHV5-10-1	IGHD1-26	IGHJ5	10	19	24	32
1	1.5384615384615385E-4	TGTGCGAGACAGAGGTCTCGGGGATTCATCGGCAACGGTATGGACGTCTGG	CARQRSRGFIGNGMDVW	IGHV5-10-1	IGHD3-10	IGHJ6	10	17	23	39
1	1.5384615384615385E-4	TGTGCGAGAGTTTTGGGCAGCAGCTGCTGCGACAACTGGTTCGACCCCTGG	CARVLGSSCCDNWFDPW	IGHV3-20	IGHD6-13	IGHJ5	9	20	29	31
1	1.5384615384615385E-4	TGTGCGAGAGTTTTGGGCAGCAGCTGCTGCGACAACTGGTTCGACCCCTGG	CARVLGSSCCDNWFDPW	IGHV3-23	IGHD6-13	IGHJ5	6	20	29	31
1	1.5384615384615385E-4	TGTGCGAGAGTTGATTTGTGGAGTGGTTCAGTACGAAATAATGACTACTGG	CARVDLWSGSVRNNDYW	IGHV1-2	IGHD3-3	IGHJ4	9	12	27	41
1	1.5384615384615385E-4	TGTGCGAGAGTCTACGAGTATAGCAGTGACGACAACTGGTTCGACCCCTGG	CARVYEYSSDDNWFDPW	IGHV4-4	IGHD6-6	IGHJ5	9	14	25	31
1	1.5384615384615385E-4	TGTGCGAGAGTCGGGTCGGTCTGGTCGACTTATTCTGCTATGGACGCCTGG	CARVGSVWSTYSAMDAW	IGHV3-11	IGHD2-15	IGHJ6	9	34	38	39
1	1.5384615384615385E-4	TGTGCGAGAGTCGGGTCGGTCTGGTCGACTTATTCTGCTATGGACGCCTGG	CARVGSVWSTYSAMDAW	IGHV3-53	IGHD2-15	IGHJ6	9	34	38	39
1	1.5384615384615385E-4	TGTGCGAGAGTCAACCCTGACAGTGGCTGGTTCCGTGACTTTGACTTCTGG	CARVNPDSGWFRDFDFW	IGHV1-18	IGHD6-19	IGHJ4	9	20	30	37
1	1.5384615384615385E-4	TGTGCGAGAGCCCCCACACCAAACAGCCCCTACTTCGGTTTGGACGTCTGG	CARAPTPNSPYFGLDVW	IGHV3-21	IGHD3-3	IGHJ6	9	13	22	40
1	1.5384615384615385E-4	TGTGCGAGAGCCCGTCTGGCTGACGTGTGGCCTGATGCTTTTGACATCTGG	CARARLADVWPDAFDIW	IGHV1-46	IGHD6-19	IGHJ3	9	16	21	32
1	1.5384615384615385E-4	TGTGCGAGAGGTCATCAAACTGGAACTACCTTCTTGGACTTTGACTACTGG	CARGHQTGTTFLDFDYW	IGHV1-8	IGHD1-7	IGHJ4	10	17	28	37
1	1.5384615384615385E-4	TGTGCGAGAGGCTATCAGACTAGTGGTTATTATCAGGAGAATGGCTACTGG	CARGYQTSGYYQENGYW	IGHV1-8	IGHD3-22	IGHJ4	11	20	31	44
1	1.5384615384615385E-4	TGTGCGAGAGGCCCCCCCTATGGTTCGCGGACCGACTACTTTGACTACTGG	CARGPPYGSRTDYFDYW	IGHV1-8	IGHD3-10	IGHJ4	12	17	30	34
1	1.5384615384615385E-4	TGTGCGAGAGGCCCCCCCTATGGTTCGCGGACCGACTACTTTGACTACTGG	CARGPPYGSRTDYFDYW	IGHV4-34	IGHD3-10	IGHJ4	12	17	30	34
1	1.5384615384615385E-4	TGTGCGAGAGGCCGAGGGGGCAGCCCCTGGCCGTACTACTTTGACTACTGG	CARGRGGSPWPYYFDYW	IGHV4-34	IGHD6-19	IGHJ4	12	20	28	32
1	1.5384615384615385E-4	TGTGCGAGAGGATTACTATGGTTCGGGGACTATTCCGGTATGGACGTCTGG	CARGLLWFGDYSGMDVW	IGHV1-8	IGHD3-10	IGHJ6	10	11	28	39
1	1.5384615384615385E-4	TGTGCGAGAGGATTACTATGGTTCGGGGACTATTCCGGTATGGACGTCTGG	CARGLLWFGDYSGMDVW	IGHV4-34	IGHD3-10	IGHJ6	10	11	28	39
1	1.5384615384615385E-4	TGTGCGAGAGATTTTGGGGGAATCCTCCATACTTACTATACGGACGTCTGG	CARDFGGILHTYYTDVW	IGHV4-4	IGHD3-16	IGHJ6	11	12	20	33
1	1.5384615384615385E-4	TGTGCGAGAGATTTCATGTTACTTGGTGGCGTGGATGTTTTTGACATCTGG	CARDFMLLGGVDVFDIW	IGHV4-31	IGHD2-15	IGHJ3	11	23	28	33
1	1.5384615384615385E-4	TGTGCGAGAGATTGTCGATATTGTAGTAGTACCCCCCGTATGGACGTCTGG	CARDCRYCSSTPRMDVW	IGHV1-2	IGHD2-2	IGHJ6	11	16	32	39
1	1.5384615384615385E-4	TGTGCGAGAGATTGTAGTAGTACCAGCTGCCACTCTGGGGGGGTCTACTGG	CARDCSSTSCHSGGVYW	IGHV4-39	IGHD2-2	IGHJ4	8	10	29	44
1	1.5384615384615385E-4	TGTGCGAGAGATTGCGCTGGATACATCCATGGTTATGAAGTTGACCACTGG	CARDCAGYIHGYEVDHW	IGHV1-2	IGHD5-18	IGHJ1	11	17	34	45
1	1.5384615384615385E-4	TGTGCGAGAGATCGCGTTCCTCTACAACTATGGCGAACCTTTGACTCCTGG	CARDRVPLQLWRTFDSW	IGHV1-67	IGHD5-18	IGHJ4	12	22	32	38
1	1.5384615384615385E-4	TGTGCGAGAGATCGCGCCCGGGGGGGAGGTAGTTCGGCTTTTGATATCTGG	CARDRARGGGSSAFDIW	IGHV1-18	IGHD1-7	IGHJ3	12	28	34	36
1	1.5384615384615385E-4	TGTGCGAGAGATCGCGCCCGGGGGGGAGGTAGTTCGGCTTTTGATATCTGG	CARDRARGGGSSAFDIW	IGHV4-31	IGHD1-7	IGHJ3	12	28	34	36
1	1.5384615384615385E-4	TGTGCGAGAGATCGGTTGAGCAGTGGCTGGTTCTACTACATGGACGTCTGG	CARDRLSSGWFYYMDVW	IGHV3-21	IGHD6-19	IGHJ6	12	18	30	32
1	1.5384615384615385E-4	TGTGCGAGAGATCGGGGGGGTGGCTGGTTTAATGATGCTTTTGATATCTGG	CARDRGGGWFNDAFDIW	IGHV4-31	IGHD6-19	IGHJ3	12	19	27	31
1	1.5384615384615385E-4	TGTGCGAGAGATCGAACCCCCCAGTATACCAGCTCGTCTTTAGACTACAGG	CARDRTPQYTSSSLDYR	IGHV3-11	IGHD6-6	IGHJ4	12	22	37	42
1	1.5384615384615385E-4	TGTGCGAGAGATCACTCCGGTAGCAGCAGCTGGTACGAAATTGACTACTGG	CARDHSGSSSWYEIDYW	IGHV4-31	IGHD6-13	IGHJ4	16	20	36	40
1	1.5384615384615385E-4	TGTGCGAGAGATCAGGGGGAAGGGCAGCTCTTAAACTGGTTCGACCCCTGG	CARDQGEGQLLNWFDPW	IGHV3-74	IGHD6-6	IGHJ5	12	23	29	33
1	1.5384615384615385E-4	TGTGCGAGAGATGCCCTCGCAGGCACCTCGGCCGATGTTCTTGATATGTGG	CARDALAGTSADVLDMW	IGHV3-53	.	IGHJ3	20	-1	-1	33
1	1.5384615384615385E-4	TGTGCGAGAGATGGTCTGGGGACGAGTTGGTACTACTACATGGACGTCTGG	CARDGLGTSWYYYMDVW	IGHV4-31	IGHD6-6	IGHJ6	11	19	25	30
1	1.5384615384615385E-4	TGTGCGAGAGATACTAAGAACGGTGACTACGATCTCCTCATGGACGTCTGG	CARDTKNGDYDLLMDVW	IGHV4-31	IGHD4-17	IGHJ6	11	19	30	38
1	1.5384615384615385E-4	TGTGCGAGAGACTATAATCCCGGCTGGGAAAGTTACTACTTTGAGTATTGG	CARDYNPGWESYYFEYW	IGHV3-33	IGHD3-10	IGHJ4	10	12	17	33
1	1.5384615384615385E-4	TGTGCGAGAGAGCCCGGGGAAACGAGGTGGGGAGCTCCTCTTGACTACTGG	CAREPGETRWGAPLDYW	IGHV1-18	IGHD1-26	IGHJ4	10	29	35	40
1	1.5384615384615385E-4	TGTGCGAGAGAGGTAGCAGAAGGAGCTGGTCTTGATGCTTTCGATATCTGG	CAREVAEGAGLDAFDIW	IGHV4-31	IGHD2-15	IGHJ1	10	12	18	47
1	1.5384615384615385E-4	TGTGCGAGAGAATTACTATGGTTCGGGGACTATTCCGGTATGGACGTCTGG	CARELLWFGDYSGMDVW	IGHV4-31	IGHD3-10	IGHJ6	10	11	28	39
1	1.5384615384615385E-4	TGTGCGAGAGAATATTGTAGTGGTGGTACCTGCTACGTTCCTGGCTACTGG	CAREYCSGGTCYVPGYW	IGHV3-21	IGHD2-15	IGHJ4	10	11	35	44
1	1.5384615384615385E-4	TGTGCGAGAGAACCCCTAGTGCAGCTATGGTCGTACTACTTTGACTACTGG	CAREPLVQLWSYYFDYW	IGHV1-18	IGHD5-18	IGHJ4	10	21	30	32
1	1.5384615384615385E-4	TGTGCGAGAGAACCCCTAGTGCAGCTATGGTCGTACTACTTTGACTACTGG	CAREPLVQLWSYYFDYW	IGHV3-33	IGHD5-18	IGHJ4	10	21	30	32
1	1.5384615384615385E-4	TGTGCGAGAGAAGACCATAGTAGTGGTCGGGCCGCCCCTTTTAAGGACTGG	CAREDHSSGRAAPFKDW	IGHV3-30	IGHD3-22	IGHJ4	10	16	26	46
1	1.5384615384615385E-4	TGTGCGAGAATTGGTGGCCCCTTCTGGTGGTATGCAATCCTTGACCACTGG	CARIGGPFWWYAILDHW	IGHV3-21	IGHD2-15	IGHJ1	8	24	31	45
1	1.5384615384615385E-4	TGTGCGAGAACACATTGTGATAGTATCACATGTTTTTACTTTGACTACTGG	CARTHCDSITCFYFDYW	IGHV3-35	IGHD3-22	IGHJ4	9	17	24	36
1	1.5384615384615385E-4	TGTGCGAGAACACATTGTGATAGAAACACCTGCTTTCACTTTGACTACTGG	CARTHCDRNTCFHFDYW	IGHV4-28	IGHD2-21	IGHJ4	9	13	18	37
1	1.5384615384615385E-4	TGTGCGAGAACAGACCTACGATTTTTGGAGTGGTTACCCCTTGACTACTGG	CARTDLRFLEWLPLDYW	IGHV3-48	IGHD3-3	IGHJ4	8	16	35	40
1	1.5384615384615385E-4	TGTGCGAGAAATTTAGTTGGTGGGGGCCCCTATCCCTCCTTTGACTACTGG	CARNLVGGGPYPSFDYW	IGHV4-31	IGHD2-15	IGHJ4	8	17	22	38
1	1.5384615384615385E-4	TGTGCGAATAGTCGCCCTAGAACGAGGGGGAGCTCCCCCTGTGACTACTGG	CANSRPRTRGSSPCDYW	IGHV3-48	IGHD1-26	IGHJ4	6	30	36	41
1	1.5384615384615385E-4	TGTGCGAAGTCTCGCTACGGTTCAGGGATCCAAGATACCTGTGATGTCTGG	CAKSRYGSGIQDTCDVW	IGHV1-67	IGHD3-10	IGHJ3	3	14	27	41
1	1.5384615384615385E-4	TGTGCGAAGTCTCGCTACGGTTCAGGGATCCAAGATACCTGTGATGTCTGG	CAKSRYGSGIQDTCDVW	IGHV5-10-1	IGHD3-10	IGHJ3	6	14	27	41
1	1.5384615384615385E-4	TGTGCGAAATTTTACCATCATAGTAGTGGGTACCTCTACTTTGACTACTGG	CAKFYHHSSGYLYFDYW	IGHV4-4	IGHD3-22	IGHJ4	6	11	28	35
1	1.5384615384615385E-4	TGTGCGAAATGGGGTAACTACGGTGACTACTCCAGTGGTTTGGATATCTGG	CAKWGNYGDYSSGLDIW	IGHV3-30	IGHD4-17	IGHJ3	6	16	29	38
1	1.5384615384615385E-4	TGTGCGAAATGGAAACGTAGTGGCTGGTACGTTTGTTACTTTGACTACTGG	CAKWKRSGWYVCYFDYW	IGHV3-23	IGHD6-19	IGHJ4	8	18	31	36
1	1.5384615384615385E-4	TGTGCGAAATATTATTATGGTAGCAGTGGTGACACTTTCATTGATTACTGG	CAKYYYGSSGDTFIDYW	IGHV3-23	IGHD3-22	IGHJ4	8	9	29	40
1	1.5384615384615385E-4	TGTGCGAAATATGTCGGGGAGTATACTACTGGGGTATACTTTGACTACTGG	CAKYVGEYTTGVYFDYW	IGHV3-23	IGHD3-10	IGHJ4	8	13	21	36
1	1.5384615384615385E-4	TGTGCGAAACGACAGAGATGGCTGGAATCCAGTGTCGGAGTTGACTATTGG	CAKRQRWLESSVGVDYW	IGHV3-23	IGHD5-24	IGHJ4	8	13	22	40
1	1.5384615384615385E-4	TGTGCGAAAGTTGGAACTTATGGGGGAGTTGTCGCTTCGGTTGACCACTGG	CAKVGTYGGVVASVDHW	IGHV3-23	IGHD3-16	IGHJ4	9	20	33	40
1	1.5384615384615385E-4	TGTGCGAAAGGGGGTGCCTATCCTAATTTCTACTGGTACTTCGATCTCCGG	CAKGGAYPNFYWYFDLR	IGHV3-23	IGHD2-15	IGHJ2	9	18	24	29
1	1.5384615384615385E-4	TGTGCGAAAGATCTCTCCGGCGGTGACTACCCAAAAGCTTTTGAAATTTGG	CAKDLSGGDYPKAFEIW	IGHV3-23	IGHD4-17	IGHJ3	13	20	29	36
1	1.5384615384615385E-4	TGTGCGAAAGATCTCTCCGGCGGTGACTACCCAAAAGCTTTTGAAATTTGG	CAKDLSGGDYPKAFEIW	IGHV3-30	IGHD4-17	IGHJ3	16	20	29	36
1	1.5384615384615385E-4	TGTGCGAAAGATCGGGTGGCTGGTAATGTTGGCTACGGTCTGGACGTCTGG	CAKDRVAGNVGYGLDVW	IGHV3-23	IGHD6-19	IGHJ3	12	15	24	46
1	1.5384615384615385E-4	TGTGCGAAAGATCATCGGGATACAGCTATGGCTGAAACCTTTGACTACTGG	CAKDHRDTAMAETFDYW	IGHV3-23	IGHD5-18	IGHJ4	12	17	30	38
1	1.5384615384615385E-4	TGTGCGAAAGATGACACGAATGACTACGGTGACCCATATCTTGACTACTGG	CAKDDTNDYGDPYLDYW	IGHV3-60	IGHD4-17	IGHJ4	11	19	32	40
1	1.5384615384615385E-4	TGTGCGAAAGATGAGAAAATAGCAGCAGTTGGTACTTACTTTGACTACTGG	CAKDEKIAAVGTYFDYW	IGHV3-23	IGHD6-13	IGHJ4	11	18	34	36
1	1.5384615384615385E-4	TGTGCGAAAGACTTCTGTCCAACTGGTGCATGCTACTTGGCCGACCAGTGG	CAKDFCPTGACYLADQW	IGHV3-33	IGHD2-8	IGHJ5	10	23	34	41
1	1.5384615384615385E-4	TGTGCGAAAGACTTCTGTCCAACTGGTGCATGCTACTTGGCCGACCAGTGG	CAKDFCPTGACYLADQW	IGHV4-31	IGHD2-8	IGHJ5	10	23	34	41
1	1.5384615384615385E-4	TGTGCGAAAGAGAGAAGTGGCTGGTACAATTATGATCCTTATGACGTCTGG	CAKERSGWYNYDPYDVW	IGHV3-23	IGHD6-19	IGHJ3	10	15	26	31
1	1.5384615384615385E-4	TGTGCATACATCAGGGGATACAGCCATGGTAAAAATGCTTTTGATTTCTGG	CAYIRGYSHGKNAFDFW	IGHV2-5	IGHD5-18	IGHJ3	9	15	29	34
1	1.5384615384615385E-4	TGTGCACGGCCGTCCTATTGTGGTGGTGACCACTGGTACTTCGATCTCTGG	CARPSYCGGDHWYFDLW	IGHV2-70	IGHD2-21	IGHJ2	8	15	29	31
1	1.5384615384615385E-4	TGTGCACGGATACTTCTCGACCTAACTGGTGATTTGTACTTTGACTACTGG	CARILLDLTGDLYFDYW	IGHV2-26	IGHD7-27	IGHJ4	12	21	32	36
1	1.5384615384615385E-4	TGTGCACGAAACGGTCCTCCAGTGGCCGGTACCCACCTCCTCGGCCACTGG	CARNGPPVAGTHLLGHW	IGHV3-47	IGHD6-19	IGHJ4	5	19	31	46
1	1.5384615384615385E-4	TGTGCAAGGGGTTTTTTGCCGGAGGGGAATCATATAGGATTTGACTACTGG	CARGFLPEGNHIGFDYW	IGHV3-74	IGHD3-16	IGHJ4	7	27	33	39
1	1.5384615384615385E-4	TGTGCAAGAGACGGGGCAGCACCTGGTACGCGGGGGTACTTTGACAACTGG	CARDGAAPGTRGYFDNW	IGHV3-30	IGHD6-13	IGHJ4	10	15	29	36
1	1.5384615384615385E-4	TGTGCAAGAGAAAGGAACGGGGAGAGGGATGTTGATTCTTTTGATGTCTGG	CARERNGERDVDSFDVW	IGHV3-13	IGHD3-10	IGHJ3	10	17	23	32
1	1.5384615384615385E-4	TGTGCAAGAAGAAGAGCACATTGTCTTCACACCTGTTCCTTTGACTCCTGG	CARRRAHCLHTCSFDSW	IGHV1-45	IGHD2-21	IGHJ4	8	14	23	38
1	1.5384615384615385E-4	TGTGCAAAAGACATAAGTGGTTCAGGGAGTTTTTCCACCATTTCACATTGG	CAKDISGSGSFSTISHW	IGHV3-9	IGHD3-10	IGHJ4	14	17	30	48
1	1.5384615384615385E-4	TGTGGGGGAACCGTTGTCCCCGGCACCAGTTGGTACTACATTTACTACTGG	CGGTVVPGTSWYYIYYW	IGHV1-67	IGHD1-1	IGHJ4	5	25	31	32
1	1.5384615384615385E-4	TGTACGGCTGTCCAGTGGGAATTGTTGTCTCGTGACTACCTTGACTATTGG	CTAVQWELLSRDYLDYW	IGHV4-39	IGHD1-26	IGHJ4	2	13	19	34
1	1.5384615384615385E-4	TGTACGAGACTGACTGGGATTCATTGGGGATTTGATTCTTTTGACATCTGG	CTRLTGIHWGFDSFDIW	IGHV3-11	IGHD3-9	IGHJ3	8	10	16	32
1	1.5384615384615385E-4	TGCGTGAGAGACATTCGTAGAGTGGGAGAAACCCATTACTTTGACTACTGG	CVRDIRRVGETHYFDYW	IGHV3-11	IGHD1-26	IGHJ4	10	16	27	36
1	1.5384615384615385E-4	TGCGCGAGCCGACCCGGTCCAGAAACTTGGCTGGGGGCTTTCGACTATTGG	CASRPGPETWLGAFDYW	IGHV3-11	IGHD6-19	IGHJ5	7	27	33	48
1	1.5384615384615385E-4	TGTTCCAGGGGATACAGTGGGATCGACATTTATGCTTTTGATATCTGG	CSRGYSGIDIYAFDIW	IGHV3-22	IGHD5-18	IGHJ3	7	9	16	31
1	1.5384615384615385E-4	TGTGTTGGTTCAGGGAGTTCCTACTACTACTACTACATGGACGTCTGG	CVGSGSSYYYYYMDVW	IGHV4-39	IGHD3-10	IGHJ6	3	5	18	20
1	1.5384615384615385E-4	TGTGTCAGAGATCACTATGATACTAGTGGCTACTTATTTGACTACTGG	CVRDHYDTSGYLFDYW	IGHV3-30	IGHD3-22	IGHJ4	12	13	28	36
1	1.5384615384615385E-4	TGTGTGGCAGCTGCCCGATCACCCTACTTCTACGGTTTGGGCTTCTGG	CVAAARSPYFYGLGFW	IGHV3-13	IGHD2-2	IGHJ6	3	6	12	43
1	1.5384615384615385E-4	TGTGTGGCAGCTGACCGATCACCCTACTTCTACGGTATGGGCGTCTGG	CVAADRSPYFYGMGVW	IGHV3-11	IGHD2-2	IGHJ3	3	6	12	43
1	1.5384615384615385E-4	TGTGTGAGACATCCAAGTGGGAGGTTCGTTAACTGGTTCGACCCCTGG	CVRHPSGRFVNWFDPW	IGHV5-10-1	IGHD1-26	IGHJ5	11	15	22	30
1	1.5384615384615385E-4	TGTGTGAGACATGCTCAACTGGGGAGCGAGGACTACTTCGACCCCTGG	CVRHAQLGSEDYFDPW	IGHV5-10-1	IGHD7-27	IGHJ5	12	16	24	36
1	1.5384615384615385E-4	TGTGTGAGAGTGAGCGGCAATGGCTGGTTCTACACTTTTGACACTTGG	CVRVSGNGWFYTFDTW	IGHV5-78	IGHD6-19	IGHJ4	9	16	27	45
1	1.5384615384615385E-4	TGTGTGAGAGGCGGACGGTATAGCGATGGCTGGAACTTATGGCACTGG	CVRGGRYSDGWNLWHW	IGHV3-52	IGHD6-19	IGHJ4	11	16	32	43
1	1.5384615384615385E-4	TGTGTGAGAGATCCCCAAAAACGGCAACAACTTGGACCTGACTACTGG	CVRDPQKRQQLGPDYW	IGHV1-18	IGHD3-3	IGHJ4	12	14	20	38
1	1.5384615384615385E-4	TGTGTGAGAGATCGGGGACATACTGGCTACGATTTATATGACTTCTGG	CVRDRGHTGYDLYDFW	IGHV3-16	IGHD5-12	IGHJ4	8	15	33	38
1	1.5384615384615385E-4	TGTGTGAGAGATCGGGGACATACTGGCTACGATTTATATGACTTCTGG	CVRDRGHTGYDLYDFW	IGHV3-23	IGHD5-12	IGHJ4	12	15	33	38
1	1.5384615384615385E-4	TGTGTGAAATGTAGTGGTACTTGTTCTCGGGGCTACTTTGACTACTGG	CVKCSGTCSRGYFDYW	IGHV3-23	IGHD2-15	IGHJ4	8	9	17	32
1	1.5384615384615385E-4	TGTGTGAAAGGGGGTGGTATAGGAGTGGCTGGGAATATGGACGTCTGG	CVKGGGIGVAGNMDVW	IGHV3-23	IGHD6-19	IGHJ6	9	15	31	36
1	1.5384615384615385E-4	TGTGTGAAAGGGGGGTATAGCAGTGGCCTACCGCACTTTGACTACTGG	CVKGGYSSGLPHFDYW	IGHV3-23	IGHD6-19	IGHJ4	9	12	26	34
1	1.5384615384615385E-4	TGTGTGAAAACAAGAGATTTCAGGGCGTCCAGGGACTTTGACTTTTGG	CVKTRDFRASRDFDFW	IGHV3-23	IGHD5-24	IGHJ4	8	12	17	34
1	1.5384615384615385E-4	TGTGTAAGAGTGGATAGTAGGGGATATAGTTACGGTATGGACGTCTGG	CVRVDSRGYSYGMDVW	IGHV3-47	IGHD5-12	IGHJ6	9	21	29	36
1	1.5384615384615385E-4	TGTGTAAGAGGGGCTGGAACGACGTGGAAGAATGCTTTTGATATCTGG	CVRGAGTTWKNAFDIW	IGHV6-1	IGHD1-1	IGHJ3	9	13	24	31
1	1.5384615384615385E-4	TGTGCTAGAGAGAGGGATTATAATTGGAACGACTTCTTTGACTACTGG	CARERDYNWNDFFDYW	IGHV3-72	IGHD1-20	IGHJ4	10	18	30	31
1	1.5384615384615385E-4	TGTGCCAGATCCTCCGGGTATTACAGTGGCTGGTCTTTTGACTACTGG	CARSSGYYSGWSFDYW	IGHV4-31	IGHD6-19	IGHJ4	8	13	33	36
1	1.5384615384615385E-4	TGTGCCAGAGGTGATTTTAATGATATTAGATATGGGTTTGGCGTCTGG	CARGDFNDIRYGFGVW	IGHV4-34	IGHD3-22	IGHJ4	10	19	28	44
1	1.5384615384615385E-4	TGTGCCAGAGGATTATACCCGGGTGGCAATAGCCCCTTCGGCTACTGG	CARGLYPGGNSPFGYW	IGHV1-8	IGHD6-13	IGHJ4	10	13	23	41
1	1.5384615384615385E-4	TGTGCCAGAGATCTACAGGATGGCTACTACCACGGTATGGACGTCTGG	CARDLQDGYYHGMDVW	IGHV4-30-2	IGHD2-15	IGHJ6	13	16	20	23
1	1.5384615384615385E-4	TGTGCCAGAGAAAACACTGGCTTCAACTTGTACTACTTTGACTACTGG	CARENTGFNLYYFDYW	IGHV4-30-2	IGHD5-24	IGHJ4	10	17	25	29
1	1.5384615384615385E-4	TGTGCGCGAGCTATGGGATTTCCACATTCGTGGTACTTCGATCTCTGG	CARAMGFPHSWYFDLW	IGHV1-46	IGHD3-10	IGHJ2	9	10	15	30
1	1.5384615384615385E-4	TGTGCGCGAACGTGGGTAAATGTGTGGACTCCCGACTTTGACTTTTGG	CARTWVNVWTPDFDFW	IGHV1-18	IGHD1-14	IGHJ4	5	9	14	34
1	1.5384615384615385E-4	TGTGCGGGCCGACAGTTTTACTATGATAGTAGTGGTTTTGTTCACTGG	CAGRQFYYDSSGFVHW	IGHV4-34	IGHD3-22	IGHJ4	5	17	36	43
1	1.5384615384615385E-4	TGTGCGGAAGATCGGCCTGGGGATTCCGCATGGCCTTTTGATATATGG	CAEDRPGDSAWPFDIW	IGHV3-23	IGHD7-27	IGHJ3	12	16	23	34
1	1.5384615384615385E-4	TGTGCGACGACAAGAACTGAAACTACTTTTCGTTCCTTTCCCTACTGG	CATTRTETTFRSFPYW	IGHV3-48	IGHD1-7	IGHJ4	6	14	25	41
1	1.5384615384615385E-4	TGTGCGACAGACCGCGATACAACCTTGGATGATGCTTTTGATATCTGG	CATDRDTTLDDAFDIW	IGHV1-24	IGHD1-1	IGHJ3	10	17	22	28
1	1.5384615384615385E-4	TGTGCGAGCCCTTTTTATTGTGTTATCACCAGATGCTTTCCAATCTGG	CASPFYCVITRCFPIW	IGHV5-51	IGHD2-21	IGHJ4	7	15	21	44
1	1.5384615384615385E-4	TGTGCGAGGCGCTACTATGATGGTCGTAATTATTCCTTTGACTCCTGG	CARRYYDGRNYSFDSW	IGHV4-39	IGHD3-22	IGHJ5	7	12	33	39
1	1.5384615384615385E-4	TGTGCGAGGGTTGCGGAGCGCCTCGTCTATTGGTATTACGATCTCTGG	CARVAERLVYWYYDLW	IGHV3-23	IGHD2-15	IGHJ2	6	13	17	26
1	1.5384615384615385E-4	TGTGCGAGGGCTGAAGTATTACTATGGTTCGGGGAGTTACACCACTGG	CARAEVLLWFGELHHW	IGHV4-55	IGHD3-10	IGHJ4	7	15	38	43
1	1.5384615384615385E-4	TGTGCGAGGGGTTCAGGGGACTATGCCATGGGCTACTTTGACTCCTGG	CARGSGDYAMGYFDSW	IGHV4-39	IGHD2-2	IGHJ4	7	20	26	32
1	1.5384615384615385E-4	TGTGCGAGGGGTATAGCACCAGCAATTAATGATGCTTTCGATATCTGG	CARGIAPAINDAFDIW	IGHV5-10-1	IGHD6-13	IGHJ3	7	8	22	28
1	1.5384615384615385E-4	TGTGCGAGGGGACAGCAGCTGGTACGGGATGTTGCTTTTGATATCTGG	CARGQQLVRDVAFDIW	IGHV4-39	IGHD6-13	IGHJ3	7	12	25	28
1	1.5384615384615385E-4	TGTGCGAGGGACTGTGGTGGTGATTGTTATGGTGCTTTTGATATGTGG	CARDCGGDCYGAFDMW	IGHV3-21	IGHD2-21	IGHJ3	7	12	22	28
1	1.5384615384615385E-4	TGTGCGAGGGACTGGGTGTCTGTGGTGGTAACTTTTTTTGACTCCTGG	CARDWVSVVVTFFDSW	IGHV1-18	IGHD4-23	IGHJ4	7	23	32	36
1	1.5384615384615385E-4	TGTGCGAGATTGTCGGAGGATGGTTACCCATGGAGGGATGACTACTGG	CARLSEDGYPWRDDYW	IGHV4-55	IGHD5-18	IGHJ4	9	19	26	38
1	1.5384615384615385E-4	TGTGCGAGATCCCTCAGTGTGGGAGCTACTCTTTCTTTTGATATCTGG	CARSLSVGATLSFDIW	IGHV3-64	IGHD1-26	IGHJ3	8	18	29	34
1	1.5384615384615385E-4	TGTGCGAGATGTTACAGCAGGTCGTTGTGTCACTACTTTGACCACTGG	CARCYSRSLCHYFDHW	IGHV1-67	IGHD6-6	IGHJ4	8	15	24	31
1	1.5384615384615385E-4	TGTGCGAGATGTTACAGCAGGTCGTTGTGTCACTACTTTGACCACTGG	CARCYSRSLCHYFDHW	IGHV3-48	IGHD6-6	IGHJ4	8	15	24	31
1	1.5384615384615385E-4	TGTGCGAGATGTTACAGCAGGTCGTTGTGTCACTACTTTGACCACTGG	CARCYSRSLCHYFDHW	IGHV4-55	IGHD6-6	IGHJ4	9	15	24	31
1	1.5384615384615385E-4	TGTGCGAGACTTTCGCCCTATGGTTCAGGGAGTTACTTTGACCACTGG	CARLSPYGSGSYFDHW	IGHV1-46	IGHD3-10	IGHJ4	8	17	32	33
1	1.5384615384615385E-4	TGTGCGAGACCCCATAGTGGGAACTACCCTTGGGCTTTTGATATGTGG	CARPHSGNYPWAFDMW	IGHV3-23	IGHD1-26	IGHJ3	6	13	26	33
1	1.5384615384615385E-4	TGTGCGAGACATGCTCAACTGGGGAGCGAGGACTACTTCGACCCCTGG	CARHAQLGSEDYFDPW	IGHV5-10-1	IGHD7-27	IGHJ5	12	16	24	36
1	1.5384615384615385E-4	TGTGCGAGACACCTTTATGGTGCGGGGAGTTATTTCGTTGACTACTGG	CARHLYGAGSYFVDYW	IGHV5-10-1	IGHD3-10	IGHJ4	10	15	33	37
1	1.5384615384615385E-4	TGTGCGAGACAATCTACAGTGACTACATTCAAGAGCTTTGACTACTGG	CARQSTVTTFKSFDYW	IGHV5-10-1	IGHD4-11	IGHJ4	10	13	25	35
1	1.5384615384615385E-4	TGTGCGAGAGTTCAAGGTGGGAGCCTCTACTCTACCTCTGACCACTGG	CARVQGGSLYSTSDHW	IGHV3-30	IGHD1-26	IGHJ4	9	16	23	38
1	1.5384615384615385E-4	TGTGCGAGAGTGTATTTTTGGAGTGGTTTGTCCTACATGGACGTCTGG	CARVYFWSGLSYMDVW	IGHV1-3	IGHD3-3	IGHJ6	9	13	27	32
1	1.5384615384615385E-4	TGTGCGAGAGTAGCCTATTATTACTATGACTGGTACTTCGATCTCTGG	CARVAYYYYDWYFDLW	IGHV3-21	IGHD3-10	IGHJ2	9	18	27	28
1	1.5384615384615385E-4	TGTGCGAGAGCCATTAGCGAGGAGATGGTAGTCATACTCGACCCCTGG	CARAISEEMVVILDPW	IGHV4-34	IGHD4-11	IGHJ5	9	27	34	37
1	1.5384615384615385E-4	TGTGCGAGAGCGCCCGACATCGGTGACTACCGCTACTTTGACCACTGG	CARAPDIGDYRYFDHW	IGHV4-34	IGHD4-17	IGHJ4	9	20	29	32
1	1.5384615384615385E-4	TGTGCGAGAGCGGACTTTGATACTGGTGGTTATTGGTTTGACTACTGG	CARADFDTGGYWFDYW	IGHV1-46	IGHD3-22	IGHJ4	9	13	33	36
1	1.5384615384615385E-4	TGTGCGAGAGCACGGGGGGAGCAGCTCGGATCCCACTTTGACTACTGG	CARARGEQLGSHFDYW	IGHV4-34	IGHD6-6	IGHJ4	9	19	27	34
1	1.5384615384615385E-4	TGTGCGAGAGGTTTACAGTGGAACCTACTACATGCTTTTGATGTCTGG	CARGLQWNLLHAFDVW	IGHV3-21	IGHD1-26	IGHJ3	9	16	30	31
1	1.5384615384615385E-4	TGTGCGAGAGGTTACTATGGTTCAGGGAGTCCATCGATTGATATCTGG	CARGYYGSGSPSIDIW	IGHV1-8	IGHD3-10	IGHJ3	10	11	29	37
1	1.5384615384615385E-4	TGTGCGAGAGGTCTGTTGTGGTGGGGCCCTGAAGCTTTTGATATCTGG	CARGLLWWGPEAFDIW	IGHV3-64	IGHD2-21	IGHJ3	13	15	23	29
1	1.5384615384615385E-4	TGTGCGAGAGGTGATTTTAATGATATCAGATATGGGTTTGGCCTCTGG	CARGDFNDIRYGFGLW	IGHV5-10-1	IGHD3-22	IGHJ5	8	19	24	34
1	1.5384615384615385E-4	TGTGCGAGAGGTGACTTTGATGATATCAGATATGGATTTGGCATCTGG	CARGDFDDIRYGFGIW	IGHV4-34	IGHD3-22	IGHJ4	10	19	24	44
1	1.5384615384615385E-4	TGTGCGAGAGGTGACTTTAATGATATCAGATATGGGTTTGGCTTCTGG	CARGDFNDIRYGFGFW	IGHV3-23	IGHD2-21	IGHJ4	6	9	15	36
1	1.5384615384615385E-4	TGTGCGAGAGGTGAATTGAATGATATCAGATATGGGTTTGCCCTCTGG	CARGELNDIRYGFALW	IGHV4-34	IGHD3-22	IGHJ5	10	19	24	34
1	1.5384615384615385E-4	TGTGCGAGAGGTGAACTTAATGATATCAGATATGGGTTTGCCCTCTGG	CARGELNDIRYGFALW	IGHV1-8	IGHD3-22	IGHJ5	10	19	24	34
1	1.5384615384615385E-4	TGTGCGAGAGGCTGCCCCAGATGCGGTACCAGCTGCTATTGCGACTGG	CARGCPRCGTSCYCDW	IGHV4-34	IGHD2-2	IGHJ4	11	25	38	43
1	1.5384615384615385E-4	TGTGCGAGAGGCGCAGTGGCTGGTCAGTGGGGGTACTTTGACTACTGG	CARGAVAGQWGYFDYW	IGHV1-8	IGHD6-19	IGHJ4	11	12	23	33
1	1.5384615384615385E-4	TGTGCGAGAGGGCAGGGGGGCTACGGCCATCGAGCCCTTGACAACTGG	CARGQGGYGHRALDNW	IGHV4-34	IGHD5-12	IGHJ4	10	18	24	37
1	1.5384615384615385E-4	TGTGCGAGAGGGGAATATAGTGGCTACGATTTTTATTTTGACTACTGG	CARGEYSGYDFYFDYW	IGHV3-21	IGHD5-12	IGHJ4	9	14	30	36
1	1.5384615384615385E-4	TGTGCGAGAGGGATGACAACGGTGGTAACTCCTGTTTTTGATATCTGG	CARGMTTVVTPVFDIW	IGHV3-30	IGHD4-23	IGHJ3	9	12	31	35
1	1.5384615384615385E-4	TGTGCGAGAGGACAGCGGGCACCCGGTCGATGGTATTTTGACTACTGG	CARGQRAPGRWYFDYW	IGHV1-8	IGHD6-13	IGHJ4	10	20	25	36
1	1.5384615384615385E-4	TGTGCGAGAGGAACTGATGACTGGGAGGGGGAGAGGCTGATCTACTGG	CARGTDDWEGERLIYW	IGHV4-39	IGHD3-16	IGHJ4	8	26	32	41
1	1.5384615384615385E-4	TGTGCGAGAGATTCCACCGGGTTGGCTGGCACATACTTTGACTACTGG	CARDSTGLAGTYFDYW	IGHV1-3	IGHD6-19	IGHJ4	11	22	28	33
1	1.5384615384615385E-4	TGTGCGAGAGATTCCACCGGGTTGGCTGGCACATACTTAGACTACTGG	CARDSTGLAGTYLDYW	IGHV1-46	IGHD6-19	IGHJ4	11	22	28	33
1	1.5384615384615385E-4	TGTGCGAGAGATCTCGGCATCTATAGTGGCAATTCCATTGACAACTGG	CARDLGIYSGNSIDNW	IGHV3-48	IGHD5-12	IGHJ4	14	21	29	37
1	1.5384615384615385E-4	TGTGCGAGAGATCTGGGGGTTGTGGTGGGCTACGGTATGGACGTCTGG	CARDLGVVVGYGMDVW	IGHV4-31	IGHD2-21	IGHJ6	13	19	27	36
1	1.5384615384615385E-4	TGTGCGAGAGATCGGGGACATCATGGCTACGATTTATATGACTTCTGG	CARDRGHHGYDLYDFW	IGHV3-21	IGHD5-12	IGHJ4	12	23	33	38
1	1.5384615384615385E-4	TGTGCGAGAGATCGGGGACATACTGGCTACGATTTATATGACTTCTGG	CARDRGHTGYDLYDFW	IGHV3-30	IGHD5-12	IGHJ4	12	15	33	38
1	1.5384615384615385E-4	TGTGCGAGAGATCAAAACAGTATCTACGTGGGTTCTTTTGATATGTGG	CARDQNSIYVGSFDMW	IGHV3-21	IGHD4-11	IGHJ3	12	16	28	34
1	1.5384615384615385E-4	TGTGCGAGAGATGATGAGTGGGTGCCTCTGTACTACTTTGACCATTTG	CARDDEWVPLYYFDHL	IGHV4-31	IGHD1-26	IGHJ4	11	16	21	29
1	1.5384615384615385E-4	TGTGCGAGAGATGATGAGTGGGTGCCTCTGTACTACTTTGACCATTGG	CARDDEWVPLYYFDHW	IGHV1-2	IGHD1-26	IGHJ4	11	16	21	29
1	1.5384615384615385E-4	TGTGCGAGAGATATTACTACGGTGACTACGGTTTGGTTCGACCCCTGG	CARDITTVTTVWFDPW	IGHV4-31	IGHD4-17	IGHJ5	11	15	29	33
1	1.5384615384615385E-4	TGTGCGAGAGATAATGGTGACTACGGTGACTACGTCGAGGTCTACTGG	CARDNGDYGDYVEVYW	IGHV1-46	IGHD4-17	IGHJ4	11	17	34	41
1	1.5384615384615385E-4	TGTGCGAGAGATAAGTTGGTGGCTGGTACGCCCCAATTTGACTACTGG	CARDKLVAGTPQFDYW	IGHV3-48	IGHD6-19	IGHJ4	11	18	29	36
1	1.5384615384615385E-4	TGTGCGAGAGACCGACCCGAATACAGCAGCCGCCGATTTGACTCCTGG	CARDRPEYSSRRFDSW	IGHV3-53	IGHD5-18	IGHJ4	10	20	26	36
1	1.5384615384615385E-4	TGTGCGAGAGACGGGGGGGAAAAGGGGAGTGATGCTTTTGATATCTGG	CARDGGEKGSDAFDIW	IGHV5-10-1	IGHD3-10	IGHJ3	8	23	28	29
1	1.5384615384615385E-4	TGTGCGAGAGAGTATAGCAGCTCGTCCGGACGAGGGCTTGACTACTGG	CAREYSSSSGRGLDYW	IGHV3-30	IGHD6-6	IGHJ4	10	11	33	37
1	1.5384615384615385E-4	TGTGCGAGAGAGGTTGAGACCAGCTCGTCCCGTCGGCTTGACTACTGG	CAREVETSSSRRLDYW	IGHV1-2	IGHD6-6	IGHJ4	10	20	29	37
1	1.5384615384615385E-4	TGTGCGAGAGAGGGGGATGCCTACAATTTGTACTACTTTGACGACTGG	CAREGDAYNLYYFDDW	IGHV3-20	IGHD5-24	IGHJ4	10	15	27	29
1	1.5384615384615385E-4	TGTGCGAGAGAGGGGGATGCCTACAATTTGTACTACTTTGACGACTGG	CAREGDAYNLYYFDDW	IGHV4-28	IGHD5-24	IGHJ4	8	15	27	29
1	1.5384615384615385E-4	TGTGCGAGAGAGATGTATAGTGGGAGCTATAGCAACTTTGACTACTGG	CAREMYSGSYSNFDYW	IGHV3-20	IGHD1-26	IGHJ4	10	14	28	34
1	1.5384615384615385E-4	TGTGCGAGAGAACTATACACCTCTCCGGGTTATTACCTTGCGTACTGG	CARELYTSPGYYLAYW	IGHV3-11	IGHD3-22	IGHJ4	10	27	35	42
1	1.5384615384615385E-4	TGTGCGAGAGAACAACTATCCACATTTTGGGGGCGTATGGACGTCTGG	CAREQLSTFWGRMDVW	IGHV1-67	IGHD3-16	IGHJ6	10	25	32	36
1	1.5384615384615385E-4	TGTGCGAGAGAACAACTATCCACATTTTGGGGGCGTATGGACGTCTGG	CAREQLSTFWGRMDVW	IGHV4-4	IGHD3-16	IGHJ6	10	25	32	36
1	1.5384615384615385E-4	TGTGCGAGAGAAGCGGGGTCTAGGGCGATTTACTATTTTGACAATTGG	CAREAGSRAIYYFDNW	IGHV1-46	IGHD2-15	IGHJ4	10	19	23	30
1	1.5384615384615385E-4	TGTGCGAGAGAAGAGATAGCAGTGGCTGGTTACTACTTTGACTACTGG	CAREEIAVAGYYFDYW	IGHV3-30	IGHD6-19	IGHJ4	10	15	29	30
1	1.5384615384615385E-4	TGTGCGAGAATGGACAGCGGCTCGTCCTTTGATGCTTTTGATATCTGG	CARMDSGSSFDAFDIW	IGHV4-55	IGHD6-6	IGHJ3	8	15	26	29
1	1.5384615384615385E-4	TGTGCGAGAAAGGGTAGGATAGCAGTGGCTGGTGACGTTGACTACTGG	CARKGRIAVAGDVDYW	IGHV4-39	IGHD6-19	IGHJ4	8	18	32	37
1	1.5384615384615385E-4	TGTGCGAAATTAGCTCAGGGTGGCTGGTTCAGCCACTTTGACTCTTGG	CAKLAQGGWFSHFDSW	IGHV3-21	IGHD6-19	IGHJ4	6	19	27	34
1	1.5384615384615385E-4	TGTGCGAAATCGGGAGGATATTGGAGCCTAGAATCCTTTGACTACTGG	CAKSGGYWSLESFDYW	IGHV3-23	IGHD2-15	IGHJ4	8	14	22	35
1	1.5384615384615385E-4	TGTGCGAAATGGGCGTATAGTGGGGACTACTACGCCGTAATGGACTGG	CAKWAYSGDYYAVMDW	IGHV3-23	IGHD1-26	IGHJ4	8	14	33	43
1	1.5384615384615385E-4	TGTGCGAAAGTCGCAGGGAACACCTTGAAGGGATACTTTGACTACTGG	CAKVAGNTLKGYFDYW	IGHV3-23	IGHD1-20	IGHJ4	9	16	20	33
1	1.5384615384615385E-4	TGTGCGAAAGGGCCCGCCCTGGGGGAGCAGCATTTTCTTCCCCGCTGG	CAKGPALGEQHFLPRW	IGHV4-34	IGHD3-16	IGHJ4	10	19	26	44
1	1.5384615384615385E-4	TGTGCGAAAGATCGGCAGTGGCTGGTACCCGGTGGGTTTGACTACTGG	CAKDRQWLVPGGFDYW	IGHV3-23	IGHD6-19	IGHJ4	12	14	27	36
1	1.5384615384615385E-4	TGTGCGAAAGATCACTTTGGTGGTAACGGAAGGTCTTTTGATGTCTGG	CAKDHFGGNGRSFDVW	IGHV3-21	IGHD4-23	IGHJ3	12	18	26	34
1	1.5384615384615385E-4	TGTGCGAAAGATATGGACTGGGGATCGACAGGGGCCTTTGACTACTGG	CAKDMDWGSTGAFDYW	IGHV3-23	IGHD7-27	IGHJ4	11	16	25	35
1	1.5384615384615385E-4	TGTGCGAAAGACCCCGGCGGGGTTCCCCTCTTCTACTTTGACTACTGG	CAKDPGGVPLFYFDYW	IGHV3-30	IGHD7-27	IGHJ4	10	18	27	32
1	1.5384615384615385E-4	TGTGCGAAAGAGCTTGCTGGTATTCATTACTATGGTTTGGACGTCTGG	CAKELAGIHYYGLDVW	IGHV4-31	IGHD3-10	IGHJ6	10	25	36	37
1	1.5384615384615385E-4	TGTGCGAAAGAGGTCCGTAGTAGCAGTGGCTGGTATAGTGACTCCTGG	CAKEVRSSSGWYSDSW	IGHV3-23	IGHD6-19	IGHJ4	10	20	34	38
1	1.5384615384615385E-4	TGTGCACGGGTTATAGTGGGAGCTACTTCGCCCCACATGGACGTCTGG	CARVIVGATSPHMDVW	IGHV2-70	IGHD1-26	IGHJ6	8	11	26	34
1	1.5384615384615385E-4	TGTGCACGGATTGTCGGTGACTACGACGGGAGTGCTTTTGATATCTGG	CARIVGDYDGSAFDIW	IGHV2-26	IGHD4-17	IGHJ3	10	14	24	32
1	1.5384615384615385E-4	TGTGCACGGATACTAGTGGGAGCTACGGGGGGTGCTTTTGATATCTGG	CARILVGATGGAFDIW	IGHV2-26	IGHD1-26	IGHJ3	12	13	25	32
1	1.5384615384615385E-4	TGTGCACGGATACCTCCGGGATACAGCAGACAGTTCATTGACTACTGG	CARIPPGYSRQFIDYW	IGHV2-26	IGHD5-18	IGHJ4	12	18	26	37
1	1.5384615384615385E-4	TGTGCACGAATGACTTATGATTCAGGGAGTCGACGTTTCGACTCCTGG	CARMTYDSGSRRFDSW	IGHV2-26	IGHD3-10	IGHJ5	7	15	29	36
1	1.5384615384615385E-4	TGTGCACACAGACGGTCCATAGTGGGAGCGAGCGGGTTCGACCCCTGG	CAHRRSIVGASGFDPW	IGHV2-5	IGHD1-26	IGHJ5	13	18	28	34
1	1.5384615384615385E-4	TGTGCACACAGACGATCCCGGGGAGTGGGAGCCTACTTTGACTACTGG	CAHRRSRGVGAYFDYW	IGHV2-5	IGHD1-26	IGHJ4	13	23	31	32
1	1.5384615384615385E-4	TGTGCAACAGCCCCGCGAGGGAAGGCAACTCCAAATTTTGACTACTGG	CATAPRGKATPNFDYW	IGHV1-69-2	IGHD3-3	IGHJ4	9	27	34	36
1	1.5384615384615385E-4	TGTGCAACAGGGGCGGTAGTGGGAGCTACGGGATGGTTCGACCCCTGG	CATGAVVGATGWFDPW	IGHV1-24	IGHD1-26	IGHJ5	9	16	28	33
1	1.5384615384615385E-4	TGTGCAAGAGTAGATAGTAGGGGATACAGTTACGGTTTGGACGTCTGG	CARVDSRGYSYGLDVW	IGHV3-13	IGHD5-18	IGHJ6	9	21	36	37
1	1.5384615384615385E-4	TGTGCAAGAGGCGTCTTCAGCACCACCTTGTATACTTTGGCCCACTGG	CARGVFSTTLYTLAHW	IGHV3-74	IGHD2-21	IGHJ1	9	20	26	42
1	1.5384615384615385E-4	TGTGCAAGAGAGGTTACTACGGCGACTGGACGCTACTTTGACTACTGG	CAREVTTATGRYFDYW	IGHV3-74	IGHD4-17	IGHJ4	10	15	26	32
1	1.5384615384615385E-4	TGTGGGAAAGCAGAAGGCATTACGTTTGGGGGACCTATCGTTAACTGG	CGKAEGITFGGPIVNW	IGHV3-30	IGHD3-16	IGHJ4	3	18	42	43
1	1.5384615384615385E-4	TGTACTAGGGGTTATAGTGGAATCTCCATTTATGCTTTTGACATGTGG	CTRGYSGISIYAFDMW	IGHV3-73	IGHD1-26	IGHJ3	7	12	19	31
1	1.5384615384615385E-4	TGTACTAGGGGATATAGTGGAATCTCCATTTATGCTTTTGACATGTGG	CTRGYSGISIYAFDMW	IGHV3-73	IGHD5-12	IGHJ3	7	9	19	31
1	1.5384615384615385E-4	TGTACTAGGGGATATAGTGGAAACCACATTTATGCTTTGGATATCTGG	CTRGYSGNHIYALDIW	IGHV3-73	IGHD5-12	IGHJ3	7	9	19	31
1	1.5384615384615385E-4	TGTACTAGGGGATACAGTGGGATAAATATCTATGCTTTTGACATCTGG	CTRGYSGINIYAFDIW	IGHV3-73	IGHD5-18	IGHJ3	7	9	16	31
1	1.5384615384615385E-4	TGTACTAAGGGATATAGTGGGAATCACATTTATGCTTTTGATGTCTGG	CTKGYSGNHIYAFDVW	IGHV3-73	IGHD5-12	IGHJ3	6	9	19	31
1	1.5384615384615385E-4	TGTACCGGACGTATAGCAACAACTGAAACTGATACTTTTGATATATGG	CTGRIATTETDTFDIW	IGHV3-49	IGHD6-13	IGHJ3	4	10	24	29
1	1.5384615384615385E-4	TGTACGAGAGATCTGGGCACCTCTGGCGAAAATGCTTTTGATATCTGG	CTRDLGTSGENAFDIW	IGHV1-2	.	IGHJ3	13	-1	-1	31
1	1.5384615384615385E-4	TGTACGAGAGATCTGGGCACCTCTGGCGAAAATGCTTTTGATATCTGG	CTRDLGTSGENAFDIW	IGHV4-31	.	IGHJ3	13	-1	-1	31
1	1.5384615384615385E-4	TGCGCCCGAGAGACTTTGGGAGGGGGACGAAGGGCTTTTGAAATGTGG	CARETLGGGRRAFEMW	IGHV3-21	IGHD1-26	IGHJ3	1	16	21	33
1	1.5384615384615385E-4	TGCGCGAGATCGCCGGGCGGTGACTACCACTGGTACTTCGCCCTCTGG	CARSPGGDYHWYFALW	IGHV5-10-1	IGHD4-17	IGHJ2	8	17	26	28
1	1.5384615384615385E-4	TGCGCGAGAGGTGACTTTAATGATCTCAGATATGGGTTTGCCCTCTGG	CARGDFNDLRYGFALW	IGHV4-34	IGHD2-15	IGHJ5	10	28	32	34
1	1.5384615384615385E-4	TGCGCGAGAGGTGACTTTAATGATATCAGATATGGGTTTGCCCTCTGG	CARGDFNDIRYGFALW	IGHV4-34	IGHD3-22	IGHJ5	10	19	24	34
1	1.5384615384615385E-4	TGCGCAAGAGATACAATATTGGGATCTGCTTTATACTTCGATCTTTGG	CARDTILGSALYFDLW	IGHV3-74	IGHD2-15	IGHJ2	11	12	18	33
1	1.5384615384615385E-4	TGTTCAAGAGGTGGGAGCTACTCCAATGATCCTTTTGATATCTGG	CSRGGSYSNDPFDIW	IGHV3-74	IGHD1-26	IGHJ3	9	10	21	25
1	1.5384615384615385E-4	TGTCTTAGTTATGTCAATGATGGTAATGGTTGGGAAGACTACTGG	CLSYVNDGNGWEDYW	IGHV3-72	IGHD3-22	IGHJ4	2	16	30	36
1	1.5384615384615385E-4	TGTGTCAAAGATAGCGGCGCAGGAATGCGATTCCTTGAATTTTGG	CVKDSGAGMRFLEFW	IGHV1-67	IGHD6-25	IGHJ4	3	12	17	42
1	1.5384615384615385E-4	TGTGTGAGGGATGGTGGTAGGAGTGTCTGGCAAACTGACTACTGG	CVRDGGRSVWQTDYW	IGHV3-33	IGHD2-15	IGHJ4	11	12	19	35
1	1.5384615384615385E-4	TGTGTGAGACCGCACCAATATTGTACCACGTGCTTCCAGGATTGG	CVRPHQYCTTCFQDW	IGHV3-60	IGHD2-8	IGHJ1	6	17	25	32
1	1.5384615384615385E-4	TGTGTGAGAGTCAAGGGGGGTGAGGTGACTACGTTGGACCACTGG	CVRVKGGEVTTLDHW	IGHV3-16	IGHD4-17	IGHJ5	8	23	31	32
1	1.5384615384615385E-4	TGTGTGAGAGGCCAAGCTGGAACGACGAGGACTTTTGATATCTGG	CVRGQAGTTRTFDIW	IGHV3-16	IGHD1-1	IGHJ3	8	16	26	31
1	1.5384615384615385E-4	TGTGTGAGAGGCCAAGCTGGAACGACGAGGACTTTTGATATCTGG	CVRGQAGTTRTFDIW	IGHV3-52	IGHD1-1	IGHJ3	12	16	26	31
1	1.5384615384615385E-4	TGTGTGAGAGGCCAAGCTGGAACGACGAGGACTTTTGATATCTGG	CVRGQAGTTRTFDIW	IGHV4-34	IGHD1-1	IGHJ3	12	16	26	31
1	1.5384615384615385E-4	TGTGTGAAACGACATAGCCTCAACTGGTACCTCCTTGACTACTGG	CVKRHSLNWYLLDYW	IGHV1-67	IGHD6-13	IGHJ4	3	13	29	34
1	1.5384615384615385E-4	TGTGTGAAAGATGGTCAAGGCCCCCTGACTGGTCTTGACAACTGG	CVKDGQGPLTGLDNW	IGHV3-60	IGHD3-9	IGHJ4	11	25	32	34
1	1.5384615384615385E-4	TGTGCTGCAGCCCGGGTGGGAGGTACCCTAAGCCTTGACTTCTGG	CAAARVGGTLSLDFW	IGHV1-46	IGHD1-26	IGHJ4	4	15	25	34
1	1.5384615384615385E-4	TGTGCTACAGGCTGGGGACTTCAGGGACTTATTCTTGGCGACTGG	CATGWGLQGLILGDW	IGHV3-49	IGHD3-10	IGHJ4	6	19	32	40
1	1.5384615384615385E-4	TGTGCTAGTCCTCGGTATAGCGGTGGCTGGGGTTTCGTCTACTGG	CASPRYSGGWGFVYW	IGHV3-72	IGHD6-19	IGHJ4	7	13	29	38
1	1.5384615384615385E-4	TGTGCCACATCAAGAGAGATGGCCACAAGTGACTTTGATTACTGG	CATSREMATSDFDYW	IGHV3-62	IGHD5-24	IGHJ4	3	14	27	31
1	1.5384615384615385E-4	TGTGCCAGACGGATGGAAAATGGTTACTGGTACTTCGATCTCTGG	CARRMENGYWYFDLW	IGHV5-10-1	IGHD2-8	IGHJ2	9	18	23	24
1	1.5384615384615385E-4	TGTGCCAGACAAACGGAGGTGAGATCGTACTACTTTGAATATTGG	CARQTEVRSYYFEYW	IGHV4-30-2	IGHD3-16	IGHJ4	8	9	14	26
1	1.5384615384615385E-4	TGTGCCAGAGTGTCCACCCCGGTCGACAACTGGTTCGACCCCTGG	CARVSTPVDNWFDPW	IGHV1-46	IGHD1-7	IGHJ5	9	18	22	25
1	1.5384615384615385E-4	TGTGCCAGAGTGGGATCCAACAACCTCTACTTCATGGACGTCTGG	CARVGSNNLYFMDVW	IGHV3-21	IGHD7-27	IGHJ6	9	11	17	26
1	1.5384615384615385E-4	TGTGCCAGAAGATACGGTGACTCTCAGTGGTACTTCGATCCCTGG	CARRYGDSQWYFDPW	IGHV4-30-2	IGHD4-17	IGHJ2	8	12	21	27
1	1.5384615384615385E-4	TGTGCCAGAAGACACGGTGACTCTCAATGGTACTTCGATTTCTGG	CARRHGDSQWYFDFW	IGHV5-78	IGHD4-17	IGHJ2	3	13	21	27
1	1.5384615384615385E-4	TGTGCGTTAGGGACTATGGTGGTAACTCCCCTCCCCTTTCACTGG	CALGTMVVTPLPFHW	IGHV1-18	IGHD4-23	IGHJ4	5	11	28	40
1	1.5384615384615385E-4	TGTGCGCTGACGTTGATAGCAGTGGCTGGTAGCCGAGACTACTGG	CALTLIAVAGSRDYW	IGHV5-10-1	IGHD6-19	IGHJ4	5	15	30	36
1	1.5384615384615385E-4	TGTGCGGAGGATCCTCCCGGCAGTGGCTGGGCCTTTGAGTACTGG	CAEDPPGSGWAFEYW	IGHV3-21	IGHD6-19	IGHJ4	5	19	29	32
1	1.5384615384615385E-4	TGTGCGATTGAAGCGGTGACTGGCACGTATTACTTTGGCTCCTGG	CAIEAVTGTYYFGSW	IGHV5-10-1	IGHD2-21	IGHJ4	6	14	21	26
1	1.5384615384615385E-4	TGTGCGATAGAACCGGTGACTGGCACCTATTACTTTGACTCCTGG	CAIEPVTGTYYFDSW	IGHV3-11	IGHD2-21	IGHJ4	10	14	21	30
1	1.5384615384615385E-4	TGTGCGATAGAACGAGTGACTGGCACCTATTACTTTGACTCCTGG	CAIERVTGTYYFDSW	IGHV1-46	IGHD2-21	IGHJ4	10	15	21	30
1	1.5384615384615385E-4	TGTGCGATAGAACGAGTGACTGGCACCTATTACTTTGACTCCTGG	CAIERVTGTYYFDSW	IGHV5-10-1	IGHD2-21	IGHJ4	6	15	21	30
1	1.5384615384615385E-4	TGTGCGACTTTATTACTCGAGGACGGGGGCTACTTTGACTCCTGG	CATLLLEDGGYFDSW	IGHV4-39	IGHD3-22	IGHJ4	6	9	16	29
1	1.5384615384615385E-4	TGTGCGACTAGCCGCTGGTACGGTTCGCACTACTTTGACTTCTGG	CATSRWYGSHYFDFW	IGHV3-23	IGHD2-2	IGHJ4	6	8	20	28
1	1.5384615384615385E-4	TGTGCGACCGGCTATGATAGTAGTGGTCCCGTCGGGAACTACTGG	CATGYDSSGPVGNYW	IGHV3-30	IGHD3-22	IGHJ4	6	11	26	37
1	1.5384615384615385E-4	TGTGCGACCAACGGTGTTAACTCCGCCTGGAACTTCGATGTCTGG	CATNGVNSAWNFDVW	IGHV4-59	IGHD4-23	IGHJ2	6	10	24	26
1	1.5384615384615385E-4	TGTGCGACAGAAGTGCTGACTGGCACCTATTACTTTGACTCCTGG	CATEVLTGTYYFDSW	IGHV1-68	IGHD3-9	IGHJ4	1	16	22	30
1	1.5384615384615385E-4	TGTGCGAGTCCGGGGGGATCGGTTCATGATGCTTTTGATATCTGG	CASPGGSVHDAFDIW	IGHV4-34	IGHD7-27	IGHJ3	7	13	19	23
1	1.5384615384615385E-4	TGTGCGAGTGGAGGGGGGAGTAGTAGCAATTGGCACCACTACTGG	CASGGGSSSNWHHYW	IGHV1-18	IGHD1-26	IGHJ4	7	19	26	37
1	1.5384615384615385E-4	TGTGCGAGTGGAGGGGGGAGTAGTAGCAATTGGCACCACTACTGG	CASGGGSSSNWHHYW	IGHV3-21	IGHD1-26	IGHJ4	7	19	26	37
1	1.5384615384615385E-4	TGTGCGAGTGAGTTGTCTCCGGTGGTAATTACGTTGGACTACTGG	CASELSPVVITLDYW	IGHV3-48	IGHD4-23	IGHJ4	7	19	27	36
1	1.5384615384615385E-4	TGTGCGAGCCCATTGACTACGACTTCCGTTACCTTCCAGAACTGG	CASPLTTTSVTFQNW	IGHV1-18	IGHD4-17	IGHJ1	7	13	20	32
1	1.5384615384615385E-4	TGTGCGAGCGAAAAACAACGACAACGGGTCCACTTTGACTACTGG	CASEKQRQRVHFDYW	IGHV3-21	IGHD1-1	IGHJ4	7	16	21	31
1	1.5384615384615385E-4	TGTGCGAGCAACGGTGGTAACTCCGCCTGGAACTTCGATGTCTGG	CASNGGNSAWNFDVW	IGHV4-31	IGHD4-23	IGHJ2	7	10	24	26
1	1.5384615384615385E-4	TGTGCGAGGGGATCCGGGGGGAGCTACTACTTTTTTGACTACTGG	CARGSGGSYYFFDYW	IGHV1-69	IGHD1-26	IGHJ4	7	18	29	33
1	1.5384615384615385E-4	TGTGCGAGGATCCCTTACTACCAATACTGCTACATGGACGTCTGG	CARIPYYQYCYMDVW	IGHV4-39	IGHD7-27	IGHJ6	7	8	13	14
1	1.5384615384615385E-4	TGTGCGAGATCTCGTTACTATGGTTCAGGGATCTTTGACTACTGG	CARSRYYGSGIFDYW	IGHV3-64	IGHD3-10	IGHJ4	8	14	30	32
1	1.5384615384615385E-4	TGTGCGAGATCCGATGTGTCTACGATTCCCAACTTTCTCTTCTGG	CARSDVSTIPNFLFW	IGHV1-18	IGHD5-12	IGHJ3	8	15	26	40
1	1.5384615384615385E-4	TGTGCGAGATCGGGCGACTACGGTGACTGGAAGAATGACTATTGG	CARSGDYGDWKNDYW	IGHV1-8	IGHD4-17	IGHJ4	8	15	27	35
1	1.5384615384615385E-4	TGTGCGAGATCACAGCTATGGTTGTTGTACTACTTTGACTACTGG	CARSQLWLLYYFDYW	IGHV3-64	IGHD5-18	IGHJ4	8	11	22	26
1	1.5384615384615385E-4	TGTGCGAGACCCATTGGGGTCGTTACATACGCATTTGAAATCTGG	CARPIGVVTYAFEIW	IGHV4-39	IGHD1-1	IGHJ6	9	18	23	40
1	1.5384615384615385E-4	TGTGCGAGACCCATAGGTTTCGTGACGTTCGCATTTGATATTTGG	CARPIGFVTFAFDIW	IGHV4-34	IGHD3-10	IGHJ3	8	10	15	33
1	1.5384615384615385E-4	TGTGCGAGACCCATAGGTTTCGTGACGTTCGCATTTGATATTTGG	CARPIGFVTFAFDIW	IGHV4-39	IGHD2-15	IGHJ6	9	36	41	42
1	1.5384615384615385E-4	TGTGCGAGACGGGTCTACGGTGGCTCTTTTTACTTCGATTATTGG	CARRVYGGSFYFDYW	IGHV5-10-1	IGHD4-23	IGHJ4	9	14	22	30
1	1.5384615384615385E-4	TGTGCGAGACATAATTATGATGATAGTAGTGTATTTGACTACTGG	CARHNYDDSSVFDYW	IGHV5-10-1	IGHD3-22	IGHJ4	11	19	30	33
1	1.5384615384615385E-4	TGTGCGAGAGTTCAAGACTATGGTAACGACTTCCTAGACTACTGG	CARVQDYGNDFLDYW	IGHV4-34	IGHD3-10	IGHJ4	9	16	23	36
1	1.5384615384615385E-4	TGTGCGAGAGTTGGGAGCTACTACGAGGGCGCTCTTGATATCTGG	CARVGSYYEGALDIW	IGHV3-21	IGHD1-26	IGHJ3	9	11	24	30
1	1.5384615384615385E-4	TGTGCGAGAGTCTACTGGCAACACGATGGCTACCTCGATCTCTGG	CARVYWQHDGYLDLW	IGHV4-34	IGHD5-24	IGHJ2	9	24	29	30
1	1.5384615384615385E-4	TGTGCGAGAGTCGCTGGGAGCTACTTTGGACCCCTTGACTACTGG	CARVAGSYFGPLDYW	IGHV3-11	IGHD1-26	IGHJ4	9	14	24	34
1	1.5384615384615385E-4	TGTGCGAGAGCGGCCCTATCTGGGGAATACTACTTTGACTCCTGG	CARAALSGEYYFDSW	IGHV3-23	IGHD7-27	IGHJ4	6	15	25	27
1	1.5384615384615385E-4	TGTGCGAGAGCATTATGGTTCAACGAGGCACACATGGACGTCTGG	CARALWFNEAHMDVW	IGHV4-4	IGHD3-10	IGHJ6	9	13	20	31
1	1.5384615384615385E-4	TGTGCGAGAGGCGGTGACTATGTTTTCCAAGTCTTTGACTACTGG	CARGGDYVFQVFDYW	IGHV4-59	IGHD4-17	IGHJ4	9	11	19	32
1	1.5384615384615385E-4	TGTGCGAGAGGCGAAGGTGGGACTTACTCGTGGCTCGACTCCTGG	CARGEGGTYSWLDSW	IGHV3-13	IGHD1-26	IGHJ5	9	16	21	30
[truncated: 303 more rows]
