# Supplementary material for: Biomarkers and Immune Repertoire Metrics Identified by Peripheral Blood Transcriptomic Sequencing Reveal the Pathogenesis of COVID-19
Source: Front Immunol. 2021 Aug 24;12:677025. doi: 10.3389/fimmu.2021.677025 (PMC8421539; doi:10.3389/fimmu.2021.677025)
Supplement: Supplementary file 1 [file DataSheet_1.zip › TCR_BCR/IGH/convert.SRR12007840.clonotypes.IGH.txt]

count	freq	cdr3nt	cdr3aa	v	d	j	VEnd	DStart	DEnd	JStart
186	0.02684757505773672	TGTGCAACAGGCCCTACAGTAACTCCTGGCCCCACCAACTGGTTCGACCCCTGG	CATGPTVTPGPTNWFDPW	IGHV1-24	IGHD4-11	IGHJ5	9	13	23	35
131	0.01890877598152425	TGTGCGAGAGTGGCCTATTATTACTATGACTGGTACTTCGATCTCTGG	CARVAYYYYDWYFDLW	IGHV1-18	IGHD3-10	IGHJ2	9	18	27	28
87	0.012557736720554272	TGTGCGAAAGATGAGGTCAGGCTTAGTGGTGGCTGGACTTACTACTTTGACTCCTGG	CAKDEVRLSGGWTYYFDSW	IGHV3-30	IGHD2-15	IGHJ4	11	23	31	39
69	0.00995958429561201	TGTGCGAAAGATCGTTATCAGTGGATGGACTACTTTGACCAGTGG	CAKDRYQWMDYFDQW	IGHV3-23	IGHD6-19	IGHJ4	12	18	27	28
57	0.008227482678983834	TGTGCGAGAGATCACGGTGACTACGATGACTGCTACTTTGACCAATGG	CARDHGDYDDCYFDQW	IGHV3-21	IGHD4-17	IGHJ4	12	13	24	32
55	0.007938799076212472	TGTGCAACAGGCCCTACAGTAACTCCTGGCCCCGCGAACTGGTTCGACCCCTGG	CATGPTVTPGPANWFDPW	IGHV1-24	IGHD4-11	IGHJ5	9	13	23	36
50	0.007217090069284064	TGTTCAACAGGCCCTACGGTAACTCCTGGCCCCACCACCTGGTTCGACCCCTGG	CSTGPTVTPGPTTWFDPW	IGHV1-24	IGHD4-23	IGHJ5	9	17	25	38
42	0.006062355658198615	TGTGCGAGAGGCACTGGGGATATCAGGGTAGGGTTTGACTACTGG	CARGTGDIRVGFDYW	IGHV4-34	IGHD7-27	IGHJ4	11	12	20	33
39	0.005629330254041571	TGTGCGAGAGTGGCCTATTATTACTATGACTGGTACTTCGATCTCTGG	CARVAYYYYDWYFDLW	IGHV4-31	IGHD3-10	IGHJ2	9	18	27	28
35	0.005051963048498845	TGTGCGAGAGGTGACTTTAATGATATCAGATATGGATTTGGCCTCTGG	CARGDFNDIRYGFGLW	IGHV4-34	IGHD3-22	IGHJ4	10	19	24	44
32	0.004618937644341801	TGTGCAACAGGCCCTACAGTAACTCCTGGCCCCGCGACCTGGTTCGACCCCTGG	CATGPTVTPGPATWFDPW	IGHV1-24	IGHD4-11	IGHJ5	9	13	23	38
32	0.004618937644341801	TGTACCGCAGGCTGGTTGAGAGATGAGTCGGGGACTTATTATAAAGACTCCTGG	CTAGWLRDESGTYYKDSW	IGHV3-15	IGHD3-10	IGHJ4	9	27	43	45
30	0.0043302540415704385	TGTGCATCAGGCCCTACAGTTACTAGTGGCCCCGCGAACTGGTTCGACCCCTGG	CASGPTVTSGPANWFDPW	IGHV1-24	IGHD4-11	IGHJ5	9	13	24	36
29	0.0041859122401847575	TGTGCGAGAGGGGGAAACCATTGTGATGGTGATTGCTATGCCGCCCCGGATGAATACTGG	CARGGNHCDGDCYAAPDEYW	IGHV3-21	IGHD2-21	IGHJ4	9	19	42	50
27	0.003897228637413395	TGTGCGAAAGATGAGGTCAGGTATAGCGGTGGCTGGACTTACTACTTTGACTACTGG	CAKDEVRYSGGWTYYFDYW	IGHV3-30	IGHD6-19	IGHJ4	11	19	35	39
26	0.0037528868360277136	TGTGCGAAAGATGAGGTCAGGCTTAGCGGTGGCTGGACTTACTACTTTGACTACTGG	CAKDEVRLSGGWTYYFDYW	IGHV3-30	IGHD6-19	IGHJ4	11	23	35	39
26	0.0037528868360277136	TGTGCGAGAGAGGCGTATACCTCGGGGAGCGTATGGTACCTTGATGATTGG	CAREAYTSGSVWYLDDW	IGHV3-72	IGHD3-10	IGHJ4	10	21	28	48
26	0.0037528868360277136	TGTGCGAAAGATCGCACCCATTATTATGGTTCGGGGAGACTCGATTGG	CAKDRTHYYGSGRLDW	IGHV3-23	IGHD3-10	IGHJ4	12	19	37	45
23	0.0033198614318706698	TGTGCGAGAGAACCGGTGACTGGCACCTATTACTTTGACTCCTGG	CAREPVTGTYYFDSW	IGHV1-46	IGHD2-21	IGHJ4	10	14	21	30
22	0.0031755196304849883	TGTGCGAGAGGTGACTTTAATGATATCAGATATGGCTTTCCCCTCTGG	CARGDFNDIRYGFPLW	IGHV4-34	IGHD5-24	IGHJ4	10	27	36	44
19	0.0027424942263279445	TGTGCGAGAGGCGTGTATTGGGACCAGCTTCTATTGGCTTGGTGG	CARGVYWDQLLLAWW	IGHV4-34	IGHD2-2	IGHJ4	11	22	33	42
18	0.002598152424942263	TGTGCGAGACCCATAGGGCTCGTTACGTTCGCATTCGATATTTGG	CARPIGLVTFAFDIW	IGHV4-34	IGHD3-16	IGHJ3	8	22	28	36
18	0.002598152424942263	TGTGCGAGAGAAGCGGTGACTGGCACCTATTACTTTGACTCCTGG	CAREAVTGTYYFDSW	IGHV1-46	IGHD2-21	IGHJ4	10	14	21	30
18	0.002598152424942263	TGTGCCAAAGAGGACTACTACTACGCTATCGACGTCTGG	CAKEDYYYAIDVW	IGHV4-31	.	IGHJ6	4	-1	-1	13
18	0.002598152424942263	TGTGCGAGGGATAATGGGACCTACTACTTTGACTACTGG	CARDNGTYYFDYW	IGHV3-21	IGHD1-26	IGHJ4	11	14	18	21
17	0.002453810623556582	TGTGCGAGAGGCACTGGGGATATCAGGGTAGGCTTTGACTACTGG	CARGTGDIRVGFDYW	IGHV4-34	IGHD7-27	IGHJ4	11	12	20	32
16	0.0023094688221709007	TGTGCAAAAGATATAGCGGGTCGACCCTTCTACTACTACTACATGGACGACTGG	CAKDIAGRPFYYYYMDDW	IGHV3-43	IGHD6-13	IGHJ6	14	16	20	29
16	0.0023094688221709007	TGTGCGAGAGGTGAATTTAATGATATCAGATATGGGTTTGCCCTCTGG	CARGEFNDIRYGFALW	IGHV4-34	IGHD3-22	IGHJ5	10	19	24	34
16	0.0023094688221709007	TGTGCGAGAGCACGTGGGGAGGACGTCTATGACTACTGG	CARARGEDVYDYW	IGHV4-4	IGHD1-14	IGHJ4	9	10	16	29
15	0.0021651270207852192	TGTGCGAAAGATGAGGTCAGGCTTAGCGGTGGGTGGACTTACTACTTTGACTACTGG	CAKDEVRLSGGWTYYFDYW	IGHV3-23	IGHD6-19	IGHJ4	11	23	35	39
15	0.0021651270207852192	TGTGCGAGAGGGGATAGTAGCAGCAGCCACAACCGAATTAAGCTTGACTACTGG	CARGDSSSSHNRIKLDYW	IGHV4-34	IGHD6-13	IGHJ4	10	17	26	43
15	0.0021651270207852192	TGTGCACACAGACATGGGAGGGGTGACTACGGGTTCCGTGCTTTTGATATCTGG	CAHRHGRGDYGFRAFDIW	IGHV2-5	IGHD4-17	IGHJ3	12	21	30	38
14	0.0020207852193995382	TGTGCGAAACCCGCCTACTATCATTATGATAAAGACTCCGGATGGAAGACGGATGTTTTTGATATCTGG	CAKPAYYHYDKDSGWKTDVFDIW	IGHV3-23	IGHD3-22	IGHJ3	8	14	23	51
14	0.0020207852193995382	TGTGCGAGAGAGGCTCCATATTGTGGTGGTGGCCACTGCTACTCGTTCTCCTCCGACTACTGG	CAREAPYCGGGHCYSFSSDYW	IGHV5-10-1	IGHD2-21	IGHJ4	8	16	30	54
14	0.0020207852193995382	TGTGCGAGAGTGAAGAGGTACTCTGATATACCGGAGACTGATGCTTTTGGGATCTGG	CARVKRYSDIPETDAFGIW	IGHV4-34	IGHD1-20	IGHJ3	9	26	33	38
14	0.0020207852193995382	TGTGCAACAGGCCCTACAGTAACTCCTGGCCCCGCGACTTGGTTCGACCCCTGG	CATGPTVTPGPATWFDPW	IGHV1-24	IGHD4-11	IGHJ5	9	13	23	39
14	0.0020207852193995382	TGTTCTCACAGGACTTGGTCATACGATTTTTGGGGCTTGGACGTCTGG	CSHRTWSYDFWGLDVW	IGHV2-5	IGHD3-3	IGHJ6	10	21	32	37
14	0.0020207852193995382	TGTGCGATTGAAGCGGTGACTGGCACCTATTACTTTGGCTCCTGG	CAIEAVTGTYYFGSW	IGHV1-69	IGHD2-21	IGHJ4	6	14	21	30
14	0.0020207852193995382	TGTGCGAAAGATTCATGGTCAGCAGCTGAGACCTACTGG	CAKDSWSAAETYW	IGHV3-23	IGHD6-13	IGHJ4	11	19	27	32
13	0.0018764434180138568	TGTGCGAGATGCCAGCGTGATTATACTTGGGGGAGTCTAGCGTTAACCTGCAAGACTGCTTTTGACTTCTGG	CARCQRDYTWGSLALTCKTAFDFW	IGHV5-10-1	IGHD3-16	IGHJ3	8	26	44	56
13	0.0018764434180138568	TGTGCGAGAGAGGCGTATACCTCGGGGAGCGTATGGTACCTTGATGATTGG	CAREAYTSGSVWYLDDW	IGHV3-11	IGHD3-10	IGHJ4	10	21	28	48
13	0.0018764434180138568	TGTGCGGCAGGTATCGGCTGGCATTTCGATCTCTGG	CAAGIGWHFDLW	IGHV3-21	IGHD1-7	IGHJ2	5	9	13	17
13	0.0018764434180138568	TGTGAACTGAATTCATTTGAGTACTGG	CELNSFEYW	IGHV3-74	IGHD1-20	IGHJ4	3	4	8	15
12	0.0017321016166281756	TGTGCGAGAGAGTGGGGTGATCTAGCATATTGTGGTGGTGACTGTTTCGACGACCACAATAATGCTTTTGATATCTGG	CAREWGDLAYCGGDCFDDHNNAFDIW	IGHV4-4	IGHD2-21	IGHJ3	10	21	43	61
12	0.0017321016166281756	TGTGCGAGAGGGGTCCCCCCCGTCTTACGGTTTTTGGACTGGCTTTTACATCGGGGCTTTGATCACTGG	CARGVPPVLRFLDWLLHRGFDHW	IGHV4-34	IGHD3-3	IGHJ4	10	20	41	56
12	0.0017321016166281756	TGTGCGAGACATCGTGGGTATCGCAGTAGCTCGTCTCTCCTTTACTACTTTGACTACTGG	CARHRGYRSSSSLLYYFDYW	IGHV5-10-1	IGHD6-13	IGHJ4	11	15	30	42
12	0.0017321016166281756	TGTGCCAGACGCATGTTGGATACTGTAATACTAATGGGTGATGATGTGGACGTCTGG	CARRMLDTVILMGDDVDVW	IGHV4-39	IGHD2-8	IGHJ6	9	28	36	46
12	0.0017321016166281756	TGTGCGAAAGATCTCGGATTCGGTTCGGCAGTGGCTGGTCCTCGGGGGGACTACTGG	CAKDLGFGSAVAGPRGDYW	IGHV3-23	IGHD6-19	IGHJ4	13	27	38	48
12	0.0017321016166281756	TGTGCGAAAGATGAGGTCAGGCTTAGTGGTGGCTGGACTTACTACTTTGACTCCTGG	CAKDEVRLSGGWTYYFDSW	IGHV3-60	IGHD2-15	IGHJ4	11	23	31	39
12	0.0017321016166281756	TGTGCGAGTGAGTTGTCTCCGGTGGTAATTACGTTGGACTACTGG	CASELSPVVITLDYW	IGHV3-30	IGHD4-23	IGHJ4	7	19	27	36
12	0.0017321016166281756	TGTGCACACACCTTTCATTGGGGAGAGTTCTACTTTGACTACTGG	CAHTFHWGEFYFDYW	IGHV2-5	IGHD3-10	IGHJ4	9	19	24	25
12	0.0017321016166281756	TGTGCGAAATATTCTGCACCTGGAACCATTGACTACTGG	CAKYSAPGTIDYW	IGHV3-21	IGHD1-1	IGHJ4	6	19	25	28
12	0.0017321016166281756	TGTGTAAGAGACCTTGGTGGCCGCGATGACTACTGG	CVRDLGGRDDYW	IGHV3-74	IGHD2-15	IGHJ4	10	14	19	26
11	0.0015877598152424942	TGTGCGAGCTACCCAGGATTTTTGGAGACCTTGAGAGACTACTACTACGGTATGGACGTCTGG	CASYPGFLETLRDYYYGMDVW	IGHV3-21	IGHD3-3	IGHJ6	7	16	26	37
11	0.0015877598152424942	TGTGCGAGTATGTATTGTACAAGTAGCACTTGCTCTGTCGAAGACAGCTTTGATATCTGG	CASMYCTSSTCSVEDSFDIW	IGHV5-10-1	IGHD2-8	IGHJ3	7	12	19	48
11	0.0015877598152424942	TGTGCGAAAGATGAGGTCAGGCTTAGCGGTGGGTGGACTTACTACTTTGACTACTGG	CAKDEVRLSGGWTYYFDYW	IGHV3-30	IGHD6-19	IGHJ4	11	23	35	39
11	0.0015877598152424942	TGTGCGAGAGAGGACCATATTTTGACTAATCAGGGACCCTTTGACTACTGG	CAREDHILTNQGPFDYW	IGHV3-53	IGHD3-9	IGHJ4	10	16	26	38
11	0.0015877598152424942	TGTGCGCGAGGCGGCCCCAGATGCGGTACCAGTTGCTTTTGGGACTGG	CARGGPRCGTSCFWDW	IGHV4-34	IGHD2-2	IGHJ1	11	25	36	43
11	0.0015877598152424942	TGTGCGAGGGGAAGTGGTGCTTATAAACACACCGACAATGACCTCTGG	CARGSGAYKHTDNDLW	IGHV3-30	IGHD2-15	IGHJ5	7	12	18	39
11	0.0015877598152424942	TGTGCGAGAGGTGACTTTAATGATATCAGATATGGATTTGCCATCTGG	CARGDFNDIRYGFAIW	IGHV4-34	IGHD3-22	IGHJ4	10	19	24	44
11	0.0015877598152424942	TGTGCGAGAGGTGACCGTAATGACATCAGATATGGCTTTGCCCTCTGG	CARGDRNDIRYGFALW	IGHV4-34	IGHD5-24	IGHJ4	10	27	36	44
11	0.0015877598152424942	TGTGCGAGAGCGTTCAGGGTCGGAATTAGTGCTTTTGATATCTGG	CARAFRVGISAFDIW	IGHV1-46	IGHD2-21	IGHJ3	9	20	25	29
11	0.0015877598152424942	TGTGCGAGAGATGAGGTCGGGTGGGAACTCCTTGACTACTGG	CARDEVGWELLDYW	IGHV1-18	IGHD4-23	IGHJ4	11	19	30	31
10	0.001443418013856813	TGTGCGCGAGGCCGGATCGATATTACTATGATAGTAGTGGTTATGACTGCGGCCACCTACTACTTTGACTACTGG	CARGRIDITMIVVVMTAATYYFDYW	IGHV4-34	IGHD3-22	IGHJ4	12	20	47	57
10	0.001443418013856813	TGTGCGAGAAACCGTTTCGATTTTGCGAGTGGTTATTATTCATACCCCTCCATTGACTACTGG	CARNRFDFASGYYSYPSIDYW	IGHV1-2	IGHD3-3	IGHJ4	8	17	38	52
10	0.001443418013856813	TGTGCGAGCCTCTTTTGTACTAGTACTGCCTGCGATGTCGGAGATACATTCGATATTTGG	CASLFCTSTACDVGDTFDIW	IGHV5-10-1	IGHD2-2	IGHJ3	7	14	25	51
10	0.001443418013856813	TGTGCGAGCCTATTTTGTACTAGTACCAACTGCGATGTCGGAAATGATTTTGATATTTGG	CASLFCTSTNCDVGNDFDIW	IGHV5-10-1	IGHD2-2	IGHJ3	7	14	40	43
10	0.001443418013856813	TGTGCACGCAAGGGGTTTACGACCTCCAACTGGTACGGGCCCCCCTGGTTCGACTCCTGG	CARKGFTTSNWYGPPWFDSW	IGHV2-5	IGHD6-13	IGHJ5	6	29	36	44
10	0.001443418013856813	TGTGTGAGAGATTACAGTAACTTCATTCACTACTACTACGGTTTGGACGTCTGG	CVRDYSNFIHYYYGLDVW	IGHV4-4	IGHD4-11	IGHJ6	11	12	21	28
10	0.001443418013856813	TGTGCCAGAGAGAGGAGCAGTGGCCTTTACAATTACTTCGGTCTCGACGTCTGG	CARERSSGLYNYFGLDVW	IGHV1-2	IGHD5-24	IGHJ6	10	27	35	45
10	0.001443418013856813	TGTGTAAGAGTGGATAGTAGGGGATACAGTTACGGTATGGACGTCTGG	CVRVDSRGYSYGMDVW	IGHV3-13	IGHD5-18	IGHJ6	9	21	35	36
10	0.001443418013856813	TGTGCGAGAGATCACGGTGACTACGATGACTGCTACTTTGACCAATGG	CARDHGDYDDCYFDQW	IGHV4-31	IGHD4-17	IGHJ4	12	13	24	32
10	0.001443418013856813	TGTGCAAAAGGATGGGGTAGCCAGACCCGGTACTACTTTGATTACTGG	CAKGWGSQTRYYFDYW	IGHV3-9	IGHD5-12	IGHJ4	9	16	22	29
10	0.001443418013856813	TGTGCAAGAGTGAAGGGTGGGAGCGACGACTGGACCGACCCCTGG	CARVKGGSDDWTDPW	IGHV3-74	IGHD1-26	IGHJ5	9	16	23	28
10	0.001443418013856813	TGTGCGGGGTGGTTATTACCGATATACGGTATGGACGTCTGG	CAGWLLPIYGMDVW	IGHV3-33	IGHD3-22	IGHJ6	5	8	18	30
10	0.001443418013856813	TGTGTGCCCGGAATCCCGCCCGTTGACTACTGG	CVPGIPPVDYW	IGHV3-23	IGHD2-21	IGHJ4	3	7	13	22
9	0.0012990762124711315	TGTGCGAAATGCACTGTAATGGTGGGGAGGACTGGCTGGTGCAACTGGTTCGACCCCTGG	CAKCTVMVGRTGWCNWFDPW	IGHV3-23	IGHD2-8	IGHJ5	8	16	23	41
9	0.0012990762124711315	TGTGCGAGGTATCCCCCCTCCTATAGTGGGAGCTACCCCGAATACTTCCAGCACTGG	CARYPPSYSGSYPEYFQHW	IGHV3-20	IGHD1-26	IGHJ1	7	21	35	39
9	0.0012990762124711315	TGTGCGAAAGATGAGGTCAGGCTTAGTGGTGGCTGGACTTACTACTTTGACTCCTGG	CAKDEVRLSGGWTYYFDSW	IGHV1-18	IGHD2-15	IGHJ4	11	23	31	39
9	0.0012990762124711315	TGTGTTACAGTTCCCTGTACTAGGTGCACTGTTTGGAACTGGTTCGACCCCTGG	CVTVPCTRCTVWNWFDPW	IGHV4-30-2	IGHD2-8	IGHJ5	3	15	21	36
9	0.0012990762124711315	TGTGCACGGCAGGGGCCTAGCAGTGGCTGGCCCAACTACTACTTTGACTACTGG	CARQGPSSGWPNYYFDYW	IGHV2-5	IGHD6-19	IGHJ4	6	17	29	36
9	0.0012990762124711315	TGTGCACGGAGTCGGGCCCCGGGGGGGGGAGCTGACGCCTACCTTGACTACTGG	CARSRAPGGGADAYLDYW	IGHV2-5	IGHD1-26	IGHJ4	6	26	32	38
9	0.0012990762124711315	TGTGCGTCCACCGTCGTGGTACCTGCTAAGTATGATGTTTTTGATATCTGG	CASTVVVPAKYDVFDIW	IGHV1-2	IGHD2-15	IGHJ3	5	15	27	31
9	0.0012990762124711315	TGTGCGAGACTGTATATGGCAGTGGGCAGCCCGGTTGTTTTTGATATCTGG	CARLYMAVGSPVVFDIW	IGHV1-2	IGHD6-19	IGHJ3	8	14	24	38
9	0.0012990762124711315	TGTGCGAGACAGGAATTCAGTGGTTACCCAACTAAACCCTTCGACCCCTGG	CARQEFSGYPTKPFDPW	IGHV4-39	IGHD3-22	IGHJ5	10	18	25	39
9	0.0012990762124711315	TGTGCGAGAGGCCCCCCCTCGACCCAGCGGCGGGGGAACTTTGACTTCTGG	CARGPPSTQRRGNFDFW	IGHV1-8	IGHD6-25	IGHJ4	12	24	30	37
9	0.0012990762124711315	TGTGTAAGAGGGGTGGAGTATCACGATCTTCCCCACTTTGACTACTGG	CVRGVEYHDLPHFDYW	IGHV3-20	IGHD3-16	IGHJ4	3	17	26	34
9	0.0012990762124711315	TGTGCGAGAGGTATATATGTCAGCATCCGCCACGGGCTTGAGTACTGG	CARGIYVSIRHGLEYW	IGHV1-8	IGHD2-21	IGHJ4	10	14	25	37
9	0.0012990762124711315	TGTGCGAGAAAATTTGGGAGCGACCACTACTGGTACTTCAATCTCTGG	CARKFGSDHYWYFNLW	IGHV1-2	IGHD1-26	IGHJ2	8	14	20	26
9	0.0012990762124711315	TGTCTCCTTCTCTTGGAAAGTACTTACGACGCTATTGATATCTGG	CLLLLESTYDAIDIW	IGHV3-74	IGHD3-3	IGHJ3	2	23	28	30
9	0.0012990762124711315	TGTGCGAGGGGATTTCGTGGCGTGGTAACTCCCTTTGACTCCTGG	CARGFRGVVTPFDSW	IGHV4-59	IGHD4-23	IGHJ4	7	21	31	32
9	0.0012990762124711315	TGTGCGAAATCGCTGGGGGGTGTAAAACCTGGTAGCGACTACTGG	CAKSLGGVKPGSDYW	IGHV5-10-1	IGHD2-15	IGHJ4	6	29	35	36
9	0.0012990762124711315	TGTGCGAAAGATCGTTATCAGTGGATGGACTACTTTGACCAGTGG	CAKDRYQWMDYFDQW	IGHV3-9	IGHD6-19	IGHJ4	11	18	27	28
9	0.0012990762124711315	TGTGCCACATTTAACACCAGGGATGCTTTTGCTTTCTGG	CATFNTRDAFAFW	IGHV3-15	IGHD2-8	IGHJ3	8	13	18	21
9	0.0012990762124711315	TGTGCAACAACTGACTGGGGAAACTACTTTGACTACTGG	CATTDWGNYFDYW	IGHV1-24	IGHD7-27	IGHJ4	8	13	20	22
8	0.0011547344110854503	TGTGCGAGATGCCAGCGTGATTATACTTGGGGGAGTCTAGCGTTAACCTGCAAGACTGCTTTTGACTTCTGG	CARCQRDYTWGSLALTCKTAFDFW	IGHV7-81	IGHD3-16	IGHJ3	9	26	44	56
8	0.0011547344110854503	TGTGCGAGATGTCTTTGTACTAGTAGTAGATGTTATTTTTACCGCAACTGCGACTACTTTGACTATTGG	CARCLCTSSRCYFYRNCDYFDYW	IGHV5-10-1	IGHD2-2	IGHJ4	8	20	27	52
8	0.0011547344110854503	TGTGCGAGAGATAATCTCGGTGTTGATGATAGTAGTGGGTTTTATTCGGCCGTTGACTACTGG	CARDNLGVDDSSGFYSAVDYW	IGHV3-30	IGHD3-22	IGHJ4	11	25	37	52
8	0.0011547344110854503	TGTGTGACGTCGCGTTGTTCTGGTGGTATTTGCCGCGAGACCGGTGCTTTTGATGTCTGG	CVTSRCSGGICRETGAFDVW	IGHV1-45	IGHD2-15	IGHJ3	3	20	27	44
8	0.0011547344110854503	TGTGCACGCAAGGGGTATACGACCTCCAATTGGTACGGGCCCCCCTGGTTCGACTCCTGG	CARKGYTTSNWYGPPWFDSW	IGHV2-70	IGHD6-13	IGHJ5	7	12	18	44
8	0.0011547344110854503	TGTGCGAGAGCGGAAATTGTAGTAGTACCATACCTCGTTGTCTGGTTCGACCCCTGG	CARAEIVVVPYLVVWFDPW	IGHV4-4	IGHD2-2	IGHJ5	9	11	29	41
8	0.0011547344110854503	TGTGCGAGAGAGAGGGAGGGTGAGCAGCAACTGGGACTGAGGCCACTTGACTACTGG	CAREREGEQQLGLRPLDYW	IGHV1-2	IGHD6-13	IGHJ4	10	22	33	46
8	0.0011547344110854503	TGTGCGAAAGATCTTCACGTGGACAGTGGCTGGTACTTCGATGCTTTTGATATCTGG	CAKDLHVDSGWYFDAFDIW	IGHV3-23	IGHD6-19	IGHJ3	14	23	35	39
8	0.0011547344110854503	TGTGCGAAAGATGAGGTCAGGCTTAGTGGTGGCTGGACTTACTACTTTGACTCCTGG	CAKDEVRLSGGWTYYFDSW	IGHV3-48	IGHD2-15	IGHJ4	11	23	31	39
8	0.0011547344110854503	TGTGCGAGACACCCCGTGGATACAGCTATGGTTACCGGGTGGTTCGACCCCTGG	CARHPVDTAMVTGWFDPW	IGHV4-39	IGHD5-18	IGHJ5	10	14	34	39
8	0.0011547344110854503	TGTGCGAGAGAATATTACTATGATAGTAGTGGTGATGATGCTTTTGATATCTGG	CAREYYYDSSGDDAFDIW	IGHV3-21	IGHD3-22	IGHJ3	10	12	32	34
8	0.0011547344110854503	TGTGTGCACACTGACATCGGTGACAGTTCGTCCATCACCTTTGCCATCTGG	CVHTDIGDSSSITFAIW	IGHV2-5	IGHD4-17	IGHJ3	3	17	23	45
8	0.0011547344110854503	TGTGCGAAAGGGGGTGCCTATCCTAATTTCTACTGGTACTTCGATCTCCGG	CAKGGAYPNFYWYFDLR	IGHV3-23	IGHD2-15	IGHJ2	9	18	24	29
8	0.0011547344110854503	TGTGCAAGAAGAAGAGCACATTGTCTTCACACCTGTTCCTTTGACTCCTGG	CARRRAHCLHTCSFDSW	IGHV3-13	IGHD2-21	IGHJ4	8	14	23	38
8	0.0011547344110854503	TGTGCGAGGCGCTACTATGATGGTCGTAATTATTCCTTTGACTCCTGG	CARRYYDGRNYSFDSW	IGHV4-39	IGHD3-22	IGHJ4	7	12	33	35
8	0.0011547344110854503	TGTGCGAGACATAATTATGATGATAGTAGTGTATTTGACTACTGG	CARHNYDDSSVFDYW	IGHV4-39	IGHD3-22	IGHJ4	11	19	30	33
8	0.0011547344110854503	TGTGCGAGAGGCGGGTATAGCAGTGGCTCTCTTTTTGACTACTGG	CARGGYSSGSLFDYW	IGHV1-8	IGHD6-19	IGHJ4	11	12	27	33
8	0.0011547344110854503	TGTGCGAGAGGCACTGGGGATATCAGGGTAGGGTTTGACTACTGG	CARGTGDIRVGFDYW	IGHV1-8	IGHD7-27	IGHJ4	11	12	20	33
8	0.0011547344110854503	TGTGCGAGAGGGGAAGCGACAGTGGCTGGTCTTTTTGACTTTTGG	CARGEATVAGLFDFW	IGHV3-11	IGHD6-19	IGHJ4	9	19	29	33
8	0.0011547344110854503	TGTGCGAGAGAAGCGGTGACTGGCACCTATTACTTTGACTCCTGG	CAREAVTGTYYFDSW	IGHV5-10-1	IGHD2-21	IGHJ4	8	14	21	30
8	0.0011547344110854503	TGTGTGAGAGGTGCAGCATTCATCGGCCACTTTGACCAGTGG	CVRGAAFIGHFDQW	IGHV3-13	IGHD6-13	IGHJ4	3	12	17	28
8	0.0011547344110854503	TGTGCGACCAAACTGGACTCGATTAGACACTTTGATTACTGG	CATKLDSIRHFDYW	IGHV3-30	IGHD1-1	IGHJ4	6	10	16	28
8	0.0011547344110854503	TGTACGAGAGACCCGCACGGTCAGTACGACTTTGACTACTGG	CTRDPHGQYDFDYW	IGHV1-18	IGHD4-17	IGHJ4	10	16	20	22
8	0.0011547344110854503	TGTTGCACTGGGGGGCTGCCCAAGGCTTTTGATATCTGG	CCTGGLPKAFDIW	IGHV3-30	IGHD7-27	IGHJ3	2	6	12	24
7	0.0010103926096997691	TGTGTGAAAGATCACGGCCCTATGGTTCGGGGACTTATCACCCCCTCTCATTACTACGGTATGGACGTCTGG	CVKDHGPMVRGLITPSHYYGMDVW	IGHV3-23	IGHD3-10	IGHJ6	12	19	37	60
7	0.0010103926096997691	TGTGCGAGAGGTTCGGTTTGTAGTAGTTCCAGCTGCGATTATGTTGGCTACTCCGGCTTTGACTACTGG	CARGSVCSSSSCDYVGYSGFDYW	IGHV4-34	IGHD2-2	IGHJ4	10	17	35	56
7	0.0010103926096997691	TGTGCGAGAGATCCCAGTGATGCAATGATTCAGGGAGTTATCCGCTACTACCACTACATGGACGTCTGG	CARDPSDAMIQGVIRYYHYMDVW	IGHV1-67	IGHD3-10	IGHJ6	12	24	40	44
7	0.0010103926096997691	TGTGCGAGATGCTACAGAGGATATTGTTGGAGAAGTAGCGGGGGAAACGGTATGGACGTCTGG	CARCYRGYCWRSSGGNGMDVW	IGHV3-21	IGHD2-15	IGHJ6	8	17	26	51
7	0.0010103926096997691	TGTGCGAAAGACCGACGATTCAGCAGTGGTTATGCCTACTATTATGAGGGTATGGACGCCTGG	CAKDRRFSSGYAYYYEGMDAW	IGHV3-23	IGHD3-22	IGHJ6	10	24	32	51
7	0.0010103926096997691	TGTGCGAAAGATTTGGGACAGTGGAGTGCTTATTCTGTGGGGGGATGGCTCGACCCCTGG	CAKDLGQWSAYSVGGWLDPW	IGHV3-23	IGHD3-3	IGHJ5	11	21	33	45
7	0.0010103926096997691	TGTGCGAGGACATATTGTAGTAGTCCCAGTTGCTATGACCAGGGGATTGACTACTGG	CARTYCSSPSCYDQGIDYW	IGHV3-48	IGHD2-2	IGHJ4	7	11	36	46
7	0.0010103926096997691	TGTGCGAAAGGGTCGGAATATCTAAAGATAAACTACTACTTTTACATGGACGTCTGG	CAKGSEYLKINYYFYMDVW	IGHV3-23	IGHD2-21	IGHJ6	9	13	19	31
7	0.0010103926096997691	TGTGCGAAAGATGAGGTCAGGTATAGCGGTGGCTGGACCTACTACTTTGACTACTGG	CAKDEVRYSGGWTYYFDYW	IGHV3-30	IGHD6-19	IGHJ4	11	19	35	39
7	0.0010103926096997691	TGTGCACAACATAATTGTTTTACTCCCAGCTGCTATGAAGCCTACTTTGACTCCTGG	CAQHNCFTPSCYEAYFDSW	IGHV2-5	IGHD2-2	IGHJ4	7	25	36	41
7	0.0010103926096997691	TGTGCAAGAGCCCCGGGTGGGAGCTACGGTTATCGCAACTACGGTATGGACGTCTGG	CARAPGGSYGYRNYGMDVW	IGHV3-13	IGHD1-26	IGHJ6	9	16	26	45
7	0.0010103926096997691	TGTGTTACGGTCCCCTGTACTAGGTGCACTGTTTGGAACTGGTTCGACCCCTGG	CVTVPCTRCTVWNWFDPW	IGHV4-30-2	IGHD2-8	IGHJ5	3	15	21	36
7	0.0010103926096997691	TGTGTTACAGTCCCCTGTAGTAGGTGCACTGTTTGGAACTGGTTCGACCCCTGG	CVTVPCSRCTVWNWFDPW	IGHV4-30-2	IGHD2-2	IGHJ5	3	15	22	36
7	0.0010103926096997691	TGTGCGAGAGAATGGGGCAGCAGCTGGTCCGGTAGGGGGGAGGTGGACTACTGG	CAREWGSSWSGRGEVDYW	IGHV3-21	IGHD6-13	IGHJ4	10	16	27	45
7	0.0010103926096997691	TGTGCGAAATATTGGCCTCCGCATGGTAACTGGGTGGCGGAACTTGACTACTGG	CAKYWPPHGNWVAELDYW	IGHV3-33	IGHD4-23	IGHJ4	6	23	30	43
7	0.0010103926096997691	TGTGCAAGAGATCTGTACAACTGGCACGACGGATATTATGGTATGGACGTCTGG	CARDLYNWHDGYYGMDVW	IGHV3-13	IGHD1-1	IGHJ6	13	14	30	42
7	0.0010103926096997691	TGTGCAAAAGGGGATTACTATGGTTCAGGGACTTCTTCCCCCATGTACTCTTGG	CAKGDYYGSGTSSPMYSW	IGHV3-9	IGHD3-10	IGHJ4	9	13	30	51
7	0.0010103926096997691	TGTACTACAGGGGGTGACCGGTGGCTCGCGCGACGTGGCGTTTTTGACTACTGG	CTTGGDRWLARRGVFDYW	IGHV1-24	IGHD1-7	IGHJ4	9	16	21	42
7	0.0010103926096997691	TGTGCGAGGGTCCAGTCACAGCAGCCCGTCGATAAAAATCTTCGCTACTGG	CARVQSQQPVDKNLRYW	IGHV1-2	IGHD6-6	IGHJ4	7	19	29	44
7	0.0010103926096997691	TGTGCCAGAGGTGAACTTAATGATATCAGATATGGATTTGCCCTCTGG	CARGELNDIRYGFALW	IGHV4-34	IGHD3-22	IGHJ4	10	19	24	44
7	0.0010103926096997691	TGTGCGACAGGGGCGGCGGATATTGTATTGGGGGCCTTTCACTACTGG	CATGAADIVLGAFHYW	IGHV1-8	IGHD2-15	IGHJ4	10	17	30	35
7	0.0010103926096997691	TGTGCGAGACATGCTCAACTGGGGAGCGAGGACTACTTCGACCCCTGG	CARHAQLGSEDYFDPW	IGHV5-10-1	IGHD7-27	IGHJ5	12	16	24	36
7	0.0010103926096997691	TGTGCGAGAGGTGACTTTAATGATATCAGATATGGGTTTGCCGTCTGG	CARGDFNDIRYGFAVW	IGHV4-34	IGHD3-22	IGHJ4	10	19	24	44
7	0.0010103926096997691	TGTCTTAGTTATGTCAATGATGGTAATGGTTGGGAAGACTACTGG	CLSYVNDGNGWEDYW	IGHV3-72	IGHD3-22	IGHJ4	2	16	30	36
7	0.0010103926096997691	TGTGCTAGCGAAGTGGTTATCGCTGGGTCGGGGTTCGACCCCTGG	CASEVVIAGSGFDPW	IGHV3-30	IGHD3-22	IGHJ5	4	11	19	31
7	0.0010103926096997691	TGTGCGCGAGGCACTGGGGATATCAGGGTGGGCTTTGAGTACTGG	CARGTGDIRVGFEYW	IGHV4-34	IGHD7-27	IGHJ4	11	12	20	32
7	0.0010103926096997691	TGTGCGAAAGATCGCGATAGTCGTGGTTGGACCGACTTTTATTGG	CAKDRDSRGWTDFYW	IGHV3-30	IGHD3-22	IGHJ4	12	15	27	42
7	0.0010103926096997691	TGTACCACAGCGATTACTATGACGTCGGGTGCTTTTGATATCTGG	CTTAITMTSGAFDIW	IGHV3-15	IGHD3-22	IGHJ3	9	12	21	29
7	0.0010103926096997691	TGTGCGAGCGATGGTTATAACAAAAGCTGGTTCTACTACTGG	CASDGYNKSWFYYW	IGHV4-39	IGHD3-22	IGHJ4	7	11	17	34
7	0.0010103926096997691	TGTGCGAGACAATTGAGCAGCTGGCCTCTTGACTACTGG	CARQLSSWPLDYW	IGHV5-10-1	IGHD2-2	IGHJ4	10	15	23	28
7	0.0010103926096997691	TGTGCGAGAGTGACTCTGACTGGGGCCTATGACTCCTGG	CARVTLTGAYDSW	IGHV1-3	IGHD3-9	IGHJ4	9	16	22	29
7	0.0010103926096997691	TGTGCGAGAGAGACTGGTGGCAGTGGCCCTATATACTGG	CARETGGSGPIYW	IGHV1-2	IGHD6-19	IGHJ4	10	19	26	33
7	0.0010103926096997691	TGTGCGAGAGAACCCTCTAGTGCGAACTATGATATGTGG	CAREPSSANYDMW	IGHV4-39	IGHD1-7	IGHJ3	8	23	28	29
7	0.0010103926096997691	TGTGCGAAAGACTCATGGTCAGCAGCTGAGACCTATTGG	CAKDSWSAAETYW	IGHV3-23	IGHD6-13	IGHJ4	10	19	27	32
7	0.0010103926096997691	TGTGCGAGAGATCGCGGCAGGGCTTTTGATATCTGG	CARDRGRAFDIW	IGHV3-21	IGHD2-2	IGHJ3	12	14	18	21
7	0.0010103926096997691	TGTGGGAGAGACACGATTGGGCCCATAGACTTCTGG	CGRDTIGPIDFW	IGHV3-20	IGHD3-3	IGHJ6	10	12	17	23
7	0.0010103926096997691	TGTGCGAGCCTTAATGACTACTTTGACTACTGG	CASLNDYFDYW	IGHV3-21	IGHD2-8	IGHJ4	7	11	15	16
7	0.0010103926096997691	TGTGCGAGACATGACTGGTATTCCGATGTCTGG	CARHDWYSDVW	IGHV1-18	.	IGHJ2	8	-1	-1	13
7	0.0010103926096997691	TGTGATGCGGCGGACTTCTGG	CDAADFW	IGHV3-23	IGHD6-25	IGHJ4	3	6	10	12
6	8.660508083140878E-4	TGTGCGAGGAAAGGGGGTGGAAATAGTGGCTACGATTCGCGCGGTCTTAGTCTCCCCGACAGTACCTACTACTACTACTTGGACGTCTGG	CARKGGGNSGYDSRGLSLPDSTYYYYLDVW	IGHV4-4	IGHD5-12	IGHJ6	7	16	36	65
6	8.660508083140878E-4	TGTGCGAGATGTATTTGTAGTAGTAGTAGATGTTATTTTTACCGCAACTGCGACCACTTAGACTATTGG	CARCICSSSRCYFYRNCDHLDYW	IGHV5-10-1	IGHD2-2	IGHJ4	8	14	24	55
6	8.660508083140878E-4	TGTGCGAGAGATGTTAAGGCTAATCCGTGGGACCTTAGTTTACAACCGGGTGATGTTTTTGATATATGG	CARDVKANPWDLSLQPGDVFDIW	IGHV4-59	IGHD1-1	IGHJ3	11	40	45	50
6	8.660508083140878E-4	TGTGCGAGAGGTGGGATTCAGGCGTATAGCAGTGGCCACTACGCGGGATACGGTATGGACGTCTGG	CARGGIQAYSSGHYAGYGMDVW	IGHV1-18	IGHD6-19	IGHJ6	9	23	35	54
6	8.660508083140878E-4	TGTGCCCTTATGGGAGGTGTGTCTTTGATAACTGGAACCTACTCGTATTACTTTCACTATTGG	CALMGGVSLITGTYSYYFHYW	IGHV4-30-2	IGHD1-20	IGHJ4	5	27	37	44
6	8.660508083140878E-4	TGTGCGAAAGATCAGGGGCCTAGTGGGAACTACCCCTATAAAAACTATGGTATGGACGTCTGG	CAKDQGPSGNYPYKNYGMDVW	IGHV3-21	IGHD1-26	IGHJ6	12	20	32	51
6	8.660508083140878E-4	TGTGCAACCAATTTGGATTACTCGGCCTATAGTGGGAGCTACTACTATTGGTTCGACCCCTGG	CATNLDYSAYSGSYYYWFDPW	IGHV1-24	IGHD1-26	IGHJ5	7	27	44	48
6	8.660508083140878E-4	TGTGCGATCGCGTCTTATTGTGGTATTACAAGTTGTTATGCCGTCAGCCCTGACCACTGG	CAIASYCGITSCYAVSPDHW	IGHV1-2	IGHD2-2	IGHJ4	6	15	42	50
6	8.660508083140878E-4	TGTGCGAGCCTGTATTGCACTAGTACCACTTGCGATGTCGCAGATGATTTTGATGTCTGG	CASLYCTSTTCDVADDFDVW	IGHV5-10-1	IGHD2-2	IGHJ3	7	12	27	42
6	8.660508083140878E-4	TGTGCGAGCCTATTTTGTACTAGTACCAACTGCGATGTCGGAAATGACTTTGATATTTGG	CASLFCTSTNCDVGNDFDIW	IGHV5-10-1	IGHD2-2	IGHJ3	7	14	40	48
6	8.660508083140878E-4	TGTGCGAGGGATTACTATGATGGACTCGTGGTCACTGGATGGTGGTACTTCGATCTCTGG	CARDYYDGLVVTGWWYFDLW	IGHV3-53	IGHD3-22	IGHJ2	11	12	20	42
6	8.660508083140878E-4	TGTGCACACTTCACCTATGACACCTCGTCCGGGTCCGTCCAATGGTACTTTGACTACTGG	CAHFTYDTSSGSVQWYFDYW	IGHV2-5	IGHD6-6	IGHJ4	8	23	31	45
6	8.660508083140878E-4	TGTGCAAGAGACTCCGGACACAGCTATGGCGTCTTCTTATACTACGCTATGGACGTCTGG	CARDSGHSYGVFLYYAMDVW	IGHV3-74	IGHD5-18	IGHJ6	10	15	28	48
6	8.660508083140878E-4	TGCGCGAGAGGCTTTGGAATGGTTAAAGATTACTTCTACTACTACGGAATGGACGTCTGG	CARGFGMVKDYFYYYGMDVW	IGHV3-48	IGHD3-3	IGHJ6	9	12	24	28
6	8.660508083140878E-4	TGTGTCAGAGAGGTTGTGGTGCGTGGATATACTGGCCACAACTGGTTCGACCCCTGG	CVREVVVRGYTGHNWFDPW	IGHV4-31	IGHD5-12	IGHJ5	10	21	35	37
6	8.660508083140878E-4	TGTGCGCGAGGGCCCTGGCGTTCCGATGTTTGGACGGGATATCTGCTTGACTTCGGG	CARGPWRSDVWTGYLLDFG	IGHV1-18	IGHD3-3	IGHJ4	9	23	33	46
6	8.660508083140878E-4	TGTGCGAGTTCCTTAACATTACAATTTTCGCCCCCGCGATATTACTTTGACTACTGG	CASSLTLQFSPPRYYFDYW	IGHV1-46	IGHD3-3	IGHJ4	7	17	27	42
6	8.660508083140878E-4	TGTGCGAGACCATCCGATAGTGGGAACTACTACTACTACTACGGTATGGACGTCTGG	CARPSDSGNYYYYYGMDVW	IGHV1-46	IGHD1-26	IGHJ6	8	16	24	27
6	8.660508083140878E-4	TGTGCGAGAGATCAGGCACACACAACCAGTGGCTGGTTCACATCAAGGGACTACTGG	CARDQAHTTSGWFTSRDYW	IGHV1-2	IGHD6-19	IGHJ4	12	26	36	48
6	8.660508083140878E-4	TGTGCGAATTCAGAGTACGGTGACTACAGGGGAAAGGTCGGCTACATGGACGTCTGG	CANSEYGDYRGKVGYMDVW	IGHV3-30	IGHD4-17	IGHJ6	6	15	26	41
6	8.660508083140878E-4	TGTGCGAAAGATGAGGTCAGGCTTAGTGGTGGCTGGACTTACTACTTTGACTCCTGG	CAKDEVRLSGGWTYYFDSW	IGHV3-23	IGHD2-15	IGHJ4	11	23	31	39
6	8.660508083140878E-4	TGTGCGAAAGATGAGGTCAGGCTTAGCGGTGGCTGGACTTACTACTTTGACTACTGG	CAKDEVRLSGGWTYYFDYW	IGHV1-18	IGHD6-19	IGHJ4	11	23	35	39
6	8.660508083140878E-4	TGTGCAAGAGGGGGGGCCTACGGTGACTACGGCAGTTACTGGTACTTCGATCTCTGG	CARGGAYGDYGSYWYFDLW	IGHV4-59	IGHD4-17	IGHJ2	9	17	30	36
6	8.660508083140878E-4	TGTACCACAGAGAGATACACCTACGGCGGGGACTATTATTGCGGTATCGACGTCTGG	CTTERYTYGGDYYCGIDVW	IGHV3-15	IGHD3-3	IGHJ6	10	33	46	48
6	8.660508083140878E-4	TGTGTGAAAGACGCTCACGGTCGGGTGTTTGAAAGGGACTACTTTGACCACTGG	CVKDAHGRVFERDYFDHW	IGHV3-23	IGHD2-8	IGHJ4	10	23	27	37
6	8.660508083140878E-4	TGTGCCAAAGCGGCCCCGTATGGCACCACCTGGTTCGGGTCCTTGGACTGCTGG	CAKAAPYGTTWFGSLDCW	IGHV3-23	IGHD1-14	IGHJ4	9	24	39	41
6	8.660508083140878E-4	TGTGCGAGATTGAGATTCTTTGGCCCTAATTACAATGATGCTTTTGATTTCTGG	CARLRFFGPNYNDAFDFW	IGHV4-39	IGHD5-24	IGHJ3	8	27	32	34
6	8.660508083140878E-4	TGTGCGAGAGACCCCCGCGGTATAGTGGGAGATATTAACGGTTTTGATGTCTGG	CARDPRGIVGDINGFDVW	IGHV4-4	IGHD1-26	IGHJ3	10	17	30	41
6	8.660508083140878E-4	TGTGCGAGAGAAGCGTATAGTAGCGCTGGGCTGAAGGTCGGTATGGACGTCTGG	CAREAYSSAGLKVGMDVW	IGHV3-21	IGHD6-25	IGHJ6	10	14	24	42
6	8.660508083140878E-4	TGTGCGAAAGATTTTCATTACGAATGGAAGAGAGGATATGCCTTTGATGTCTGG	CAKDFHYEWKRGYAFDVW	IGHV3-30	IGHD3-3	IGHJ3	11	16	22	37
6	8.660508083140878E-4	TGTGCCAGATGGAAAATGGTGCTCCCGACCCACTGGTACTTCGATCTCTGG	CARWKMVLPTHWYFDLW	IGHV4-30-2	IGHD2-8	IGHJ2	8	14	20	31
6	8.660508083140878E-4	TGTGCGAGAGGCCCCTACGGTGGTAAGGGAGGTGACTGCATTGACTCTTGG	CARGPYGGKGGDCIDSW	IGHV3-21	IGHD4-23	IGHJ4	9	14	25	40
6	8.660508083140878E-4	TGTGCGAGAGGCAAGGGTGAGAGTTACTATTCCTCGGGGTTTGACTACTGG	CARGKGESYYSSGFDYW	IGHV1-8	IGHD3-22	IGHJ4	11	23	29	39
6	8.660508083140878E-4	TGTGCGAGAGAGCCCGGGGAAACGAGGTGGGGAGCTCCTCTTGACTACTGG	CAREPGETRWGAPLDYW	IGHV1-18	IGHD1-26	IGHJ4	10	29	35	40
6	8.660508083140878E-4	TGTACCACCCCAACTCCGGGTACGCTACCACATTTGGGATCTGACTACTGG	CTTPTPGTLPHLGSDYW	IGHV3-15	IGHD2-15	IGHJ4	7	23	30	41
6	8.660508083140878E-4	TGCGTGAGAGACGACGGGATTCATGGCGGCACCTACAGTATGGACGTCTGG	CVRDDGIHGGTYSMDVW	IGHV3-33	IGHD4-11	IGHJ6	10	32	38	39
6	8.660508083140878E-4	TGTGCGAGATCCACGGCGGCTACCTTCCCCGATCCTTTTGATGTCTGG	CARSTAATFPDPFDVW	IGHV5-10-1	IGHD6-25	IGHJ3	8	15	22	30
6	8.660508083140878E-4	TGTGCGAGAGGTGACCGTAATGACCTCAGATATGGATTTGCCCTCTGG	CARGDRNDLRYGFALW	IGHV4-34	IGHD3-3	IGHJ4	10	15	20	44
6	8.660508083140878E-4	TGTGCGAGAGATCACGGTGACTACGATGACTGCTACTTTGACCAATGG	CARDHGDYDDCYFDQW	IGHV1-18	IGHD4-17	IGHJ4	12	13	24	32
6	8.660508083140878E-4	TGTGCGAGAATTAACAACGGCTGGGGTAACAACTGGTTCGACCCCTGG	CARINNGWGNNWFDPW	IGHV1-46	IGHD6-19	IGHJ5	8	18	23	28
6	8.660508083140878E-4	TGTGCGAAATTAGCTCAGGGTGGCTGGTTCAGCCACTTTGACTCTTGG	CAKLAQGGWFSHFDSW	IGHV3-21	IGHD6-19	IGHJ4	6	19	27	34
6	8.660508083140878E-4	TGTGCAACAGAGAGACTGGGCTTCGGTGAATACCTTTTCGACTCCTGG	CATERLGFGEYLFDSW	IGHV1-24	IGHD4-17	IGHJ5	10	23	32	36
6	8.660508083140878E-4	TGTGCGGGTAGTCCTTTGCCCTACTATTATAATTTTGACTACTGG	CAGSPLPYYYNFDYW	IGHV4-39	IGHD3-10	IGHJ4	5	24	31	33
6	8.660508083140878E-4	TGTGCGACAGAACTGGTGACTGGCACCTATTACTTTGACTCCTGG	CATELVTGTYYFDSW	IGHV1-45	IGHD2-21	IGHJ4	4	13	21	30
6	8.660508083140878E-4	TGTGCGAGGGCGTATAGTACCTCCCGAATAGACTTAGACTACTGG	CARAYSTSRIDLDYW	IGHV3-21	IGHD1-26	IGHJ4	7	14	24	31
6	8.660508083140878E-4	TGTGCGAGGGGAATGACTGGGGCCCGAGACTATTTTGACTCCTGG	CARGMTGARDYFDSW	IGHV3-21	IGHD3-9	IGHJ4	7	13	19	28
6	8.660508083140878E-4	TGTGCGAGACCCATTGGGCTCGTTACATACGCATTTGAAATCTGG	CARPIGLVTYAFEIW	IGHV4-34	IGHD3-16	IGHJ3	8	19	24	33
6	8.660508083140878E-4	TGTGCGAGACCCATTGGGGTCGTTACATACGCATTTGAAATCTGG	CARPIGVVTYAFEIW	IGHV4-34	IGHD1-1	IGHJ6	8	18	23	40
6	8.660508083140878E-4	TGTGCGAGACCCATTGGGGTCGTTACATACGCATTTGAAATCTGG	CARPIGVVTYAFEIW	IGHV4-34	IGHD1-1	IGHJ3	8	18	23	33
6	8.660508083140878E-4	TGTGCGAGACCCATAGGTTTCGTGACGTTCGCATTTGATATTTGG	CARPIGFVTFAFDIW	IGHV4-34	IGHD3-10	IGHJ3	8	10	15	33
6	8.660508083140878E-4	TGTGCGAGAGGCACTGGTGATATCAGGGTAGGGTTTGACTACTGG	CARGTGDIRVGFDYW	IGHV4-34	IGHD2-21	IGHJ4	11	14	19	33
6	8.660508083140878E-4	TGTGCACACAGTTCAGTAGGAACTACGCTCTGGTTCGACCCCTGG	CAHSSVGTTLWFDPW	IGHV2-5	IGHD1-7	IGHJ5	10	18	26	29
6	8.660508083140878E-4	TGTGCACACAGCCACTATGCTTCGGGGAGATTTTTGGACTACTGG	CAHSHYASGRFLDYW	IGHV2-5	IGHD3-10	IGHJ4	10	13	28	36
6	8.660508083140878E-4	TGTGCACACAGACGAGTGATAGTGGGAGCTTACTTTGACTACTGG	CAHRRVIVGAYFDYW	IGHV2-5	IGHD1-26	IGHJ4	13	18	29	30
6	8.660508083140878E-4	TGTGCAAGAGTGAAGAGTGGGAGCGACGACTGGATCGACCCCTGG	CARVKSGSDDWIDPW	IGHV3-74	IGHD1-26	IGHJ5	9	15	23	28
6	8.660508083140878E-4	TGTACAAGAGGCAGCTATGGCCTGGACTACTACTTTGACCCGTGG	CTRGSYGLDYYFDPW	IGHV1-45	IGHD5-18	IGHJ4	8	11	19	27
6	8.660508083140878E-4	TGCGCGAGAGAACCGGTGACTGGCACCTATTACTTTGACTCCTGG	CAREPVTGTYYFDSW	IGHV1-67	IGHD2-21	IGHJ4	10	14	21	30
6	8.660508083140878E-4	TGTGTTCGCAGTAGTAGTTGGCACCAAGTCTTCCAATACTGG	CVRSSSWHQVFQYW	IGHV3-53	IGHD2-2	IGHJ1	3	10	17	29
6	8.660508083140878E-4	TGTGCGAGTGGACAACAGATGATTTACTACTTTGACTACTGG	CASGQQMIYYFDYW	IGHV3-21	IGHD3-16	IGHJ4	7	18	23	24
6	8.660508083140878E-4	TGTGCGAGGAGAGGTGGGGAACCCGGTGACTTTGATGTCTGG	CARRGGEPGDFDVW	IGHV1-2	IGHD4-17	IGHJ3	7	23	29	30
6	8.660508083140878E-4	TGTGCGAGAGAATTTCACCCGTTTGAGGGTCCAGATTATTGG	CAREFHPFEGPDYW	IGHV3-21	IGHD3-16	IGHJ4	10	19	28	39
6	8.660508083140878E-4	TGTGCAAGAGGTGCCTTAGCAGTTGACTACCTTGACTTCTGG	CARGALAVDYLDFW	IGHV3-13	IGHD2-21	IGHJ4	9	16	22	25
6	8.660508083140878E-4	TGTGCAAGAGGGATAGGGGACCGGCAGATGGGAGACTACTGG	CARGIGDRQMGDYW	IGHV3-74	IGHD2-2	IGHJ4	9	20	25	33
6	8.660508083140878E-4	TGCACTACTCCCATGTCGGGCTCGGTGGTACCGCCCGCCTGG	CTTPMSGSVVPPAW	IGHV3-73	IGHD4-23	IGHJ5	6	22	29	37
6	8.660508083140878E-4	TGTGCCAGTCATAGTGAATGGGGTTACTTTGATTACTGG	CASHSEWGYFDYW	IGHV1-2	IGHD3-22	IGHJ4	4	8	14	24
6	8.660508083140878E-4	TGTGCGAGAGGACATAGCAGCTCCTGGTTTCACTCCTGG	CARGHSSSWFHSW	IGHV3-21	IGHD2-2	IGHJ5	9	12	21	23
6	8.660508083140878E-4	TGTGCAATGGACAATAATCCTGATAGTCTTCATGCGTGG	CAMDNNPDSLHAW	IGHV4-39	IGHD3-22	IGHJ3	4	20	26	36
6	8.660508083140878E-4	TGTGCAAGAGATCGCTACGGTGAATACGGGGACTATTGG	CARDRYGEYGDYW	IGHV3-74	IGHD4-17	IGHJ4	12	14	27	30
6	8.660508083140878E-4	TGTAGGGGGTGGCTGCAATCGGATGGTTTTGATGTCTGG	CRGWLQSDGFDVW	IGHV3-23	IGHD6-19	IGHJ3	2	8	14	21
6	8.660508083140878E-4	TGTGCGACAGAGGGGGACTTCATGCTTGACCACTGG	CATEGDFMLDHW	IGHV3-21	IGHD3-16	IGHJ4	10	11	16	25
6	8.660508083140878E-4	TGTACTACATACTACGGGGGTGCTTTCCATGTCTGG	CTTYYGGAFHVW	IGHV3-15	IGHD1-26	IGHJ3	8	9	15	20
6	8.660508083140878E-4	TGTGCGAGAGGATGGGGGAAAGGTGACTCCTGG	CARGWGKGDSW	IGHV3-21	IGHD3-16	IGHJ4	9	12	18	23
6	8.660508083140878E-4	TGTGCGAGAGATCTCATTGGTATGGACGTCTGG	CARDLIGMDVW	IGHV1-69	.	IGHJ6	14	-1	-1	21
6	8.660508083140878E-4	TGTGGAAGAGACAGAGTGCCCCACTACTGG	CGRDRVPHYW	IGHV3-21	IGHD3-3	IGHJ4	10	13	17	22
6	8.660508083140878E-4	TGTCTGTCGAACTCATTTGAATACTGG	CLSNSFEYW	IGHV3-74	IGHD1-7	IGHJ4	2	8	12	15
6	8.660508083140878E-4	TGTGCGGCCAAGGTGTTTGACTACTGG	CAAKVFDYW	IGHV3-23	.	IGHJ4	5	-1	-1	15
6	8.660508083140878E-4	TGTGCGGCCAAGGTATTTGACTACTGG	CAAKVFDYW	IGHV3-23	.	IGHJ4	5	-1	-1	15
6	8.660508083140878E-4	TGTGCGAGAGAGCCGGACTACTGG	CAREPDYW	IGHV4-39	IGHD6-25	IGHJ4	8	10	14	15
5	7.217090069284065E-4	TGTGCGAGTATCCGTCCTCCCTACGAGTATTACTATGATAGTAGTGGTTCCGACTGGTTCGACCCCTGG	CASIRPPYEYYYDSSGSDWFDPW	IGHV1-2	IGHD3-22	IGHJ5	7	26	48	52
5	7.217090069284065E-4	TGTGCGAGAGTGTCGTCAATAGAGTTTCCGGGTATACTAGCAGCTGGTGTGACCCCGTTCGACCCCTGG	CARVSSIEFPGILAAGVTPFDPW	IGHV4-4	IGHD6-13	IGHJ5	9	27	47	56
5	7.217090069284065E-4	TGTGCGAGAGCGGTGTATACCAGCTCGTCAGTTCCAGGGGCATACTACTACTACATGGACGTCTGG	CARAVYTSSSVPGAYYYYMDVW	IGHV4-4	IGHD6-6	IGHJ6	9	14	28	42
5	7.217090069284065E-4	TGTGCGAGAGGGGTGAAACATAACTGGAACTCCCCCTACTACTACTACTACTACATGGACGTCTGG	CARGVKHNWNSPYYYYYYMDVW	IGHV1-8	IGHD1-7	IGHJ6	10	19	30	36
5	7.217090069284065E-4	TGTGCGAGAGAGGGCCATTACTATGCTTCGGGGACTTCGGAGAGTTCTAACTGGTTCGACCCCTGG	CAREGHYYASGTSESSNWFDPW	IGHV4-4	IGHD3-10	IGHJ5	10	16	33	48
5	7.217090069284065E-4	TGTGCGAGAGAGACTGGACATATGGTTCAGGGAGTTCTTATAACCTCTAGGTCCCTAGACTACTGG	CARETGHMVQGVLITSRSLDYW	IGHV3-48	IGHD3-10	IGHJ4	10	20	43	57
5	7.217090069284065E-4	TGTGCGAAAGGGGATGACTACGGTGATAACGTCCCTTTCTCCACCGACCTCTACTTTCACTCCTGG	CAKGDDYGDNVPFSTDLYFHSW	IGHV3-23	IGHD4-23	IGHJ4	9	13	29	50
5	7.217090069284065E-4	TGTGCGAAAGGGGCGGGAAGGAGTGGTTATCATACCCTAAGCCCTGAATACTTCGTACACTGG	CAKGAGRSGYHTLSPEYFVHW	IGHV3-23	IGHD3-3	IGHJ1	9	19	35	39
5	7.217090069284065E-4	TGTGCGATAGTGTTTGGATCTTGTGGTGGTGCTGGATGTTCGAATGCCTTGGATATCTGG	CAIVFGSCGGAGCSNALDIW	IGHV5-10-1	IGHD2-21	IGHJ3	6	20	30	43
5	7.217090069284065E-4	TGTGCGAGAGGGGGAAACCATTGTGATGGTGATTGCTATGCCGCCCCGGATGAATACTGG	CARGGNHCDGDCYAAPDEYW	IGHV1-8	IGHD2-21	IGHJ4	10	19	42	50
5	7.217090069284065E-4	TGTGCGAGAGATTGTCCCGATATAGCAGTGCCTGATCAGCCTCGTTGGTTCGACCCCTGG	CARDCPDIAVPDQPRWFDPW	IGHV1-46	IGHD6-19	IGHJ5	11	20	33	45
5	7.217090069284065E-4	TGTGCGAGAGAGGACGACGATAGCAGTACCTGGGTCGCCGCCTACTACTTTGACTGGTGG	CAREDDDSSTWVAAYYFDWW	IGHV1-2	IGHD2-21	IGHJ4	10	19	26	42
5	7.217090069284065E-4	TGTGCGAGAGAAGGGAGGGAGGCCCAGTGGCCGCCCGGCTACTACCACATGGACGTCTGG	CAREGREAQWPPGYYHMDVW	IGHV3-23	IGHD6-19	IGHJ6	10	24	30	38
5	7.217090069284065E-4	TGTGCGAAAGATCATGCACGATTTTTGGAGTGGTTATCGATTTCCCACATGGACGTCTGG	CAKDHARFLEWLSISHMDVW	IGHV3-23	IGHD3-3	IGHJ6	12	17	36	46
5	7.217090069284065E-4	TGTGCACACAGACGTCTGGGGGGTGGGCACTACCATACTATCGGCCCATTTGACTACTGG	CAHRRLGGGHYHTIGPFDYW	IGHV2-5	IGHD3-22	IGHJ4	17	35	41	48
5	7.217090069284065E-4	TGTGCAAGAGAGAGACTGGGAGCTAGAAAGCACGTTGTCAATGATGCTTTTGATATCTGG	CARERLGARKHVVNDAFDIW	IGHV3-13	IGHD1-26	IGHJ3	10	16	24	40
5	7.217090069284065E-4	TGTGCGAGGGCACGCTGTAGTGGTGAAACCTGCCCCTTTAGGTACTTTGATTACTGG	CARARCSGETCPFRYFDYW	IGHV3-48	IGHD2-15	IGHJ4	7	15	24	42
5	7.217090069284065E-4	TGTGCGAGAGTGGCGGATATAGCTATGATTAATGATTACTATGGGATGGACGTCTGG	CARVADIAMINDYYGMDVW	IGHV3-11	IGHD5-18	IGHJ6	9	14	30	45
5	7.217090069284065E-4	TGTGCGAAAGTTTTATTTGCCGATACAGGTTTTGGGAGATGGGCTTTTGATTTCTGG	CAKVLFADTGFGRWAFDFW	IGHV3-23	IGHD5-18	IGHJ3	9	21	27	42
5	7.217090069284065E-4	TGTGTGAGAGATTACAGTAACTTCATTCACTACTACTACGGTTTGGACGTCTGG	CVRDYSNFIHYYYGLDVW	IGHV5-78	IGHD4-11	IGHJ6	9	12	21	28
5	7.217090069284065E-4	TGTGCTCACAGTCCGCACTGTAGTACAATCACCTGCCGGTGGTTCGACCCCTGG	CAHSPHCSTITCRWFDPW	IGHV2-5	IGHD2-8	IGHJ5	10	20	28	39
5	7.217090069284065E-4	TGTGCGACGACTATATCCTATTACTATGAATCGGGGAGTCATTTTGACTACTGG	CATTISYYYESGSHFDYW	IGHV1-2	IGHD3-10	IGHJ4	6	18	38	42
5	7.217090069284065E-4	TGTGCGAGAGAGGACTGGGCCACTAGCGGCAAGTATCAGCCTGGGATTGACTGG	CAREDWATSGKYQPGIDW	IGHV3-30	IGHD5-12	IGHJ4	10	18	24	49
5	7.217090069284065E-4	TGTGCGAAAGATTTTCATTACGAATGGAAGAGAGGATATGCCTTTGATGTCTGG	CAKDFHYEWKRGYAFDVW	IGHV5-10-1	IGHD3-3	IGHJ3	6	16	22	37
5	7.217090069284065E-4	TGTGCAACAGGCCCTACAGTAACTCCTGGCCCCGCGACCTGGTTGGACCCCTGG	CATGPTVTPGPATWLDPW	IGHV1-24	IGHD4-11	IGHJ5	9	13	23	38
5	7.217090069284065E-4	TGTGCAAGTTTCGATACGATTCTTGACCAGTACTACAATTACATGGACGTCTGG	CASFDTILDQYYNYMDVW	IGHV3-74	IGHD3-3	IGHJ6	7	14	24	30
5	7.217090069284065E-4	TGTGGGAGGGCTCGTAGTAGTTTCACCCCGAATTATTACTTCCTGGACTTCTGG	CGRARSSFTPNYYFLDFW	IGHV1-67	IGHD1-26	IGHJ6	7	12	19	36
5	7.217090069284065E-4	TGTACGAGAGTGGCCCCCAGGTCGCAAACAGCTCGTCCCGGTTTTGACTACTGG	CTRVAPRSQTARPGFDYW	IGHV1-2	IGHD6-6	IGHJ4	9	28	37	42
5	7.217090069284065E-4	TGTACGAGAGCGGCTTACGGTTCGGGCAGTTTGGTCTATTATTTTGACGACTGG	CTRAAYGSGSLVYYFDDW	IGHV3-21	IGHD3-10	IGHJ4	9	18	30	42
5	7.217090069284065E-4	TGTACACACACCTTGGGGAATAGTGTGTCCACGCTTGTACCGCCCGACTATTGG	CTHTLGNSVSTLVPPDYW	IGHV2-5	IGHD1-1	IGHJ4	9	34	41	45
5	7.217090069284065E-4	TGTGTAAGAGATAGCAGCACCTGGGAACTCTTAACCGGATTGGACGTCTGG	CVRDSSTWELLTGLDVW	IGHV6-1	IGHD6-13	IGHJ6	11	12	23	40
5	7.217090069284065E-4	TGTGCCAGAGATGGATTTCATGACTCCGAACATGATGGATTTGATATCTGG	CARDGFHDSEHDGFDIW	IGHV4-30-2	IGHD4-11	IGHJ3	11	17	24	30
5	7.217090069284065E-4	TGTGCGCGAGGCCTATATCAGTGGCTGGTGCCATCGTCCTTCGACCTCTGG	CARGLYQWLVPSSFDLW	IGHV4-31	IGHD6-19	IGHJ5	9	13	28	39
5	7.217090069284065E-4	TGTGCGCGAGACCCGAATATTCTGACCTTTCATGATGCTTTTGATTTCTGG	CARDPNILTFHDAFDFW	IGHV3-20	IGHD3-9	IGHJ3	10	16	25	29
5	7.217090069284065E-4	TGTGCGGGACTGATATGGTTCGGGGAGTTATTTGGTGCTTTTGATATCTGG	CAGLIWFGELFGAFDIW	IGHV3-11	IGHD3-10	IGHJ3	5	13	31	35
5	7.217090069284065E-4	TGTGCGAGGGAGTCTTGGGTGGTGGCTCCTAGGAATGCTCTTGATTTTTGG	CARESWVVAPRNALDFW	IGHV3-21	IGHD2-15	IGHJ3	7	26	33	34
5	7.217090069284065E-4	TGTGCGAGAGATCAGGAGAGTGACTACCCTTTTGATGCTTTTGAGATCTGG	CARDQESDYPFDAFEIW	IGHV3-11	IGHD4-17	IGHJ3	12	19	26	32
5	7.217090069284065E-4	TGTGCGAAAGGTCGTGGCACCAGCTCCTATCAGAACTGGTTCGACCCCTGG	CAKGRGTSSYQNWFDPW	IGHV3-23	IGHD2-2	IGHJ5	9	18	29	33
5	7.217090069284065E-4	TGTGCATACAGACGAGGAGAGGACGCCAGGGGGGGGCTCTTTGACTACTGG	CAYRRGEDARGGLFDYW	IGHV2-5	IGHD3-16	IGHJ4	13	28	32	38
5	7.217090069284065E-4	TGTGCACACGCCCGCATTGCAGCAGCTGGTAGATCCCACTTTGATTCCTGG	CAHARIAAAGRSHFDSW	IGHV2-5	IGHD6-13	IGHJ4	8	18	30	37
5	7.217090069284065E-4	TGTGCAAGGGGTTTTTTACCGCAGGGGAGTCATATAGGAATTGACTACTGG	CARGFLPQGSHIGIDYW	IGHV6-1	IGHD3-10	IGHJ4	7	23	29	40
5	7.217090069284065E-4	TGTGCGAGAGTTCAAGGTGGGAGCCTCTACTCTACCTCTGACCACTGG	CARVQGGSLYSTSDHW	IGHV3-21	IGHD1-26	IGHJ4	9	16	23	38
5	7.217090069284065E-4	TGTGCGAGAGGTGACTTTAATGATATCAGATATGGATTCCCCTTCTGG	CARGDFNDIRYGFPFW	IGHV4-34	IGHD3-22	IGHJ4	10	19	24	44
5	7.217090069284065E-4	TGTGCGAGAGATCACGGTGACTACGATGACTGCTACTTTGACCAATGG	CARDHGDYDDCYFDQW	IGHV3-33	IGHD4-17	IGHJ4	12	13	24	32
5	7.217090069284065E-4	TGTGCGAGAATGGACAGCGGCTCGTCCTTTGATGCTTTTGATATCTGG	CARMDSGSSFDAFDIW	IGHV4-4	IGHD6-6	IGHJ3	8	15	26	29
5	7.217090069284065E-4	TGTGCGAAACCGAACTGGAACCCGGCGGGAGACTGGTTCGACCCCTGG	CAKPNWNPAGDWFDPW	IGHV3-23	IGHD1-1	IGHJ5	8	12	20	31
5	7.217090069284065E-4	TGTGCGAAAGAGGTCCGTAGTAGCAGTGGCTGGTATAGTGACTCCTGG	CAKEVRSSSGWYSDSW	IGHV3-23	IGHD6-19	IGHJ4	10	20	34	38
5	7.217090069284065E-4	TGTGCAAGAGAGGTTACTACGGCGACTGGACGCTACTTTGACTACTGG	CAREVTTATGRYFDYW	IGHV3-74	IGHD4-17	IGHJ4	10	15	26	32
5	7.217090069284065E-4	TGTCTCGTTCTGTTGGAAAGTACTTACGGTGCTTTTGATATCTGG	CLVLLESTYGAFDIW	IGHV3-74	IGHD1-1	IGHJ3	2	4	9	29
5	7.217090069284065E-4	TGTGCCAGAGCCGGTGATTCGGGGAGTGCTGACTTTGACTACTGG	CARAGDSGSADFDYW	IGHV4-30-2	IGHD3-10	IGHJ4	9	17	26	31
5	7.217090069284065E-4	TGTGCGATTGAAGCGGTGACTGGCACGTATTACTTTGGCTCCTGG	CAIEAVTGTYYFGSW	IGHV1-69	IGHD2-21	IGHJ4	6	14	21	26
5	7.217090069284065E-4	TGTGCGACCAATGACTACAGTGACTACGATGCTTTTGATACCTGG	CATNDYSDYDAFDTW	IGHV4-34	IGHD4-11	IGHJ3	6	10	26	27
5	7.217090069284065E-4	TGTGCGAGGTGGCTCTACGCTGGTGGCTGGGCGCTGGACTACTGG	CARWLYAGGWALDYW	IGHV3-21	IGHD6-19	IGHJ4	7	22	29	36
5	7.217090069284065E-4	TGTGCGAGGGATAACCCGTACGGTGGCATGTCCGGTGACTACTGG	CARDNPYGGMSGDYW	IGHV1-18	IGHD4-23	IGHJ4	11	18	25	35
5	7.217090069284065E-4	TGTGCGAGGATCCCTTACTACCAATACTGCTACATGGACGTCTGG	CARIPYYQYCYMDVW	IGHV4-39	IGHD7-27	IGHJ6	7	8	13	14
5	7.217090069284065E-4	TGTGCGAGACTCACTGAGAGCTACGATTCGTACTTTGACTACTGG	CARLTESYDSYFDYW	IGHV5-10-1	IGHD5-12	IGHJ4	9	19	27	30
5	7.217090069284065E-4	TGTGCGAGAGTTGGGAGCTACTACGAGGGCGCTCTTGATATCTGG	CARVGSYYEGALDIW	IGHV3-21	IGHD1-26	IGHJ3	9	11	24	30
5	7.217090069284065E-4	TGTGCGAGAGAGTCAATAGTGGCTGGTAAAGGAGCTCAATACTGG	CARESIVAGKGAQYW	IGHV1-69	IGHD6-19	IGHJ4	10	17	27	39
5	7.217090069284065E-4	TGTGCGAAAGATCCGGACTACGGTGACTATGCTTTTGATATCTGG	CAKDPDYGDYAFDIW	IGHV3-30	IGHD4-17	IGHJ3	12	15	27	28
5	7.217090069284065E-4	TGTGCATCTCGATACATGTATTCTTACCGGGCCTTTGACTACTGG	CASRYMYSYRAFDYW	IGHV1-24	IGHD2-8	IGHJ4	5	16	29	32
5	7.217090069284065E-4	TGTGCAACAGCGGGTGGCTGGTACTCGTGGTACTTCGATCTCTGG	CATAGGWYSWYFDLW	IGHV1-24	IGHD6-19	IGHJ2	9	13	23	27
5	7.217090069284065E-4	TGCGCGACCGACGGCCCAGGTATATTGGATGCTTTTCATATCTGG	CATDGPGILDAFHIW	IGHV4-39	IGHD6-13	IGHJ3	6	14	23	27
5	7.217090069284065E-4	TGTGCGAGCCGGGGGAATAATGACTACGTCTGGGACGACTGG	CASRGNNDYVWDDW	IGHV4-39	IGHD4-17	IGHJ4	7	19	27	33
5	7.217090069284065E-4	TGTGCGAGAGATGACTACGGTGACTACGCCTTTGACTTCTGG	CARDDYGDYAFDFW	IGHV3-21	IGHD4-17	IGHJ4	11	12	27	29
5	7.217090069284065E-4	TGTACCTACATCGGGACCACACAGGGGAGGATTGACCACTGG	CTYIGTTQGRIDHW	IGHV3-15	IGHD2-21	IGHJ4	5	15	20	31
5	7.217090069284065E-4	TGTACCAGAGGGTCGTCTAGTATCAACTGGTTCGCCTACTGG	CTRGSSSINWFAYW	IGHV3-49	IGHD1-20	IGHJ5	9	11	15	23
5	7.217090069284065E-4	TGTGTCAGAGGCGGTGGCTATTATACCTTTGACTCCTGG	CVRGGGYYTFDSW	IGHV3-74	IGHD3-3	IGHJ4	3	13	25	26
5	7.217090069284065E-4	TGTGTGAGAGGCTATTATTACTTCGGTATGGACGTCTGG	CVRGYYYFGMDVW	IGHV4-4	IGHD3-22	IGHJ6	9	14	21	27
5	7.217090069284065E-4	TGTGCGAGGGACTCCGGGTATGGTGCTTTGGATATCTGG	CARDSGYGALDIW	IGHV3-21	IGHD2-15	IGHJ3	7	10	16	19
5	7.217090069284065E-4	TGTGCGAGATGGGGGTGGCATGATGCTTTTGATATCTGG	CARWGWHDAFDIW	IGHV3-21	IGHD3-16	IGHJ3	8	9	14	18
5	7.217090069284065E-4	TGTGCGAGATACTACAGTAACTACCAGTTTGACTACTGG	CARYYSNYQFDYW	IGHV3-48	IGHD4-11	IGHJ4	8	10	23	27
5	7.217090069284065E-4	TGTGCGAGAGGATATAGCAGCAGCTGGTTTCACTACTGG	CARGYSSSWFHYW	IGHV3-21	IGHD6-13	IGHJ4	9	12	26	27
5	7.217090069284065E-4	TGTGCGAGAGAATACTCATGGAGTGGCCGGGATTACTGG	CAREYSWSGRDYW	IGHV3-21	IGHD3-3	IGHJ4	10	18	25	33
5	7.217090069284065E-4	TGTTTTGTGGAAGCGCCCCCGAACTTTGACTTCTGG	CFVEAPPNFDFW	IGHV3-74	IGHD2-21	IGHJ4	2	4	9	22
5	7.217090069284065E-4	TGTGCCAGAAAGACGGATGACCACTTTGACTACTGG	CARKTDDHFDYW	IGHV4-31	IGHD4-11	IGHJ4	8	16	20	22
5	7.217090069284065E-4	TGTGCGAGACAGGAAGTTGGTTATTACAAACAGTGG	CARQEVGYYKQW	IGHV4-39	IGHD3-22	IGHJ4	10	17	26	33
5	7.217090069284065E-4	TGTGCGAGAGACCATGGCTTAATGTTTGACTACTGG	CARDHGLMFDYW	IGHV3-21	IGHD5-24	IGHJ4	10	13	18	24
5	7.217090069284065E-4	TGTGCGAGAGACATGACTGGCTACAGGGACTCATGG	CARDMTGYRDSW	IGHV3-48	IGHD5-24	IGHJ4	10	17	24	33
5	7.217090069284065E-4	TGTGCGATTTTCCGTGGGGGCTTTGACTATTGG	CAIFRGGFDYW	IGHV3-23	IGHD3-16	IGHJ4	6	14	19	20
5	7.217090069284065E-4	TGTGCGAGGGACAACTGGGGAAATGACTACTGG	CARDNWGNDYW	IGHV3-21	IGHD7-27	IGHJ4	7	12	20	23
5	7.217090069284065E-4	TGTGCGAAAGATTCCGGTCCCATGGACGTCTGG	CAKDSGPMDVW	IGHV3-23	IGHD1-14	IGHJ6	11	12	17	20
5	7.217090069284065E-4	TGTGCGAAAGATATTCAAAGTAGCGTCTGG	CAKDIQSSVW	IGHV3-23	IGHD1-26	IGHJ6	11	18	22	23
5	7.217090069284065E-4	TGTGTAACAGTGTCGGGTGACTACTGG	CVTVSGDYW	IGHV3-74	IGHD4-11	IGHJ4	3	6	10	17
4	5.773672055427252E-4	TGTGCGAAAGTCGCGGGAGATTGTATTGTTAACAGCTGTCGTTGGGAGGTGTTAATTGATGCTTTTGATGTCTGG	CAKVAGDCIVNSCRWEVLIDAFDVW	IGHV3-30	IGHD2-2	IGHJ3	6	15	37	56
4	5.773672055427252E-4	TGTACCACAGATCCGCTGAGGGTTACGTATTACTATGATAGTAGTGGTTATTACTCCGGAGCTTTTGATATCTGG	CTTDPLRVTYYYDSSGYYSGAFDIW	IGHV3-15	IGHD3-22	IGHJ3	12	23	54	60
4	5.773672055427252E-4	TGCGCAAAAGTCGCGGGGGATTGTATCACAAACAACTGCCGTTGGGAGGTATTAATTGACGCCTTTGATGTCTGG	CAKVAGDCITNNCRWEVLIDAFDVW	IGHV3-30	IGHD3-10	IGHJ3	1	43	53	56
4	5.773672055427252E-4	TGTGCGAGATCCGGTCGAGAGGATGAGTATAATGGTGACGGTTATTACAGAGAATACTTCCAACAGTGG	CARSGREDEYNGDGYYREYFQQW	IGHV1-2	IGHD3-22	IGHJ1	8	39	47	51
4	5.773672055427252E-4	TGTGCGAGATGTCTTTGTACTAGTAGTCGGTGTTATTTTTACCGCAACTGCGACTACTTTGACTATTGG	CARCLCTSSRCYFYRNCDYFDYW	IGHV5-10-1	IGHD2-8	IGHJ4	8	14	21	52
4	5.773672055427252E-4	TGTGCGAGATGTACTTGTACCAGTCATAGATGTTATTTTTACCGCAACTGCGACTACTTAGACTGTTGG	CARCTCTSHRCYFYRNCDYLDCW	IGHV5-10-1	IGHD3-9	IGHJ4	8	18	25	52
4	5.773672055427252E-4	TGTGCGAGACACGGATATTGTAACAATGGCATATGTTATTCAAGATATCACGACGCTCTGGACGCCTGG	CARHGYCNNGICYSRYHDALDAW	IGHV5-10-1	IGHD2-8	IGHJ6	10	12	38	58
4	5.773672055427252E-4	TGTGCGAGAGATCTCCAAGAATGGGGCTGTATTGAAGGTGTGTGCTCCCACTACGAATTTGACTACTGG	CARDLQEWGCIEGVCSHYEFDYW	IGHV3-30	IGHD1-26	IGHJ4	14	43	52	57
4	5.773672055427252E-4	TGTGCGAGAGATAGCCAAGTGGGAGCTACTGACCCTTATGTTTATGACTTCTACGGTATGGACGTCTGG	CARDSQVGATDPYVYDFYGMDVW	IGHV1-18	IGHD1-26	IGHJ6	11	17	29	57
4	5.773672055427252E-4	TGTGCGAAGGTGTTTTCCTCTAGCACCACCTATTATGTGGCCTACTGGCACTACGGCTTGGACGTCTGG	CAKVFSSSTTYYVAYWHYGLDVW	IGHV3-30	IGHD1-7	IGHJ6	6	43	54	58
4	5.773672055427252E-4	TGTGCGAAAGGACCGTGTCGTGGTGGTAGCTGCTACGGTGTAGACTACTACTACGGTATGGACGTCTGG	CAKGPCRGGSCYGVDYYYGMDVW	IGHV3-30	IGHD2-15	IGHJ6	6	15	35	43
4	5.773672055427252E-4	TGTTCCGCGGGGCGTGGCACGGGAAGTTTCTATGATTCATGGATCTATAAGGGCCAGACCGACTGG	CSAGRGTGSFYDSWIYKGQTDW	IGHV3-48	IGHD3-16	IGHJ4	2	30	36	61
4	5.773672055427252E-4	TGTGTCAGAACTGGGGACGAGTGGGTGGTTGCTTCTACCCGGGGTAGTTGCTGGTTCGACTCCTGG	CVRTGDEWVVASTRGSCWFDSW	IGHV4-30-2	IGHD2-15	IGHJ5	8	23	46	50
4	5.773672055427252E-4	TGTGCGAGACATATTGCACTGACGGTGTATACTAGGGACGACTACTACTATGATATGGACGTCTGG	CARHIALTVYTRDDYYYDMDVW	IGHV5-10-1	IGHD2-8	IGHJ6	11	12	33	40
4	5.773672055427252E-4	TGTGCGAAGCCGTTGCTACGATATTGCAGTGACGGGGGTTGCCACTCTGGTGCATTTCATATCTGG	CAKPLLRYCSDGGCHSGAFHIW	IGHV3-23	IGHD2-15	IGHJ3	7	15	30	50
4	5.773672055427252E-4	TGTGCGAAAGGGGGGGTAGTGCCAGCTGCCATGATAACCCACTTCTATTACGCTATGGACGTCTGG	CAKGGVVPAAMITHFYYAMDVW	IGHV3-23	IGHD2-2	IGHJ6	9	15	32	54
4	5.773672055427252E-4	TGTGTGAGAGGGGGATATTGTAGTAGTCCCTTTTGCTACGGCTTCTCTTTGTTCATTCGGTGG	CVRGGYCSSPFCYGFSLFIRW	IGHV1-8	IGHD2-2	IGHJ4	10	12	26	60
4	5.773672055427252E-4	TGTGCGAGACGATATTGCAGTGGTGGGACGTGTTACGACGATCGCGGAGGCTTCGACCCCTGG	CARRYCSGGTCYDDRGGFDPW	IGHV4-39	IGHD2-15	IGHJ5	9	10	25	51
4	5.773672055427252E-4	TGTGCGAGAGATCGCGGATATTGTAGTGGTGCCAGCTGCTACTACTACTACATGGACGTCTGG	CARDRGYCSGASCYYYYMDVW	IGHV4-4	IGHD2-15	IGHJ6	12	15	37	38
4	5.773672055427252E-4	TGTGCGAGAGATCACCGGCACGATACCAGCAGCGACTGGGGACTCTACTACTTTGACTACTGG	CARDHRHDTSSDWGLYYFDYW	IGHV1-18	IGHD7-27	IGHJ4	12	34	41	45
4	5.773672055427252E-4	TGTGCGAGAGAGCCTTTGTTTTACGATATTTTGACTGGTTACCGCTACGGTATGGACGTCTGG	CAREPLFYDILTGYRYGMDVW	IGHV4-31	IGHD3-9	IGHJ6	10	20	40	51
4	5.773672055427252E-4	TGTGCACAGGGAACATTTGTGACCAGTAGGTTGGGATCTATTAGGCGTTACTTTGACTTCTGG	CAQGTFVTSRLGSIRRYFDFW	IGHV2-70	IGHD3-9	IGHJ4	6	21	26	48
4	5.773672055427252E-4	TGTGCGAGCCTGTTTTGTACTAGTACCAACTGCGATGTCGGAAATGATTTTGATATCTGG	CASLFCTSTNCDVGNDFDIW	IGHV5-10-1	IGHD2-2	IGHJ3	7	14	40	43
4	5.773672055427252E-4	TGTGCGAGGAACCCTATGTATCACGATCTTTTGACTGGTTATAACTACATGGACGTCTGG	CARNPMYHDLLTGYNYMDVW	IGHV4-39	IGHD3-9	IGHJ6	7	17	41	43
4	5.773672055427252E-4	TGTGCGAGACCCGCTGTCAGTAACTACGCTTCTGGCTACTACTACTACATGGACGTCTGG	CARPAVSNYASGYYYYMDVW	IGHV4-34	IGHD4-11	IGHJ6	8	17	27	35
4	5.773672055427252E-4	TGTGCGAGACATCGTGGCTATCGCAGTAGCTCGTCTCTCCTTTACTACTTTGACTACTGG	CARHRGYRSSSSLLYYFDYW	IGHV5-10-1	IGHD1-26	IGHJ4	11	24	31	42
4	5.773672055427252E-4	TGTGCGAGAGTCGGATATAGTGGCTACGAATCTATTCGCGCTGAATATTTGCAGCACTGG	CARVGYSGYESIRAEYLQHW	IGHV3-21	IGHD5-12	IGHJ1	9	12	28	32
4	5.773672055427252E-4	TGTGCGAGAGGACAGTTTGGGGCGAAATCAACAGTGGATATACCTAACCTTGACTACTGG	CARGQFGAKSTVDIPNLDYW	IGHV3-30	IGHD5-12	IGHJ4	9	33	41	49
4	5.773672055427252E-4	TGTGCGAGAGATCTCACACATTACTATGCTGGAGGGAGTTATTCCTTTCCGGCCTACTGG	CARDLTHYYAGGSYSFPAYW	IGHV1-2	IGHD3-10	IGHJ4	14	19	42	53
4	5.773672055427252E-4	TGTGCGAGAGATAGATTTCCCGGTGCCGTTGATTTATACACCTACAATATGGACGTCTGG	CARDRFPGAVDLYTYNMDVW	IGHV3-21	IGHD1-20	IGHJ6	11	33	38	41
4	5.773672055427252E-4	TGTGCGAGAGACGGGCACGTAGAGTACAATTACTACTATTACTACTACATGGAGGTCTGG	CARDGHVEYNYYYYYYMEVW	IGHV4-4	IGHD5-24	IGHJ6	10	16	23	28
4	5.773672055427252E-4	TGTGCGAGAGACGAAGTCGGGAGGGAAGTAGCGGACTACTACTACTACATGGACGTCTGG	CARDEVGREVADYYYYMDVW	IGHV3-48	IGHD1-26	IGHJ6	10	26	31	34
4	5.773672055427252E-4	TGTGCGAGAGACAGGTATAGCAGCAGCTGGTACGGGAGGAGGAACTGGTTCGACCCCTGG	CARDRYSSSWYGRRNWFDPW	IGHV4-34	IGHD6-13	IGHJ5	9	13	33	42
4	5.773672055427252E-4	TGTGCGAAGGAGCAGGAACCGATACAGTGGACGACTTATCGGTTAAACTTTGCCTCTTGG	CAKEQEPIQWTTYRLNFASW	IGHV3-30	IGHD5-18	IGHJ4	6	20	26	46
4	5.773672055427252E-4	TGTGCGAAACCAAACGGGGAGATATTGTACCCTCACTACTACTACGGTATGGACGTCTGG	CAKPNGEILYPHYYYGMDVW	IGHV3-23	IGHD2-8	IGHJ6	8	20	29	34
4	5.773672055427252E-4	TGTGCAACGGGCCAGTGTACTAGTGGTGTATGCCGGGAAAATGATGTTTTCGATAGCTGG	CATGQCTSGVCRENDVFDSW	IGHV1-45	IGHD2-8	IGHJ3	6	15	32	40
4	5.773672055427252E-4	TGTGCAAGAGAGATAAGGGACATTGGTGGTTTGCACTACTACAACGGTGTGGACGTCTGG	CAREIRDIGGLHYYNGVDVW	IGHV3-13	IGHD2-2	IGHJ6	10	34	43	49
4	5.773672055427252E-4	TGTACAACCGGGCGTTGTCCTAATGGTGTATGCCGGGAAAATGATGCTTTTGAAATCTGG	CTTGRCPNGVCRENDAFEIW	IGHV1-45	IGHD2-8	IGHJ3	6	14	32	40
4	5.773672055427252E-4	TGTGTGAAAGATCAAGCCCCGGGTTTCACCCATGGACGATACGGTATGGACGTCTGG	CVKDQAPGFTHGRYGMDVW	IGHV3-23	IGHD6-13	IGHJ6	12	17	23	45
4	5.773672055427252E-4	TGTGCCAGACAATATTGTAGTAGGCCCAAATGCTACCCGGGGGCTTATGATATCTGG	CARQYCSRPKCYPGAYDIW	IGHV1-2	IGHD2-2	IGHJ3	8	11	22	42
4	5.773672055427252E-4	TGTGCGCGAGATAGAGTGCAGATATTAGCAACTGAGGGCCATGTTTTTGATATCTGG	CARDRVQILATEGHVFDIW	IGHV4-4	IGHD1-1	IGHJ3	11	28	33	40
4	5.773672055427252E-4	TGTGCGAGGCTGTATGATACTAACAATCATTACTACGCGGGGTGGTTCGACCCCTGG	CARLYDTNNHYYAGWFDPW	IGHV1-46	IGHD3-22	IGHJ5	7	28	36	42
4	5.773672055427252E-4	TGTGCGAGACATGTAGGATACAGTGGCTACGATTTGGTGTGGTATGTTGAATACTGG	CARHVGYSGYDLVWYVEYW	IGHV4-39	IGHD5-12	IGHJ4	13	15	33	46
4	5.773672055427252E-4	TGTGCGAGAGCCCCCACAATTTATTGTAGTGATGGTAGCTGCTACTCCGATTACTGG	CARAPTIYCSDGSCYSDYW	IGHV3-11	IGHD2-15	IGHJ4	9	21	40	41
4	5.773672055427252E-4	TGTGCGAGAGCGGGTCGTGTCAGGACTTCTGGAGTGGATGACGCTTTCGATGTCTGG	CARAGRVRTSGVDDAFDVW	IGHV4-4	IGHD3-3	IGHJ3	9	29	36	37
4	5.773672055427252E-4	TGTGCGAGAGGCACGCCTATACTTCGGGGACTCATTAGATTTCCTATTGACTACTGG	CARGTPILRGLIRFPIDYW	IGHV1-18	IGHD3-10	IGHJ4	9	22	36	46
4	5.773672055427252E-4	TGTGCGAGAGATCCCCCTACTGAAAACAGTGGTAACTCCAATATTTTTGATATCTGG	CARDPPTENSGNSNIFDIW	IGHV1-18	IGHD4-23	IGHJ3	12	28	38	44
4	5.773672055427252E-4	TGTGCGAGAGACCCCGGAGGGGGGAGCTACTTAGTGTACCCTGCTTTTGATATCTGG	CARDPGGGSYLVYPAFDIW	IGHV4-4	IGHD1-26	IGHJ3	10	21	30	41
4	5.773672055427252E-4	TGTGCGAGAGACGAGGTCGACTACGGGGGGTCGTTCTACTACGGTATGGACGTCTGG	CARDEVDYGGSFYYGMDVW	IGHV4-31	IGHD4-17	IGHJ6	10	18	25	35
4	5.773672055427252E-4	TGTGCGAGAGAGGGGCCTACTTTGACTCAGGGACTTATGGGCTGGTTCGACCCCTGG	CAREGPTLTQGLMGWFDPW	IGHV4-34	IGHD3-9	IGHJ5	9	20	26	41
4	5.773672055427252E-4	TGTGCGAAAGATGGGGCGTGGGAGAGTAAATATTCTTACCACTACATGGACGTCTGG	CAKDGAWESKYSYHYMDVW	IGHV3-30	IGHD1-26	IGHJ6	11	17	23	36
4	5.773672055427252E-4	TGTGCGAAAGATGAGGTCAGGTTGAGCGGTGGCTGGACTTACTACTTTGACTACTGG	CAKDEVRLSGGWTYYFDYW	IGHV3-23	IGHD6-19	IGHJ4	11	24	35	39
4	5.773672055427252E-4	TGTGCGAAAGATGAGGTCAGGCTTAGTGGTGGCTGGACTTACTACTTTGACTCCTGG	CAKDEVRLSGGWTYYFDSW	IGHV3-21	IGHD2-15	IGHJ4	11	23	31	39
4	5.773672055427252E-4	TGTGCGAAAGATGAGGTCAGGCTTAGTGGTGGATGGACTTACTACTTTGACTCCTGG	CAKDEVRLSGGWTYYFDSW	IGHV3-60	IGHD2-15	IGHJ4	11	23	31	39
4	5.773672055427252E-4	TGTGCGAAAGATGAGGTCAGGCTTAGCGGTGGCTGGACTTACTACTTTGACTACTGG	CAKDEVRLSGGWTYYFDYW	IGHV3-60	IGHD6-19	IGHJ4	11	23	35	39
4	5.773672055427252E-4	TGTGCACACATTCCCCCTATAGCATCACTTGATAATGACTACTATTTTGACTACTGG	CAHIPPIASLDNDYYFDYW	IGHV2-5	IGHD2-8	IGHJ4	9	17	24	39
4	5.773672055427252E-4	TGTGCAACCCGGGGCGGAACAGTGACCACGGCTCCTCATGACGCTTTTGATGTCTGG	CATRGGTVTTAPHDAFDVW	IGHV1-45	IGHD2-21	IGHJ3	6	19	28	35
4	5.773672055427252E-4	TGTACTCGGCATTATCATTACGTCTGGGGGAGTTCTTTCGGTGCTTTTGATATCTGG	CTRHYHYVWGSSFGAFDIW	IGHV3-49	IGHD3-16	IGHJ3	5	10	33	41
4	5.773672055427252E-4	TGCGCGAGAGACAGTGGTACTTCGATTTGGAGTGGGGACTTGTACTTCGATCTCTGG	CARDSGTSIWSGDLYFDLW	IGHV4-59	IGHD3-3	IGHJ2	10	25	34	37
4	5.773672055427252E-4	TGTTCAACAGGCCCTACGGTAATTCCTGGCCCCACCACCTGGTTCGACCCCTGG	CSTGPTVIPGPTTWFDPW	IGHV1-24	IGHD2-15	IGHJ5	9	31	37	38
4	5.773672055427252E-4	TGTGTAAGAGATTGGGCTAACTCCAATACTCCCCATGATGGCTTTGATGTCTGG	CVRDWANSNTPHDGFDVW	IGHV3-74	IGHD3-3	IGHJ3	11	19	25	33
4	5.773672055427252E-4	TGTGCTACAAGCAGCCACGTCCCCCTCTACTACCACTACTACATGGACGTCTGG	CATSSHVPLYYHYYMDVW	IGHV3-72	IGHD6-19	IGHJ6	6	11	17	26
4	5.773672055427252E-4	TGTGCGCAAAGACAACACGATATTAGAGTTCGGGGATCTATGGTGGAGAACTGG	CAQRQHDIRVRGSMVENW	IGHV2-5	IGHD3-10	IGHJ4	12	27	35	49
4	5.773672055427252E-4	TGTGCGAGATTAAGATTCTTTGGCCCTAATTACAATGATGCTTTTGATTTCTGG	CARLRFFGPNYNDAFDFW	IGHV4-55	IGHD5-24	IGHJ3	9	27	32	34
4	5.773672055427252E-4	TGTGCGAGAGCCTTGGGGTACGGTGACTACACGGGAGGGGGCTTCCAGCACTGG	CARALGYGDYTGGGFQHW	IGHV3-21	IGHD4-17	IGHJ1	9	18	29	41
4	5.773672055427252E-4	TGTGCGAGAGGATCGGGGTCCGATAACTGGAATAACAACTGGTTCGACCCCTGG	CARGSGSDNWNNNWFDPW	IGHV3-48	IGHD1-20	IGHJ5	9	22	31	34
4	5.773672055427252E-4	TGTGCGAGAGATCCTAGCCTGGGTCATAACTGGCACTCTTACATGGACGTCTGG	CARDPSLGHNWHSYMDVW	IGHV3-48	IGHD1-7	IGHJ6	12	25	36	39
4	5.773672055427252E-4	TGTGCGAGAGACCCCCTTATTTACTGTGGTGATAGTTGCTCCTCTGAATTCTGG	CARDPLIYCGDSCSSEFW	IGHV3-30	IGHD2-15	IGHJ4	10	25	43	50
4	5.773672055427252E-4	TGTGCGAGAGAGATGACGTACGGGACCTACGGTGACTACTGGTTCGACCCCTGG	CAREMTYGTYGDYWFDPW	IGHV1-46	IGHD4-17	IGHJ5	10	26	36	37
4	5.773672055427252E-4	TGTGCGAAAGGGGACAATACAATTGTGGTCGTTTCGTATAAGTTTGACGACTGG	CAKGDNTIVVVSYKFDDW	IGHV3-23	IGHD2-21	IGHJ4	9	21	28	42
4	5.773672055427252E-4	TGTGCGAAAGATATGACGGACCACAACTCGATATACGATGCTCTCGATGTTTGG	CAKDMTDHNSIYDALDVW	IGHV3-23	IGHD2-21	IGHJ3	11	19	25	36
4	5.773672055427252E-4	TGTGCGAAAGATACCCCATATAGCACCAGTTGGTACGGGGGGAGTGAACACTGG	CAKDTPYSTSWYGGSEHW	IGHV3-62	IGHD6-13	IGHJ1	11	18	36	48
4	5.773672055427252E-4	TGTGCAACAGATTTAGATTATTGTGGTGGTGGCAGTTGCAAACACGGCTACTGG	CATDLDYCGGGSCKHGYW	IGHV1-24	IGHD2-21	IGHJ4	11	18	30	47
4	5.773672055427252E-4	TGTGCAAGAGCCCTATACCCCGATTATTATGGTTCAGGACTCATTGACTACTGG	CARALYPDYYGSGLIDYW	IGHV3-74	IGHD3-10	IGHJ4	9	22	34	43
4	5.773672055427252E-4	TGTACCGCAGGCTGGTTGACGGATGGCTCGGGGACTTATTATAAAGATTATTGG	CTAGWLTDGSGTYYKDYW	IGHV3-15	IGHD3-10	IGHJ4	9	22	43	51
4	5.773672055427252E-4	TGTGCGGGAGATCGATATCCCGCAGGATACTACTACGGTATGGACGTCTGG	CAGDRYPAGYYYGMDVW	IGHV3-30	IGHD2-15	IGHJ6	12	14	19	27
4	5.773672055427252E-4	TGTGCGAGCACACAGGACAACTGGAACGACGGGGATGGACTTGACTACTGG	CASTQDNWNDGDGLDYW	IGHV1-3	IGHD1-1	IGHJ4	7	16	30	40
4	5.773672055427252E-4	TGTGCGAGCAGCCCCGAAAGTAGTGGCTGGTACAACTGGTTCGACCCCTGG	CASSPESSGWYNWFDPW	IGHV3-21	IGHD3-22	IGHJ5	7	18	25	29
4	5.773672055427252E-4	TGTGCGAGACATCATTGGGGAGGTAGTAGCACCAGCTGCTTTGACTACTGG	CARHHWGGSSTSCFDYW	IGHV3-21	IGHD2-2	IGHJ4	12	22	37	38
4	5.773672055427252E-4	TGTGCGAGAGTGGCCCGGTGGCTGGCCCTAAGTGATGCTTTTGATATCTGG	CARVARWLALSDAFDIW	IGHV1-18	IGHD6-19	IGHJ3	9	17	24	32
4	5.773672055427252E-4	TGTGCGAGAGGGGAGCTCGAGATGGCTACAATTTGGGGCTTTGACTACTGG	CARGELEMATIWGFDYW	IGHV4-34	IGHD5-24	IGHJ4	10	18	32	38
4	5.773672055427252E-4	TGTGCGAGAGGGGAGACTATGATAGTCCCACAAGGGTGGTTCGACCCCTGG	CARGETMIVPQGWFDPW	IGHV4-59	IGHD3-22	IGHJ5	9	15	25	36
4	5.773672055427252E-4	TGTGCGAGAGATTTCATGTTACTTGGTGGCGTGGATGTTTTTGACATCTGG	CARDFMLLGGVDVFDIW	IGHV1-18	IGHD2-15	IGHJ3	11	23	28	33
4	5.773672055427252E-4	TGTGCGAGAGATTGTAGTAGTACCAGCTGCCACTCTGGGGGGGTCTACTGG	CARDCSSTSCHSGGVYW	IGHV4-4	IGHD2-2	IGHJ4	11	12	29	44
4	5.773672055427252E-4	TGTGCGAGAACACATTGTGATAGCATCACCTGCTTTCACTTTGACTACTGG	CARTHCDSITCFHFDYW	IGHV3-11	IGHD2-8	IGHJ4	8	19	25	37
4	5.773672055427252E-4	TGTGCGAAATGGGGTAACTACGGTGACTACTCCAGTGGTTTGGATATCTGG	CAKWGNYGDYSSGLDIW	IGHV3-30	IGHD4-17	IGHJ3	6	16	29	38
4	5.773672055427252E-4	TGTGCGAAAGTTGCACTGACTACGATGAGTTCCTACTACTTTGACTCCTGG	CAKVALTTMSSYYFDSW	IGHV3-23	IGHD4-17	IGHJ4	9	16	27	33
4	5.773672055427252E-4	TGTGCACGCATGAGGACTTGGGACTACTACCACTACCCTATGGACGTCTGG	CARMRTWDYYHYPMDVW	IGHV2-26	IGHD4-11	IGHJ6	7	8	12	22
4	5.773672055427252E-4	TGCGCGAGAGAAGGTTTAGCGATGGCTGGGGCCTCATTCTTTGACTACTGG	CAREGLAMAGASFFDYW	IGHV1-46	IGHD5-24	IGHJ4	10	16	26	38
4	5.773672055427252E-4	TGTGTCAAAGATCTAACCAGTGGCTGGTACAGTCCTCATGGGTCCTGG	CVKDLTSGWYSPHGSW	IGHV3-23	IGHD6-19	IGHJ5	13	17	29	43
4	5.773672055427252E-4	TGTGTGAGAGGGGCCCATACGGAGCCTGAGGCCGCTTTTGATTACTGG	CVRGAHTEPEAAFDYW	IGHV3-11	IGHD6-25	IGHJ4	9	30	35	36
4	5.773672055427252E-4	TGTGCTAGAGCTGGGGATTTTTGGAGTGGTTATCCCCTTGACTCCTGG	CARAGDFWSGYPLDSW	IGHV3-49	IGHD3-3	IGHJ4	9	15	32	37
4	5.773672055427252E-4	TGTGCGAGGTGGAGAGTAGTGACTGCTAACGGGGGTTTTGACTACTGG	CARWRVVTANGGFDYW	IGHV3-11	IGHD2-21	IGHJ4	7	18	27	36
4	5.773672055427252E-4	TGTGCGAGGGACTGTGGTGGTGATTGCTATGGTGCTTTTGATATCTGG	CARDCGGDCYGAFDIW	IGHV3-11	IGHD2-21	IGHJ3	7	12	27	28
4	5.773672055427252E-4	TGTGCGAGACGTGCCTACATTGACTACGGTCAGCCGATTGACCTCTGG	CARRAYIDYGQPIDLW	IGHV5-51	IGHD4-17	IGHJ5	9	20	29	39
4	5.773672055427252E-4	TGTGCGAGAGGTTATGGTGCCACCGTCCTCGATGTTTTTGGTATCTGG	CARGYGATVLDVFGIW	IGHV4-4	IGHD4-23	IGHJ3	9	19	25	30
4	5.773672055427252E-4	TGTGCGAGAGGTGAATTTAATGATATAAGCTATGGATTTGCCCTCTGG	CARGEFNDISYGFALW	IGHV4-34	IGHD5-18	IGHJ4	10	27	34	44
4	5.773672055427252E-4	TGTGCGAGAGGTGAACTTAATGATATCAGATATGGGTTTGCCCTCTGG	CARGELNDIRYGFALW	IGHV4-34	IGHD3-22	IGHJ5	10	19	24	34
4	5.773672055427252E-4	TGTGCGAGAGACCTCGGAAAATTGTGGTGCCAAGGAGGGGACTACTGG	CARDLGKLWCQGGDYW	IGHV1-18	IGHD2-21	IGHJ4	14	20	28	39
4	5.773672055427252E-4	TGTGCGAGAGACGGGGGGGAAAAGGGGAGTGATGCTTTTGATATCTGG	CARDGGEKGSDAFDIW	IGHV1-2	IGHD3-10	IGHJ3	10	23	28	29
4	5.773672055427252E-4	TGTGCGAGAACGAGATTATCAGAATTCGGCGGTGGTCTTGATATCTGG	CARTRLSEFGGGLDIW	IGHV3-11	IGHD4-23	IGHJ3	8	29	35	37
4	5.773672055427252E-4	TGTGCGAGAAGACGTGGATATACTGGCAACACGTTGATGGACTACTGG	CARRRGYTGNTLMDYW	IGHV4-34	IGHD5-12	IGHJ4	8	11	26	39
4	5.773672055427252E-4	TGTGCGAAATTGAGATCGGAAGTGGTCGTTGCTGCTACTAACTACTGG	CAKLRSEVVVAATNYW	IGHV3-23	IGHD2-15	IGHJ4	8	20	38	40
4	5.773672055427252E-4	TGTGCGAAACTACATGGTGGCTACAAAGGTGATGCTTTTGATATCTGG	CAKLHGGYKGDAFDIW	IGHV3-21	IGHD5-24	IGHJ3	6	17	25	29
4	5.773672055427252E-4	TGTGCGAAAGGGCCCGCCCTGGGGGAGCAGCATTTTCTTCCCCGCTGG	CAKGPALGEQHFLPRW	IGHV3-30	IGHD3-16	IGHJ4	6	19	26	44
4	5.773672055427252E-4	TGTGCAAGAGTCGTACCAGCTGGAACTTATTACGGTCTGGACGTCTGG	CARVVPAGTYYGLDVW	IGHV3-74	IGHD6-13	IGHJ6	9	11	21	37
4	5.773672055427252E-4	TGTGCAAGAGGGAGGAGGGGGTTTGAAGTTGGGCTTTTTCACTACTGG	CARGRRGFEVGLFHYW	IGHV6-1	IGHD1-1	IGHJ4	9	26	30	36
4	5.773672055427252E-4	TGTACTAGGGGATATAGTGGCCTCGACATTTATGCTTTTGACATCTGG	CTRGYSGLDIYAFDIW	IGHV3-72	IGHD5-12	IGHJ3	7	9	20	31
4	5.773672055427252E-4	TGTACTAGGGGATATAGTGGGATCGACATTTATGCTTTTGATGTCTGG	CTRGYSGIDIYAFDVW	IGHV3-73	IGHD5-12	IGHJ3	7	9	19	31
4	5.773672055427252E-4	TGTACGAGCCGATGGGGTGGGAACTACCCTGGCCCCATTGACTACTGG	CTSRWGGNYPGPIDYW	IGHV3-23	IGHD1-7	IGHJ4	6	19	26	37
4	5.773672055427252E-4	TGCGCAAGAGATACAATATTGGGATCTGCTTTATACTTCGATCTTTGG	CARDTILGSALYFDLW	IGHV3-30	IGHD2-15	IGHJ2	11	12	18	33
4	5.773672055427252E-4	TGTGTGAGACGTGCTTTAACCGGGTTTCACTACTTTGACCACTGG	CVRRALTGFHYFDHW	IGHV4-4	IGHD6-13	IGHJ4	8	11	24	28
4	5.773672055427252E-4	TGTGCCATTGAAGCGGTGACTGGCACGTATTACTTTGGCTCCTGG	CAIEAVTGTYYFGSW	IGHV1-45	IGHD2-21	IGHJ4	4	14	21	26
4	5.773672055427252E-4	TGTGCCACAGATGATGACGTCAGTAAGTTTTACTTTGACTACTGG	CATDDDVSKFYFDYW	IGHV3-15	IGHD4-11	IGHJ4	11	13	25	30
4	5.773672055427252E-4	TGTGCCAGACAAACGGAGGTGAGATCGTACTACTTTGAATATTGG	CARQTEVRSYYFEYW	IGHV4-30-2	IGHD3-16	IGHJ4	8	9	14	26
4	5.773672055427252E-4	TGTGCCAGAGCCGGTGATTCGGGGAGTGCTGACTTTGACTACTGG	CARAGDSGSADFDYW	IGHV4-31	IGHD3-10	IGHJ4	9	17	26	31
4	5.773672055427252E-4	TGTGCGCGAGGCACTGGGGATATCAGGGTAGGGTTTGACTACTGG	CARGTGDIRVGFDYW	IGHV4-34	IGHD7-27	IGHJ4	11	12	20	33
4	5.773672055427252E-4	TGTGCGATAGAACCGGTGACTGGCACCTATTACTTTGACTCCTGG	CAIEPVTGTYYFDSW	IGHV1-67	IGHD2-21	IGHJ4	10	14	21	30
4	5.773672055427252E-4	TGTGCGATAGAACGAGTGACTGGCACCTATTACTTTGACTCCTGG	CAIERVTGTYYFDSW	IGHV1-45	IGHD2-21	IGHJ4	4	15	21	30
4	5.773672055427252E-4	TGTGCGACAGAGCCGGTGACTGGCACCTATTACTTTGACTCCTGG	CATEPVTGTYYFDSW	IGHV1-24	IGHD2-21	IGHJ4	10	14	21	30
4	5.773672055427252E-4	TGTGCGACAGAACTGGTGACTGGCACCTATTACTTTGACTCCTGG	CATELVTGTYYFDSW	IGHV1-24	IGHD2-21	IGHJ4	14	15	21	30
4	5.773672055427252E-4	TGTGCGAGGGAGCGGTTGACTGCGGGATTCTGGTTCGACTCCTGG	CARERLTAGFWFDSW	IGHV4-4	IGHD2-21	IGHJ5	7	16	22	29
4	5.773672055427252E-4	TGTGCGAGACCCATTGGGGTCGTTACATACGCATTTGAAATCTGG	CARPIGVVTYAFEIW	IGHV4-34	IGHD1-1	IGHJ1	8	18	23	41
4	5.773672055427252E-4	TGTGCGAGACCCATAGGGGTCATTACGTACGCTTTTGAGATGTGG	CARPIGVITYAFEMW	IGHV4-34	IGHD5-12	IGHJ3	8	21	28	30
4	5.773672055427252E-4	TGTGCGAGACATAGTGGGAACTACCGTTTCTACTTTGACACTTGG	CARHSGNYRFYFDTW	IGHV5-10-1	IGHD1-26	IGHJ4	11	12	23	29
4	5.773672055427252E-4	TGTGCGAGAGGTCAACATAGCGGCGCCTGGCTCACTGACCTCTGG	CARGQHSGAWLTDLW	IGHV1-3	IGHD2-2	IGHJ5	9	15	20	36
4	5.773672055427252E-4	TGTGCGAGAGGCACTGGGGATATCAGGGTCGGCTTTGACTATTGG	CARGTGDIRVGFDYW	IGHV4-34	IGHD7-27	IGHJ4	11	12	20	32
4	5.773672055427252E-4	TGTGCGAGAGGCACTGGGGATATCAGGGTAGGGTTTGACTTCTGG	CARGTGDIRVGFDFW	IGHV4-34	IGHD7-27	IGHJ4	11	12	20	33
4	5.773672055427252E-4	TGTGCGAGAGGCACTGGGGATATCAGGGTAGGATTTGACTACTGG	CARGTGDIRVGFDYW	IGHV4-34	IGHD7-27	IGHJ4	11	12	20	33
4	5.773672055427252E-4	TGTGCGAGAGGAGCTGTGGCCGACAGAAAGTACATTGGCCACTGG	CARGAVADRKYIGHW	IGHV1-2	IGHD2-8	IGHJ1	9	28	33	39
4	5.773672055427252E-4	TGTGCGAGAGATCGGGCGTTAGTGGGAGCTACCCTTGACTACTGG	CARDRALVGATLDYW	IGHV3-48	IGHD1-26	IGHJ4	12	19	31	34
4	5.773672055427252E-4	TGTGCGAGAGAAGAGACAGCGGGATATGGGGGCCTTCACTACTGG	CAREETAGYGGLHYW	IGHV3-21	IGHD2-15	IGHJ4	10	21	26	37
4	5.773672055427252E-4	TGTGCGAGAGAAAACGCTGACTACAACAATTGGTTCGACCGCTGG	CARENADYNNWFDRW	IGHV4-59	IGHD4-11	IGHJ5	10	17	24	25
4	5.773672055427252E-4	TGTGCGAAATCGAGTATTGCTTGGTTTCAGGGATATGACTCCTGG	CAKSSIAWFQGYDSW	IGHV3-21	IGHD6-6	IGHJ4	6	9	16	35
4	5.773672055427252E-4	TGTGCGAAAGATCGTTATCAGTGGATGGACTACTTTGACCAGTGG	CAKDRYQWMDYFDQW	IGHV3-30	IGHD6-19	IGHJ4	12	18	27	28
4	5.773672055427252E-4	TGTGCGAAAGATAGGGATGCGCGGGGACCAACCCTTGATTCCTGG	CAKDRDARGPTLDSW	IGHV3-23	IGHD3-10	IGHJ5	11	21	26	40
4	5.773672055427252E-4	TGTGCACGGATGACAAGGGACTACGCCTACAGTTTTGATATCTGG	CARMTRDYAYSFDIW	IGHV2-70	IGHD4-17	IGHJ3	10	18	24	32
4	5.773672055427252E-4	TGTGCACACCGAGGGATACAGCTATGGTCGTACTTTGACTACTGG	CAHRGIQLWSYFDYW	IGHV2-5	IGHD5-18	IGHJ4	8	13	27	30
4	5.773672055427252E-4	TGTGCAAGAGTGAAGGGTGGGAGCGACGCCTGGACCGACCCCTGG	CARVKGGSDAWTDPW	IGHV3-74	IGHD1-26	IGHJ5	9	16	23	35
4	5.773672055427252E-4	TGCGTGAAAGATAGGGGGTCAATAATCCGCGACTTCGATCTCTGG	CVKDRGSIIRDFDLW	IGHV3-66	IGHD2-15	IGHJ2	11	19	23	31
4	5.773672055427252E-4	TGTGTGATGCATTTGTCAGTGCGAGCAACATTTGATATTTGG	CVMHLSVRATFDIW	IGHV4-39	IGHD1-26	IGHJ3	3	17	25	30
4	5.773672055427252E-4	TGTGCGCGATTAGGGTCGACAGCTGGCCCCTTTGACTACTGG	CARLGSTAGPFDYW	IGHV4-39	IGHD2-2	IGHJ4	5	19	25	29
4	5.773672055427252E-4	TGTGCGAGCCGGGGGAATAATGACTACGTCTGGGACGACTGG	CASRGNNDYVWDDW	IGHV4-4	IGHD4-17	IGHJ4	7	19	27	33
4	5.773672055427252E-4	TGTGCGAGAGTCCCGACCGGGTTCGGGGAGTTATTTGACTGG	CARVPTGFGELFDW	IGHV1-2	IGHD3-10	IGHJ4	9	19	34	37
4	5.773672055427252E-4	TGTGCGAGAGCCTTCTATGCGAACTACTTGGATGATATCTGG	CARAFYANYLDDIW	IGHV4-34	IGHD1-7	IGHJ3	9	20	26	32
4	5.773672055427252E-4	TGTGCGAGAGATTTTTTGGACCCATTTTCTTTTGACTCCTGG	CARDFLDPFSFDSW	IGHV3-21	IGHD3-3	IGHJ4	11	12	19	30
4	5.773672055427252E-4	TGTGCGAGAGATTGGAACTGGAATTATTATTTTGACTCCTGG	CARDWNWNYYFDSW	IGHV3-30	IGHD1-1	IGHJ4	11	15	22	30
4	5.773672055427252E-4	TGTGCGAGAGATGATCCTGGACCGAAAACTTTTGATATCTGG	CARDDPGPKTFDIW	IGHV1-2	IGHD1-1	IGHJ3	11	16	24	28
4	5.773672055427252E-4	TGTGCGAGAGAACTTCACCCGTTTGAGGGTCCACATGACTGG	CARELHPFEGPHDW	IGHV3-21	IGHD3-16	IGHJ4	10	19	28	37
4	5.773672055427252E-4	TGTGCGAACGGGTTAAACTACTACTACGGTATGGACGTCTGG	CANGLNYYYGMDVW	IGHV4-31	IGHD3-22	IGHJ6	6	10	14	16
4	5.773672055427252E-4	TGTGCGAAAGGAGGCGAGGGTCGGGGTTCTCTTGATATCTGG	CAKGGEGRGSLDIW	IGHV3-23	IGHD3-10	IGHJ3	9	20	25	31
4	5.773672055427252E-4	TGTGCGAAAAAACCCCCTTATGTTAGGTGGTTCGAGTCCTGG	CAKKPPYVRWFESW	IGHV3-23	IGHD3-16	IGHJ5	8	12	16	27
4	5.773672055427252E-4	TGTGCACACACTTCTGAGATGACGAAGCTCTTTGACTACTGG	CAHTSEMTKLFDYW	IGHV2-70	IGHD5-24	IGHJ4	6	15	20	29
4	5.773672055427252E-4	TGTGGCCTTTATGATACCACTGATATTTTTCGAGACTTCTGG	CGLYDTTDIFRDFW	IGHV4-30-2	IGHD3-9	IGHJ4	3	21	28	33
4	5.773672055427252E-4	TGTGGGGGTTCCTATAGTTCCTCGTCCGGGATTGACTCCTGG	CGGSYSSSSGIDSW	IGHV4-28	IGHD6-6	IGHJ4	3	20	28	31
4	5.773672055427252E-4	TGTACCTCAGTGGGAACATTGACGTCCTTATCGACCTCGTGG	CTSVGTLTSLSTSW	IGHV3-15	IGHD1-1	IGHJ5	9	20	25	30
4	5.773672055427252E-4	TGTGTCAGAGGAGCGCATCGACTGCCCCCGGGGGAATGG	CVRGAHRLPPGEW	IGHV4-39	IGHD2-21	IGHJ4	3	19	24	36
4	5.773672055427252E-4	TGTGCGAGGTTTGACAGACGTTCTTATGGCGACTATTGG	CARFDRRSYGDYW	IGHV4-39	IGHD3-9	IGHJ4	7	9	14	30
4	5.773672055427252E-4	TGTGCGAGAGTTGCTGACTGGGACAATTTTGATGTCTGG	CARVADWDNFDVW	IGHV1-18	IGHD3-9	IGHJ3	9	14	20	26
4	5.773672055427252E-4	TGTGCGAGAGGGCCTTCAACGATATACTTTGACTACTGG	CARGPSTIYFDYW	IGHV4-4	IGHD3-16	IGHJ4	9	17	23	24
4	5.773672055427252E-4	TGTGCGAGAGATAGGGGAAGGGACCGGGTTGACTACTGG	CARDRGRDRVDYW	IGHV1-2	IGHD1-7	IGHJ4	11	22	26	28
4	5.773672055427252E-4	TGTGCGAGAGACAGGTGGCCGTATTATTCTGACTACTGG	CARDRWPYYSDYW	IGHV3-48	IGHD3-16	IGHJ4	10	19	26	29
4	5.773672055427252E-4	TGTGCGAGAACGGGTTTTGTTGAGCCTTTTAAGTCCTGG	CARTGFVEPFKSW	IGHV1-18	IGHD3-3	IGHJ5	8	14	18	34
4	5.773672055427252E-4	TGTGCGAAAGATCGGCGACTCGGAGATCTGGGCGTCTGG	CAKDRRLGDLGVW	IGHV4-59	IGHD2-15	IGHJ6	12	20	24	28
4	5.773672055427252E-4	TGTGCAAGAGGGGGTCTCCACCATGGTTTTGATATTTGG	CARGGLHHGFDIW	IGHV3-74	IGHD2-21	IGHJ3	9	13	21	22
4	5.773672055427252E-4	TGTGCAAGAGAAGACAAGGTTCAAGCTTTTGATATCTGG	CAREDKVQAFDIW	IGHV6-1	IGHD1-14	IGHJ3	10	17	21	24
4	5.773672055427252E-4	TGTGGGAACTCTGGGGTAGGGTGGCTGATTGACTACTGG	CGNSGVGWLIDYW	IGHV1-3	IGHD6-19	IGHJ4	3	20	26	28
4	5.773672055427252E-4	TGTTCGACGGACCTGGCGCGCACCTCTGGCCACTGG	CSTDLARTSGHW	IGHV3-21	IGHD6-6	IGHJ4	6	7	11	31
4	5.773672055427252E-4	TGTGTTAGAGATCGACTTGGGGTCGGCGACTACTGG	CVRDRLGVGDYW	IGHV3-72	IGHD3-16	IGHJ4	12	16	21	27
4	5.773672055427252E-4	TGTGCGAGATATACGAGGGGCTCCATTGACTACTGG	CARYTRGSIDYW	IGHV4-55	IGHD1-26	IGHJ4	12	19	23	25
4	5.773672055427252E-4	TGTGCGAGAGATCGATTTGGGGCTTTTGATCTCTGG	CARDRFGAFDLW	IGHV3-21	IGHD3-16	IGHJ3	12	15	20	21
4	5.773672055427252E-4	TGCGCGAGAGGTGGAACCATCTGGCTGGTTAATTGG	CARGGTIWLVNW	IGHV4-34	IGHD6-19	IGHJ4	10	21	28	33
4	5.773672055427252E-4	TGTGCGAGAGACAGCTATGGCTTTGACTACTGG	CARDSYGFDYW	IGHV1-69	IGHD5-18	IGHJ4	10	11	19	20
4	5.773672055427252E-4	TGTGCAACGGGGATATCGGGGTTTGACTACTGG	CATGISGFDYW	IGHV1-24	IGHD2-15	IGHJ4	7	10	15	21
4	5.773672055427252E-4	TGTGGGAGCTTCTACGGAGACTACGCCTACTGG	CGSFYGDYAYW	IGHV3-21	IGHD4-17	IGHJ4	7	11	24	26
4	5.773672055427252E-4	TGCGCGAACAAACTTTATTCTCATGACTACTGG	CANKLYSHDYW	IGHV3-23	IGHD3-10	IGHJ4	7	14	18	23
4	5.773672055427252E-4	TGTGCGAAACGCAACAGTTTTGATGTGTGG	CAKRNSFDVW	IGHV3-23	.	IGHJ3	8	-1	-1	17
4	5.773672055427252E-4	TGTGCGGCCAGGGTGTTTGATTACTGG	CAARVFDYW	IGHV3-23	.	IGHJ4	5	-1	-1	15
4	5.773672055427252E-4	TGTGCGACGTGGAGATTCGGCTACTGG	CATWRFGYW	IGHV6-1	IGHD5-12	IGHJ4	4	6	12	20
4	5.773672055427252E-4	TGTGCGAAAGATATCACGATCGCC	CAKDITIA	IGHV3-21	IGHD3-16	IGHJ4	11	15	19	24
3	4.330254041570439E-4	TGTGCGAGACTAAGTATCGGGCCGGAATATTGTAGTGGTGGAAGCTGTCCCTATTACTCCTACTACATAGACGTCTGG	CARLSIGPEYCSGGSCPYYSYYIDVW	IGHV4-39	IGHD2-15	IGHJ6	9	26	46	50
3	4.330254041570439E-4	TGTGCGAGAGAGGCCCTTGCATATTGTGGTGGTGATTGCTATGGTTCCCTTTATCTCTCTGAATACTTCCAACATTGG	CAREALAYCGGDCYGSLYLSEYFQHW	IGHV4-4	IGHD2-21	IGHJ1	10	18	41	58
3	4.330254041570439E-4	TGTGCGAGAGATTTCAGGGGATCTTGTAGTGGTCCCAGTTGCTACAAATACTACTCTTACGGTATGGACGTCTGG	CARDFRGSCSGPSCYKYYSYGMDVW	IGHV4-31	IGHD2-2	IGHJ6	11	18	43	63
3	4.330254041570439E-4	TGTGCTAAATCCGCCGGACCTGATTACAATATTTTGAGTGGTTACCCCCATTACTTTTATGTGGACGTCTGG	CAKSAGPDYNILSGYPHYFYVDVW	IGHV1-45	IGHD3-9	IGHJ6	4	22	43	61
3	4.330254041570439E-4	TGTGCGAGAGGTGTGAGGCCCTACGATTTTTGGAGCCGTGATCCGGTTGCCGTGTACTACTTTGACTACTGG	CARGVRPYDFWSRDPVAVYYFDYW	IGHV1-18	IGHD3-3	IGHJ4	9	21	34	53
3	4.330254041570439E-4	TGTGCGAAAGCTCGAGGAGGGTCAGTGGGCCAGATCATTGTAGTCATGGAAGTTGCCGTATTTGATATCTGG	CAKARGGSVGQIIVVMEVAVFDIW	IGHV3-23	IGHD4-11	IGHJ3	9	38	47	60
3	4.330254041570439E-4	TGTGCCAGAGCGATTACTAATATCAGCTGGTCCTTTCGTCTCTACTACTATTATGGTGTTGACGTCTGG	CARAITNISWSFRLYYYYGVDVW	IGHV4-30-2	IGHD2-2	IGHJ6	9	19	30	60
3	4.330254041570439E-4	TGTGCGAGTCAGATTCGGGGTTACTATGATAATAGTGGCTATCGAAACGAACCAGCCGATGACTACTGG	CASQIRGYYDNSGYRNEPADDYW	IGHV4-39	IGHD3-22	IGHJ4	7	20	41	59
3	4.330254041570439E-4	TGTGCGAGATGTCTTTGTACTAGTAGTAGATGTTATTTTTACCGCAACTGCGACTACTTAGACTATTGG	CARCLCTSSRCYFYRNCDYLDYW	IGHV5-10-1	IGHD2-2	IGHJ4	8	20	27	52
3	4.330254041570439E-4	TGTGCGAGAACCTACGGCTGCACTACAACGAACCACGATGCCCGGGCTCCCTGTGCATTCGATATCTGG	CARTYGCTTTNHDARAPCAFDIW	IGHV3-20	IGHD1-14	IGHJ3	8	29	36	53
3	4.330254041570439E-4	TGTGCGAAAGGAGGCGCTATTTTGATTCAGGGAGTTATTTCTCTTGACTACTACTACATGAACGCCTGG	CAKGGAILIQGVISLDYYYMNAW	IGHV3-23	IGHD3-10	IGHJ6	9	25	38	46
3	4.330254041570439E-4	TGTGCAAGAGCGGCGCCCGTAACGACTGGTTATTCTCGTTACTCCGACCACTTCTACATGGACGTCTGG	CARAAPVTTGYSRYSDHFYMDVW	IGHV6-1	IGHD3-9	IGHJ6	9	23	33	38
3	4.330254041570439E-4	TGTGCGAGACATTGCCCTACGTATTATGATTACGTTTGGGGGAGTTATAATTACTTTGACTACTGG	CARHCPTYYDYVWGSYNYFDYW	IGHV4-39	IGHD3-16	IGHJ4	11	17	47	51
3	4.330254041570439E-4	TGTGCGAGAGGGGACTACTCTTTTTGGAGTGGTTCTCACTACTACTTCTACTACATGGACGTCTGG	CARGDYSFWSGSHYYFYYMDVW	IGHV4-34	IGHD3-3	IGHJ6	10	20	33	37
3	4.330254041570439E-4	TGTGCGAGAGACCTTGATGTAGCAGTGGCTGGTACAATGGACTCCTACTACGGTTTGGACGTCTGG	CARDLDVAVAGTMDSYYGLDVW	IGHV3-21	IGHD6-19	IGHJ6	10	19	34	55
3	4.330254041570439E-4	TGTGCGAGAGAGACATATTACTATGATACTAGTAATCGTTATCGGGGCAATGGTATGGACGTCTGG	CARETYYYDTSNRYRGNGMDVW	IGHV3-30	IGHD3-22	IGHJ6	10	15	32	54
3	4.330254041570439E-4	TGTGCCAGAGATCTAGGAGCTGGATACAGCTATGGGTATGGTGGGGACTGGTTCGACCCCTGG	CARDLGAGYSYGYGGDWFDPW	IGHV4-30-2	IGHD5-18	IGHJ5	13	20	34	46
3	4.330254041570439E-4	TGTGCGAGAGTGACTTCGAATCACTATGATAGTCATGGTTTCGAGTATTACTTTGACTACTGG	CARVTSNHYDSHGFEYYFDYW	IGHV4-59	IGHD3-22	IGHJ4	9	22	39	43
3	4.330254041570439E-4	TGTGCGAAATCGGGACCCACCCGATACAGTTTTGGTGTCTATTATTATTACATGGACGTCTGG	CAKSGPTRYSFGVYYYYMDVW	IGHV4-34	IGHD5-18	IGHJ6	6	22	35	38
3	4.330254041570439E-4	TGTGCGAAAGACCGACGATTCAGCAGTGGTTATGCCTATTATTATGAGGGTATGGACGCCTGG	CAKDRRFSSGYAYYYEGMDAW	IGHV3-23	IGHD3-22	IGHJ6	10	24	32	51
3	4.330254041570439E-4	TGTACCACGCATGGGTGCCCGCCGGGTGGTGGCTGCCACTGGGATGATGCTTTTGATATCTGG	CTTHGCPPGGGCHWDDAFDIW	IGHV3-15	IGHD2-15	IGHJ3	7	24	39	43
3	4.330254041570439E-4	TGTGCGAGTGGATTAGAAACGATTTTTGGAGAGGTTATTATGTCACCTCCTGAGCACTGG	CASGLETIFGEVIMSPPEHW	IGHV4-39	IGHD3-3	IGHJ4	7	18	40	55
3	4.330254041570439E-4	TGTGCGAGACTGTATATAGTGGGAGCTTCTCAGGATGACTACTACGGTATGGACGTCTGG	CARLYIVGASQDDYYGMDVW	IGHV5-10-1	IGHD1-26	IGHJ6	9	14	26	37
3	4.330254041570439E-4	TGTGCGAGACCCGCTGTCAGTAACTACGCTTCTGGCTACTACTACTACATGGACGTCTGG	CARPAVSNYASGYYYYMDVW	IGHV4-39	IGHD4-11	IGHJ6	9	17	27	35
3	4.330254041570439E-4	TGTGCGAGAGTGCTGTTTGACGGTAATTACCCCTACTTTTATTACTACATGGACGTCTGG	CARVLFDGNYPYFYYYMDVW	IGHV1-18	IGHD3-9	IGHJ6	9	15	28	32
3	4.330254041570439E-4	TGTGCGAGAGCCCCGTATAGCAGCTCGTCCCTTTCTCACCCCAACTGGTTCCACCCCTGG	CARAPYSSSSLSHPNWFHPW	IGHV4-4	IGHD6-6	IGHJ5	9	14	29	41
3	4.330254041570439E-4	TGTGCGAGAGGTGTTCGCCCCTCAGAGCAGTGGCTGGCGAGGCATGCTTTTGATATCTGG	CARGVRPSEQWLARHAFDIW	IGHV1-8	IGHD6-19	IGHJ3	10	25	36	43
3	4.330254041570439E-4	TGTGCGAGAGGCCTCCACCCTAGCACCTGGTACAGAGGGGTTTACTACTTTGACTACTGG	CARGLHPSTWYRGVYYFDYW	IGHV3-21	IGHD2-2	IGHJ4	9	20	32	42
3	4.330254041570439E-4	TGTGCGAGAGGGGAAGGGGAGTGGCTGGTACGTGGTTACTTCTATTACATGGACGTCTGG	CARGEGEWLVRGYFYYMDVW	IGHV1-8	IGHD6-19	IGHJ6	10	19	32	36
3	4.330254041570439E-4	TGTGCGAGAGACGATGGATATTGTAGTAGTACGACCTGCTGGTCCTGGTTCGACACCTGG	CARDDGYCSSTTCWSWFDTW	IGHV1-46	IGHD2-2	IGHJ5	10	15	39	44
3	4.330254041570439E-4	TGTGCGAGAGACAAGCGGGATATAGTGGCAACGATTTTCTACAACGGTGTGGACGTCTGG	CARDKRDIVATIFYNGVDVW	IGHV3-30	IGHD5-12	IGHJ6	10	17	35	49
3	4.330254041570439E-4	TGTGCGAGAAGGGCGCTCCCCCCCTACGGTGATTATGCAAATGGTGCTTTTGATATCTGG	CARRALPPYGDYANGAFDIW	IGHV3-64	IGHD4-17	IGHJ3	8	23	31	40
3	4.330254041570439E-4	TGTGCGAAGGAACAGGAGCCGATACACTGGACGACTTATCGGTTAAGTTTTGCCTCTTGG	CAKEQEPIHWTTYRLSFASW	IGHV3-30	IGHD1-7	IGHJ4	6	25	30	57
3	4.330254041570439E-4	TGTGCGAAAGCTTTGCTCGACGAGAGCTGGAACTACGGGGAGGTGGGCTTTGACTACTGG	CAKALLDESWNYGEVGFDYW	IGHV3-33	IGHD1-7	IGHJ4	6	26	36	47
3	4.330254041570439E-4	TGTGCGAAAGATCCACAGGAGTACCAGCTGCTCTCGTCAGGGGGCTACTTTGACTACTGG	CAKDPQEYQLLSSGGYFDYW	IGHV3-23	IGHD2-2	IGHJ4	12	19	31	44
3	4.330254041570439E-4	TGTGCGAAAGAGCGTTGGGATATGGTTACTTTTGGGGGAGTGAACTTTTTTGATATCTGG	CAKERWDMVTFGGVNFFDIW	IGHV4-4	IGHD3-16	IGHJ3	10	20	40	47
3	4.330254041570439E-4	TGTGCAACCGGGCGTTGTCCTAATGGTGTGTGCCGGGAAAATGATGTTTTTGATGTCTGG	CATGRCPNGVCRENDVFDVW	IGHV1-45	IGHD2-8	IGHJ3	6	14	32	40
3	4.330254041570439E-4	TGTACCACAGATGTTCATGACGATATTTTGACTGGCTCTACTTCCTACTTTGACTACTGG	CTTDVHDDILTGSTSYFDYW	IGHV3-15	IGHD3-9	IGHJ4	11	19	34	44
3	4.330254041570439E-4	TGTGTGAGATGTGCGATAGGGTCTAACAGTGGCTGGTGCAACTACTTCGACCCCTGG	CVRCAIGSNSGWCNYFDPW	IGHV3-23	IGHD6-19	IGHJ5	3	18	36	38
3	4.330254041570439E-4	TGTGTGAAAGATCTCGGATTCGGTTCGGCAGTGCGTGGTCCTCGGGGGGACTACTGG	CVKDLGFGSAVRGPRGDYW	IGHV3-60	IGHD3-10	IGHJ4	13	21	27	48
3	4.330254041570439E-4	TGTGCTCGAGAGAGGGAGGCTGAGCAGCAGTTGGGACTGAGGCCACTTGACTCCTGG	CAREREAEQQLGLRPLDSW	IGHV1-18	IGHD6-13	IGHJ4	4	22	33	46
3	4.330254041570439E-4	TGTGCGCACAGGGCTCACATGGGTAACAACTGGAACTCCGGCGCTTTTGATATCTGG	CAHRAHMGNNWNSGAFDIW	IGHV2-5	IGHD1-1	IGHJ3	10	25	35	42
3	4.330254041570439E-4	TGTGCGACTACACGGGGATCGCTTCGGAGTGGGAGCTATCCCTACTTTGACTACTGG	CATTRGSLRSGSYPYFDYW	IGHV1-18	IGHD1-26	IGHJ4	6	27	37	41
3	4.330254041570439E-4	TGTGCGAGGTTCTTTGACTACGGTGACGACGCACACTACTGGTATTTCGATATCTGG	CARFFDYGDDAHYWYFDIW	IGHV4-4	IGHD4-17	IGHJ2	7	14	30	35
3	4.330254041570439E-4	TGTGCGAGACTCAAGGGCCGCAGCTGGTCGACGCCGGACCCCGCTTTTGACTACTGG	CARLKGRSWSTPDPAFDYW	IGHV5-51	IGHD2-2	IGHJ4	9	19	27	45
3	4.330254041570439E-4	TGTGCGAGACAGGGTCTCTCTTATGGGGGAGCTGCGACAAACGGGGGTAACCTCTGG	CARQGLSYGGAATNGGNLW	IGHV4-39	IGHD3-16	IGHJ5	10	23	30	49
3	4.330254041570439E-4	TGTGCGAGAGTGGAGCGGCGACTGGTAGAATGGGGCATTTATGTTTTTGATATCTGG	CARVERRLVEWGIYVFDIW	IGHV3-60	IGHD3-9	IGHJ3	3	19	25	40
3	4.330254041570439E-4	TGTGCGAGAGGTGGTGGAAATATAGCAGTGGCTGTTAACAACTGGTTCGACCCCTGG	CARGGGNIAVAVNNWFDPW	IGHV1-2	IGHD6-19	IGHJ5	9	20	33	37
3	4.330254041570439E-4	TGTGCGAGAGGCAATCTGCAGCTCGGTGGTAATTACTACTACTACATGGACGTCTGG	CARGNLQLGGNYYYYMDVW	IGHV1-8	IGHD4-23	IGHJ6	11	23	31	33
3	4.330254041570439E-4	TGTGCGAGAGGGGATTGTCCTGGGGGTCTCTGCTACTCAAGCCTCTGGGGTTACTGG	CARGDCPGGLCYSSLWGYW	IGHV4-34	IGHD2-15	IGHJ4	10	29	37	51
3	4.330254041570439E-4	TGTGCGAGAGATTCCTATGACAGTGATGGTTACCAATTCCCCACCTTTGACTACTGG	CARDSYDSDGYQFPTFDYW	IGHV3-21	IGHD3-22	IGHJ4	11	14	31	44
3	4.330254041570439E-4	TGTGCGAGAGATTGTAGTTACGATTTTTGGAGTGGCAAGTACGGTATGGACGTCTGG	CARDCSYDFWSGKYGMDVW	IGHV3-21	IGHD3-3	IGHJ6	11	17	34	45
3	4.330254041570439E-4	TGTGCGAGAGATCCGGTGGACTACGGTGACTACGGGGGGAACTGGTTCGACCCCTGG	CARDPVDYGDYGGNWFDPW	IGHV3-21	IGHD4-17	IGHJ5	12	18	33	39
3	4.330254041570439E-4	TGTGCGAGAGATCGGGGGTCAGCAGCTGGCCCAGGATATAACTGGTTCGACCCCTGG	CARDRGSAAGPGYNWFDPW	IGHV4-4	IGHD6-13	IGHJ5	12	19	28	39
3	4.330254041570439E-4	TGTGCGAGAGATCATAAAGATAGTAGTGGCTGGCTCAACAACTGGTTCGACCCCTGG	CARDHKDSSGWLNNWFDPW	IGHV3-21	IGHD3-22	IGHJ5	12	18	28	37
3	4.330254041570439E-4	TGTGCGAGAGATAATGCCGATGATGCCACTGGAACTACCGGGTGGTTCGACCCCTGG	CARDNADDATGTTGWFDPW	IGHV3-30	IGHD1-7	IGHJ5	11	27	37	42
3	4.330254041570439E-4	TGTGCGAGAGAGGGGCCTGCTTTGACTCAGGGACTCATGGGCTGGTTCGACCCCTGG	CAREGPALTQGLMGWFDPW	IGHV4-34	IGHD3-9	IGHJ5	9	20	26	41
3	4.330254041570439E-4	TGTGCGAAACCCCGCAACTTGGGTGTCTATGATAATATTGGATTTCCCTCTCATTGG	CAKPRNLGVYDNIGFPSHW	IGHV3-30	IGHD3-22	IGHJ4	6	26	40	54
3	4.330254041570439E-4	TGTGCGAAAGATCTGAGGACGTGGCAGGTCTTAGGGAGGAGTCCTTTTGATATGTGG	CAKDLRTWQVLGRSPFDMW	IGHV3-23	IGHD1-14	IGHJ3	13	18	23	43
3	4.330254041570439E-4	TGTGCGAAAGATCAGTCCGATATTTTGACTGGTCCGGGAGGCTACTTTGACTACTGG	CAKDQSDILTGPGGYFDYW	IGHV3-30	IGHD3-9	IGHJ4	12	17	32	41
3	4.330254041570439E-4	TGTGCGAAAGATGAGGTCAGGCTTAGCGGTGGGTGGACTTACTACTTTGACTACTGG	CAKDEVRLSGGWTYYFDYW	IGHV3-60	IGHD6-19	IGHJ4	11	23	35	39
3	4.330254041570439E-4	TGTGCGAAAAACCAGCAGGCCGACTGGAACGACGCCCCGGATGGGTTCGACCCCTGG	CAKNQQADWNDAPDGFDPW	IGHV4-28	IGHD1-1	IGHJ5	10	22	33	43
3	4.330254041570439E-4	TGTGCACACAGATCGAACTTATATTGTGGTGGTGATTGCCCCGCTTTTGATATTTGG	CAHRSNLYCGGDCPAFDIW	IGHV2-5	IGHD2-21	IGHJ3	11	20	38	42
3	4.330254041570439E-4	TGTGCACACAGACTTAACTTTAGAAGCAATTGGAATTCCGGCTGGTTCGACCCCTGG	CAHRLNFRSNWNSGWFDPW	IGHV2-5	IGHD2-21	IGHJ5	12	34	40	41
3	4.330254041570439E-4	TGTACTAGAGGGAGGCTAGAGGCCAGTATAAGAATCTACTACGGTTTGGACGTCTGG	CTRGRLEASIRIYYGLDVW	IGHV3-73	IGHD1-26	IGHJ6	8	35	42	46
3	4.330254041570439E-4	TGCGCGAGGGCGGATTTCGATTATTGGAATGATTATACCTACTATGCAGACTACTGG	CARADFDYWNDYTYYADYW	IGHV3-21	IGHD3-3	IGHJ4	7	13	35	48
3	4.330254041570439E-4	TGCGCGAGAAGAAAGTTAATATTTGGATCTGTAGCAGCTCGTTATTTTGACAACTGG	CARRKLIFGSVAARYFDNW	IGHV4-34	IGHD6-6	IGHJ4	8	31	41	45
3	4.330254041570439E-4	TGCGCACAGTCTTACACCCATTATAGTGGTGGTGGCTGGTTTAGTTTTGACTACTGG	CAQSYTHYSGGGWFSFDYW	IGHV2-5	IGHD2-15	IGHJ4	7	19	37	45
3	4.330254041570439E-4	TGTGTGAGACATGAGGTTGTGGAAATTTTACTGGCACACTGGTTCGACACCTGG	CVRHEVVEILLAHWFDTW	IGHV5-10-1	IGHD2-21	IGHJ5	12	16	21	37
3	4.330254041570439E-4	TGTGTGAGAGATTACAGTAACTTCATTCACTACTACTACGGTTTGGACGTCTGG	CVRDYSNFIHYYYGLDVW	IGHV4-39	IGHD4-11	IGHJ6	8	12	21	28
3	4.330254041570439E-4	TGTGTGAAAGAGGGACTGCTTCAAGGCAGCTGGCATGATGCTTTCGATATCTGG	CVKEGLLQGSWHDAFDIW	IGHV3-30	IGHD2-2	IGHJ3	10	25	32	33
3	4.330254041570439E-4	TGTGCCAGATCACAATGCAGTGGTGTTGGGTGCTATGAGAATTTTGACTACTGG	CARSQCSGVGCYENFDYW	IGHV5-10-1	IGHD2-15	IGHJ4	8	18	34	42
3	4.330254041570439E-4	TGTGCCAGAGCCGTGTATTACGATGTTCGGAGTGGTCATTTCTTTGACTCCTGG	CARAVYYDVRSGHFFDSW	IGHV4-30-2	IGHD3-3	IGHJ4	9	14	39	41
3	4.330254041570439E-4	TGTGCCAGAGAGAGGAGCAGTGGCCTTTACAATTACTACGGTCTCGACGTCTGG	CARERSSGLYNYYGLDVW	IGHV1-2	IGHD3-22	IGHJ6	10	31	39	45
3	4.330254041570439E-4	TGTGCCAGAAATTCGTATTACTATGGTTCGGGGAGTTTGTTTTTTGATATCTGG	CARNSYYYGSGSLFFDIW	IGHV4-30-2	IGHD3-10	IGHJ3	8	9	36	41
3	4.330254041570439E-4	TGTGCGGCACCGCGCAGTAGCAGTACCTGGAACTCTGATGCTTTTGATCTCTGG	CAAPRSSSTWNSDAFDLW	IGHV3-30	IGHD1-7	IGHJ3	5	26	33	35
3	4.330254041570439E-4	TGTGCGAGAGGGTGGCGGTCAACTGCCGGCAGCTGGACCAAGTTTGACACCTGG	CARGWRSTAGSWTKFDTW	IGHV4-59	IGHD2-2	IGHJ5	9	28	35	41
3	4.330254041570439E-4	TGTGCGAGAGGATCGGGGTCCGATAACTGGAATAACAACTGGTTCGACCCCTGG	CARGSGSDNWNNNWFDPW	IGHV4-34	IGHD1-20	IGHJ5	10	22	31	34
3	4.330254041570439E-4	TGTGCGAGAGATTTTGCAGCTGGTACGTTCGGTGTTGGCTGGTTCGACCCCTGG	CARDFAAGTFGVGWFDPW	IGHV4-4	IGHD6-13	IGHJ5	11	15	27	38
3	4.330254041570439E-4	TGTGCGAGAGATCTGTATGATAGCGCCTATTGGTACTATGGCATGGACGTCTGG	CARDLYDSAYWYYGMDVW	IGHV1-2	IGHD2-2	IGHJ6	13	30	37	41
3	4.330254041570439E-4	TGTGCGAGAGATCATAGAAGGGGGAACTACTACTACTACTACATGGACGTCTGG	CARDHRRGNYYYYYMDVW	IGHV3-21	IGHD3-16	IGHJ6	12	19	24	25
3	4.330254041570439E-4	TGTGCGAGAGATGGAGGGCTATTATGGTTCGGGGAAAACTGGTTCGACCCCTGG	CARDGGLLWFGENWFDPW	IGHV1-2	IGHD3-10	IGHJ5	11	22	34	36
3	4.330254041570439E-4	TGTGCGAGAGATGAAGTCACTCCGTCTCGTGTGAGGTCCGGAATCTCCTTCTGG	CARDEVTPSRVRSGISFW	IGHV1-18	IGHD2-21	IGHJ4	11	36	43	50
3	4.330254041570439E-4	TGTGCGAGAGAGTATGTCCATGATGGTCGTGGTTATTACCCTCTTGACTATTGG	CAREYVHDGRGYYPLDYW	IGHV4-59	IGHD3-22	IGHJ4	10	19	38	43
3	4.330254041570439E-4	TGTGCGAGAGAATGGGGCAGCAGCTGGTCCGGTAGGGGGGAGGTGGACTACTGG	CAREWGSSWSGRGEVDYW	IGHV4-31	IGHD6-13	IGHJ4	10	16	27	45
3	4.330254041570439E-4	TGTGCGAAATTTATGACTTGGGGGCCACCCTACTCGTACGCTCTGGACGAGTGG	CAKFMTWGPPYSYALDEW	IGHV5-10-1	IGHD3-16	IGHJ6	6	17	23	43
3	4.330254041570439E-4	TGTGCGAAACAAGTGTACGGGGCCTACAGCAATTATGGCGGCTGGGATATCTGG	CAKQVYGAYSNYGGWDIW	IGHV5-10-1	IGHD4-4	IGHJ3	10	23	28	45
3	4.330254041570439E-4	TGTGCGAAAGGCCCGACTACGGTGACTACCTCGGACTTTAGCTTTGACTACTGG	CAKGPTTVTTSDFSFDYW	IGHV3-23	IGHD4-17	IGHJ4	9	14	28	41
3	4.330254041570439E-4	TGTGCGAAAGATCGGCGGGACAATTGGAGTTGGGGTGGATACTTTGACTCCTGG	CAKDRRDNWSWGGYFDSW	IGHV3-23	IGHD3-3	IGHJ4	12	23	29	39
3	4.330254041570439E-4	TGTGCGAAAGATGGGGGATATTACGATACTTTGACCAACTTCCTTGACTCCTGG	CAKDGGYYDTLTNFLDSW	IGHV3-23	IGHD3-9	IGHJ4	11	18	34	43
3	4.330254041570439E-4	TGTGCGAAAGAAGTCTCTTCGTGGGGTAACTGGGGGAGTGCTTTTGATGTTTGG	CAKEVSSWGNWGSAFDVW	IGHV3-74	IGHD7-27	IGHJ3	4	26	34	38
3	4.330254041570439E-4	TGTGCAACAGATCCTCTGTGGTTCGGGGAATTACATAGGGGGAGAGACTACTGG	CATDPLWFGELHRGRDYW	IGHV1-24	IGHD3-10	IGHJ4	12	18	32	45
3	4.330254041570439E-4	TGTGCAAAAGGGGATTACTATGGTTCAGGGACTTCTTCCCCCATGTACTCTTGG	CAKGDYYGSGTSSPMYSW	IGHV3-43	IGHD3-10	IGHJ4	9	13	30	51
3	4.330254041570439E-4	TGTGCAAAAGGGACAGTGGCTGGAATTTTTAAAGGGGACTACATGGACGTCTGG	CAKGTVAGIFKGDYMDVW	IGHV3-9	IGHD6-19	IGHJ6	9	13	22	37
3	4.330254041570439E-4	TGTACTGCAGGCTGGTTGACAGGTGCCTCGGGGCCACATTATAAAGACTACTGG	CTAGWLTGASGPHYKDYW	IGHV3-15	IGHD3-10	IGHJ4	4	37	43	45
3	4.330254041570439E-4	TGTAGCACCATAGCAGCTCGTCCGGGCTACTACTACTACGGTATGGACGTCTGG	CSTIAARPGYYYYGMDVW	IGHV1-18	IGHD6-6	IGHJ6	2	9	24	26
3	4.330254041570439E-4	TGCGCGAGAATACACTGGGGAGCCGGAAACGGGCCTTACTACTTTGACTACTGG	CARIHWGAGNGPYYFDYW	IGHV4-39	IGHD7-27	IGHJ4	8	13	20	36
3	4.330254041570439E-4	TGTGCGCGACCTCAGGGAGCACATGGTGGGACTGACGCTTTTGATATCTGG	CARPQGAHGGTDAFDIW	IGHV5-51	IGHD2-15	IGHJ3	9	23	28	32
3	4.330254041570439E-4	TGTGCGCGACGATCGGCTGGTATAGTAGCTTACGTCGGCGTGCACTACTGG	CARRSAGIVAYVGVHYW	IGHV4-39	IGHD1-26	IGHJ4	9	22	29	43
3	4.330254041570439E-4	TGTGCGGGACTGATATGGTTCGGGGAGTTATTTGGTGCTTTTGATATCTGG	CAGLIWFGELFGAFDIW	IGHV1-58	IGHD3-10	IGHJ3	6	13	31	35
3	4.330254041570439E-4	TGTGCGAGTCCCCAATGTGGTGAAACCAGCTGCTATGCCTGGCACTTTTGG	CASPQCGETSCYAWHFW	IGHV4-39	IGHD2-2	IGHJ4	7	24	38	48
3	4.330254041570439E-4	TGTGCGAGGCGGCGATCGGCAGCAACTGGTTCGGGTGCTTTTGATATCTGG	CARRRSAATGSGAFDIW	IGHV3-11	IGHD3-10	IGHJ3	7	26	34	35
3	4.330254041570439E-4	TGTGCGAGGCAGCCGATGCCACTGGCTCGCCAAGATGCTTTTGATGTCTGG	CARQPMPLARQDAFDVW	IGHV5-10-1	IGHD6-19	IGHJ3	7	17	23	33
3	4.330254041570439E-4	TGTGCGAGGGCCAGGTATAGTGGGAACTACTACGACTACTTTGACTACTGG	CARARYSGNYYDYFDYW	IGHV5-51	IGHD1-26	IGHJ4	7	13	33	34
3	4.330254041570439E-4	TGTGCGAGGGATCTGATGGGGAACAGTGGCTACTACGACTTTGACTATTGG	CARDLMGNSGYYDFDYW	IGHV3-30	IGHD5-12	IGHJ4	13	24	32	33
3	4.330254041570439E-4	TGTGCGAGGGATATTCGACGGGTGGGAGACACTCTCTACTTTGACTACTGG	CARDIRRVGDTLYFDYW	IGHV4-59	IGHD1-26	IGHJ4	11	21	27	35
3	4.330254041570439E-4	TGTGCGAGGAGGTCAGACGGTGGCTGGGAGGGCAACTGGTTCGACCCCTGG	CARRSDGGWEGNWFDPW	IGHV4-59	IGHD6-19	IGHJ5	7	19	26	32
3	4.330254041570439E-4	TGTGCGAGATATAGTGGCTACGACGACTACTACTACGGTATGGACGTCTGG	CARYSGYDDYYYGMDVW	IGHV1-46	IGHD5-12	IGHJ6	8	9	22	25
3	4.330254041570439E-4	TGTGCGAGACCGTCATATTGTGGTAGTGTCAGCTGCCCCTTTGGATGCTGG	CARPSYCGSVSCPFGCW	IGHV3-23	IGHD2-2	IGHJ4	6	14	35	47
3	4.330254041570439E-4	TGTGCGAGAGTTTTGGGCAGCAGCTGCTGCGACAACTGGTTCGACCCCTGG	CARVLGSSCCDNWFDPW	IGHV3-20	IGHD6-13	IGHJ5	9	20	29	31
3	4.330254041570439E-4	TGTGCGAGAGCCGACTGGCGACCGGAACACCCCTACTACTTTGACCATTGG	CARADWRPEHPYYFDHW	IGHV4-4	IGHD1-14	IGHJ4	9	20	27	33
3	4.330254041570439E-4	TGTGCGAGAGGCCTGAACTATGGTTCGGGGAGTTACTACTTTGACTACTGG	CARGLNYGSGSYYFDYW	IGHV4-34	IGHD3-10	IGHJ4	13	16	32	33
3	4.330254041570439E-4	TGTGCGAGAGATTGTCGATATTGTAGTAGTACCCCCCGTATGGACGTCTGG	CARDCRYCSSTPRMDVW	IGHV4-31	IGHD2-2	IGHJ6	11	16	32	39
3	4.330254041570439E-4	TGTGCGAGAGATCTTCTGGGGAACAGTGGCTGGCACGACTTTGAATTCTGG	CARDLLGNSGWHDFEFW	IGHV3-30	IGHD6-19	IGHJ4	13	23	36	37
3	4.330254041570439E-4	TGTGCGAGAGATCCCCTTCCCCGACTGGGGATGGGGTCTCCTGGTTACTGG	CARDPLPRLGMGSPGYW	IGHV1-46	IGHD7-27	IGHJ4	12	23	31	45
3	4.330254041570439E-4	TGTGCGAGAGATCGAACCCCCCAGTATACCAGCTCGTCTTTAGACTACTGG	CARDRTPQYTSSSLDYW	IGHV3-11	IGHD6-6	IGHJ4	12	22	37	42
3	4.330254041570439E-4	TGTGCGAGAGATCAGGGGGAAGGGCAGCTCTTAAACTGGTTCGACCCCTGG	CARDQGEGQLLNWFDPW	IGHV3-21	IGHD6-6	IGHJ5	12	23	29	33
3	4.330254041570439E-4	TGTGCGAGAGATGCCCTCGCAGGCACCTCGGCCGATGTTCTTGATATGTGG	CARDALAGTSADVLDMW	IGHV1-18	.	IGHJ3	20	-1	-1	33
3	4.330254041570439E-4	TGTGCGAGAGATGGAGGGGAGTGGATGATATTTTATTACTTTGACTTCTGG	CARDGGEWMIFYYFDFW	IGHV3-30	IGHD3-9	IGHJ4	11	26	33	36
3	4.330254041570439E-4	TGTGCGAAGGAGGGACATAGCAGTGGACGTGCGGGGAATCTTAACTTCTGG	CAKEGHSSGRAGNLNFW	IGHV3-30	IGHD6-19	IGHJ4	6	16	25	43
3	4.330254041570439E-4	TGTGCGAAATATTATTATGGTAGCAGTGGTGACACTTTCATTGATTACTGG	CAKYYYGSSGDTFIDYW	IGHV4-4	IGHD3-22	IGHJ4	6	9	29	40
3	4.330254041570439E-4	TGTGCGAAACGACAGAGATGGCTGGAATCCAGTGTCGGAGTTGACTATTGG	CAKRQRWLESSVGVDYW	IGHV3-23	IGHD5-24	IGHJ4	8	13	22	40
3	4.330254041570439E-4	TGTGCGAAAGTTGTATTAGTACCAGCTGCTACCGACTACTTTGACTACTGG	CAKVVLVPAATDYFDYW	IGHV3-23	IGHD2-2	IGHJ4	9	10	30	34
3	4.330254041570439E-4	TGTGCATGGAGGATAATGGGTGATGATGCTTGGGGTGCTTTTGATATCTGG	CAWRIMGDDAWGAFDIW	IGHV1-24	IGHD2-15	IGHJ3	5	9	14	35
3	4.330254041570439E-4	TGTGCACTCAGACGGGAAGATTTACGATCTTTTCACCTGTCGGAGTTATGG	CALRREDLRSFHLSELW	IGHV2-5	IGHD3-9	IGHJ4	13	21	32	48
3	4.330254041570439E-4	TGTGCACGGATACTTCTCGACCTAACTGGGGATTTGTACTTTGACTACTGG	CARILLDLTGDLYFDYW	IGHV2-26	IGHD7-27	IGHJ4	12	21	32	36
3	4.330254041570439E-4	TGTGCACACTCGGAAGTAGTTACAATTTATCAGGATGCTTTTGATGTTTGG	CAHSEVVTIYQDAFDVW	IGHV2-5	IGHD4-11	IGHJ3	8	15	22	28
3	4.330254041570439E-4	TGTGCAAAAGACTCTCACTACGGTGACCGATTTGATGCTTTTGATATCTGG	CAKDSHYGDRFDAFDIW	IGHV3-9	IGHD4-17	IGHJ3	10	16	26	32
3	4.330254041570439E-4	TGCGCGAGTCGGTGGCGAGATAGTTATAGTGGCAACTATCATGAGTCGTGG	CASRWRDSYSGNYHESW	IGHV5-51	IGHD5-12	IGHJ4	7	24	32	48
3	4.330254041570439E-4	TGTGTGAGAGAATTAGAGATGCCTCGCATAAGGGACTTTGACTACTGG	CVRELEMPRIRDFDYW	IGHV1-18	IGHD5-24	IGHJ4	10	13	20	34
3	4.330254041570439E-4	TGTGCTAGAGAGAGGGATTATAATTGGAACGACTTCTTTGACTACTGG	CARERDYNWNDFFDYW	IGHV3-49	IGHD1-20	IGHJ4	10	18	30	31
3	4.330254041570439E-4	TGTGCGGCTGATTACTATGATAGTAGTGATTATGCGTATGATATCTGG	CAADYYDSSDYAYDIW	IGHV5-10-1	IGHD3-22	IGHJ3	5	10	27	31
3	4.330254041570439E-4	TGTGCGGGTCATAGCAGCAGCTGGTACGGGGACTACTTTGACTACTGG	CAGHSSSWYGDYFDYW	IGHV3-23	IGHD6-13	IGHJ4	5	10	27	31
3	4.330254041570439E-4	TGTGCGAGTCGGGGGATTACGGCTTTTGGAGTGGCCGAACCCCTCTGG	CASRGITAFGVAEPLW	IGHV3-23	IGHD3-3	IGHJ4	6	15	33	44
3	4.330254041570439E-4	TGTGCGAGCTCTTTCCCCACAACGACCTCGCGATACTTTGACTACTGG	CASSFPTTTSRYFDYW	IGHV3-33	IGHD1-1	IGHJ4	7	20	29	33
3	4.330254041570439E-4	TGTGCGAGATTGTCGGAGGATGGTTACCCATGGAGGGATGACTACTGG	CARLSEDGYPWRDDYW	IGHV3-21	IGHD5-18	IGHJ4	8	19	26	38
3	4.330254041570439E-4	TGTGCGAGACTTCGGAGGTTCCGAAGTACTTCCGTCTTTGACTTCTGG	CARLRRFRSTSVFDFW	IGHV5-51	IGHD1-14	IGHJ4	9	16	22	35
3	4.330254041570439E-4	TGTGCGAGAGTTTGGGGGAGTTATCGCCCTGATGCTTTTGATATCTGG	CARVWGSYRPDAFDIW	IGHV5-10-1	IGHD3-16	IGHJ3	8	9	25	29
3	4.330254041570439E-4	TGTGCGAGAGTGGATGGCTATAGGGCAGTTGATGCCTTTGATATCTGG	CARVDGYRAVDAFDIW	IGHV1-46	IGHD5-24	IGHJ3	9	12	19	29
3	4.330254041570439E-4	TGTGCGAGAGTGGATGGGTATAGGGCAGTTGATGCCTTTGATATCTGG	CARVDGYRAVDAFDIW	IGHV1-46	IGHD6-13	IGHJ3	9	15	22	29
3	4.330254041570439E-4	TGTGCGAGAGCCGTCCATGACTCCGGTGACGACGGGCCTGGGTACTGG	CARAVHDSGDDGPGYW	IGHV3-23	IGHD4-17	IGHJ4	6	15	33	42
3	4.330254041570439E-4	TGTGCGAGAGCGCCCGACATCGGTGACTACCGCTACTTTGACCACTGG	CARAPDIGDYRYFDHW	IGHV4-34	IGHD4-17	IGHJ4	9	20	29	32
3	4.330254041570439E-4	TGTGCGAGAGGTGACTTTAATGATCTCAGATATGGCTTTCCCCTCTGG	CARGDFNDLRYGFPLW	IGHV4-34	IGHD5-24	IGHJ4	10	27	36	44
3	4.330254041570439E-4	TGTGCGAGAGGTGACCGTAATGACCTCAGATATGGCTTTGCCCTCTGG	CARGDRNDLRYGFALW	IGHV4-34	IGHD5-24	IGHJ4	10	27	36	44
3	4.330254041570439E-4	TGTGCGAGAGGTGAATTCAATGATATCAGATATGGGTTTGCCCTCTGG	CARGEFNDIRYGFALW	IGHV4-34	IGHD3-22	IGHJ5	10	19	24	34
3	4.330254041570439E-4	TGTGCGAGAGGTGAACTTAATGATATTAGATATGGGTTTGCCCTCTGG	CARGELNDIRYGFALW	IGHV4-34	IGHD3-22	IGHJ5	10	19	28	34
3	4.330254041570439E-4	TGTGCGAGAGGCGGCCCCAGATGCGGTACCAGCTGCTTTTGGGACTGG	CARGGPRCGTSCFWDW	IGHV4-34	IGHD2-2	IGHJ4	11	25	36	43
3	4.330254041570439E-4	TGTGCGAGAGGGGAATATAGTGGCTACGATTTTTATTTTGACTACTGG	CARGEYSGYDFYFDYW	IGHV3-21	IGHD5-12	IGHJ4	9	14	30	36
3	4.330254041570439E-4	TGTGCGAGAGGACACACTATAGTGGGGTCTACCTGCCCAATTCACTGG	CARGHTIVGSTCPIHW	IGHV3-21	IGHD1-26	IGHJ4	9	17	25	43
3	4.330254041570439E-4	TGTGCGAGAGATCTGGGGGTTGTGGTGGGCTACGGTATGGACGTCTGG	CARDLGVVVGYGMDVW	IGHV3-30	IGHD2-21	IGHJ6	13	19	27	36
3	4.330254041570439E-4	TGTGCGAGAGATCAAAACAGTATCTACGTGGGTTCTTTTGATATGTGG	CARDQNSIYVGSFDMW	IGHV3-21	IGHD4-11	IGHJ3	12	16	28	34
3	4.330254041570439E-4	TGTGCGAGAGACCGACCCGAATACAGCAGCCGCCGATTTGACTCCTGG	CARDRPEYSSRRFDSW	IGHV3-21	IGHD5-18	IGHJ4	10	20	26	36
3	4.330254041570439E-4	TGTGCGAGAACTACAGGCATTGCTGGGTCGGGCTGGTTCGACCCCTGG	CARTTGIAGSGWFDPW	IGHV4-4	IGHD4-11	IGHJ5	8	9	15	32
3	4.330254041570439E-4	TGTGCGAAGAGTGATGCGGTGGTAACGCCATACTACTTTGACTCCTGG	CAKSDAVVTPYYFDSW	IGHV3-23	IGHD4-23	IGHJ4	7	16	25	30
3	4.330254041570439E-4	TGTGCGAAAGATTTACGCTCCACTAACTACGGTGCTTTTGATATCTGG	CAKDLRSTNYGAFDIW	IGHV3-23	IGHD4-11	IGHJ3	11	23	30	32
3	4.330254041570439E-4	TGTGCACGGATACTAGGAGATAGTGGGAGCTTCCCCTTAGACTACTGG	CARILGDSGSFPLDYW	IGHV2-26	IGHD1-26	IGHJ4	12	19	30	35
3	4.330254041570439E-4	TGTGCACACTCATCAATGAGTGGCGCAATTCATGCCTATGATATCTGG	CAHSSMSGAIHAYDIW	IGHV2-70	IGHD3-3	IGHJ3	6	17	22	31
3	4.330254041570439E-4	TGTGCACACAGCTCCTCCTACGGTGACCGTACTCGATTTGACTACTGG	CAHSSSYGDRTRFDYW	IGHV2-5	IGHD4-17	IGHJ4	10	17	26	36
3	4.330254041570439E-4	TGTGCAACTTCAGTCGGTGTAGTAGCTCGTCCGGACCTCCACCACTGG	CATSVGVVARPDLHHW	IGHV1-24	IGHD6-6	IGHJ1	7	19	35	37
3	4.330254041570439E-4	TGTGCAACAGGGGCGGTAGTGGGAGCTACGGGATGGTTCGACCCCTGG	CATGAVVGATGWFDPW	IGHV1-24	IGHD1-26	IGHJ5	9	16	28	33
3	4.330254041570439E-4	TGTGCAAGAGTGGTGCCAGCTGGGACTTACTACGGTCTGGACGTCTGG	CARVVPAGTYYGLDVW	IGHV3-13	IGHD2-2	IGHJ6	9	16	32	37
3	4.330254041570439E-4	TGTGCAAGAGGGAGTTGTACTGGTGGTGGCTGTTATTTCGACCTTTGG	CARGSCTGGGCYFDLW	IGHV6-1	IGHD2-15	IGHJ5	9	14	31	36
3	4.330254041570439E-4	TGTACTAGACAGGGGGGCGATTTTTGGACTGGTTATTATGACTCCTGG	CTRQGGDFWTGYYDSW	IGHV3-73	IGHD3-3	IGHJ4	10	17	37	38
3	4.330254041570439E-4	TGTACCCGGACGTATAGTGGGAGCTACGGCAATTGGTTCGACTCCTGG	CTRTYSGSYGNWFDSW	IGHV3-23	IGHD1-26	IGHJ5	2	11	26	29
3	4.330254041570439E-4	TGCGCGAGATCGCCGGGCGGTGACTACCACTGGTACTTCGCCCTCTGG	CARSPGGDYHWYFALW	IGHV5-10-1	IGHD4-17	IGHJ2	8	17	26	28
3	4.330254041570439E-4	TGTCTCCTTCTGTTGGAGACTACTTACGATGCTTTTGATATCTGG	CLLLLETTYDAFDIW	IGHV3-74	IGHD3-22	IGHJ3	2	18	23	27
3	4.330254041570439E-4	TGTCTCCTTCTGTTGGAAACTACTTACGATGCTTTTGATATCTGG	CLLLLETTYDAFDIW	IGHV3-74	IGHD1-7	IGHJ3	2	17	22	27
3	4.330254041570439E-4	TGTCTCGTTCTGTTGGAAAGTTCTTTCGGTGCTTTTGATATCTGG	CLVLLESSFGAFDIW	IGHV3-74	IGHD1-1	IGHJ3	2	4	9	29
3	4.330254041570439E-4	TGTGTGAGAGTCAAGGGGGGTGAGGTGACTACGTTGGACCACTGG	CVRVKGGEVTTLDHW	IGHV3-21	IGHD4-17	IGHJ5	9	23	31	32
3	4.330254041570439E-4	TGTGTGAAACGACATAGCCTCAACTGGTACCTCCTTGACTACTGG	CVKRHSLNWYLLDYW	IGHV3-30	IGHD6-13	IGHJ4	3	13	29	34
3	4.330254041570439E-4	TGTGCCCGCAGGCCAGCTACTCTCGTCCGGGGCTTTGACTACTGG	CARRPATLVRGFDYW	IGHV2-5	IGHD6-6	IGHJ4	4	21	29	32
3	4.330254041570439E-4	TGTGCGGGGGCCTCTGGTGATCGAGCCTTCTACTTTGACTACTGG	CAGASGDRAFYFDYW	IGHV1-46	IGHD2-21	IGHJ4	5	14	19	29
3	4.330254041570439E-4	TGTGCGATTGAACCGGTGACTGGCACCTATTATTTTGACTCCTGG	CAIEPVTGTYYFDSW	IGHV1-69	IGHD2-21	IGHJ4	6	14	21	33
3	4.330254041570439E-4	TGTGCGATAGAACCGGTGACTGGAACCTATTACTTTGACTCCTGG	CAIEPVTGTYYFDSW	IGHV1-67	IGHD1-1	IGHJ4	10	18	25	30
3	4.330254041570439E-4	TGTGCGATAGAAGCAGTGACTGGCACCTATTACTTTGGCTCCTGG	CAIEAVTGTYYFGSW	IGHV1-67	IGHD6-19	IGHJ4	10	11	22	30
3	4.330254041570439E-4	TGTGCGACACAAATTAAGATAACTGAGGAATATTTCCACCACTGG	CATQIKITEEYFHHW	IGHV3-21	IGHD1-20	IGHJ1	6	18	24	27
3	4.330254041570439E-4	TGTGCGACAGAACTGGTGACTGGCACCTATTACTTTGACTCCTGG	CATELVTGTYYFDSW	IGHV1-67	IGHD2-21	IGHJ4	10	13	21	30
3	4.330254041570439E-4	TGTGCGAGTGAGTTGCAGCTGGAGACCAACCGGTTCGACCCCTGG	CASELQLETNRFDPW	IGHV1-2	IGHD2-2	IGHJ5	7	14	21	26
3	4.330254041570439E-4	TGTGCGAGCCCGTTGACTACGACTTCCGTTACCTTCCAGAACTGG	CASPLTTTSVTFQNW	IGHV1-18	IGHD4-17	IGHJ1	7	13	20	32
3	4.330254041570439E-4	TGTGCGAGCAACGGTGGTAACTCCGCCTGGAACTTCGATGTCTGG	CASNGGNSAWNFDVW	IGHV4-59	IGHD4-23	IGHJ2	7	10	24	26
3	4.330254041570439E-4	TGTGCGAGGTATACAACTGTGCTTATAGGGTACTTTGAACACTGG	CARYTTVLIGYFEHW	IGHV3-11	IGHD1-1	IGHJ4	7	11	18	30
3	4.330254041570439E-4	TGTGCGAGATTCTGGGAGGAGACTGGGGATTATTTTGACCTCTGG	CARFWEETGDYFDLW	IGHV3-11	IGHD7-27	IGHJ5	8	21	29	36
3	4.330254041570439E-4	TGTGCGAGATCTCGATATAGTGGCTACATATTCCTTGACTACTGG	CARSRYSGYIFLDYW	IGHV1-46	IGHD5-12	IGHJ4	8	13	26	34
3	4.330254041570439E-4	TGTGCGAGATCCGATGTGTCTACGATTCCCAACTTTCTCTTCTGG	CARSDVSTIPNFLFW	IGHV1-2	IGHD5-12	IGHJ1	8	15	26	41
3	4.330254041570439E-4	TGTGCGAGATCGGGCGACTACGGTGACTGGAAGAATGACTATTGG	CARSGDYGDWKNDYW	IGHV1-18	IGHD4-17	IGHJ4	8	15	27	35
3	4.330254041570439E-4	TGTGCGAGATACATTGGGATCGTTACATATGCATTTGAAATCTGG	CARYIGIVTYAFEIW	IGHV4-34	IGHD3-16	IGHJ3	8	18	24	28
3	4.330254041570439E-4	TGTGCGAGACGATTTGCCTATGGTTTATACTACTTTGACTACTGG	CARRFAYGLYYFDYW	IGHV3-21	IGHD3-10	IGHJ4	8	17	24	27
3	4.330254041570439E-4	TGTGCGAGAGCGTTCAGGGTCGGAATTAGTGCTTTTGATATCTGG	CARAFRVGISAFDIW	IGHV3-53	IGHD2-21	IGHJ3	9	20	25	29
3	4.330254041570439E-4	TGTGCGAGAGGCGGCGCCAATTACTACGGTTGGTTCGACCCCTGG	CARGGANYYGWFDPW	IGHV1-46	IGHD3-22	IGHJ5	9	19	27	30
3	4.330254041570439E-4	TGTGCGAGAGGCACTGGGGATATCAGGGTCGGATTTGACTACTGG	CARGTGDIRVGFDYW	IGHV4-34	IGHD7-27	IGHJ4	11	12	20	33
3	4.330254041570439E-4	TGTGCGAGAGGCACTGGGGATATCAGGGTAGGCTTTGAGTACTGG	CARGTGDIRVGFEYW	IGHV4-34	IGHD7-27	IGHJ4	11	12	20	32
3	4.330254041570439E-4	TGTGCGAGAGGGGACATGCGGGTGACTCGCCACTTTGACTTCTGG	CARGDMRVTRHFDFW	IGHV1-8	IGHD2-21	IGHJ4	10	20	26	31
3	4.330254041570439E-4	TGTGCGAGAGATTCCCCTGATTCTTCTGATGTTTTTCATATATGG	CARDSPDSSDVFHIW	IGHV4-4	IGHD3-10	IGHJ3	11	12	16	26
3	4.330254041570439E-4	TGTGCGAGAGACGCCCTTTCCCACACTAGTTACTTTGACTACTGG	CARDALSHTSYFDYW	IGHV4-31	IGHD1-26	IGHJ4	10	18	23	30
3	4.330254041570439E-4	TGTGCGAGAGAGAGTATGATGGCAGCACCAAACTTTGACCACTGG	CARESMMAAPNFDHW	IGHV3-21	IGHD3-22	IGHJ4	10	14	19	31
3	4.330254041570439E-4	TGTGCGAGAGAACCGGTGACTGGCACCTATTACTTTGACTCCTGG	CAREPVTGTYYFDSW	IGHV7-81	IGHD2-21	IGHJ4	8	14	21	30
3	4.330254041570439E-4	TGTGCGAGAGAAGCGGTGACTGGCACCTATTACTTTGACTCCTGG	CAREAVTGTYYFDSW	IGHV1-45	IGHD2-21	IGHJ4	8	14	21	30
3	4.330254041570439E-4	TGTGCGAGAGAAATAGTGGGACAACCCCTGCCAACAGACTACTGG	CAREIVGQPLPTDYW	IGHV1-18	IGHD1-26	IGHJ4	10	12	20	36
3	4.330254041570439E-4	TGTGCGAGAACCGATTACTATGATAGTCGTTTTCCGGACGTCTGG	CARTDYYDSRFPDVW	IGHV1-2	IGHD3-22	IGHJ6	8	13	26	35
3	4.330254041570439E-4	TGTGCGAGAAACATTGGGGATATCAGAGTAGGCTTTGACTACTGG	CARNIGDIRVGFDYW	IGHV4-34	IGHD7-27	IGHJ4	8	14	20	32
3	4.330254041570439E-4	TGTGCGAAACTGCGCAGTACCTGGTATTCTGATCTTCATCTATGG	CAKLRSTWYSDLHLW	IGHV3-33	IGHD3-16	IGHJ3	6	23	32	42
3	4.330254041570439E-4	TGTGCGAAAGATCGTTATCAGTGGATGGACTACTTTGACCAGTGG	CAKDRYQWMDYFDQW	IGHV3-74	IGHD6-19	IGHJ4	12	18	27	28
3	4.330254041570439E-4	TGTGTAAGGGGCAGTAATGACTGGGTCGGGATTGATATCTGG	CVRGSNDWVGIDIW	IGHV3-74	IGHD3-9	IGHJ3	7	17	23	31
3	4.330254041570439E-4	TGTGCGCAGGGCCTCGGACCTCGTTTGTATAGTAGTTTGTTC	CAQGLGPRLYSSLF	IGHV3-23	IGHD3-22	IGHJ4	5	28	35	42
3	4.330254041570439E-4	TGTGCGAGGTCCGAGACCCCCAATGCACACTTTGACTACTGG	CARSETPNAHFDYW	IGHV3-30	IGHD3-16	IGHJ4	7	16	22	28
3	4.330254041570439E-4	TGTGCGAGGGAGCGACGTCCCTTTGATGCATTTGATATCTGG	CARERRPFDAFDIW	IGHV3-30	IGHD1-1	IGHJ3	7	8	18	23
3	4.330254041570439E-4	TGTGCGAGATCCGTAGCTGCTACGTACTGGTTCGACCCCTGG	CARSVAATYWFDPW	IGHV1-2	IGHD2-15	IGHJ5	8	12	22	25
3	4.330254041570439E-4	TGTGCGAGATCCGTAGCTGCTACGTACTGGTTCGACCCCTGG	CARSVAATYWFDPW	IGHV4-55	IGHD2-15	IGHJ5	9	12	22	25
3	4.330254041570439E-4	TGTGCGAGACACGAGTGGGCCCATGATGCTTTTGATATCTGG	CARHEWAHDAFDIW	IGHV4-39	IGHD1-26	IGHJ3	10	13	18	21
3	4.330254041570439E-4	TGTGCGAGAGGTCTGGTGACTGGTTCCTACTTTGACCAGTGG	CARGLVTGSYFDQW	IGHV3-21	IGHD3-9	IGHJ4	13	16	24	26
3	4.330254041570439E-4	TGTGCGAGAGGTGCTATAGCAGCAGCTCCCTTTGACGACTGG	CARGAIAAAPFDDW	IGHV3-21	IGHD6-13	IGHJ4	9	14	26	29
3	4.330254041570439E-4	TGTGCGAAGGGAGGAAATGTCTATTCAACTATGCACCCCTGG	CAKGGNVYSTMHPW	IGHV3-23	IGHD2-21	IGHJ5	7	20	25	34
3	4.330254041570439E-4	TGTGCGAAAGCCGGGGGTGGCTGGAACTACTTTGACTACTGG	CAKAGGGWNYFDYW	IGHV3-33	IGHD6-19	IGHJ4	6	16	23	25
3	4.330254041570439E-4	TGTGCGAAAGGAGGCGAGGGTCGGGGTTCTCTTGATATCTGG	CAKGGEGRGSLDIW	IGHV7-81	IGHD3-10	IGHJ3	6	20	25	31
3	4.330254041570439E-4	TGTGCGAAAGATTGCTGTGGCTGGTATTGTGTATGCTACTGG	CAKDCCGWYCVCYW	IGHV3-23	IGHD6-19	IGHJ4	11	16	25	35
3	4.330254041570439E-4	TGTGCACGTGTGATACTGCCTGGTGCACACTTTGACCTCTGG	CARVILPGAHFDLW	IGHV2-5	IGHD2-15	IGHJ4	6	20	24	28
3	4.330254041570439E-4	TGTACCACAATGGATGATGCATCTGGTACCCTTGACTACTGG	CTTMDDASGTLDYW	IGHV3-15	IGHD2-2	IGHJ4	8	18	28	31
3	4.330254041570439E-4	TGTGTGAGAGAGGTAGTGGTGGTGACCTTTGACCACTGG	CVREVVVVTFDHW	IGHV3-21	IGHD2-15	IGHJ4	10	12	22	26
3	4.330254041570439E-4	TGTGTAAGAGGCGGTGGCTATTATACCTTTGACTCCTGG	CVRGGGYYTFDSW	IGHV3-74	IGHD3-3	IGHJ4	9	13	25	26
3	4.330254041570439E-4	TGTGCGAGGGGTACGAATCGAGGGGCTTTTGATATCTGG	CARGTNRGAFDIW	IGHV3-21	IGHD6-13	IGHJ3	7	9	14	24
3	4.330254041570439E-4	TGTGCGAGATGGGGGCCGTCTTATGGTTGGGACGTCTGG	CARWGPSYGWDVW	IGHV3-21	IGHD3-10	IGHJ6	8	21	27	29
3	4.330254041570439E-4	TGTGCGAGACACTCAAGTAGAGATGGCTACAATTTGTGG	CARHSSRDGYNLW	IGHV5-51	IGHD5-24	IGHJ4	10	16	33	36
3	4.330254041570439E-4	TGTGCGAGAGGTGGGCCAGTAGTCTCGATTGACCATTGG	CARGGPVVSIDHW	IGHV1-18	IGHD3-22	IGHJ4	9	17	22	28
3	4.330254041570439E-4	TGTGCGAGAGGATATAGCAGCTCCTGGTTTCACTACTGG	CARGYSSSWFHYW	IGHV3-21	IGHD6-6	IGHJ4	9	12	22	27
3	4.330254041570439E-4	TGTGCGAGAGATGAACTTGGTGGTTACTTTCACTACTGG	CARDELGGYFHYW	IGHV3-21	IGHD2-15	IGHJ4	11	17	23	24
3	4.330254041570439E-4	TGTGCGAGAGAGGAGGCGATGACTCCTCTTTACTACTGG	CAREEAMTPLYYW	IGHV1-2	IGHD3-16	IGHJ4	10	16	25	31
3	4.330254041570439E-4	TGTGCGAGAAAGGACTACGGTGACTATTATGACTCCTGG	CARKDYGDYYDSW	IGHV4-39	IGHD4-17	IGHJ4	8	12	21	22
3	4.330254041570439E-4	TGTGCGAAAGATCTACATCACTGGGGAGCTGACTATTGG	CAKDLHHWGADYW	IGHV3-23	IGHD7-27	IGHJ4	13	19	26	29
3	4.330254041570439E-4	TGTGCGAAAGATCCCGGTTACTGGCACATGAACTACTGG	CAKDPGYWHMNYW	IGHV3-21	IGHD1-14	IGHJ4	12	13	19	31
3	4.330254041570439E-4	TGTGCACGGACCGGCGTAGGCGGCTATTTTGACTATTGG	CARTGVGGYFDYW	IGHV2-26	IGHD2-15	IGHJ4	9	10	18	23
3	4.330254041570439E-4	TGTGCAACAGATTACGCCCCAAGAGGTAGTATCTTTTGG	CATDYAPRGSIFW	IGHV1-24	IGHD1-26	IGHJ4	11	25	30	36
3	4.330254041570439E-4	TGTGCAAGTGGAACTCATTTCGACGGCTGGCGGGTGTGG	CASGTHFDGWRVW	IGHV4-39	IGHD1-7	IGHJ4	4	8	14	36
3	4.330254041570439E-4	TGTGCAAGAGATGATAGTGGCTGGGGTCTGGACGTCTGG	CARDDSGWGLDVW	IGHV3-13	IGHD5-12	IGHJ6	11	13	21	28
3	4.330254041570439E-4	TGTGCGGCAGGTATCGGCTGGCATTTCGATCTCTGG	CAAGIGWHFDLW	IGHV1-58	IGHD3-16	IGHJ2	9	11	15	17
3	4.330254041570439E-4	TGTGCGGGGGTTTATGGTGACTACCTTGAGTCCTGG	CAGVYGDYLESW	IGHV3-15	IGHD2-8	IGHJ4	2	13	18	19
3	4.330254041570439E-4	TGTGCGGGAGGTATCGGCTGGCATTTCGATCTCTGG	CAGGIGWHFDLW	IGHV3-48	IGHD3-16	IGHJ2	9	11	15	17
3	4.330254041570439E-4	TGTGCGAGGGGAGTTAATCATGCTGTTGATGTCTGG	CARGVNHAVDVW	IGHV4-39	IGHD3-10	IGHJ3	7	8	15	19
3	4.330254041570439E-4	TGTGCGAGATGGGAAGGGAGTTATTATTTACTCTGG	CARWEGSYYLLW	IGHV3-21	IGHD3-10	IGHJ4	8	15	26	32
3	4.330254041570439E-4	TGTGCGAGAGGATATGATGATGCTTTTGATATCTGG	CARGYDDAFDIW	IGHV1-8	IGHD2-21	IGHJ3	10	11	15	16
3	4.330254041570439E-4	TGTGCGAGAGATTTGATTGGGCCTATGGACTTCTGG	CARDLIGPMDFW	IGHV3-20	IGHD3-16	IGHJ6	11	13	17	24
3	4.330254041570439E-4	TGTGCGAGAGATTTAAGCGGCCCCTTTGACTACTGG	CARDLSGPFDYW	IGHV1-46	IGHD6-25	IGHJ4	11	15	20	23
3	4.330254041570439E-4	TGTGCGAGAGATCTGATGTGGGGCTTTGACTACTGG	CARDLMWGFDYW	IGHV3-30	IGHD1-26	IGHJ4	13	17	21	23
3	4.330254041570439E-4	TGTGCGAGAGAGAACGGTGACGGATGGGACGTCTGG	CARENGDGWDVW	IGHV3-11	IGHD4-17	IGHJ6	10	13	20	26
3	4.330254041570439E-4	TGTGCACACAGACGTTTTGGTCCCTTCAACTATTGG	CAHRRFGPFNYW	IGHV2-5	IGHD3-16	IGHJ4	14	15	19	28
3	4.330254041570439E-4	TGTGCAATACAACGGGCTACTGTCTGTGACTACTGG	CAIQRATVCDYW	IGHV1-69-2	IGHD2-15	IGHJ4	6	15	20	26
3	4.330254041570439E-4	TGTGCAAGAGATCTCGGGGGGACCGAAGACTTCTGG	CARDLGGTEDFW	IGHV3-74	IGHD3-16	IGHJ4	14	16	21	27
3	4.330254041570439E-4	TGTACGTCAGATGTCGGGGGATCCCGGGACTTCTGG	CTSDVGGSRDFW	IGHV1-58	IGHD7-27	IGHJ4	11	16	24	27
3	4.330254041570439E-4	TGTGTCTCTTGGAGAAGTGGTTTTCCGGATTGG	CVSWRSGFPDW	IGHV3-72	IGHD2-21	IGHJ4	3	22	28	30
3	4.330254041570439E-4	TGTGTAAGGTCTGGTGGCACTCTTGACTACTGG	CVRSGGTLDYW	IGHV3-74	IGHD2-15	IGHJ4	7	11	16	22
3	4.330254041570439E-4	TGTGCGAGAGGCGTAGGCCCAATTGACTACTGG	CARGVGPIDYW	IGHV3-20	IGHD1-7	IGHJ4	9	11	15	22
3	4.330254041570439E-4	TGTGCGAGAGACGTATCTGGTTTTGATGTCTGG	CARDVSGFDVW	IGHV1-46	IGHD3-22	IGHJ3	10	11	15	20
3	4.330254041570439E-4	TGTGCGAGAGACGTATCTGGTTTTGATGTCTGG	CARDVSGFDVW	IGHV4-31	IGHD3-22	IGHJ3	10	11	15	20
3	4.330254041570439E-4	TGTGCGAAAGACAATCCCGTTTTTCATTTCTGG	CAKDNPVFHFW	IGHV3-30	IGHD7-27	IGHJ3	10	13	17	20
3	4.330254041570439E-4	TGTGCGAAAACGTCCGGCGAGTTTGACAACTGG	CAKTSGEFDNW	IGHV3-21	IGHD6-6	IGHJ4	6	10	16	21
3	4.330254041570439E-4	TGTGCGACAGAGCGGGTCGGACGTTTCTGG	CATERVGRFW	IGHV3-48	IGHD3-16	IGHJ4	10	20	25	26
3	4.330254041570439E-4	TGTGCGAGTGGGAGCTACTTTGACTACTGG	CASGSYFDYW	IGHV4-4	IGHD1-26	IGHJ4	7	8	13	14
3	4.330254041570439E-4	TGTGCGAGGGGACACTGGTTCGACCCCTGG	CARGHWFDPW	IGHV1-2	.	IGHJ5	7	-1	-1	13
3	4.330254041570439E-4	TGTGCGAGAGGCCGAGTGGTTAACTGG	CARGRVVNW	IGHV1-8	IGHD3-3	IGHJ4	12	13	21	22
3	4.330254041570439E-4	TGTGCGAGAGGCGCACCGGGTTACTGG	CARGAPGYW	IGHV4-34	IGHD6-13	IGHJ4	11	15	20	21
3	4.330254041570439E-4	TGTGCAAGCTTCCAGTATTGG	CASFQYW	IGHV3-74	.	IGHJ1	7	-1	-1	8
2	2.886836027713626E-4	TGTGCGAGGGTCCCTAGGGCGCGGGGGGGAGACGAGTGGTTATTATTTGAAACCTCCTCCTACTACTACTACTACGGTATGGACGTCTGG	CARVPRARGGDEWLLFETSSYYYYYGMDVW	IGHV1-18	IGHD3-3	IGHJ6	7	33	45	60
2	2.886836027713626E-4	TGTGCGAGAGATGGACCACGGGGTATAGCAGCAGCTGGTACGAGGGGGATTGGGTATTACTACTACTACTACTACATGGACGTCTGG	CARDGPRGIAAAGTRGIGYYYYYYYMDVW	IGHV4-59	IGHD6-13	IGHJ6	11	20	41	54
2	2.886836027713626E-4	TGTGTGAGAGATGTCAGTCACTATGACGGTATTGGTTATTGGGGAGAAGGGGTCTACAACTCCTACTACGGTATGGACGTCTGG	CVRDVSHYDGIGYWGEGVYNSYYGMDVW	IGHV1-18	IGHD3-22	IGHJ6	11	19	39	54
2	2.886836027713626E-4	TGTGCGCGGGTCCATGTGAAATCGTTTGGTTCAGAGAGTTATTCCACATCCGATTACTTCTACTACCACTACATGGACGTCTGG	CARVHVKSFGSESYSTSDYFYYHYMDVW	IGHV2-70	IGHD3-10	IGHJ6	8	26	42	52
2	2.886836027713626E-4	TGTGCGAGCTCTCTGTATTACGATTTTTGGAGTGGTTATGCCGATTTGGTGGGGGTCTACTACTACTACGGTATGGACGTCTGG	CASSLYYDFWSGYADLVGVYYYYGMDVW	IGHV4-4	IGHD3-3	IGHJ6	7	14	38	56
2	2.886836027713626E-4	TGTGCGAGACTTTACAAGACTGAGTCGTCCGATTTCTGGAGTATAGTGAGAAATAAGAAGGGCCTTAACTACTTTGACTACTGG	CARLYKTESSDFWSIVRNKKGLNYFDYW	IGHV4-39	IGHD3-3	IGHJ4	9	29	41	67
2	2.886836027713626E-4	TGTGCACGGATCTACGTAAAATCCTTTGGTTCAGAGACTTATTCCACATCCGATTACTTCTACTACCACTTCATGGACGTCTGG	CARIYVKSFGSETYSTSDYFYYHFMDVW	IGHV4-59	IGHD5-24	IGHJ6	4	10	17	52
2	2.886836027713626E-4	TGTGCGAGAGATGGGGGGGGACATGATGGATGGGAGCTACTAGCCTGGGCGGTTTTGTACTACTACGGTATGGACGTCTGG	CARDGGGHDGWELLAWAVLYYYGMDVW	IGHV3-21	IGHD1-26	IGHJ6	11	30	41	57
2	2.886836027713626E-4	TGTGCGAGAGAGGTCCCGTCGTATAGCAGCTACTGGAACGGCCGCATGGAACCGGGAGGTCCCTACTACTTTGACTTCTGG	CAREVPSYSSYWNGRMEPGGPYYFDFW	IGHV1-18	IGHD6-6	IGHJ4	10	20	30	63
2	2.886836027713626E-4	TGTGCGAGACATTTAGCGGGCCCTCACACATATTATTATGATCCTCGTGGTCTGACGGGGGTGGTTTTTGATCAGTGG	CARHLAGPHTYYYDPRGLTGVVFDQW	IGHV4-39	IGHD3-16	IGHJ3	11	33	41	65
2	2.886836027713626E-4	TGTGCGAGAGCTCAGCACCTCCCCGCCCAGTATAGCGGCGAACCCCAAGCGGGCTACTACTACGGTATGGACGTCTGG	CARAQHLPAQYSGEPQAGYYYGMDVW	IGHV1-2	IGHD6-6	IGHJ6	9	28	35	53
2	2.886836027713626E-4	TGTGCGAGAGATTCCGTAGTACCAGCTGGTGCAACCGCCCGGGTGGGTTACTACTACTACTACGGTATGGACGTCTGG	CARDSVVPAGATARVGYYYYYGMDVW	IGHV3-11	IGHD2-2	IGHJ6	11	15	27	47
2	2.886836027713626E-4	TGTGCGAGAGACTCCGAGCCATTTCATTTTGAAAGTAATGCTTTTTATTGGGGGAGTAAGGATGCTTTTGATTTCTGG	CARDSEPFHFESNAFYWGSKDAFDFW	IGHV4-31	IGHD3-16	IGHJ3	10	47	56	60
2	2.886836027713626E-4	TGTGCGAGAGAGTGGGGTGATCTAGCATATTGTGGTGGTGACTGTTTCGACGACCAAAATAATGCTTTTGATATCTGG	CAREWGDLAYCGGDCFDDQNNAFDIW	IGHV4-4	IGHD2-21	IGHJ3	10	21	43	61
2	2.886836027713626E-4	TGTGCGAGAGAGGCCCCACCAGGTTTAGGGAGTTATAGCGACAGATATACCTACTCCTTCTACTACATGGACGTCTGG	CAREAPPGLGSYSDRYTYSFYYMDVW	IGHV4-31	IGHD3-10	IGHJ6	10	27	35	50
2	2.886836027713626E-4	TGTGCACACATCAGGGGCGACTCGGACTTCCATTTTTGGAGTGAAGATTATAAAGTCAGATACTACTTTACGAATTGG	CAHIRGDSDFHFWSEDYKVRYYFTNW	IGHV2-5	IGHD3-3	IGHJ4	9	31	42	75
2	2.886836027713626E-4	TGTGTGAGAGATGACTGGCGAGTGAATTGCCCTGATGTTGACACACCATGTCATTCCCCCGGAATTGACGTGTGG	CVRDDWRVNCPDVDTPCHSPGIDVW	IGHV4-4	IGHD2-21	IGHJ6	11	58	64	66
2	2.886836027713626E-4	TGTGCGAGAGATTTCAGGGGATCTTGTAGTGGTCCCAGTTGCTACAAATACTACTCTTACGGTATGGACGTCTGG	CARDFRGSCSGPSCYKYYSYGMDVW	IGHV3-11	IGHD2-2	IGHJ6	11	18	43	63
2	2.886836027713626E-4	TGTGCGAAAGTCGCGGGAGATTGCATTATTAATAGCTGTCGTTGGGAGGTGTTGATCGATGCTTTTAATGTCTGG	CAKVAGDCIINSCRWEVLIDAFNVW	IGHV5-10-1	IGHD5-18	IGHJ3	6	31	38	57
2	2.886836027713626E-4	TGTGTGAAAGGTCGAGGAGGGTCAGTAGGCCACTCCCTTGCAGTCATGCATGTTGCCCTCTGTGATTTTTGG	CVKGRGGSVGHSLAVMHVALCDFW	IGHV3-23	IGHD4-11	IGHJ3	9	41	47	62
2	2.886836027713626E-4	TGTGCGCGACCCCGAGAAGCTGGCAGCGACTTTAGTATCGGGACCACCCGAAATCGGTACTTCGATCTGTGG	CARPREAGSDFSIGTTRNRYFDLW	IGHV3-11	IGHD2-15	IGHJ2	5	42	47	55
2	2.886836027713626E-4	TGTGCGATCGCTGCGAAGGCGATCTTGTACTATTGCAGAAGTGTCCGGTGCCATCCCGGAGATGGCTCCTGG	CAIAAKAILYYCRSVRCHPGDGSW	IGHV3-23	IGHD5-24	IGHJ5	6	58	66	67
2	2.886836027713626E-4	TGTGCGAGATCCATCGCCCATCAGGCTCTGCTGATAGTTGAAGCTTTTAATCTTGATGCTTTTGATATCTGG	CARSIAHQALLIVEAFNLDAFDIW	IGHV1-46	IGHD3-22	IGHJ3	8	31	37	49
2	2.886836027713626E-4	TGTGCGAGATCCATCGCCCATCAGGCTCTGCTGATAGTTGAAGCTTTTAATCTTGATGCTTTTGATATCTGG	CARSIAHQALLIVEAFNLDAFDIW	IGHV4-55	IGHD3-22	IGHJ3	9	31	37	49
2	2.886836027713626E-4	TGTGCGAGAGATGGGGGGGCACGGAGATTACTATGGTTCGGGGAGTTAGTTGTCGACGGTATGGACGTCTGG	CARDGGARRLLWFGELVVDGMDVW	IGHV4-31	IGHD3-10	IGHJ6	11	26	47	60
2	2.886836027713626E-4	TGTGCGAAAGATATTACCCTTAGTTATGACAGTCTTGGTTATTATCACGGATATGATGCTCTTGATAGTTGG	CAKDITLSYDSLGYYHGYDALDSW	IGHV3-23	IGHD3-9	IGHJ3	11	35	48	52
2	2.886836027713626E-4	TGTGCGAAAGATATTACCCTTAGTTATGACAGTCTTGGTTATTACCACGGATATGATGCTCTTGATTTCTGG	CAKDITLSYDSLGYYHGYDALDFW	IGHV3-23	IGHD3-22	IGHJ3	11	24	48	52
2	2.886836027713626E-4	TGTGCGAAAGACGGAAGAGGGTCAGTAGGCCAGATGATTGTAATGGTGGTGGCTGCCGTTTTTGATATCTGG	CAKDGRGSVGQMIVMVVAAVFDIW	IGHV3-23	IGHD2-15	IGHJ3	10	36	55	59
2	2.886836027713626E-4	TGTGTGAGACATGACATGGCTTCTTATGACAGCGTTGAACATCGGGGGGCATATCGTCTAGACGTCTGG	CVRHDMASYDSVEHRGAYRLDVW	IGHV5-51	IGHD3-9	IGHJ6	12	50	56	60
2	2.886836027713626E-4	TGTGCCACCATCAAGTCTCGCCAAAGGCGACTAGAGGGATTACCCGGCACAGGAGGGTTCGACCCCTGG	CATIKSRQRRLEGLPGTGGFDPW	IGHV4-39	IGHD6-13	IGHJ5	4	40	46	55
2	2.886836027713626E-4	TGTGCCAGAGCGATTACTAATATCAGCTGGTCCTTTCGTCTCTACTACTATTATGGTGTTGACGTCTGG	CARAITNISWSFRLYYYYGVDVW	IGHV3-13	IGHD2-2	IGHJ6	9	19	30	60
2	2.886836027713626E-4	TGTGCCAGAGGAGATTGTACTAGTACCAGCTGCTCTATAGTAGACTTTCACTACTACATGGACGTCTGG	CARGDCTSTSCSIVDFHYYMDVW	IGHV3-13	IGHD2-2	IGHJ6	9	13	33	49
2	2.886836027713626E-4	TGTGCGCGAGATGGAGAAAATACGGAATTACCATGGTTCAGGGAGTCCCACTGGTACTTCGATCTCTGG	CARDGENTELPWFRESHWYFDLW	IGHV1-46	IGHD3-10	IGHJ2	11	26	45	49
2	2.886836027713626E-4	TGTGCGAGGGAACGGCACGAGTATGATAGTGTGTCGAGGGGCTACTTTTACTACGGTTTGGACGTCTGG	CARERHEYDSVSRGYFYYGLDVW	IGHV1-18	IGHD3-22	IGHJ6	7	21	29	58
2	2.886836027713626E-4	TGTGCGAGATGTGCTTGTACTAGTAGTAGATGTTATTTTTACCGCAACTGCGACTACTTAGACTATTGG	CARCACTSSRCYFYRNCDYLDYW	IGHV2-26	IGHD2-2	IGHJ4	4	20	27	52
2	2.886836027713626E-4	TGTGCGAGATGTGCTTGTACTAGTAGTAGATGTTATTTTTACCGCAACTGCGACTACTTAGACTATTGG	CARCACTSSRCYFYRNCDYLDYW	IGHV5-10-1	IGHD2-2	IGHJ4	8	20	27	52
2	2.886836027713626E-4	TGTGCGAGATGTGCTTGTACTAGTAGTAGATGTTATTTTTACCGCAACTGCGACCACTTAGACTATTGG	CARCACTSSRCYFYRNCDHLDYW	IGHV5-10-1	IGHD2-2	IGHJ4	8	20	27	55
2	2.886836027713626E-4	TGTGCGAGATGTACTTGTTCTAGCAGTAGATGTTATTTTTACCGTAATTGCGACTACTTAGACTATTGG	CARCTCSSSRCYFYRNCDYLDYW	IGHV5-10-1	IGHD5-24	IGHJ4	8	42	49	52
2	2.886836027713626E-4	TGTGCGAGATGTACTTGTTCTAGCAGTAGATGTTATTTTTACCGCAACTGCGACCACTTAGACTATTGG	CARCTCSSSRCYFYRNCDHLDYW	IGHV5-10-1	IGHD2-21	IGHJ4	8	20	26	55
2	2.886836027713626E-4	TGTGCGAGATGTACTTGTACCAGTCATAGATGTTATTTTTACCGCAACTGCGACTACTTAGACTATTGG	CARCTCTSHRCYFYRNCDYLDYW	IGHV5-10-1	IGHD3-9	IGHJ4	8	18	25	52
2	2.886836027713626E-4	TGTGCGAGAGTCGCGTTTTGTGCAAGTGACACGTGTTATGACATCTGGGACACTTACTTCGACCCCTGG	CARVAFCASDTCYDIWDTYFDPW	IGHV1-67	IGHD3-16	IGHJ5	9	30	40	57
2	2.886836027713626E-4	TGTGCGAGAGGCGATTACCATGATAGTAGTGGTTATTCCCAATCTTTCCAAGATGCTTTTGATATCTGG	CARGDYHDSSGYSQSFQDAFDIW	IGHV3-21	IGHD3-22	IGHJ3	9	13	36	51
2	2.886836027713626E-4	TGTGCGAGAGGGGTCCCCCCCGTCTTACGGTTTTTGGACTGGCTTTTACATCGGGGCCTTGATCACTGG	CARGVPPVLRFLDWLLHRGLDHW	IGHV4-34	IGHD3-3	IGHJ4	10	20	41	64
2	2.886836027713626E-4	TGTGCGAGAGGGATGTATAGCAGCGGCTGGTACAATCCCCGTAACTTCGATGAAGCTTTTGATATCTGG	CARGMYSSGWYNPRNFDEAFDIW	IGHV1-18	IGHD6-13	IGHJ3	9	14	32	49
2	2.886836027713626E-4	TGTGCGAGAGGAGGTTTTTGGAGTGGTTATTATATCGGGGACTACTACTACTACTACATGGACGTCTGG	CARGGFWSGYYIGDYYYYYMDVW	IGHV1-8	IGHD3-3	IGHJ6	10	14	37	40
2	2.886836027713626E-4	TGTGCGAGAGATTACGGAGATTATGATTTTTTAACTTCTTATACCGGTGTCGATGCTTTTCTTGTGTGG	CARDYGDYDFLTSYTGVDAFLVW	IGHV3-21	IGHD1-20	IGHJ3	11	38	47	51
2	2.886836027713626E-4	TGTGCGAGAGATCTCCAAGAATGGGGCTGTATTGAAGGTGTGTGCTCCCACTACGAATTTGACTACTGG	CARDLQEWGCIEGVCSHYEFDYW	IGHV4-31	IGHD1-26	IGHJ4	14	43	52	57
2	2.886836027713626E-4	TGTGCGAGAGATCCCAGTGATGCTATGATTCAGGGAGTTATCCGCTACTACCACTACATGGACGTCTGG	CARDPSDAMIQGVIRYYHYMDVW	IGHV1-18	IGHD3-10	IGHJ6	12	22	40	44
2	2.886836027713626E-4	TGTGCGAGAGATGGGGCCTACACCACAGGCGACTATGACAGTAGCGGTTATTGGCCCTTGGACCACTGG	CARDGAYTTGDYDSSGYWPLDHW	IGHV1-18	IGHD3-22	IGHJ4	11	31	51	56
2	2.886836027713626E-4	TGTGCGAGAGATAGAGGGTTATTTCGCACCTCGTCTTCAGACATGAGATTTGCTGTTTTTGATATCTGG	CARDRGLFRTSSSDMRFAVFDIW	IGHV4-4	IGHD3-22	IGHJ3	11	16	22	56
2	2.886836027713626E-4	TGTGCGAGAGACCCCAGTGATGCTATGATTCAGGGAGTTATCCGCTACTACCACTACATGGACGTCTGG	CARDPSDAMIQGVIRYYHYMDVW	IGHV1-46	IGHD3-10	IGHJ6	10	22	40	44
2	2.886836027713626E-4	TGTGCGAGAGACCGGGTTAGGTATGATGACATTTGGGGGAGCTTGCGTCCCGAAGGTTTTGATGTCTGG	CARDRVRYDDIWGSLRPEGFDVW	IGHV3-21	IGHD3-16	IGHJ3	10	21	40	56
2	2.886836027713626E-4	TGTGCGAGAGAAGAGTACCCTGGGAGCTACTACCTTTCGGGCTACTACTACTACGGTATGGACGTCTGG	CAREEYPGSYYLSGYYYYGMDVW	IGHV1-69	IGHD1-26	IGHJ6	10	20	32	41
2	2.886836027713626E-4	TGTGCGAAACCTGCCTACTATCACTATGATCAGGAATCCGGATGGAAGACGGATGTCTTTGATATCTGG	CAKPAYYHYDQESGWKTDVFDIW	IGHV3-23	IGHD3-22	IGHJ3	8	14	22	57
2	2.886836027713626E-4	TGTGCGAAAGGGACAGGATACTACGATATGTCGATTCCTTATTTCAGAGTGAATGCTTTTGAGATCTGG	CAKGTGYYDMSIPYFRVNAFEIW	IGHV3-66	IGHD3-9	IGHJ1	6	21	28	65
2	2.886836027713626E-4	TGTGGGGCCGCCGGTTTAGAATATTGTAGTGGTGGCAACTGCTATGGCGACTACGACTTTAACAACTGG	CGAAGLEYCSGGNCYGDYDFNNW	IGHV3-30	IGHD2-15	IGHJ4	3	16	43	51
2	2.886836027713626E-4	TGTATGAAAGGGGGTGGGGGGCCAGGGCATAGTGGCTACGTGTTTTTGAGTGATGCTTTTGATATCTGG	CMKGGGGPGHSGYVFLSDAFDIW	IGHV1-46	IGHD5-12	IGHJ3	2	28	39	50
2	2.886836027713626E-4	TGTGTGCAAAGCGCGGACCCCTCTTATGACAGCAGTGATCTCGGGGGTCTCTTTATTAAGTACTGG	CVQSADPSYDSSDLGGLFIKYW	IGHV3-21	IGHD6-19	IGHJ4	3	30	36	60
2	2.886836027713626E-4	TGTGTGAAAAGTGCGGACCCCTCCTATGATAGTAATGGTCTCGGGGGTCTCTTTTTTAACTATTGG	CVKSADPSYDSNGLGGLFFNYW	IGHV3-21	IGHD3-22	IGHJ4	3	23	38	54
2	2.886836027713626E-4	TGTGCGGGGCAGCCCCAAGCTCCGGTGGCTGGTACGACCTACTTCAACGACCCTATGGACGTCTGG	CAGQPQAPVAGTTYFNDPMDVW	IGHV1-46	IGHD6-19	IGHJ6	5	24	35	54
2	2.886836027713626E-4	TGTGCGACATCACAGAGTGGCTACGATTCAGGTTTGGACAAGTTCTACTACTACATCGACGTCTGG	CATSQSGYDSGLDKFYYYIDVW	IGHV1-18	IGHD5-12	IGHJ6	6	15	27	44
2	2.886836027713626E-4	TGTGCGAGGCAAAAGTTATCATGTGGTGCTGATGGCTGCTGGTCGCGAGGGGAATTTGACTATTGG	CARQKLSCGADGCWSRGEFDYW	IGHV3-21	IGHD2-21	IGHJ4	7	21	31	54
2	2.886836027713626E-4	TGTGCGAGATATCAAAGGGAGGGACGGGGTTATTACTTATCGGACCCTTACTACTTTGACTACTGG	CARYQREGRGYYLSDPYYFDYW	IGHV3-11	IGHD3-22	IGHJ4	12	27	36	48
2	2.886836027713626E-4	TGTGCGAGACTGGCCTATTCCTATGGGAGTGATGGTTATCACTATTACTACTACATGGACGTCTGG	CARLAYSYGSDGYHYYYYMDVW	IGHV4-39	IGHD3-16	IGHJ6	9	24	38	40
2	2.886836027713626E-4	TGTGCGAGACCGTCCACGCCATACTGTGGTGGTGGTGGCTGCCACTCCGGGAACTTAGACTACTGG	CARPSTPYCGGGGCHSGNLDYW	IGHV3-11	IGHD2-15	IGHJ4	8	20	49	52
2	2.886836027713626E-4	TGTGCGAGACCGTCCACGCCATACTGTAGTGGTGGTGGCTGCCACTCCGGAAACTTAGACTACTGG	CARPSTPYCSGGGCHSGNLDYW	IGHV3-11	IGHD2-15	IGHJ4	8	20	50	52
2	2.886836027713626E-4	TGTGCGAGACCGTCCACGCCATACTGTAGTGGTGGTGGCTGCCACTCCGGAAACTTAGACTACTGG	CARPSTPYCSGGGCHSGNLDYW	IGHV7-4-1	IGHD2-15	IGHJ4	8	20	50	52
2	2.886836027713626E-4	TGTGCGAGAGTCCCCACCCCCTACACGATTGACGTTGCTGGGACTATGCAGTGGCTCGACCCCTGG	CARVPTPYTIDVAGTMQWLDPW	IGHV1-2	IGHD2-2	IGHJ5	9	36	45	51
2	2.886836027713626E-4	TGTGCGAGAGTAGTTGGGGACGTAGAATATTGTAGTAGAGTCAGCTGCTATGAATTTGATATCTGG	CARVVGDVEYCSRVSCYEFDIW	IGHV1-18	IGHD2-2	IGHJ3	9	22	51	54
2	2.886836027713626E-4	TGTGCGAGAGTAGTACATTACGATTTTTGGAGTGGTTATTATACGGGGGATGCTTTTGATATCTGG	CARVVHYDFWSGYYTGDAFDIW	IGHV1-46	IGHD3-3	IGHJ3	9	16	43	48
2	2.886836027713626E-4	TGTGCGAGAGCCGGCTACAGTTATGGATATGCCTCGGAAAATTTACACACCGCGATTGACTACTGG	CARAGYSYGYASENLHTAIDYW	IGHV3-21	IGHD5-18	IGHJ4	9	15	25	55
2	2.886836027713626E-4	TGTGCGAGAGCGGGGGGATATGAGTATGATAAAAGTGGCTATGCACTAGAATACTTCCAACAGTGG	CARAGGYEYDKSGYALEYFQQW	IGHV4-4	IGHD3-22	IGHJ1	9	24	41	48
2	2.886836027713626E-4	TGTGCGAGAGGAGTGAAACATAACTGGAACTCCCCCTACTACTACTACTACTACATGGACGTCTGG	CARGVKHNWNSPYYYYYYMDVW	IGHV1-8	IGHD1-7	IGHJ6	10	19	30	36
2	2.886836027713626E-4	TGTGCGAGAGGAATGTGGCTACGCCAAACTACCTACGATAAAAGGCTGAACTGGTTCGACCCCTGG	CARGMWLRQTTYDKRLNWFDPW	IGHV1-8	IGHD5-12	IGHJ5	10	14	22	48
2	2.886836027713626E-4	TGTGCGAGAGATATCGGGGGAATGACTACGGTGATATTCAGCCCCCTCAACTGGTTCGACCCCTGG	CARDIGGMTTVIFSPLNWFDPW	IGHV1-2	IGHD4-17	IGHJ5	11	21	33	47
2	2.886836027713626E-4	TGTGCGAGAGACCTACGTCAGGGGGGAGGTGTCGGTGACTACCTGAAGTGGTACTTCGATCTATGG	CARDLRQGGGVGDYLKWYFDLW	IGHV3-21	IGHD4-17	IGHJ2	10	32	41	48
2	2.886836027713626E-4	TGTGCGAGAGAGACATATTACTATGATACTAGTAATCGTTATCGGGGCAATGGTATGGACGTCTGG	CARETYYYDTSNRYRGNGMDVW	IGHV4-39	IGHD3-22	IGHJ6	8	15	32	54
2	2.886836027713626E-4	TGTGCGAGAGAGAGGGATGAATACGGTGACTATAGGGTGGAAACTAAGGGTGCTTTTGATATCTGG	CARERDEYGDYRVETKGAFDIW	IGHV3-21	IGHD4-17	IGHJ3	10	16	31	50
2	2.886836027713626E-4	TGTGCGAAACCGTTTCTACGATATTGTGATGATGGGAGTTGCCACTCTGGTGCTTTTGATATCTGG	CAKPFLRYCDDGSCHSGAFDIW	IGHV3-23	IGHD3-9	IGHJ3	8	16	28	50
2	2.886836027713626E-4	TGTGCGAAAGAGGGGCGTTACTATGCTTCGGGGACTTCGGGGAGTTCTAACTGGTTCGACCCCTGG	CAKEGRYYASGTSGSSNWFDPW	IGHV3-23	IGHD3-10	IGHJ5	10	17	33	48
2	2.886836027713626E-4	TGTGCGAAAGAGGGGCGTTACTATGCTTCGGGGACTTCGGGGAGTTCTAACTGGTTCGACCCCTGG	CAKEGRYYASGTSGSSNWFDPW	IGHV4-59	IGHD3-10	IGHJ5	10	17	33	48
2	2.886836027713626E-4	TGTGCAACAGGGGGCTACAATTTTTGGAGTGGTCATTCGGTTCGTAGTAATTGGTTCGACCCCTGG	CATGGYNFWSGHSVRSNWFDPW	IGHV1-24	IGHD3-3	IGHJ5	9	15	36	51
2	2.886836027713626E-4	TGTGTGAGAGTGCATTGCACTGGTGTTGACTGCTACCAGAGGCGTGATGGTTTTGAAATCTGG	CVRVHCTGVDCYQRRDGFEIW	IGHV3-21	IGHD2-21	IGHJ3	9	20	34	44
2	2.886836027713626E-4	TGTGCTCGCCGCCCATATTACCAGGATGGAAATGGTTTCTACTTCGATGCTTTTGATTTCTGG	CARRPYYQDGNGFYFDAFDFW	IGHV2-5	IGHD2-8	IGHJ3	4	30	35	45
2	2.886836027713626E-4	TGTGCGATACGTTCGGGTGTAATAGTAGCTGGTACGTGGTTCGGGTACGGTATGGACGTCTGG	CAIRSGVIVAGTWFGYGMDVW	IGHV1-69	IGHD6-13	IGHJ6	6	13	36	51
2	2.886836027713626E-4	TGTGCGAGGCACGCCGAAGTAGGTGATATGCCTTACTATTACTACTACTACATGGACCTCTGG	CARHAEVGDMPYYYYYYMDLW	IGHV3-21	IGHD2-2	IGHJ6	7	26	31	32
2	2.886836027713626E-4	TGTGCGAGGGATAGGGTGGATGTGGTGGCTACGAAAGGGGGCCATGATGCTTTTGATATCTGG	CARDRVDVVATKGGHDAFDIW	IGHV1-69	IGHD5-12	IGHJ3	11	15	33	42
2	2.886836027713626E-4	TGTGCGAGACAGTGGTTCCAAAGGACGACTTTAGGAGTGGTTATTCAACCCCCCGACTCCTGG	CARQWFQRTTLGVVIQPPDSW	IGHV4-39	IGHD3-3	IGHJ5	10	24	44	53
2	2.886836027713626E-4	TGTGCGAGAGTCGGGTCGACCGGTGACTACGAAGACTACTACTACTACTACATGGACGTCTGG	CARVGSTGDYEDYYYYYMDVW	IGHV4-4	IGHD4-17	IGHJ6	9	20	30	34
2	2.886836027713626E-4	TGTGCGAGAGCCCTCTATGGTTCGGGGGATTGGCAAACACCCCTTGATGCTTTTGATCTCTGG	CARALYGSGDWQTPLDAFDLW	IGHV4-4	IGHD3-10	IGHJ3	9	14	26	44
2	2.886836027713626E-4	TGTGCGAGAGCCCTCTATGGCTCGGGCGATTGGCAAACACCCCTTGATGTTTTTGATCTCTGG	CARALYGSGDWQTPLDVFDLW	IGHV1-8	IGHD3-10	IGHJ3	15	16	25	44
2	2.886836027713626E-4	TGTGCGAGAGGGGAAACTAGAGATGTCCATCTTTACCAGTTCTACTATCACATGGACGTCTGG	CARGETRDVHLYQFYYHMDVW	IGHV1-8	IGHD5-24	IGHJ6	10	17	24	41
2	2.886836027713626E-4	TGTGCGAGAGATTCTCGAATAGAGTGGCTACGAGACTACTACTACTACTACATGGACGTCTGG	CARDSRIEWLRDYYYYYMDVW	IGHV1-69	IGHD5-12	IGHJ6	16	18	32	34
2	2.886836027713626E-4	TGTGCGAGAGATTACGGCCGTAGAGATGGCTACCCGAACCGAGATTTCTCTTTTGATATCTGG	CARDYGRRDGYPNRDFSFDIW	IGHV4-4	IGHD5-24	IGHJ3	11	18	32	49
2	2.886836027713626E-4	TGTGCGAGAGATGTCTACGCCATAGACAGTCAGTCCGGGGTTGAGTGGGAGCTGCTCCGCTGG	CARDVYAIDSQSGVEWELLRW	IGHV3-30	IGHD1-26	IGHJ4	15	43	52	59
2	2.886836027713626E-4	TGTGCGAGAGATGGGGACAAGAAGTGGAACAAGGACGAATGGGGCGGTTACTTTGACTACTGG	CARDGDKKWNKDEWGGYFDYW	IGHV3-21	IGHD1-20	IGHJ4	11	24	29	48
2	2.886836027713626E-4	TGTGCGAGAGATAGGGTGGATGTGGTGGCTACGAAAGGGGGCCATGATGCTTTTGATATCTGG	CARDRVDVVATKGGHDAFDIW	IGHV1-46	IGHD5-12	IGHJ3	11	15	33	42
2	2.886836027713626E-4	TGTGCGAGAGACTCAGGTAGCATTACTATGGTTCAGGGAGCCGCCCCAGGGTTTGACTACTGG	CARDSGSITMVQGAAPGFDYW	IGHV4-4	IGHD3-10	IGHJ4	10	21	39	51
2	2.886836027713626E-4	TGTGCGAGAGACAACAGGTACTACGCTGACTACGCACGCTACTACTACTACATGGACGTCTGG	CARDNRYYADYARYYYYMDVW	IGHV3-21	IGHD4-17	IGHJ6	10	19	33	38
2	2.886836027713626E-4	TGTGCGAGAGAGCCGGACCGGGTTACATATACTGCCTACTACTACTACGCTATGGACGTCTGG	CAREPDRVTYTAYYYYAMDVW	IGHV4-4	IGHD5-18	IGHJ6	10	20	25	35
2	2.886836027713626E-4	TGTGCGAGAGAGGCTCCATATTGTGGTGGTGGCCACTGCTACTCCTTCTCCTCCGACTACTGG	CAREAPYCGGGHCYSFSSDYW	IGHV5-51	IGHD2-15	IGHJ4	8	17	44	54
2	2.886836027713626E-4	TGTGCGAGAAACCGTTTCGATTTTGCGAGTGGTTATTATTCATACCCCTCCATTGACTACTGG	CARNRFDFASGYYSYPSIDYW	IGHV4-28	IGHD3-3	IGHJ4	10	17	38	52
2	2.886836027713626E-4	TGTGCGAAAGATCAGGAGCCTAGTGGGAACTACCCCTACAGAAATTATGGTATGGACGTCTGG	CAKDQEPSGNYPYRNYGMDVW	IGHV3-23	IGHD1-26	IGHJ6	12	20	32	51
2	2.886836027713626E-4	TGTGCACACAGTCCCACCATTTTTGGAGTGACTATTACTCTCGGGGGGGCCTTTGACATCTGG	CAHSPTIFGVTITLGGAFDIW	IGHV2-5	IGHD3-3	IGHJ3	10	18	36	51
2	2.886836027713626E-4	TGTGCAACAGATCCGGGGTCAATAGAAGCATCTGGTACATTTGCTTATTGGTTGGACCCCTGG	CATDPGSIEASGTFAYWLDPW	IGHV1-24	IGHD6-13	IGHJ5	12	21	37	48
2	2.886836027713626E-4	TGTGCAAGAAGTTGTCGGGGCGGTGACCCCGCGTTTCGTCCGAATGATGCCTTTGATATCTGG	CARSCRGGDPAFRPNDAFDIW	IGHV1-45	IGHD4-17	IGHJ3	8	20	26	43
2	2.886836027713626E-4	TGTGTGAGAGACTGCCCCGATATAGCAGTGCCTGATCAGCCTCGCTGGTTCGACCCCTGG	CVRDCPDIAVPDQPRWFDPW	IGHV1-46	IGHD6-19	IGHJ5	10	20	33	44
2	2.886836027713626E-4	TGTGTGAAAGAGAGTCTGGACAGTCATTCCCAAGATCCCCCTGATACTATTGATGTCTGG	CVKESLDSHSQDPPDTIDVW	IGHV3-66	IGHD7-27	IGHJ3	10	33	39	41
2	2.886836027713626E-4	TGTGCGTTCGTGACCGCTATAACGACGCCTCTCTACTACTACTACTACATGGACGTCTGG	CAFVTAITTPLYYYYYMDVW	IGHV4-4	IGHD3-16	IGHJ6	5	12	24	32
2	2.886836027713626E-4	TGTGCGCGAGGCCTATCATATTACTATGATAGTAGTGCCTATTATCTTTTTAATCTCTGG	CARGLSYYYDSSAYYLFNLW	IGHV1-2	IGHD3-22	IGHJ4	9	18	43	56
2	2.886836027713626E-4	TGTGCGCAGCCACATTATTATTGTAGCGGTTCCACTTGTTCCACTCCCTGGGGTAGTTGG	CAQPHYYCSGSTCSTPWGSW	IGHV2-5	IGHD2-15	IGHJ3	4	18	29	57
2	2.886836027713626E-4	TGTGCGATCCTTAACGGCTTGCTTTTCGCGGGCGGAGGGGTTCTTCCTTTTGATATCTGG	CAILNGLLFAGGGVLPFDIW	IGHV1-18	IGHD3-3	IGHJ3	6	33	41	46
2	2.886836027713626E-4	TGTGCGATACCGACGGAGACTCAGGGTTATTACTATTACACCTACTACATGGACGTCTGG	CAIPTETQGYYYYTYYMDVW	IGHV1-18	IGHD4-17	IGHJ6	6	12	20	27
2	2.886836027713626E-4	TGTGCGACTCTGTTTTGTACTAGTGCCAGCTGCGATGCCGGAGATGGTTTTGATATCTGG	CATLFCTSASCDAGDGFDIW	IGHV5-10-1	IGHD2-2	IGHJ3	6	14	40	42
2	2.886836027713626E-4	TGTGCGACCATGCAGACCTATGATAGTAGTGGTTATTACTCCAATGCTTTTGATATCTGG	CATMQTYDSSGYYSNAFDIW	IGHV4-39	IGHD3-22	IGHJ3	6	17	39	43
2	2.886836027713626E-4	TGTGCGAGTCTCTTTTGTACCAGTAGTGCCTGCGATCTCGGAGATGTATTCGATATCTGG	CASLFCTSSACDLGDVFDIW	IGHV5-10-1	IGHD1-1	IGHJ3	7	14	24	51
2	2.886836027713626E-4	TGTGCGAGTCTGTTTTGTACTAGCACTAGCTGCGATGTCGCGGATGGTTTTGATATGTGG	CASLFCTSTSCDVADGFDMW	IGHV5-10-1	IGHD2-2	IGHJ1	7	14	36	57
2	2.886836027713626E-4	TGTGCGAGTCTATTTTGTACCGGTTCCAGCTGCGATGTCGGAGATACTTTTGATATCTGG	CASLFCTGSSCDVGDTFDIW	IGHV5-10-1	IGHD1-1	IGHJ3	7	14	23	42
2	2.886836027713626E-4	TGTGCGAGTATGTATTGTACTAGTAGTAGTTGTTCTGTCGAAGACACCTTTGATATCTGG	CASMYCTSSSCSVEDTFDIW	IGHV5-10-1	IGHD2-8	IGHJ3	7	12	21	48
2	2.886836027713626E-4	TGTGCGAGTATGTATTGTACAAGTAGCACTTGTTCTGTCGAAGACAGCTTTGATATCTGG	CASMYCTSSTCSVEDSFDIW	IGHV5-10-1	IGHD2-8	IGHJ3	7	12	19	48
2	2.886836027713626E-4	TGTGCGAGCCTGTTTTGTACTAGTTCTAGCTGCGATGTCGGAGATACTTTTGATATCTGG	CASLFCTSSSCDVGDTFDIW	IGHV5-10-1	IGHD2-2	IGHJ3	7	14	40	42
2	2.886836027713626E-4	TGTGCGAGCCTGTTTTGTACTAGTTCCGGCTGCGATGTCGGAGATACGTTTGATATCTGG	CASLFCTSSGCDVGDTFDIW	IGHV5-10-1	IGHD2-2	IGHJ3	7	14	40	48
2	2.886836027713626E-4	TGTGCGAGCCTGTTTTGTACTAGTTCCAGTTGCGATGTCGGAGATACTTTTGATATCTGG	CASLFCTSSSCDVGDTFDIW	IGHV5-10-1	IGHD1-7	IGHJ4	7	20	30	56
2	2.886836027713626E-4	TGTGCGAGCCTGTTTTGTACTAGTTCCAGCTGCGATGTCGGAGATGATTTTGATATCTGG	CASLFCTSSSCDVGDDFDIW	IGHV5-10-1	IGHD2-2	IGHJ3	7	14	40	42
2	2.886836027713626E-4	TGTGCGAGCCTGTTTTGTACTAGTTCCAATTGCGATCTCGGGGATACTTTTGATATCTGG	CASLFCTSSNCDLGDTFDIW	IGHV5-10-1	IGHD1-7	IGHJ3	7	20	27	42
2	2.886836027713626E-4	TGTGCGAGCCTGTTTTGTACTAGTGCCAACTGCGATGTCGGAAATGATTTTGATATCTGG	CASLFCTSANCDVGNDFDIW	IGHV5-10-1	IGHD2-2	IGHJ3	7	14	40	43
2	2.886836027713626E-4	TGTGCGAGCCTGTTTTGTACTAGTGCCAACTGCGATGCCGGAAATGATTTTGATATCTGG	CASLFCTSANCDAGNDFDIW	IGHV5-10-1	IGHD2-2	IGHJ3	7	14	40	43
2	2.886836027713626E-4	TGTGCGAGCCTGTTTTGTACTAGTACCACCTGCGATGCCGGAGATGATTTTGATATCTGG	CASLFCTSTTCDAGDDFDIW	IGHV5-10-1	IGHD2-2	IGHJ3	7	14	40	42
2	2.886836027713626E-4	TGTGCGAGCCTGTATTGCACTAGTTCCACCTGCGATGTCGCAGATGATTTTGATGTCTGG	CASLYCTSSTCDVADDFDVW	IGHV5-10-1	IGHD2-2	IGHJ3	7	12	36	42
2	2.886836027713626E-4	TGTGCGAGGGGGACCACTACTCTGATTCAGGGACTTATGTCCGCCGGTTATGGCTACTGG	CARGTTTLIQGLMSAGYGYW	IGHV4-31	IGHD3-22	IGHJ4	7	12	20	53
2	2.886836027713626E-4	TGTGCGAGGGAACCTAAGTATTGTAGTAGTACCAGCTGCTATGCGGTGGTTGACTACTGG	CAREPKYCSSTSCYAVVDYW	IGHV5-10-1	IGHD2-2	IGHJ4	7	18	43	49
2	2.886836027713626E-4	TGTGCGAGATTTTGGCTCTTGAGCGTAGTTCCGGTTCCCCGGGGATACCTTGACTCGTGG	CARFWLLSVVPVPRGYLDSW	IGHV3-11	IGHD1-14	IGHJ4	8	23	35	45
2	2.886836027713626E-4	TGTGCGAGATCCGTTGGCATGACTGGAACTACCCTCACCCTCCTCATGGGCGAGATCTGG	CARSVGMTGTTLTLLMGEIW	IGHV1-18	IGHD1-7	IGHJ4	8	21	31	56
2	2.886836027713626E-4	TGTGCGAGATCCGTTGGCATGACTGGAACTACCCTCACCCTCCTCATGGGCGAGATCTGG	CARSVGMTGTTLTLLMGEIW	IGHV1-2	IGHD1-7	IGHJ4	8	21	31	56
2	2.886836027713626E-4	TGTGCGAGACGTGACATGAGGGTTGGATATAGTGGCTACGGAGGGGCTTTTGACATCTGG	CARRDMRVGYSGYGGAFDIW	IGHV5-10-1	IGHD5-12	IGHJ3	9	23	39	45
2	2.886836027713626E-4	TGTGCGAGAGGTGATTATGGCTACGGTCCCTACTCCGACTACTGGTACTTCGATCTCTGG	CARGDYGYGPYSDYWYFDLW	IGHV3-21	IGHD2-15	IGHJ2	9	29	36	38
2	2.886836027713626E-4	TGTGCGAGAGGGGAAGGGGAGTGGCTGGTACGTGGTTACTTCTATTACATGGACGTCTGG	CARGEGEWLVRGYFYYMDVW	IGHV4-59	IGHD6-19	IGHJ6	9	19	32	36
2	2.886836027713626E-4	TGTGCGAGAGGACCATCGATGACTACGGTGACTACGAGGGGTAACTACATGGACGTCTGG	CARGPSMTTVTTRGNYMDVW	IGHV4-59	IGHD4-17	IGHJ6	9	18	35	43
2	2.886836027713626E-4	TGTGCGAGAGGAAGGTATAGCAGCAGCTGGTACGGCCCGCGTCGCTGGTTCGACCCCTGG	CARGRYSSSWYGPRRWFDPW	IGHV4-34	IGHD6-13	IGHJ5	10	13	33	44
2	2.886836027713626E-4	TGTGCGAGAGATGAAGGCTATGGTTACTGGGGGGACGGTTACGGGCCTTTTGATCTTTGG	CARDEGYGYWGDGYGPFDLW	IGHV4-31	IGHD5-18	IGHJ3	11	16	26	46
2	2.886836027713626E-4	TGTGCGAGAGACAGGTATAGCAGCAGCTGGTACGGGAGGAGGAACTGGTTCGACCCCTGG	CARDRYSSSWYGRRNWFDPW	IGHV3-30	IGHD6-13	IGHJ5	10	13	33	42
2	2.886836027713626E-4	TGTGCGAGAGACAGGTATAGCAGCAGCTGGTACGGGAGGAGGAACTGGTTCGACCCCTGG	CARDRYSSSWYGRRNWFDPW	IGHV4-31	IGHD6-13	IGHJ5	10	13	33	42
2	2.886836027713626E-4	TGTGCGAGAGACAAGCAGGATATAGTGGCAACGATTTTCTACAACGGTGTGGACGTCTGG	CARDKQDIVATIFYNGVDVW	IGHV3-30	IGHD5-12	IGHJ6	10	17	35	49
2	2.886836027713626E-4	TGTGCGAGAGAGGGTGTTAAAATGGTTGGTGTGGTTACGTATGATGGTCTGGATATCTGG	CAREGVKMVGVVTYDGLDIW	IGHV1-46	IGHD5-18	IGHJ3	10	31	39	40
2	2.886836027713626E-4	TGTGCGAAATCCCTCAACGACAAATACCAGATGATGTATAGGGGGGCTGTTGACTCCTGG	CAKSLNDKYQMMYRGAVDSW	IGHV3-53	IGHD1-26	IGHJ4	6	35	44	49
2	2.886836027713626E-4	TGTGCGAAACATTGGGAAGTTTATGGCGCAGGGAGTGGTGGAGATGCTGTTGATATCTGG	CAKHWEVYGAGSGGDAVDIW	IGHV3-23	IGHD2-15	IGHJ3	8	33	40	42
2	2.886836027713626E-4	TGTGCGAAACATTGGGAAGTTTATGGCGCAGGGAGTGGTGGAGATGCTGTTGATATCTGG	CAKHWEVYGAGSGGDAVDIW	IGHV5-10-1	IGHD2-15	IGHJ3	11	33	40	42
2	2.886836027713626E-4	TGTGCGAAAGCTCTGCGTGGAGTCCCAGTTGCTCGGGTCCTCTACGGGATGGACGTCTGG	CAKALRGVPVARVLYGMDVW	IGHV3-23	IGHD1-1	IGHJ6	13	24	30	48
2	2.886836027713626E-4	TGTGCGAAAGCGACCCGAAGATCGACTTTTGGAGTGGAGTTGCACTACTTTGACTCCTGG	CAKATRRSTFGVELHYFDSW	IGHV3-30	IGHD3-3	IGHJ4	6	22	36	43
2	2.886836027713626E-4	TGTGCGAAAGGAATACGACTTTGGGTAGCTGGGGACTACTACTACTACATGGACGTCTGG	CAKGIRLWVAGDYYYYMDVW	IGHV3-30	IGHD2-15	IGHJ6	6	23	30	34
2	2.886836027713626E-4	TGTGCGAAAGATGGTGGGGACTACAAACGGCCCTACTTTTACTATGGTATGGACGTCTGG	CAKDGGDYKRPYFYYGMDVW	IGHV3-21	IGHD3-10	IGHJ6	11	38	47	48
2	2.886836027713626E-4	TGTGCGAAAGAAGGAGCCGATTTTTGGAGTGGTTATTATGATCGCTACTTTGACTTCTGG	CAKEGADFWSGYYDRYFDFW	IGHV3-23	IGHD3-3	IGHJ4	10	17	38	44
2	2.886836027713626E-4	TGTGCACGCCCATATTATTATTGTAGTGGTGCTACCTGTTCCACTCCCTGGGGTTTCTGG	CARPYYYCSGATCSTPWGFW	IGHV2-5	IGHD2-15	IGHJ1	6	18	37	56
2	2.886836027713626E-4	TGTGCACGCAAGGGGTTTACGACCTCCAACTGGTACGGGCCCCCCTGGTTCGACTCCTGG	CARKGFTTSNWYGPPWFDSW	IGHV2-26	IGHD6-13	IGHJ5	7	29	36	44
2	2.886836027713626E-4	TGTGCACGCAAGGGGTATACGACCTCCAATTATTACGGGCCCCCCTGGTTCGACTCCTGG	CARKGYTTSNYYGPPWFDSW	IGHV2-26	IGHD3-22	IGHJ5	7	29	35	44
2	2.886836027713626E-4	TGTGCACGCAAGGGGTATACGACCTCCAATTATTACGGGCCCCCCTGGTTCGACTCCTGG	CARKGYTTSNYYGPPWFDSW	IGHV2-5	IGHD3-22	IGHJ5	6	29	35	44
2	2.886836027713626E-4	TGTGCACACACATATTATTATGATCCTCGTGGTCTGACGGGGGTGGTTTTTGATCAGTGG	CAHTYYYDPRGLTGVVFDQW	IGHV2-5	IGHD3-16	IGHJ3	9	15	23	47
2	2.886836027713626E-4	TGTGCACACAGTCAGAATTACGATTTTTGGAGTGGTTATTCCTACTACTTTGACTACTGG	CAHSQNYDFWSGYSYYFDYW	IGHV2-5	IGHD3-3	IGHJ4	10	16	39	42
2	2.886836027713626E-4	TGTGCAGGAGAGATAAGGGACATTGGTGGTTTGCACTACTACAACGGTGTGGACGTCTGG	CAGEIRDIGGLHYYNGVDVW	IGHV3-13	IGHD2-2	IGHJ6	10	34	43	49
2	2.886836027713626E-4	TGTGCAAGCGGGCTCTGTACTAATGGTGTCTGCCGGGAAAATGATGGTTTTGATATCTGG	CASGLCTNGVCRENDGFDIW	IGHV1-45	IGHD2-8	IGHJ3	7	15	32	40
2	2.886836027713626E-4	TGTGCAAGAGATCGACCGGGGTGTAGTGGTGGTTCCTGCTACTCAGTTGTTGACTACTGG	CARDRPGCSGGSCYSVVDYW	IGHV3-74	IGHD2-15	IGHJ4	12	21	43	49
2	2.886836027713626E-4	TGTGCAAAAGCTGGGCTAGGCGCGACAGATTCCAAGCCACTAAATTACTTTGACTCTTGG	CAKAGLGATDSKPLNYFDSW	IGHV3-9	IGHD5-12	IGHJ4	9	34	41	45
2	2.886836027713626E-4	TGTGCAAAAGCCCCGAAAACCACTTGTACTGGTGCTGTGTGTTACCCCATGGACTTCTGG	CAKAPKTTCTGAVCYPMDFW	IGHV3-23	IGHD2-15	IGHJ4	9	23	33	51
2	2.886836027713626E-4	TGTACAACCAGGGGATCGCGATGGAATATTTATTATACCGGTCATGCATTTAATGTCTGG	CTTRGSRWNIYYTGHAFNVW	IGHV1-24	IGHD3-3	IGHJ3	7	29	41	43
2	2.886836027713626E-4	TGCGCGAGAGGCTTTGGAATGGTTAAAGATTACTTCTACTATTACGGAATGGACGTCTGG	CARGFGMVKDYFYYYGMDVW	IGHV3-21	IGHD3-3	IGHJ6	9	12	24	28
2	2.886836027713626E-4	TGCGCGAGAGGCTTTGGAATGGTTAAAGATTACTTCTACTATTACGGAATGGACGTCTGG	CARGFGMVKDYFYYYGMDVW	IGHV4-34	IGHD3-3	IGHJ6	11	12	24	28
2	2.886836027713626E-4	TGCGCGAGAGATCGTGGTATAACTGCCCCGGACTACTACTACTACGGAATGGACGTCTGG	CARDRGITAPDYYYYGMDVW	IGHV3-11	IGHD1-20	IGHJ6	12	15	24	31
2	2.886836027713626E-4	TGCGCGAGAGATCGTGGTATAACTGCCCCGGACTACTACTACTACGGAATGGACGTCTGG	CARDRGITAPDYYYYGMDVW	IGHV4-31	IGHD1-20	IGHJ6	12	15	24	31
2	2.886836027713626E-4	TGCGCGAGAATCGAAGGGGGTAATGTGGTTCAGGGATATATAAACCAAATTGACTTCTGG	CARIEGGNVVQGYINQIDFW	IGHV1-2	IGHD3-10	IGHJ4	8	25	35	49
2	2.886836027713626E-4	TGCGCACACCCACACTATTATTGTAGTGGTGCCACCTACCCCAGTCCCTGGGATGCCTGG	CAHPHYYCSGATYPSPWDAW	IGHV2-5	IGHD2-15	IGHJ3	8	18	30	56
2	2.886836027713626E-4	TGTCTCACAGATCCGTTAGTGGTGGTAGCTGCGACAAAAGGCTGGTTCGACCCCTGG	CLTDPLVVVAATKGWFDPW	IGHV3-15	IGHD2-15	IGHJ5	12	16	31	41
2	2.886836027713626E-4	TGTGTCAAAGCCCGCTATCCCAGTATAGCGGAAGCTGCCACCCTTTTTGAGGACTGG	CVKARYPSIAEAATLFEDW	IGHV3-9	IGHD1-26	IGHJ4	3	10	35	45
2	2.886836027713626E-4	TGTGTGAAAGCCCCGTCACCGGGTTTAGCAGCGGCTGGGAAGTTCTTCCAACACTGG	CVKAPSPGLAAAGKFFQHW	IGHV3-9	IGHD6-25	IGHJ1	3	18	35	44
2	2.886836027713626E-4	TGTGTGAAAGACTGGTTTAGGTTGGGATGGTTACAAACGGGGTGCTTTCACTCCTGG	CVKDWFRLGWLQTGCFHSW	IGHV3-30	IGHD5-18	IGHJ4	10	26	33	44
2	2.886836027713626E-4	TGTGCCAGATACGATTTTTGGAGTGGTACCATATATCGGGACTGGTTCGACCCCTGG	CARYDFWSGTIYRDWFDPW	IGHV3-38	IGHD3-3	IGHJ5	10	11	26	40
2	2.886836027713626E-4	TGTGCGCAACATCATTGTTTTACTCCCGGGTGTTATGAAGCCTACTTTGAGTACTGG	CAQHHCFTPGCYEAYFEYW	IGHV2-5	IGHD6-13	IGHJ4	4	24	30	41
2	2.886836027713626E-4	TGTGCGACTACACGGGGGCCGATTTCTGTTGGGAGCTGGCCCTACTTTGACTACTGG	CATTRGPISVGSWPYFDYW	IGHV1-18	IGHD1-26	IGHJ4	6	29	36	41
2	2.886836027713626E-4	TGTGCGACCCGGGGCGGAACAGTGACTACGACTCCTCATGACGCTTTTGATATCTGG	CATRGGTVTTTPHDAFDIW	IGHV1-45	IGHD4-17	IGHJ3	4	21	29	35
2	2.886836027713626E-4	TGTGCGACCCGGGGCGGAACAGTGACCACGGCTCCTCATGACGCTTTTGATGTCTGG	CATRGGTVTTAPHDAFDVW	IGHV1-45	IGHD6-13	IGHJ3	4	6	12	35
2	2.886836027713626E-4	TGTGCGACCCGGGGCGGAACAGTGACCACGGCTCCTCATGACGCTTTTGATATCTGG	CATRGGTVTTAPHDAFDIW	IGHV1-45	IGHD6-13	IGHJ3	4	6	12	35
2	2.886836027713626E-4	TGTGCGACAGGGGATATAGTGTCTACGATTGACGAGAATCCGTTTTTCGACTTCTGG	CATGDIVSTIDENPFFDFW	IGHV1-8	IGHD5-12	IGHJ4	10	11	29	48
2	2.886836027713626E-4	TGTGCGAGTTTTCGATATTGTAGTGGTACCAACTGCAATGATGCTTTTAATATCTGG	CASFRYCSGTNCNDAFNIW	IGHV4-39	IGHD2-2	IGHJ3	7	13	35	37
2	2.886836027713626E-4	TGTGCGAGTTCCTTAACATTACAATTTTCGCCCCCGCGATATTACTTTGACTACTGG	CASSLTLQFSPPRYYFDYW	IGHV1-18	IGHD3-3	IGHJ4	7	17	27	42
2	2.886836027713626E-4	TGTGCGAGGCTGTATGATACTAACAATCATTACTACGCGGGGTGGTTCGACCCCTGG	CARLYDTNNHYYAGWFDPW	IGHV4-4	IGHD3-22	IGHJ5	7	28	36	42
2	2.886836027713626E-4	TGTGCGAGGCAGAATGACTACACGAATAAGTACCAATATTACTACATGGACATCTGG	CARQNDYTNKYQYYYMDIW	IGHV3-11	IGHD4-11	IGHJ6	7	13	21	39
2	2.886836027713626E-4	TGTGCGAGGATGCATACCAGTGGTCGATACTGGGATCTTTCTACTTATGATTTCTGG	CARMHTSGRYWDLSTYDFW	IGHV1-18	IGHD6-19	IGHJ3	7	13	22	43
2	2.886836027713626E-4	TGTGCGAGAGTTCCGCCCGGGGTTGGGGGACCTACGCAGAGGTTCTTCGACGACTGG	CARVPPGVGGPTQRFFDDW	IGHV4-59	IGHD3-16	IGHJ5	9	22	29	45
2	2.886836027713626E-4	TGTGCGAGAGTGAAGAGGTACTCTGATATACCGGAGACTGATGCTTTTGGGATCTGG	CARVKRYSDIPETDAFGIW	IGHV5-10-1	IGHD1-20	IGHJ3	8	26	33	38
2	2.886836027713626E-4	TGTGCGAGAGCCCGCACACTTTACTATGATGGCCTTGCTTATCATCTTGACTCTTGG	CARARTLYYDGLAYHLDSW	IGHV4-31	IGHD3-22	IGHJ4	9	20	29	46
2	2.886836027713626E-4	TGTGCGAGAGGGGCGAAAATTATTACTAATGTAGTAGTCGATGTCCCTGACTATTGG	CARGAKIITNVVVDVPDYW	IGHV3-21	IGHD2-2	IGHJ4	9	29	37	47
2	2.886836027713626E-4	TGTGCGAGAGGGGATTGTCCTGGGGGTCTCTGCTACTCAAGCCTCTGGGGTTACTGG	CARGDCPGGLCYSSLWGYW	IGHV3-21	IGHD2-15	IGHJ4	9	29	37	51
2	2.886836027713626E-4	TGTGCGAGAGGGGATCTAATAAACGGTGACTCCGGGATAAGGGCCTTTGACTACTGG	CARGDLINGDSGIRAFDYW	IGHV1-8	IGHD4-17	IGHJ4	10	22	30	44
2	2.886836027713626E-4	TGTGCGAGAGATCCCCCTACTGAGGACGGTGGTAATTCCAATATTTTTGATATCTGG	CARDPPTEDGGNSNIFDIW	IGHV1-18	IGHD4-23	IGHJ3	12	25	38	44
2	2.886836027713626E-4	TGTGCGAGAGATGTCTCCCCCTATGGTTCAGGGGGCAGTTATGCTTTTGATTTTTGG	CARDVSPYGSGGSYAFDFW	IGHV1-18	IGHD3-10	IGHJ3	16	20	32	40
2	2.886836027713626E-4	TGTGCGAGAGATGTCGCCCCCTATGGTTCAGGGGGGAGTTATGCTTTTGACATCTGG	CARDVAPYGSGGSYAFDIW	IGHV1-18	IGHD3-10	IGHJ3	11	20	32	40
2	2.886836027713626E-4	TGTGCGAGAGATGTCGACTATTACTGGGCAACACACTTCTACTACATGGACGCCTGG	CARDVDYYWATHFYYMDAW	IGHV4-4	IGHD3-10	IGHJ6	11	18	24	34
2	2.886836027713626E-4	TGTGCGAGAGACCGATATTATGACAATAGTGGTGATTACTACGAGTCGATCTACTGG	CARDRYYDNSGDYYESIYW	IGHV1-69	IGHD3-22	IGHJ4	10	18	42	50
2	2.886836027713626E-4	TGTGCGAGAGACGAGGTCGACTACGGGGGGTCGTTCTACTACGGTATGGACGTCTGG	CARDEVDYGGSFYYGMDVW	IGHV3-30	IGHD4-17	IGHJ6	10	18	25	35
2	2.886836027713626E-4	TGTGCGAGAGAGGGTGTGGATACAGCTATGGTCCGTCAGTTGTACTTTGACTACTGG	CAREGVDTAMVRQLYFDYW	IGHV3-11	IGHD5-18	IGHJ4	10	15	31	42
2	2.886836027713626E-4	TGTGCGAGAGAGGGGCCTCCTCTGACTCAGGGACTTATGGGCTGGTTCGACCCCTGG	CAREGPPLTQGLMGWFDPW	IGHV4-34	IGHD3-10	IGHJ5	9	29	37	41
2	2.886836027713626E-4	TGTGCGAGAGAGGGGCCTGCTTTGACTCAGGGACTCATGGGCAGGTTCGACCCCTGG	CAREGPALTQGLMGRFDPW	IGHV4-4	IGHD3-9	IGHJ5	10	20	26	43
2	2.886836027713626E-4	TGTGCGAGAGAGAGGGAGGGTGAGCAGCAACTGGGACTGAGGCCACTTGACTACTGG	CAREREGEQQLGLRPLDYW	IGHV4-31	IGHD6-13	IGHJ4	10	22	33	46
2	2.886836027713626E-4	TGTGCGAGAACCCTAAGTGGGAGCTACATGTCAGGGGGGTGGTACTTTGACTACTGG	CARTLSGSYMSGGWYFDYW	IGHV4-28	IGHD1-26	IGHJ4	9	15	26	42
2	2.886836027713626E-4	TGTGCGAAGGATGAGGTCAAATTCAGTGGTGGCTGGACTTACTACTTTGACTTTTGG	CAKDEVKFSGGWTYYFDFW	IGHV3-30	IGHD2-15	IGHJ4	6	24	31	39
2	2.886836027713626E-4	TGTGCGAAACCTGCCCCATCGGATTGGGAGACTTCTTTCCCCTACTTTGACCTCTGG	CAKPAPSDWETSFPYFDLW	IGHV3-30	IGHD1-26	IGHJ4	6	24	29	41
2	2.886836027713626E-4	TGTGCGAAACATGGGGGACCCCTATTAGTTTGGGGAGATGACTACATGGACGTCTGG	CAKHGGPLLVWGDDYMDVW	IGHV3-11	IGHD3-16	IGHJ6	6	27	34	40
2	2.886836027713626E-4	TGTGCGAAACATGGGGGACCCCTATTAGTTTGGGGAGATGACTACATGGACGTCTGG	CAKHGGPLLVWGDDYMDVW	IGHV3-23	IGHD3-16	IGHJ6	8	27	34	40
2	2.886836027713626E-4	TGTGCGAAAGGAGATACGTATTTTGTAGTCGTAACAGATGCATACTTTGACTCCTGG	CAKGDTYFVVVTDAYFDSW	IGHV3-23	IGHD2-2	IGHJ4	9	22	40	42
2	2.886836027713626E-4	TGTGCGAAAGATTTGGGGATTAGGGTACGCCACCCCACCAACTGGTTCGACCCCTGG	CAKDLGIRVRHPTNWFDPW	IGHV3-23	IGHD7-27	IGHJ5	11	13	19	38
2	2.886836027713626E-4	TGTGCGAAAGATCGCATATGGTGTGATAGTAGCAGCTGCGCTAGACTTGACTATTGG	CAKDRIWCDSSSCARLDYW	IGHV3-23	IGHD2-15	IGHJ4	12	27	36	46
2	2.886836027713626E-4	TGTGCGAAAGATGAGGTCAGGTTAAGCGGTGGCTGGACTTATTATTTTGACTACTGG	CAKDEVRLSGGWTYYFDYW	IGHV3-30	IGHD6-19	IGHJ4	11	24	35	45
2	2.886836027713626E-4	TGTGCGAAAGATGAGGTCAGGCTTAGTGGTGGCTGGACTTACTACTTTGACTCCTGG	CAKDEVRLSGGWTYYFDSW	IGHV1-3	IGHD2-15	IGHJ4	11	23	31	39
2	2.886836027713626E-4	TGTGCGAAAGATGAGGTCAGGCTTAGTGGTGGCTGGAGTTACTACTTTGACTCCTGG	CAKDEVRLSGGWSYYFDSW	IGHV3-48	IGHD2-15	IGHJ4	11	23	31	39
2	2.886836027713626E-4	TGTGCGAAAGATGAGGTCAGGCTTAGTGGTGGGTGGACTTACTACTTTGACTACTGG	CAKDEVRLSGGWTYYFDYW	IGHV3-23	IGHD2-15	IGHJ4	11	23	31	39
2	2.886836027713626E-4	TGTGCGAAAGATGAGGTCAGGCTTAGCGGTGGCTGGACTTACTACTTTGACTACTGG	CAKDEVRLSGGWTYYFDYW	IGHV3-38	IGHD6-19	IGHJ4	4	23	35	39
2	2.886836027713626E-4	TGTGCGAAAGATGAGGTCAGGCTTAGCGGTGGGTGGACTTACTACTTTGACTACTGG	CAKDEVRLSGGWTYYFDYW	IGHV1-18	IGHD6-19	IGHJ4	11	23	35	39
2	2.886836027713626E-4	TGTGCGAAAGATGAGGTCAGGCTTAGCGGTGGGTGGACTTACTACTTTGACTACTGG	CAKDEVRLSGGWTYYFDYW	IGHV3-48	IGHD6-19	IGHJ4	11	23	35	39
2	2.886836027713626E-4	TGTGCGAAAGATGAGGTCAGGCTTAGCGGTGGGTGGACTTACTACTTTGACAACTGG	CAKDEVRLSGGWTYYFDNW	IGHV3-23	IGHD6-19	IGHJ4	11	23	35	39
2	2.886836027713626E-4	TGTGCGAAAGATGAGGTCAGGCTTAGCGGTGGATGGACTTACTACTTTGACTACTGG	CAKDEVRLSGGWTYYFDYW	IGHV3-23	IGHD6-19	IGHJ4	11	23	35	39
2	2.886836027713626E-4	TGTGCGAAAGATAGGATTTGGCGACACCAGCTGGTCCCTTATTACTTTGACTCCTGG	CAKDRIWRHQLVPYYFDSW	IGHV3-30	IGHD2-2	IGHJ4	11	27	34	42
2	2.886836027713626E-4	TGTGCGAAAGAGGCCTTTGGGTATGCCAGCAGCTGGTCCGGGGGGAATGACCACTGG	CAKEAFGYASSWSGGNDHW	IGHV4-31	IGHD6-13	IGHJ4	10	18	36	47
2	2.886836027713626E-4	TGTGCGAAAGAGAGGCTGCGGGAGCTACACGGGGGAGATGATGCTTTTGATATCTGG	CAKERLRELHGGDDAFDIW	IGHV4-31	IGHD1-26	IGHJ3	10	19	27	37
2	2.886836027713626E-4	TGTGCGAAAAACCAGCAGGCCGACTGGAACGACGCCCCGGATGGGTTCGACCCCTGG	CAKNQQADWNDAPDGFDPW	IGHV3-30	IGHD1-1	IGHJ5	6	22	33	43
2	2.886836027713626E-4	TGTGCACCAGGATATAACAGCAATTCCAGGGGAGGCGCTGAATACCTCCATCACTGG	CAPGYNSNSRGGAEYLHHW	IGHV1-24	IGHD6-13	IGHJ1	9	12	21	34
2	2.886836027713626E-4	TGTGCACACGGATATGACTACAGTAACTACGAGGGGGGTTACTGGTTCGACCCCTGG	CAHGYDYSNYEGGYWFDPW	IGHV2-5	IGHD4-11	IGHJ5	8	13	30	40
2	2.886836027713626E-4	TGTGCACACAGACGCAAGCCGCTGCTGACAAAGGGGGACAACTGGTTCGACACCTGG	CAHRRKPLLTKGDNWFDTW	IGHV2-5	IGHD6-25	IGHJ5	13	16	25	37
2	2.886836027713626E-4	TGTGCACACAGAGGGGCCTGGAGTGGTGACTGGAATTCCGCCTGGTTCGACTTCTGG	CAHRGAWSGDWNSAWFDFW	IGHV2-5	IGHD2-21	IGHJ5	11	22	39	41
2	2.886836027713626E-4	TGTGCAAGAGGTTCTGACTACACCTGGGGGAGTTCGTGGTGGGCTTTTGATGTCTGG	CARGSDYTWGSSWWAFDVW	IGHV3-13	IGHD3-16	IGHJ3	9	24	33	42
2	2.886836027713626E-4	TGTGCAAGAAGCAACTTTAATTGGTTACTAAACATCAACAACTGGTTCGATTCCTGG	CARSNFNWLLNINNWFDSW	IGHV5-51	IGHD5-18	IGHJ5	8	21	27	37
2	2.886836027713626E-4	TGTGGGAGAACTAAGAGACATAGCAACTCGGCATTTTGGGACGCTTTTCATATCTGG	CGRTKRHSNSAFWDAFHIW	IGHV4-30-2	IGHD6-6	IGHJ3	3	19	29	42
2	2.886836027713626E-4	TGTACCACAGACTCTTCTTTCTTCTGGGAGCTACCTACTGATGCTTTTGATATCTGG	CTTDSSFFWELPTDAFDIW	IGHV3-15	IGHD1-26	IGHJ3	10	24	33	38
2	2.886836027713626E-4	TGTACGAAAGATCTTATTTCCGGGTATAGAAGTGGCTGGGCGAGACTTGACTACTGG	CTKDLISGYRSGWARLDYW	IGHV3-30	IGHD6-19	IGHJ4	13	19	38	46
2	2.886836027713626E-4	TGCGCGAGTACACGGGGATCGGTCAATATTGGGAATTACCCCTACTTTGACTACTGG	CASTRGSVNIGNYPYFDYW	IGHV1-18	IGHD7-27	IGHJ4	7	13	19	41
2	2.886836027713626E-4	TGCGCACACAGACTTAGGTTTAGTAGCAATTGGAATTCCGGCTGGTTCGACCCCTGG	CAHRLRFSSNWNSGWFDPW	IGHV2-5	IGHD1-26	IGHJ5	12	20	26	41
2	2.886836027713626E-4	TGTTCAAGAGGTTATTATGAGAGGGGCGGGCCTCATGCGGCTTTTGATATCTGG	CSRGYYERGGPHAAFDIW	IGHV3-74	IGHD3-10	IGHJ3	9	10	17	32
2	2.886836027713626E-4	TGTGTGAGAGATTACAGTAACTTCATTCACTACTACTACGGTTTGGACGTCTGG	CVRDYSNFIHYYYGLDVW	IGHV1-67	IGHD4-11	IGHJ6	11	12	21	28
2	2.886836027713626E-4	TGTGCTCCCCATGGGGCATCACTTGAAAACCCGACCAACTGGTTCGACCCCTGG	CAPHGASLENPTNWFDPW	IGHV3-23	IGHD7-27	IGHJ5	4	5	10	35
2	2.886836027713626E-4	TGTGCCAGAGAGAGGAGCAGTGGCCTTTACAATTACTCCGGTCTCGACGTCTGG	CARERSSGLYNYSGLDVW	IGHV1-2	IGHD5-24	IGHJ6	10	27	35	45
2	2.886836027713626E-4	TGTGCGCGACAAAGCGTCTATGTGACAAACTACAATGATGCTTTTGATGTCTGG	CARQSVYVTNYNDAFDVW	IGHV4-39	IGHD1-7	IGHJ3	10	27	32	34
2	2.886836027713626E-4	TGTGCGGGAGATGGAGGGCTATTATGGTTCGGGGAAAACTGGTTCGACCCCTGG	CAGDGGLLWFGENWFDPW	IGHV1-2	IGHD3-10	IGHJ5	11	22	34	36
2	2.886836027713626E-4	TGTGCGACCGTACGATTTTTGGAGTGGTCATTCAACAATGGTTTGGACGTCTGG	CATVRFLEWSFNNGLDVW	IGHV4-39	IGHD3-3	IGHJ6	6	10	31	43
2	2.886836027713626E-4	TGTGCGAGTGGGCGCTATCCTGGGGATCGGATGTCTGATGGTTTTGATCTCTGG	CASGRYPGDRMSDGFDLW	IGHV3-21	IGHD7-27	IGHJ3	7	19	27	35
2	2.886836027713626E-4	TGTGCGAGCGATCGTCTAGGTGGCTACGTAGGCCAGGCCGCCTTTCACTACTGG	CASDRLGGYVGQAAFHYW	IGHV3-21	IGHD6-25	IGHJ4	12	21	30	41
2	2.886836027713626E-4	TGTGCGAGGTATTACTATGATAGTAGTGGTTATTACGACGGATTTGACTACTGG	CARYYYDSSGYYDGFDYW	IGHV4-39	IGHD3-22	IGHJ4	7	8	39	42
2	2.886836027713626E-4	TGTGCGAGGGTCCCTCTCACGATTTACTACTACTACTACGGTCTGGACGTCTGG	CARVPLTIYYYYYGLDVW	IGHV4-59	IGHD3-16	IGHJ6	7	18	22	23
2	2.886836027713626E-4	TGTGCGAGGGCTCAGTCCTACGGGTACCAACTAGCATGGTACTTCGATCTCTGG	CARAQSYGYQLAWYFDLW	IGHV4-4	IGHD2-21	IGHJ2	7	30	35	36
2	2.886836027713626E-4	TGTGCGAGATTTTATTATGATGCAGGGAGTTTCCCGGACGCCATGGGAGACTGG	CARFYYDAGSFPDAMGDW	IGHV4-39	IGHD3-16	IGHJ4	8	12	20	49
2	2.886836027713626E-4	TGTGCGAGATCGGAGTGGGTGGTAAGGCGTGGGGTGTACTACTTTGACTACTGG	CARSEWVVRRGVYYFDYW	IGHV3-21	IGHD4-23	IGHJ4	8	17	24	35
2	2.886836027713626E-4	TGTGCGAGACCATATTATGAAACCAGTGGTTACGTTAATTGGTTCGACTCTTGG	CARPYYETSGYVNWFDSW	IGHV1-69	IGHD5-18	IGHJ5	8	26	34	39
2	2.886836027713626E-4	TGTGCGAGACCAGGAAGTGGGTCTATTCGCACGATTCTCTACATTAACTTCTGG	CARPGSGSIRTILYINFW	IGHV4-39	IGHD1-26	IGHJ4	9	15	20	38
2	2.886836027713626E-4	TGTGCGAGAGTTCTCAGAGTGGCTACGTCCCGTCGCTGGTACTTCGATCTCTGG	CARVLRVATSRRWYFDLW	IGHV4-34	IGHD5-12	IGHJ2	9	17	26	35
2	2.886836027713626E-4	TGTGCGAGAGGGGGTACAGTAACTACGAAGGACTACTACGGTATGGACGTCTGG	CARGGTVTTKDYYGMDVW	IGHV1-18	IGHD4-11	IGHJ6	9	14	26	31
2	2.886836027713626E-4	TGTGCGAGAGGGGACTACGGTGACTTCGGAACAGACTGGTACTTCGATCTCTGG	CARGDYGDFGTDWYFDLW	IGHV1-18	IGHD4-17	IGHJ2	9	12	24	34
2	2.886836027713626E-4	TGTGCGAGAGGATGGCGGTCATCTAGCGGCACCTGGACGAAGTTTGACTACTGG	CARGWRSSSGTWTKFDYW	IGHV4-59	IGHD6-13	IGHJ4	9	23	35	42
2	2.886836027713626E-4	TGTGCGAGAGATCCCTATTGTGGTGGTGACTGTTACTACGGTATGGACGTCTGG	CARDPYCGGDCYYGMDVW	IGHV1-69	IGHD2-21	IGHJ6	12	15	31	42
2	2.886836027713626E-4	TGTGCGAGAGATCCCCGAATATATTGTGGTGATGACTGCTCCGAGGGAAATTGG	CARDPRIYCGDDCSEGNW	IGHV3-11	IGHD2-21	IGHJ4	12	20	39	51
2	2.886836027713626E-4	TGTGCGAGAGATACTAGCACTGGCTGGTTGACCTACTGGTACTTCGATCTGTGG	CARDTSTGWLTYWYFDLW	IGHV3-11	IGHD6-19	IGHJ2	11	14	27	32
2	2.886836027713626E-4	TGTGCGAGAGAGTATAGCAACGATTACTACTACTACTACTACATGGACGTCTGG	CAREYSNDYYYYYYMDVW	IGHV3-53	IGHD2-8	IGHJ6	10	11	18	22
2	2.886836027713626E-4	TGTGCGAGAGAGCCTCAGTATTACTATGATAGTAGTGGTCTCGTTGACTACTGG	CAREPQYYYDSSGLVDYW	IGHV4-31	IGHD3-22	IGHJ4	10	17	38	43
2	2.886836027713626E-4	TGTGCGAGAATTTGGTGGGAGTCACCAACCCACCGCTCGAAATTTGACTACTGG	CARIWWESPTHRSKFDYW	IGHV3-23	IGHD2-21	IGHJ4	6	19	26	42
2	2.886836027713626E-4	TGTGCGAACCCCTTGGTCGATAGCAGTGGTGGCCCTGATGCTTTTGATTTGTGG	CANPLVDSSGGPDAFDLW	IGHV3-30	IGHD6-19	IGHJ3	6	19	28	35
2	2.886836027713626E-4	TGTGCGAAATATGGGCCTCCCTCTAACAATTGGGTGTCGGAAGTTGACTACTGG	CAKYGPPSNNWVSEVDYW	IGHV3-23	IGHD5-24	IGHJ4	8	25	30	43
2	2.886836027713626E-4	TGTGCGAAACATCTGGAACAGTGGGAGTTACCCAGTAAACCCTTTGACTACTGG	CAKHLEQWELPSKPFDYW	IGHV3-23	IGHD4-23	IGHJ4	13	23	31	41
2	2.886836027713626E-4	TGTGCGAAAGTGGGTGGGGAGACGACACATCCGTACTGGTACCTCGATCTCTGG	CAKVGGETTHPYWYLDLW	IGHV3-21	IGHD1-26	IGHJ2	6	8	13	33
2	2.886836027713626E-4	TGTGCGAAAGCCTATGGTCCTAAAACTACCTTCAGGTATGGTATAGACGTCTGG	CAKAYGPKTTFRYGIDVW	IGHV3-30	IGHD3-10	IGHJ6	6	11	17	45
2	2.886836027713626E-4	TGTGCGAAAGCCGCGTTGCCAACTTATACCAGCAGCTGGTACAATGACCACTGG	CAKAALPTYTSSWYNDHW	IGHV3-23	IGHD6-13	IGHJ4	9	24	41	44
2	2.886836027713626E-4	TGTGCGAAAGGGTCCCTTCGACGGTCCTCACCAGATGATGCTTTTCATATCTGG	CAKGSLRRSSPDDAFHIW	IGHV3-23	IGHD2-21	IGHJ3	9	27	32	34
2	2.886836027713626E-4	TGTGCGAAAGGGTCCCGCGTAAGATATTATGACCATGATGCTTTTGATATTTGG	CAKGSRVRYYDHDAFDIW	IGHV1-69D	IGHD3-16	IGHJ3	6	24	31	33
2	2.886836027713626E-4	TGTGCGAAAGAGCCCGATTATTATGGTTCGGGGAGGAAACCGTTTGACTACTGG	CAKEPDYYGSGRKPFDYW	IGHV3-30	IGHD3-10	IGHJ4	10	16	34	42
2	2.886836027713626E-4	TGTGCGAAAGAGGAAGATAGCAGTTCGTCCCGTTCACACGGTATGGACGTCTGG	CAKEEDSSSSRSHGMDVW	IGHV3-23	IGHD6-6	IGHJ6	10	16	29	42
2	2.886836027713626E-4	TGTGCACTATGGGGGTGGGAGCTACTGGGACTACGATACTACATGGACGTCTGG	CALWGWELLGLRYYMDVW	IGHV2-70	IGHD1-26	IGHJ6	6	14	25	36
2	2.886836027713626E-4	TGTGCACGGAGTCGGGCCCCGGGGGGGGGGGCTGACGCCTACCTTGACTACTGG	CARSRAPGGGADAYLDYW	IGHV2-5	IGHD6-13	IGHJ4	6	17	22	38
2	2.886836027713626E-4	TGTGCACACAGGCGTAATCTAGACTCTGGCCCTTACAATTACTTCGGCCCCTGG	CAHRRNLDSGPYNYFGPW	IGHV2-5	IGHD5-24	IGHJ5	14	33	41	42
2	2.886836027713626E-4	TGTGCACACAAAGGTGCAGCAGCAGCCCTGTTGGGAGGCTGGTTCGACCCCTGG	CAHKGAAAALLGGWFDPW	IGHV2-5	IGHD6-13	IGHJ5	9	17	25	38
2	2.886836027713626E-4	TGTGCAACAGGCCCTACAGTAATTCTTGGCCCCGCGACCTGGTTCGACGCCTGG	CATGPTVILGPATWFDAW	IGHV1-24	IGHD4-11	IGHJ5	9	13	21	38
2	2.886836027713626E-4	TGTGCAACAGGCCCTACAGTAACTCCTGGCCCCGCGACCTGGTTCGACCCCTGG	CATGPTVTPGPATWFDPW	IGHV3-47	IGHD4-11	IGHJ5	6	13	23	38
2	2.886836027713626E-4	TGTGCAACAGGCCCTACAGTAACTCCTGGCCCCACCAACTGGTTCGACCCCTGG	CATGPTVTPGPTNWFDPW	IGHV1-69-2	IGHD4-11	IGHJ5	9	13	23	35
2	2.886836027713626E-4	TGTGCAACAGGCCCTACAGTAACTCCTGGCCCCAGGGGTCGAACCAGTTGGTGG	CATGPTVTPGPRGRTSWW	IGHV1-24	IGHD4-11	IGHJ4	9	13	23	51
2	2.886836027713626E-4	TGTGCAAGTTTCGATACAGTTCTTGACTACTCCTACAACTACATAGACGTCTGG	CASFDTVLDYSYNYIDVW	IGHV3-74	IGHD5-18	IGHJ6	7	12	18	25
2	2.886836027713626E-4	TGTGCAAGAGATTCGGCCCACTGTACTGGTGGTTTATGCCGTAATGAGCACTGG	CARDSAHCTGGLCRNEHW	IGHV3-74	IGHD2-15	IGHJ1	11	21	32	46
2	2.886836027713626E-4	TGTGGGAGACATTACTATCATCCTACTGATTATTATGATGTTTTTGATCTTTGG	CGRHYYHPTDYYDVFDLW	IGHV3-11	IGHD3-22	IGHJ3	8	12	20	34
2	2.886836027713626E-4	TGTACCACTCCGGGTATAACAGGAGTTGGTACGAGGGGCCGTCTTGAGTACTGG	CTTPGITGVGTRGRLEYW	IGHV3-15	IGHD6-13	IGHJ4	7	9	32	43
2	2.886836027713626E-4	TGTTTACGGATGCGACCTGGGAGACATTCGGATGATGCCTTTGAGTTCTGG	CLRMRPGRHSDDAFEFW	IGHV2-26	IGHD1-26	IGHJ3	10	17	22	31
2	2.886836027713626E-4	TGTGTTAGATTTTCCCGGGAGTATGGTGACTACGCCTATCTTGACTACTGG	CVRFSREYGDYAYLDYW	IGHV3-49	IGHD4-17	IGHJ4	2	24	33	40
2	2.886836027713626E-4	TGTGTGAAAGATCGAAGCTACGGTGACTACTTTGATGCTTCTGATATCTGG	CVKDRSYGDYFDASDIW	IGHV4-4	IGHD4-17	IGHJ3	12	17	29	32
2	2.886836027713626E-4	TGTGTGAAAGACGTCACCTCGGGGGGCACGGGACTTAAGATTGACTCCTGG	CVKDVTSGGTGLKIDSW	IGHV3-23	IGHD2-21	IGHJ4	10	12	17	40
2	2.886836027713626E-4	TGTGTGAAAGAATATTACGGCGACCACTACTACTACGGTATGGACGTCTGG	CVKEYYGDHYYYGMDVW	IGHV3-60	IGHD3-3	IGHJ6	10	12	18	25
2	2.886836027713626E-4	TGTGTGAAAGAATATTACGGCGACCACTACTACTACGGTATGGACGTCTGG	CVKEYYGDHYYYGMDVW	IGHV3-66	IGHD3-3	IGHJ6	10	12	18	25
2	2.886836027713626E-4	TGTGCCACTTGGTGTAGTGGTGGTACCTGCTACTCCCACTTTGACTACTGG	CATWCSGGTCYSHFDYW	IGHV3-48	IGHD2-15	IGHJ4	4	12	35	37
2	2.886836027713626E-4	TGTGCCAGAGATGGTTACATACATGGCCGTAATGACGGTTTTGATATCTGG	CARDGYIHGRNDGFDIW	IGHV4-30-2	IGHD2-8	IGHJ3	11	17	22	31
2	2.886836027713626E-4	TGTGCCAGAGATAGCTACAACAATGGCGCTAATGATGCTTTTGACATCTGG	CARDSYNNGANDAFDIW	IGHV4-30-2	IGHD5-24	IGHJ3	11	13	19	31
2	2.886836027713626E-4	TGTGCGCGGAACTCTTTCAGTGGCGACTACAATGATGCTTTTGATCTCTGG	CARNSFSGDYNDAFDLW	IGHV4-39	IGHD4-11	IGHJ3	5	24	30	31
2	2.886836027713626E-4	TGTGCGCGAGGCCGGGATTGGGGAGAATTAACGCAGGACCTTGACTCCTGG	CARGRDWGELTQDLDSW	IGHV4-34	IGHD3-10	IGHJ4	12	19	24	40
2	2.886836027713626E-4	TGTGCGAGTCGGCGAGCGGCAGCAACTGGTTCGGGTGCTTTTGATATCTGG	CASRRAAATGSGAFDIW	IGHV3-53	IGHD3-10	IGHJ3	7	26	34	35
2	2.886836027713626E-4	TGTGCGAGGGTCCAGTCGCACCACGCCGTCGATAAAAATCTTCGCTACTGG	CARVQSHHAVDKNLRYW	IGHV1-18	IGHD3-3	IGHJ4	7	33	39	44
2	2.886836027713626E-4	TGTGCGAGGGTCCAGTCGCACCACGCCGTCGATAAAAATCTTCGCTACTGG	CARVQSHHAVDKNLRYW	IGHV1-2	IGHD3-3	IGHJ4	7	33	39	44
2	2.886836027713626E-4	TGTGCGAGGGGAGGATATTGCAGTAGTACCAGCTGCTATGGGAGAAACTGG	CARGGYCSSTSCYGRNW	IGHV3-11	IGHD2-2	IGHJ4	7	11	39	46
2	2.886836027713626E-4	TGTGCGAGGAACAAGCAGTGGCTGGTAGTCCATGATGCTTTTGATATCTGG	CARNKQWLVVHDAFDIW	IGHV3-30	IGHD6-19	IGHJ3	7	13	26	30
2	2.886836027713626E-4	TGTGCGAGATTTTCTTCCCGTAACAGTGCCTGGCAATACTTTGAACTCTGG	CARFSSRNSAWQYFELW	IGHV4-30-2	IGHD6-19	IGHJ4	8	23	32	36
2	2.886836027713626E-4	TGTGCGAGATCAGTAAGTGTGTCTGGCAGTGGCTGGTTCTTTGACTACTGG	CARSVSVSGSGWFFDYW	IGHV3-11	IGHD6-19	IGHJ4	8	25	36	38
2	2.886836027713626E-4	TGTGCGAGATGCACTAGTGGGATCAGCTCGAGGTACGGTATGGACGTCTGG	CARCTSGISSRYGMDVW	IGHV4-55	IGHD1-26	IGHJ6	9	14	21	39
2	2.886836027713626E-4	TGTGCGAGATACTACTATGACAGCCGTGGTTATCAACAATTTGACTACTGG	CARYYYDSRGYQQFDYW	IGHV4-55	IGHD3-22	IGHJ4	10	12	32	39
2	2.886836027713626E-4	TGTGCGAGACCTGAGGGCCTCTACAACTATGATTACCGATTGGACTACTGG	CARPEGLYNYDYRLDYW	IGHV3-30	IGHD3-16	IGHJ4	8	27	35	42
2	2.886836027713626E-4	TGTGCGAGACGGTCGTCGTCTAGCGGCAGCTGGCACAAGATTGACTACTGG	CARRSSSSGSWHKIDYW	IGHV4-39	IGHD6-13	IGHJ4	9	20	32	40
2	2.886836027713626E-4	TGTGCGAGAGTCGGGTCGGTCTGGTCGACTTATTCTGCTATGGACGCCTGG	CARVGSVWSTYSAMDAW	IGHV3-33	IGHD2-15	IGHJ6	9	34	38	39
2	2.886836027713626E-4	TGTGCGAGAGTGCATCGGGAGTGGACATTATCCCGGGGCTTTGACTACTGG	CARVHREWTLSRGFDYW	IGHV1-2	IGHD3-3	IGHJ4	9	17	35	38
2	2.886836027713626E-4	TGTGCGAGAGCCCCGTTTATAGTTGCTGTCAGTTACTACTTTGAAACCTGG	CARAPFIVAVSYYFETW	IGHV4-4	IGHD4-11	IGHJ4	9	19	28	33
2	2.886836027713626E-4	TGTGCGAGAGGCTATCAGACTAGTGGTTATTATCAGGAGAATGGCTACTGG	CARGYQTSGYYQENGYW	IGHV1-18	IGHD3-22	IGHJ4	9	20	31	44
2	2.886836027713626E-4	TGTGCGAGAGGCCTCCTCGACTACAACAGTGGCTGGCATAATGACTACTGG	CARGLLDYNSGWHNDYW	IGHV1-8	IGHD6-19	IGHJ4	14	26	35	41
2	2.886836027713626E-4	TGTGCGAGAGATTTTGTAGAGATGGCTACAATTGCCCCGAATGACTACTGG	CARDFVEMATIAPNDYW	IGHV3-30	IGHD5-24	IGHJ4	11	15	32	41
2	2.886836027713626E-4	TGTGCGAGAGATTGCGCTGGATACATCCATGGTTATGAAGTTGACCACTGG	CARDCAGYIHGYEVDHW	IGHV1-2	IGHD5-18	IGHJ4	11	17	34	40
2	2.886836027713626E-4	TGTGCGAGAGATCCCCTTCCCCGACTGGGGATGGGGTCTCCTGGTTACTGG	CARDPLPRLGMGSPGYW	IGHV3-53	IGHD7-27	IGHJ4	12	23	31	45
2	2.886836027713626E-4	TGTGCGAGAGATCGGATGGTGGTAACTCCGGCTGATGCTTTTGATATCTGG	CARDRMVVTPADAFDIW	IGHV3-53	IGHD4-23	IGHJ3	12	17	30	32
2	2.886836027713626E-4	TGTGCGAGAGATCACTCCGGTAGCAGCAGCTGGTACGAAATTGACTACTGG	CARDHSGSSSWYEIDYW	IGHV3-33	IGHD6-13	IGHJ4	16	20	36	40
2	2.886836027713626E-4	TGTGCGAGAGATCACTCCGGTAGCAGCAGCTGGTACGAAATTGACTACTGG	CARDHSGSSSWYEIDYW	IGHV4-31	IGHD6-13	IGHJ4	16	20	36	40
2	2.886836027713626E-4	TGTGCGAGAGATGTGCAGCAGCAGCTGGTAGTGTGGAGTTTCGGCTACTGG	CARDVQQQLVVWSFGYW	IGHV4-31	IGHD6-13	IGHJ4	11	16	29	44
2	2.886836027713626E-4	TGTGCGAGAGATGATAGTAGCAGTTCGGGGGGATGGTACATGGACGCCTGG	CARDDSSSSGGWYMDAW	IGHV4-4	IGHD2-15	IGHJ6	11	15	22	36
2	2.886836027713626E-4	TGTGCGAGAGACCCCGGGGGAGTGGGGAATAGTGAGAAAGGTGACTACTGG	CARDPGGVGNSEKGDYW	IGHV4-34	IGHD3-16	IGHJ4	9	15	22	41
2	2.886836027713626E-4	TGTGCGAGAGAGGACCATATTTTGGCTAATCAGGGACCCTTTGACTACTGG	CAREDHILANQGPFDYW	IGHV3-11	IGHD3-9	IGHJ4	10	16	23	38
2	2.886836027713626E-4	TGTGCGAGAGAATATTGTAGTGGTGGTACCTGCTACGTTCCTGGCTACTGG	CAREYCSGGTCYVPGYW	IGHV3-21	IGHD2-15	IGHJ4	10	11	35	44
2	2.886836027713626E-4	TGTGCGAGAACACATTGTGATAGTATCACATGTTTTTACTTTGACTACTGG	CARTHCDSITCFYFDYW	IGHV3-11	IGHD3-22	IGHJ4	8	17	24	36
2	2.886836027713626E-4	TGTGCGAGAACACATTGTGATAGAAACACCTGCTTTCACTTTGACTACTGG	CARTHCDRNTCFHFDYW	IGHV3-11	IGHD2-21	IGHJ4	8	13	18	37
2	2.886836027713626E-4	TGTGCGAAGTCTCGCTACGGTTCAGGGATCCAAGATACCTGTGATGTCTGG	CAKSRYGSGIQDTCDVW	IGHV7-34-1	IGHD3-10	IGHJ3	9	14	27	41
2	2.886836027713626E-4	TGTGCGAAGGATCCCGGGGATTATAGCACCAGCTGGGTTCCCGACTACTGG	CAKDPGDYSTSWVPDYW	IGHV3-21	IGHD6-13	IGHJ4	6	21	35	42
2	2.886836027713626E-4	TGTGCGAAATATGTCGGGGAGTATACTACTGGGGTATACTTTGACTACTGG	CAKYVGEYTTGVYFDYW	IGHV3-30	IGHD3-10	IGHJ4	6	13	21	36
2	2.886836027713626E-4	TGTGCGAAAGTGAATACTGACAGTGGAGCCAATGATGCTTTTGATATCTGG	CAKVNTDSGANDAFDIW	IGHV3-21	IGHD6-19	IGHJ3	6	20	25	31
2	2.886836027713626E-4	TGTGCGAAAGCTCGGATGGCTACAATTTCCATTGATGCTTTTGATGTCTGG	CAKARMATISIDAFDVW	IGHV3-48	IGHD5-24	IGHJ3	6	14	26	32
2	2.886836027713626E-4	TGTGCGAAAGGAATCCGTAGTAATGGTTATTTTCACTACTTTGACTGGTGG	CAKGIRSNGYFHYFDWW	IGHV3-23	IGHD3-22	IGHJ4	9	17	30	34
2	2.886836027713626E-4	TGTGCGAAAGATCTCTCCGGCGGTGACTACCCAAAAGCTTTTGAAATTTGG	CAKDLSGGDYPKAFEIW	IGHV3-30	IGHD4-17	IGHJ3	16	20	29	36
2	2.886836027713626E-4	TGTGCGAAAGATGGGGAATATGGCTACGGTATTTGGTACTTTGACTACTGG	CAKDGEYGYGIWYFDYW	IGHV3-23	IGHD5-12	IGHJ4	11	20	27	36
2	2.886836027713626E-4	TGTGCGAAAGATAGGCTAATAGCATTCAGTGGAGAGGACTTTGACTGCTGG	CAKDRLIAFSGEDFDCW	IGHV3-30	IGHD2-21	IGHJ4	11	17	27	37
2	2.886836027713626E-4	TGTGCGAAAGACTTAGTGGGAGCTACTTTCCCTCCCTTTTTTGACTACTGG	CAKDLVGATFPPFFDYW	IGHV3-23	IGHD1-26	IGHJ4	10	13	26	39
2	2.886836027713626E-4	TGTGCAAGAGAACTTCAGCGGGGGAGAAGTCTTGATGTTTTTGATGTATGG	CARELQRGRSLDVFDVW	IGHV3-13	IGHD3-16	IGHJ3	10	19	25	32
2	2.886836027713626E-4	TGTGCAAGAACAAATTTCGATTTTTGGAGTAGTTATTACGTTGACTACTGG	CARTNFDFWSSYYVDYW	IGHV3-33	IGHD3-3	IGHJ4	8	13	26	27
2	2.886836027713626E-4	TGTGGGGGAACCGTTGTCCCCGGCACCAGTTGGTACTACATTTACTACTGG	CGGTVVPGTSWYYIYYW	IGHV1-67	IGHD1-1	IGHJ4	5	25	31	32
2	2.886836027713626E-4	TGTACTAGTTTACGATTTTTGGAGTGGTTACCTCCCGACATGGACGTCTGG	CTSLRFLEWLPPDMDVW	IGHV3-49	IGHD3-3	IGHJ6	7	9	29	37
2	2.886836027713626E-4	TGTACCACCCCAACTCCGGGTACGCTACCATATTTGGGATCTGACTACTGG	CTTPTPGTLPYLGSDYW	IGHV3-15	IGHD4-23	IGHJ4	7	11	18	41
2	2.886836027713626E-4	TGTTCACAGAGGACTTGGTCATACGATTTTTGGGGCATGGACGTCTGG	CSQRTWSYDFWGMDVW	IGHV2-5	IGHD3-3	IGHJ6	7	21	32	35
2	2.886836027713626E-4	TGTGTGGCAGCTGCCCGATCACCCTACTTCTACGGTTTGGGCTTCTGG	CVAAARSPYFYGLGFW	IGHV3-11	IGHD2-2	IGHJ3	3	6	12	43
2	2.886836027713626E-4	TGTGTGGCAGCTGCCCGATCACCCTACTTCTACGGTTTGGGCTTCTGG	CVAAARSPYFYGLGFW	IGHV3-11	IGHD2-2	IGHJ6	3	6	12	43
2	2.886836027713626E-4	TGTGTGGCAGCTGCCCGATCACCCTACTTCTACGGTTTGGGCTTCTGG	CVAAARSPYFYGLGFW	IGHV3-13	IGHD2-2	IGHJ6	3	6	12	43
2	2.886836027713626E-4	TGTGTGAGACATGCTCAACTGGGGAGCGAGGACTACTTCGACCCCTGG	CVRHAQLGSEDYFDPW	IGHV5-10-1	IGHD7-27	IGHJ5	12	16	24	36
2	2.886836027713626E-4	TGTGTGAGAGTGAGCGGCAATGGCTGGTTCTACACTTTTGACGCTTGG	CVRVSGNGWFYTFDAW	IGHV4-39	IGHD6-19	IGHJ4	8	16	27	45
2	2.886836027713626E-4	TGTGTGAGAGATCCCCAAAAACGGCAACAACTTGGACCTGACTACTGG	CVRDPQKRQQLGPDYW	IGHV1-18	IGHD3-3	IGHJ4	12	14	20	38
2	2.886836027713626E-4	TGTGTGAGAAAAAGTTACTATGATAGTAGTGGTTATACTTTTCCCTGG	CVRKSYYDSSGYTFPW	IGHV3-16	IGHD3-22	IGHJ5	10	14	35	42
2	2.886836027713626E-4	TGTGTAAGAGTGGATAGTAGGGGATACAGTTTCGGTATGGACGTCTGG	CVRVDSRGYSFGMDVW	IGHV3-13	IGHD3-22	IGHJ6	9	12	19	36
2	2.886836027713626E-4	TGTGCCAGAGGTGAACTTAATGATATCAGATATGGATTTGGTATCTGG	CARGELNDIRYGFGIW	IGHV4-34	IGHD3-22	IGHJ4	10	19	24	44
2	2.886836027713626E-4	TGTGCGCGAGCTATGGGATTTCCACATTCGTGGTACTTCGATCTCTGG	CARAMGFPHSWYFDLW	IGHV1-46	IGHD3-10	IGHJ2	9	10	15	30
2	2.886836027713626E-4	TGTGCGGCAAAGTACAACTGGAACGACGGTGCTGCTTTTGATATCTGG	CAAKYNWNDGAAFDIW	IGHV1-18	IGHD1-1	IGHJ3	5	11	27	32
2	2.886836027713626E-4	TGTGCGATACCGGGCTATGGTGGCTACATATATACTTTAAATATTTGG	CAIPGYGGYIYTLNIW	IGHV4-31	IGHD5-12	IGHJ3	6	15	26	40
2	2.886836027713626E-4	TGTGCGACATCCCATGACTACGGTGATGGGGGCCCCCTTGACTACTGG	CATSHDYGDGGPLDYW	IGHV1-18	IGHD4-17	IGHJ4	6	12	25	37
2	2.886836027713626E-4	TGTGCGACAGGGGCGGCGGATATTGTATTGGGGGCCTTTCACTACTGG	CATGAADIVLGAFHYW	IGHV1-69D	IGHD2-15	IGHJ4	6	17	30	35
2	2.886836027713626E-4	TGTGCGAGCCTGACTATGATGACTATGTATGATGCTTTTGATATCTGG	CASLTMMTMYDAFDIW	IGHV3-23	IGHD4-17	IGHJ3	6	10	24	28
2	2.886836027713626E-4	TGTGCGAGGTGGAGAGTAGTGACTGCTAACGGGGGTTTTGACTACTGG	CARWRVVTANGGFDYW	IGHV3-21	IGHD2-21	IGHJ4	7	18	27	36
2	2.886836027713626E-4	TGTGCGAGGTGGAGAGTAGTGACTGCTAACGGGGGTTTTGACTACTGG	CARWRVVTANGGFDYW	IGHV4-39	IGHD2-21	IGHJ4	7	18	27	36
2	2.886836027713626E-4	TGTGCGAGGCATGCTCAACTGGGGAGCGAGGACTACTTCGACCCCTGG	CARHAQLGSEDYFDPW	IGHV5-10-1	IGHD7-27	IGHJ5	12	16	24	36
2	2.886836027713626E-4	TGTGCGAGGGGTATAGCACCAGCAATTAATGATGCTTTCGATATCTGG	CARGIAPAINDAFDIW	IGHV5-51	IGHD6-13	IGHJ3	7	8	22	28
2	2.886836027713626E-4	TGTGCGAGGGACTGGGTGTCTGTGGTGGTAACTTTTTTTGACTCCTGG	CARDWVSVVVTFFDSW	IGHV3-11	IGHD4-23	IGHJ4	7	23	32	36
2	2.886836027713626E-4	TGTGCGAGGGACTGGGTGTCTGTGGTGGTAACTTTTTTTGACTCCTGG	CARDWVSVVVTFFDSW	IGHV3-23	IGHD4-23	IGHJ4	6	23	32	36
2	2.886836027713626E-4	TGTGCGAGGAGCGCAGGTGGTGACTGGATCGAATATTTCCAGCATTGG	CARSAGGDWIEYFQHW	IGHV4-34	IGHD2-21	IGHJ1	7	15	25	30
2	2.886836027713626E-4	TGTGCGAGATCGCCCGGTATAGTGGGGGTTATGAGCTTTGACCAGTGG	CARSPGIVGVMSFDQW	IGHV4-39	IGHD1-26	IGHJ4	8	13	25	35
2	2.886836027713626E-4	TGTGCGAGATGTTACAGCAGGTCGTTGTGTCACTACTTTGACCACTGG	CARCYSRSLCHYFDHW	IGHV3-33	IGHD6-6	IGHJ4	8	15	24	31
2	2.886836027713626E-4	TGTGCGAGACCCCATAGTGGGAACTACCCTTGGGCTTTTGATATGTGG	CARPHSGNYPWAFDMW	IGHV3-23	IGHD1-26	IGHJ3	6	13	26	33
2	2.886836027713626E-4	TGTGCGAGACCGCGGGGCGCCACTATTGAGGATGGTTTTGATATGTGG	CARPRGATIEDGFDMW	IGHV4-39	IGHD5-12	IGHJ3	9	18	25	30
2	2.886836027713626E-4	TGTGCGAGACCATATAGTGGGAGCTACTTTGGGGCTTTTGATATCTGG	CARPYSGSYFGAFDIW	IGHV4-39	IGHD1-26	IGHJ3	9	12	27	33
2	2.886836027713626E-4	TGTGCGAGACGAGGGAGGGACAGCAGTTGGTACTACTTTGACTATTGG	CARRGRDSSWYYFDYW	IGHV5-10-1	IGHD1-1	IGHJ4	9	23	28	29
2	2.886836027713626E-4	TGTGCGAGAGTTCAAGGTGGAAGTCTCTACTCTACCTCTGATTACTGG	CARVQGGSLYSTSDYW	IGHV4-34	IGHD5-24	IGHJ4	9	23	29	38
2	2.886836027713626E-4	TGTGCGAGAGTCGGCTGGAAAGGACTCATGTACTACTTTGACTACTGG	CARVGWKGLMYYFDYW	IGHV4-59	IGHD1-20	IGHJ4	9	14	19	29
2	2.886836027713626E-4	TGTGCGAGAGTGGCCTATTATTACTATGACTGGTACTTCGATCTCTGG	CARVAYYYYDWYFDLW	IGHV1-8	IGHD3-10	IGHJ2	9	18	27	28
2	2.886836027713626E-4	TGTGCGAGAGCTCCGACTTTCGCTCCAACTGGTGACTTTGACTTCTGG	CARAPTFAPTGDFDFW	IGHV1-2	IGHD1-1	IGHJ4	9	25	31	34
2	2.886836027713626E-4	TGTGCGAGAGCACGGGGGGAGCAGCTCGGATCCCACTTTGACTACTGG	CARARGEQLGSHFDYW	IGHV4-34	IGHD6-6	IGHJ4	9	19	27	34
2	2.886836027713626E-4	TGTGCGAGAGGTTTACAGTGGAACCTACTACATGCTTTTGATGTCTGG	CARGLQWNLLHAFDVW	IGHV3-23	IGHD1-26	IGHJ3	6	16	30	31
2	2.886836027713626E-4	TGTGCGAGAGGTGACTTTGATGATATCAGATATGGATTTGGCATCTGG	CARGDFDDIRYGFGIW	IGHV4-34	IGHD3-22	IGHJ4	10	19	24	44
2	2.886836027713626E-4	TGTGCGAGAGGTGACTTTAATGATATCAGATATGTCTTTGTCTTCTGG	CARGDFNDIRYVFVFW	IGHV4-34	IGHD3-22	IGHJ4	10	19	24	35
2	2.886836027713626E-4	TGTGCGAGAGGTGACTTTAATGACATCAGATATGGATTTGCCGTCTGG	CARGDFNDIRYGFAVW	IGHV4-34	IGHD5-18	IGHJ4	10	26	34	44
2	2.886836027713626E-4	TGTGCGAGAGGTGACCTTAATGATATCAGATATGGATTTGCCCTCTGG	CARGDLNDIRYGFALW	IGHV4-34	IGHD3-22	IGHJ4	10	19	24	44
2	2.886836027713626E-4	TGTGCGAGAGGTGACCGTAATGACATCCGATATGGATTTGCCCTCTGG	CARGDRNDIRYGFALW	IGHV4-34	IGHD3-3	IGHJ4	10	15	20	44
2	2.886836027713626E-4	TGTGCGAGAGGTGAATTTAATGATATTAGATATGGATTTGCCCTCTGG	CARGEFNDIRYGFALW	IGHV4-34	IGHD3-22	IGHJ1	10	19	28	44
2	2.886836027713626E-4	TGTGCGAGAGGTGAATTTAATGATATCAGATATGGGTTTGTCTTCTGG	CARGEFNDIRYGFVFW	IGHV4-34	IGHD3-22	IGHJ4	10	19	24	36
2	2.886836027713626E-4	TGTGCGAGAGGTGAATTTAATGATATCAGATATGGATTTGCCCTCTGG	CARGEFNDIRYGFALW	IGHV4-34	IGHD3-22	IGHJ4	10	19	24	44
2	2.886836027713626E-4	TGTGCGAGAGGTGAATTTAATGATATCAGATATGGATTTGGCCTCTGG	CARGEFNDIRYGFGLW	IGHV4-34	IGHD3-22	IGHJ4	10	19	24	44
2	2.886836027713626E-4	TGTGCGAGAGGTGAATTGAATGATATAAGGTATGGATTTGCCCTCTGG	CARGELNDIRYGFALW	IGHV4-34	IGHD3-22	IGHJ4	10	19	24	44
2	2.886836027713626E-4	TGTGCGAGAGGCTGCCCCAGATGCGGTACCAGCTGCTATTGCGACTGG	CARGCPRCGTSCYCDW	IGHV4-34	IGHD2-2	IGHJ4	11	25	38	43
2	2.886836027713626E-4	TGTGCGAGAGGGCAGGGGGGCTACGGCCATCGAGCCCTTGACAACTGG	CARGQGGYGHRALDNW	IGHV3-30	IGHD5-12	IGHJ4	9	18	24	37
2	2.886836027713626E-4	TGTGCGAGAGATCTCGGGTATAGCAGTGGCTGGCCCATTGACTACTGG	CARDLGYSSGWPIDYW	IGHV1-18	IGHD6-19	IGHJ4	14	15	32	37
2	2.886836027713626E-4	TGTGCGAGAGATCATAGCGACAATTGGCCCTATGCTTTTGATAGTTGG	CARDHSDNWPYAFDSW	IGHV3-53	IGHD5-24	IGHJ3	12	19	24	31
2	2.886836027713626E-4	TGTGCGAGAGATCACGGTGACTACGATGACTGCTACTTTGACCAATGG	CARDHGDYDDCYFDQW	IGHV3-53	IGHD4-17	IGHJ4	12	13	24	32
2	2.886836027713626E-4	TGTGCGAGAGATCAAAACAGTATCTACGTGGGTTCTTTTGATATGTGG	CARDQNSIYVGSFDMW	IGHV4-31	IGHD4-11	IGHJ3	12	16	28	34
2	2.886836027713626E-4	TGTGCGAGAGATGATGAGTGGGTGCCTCTGTACTACTTTGACCATTGG	CARDDEWVPLYYFDHW	IGHV1-2	IGHD1-26	IGHJ4	11	16	21	29
2	2.886836027713626E-4	TGTGCGAGAGAGCTCCCAGACAACTACTACTACGGTATGGACGTCTGG	CARELPDNYYYGMDVW	IGHV3-30	.	IGHJ6	14	-1	-1	22
2	2.886836027713626E-4	TGTGCGAGAGAGGTTGAGACCAGCTCGTCCCGTCGGCTTGACTACTGG	CAREVETSSSRRLDYW	IGHV1-18	IGHD6-6	IGHJ4	10	20	29	37
2	2.886836027713626E-4	TGTGCGAGAGAGGGGGATGCCTACAATTTGTACTACTTTGACGACTGG	CAREGDAYNLYYFDDW	IGHV4-31	IGHD5-24	IGHJ4	10	15	27	29
2	2.886836027713626E-4	TGTGCGAGAGAACTCCTAAGGGGGGATGGAGGGTGGTTCGACCCCTGG	CARELLRGDGGWFDPW	IGHV1-69	IGHD3-16	IGHJ5	14	20	25	33
2	2.886836027713626E-4	TGTGCGAGAACCCGCCCATTGGAGGGGGAGCTGCAAATTGACCTCTGG	CARTRPLEGELQIDLW	IGHV4-59	IGHD1-26	IGHJ5	8	25	31	39
2	2.886836027713626E-4	TGTGCGAGAAAATTTGGGAGCGACCACTACTGGTACTTCAATCTCTGG	CARKFGSDHYWYFNLW	IGHV1-46	IGHD1-26	IGHJ2	8	14	20	26
2	2.886836027713626E-4	TGTGCGAAATTAGCTCAGGGTGGCTGGTTCAGCCACTTTGACTCTTGG	CAKLAQGGWFSHFDSW	IGHV3-64	IGHD6-19	IGHJ4	6	19	27	34
2	2.886836027713626E-4	TGTGCGAAACTCGGTAGTGGGAGCTATCTATATTACTTTGACTACTGG	CAKLGSGSYLYYFDYW	IGHV3-23	IGHD1-26	IGHJ4	8	14	25	33
2	2.886836027713626E-4	TGTGCGAAACCGAACTGGAACCCGGCGGGAGACTGGTTCGACCCCTGG	CAKPNWNPAGDWFDPW	IGHV3-9	IGHD1-1	IGHJ5	8	12	20	31
2	2.886836027713626E-4	TGTGCGAAAGTCGCAGGGAACACCTTGAAGGGATACTTTGACTACTGG	CAKVAGNTLKGYFDYW	IGHV3-23	IGHD1-20	IGHJ4	9	16	20	33
2	2.886836027713626E-4	TGTGCGAAAGGAACATATAGAGACTACGAGGGTGCTATTGATATCTGG	CAKGTYRDYEGAIDIW	IGHV3-23	IGHD5-12	IGHJ3	9	14	28	32
2	2.886836027713626E-4	TGTGCGAAAGATTTGCGTTCCACTAACTACGGTACTTTTGATGTCTGG	CAKDLRSTNYGTFDVW	IGHV3-23	IGHD4-11	IGHJ3	11	23	30	34
2	2.886836027713626E-4	TGTGCGAAAGATCTACACTCCAGTGGCCACGATGTCCTTGACTCTTGG	CAKDLHSSGHDVLDSW	IGHV3-30	IGHD5-12	IGHJ4	13	21	32	37
2	2.886836027713626E-4	TGTGCGAAAGATCGGCCTGGGGATTCCGCATGGCCTTTTGATATATGG	CAKDRPGDSAWPFDIW	IGHV3-23	IGHD7-27	IGHJ3	12	16	23	34
2	2.886836027713626E-4	TGTGCGAAAGATATGGACTGGGGATCGACAGGGGCCTTTGACTACTGG	CAKDMDWGSTGAFDYW	IGHV3-23	IGHD7-27	IGHJ4	11	16	25	35
2	2.886836027713626E-4	TGTGCGAAAGACGATGATACTAATAGTCGTTACAGTATTCTTTACTGG	CAKDDDTNSRYSILYW	IGHV3-23	IGHD1-1	IGHJ4	10	25	35	42
2	2.886836027713626E-4	TGTGCGAAAGAGCTTGCTGGTATTCACTACTATGGTTTGGACGTCTGG	CAKELAGIHYYGLDVW	IGHV3-21	IGHD3-10	IGHJ6	10	27	36	37
2	2.886836027713626E-4	TGTGCACACAGACGATCCCGGGGAGTGGGAGCCTACTTTGACTACTGG	CAHRRSRGVGAYFDYW	IGHV2-5	IGHD1-26	IGHJ4	13	23	31	32
2	2.886836027713626E-4	TGTGCAACGGATTTTGCAGCTATGGTTACTTTCGCCCTGGACTACTGG	CATDFAAMVTFALDYW	IGHV1-24	IGHD5-18	IGHJ4	11	16	28	39
2	2.886836027713626E-4	TGTGCAAGAGTGGTGCCAGCTGGAAATTACTACGGAATGGACGTCTGG	CARVVPAGNYYGMDVW	IGHV3-74	IGHD3-22	IGHJ6	9	25	33	36
2	2.886836027713626E-4	TGTGCAAGAGTGGATAGTAGGGGATACAGTTTCGGTATGGACGTCTGG	CARVDSRGYSFGMDVW	IGHV3-47	IGHD3-22	IGHJ6	9	12	19	36
2	2.886836027713626E-4	TGTGCAAGAGATGTTCTTCCTACGATCAGGGATGCTTGTGATATCTGG	CARDVLPTIRDACDIW	IGHV3-13	IGHD5-12	IGHJ3	11	19	25	30
2	2.886836027713626E-4	TGTGGGAAAGCAGAAGGCATTACGTTTGGGGGACCTATCGTTAACTGG	CGKAEGITFGGPIVNW	IGHV3-30	IGHD3-16	IGHJ4	3	18	42	43
2	2.886836027713626E-4	TGTACAACACCTTTACAGGAATTGGGTCCTGATGCCTTTGATATGTGG	CTTPLQELGPDAFDMW	IGHV1-69-2	IGHD4-11	IGHJ3	8	13	17	29
2	2.886836027713626E-4	TGCGCGAGAGGTGACTTTAATGATCTCAGATATGGGTTTGCCCTCTGG	CARGDFNDLRYGFALW	IGHV4-34	IGHD2-15	IGHJ5	10	28	32	34
2	2.886836027713626E-4	TGCGCAAGAGATAACAGTTACTTCCATCGCTTCTACATGGACGTCTGG	CARDNSYFHRFYMDVW	IGHV4-59	IGHD4-11	IGHJ6	11	15	21	32
2	2.886836027713626E-4	TGTCTCCTTCTCTTGGAAAGTACTTACGACGCTATTGATATCTGG	CLLLLESTYDAIDIW	IGHV3-79	IGHD3-3	IGHJ3	2	23	28	30
2	2.886836027713626E-4	TGTCCACTGATGATAGCAGCAAAACGTGATGCTTTTGATTTCTGG	CPLMIAAKRDAFDFW	IGHV2-26	IGHD6-13	IGHJ3	10	12	20	26
2	2.886836027713626E-4	TGTGTGAGAGAATTGCCCGATGATTACAGTGCCGGCGACCACTGG	CVRELPDDYSAGDHW	IGHV1-67	IGHD3-16	IGHJ5	10	19	26	35
2	2.886836027713626E-4	TGTGTGAAAGATGGTCAAGGCCCCCTGACTGGTCTTGACAACTGG	CVKDGQGPLTGLDNW	IGHV3-66	IGHD3-9	IGHJ4	11	25	32	34
2	2.886836027713626E-4	TGTGCTAGTCCTCGGTATAGCGGTGGCTGGGGTTTCGTCTACTGG	CASPRYSGGWGFVYW	IGHV3-49	IGHD6-19	IGHJ4	7	13	29	38
2	2.886836027713626E-4	TGTGCCTCTGATTTTTGGAGTAGTTACAACAAGCTTGCCTACTGG	CASDFWSSYNKLAYW	IGHV3-30	IGHD3-3	IGHJ4	4	9	25	34
2	2.886836027713626E-4	TGTGCCATTGAAGCGGTGACTGGCACGTATTACTTTGGCTCCTGG	CAIEAVTGTYYFGSW	IGHV1-46	IGHD2-21	IGHJ4	4	14	21	26
2	2.886836027713626E-4	TGTGCGCGAGGCACTGGGGATATCAGGGTAGGGTTTGACTTCTGG	CARGTGDIRVGFDFW	IGHV4-34	IGHD7-27	IGHJ4	11	12	20	33
2	2.886836027713626E-4	TGTGCGATTGAAGCGGTGACTGGCACCTATTACTTTGGCTCCTGG	CAIEAVTGTYYFGSW	IGHV1-69D	IGHD2-21	IGHJ5	6	14	21	40
2	2.886836027713626E-4	TGTGCGATTGAAGCGGTGACTGGCACGTATTACTTTGGCGCCTGG	CAIEAVTGTYYFGAW	IGHV5-10-1	IGHD2-21	IGHJ4	6	14	21	26
2	2.886836027713626E-4	TGTGCGATTGAAGCGGTGACTGGCACATATTACTTTGGCGCCTGG	CAIEAVTGTYYFGAW	IGHV1-69	IGHD2-21	IGHJ4	6	14	21	30
2	2.886836027713626E-4	TGTGCGATAGAACCGGTGACTGGCACCTATTACTTTGACTCCTGG	CAIEPVTGTYYFDSW	IGHV1-45	IGHD2-21	IGHJ4	4	14	21	30
2	2.886836027713626E-4	TGTGCGATAGAACCGGTGACTGGAACCTATTACTTTGACTCCTGG	CAIEPVTGTYYFDSW	IGHV5-10-1	IGHD1-1	IGHJ4	6	18	25	30
2	2.886836027713626E-4	TGTGCGACTGGCGACTGGGGGATGCAGCATATCTTTGACTACTGG	CATGDWGMQHIFDYW	IGHV1-69-2	IGHD2-21	IGHJ4	4	25	31	32
2	2.886836027713626E-4	TGTGCGACAGAGCCGGTCACTGGCACCTATTACTTTGACTCCTGG	CATEPVTGTYYFDSW	IGHV1-69D	IGHD1-7	IGHJ4	10	12	16	30
2	2.886836027713626E-4	TGTGCGACAGAGCCGGTGACTGGCACCTATTACTTTGACTCCTGG	CATEPVTGTYYFDSW	IGHV1-69D	IGHD2-21	IGHJ4	10	14	21	30
2	2.886836027713626E-4	TGTGCGACAGAACTCGTGACTGGCACCTATTACTTTGACTCCTGG	CATELVTGTYYFDSW	IGHV1-18	IGHD2-21	IGHJ4	14	15	21	30
2	2.886836027713626E-4	TGTGCGACAGAAGTGGTGACTGGCACCTATTACTTTGACTCCTGG	CATEVVTGTYYFDSW	IGHV5-10-1	IGHD2-21	IGHJ4	6	12	21	30
2	2.886836027713626E-4	TGTGCGACAAGGCGTTATAGCAGTTCAGGATATTCCCAATACTGG	CATRRYSSSGYSQYW	IGHV3-23	IGHD6-19	IGHJ4	6	15	23	39
2	2.886836027713626E-4	TGTGCGAGTGGAGGGGGGAGTAGTAGCAATTGGCACCACTACTGG	CASGGGSSSNWHHYW	IGHV1-69	IGHD1-26	IGHJ4	7	19	26	37
2	2.886836027713626E-4	TGTGCGAGGTGGCTCTACGCTGGTGGCTGGGCGCTGGACTACTGG	CARWLYAGGWALDYW	IGHV1-3	IGHD6-19	IGHJ4	7	22	29	36
2	2.886836027713626E-4	TGTGCGAGGGGGTATGAATATGTGGCTGGCCTCTTTGACTACTGG	CARGYEYVAGLFDYW	IGHV3-11	IGHD6-19	IGHJ4	7	21	28	32
2	2.886836027713626E-4	TGTGCGAGGGAACCGGTGACTGGCACCTATTACTTTGACTCCTGG	CAREPVTGTYYFDSW	IGHV5-10-1	IGHD2-21	IGHJ4	7	14	21	30
2	2.886836027713626E-4	TGTGCGAGATTTGGCGGAACTGGAATTACGGAAGAGGACTACTGG	CARFGGTGITEEDYW	IGHV1-2	IGHD1-7	IGHJ4	8	17	29	36
2	2.886836027713626E-4	TGTGCGAGATCTCGTTACTATGGTTCAGGGATCTTTGACTACTGG	CARSRYYGSGIFDYW	IGHV3-21	IGHD3-10	IGHJ4	8	14	30	32
2	2.886836027713626E-4	TGTGCGAGACCCATAGGTTTCGTGACGTTCGCATTTGATATTTGG	CARPIGFVTFAFDIW	IGHV4-39	IGHD3-10	IGHJ3	9	10	15	33
2	2.886836027713626E-4	TGTGCGAGACGATTTGCCTATGGTTTATACTACTTTGACTACTGG	CARRFAYGLYYFDYW	IGHV4-39	IGHD3-10	IGHJ4	9	17	24	27
2	2.886836027713626E-4	TGTGCGAGAGCCGAGTATAGCAGCTCGCCCTACTTTGACTACTGG	CARAEYSSSPYFDYW	IGHV1-18	IGHD6-6	IGHJ4	9	11	26	29
2	2.886836027713626E-4	TGTGCGAGAGCATTATGGTTCAACGAGGCACACATGGACGTCTGG	CARALWFNEAHMDVW	IGHV4-4	IGHD3-10	IGHJ6	9	13	20	31
2	2.886836027713626E-4	TGTGCGAGAGGTCAACATAGCGGCGCCTGGCTCACTGACCTCTGG	CARGQHSGAWLTDLW	IGHV3-47	IGHD2-2	IGHJ5	9	15	20	36
2	2.886836027713626E-4	TGTGCGAGAGGGAGTATAAGCGAAACAGGACGGTATAATCACTGG	CARGSISETGRYNHW	IGHV3-21	IGHD3-3	IGHJ4	9	30	38	40
2	2.886836027713626E-4	TGTGCGAGAGGGAGTATAAGCGAAACAGGACGGTATAATCACTGG	CARGSISETGRYNHW	IGHV1-8	IGHD3-3	IGHJ4	10	30	38	40
2	2.886836027713626E-4	TGTGCGAGAGGATACAGTGGGAACTACTTCCCCTTTGACTACTGG	CARGYSGNYFPFDYW	IGHV4-34	IGHD1-26	IGHJ4	10	15	27	32
2	2.886836027713626E-4	TGTGCGAGAGGAATGAACATAGTGGCTGGTCTATTTGACAACTGG	CARGMNIVAGLFDNW	IGHV1-8	IGHD6-19	IGHJ4	10	20	29	33
2	2.886836027713626E-4	TGTGCGAGAGATTCCGGACTTCACCACTACGCTATGGACGTCTGG	CARDSGLHHYAMDVW	IGHV3-11	IGHD2-15	IGHJ6	11	21	29	33
2	2.886836027713626E-4	TGTGCGAGAGATCCGGACTGGAACTACCGCTGGTTGGACCCCTGG	CARDPDWNYRWLDPW	IGHV3-30	IGHD1-7	IGHJ5	12	16	26	29
2	2.886836027713626E-4	TGTGCGAGAGATCGGGCGTTAGTGGGAGCTACCCTTGACTACTGG	CARDRALVGATLDYW	IGHV4-31	IGHD1-26	IGHJ4	12	19	31	34
2	2.886836027713626E-4	TGTGCGAGAGATGTGTATAGCAGTGGCTGGTACTCTGACTACTGG	CARDVYSSGWYSDYW	IGHV4-31	IGHD6-19	IGHJ4	11	14	29	30
2	2.886836027713626E-4	TGTGCGAGAGACTTGTATGGATACAGCTATGGATCTGACTACTGG	CARDLYGYSYGSDYW	IGHV3-21	IGHD5-18	IGHJ4	10	17	31	35
2	2.886836027713626E-4	TGTGCGAGAGACCCTAGGATCTACTACTACTACATGGACGTCTGG	CARDPRIYYYYMDVW	IGHV3-21	IGHD2-15	IGHJ6	10	12	19	20
2	2.886836027713626E-4	TGTGCGAGAGACCGGGGTTCAGAATTAAGAGACTTTGACTACTGG	CARDRGSELRDFDYW	IGHV1-2	IGHD3-10	IGHJ4	10	15	19	31
2	2.886836027713626E-4	TGTGCGAGAGACGTTTACAGTAGCTCGTCGGCCTCTGACTACTGG	CARDVYSSSSASDYW	IGHV1-3	IGHD1-26	IGHJ4	10	18	25	35
2	2.886836027713626E-4	TGTGCGAGAGACGAGTATAAGTATTCGTCGGAACTTGACTCCTGG	CARDEYKYSSELDSW	IGHV3-30	IGHD6-6	IGHJ4	10	11	18	34
2	2.886836027713626E-4	TGTGCGAGAGACAGCGGATATTATTATGATAGATTTGACTTATGG	CARDSGYYYDRFDLW	IGHV3-21	IGHD3-22	IGHJ4	10	18	31	33
2	2.886836027713626E-4	TGTGCGAGAGAACCGGTGACTGGCACCTATTACTTTGACTTCTGG	CAREPVTGTYYFDFW	IGHV1-69D	IGHD2-21	IGHJ4	10	14	21	30
2	2.886836027713626E-4	TGTGCGAGAGAACCGGTGACTGGCACCTATTACTTTGACTCTTGG	CAREPVTGTYYFDSW	IGHV1-46	IGHD2-21	IGHJ4	10	14	21	30
2	2.886836027713626E-4	TGTGCGAGAGAACCGGTGACTGGCACCTATTACTTTGACTCCTGG	CAREPVTGTYYFDSW	IGHV1-67	IGHD2-21	IGHJ4	10	14	21	30
2	2.886836027713626E-4	TGTGCGAGAGAAGAGACAGCGGGATATGGGGGCCTTCACTACTGG	CAREETAGYGGLHYW	IGHV4-31	IGHD2-15	IGHJ4	10	21	26	37
2	2.886836027713626E-4	TGTGCGAGAAGGGCCAAGGGCCACTATTACTACCTCGACGTCTGG	CARRAKGHYYYLDVW	IGHV4-39	.	IGHJ6	8	-1	-1	22
2	2.886836027713626E-4	TGTGCGAAACTAGTGTCGTGGGAGCCCGATGCTTTTGATATCTGG	CAKLVSWEPDAFDIW	IGHV3-23	IGHD1-26	IGHJ3	8	17	24	27
2	2.886836027713626E-4	TGTGCGAAAGTTGATGTGTTGACTCTCGGAATCTGTGACTCCTGG	CAKVDVLTLGICDSW	IGHV3-23	IGHD2-21	IGHJ4	9	26	31	35
2	2.886836027713626E-4	TGTGCGAAAGTAAGAGGTCGCAGTGGCTGGTGCCTTGACTCCTGG	CAKVRGRSGWCLDSW	IGHV3-23	IGHD6-19	IGHJ4	9	19	30	34
2	2.886836027713626E-4	TGTGCGAAAGGCCATGATTACTGGGCTGGTCTTTTCGACCCCTGG	CAKGHDYWAGLFDPW	IGHV3-11	IGHD3-16	IGHJ5	6	13	20	33
2	2.886836027713626E-4	TGTGCGAAAGGCGTGTTTAGTCCACTGTACTATTTTGCCTACTGG	CAKGVFSPLYYFAYW	IGHV3-23	IGHD2-15	IGHJ4	9	21	25	26
2	2.886836027713626E-4	TGTGCGAAAGATTTCGGTGATTACAAATACTATTTTGACTATTGG	CAKDFGDYKYYFDYW	IGHV3-23	IGHD3-16	IGHJ4	11	17	23	27
2	2.886836027713626E-4	TGTGCGAAAGATCCGGGGGGGCCTGGACGGTGGTTCGACTCCTGG	CAKDPGGPGRWFDSW	IGHV3-30	IGHD1-20	IGHJ5	12	22	26	30
2	2.886836027713626E-4	TGTGCGAAAGATAGACTTGAATTCCCCCGGGGGCTTGACTACTGG	CAKDRLEFPRGLDYW	IGHV3-23	IGHD3-16	IGHJ4	11	22	27	34
2	2.886836027713626E-4	TGTGCGAAAGACAGGGGGTCGTTTAGCAACGCCTTGGGATACTGG	CAKDRGSFSNALGYW	IGHV3-30	IGHD1-1	IGHJ4	10	17	22	39
2	2.886836027713626E-4	TGTGCACGGGGTAGAGATGGCTACAATTTAGGATTTGATCACTGG	CARGRDGYNLGFDHW	IGHV2-5	IGHD5-24	IGHJ4	6	10	27	33
2	2.886836027713626E-4	TGTGCACACAGGGTACTCGGCCCAGGCAACTGGTTCGACCCCTGG	CAHRVLGPGNWFDPW	IGHV2-5	IGHD2-2	IGHJ5	10	11	16	26
2	2.886836027713626E-4	TGTGCACACAGACCCCCGGGGTGGGAGCTACGTTTTGACTTCTGG	CAHRPPGWELRFDFW	IGHV2-5	IGHD1-26	IGHJ4	12	20	30	33
2	2.886836027713626E-4	TGTGCAAGTGGCTTTGGGGGGCTTTTATTCTCCTTCGATGTCTGG	CASGFGGLLFSFDVW	IGHV4-30-2	IGHD3-16	IGHJ2	4	12	19	32
2	2.886836027713626E-4	TGCGCCAGAGAACCGGTGACTGGCACCTATTACTTTGACTCCTGG	CAREPVTGTYYFDSW	IGHV1-67	IGHD2-21	IGHJ4	1	14	21	30
2	2.886836027713626E-4	TGTGTTCGCAGTAGTAGTTGGCACCAAGTCTTCCAATACTGG	CVRSSSWHQVFQYW	IGHV3-53	IGHD2-2	IGHJ3	3	10	17	38
2	2.886836027713626E-4	TGTGTCCACAGAAAACTAACCGGTGATGCTTTTGATATTTGG	CVHRKLTGDAFDIW	IGHV2-5	IGHD1-14	IGHJ3	11	16	22	23
2	2.886836027713626E-4	TGTGTGAGAGAGACTCCTTATGCATTTTACTTTCAGTCGTGG	CVRETPYAFYFQSW	IGHV1-46	IGHD2-15	IGHJ4	10	12	16	39
2	2.886836027713626E-4	TGTGCTAGAGATTCTGGTGGCTACGGAATATTTGACTACTGG	CARDSGGYGIFDYW	IGHV3-72	IGHD5-12	IGHJ4	11	16	24	30
2	2.886836027713626E-4	TGTGCCAGAGTGGGTGGGAGCCACGGTCACCATGACTACTGG	CARVGGSHGHHDYW	IGHV4-30-2	IGHD1-26	IGHJ4	9	13	20	32
2	2.886836027713626E-4	TGTGCGCGAGACACTCAATACGGTGACTACTGGATTTACTGG	CARDTQYGDYWIYW	IGHV1-2	IGHD4-17	IGHJ4	10	18	29	36
2	2.886836027713626E-4	TGTGCGGTAGAGGGTTACTACTACTACTATATGGACGTCTGG	CAVEGYYYYYMDVW	IGHV4-34	IGHD5-24	IGHJ6	5	6	11	15
2	2.886836027713626E-4	TGTGCGGGGGACGAAGATGGAGACGGGGGATGGGAATACTGG	CAGDEDGDGGWEYW	IGHV1-18	IGHD5-24	IGHJ4	5	14	19	36
2	2.886836027713626E-4	TGTGCGACCAAACTGGACTCGATTAGACACTTTGATTACTGG	CATKLDSIRHFDYW	IGHV3-33	IGHD1-1	IGHJ4	6	10	16	28
2	2.886836027713626E-4	TGTGCGACAAATGAGGGGTCCCGGAAATATTTCCAACACTGG	CATNEGSRKYFQHW	IGHV3-21	IGHD2-15	IGHJ1	6	20	24	25
2	2.886836027713626E-4	TGTGCGAGGGACTATGATAGTAGTGGTTCTCTTGACTACTGG	CARDYDSSGSLDYW	IGHV1-2	IGHD3-22	IGHJ4	7	10	27	31
2	2.886836027713626E-4	TGTGCGAGATTTATACGTGAATCTCCAGTGACTGACTTCTGG	CARFIRESPVTDFW	IGHV1-18	IGHD1-20	IGHJ4	8	23	28	32
2	2.886836027713626E-4	TGTGCGAGACTTACTGACTACGGTGTCTACGCCACCAACTGG	CARLTDYGVYATNW	IGHV4-4	IGHD4-17	IGHJ4	8	14	30	37
2	2.886836027713626E-4	TGTGCGAGACGAGGAGTGGGGAAACACTGGTTCGACTCCTGG	CARRGVGKHWFDSW	IGHV4-39	IGHD3-3	IGHJ5	9	12	18	25
2	2.886836027713626E-4	TGTGCGAGAGTTGATAGCAGCTCGTTGGCCATTGACTACTGG	CARVDSSSLAIDYW	IGHV4-34	IGHD6-6	IGHJ4	9	13	24	31
2	2.886836027713626E-4	TGTGCGAGAGCTGACTTCGGTGACTACGTTGTGGACTACTGG	CARADFGDYVVDYW	IGHV3-20	IGHD4-17	IGHJ4	9	11	28	33
2	2.886836027713626E-4	TGTGCGAGAGCGTTCGGTCGATATTTGCCCTGTGACTACTGG	CARAFGRYLPCDYW	IGHV1-46	IGHD3-9	IGHJ4	9	18	25	32
2	2.886836027713626E-4	TGTGCGAGAGGTCATCTCTATGTGATCCAAATTGACTCCTGG	CARGHLYVIQIDSW	IGHV1-8	IGHD5-24	IGHJ4	10	12	19	31
2	2.886836027713626E-4	TGTGCGAGAGGTATTGATGGCTTGACGAGCCCGGAGTACTGG	CARGIDGLTSPEYW	IGHV1-2	IGHD2-15	IGHJ1	9	30	36	37
2	2.886836027713626E-4	TGTGCGAGAGGTATTGATGGCTTGACGAGCCCGGAGTACTGG	CARGIDGLTSPEYW	IGHV1-2	IGHD5-24	IGHJ4	9	15	21	36
2	2.886836027713626E-4	TGTGCGAGAGGGCGATCTCAAGTACCCTACTTTGACTATTGG	CARGRSQVPYFDYW	IGHV4-59	IGHD2-2	IGHJ4	9	20	25	26
2	2.886836027713626E-4	TGTGCGAGAGGGGATTGGCAGTCCGAATTAAGTGATTACTGG	CARGDWQSELSDYW	IGHV3-21	IGHD2-21	IGHJ4	9	17	22	32
2	2.886836027713626E-4	TGTGCGAGAGATTTTCGGTCGCTCTACTACTTTGACTCTTGG	CARDFRSLYYFDSW	IGHV3-21	IGHD3-10	IGHJ4	11	13	17	24
2	2.886836027713626E-4	TGTGCGAGAGATCACGGGACGGGACACACACCTATGTACTGG	CARDHGTGHTPMYW	IGHV3-30	IGHD5-18	IGHJ4	12	27	35	36
2	2.886836027713626E-4	TGTGCGAGAGATGAGGTCGGGTGGGAACTCCTTGACTACTGG	CARDEVGWELLDYW	IGHV4-31	IGHD4-23	IGHJ4	11	19	30	31
2	2.886836027713626E-4	TGTGCGAGAGAGGGGGAAAGTGGGAGCTACTTTGACTACTGG	CAREGESGSYFDYW	IGHV1-18	IGHD1-26	IGHJ4	10	18	25	26
2	2.886836027713626E-4	TGTGCGAGAGAGGGGGAAAGTGGGAGCTACTTTGACTACTGG	CAREGESGSYFDYW	IGHV1-8	IGHD1-26	IGHJ4	9	18	25	26
2	2.886836027713626E-4	TGTGCGAGAGAGGATTTCGTCTGGGGACTCTATGACCACTGG	CAREDFVWGLYDHW	IGHV3-48	IGHD3-16	IGHJ1	10	12	25	36
2	2.886836027713626E-4	TGTGCGAGAGAAATAGCGGGTACGGGGCCCGTTGACTACTGG	CAREIAGTGPVDYW	IGHV3-21	IGHD6-13	IGHJ4	10	14	23	31
2	2.886836027713626E-4	TGTGCGAGAGAAATAGCGGGTACGGGGCCCGTTGACTACTGG	CAREIAGTGPVDYW	IGHV4-31	IGHD6-13	IGHJ4	10	14	23	31
2	2.886836027713626E-4	TGTGCGAACGGGTTAAACTACTACTACGGTATGGACGTCTGG	CANGLNYYYGMDVW	IGHV4-39	IGHD3-22	IGHJ6	6	10	14	16
2	2.886836027713626E-4	TGTGCGAAAGATTCTGGTGGCTACGGAGTATTTGACTACTGG	CAKDSGGYGVFDYW	IGHV1-18	IGHD5-12	IGHJ4	11	16	24	30
2	2.886836027713626E-4	TGTGCGAAAGACCTTCTTTCGGACAACGGTGACTACAACTGG	CAKDLLSDNGDYNW	IGHV7-81	IGHD4-17	IGHJ4	6	21	35	37
2	2.886836027713626E-4	TGTGCACACAGTACGGACTATGGTGGTTCCCCACTCATCTGG	CAHSTDYGGSPLIW	IGHV2-5	IGHD4-23	IGHJ3	10	15	26	36
2	2.886836027713626E-4	TGTGGCCTTTATGATACTACTGATGTTTTTCGAGACTTCTGG	CGLYDTTDVFRDFW	IGHV4-30-2	IGHD2-2	IGHJ4	3	14	20	33
2	2.886836027713626E-4	TGTGGGGGTTCCTACAGCAGTTCGTCCGGGATTGACTCCTGG	CGGSYSSSSGIDSW	IGHV4-28	IGHD6-6	IGHJ5	3	15	28	33
2	2.886836027713626E-4	TGTGGGAGAGAACTTCACCCGTTTGACGGTCCAGATTACTGG	CGRELHPFDGPDYW	IGHV3-21	IGHD3-16	IGHJ4	10	19	24	36
2	2.886836027713626E-4	TGTACCTACATCGGGACCATACAGGGGAGGATTGACTACTGG	CTYIGTIQGRIDYW	IGHV3-15	IGHD2-8	IGHJ4	5	17	22	31
2	2.886836027713626E-4	TGTACCAGAGGGTCGTCTGGTATCAACTGGTTCGCCTACTGG	CTRGSSGINWFAYW	IGHV3-15	IGHD2-2	IGHJ5	6	16	21	23
2	2.886836027713626E-4	TGTACCAGAGGGTCGTCTGGTATCAACTGGTTCGCCTACTGG	CTRGSSGINWFAYW	IGHV3-49	IGHD2-2	IGHJ5	9	16	21	23
2	2.886836027713626E-4	TGTACGAGAGATCTCGGATACCCCTACGGTTTGGACGTCTGG	CTRDLGYPYGLDVW	IGHV1-3	IGHD4-17	IGHJ6	14	23	29	31
2	2.886836027713626E-4	TGTACGAGAGAATTTCACGCGTTTGAGGGTCCAGATTATTGG	CTREFHAFEGPDYW	IGHV1-18	IGHD3-16	IGHJ4	10	19	28	39
2	2.886836027713626E-4	TGTGTCCGATATGGCAGTGCCTGGGGGTTTGACTACTGG	CVRYGSAWGFDYW	IGHV3-21	IGHD6-19	IGHJ4	3	9	23	27
2	2.886836027713626E-4	TGTGTGAGAGGCTATTATTACTACGGTATGGATGTCTGG	CVRGYYYYGMDVW	IGHV4-4	IGHD3-22	IGHJ6	9	14	24	27
2	2.886836027713626E-4	TGTGTGAAGGCGTTTCATTATGATACTACTAACTATTGG	CVKAFHYDTTNYW	IGHV3-23	IGHD2-2	IGHJ4	7	23	30	31
2	2.886836027713626E-4	TGTGCCAGAGCCGGGGTTCAGGGAGCTATTGGAACCTGG	CARAGVQGAIGTW	IGHV4-30-2	IGHD3-10	IGHJ5	9	14	29	34
2	2.886836027713626E-4	TGTGCCAGAAGAATAGTTACGAATTACTTCGATTATTGG	CARRIVTNYFDYW	IGHV4-30-2	IGHD4-11	IGHJ4	8	13	19	24
2	2.886836027713626E-4	TGTGCGGGCGAGCCTATTGGGAGCTACTTCGAAGTCTGG	CAGEPIGSYFEVW	IGHV3-11	IGHD1-26	IGHJ4	5	17	34	35
2	2.886836027713626E-4	TGTGCGATCAATGGTGGGAGTAACTACGCGGACTTCTGG	CAINGGSNYADFW	IGHV5-10-1	IGHD4-11	IGHJ4	6	18	27	30
2	2.886836027713626E-4	TGTGCGACTGATAGCGGTGTTTCGGCTTTTGATATCTGG	CATDSGVSAFDIW	IGHV3-11	IGHD3-22	IGHJ3	6	8	13	24
2	2.886836027713626E-4	TGTGCGACCTGGGTGGAGAAGATGCCCTTTGACTGCTGG	CATWVEKMPFDCW	IGHV1-18	IGHD2-15	IGHJ4	6	11	15	26
2	2.886836027713626E-4	TGTGCGACCTGGGTGGAGAAGATGCCCTTTGACTGCTGG	CATWVEKMPFDCW	IGHV1-46	IGHD2-15	IGHJ4	6	11	15	26
2	2.886836027713626E-4	TGTGCGACGTATAGCAGCTCGTCCGGGAATCACTACTGG	CATYSSSSGNHYW	IGHV3-11	IGHD6-6	IGHJ4	6	8	25	31
2	2.886836027713626E-4	TGTGCGACAGATCCCGGGACGCGCTGGTTCGACTCCTGG	CATDPGTRWFDSW	IGHV4-39	IGHD6-19	IGHJ5	6	12	17	23
2	2.886836027713626E-4	TGTGCGAGTGGGACCTACCCCAAGGCTTTTAATATCTGG	CASGTYPKAFNIW	IGHV3-30	IGHD1-26	IGHJ3	7	8	17	24
2	2.886836027713626E-4	TGTGCGAGGCATTCTGGGGACTCCCCTTTTGACTGCTGG	CARHSGDSPFDCW	IGHV4-59	IGHD7-27	IGHJ4	7	13	25	27
2	2.886836027713626E-4	TGTGCGAGACTTCGAGATCGTCTTCTCTTTGACTATTGG	CARLRDRLLFDYW	IGHV4-39	IGHD3-3	IGHJ4	9	16	20	26
2	2.886836027713626E-4	TGTGCGAGACGTGGGAGCTCCCCTGCGTTTGACTACTGG	CARRGSSPAFDYW	IGHV1-46	IGHD1-26	IGHJ4	8	10	18	27
2	2.886836027713626E-4	TGTGCGAGACGATATTATGGTGGAGCCATGGACTACTGG	CARRYYGGAMDYW	IGHV5-51	IGHD2-21	IGHJ4	9	11	22	30
2	2.886836027713626E-4	TGTGCGAGAGTTTTTGGTGCCAACTACTTCGACCCGTGG	CARVFGANYFDPW	IGHV1-46	IGHD3-3	IGHJ5	9	10	16	20
2	2.886836027713626E-4	TGTGCGAGAGTCTCTACTGGTCATTGGTTCGACCCCTGG	CARVSTGHWFDPW	IGHV4-4	IGHD3-9	IGHJ5	14	15	20	24
2	2.886836027713626E-4	TGTGCGAGAGTGCCGAGTTTCCGTGCCGCGGACTACTGG	CARVPSFRAADYW	IGHV1-2	IGHD3-10	IGHJ4	9	14	18	30
2	2.886836027713626E-4	TGTGCGAGAGTGACACTAACTGGGGCCCTTGACTACTGG	CARVTLTGALDYW	IGHV1-3	IGHD7-27	IGHJ4	9	15	24	28
2	2.886836027713626E-4	TGTGCGAGAGCTCCCCACAACACCCAAGTTGACTACTGG	CARAPHNTQVDYW	IGHV4-39	IGHD2-21	IGHJ4	8	14	19	28
2	2.886836027713626E-4	TGTGCGAGAGCACGTGGGGAGGACGTCTATGACTCCTGG	CARARGEDVYDSW	IGHV4-4	IGHD1-14	IGHJ4	9	10	16	29
2	2.886836027713626E-4	TGTGCGAGAGGTGGGCCAGTTGTCTCGATTGATAATTGG	CARGGPVVSIDNW	IGHV1-18	IGHD1-1	IGHJ4	9	15	22	36
2	2.886836027713626E-4	TGTGCGAGAGGTGGGCCAGTTGTCTCGATTGATAATTGG	CARGGPVVSIDNW	IGHV1-8	IGHD1-1	IGHJ4	10	15	22	36
2	2.886836027713626E-4	TGTGCGAGAGGCGACGGGACTGGGGCCTTTGACTACTGG	CARGDGTGAFDYW	IGHV4-4	IGHD7-27	IGHJ4	9	18	24	26
2	2.886836027713626E-4	TGTGCGAGAGGATTGGGTGTAGAAGTGAATCCCTCCTGG	CARGLGVEVNPSW	IGHV5-10-1	IGHD6-19	IGHJ5	8	14	26	34
2	2.886836027713626E-4	TGTGCGAGAGGATACAGCAGCTCCTGGTTTCACTCCTGG	CARGYSSSWFHSW	IGHV3-21	IGHD5-18	IGHJ5	9	10	17	23
2	2.886836027713626E-4	TGTGCGAGAGATCGCGGGTATTTACAGAAAGATTACTGG	CARDRGYLQKDYW	IGHV3-11	IGHD6-13	IGHJ4	12	14	20	33
2	2.886836027713626E-4	TGTGCGAGAGATGGGGGGGATGACTACAGCGACTTCTGG	CARDGGDDYSDFW	IGHV3-47	IGHD4-11	IGHJ4	11	19	28	30
2	2.886836027713626E-4	TGTGCGAGAGATACTACTTTCAACTGGCTCGACGCCTGG	CARDTTFNWLDAW	IGHV4-59	IGHD2-2	IGHJ5	11	12	17	20
2	2.886836027713626E-4	TGTGCGAGAGATACGTCTGCCGAGCGTTTTGACTACTGG	CARDTSAERFDYW	IGHV1-2	IGHD1-1	IGHJ4	11	12	16	27
2	2.886836027713626E-4	TGTGCGAGAAGCGTAGGTAGCAGCTCTGGTGACTACTGG	CARSVGSSSGDYW	IGHV4-4	IGHD2-15	IGHJ4	8	16	24	29
2	2.886836027713626E-4	TGTGCGAGAAAGGACTACGGTGACTATTATGACTCCTGG	CARKDYGDYYDSW	IGHV3-23	IGHD4-17	IGHJ4	6	12	21	22
2	2.886836027713626E-4	TGTGCGAAGATTTTTTATAGTGGGGGAGACGGCTACTGG	CAKIFYSGGDGYW	IGHV3-11	IGHD1-26	IGHJ4	6	15	23	32
2	2.886836027713626E-4	TGTGCGAAAAATCGGCGACTAGGAGATTTGGACGTCTGG	CAKNRRLGDLDVW	IGHV4-28	IGHD2-15	IGHJ6	11	18	27	28
2	2.886836027713626E-4	TGTGCGAAAAAAGGGTTCGGCGACTATTATGACTCCTGG	CAKKGFGDYYDSW	IGHV4-39	IGHD3-10	IGHJ4	6	13	19	22
2	2.886836027713626E-4	TGTGCACGCCATCGACTGAGTGCCCACTTTGACTACTGG	CARHRLSAHFDYW	IGHV2-26	IGHD2-21	IGHJ4	7	13	17	25
2	2.886836027713626E-4	TGTGCACGGATACGAGGCGAATATTACTTTGATATCTGG	CARIRGEYYFDIW	IGHV2-26	IGHD3-10	IGHJ3	13	21	26	27
2	2.886836027713626E-4	TGTGCACGAGATCAAGGAATAGATTCCTTTGACTACTGG	CARDQGIDSFDYW	IGHV3-13	IGHD2-21	IGHJ4	12	15	21	26
2	2.886836027713626E-4	TGTGCAAGTGGAACTCATTTCGACGGCTGGCGGGTGTGG	CASGTHFDGWRVW	IGHV3-13	IGHD1-7	IGHJ4	7	8	14	36
2	2.886836027713626E-4	TGTGCAAGAGGGGGTTTCCACCATGGTTTTGATGTCTGG	CARGGFHHGFDVW	IGHV3-74	IGHD4-23	IGHJ3	9	13	21	22
2	2.886836027713626E-4	TGTACCGCAGATGAACGTGGTGGGAACGGGGACTATTGG	CTADERGGNGDYW	IGHV3-15	IGHD1-14	IGHJ4	11	14	20	30
2	2.886836027713626E-4	TGTACCACAAGTCCCCACATGGGACGTGTCTCATTCTGG	CTTSPHMGRVSFW	IGHV3-15	IGHD7-27	IGHJ4	8	11	16	35
2	2.886836027713626E-4	TGTAGGGGGTGGCTACAATCTGATGGTTTTGATATTTGG	CRGWLQSDGFDIW	IGHV3-23	IGHD5-24	IGHJ3	2	9	18	20
2	2.886836027713626E-4	TGCGCCAGGGCCTTCCGGGTCTGGTACTTCGATCTCTGG	CARAFRVWYFDLW	IGHV1-8	IGHD6-13	IGHJ2	12	14	19	20
2	2.886836027713626E-4	TGTGTGACAGAGAGATGGTTCCGATTTGTAGAGTGG	CVTERWFRFVEW	IGHV3-11	IGHD1-14	IGHJ4	10	15	22	33
2	2.886836027713626E-4	TGTGTGAGAGATTTTGGTGGTGACCTTGATTTCTGG	CVRDFGGDLDFW	IGHV3-20	IGHD2-21	IGHJ4	11	14	23	25
2	2.886836027713626E-4	TGTGCGTTCTCTTGGGCGACTCCCATGTCCGCCAGC	CAFSWATPMSAS	IGHV3-21	IGHD1-26	IGHJ4	5	19	24	36
2	2.886836027713626E-4	TGTGCGATACTCGATTTCACCACCTGGCCCGAGTGG	CAILDFTTWPEW	IGHV1-18	IGHD2-21	IGHJ4	6	16	23	33
2	2.886836027713626E-4	TGTGCGACAGAGGGGGACTTCATGCTTGACCACTGG	CATEGDFMLDHW	IGHV3-21	IGHD3-16	IGHJ1	10	11	16	30
2	2.886836027713626E-4	TGTGCGAGCGGGGGACTTCCTCACTTTGACTACTGG	CASGGLPHFDYW	IGHV1-69D	IGHD3-16	IGHJ4	7	9	14	22
2	2.886836027713626E-4	TGTGCGAGACGCGATGACTTCTACTTTGAATACGTG	CARRDDFYFEYV	IGHV4-39	IGHD4-11	IGHJ4	9	13	18	20
2	2.886836027713626E-4	TGTGCGAGAGTATTGAGGATGTCCTTTGACTACTGG	CARVLRMSFDYW	IGHV3-48	IGHD2-15	IGHJ4	9	15	19	23
2	2.886836027713626E-4	TGTGCGAGAGGGGGATTCAGGGAGTTAGACTATTGG	CARGGFRELDYW	IGHV4-59	IGHD3-10	IGHJ4	9	15	26	27
2	2.886836027713626E-4	TGTGCGAGAGATTATGGACTGGACTTTGACTACTGG	CARDYGLDFDYW	IGHV4-39	IGHD3-16	IGHJ4	8	10	15	22
2	2.886836027713626E-4	TGTGCGAGAGATCATGATCGTTACTTCGATCTCTGG	CARDHDRYFDLW	IGHV3-30	IGHD3-22	IGHJ2	12	13	17	21
2	2.886836027713626E-4	TGTGCGAGAGACCCGGGGAGGAAGGATGACTCCTGG	CARDPGRKDDSW	IGHV4-4	IGHD3-10	IGHJ4	10	13	19	26
2	2.886836027713626E-4	TGTGCGAAAGGCCCGGACGAAACTTTTGACTACTGG	CAKGPDETFDYW	IGHV3-23	IGHD6-6	IGHJ4	9	12	19	24
2	2.886836027713626E-4	TGTGCGAAAGATCGGTATGGTGACTTTGAATATTGG	CAKDRYGDFEYW	IGHV3-23	IGHD2-8	IGHJ4	12	16	21	22
2	2.886836027713626E-4	TGTGCGAAAGATCGAAGCAGTGGCTGGCCACACTGG	CAKDRSSGWPHW	IGHV3-23	IGHD6-19	IGHJ4	12	15	26	31
2	2.886836027713626E-4	TGTGCGAAAGAAGGCTATAGTCTTCCCTGGGCCTGG	CAKEGYSLPWAW	IGHV3-23	IGHD2-8	IGHJ1	10	13	18	32
2	2.886836027713626E-4	TGTGCGAAAACACGTGGACACAGTTATGGGACCTGG	CAKTRGHSYGTW	IGHV3-66	IGHD5-18	IGHJ5	6	10	28	31
2	2.886836027713626E-4	TGTGCAAGAGGATATGGGGGAGTTACTGACTATTGG	CARGYGGVTDYW	IGHV3-74	IGHD3-16	IGHJ4	9	14	24	26
2	2.886836027713626E-4	TGTGGTTATGGCAGTGGCTGGCTATTTGACTACTGG	CGYGSGWLFDYW	IGHV3-11	IGHD6-19	IGHJ4	3	6	20	24
2	2.886836027713626E-4	TGTGGTTATGGCAGTGGCTGGCTATTTGACTACTGG	CGYGSGWLFDYW	IGHV3-21	IGHD6-19	IGHJ4	3	6	20	24
2	2.886836027713626E-4	TGTATTAGACATTTGGAATTTGTGAAGCCCGACTGG	CIRHLEFVKPDW	IGHV3-73	IGHD1-20	IGHJ4	11	13	17	31
2	2.886836027713626E-4	TGTGTCTCTTGGAGAAGTGGTTATCCGAACTGG	CVSWRSGYPNW	IGHV3-72	IGHD3-22	IGHJ4	3	15	23	28
2	2.886836027713626E-4	TGTGCGCGACAGGACGATTTTCTGGACGTCTGG	CARQDDFLDVW	IGHV1-46	IGHD3-3	IGHJ6	5	13	20	22
2	2.886836027713626E-4	TGTGCGAGACATGACTGGTATTCCGATGTCTGG	CARHDWYSDVW	IGHV5-10-1	.	IGHJ2	12	-1	-1	13
2	2.886836027713626E-4	TGTGCGAGAGGTTCATTCGGTATGGACGTCTGG	CARGSFGMDVW	IGHV3-21	IGHD3-10	IGHJ6	9	15	19	21
2	2.886836027713626E-4	TGTGCGAGAGGTTCATTCGGTATGGACGTCTGG	CARGSFGMDVW	IGHV1-8	IGHD3-10	IGHJ6	10	15	19	21
2	2.886836027713626E-4	TGTGCGAGAGGCGAGTGGGAGTTACGAGAAATG	CARGEWELREM	IGHV3-48	IGHD1-26	IGHJ4	9	13	24	32
2	2.886836027713626E-4	TGTGCGAGAGATTTAGGTGTCGGGGACTATTGG	CARDLGVGDYW	IGHV3-33	IGHD2-8	IGHJ4	11	15	19	24
2	2.886836027713626E-4	TGTGCAGGGGATGGCTACAACGTTGACTACTGG	CAGDGYNVDYW	IGHV4-4	IGHD5-24	IGHJ4	4	9	14	15
2	2.886836027713626E-4	TGTGTGAGCGGCAGTGGCTGGCCCAACTGG	CVSGSGWPNW	IGHV1-8	IGHD6-19	IGHJ4	11	12	20	25
2	2.886836027713626E-4	TGTGCGAGTGGCAGCTACTTTGACTACTGG	CASGSYFDYW	IGHV4-4	.	IGHJ4	7	-1	-1	14
2	2.886836027713626E-4	TGTGCGAGCGGTGACCTCTTTGACTACTGG	CASGDLFDYW	IGHV4-4	IGHD4-17	IGHJ4	7	8	14	17
2	2.886836027713626E-4	TGTGCGAGAGGTGGAAGGACGCCTTACTGG	CARGGRTPYW	IGHV3-11	IGHD1-1	IGHJ4	9	11	20	24
2	2.886836027713626E-4	TGTGTTCGCGACCTGGACTACTGG	CVRDLDYW	IGHV1-67	.	IGHJ4	3	-1	-1	15
2	2.886836027713626E-4	TGTGCGAAAGATATCACGATCGCC	CAKDITIA	IGHV3-23	IGHD3-16	IGHJ4	11	15	19	24
2	2.886836027713626E-4	TGTGGAAGTGTCTTTGAGTACTGG	CGSVFEYW	IGHV3-48	.	IGHJ4	3	-1	-1	11
1	1.443418013856813E-4	TGTACTAGAGATAAGGAGCGGTCCGGTATTACGATTTTTGGAGTGGTTATTATGACCACCATACCCTACTACTGGTACTTCGATCTCTGG	CTRDKERSGITIFGVVIMTTIPYYWYFDLW	IGHV3-49	IGHD3-3	IGHJ2	11	25	52	68
1	1.443418013856813E-4	TGTGCCAGAGTCCTTTATATGGGAGGACCGGGCGGCATTTTGGAGTGGTTATCCACGAACTTAGACTACTACGGTATGGACGTCTGG	CARVLYMGGPGGILEWLSTNLDYYGMDVW	IGHV4-30-2	IGHD3-3	IGHJ6	9	37	51	64
1	1.443418013856813E-4	TGTGCGAGACCCCACCCCCCAAAATTACGATATTTTGACTGGTTATTACCCCTCCATGAATCCGGCGTTGATGCTTTTGATATCTGG	CARPHPPKLRYFDWLLPLHESGVDAFDIW	IGHV4-39	IGHD3-9	IGHJ3	9	23	47	68
1	1.443418013856813E-4	TGTGCGAGAGGCCGGATCGAGAGCACTTTTTATAATTACATTTGGGGCAGTTATCGTTCTGCTCCGGGAGATGCTTTTGATTTTTGG	CARGRIESTFYNYIWGSYRSAPGDAFDFW	IGHV4-34	IGHD3-16	IGHJ3	12	29	57	69
1	1.443418013856813E-4	TGTGCGAGCTCTCTGTATTACGATTTTTGGAGTGGTTATGCCGATTTGGTGGGGGTCTACTACTACTACGGTATGGACGTCTGG	CASSLYYDFWSGYADLVGVYYYYGMDVW	IGHV1-24	IGHD3-3	IGHJ6	4	14	38	56
1	1.443418013856813E-4	TGTGCACGGATCTACGTAAAATCCTTTGGTTCAGAGACTTATTCCACATCCGATTACTTCTACTACCACTTCATGGACGTCTGG	CARIYVKSFGSETYSTSDYFYYHFMDVW	IGHV2-26	IGHD3-10	IGHJ6	10	26	42	52
1	1.443418013856813E-4	TGTGCGAGAGGATTGGGTTCCATTATTATGGTTCGGGGAGTCCCTCCCAATTACTACTACTACCACGGTATGGACGTCTGG	CARGLGSIIMVRGVPPNYYYYHGMDVW	IGHV1-8	IGHD3-10	IGHJ6	10	21	40	49
1	1.443418013856813E-4	TGTGCGAGAGATGGGGGGGGACATGATGGATGGGAGCTACTAGCCTGGGCGGTTTTGTACTACTACGGTATGGACGTCTGG	CARDGGGHDGWELLAWAVLYYYGMDVW	IGHV4-31	IGHD1-26	IGHJ6	11	30	41	57
1	1.443418013856813E-4	TGTGCGAGAGATCTGACTACCAGTGGCTGGTACGGGCTTTCCCGAATGTCAACTACTTTAAATGCTTTTAATATCTGG	CARDLTTSGWYGLSRMSTTLNAFNIW	IGHV3-33	IGHD6-19	IGHJ3	13	20	33	61
1	1.443418013856813E-4	TGTGCGAGAGATCCGGAGGGTATAGTGGGAGCTACTAGCCTACGAGGTTGGGACTCGGTGGTTGCTTTTGATATCTGG	CARDPEGIVGATSLRGWDSVVAFDIW	IGHV4-31	IGHD1-26	IGHJ3	12	18	36	62
1	1.443418013856813E-4	TGTGCGAGAGATCGTCGCGATTGTAGTAGTCCCATCTGCTATGTATTTTCTAATGAGCGGACTCACATTGACTACTGG	CARDRRDCSSPICYVFSNERTHIDYW	IGHV4-31	IGHD2-2	IGHJ4	12	19	42	67
1	1.443418013856813E-4	TGTGCGAGAGATGTATTTTACTATGATAGTAGTCTTTACCTCACAAACGACTACTACTATTATGGTATGGACGTCTGG	CARDVFYYDSSLYLTNDYYYYGMDVW	IGHV3-21	IGHD3-22	IGHJ6	11	17	32	49
1	1.443418013856813E-4	TGTGCGAGAGATATTCCAACGTATTACTATGATAGTAGTGGTTATTACTTATTTCGCTTGGGTGCTTTTGATATCTGG	CARDIPTYYYDSSGYYLFRLGAFDIW	IGHV4-31	IGHD3-22	IGHJ3	11	18	48	62
1	1.443418013856813E-4	TGTGCGAGAGAGTGGGGTGATCTAGCATATTGTGGTGGTGACTGTTTCGACGACCACAATAATGCTTTTGATATCTGG	CAREWGDLAYCGGDCFDDHNNAFDIW	IGHV4-39	IGHD2-21	IGHJ3	8	21	43	61
1	1.443418013856813E-4	TGTGCGAGAGAGGCCCTTGCATATTGTGGTGGTGATTGCTATGGTTCCCTTTATCTCTCTGAATACTTCCAACATTGG	CAREALAYCGGDCYGSLYLSEYFQHW	IGHV3-48	IGHD2-21	IGHJ1	10	18	41	58
1	1.443418013856813E-4	TGTGCGAGAGAGGAGGCAGTGGGTGGTGATATTACATCGGGACTACATGACTACTACTTCTACGGTCTGGACGTCTGG	CAREEAVGGDITSGLHDYYFYGLDVW	IGHV3-30	IGHD6-19	IGHJ6	10	15	26	49
1	1.443418013856813E-4	TGTGCACACATCTTCTCCGTAGGATATTGTAGTGGTGGTGGTAGCTGCTACAAGGGGGATAGTAGCTTTGACTACTGG	CAHIFSVGYCSGGGSCYKGDSSFDYW	IGHV2-5	IGHD2-15	IGHJ4	9	19	38	65
1	1.443418013856813E-4	TGTGCAAGAGCTGTGTTTTACTATGACACTCGTGCTTACCTCACAAAGGACTACTACTACTACGGAATGAACGTCTGG	CARAVFYYDTRAYLTKDYYYYGMNVW	IGHV3-74	IGHD3-22	IGHJ6	9	17	25	49
1	1.443418013856813E-4	TGTGCGAGAGGCCGGGTGGATATAACTATGATAGTGGTGGTTATGACTGCGGCCACGTACTACTTCGACTACTGG	CARGRVDITMIVVVMTAATYYFDYW	IGHV1-8	IGHD3-22	IGHJ4	12	20	47	56
1	1.443418013856813E-4	TGTGCGAGAGATTATTTGGTTTTGGATCCTGCAGTAGTTCCCGTTGCTACGTATTACTTCGCCATGGACGTCTGG	CARDYLVLDPAVVPVATYYFAMDVW	IGHV3-23	IGHD3-10	IGHJ6	11	47	57	62
1	1.443418013856813E-4	TGTGCGAGAGATTATTTGGTTTTGGATCCTGCAGTAGTTCCCGTTGCTACGTATTACTTCGCCATGGACGTCTGG	CARDYLVLDPAVVPVATYYFAMDVW	IGHV4-31	IGHD3-10	IGHJ6	11	47	57	62
1	1.443418013856813E-4	TGTGCGAGAGATGTCTCCCGAGGTGCAGCCCAGGATATAGTGGCTACGGTTCCGGGCGGGGGATTTGACTCGTGG	CARDVSRGAAQDIVATVPGGGFDSW	IGHV4-39	IGHD5-12	IGHJ4	16	32	47	63
1	1.443418013856813E-4	TGTGCGAAAGATCGGGGAATCCGGCAATCACTTACTGTAATAGCCCCTACTGTCACCTGGTACTTCGCTCTCTGG	CAKDRGIRQSLTVIAPTVTWYFALW	IGHV3-23	IGHD3-22	IGHJ2	12	36	54	56
1	1.443418013856813E-4	TGTGCAAGAGACGGGTATCGAGGCAGTGGCTGGTCAAACTGGGGATGGAACTACTACTACTACATGGACGTCTGG	CARDGYRGSGWSNWGWNYYYYMDVW	IGHV3-13	IGHD6-19	IGHJ6	10	22	33	49
1	1.443418013856813E-4	TGTGTGAGAGATTGCTGGGGAAAGACTTGTTCCATGGATGATGTCTTTGAAATTGATGGTTTTGATATATGG	CVRDCWGKTCSMDDVFEIDGFDIW	IGHV4-31	IGHD7-27	IGHJ3	11	14	20	53
1	1.443418013856813E-4	TGTGTGAAAGGTGGAGGAGGGTCAGAAGGCCAGATCATAGTGGTGGTGACAGCTGCCGTATTTGATATGTGG	CVKGGGGSEGQIIVVVTAAVFDMW	IGHV3-23	IGHD2-21	IGHJ3	9	39	53	60
1	1.443418013856813E-4	TGTGTGAAAGATCACGGCCCTATGGTTCGGGGACTTATCACCCCCTCTCATTACTACGGTATGGACGTCTGG	CVKDHGPMVRGLITPSHYYGMDVW	IGHV3-60	IGHD3-10	IGHJ6	12	19	37	60
1	1.443418013856813E-4	TGTGCGCGACCCCGAGAAGCTGGCAGCGACTTTAGTATCGGGACCACCCGAAATCGGTACTTCGATCTGTGG	CARPREAGSDFSIGTTRNRYFDLW	IGHV1-67	IGHD2-15	IGHJ2	3	42	47	55
1	1.443418013856813E-4	TGTGCGAGATGGAGGAAGGGGTATAGTGGCTACGATTTAGAGACGCCTGCTAGAGGTGGGTTTGACTACTGG	CARWRKGYSGYDLETPARGGFDYW	IGHV3-21	IGHD5-12	IGHJ4	8	21	36	60
1	1.443418013856813E-4	TGTGCGAGAGTTCAAACGGAAGAGACTGACTATTATTCGGGAAGTTATTATAACGGCTGGTTCGACTCCTGG	CARVQTEETDYYSGSYYNGWFDSW	IGHV3-66	IGHD3-10	IGHJ5	9	28	54	56
1	1.443418013856813E-4	TGTGCGAGAGTCTCCTTCGGCATCGGTTGGGAGCTATGGTTACCCTACTACTACTACGGTATGGACGTCTGG	CARVSFGIGWELWLPYYYYGMDVW	IGHV4-34	IGHD5-18	IGHJ6	9	31	42	44
1	1.443418013856813E-4	TGTGCGAGAGTAGGGCCGGGGTTGGTAGTGGGAGCTACTTTTTACTACTACTACTACTACATGGACGTCTGG	CARVGPGLVVGATFYYYYYYMDVW	IGHV3-48	IGHD1-26	IGHJ6	9	25	38	41
1	1.443418013856813E-4	TGTGCGAGAGGTCGACGAGGGCCACGAGGCCAGATCGTTTTTCTCGTGGAAGTTGCCGTCTTTGATTTATGG	CARGRRGPRGQIVFLVEVAVFDLW	IGHV1-8	IGHD5-12	IGHJ3	10	44	49	60
1	1.443418013856813E-4	TGTGCGAGAGATCCAGTTGGTTTTGTGGGATATTGTAGTGGTGGAATCTGCTATTCGAGATTCGACCCCTGG	CARDPVGFVGYCSGGICYSRFDPW	IGHV4-31	IGHD2-15	IGHJ5	12	27	52	60
1	1.443418013856813E-4	TGTGCGAGAGATGTGCGTCATATATATGGGTCAGGGAGTTATACCGGCAATGTTGACTGGTTCGACCCCTGG	CARDVRHIYGSGSYTGNVDWFDPW	IGHV3-33	IGHD3-10	IGHJ5	11	24	41	55
1	1.443418013856813E-4	TGTGCGAGAGATGCGTGTAGCAGTACCACCTGCTATGCCAGGCCTGATCTCTTCCACGGTGTGGACGTCTGG	CARDACSSTTCYARPDLFHGVDVW	IGHV4-31	IGHD2-2	IGHJ6	11	15	38	61
1	1.443418013856813E-4	TGTGCGAAAGATCATCCACTCTATTGTGTTACTGACGACTGTTCCTTTCTCGATGATGCTTTTGACTCCTGG	CAKDHPLYCVTDDCSFLDDAFDSW	IGHV3-23	IGHD2-21	IGHJ3	12	21	27	52
1	1.443418013856813E-4	TGTGCGAAAGATGCATACGATTTTTCGAGTGGTTTGTCACCATATTATTACTACCACTACATGGACGTCTGG	CAKDAYDFSSGLSPYYYYHYMDVW	IGHV3-23	IGHD3-3	IGHJ6	11	15	33	48
1	1.443418013856813E-4	TGTGCGAAAGAATCGGGTACATATTGTGGTGGTGACTGCAACGCTGAGGGACTGTACTACTTTGACTACTGG	CAKESGTYCGGDCNAEGLYYFDYW	IGHV3-23	IGHD2-21	IGHJ4	10	19	38	53
1	1.443418013856813E-4	TGTGCCAGAGAAGTGGAAGGATATTGTAGTGGTGGTAGTTGTTATCCCGCGGGATATTTTGACTACTGG	CAREVEGYCSGGSCYPAGYFDYW	IGHV4-30-2	IGHD2-15	IGHJ4	10	17	37	57
1	1.443418013856813E-4	TGTGCGAGATTTAACCCCGGAGAGATTACGATTTTTGGAGTGGTTATATCCCCAATGATTGACTACTGG	CARFNPGEITIFGVVISPMIDYW	IGHV3-64	IGHD3-3	IGHJ4	8	24	46	58
1	1.443418013856813E-4	TGTGCGAGATTCCGCTGGAGCAGCAGCTGGGAAACGACTTACTTCCAATTTTACGGTTCGGACGTCTGG	CARFRWSSSWETTYFQFYGSDVW	IGHV4-55	IGHD6-13	IGHJ6	9	18	29	59
1	1.443418013856813E-4	TGTGCGAGATGTCTTTGTACTAGTAGTCGGTGTTATTTTTACCGCAACTGCGACTACTTTGACTATAGG	CARCLCTSSRCYFYRNCDYFDYR	IGHV5-10-1	IGHD2-8	IGHJ4	8	14	21	52
1	1.443418013856813E-4	TGTGCGAGATGTACTTGTGCTAGTAGTAGATGTTATTTTTATCGCAACTGCGACTACTTAGACTATTGG	CARCTCASSRCYFYRNCDYLDYW	IGHV5-10-1	IGHD2-2	IGHJ4	8	20	27	52
1	1.443418013856813E-4	TGTGCGAGACAACAAAATCCCGGTTGGGTTTACTATGGTTCGGGGAGTTCCCACCCCTTTGACTACTGG	CARQQNPGWVYYGSGSSHPFDYW	IGHV5-10-1	IGHD3-10	IGHJ4	10	29	48	56
1	1.443418013856813E-4	TGTGCGAGAGTTTCCGTTGAGACTACGATTTTTGGAGTGGTTATCGCCTTCTACGGTATGGACGTCTGG	CARVSVETTIFGVVIAFYGMDVW	IGHV3-33	IGHD3-3	IGHJ6	9	23	43	57
1	1.443418013856813E-4	TGTGCGAGAGCCAGGGGCACCCTATTACTATGGTTCGGGGAGTTATACCTCGACGGTATGGACGTCTGG	CARARGTLLLWFGELYLDGMDVW	IGHV3-48	IGHD3-10	IGHJ6	9	22	45	57
1	1.443418013856813E-4	TGTGCGAGAGCCAGGGGCACCCTATTACTATGGTTCGGGGAGTTATACCTCGACGGTATGGACGTCTGG	CARARGTLLLWFGELYLDGMDVW	IGHV4-31	IGHD3-10	IGHJ6	9	22	45	57
1	1.443418013856813E-4	TGTGCGAGAGGGGTCCCCCCCGTCTTGCGGTTTTTGGACTGGCTTTTACATCGGGGCCTTGATCACTGG	CARGVPPVLRFLDWLLHRGLDHW	IGHV4-34	IGHD3-3	IGHJ4	10	20	41	64
1	1.443418013856813E-4	TGTGCGAGAGATTGGATTGACCGGGAATATAGTGGCCACGATGACCTCTATTACTACATGGACGTCTGG	CARDWIDREYSGHDDLYYYMDVW	IGHV4-31	IGHD5-12	IGHJ6	11	26	41	47
1	1.443418013856813E-4	TGTGCGAGAGATCCCAGTGATGCTATGATTCAGGGAGTTATCCGCTACTACCACTACATGGACGTCTGG	CARDPSDAMIQGVIRYYHYMDVW	IGHV1-69D	IGHD3-10	IGHJ6	12	22	40	44
1	1.443418013856813E-4	TGTGCGAGAGATCCCAGTGATGCAATGATTCAGGGAGTTATCCGCTACTACCACTACATGGACGTCTGG	CARDPSDAMIQGVIRYYHYMDVW	IGHV5-10-1	IGHD3-10	IGHJ6	8	24	40	44
1	1.443418013856813E-4	TGTGCGAGAGATGGGGCCTACACCACAGGCGACTATGACAGTAGCGGTTATTGGCCCTTGGACCACTGG	CARDGAYTTGDYDSSGYWPLDHW	IGHV1-18	IGHD3-22	IGHJ2P	11	31	51	56
1	1.443418013856813E-4	TGTGCGAGAGATGGGGCCTACACCACAGGCGACTATGACAGTAGCGGTTATTGGCCCTTGGACCACTGG	CARDGAYTTGDYDSSGYWPLDHW	IGHV4-31	IGHD3-22	IGHJ4	11	31	51	56
1	1.443418013856813E-4	TGTGCGAGAGATAGCCGAGTAGGACCTACTGACCCTTTTGTTTACACCTACTACGGTTTGGACGTCTGG	CARDSRVGPTDPFVYTYYGLDVW	IGHV1-18	IGHD1-26	IGHJ6	11	47	54	58
1	1.443418013856813E-4	TGTGCGAGAGATAGAGGGTTATTTCGCACCTCGTCTTCAGACATGAGATTTGCTGTTTTTGATATCTGG	CARDRGLFRTSSSDMRFAVFDIW	IGHV3-48	IGHD3-22	IGHJ3	11	16	22	56
1	1.443418013856813E-4	TGTGCGAGAGAATCTTACTACAATTTTCCTCGTAATGACGACTTTCCGCTGGGTGGCTTTGATCTCTGG	CARESYYNFPRNDDFPLGGFDLW	IGHV3-11	IGHD2-2	IGHJ3	10	15	23	57
1	1.443418013856813E-4	TGTGCGAGAGAATCTTACTACAATTTTCCTCGTAATGACGACTTTCCGCTGGGTGGCTTTGATCTCTGG	CARESYYNFPRNDDFPLGGFDLW	IGHV3-53	IGHD2-2	IGHJ3	10	15	23	57
1	1.443418013856813E-4	TGTGCGAGAGAAGTCATAACTTTCTATCACAGTGGTGGCTATTGGGTAATGGATTCTTTAGATGTCTGG	CAREVITFYHSGGYWVMDSLDVW	IGHV4-31	IGHD2-15	IGHJ1	10	30	37	65
1	1.443418013856813E-4	TGTGCGAGAGAAGAGTACCCTGGGAGCTACTACCTTTCGGGCTACTACTACTACGGTATGGACGTCTGG	CAREEYPGSYYLSGYYYYGMDVW	IGHV3-53	IGHD1-26	IGHJ6	10	20	32	41
1	1.443418013856813E-4	TGTGCGAGAAAAGTATCATGGGAGAGGACTGGTTATTATAGGGACTACTACTACTACATGGACGTCTGG	CARKVSWERTGYYRDYYYYMDVW	IGHV3-64	IGHD3-9	IGHJ6	8	26	39	43
1	1.443418013856813E-4	TGTGCGAAAAATTGGGCGTATAATTGGAATTATGTGTCACACGGGGGAAAAGATGTTTTTGAAATTTGG	CAKNWAYNWNYVSHGGKDVFEIW	IGHV3-23	IGHD1-20	IGHJ3	8	17	28	51
1	1.443418013856813E-4	TGTATGAAAGGGGGTGGGGGGCCAGGGCATAGTGGTTACGTGTTTTTGAGTGATGCTTTTGATATCTGG	CMKGGGGPGHSGYVFLSDAFDIW	IGHV3-49	IGHD3-22	IGHJ3	3	29	37	50
1	1.443418013856813E-4	TGTACCCCAGATCCGGGGAGGGCTTATGATTTTTGGAATGGTTATTCGAGTGACGCTTTTGATGTCTGG	CTPDPGRAYDFWNGYSSDAFDVW	IGHV3-15	IGHD3-3	IGHJ3	12	23	45	50
1	1.443418013856813E-4	TGCGCGAGAGGGCCCGATGTTGTTGTAGTACCAGCTGACAGGGATTACTATTATTACATGGACGTCTGG	CARGPDVVVVPADRDYYYYMDVW	IGHV3-21	IGHD2-2	IGHJ6	9	15	36	45
1	1.443418013856813E-4	TGTTCTCGCTACTTTGAGTATAACGATTTTTGGAGTGGTCATCTTGGGGGCTACATTGACTACTGG	CSRYFEYNDFWSGHLGGYIDYW	IGHV2-26	IGHD3-3	IGHJ4	2	17	38	50
1	1.443418013856813E-4	TGTTCCGCGGGGCGTGGTACGGGAAGCTTCTATGATTCATGGATTTATAAGGGCCAGACCGACTGG	CSAGRGTGSFYDSWIYKGQTDW	IGHV3-66	IGHD3-16	IGHJ4	2	30	36	61
1	1.443418013856813E-4	TGTGTGAGAAATTATGTGGGCTTTGATACAAGTGGACTACCGGCCCATAATTGGTTCGACCCCTGG	CVRNYVGFDTSGLPAHNWFDPW	IGHV3-16	IGHD1-1	IGHJ5	12	26	35	51
1	1.443418013856813E-4	TGTGTGAGAAATTATGTGGGCTTTGATACAAGTGGACTACCGGCCCATAATTGGTTCGACCCCTGG	CVRNYVGFDTSGLPAHNWFDPW	IGHV4-4	IGHD1-1	IGHJ5	8	26	35	51
1	1.443418013856813E-4	TGTGTGAGAAATTATGTGGGCTTTGATACAAGTGGACTACCGGCCCATAATTGGTTCGACCCCTGG	CVRNYVGFDTSGLPAHNWFDPW	IGHV5-78	IGHD1-1	IGHJ5	8	26	35	51
1	1.443418013856813E-4	TGTGCCAGAGATATCACACAAACACGAGATAGTCTAATAATGGACGTTCTGGCCTTTGACTGCTGG	CARDITQTRDSLIMDVLAFDCW	IGHV4-30-2	IGHD2-8	IGHJ4	11	27	42	53
1	1.443418013856813E-4	TGTGCGACCGGGGACGCCGTGGCTACGCTCGACGCCTTTCAGTACTTTTACGCTCTGGAAGTCTGG	CATGDAVATLDAFQYFYALEVW	IGHV1-67	IGHD5-12	IGHJ3	3	18	26	61
1	1.443418013856813E-4	TGTGCGACATCACAGAGTGGCTACGATTCAGGTTTGGACAAGTTCTACTACTACATCGACGTCTGG	CATSQSGYDSGLDKFYYYIDVW	IGHV4-4	IGHD5-12	IGHJ6	6	15	27	44
1	1.443418013856813E-4	TGTGCGACAGGAGGCGGGGGTGGCGGTGGCTGGTACGGGCTGACTGGGTCTACTTTCCGGCACTGG	CATGGGGGGGWYGLTGSTFRHW	IGHV3-21	IGHD6-19	IGHJ1	6	25	36	54
1	1.443418013856813E-4	TGTGCGAGGCATCCCCCTGGGCCCTATTTTTACTCTGATACTAGTGGCCGTGCTTTTGATGTCTGG	CARHPPGPYFYSDTSGRAFDVW	IGHV5-10-1	IGHD3-22	IGHJ3	11	29	46	50
1	1.443418013856813E-4	TGTGCGAGGGGACTATTTCACATGGATGCCATACGATTTTTGGAGTGGCAATACATGGACGTCTGG	CARGLFHMDAIRFLEWQYMDVW	IGHV1-18	IGHD3-3	IGHJ6	7	31	47	51
1	1.443418013856813E-4	TGTGCGAGGGAGTATGATGGTAGTGGTTATGGGGATTACTACTACTACTACTACATGGACGTCTGG	CAREYDGSGYGDYYYYYYMDVW	IGHV3-64	IGHD3-22	IGHJ6	7	12	29	34
1	1.443418013856813E-4	TGTGCGAGACTGCATTACGATATTTTGAGTGGTTATTATGCCGCGTTCCCGTACTTTGACTACTGG	CARLHYDILSGYYAAFPYFDYW	IGHV4-39	IGHD3-9	IGHJ4	9	13	38	51
1	1.443418013856813E-4	TGTGCGAGACCGTCCACGCCATATTGTAGTAATGGTGGCTGCCACTCCGGAAACTTAGACTACTGG	CARPSTPYCSNGGCHSGNLDYW	IGHV7-4-1	IGHD2-15	IGHJ4	8	20	50	52
1	1.443418013856813E-4	TGTGCGAGACCGTCCACGCCATACTGTGGTGGTGGTGGCTGCCACTCCGGGAACTTAGACTACTGG	CARPSTPYCGGGGCHSGNLDYW	IGHV4-34	IGHD2-15	IGHJ4	8	20	49	52
1	1.443418013856813E-4	TGTGCGAGACATGCCCCAGAGGACTACGGTGGTAACTCCTACTACTACTACGGTATGGACGTCTGG	CARHAPEDYGGNSYYYYGMDVW	IGHV4-39	IGHD4-23	IGHJ6	12	21	37	38
1	1.443418013856813E-4	TGTGCGAGAGTTCGGGGGGGGGTTAAGTGGAACTACGACTACTACTATCACGGTATAGACGTCTGG	CARVRGGVKWNYDYYYHGIDVW	IGHV4-31	IGHD1-7	IGHJ6	9	23	36	37
1	1.443418013856813E-4	TGTGCGAGAGTTAGGAACTTCGGATATTGTAATAGTGACAGCTGCCGGTACTACTTTGACTCCTGG	CARVRNFGYCNSDSCRYYFDSW	IGHV3-21	IGHD2-2	IGHJ4	9	21	44	47
1	1.443418013856813E-4	TGTGCGAGAGTAGTACATTACGATTTTTGGAGTGGTTATTATACGGGGGATGCTTTTGATACCTGG	CARVVHYDFWSGYYTGDAFDTW	IGHV4-31	IGHD3-3	IGHJ3	9	16	43	48
1	1.443418013856813E-4	TGTGCGAGAGGTTTCTTGATTGTAGTAGAGGTCGTGGGAGTAAATGATCATGCTTTTGATATCTGG	CARGFLIVVEVVGVNDHAFDIW	IGHV1-8	IGHD2-2	IGHJ3	10	18	27	49
1	1.443418013856813E-4	TGTGCGAGAGGCCGGGGGGTCGGGGGTGGTGATAGCGACTACTACTACTACTACATGGACGTCTGG	CARGRGVGGGDSDYYYYYMDVW	IGHV4-34	IGHD2-21	IGHJ6	12	24	31	37
1	1.443418013856813E-4	TGTGCGAGAGGGCATTACTATGACGCGGAGGAATCCATTTTCCTCCCCACCCCCTTCGACGACTGG	CARGHYYDAEESIFLPTPFDDW	IGHV3-60	IGHD3-22	IGHJ4	3	13	22	53
1	1.443418013856813E-4	TGTGCGAGAGGATCCGATAGTGGCAACTTCTGGGGGGGGGAGGTCTACTGGTACTTCGATCTCTGG	CARGSDSGNFWGGEVYWYFDLW	IGHV4-34	IGHD5-12	IGHJ2	10	16	23	44
1	1.443418013856813E-4	TGTGCGAGAGATCTTTTAGGATATTGTAGTGGAGGTAGATGCTACCGGGAATACTTCCAGCACTGG	CARDLLGYCSGGRCYREYFQHW	IGHV3-33	IGHD2-15	IGHJ1	13	16	44	48
1	1.443418013856813E-4	TGTGCGAGAGATCCCCCCACTACGATTTTTGGATTGGTTCCAACCATTCCCCTCCTTGACTACTGG	CARDPPTTIFGLVPTIPLLDYW	IGHV4-31	IGHD3-3	IGHJ4	12	20	38	55
1	1.443418013856813E-4	TGTGCGAGAGATCACGGGTCATATAGTACTGGCTGGTTCGAGGAGTCGGATGCTTTTGATACCTGG	CARDHGSYSTGWFEESDAFDTW	IGHV4-31	IGHD3-10	IGHJ3	12	33	45	48
1	1.443418013856813E-4	TGTGCGAGAGATCAGGCGGAGGGCAGTGGCTGGGTCTTCTACTACTACTACGGTATGGACGTCTGG	CARDQAEGSGWVFYYYYGMDVW	IGHV3-30	IGHD6-19	IGHJ6	12	22	32	38
1	1.443418013856813E-4	TGTGCGAGAGATAATGGTTCTCCATGGTTTCTTGATGGTGGTGGTTATTTCTACTTTGACCACTGG	CARDNGSPWFLDGGGYFYFDHW	IGHV3-11	IGHD3-22	IGHJ4	11	32	48	50
1	1.443418013856813E-4	TGTGCGAGAGATAATGGTTCTCCATGGTTTCTTGATGGTGGTGGTTATTTCTACTTTGACCACTGG	CARDNGSPWFLDGGGYFYFDHW	IGHV3-20	IGHD3-22	IGHJ4	11	32	48	50
1	1.443418013856813E-4	TGTGCGAGAGATAATGGTTCTCCATGGTTTCTTGATGGTGGTGGTTATTTCTACTTTGACCACTGG	CARDNGSPWFLDGGGYFYFDHW	IGHV3-30	IGHD3-22	IGHJ4	11	32	48	50
1	1.443418013856813E-4	TGTGCGAGAGACCTTGATGTAGCAGTGGCTGGTACAATGGACTCCTACTACGGTTTGGACGTCTGG	CARDLDVAVAGTMDSYYGLDVW	IGHV4-31	IGHD6-19	IGHJ6	10	19	34	55
1	1.443418013856813E-4	TGTGCGAGAGACCTACGTCAGGGGGGAGGTGTCGGTGACTACCTGAAGTGGTACTTCGATCTATGG	CARDLRQGGGVGDYLKWYFDLW	IGHV4-31	IGHD4-17	IGHJ2	10	32	41	48
1	1.443418013856813E-4	TGTGCGAGAGACCTACATCAGGGGGGAGGTGTCGGTGACTACCTGAAGTGGTACTTCGATCTATGG	CARDLHQGGGVGDYLKWYFDLW	IGHV3-33	IGHD4-17	IGHJ2	10	32	41	48
1	1.443418013856813E-4	TGTGCGAGAGACGATTTTTTGAGTGGTTATCGCGGCCCCTATTATTATTACGGGATGGACGTCTGG	CARDDFLSGYRGPYYYYGMDVW	IGHV3-48	IGHD3-3	IGHJ6	10	11	29	54
1	1.443418013856813E-4	TGTGCGAGAGAGGGCCATTACTATGCTTCGGGGACTTCGGAGAGTTCTAACTGGTTCGACCCCTGG	CAREGHYYASGTSESSNWFDPW	IGHV3-64	IGHD3-10	IGHJ5	10	16	33	48
1	1.443418013856813E-4	TGTGCGAGAGAGACTGGACATATGGTTCAGGGAGTTCTTATAACCTCTAGGTCCCTAGACTACTGG	CARETGHMVQGVLITSRSLDYW	IGHV4-28	IGHD3-10	IGHJ4	8	20	43	57
1	1.443418013856813E-4	TGTGCGAGAGAGAGGGATGAATACGGTGACTATAGGGTGGAAACTAAGGGTGCTTTTGATATCTGG	CARERDEYGDYRVETKGAFDIW	IGHV4-31	IGHD4-17	IGHJ3	10	16	31	50
1	1.443418013856813E-4	TGTGCGAGAGAAGGTTGTAGTAGTACCAGCTGCTACACCCACTTCTACTATTACATGGACGTCTGG	CAREGCSSTSCYTHFYYYMDVW	IGHV4-31	IGHD2-2	IGHJ6	10	14	34	40
1	1.443418013856813E-4	TGTGCGAAAGATCCCTATTACTATGATAGTAGTGGTTCACAAACCGGCGACTACATGGACGTCTGG	CAKDPYYYDSSGSQTGDYMDVW	IGHV3-30	IGHD3-22	IGHJ6	12	15	36	49
1	1.443418013856813E-4	TGTGCGAAAGATCCCTATTACTATGATAGTAGTGGTTCACAAACCGGCGACTACATGGACGTCTGG	CAKDPYYYDSSGSQTGDYMDVW	IGHV3-60	IGHD3-22	IGHJ6	12	15	36	49
1	1.443418013856813E-4	TGTGCAAGAGGATATGATAGTAGTGGTTCTCGGACCCTGCCTAAAGCGAACTGGTTCGACCCCTGG	CARGYDSSGSRTLPKANWFDPW	IGHV3-74	IGHD3-22	IGHJ5	9	12	27	48
1	1.443418013856813E-4	TGTGCAAGAGATCGGGGCCTCTATTGTAGTAGTACCAGCTGCCGTAACTACGGTATGGACGTCTGG	CARDRGLYCSSTSCRNYGMDVW	IGHV3-13	IGHD2-2	IGHJ6	12	21	41	54
1	1.443418013856813E-4	TGTGCAAGAAGGCGGGGGGGAGACGATTTTTGGAGTGGTTATTCAGACTGGTACTTCGATCTCTGG	CARRRGGDDFWSGYSDWYFDLW	IGHV5-10-1	IGHD3-3	IGHJ2	8	22	42	46
1	1.443418013856813E-4	TGTGTGAGAGAAGATTACCATATTTTGACTGATTATTTTGTTCTTGGTGCTTTTGATATCTGG	CVREDYHILTDYFVLGAFDIW	IGHV1-18	IGHD3-9	IGHJ3	10	13	36	47
1	1.443418013856813E-4	TGTGTGAGAAACCCCCATATGGTTTACGGAGTTGTTACATATCTCACTTACTTTGACTTCTGG	CVRNPHMVYGVVTYLTYFDFW	IGHV3-16	IGHD3-10	IGHJ4	10	17	36	48
1	1.443418013856813E-4	TGTGTGAAATGTGCAGTTTACGGCCGGGATAGCAGTGGCTGGTGCACCTGGTTCGACCCCTGG	CVKCAVYGRDSSGWCTWFDPW	IGHV3-23	IGHD6-19	IGHJ5	8	23	42	47
1	1.443418013856813E-4	TGTGCCCTTATGGGAGGTGTGTCTTTGATAACTGGAACCTACTCGTATTACTTTCACTATTGG	CALMGGVSLITGTYSYYFHYW	IGHV4-31	IGHD1-20	IGHJ4	4	27	37	44
1	1.443418013856813E-4	TGTGCGGGACATTTACCAGGGTGGAAAATGGCGACTGTCAGTCCTCATCCCACTGACCCCTGG	CAGHLPGWKMATVSPHPTDPW	IGHV4-39	IGHD1-26	IGHJ5	11	47	53	54
1	1.443418013856813E-4	TGTGCGATTGGGCCGCGTGATGGTAATACTTATTTCTACTACCACTACTACATGGACGTCTGG	CAIGPRDGNTYFYYHYYMDVW	IGHV4-4	IGHD3-10	IGHJ6	6	22	28	30
1	1.443418013856813E-4	TGTGCGACTACGATTTTTGGAGTGGTTCTTTACGACTACTACTACTACGGTATGGACTTCTGG	CATTIFGVVLYDYYYYGMDFW	IGHV4-34	IGHD3-3	IGHJ6	6	8	26	34
1	1.443418013856813E-4	TGTGCGACTACGATTTTTGGAGTAGTTCTTTACGACTACTACTACTACGGTATGGACTTCTGG	CATTIFGVVLYDYYYYGMDFW	IGHV3-30	IGHD3-3	IGHJ6	6	8	26	34
1	1.443418013856813E-4	TGTGCGACAAAAGGCACTACTGGCGGCGCCTACTTTTACTACTATTACAATCTGGACGTCTGG	CATKGTTGGAYFYYYYNLDVW	IGHV4-28	IGHD3-22	IGHJ6	10	14	20	36
1	1.443418013856813E-4	TGTGCGAGCTACCCAGGATTTTTGGAGACCTTGAGAGACTACTACTACGGTATGGACGTCTGG	CASYPGFLETLRDYYYGMDVW	IGHV4-4	IGHD3-3	IGHJ6	7	16	26	37
1	1.443418013856813E-4	TGTGCGAGGCACGCCGAAGTAGGTGATATGCCTTACTATTACTACTACTACATGGACCTCTGG	CARHAEVGDMPYYYYYYMDLW	IGHV4-4	IGHD2-2	IGHJ6	7	26	31	32
1	1.443418013856813E-4	TGTGCGAGATGCTACAGAGGATATTGTTGGAGAAGTAGCGGGGGATACGGTATGGACGTCTGG	CARCYRGYCWRSSGGYGMDVW	IGHV3-64	IGHD2-15	IGHJ6	8	17	26	51
1	1.443418013856813E-4	TGTGCGAGATGGTTACAGGGTATTACTATGATAGTAGTGACCCCACGTCAGGTGGACGTCTGG	CARWLQGITMIVVTPRQVDVW	IGHV4-55	IGHD3-22	IGHJ6	9	19	38	52
1	1.443418013856813E-4	TGTGCGAGATGGGCTTTGGGGGTTTGTAGTGGTGGTAGCTGCTACTCGGCGTTTGACTACTGG	CARWALGVCSGGSCYSAFDYW	IGHV7-81	IGHD2-15	IGHJ4	9	23	46	51
1	1.443418013856813E-4	TGTGCGAGACTTCCGTATTATGATTACATTTGGGGGAGTTATCGAACTTACTTTGACTACTGG	CARLPYYDYIWGSYRTYFDYW	IGHV4-39	IGHD3-16	IGHJ4	9	13	43	48
1	1.443418013856813E-4	TGTGCGAGACCTGCCCGGACGTTCCGCGGATCCCGTATAACTGGAACCTATTTTGACTACTGG	CARPARTFRGSRITGTYFDYW	IGHV4-39	IGHD1-20	IGHJ4	9	34	46	47
1	1.443418013856813E-4	TGTGCGAGACATTTATGGTCCGGGGATAGACGCAGTCCCAAGCCCTCACCCCTCGCCAACTGG	CARHLWSGDRRSPKPSPLANW	IGHV4-39	IGHD3-10	IGHJ4	11	13	25	58
1	1.443418013856813E-4	TGTGCGAGACATTTATGGTCCGGGGAGAGACGCAGTCCCAAGCCCTCACCCCTCGCCAACTGG	CARHLWSGERRSPKPSPLANW	IGHV4-39	IGHD3-10	IGHJ4	11	13	26	58
1	1.443418013856813E-4	TGTGCGAGAGTAGGTTGTAGGGATGGAAAGTGCGAGTCGAAATACCGGGACTTGGATTACTGG	CARVGCRDGKCESKYRDLDYW	IGHV3-11	IGHD1-20	IGHJ4	9	41	47	49
1	1.443418013856813E-4	TGTGCGAGAGCTCTCTGTAGTCCTGATAGCTGCCAATCTGTGGGCCGCTGGTTCGACCCCTGG	CARALCSPDSCQSVGRWFDPW	IGHV4-31	IGHD2-15	IGHJ5	15	16	32	47
1	1.443418013856813E-4	TGTGCGAGAGCTCCGGGTTCAGGGAGTTTCCAGTCCTTTCTACGTGATGCTTTTGATATCTGG	CARAPGSGSFQSFLRDAFDIW	IGHV4-4	IGHD3-10	IGHJ3	9	15	27	44
1	1.443418013856813E-4	TGTGCGAGAGCTGACCTCATTGTACAGTTGGGAACAATACTGGATAAGGGTATGGACGTCTGG	CARADLIVQLGTILDKGMDVW	IGHV4-34	IGHD2-8	IGHJ6	9	18	24	51
1	1.443418013856813E-4	TGTGCGAGAGCCCGCACCAGTTGCTACGGAAATCGTCCGTGTCAATTAATAAAAGACTCCTGG	CARARTSCYGNRPCQLIKDSW	IGHV3-23	IGHD2-2	IGHJ4	6	15	25	54
1	1.443418013856813E-4	TGTGCGAGAGCCGGAATGGCAACACCTGGTACTCTCTACTTCTACTCCGCGATGGACGTCTGG	CARAGMATPGTLYFYSAMDVW	IGHV3-53	IGHD2-15	IGHJ6	9	41	48	51
1	1.443418013856813E-4	TGTGCGAGAGATTCGATACCAGGAGCCGGTTCTTATTGGGCCAGGAACATTTTCGACCCCTGG	CARDSIPGAGSYWARNIFDPW	IGHV3-30	IGHD1-14	IGHJ5	11	25	30	51
1	1.443418013856813E-4	TGTGCGAGAGATCGGATCTGGGACAGTGATTTGGCTGGTTATGTTGATGCTTTTGATGTCTGG	CARDRIWDSDLAGYVDAFDVW	IGHV3-7	IGHD3-9	IGHJ3	12	29	41	44
1	1.443418013856813E-4	TGTGCGAGAGATCAGGGCAATTATGATTACATTTGGGGGAGTCGAGCCCCCTTTGACTACTGG	CARDQGNYDYIWGSRAPFDYW	IGHV3-66	IGHD3-16	IGHJ4	12	19	41	50
1	1.443418013856813E-4	TGTGCGAGAGATCAGGGCAATTATGATTACATTTGGGGGAGTCGAGCCCCCTTTGACTACTGG	CARDQGNYDYIWGSRAPFDYW	IGHV4-31	IGHD3-16	IGHJ4	12	19	41	50
1	1.443418013856813E-4	TGTGCGAGAGATAGGGTGGATGTGGTGGCTACGAAAGGGGGCCATGATGCTTTTGATATCTGG	CARDRVDVVATKGGHDAFDIW	IGHV4-31	IGHD5-12	IGHJ3	11	15	33	42
1	1.443418013856813E-4	TGTGCGAGAGATAATCTCGGTGTTGATGATAGTAGTGGGTTTTATTCGGCCGTTGACTACTGG	CARDNLGVDDSSGFYSAVDYW	IGHV3-33	IGHD3-22	IGHJ4	11	25	37	52
1	1.443418013856813E-4	TGTGCGAGAGACAACAGGTACTACGCTGACTACGCACGCTACTACTACTACATGGACGTCTGG	CARDNRYYADYARYYYYMDVW	IGHV3-7	IGHD4-17	IGHJ6	10	19	33	38
1	1.443418013856813E-4	TGTGCGAGAGAGGCTCCATATTGTGGTGGTGGCCACTGCTACTCGTTCTCCTCCGACTACTGG	CAREAPYCGGGHCYSFSSDYW	IGHV4-31	IGHD2-21	IGHJ4	10	16	30	54
1	1.443418013856813E-4	TGTGCGAGAGAGGGGCCGTATTACTATGGTTCAGGGAGTTATTTAAACTGGTTCGACCCCTGG	CAREGPYYYGSGSYLNWFDPW	IGHV4-31	IGHD3-10	IGHJ5	10	16	42	45
1	1.443418013856813E-4	TGTGCGAGAAATCGTTTCAATTTTGCGACTGGTTATTATTCATACCCCTCCATTGACTACTGG	CARNRFNFATGYYSYPSIDYW	IGHV4-28	IGHD3-9	IGHJ4	11	26	38	52
1	1.443418013856813E-4	TGTGCGAAAGAGGCCCGCGGATTAGGATCTATGGAGTGGTTATCATACGGTTGGGACGTCTGG	CAKEARGLGSMEWLSYGWDVW	IGHV1-18	IGHD3-3	IGHJ6	10	20	47	53
1	1.443418013856813E-4	TGTGCACGCCGCCCGTATTACCAGGATGGAAATGGTTTCTACTTCGATGCTTTTGATTTCTGG	CARRPYYQDGNGFYFDAFDFW	IGHV2-26	IGHD3-10	IGHJ3	7	13	20	45
1	1.443418013856813E-4	TGTGCACACAGACTGACATGGGCGGGGTATTACTATGGTTCGGGGAGTTATTATGACTACTGG	CAHRLTWAGYYYGSGSYYDYW	IGHV2-5	IGHD3-10	IGHJ4	12	26	52	53
1	1.443418013856813E-4	TGTACCACAGTCCGTCACTACGAACAACGACTTATTTGGCACTACTACTACATGGACGTCTGG	CTTVRHYEQRLIWHYYYMDVW	IGHV3-15	IGHD1-7	IGHJ6	9	16	21	40
1	1.443418013856813E-4	TGTACCACAGATCCGATCCTGTATTACGATATTTTGACTGGTTATTATAGGCTTGACTACTGG	CTTDPILYYDILTGYYRLDYW	IGHV3-15	IGHD3-9	IGHJ4	12	20	48	52
1	1.443418013856813E-4	TGCGCGATTGGGCCGCGTGATGATAATACTTATTATTACTACCACTACTACTTGGACGTCTGG	CAIGPRDDNTYYYYHYYLDVW	IGHV1-46	IGHD3-16	IGHJ6	6	15	28	30
1	1.443418013856813E-4	TGCGCGAGGGGTCGATTTAATAAGGTTCGTGGAGTCACCACGTCACTGTGGTTGGACCCCTGG	CARGRFNKVRGVTTSLWLDPW	IGHV4-59	IGHD3-10	IGHJ5	7	16	34	48
1	1.443418013856813E-4	TGTGTGAGAGATTTCGAGGAAGGAGATAGGAGTTTTTATGACAACTGGTTCGAGTCTTGG	CVRDFEEGDRSFYDNWFESW	IGHV3-35	IGHD3-10	IGHJ5	14	28	38	40
1	1.443418013856813E-4	TGTGTGAGAGACCCCCGACAAGAAGGGCAGCCGGTAATCAACTGGTACTTCGATCTCTGG	CVRDPRQEGQPVINWYFDLW	IGHV3-16	IGHD3-16	IGHJ2	8	33	39	40
1	1.443418013856813E-4	TGTGTGAAAGAGAGTCTGGACAGTCATTCCCAAGATCCCCCTGATACTATTGATGTCTGG	CVKESLDSHSQDPPDTIDVW	IGHV3-74	IGHD7-27	IGHJ3	3	33	39	41
1	1.443418013856813E-4	TGTGCTCGCGTCTTCCCCTATGGTGCGGGGAGCCACGCTCCCTATTCCTTCGACTACTGG	CARVFPYGAGSHAPYSFDYW	IGHV2-26	IGHD3-10	IGHJ4	4	17	31	47
1	1.443418013856813E-4	TGTGCTAGACTAAGGTTTTTGGACCACTTACCCGACACCCACAAGTGGTTCGACCCCTGG	CARLRFLDHLPDTHKWFDPW	IGHV3-72	IGHD3-3	IGHJ5	8	15	22	40
1	1.443418013856813E-4	TGTGCGCCTCGGGACGATTGGGGAAATTATCGTTACCCCACTTTATTTGTGGACTTTTGG	CAPRDDWGNYRYPTLFVDFW	IGHV3-48	IGHD3-16	IGHJ1	5	13	34	57
1	1.443418013856813E-4	TGTGCGACTTGGGGCGGAAGTATCATCCAACCATACTACTACAACAGCATGGACGTCTGG	CATWGGSIIQPYYYNSMDVW	IGHV1-46	IGHD3-16	IGHJ6	6	8	13	33
1	1.443418013856813E-4	TGTGCGACCAAGGGAGGTGGGGAACGGCTCGGACACGACTACTATTACTTGGACGTCTGG	CATKGGGERLGHDYYYLDVW	IGHV1-46	IGHD1-1	IGHJ6	6	20	25	37
1	1.443418013856813E-4	TGTGCGAGTTGTTATGATTACTACTGGGGGACTCATCGCCGAGGAGGCTTTGACCACTGG	CASCYDYYWGTHRRGGFDHW	IGHV4-39	IGHD3-16	IGHJ4	7	11	37	47
1	1.443418013856813E-4	TGTGCGAGTCTGTTTTGTACTAGTACCAGCTGCGATGCCGGTGATGGTTTTGATATCTGG	CASLFCTSTSCDAGDGFDIW	IGHV5-10-1	IGHD2-2	IGHJ3	7	14	40	41
1	1.443418013856813E-4	TGTGCGAGTATGTTTTGTACTAGTGCCAATTGCGATGTCGGAAATGATTTTGATATCTGG	CASMFCTSANCDVGNDFDIW	IGHV5-10-1	IGHD2-8	IGHJ3	7	14	21	43
1	1.443418013856813E-4	TGTGCGAGCCTTTTTTGTACTGGTTCTACCTGCGATATCGGAGATACTTTTGATATCTGG	CASLFCTGSTCDIGDTFDIW	IGHV5-10-1	IGHD3-9	IGHJ3	7	12	24	42
1	1.443418013856813E-4	TGTGCGAGCCTCTTCTGTACCAGTACCAGGTGCGATCTCGGAGATACTTTTGATATCTGG	CASLFCTSTRCDLGDTFDIW	IGHV5-10-1	IGHD2-2	IGHJ3	7	21	32	42
1	1.443418013856813E-4	TGTGCGAGCCTGTTTTGTACTGGTTCTACCTGCGATGTCGGAGATACTTTTGATATCTGG	CASLFCTGSTCDVGDTFDIW	IGHV5-10-1	IGHD3-9	IGHJ3	7	12	24	42
1	1.443418013856813E-4	TGTGCGAGCCTGTTTTGTACTGGTTCCAACTGCGATGTCAGAGATACTTTTGATATCTGG	CASLFCTGSNCDVRDTFDIW	IGHV5-10-1	IGHD3-9	IGHJ3	7	12	24	42
1	1.443418013856813E-4	TGTGCGAGCCTGTTTTGTACTGGTGCCGCCTGCGATGTCGGAGATTCTTTCGATATCTGG	CASLFCTGAACDVGDSFDIW	IGHV5-10-1	IGHD2-15	IGHJ3	7	14	24	42
1	1.443418013856813E-4	TGTGCGAGCCTGTTTTGTACTGGGACTAGCTGCGATGCCGGAGATGATTTTGATATTTGG	CASLFCTGTSCDAGDDFDIW	IGHV5-10-1	IGHD2-2	IGHJ3	7	14	40	42
1	1.443418013856813E-4	TGTGCGAGCCTGTTTTGTACTAGTTCTACCTGCGATGTCGGAGATACTTTTGATATCTGG	CASLFCTSSTCDVGDTFDIW	IGHV5-10-1	IGHD2-8	IGHJ3	7	14	21	42
1	1.443418013856813E-4	TGTGCGAGCCTGTTTTGTACTAGTTCCACCTGCGATGTCGGAGATACTTTTGATTCCTGG	CASLFCTSSTCDVGDTFDSW	IGHV5-10-1	IGHD2-2	IGHJ3	7	14	40	42
1	1.443418013856813E-4	TGTGCGAGCCTGTTTTGTACTAGTTCCACCCGCGATGTCGGAGATACTTTTGATTCCTGG	CASLFCTSSTRDVGDTFDSW	IGHV5-10-1	IGHD1-7	IGHJ3	7	20	27	42
1	1.443418013856813E-4	TGTGCGAGCCTGTTTTGTACTAGTTCCAGTTGCGATGTCGGGGATACTTTTGATATCTGG	CASLFCTSSSCDVGDTFDIW	IGHV5-51	IGHD1-7	IGHJ3	7	20	30	42
1	1.443418013856813E-4	TGTGCGAGCCTGTTTTGTACTAGTTCCAGTTGCGATGTCGGAGATACTTTTGATATCTGG	CASLFCTSSSCDVGDTFDIW	IGHV5-10-1	IGHD1-7	IGHJ3	7	20	30	42
1	1.443418013856813E-4	TGTGCGAGCCTGTTTTGTACTAGTTCCAGATGCGATGTCGGAGATACTTTTGATATCTGG	CASLFCTSSRCDVGDTFDIW	IGHV5-10-1	IGHD2-2	IGHJ3	7	14	40	42
1	1.443418013856813E-4	TGTGCGAGCCTGTTTTGTACTAGTGTCAACTGCGATGTCGGAAATGATTTTGATATCTGG	CASLFCTSVNCDVGNDFDIW	IGHV5-10-1	IGHD2-8	IGHJ3	7	14	21	43
1	1.443418013856813E-4	TGTGCGAGCCTATTTTGTACTAGTACCAACTGCGATGTCGGAAATGACTTTGATATTTGG	CASLFCTSTNCDVGNDFDIW	IGHV5-51	IGHD2-2	IGHJ3	7	14	40	48
1	1.443418013856813E-4	TGTGCGAGGCTCGTGCATAGCAGCAGCTGGTATTTCTATGGTCACTACTTTGACTACTGG	CARLVHSSSWYFYGHYFDYW	IGHV4-61	IGHD6-13	IGHJ4	7	16	31	43
1	1.443418013856813E-4	TGTGCGAGGCAGGATTACGATGCTTTGGCAGGCTATTATAATAATGCTCTTGATGTCTGG	CARQDYDALAGYYNNALDVW	IGHV4-4	IGHD3-9	IGHJ3	7	13	40	43
1	1.443418013856813E-4	TGTGCGAGATTAGGGGCTTACTATGATAGTAGTGGTTATTTAGGGGGGGCTGACTACTGG	CARLGAYYDSSGYLGGADYW	IGHV7-81	IGHD3-22	IGHJ4	9	17	39	50
1	1.443418013856813E-4	TGTGCGAGATCCGTTGGCATGACTGGAACTACCCTCACCCTCCTCATGGGCGAGATCTGG	CARSVGMTGTTLTLLMGEIW	IGHV3-23	IGHD1-7	IGHJ4	6	21	31	56
1	1.443418013856813E-4	TGTGCGAGACTGGTGGGTGATAGAACTGGGCCCAAGAGAGACTATTACTTCGATCTCTGG	CARLVGDRTGPKRDYYFDLW	IGHV4-39	IGHD7-27	IGHJ2	9	23	29	45
1	1.443418013856813E-4	TGTGCGAGACGAGCAGATGGCGACTATTATGATAGTAGTGGTTATGCATTTGACTCCTGG	CARRADGDYYDSSGYAFDSW	IGHV5-10-1	IGHD3-22	IGHJ4	9	27	44	48
1	1.443418013856813E-4	TGTGCGAGACATCGTGGGTATCGCAGTAGCTCGTCTCTCCTTTACTACTTTGACTACTGG	CARHRGYRSSSSLLYYFDYW	IGHV5-51	IGHD6-13	IGHJ4	11	15	30	42
1	1.443418013856813E-4	TGTGCGAGACATGTCGTAGATTGTACTAATGGTGTATGCTACTGGTACTTCGATCTCTGG	CARHVVDCTNGVCYWYFDLW	IGHV5-10-1	IGHD2-8	IGHJ2	14	19	36	37
1	1.443418013856813E-4	TGTGCGAGACAAAGGAGAGATGGCTACAATTACGAATACTATTACTACATGGACGTCTGG	CARQRRDGYNYEYYYYMDVW	IGHV4-39	IGHD5-24	IGHJ6	10	15	27	28
1	1.443418013856813E-4	TGTGCGAGAGTCGCCGCGGGGTATAGCAGCAGCTGGTATTCCTACTACTTTGACTACTGG	CARVAAGYSSSWYSYYFDYW	IGHV4-34	IGHD6-13	IGHJ4	9	18	37	42
1	1.443418013856813E-4	TGTGCGAGAGTCGGGGTGGTTATTACTCCAGCAGACTACTACTACTACATGGACGTCTGG	CARVGVVITPADYYYYMDVW	IGHV3-64	IGHD3-22	IGHJ6	9	15	26	34
1	1.443418013856813E-4	TGTGCGAGAGTCGGATATAGTGGCTACGAATCTATTCGCGCTGAATATTTGCAGCACTGG	CARVGYSGYESIRAEYLQHW	IGHV4-34	IGHD5-12	IGHJ1	9	12	28	32
1	1.443418013856813E-4	TGTGCGAGAGTCGAGTATTACTACAAAAGCAGTGGTTTTCATGATGGTTTTGATATCTGG	CARVEYYYKSSGFHDGFDIW	IGHV5-10-1	IGHD3-22	IGHJ3	8	14	36	38
1	1.443418013856813E-4	TGTGCGAGAGCCCCGTCGGGCGTAGTGGTGGTAGCTGCTACTCCAATTTTTGGCTACTGG	CARAPSGVVVVAATPIFGYW	IGHV1-46	IGHD2-15	IGHJ4	9	21	43	48
1	1.443418013856813E-4	TGTGCGAGAGCCGAAGTTTACGATTTTTTGACTGGTTATTACGGTGCATTTGACTACTGG	CARAEVYDFLTGYYGAFDYW	IGHV4-34	IGHD3-9	IGHJ4	9	17	40	48
1	1.443418013856813E-4	TGTGCGAGAGCGTTGTTTACTATGGTTCAGGGAGTTACCCTTGGGGACTTTGACTACTGG	CARALFTMVQGVTLGDFDYW	IGHV3-53	IGHD3-10	IGHJ4	9	16	36	46
1	1.443418013856813E-4	TGTGCGAGAGGTGACTACAGTAACAATAATGATCACTACTACTACGGTATGGACGTCTGG	CARGDYSNNNDHYYYGMDVW	IGHV4-34	IGHD4-11	IGHJ6	10	11	23	34
1	1.443418013856813E-4	TGTGCGAGAGGACAGTTTGGGGCGAAATCAACAGTGGATATACCTAACCTTGACTACTGG	CARGQFGAKSTVDIPNLDYW	IGHV1-18	IGHD5-12	IGHJ4	9	33	41	49
1	1.443418013856813E-4	TGTGCGAGAGGACAGTTTGGGGCGAAATCAACAGTGGATATACCTAACCTTGACTACTGG	CARGQFGAKSTVDIPNLDYW	IGHV4-34	IGHD5-12	IGHJ4	10	33	41	49
1	1.443418013856813E-4	TGTGCGAGAGATCTGTGGGCAGGATATTGTAGTGGTGGTAGCTGCCTCCCGGTTGACTGG	CARDLWAGYCSGGSCLPVDW	IGHV4-31	IGHD2-15	IGHJ4	13	20	44	55
1	1.443418013856813E-4	TGTGCGAGAGATCGCGCCTACTATGATAGTAGGCCTGACTACTACGGTATGGACGTCTGG	CARDRAYYDSRPDYYGMDVW	IGHV3-21	IGHD3-22	IGHJ6	12	18	31	37
1	1.443418013856813E-4	TGTGCGAGAGATCGGTGTAATAGTACCAGCTGTTCCGCCCGGGGGGCTTTTGATGTCTGG	CARDRCNSTSCSARGAFDVW	IGHV4-4	IGHD2-2	IGHJ3	12	15	31	45
1	1.443418013856813E-4	TGTGCGAGAGATGACATCGCCAACGATTATGATTTTTGGAGTACTCTCCCTGACTACTGG	CARDDIANDYDFWSTLPDYW	IGHV4-31	IGHD3-3	IGHJ4	11	25	41	50
1	1.443418013856813E-4	TGTGCGAGAGATAGTAGTGGGAGCTACTACGGGGGGCCTGCCTGGTACTTCGATCTCTGG	CARDSSGSYYGGPAWYFDLW	IGHV1-46	IGHD1-26	IGHJ2	11	14	30	41
1	1.443418013856813E-4	TGTGCGAGAGATAGGACGACTATCAGATACAGCTATGAAAAGGGGTGGTTCGACCCCTGG	CARDRTTIRYSYEKGWFDPW	IGHV4-31	IGHD5-18	IGHJ5	11	25	36	45
1	1.443418013856813E-4	TGTGCGAGAGACGATGGATATTGTAGTAGTACGACCTGCTGGTCCTGGTTCGACACCTGG	CARDDGYCSSTTCWSWFDTW	IGHV5-10-1	IGHD2-2	IGHJ5	8	15	39	44
1	1.443418013856813E-4	TGTGCGAGAGAGCGCGTCTCTTATCGCAATGGCTGGAGGCCTGATGGCTTTGATATTTGG	CARERVSYRNGWRPDGFDIW	IGHV3-23	IGHD6-19	IGHJ3	10	21	35	41
1	1.443418013856813E-4	TGTGCGAAAGGAAGCGACGACTACGGTGATTACGGACGCTACTACTACATGGACGTCTGG	CAKGSDDYGDYGRYYYMDVW	IGHV3-23	IGHD4-17	IGHJ6	9	18	33	38
1	1.443418013856813E-4	TGTGCGAAAGATCAGACACAATTTTTGGCGTGGTTATTGGGGTCCCCGTTTGACTACTGG	CAKDQTQFLAWLLGSPFDYW	IGHV3-60	IGHD3-3	IGHJ4	12	20	37	48
1	1.443418013856813E-4	TGTGCGAAAGAAATATTCTTACTGGGAGCCATCCCCCCTGATGATGCTTTTGATATATGG	CAKEIFLLGAIPPDDAFDIW	IGHV3-60	IGHD1-26	IGHJ3	10	22	28	40
1	1.443418013856813E-4	TGTGCACGCGATGAAGAAGAGTATAGTAGTGGCTGGTACGGGGTTGCTTTTGATATCTGG	CARDEEEYSSGWYGVAFDIW	IGHV2-26	IGHD6-19	IGHJ3	7	20	39	44
1	1.443418013856813E-4	TGTGCACGCAAGGGGTATACGACCTCCAATTGGTACGGGCCCCCCTGGTTCGACTCCTGG	CARKGYTTSNWYGPPWFDSW	IGHV2-26	IGHD6-13	IGHJ5	7	12	18	44
1	1.443418013856813E-4	TGTGCACGGATGTATTACGATGTCTTCACGGGCTCATTAGCGAATGCTTTTGATGTCTGG	CARMYYDVFTGSLANAFDVW	IGHV2-26	IGHD3-3	IGHJ3	10	11	20	43
1	1.443418013856813E-4	TGTGCAACCGGGCGTTGTCCTAATGGTATATGTCGGGAAAATGATGCTTTTGAAATCTGG	CATGRCPNGICRENDAFEIW	IGHV1-45	IGHD2-8	IGHJ3	6	14	31	40
1	1.443418013856813E-4	TGTGCAACCGGACTCTGCACTAATGGTGTCTGCCGGGAAAATGATGGTTTTGATATTTGG	CATGLCTNGVCRENDGFDIW	IGHV1-45	IGHD2-8	IGHJ3	6	18	32	40
1	1.443418013856813E-4	TGTGCAAGTTTGTTTTGTACTGGGACTGCGTGCGATGTCCGAGATGATTTTGATATCTGG	CASLFCTGTACDVRDDFDIW	IGHV5-78	IGHD2-8	IGHJ3	3	14	20	42
1	1.443418013856813E-4	TGTGCAAGAGATCAACCGGGGTGTAGTGGTGGTTCCTGCTACTCAGTTGTTGACTACTGG	CARDQPGCSGGSCYSVVDYW	IGHV3-74	IGHD2-15	IGHJ4	12	21	43	49
1	1.443418013856813E-4	TGTGCAAGAGAGAGACTGGGAGCTAGAAAGCACGTTGTCAATGATGCTTTTGATATCTGG	CARERLGARKHVVNDAFDIW	IGHV3-47	IGHD1-26	IGHJ3	10	16	24	40
1	1.443418013856813E-4	TGTGGGAGACTGTGGACCAGGACACAAGAGTCGACTGCCTCATCGGCCATTGACTTCTGG	CGRLWTRTQESTASSAIDFW	IGHV1-67	IGHD2-21	IGHJ4	8	32	37	49
1	1.443418013856813E-4	TGTACGAGCCTGTTTTGTACTAGTGTCAACTGCGATGTCGGAAATGATTTTGATATCTGG	CTSLFCTSVNCDVGNDFDIW	IGHV5-10-1	IGHD2-8	IGHJ3	7	14	21	43
1	1.443418013856813E-4	TGCGCGAGAGGCTTTGGAATGGTTAAAGATTACTTCTACTACTACGGAATGGACGTCTGG	CARGFGMVKDYFYYYGMDVW	IGHV1-8	IGHD3-3	IGHJ6	11	12	24	28
1	1.443418013856813E-4	TGTGTGAAAGATCTCGGATTCGGTTCGGCAGTGTCTAGTCCTCGGGGGGACTACTGG	CVKDLGFGSAVSSPRGDYW	IGHV3-23	IGHD3-10	IGHJ4	13	21	27	48
1	1.443418013856813E-4	TGTGTGAAAGACTGGTTTAGGTTGGGATGGTTACAAACGGGGTGCTTTCACTCCTGG	CVKDWFRLGWLQTGCFHSW	IGHV3-60	IGHD5-18	IGHJ5	10	26	33	52
1	1.443418013856813E-4	TGTGCGCCTCTCGCGGGGGGTACTGGGAGACCGCCGGGGGGTGTTTTTGACATCTGG	CAPLAGGTGRPPGGVFDIW	IGHV3-30	IGHD1-26	IGHJ3	5	23	28	44
1	1.443418013856813E-4	TGTGCGCGACGGGGGGAACATTACTATGATAGTCCTAGGGTTTACCTTGAGTCCTGG	CARRGEHYYDSPRVYLESW	IGHV7-56	IGHD3-22	IGHJ4	3	19	32	42
1	1.443418013856813E-4	TGTGCGCGAGCCACCACCCCACCGGGATGGTACCAGAAGCCACATTTTGACTACTGG	CARATTPPGWYQKPHFDYW	IGHV3-30	IGHD2-15	IGHJ4	9	10	16	45
1	1.443418013856813E-4	TGTGCGCGAACTAAGAGACATAGCAGTTCGTCGTTTTGGGATGGTTTTCATATCTGG	CARTKRHSSSSFWDGFHIW	IGHV4-39	IGHD6-6	IGHJ3	5	19	31	39
1	1.443418013856813E-4	TGTGCGACTGAGCGGCATTACTATGGTTCAGGGAGTTATTTTAATTTTGACTACTGG	CATERHYYGSGSYFNFDYW	IGHV3-64	IGHD3-10	IGHJ4	6	16	43	45
1	1.443418013856813E-4	TGTGCGAGTTCCTTAACATTACAATTTTCGCCCCCGCGATATTACTTTGACTACTGG	CASSLTLQFSPPRYYFDYW	IGHV4-31	IGHD3-3	IGHJ4	7	17	27	42
1	1.443418013856813E-4	TGTGCGAGTGGGGGATCATTTGATTACAATGTCGATCTTTGGGATGGCGACTACTGG	CASGGSFDYNVDLWDGDYW	IGHV1-69	IGHD3-16	IGHJ4	7	20	26	48
1	1.443418013856813E-4	TGTGCGAGGTCTCCTTATGATAGTAGGACTGGGGAATTGCTCGGCTTCGACTCCTGG	CARSPYDSRTGELLGFDSW	IGHV3-21	IGHD3-22	IGHJ5	7	15	25	45
1	1.443418013856813E-4	TGTGCGAGGTCTCCTTATGATAGTAGGACTGGGGAATTGCTCGGCTTCGACTCCTGG	CARSPYDSRTGELLGFDSW	IGHV3-48	IGHD3-22	IGHJ5	7	15	25	45
1	1.443418013856813E-4	TGTGCGAGGGAGGCGTACAACTGGAACGACTACTACTACTACTACGTGGACGTCTGG	CAREAYNWNDYYYYYVDVW	IGHV3-21	IGHD1-1	IGHJ6	7	14	27	28
1	1.443418013856813E-4	TGTGCGAGGGAGGCGTACAACTGGAACGACTACTACTACTACTACGTGGACGTCTGG	CAREAYNWNDYYYYYVDVW	IGHV4-4	IGHD1-1	IGHJ6	7	14	27	28
1	1.443418013856813E-4	TGTGCGAGACTAGACTACGATTATTGGAGTGGTTACCTTGAGTACTTTGACCAGTGG	CARLDYDYWSGYLEYFDQW	IGHV3-48	IGHD3-3	IGHJ4	8	15	34	42
1	1.443418013856813E-4	TGTGCGAGACTAGACTACGATTATTGGAGTGGTTACCTTGAGTACTTTGACCAGTGG	CARLDYDYWSGYLEYFDQW	IGHV4-39	IGHD3-3	IGHJ4	9	15	34	42
1	1.443418013856813E-4	TGTGCGAGACCATCCGATAGTGGGAACTACTACTACTACTACGGTATGGACGTCTGG	CARPSDSGNYYYYYGMDVW	IGHV4-4	IGHD1-26	IGHJ6	8	16	24	27
1	1.443418013856813E-4	TGTGCGAGACATCGTCGGAGTGCATGGTTCGGGGACTCAGATGCTTTTGATCTTTGG	CARHRRSAWFGDSDAFDLW	IGHV3-23	IGHD3-10	IGHJ3	6	23	34	39
1	1.443418013856813E-4	TGTGCGAGACATGTTTTGCTGGTGACTGCTATTCGGGGGGGTAGTTTTGATATCTGG	CARHVLLVTAIRGGSFDIW	IGHV5-10-1	IGHD2-21	IGHJ3	13	19	33	44
1	1.443418013856813E-4	TGTGCGAGACAGGGTCTCTCTTATGGGGGAGCTGCGACAAACGGGGGTAACCTCTGG	CARQGLSYGGAATNGGNLW	IGHV4-31	IGHD3-16	IGHJ5	8	23	30	49
1	1.443418013856813E-4	TGTGCGAGAGTTCCCGAGAGATGGCAACAATTAACAACAAACTACTTTGACTACTGG	CARVPERWQQLTTNYFDYW	IGHV3-21	IGHD5-24	IGHJ4	9	16	32	40
1	1.443418013856813E-4	TGTGCGAGAGTTGTAAATTACGATTTTTGGAGTGGTTATTACTACTTTGACTACTGG	CARVVNYDFWSGYYYFDYW	IGHV1-69	IGHD3-3	IGHJ4	9	16	38	39
1	1.443418013856813E-4	TGTGCGAGAGTCGCCCCCTCGATTGGTCGGGCAGCTCAGTACTACTTTGACTACTGG	CARVAPSIGRAAQYYFDYW	IGHV4-34	IGHD6-6	IGHJ4	9	30	36	37
1	1.443418013856813E-4	TGTGCGAGAGTGGCGGATATAGCTATGATTAATGATTACTATGGGATGGACGTCTGG	CARVADIAMINDYYGMDVW	IGHV4-31	IGHD5-18	IGHJ6	9	14	30	45
1	1.443418013856813E-4	TGTGCGAGAGTGGAGCGGCGACTGGTAGAATGGGGCATTTATGTTTTTTATATCTGG	CARVERRLVEWGIYVFYIW	IGHV1-3	IGHD3-9	IGHJ3	9	19	25	40
1	1.443418013856813E-4	TGTGCGAGAGTAAAGGTCGATTTTTGGAGTGGTTATTCCATATACTTTGACTACTGG	CARVKVDFWSGYSIYFDYW	IGHV4-34	IGHD3-3	IGHJ4	9	17	36	42
1	1.443418013856813E-4	TGTGCGAGAGTAAAACTGGAAAGTCGGTACTACTACTACTACTACATGGACGACTGG	CARVKLESRYYYYYYMDDW	IGHV1-2	IGHD1-1	IGHJ6	9	13	20	27
1	1.443418013856813E-4	TGTGCGAGAGCGGGTCGTGTCAGGACTTCTGGAGTGGATGACGCTTTCGATGTCTGG	CARAGRVRTSGVDDAFDVW	IGHV4-39	IGHD3-3	IGHJ3	8	29	36	37
1	1.443418013856813E-4	TGTGCGAGAGGTGGTGGAAATATAGCAGTGGCTGTTAACAACTGGTTCGACCCCTGG	CARGGGNIAVAVNNWFDPW	IGHV4-34	IGHD6-19	IGHJ5	10	20	33	37
1	1.443418013856813E-4	TGTGCGAGAGGTGATTACGATTTTTGGAGTGGTTACCGGAAGGCTTTTGATATCTGG	CARGDYDFWSGYRKAFDIW	IGHV4-34	IGHD3-3	IGHJ3	10	13	34	42
1	1.443418013856813E-4	TGTGCGAGAGGATCGGGCCCATCTGATAATAGTGGTTATTACTACTTTGACCTCTGG	CARGSGPSDNSGYYYFDLW	IGHV3-33	IGHD3-22	IGHJ4	9	23	38	39
1	1.443418013856813E-4	TGTGCGAGAGATTTGCGGCGGTGGGAGCTACTACACTCGTACTACTTTGACTACTGG	CARDLRRWELLHSYYFDYW	IGHV3-33	IGHD1-26	IGHJ4	11	20	33	38
1	1.443418013856813E-4	TGTGCGAGAGATTTACGCATCTCCTATGCTTCAGGGAGTTATGCTTTTGATAAATGG	CARDLRISYASGSYAFDKW	IGHV4-39	IGHD3-10	IGHJ3	8	23	39	40
1	1.443418013856813E-4	TGTGCGAGAGATTGTAGTTACGATTTTTGGAGTGGCAAGTACGGTATGGACGTCTGG	CARDCSYDFWSGKYGMDVW	IGHV4-31	IGHD3-3	IGHJ6	11	17	34	45
1	1.443418013856813E-4	TGTGCGAGAGATTACCTATCCTTCCTGGTGGTAACTCCAGACTACTTTGACTACTGG	CARDYLSFLVVTPDYFDYW	IGHV1-18	IGHD4-23	IGHJ4	11	26	37	40
1	1.443418013856813E-4	TGTGCGAGAGATCTGAGGGGGCAGCAGCTGCTACCGTACAACTGGTTCGACCCCTGG	CARDLRGQQLLPYNWFDPW	IGHV3-11	IGHD6-13	IGHJ5	13	20	33	35
1	1.443418013856813E-4	TGTGCGAGAGATCCGGTGGACTACGGTGACTACGGGGGGAACTGGTTCGACCCCTGG	CARDPVDYGDYGGNWFDPW	IGHV4-31	IGHD4-17	IGHJ5	12	18	33	39
1	1.443418013856813E-4	TGTGCGAGAGATCCGGGGCCCTCGGTTATCGGTTACAACTGGTTCTTCGATATCTGG	CARDPGPSVIGYNWFFDIW	IGHV4-31	IGHD1-14	IGHJ2	12	22	28	37
1	1.443418013856813E-4	TGTGCGAGAGATCAGGCACACACAACCAGTGGCTGGTTCACATCAAGGGACTACTGG	CARDQAHTTSGWFTSRDYW	IGHV2-26	IGHD6-19	IGHJ4	4	26	36	48
1	1.443418013856813E-4	TGTGCGAGAGATGGGATTTATACTGGTTTAGGGACCAAGAGGTGGCTGGACCCCTGG	CARDGIYTGLGTKRWLDPW	IGHV3-74	IGHD3-9	IGHJ5	11	21	27	48
1	1.443418013856813E-4	TGTGCGAGAGACCGTCACGGGGGCTTCGGAGACCCCGGGGACGTCATGGACGTCTGG	CARDRHGGFGDPGDVMDVW	IGHV3-30	IGHD3-10	IGHJ6	10	35	40	44
1	1.443418013856813E-4	TGTGCGAGAGACCGTCACGGGGGCTTCGGAGACCCCGGGGACGTCATGGACGTCTGG	CARDRHGGFGDPGDVMDVW	IGHV4-31	IGHD3-10	IGHJ6	10	35	40	44
1	1.443418013856813E-4	TGTGCGAGAGACCGATATTATGACAATAGTGGTGATTACTACGAGTCGATCTACTGG	CARDRYYDNSGDYYESIYW	IGHV3-48	IGHD3-22	IGHJ4	10	18	42	50
1	1.443418013856813E-4	TGTGCGAGAGACGAGGTCGACTACGGGGGGTCGTTCTACTACGGTATGGACGTCTGG	CARDEVDYGGSFYYGMDVW	IGHV3-33	IGHD4-17	IGHJ6	10	18	25	35
1	1.443418013856813E-4	TGTGCGAGAGAGGGGCCTCCTTTGACTCAGGGACTTATGGGCTGGTTCGACCCCTGG	CAREGPPLTQGLMGWFDPW	IGHV4-39	IGHD3-9	IGHJ5	8	20	26	41
1	1.443418013856813E-4	TGTGCGAGAGAGGGGCCTGCTTTGACTCAGGGACTCATGGGCTGGTTCGACCCCTGG	CAREGPALTQGLMGWFDPW	IGHV3-30	IGHD3-9	IGHJ5	10	20	26	41
1	1.443418013856813E-4	TGTGCGAGAACCTTATATTGTAGTAGTACCAGCTGCCTAAACTGGTTCGACCCCTGG	CARTLYCSSTSCLNWFDPW	IGHV4-39	IGHD2-2	IGHJ5	8	14	35	39
1	1.443418013856813E-4	TGTGCGAGAACCCTAAGTGGGAGCTACATGTCAGGGGGGTGGTACTTTGACCACTGG	CARTLSGSYMSGGWYFDHW	IGHV3-20	IGHD1-26	IGHJ4	8	15	26	42
1	1.443418013856813E-4	TGTGCGAGAACCGACGACTCCTATATTACTAGTGGTTACCCTTACTTTGACTCCTGG	CARTDDSYITSGYPYFDSW	IGHV4-28	IGHD3-22	IGHJ4	9	29	37	42
1	1.443418013856813E-4	TGTGCGAAGGATGAGGTCAAATTCAGTGGTGGCTGGACTTACTACTTTGACTTTTGG	CAKDEVKFSGGWTYYFDFW	IGHV3-33	IGHD2-15	IGHJ4	6	24	31	39
1	1.443418013856813E-4	TGTGCGAAACATGTTTTGGTGGTGACTGCTATTCGGGGGGGTAGTTTTGATATCTGG	CAKHVLVVTAIRGGSFDIW	IGHV5-51	IGHD2-21	IGHJ3	13	16	33	44
1	1.443418013856813E-4	TGTGCGAAACATGGGGGACCCCTATTAGTTTGGGGAGATGACTACATGGACGTCTGG	CAKHGGPLLVWGDDYMDVW	IGHV5-10-1	IGHD3-16	IGHJ6	12	27	34	40
1	1.443418013856813E-4	TGTGCGAAAGATTATGACTACGGTGACTACGGTGGGTCACACTGGTTCGACCCCTGG	CAKDYDYGDYGGSHWFDPW	IGHV3-30	IGHD4-17	IGHJ5	11	13	30	40
1	1.443418013856813E-4	TGTGCGAAAGATTATGACTACGGTGACTACGGTGGGTCACACTGGTTCGACCCCTGG	CAKDYDYGDYGGSHWFDPW	IGHV4-31	IGHD4-17	IGHJ5	11	13	30	40
1	1.443418013856813E-4	TGTGCGAAAGATCTTATTTCCGGGTATAGAAGTGGCTGGGCGAGACTTGACTACTGG	CAKDLISGYRSGWARLDYW	IGHV3-23	IGHD6-19	IGHJ4	14	19	38	46
1	1.443418013856813E-4	TGTGCGAAAGATCACGTCCTCCGCGATGCAGTAACTACGTGCTACTTTGACTCCTGG	CAKDHVLRDAVTTCYFDSW	IGHV3-21	IGHD4-11	IGHJ4	12	28	39	41
1	1.443418013856813E-4	TGTGCGAAAGATCAGTCCGATATTTTGACTGGTCCGGGAGGCTACTTTGACTACTGG	CAKDQSDILTGPGGYFDYW	IGHV3-33	IGHD3-9	IGHJ4	12	17	32	41
1	1.443418013856813E-4	TGTGCGAAAGATGGGGCGTGGGAGAGTAAATATTCTTACCACTACATGGACGTCTGG	CAKDGAWESKYSYHYMDVW	IGHV3-60	IGHD1-26	IGHJ6	11	17	23	36
1	1.443418013856813E-4	TGTGCGAAAGATGGATTTTATTACTATGGTTCGGGGAGTTATTATATTGACTACTGG	CAKDGFYYYGSGSYYIDYW	IGHV3-60	IGHD3-10	IGHJ4	11	18	45	46
1	1.443418013856813E-4	TGTGCGAAAGATGAGGTCAGGTATAGCGGTGGCTGGACTTACTACTTTGATTACTGG	CAKDEVRYSGGWTYYFDYW	IGHV3-23	IGHD6-19	IGHJ4	11	19	35	39
1	1.443418013856813E-4	TGTGCGAAAGATGAGGTCAGGTATAGCGGTGGCTGGACTTACTACTTTGACTACTGG	CAKDEVRYSGGWTYYFDYW	IGHV3-33	IGHD6-19	IGHJ4	11	19	35	39
1	1.443418013856813E-4	TGTGCGAAAGATGAGGTCAGGCTTAGTGGTGGCTGGACTTACTACTTTGACTCCTGG	CAKDEVRLSGGWTYYFDSW	IGHV3-38	IGHD2-15	IGHJ4	4	23	31	39
1	1.443418013856813E-4	TGTGCGAAAGATGAGGTCAGGCTTAGCGGTGGCTGGACTTACTACTTTGACTACTGG	CAKDEVRLSGGWTYYFDYW	IGHV3-21	IGHD6-19	IGHJ4	11	23	35	39
1	1.443418013856813E-4	TGTGCGAAAGATGAGGTCAGATTAAGCGGTGGCTGGACTTATTACTTTGACTCCTGG	CAKDEVRLSGGWTYYFDSW	IGHV3-9	IGHD6-19	IGHJ4	11	24	35	42
1	1.443418013856813E-4	TGTGCGAAAGAAGTTTGGAGTGCATTTTCTGCGGGCCAATATTACTTTGACTATTGG	CAKEVWSAFSAGQYYFDYW	IGHV3-48	IGHD3-3	IGHJ4	10	13	21	42
1	1.443418013856813E-4	TGTGCGAAAAACCAGCAGGCCGACTGGAACGACGCCCCGGATGGGTTCGACCCCTGG	CAKNQQADWNDAPDGFDPW	IGHV3-64	IGHD1-1	IGHJ5	6	22	33	43
1	1.443418013856813E-4	TGTGCACGCACAGATTATTATGGTTCGGGGAGCCCGCAACACTGCTTTGACTCCTGG	CARTDYYGSGSPQHCFDSW	IGHV2-26	IGHD3-10	IGHJ4	7	13	31	40
1	1.443418013856813E-4	TGTGCACACAGGTCCACTTTGTCTGGCTATTGGGACAGTGGGTCCTTTAACTATTGG	CAHRSTLSGYWDSGSFNYW	IGHV2-5	IGHD3-9	IGHJ4	10	17	30	44
1	1.443418013856813E-4	TGTGCACACAGACTTACCTTTAGTAGCAACTGGAATTCCGTCTGGTTCGACCCCTGG	CAHRLTFSSNWNSVWFDPW	IGHV2-5	IGHD1-1	IGHJ5	12	26	34	41
1	1.443418013856813E-4	TGTGCACACAGACTTACCTTTAGTAGCAACTGGAATTCCGGCTGGTTCGACCCCTGG	CAHRLTFSSNWNSGWFDPW	IGHV2-5	IGHD1-1	IGHJ5	12	26	34	41
1	1.443418013856813E-4	TGTGCACACAGACTTAGGTTTAGCAGCAATTGGAATTCCGGCTGGTTCGACCCCTGG	CAHRLRFSSNWNSGWFDPW	IGHV2-5	IGHD6-13	IGHJ5	12	16	27	41
1	1.443418013856813E-4	TGTGCACACAGACGTAGGTTTAGTAGCAATTGGAATTCCGGCTGGTTCGACCCCTGG	CAHRRRFSSNWNSGWFDPW	IGHV2-5	IGHD1-26	IGHJ5	14	20	26	41
1	1.443418013856813E-4	TGTGCAAGGCAAAGCAGTTCGTCCTTTCACCCCACCTCGAACTGGTTCGACCCCTGG	CARQSSSSFHPTSNWFDPW	IGHV3-74	IGHD6-6	IGHJ5	7	12	23	39
1	1.443418013856813E-4	TGTGCAAGAGGTTTTGATTATACTTGGGGGAGTTCGTGGTGGGCTTTTGATGTCTGG	CARGFDYTWGSSWWAFDVW	IGHV3-13	IGHD3-16	IGHJ3	9	23	33	42
1	1.443418013856813E-4	TGTGCAAGAGAGGAACGATTCCAGAATGTCTTCCGGGATGGTGCTTTTGATATCTGG	CAREERFQNVFRDGAFDIW	IGHV3-74	IGHD1-1	IGHJ3	10	11	17	37
1	1.443418013856813E-4	TGTGCAAGAATAGAGGGGAGCGACCGTTTTTACTCCTACTACTACATGGACGTCTGG	CARIEGSDRFYSYYYMDVW	IGHV3-35	IGHD1-26	IGHJ6	3	15	20	30
1	1.443418013856813E-4	TGTGCAAAGGATTACTTGGTCGGGGCAGCTCGTCTTTCAGGGGCTTTTGATATCTGG	CAKDYLVGAARLSGAFDIW	IGHV3-9	IGHD6-6	IGHJ3	11	24	33	42
1	1.443418013856813E-4	TGTGGGAGAACTAAGAGACATAGCAACTCGGCATTTTGGGACGCTTTTCATATCTGG	CGRTKRHSNSAFWDAFHIW	IGHV4-39	IGHD6-6	IGHJ3	8	19	29	42
1	1.443418013856813E-4	TGTGGAAAAGGAGTCAGCGATCCTTTGAGGGTTCGCCGAGGACACATTGACTACTGG	CGKGVSDPLRVRRGHIDYW	IGHV1-58	IGHD3-10	IGHJ4	3	29	34	46
1	1.443418013856813E-4	TGTACGAGAGAAGATATAGAGTCTACGATTCTCTTGTCCGCCTGGTTCGATTCCTGG	CTREDIESTILLSAWFDSW	IGHV4-39	IGHD5-12	IGHJ5	8	12	29	41
1	1.443418013856813E-4	TGCGCGCGAGACGGACTCTACGGTGGCAACGCCCGGTGGTGGCACTTCGATCTCTGG	CARDGLYGGNARWWHFDLW	IGHV4-4	IGHD4-23	IGHJ2	10	17	29	39
1	1.443418013856813E-4	TGCGCGAGAGTCCTTTATGACTACACTTGGGGGAGCCAATCTCACTTCGGCCCCTGG	CARVLYDYTWGSQSHFGPW	IGHV4-39	IGHD3-16	IGHJ5	8	14	34	45
1	1.443418013856813E-4	TGCGCACACAGACTCGCATATAGTAGCAGTTGGAACTCGGGGTGGTTCGACCCCTGG	CAHRLAYSSSWNSGWFDPW	IGHV2-5	IGHD6-13	IGHJ5	12	18	32	42
1	1.443418013856813E-4	CGTGCGAAAGAAGTTTGGAGTGCATTTTCTGCGGGCCAATATTACTTTGACTATTGG	RAKEVWSAFSAGQYYFDYW	IGHV3-23	IGHD3-3	IGHJ4	10	13	21	42
1	1.443418013856813E-4	TGTTCAACAGGCCCTACGGTAACTCCTGGCCCCACCACCTGGTTCGACCCCTGG	CSTGPTVTPGPTTWFDPW	IGHV1-8	IGHD4-23	IGHJ5	12	17	25	38
1	1.443418013856813E-4	TGTGTTTCCCATGAGGCAGCAGCTGGTATTCCGACCAACTGGTTCGACCCCTGG	CVSHEAAAGIPTNWFDPW	IGHV3-23	IGHD6-13	IGHJ5	3	15	27	35
1	1.443418013856813E-4	TGTGTTACGTCTTGTCGGACTGAACCTATGGCTGACAGGAACTTCGATCTCTGG	CVTSCRTEPMADRNFDLW	IGHV3-72	IGHD3-10	IGHJ2	3	25	30	40
1	1.443418013856813E-4	TGTGTTACAGTTCCCTGTACTAGGTGCACTGTTTGGAACTGGTTCGACCCCTGG	CVTVPCTRCTVWNWFDPW	IGHV3-23	IGHD2-8	IGHJ5	3	15	21	36
1	1.443418013856813E-4	TGTGTGGCCGCCGGGGGCGGCAGTGGCTGGTACGGGAATGCTTTTGATATTTGG	CVAAGGGSGWYGNAFDIW	IGHV3-35	IGHD6-19	IGHJ3	5	19	33	37
1	1.443418013856813E-4	TGTGTGAGGGCCGGCAGTGGCTGGTACGAAATGGGTGATCCTCTAGATATTTGG	CVRAGSGWYEMGDPLDIW	IGHV3-16	IGHD6-19	IGHJ3	7	13	27	35
1	1.443418013856813E-4	TGTGTGAGACATGAGGTTGTGGAAATTTTACTGGCACACTGGTTCGACACCTGG	CVRHEVVEILLAHWFDTW	IGHV5-78	IGHD2-21	IGHJ5	8	16	21	37
1	1.443418013856813E-4	TGTGTGAGAGATTCGGGGACTGGCTACGGCCCAAGGTATTACTCTAATTACTGG	CVRDSGTGYGPRYYSNYW	IGHV3-52	IGHD3-10	IGHJ4	9	11	18	35
1	1.443418013856813E-4	TGTGTGAGAGATTCGGGGACTGGCTACGGCCCAAGGTATTACTCTAATTACTGG	CVRDSGTGYGPRYYSNYW	IGHV4-31	IGHD5-12	IGHJ4	11	20	27	35
1	1.443418013856813E-4	TGTGTGAGAGATCGCCCAGGGGTAAATACGTTCAGGAGTGCTTTTGATATTTGG	CVRDRPGVNTFRSAFDIW	IGHV4-31	IGHD3-10	IGHJ3	12	24	30	38
1	1.443418013856813E-4	TGTGTGAGAGATATGGGCGGAGGTGGCAACTCCTACGATGCTTTTGATATCTGG	CVRDMGGGGNSYDAFDIW	IGHV4-31	IGHD4-23	IGHJ3	11	21	32	36
1	1.443418013856813E-4	TGTGTGAAAACAGGGGGGAATCGAAATTACTTTTATTACTACATGGACGTCTGG	CVKTGGNRNYFYYYMDVW	IGHV3-23	IGHD3-10	IGHJ6	8	25	30	36
1	1.443418013856813E-4	TGTGTAGTGGATTGGAGTGGCGGCAGCAATTATCCGGATGGTTTTGATATGTGG	CVVDWSGGSNYPDGFDMW	IGHV3-23	IGHD3-3	IGHJ3	3	11	19	36
1	1.443418013856813E-4	TGTGTAAGAGATTGGTCTAACTCCAATACTCCCCATGATGGCTTTGATGTCTGG	CVRDWSNSNTPHDGFDVW	IGHV3-13	IGHD3-10	IGHJ3	11	17	23	33
1	1.443418013856813E-4	TGTGCCAGAGTGTTGGGGTGGTTACCAGCTGCCTATGATGCTTTTGATATCTGG	CARVLGWLPAAYDAFDIW	IGHV4-30-2	IGHD2-2	IGHJ3	9	22	31	34
1	1.443418013856813E-4	TGTGCGCACACCCTGGGGAACACCATTTACACCTTCCTACCGCCTGACTCCTGG	CAHTLGNTIYTFLPPDSW	IGHV2-26	IGHD2-8	IGHJ4	4	19	26	44
1	1.443418013856813E-4	TGTGCGATTCATAAATATGATTCAGGGACTTTTCACTCTGAGATTGACAACTGG	CAIHKYDSGTFHSEIDNW	IGHV1-18	IGHD3-16	IGHJ4	6	15	21	43
1	1.443418013856813E-4	TGTGCGATAGATACTAGCACTGGCTGGTTGACCTACTGGTACTTCGATCTGTGG	CAIDTSTGWLTYWYFDLW	IGHV3-23	IGHD6-19	IGHJ2	11	14	27	32
1	1.443418013856813E-4	TGTGCGACAGGGGACTACGGTGACTACGTAACAAACTGGTACTTCGATCTCTGG	CATGDYGDYVTNWYFDLW	IGHV1-8	IGHD4-17	IGHJ2	10	12	29	34
1	1.443418013856813E-4	TGTGCGACAGGATGGCGGTCAACTGCCGGCAGCTGGACCAAGTTTGACTATTGG	CATGWRSTAGSWTKFDYW	IGHV4-59	IGHD2-2	IGHJ4	6	28	35	42
1	1.443418013856813E-4	TGTGCGAGTTCCATTTTGACTGGTTATTCGGTTGACTGGTACTTCGATCTCTGG	CASSILTGYSVDWYFDLW	IGHV4-39	IGHD3-9	IGHJ2	7	12	27	34
1	1.443418013856813E-4	TGTGCGAGTCGCAAGGGGGATTGTGATCGTACCAGCTGTCCCTTGGACTCCTGG	CASRKGDCDRTSCPLDSW	IGHV4-31	IGHD6-13	IGHJ4	7	27	37	41
1	1.443418013856813E-4	TGTGCGAGTGGGCGCTATCCTGGGGATCGGATGTCTGATGGTTTTGATCTCTGG	CASGRYPGDRMSDGFDLW	IGHV3-47	IGHD7-27	IGHJ3	4	19	27	35
1	1.443418013856813E-4	TGTGCGAGTGATAGTGGGTACGATATCTACTATGCCCCCAATTCTAAGTACTGG	CASDSGYDIYYAPNSKYW	IGHV3-30	IGHD5-12	IGHJ4	11	12	23	48
1	1.443418013856813E-4	TGTGCGAGGCATCGAGGTTCGGGGAGTTATGCCGGGTACTCATTCGACCCCTGG	CARHRGSGSYAGYSFDPW	IGHV4-39	IGHD3-10	IGHJ5	11	15	29	42
1	1.443418013856813E-4	TGTGCGAGGGGTGGTCATGGCGGTGGTGGGATGAACTACATCATGGACGTCTGG	CARGGHGGGGMNYIMDVW	IGHV3-33	IGHD2-15	IGHJ6	7	22	28	34
1	1.443418013856813E-4	TGTGCGAGGGGATTGGGATCGGGGAGTTATTATAATTTCTTGCCCCTCCACTGG	CARGLGSGSYYNFLPLHW	IGHV1-18	IGHD3-10	IGHJ1	7	18	34	48
1	1.443418013856813E-4	TGTGCGAGGGATCTCTATAGCAGCAGCTGGCCCGGACTCTACTTTGACAACTGG	CARDLYSSSWPGLYFDNW	IGHV1-2	IGHD6-13	IGHJ4	15	16	29	38
1	1.443418013856813E-4	TGTGCGAGGGAGTACGATTTCTGGAGTGTTGATAACCTCGGTATGGACGTCTGG	CAREYDFWSVDNLGMDVW	IGHV5-10-1	IGHD3-3	IGHJ6	7	12	27	42
1	1.443418013856813E-4	TGTGCGAGATTGAGATTCTTTGGCCCTAATTACAATGATGCTTTTGATTTCTGG	CARLRFFGPNYNDAFDFW	IGHV3-23	IGHD5-24	IGHJ3	6	27	32	34
1	1.443418013856813E-4	TGTGCGAGATATGAAACGGGCACTTCAGGGGACAAGAATGCTTTTGACGTCTGG	CARYETGTSGDKNAFDVW	IGHV4-55	IGHD3-10	IGHJ3	11	27	31	37
1	1.443418013856813E-4	TGTGCGAGACTAAGGTATTACTATGGTTCGGGGAGTTATTGGACCGACTACTGG	CARLRYYYGSGSYWTDYW	IGHV4-39	IGHD3-10	IGHJ4	9	14	39	45
1	1.443418013856813E-4	TGTGCGAGACCTGAGTACGGTGATTACGCTATGATAGGGGGGTTCGACCCCTGG	CARPEYGDYAMIGGFDPW	IGHV1-18	IGHD4-17	IGHJ5	8	11	27	40
1	1.443418013856813E-4	TGTGCGAGACATCGTCTAGAGTATAGTAGTATCTCTTATGGATTGGACGTCTGG	CARHRLEYSSISYGLDVW	IGHV5-51	IGHD2-2	IGHJ6	11	23	30	43
1	1.443418013856813E-4	TGTGCGAGACATGAGGCCACAGTGAAAGTGATTACCAACTGGTTCGACTCTTGG	CARHEATVKVITNWFDSW	IGHV4-39	IGHD3-16	IGHJ5	12	28	34	35
1	1.443418013856813E-4	TGTGCGAGAGTTAATTCTTTGATTCGGGGAGTCGTTGCAGGTATGGACGTCTGG	CARVNSLIRGVVAGMDVW	IGHV3-21	IGHD3-10	IGHJ6	9	22	31	42
1	1.443418013856813E-4	TGTGCGAGAGCCGGGACACCTAGGGATTACTTTGATAGTAGTGGTTATCTCTGG	CARAGTPRDYFDSSGYLW	IGHV3-20	IGHD3-22	IGHJ2	9	25	45	46
1	1.443418013856813E-4	TGTGCGAGAGCGCCCCCCTGGCAGGTCGCCAAGGGGTCTGACTTTGACTACTGG	CARAPPWQVAKGSDFDYW	IGHV3-48	IGHD3-16	IGHJ4	9	12	16	40
1	1.443418013856813E-4	TGTGCGAGAGGCTTACTCCTAGATGGCTACAATCTAAAGGAGCTAGACTTCTGG	CARGLLLDGYNLKELDFW	IGHV1-8	IGHD5-24	IGHJ4	11	20	32	45
1	1.443418013856813E-4	TGTGCGAGAGGCCGGGATGATAGTGGCTACGATTCCCGTAACTTTGACTACTGG	CARGRDDSGYDSRNFDYW	IGHV1-8	IGHD5-12	IGHJ4	12	19	33	40
1	1.443418013856813E-4	TGTGCGAGAGGGGGTACAGTAACTACGAAGGACTACTACGGTATGGACGTCTGG	CARGGTVTTKDYYGMDVW	IGHV1-8	IGHD4-11	IGHJ6	10	14	26	31
1	1.443418013856813E-4	TGTGCGAGAGATTTGGGGATCGCTGTGGCTGGCAACAACTGGTTCGACCCCTGG	CARDLGIAVAGNNWFDPW	IGHV1-46	IGHD6-19	IGHJ5	11	14	31	34
1	1.443418013856813E-4	TGTGCGAGAGATTTAACGAACTGGAACGACGGACACGCGGACTTTGACTACTGG	CARDLTNWNDGHADFDYW	IGHV3-21	IGHD1-1	IGHJ4	11	18	30	40
1	1.443418013856813E-4	TGTGCGAGAGATTACTATGATAGTAGTGGTTATTCGTTTGGCTTTGACTACTGG	CARDYYDSSGYSFGFDYW	IGHV3-53	IGHD3-22	IGHJ4	11	12	33	41
1	1.443418013856813E-4	TGTGCGAGAGATTACCCTAAGTGGGAATCAAGACCTGATGCTTTTGATATCTGG	CARDYPKWESRPDAFDIW	IGHV3-21	IGHD1-26	IGHJ3	11	19	25	35
1	1.443418013856813E-4	TGTGCGAGAGATCTTCCGGTGACTCCCTACGGTCCCTACGTTTTGGACGTCTGG	CARDLPVTPYGPYVLDVW	IGHV3-21	IGHD4-17	IGHJ6	13	26	40	43
1	1.443418013856813E-4	TGTGCGAGAGATCCTAGCCTGGGTCATAACTGGCACTCTTACATGGACGTCTGG	CARDPSLGHNWHSYMDVW	IGHV4-31	IGHD1-7	IGHJ6	12	25	36	39
1	1.443418013856813E-4	TGTGCGAGAGATCCCTATTGTGGTGGTGACTGTTACTACGGTATGGACGTCTGG	CARDPYCGGDCYYGMDVW	IGHV4-31	IGHD2-21	IGHJ6	12	15	31	42
1	1.443418013856813E-4	TGTGCGAGAGATGGAGGGCTATTATGGTTCGGGGAAAACTGGTTCGACCCCTGG	CARDGGLLWFGENWFDPW	IGHV4-31	IGHD3-10	IGHJ5	11	22	34	36
1	1.443418013856813E-4	TGTGCGAGAGATGAAGTCACTCCGTCTCGTGTGAGGTCCGGAATCTCCTTCTGG	CARDEVTPSRVRSGISFW	IGHV3-53	IGHD2-21	IGHJ4	11	36	43	50
1	1.443418013856813E-4	TGTGCGAGAGATACTAGCACTGGCTGGTTGACCTACTGGTACTTCGATCTGTGG	CARDTSTGWLTYWYFDLW	IGHV3-48	IGHD6-19	IGHJ2	11	14	27	32
1	1.443418013856813E-4	TGTGCGAGAGATACTAGCACTGGCTGGTTGACCTACTGGTACTTCGATCTGTGG	CARDTSTGWLTYWYFDLW	IGHV7-81	IGHD6-19	IGHJ2	12	14	27	32
1	1.443418013856813E-4	TGTGCGAGAGATAAGAGGGGGCAGTGGCTGGGAGAGGGATACTTTGACTCCTGG	CARDKRGQWLGEGYFDSW	IGHV1-46	IGHD6-19	IGHJ4	11	20	30	39
1	1.443418013856813E-4	TGTGCGAGAGATAAATCGGGGCAGTGGCTGGTGCGAGGCCCAATCGACAAGTGG	CARDKSGQWLVRGPIDKW	IGHV4-31	IGHD6-19	IGHJ4	11	20	31	51
1	1.443418013856813E-4	TGTGCGAGAGACGCACCTGCAGTGGCTGGTTTGATCTGGGCTTTTGATATCTGG	CARDAPAVAGLIWAFDIW	IGHV3-11	IGHD6-19	IGHJ3	10	18	29	39
1	1.443418013856813E-4	TGTGCGAGAGAGCCTCAGTATTACTATGATAGTAGTGGTCTCGTTGACTACTGG	CAREPQYYYDSSGLVDYW	IGHV3-74	IGHD3-22	IGHJ4	10	17	38	43
1	1.443418013856813E-4	TGTGCGAGAGAGGGGAAGCAGCAGCTGGTATACGGTGATGCTTTTGATATCTGG	CAREGKQQLVYGDAFDIW	IGHV4-59	IGHD6-13	IGHJ3	10	16	29	35
1	1.443418013856813E-4	TGTGCGAGAGAGGACTGGGCCACTAGCGGCAAGTATCAGCCTGGGATTGACTGG	CAREDWATSGKYQPGIDW	IGHV3-66	IGHD5-12	IGHJ4	10	18	24	49
1	1.443418013856813E-4	TGTGCGAGAGAGATGACCGTGGCTGGGCCGGGGGATGATGCTTTTGATGTCTGG	CAREMTVAGPGDDAFDVW	IGHV4-34	IGHD6-19	IGHJ3	9	18	25	34
1	1.443418013856813E-4	TGTGCGAGAGAGAATACGATTTCTGGAATGGCCGAATTCTCCTTTGATTACTGG	CARENTISGMAEFSFDYW	IGHV5-10-1	IGHD3-3	IGHJ4	8	14	30	41
1	1.443418013856813E-4	TGTGCGAGAGAAGCGTATAGCAGCGCTGGGCTGAAGGTCGGTATGGACGTCTGG	CAREAYSSAGLKVGMDVW	IGHV3-30	IGHD6-25	IGHJ6	10	14	24	42
1	1.443418013856813E-4	TGTGCGAGAGAAGCGTATAGCAGCGCTGGGCTGAAGGTCGGTATGGACGTCTGG	CAREAYSSAGLKVGMDVW	IGHV3-21	IGHD6-25	IGHJ6	10	14	24	42
1	1.443418013856813E-4	TGTGCGAGAGAAGCGTATAGCAGCGCTGGGCTGAAGGTCGGTATGGACGTCTGG	CAREAYSSAGLKVGMDVW	IGHV4-34	IGHD6-25	IGHJ6	9	14	24	42
1	1.443418013856813E-4	TGTGCGAGAGAAGATGGGCATTTCGATTTTTGGACTGGTCCTTTTGACTTCTGG	CAREDGHFDFWTGPFDFW	IGHV4-39	IGHD3-3	IGHJ4	8	19	38	42
1	1.443418013856813E-4	TGTGCGAGAGAAAGGGGTGAGAGTTACTACTACTACTACTACATGGACGTCTGG	CARERGESYYYYYYMDVW	IGHV4-4	IGHD2-21	IGHJ6	10	15	19	23
1	1.443418013856813E-4	TGTGCGAAGGTTCCCTTCTCTGGTTCGGGGAGTTATGGGGGCCTTGACTGCTGG	CAKVPFSGSGSYGGLDCW	IGHV3-30	IGHD3-10	IGHJ4	6	20	35	43
1	1.443418013856813E-4	TGTGCGAAATATTGGCCTCCGCATGGTAACTGGGTGGCGGAACTTGACTACTGG	CAKYWPPHGNWVAELDYW	IGHV6-1	IGHD4-23	IGHJ4	4	23	30	43
1	1.443418013856813E-4	TGTGCGAAATATCGATGCGATAGTCCCACCTGCCGCGGGTCATTTGACTACTGG	CAKYRCDSPTCRGSFDYW	IGHV3-23	IGHD2-2	IGHJ4	12	20	32	42
1	1.443418013856813E-4	TGTGCGAAATATGGGCCTCAGTTTCATAACTGGGTGGCGGAACTTGACGAATGG	CAKYGPQFHNWVAELDEW	IGHV3-21	IGHD1-20	IGHJ4	6	25	32	43
1	1.443418013856813E-4	TGTGCGAAACGCCTAGATAGAGATGACTATCTCAGGGTGGCTTTTGATCTCTGG	CAKRLDRDDYLRVAFDLW	IGHV5-10-1	IGHD5-24	IGHJ3	6	17	28	39
1	1.443418013856813E-4	TGTGCGAAAGTGGGCGGGGAGACGACACATCCTTACTGGTACCTCGATCTCTGG	CAKVGGETTHPYWYLDLW	IGHV3-21	IGHD3-10	IGHJ2	6	14	20	33
1	1.443418013856813E-4	TGTGCGAAAGCCTATGGTCCTAAAACTACCTTCAGGTATGGTATAGACGTCTGG	CAKAYGPKTTFRYGIDVW	IGHV3-47	IGHD3-10	IGHJ6	4	11	17	45
1	1.443418013856813E-4	TGTGCGAAAGGGTCCCGCGTAAGATATTATGACCATGATGCTTTTGATATTTGG	CAKGSRVRYYDHDAFDIW	IGHV3-23	IGHD3-16	IGHJ3	9	24	31	33
1	1.443418013856813E-4	TGTGCGAAAGATTTTCATTACGAATGGAAGAGAGGATATGCCTTTGATGTCTGG	CAKDFHYEWKRGYAFDVW	IGHV3-23	IGHD3-3	IGHJ3	11	16	22	37
1	1.443418013856813E-4	TGTGCGAAAGATTTTCATTACGAATGGAAGAGAGGATATGCCTTTGATGTCTGG	CAKDFHYEWKRGYAFDVW	IGHV3-60	IGHD3-3	IGHJ3	16	17	22	37
1	1.443418013856813E-4	TGTGCGAAAGATTTCAGGGATAACAGTGGCTGGTCCGGAATCTTTGACTACTGG	CAKDFRDNSGWSGIFDYW	IGHV3-30	IGHD6-19	IGHJ4	11	19	33	41
1	1.443418013856813E-4	TGTGCGAAAGATCTTACGGCATATGCCGTCAGCGCTGAATACCTCCAGCACTGG	CAKDLTAYAVSAEYLQHW	IGHV3-23	IGHD2-2	IGHJ1	14	21	27	28
1	1.443418013856813E-4	TGTGCGAAAGATCGAGGAAGGTTCAGGGAGTTACCAATATACTTTGACTACTGG	CAKDRGRFRELPIYFDYW	IGHV3-30	IGHD3-10	IGHJ4	12	19	32	39
1	1.443418013856813E-4	TGTGCGAAAGATGGGGATGTCTATGAGAACAGTGGGTATAACCTTGACTCCTGG	CAKDGDVYENSGYNLDSW	IGHV3-23	IGHD1-14	IGHJ5	11	34	42	45
1	1.443418013856813E-4	TGTGCGAAAGAGGAGTGGGAGCTAGTGTTTGCACAGTACTACTTTGACTACTGG	CAKEEWELVFAQYYFDYW	IGHV3-60	IGHD1-26	IGHJ4	10	13	23	34
1	1.443418013856813E-4	TGTGCGAAAGAAGTCTCTTCGTGGGGTAACTGGGGGAGTGCTTTTGATGTTTGG	CAKEVSSWGNWGSAFDVW	IGHV3-60	IGHD7-27	IGHJ3	10	26	34	38
1	1.443418013856813E-4	TGTGCATCAGGCCCTACAGTTACTAGTGGCCCCGCGAACTGGTTCGACCCCTGG	CASGPTVTSGPANWFDPW	IGHV1-18	IGHD4-11	IGHJ5	4	13	24	36
1	1.443418013856813E-4	TGTGCACGGATTTCGAGATATTGCAGTGGTGGTAGGTGCCACTTTGACTACTGG	CARISRYCSGGRCHFDYW	IGHV2-26	IGHD2-15	IGHJ4	10	16	38	40
1	1.443418013856813E-4	TGTGCAACAGGCCCTACAGTAACTCCTGGCCCCGCGACCTGGTTCGGCCCCTGG	CATGPTVTPGPATWFGPW	IGHV3-47	IGHD4-11	IGHJ5	6	13	23	38
1	1.443418013856813E-4	TGTGCAACAGGCCCTACAGTAACTCCTGGCCCCACCAACTGGTTCGACTCCTGG	CATGPTVTPGPTNWFDSW	IGHV1-69-2	IGHD4-11	IGHJ5	9	13	23	35
1	1.443418013856813E-4	TGTGCAACAGGCCCTACAGTAACTCCTGGCCCCACCAACTGGTTCGACCCCTGG	CATGPTVTPGPTNWFDPW	IGHV3-74	IGHD4-11	IGHJ5	6	13	23	35
1	1.443418013856813E-4	TGTGCAACAGGCCCTACAGTAAGTCCTGGCCCCGCGACCTGGTTCGACCCCTGG	CATGPTVSPGPATWFDPW	IGHV3-47	IGHD4-11	IGHJ5	6	13	21	38
1	1.443418013856813E-4	TGTGCAAGAGCCCTATACCCCGATTATTATGGTTCAGGACTCATTGACTACTGG	CARALYPDYYGSGLIDYW	IGHV3-13	IGHD3-10	IGHJ4	9	22	34	43
1	1.443418013856813E-4	TGTGCAAGAGATCTGTACAACTGGCACGACGGATATTATGGTATGGACGTCTGG	CARDLYNWHDGYYGMDVW	IGHV1-24	IGHD1-1	IGHJ6	15	16	30	42
1	1.443418013856813E-4	TGTGCAAAAGCCCGGACCTCCTATAGCAGCTCGACCGAAGGCGTTGACAACTGG	CAKARTSYSSSTEGVDNW	IGHV3-43	IGHD6-6	IGHJ4	9	21	36	43
1	1.443418013856813E-4	TGTGCAAAAGATAGTGTCGAAAGAAACTGGAACGACCCCCAGTTTGACTACTGG	CAKDSVERNWNDPQFDYW	IGHV3-43	IGHD1-1	IGHJ4	12	24	35	42
1	1.443418013856813E-4	TGTATGAGAGATCCCCGAAGATATTGTAATGATGACTGTTCCGAGGGCTCTTGG	CMRDPRRYCNDDCSEGSW	IGHV3-21	IGHD2-15	IGHJ4	12	19	27	51
1	1.443418013856813E-4	TGTACTACAGGGGGTGACCGGTGGCTCGCGCGACGTGGCGTTTTTGACTACTGG	CTTGGDRWLARRGVFDYW	IGHV3-73	IGHD1-7	IGHJ4	6	16	21	42
1	1.443418013856813E-4	TGTACGAGAGTGGCCCCCAGGTCGCAAACAGCTCGTCCCGGTTTTGACTACTGG	CTRVAPRSQTARPGFDYW	IGHV3-53	IGHD6-6	IGHJ4	9	28	37	42
1	1.443418013856813E-4	TGTACGAAAGATAAGTCTACTGGGACCGATCGAAACCCTCCCTTTGACTACTGG	CTKDKSTGTDRNPPFDYW	IGHV3-30	IGHD7-27	IGHJ4	11	18	23	41
1	1.443418013856813E-4	TGCGCAAGAGCCGGGCTCCGCGCTACCCATTACTATGATAGCTTTGAATATTGG	CARAGLRATHYYDSFEYW	IGHV3-74	IGHD3-22	IGHJ4	9	28	40	41
1	1.443418013856813E-4	TGTTTAAAAGGAGGTGGGAGCTTCTATCACTACTACGGTTTGGACGTCTGG	CLKGGGSFYHYYGLDVW	IGHV3-9	IGHD1-26	IGHJ6	9	13	25	40
1	1.443418013856813E-4	TGTGTGAGAGATAGGAGTGGGACCCACGACCTTGATGGCTTTGATGTCTGG	CVRDRSGTHDLDGFDVW	IGHV1-67	IGHD1-26	IGHJ3	11	15	21	32
1	1.443418013856813E-4	TGTGTGAGAGATAGGAGTGGGACCCACGACCTTGATGGCTTTGATGTCTGG	CVRDRSGTHDLDGFDVW	IGHV3-11	IGHD1-26	IGHJ3	11	15	21	32
1	1.443418013856813E-4	TGTGTGAGAGAGAGTCCCGACCGCCTCGGAGCTAATTACTTTGACTCCTGG	CVRESPDRLGANYFDSW	IGHV4-39	IGHD1-26	IGHJ4	8	27	33	36
1	1.443418013856813E-4	TGTGTGAAGTATTACTATGATAGTACTGGGGAAAATTGGTTCGACCCCTGG	CVKYYYDSTGENWFDPW	IGHV3-60	IGHD3-22	IGHJ5	7	8	28	36
1	1.443418013856813E-4	TGTGTGAAAGGAGGTAGTGCATATTACTCCGGCGATGCTTTTGATATCTGG	CVKGGSAYYSGDAFDIW	IGHV7-81	IGHD3-22	IGHJ3	3	13	27	33
1	1.443418013856813E-4	TGTGTGAAAGAGAAGAGACCCGATGGTTCAGGAAGTCCCCTTGACTACTGG	CVKEKRPDGSGSPLDYW	IGHV3-21	IGHD3-10	IGHJ4	10	22	35	40
1	1.443418013856813E-4	TGTGTGAAAGAAAGATTTTTGGAGTCCGACCCCTACTACTTTGAATATTGG	CVKERFLESDPYYFEYW	IGHV3-23	IGHD3-3	IGHJ4	10	13	24	33
1	1.443418013856813E-4	TGTGCTTGGGAGAACTTTTTAGTGGGTTCTACTACTTGCCTTGCCGCCTGG	CAWENFLVGSTTCLAAW	IGHV3-23	IGHD1-26	IGHJ5	4	19	34	46
1	1.443418013856813E-4	TGTGCCAGAGATCTTAGTGGAAGCTACTTTGGGGATTCTTTTGATATCTGG	CARDLSGSYFGDSFDIW	IGHV4-30-2	IGHD1-26	IGHJ3	13	14	27	33
1	1.443418013856813E-4	TGTGCCAGAGATCTTAGTGGAAGCTACTTTGGGGATTCTTTTGATATCTGG	CARDLSGSYFGDSFDIW	IGHV4-31	IGHD1-26	IGHJ3	13	14	27	33
1	1.443418013856813E-4	TGTGCGTTTTCGATCCGGGATTTGTGGAGTGGTTTCTGGTTCGACCCCTGG	CAFSIRDLWSGFWFDPW	IGHV5-10-1	IGHD3-3	IGHJ5	5	18	33	35
1	1.443418013856813E-4	TGTGCGTCCCACATAGTAGTGCCTGGGAACGATGATGGTTTTGATATATGG	CASHIVVPGNDDGFDIW	IGHV3-36	IGHD3-22	IGHJ3	3	12	20	31
1	1.443418013856813E-4	TGTGCGCGCCGGCGAGCGGCCGCAACTGGTTCGGGTTCTTTTGATATCTGG	CARRRAAATGSGSFDIW	IGHV3-11	IGHD3-10	IGHJ3	5	26	34	37
1	1.443418013856813E-4	TGTGCGCGAGCCACTACGTGGACACAACTATCGGGGTCGATGGACGTCTGG	CARATTWTQLSGSMDVW	IGHV4-59	IGHD5-18	IGHJ6	9	15	30	39
1	1.443418013856813E-4	TGTGCGCGAGGCCTATATCAGTGGCTGGTGCCATCGTCCTTCGACCTCTGG	CARGLYQWLVPSSFDLW	IGHV4-31	IGHD6-19	IGHJ2	9	13	28	38
1	1.443418013856813E-4	TGTGCGCGAGGCCGGGATTGGGGAGAATTAACGCAGGACCTTGACTCCTGG	CARGRDWGELTQDLDSW	IGHV4-34	IGHD3-10	IGHJ1	12	19	24	47
1	1.443418013856813E-4	TGTGCGCGAGAAGGGAGTACTTCCACAGTTGATGGAGCTTTTGATGTCTGG	CAREGSTSTVDGAFDVW	IGHV3-53	IGHD1-1	IGHJ3	10	25	30	36
1	1.443418013856813E-4	TGTGCGGGAGGTATAGCAGTGGCTGGTAAGGCAGAATACTTCCAGCATTGG	CAGGIAVAGKAEYFQHW	IGHV4-4	IGHD6-19	IGHJ1	9	10	27	33
1	1.443418013856813E-4	TGTGCGACCGACCCGGATGGCAGCTCGCCCCTCAACTGGTTCGACCCCTGG	CATDPDGSSPLNWFDPW	IGHV4-4	IGHD6-6	IGHJ5	6	19	26	32
1	1.443418013856813E-4	TGTGCGAGTGATATTTTGATTGATTATTTCACTTACTACTTTGACTCATGG	CASDILIDYFTYYFDSW	IGHV1-46	IGHD3-9	IGHJ4	11	12	27	33
1	1.443418013856813E-4	TGTGCGAGTGATATTTTGATTGATTATTTCACTTACTACTTTGACTCATGG	CASDILIDYFTYYFDSW	IGHV5-10-1	IGHD3-9	IGHJ4	7	9	27	33
1	1.443418013856813E-4	TGTGCGAGCGCGGGGAGAGACGCGGCATTTTCTAACTTTTTTGACTACTGG	CASAGRDAAFSNFFDYW	IGHV4-39	IGHD3-10	IGHJ4	7	10	16	39
1	1.443418013856813E-4	TGTGCGAGCACACAGGACAACTGGAACGACGGGGATGGACTTGACTACTGG	CASTQDNWNDGDGLDYW	IGHV3-64	IGHD1-1	IGHJ4	7	16	30	40
1	1.443418013856813E-4	TGTGCGAGGCTCTTCCTAAGCAACTACGGTGAGGATGTTTTTGATATCTGG	CARLFLSNYGEDVFDIW	IGHV3-74	IGHD4-17	IGHJ3	4	22	31	33
1	1.443418013856813E-4	TGTGCGAGGCGGCGATCGGCAGCAACTGGTTCGGGTGCTTTTGATATCTGG	CARRRSAATGSGAFDIW	IGHV4-28	IGHD3-10	IGHJ3	7	26	34	35
1	1.443418013856813E-4	TGTGCGAGGGCTCGGGAAGGAGTGCATAATATATACTCCTTTGACAATTGG	CARAREGVHNIYSFDNW	IGHV1-18	IGHD3-16	IGHJ4	7	24	30	33
1	1.443418013856813E-4	TGTGCGAGGGGCCGTTCTTTTTACGATTATTGGAGGAGGATTGACGTGTGG	CARGRSFYDYWRRIDVW	IGHV4-34	IGHD3-3	IGHJ6	12	20	34	42
1	1.443418013856813E-4	TGTGCGAGGAGGTCAGACGGTGGCTGGGAGGGCAACTGGTTCGACCCCTGG	CARRSDGGWEGNWFDPW	IGHV5-10-1	IGHD6-19	IGHJ5	7	19	26	32
1	1.443418013856813E-4	TGTGCGAGGAACAAGCAGTGGCTGGTAGTCCATGATGCTTTTGATATCTGG	CARNKQWLVVHDAFDIW	IGHV4-4	IGHD6-19	IGHJ3	7	13	26	30
1	1.443418013856813E-4	TGTGCGAGATCAGTAAGTGTGTCTGGCAGTGGCTGGTTCTTTGACTACTGG	CARSVSVSGSGWFFDYW	IGHV4-55	IGHD6-19	IGHJ4	9	25	36	38
1	1.443418013856813E-4	TGTGCGAGACTTTTTGGGACAGCCGACTGGGTCTCCTATTTCGATCTCTGG	CARLFGTADWVSYFDLW	IGHV1-67	IGHD3-3	IGHJ2	8	10	16	39
1	1.443418013856813E-4	TGTGCGAGACGCTCTAGCAGTGGCTACGGCAACTACTGGTTCGACTCCTGG	CARRSSSGYGNYWFDSW	IGHV1-46	IGHD6-19	IGHJ5	8	14	24	34
1	1.443418013856813E-4	TGTGCGAGACAGAGGTCTCGGGGATTCATCGGCAACGGTATGGACGTCTGG	CARQRSRGFIGNGMDVW	IGHV5-10-1	IGHD3-10	IGHJ6	10	17	23	39
1	1.443418013856813E-4	TGTGCGAGACAGAGGGTTCGGGGATTTATCGGCAACGGTATGGACGTCTGG	CARQRVRGFIGNGMDVW	IGHV5-10-1	IGHD3-10	IGHJ6	10	14	28	39
1	1.443418013856813E-4	TGTGCGAGAGTTGATTTGTGGAGTGGTTCAGTACGAAATAATGACTACTGG	CARVDLWSGSVRNNDYW	IGHV4-34	IGHD3-3	IGHJ4	9	12	27	41
1	1.443418013856813E-4	TGTGCGAGAGTGTACGATATTTTGACTGGTTACAACTGGTTCGACCCCTGG	CARVYDILTGYNWFDPW	IGHV3-7	IGHD3-9	IGHJ5	9	12	29	30
1	1.443418013856813E-4	TGTGCGAGAGCCCCCACACCAAACAGCCCCTACTTCGGTTTGGACGTCTGG	CARAPTPNSPYFGLDVW	IGHV3-11	IGHD3-3	IGHJ6	9	13	22	40
1	1.443418013856813E-4	TGTGCGAGAGCGATACCGGGGAGTGGCTACGGTTACGCTTTTGATATCTGG	CARAIPGSGYGYAFDIW	IGHV4-34	IGHD5-12	IGHJ3	9	21	35	36
1	1.443418013856813E-4	TGTGCGAGAGGCCCCCCCTATGGTTCGCGGACCGACTACTTTGACTACTGG	CARGPPYGSRTDYFDYW	IGHV3-23	IGHD3-10	IGHJ4	6	17	30	34
1	1.443418013856813E-4	TGTGCGAGAGGCCGTGGAGGGTGGGGATACCTCGGGGCTTTTGATGTCTGG	CARGRGGWGYLGAFDVW	IGHV1-8	IGHD7-27	IGHJ3	12	21	27	36
1	1.443418013856813E-4	TGTGCGAGAGGGGAGACTATGATAGTCCCACAAGGGTGGTTCGACCCCTGG	CARGETMIVPQGWFDPW	IGHV4-34	IGHD3-22	IGHJ5	10	15	25	36
1	1.443418013856813E-4	TGTGCGAGAGATTTTGGGGGAATCCTCCATACTTACTATACGGACGTCTGG	CARDFGGILHTYYTDVW	IGHV4-4	IGHD3-16	IGHJ6	11	12	20	33
1	1.443418013856813E-4	TGTGCGAGAGATTCCGGCAACAGCTGGGCAGGGGCTGCTTTTGATACTTGG	CARDSGNSWAGAAFDTW	IGHV4-4	IGHD6-13	IGHJ3	11	16	26	35
1	1.443418013856813E-4	TGTGCGAGAGATTGGAGCAGTGGCTGGTTGTACAACTGGTTCGACCCCTGG	CARDWSSGWLYNWFDPW	IGHV4-4	IGHD6-19	IGHJ5	11	15	25	26
1	1.443418013856813E-4	TGTGCGAGAGATCGCGTTCCTCTACAACTATGGCGAACCTTTGACTCCTGG	CARDRVPLQLWRTFDSW	IGHV3-43	IGHD5-18	IGHJ4	11	22	32	38
1	1.443418013856813E-4	TGTGCGAGAGATCGCGTTCCTCTACAACTATGGCGAACCTTTGACTCCTGG	CARDRVPLQLWRTFDSW	IGHV4-31	IGHD5-18	IGHJ4	12	22	32	38
1	1.443418013856813E-4	TGTGCGAGAGATCGCGCCCGGGGGGGAGGTAGTTCGGCTTTTGATATCTGG	CARDRARGGGSSAFDIW	IGHV1-18	IGHD1-7	IGHJ3	12	28	34	36
1	1.443418013856813E-4	TGTGCGAGAGATCGCGCCCGGGGGGGAGGTAGTTCGGCTTTTGATATCTGG	CARDRARGGGSSAFDIW	IGHV1-2	IGHD1-7	IGHJ3	12	28	34	36
1	1.443418013856813E-4	TGTGCGAGAGATCGGATGGTGGCAACTCCGGCTGATGCTTTTGATATCTGG	CARDRMVATPADAFDIW	IGHV1-18	IGHD4-23	IGHJ3	12	17	30	32
1	1.443418013856813E-4	TGTGCGAGAGATCGAGGGTACGGGGGGAATCCTTACTACTTTGACTACTGG	CARDRGYGGNPYYFDYW	IGHV3-11	IGHD3-16	IGHJ4	12	22	27	33
1	1.443418013856813E-4	TGTGCGAGAGATCGAGGGTACGGGGGGAATCCTTACTACTTTGACTACTGG	CARDRGYGGNPYYFDYW	IGHV4-31	IGHD3-16	IGHJ4	12	22	27	33
1	1.443418013856813E-4	TGTGCGAGAGATGGTCTGGGGACGAGTTGGTACTACTACATGGACGTCTGG	CARDGLGTSWYYYMDVW	IGHV3-66	IGHD6-6	IGHJ6	11	19	25	30
1	1.443418013856813E-4	TGTGCGAGAGATGGGGCCTATTACTGGCACTACTACTACATGGACGTCTGG	CARDGAYYWHYYYMDVW	IGHV1-3	.	IGHJ6	11	-1	-1	18
1	1.443418013856813E-4	TGTGCGAGAGATGATAGTAGCAGTTCGGGGGGATGGTACATGGACGCCTGG	CARDDSSSSGGWYMDAW	IGHV4-39	IGHD2-15	IGHJ6	12	15	22	36
1	1.443418013856813E-4	TGTGCGAGAGATATTCGACGGGTGGGAGATTCTTTATACTTTGACTACTGG	CARDIRRVGDSLYFDYW	IGHV4-59	IGHD1-26	IGHJ4	11	21	27	36
1	1.443418013856813E-4	TGTGCGAGAGATATTAGTGTGAACCACCTCCGGTTTTACTTTGACTCCTGG	CARDISVNHLRFYFDSW	IGHV3-30	IGHD1-14	IGHJ4	11	28	34	36
1	1.443418013856813E-4	TGTGCGAGAGACCAGAGTGCAAGTGGTGGCTCAGGCTACTTCGACTACTGG	CARDQSASGGSGYFDYW	IGHV1-18	IGHD2-15	IGHJ4	10	21	28	35
1	1.443418013856813E-4	TGTGCGAGAGAGTATTGTAGTGGTGGTACCTGCTACGTTCCCGGCTACTGG	CAREYCSGGTCYVPGYW	IGHV3-66	IGHD2-15	IGHJ4	10	12	35	44
1	1.443418013856813E-4	TGTGCGAGAGAGTATAACTGGGCCCACTCTCCGGGGGCTTTTGATATCTGG	CAREYNWAHSPGAFDIW	IGHV4-4	IGHD1-20	IGHJ3	10	11	20	36
1	1.443418013856813E-4	TGTGCGAGAGAGGACCATATTTTGACTAATCAGGGACCCTTTGACTACTGG	CAREDHILTNQGPFDYW	IGHV3-7	IGHD3-9	IGHJ4	10	16	26	38
1	1.443418013856813E-4	TGTGCGAGAGAACCCCTAGTGCAGCTATGGTCGTACTACTTTGACTACTGG	CAREPLVQLWSYYFDYW	IGHV3-30	IGHD5-18	IGHJ4	10	21	30	32
1	1.443418013856813E-4	TGTGCGAGAATTGGTGGCCCCTTCTGGTGGTATGCAATCCTTGACCACTGG	CARIGGPFWWYAILDHW	IGHV4-28	IGHD2-15	IGHJ1	9	24	31	45
1	1.443418013856813E-4	TGTGCGAGAATTGGTGGCCCCTTCTGGTGGTATGCAATCCTTGACCACTGG	CARIGGPFWWYAILDHW	IGHV3-64	IGHD2-15	IGHJ1	8	24	31	45
1	1.443418013856813E-4	TGTGCGAGAACACATTGTGATAGTATCACCTGCTTTCACTTTGACTACTGG	CARTHCDSITCFHFDYW	IGHV3-11	IGHD2-2	IGHJ4	8	13	33	37
1	1.443418013856813E-4	TGTGCGAGAAGTCATTCGTATAGTGACTACTACTACGGTGTGGACGTCTGG	CARSHSYSDYYYGVDVW	IGHV1-2	IGHD1-26	IGHJ6	8	17	24	25
1	1.443418013856813E-4	TGTGCGAGAAATGCGGGGGGCTGGATCAACCCGGGCTACTTTGACTACTGG	CARNAGGWINPGYFDYW	IGHV4-31	IGHD6-13	IGHJ4	8	28	34	35
1	1.443418013856813E-4	TGTGCGAATAGTCGCCCTAGAACGAGGGGGAGCTCCCCCTGTGACTACTGG	CANSRPRTRGSSPCDYW	IGHV3-48	IGHD1-26	IGHJ4	6	30	36	41
1	1.443418013856813E-4	TGTGCGAATAGTCGGACGAGAACGAGGGGGGCCTCCCCCAGTGAAGATTGG	CANSRTRTRGASPSEDW	IGHV3-23	IGHD3-16	IGHJ4	7	32	39	48
1	1.443418013856813E-4	TGTGCGAATAGTCGGACGAGAACGAGGGGGGCCTCCCCCAGTGAAGATTGG	CANSRTRTRGASPSEDW	IGHV3-48	IGHD3-16	IGHJ4	6	32	39	48
1	1.443418013856813E-4	TGTGCGAAGGATCCCGGGGATTATAGCACCAGCTGGGTTCCCGACTACTGG	CAKDPGDYSTSWVPDYW	IGHV3-64	IGHD6-13	IGHJ4	6	21	35	42
1	1.443418013856813E-4	TGTGCGAAGGATCCCGGGGATTATAGCACCAGCTGGGTTCCCGACTACTGG	CAKDPGDYSTSWVPDYW	IGHV4-4	IGHD6-13	IGHJ4	6	21	35	42
1	1.443418013856813E-4	TGTGCGAAGAAAAACGGGGTCCTCCTACTAACCGATGCATTTGATGTCTGG	CAKKNGVLLLTDAFDVW	IGHV3-23	IGHD1-26	IGHJ3	7	24	29	33
1	1.443418013856813E-4	TGTGCGAAACCCAGAGGTATAGCAGCTCGACCCGTGGGCTTTGACTACTGG	CAKPRGIAARPVGFDYW	IGHV4-34	IGHD6-6	IGHJ4	6	16	28	38
1	1.443418013856813E-4	TGTGCGAAAGTGCGGCCCTACGCTGACTACTTCGGAGCGATTGACCACTGG	CAKVRPYADYFGAIDHW	IGHV4-4	IGHD4-17	IGHJ4	6	17	29	40
1	1.443418013856813E-4	TGTGCGAAAGCTCGGATGGCTACAATTTCCATTGATGCTTTTGATATCTGG	CAKARMATISIDAFDIW	IGHV3-64	IGHD5-24	IGHJ3	6	14	26	32
1	1.443418013856813E-4	TGTGCGAAAGATTGGGCCCCAATTACCCCAGCGTGGGGCTTTGACTACTGG	CAKDWAPITPAWGFDYW	IGHV3-33	IGHD5-24	IGHJ4	11	19	25	38
1	1.443418013856813E-4	TGTGCGAAAGATTGGGGAGCAGTGGCTGGCGATTATTACTTTGACTTTTGG	CAKDWGAVAGDYYFDFW	IGHV3-23	IGHD6-19	IGHJ4	11	17	28	36
1	1.443418013856813E-4	TGTGCGAAAGATTGGGGAGCAGTGGCTGGCGATTATTACTTTGACTTTTGG	CAKDWGAVAGDYYFDFW	IGHV3-48	IGHD6-19	IGHJ4	11	17	28	36
1	1.443418013856813E-4	TGTGCGAAAGATCGGGTGGCTGGTAATGTTGGCTACGGTCTGGACGTCTGG	CAKDRVAGNVGYGLDVW	IGHV3-33	IGHD6-19	IGHJ3	12	15	24	46
1	1.443418013856813E-4	TGTGCGAAAGATGACACGAATGACTACGGTGACCCATATCTTGACTACTGG	CAKDDTNDYGDPYLDYW	IGHV3-30	IGHD4-17	IGHJ4	11	19	32	40
1	1.443418013856813E-4	TGTGCGAAAGATAGGCTAATAGCATTCAGTGGAGAGGACTTTGACTGCTGG	CAKDRLIAFSGEDFDCW	IGHV3-48	IGHD2-21	IGHJ4	11	17	27	37
1	1.443418013856813E-4	TGTGCGAAAATAGATTACTTTTGGGGGAGTTATCGCCCCCCTGACTACTGG	CAKIDYFWGSYRPPDYW	IGHV3-23	IGHD3-16	IGHJ4	8	12	34	41
1	1.443418013856813E-4	TGTGCGAAAAACGATTGTGGTGGTGATTGCACGGACTGGTTCGACCCCTGG	CAKNDCGGDCTDWFDPW	IGHV4-28	IGHD2-21	IGHJ5	10	13	29	34
1	1.443418013856813E-4	TGTGCGAAAAACGATTGTGGTGGTGATCGCACGGACTGGTTCGACCCCTGG	CAKNDCGGDRTDWFDPW	IGHV3-23	IGHD2-21	IGHJ5	8	13	25	34
1	1.443418013856813E-4	TGTGCACGTAATAGTCAGTACCAGGTGCTAGATGATGCTTTTGATATCTGG	CARNSQYQVLDDAFDIW	IGHV2-26	IGHD2-2	IGHJ3	7	16	29	31
1	1.443418013856813E-4	TGTGCACGGATACTTCTCGACCTAACTGGTGATTTGTACTTTGACTACTGG	CARILLDLTGDLYFDYW	IGHV2-26	IGHD7-27	IGHJ4	12	21	32	36
1	1.443418013856813E-4	TGTGCACGGACCGACGCGACTATTGCGAACTACCCAGGATACGTAAACTGG	CARTDATIANYPGYVNW	IGHV2-26	IGHD1-7	IGHJ4	9	26	32	46
1	1.443418013856813E-4	TGTGCACGGACACGTCATGATAATGGCGTCTGGTTCTTGATTGACTACTGG	CARTRHDNGVWFLIDYW	IGHV2-70	IGHD2-8	IGHJ4	14	20	25	40
1	1.443418013856813E-4	TGTGCACGAAACGGTCCTCCAGTGGCCGGTACCCACCTCCTCGGCCACTGG	CARNGPPVAGTHLLGHW	IGHV3-47	IGHD6-19	IGHJ4	5	19	31	46
1	1.443418013856813E-4	TGTGCACGAAACGGTCCTCCAGTGGCCGGTACCCACCTCCTCGGCCACTGG	CARNGPPVAGTHLLGHW	IGHV3-13	IGHD6-19	IGHJ4	5	19	31	46
1	1.443418013856813E-4	TGTGCACACGCCGACGCCTATGGGGGGGGGAATGATGCTTTTGATATGTGG	CAHADAYGGGNDAFDMW	IGHV2-5	IGHD3-10	IGHJ3	8	17	22	31
1	1.443418013856813E-4	TGTGCAGTCGGGACATATGATATTTTGACTGGTTATTCCCTTGAACTCTGG	CAVGTYDILTGYSLELW	IGHV4-30-2	IGHD3-9	IGHJ4	4	18	36	47
1	1.443418013856813E-4	TGTGCAGCGAGGATAGCGGGACCTGACGCTTGGGGTGCTTTTGACATATGG	CAARIAGPDAWGAFDIW	IGHV1-24	IGHD3-16	IGHJ3	5	25	34	35
1	1.443418013856813E-4	TGTGCAGCGAGGATAGCGGGACCTGACGCTTGGGGTGCTTTTGACATATGG	CAARIAGPDAWGAFDIW	IGHV3-72	IGHD3-16	IGHJ3	4	25	34	35
1	1.443418013856813E-4	TGTGCAAGGGGTTTTTTGCCGGAGGGGAATCATATAGGATTTGACTACTGG	CARGFLPEGNHIGFDYW	IGHV6-1	IGHD3-16	IGHJ4	7	27	33	39
1	1.443418013856813E-4	TGTGCAAGAGACGGGGCAGCACCTGGTACGCGGGGGTACTTTGACAACTGG	CARDGAAPGTRGYFDNW	IGHV3-30	IGHD6-13	IGHJ4	10	15	29	36
1	1.443418013856813E-4	TGTGCAAGAACAAATTTCGATTTTTGGAGTAGTTATTACGTTGACTACTGG	CARTNFDFWSSYYVDYW	IGHV1-24	IGHD3-3	IGHJ4	6	13	26	27
1	1.443418013856813E-4	TGTGCAAAAGACATAAGTGGTTCAGGGAGTTTTTCCACCATTTCACATTGG	CAKDISGSGSFSTISHW	IGHV3-9	IGHD3-10	IGHJ4	14	17	30	48
1	1.443418013856813E-4	TGTGAAATTATTGCAGCACTTGTTCTACGAAAGTATTCCTTTGACTACTGG	CEIIAALVLRKYSFDYW	IGHV1-67	IGHD6-13	IGHJ4	3	8	17	31
1	1.443418013856813E-4	TGTACGAAAGGGGGTGCCTATCCTAATTTCTACTGGTACTTCGATCTCCCG	CTKGGAYPNFYWYFDLP	IGHV3-23	IGHD2-15	IGHJ2	9	18	24	29
1	1.443418013856813E-4	TGCGTGAGACATTCCGGTTATACCCCTGGCTGGCCTTATTTTGACTTCTGG	CVRHSGYTPGWPYFDFW	IGHV3-35	IGHD1-14	IGHJ4	12	13	23	39
1	1.443418013856813E-4	TGCGTGAGAGACATTCGTAGAGTGGGAGAAACCCATTACTTTGACTACTGG	CVRDIRRVGETHYFDYW	IGHV3-11	IGHD1-26	IGHJ4	10	16	27	36
1	1.443418013856813E-4	TGTTGTCGATTGGATGACTTCGGTGACGACAGGCGCTTTGCCTTTTGG	CCRLDDFGDDRRFAFW	IGHV3-72	IGHD4-17	IGHJ1	2	13	26	45
1	1.443418013856813E-4	TGTGTGGCAGCTGCCCGATCACCCTACTTCTACGGTATGGGCGTCTGG	CVAAARSPYFYGMGVW	IGHV3-52	IGHD2-2	IGHJ6	5	6	12	23
1	1.443418013856813E-4	TGTGTGAGGCAATACAGCAGTAGCTGGTACCGACACTTTGACTCTTGG	CVRQYSSSWYRHFDSW	IGHV7-56	IGHD6-13	IGHJ4	8	15	29	34
1	1.443418013856813E-4	TGTGTGAGACATCCAAGTGGGAGGTTCGTTAACTGGTTCGACCCCTGG	CVRHPSGRFVNWFDPW	IGHV5-10-1	IGHD1-26	IGHJ5	11	15	22	30
1	1.443418013856813E-4	TGTGTGAGAGTTTTAAGGACTGGTTATTCAAGGTGGTTCGACCCCTGG	CVRVLRTGYSRWFDPW	IGHV4-31	IGHD3-9	IGHJ5	9	17	27	33
1	1.443418013856813E-4	TGTGTGAGAGGCGGACGGTATAGCGATGGCTGGAACTTATGGCACTGG	CVRGGRYSDGWNLWHW	IGHV4-34	IGHD6-19	IGHJ1	11	16	32	41
1	1.443418013856813E-4	TGTGTGAAATGTAGTGGTACTTGTTCTCGGGGCTACTTTGACTACTGG	CVKCSGTCSRGYFDYW	IGHV3-23	IGHD2-15	IGHJ4	8	9	17	32
1	1.443418013856813E-4	TGTGTGAAAGCGAGGTCGGGATGGCTACACTCCACCTTTGACTTCTGG	CVKARSGWLHSTFDFW	IGHV3-60	IGHD5-24	IGHJ4	9	19	28	35
1	1.443418013856813E-4	TGTGTGAAAGGGGGTGGTATAGGAGTGGCTGGGAATATGGACGTCTGG	CVKGGGIGVAGNMDVW	IGHV1-18	IGHD6-19	IGHJ6	3	15	31	36
1	1.443418013856813E-4	TGTGTGAAAGGGGGGTATAGCAGTGGCCTACCGCACTTTGACTACTGG	CVKGGYSSGLPHFDYW	IGHV3-23	IGHD6-19	IGHJ4	9	12	26	34
1	1.443418013856813E-4	TGTGTGAAAGATCGGGCAGTCACTACGATTAAGTCTCTTGGCTATTGG	CVKDRAVTTIKSLGYW	IGHV3-47	IGHD5-12	IGHJ4	3	22	30	37
1	1.443418013856813E-4	TGTGTGAAAATTTTACGCCCTGATGTGGACATGATCTTTGACTTCTGG	CVKILRPDVDMIFDFW	IGHV3-74	IGHD4-23	IGHJ4	3	29	33	35
1	1.443418013856813E-4	TGTGTAAGAAGGTGGGACTCCCCTACGGGAAATGTTTTTGATATCTGG	CVRRWDSPTGNVFDIW	IGHV3-16	IGHD3-10	IGHJ3	9	16	22	31
1	1.443418013856813E-4	TGTGTAAAAGATTTCGGAGCAGATGGTCTCTGGCACTTCGATCTCTGG	CVKDFGADGLWHFDLW	IGHV3-9	IGHD2-2	IGHJ2	11	17	26	29
1	1.443418013856813E-4	TGTGCTAGATCCCCCCCGGGTGAGGGGTTGTACTACTTTGACTACTGG	CARSPPGEGLYYFDYW	IGHV3-72	IGHD6-13	IGHJ4	8	14	20	29
1	1.443418013856813E-4	TGTGCTAGAGCTGGGGATTTTTTGAGTGGTTATCCCCTTGACTCCTGG	CARAGDFLSGYPLDSW	IGHV3-49	IGHD3-3	IGHJ4	9	15	32	37
1	1.443418013856813E-4	TGTGCCCAGGGGGAGTTTACTTCTGGCTGGTATGTAGGAGATAACTGG	CAQGEFTSGWYVGDNW	IGHV1-46	IGHD6-19	IGHJ4	4	23	35	43
1	1.443418013856813E-4	TGTGCCAGATCCTCCGGGTATTACAGTGGCTGGTCTTTTGACTACTGG	CARSSGYYSGWSFDYW	IGHV4-30-2	IGHD6-19	IGHJ4	8	13	33	36
1	1.443418013856813E-4	TGTGCCAGAGAAAACACTGGCTTCAACTTGTACTACTTTGACTACTGG	CARENTGFNLYYFDYW	IGHV4-30-2	IGHD5-24	IGHJ4	10	17	25	29
1	1.443418013856813E-4	TGTGCGTTGCGTATAGCAACATCTGGTAATGATGCTTTTGATGTCTGG	CALRIATSGNDAFDVW	IGHV4-39	IGHD6-13	IGHJ3	5	10	27	28
1	1.443418013856813E-4	TGTGCGCGGGTTGACTATAGCAGTGGCTGGTCTTACTTGGACTACTGG	CARVDYSSGWSYLDYW	IGHV1-3	IGHD6-19	IGHJ4	5	15	30	33
1	1.443418013856813E-4	TGTGCGCGGGTTGACTATAGCAGTGGCTGGTCTTACTTGGACTACTGG	CARVDYSSGWSYLDYW	IGHV1-67	IGHD6-19	IGHJ4	3	15	30	33
1	1.443418013856813E-4	TGTGCGCGAGGTCTCTTATGGTGGGGCCCTGAAACTTTTAATATCTGG	CARGLLWWGPETFNIW	IGHV3-64	IGHD2-15	IGHJ3	15	18	23	34
1	1.443418013856813E-4	TGTGCGCGAACGTGGGTAAATGTGTGGACTCCCGACTTTGACTTTTGG	CARTWVNVWTPDFDFW	IGHV1-18	IGHD1-14	IGHJ4	5	9	14	34
1	1.443418013856813E-4	TGTGCGGCGAGGGGGGGAGGTTATTACTACGACTGGTTCGACCCCTGG	CAARGGGYYYDWFDPW	IGHV3-48	IGHD3-22	IGHJ5	5	18	26	27
1	1.443418013856813E-4	TGTGCGGCAGGCGGCCCCAGATGCGGTACCAGCTGCTATTGGGACTGG	CAAGGPRCGTSCYWDW	IGHV4-34	IGHD2-2	IGHJ4	5	25	38	43
1	1.443418013856813E-4	TGTGCGACCCATACCTACGGCGGCCGGCTGACTGCTTTTGATGTCTGG	CATHTYGGRLTAFDVW	IGHV5-10-1	IGHD2-2	IGHJ3	6	22	27	32
1	1.443418013856813E-4	TGTGCGACAGACCGCGATACAACCTTGGATGATGCTTTTGATATCTGG	CATDRDTTLDDAFDIW	IGHV3-53	IGHD1-1	IGHJ3	10	17	22	28
1	1.443418013856813E-4	TGTGCGAGTCGGGGGATTACGGCTTTTGGAGTGGCCGAACCCCTCTGG	CASRGITAFGVAEPLW	IGHV3-64	IGHD3-3	IGHJ4	7	15	33	44
1	1.443418013856813E-4	TGTGCGAGCCTCCGTATAGTGGGAGCTACTCTTTTCCCTGACTACTGG	CASLRIVGATLFPDYW	IGHV1-18	IGHD1-26	IGHJ4	7	13	29	38
1	1.443418013856813E-4	TGTGCGAGGCCCATGACTACGGTGACTACAGATGCTTTTGCCGTCTGG	CARPMTTVTTDAFAVW	IGHV1-46	IGHD4-17	IGHJ3	7	11	28	30
1	1.443418013856813E-4	TGTGCGAGGGTGTCCGGTGACTCCGGGTTTGACTGCTTTGACAACTGG	CARVSGDSGFDCFDNW	IGHV4-4	IGHD4-17	IGHJ4	7	14	21	31
1	1.443418013856813E-4	TGTGCGAGGGACTGTGGTGGTGATTGTTATGGTGCTTTTGATATGTGG	CARDCGGDCYGAFDMW	IGHV4-39	IGHD2-21	IGHJ3	7	12	22	28
1	1.443418013856813E-4	TGTGCGAGGGACTGGGTGTCTGTGGTGGTAACTTTTTTTGACTCCTGG	CARDWVSVVVTFFDSW	IGHV3-11	IGHD4-23	IGHJ5	7	23	32	39
1	1.443418013856813E-4	TGTGCGAGATTTTGTAGTAGTCATACCTGCCACGACTTTGACAACTGG	CARFCSSHTCHDFDNW	IGHV3-21	IGHD2-2	IGHJ4	8	11	20	34
1	1.443418013856813E-4	TGTGCGAGATTGTCGGAGGATGGTTACCCATGGAGGGATGACTACTGG	CARLSEDGYPWRDDYW	IGHV3-35	IGHD5-18	IGHJ4	8	19	26	38
1	1.443418013856813E-4	TGTGCGAGATTGTCGGAGGATGGTTACCCATGGAGGGATGACTACTGG	CARLSEDGYPWRDDYW	IGHV3-64	IGHD5-18	IGHJ4	8	19	26	38
1	1.443418013856813E-4	TGTGCGAGACTTTCGCCCTATGGTTCAGGGAGTTACTTTGACTACTGG	CARLSPYGSGSYFDYW	IGHV1-46	IGHD3-10	IGHJ4	8	17	32	33
1	1.443418013856813E-4	TGTGCGAGACATACTCAATTGGGGAGCGAGGACTACTTCGACCCCTGG	CARHTQLGSEDYFDPW	IGHV5-10-1	IGHD4-23	IGHJ5	11	30	35	36
1	1.443418013856813E-4	TGTGCGAGACACCTTTATGGTGCGGGGAGTTATTTCGTTGACTACTGG	CARHLYGAGSYFVDYW	IGHV5-10-1	IGHD3-10	IGHJ4	10	15	33	37
1	1.443418013856813E-4	TGTGCGAGACAGCCGTATAGCAGCTCGTCCAAAGCGTTTGACTACTGG	CARQPYSSSSKAFDYW	IGHV4-39	IGHD6-6	IGHJ4	10	14	29	36
1	1.443418013856813E-4	TGTGCGAGACAATCTACAGTGACTACATTCAAGAGCTTTGACTACTGG	CARQSTVTTFKSFDYW	IGHV5-10-1	IGHD4-11	IGHJ4	10	13	25	35
1	1.443418013856813E-4	TGTGCGAGAGTTCAAGGTGGAAGTCTCTACTCTACCTCTGATTACTGG	CARVQGGSLYSTSDYW	IGHV3-48	IGHD5-24	IGHJ4	9	23	29	38
1	1.443418013856813E-4	TGTGCGAGAGTGTATTTTTGGAGTGGTTTGTCCTACATGGACGTCTGG	CARVYFWSGLSYMDVW	IGHV1-3	IGHD3-3	IGHJ6	9	13	27	32
1	1.443418013856813E-4	TGTGCGAGAGTGGATGGCTATAGGGCAGTTGATGCCTTTGATATCTGG	CARVDGYRAVDAFDIW	IGHV4-31	IGHD5-24	IGHJ3	9	12	19	29
1	1.443418013856813E-4	TGTGCGAGAGCTCCGGGTATAGCAGCCGGGGTCTGGTTCGACCCCTGG	CARAPGIAAGVWFDPW	IGHV3-11	IGHD6-13	IGHJ5	9	12	25	32
1	1.443418013856813E-4	TGTGCGAGAGCGGACTTTGATACTGGTGGTTATTGGTTTGACTACTGG	CARADFDTGGYWFDYW	IGHV1-46	IGHD3-22	IGHJ4	9	13	33	36
1	1.443418013856813E-4	TGTGCGAGAGGTGACTTTAATGATATCAGATATGGGTTTGGCTTCTGG	CARGDFNDIRYGFGFW	IGHV4-34	IGHD3-22	IGHJ4	10	19	24	36
1	1.443418013856813E-4	TGTGCGAGAGGTGACTTTAATGATATCAGATATGGATTCCCCTTCTGG	CARGDFNDIRYGFPFW	IGHV4-31	IGHD2-21	IGHJ4	9	10	15	44
1	1.443418013856813E-4	TGTGCGAGAGGTGACTTCAATGATATCAGATATGGATTTGGTATCTGG	CARGDFNDIRYGFGIW	IGHV1-8	IGHD3-22	IGHJ4	10	19	24	44
1	1.443418013856813E-4	TGTGCGAGAGGTGACTTCAATGATATCAGATATGGATTTGGTATCTGG	CARGDFNDIRYGFGIW	IGHV4-34	IGHD3-22	IGHJ4	10	19	24	44
1	1.443418013856813E-4	TGTGCGAGAGGTGACCGTAATGACATCAGATATGGCTTTGCCCTCTGG	CARGDRNDIRYGFALW	IGHV3-23	IGHD5-24	IGHJ4	6	27	36	44
1	1.443418013856813E-4	TGTGCGAGAGGTGAATTTAATGATATAAGGTATGGATTTGCCCTCTGG	CARGEFNDIRYGFALW	IGHV1-8	IGHD3-22	IGHJ4	10	19	24	44
1	1.443418013856813E-4	TGTGCGAGAGGTGAATTCAATGATATCAGATATGGGTTTGCCCTCTGG	CARGEFNDIRYGFALW	IGHV3-33	IGHD3-22	IGHJ5	9	19	24	34
1	1.443418013856813E-4	TGTGCGAGAGGTGAATTGAATGATATCAGATATGGGTTTGCCCTCTGG	CARGELNDIRYGFALW	IGHV4-34	IGHD3-22	IGHJ5	10	19	24	34
1	1.443418013856813E-4	TGTGCGAGAGGACACACTATAGTGGGGTCTACCTGCCCAATTCACTGG	CARGHTIVGSTCPIHW	IGHV4-34	IGHD1-26	IGHJ4	10	17	25	43
1	1.443418013856813E-4	TGTGCGAGAGATTTTCCCTACGGTGACTATGACTGGTTCGACCCCTGG	CARDFPYGDYDWFDPW	IGHV3-30	IGHD4-17	IGHJ5	11	17	28	31
1	1.443418013856813E-4	TGTGCGAGAGATTTAGGCTATATGGGGTTGGGCTGGTTCGACCCCTGG	CARDLGYMGLGWFDPW	IGHV4-4	IGHD2-8	IGHJ5	11	16	21	32
1	1.443418013856813E-4	TGTGCGAGAGATTTAAGTGGGAGCTACGGGGGGGGTTTTGACTACTGG	CARDLSGSYGGGFDYW	IGHV1-3	IGHD1-26	IGHJ4	11	15	26	36
1	1.443418013856813E-4	TGTGCGAGAGATTCCCGATCTAGTCTCTACGGCTACTTTGACTACTGG	CARDSRSSLYGYFDYW	IGHV3-11	IGHD5-24	IGHJ4	11	23	30	32
1	1.443418013856813E-4	TGTGCGAGAGATTCCACCGGGTTGGCTGGCACATACTTTGACTACTGG	CARDSTGLAGTYFDYW	IGHV1-3	IGHD6-19	IGHJ4	11	22	28	33
1	1.443418013856813E-4	TGTGCGAGAGATCTCGGTGACTACCCGTACTGGTACTTCGATCTCTGG	CARDLGDYPYWYFDLW	IGHV4-31	IGHD4-17	IGHJ2	14	15	23	27
1	1.443418013856813E-4	TGTGCGAGAGATCTGGGGGTTGTGGTGGGCTACGGTATGGACGTCTGG	CARDLGVVVGYGMDVW	IGHV3-33	IGHD2-21	IGHJ6	13	19	27	36
1	1.443418013856813E-4	TGTGCGAGAGATCGGGGACATACTGGCTACGATTTATATGACTTCTGG	CARDRGHTGYDLYDFW	IGHV3-21	IGHD5-12	IGHJ4	12	15	33	38
1	1.443418013856813E-4	TGTGCGAGAGATCGGGGACATAGTGGCTACGATTTATATGACTGCTGG	CARDRGHSGYDLYDCW	IGHV3-21	IGHD5-12	IGHJ4	12	15	33	38
1	1.443418013856813E-4	TGTGCGAGAGATCGGGGACATAATGGTTACGATTTATATGACTATTGG	CARDRGHNGYDLYDYW	IGHV3-21	IGHD5-12	IGHJ4	12	15	33	38
1	1.443418013856813E-4	TGTGCGAGAGATGGGACGGTGGGACTCCCTCTGCCGCTTGACTACTGG	CARDGTVGLPLPLDYW	IGHV4-39	IGHD4-23	IGHJ4	12	15	21	37
1	1.443418013856813E-4	TGTGCGAGAGATGATGAGTGGGTGCCTCTGTACTACTTTGACCATTGG	CARDDEWVPLYYFDHW	IGHV3-53	IGHD1-26	IGHJ4	11	16	21	29
1	1.443418013856813E-4	TGTGCGAGAGATATTACTACGGTGACTACGGTTTGGTTCGACCCCTGG	CARDITTVTTVWFDPW	IGHV3-33	IGHD4-17	IGHJ5	11	15	29	33
1	1.443418013856813E-4	TGTGCGAGAGATAAGTTGGTGGCTGGTACGCCCCAATTTGACTACTGG	CARDKLVAGTPQFDYW	IGHV3-30	IGHD6-19	IGHJ4	11	18	29	36
1	1.443418013856813E-4	TGTGCGAGAGATAAGTTGGTGGCTGGTACGCCCCAATTTGACTACTGG	CARDKLVAGTPQFDYW	IGHV4-31	IGHD6-19	IGHJ4	11	18	29	36
1	1.443418013856813E-4	TGTGCGAGAGACTGCCGGACTACCAGCTGCTACTACATGGACGTCTGG	CARDCRTTSCYYMDVW	IGHV4-4	IGHD2-2	IGHJ6	10	20	28	29
1	1.443418013856813E-4	TGTGCGAGAGACTGCCGGACTACCAGCTGCTACTACATGGACGTCTGG	CARDCRTTSCYYMDVW	IGHV4-59	IGHD2-2	IGHJ6	10	20	28	29
1	1.443418013856813E-4	TGTGCGAGAGACAAGGTAGTTGGTGCCCCGGACTACTTTGACTACTGG	CARDKVVGAPDYFDYW	IGHV3-53	IGHD1-7	IGHJ4	10	15	20	31
1	1.443418013856813E-4	TGTGCGAGAGAGTATAGCAGCTCGTCCGGACGAGGGCTTGACTACTGG	CAREYSSSSGRGLDYW	IGHV4-31	IGHD6-6	IGHJ4	10	11	33	37
1	1.443418013856813E-4	TGTGCGAGAGAGGCGGAACAAACAGGTGGTCGCTTCCTTGACTACTGG	CAREAEQTGGRFLDYW	IGHV4-31	IGHD2-15	IGHJ4	10	24	33	37
1	1.443418013856813E-4	TGTGCGAGAGAACTCCTAAGGGGGGATGGAGGGTGGTTCGACCCCTGG	CARELLRGDGGWFDPW	IGHV3-11	IGHD3-16	IGHJ5	14	20	25	33
1	1.443418013856813E-4	TGTGCGAGAGAAATGATCGGAGTGGGAGCTACCCCAATTGACTACTGG	CAREMIGVGATPIDYW	IGHV3-30	IGHD1-26	IGHJ4	10	20	31	37
1	1.443418013856813E-4	TGTGCGAAGCAGGGGGGAAAGTTGACAGAAGAATACTTCCAGAACTGG	CAKQGGKLTEEYFQNW	IGHV3-23	IGHD3-16	IGHJ1	7	12	17	30
1	1.443418013856813E-4	TGTGCGAAGGATGTCGGGTTCGGGGCGTACTATGCTTTTGAAGTCTGG	CAKDVGFGAYYAFEVW	IGHV1-18	IGHD3-10	IGHJ3	6	16	24	31
1	1.443418013856813E-4	TGTGCGAAATTAGCTCAGGGTGGCTGGTTCAGCCACTTTGACTCTTGG	CAKLAQGGWFSHFDSW	IGHV3-48	IGHD6-19	IGHJ4	6	19	27	34
1	1.443418013856813E-4	TGTGCGAAATCGGGAGGATATTGGAGCCTAGAATCCTTTGACTACTGG	CAKSGGYWSLESFDYW	IGHV3-23	IGHD2-15	IGHJ4	8	14	22	35
1	1.443418013856813E-4	TGTGCGAAATGCTCTTACATGACTGCGGTGACCGTCCTTGATTCCTGG	CAKCSYMTAVTVLDSW	IGHV5-10-1	IGHD4-17	IGHJ5	6	17	31	43
1	1.443418013856813E-4	TGTGCGAAACATGGGGAGTGGGATTATTATGACAGTAGGTACTACTGG	CAKHGEWDYYDSRYYW	IGHV3-30	IGHD3-22	IGHJ4	6	22	37	40
1	1.443418013856813E-4	TGTGCGAAACAAAGGCTATTTGATGGTTCGGGTTCCTTTGACTCCTGG	CAKQRLFDGSGSFDSW	IGHV5-10-1	IGHD3-10	IGHJ4	10	22	31	35
1	1.443418013856813E-4	TGTGCGAAAGGGTATTGGGGGTATAGCAGTGGCTGGTACGACTACTGG	CAKGYWGYSSGWYDYW	IGHV3-23	IGHD6-19	IGHJ4	9	18	38	39
1	1.443418013856813E-4	TGTGCGAAAGATGGTCCTACGGTGTCCTACTACTACTTTGACTACTGG	CAKDGPTVSYYYFDYW	IGHV3-30	IGHD4-17	IGHJ4	11	16	23	30
1	1.443418013856813E-4	TGTGCACGGACGGTCAACTTTTATAGTGGGAGCCCGTTCGACCCCTGG	CARTVNFYSGSPFDPW	IGHV2-70	IGHD1-26	IGHJ5	9	21	32	35
1	1.443418013856813E-4	TGTGCACGGACGGTCAACTTTTATAGAGGGAGCCCGTTCGACCCCTGG	CARTVNFYRGSPFDPW	IGHV2-26	IGHD1-26	IGHJ5	9	21	32	35
1	1.443418013856813E-4	TGTGCACGGACGGAGATGTCTACTTCGACCGCGTGGTTCGACCCCTGG	CARTEMSTSTAWFDPW	IGHV2-70	IGHD5-24	IGHJ5	9	12	22	33
1	1.443418013856813E-4	TGTGCACGGACACATGTCAGTAATTTCGACCCTTATTTTGACTCCTGG	CARTHVSNFDPYFDSW	IGHV2-5	IGHD3-22	IGHJ4	6	18	23	36
1	1.443418013856813E-4	TGTGCACGAATGACTTATGATTCAGGGAGTCGACGTTTCGACTCCTGG	CARMTYDSGSRRFDSW	IGHV2-26	IGHD3-10	IGHJ5	7	15	29	36
1	1.443418013856813E-4	TGTGCACACAGACTTATAGCAGCAACTCAAGATGCTTTTGATATATGG	CAHRLIAATQDAFDIW	IGHV2-5	IGHD6-13	IGHJ3	12	14	23	26
1	1.443418013856813E-4	TGTGCAACGTGGGGCGGGTCGACGGTGACTTACCTGTCTGACTATTGG	CATWGGSTVTYLSDYW	IGHV1-18	IGHD4-17	IGHJ4	4	21	29	38
1	1.443418013856813E-4	TGTGCAACAGCCCCGCGAGGGAAGGCAACTCCAAATTTTGACTACTGG	CATAPRGKATPNFDYW	IGHV1-45	IGHD3-3	IGHJ4	6	27	34	36
1	1.443418013856813E-4	TGTGCAAGAGTAGATAGTAGGGGATACAGTTACGGTTTGGACGTCTGG	CARVDSRGYSYGLDVW	IGHV3-13	IGHD5-18	IGHJ6	9	21	36	37
1	1.443418013856813E-4	TGTGCAAGAGCCTCTGACCGTATCTCTTCTCGGTACTTTGACTCCTGG	CARASDRISSRYFDSW	IGHV3-11	IGHD4-17	IGHJ4	9	16	21	33
1	1.443418013856813E-4	TGTGCAAGAGATGTTCTTCCTACGATCAGGGATGCTTGTGATATCTGG	CARDVLPTIRDACDIW	IGHV3-74	IGHD5-12	IGHJ3	11	19	25	30
1	1.443418013856813E-4	TGTGCAAGAGATACTGATAATAGTGCACTTGGTGCTTTTGATGTCTGG	CARDTDNSALGAFDVW	IGHV3-13	IGHD3-22	IGHJ3	11	14	24	32
1	1.443418013856813E-4	TGTGCAAGAGAGGTTACTACGGCGACTGGACGCTACTTTGACTACTGG	CAREVTTATGRYFDYW	IGHV6-1	IGHD4-17	IGHJ4	10	15	26	32
1	1.443418013856813E-4	TGTGCAAGAGAATACGTTATAGCAGGAGCTGAGGTCGTTGACTGCTGG	CAREYVIAGAEVVDCW	IGHV3-74	IGHD6-13	IGHJ4	10	17	30	37
1	1.443418013856813E-4	TGTGCAAAAGATCGCAGGGGTTATGGTTCAGGGGCCCTTGACTACTGG	CAKDRRGYGSGALDYW	IGHV3-43	IGHD3-10	IGHJ4	11	21	32	37
1	1.443418013856813E-4	TGTACTAGGGGATATAGTGGAAACCACATTTATGCTTTGGATATCTGG	CTRGYSGNHIYALDIW	IGHV3-73	IGHD5-12	IGHJ3	7	9	19	31
1	1.443418013856813E-4	TGTACTAGGGGATACAGTGGCATCGGCATTTATGCTTTTGATATCTGG	CTRGYSGIGIYAFDIW	IGHV3-25	IGHD5-12	IGHJ3	4	9	20	31
1	1.443418013856813E-4	TGTACTAGGGGATACAGTGGGATAAATATCTATGCTTTTGACATCTGG	CTRGYSGINIYAFDIW	IGHV3-73	IGHD5-18	IGHJ3	7	9	16	31
1	1.443418013856813E-4	TGTACCGGACGTATAGCAACAACTGAAACTGATACTTTTGATATATGG	CTGRIATTETDTFDIW	IGHV3-15	IGHD6-13	IGHJ3	5	10	24	29
1	1.443418013856813E-4	TGTACGAGAGGTGACTTTAATGATATCAGATATGGATTTGGTATCTGG	CTRGDFNDIRYGFGIW	IGHV4-34	IGHD3-22	IGHJ3	10	19	24	36
1	1.443418013856813E-4	TGTACGAAGGGACAAACTGGTTATGGCCACACTGCCTCTAATGTCTGG	CTKGQTGYGHTASNVW	IGHV3-30	IGHD3-9	IGHJ3	6	15	23	43
1	1.443418013856813E-4	TGCGCGAGAGGTCTGTTGTGGTGGGGCCCTGAAGCTTTTGATATCTGG	CARGLLWWGPEAFDIW	IGHV3-64	IGHD2-21	IGHJ3	13	15	23	29
1	1.443418013856813E-4	TGCACCACAGACTGGAACGCAGTCAAGAAAAGTTCATTTGATATCTGG	CTTDWNAVKKSSFDIW	IGHV3-15	IGHD1-1	IGHJ3	10	11	18	36
1	1.443418013856813E-4	TATGCGAGACATGCTCAACTGGGGAGCGAGGACTACTTCGACCCCTGG	YARHAQLGSEDYFDPW	IGHV5-10-1	IGHD7-27	IGHJ5	12	16	24	36
1	1.443418013856813E-4	TGTTCAAGAGGTGGGAGCTACTCCAATGATCCTTTTGATATCTGG	CSRGGSYSNDPFDIW	IGHV3-74	IGHD1-26	IGHJ3	9	10	21	25
1	1.443418013856813E-4	TGTCTCCTTCTGTTGGAGACTACTTACGATGCTTTTGATATCTGG	CLLLLETTYDAFDIW	IGHV4-39	IGHD3-22	IGHJ3	2	18	23	27
1	1.443418013856813E-4	TGTCTCCTTCTGTTGGAGAGTGCTTACGATGCTGTTGATATCTGG	CLLLLESAYDAVDIW	IGHV3-33	IGHD3-3	IGHJ3	2	12	17	27
1	1.443418013856813E-4	TGTGTCAGGGAGCATAGTACCTCGTCTAAAGCTTTTGATATCTGG	CVREHSTSSKAFDIW	IGHV3-35	IGHD6-6	IGHJ3	4	9	25	30
1	1.443418013856813E-4	TGTGTCAGGGAGCATAGTACCTCGTCTAAAGCTTTTGATATCTGG	CVREHSTSSKAFDIW	IGHV3-74	IGHD6-6	IGHJ3	3	9	25	30
1	1.443418013856813E-4	TGTGTGCGCGGTCTTACTGTCATCTCGGGCTACTTTGACCTCTGG	CVRGLTVISGYFDLW	IGHV3-21	IGHD4-11	IGHJ4	3	13	19	29
1	1.443418013856813E-4	TGTGTGAGACTGATTATGATTCGAGGAAACTGGTTCGACACTTGG	CVRLIMIRGNWFDTW	IGHV5-10-1	IGHD3-16	IGHJ5	9	12	20	27
1	1.443418013856813E-4	TGTGTGAGACGTGCTTTAACCGGGTTTCACTACTTTGACCACTGG	CVRRALTGFHYFDHW	IGHV3-16	IGHD6-13	IGHJ4	8	11	24	28
1	1.443418013856813E-4	TGTGTGAGACGTGCTTTAACCGGGTTTCACTACTTTGACAACTGG	CVRRALTGFHYFDNW	IGHV3-35	IGHD6-13	IGHJ4	8	11	24	28
1	1.443418013856813E-4	TGTGTGAGACAAGCGTATTACTATAGTTCGGGGAGTCCATTTTGG	CVRQAYYYSSGSPFW	IGHV5-78	IGHD3-10	IGHJ4	8	13	35	42
1	1.443418013856813E-4	TGTGTGAGAGGCCAAGCTGGAACGACGAGGACTTTTGATATCTGG	CVRGQAGTTRTFDIW	IGHV3-52	IGHD1-1	IGHJ3	12	16	26	31
1	1.443418013856813E-4	TGTGTGAGAGAACAATTTGACTTCTGGAGTGGCTACCTCGACTGG	CVREQFDFWSGYLDW	IGHV1-2	IGHD5-12	IGHJ4	10	27	35	40
1	1.443418013856813E-4	TGTGTGAAACGACATAGCCTCAACTGGTACCTCCTTGACTACTGG	CVKRHSLNWYLLDYW	IGHV1-45	IGHD6-13	IGHJ4	3	13	29	34
1	1.443418013856813E-4	TGTGTGAAAGATAGGGGGGCAGTCATCCGCGACTTCGATCTCTGG	CVKDRGAVIRDFDLW	IGHV3-60	IGHD2-21	IGHJ2	11	18	24	31
1	1.443418013856813E-4	TGTGCTGCAGCCCGGGTGGGAGGTACCCTAAGCCTTGACTTCTGG	CAAARVGGTLSLDFW	IGHV1-46	IGHD1-26	IGHJ4	4	15	25	34
1	1.443418013856813E-4	TGTGCTAGCGAAGTGGTTATCGCTGGGTCGGGGTTCGACCCCTGG	CASEVVIAGSGFDPW	IGHV3-72	IGHD3-22	IGHJ5	7	11	19	31
1	1.443418013856813E-4	TGTGCCTCTGATTTTTGGAGTAGTTACAACAAGCTTGCCTACTGG	CASDFWSSYNKLAYW	IGHV3-30	IGHD3-3	IGHJ2P	4	9	25	40
1	1.443418013856813E-4	TGTGCCGGAGGTTATAGTGGCCCATACTACGGCATGGACGTCTGG	CAGGYSGPYYGMDVW	IGHV4-31	IGHD5-12	IGHJ6	4	12	20	24
1	1.443418013856813E-4	TGTGCCACCTTCAGATCGGACGAGAATGATGGTTTTGGAATCTGG	CATFRSDENDGFGIW	IGHV4-39	IGHD6-6	IGHJ3	4	16	23	25
1	1.443418013856813E-4	TGTGCCACGTATAGCAGCTCGTTCCGATACTACTTTGACTACTGG	CATYSSSFRYYFDYW	IGHV3-21	IGHD6-6	IGHJ4	4	8	21	27
1	1.443418013856813E-4	TGTGCCAGAGTGTCCACCCCGGTCGACAACTGGTTCGACCCCTGG	CARVSTPVDNWFDPW	IGHV1-2	IGHD1-7	IGHJ5	9	18	22	25
1	1.443418013856813E-4	TGTGCCAGAGATCTTTCTGCCTCGCTCGATGCTTTGGAATTGTGG	CARDLSASLDALELW	IGHV4-31	.	IGHJ3	13	-1	-1	27
1	1.443418013856813E-4	TGTGCCAGAACGCTGGGATTCGGGGACAACTGGTTCGACCTCTGG	CARTLGFGDNWFDLW	IGHV1-18	IGHD3-10	IGHJ5	8	18	24	25
1	1.443418013856813E-4	TGTGCGGAGGATCCTCCCGGCAGTGGCTGGGCCTTTGAGTACTGG	CAEDPPGSGWAFEYW	IGHV3-21	IGHD6-19	IGHJ4	5	19	29	32
1	1.443418013856813E-4	TGTGCGATTGAACCGGTGACTGGCACCTATTATTGTGACTCCTGG	CAIEPVTGTYYCDSW	IGHV1-46	IGHD2-21	IGHJ4	6	14	21	35
1	1.443418013856813E-4	TGTGCGATTGAAGCGGTGACTGGCACCTATTACTTTGGCTCCTGG	CAIEAVTGTYYFGSW	IGHV5-10-1	IGHD2-21	IGHJ4	6	14	21	30
1	1.443418013856813E-4	TGTGCGATTGAAGCGGTGACTGGCACGTATTACTTTGGCTCCTGG	CAIEAVTGTYYFGSW	IGHV1-46	IGHD3-10	IGHJ5	6	24	37	40
1	1.443418013856813E-4	TGTGCGATTGAAGCGGTGACTGGCACATATTACTTTGGCGCCTGG	CAIEAVTGTYYFGAW	IGHV5-10-1	IGHD2-21	IGHJ4	6	14	21	30
1	1.443418013856813E-4	TGTGCGATAGACTTGTATGGATACAGCTATGGATCTGACTACTGG	CAIDLYGYSYGSDYW	IGHV3-21	IGHD5-18	IGHJ4	10	17	31	35
1	1.443418013856813E-4	TGTGCGACTACGCGATTTGTCGATGAGCGGTGGTTCGACCCCTGG	CATTRFVDERWFDPW	IGHV1-2	IGHD3-3	IGHJ5	6	12	17	30
[truncated: 332 more rows]
