# Supplementary material for: Biomarkers and Immune Repertoire Metrics Identified by Peripheral Blood Transcriptomic Sequencing Reveal the Pathogenesis of COVID-19
Source: Front Immunol. 2021 Aug 24;12:677025. doi: 10.3389/fimmu.2021.677025 (PMC8421539; doi:10.3389/fimmu.2021.677025)
Supplement: Supplementary file 1 [file DataSheet_1.zip › TCR_BCR/IGH/convert.SRR12007841.clonotypes.IGH.txt]

count	freq	cdr3nt	cdr3aa	v	d	j	VEnd	DStart	DEnd	JStart
985	0.05305682736331807	TGTGCGAAAGCCGAGAAGTACAGCAGCTCGCCAATTGACTACTGG	CAKAEKYSSSPIDYW	IGHV3-23	IGHD6-6	IGHJ4	9	16	29	34
387	0.020845677349851873	TGTGCACGGATGGTCCTTGGGATGGGCCTCTTTTACAGCAGCAGCTGGTACGAAATTGACCACTGG	CARMVLGMGLFYSSSWYEIDHW	IGHV2-26	IGHD6-13	IGHJ4	10	36	51	55
309	0.016644223000269322	TGTGCGAAAGGCGTTGGGACCCTTCGTAGTGGTTACTTTCAGAGGGCTTTTGATATTTGG	CAKGVGTLRSGYFQRAFDIW	IGHV3-23	IGHD3-22	IGHJ3	9	25	34	45
217	0.011688661459736063	TGTGCACGGATGGTCCTTGGGCTGGGCCTCTTTTATAGCAGTACCTGGTACGAAATTGACCACTGG	CARMVLGLGLFYSSTWYEIDHW	IGHV2-26	IGHD6-13	IGHJ4	10	33	51	55
188	0.010126582278481013	TGTGCACGGATGGTCCTTGGGATGGGCCTCTTTTACACCAGCAGCTGGTACGAAATTGACCACTGG	CARMVLGMGLFYTSSWYEIDHW	IGHV2-26	IGHD6-13	IGHJ4	10	38	51	55
182	0.009803393482359278	TGTGCACGGATGGTGTTAGAGCCGGGCCTCTTTTATACCAGCTTCTCGTACGGCATTGACTACTGG	CARMVLEPGLFYTSFSYGIDYW	IGHV2-26	IGHD2-2	IGHJ4	10	35	42	55
172	0.009264745488823055	TGTGCGATAGCCGGGGAGTGGGAGCTACCAGAGATTGAGTACTGG	CAIAGEWELPEIEYW	IGHV1-18	IGHD1-26	IGHJ4	6	16	27	34
168	0.009049286291408564	TGTGCACGGATGGTCCTTGGGATGGGCCTCTTTTACAGCAGCAGTTGGTACGAAATTGACCACTGG	CARMVLGMGLFYSSSWYEIDHW	IGHV2-26	IGHD6-13	IGHJ4	10	36	51	55
139	0.007487207110153515	TGTGCACGGATGGTGCTAGAGCCGGGCCTCCTTTATACCAGCTTCTCGTACGGTATTGACTACTGG	CARMVLEPGLLYTSFSYGIDYW	IGHV2-26	IGHD2-2	IGHJ4	10	35	42	55
111	0.005978992728252087	TGTGCCGCATCCACCCCCCGAGATTTATTCTCTATGGTTGATCCTTTTGATGTCTGG	CAASTPRDLFSMVDPFDVW	IGHV4-30-2	IGHD3-10	IGHJ3	5	31	37	38
111	0.005978992728252087	TGTGCGATAGTCGGGGAGTGGGAGCTACCAGCGATTGACTACTGG	CAIVGEWELPAIDYW	IGHV1-69	IGHD1-26	IGHJ4	6	16	27	34
108	0.00581739833019122	TGTGCGATAGCCGGGGAGTGGGAGCTACCAGAGATTGAGTACTGG	CAIAGEWELPEIEYW	IGHV1-69	IGHD1-26	IGHJ4	6	16	27	34
104	0.005601939132776731	TGTGCACGGATGGTCCTTGGCCTGGGCCTCTTTTATACTAGTACCTGGTACGAAATTGACTATTGG	CARMVLGLGLFYTSTWYEIDYW	IGHV2-26	IGHD6-13	IGHJ4	10	44	51	55
95	0.005117155938594129	TGTGCACGGATGGTCCTTGGAATGGGCCTCTTTTACACCACCAGCTGGTACGAAATTGACCACTGG	CARMVLGMGLFYTTSWYEIDHW	IGHV2-26	IGHD6-13	IGHJ4	10	41	51	55
93	0.005009426339886884	TGTGCGAGGAGAACGATTCTTGGAGCGGTCTACTACTACCACTACATGGACGTCTGG	CARRTILGAVYYYHYMDVW	IGHV3-11	IGHD3-3	IGHJ6	7	12	28	29
90	0.004847831941826017	TGTGCACGGATGGTCCTTGGCCTGGGCCTCTTTTATAGCAGTACCTGGTACGAAATTGACCACTGG	CARMVLGLGLFYSSTWYEIDHW	IGHV2-26	IGHD6-13	IGHJ4	10	33	51	55
89	0.004793967142472395	TGTGCGAAAGCAAGCGTTCGATTGAAAATTGTAGTGGTGGTAGCTCTTACTCCTGCGGACTGGTACTTCGATCTCTGG	CAKASVRLKIVVVVALTPADWYFDLW	IGHV3-11	IGHD2-15	IGHJ2	6	27	52	58
88	0.004740102343118772	TGTGCGAGACAGGGAGCAGTTACGGTTTATGGAGTAGTTCTTAACTACTTTGACAACTGG	CARQGAVTVYGVVLNYFDNW	IGHV7-4-1	IGHD3-3	IGHJ4	8	19	42	43
84	0.004524643145704282	TGTGCACGGATGGTCCTTGGCATGGGCCTCTTTTACAGCAGCAGTTGGTACGAACTTGACCACTGG	CARMVLGMGLFYSSSWYELDHW	IGHV2-26	IGHD6-13	IGHJ4	10	36	51	55
84	0.004524643145704282	TGTGCACGGATGGTCCTTGGGATGGGCCTCTTTTACAGCAGCAGCTGGTACGATATTGACCACTGG	CARMVLGMGLFYSSSWYDIDHW	IGHV2-26	IGHD6-13	IGHJ4	10	36	51	55
83	0.00447077834635066	TGTGCAAAAGATATTTACAGTAATCCCCCTCACTACTTTGACTACTGG	CAKDIYSNPPHYFDYW	IGHV3-9	IGHD4-11	IGHJ4	13	15	22	31
80	0.0043091839482897925	TGTGCACGGATGGTCCTTGGCATGGGCCTCTTTTACAGCAGCAGCTGGTACGAACTTGACCACTGG	CARMVLGMGLFYSSSWYELDHW	IGHV2-26	IGHD6-13	IGHJ4	10	36	51	55
80	0.0043091839482897925	TGTGCAACAGATTCGATTTTTGGAGTGGTTATTTACGCTTTTGCTTTCTGG	CATDSIFGVVIYAFAFW	IGHV1-24	IGHD3-3	IGHJ3	11	13	32	36
80	0.0043091839482897925	TGTGCGGCTTACTTTGGTTCGGGGACTTATTTTAATGACTACTGG	CAAYFGSGTYFNDYW	IGHV3-23	IGHD3-10	IGHJ4	5	8	34	35
77	0.004147589550228925	TGTGCACGGATGGTCCTTGGGATGGGCCTCTTCTACAGTAGTAGCTGGTACGAAATAGACCACTGG	CARMVLGMGLFYSSSWYEIDHW	IGHV2-26	IGHD6-13	IGHJ4	10	42	51	57
74	0.0039859951521680585	TGTGCAACAGGCCCCCCCGATTTTTGGAGTGGTCTTGACTACTGG	CATGPPDFWSGLDYW	IGHV1-24	IGHD3-3	IGHJ4	9	17	32	34
69	0.0037166711553999463	TGTGCCATAGCCGGGGAGTGGGAGCTACCAGAGATTGACTACTGG	CAIAGEWELPEIDYW	IGHV1-69	IGHD1-26	IGHJ4	4	16	27	34
66	0.003555076757339079	TGTGCACGGATGGTGTTAGGGACGGGCCTCTTTTATACCAGCTTCTGGTACGAAATTGACTACTGG	CARMVLGTGLFYTSFWYEIDYW	IGHV2-26	IGHD6-13	IGHJ4	10	33	51	55
66	0.003555076757339079	TGTGCGAAAGATCCCTTCTACGATTTTTGGAGTGGTTATTTCTTTGACTACTGG	CAKDPFYDFWSGYFFDYW	IGHV3-23	IGHD3-3	IGHJ4	12	18	39	41
63	0.0033934823592782115	TGTGCACGGATGGTCCTTGGGATGGGCCTCTTTTACAGCAGCAGCTGGTACGAAATAGACCACTGG	CARMVLGMGLFYSSSWYEIDHW	IGHV2-26	IGHD6-13	IGHJ4	10	36	51	57
63	0.0033934823592782115	TGTGCAACGGAGTCCGTGGGGTTGGTGGTAATATATGCTTTTGAAAATTGG	CATESVGLVVIYAFENW	IGHV1-24	IGHD2-15	IGHJ3	7	22	29	34
62	0.0033396175599245894	TGTGCGAAACGGGCAGCAGTCTTCATGATCGACTCCTACCGCTACCACATGGACTTGTGG	CAKRAAVFMIDSYRYHMDLW	IGHV3-30	IGHD2-21	IGHJ6	6	14	20	31
57	0.003070293563156477	TGTTTTAGAAGCCCAAGTGGAGTGACCTATTTCTACCACATGGACGTCTGG	CFRSPSGVTYFYHMDVW	IGHV5-51	IGHD3-3	IGHJ6	2	17	23	32
56	0.003016428763802855	TGTGCGAGAGGCGTCCGGTATTACAATTTTTTGACTGCTTACCTGAACTACTACTTCTACTACATGGACGTCTGG	CARGVRYYNFLTAYLNYYFYYMDVW	IGHV1-8	IGHD3-9	IGHJ6	11	17	40	46
56	0.003016428763802855	TGTGCGAAAAGGGCAAAGGGGGATGGTAGTATTTTCCTAGATGCTTTTGATGTCTGG	CAKRAKGDGSIFLDAFDVW	IGHV3-23	IGHD2-15	IGHJ3	8	23	28	39
55	0.0029625639644492324	TGTGCGAGAGATCACCCGATTACGATTTTTGGAGTGGCCACCGGCTACTACTACTACATGGACGTCTGG	CARDHPITIFGVATGYYYYMDVW	IGHV3-64	IGHD3-3	IGHJ6	12	18	36	44
55	0.0029625639644492324	TGTGCACGGATGGTCCTAGAGCCGGGCCTCTTTTACACCAGCTTCTCGTACGAAATTGACTACTGG	CARMVLEPGLFYTSFSYEIDYW	IGHV2-26	IGHD2-2	IGHJ4	10	36	42	55
50	0.00269323996768112	TGTGCGAGAGGCGTCCGATATTACAATTTTTTGACTGGTTACCTGAACTACTTCTTCTACTACATGGACGTCTGG	CARGVRYYNFLTGYLNYFFYYMDVW	IGHV1-8	IGHD3-9	IGHJ6	11	18	40	46
50	0.00269323996768112	TGTGCACGGATGGTCCTTGGGATGGGCCTCTTTTACACCAGCAGCTGGTACGATATTGACCACTGG	CARMVLGMGLFYTSSWYDIDHW	IGHV2-26	IGHD6-13	IGHJ4	10	38	51	55
48	0.0025855103689738754	TGTGCGAGAGGCGTCCGATATTACAATTTTTTGACTGCTTACTTGAACTACTACTTCTACTACATGGACGTCTGG	CARGVRYYNFLTAYLNYYFYYMDVW	IGHV1-8	IGHD3-9	IGHJ6	11	18	40	46
48	0.0025855103689738754	TGTGCGAGAGAGATGCCCGTGGGAACGCCACTTGACTACTGG	CAREMPVGTPLDYW	IGHV4-4	IGHD1-1	IGHJ4	10	21	26	31
46	0.0024777807702666306	TGTGCGATAGCCGGGGAGTGGGAGCTACCAGAGATTGACTACTGG	CAIAGEWELPEIDYW	IGHV1-69	IGHD1-26	IGHJ4	6	16	27	34
46	0.0024777807702666306	TGTGCGATAGCCGGGGAGTGGGAGCTACCAGAGATTGAGTACTGG	CAIAGEWELPEIEYW	IGHV1-2	IGHD1-26	IGHJ4	6	16	27	34
45	0.0024239159709130084	TGTGCGAGGAGAACGATTTTAGGAGCAGTCTACTACTACCACTACATGGACGTCTGG	CARRTILGAVYYYHYMDVW	IGHV3-21	IGHD3-3	IGHJ6	7	12	24	29
45	0.0024239159709130084	TGTGCAACAGAGGACATTGTAGCGATTACCGTGATATATGCTCTTCAAATCTGG	CATEDIVAITVIYALQIW	IGHV1-24	IGHD5-24	IGHJ3	10	15	22	37
43	0.0023161863722057636	TGTGCACGGATGGTCCTTGGGATGGGCCTCTTGTACACTAGCAGCTGGTACGAGATAGACCACTGG	CARMVLGMGLLYTSSWYEIDHW	IGHV2-26	IGHD2-2	IGHJ4	10	38	50	57
43	0.0023161863722057636	TGTGCACGGATGGTCCTTGGAATGGGCCTCTTTTACACCACCAGCTGGTACGAAATTGATCACTGG	CARMVLGMGLFYTTSWYEIDHW	IGHV2-26	IGHD6-13	IGHJ4	10	41	51	61
42	0.002262321572852141	TGTGCCGCATCCACCCCCCGAGATTTATTCTCTATGGTTGATCCTTTTGATGTCTGG	CAASTPRDLFSMVDPFDVW	IGHV4-39	IGHD3-10	IGHJ3	4	31	37	38
42	0.002262321572852141	TGTGCGAGGAGAACGATTTTGGGAGCGCTTTATTACTACCACTACATGGACGTCTGG	CARRTILGALYYYHYMDVW	IGHV3-21	IGHD3-3	IGHJ6	7	12	24	33
41	0.002208456773498519	TGTGCACGGATGGTCCTTGGGGTGGGCCTCTTTTACACCAGCACCTGGTACGAACTTGACCACTGG	CARMVLGVGLFYTSTWYELDHW	IGHV2-26	IGHD6-13	IGHJ4	10	38	51	55
40	0.0021545919741448962	TGTGCAGCCTCCGGGGCGATTTTTGGAGTGGTCGTTTATGCTTTTGAGCTCTGG	CAASGAIFGVVVYAFELW	IGHV1-24	IGHD3-3	IGHJ3	5	16	31	37
40	0.0021545919741448962	TGTGCGATAGCCGGGGAGTGGGAGCTACCAGAGATTGACTACTGG	CAIAGEWELPEIDYW	IGHV1-18	IGHD1-26	IGHJ4	6	16	27	34
39	0.002100727174791274	TGTGCGAGGAGAACGATCTTGGGAGCGGTTTATTACTACCACTTCATGGACGTCTGG	CARRTILGAVYYYHFMDVW	IGHV3-74	IGHD3-3	IGHJ6	4	12	29	33
39	0.002100727174791274	TGTGCGATAGCCGGGGAGTGGGAGCTACCAGATATTGAGTACTGG	CAIAGEWELPDIEYW	IGHV1-18	IGHD1-26	IGHJ4	6	16	27	34
39	0.002100727174791274	TGTACAAGAACTCTGGCTGGACACAGTTGGTTCGATCCGTGG	CTRTLAGHSWFDPW	IGHV3-74	IGHD6-19	IGHJ5	8	13	19	27
38	0.0020468623754376514	TGTGCGAAAGCAAGCGTTCGATTGAAAATTGTAGTGGTGGTAGCTCTTACTCCTGCGGACTGGTACTTCGATCTCTGG	CAKASVRLKIVVVVALTPADWYFDLW	IGHV4-4	IGHD2-15	IGHJ2	6	27	52	58
38	0.0020468623754376514	TGTGTCAGTGGGGCGATGACCGACGTAGACTACTGG	CVSGAMTDVDYW	IGHV1-69D	IGHD1-1	IGHJ4	3	20	25	27
37	0.0019929975760840293	TGTGCACGGATGGTGCTAGAGCCGGGCCTCTTTTACACCAGCTTCTCGTACGAAATTGACTACTGG	CARMVLEPGLFYTSFSYEIDYW	IGHV2-26	IGHD2-2	IGHJ4	10	36	42	55
37	0.0019929975760840293	TGTACGCGAGGCGAACGGTATTACGATTTTTGGACTGATTACTCTGCTGAATACTTCCTCCACTGG	CTRGERYYDFWTDYSAEYFLHW	IGHV1-8	IGHD3-3	IGHJ1	11	17	40	45
37	0.0019929975760840293	TGTGCGAGACAACCCGGAGGGTGTAGTGATAGCGGCTGTTATGAAGGATATGACTACTGG	CARQPGGCSDSGCYEGYDYW	IGHV5-10-1	IGHD2-15	IGHJ4	10	21	27	50
37	0.0019929975760840293	TGTGCAACAGATGCGATTTTTGGAGTGGTTATTTACGCCTTTGCTCTCTGG	CATDAIFGVVIYAFALW	IGHV1-24	IGHD3-3	IGHJ3	11	13	32	39
36	0.0019391327767304067	TGTGCACGGATGGTCCTAGGCTTGGGCCTCTTTTACAGCAGCACCTGGTACGAACTTGACCACTGG	CARMVLGLGLFYSSTWYELDHW	IGHV2-26	IGHD6-13	IGHJ4	10	36	51	55
36	0.0019391327767304067	TGTGCACGGATGGTGCTAGAGCCGGGCCTCTTTTACACCAGTTTCTCGTACGAGATTGACTACTGG	CARMVLEPGLFYTSFSYEIDYW	IGHV2-26	IGHD2-8	IGHJ4	10	33	39	55
36	0.0019391327767304067	TGTGCAACGGAGTCCGTGGGATTGGTGGTTATTTATGCTTTTGAAAATTGG	CATESVGLVVIYAFENW	IGHV1-24	IGHD3-22	IGHJ3	7	24	32	34
35	0.0018852679773767843	TGTGCGAGAGCAGTTCGGCTTCAAATTACTATGATGATAGTATACCGATTATATGGAGGAGGCTCCCTTGACTACTGG	CARAVRLQITMMIVYRLYGGGSLDYW	IGHV4-34	IGHD3-22	IGHJ4	9	24	34	67
35	0.0018852679773767843	TGTGCACGCATGGTCCTTGGGATGGGCCTCTTCTACACTAGTAGCTGGTACGAAATAGACCACTGG	CARMVLGMGLFYTSSWYEIDHW	IGHV2-26	IGHD6-13	IGHJ4	7	42	51	57
35	0.0018852679773767843	TGTGCACGGATGGTCCTTGGCATGGGCCTCTTCTACAGTAGTAGCTGGTACGAAATAGACCACTGG	CARMVLGMGLFYSSSWYEIDHW	IGHV2-26	IGHD6-13	IGHJ4	10	42	51	57
35	0.0018852679773767843	TGTACGAGAGGCGAACGGTATTACGATTTTTGGAGTGGTTACTCTGCTGAATACTTCCACCACTGG	CTRGERYYDFWSGYSAEYFHHW	IGHV1-8	IGHD3-3	IGHJ1	11	17	40	45
35	0.0018852679773767843	TGTGCAACAGATTCGATTTTTGGAGTGGTGATTTACGCTTTTGCTTTCTGG	CATDSIFGVVIYAFAFW	IGHV1-24	IGHD3-3	IGHJ3	11	13	32	36
35	0.0018852679773767843	TGTGCGAGAGAGAGTATAGCAGCAGCTGGTAGGGAATTTGACTACTGG	CARESIAAAGREFDYW	IGHV1-2	IGHD6-13	IGHJ4	10	13	30	36
34	0.0018314031780231619	TGTGCGAGAGCAGTTCGGCTTCAAATTACTATGATGATAGTATACCGGTTATATGGAGGAGGCTCCCTTGACTACTGG	CARAVRLQITMMIVYRLYGGGSLDYW	IGHV4-34	IGHD3-22	IGHJ4	9	24	34	67
34	0.0018314031780231619	TGTGCACGGATGGTCCTTGGCCTGGGCCTCTTTTATACTAGTACCTGGTACGAAATTGACCACTGG	CARMVLGLGLFYTSTWYEIDHW	IGHV2-26	IGHD6-13	IGHJ4	10	44	51	55
33	0.0017775383786695395	TGTGCAACAACGCTTTTACCAAGTAGACATGGCTACAATCCGAGCATGGACGTCTGG	CATTLLPSRHGYNPSMDVW	IGHV1-24	IGHD5-24	IGHJ6	8	22	38	44
32	0.001723673579315917	TGTGCGAGGAGAACGATTCTTGGAGCGGTTTATTACTACCACTACATGGACGTCTGG	CARRTILGAVYYYHYMDVW	IGHV3-21	IGHD3-3	IGHJ6	7	12	29	33
31	0.0016698087799622947	TGTGCCCGGATGGTCCTTGGGATGGGCCTCTTTTACAGCAGCAGCTGGTACGAAATTGACCACTGG	CARMVLGMGLFYSSSWYEIDHW	IGHV2-26	IGHD6-13	IGHJ4	10	36	51	55
31	0.0016698087799622947	TGTGCACGGATGGTCCTTGGGCTGGGCCTCTTTTATAGTAGTACCTGGTACGAAATTGACCACTGG	CARMVLGLGLFYSSTWYEIDHW	IGHV2-26	IGHD2-2	IGHJ4	10	35	44	55
31	0.0016698087799622947	TGTGCGAAACGGGCAGCAGTCTTCATGATCGACTCCTACCGCTACTACATGGACGTGTGG	CAKRAAVFMIDSYRYYMDVW	IGHV3-30	IGHD2-21	IGHJ6	6	14	20	31
31	0.0016698087799622947	TGTGCGAGGAGAACGATTCTTGGAGCGGTTTATTACTACCATTACATGGACGTCTGG	CARRTILGAVYYYHYMDVW	IGHV3-21	IGHD3-3	IGHJ6	7	12	29	33
30	0.0016159439806086723	TGTGCACGGATGGTCCTTGGGCTGGGCCTCTTTTATAGCAGTACCTGGTACGAAATTGACCACTGG	CARMVLGLGLFYSSTWYEIDHW	IGHV2-26	IGHD6-13	IGHJ1	10	33	51	60
30	0.0016159439806086723	TGTGCCAGAGATGGGGAGTGGGAGCTACTGGGCGCTTTTGATATCTGG	CARDGEWELLGAFDIW	IGHV4-30-2	IGHD1-26	IGHJ3	11	16	28	33
29	0.0015620791812550499	TGTGCGAAACGGGCAGCAGTCTTCATGATCGACTCCTACCGGTACTATATGGACGTGTGG	CAKRAAVFMIDSYRYYMDVW	IGHV3-30	IGHD2-21	IGHJ6	6	14	20	42
29	0.0015620791812550499	TGTGCAAAAGATGGTGGATACAGATATGGTTACTTTGACCACTGG	CAKDGGYRYGYFDHW	IGHV3-43	IGHD5-18	IGHJ4	11	13	29	30
28	0.0015082143819014275	TGTGCACGGATGGTGCTAGAGCCGGGCCTCTTTTACACCAGCTTCTCGTACGAGATTGACTACTGG	CARMVLEPGLFYTSFSYEIDYW	IGHV2-26	IGHD2-2	IGHJ4	10	36	42	55
27	0.001454349582547805	TGTGCCGCATCCACCCCCCGAGATTTATTCAGTATGGTTGATCCTTTTGATGTCTGG	CAASTPRDLFSMVDPFDVW	IGHV4-39	IGHD3-10	IGHJ3	4	15	20	38
27	0.001454349582547805	TGTGCGAGGAGAACGATTCTTGGAGCGGTCTACTACTACCACTACATGGACGTCTGG	CARRTILGAVYYYHYMDVW	IGHV4-4	IGHD3-3	IGHJ6	7	12	28	29
27	0.001454349582547805	TGTGCGAGAGACCGTGACTTAACTGGGGCCCCACATGATGCTTTTGATATCTGG	CARDRDLTGAPHDAFDIW	IGHV1-2	IGHD7-27	IGHJ3	10	19	27	33
27	0.001454349582547805	TGTGCGAGGGGTCATGACTACAGTAACTACGCGTTTTACTTTGACTACTGG	CARGHDYSNYAFYFDYW	IGHV1-69	IGHD4-11	IGHJ4	7	10	30	36
26	0.0014004847831941827	TGTGCGAGAGGCATCCGTTATTACAATTTTTTGACTGGTTTCTTGAACTACCACTTCTACTACATGGACGTCTGG	CARGIRYYNFLTGFLNYHFYYMDVW	IGHV1-8	IGHD3-9	IGHJ6	11	18	39	46
26	0.0014004847831941827	TGTGCGAGAGATCTCGGACACTTTGGTTCGGGAAATTACTATGGCCTAGATTCTGATGCTTTTGATTTCTGG	CARDLGHFGSGNYYGLDSDAFDFW	IGHV3-21	IGHD3-10	IGHJ3	14	19	41	53
26	0.0014004847831941827	TGTACTAGAGCCCCCTCACGGGTTTACTATGAAAGTAGTGGTTTATACTACTACTACTACATGGACGTCTGG	CTRAPSRVYYESSGLYYYYYMDVW	IGHV3-49	IGHD3-22	IGHJ6	9	23	42	45
26	0.0014004847831941827	TGTGCGAGAGCAAACAGTGGCTATGATAGTAGTGGTTATTACTACGGGGATGCTTTTGATATCTGG	CARANSGYDSSGYYYGDAFDIW	IGHV4-4	IGHD3-22	IGHJ3	9	20	45	48
26	0.0014004847831941827	TGTGCACGGATGGTCCTTGGGATGGGCCTCTTTTACAGCAGCAGCTGGTACGAACTTGACCACTGG	CARMVLGMGLFYSSSWYELDHW	IGHV2-26	IGHD6-13	IGHJ4	10	36	51	55
25	0.00134661998384056	TGTGCGAGAGGCGTCCGGTATTATAATTTTTTGACTGGTTACCTGAACTACTACTTCTACTACATGGACGTCTGG	CARGVRYYNFLTGYLNYYFYYMDVW	IGHV1-8	IGHD3-9	IGHJ6	11	17	40	46
25	0.00134661998384056	TGTGCCGCATCCACCCCCCGAGATTTATTCAGTATGGTTGATCCTTTTGATGTCTGG	CAASTPRDLFSMVDPFDVW	IGHV4-30-2	IGHD3-10	IGHJ3	5	15	20	38
25	0.00134661998384056	TGTGCAACAGGCCCAGTAGTACCAGCTGCCTCCCGTTGGCTCGACCCCTGG	CATGPVVPAASRWLDPW	IGHV1-24	IGHD2-2	IGHJ5	9	14	28	36
25	0.00134661998384056	TGTGCGAGAGAGGGTTACGATTTTTGGAGTGGTTATTATGACTACTGG	CAREGYDFWSGYYDYW	IGHV3-21	IGHD3-3	IGHJ4	10	14	37	38
25	0.00134661998384056	TGTGCAAAAGATGCTGGCTACGGCTATGGTTACTTTGACTACTGG	CAKDAGYGYGYFDYW	IGHV3-43	IGHD5-18	IGHJ4	11	14	29	30
24	0.0012927551844869377	TGTGCGAAACGGGCAGCAGTCTTCATGATCGACTCCTACCGGTACTACATGGACGTGTGG	CAKRAAVFMIDSYRYYMDVW	IGHV3-30	IGHD2-21	IGHJ6	6	14	20	42
24	0.0012927551844869377	TGTATTAGAAGCCCAAGTGGAGTGACCTATTACTACCACATGGACGTCTGG	CIRSPSGVTYYYHMDVW	IGHV5-51	IGHD3-3	IGHJ6	2	17	23	26
24	0.0012927551844869377	TGTGCAACAGGCCCCCTTTTTCGGGGGAGCTGGTTCGACCCCTGG	CATGPLFRGSWFDPW	IGHV1-24	IGHD3-10	IGHJ5	9	19	25	29
23	0.0012388903851333153	TGTGCGATAGCCGGGGAGTGGGAGCTACCAGAGACTGACTACTGG	CAIAGEWELPETDYW	IGHV1-18	IGHD1-26	IGHJ4	6	16	27	35
22	0.001185025585779693	TGTGCGAGAGGCGAACGGTATTACGATTTTTGGAGTGGTTACTCTGCTGAATACTTCCACCACTGG	CARGERYYDFWSGYSAEYFHHW	IGHV1-8	IGHD3-3	IGHJ1	11	17	40	45
22	0.001185025585779693	TGTGCACGGATGGTCCTTGGCTTGGGCCTCTTTTACAGCAGCACCTGGTACGAACTTGACCACTGG	CARMVLGLGLFYSSTWYELDHW	IGHV2-26	IGHD6-13	IGHJ4	10	36	51	55
22	0.001185025585779693	TGTGCACGGATGGTCCTTGGGATGGGCCTCTTCTACACTAGTAGCTGGTACGAAATAGACCACTGG	CARMVLGMGLFYTSSWYEIDHW	IGHV2-26	IGHD6-13	IGHJ4	10	42	51	57
22	0.001185025585779693	TGTACGAGAGGCGAACGGTATTACGATTTTTGGAGTGATTACTCTGCTGAATACTTCCTCCACTGG	CTRGERYYDFWSDYSAEYFLHW	IGHV1-8	IGHD3-3	IGHJ1	11	17	40	45
22	0.001185025585779693	TGTGCGAAAGTAGGTGCGATTGGACTACTTTACTACTATTATTACATGGACGTCTGG	CAKVGAIGLLYYYYYMDVW	IGHV3-23	IGHD3-22	IGHJ6	9	23	28	30
22	0.001185025585779693	TGTGCGATAGTCGGTGAGTGGGAGCTACCAGCGATTGACTACTGG	CAIVGEWELPAIDYW	IGHV1-18	IGHD1-26	IGHJ4	6	16	27	34
22	0.001185025585779693	TGTGCGAGAGGAGTACCTGGATTCTGG	CARGVPGFW	IGHV4-34	IGHD2-2	IGHJ4	10	11	16	23
21	0.0011311607864260705	TGTGCACGGATGGTACTAGAGCCGGGCCTCTTCTATACCAGTTTCTCGTACGGGATTGACTACTGG	CARMVLEPGLFYTSFSYGIDYW	IGHV2-26	IGHD6-19	IGHJ4	10	25	38	55
21	0.0011311607864260705	TGTACACGAATGGTCCTTGGGATGGGCCTCTTTTACAGCAGCAGCTGGTACGAAATTGACCACTGG	CTRMVLGMGLFYSSSWYEIDHW	IGHV2-26	IGHD6-13	IGHJ4	7	36	51	55
21	0.0011311607864260705	TGTGCGGGTAATCCTGATACGATTTCCTGGGGATTGGACTACTACTACTACATGGACGTCTGG	CAGNPDTISWGLDYYYYMDVW	IGHV1-2	IGHD3-3	IGHJ6	5	17	24	37
21	0.0011311607864260705	TGCGCGAGGAGAACGATTCTTGGAGCGGTCTACTACTATCACTACATGGACGTCTGG	CARRTILGAVYYYHYMDVW	IGHV3-21	IGHD3-3	IGHJ6	7	12	28	29
21	0.0011311607864260705	TGTGCGAGAGATCGGGGGTTTTTGGAGTGGTTCTTAGGGCGATTCCAAGACTGG	CARDRGFLEWFLGRFQDW	IGHV1-2	IGHD3-3	IGHJ4	12	18	35	49
21	0.0011311607864260705	TGTGCGAGAGGTAACGGTGGTGCCTCCGGTTTTTCGGGCTTTGACTCCTGG	CARGNGGASGFSGFDSW	IGHV4-34	IGHD4-23	IGHJ4	10	13	28	38
21	0.0011311607864260705	TGTGCGACAGAGCGGTCCCCCAGCAGCTGGTACGGGATTGACTACTGG	CATERSPSSWYGIDYW	IGHV7-4-1	IGHD6-13	IGHJ4	10	20	33	37
21	0.0011311607864260705	TGTGCCATAGCCGGGGAGTGGGAGCTACCAGAGATTGACTACTGG	CAIAGEWELPEIDYW	IGHV1-18	IGHD1-26	IGHJ4	4	16	27	34
21	0.0011311607864260705	TGTGCGATAGTCGGTGAGTGGGAGCTACCAGCGATTGACTACTGG	CAIVGEWELPAIDYW	IGHV1-2	IGHD1-26	IGHJ4	6	16	27	34
20	0.0010772959870724481	TGTGCGAGAGGCGTCCGATATTACAATTTTTTGACTGCTTACCTGAACTACTACTTCTACTACATGGACGTCTGG	CARGVRYYNFLTAYLNYYFYYMDVW	IGHV1-8	IGHD3-9	IGHJ6	11	18	40	46
20	0.0010772959870724481	TGTGCGAGAGGCCCGTTCCCCTACGATTTTTGGAGTGGTTCCCTATTCCCCCTCTTTGACTACTGG	CARGPFPYDFWSGSLFPLFDYW	IGHV1-2	IGHD3-3	IGHJ4	9	21	39	53
20	0.0010772959870724481	TGTGCACGGATGGTCCTTGGGATGGGCCTCTTTTATAGCAGTAGCTGGTACGAAATTGACCACTGG	CARMVLGMGLFYSSSWYEIDHW	IGHV2-26	IGHD6-13	IGHJ4	10	33	51	55
20	0.0010772959870724481	TGTGCACGGATGGTGCTGGAGCCGGGCCTCTTTTACACCAGCTTCTCGTACGAAATTGACTACTGG	CARMVLEPGLFYTSFSYEIDYW	IGHV2-26	IGHD2-2	IGHJ4	10	36	42	55
20	0.0010772959870724481	TGTGCGAGGAGAACGATTCTTGGAGCGGTCTACTACTACCACTACATGGACGTCTGG	CARRTILGAVYYYHYMDVW	IGHV1-18	IGHD3-3	IGHJ6	7	12	28	29
20	0.0010772959870724481	TGTGCAACAGGGGCCGCTATTACTATGGTTCCCTACCCCTCCTGGTTCGACCCCTGG	CATGAAITMVPYPSWFDPW	IGHV1-24	IGHD3-10	IGHJ5	9	17	30	41
20	0.0010772959870724481	TGTGCGAGAGGCTACGAGTATATCAGGCCCCTACAGGCTTTTGATATCTGG	CARGYEYIRPLQAFDIW	IGHV7-4-1	IGHD6-6	IGHJ3	9	14	25	36
20	0.0010772959870724481	TGTTCGACCGCCGGGGAGTGGGAACTGCCAGAGATTGACTACTGG	CSTAGEWELPEIDYW	IGHV1-18	IGHD3-10	IGHJ4	6	11	18	34
20	0.0010772959870724481	TGTGCGAGAAACGATTTTTGGAGTGGTTACTACTTTGACTACTGG	CARNDFWSGYYFDYW	IGHV3-21	IGHD3-3	IGHJ4	8	10	26	27
20	0.0010772959870724481	TGTGCGAGAGGAGTACCAGGGTTCTGG	CARGVPGFW	IGHV4-34	IGHD2-2	IGHJ4	10	11	18	23
19	0.0010234311877188257	TGTGCGAGAGGCTCCCGATACTGTTTTGGTGGTACCTGCCACTACGGTCTCTACTACTACTACATGGACGTCTGG	CARGSRYCFGGTCHYGLYYYYMDVW	IGHV4-34	IGHD2-15	IGHJ6	11	16	46	50
19	0.0010234311877188257	TGTGCGAGAGGCGTCCGGTATTACAATTTTTTGACTGGTTACCTGAACTACCACTTCTACTACATGGACGTCTGG	CARGVRYYNFLTGYLNYHFYYMDVW	IGHV1-8	IGHD3-9	IGHJ6	11	17	40	46
19	0.0010234311877188257	TGTGCGAGAGAACAGGGACCTAGTTACGATTTTTGGAGTGGTTATTCCCCCCGCTTTGACTACTGG	CAREQGPSYDFWSGYSPRFDYW	IGHV7-4-1	IGHD3-3	IGHJ4	10	23	45	53
19	0.0010234311877188257	TGTGCACGGATGGTCCTTGGCATGGGCCTCTTTTACAGCAGCAGCTGGTACGAAGTTGACCACTGG	CARMVLGMGLFYSSSWYEVDHW	IGHV2-26	IGHD6-13	IGHJ4	10	36	51	55
19	0.0010234311877188257	TGTGCACGGATGGTGTTAGAGCCGGGCCTCTTTTATACCAGCTTCTCCTACGGCATTGACTACTGG	CARMVLEPGLFYTSFSYGIDYW	IGHV2-26	IGHD6-13	IGHJ4	10	35	49	55
19	0.0010234311877188257	TGTACGAGAGGCGAACGGTATTACGATTTTTGGACTGATTACTCTGCTGAATACTTCCACCACTGG	CTRGERYYDFWTDYSAEYFHHW	IGHV1-8	IGHD3-3	IGHJ1	11	17	40	45
19	0.0010234311877188257	TGTACGAGAGGCGAACGGTATTACGATTTTTGGAGTGATTACTCTTCTGAATACTTCCACCACTGG	CTRGERYYDFWSDYSSEYFHHW	IGHV1-8	IGHD3-3	IGHJ1	11	17	40	46
19	0.0010234311877188257	TGTGCGAGGGGAGGGGTCGATTGTAGTAGTACCAGCTGCTATTACTGGTTCGACCCCTGG	CARGGVDCSSTSCYYWFDPW	IGHV4-59	IGHD2-2	IGHJ5	7	19	41	43
19	0.0010234311877188257	TGTGCGAGAGATGGCGGTGGGGGCAACTGGAACTACGGGGACTTTGACTACTGG	CARDGGGGNWNYGDFDYW	IGHV1-8	IGHD1-7	IGHJ4	9	24	36	40
19	0.0010234311877188257	TGTGCGAAAGATTGGCCCCCCCAACCAACATACTACTACTACATGGACGTCTGG	CAKDWPPQPTYYYYMDVW	IGHV3-23	IGHD3-16	IGHJ6	11	17	23	30
19	0.0010234311877188257	TGTGCCCGAGGGGATAGCAGTGCCGATTGGTACTTCGATCTCTGG	CARGDSSADWYFDLW	IGHV4-31	IGHD6-19	IGHJ2	4	9	21	27
19	0.0010234311877188257	TGTGCGAGACTGACACCTATGGGCCTTGACTACTTTGACTACTGG	CARLTPMGLDYFDYW	IGHV4-39	IGHD5-18	IGHJ4	9	12	21	28
18	9.695663883652033E-4	TGTGCGAGAGCGCGTCGCGGAGAACCAGTTGTTCTTGGGTGGGAAATGTATTACTATTACCACATGGACGTCTGG	CARARRGEPVVLGWEMYYYYHMDVW	IGHV4-4	IGHD1-1	IGHJ6	9	24	31	51
18	9.695663883652033E-4	TGTGCGAAAGGGGATTCCGATTTTTGGAGTGGTTATTATGGGAGTCGGTCGGTTGGGAACTGGTTCGACACCTGG	CAKGDSDFWSGYYGSRSVGNWFDTW	IGHV3-23	IGHD3-3	IGHJ5	9	13	38	57
18	9.695663883652033E-4	TGTGCACGGATGGTCCTTGGAATGGGCCTCTTCTACACTAGCAGTTGGTACGAAGTGGACCACTGG	CARMVLGMGLFYTSSWYEVDHW	IGHV2-26	IGHD2-2	IGHJ4	10	38	50	57
18	9.695663883652033E-4	TGTGCGAGAGGTCGGGATAGCAGTGGCTGGTACCGATTAAACTGGTTCGACCCCTGG	CARGRDSSGWYRLNWFDPW	IGHV4-4	IGHD6-19	IGHJ5	9	16	32	39
18	9.695663883652033E-4	TGTGCGAGAGAGGATGGTTCGGGGAGTTACCTTCTCGATGCTTTTGATATCTGG	CAREDGSGSYLLDAFDIW	IGHV1-69	IGHD3-10	IGHJ3	10	13	28	36
18	9.695663883652033E-4	TGTGCGACTCCCCGAAGGGAGATACAGCTATGGTTAGACTTTGACTACTGG	CATPRREIQLWLDFDYW	IGHV3-23	IGHD5-18	IGHJ4	6	20	35	37
18	9.695663883652033E-4	TGTTCGACCGCCGGGGAGTGGGAAGCACCAGAGATTGACTACTGG	CSTAGEWEAPEIDYW	IGHV1-18	IGHD3-10	IGHJ4	6	11	18	34
18	9.695663883652033E-4	TGTGCGATAGCCGGGGAGTGGGAGCTACCAGACATTGACTACTGG	CAIAGEWELPDIDYW	IGHV1-69	IGHD1-26	IGHJ4	6	16	27	34
18	9.695663883652033E-4	TGTGCGATAGCCGGGGAATGGGAGCTACCAGAGATTGACTACTGG	CAIAGEWELPEIDYW	IGHV1-69	IGHD1-26	IGHJ4	6	18	27	34
18	9.695663883652033E-4	TGTGCGAGAGACTTGGACGATTTTGTCAACTGGTTCGACCCCTGG	CARDLDDFVNWFDPW	IGHV3-21	IGHD3-3	IGHJ5	10	16	23	26
18	9.695663883652033E-4	TGTGCAAAAGATGCTGGATACGGTTATGGTTACTTTGACTACTGG	CAKDAGYGYGYFDYW	IGHV3-43	IGHD5-18	IGHJ4	11	14	29	30
18	9.695663883652033E-4	TGTGCGAGATGGGGACCGGGTGCTTTTGATATCTGG	CARWGPGAFDIW	IGHV4-34	IGHD7-27	IGHJ3	8	9	14	20
17	9.157015890115809E-4	TGTGCGAGAGGCGTCCGGTATTACAATTTTTTGACTGGTTTCCTGAACTACTACTTCTACTACATGGACGTCTGG	CARGVRYYNFLTGFLNYYFYYMDVW	IGHV1-8	IGHD3-9	IGHJ6	11	17	39	46
17	9.157015890115809E-4	TGTGCGAGAGGCGTCCGGTATTACAATTTTTTGACTGGTTACCTGAACTACTACTTCTACTACATGGACGTCTGG	CARGVRYYNFLTGYLNYYFYYMDVW	IGHV1-8	IGHD3-9	IGHJ6	11	17	40	46
17	9.157015890115809E-4	TGTGCGAGAGGCGTCCGATATTACAATTTTTTGACTGCTTACTTGAATTACTACTTCTACTACATGGACGTCTGG	CARGVRYYNFLTAYLNYYFYYMDVW	IGHV1-8	IGHD3-9	IGHJ6	11	18	40	48
17	9.157015890115809E-4	TGTGCGAGAGATAAGTGCAAGACAGTCCTTGGTGGTGATTGCTATCTCTACTACTACTACTACATGGACGTCTGG	CARDKCKTVLGGDCYLYYYYYMDVW	IGHV3-30	IGHD2-21	IGHJ6	11	29	44	47
17	9.157015890115809E-4	TGTGCACGGATGGTCCTTGGGATGGGCCTCTTTTACACCAGCAGCTGGTACGAAATTGACCACTGG	CARMVLGMGLFYTSSWYEIDHW	IGHV2-26	IGHD6-13	IGHJ1	10	38	51	60
17	9.157015890115809E-4	TGTGCGAGAGATTGGTCGGACTATGATAGTAGTGGTTATTCGGTGTACTACTTTGACTACTGG	CARDWSDYDSSGYSVYYFDYW	IGHV4-4	IGHD3-22	IGHJ4	11	19	39	44
17	9.157015890115809E-4	TGTGCAACAGATCGTCCATTTTGGAGTGGTTATTCCCGAAGTCGTTTCTTTGACTACTGG	CATDRPFWSGYSRSRFFDYW	IGHV1-24	IGHD3-3	IGHJ4	12	18	33	47
17	9.157015890115809E-4	TGTGCCGCATCCACCCCCCGAGATTTATTCTCTATGGTTGATCCTTTTGATGTTTGG	CAASTPRDLFSMVDPFDVW	IGHV4-30-2	IGHD3-10	IGHJ3	5	31	37	38
17	9.157015890115809E-4	TGTGCGAGGAGAACGATCTTGGGAGCGGTTTATTACTACCACTTCATGGACGTCTGG	CARRTILGAVYYYHFMDVW	IGHV3-21	IGHD3-3	IGHJ6	7	12	29	33
17	9.157015890115809E-4	TGTGCAACAGAGGATATTGTAGCGGTTACCGTGGTATATGCTCTTCAAATCTGG	CATEDIVAVTVVYALQIW	IGHV1-24	IGHD2-15	IGHJ3	10	11	25	37
17	9.157015890115809E-4	TGTGCAACAGATTTGTCCCTAGTTGTAGTGGTCTATGCTTTTGATCTCTGG	CATDLSLVVVVYAFDLW	IGHV1-24	IGHD2-15	IGHJ3	15	22	31	34
16	8.618367896579585E-4	TGTGCACGGATGGTCCTTGGCCTGGGCCTCTTTTATAGTAGTACCTGGTACGAAATTGACCACTGG	CARMVLGLGLFYSSTWYEIDHW	IGHV2-26	IGHD2-2	IGHJ4	10	35	44	55
16	8.618367896579585E-4	TGTGCACGGATGGTGTTAGAGCCGGGCCTCTTTTATACCAGTTTCTCGTACGGCATTGACTACTGG	CARMVLEPGLFYTSFSYGIDYW	IGHV2-26	IGHD1-20	IGHJ4	10	32	38	55
16	8.618367896579585E-4	TGTGCGAGAGTGTCACCCTCTGATTTTTGGAGTGGCCGTGGGGGGTACTTCGATCTCTGG	CARVSPSDFWSGRGGYFDLW	IGHV4-4	IGHD3-3	IGHJ2	9	21	34	43
16	8.618367896579585E-4	TGTGCCGCATCCACCCCCCGCGATTTATTCTCTATGGTTGATCCTTTTGATGTCTGG	CAASTPRDLFSMVDPFDVW	IGHV4-30-2	IGHD3-10	IGHJ3	5	31	37	38
16	8.618367896579585E-4	TGTGCGAGTAGAGGCTACGATTCCAGGGGGTACTACTACTACTACATGGACGTCTGG	CASRGYDSRGYYYYYMDVW	IGHV1-2	IGHD5-12	IGHJ6	7	8	21	30
16	8.618367896579585E-4	TGTGCGAGGTCGAAACGACTATCACGCACAAGTTGGTGGTTCGACCCCTGG	CARSKRLSRTSWWFDPW	IGHV4-59	IGHD3-22	IGHJ5	7	17	23	36
16	8.618367896579585E-4	TGTGCAACAGGGCCCCCATTACCGGGGTACAACTGGTTCGACCCCTGG	CATGPPLPGYNWFDPW	IGHV1-24	IGHD1-20	IGHJ5	9	19	24	26
16	8.618367896579585E-4	TGTGCGACCCCGATGCTTTTCCCCGATGCTTTTGATATCTGG	CATPMLFPDAFDIW	IGHV1-2	IGHD3-10	IGHJ3	6	7	12	24
15	8.079719903043361E-4	TGTGCACACACGGTTGACTCCGTATGGCTACAATTGTTAGAGCCCTTGCCCCCCGAGCCCGCCTATGATGCTTTTGATATCTGG	CAHTVDSVWLQLLEPLPPEPAYDAFDIW	IGHV2-5	IGHD5-24	IGHJ3	9	23	34	64
15	8.079719903043361E-4	TGTGCGAAAGGGGATTCCGATATTTGGAGTGGCTATTATGGGAGTCGGTCGGTTGGGAACTGGTTCGACCCCTGG	CAKGDSDIWSGYYGSRSVGNWFDPW	IGHV3-23	IGHD3-3	IGHJ5	9	13	38	57
15	8.079719903043361E-4	TGTGCACGCATGGTGTTAGAGCCGGGCCTCTTTTATACCAGCTTCTCCTATGGAATTGACTACTGG	CARMVLEPGLFYTSFSYGIDYW	IGHV2-26	IGHD6-13	IGHJ4	7	35	50	55
15	8.079719903043361E-4	TGTGCACGGATGGTGTTGGAGCCGGGCCTCTTTTACACCAGCTTCTCGTACGGCATTGACTACTGG	CARMVLEPGLFYTSFSYGIDYW	IGHV2-26	IGHD2-2	IGHJ4	10	36	42	55
15	8.079719903043361E-4	TGTGCGAGAGACTGGTACGGTGACTACGGACGCGGCTACTACTACTACTACATGGACGTCTGG	CARDWYGDYGRGYYYYYMDVW	IGHV7-4-1	IGHD4-17	IGHJ6	10	15	27	35
15	8.079719903043361E-4	TGTGCGAAAGATGGCTATTGTGGCGGTGATTGTTCTACTTCGATGGGCTGGTTCGACCCCTGG	CAKDGYCGGDCSTSMGWFDPW	IGHV3-23	IGHD2-21	IGHJ5	11	15	28	47
15	8.079719903043361E-4	TGTGCGAAAGGCGTTGGGACCCGTCGTAGTGGTTACTTTCAGAGGGCTTTTGATACCTGG	CAKGVGTRRSGYFQRAFDTW	IGHV3-23	IGHD3-22	IGHJ3	9	25	34	45
15	8.079719903043361E-4	TGTGCAACAGATGCGATTTTTGGAGTGGTTATTTACGCTTTTGCTCTCTGG	CATDAIFGVVIYAFALW	IGHV1-24	IGHD3-3	IGHJ3	11	13	32	36
15	8.079719903043361E-4	TGTGCGATAGTCGGGGAGTGGGAAGTACCAGACATTGACTACTGG	CAIVGEWEVPDIDYW	IGHV1-46	IGHD3-10	IGHJ4	6	10	18	34
15	8.079719903043361E-4	TGTGCGATAGCCGGGGAGTGGGAGCTGCCAGAGATTGAGTACTGG	CAIAGEWELPEIEYW	IGHV1-69	IGHD1-26	IGHJ4	6	16	25	34
15	8.079719903043361E-4	TGTGCAACAGGTCCCCAGCTGCTACTCAACTGGTTCGACCCCTGG	CATGPQLLLNWFDPW	IGHV1-24	IGHD2-15	IGHJ5	9	16	25	26
15	8.079719903043361E-4	TGTGCGAGAGGCGGCCCCCTGTACAACTGGTTCGACCCCTGG	CARGGPLYNWFDPW	IGHV1-8	IGHD3-16	IGHJ5	11	14	18	19
15	8.079719903043361E-4	TGTGCGAACCTATCCGATAAAGGTAGTTTTGACTACTGG	CANLSDKGSFDYW	IGHV3-30	IGHD3-16	IGHJ4	6	14	19	27
15	8.079719903043361E-4	TGTGCGACCATTGACTTCTGG	CATIDFW	IGHV1-2	.	IGHJ4	6	-1	-1	10
14	7.541071909507137E-4	TGTGCGAGAGGCGTCCGATATTACAATTTTTTGACTGCTTACCTGAACTACTACTTCTATTACATGGACGTCTGG	CARGVRYYNFLTAYLNYYFYYMDVW	IGHV1-8	IGHD3-9	IGHJ6	11	18	40	46
14	7.541071909507137E-4	TGTGCGAGACACAACGGGCAACACCGAATTACTATGATAGTAGTGGTCGTAGTTGGATGGTTCGACCCCTGG	CARHNGQHRITMIVVVVVGWFDPW	IGHV4-4	IGHD3-22	IGHJ5	8	27	46	57
14	7.541071909507137E-4	TGTGCGAGAGTAAAGATACCATCGTTCATATGGTTCGGGGAGTTCCCTCCCTACTACATGGACGTCTGG	CARVKIPSFIWFGEFPPYYMDVW	IGHV4-59	IGHD3-10	IGHJ6	9	28	43	50
14	7.541071909507137E-4	TGTGCGAGAGTCGGCAGTCTAACAGCAGCTGGTACTATTCTGGGCGGTAATTGGTTCGACCCCTGG	CARVGSLTAAGTILGGNWFDPW	IGHV4-4	IGHD2-2	IGHJ5	9	23	36	51
14	7.541071909507137E-4	TGTGCACGGATGGTGTTAGAGCCGGGCCTCTTTTATACCAGCTTCTCCTATGGAATTGACTACTGG	CARMVLEPGLFYTSFSYGIDYW	IGHV2-26	IGHD6-13	IGHJ4	10	35	50	55
14	7.541071909507137E-4	TGTGCACGGATGGTGCTACGGCCGGGCCTCTTTTATACCAGCTTCTACTACGGAATTGACTTCTGG	CARMVLRPGLFYTSFYYGIDFW	IGHV2-26	IGHD2-2	IGHJ4	10	35	46	55
14	7.541071909507137E-4	TGTGCGAAAGATGAAAACCAACCGGTGGTGGGACGTAAGGTGGACTACTTTGACTACTGG	CAKDENQPVVGRKVDYFDYW	IGHV3-23	IGHD2-15	IGHJ4	11	24	30	43
14	7.541071909507137E-4	TGTGCGAGGAGAACGATTTTGGGAGCGGTTTATTACTACCACTTCATGGACGTCTGG	CARRTILGAVYYYHFMDVW	IGHV3-74	IGHD3-3	IGHJ6	4	12	29	33
14	7.541071909507137E-4	TGTGCGAGAGTGTCCGGACGTGGATACAGCTATGAGAAGCTTGACCTCTGG	CARVSGRGYSYEKLDLW	IGHV1-2	IGHD5-18	IGHJ5	9	17	33	42
14	7.541071909507137E-4	TGTGCAACAGGGTCGGCAGCAGCTGGTACAGTGAGGTGGTTCGACCCCTGG	CATGSAAAGTVRWFDPW	IGHV1-24	IGHD6-13	IGHJ5	9	15	28	36
14	7.541071909507137E-4	TGTGCGAGAGTTGTCCGGGATATCAACAACTGGTCCACGGTCTACTGG	CARVVRDINNWSTVYW	IGHV4-59	IGHD1-1	IGHJ4	9	25	32	41
14	7.541071909507137E-4	TGTACGAAAGATCGCTTTTTGGACTACTACTATTACATGGACGTCTGG	CTKDRFLDYYYYMDVW	IGHV3-30	IGHD3-3	IGHJ6	12	15	21	22
14	7.541071909507137E-4	TGTGCCATAGCCGGGGAGTGGGAGGTACCAGAGATTGACTTCTGG	CAIAGEWEVPEIDFW	IGHV1-69	IGHD1-26	IGHJ4	4	16	27	34
14	7.541071909507137E-4	TGTGCGAGGGTAGTGTGGGGTGGATCACTTGACTACTGG	CARVVWGGSLDYW	IGHV3-23	IGHD2-15	IGHJ4	6	9	14	28
13	7.002423915970914E-4	TGTACCACAGATCCGGCGGAATTACGATTTTTGGAGTGGTTATCCACACCTCCTTACTACTACTACATGGACGTCTGG	CTTDPAELRFLEWLSTPPYYYYMDVW	IGHV3-15	IGHD3-3	IGHJ6	12	20	42	54
13	7.002423915970914E-4	TGTGCGAGAGGCGTCCGATATTACAATTTTTTGACTGCTTACCTGAACTACTACTTCTACTACATGGACATCTGG	CARGVRYYNFLTAYLNYYFYYMDIW	IGHV1-8	IGHD3-9	IGHJ6	11	18	40	46
13	7.002423915970914E-4	TGTGCGAAAGGGGATTCCGATTTTTGGAGTGGTTATTATGGGAGTCGGTCGGTTGGGAACTGGTTCGACCCCTGG	CAKGDSDFWSGYYGSRSVGNWFDPW	IGHV3-23	IGHD3-3	IGHJ5	9	13	38	57
13	7.002423915970914E-4	TGTGCGAGAGAGGAGGAAGGTAGCAGCAGCCATCACGGGTGGGCTGGTGTCCAATTCGACCCCTGG	CAREEEGSSSHHGWAGVQFDPW	IGHV4-4	IGHD6-13	IGHJ5	10	20	29	54
13	7.002423915970914E-4	TGTGCACGGATGGTGCTTGGAATGGGCCTCTTTTATACCAGCACCTGGTACGAAATTGACTACTGG	CARMVLGMGLFYTSTWYEIDYW	IGHV2-26	IGHD6-13	IGHJ4	10	33	51	55
13	7.002423915970914E-4	TGTGCACGGATGGTGCTAGAGCCGGGCCTCTTTTATACCAGCTTCTCGTACGGAATTGACTACTGG	CARMVLEPGLFYTSFSYGIDYW	IGHV2-26	IGHD2-2	IGHJ4	10	35	42	55
13	7.002423915970914E-4	TGTGCACGGATGGTGCTAGAGCCGGGCCTCTTTTACACCACCTTCTCGTACGAGATTGACTACTGG	CARMVLEPGLFYTTFSYEIDYW	IGHV2-26	IGHD2-21	IGHJ4	10	35	41	55
13	7.002423915970914E-4	TGTGCAACAGAGGATATTGTAGCGATTACCGTGGTATATGCTCTTCAAATCTGG	CATEDIVAITVVYALQIW	IGHV1-24	IGHD2-15	IGHJ3	10	11	21	37
13	7.002423915970914E-4	TGTGCCAGAGCGTTAAGGGGATACAGCTATGACACGCCATTTGACTACTGG	CARALRGYSYDTPFDYW	IGHV4-30-2	IGHD5-18	IGHJ4	9	18	30	39
13	7.002423915970914E-4	TGTGCAACAGCACCAGCTGCTATTCCTGAGAACTGGTTCGACCCCTGG	CATAPAAIPENWFDPW	IGHV1-24	IGHD2-2	IGHJ5	9	11	22	30
13	7.002423915970914E-4	TGTGCGATAGCCGGGGAGTGGGAGCTACCAGAGATAGACTACTGG	CAIAGEWELPEIDYW	IGHV1-69	IGHD1-26	IGHJ4	6	16	27	36
13	7.002423915970914E-4	TGTGCGAAAGATGCTCAGGGCTGGTACTTCGATCTCTGG	CAKDAQGWYFDLW	IGHV3-30	.	IGHJ2	11	-1	-1	20
12	6.463775922434688E-4	TGTGCGAGATTGTATTACTATGATAGTAGTGGTTACATACCCGAGACTGGGTACTACTACTACATGGACGTCTGG	CARLYYYDSSGYIPETGYYYYMDVW	IGHV7-4-1	IGHD3-22	IGHJ6	8	11	34	51
12	6.463775922434688E-4	TGTGCGAGAGGCGTCCGATATTACAATTTTTTGACTGGTTACCTGAACTACTACTTCTACTACATGGACGTCTGG	CARGVRYYNFLTGYLNYYFYYMDVW	IGHV1-8	IGHD3-9	IGHJ6	11	18	40	46
12	6.463775922434688E-4	TGTGCGAAAGAGTTCGATTTTTGGAGTGGTTATTATCTGGGTTTGGCTCCTACAAACTGGTTCGACCCCTGG	CAKEFDFWSGYYLGLAPTNWFDPW	IGHV3-23	IGHD3-3	IGHJ5	10	14	35	54
12	6.463775922434688E-4	TGTGCGAGAACGGCCTCCCGGAAGGTTACGATTTTTGGAGTGGTTACCCCCAACTGGTTCGACCCCTGG	CARTASRKVTIFGVVTPNWFDPW	IGHV1-8	IGHD3-3	IGHJ5	8	25	45	50
12	6.463775922434688E-4	TGTGCGAAAAGAGGGGGATATTGTAGTAGTACCAGCTGCTATACCCACTACTACTACATGGACGTCTGG	CAKRGGYCSSTSCYTHYYYMDVW	IGHV3-20	IGHD2-2	IGHJ6	6	15	41	46
12	6.463775922434688E-4	TGTGCGAGAGATTGGGATAGTAGTGGTTATTACTACGGGTACTACTACTACTACATGGACGTCTGG	CARDWDSSGYYYGYYYYYMDVW	IGHV7-4-1	IGHD3-22	IGHJ6	11	15	36	39
12	6.463775922434688E-4	TGTGCACGCATGGTCCTTGGGATGGGCCTCTTCTACACTTCTAGCTGGTACGAAATAGACCACTGG	CARMVLGMGLFYTSSWYEIDHW	IGHV2-26	IGHD6-13	IGHJ4	7	42	51	57
12	6.463775922434688E-4	TGTGCACGGATGGTCCTTGGCATGGGCCTCTTTTACAGCAGCAGTTGGTACGAAATTGACCACTGG	CARMVLGMGLFYSSSWYEIDHW	IGHV2-26	IGHD6-13	IGHJ4	10	36	51	55
12	6.463775922434688E-4	TGTACGAGAGGCGAACGGTATTACGATTTTTGGATTGATTACTCTGCTGAATATTTCCACCACTGG	CTRGERYYDFWIDYSAEYFHHW	IGHV1-8	IGHD3-3	IGHJ1	11	17	40	45
12	6.463775922434688E-4	TGTGCGAGAGATGGGGTCACGATTACGTTTGGGGGAGTTGACGTTGAAGAATTTGACTACTGG	CARDGVTITFGGVDVEEFDYW	IGHV7-4-1	IGHD3-16	IGHJ4	11	20	38	51
12	6.463775922434688E-4	TGTGCGAGAGACATGGTGGGGTATTCACGGGGTTCAGCTACATACTACTTTGACTTCTGG	CARDMVGYSRGSATYYFDFW	IGHV1-18	IGHD2-15	IGHJ4	10	34	40	42
12	6.463775922434688E-4	TGTGCCGCATCCACCCCCCGAGATTTATTCTCTATGGTTGATCCTTTTGATGTCTGG	CAASTPRDLFSMVDPFDVW	IGHV4-4	IGHD3-10	IGHJ3	4	31	37	38
12	6.463775922434688E-4	TGTGCGAGGAGAACGATTTTGGGAGCGGTTTATTACTACCACTACATGGACGTCTGG	CARRTILGAVYYYHYMDVW	IGHV3-21	IGHD3-3	IGHJ6	7	12	29	33
12	6.463775922434688E-4	TGTGCGAGAGGTCGGGATAGCAGTGGCTGGTACCGATTAAACTGGTTCGACCCCTGG	CARGRDSSGWYRLNWFDPW	IGHV1-8	IGHD6-19	IGHJ5	10	16	32	39
12	6.463775922434688E-4	TGTGCAACTATGGGGAGCGAATATTGTGGTGGTGACTGCTATTCCGGACACTACTGG	CATMGSEYCGGDCYSGHYW	IGHV1-24	IGHD2-21	IGHJ4	7	20	47	49
12	6.463775922434688E-4	TGTGCAACACTAGCTGCCGCCCGTGGATACAGCTACCGGTACTACTTTGACTACTGG	CATLAAARGYSYRYYFDYW	IGHV1-24	IGHD5-18	IGHJ4	8	21	34	38
12	6.463775922434688E-4	TGTGCAGCCTCCGGGGCGATTTTTGGAGTGGTCGTTTATGCTTTTGAGCTCTGG	CAASGAIFGVVVYAFELW	IGHV1-18	IGHD3-3	IGHJ3	4	16	31	37
12	6.463775922434688E-4	TGTGCGAGAGGTAACGGTGGTGCCTCCGGTTTTTCGGGCTTTGACTACTGG	CARGNGGASGFSGFDYW	IGHV4-34	IGHD4-23	IGHJ4	10	13	28	38
12	6.463775922434688E-4	TGTGCGAGAGGGGGGTTAGGCAGCAGCTGGTACTACTACTTTGACTACTGG	CARGGLGSSWYYYFDYW	IGHV4-59	IGHD6-13	IGHJ4	9	19	28	29
12	6.463775922434688E-4	TGTATAAAAGGGAGTGGTTATTATAACTACTACTACTACATGGACGTCTGG	CIKGSGYYNYYYYMDVW	IGHV1-69	IGHD3-3	IGHJ6	2	10	17	18
12	6.463775922434688E-4	TGTACCACCCCCGGACTTACAGTAACTACCTGGTTATACTTTGACTACTGG	CTTPGLTVTTWLYFDYW	IGHV3-15	IGHD4-11	IGHJ4	7	17	35	36
12	6.463775922434688E-4	TGTGCAGCTAGCAGCTCATACATAAAAGGGGGGTGGTTCGACCCCTGG	CAASSSYIKGGWFDPW	IGHV1-24	IGHD6-6	IGHJ5	5	8	16	33
12	6.463775922434688E-4	TGTGCAACAGCAAAGGTTTGGGACGGGTACAACTGGTTCGACCCCTGG	CATAKVWDGYNWFDPW	IGHV1-24	IGHD3-16	IGHJ5	9	15	21	26
12	6.463775922434688E-4	TGTACTAGAGATAGAGAATACTATGATAGTAGTGGTATTGACTACTGG	CTRDREYYDSSGIDYW	IGHV3-49	IGHD3-22	IGHJ4	11	18	35	37
12	6.463775922434688E-4	TGTGCGCGACTGACAGCTATGGGCCTCGACTACTTTGACAACTGG	CARLTAMGLDYFDNW	IGHV4-4	IGHD5-18	IGHJ4	5	12	21	28
12	6.463775922434688E-4	TGTGCGATAGCCGGGGAGTGGGAGCTACCAGATATTGAGTACTGG	CAIAGEWELPDIEYW	IGHV1-69	IGHD1-26	IGHJ4	6	16	27	34
12	6.463775922434688E-4	TGTACTAGAGTCCACGAGTATAGCAGCTCCTTGTTTGACTACTGG	CTRVHEYSSSLFDYW	IGHV3-49	IGHD6-6	IGHJ4	9	14	28	33
12	6.463775922434688E-4	TGTGCGAAATATAGCAGCAACTGGTACTACTTTGACTCCTGG	CAKYSSNWYYFDSW	IGHV3-21	IGHD6-13	IGHJ4	6	9	22	23
12	6.463775922434688E-4	TGTGCAAAAGAGGGAGTGGGAGCTACTCACTTTGACTACTGG	CAKEGVGATHFDYW	IGHV3-9	IGHD1-26	IGHJ4	10	14	26	28
12	6.463775922434688E-4	TGTACTAGGGACGATTTTTGGAGTGGTTATTATGACTACTGG	CTRDDFWSGYYDYW	IGHV3-49	IGHD3-3	IGHJ4	7	10	31	32
12	6.463775922434688E-4	TGTGCCAATCTTTCTGAGTTCCCCGGTCAGGATTACTGG	CANLSEFPGQDYW	IGHV3-9	IGHD1-7	IGHJ4	4	16	21	33
11	5.925127928898465E-4	TGTGCGAGAGATTGGGAGTATAGCAGCCCCTTACAACTACCTTACTACTACTACTACTACATGGACGTCTGG	CARDWEYSSPLQLPYYYYYYMDVW	IGHV7-4-1	IGHD6-6	IGHJ6	11	15	26	41
11	5.925127928898465E-4	TGTGCGAGAGTCACTCGGTCCGATTACCTTTGGGGGACTTCTCGGGGAAAGTATTTTGACTACTGG	CARVTRSDYLWGTSRGKYFDYW	IGHV3-11	IGHD3-16	IGHJ4	9	21	43	54
11	5.925127928898465E-4	TGTGCACGGATGGTCCTTGGGATGGGCCTCTTTTACAGCACCACTTGGTACGAAATTGACCACTGG	CARMVLGMGLFYSTTWYEIDHW	IGHV2-26	IGHD2-15	IGHJ4	10	38	44	55
11	5.925127928898465E-4	TGTGCACGGATGGTCCTTGGGATGGGCCTCTTTTACAGCAGTAGCTGGTACGATATTGACCACTGG	CARMVLGMGLFYSSSWYDIDHW	IGHV2-26	IGHD6-13	IGHJ4	10	36	51	55
11	5.925127928898465E-4	TGTGCACGGATGGTCCTTGGGATGGGCCTCTTCTACAGTAGGAGCTGGTACGAAATAGACCACTGG	CARMVLGMGLFYSRSWYEIDHW	IGHV2-26	IGHD6-13	IGHJ4	10	42	51	57
11	5.925127928898465E-4	TGTGCACGGATGGTCCTTGGACTGGGCCTCTTTTATAGCAGTACTTGGTACGAAATTGACCACTGG	CARMVLGLGLFYSSTWYEIDHW	IGHV2-26	IGHD6-13	IGHJ4	10	33	51	55
11	5.925127928898465E-4	TGTGCAACATTACTACCGCTGGTAGCAGCAGCTGGTACAAGTGCTAACTGGTTCGACCCCTGG	CATLLPLVAAAGTSANWFDPW	IGHV1-69-2	IGHD6-13	IGHJ5	8	22	37	45
11	5.925127928898465E-4	TGTGCGAAAGGGGTTGGGACCCTTCGTAGTGGCTACTTTCAGAGGGCTTTTGATACCTGG	CAKGVGTLRSGYFQRAFDTW	IGHV3-23	IGHD5-12	IGHJ3	9	26	35	45
11	5.925127928898465E-4	TGTGCGAGGAGATCGATTTTAGGAGTGATTGACTACTCCCACTACATGGACGTCTGG	CARRSILGVIDYSHYMDVW	IGHV3-21	IGHD3-3	IGHJ6	13	14	26	31
11	5.925127928898465E-4	TGTGCGAGACCGAAAGACGATTTTTGGAGTGGTTATTTCATTGGGTTTGACTACTGG	CARPKDDFWSGYFIGFDYW	IGHV5-10-1	IGHD3-3	IGHJ4	9	16	36	45
11	5.925127928898465E-4	TGTGCGAGAGTCCCCGATATTTTGACTGGTTATTACGGGGAGGGCTTTGACTACTGG	CARVPDILTGYYGEGFDYW	IGHV4-4	IGHD3-9	IGHJ4	9	14	34	44
11	5.925127928898465E-4	TGTGCGAGAGTGTTTCGGGGAGCCCACTACTACTACTACTACTACATGGACGTCTGG	CARVFRGAHYYYYYYMDVW	IGHV3-21	IGHD3-10	IGHJ6	9	13	21	27
11	5.925127928898465E-4	TGTGCGAGAGATGTGCGCGGCCGGAGTGGTTACTCCAACTGGTTCGACCCCTGG	CARDVRGRSGYSNWFDPW	IGHV4-59	IGHD3-3	IGHJ5	11	22	31	35
11	5.925127928898465E-4	TGTGCGAGAGAACTGGGGATATCTTACTACTACTACTACTACATGGACGTCTGG	CARELGISYYYYYYMDVW	IGHV4-4	IGHD7-27	IGHJ6	10	11	19	23
11	5.925127928898465E-4	TGTGCAACAGTTTTTGCATATTGTGGTGGTGACTGCTTATTTGACTACTGG	CATVFAYCGGDCLFDYW	IGHV1-24	IGHD2-21	IGHJ4	9	15	36	39
11	5.925127928898465E-4	TGTGCGTGCGATATGATAGTAGTGGCTCCGGGTGCTTTTGATATCTGG	CACDMIVVAPGAFDIW	IGHV3-49	IGHD3-22	IGHJ3	2	11	24	32
11	5.925127928898465E-4	TGTGCAAAAGACCGCCTAAGGTACAACTGGAACGAGCTGGACTACTGG	CAKDRLRYNWNELDYW	IGHV3-43	IGHD1-1	IGHJ4	10	19	34	39
11	5.925127928898465E-4	TGTTCGACCGCCGGGGAGTGGGAAGCACCAGATATTGACTACTGG	CSTAGEWEAPDIDYW	IGHV1-18	IGHD3-10	IGHJ4	6	11	18	34
11	5.925127928898465E-4	TGTGCGCGACTGACAGCTATGGGCCTCGACTACTTTGACTACTGG	CARLTAMGLDYFDYW	IGHV4-39	IGHD5-18	IGHJ4	9	12	21	28
11	5.925127928898465E-4	TGTGCGATTGTCGGTGAGTGGGAGCAACCAGCGGTTGACTACTGG	CAIVGEWEQPAVDYW	IGHV1-2	IGHD1-26	IGHJ4	6	16	24	34
11	5.925127928898465E-4	TGTGCGATAGTCGGAGAGTGGGAATTACCAGAGATTGAGTTTTGG	CAIVGEWELPEIEFW	IGHV1-69	IGHD1-26	IGHJ4	6	16	22	42
11	5.925127928898465E-4	TGTGCGATAGCCGGGGAGTGGGAGCTACCAGAGATTGAGTACTGG	CAIAGEWELPEIEYW	IGHV1-46	IGHD1-26	IGHJ4	6	16	27	34
11	5.925127928898465E-4	TGTGCGAGACTCGATTTTTGGAGTGGTTATTATGCCGACTACTGG	CARLDFWSGYYADYW	IGHV3-21	IGHD3-3	IGHJ4	8	11	32	36
11	5.925127928898465E-4	TGTGCGAGACCAGAACCCTATTTGGGCGGTGCTTTTGATATCTGG	CARPEPYLGGAFDIW	IGHV1-8	IGHD3-16	IGHJ3	8	20	25	29
11	5.925127928898465E-4	TGTACTAGAGGGGATTTTTGGAGTGGTTATTATTTTGACTACTGG	CTRGDFWSGYYFDYW	IGHV3-49	IGHD3-3	IGHJ4	9	12	32	33
11	5.925127928898465E-4	TGTGCGAGAGTTGGCAGTGGCTGGTATTTTGACTACTGG	CARVGSGWYFDYW	IGHV1-18	IGHD6-19	IGHJ4	9	13	25	27
11	5.925127928898465E-4	TGTGCACACGACGGGGAGCAATCCCTGTTTGACTACTGG	CAHDGEQSLFDYW	IGHV2-5	IGHD3-10	IGHJ4	8	11	17	27
11	5.925127928898465E-4	TGTGCGAGAGGGTTTGACTACTGG	CARGFDYW	IGHV4-59	.	IGHJ4	9	-1	-1	12
11	5.925127928898465E-4	TGTGCAACATCCGGCGTCTGG	CATSGVW	IGHV1-24	IGHD2-15	IGHJ4	8	9	13	17
10	5.386479935362241E-4	TGTGCGAGAGGGGGAGGGTATTGGTACTATGATAGTAGTGGTTTCGGTAACTACTACTACTACTACATGGACGTCTGG	CARGGGYWYYDSSGFGNYYYYYMDVW	IGHV4-59	IGHD3-22	IGHJ6	9	24	42	49
10	5.386479935362241E-4	TGTGCTCGGATGGTCCTTGGGATGGGCCTCTTTTACAGCACCAGCTGGTACGAAATTGACCACTGG	CARMVLGMGLFYSTSWYEIDHW	IGHV2-26	IGHD6-13	IGHJ4	10	36	51	55
10	5.386479935362241E-4	TGTGCGAGAGGCGAACGGTATTACGATTTTTGGACTGATTACTCTGCTGAATACTTCCACCACTGG	CARGERYYDFWTDYSAEYFHHW	IGHV1-8	IGHD3-3	IGHJ1	11	17	40	45
10	5.386479935362241E-4	TGTGCGAGAGATCTTGACGAGTCTTACTATGATAGTAGTGGTTATTTCTCCCAATTTGACTCCTGG	CARDLDESYYDSSGYFSQFDSW	IGHV3-21	IGHD3-22	IGHJ4	13	23	45	54
10	5.386479935362241E-4	TGTGCACGGATGGTTCTAGAGCCGGGCCTCCTTTATACCAGCTTCTCGTACGGTATTGACTACTGG	CARMVLEPGLLYTSFSYGIDYW	IGHV2-26	IGHD2-2	IGHJ4	10	35	42	55
10	5.386479935362241E-4	TGTGCACGGATGGTCCTTGGGATGGGCCTCTTTTACAGCAGCACCTGGTACGAAATAGACCACTGG	CARMVLGMGLFYSSTWYEIDHW	IGHV2-26	IGHD6-13	IGHJ4	10	36	51	57
10	5.386479935362241E-4	TGTGCACGGATGGTCCTTGGGATGGGCCTCTTCTACAGTAGTAGCTGGTACGAGATAGACCACTGG	CARMVLGMGLFYSSSWYEIDHW	IGHV2-26	IGHD6-13	IGHJ4	10	42	51	57
10	5.386479935362241E-4	TGTGCACAGATGGTCCTTGGGATGGGCCTCTTCTACACTAGTAGCTGGTACGAAATAGACCACTGG	CAQMVLGMGLFYTSSWYEIDHW	IGHV2-26	IGHD6-13	IGHJ4	10	42	51	57
10	5.386479935362241E-4	TGTGCGAGAGATTATAGTAGTGGTTATTACTACCAACGATACTACTACTACATGGACGTCTGG	CARDYSSGYYYQRYYYYMDVW	IGHV7-4-1	IGHD3-22	IGHJ6	11	13	32	39
10	5.386479935362241E-4	TGTGCGAGACAGGGAGCAGTTACGGTTTATGGAGTAGTTCTTAACTACTTTGACAGCTGG	CARQGAVTVYGVVLNYFDSW	IGHV7-4-1	IGHD3-3	IGHJ4	8	19	42	43
10	5.386479935362241E-4	TGTGCGAGAGTGGCAACCCCCTACTATGATAGTAGTGGCCATGGAGCTTTTGATATCTGG	CARVATPYYDSSGHGAFDIW	IGHV1-46	IGHD3-22	IGHJ3	9	21	37	45
10	5.386479935362241E-4	TGTGCGAGAGAAGAGTCGGATTTTTGGAGTGGTTATTATACCGGTATCGTTGACTACTGG	CAREESDFWSGYYTGIVDYW	IGHV3-21	IGHD3-3	IGHJ4	10	18	46	49
10	5.386479935362241E-4	TGTGCGAAAGGGGTTGGGACCCTTCGTAGTGGCTACTTTCAGAGGGCTTTTGATATTTGG	CAKGVGTLRSGYFQRAFDIW	IGHV3-23	IGHD5-12	IGHJ3	9	26	35	45
10	5.386479935362241E-4	TGTGCGAGGTATAGTGGGAGCTACAACCCAACCCCCGATGATGCTTTTGATATCTGG	CARYSGSYNPTPDDAFDIW	IGHV3-20	IGHD1-26	IGHJ3	7	8	23	37
10	5.386479935362241E-4	TGTGCGAGAGATCTCCCGGACTCCGTGATTACGTTTGGGGGACCCTTTGACTACTGG	CARDLPDSVITFGGPFDYW	IGHV4-4	IGHD3-16	IGHJ4	14	25	41	44
10	5.386479935362241E-4	TGTGCGAGACGACGGCGCTGGCTGGTCGAACTCAATGATGCTTTTGATATCTGG	CARRRRWLVELNDAFDIW	IGHV1-46	IGHD6-19	IGHJ3	8	18	25	34
10	5.386479935362241E-4	TGTGCAACAGAAACACGATTTTTGGAGTGGTTAGATCACTTTGACTACTGG	CATETRFLEWLDHFDYW	IGHV1-24	IGHD3-3	IGHJ4	10	14	32	37
10	5.386479935362241E-4	TGTGCAACGTCCCCTGGAGTGGTTAGAAGACCCTGGTTCGACCCCTGG	CATSPGVVRRPWFDPW	IGHV1-24	IGHD3-3	IGHJ5	7	14	24	32
10	5.386479935362241E-4	TGTGCAAAAGATCTGGGGTCGGGGCTTGTGCGTGGTTTTGACTACTGG	CAKDLGSGLVRGFDYW	IGHV3-43	IGHD1-14	IGHJ4	11	30	35	36
10	5.386479935362241E-4	TGTGCGATAGTCGGGGAGTGGGAGTTACCAGACATTGACTACTGG	CAIVGEWELPDIDYW	IGHV1-46	IGHD4-23	IGHJ4	6	20	29	34
10	5.386479935362241E-4	TGTGCGAGAGAGGGATGGCTACAACCGTACTACTTTGACTACTGG	CAREGWLQPYYFDYW	IGHV1-18	IGHD5-24	IGHJ4	10	13	23	26
10	5.386479935362241E-4	TGTGCGAGAACTCTCACCGGTAGTCATGATGCTTTTGATATCTGG	CARTLTGSHDAFDIW	IGHV4-39	IGHD1-20	IGHJ3	8	15	21	23
10	5.386479935362241E-4	TGTGCAACTCACCACTCGGATGGATGGAGTGCGTGTGACTACTGG	CATHHSDGWSACDYW	IGHV1-24	IGHD2-15	IGHJ4	7	9	15	35
10	5.386479935362241E-4	TGTGCGGCCGGCTATGACCCCCTTGATGCTTTTGATATCTGG	CAAGYDPLDAFDIW	IGHV1-58	IGHD2-2	IGHJ3	7	10	15	23
10	5.386479935362241E-4	TGTGCCAATCTTTCTGAATTCCCCGGTCAAGATTACTGG	CANLSEFPGQDYW	IGHV3-9	IGHD3-10	IGHJ4	4	19	24	33
10	5.386479935362241E-4	TGTGCACACAGGGTTGCCGTTACTGATTTTGGGTACTGG	CAHRVAVTDFGYW	IGHV2-5	IGHD4-11	IGHJ4	10	18	24	33
10	5.386479935362241E-4	TGTGCAAGTCTTTCAGAAGTCCCCGGCGCAGATTACTGG	CASLSEVPGADYW	IGHV3-9	IGHD3-10	IGHJ4	6	19	24	33
10	5.386479935362241E-4	TGTGCGAGAGGGGACCTTTGGAGTGGCGACCACTGG	CARGDLWSGDHW	IGHV3-21	IGHD3-3	IGHJ5	9	16	25	26
10	5.386479935362241E-4	TGTACCACGTGGTTTTTCTGG	CTTWFFW	IGHV3-15	IGHD1-14	IGHJ4	7	8	13	17
9	4.8478319418260166E-4	TGTGCGAGAGCCAACGAAGGGTATTACGATTTTTGGAGTGGTTCTTATCGGCGGCCTTATTACCTGGACGTCTGG	CARANEGYYDFWSGSYRRPYYLDVW	IGHV4-59	IGHD3-3	IGHJ6	9	20	47	60
9	4.8478319418260166E-4	TGTGCGAGAGGCGTCCGATATTACAATTTTTTGACTGCTTACCTGAACTACCACTTCTACTACATGGACGTCTGG	CARGVRYYNFLTAYLNYHFYYMDVW	IGHV1-8	IGHD3-9	IGHJ6	11	18	40	46
9	4.8478319418260166E-4	TGTGCGAAAGATGGGGTACCCTTACGGTCGTATTACTATGGTTCGGGGACCCCCGCAGCCGAATTTGACTACTGG	CAKDGVPLRSYYYGSGTPAAEFDYW	IGHV3-23	IGHD3-10	IGHJ4	11	28	48	63
9	4.8478319418260166E-4	TGTGCGCGAGTATTTCGTAATTTACGATTTTTGTTTCCGGGAAGGCATGATGGTTTTGATATCTGG	CARVFRNLRFLFPGRHDGFDIW	IGHV4-4	IGHD3-3	IGHJ3	9	21	32	45
9	4.8478319418260166E-4	TGTGCGAGAGCAGGCTGGAGCAGTGGCCCCTCAGGAGACTACTACTACTACTACATGGACGTCTGG	CARAGWSSGPSGDYYYYYMDVW	IGHV1-46	IGHD6-19	IGHJ6	9	18	26	37
9	4.8478319418260166E-4	TGTGCACGGATGGTCCTTGGCATGGGCCTCTTCTACAGTAGAAGCTGGTACGAAATAGACCACTGG	CARMVLGMGLFYSRSWYEIDHW	IGHV2-26	IGHD6-13	IGHJ4	10	42	51	57
9	4.8478319418260166E-4	TGTGCACGGATGGTCCTTGGGGTGGGCCTCTTTTACACCAGCACCTGGTACGAGATTGACCACTGG	CARMVLGVGLFYTSTWYEIDHW	IGHV2-26	IGHD6-13	IGHJ4	10	38	51	55
9	4.8478319418260166E-4	TGTGCACGGATGGTCCTTGGGATGGGCCTCTTTTACACCAGCAGCTGGTACGAAATTGACCACTGG	CARMVLGMGLFYTSSWYEIDHW	IGHV2-26	IGHD6-13	IGHJ5	10	38	51	57
9	4.8478319418260166E-4	TGTGCACGGATGGTCCTTGGGATGGGCCTCTTTTACACCAGCAGCTGGTACGAAATTGACCACTGG	CARMVLGMGLFYTSSWYEIDHW	IGHV2-70	IGHD6-13	IGHJ4	10	38	51	55
9	4.8478319418260166E-4	TGTGCACGGATGGTCCTTGGGATGGGCCTCTTCTACAGTAGCAGCTGGTACGAAATAGACCACTGG	CARMVLGMGLFYSSSWYEIDHW	IGHV2-26	IGHD2-2	IGHJ4	10	38	50	57
9	4.8478319418260166E-4	TGTGCAAAAGACCCGACTTGTAGTAGTCCCAGCTGCATTCTCACCCACTGGTACTTCGATCTCTGG	CAKDPTCSSPSCILTHWYFDLW	IGHV3-43	IGHD2-2	IGHJ2	10	17	35	46
9	4.8478319418260166E-4	TGTGCGAGACAACCCGGAGGGTGTAGTGATAGCGGCTGTTATGAAGGATATGACTACTGG	CARQPGGCSDSGCYEGYDYW	IGHV5-51	IGHD2-15	IGHJ4	10	21	27	50
9	4.8478319418260166E-4	TGTGCGAGAGTAGTTCCCTACGATTTTTGGAGTGGTTATTATCCCTGGTTCGACCCCTGG	CARVVPYDFWSGYYPWFDPW	IGHV4-4	IGHD3-3	IGHJ5	9	18	41	44
9	4.8478319418260166E-4	TGTGCGAGAGATTTTTGGAGTGGTTACCCGTACTACTACTACTACTACATGGACGTCTGG	CARDFWSGYPYYYYYYMDVW	IGHV7-4-1	IGHD3-3	IGHJ6	11	12	25	30
9	4.8478319418260166E-4	TGTGCGAAAGGCGTTGGGACCCGTCGTAGTGGTTACTTTCAGAGGGCTTTTGATACCTGG	CAKGVGTRRSGYFQRAFDTW	IGHV3-23	IGHD3-22	IGHJ5	9	25	34	55
9	4.8478319418260166E-4	TGTGCAACGGTACCCGCATATTGTGGTGGTGACTGCTATATGCTTGCTTTTGATATCTGG	CATVPAYCGGDCYMLAFDIW	IGHV1-24	IGHD2-21	IGHJ3	7	15	38	44
9	4.8478319418260166E-4	TGTGCGAGGAGAACGATTTTGGGAGCGGTTTATTACTACCACTTCATGGACGTCTGG	CARRTILGAVYYYHFMDVW	IGHV3-21	IGHD3-3	IGHJ6	7	12	29	33
9	4.8478319418260166E-4	TGTGCGAGAGGCCTCTGGAGCAGCTCGTCATCCTACTACTACTACATGGACGTCTGG	CARGLWSSSSSYYYYMDVW	IGHV1-8	IGHD6-6	IGHJ6	15	18	28	32
9	4.8478319418260166E-4	TGTGCGAGAGGGGGTTTAGGGGACTATTACTATGATAGTAAGGAGTTTGACTACTGG	CARGGLGDYYYDSKEFDYW	IGHV1-8	IGHD3-22	IGHJ4	10	24	39	45
9	4.8478319418260166E-4	TGTGCGAGAGGACCAGCTGCCGAGTATTACTACTACTACTACTACATGGACGTCTGG	CARGPAAEYYYYYYYMDVW	IGHV3-21	IGHD2-2	IGHJ6	9	11	19	24
9	4.8478319418260166E-4	TGTGCGAGGGAGTATAGCAGCTCTTACTACTACTACTACTACATGGACGTCTGG	CAREYSSSYYYYYYMDVW	IGHV4-39	IGHD6-6	IGHJ6	7	9	22	23
9	4.8478319418260166E-4	TGTGCGAGAGGAGGGTATTACTATGATAGTAGTGGTTACCACTTTGACTACTGG	CARGGYYYDSSGYHFDYW	IGHV1-8	IGHD3-22	IGHJ4	10	14	35	36
9	4.8478319418260166E-4	TGTGCGAGAGATCGTGGAAGAACTGGGGATTCGTACGATGCTTTTGATATCTGG	CARDRGRTGDSYDAFDIW	IGHV1-2	IGHD7-27	IGHJ3	12	20	29	36
9	4.8478319418260166E-4	TGTGCGAGAGATCGGGGGTTTTTGGAGTGGTTCTTAGGGCGATTCCAAGACTGG	CARDRGFLEWFLGRFQDW	IGHV3-53	IGHD3-3	IGHJ4	12	18	35	49
9	4.8478319418260166E-4	TGTGCGAGAGAGTATAGCAGGTCATACTACTACTACTACTACATGGACGTCTGG	CAREYSRSYYYYYYMDVW	IGHV4-4	IGHD6-19	IGHJ6	10	11	19	24
9	4.8478319418260166E-4	TGTGCGAGAGAACTCGCAGGATACAGCTATCAGGGGGTCTGGTTCGACCCCTGG	CARELAGYSYQGVWFDPW	IGHV4-4	IGHD5-18	IGHJ5	14	18	29	38
9	4.8478319418260166E-4	TGTACCACAATTGAGCAGTATCTTCTTGACTACTACTACTACATGGACGTCTGG	CTTIEQYLLDYYYYMDVW	IGHV3-15	IGHD2-21	IGHJ6	8	13	18	28
9	4.8478319418260166E-4	TGTGCCAGAGCGTTCTCGGGGGATCTGGCCGACTGGTACTTCGATCTCTGG	CARAFSGDLADWYFDLW	IGHV4-30-2	IGHD7-27	IGHJ2	9	18	24	31
9	4.8478319418260166E-4	TGTGCGAGACTGTCCGGATTGACTACAGTAACTGAATACTTTGACTACTGG	CARLSGLTTVTEYFDYW	IGHV5-10-1	IGHD4-11	IGHJ4	9	19	32	36
9	4.8478319418260166E-4	TGTGCAACAGATCTGGTTATTTTGACTGGTTATTTGTTTTTGATCTACTGG	CATDLVILTGYLFLIYW	IGHV1-24	IGHD3-9	IGHJ4	14	17	33	38
9	4.8478319418260166E-4	TGTGCAACAGATTTTGCGGTGTGGAGATCCCCCCGCTTTGACTACTGG	CATDFAVWRSPRFDYW	IGHV1-24	IGHD7-27	IGHJ4	11	21	31	35
9	4.8478319418260166E-4	TGTGCAAGATTTGATGATAGTAGTCCCCTTGATGCTTTTGATATCTGG	CARFDDSSPLDAFDIW	IGHV3-9	IGHD3-22	IGHJ3	6	13	23	29
9	4.8478319418260166E-4	TGTTCGACCGCCGGGGAGTGGGAAGCGCCAGACATTGACTACTGG	CSTAGEWEAPDIDYW	IGHV1-18	IGHD3-10	IGHJ4	6	11	18	34
9	4.8478319418260166E-4	TGTGCGCTGGGGGGTGGATACAACTATGGCTATTTTAGTCTATGG	CALGGGYNYGYFSLW	IGHV3-23	IGHD5-18	IGHJ4	5	13	28	42
9	4.8478319418260166E-4	TGTGCGCGACTGACAGCTATGGGCCTCGACTACTTTGACCACTGG	CARLTAMGLDYFDHW	IGHV4-4	IGHD5-18	IGHJ4	5	12	21	28
9	4.8478319418260166E-4	TGTGCGATTGCCGGGGAGTGGGAGCTACCAGAGATTGAGTACTGG	CAIAGEWELPEIEYW	IGHV1-18	IGHD1-26	IGHJ4	6	16	27	34
9	4.8478319418260166E-4	TGTGCGATAGTCGGCGAGTGGGAACTACCAGAGAGTGAGTTTTGG	CAIVGEWELPESEFW	IGHV1-18	IGHD1-26	IGHJ4	6	16	27	42
9	4.8478319418260166E-4	TGTGCGATAGTCGGGGAGTGGGAGCTACCGGCGATTGACTACTGG	CAIVGEWELPAIDYW	IGHV1-18	IGHD1-26	IGHJ4	6	16	27	34
9	4.8478319418260166E-4	TGTGCGATAGTCGGGGAGTGGGAACTACCAGCGATTGACTACTGG	CAIVGEWELPAIDYW	IGHV1-18	IGHD3-10	IGHJ4	6	10	18	34
9	4.8478319418260166E-4	TGTGCAACAGGTCCCCCGTTGGGATTTGGTGGTATGTGGGACTGG	CATGPPLGFGGMWDW	IGHV1-24	IGHD2-15	IGHJ4	9	26	33	40
9	4.8478319418260166E-4	TGTGCAAAAGATGCTGGATACGGTTATGGTTACTTTGACTCCTGG	CAKDAGYGYGYFDSW	IGHV3-43	IGHD5-18	IGHJ4	11	14	29	30
9	4.8478319418260166E-4	TGTGTGAAGGGCTATACCAGTGGCTGGACGTTTGACTACTGG	CVKGYTSGWTFDYW	IGHV4-30-2	IGHD6-19	IGHJ4	3	12	26	30
9	4.8478319418260166E-4	TGTGGTCACAGAAGTGCCTTAACTGGAACTTGTGACTATTGG	CGHRSALTGTCDYW	IGHV2-5	IGHD1-7	IGHJ4	11	19	29	32
9	4.8478319418260166E-4	TGTGCCAATCTTTCTGAATTCCCCGGTGAGGATTACTGG	CANLSEFPGEDYW	IGHV3-9	IGHD3-10	IGHJ4	4	19	24	33
9	4.8478319418260166E-4	TGCGCGAGGCTAGTATGGGGTGGTTCATTTGACTACTGG	CARLVWGGSFDYW	IGHV3-23	IGHD1-14	IGHJ4	6	19	25	27
9	4.8478319418260166E-4	TGTACGAAAGGGGGACTCTGGGGGCTGGCGCCTTGG	CTKGGLWGLAPW	IGHV4-59	IGHD3-16	IGHJ4	6	18	23	33
8	4.3091839482897927E-4	TGTGCGAGAGGTTTCTGGAGGAGACCTGCCGCAACTCCCCTACAGGATCCCCTCAATCACTACTACTACTACTACATGGACGTCTGG	CARGFWRRPAATPLQDPLNHYYYYYMDVW	IGHV1-8	IGHD3-10	IGHJ6	10	32	39	58
8	4.3091839482897927E-4	TGTGCGACTCGGACGGGATATTGTAGTAGTACCAGCTGCCCCCAAAGGGACTACTACTACTACATGGACGTCTGG	CATRTGYCSSTSCPQRDYYYYMDVW	IGHV1-2	IGHD2-2	IGHJ6	6	15	38	49
8	4.3091839482897927E-4	TGTGCGAGAGATAAGTGCAAGACACTGGATGGTGGTGATTGCTATCTCTACTACTACTACTACATGGACGTCTGG	CARDKCKTLDGGDCYLYYYYYMDVW	IGHV3-66	IGHD2-21	IGHJ6	11	29	44	47
8	4.3091839482897927E-4	TGTGCAAGAGGGGCCCTGTATTACGATATTTTGACTGGTTATTATAGAGTGGGCTGGTTCGACCCCTGG	CARGALYYDILTGYYRVGWFDPW	IGHV3-74	IGHD3-9	IGHJ5	9	17	45	53
8	4.3091839482897927E-4	TGTGTGAGGGGGGTTGGTCCTCTGGGATATTGCAGTGTGACCAGTTGCACCCCCTTTGACTACTGG	CVRGVGPLGYCSVTSCTPFDYW	IGHV3-23	IGHD2-15	IGHJ4	3	24	36	53
8	4.3091839482897927E-4	TGTGCTCGGATGATCTTAGAGCCGGGCCTCTTTTATACCAGTTTCTCGTACGGCATTGACTACTGG	CARMILEPGLFYTSFSYGIDYW	IGHV2-26	IGHD1-20	IGHJ4	10	32	38	55
8	4.3091839482897927E-4	TGTGCCCGGATGGTCCTTGGGATGGGCCTCTTTTACAGCAGCAGCTGGTACGACATTGACCACTGG	CARMVLGMGLFYSSSWYDIDHW	IGHV2-26	IGHD6-13	IGHJ4	10	36	46	47
8	4.3091839482897927E-4	TGTGCGAGAGGGGGGTGGACGAACGGTGACCAATATTACTACTACTACTACTACATGGACGTCTGG	CARGGWTNGDQYYYYYYYMDVW	IGHV1-69	IGHD4-17	IGHJ6	9	22	29	31
8	4.3091839482897927E-4	TGTGCGAGAGGGATTACGATTTTTGGAGTGGACGTAGGTGGGTACTACTACTACATGGACGTCTGG	CARGITIFGVDVGGYYYYMDVW	IGHV4-4	IGHD3-3	IGHJ6	9	12	30	42
8	4.3091839482897927E-4	TGTGCGAGAAGGAAAGGTAGCAGTGGCTGGTACCCCGGGCACGATCATGATGCTTTTGATATCTGG	CARRKGSSGWYPGHDHDAFDIW	IGHV3-21	IGHD6-19	IGHJ3	8	17	32	43
8	4.3091839482897927E-4	TGTGCACGCATGGTTCTAGAGCCGGGCCTCTTTTATACCAGCTTCTCGTACGGAATTGACTACTGG	CARMVLEPGLFYTSFSYGIDYW	IGHV2-26	IGHD2-2	IGHJ4	7	35	42	55
8	4.3091839482897927E-4	TGTGCACGGATGGTTCTAGAGCCGGGCCTCCTTTATACCAGCTTCTCATACGGTATTGACTACTGG	CARMVLEPGLLYTSFSYGIDYW	IGHV2-26	IGHD2-2	IGHJ4	10	35	42	55
8	4.3091839482897927E-4	TGTGCACGGATGGTCCTTGGCCTGGGCCTCTTTTATACTAGTACCTGGTACGAAATTGACCACTGG	CARMVLGLGLFYTSTWYEIDHW	IGHV2-26	IGHD6-13	IGHJ1	10	44	51	60
8	4.3091839482897927E-4	TGTGCACGGATGGTCCTTGGGGTGGGCCTCTTTTACACCAGCACCTGGTACGAAATTGACCACTGG	CARMVLGVGLFYTSTWYEIDHW	IGHV2-26	IGHD6-13	IGHJ4	10	38	51	55
8	4.3091839482897927E-4	TGTGCACGGATGGTCCTTGGGATGGGCCTCTTTTACAGCAGCAGCTGGTACGATATTGACCACTGG	CARMVLGMGLFYSSSWYDIDHW	IGHV2-70	IGHD6-13	IGHJ4	10	36	51	55
8	4.3091839482897927E-4	TGTGCACGGATGGTCCTTGGGATGGGCCTCTTCTACACTTCTAGCTGGTACGAAATAGACCACTGG	CARMVLGMGLFYTSSWYEIDHW	IGHV2-26	IGHD6-13	IGHJ4	10	42	51	57
8	4.3091839482897927E-4	TGTGCACGGATGGTGCTAGAGCCGGGCCTCTTTTACACCACCTTCTCGTACGAAATTGACTACTGG	CARMVLEPGLFYTTFSYEIDYW	IGHV2-26	IGHD2-21	IGHJ4	10	35	41	55
8	4.3091839482897927E-4	TGTGCGAGAGGAATTATGGTCGTGGTGTATACCAGTCACAACCCCCTCGGCATTGACCGCTGG	CARGIMVVVYTSHNPLGIDRW	IGHV4-4	IGHD2-21	IGHJ5	9	28	42	54
8	4.3091839482897927E-4	TGTGCGAAAGATCCGACCAGTACGGTGATAACTCCCCCCGTTTATTGGTACTATGACAACTGG	CAKDPTSTVITPPVYWYYDNW	IGHV1-2	IGHD3-16	IGHJ4	12	26	37	48
8	4.3091839482897927E-4	TGTGCGAAACGGGCAGCAGTCTTCATGATCGACTCCTACCGCTACTACATGGACTTGTGG	CAKRAAVFMIDSYRYYMDLW	IGHV3-30	IGHD2-21	IGHJ6	6	14	20	31
8	4.3091839482897927E-4	TGTGCAACAAGGGGTGGGTGGGAGCTAAGTCGCTACTACTACTACTACATGGACGTCTGG	CATRGGWELSRYYYYYMDVW	IGHV1-24	IGHD1-26	IGHJ6	8	17	26	32
8	4.3091839482897927E-4	TGTGCAAAAGGTGATAGTAGTGGTTATTACTACGCAGGGAAATACTACTTTGACTACTGG	CAKGDSSGYYYAGKYYFDYW	IGHV3-9	IGHD3-22	IGHJ4	9	11	33	42
8	4.3091839482897927E-4	TGTGCGAGGGGAGGAGCAGTGGCTGGCCGAGGCCCGGCGGTAGGGCTCGACCCCTGG	CARGGAVAGRGPAVGLDPW	IGHV3-53	IGHD6-19	IGHJ5	7	14	25	46
8	4.3091839482897927E-4	TGTGCAAAAGTCCGGGACGTTAGTAGTGGTCTCCCCTGGGCCTACTTTGACTACTGG	CAKVRDVSSGLPWAYFDYW	IGHV3-9	IGHD3-22	IGHJ4	9	20	29	41
8	4.3091839482897927E-4	TGTGCGAGTCTCAAAGTATTACCAGCTGCTATAAACTACTACTTTGACTACTGG	CASLKVLPAAINYYFDYW	IGHV4-4	IGHD2-2	IGHJ4	7	14	31	36
8	4.3091839482897927E-4	TGTGCGAGAGATGCCCAGGAGGGAGGACCCCTATTAGATGCTTTTGATATCTGG	CARDAQEGGPLLDAFDIW	IGHV4-4	IGHD3-22	IGHJ3	11	31	35	36
8	4.3091839482897927E-4	TGTGCAACAGGTACCCCATTCCCGCCCAGACGGAACAACTGGTTCGACCCCTGG	CATGTPFPPRRNNWFDPW	IGHV1-24	IGHD2-8	IGHJ5	9	11	19	34
8	4.3091839482897927E-4	TGTACCACAGAGGGATTACTATGGCCTCGTAAATATGGATATGGAAACTACTGG	CTTEGLLWPRKYGYGNYW	IGHV3-15	IGHD3-10	IGHJ4	10	14	23	46
8	4.3091839482897927E-4	TGTGCCAGAGAGGGGGAAGGTGTGGGAGCTGGTAATGCTTTTGATATCTGG	CAREGEGVGAGNAFDIW	IGHV4-30-2	IGHD1-26	IGHJ3	10	21	29	34
8	4.3091839482897927E-4	TGTGCGAGAGAGATGGGATTATTACCGTTTTCCCCGGCGGTTGACTACTGG	CAREMGLLPFSPAVDYW	IGHV4-4	IGHD3-22	IGHJ4	10	18	24	40
8	4.3091839482897927E-4	TGTGCAATAGAGGGGATTTTTGGAGTGGTTATTTATGCTTTTGAAATCTGG	CAIEGIFGVVIYAFEIW	IGHV1-24	IGHD3-3	IGHJ3	10	14	32	34
8	4.3091839482897927E-4	TGTGTCAGACACATTAATAATTGGAATTATCGTGCCCTTGACTTCTGG	CVRHINNWNYRALDFW	IGHV5-51	IGHD3-16	IGHJ4	10	22	32	37
8	4.3091839482897927E-4	TGTGCGAGAGTCCTGGATACAAGGCCTGAATACTACTTTGACTACTGG	CARVLDTRPEYYFDYW	IGHV3-21	IGHD5-18	IGHJ4	9	13	20	30
8	4.3091839482897927E-4	TGTGCAACATCCTCCCCCCTTGGTGTAAGCGACTGGTTCGACCCCTGG	CATSSPLGVSDWFDPW	IGHV1-24	IGHD2-8	IGHJ5	8	20	26	31
8	4.3091839482897927E-4	TGTGCAACAGATTTCGCGATTTTTGGAGTGGTTAGATTTGACTACTGG	CATDFAIFGVVRFDYW	IGHV1-24	IGHD3-3	IGHJ4	11	16	33	36
8	4.3091839482897927E-4	TGTACGACCCTCGCGGAATTACATCCCCAGGGCGCTTTTGATATCTGG	CTTLAELHPQGAFDIW	IGHV7-4-1	IGHD7-27	IGHJ3	6	22	29	33
8	4.3091839482897927E-4	TGTGCCCAAGCGGAGCTTTTGGAGTGGTTATTAGATGTCTACTGG	CAQAELLEWLLDVYW	IGHV3-30	IGHD3-3	IGHJ4	4	16	32	38
8	4.3091839482897927E-4	TGTGCGATAGTCGGCGAGTGGGAACTACCAGAGAGTGAGTTTTGG	CAIVGEWELPESEFW	IGHV1-2	IGHD1-26	IGHJ4	6	16	27	42
8	4.3091839482897927E-4	TGTGCGATAGTCGGGGAGTGGGAGTTACCAGACATTGACTACTGG	CAIVGEWELPDIDYW	IGHV1-69	IGHD4-23	IGHJ4	6	20	29	34
8	4.3091839482897927E-4	TGTGCGATAGCCGGGGAGTGGGAGCTACCAGAGATTGACTACTGG	CAIAGEWELPEIDYW	IGHV1-67	IGHD1-26	IGHJ4	3	16	27	34
8	4.3091839482897927E-4	TGTGCGAGCGGATATCTTGGCTTCGCGGGCACCTTTGACTACTGG	CASGYLGFAGTFDYW	IGHV4-39	IGHD5-12	IGHJ4	7	9	21	32
8	4.3091839482897927E-4	TGTGCGAGAGACCCTTCTCGTAGTGGGAGCTACTACGACTACTGG	CARDPSRSGSYYDYW	IGHV1-2	IGHD1-26	IGHJ4	10	20	28	29
8	4.3091839482897927E-4	TGTGCGAGAATAAGTATACAGTTCGACCCCCATCGTGACTACTGG	CARISIQFDPHRDYW	IGHV4-4	IGHD4-11	IGHJ4	8	16	21	35
8	4.3091839482897927E-4	TGTGCAACGGGGTACAGCTATGGCATTCGGCTCTTTGACTACTGG	CATGYSYGIRLFDYW	IGHV1-24	IGHD5-18	IGHJ4	7	12	22	32
8	4.3091839482897927E-4	TGTGTACACCTACCCAAGGTGGAAACAGTTTGGGCGACATGG	CVHLPKVETVWATW	IGHV2-5	IGHD3-16	IGHJ4	8	27	33	39
8	4.3091839482897927E-4	TGTGCGAGAGGCGGCCCCCTGTACAACTGGTTCGACCCCTGG	CARGGPLYNWFDPW	IGHV1-69D	IGHD3-16	IGHJ5	9	14	18	19
7	3.7705359547535687E-4	TGTGCGAGAGGCGTCCGGTACTACAATTTTTTGACTGGTTACCTGAACTACTACTTCTACTACATGGACGTCTGG	CARGVRYYNFLTGYLNYYFYYMDVW	IGHV1-18	IGHD3-9	IGHJ6	9	17	40	46
7	3.7705359547535687E-4	TGTGCGAGAGATCTCGGACACTTTGGTTCGGGAAATTACTATGGCCTAGATTCTGATGCTTTTGATTTCTGG	CARDLGHFGSGNYYGLDSDAFDFW	IGHV3-23	IGHD3-10	IGHJ3	13	19	41	53
7	3.7705359547535687E-4	TGTGCGAGAGATCGCCTCCGCGAGTGGCTACAAAAGCCCGGGGACTACTACTACTACTACATGGACGTCTGG	CARDRLREWLQKPGDYYYYYMDVW	IGHV3-21	IGHD5-12	IGHJ6	12	22	30	43
7	3.7705359547535687E-4	TGTGCGACCAGAAAAAGAGCGGCAGCAGCTGGTAAGGGGGCCGGGTACTACTACTACATGGACGTCTGG	CATRKRAAAAGKGAGYYYYMDVW	IGHV1-2	IGHD6-13	IGHJ6	6	21	33	45
7	3.7705359547535687E-4	TGTGTAAAAGATATAACTCCGACACCTGCTGCAGATTATTCGTCTTATGATGCTTTTGATATGTGG	CVKDITPTPAADYSSYDAFDMW	IGHV3-43	IGHD6-13	IGHJ3	14	25	31	46
7	3.7705359547535687E-4	TGTGCGAGAGCTCGACGTAGTGGCTACGATTGGAGGGCATACTACTACTACTACATGGACGTCTGG	CARARRSGYDWRAYYYYYMDVW	IGHV4-4	IGHD5-12	IGHJ6	9	17	30	39
7	3.7705359547535687E-4	TGTGCGAGAGACGGGAGACGTATTACGATTTTTGGAGTGGTTATTCAGAACTGGTTCGACCCCTGG	CARDGRRITIFGVVIQNWFDPW	IGHV1-2	IGHD3-3	IGHJ5	10	17	44	48
7	3.7705359547535687E-4	TGTGCGAGAGAAAACCCTGCCGTATTACGATTTTTGGAGTGGTCTAACTGGTACTTCGATCTCTGG	CARENPAVLRFLEWSNWYFDLW	IGHV4-4	IGHD3-3	IGHJ2	10	20	42	46
7	3.7705359547535687E-4	TGTGCGAAAATCGTTCTAGGATATTGTAGTGGTGGTAGCTGTTTTGGGTCCTACTTTGACTACTGG	CAKIVLGYCSGGSCFGSYFDYW	IGHV3-23	IGHD2-15	IGHJ4	8	15	40	50
7	3.7705359547535687E-4	TGTGCACGCATGGTCCTTGGAATGGGCCTCTTTTACAGCAGCAGTTGGTACGAAATTGACCACTGG	CARMVLGMGLFYSSSWYEIDHW	IGHV2-26	IGHD6-13	IGHJ4	7	36	51	55
7	3.7705359547535687E-4	TGTGCACGGATGGTCCTTGGGGTGGGCCTCTTTTACACCAGTACCTGGTACGAAATTGACCTCTGG	CARMVLGVGLFYTSTWYEIDLW	IGHV2-26	IGHD6-13	IGHJ5	10	44	51	57
7	3.7705359547535687E-4	TGTGCACGGATGGTCCTTGGGATGGGCCTCTTTTACAGCAGCAGTTGGTACGAAATTGACCACTGG	CARMVLGMGLFYSSSWYEIDHW	IGHV2-26	IGHD6-13	IGHJ1	10	36	51	60
7	3.7705359547535687E-4	TGTGCACGGATGGTCCTTGGAATGGGCCTCTTCTACAGTAGTAGCTGGTACGAAATAGACCACTGG	CARMVLGMGLFYSSSWYEIDHW	IGHV2-26	IGHD6-13	IGHJ4	10	42	51	57
7	3.7705359547535687E-4	TGTGCACGGATGGTGCTAGAGCCGGGCCTCTTTTACACCAGCTTCTCATACGAAATTGACTACTGG	CARMVLEPGLFYTSFSYEIDYW	IGHV2-26	IGHD2-2	IGHJ4	10	36	42	55
7	3.7705359547535687E-4	TGTGCAACAGTGTCGCTAAGGGAGCCTTTGGCCTACGTGGATACAGCTATGGTTTTTGACTACTGG	CATVSLREPLAYVDTAMVFDYW	IGHV1-24	IGHD5-18	IGHJ4	9	34	53	54
7	3.7705359547535687E-4	TGTACTAGAGTCGAAGAAGATTACTATGATAGTAGTGGTTATCTCAACTGGTTCGACCCCTGG	CTRVEEDYYDSSGYLNWFDPW	IGHV3-49	IGHD3-22	IGHJ5	9	19	41	44
7	3.7705359547535687E-4	TGTGCGAGACAGGGAGCAGTTACGGTTTATGGAGTAGTTCTTAACTACTTTGACAACTGG	CARQGAVTVYGVVLNYFDNW	IGHV4-39	IGHD3-3	IGHJ4	10	19	42	43
7	3.7705359547535687E-4	TGTGCGAGACAACCCGGAGGGTGTAGTGATACCGGCTGCTATGAAGGATATGACTTCTGG	CARQPGGCSDTGCYEGYDFW	IGHV5-51	IGHD2-2	IGHJ4	10	21	42	50
7	3.7705359547535687E-4	TGTGCGAGACAACCCGGAGGGTGTAGTGACAGTGGCTGTTATGAAGGATATGACTTCTGG	CARQPGGCSDSGCYEGYDFW	IGHV5-51	IGHD6-19	IGHJ4	10	29	37	50
7	3.7705359547535687E-4	TGTGCGAGAGTCGGATTTTTGGAGTGGTTAGGCAGGGGGGCCAACTGGTTCGACCCCTGG	CARVGFLEWLGRGANWFDPW	IGHV4-4	IGHD3-3	IGHJ5	9	13	29	41
7	3.7705359547535687E-4	TGTGCGAGAGATGGTAGCAGCAGCTGGCCCGACTTCGACTACTACTACATGGACGTCTGG	CARDGSSSWPDFDYYYMDVW	IGHV7-4-1	IGHD6-13	IGHJ6	11	14	26	37
7	3.7705359547535687E-4	TGTGCGAGAGACGGGTATAGCAGCTCACCACACCTGTACTACTACTACATGGACGTCTGG	CARDGYSSSPHLYYYYMDVW	IGHV7-4-1	IGHD6-13	IGHJ6	10	11	23	36
7	3.7705359547535687E-4	TGTGCGAAAAAAAGGGGTATATGGGAGCTCCTCGCGGTGGGTGCTTACTTTGACTCCTGG	CAKKRGIWELLAVGAYFDSW	IGHV3-30	IGHD1-26	IGHJ4	6	15	28	45
7	3.7705359547535687E-4	TGTGCAACAGGAGGTTCAGTATGGTTCGGGGAGTTCACAAGGGGGTGGTTCGACCCCTGG	CATGGSVWFGEFTRGWFDPW	IGHV1-24	IGHD3-10	IGHJ5	9	19	34	45
7	3.7705359547535687E-4	TGTGCCAGAGCGGGGACGTATACAATTAATAGTGGGAGCTACCCCTTTGACTACTGG	CARAGTYTINSGSYPFDYW	IGHV4-30-2	IGHD1-26	IGHJ4	9	28	41	44
7	3.7705359547535687E-4	TGTGCGAGGAGAACGATTTTGGGAGCGGTATATTACTACCACTACATGGACGTCTGG	CARRTILGAVYYYHYMDVW	IGHV3-74	IGHD3-3	IGHJ6	4	12	28	33
7	3.7705359547535687E-4	TGTGCGAGAGGCCTACAGGGGTGGTTACTACCAACAGAAAACTGGTTCGACCCCTGG	CARGLQGWLLPTENWFDPW	IGHV4-59	IGHD3-22	IGHJ5	9	20	30	39
7	3.7705359547535687E-4	TGTGCGAAAAGGGCAAAGGGGGATGGTAGTGTTTTCCTAGATGCTTTTGATGTCTGG	CAKRAKGDGSVFLDAFDVW	IGHV3-23	IGHD3-22	IGHJ3	8	21	30	39
7	3.7705359547535687E-4	TGTGCGAGACTATCGAGTGGTTATTACTCATATGTTAACTGGTTCGACCCCTGG	CARLSSGYYSYVNWFDPW	IGHV4-59	IGHD3-22	IGHJ5	8	15	27	36
7	3.7705359547535687E-4	TGTGCGAGAGGTGATTACGTTTGGGGGAGTTATCGTTATTTCGCTGACTACTGG	CARGDYVWGSYRYFADYW	IGHV3-21	IGHD3-16	IGHJ4	9	11	38	44
7	3.7705359547535687E-4	TGTGCGAGAGGCGTTGCCGGAGTGGTGGTAGGAAATAATGTTTTTGATCTTTGG	CARGVAGVVVGNNVFDLW	IGHV1-8	IGHD2-15	IGHJ3	11	20	30	37
7	3.7705359547535687E-4	TGTGCGAGAGATCAGGGCCACGAGTATAGTGGGAACTTACCAGTTGACCACTGG	CARDQGHEYSGNLPVDHW	IGHV1-2	IGHD1-26	IGHJ4	12	23	33	43
7	3.7705359547535687E-4	TGTGCGAAAGATCCCTTCTACGATTTTTGGAGTGGACACTACTTTGACTACTGG	CAKDPFYDFWSGHYFDYW	IGHV3-23	IGHD3-3	IGHJ4	12	18	34	37
7	3.7705359547535687E-4	TGTGCAGCCTCCGGGGCGATTTTTGGAGTGGTTATTTATGCTTTTGAACTCTGG	CAASGAIFGVVIYAFELW	IGHV1-24	IGHD3-3	IGHJ3	5	16	35	37
7	3.7705359547535687E-4	TGTGCAACAGATCAGCGGCCCTTTTGGGGTACCCGGGGCTGGTTCGACCCCTGG	CATDQRPFWGTRGWFDPW	IGHV1-24	IGHD6-13	IGHJ5	12	29	36	38
7	3.7705359547535687E-4	TGTGCAACAGAGGATATTGTAGCGGTTATCGTGGTATATGCTCTTCAAATCTGG	CATEDIVAVIVVYALQIW	IGHV1-24	IGHD2-15	IGHJ3	10	11	25	37
7	3.7705359547535687E-4	TGTGCAAAAGATGCCTATCGAGATATAGCAGCAGCTGGGGACTTTGACTACTGG	CAKDAYRDIAAAGDFDYW	IGHV3-9	IGHD6-13	IGHJ4	11	23	37	40
7	3.7705359547535687E-4	TGTACTAGAGCCCCCGAGGGGGTACAACTGGATCGCAACTGGTTCGACCCCTGG	CTRAPEGVQLDRNWFDPW	IGHV3-49	IGHD1-1	IGHJ5	9	20	31	35
7	3.7705359547535687E-4	TGTGCGAGAGCTCCCACCAGTATTAGCAACCCCTACTTCCTTGACTTCTGG	CARAPTSISNPYFLDFW	IGHV5-51	IGHD1-26	IGHJ4	8	9	16	33
7	3.7705359547535687E-4	TGTGCGAGAGATCCGGGCTTCGGTTTGTTGTTGATGAACTTTGACTACTGG	CARDPGFGLLLMNFDYW	IGHV1-2	IGHD1-1	IGHJ4	12	26	30	37
7	3.7705359547535687E-4	TGTGCACACAGACGGTTTGGGTTCGGGTCCGGAGGTTACTTTGACTACTGG	CAHRRFGFGSGGYFDYW	IGHV2-5	IGHD3-10	IGHJ4	13	19	26	36
7	3.7705359547535687E-4	TGTGTGCTCTGTTATGGGGGGATTTCATGGGCCCTTTTTGACCACTGG	CVLCYGGISWALFDHW	IGHV5-51	IGHD3-16	IGHJ4	3	14	19	36
7	3.7705359547535687E-4	TGTGCGAGACATACGATAGCAGCTCGAAAGGAGGCTTTTGATATCTGG	CARHTIAARKEAFDIW	IGHV4-39	IGHD6-6	IGHJ3	11	15	25	33
7	3.7705359547535687E-4	TGTGCAAAAGATATTTACAGTAATCCCCCTCACTATTTTGACTACTGG	CAKDIYSNPPHYFDYW	IGHV3-9	IGHD4-11	IGHJ4	13	15	22	31
7	3.7705359547535687E-4	TGTGCGATAGTCGGGGAGTGGGAGCTACCAGCGATTGACTACTGG	CAIVGEWELPAIDYW	IGHV4-31	IGHD1-26	IGHJ4	6	16	27	34
7	3.7705359547535687E-4	TGTGCGAGATCTTATTACTCTGATAGTGCCAGCTATTACTACTGG	CARSYYSDSASYYYW	IGHV5-51	IGHD3-22	IGHJ4	8	12	26	37
7	3.7705359547535687E-4	TGTGCGAGAGATCGTGTCGATATTTTGACTGGCCTCGACTACTGG	CARDRVDILTGLDYW	IGHV4-31	IGHD3-9	IGHJ4	12	17	31	36
7	3.7705359547535687E-4	TGTGCAACAGCCCAGCTCCCCTGGGGTCGGTACATGGACGTCTGG	CATAQLPWGRYMDVW	IGHV1-24	IGHD1-26	IGHJ6	9	13	19	30
7	3.7705359547535687E-4	TGTGCAACAGCGTCAGGGTATAGCAGCAGCTGGTACGGGACTTGG	CATASGYSSSWYGTW	IGHV1-24	IGHD6-13	IGHJ4	9	15	36	42
7	3.7705359547535687E-4	TGTGCAACAGGCCGGCGAGGGAGCCCGGGGGCTTTTGATATCTGG	CATGRRGSPGAFDIW	IGHV1-24	IGHD1-26	IGHJ3	9	18	23	30
7	3.7705359547535687E-4	TGTACTAGCCTCGATTTTTGGAGTGGTTATTATCTTGACTACTGG	CTSLDFWSGYYLDYW	IGHV3-49	IGHD3-3	IGHJ4	7	11	32	34
7	3.7705359547535687E-4	TGTGCCAGAGGGGCTGGCCCAGAGTGGTTAGCATCCGACTGG	CARGAGPEWLASDW	IGHV4-30-2	IGHD3-3	IGHJ4	9	21	29	37
7	3.7705359547535687E-4	TGTGCGAGAGATTTCCCCACTAACTGGGGATTTCACTACTGG	CARDFPTNWGFHYW	IGHV3-30	IGHD7-27	IGHJ4	11	19	29	30
7	3.7705359547535687E-4	TGTGCGAGAGAATCGTTCGGGAATGATGCTTTTGATATCTGG	CARESFGNDAFDIW	IGHV4-59	IGHD3-10	IGHJ3	10	14	20	22
7	3.7705359547535687E-4	TGTGCGAAAGATTGCACTGACACCAGCTGCTTGGACCACTGG	CAKDCTDTSCLDHW	IGHV3-23	IGHD2-2	IGHJ4	11	21	28	29
7	3.7705359547535687E-4	TGTGCGAGAGGCCGGCGGTGGCTACGATTTGACTACTGG	CARGRRWLRFDYW	IGHV4-34	IGHD5-12	IGHJ4	12	17	26	27
7	3.7705359547535687E-4	TGTGCGAGACAGGAAGCGGAGTGGCTGAGACTCTGG	CARQEAEWLRLW	IGHV1-46	IGHD6-19	IGHJ4	8	19	26	32
7	3.7705359547535687E-4	TGTGCGAGAGACCCCTGGGAGGACTTTGACTACTGG	CARDPWEDFDYW	IGHV3-21	IGHD1-26	IGHJ4	10	15	20	22
7	3.7705359547535687E-4	TGTGCAACACTCCTCGGAGGTTACTGG	CATLLGGYW	IGHV1-24	IGHD2-15	IGHJ4	8	14	18	21
7	3.7705359547535687E-4	TGTGCGAGGGGCTTTGACTACTGG	CARGFDYW	IGHV4-59	.	IGHJ4	7	-1	-1	11
7	3.7705359547535687E-4	TGTACGACGTGGTTTTTTTGG	CTTWFFW	IGHV3-15	IGHD1-14	IGHJ4	4	6	13	18
7	3.7705359547535687E-4	TGCACCACGTGGTATTCCTGG	CTTWYSW	IGHV3-15	IGHD2-15	IGHJ5	7	8	13	16
6	3.231887961217344E-4	TGTGCGAGAACTTATTGGAGGACACCGATTAATAATGACTACGGTGACTACCCGGGGCCTTACTACTACTACTACTACATGGACGTCTGG	CARTYWRTPINNDYGDYPGPYYYYYYMDVW	IGHV4-28	IGHD4-17	IGHJ6	9	34	50	59
6	3.231887961217344E-4	TGTGCGAGAACAAAGTGTGTACGATTTTTGGAGTGGGGGAGAGCCCTCAAACCCTACTACTACTACATGGACGTCTGG	CARTKCVRFLEWGRALKPYYYYMDVW	IGHV4-34	IGHD3-3	IGHJ6	8	19	35	53
6	3.231887961217344E-4	TGTGCGAAAGCAAGCGTTCGATTGAAAATTGTAGTGGTGGTAGCTCTTACTCCTGCGGACTGGTACTTCGATCTCTGG	CAKASVRLKIVVVVALTPADWYFDLW	IGHV3-64	IGHD2-15	IGHJ2	6	27	52	58
6	3.231887961217344E-4	TGTGCGAAAGCAAGCGTTCGATTGAAAATTGTAGTGGTGGTAGCTCTTACTCCTGCGGACTGGTACTTCGATCTCTGG	CAKASVRLKIVVVVALTPADWYFDLW	IGHV3-53	IGHD2-15	IGHJ2	6	27	52	58
6	3.231887961217344E-4	TGTGCGAGAGGCGTCCGGTATTACAATTTTTTGACTGCTTTCCTGAACTACTACTTCTACTACATGGACGTCTGG	CARGVRYYNFLTAFLNYYFYYMDVW	IGHV1-8	IGHD3-9	IGHJ6	11	17	36	46
6	3.231887961217344E-4	TGTGCGAGAGGCGTCCGGTACTACAATTTTTTGACTGGTTACCTGAACTACTACTTCTACTACATGGACGTCTGG	CARGVRYYNFLTGYLNYYFYYMDVW	IGHV1-8	IGHD3-9	IGHJ6	11	17	40	46
6	3.231887961217344E-4	TGTGCGAGAGGCGTCCGATATTACAATTTTTTGACTGCTTTCCTGAACTACTACTTCTACTACATGGACGTCTGG	CARGVRYYNFLTAFLNYYFYYMDVW	IGHV1-8	IGHD3-9	IGHJ6	11	18	36	46
6	3.231887961217344E-4	TGTGCGAGAGGCGTCCGATATTACAATTTTTTGACTGGTTTCCTGAACTACTACTTCTACTACATGGACGTCTGG	CARGVRYYNFLTGFLNYYFYYMDVW	IGHV1-8	IGHD3-9	IGHJ6	11	18	39	46
6	3.231887961217344E-4	TGTGCGAGAGGGCACTACTTTGATAGTACTGGTTATTACTCTGAATACTACTCCTACTACTATATGGACGTCTGG	CARGHYFDSTGYYSEYYSYYYMDVW	IGHV1-18	IGHD3-22	IGHJ6	9	15	39	45
6	3.231887961217344E-4	TGTACTAGATGGGATGATTACTACTATGATAGTAGTACGCGGGGGGGCTACTACTACTACTACATGGACGTCTGG	CTRWDDYYYDSSTRGGYYYYYMDVW	IGHV3-49	IGHD3-22	IGHJ6	8	21	35	47
6	3.231887961217344E-4	TGTGCGAAAGATTGGGGTGGGACAGATTACGATATTTTGACTGGTTATTATACTGATGCTTTTGATATCTGG	CAKDWGGTDYDILTGYYTDAFDIW	IGHV3-23	IGHD3-9	IGHJ3	11	25	51	53
6	3.231887961217344E-4	TGTGCGAGAGATTGGGAATGTAGTAGTACCAGCTGCTATCCCTACTACTACTACTACATGGACGTCTGG	CARDWECSSTSCYPYYYYYMDVW	IGHV7-4-1	IGHD2-2	IGHJ6	11	18	38	41
6	3.231887961217344E-4	TGTGCGAGAGATCACCCGATTACGATTTTTGGAGTGGCCACCGGCTACTACTACTACATGGACGTCTGG	CARDHPITIFGVATGYYYYMDVW	IGHV4-31	IGHD3-3	IGHJ6	12	18	36	44
6	3.231887961217344E-4	TGTGCCCGGATGGTCCTTGGGATGGGCCTCTTTTACAGCAGCAGCTGGTACGATATTGACCACTGG	CARMVLGMGLFYSSSWYDIDHW	IGHV2-26	IGHD6-13	IGHJ4	10	36	51	55
6	3.231887961217344E-4	TGTGCCCGGATGGTCCTTGGGATGGGCCTCTTTTACAGCAGCAGCTGGTACGAAATAGACCACTGG	CARMVLGMGLFYSSSWYEIDHW	IGHV2-26	IGHD6-13	IGHJ4	10	36	51	57
6	3.231887961217344E-4	TGTGCGCGGATGGTCCTTGGCATGGGCCTCTTTTACAGCAGCAGCTGGTACGAACTTGACCACTGG	CARMVLGMGLFYSSSWYELDHW	IGHV2-26	IGHD6-13	IGHJ4	10	36	51	55
6	3.231887961217344E-4	TGTGCGAGGGGGGTTGGTCCTCTAGGATATTGCAGTGTGACCAGTTGTACCCCCTTTGACTACTGG	CARGVGPLGYCSVTSCTPFDYW	IGHV3-11	IGHD2-15	IGHJ4	7	21	36	53
6	3.231887961217344E-4	TGTGCGAGGGGGGTTGGTCCTCTAGGATATTGCAGTGTGACCAGTTGTACCCCCTTTGACTACTGG	CARGVGPLGYCSVTSCTPFDYW	IGHV3-23	IGHD2-15	IGHJ4	6	21	36	53
6	3.231887961217344E-4	TGTGCGAGAGTAAAGACTATTACGATTTTTGGAGTGGTTATTATACCGGCTGTGATGGACGTCTGG	CARVKTITIFGVVIIPAVMDVW	IGHV4-59	IGHD3-3	IGHJ6	9	17	48	54
6	3.231887961217344E-4	TGTGCGAGAGCGCGGCCATACTACGGTGACTACGTTTATTACTACTACTACTACATGGACGTCTGG	CARARPYYGDYVYYYYYYMDVW	IGHV1-69	IGHD4-17	IGHJ6	9	19	34	35
6	3.231887961217344E-4	TGTGCGAGAGGGGTTGGTCCTCTGGGATATTGCAGTGTGACCAGTTGCACCCCCTTTGACTACTGG	CARGVGPLGYCSVTSCTPFDYW	IGHV3-11	IGHD2-15	IGHJ4	9	24	36	53
6	3.231887961217344E-4	TGTGCGAGAGGGGTTGGTCCTCTAGGATATTGCAGTACGACCAGCTGCACCCCCTTTGACTACTGG	CARGVGPLGYCSTTSCTPFDYW	IGHV3-11	IGHD2-2	IGHJ4	9	21	47	53
6	3.231887961217344E-4	TGTGCGAGAAGGGATCAAAGCAGCACGATCGTTTTTCCCTACTACTACTACTACATGGACGTCTGG	CARRDQSSTIVFPYYYYYMDVW	IGHV1-18	IGHD6-13	IGHJ6	8	18	24	38
6	3.231887961217344E-4	TGTGCACGGATGGTCCTTGGGATGGGCCTCTTTTACAGCAGTAGCTGGTACGAAATAGACCACTGG	CARMVLGMGLFYSSSWYEIDHW	IGHV2-26	IGHD6-13	IGHJ4	10	36	51	57
6	3.231887961217344E-4	TGTGCACGGATGGTCCTTGGGATGGGCCTCTTTTACAGCAGCAGCTGGTACGAAATTGACCACTGG	CARMVLGMGLFYSSSWYEIDHW	IGHV2-70	IGHD6-13	IGHJ4	10	36	51	55
6	3.231887961217344E-4	TGTGCACGGATGGTCCTTGGGATGGGCATCTTTTACAGCAGCAGCTGGTACGATATTGACCACTGG	CARMVLGMGIFYSSSWYDIDHW	IGHV2-26	IGHD6-13	IGHJ4	10	36	51	55
6	3.231887961217344E-4	TGTACGAGAGGCGAACGGTATTACGATTTTTGGACTGATTACTCTGCTGAATACTTCCTCCACTGG	CTRGERYYDFWTDYSAEYFLHW	IGHV1-8	IGHD3-3	IGHJ1	11	17	40	45
6	3.231887961217344E-4	TGTGCGGGTAATCCTGATACGATTTCCTGGGGATTGGATTACTACTACTACATGGACGTCTGG	CAGNPDTISWGLDYYYYMDVW	IGHV1-2	IGHD3-3	IGHJ6	5	17	24	39
6	3.231887961217344E-4	TGTGCGAGGTACCCACATAGCAGCAGCTGGTACTTTGACTACTACTACTACATGGACGTCTGG	CARYPHSSSWYFDYYYYMDVW	IGHV7-4-1	IGHD6-13	IGHJ6	7	16	32	37
6	3.231887961217344E-4	TGTGCGAGACTGTATTACTATGGTTCGGGGAGTTATTATAGGAGCGGCCGGGTAGACTACTGG	CARLYYYGSGSYYRSGRVDYW	IGHV4-4	IGHD3-10	IGHJ4	8	11	39	54
6	3.231887961217344E-4	TGTGCGAGAGGGGGTGGGGACTACGGTGACCTTTACTACTACTACTACTACATGGACGTCTGG	CARGGGDYGDLYYYYYYMDVW	IGHV1-8	IGHD4-17	IGHJ6	10	18	29	32
6	3.231887961217344E-4	TGTGCGAAAGATCCGACCAGTACGGTGATAACTCCCCCCGTTTATTGGTACTATGACAACTGG	CAKDPTSTVITPPVYWYYDNW	IGHV1-18	IGHD3-16	IGHJ4	12	26	37	48
6	3.231887961217344E-4	TGTGCCAAAGTCACCAATGTTTTAGTCGTACCTGATTCGTCGGGGGGAATTGACTGCTGG	CAKVTNVLVVPDSSGGIDCW	IGHV3-38	IGHD2-21	IGHJ4	6	8	15	49
6	3.231887961217344E-4	TGTGCGACATATCTGGGGGTCATCGATATGTTAGTACGAACAGATGCCTTAGATATTTGG	CATYLGVIDMLVRTDALDIW	IGHV1-2	IGHD2-8	IGHJ3	13	30	36	42
6	3.231887961217344E-4	TGTGCGAGCCTGTATTACGATTTTTGGAGTGGCACCTCCAGGGGTGCTTTTGATATCTGG	CASLYYDFWSGTSRGAFDIW	IGHV4-39	IGHD3-3	IGHJ3	7	11	31	44
6	3.231887961217344E-4	TGTGCGAGATTCCTGGGCGACGACATACCGCTATTTTTTTCCGGTTACTTCGATCTCTGG	CARFLGDDIPLFFSGYFDLW	IGHV4-4	IGHD1-14	IGHJ2	8	38	44	45
6	3.231887961217344E-4	TGTGCGAGACAGCCCGGAGGGTGTAGTGATAGCGGCTGTTATGAAGGATATGACTACTGG	CARQPGGCSDSGCYEGYDYW	IGHV5-51	IGHD2-15	IGHJ4	10	21	27	50
6	3.231887961217344E-4	TGTGCGAGACAGGGAGCAGTGACGGTTTATGGAGTAGTTCTTAACTACTTTGACAACTGG	CARQGAVTVYGVVLNYFDNW	IGHV7-4-1	IGHD3-3	IGHJ4	8	21	42	43
6	3.231887961217344E-4	TGTGCGAGACAACCCGGAGGGTGTAGTGATAGCGGGTGTTATGAAGGACTTGACCATTGG	CARQPGGCSDSGCYEGLDHW	IGHV5-10-1	IGHD2-15	IGHJ3	10	21	27	57
6	3.231887961217344E-4	TGTGCGAGAGCCAGTAGTAGTGGCTGGAACGGCTTCAACTACTACTACATGGACGTCTGG	CARASSSGWNGFNYYYMDVW	IGHV4-4	IGHD6-19	IGHJ6	9	14	30	37
6	3.231887961217344E-4	TGTGCGAGAGCAAAATATGGTTCGGGGCAGTATTATGAGGGGAACTGGTTCGACCCCTGG	CARAKYGSGQYYEGNWFDPW	IGHV4-4	IGHD3-10	IGHJ5	9	15	26	42
6	3.231887961217344E-4	TGTGCGAGAGATTCCCCGTTTCAGGGGGTGGTAGCTGCTACTCCGGAATTTGACTACTGG	CARDSPFQGVVAATPEFDYW	IGHV1-18	IGHD2-15	IGHJ4	11	26	46	48
6	3.231887961217344E-4	TGTGCGAGAGATTCCGATTTTTGGAGTGGTTACCGAAACGGTGAATTCTTCCAGCGCTGG	CARDSDFWSGYRNGEFFQRW	IGHV4-4	IGHD3-3	IGHJ1	11	14	31	41
6	3.231887961217344E-4	TGTGCGAAACGGGCAGCAGTCTTCATGATCGACTCCTACCGCTACTACATGGACGTGTGG	CAKRAAVFMIDSYRYYMDVW	IGHV3-23	IGHD2-21	IGHJ6	8	14	20	31
6	3.231887961217344E-4	TGTGCGAAAGGCGTTGGGACACGTCGTAGTGGTTACTTTCAGAGGGCTTTTGATATTTGG	CAKGVGTRRSGYFQRAFDIW	IGHV3-23	IGHD3-22	IGHJ3	9	25	34	45
6	3.231887961217344E-4	TGTGCCAGGGGGAATTACTATGATAGTAGTGGTTATTACGCGTCGGGACTGGACTGG	CARGNYYDSSGYYASGLDW	IGHV4-31	IGHD3-22	IGHJ4	4	13	38	52
6	3.231887961217344E-4	TGTGCGAGAGGCGGGCGTTACTATGATAGTAGTGGTCATGATGCTTTTGATATCTGG	CARGGRYYDSSGHDAFDIW	IGHV1-8	IGHD3-22	IGHJ3	11	17	34	35
6	3.231887961217344E-4	TGTGCGAGAGATTGGGTGGAGGGATATACCTACTACTACTACTACATGGACGTCTGG	CARDWVEGYTYYYYYMDVW	IGHV7-4-1	IGHD5-12	IGHJ6	11	21	27	29
6	3.231887961217344E-4	TGTGCGAGAGACCCAAGGGCGGGAGACTGGGGATCGACATACTACTTTGACTACTGG	CARDPRAGDWGSTYYFDYW	IGHV3-20	IGHD7-27	IGHJ4	10	25	34	39
6	3.231887961217344E-4	TGTGCGAGAGAACTCGTAGTGGTGGTAGCTGGTTACTCGGGGGCCTTTAATTACTGG	CARELVVVVAGYSGAFNYW	IGHV4-34	IGHD2-15	IGHJ4	9	15	30	44
6	3.231887961217344E-4	TGTGCATCAGGTTCAAGGGCTGTAGCAGTGCCTGGTGTCCGCCCTATCGCCTACTGG	CASGSRAVAVPGVRPIAYW	IGHV1-24	IGHD6-19	IGHJ4	9	22	35	50
6	3.231887961217344E-4	TGTGCAACTTCGTACGCATATTGTGGTGGTGATTGCTTTGGGGACCTGGACTACTGG	CATSYAYCGGDCFGDLDYW	IGHV1-24	IGHD2-21	IGHJ4	7	15	36	48
6	3.231887961217344E-4	TGTGCAACAGGTTCGGCGAATTACGATTTTTGGAGTGGTTACCTTATTGTGTACTGG	CATGSANYDFWSGYLIVYW	IGHV1-24	IGHD3-3	IGHJ4	9	19	40	51
6	3.231887961217344E-4	TGTGCAACAGGCCCCCGTATTACTATGATAGTAGTGGTATCGCACTTTGACTACTGG	CATGPRITMIVVVSHFDYW	IGHV1-24	IGHD3-22	IGHJ4	9	15	37	43
6	3.231887961217344E-4	TGTGCAAAAGACGTCTCAAACGGTGGTAGGGGGCACTACTACTACATGGACGTCTGG	CAKDVSNGGRGHYYYMDVW	IGHV3-9	IGHD4-23	IGHJ6	10	19	27	34
6	3.231887961217344E-4	TGTGGAAAAGATATATCTCCTGAGTGGGAGCTATTCCAGAATTGGATCGACTCCTGG	CGKDISPEWELFQNWIDSW	IGHV3-9	IGHD1-26	IGHJ5	17	22	32	42
6	3.231887961217344E-4	TGCGCGAGGAGAACGATTCTTGGAGCGGTCTACTACTACCACTACATGGACGTCTGG	CARRTILGAVYYYHYMDVW	IGHV3-21	IGHD3-3	IGHJ6	7	12	28	29
6	3.231887961217344E-4	TGTGCGAGATGGGGCGGAGATGGCTACAATTACCCCGCCTTTTTTGACTACTGG	CARWGGDGYNYPAFFDYW	IGHV4-34	IGHD5-24	IGHJ4	8	16	32	42
6	3.231887961217344E-4	TGTGCGAGACACCCGTGGGGGTGGCTACGATTGGAGAGTGCTTTTGATATCTGG	CARHPWGWLRLESAFDIW	IGHV4-31	IGHD5-12	IGHJ3	8	20	31	38
6	3.231887961217344E-4	TGTGCGAGAGCACCGGCAGTATTACGATTTTGGTATGGTGCTTTTGATATCTGG	CARAPAVLRFWYGAFDIW	IGHV3-21	IGHD3-3	IGHJ3	9	18	30	34
6	3.231887961217344E-4	TGTGCGAGAGGGGGCATTAGTGTAGCCACTCCCCTGGACAGTTTTGATATCTGG	CARGGISVATPLDSFDIW	IGHV3-21	IGHD5-12	IGHJ3	9	21	29	41
6	3.231887961217344E-4	TGTGCGAGAGATGTTGTTTTGGGAAGTCCTGGGAACTACTACTTTGACTACTGG	CARDVVLGSPGNYYFDYW	IGHV4-4	IGHD3-16	IGHJ4	11	17	22	36
6	3.231887961217344E-4	TGTGCGAGAGATGGAGACGATTTTTGGAGTGAAACGAACTGGTTCGACCCCTGG	CARDGDDFWSETNWFDPW	IGHV1-18	IGHD3-3	IGHJ5	11	16	30	36
6	3.231887961217344E-4	TGTGCGAGAGAGTTGAGCTACCCATACTACTACTACTACTACATGGACGTCTGG	CARELSYPYYYYYYMDVW	IGHV4-4	IGHD1-26	IGHJ6	10	14	20	24
6	3.231887961217344E-4	TGTGCGAGAGAATTCTTCAACGAATACTACTACTACTACTACATGGACGTCTGG	CAREFFNEYYYYYYMDVW	IGHV4-4	IGHD1-1	IGHJ6	10	18	22	24
6	3.231887961217344E-4	TGTGCGAAAGGTGACGATTTTTGGAGTGGTTACTACTACTACATGGACGTCTGG	CAKGDDFWSGYYYYMDVW	IGHV3-23	IGHD3-3	IGHJ6	9	13	29	30
6	3.231887961217344E-4	TGTGCAACGTCTACGATTTTTGGAGTGGTTAACCACGTCTGGTTCGACCCCTGG	CATSTIFGVVNHVWFDPW	IGHV1-24	IGHD3-3	IGHJ5	7	11	30	38
6	3.231887961217344E-4	TGTGCAACAGGACCCTACGATTTTTGGAGTGGTTATCGCTGGTTCGACCCCTGG	CATGPYDFWSGYRWFDPW	IGHV1-24	IGHD3-3	IGHJ5	9	15	35	38
6	3.231887961217344E-4	TGTACTAGAGAGCACTCCTACCAGTGGCTACGATTGAAGCGCTTTGACTACTGG	CTREHSYQWLRLKRFDYW	IGHV3-49	IGHD5-12	IGHJ4	10	22	34	41
6	3.231887961217344E-4	TGTGCCAGAGCCCCGCGTATTAGTATGCTAGTCGATGCTTTTAATATCTGG	CARAPRISMLVDAFNIW	IGHV4-30-2	IGHD3-22	IGHJ3	9	15	31	33
6	3.231887961217344E-4	TGTGCGCGAGGTCACGGTGGTGCCTCCGGTTTTTCGGGCTTTGACTACTGG	CARGHGGASGFSGFDYW	IGHV4-4	IGHD4-23	IGHJ4	9	13	28	38
6	3.231887961217344E-4	TGTGCGACCCCGCGGGGCCCGTATAGCAGCAGCTGGGTCTGGGACTACTGG	CATPRGPYSSSWVWDYW	IGHV3-23	IGHD6-13	IGHJ4	6	20	35	42
6	3.231887961217344E-4	TGTGCGACCGAATTCGGGGTGTTACCTACGGTGGGAGTTTTTGACTACTGG	CATEFGVLPTVGVFDYW	IGHV3-23	IGHD4-23	IGHJ4	6	25	33	39
6	3.231887961217344E-4	TGTGCGAGGGAGAGCTGGAACGACGTTTTTAGTGGGTACTTTGACTACTGG	CARESWNDVFSGYFDYW	IGHV1-2	IGHD1-1	IGHJ4	7	14	25	36
6	3.231887961217344E-4	TGTGCGAGACACCCCACTTACTTTGATAGTCAGACCCACTTTGACTCCTGG	CARHPTYFDSQTHFDSW	IGHV5-10-1	IGHD3-22	IGHJ4	10	17	29	37
6	3.231887961217344E-4	TGTGCGAGAGTAATGGGCGTCACTATGATACAAAACTACTTTGACTATTGG	CARVMGVTMIQNYFDYW	IGHV4-34	IGHD3-22	IGHJ4	9	21	29	34
6	3.231887961217344E-4	TGTGCGAGAGATCTCACGATTTTTGGAGAGACTAACTGGTTCGACCCCTGG	CARDLTIFGETNWFDPW	IGHV3-21	IGHD3-3	IGHJ5	14	15	27	33
6	3.231887961217344E-4	TGTGCGAAAGATGATGACTGGGGATCTCGTTGGGGTGCTTTTGATATCTGG	CAKDDDWGSRWGAFDIW	IGHV3-30	IGHD7-27	IGHJ3	11	16	25	35
6	3.231887961217344E-4	TGTGCGAAAGACGGGTCCTGGAGTGGTTATTCGGACAACTTTGACTACTGG	CAKDGSWSGYSDNFDYW	IGHV3-23	IGHD3-3	IGHJ4	10	18	30	37
6	3.231887961217344E-4	TGTGCACACAGAAATCCCACAGCTATGGTTACGGGGACCTTTGACTACTGG	CAHRNPTAMVTGTFDYW	IGHV2-5	IGHD5-18	IGHJ4	11	18	32	38
6	3.231887961217344E-4	TGTGCAACTACCCCGGGGGGCAAGTGGCTGGGAGCCTTTTTTGGGTACTGG	CATTPGGKWLGAFFGYW	IGHV1-24	IGHD6-19	IGHJ4	7	22	30	45
6	3.231887961217344E-4	TGTGCAACAGGGGGCTGGGGAGTTCGTGCGACGGTTGGGGTTGACTACTGG	CATGGWGVRATVGVDYW	IGHV1-24	IGHD3-10	IGHJ4	9	16	23	40
6	3.231887961217344E-4	TGTGCAACAATATGGCCGACTTGGAGTGGTTATTATGGCTTTGACTACTGG	CATIWPTWSGYYGFDYW	IGHV1-24	IGHD3-3	IGHJ4	8	20	35	38
6	3.231887961217344E-4	TGTACTAGAGACAGCTATGGTTATTTTCCGAGTTATGGTTTTGAAATCTGG	CTRDSYGYFPSYGFEIW	IGHV3-49	IGHD5-18	IGHJ3	10	11	22	34
6	3.231887961217344E-4	TGTGTAAAAGATAGCGCGGGCGGCTACTACTGGTATATGGACGTCTGG	CVKDSAGGYYWYMDVW	IGHV3-9	.	IGHJ6	12	-1	-1	23
6	3.231887961217344E-4	TGTGCGAGAGACACGATTGGGGGTGAAGAGGGCTGGTTCGACCCCTGG	CARDTIGGEEGWFDPW	IGHV4-31	IGHD3-16	IGHJ5	10	12	22	32
6	3.231887961217344E-4	TGTGCGAAAATCCCAGTAGTCTCAGCTACTAATGGACTGAGTTACTGG	CAKIPVVSATNGLSYW	IGHV3-30	IGHD2-8	IGHJ4	6	26	34	42
6	3.231887961217344E-4	TGTGCGAAAACTCGTGGTGGGAGCTACTGGGGGGACTTTGACTACTGG	CAKTRGGSYWGDFDYW	IGHV3-30	IGHD1-26	IGHJ4	6	16	27	34
6	3.231887961217344E-4	TGTGCAACAGCCGCCCCCCCTCGGGCGTATAGCAGCTCCGGGTACTGG	CATAAPPRAYSSSGYW	IGHV1-69-2	IGHD6-6	IGHJ4	9	26	37	42
6	3.231887961217344E-4	TGTGCCATTGTCGGGGAGTGGGAGCTACCAGAGACTGACTACTGG	CAIVGEWELPETDYW	IGHV1-67	IGHD1-26	IGHJ4	3	16	27	35
6	3.231887961217344E-4	TGTGCGATAGTCGGGGAGTGGGAGCTACCGGCGATTGACTACTGG	CAIVGEWELPAIDYW	IGHV1-2	IGHD1-26	IGHJ4	6	16	27	34
6	3.231887961217344E-4	TGTGCGATAGTCGGGGAGTGGGAGCTACCAGCGAATGACTACTGG	CAIVGEWELPANDYW	IGHV1-69	IGHD1-26	IGHJ4	6	16	27	35
6	3.231887961217344E-4	TGTGCGATAGTCGGAGAGTGGGAGCTACCAGAGATTGAGTATTGG	CAIVGEWELPEIEYW	IGHV1-69	IGHD1-26	IGHJ4	6	16	27	34
6	3.231887961217344E-4	TGTGCGATAGCCGGGGAGTGGGAGCTGCCAGAGATTGAGTACTGG	CAIAGEWELPEIEYW	IGHV1-2	IGHD1-26	IGHJ4	6	16	25	34
6	3.231887961217344E-4	TGTGCGATAGCCGGGGAGTGGGAGCTACCAGAGATTGAGTACTGG	CAIAGEWELPEIEYW	IGHV1-24	IGHD1-26	IGHJ4	4	16	27	34
6	3.231887961217344E-4	TGTGCGATAGCCGGGGAGTGGGAGGTACCAGAGATTGACTTCTGG	CAIAGEWEVPEIDFW	IGHV1-69	IGHD1-26	IGHJ4	6	16	27	34
6	3.231887961217344E-4	TGTGCGAGACTGACAGCCATGGGCCTCGACTACTTTGACTACTGG	CARLTAMGLDYFDYW	IGHV4-39	IGHD5-18	IGHJ4	9	12	21	28
6	3.231887961217344E-4	TGTGCGAGAGTTAGGCCATACTGGGAACTGCCTTTTGATATCTGG	CARVRPYWELPFDIW	IGHV1-2	IGHD1-7	IGHJ3	9	23	28	31
6	3.231887961217344E-4	TGTGCGAGAGTTAGGCCATACTGGGAAGTGCCTTTTGATATCTGG	CARVRPYWEVPFDIW	IGHV1-2	IGHD7-27	IGHJ3	9	19	24	31
6	3.231887961217344E-4	TGTGCGAAATTTGTCGGCCCCGCGAACGACGTCTCTGACTACTGG	CAKFVGPANDVSDYW	IGHV3-30	IGHD1-1	IGHJ4	6	23	32	35
6	3.231887961217344E-4	TGTGCGAAAGATAGTCGTGGTTTTCAGAAGCCCCTTGAACACTGG	CAKDSRGFQKPLEHW	IGHV3-23	IGHD1-14	IGHJ4	11	15	21	40
6	3.231887961217344E-4	TGTGCGAAAAGAGCGAGTAGTAGTACCAGCGACTTTGACTACTGG	CAKRASSSTSDFDYW	IGHV3-23	IGHD2-2	IGHJ4	8	16	29	31
6	3.231887961217344E-4	TGTGCAATCGGACATAGCCTTGTTGGGAGCTACTCCCTGGGGTGG	CAIGHSLVGSYSLGW	IGHV1-24	IGHD1-26	IGHJ4	6	23	33	42
6	3.231887961217344E-4	TGTGCAACAGGTCAGCAGTGGCTGGTAACCTGGTTCGACCCCTGG	CATGQQWLVTWFDPW	IGHV1-24	IGHD6-19	IGHJ5	9	13	26	29
6	3.231887961217344E-4	TGTGCAAGCTCCGGTATTCTTGGCGTTGATGCTTTTGATATCTGG	CASSGILGVDAFDIW	IGHV3-74	IGHD1-20	IGHJ3	7	10	16	26
6	3.231887961217344E-4	TGTGCAAAAGATGGTGGATACGGCTATGGTTACTTTGACTACTGG	CAKDGGYGYGYFDYW	IGHV3-43	IGHD5-18	IGHJ4	11	13	29	30
6	3.231887961217344E-4	TGTGCAAAAGATGGTGGATACAGGTATGGTTACTTTGACCACTGG	CAKDGGYRYGYFDHW	IGHV3-43	IGHD5-18	IGHJ4	11	13	29	30
6	3.231887961217344E-4	TGTACTAGAGAGAATCTGGGGATCTGGTACTACTTTGACTACTGG	CTRENLGIWYYFDYW	IGHV3-49	IGHD7-27	IGHJ4	10	15	23	26
6	3.231887961217344E-4	TGTGCGAGAGATTCAGTGTCTGCCGGATACTTCCAGCACTGG	CARDSVSAGYFQHW	IGHV4-4	IGHD2-2	IGHJ1	11	20	25	26
6	3.231887961217344E-4	TGTACGAAAGAAGGGTTGGTCTGGAACGACCTGGACTACTGG	CTKEGLVWNDLDYW	IGHV3-23	IGHD1-1	IGHJ4	10	20	29	33
6	3.231887961217344E-4	TGTGCGAGGGCCCCCCTAGGCTCCCCTTTTGATATGTGG	CARAPLGSPFDMW	IGHV1-46	IGHD1-26	IGHJ3	7	19	24	25
6	3.231887961217344E-4	TGTGCGAGAGTCGTGGGGGACTGGTTCGACCCCTGG	CARVVGDWFDPW	IGHV1-46	IGHD3-16	IGHJ5	9	13	18	19
6	3.231887961217344E-4	TGTGCACGCTCCCTCTTCGGTGATTACGATTACTGG	CARSLFGDYDYW	IGHV2-5	IGHD3-16	IGHJ4	6	20	27	30
6	3.231887961217344E-4	TGTGCACACACTAAGGGGGGATACTTTGACTACTGG	CAHTKGGYFDYW	IGHV2-5	IGHD3-16	IGHJ4	9	15	20	21
6	3.231887961217344E-4	TGTACTAGGCCCAGCTATAGCAGCAGCTTTAGTTTA	CTRPSYSSSFSL	IGHV3-73	IGHD6-13	IGHJ4	7	15	27	36
6	3.231887961217344E-4	TGTTTTACGTCAGGGGGAGTTATTTGG	CFTSGGVIW	IGHV3-74	IGHD3-16	IGHJ4	2	4	22	24
6	3.231887961217344E-4	TGTGCAACAGGTTATTTAGACTACTGG	CATGYLDYW	IGHV1-69-2	IGHD3-10	IGHJ4	9	10	15	18
5	2.6932399676811203E-4	TGTGCGAGAGATTGGGAAAATCGGCATCTGGATATTGTAGTAGTACCAGCTGCTGGGGGTAGCTACTACTACTACTACATGGACGTCTGG	CARDWENRHLDIVVVPAAGGSYYYYYMDVW	IGHV7-4-1	IGHD2-2	IGHJ6	11	29	53	62
5	2.6932399676811203E-4	TGTGCGAAACATCCTCGATTACGTGAGGTCAAATCGTCATCGGGGGCAGCAGCTGACTACTACTACTTCTACATGGACGTCTGG	CAKHPRLREVKSSSGAAADYYYFYMDVW	IGHV3-23	IGHD6-13	IGHJ6	12	45	54	55
5	2.6932399676811203E-4	TGTGCGAGAGGCGGTCGGGATTGTAGTAGTACCAGCTGCTATGTGGTCGGCTACTACTACTACTACATGGACGTCTGG	CARGGRDCSSTSCYVVGYYYYYMDVW	IGHV4-34	IGHD2-2	IGHJ6	11	19	42	50
5	2.6932399676811203E-4	TGTGCGACCAGGACGTCTTATTGTAGTAGTACCAGCTGCCCTTATTACTACTACTACTACTACATGGACGTCTGG	CATRTSYCSSTSCPYYYYYYYMDVW	IGHV1-2	IGHD2-2	IGHJ6	6	18	38	42
5	2.6932399676811203E-4	TGTGCGAGAGGCGTCCGGTATTACAATTTTTTGACTGGTTTCCTTAATTACCACTTCTATTACATGGACGTCTGG	CARGVRYYNFLTGFLNYHFYYMDVW	IGHV1-8	IGHD3-9	IGHJ6	11	17	39	48
5	2.6932399676811203E-4	TGTGCGAGAGGCGTCCGGTATTACAATTTCTTGACTGCTTACCTGAACTACCACTTCTACTACATGGACGTCTGG	CARGVRYYNFLTAYLNYHFYYMDVW	IGHV1-8	IGHD3-9	IGHJ6	11	17	40	46
5	2.6932399676811203E-4	TGTGCGAGAGGCGTCCGATATTACAATTTTTTGACTGCTTACCTGAACTACTTCTTCTACTACATGGACGTCTGG	CARGVRYYNFLTAYLNYFFYYMDVW	IGHV1-8	IGHD3-9	IGHJ6	11	18	40	46
5	2.6932399676811203E-4	TGTGCGAGAGGCGTCCGATATTACAATTTTTTGACTGGTTTCCTGAACTATTACTTCTACTACATGGACGTCTGG	CARGVRYYNFLTGFLNYYFYYMDVW	IGHV1-8	IGHD3-9	IGHJ6	11	18	39	46
5	2.6932399676811203E-4	TGTGCGAGAGGCGTCCGATATTACAATTTTTTGACTGGTTACCTGAACTACTTCTTCTACTACATGGACGTCTGG	CARGVRYYNFLTGYLNYFFYYMDVW	IGHV4-34	IGHD3-9	IGHJ6	11	18	40	46
5	2.6932399676811203E-4	TGTGCGAGAGATTCCTATTGTAGTAGTACCAGCTGCTATGATTCTGGCTACTACTACTACTACATGGACGTCTGG	CARDSYCSSTSCYDSGYYYYYMDVW	IGHV7-4-1	IGHD2-2	IGHJ6	11	15	39	47
5	2.6932399676811203E-4	TGTGCAGGCTACTGGGCATGGCTGGTACTGCAAACAGGTTCCCGCCCAGTCCCTCAGTTTCCCCTTGACTACTGG	CAGYWAWLVLQTGSRPVPQFPLDYW	IGHV1-24	IGHD6-19	IGHJ4	5	18	27	64
5	2.6932399676811203E-4	TGTGCGAGAGGCCGGGTATTACGATTTTTGGAGTGGTCGGGTTTCTACTACAACTACTACATGGACGTCTGG	CARGRVLRFLEWSGFYYNYYMDVW	IGHV1-8	IGHD3-3	IGHJ6	12	15	36	44
5	2.6932399676811203E-4	TGTGCGAGAGGCCGAGGAGGTATGATAGTAGTGGTTATTAGTCGTTTCGACTACTACTACATGGACGTCTGG	CARGRGGMIVVVISRFDYYYMDVW	IGHV4-34	IGHD3-22	IGHJ6	12	20	39	49
5	2.6932399676811203E-4	TGTGCGAGGGGGGGTTGGAGGAGAGTGGTAGAGCGGCCGGTGGCTACAATTACCTACTTTGACTACTGG	CARGGWRRVVERPVATITYFDYW	IGHV4-31	IGHD5-24	IGHJ4	7	40	52	53
5	2.6932399676811203E-4	TGTGCGAGACATGTGGCTACTATCGTTCGGGGAGTTATTGAGGACATTATCTTCCACACGGACGTCTGG	CARHVATIVRGVIEDIIFHTDVW	IGHV5-10-1	IGHD3-10	IGHJ6	13	17	38	55
5	2.6932399676811203E-4	TGTGCGAGAGCATCTTGGGTCAAAGTACCAGGGGGAGAAGGCTACTACTACTACTACATGGACGTCTGG	CARASWVKVPGGEGYYYYYMDVW	IGHV1-46	IGHD2-2	IGHJ6	9	23	30	41
5	2.6932399676811203E-4	TGTGCGAGAACGGCCTCCCGGAAGGTTACGATTTTTGGAGTGGTTACCCCCAACTGGTTCGACCCCTGG	CARTASRKVTIFGVVTPNWFDPW	IGHV4-28	IGHD3-3	IGHJ5	9	25	45	50
5	2.6932399676811203E-4	TGTGCGAAAGTAGGGGGTATTACGATTTTTGGAGTGGTTATCCCTCGTTACTACTACATGGACGTCTGG	CAKVGGITIFGVVIPRYYYMDVW	IGHV3-23	IGHD3-3	IGHJ6	9	16	40	48
5	2.6932399676811203E-4	TGTACCACATGGCTTTCGGGAAGCGATTACGATATTTTGACTGGTTATTACTACTACTTTGACTACTGG	CTTWLSGSDYDILTGYYYYFDYW	IGHV3-15	IGHD3-9	IGHJ4	8	25	49	51
5	2.6932399676811203E-4	TGTGTGAGGGGGGTTGGTCCTCTGGGATATTGCAGTGTGACCAGTTGCACCCCCTTTGACTACTGG	CVRGVGPLGYCSVTSCTPFDYW	IGHV3-60	IGHD2-15	IGHJ4	6	24	36	53
5	2.6932399676811203E-4	TGTGTACACACTTCGCTAGCGTTTTGTAGTAGTCCCACCTGCTATGACTATGCTTTTGATATCTGG	CVHTSLAFCSSPTCYDYAFDIW	IGHV2-5	IGHD2-2	IGHJ3	9	23	45	49
5	2.6932399676811203E-4	TGTGTAAAAGATATAACTCCGACGCCTGCTGCAGATTATTCGTCTTATGATGCTTTTGATATGTGG	CVKDITPTPAADYSSYDAFDMW	IGHV3-43	IGHD6-13	IGHJ3	14	25	31	46
5	2.6932399676811203E-4	TGTGCGAGAGGCCCGTTCCCCTACGATTTTTGGAGTGGTTCCCTATTCCCCCTCTTTGACTACTGG	CARGPFPYDFWSGSLFPLFDYW	IGHV1-8	IGHD3-3	IGHJ4	12	21	39	53
5	2.6932399676811203E-4	TGTGCGAGAGGGGTTGGTCCTCTAGGATATTGCAGTGTGACCAGTTGTACCCCCTTTGACTACTGG	CARGVGPLGYCSVTSCTPFDYW	IGHV3-23	IGHD2-15	IGHJ4	6	21	36	53
5	2.6932399676811203E-4	TGTGCGAGAGATCTTGACGAGTCTTACTATGATAGTAGTGGTTATTTCTCCCAATTTGACTCCTGG	CARDLDESYYDSSGYFSQFDSW	IGHV3-23	IGHD3-22	IGHJ4	14	23	45	54
5	2.6932399676811203E-4	TGTGCGAGAGATCACAGATATTGTAGTGGTGGTAGTTGCTACCAAGACGAATACTTCCAGCACTGG	CARDHRYCSGGSCYQDEYFQHW	IGHV4-31	IGHD2-15	IGHJ1	12	16	41	48
5	2.6932399676811203E-4	TGTGCGAAAGATCTACACTACGTGGCATGGTTCGGGGAGTTATCGGAGCCCCGCTTTGACTACTGG	CAKDLHYVAWFGELSEPRFDYW	IGHV3-30	IGHD3-10	IGHJ4	13	26	42	53
5	2.6932399676811203E-4	TGTGCGAAAGATCGGGGTTATTACTATGATAGTAGTGGTTATTCGAGGGGGGCCCTTGACTACTGG	CAKDRGYYYDSSGYSRGALDYW	IGHV3-23	IGHD3-22	IGHJ4	12	18	42	55
5	2.6932399676811203E-4	TGTGCGAAAGATCACACTCCCCTATACGATTTTTGGAGTGGCTCCCCTCCAGGTTCCGACTACTGG	CAKDHTPLYDFWSGSPPGSDYW	IGHV3-30	IGHD3-3	IGHJ4	12	24	40	57
5	2.6932399676811203E-4	TGTGCACGCTTGGTATTAGAGCCGGGCCTCTTTTATACCAGCTTCTCGTATGGAATTGACTACTGG	CARLVLEPGLFYTSFSYGIDYW	IGHV2-26	IGHD2-2	IGHJ4	7	35	42	55
5	2.6932399676811203E-4	TGTGCACGCATGGTGTTAGAGCCGGGCCTCTTTTATACCAGCTTCTCGTATGGAATTGACTACTGG	CARMVLEPGLFYTSFSYGIDYW	IGHV2-26	IGHD2-2	IGHJ4	7	35	42	55
5	2.6932399676811203E-4	TGTGCACGGATGGTCCTTGGCCTGGGCCTCTTTTATAGTAGTACCTGGTACGAAATTGACCACTGG	CARMVLGLGLFYSSTWYEIDHW	IGHV2-26	IGHD2-2	IGHJ1	10	35	44	60
5	2.6932399676811203E-4	TGTGCACGGATGGTCCTTGGCCTGGGCCTCTTTTATAGCAGTACCTGGTACGAAATTGACCACTGG	CARMVLGLGLFYSSTWYEIDHW	IGHV2-26	IGHD6-13	IGHJ2P	10	33	51	60
5	2.6932399676811203E-4	TGTGCACGGATGGTCCTTGGGATGGGCCTCTTTTATAGCAGTAGCTGGTACGAAATTGACCACTGG	CARMVLGMGLFYSSSWYEIDHW	IGHV2-26	IGHD6-13	IGHJ1	10	33	51	60
5	2.6932399676811203E-4	TGTGCACGGATGGTCCTTGGGATGGGCCTCTTTTACAGCAGCAGCTGGTACGATATTGACCACTGG	CARMVLGMGLFYSSSWYDIDHW	IGHV2-26	IGHD6-13	IGHJ1	10	36	51	60
5	2.6932399676811203E-4	TGTGCACGGATGGTCCTTGGGATGGGCCTCTTCTACACTAGTAGTTGGTACGAAATAGACCACTGG	CARMVLGMGLFYTSSWYEIDHW	IGHV2-26	IGHD2-2	IGHJ4	10	38	44	57
5	2.6932399676811203E-4	TGTGCAACAACAACCCCGATTTACGATTTTTGGAGTGGTTATGGGGGAGGCTGGTTCGACCCCTGG	CATTTPIYDFWSGYGGGWFDPW	IGHV1-24	IGHD3-3	IGHJ5	8	20	41	50
5	2.6932399676811203E-4	TGTGCGATTGATAGTAGTGGTTACATTGGCCCTTACTACTACTACTACTACATGGACGTCTGG	CAIDSSGYIGPYYYYYYMDVW	IGHV7-4-1	IGHD3-22	IGHJ6	6	8	22	32
5	2.6932399676811203E-4	TGTGCGAGAGGGGGTTCTTTCTCGGATACGGGATTTTTGGAGTGGTTATCGTTTGACTACTGG	CARGGSFSDTGFLEWLSFDYW	IGHV4-34	IGHD3-3	IGHJ4	10	31	48	51
5	2.6932399676811203E-4	TGTGCGAGAGATTATTACTATGATAGTAGTGGTTATTACGACTCCGGTGCTTTTGATATCTGG	CARDYYYDSSGYYDSGAFDIW	IGHV7-4-1	IGHD3-22	IGHJ3	11	12	38	47
5	2.6932399676811203E-4	TGTGCGAGAGATCGTCCCGCGTATTACGATTTTTGGAGTGGTTATTGGTACTTTGACTACTGG	CARDRPAYYDFWSGYWYFDYW	IGHV3-21	IGHD3-3	IGHJ4	12	19	45	48
5	2.6932399676811203E-4	TGTGCGAAAGTGACCCCAATTTTTTGGTTCGGGGAGTTCGGCAGAGATGCTTTTGATATATGG	CAKVTPIFWFGEFGRDAFDIW	IGHV3-30	IGHD3-10	IGHJ3	6	24	37	45
5	2.6932399676811203E-4	TGTGCACGGATAGCCCCGGTGGGGTTCGGGGAGTTGTACTACTACTACTACATGGACGTCTGG	CARIAPVGFGELYYYYYMDVW	IGHV2-26	IGHD3-10	IGHJ6	11	22	34	36
5	2.6932399676811203E-4	TGTGCGAGTGACAGGGCGAGCCGAAGTTACTATGATAGTAGTGGTTATTATGACTACTGG	CASDRASRSYYDSSGYYDYW	IGHV3-20	IGHD3-22	IGHJ4	7	26	49	50
5	2.6932399676811203E-4	TGTGCGAGATGGGGGGGTGATATTGTAGTAGTACCAGCTGCTTATTGGTTTGACTACTGG	CARWGGDIVVVPAAYWFDYW	IGHV4-34	IGHD2-2	IGHJ4	8	18	41	48
5	2.6932399676811203E-4	TGTGCGAGACGGGGACTATGGGATATTGTAGTAGTTCCAGTTTATGCTTTTGATATCTGG	CARRGLWDIVVVPVYAFDIW	IGHV5-10-1	IGHD2-2	IGHJ3	9	20	39	43
5	2.6932399676811203E-4	TGTGCGAGACAACCCGGAGGGTGTAGTGATACCGGCTGTTATGAAGGATATGACTATTGG	CARQPGGCSDTGCYEGYDYW	IGHV5-10-1	IGHD2-2	IGHJ4	10	21	42	50
5	2.6932399676811203E-4	TGTGCGAGAGCGGGTGGTGCTCTGATAGTAGTGCCGACACTCGATGGTTTTGATATCTGG	CARAGGALIVVPTLDGFDIW	IGHV3-21	IGHD3-22	IGHJ3	9	22	32	42
5	2.6932399676811203E-4	TGTGCGAGAGGAATGGTCGGAGGTGGCGATTTTTGGAGTGGTTATTGGTTCGACCCCTGG	CARGMVGGGDFWSGYWFDPW	IGHV3-21	IGHD3-3	IGHJ5	9	26	44	45
5	2.6932399676811203E-4	TGTGCGAGAGACCAAGTGGGAGCTACTACATACTACTACTACTACTACATGGACGTCTGG	CARDQVGATTYYYYYYMDVW	IGHV7-4-1	IGHD1-26	IGHJ6	10	14	28	30
5	2.6932399676811203E-4	TGTGCAATATCACGTTTGACCGGGGGTGTCAGCCGGGAATCCGATGCTTTTGACATCTGG	CAISRLTGGVSRESDAFDIW	IGHV1-24	IGHD3-16	IGHJ3	6	11	17	42
5	2.6932399676811203E-4	TGTGCAACAATTCCTCCGACGGGTGACTATGGTTCGGGGAGACCCAACTTTGACTACTGG	CATIPPTGDYGSGRPNFDYW	IGHV1-24	IGHD3-10	IGHJ4	8	25	40	46
5	2.6932399676811203E-4	TGTGCAACAACCTTCAGTTGGTGGCAGCTCGACCAGCGCCACTACTACTTTGACTACTGG	CATTFSWWQLDQRHYYFDYW	IGHV1-24	IGHD6-6	IGHJ4	8	23	30	42
5	2.6932399676811203E-4	TGTGCCGCATCCACCCCCCGAGATTTATTCTCCATGGTTGATCCTTTTGATGTCTGG	CAASTPRDLFSMVDPFDVW	IGHV4-39	IGHD3-10	IGHJ3	4	15	20	38
5	2.6932399676811203E-4	TGTGCGAGTTCGATCAATTATTATAGGGGGAGCTACTCGCTCCCATTTGACTACTGG	CASSINYYRGSYSLPFDYW	IGHV4-4	IGHD1-26	IGHJ4	7	21	36	45
5	2.6932399676811203E-4	TGTGCGAGGCTCCTCAAAGATACAGCTATGGTTAACGTGGGTGCTTTTGATATCTGG	CARLLKDTAMVNVGAFDIW	IGHV4-39	IGHD5-18	IGHJ3	7	18	33	41
5	2.6932399676811203E-4	TGTGCGAGGACCGGTATTACTATGGTTCGGGGAGTTTTGCCCGGGGTTGACTACTGG	CARTGITMVRGVLPGVDYW	IGHV4-39	IGHD3-10	IGHJ4	7	13	35	46
5	2.6932399676811203E-4	TGTGCGAGGAGAACGATTTTGGGAGCGGTTTATTACTACCACTCCATGGACGTCTGG	CARRTILGAVYYYHSMDVW	IGHV3-74	IGHD3-3	IGHJ6	4	12	29	33
5	2.6932399676811203E-4	TGTGCGAGGAGAACGATTCTTGGAGCGGTTTATTACTACCATTACATGGACGTCTGG	CARRTILGAVYYYHYMDVW	IGHV4-4	IGHD3-3	IGHJ6	7	12	29	33
5	2.6932399676811203E-4	TGTGCGAGACATCGCGGCAGTGGCTGGGACTACTACTACTACTACATGGACGTCTGG	CARHRGSGWDYYYYYMDVW	IGHV5-10-1	IGHD6-19	IGHJ6	11	16	26	28
5	2.6932399676811203E-4	TGTGCGAGAGGGGGGCGCGGAGAGTATAACGATTTTTGGACGGCTCCGGCGGTCTGG	CARGGRGEYNDFWTAPAVW	IGHV1-8	IGHD3-3	IGHJ6	10	23	39	51
5	2.6932399676811203E-4	TGTGCGAGAGATGATTATGACAGTAGTGGGTATTATCCCTATGCTCTTGATGTCTGG	CARDDYDSSGYYPYALDVW	IGHV3-21	IGHD3-22	IGHJ3	11	15	34	40
5	2.6932399676811203E-4	TGTGCGAGAGAAGTGGGTGACACTAGTGCTTATTTCTCACCTAGGTTTGACTACTGG	CAREVGDTSAYFSPRFDYW	IGHV4-4	IGHD3-22	IGHJ4	10	23	33	45
5	2.6932399676811203E-4	TGTGCGAAAGATCGCGTGGGAGTACAGCTATGGTCCCGCGGACCTATTGACTACTGG	CAKDRVGVQLWSRGPIDYW	IGHV3-23	IGHD5-18	IGHJ4	12	22	33	46
5	2.6932399676811203E-4	TGTGCGAAAGATCGGGCGGCAGGTGGGACATCTGGACTAGGGTGGATTGACTACTGG	CAKDRAAGGTSGLGWIDYW	IGHV3-23	IGHD4-23	IGHJ4	12	34	44	46
5	2.6932399676811203E-4	TGTGCAACAGTCAGGTATAGCAGCAGCTTCCCCCTTTGGGGGTACATGGACGTCTGG	CATVRYSSSFPLWGYMDVW	IGHV1-24	IGHD6-13	IGHJ6	9	13	27	42
5	2.6932399676811203E-4	TGTGCAACAGCTCCCGGATATAGTGGCTACGATTGGAGGGGTTACTTTGACTACTGG	CATAPGYSGYDWRGYFDYW	IGHV1-24	IGHD5-12	IGHJ4	9	15	33	42
5	2.6932399676811203E-4	TGTGCAAAAGATCGAGGGATTTACGGTGACTACGTTTCCGATGCTTTTGATATCTGG	CAKDRGIYGDYVSDAFDIW	IGHV3-9	IGHD4-17	IGHJ3	11	21	34	39
5	2.6932399676811203E-4	TGTGTTTCACCGGCCGGCGGTCCGATGGACTTTTACTACTACATGGACGTCTGG	CVSPAGGPMDFYYYMDVW	IGHV3-23	IGHD2-2	IGHJ6	3	12	17	33
5	2.6932399676811203E-4	TGTGTGAGAGATAGGGGTGACATAGAGAGGGCAACAGTCTACTTTGACCAATGG	CVRDRGDIERATVYFDQW	IGHV4-4	IGHD5-24	IGHJ4	11	22	35	38
5	2.6932399676811203E-4	TGTGCTAGAATCGAAAGGGGACCTGCGTACTACTGGTACTTCATGGACGTCTGG	CARIERGPAYYWYFMDVW	IGHV3-49	IGHD3-10	IGHJ6	8	16	20	27
5	2.6932399676811203E-4	TGTGCCAGAGGGGCGGCGATTTTTGGAGTGGTTATAGGTGCTTTTGATATCTGG	CARGAAIFGVVIGAFDIW	IGHV4-30-2	IGHD3-3	IGHJ3	9	16	34	38
5	2.6932399676811203E-4	TGTGCCAGAGAGCGGACAGGACCCTGGGGGGACCTTGATGCTTTTGATAAATGG	CARERTGPWGDLDAFDKW	IGHV4-4	IGHD3-16	IGHJ3	10	24	29	35
5	2.6932399676811203E-4	TGTGCCAGAGAAGTCGACGCACCAGTACCTGGCGCTGATGGTTTTGATATTTGG	CAREVDAPVPGADGFDIW	IGHV4-30-2	IGHD2-2	IGHJ3	10	23	28	35
5	2.6932399676811203E-4	TGTGCGAGCCGTAGCAGCTCGTCCAACTACTACTACTACTACATGGACGTCTGG	CASRSSSSNYYYYYMDVW	IGHV1-2	IGHD6-6	IGHJ6	7	11	23	25
5	2.6932399676811203E-4	TGTGCGAGGCTCGACCTTTGGAGTGGTTCCACAGGGGAAGACTTTGACTACTGG	CARLDLWSGSTGEDFDYW	IGHV3-21	IGHD3-3	IGHJ4	7	16	27	40
5	2.6932399676811203E-4	TGTGCGAGGCTGCCGGCAGTAGACTACAGTAACTACGTGGTGTCGGACTACTGG	CARLPAVDYSNYVVSDYW	IGHV1-18	IGHD4-11	IGHJ4	7	21	37	45
5	2.6932399676811203E-4	TGTGCGAGATATTCTAACTCACTGCTATTTGTGTTTTCTGCTTTTGATATCTGG	CARYSNSLLFVFSAFDIW	IGHV3-21	IGHD2-21	IGHJ3	8	20	28	38
5	2.6932399676811203E-4	TGTGCGAGACCGGGAGGAAAGTGCAGTGAAGGTGCCTGCTACCCTAGGGACTGG	CARPGGKCSEGACYPRDW	IGHV7-4-1	IGHD2-21	IGHJ4	8	30	40	49
5	2.6932399676811203E-4	TGTGCGAGAGCTTGGGGATATTGTAGTAGTACCAGCTGCCCACCTGACTACTGG	CARAWGYCSSTSCPPDYW	IGHV5-51	IGHD2-2	IGHJ4	8	15	38	44
5	2.6932399676811203E-4	TGTGCGAGAGGGTCCTCTCCTACGATTTTTGAACCGGACCCGTTCGACCCCTGG	CARGSSPTIFEPDPFDPW	IGHV1-8	IGHD3-3	IGHJ5	10	20	30	41
5	2.6932399676811203E-4	TGTGCGAGAGGGATTCCCCACCGGTTCGGGGAGACCTGGTACTTCGATCTCTGG	CARGIPHRFGETWYFDLW	IGHV1-8	IGHD3-10	IGHJ2	10	22	32	35
5	2.6932399676811203E-4	TGTGCGAGAGGAGTTACGATTTTTGGAGTGGCCGGACGGTGGTTCGACCCCTGG	CARGVTIFGVAGRWFDPW	IGHV3-21	IGHD3-3	IGHJ5	9	13	30	39
5	2.6932399676811203E-4	TGTGCGAGAGATTCATGGCTTAGTGGGAGCTACTACGGTTCCTTTGACTACTGG	CARDSWLSGSYYGSFDYW	IGHV4-4	IGHD1-26	IGHJ4	11	20	36	41
5	2.6932399676811203E-4	TGTGCGAGAGATAGAGAAACTGATAACTGGAACGACGGTTGGTTCGACCCCTGG	CARDRETDNWNDGWFDPW	IGHV3-21	IGHD1-20	IGHJ5	11	22	36	39
5	2.6932399676811203E-4	TGTGCGAGAGACGGAACTAAAATGACGGGGGGGTGGCACGACTTTGACTACTGG	CARDGTKMTGGWHDFDYW	IGHV1-2	IGHD1-7	IGHJ4	10	12	18	40
5	2.6932399676811203E-4	TGTGCGAAAGATGCCTATGGGAGCTATTCTTGGGTCTACTACTTTGACTACTGG	CAKDAYGSYSWVYYFDYW	IGHV3-30	IGHD1-26	IGHJ4	11	17	25	36
5	2.6932399676811203E-4	TGTGCGAAAGATAGCAGTGGCTGGCAGGGACCTAGAGATCACTTTGACTACTGG	CAKDSSGWQGPRDHFDYW	IGHV1-2	IGHD6-19	IGHJ4	11	12	23	40
5	2.6932399676811203E-4	TGTGCGAAAGACGGCGGAAATGACTACGGTGACTACGGTCCGGATGACTACTGG	CAKDGGNDYGDYGPDDYW	IGHV3-30	IGHD4-17	IGHJ4	10	19	36	44
5	2.6932399676811203E-4	TGTGCAACAGCCCTAGATAGTAGTGGTTATTACTACTGGTACTTCGATCTCTGG	CATALDSSGYYYWYFDLW	IGHV1-24	IGHD3-22	IGHJ2	9	15	31	32
5	2.6932399676811203E-4	TGTGCAACAGAGGATATTGTGGCAGTTATCGTGGTGTATGCTCTTCAAATCTGG	CATEDIVAVIVVYALQIW	IGHV1-24	IGHD3-16	IGHJ3	10	16	31	37
5	2.6932399676811203E-4	TGTGCCAGAGCGGGGAAAAAACTTTTTACCCTACGTAGCGTCGGTCTCTGG	CARAGKKLFTLRSVGLW	IGHV4-30-2	IGHD6-25	IGHJ2	9	30	38	40
5	2.6932399676811203E-4	TGTGCGAGATCCGAGGGTGGTGGGAACTACTACAACTGGTTCGACCCCTGG	CARSEGGGNYYNWFDPW	IGHV1-2	IGHD1-7	IGHJ5	8	22	29	30
5	2.6932399676811203E-4	TGTGCGAGATCACGCGATACGATTTTTGGAGTGGCTCCAATTGACTACTGG	CARSRDTIFGVAPIDYW	IGHV1-46	IGHD3-3	IGHJ4	8	17	33	40
5	2.6932399676811203E-4	TGTGCGAGATGGCCCCTAGACCAGCTGCTATACGCGGGATTTGACTACTGG	CARWPLDQLLYAGFDYW	IGHV4-34	IGHD2-2	IGHJ4	8	19	30	39
5	2.6932399676811203E-4	TGTGCGAGAGCTCTCTATGATAGTCGGCGTTTGAACGACTTTGACTACTGG	CARALYDSRRLNDFDYW	IGHV1-18	IGHD3-22	IGHJ4	15	16	23	37
5	2.6932399676811203E-4	TGTGCGAGAGGGGGGGGATACGATTTTTGGAGTGGTTCGTCTGACTACTGG	CARGGGYDFWSGSSDYW	IGHV1-8	IGHD3-3	IGHJ4	10	18	36	41
5	2.6932399676811203E-4	TGTGCGAAACCCAGCACTACAGCTATGGTCGAGGCCTACTTTGACTACTGG	CAKPSTTAMVEAYFDYW	IGHV3-30	IGHD5-18	IGHJ4	6	17	28	35
5	2.6932399676811203E-4	TGTGCGAAAGTCATCGTGGTGGTGACTGCTATTCCCTCCTTTGACTACTGG	CAKVIVVVTAIPSFDYW	IGHV3-23	IGHD2-21	IGHJ4	9	15	34	38
5	2.6932399676811203E-4	TGTGCGAAAGATCTAATCCTCGGAGCGGCTGCTGATGCTTTTGATATCTGG	CAKDLILGAAADAFDIW	IGHV3-30	IGHD6-25	IGHJ3	13	23	29	32
5	2.6932399676811203E-4	TGTGCAACGGAGTCCGTGGGGTTGGTGGTTATATATGCTTTTGAAAATTGG	CATESVGLVVIYAFENW	IGHV1-24	IGHD3-22	IGHJ3	7	24	31	34
5	2.6932399676811203E-4	TGTGCAACAGTTTGGGGTTACTATGATAGTAGTGGTTATCTTGGCTACTGG	CATVWGYYDSSGYLGYW	IGHV1-24	IGHD3-22	IGHJ4	9	17	38	40
5	2.6932399676811203E-4	TGTGCAACAGTCTGGGCAGTGGCTGGTCGAGTAAACTGGTTCGACCCCTGG	CATVWAVAGRVNWFDPW	IGHV1-24	IGHD6-19	IGHJ5	9	15	26	33
5	2.6932399676811203E-4	TGTGCAACAGATTTCCCCGACTCTATGGTTCGGGGAGTCCCAGTCTACTGG	CATDFPDSMVRGVPVYW	IGHV1-24	IGHD3-10	IGHJ4	11	22	37	44
5	2.6932399676811203E-4	TGTGCAACAGATGCGATTTTTGGAGTGGTTATTTACGCCTTTGCTCTCTGG	CATDAIFGVVIYAFALW	IGHV1-68	IGHD3-3	IGHJ3	6	13	32	39
5	2.6932399676811203E-4	TGTGCAAAAGATATCGGCCGTATAGCAGTGGCTGGTACAGTTGACTACTGG	CAKDIGRIAVAGTVDYW	IGHV3-43	IGHD6-19	IGHJ4	13	19	37	40
5	2.6932399676811203E-4	TGCGCGAGACTGCCTTCAGGCACCCTTCTTCCCTATCACATGGATTACTGG	CARLPSGTLLPYHMDYW	IGHV5-10-1	IGHD3-22	IGHJ4	9	32	37	45
5	2.6932399676811203E-4	TGTGTAAAAGATAAGTCGGTCCCTGGCGCGTACTACTTTGACTCCTGG	CVKDKSVPGAYYFDSW	IGHV3-43	.	IGHJ4	12	-1	-1	29
5	2.6932399676811203E-4	TGTGCGAGATTTAGCGGGTACAGCTATGGTTTAGGGTTTGACTACTGG	CARFSGYSYGLGFDYW	IGHV4-34	IGHD5-18	IGHJ4	8	18	30	36
5	2.6932399676811203E-4	TGTGCGAGAGTCGACCACTCAGGTGGTTCTAGCGCTTTTGATATCTGG	CARVDHSGGSSAFDIW	IGHV4-4	IGHD1-14	IGHJ3	9	22	28	33
5	2.6932399676811203E-4	TGTGCGAGAGATCTGGACTACGATTCTTGGGTGAACTTTGACCATTGG	CARDLDYDSWVNFDHW	IGHV1-2	IGHD3-3	IGHJ4	13	18	29	34
5	2.6932399676811203E-4	TGTGCGAGAAGGGGTATAGCAGTGGCTGGTACGGGGTTTGACTACTGG	CARRGIAVAGTGFDYW	IGHV1-2	IGHD6-19	IGHJ4	8	11	32	36
5	2.6932399676811203E-4	TGTGCAACAGCTCCTCCTTTTGGAGTGGTTACTCCCGCCGACTACTGG	CATAPPFGVVTPADYW	IGHV1-24	IGHD3-3	IGHJ4	9	17	30	39
5	2.6932399676811203E-4	TGTGCAACAGCGGCCCAGCAGCTGGAACCCACCTGGTTCGACCCCTGG	CATAAQQLEPTWFDPW	IGHV1-24	IGHD6-13	IGHJ5	9	15	24	32
5	2.6932399676811203E-4	TGTGCAACAGCGGATGTATTCCAAGGGGTTTACTACATGGACGTCTGG	CATADVFQGVYYMDVW	IGHV1-24	IGHD2-21	IGHJ6	9	16	21	30
5	2.6932399676811203E-4	TGTGCAACAGGAGCGTGGGGGGAGCTACGCAACTGGTTCGACCCCTGG	CATGAWGELRNWFDPW	IGHV1-24	IGHD1-26	IGHJ5	9	19	27	29
5	2.6932399676811203E-4	TGTGCAAAAGGGAACCTGCTATACTTAAACTGGTACTTCGATCTCTGG	CAKGNLLYLNWYFDLW	IGHV3-43	IGHD6-6	IGHJ2	9	15	24	28
5	2.6932399676811203E-4	TGTACCACAGATGCATCGATGGCTGCATTAGGAGGTGTGGGCTACTGG	CTTDASMAALGGVGYW	IGHV3-15	IGHD5-24	IGHJ4	11	17	23	41
5	2.6932399676811203E-4	TGTTCGACCGCCGGGGAGTGGGAGCTGCCAGAGATTGACTACTGG	CSTAGEWELPEIDYW	IGHV1-18	IGHD1-26	IGHJ4	6	16	25	34
5	2.6932399676811203E-4	TGTTCGACCGCCGGGGAGTGGGAACGGCCAGATATTGACTACTGG	CSTAGEWERPDIDYW	IGHV1-18	IGHD3-10	IGHJ4	6	11	18	34
5	2.6932399676811203E-4	TGTGCCCGAGGGGATAGCAGTGCCGATTGGTACTTCGATCTCTGG	CARGDSSADWYFDLW	IGHV4-30-2	IGHD6-19	IGHJ2	9	13	21	27
5	2.6932399676811203E-4	TGTGCGCGACTGACAGCTATGGGCCTCGACTACTTTGACCACTGG	CARLTAMGLDYFDHW	IGHV4-39	IGHD5-18	IGHJ4	9	12	21	28
5	2.6932399676811203E-4	TGTGCGATAGTCGGTGAGTGGGAGCGACCAGCGATTGACTACTGG	CAIVGEWERPAIDYW	IGHV1-18	IGHD1-26	IGHJ4	6	16	24	34
5	2.6932399676811203E-4	TGTGCGATAGTCGGGGAGTGGGAGCTACCAGCGAATGACTACTGG	CAIVGEWELPANDYW	IGHV1-18	IGHD1-26	IGHJ4	6	16	27	35
5	2.6932399676811203E-4	TGTGCGATAGTCGGGGAGTGGGAACTACCAGCGAATGACTACTGG	CAIVGEWELPANDYW	IGHV1-18	IGHD3-10	IGHJ4	6	10	18	35
5	2.6932399676811203E-4	TGTGCGATAGCCGGGGAGTGGGAGTTACCAGAGATTGAGTTCTGG	CAIAGEWELPEIEFW	IGHV1-18	IGHD4-23	IGHJ4	6	20	29	34
5	2.6932399676811203E-4	TGTGCGATAGCCGGGGAGTGGGAGCTACCAGAGACTGACTACTGG	CAIAGEWELPETDYW	IGHV1-2	IGHD1-26	IGHJ4	6	16	27	35
5	2.6932399676811203E-4	TGTGCGACCGGATATAGTGGCTTCGCGGGCATGTTTGACTACTGG	CATGYSGFAGMFDYW	IGHV4-39	IGHD5-12	IGHJ4	6	9	21	33
5	2.6932399676811203E-4	TGTGCGACCGGATATAGTGGCTTCGCGGGCATGTTTGACTACTGG	CATGYSGFAGMFDYW	IGHV4-4	IGHD5-12	IGHJ4	6	9	21	33
5	2.6932399676811203E-4	TGTGCGAGCGGATATTACGGCTTCGCGGGCACCTTTGACTACTGG	CASGYYGFAGTFDYW	IGHV4-39	IGHD2-15	IGHJ4	7	9	15	32
5	2.6932399676811203E-4	TGTGCGAGAGTTGTGGCAGTGGGTTTCAACTGGTTCGACCCCTGG	CARVVAVGFNWFDPW	IGHV4-4	IGHD6-19	IGHJ5	9	15	21	26
5	2.6932399676811203E-4	TGTGCGAGAGCGTGGATCTGGGGCCTATATGCATTTGATATCTGG	CARAWIWGLYAFDIW	IGHV1-18	IGHD5-12	IGHJ3	9	10	16	28
5	2.6932399676811203E-4	TGTGCGAGAGATCTGACTATTATAGCAGTGGCTATTGACTACTGG	CARDLTIIAVAIDYW	IGHV3-21	IGHD6-19	IGHJ4	13	20	32	34
5	2.6932399676811203E-4	TGTGCGAAAGAAACTGGGCAATCCCGGGTAATATTTGACTACTGG	CAKETGQSRVIFDYW	IGHV3-23	IGHD6-13	IGHJ4	10	22	29	33
5	2.6932399676811203E-4	TGTGCAATAGCCGGGGAGTGGGAGCTACCAGAGACTGACTACTGG	CAIAGEWELPETDYW	IGHV1-67	IGHD1-26	IGHJ4	3	16	27	35
5	2.6932399676811203E-4	TGTGCAACAGGACCGATGACTCTCTCAAACTGGTTCGACCCCTGG	CATGPMTLSNWFDPW	IGHV1-24	IGHD4-11	IGHJ5	9	15	20	27
5	2.6932399676811203E-4	TGTGTACACAGACTGTCCTCGCTCGATGTTTTTGATGTCTGG	CVHRLSSLDVFDVW	IGHV2-5	.	IGHJ3	12	-1	-1	24
5	2.6932399676811203E-4	TGTGTAAGATATGGCAGAACAAATGATGCTTTTGATGTGTGG	CVRYGRTNDAFDVW	IGHV3-74	IGHD3-10	IGHJ3	8	9	13	22
5	2.6932399676811203E-4	TGTGCCAGAGAACATGAGCCAGGGAACTGGTTCGACCCCTGG	CAREHEPGNWFDPW	IGHV4-30-2	IGHD4-23	IGHJ5	10	12	16	24
5	2.6932399676811203E-4	TGTGCGACTAATTGGGGCCGGGGGAACTGGTTCGACCCCTGG	CATNWGRGNWFDPW	IGHV1-46	IGHD7-27	IGHJ5	6	7	16	24
5	2.6932399676811203E-4	TGTGCGAGCTACGAAATTGATGGTGATTGCTATGACTACTGG	CASYEIDGDCYDYW	IGHV4-39	IGHD2-21	IGHJ4	7	20	31	32
5	2.6932399676811203E-4	TGTGCGAGACAATCAGCGGGTGGACGGCGTCTTGACTACTGG	CARQSAGGRRLDYW	IGHV3-21	IGHD6-25	IGHJ4	8	13	18	31
5	2.6932399676811203E-4	TGTGCGAGAAGAGGATTTTGGAGTGCTAATAACGACTACTGG	CARRGFWSANNDYW	IGHV4-39	IGHD3-3	IGHJ4	8	15	24	33
5	2.6932399676811203E-4	TGTGCGAAACCCAGGGGGTCCTACTACTACATGGACGTCTGG	CAKPRGSYYYMDVW	IGHV3-30	IGHD3-16	IGHJ6	6	13	17	20
5	2.6932399676811203E-4	TGTGCGAAAGACTGGTGGGGAGTAATCCCGATTGAAATCTGG	CAKDWWGVIPIEIW	IGHV3-23	IGHD3-16	IGHJ4	10	16	26	38
5	2.6932399676811203E-4	TGTGCGAAAGACCTGAGGTGGGGAGGCCTCTTCGACTACTGG	CAKDLRWGGLFDYW	IGHV3-30	IGHD3-10	IGHJ4	10	19	24	29
5	2.6932399676811203E-4	TGTGCACACAGACCCAATTCCCTCTTTCCCGTGGACGTCTGG	CAHRPNSLFPVDVW	IGHV2-5	IGHD2-21	IGHJ6	12	16	20	31
5	2.6932399676811203E-4	TGTGCAAGACCCAGGCCGGGGAAATTAGCTTTTGATATCTGG	CARPRPGKLAFDIW	IGHV3-74	IGHD3-10	IGHJ3	8	16	21	27
5	2.6932399676811203E-4	TGTGCAAAATGGGCAGAGGACACAAATGGTTTTGATATTTGG	CAKWAEDTNGFDIW	IGHV4-59	IGHD2-21	IGHJ3	4	20	24	25
5	2.6932399676811203E-4	TGTGGTCACAGAAGCGCCATGACTGGAACTTGTGACTATTGG	CGHRSAMTGTCDYW	IGHV2-5	IGHD1-7	IGHJ4	11	21	29	32
5	2.6932399676811203E-4	TGTACTAGAGACGATTTTTGGAGTGGTTATTCAGCCTACTGG	CTRDDFWSGYSAYW	IGHV3-49	IGHD3-3	IGHJ4	10	11	30	35
5	2.6932399676811203E-4	TGTGCGAGGCAACTGGGGTGGGCCTGGTTCGACCCCTGG	CARQLGWAWFDPW	IGHV1-2	IGHD7-27	IGHJ5	7	10	17	23
5	2.6932399676811203E-4	TGTGCGAGACGTAGTGGTGGAGGTACCTTCGACCCCTGG	CARRSGGGTFDPW	IGHV4-4	IGHD2-15	IGHJ5	8	10	19	27
5	2.6932399676811203E-4	TGTGCGAGAGACTGGTCGGGGGGGCCGCTTGAGTCCTGG	CARDWSGGPLESW	IGHV4-4	IGHD3-10	IGHJ5	10	15	20	34
5	2.6932399676811203E-4	TGTATTCAGGGGGGGTTCGGGCGTATAATTGAGCACTGG	CIQGGFGRIIEHW	IGHV3-23	IGHD3-10	IGHJ4	2	13	20	34
5	2.6932399676811203E-4	TGCACCGACTGGGACCTCAATACTGCTTTTAATAAGTGG	CTDWDLNTAFNKW	IGHV3-15	IGHD3-9	IGHJ3	5	6	11	23
5	2.6932399676811203E-4	TGTGTCAGTGGGGCGATGACCGACGTTGACTACTGG	CVSGAMTDVDYW	IGHV1-67	IGHD1-26	IGHJ4	3	6	11	25
5	2.6932399676811203E-4	TGTGTCAGTGGGGCGATGACCGACGTAGACTACTGG	CVSGAMTDVDYW	IGHV1-67	IGHD1-1	IGHJ4	3	20	25	27
5	2.6932399676811203E-4	TGTGCCACGGGTCTGGAATTCTACTATGCGTACTGG	CATGLEFYYAYW	IGHV3-15	.	IGHJ4	14	-1	-1	20
5	2.6932399676811203E-4	TGTGCGAAACTAACTGGGGACTACTTTGACTACTGG	CAKLTGDYFDYW	IGHV3-21	IGHD7-27	IGHJ4	6	9	18	19
5	2.6932399676811203E-4	TGTGCACACGTCGCCGGCCCATCTGATGACTACTGG	CAHVAGPSDDYW	IGHV2-5	IGHD2-2	IGHJ4	8	12	17	26
5	2.6932399676811203E-4	TGTGCACACAGACAGGCGCTGGGGATAGACTACTGG	CAHRQALGIDYW	IGHV2-5	IGHD7-27	IGHJ4	12	18	25	27
5	2.6932399676811203E-4	TGTGCGAGGGGATACAACTGCCCATTTCACTGG	CARGYNCPFHW	IGHV3-21	IGHD1-1	IGHJ4	7	12	19	28
5	2.6932399676811203E-4	TGTGCGAGATCTTGGGACGCCATGGACGTCTGG	CARSWDAMDVW	IGHV1-2	IGHD1-26	IGHJ6	8	12	16	20
5	2.6932399676811203E-4	TGTGCGGTCCCGACATTTGACTACTGG	CAVPTFDYW	IGHV1-58	IGHD3-10	IGHJ4	6	8	12	15
5	2.6932399676811203E-4	TGTGCGGTCCCGACATTCGACTACTGG	CAVPTFDYW	IGHV3-23	IGHD3-10	IGHJ4	5	8	12	18
5	2.6932399676811203E-4	TGTGCAACTCAGGTGGCGGACTACTGG	CATQVADYW	IGHV1-24	IGHD2-15	IGHJ4	7	11	15	18
5	2.6932399676811203E-4	TGTGCGAGGGGATTTGACTACTGG	CARGFDYW	IGHV4-39	.	IGHJ4	7	-1	-1	12
5	2.6932399676811203E-4	TGTGCGAGAGGTTTTGACTACTGG	CARGFDYW	IGHV4-4	.	IGHJ4	9	-1	-1	12
5	2.6932399676811203E-4	TGTGCGAGAGGATTTGACTACTGG	CARGFDYW	IGHV4-59	.	IGHJ4	9	-1	-1	12
5	2.6932399676811203E-4	TGCACCGGGTTCGACCCCTGG	CTGFDPW	IGHV3-21	IGHD4-17	IGHJ5	1	2	6	7
4	2.1545919741448963E-4	TGTGCAAGGGGGGAGAGACTCCTCTTGAATTACTATGATAGTAGTGGTTATTTACCAAACCCCTACGCTGAATACTTCCAGCACTGG	CARGERLLLNYYDSSGYLPNPYAEYFQHW	IGHV3-13	IGHD3-22	IGHJ1	7	28	51	65
4	2.1545919741448963E-4	TGTGCAAGGGGGGAGAGACTCCTCTTGAATTACTATGATAGTAGTGGTTATTTACCAAACCCCTACGCTGAATACTTCCAGCACTGG	CARGERLLLNYYDSSGYLPNPYAEYFQHW	IGHV3-74	IGHD3-22	IGHJ1	7	28	51	65
4	2.1545919741448963E-4	TGTGCGCGGGGGGTCGACAGGGCGGCCTGGCAGTCGGACCCCATCTGGCAGAGAAAATACTTCTACTACTACATGGACGTCTGG	CARGVDRAAWQSDPIWQRKYFYYYMDVW	IGHV3-11	IGHD2-21	IGHJ6	5	29	34	57
4	2.1545919741448963E-4	TGTGCGAGCCGGGGTGCAAATAGTAGGAGCGATAACTTCTATTACTATGGTTCGGGGAGACACTACTACTACATGGACGTCTGG	CASRGANSRSDNFYYYGSGRHYYYMDVW	IGHV1-2	IGHD3-10	IGHJ6	7	39	58	61
4	2.1545919741448963E-4	TGTGCGAGAGTGGAGTATTGTAGTAGTATCAGCTGTTCCCACGACCTGTTCGACAACGACTACTACTACATAGACGTCTGG	CARVEYCSSISCSHDLFDNDYYYIDVW	IGHV4-34	IGHD2-2	IGHJ6	9	15	34	58
4	2.1545919741448963E-4	TGTGCGAGGTCAATCCCTGATAGCAGCAGCTGGTACACTATGATCGGGGACTACTACTACTACTACATGGACGTCTGG	CARSIPDSSSWYTMIGDYYYYYMDVW	IGHV1-18	IGHD6-13	IGHJ6	7	19	35	49
4	2.1545919741448963E-4	TGTGCGAGAGATGGGAAAGAATGTAGTAGTACCAGCTGCTATGGATCGAGATACTACTACTACTACATGGACGTCTGG	CARDGKECSSTSCYGSRYYYYYMDVW	IGHV1-46	IGHD2-2	IGHJ6	11	21	42	51
4	2.1545919741448963E-4	TGTGCGAGAGAGGCAAACCGGGGGGTAGATTGTAGTGGTGGTAGCTGCTACTGGGGGTACAACTGGTTCGACCCCTGG	CAREANRGVDCSGGSCYWGYNWFDPW	IGHV1-69	IGHD2-15	IGHJ5	10	28	51	56
4	2.1545919741448963E-4	TGTGCGAGAACTCTTGTCCTAATTGTAGAGGATTGTAGTGGTGGTAGCTGCTACTTAGAGGATGCTTTTGATATCTGG	CARTLVLIVEDCSGGSCYLEDAFDIW	IGHV7-4-1	IGHD2-15	IGHJ3	8	31	54	60
4	2.1545919741448963E-4	TGTGCGAGAGCGCGTCGCGGAGATCCAGTTGTTATTGGGTGGGAAATGTACTATTACTACCACATGGACGTCTGG	CARARRGDPVVIGWEMYYYYHMDVW	IGHV4-34	IGHD1-1	IGHJ6	9	23	31	48
4	2.1545919741448963E-4	TGTGCGAGAGGCGTCCGTTATTACAATTTTTTGACTGCTTACCTGAACTACCACTTCTACTACATGGACGTCTGG	CARGVRYYNFLTAYLNYHFYYMDVW	IGHV1-69	IGHD3-9	IGHJ6	9	18	40	46
4	2.1545919741448963E-4	TGTGCGAGAGGCGTCCGTTATTACAATTTTTTGACTGGTTTCTTGAACTATTACTTCTACTACATGGACGTCTGG	CARGVRYYNFLTGFLNYYFYYMDVW	IGHV1-8	IGHD3-9	IGHJ6	11	18	39	46
4	2.1545919741448963E-4	TGTGCGAGAGGCGTCCGATATTACAATTTTTTGACTGCGTACCTGAACTACTACTTCTACTACATGGACGTCTGG	CARGVRYYNFLTAYLNYYFYYMDVW	IGHV1-8	IGHD3-9	IGHJ6	11	18	36	46
4	2.1545919741448963E-4	TGTGCGAGAGGCGGCTGGGTGGTTTCCCCTATAGCAGCTCGTCCCGGATACTACTACTACTACATGGACGTCTGG	CARGGWVVSPIAARPGYYYYYMDVW	IGHV1-8	IGHD6-6	IGHJ6	11	29	43	48
4	2.1545919741448963E-4	TGTGCGAGAGATCTTAACTATGATAGTAGTGGTTATTACTACGATTTGCCTACTGCTGATGCTTTTGATATCTGG	CARDLNYDSSGYYYDLPTADAFDIW	IGHV3-21	IGHD3-22	IGHJ3	13	16	42	56
4	2.1545919741448963E-4	TGTGCGAGAGATCCGCCGTGTAGTAGTACCAGCTGCCACACCGGTTTTGACTACTACTACTACATGGACGTCTGG	CARDPPCSSTSCHTGFDYYYYMDVW	IGHV1-2	IGHD2-2	IGHJ6	12	18	35	49
4	2.1545919741448963E-4	TGTGCGAGAGACGGGGCATATTGTGGTGGTGATTGCCAAGGCACCACCTACTACTACTACTACATGGACGTCTGG	CARDGAYCGGDCQGTTYYYYYMDVW	IGHV1-46	IGHD2-21	IGHJ6	10	15	35	47
4	2.1545919741448963E-4	TGTGCGAGAGAGAGACTGGACCGCGTCTGGGTTTTGACTGGTTATATGGACCGTCTTGATGCTTTTGATATCTGG	CARERLDRVWVLTGYMDRLDAFDIW	IGHV4-4	IGHD3-9	IGHJ3	10	31	44	56
4	2.1545919741448963E-4	TGTGCGAGAATGGGGTGGGGTATAGCAGCAGCTGGAGCTCAAAAAAACTACTACTACTACTACATGGACGTCTGG	CARMGWGIAAAGAQKNYYYYYMDVW	IGHV1-69	IGHD6-13	IGHJ6	8	17	34	46
4	2.1545919741448963E-4	TGTGCGAAAGGGGATTCCGATTTTTGGAGTGGTTATTATGGGAGTCGGTCGGTTGGTAACTGGTTCGACCCCTGG	CAKGDSDFWSGYYGSRSVGNWFDPW	IGHV3-23	IGHD3-3	IGHJ5	9	13	38	57
4	2.1545919741448963E-4	TGTGCGAGACAGAAATTCAAGTATTACTATGATAACATTGGTTACCGGGCGGGGGACTGGTTCGACCCCTGG	CARQKFKYYYDNIGYRAGDWFDPW	IGHV4-39	IGHD3-22	IGHJ5	10	20	43	55
4	2.1545919741448963E-4	TGTGCGAGAGTCAGACGGGTCTCTCATTGTACTAATGGTGTATGCTATACGGCGGCCTGGTTCGACCCCTGG	CARVRRVSHCTNGVCYTAAWFDPW	IGHV4-4	IGHD2-8	IGHJ5	9	25	49	56
4	2.1545919741448963E-4	TGTGCGAGAGATCTCGGACACTTTGGTTCGGGAAATTACTATGGCCTAGATTCTGATGCTTTTGATTTCTGG	CARDLGHFGSGNYYGLDSDAFDFW	IGHV4-31	IGHD3-10	IGHJ3	14	19	41	53
4	2.1545919741448963E-4	TGTGCGAGAGAGAGGAGGTATGAGTGGGAGTGGTTACCACAAGGGTCCTACTACTACTACATGGACGTCTGG	CARERRYEWEWLPQGSYYYYMDVW	IGHV1-46	IGHD3-3	IGHJ6	10	26	35	47
4	2.1545919741448963E-4	TGTGCGAAAGGCTTTCCTTACGGGTTACTATGGTTCGGGGAGTTACCGGGGACCCCCTGGTTCGACCCCTGG	CAKGFPYGLLWFGELPGTPWFDPW	IGHV3-30	IGHD3-10	IGHJ5	6	24	44	56
4	2.1545919741448963E-4	TGTGCGAAAACGGCCCTTCCGATTTTTGGAGTGGTTATTACGCAGGGAGGGGGCTACTACATGGACGTCTGG	CAKTALPIFGVVITQGGGYYMDVW	IGHV3-23	IGHD3-3	IGHJ6	8	19	39	53
4	2.1545919741448963E-4	TGTGCCAGAGTTGTTGTTGGGAAGTTATTATACGATGGGTACCACTACTACTTCCACATGGACGTCTGG	CARVVVGKLLYDGYHYYFHMDVW	IGHV4-30-2	IGHD3-10	IGHJ6	9	18	31	39
4	2.1545919741448963E-4	TGTGCGAGCCGATGTGGCCTCTATGATAGTCCTTGGGATTACTACTACTACTACTACATGGACGTCTGG	CASRCGLYDSPWDYYYYYYMDVW	IGHV1-2	IGHD3-22	IGHJ6	7	20	29	37
4	2.1545919741448963E-4	TGTGCGAGGGCCTATTACGATTTTTGGAGTGGTTATTTCAAACCGGTGGTTGGTGCTTTTGATATCTGG	CARAYYDFWSGYFKPVVGAFDIW	IGHV4-39	IGHD3-3	IGHJ3	7	12	36	53
4	2.1545919741448963E-4	TGTGCGAGAGTAGGGTGGGGGTACGATTTTTGGAGTGGTTATTACGGAAGCAACTGGTTCGACCCCTGG	CARVGWGYDFWSGYYGSNWFDPW	IGHV1-46	IGHD3-3	IGHJ5	9	21	43	50
4	2.1545919741448963E-4	TGTGCGAGAGATTTGGATGTAGTAGTACCAGCTGCGGGAGCCTACTACTACTACTACATGGACGTCTGG	CARDLDVVVPAAGAYYYYYMDVW	IGHV7-4-1	IGHD2-2	IGHJ6	11	17	34	41
4	2.1545919741448963E-4	TGTGCGAGAGATCGATATTGTAGTAGTACCAGCTGCTTATACTACTACTACTACTACATGGACGTCTGG	CARDRYCSSTSCLYYYYYYMDVW	IGHV7-4-1	IGHD2-2	IGHJ6	12	13	36	39
4	2.1545919741448963E-4	TGTGCCCGGATGGTCCTTGGGATGGGCCTCTTTTACAGCAGCAGCTGGTACGAACTTGACCACTGG	CARMVLGMGLFYSSSWYELDHW	IGHV2-26	IGHD6-13	IGHJ4	10	36	51	55
4	2.1545919741448963E-4	TGTGCCAGAGCCTCCTCGATTACGATTTTTGGAGTGGTTATGGTGCTGAGTGCTTTTGATATCTGG	CARASSITIFGVVMVLSAFDIW	IGHV4-30-2	IGHD3-3	IGHJ3	9	18	40	50
4	2.1545919741448963E-4	TGTGCGCGGATGGTCCTTGGGATGGGCCTCTTTTACAGCAGCAGCTGGTACGAACTTGACCACTGG	CARMVLGMGLFYSSSWYELDHW	IGHV2-26	IGHD6-13	IGHJ4	10	36	51	55
4	2.1545919741448963E-4	TGTGCGAGCAGATCGTATTACTATGATAGTAGTGGTTCCTTCTACTACTACTACATGGACGTCTGG	CASRSYYYDSSGSFYYYYMDVW	IGHV1-2	IGHD3-22	IGHJ6	13	14	36	41
4	2.1545919741448963E-4	TGTGCGAGGGACCCGGGCCTATATTGTAGTAGTACCAGCTGCTATCCTAAGCCTTTTGACTACTGG	CARDPGLYCSSTSCYPKPFDYW	IGHV4-4	IGHD2-2	IGHJ4	7	20	44	54
4	2.1545919741448963E-4	TGTGCGAGATTGGGGAGAGAGTATATAGCAGGGTACCCCCTCGATACGGGCTGGTTCGACCCCTGG	CARLGREYIAGYPLDTGWFDPW	IGHV4-39	IGHD6-19	IGHJ5	8	23	30	50
4	2.1545919741448963E-4	TGTGCGAGAGCAAACAGTGGCTATGATAGTAGTGGTTATTACTACGGGGATGCTTTTGATATCTGG	CARANSGYDSSGYYYGDAFDIW	IGHV4-39	IGHD3-22	IGHJ3	8	20	45	48
4	2.1545919741448963E-4	TGTGCGAGAGGGGTTGGTCCTCTAGGATATTGCAGTGTGACCAGTTGTACCCCCTTTGACTACTGG	CARGVGPLGYCSVTSCTPFDYW	IGHV3-11	IGHD2-15	IGHJ4	9	21	36	53
4	2.1545919741448963E-4	TGTGCGAGAGGGGTTGGTCCTCTAGGATATTGCAGTACGACCAGTTGTACCCCCTTTGACTACTGG	CARGVGPLGYCSTTSCTPFDYW	IGHV3-23	IGHD2-2	IGHJ4	6	21	43	53
4	2.1545919741448963E-4	TGTGCGAGAGGGGGGTGGACCCGGGCCTCTGGGCATTACTACTACTACTACTACATGGACGTCTGG	CARGGWTRASGHYYYYYYMDVW	IGHV1-8	IGHD6-13	IGHJ6	10	18	24	34
4	2.1545919741448963E-4	TGTGCGAGAGATTACGATTTTTGGAGTGGTCCTTATTACTACTACTACTACTACATGGACGTCTGG	CARDYDFWSGPYYYYYYYMDVW	IGHV7-4-1	IGHD3-3	IGHJ6	11	12	29	33
4	2.1545919741448963E-4	TGTGCGAGAGATCGAGAGGGATACAGCTATGGATATTACTACTACTACTACTACATGGACGTCTGG	CARDREGYSYGYYYYYYYMDVW	IGHV7-4-1	IGHD5-18	IGHJ6	12	18	31	32
4	2.1545919741448963E-4	TGTGCGAGAGATCAACGATTTTTGGAGTGGTTATTATCCTACTACTACTACTACATGGACGTCTGG	CARDQRFLEWLLSYYYYYMDVW	IGHV3-21	IGHD3-3	IGHJ6	12	14	36	38
4	2.1545919741448963E-4	TGTGCGAGAGATAGGTATTACGATATTTTGACTGGCTGGACATACTACTACTACATAGACGTCTGG	CARDRYYDILTGWTYYYYIDVW	IGHV1-46	IGHD3-9	IGHJ6	11	14	34	42
4	2.1545919741448963E-4	TGTGCGAGAGATAAGGACGATTTTTGGAGTGGTTATGAGTACTACTACTACTACATGGACGTCTGG	CARDKDDFWSGYEYYYYYMDVW	IGHV4-31	IGHD3-3	IGHJ6	11	16	35	39
4	2.1545919741448963E-4	TGTGCGAGAGACTTTGAAGGAGCAGTGGCTGGTACGGGCTACTACTACTACTACATGGACGTCTGG	CARDFEGAVAGTGYYYYYMDVW	IGHV7-4-1	IGHD6-19	IGHJ6	10	20	35	38
4	2.1545919741448963E-4	TGTGCGAGAGAGGGGGTGGGGGCGATTACGATTTTTGGAGTGGTCGCTAACTGGTTCGACCCCTGG	CAREGVGAITIFGVVANWFDPW	IGHV4-4	IGHD3-3	IGHJ5	10	24	43	48
4	2.1545919741448963E-4	TGTGCGAAAGTAGAGGCAGCAGCTGGTACTATTTCATTCCACTACTACTACTACATGGACGTCTGG	CAKVEAAAGTISFHYYYYMDVW	IGHV3-23	IGHD2-2	IGHJ6	9	17	30	40
4	2.1545919741448963E-4	TGTGCGAAAGCCCAGGCGAATTGGTATGATAGTAGTGGGAAACCTCTTCACTGTATGGACGTCTGG	CAKAQANWYDSSGKPLHCMDVW	IGHV3-23	IGHD3-22	IGHJ6	9	24	37	54
4	2.1545919741448963E-4	TGTGCGAAAATGGGGTATTACTATGATAGTAGTGGTTATTACTACCGGGGTGACTTTGACTACTGG	CAKMGYYYDSSGYYYRGDFDYW	IGHV3-23	IGHD3-22	IGHJ4	8	14	44	52
4	2.1545919741448963E-4	TGTGCACCCGGGAGCCATTATTACTATGGTTCGGGGAGTTATTTAGATGATGCTTTTGATATCTGG	CAPGSHYYYGSGSYLDDAFDIW	IGHV3-30	IGHD3-10	IGHJ3	4	18	42	46
4	2.1545919741448963E-4	TGTGCACGCATGGTCCTTGGGATGGGCCTCTTCTATACTAGTAGTTGGTACGAAATAGACCACTGG	CARMVLGMGLFYTSSWYEIDHW	IGHV2-26	IGHD3-22	IGHJ4	7	38	44	57
4	2.1545919741448963E-4	TGTGCACGCATGGTGTTAGAGCCGGGCCTCTTTTATACCAGCTTCTCGTATGGGATTGACTACTGG	CARMVLEPGLFYTSFSYGIDYW	IGHV2-26	IGHD2-2	IGHJ4	7	35	42	55
4	2.1545919741448963E-4	TGTGCACGGATGGTCCTTGGCCTGGGCCTCTTTTATAGCAGTACCTGGTACGAAATTGACCACTGG	CARMVLGLGLFYSSTWYEIDHW	IGHV2-26	IGHD6-13	IGHJ1	10	33	51	60
4	2.1545919741448963E-4	TGTGCACGGATGGTCCTTGGGCTGGGCCTCTTTTATAGCAGTACCTGGTACGAAATTGACCACTGG	CARMVLGLGLFYSSTWYEIDHW	IGHV2-26	IGHD6-13	IGHJ2P	10	33	51	60
4	2.1545919741448963E-4	TGTGCACGGATGGTCCTTGGGGTGGGCCTCTTTTACACCAGCAGCTGGTACGATATTGACCACTGG	CARMVLGVGLFYTSSWYDIDHW	IGHV2-26	IGHD6-13	IGHJ4	10	38	51	55
4	2.1545919741448963E-4	TGTGCACGGATGGTCCTTGGGATGGGCCTCTTTTACACCAGCAGCTGGTACGATATTGACCACTGG	CARMVLGMGLFYTSSWYDIDHW	IGHV2-70	IGHD6-13	IGHJ4	10	38	51	55
4	2.1545919741448963E-4	TGTGCACGGATGGTCCTTGGGATGGGCCTCTTTTACACCAGCAGCTGGTACGAAATTGACCACTGG	CARMVLGMGLFYTSSWYEIDHW	IGHV2-5	IGHD6-13	IGHJ4	6	38	51	55
4	2.1545919741448963E-4	TGTGCACGGATGGTCCTTGGAATGGGCCTCTTTTACACCACCAGCTGGTACGAAATTGACCACTGG	CARMVLGMGLFYTTSWYEIDHW	IGHV2-26	IGHD6-13	IGHJ5	10	41	51	57
4	2.1545919741448963E-4	TGTGCACGGATGGTGTTAGAGCCGGGCCTCTTTTATACCAGCTTCTCGTATGGAATTGACTACTGG	CARMVLEPGLFYTSFSYGIDYW	IGHV2-26	IGHD2-2	IGHJ4	10	35	42	55
4	2.1545919741448963E-4	TGTGCACGGATGGTGTTAGAGCCGGGCCTCTTTTATACCAGCTTCTGGTACGAAATTGACTACTGG	CARMVLEPGLFYTSFWYEIDYW	IGHV2-26	IGHD6-13	IGHJ4	10	33	51	55
4	2.1545919741448963E-4	TGTGCACGGATGGTGCTACGGCCGGGCCTCTTTTATACCAGCTTCTACTACGGAATTGACTACTGG	CARMVLRPGLFYTSFYYGIDYW	IGHV2-26	IGHD2-2	IGHJ4	10	35	46	55
4	2.1545919741448963E-4	TGTGCACGGATACGCCCGATTACGATTTTTGGAGTGGTATATCGCGGGTACTACTTTGACTACTGG	CARIRPITIFGVVYRGYYFDYW	IGHV2-26	IGHD3-3	IGHJ4	13	18	37	47
4	2.1545919741448963E-4	TGTGCACGAATGGTCCTTGGGATGGGCCTCTTTTACAGCAGCACCTGGTACGAAATTGACCACTGG	CARMVLGMGLFYSSTWYEIDHW	IGHV2-26	IGHD6-13	IGHJ4	7	36	51	55
4	2.1545919741448963E-4	TGTGCAACATCCGGAACCCCATTTTGTAGTGGTGGTAGCTGCTATCTCAACTGGTTCGACCCCTGG	CATSGTPFCSGGSCYLNWFDPW	IGHV1-24	IGHD2-15	IGHJ5	8	23	43	47
4	2.1545919741448963E-4	TGTACCACAGAAGTTGAAACTCGACCCTTACGATTTTTGGAGTGGCCTGATGCTTTTGATATCTGG	CTTEVETRPLRFLEWPDAFDIW	IGHV3-15	IGHD3-3	IGHJ3	10	27	44	47
4	2.1545919741448963E-4	TGTACGAGAGGCGAACGGTATTACGATTTTTGGACTGATTACTCTGCTGAATACTTCCTCCACTGG	CTRGERYYDFWTDYSAEYFLHW	IGHV3-42	IGHD3-3	IGHJ1	9	17	40	45
4	2.1545919741448963E-4	TGTACGAGAGGCGAACGGTATTACGATTTTTGGACTGATTACTCTGCTGAATACTTCAACCACTGG	CTRGERYYDFWTDYSAEYFNHW	IGHV1-8	IGHD3-3	IGHJ1	11	17	40	45
4	2.1545919741448963E-4	TGTACGAGAGGCGAACGGTATTACGACTTTTGGATTGATTACTCTGCTGAATACTTCCACCACTGG	CTRGERYYDFWIDYSAEYFHHW	IGHV1-8	IGHD3-3	IGHJ1	11	17	40	45
4	2.1545919741448963E-4	TGTACACGAATGGTCCTTGGGATGGGCCTCTTTTACAGCAGCAGCTGGTACGATATTGACCACTGG	CTRMVLGMGLFYSSSWYDIDHW	IGHV2-26	IGHD6-13	IGHJ4	7	36	51	55
4	2.1545919741448963E-4	TGCGCACGGATGGTCCTTGGGATGGGCCTCTTTTACAGCAGCAGCTGGTACGAACTTGACCACTGG	CARMVLGMGLFYSSSWYELDHW	IGHV2-26	IGHD6-13	IGHJ4	10	36	51	55
4	2.1545919741448963E-4	TGTGCGAGCAGGGCGGGCTGGAACCCCGTTCGATCCGCCTACTACTACTACATGGACGTCTGG	CASRAGWNPVRSAYYYYMDVW	IGHV1-2	IGHD1-1	IGHJ6	7	17	23	38
4	2.1545919741448963E-4	TGTGCGAGATTTATGACTATGACTGGTTATTATCCCATCGTGAATGATGCTTTTGATATCTGG	CARFMTMTGYYPIVNDAFDIW	IGHV3-21	IGHD3-9	IGHJ3	8	19	32	43
4	2.1545919741448963E-4	TGTGCGAGAGCACCTCCGATTACTATGATAGTAGTGGTTACCGGAAACTGGTTCGACCCCTGG	CARAPPITMIVVVTGNWFDPW	IGHV4-34	IGHD3-22	IGHJ5	9	18	39	45
4	2.1545919741448963E-4	TGTGCGAGAGCAGGGTGGGAGCTACTTACCAATTACTACTACTACTACTACATGGACGTCTGG	CARAGWELLTNYYYYYYMDVW	IGHV4-59	IGHD1-26	IGHJ6	9	14	25	31
4	2.1545919741448963E-4	TGTGCGAGAGGATTCTGGGGTTCGGGGACCGATAAATTCTACTACTACTACATGGACGTCTGG	CARGFWGSGTDKFYYYYMDVW	IGHV1-8	IGHD3-10	IGHJ6	10	18	27	38
4	2.1545919741448963E-4	TGTGCGAGAGATGTGGATATAGTGGCCCCCTCGCACTACTACTACTACTACATGGACGTCTGG	CARDVDIVAPSHYYYYYMDVW	IGHV7-4-1	IGHD5-12	IGHJ6	11	12	25	34
4	2.1545919741448963E-4	TGTGCGAGAGATAATAATTTCCAACTGGGGCCTTACTACTACTACTACTACATGGACGTCTGG	CARDNNFQLGPYYYYYYMDVW	IGHV7-4-1	IGHD7-27	IGHJ6	11	22	29	32
4	2.1545919741448963E-4	TGTGCGAGAGACACCGATCGTACGATTTTTGGAGGATACTACTACTACTACATGGACGTCTGG	CARDTDRTIFGGYYYYYMDVW	IGHV7-4-1	IGHD3-3	IGHJ6	10	20	33	36
4	2.1545919741448963E-4	TGTGCAAAAGATTTTCGATCTTGTACTAGTTCCAGTTGCTATACGGGCTTCCTGGACGTCTGC	CAKDFRSCTSSSCYTGFLDVC	IGHV3-43	IGHD2-2	IGHJ6	11	16	41	52
4	2.1545919741448963E-4	TGCGCGAGAGGCCCCTCGAGGTTCGAGGAGATTCCCTTCTACCACTATCACATGGACGTCTGG	CARGPSRFEEIPFYHYHMDVW	IGHV3-21	IGHD3-10	IGHJ6	9	19	29	38
4	2.1545919741448963E-4	TGTTGGGGTTGGACACCAGCTGCTATTACTCGTCACTACTACTACTACATGGACGTCTGG	CWGWTPAAITRHYYYYMDVW	IGHV1-24	IGHD2-2	IGHJ6	2	14	25	34
4	2.1545919741448963E-4	TGTGCGAGGACGGGGTACATTGTAGTAGTACCAGCTGCCATGGGTGCTTTTGATATCTGG	CARTGYIVVVPAAMGAFDIW	IGHV1-69D	IGHD2-2	IGHJ3	7	18	41	44
4	2.1545919741448963E-4	TGTGCGAGATGGTCTTACGATTTTTGGAGTGGTTATTATATGGGCCACTTTGACTACTGG	CARWSYDFWSGYYMGHFDYW	IGHV4-55	IGHD3-3	IGHJ4	9	14	39	46
4	2.1545919741448963E-4	TGTGCGAGACGGCATTATGATTTCGTTTGGGGGAAGACTTCCGGTGCATTTGATATCTGG	CARRHYDFVWGKTSGAFDIW	IGHV5-10-1	IGHD3-16	IGHJ3	9	13	33	44
4	2.1545919741448963E-4	TGTGCGAGACATCTTGTGGATTGTGGTGGTGACTGCCATGGCGGGTGGTTCGACCCCTGG	CARHLVDCGGDCHGGWFDPW	IGHV4-39	IGHD2-21	IGHJ5	11	19	35	45
4	2.1545919741448963E-4	TGTGCGAGACAGCCCGGAGGGTGTAGTGATAGCGGCTGTTATGAAGGGTATGACTACTGG	CARQPGGCSDSGCYEGYDYW	IGHV5-10-1	IGHD2-15	IGHJ4	10	21	27	50
4	2.1545919741448963E-4	TGTGCGAGACAACCCGGAGGGTGTAGTGATACCGGCTGTTATGAAGGATATGACTATTGG	CARQPGGCSDTGCYEGYDYW	IGHV5-51	IGHD2-2	IGHJ4	10	21	42	50
4	2.1545919741448963E-4	TGTGCGAGACAACCCGGAGGGTGTAGTGATAGCGGGTGTTATGAAGGACTTGACCATTGG	CARQPGGCSDSGCYEGLDHW	IGHV5-10-1	IGHD2-15	IGHJ4	10	21	27	49
4	2.1545919741448963E-4	TGTGCGAGACAACCCGGAGGGTGTAGTGATAGCGGGTGTTATGAAGGACTTGACCATTGG	CARQPGGCSDSGCYEGLDHW	IGHV5-51	IGHD2-15	IGHJ4	10	21	27	49
4	2.1545919741448963E-4	TGTGCGAGAGCCGGGGGATATTGTAGTAGTACCAGCTGCTACAACTGGTTCGACCCCTGG	CARAGGYCSSTSCYNWFDPW	IGHV4-4	IGHD2-2	IGHJ5	9	15	29	30
4	2.1545919741448963E-4	TGTGCGAGAGGGTTGTGGCAGCTCCGGGGGGGGGCCTACTACTACTACATGGACGTCTGG	CARGLWQLRGGAYYYYMDVW	IGHV1-8	IGHD6-6	IGHJ6	10	17	23	35
4	2.1545919741448963E-4	TGTGCGAGAGGGGCGGATTACGATTTTTGGAGTGGTTATTATACCCCTGGTGACTACTGG	CARGADYDFWSGYYTPGDYW	IGHV1-8	IGHD3-3	IGHJ4	10	16	44	50
4	2.1545919741448963E-4	TGTGCGAGAGGGAGGGGGATATCTCGTATGTTTTACTACTACTACTACATGGACGTCTGG	CARGRGISRMFYYYYYMDVW	IGHV1-8	IGHD2-15	IGHJ6	10	16	21	33
4	2.1545919741448963E-4	TGTGCGAGAGATTTTTGGAGTGGTTACCCTGCCTACTACTACTACTACATGGACGTCTGG	CARDFWSGYPAYYYYYMDVW	IGHV7-4-1	IGHD3-3	IGHJ6	11	12	25	32
4	2.1545919741448963E-4	TGTGCGAGAGATTTCAATGTTGAAGCTCTTTGGACTACAATCTGGTACTTCGATGTCTGG	CARDFNVEALWTTIWYFDVW	IGHV4-31	IGHD2-15	IGHJ2	11	33	40	41
4	2.1545919741448963E-4	TGTGCGAGAGATCCGGGTACGGCTTACTATGATACTGGTGCTTACTACTTTGACTACTGG	CARDPGTAYYDTGAYYFDYW	IGHV3-21	IGHD3-22	IGHJ4	12	23	33	42
4	2.1545919741448963E-4	TGTGCGAGAGATCGCAGGAGGGAGTGGGTACCAGCTGCTCCAACCGGGTTTGACTACTGG	CARDRRREWVPAAPTGFDYW	IGHV1-46	IGHD2-2	IGHJ4	12	27	38	48
4	2.1545919741448963E-4	TGTGCGAGAGATCAAGTCGCCTTGGTACCGGCGGCCGCCCAATCCTCACTTGACTACTGG	CARDQVALVPAAAQSSLDYW	IGHV1-46	IGHD1-1	IGHJ4	12	24	30	49
4	2.1545919741448963E-4	TGTGCGAGAGATAGCGTGTCAACCCACCCTTTTTTTTACTACTACTACATGGACGTCTGG	CARDSVSTHPFFYYYYMDVW	IGHV7-4-1	IGHD2-15	IGHJ6	11	23	27	36
4	2.1545919741448963E-4	TGTGCGAGAGAGGGAGGTAGTTTGCGGGGCCGAGCCTACTACTACTACATGGACGTCTGG	CAREGGSLRGRAYYYYMDVW	IGHV1-46	IGHD1-7	IGHJ6	10	16	21	35
4	2.1545919741448963E-4	TGTGCGAAACTTTCAACATTTTACTATGATAGTGCCTACCCCGCCTACTTTGACTACTGG	CAKLSTFYYDSAYPAYFDYW	IGHV3-11	IGHD3-22	IGHJ4	6	20	32	44
4	2.1545919741448963E-4	TGTGCGAAACTGGGTAGGGGGGTTTCCACGGTGAAAACATACTACTACATGGACGTCTGG	CAKLGRGVSTVKTYYYMDVW	IGHV3-30	IGHD4-17	IGHJ6	6	27	33	39
4	2.1545919741448963E-4	TGTGCGAAAGGCGTTGGGACCCTTCGCAGTGGTTATTTTCAGAGGGCTTTTGATAATTGG	CAKGVGTLRSGYFQRAFDNW	IGHV3-23	IGHD3-22	IGHJ3	9	27	36	45
4	2.1545919741448963E-4	TGTGCGAAAGGGTATTACGATTTTTGGAGTGGTTACCCTGATGATGCTTTTGATATCTGG	CAKGYYDFWSGYPDDAFDIW	IGHV3-30	IGHD3-3	IGHJ3	6	11	34	40
4	2.1545919741448963E-4	TGTGCGAAAGGGGATTGTAGTAGTACCAGCTGCTATGTTGGAGATGCTTTTGATATCTGG	CAKGDCSSTSCYVGDAFDIW	IGHV3-30	IGHD2-2	IGHJ3	6	13	36	42
4	2.1545919741448963E-4	TGTGCGAAAGATCGGGAGGTCCAAGAAGTGGTTATTAGTTCCGGTCCTTTTGACTGCTGG	CAKDREVQEVVISSGPFDCW	IGHV3-23	IGHD3-22	IGHJ4	12	26	36	48
4	2.1545919741448963E-4	TGTGCGAAAGACGCTTTCCATGCTATGATAGTAGTGGTTATTAGTCTCTTTGACTACTGG	CAKDAFHAMIVVVISLFDYW	IGHV3-23	IGHD3-22	IGHJ4	10	22	42	47
4	2.1545919741448963E-4	TGTGCACTATCACGTTTGACCGGGGGTGTCAGCCGGGAATCCGATGCTTTTGACATCTGG	CALSRLTGGVSRESDAFDIW	IGHV1-24	IGHD3-16	IGHJ3	5	11	17	42
4	2.1545919741448963E-4	TGTGCACACAGACTAGGAGGAAACAGATATGACTGGGACACAGCTTACTTTGACTCCTGG	CAHRLGGNRYDWDTAYFDSW	IGHV2-5	IGHD3-9	IGHJ4	12	29	35	45
4	2.1545919741448963E-4	TGTGCAACATCTCGTTTGACCGGGGGTGTCAGCCGGGAATCCGATGCTTTTGACATCTGG	CATSRLTGGVSRESDAFDIW	IGHV1-45	IGHD3-16	IGHJ3	6	12	17	42
4	2.1545919741448963E-4	TGTGCAAAAGATAGTTCCCCGGGGGATAGTAGTGGTTATTACGGGGACTTTGACTACTGG	CAKDSSPGDSSGYYGDFDYW	IGHV3-9	IGHD3-22	IGHJ4	12	24	41	46
4	2.1545919741448963E-4	TGTACTAGAGTTCCGGATAGTGGCTACGATTTGGGGCCGGACAACTGGTTCGACCCCTGG	CTRVPDSGYDLGPDNWFDPW	IGHV3-49	IGHD5-12	IGHJ5	9	16	30	40
4	2.1545919741448963E-4	TGTACCACAGATGATCCCGGTGGCCCTTCATACTACTACTACTACTACATGGACGTCTGG	CTTDDPGGPSYYYYYYMDVW	IGHV3-15	IGHD4-23	IGHJ6	11	17	22	30
4	2.1545919741448963E-4	TGTGCCCCGGGGAACGGCGGAGGTTTTTGGAGTGGCCAGACTAAATTTGACTCCTGG	CAPGNGGGFWSGQTKFDSW	IGHV3-74	IGHD3-3	IGHJ4	4	23	34	45
4	2.1545919741448963E-4	TGTGCCAGGGGTACTTCCTCGTATGCCATCAATACTGACAACTGGTTCGACCCCTGG	CARGTSSYAINTDNWFDPW	IGHV4-31	IGHD2-2	IGHJ5	4	9	14	37
4	2.1545919741448963E-4	TGTGCCAGAGATCGGGACTGGTTATCGCACTACTACTACTACTACATGGACGTCTGG	CARDRDWLSHYYYYYMDVW	IGHV4-30-2	IGHD3-9	IGHJ6	12	15	24	28
4	2.1545919741448963E-4	TGTGCGGCCCCCAGATCGCCCCATTACTATGATAGTAGTGGTTCCTTTGACTACTGG	CAAPRSPHYYDSSGSFDYW	IGHV1-2	IGHD3-22	IGHJ4	5	22	42	44
4	2.1545919741448963E-4	TGTGCGACCCCTGTCGTGGTACCAGCTGCTAATACCGAGGGCTACATGGACGTCTGG	CATPVVVPAANTEGYMDVW	IGHV3-30	IGHD2-2	IGHJ6	6	11	30	41
4	2.1545919741448963E-4	TGTGCGACCCCGCACGGAGCAGCTGCTACTCCCTACTACTACTACATGGACGTCTGG	CATPHGAAATPYYYYMDVW	IGHV1-69	IGHD2-15	IGHJ6	6	20	31	32
4	2.1545919741448963E-4	TGTGCGAGGAGAACGATTTTGGGAGCGGTTTATTATTACCACTATTTGGACATGTGG	CARRTILGAVYYYHYLDMW	IGHV3-21	IGHD3-3	IGHJ6	7	12	35	36
4	2.1545919741448963E-4	TGTGCGAGGAGAACGATTTTGGGAGCGGTTTATTACTACCACTCCATGGACGTCTGG	CARRTILGAVYYYHSMDVW	IGHV3-21	IGHD3-3	IGHJ6	7	12	29	33
4	2.1545919741448963E-4	TGTGCGAGGAGAACGATTTTAGGAGCAGTTTATTACTACCACTACATGGACGTCTGG	CARRTILGAVYYYHYMDVW	IGHV3-21	IGHD3-3	IGHJ6	7	12	24	33
4	2.1545919741448963E-4	TGTGCGAGGAGAACGATTCTTGGAGCGGTCTACTACTACCACTACATGGACGTCTGG	CARRTILGAVYYYHYMDVW	IGHV3-72	IGHD3-3	IGHJ6	4	12	28	29
4	2.1545919741448963E-4	TGTGCGAGGAGAACGATTCTGGGAACGGTTTATTACTACCACTACATGGACGTCTGG	CARRTILGTVYYYHYMDVW	IGHV3-60	IGHD1-1	IGHJ6	3	21	26	33
4	2.1545919741448963E-4	TGTGCGAGAGCGGGGACAATAATAGTCACTCGGAAATTGTTTGCTTTTGATATCTGG	CARAGTIIVTRKLFAFDIW	IGHV4-4	IGHD4-17	IGHJ3	9	22	28	41
4	2.1545919741448963E-4	TGTGCGAGAGCACCTAACTGGGGATTAAACGGCTACTACTACTACATGGACGTCTGG	CARAPNWGLNGYYYYMDVW	IGHV4-59	IGHD7-27	IGHJ6	9	13	24	32
4	2.1545919741448963E-4	TGTGCGAGAGGGGGCTTTAGTGTCTGGCCCTCTTCGCTCTACTACTATGACTTTTGG	CARGGFSVWPSSLYYYDFW	IGHV1-8	IGHD6-19	IGHJ4	10	18	26	39
4	2.1545919741448963E-4	TGTGCGAGAGGAGGCCGTGGATACAGCTATGGTTACGTCCACTACTTTGACTACTGG	CARGGRGYSYGYVHYFDYW	IGHV3-21	IGHD5-18	IGHJ4	9	15	37	40
4	2.1545919741448963E-4	TGTGCGAGAGGAGGATGGGTATCCGCGTATAGCAGTGGCTGGTACTTTGACTACTGG	CARGGWVSAYSSGWYFDYW	IGHV1-8	IGHD6-19	IGHJ4	10	22	41	42
4	2.1545919741448963E-4	TGTGCGAGAGGAGGAAGGATACAGCTATGGTTAGTTTTGATCGGCTTTGACTACTGG	CARGGRIQLWLVLIGFDYW	IGHV4-4	IGHD5-18	IGHJ4	9	16	32	44
4	2.1545919741448963E-4	TGTGCGAGAGATCCTCGGGGATGGCTACAATTAAAGGTCGGGTACTTCGATCTCTGG	CARDPRGWLQLKVGYFDLW	IGHV4-4	IGHD5-24	IGHJ2	12	19	32	40
4	2.1545919741448963E-4	TGTGCGAGAGATGTCGTCTACCAACTGGGTGTAGAGATCGATGCTTTTGATATCTGG	CARDVVYQLGVEIDAFDIW	IGHV4-4	IGHD5-24	IGHJ3	11	30	37	39
4	2.1545919741448963E-4	TGTGCGAGAGAGCATTACGATTTTTGGAGTGGTTATTCCAACACCTTTGACTACTGG	CAREHYDFWSGYSNTFDYW	IGHV3-21	IGHD3-3	IGHJ4	10	13	36	44
4	2.1545919741448963E-4	TGTGCGAGAGAGGGCAGGGTCAGTATAGCAGCAGCTGGTATGGCTTTTGATATCTGG	CAREGRVSIAAAGMAFDIW	IGHV3-66	IGHD6-13	IGHJ3	10	22	39	42
4	2.1545919741448963E-4	TGTGCGAGAAGCGACCAGTGGCTCCTAAATTACTTCTACTACTACATGGACGTCTGG	CARSDQWLLNYFYYYMDVW	IGHV3-21	IGHD6-19	IGHJ6	8	15	22	30
4	2.1545919741448963E-4	TGTGCGAAGGAGGCTCCCGGTGGTTATTACAGTGTCCCAATTTCTCTTGACTACTGG	CAKEAPGGYYSVPISLDYW	IGHV3-30	IGHD3-22	IGHJ4	6	19	29	46
4	2.1545919741448963E-4	TGTGCGAAAGATTTCACGTTTAGACTGCTACAAACAACCGTGTCCTTCCAGCACTGG	CAKDFTFRLLQTTVSFQHW	IGHV3-23	IGHD2-21	IGHJ1	11	22	29	44
4	2.1545919741448963E-4	TGTGCAACAGTCTTTGCATATTGTAGTAGTACCAGCTGCTATCGCCTTGACTACTGG	CATVFAYCSSTSCYRLDYW	IGHV1-24	IGHD2-2	IGHJ4	9	17	41	46
4	2.1545919741448963E-4	TGTGCAACAGGTCCTACTATGGTTCGGGGAGTTAGAAGGAACTGGTTCGACCCCTGG	CATGPTMVRGVRRNWFDPW	IGHV1-24	IGHD3-10	IGHJ5	9	14	33	39
4	2.1545919741448963E-4	TGTGCAACAGATCGGTTCGACCGCTCTAACTGGGGACGCAACTGGTTCGACCCCTGG	CATDRFDRSNWGRNWFDPW	IGHV1-69-2	IGHD7-27	IGHJ5	16	25	35	38
4	2.1545919741448963E-4	TGTGCAAAAGGAATGGATTACTATGATAGTAGTGGATATTCCCTAATTGACTACTGG	CAKGMDYYDSSGYSLIDYW	IGHV3-43	IGHD3-22	IGHJ4	9	16	39	46
4	2.1545919741448963E-4	TGTACGACATTAGCATATTGTAGGACTACCAGTTGCTTACAATCTTTTGACTACTGG	CTTLAYCRTTSCLQSFDYW	IGHV1-69	IGHD2-2	IGHJ4	6	10	36	45
4	2.1545919741448963E-4	TGTGCGCGACTATATAGCAGTGGCTGGCGGCTCTACCACTTCATGGACGACTGG	CARLYSSGWRLYHFMDDW	IGHV4-39	IGHD6-19	IGHJ6	9	12	26	32
4	2.1545919741448963E-4	TGTGCGAGTTCTGCCATGTCGGGCAGTGGCTGGTTGGGCGACCATGACTACTGG	CASSAMSGSGWLGDHDYW	IGHV1-2	IGHD6-19	IGHJ4	7	22	33	44
4	2.1545919741448963E-4	TGTGCGAGTCGCACCTCGTATTACGGCGGCTACTACTACTACATGGACGTCTGG	CASRTSYYGGYYYYMDVW	IGHV1-2	IGHD3-3	IGHJ6	7	16	24	29
4	2.1545919741448963E-4	TGTGCGAGACTCTCGCCTGTAGCTGCTACCGGGTACTACTACATGGACGTCTGG	CARLSPVAATGYYYMDVW	IGHV4-39	IGHD2-15	IGHJ6	9	18	28	33
4	2.1545919741448963E-4	TGTGCGAGACCTCAAGACGGGGGGATACAGCTATGGTCTCCCTTTGACTACTGG	CARPQDGGIQLWSPFDYW	IGHV1-46	IGHD5-18	IGHJ4	8	22	36	41
4	2.1545919741448963E-4	TGTGCGAGAGTGGCACGTCGTCGGGATCTACTAGGACATGCTTTTGATATCTGG	CARVARRRDLLGHAFDIW	IGHV4-34	IGHD1-26	IGHJ3	9	22	32	37
4	2.1545919741448963E-4	TGTGCGAGAGTGGCACGTCGTCGGGATCTACTAGGACATGCTTTTGATATGTGG	CARVARRRDLLGHAFDMW	IGHV4-34	IGHD1-26	IGHJ3	9	22	32	37
4	2.1545919741448963E-4	TGTGCGAGAGCCCGAGTTTTGGAGTGGTTATCCCACTGGTACTTCGATCTCTGG	CARARVLEWLSHWYFDLW	IGHV4-4	IGHD3-3	IGHJ2	9	12	30	34
4	2.1545919741448963E-4	TGTGCGAGAGGGTCCTTGGGATTTTTGGAGTGGTTGTCCTACTTTGACTACTGG	CARGSLGFLEWLSYFDYW	IGHV4-4	IGHD3-3	IGHJ4	9	19	34	38
4	2.1545919741448963E-4	TGTGCGAGAGGGTATGATTACGTTTGGACCGCCGGCCTCACAATTGACTACTGG	CARGYDYVWTAGLTIDYW	IGHV3-21	IGHD3-16	IGHJ4	9	12	26	43
4	2.1545919741448963E-4	TGTGCGAGAGATCTGTCGAGTAATCCTCACTTCTACAACTACTTCGACCCCTGG	CARDLSSNPHFYNYFDPW	IGHV1-46	IGHD3-10	IGHJ5	17	18	23	33
4	2.1545919741448963E-4	TGTGCGAGAGATCGCGCCTTGTATAGCAGCTCGCCCGATGCTTTTGATATCTGG	CARDRALYSSSPDAFDIW	IGHV1-2	IGHD6-6	IGHJ3	12	20	32	36
4	2.1545919741448963E-4	TGTGCGAGAGATGGCGGTGGGGGCAACTGGAACTACGGGGACTTTGACTACTGG	CARDGGGGNWNYGDFDYW	IGHV4-31	IGHD1-7	IGHJ4	11	24	36	40
4	2.1545919741448963E-4	TGTGCGAGAGACCGTGACTTAACTGGGGCCCCACATGATGCTTTTGATATCTGG	CARDRDLTGAPHDAFDIW	IGHV4-31	IGHD7-27	IGHJ3	10	19	27	33
4	2.1545919741448963E-4	TGTGCGAGAGACGTTGCAGTGATGGGCATTATGGACTGGTACTTCGATCTCTGG	CARDVAVMGIMDWYFDLW	IGHV4-59	IGHD3-16	IGHJ2	10	27	32	34
4	2.1545919741448963E-4	TGTGCGAGAGAGAGGGTCGACTACCTTGACTACTACTACTACATGGACGTCTGG	CARERVDYLDYYYYMDVW	IGHV4-31	IGHD4-11	IGHJ6	10	18	23	28
4	2.1545919741448963E-4	TGTGCGAAATCTGGTGGGATTTTTGGAGTGGTTACTTACTACTTTGACTACTGG	CAKSGGIFGVVTYYFDYW	IGHV3-23	IGHD3-3	IGHJ4	8	17	33	36
4	2.1545919741448963E-4	TGTGCGAAAGTGGCTACATTATTTTGGCTCGGGGACCATCAAATTGACTACTGG	CAKVATLFWLGDHQIDYW	IGHV3-30	IGHD5-12	IGHJ4	6	8	16	43
4	2.1545919741448963E-4	TGTGCGAAAGACACATTCTTTACGGTGGTAACTCCAGGTTCTCTTGACTACTGG	CAKDTFFTVVTPGSLDYW	IGHV3-23	IGHD4-23	IGHJ4	10	20	34	43
4	2.1545919741448963E-4	TGTGCGAAAATTGGATATTACTATGATAGTAGTGATAGGACGTTTGATCACTGG	CAKIGYYYDSSDRTFDHW	IGHV3-23	IGHD3-22	IGHJ4	8	15	33	42
4	2.1545919741448963E-4	TGTGCGAAAAGGCGCAGGGGGGGACCTACACTGGGGGATGCTTTTGATGTCTGG	CAKRRRGGPTLGDAFDVW	IGHV3-23	IGHD7-27	IGHJ3	8	29	35	36
4	2.1545919741448963E-4	TGTGCAGCCTCCGGGGCGATTTTTGGAGTGGTTATTTATGCTTTTGAACTCTGG	CAASGAIFGVVIYAFELW	IGHV1-18	IGHD3-3	IGHJ3	4	16	35	37
4	2.1545919741448963E-4	TGTGCAGCCTCCGGGGCGATTTTTGGAGTGGTCATTTATGCTTTTCAGCTCTGG	CAASGAIFGVVIYAFQLW	IGHV1-24	IGHD3-3	IGHJ3	5	16	35	37
4	2.1545919741448963E-4	TGTGCAACAGAGGATATTGTAACGGTTACCGTGATATATGCTCTTCAAATCTGG	CATEDIVTVTVIYALQIW	IGHV1-24	IGHD2-15	IGHJ3	10	11	20	37
4	2.1545919741448963E-4	TGTGCAAGAAAGCAGTGGCTGGTACCGGAATCATCTGATGCTTTTGATATCTGG	CARKQWLVPESSDAFDIW	IGHV3-74	IGHD6-19	IGHJ3	8	10	24	35
4	2.1545919741448963E-4	TGTGCAAAAGATATGATCGAAGTGTGGTTCGGGGAGGTCTACATGGACGTCTGG	CAKDMIEVWFGEVYMDVW	IGHV3-9	IGHD3-10	IGHJ6	13	24	35	38
4	2.1545919741448963E-4	TGTACTAGAGTCATAGATGATTTTTGGAGCTACTACTACTACATGGACGTCTGG	CTRVIDDFWSYYYYMDVW	IGHV3-49	IGHD3-3	IGHJ6	9	18	28	29
4	2.1545919741448963E-4	TGCGCGAGGGCGGACAGTAGGGGCTATCGCCGATACTGGTACATGGATTTCTGG	CARADSRGYRRYWYMDFW	IGHV3-21	IGHD4-11	IGHJ2	7	13	18	33
4	2.1545919741448963E-4	TGCGCAAGAGATGGAGGTGACGGGGTCGGGCCGAACACGCAGATTGACTACTGG	CARDGGDGVGPNTQIDYW	IGHV3-43	IGHD2-21	IGHJ4	11	15	20	43
4	2.1545919741448963E-4	TGTGCGCGAGCTAGGATTTTTGGAGTGGCCTCGTACTACTTTGACTACTGG	CARARIFGVASYYFDYW	IGHV4-4	IGHD3-3	IGHJ4	9	14	27	32
4	2.1545919741448963E-4	TGTGCGCGAGGTAACGGTGGTGCCTCCGGTTTTTCGGGCTTTGACTATTGG	CARGNGGASGFSGFDYW	IGHV4-4	IGHD4-23	IGHJ4	9	13	28	38
4	2.1545919741448963E-4	TGTGCGAGTTGGAAACACTATGATAGTAGTGGCCCCCCTCAAGACTACTGG	CASWKHYDSSGPPQDYW	IGHV3-21	IGHD3-22	IGHJ4	7	16	31	42
4	2.1545919741448963E-4	TGTGCGAGGGGTCATGACTACAGTAACTACGCGTTTTACTTTGACTACTGG	CARGHDYSNYAFYFDYW	IGHV4-4	IGHD4-11	IGHJ4	7	10	30	36
4	2.1545919741448963E-4	TGTGCGAGGGGGTACGATTTTTGGAGTGGTTACAAACACATCGACCAGTGG	CARGYDFWSGYKHIDQW	IGHV3-21	IGHD3-3	IGHJ5	7	12	31	40
4	2.1545919741448963E-4	TGTGCGAGACATAATTTCGATTTTTGGAGTGACAATTGGTTCGACCCCTGG	CARHNFDFWSDNWFDPW	IGHV4-39	IGHD3-3	IGHJ5	11	13	30	31
4	2.1545919741448963E-4	TGTGCGAGACAGAGGGGATACAGCTATGGTTACGGCCAATTTGACTACTGG	CARQRGYSYGYGQFDYW	IGHV5-10-1	IGHD5-18	IGHJ4	10	15	33	39
4	2.1545919741448963E-4	TGTGCGAGAGCCAACTACAAATACGGTGACCACTACTACATGGACGTCTGG	CARANYKYGDHYYMDVW	IGHV1-69	IGHD4-17	IGHJ6	9	21	29	31
4	2.1545919741448963E-4	TGTGCGAGAGGTGATACTATGATAGTAGTGACGGATGCTTTTGATATCTGG	CARGDTMIVVTDAFDIW	IGHV1-2	IGHD3-22	IGHJ3	9	14	29	33
4	2.1545919741448963E-4	TGTGCGAGAGGCTACGAGTATATCAGGCCCCTGCAGGCTTTTGATATCTGG	CARGYEYIRPLQAFDIW	IGHV7-4-1	IGHD6-6	IGHJ3	9	14	25	36
4	2.1545919741448963E-4	TGTGCGAGAATTTCTTGCAGTGCTAGCAGCTGCACTGCGTTCGACCCCTGG	CARISCSASSCTAFDPW	IGHV4-59	IGHD2-2	IGHJ5	8	23	31	38
4	2.1545919741448963E-4	TGTGCGAAAGATCCTATGATAGTAGTGGTTACTGGGACCTTTGACTACTGG	CAKDPMIVVVTGTFDYW	IGHV3-23	IGHD3-22	IGHJ4	12	13	30	38
4	2.1545919741448963E-4	TGTGCGAAAGATCGAGGTGGGAGCTACTACGTTCCCTGGTTCGACCCCTGG	CAKDRGGSYYVPWFDPW	IGHV3-30	IGHD1-26	IGHJ5	12	16	31	35
4	2.1545919741448963E-4	TGTGCGAAAGATCAGGAGGGGGGGTTCGGGGAGTTCCCATTTGACTACTGG	CAKDQEGGFGEFPFDYW	IGHV3-23	IGHD3-10	IGHJ4	12	22	34	39
4	2.1545919741448963E-4	TGTGCGAAAGACCTAAGGGCTGGCTACAACTCGTACTACTTTGACTACTGG	CAKDLRAGYNSYYFDYW	IGHV3-30	IGHD5-24	IGHJ4	10	20	28	32
4	2.1545919741448963E-4	TGTGCACACCGCCCCAGTCCGGGGTGGAAAGCGGCTGGCTTTGACTACTGG	CAHRPSPGWKAAGFDYW	IGHV2-5	IGHD6-25	IGHJ4	8	29	35	38
4	2.1545919741448963E-4	TGTGCACACACCGCTACGGTTTTTGGAGTGCTGATTATGTGGGACTATTGG	CAHTATVFGVLIMWDYW	IGHV2-5	IGHD3-3	IGHJ4	9	14	37	42
4	2.1545919741448963E-4	TGTGCAATTATACGTATCACGATTTTGGGTGGTGACTACTTTGACTATTGG	CAIIRITILGGDYFDYW	IGHV1-24	IGHD3-3	IGHJ4	6	9	25	34
4	2.1545919741448963E-4	TGTGCAACAGCCTCTCGCCAGTTATGGTTATTAAATGCCTTTGATATCTGG	CATASRQLWLLNAFDIW	IGHV1-24	IGHD3-22	IGHJ3	9	24	32	34
4	2.1545919741448963E-4	TGTGCAACAGGGGGTAGCCGGTGGGAGCTAGAGTACTACTTTGACTACTGG	CATGGSRWELEYYFDYW	IGHV1-24	IGHD1-26	IGHJ4	9	20	29	31
4	2.1545919741448963E-4	TGTGCAAGGTCACTCGCCTTTCCCTCGACGCCCCACTACTTCGACTACTGG	CARSLAFPSTPHYFDYW	IGHV3-74	IGHD1-20	IGHJ4	7	25	29	34
4	2.1545919741448963E-4	TGTGCAAAAGACGATAGTAGTGGTTATTTAAGCGGTGCTTTTGATATCTGG	CAKDDSSGYLSGAFDIW	IGHV3-43	IGHD3-22	IGHJ3	10	12	27	35
4	2.1545919741448963E-4	TGTATTAGAAGCCCAAGTGGAGTGACCTATTTCTACCACATGGACGTCTGG	CIRSPSGVTYFYHMDVW	IGHV5-51	IGHD3-3	IGHJ6	2	17	23	32
4	2.1545919741448963E-4	TGTATTAGAAGCCCAAGTGGAGTGACCTATTACTACCACATAGACGTCTGG	CIRSPSGVTYYYHIDVW	IGHV5-51	IGHD3-3	IGHJ6	2	17	23	26
4	2.1545919741448963E-4	TGTACTAGAGACTCTTATGGATACTTCCCCGGTTTCGGGTTCGACCCCTGG	CTRDSYGYFPGFGFDPW	IGHV3-49	IGHD5-18	IGHJ5	10	17	23	37
4	2.1545919741448963E-4	TGTACTAGAGACTCTTATGGATACTTCCCGGATTTCGGGTTCGACCCCTGG	CTRDSYGYFPDFGFDPW	IGHV3-49	IGHD5-18	IGHJ5	10	17	23	37
4	2.1545919741448963E-4	TGTACCACCTACACACTTATGGCTAACCGGGTTCGGTACTTTGACTCTTGG	CTTYTLMANRVRYFDSW	IGHV3-15	IGHD1-14	IGHJ4	7	23	29	36
4	2.1545919741448963E-4	TGCACGAGACCGGATCGATTTTTGGATACAGATGATGCTTTTGATATCTGG	CTRPDRFLDTDDAFDIW	IGHV5-10-1	IGHD3-3	IGHJ3	9	15	25	31
4	2.1545919741448963E-4	TGTGCGGGCACCATAACACGTCGCGCTAAATATAACTTTGACTCCTGG	CAGTITRRAKYNFDSW	IGHV1-46	IGHD3-16	IGHJ4	5	11	20	34
4	2.1545919741448963E-4	TGTGCGAGACACGTGGAAGAGATTAGACTGGAGGCATTTGATATCTGG	CARHVEEIRLEAFDIW	IGHV4-4	IGHD5-12	IGHJ3	8	9	16	36
4	2.1545919741448963E-4	TGTGCGAGAGTTATGGGTCCGCGGTCTGGGGATGCTTTTGATATCTGG	CARVMGPRSGDAFDIW	IGHV1-69	IGHD5-18	IGHJ3	9	11	15	30
4	2.1545919741448963E-4	TGTGCGAGAGTCGTTTTCGGCTACTCTCTCTGGAGTATGGGCTTCTGG	CARVVFGYSLWSMGFW	IGHV1-8	IGHD2-15	IGHJ4	9	19	25	44
4	2.1545919741448963E-4	TGTGCGAGAGCTGGTTACGATTTTTGGAGCGGGTACTTCGATCTCTGG	CARAGYDFWSGYFDLW	IGHV3-21	IGHD3-3	IGHJ2	9	14	28	31
4	2.1545919741448963E-4	TGTGCGAGAGGTCAGATGTCCGGTTACAGTGGACCTTTTAGTTTGTGG	CARGQMSGYSGPFSLW	IGHV3-20	IGHD1-14	IGHJ4	9	18	25	45
4	2.1545919741448963E-4	TGTGCGAGAGATCTCTCGTCTTCACTATGGAACTGGTTCGACCCCTGG	CARDLSSSLWNWFDPW	IGHV4-31	IGHD3-10	IGHJ5	17	23	29	30
4	2.1545919741448963E-4	TGTGCGAGAGATCCCCAATTGGACGATTTTTGGGTCGGGGACGTCTGG	CARDPQLDDFWVGDVW	IGHV3-21	IGHD3-3	IGHJ6	12	22	32	38
4	2.1545919741448963E-4	TGTGCGAGAGATCCATCCTCAGCAGCTGGTACCTACTTTGACTACTGG	CARDPSSAAGTYFDYW	IGHV4-4	IGHD6-13	IGHJ4	12	19	31	32
4	2.1545919741448963E-4	TGTGCGAGAGATAATCAAGAGAATTACTATGCCGCTTTCCAGCACTGG	CARDNQENYYAAFQHW	IGHV1-69	IGHD3-10	IGHJ1	11	22	30	36
4	2.1545919741448963E-4	TGTGCGAGAGACACGGGATGGTTACTTTTCTCGGTCTTTGACTACTGG	CARDTGWLLFSVFDYW	IGHV4-4	IGHD5-18	IGHJ4	10	17	24	35
4	2.1545919741448963E-4	TGTGCGAGAGACACGATTGGGGGTGAAGAGGGCTGGTTCGACCCCTGG	CARDTIGGEEGWFDPW	IGHV4-4	IGHD3-16	IGHJ5	10	12	22	32
4	2.1545919741448963E-4	TGTGCGAAACTACTATTAGCAGCAGCTGGTGACGCGCTCGGCTTCTGG	CAKLLLAAAGDALGFW	IGHV3-30	IGHD6-13	IGHJ4	6	16	29	44
4	2.1545919741448963E-4	TGTGCGAAACACGACTACTCTGCTAACGCGGGGTACTTTGACTACTGG	CAKHDYSANAGYFDYW	IGHV3-23	IGHD2-15	IGHJ4	8	19	24	33
4	2.1545919741448963E-4	TGTGCGAAAGGGGTCGGGCTGATGATAGTGGTTAGCTTTGACTACTGG	CAKGVGLMIVVSFDYW	IGHV3-23	IGHD3-22	IGHJ4	9	25	33	35
4	2.1545919741448963E-4	TGTGCGAAAGGAGGGGTAGCTGCTCTCTGGGGCTACTTTGACTACTGG	CAKGGVAALWGYFDYW	IGHV3-23	IGHD2-15	IGHJ4	9	14	23	32
4	2.1545919741448963E-4	TGTGCGAAAGATGGGGTCTACGGTGACTACGCCTACTTTGACTACTGG	CAKDGVYGDYAYFDYW	IGHV3-23	IGHD4-17	IGHJ4	11	17	30	32
4	2.1545919741448963E-4	TGTGCGAAAGACCCGGGTGGTTATCACGCGTACTACTTTGACTACTGG	CAKDPGGYHAYYFDYW	IGHV3-23	IGHD3-22	IGHJ4	10	16	23	29
4	2.1545919741448963E-4	TGTGCGAAAATTATAACGGACGATGGTGAGGCCCACAGTGACTACTGG	CAKIITDDGEAHSDYW	IGHV3-30	IGHD3-10	IGHJ4	6	9	17	38
4	2.1545919741448963E-4	TGTGCGAAAACTCGTGGTGGGAGCTACTGGGGGGACTTTGACTACTGG	CAKTRGGSYWGDFDYW	IGHV3-48	IGHD1-26	IGHJ4	6	16	27	34
4	2.1545919741448963E-4	TGTGCACACAAGCTCCTCTTTTGGAGTGGCCCTTACTTTGACTACTGG	CAHKLLFWSGPYFDYW	IGHV2-5	IGHD3-3	IGHJ4	9	18	28	33
4	2.1545919741448963E-4	TGTGCAACAGGGGACAACTGGAACGACGGACCCCACTTTGACTACTGG	CATGDNWNDGPHFDYW	IGHV1-24	IGHD1-1	IGHJ4	9	13	27	34
4	2.1545919741448963E-4	TGTGCAAAAGATAAAATGGGTTCGGGGAGTGGACCGCCTGACTACTGG	CAKDKMGSGSGPPDYW	IGHV3-43	IGHD3-10	IGHJ4	12	18	29	38
4	2.1545919741448963E-4	TGTGGGCGAGACTCGCCGATTCGGGGAGTCCTTGAGGTTGCCAAGTGG	CGRDSPIRGVLEVAKW	IGHV1-18	IGHD3-10	IGHJ4	10	19	28	45
4	2.1545919741448963E-4	TGTACAACACGCCTATTTAATGACGGGACAACCCAATTTGACTATTGG	CTTRLFNDGTTQFDYW	IGHV3-73	IGHD1-1	IGHJ4	4	23	31	36
4	2.1545919741448963E-4	TGCGCAAGGGATTATGGATACAGTTCTGCCTTGGGAATTGACTCCTGG	CARDYGYSSALGIDSW	IGHV3-43	IGHD5-18	IGHJ4	6	14	22	37
4	2.1545919741448963E-4	TGTTCGACCGCCGGGGAGTGGGAAGCGCCAGAGATTGACTACTGG	CSTAGEWEAPEIDYW	IGHV1-18	IGHD3-10	IGHJ4	6	11	18	34
4	2.1545919741448963E-4	TGTGCTATAGCCGGGGAGTGGGAGCTACCAGGGATTGAGTACTGG	CAIAGEWELPGIEYW	IGHV1-18	IGHD1-26	IGHJ4	4	16	27	34
4	2.1545919741448963E-4	TGTGCCAAAGAGCGGTGGCCGAACGATGATACTTTTGATATCTGG	CAKERWPNDDTFDIW	IGHV3-23	IGHD3-10	IGHJ3	10	18	23	25
4	2.1545919741448963E-4	TGTGCGGCTTACTTTGGTTCGGGGACTTATTTTAATGACTACTGG	CAAYFGSGTYFNDYW	IGHV1-58	IGHD3-10	IGHJ4	7	8	34	35
4	2.1545919741448963E-4	TGTGCGATTGCCGGGGAGTGGGAGGTTCCAGAGATTGACTACTGG	CAIAGEWEVPEIDYW	IGHV1-67	IGHD1-26	IGHJ4	3	16	23	34
4	2.1545919741448963E-4	TGTGCGATAGCCGGGGAGTGGGAGCTACCAGATATTGAGTACTGG	CAIAGEWELPDIEYW	IGHV1-2	IGHD1-26	IGHJ4	6	16	27	34
4	2.1545919741448963E-4	TGTGCGATAGCCGGGGAGTGGGAGCTACCAGAGATTGAGTACTGG	CAIAGEWELPEIEYW	IGHV4-31	IGHD1-26	IGHJ4	6	16	27	34
4	2.1545919741448963E-4	TGTGCGATAGCCGGGGAGTGGGAGCAACCAGACATTGACTACTGG	CAIAGEWEQPDIDYW	IGHV1-69	IGHD1-26	IGHJ4	6	16	24	34
4	2.1545919741448963E-4	TGTGCGATAGCCGGGGAGTGGGAGGCACCAGAGATTGACTACTGG	CAIAGEWEAPEIDYW	IGHV1-18	IGHD1-26	IGHJ4	6	16	23	34
4	2.1545919741448963E-4	TGTGCGAGCGAACGTGGATACAGCTATGGGACCTTTGACTACTGG	CASERGYSYGTFDYW	IGHV3-21	IGHD5-18	IGHJ4	7	11	28	32
4	2.1545919741448963E-4	TGTGCGAGGCTCGGGGCCCAAGCTAGTGACCCGTCTGACTACTGG	CARLGAQASDPSDYW	IGHV4-4	IGHD3-10	IGHJ4	7	10	15	35
4	2.1545919741448963E-4	TGTGCGAGGCTCGAGGCCTATAGTAGTTCGTCCAGTAACTACTGG	CARLEAYSSSSSNYW	IGHV3-74	IGHD6-6	IGHJ4	4	18	32	37
4	2.1545919741448963E-4	TGTGCGAGATCTTATTACTCCGATAGTACCAGCTATTACTACTGG	CARSYYSDSTSYYYW	IGHV5-10-1	IGHD2-2	IGHJ4	8	23	33	37
4	2.1545919741448963E-4	TGTGCGAGATGGGGGTTTGAAGTGGAAGTGGGTTTTGACTACTGG	CARWGFEVEVGFDYW	IGHV4-34	IGHD3-3	IGHJ4	8	15	24	33
4	2.1545919741448963E-4	TGTGCGAGACTGACACCTATGGGCCTTGACTACTTTGACTACTGG	CARLTPMGLDYFDYW	IGHV4-4	IGHD5-18	IGHJ4	8	12	21	28
4	2.1545919741448963E-4	TGTGCGAGACCAGAACCCTATTTGGGCGGTGCTTTTGATATCTGG	CARPEPYLGGAFDIW	IGHV4-31	IGHD3-16	IGHJ3	8	20	25	29
4	2.1545919741448963E-4	TGTGCGAGAGCTGGCTCGACCTATACAGATGCTTTTGAGATCTGG	CARAGSTYTDAFEIW	IGHV1-2	IGHD2-8	IGHJ3	9	20	25	27
4	2.1545919741448963E-4	TGTGCGAGAGCGTACCAATTTGGAGTGGTCACATTTGACTACTGG	CARAYQFGVVTFDYW	IGHV7-4-1	IGHD3-3	IGHJ4	9	18	28	33
4	2.1545919741448963E-4	TGTGCGAGAGCGCGGGGCAATAGTGGCTACGACGTTGATTACTGG	CARARGNSGYDVDYW	IGHV3-21	IGHD5-12	IGHJ4	9	19	26	27
4	2.1545919741448963E-4	TGTGCGAGAGATAAGGACACCTTTGGTTACCACTTTAACTACTGG	CARDKDTFGYHFNYW	IGHV1-18	IGHD2-8	IGHJ4	11	16	20	27
4	2.1545919741448963E-4	TGTGCGAGAACGGTCTTCGATATTTTGACCCCCTTTGACTACTGG	CARTVFDILTPFDYW	IGHV4-28	IGHD3-9	IGHJ4	9	17	28	32
4	2.1545919741448963E-4	TGTGCGAAGGGGGTACAGCTACGGATGTACTACTTTGACTACTGG	CAKGVQLRMYYFDYW	IGHV3-23	IGHD5-18	IGHJ4	7	13	20	26
4	2.1545919741448963E-4	TGTGCGAAAGACGCGGAGCAGCTCATGAGCTGGTTCGACCCCTGG	CAKDAEQLMSWFDPW	IGHV3-23	IGHD6-6	IGHJ5	10	16	23	29
4	2.1545919741448963E-4	TGTGCACAAATTACTATGGTTCGGGGATGGGCCATGGACGTCTGG	CAQITMVRGWAMDVW	IGHV2-5	IGHD3-10	IGHJ6	7	9	26	32
4	2.1545919741448963E-4	TGTGCAACATCGAGTTCCCACCCTGCAGAAAACTTTGACTACTGG	CATSSSHPAENFDYW	IGHV1-24	IGHD4-23	IGHJ4	8	11	21	31
4	2.1545919741448963E-4	TGTGCAACAGTCTGGCAGCAGTTTTACAACTGGTTCGACCCCTGG	CATVWQQFYNWFDPW	IGHV1-24	.	IGHJ5	9	-1	-1	18
4	2.1545919741448963E-4	TGTGCAACAGCTCGGGCCTTTGACTGGTCACCTCTTGACTACTGG	CATARAFDWSPLDYW	IGHV1-24	IGHD3-9	IGHJ4	9	18	27	34
4	2.1545919741448963E-4	TGTGCAACAGGCTTCGCGTGGTTACGGTCCTACTTTGACTACTGG	CATGFAWLRSYFDYW	IGHV1-24	IGHD1-14	IGHJ4	9	16	27	29
4	2.1545919741448963E-4	TGTGCAAAAGATGCTGGATACGGTTTTGGTTACTTTGACTCGTGG	CAKDAGYGFGYFDSW	IGHV3-43	IGHD5-18	IGHJ4	11	14	20	30
4	2.1545919741448963E-4	TGTGCAAAAGATGCTGGATACGGCTATGGTTACTTTGACTACTGG	CAKDAGYGYGYFDYW	IGHV3-43	IGHD5-18	IGHJ4	11	14	29	30
4	2.1545919741448963E-4	TGTACCACAGGGGAGGCGTGGGCTGTGACTACCCTTGACTACTGG	CTTGEAWAVTTLDYW	IGHV3-15	IGHD4-17	IGHJ4	9	24	31	34
4	2.1545919741448963E-4	TGTACCACAGATCCTTCCGGATACAGCTATGGTTTTTCCTACTGG	CTTDPSGYSYGFSYW	IGHV3-15	IGHD5-18	IGHJ4	12	18	33	38
4	2.1545919741448963E-4	TGCTCGACCGCCGGTGAGTGGGAACTACCAGAGATTGACTACTGG	CSTAGEWELPEIDYW	IGHV1-18	IGHD1-26	IGHJ4	1	16	27	34
4	2.1545919741448963E-4	TGCGCGAGAGGTCTAGAGGGTTCGGGGAGTCCCCCTGACTCCTGG	CARGLEGSGSPPDSW	IGHV4-34	IGHD3-10	IGHJ4	10	18	29	35
4	2.1545919741448963E-4	TGCGCAAAAGATGCTGGATACGGTTATGGTTACCTTGACTCCTGG	CAKDAGYGYGYLDSW	IGHV3-43	IGHD5-18	IGHJ4	11	14	29	30
4	2.1545919741448963E-4	TGTGTTCACGGGACGAATCAAGGGGACTACTTTGACTACTGG	CVHGTNQGDYFDYW	IGHV3-23	IGHD6-6	IGHJ4	3	10	15	25
4	2.1545919741448963E-4	TGTGTGAAGGGCTATACCAGTGGCTGGACGTTTGACTACTGG	CVKGYTSGWTFDYW	IGHV4-39	IGHD6-19	IGHJ4	3	12	26	30
4	2.1545919741448963E-4	TGTGTAAGGCGAGGCGATAGTGGGGCTTATTACACTCACTGG	CVRRGDSGAYYTHW	IGHV3-21	IGHD3-22	IGHJ4	3	15	32	37
4	2.1545919741448963E-4	TGTGCGAGTTCGGCGGTGATTGCTTTTCCGTCTGACTACTGG	CASSAVIAFPSDYW	IGHV3-30	IGHD2-21	IGHJ4	7	14	29	32
4	2.1545919741448963E-4	TGTGCGAGAGCTTGTGGGGGTGACTGCGAACTTGACTACTGG	CARACGGDCELDYW	IGHV1-67	IGHD2-21	IGHJ4	9	11	26	31
4	2.1545919741448963E-4	TGTGCGAGAGATCACGGCTACTACTACTACATGGACGTCTGG	CARDHGYYYYMDVW	IGHV3-20	.	IGHJ6	12	-1	-1	17
4	2.1545919741448963E-4	TGTGCGAGAGAGTGGTTGTTGGGATTGTACCCTGACTACTGG	CAREWLLGLYPDYW	IGHV7-4-1	IGHD1-1	IGHJ4	10	24	30	32
4	2.1545919741448963E-4	TGTGCGAAACCTCTGGCTGGTTACTGGTACTTCGATCTCTGG	CAKPLAGYWYFDLW	IGHV3-30	IGHD6-19	IGHJ2	6	13	20	21
4	2.1545919741448963E-4	TGTGCGAAAGATCCTGACGGTGACCTACGATTTGACTACTGG	CAKDPDGDLRFDYW	IGHV3-23	IGHD4-17	IGHJ4	12	16	23	30
4	2.1545919741448963E-4	TGTGCACACCCCAACTGGGGATATGATGCTTTTGATATCTGG	CAHPNWGYDAFDIW	IGHV2-5	IGHD7-27	IGHJ3	8	12	21	22
4	2.1545919741448963E-4	TGTGGCAAAGGGGGCGCGGCAGCAGCTGTCGTCGACAACTGG	CGKGGAAAAVVDNW	IGHV3-30	IGHD6-13	IGHJ4	3	18	27	33
4	2.1545919741448963E-4	TGTACTAGAGACGATTTTTGGAGTGGTTATTCACGCTACTGG	CTRDDFWSGYSRYW	IGHV3-49	IGHD3-3	IGHJ4	10	11	30	35
4	2.1545919741448963E-4	TGTGCGAGCGGGGGGAACGGACCCCACTTTGACTACTGG	CASGGNGPHFDYW	IGHV4-34	IGHD1-1	IGHJ4	7	13	18	25
4	2.1545919741448963E-4	TGTGCGAGATTGCAGGTGGTAACTCCTTATCACCCCTGG	CARLQVVTPYHPW	IGHV1-46	IGHD4-23	IGHJ5	8	14	25	31
4	2.1545919741448963E-4	TGTGCGAGAGGGCCTAGCAGCAGCTGGCCTTACTACTGG	CARGPSSSWPYYW	IGHV4-4	IGHD6-13	IGHJ4	9	14	26	31
4	2.1545919741448963E-4	TGTGCGAGAGATTCGGGTGGCTGGTTCTTTGACTATTGG	CARDSGGWFFDYW	IGHV4-4	IGHD6-19	IGHJ4	11	16	24	26
4	2.1545919741448963E-4	TGTGCGAGAGATGGAGGTGGGTGGGAGCCACCCCACTGG	CARDGGGWEPPHW	IGHV3-21	IGHD1-26	IGHJ4	11	20	27	34
4	2.1545919741448963E-4	TGTGCGAGAGACTACGGTGACTATACGTTCGACCCCTGG	CARDYGDYTFDPW	IGHV4-31	IGHD4-17	IGHJ5	10	11	22	26
4	2.1545919741448963E-4	TGTGCGAGAGACGTTGACTACAATTCCTTTGACTACTGC	CARDVDYNSFDYC	IGHV3-21	IGHD2-15	IGHJ4	10	16	23	26
4	2.1545919741448963E-4	TGTGCGAGAAGCCGAGGGGGGACACCAATCGACTACTGG	CARSRGGTPIDYW	IGHV1-2	IGHD2-8	IGHJ4	8	21	26	30
4	2.1545919741448963E-4	TGTGCGAACCTATCCGATAAAGGTAGTTTTGACTACTGG	CANLSDKGSFDYW	IGHV3-48	IGHD3-16	IGHJ4	6	14	19	27
4	2.1545919741448963E-4	TGTGCGAAGGGGGACATAGGAGCTCCCACTGAGAACTGG	CAKGDIGAPTENW	IGHV3-20	IGHD1-26	IGHJ1	6	16	29	34
4	2.1545919741448963E-4	TGTGCGAAAGATTACCTTGACTGGTACTTTGACTACTGG	CAKDYLDWYFDYW	IGHV3-23	IGHD3-9	IGHJ4	11	16	23	24
4	2.1545919741448963E-4	TGTGCACACTACGCAGCTATGGTTAGCTTTGACTACTGG	CAHYAAMVSFDYW	IGHV2-5	IGHD5-18	IGHJ4	8	13	24	26
4	2.1545919741448963E-4	TGTACTAGACCCACACGCGGTGACTCCTTTGACTACTGG	CTRPTRGDSFDYW	IGHV3-73	IGHD2-21	IGHJ4	9	10	14	22
4	2.1545919741448963E-4	TGTACGAGAGACGCTGGCCGGTTCAAACTTGACTACTGG	CTRDAGRFKLDYW	IGHV3-21	IGHD1-14	IGHJ4	10	17	22	28
4	2.1545919741448963E-4	TGTGCGAGTGTTCCTGGGGACTGGTTCGACCCCTGG	CASVPGDWFDPW	IGHV1-46	IGHD7-27	IGHJ5	7	13	18	19
4	2.1545919741448963E-4	TGTGCGAGAGTTGCTGGGGGGGATCAGGACTCCTGG	CARVAGGDQDSW	IGHV1-2	IGHD7-27	IGHJ4	9	18	24	27
4	2.1545919741448963E-4	TGTGCGAGAGTTGGCGGGGACTACTTTGACTACTGG	CARVGGDYFDYW	IGHV1-46	IGHD3-10	IGHJ4	9	14	18	19
4	2.1545919741448963E-4	TGTGCGAGAGTTAGGGGTGACTACATGGACGTCTGG	CARVRGDYMDVW	IGHV1-46	.	IGHJ6	9	-1	-1	19
4	2.1545919741448963E-4	TGTGCGAGAGGGGGCGAGTGGGAGCTAGAGTACTGG	CARGGEWELEYW	IGHV4-59	IGHD1-26	IGHJ4	9	16	26	30
4	2.1545919741448963E-4	TGTGCGAGAGGGGACGTTTGGAGTGGCGACCACTGG	CARGDVWSGDHW	IGHV3-21	IGHD3-3	IGHJ5	9	16	25	26
4	2.1545919741448963E-4	TGTGCGAGAGATCTTTCGAACTACATGGACGTCTGG	CARDLSNYMDVW	IGHV3-30	.	IGHJ6	17	-1	-1	19
4	2.1545919741448963E-4	TGTGCGAAAGACTCATTCTGGGCCTCTGAGTCTTGG	CAKDSFWASESW	IGHV3-21	IGHD7-27	IGHJ4	10	17	21	33
4	2.1545919741448963E-4	TGTGCGAAAAACCCCAGGGGCTATGGTGACTACTGG	CAKNPRGYGDYW	IGHV3-23	IGHD5-18	IGHJ4	8	19	25	26
4	2.1545919741448963E-4	TGTGCGAGAGGAGAGGGGGACTACAATCACTGG	CARGEGDYNHW	IGHV1-8	IGHD2-15	IGHJ4	10	19	26	28
4	2.1545919741448963E-4	TGTGCGAGAGAACTGGGCCTATTTGACTACTGG	CARELGLFDYW	IGHV3-21	IGHD7-27	IGHJ4	10	11	16	21
4	2.1545919741448963E-4	TGTGCGAAGGGACCAGCTGCTATGAGTGGTTGG	CAKGPAAMSGW	IGHV3-30	IGHD2-2	IGHJ4	6	11	23	30
4	2.1545919741448963E-4	TGTTTAACGGCCAACATGTTGAGCTACTGG	CLTANMLSYW	IGHV1-24	IGHD3-10	IGHJ4	2	4	8	23
4	2.1545919741448963E-4	TGTGCGAGAGGGTACTATTTTGACTCCTGG	CARGYYFDSW	IGHV1-69D	.	IGHJ4	9	-1	-1	11
4	2.1545919741448963E-4	TGTGCGAGAGGGTACTATTTTGACTCCTGG	CARGYYFDSW	IGHV1-8	.	IGHJ4	10	-1	-1	11
4	2.1545919741448963E-4	TGTGTGAGAGATATGCAGCAGCTG	CVRDMQQL	IGHV3-74	IGHD6-13	IGHJ4	11	14	22	23
4	2.1545919741448963E-4	TGTGCAACAGTCCCGGACGTCTGG	CATVPDVW	IGHV1-24	.	IGHJ6	9	-1	-1	14
4	2.1545919741448963E-4	TGTGGTCGGGGTTTTGACTACTGG	CGRGFDYW	IGHV4-30-2	IGHD3-10	IGHJ4	3	5	10	12
4	2.1545919741448963E-4	TGTACTCGGGGCCACGACTACTGG	CTRGHDYW	IGHV3-23	IGHD3-10	IGHJ4	2	5	10	15
4	2.1545919741448963E-4	TGTACCACAGGTTGGGCGCTCTGG	CTTGWALW	IGHV3-15	IGHD3-16	IGHJ2	9	11	15	18
3	1.615943980608672E-4	TGTGCACACACGGTTGACTCCGTATGGCTACAATTGTTAGAGCCCTTGCCCCTCGAGCCCGCCTATGATGCTTTTGATATCTGG	CAHTVDSVWLQLLEPLPLEPAYDAFDIW	IGHV2-5	IGHD5-24	IGHJ3	9	23	34	64
3	1.615943980608672E-4	TGTGCGAGGTCCCCCGGTTATTCCGATTTTTGGGGTACTTTTTTACAACAACACGGTAACTACTACATGGACGTCTGG	CARSPGYSDFWGTFLQQHGNYYMDVW	IGHV3-23	IGHD3-3	IGHJ6	6	18	32	58
3	1.615943980608672E-4	TGTGCGAGAGTTGTGGGACTAGATTTTTGGAGTGGTTATCCTAGGCGATACTACTACTACTACTACATGGACGTCTGG	CARVVGLDFWSGYPRRYYYYYYMDVW	IGHV4-4	IGHD3-3	IGHJ6	9	21	38	48
3	1.615943980608672E-4	TGTGCGCGAGGCGTCCGATATTACAATTTTTTGACTGGTTACCTGAACTACTACTTCTACTACATGGACGTCTGG	CARGVRYYNFLTGYLNYYFYYMDVW	IGHV1-8	IGHD3-9	IGHJ6	11	18	40	46
3	1.615943980608672E-4	TGTGCGAGAGCGAGTGAGGAAAATTTTGACTGGTTATTCGGGGGGGCCTACTACTACTACTACATGGACGTCTGG	CARASEENFDWLFGGAYYYYYMDVW	IGHV3-21	IGHD3-9	IGHJ6	9	22	37	47
3	1.615943980608672E-4	TGTGCGAGAGGCGTCCGGTATTACAATTTTTTGACTGGTTTCCTGAACTACTTCTTCTACTACATGGACGTCTGG	CARGVRYYNFLTGFLNYFFYYMDVW	IGHV1-8	IGHD3-9	IGHJ6	11	17	39	46
3	1.615943980608672E-4	TGTGCGAGAGGCGTCCGATATTACAATTTTTTGACTGCTTACCTGAATTATTACTTCTACTACATGGACGTCTGG	CARGVRYYNFLTAYLNYYFYYMDVW	IGHV1-8	IGHD3-9	IGHJ6	11	18	40	51
3	1.615943980608672E-4	TGTGCGAGAGGCGTCCGATATTACAATTTTTTGACTGGTTATCTGAACTACTACTTCTACTACATGGACGTCTGG	CARGVRYYNFLTGYLNYYFYYMDVW	IGHV1-8	IGHD3-9	IGHJ6	11	18	41	46
3	1.615943980608672E-4	TGTGCGAGAGATTCGGATTGTAGTAGTACCAGCTGCTATCCCACTAGCTACTACTACTACTACATGGACGTCTGG	CARDSDCSSTSCYPTSYYYYYMDVW	IGHV7-4-1	IGHD2-2	IGHJ6	11	16	38	47
3	1.615943980608672E-4	TGTGCGAGAGATTACGAGAATTACTATGATAGTAGTGCCCTACCAGAGTACTACTACTACTACATGGACGTCTGG	CARDYENYYDSSALPEYYYYYMDVW	IGHV7-4-1	IGHD3-22	IGHJ6	11	19	36	48
3	1.615943980608672E-4	TGTGCGAGAGATAAGTGTAAGACAGTGGATGGTGGTGATTGCTATCTCTACTACTACTACTACATGGACGTCTGG	CARDKCKTVDGGDCYLYYYYYMDVW	IGHV3-30	IGHD2-21	IGHJ6	11	29	44	47
3	1.615943980608672E-4	TGTGCGAGAGATAAGTGCAAGACAGTGGATGGTGGTGATTGCTATCTCTACTACTACTACTACATGGACGTCTGG	CARDKCKTVDGGDCYLYYYYYMDVW	IGHV3-30	IGHD2-21	IGHJ6	11	29	44	47
3	1.615943980608672E-4	TGTGCACACAGACAGACCTCTGATTACTATGATAGTAGTGGTTATCCCCGACTGCAGTACTACTTTGACTACTGG	CAHRQTSDYYDSSGYPRLQYYFDYW	IGHV2-5	IGHD3-22	IGHJ4	12	22	44	55
3	1.615943980608672E-4	TGTGCCAGAGGAGGCCTCTATTGTAGTAGTACCAGCTGCTATAATATGGTCCTCGATGCTTTTGATATCTGG	CARGGLYCSSTSCYNMVLDAFDIW	IGHV4-30-2	IGHD2-2	IGHJ3	9	18	41	54
3	1.615943980608672E-4	TGTGCGAGACTTTTTCATGAGGAATCGGGGAGTTATTATAACGTCGCCTACTACTACTACATGGACGTCTGG	CARLFHEESGSYYNVAYYYYMDVW	IGHV4-39	IGHD3-10	IGHJ6	9	24	43	47
3	1.615943980608672E-4	TGTGCGAGAGTGATTCCCGATTGTACCAGTTTCACCTGCTATTTCGGTAGATCTGTGGGCTTTGACCTCTGG	CARVIPDCTSFTCYFGRSVGFDLW	IGHV1-18	IGHD2-21	IGHJ4	9	35	46	59
3	1.615943980608672E-4	TGTGCGAGAGTGAAGGAGGACCGCGCTTTGGGAATCAACGGCTTCTACTATTCCTCATATATGGACGTCTGG	CARVKEDRALGINGFYYSSYMDVW	IGHV4-34	IGHD2-21	IGHJ6	9	47	53	60
3	1.615943980608672E-4	TGTGCGAGAGCCCTATGGCGGCGGAACGACGAGTCTGGGGGATACTACTACTACTACTACATGGACGTCTGG	CARALWRRNDESGGYYYYYYMDVW	IGHV1-69D	IGHD1-1	IGHJ6	9	22	30	42
3	1.615943980608672E-4	TGTACCACTGATCGGGTTCACTATGATAGTAGTGGTTATCCCGAAGAGCGAGATGAATACTTCCAGCACTGG	CTTDRVHYDSSGYPEERDEYFQHW	IGHV3-15	IGHD3-22	IGHJ1	12	19	38	53
3	1.615943980608672E-4	TGTGCCAGAGCCCCTACTGATCGGCCGGCGTGGATTTTTGGAGTGGTAGTCAACTGGTTCGACCCCTGG	CARAPTDRPAWIFGVVVNWFDPW	IGHV4-30-2	IGHD3-3	IGHJ5	9	32	46	50
3	1.615943980608672E-4	TGTGCGACAACCATAGATTACTATGATAGTGGTAATTTTCACAACTACTACTACGCCATGGACGTCTGG	CATTIDYYDSGNFHNYYYAMDVW	IGHV1-46	IGHD3-22	IGHJ6	6	16	25	26
3	1.615943980608672E-4	TGTGCGAGAGTTAAGACGTATTACTATGATAGTAGTGGTTATTATCCCACACATATATTTGACTACTGG	CARVKTYYYDSSGYYPTHIFDYW	IGHV4-4	IGHD3-22	IGHJ4	9	11	43	57
3	1.615943980608672E-4	TGTGCGAGAGCGGGAATTACGATTTTTGGAGTGGTTACTCTCTACTACTACTACTACATGGACGTCTGG	CARAGITIFGVVTLYYYYYMDVW	IGHV4-34	IGHD3-3	IGHJ6	9	15	36	41
3	1.615943980608672E-4	TGTGCGAGAGGAGGCCCCATTTCTACTTATTGTGGTGGTGACTGCTACTTCAATTGGTTCGACCCCTGG	CARGGPISTYCGGDCYFNWFDPW	IGHV1-18	IGHD2-21	IGHJ5	9	27	46	50
3	1.615943980608672E-4	TGTGCGAGAGATTGGGGGGGAACGTATTACTATGATAGTAGTGACTGGGGGGGTGCTTTTGATATCTGG	CARDWGGTYYYDSSDWGGAFDIW	IGHV1-46	IGHD3-22	IGHJ3	11	21	42	53
3	1.615943980608672E-4	TGTGCGAGAGATTATTACGATAGTGTTGGCTATTGGTCAGACCCCCAATGGCGAAAGAGTGACCCCTGG	CARDYYDSVGYWSDPQWRKSDPW	IGHV3-21	IGHD3-9	IGHJ5	11	12	21	60
3	1.615943980608672E-4	TGTGCGAGAGATCTATGGAAATACGATTTTTGGAGTGGTTACAACTACTACTACTACATGGACGTCTGG	CARDLWKYDFWSGYNYYYYMDVW	IGHV3-53	IGHD3-3	IGHJ6	13	21	37	38
3	1.615943980608672E-4	TGTGCGAGAGATCGGCGGATACTGGGGGGGTTTACAGCTATGGTTATAGTGGGTCCTTTTGACTACTGG	CARDRRILGGFTAMVIVGPFDYW	IGHV4-31	IGHD5-18	IGHJ4	12	32	45	57
3	1.615943980608672E-4	TGTGCGAGAGATGGGGAGTATTACGATTTTTGGAGTGGTTATTATACGTCCTACTACTTTGACTACTGG	CARDGEYYDFWSGYYTSYYFDYW	IGHV4-4	IGHD3-3	IGHJ4	11	17	46	51
3	1.615943980608672E-4	TGTGCGAAAGACTACGATAGTGGCTACGATTACGGGCGTTACTACTACTACTACTACATGGACGTCTGG	CAKDYDSGYDYGRYYYYYYMDVW	IGHV3-23	IGHD5-12	IGHJ6	10	16	33	38
3	1.615943980608672E-4	TGTGCAAGAGGGGCCCTGTATTACGATATTTTGACTGGTTATTATAGAGTGGGCTGGTTCGACCCCTGG	CARGALYYDILTGYYRVGWFDPW	IGHV3-13	IGHD3-9	IGHJ5	9	17	45	53
3	1.615943980608672E-4	TGTGTAAAAGATATAACTCCAACGCCTGGTGCAGATTACACGTCCTATGATGCTTTTGATATCTGG	CVKDITPTPGADYTSYDAFDIW	IGHV3-43	IGHD3-3	IGHJ3	14	15	21	46
3	1.615943980608672E-4	TGTGCGCGGATGGTCCTTGGGCTGGGCCTCTTTTATACCAGTACCTGGTACGAAATTGACCACTGG	CARMVLGLGLFYTSTWYEIDHW	IGHV2-26	IGHD6-13	IGHJ1	10	33	51	60
3	1.615943980608672E-4	TGTGCGAGGGGGGTTGGTCCTCTAGGATATTGCAGTGTGACCAGTTGTACCCCCTTTGACTACTGG	CARGVGPLGYCSVTSCTPFDYW	IGHV1-18	IGHD2-15	IGHJ4	7	21	36	53
3	1.615943980608672E-4	TGTGCGAGGGGAAAACGAAGGGGCTACTATGAGAGTAGCGGTAACAATGATGCTTTGGATATCTGG	CARGKRRGYYESSGNNDALDIW	IGHV4-39	IGHD3-22	IGHJ3	7	24	41	46
3	1.615943980608672E-4	TGTGCGAGAGTTCAAGTTATTACGATTTTTGGAGTGGTTATTATGGGGGGGTACTTCGATCTCTGG	CARVQVITIFGVVIMGGYFDLW	IGHV3-53	IGHD3-3	IGHJ2	9	17	43	49
3	1.615943980608672E-4	TGTGCGAGAGCTCCTCTCGTTGGGAGCTACTACTATCTCTACTACTACTACTACATGGACGTCTGG	CARAPLVGSYYYLYYYYYMDVW	IGHV4-34	IGHD1-26	IGHJ6	18	20	32	38
3	1.615943980608672E-4	TGTGCGAGAGCGTTTTGGAGGAATCACCCAGGCCGCGGTTACTACTACTACTACATGGACGTCTGG	CARAFWRNHPGRGYYYYYMDVW	IGHV1-46	IGHD3-3	IGHJ6	9	12	19	39
3	1.615943980608672E-4	TGTGCGAGAGGCGAACGGTATTACGATTTTTGGAGTGATTACTCTGCTGAATACTTCCACCACTGG	CARGERYYDFWSDYSAEYFHHW	IGHV1-8	IGHD3-3	IGHJ1	11	17	40	45
3	1.615943980608672E-4	TGTGCGAGAGGGGGGTTCTTCGGATTTTTGGAGTGGGAATTGTCCCCATACTACTTTGACTACTGG	CARGGFFGFLEWELSPYYFDYW	IGHV3-21	IGHD3-3	IGHJ4	9	22	35	48
3	1.615943980608672E-4	TGTGCGAGAGGGGGGTGGGTGAAAGATGGCTACAATTACTACTACTACTACTACATGGACGTCTGG	CARGGWVKDGYNYYYYYYMDVW	IGHV1-8	IGHD5-24	IGHJ6	10	23	33	34
3	1.615943980608672E-4	TGTGCGAGAGGGATTACGATTTTTGGAGTGGACGTAGGTGGGTACTACTACTACATGGACGTCTGG	CARGITIFGVDVGGYYYYMDVW	IGHV1-8	IGHD3-3	IGHJ6	10	12	30	42
3	1.615943980608672E-4	TGTGCGAGAGATTTAACCTCTTATTACGATTTTTGGAGTGGTTATTATTACTACTTTGACTACTGG	CARDLTSYYDFWSGYYYYFDYW	IGHV4-4	IGHD3-3	IGHJ4	11	21	47	48
3	1.615943980608672E-4	TGTGCGAGAGATCCGAGTTACTATGATAGTAGTGGTTATTACCGAAATGATGCTTTTGATATCTGG	CARDPSYYDSSGYYRNDAFDIW	IGHV4-4	IGHD3-22	IGHJ3	12	17	41	46
3	1.615943980608672E-4	TGTGCGAGAGATCACAGATATTGTAGTGGTGGTAGTTGCTACCAAGACGAATACTTCCAGCACTGG	CARDHRYCSGGSCYQDEYFQHW	IGHV3-21	IGHD2-15	IGHJ1	12	16	41	48
3	1.615943980608672E-4	TGTGCGAGAAGACGTGGATACAGCTATGGTTGGGACGAAGACTACTACTACTACATGGACGTCTGG	CARRRGYSYGWDEDYYYYMDVW	IGHV4-28	IGHD5-18	IGHJ6	9	11	30	40
3	1.615943980608672E-4	TGTGCGAAAACCGCTAATGATGTTGGGGTTGGGTATAGCAGCAGCTGGTACTACTTTGACTACTGG	CAKTANDVGVGYSSSWYYFDYW	IGHV3-23	IGHD6-13	IGHJ4	8	30	46	47
3	1.615943980608672E-4	TGTGCACGGATGGTCCTTGGCATGGGCCTCTTTTACAGCAGCAGTTGGTACGAACTTGACCACTGG	CARMVLGMGLFYSSSWYELDHW	IGHV2-26	IGHD6-13	IGHJ5	10	36	51	57
3	1.615943980608672E-4	TGTGCACGGATGGTCCTTGGGATGGGCCTCTTTTACACTAGTAGCTGGTACGAAATAGACCACTGG	CARMVLGMGLFYTSSWYEIDHW	IGHV2-26	IGHD6-13	IGHJ4	10	42	51	57
3	1.615943980608672E-4	TGTGCACGGATGGTCCTTGGGATGGGCCTCTTTTACAGCAGCAGTTGGTACGAAATTGACCACTGG	CARMVLGMGLFYSSSWYEIDHW	IGHV2-26	IGHD6-13	IGHJ5	10	36	51	57
3	1.615943980608672E-4	TGTGCACGGATGGTCCTTGGGATGGGCCTCTTCTACAGTAGTACCTGGTACGAAATAGATCACTGG	CARMVLGMGLFYSSTWYEIDHW	IGHV2-26	IGHD2-2	IGHJ4	10	36	44	61
3	1.615943980608672E-4	TGTGCACGGATGGTGTTAGGGACGGGCCTCTTTTATACCAGCTTCTGGTACGAAATTGACTACTGG	CARMVLGTGLFYTSFWYEIDYW	IGHV2-5	IGHD6-13	IGHJ4	6	33	51	55
3	1.615943980608672E-4	TGTGCACGGATGGTGTTAGGGACGGGCCTCTTTTATACCAGCTTCTGGCACGAAATTGACTTCTGG	CARMVLGTGLFYTSFWHEIDFW	IGHV2-26	IGHD6-13	IGHJ4	10	35	46	55
3	1.615943980608672E-4	TGTGCACGGATGGTGCTCCGGCCGGGCCTCTTTTATACCAGTTTCTCCTACGGAATTGACTTCTGG	CARMVLRPGLFYTSFSYGIDFW	IGHV2-26	IGHD1-20	IGHJ4	10	32	38	55
3	1.615943980608672E-4	TGTGCACGGATGGTATTAGGGCCGGGCCTCTTTTATACCAGCTTCTGGCACGAAATTGACTACTGG	CARMVLGPGLFYTSFWHEIDYW	IGHV2-26	IGHD6-13	IGHJ4	10	35	46	55
3	1.615943980608672E-4	TGTGCACGGATGGTACTTGGGATGGGCCTCTTTTATACCAGCACCTGGTACGAAATTGACTACTGG	CARMVLGMGLFYTSTWYEIDYW	IGHV2-26	IGHD6-13	IGHJ4	10	33	51	55
3	1.615943980608672E-4	TGTGCAACAGGCCGGCAGTGGCTGGTATGGTTAGGGGCGACTCCGTCTGGCCCTTTTGACTACTGG	CATGRQWLVWLGATPSGPFDYW	IGHV1-24	IGHD6-19	IGHJ4	9	14	26	54
3	1.615943980608672E-4	TGTACGCGAGGCGAACGGTATTACGATTTTTGGACTGATTACTCTGCTGAATACTTCCTCCACTGG	CTRGERYYDFWTDYSAEYFLHW	IGHV3-15	IGHD3-3	IGHJ1	4	17	40	45
3	1.615943980608672E-4	TGTACGAGAGGCGAACGGTATTACGATTTTTGGATTGATTACTCTGCTGAATATTTCCAGTACTGG	CTRGERYYDFWIDYSAEYFQYW	IGHV1-8	IGHD3-3	IGHJ1	11	17	40	45
3	1.615943980608672E-4	TGTACGAGAGGCGAACGGTATTACGATTTTTGGAGTGATTACTCTGCTGAATACTTCCACCACTGG	CTRGERYYDFWSDYSAEYFHHW	IGHV1-8	IGHD3-3	IGHJ1	11	17	40	45
3	1.615943980608672E-4	TGTGCCACAGATCTTTTGAGGAATGAAGACGGCAGTGGAAGTTATTATCGGATTGACTACTGG	CATDLLRNEDGSGSYYRIDYW	IGHV3-15	IGHD3-10	IGHJ4	13	39	47	52
3	1.615943980608672E-4	TGTGCCAGAGTTAGGACCGATAAGGCTACGATTTTTGGAGTGGTCGCATCCTTTGACTACTGG	CARVRTDKATIFGVVASFDYW	IGHV4-30-2	IGHD3-3	IGHJ4	9	26	43	50
3	1.615943980608672E-4	TGTGCCAAGATCTCCGGGATTACGATTTTTGGAGTGGTCACCGCTGGCTGGTTCGACCCCTGG	CAKISGITIFGVVTAGWFDPW	IGHV4-30-2	IGHD3-3	IGHJ5	13	18	37	47
3	1.615943980608672E-4	TGTGCGGGTAATCCTGATACGATTTCCTGGGGATTGGACTACTACTACTACATGGACGTCTGG	CAGNPDTISWGLDYYYYMDVW	IGHV1-58	IGHD3-3	IGHJ6	6	17	24	37
3	1.615943980608672E-4	TGTGCGAGGCAAAAACGTATTACGATTTTTGGAGTGGTTATTATAGATGCTTTTGATATCTGG	CARQKRITIFGVVIIDAFDIW	IGHV4-4	IGHD3-3	IGHJ3	7	14	44	45
3	1.615943980608672E-4	TGTGCGAGGGGGGGTTGGAGATACAGCTATGGCCACTACTACTACTACTACATGGACGTCTGG	CARGGWRYSYGHYYYYYMDVW	IGHV1-46	IGHD5-18	IGHJ6	7	19	31	34
3	1.615943980608672E-4	TGTGCGAGAGTAATAACTCAATACGATATTTTGACTGGTTATTTTTACTACATGGACGTCTGG	CARVITQYDILTGYFYYMDVW	IGHV3-21	IGHD3-9	IGHJ6	9	21	42	45
3	1.615943980608672E-4	TGTGCGAGAGGTCCGTGTGATCGTTGGACTAATTGTTATCACGACTACTACATGGACGTCTGG	CARGPCDRWTNCYHDYYMDVW	IGHV5-51	IGHD5-24	IGHJ6	8	29	35	43
3	1.615943980608672E-4	TGTGCGAGAGGCCCCCAAACGTATTACGATTTTTGGAGTGGTTATTATTACTTTGACTACTGG	CARGPQTYYDFWSGYYYFDYW	IGHV1-2	IGHD3-3	IGHJ4	9	18	47	48
3	1.615943980608672E-4	TGTGCGAGAGGGGATACATACGATTTTTGGAGTGGTTATTATCCGAACTGGTTCGACCCCTGG	CARGDTYDFWSGYYPNWFDPW	IGHV1-2	IGHD3-3	IGHJ5	9	18	41	45
3	1.615943980608672E-4	TGTGCGAGAGGAGGTTACGATTTTTGGAGTGATTCTTATTCGGCTGAATACTTCCAGCACTGG	CARGGYDFWSDSYSAEYFQHW	IGHV4-34	IGHD3-3	IGHJ1	10	14	38	42
3	1.615943980608672E-4	TGTGCGAGAGGAGGTACCCCGGATATTGTAGTGGTGGTAGCTGCTCCGCGATTTGACTACTGG	CARGGTPDIVVVVAAPRFDYW	IGHV4-34	IGHD2-15	IGHJ4	10	20	44	51
3	1.615943980608672E-4	TGTGCGAGAGGAATTATGGTCGTGGTGTATACCAGTCACAACCCCCTCGGCATTGACCGCTGG	CARGIMVVVYTSHNPLGIDRW	IGHV1-8	IGHD2-21	IGHJ5	10	28	42	54
3	1.615943980608672E-4	TGTGCGAGAGATCTTACGTATTACTATGATAGTACCCCGTTTGCCAACTGGTTCGACCCCTGG	CARDLTYYYDSTPFANWFDPW	IGHV4-31	IGHD3-22	IGHJ5	13	14	33	44
3	1.615943980608672E-4	TGTGCGAGAGATCTGTCGGCAGCAGCTGGCCCCTACTACTACTACTACTACATGGACGTCTGG	CARDLSAAAGPYYYYYYMDVW	IGHV7-4-1	IGHD6-13	IGHJ6	17	18	28	33
3	1.615943980608672E-4	TGTGCGAGAGATCGGCGGTATTGTAGTAGTACCAGCTGCTATGCGTTTGCTTTTGATATCTGG	CARDRRYCSSTSCYAFAFDIW	IGHV4-31	IGHD2-2	IGHJ3	12	18	43	47
3	1.615943980608672E-4	TGTGCGAGAGATCAGGATTTTTGGAGTGGTCCTTACTACTACTACTACTACATGGACGTCTGG	CARDQDFWSGPYYYYYYMDVW	IGHV7-4-1	IGHD3-3	IGHJ6	12	15	29	32
3	1.615943980608672E-4	TGTGCGAGAGATCAAGATGTGGTGGTGACTGCTACTCTCCTCGGTGATGCTTTTGATATCTGG	CARDQDVVVTATLLGDAFDIW	IGHV4-31	IGHD2-21	IGHJ3	12	17	33	44
3	1.615943980608672E-4	TGTGCGAGAGAACGGAGTATTACGATTTTTGGAGTGGTTATTAGCGCTTACTTTGACTACTGG	CARERSITIFGVVISAYFDYW	IGHV4-31	IGHD3-3	IGHJ4	10	16	42	48
3	1.615943980608672E-4	TGTGCGAAGGATCTAAGGGGGCCCAGGTCCCTTAGTACTTGGAACTACTACATGGACGTCTGG	CAKDLRGPRSLSTWNYYMDVW	IGHV3-30	IGHD2-8	IGHJ6	13	31	37	43
3	1.615943980608672E-4	TGTGCGAAAGTTAGGAAATCTATTACTATGATAGTAGTGGTTACCCTGTTATTTGACTACTGG	CAKVRKSITMIVVVTLLFDYW	IGHV3-23	IGHD3-22	IGHJ4	9	20	42	51
3	1.615943980608672E-4	TGTGCATCTTTCGCGGGGTACGATTTTTGGAGAACTTATTATACTACATACTTTGACTACTGG	CASFAGYDFWRTYYTTYFDYW	IGHV2-5	IGHD3-3	IGHJ4	5	18	43	48
3	1.615943980608672E-4	TGTGCACACAGTGGCTACGATTTTTGGAGTGGTTATTATCCCCTTGATGCTTTTGATATCTGG	CAHSGYDFWSGYYPLDAFDIW	IGHV2-5	IGHD3-3	IGHJ3	10	15	38	44
3	1.615943980608672E-4	TGTGCAACTGGGCTCTTGCATTACTATGGTTCGGGGAGTCAATACTACTACATGGACGTCTGG	CATGLLHYYGSGSQYYYMDVW	IGHV1-24	IGHD3-10	IGHJ6	7	19	38	42
3	1.615943980608672E-4	TGTGCAACAGGGCGGTTACGATTTTTGGAGTGGTTGGGTTACTACTACTACATGGACGTCTGG	CATGRLRFLEWLGYYYYMDVW	IGHV1-24	IGHD3-3	IGHJ6	9	15	34	39
3	1.615943980608672E-4	TGTGCAACAGGAGAACAAGTATTACGATATTTTGACTGGTCCCTGGGGGCTTTTGATATCTGG	CATGEQVLRYFDWSLGAFDIW	IGHV1-24	IGHD3-9	IGHJ3	9	18	39	48
3	1.615943980608672E-4	TGTGCAACAGATCCTGCCTTAAATTACTATGATAGTAGTGGTCCTCATACCGGTTCTTTCTGG	CATDPALNYYDSSGPHTGSFW	IGHV1-24	IGHD3-22	IGHJ4	12	22	41	59
3	1.615943980608672E-4	TGTACCACCGTCCCAAGAGCCGTTACGATTTTTGGAGTGGTTATTATTTCGCATGACTACTGG	CTTVPRAVTIFGVVIISHDYW	IGHV3-15	IGHD3-3	IGHJ4	7	22	46	53
3	1.615943980608672E-4	TGTGCCGCCGGGGGAAGTGGGAGCTACTGGGGGTACTACTACTACTACATGGACGTCTGG	CAAGGSGSYWGYYYYYMDVW	IGHV4-30-2	IGHD1-26	IGHJ6	5	15	27	33
3	1.615943980608672E-4	TGTGCGGCAGATCCAGGATACAGCTATGGTCGCGACTACTACTACTACATGGACGTCTGG	CAADPGYSYGRDYYYYMDVW	IGHV1-58	IGHD5-18	IGHJ6	12	15	29	34
3	1.615943980608672E-4	TGTGCGAGGGCAGGTCGGGGGGCAGTGGCTGGTATTGGGCCAGGGCCTTCTAGCTACTGG	CARAGRGAVAGIGPGPSSYW	IGHV1-2	IGHD6-19	IGHJ4	7	21	33	53
3	1.615943980608672E-4	TGTGCGAGGGGGTCAGTCCCCAGTGACTTGGGCATGTACGATGATGCATTTGATCTGTGG	CARGSVPSDLGMYDDAFDLW	IGHV1-46	IGHD7-27	IGHJ3	7	16	23	40
3	1.615943980608672E-4	TGTGCGAGATTCCTGGGCGACGACATACCGCTATTTTTTTCCGGTTACTTCGATCTCTGG	CARFLGDDIPLFFSGYFDLW	IGHV4-55	IGHD1-14	IGHJ2	9	38	44	45
3	1.615943980608672E-4	TGTGCGAGATCGGGGGTGCGGTATTACGATTTTTGGAGTGGTCCCCACTTTGACTACTGG	CARSGVRYYDFWSGPHFDYW	IGHV1-2	IGHD3-3	IGHJ4	8	20	41	46
3	1.615943980608672E-4	TGTGCGAGACATGGCCCCTATGATAGTAGTGGTTATAGAGTCGAGTACATGGACGTCTGG	CARHGPYDSSGYRVEYMDVW	IGHV5-10-1	IGHD3-22	IGHJ6	12	17	35	45
3	1.615943980608672E-4	TGTGCGAGAGTGGGTCTTTGGGATTTTTGGAGTGGCCATGCGCCAGACATGGACGTCTGG	CARVGLWDFWSGHAPDMDVW	IGHV4-4	IGHD3-3	IGHJ6	9	21	34	46
3	1.615943980608672E-4	TGTGCGAGAGCTCCTTTGTATTACGATTTTTGGAGTGGTTATTACTACTTTGACTACTGG	CARAPLYYDFWSGYYYFDYW	IGHV3-21	IGHD3-3	IGHJ4	9	17	41	42
3	1.615943980608672E-4	TGTGCGAGAGCTGGGTATAGCAGTGGCTGGCCTCCCGCGTGGGGTGCTTTTGATATCTGG	CARAGYSSGWPPAWGAFDIW	IGHV4-31	IGHD6-19	IGHJ3	9	12	29	44
3	1.615943980608672E-4	TGTGCGAGAGCCAGTAGCAGTGGCTGGAACTCCTTCTCCTACTACTACATGGACGTCTGG	CARASSSGWNSFSYYYMDVW	IGHV4-4	IGHD6-19	IGHJ6	9	14	26	38
3	1.615943980608672E-4	TGTGCGAGAGGCCTGCAAAAGGTTACGATTTTTAACTACTACTACTACATGGACGTCTGG	CARGLQKVTIFNYYYYMDVW	IGHV1-8	IGHD3-3	IGHJ6	13	22	32	34
3	1.615943980608672E-4	TGTGCGAGAGGGCCCCGAGTACCAGCTACTTCACTGACTGGGAACTGGTTCGACCCCTGG	CARGPRVPATSLTGNWFDPW	IGHV4-59	IGHD2-2	IGHJ5	9	17	26	42
3	1.615943980608672E-4	TGTGCGAGAGGATTTTACTCTGGTAGTGCTGGTTATTACGTGGTTGCTTTTGATATCTGG	CARGFYSGSAGYYVVAFDIW	IGHV1-18	IGHD3-22	IGHJ3	9	14	38	44
3	1.615943980608672E-4	TGTGCGAGAGGAGGGTGGCTACGTAAGGATTACTACTACTACTACTACATGGACGTCTGG	CARGGWLRKDYYYYYYMDVW	IGHV1-8	IGHD5-12	IGHJ6	10	14	22	28
3	1.615943980608672E-4	TGTGCGAGAGATTTGGGGATTACTATGGGAGCATGGGGAGCTAACTGGTTCGACCCCTGG	CARDLGITMGAWGANWFDPW	IGHV4-31	IGHD3-10	IGHJ5	11	18	27	42
3	1.615943980608672E-4	TGTGCGAGAGATCTGAGTAGTGGTTACCCCCTCTACTACTACTACTACATGGACGTCTGG	CARDLSSGYPLYYYYYMDVW	IGHV4-31	IGHD3-22	IGHJ6	13	15	25	32
3	1.615943980608672E-4	TGTGCGAGAGATCATCAAGAGGAGGAAGGATTCTACTACTACTACTACATGGACGTCTGG	CARDHQEEEGFYYYYYMDVW	IGHV7-4-1	IGHD2-15	IGHJ6	12	26	30	32
3	1.615943980608672E-4	TGTGCGAGAGATGCCCGTGGATACAGCTATGGTTTCGACTACTACTACATGGACGTCTGG	CARDARGYSYGFDYYYMDVW	IGHV4-59	IGHD5-18	IGHJ6	11	15	33	37
3	1.615943980608672E-4	TGTGCGAGAGACGGTTCGGGGAGTTATCCCTACTACTACTACTACTACATGGACGTCTGG	CARDGSGSYPYYYYYYMDVW	IGHV7-4-1	IGHD3-10	IGHJ6	10	12	26	30
3	1.615943980608672E-4	TGTGCGAGAGAAATAGGGATTGTAGTAGTACCAGCTGCTATAGGGGCGACTGACTACTGG	CAREIGIVVVPAAIGATDYW	IGHV4-31	IGHD2-2	IGHJ4	10	18	40	50
3	1.615943980608672E-4	TGTGCGAGAACTGAGACGTATTACGATTTTTGGAGTGGTTATGCTTACTTTGACTACTGG	CARTETYYDFWSGYAYFDYW	IGHV1-2	IGHD3-3	IGHJ4	8	15	41	45
3	1.615943980608672E-4	TGTGCGAAACGGGCAGCAGTCTTCATGATCGACTCCTACCGCTACCACATGGACTTGTGG	CAKRAAVFMIDSYRYHMDLW	IGHV3-23	IGHD2-21	IGHJ6	8	14	20	31
3	1.615943980608672E-4	TGTGCGAAAGGCGTTGGGACCTTTCGTAGTGGTTACTTTCAGAGGGCTTTTGATTTTTGG	CAKGVGTFRSGYFQRAFDFW	IGHV3-23	IGHD3-22	IGHJ3	9	25	34	45
3	1.615943980608672E-4	TGTGCGAAAGGCGTTGGGACCTTTCGCAGTGGTTACTTTCAGAGGGCTTTTGATATTTGG	CAKGVGTFRSGYFQRAFDIW	IGHV3-23	IGHD3-22	IGHJ3	9	27	34	45
3	1.615943980608672E-4	TGTGCGAAAGATGGGGAGGCCCAAGAAGTGGTTATTAGTTCCGGTCCTTTTGACTCCTGG	CAKDGEAQEVVISSGPFDSW	IGHV3-23	IGHD3-22	IGHJ4	11	26	36	48
3	1.615943980608672E-4	TGTGCGAAAGATAAAACTCCTACTATGATAGTAGTGGTTATTACGGAATTTGACTACTGG	CAKDKTPTMIVVVITEFDYW	IGHV3-23	IGHD3-22	IGHJ4	11	20	43	48
3	1.615943980608672E-4	TGTGCACGGGGTTTTGGTTACTTTGGTAGTACTGGTTTTTACCATTACTTTGATCTTTGG	CARGFGYFGSTGFYHYFDLW	IGHV2-26	IGHD3-22	IGHJ4	8	17	41	57
3	1.615943980608672E-4	TGTGCAACCCTTAAAGTCGGGGGGTGGCCAACCAACTACTACTACTACATGGACGTCTGG	CATLKVGGWPTNYYYYMDVW	IGHV1-24	IGHD3-10	IGHJ6	7	16	21	34
3	1.615943980608672E-4	TGTGCAACGGCCCTTCTGGATTACTATGATAGTAGTGGTTATTACGCGATTGACTACTGG	CATALLDYYDSSGYYAIDYW	IGHV1-24	IGHD3-22	IGHJ4	7	19	44	49
3	1.615943980608672E-4	TGTGCAACAGCCGACACCGACTACGGTGACTGGCCCTTCCCCTTCCCTTTTGACTACTGG	CATADTDYGDWPFPFPFDYW	IGHV1-69-2	IGHD4-17	IGHJ4	9	18	30	48
3	1.615943980608672E-4	TGTGCAACAGGCCCCGGATATTGTAGTAGTACCAGCTGCATCAACTGGTTCGACCCCTGG	CATGPGYCSSTSCINWFDPW	IGHV1-24	IGHD2-2	IGHJ5	9	15	38	41
3	1.615943980608672E-4	TGTGTGAAGAACGGGGACGTCTTCGCCATTACCAAATTGTACTACATGAGCGTCTGG	CVKNGDVFAITKLYYMSVW	IGHV3-30	IGHD1-20	IGHJ6	3	15	20	39
3	1.615943980608672E-4	TGTGCCAGAAGAGCAGGATGGGGTATTACATCAGTGGGTGGAACCTTTGACTACTGG	CARRAGWGITSVGGTFDYW	IGHV4-31	IGHD3-10	IGHJ4	8	22	28	44
3	1.615943980608672E-4	TGTGCGACCCCGCACGGAGTTGCTGCTACTCCCTACTACTACTACATGGACGTCTGG	CATPHGVAATPYYYYMDVW	IGHV1-69D	IGHD2-15	IGHJ6	6	21	31	32
3	1.615943980608672E-4	TGTGCGAGCCCTAAGGGTAGTGGTTATTACGGGGGGCAGGGGGCTTTTGACTACTGG	CASPKGSGYYGGQGAFDYW	IGHV3-21	IGHD3-22	IGHJ4	7	16	29	45
3	1.615943980608672E-4	TGTGCGAGGTTTGTGCCGATTAAATGGGGCCGCAACTATCCCTACATGGACGTCTGG	CARFVPIKWGRNYPYMDVW	IGHV5-10-1	IGHD3-22	IGHJ6	7	34	39	41
3	1.615943980608672E-4	TGTGCGAGGAGAACGATTTTGGGAGCGGTTTATTACTACCACTATATGGACGTCTGG	CARRTILGAVYYYHYMDVW	IGHV3-21	IGHD3-3	IGHJ6	7	12	29	33
3	1.615943980608672E-4	TGTGCGAGGAGAACGATTTTGGGAGCACTTTATTACTACCACTACATGGACGTCTGG	CARRTILGALYYYHYMDVW	IGHV3-21	IGHD3-3	IGHJ6	7	12	24	33
3	1.615943980608672E-4	TGTGCGAGGAGAACGATTTTAGGAGCAGTTTACTACTACCACTACATGGACGTCTGG	CARRTILGAVYYYHYMDVW	IGHV3-21	IGHD3-3	IGHJ6	7	12	24	30
3	1.615943980608672E-4	TGTGCGAGACAACACAGGAGATGGCTACAATTAAGGCCTGATGCTTTTGATATCTGG	CARQHRRWLQLRPDAFDIW	IGHV4-39	IGHD5-24	IGHJ3	10	17	32	38
3	1.615943980608672E-4	TGTGCGAGAGTTCCCCGGCGTACGATTTTTGGAGTGGTTGGGTGGTTCGACCCCTGG	CARVPRRTIFGVVGWFDPW	IGHV4-59	IGHD3-3	IGHJ5	9	20	38	42
3	1.615943980608672E-4	TGTGCGAGAGATTGTAGTAGTAATAGCTGCTATCACCGGCCGGCTTTTGATATCTGG	CARDCSSNSCYHRPAFDIW	IGHV4-31	IGHD2-2	IGHJ3	11	12	32	42
3	1.615943980608672E-4	TGTGCGAGAGATCTGTATAGCAGCAGCTGGGGTTGGATTAACTACTTTGACTACTGG	CARDLYSSSWGWINYFDYW	IGHV3-21	IGHD6-13	IGHJ4	13	14	29	40
3	1.615943980608672E-4	TGTGCGAGAGATCCCCAGAAAGAATATTCCTTTGCTCCTAGTGATTATTTAACATGG	CARDPQKEYSFAPSDYLTW	IGHV3-21	IGHD3-22	IGHJ4	12	38	48	54
3	1.615943980608672E-4	TGTGCGAGAGATCCGCTATTCGGGTCGTACTACTACTACTACTACATGGACGTCTGG	CARDPLFGSYYYYYYMDVW	IGHV4-31	IGHD2-21	IGHJ6	12	14	20	27
3	1.615943980608672E-4	TGTGCGAGAGATAGACTGGATTGTGGTGGTGACTGCTATTCAGGCATTGACTACTGG	CARDRLDCGGDCYSGIDYW	IGHV4-4	IGHD2-21	IGHJ4	11	19	40	46
3	1.615943980608672E-4	TGTGCGAGAGAACTCGTAGTGGTGGTAGCTGGTTACTCGGGGGCCTTTAATTACTGG	CARELVVVVAGYSGAFNYW	IGHV4-31	IGHD2-15	IGHJ4	14	15	30	44
3	1.615943980608672E-4	TGTGCGAAGGATGGGGTGTATAATGGAAACTACCGCGGGCGCATTGTTGACTACTGG	CAKDGVYNGNYRGRIVDYW	IGHV3-23	IGHD2-8	IGHJ4	11	14	20	46
3	1.615943980608672E-4	TGTGCGAAAGATACCGATAGCAGTGGCTGGTTCCGAGGTGATGCTTTTGATATCTGG	CAKDTDSSGWFRGDAFDIW	IGHV3-23	IGHD6-19	IGHJ3	11	16	30	38
3	1.615943980608672E-4	TGTGCGAAAATCGCGAGGTTCGAGTGGCTACGACCCATCTACTACTTTGACTACTGG	CAKIARFEWLRPIYYFDYW	IGHV3-23	IGHD5-12	IGHJ4	8	22	32	39
3	1.615943980608672E-4	TGTGCAACATGGCTAAGGAGGACCTCGACAGCTATGGTTAGAAGCTTTGACTACTGG	CATWLRRTSTAMVRSFDYW	IGHV1-24	IGHD5-18	IGHJ4	8	27	39	44
3	1.615943980608672E-4	TGTGCAACAGCCCCCGGATGGGCTCCTGCCGGGCGGCTCAACTGGTTCGACCCCTGG	CATAPGWAPAGRLNWFDPW	IGHV1-24	IGHD2-2	IGHJ5	9	26	31	38
3	1.615943980608672E-4	TGTGCAAAAGGGGGGGGAGACTATGGTTCGGGGAGTTATTATAACGTCGACTACTGG	CAKGGGDYGSGSYYNVDYW	IGHV3-9	IGHD3-10	IGHJ4	9	19	46	48
3	1.615943980608672E-4	TGTGCAAAAGATAGGGGGCCCTACGGTGATATGATCTACTACTATATGGACGTCTGG	CAKDRGPYGDMIYYYMDVW	IGHV3-9	IGHD4-17	IGHJ6	12	20	28	35
3	1.615943980608672E-4	TGCGCGAGGAGAACGATTCTTGGAGCGGTCTACTACTACCACTACATGGACGTCTGG	CARRTILGAVYYYHYMDVW	IGHV3-60	IGHD3-3	IGHJ6	1	12	28	29
3	1.615943980608672E-4	TGTGTATATATCCGGAACCTTTATGCCAGCCGACAGGATGCTTTTCACGTCTGG	CVYIRNLYASRQDAFHVW	IGHV2-5	IGHD1-14	IGHJ3	3	6	18	36
3	1.615943980608672E-4	TGTGTAAGAATTAATTGGTGTAGATATACGTGGGACTGTCCCTTGGACTACTGG	CVRINWCRYTWDCPLDYW	IGHV3-33	IGHD2-8	IGHJ4	3	15	21	41
3	1.615943980608672E-4	TGTGCGAGGGATCCCGGCTATAACAGTGGCTGGACTTACAACTTTGACTACTGG	CARDPGYNSGWTYNFDYW	IGHV4-39	IGHD6-19	IGHJ4	7	12	32	36
3	1.615943980608672E-4	TGTGCGAGGGAGGATACAGCTATGGTTAACCCGTACAACTGGTTCGACCCCTGG	CAREDTAMVNPYNWFDPW	IGHV4-39	IGHD5-18	IGHJ5	7	11	27	32
3	1.615943980608672E-4	TGTGCGAGATGTTCTCAGAACTCCGGTGACTACGGCTGCCCCTTTGACAACTGG	CARCSQNSGDYGCPFDNW	IGHV1-69	IGHD4-17	IGHJ4	8	19	33	41
3	1.615943980608672E-4	TGTGCGAGAGCAGGGGATTACGATTTTTGGAGTGGTTACCGTTTTGACTACTGG	CARAGDYDFWSGYRFDYW	IGHV3-21	IGHD3-3	IGHJ4	9	16	37	42
3	1.615943980608672E-4	TGTGCGAGAGGCCGAGCTTACAGCTATGGTTACCGGGGCCCCTTTGACTACTGG	CARGRAYSYGYRGPFDYW	IGHV4-34	IGHD5-18	IGHJ4	12	18	32	41
3	1.615943980608672E-4	TGTGCGAGAGGGTATTGGGGCAGTAGCGGTGGCTACTACTACATGGACGTCTGG	CARGYWGSSGGYYYMDVW	IGHV1-8	IGHD2-15	IGHJ6	10	22	31	32
3	1.615943980608672E-4	TGTGCGAGAGATTACTATGATAGTAGTGGTTATTACCCCTCCGCTCTAACCTGG	CARDYYDSSGYYPSALTW	IGHV3-33	IGHD3-22	IGHJ5	11	12	35	49
3	1.615943980608672E-4	TGTGCGAGAGATCAGGGCCACGAGTATAGTGGGAACTTACCAGTTGACCACTGG	CARDQGHEYSGNLPVDHW	IGHV4-31	IGHD1-26	IGHJ4	12	23	33	43
3	1.615943980608672E-4	TGTGCGAGAGATGTCCGAACTGGAACTTCTCGGTTGATCTGGTTCGACCCCTGG	CARDVRTGTSRLIWFDPW	IGHV5-10-1	IGHD1-7	IGHJ5	14	17	26	38
3	1.615943980608672E-4	TGTGCGAGAGATGGCAGCGAGTATAGCAGCTCTGGGGATGCTTTTGATATCTGG	CARDGSEYSSSGDAFDIW	IGHV4-31	IGHD6-6	IGHJ3	11	17	31	36
3	1.615943980608672E-4	TGTGCGAGAGATGGGCATCGTAGTGGGAACTATCCCAACCACTTTGACTCCTGG	CARDGHRSGNYPNHFDSW	IGHV3-30	IGHD1-26	IGHJ4	11	20	31	40
3	1.615943980608672E-4	TGTGCGAGAGAGCTATACGATTTTTGGAGTGGTTATTCCCCTTTGGGCTACTGG	CARELYDFWSGYSPLGYW	IGHV7-4-1	IGHD3-3	IGHJ4	10	15	36	47
3	1.615943980608672E-4	TGTGCGAGAGAGGCGTATAGTGGCTACGATTCAAACCTAGCTTTTAGGTACTGG	CAREAYSGYDSNLAFRYW	IGHV3-21	IGHD5-12	IGHJ4	10	15	30	48
3	1.615943980608672E-4	TGTGCGAAAGATCTAGAGGATAGCAGTGGCTGGTTGGACTACATGGACGTCTGG	CAKDLEDSSGWLDYMDVW	IGHV3-30	IGHD6-19	IGHJ6	13	19	33	37
3	1.615943980608672E-4	TGTGCGAAAGACATGAGTGCAGCTATGGTGACTAGGGGACTCTTTGATTACTGG	CAKDMSAAMVTRGLFDYW	IGHV3-30	IGHD5-18	IGHJ4	10	19	28	41
3	1.615943980608672E-4	TGTGCACACAGTGAGGCTCGGAGTTGGACTGCTATCCCGAATTTTGACTCCTGG	CAHSEARSWTAIPNFDSW	IGHV2-5	IGHD2-21	IGHJ4	10	26	38	42
3	1.615943980608672E-4	TGTGCACACAGACAACTAACGCCGGCTATGGCAACGCGCTATTTTGGCTACTGG	CAHRQLTPAMATRYFGYW	IGHV2-5	IGHD5-18	IGHJ4	12	24	30	38
3	1.615943980608672E-4	TGTGCAGCCTCCGGGGCGATTTTTGGAGTGGTCGTTTATGCTTTTGAGCTCTGG	CAASGAIFGVVVYAFELW	IGHV3-23	IGHD3-3	IGHJ3	4	16	31	37
3	1.615943980608672E-4	TGTGCAACTTTTTCGAGCGGAAGCTATGGTCCCAACAACTGGTTCGACCCCTGG	CATFSSGSYGPNNWFDPW	IGHV1-24	IGHD5-18	IGHJ5	7	21	29	34
3	1.615943980608672E-4	TGTGCAACAGATTACGATTTTCTGACTGGTTATTCTGTGGCTTTTGGTTTCTGG	CATDYDFLTGYSVAFGFW	IGHV1-24	IGHD3-9	IGHJ3	11	12	33	39
3	1.615943980608672E-4	TGTGCAACAGATCTGAACCCCGCCTACGGTGGTAACTCCCCGCCAGACTACTGG	CATDLNPAYGGNSPPDYW	IGHV1-24	IGHD4-23	IGHJ4	14	23	38	45
3	1.615943980608672E-4	TGTGCAAGTGATAGGGGCTATTACGATTTTTGGAGTGGTTGGGATGACTACTGG	CASDRGYYDFWSGWDDYW	IGHV3-74	IGHD3-3	IGHJ4	11	18	39	44
3	1.615943980608672E-4	TGTGCAAGAGAAGGAGATAGCGACTGGCCGGGGAGTGGTGCTTTTGATATCTGG	CAREGDSDWPGSGAFDIW	IGHV3-13	IGHD3-10	IGHJ3	10	28	35	38
3	1.615943980608672E-4	TGTGCAAAGTCCAGAATCTCCGGTGACTACGTTTGGCGCGACTTCGATCTCTGG	CAKSRISGDYVWRDFDLW	IGHV3-9	IGHD4-17	IGHJ2	7	20	31	40
3	1.615943980608672E-4	TGTGCAAAAGATATAGCAGCAGCTGCCTGGGCTGGAGGATGGTTCGACCCCTGG	CAKDIAAAAWAGGWFDPW	IGHV3-9	IGHD6-13	IGHJ5	14	15	24	39
3	1.615943980608672E-4	TGTACCAGAGAGGGGTGGCTCCAATTTCCACCGCCCCCCTACTTTGACCACTGG	CTREGWLQFPPPPYFDHW	IGHV3-49	IGHD5-24	IGHJ4	10	15	25	38
3	1.615943980608672E-4	TGTACAAGAAAGCAGTGGCTGGTACCCACGCCATCTGATGCTTTTGATGTCTGG	CTRKQWLVPTPSDAFDVW	IGHV3-74	IGHD6-19	IGHJ3	8	10	24	35
3	1.615943980608672E-4	TGTTTTAGAAGCCCAAGTGGAGTGACGTATTTCTACCACATGGACGTCTGG	CFRSPSGVTYFYHMDVW	IGHV5-10-1	IGHD3-10	IGHJ6	2	24	30	32
3	1.615943980608672E-4	TGTTCCGCCGGAGCTTTTGGCAGATACTATGGGTCGGGAAATTATTGGTGG	CSAGAFGRYYGSGNYWW	IGHV3-15	IGHD3-10	IGHJ4	2	24	45	48
3	1.615943980608672E-4	TGTGTTAGAGACTCTTATGGATATTTCCCGGGTTTCGGGTTCGACCCCTGG	CVRDSYGYFPGFGFDPW	IGHV5-78	IGHD2-15	IGHJ5	9	18	24	37
3	1.615943980608672E-4	TGTGCCACAGTCCGTGTCACAAGCAGTGGTTGGATACCCTTTGAGTATTGG	CATVRVTSSGWIPFEYW	IGHV3-66	IGHD6-19	IGHJ4	4	21	32	38
3	1.615943980608672E-4	TGTGCCAGAAGTAGAGATCGGGGCTACTACTACTACTACATGGACGTCTGG	CARSRDRGYYYYYMDVW	IGHV4-30-2	IGHD5-24	IGHJ6	8	10	17	23
3	1.615943980608672E-4	TGTGCGCGACACCCAAGTGGAATATCCGGCTATTATCACACGGACGTCTGG	CARHPSGISGYYHTDVW	IGHV5-10-1	IGHD2-15	IGHJ6	10	20	26	37
3	1.615943980608672E-4	TGTGCGAGCGGAGAGCCCAACCGGGTATCTTCAATGGGGTTTGACTACTGG	CASGEPNRVSSMGFDYW	IGHV1-46	IGHD6-13	IGHJ4	7	20	27	39
3	1.615943980608672E-4	TGTGCGAGACCTTCGCAATTCTTCACTGCCACGGCGGATTTTGCCTCCTGG	CARPSQFFTATADFASW	IGHV1-2	IGHD3-3	IGHJ1	8	36	41	47
3	1.615943980608672E-4	TGTGCGAGAGTTTACGGTTACTATGATAGTAGTGGCCCTACTGACTACTGG	CARVYGYYDSSGPTDYW	IGHV1-46	IGHD3-22	IGHJ4	9	17	34	41
3	1.615943980608672E-4	TGTGCGAGAGGTCGGGGGATAGCAGTGGCTGGTACTTTCTTTGACTACTGG	CARGRGIAVAGTFFDYW	IGHV4-4	IGHD6-19	IGHJ4	9	14	34	38
3	1.615943980608672E-4	TGTGCGAGAGATTCACCTGACTATTCAGAGGGGGAGGACTTCCAGCACTGG	CARDSPDYSEGEDFQHW	IGHV4-31	IGHD3-16	IGHJ1	11	29	35	37
3	1.615943980608672E-4	TGTGCGAGAGATCCGGGCTTCGGTTTGTTGTTGATGAACTTTGACTACTGG	CARDPGFGLLLMNFDYW	IGHV4-31	IGHD1-1	IGHJ4	12	26	30	37
3	1.615943980608672E-4	TGTGCGAGAGATCGGGGTGGCAGCTCGTCCATTGACTACTTTGACTACTGG	CARDRGGSSSIDYFDYW	IGHV4-31	IGHD6-6	IGHJ4	12	19	29	34
3	1.615943980608672E-4	TGTGCGAGAGATGGCTTCGATTTTGGAGGGGAAGGATCTTTTGACTACTGG	CARDGFDFGGEGSFDYW	IGHV3-30	IGHD3-3	IGHJ4	11	20	27	39
3	1.615943980608672E-4	TGTGCGAGAGATGGGGGAATAGTACCAGCCTTCGAGGCTTTTGATATCTGG	CARDGGIVPAFEAFDIW	IGHV1-46	IGHD2-2	IGHJ3	11	19	28	36
3	1.615943980608672E-4	TGTGCGAGAGATATGCTGGTGACTGCCTACTACTACTACATGGACGTCTGG	CARDMLVTAYYYYMDVW	IGHV4-4	IGHD2-21	IGHJ6	11	16	25	26
3	1.615943980608672E-4	TGTGCGAGAGAGGGAGGGGTAGCAGTGGCTGGTACCGGCTTTGACTACTGG	CAREGGVAVAGTGFDYW	IGHV1-2	IGHD6-19	IGHJ4	10	19	34	38
3	1.615943980608672E-4	TGTGCGAGAGAGACCGAGAACTGGGGTCAGGATGATGCTTTTGATATCTGG	CARETENWGQDDAFDIW	IGHV3-21	IGHD7-27	IGHJ3	10	18	25	31
3	1.615943980608672E-4	TGTGCGAGAAGAACCGACTATAGATACTACTACTACTACATGGACGTCTGG	CARRTDYRYYYYYMDVW	IGHV4-28	IGHD1-26	IGHJ6	9	16	21	24
3	1.615943980608672E-4	TGTGCGAATGAGAACGGCAGCAGCTGGTACGGGGGGGCCTTTGACTACTGG	CANENGSSWYGGAFDYW	IGHV1-46	IGHD6-13	IGHJ4	6	16	30	38
3	1.615943980608672E-4	TGTGCGAACTTCCATAGTAGTCGCTGGAACCGGGGGGCTTTTGATGTCTGG	CANFHSSRWNRGAFDVW	IGHV3-23	IGHD3-10	IGHJ3	7	11	18	36
3	1.615943980608672E-4	TGTGCGAAAGCCGGAGGGGCCCTACGGCCTCTCAGGTACTTTGACTACTGG	CAKAGGALRPLRYFDYW	IGHV3-23	IGHD2-15	IGHJ4	9	10	15	36
3	1.615943980608672E-4	TGTGCGAAAGATGATGACTGGGGATCTCGTTGGGGTGCTTTTGATATCTGG	CAKDDDWGSRWGAFDIW	IGHV4-31	IGHD7-27	IGHJ3	11	16	25	35
3	1.615943980608672E-4	TGTGCGAAAGACCCGTGGGGGGAAGACTTTCGCGGCTGGTTCGACCCCTGG	CAKDPWGEDFRGWFDPW	IGHV3-23	IGHD3-16	IGHJ5	10	15	20	35
3	1.615943980608672E-4	TGTGCGAAAGACGTCCAGTGGGAGCTACTTCCGGATGCTTTTGATATCTGG	CAKDVQWELLPDAFDIW	IGHV3-23	IGHD1-26	IGHJ3	10	16	28	33
3	1.615943980608672E-4	TGTGCGAAAGAGGGTGTCGGTGGCAGCTTCTTTGATGCTTTTGATGTATGG	CAKEGVGGSFFDAFDVW	IGHV3-23	IGHD2-15	IGHJ3	10	18	27	32
3	1.615943980608672E-4	TGTGCACACGGGTATAGCAGCAGCTGGGACCTTACAGAGCTTGACTACTGG	CAHGYSSSWDLTELDYW	IGHV2-5	IGHD6-13	IGHJ4	8	9	26	40
3	1.615943980608672E-4	TGTGCACACAGAAGCGTACAACAGTGGCTGGGACCTTTCTTTGACTACTGG	CAHRSVQQWLGPFFDYW	IGHV2-5	IGHD6-19	IGHJ4	11	21	30	38
3	1.615943980608672E-4	TGTGCAATCACAGGTCCATTTAGCAGCTCGTCCTCCTGGTTCGACCCCTGG	CAITGPFSSSSSWFDPW	IGHV1-24	IGHD6-6	IGHJ5	6	20	32	35
3	1.615943980608672E-4	TGTGCAACAGCTTTTTCTCATTACTATGATAGTAGTGGTATGGGCTACTGG	CATAFSHYYDSSGMGYW	IGHV1-24	IGHD3-22	IGHJ4	9	19	38	44
3	1.615943980608672E-4	TGTGCAACAGCCTCTCGTCAATTATGGTTATTAAATGCTTTTGATATCTGG	CATASRQLWLLNAFDIW	IGHV1-24	IGHD3-22	IGHJ3	9	24	32	34
3	1.615943980608672E-4	TGTGCAACAGCCCCCGCGATTTTTGGAGTGGTTATTCCCTTCCAGCACTGG	CATAPAIFGVVIPFQHW	IGHV1-24	IGHD3-3	IGHJ1	9	16	35	38
3	1.615943980608672E-4	TGTGCAACAGCGCCGGCGATTTTTGGAGTGGCCCTCGCTTTTGATATCTGG	CATAPAIFGVALAFDIW	IGHV1-24	IGHD3-3	IGHJ3	9	16	30	36
3	1.615943980608672E-4	TGTGCAACAGCATTTGCGGTAAACTATGATAGTAGTGGTTTAGACTACTGG	CATAFAVNYDSSGLDYW	IGHV1-24	IGHD3-22	IGHJ4	9	22	39	42
3	1.615943980608672E-4	TGTGCAACAGGTTATCTAGGATACCACTACTACTACTACATGGACGTCTGG	CATGYLGYHYYYYMDVW	IGHV1-24	IGHD2-15	IGHJ6	9	15	20	21
3	1.615943980608672E-4	TGTGCAACAAGGGGGAAGGCGAGCAGTGGCTGGGAACCCTTTGACTACTGG	CATRGKASSGWEPFDYW	IGHV1-24	IGHD6-19	IGHJ4	8	21	32	38
3	1.615943980608672E-4	TGTGCAAGAGATCTAGGGAGTGAGGGACACTGGGGTTACTTTGACTACTGG	CARDLGSEGHWGYFDYW	IGHV3-13	IGHD7-27	IGHJ4	13	28	34	36
3	1.615943980608672E-4	TGTGCAAAATCCGGAGGGGGAATTCATACAGCTCTGGTCTTTGAGAACTGG	CAKSGGGIHTALVFENW	IGHV3-43	IGHD5-18	IGHJ4	8	25	37	38
3	1.615943980608672E-4	TGTGCAAAAGTCCTAGGCCCCGCTTATAGTGGCTTCCCAATGGACGTCTGG	CAKVLGPAYSGFPMDVW	IGHV3-9	IGHD5-12	IGHJ6	9	24	33	39
3	1.615943980608672E-4	TGTGCAAAAGTCCGCCTATGGTTCGGGGAGTTAGATGCTTTTGATATCTGG	CAKVRLWFGELDAFDIW	IGHV3-9	IGHD3-10	IGHJ3	9	15	32	33
3	1.615943980608672E-4	TGTGCAAAAGATATGCACGGTGGCTACTACTACTACTACATGGACGTCTGG	CAKDMHGGYYYYYMDVW	IGHV3-9	IGHD4-23	IGHJ6	13	16	22	23
3	1.615943980608672E-4	TGTGGGAGAGGGCCCTCTGATAGAAGTGGTTATTACCATTATGACTCCTGG	CGRGPSDRSGYYHYDSW	IGHV4-4	IGHD3-22	IGHJ4	9	17	35	41
3	1.615943980608672E-4	TGTGGAAGAGATCACGACGGTCGTTCCGGGTACTACTACGTGGACGTCTGG	CGRDHDGRSGYYYVDVW	IGHV4-59	IGHD1-1	IGHJ6	12	13	26	30
3	1.615943980608672E-4	TGTACTAGAGACAGTCATGGTTACTTTCCGAATTATGGTTTCCTTTTCTGG	CTRDSHGYFPNYGFLFW	IGHV3-49	IGHD5-18	IGHJ3	10	16	23	46
3	1.615943980608672E-4	TGTGTGAGACGGGGGAACTACGGTTCGGGGGTTGCTTTTGATTTCTGG	CVRRGNYGSGVAFDFW	IGHV4-39	IGHD3-10	IGHJ3	9	16	29	32
3	1.615943980608672E-4	TGTGCCAGAGATTTACCGATGACTAGGCCGGGGTTGGTCGATCTCTGG	CARDLPMTRPGLVDLW	IGHV4-30-2	IGHD4-11	IGHJ2	11	18	24	37
3	1.615943980608672E-4	TGTGCCAGAGATGGGGAGTGGGAGCTACTGGGCGCTTTTGATATCTGG	CARDGEWELLGAFDIW	IGHV3-38	IGHD1-26	IGHJ3	8	16	28	33
3	1.615943980608672E-4	TGTGCCAAATGGATTTCTTACGATTTCTGGAGTGGCAGTCATTACTGG	CAKWISYDFWSGSHYW	IGHV1-18	IGHD3-3	IGHJ4	4	17	34	42
3	1.615943980608672E-4	TGTGCGGCTCCCCGGGGGTACTCAATAAATGATGCTTTTGATATCTGG	CAAPRGYSINDAFDIW	IGHV3-21	IGHD3-10	IGHJ3	5	7	13	28
3	1.615943980608672E-4	TGTGCGATCGTACCGAGAAGTGGTTACTCCAGTCTTAGCGGGTTCTGG	CAIVPRSGYSSLSGFW	IGHV3-21	IGHD3-22	IGHJ4	6	18	25	44
3	1.615943980608672E-4	TGTGCGAGGGGCCGAAGTAGAGCAACCTCTCGGGATCTCGGGCACTGG	CARGRSRATSRDLGHW	IGHV1-2	IGHD5-24	IGHJ1	7	16	21	41
3	1.615943980608672E-4	TGTGCGAGGAATGAACTAACTGGGGCTGTTTGGGACTTTGACTACTGG	CARNELTGAVWDFDYW	IGHV1-2	IGHD7-27	IGHJ4	7	15	24	34
3	1.615943980608672E-4	TGTGCGAGACGGTACAGCAGCAGCTGGGCTGATGCTTTTGATATCTGG	CARRYSSSWADAFDIW	IGHV5-10-1	IGHD6-13	IGHJ3	9	10	26	29
3	1.615943980608672E-4	TGTGCGAGAGTTGTCCGGGATATCAACAACTGGTCCTCGGTCTACTGG	CARVVRDINNWSSVYW	IGHV4-59	IGHD1-1	IGHJ4	9	25	32	41
3	1.615943980608672E-4	TGTGCGAGAGCTAGGCTCGGGGCCGACAAACCAAACTTTGACTACTGG	CARARLGADKPNFDYW	IGHV5-51	IGHD3-10	IGHJ4	8	16	21	34
3	1.615943980608672E-4	TGTGCGAGAGCCGGATACGATTTTTGGAGTGGTTACTCCGACTACTGG	CARAGYDFWSGYSDYW	IGHV3-21	IGHD3-3	IGHJ4	9	15	34	39
3	1.615943980608672E-4	TGTGCGAGAGGGGGGCTGGAACTGGGTGACTGGTACTTCGATCTCTGG	CARGGLELGDWYFDLW	IGHV1-8	IGHD1-7	IGHJ2	10	15	22	28
3	1.615943980608672E-4	TGTGCGAGAGGGAGCAGTGGCTGGTACAGTGAATACTTTGACTACTGG	CARGSSGWYSEYFDYW	IGHV5-10-1	IGHD6-19	IGHJ4	8	12	26	33
3	1.615943980608672E-4	TGTGCGAGAGGGAGGGAGTATAGCAGCTCGTCCGGGCTGGTCTACTGG	CARGREYSSSSGLVYW	IGHV4-59	IGHD6-6	IGHJ4	9	15	34	41
3	1.615943980608672E-4	TGTGCGAGAGGAGCTAACTGGGGATCATTCGGTGCTTTTGATATCTGG	CARGANWGSFGAFDIW	IGHV1-8	IGHD7-27	IGHJ3	10	11	25	32
3	1.615943980608672E-4	TGTGCGAGAGATCAAAGCAGTGGCTGGTACGTCGGATTTGACTACTGG	CARDQSSGWYVGFDYW	IGHV3-21	IGHD6-19	IGHJ4	12	15	31	36
3	1.615943980608672E-4	TGTGCGAGAGATAGTGAGTATAGCAGCTCGTCCGTGTTTCCGGACTGG	CARDSEYSSSSVFPDW	IGHV1-18	IGHD6-6	IGHJ4	11	15	33	43
3	1.615943980608672E-4	TGTGCGAGAGACCCAAGCGTGAACTGGGCTTACTACTTTGACTACTGG	CARDPSVNWAYYFDYW	IGHV1-46	IGHD7-27	IGHJ4	10	21	27	30
3	1.615943980608672E-4	TGTGCGAGAGACAATGTTATAGCAGTGGCTGGCGACTTTGACTACTGG	CARDNVIAVAGDFDYW	IGHV4-4	IGHD6-19	IGHJ4	10	17	31	34
3	1.615943980608672E-4	TGTGCGAGAGAAGGCATGGGGATAGTAGTGGTTATGTTTGACTACTGG	CAREGMGIVVVMFDYW	IGHV4-4	IGHD3-22	IGHJ4	10	20	34	36
3	1.615943980608672E-4	TGTGCGAAGGGGGGAACTGACTGGTACATCTCCTACTCTGACTACTGG	CAKGGTDWYISYSDYW	IGHV3-23	IGHD3-9	IGHJ4	7	17	24	32
3	1.615943980608672E-4	TGTGCGAAAGGGGTAGTACCAGCTGCTATGCCATGGTTCGACCCCTGG	CAKGVVPAAMPWFDPW	IGHV3-23	IGHD2-2	IGHJ5	9	12	31	33
3	1.615943980608672E-4	TGTGCGAAAGGAGGAAGTGGCTACGATCCGATCTGGTTCGACCCCTGG	CAKGGSGYDPIWFDPW	IGHV3-23	IGHD5-12	IGHJ5	9	15	26	32
3	1.615943980608672E-4	TGTGCGAAAGATTCGGTTCCCGTCGGCTACGGTGATATTGACTACTGG	CAKDSVPVGYGDIDYW	IGHV3-30	IGHD4-17	IGHJ4	11	26	34	37
3	1.615943980608672E-4	TGTGCGAAAGAACGGCTTAATTACGATTTCTCTGACTTGGACTACTGG	CAKERLNYDFSDLDYW	IGHV3-23	IGHD3-3	IGHJ4	10	19	28	34
3	1.615943980608672E-4	TGTGCACACTTGTCTTATTACGATTTTTTAGTCGGCATTGACTACTGG	CAHLSYYDFLVGIDYW	IGHV2-5	IGHD3-3	IGHJ4	8	15	27	37
3	1.615943980608672E-4	TGTGCACACAGGTTCGCAGCTGGTACCCGACCGTATTTTGACTACTGG	CAHRFAAGTRPYFDYW	IGHV2-5	IGHD2-2	IGHJ4	10	15	25	36
3	1.615943980608672E-4	TGTGCACACAGGGCTGGAACTATAGGAACCCCTGGGTTTGACTACTGG	CAHRAGTIGTPGFDYW	IGHV2-5	IGHD1-7	IGHJ4	10	13	21	36
3	1.615943980608672E-4	TGTGCACACAAGTCCATATGGTTCGGGGGGCCGGGGTTTGACTACTGG	CAHKSIWFGGPGFDYW	IGHV2-5	IGHD3-10	IGHJ4	9	16	27	36
3	1.615943980608672E-4	TGTGCAACTGCCCAGGCTTACGATTCGCCTAACTGGTTCGACCCCTGG	CATAQAYDSPNWFDPW	IGHV1-24	IGHD3-3	IGHJ5	7	17	24	30
3	1.615943980608672E-4	TGTGCAACCACACCCCTATTCCCCAGTTTTGGCTACTTTGACTACTGG	CATTPLFPSFGYFDYW	IGHV1-24	IGHD7-27	IGHJ4	7	19	27	32
3	1.615943980608672E-4	TGTGCAACAGTCCCCGCGGTTCAATTGGAGCTATGGTTTTACTACTGG	CATVPAVQLELWFYYW	IGHV1-24	IGHD5-18	IGHJ4	9	28	35	36
3	1.615943980608672E-4	TGTGCAACAGATTACGCGGTTCGGGGAGTTACAACATTTGACTACTGG	CATDYAVRGVTTFDYW	IGHV1-24	IGHD3-10	IGHJ4	11	17	30	36
3	1.615943980608672E-4	TGTGCAACAATGTTTGCAGTGGCTGGGAAAACCCAACTTGACTACTGG	CATMFAVAGKTQLDYW	IGHV1-24	IGHD6-19	IGHJ4	8	15	25	37
3	1.615943980608672E-4	TGTGCAAAAGAAGGGTATAGCAGTGGCTGGGAAGCTTTTGATATCTGG	CAKEGYSSGWEAFDIW	IGHV3-9	IGHD6-19	IGHJ3	10	12	29	33
3	1.615943980608672E-4	TGTGGGAGAGAGTCATCCCCTCAGTGGGGATCGGGGTTTGACTCCTGG	CGRESSPQWGSGFDSW	IGHV4-4	IGHD7-27	IGHJ4	10	24	31	36
3	1.615943980608672E-4	TGTTCGACCGCCGGGGAGTGGGAGCTGCCAGAGATTGACTACTGG	CSTAGEWELPEIDYW	IGHV1-69	IGHD1-26	IGHJ4	6	16	25	34
3	1.615943980608672E-4	TGTTCGACCGCCGGGGAGTGGGAACTGCCAGAGATTGACTACTGG	CSTAGEWELPEIDYW	IGHV3-22	IGHD3-10	IGHJ4	4	11	18	34
3	1.615943980608672E-4	TGTTCGACCGCCGGGGAGTGGGAACTGCCAGAGATTGACCTCTGG	CSTAGEWELPEIDLW	IGHV1-18	IGHD3-10	IGHJ5	6	11	18	36
3	1.615943980608672E-4	TGTGCCATAGCCGGGGAGTGGGAGCTACCAGAGATTGACTACTGG	CAIAGEWELPEIDYW	IGHV1-2	IGHD1-26	IGHJ4	4	16	27	34
3	1.615943980608672E-4	TGTGCCAGGTTAGGAGTGGGAGCTACGGGAACTTTTGACTACTGG	CARLGVGATGTFDYW	IGHV4-31	IGHD1-26	IGHJ4	4	14	25	33
3	1.615943980608672E-4	TGTGCGCCGACAAGAGGATACAGCTATGGCCCCTTTGACTACTGG	CAPTRGYSYGPFDYW	IGHV3-21	IGHD5-18	IGHJ4	5	15	28	32
3	1.615943980608672E-4	TGTGCGCGAGTCAAGTTGCGATTTTTGGACTATTTTGACTACTGG	CARVKLRFLDYFDYW	IGHV4-34	IGHD3-3	IGHJ4	9	18	27	28
3	1.615943980608672E-4	TGTGCGGTAACTCAGGGGACCCTCTTCTACTACATGGCCGTCTGG	CAVTQGTLFYYMAVW	IGHV1-58	IGHD3-10	IGHJ6	6	7	12	26
3	1.615943980608672E-4	TGTGCGGTAACTCAGGGGACCCTCTTCTACTACATGGCCGTCTGG	CAVTQGTLFYYMAVW	IGHV1-69D	IGHD4-23	IGHJ6	5	6	12	26
3	1.615943980608672E-4	TGTGCGGCCCAGATTAGATTTTTGGAGTGGTTAATTGACTACTGG	CAAQIRFLEWLIDYW	IGHV3-21	IGHD3-3	IGHJ4	5	16	32	34
3	1.615943980608672E-4	TGTGCGATAGTCGGAGAGTGGGAACTACCAGAGAGTGAGTTTTGG	CAIVGEWELPESEFW	IGHV1-2	IGHD1-26	IGHJ4	6	16	27	42
3	1.615943980608672E-4	TGTGCGATAGCCGGGGAGTGGGAGCTACCAGAGATTGACTACTGG	CAIAGEWELPEIDYW	IGHV4-31	IGHD1-26	IGHJ4	6	16	27	34
3	1.615943980608672E-4	TGTGCGATAGCCGGGGAGTGGGAGCTACCAGAGATTGAGTACTGG	CAIAGEWELPEIEYW	IGHV1-67	IGHD1-26	IGHJ4	3	16	27	34
3	1.615943980608672E-4	TGTGCGATAGCCGGGGAGTGGGAGCTACCAGAAATTGAGTACTGG	CAIAGEWELPEIEYW	IGHV1-2	IGHD1-26	IGHJ4	6	16	27	34
3	1.615943980608672E-4	TGTGCGATAGCCGGGGAGTGGGAGGTGCCAGAGATTGACTTTTGG	CAIAGEWEVPEIDFW	IGHV1-69	IGHD1-26	IGHJ4	6	16	23	34
3	1.615943980608672E-4	TGTGCGAGTCTAGTAGTACCAGCTGCTCGCCGGTTTGACTACTGG	CASLVVPAARRFDYW	IGHV3-21	IGHD2-2	IGHJ4	7	10	26	33
3	1.615943980608672E-4	TGTGCGAGGGCCAGAAAACTCGCCCAAGATGCTTTCGATTTCTGG	CARARKLAQDAFDFW	IGHV1-18	IGHD3-16	IGHJ3	7	16	26	27
3	1.615943980608672E-4	TGTGCGAGGACGGATTTTTGGAGTGGTTATTACTTTGACTACTGG	CARTDFWSGYYFDYW	IGHV3-21	IGHD3-3	IGHJ4	7	12	29	30
3	1.615943980608672E-4	TGTGCGAGACTGACAGCTATGGGCCTTGACTACTTTGACTACTGG	CARLTAMGLDYFDYW	IGHV4-39	IGHD5-18	IGHJ4	9	12	21	28
3	1.615943980608672E-4	TGTGCGAGACTGACAGCTATGGGCCTCGACTACTTTGACTACTGG	CARLTAMGLDYFDYW	IGHV4-39	IGHD5-18	IGHJ4	9	12	21	28
3	1.615943980608672E-4	TGTGCGAGACCGAGGCTTGGAACGACAACAGACTTTGACTACTGG	CARPRLGTTTDFDYW	IGHV5-10-1	IGHD1-1	IGHJ4	9	17	25	31
3	1.615943980608672E-4	TGTGCGAGACAGTGGCTGGTAGTGGAATACTACTTTGACTACTGG	CARQWLVVEYYFDYW	IGHV1-18	IGHD6-19	IGHJ4	8	9	20	27
3	1.615943980608672E-4	TGTGCGAGAGGCGATTTGGGTCCCCCAAGCTGGTTCGACCCCTGG	CARGDLGPPSWFDPW	IGHV4-4	IGHD3-16	IGHJ5	9	20	27	29
3	1.615943980608672E-4	TGTGCGAGAGGCACGGAGTGGCTACGATTCGACTATGACTACTGG	CARGTEWLRFDYDYW	IGHV4-59	IGHD5-12	IGHJ4	9	16	28	31
3	1.615943980608672E-4	TGTGCGAGAGGGGCTTGGGGATTTGAGGACGCTTATGAAATCTGG	CARGAWGFEDAYEIW	IGHV1-8	IGHD7-27	IGHJ3	10	15	21	30
3	1.615943980608672E-4	TGTGCGAGAGGACTGGGTGGCAACCCCCCATACTTTGACTACTGG	CARGLGGNPPYFDYW	IGHV3-11	IGHD3-16	IGHJ4	9	24	29	30
3	1.615943980608672E-4	TGTGCGAGAGGAACTAGTGGTTATTATAGGCCTTTTGGGGTCTGG	CARGTSGYYRPFGVW	IGHV3-11	IGHD3-3	IGHJ4	9	15	27	41
3	1.615943980608672E-4	TGTGCGAGAGATTCCCCTGAGGGAGCAGTGGGATCTGACTACTGG	CARDSPEGAVGSDYW	IGHV4-31	IGHD6-19	IGHJ4	11	23	30	35
3	1.615943980608672E-4	TGTGCGAGAGATCGAAAATACGATTTTTGGAGTCATGACTACTGG	CARDRKYDFWSHDYW	IGHV3-21	IGHD3-3	IGHJ4	12	18	32	35
3	1.615943980608672E-4	TGTGCGAGAGATAGTACAGTGGGAGCTAACGGCTTTGACTACTGG	CARDSTVGANGFDYW	IGHV1-2	IGHD1-26	IGHJ4	11	13	27	32
3	1.615943980608672E-4	TGTGCGAGAGAAGCTACTAGTGGGAGCTACTCTTTTGACTACTGG	CAREATSGSYSFDYW	IGHV1-18	IGHD1-26	IGHJ4	10	17	30	33
3	1.615943980608672E-4	TGTGCGAGAACCGATTTTTGGAGTGGTTATTACATTGACTACTGG	CARTDFWSGYYIDYW	IGHV3-21	IGHD3-3	IGHJ4	8	11	29	30
3	1.615943980608672E-4	TGTGCGAACGGGGACGGGGGATACTACAGTCCGTTTGACTACTGG	CANGDGGYYSPFDYW	IGHV3-30	IGHD4-11	IGHJ4	6	22	29	33
3	1.615943980608672E-4	TGTGCGAAAGGGGATTCGGGGTACTACTACTACATGGACGTCTGG	CAKGDSGYYYYMDVW	IGHV3-23	IGHD3-10	IGHJ6	9	14	20	21
3	1.615943980608672E-4	TGTGCGAAAGATGCTGGATACGGATATGGTTACTTTGACTACTGG	CAKDAGYGYGYFDYW	IGHV3-43	IGHD5-18	IGHJ4	11	14	29	30
3	1.615943980608672E-4	TGTGCGAAAACCGGTACAACTGGAACGACGGACTTTGACTACTGG	CAKTGTTGTTDFDYW	IGHV3-23	IGHD1-1	IGHJ4	8	9	29	31
3	1.615943980608672E-4	TGTGCACGAGGAGAGTATAGCAGTGGCTGGTACTCTAGCTACTGG	CARGEYSSGWYSSYW	IGHV1-8	IGHD6-19	IGHJ4	4	14	32	38
3	1.615943980608672E-4	TGTGCACACCGTATAGCAGTGGCTGGTCCCTACTTTGACTACTGG	CAHRIAVAGPYFDYW	IGHV2-5	IGHD6-19	IGHJ4	8	10	26	29
3	1.615943980608672E-4	TGTGCACACAGGGGTAACTGGAACTACGGTGCTTTTGATATCTGG	CAHRGNWNYGAFDIW	IGHV2-5	IGHD1-7	IGHJ3	10	14	27	29
3	1.615943980608672E-4	TGTGCAGCCGACCTAGTGTCTGGTTCGGGGAGTTTGGAGTACTGG	CAADLVSGSGSLEYW	IGHV3-74	IGHD3-10	IGHJ4	5	20	33	39
3	1.615943980608672E-4	TGTGCAACAGGACCACTCATACCGGGGGGGTGGTTCGACCCCTGG	CATGPLIPGGWFDPW	IGHV1-24	IGHD1-26	IGHJ5	9	12	24	30
3	1.615943980608672E-4	TGTGCAAAGGATGCTGGATACGCTTATGGTTACTTTGATTACTGG	CAKDAGYAYGYFDYW	IGHV3-43	IGHD5-18	IGHJ4	11	14	20	30
3	1.615943980608672E-4	TGTGCAAAGGATGCTGGATACGGTTATGGTTACTTTGACTACTGG	CAKDAGYGYGYFDYW	IGHV3-43	IGHD5-18	IGHJ4	11	14	29	30
3	1.615943980608672E-4	TGTGCAAAGGATGCTGGATACAGCTATGGTTACTTTGACCACTGG	CAKDAGYSYGYFDHW	IGHV3-43	IGHD5-18	IGHJ4	11	14	29	30
3	1.615943980608672E-4	TGTGCAAAAGGTCTCGCTTGGTCAGGTATAGCATTTGACTACTGG	CAKGLAWSGIAFDYW	IGHV3-43	IGHD2-8	IGHJ4	9	24	32	33
3	1.615943980608672E-4	TGTGCAAAAGATCGTGGATACAGTTATGGTTACTTTGACTCCTGG	CAKDRGYSYGYFDSW	IGHV3-43	IGHD5-18	IGHJ4	11	12	29	30
3	1.615943980608672E-4	TGTGCAAAAGATGTGGGGGGCTATAGTTACTACATTGACAACTGG	CAKDVGGYSYYIDNW	IGHV3-43	IGHD2-8	IGHJ4	11	19	24	27
3	1.615943980608672E-4	TGTGCAAAAGATGCTGGGTACGGTTATGGTTACTTTGACTACTGG	CAKDAGYGYGYFDYW	IGHV3-43	IGHD1-14	IGHJ4	11	20	26	30
3	1.615943980608672E-4	TGTGCAAAAGATGGTGGATACGGTTATGGTTACTTTGACTACTGG	CAKDGGYGYGYFDYW	IGHV3-43	IGHD5-18	IGHJ4	11	13	29	30
3	1.615943980608672E-4	TGTACTAGTTATCTACGATATTTTGACTGGTTATTACCTTACTGG	CTSYLRYFDWLLPYW	IGHV3-73	IGHD3-9	IGHJ4	7	13	35	39
3	1.615943980608672E-4	TGTACTAGAGCCGGGGAGGTCGAGTATAGCAGCGACACTTACTGG	CTRAGEVEYSSDTYW	IGHV3-49	IGHD6-6	IGHJ3	9	19	32	41
3	1.615943980608672E-4	TGTACTAGAACTGGGGAGAGGACGCCTGATGCTTTTGATATCTGG	CTRTGERTPDAFDIW	IGHV3-49	IGHD7-27	IGHJ3	8	9	16	26
3	1.615943980608672E-4	TGTGTTAGAGACGGAGATATAACCTACTACATGGACGTTTGG	CVRDGDITYYMDVW	IGHV3-74	IGHD1-20	IGHJ6	10	17	22	23
3	1.615943980608672E-4	TGTGCTAGAGGGTTGGGGGGAAGTGGCTTCGATGACTACTGG	CARGLGGSGFDDYW	IGHV3-72	IGHD5-12	IGHJ4	9	21	31	32
3	1.615943980608672E-4	TGTGCCTTACTGGGCTACGGTGGTAACATTCTGGGCTACTGG	CALLGYGGNILGYW	IGHV1-46	IGHD4-23	IGHJ4	4	14	26	35
3	1.615943980608672E-4	TGTGCCAGAGGTTCATGGGGATCAATTTGGTTCGACCCCTGG	CARGSWGSIWFDPW	IGHV4-30-2	IGHD7-27	IGHJ5	9	15	22	27
3	1.615943980608672E-4	TGTGCCAGAGATTCATTAGCGGGTGATGCCTTTGATCTCTGG	CARDSLAGDAFDLW	IGHV4-30-2	IGHD2-8	IGHJ3	11	13	18	23
3	1.615943980608672E-4	TGTGCCAGAGAGTCTTTCAATAAGTTCTTCCTTGACGCGTGG	CARESFNKFFLDAW	IGHV1-46	IGHD1-7	IGHJ4	10	22	26	39
3	1.615943980608672E-4	TGTGCGGGACAGTCGTGGATACAGCTATGGTTCAACTACTGG	CAGQSWIQLWFNYW	IGHV4-4	IGHD5-18	IGHJ4	5	13	31	34
3	1.615943980608672E-4	TGTGCGAGCGGCGTAGAGTGGCTACAAAGCTTTGACTACTGG	CASGVEWLQSFDYW	IGHV5-10-1	IGHD5-24	IGHJ4	7	11	26	29
3	1.615943980608672E-4	TGTGCGAGCGGACCTCGGGTTGGGGCCGTGTTTGACTACTGG	CASGPRVGAVFDYW	IGHV3-21	IGHD3-16	IGHJ4	7	19	24	30
3	1.615943980608672E-4	TGTGCGAGACATTGGGACAGTAGTGGTTATTATTGGTACTGG	CARHWDSSGYYWYW	IGHV4-39	IGHD3-22	IGHJ4	11	18	31	36
3	1.615943980608672E-4	TGTGCGAGAGTCGGCGGGAGCAACATCTTCTTTGCCTACTGG	CARVGGSNIFFAYW	IGHV4-4	IGHD1-26	IGHJ4	9	15	20	29
3	1.615943980608672E-4	TGTGCGAGAGCCTCGGGTTATTACGATGCTTTTGATATCTGG	CARASGYYDAFDIW	IGHV3-20	IGHD3-22	IGHJ3	9	15	23	24
3	1.615943980608672E-4	TGTGCGAGAGATCTAGTAGGAGTGGGAGCTGGTGACTACTGG	CARDLVGVGAGDYW	IGHV4-31	IGHD1-26	IGHJ4	13	20	29	32
3	1.615943980608672E-4	TGTGCGAGAGATATGGGAGGTTTTATACCATTTGACTACTGG	CARDMGGFIPFDYW	IGHV4-31	IGHD1-20	IGHJ4	11	22	28	30
3	1.615943980608672E-4	TGTGCGAGAGACGTTCGGGGGGGCAGTGGCTGGTACTACTGG	CARDVRGGSGWYYW	IGHV3-21	IGHD6-19	IGHJ4	10	22	33	34
3	1.615943980608672E-4	TGTGCGAGAGAGGGTTGGAACATCGAAGCTTTTGATATCTGG	CAREGWNIEAFDIW	IGHV3-30	IGHD1-1	IGHJ3	10	15	20	27
3	1.615943980608672E-4	TGTGCGAGAGAGGATCCTAGCTACTGGTACTTCGATCTCTGG	CAREDPSYWYFDLW	IGHV4-4	IGHD7-27	IGHJ2	10	11	16	17
3	1.615943980608672E-4	TGTGCGAGAGAAATCAGCAGTGGCTGGTCTCCTGACTACTGG	CAREISSGWSPDYW	IGHV3-20	IGHD6-19	IGHJ4	10	15	27	32
3	1.615943980608672E-4	TGTGCGAAGGATGGCCTGGAGTGGTTGTTACCTGACTACTGG	CAKDGLEWLLPDYW	IGHV3-30	IGHD3-3	IGHJ4	6	16	29	32
3	1.615943980608672E-4	TGTGCGAAAGGGTTGGTGGGCTACTACTACATGGACGTCTGG	CAKGLVGYYYMDVW	IGHV3-30	IGHD2-15	IGHJ6	6	13	18	20
3	1.615943980608672E-4	TGTGCGAAAGACGGCTGGAACTACGACTACTTTGACTACTGG	CAKDGWNYDYFDYW	IGHV3-23	IGHD1-7	IGHJ4	10	14	24	25
3	1.615943980608672E-4	TGTGCACACAGGGCATTTTGGGTCGGTGACTACGACTACTGG	CAHRAFWVGDYDYW	IGHV2-5	IGHD4-17	IGHJ4	10	23	32	33
3	1.615943980608672E-4	TGTGCAACTTCCAACTACGCTGGTAACTTCCTTGACTACTGG	CATSNYAGNFLDYW	IGHV1-18	IGHD4-23	IGHJ4	4	13	27	31
3	1.615943980608672E-4	TGTGCAACAGGGACAGGCCCCCAGGGTCCCTTCGACCCCTGG	CATGTGPQGPFDPW	IGHV1-24	IGHD3-16	IGHJ5	9	17	22	30
3	1.615943980608672E-4	TGTGCAAGACCCAGGCCGGGGAAATTAGCTTTTGATATCTGG	CARPRPGKLAFDIW	IGHV3-47	IGHD3-10	IGHJ3	8	16	21	27
3	1.615943980608672E-4	TGTACTAGGGACGATTTTTGGAGTGGTTATTATCGCTACTGG	CTRDDFWSGYYRYW	IGHV3-49	IGHD3-3	IGHJ4	7	10	32	35
3	1.615943980608672E-4	TGTACCACACCACAACTTTGGACGTATTTTTTTAAATATTGG	CTTPQLWTYFFKYW	IGHV3-15	IGHD3-10	IGHJ4	8	21	27	39
3	1.615943980608672E-4	TGTACCACAGATGGGGGGACACGTAGTGGTCCCCCCTACTGG	CTTDGGTRSGPPYW	IGHV3-15	IGHD2-15	IGHJ4	11	22	29	35
3	1.615943980608672E-4	TGTACGAGATCAGGGAGTCTCGGGTACTGGTTCGACCCCTGG	CTRSGSLGYWFDPW	IGHV4-34	IGHD3-10	IGHJ5	8	12	17	25
3	1.615943980608672E-4	TGTACACACCGACCGGCCCTGACATCGGGATTTGACTACTGG	CTHRPALTSGFDYW	IGHV2-5	IGHD3-10	IGHJ4	12	24	28	30
3	1.615943980608672E-4	TGTTCGAAAGTCCGAACTGGGAGTATTTTTTGGGACTGG	CSKVRTGSIFWDW	IGHV4-4	IGHD3-3	IGHJ4	6	26	32	34
3	1.615943980608672E-4	TGTGTGAGATACTTCGATAAGGTGGGGTTTGACTACTGG	CVRYFDKVGFDYW	IGHV7-4-1	IGHD3-16	IGHJ4	8	14	19	27
3	1.615943980608672E-4	TGTGTAAAAGATAGCGACACCTGGTACATTGACTACTGG	CVKDSDTWYIDYW	IGHV3-43	IGHD2-8	IGHJ4	12	16	20	24
3	1.615943980608672E-4	TGTGCCGGTCGTAGTGGTTATTACATCGATGACTACTGG	CAGRSGYYIDDYW	IGHV4-59	IGHD3-22	IGHJ4	4	10	23	29
3	1.615943980608672E-4	TGTGCGAGTCATGGCTACGAACATGCTTTTGATATCTGG	CASHGYEHAFDIW	IGHV4-34	IGHD5-12	IGHJ3	7	11	19	22
3	1.615943980608672E-4	TGTGCGAGCGGGGGGAACGGACCCCACTTTGACTACTGG	CASGGNGPHFDYW	IGHV4-39	IGHD1-1	IGHJ4	7	13	18	25
3	1.615943980608672E-4	TGTGCGAGGTCACGCCTCAGCTCGCCATTTGACTACTGG	CARSRLSSPFDYW	IGHV1-2	IGHD6-6	IGHJ4	7	17	23	27
3	1.615943980608672E-4	TGTGCGAGGGTAGTCTGGGGTGGTTCATTTGACTCCTGG	CARVVWGGSFDSW	IGHV3-23	IGHD1-14	IGHJ4	6	19	25	27
3	1.615943980608672E-4	TGTGCGAGAGGGGGATATTATATCTGGTTCGACCCCTGG	CARGGYYIWFDPW	IGHV4-4	IGHD2-15	IGHJ5	9	12	18	23
3	1.615943980608672E-4	TGTGCGAGAGATCTCGAGGAGCAGTGGCCCGACTACTGG	CARDLEEQWPDYW	IGHV1-46	IGHD6-19	IGHJ4	14	19	27	30
3	1.615943980608672E-4	TGTGCGAGAGACTGGGAGGAGGATCACTTCGACCCCTGG	CARDWEEDHFDPW	IGHV1-2	IGHD1-26	IGHJ5	10	12	17	27
3	1.615943980608672E-4	TGTGCGAGAGACCCTTATTCCAAGGCTTTTGAGAACTGG	CARDPYSKAFENW	IGHV3-21	IGHD2-21	IGHJ3	10	15	20	24
3	1.615943980608672E-4	TGTGCGAGAATCGGGGCGCAACTGACGTTTGACTACTGG	CARIGAQLTFDYW	IGHV1-69	IGHD1-1	IGHJ4	8	18	23	27
3	1.615943980608672E-4	TGTGCGAGAAGCAGGAACCGTGGCGACTTTGACTACTGG	CARSRNRGDFDYW	IGHV3-21	IGHD1-14	IGHJ4	8	13	18	25
3	1.615943980608672E-4	TGTGCACACCGCCGAACATGGGGTGCTTTTGATATCTGG	CAHRRTWGAFDIW	IGHV2-5	IGHD3-10	IGHJ3	8	11	16	23
3	1.615943980608672E-4	TGTGCACACCGAGATGGCCTCAGGGACTTTGACTACTGG	CAHRDGLRDFDYW	IGHV2-5	IGHD5-24	IGHJ4	8	10	17	25
3	1.615943980608672E-4	TGTGCACACAGACGTACGGTGACTAGCTTTGACTACTGG	CAHRRTVTSFDYW	IGHV2-5	IGHD4-17	IGHJ4	14	15	24	26
3	1.615943980608672E-4	TGTGCACACAAGATAGCAGTGGCTGGATTTGACTACTGG	CAHKIAVAGFDYW	IGHV2-5	IGHD6-19	IGHJ4	9	12	25	27
3	1.615943980608672E-4	TGTTCCTGGGGGCCTCACTACTACTTCGATATCTGG	CSWGPHYYFDIW	IGHV3-15	IGHD2-15	IGHJ2	2	15	20	21
3	1.615943980608672E-4	TGTTCAAGACTTCCGTGGGAGACAAGACCCATCTGG	CSRLPWETRPIW	IGHV3-74	IGHD1-26	IGHJ3	8	14	20	30
3	1.615943980608672E-4	TGTGTCAGTGGGGCGATGACCGACGTAGACTACTGG	CVSGAMTDVDYW	IGHV1-18	IGHD1-1	IGHJ4	3	20	25	27
3	1.615943980608672E-4	TGTGCCGGGATGCTCACCGATGCTTTTGATATCTGG	CAGMLTDAFDIW	IGHV3-30	IGHD2-21	IGHJ3	4	13	17	18
3	1.615943980608672E-4	TGTGCCAGTTCCACGATGTCCTGGTTCGACCCCTGG	CASSTMSWFDPW	IGHV4-30-2	IGHD5-12	IGHJ5	7	9	14	20
3	1.615943980608672E-4	TGTGCGAGGGACCAATACTGGACATTTGACTACTGG	CARDQYWTFDYW	IGHV3-21	IGHD1-1	IGHJ4	7	16	21	24
3	1.615943980608672E-4	TGTGCGAGAGCGGCTATGATAGTCTTTGACTACTGG	CARAAMIVFDYW	IGHV3-21	IGHD3-22	IGHJ4	9	13	22	23
3	1.615943980608672E-4	TGTGCGAGAGGCTACACCCGGGACTTCGATCTCTGG	CARGYTRDFDLW	IGHV3-21	IGHD6-13	IGHJ2	9	10	21	22
3	1.615943980608672E-4	TGTGCGAGAGGGGTGTATGATGCTTTTGATATCTGG	CARGVYDAFDIW	IGHV1-8	IGHD2-8	IGHJ3	10	11	15	16
3	1.615943980608672E-4	TGTGCGAGAGGGAAAGGGCATATTGTGGTGGACTGG	CARGKGHIVVDW	IGHV4-34	IGHD2-21	IGHJ4	10	17	30	31
3	1.615943980608672E-4	TGTGCGAGAGATGGAGCTAAAGCGGCCGACTACTGG	CARDGAKAADYW	IGHV4-4	IGHD1-26	IGHJ4	11	12	18	27
3	1.615943980608672E-4	TGTGCGAAAGATTGGAGCTGGGGATGGGACTCCTGG	CAKDWSWGWDSW	IGHV3-23	IGHD7-27	IGHJ4	11	17	24	27
3	1.615943980608672E-4	TGTGCGAAAGAGGCAGTAGTGGTTATTGACTACTGG	CAKEAVVVIDYW	IGHV3-30	IGHD3-22	IGHJ4	10	14	24	25
3	1.615943980608672E-4	TGTGCAACTGACCCGGACTACGATTTTGACTACTGG	CATDPDYDFDYW	IGHV1-24	IGHD4-17	IGHJ4	7	15	21	24
3	1.615943980608672E-4	TGTGCAAAAGATATTGATTCCTCCTTCGACCCCTGG	CAKDIDSSFDPW	IGHV3-43	IGHD2-21	IGHJ5	13	16	20	24
3	1.615943980608672E-4	TGTATAAGAGATGACGGGGATTTTGGGACAGAGTGG	CIRDDGDFGTEW	IGHV3-74	IGHD3-3	IGHJ4	11	18	27	33
3	1.615943980608672E-4	TGTGCGAGATGGAACACCTACTTTGACTACTGG	CARWNTYFDYW	IGHV4-34	IGHD1-1	IGHJ4	8	9	14	17
3	1.615943980608672E-4	TGTGCGAGACATCCAGACGCTCACTACGACTGG	CARHPDAHYDW	IGHV4-34	IGHD1-7	IGHJ4	8	22	27	28
3	1.615943980608672E-4	TGTGCGAGAGTCCTCGGGCCACTTGACTACTGG	CARVLGPLDYW	IGHV4-4	IGHD3-10	IGHJ4	9	13	17	22
3	1.615943980608672E-4	TGTGCGAGAGTCCCCTACGGTGGTAGAGAGTGG	CARVPYGGREW	IGHV3-66	IGHD4-23	IGHJ4	9	14	24	30
3	1.615943980608672E-4	TGTGCGAGAGCTTACGATTCCTTCGACCCCTGG	CARAYDSFDPW	IGHV1-46	IGHD3-3	IGHJ5	9	11	18	21
3	1.615943980608672E-4	TGTGCGAGAGGGGGAATTCGGCTTACGAACTGG	CARGGIRLTNW	IGHV4-4	IGHD3-3	IGHJ4	9	22	27	28
3	1.615943980608672E-4	TGTGCGAGGCGCGAAGAACTTGACTCCTGG	CARREELDSW	IGHV1-2	.	IGHJ4	7	-1	-1	19
3	1.615943980608672E-4	TGTGCGAGAGGGTACTATTTTGACTCCTGG	CARGYYFDSW	IGHV1-18	.	IGHJ4	9	-1	-1	11
3	1.615943980608672E-4	TGTGCGAGAAGCACTTATAGTGGCTATTGG	CARSTYSGYW	IGHV5-51	IGHD5-12	IGHJ1	8	15	25	27
3	1.615943980608672E-4	TGTGCACGTGGGGGCTGGTTCGACCCCTGG	CARGGWFDPW	IGHV1-24	IGHD3-16	IGHJ5	5	8	13	14
3	1.615943980608672E-4	TGTGCAGGCGGCTGGTACTTCGATCTCTGG	CAGGWYFDLW	IGHV4-31	.	IGHJ2	4	-1	-1	11
3	1.615943980608672E-4	TGTGCAACCGCCGGCTGGTTCGACCCCTGG	CATAGWFDPW	IGHV3-74	IGHD2-2	IGHJ5	6	9	13	14
3	1.615943980608672E-4	TGTGCAAGTCAAATATCGTTCGGATCCTGG	CASQISFGSW	IGHV3-74	IGHD3-9	IGHJ5	7	10	18	25
3	1.615943980608672E-4	TGTGGCAGAGGCCAGTGGCTGGTATTCGGG	CGRGQWLVFG	IGHV3-21	IGHD6-19	IGHJ4	3	12	23	28
3	1.615943980608672E-4	TGCGCCTCCGGTTCGTACTTTGACTACTGG	CASGSYFDYW	IGHV3-15	IGHD1-14	IGHJ4	1	6	12	15
3	1.615943980608672E-4	TGTGCGAGGAGTCGGGGCGATTTATGG	CARSRGDLW	IGHV3-21	IGHD3-10	IGHJ4	7	11	16	24
3	1.615943980608672E-4	TGTGCAACAGGGGCTTGGGACTACTGG	CATGAWDYW	IGHV1-24	.	IGHJ4	9	-1	-1	18
3	1.615943980608672E-4	TGTGCGAGGGGGTTCGACCCCTGG	CARGFDPW	IGHV4-59	.	IGHJ5	7	-1	-1	10
3	1.615943980608672E-4	TGTGCGAGAGGCTTTGACTACTGG	CARGFDYW	IGHV4-59	.	IGHJ4	9	-1	-1	11
3	1.615943980608672E-4	TGTGCGAGAGATTTTGACTATTGG	CARDFDYW	IGHV1-2	.	IGHJ4	11	-1	-1	12
3	1.615943980608672E-4	TGTGCAACAGGGGGGAACTGG	CATGGNW	IGHV1-24	IGHD3-16	IGHJ4	9	10	15	16
3	1.615943980608672E-4	TGTACTAGGGGCGATATCTGG	CTRGDIW	IGHV3-73	.	IGHJ3	7	-1	-1	12
3	1.615943980608672E-4	TGCACGACGTGGTTTTTCTGG	CTTWFFW	IGHV3-15	IGHD1-14	IGHJ4	1	6	13	17
2	1.0772959870724482E-4	TGTGCGAGAACTTATTGGAGGACACCGATTAATAATGACTACGGTGACTACCCGGGGCCTTACTACTACTACTACTACATGGACGTCTGG	CARTYWRTPINNDYGDYPGPYYYYYYMDVW	IGHV1-46	IGHD4-17	IGHJ6	8	34	50	59
2	1.0772959870724482E-4	TGTGCGAGGACATCTTGGGCGAGAAATGTAGTCCAGCTGCTAAATCCAAGTTCCCTGCTCTACTACTACTACTACATGGACGTCTGT	CARTSWARNVVQLLNPSSLLYYYYYMDVC	IGHV1-46	IGHD2-2	IGHJ6	7	27	41	59
2	1.0772959870724482E-4	TGTGCGAGAGCTCTCCGCACAAAGTCCACGCGTATTACTATGGTTCGGGGAGTCCATGACTACTACTACTACTACATGGACGTCTGG	CARALRTKSTRITMVRGVHDYYYYYMDVW	IGHV1-69	IGHD3-10	IGHJ6	20	30	52	58
2	1.0772959870724482E-4	TGTGCGAGAGCATCTACTGGACCCCAAAATACATATTTCGATTTTTGGGGTGCCCAATACTACTACTACTACTACATGGACGTCTGG	CARASTGPQNTYFDFWGAQYYYYYYMDVW	IGHV4-34	IGHD3-3	IGHJ6	9	27	51	57
2	1.0772959870724482E-4	TGTGCGAGAGCATCTACTGGACCCCAAAATACATATTTCGATTTCTGGGGTGCCCAATACTACTACTACTACTACATGGACGTCTGG	CARASTGPQNTYFDFWGAQYYYYYYMDVW	IGHV4-34	IGHD3-3	IGHJ6	9	27	51	57
2	1.0772959870724482E-4	TGTGCGAGAGGATCCACCGGACCCCAAAATACGTATTTCGATTTTTGGGGTGCCCAGTATTACTACTACTACTACATGGACGTCTGG	CARGSTGPQNTYFDFWGAQYYYYYYMDVW	IGHV4-39	IGHD3-3	IGHJ6	8	27	51	60
2	1.0772959870724482E-4	TGTGCGAGAGAGGACAGAGGGGCGGAGACGTATTACGATTTTTGGAGTGGTTATTCAGGCTACTACTACTACTACATGGACGTCTGG	CAREDRGAETYYDFWSGYSGYYYYYMDVW	IGHV1-46	IGHD3-3	IGHJ6	10	27	54	59
2	1.0772959870724482E-4	TGTGCGAGAACAAATCGCCCTTACGATTTTTGGAGTGGTTATTATGTGGATGAGCTTCCTGGTTTTTACTACTACATGGACGTCTGG	CARTNRPYDFWSGYYVDELPGFYYYMDVW	IGHV1-46	IGHD3-3	IGHJ6	8	20	44	66
2	1.0772959870724482E-4	TGTGCGAGAACAAATCGCCCTTACGATTTTTGGAGTGGTTATTATGTGGATGAGCTTCCTGGTTTTTACTACTACATGGACGTCTGG	CARTNRPYDFWSGYYVDELPGFYYYMDVW	IGHV4-28	IGHD3-3	IGHJ6	9	20	44	66
2	1.0772959870724482E-4	TGTGCGAGAGTGGAAGCCCGACTAAAATCTGGGAGAATTTTTGGAGTGCTTGTAAACCGGGACTACTACCACATGGACGTCTGG	CARVEARLKSGRIFGVLVNRDYYHMDVW	IGHV1-46	IGHD3-3	IGHJ6	9	36	47	61
2	1.0772959870724482E-4	TGTGCGAGAGGTCGGGATAGCGTCCTTGTTGTACTAGTGCCAACTACTAAACCGCGTTTTGACTACTTCTACATGGGCGTCTGG	CARGRDSVLVVLVPTTKPRFDYFYMGVW	IGHV1-2	IGHD2-2	IGHJ6	9	28	48	61
2	1.0772959870724482E-4	TGTGCGAGAGATTGGCCAAATATGGGAACCTTTACGTATTACTATGATAGTAGTGGTTATAGCGCTGAATACTTCCAGCACTGG	CARDWPNMGTFTYYYDSSGYSAEYFQHW	IGHV3-21	IGHD3-22	IGHJ1	11	32	59	60
2	1.0772959870724482E-4	TGTGCCAGAGGTCGGCTCGGCCCGAGGGCATACGGGGTACTATGGTTCGGGGAGTTATGGCCGGATGCTTTTGATATCTGG	CARGRLGPRAYGVLWFGELWPDAFDIW	IGHV4-30-2	IGHD3-10	IGHJ3	9	37	57	63
2	1.0772959870724482E-4	TGTGCGAGAGATATGTGGGGCCGGGGGTCGTTTGGCGGAGTGGTTACCTCAACCTACTACTACTACTACATGGACGTCTGG	CARDMWGRGSFGGVVTSTYYYYYMDVW	IGHV1-46	IGHD3-3	IGHJ6	11	36	45	53
2	1.0772959870724482E-4	TGTGCGAGAGATATGTGGGGCCGGGGGTCGTTTGGCGGAGTGGTTACCTCAACCTACTACTACTACTACATGGACGTCTGG	CARDMWGRGSFGGVVTSTYYYYYMDVW	IGHV3-53	IGHD3-3	IGHJ6	11	36	45	53
2	1.0772959870724482E-4	TGTGCGGGAGCCGGCCGGTATTACTATGATAGTAGTGGTTATTACACTATAATTTCGGACTGGTACTTCGATCTCTGG	CAGAGRYYYDSSGYYTIISDWYFDLW	IGHV4-4	IGHD3-22	IGHJ2	9	17	44	58
2	1.0772959870724482E-4	TGTGCGAGAGCAGTTCGGCTTCAAATTACTATGATGATAGTATACCGGTTATATGGAGGAGGCTCCCTTGACTACTGG	CARAVRLQITMMIVYRLYGGGSLDYW	IGHV4-31	IGHD3-22	IGHJ4	9	24	34	67
2	1.0772959870724482E-4	TGTGCGAGAGGGAGCGTAGTGGCGCCCATGATCCGTTACGATTTTTGGAGTGGTTACCCTTACTACTTTGACTACTGG	CARGSVVAPMIRYDFWSGYPYYFDYW	IGHV1-69D	IGHD3-3	IGHJ4	9	35	55	60
2	1.0772959870724482E-4	TGTGCGAGAGGAAGGGATTATTGGGGCTATGGTTCGGGAGAAACTGCTGGATACTACTACTACTACATGGACGTCTGG	CARGRDYWGYGSGETAGYYYYYMDVW	IGHV1-8	IGHD3-10	IGHJ6	10	26	37	51
2	1.0772959870724482E-4	TGTGCGAGAGATTGGAGACCCTATGATAGTAGTGGTTATTACCGGGGGGGCTGGCGACCCCCTCAGATTGACTACTGG	CARDWRPYDSSGYYRGGWRPPQIDYW	IGHV4-31	IGHD3-22	IGHJ4	11	20	41	67
2	1.0772959870724482E-4	TGTGCGAGAGAACCACCGCCCGATTACGATATTTTGACTGGTTATTATAGCCACTACTACTACTACATGGACGTCTGG	CAREPPPDYDILTGYYSHYYYYMDVW	IGHV1-2	IGHD3-9	IGHJ6	10	22	48	52
2	1.0772959870724482E-4	TGTGTGAGAGCGTCCAACGAGTATTACTTTGGTTCGAGTGAATATAACTACTACTACTTCTACATGGACGTCTGG	CVRASNEYYFGSSEYNYYYFYMDVW	IGHV1-46	IGHD3-10	IGHJ6	9	20	35	40
2	1.0772959870724482E-4	TGTGCCAGAGGTGCCCCCCTTTATTTCTATGATAATATTGGTTCTTCGCCTGACTCCTGGTACTTCGATCTCTGG	CARGAPLYFYDNIGSSPDSWYFDLW	IGHV4-30-2	IGHD3-22	IGHJ2	9	21	42	56
2	1.0772959870724482E-4	TGTGCCAGAGATACCCCCGGGGATTACTATGAAAGAAGTGGTTATTATTACTACTTCTACGACATGGACGTCTGG	CARDTPGDYYERSGYYYYFYDMDVW	IGHV4-30-2	IGHD3-22	IGHJ6	11	22	41	42
2	1.0772959870724482E-4	TGTGCCAGAGATAGCCCCGGGGATTACTATGAAAGTAATGGTTATTACTACTACTTCTACTACATGGACGTCTGG	CARDSPGDYYESNGYYYYFYYMDVW	IGHV4-30-2	IGHD3-22	IGHJ6	11	22	41	42
2	1.0772959870724482E-4	TGTGCGAGTGGGGCCTGCGACGGTAGTAGTACCAGCTGCCACTATGCGTACTACTACTACTACATGGACGTCTGG	CASGACDGSSTSCHYAYYYYYMDVW	IGHV3-21	IGHD2-2	IGHJ6	7	22	38	48
2	1.0772959870724482E-4	TGTGCGAGGGATATTGTAGTAGTACCAACTGCTATCCACCGAAGCTACTACTACTACTACTACATGGACGTCTGG	CARDIVVVPTAIHRSYYYYYYMDVW	IGHV1-2	IGHD2-2	IGHJ6	11	12	34	45
2	1.0772959870724482E-4	TGTGCGAGAGCCGGATATTGTAATAGTATCAGCTGCTCTACATATAACCACTACTACTATTACATGGACGTCTGG	CARAGYCNSISCSTYNHYYYYMDVW	IGHV1-46	IGHD2-2	IGHJ6	9	12	36	41
2	1.0772959870724482E-4	TGTGCGAGAGCGCGTCCCGGAGATCCAATTGTCATTGGGTGGGAGATGTACTACTACTACCACATGGACGTCTGG	CARARPGDPIVIGWEMYYYYHMDVW	IGHV4-31	IGHD1-26	IGHJ6	9	38	44	48
2	1.0772959870724482E-4	TGTGCGAGAGCGCGTCGCGGAGATCCAGTTGTTATTGGGTGGGAAATGTATTACTACTACCACATGGACGTCTGG	CARARRGDPVVIGWEMYYYYHMDVW	IGHV4-34	IGHD1-1	IGHJ6	9	23	31	51
2	1.0772959870724482E-4	TGTGCGAGAGGTCGGACGGAGGGATCATTACTACGGTTCGGGGAGTTATTATATACGAACTGGTTCGACCCCTGG	CARGRTEGSLLRFGELLYTNWFDPW	IGHV4-34	IGHD3-10	IGHJ5	10	26	52	57
2	1.0772959870724482E-4	TGTGCGAGAGGCCAGGTATTACAGTTTTTGGAGTGGTCCTCCGCGATCTTGACTCGATATTATATGGACGTCTGG	CARGQVLQFLEWSSAILTRYYMDVW	IGHV1-8	IGHD3-3	IGHJ6	12	15	36	63
2	1.0772959870724482E-4	TGTGCGAGAGGCGTCCGGTATTATAATTTTTTGACTGGTTACCTGAACTACTACTTCTACTACATGGACGTCTGG	CARGVRYYNFLTGYLNYYFYYMDVW	IGHV4-34	IGHD3-9	IGHJ6	11	17	40	46
2	1.0772959870724482E-4	TGTGCGAGAGGCGTCCGATATTACAATTTTTTGACTGCTTACTTGAACTACTACTTCTACTACATGGACGTCTGG	CARGVRYYNFLTAYLNYYFYYMDVW	IGHV3-72	IGHD3-9	IGHJ6	9	18	40	46
2	1.0772959870724482E-4	TGTGCGAGAGGCGTCCGATATTACAATTTTTTGACTGCTTACCTGAACTATAACTTCTACTACATGGACGTCTGG	CARGVRYYNFLTAYLNYNFYYMDVW	IGHV1-8	IGHD3-9	IGHJ6	11	18	40	52
2	1.0772959870724482E-4	TGTGCGAGAGGCGTCCGATATTACAATTTTTTGACTGCTTACCTGAACTACTACTTCTACTACATGGACGTCTGG	CARGVRYYNFLTAYLNYYFYYMDVW	IGHV3-23	IGHD3-9	IGHJ6	6	18	40	46
2	1.0772959870724482E-4	TGTGCGAGAGGCGTCCGATATTACAATTTTTTGACTGCCTACCTGAACTACTACTTCTACTACATGGACGTCTGG	CARGVRYYNFLTAYLNYYFYYMDVW	IGHV1-8	IGHD3-9	IGHJ6	11	18	36	46
2	1.0772959870724482E-4	TGTGCGAGAGGCGTCCGATATTACAATTTTTTGACTGGTTATTTGAACTACCACTTCTATTACATGGACGTCTGG	CARGVRYYNFLTGYLNYHFYYMDVW	IGHV1-8	IGHD3-9	IGHJ6	11	18	42	46
2	1.0772959870724482E-4	TGTGCGAGAGGCGTCCGATATTACAATTTTTTGACTGGTTACCTGAATTACTACTTCTACTACATGGACGTCTGG	CARGVRYYNFLTGYLNYYFYYMDVW	IGHV1-8	IGHD3-9	IGHJ6	11	18	40	48
2	1.0772959870724482E-4	TGTGCGAGAGGCGTCCGATATTACAATTTTTTGACTGGTTACCTGAACTACTTCTTCTACTACATGGACGTCTGG	CARGVRYYNFLTGYLNYFFYYMDVW	IGHV1-46	IGHD3-9	IGHJ6	9	18	40	46
2	1.0772959870724482E-4	TGTGCGAGAGGCGTCCGATATTACAATTTTTTGACTGGTTACCTGAACTACTTCTTCTACTACATGGACGTCTGG	CARGVRYYNFLTGYLNYFFYYMDVW	IGHV3-23	IGHD3-9	IGHJ6	6	18	40	46
2	1.0772959870724482E-4	TGTGCGAGAGGCGTGAGGCGTGATATTGTAGTGGTGGTAGCTGCTACAGTCTACTACTACTACATGGACGTCTGG	CARGVRRDIVVVVAATVYYYYMDVW	IGHV1-8	IGHD2-15	IGHJ6	11	21	46	50
2	1.0772959870724482E-4	TGTGCGAGAGATTTTGATGGTTCGGGGTCGTTCCCCCAATCCCCTTTCTACTACTACTACTACATGGACGTCTGG	CARDFDGSGSFPQSPFYYYYYMDVW	IGHV7-4-1	IGHD3-10	IGHJ6	11	16	26	47
2	1.0772959870724482E-4	TGTGCGAGAGATAGCGATTGTAGTAGTACCAGCTGCTATAGTTCGGGCTACTACTACTACTACATGGACGTCTGG	CARDSDCSSTSCYSSGYYYYYMDVW	IGHV7-4-1	IGHD2-2	IGHJ6	11	16	38	47
2	1.0772959870724482E-4	TGTGCGAGAGATAAGTGCAAGACAGTCCTTGGTGGTGATTGCTATCTCTACTACTACTACTACATGGACGTCTGG	CARDKCKTVLGGDCYLYYYYYMDVW	IGHV3-33	IGHD2-21	IGHJ6	11	29	44	47
2	1.0772959870724482E-4	TGTGCGAGAATGGGGTGGGGTATAGCAGCAGCTGGAGCTCAAAAAAACTACTACTACTACTACATGGACGTCTGG	CARMGWGIAAAGAQKNYYYYYMDVW	IGHV4-28	IGHD6-13	IGHJ6	9	17	34	46
2	1.0772959870724482E-4	TGTGCGAAATTCGGCATTTTGGATAATACTGGTTTTTACAAACGAGACAGTTCTGGCTACCACTTTGACAAGTGG	CAKFGILDNTGFYKRDSSGYHFDKW	IGHV3-23	IGHD3-22	IGHJ4	8	21	38	57
2	1.0772959870724482E-4	TGTGCAAGAGGCGGATATTACGATTTTTGGAGTGGTTATCAAACGACCGACTACTACTACTACATGGACGTCTGG	CARGGYYDFWSGYQTTDYYYYMDVW	IGHV3-74	IGHD3-3	IGHJ6	9	15	38	49
2	1.0772959870724482E-4	TGCGCGAGAGCGCGTCGCGGAGATCCGGTTGTTATTGGGTGGGAAATGTACTATTACTATCACATGGACGTCTGG	CARARRGDPVVIGWEMYYYYHMDVW	IGHV4-34	IGHD1-14	IGHJ6	9	23	29	48
2	1.0772959870724482E-4	TGCGCGAGAGCGCGTCGCGGAGATCCAGTTATTATTGGGTGGGAAATGTATTATTACTACCACATGGACGTCTGG	CARARRGDPVIIGWEMYYYYHMDVW	IGHV4-34	IGHD1-20	IGHJ6	9	23	31	54
2	1.0772959870724482E-4	TGCGCGAGAGCGCGTCGCGGAGATCCAGTTATTATTGGGTGGGAAATGTATTACTACTACCACATGGACGTCTGG	CARARRGDPVIIGWEMYYYYHMDVW	IGHV4-34	IGHD1-20	IGHJ6	9	23	31	51
2	1.0772959870724482E-4	TGTGTGAGAGGAGTAAAGGACTATGTTGGTTCTGGTTATTTAGTACTTATCTTGGATCCTTTTGATATCTGG	CVRGVKDYVGSGYLVLILDPFDIW	IGHV1-8	IGHD1-14	IGHJ3	10	26	38	54
2	1.0772959870724482E-4	TGTGCGAGTAGATCGGGTAGGGCAGTGGCTGGTTTACGCAGGGGGGACTACTACTACTACATGGACGTCTGG	CASRSGRAVAGLRRGDYYYYMDVW	IGHV1-18	IGHD6-19	IGHJ6	13	14	32	46
2	1.0772959870724482E-4	TGTGCGAGCCGAGATTGTAGTAGTACCAGCTGCTATCGAGGTCGCTACTACTACTACTACATGGACGTCTGG	CASRDCSSTSCYRGRYYYYYMDVW	IGHV1-18	IGHD2-2	IGHJ6	7	13	35	44
2	1.0772959870724482E-4	TGTGCGAGCCGAGATTGTAGTAGTACCAGCTGCTATCGAGGTCGCTACTACTACTACTACATGGACGTCTGG	CASRDCSSTSCYRGRYYYYYMDVW	IGHV4-4	IGHD2-2	IGHJ6	7	13	35	44
2	1.0772959870724482E-4	TGTGCGAGCAAGGGGAGTGAAGTGGCTACGGGGTCGGGGGTAAGGGAATACTACTACTACATGGACGTCTGG	CASKGSEVATGSGVREYYYYMDVW	IGHV1-2	IGHD5-12	IGHJ6	7	20	29	48
2	1.0772959870724482E-4	TGTGCGAGACGAAGTGGGTATAGCAGTGGCTGGTACAACGGATACTACTACTACTACTACATGGACGTCTGG	CARRSGYSSGWYNGYYYYYYMDVW	IGHV1-2	IGHD6-19	IGHJ6	8	15	35	42
2	1.0772959870724482E-4	TGTGCGAGACATGGGACCTATTACTATGATAGTAGTGGTTATGAACGCGGATACTGGTACTTCGATCTCTGG	CARHGTYYYDSSGYERGYWYFDLW	IGHV4-39	IGHD3-22	IGHJ2	12	18	41	51
2	1.0772959870724482E-4	TGTGCGAGAGTTCCCCTAGACGGGTATATTACGATTTTTGGAGTGGTTACCCCCGGTGCTTTTGATATCTGG	CARVPLDGYITIFGVVTPGAFDIW	IGHV1-46	IGHD3-3	IGHJ3	9	26	48	56
2	1.0772959870724482E-4	TGTGCGAGAGTCCCAGCATATTGTGGTGGTGATTGCTATTACGATGACTACGCTGAATACTTCCAGCACTGG	CARVPAYCGGDCYYDDYAEYFQHW	IGHV1-46	IGHD2-21	IGHJ1	9	14	39	50
2	1.0772959870724482E-4	TGTGCGAGAGTCCCAGCATATTGTGGTGGTGATTGCTATTACGATGACTACGCTGAATACTTCCAGCACTGG	CARVPAYCGGDCYYDDYAEYFQHW	IGHV4-31	IGHD2-21	IGHJ1	9	14	39	50
2	1.0772959870724482E-4	TGTGCGAGAGTGAAGGAGGACCGCGCTTTGGGAATCAACGGCTTCCACTATTCCTCATATATGGACGTCTGG	CARVKEDRALGINGFHYSSYMDVW	IGHV4-34	IGHD1-26	IGHJ6	9	40	50	60
2	1.0772959870724482E-4	TGTGCGAGAGCTCAGCGTATTACTATGATAGTAGTGGTTATGAGGGTCACCTCCTACTACATGGACGTCTGG	CARAQRITMIVVVMRVTSYYMDVW	IGHV3-53	IGHD3-22	IGHJ6	9	15	40	53
2	1.0772959870724482E-4	TGTGCGAGAGGTCTAAACTCGGGGAGGATTTTTGGAGTGGTTATTTCCGGCCACAACTGGTTCGACCCCTGG	CARGLNSGRIFGVVISGHNWFDPW	IGHV1-8	IGHD3-3	IGHJ5	10	26	44	52
2	1.0772959870724482E-4	TGTGCGAGAGGCTCCGTCGGGGTCGTAGTGGGAGCTACGGCCGCTTACTACTACTACTACATGGACGTCTGG	CARGSVGVVVGATAAYYYYYMDVW	IGHV1-8	IGHD1-26	IGHJ6	11	25	37	45
2	1.0772959870724482E-4	TGTGCGAGAGGGCCTAGTGGAGCCGTGAAAGGCGTTAAGTGGAGTGGTTATCCCGGGGGCTTTGACTACTGG	CARGPSGAVKGVKWSGYPGGFDYW	IGHV1-8	IGHD3-3	IGHJ4	10	39	50	59
2	1.0772959870724482E-4	TGTGCGAGAGATTCCCATTGTAGTAGTACCAGCTGCTACCCCCTGGTCTACTACTACTACATGGACGTCTGG	CARDSHCSSTSCYPLVYYYYMDVW	IGHV4-31	IGHD2-2	IGHJ6	11	16	37	47
2	1.0772959870724482E-4	TGTGCGAGAGATCGTGGATATAGTGGCTACGACCCGCTGGGGAGCTCCTCCTATGATGCTTTTGATATCTGG	CARDRGYSGYDPLGSSSYDAFDIW	IGHV1-2	IGHD5-12	IGHJ3	12	13	31	52
2	1.0772959870724482E-4	TGTGCGAGAGATCAGGGACTACGTGGTTTTTGGAGTGGTTATTATAATGACCCTGATGCTTTTGATATCTGG	CARDQGLRGFWSGYYNDPDAFDIW	IGHV3-7	IGHD3-3	IGHJ3	12	26	45	53
2	1.0772959870724482E-4	TGTGCGAGAGATGGGGGGTGTAGTAGTACCAGCTGCTATGCGCCCTACTACTACTACTACATGGACGTCTGG	CARDGGCSSTSCYAPYYYYYMDVW	IGHV4-31	IGHD2-2	IGHJ6	11	18	40	44
2	1.0772959870724482E-4	TGTGCGAGAGATGGGAGTAGTACCAGCTCCCTGTGGTCCGGTTACTACTACTACTACTACATGGACGTCTGG	CARDGSSTSSLWSGYYYYYYMDVW	IGHV4-31	IGHD2-2	IGHJ6	11	15	27	41
2	1.0772959870724482E-4	TGTGCGAGAGACCCTTTAACCATCGTGGTTCGGGGAGTTATGAGGTACTACTACTACTACATGGACGTCTGG	CARDPLTIVVRGVMRYYYYYMDVW	IGHV4-4	IGHD3-10	IGHJ6	10	25	40	45
2	1.0772959870724482E-4	TGTGCGAGAGAGTACTACTTAGTATGGTTCGGGGAGTTGACACCGCAGTTCGCTAACTGGTTCGACCCCTGG	CAREYYLVWFGELTPQFANWFDPW	IGHV1-2	IGHD3-10	IGHJ5	10	18	37	54
2	1.0772959870724482E-4	TGTGCGAGAGAGGGCTGTAGTAGTACCAGCTGCCCCGAGGATGGCTACTACTACTACTACATGGACGTCTGG	CAREGCSSTSCPEDGYYYYYMDVW	IGHV3-21	IGHD2-2	IGHJ6	10	15	32	44
2	1.0772959870724482E-4	TGTGCGAGAACCGGATATTGTAGTAGTACCAGCTGCTATGGCGCTGACTACTACTACTACATGGACGTCTGG	CARTGYCSSTSCYGADYYYYMDVW	IGHV4-28	IGHD2-2	IGHJ6	9	12	39	46
2	1.0772959870724482E-4	TGTGCGAAAGATGCCCACCCCGGGGGGCCATTTTACTATTCTAGTAGTGGTTATTTGGGGTTTGACTACTGG	CAKDAHPGGPFYYSSSGYLGFDYW	IGHV3-23	IGHD3-22	IGHJ4	11	32	54	60
2	1.0772959870724482E-4	TGTACCACAGGAAGTATGGTTCGGGGAGTTATTATAACCCCACTCCACTACTACTACTACATGGACGTCTGG	CTTGSMVRGVIITPLHYYYYMDVW	IGHV3-15	IGHD3-10	IGHJ6	9	14	37	46
2	1.0772959870724482E-4	TGTGCTAGAGCTCCCCCCTGTGGTAAAGGTGCATGCTCAGATCTCTTCTCCTTCTACATGGACGTCTGG	CARAPPCGKGACSDLFSFYMDVW	IGHV3-72	IGHD2-8	IGHJ6	9	23	36	53
2	1.0772959870724482E-4	TGTGCTAGAGCCCAGAATCTCTATTATTATGATACTGATGGGGATCACTCCGATGCTTTTGATATCTTG	CARAQNLYYYDTDGDHSDAFDIL	IGHV3-74	IGHD3-22	IGHJ3	9	21	33	51
2	1.0772959870724482E-4	TGTGCCACTTTCCCCCAAGGGGTCACATATTACTATGATGGTAGCGGTTATTACTACGTGGACGACTGG	CATFPQGVTYYYDGSGYYYVDDW	IGHV3-15	IGHD3-22	IGHJ4	7	27	50	51
2	1.0772959870724482E-4	TGTGCCAGGGTCAGTTGTAGTGGTGGTGGCTGCTATTGGAGCACACGAGGGAATCACATGGACGTCTGG	CARVSCSGGGCYWSTRGNHMDVW	IGHV4-31	IGHD2-15	IGHJ6	4	14	34	55
2	1.0772959870724482E-4	TGTGCCAGAGGGCGGACTTTTCTCATGTATAACCCTACTATAGCAGTGGCTGGCCCCCCGGACTACTGG	CARGRTFLMYNPTIAVAGPPDYW	IGHV4-30-2	IGHD6-19	IGHJ4	9	38	52	60
2	1.0772959870724482E-4	TGTGCCAGAGAGGGACGATTTTTGGAGTGGTTATTGGGGAACTACTACTACTACTACATGGACGTCTGG	CAREGRFLEWLLGNYYYYYMDVW	IGHV4-30-2	IGHD3-3	IGHJ6	10	14	34	40
2	1.0772959870724482E-4	TGTGCGCGAGTCGGGCCTCTATCTTACTTTGATGCTAGTGGTACCCTTCACCCCCCATTCGACCCCTGG	CARVGPLSYFDASGTLHPPFDPW	IGHV3-53	IGHD3-22	IGHJ5	9	23	41	57
2	1.0772959870724482E-4	TGTGCGAGGTATAGCAGCTCGCCCCGAAACGTTGCAGTGAACTACTACTACTACTACATGGACGTCTGG	CARYSSSPRNVAVNYYYYYMDVW	IGHV4-55	IGHD6-6	IGHJ6	12	13	20	40
2	1.0772959870724482E-4	TGTGCGAGGGGGTCATCCTATTACGATTTTTGGAGTGGTTACCCTAACGTCCATGCTTTTGATATCTGG	CARGSSYYDFWSGYPNVHAFDIW	IGHV3-20	IGHD3-3	IGHJ3	7	18	40	52
2	1.0772959870724482E-4	TGTGCGAGGGGGACTACACGACCTCGGATCGTGTCGAGTTACTACTACTACTACTACATGGACGTCTGG	CARGTTRPRIVSSYYYYYYMDVW	IGHV1-46	IGHD4-11	IGHJ6	7	11	17	38
2	1.0772959870724482E-4	TGTGCGAGGGGGACTACACGACCTCGGATCGTGTCGAGTTACTACTACTACTACTACATGGACGTCTGG	CARGTTRPRIVSSYYYYYYMDVW	IGHV4-31	IGHD4-11	IGHJ6	7	11	17	38
2	1.0772959870724482E-4	TGTGCGAGGGAAGTATATTGTAGTGGTGGTAGCTGCTACGATCGCTCGGCTTCCATCATTGATTATTGG	CAREVYCSGGSCYDRSASIIDYW	IGHV3-21	IGHD2-15	IGHJ4	7	14	38	58
2	1.0772959870724482E-4	TGTGCGAGACGGGCCTATGATAGTAGTGGTTATTACTACGGCTACTACTACTACTACATGGACGTCTGG	CARRAYDSSGYYYGYYYYYMDVW	IGHV5-10-1	IGHD3-22	IGHJ6	9	14	39	41
2	1.0772959870724482E-4	TGTGCGAGACGAGGCTGGTGTAGTGGTGGTAGCTGCTACTCGGGGTTTTACTACTACATGGACGTCTGG	CARRGWCSGGSCYSGFYYYMDVW	IGHV1-69	IGHD2-15	IGHJ6	8	18	40	48
2	1.0772959870724482E-4	TGTGCGAGAGTTTCCGGGGCTTCGTATAGCAGTGGCTGGTACTACTACTACTACTACATGGACGTCTGG	CARVSGASYSSGWYYYYYYMDVW	IGHV4-34	IGHD6-19	IGHJ6	9	23	38	39
2	1.0772959870724482E-4	TGTGCGAGAGTCGGGCCTCTTTCTTACTTTGATTCTCGTGGTCACCTTCACCCCCCGTTCGACCCCTGG	CARVGPLSYFDSRGHLHPPFDPW	IGHV3-53	IGHD3-22	IGHJ5	9	23	32	56
2	1.0772959870724482E-4	TGTGCGAGAGTCAGTGTATTGGATAGCAGCAGCTGGTACGAGAACTACTACTACTACATGGACGTCTGG	CARVSVLDSSSWYENYYYYMDVW	IGHV1-8	IGHD6-13	IGHJ6	9	22	39	43
2	1.0772959870724482E-4	TGTGCGAGAGTAGGGTGGGGGTACGATTTTTGGAGTGGTTATTACGGAAGCAACTGGTTCGACCCCTGG	CARVGWGYDFWSGYYGSNWFDPW	IGHV4-34	IGHD3-3	IGHJ5	9	21	43	50
2	1.0772959870724482E-4	TGTGCGAGAGTAATGACCCACCAGGGGTATTACTATGATAGTAGTGGTTATTGCCACTTTGACTACTGG	CARVMTHQGYYYDSSGYCHFDYW	IGHV1-18	IGHD3-22	IGHJ4	9	26	51	55
2	1.0772959870724482E-4	TGTGCGAGAGCCTCGGAATACGATTTTTGGAGTGGTTATTCTCGGGATCATGATGCTTTTGATATCTGG	CARASEYDFWSGYSRDHDAFDIW	IGHV1-2	IGHD3-3	IGHJ3	9	18	39	46
2	1.0772959870724482E-4	TGTGCGAGAGCCCGAGGGGTTTCTTTATTTGGAGTGGTTGTCCCCGGGTCCTACTACTTTGACTACTGG	CARARGVSLFGVVVPGSYYFDYW	IGHV3-21	IGHD3-3	IGHJ4	9	27	38	51
2	1.0772959870724482E-4	TGTGCGAGAGCGGCTGATATTGTGGTGGTGATTGCTGGAGGGGGGCACAGGGGTGCTTTTGATATCTGG	CARAADIVVVIAGGGHRGAFDIW	IGHV1-18	IGHD2-21	IGHJ3	9	16	35	53
2	1.0772959870724482E-4	TGTGCGAGAGCGGGAATTACGATTTTTGGAGTGGTTACTCTCTACTACTACTACTACATGGACGTCTGG	CARAGITIFGVVTLYYYYYMDVW	IGHV1-46	IGHD3-3	IGHJ6	9	15	36	41
2	1.0772959870724482E-4	TGTGCGAGAGCACCTCCCGCGTACGATTTTTGGAGTGGTTCAACCGCGGGCGGTGAATTTGACTACTGG	CARAPPAYDFWSGSTAGGEFDYW	IGHV4-31	IGHD3-3	IGHJ4	9	21	39	57
2	1.0772959870724482E-4	TGTGCGAGAGCAGGGACCGGCGATTACTATGATAGTAGTGGTTATTACCACTGGTACTTCGATCTCTGG	CARAGTGDYYDSSGYYHWYFDLW	IGHV1-46	IGHD3-22	IGHJ2	9	22	47	49
2	1.0772959870724482E-4	TGTGCGAGAGGCCTGGGGTTACGATTTTTGGAGTGGTTATTATACTCTTATGATGCTTTTGATATCTGG	CARGLGLRFLEWLLYSYDAFDIW	IGHV1-8	IGHD3-3	IGHJ3	13	18	44	49
2	1.0772959870724482E-4	TGTGCGAGAGGCCGGAGAAGTGTTGTACTGATGGTGTACAGTTTGTCGCACAACTGGTTCGACCCCTGG	CARGRRSVVLMVYSLSHNWFDPW	IGHV1-8	IGHD2-8	IGHJ5	12	22	37	49
2	1.0772959870724482E-4	TGTGCGAGAGGGTATGATAGCAGTGGCTGGTACGTCATTCAACACCGGAATGATGCTTTTGATATCTGG	CARGYDSSGWYVIQHRNDAFDIW	IGHV4-4	IGHD6-19	IGHJ3	9	16	34	49
2	1.0772959870724482E-4	TGTGCGAGAGGGGGAGGTCCCTGGGATACATCTATGGAATACTACTACTACTATTACATGGACGTCTGG	CARGGGPWDTSMEYYYYYYMDVW	IGHV1-8	IGHD5-18	IGHJ6	10	23	36	39
2	1.0772959870724482E-4	TGTGCGAGAGATTCTGCCTCGTATTACTATGATAGTAGTGGTTACAGAACCGATGCTTTTGATATCTGG	CARDSASYYYDSSGYRTDAFDIW	IGHV4-4	IGHD3-22	IGHJ3	11	19	43	51
2	1.0772959870724482E-4	TGTGCGAGAGATCCGGTTACGATTTTTGGAGTGGTTATTATGGATTATGACAAAGCTTTTGATATCTGG	CARDPVTIFGVVIMDYDKAFDIW	IGHV4-31	IGHD3-3	IGHJ3	12	16	40	54
2	1.0772959870724482E-4	TGTGCGAGAGATCGCTTGGGGCTGCTTGCAGTACCTGGCAACTACTTCTACTACTACATGGACGTCTGG	CARDRLGLLAVPGNYFYYYMDVW	IGHV4-4	IGHD2-15	IGHJ6	12	20	25	40
2	1.0772959870724482E-4	TGTGCGAGAGATCGGCGGATACTGGGGGGGTTTACAGCTATGGTTATAGTGGGTCCTTTTGACTACTGG	CARDRRILGGFTAMVIVGPFDYW	IGHV3-20	IGHD5-18	IGHJ4	12	32	45	57
2	1.0772959870724482E-4	TGTGCGAGAGATCAGGGGGGATACAGCTATGGTTACGTAACATACTACTACTACTACATGGACGTCTGG	CARDQGGYSYGYVTYYYYYMDVW	IGHV4-31	IGHD5-18	IGHJ6	12	18	40	42
2	1.0772959870724482E-4	TGTGCGAGAGATAGGAGGGATACAGCTATGGCCGGGTCGGCGTTGTGGTACTACTACATGGACGTCTGG	CARDRRDTAMAGSALWYYYMDVW	IGHV4-4	IGHD5-18	IGHJ6	11	17	30	48
2	1.0772959870724482E-4	TGTGCGAGAGAGAGCTTAGGAGGGGATCCCAAGGTCGAGGAGTACTACTACTACTACATGGACGTCTGG	CARESLGGDPKVEEYYYYYMDVW	IGHV3-21	IGHD7-27	IGHJ6	10	21	29	42
2	1.0772959870724482E-4	TGTGCGAAGGAGATCCACAATTACGATTTTGGGAGTGCTTCCTATCTAAATGATGCTTTTGATATCTGG	CAKEIHNYDFGSASYLNDAFDIW	IGHV3-9	IGHD3-3	IGHJ3	4	19	36	49
2	1.0772959870724482E-4	TGTGCGAAATCCGCGAATTACGATTTTTGGAGTGGTTACCTTGCCCCCTCTTACTACTTTGACTACTGG	CAKSANYDFWSGYLAPSYYFDYW	IGHV3-23	IGHD3-3	IGHJ4	8	16	37	51
2	1.0772959870724482E-4	TGTGCGAAAGTTGGGGACTACAGCGGCCTTCTCAGCGATTACTACCACTACTACTACATGGACGCCTGG	CAKVGDYSGLLSDYYHYYYMDAW	IGHV3-23	IGHD4-11	IGHJ6	9	15	22	37
2	1.0772959870724482E-4	TGTGCGAAAGTGGCCCTTGCTAATGGCAAGGATTTTTGGAGTGGTTTGCTCTACTACTTTGACTACTGG	CAKVALANGKDFWSGLLYYFDYW	IGHV3-64	IGHD3-3	IGHJ4	6	30	45	51
2	1.0772959870724482E-4	TGTGCGAAAGATCTTTCATATGGGGGTGTAGTAGTACCAGCTGCTATGCCGGAGACTTTTGGCTACTGG	CAKDLSYGGVVVPAAMPETFGYW	IGHV3-23	IGHD2-2	IGHJ4	16	26	51	57
2	1.0772959870724482E-4	TGTGCGAAAGATCTGTTTGAAGGCCGATGGTTCGGGGAGATACCATTGGGGGGGTTCGGCTCGAACTGG	CAKDLFEGRWFGEIPLGGFGSNW	IGHV3-30	IGHD3-10	IGHJ4	13	26	38	64
2	1.0772959870724482E-4	TGTGCGAAAGATCGAGGGGGATACTATGATAGTAGTGGTTATTACCCCGGCGGGGACTTCCAGCACTGG	CAKDRGGYYDSSGYYPGGDFQHW	IGHV3-23	IGHD3-22	IGHJ1	12	21	44	55
2	1.0772959870724482E-4	TGTGCGAAAGATGGCTGGAACGTATTACTATGGTTCGGGGAGTTATCCGACTACTACATGGACGTCTGG	CAKDGWNVLLWFGELSDYYMDVW	IGHV3-30	IGHD3-10	IGHJ6	11	19	45	49
2	1.0772959870724482E-4	TGTGCAACAGATAGCCCGTATTACGATTTTTGGAGTGGTTATACTGGGTTTTACTACTTTGACTACTGG	CATDSPYYDFWSGYTGFYYFDYW	IGHV1-24	IGHD3-3	IGHJ4	11	16	41	51
2	1.0772959870724482E-4	TGTGCAAAAGATCTAGACTCCCTATATTTCCATGATTCGGGGAGATACCCGCCCGCCTTCGACCCCTGG	CAKDLDSLYFHDSGRYPPAFDPW	IGHV1-69-2	IGHD3-10	IGHJ5	13	24	43	57
2	1.0772959870724482E-4	TGTACCACAGAAAGCGTATTACGATTTTTGGAGTGGGATCTCTCGCGTCCGTACTACTTTGACTACTGG	CTTESVLRFLEWDLSRPYYFDYW	IGHV3-15	IGHD3-3	IGHJ4	10	14	35	50
2	1.0772959870724482E-4	TGTACGAGAGTCGGGCCTCTTTCTTACTTTGATTCTCGTGGTCACCTTCACCCCCCGTTCGACCCCTGG	CTRVGPLSYFDSRGHLHPPFDPW	IGHV3-53	IGHD3-22	IGHJ5	9	23	32	56
2	1.0772959870724482E-4	TCTCCACGGATGGTCCTTGGGATGGGCCTCTTTTACAGCAGCAGTTGGTACGAAATTGATCACTGG	SPRMVLGMGLFYSSSWYEIDHW	IGHV2-26	IGHD6-13	IGHJ4	10	36	51	61
2	1.0772959870724482E-4	TGTGTGAGGGTGGGGATTATAGTAGTGCCGGCTGTTGTTGAGTATTACTACTACATGGACGTCTGG	CVRVGIIVVPAVVEYYYYMDVW	IGHV3-21	IGHD2-2	IGHJ6	7	15	33	45
2	1.0772959870724482E-4	TGTGTGAGGGGGGTTGGTCCTCTGGGATACTGCAGTGTGACCAGTTGCACCCCCTTTGACTACTGG	CVRGVGPLGYCSVTSCTPFDYW	IGHV3-20	IGHD1-1	IGHJ4	7	40	50	53
2	1.0772959870724482E-4	TGTGTGAGGGGGGTTGGTCCTCTGGGATACTGCAGTGTGACCAGTTGCACCCCCTTTGACTACTGG	CVRGVGPLGYCSVTSCTPFDYW	IGHV3-48	IGHD1-1	IGHJ4	7	40	50	53
2	1.0772959870724482E-4	TGTGTGAGGGGGGTTGGTCCTCTGGGATACTGCAGTGTGACCAGTTGCACCCCCTTTGACTACTGG	CVRGVGPLGYCSVTSCTPFDYW	IGHV5-78	IGHD1-1	IGHJ4	7	40	50	53
2	1.0772959870724482E-4	TGTGTGAGAGATTGGGATAGTAGTGGTTATTACTACGGGTACTACTACTACTACATGGACGTCTGG	CVRDWDSSGYYYGYYYYYMDVW	IGHV7-4-1	IGHD3-22	IGHJ6	11	15	36	39
2	1.0772959870724482E-4	TGTGTGAGAGATAGGTATTACGATATTGAGACTGGTTGGGACCACTACTACTACATGGACGTCTGG	CVRDRYYDIETGWDHYYYMDVW	IGHV1-46	IGHD3-9	IGHJ6	11	14	36	43
2	1.0772959870724482E-4	TGTGTGAAAGACCAAAGTTGTACTCATGGTATATGTCATTGGAGAGGGGACTACATGGACGTCTGG	CVKDQSCTHGICHWRGDYMDVW	IGHV3-23	IGHD2-8	IGHJ6	10	17	34	49
2	1.0772959870724482E-4	TGTGCTCGGATGGTCCTTGGGATGGGCCTCTTTTACAGCAGCAGCTGGTACGAACTTGACCACTGG	CARMVLGMGLFYSSSWYELDHW	IGHV2-26	IGHD6-13	IGHJ4	10	36	51	55
2	1.0772959870724482E-4	TGTGCCCGGATGGTCCTTGGGATGGGCCTCTTTTACAGCAACAGCTGGTACGACATTGACCACTGG	CARMVLGMGLFYSNSWYDIDHW	IGHV2-26	IGHD6-13	IGHJ4	10	36	46	47
2	1.0772959870724482E-4	TGTGCCAGAGATAGGTATTACGATATTTTGACTGGTTGGGACCACTACTACTACATGGACGTCTGG	CARDRYYDILTGWDHYYYMDVW	IGHV1-46	IGHD3-9	IGHJ6	11	14	36	43
2	1.0772959870724482E-4	TGTGCCAGAGATAGGTATTACGACACTTTGACTGGTTGGGACCACTACTACTACATGGACGTCTGG	CARDRYYDTLTGWDHYYYMDVW	IGHV1-18	IGHD3-9	IGHJ6	11	14	36	43
2	1.0772959870724482E-4	TGTGCCAGAGAGGCGGTAGCAGTGGCTGGTATCTGGGACTACTACTACTACTACATGGACGTCTGG	CAREAVAVAGIWDYYYYYMDVW	IGHV4-30-2	IGHD6-19	IGHJ6	10	16	30	37
2	1.0772959870724482E-4	TGTGCGCGGATGGTCCTTGGCATGGGCCTCTTTTACAGCAGCAGCTGGTACGAAATTGACCACTGG	CARMVLGMGLFYSSSWYEIDHW	IGHV2-26	IGHD6-13	IGHJ4	10	36	51	55
2	1.0772959870724482E-4	TGTGCGCGGATGGTCCTTGGGATGGGCCTCTTTTACAGCACCAGCTGGTACGAAATTGACCACTGG	CARMVLGMGLFYSTSWYEIDHW	IGHV2-26	IGHD6-13	IGHJ4	10	36	51	55
2	1.0772959870724482E-4	TGTGCGCGGATGGTCCTTGGACTGGGCCTCTTTTATAGCACTACCTGGTACGAAATTGACCACTGG	CARMVLGLGLFYSTTWYEIDHW	IGHV2-26	IGHD6-13	IGHJ1	10	33	51	60
2	1.0772959870724482E-4	TGTGCGAGTGGGGCGGGATTTTTGGAGTGGTCGCCCCTGGGCGGGGCTAACTGGTTCGACCCCTGG	CASGAGFLEWSPLGGANWFDPW	IGHV4-39	IGHD3-3	IGHJ5	7	16	30	48
2	1.0772959870724482E-4	TGTGCGAGCCTGATAGCAGCTCGTCCGTCAGGCGGTTCGTACTACTACTACTACATGGACGTCTGG	CASLIAARPSGGSYYYYYMDVW	IGHV4-4	IGHD6-6	IGHJ6	7	12	26	39
2	1.0772959870724482E-4	TGTGCGAGCCGGGGGTATAGCAGCTCGAATATCGACCGATACTACTACTACTACATGGACGTCTGG	CASRGYSSSNIDRYYYYYMDVW	IGHV1-2	IGHD6-6	IGHJ6	7	14	26	39
2	1.0772959870724482E-4	TGTGCGAGCGTAGACACCAGATTACTATGGTTCGGGGAGTTATTTCGGAGCTACTTTGACTACTGG	CASVDTRLLWFGELFRSYFDYW	IGHV4-4	IGHD3-10	IGHJ4	7	20	43	50
2	1.0772959870724482E-4	TGTGCGAGGGCTGGATGGACATATTGTGGTGGTGACTGCTACACCGGTGGTGCTTTTGATATCTGG	CARAGWTYCGGDCYTGGAFDIW	IGHV1-69	IGHD2-21	IGHJ3	7	19	40	50
2	1.0772959870724482E-4	TGTGCGAGGGGGGTTGGTCCTCTGGGATATTGCAGTGTGACCAGTTGCACCCCCTTTGACTACTGG	CARGVGPLGYCSVTSCTPFDYW	IGHV3-20	IGHD2-15	IGHJ4	7	24	36	53
2	1.0772959870724482E-4	TGTGCGAGGGGGGTTGGTCCTCTAGGATATTGCAGTGTGACCAGTTGTACCCCCTTTGACTACTGG	CARGVGPLGYCSVTSCTPFDYW	IGHV3-20	IGHD2-15	IGHJ4	7	21	36	53
2	1.0772959870724482E-4	TGTGCGAGGGGAAAACGAAGGGGCTACTATGAGAGTAGCGGTAACAATGATGCTTTGGATATCTGG	CARGKRRGYYESSGNNDALDIW	IGHV1-67	IGHD3-22	IGHJ3	7	24	41	46
2	1.0772959870724482E-4	TGTGCGAGATCCTCTCGAGGGGAGGGTGGACGCGACTATGGCCGACGAGGATGCCTTGACCGCTGG	CARSSRGEGGRDYGRRGCLDRW	IGHV3-21	IGHD3-10	IGHJ5	8	34	40	57
2	1.0772959870724482E-4	TGTGCGAGAGTCGCCAACCCGACGTATTACGATTTTTGGAGTGGTCCTGATGCTTTTGATATCTGG	CARVANPTYYDFWSGPDAFDIW	IGHV3-21	IGHD3-3	IGHJ3	9	21	44	47
2	1.0772959870724482E-4	TGTGCGAGAGTGACCTGTATTACGATTTTTGGAGTGGTTACCGACCCCTACTACTTTGACTACTGG	CARVTCITIFGVVTDPYYFDYW	IGHV4-4	IGHD3-3	IGHJ4	9	16	39	48
2	1.0772959870724482E-4	TGTGCGAGAGTATTTCGCCGAGGGGGTACGATTTTTGGAGTGGCCCTGTACTACTTTGACTACTGG	CARVFRRGGTIFGVALYYFDYW	IGHV4-31	IGHD3-3	IGHJ4	9	26	42	47
2	1.0772959870724482E-4	TGTGCGAGAGCTTTCCGGGGGGCATCTCGCCCCGAAAACTACTACTACTACTACATGGACGTCTGG	CARAFRGASRPENYYYYYMDVW	IGHV3-21	IGHD3-10	IGHJ6	9	29	35	37
2	1.0772959870724482E-4	TGTGCGAGAGCTCCTCTCGTTGGGAGCTACTACTATCTCTACTACTACTACTACATGGACGTCTGG	CARAPLVGSYYYLYYYYYMDVW	IGHV3-20	IGHD1-26	IGHJ6	18	20	32	38
2	1.0772959870724482E-4	TGTGCGAGAGCGTATTGTAGTGCTACCAACTGCTATAGACCCTACCACTACTACATGGACGTCTGG	CARAYCSATNCYRPYHYYMDVW	IGHV4-4	IGHD2-2	IGHJ6	9	12	35	41
2	1.0772959870724482E-4	TGTGCGAGAGCGCGGCCATACTACGGTGACTACGTTTATTACTACTACTACTACATGGACGTCTGG	CARARPYYGDYVYYYYYYMDVW	IGHV4-34	IGHD4-17	IGHJ6	9	19	34	35
2	1.0772959870724482E-4	TGTGCGAGAGCAGGCTGGGGCAGTGGCCCCTCAGGAGACTACTACTACTACTACATGGACGTCTGG	CARAGWGSGPSGDYYYYYMDVW	IGHV1-69	IGHD6-19	IGHJ6	9	19	26	37
2	1.0772959870724482E-4	TGTGCGAGAGGTGGTGTAGTAGTACCAGCTGCTATAGGCGATAGGGGTGATGCTTTTGATATCTGG	CARGGVVVPAAIGDRGDAFDIW	IGHV1-8	IGHD2-2	IGHJ3	10	14	34	47
2	1.0772959870724482E-4	TGTGCGAGAGGCCCCGAGTATTACGATTTTTGGAGTGGTTATTCCACTGCTGCTTTTGATATCTGG	CARGPEYYDFWSGYSTAAFDIW	IGHV4-59	IGHD3-3	IGHJ3	9	17	42	50
2	1.0772959870724482E-4	TGTGCGAGAGGCGAACGGTATTACGATTTTTGGAGTGGTTACTCTGCTGAATACTTCCACCACTGG	CARGERYYDFWSGYSAEYFHHW	IGHV1-68	IGHD3-3	IGHJ1	8	17	40	45
2	1.0772959870724482E-4	TGTGCGAGAGGCGAACGATATTACGATTTTTGGATTGATTACTCTGCTGAATATTTCCTCCACTGG	CARGERYYDFWIDYSAEYFLHW	IGHV1-8	IGHD3-3	IGHJ1	11	18	40	45
2	1.0772959870724482E-4	TGTGCGAGAGGGGTTGGTCCTCTGGGATATTGCAGTGTGACCAGTTGCACCCCCTTTGACTACTGG	CARGVGPLGYCSVTSCTPFDYW	IGHV3-20	IGHD2-15	IGHJ4	9	24	36	53
2	1.0772959870724482E-4	TGTGCGAGAGGGGGCTGGACTGGTTCGGGGAGTCCAAACTACTACTACTACTACATGGACGTCTGG	CARGGWTGSGSPNYYYYYMDVW	IGHV1-8	IGHD3-10	IGHJ6	10	20	32	37
2	1.0772959870724482E-4	TGTGCGAGAGGGGGCGGAAGATGGGCAGCAGCTGGTCACTACTACTACTACTACATGGACGTCTGG	CARGGGRWAAAGHYYYYYMDVW	IGHV1-8	IGHD6-13	IGHJ6	10	24	35	37
2	1.0772959870724482E-4	TGTGCGAGAGGGGGGTGGACCCGGGCCTCTGGGCATTACTACTACTACTATTACATGGACGTCTGG	CARGGWTRASGHYYYYYYMDVW	IGHV1-69D	IGHD6-13	IGHJ6	9	18	24	34
2	1.0772959870724482E-4	TGTGCGAGAGATTGGGAAGGATATTGTAGTAGTACCAGCTGCTACCACGGGGGCTTTGACTACTGG	CARDWEGYCSSTSCYHGGFDYW	IGHV4-31	IGHD2-2	IGHJ4	11	17	43	53
2	1.0772959870724482E-4	TGTGCGAGAGATCTTGACGAGTCTTACTATGATAGTAGTGGTTATTTCTCCCAATTTGACTCCTGG	CARDLDESYYDSSGYFSQFDSW	IGHV4-31	IGHD3-22	IGHJ4	13	23	45	54
2	1.0772959870724482E-4	TGTGCGAGAGATCAGGATACAGTAACTACAACCGTGGGGTACTACTACTACTACATGGACGTCTGG	CARDQDTVTTTVGYYYYYMDVW	IGHV7-4-1	IGHD4-11	IGHJ6	12	17	28	39
2	1.0772959870724482E-4	TGTGCGAGAGATCAATCGGGTGGGAGCTACTACCAGGGTAACTACTACTACTACATGGACGTCTGG	CARDQSGGSYYQGNYYYYMDVW	IGHV7-4-1	IGHD1-26	IGHJ6	12	19	32	40
2	1.0772959870724482E-4	TGTGCGAGAGATCAAGTGATTTTTGGAGTGGCCCAAGGGACCGGGGACAACTGGTTCGACCCCTGG	CARDQVIFGVAQGTGDNWFDPW	IGHV1-46	IGHD3-3	IGHJ5	12	17	30	46
2	1.0772959870724482E-4	TGTGCGAGAGATGTGAGTGGCTACGATTTGAGGGGGTACTACTACTACTACTACATGGACGTCTGG	CARDVSGYDLRGYYYYYYMDVW	IGHV7-4-1	IGHD5-12	IGHJ6	11	15	27	36
2	1.0772959870724482E-4	TGTGCGAGAGATGGCAGCTATGGTCATATCGCATATTACTACTACTACTACTACATGGACGTCTGG	CARDGSYGHIAYYYYYYYMDVW	IGHV7-4-1	IGHD5-18	IGHJ6	11	14	23	32
2	1.0772959870724482E-4	TGTGCGAGAGATAACATTCATTACTACGATACAAATGCTTATCGAGAAGAGGCTTTTGATTTCTGG	CARDNIHYYDTNAYREEAFDFW	IGHV4-4	IGHD3-22	IGHJ3	11	19	27	51
2	1.0772959870724482E-4	TGTGCGAGAGATAAGGACGATTTTTGGAGTGGTTATGAGTACTACTACTACTACATGGACGTCTGG	CARDKDDFWSGYEYYYYYMDVW	IGHV7-4-1	IGHD3-3	IGHJ6	11	16	35	39
2	1.0772959870724482E-4	TGTGCGAGAGACGTTAGGAAGACGATTTTTGGAGTGGTTATTAACGGAGGCTGGTTCGACCCCTGG	CARDVRKTIFGVVINGGWFDPW	IGHV3-53	IGHD3-3	IGHJ5	10	21	42	50
2	1.0772959870724482E-4	TGTGCGAGAGAGTATTACTATGATAGTAGTGGTCCAATAGGGGGAGTGTACTACTTTGACTACTGG	CAREYYYDSSGPIGGVYYFDYW	IGHV3-53	IGHD3-22	IGHJ4	10	11	32	47
2	1.0772959870724482E-4	TGTGCGAGAGAGCCGACATATTACGATTTTTCGACTGGTTCCCAAAGTTTCAAGTTTGACTTCTGG	CAREPTYYDFSTGSQSFKFDFW	IGHV4-4	IGHD3-3	IGHJ4	10	18	39	54
2	1.0772959870724482E-4	TGTGCGAGAATCTATTACTATGGTCCGGGGACTTTTTGGGGCCATAAATACTACATGGACGTCTGG	CARIYYYGPGTFWGHKYYMDVW	IGHV4-4	IGHD3-10	IGHJ6	8	12	30	48
2	1.0772959870724482E-4	TGTGCGAGAAGGGGTGTTTTTGACTGGTTATTTCCCCAGGACTACTACTACTACATGGACGTCTGG	CARRGVFDWLFPQDYYYYMDVW	IGHV1-69	IGHD3-9	IGHJ6	8	17	31	40
2	1.0772959870724482E-4	TGTGCGAGAAGGGGTGTTTTTGACTGGTTATTTCCCCAGGACTACTACTACTACATGGACGTCTGG	CARRGVFDWLFPQDYYYYMDVW	IGHV1-8	IGHD3-9	IGHJ6	8	17	31	40
2	1.0772959870724482E-4	TGTGCGAGAAGGGGTGTTTTTGACTGGTTATTTCCCCAGGACTACTACTACTACATGGACGTCTGG	CARRGVFDWLFPQDYYYYMDVW	IGHV4-28	IGHD3-9	IGHJ6	9	17	31	40
2	1.0772959870724482E-4	TGTGCGAGAAGGAAAGGTAGCAGTGGCTGGTACCCCGGGCACGATCATGATGCTTTTGATATCTGG	CARRKGSSGWYPGHDHDAFDIW	IGHV4-28	IGHD6-19	IGHJ3	9	17	32	43
2	1.0772959870724482E-4	TGTGCGAGAAGACGTGGATACAGCTATGGTTGGGACGAAGACTACTACTACTACATGGACGTCTGG	CARRRGYSYGWDEDYYYYMDVW	IGHV1-46	IGHD5-18	IGHJ6	8	11	30	40
2	1.0772959870724482E-4	TGTGCGAAGAGTGGGGGTCGTAGAGATGGCTACAATTATTGGTATTTCTACCACATGGACGTCTGG	CAKSGGRRDGYNYWYFYHMDVW	IGHV3-21	IGHD5-24	IGHJ6	6	18	37	47
2	1.0772959870724482E-4	TGTGCGAAAGCTCGACGTAGTGGCTACGATTGGAGGGCATACTACTACTACTACATGGACGTCTGG	CAKARRSGYDWRAYYYYYMDVW	IGHV4-39	IGHD5-12	IGHJ6	6	17	30	39
2	1.0772959870724482E-4	TGTGCGAAAGGAGCCCCGCCCCCCATCTTACGATATTTTGACTGGTTATCCCACATGGACGTCTGG	CAKGAPPPILRYFDWLSHMDVW	IGHV3-23	IGHD3-9	IGHJ6	9	27	48	52
2	1.0772959870724482E-4	TGTGCGAAAGATCACACTCCCCTATACGATTTTTGGAGTGGCTCCCCTCCAGGTTCCGACTACTGG	CAKDHTPLYDFWSGSPPGSDYW	IGHV3-60	IGHD3-3	IGHJ4	12	24	40	57
2	1.0772959870724482E-4	TGTGCATGGATGGTGTTAGAGCCGGGCCTCTTTTATACCAGCTTCTCGTACGGTATTGACTACTGG	CAWMVLEPGLFYTSFSYGIDYW	IGHV2-26	IGHD2-2	IGHJ4	10	35	42	55
2	1.0772959870724482E-4	TGTGCACGCATGGTCCTTGGGATGGGCCTCTTCTACACTAGTAGCTGGTACGAAATAGACCACTGG	CARMVLGMGLFYTSSWYEIDHW	IGHV2-26	IGHD6-13	IGHJ1	7	42	51	60
2	1.0772959870724482E-4	TGTGCACGCATGGTGTTAGAGCCGGGCCTCTTTTATACCAGCTTCTCGTATGGGATTGACTACTGG	CARMVLEPGLFYTSFSYGIDYW	IGHV2-5	IGHD2-2	IGHJ4	6	35	42	55
2	1.0772959870724482E-4	TGTGCACGCATGGTGTTAGAGCCGGGCCTCTTTTATACCAGCTTCTGGTACGAAATTGACTACTGG	CARMVLEPGLFYTSFWYEIDYW	IGHV2-26	IGHD6-13	IGHJ4	7	33	51	55
2	1.0772959870724482E-4	TGTGCACGGGGATACAGCTATGGTTACGACAGGCCCTACTTCTACTACTTCTACATGGACGTCTGG	CARGYSYGYDRPYFYYFYMDVW	IGHV2-26	IGHD5-18	IGHJ6	8	9	27	36
2	1.0772959870724482E-4	TGTGCACGGATGGTCCTTGGCTTGGGCCTCTTTTACAGCAGCACCTGGTACGAAATTGACCACTGG	CARMVLGLGLFYSSTWYEIDHW	IGHV2-26	IGHD6-13	IGHJ4	10	36	51	55
2	1.0772959870724482E-4	TGTGCACGGATGGTCCTTGGCTTGGGCCTCTTTTACAGCAGCACCTGGTACGAAATAGACCACTGG	CARMVLGLGLFYSSTWYEIDHW	IGHV2-26	IGHD6-13	IGHJ4	10	36	51	57
2	1.0772959870724482E-4	TGTGCACGGATGGTCCTTGGCCTGGGCCTCTTTTATACTAGTACTTGGTACGAAATTGACCACTGG	CARMVLGLGLFYTSTWYEIDHW	IGHV2-26	IGHD6-13	IGHJ1	10	45	51	60
2	1.0772959870724482E-4	TGTGCACGGATGGTCCTTGGCCTGGGCCTCTTTTATAGCAGCTTCTGGTACGAAATTGACTACTGG	CARMVLGLGLFYSSFWYEIDYW	IGHV2-26	IGHD6-13	IGHJ4	10	33	51	55
2	1.0772959870724482E-4	TGTGCACGGATGGTCCTTGGCATGGGCCTCTTCTACAGTAGTAGCTGGTACGAAATAGACCACTGG	CARMVLGMGLFYSSSWYEIDHW	IGHV2-26	IGHD6-13	IGHJ1	10	42	51	60
2	1.0772959870724482E-4	TGTGCACGGATGGTCCTTGGGATGGGCCTCTTTTATAGCAGTTCCTGGTACGAAATTGACCACTGG	CARMVLGMGLFYSSSWYEIDHW	IGHV2-26	IGHD6-19	IGHJ4	10	33	51	55
2	1.0772959870724482E-4	TGTGCACGGATGGTCCTTGGGATGGGCCTCTTTTATAGCAGCAGCTGGTATGAAATTGACCACTGG	CARMVLGMGLFYSSSWYEIDHW	IGHV2-26	IGHD6-13	IGHJ4	10	33	49	55
2	1.0772959870724482E-4	TGTGCACGGATGGTCCTTGGGATGGGCCTCTTTTACACCAGCAGCTGGTACGATATTGACCACTGG	CARMVLGMGLFYTSSWYDIDHW	IGHV2-26	IGHD6-13	IGHJ1	10	38	51	60
2	1.0772959870724482E-4	TGTGCACGGATGGTCCTTGGGATGGGCCTCTTTTACAGCAGTAGTTGGTACGAAATTGACCACTGG	CARMVLGMGLFYSSSWYEIDHW	IGHV2-26	IGHD6-13	IGHJ5	10	36	51	57
2	1.0772959870724482E-4	TGTGCACGGATGGTCCTTGGGATGGGCCTCTTTTACAGCAGCAGCTGGTACGAGCTTGACCACTGG	CARMVLGMGLFYSSSWYELDHW	IGHV2-26	IGHD6-13	IGHJ4	10	36	51	55
2	1.0772959870724482E-4	TGTGCACGGATGGTCCTTGGGATGGGCCTCTTTTACAGCAGCAGCTGGTACGAAATTGATCACTGG	CARMVLGMGLFYSSSWYEIDHW	IGHV2-26	IGHD6-13	IGHJ1	10	36	51	60
2	1.0772959870724482E-4	TGTGCACGGATGGTCCTTGGGATGGGCCTCTTTTACAGCAGCAGCTGGTACGAAATTGACCACTGG	CARMVLGMGLFYSSSWYEIDHW	IGHV2-10	IGHD6-13	IGHJ4	9	36	51	55
2	1.0772959870724482E-4	TGTGCACGGATGGTCCTTGGGATGGGCCTCTTTTACAGCAGCAGCTGGTACGAAATAGACCACTGG	CARMVLGMGLFYSSSWYEIDHW	IGHV2-26	IGHD6-13	IGHJ1	10	36	51	60
2	1.0772959870724482E-4	TGTGCACGGATGGTCCTTGGGATGGGCCTCTTCTACACTAGTAGCTGGTACGAAATAGACTACTGG	CARMVLGMGLFYTSSWYEIDYW	IGHV2-26	IGHD6-13	IGHJ4	10	42	51	57
2	1.0772959870724482E-4	TGTGCACGGATGGTCCTTGGGATGGGCCTCTTCTACAGTAGGAGCTGGTACGAAATAGACCACTGG	CARMVLGMGLFYSRSWYEIDHW	IGHV2-26	IGHD6-13	IGHJ1	10	42	51	60
2	1.0772959870724482E-4	TGTGCACGGATGGTCCTTGGACTGGGCCTCTTTTATAGCACTACCTGGTACGAAATTGACCACTGG	CARMVLGLGLFYSTTWYEIDHW	IGHV2-26	IGHD6-13	IGHJ1	10	33	51	60
2	1.0772959870724482E-4	TGTGCACGGATGGTCCTTGGACTGGGCCTCTTTTATAGCAGTACCTGGTACGAAATCGACCACTGG	CARMVLGLGLFYSSTWYEIDHW	IGHV2-26	IGHD6-13	IGHJ1	10	33	51	60
2	1.0772959870724482E-4	TGTGCACGGATGGTCCTTGGAATGGGCCTCTTTTACACCACCAGCTGGTACGAAATTGACCACTGG	CARMVLGMGLFYTTSWYEIDHW	IGHV2-26	IGHD6-13	IGHJ1	10	41	51	60
2	1.0772959870724482E-4	TGTGCACGGATGGTCCTTGGAATGGGCCTCTTCTACAGTAGGAGCTGGTACGAAATAGACCACTGG	CARMVLGMGLFYSRSWYEIDHW	IGHV2-26	IGHD6-13	IGHJ4	10	42	51	57
2	1.0772959870724482E-4	TGTGCACGGATGGTCCTAGAGCCGGGCCTCTTTTACACCAGCAGCTGGTACGAAATTGACCACTGG	CARMVLEPGLFYTSSWYEIDHW	IGHV2-26	IGHD6-13	IGHJ4	10	38	51	55
2	1.0772959870724482E-4	TGTGCACGGATGGTGTTGGAGCCGGGCCTCTTTTACACCACCAGCTGGTACGAAATTGACCACTGG	CARMVLEPGLFYTTSWYEIDHW	IGHV2-26	IGHD6-13	IGHJ4	10	41	51	55
2	1.0772959870724482E-4	TGTGCACGGATGGTGTTGGAGCCGGGCCTCTTTTACACCAGCTTCTCGTACGAAATTGACTACTGG	CARMVLEPGLFYTSFSYEIDYW	IGHV2-26	IGHD2-2	IGHJ4	10	36	42	55
2	1.0772959870724482E-4	TGTGCACGGATGGTGTTAGAGCCGGGCCTCCTTTATACCAGCTTCTCGTACGGTATTGATTACTGG	CARMVLEPGLLYTSFSYGIDYW	IGHV2-26	IGHD2-2	IGHJ4	10	35	42	55
2	1.0772959870724482E-4	TGTGCACGGATGGTGCTTGGGATGGGCCTCTTCTACACTAGTAGCTGGTACGAAATAGACCACTGG	CARMVLGMGLFYTSSWYEIDHW	IGHV2-26	IGHD6-13	IGHJ4	10	42	51	57
2	1.0772959870724482E-4	TGTGCACGGATGGTGCTCCGGCCGGGCCTCTTTTATACCAGCTTCTCGTATGGAATTGACTACTGG	CARMVLRPGLFYTSFSYGIDYW	IGHV2-26	IGHD2-2	IGHJ4	10	35	42	55
2	1.0772959870724482E-4	TGTGCACGGATGGTGCTGGAGCCGGGCCTCTTTTACACCAGCAGCTGGTACGAAATTGACCACTGG	CARMVLEPGLFYTSSWYEIDHW	IGHV2-26	IGHD6-13	IGHJ4	10	38	51	55
2	1.0772959870724482E-4	TGTGCACGGATGGTGCTGGAGCCGGGCCTCTTTTACAGCAGCAGCTGGTACGAACTTGACCACTGG	CARMVLEPGLFYSSSWYELDHW	IGHV2-26	IGHD6-13	IGHJ4	10	36	51	55
2	1.0772959870724482E-4	TGTGCACGGATGGTGCTAGGGACGGGCCTCTTTTACACCAGCTTCTGGTACGAGATTGACTACTGG	CARMVLGTGLFYTSFWYEIDYW	IGHV2-26	IGHD6-13	IGHJ4	10	44	51	55
2	1.0772959870724482E-4	TGTGCACGGATGGTGCTAGAGCCGGGCCTCTTTCACACCAGCTTCTCGTACGAGATTGACTACTGG	CARMVLEPGLFHTSFSYEIDYW	IGHV2-26	IGHD2-2	IGHJ4	10	36	42	55
2	1.0772959870724482E-4	TGTGCACGGATGGTACTTGGGATGGGCCTCTTTTATACCAGCACCTGGTACGAAATTGACCACTGG	CARMVLGMGLFYTSTWYEIDHW	IGHV2-26	IGHD6-13	IGHJ1	10	33	51	60
2	1.0772959870724482E-4	TGTGCACGGATGGTACTGGAGCCGGGCCTCCTTTATACCAGCTTCTCGTACGGTATTGACTACTGG	CARMVLEPGLLYTSFSYGIDYW	IGHV2-26	IGHD2-2	IGHJ4	10	35	42	55
2	1.0772959870724482E-4	TGTGCACGGATGGTACTAGAGCCGGGCCTCCTTTATACCAGTTTCTCGTACGGTATTGACTACTGG	CARMVLEPGLLYTSFSYGIDYW	IGHV2-26	IGHD1-20	IGHJ4	10	32	38	55
2	1.0772959870724482E-4	TGTGCACGAATGGCCCTTGGGATGGGCCTCTTTTACAGCAGCAGCTGGTACGAAATAGACCACTGG	CARMALGMGLFYSSSWYEIDHW	IGHV2-26	IGHD6-13	IGHJ4	7	36	51	57
2	1.0772959870724482E-4	TGTGCACAGATGGTCCTTGGGATGGGCCTCTTCTACACTTCTAGCTGGTACGAAATAGACCACTGG	CAQMVLGMGLFYTSSWYEIDHW	IGHV2-26	IGHD6-13	IGHJ4	10	42	51	57
2	1.0772959870724482E-4	TGTGCAACATATAGGAAATGGTTCGGGGAGTTATCGGGCTACTACTACTACTACATGGACGTCTGG	CATYRKWFGELSGYYYYYMDVW	IGHV1-24	IGHD3-10	IGHJ6	8	17	33	38
2	1.0772959870724482E-4	TGTGCAACAGATCTCATAGTGGATACAGCTATGGAAAGTGGCTACTACTACTACATGGACGTCTGG	CATDLIVDTAMESGYYYYMDVW	IGHV1-24	IGHD5-18	IGHJ6	13	18	33	41
2	1.0772959870724482E-4	TGTGCAACAGATAGGTTCGTAGCCGGCCAATTGCCAAGATGGCTACAATTTGTGTTCGACCCCTGG	CATDRFVAGQLPRWLQFVFDPW	IGHV1-24	IGHD5-24	IGHJ5	11	36	49	53
2	1.0772959870724482E-4	TGTGCAAGGGGTGTTGGCCCTCTACGATATTGCAGTGTGACCAGTTGTACCCCCTTTGACTACTGG	CARGVGPLRYCSVTSCTPFDYW	IGHV3-9	IGHD1-1	IGHJ4	6	40	50	53
2	1.0772959870724482E-4	TGTGCAAAAGAACGCCGGACTCGATTTTTGGAGTGGTTAATGACCGAAGGGGCTTTTGATATCTGG	CAKERRTRFLEWLMTEGAFDIW	IGHV3-9	IGHD3-3	IGHJ3	10	21	38	51
2	1.0772959870724482E-4	TGTACCACTTCCCTTATGGTTACCCTTGGGGGAGTTATCGTTACCCATCTAGGGGCTGACTACTGG	CTTSLMVTLGGVIVTHLGADYW	IGHV3-15	IGHD3-16	IGHJ4	7	13	42	56
2	1.0772959870724482E-4	TGTACGCGAGGCGAACGGTATTACGATTTTTGGACTGATTACTCTGCTGAATACTTCAACCACTGG	CTRGERYYDFWTDYSAEYFNHW	IGHV1-8	IGHD3-3	IGHJ1	11	17	40	45
2	1.0772959870724482E-4	TGTACGAGAGGCGAACGGTATTACGATTTTTGGACTGATTACTCTTCTGAATACTTCCGCCACTGG	CTRGERYYDFWTDYSSEYFRHW	IGHV1-8	IGHD3-3	IGHJ1	11	17	40	46
2	1.0772959870724482E-4	TGTACACGGATGGTCCTTGGGATGGGCCTCTTTTACAGCAGCAGCTGGTACGAACTTGACCACTGG	CTRMVLGMGLFYSSSWYELDHW	IGHV2-26	IGHD6-13	IGHJ4	10	36	51	55
2	1.0772959870724482E-4	TGTACACGAATGGTCCTTGGGATGGGCCTCTTTTACAGCAGCAGCTGGTACGACATTGACCACTGG	CTRMVLGMGLFYSSSWYDIDHW	IGHV2-26	IGHD6-13	IGHJ4	7	36	46	47
2	1.0772959870724482E-4	TGTACACGAATGGTCCTTGGGATGGGCCTCTTTTACAGCAGCAGCTGGTACGAACTTGACCACTGG	CTRMVLGMGLFYSSSWYELDHW	IGHV2-26	IGHD6-13	IGHJ4	7	36	51	55
2	1.0772959870724482E-4	TGTACACGAATGGTCCTTGGGATGGGCCTCTTCTACACTAGTAGCTGGTACGAAGTAGACCTCTGG	CTRMVLGMGLFYTSSWYEVDLW	IGHV2-26	IGHD6-13	IGHJ5	7	42	51	57
2	1.0772959870724482E-4	TATGCACGCATGGTGCTAGAGCCGGGCCTCTTTTATACCAGCTTCTCGTACGGAATTGACTACTGG	YARMVLEPGLFYTSFSYGIDYW	IGHV2-26	IGHD2-2	IGHJ4	7	35	42	55
2	1.0772959870724482E-4	TGTGTCACGGGAAGTTTTATTGTAATAGTCCCAATTGCCAGGTCAGATGTATTTGATATCTGG	CVTGSFIVIVPIARSDVFDIW	IGHV1-18	IGHD2-2	IGHJ3	3	17	32	51
2	1.0772959870724482E-4	TGTGTGAGAGATCCCACCCGACAAGAAACTGGAGCGACTTCACCTAAAAGCTTTGACTCCTGG	CVRDPTRQETGATSPKSFDSW	IGHV4-4	IGHD1-1	IGHJ4	12	26	37	50
2	1.0772959870724482E-4	TGTGCCAGGGGACCCCCTGCATCATATAGTGGGAGAAGTCTGGGCAACTGGTTCGACCCCTGG	CARGPPASYSGRSLGNWFDPW	IGHV4-31	IGHD1-26	IGHJ5	4	24	34	44
2	1.0772959870724482E-4	TGTGCGCGTCTGTACGGCTCTTTAATCGTGCACAGCAGCAGCCGCGATGCTTTTGATATCTGG	CARLYGSLIVHSSSRDAFDIW	IGHV1-2	IGHD6-13	IGHJ3	5	33	41	45
2	1.0772959870724482E-4	TGTGCGAGTGCTTTTTGGAGTGGTGTGCCTAAACCTTACTACTACTACTACATGGACGTCTGG	CASAFWSGVPKPYYYYYMDVW	IGHV3-21	IGHD3-3	IGHJ6	7	11	23	36
2	1.0772959870724482E-4	TGTGCGAGCCCTACCCATTGTACTAATGGTGTATGCTATACGCGGGGTGCTTTTGATATCTGG	CASPTHCTNGVCYTRGAFDIW	IGHV4-39	IGHD2-8	IGHJ3	7	16	40	47
2	1.0772959870724482E-4	TGTGCGAGCGAGATAATACTGCAACGGGGGGTGTTCCCTTATAGTACTGGGTTTAAGATCTGG	CASEIILQRGVFPYSTGFKIW	IGHV3-21	IGHD3-16	IGHJ3	7	12	18	57
2	1.0772959870724482E-4	TGTGCGAGATGGGAGGGGTACTATGAGAGTAGTGGTTATTATGAGGATGCTTTTGATATTTGG	CARWEGYYESSGYYEDAFDIW	IGHV5-51	IGHD3-22	IGHJ3	8	18	40	45
2	1.0772959870724482E-4	TGTGCGAGACGACTAGATTATTATGACAGAAGTGGTAATTACCCAGAGTATTTCCTGGAATGG	CARRLDYYDRSGNYPEYFLEW	IGHV1-18	IGHD3-22	IGHJ1	8	16	41	60
2	1.0772959870724482E-4	TGTGCGAGACATAGCAGCAGCTGGCCCGATACATACTACTACTACTACTACATGGACGTCTGG	CARHSSSWPDTYYYYYYMDVW	IGHV4-39	IGHD6-13	IGHJ6	11	12	23	33
2	1.0772959870724482E-4	TGTGCGAGAGTTGCCGGTGATAGTAGTGGTTATTTCTACATGGGAGATGCTTTTGATCTCTGG	CARVAGDSSGYFYMGDAFDLW	IGHV1-18	IGHD3-22	IGHJ3	9	17	38	45
2	1.0772959870724482E-4	TGTGCGAGAGTCAGGATCCCAACCCGTCGTACGCCACAATCGAGAGGCTGGTTCGACCCCTGG	CARVRIPTRRTPQSRGWFDPW	IGHV4-59	IGHD2-21	IGHJ5	9	33	39	47
2	1.0772959870724482E-4	TGTGCGAGAGCCGTCGGCGGGCTTTTTGGAGTGGTTAACATCGATAACTGGTTCGACCCCTGG	CARAVGGLFGVVNIDNWFDPW	IGHV7-4-1	IGHD3-3	IGHJ5	9	22	36	45
2	1.0772959870724482E-4	TGTGCGAGAGCACCTCCGATTACTATGATAGTAGTGGTTACCGGAAACTGGTTCGACCCCTGG	CARAPPITMIVVVTGNWFDPW	IGHV1-2	IGHD3-22	IGHJ5	9	18	39	45
2	1.0772959870724482E-4	TGTGCGAGAGGTCCCCCATGGTTCGGGGAGTTATTTCGCGAAAAAGATGCTTTTGATATCTGG	CARGPPWFGELFREKDAFDIW	IGHV1-8	IGHD3-10	IGHJ3	10	17	34	45
2	1.0772959870724482E-4	TGTGCGAGAGGTGTGCCTGTGTACAGGTCGTCTATCCACTACTACTACTACATGGACGTCTGG	CARGVPVYRSSIHYYYYMDVW	IGHV3-21	IGHD1-1	IGHJ6	9	19	27	37
2	1.0772959870724482E-4	TGTGCGAGAGGCCCCCAAACGTATTACGATTTTTGGAGTGGTTATTATTACTTTGACTACTGG	CARGPQTYYDFWSGYYYFDYW	IGHV4-34	IGHD3-3	IGHJ4	12	18	47	48
2	1.0772959870724482E-4	TGTGCGAGAGGCACTCCAAGCAGCAGCTGGTCCTACTACTACTACTACTACATGGACGTCTGG	CARGTPSSSWSYYYYYYMDVW	IGHV1-8	IGHD6-13	IGHJ6	11	18	30	33
2	1.0772959870724482E-4	TGTGCGAGAGGGGGGTGGCTACGATTCGGCTGGGCTATGGTTACGACTTACTTTGACTACTGG	CARGGWLRFGWAMVTTYFDYW	IGHV1-69	IGHD5-12	IGHJ4	9	14	25	48
2	1.0772959870724482E-4	TGTGCGAGAGGGGGGTGGAAGAACTTAATGACTACGGTGACTACGACCTGGTTCGACCCCTGG	CARGGWKNLMTTVTTTWFDPW	IGHV1-8	IGHD4-17	IGHJ5	10	27	44	47
2	1.0772959870724482E-4	TGTGCGAGAGGGGGGCGTCATACAGCCCACGTTACCGTCTACTACTACTACATGGACGTCTGG	CARGGRHTAHVTVYYYYMDVW	IGHV3-21	IGHD5-18	IGHJ6	9	19	25	38
2	1.0772959870724482E-4	TGTGCGAGAGGGGGGCGTCATACAGCCCACGTTACCGTCTACTACTACTACATGGACGTCTGG	CARGGRHTAHVTVYYYYMDVW	IGHV1-8	IGHD5-18	IGHJ6	10	19	25	38
2	1.0772959870724482E-4	TGTGCGAGAGGGGATACATACGATTTTTGGAGTGGTTATTATCCGAACTGGTTCGACCCCTGG	CARGDTYDFWSGYYPNWFDPW	IGHV1-8	IGHD3-3	IGHJ5	10	18	41	45
2	1.0772959870724482E-4	TGTGCGAGAGGACTTGATATTAGCACTTATTGGGGTGGAGGCCGGCACTACTTAGACTACTGG	CARGLDISTYWGGGRHYLDYW	IGHV4-4	IGHD2-21	IGHJ4	9	27	37	46
2	1.0772959870724482E-4	TGTGCGAGAGGAGGGTATGGAGTGGGAGCTACCTTTTTTTTAGACTACTACATGGACGTCTGG	CARGGYGVGATFFLDYYMDVW	IGHV1-8	IGHD1-26	IGHJ6	10	20	31	43
2	1.0772959870724482E-4	TGTGCGAGAGATTTTGGCCGTGACTACGGGGGACTCTACTACTACTACTACATGGACGTCTGG	CARDFGRDYGGLYYYYYMDVW	IGHV7-4-1	IGHD4-17	IGHJ6	11	20	28	35
2	1.0772959870724482E-4	TGTGCGAGAGATTTTAGTTTACTATGGTTCGGGGAACAGAACTACTACTACATGGACGTCTGG	CARDFSLLWFGEQNYYYMDVW	IGHV7-4-1	IGHD3-10	IGHJ6	11	18	34	40
2	1.0772959870724482E-4	TGTGCGAGAGATTGGGGATACAGCTATGGTTACGTCGCCTACTACTACTACATGGACGTCTGG	CARDWGYSYGYVAYYYYMDVW	IGHV7-4-1	IGHD5-18	IGHJ6	11	15	34	38
2	1.0772959870724482E-4	TGTGCGAGAGATTACGATTTTTGGAGTGGTCCCTACTACTACTACTACTACATGGACGTCTGG	CARDYDFWSGPYYYYYYMDVW	IGHV7-4-1	IGHD3-3	IGHJ6	11	12	29	33
2	1.0772959870724482E-4	TGTGCGAGAGATTACGATTTTTGGAGTGGCCCTTACTACTACTACTACTACATGGACGTCTGG	CARDYDFWSGPYYYYYYMDVW	IGHV7-4-1	IGHD3-3	IGHJ6	11	12	28	32
2	1.0772959870724482E-4	TGTGCGAGAGATCTTATCACTGAATACAGCGCGCTGTACTACTACTACTACATGGACGTCTGG	CARDLITEYSALYYYYYMDVW	IGHV4-31	IGHD5-18	IGHJ6	13	23	29	36
2	1.0772959870724482E-4	TGTGCGAGAGATCTCCCCCCCTCTATAACTGGAACGTCGGGGCCCGATGTTTTTGATGTCTGG	CARDLPPSITGTSGPDVFDVW	IGHV4-31	IGHD1-20	IGHJ3	14	23	35	45
2	1.0772959870724482E-4	TGTGCGAGAGATCTCGATGGTTATGGTGGCTACGGCTACTACTACTACTACATGGACGTCTGG	CARDLDGYGGYGYYYYYMDVW	IGHV4-31	IGHD5-12	IGHJ6	14	17	33	35
2	1.0772959870724482E-4	TGTGCGAGAGATCTGGGGATGTATTGTGGTGGTGACTGCTACTCGGGGGGTTTTGACTACTGG	CARDLGMYCGGDCYSGGFDYW	IGHV1-69	IGHD2-21	IGHJ4	13	21	40	51
2	1.0772959870724482E-4	TGTGCGAGAGATCTGAGGGGGTTCGGGGAGTTATCAGACTACTACTACTACATGGACGTCTGG	CARDLRGFGELSDYYYYMDVW	IGHV4-59	IGHD3-10	IGHJ6	13	19	33	37
2	1.0772959870724482E-4	TGTGCGAGAGATCGTCCCGCGTATTACGATTTTTGGAGTGGTTATTGGTACTTTGACTACTGG	CARDRPAYYDFWSGYWYFDYW	IGHV4-31	IGHD3-3	IGHJ4	12	19	45	48
2	1.0772959870724482E-4	TGTGCGAGAGATCGCTCGCCGGATACCGAATTTTGGAGTGGCTATGACGGTTTTGATCTCTGG	CARDRSPDTEFWSGYDGFDLW	IGHV4-31	IGHD3-3	IGHJ3	18	26	40	43
2	1.0772959870724482E-4	TGTGCGAGAGATCGGCGGTATTGTAGTAGTACCAGCTGCTATGCGTTTGCTTTTGATATCTGG	CARDRRYCSSTSCYAFAFDIW	IGHV1-69	IGHD2-2	IGHJ3	12	18	43	47
2	1.0772959870724482E-4	TGTGCGAGAGATAAGGGACTGGAACTCGATTTTCTAGTAGGGTCTCTACGTTTTGACTACTGG	CARDKGLELDFLVGSLRFDYW	IGHV1-2	IGHD1-7	IGHJ4	11	17	25	51
2	1.0772959870724482E-4	TGTGCGAGAGACTACGAGGAGACCAGAGCCCCCGTCAACTACTACTACTACATGGACGTCTGG	CARDYEETRAPVNYYYYMDVW	IGHV7-4-1	IGHD5-12	IGHJ6	10	11	16	37
2	1.0772959870724482E-4	TGTGCGAGAGAGTATTTCGATTTCTGGAGGAGTCGCGGGGGTTTGGGCTGCCTCGACCCCTGG	CAREYFDFWRSRGGLGCLDPW	IGHV3-11	IGHD3-3	IGHJ5	10	11	28	52
2	1.0772959870724482E-4	TGTGCGAGAGAGGGTTACTATGATAGTAGTGGTCATTACCAGCATGATGCTTTTGATATCTGG	CAREGYYDSSGHYQHDAFDIW	IGHV4-59	IGHD3-22	IGHJ3	10	14	38	42
2	1.0772959870724482E-4	TGTGCGAGAGAGGGACCAAGGCAGGGGTACTATGATAGTACTATTGATGCTTTTGATATCTGG	CAREGPRQGYYDSTIDAFDIW	IGHV4-31	IGHD3-22	IGHJ3	10	27	39	44
2	1.0772959870724482E-4	TGTGCGAGAATTAGTATTACTATGATAGTAGTGGTTATTACACCCTCATACTTTGACTACTGG	CARISITMIVVVITPSYFDYW	IGHV4-39	IGHD3-22	IGHJ4	8	13	40	48
2	1.0772959870724482E-4	TGTGCGAGAAAGGCGAGTTTTTGGAGTGGTTACCTAAGCCCCCCGGATGCTTTTGATATCTGG	CARKASFWSGYLSPPDAFDIW	IGHV1-46	IGHD3-3	IGHJ3	8	17	31	45
2	1.0772959870724482E-4	TGTGCGAATCAGGGATGGAACCAGCTGCTCGATTACTACTACTACTACTACATGGACGTCTGG	CANQGWNQLLDYYYYYYMDVW	IGHV3-30	IGHD2-2	IGHJ6	6	19	28	31
2	1.0772959870724482E-4	TGTGCGAAGGGGACCTACTATGGTTCGGGGATCTCCCCCCTTGGAGGCTACTTTGACTACTGG	CAKGTYYGSGISPLGGYFDYW	IGHV3-30	IGHD3-10	IGHJ4	6	15	30	47
2	1.0772959870724482E-4	TGTGCGAAAGTGACCCCAATTTTTTGGTTCGGGGAGTTCGGCAGAGATGCTTTTGATATCTGG	CAKVTPIFWFGEFGRDAFDIW	IGHV3-30	IGHD3-10	IGHJ3	6	24	37	45
2	1.0772959870724482E-4	TGTGCGAAAGTAGGAGATTACTATGATAGTAGTGGTTATTACTTATCCGCTTTTGATATCTGG	CAKVGDYYDSSGYYLSAFDIW	IGHV3-23	IGHD3-22	IGHJ3	9	16	42	48
2	1.0772959870724482E-4	TGTGCGAAAGCGGCCAAGCATTGTAGTGGTGGTAGCTGCTACTCTAATGACTTTGACTCCTGG	CAKAAKHCSGGSCYSNDFDSW	IGHV3-23	IGHD2-15	IGHJ4	9	19	43	49
2	1.0772959870724482E-4	TGTGCGAAAGCGGCCAAGCATTGTAGTGGTGGTAGCTGCTACTCTAATGACTTTGACTACTGG	CAKAAKHCSGGSCYSNDFDYW	IGHV3-23	IGHD2-15	IGHJ4	9	19	43	49
2	1.0772959870724482E-4	TGTGCGAAAGATCCGACCAGTACGGTGATAACTCCCCCCGTTTATTGGTACTATGACAACTGG	CAKDPTSTVITPPVYWYYDNW	IGHV1-69	IGHD3-16	IGHJ4	12	26	37	48
2	1.0772959870724482E-4	TGTGCGAAAGATCAGGCGGTGACTACCTTACACGGGGACTACTACTACTACATGGACGTCTGG	CAKDQAVTTLHGDYYYYMDVW	IGHV3-23	IGHD4-17	IGHJ6	12	16	25	37
2	1.0772959870724482E-4	TGTGCGAAAGATGGTGAAATGTGGGAGCTACTACAGGTTGGGGTCTACTACTTTGACTACTGG	CAKDGEMWELLQVGVYYFDYW	IGHV3-23	IGHD1-26	IGHJ4	11	20	33	45
2	1.0772959870724482E-4	TGTGCGAAAGATGGGTCCTATTGTAGTGGTGGTAGCTGCTACTCAGATGCTTTTGATATCTGG	CAKDGSYCSGGSCYSDAFDIW	IGHV3-23	IGHD2-15	IGHJ3	11	18	43	45
2	1.0772959870724482E-4	TGTGCGAAAGAAGGTTTTCCTGATCATTGGAGTAGTAACTATTACCCCGCCTTTGACTACTGG	CAKEGFPDHWSSNYYPAFDYW	IGHV3-23	IGHD2-2	IGHJ4	10	25	36	50
2	1.0772959870724482E-4	TGTGCATTTGGGGTCGAGCTATTGTTCGGGGAGTTAATCGGACCCACTAGCTTTGACTACTGG	CAFGVELLFGELIGPTSFDYW	IGHV1-69	IGHD3-10	IGHJ4	4	18	35	50
2	1.0772959870724482E-4	TGTGCAAGAGGGCCATTTTGTAATAGTACCACCTGCCCGACAGATGATGCTTTTGATATCTGG	CARGPFCNSTTCPTDDAFDIW	IGHV3-13	IGHD2-2	IGHJ3	9	17	35	43
2	1.0772959870724482E-4	TGTGCAAGAGGGCCATATTGTAATAGTACCAGCTGCCCGACAGATGACGCTTTTGATATCTGG	CARGPYCNSTSCPTDDAFDIW	IGHV3-13	IGHD2-2	IGHJ3	9	14	35	43
2	1.0772959870724482E-4	TGTGCAAGAGGACCGTCTGACTATGAGAGTACTGGTTACTACGATTCCGACTTTGACTGCTGG	CARGPSDYESTGYYDSDFDCW	IGHV3-13	IGHD3-22	IGHJ4	9	19	41	49
2	1.0772959870724482E-4	TGTGCAAGAGGAGGCCAAGGCCGACCCTCGTATAGCAGCAGCACCAAACCCCTTGACTACTGG	CARGGQGRPSYSSSTKPLDYW	IGHV3-13	IGHD6-13	IGHJ4	9	29	41	52
2	1.0772959870724482E-4	TGTATCGCCGCCGTCGGAAACAGATATTGTAGTAGTACCAGCTGCTATAGTGTTGACTACTGG	CIAAVGNRYCSSTSCYSVDYW	IGHV3-15	IGHD2-2	IGHJ4	3	22	47	52
2	1.0772959870724482E-4	TATACTAGAGTGGGCAGAGACGGGGCAATGACTTCTATATTTCGAGATGCTTTTGATATCTGG	YTRVGRDGAMTSIFRDAFDIW	IGHV3-72	IGHD2-21	IGHJ3	9	28	37	45
2	1.0772959870724482E-4	TGTGTGAAACGGGCAGCAGTCTTCATGATCGACTCCTATCGTTACTACATGGACGTGTGG	CVKRAAVFMIDSYRYYMDVW	IGHV3-30	IGHD2-21	IGHJ6	3	14	20	42
2	1.0772959870724482E-4	TGTGCCAGAGAGTGGAGGTCGCACTCTACTACTAGGGGTTTCTTATACTTCGATGTCTGG	CAREWRSHSTTRGFLYFDVW	IGHV3-66	IGHD2-2	IGHJ2	10	26	33	45
2	1.0772959870724482E-4	TGTGCCAAAGTCACCAATGTTTTAGTCGTACCTGATTCGTCGGGGGGAATTGACTGCTGG	CAKVTNVLVVPDSSGGIDCW	IGHV4-31	IGHD2-21	IGHJ4	4	8	15	49
2	1.0772959870724482E-4	TGTGCGACCCAACACCGTGGATACAGCTATGGCAGTAGCTACTGGTACTTCGATCTCTGG	CATQHRGYSYGSSYWYFDLW	IGHV1-2	IGHD5-18	IGHJ2	6	15	31	32
2	1.0772959870724482E-4	TGTGCGACATATCTGGGGGTCATCGATATGTTAGTACGAACAGATGCCTTAGATATTTGG	CATYLGVIDMLVRTDALDIW	IGHV1-69	IGHD2-8	IGHJ3	13	30	36	42
2	1.0772959870724482E-4	TGTGCGAGTAAATCAGGCAGCAGCTGGTACTCTGGCTACTACTACTACATGGACGTCTGG	CASKSGSSWYSGYYYYMDVW	IGHV1-2	IGHD6-13	IGHJ6	7	16	29	35
2	1.0772959870724482E-4	TGTGCGAGCCGACATAAAAATAGCAGCTCGTCCTACTACTACTACTACATGGACGTCTGG	CASRHKNSSSSYYYYYMDVW	IGHV1-2	IGHD6-6	IGHJ6	7	19	31	32
2	1.0772959870724482E-4	TGTGCGAGGGGGTCAGTCCCCAGTGACTTGGGCATGTACGATGATGCATTTGATCTGTGG	CARGSVPSDLGMYDDAFDLW	IGHV4-4	IGHD7-27	IGHJ3	7	16	23	40
2	1.0772959870724482E-4	TGTGCGAGGGGGGGATGGGTAGTACCAGCTGCCACCCGCGGTTACTACATGGACGTCTGG	CARGGWVVPAATRGYYMDVW	IGHV1-69D	IGHD2-2	IGHJ6	7	18	31	42
2	1.0772959870724482E-4	TGTGCGAGGGAATATTGTAGTAGTACCAGCTGCTATGGTCGCGACTGGTTCGACCCCTGG	CAREYCSSTSCYGRDWFDPW	IGHV1-2	IGHD2-2	IGHJ5	7	11	36	43
2	1.0772959870724482E-4	TGTGCGAGGGAAGGCCATGTAGTAGTACCAGCTGCTATATACTACTACATGGACGTCTGG	CAREGHVVVPAAIYYYMDVW	IGHV1-18	IGHD2-2	IGHJ6	7	17	37	39
2	1.0772959870724482E-4	TGTGCGAGATGGCGGTGGACGGATACAGCTATGGTAAACCCCGTGGCTTTTGATATCTGG	CARWRWTDTAMVNPVAFDIW	IGHV4-55	IGHD5-18	IGHJ3	9	20	34	45
2	1.0772959870724482E-4	TGTGCGAGATGGAGTGGTGGTGACTGCTGCCAGTATTATTTGGATGCTTTTGATATCTGG	CARWSGGDCCQYYLDAFDIW	IGHV3-21	IGHD2-21	IGHJ3	8	13	27	42
2	1.0772959870724482E-4	TGTGCGAGACTCTTCCGTGATAGTAGTGGTTATTACTGGCATGGTGCTTTTGATATCTGG	CARLFRDSSGYYWHGAFDIW	IGHV4-39	IGHD3-22	IGHJ3	9	17	36	39
2	1.0772959870724482E-4	TGTGCGAGACTGGTACCCGATTTTTGGAGTGGTTGGACGCTGAACTACTTTGACTACTGG	CARLVPDFWSGWTLNYFDYW	IGHV4-39	IGHD3-3	IGHJ4	9	17	33	43
2	1.0772959870724482E-4	TGTGCGAGACCTGGGGATTACGATTTTTGGAGTGGTTATTGGGATGCTTTTGATATCTGG	CARPGDYDFWSGYWDAFDIW	IGHV5-10-1	IGHD3-3	IGHJ3	9	16	39	42
2	1.0772959870724482E-4	TGTGCGAGACGAGGGTGTAGTAGTACCAGCTGCTATCTTGAGGGAGACTTTGACTACTGG	CARRGCSSTSCYLEGDFDYW	IGHV5-10-1	IGHD2-2	IGHJ4	9	15	35	46
2	1.0772959870724482E-4	TGTGCGAGACATAGGATCCCTGGGGATAGTAGTGGTTATGGTTGGTACTTCGATCTCTGG	CARHRIPGDSSGYGWYFDLW	IGHV5-10-1	IGHD3-22	IGHJ2	11	24	38	42
2	1.0772959870724482E-4	TGTGCGAGACAGGGAGCAGTGACGGTTTTTGGAGTGGTTCTTAACTACTTTGACACCTGG	CARQGAVTVFGVVLNYFDTW	IGHV7-4-1	IGHD3-3	IGHJ4	8	21	42	43
2	1.0772959870724482E-4	TGTGCGAGACAGGGAGCAGCTACGGTTTATGGAGTAGTTCTCAACTACTTTGACATCTGG	CARQGAATVYGVVLNYFDIW	IGHV4-4	IGHD3-3	IGHJ4	8	20	38	43
2	1.0772959870724482E-4	TGTGCGAGACAATATGACTTCGGCGGCTATCGCCACCGTTACTACTACCTGGACGTCTGG	CARQYDFGGYRHRYYYLDVW	IGHV4-4	IGHD2-21	IGHJ6	8	9	15	39
2	1.0772959870724482E-4	TGTGCGAGACAACCCGGAGGGTGTAGCAATAGCGGTTGCTATGAAGGATATGACTACTGG	CARQPGGCSNSGCYEGYDYW	IGHV5-51	IGHD2-2	IGHJ4	10	36	42	50
2	1.0772959870724482E-4	TGTGCGAGACAACCCGGAGGATGTAGTAGTACCGGCTGCTATGAAGGATATGATTATTGG	CARQPGGCSSTGCYEGYDYW	IGHV5-10-1	IGHD2-2	IGHJ4	10	21	42	50
2	1.0772959870724482E-4	TGTGCGAGAGTTGGCCCGAATAGAGGGTATAGCAGCAGCCAAAGTGTGTTTGACTACTGG	CARVGPNRGYSSSQSVFDYW	IGHV3-21	IGHD6-13	IGHJ4	9	24	38	48
2	1.0772959870724482E-4	TGTGCGAGAGTCTGGGGAGTTGGACCCCCCTACTACTACTACTTTTACATGGACGTCTGG	CARVWGVGPPYYYYFYMDVW	IGHV4-4	IGHD3-10	IGHJ6	9	13	20	30
2	1.0772959870724482E-4	TGTGCGAGAGTCGGAGGACTTCTTTGGGGACACTACTACTACTACTACTTGGACGTCTGG	CARVGGLLWGHYYYYYLDVW	IGHV4-59	IGHD3-16	IGHJ6	9	22	28	31
2	1.0772959870724482E-4	TGTGCGAGAGTGGCAACCCCCTACTATGATAGTAGTGGCCATGGAGCTTTTGATATCTGG	CARVATPYYDSSGHGAFDIW	IGHV3-53	IGHD3-22	IGHJ3	9	21	37	45
2	1.0772959870724482E-4	TGTGCGAGAGCTTACTATGATAGTAGTGGTTATTACTACTACTACTACATGGACGTCTGG	CARAYYDSSGYYYYYYMDVW	IGHV4-34	IGHD3-22	IGHJ6	9	11	28	29
2	1.0772959870724482E-4	TGTGCGAGAGCTGGGTCGTATTACTATGATAGTAGTGGCCATGGGGCTTTTGATATCTGG	CARAGSYYYDSSGHGAFDIW	IGHV1-69	IGHD3-22	IGHJ3	9	16	37	45
2	1.0772959870724482E-4	TGTGCGAGAGCCTATTACTATGGTTCGGGGAGTCACCTTCTCGGGAGGTTCGACCCCTGG	CARAYYYGSGSHLLGRFDPW	IGHV1-46	IGHD3-10	IGHJ5	9	12	32	46
2	1.0772959870724482E-4	TGTGCGAGAGCCCCGCCCGCCTATTATTACTATGATAGTAGTGGTTATCAAGACTACTGG	CARAPPAYYYYDSSGYQDYW	IGHV1-2	IGHD3-22	IGHJ4	9	24	47	51
2	1.0772959870724482E-4	TGTGCGAGAGCCGGGGCGGGTACGGTGACTACGTTCGCGACTGAATACTTCCACCACTGG	CARAGAGTVTTFATEYFHHW	IGHV4-34	IGHD4-17	IGHJ1	9	20	33	40
2	1.0772959870724482E-4	TGTGCGAGAGCGAAATATGGTTCGGGGCAGTATTATGAGGGGAACTGGTTCGACCCCTGG	CARAKYGSGQYYEGNWFDPW	IGHV4-4	IGHD3-10	IGHJ5	9	15	26	42
2	1.0772959870724482E-4	TGTGCGAGAGCAGCCACGTATTACGATTTTTGGAGTGGTTATGCCTACTTTGACTACTGG	CARAATYYDFWSGYAYFDYW	IGHV1-18	IGHD3-3	IGHJ4	9	15	41	44
2	1.0772959870724482E-4	TGTGCGAGAGGCGTCGGGATCCGTCGAAGTGGTTACTTTCAGAGGGCTTTCGATATTTGG	CARGVGIRRSGYFQRAFDIW	IGHV3-11	IGHD3-22	IGHJ5	9	27	34	57
2	1.0772959870724482E-4	TGTGCGAGAGGCGATTATAGCAGCAGCTGGTACGGGGTCCGTTCGTGGTTCGACCCCTGG	CARGDYSSSWYGVRSWFDPW	IGHV4-34	IGHD6-13	IGHJ5	11	15	33	45
2	1.0772959870724482E-4	TGTGCGAGAGGCACATCTCGGCGTACGATTTTTGGAGTGCATTACTGGTTCGACCCCTGG	CARGTSRRTIFGVHYWFDPW	IGHV1-8	IGHD3-3	IGHJ5	11	23	38	43
2	1.0772959870724482E-4	TGTGCGAGAGGGGGTCAGTTTGATCGAAGTGGTTTTTACTATGGTCTCATTGACTACTGG	CARGGQFDRSGFYYGLIDYW	IGHV3-11	IGHD3-22	IGHJ4	9	20	40	49
2	1.0772959870724482E-4	TGTGCGAGAGGGACGTGGCAACGTATTACTATGATAGTAGTGGCAGAAAATGACTACTGG	CARGTWQRITMIVVAENDYW	IGHV4-34	IGHD3-22	IGHJ4	10	20	42	50
2	1.0772959870724482E-4	TGTGCGAGAGGAGGGTATAGCAGCAGCTGGTACGGAATTAGGGCCTGGTTCGACCCCTGG	CARGGYSSSWYGIRAWFDPW	IGHV4-34	IGHD6-13	IGHJ5	10	12	33	44
2	1.0772959870724482E-4	TGTGCGAGAGGAGGGGGCAGCTATGGTTATTTGTACTACTACTACTACATGGACGTCTGG	CARGGGSYGYLYYYYYMDVW	IGHV1-69D	IGHD5-18	IGHJ6	9	17	28	33
2	1.0772959870724482E-4	TGTGCGAGAGATTTTTGTAGTAGTACCAGCTGCTCGCGAACTGATGCTTTTGATATCTGG	CARDFCSSTSCSRTDAFDIW	IGHV4-31	IGHD2-2	IGHJ3	11	14	33	41
2	1.0772959870724482E-4	TGTGCGAGAGATTTTGATTCCTGGGGTGGTGGCTACTACTACTACTACATGGACGTCTGG	CARDFDSWGGGYYYYYMDVW	IGHV7-4-1	IGHD2-15	IGHJ6	11	25	31	32
2	1.0772959870724482E-4	TGTGCGAGAGATTTGGGGATTACTATGGGAGCATGGGGAGCTAACTGGTTCGACCCCTGG	CARDLGITMGAWGANWFDPW	IGHV1-18	IGHD3-10	IGHJ5	11	18	27	42
2	1.0772959870724482E-4	TGTGCGAGAGATTACTATGGTTCGGGGAGTTATTATTACTACTACTACATGGACGTCTGG	CARDYYGSGSYYYYYYMDVW	IGHV7-4-1	IGHD3-10	IGHJ6	11	12	28	29
2	1.0772959870724482E-4	TGTGCGAGAGATTACGTAAGTGGGAGCCCCGGATACTACTACTACTACATGGACGTCTGG	CARDYVSGSPGYYYYYMDVW	IGHV4-31	IGHD1-26	IGHJ6	11	18	26	33
2	1.0772959870724482E-4	TGTGCGAGAGATCTGGCATATTGTGGTGGTGACTGCTATGAAGACTGGTCCGACCCCTGG	CARDLAYCGGDCYEDWSDPW	IGHV3-21	IGHD2-21	IGHJ5	13	15	38	43
2	1.0772959870724482E-4	TGTGCGAGAGATCTGAGTAGTGGTTACCCCCTCTACTACTACTACTACATGGACGTCTGG	CARDLSSGYPLYYYYYMDVW	IGHV7-4-1	IGHD3-22	IGHJ6	13	15	25	32
2	1.0772959870724482E-4	TGTGCGAGAGATCGGGCCAGTGGCTGGCCCTCCTACTACTACTACTACATGGACGTCTGG	CARDRASGWPSYYYYYMDVW	IGHV7-4-1	IGHD6-19	IGHJ6	12	17	26	32
2	1.0772959870724482E-4	TGTGCGAGAGATCGACGATTTTTGGAGTGGTTATATCAGTCCGATGCTTTTGATATCTGG	CARDRRFLEWLYQSDAFDIW	IGHV1-18	IGHD3-3	IGHJ3	12	14	33	42
2	1.0772959870724482E-4	TGTGCGAGAGATCGAGATGGTGGTTATTATTCGTACTACTACTACTACATGGACGTCTGG	CARDRDGGYYSYYYYYMDVW	IGHV7-4-1	IGHD3-3	IGHJ6	12	19	29	33
2	1.0772959870724482E-4	TGTGCGAGAGATCAGGTGGATACAGCTATGGTTTACTACTACTACTACATGGACGTCTGG	CARDQVDTAMVYYYYYMDVW	IGHV4-31	IGHD5-18	IGHJ6	12	15	32	33
2	1.0772959870724482E-4	TGTGCGAGAGATGCACACTACGATATTTTTAATGGTTATCATGCGGGCCTTGACTTCTGG	CARDAHYDIFNGYHAGLDFW	IGHV1-18	IGHD3-9	IGHJ4	11	18	38	49
2	1.0772959870724482E-4	TGTGCGAGAGACTTTGAGACGGTGACTCCTTACTACTACTACTACTACATGGACGTCTGG	CARDFETVTPYYYYYYMDVW	IGHV7-4-1	IGHD4-17	IGHJ6	10	18	26	29
2	1.0772959870724482E-4	TGTGCGAGAGACCAGTTCCTCGACTGGGGATCCCCGGCCTCGGATGCTTTTGATATCTGG	CARDQFLDWGSPASDAFDIW	IGHV1-2	IGHD7-27	IGHJ3	10	22	34	42
2	1.0772959870724482E-4	TGTGCGAGAGACACCCAGCTGCCCCCGCCTTACTACTACTACTACTACATGGACGTCTGG	CARDTQLPPPYYYYYYMDVW	IGHV7-4-1	IGHD2-2	IGHJ6	10	14	21	29
2	1.0772959870724482E-4	TGTGCGAGAGAGGGCCGTAGTTACTATGATAGTACTGGTTATTACGGCTTTGACTTCTGG	CAREGRSYYDSTGYYGFDFW	IGHV4-4	IGHD3-22	IGHJ4	10	20	44	47
2	1.0772959870724482E-4	TGTGCGAGAGAGGGGGGGGTAGTACCAGCTGCTATCGAAAACGACTGGTTCGACCCCTGG	CAREGGVVPAAIENDWFDPW	IGHV1-2	IGHD2-2	IGHJ5	10	18	34	43
2	1.0772959870724482E-4	TGTGCGAGAGAGGGAGGTAGTTTGCGGGGCCGAGCCTACTACTACTACATGGACGTCTGG	CAREGGSLRGRAYYYYMDVW	IGHV4-31	IGHD1-7	IGHJ6	10	16	21	35
2	1.0772959870724482E-4	TGTGCGAGAGAGGGAGGTAGTTTGCGGGGCCGAGCCTACTACTACTACATGGACGTCTGG	CAREGGSLRGRAYYYYMDVW	IGHV3-66	IGHD1-7	IGHJ6	10	16	21	35
2	1.0772959870724482E-4	TGTGCGAGAGAGAAGGGATCCGATTACGATTTTTGGAGTGGTTACGGGTTGGACGTCTGG	CAREKGSDYDFWSGYGLDVW	IGHV4-31	IGHD3-3	IGHJ6	10	22	43	49
2	1.0772959870724482E-4	TGTGCGAGAGAAGTCTCGGTGGTAACTATAGGCTCGAGAGACTGGTACTTCGATCTCTGG	CAREVSVVTIGSRDWYFDLW	IGHV4-4	IGHD4-23	IGHJ2	17	18	26	40
2	1.0772959870724482E-4	TGTGCGAGAAGAACTAGCAGTGGCTGGTACGCGTTACATCCTTACTACTTTGACTACTGG	CARRTSSGWYALHPYYFDYW	IGHV4-4	IGHD6-19	IGHJ4	8	14	30	42
2	1.0772959870724482E-4	TGTGCGAGAAATTACTATGATAGTAGTGGTTATTTGACGTCTCTTGCTTTTGATATCTGG	CARNYYDSSGYLTSLAFDIW	IGHV4-28	IGHD3-22	IGHJ3	12	13	33	44
2	1.0772959870724482E-4	TGTGCGAAACGGGCAGCAGTCTTCATGATCGACTCCTACCGGCACTACATGGACGTGTGG	CAKRAAVFMIDSYRHYMDVW	IGHV3-30	IGHD2-21	IGHJ6	6	14	20	43
2	1.0772959870724482E-4	TGTGCGAAACGGGCAGCAGTCTTCATGATCGACTCCGACCGCTACTACATGGACTTGTGG	CAKRAAVFMIDSDRYYMDLW	IGHV3-30	IGHD2-21	IGHJ6	6	14	20	41
2	1.0772959870724482E-4	TGTGCGAAAGGCGTTGGGACCCTTCGTAGTGGTTACTTTCAGAGGGCTTTTGATATTTGG	CAKGVGTLRSGYFQRAFDIW	IGHV1-8	IGHD3-22	IGHJ3	11	25	34	45
2	1.0772959870724482E-4	TGTGCGAAAGGCGTTGGGACCCGTCGTAGTGGTTACTTTCAGAGGGCTTTTGATCTTTGG	CAKGVGTRRSGYFQRAFDLW	IGHV3-23	IGHD3-22	IGHJ3	9	25	34	45
2	1.0772959870724482E-4	TGTGCGAAAGGCGTTGGGACCCGTCGTAGTGGTTACTTTCAGAGGGCTTTTGATATCTGG	CAKGVGTRRSGYFQRAFDIW	IGHV3-23	IGHD3-22	IGHJ3	9	25	34	45
2	1.0772959870724482E-4	TGTGCGAAAGGCGTTGGGACCCGTCGGAGTGGTTACTTTCAGAGGGCTTTTGATATTTGG	CAKGVGTRRSGYFQRAFDIW	IGHV3-23	IGHD3-3	IGHJ3	9	25	34	45
2	1.0772959870724482E-4	TGTGCGAAAGGCGTCGGGATCCGTCGAAGTGGTTACTTTCAGAGGGCTTTCGATATTTGG	CAKGVGIRRSGYFQRAFDIW	IGHV3-23	IGHD3-22	IGHJ3	9	27	34	45
2	1.0772959870724482E-4	TGTGCGAAAGGGGTTGGGACCCTTCGTAGTGGCTACTTTCAGAGGGCTTTTGATACCTGG	CAKGVGTLRSGYFQRAFDTW	IGHV3-23	IGHD5-12	IGHJ5	9	26	35	55
2	1.0772959870724482E-4	TGTGCGAAAGATCGGTCGATCGGTTACTTGTTCGGGGAGTCCCTATTCGATGACTACTGG	CAKDRSIGYLFGESLFDDYW	IGHV3-30	IGHD3-10	IGHJ4	12	29	39	50
2	1.0772959870724482E-4	TGTGCGAAAGATGGTTCGGGGAGTTATCCCTACTACTACTACTACTACATGGACGTCTGG	CAKDGSGSYPYYYYYYMDVW	IGHV7-4-1	IGHD3-10	IGHJ6	11	12	26	30
2	1.0772959870724482E-4	TGTGCGAAAGATAAGGTGGGACTCTGGTTCGGGGAATTATCGAACTGGTTCGACCCCTGG	CAKDKVGLWFGELSNWFDPW	IGHV3-23	IGHD3-10	IGHJ5	11	20	39	42
2	1.0772959870724482E-4	TGTGCGAAAATTGGCCCGAATAGAGGGTATAGCAGCAGCCAAAGTGTGTTTGACTACTGG	CAKIGPNRGYSSSQSVFDYW	IGHV3-21	IGHD6-13	IGHJ4	6	24	38	48
2	1.0772959870724482E-4	TGTGCGAAAAACAGGGGTTACTATGATAGTAGTGGTTATTACGGGGGGTTTGACTACTGG	CAKNRGYYDSSGYYGGFDYW	IGHV3-30	IGHD3-22	IGHJ4	6	17	41	48
2	1.0772959870724482E-4	TGTGCGAAAAAAAGGGGTATATGGGAGCTCCTCGCGGTGGGTGCTTACTTTGACTACTGG	CAKKRGIWELLAVGAYFDYW	IGHV3-30	IGHD1-26	IGHJ4	6	15	28	45
2	1.0772959870724482E-4	TGTGCACACAGGGCCGTATTACGATATTTTGACTGGTCCTACTACTACATGGACGTCTGG	CAHRAVLRYFDWSYYYMDVW	IGHV2-5	IGHD3-9	IGHJ6	10	14	36	38
2	1.0772959870724482E-4	TGTGCACACAGACTCGAGAGACGAGGTGGTCCCAGTCTTGATGATGCTTTTGATATCTGG	CAHRLERRGGPSLDDAFDIW	IGHV2-5	IGHD1-1	IGHJ3	12	20	35	40
2	1.0772959870724482E-4	TGTGCAACTCTTCCAGCGTGGCTGGTAGCTTCCTACTACTACTACTACATGGACGTCTGG	CATLPAWLVASYYYYYMDVW	IGHV1-24	IGHD6-19	IGHJ6	7	17	26	32
2	1.0772959870724482E-4	TGTGCAACATCACGGTTGAGCGGGGGTGTCAGCCGGGAATCCGATGCTTTTGATCTCTGG	CATSRLSGGVSRESDAFDLW	IGHV1-45	IGHD2-8	IGHJ3	6	24	28	42
2	1.0772959870724482E-4	TGTGCAACAGATCAGTTGGGAGTATGGGAGTATAGCAGCTCGTCCGGACTTGACTACTGG	CATDQLGVWEYSSSSGLDYW	IGHV1-24	IGHD6-6	IGHJ4	17	27	48	49
2	1.0772959870724482E-4	TGTGCAAGAGATCCCCACGATTTTTGGAGTGGTTACTACTACTACTACATGGACGTCTGG	CARDPHDFWSGYYYYYMDVW	IGHV3-74	IGHD3-3	IGHJ6	12	16	32	33
2	1.0772959870724482E-4	TGTGCAAAGGGGGGCAGCGCGTATAGTGGGAGCTACCTAGCCTACTACATGGACGTCTGG	CAKGGSAYSGSYLAYYMDVW	IGHV1-24	IGHD1-26	IGHJ6	6	20	35	41
2	1.0772959870724482E-4	TGTGCAAAAGGTTGGTCTGTGTGGGAGCTAGAGGGATACTACTACTACATGGACGTCTGG	CAKGWSVWELEGYYYYMDVW	IGHV1-24	IGHD1-26	IGHJ6	6	20	29	36
2	1.0772959870724482E-4	TGTACCACAGGGGTAGATATTGTGGTGGTGACTGCTATTGATGATGCTTTTGATATCTGG	CTTGVDIVVVTAIDDAFDIW	IGHV3-15	IGHD2-21	IGHJ3	9	16	38	40
2	1.0772959870724482E-4	TGTACCACAGATGCTGGACGTATTACGATTTTTGGAGTGGTTACCGAATTTGACTACTGG	CTTDAGRITIFGVVTEFDYW	IGHV3-15	IGHD3-3	IGHJ4	11	17	42	48
2	1.0772959870724482E-4	TGCGCTACATCACGTTTGACCGGGGGTGTCAGCCGGGAATCCGATGCTTTTGACATCTGG	CATSRLTGGVSRESDAFDIW	IGHV1-45	IGHD3-16	IGHJ3	1	11	17	42
2	1.0772959870724482E-4	TGCGCGAGAGATCCTGGTGCATTAGGGTGGTTCGGGGACCCTGCCTACTTCGACCTCTGG	CARDPGALGWFGDPAYFDLW	IGHV4-4	IGHD3-10	IGHJ5	12	27	37	48
2	1.0772959870724482E-4	TGTGTGAGGAGAACGATTTTGGGAGCAGTGTATTACTACCACTACATGGACGTCTGG	CVRRTILGAVYYYHYMDVW	IGHV3-21	IGHD3-3	IGHJ6	7	12	24	33
2	1.0772959870724482E-4	TGTGTGAGGAGAACGATTCTTGGAGCGGTTTACTACTACCACTACATGGACGTCTGG	CVRRTILGAVYYYHYMDVW	IGHV3-21	IGHD3-3	IGHJ6	7	12	29	30
2	1.0772959870724482E-4	TGTGTGAAGAGCGGGGCGGTATTCGCCATTACTAAGTTGTACTACATGAGCGTCTGG	CVKSGAVFAITKLYYMSVW	IGHV3-30	IGHD3-10	IGHJ6	3	27	33	39
2	1.0772959870724482E-4	TGTGTGAAAGAGAAGTCGCCGGGTGGCTGGTCCTTCTTTGACGCCTTTGATTTCTGG	CVKEKSPGGWSFFDAFDFW	IGHV3-43	IGHD6-19	IGHJ3	10	22	30	38
2	1.0772959870724482E-4	TGTGTACGCAGGTTGAATTACTATGATAATATTGGTTATTACGGCTTTGACTCCTGG	CVRRLNYYDNIGYYGFDSW	IGHV2-26	IGHD3-22	IGHJ4	7	16	41	44
2	1.0772959870724482E-4	TGTGCCGCATCCACCCCCCGAGATTTATTCAGTATGGTTGATCCTTTTGATGTCTGG	CAASTPRDLFSMVDPFDVW	IGHV6-1	IGHD3-10	IGHJ3	4	15	20	38
2	1.0772959870724482E-4	TGTGCGTCGAGAATTACGCAGGGGACATACGACTACTTCTACTACATGGACGTCTGG	CASRITQGTYDYFYYMDVW	IGHV3-11	IGHD5-24	IGHJ6	5	11	17	27
2	1.0772959870724482E-4	TGTGCGCGACAAAGACTTTCACCATCTCGCTCAGTTTTGTGGTACTTTGACTACTGG	CARQRLSPSRSVLWYFDYW	IGHV4-4	IGHD5-24	IGHJ4	5	21	27	42
2	1.0772959870724482E-4	TGTGCGGTAGGGGGCTACGATTTATACAACTACTACTACTACTACATGGACGTCTGG	CAVGGYDLYNYYYYYMDVW	IGHV1-18	IGHD5-12	IGHJ6	5	12	21	28
2	1.0772959870724482E-4	TGTGCGGGGACAGGGGGCCCTTTTTGGAGTGGTTATTATGGGTGGTTCGACCCCTGG	CAGTGGPFWSGYYGWFDPW	IGHV1-69D	IGHD3-3	IGHJ5	5	20	38	42
2	1.0772959870724482E-4	TGTGCGACTAACGCCGGCTCCAAATGGCTGCTGCCCGGGGGTGTTTTTGAGACATGG	CATNAGSKWLLPGGVFETW	IGHV1-18	IGHD6-13	IGHJ3	6	26	33	44
2	1.0772959870724482E-4	TGTGCGACTAACGCCGGCTCAGACTGGCTCCTACCCGGGGGTGTGTTTGATACCTGG	CATNAGSDWLLPGGVFDTW	IGHV1-69	IGHD6-13	IGHJ3	6	31	38	45
2	1.0772959870724482E-4	TGTGCGACTAACGCCGGCTCAGACTGGCTCCTACCCGGGGGTGTGTTTGATACCTGG	CATNAGSDWLLPGGVFDTW	IGHV1-46	IGHD6-13	IGHJ5	6	31	38	52
2	1.0772959870724482E-4	TGTGCGACCGATCGACATTATACCCCCACGGGTACGAGCCAAACTCTAGACTACTGG	CATDRHYTPTGTSQTLDYW	IGHV3-23	IGHD3-3	IGHJ4	6	16	23	48
2	1.0772959870724482E-4	TGTGCGAGTCTTTTCGGTGGGCAGCTGGTCCTTGGGAGTGATGCTTTTGATATCTGG	CASLFGGQLVLGSDAFDIW	IGHV1-69D	IGHD2-2	IGHJ3	7	20	28	38
2	1.0772959870724482E-4	TGTGCGAGTAACGCCGGCTCCAAATGGCTGCTGCCCGGGGGTGTTTTGGAGACATGG	CASNAGSKWLLPGGVLETW	IGHV1-69D	IGHD3-3	IGHJ3	7	43	50	54
2	1.0772959870724482E-4	TGTGCGAGGTCCCCGGGAACTGGAACCACTGACTACTACTACTACATGGACGTCTGG	CARSPGTGTTDYYYYMDVW	IGHV1-46	IGHD1-1	IGHJ6	7	17	25	31
2	1.0772959870724482E-4	TGTGCGAGGTCGGCTACACCCCTTAGGCACTACTACTACTACTACATGGACGTCTGG	CARSATPLRHYYYYYMDVW	IGHV5-51	IGHD5-24	IGHJ6	7	11	17	28
2	1.0772959870724482E-4	TGTGCGAGGTATAGTGGGAGCTACAACCCAACCCCCGATGATGCTTTTGATATCTGG	CARYSGSYNPTPDDAFDIW	IGHV4-55	IGHD1-26	IGHJ3	12	13	23	37
2	1.0772959870724482E-4	TGTGCGAGGGGGCTATGGTCTGTAGGGCGTACCTACTACTACTACATGGACGTCTGG	CARGLWSVGRTYYYYMDVW	IGHV1-46	IGHD5-18	IGHJ6	7	11	18	32
2	1.0772959870724482E-4	TGTGCGAGGGGGGAGGGAGATGGCTACAATGAATCCGCTGAATACTTCCAGCACTGG	CARGEGDGYNESAEYFQHW	IGHV4-4	IGHD5-24	IGHJ1	7	16	29	35
2	1.0772959870724482E-4	TGTGCGAGGACCTTTGATAGTAGTGGTTATTACGACAGACCCACTTTTGACTACTGG	CARTFDSSGYYDRPTFDYW	IGHV3-21	IGHD3-22	IGHJ4	7	14	32	45
2	1.0772959870724482E-4	TGTGCGAGGAGAACGATTTTGGGAGCGGTTTATTATTACCACTACATGGACGTCTGG	CARRTILGAVYYYHYMDVW	IGHV3-21	IGHD3-3	IGHJ6	7	12	35	36
2	1.0772959870724482E-4	TGTGCGAGGAGAACGATTTTGGGAACGGTTTATTACTACCACTACATGGACGTCTGG	CARRTILGTVYYYHYMDVW	IGHV3-74	IGHD3-3	IGHJ6	4	12	23	33
2	1.0772959870724482E-4	TGTGCGAGGAGAACGATTCTTGGAGCGGTTTACTACTACCACTACATGGACGTCTGG	CARRTILGAVYYYHYMDVW	IGHV3-21	IGHD3-3	IGHJ6	7	12	29	30
2	1.0772959870724482E-4	TGTGCGAGGAGAACGATCTTGGGAGCGGTTTATTACTACCACTTCATGGACGTCTGG	CARRTILGAVYYYHFMDVW	IGHV3-60	IGHD3-3	IGHJ6	3	12	29	33
2	1.0772959870724482E-4	TGTGCGAGATCGGGGTCTAGTTGGTTCGGGGAGCTATCAACACCTTTTGACTACTGG	CARSGSSWFGELSTPFDYW	IGHV4-55	IGHD3-10	IGHJ4	9	21	36	45
2	1.0772959870724482E-4	TGTGCGAGATGTGCTCGGTTCGGGGACTTACCGTATTACTACTACATGGACGTCTGG	CARCARFGDLPYYYYMDVW	IGHV4-59	IGHD3-10	IGHJ6	8	16	29	36
2	1.0772959870724482E-4	TGTGCGAGATGGTCAACGGTGGTAACTTCCGTCATTGGCTGGTACTTCGATCTCTGG	CARWSTVVTSVIGWYFDLW	IGHV4-34	IGHD4-23	IGHJ2	8	15	26	38
2	1.0772959870724482E-4	TGTGCGAGACTAGTAAATCCTCCGGATCAGTATGGCTCGGGGAGTCCTGACTACTGG	CARLVNPPDQYGSGSPDYW	IGHV4-4	IGHD3-10	IGHJ4	8	30	44	47
2	1.0772959870724482E-4	TGTGCGAGACTAGTAAATCCTCCGGATCAGTATGGCTCGGGGAGTCCTGACTACTGG	CARLVNPPDQYGSGSPDYW	IGHV4-34	IGHD3-10	IGHJ4	8	30	44	47
2	1.0772959870724482E-4	TGTGCGAGACATGTGGCTATAGCAGTGTCGCCCGTTACCTGGTACTTCGATCTCTGG	CARHVAIAVSPVTWYFDLW	IGHV4-39	IGHD6-19	IGHJ2	13	17	26	38
2	1.0772959870724482E-4	TGTGCGAGACAACAGCCTCGGGGGGGCAGTGGCTGGAGGGTGTGGGCTGACTACTGG	CARQQPRGGSGWRVWADYW	IGHV5-10-1	IGHD6-19	IGHJ4	10	25	35	47
2	1.0772959870724482E-4	TGTGCGAGAGTGTTTCGGGGAGCCCACTACTACTACTACTACTACATGGACGTCTGG	CARVFRGAHYYYYYYMDVW	IGHV4-34	IGHD3-10	IGHJ6	9	13	21	27
2	1.0772959870724482E-4	TGTGCGAGAGTATGGGGTGGTTCGGGGAGCTCCTTCTACTACTACATGGACGCCTGG	CARVWGGSGSSFYYYMDAW	IGHV4-39	IGHD3-10	IGHJ6	8	17	28	35
2	1.0772959870724482E-4	TGTGCGAGAGCCCCGTATTACTATGATAGTAGTGGTTATACCCTCTTTGACTACTGG	CARAPYYYDSSGYTLFDYW	IGHV1-2	IGHD3-22	IGHJ4	9	13	38	44
2	1.0772959870724482E-4	TGTGCGAGAGCCCCGTATTACTATGATAGTAGTGGTTATACCCTCTTTGACTACTGG	CARAPYYYDSSGYTLFDYW	IGHV4-31	IGHD3-22	IGHJ4	9	13	38	44
2	1.0772959870724482E-4	TGTGCGAGAGCGGAAATGTATAACAGTGGCTGGCACGACTACTTCTTTGACTACTGG	CARAEMYNSGWHDYFFDYW	IGHV4-4	IGHD6-19	IGHJ4	9	17	36	39
2	1.0772959870724482E-4	TGTGCGAGAGCACGTGGATATAGTGGCTACGGGGCAACCAACTGGTTCGACCCCTGG	CARARGYSGYGATNWFDPW	IGHV1-46	IGHD5-12	IGHJ5	9	10	30	38
2	1.0772959870724482E-4	TGTGCGAGAGCACGTGGATATAGTGGCTACGGGGCAACCAACTGGTTCGACCCCTGG	CARARGYSGYGATNWFDPW	IGHV4-34	IGHD5-12	IGHJ5	9	10	30	38
2	1.0772959870724482E-4	TGTGCGAGAGGCGGGTGGAGTGGGAGCTACTACAAGGCTTACTACTTTGACTACTGG	CARGGWSGSYYKAYYFDYW	IGHV1-8	IGHD1-26	IGHJ4	11	18	32	39
2	1.0772959870724482E-4	TGTGCGAGAGGGGGTTTAGGGGACTATTACTATGATAGTAAGGAGTTTGACTACTGG	CARGGLGDYYYDSKEFDYW	IGHV1-69D	IGHD3-22	IGHJ4	9	24	39	45
2	1.0772959870724482E-4	TGTGCGAGAGGGGAGGCGGAGCTACTTTCTGGAGCGTTTACGGGTTTTGATATCTGG	CARGEAELLSGAFTGFDIW	IGHV4-34	IGHD1-26	IGHJ3	10	17	25	44
2	1.0772959870724482E-4	TGTGCGAGAGATTTTTGGAGTGGTTACCCGTACTACTACTACTACATGGACGTCTGG	CARDFWSGYPYYYYYMDVW	IGHV7-4-1	IGHD3-3	IGHJ6	11	12	25	30
2	1.0772959870724482E-4	TGTGCGAGAGATTTTCGAATTGGGTCTGGCTACAATTTCCCCGCACCCCCATGCTGG	CARDFRIGSGYNFPAPPCW	IGHV4-31	IGHD5-24	IGHJ4	11	26	36	53
2	1.0772959870724482E-4	TGTGCGAGAGATTCGTTGGATATAGTGGCTACGATTACTGGGTACTTCCAGCACTGG	CARDSLDIVATITGYFQHW	IGHV4-31	IGHD5-12	IGHJ1	11	16	37	42
2	1.0772959870724482E-4	TGTGCGAGAGATCTTGGAAATGTAGTGGTGGTAGGAGAAGTTTACTTTGACTACTGG	CARDLGNVVVVGEVYFDYW	IGHV4-31	IGHD2-15	IGHJ4	13	20	33	42
2	1.0772959870724482E-4	TGTGCGAGAGATCTAACCGCAGCTATGGTTACTCCTAATGATGCTTTTGATATCTGG	CARDLTAAMVTPNDAFDIW	IGHV4-31	IGHD5-18	IGHJ3	13	19	31	37
2	1.0772959870724482E-4	TGTGCGAGAGATCCCCAGAAAGAATATTCCTATGCTCCTAGTGATTATTTAACATGG	CARDPQKEYSYAPSDYLTW	IGHV3-30	IGHD3-22	IGHJ4	12	24	48	54
2	1.0772959870724482E-4	TGTGCGAGAGATCACTCTCATGACTACCCCTACTACTACTACTACATGGACGTCTGG	CARDHSHDYPYYYYYMDVW	IGHV7-4-1	IGHD4-11	IGHJ6	16	17	26	29
2	1.0772959870724482E-4	TGTGCGAGAGATGATTATGATAGTAGTGGGTATTATCCCTATGCTCTTGATGTCTGG	CARDDYDSSGYYPYALDVW	IGHV3-21	IGHD3-22	IGHJ3	11	15	34	40
2	1.0772959870724482E-4	TGTGCGAGAGATAATGATAGTAGTGGTTATTACTATCCTGATGCTTTTGATATCTGG	CARDNDSSGYYYPDAFDIW	IGHV3-21	IGHD3-22	IGHJ3	11	13	33	34
2	1.0772959870724482E-4	TGTGCGAGAGACTTACCCGTTAATTGGGGACGTGTTGGTTATGCTTTTGATATTTGG	CARDLPVNWGRVGYAFDIW	IGHV4-31	IGHD7-27	IGHJ3	10	20	29	40
2	1.0772959870724482E-4	TGTGCGAGAGAGTATAGCAGTGGCTGGCGTCGAGTCGGTTACTACATGGACGTCTGG	CAREYSSGWRRVGYYMDVW	IGHV4-59	IGHD6-19	IGHJ6	10	11	26	39
2	1.0772959870724482E-4	TGTGCGAGAGAGCCCCGTCTTATACTAGGCTCGGGGTGGTACTACTTTGACTACTGG	CAREPRLILGSGWYYFDYW	IGHV4-4	IGHD3-10	IGHJ4	10	22	35	38
2	1.0772959870724482E-4	TGTGCGAGAGAGGATCGGAGATGGCTACAATTACCACACTGGTACTTCGATCTCTGG	CAREDRRWLQLPHWYFDLW	IGHV4-4	IGHD5-24	IGHJ2	10	17	33	37
2	1.0772959870724482E-4	TGTGCGAGAGAAACGTACACTTACGGTGACTACGAAATAGGTGCTTTTGATATCTGG	CARETYTYGDYEIGAFDIW	IGHV3-33	IGHD4-17	IGHJ3	10	21	33	41
2	1.0772959870724482E-4	TGTGCGAGAGAAACGTACACTTACGGTGACTACGAAATAGGTGCTTTTGATATCTGG	CARETYTYGDYEIGAFDIW	IGHV4-31	IGHD4-17	IGHJ3	10	21	33	41
2	1.0772959870724482E-4	TGTGCGAGAATGAATTTCCGTGGGAGTGGTCCCAACCCCAACTGGTTCGACCCCTGG	CARMNFRGSGPNPNWFDPW	IGHV1-18	IGHD3-3	IGHJ5	8	22	29	38
2	1.0772959870724482E-4	TGTGCGAGAAGAAGAAGTATTACGATTTTTGGAGTGGGGGACTACATGGACGTCTGG	CARRRSITIFGVGDYMDVW	IGHV4-28	IGHD3-3	IGHJ6	9	16	36	40
2	1.0772959870724482E-4	TGTGCGAAATCCCCTGCTTATTACTTCTCTTCGGCGAGCGATCCTTTTGATTTCTGG	CAKSPAYYFSSASDPFDFW	IGHV3-21	IGHD3-22	IGHJ3	6	17	24	39
2	1.0772959870724482E-4	TGTGCGAAAGTCAAGTGGCTGGCCTCTGACCGCTCTTACTGGTACTTCGATCTCTGG	CAKVKWLASDRSYWYFDLW	IGHV3-23	IGHD6-19	IGHJ2	9	13	21	36
2	1.0772959870724482E-4	TGTGCGAAAGCTAAATACTTGTGGGAACTACAGCGCTGGTTACTGATTGACTCCGGG	CAKAKYLWELQRWLLIDSG	IGHV3-30	IGHD5-18	IGHJ4	6	28	42	46
2	1.0772959870724482E-4	TGTGCGAAAGCTAAATACTTATGGGAGCTACAGCGATGGTTACTGATTGACTACTGG	CAKAKYLWELQRWLLIDYW	IGHV3-23	IGHD5-18	IGHJ4	9	28	42	46
2	1.0772959870724482E-4	TGTGCGAAAGCAATACTGTCACCTACTAGGGGGTCCTACTACTACATGGACGTCTGG	CAKAILSPTRGSYYYMDVW	IGHV1-46	IGHD3-22	IGHJ6	6	22	27	35
2	1.0772959870724482E-4	TGTGCGAAAGATTTAACCTTTGGTAGCAGCAGCTTTGGTGATGCTTTTGATATCTGG	CAKDLTFGSSSFGDAFDIW	IGHV3-23	IGHD6-13	IGHJ3	11	23	33	38
2	1.0772959870724482E-4	TGTGCGAAAGACTGTATGTGGCGCGGAATGACATCGCTCCGGTGCTTCGATCTCTGG	CAKDCMWRGMTSLRCFDLW	IGHV3-23	IGHD1-1	IGHJ2	10	24	39	40
2	1.0772959870724482E-4	TGTGCACACCCCTACGATTTTTGGAGTGGTTATTCCCCGTACTACTTTGACTACTGG	CAHPYDFWSGYSPYYFDYW	IGHV2-5	IGHD3-3	IGHJ4	8	12	33	38
2	1.0772959870724482E-4	TGTGCACACAGTAACCGATATTGTAGTGGTGGTAGCTGCTACTCCTTTGACTACTGG	CAHSNRYCSGGSCYSFDYW	IGHV2-5	IGHD2-15	IGHJ4	10	16	38	39
2	1.0772959870724482E-4	TGTGCAACAGCTACGTATTACGATATTTTGACTGGCTACTATGCCTTCGACCCCTGG	CATATYYDILTGYYAFDPW	IGHV1-24	IGHD3-9	IGHJ5	9	11	41	45
2	1.0772959870724482E-4	TGTGCAACAGGTCCCACTCCGTGGGGTGGGAGCTACTTAAACTGGTTCGACCCCTGG	CATGPTPWGGSYLNWFDPW	IGHV1-24	IGHD1-26	IGHJ5	9	25	36	39
2	1.0772959870724482E-4	TGTGCAACAGGGGCCGCTATTACTATGGTTCCCTACCCCTCCTGGTACGACCCCTGG	CATGAAITMVPYPSWYDPW	IGHV1-24	IGHD3-10	IGHJ5	9	17	30	41
2	1.0772959870724482E-4	TGTGCAACAGAGGGGTGGATACACACCTATGATAGTAGTGGTTATCCTGACTACTGG	CATEGWIHTYDSSGYPDYW	IGHV1-24	IGHD3-22	IGHJ4	10	26	44	47
2	1.0772959870724482E-4	TGTGCAAGATCGCACGGTGACTACGCAGGGGCCTACTACTACTACATGGACGTCTGG	CARSHGDYAGAYYYYMDVW	IGHV3-13	IGHD4-17	IGHJ6	8	13	24	32
2	1.0772959870724482E-4	TGTGCAAGAGGGACGATTTTTGGAGTGATTATCGATCGGCCGGGCTTTGAGTTCTGG	CARGTIFGVIIDRPGFEFW	IGHV1-8	IGHD3-3	IGHJ4	10	12	31	44
2	1.0772959870724482E-4	TGTGCAAAATCCGGCGGGGGAGGTTTTTTGGGAGAAGTAGGGTACATGGACGTCTGG	CAKSGGGGFLGEVGYMDVW	IGHV3-43	IGHD3-16	IGHJ6	8	15	21	42
2	1.0772959870724482E-4	TGTGCAAAAGCGGATAGTGGGAGCTACTACGGACTGGCTGATGCTTTTGATATCAGG	CAKADSGSYYGLADAFDIR	IGHV3-9	IGHD1-26	IGHJ3	9	13	30	38
2	1.0772959870724482E-4	TGTGCAAAAGATAAATACAGCTATGGTTTAGCGGCCTGGAACTACTTTGACTACTGG	CAKDKYSYGLAAWNYFDYW	IGHV3-43	IGHD5-18	IGHJ4	12	14	27	40
2	1.0772959870724482E-4	TGTGGGAGAGATTGGGTGGAGGGATATACCTACTACTACTACTACATGGACGTCTGG	CGRDWVEGYTYYYYYMDVW	IGHV7-4-1	IGHD5-12	IGHJ6	11	21	27	29
2	1.0772959870724482E-4	TGTGGAAGAGAGGTGTTTTGTGGTGGTGATTGCGAGCCCGATGCTTTTCACATCGGG	CGREVFCGGDCEPDAFHIG	IGHV3-74	IGHD2-21	IGHJ3	10	17	32	39
2	1.0772959870724482E-4	TGTACGACATTAGCATATTGTAGGACTACCAGTTGCTTACAATCTTTTGACTACTGG	CTTLAYCRTTSCLQSFDYW	IGHV1-24	IGHD2-2	IGHJ4	2	10	36	45
2	1.0772959870724482E-4	TGTGTTTCACCGGCCGGCGGTCCGATGGACTTTTACTACCACATGGACGTCTGG	CVSPAGGPMDFYYHMDVW	IGHV3-23	IGHD2-2	IGHJ6	3	12	17	33
2	1.0772959870724482E-4	TGTGTGCGAGATAGGGGTGACCTAGAGAGGGCAACAGTCTACTTTGACAATTGG	CVRDRGDLERATVYFDNW	IGHV4-4	IGHD5-24	IGHJ4	11	22	35	38
2	1.0772959870724482E-4	TGTGCTACCTCCGGGGCGATTTTTGGAGTGGTTATTTATGCTTTTGAACTCTGG	CATSGAIFGVVIYAFELW	IGHV1-24	IGHD3-3	IGHJ3	4	16	35	37
2	1.0772959870724482E-4	TGTGCCAGAGTCGAAATTTATGGGCTACGGTGGCAGTACTACTTTGACTACTGG	CARVEIYGLRWQYYFDYW	IGHV4-30-2	IGHD4-23	IGHJ4	9	24	32	34
2	1.0772959870724482E-4	TGTGCGGCAGAAAGGGGACAGCACCAGCAGTGGCTGGGCGAACTTGACTACTGG	CAAERGQHQQWLGELDYW	IGHV3-23	IGHD6-19	IGHJ4	5	25	36	43
2	1.0772959870724482E-4	TGTGCGACGCCGAAACGGGGAGCGGGCCCACTAGGCCATTCTTTTGACTTCTGG	CATPKRGAGPLGHSFDFW	IGHV5-10-1	IGHD1-26	IGHJ3	6	26	32	40
2	1.0772959870724482E-4	TGTGCGAGTTCTGCCATGTCGGGCAGTGGCTGGTTGGGCGACCATGACTACTGG	CASSAMSGSGWLGDHDYW	IGHV4-31	IGHD6-19	IGHJ4	7	22	33	44
2	1.0772959870724482E-4	TGTGCGAGTGGGGTCGCGGCGTATTACGATTTTTGGATCGGGATGGACGTCTGG	CASGVAAYYDFWIGMDVW	IGHV4-4	IGHD3-3	IGHJ6	7	19	36	42
2	1.0772959870724482E-4	TGTGCGAGTACCGCGGAATATTACTATGATAGTAGTGGTTCTTTTGACTACTGG	CASTAEYYYDSSGSFDYW	IGHV1-69	IGHD3-22	IGHJ4	7	18	39	42
2	1.0772959870724482E-4	TGTGCGAGGTCGTATTACGATTTTTGGAGTGGCCCCAACTGGTTCGACCCCTGG	CARSYYDFWSGPNWFDPW	IGHV4-39	IGHD3-3	IGHJ5	7	10	31	35
2	1.0772959870724482E-4	TGTGCGAGGTGGGGTAGGTCTGGAGCGACGGAGATCGATGCTTTTGATGTCTGG	CARWGRSGATEIDAFDVW	IGHV4-30-2	IGHD1-1	IGHJ3	4	19	29	36
2	1.0772959870724482E-4	TGTGCGAGGCTCGATCTTTGGAGTGGTTCCAAAGGGGAAGACTTTGACTACTGG	CARLDLWSGSKGEDFDYW	IGHV3-21	IGHD3-3	IGHJ4	7	11	27	40
2	1.0772959870724482E-4	TGTGCGAGGCTCGATCTCTGGAGTGGTTCCAAAGGGGAAGACTTTGACTACTGG	CARLDLWSGSKGEDFDYW	IGHV3-21	IGHD3-3	IGHJ4	7	11	27	40
2	1.0772959870724482E-4	TGTGCGAGGGTCCGAAGGCAGTGGCTGGTCGTGGTAGATGCTTTTGATATCTGG	CARVRRQWLVVVDAFDIW	IGHV3-23	IGHD6-19	IGHJ3	6	17	28	36
2	1.0772959870724482E-4	TGTGCGAGGGCTGGGGCCTGTACCAGCTGTTATACCACCCCTGGGGACTACTGG	CARAGACTSCYTTPGDYW	IGHV3-23	IGHD2-2	IGHJ4	6	19	32	45
2	1.0772959870724482E-4	TGTGCGAGGGCTGGGGCCTGTACCAGCTGTTATACCACCCCTGGGGACTACTGG	CARAGACTSCYTTPGDYW	IGHV4-39	IGHD2-2	IGHJ4	7	19	32	45
2	1.0772959870724482E-4	TGTGCGAGGGGCGGGTGGAGCAGCAGCTGGTACGTCGGGTGGTTCGACCCCTGG	CARGGWSSSWYVGWFDPW	IGHV1-8	IGHD6-13	IGHJ5	11	18	34	39
2	1.0772959870724482E-4	TGTGCGAGGACGGGCTGGGGCACAGGCTACTACTACTACTACATGGACGTCTGG	CARTGWGTGYYYYYMDVW	IGHV1-69	IGHD6-19	IGHJ6	7	12	17	26
2	1.0772959870724482E-4	TGTGCGAGATTTTTAAACCCCCGTGAGAGTAGTGGTTATTATTTAGACTATTGG	CARFLNPRESSGYYLDYW	IGHV4-55	IGHD3-22	IGHJ4	9	23	40	45
2	1.0772959870724482E-4	TGTGCGAGATCTTCGTATTACTATGATAGTAGTGGTTATCCTTTTGACTACTGG	CARSSYYYDSSGYPFDYW	IGHV1-46	IGHD3-22	IGHJ4	8	13	38	42
2	1.0772959870724482E-4	TGTGCGAGACTCTGGGGCTACGGTGGTACCCCCACTGCCGCCTTTGACTACTGG	CARLWGYGGTPTAAFDYW	IGHV5-10-1	IGHD4-23	IGHJ4	9	17	27	41
2	1.0772959870724482E-4	TGTGCGAGACCAAGTTGTAGTAGTACCAGCTGCCTTGATGCTTTTGATATCTGG	CARPSCSSTSCLDAFDIW	IGHV5-10-1	IGHD2-2	IGHJ3	9	14	32	35
2	1.0772959870724482E-4	TGTGCGAGACGGTCTGGGTTATGGCTACAATTACGAGACTACTTTGACTACTGG	CARRSGLWLQLRDYFDYW	IGHV4-4	IGHD5-24	IGHJ4	8	20	34	37
2	1.0772959870724482E-4	TGTGCGAGACATACTTTTGACTACACGTCTGAATACAACTGGTTCGACCCCTGG	CARHTFDYTSEYNWFDPW	IGHV5-10-1	IGHD3-9	IGHJ5	11	14	21	33
2	1.0772959870724482E-4	TGTGCGAGACACCCGTGGGGGTGGCTACGATTGGAGAGTGCTTTTGATATCTGG	CARHPWGWLRLESAFDIW	IGHV4-39	IGHD5-12	IGHJ3	10	20	31	38
2	1.0772959870724482E-4	TGTGCGAGACACAGGCCTTACTATGATAGAAGTGGTTACGCTTTTGATGTCTGG	CARHRPYYDRSGYAFDVW	IGHV4-31	IGHD3-22	IGHJ3	8	17	37	39
2	1.0772959870724482E-4	TGTGCGAGAGTTCCGTATTACTATGATAGTAGTGGTTATTACCTTGACTACTGG	CARVPYYYDSSGYYLDYW	IGHV3-53	IGHD3-22	IGHJ4	9	13	38	39
2	1.0772959870724482E-4	TGTGCGAGAGTTCCGTATTACTATGACAGTAGTGGTTATTACCTTGACTACTGG	CARVPYYYDSSGYYLDYW	IGHV1-69D	IGHD3-22	IGHJ4	9	13	38	39
2	1.0772959870724482E-4	TGTGCGAGAGTTAATGATTACGTTTGGGGGAGTTATCGTTTATTTGACTACTGG	CARVNDYVWGSYRLFDYW	IGHV4-31	IGHD3-16	IGHJ4	9	13	39	42
2	1.0772959870724482E-4	TGTGCGAGAGCTTCGGATTACTATGGTTCGGGGGAAAACTGGTTCGACCCCTGG	CARASDYYGSGENWFDPW	IGHV4-31	IGHD3-10	IGHJ5	9	16	32	36
2	1.0772959870724482E-4	TGTGCGAGAGGCCGAGCTTACAGCTATGGTTACCGGGGCCCCTTTGACTACTGG	CARGRAYSYGYRGPFDYW	IGHV1-8	IGHD5-18	IGHJ4	12	18	32	41
2	1.0772959870724482E-4	TGTGCGAGAGGCGTTGCCGGGGTGGTAGTTGGAAATAATGTTTTTGATCTTTGG	CARGVAGVVVGNNVFDLW	IGHV1-18	IGHD2-15	IGHJ3	9	20	27	37
2	1.0772959870724482E-4	TGTGCGAGAGGGTCCTCTCCTACGATTTTTGAACCGGACCCGTTCGACCCCTGG	CARGSSPTIFEPDPFDPW	IGHV1-69D	IGHD3-3	IGHJ5	9	20	30	41
2	1.0772959870724482E-4	TGTGCGAGAGGACCTTCTAGGTATGATGACCCCGACCGCAATATGGACGTCTGG	CARGPSRYDDPDRNMDVW	IGHV3-21	IGHD3-10	IGHJ6	9	29	34	42
2	1.0772959870724482E-4	TGTGCGAGAGGAGGGTATTACTATGATAGTAGTGGTTACCACTTTGACTACTGG	CARGGYYYDSSGYHFDYW	IGHV1-69D	IGHD3-22	IGHJ4	9	14	35	36
2	1.0772959870724482E-4	TGTGCGAGAGGAGGGTATAACTGGAACTACAAGAGGGGACAGCTTGACTACTGG	CARGGYNWNYKRGQLDYW	IGHV1-8	IGHD1-7	IGHJ4	10	13	29	43
2	1.0772959870724482E-4	TGTGCGAGAGATTTGCCATACAGCTATAGTACCCATGATGCTTTTGATATCTGG	CARDLPYSYSTHDAFDIW	IGHV3-7	IGHD5-18	IGHJ3	11	17	26	33
2	1.0772959870724482E-4	TGTGCGAGAGATTTGATCGGTGGGAGCTACTATTTCCGAGGATTTGACTACTGG	CARDLIGGSYYFRGFDYW	IGHV1-46	IGHD1-26	IGHJ4	11	19	31	42
2	1.0772959870724482E-4	TGTGCGAGAGATTACTATGATAGTAGTGGTTATTACCCCTCCGCTCTAACCTGG	CARDYYDSSGYYPSALTW	IGHV3-21	IGHD3-22	IGHJ5	11	12	35	49
2	1.0772959870724482E-4	TGTGCGAGAGATCGTGGAAGAACTGGGGATTCGTACGATGCTTTTGATATCTGG	CARDRGRTGDSYDAFDIW	IGHV4-31	IGHD7-27	IGHJ3	12	20	29	36
2	1.0772959870724482E-4	TGTGCGAGAGATCGCGCCTTGTATAGCAGCTCGCCCGATGCTTTTGATATCTGG	CARDRALYSSSPDAFDIW	IGHV4-31	IGHD6-6	IGHJ3	12	20	32	36
2	1.0772959870724482E-4	TGTGCGAGAGATCGGGGGTTTTTGGAGTGGCTCTTAGGGCGATTCCAAGACTGG	CARDRGFLEWLLGRFQDW	IGHV1-2	IGHD3-3	IGHJ1	12	18	29	42
2	1.0772959870724482E-4	TGTGCGAGAGATATGGGGATATTGTACCGAGGGTTCGATGCTTTTGATATCTGG	CARDMGILYRGFDAFDIW	IGHV3-21	IGHD2-8	IGHJ3	11	16	26	36
2	1.0772959870724482E-4	TGTGCGAGAGATAGAGAAACTGATAACTGGAACGACGGTTGGTTCGACCCCTGG	CARDRETDNWNDGWFDPW	IGHV3-11	IGHD1-20	IGHJ5	11	22	36	39
2	1.0772959870724482E-4	TGTGCGAGAGACCCCTTTGGGGGCTCTGATAGCTTCCCCGCAGATGACAATTGG	CARDPFGGSDSFPADDNW	IGHV1-46	IGHD3-16	IGHJ4	10	15	22	44
2	1.0772959870724482E-4	TGTGCGAGAGACGGTGACTACGAGGGGCTAGAACCGGGGGACTTTGACTACTGG	CARDGDYEGLEPGDFDYW	IGHV3-21	IGHD4-17	IGHJ4	10	11	21	40
2	1.0772959870724482E-4	TGTGCGAGAGAGGATGGTTCGGGGAGTTACCTTCTCGATGCTTTTGATATCTGG	CAREDGSGSYLLDAFDIW	IGHV3-53	IGHD3-10	IGHJ3	10	13	28	36
2	1.0772959870724482E-4	TGTGCGAGAGAGGATGGTTCGGGGAGTTACCTTCTCGATGCTTTTGATATCTGG	CAREDGSGSYLLDAFDIW	IGHV3-7	IGHD3-10	IGHJ3	10	13	28	36
2	1.0772959870724482E-4	TGTGCGAGAGAATTTCGGGATTCCCGTTCTACTACAGGCCACTTTGACTCCTGG	CAREFRDSRSTTGHFDSW	IGHV3-48	IGHD2-2	IGHJ4	10	28	35	40
2	1.0772959870724482E-4	TGTGCGAGAGAACTGGGGATATCTTACTACTACTACTACTACATGGACGTCTGG	CARELGISYYYYYYMDVW	IGHV3-11	IGHD7-27	IGHJ6	10	11	19	23
2	1.0772959870724482E-4	TGTGCGAGAGAAGGTGTAGTAGTACCAGCTGCTCCTTATGCTTTTGATATCTGG	CAREGVVVPAAPYAFDIW	IGHV4-4	IGHD2-2	IGHJ3	10	14	32	37
2	1.0772959870724482E-4	TGTGCGAGAGAAAAGGATGTAACAGTGGCTGCTGAAGGTGCTTTTGATATCTGG	CAREKDVTVAAEGAFDIW	IGHV3-21	IGHD6-19	IGHJ3	10	22	30	38
2	1.0772959870724482E-4	TGTGCGAGAACAGGGCCGTATTACTATGATAGTAGTGGCCATTTTGACTACTGG	CARTGPYYYDSSGHFDYW	IGHV1-46	IGHD3-22	IGHJ4	8	16	37	42
2	1.0772959870724482E-4	TGTGCGAGAACAGGGCCGTATTACTATGATAGTAGTGGCCATTTTGACTACTGG	CARTGPYYYDSSGHFDYW	IGHV4-28	IGHD3-22	IGHJ4	9	16	37	42
2	1.0772959870724482E-4	TGTGCGAGAAAACAGGGGCCCCGTACTGGTTACGACTGGTACTTCGATCTCTGG	CARKQGPRTGYDWYFDLW	IGHV4-34	IGHD3-9	IGHJ2	8	24	31	34
2	1.0772959870724482E-4	TGTGCGAAGGGACGGGTTGCACTTGACACTAGTGGTTACTCCCTTGACTCCTGG	CAKGRVALDTSGYSLDSW	IGHV3-30	IGHD2-15	IGHJ4	6	29	35	36
2	1.0772959870724482E-4	TGTGCGAAGGGACGGGTTGCACTTGACACTAGTGGTTACTCCCTTGACTCCTGG	CAKGRVALDTSGYSLDSW	IGHV3-48	IGHD2-15	IGHJ4	6	29	35	36
2	1.0772959870724482E-4	TGTGCGAAGGATCGACTGCCGTCCACTATGAAAGCGGATGTTTTGCATGTGTGG	CAKDRLPSTMKADVLHVW	IGHV1-2	IGHD1-26	IGHJ3	6	22	28	51
2	1.0772959870724482E-4	TGTGCGAAACGGAGGGAGTTCTTTAAACTTGGGCCTGAGAGTCCTGATTACTGG	CAKRREFFKLGPESPDYW	IGHV3-30	IGHD3-10	IGHJ4	6	13	19	44
2	1.0772959870724482E-4	TGTGCGAAAGCGAATACCGGTGGTCCCAATCCTCGTGATGCTTTTGATATCTGG	CAKANTGGPNPRDAFDIW	IGHV5-10-1	IGHD1-20	IGHJ3	6	13	20	35
2	1.0772959870724482E-4	TGTGCGAAAGGCTATAGTATTGGATGGTACGTTTTCGATGCTTTTGACATCTGG	CAKGYSIGWYVFDAFDIW	IGHV3-23	IGHD6-19	IGHJ3	9	12	31	36
2	1.0772959870724482E-4	TGTGCGAAAGGAAAGAATTACTATGATAGTCTCGAAAACCTTTTTGATATCTGG	CAKGKNYYDSLENLFDIW	IGHV3-23	IGHD3-22	IGHJ3	9	16	29	41
2	1.0772959870724482E-4	TGTGCGAAAGATCTGCCATACTATGATAGTAGTGCCCCCGAGTTTGACTACTGG	CAKDLPYYDSSAPEFDYW	IGHV1-58	IGHD3-22	IGHJ4	16	18	33	42
2	1.0772959870724482E-4	TGTGCGAAAGATGCGAATGACGGTGGCTGGGCTTACTGGTACTTCGATCTCTGG	CAKDANDGGWAYWYFDLW	IGHV3-30	IGHD6-19	IGHJ2	11	22	29	33
2	1.0772959870724482E-4	TGTGCACACCTACAGTGGGAGGACTACGGTGGTAATTTTGCTTTTGATATCTGG	CAHLQWEDYGGNFAFDIW	IGHV2-5	IGHD4-23	IGHJ3	8	21	34	38
2	1.0772959870724482E-4	TGTGCAGCCTCCGGGGCGATTTTTGGAGTGGTTATTTATGCTTTTCAACTCTGG	CAASGAIFGVVIYAFQLW	IGHV1-18	IGHD3-3	IGHJ3	4	16	35	37
2	1.0772959870724482E-4	TGTGCAGCCTCCGGGGCGATTTTTGGAGTGGTCGTTTATGCTTTTGAGCTCTGG	CAASGAIFGVVVYAFELW	IGHV1-45	IGHD3-3	IGHJ3	5	16	31	37
2	1.0772959870724482E-4	TGTGCAACATTGGTGTACGGAAACGCAGAATACTACTACTACATGGACGTCTGG	CATLVYGNAEYYYYMDVW	IGHV1-24	IGHD2-8	IGHJ6	8	10	16	30
2	1.0772959870724482E-4	TGTGCAACAGTCGAATCGGATATAGTGGGAGGTTCCGACTACTTTGACTACTGG	CATVESDIVGGSDYFDYW	IGHV1-69-2	IGHD1-26	IGHJ4	9	20	30	37
2	1.0772959870724482E-4	TGTGCAACAGAGGGGGCGGGGGGATACAGCTTCAGGAGCTGGTTCGACCCCTGG	CATEGAGGYSFRSWFDPW	IGHV1-24	IGHD5-18	IGHJ5	10	21	30	38
2	1.0772959870724482E-4	TGTGCAACAGAGGATATTGTAACGGTTACCGTGATATATGCTCTTCAAATCTGG	CATEDIVTVTVIYALQIW	IGHV3-47	IGHD2-15	IGHJ3	10	11	20	37
2	1.0772959870724482E-4	TGTGCAACAATCGATGGGGCCGCTTGGCCGTATAGCAGTGGCGGGGACTACTGG	CATIDGAAWPYSSGGDYW	IGHV1-24	IGHD6-19	IGHJ4	8	29	41	45
2	1.0772959870724482E-4	TGTGCAAGGCGGCGTACGGTCTTTCACATAGGTCAACAGTACTTTGACTACTGG	CARRRTVFHIGQQYFDYW	IGHV3-43	IGHD4-17	IGHJ4	6	14	19	39
2	1.0772959870724482E-4	TGTGCAAAAGCTATTGGGCAGTGGCTGGGGCACGCAGACTACTTTGACTACTGG	CAKAIGQWLGHADYFDYW	IGHV3-9	IGHD6-19	IGHJ4	13	17	27	37
2	1.0772959870724482E-4	TGTGCAAAAGGGGGTTTCTGTGATGGTGGTGATTGCGCTCTCTTTAATTACTGG	CAKGGFCDGGDCALFNYW	IGHV3-74	IGHD2-21	IGHJ4	6	23	35	41
2	1.0772959870724482E-4	TGTGCAAAAGATCTTAGCACAATTTTTGGAGTGGCAGATGCTTTTGATATCTGG	CAKDLSTIFGVADAFDIW	IGHV3-43	IGHD3-3	IGHJ3	11	21	33	36
2	1.0772959870724482E-4	TGTGCAAAAGATATTAGCACAATTTTTGGAGTGGTAGATGCTTTTGATATCTGG	CAKDISTIFGVVDAFDIW	IGHV3-43	IGHD3-3	IGHJ3	13	21	34	36
2	1.0772959870724482E-4	TGTGCAAAAGATATAGGTTTGTACAGTAACTACGGGGATGCTTTTGATATCTGG	CAKDIGLYSNYGDAFDIW	IGHV3-43	IGHD4-17	IGHJ3	28	29	34	36
2	1.0772959870724482E-4	TGTGCAAAAGATAATGGGGCTTATCTAAACTACTACTACTACATGGACGTCTGG	CAKDNGAYLNYYYYMDVW	IGHV3-43	IGHD3-16	IGHJ6	12	14	18	28
2	1.0772959870724482E-4	TGTGGCAAAGGGACCTCGTCCGATTTTTGGAGTGGTTCTGGTATTGACTTCTGG	CGKGTSSDFWSGSGIDFW	IGHV3-23	IGHD3-3	IGHJ4	3	20	36	43
2	1.0772959870724482E-4	TGCCGCTACTGCGATTTCTGGGGTGGCTCTCTGTACGGGAAAGTTGAGTACTGG	CRYCDFWGGSLYGKVEYW	IGHV3-30	IGHD3-3	IGHJ4	1	11	25	43
2	1.0772959870724482E-4	TGTTCCGCTGGAGCTTTTGGCAGATACTATGGGTCGGGAAATTATTGGTGG	CSAGAFGRYYGSGNYWW	IGHV3-15	IGHD3-10	IGHJ4	2	24	45	48
[truncated: 1,890 more rows]
