# Supplementary material for: Biomarkers and Immune Repertoire Metrics Identified by Peripheral Blood Transcriptomic Sequencing Reveal the Pathogenesis of COVID-19
Source: Front Immunol. 2021 Aug 24;12:677025. doi: 10.3389/fimmu.2021.677025 (PMC8421539; doi:10.3389/fimmu.2021.677025)
Supplement: Supplementary file 1 [file DataSheet_1.zip › TCR_BCR/IGH/convert.SRR12007842.clonotypes.IGH.txt]

count	freq	cdr3nt	cdr3aa	v	d	j	VEnd	DStart	DEnd	JStart
987	0.052341305615951635	TGTGCGAAAGCCGAGAAGTACAGCAGCTCGCCAATTGACTACTGG	CAKAEKYSSSPIDYW	IGHV3-23	IGHD6-6	IGHJ4	9	16	29	34
361	0.019144084424882007	TGTGCACGGATGGTCCTTGGGATGGGCCTCTTTTACAGCAGCAGCTGGTACGAAATTGACCACTGG	CARMVLGMGLFYSSSWYEIDHW	IGHV2-26	IGHD6-13	IGHJ4	10	36	51	55
273	0.014477382404412155	TGTGCGAAAGGCGTTGGGACCCTTCGTAGTGGTTACTTTCAGAGGGCTTTTGATATTTGG	CAKGVGTLRSGYFQRAFDIW	IGHV3-23	IGHD3-22	IGHJ3	9	25	34	45
241	0.012780399851514027	TGTGCACGGATGGTCCTTGGGCTGGGCCTCTTTTATAGCAGTACCTGGTACGAAATTGACCACTGG	CARMVLGLGLFYSSTWYEIDHW	IGHV2-26	IGHD6-13	IGHJ4	10	33	51	55
186	0.009863711088720369	TGTGCACGGATGGTGTTAGAGCCGGGCCTCTTTTATACCAGCTTCTCGTACGGCATTGACTACTGG	CARMVLEPGLFYTSFSYGIDYW	IGHV2-26	IGHD2-2	IGHJ4	10	35	42	55
180	0.00954552686005197	TGTGCACGGATGGTCCTTGGGATGGGCCTCTTTTACACCAGCAGCTGGTACGAAATTGACCACTGG	CARMVLGMGLFYTSSWYEIDHW	IGHV2-26	IGHD6-13	IGHJ4	10	38	51	55
175	0.009280373336161638	TGTGCGATAGCCGGGGAGTGGGAGCTACCAGAGATTGAGTACTGG	CAIAGEWELPEIEYW	IGHV1-18	IGHD1-26	IGHJ4	6	16	27	34
161	0.008537943469268706	TGTGCCGCATCCACCCCCCGAGATTTATTCTCTATGGTTGATCCTTTTGATGTCTGG	CAASTPRDLFSMVDPFDVW	IGHV4-30-2	IGHD3-10	IGHJ3	5	31	37	38
154	0.00816672853582224	TGTGCGATAGCCGGGGAGTGGGAGCTACCAGAGATTGAGTACTGG	CAIAGEWELPEIEYW	IGHV1-69	IGHD1-26	IGHJ4	6	16	27	34
143	0.007583390783263509	TGTGCACGGATGGTGCTAGAGCCGGGCCTCCTTTATACCAGCTTCTCGTACGGTATTGACTACTGG	CARMVLEPGLLYTSFSYGIDYW	IGHV2-26	IGHD2-2	IGHJ4	10	35	42	55
135	0.007159145145038978	TGTGCACGGATGGTCCTTGGGATGGGCCTCTTTTACAGCAGCAGTTGGTACGAAATTGACCACTGG	CARMVLGMGLFYSSSWYEIDHW	IGHV2-26	IGHD6-13	IGHJ4	10	36	51	55
116	0.006151561754255714	TGTGCGATAGTCGGGGAGTGGGAGCTACCAGCGATTGACTACTGG	CAIVGEWELPAIDYW	IGHV1-18	IGHD1-26	IGHJ4	6	16	27	34
100	0.00530307047780665	TGTGCGATAGTCGGGGAGTGGGAGCTACCAGCGATTGACTACTGG	CAIVGEWELPAIDYW	IGHV1-69	IGHD1-26	IGHJ4	6	16	27	34
97	0.0051439783634724505	TGTGCACGGATGGTCCTTGGCCTGGGCCTCTTTTATAGCAGTACCTGGTACGAAATTGACCACTGG	CARMVLGLGLFYSSTWYEIDHW	IGHV2-26	IGHD6-13	IGHJ4	10	33	51	55
94	0.004984886249138251	TGTGCACGGATGGTCCTTGGCATGGGCCTCTTTTACAGCAGCAGTTGGTACGAACTTGACCACTGG	CARMVLGMGLFYSSSWYELDHW	IGHV2-26	IGHD6-13	IGHJ4	10	36	51	55
92	0.004878824839582118	TGTGCAAAAGATATTTACAGTAATCCCCCTCACTACTTTGACTACTGG	CAKDIYSNPPHYFDYW	IGHV3-9	IGHD4-11	IGHJ4	13	15	22	31
89	0.004719732725247919	TGTGCACGGATGGTCCTTGGCCTGGGCCTCTTTTATACTAGTACCTGGTACGAAATTGACTATTGG	CARMVLGLGLFYTSTWYEIDYW	IGHV2-26	IGHD6-13	IGHJ4	10	44	51	55
88	0.004666702020469852	TGTGCACGGATGGTCCTTGGGATGGGCCTCTTTTACAGCAGCAGCTGGTACGATATTGACCACTGG	CARMVLGMGLFYSSSWYDIDHW	IGHV2-26	IGHD6-13	IGHJ4	10	36	51	55
87	0.004613671315691786	TGTGCGAAAGCAAGCGTTCGATTGAAAATTGTAGTGGTGGTAGCTCTTACTCCTGCGGACTGGTACTTCGATCTCTGG	CAKASVRLKIVVVVALTPADWYFDLW	IGHV3-11	IGHD2-15	IGHJ2	6	27	52	58
87	0.004613671315691786	TGTGCAACAGGCCCCCCCGATTTTTGGAGTGGTCTTGACTACTGG	CATGPPDFWSGLDYW	IGHV1-24	IGHD3-3	IGHJ4	9	17	32	34
83	0.00440154849657952	TGTGCGAAACGGGCAGCAGTCTTCATGATCGACTCCTACCGCTACCACATGGACTTGTGG	CAKRAAVFMIDSYRYHMDLW	IGHV3-30	IGHD2-21	IGHJ6	6	14	20	31
82	0.004348517791801453	TGTGCACGGATGGTCCTTGGCATGGGCCTCTTTTACAGCAGCAGCTGGTACGAACTTGACCACTGG	CARMVLGMGLFYSSSWYELDHW	IGHV2-26	IGHD6-13	IGHJ4	10	36	51	55
81	0.0042954870870233865	TGTGCGGCTTACTTTGGTTCGGGGACTTATTTTAATGACTACTGG	CAAYFGSGTYFNDYW	IGHV3-23	IGHD3-10	IGHJ4	5	8	34	35
79	0.004189425677467253	TGTGCAACGGAGTCCGTGGGGTTGGTGGTAATATATGCTTTTGAAAATTGG	CATESVGLVVIYAFENW	IGHV1-24	IGHD2-15	IGHJ3	7	22	29	34
78	0.004136394972689187	TGTGCACGGATGGTCCTTGGAATGGGCCTCTTTTACACCACCAGCTGGTACGAAATTGACCACTGG	CARMVLGMGLFYTTSWYEIDHW	IGHV2-26	IGHD6-13	IGHJ4	10	41	51	55
77	0.00408336426791112	TGTGCGAGGAGAACGATCTTGGGAGCGGTTTATTACTACCACTTCATGGACGTCTGG	CARRTILGAVYYYHFMDVW	IGHV3-21	IGHD3-3	IGHJ6	7	12	29	33
75	0.003977302858354987	TGTGCGAGACAGGGAGCAGTTACGGTTTATGGAGTAGTTCTTAACTACTTTGACAACTGG	CARQGAVTVYGVVLNYFDNW	IGHV7-4-1	IGHD3-3	IGHJ4	8	19	42	43
75	0.003977302858354987	TGTGCGAGGAGAACGATTCTTGGAGCGGTCTACTACTACCACTACATGGACGTCTGG	CARRTILGAVYYYHYMDVW	IGHV3-11	IGHD3-3	IGHJ6	7	12	28	29
64	0.003393965105796256	TGTGCACGGATGGTCCTTGGGATGGGCCTCTTTTACACCAGCAGCTGGTACGATATTGACCACTGG	CARMVLGMGLFYTSSWYDIDHW	IGHV2-26	IGHD6-13	IGHJ4	10	38	51	55
63	0.0033409344010181894	TGTGCGAGAGGCGTCCGATATTACAATTTTTTGACTGCTTACTTGAACTACTACTTCTACTACATGGACGTCTGG	CARGVRYYNFLTAYLNYYFYYMDVW	IGHV1-8	IGHD3-9	IGHJ6	11	18	40	46
63	0.0033409344010181894	TGTGCCATAGCCGGGGAGTGGGAGCTACCAGAGATTGACTACTGG	CAIAGEWELPEIDYW	IGHV1-69	IGHD1-26	IGHJ4	4	16	27	34
61	0.0032348729914620567	TGTGCGAGAGGCGTCCGGTATTACAATTTTTTGACTGCTTACCTGAACTACTACTTCTACTACATGGACGTCTGG	CARGVRYYNFLTAYLNYYFYYMDVW	IGHV1-8	IGHD3-9	IGHJ6	11	17	40	46
61	0.0032348729914620567	TGTGCGAGAGGCGTCCGATATTACAATTTTTTGACTGGTTACCTGAACTACTTCTTCTACTACATGGACGTCTGG	CARGVRYYNFLTGYLNYFFYYMDVW	IGHV1-8	IGHD3-9	IGHJ6	11	18	40	46
61	0.0032348729914620567	TGTGCACGGATGGTCCTTGGAATGGGCCTCTTTTACACCACCAGCTGGTACGAAATTGATCACTGG	CARMVLGMGLFYTTSWYEIDHW	IGHV2-26	IGHD6-13	IGHJ4	10	41	51	61
59	0.0031288115819059236	TGTGCACGGATGGTCCTTGGGATGGGCCTCTTCTACAGTAGTAGCTGGTACGAAATAGACCACTGG	CARMVLGMGLFYSSSWYEIDHW	IGHV2-26	IGHD6-13	IGHJ4	10	42	51	57
59	0.0031288115819059236	TGTGCGAAAGATCCCTTCTACGATTTTTGGAGTGGTTATTTCTTTGACTACTGG	CAKDPFYDFWSGYFFDYW	IGHV3-23	IGHD3-3	IGHJ4	12	18	39	41
58	0.003075780877127857	TGTGCACGGATGGTCCTTGGGATGGGCCTCTTTTACAGCAGCAGCTGGTACGAAATAGACCACTGG	CARMVLGMGLFYSSSWYEIDHW	IGHV2-26	IGHD6-13	IGHJ4	10	36	51	57
58	0.003075780877127857	TGTGCAACAGATTCGATTTTTGGAGTGGTTATTTACGCTTTTGCTTTCTGG	CATDSIFGVVIYAFAFW	IGHV1-24	IGHD3-3	IGHJ3	11	13	32	36
53	0.0028106273532375247	TGTGCACGGATGGTCCTAGAGCCGGGCCTCTTTTACACCAGCTTCTCGTACGAAATTGACTACTGG	CARMVLEPGLFYTSFSYEIDYW	IGHV2-26	IGHD2-2	IGHJ4	10	36	42	55
50	0.002651535238903325	TGTGCACGGATGGTCCTTGGCATGGGCCTCTTCTACAGTAGTAGCTGGTACGAAATAGACCACTGG	CARMVLGMGLFYSSSWYEIDHW	IGHV2-26	IGHD6-13	IGHJ4	10	42	51	57
50	0.002651535238903325	TGTGCGAAAAGGGCAAAGGGGGATGGTAGTATTTTCCTAGATGCTTTTGATGTCTGG	CAKRAKGDGSIFLDAFDVW	IGHV3-23	IGHD2-15	IGHJ3	8	23	28	39
49	0.0025985045341252585	TGTGCACGGATGGTGTTAGAGCCGGGCCTCTTTTATACCAGTTTCTCGTACGGCATTGACTACTGG	CARMVLEPGLFYTSFSYGIDYW	IGHV2-26	IGHD1-20	IGHJ4	10	32	38	55
48	0.002545473829347192	TGTGCACGGATGGTGTTAGGGACGGGCCTCTTTTATACCAGCTTCTGGTACGAAATTGACTACTGG	CARMVLGTGLFYTSFWYEIDYW	IGHV2-26	IGHD6-13	IGHJ4	10	33	51	55
48	0.002545473829347192	TGTGCACGGATGGTGCTAGAGCCGGGCCTCTTTTACACCAGCTTCTCGTACGAAATTGACTACTGG	CARMVLEPGLFYTSFSYEIDYW	IGHV2-26	IGHD2-2	IGHJ4	10	36	42	55
48	0.002545473829347192	TGTTTTAGAAGCCCAAGTGGAGTGACCTATTTCTACCACATGGACGTCTGG	CFRSPSGVTYFYHMDVW	IGHV5-51	IGHD3-3	IGHJ6	2	17	23	32
47	0.0024924431245691254	TGTGCGAGGAGAACGATTTTAGGAGCAGTCTACTACTACCACTACATGGACGTCTGG	CARRTILGAVYYYHYMDVW	IGHV3-21	IGHD3-3	IGHJ6	7	12	24	29
46	0.002439412419791059	TGTGCACGGATGGTCCTTGGGATGGGCCTCTTGTACACTAGCAGCTGGTACGAGATAGACCACTGG	CARMVLGMGLLYTSSWYEIDHW	IGHV2-26	IGHD2-2	IGHJ4	10	38	50	57
46	0.002439412419791059	TGTACGAGAGGCGAACGGTATTACGATTTTTGGAGTGATTACTCTGCTGAATACTTCCTCCACTGG	CTRGERYYDFWSDYSAEYFLHW	IGHV1-8	IGHD3-3	IGHJ1	11	17	40	45
46	0.002439412419791059	TGTGCGAGACAACCCGGAGGGTGTAGTGATAGCGGCTGTTATGAAGGATATGACTACTGG	CARQPGGCSDSGCYEGYDYW	IGHV5-10-1	IGHD2-15	IGHJ4	10	21	27	50
45	0.0023863817150129923	TGTGCAGCCTCCGGGGCGATTTTTGGAGTGGTCGTTTATGCTTTTGAGCTCTGG	CAASGAIFGVVVYAFELW	IGHV1-24	IGHD3-3	IGHJ3	5	16	31	37
44	0.002333351010234926	TGTACGCGAGGCGAACGGTATTACGATTTTTGGACTGATTACTCTGCTGAATACTTCCTCCACTGG	CTRGERYYDFWTDYSAEYFLHW	IGHV1-8	IGHD3-3	IGHJ1	11	17	40	45
44	0.002333351010234926	TGTACGAGAGGCGAACGGTATTACGATTTTTGGAGTGGTTACTCTGCTGAATACTTCCACCACTGG	CTRGERYYDFWSGYSAEYFHHW	IGHV1-8	IGHD3-3	IGHJ1	11	17	40	45
44	0.002333351010234926	TGTGCGATAGCCGGGGAGTGGGAGCTACCAGAGATTGAGTACTGG	CAIAGEWELPEIEYW	IGHV1-2	IGHD1-26	IGHJ4	6	16	27	34
43	0.0022803203054568596	TGTGCCGCATCCACCCCCCGAGATTTATTCAGTATGGTTGATCCTTTTGATGTCTGG	CAASTPRDLFSMVDPFDVW	IGHV4-30-2	IGHD3-10	IGHJ3	5	15	20	38
43	0.0022803203054568596	TGTGCGATAGCCGGGGAGTGGGAGCTACCAGAGATTGACTACTGG	CAIAGEWELPEIDYW	IGHV1-69	IGHD1-26	IGHJ4	6	16	27	34
42	0.002227289600678793	TGTGCCATAGCCGGGGAGTGGGAGCTACCAGAGATTGACTACTGG	CAIAGEWELPEIDYW	IGHV1-18	IGHD1-26	IGHJ4	4	16	27	34
40	0.00212122819112266	TGTGCACGGATGGTCCTAGGCTTGGGCCTCTTTTACAGCAGCACCTGGTACGAACTTGACCACTGG	CARMVLGLGLFYSSTWYELDHW	IGHV2-26	IGHD6-13	IGHJ4	10	36	51	55
39	0.0020681974863445934	TGTGCGAGAGGCGTCCGGTATTACAATTTTTTGACTGGTTACCTGAACTACTACTTCTACTACATGGACGTCTGG	CARGVRYYNFLTGYLNYYFYYMDVW	IGHV1-8	IGHD3-9	IGHJ6	11	17	40	46
39	0.0020681974863445934	TGTGCCCGGATGGTCCTTGGGATGGGCCTCTTTTACAGCAGCAGCTGGTACGAAATTGACCACTGG	CARMVLGMGLFYSSSWYEIDHW	IGHV2-26	IGHD6-13	IGHJ4	10	36	51	55
39	0.0020681974863445934	TGTGCGAGAGAGATGCCCGTGGGAACGCCACTTGACTACTGG	CAREMPVGTPLDYW	IGHV4-4	IGHD1-1	IGHJ4	10	21	26	31
38	0.002015166781566527	TGTGCAACAGAGGACATTGTAGCGATTACCGTGATATATGCTCTTCAAATCTGG	CATEDIVAITVIYALQIW	IGHV1-24	IGHD5-24	IGHJ3	10	15	22	37
37	0.0019621360767884603	TGTGCGAGAGGCGTCCGGTATTACAATTTTTTGACTGGTTTCCTGAACTACTACTTCTACTACATGGACGTCTGG	CARGVRYYNFLTGFLNYYFYYMDVW	IGHV1-8	IGHD3-9	IGHJ6	11	17	39	46
37	0.0019621360767884603	TGTGCACGGATGGTCCTTGGGATGGGCCTCTTTTACAGCAGCAGCTGGTACGAACTTGACCACTGG	CARMVLGMGLFYSSSWYELDHW	IGHV2-26	IGHD6-13	IGHJ4	10	36	51	55
37	0.0019621360767884603	TGTGCGAGATGGGGACCGGGTGCTTTTGATATCTGG	CARWGPGAFDIW	IGHV4-34	IGHD7-27	IGHJ3	8	9	14	20
36	0.001909105372010394	TGTGCAACAGATGCGATTTTTGGAGTGGTTATTTACGCCTTTGCTCTCTGG	CATDAIFGVVIYAFALW	IGHV1-24	IGHD3-3	IGHJ3	11	13	32	39
36	0.001909105372010394	TGTACAAGAACTCTGGCTGGACACAGTTGGTTCGATCCGTGG	CTRTLAGHSWFDPW	IGHV3-74	IGHD6-19	IGHJ5	8	13	19	27
35	0.0018560746672323274	TGTGCGAGAGCAAACAGTGGCTATGATAGTAGTGGTTATTACTACGGGGATGCTTTTGATATCTGG	CARANSGYDSSGYYYGDAFDIW	IGHV4-4	IGHD3-22	IGHJ3	9	20	45	48
35	0.0018560746672323274	TGTGTCAGTGGGGCGATGACCGACGTAGACTACTGG	CVSGAMTDVDYW	IGHV1-69D	IGHD1-1	IGHJ4	3	20	25	27
34	0.001803043962454261	TGTGCGAGAGCAGTTCGGCTTCAAATTACTATGATGATAGTATACCGGTTATATGGAGGAGGCTCCCTTGACTACTGG	CARAVRLQITMMIVYRLYGGGSLDYW	IGHV4-34	IGHD3-22	IGHJ4	9	24	34	67
33	0.0017500132576761945	TGTACTAGAGCCCCCTCACGGGTTTACTATGAAAGTAGTGGTTTATACTACTACTACTACATGGACGTCTGG	CTRAPSRVYYESSGLYYYYYMDVW	IGHV3-49	IGHD3-22	IGHJ6	9	23	42	45
33	0.0017500132576761945	TGTGCGCGGATGGTCCTTGGGATGGGCCTCTTTTACAGCAGCAGCTGGTACGAAATTGACCACTGG	CARMVLGMGLFYSSSWYEIDHW	IGHV2-26	IGHD6-13	IGHJ4	10	36	51	55
32	0.001696982552898128	TGTGCAACAGATTCGATTTTTGGAGTGGTGATTTACGCTTTTGCTTTCTGG	CATDSIFGVVIYAFAFW	IGHV1-24	IGHD3-3	IGHJ3	11	13	32	36
32	0.001696982552898128	TGTGCGAGAGAGAGTATAGCAGCAGCTGGTAGGGAATTTGACTACTGG	CARESIAAAGREFDYW	IGHV1-2	IGHD6-13	IGHJ4	10	13	30	36
31	0.0016439518481200614	TGTGCACGGATGGTCCTTGGCCTGGGCCTCTTTTATACTAGTACCTGGTACGAAATTGACCACTGG	CARMVLGLGLFYTSTWYEIDHW	IGHV2-26	IGHD6-13	IGHJ4	10	44	51	55
31	0.0016439518481200614	TGTGCGAGGAGAACGATTCTTGGAGCGGTTTATTACTACCATTACATGGACGTCTGG	CARRTILGAVYYYHYMDVW	IGHV3-21	IGHD3-3	IGHJ6	7	12	29	33
30	0.001590921143341995	TGTGCACGGATGGTCCTTGGGATGGGCCTCTTTTATAGCAGTAGCTGGTACGAAATTGACCACTGG	CARMVLGMGLFYSSSWYEIDHW	IGHV2-26	IGHD6-13	IGHJ4	10	33	51	55
30	0.001590921143341995	TGTGCGAAACGGGCAGCAGTCTTCATGATCGACTCCTACCGGTACTATATGGACGTGTGG	CAKRAAVFMIDSYRYYMDVW	IGHV3-30	IGHD2-21	IGHJ6	6	14	20	42
30	0.001590921143341995	TGTGCAACAACGCTTTTACCAAGTAGACATGGCTACAATCCGAGCATGGACGTCTGG	CATTLLPSRHGYNPSMDVW	IGHV1-24	IGHD5-24	IGHJ6	8	22	38	44
29	0.0015378904385639285	TGTGCGAGGAGAACGATTTTGGGAGCGGTTTATTACTACCACTTCATGGACGTCTGG	CARRTILGAVYYYHFMDVW	IGHV3-21	IGHD3-3	IGHJ6	7	12	29	33
29	0.0015378904385639285	TGTGCGAGGAGAACGATTCTTGGAGCGGTCTACTACTACCACTACATGGACGTCTGG	CARRTILGAVYYYHYMDVW	IGHV4-4	IGHD3-3	IGHJ6	7	12	28	29
29	0.0015378904385639285	TGTGCAAAAGATGCTGGCTACGGCTATGGTTACTTTGACTACTGG	CAKDAGYGYGYFDYW	IGHV3-43	IGHD5-18	IGHJ4	11	14	29	30
27	0.0014318290290077954	TGTGCGAAAGCAAGCGTTCGATTGAAAATTGTAGTGGTGGTAGCTCTTACTCCTGCGGACTGGTACTTCGATCTCTGG	CAKASVRLKIVVVVALTPADWYFDLW	IGHV4-4	IGHD2-15	IGHJ2	6	27	52	58
27	0.0014318290290077954	TGTGCGAGAGATCACCCGATTACGATTTTTGGAGTGGCCACCGGCTACTACTACTACATGGACGTCTGG	CARDHPITIFGVATGYYYYMDVW	IGHV3-64	IGHD3-3	IGHJ6	12	18	36	44
27	0.0014318290290077954	TGTGCACGGATGGTCCTTGGCCTGGGCCTCTTTTATAGTAGTACCTGGTACGAAATTGACCACTGG	CARMVLGLGLFYSSTWYEIDHW	IGHV2-26	IGHD2-2	IGHJ4	10	35	44	55
27	0.0014318290290077954	TGTGCACGGATGGTCCTTGGGGTGGGCCTCTTTTACACCAGCACCTGGTACGAACTTGACCACTGG	CARMVLGVGLFYTSTWYELDHW	IGHV2-26	IGHD6-13	IGHJ4	10	38	51	55
27	0.0014318290290077954	TGTGCGGGTAATCCTGATACGATTTCCTGGGGATTGGACTACTACTACTACATGGACGTCTGG	CAGNPDTISWGLDYYYYMDVW	IGHV1-2	IGHD3-3	IGHJ6	5	17	24	37
27	0.0014318290290077954	TGTGCGAGGAGAACGATTCTTGGAGCGGTTTATTACTACCACTACATGGACGTCTGG	CARRTILGAVYYYHYMDVW	IGHV3-21	IGHD3-3	IGHJ6	7	12	29	33
27	0.0014318290290077954	TGTGCGATAGCCGGGGAGTGGGAGCTACCAGAGATTGACTACTGG	CAIAGEWELPEIDYW	IGHV1-18	IGHD1-26	IGHJ4	6	16	27	34
27	0.0014318290290077954	TGTGCGAGAGGAGTACCAGGGTTCTGG	CARGVPGFW	IGHV4-34	IGHD2-2	IGHJ4	10	11	18	23
26	0.001378798324229729	TGTGCGAGAGGCGTCCGATATTACAATTTTTTGACTGGTTACCTGAACTACTACTTCTACTACATGGACGTCTGG	CARGVRYYNFLTGYLNYYFYYMDVW	IGHV1-8	IGHD3-9	IGHJ6	11	18	40	46
26	0.001378798324229729	TGTGCACGGATGGTCCTTGGGATGGGCCTCTTCTACACTAGTAGCTGGTACGAAATAGACCACTGG	CARMVLGMGLFYTSSWYEIDHW	IGHV2-26	IGHD6-13	IGHJ4	10	42	51	57
26	0.001378798324229729	TGTGCGAAACGGGCAGCAGTCTTCATGATCGACTCCTACCGCTACTACATGGACGTGTGG	CAKRAAVFMIDSYRYYMDVW	IGHV3-30	IGHD2-21	IGHJ6	6	14	20	31
26	0.001378798324229729	TGTGCGAGGAGAACGATTCTTGGAGCGGTCTACTACTACCACTACATGGACGTCTGG	CARRTILGAVYYYHYMDVW	IGHV1-18	IGHD3-3	IGHJ6	7	12	28	29
26	0.001378798324229729	TGCGCGAGGAGAACGATTCTTGGAGCGGTCTACTACTATCACTACATGGACGTCTGG	CARRTILGAVYYYHYMDVW	IGHV3-21	IGHD3-3	IGHJ6	7	12	28	29
25	0.0013257676194516625	TGTGCACGGATGGTCCTTGGGCTGGGCCTCTTTTATAGCAGTACCTGGTACGAAATTGACCACTGG	CARMVLGLGLFYSSTWYEIDHW	IGHV2-26	IGHD6-13	IGHJ1	10	33	51	60
25	0.0013257676194516625	TGTGCACGGATGGTACTAGAGCCGGGCCTCTTCTATACCAGTTTCTCGTACGGGATTGACTACTGG	CARMVLEPGLFYTSFSYGIDYW	IGHV2-26	IGHD6-19	IGHJ4	10	25	38	55
25	0.0013257676194516625	TGTGCCGCATCCACCCCCCGAGATTTATTCTCTATGGTTGATCCTTTTGATGTCTGG	CAASTPRDLFSMVDPFDVW	IGHV4-39	IGHD3-10	IGHJ3	4	31	37	38
25	0.0013257676194516625	TGTGCGAGGAGAACGATTTTGGGAGCGCTTTATTACTACCACTACATGGACGTCTGG	CARRTILGALYYYHYMDVW	IGHV3-74	IGHD3-3	IGHJ6	4	12	24	33
25	0.0013257676194516625	TGTGCGAGAGACCGTGACTTAACTGGGGCCCCACATGATGCTTTTGATATCTGG	CARDRDLTGAPHDAFDIW	IGHV1-2	IGHD7-27	IGHJ3	10	19	27	33
25	0.0013257676194516625	TGTGCGAGGGGTCATGACTACAGTAACTACGCGTTTTACTTTGACTACTGG	CARGHDYSNYAFYFDYW	IGHV1-69	IGHD4-11	IGHJ4	7	10	30	36
25	0.0013257676194516625	TGTGCCAGAGATGGGGAGTGGGAGCTACTGGGCGCTTTTGATATCTGG	CARDGEWELLGAFDIW	IGHV4-30-2	IGHD1-26	IGHJ3	11	16	28	33
24	0.001272736914673596	TGTGCGAGAGCAGTTCGGCTTCAAATTACTATGATGATAGTATACCGATTATATGGAGGAGGCTCCCTTGACTACTGG	CARAVRLQITMMIVYRLYGGGSLDYW	IGHV4-34	IGHD3-22	IGHJ4	9	24	34	67
24	0.001272736914673596	TGTGCGAGAGATCTCGGACACTTTGGTTCGGGAAATTACTATGGCCTAGATTCTGATGCTTTTGATTTCTGG	CARDLGHFGSGNYYGLDSDAFDFW	IGHV3-21	IGHD3-10	IGHJ3	14	19	41	53
24	0.001272736914673596	TGTGCGAGAGGTCGGGATAGCAGTGGCTGGTACCGATTAAACTGGTTCGACCCCTGG	CARGRDSSGWYRLNWFDPW	IGHV4-4	IGHD6-19	IGHJ5	9	16	32	39
24	0.001272736914673596	TGTGCGAGAGGTAACGGTGGTGCCTCCGGTTTTTCGGGCTTTGACTCCTGG	CARGNGGASGFSGFDSW	IGHV4-34	IGHD4-23	IGHJ4	10	13	28	38
24	0.001272736914673596	TGTATAAAAGGGAGTGGTTATTATAACTACTACTACTACATGGACGTCTGG	CIKGSGYYNYYYYMDVW	IGHV1-69	IGHD3-3	IGHJ6	2	10	17	18
23	0.0012197062098955294	TGTACGAGAGGCGAACGGTATTACGATTTTTGGAGTGATTACTCTTCTGAATACTTCCACCACTGG	CTRGERYYDFWSDYSSEYFHHW	IGHV1-8	IGHD3-3	IGHJ1	11	17	40	46
23	0.0012197062098955294	TGTGCGAGGGTAGTGTGGGGTGGATCACTTGACTACTGG	CARVVWGGSLDYW	IGHV3-23	IGHD2-15	IGHJ4	6	9	14	28
23	0.0012197062098955294	TGTGCGAGAGGAGTACCTGGATTCTGG	CARGVPGFW	IGHV4-34	IGHD2-2	IGHJ4	10	11	16	23
22	0.001166675505117463	TGTGCACGGATGGTGCTAGAGCCGGGCCTCTTTTACACCAGTTTCTCGTACGAGATTGACTACTGG	CARMVLEPGLFYTSFSYEIDYW	IGHV2-26	IGHD2-8	IGHJ4	10	33	39	55
22	0.001166675505117463	TGTGCAGCCTCCGGGGCGATTTTTGGAGTGGTCGTTTATGCTTTTGAGCTCTGG	CAASGAIFGVVVYAFELW	IGHV1-18	IGHD3-3	IGHJ3	4	16	31	37
22	0.001166675505117463	TGTGCAAAAGATGGTGGATACAGATATGGTTACTTTGACCACTGG	CAKDGGYRYGYFDHW	IGHV3-43	IGHD5-18	IGHJ4	11	13	29	30
22	0.001166675505117463	TGTACTAGAGTCCACGAGTATAGCAGCTCCTTGTTTGACTACTGG	CTRVHEYSSSLFDYW	IGHV3-49	IGHD6-6	IGHJ4	9	14	28	33
21	0.0011136448003393965	TGTGCGAGAGTAAAGATACCATCGTTCATATGGTTCGGGGAGTTCCCTCCCTACTACATGGACGTCTGG	CARVKIPSFIWFGEFPPYYMDVW	IGHV4-59	IGHD3-10	IGHJ6	9	28	43	50
21	0.0011136448003393965	TGTGCACGGATGGTGCTGGAGCCGGGCCTCTTTTACACCAGCTTCTCGTACGAAATTGACTACTGG	CARMVLEPGLFYTSFSYEIDYW	IGHV2-26	IGHD2-2	IGHJ4	10	36	42	55
21	0.0011136448003393965	TGTGCGAAAGGCGTTGGGACCCGTCGTAGTGGTTACTTTCAGAGGGCTTTTGATACCTGG	CAKGVGTRRSGYFQRAFDTW	IGHV3-23	IGHD3-22	IGHJ3	9	25	34	45
21	0.0011136448003393965	TGTGCGAAAGGGGTTGGGACCCTTCGTAGTGGCTACTTTCAGAGGGCTTTTGATACCTGG	CAKGVGTLRSGYFQRAFDTW	IGHV3-23	IGHD5-12	IGHJ3	9	26	35	45
21	0.0011136448003393965	TGTGCGAGGAGAACGATTTTGGGAGCGCTTTATTACTACCACTACATGGACGTCTGG	CARRTILGALYYYHYMDVW	IGHV3-21	IGHD3-3	IGHJ6	7	12	24	33
21	0.0011136448003393965	TGTTCGACCGCCGGGGAGTGGGAACTGCCAGAGATTGACTACTGG	CSTAGEWELPEIDYW	IGHV1-18	IGHD3-10	IGHJ4	6	11	18	34
21	0.0011136448003393965	TGTGCGAGAGACTTGGACGATTTTGTCAACTGGTTCGACCCCTGG	CARDLDDFVNWFDPW	IGHV3-21	IGHD3-3	IGHJ5	10	16	23	26
20	0.00106061409556133	TGTGCGAGAGGCGTCCGGTATTATAATTTTTTGACTGGTTACCTGAACTACTACTTCTACTACATGGACGTCTGG	CARGVRYYNFLTGYLNYYFYYMDVW	IGHV1-8	IGHD3-9	IGHJ6	11	17	40	46
20	0.00106061409556133	TGTGCGAGAGATTGGTCGGACTATGATAGTAGTGGTTATTCGGTGTACTACTTTGACTACTGG	CARDWSDYDSSGYSVYYFDYW	IGHV4-4	IGHD3-22	IGHJ4	11	19	39	44
20	0.00106061409556133	TGTGCGAGAGAGGGTTACGATTTTTGGAGTGGTTATTATGACTACTGG	CAREGYDFWSGYYDYW	IGHV3-21	IGHD3-3	IGHJ4	10	14	37	38
20	0.00106061409556133	TGTGCCCGAGGGGATAGCAGTGCCGATTGGTACTTCGATCTCTGG	CARGDSSADWYFDLW	IGHV4-31	IGHD6-19	IGHJ2	4	9	21	27
20	0.00106061409556133	TGTGCGATAGCCGGGGAATGGGAGCTACCAGAGATTGACTACTGG	CAIAGEWELPEIDYW	IGHV1-69	IGHD1-26	IGHJ4	6	18	27	34
20	0.00106061409556133	TGTGCAAAAGATGGTGGATACAGGTATGGTTACTTTGACCACTGG	CAKDGGYRYGYFDHW	IGHV3-43	IGHD5-18	IGHJ4	11	13	29	30
19	0.0010075833907832634	TGTGCGAGAGGCGTCCGATATTACAATTTTTTGACTGCTTACCTGAACTACTACTTCTACTACATGGACGTCTGG	CARGVRYYNFLTAYLNYYFYYMDVW	IGHV1-8	IGHD3-9	IGHJ6	11	18	40	46
19	0.0010075833907832634	TGTGCGAGAGGCCCGTTCCCCTACGATTTTTGGAGTGGTTCCCTATTCCCCCTCTTTGACTACTGG	CARGPFPYDFWSGSLFPLFDYW	IGHV1-2	IGHD3-3	IGHJ4	9	21	39	53
19	0.0010075833907832634	TGTGCACGGATGGTGTTGGAGCCGGGCCTCTTTTACACCAGCTTCTCGTACGGCATTGACTACTGG	CARMVLEPGLFYTSFSYGIDYW	IGHV2-26	IGHD2-2	IGHJ4	10	36	42	55
19	0.0010075833907832634	TGTGCCGCATCCACCCCCCGAGATTTATTCTCTATGGTTGATCCTTTTGATGTTTGG	CAASTPRDLFSMVDPFDVW	IGHV4-30-2	IGHD3-10	IGHJ3	5	31	37	38
19	0.0010075833907832634	TGTGCGAAAGATTGGCCCCCCCAACCAACATACTACTACTACATGGACGTCTGG	CAKDWPPQPTYYYYMDVW	IGHV3-23	IGHD3-16	IGHJ6	11	17	23	30
19	0.0010075833907832634	TGTGCAACGGAGTCCGTGGGATTGGTGGTTATTTATGCTTTTGAAAATTGG	CATESVGLVVIYAFENW	IGHV1-24	IGHD3-22	IGHJ3	7	24	32	34
19	0.0010075833907832634	TGTGCGACAGAGCGGTCCCCCAGCAGCTGGTACGGGATTGACTACTGG	CATERSPSSWYGIDYW	IGHV7-4-1	IGHD6-13	IGHJ4	10	20	33	37
19	0.0010075833907832634	TGTGCGAGAGTTGTCCGGGATATCAACAACTGGTCCACGGTCTACTGG	CARVVRDINNWSTVYW	IGHV4-59	IGHD1-1	IGHJ4	9	25	32	41
19	0.0010075833907832634	TGTGCGATAGCCGGGGAGTGGGAGCTACCAGATATTGAGTACTGG	CAIAGEWELPDIEYW	IGHV1-18	IGHD1-26	IGHJ4	6	16	27	34
19	0.0010075833907832634	TGTGCGACCATTGACTTCTGG	CATIDFW	IGHV1-2	.	IGHJ4	6	-1	-1	10
18	9.54552686005197E-4	TGTGCGAGAGGCGTCCGGTATTACAATTTTTTGACTGGTTACCTGAACTACCACTTCTACTACATGGACGTCTGG	CARGVRYYNFLTGYLNYHFYYMDVW	IGHV1-8	IGHD3-9	IGHJ6	11	17	40	46
18	9.54552686005197E-4	TGTGCGAAAGGGGATTCCGATATTTGGAGTGGCTATTATGGGAGTCGGTCGGTTGGGAACTGGTTCGACCCCTGG	CAKGDSDIWSGYYGSRSVGNWFDPW	IGHV3-23	IGHD3-3	IGHJ5	9	13	38	57
18	9.54552686005197E-4	TGTGCACGGATGGTCCTTGGCCTGGGCCTCTTTTATAGCAGTACCTGGTACGAAATTGACCACTGG	CARMVLGLGLFYSSTWYEIDHW	IGHV2-26	IGHD6-13	IGHJ1	10	33	51	60
18	9.54552686005197E-4	TGTGCACGGATGGTCCTTGGGATGGGCCTCTTCTACACTAGTAGTTGGTACGAAATAGACCACTGG	CARMVLGMGLFYTSSWYEIDHW	IGHV2-26	IGHD2-2	IGHJ4	10	38	44	57
18	9.54552686005197E-4	TGTGCGAGAGGGGGGTTAGGCAGCAGCTGGTACTACTACTTTGACTACTGG	CARGGLGSSWYYYFDYW	IGHV4-59	IGHD6-13	IGHJ4	9	19	28	29
18	9.54552686005197E-4	TGTGCGAGACTGACACCTATGGGCCTTGACTACTTTGACTACTGG	CARLTPMGLDYFDYW	IGHV4-39	IGHD5-18	IGHJ4	9	12	21	28
18	9.54552686005197E-4	TGTGCGAGAGGCGGCCCCCTGTACAACTGGTTCGACCCCTGG	CARGGPLYNWFDPW	IGHV1-8	IGHD3-16	IGHJ5	11	14	18	19
17	9.015219812271305E-4	TGTGCGAGAGGCATCCGTTATTACAATTTTTTGACTGGTTTCTTGAACTACCACTTCTACTACATGGACGTCTGG	CARGIRYYNFLTGFLNYHFYYMDVW	IGHV1-8	IGHD3-9	IGHJ6	11	18	39	46
17	9.015219812271305E-4	TGTGCGAGAGGCGAACGGTATTACGATTTTTGGAGTGGTTACTCTGCTGAATACTTCCACCACTGG	CARGERYYDFWSGYSAEYFHHW	IGHV1-8	IGHD3-3	IGHJ1	11	17	40	45
17	9.015219812271305E-4	TGTGCACGGATGGTCCTTGGGCTGGGCCTCTTTTATAGTAGTACCTGGTACGAAATTGACCACTGG	CARMVLGLGLFYSSTWYEIDHW	IGHV2-26	IGHD2-2	IGHJ4	10	35	44	55
17	9.015219812271305E-4	TGTGCCGCATCCACCCCCCGCGATTTATTCTCTATGGTTGATCCTTTTGATGTCTGG	CAASTPRDLFSMVDPFDVW	IGHV4-30-2	IGHD3-10	IGHJ3	5	31	37	38
17	9.015219812271305E-4	TGTGCCGCATCCACCCCCCGAGATTTATTCTCCATGGTTGATCCTTTTGATGTCTGG	CAASTPRDLFSMVDPFDVW	IGHV4-30-2	IGHD3-10	IGHJ3	5	15	20	38
17	9.015219812271305E-4	TGTGCGAGTAGAGGCTACGATTCCAGGGGGTACTACTACTACTACATGGACGTCTGG	CASRGYDSRGYYYYYMDVW	IGHV1-2	IGHD5-12	IGHJ6	7	8	21	30
17	9.015219812271305E-4	TGTGCCAGAGGGGCGGCGATTTTTGGAGTGGTTATAGGTGCTTTTGATATCTGG	CARGAAIFGVVIGAFDIW	IGHV4-30-2	IGHD3-3	IGHJ3	9	16	34	38
17	9.015219812271305E-4	TGTGCGAGGTCGAAACGACTATCACGCACAAGTTGGTGGTTCGACCCCTGG	CARSKRLSRTSWWFDPW	IGHV4-59	IGHD3-22	IGHJ5	7	17	23	36
17	9.015219812271305E-4	TGTGCGATAGTCGGGGAGTGGGAAGTACCAGACATTGACTACTGG	CAIVGEWEVPDIDYW	IGHV1-46	IGHD3-10	IGHJ4	6	10	18	34
16	8.48491276449064E-4	TGTGCTCGGATGATCTTAGAGCCGGGCCTCTTTTATACCAGTTTCTCGTACGGCATTGACTACTGG	CARMILEPGLFYTSFSYGIDYW	IGHV2-26	IGHD1-20	IGHJ4	10	32	38	55
16	8.48491276449064E-4	TGTGCACGCATGGTCCTTGGGATGGGCCTCTTCTACACTAGTAGCTGGTACGAAATAGACCACTGG	CARMVLGMGLFYTSSWYEIDHW	IGHV2-26	IGHD6-13	IGHJ4	7	42	51	57
16	8.48491276449064E-4	TGTGCACGGATGGTCCTTGGGATGGGCCTCTTTTACACCAGCAGCTGGTACGAAATTGACCACTGG	CARMVLGMGLFYTSSWYEIDHW	IGHV2-70	IGHD6-13	IGHJ4	10	38	51	55
16	8.48491276449064E-4	TGTGCACGGATGGTCCTTGGGATGGGCCTCTTTTACAGCAGCACCTGGTACGAAATAGACCACTGG	CARMVLGMGLFYSSTWYEIDHW	IGHV2-26	IGHD6-13	IGHJ4	10	36	51	57
16	8.48491276449064E-4	TGTGCACGGATGGTGCTACGGCCGGGCCTCTTTTATACCAGCTTCTACTACGGAATTGACTTCTGG	CARMVLRPGLFYTSFYYGIDFW	IGHV2-26	IGHD2-2	IGHJ4	10	35	46	55
16	8.48491276449064E-4	TGTGCACGAATGGTCCTTGGGATGGGCCTCTTTTACAGCAGCAGTTGGTACGAAATTGACCACTGG	CARMVLGMGLFYSSSWYEIDHW	IGHV2-26	IGHD6-13	IGHJ4	7	36	51	55
16	8.48491276449064E-4	TGTGCGAAAGATGGCTATTGTGGCGGTGATTGTTCTACTTCGATGGGCTGGTTCGACCCCTGG	CAKDGYCGGDCSTSMGWFDPW	IGHV3-23	IGHD2-21	IGHJ5	11	15	28	47
16	8.48491276449064E-4	TGTGCGAGGGGAGGGGTCGATTGTAGTAGTACCAGCTGCTATTACTGGTTCGACCCCTGG	CARGGVDCSSTSCYYWFDPW	IGHV4-59	IGHD2-2	IGHJ5	7	19	41	43
16	8.48491276449064E-4	TGTGCAACAGGGGCCGCTATTACTATGGTTCCCTACCCCTCCTGGTTCGACCCCTGG	CATGAAITMVPYPSWFDPW	IGHV1-24	IGHD3-10	IGHJ5	9	17	30	41
16	8.48491276449064E-4	TGTGCAACAACGCTTTTACCAAGTAGACATGGCTACAATCCGAGCATGGACGTCTGG	CATTLLPSRHGYNPSMDVW	IGHV1-69-2	IGHD5-24	IGHJ6	8	22	38	44
16	8.48491276449064E-4	TGTGCAACAGTTTTTGCATATTGTGGTGGTGACTGCTTATTTGACTACTGG	CATVFAYCGGDCLFDYW	IGHV1-24	IGHD2-21	IGHJ4	9	15	36	39
16	8.48491276449064E-4	TGTGCAACAGATTTGTCCCTAGTTGTAGTGGTCTATGCTTTTGATCTCTGG	CATDLSLVVVVYAFDLW	IGHV1-24	IGHD2-15	IGHJ3	15	22	31	34
16	8.48491276449064E-4	TGTGCGATAGTCGGTGAGTGGGAGCTACCAGCGATTGACTACTGG	CAIVGEWELPAIDYW	IGHV1-18	IGHD1-26	IGHJ4	6	16	27	34
16	8.48491276449064E-4	TGTGCAACAGGCCCCCTTTTTCGGGGGAGCTGGTTCGACCCCTGG	CATGPLFRGSWFDPW	IGHV1-24	IGHD3-10	IGHJ5	9	19	25	29
15	7.954605716709975E-4	TGTGCGAAAGATTGGGGTGGGACAGATTACGATATTTTGACTGGTTATTATACTGATGCTTTTGATATCTGG	CAKDWGGTDYDILTGYYTDAFDIW	IGHV3-23	IGHD3-9	IGHJ3	11	25	51	53
15	7.954605716709975E-4	TGTGCTCGGATGGTCCTTGGGATGGGCCTCTTTTACAGCACCAGCTGGTACGAAATTGACCACTGG	CARMVLGMGLFYSTSWYEIDHW	IGHV2-26	IGHD6-13	IGHJ4	10	36	51	55
15	7.954605716709975E-4	TGTGCGAGAGATTGGGATAGTAGTGGTTATTACTACGGGTACTACTACTACTACATGGACGTCTGG	CARDWDSSGYYYGYYYYYMDVW	IGHV7-4-1	IGHD3-22	IGHJ6	11	15	36	39
15	7.954605716709975E-4	TGTGCACGGATGGTGCTAGAGCCGGGCCTCTTTTACACCAGCTTCTCGTACGAGATTGACTACTGG	CARMVLEPGLFYTSFSYEIDYW	IGHV2-26	IGHD2-2	IGHJ4	10	36	42	55
15	7.954605716709975E-4	TGTACGAGAGGCGAACGGTATTACGATTTTTGGACTGATTACTCTGCTGAATACTTCCTCCACTGG	CTRGERYYDFWTDYSAEYFLHW	IGHV1-8	IGHD3-3	IGHJ1	11	17	40	45
15	7.954605716709975E-4	TGTGCGAGAGATGGTAGCAGCAGCTGGCCCGACTTCGACTACTACTACATGGACGTCTGG	CARDGSSSWPDFDYYYMDVW	IGHV7-4-1	IGHD6-13	IGHJ6	11	14	26	37
15	7.954605716709975E-4	TGTGCGAGAGAAGAGTCGGATTTTTGGAGTGGTTATTATACCGGTATCGTTGACTACTGG	CAREESDFWSGYYTGIVDYW	IGHV3-21	IGHD3-3	IGHJ4	10	18	46	49
15	7.954605716709975E-4	TGTGCAACAGATCGTCCATTTTGGAGTGGTTATTCCCGAAGTCGTTTCTTTGACTACTGG	CATDRPFWSGYSRSRFFDYW	IGHV1-24	IGHD3-3	IGHJ4	12	18	33	47
15	7.954605716709975E-4	TGTGCGAGGAGAACGATTTTGGGAGCGGTATATTACTACCACTACATGGACGTCTGG	CARRTILGAVYYYHYMDVW	IGHV3-21	IGHD3-3	IGHJ6	7	12	28	33
15	7.954605716709975E-4	TGTGCGAGAGAACTGGGGATATCTTACTACTACTACTACTACATGGACGTCTGG	CARELGISYYYYYYMDVW	IGHV4-4	IGHD7-27	IGHJ6	10	11	19	23
15	7.954605716709975E-4	TGTGCAACAGAGGATATTGTAGCGATTACCGTGGTATATGCTCTTCAAATCTGG	CATEDIVAITVVYALQIW	IGHV1-24	IGHD2-15	IGHJ3	10	11	21	37
15	7.954605716709975E-4	TGTGCAAAAGACCGCCTAAGGTACAACTGGAACGAGCTGGACTACTGG	CAKDRLRYNWNELDYW	IGHV3-43	IGHD1-1	IGHJ4	10	19	34	39
15	7.954605716709975E-4	TGTGCGATAGCCGGGGAGTGGGAGCTACCAGAGACTGACTACTGG	CAIAGEWELPETDYW	IGHV1-69	IGHD1-26	IGHJ4	6	16	27	35
15	7.954605716709975E-4	TGTGCAAAAGATGCTGGATACGGTTATGGTTACTTTGACTACTGG	CAKDAGYGYGYFDYW	IGHV3-43	IGHD5-18	IGHJ4	11	14	29	30
15	7.954605716709975E-4	TGTGCGAGGGGCTTTGACTACTGG	CARGFDYW	IGHV4-59	.	IGHJ4	7	-1	-1	11
15	7.954605716709975E-4	TGTGCGAGAGGGTTTGACTACTGG	CARGFDYW	IGHV4-59	.	IGHJ4	9	-1	-1	12
14	7.42429866892931E-4	TGTGCACGGATGGTCCTTGGCTTGGGCCTCTTTTACAGCAGCACCTGGTACGAACTTGACCACTGG	CARMVLGLGLFYSSTWYELDHW	IGHV2-26	IGHD6-13	IGHJ4	10	36	51	55
14	7.42429866892931E-4	TGTGCACGGATGGTGCTAGAGCCGGGCCTCTTTTACACCACCTTCTCGTACGAGATTGACTACTGG	CARMVLEPGLFYTTFSYEIDYW	IGHV2-26	IGHD2-21	IGHJ4	10	35	41	55
14	7.42429866892931E-4	TGTACGAGAGGCGAACGGTATTACGATTTTTGGATTGATTACTCTGCTGAATATTTCCACCACTGG	CTRGERYYDFWIDYSAEYFHHW	IGHV1-8	IGHD3-3	IGHJ1	11	17	40	45
14	7.42429866892931E-4	TGTGCGAGAGCACCTCCGATTACTATGATAGTAGTGGTTACCGGAAACTGGTTCGACCCCTGG	CARAPPITMIVVVTGNWFDPW	IGHV1-2	IGHD3-22	IGHJ5	9	18	39	45
14	7.42429866892931E-4	TGTGCGAGGCAGGGAGCAGTTACGGTTTATGGAGTAGTTCTTAACTACTTTGACAACTGG	CARQGAVTVYGVVLNYFDNW	IGHV7-4-1	IGHD3-3	IGHJ4	7	19	42	43
14	7.42429866892931E-4	TGTGCGAAACGGGCAGCAGTCTTCATGATCGACTCCTACCGGTACTACATGGACGTGTGG	CAKRAAVFMIDSYRYYMDVW	IGHV3-30	IGHD2-21	IGHJ6	6	14	20	42
14	7.42429866892931E-4	TGTGCAACAGTCTTTGCATATTGTAGTAGTACCAGCTGCTATCGCCTTGACTACTGG	CATVFAYCSSTSCYRLDYW	IGHV1-24	IGHD2-2	IGHJ4	9	17	41	46
14	7.42429866892931E-4	TGTGCGAAAGATCCCTTCTACGATTTTTGGAGTGGACACTACTTTGACTACTGG	CAKDPFYDFWSGHYFDYW	IGHV3-23	IGHD3-3	IGHJ4	12	18	34	37
14	7.42429866892931E-4	TGTGCGAAAGATGATGACTGGGGATCTCGTTGGGGTGCTTTTGATATCTGG	CAKDDDWGSRWGAFDIW	IGHV3-30	IGHD7-27	IGHJ3	11	16	25	35
14	7.42429866892931E-4	TGTGCAACAGGGTCGGCAGCAGCTGGTACAGTGAGGTGGTTCGACCCCTGG	CATGSAAAGTVRWFDPW	IGHV1-24	IGHD6-13	IGHJ5	9	15	28	36
14	7.42429866892931E-4	TGTGCAACAGCACCAGCTGCTATTCCTGAGAACTGGTTCGACCCCTGG	CATAPAAIPENWFDPW	IGHV1-24	IGHD2-2	IGHJ5	9	11	22	30
14	7.42429866892931E-4	TGTGCGATAGCCGGGGAATGGGAGCTACCAGAGATTGACTACTGG	CAIAGEWELPEIDYW	IGHV1-18	IGHD1-26	IGHJ4	6	18	27	34
14	7.42429866892931E-4	TGTGCAAAAGAGGGAGTGGGAGCTACTCACTTTGACTACTGG	CAKEGVGATHFDYW	IGHV3-9	IGHD1-26	IGHJ4	10	14	26	28
13	6.893991621148645E-4	TGTGCGAGAGGCGTCCGATATTACAATTTTTTGACTGCTTACCTGAACTACTACTTCTACTACATGGACATCTGG	CARGVRYYNFLTAYLNYYFYYMDIW	IGHV1-8	IGHD3-9	IGHJ6	11	18	40	46
13	6.893991621148645E-4	TGTGCAAGAGGGGCCCTGTATTACGATATTTTGACTGGTTATTATAGAGTGGGCTGGTTCGACCCCTGG	CARGALYYDILTGYYRVGWFDPW	IGHV3-74	IGHD3-9	IGHJ5	9	17	45	53
13	6.893991621148645E-4	TGTGCCCGGATGGTCCTTGGGATGGGCCTCTTTTACAGCAGCAGCTGGTACGACATTGACCACTGG	CARMVLGMGLFYSSSWYDIDHW	IGHV2-26	IGHD6-13	IGHJ4	10	36	46	47
13	6.893991621148645E-4	TGTGCGAGGGGGGTTGGTCCTCTAGGATATTGCAGTGTGACCAGTTGTACCCCCTTTGACTACTGG	CARGVGPLGYCSVTSCTPFDYW	IGHV3-20	IGHD2-15	IGHJ4	7	21	36	53
13	6.893991621148645E-4	TGTGCGAGAGACTTTGAAGGAGCAGTGGCTGGTACGGGCTACTACTACTACTACATGGACGTCTGG	CARDFEGAVAGTGYYYYYMDVW	IGHV7-4-1	IGHD6-19	IGHJ6	10	20	35	38
13	6.893991621148645E-4	TGTGCACGCATGGTCCTTGGGATGGGCCTCTTCTATACTAGTAGTTGGTACGAAATAGACCACTGG	CARMVLGMGLFYTSSWYEIDHW	IGHV2-26	IGHD3-22	IGHJ4	7	38	44	57
13	6.893991621148645E-4	TGTGCACGGATGGTCCTTGGCATGGGCCTCTTTTACAGCAGCAGCTGGTACGAAGTTGACCACTGG	CARMVLGMGLFYSSSWYEVDHW	IGHV2-26	IGHD6-13	IGHJ4	10	36	51	55
13	6.893991621148645E-4	TGTGCACGGATGGTCCTTGGGGTGGGCCTCTTTTACACCAGCACCTGGTACGAGATTGACCACTGG	CARMVLGVGLFYTSTWYEIDHW	IGHV2-26	IGHD6-13	IGHJ4	10	38	51	55
13	6.893991621148645E-4	TGTGCACGGATGGTCCTTGGAATGGGCCTCTTCTACACTAGCAGTTGGTACGAAGTGGACCACTGG	CARMVLGMGLFYTSSWYEVDHW	IGHV2-26	IGHD2-2	IGHJ4	10	38	50	57
13	6.893991621148645E-4	TGTGCACGGATGGTGTTAGAGCCGGGCCTCTTTTATACCAGCTTCTCCTACGGCATTGACTACTGG	CARMVLEPGLFYTSFSYGIDYW	IGHV2-26	IGHD6-13	IGHJ4	10	35	49	55
13	6.893991621148645E-4	TGTGCGAGAGATGGGGTCACGATTACGTTTGGGGGAGTTGACGTTGAAGAATTTGACTACTGG	CARDGVTITFGGVDVEEFDYW	IGHV7-4-1	IGHD3-16	IGHJ4	11	20	38	51
13	6.893991621148645E-4	TGTACTAGAGTCGAAGAAGATTACTATGATAGTAGTGGTTATCTCAACTGGTTCGACCCCTGG	CTRVEEDYYDSSGYLNWFDPW	IGHV3-49	IGHD3-22	IGHJ5	9	19	41	44
13	6.893991621148645E-4	TGTGCGACTCCCCGAAGGGAGATACAGCTATGGTTAGACTTTGACTACTGG	CATPRREIQLWLDFDYW	IGHV3-23	IGHD5-18	IGHJ4	6	20	35	37
13	6.893991621148645E-4	TGTATTAGAAGCCCAAGTGGAGTGACCTATTACTACCACATGGACGTCTGG	CIRSPSGVTYYYHMDVW	IGHV5-51	IGHD3-3	IGHJ6	2	17	23	26
13	6.893991621148645E-4	TGTGCCAGAGCGGGAGTCGATTTTTGGAGTGGTTATTTGATCTACTGG	CARAGVDFWSGYLIYW	IGHV4-30-2	IGHD3-3	IGHJ4	9	17	34	35
13	6.893991621148645E-4	TGTGCGAGAGTCCTGGATACAAGGCCTGAATACTACTTTGACTACTGG	CARVLDTRPEYYFDYW	IGHV3-21	IGHD5-18	IGHJ4	9	13	20	30
13	6.893991621148645E-4	TGTGCAACGTCCCCTGGAGTGGTTAGAAGACCCTGGTTCGACCCCTGG	CATSPGVVRRPWFDPW	IGHV1-24	IGHD3-3	IGHJ5	7	14	24	32
13	6.893991621148645E-4	TGTACGAAAGATCGCTTTTTGGACTACTACTATTACATGGACGTCTGG	CTKDRFLDYYYYMDVW	IGHV3-30	IGHD3-3	IGHJ6	12	15	21	22
13	6.893991621148645E-4	TGTGCGATAGTCGGTGAGTGGGAGCTACCAGCGATTGACTACTGG	CAIVGEWELPAIDYW	IGHV1-69	IGHD1-26	IGHJ4	6	16	27	34
13	6.893991621148645E-4	TGTGCGATAGTCGGGGAGTGGGAGTTACCAGACATTGACTACTGG	CAIVGEWELPDIDYW	IGHV1-46	IGHD4-23	IGHJ4	6	20	29	34
13	6.893991621148645E-4	TGTGCGATAGCCGGGGAGTGGGAGCTACCAGATATTGAGTACTGG	CAIAGEWELPDIEYW	IGHV1-69	IGHD1-26	IGHJ4	6	16	27	34
13	6.893991621148645E-4	TGTGCGATAGCCGGGGAGTGGGAGCTACCAGAGACTGACTACTGG	CAIAGEWELPETDYW	IGHV1-18	IGHD1-26	IGHJ4	6	16	27	35
13	6.893991621148645E-4	TGTGCAAAAGATGGTGGATACGGCTATGGTTACTTTGACTACTGG	CAKDGGYGYGYFDYW	IGHV3-43	IGHD5-18	IGHJ4	11	13	29	30
13	6.893991621148645E-4	TGTGCGACCCCGATGCTTTTCCCCGATGCTTTTGATATCTGG	CATPMLFPDAFDIW	IGHV1-2	IGHD3-10	IGHJ3	6	7	12	24
12	6.36368457336798E-4	TGTGCGAGACACAACGGGCAACACCGAATTACTATGATAGTAGTGGTCGTAGTTGGATGGTTCGACCCCTGG	CARHNGQHRITMIVVVVVGWFDPW	IGHV4-4	IGHD3-22	IGHJ5	8	27	46	57
12	6.36368457336798E-4	TGTGCGAGAGATCTTGACGAGTCTTACTATGATAGTAGTGGTTATTTCTCCCAATTTGACTCCTGG	CARDLDESYYDSSGYFSQFDSW	IGHV3-21	IGHD3-22	IGHJ4	13	23	45	54
12	6.36368457336798E-4	TGTGCGAGAGAGGAGGAAGGTAGCAGCAGCCATCACGGGTGGGCTGGTGTCCAATTCGACCCCTGG	CAREEEGSSSHHGWAGVQFDPW	IGHV4-4	IGHD6-13	IGHJ5	10	20	29	54
12	6.36368457336798E-4	TGTGCGAGAGACATGGTGGGGTATTCACGGGGTTCAGCTACATACTACTTTGACTTCTGG	CARDMVGYSRGSATYYFDFW	IGHV1-18	IGHD2-15	IGHJ4	10	34	40	42
12	6.36368457336798E-4	TGTGCGAATCTTAATCCACCGGGAACCCTATTCTACGGTGACTACTCCTCTTACCGTTGG	CANLNPPGTLFYGDYSSYRW	IGHV3-30	IGHD4-17	IGHJ4	6	32	44	57
12	6.36368457336798E-4	TGTGCGAGGAGATCGATTTTAGGAGTGATTGACTACTCCCACTACATGGACGTCTGG	CARRSILGVIDYSHYMDVW	IGHV3-21	IGHD3-3	IGHJ6	13	14	26	31
12	6.36368457336798E-4	TGTGCGAGGGAGTATAGCAGCTCTTACTACTACTACTACTACATGGACGTCTGG	CAREYSSSYYYYYYMDVW	IGHV4-39	IGHD6-6	IGHJ6	7	9	22	23
12	6.36368457336798E-4	TGTGCGAGAGTGTCCGGACGTGGATACAGCTATGAGAAGCTTGACCTCTGG	CARVSGRGYSYEKLDLW	IGHV1-18	IGHD5-18	IGHJ5	9	17	33	42
12	6.36368457336798E-4	TGTGCGAGAGATCTCACGATTTTTGGAGAGACTAACTGGTTCGACCCCTGG	CARDLTIFGETNWFDPW	IGHV3-21	IGHD3-3	IGHJ5	14	15	27	33
12	6.36368457336798E-4	TGTGCAACAGGCCCAGTAGTACCAGCTGCCTCCCGTTGGCTCGACCCCTGG	CATGPVVPAASRWLDPW	IGHV1-24	IGHD2-2	IGHJ5	9	14	28	36
12	6.36368457336798E-4	TGTACTAGAGATAGAGAATACTATGATAGTAGTGGTATTGACTACTGG	CTRDREYYDSSGIDYW	IGHV3-49	IGHD3-22	IGHJ4	11	18	35	37
12	6.36368457336798E-4	TGTTCGACCGCCGGGGAGTGGGAAGCACCAGATATTGACTACTGG	CSTAGEWEAPDIDYW	IGHV1-18	IGHD3-10	IGHJ4	6	11	18	34
12	6.36368457336798E-4	TGTGCCATAGCCGGGGAGTGGGAGGTACCAGAGATTGACTTCTGG	CAIAGEWEVPEIDFW	IGHV1-69	IGHD1-26	IGHJ4	4	16	27	34
12	6.36368457336798E-4	TGTGCGAGACCAGAACCCTATTTGGGCGGTGCTTTTGATATCTGG	CARPEPYLGGAFDIW	IGHV1-8	IGHD3-16	IGHJ3	8	20	25	29
12	6.36368457336798E-4	TGTACTAGCCTCGATTTTTGGAGTGGTTATTATCTTGACTACTGG	CTSLDFWSGYYLDYW	IGHV3-49	IGHD3-3	IGHJ4	7	11	32	34
12	6.36368457336798E-4	TGTGCGAGAGGGGACCTTTGGAGTGGCGACCACTGG	CARGDLWSGDHW	IGHV3-21	IGHD3-3	IGHJ5	9	16	25	26
11	5.833377525587315E-4	TGTGCGGGAGCCGGCCGGTATTACTATGATAGTAGTGGTTATTACACTATAATTTCGGACTGGTACTTCGATCTCTGG	CAGAGRYYYDSSGYYTIISDWYFDLW	IGHV4-4	IGHD3-22	IGHJ2	9	17	44	58
11	5.833377525587315E-4	TGTGCGAGAGATAAGTGCAAGACACTGGATGGTGGTGATTGCTATCTCTACTACTACTACTACATGGACGTCTGG	CARDKCKTLDGGDCYLYYYYYMDVW	IGHV3-30	IGHD2-21	IGHJ6	11	29	44	47
11	5.833377525587315E-4	TGTGCGAGGTATAGCAGCTCGCCCCGAAACGTTGCAGTGAACTACTACTACTACTACATGGACGTCTGG	CARYSSSPRNVAVNYYYYYMDVW	IGHV4-55	IGHD6-6	IGHJ6	12	13	20	40
11	5.833377525587315E-4	TGTGCGAGAGGCGAACGATATTACGATTTTTGGATTGATTACTCTGCTGAATATTTCCTCCACTGG	CARGERYYDFWIDYSAEYFLHW	IGHV1-8	IGHD3-3	IGHJ1	11	18	40	45
11	5.833377525587315E-4	TGTGCACGCTTGGTATTAGAGCCGGGCCTCTTTTATACCAGCTTCTCGTATGGAATTGACTACTGG	CARLVLEPGLFYTSFSYGIDYW	IGHV2-26	IGHD2-2	IGHJ4	7	35	42	55
11	5.833377525587315E-4	TGTGCACGGATGGTCCTTGGGATGGGCCTCTTTTACAGCAGCAGTTGGTACGAAATTGACCACTGG	CARMVLGMGLFYSSSWYEIDHW	IGHV2-26	IGHD6-13	IGHJ1	10	36	51	60
11	5.833377525587315E-4	TGTGCACGGATGGTGCTAGAGCCGGGCCTCTTTTATACCAGCTTCTCGTACGGAATTGACTACTGG	CARMVLEPGLFYTSFSYGIDYW	IGHV2-26	IGHD2-2	IGHJ4	10	35	42	55
11	5.833377525587315E-4	TGTACACGAATGGTCCTTGGGATGGGCCTCTTTTACAGCAGCAGCTGGTACGAAATTGACCACTGG	CTRMVLGMGLFYSSSWYEIDHW	IGHV2-26	IGHD6-13	IGHJ4	7	36	51	55
11	5.833377525587315E-4	TGTGCAAAAGGTTGGTCTGTGTGGGAGCTAGAGGGATACTACTACTACATGGACGTCTGG	CAKGWSVWELEGYYYYMDVW	IGHV1-24	IGHD1-26	IGHJ6	6	20	29	36
11	5.833377525587315E-4	TGTGCGAGAGGCGGGCGTTACTATGATAGTAGTGGTCATGATGCTTTTGATATCTGG	CARGGRYYDSSGHDAFDIW	IGHV1-8	IGHD3-22	IGHJ3	11	17	34	35
11	5.833377525587315E-4	TGTGCGAGAGGGGGCTTTAGTGTCTGGCCCTCTTCGCTCTACTACTATGACTTTTGG	CARGGFSVWPSSLYYYDFW	IGHV1-2	IGHD6-19	IGHJ4	9	18	26	39
11	5.833377525587315E-4	TGTGCGAGAGATCTCCCGGACTCCGTGATTACGTTTGGGGGACCCTTTGACTACTGG	CARDLPDSVITFGGPFDYW	IGHV4-4	IGHD3-16	IGHJ4	14	25	41	44
11	5.833377525587315E-4	TGTGCGAAAGTAGGTGCGATTGGACTACTTTACTACTATTATTACATGGACGTCTGG	CAKVGAIGLLYYYYYMDVW	IGHV3-23	IGHD3-22	IGHJ6	9	23	28	30
11	5.833377525587315E-4	TGTGCGAGAGATCGGGGGTTTTTGGAGTGGTTCTTAGGGCGATTCCAAGACTGG	CARDRGFLEWFLGRFQDW	IGHV1-2	IGHD3-3	IGHJ4	12	18	35	49
11	5.833377525587315E-4	TGTGCGAGAGAGAGGGTCGACTACCTTGACTACTACTACTACATGGACGTCTGG	CARERVDYLDYYYYMDVW	IGHV4-4	IGHD4-11	IGHJ6	10	18	23	28
11	5.833377525587315E-4	TGTGCCAGAGCGTTAAGGGGATACAGCTATGACACGCCATTTGACTACTGG	CARALRGYSYDTPFDYW	IGHV4-30-2	IGHD5-18	IGHJ4	9	18	30	39
11	5.833377525587315E-4	TGTGCGAGAGGCTACGAGTATATCAGGCCCCTACAGGCTTTTGATATCTGG	CARGYEYIRPLQAFDIW	IGHV7-4-1	IGHD6-6	IGHJ3	9	14	25	36
11	5.833377525587315E-4	TGTGTGCTCTGTTATGGGGGGATTTCATGGGCCCTTTTTGACCACTGG	CVLCYGGISWALFDHW	IGHV5-51	IGHD3-16	IGHJ4	3	14	19	36
11	5.833377525587315E-4	TGTGCAGCTAGCAGCTCATACATAAAAGGGGGGTGGTTCGACCCCTGG	CAASSSYIKGGWFDPW	IGHV1-24	IGHD6-6	IGHJ5	5	8	16	33
11	5.833377525587315E-4	TGTGCAAGATTTGATGATAGTAGTCCCCTTGATGCTTTTGATATCTGG	CARFDDSSPLDAFDIW	IGHV3-9	IGHD3-22	IGHJ3	6	13	23	29
11	5.833377525587315E-4	TGTTCGACCGCCGGGGAGTGGGAAGCACCAGAGATTGACTACTGG	CSTAGEWEAPEIDYW	IGHV1-18	IGHD3-10	IGHJ4	6	11	18	34
11	5.833377525587315E-4	TGTGCGAGAACTCTCACCGGTAGTCATGATGCTTTTGATATCTGG	CARTLTGSHDAFDIW	IGHV4-28	IGHD1-20	IGHJ3	9	15	21	23
11	5.833377525587315E-4	TGTGCCAATCTTTCTGAATTCCCCGGTCAAGATTACTGG	CANLSEFPGQDYW	IGHV3-9	IGHD3-10	IGHJ4	4	19	24	33
11	5.833377525587315E-4	TGTGCGAGGGCCCCCCTAGGCTCCCCTTTTGATATGTGG	CARAPLGSPFDMW	IGHV1-46	IGHD1-26	IGHJ3	7	19	24	25
11	5.833377525587315E-4	TGTGCAAGTCTTTCAGAAGTCCCCGGCGCAGATTACTGG	CASLSEVPGADYW	IGHV3-9	IGHD3-10	IGHJ4	6	19	24	33
10	5.30307047780665E-4	TGTGCGAGAGGCGTCCGATATTACAATTTTTTGACTGCTTACTTGAATTACTACTTCTACTACATGGACGTCTGG	CARGVRYYNFLTAYLNYYFYYMDVW	IGHV1-8	IGHD3-9	IGHJ6	11	18	40	48
10	5.30307047780665E-4	TGTGCGAGAGGCGTCCGATATTACAATTTTTTGACTGCTTACCTGAACTACCACTTCTACTACATGGACGTCTGG	CARGVRYYNFLTAYLNYHFYYMDVW	IGHV1-8	IGHD3-9	IGHJ6	11	18	40	46
10	5.30307047780665E-4	TGTGCGAGAGATAAGTGCAAGACAGTCCTTGGTGGTGATTGCTATCTCTACTACTACTACTACATGGACGTCTGG	CARDKCKTVLGGDCYLYYYYYMDVW	IGHV3-30	IGHD2-21	IGHJ6	11	29	44	47
10	5.30307047780665E-4	TGTGCGAAAAGAGGGGGATATTGTAGTAGTACCAGCTGCTATACCCACTACTACTACATGGACGTCTGG	CAKRGGYCSSTSCYTHYYYMDVW	IGHV3-20	IGHD2-2	IGHJ6	6	15	41	46
10	5.30307047780665E-4	TGTGTACGGATGGTGTTAGGGACGGGCCTCTTTTATACCAGCTTCTGGTACGAAATTGACTACTGG	CVRMVLGTGLFYTSFWYEIDYW	IGHV2-26	IGHD6-13	IGHJ4	10	33	51	55
10	5.30307047780665E-4	TGTGCGAGAGTCACTCGGTCCGATTACCTTTGGGGGACTTCTCGGGGAAAGTATTTTGACTACTGG	CARVTRSDYLWGTSRGKYFDYW	IGHV3-11	IGHD3-16	IGHJ4	9	21	43	54
10	5.30307047780665E-4	TGTGCACGCATGGTGTTAGAGCCGGGCCTCTTTTATACCAGCTTCTCCTATGGAATTGACTACTGG	CARMVLEPGLFYTSFSYGIDYW	IGHV2-26	IGHD6-13	IGHJ4	7	35	50	55
10	5.30307047780665E-4	TGTGCACGGATGGTCCTTGGGGTGGGCCTCTTTTACACCAGTACCTGGTACGAAATTGACCTCTGG	CARMVLGVGLFYTSTWYEIDLW	IGHV2-26	IGHD6-13	IGHJ5	10	44	51	57
10	5.30307047780665E-4	TGTGCACGGATGGTCCTTGGGATGGGCCTCTTTTACAGCACCACTTGGTACGAAATTGACCACTGG	CARMVLGMGLFYSTTWYEIDHW	IGHV2-26	IGHD2-15	IGHJ4	10	38	44	55
10	5.30307047780665E-4	TGTGCACGGATGGTCCTTGGGATGGGCCTCTTTTACAGCAGCAGCTGGTACGATATTGACCACTGG	CARMVLGMGLFYSSSWYDIDHW	IGHV2-70	IGHD6-13	IGHJ4	10	36	51	55
10	5.30307047780665E-4	TGTGCACGGATGGTCCTTGGGATGGGCCTCTTCTACAGTAGTAGCTGGTACGAGATAGACCACTGG	CARMVLGMGLFYSSSWYEIDHW	IGHV2-26	IGHD6-13	IGHJ4	10	42	51	57
10	5.30307047780665E-4	TGTGCACGGATGGTCCTTGGAATGGGCCTCTTCTACAGTAGTAGCTGGTACGAAATAGACCACTGG	CARMVLGMGLFYSSSWYEIDHW	IGHV2-26	IGHD6-13	IGHJ4	10	42	51	57
10	5.30307047780665E-4	TGTACGAGAGGCGAACGGTATTACGATTTTTGGACTGATTACTCTGCTGAATACTTCCACCACTGG	CTRGERYYDFWTDYSAEYFHHW	IGHV1-8	IGHD3-3	IGHJ1	11	17	40	45
10	5.30307047780665E-4	TGTGCGAGAGGCGATTATAGCAGCAGCTGGTACGGGGTCCGTTCGTGGTTCGACCCCTGG	CARGDYSSSWYGVRSWFDPW	IGHV4-34	IGHD6-13	IGHJ5	11	15	33	45
10	5.30307047780665E-4	TGTGCGAAAGGCGTTGGGACCCGTCGTAGTGGTTACTTTCAGAGGGCTTTTGATACCTGG	CAKGVGTRRSGYFQRAFDTW	IGHV3-23	IGHD3-22	IGHJ5	9	25	34	55
10	5.30307047780665E-4	TGTGCCGCATCCACCCCCCGAGATTTATTCAGTATGGTTGATCCTTTTGATGTCTGG	CAASTPRDLFSMVDPFDVW	IGHV4-31	IGHD3-10	IGHJ3	4	15	20	38
10	5.30307047780665E-4	TGTGCGAGGAGAACGATTTTGGGAGCGGTTTATTACTACCACTCCATGGACGTCTGG	CARRTILGAVYYYHSMDVW	IGHV3-74	IGHD3-3	IGHJ6	4	12	29	33
10	5.30307047780665E-4	TGTGCGAGAGGCCGAGCTTACAGCTATGGTTACCGGGGCCCCTTTGACTACTGG	CARGRAYSYGYRGPFDYW	IGHV4-34	IGHD5-18	IGHJ4	12	18	32	41
10	5.30307047780665E-4	TGTGCGAGAGGTAACGGTGGTGCCTCCGGTTTTTCGGGCTTTGACTACTGG	CARGNGGASGFSGFDYW	IGHV4-34	IGHD4-23	IGHJ4	10	13	28	38
10	5.30307047780665E-4	TGTGCAACAGATGCGATTTTTGGAGTGGTTATTTACGCTTTTGCTCTCTGG	CATDAIFGVVIYAFALW	IGHV1-24	IGHD3-3	IGHJ3	11	13	32	36
10	5.30307047780665E-4	TGTGCAACAGAAACACGATTTTTGGAGTGGTTAGATCACTTTGACTACTGG	CATETRFLEWLDHFDYW	IGHV1-24	IGHD3-3	IGHJ4	10	14	32	37
10	5.30307047780665E-4	TGTGCAAAAGTCCTAGGCCCCGCTTATAGTGGCTTCCCAATGGACGTCTGG	CAKVLGPAYSGFPMDVW	IGHV3-9	IGHD5-12	IGHJ6	9	24	33	39
10	5.30307047780665E-4	TGTGCCATTGTCGGGGAGTGGGAGCTACCAGAGACTGACTACTGG	CAIVGEWELPETDYW	IGHV1-67	IGHD1-26	IGHJ4	3	16	27	35
10	5.30307047780665E-4	TGTGCGCTGGGGGGTGGATACAACTATGGCTATTTTAGTCTATGG	CALGGGYNYGYFSLW	IGHV3-23	IGHD5-18	IGHJ4	5	13	28	42
10	5.30307047780665E-4	TGTGCGCGACTGACAGCTATGGGCCTCGACTACTTTGACAACTGG	CARLTAMGLDYFDNW	IGHV4-39	IGHD5-18	IGHJ4	9	12	21	28
10	5.30307047780665E-4	TGTGCGATAGTCGGGGAGTGGGAGTTACCAGACATTGACTACTGG	CAIVGEWELPDIDYW	IGHV1-69	IGHD4-23	IGHJ4	6	20	29	34
10	5.30307047780665E-4	TGTGCGAGCGGCTATTATGGCTTCGCGGGCACTTTTGACTACTGG	CASGYYGFAGTFDYW	IGHV4-39	IGHD3-16	IGHJ4	7	12	18	33
10	5.30307047780665E-4	TGTGCGAGACTCGATTTTTGGAGTGGTTATTATGCCGACTACTGG	CARLDFWSGYYADYW	IGHV3-21	IGHD3-3	IGHJ4	8	11	32	36
10	5.30307047780665E-4	TGTGCAAAAGATGCTGGATACGGTTTTGGTTACTTTGACTCGTGG	CAKDAGYGFGYFDSW	IGHV3-43	IGHD5-18	IGHJ4	11	14	20	30
10	5.30307047780665E-4	TGTGTAAGATATGGCAGAACAAATGATGCTTTTGATGTGTGG	CVRYGRTNDAFDVW	IGHV3-74	IGHD3-10	IGHJ3	8	9	13	22
10	5.30307047780665E-4	TGTGTCAGTGGGGCGATGACCGACGTAGACTACTGG	CVSGAMTDVDYW	IGHV1-67	IGHD1-1	IGHJ4	3	20	25	27
9	4.772763430025985E-4	TGTGCACACACGGTTGACTCCGTATGGCTACAATTGTTAGAGCCCTTGCCCCCCGAGCCCGCCTATGATGCTTTTGATATCTGG	CAHTVDSVWLQLLEPLPPEPAYDAFDIW	IGHV2-5	IGHD5-24	IGHJ3	9	23	34	64
9	4.772763430025985E-4	TGTGCGAGAGGCGTCCGATATTACAATTTTTTGACTGGTTATCTGAACTACTACTTCTACTACATGGACGTCTGG	CARGVRYYNFLTGYLNYYFYYMDVW	IGHV1-8	IGHD3-9	IGHJ6	11	18	41	46
9	4.772763430025985E-4	TGTGCGAAAGGGGATTCCGATTTTTGGAGTGGTTATTATGGGAGTCGGTCGGTTGGGAACTGGTTCGACCCCTGG	CAKGDSDFWSGYYGSRSVGNWFDPW	IGHV3-23	IGHD3-3	IGHJ5	9	13	38	57
9	4.772763430025985E-4	TGTGCGAGAGATCACCCGATTACGATTTTTGGAGTGGCCACCGGCTACTACTACTACATGGACGTCTGG	CARDHPITIFGVATGYYYYMDVW	IGHV4-31	IGHD3-3	IGHJ6	12	18	36	44
9	4.772763430025985E-4	TGTACCACATGGCTTTCGGGAAGCGATTACGATATTTTGACTGGTTATTACTACTACTTTGACTACTGG	CTTWLSGSDYDILTGYYYYFDYW	IGHV3-15	IGHD3-9	IGHJ4	8	25	49	51
9	4.772763430025985E-4	TGTGTAAAAGATATAACTCCGACGCCTGCTGCAGATTATTCGTCTTATGATGCTTTTGATATGTGG	CVKDITPTPAADYSSYDAFDMW	IGHV3-43	IGHD6-13	IGHJ3	14	25	31	46
9	4.772763430025985E-4	TGTGCGAGAGTCGGCAGTCTAACAGCAGCTGGTACTATTCTGGGCGGTAATTGGTTCGACCCCTGG	CARVGSLTAAGTILGGNWFDPW	IGHV4-4	IGHD2-2	IGHJ5	9	23	36	51
9	4.772763430025985E-4	TGTGCACGCATGGTCCTTGGGATGGGCCTCTTCTACACTTCTAGCTGGTACGAAATAGACCACTGG	CARMVLGMGLFYTSSWYEIDHW	IGHV2-26	IGHD6-13	IGHJ4	7	42	51	57
9	4.772763430025985E-4	TGTGCACGGATGGTTCTAGAGCCGGGCCTCCTTTATACCAGCTTCTCATACGGTATTGACTACTGG	CARMVLEPGLLYTSFSYGIDYW	IGHV2-26	IGHD2-2	IGHJ4	10	35	42	55
9	4.772763430025985E-4	TGTGCACGGATGGTCCTTGGGATGGGCCTCTTTTACAGCAGCAGCTGGTACGATATTGACCACTGG	CARMVLGMGLFYSSSWYDIDHW	IGHV2-26	IGHD6-13	IGHJ1	10	36	51	60
9	4.772763430025985E-4	TGTGCACGGATGGTCCTTGGACTGGGCCTCTTTTATAGCAGTACTTGGTACGAAATTGACCACTGG	CARMVLGLGLFYSSTWYEIDHW	IGHV2-26	IGHD6-13	IGHJ4	10	33	51	55
9	4.772763430025985E-4	TGTGCACGGATGGTGCTTGGAATGGGCCTCTTTTATACCAGCACCTGGTACGAAATTGACTACTGG	CARMVLGMGLFYTSTWYEIDYW	IGHV2-26	IGHD6-13	IGHJ4	10	33	51	55
9	4.772763430025985E-4	TGTGCAACAACAACCCCGATTTACGATTTTTGGAGTGGTTATGGGGGAGGCTGGTTCGACCCCTGG	CATTTPIYDFWSGYGGGWFDPW	IGHV1-24	IGHD3-3	IGHJ5	8	20	41	50
9	4.772763430025985E-4	TGTGCAAAAGACCCGACTTGTAGTAGTCCCAGCTGCATTCTCACCCACTGGTACTTCGATCTCTGG	CAKDPTCSSPSCILTHWYFDLW	IGHV3-43	IGHD2-2	IGHJ2	10	17	35	46
9	4.772763430025985E-4	TGTACGAGAGGCGAACGGTATTACGATTTTTGGACTGATTACTCTGCTGAATACTTCAACCACTGG	CTRGERYYDFWTDYSAEYFNHW	IGHV1-8	IGHD3-3	IGHJ1	11	17	40	45
9	4.772763430025985E-4	TGTGCGAGACAACCCGGAGGGTGTAGTGACAGTGGCTGTTATGAAGGATATGACTTCTGG	CARQPGGCSDSGCYEGYDFW	IGHV5-10-1	IGHD6-19	IGHJ4	10	29	37	50
9	4.772763430025985E-4	TGTGCGAGAGATTTTTGTAGTAGTACCAGCTGCTCGCGAACTGATGCTTTTGATATCTGG	CARDFCSSTSCSRTDAFDIW	IGHV3-21	IGHD2-2	IGHJ3	11	14	33	41
9	4.772763430025985E-4	TGTGCGAGAGAAATAGGGATTGTAGTAGTACCAGCTGCTATAGGGGCGACTGACTACTGG	CAREIGIVVVPAAIGATDYW	IGHV1-2	IGHD2-2	IGHJ4	10	18	40	50
9	4.772763430025985E-4	TGTGCGAAACGGGCAGCAGTCTTCATGATCGACTCCTATCGTTACTACATGGACGTGTGG	CAKRAAVFMIDSYRYYMDVW	IGHV3-30	IGHD2-21	IGHJ6	6	14	20	42
9	4.772763430025985E-4	TGTGTGAAGAACGGGGACGTCTTCGCCATTACCAAATTGTACTACATGAGCGTCTGG	CVKNGDVFAITKLYYMSVW	IGHV3-30	IGHD1-20	IGHJ6	3	15	20	39
9	4.772763430025985E-4	TGTGCGAGAGGGGGGCGCGGAGAGTATAACGATTTTTGGACGGCTCCGGCGGTCTGG	CARGGRGEYNDFWTAPAVW	IGHV1-8	IGHD3-3	IGHJ6	10	23	39	51
9	4.772763430025985E-4	TGTGCGAGAGATTGCCCTTGGGAGCTACTACCTGGCGTAGATGCTTTTGATATCTGG	CARDCPWELLPGVDAFDIW	IGHV4-4	IGHD1-26	IGHJ3	11	18	30	39
9	4.772763430025985E-4	TGTGCAACACTAGCTGCCGCCCGTGGATACAGCTACCGGTACTACTTTGACTACTGG	CATLAAARGYSYRYYFDYW	IGHV1-24	IGHD5-18	IGHJ4	8	21	34	38
9	4.772763430025985E-4	TGTGTGAGAGATAGGGGTGACATAGAGAGGGCAACAGTCTACTTTGACCAATGG	CVRDRGDIERATVYFDQW	IGHV4-4	IGHD5-24	IGHJ4	11	22	35	38
9	4.772763430025985E-4	TGTGCGAGGGTCCGAAGGCAGTGGCTGGTCGTGGTAGATGCTTTTGATATCTGG	CARVRRQWLVVVDAFDIW	IGHV4-39	IGHD6-19	IGHJ3	7	17	28	36
9	4.772763430025985E-4	TGTGCGAGAGAGGTATCGGGATACGATTTTTGGGCCGGCTGGTTCGACCCCTGG	CAREVSGYDFWAGWFDPW	IGHV4-4	IGHD3-3	IGHJ5	10	21	32	38
9	4.772763430025985E-4	TGTGCAACGTCTACGATTTTTGGAGTGGTTAACCACGTCTGGTTCGACCCCTGG	CATSTIFGVVNHVWFDPW	IGHV1-24	IGHD3-3	IGHJ5	7	11	30	38
9	4.772763430025985E-4	TGTGCAACAGATCTGAACCCCGCCTACGGTGGTAACTCCCCGCCAGACTACTGG	CATDLNPAYGGNSPPDYW	IGHV1-24	IGHD4-23	IGHJ4	14	23	38	45
9	4.772763430025985E-4	TGTGCAACAGAGGATATTGTAGCGGTTACCGTGGTATATGCTCTTCAAATCTGG	CATEDIVAVTVVYALQIW	IGHV1-24	IGHD2-15	IGHJ3	10	11	25	37
9	4.772763430025985E-4	TGTACCACAATTGAGCAGTATCTTCTTGACTACTACTACTACATGGACGTCTGG	CTTIEQYLLDYYYYMDVW	IGHV3-15	IGHD2-21	IGHJ6	8	13	18	28
9	4.772763430025985E-4	TGTGTGAGAATGCCCCGTGGCTACCTGGGAATATACTACTATGACTACTGG	CVRMPRGYLGIYYYDYW	IGHV3-21	IGHD5-12	IGHJ4	8	16	23	33
9	4.772763430025985E-4	TGTGCGAGATCCGAGGGTGGTGGGAACTACTACAACTGGTTCGACCCCTGG	CARSEGGGNYYNWFDPW	IGHV1-2	IGHD1-7	IGHJ5	8	22	29	30
9	4.772763430025985E-4	TGTGCGAGACTGTCCGGATTGACTACAGTAACTGAATACTTTGACTACTGG	CARLSGLTTVTEYFDYW	IGHV5-10-1	IGHD4-11	IGHJ4	9	19	32	36
9	4.772763430025985E-4	TGTGCGAGAGATTCACCTGACTATTCAGAGGGGGAGGACTTCCAGCACTGG	CARDSPDYSEGEDFQHW	IGHV7-4-1	IGHD3-16	IGHJ1	11	29	35	37
9	4.772763430025985E-4	TGTGCGAAAGCCGGAGGGGCCCTACGGCCTCTCAGGTACTTTGACTACTGG	CAKAGGALRPLRYFDYW	IGHV3-23	IGHD2-15	IGHJ4	9	10	15	36
9	4.772763430025985E-4	TGTGCAATAGAGGGGATTTTTGGAGTGGTTATTTATGCTTTTGAAATCTGG	CAIEGIFGVVIYAFEIW	IGHV1-24	IGHD3-3	IGHJ3	10	14	32	34
9	4.772763430025985E-4	TGTGCAACAGTTGAGGCGGTTTTTGGAGCAATAGCAGTGGCTGGGTACTGG	CATVEAVFGAIAVAGYW	IGHV1-24	IGHD6-19	IGHJ4	9	30	43	45
9	4.772763430025985E-4	TGTGCGAGAGAAGGCATGGGGATAGTAGTGGTTATGTTTGACTACTGG	CAREGMGIVVVMFDYW	IGHV4-4	IGHD3-22	IGHJ4	10	20	34	36
9	4.772763430025985E-4	TGTGCAACAGCAAAGGTTTGGGACGGGTACAACTGGTTCGACCCCTGG	CATAKVWDGYNWFDPW	IGHV1-24	IGHD3-16	IGHJ5	9	15	21	26
9	4.772763430025985E-4	TGTGCGATTGTCGGTGAGTGGGAGCAACCAGCGGTTGACTACTGG	CAIVGEWEQPAVDYW	IGHV1-2	IGHD1-26	IGHJ4	6	16	24	34
9	4.772763430025985E-4	TGTGCGATAGTCGGAGAGTGGGAATTACCAGAGATTGAGTTTTGG	CAIVGEWELPEIEFW	IGHV1-69	IGHD1-26	IGHJ4	6	16	22	42
9	4.772763430025985E-4	TGTGCGAGAGATAGTACAGTGGGAGCTAACGGCTTTGACTACTGG	CARDSTVGANGFDYW	IGHV1-2	IGHD1-26	IGHJ4	11	13	27	32
9	4.772763430025985E-4	TGTGCGAGAAACGATTTTTGGAGTGGTTACTACTTTGACTACTGG	CARNDFWSGYYFDYW	IGHV3-21	IGHD3-3	IGHJ4	8	10	26	27
9	4.772763430025985E-4	TGTGCAACAGCGTCAGGGTATAGCAGCAGCTGGTACGGGACTTGG	CATASGYSSSWYGTW	IGHV1-24	IGHD6-13	IGHJ4	9	15	36	42
9	4.772763430025985E-4	TGTGCAACAGGTCAGCAGTGGCTGGTAACCTGGTTCGACCCCTGG	CATGQQWLVTWFDPW	IGHV1-24	IGHD6-19	IGHJ5	9	13	26	29
9	4.772763430025985E-4	TGTGCGAGAGGCCGGCGGTGGCTACGATTTGACTACTGG	CARGRRWLRFDYW	IGHV4-34	IGHD5-12	IGHJ4	12	17	26	27
9	4.772763430025985E-4	TGTGCGAACCTATCCGATAAAGGTAGTTTTGACTACTGG	CANLSDKGSFDYW	IGHV3-30	IGHD3-16	IGHJ4	6	14	19	27
9	4.772763430025985E-4	TGTGCCGGGATGCTCACCGATGCTTTTGATATCTGG	CAGMLTDAFDIW	IGHV3-30	IGHD2-21	IGHJ3	4	13	17	18
9	4.772763430025985E-4	TGTGCCACGGGTCTGGAATTCTACTATGCGTACTGG	CATGLEFYYAYW	IGHV3-15	.	IGHJ4	14	-1	-1	20
9	4.772763430025985E-4	TGTGCGAAAAGGGCAATCTCTGCTTTTGATATTTGG	CAKRAISAFDIW	IGHV3-23	IGHD5-24	IGHJ3	8	15	19	20
9	4.772763430025985E-4	TGTGCACACAGACAGGCGCTGGGGATAGACTACTGG	CAHRQALGIDYW	IGHV2-5	IGHD7-27	IGHJ4	12	18	25	27
9	4.772763430025985E-4	TGTGCGAGAGGTTTTGACTACTGG	CARGFDYW	IGHV4-4	.	IGHJ4	9	-1	-1	12
9	4.772763430025985E-4	TGTGCAACATCCGGCGTCTGG	CATSGVW	IGHV1-24	IGHD2-15	IGHJ4	8	9	13	17
8	4.24245638224532E-4	TGTGCAAGGGGGGAGAGACTCCTCTTGAATTACTATGATAGTAGTGGTTATTTACCAAACCCCTACGCTGAATACTTCCAGCACTGG	CARGERLLLNYYDSSGYLPNPYAEYFQHW	IGHV3-74	IGHD3-22	IGHJ1	7	28	51	65
8	4.24245638224532E-4	TGTGCGAGAGTGGAAGCCCGACTAAAATCTGGGAGAATTTTTGGAGTGCTTGTAAACCGGGACTACTACCACATGGACGTCTGG	CARVEARLKSGRIFGVLVNRDYYHMDVW	IGHV1-46	IGHD3-3	IGHJ6	9	36	47	61
8	4.24245638224532E-4	TGTGCGAGAGGGGGAGGGTATTGGTACTATGATAGTAGTGGTTTCGGTAACTACTACTACTACTACATGGACGTCTGG	CARGGGYWYYDSSGFGNYYYYYMDVW	IGHV4-59	IGHD3-22	IGHJ6	9	24	42	49
8	4.24245638224532E-4	TGTACCACAGATCCGGCGGAATTACGATTTTTGGAGTGGTTATCCACACCTCCTTACTACTACTACATGGACGTCTGG	CTTDPAELRFLEWLSTPPYYYYMDVW	IGHV3-15	IGHD3-3	IGHJ6	12	20	42	54
8	4.24245638224532E-4	TGTGCGAGATTGTATTACTATGATAGTAGTGGTTACATACCCGAGACTGGGTACTACTACTACATGGACGTCTGG	CARLYYYDSSGYIPETGYYYYMDVW	IGHV7-4-1	IGHD3-22	IGHJ6	8	11	34	51
8	4.24245638224532E-4	TGTGCGAGAGGCGTCCGATATTACAATTTTTTGACTGCTTACCTGAACTACTTCTTCTACTACATGGACGTCTGG	CARGVRYYNFLTAYLNYFFYYMDVW	IGHV1-8	IGHD3-9	IGHJ6	11	18	40	46
8	4.24245638224532E-4	TGTGCGAGAGATTGGGAGTATAGCAGCCCCTTACAACTACCTTACTACTACTACTACTACATGGACGTCTGG	CARDWEYSSPLQLPYYYYYYMDVW	IGHV7-4-1	IGHD6-6	IGHJ6	11	15	26	41
8	4.24245638224532E-4	TGTGCGAAAGAGTTCGATTTTTGGAGTGGTTATTATCTGGGTTTGGCTCCTACAAACTGGTTCGACCCCTGG	CAKEFDFWSGYYLGLAPTNWFDPW	IGHV3-23	IGHD3-3	IGHJ5	10	14	35	54
8	4.24245638224532E-4	TGTGCGAGAGGCCTGGGGTTACGATTTTTGGAGTGGTTATTATACTCTTATGATGCTTTTGATATCTGG	CARGLGLRFLEWLLYSYDAFDIW	IGHV1-8	IGHD3-3	IGHJ3	13	18	44	49
8	4.24245638224532E-4	TGTGCGAGAACGGCCTCCCGGAAGGTTACGATTTTTGGAGTGGTTACCCCCAACTGGTTCGACCCCTGG	CARTASRKVTIFGVVTPNWFDPW	IGHV1-46	IGHD3-3	IGHJ5	8	25	45	50
8	4.24245638224532E-4	TGTGCGAGAGGGGGCGGAAGATGGGCAGCAGCTGGTCACTACTACTACTACTACATGGACGTCTGG	CARGGGRWAAAGHYYYYYMDVW	IGHV1-8	IGHD6-13	IGHJ6	10	24	35	37
8	4.24245638224532E-4	TGTGCGAGAGGGATTACGATTTTTGGAGTGGACGTAGGTGGGTACTACTACTACATGGACGTCTGG	CARGITIFGVDVGGYYYYMDVW	IGHV1-8	IGHD3-3	IGHJ6	10	12	30	42
8	4.24245638224532E-4	TGTGCGAGAGGGATTACGATTTTTGGAGTGGACGTAGGTGGGTACTACTACTACATGGACGTCTGG	CARGITIFGVDVGGYYYYMDVW	IGHV4-4	IGHD3-3	IGHJ6	9	12	30	42
8	4.24245638224532E-4	TGTGCGAGAGAACAGGGACCTAGTTACGATTTTTGGAGTGGTTATTCCCCCCGCTTTGACTACTGG	CAREQGPSYDFWSGYSPRFDYW	IGHV7-4-1	IGHD3-3	IGHJ4	10	23	45	53
8	4.24245638224532E-4	TGTGCACGGATGGTCCTTGGCATGGGCCTCTTCTACAGTAGAAGCTGGTACGAAATAGACCACTGG	CARMVLGMGLFYSRSWYEIDHW	IGHV2-26	IGHD6-13	IGHJ4	10	42	51	57
8	4.24245638224532E-4	TGTGCACGGATGGTCCTTGGGATGGGCCTCTTCTACAGTAGTACCTGGTACGAAATAGATCACTGG	CARMVLGMGLFYSSTWYEIDHW	IGHV2-26	IGHD2-2	IGHJ4	10	36	44	61
8	4.24245638224532E-4	TGTGCACGGATGGTCCTTGGGATGGGCCTCTTCTACAGTAGCAGCTGGTACGAAATAGACCACTGG	CARMVLGMGLFYSSSWYEIDHW	IGHV2-26	IGHD2-2	IGHJ4	10	38	50	57
8	4.24245638224532E-4	TGTGCACGGATGGTGTTAGAGCCGGGCCTCTTTTATACCAGCTTCTCCTATGGAATTGACTACTGG	CARMVLEPGLFYTSFSYGIDYW	IGHV2-26	IGHD6-13	IGHJ4	10	35	50	55
8	4.24245638224532E-4	TGTACGAGAGGCGAACGGTATTACGATTTTTGGAGTGATTACTCTGCTGAATACTTCCACCACTGG	CTRGERYYDFWSDYSAEYFHHW	IGHV1-8	IGHD3-3	IGHJ1	11	17	40	45
8	4.24245638224532E-4	TGTGCGAGAGGGGGGCGTCATACAGCCCACGTTACCGTCTACTACTACTACATGGACGTCTGG	CARGGRHTAHVTVYYYYMDVW	IGHV3-21	IGHD5-18	IGHJ6	9	19	25	38
8	4.24245638224532E-4	TGTGCGAGAGATTGGGAGGAGGTGGTAGCTGCTACTATGTTCTACTACTACATGGACGTCTGG	CARDWEEVVAATMFYYYMDVW	IGHV7-4-1	IGHD2-15	IGHJ6	11	20	35	41
8	4.24245638224532E-4	TGTGCGAAAGATCCGACCAGTACGGTGATAACTCCCCCCGTTTATTGGTACTATGACAACTGG	CAKDPTSTVITPPVYWYYDNW	IGHV1-18	IGHD3-16	IGHJ4	12	26	37	48
8	4.24245638224532E-4	TGTGCAACATTACTACCGCTGGTAGCAGCAGCTGGTACAAGTGCTAACTGGTTCGACCCCTGG	CATLLPLVAAAGTSANWFDPW	IGHV1-24	IGHD6-13	IGHJ5	8	22	37	45
8	4.24245638224532E-4	TGTGCAAGGGGTTGTTCTCTCGGTGAATGTTATTCCGGCGCTGAATACTTTAAACACTGG	CARGCSLGECYSGAEYFKHW	IGHV3-74	IGHD2-21	IGHJ1	7	21	36	37
8	4.24245638224532E-4	TGTACTAGAGTTCCGGATAGTGGCTACGATTTGGGGCCGGACAACTGGTTCGACCCCTGG	CTRVPDSGYDLGPDNWFDPW	IGHV3-49	IGHD5-12	IGHJ5	9	16	30	40
8	4.24245638224532E-4	TGTGCCAGAGCGGGGACGTATACAATTAATAGTGGGAGCTACCCCTTTGACTACTGG	CARAGTYTINSGSYPFDYW	IGHV4-30-2	IGHD1-26	IGHJ4	9	28	41	44
8	4.24245638224532E-4	TGTGCGAGTCTTTTCGGTGGGCAGCTGGTCCTTGGGAGTGATGCTTTTGATATCTGG	CASLFGGQLVLGSDAFDIW	IGHV1-46	IGHD2-2	IGHJ3	7	20	28	38
8	4.24245638224532E-4	TGTGCGAAATCCCCTGCTTATTACTTCTCTTCGGCGAGCGATCCTTTTGATTTCTGG	CAKSPAYYFSSASDPFDFW	IGHV3-21	IGHD3-22	IGHJ3	6	17	24	39
8	4.24245638224532E-4	TGTGCGAGTCGCACCTCGTATTACGGCGGCTACTACTACTACATGGACGTCTGG	CASRTSYYGGYYYYMDVW	IGHV1-2	IGHD3-3	IGHJ6	7	16	24	29
8	4.24245638224532E-4	TGTGCGAGAGATGTGCGCGGCCGGAGTGGTTACTCCAACTGGTTCGACCCCTGG	CARDVRGRSGYSNWFDPW	IGHV4-59	IGHD3-3	IGHJ5	11	22	31	35
8	4.24245638224532E-4	TGTGCGAGAGAGTTTGGCGAAACCTACTACTACTACTACTACATGGACGTCTGG	CAREFGETYYYYYYMDVW	IGHV4-4	IGHD3-16	IGHJ6	10	11	16	24
8	4.24245638224532E-4	TGTGCGAGAGAGGATGGTTCGGGGAGTTACCTTCTCGATGCTTTTGATATCTGG	CAREDGSGSYLLDAFDIW	IGHV1-46	IGHD3-10	IGHJ3	10	13	28	36
8	4.24245638224532E-4	TGTGCCAGAGCGTTCTCGGGGGATCTGGCCGACTGGTACTTCGATCTCTGG	CARAFSGDLADWYFDLW	IGHV4-30-2	IGHD7-27	IGHJ2	9	18	24	31
8	4.24245638224532E-4	TGTGCGAGGGGTCATGACTACAGTAACTACGCGTTTTACTTTGACTACTGG	CARGHDYSNYAFYFDYW	IGHV4-31	IGHD4-11	IGHJ4	7	10	30	36
8	4.24245638224532E-4	TGTGCGAGAGTTTACGGTTACTATGATAGTAGTGGCCCTACTGACTACTGG	CARVYGYYDSSGPTDYW	IGHV1-8	IGHD3-22	IGHJ4	9	17	34	41
8	4.24245638224532E-4	TGTGCGAGAGTAATGGGCGTCACTATGATACAAAACTACTTTGACTATTGG	CARVMGVTMIQNYFDYW	IGHV4-4	IGHD3-22	IGHJ4	9	21	29	34
8	4.24245638224532E-4	TGTGCGAGAGATCCGGGCTTCGGTTTGTTGTTGATGAACTTTGACTACTGG	CARDPGFGLLLMNFDYW	IGHV4-31	IGHD1-1	IGHJ4	12	26	30	37
8	4.24245638224532E-4	TGTGCGAGAGATGGCTTCGATTTTGGAGGGGAAGGATCTTTTGACTACTGG	CARDGFDFGGEGSFDYW	IGHV3-21	IGHD3-3	IGHJ4	11	20	27	39
8	4.24245638224532E-4	TGTGCAACAGATTTCCCCGACTCTATGGTTCGGGGAGTCCCAGTCTACTGG	CATDFPDSMVRGVPVYW	IGHV1-24	IGHD3-10	IGHJ4	11	22	37	44
8	4.24245638224532E-4	TGCGCGAGACTGCCTTCAGGCACCCTTCTTCCCTATCACATGGATTACTGG	CARLPSGTLLPYHMDYW	IGHV5-51	IGHD3-22	IGHJ4	9	32	37	45
8	4.24245638224532E-4	TGTGCAACCGGGGGAATTTTAGGGTGGGGGAAGTGGTTCGACCCCTGG	CATGGILGWGKWFDPW	IGHV1-24	IGHD3-16	IGHJ5	7	24	30	33
8	4.24245638224532E-4	TGTGCAACAGATTTCGCGATTTTTGGAGTGGTTAGATTTGACTACTGG	CATDFAIFGVVRFDYW	IGHV1-24	IGHD3-3	IGHJ4	11	16	33	36
8	4.24245638224532E-4	TGTGCAAAAGATAAAATGGGTTCGGGGAGTGGACCGCCTGACTACTGG	CAKDKMGSGSGPPDYW	IGHV3-43	IGHD3-10	IGHJ4	12	18	29	38
8	4.24245638224532E-4	TGTTCGACCGCCGGGGAGTGGGAAGCGCCAGACATTGACTACTGG	CSTAGEWEAPDIDYW	IGHV1-18	IGHD3-10	IGHJ4	6	11	18	34
8	4.24245638224532E-4	TGTGCGCGACTGACAGCTATGGGCCTCGACTACTTTGACCACTGG	CARLTAMGLDYFDHW	IGHV4-39	IGHD5-18	IGHJ4	9	12	21	28
8	4.24245638224532E-4	TGTGCGCGACTGACAGCTATGGGCCTCGACTACTTTGACAACTGG	CARLTAMGLDYFDNW	IGHV4-4	IGHD5-18	IGHJ4	5	12	21	28
8	4.24245638224532E-4	TGTGCGATAGCCGGGGAGTGGGAGCTACCAGAGATTGAGTTCTGG	CAIAGEWELPEIEFW	IGHV1-69	IGHD1-26	IGHJ4	6	16	27	34
8	4.24245638224532E-4	TGTGCGAGACTGACAGCTATGGGCCTCGACTACTTTGACTACTGG	CARLTAMGLDYFDYW	IGHV4-39	IGHD5-18	IGHJ4	9	12	21	28
8	4.24245638224532E-4	TGTGCGAGAGGACTGGGTGGCAACCCCCCATACTTTGACTACTGG	CARGLGGNPPYFDYW	IGHV3-11	IGHD3-16	IGHJ4	9	24	29	30
8	4.24245638224532E-4	TGTGCGAAAGATAGTCGTGGTTTTCAGAAGCCCCTTGAACACTGG	CAKDSRGFQKPLEHW	IGHV3-23	IGHD1-14	IGHJ4	11	15	21	40
8	4.24245638224532E-4	TGTGCAACAGCTCGGGCCTTTGACTGGTCACCTCTTGACTACTGG	CATARAFDWSPLDYW	IGHV1-24	IGHD3-9	IGHJ4	9	18	27	34
8	4.24245638224532E-4	TGTGCAACAGCCCAGCTCCCCTGGGGTCGGTACATGGACGTCTGG	CATAQLPWGRYMDVW	IGHV1-24	IGHD1-26	IGHJ6	9	13	19	30
8	4.24245638224532E-4	TGTGCAAAAGATGCTGGATACGGTTATGGTTACTTTGACTCCTGG	CAKDAGYGYGYFDSW	IGHV3-43	IGHD5-18	IGHJ4	11	14	29	30
8	4.24245638224532E-4	TGTGCAAAAGATGGTGGATACGGTTATGGTTACTTTGACTACTGG	CAKDGGYGYGYFDYW	IGHV3-43	IGHD5-18	IGHJ4	11	13	29	30
8	4.24245638224532E-4	TGTACTAGAGCCGGGGAGGTCGAGTATAGCAGCGACACTTACTGG	CTRAGEVEYSSDTYW	IGHV3-49	IGHD6-6	IGHJ3	9	19	32	41
8	4.24245638224532E-4	TGTGTGAAGGGCTATACCAGTGGCTGGACGTTTGACTACTGG	CVKGYTSGWTFDYW	IGHV4-30-2	IGHD6-19	IGHJ4	3	12	26	30
8	4.24245638224532E-4	TGTGCGCGATTTACTGGCAGCGGCGACAAGGAGGACTACTGG	CARFTGSGDKEDYW	IGHV3-21	IGHD6-25	IGHJ4	5	16	23	33
8	4.24245638224532E-4	TGTGCGAGAGATTCAGTGTCTGCCGGATACTTCCAGCACTGG	CARDSVSAGYFQHW	IGHV4-4	IGHD2-2	IGHJ1	11	20	25	26
8	4.24245638224532E-4	TGTGCACACTTGTATACAGCTATGGTAGGCTTTGACTACTGG	CAHLYTAMVGFDYW	IGHV2-5	IGHD5-18	IGHJ4	8	13	25	29
8	4.24245638224532E-4	TGTACGAGAGATTCACCCCTTAACTGGCTGGCTGACCACTGG	CTRDSPLNWLADHW	IGHV3-30	IGHD1-20	IGHJ4	11	20	26	32
8	4.24245638224532E-4	TGTGCGACATTTGCTTCGGGGAAGGCTTTTGATATCTGG	CATFASGKAFDIW	IGHV3-21	IGHD3-10	IGHJ3	6	14	21	24
8	4.24245638224532E-4	TGTGCAACACTCCTCGGAGGTTACTGG	CATLLGGYW	IGHV1-24	IGHD2-15	IGHJ4	8	14	18	21
8	4.24245638224532E-4	TGTACCACGTGGTTTTTCTGG	CTTWFFW	IGHV3-15	IGHD1-14	IGHJ4	7	8	13	17
7	3.712149334464655E-4	TGTGCGAGAGGCCAGGTATTACAGTTTTTGGAGTGGTCCTCCGCGATCTTGACTCGATATTATATGGACGTCTGG	CARGQVLQFLEWSSAILTRYYMDVW	IGHV4-34	IGHD3-3	IGHJ6	12	15	36	63
7	3.712149334464655E-4	TGTGCGAGAGGCGTCCGGTATTACAATTTTTTGACTGCTTTCCTGAACTACTACTTCTACTACATGGACGTCTGG	CARGVRYYNFLTAFLNYYFYYMDVW	IGHV1-8	IGHD3-9	IGHJ6	11	17	36	46
7	3.712149334464655E-4	TGTGCGAGAGGCGTCCGGTATTACAATTTTTTGACCGGTTTCCTGAACTACTACTTCTACTACATGGACGTCTGG	CARGVRYYNFLTGFLNYYFYYMDVW	IGHV1-8	IGHD3-9	IGHJ6	11	17	39	46
7	3.712149334464655E-4	TGTGCGAGAGGCGTCCGATATTACAATTTTTTGACTGGTTTCCTGAACTATTACTTCTACTACATGGACGTCTGG	CARGVRYYNFLTGFLNYYFYYMDVW	IGHV1-8	IGHD3-9	IGHJ6	11	18	39	46
7	3.712149334464655E-4	TGTGCGAAAGATGGGGTACCCTTACGGTCGTATTACTATGGTTCGGGGACCCCCGCAGCCGAATTTGACTACTGG	CAKDGVPLRSYYYGSGTPAAEFDYW	IGHV3-23	IGHD3-10	IGHJ4	11	28	48	63
7	3.712149334464655E-4	TGTGCGAGACTTAATGTTGTATACAGCTATGGTTACCTCAACTCATACTACTACTACTACATGGACGTCTGG	CARLNVVYSYGYLNSYYYYYMDVW	IGHV4-39	IGHD5-18	IGHJ6	9	20	35	45
7	3.712149334464655E-4	TGTGCGAGAGATCTCGGACACTTTGGTTCGGGAAATTACTATGGCCTAGATTCTGATGCTTTTGATTTCTGG	CARDLGHFGSGNYYGLDSDAFDFW	IGHV4-31	IGHD3-10	IGHJ3	14	19	41	53
7	3.712149334464655E-4	TGTGCGAGAGGAGGCCCCATTTCTACTTATTGTGGTGGTGACTGCTACTTCAATTGGTTCGACCCCTGG	CARGGPISTYCGGDCYFNWFDPW	IGHV1-18	IGHD2-21	IGHJ5	9	27	46	50
7	3.712149334464655E-4	TGTGCGAGAGATGAGGGATTGGAAAGTGGCTGGGGCTGGGGGCGCTACTACTACTACATGGACGTCTGG	CARDEGLESGWGWGRYYYYMDVW	IGHV1-46	IGHD6-19	IGHJ6	11	24	32	44
7	3.712149334464655E-4	TGTTCGAGAGGCGAACGGTATTACGATTTTTGGAGTGGTTACTCTGCTGAATACTTCCACCACTGG	CSRGERYYDFWSGYSAEYFHHW	IGHV1-8	IGHD3-3	IGHJ1	11	17	40	45
7	3.712149334464655E-4	TGTGCGAGAGACTTCGAGCTCAGGTATAGTGGCTACGATTACTACTACTACTACATGGACGTCTGG	CARDFELRYSGYDYYYYYMDVW	IGHV7-4-1	IGHD5-12	IGHJ6	10	24	38	39
7	3.712149334464655E-4	TGTGCACGCATGGTCCTTGGAATGGGCCTCTTTTACAGCAGCAGTTGGTACGAAATTGACCACTGG	CARMVLGMGLFYSSSWYEIDHW	IGHV2-26	IGHD6-13	IGHJ4	7	36	51	55
7	3.712149334464655E-4	TGTGCACGGATGGTCCTTGGCCTGGGCCTCTTTTATAGCAGTACCTGGTACGAAATTGACCACTGG	CARMVLGLGLFYSSTWYEIDHW	IGHV2-26	IGHD6-13	IGHJ2P	10	33	51	60
7	3.712149334464655E-4	TGTGCACGGATGGTCCTTGGGGTGGGCCTCTTTTACACCAGCACCTGGTACGAAATTGACCACTGG	CARMVLGVGLFYTSTWYEIDHW	IGHV2-26	IGHD6-13	IGHJ4	10	38	51	55
7	3.712149334464655E-4	TGTGCACGGATGGTCCTTGGGATGGGCCTCTTTTACACTAGTAGCTGGTACGAAATAGACCACTGG	CARMVLGMGLFYTSSWYEIDHW	IGHV2-26	IGHD6-13	IGHJ4	10	42	51	57
7	3.712149334464655E-4	TGTGCACGGATGGTCCTTGGGATGGGCCTCTTTTACACCAGCAGCTGGTACGAAATTGACCACTGG	CARMVLGMGLFYTSSWYEIDHW	IGHV2-26	IGHD6-13	IGHJ1	10	38	51	60
7	3.712149334464655E-4	TGTGCACGGATGGTCCTTGGGATGGGCCTCTTTTACAGCAGTAGCTGGTACGAAATAGACCACTGG	CARMVLGMGLFYSSSWYEIDHW	IGHV2-26	IGHD6-13	IGHJ4	10	36	51	57
7	3.712149334464655E-4	TGTGCGAGAGACTGGTACGGTGACTACGGACGCGGCTACTACTACTACTACATGGACGTCTGG	CARDWYGDYGRGYYYYYMDVW	IGHV4-31	IGHD4-17	IGHJ6	10	15	27	35
7	3.712149334464655E-4	TGTGCACGGATAGCCCCGGTGGGGTTCGGGGAGTTGTACTACTACTACTACATGGACGTCTGG	CARIAPVGFGELYYYYYMDVW	IGHV2-26	IGHD3-10	IGHJ6	11	22	34	36
7	3.712149334464655E-4	TGTGCAAGAGGACCGTCTGACTATGAGAGTACTGGTTACTACGATTCCGACTTTGACTGCTGG	CARGPSDYESTGYYDSDFDCW	IGHV3-74	IGHD3-22	IGHJ4	9	19	41	49
7	3.712149334464655E-4	TGTGCAATATCACGTTTGACCGGGGGTGTCAGCCGGGAATCCGATGCTTTTGACATCTGG	CAISRLTGGVSRESDAFDIW	IGHV1-24	IGHD3-16	IGHJ3	6	11	17	42
7	3.712149334464655E-4	TGTGCAACGGTACCCGCATATTGTGGTGGTGACTGCTATATGCTTGCTTTTGATATCTGG	CATVPAYCGGDCYMLAFDIW	IGHV1-69-2	IGHD2-21	IGHJ3	7	15	38	44
7	3.712149334464655E-4	TGTGCGAGGAGAACGATCTTGGGAGCGGTTTATTACTACCACTTCATGGACGTCTGG	CARRTILGAVYYYHFMDVW	IGHV3-60	IGHD3-3	IGHJ6	3	12	29	33
7	3.712149334464655E-4	TGTGCGAGACCGAAAGACGATTTTTGGAGTGGTTATTTCATTGGGTTTGACTACTGG	CARPKDDFWSGYFIGFDYW	IGHV5-10-1	IGHD3-3	IGHJ4	9	16	36	45
7	3.712149334464655E-4	TGTGCGAGAGATTGGGTGGAGGGATATACCTACTACTACTACTACATGGACGTCTGG	CARDWVEGYTYYYYYMDVW	IGHV7-4-1	IGHD5-12	IGHJ6	11	21	27	29
7	3.712149334464655E-4	TGTGCAACTTCGTACGCATATTGTGGTGGTGATTGCTTTGGGGACCTGGACTACTGG	CATSYAYCGGDCFGDLDYW	IGHV1-24	IGHD2-21	IGHJ4	7	15	36	48
7	3.712149334464655E-4	TGTGCTACCTCCGGGGCGATTTTTGGAGTGGTTATTTATGCTTTTGAACTCTGG	CATSGAIFGVVIYAFELW	IGHV1-18	IGHD3-3	IGHJ3	4	16	35	37
7	3.712149334464655E-4	TGTGCGAGAGATGCCCAGGAGGGAGGACCCCTATTAGATGCTTTTGATATCTGG	CARDAQEGGPLLDAFDIW	IGHV4-4	IGHD3-22	IGHJ3	11	31	35	36
7	3.712149334464655E-4	TGTGCGAAAGATGCCTATGGGAGCTATTCTTGGGTCTACTACTTTGACTACTGG	CAKDAYGSYSWVYYFDYW	IGHV3-30	IGHD1-26	IGHJ4	11	17	25	36
7	3.712149334464655E-4	TGTGCAACAGAGGATATTGTAGCACTTACCGTGGTATATGCTCTTCAAATCTGG	CATEDIVALTVVYALQIW	IGHV1-24	IGHD2-15	IGHJ3	10	11	21	37
7	3.712149334464655E-4	TGTACTAGAGCCCCCGAGGGGGTACAACTGGATCGCAACTGGTTCGACCCCTGG	CTRAPEGVQLDRNWFDPW	IGHV3-49	IGHD1-1	IGHJ5	9	20	31	35
7	3.712149334464655E-4	TGTGCGAGACAGAGGGGATACAGCTATGGTTACGGCCAATTTGACTACTGG	CARQRGYSYGYGQFDYW	IGHV5-10-1	IGHD5-18	IGHJ4	10	15	33	39
7	3.712149334464655E-4	TGTGCGAGAGATCCGGGCTTCGGTTTGTTGTTGATGAACTTTGACTACTGG	CARDPGFGLLLMNFDYW	IGHV1-2	IGHD1-1	IGHJ4	12	26	30	37
7	3.712149334464655E-4	TGTGCACACCGCCCCAGTCCGGGGTGGAAAGCGGCTGGCTTTGACTACTGG	CAHRPSPGWKAAGFDYW	IGHV2-5	IGHD6-25	IGHJ4	8	29	35	38
7	3.712149334464655E-4	TGTGCACACAGACGGTTTGGGTTCGGGTCCGGAGGTTACTTTGACTACTGG	CAHRRFGFGSGGYFDYW	IGHV2-5	IGHD3-10	IGHJ4	13	19	26	36
7	3.712149334464655E-4	TGTGCACACAGAAGCGTACAACAGTGGCTGGGACCTTTCTTTGACTACTGG	CAHRSVQQWLGPFFDYW	IGHV2-5	IGHD6-19	IGHJ4	11	21	30	38
7	3.712149334464655E-4	TGTGCAACTACCCCGGGGGGCAAGTGGCTGGGAGCCTTTTTTGGGTACTGG	CATTPGGKWLGAFFGYW	IGHV1-24	IGHD6-19	IGHJ4	7	22	30	45
7	3.712149334464655E-4	TGTGCAACAGCCTCTCGCCAGTTATGGTTATTAAATGCTTTTGATATCTGG	CATASRQLWLLNAFDIW	IGHV1-24	IGHD3-22	IGHJ3	9	24	32	34
7	3.712149334464655E-4	TGTGCAACAGGGGGCTGGGGAGTTCGTGCGACGGTTGGGGTTGACTACTGG	CATGGWGVRATVGVDYW	IGHV1-24	IGHD3-10	IGHJ4	9	16	23	40
7	3.712149334464655E-4	TGTACCACCCCCGGACTTACAGTAACTACCTGGTTATACTTTGACTACTGG	CTTPGLTVTTWLYFDYW	IGHV3-15	IGHD4-11	IGHJ4	7	17	35	36
7	3.712149334464655E-4	TGTGCGAAGGTAATAGCGTATAGCAGCAGGTCCGGATTGGACTACTGG	CAKVIAYSSRSGLDYW	IGHV3-30	IGHD6-6	IGHJ4	6	17	35	39
7	3.712149334464655E-4	TGTGCGAAAGGGGTCGGGCTGATGATAGTGGTTAGCTTTGACTACTGG	CAKGVGLMIVVSFDYW	IGHV3-23	IGHD3-22	IGHJ4	9	25	33	35
7	3.712149334464655E-4	TGTGCCCGGGCCCTATGGCACCGAAATGACGCATTTGATATTTGG	CARALWHRNDAFDIW	IGHV4-30-2	IGHD3-10	IGHJ3	5	12	17	25
7	3.712149334464655E-4	TGTGCGGTAACTCAGGGGACCCTCTTCTACTACATGGCCGTCTGG	CAVTQGTLFYYMAVW	IGHV1-69	IGHD4-23	IGHJ6	5	6	12	26
7	3.712149334464655E-4	TGTGCGATAGCCGGGGAGTGGGAGCTACCAGACATTGACTACTGG	CAIAGEWELPDIDYW	IGHV1-69	IGHD1-26	IGHJ4	6	16	27	34
7	3.712149334464655E-4	TGTGCGATAGCCGGGGAGTGGGAGCTACCAGAGATTGACTGCTGG	CAIAGEWELPEIDCW	IGHV1-18	IGHD1-26	IGHJ4	6	16	27	34
7	3.712149334464655E-4	TGTGCGATAGCCGGGGAGTGGGAGCTACCAGAGATTGAGTATTGG	CAIAGEWELPEIEYW	IGHV1-69	IGHD1-26	IGHJ4	6	16	27	34
7	3.712149334464655E-4	TGTGCGAGAGCCCGTCATTACAGTGGCTGGGTGTTTGACTACTGG	CARARHYSGWVFDYW	IGHV1-69	IGHD6-19	IGHJ4	9	20	29	33
7	3.712149334464655E-4	TGTGCGAGAGAGGGATGGCTACAACCGTACTACTTTGACTACTGG	CAREGWLQPYYFDYW	IGHV1-18	IGHD5-24	IGHJ4	10	13	23	26
7	3.712149334464655E-4	TGTGCGAAAAGTCGTTTCTATGATAGTGGCCTCTTTGACTACTGG	CAKSRFYDSGLFDYW	IGHV3-23	IGHD3-22	IGHJ4	8	17	26	32
7	3.712149334464655E-4	TGTGCAACATCGAGTTCCCACCCTGCAGAAAACTTTGACTACTGG	CATSSSHPAENFDYW	IGHV1-24	IGHD4-23	IGHJ4	8	11	21	31
7	3.712149334464655E-4	TGTGCAAGCTCCGGTATTCTTGGCGTTGATGCTTTTGATATCTGG	CASSGILGVDAFDIW	IGHV3-74	IGHD1-20	IGHJ3	7	10	16	26
7	3.712149334464655E-4	TGTGCAAGAGATGGGTATTACTATGATTCCTGGTTCGACCCCTGG	CARDGYYYDSWFDPW	IGHV3-74	IGHD3-22	IGHJ5	11	14	26	29
7	3.712149334464655E-4	TGTGCAAAAGAAAGGGGGTATAGTGGGAGCTATTTTGACTACTGG	CAKERGYSGSYFDYW	IGHV3-9	IGHD1-26	IGHJ4	10	16	28	29
7	3.712149334464655E-4	TGTGTGACATTACCGCCTGCTATGCCATACGTTGACTCCTGG	CVTLPPAMPYVDSW	IGHV4-30-2	IGHD2-2	IGHJ4	3	16	25	27
7	3.712149334464655E-4	TGTGCCAGAGATTCATTAGCGGGTGATGCCTTTGATCTCTGG	CARDSLAGDAFDLW	IGHV4-30-2	IGHD2-8	IGHJ3	11	13	18	23
7	3.712149334464655E-4	TGTGCGAGATCAGGGAGTCTCGGGTACTGGTTCGACCCCTGG	CARSGSLGYWFDPW	IGHV4-34	IGHD3-10	IGHJ5	8	12	17	25
7	3.712149334464655E-4	TGTGCGAGAGAATCGTTCGGGAATGATGCTTTTGATATCTGG	CARESFGNDAFDIW	IGHV4-59	IGHD3-10	IGHJ3	10	14	20	22
7	3.712149334464655E-4	TGTACTAGGGACGATTTTTGGAGTGGTTATTATCGCTACTGG	CTRDDFWSGYYRYW	IGHV3-49	IGHD3-3	IGHJ4	7	10	32	35
7	3.712149334464655E-4	TGTGCCAATCTTTCTGAGTTCCCCGGTCAGGATTACTGG	CANLSEFPGQDYW	IGHV3-9	IGHD1-7	IGHJ4	4	16	21	33
7	3.712149334464655E-4	TGTGCGAGCGGGGGGAACGGACCCCACTTTGACTACTGG	CASGGNGPHFDYW	IGHV4-39	IGHD1-1	IGHJ4	7	13	18	25
7	3.712149334464655E-4	TGTGCGAGGGTAGTCTGGGGTGGTTCATTTGACTCCTGG	CARVVWGGSFDSW	IGHV3-23	IGHD1-14	IGHJ4	6	19	25	27
7	3.712149334464655E-4	TGTGCGAGATTCATTGATAGTAGTGACTTTGACTACTGG	CARFIDSSDFDYW	IGHV1-46	IGHD3-22	IGHJ4	8	14	24	25
7	3.712149334464655E-4	TGTGCGAGAGTTGGCAGTGGCTGGTATTTTGACTACTGG	CARVGSGWYFDYW	IGHV1-18	IGHD6-19	IGHJ4	9	13	25	27
7	3.712149334464655E-4	TGTGCGAGAAGGGTAGCAGCAGCTCCCGAGGACTACTGG	CARRVAAAPEDYW	IGHV3-21	IGHD6-13	IGHJ4	8	13	23	30
7	3.712149334464655E-4	TGTGCACACCTGAACGATTTTAGCCCGTTCGACCCCTGG	CAHLNDFSPFDPW	IGHV2-5	IGHD3-3	IGHJ5	8	13	20	26
7	3.712149334464655E-4	TGTGCGAGAGATGGAGCTAAAGCGGCCGACTACTGG	CARDGAKAADYW	IGHV4-4	IGHD1-26	IGHJ4	11	12	18	27
7	3.712149334464655E-4	TGTGCAAGTCAAATATCGTTCGGATCCTGG	CASQISFGSW	IGHV3-74	IGHD3-9	IGHJ5	7	10	18	25
7	3.712149334464655E-4	TGTGCCACAGAGATGTTACTATGGTGC	CATEMLLWC	IGHV3-15	IGHD3-10	IGHJ4	10	15	24	27
7	3.712149334464655E-4	TGTACCACAGGTTGGGCGCTCTGG	CTTGWALW	IGHV3-15	IGHD3-16	IGHJ2	9	11	15	18
6	3.18184228668399E-4	TGTGCGAGAACTTATTGGAGGACACCGATTAATAATGACTACGGTGACTACCCGGGGCCTTACTACTACTACTACTACATGGACGTCTGG	CARTYWRTPINNDYGDYPGPYYYYYYMDVW	IGHV1-46	IGHD4-17	IGHJ6	8	34	50	59
6	3.18184228668399E-4	TGTGCGAGAGGTTTCTGGAGGAGACCTGCCGCAACTCCCCTACAGGATCCCCTCAATCACTACTACTACTACTACATGGACGTCTGG	CARGFWRRPAATPLQDPLNHYYYYYMDVW	IGHV1-8	IGHD3-10	IGHJ6	10	32	39	58
6	3.18184228668399E-4	TGTGCGCGAGGCGTCCGATATTACAATTTTTTGACTGGTTACCTGAACTACTACTTCTACTACATGGACGTCTGG	CARGVRYYNFLTGYLNYYFYYMDVW	IGHV1-8	IGHD3-9	IGHJ6	11	18	40	46
6	3.18184228668399E-4	TGTGCGAGAGCCAACGAAGGGTATTACGATTTTTGGAGTGGTTCTTATCGGCGGCCTTATTACCTGGACGTCTGG	CARANEGYYDFWSGSYRRPYYLDVW	IGHV4-59	IGHD3-3	IGHJ6	9	20	47	60
6	3.18184228668399E-4	TGTGCGAGAGCGCGTCGCGGAGATCCAGTTGTTATTGGGTGGGAAATGTATTACTACTACCACATGGACGTCTGG	CARARRGDPVVIGWEMYYYYHMDVW	IGHV4-34	IGHD1-1	IGHJ6	9	23	31	51
6	3.18184228668399E-4	TGTGCGAGAGGCGTCCGATATTACAATTTTTTGACTGCTTACCTGAACTACTACTTCTATTACATGGACGTCTGG	CARGVRYYNFLTAYLNYYFYYMDVW	IGHV1-8	IGHD3-9	IGHJ6	11	18	40	46
6	3.18184228668399E-4	TGTGCGAGAGGCGTCCGATATTACAATTTTTTGACTGGTTACCTGAACTACTACTTCTACTACATGGACGTCTGG	CARGVRYYNFLTGYLNYYFYYMDVW	IGHV3-23	IGHD3-9	IGHJ6	6	18	40	46
6	3.18184228668399E-4	TGTGCGAAAGGGGATTCCGATTTTTGGAGTGGTTATTATGGGAGTCGGTCGGTTGGTAACTGGTTCGACCCCTGG	CAKGDSDFWSGYYGSRSVGNWFDPW	IGHV3-23	IGHD3-3	IGHJ5	9	13	38	57
6	3.18184228668399E-4	TGTGCGAGAGATGGGAGTAGTACCAGCTCCCTGTGGTCCGGTTACTACTACTACTACTACATGGACGTCTGG	CARDGSSTSSLWSGYYYYYYMDVW	IGHV7-4-1	IGHD2-2	IGHJ6	11	15	27	41
6	3.18184228668399E-4	TGTGCGAGAGATTGGGAGGGGTATAGCAGCTCGGGAGTGGGTTACTACTACTACTACATGGACGTCTGG	CARDWEGYSSSGVGYYYYYMDVW	IGHV7-4-1	IGHD6-6	IGHJ6	11	20	32	42
6	3.18184228668399E-4	TGTGCGAAATCCGCGAATTACGATTTTTGGAGTGGTTACCTTGCCCCCTCTTACTACTTTGACTACTGG	CAKSANYDFWSGYLAPSYYFDYW	IGHV3-23	IGHD3-3	IGHJ4	8	16	37	51
6	3.18184228668399E-4	TGTGTGAGGGGGGTTGGTCCTCTGGGATATTGCAGTGTGACCAGTTGCACCCCCTTTGACTACTGG	CVRGVGPLGYCSVTSCTPFDYW	IGHV3-20	IGHD2-15	IGHJ4	7	24	36	53
6	3.18184228668399E-4	TGTGTGAGGGGGGTTGGTCCTCTGGGATATTGCAGTGTGACCAGTTGCACCCCCTTTGACTACTGG	CVRGVGPLGYCSVTSCTPFDYW	IGHV3-23	IGHD2-15	IGHJ4	3	24	36	53
6	3.18184228668399E-4	TGTGTGAGGGGGGTTGGTCCTCTGGGATATTGCAGTGTGACCAGTTGCACCCCCTTTGACTACTGG	CVRGVGPLGYCSVTSCTPFDYW	IGHV3-48	IGHD2-15	IGHJ4	7	24	36	53
6	3.18184228668399E-4	TGTGCCCGGATGGTCCTTGGGATGGGCCTCTTTTACAGCAGCAGCTGGTACGATATTGACCACTGG	CARMVLGMGLFYSSSWYDIDHW	IGHV2-26	IGHD6-13	IGHJ4	10	36	51	55
6	3.18184228668399E-4	TGTGCGCGGATGGTCCTTGGGATGGGCCTCTTTTACAGCAGCAGCTGGTACGAAATAGACCACTGG	CARMVLGMGLFYSSSWYEIDHW	IGHV2-26	IGHD6-13	IGHJ4	10	36	51	57
6	3.18184228668399E-4	TGTGCGAGAGTCGCCAACCCGACGTATTACGATTTTTGGAGTGGTCCTGATGCTTTTGATATCTGG	CARVANPTYYDFWSGPDAFDIW	IGHV3-21	IGHD3-3	IGHJ3	9	21	44	47
6	3.18184228668399E-4	TGTGCGAGAGATCTTGACGAGTCTTACTATGATAGTAGTGGTTATTTCTCCCAATTTGACTCCTGG	CARDLDESYYDSSGYFSQFDSW	IGHV3-23	IGHD3-22	IGHJ4	14	23	45	54
6	3.18184228668399E-4	TGTGCGAGAGATCACAGATATTGTAGTGGTGGTAGTTGCTACCAAGACGAATACTTCCAGCACTGG	CARDHRYCSGGSCYQDEYFQHW	IGHV3-21	IGHD2-15	IGHJ1	12	16	41	48
6	3.18184228668399E-4	TGTGCGAGAGATAAGGACGATTTTTGGAGTGGTTATGAGTACTACTACTACTACATGGACGTCTGG	CARDKDDFWSGYEYYYYYMDVW	IGHV7-4-1	IGHD3-3	IGHJ6	11	16	35	39
6	3.18184228668399E-4	TGTGCGAGAAGACGTGGATACAGCTATGGTTGGGACGAAGACTACTACTACTACATGGACGTCTGG	CARRRGYSYGWDEDYYYYMDVW	IGHV1-46	IGHD5-18	IGHJ6	8	11	30	40
6	3.18184228668399E-4	TGTGCACGCATGGTCCTTGGAATGGGCCTCTTTTACACCACCAGCTGGTACGAAATTGACCACTGG	CARMVLGMGLFYTTSWYEIDHW	IGHV2-26	IGHD6-13	IGHJ4	7	41	51	55
6	3.18184228668399E-4	TGTGCACGCATGGTGTTAGAGCCGGGCCTCTTTTATACCAGCTTCTCGTATGGGATTGACTACTGG	CARMVLEPGLFYTSFSYGIDYW	IGHV2-26	IGHD2-2	IGHJ4	7	35	42	55
6	3.18184228668399E-4	TGTGCACGGATGGTCCTTGGGATGGGTCTCTTCTACAGTAGTAGCTGGTACGAAATAGACCACTGG	CARMVLGMGLFYSSSWYEIDHW	IGHV2-26	IGHD6-13	IGHJ4	10	42	51	57
6	3.18184228668399E-4	TGTGCACGGATGGTCCTTGGGATGGGCCTCTTCTACAGTAGGAGCTGGTACGAAATAGACCACTGG	CARMVLGMGLFYSRSWYEIDHW	IGHV2-26	IGHD6-13	IGHJ4	10	42	51	57
6	3.18184228668399E-4	TGTGCACGGATGGTGTTAGGGACGGGCCTCTTTTATACCAGCTTCTGGCACGAAATTGACTTCTGG	CARMVLGTGLFYTSFWHEIDFW	IGHV2-26	IGHD6-13	IGHJ4	10	35	46	55
6	3.18184228668399E-4	TGTGCACGGATGGTGTTAGAGCCGGGCCTCCTTTATACCAGCTTCTCGTACGGTATTGATTACTGG	CARMVLEPGLLYTSFSYGIDYW	IGHV2-26	IGHD2-2	IGHJ4	10	35	42	55
6	3.18184228668399E-4	TGTGCACGGATGGTGCTAGAGCCGGGCCTCTTTTACACCAGCTTCTCATACGAAATTGACTACTGG	CARMVLEPGLFYTSFSYEIDYW	IGHV2-26	IGHD2-2	IGHJ4	10	36	42	55
6	3.18184228668399E-4	TGTGCACGAATGGTCCTTGGGATGGGCCTCTTTTACAGCAGCACCTGGTACGAAATTGACCACTGG	CARMVLGMGLFYSSTWYEIDHW	IGHV2-26	IGHD6-13	IGHJ4	7	36	51	55
6	3.18184228668399E-4	TGTACCACAGATCCAGATTACGATTTTTGGAGTGGTTATTGGAGCGGATATTACATGGACGTCTGG	CTTDPDYDFWSGYWSGYYMDVW	IGHV3-15	IGHD3-3	IGHJ6	12	16	39	51
6	3.18184228668399E-4	TGTGCCAGGGTGGCGTATAGCAGCACCTGGTCCCACTCTTACTACTACTTCATGGACGTCTGG	CARVAYSSTWSHSYYYFMDVW	IGHV4-31	IGHD6-13	IGHJ6	4	14	30	39
6	3.18184228668399E-4	TGTGCGAGACATGCTCGCGCGAGATGGCTACACCCTACCGACTACTACTACATGGACGTCTGG	CARHARARWLHPTDYYYMDVW	IGHV4-39	IGHD5-24	IGHJ6	17	20	31	40
6	3.18184228668399E-4	TGTGCGAGAGGCCTCCATCAACGGTTAATTTGGAGTGGCTACACCCCCACTTTTGACTACTGG	CARGLHQRLIWSGYTPTFDYW	IGHV1-8	IGHD3-3	IGHJ4	14	28	37	51
6	3.18184228668399E-4	TGTGCGAGAGGCCCCCAAACGTATTACGATTTTTGGAGTGGTTATTATTACTTTGACTACTGG	CARGPQTYYDFWSGYYYFDYW	IGHV1-2	IGHD3-3	IGHJ4	9	18	47	48
6	3.18184228668399E-4	TGTGCGAGAGGGGGTGGGGACTACGGTGACCTTTACTACTACTACTACTACATGGACGTCTGG	CARGGGDYGDLYYYYYYMDVW	IGHV1-8	IGHD4-17	IGHJ6	10	18	29	32
6	3.18184228668399E-4	TGTGCGAGAGATCTAGAGGTGAGGCAGCCCGGTTACTACTACTACTACTACATGGACGTCTGG	CARDLEVRQPGYYYYYYMDVW	IGHV7-4-1	IGHD2-15	IGHJ6	13	23	27	32
6	3.18184228668399E-4	TGTGCGAGAATTAGTATTACTATGATAGTAGTGGTTATTACACCCTCATACTTTGACTACTGG	CARISITMIVVVITPSYFDYW	IGHV4-39	IGHD3-22	IGHJ4	8	13	40	48
6	3.18184228668399E-4	TGTGCGAGATTCCTGGGCGACGACATACCGCTATTTTTTTCCGGTTACTTCGATCTCTGG	CARFLGDDIPLFFSGYFDLW	IGHV4-55	IGHD1-14	IGHJ2	9	38	44	45
6	3.18184228668399E-4	TGTGCGAGACAGGGAGCAGTTACGGTTTATGGAGTAGTTCTTAACTACTTTGACAGCTGG	CARQGAVTVYGVVLNYFDSW	IGHV7-4-1	IGHD3-3	IGHJ4	8	19	42	43
6	3.18184228668399E-4	TGTGCGAGACAACCCGGAGGGTGTAGTGATACCGGCTGTTATGAAGGATATGACTACTGG	CARQPGGCSDTGCYEGYDYW	IGHV5-51	IGHD2-2	IGHJ4	10	21	42	50
6	3.18184228668399E-4	TGTGCGAGAGTGGTTGAGGGCTTTACTGTGGTAGTTCCAGCTGGTAATATCGATCTCTGG	CARVVEGFTVVVPAGNIDLW	IGHV3-21	IGHD1-7	IGHJ2	9	30	39	40
6	3.18184228668399E-4	TGTGCGAGAGTGGCAACCCCCTACTATGATAGTAGTGGCCATGGAGCTTTTGATATCTGG	CARVATPYYDSSGHGAFDIW	IGHV1-46	IGHD3-22	IGHJ3	9	21	37	45
6	3.18184228668399E-4	TGTGCGAAAGGCGTTGGGACCCTTCGCAGTGGTTATTTTCAGAGGGCTTTTGATAATTGG	CAKGVGTLRSGYFQRAFDNW	IGHV3-23	IGHD3-22	IGHJ3	9	27	36	45
6	3.18184228668399E-4	TGTGCGAAAGGCGTTGGGACACGTCGTAGTGGTTACTTTCAGAGGGCTTTTGATATTTGG	CAKGVGTRRSGYFQRAFDIW	IGHV3-23	IGHD3-22	IGHJ3	9	25	34	45
6	3.18184228668399E-4	TGTGCGAAAGGCGTCGGGATCCGTCGAAGTGGTTACTTTCAGAGGGCTTTCGATATTTGG	CAKGVGIRRSGYFQRAFDIW	IGHV3-23	IGHD3-22	IGHJ1	9	27	34	57
6	3.18184228668399E-4	TGTGCGAAAGGCGTCGGGATCCGTCGAAGTGGTTACTTTCAGAGGGCTTTCGATATTTGG	CAKGVGIRRSGYFQRAFDIW	IGHV3-23	IGHD3-22	IGHJ3	9	27	34	45
6	3.18184228668399E-4	TGTGCGAAAGATGAAAACCAACCGGTGGTGGGACGTAAGGTGGACTACTTTGACTACTGG	CAKDENQPVVGRKVDYFDYW	IGHV3-23	IGHD2-15	IGHJ4	11	24	30	43
6	3.18184228668399E-4	TGTGCGAAAAAAAGGGGTATATGGGAGCTCCTCGCGGTGGGTGCTTACTTTGACTCCTGG	CAKKRGIWELLAVGAYFDSW	IGHV3-30	IGHD1-26	IGHJ4	6	15	28	45
6	3.18184228668399E-4	TGTGCGAAAAAAAGGGGTATATGGGAGCTCCTCGCGGTGGGTGCTTACTTTGACTACTGG	CAKKRGIWELLAVGAYFDYW	IGHV3-30	IGHD1-26	IGHJ4	6	15	28	45
6	3.18184228668399E-4	TGTGCAACAGCCGACACCGACTACGGTGACTGGCCCTTCCCCTTCCCTTTTGACTACTGG	CATADTDYGDWPFPFPFDYW	IGHV1-24	IGHD4-17	IGHJ4	9	18	30	48
6	3.18184228668399E-4	TGTGCAAGAGATGTGGGATATTGTAGTAGTACCAGCTGCTATACCGTCTTTGACTACTGG	CARDVGYCSSTSCYTVFDYW	IGHV3-74	IGHD2-2	IGHJ4	11	15	45	47
6	3.18184228668399E-4	TGTGCTAAGTCAATAGTTCCAGCGACTATTCCTAACAGTCATTATTTTGATTCATGG	CAKSIVPATIPNSHYFDSW	IGHV3-9	IGHD1-7	IGHJ4	4	13	21	54
6	3.18184228668399E-4	TGTGCGAGGAGAACGATTTTGGGAGCGGTTTATTACTACCACTACATGGACGTCTGG	CARRTILGAVYYYHYMDVW	IGHV3-74	IGHD3-3	IGHJ6	4	12	29	33
6	3.18184228668399E-4	TGTGCGAGGAGAACGATTTTAGGGACAGTTTACTACTATCACTACATGGACGTCTGG	CARRTILGTVYYYHYMDVW	IGHV3-21	IGHD3-3	IGHJ6	7	12	19	30
6	3.18184228668399E-4	TGTGCGAGAGGAGGATGGGTATCCGCGTATAGCAGTGGCTGGTACTTTGACTACTGG	CARGGWVSAYSSGWYFDYW	IGHV1-8	IGHD6-19	IGHJ4	10	22	41	42
6	3.18184228668399E-4	TGTGCGAGAGATGATTATGACAGTAGTGGGTATTATCCCTATGCTCTTGATGTCTGG	CARDDYDSSGYYPYALDVW	IGHV3-21	IGHD3-22	IGHJ3	11	15	34	40
6	3.18184228668399E-4	TGTGCGAGAGAGGGCAGGGTCAGTATAGCAGCAGCTGGTATGGCTTTTGATATCTGG	CAREGRVSIAAAGMAFDIW	IGHV3-66	IGHD6-13	IGHJ3	10	22	39	42
6	3.18184228668399E-4	TGTGCAACTATGGGGAGCGAATATTGTGGTGGTGACTGCTATTCCGGACACTACTGG	CATMGSEYCGGDCYSGHYW	IGHV1-24	IGHD2-21	IGHJ4	7	20	47	49
6	3.18184228668399E-4	TGTGCAACAGCTTCCCCTTTTTACTATGGTTCGGGGAGTTACTGGTTCGACCCCTGG	CATASPFYYGSGSYWFDPW	IGHV1-24	IGHD3-10	IGHJ5	9	20	39	40
6	3.18184228668399E-4	TGTGCAACAGATCGGTTCGACCGCTCTAACTGGGGACGCAACTGGTTCGACCCCTGG	CATDRFDRSNWGRNWFDPW	IGHV1-24	IGHD7-27	IGHJ5	16	25	35	38
6	3.18184228668399E-4	TGTGCTAGAGATATCTATTTTGGAGTGGTTCAGAGTGCATGGTTCGATCCCTGG	CARDIYFGVVQSAWFDPW	IGHV1-45	IGHD3-3	IGHJ5	15	17	29	39
6	3.18184228668399E-4	TGTGCCAGAGTCGAAATTTATGGGCTACGGTGGCAGTACTACTTTGACTACTGG	CARVEIYGLRWQYYFDYW	IGHV4-30-2	IGHD4-23	IGHJ4	9	24	32	34
6	3.18184228668399E-4	TGTGCGAGACACCCGTGGGGGTGGCTACGATTGGAGAGTGCTTTTGATATCTGG	CARHPWGWLRLESAFDIW	IGHV4-4	IGHD5-12	IGHJ3	8	20	31	38
6	3.18184228668399E-4	TGTGCGAGAGGCGTTGCCGGAGTGGTGGTAGGAAATAATGTTTTTGATCTTTGG	CARGVAGVVVGNNVFDLW	IGHV1-8	IGHD2-15	IGHJ3	11	20	30	37
6	3.18184228668399E-4	TGTGCGAGAGGAGTTACGATTTTTGGAGTGGCCGGACGGTGGTTCGACCCCTGG	CARGVTIFGVAGRWFDPW	IGHV3-21	IGHD3-3	IGHJ5	9	13	30	39
6	3.18184228668399E-4	TGTGCGAGAGACCGTGACTTAACTGGGGCCCCACATGATGCTTTTGATATCTGG	CARDRDLTGAPHDAFDIW	IGHV3-53	IGHD7-27	IGHJ3	10	19	27	33
6	3.18184228668399E-4	TGTGCGAGAGAGTTGAGCTACCCATACTACTACTACTACTACATGGACGTCTGG	CARELSYPYYYYYYMDVW	IGHV4-4	IGHD1-26	IGHJ6	10	14	20	24
6	3.18184228668399E-4	TGTGCGAGAGAGTATAGCAGGTCATACTACTACTACTACTACATGGACGTCTGG	CAREYSRSYYYYYYMDVW	IGHV4-4	IGHD6-19	IGHJ6	10	11	19	24
6	3.18184228668399E-4	TGTGCAACTTTTTCGAGCGGAAGCTATGGTCCCAACAACTGGTTCGACCCCTGG	CATFSSGSYGPNNWFDPW	IGHV1-24	IGHD5-18	IGHJ5	7	21	29	34
6	3.18184228668399E-4	TGTGCAACATTGGTGTACGGAAACGCAGAATACTACTACTACATGGACGTCTGG	CATLVYGNAEYYYYMDVW	IGHV1-24	IGHD2-8	IGHJ6	8	10	16	30
6	3.18184228668399E-4	TGTGCCAGAGTCAGCCGGGGATCGGATTCTATGGGTGTTTTTGATATCTGG	CARVSRGSDSMGVFDIW	IGHV4-30-2	IGHD7-27	IGHJ3	9	16	22	38
6	3.18184228668399E-4	TGTGCCAGAGCCCCGCGTATTAGTATGCTAGTCGATGCTTTTAATATCTGG	CARAPRISMLVDAFNIW	IGHV4-30-2	IGHD3-22	IGHJ3	9	15	31	33
6	3.18184228668399E-4	TGTGCGAGAGGCTACGAGTATATCAGGCCCCTGCAGGCTTTTGATATCTGG	CARGYEYIRPLQAFDIW	IGHV7-4-1	IGHD6-6	IGHJ3	9	14	25	36
6	3.18184228668399E-4	TGTGCGAAGACTTACGGTGACTTCGTCAGTTTCTGGTACTTCGATCTCTGG	CAKTYGDFVSFWYFDLW	IGHV3-30	IGHD4-17	IGHJ2	6	12	25	32
6	3.18184228668399E-4	TGTGCGAAAGCTTGTTGTGGTACCTCCCCTCGGGATGCCTTTGACATCTGG	CAKACCGTSPRDAFDIW	IGHV3-23	IGHD4-23	IGHJ3	9	16	26	33
6	3.18184228668399E-4	TGTGCGAAAGGTCCCTTCCCTTGGGAGCTACTACTCCCCTTTGACTCCTGG	CAKGPFPWELLLPFDSW	IGHV3-23	IGHD1-26	IGHJ4	9	21	33	38
6	3.18184228668399E-4	TGTGCGAAAGATCAGACTGGAACTACGTTTGGCGATGCTTTTGATATCTGG	CAKDQTGTTFGDAFDIW	IGHV3-23	IGHD1-7	IGHJ3	12	15	27	33
6	3.18184228668399E-4	TGTGCGAAAGACGTCCAGTGGGAGCTACTTCCGGATGCTTTTGATATCTGG	CAKDVQWELLPDAFDIW	IGHV3-23	IGHD1-26	IGHJ3	10	16	28	33
6	3.18184228668399E-4	TGTGCAACAGTCTTCGCCGTGAGGGAGCTACCACAACCCATTGACTACTGG	CATVFAVRELPQPIDYW	IGHV1-24	IGHD1-26	IGHJ4	9	22	30	40
6	3.18184228668399E-4	TGTACCCCTTCCTATTGTAGTGGTGGTAGCTGCTACCGAATGTGGTACTGG	CTPSYCSGGSCYRMWYW	IGHV3-15	IGHD2-15	IGHJ4	5	12	35	45
6	3.18184228668399E-4	TGCGCGAGACTGCCTTCAGGCACCCTTCTTCCCTATCACATGGATTACTGG	CARLPSGTLLPYHMDYW	IGHV5-10-1	IGHD3-22	IGHJ4	9	32	37	45
6	3.18184228668399E-4	TGTGCGTGCGATATGATAGTAGTGGCTCCGGGTGCTTTTGATATCTGG	CACDMIVVAPGAFDIW	IGHV3-49	IGHD3-22	IGHJ3	2	11	24	32
6	3.18184228668399E-4	TGTGCGAGATTTAGCGGGTACAGCTATGGTTTAGGGTTTGACTACTGG	CARFSGYSYGLGFDYW	IGHV4-34	IGHD5-18	IGHJ4	8	18	30	36
6	3.18184228668399E-4	TGTGCGAGAGTTGTCCGGGATATCAACAACTGGTCCTCGGTCTACTGG	CARVVRDINNWSSVYW	IGHV4-59	IGHD1-1	IGHJ4	9	25	32	41
6	3.18184228668399E-4	TGTGCGAGAGGATTGACTACGGTGGCCCATGATGCTTTTGATATCTGG	CARGLTTVAHDAFDIW	IGHV1-8	IGHD4-23	IGHJ3	10	13	24	27
6	3.18184228668399E-4	TGTGCGAGAGATGATGCCCCTTATGCTAGGACCTTCTACCCCTACTGG	CARDDAPYARTFYPYW	IGHV1-2	IGHD2-21	IGHJ4	11	21	28	41
6	3.18184228668399E-4	TGTGCGAGAGACAATGTTATAGCAGTGGCTGGCGACTTTGACTACTGG	CARDNVIAVAGDFDYW	IGHV4-4	IGHD6-19	IGHJ4	10	17	31	34
6	3.18184228668399E-4	TGTGCGAGAGAGTTGCGTAATATTGATGGTTATCACTTTGACTACTGG	CARELRNIDGYHFDYW	IGHV1-69	IGHD3-22	IGHJ4	10	26	32	34
6	3.18184228668399E-4	TGTGCGAGAGAGGGTATAGCAGTGGCTGGCTACTACATGGACGTCTGG	CAREGIAVAGYYMDVW	IGHV1-2	IGHD6-19	IGHJ6	10	11	28	29
6	3.18184228668399E-4	TGTGCGAAAACCCGGTCTGGGAGCTACTTTAGCTACTTTGACTACTGG	CAKTRSGSYFSYFDYW	IGHV3-30	IGHD1-26	IGHJ4	6	17	27	32
6	3.18184228668399E-4	TGTGCACACTTGTCTTATTACGATTTTTTAGTCGGCATTGACTACTGG	CAHLSYYDFLVGIDYW	IGHV2-5	IGHD3-3	IGHJ4	8	15	27	37
6	3.18184228668399E-4	TGTGCAACTTCCAGGGGGTTCGGGAGACCAAACTGGTTCGACCCCTGG	CATSRGFGRPNWFDPW	IGHV1-24	IGHD3-10	IGHJ5	7	16	23	30
6	3.18184228668399E-4	TGTGCAACATCCTCCCCCCTTGGTGTAAGCGACTGGTTCGACCCCTGG	CATSSPLGVSDWFDPW	IGHV1-24	IGHD2-8	IGHJ5	8	20	26	31
6	3.18184228668399E-4	TGTGCAACAGATTATGCAGTGTGGAACCGCCGTCTCTTTGACTACTGG	CATDYAVWNRRLFDYW	IGHV1-24	IGHD1-20	IGHJ4	11	21	26	35
6	3.18184228668399E-4	TGTGCAAGAGGTAGTATAGCAGCTCGTCCATGGTACTTTGACTACTGG	CARGSIAARPWYFDYW	IGHV3-13	IGHD6-6	IGHJ4	9	12	28	33
6	3.18184228668399E-4	TGTGCAAAAGATCTGGGGTCGGGGCTTGTGCGTGGTTTTGACTACTGG	CAKDLGSGLVRGFDYW	IGHV3-9	IGHD1-14	IGHJ4	11	30	35	36
6	3.18184228668399E-4	TGTGCGATAGTCGGGGAGTGGGAGCTACCAGCGAATGACTACTGG	CAIVGEWELPANDYW	IGHV1-18	IGHD1-26	IGHJ4	6	16	27	35
6	3.18184228668399E-4	TGTGCGATAGCCGGGGAGTGGGAGCTACCAGATATTGAGTACTGG	CAIAGEWELPDIEYW	IGHV1-2	IGHD1-26	IGHJ4	6	16	27	34
6	3.18184228668399E-4	TGTGCGACCGGATATAGTGGCTTCGCGGGCATGTTTGACTACTGG	CATGYSGFAGMFDYW	IGHV4-39	IGHD5-12	IGHJ4	6	9	21	33
6	3.18184228668399E-4	TGTGCGAGCGGATATCTTGGCTTCGCGGGCACCTTTGACTACTGG	CASGYLGFAGTFDYW	IGHV4-39	IGHD5-12	IGHJ4	7	9	21	32
6	3.18184228668399E-4	TGTGCGAGGTCGGAGGTCCGCACCTGGTCCCCGTTTGACTTCTGG	CARSEVRTWSPFDFW	IGHV3-21	IGHD3-10	IGHJ4	7	27	32	33
6	3.18184228668399E-4	TGTGCGAGAGTTAGGCCATACTGGGAAGTGCCTTTTGATATCTGG	CARVRPYWEVPFDIW	IGHV1-2	IGHD7-27	IGHJ3	9	19	24	31
6	3.18184228668399E-4	TGTGCGAGAGATCTGACTATTATAGCAGTGGCTATTGACTACTGG	CARDLTIIAVAIDYW	IGHV3-21	IGHD6-19	IGHJ4	13	20	32	34
6	3.18184228668399E-4	TGTGCGAGAGATAAGGACACCTTTGGTTACCACTTTAACTACTGG	CARDKDTFGYHFNYW	IGHV4-31	IGHD2-8	IGHJ4	11	16	20	27
6	3.18184228668399E-4	TGTGCACACAGGGGTAACTGGAACTACGGTGCTTTTGATATCTGG	CAHRGNWNYGAFDIW	IGHV2-5	IGHD1-7	IGHJ3	10	14	27	29
6	3.18184228668399E-4	TGTGCAATCGGACATAGCCTTGTTGGGAGCTACTCCCTGGGGTGG	CAIGHSLVGSYSLGW	IGHV1-24	IGHD1-26	IGHJ4	6	23	33	42
6	3.18184228668399E-4	TGTGCAACAGGTCCCCCGTTGGGATTTGGTGGTATGTGGGACTGG	CATGPPLGFGGMWDW	IGHV1-24	IGHD2-15	IGHJ4	9	26	33	40
6	3.18184228668399E-4	TGTGCAAAAGATGCTGGGTACGGTTATGGTTACTTTGACTACTGG	CAKDAGYGYGYFDYW	IGHV3-43	IGHD1-14	IGHJ4	11	20	26	30
6	3.18184228668399E-4	TGTGCAAAAGATGCTGGATACGGTTATGGTTACTTTGACGCCTGG	CAKDAGYGYGYFDAW	IGHV3-43	IGHD5-18	IGHJ4	11	14	29	30
6	3.18184228668399E-4	TGTGCAAAAGATGGTGGATACAGGTATGGGTACTTTGACCACTGG	CAKDGGYRYGYFDHW	IGHV3-43	IGHD5-18	IGHJ4	11	13	28	30
6	3.18184228668399E-4	TGTACTAGAGGGGATTTTTGGAGTGGTTATTATTTTGACTACTGG	CTRGDFWSGYYFDYW	IGHV3-49	IGHD3-3	IGHJ4	9	12	32	33
6	3.18184228668399E-4	TGCGCGAAAGAAAGGGGATACGCCCTTAATTACTTCGACCCGTGG	CAKERGYALNYFDPW	IGHV3-23	IGHD5-18	IGHJ5	10	15	20	33
6	3.18184228668399E-4	TGTGCCAGAGAACATGAGCCAGGGAACTGGTTCGACCCCTGG	CAREHEPGNWFDPW	IGHV4-30-2	IGHD4-23	IGHJ5	10	12	16	24
6	3.18184228668399E-4	TGTGCGGCCGGCTATGACCCCCTTGATGCTTTTGATATCTGG	CAAGYDPLDAFDIW	IGHV1-58	IGHD2-2	IGHJ3	7	10	15	23
6	3.18184228668399E-4	TGTGCGAGATCGGGCCTAACTGGGGACTCCTTTGACTACTGG	CARSGLTGDSFDYW	IGHV1-69	IGHD7-27	IGHJ4	8	15	24	25
6	3.18184228668399E-4	TGTGCGAAATATAGCAGCAACTGGTACTACTTTGACTCCTGG	CAKYSSNWYYFDSW	IGHV3-21	IGHD6-13	IGHJ4	6	9	22	23
6	3.18184228668399E-4	TGTGCACACAGACGGGGTTGGAACTGGTACTTCGATCTCTGG	CAHRRGWNWYFDLW	IGHV2-5	IGHD3-3	IGHJ2	13	17	21	22
6	3.18184228668399E-4	TGTGGTCACAGAAGTGCCTTAACTGGAACTTGTGACTATTGG	CGHRSALTGTCDYW	IGHV2-5	IGHD1-7	IGHJ4	11	19	29	32
6	3.18184228668399E-4	TGTACTAGGGACGATTTTTGGAGTGGTTATTATGACTACTGG	CTRDDFWSGYYDYW	IGHV3-49	IGHD3-3	IGHJ4	7	10	31	32
6	3.18184228668399E-4	TGTGCGAGTGCGATGGGGGATGATGCTTTTGATATCTGG	CASAMGDDAFDIW	IGHV4-39	IGHD3-16	IGHJ3	7	13	18	19
6	3.18184228668399E-4	TGTGCGAGACACGGAGGATATAGTGGTCGCGACTATTGG	CARHGGYSGRDYW	IGHV4-4	IGHD5-12	IGHJ4	8	15	25	30
6	3.18184228668399E-4	TGTGCGAGAGACTGGGAGGAGGATCACTTCGACCCCTGG	CARDWEEDHFDPW	IGHV1-2	IGHD1-26	IGHJ5	10	12	17	27
6	3.18184228668399E-4	TGTGCGAGAGACGTTGACTACAATTCCTTTGACTACTGC	CARDVDYNSFDYC	IGHV3-21	IGHD2-15	IGHJ4	10	16	23	26
6	3.18184228668399E-4	TGTGCACACGACGGGGAGCAATCCCTGTTTGACTACTGG	CAHDGEQSLFDYW	IGHV2-5	IGHD3-10	IGHJ4	8	11	17	27
6	3.18184228668399E-4	TGTGCAAGAGAACGATCGGGCGGGATAGTCCGGGACTGG	CARERSGGIVRDW	IGHV6-1	IGHD3-22	IGHJ4	10	23	28	34
6	3.18184228668399E-4	TGTGCGACTTTTGAGAGTCCGGTGACCCGCTCCTGG	CATFESPVTRSW	IGHV4-4	IGHD4-17	IGHJ5	6	19	25	31
6	3.18184228668399E-4	TGTGCGAGAGTCCCTGGGAGCTTCTCCTTGGCCTGG	CARVPGSFSLAW	IGHV4-4	IGHD1-26	IGHJ5	9	14	21	31
6	3.18184228668399E-4	TGTGCGAGAGGGGACCTTTGGAGTGGCGACCACTGG	CARGDLWSGDHW	IGHV4-34	IGHD3-3	IGHJ5	10	16	25	26
6	3.18184228668399E-4	TGTGCGAAAGATTGGAGCTGGGGATGGGACTCCTGG	CAKDWSWGWDSW	IGHV3-23	IGHD7-27	IGHJ4	11	17	24	27
6	3.18184228668399E-4	TGTGCACACGTCGCCGGCCCATCTGATGACTACTGG	CAHVAGPSDDYW	IGHV2-5	IGHD2-2	IGHJ4	8	12	17	26
6	3.18184228668399E-4	TGTGCTATGGTGGCTGGCCATTTTGACTACTGG	CAMVAGHFDYW	IGHV3-74	IGHD6-19	IGHJ4	4	9	16	21
6	3.18184228668399E-4	TGTGCGAGAGTCCTCGGGCCACTTGACTACTGG	CARVLGPLDYW	IGHV4-4	IGHD3-10	IGHJ4	9	13	17	22
6	3.18184228668399E-4	TGTGCGGTCCCGACATTTGACTACTGG	CAVPTFDYW	IGHV3-53	IGHD3-10	IGHJ4	5	8	12	15
6	3.18184228668399E-4	TGTGCGAGGGGGTTTGACTACTGG	CARGFDYW	IGHV4-4	.	IGHJ4	7	-1	-1	12
6	3.18184228668399E-4	TGTGCGAGGGGATTTGACTACTGG	CARGFDYW	IGHV4-59	.	IGHJ4	7	-1	-1	12
6	3.18184228668399E-4	TGTACTAGGGGCGATATCTGG	CTRGDIW	IGHV3-73	.	IGHJ3	7	-1	-1	12
5	2.651535238903325E-4	TGTGCGAGAACAAAGTGTGTACGATTTTTGGAGTGGGGGAGAGCCCTCAAACCCTACTACTACTACATGGACGTCTGG	CARTKCVRFLEWGRALKPYYYYMDVW	IGHV4-34	IGHD3-3	IGHJ6	8	19	35	53
5	2.651535238903325E-4	TGTGCGAGACACAGTCGCTATGAGAGTCGTGGCTATTATTCAGAGACCGGCTACTTCTACTACATGGACCTCTGG	CARHSRYESRGYYSETGYFYYMDLW	IGHV4-39	IGHD3-22	IGHJ6	10	17	37	50
5	2.651535238903325E-4	TGTGCGAGAGCGCGTCGCGGAGATCCAGTTGTTATTGGGTGGGAAATGTACTATTACTACCACATGGACGTCTGG	CARARRGDPVVIGWEMYYYYHMDVW	IGHV4-34	IGHD1-1	IGHJ6	9	23	31	48
5	2.651535238903325E-4	TGTGCGAGAGCGCGTCGCGGAGAACCAGTTGTTCTTGGGTGGGAAATGTATTACTATTACCACATGGACGTCTGG	CARARRGEPVVLGWEMYYYYHMDVW	IGHV4-4	IGHD1-1	IGHJ6	9	24	31	51
5	2.651535238903325E-4	TGTGCGAGAGGCCAGGTATTACAGTTTTTGGAGTGGTCCTCCGCGATTTTGACTCGATATTATATGGACGTCTGG	CARGQVLQFLEWSSAILTRYYMDVW	IGHV4-34	IGHD3-3	IGHJ6	12	15	36	63
5	2.651535238903325E-4	TGTGCGAGAGGCGTCCGGTATTACAATTTTTTGACTGGTTTCCTGAACTACTTCTTCTACTACATGGACGTCTGG	CARGVRYYNFLTGFLNYFFYYMDVW	IGHV1-8	IGHD3-9	IGHJ6	11	17	39	46
5	2.651535238903325E-4	TGTGCGAGAGGCGTCCGGTACTACAATTTTTTGACTGGTTACCTGAACTACTACTTCTACTACATGGACGTCTGG	CARGVRYYNFLTGYLNYYFYYMDVW	IGHV1-8	IGHD3-9	IGHJ6	11	17	40	46
5	2.651535238903325E-4	TGTGCGAGAGGCGTCCGATATTACAATTTTTTGACTGGTTATTTGAACTACCACTTCTATTACATGGACGTCTGG	CARGVRYYNFLTGYLNYHFYYMDVW	IGHV1-8	IGHD3-9	IGHJ6	11	18	42	46
5	2.651535238903325E-4	TGTGCGAGAGGCGTCCAGTATTACAATTTTTTGACTGCTTACCTGAACTACCAGTTCTACTACATGGACGTCTGG	CARGVQYYNFLTAYLNYQFYYMDVW	IGHV1-8	IGHD3-9	IGHJ6	11	17	40	46
5	2.651535238903325E-4	TGTGCGAGAGATCTTAACTATGATAGTAGTGGTTATTACTACGATTTGCCTACTGCTGATGCTTTTGATATCTGG	CARDLNYDSSGYYYDLPTADAFDIW	IGHV3-21	IGHD3-22	IGHJ3	13	16	42	56
5	2.651535238903325E-4	TGCGCGAAAGGGGATTCCGATATTTGGAGTGGCTATTATGGGAGTCGGTCGGTTGGGAACTGGTTCGACCCCTGG	CAKGDSDIWSGYYGSRSVGNWFDPW	IGHV3-23	IGHD3-3	IGHJ5	9	13	38	57
5	2.651535238903325E-4	TGTGCGAGTAGATCGGGTAGGGCAGTGGCTGGTTTACGCAGGGGGGACTACTACTACTACATGGACGTCTGG	CASRSGRAVAGLRRGDYYYYMDVW	IGHV1-2	IGHD6-19	IGHJ6	13	14	32	46
5	2.651535238903325E-4	TGTGCGAGAGAGAGGAGGTATGAGTGGGAGTGGTTACCACAAGGGTCCTACTACTACTACATGGACGTCTGG	CARERRYEWEWLPQGSYYYYMDVW	IGHV1-46	IGHD3-3	IGHJ6	10	26	35	47
5	2.651535238903325E-4	TGTGCCAGAGAATCGAAATATCTTGACTGGTCTAAGGAATTCGACTACTACTACTACATGGACGTCTGG	CARESKYLDWSKEFDYYYYMDVW	IGHV4-30-2	IGHD3-9	IGHJ6	10	17	30	43
5	2.651535238903325E-4	TGTGCGAGAGAAGGGGGGGCAGGGGGTATTACGATTTTTGGAGTGGTTAACCTCCTCTTTGACTACTGG	CAREGGAGGITIFGVVNLLFDYW	IGHV4-4	IGHD3-3	IGHJ4	10	25	48	56
5	2.651535238903325E-4	TGTGCGAGAGTATTTTACTCTGATGTTAGTAACTATTACTACGTAAAAACCTTCTTTGACTCCTGG	CARVFYSDVSNYYYVKTFFDSW	IGHV4-4	IGHD3-22	IGHJ4	9	33	44	53
5	2.651535238903325E-4	TGTGCGAGAGCTCGACGTAGTGGCTACGATTGGAGGGCATACTACTACTACTACATGGACGTCTGG	CARARRSGYDWRAYYYYYMDVW	IGHV4-4	IGHD5-12	IGHJ6	9	17	30	39
5	2.651535238903325E-4	TGTGCGAGAGGCGAACGGTATTACGATTTTTGGACTGATTACTCTGCTGAATACTTCCACCACTGG	CARGERYYDFWTDYSAEYFHHW	IGHV1-8	IGHD3-3	IGHJ1	11	17	40	45
5	2.651535238903325E-4	TGTGCGAGAGGGGTTGGTCCTCTAGGATATTGCAGTACGACCAGCTGCACCCCCTTTGACTACTGG	CARGVGPLGYCSTTSCTPFDYW	IGHV3-11	IGHD2-2	IGHJ4	9	21	47	53
5	2.651535238903325E-4	TGTGCGAGAGGGGGGTGGACGAACGGTGACCAATATTACTACTACTACTACTACATGGACGTCTGG	CARGGWTNGDQYYYYYYYMDVW	IGHV1-8	IGHD4-17	IGHJ6	10	22	29	31
5	2.651535238903325E-4	TGTGCGAGAGATAACATTCATTACTACGATACAAATGCTTATCGAGAAGAGGCTTTTGATTTCTGG	CARDNIHYYDTNAYREEAFDFW	IGHV4-4	IGHD3-22	IGHJ3	11	19	27	51
5	2.651535238903325E-4	TGTGCGAGAAGGGGTGTTTTTGACTGGTTATTTCCCCAGGACTACTACTACTACATGGACGTCTGG	CARRGVFDWLFPQDYYYYMDVW	IGHV4-28	IGHD3-9	IGHJ6	9	17	31	40
5	2.651535238903325E-4	TGTGCACGGATGGTCCTTGGCCTGGGCCTCTTTTATACTAGTACCTGGTACGAAATTGACCACTGG	CARMVLGLGLFYTSTWYEIDHW	IGHV2-26	IGHD6-13	IGHJ1	10	44	51	60
5	2.651535238903325E-4	TGTGCACGGATGGTCCTTGGGATGGGCCTCTTTTACACCAGCAGCTGGTACGATATTGACCACTGG	CARMVLGMGLFYTSSWYDIDHW	IGHV2-26	IGHD6-13	IGHJ1	10	38	51	60
5	2.651535238903325E-4	TGTGCACGGATGGTGCTCCGGCCGGGCCTCTTTTATACCAGTTTCTCCTACGGAATTGACTTCTGG	CARMVLRPGLFYTSFSYGIDFW	IGHV2-26	IGHD1-20	IGHJ4	10	32	38	55
5	2.651535238903325E-4	TGTGCACGGATGGTGCTAGAGCCGGGCCTCTTTTACACCACCTTCTCGTACGAAATTGACTACTGG	CARMVLEPGLFYTTFSYEIDYW	IGHV2-26	IGHD2-21	IGHJ4	10	35	41	55
5	2.651535238903325E-4	TGTGCACGGATACGCCCGATTACGATTTTTGGAGTGGTATATCGCGGGTACTACTTTGACTACTGG	CARIRPITIFGVVYRGYYFDYW	IGHV2-26	IGHD3-3	IGHJ4	13	18	37	47
5	2.651535238903325E-4	TGTGCACAGATGGTCCTTGGGATGGGCCTCTTCTACACTAGTAGCTGGTACGAAATAGACCACTGG	CAQMVLGMGLFYTSSWYEIDHW	IGHV2-26	IGHD6-13	IGHJ4	10	42	51	57
5	2.651535238903325E-4	TGTACCACAGAAGTTGAAACTCGACCCTTACGATTTTTGGAGTGGCCTGATGCTTTTGATATCTGG	CTTEVETRPLRFLEWPDAFDIW	IGHV3-15	IGHD3-3	IGHJ3	10	27	44	47
5	2.651535238903325E-4	TGTACGAGGCTTCTAGCGTTTTGTGGTGGTGATGGTGATTGCTATGCAAACTGGTTCGACCCCTGG	CTRLLAFCGGDGDCYANWFDPW	IGHV1-18	IGHD2-21	IGHJ5	7	12	31	48
5	2.651535238903325E-4	TGTACGAGAGGCGAACGGTATTACGATTTTTGGATTGATTACTCTGCTGAATATTTCCAGTACTGG	CTRGERYYDFWIDYSAEYFQYW	IGHV1-8	IGHD3-3	IGHJ1	11	17	40	45
5	2.651535238903325E-4	TGTGCGGGTAATCCTGATACGATTTCCTGGGGATTGGACTACTACTACTACATGGACGTCTGG	CAGNPDTISWGLDYYYYMDVW	IGHV1-58	IGHD3-3	IGHJ6	6	17	24	37
5	2.651535238903325E-4	TGTGCGAGAGATTGGGCATGGCCTGGGGGGGGAGTGGTTAACTACTACTACATGGACGTCTGG	CARDWAWPGGGVVNYYYMDVW	IGHV4-4	IGHD3-3	IGHJ6	11	30	39	40
5	2.651535238903325E-4	TGTGCGAGAGATGCCGACGGTGACTACGCGGAGGCCTACTACTACTACTACATGGACGTCTGG	CARDADGDYAEAYYYYYMDVW	IGHV3-21	IGHD4-17	IGHJ6	11	16	27	35
5	2.651535238903325E-4	TGTGCGAGAGATGGGGGTACGATTTTTGGAGTGCTGTACTACTACTACTACATGGACGTCTGG	CARDGGTIFGVLYYYYYMDVW	IGHV7-4-1	IGHD3-3	IGHJ6	11	17	32	36
5	2.651535238903325E-4	TGTGCGAAAGATCCGACCAGTACGGTGATAACTCCCCCCGTTTATTGGTACTATGACAACTGG	CAKDPTSTVITPPVYWYYDNW	IGHV3-23	IGHD3-16	IGHJ4	12	26	37	48
5	2.651535238903325E-4	TGTGCATTTGGGGTCGAGCTATTGTTCGGGGAGTTAATCGGACCCACTAGCTTTGACTACTGG	CAFGVELLFGELIGPTSFDYW	IGHV1-24	IGHD3-10	IGHJ4	5	18	35	50
5	2.651535238903325E-4	TGTGCAACAGATCCTGCCTTAAATTACTATGATAGTAGTGGTCCTCATACCGGTTCTTTCTGG	CATDPALNYYDSSGPHTGSFW	IGHV1-24	IGHD3-22	IGHJ4	12	22	41	59
5	2.651535238903325E-4	TGTGCGACATATCTGGGGGTCATCGATATGTTAGTACGAACAGATGCCTTAGATATTTGG	CATYLGVIDMLVRTDALDIW	IGHV1-2	IGHD2-8	IGHJ3	13	30	36	42
5	2.651535238903325E-4	TGTGCGACATATCTGGGGGTCATCGATATGTTAGTACGAACAGATGCCTTAGATATTTGG	CATYLGVIDMLVRTDALDIW	IGHV1-18	IGHD2-8	IGHJ3	13	30	36	42
5	2.651535238903325E-4	TGTGCGAGACATGGCCCCTATGATAGTAGTGGTTATAGAGTCGAGTACATGGACGTCTGG	CARHGPYDSSGYRVEYMDVW	IGHV5-10-1	IGHD3-22	IGHJ6	12	17	35	45
5	2.651535238903325E-4	TGTGCGAGACAGGGAGCAGTTACGGTTTATGGAGTAGTTCTTAACTACTTTGACAACTGG	CARQGAVTVYGVVLNYFDNW	IGHV4-39	IGHD3-3	IGHJ4	10	19	42	43
5	2.651535238903325E-4	TGTGCGAGAGTGTCACCCTCTGATTTTTGGAGTGGCCGTGGGGGGTACTTCGATCTCTGG	CARVSPSDFWSGRGGYFDLW	IGHV4-4	IGHD3-3	IGHJ2	9	21	34	43
5	2.651535238903325E-4	TGTGCGAGAGTGGGTCTTTGGGATTTTTGGAGTGGCCATGCGCCAGACATGGACGTCTGG	CARVGLWDFWSGHAPDMDVW	IGHV3-53	IGHD3-3	IGHJ6	9	21	34	46
5	2.651535238903325E-4	TGTGCGAGAGGCAAACGTACACGCCAATACAATTACTACTATTACTACATGGACGTCTGG	CARGKRTRQYNYYYYYMDVW	IGHV4-34	IGHD3-16	IGHJ6	11	12	18	33
5	2.651535238903325E-4	TGTGCGAGAGATTACGTAAGTGGGAGCCCCGGATACTACTACTACTACATGGACGTCTGG	CARDYVSGSPGYYYYYMDVW	IGHV7-4-1	IGHD1-26	IGHJ6	11	18	26	33
5	2.651535238903325E-4	TGTGCGAGAGAGTCTGCATTTTGCGGTCCTGATTGTTATTATCGCTACTTTGAGTACTGG	CARESAFCGPDCYYRYFEYW	IGHV1-46	IGHD3-10	IGHJ4	10	34	41	44
5	2.651535238903325E-4	TGTGCGAGAGAGGGAGGTAGTTTGCGGGGCCGAGCCTACTACTACTACATGGACGTCTGG	CAREGGSLRGRAYYYYMDVW	IGHV1-69	IGHD1-7	IGHJ6	10	16	21	35
5	2.651535238903325E-4	TGTGCGAAAGGCGTTGGGACCTTTCGTAGTGGTTATTTTCAGAGGGCTTTTGATATTTGG	CAKGVGTFRSGYFQRAFDIW	IGHV3-23	IGHD3-22	IGHJ3	9	25	36	45
5	2.651535238903325E-4	TGTGCGAAAGGCGTTGGGACCTTTCGTAGTGGTTACTTTCAGAGGGCTTTTGATTTTTGG	CAKGVGTFRSGYFQRAFDFW	IGHV3-23	IGHD3-22	IGHJ3	9	25	34	45
5	2.651535238903325E-4	TGTGCGAAAGGGTATTACGATTTTTGGAGTGGTTACCCTGATGATGCTTTTGATATCTGG	CAKGYYDFWSGYPDDAFDIW	IGHV3-30	IGHD3-3	IGHJ3	6	11	34	40
5	2.651535238903325E-4	TGTGCAACATCACGTATGACCGGGGGTGTCAGCCGGGAATCCGATGCTTTTGACATCTGG	CATSRMTGGVSRESDAFDIW	IGHV1-45	IGHD1-14	IGHJ3	6	13	22	42
5	2.651535238903325E-4	TGTGCAACATCACGGTTGAGCGGGGGTGTCAGCCGGGAATCCGATGCTTTTGATCTCTGG	CATSRLSGGVSRESDAFDLW	IGHV1-45	IGHD2-8	IGHJ3	6	24	28	42
5	2.651535238903325E-4	TGTGCAAAAGGTGATAGTAGTGGTTATTACTACGCAGGGAAATACTACTTTGACTACTGG	CAKGDSSGYYYAGKYYFDYW	IGHV3-43	IGHD3-22	IGHJ4	9	11	33	42
5	2.651535238903325E-4	TGTGCAAAAGATCCAGTCCCACAAGAGGGAATTCTACGTGCTTACTACTTTGACTACTGG	CAKDPVPQEGILRAYYFDYW	IGHV3-9	IGHD5-24	IGHJ4	11	32	38	42
5	2.651535238903325E-4	TGTGGGAGAGTCGGGTGGGAGCTGACCGAGGGTCGCAGAACCTACTACTTCGACTACTGG	CGRVGWELTEGRRTYYFDYW	IGHV4-4	IGHD1-26	IGHJ4	9	14	22	42
5	2.651535238903325E-4	TGTGTGAAGAACGGGGACGTATTCGCCATTACCAAATTGTACTACATGAGCGTCTGG	CVKNGDVFAITKLYYMSVW	IGHV3-30	IGHD3-10	IGHJ6	3	16	22	39
5	2.651535238903325E-4	TGTGCGAGGAGAACGATTCTTGGAGCGGTTTACTACTACCACTACATGGACGTCTGG	CARRTILGAVYYYHYMDVW	IGHV3-11	IGHD3-3	IGHJ6	7	12	29	30
5	2.651535238903325E-4	TGTGCGAGAGTCCCCGATATTTTGACTGGTTATTACGGGGAGGGCTTTGACTACTGG	CARVPDILTGYYGEGFDYW	IGHV4-4	IGHD3-9	IGHJ4	9	14	34	44
5	2.651535238903325E-4	TGTGCGAGAGCGGAAATGTATAACAGTGGCTGGCACGACTACTTCTTTGACTACTGG	CARAEMYNSGWHDYFFDYW	IGHV4-4	IGHD6-19	IGHJ4	9	17	36	39
5	2.651535238903325E-4	TGTGCGAGAAGCGACCAGTGGCTCCTAAATTACTTCTACTACTACATGGACGTCTGG	CARSDQWLLNYFYYYMDVW	IGHV3-21	IGHD6-19	IGHJ6	8	15	22	30
5	2.651535238903325E-4	TGTGCGAAATATATGTATTTCGATTTTTGGAGTGGTTATTTTAGCTTTGACAACTGG	CAKYMYFDFWSGYFSFDNW	IGHV3-23	IGHD3-3	IGHJ4	8	10	39	44
5	2.651535238903325E-4	TGTGCGAAAATCGCGAGGTTCGAGTGGCTACGACCCATCTACTACTTTGACTACTGG	CAKIARFEWLRPIYYFDYW	IGHV3-23	IGHD5-12	IGHJ4	8	22	32	39
5	2.651535238903325E-4	TGTGCAACAGCTACGTATTACGATATTTTGACTGGCTACTATGCCTTCGACCCCTGG	CATATYYDILTGYYAFDPW	IGHV1-24	IGHD3-9	IGHJ5	9	11	41	45
5	2.651535238903325E-4	TGTGCAACAGCCCCCGGATGGGCTCCTGCCGGGCGGCTCAACTGGTTCGACCCCTGG	CATAPGWAPAGRLNWFDPW	IGHV1-24	IGHD2-2	IGHJ5	9	26	31	38
5	2.651535238903325E-4	TGTGGAAAAGATATATCTCCTGAGTGGGAGCTATTCCAGAATTGGATCGACTCCTGG	CGKDISPEWELFQNWIDSW	IGHV3-9	IGHD1-26	IGHJ5	17	22	32	42
5	2.651535238903325E-4	TGCGCGAGGAGAACGATTCTTGGAGCGGTCTACTACTACCACTACATGGACGTCTGG	CARRTILGAVYYYHYMDVW	IGHV3-21	IGHD3-3	IGHJ6	7	12	28	29
5	2.651535238903325E-4	TGTGTAAAAGATCACGGCTTATTAGTGGCTGGTACGGGCAACTTTGACTACTGG	CVKDHGLLVAGTGNFDYW	IGHV3-9	IGHD6-19	IGHJ4	11	23	35	40
5	2.651535238903325E-4	TGTGCGAGTTCTGCCATGTCGGGCAGTGGCTGGTTGGGCGACCATGACTACTGG	CASSAMSGSGWLGDHDYW	IGHV1-2	IGHD6-19	IGHJ4	7	22	33	44
5	2.651535238903325E-4	TGTGCGAGTGGGGTCGCGGCGTATTACGATTTTTGGATCGGGATGGACGTCTGG	CASGVAAYYDFWIGMDVW	IGHV3-21	IGHD3-3	IGHJ6	7	19	36	42
5	2.651535238903325E-4	TGTGCGAGACGACGGCGCTGGCTGGTCGAACTCAATGATGCTTTTGATATCTGG	CARRRRWLVELNDAFDIW	IGHV1-46	IGHD6-19	IGHJ3	8	18	25	34
5	2.651535238903325E-4	TGTGCGAGAGGCGTTGCCGGAGTGGTAGTAGGAAATAATGTTTTTGATCTTTGG	CARGVAGVVVGNNVFDLW	IGHV1-8	IGHD3-3	IGHJ3	11	18	25	37
5	2.651535238903325E-4	TGTGCGAGAGGGATTCCCCACCGGTTCGGGGAGACCTGGTACTTCGATCTCTGG	CARGIPHRFGETWYFDLW	IGHV1-8	IGHD3-10	IGHJ2	10	22	32	35
5	2.651535238903325E-4	TGTGCGAGAGATCGCGCCTTGTATAGCAGCTCGCCCGATGCTTTTGATATCTGG	CARDRALYSSSPDAFDIW	IGHV4-31	IGHD6-6	IGHJ3	12	20	32	36
5	2.651535238903325E-4	TGTGCGAGAGATCGGGGGTTTTTGGAGTGGTTCTTAGGGCGATTCCAAGACTGG	CARDRGFLEWFLGRFQDW	IGHV4-31	IGHD3-3	IGHJ4	12	18	35	49
5	2.651535238903325E-4	TGTGCGAGAGATAGCTCGTACGTGCTGACACCCTTAAACTGGTTCGACCCCTGG	CARDSSYVLTPLNWFDPW	IGHV1-2	IGHD6-13	IGHJ5	11	12	22	36
5	2.651535238903325E-4	TGTGCGAGAGACGTTGCAGTGATGGGCATTATGGACTGGTACTTCGATCTCTGG	CARDVAVMGIMDWYFDLW	IGHV4-59	IGHD3-16	IGHJ2	10	27	32	34
5	2.651535238903325E-4	TGTGCGAAAGATTCCTCCCACTACTGTCCTCATGGTGCATGCTTGGCCCACTGG	CAKDSSHYCPHGACLAHW	IGHV4-4	IGHD2-8	IGHJ4	11	24	42	49
5	2.651535238903325E-4	TGTGCGAAAGATCTGCCATACTATGATAGTAGTGCCCCCGAGTTTGACTACTGG	CAKDLPYYDSSAPEFDYW	IGHV3-30	IGHD3-22	IGHJ4	13	18	33	42
5	2.651535238903325E-4	TGTGCGAAAGATAGCAGTGGCTGGCAGGGACCTAGAGATCACTTTGACTACTGG	CAKDSSGWQGPRDHFDYW	IGHV1-2	IGHD6-19	IGHJ4	11	12	23	40
5	2.651535238903325E-4	TGTGCAGCCTCCGGGGCGATTTTTGGAGTGGTCGTTTATGCTTTTGAGCTCTGG	CAASGAIFGVVVYAFELW	IGHV1-45	IGHD3-3	IGHJ3	5	16	31	37
5	2.651535238903325E-4	TGTGCAGCCTCCGGGGCGATTTTTGGAGTGGTCATTTATGCTTTTCAGCTCTGG	CAASGAIFGVVIYAFQLW	IGHV1-24	IGHD3-3	IGHJ3	5	16	35	37
5	2.651535238903325E-4	TGTGCAACAGAGGATATTGTGGCAGTTATCGTGGTGTATGCTCTTCAAATCTGG	CATEDIVAVIVVYALQIW	IGHV1-24	IGHD3-16	IGHJ3	10	16	31	37
5	2.651535238903325E-4	TGTGCAAAGGGTATAGCAGCACTTATTTACTACTACTACTACATGGACGTCTGG	CAKGIAALIYYYYYMDVW	IGHV3-9	IGHD6-13	IGHJ6	14	15	20	27
5	2.651535238903325E-4	TGTGCAAAAGATGCCTATCGAGATATAGCAGCAGCTGGGGACTTTGACTACTGG	CAKDAYRDIAAAGDFDYW	IGHV3-9	IGHD6-13	IGHJ4	11	23	37	40
5	2.651535238903325E-4	TGTGCGACTGGAGATTGTAGTAGTGGTTACTGCTACCCCCGGGCCTACTGG	CATGDCSSGYCYPRAYW	IGHV1-2	IGHD2-15	IGHJ4	6	9	35	44
5	2.651535238903325E-4	TGTGCGAGTTCCCCGATAAGTTTCCAACAAAACTACTACATGGACGTCTGG	CASSPISFQQNYYMDVW	IGHV3-21	IGHD3-10	IGHJ6	7	9	15	31
5	2.651535238903325E-4	TGTGCGAGAGTTGAGGAGGGTTGGAGTGGTTATTACGGATTTGACTACTGG	CARVEEGWSGYYGFDYW	IGHV4-4	IGHD3-3	IGHJ4	9	20	34	39
5	2.651535238903325E-4	TGTGCGAGAGGTGATACTATGATAGTAGTGACGGATGCTTTTGATATCTGG	CARGDTMIVVTDAFDIW	IGHV1-8	IGHD3-22	IGHJ3	10	14	29	33
5	2.651535238903325E-4	TGTGCGAGAGGACTTCGGAGTGGGTATATCAGTGCCGTGTTTGACTACTGG	CARGLRSGYISAVFDYW	IGHV4-31	IGHD6-19	IGHJ4	9	21	33	39
5	2.651535238903325E-4	TGTGCGAGAGATGGGGGGGGGGCCATAGATTGGTACTACTTTGACTACTGG	CARDGGGAIDWYYFDYW	IGHV4-4	IGHD3-10	IGHJ4	11	22	27	32
5	2.651535238903325E-4	TGTGCGAGAGATAGTGTAACAGCAGAAGGTATGGAAGACTTTGACTACTGG	CARDSVTAEGMEDFDYW	IGHV1-46	IGHD6-13	IGHJ4	11	19	24	37
5	2.651535238903325E-4	TGTGCGAAAGATCCTATGATAGTAGTGGTTACTGGGACCTTTGACTACTGG	CAKDPMIVVVTGTFDYW	IGHV3-23	IGHD3-22	IGHJ4	12	13	30	38
5	2.651535238903325E-4	TGTGCGAAAGATCGAGGTGGGAGCTACTACGTTCCCTGGTTCGACCCCTGG	CAKDRGGSYYVPWFDPW	IGHV3-30	IGHD1-26	IGHJ5	12	16	31	35
5	2.651535238903325E-4	TGTGCGAAAGATCAGGAGGGGGGGTTCGGGGAGTTCCCATTTGACTACTGG	CAKDQEGGFGEFPFDYW	IGHV3-23	IGHD3-10	IGHJ4	12	22	34	39
5	2.651535238903325E-4	TGTGCAACTGATGCGATTTTTGGAGTGGTTATTTACGCCTTTGCTCTCTGG	CATDAIFGVVIYAFALW	IGHV1-24	IGHD3-3	IGHJ3	11	13	32	39
5	2.651535238903325E-4	TGTGCAACAGCCTCTCGCCAGTTATGGTTATTAAATGCTTTTGACATCTGG	CATASRQLWLLNAFDIW	IGHV1-24	IGHD3-22	IGHJ3	9	24	32	34
5	2.651535238903325E-4	TGTGCAACAGCCTCTCGCCAGTTATGGTTATTAAATGCCTTTGATATCTGG	CATASRQLWLLNAFDIW	IGHV1-24	IGHD3-22	IGHJ3	9	24	32	34
5	2.651535238903325E-4	TGTGCAACAGCCCCCGCATACTGGGGATCGGCCACGAGATTTGACTACTGG	CATAPAYWGSATRFDYW	IGHV1-24	IGHD7-27	IGHJ4	9	19	28	39
5	2.651535238903325E-4	TGTGCAACAGGGGGTAGCCGGTGGGAGCTAGAGTACTACTTTGACTACTGG	CATGGSRWELEYYFDYW	IGHV1-24	IGHD1-26	IGHJ4	9	20	29	31
5	2.651535238903325E-4	TGTGCAAGGTCACTCGCCTTTCCCTCGACGCCCCACTACTTCGACTACTGG	CARSLAFPSTPHYFDYW	IGHV3-74	IGHD1-20	IGHJ4	7	25	29	34
5	2.651535238903325E-4	TGTGCAAAAGATATGCACGGTGGCTACTACTACTACTACATGGACGTCTGG	CAKDMHGGYYYYYMDVW	IGHV3-43	IGHD4-23	IGHJ6	13	16	22	23
5	2.651535238903325E-4	TGTGGGAGAGGGCCCTCTGATAGAAGTGGTTATTACCATTATGACTCCTGG	CGRGPSDRSGYYHYDSW	IGHV4-4	IGHD3-22	IGHJ4	9	17	35	41
5	2.651535238903325E-4	TGTGGAAGAGATCACGACGGTCGTTCCGGGTACTACTACGTGGACGTCTGG	CGRDHDGRSGYYYVDVW	IGHV4-59	IGHD1-1	IGHJ6	12	13	26	30
5	2.651535238903325E-4	TGTATAAAAGGGAGTGGTTATTATAACTACTACTACTACATGGACGTCTGG	CIKGSGYYNYYYYMDVW	IGHV3-73	IGHD3-3	IGHJ6	3	10	17	18
5	2.651535238903325E-4	TGTGCCCGAGACGGTTCAGCAGTGGCTGGTACGGGCTTTGACTACTGG	CARDGSAVAGTGFDYW	IGHV1-8	IGHD6-19	IGHJ4	4	17	32	35
5	2.651535238903325E-4	TGTGCGAGAGATTGGGGCCCGAGTATAGCAGCTCCCTTTGACTACTGG	CARDWGPSIAAPFDYW	IGHV1-2	IGHD6-6	IGHJ4	11	19	33	35
5	2.651535238903325E-4	TGTGCGAGAGATAGGGAATACTATGATAGTAGTGGTTTCGATCTCTGG	CARDREYYDSSGFDLW	IGHV3-21	IGHD3-22	IGHJ2	11	18	35	36
5	2.651535238903325E-4	TGTGCGAGAGACATGGACTATGGTTCGGGGAGTTTCGTTGACTTCTGG	CARDMDYGSGSFVDFW	IGHV4-4	IGHD3-10	IGHJ4	10	16	33	37
5	2.651535238903325E-4	TGTGCGAGAGACACGATTGGGGGTGAAGAGGGCTGGTTCGACCCCTGG	CARDTIGGEEGWFDPW	IGHV4-4	IGHD3-16	IGHJ5	10	12	22	32
5	2.651535238903325E-4	TGTGCGAAAGGTCACAGTGGGAGCTACTTCGACTACTTTGACTACTGG	CAKGHSGSYFDYFDYW	IGHV3-30	IGHD1-26	IGHJ4	6	15	27	31
5	2.651535238903325E-4	TGTGCGAAAGGAGGGGTAGCTGCTCTCTGGGGCTACTTTGACTACTGG	CAKGGVAALWGYFDYW	IGHV3-23	IGHD2-15	IGHJ4	9	14	23	32
5	2.651535238903325E-4	TGTGCACACAGACGGGTTAATTTTTGGAGTGGTTATTTTGACTACTGG	CAHRRVNFWSGYFDYW	IGHV2-5	IGHD3-3	IGHJ4	13	19	35	36
5	2.651535238903325E-4	TGTGCAACAGCCCCAGCCCCTATACAGCTATGGCCTTTTGACTACTGG	CATAPAPIQLWPFDYW	IGHV1-24	IGHD5-18	IGHJ4	9	21	32	36
5	2.651535238903325E-4	TGTGCAACAGATTACGCGGTTCGGGGAGTTACAACATTTGACTACTGG	CATDYAVRGVTTFDYW	IGHV1-24	IGHD3-10	IGHJ4	11	17	30	36
5	2.651535238903325E-4	TGTGCAACAATGTTTGCAGTGGCTGGGAAAACCCAACTTGACTACTGG	CATMFAVAGKTQLDYW	IGHV1-24	IGHD6-19	IGHJ4	8	15	25	37
5	2.651535238903325E-4	TGTGCAACAAGTTCGGCAGTGGCTGTTAACAACTGGTTCGACCCCTGG	CATSSAVAVNNWFDPW	IGHV1-24	IGHD6-19	IGHJ5	8	15	24	28
5	2.651535238903325E-4	TGTGCAAAAGATATTTACAGTAATCCCCCTCACTATTTTGACTACTGG	CAKDIYSNPPHYFDYW	IGHV3-9	IGHD4-11	IGHJ4	13	15	22	31
5	2.651535238903325E-4	TGCGCAAGGGATTATGGATACAGTTCTGCCTTGGGAATTGACTCCTGG	CARDYGYSSALGIDSW	IGHV3-43	IGHD5-18	IGHJ4	6	14	22	37
5	2.651535238903325E-4	TGTGCCATTGCCGGGGAGTTGGAGCTACCAGAGACTGACTACTGG	CAIAGELELPETDYW	IGHV1-67	IGHD2-15	IGHJ4	3	14	29	35
5	2.651535238903325E-4	TGTGCCAGGTTAGGAGTGGGAGCTACGGGAACTTTTGACTACTGG	CARLGVGATGTFDYW	IGHV4-31	IGHD1-26	IGHJ4	4	14	25	33
5	2.651535238903325E-4	TGTGCGGCTTACTTTGGTTCGGGGACTTATTTTAATGACTACTGG	CAAYFGSGTYFNDYW	IGHV1-58	IGHD3-10	IGHJ4	7	8	34	35
5	2.651535238903325E-4	TGTGCGGCCCAGATTAGATTTTTGGAGTGGTTAATTGACTACTGG	CAAQIRFLEWLIDYW	IGHV3-21	IGHD3-3	IGHJ4	5	16	32	34
5	2.651535238903325E-4	TGTGCGATTGCCGGGGAGTGGGAGGTTCCAGAGATTGACTACTGG	CAIAGEWEVPEIDYW	IGHV1-67	IGHD1-26	IGHJ4	3	16	23	34
5	2.651535238903325E-4	TGTGCGATAGTCGGGGAGTGGGAGCTACCAGCGATTGACTACTGG	CAIVGEWELPAIDYW	IGHV4-31	IGHD1-26	IGHJ4	6	16	27	34
5	2.651535238903325E-4	TGTGCGATAGTCGGAGAGTGGGAATTACCAGAGATTGAGTTTTGG	CAIVGEWELPEIEFW	IGHV1-2	IGHD1-26	IGHJ4	6	16	22	42
5	2.651535238903325E-4	TGTGCGATAGCCGGGGAGTGGGAGCTACCAGAGATAGACTACTGG	CAIAGEWELPEIDYW	IGHV1-69	IGHD1-26	IGHJ4	6	16	27	36
5	2.651535238903325E-4	TGTGCGAGCGAACGTGGATACAGCTATGGGACCTTTGACTACTGG	CASERGYSYGTFDYW	IGHV3-21	IGHD5-18	IGHJ4	7	11	28	32
5	2.651535238903325E-4	TGTGCGAGAGTTTATAAGTGGGAAATAGTCCGAATAGACTACTGG	CARVYKWEIVRIDYW	IGHV1-2	IGHD1-26	IGHJ4	9	16	22	36
5	2.651535238903325E-4	TGTGCGAGAGATAACGGCCTGGGGAATGCCTGGTTCGACCCCTGG	CARDNGLGNAWFDPW	IGHV4-4	IGHD7-27	IGHJ5	11	18	24	29
5	2.651535238903325E-4	TGTGCAACTCACCACTCGGATGGATGGAGTGCGTGTGACTACTGG	CATHHSDGWSACDYW	IGHV1-24	IGHD2-15	IGHJ4	7	9	15	35
5	2.651535238903325E-4	TGTGCAACATGGTTGCTCTATTCTCATTTTCCCTATGTGAGCTGG	CATWLLYSHFPYVSW	IGHV1-24	IGHD2-21	IGHJ4	8	17	22	41
5	2.651535238903325E-4	TGTGCAACAGGCTTCGCGTGGTTACGGTCCTACTTTGACTACTGG	CATGFAWLRSYFDYW	IGHV1-24	IGHD1-14	IGHJ4	9	16	27	29
5	2.651535238903325E-4	TGTGCAAAGGATGCTGGATACAGCTATGGTTACTTTGACCACTGG	CAKDAGYSYGYFDHW	IGHV3-43	IGHD5-18	IGHJ4	11	14	29	30
5	2.651535238903325E-4	TGTGCAAAAGGTCTCGCTTGGTCAGGTATAGCATTTGACTACTGG	CAKGLAWSGIAFDYW	IGHV3-9	IGHD2-8	IGHJ4	9	24	32	33
5	2.651535238903325E-4	TGTACTAGAGAGAATCTGGGGATCTGGTACTACTTTGACTACTGG	CTRENLGIWYYFDYW	IGHV3-49	IGHD7-27	IGHJ4	10	15	23	26
5	2.651535238903325E-4	TGCGCGAGAGGTCTAGAGGGTTCGGGGAGTCCCCCTGACTCCTGG	CARGLEGSGSPPDSW	IGHV4-34	IGHD3-10	IGHJ4	10	18	29	35
5	2.651535238903325E-4	TGTTTCGGTGGGAGCTACTGGGATGCTGCTTTTGATATCTGG	CFGGSYWDAAFDIW	IGHV3-30	IGHD1-26	IGHJ3	2	7	18	22
5	2.651535238903325E-4	TGTGCGAGCTACGAAATTGATGGTGATTGCTATGACTACTGG	CASYEIDGDCYDYW	IGHV4-39	IGHD2-21	IGHJ4	7	20	31	32
5	2.651535238903325E-4	TGTGCGAGCCGGACGGCAACTGGAACTTTCTTTCAGTACTGG	CASRTATGTFFQYW	IGHV4-31	IGHD1-1	IGHJ4	7	16	25	29
5	2.651535238903325E-4	TGTGGTCACAGAAGCGCCATGACTGGAACTTGTGACTATTGG	CGHRSAMTGTCDYW	IGHV2-5	IGHD1-7	IGHJ4	11	21	29	32
5	2.651535238903325E-4	TGTGCGAGACAAGGAGTTTTTCGGGGTTGGGACTACTGG	CARQGVFRGWDYW	IGHV5-10-1	IGHD3-10	IGHJ4	10	19	25	30
5	2.651535238903325E-4	TGTGCGAGAGGCGGGTGGGATGATGCTTTTGATATCTGG	CARGGWDDAFDIW	IGHV4-34	IGHD2-15	IGHJ3	11	13	17	19
5	2.651535238903325E-4	TGTGCGAGAGGAGCCTACGGTGACCCCTTAGACTACTGG	CARGAYGDPLDYW	IGHV1-8	IGHD4-17	IGHJ4	10	14	23	26
5	2.651535238903325E-4	TGTGCGAGAGACCCTTTTTCGAAGGCTTTTGATATCTGG	CARDPFSKAFDIW	IGHV3-21	IGHD3-3	IGHJ3	10	14	18	24
5	2.651535238903325E-4	TGTGCAAGTCTTTCAGAAGTCCCCGGCGCAGATTTCTGG	CASLSEVPGADFW	IGHV3-9	IGHD3-10	IGHJ4	6	19	24	35
5	2.651535238903325E-4	TGTGCGAGACAGGAAGCGGAGTGGCTGAGACTCTGG	CARQEAEWLRLW	IGHV1-69	IGHD6-19	IGHJ4	8	19	26	32
5	2.651535238903325E-4	TGTGCGAGAAGTGACCTTGATGCTTTTGATATCTGG	CARSDLDAFDIW	IGHV1-2	IGHD2-21	IGHJ3	8	10	14	17
5	2.651535238903325E-4	TGTGCGAAAAACCCCAGGGGCTATGGTGACTACTGG	CAKNPRGYGDYW	IGHV3-23	IGHD5-18	IGHJ4	8	19	25	26
5	2.651535238903325E-4	TGTGCACGCTCCCTCTTCGGTGATTACGATTACTGG	CARSLFGDYDYW	IGHV2-5	IGHD3-16	IGHJ4	6	20	27	30
5	2.651535238903325E-4	TGTACGAAAGGGGGACTCTGGGGGCTGGCGCCTTGG	CTKGGLWGLAPW	IGHV4-59	IGHD3-16	IGHJ4	6	18	23	33
5	2.651535238903325E-4	TGTGTGAGAGATTATCAACCCGGGGCCTACTGG	CVRDYQPGAYW	IGHV3-20	IGHD6-13	IGHJ4	11	17	23	26
5	2.651535238903325E-4	TGTGCGAGAGAACTGGGCCTATTTGACTACTGG	CARELGLFDYW	IGHV3-21	IGHD7-27	IGHJ4	10	11	16	21
5	2.651535238903325E-4	TGTTTAACGGCCAACATGTTGAGCTACTGG	CLTANMLSYW	IGHV1-24	IGHD3-10	IGHJ4	2	4	8	23
5	2.651535238903325E-4	TGTGCAGGCGGCTGGTACTTCGATCTCTGG	CAGGWYFDLW	IGHV4-31	.	IGHJ2	4	-1	-1	11
5	2.651535238903325E-4	TGTGCGGTCCCGACATTCGACTACTGG	CAVPTFDYW	IGHV3-23	IGHD3-10	IGHJ4	5	8	12	18
5	2.651535238903325E-4	TGTGCGATGGGCTACTCGGGGTACTGG	CAMGYSGYW	IGHV3-21	IGHD2-15	IGHJ4	6	10	16	21
5	2.651535238903325E-4	TGTGCGAGAGGGGGGCAGGCCCCCTGG	CARGGQAPW	IGHV1-2	IGHD3-16	IGHJ5	9	10	14	20
5	2.651535238903325E-4	TGTGTGAGAGATATGCAGCAGCTG	CVRDMQQL	IGHV3-74	IGHD6-13	IGHJ4	11	14	22	23
5	2.651535238903325E-4	TGTGCGAGAGGGTTCGACCCCTGG	CARGFDPW	IGHV4-59	.	IGHJ5	9	-1	-1	10
5	2.651535238903325E-4	TGTACGACGTGGTTTTTTTGG	CTTWFFW	IGHV3-15	IGHD1-14	IGHJ4	4	6	13	18
4	2.12122819112266E-4	TGTGCGAGGACATCTTGGGCGAGAAATGTAGTCCAGCTGCTAAATCCAAGTTCCCTGCTCTACTACTACTACTACATGGACGTCTGG	CARTSWARNVVQLLNPSSLLYYYYYMDVW	IGHV1-18	IGHD2-2	IGHJ6	7	27	41	59
4	2.12122819112266E-4	TGTGCGAGAGCATCTACTGGACCCCAAAATACATATTTCGATTTTTGGGGTGCCCAATACTACTACTACTACTACATGGACGTCTGG	CARASTGPQNTYFDFWGAQYYYYYYMDVW	IGHV4-34	IGHD3-3	IGHJ6	9	27	51	57
4	2.12122819112266E-4	TGTGCGAAAGATTCGACCCATTACGATTTTTGGAGTGGTTATTCGGGCCCCCGTCATTACTACTACTACTACTACATGGACGTCTGG	CAKDSTHYDFWSGYSGPRHYYYYYYMDVW	IGHV3-30	IGHD3-3	IGHJ6	11	19	42	55
4	2.12122819112266E-4	TGTGCGAGGTCCCCCGGTTATTCCGATTTTTGGGGTACTTTTTTACAACAACACGGTAACTACTACATGGACGTCTGG	CARSPGYSDFWGTFLQQHGNYYMDVW	IGHV4-59	IGHD3-3	IGHJ6	7	18	32	58
4	2.12122819112266E-4	TGTGCGAGAGTTGTGGGACTAGATTTTTGGAGTGGTTATCCTAGGCGATACTACTACTACTACTACATGGACGTCTGG	CARVVGLDFWSGYPRRYYYYYYMDVW	IGHV4-4	IGHD3-3	IGHJ6	9	21	38	48
4	2.12122819112266E-4	TGTGCGAGAGAGGCAAACCGGGGGGTAGATTGTAGTGGTGGTAGCTGCTACTGGGGGTACAACTGGTTCGACCCCTGG	CAREANRGVDCSGGSCYWGYNWFDPW	IGHV1-69	IGHD2-15	IGHJ5	10	28	51	56
4	2.12122819112266E-4	TGTGCGAGAGAGAGTCGAAGTACGATTTTTGGACTGGCTGGAGTGTTTATTAGATACCGCAACTGGTTCGACCCCTGG	CARESRSTIFGLAGVFIRYRNWFDPW	IGHV4-59	IGHD3-3	IGHJ5	10	20	36	59
4	2.12122819112266E-4	TGTGCGACCAGGACGTCTTATTGTAGTAGTACCAGCTGCCCTTATTACTACTACTACTACTACATGGACGTCTGG	CATRTSYCSSTSCPYYYYYYYMDVW	IGHV1-2	IGHD2-2	IGHJ6	6	18	38	42
4	2.12122819112266E-4	TGTGCGAGGGATATTGTAGTAGTACCAACTGCTATCCACCGAAGCTACTACTACTACTACTACATGGACGTCTGG	CARDIVVVPTAIHRSYYYYYYMDVW	IGHV1-2	IGHD2-2	IGHJ6	11	12	34	45
4	2.12122819112266E-4	TGTGCGAGGGACTACTATTACTATGATAGTAGTGGTTATTCCCCATACTACTACTACTACTACATGGACGTCTGG	CARDYYYYDSSGYSPYYYYYYMDVW	IGHV3-21	IGHD3-22	IGHJ6	7	15	39	45
4	2.12122819112266E-4	TGTGCGAGATGGACCCATCCGTTCGGGGCGAGCCCTTTTGGAGTGGTTACTTATGGAGGCTGGTTCGACCCCTGG	CARWTHPFGASPFGVVTYGGWFDPW	IGHV1-2	IGHD3-3	IGHJ5	8	35	48	59
4	2.12122819112266E-4	TGTGCGAGAGCGCGTCGCGGAGATCCAGTTGTTATTGGCTGGGAAATGTATTATTACTACCACATGGACGTCTGG	CARARRGDPVVIGWEMYYYYHMDVW	IGHV4-34	IGHD1-1	IGHJ6	9	23	31	54
4	2.12122819112266E-4	TGTGCGAGAGGCGTCCGGTATTACAATTTTTTGACTGGTTACCTGAACTATTACTTCTACTACATGGACGTCTGG	CARGVRYYNFLTGYLNYYFYYMDVW	IGHV1-8	IGHD3-9	IGHJ6	11	17	40	46
4	2.12122819112266E-4	TGTGCGAGAGGCGTCCGATATTACAATTTTTTGACTGCCTACCTGAACTACTACTTCTACTACATGGACGTCTGG	CARGVRYYNFLTAYLNYYFYYMDVW	IGHV1-8	IGHD3-9	IGHJ6	11	18	36	46
4	2.12122819112266E-4	TGTGCGAGAGGGCACTACTTTGATAGTACTGGTTATTACTCTGAATACTACTCCTACTACTATATGGACGTCTGG	CARGHYFDSTGYYSEYYSYYYMDVW	IGHV1-18	IGHD3-22	IGHJ6	9	15	39	45
4	2.12122819112266E-4	TGTGCGAGAGATTATACGGCCCCGGTGGATTACGATTTTTGGAGTGGTTATTCGGCTGACTACTTTGACTACTGG	CARDYTAPVDYDFWSGYSADYFDYW	IGHV7-4-1	IGHD3-3	IGHJ4	11	28	51	58
4	2.12122819112266E-4	TGTGCGAGAATGGGGTGGGGTATAGCAGCAGCTGGAGCTCAAAAAAACTACTACTACTACTACATGGACGTCTGG	CARMGWGIAAAGAQKNYYYYYMDVW	IGHV4-28	IGHD6-13	IGHJ6	9	17	34	46
4	2.12122819112266E-4	TGTGCGAAAGGGGATTCCGATTTTTGGAGTGGTTATTATGGGAGTCGGTCGGTTGGGAACTGGTTCGACACCTGG	CAKGDSDFWSGYYGSRSVGNWFDTW	IGHV3-23	IGHD3-3	IGHJ5	9	13	38	57
4	2.12122819112266E-4	TGTGCGAAAGGAGATTCCGATTTTTGGAGTGGTTATTATGGGAGTCGGTCGGTGGGGAACTGGTTCGACACCTGG	CAKGDSDFWSGYYGSRSVGNWFDTW	IGHV3-23	IGHD3-3	IGHJ5	9	13	38	57
4	2.12122819112266E-4	TGTGCGAAAGACGAGTATTATTGTAGCCCTGGTAGCTGCTCGGGAGACTACTACTACTACTACATGGACGTCTGG	CAKDEYYCSPGSCSGDYYYYYMDVW	IGHV3-30	IGHD2-15	IGHJ6	10	18	39	46
4	2.12122819112266E-4	TGTGCAGGCTACTGGGCATGGCTGGTACTGCAAACAGGTTCCCGCCCAGTCCCTCAGTTTCCCCTTGACTACTGG	CAGYWAWLVLQTGSRPVPQFPLDYW	IGHV1-24	IGHD6-19	IGHJ4	5	18	27	64
4	2.12122819112266E-4	TGTGCAAGAGGCGGATATTACGATTTTTGGAGTGGTTATCAAACGACCGACTACTACTACTACATGGACGTCTGG	CARGGYYDFWSGYQTTDYYYYMDVW	IGHV3-74	IGHD3-3	IGHJ6	9	15	38	49
4	2.12122819112266E-4	TGCGCGAGAGCGCGTCGCGGAGATCCAGTTATTATTGGGTGGGAAATGTATTACTACTACCACATGGACGTCTGG	CARARRGDPVIIGWEMYYYYHMDVW	IGHV4-34	IGHD1-20	IGHJ6	9	23	31	51
4	2.12122819112266E-4	TGTGCGAGAGTCAGACGGGTCTCTCATTGTACTAATGGTGTATGCTATACGGCGGCCTGGTTCGACCCCTGG	CARVRRVSHCTNGVCYTAAWFDPW	IGHV4-4	IGHD2-8	IGHJ5	9	25	49	56
4	2.12122819112266E-4	TGTGCGAGAGCCCTATGGCGGCGGAACGACGAGTCTGGGGGATACTACTACTACTACTACATGGACGTCTGG	CARALWRRNDESGGYYYYYYMDVW	IGHV1-8	IGHD1-1	IGHJ6	13	22	30	42
4	2.12122819112266E-4	TGTGCGAGAGGCTCCGTCGGGGTCGTAGTGGGAGCTACGGCCGCTTACTACTACTACTACATGGACGTCTGG	CARGSVGVVVGATAAYYYYYMDVW	IGHV4-59	IGHD1-26	IGHJ6	9	25	37	45
4	2.12122819112266E-4	TGTGCGAGAGGCCGGGTATTACGATTTTTGGAGTGGTCGGGTTTCTACTACAACTACTACATGGACGTCTGG	CARGRVLRFLEWSGFYYNYYMDVW	IGHV4-34	IGHD3-3	IGHJ6	12	15	36	44
4	2.12122819112266E-4	TGTGCGAGAGATCATTGGGGAACTGGAACTACGGGGCAGCATTACTACTACTACTACTACATGGACGTCTGG	CARDHWGTGTTGQHYYYYYYMDVW	IGHV4-31	IGHD1-7	IGHJ6	12	20	32	40
4	2.12122819112266E-4	TGTGCGAGAGATATGTGGGGCTACTATGGTTCGGGGAGTTATAAATACTACTACTACTACATGGACGTCTGG	CARDMWGYYGSGSYKYYYYYMDVW	IGHV1-46	IGHD3-10	IGHJ6	11	21	41	45
4	2.12122819112266E-4	TGTGCGAGAGAGGCGGATTATTGGCAGCAGCTAGGCCTTTGGGACTACTACTACTACTACATGGACGTCTGG	CAREADYWQQLGLWDYYYYYMDVW	IGHV4-4	IGHD6-13	IGHJ6	10	23	31	43
4	2.12122819112266E-4	TGTGCGAAAGACCCGGCTCTTGGTTACGATATTTTGACTGGTTATTATCGGTACTACTACATGGACGTCTGG	CAKDPALGYDILTGYYRYYYMDVW	IGHV3-23	IGHD3-9	IGHJ6	10	23	47	51
4	2.12122819112266E-4	TGTGCGAGGGGGGGTTGGAGGAGAGTGGTAGAGCGGCCGGTGGCTACAATTACCTACTTTGACTACTGG	CARGGWRRVVERPVATITYFDYW	IGHV1-46	IGHD5-24	IGHJ4	7	40	52	53
4	2.12122819112266E-4	TGTGCGAGAGCGGGAATTACGATTTTTGGAGTGGTTACTCTCTACTACTACTACTACATGGACGTCTGG	CARAGITIFGVVTLYYYYYMDVW	IGHV1-46	IGHD3-3	IGHJ6	9	15	36	41
4	2.12122819112266E-4	TGTGCGAGAGATCACCGTACGATTTTTGGAGTGGTTATCCCTTACTACTACTACTACATGGACGTCTGG	CARDHRTIFGVVIPYYYYYMDVW	IGHV1-46	IGHD3-3	IGHJ6	12	17	37	42
4	2.12122819112266E-4	TGTGCGAGAACGGCCTCCCGGAAGGTTACGATTTTTGGAGTGGTTACCCCCAACTGGTTCGACCCCTGG	CARTASRKVTIFGVVTPNWFDPW	IGHV4-28	IGHD3-3	IGHJ5	9	25	45	50
4	2.12122819112266E-4	TGTGCGAAAGATCGAGGGGGATACTATGATAGTAGTGGTTATTACCCCGGCGGGGACTTCCAGCACTGG	CAKDRGGYYDSSGYYPGGDFQHW	IGHV3-23	IGHD3-22	IGHJ1	12	21	44	55
4	2.12122819112266E-4	TGTGTGAGGGTGGGGATTATAGTAGTGCCGGCTGTTGTTGAGTATTACTACTACATGGACGTCTGG	CVRVGIIVVPAVVEYYYYMDVW	IGHV3-21	IGHD2-2	IGHJ6	7	15	33	45
4	2.12122819112266E-4	TGTGCCCGGATGGTCCTTGGGATGGGCCTCTTTTACAGCAGCAGCTGGTACGAACTTGACCACTGG	CARMVLGMGLFYSSSWYELDHW	IGHV2-26	IGHD6-13	IGHJ4	10	36	51	55
4	2.12122819112266E-4	TGTGCCAGAGATAGGTATTACGATGTTTTGACGGGTTGGGACCACTACTACTACATGGACGTCTGG	CARDRYYDVLTGWDHYYYMDVW	IGHV1-46	IGHD3-9	IGHJ6	11	14	36	43
4	2.12122819112266E-4	TGTGCGCGGATGGTCCTTGGGCTGGGCCTCTTTTATACCAGTACCTGGTACGAAATTGACCACTGG	CARMVLGLGLFYTSTWYEIDHW	IGHV2-26	IGHD6-13	IGHJ1	10	33	51	60
4	2.12122819112266E-4	TGTGCGAGCGTAGACACCAGATTACTATGGTTCGGGGAGTTATTTCGGAGCTACTTTGACTACTGG	CASVDTRLLWFGELFRSYFDYW	IGHV4-4	IGHD3-10	IGHJ4	7	20	43	50
4	2.12122819112266E-4	TGTGCGAGGGGGGTTGGTCCTCTAGGATATTGCAGTGTGACCAGTTGTACCCCCTTTGACTACTGG	CARGVGPLGYCSVTSCTPFDYW	IGHV3-23	IGHD2-15	IGHJ4	6	21	36	53
4	2.12122819112266E-4	TGTGCGAGGGGGGGAGATTTTTGGAGTGGTTATCCTCTTGACTACTACTACTACATGGACGTCTGG	CARGGDFWSGYPLDYYYYMDVW	IGHV4-59	IGHD3-3	IGHJ6	7	15	32	40
4	2.12122819112266E-4	TGTGCGAGAGCTTTCCGGGGGGCATCTCGCCCCGAAAACTACTACTACTACTACATGGACGTCTGG	CARAFRGASRPENYYYYYMDVW	IGHV3-21	IGHD3-10	IGHJ6	9	29	35	37
4	2.12122819112266E-4	TGTGCGAGAGCGTTTTGGAGGAATCACCCAGGCCGCGGTTACTACTACTACTACATGGACGTCTGG	CARAFWRNHPGRGYYYYYMDVW	IGHV1-69	IGHD3-3	IGHJ6	9	12	19	39
4	2.12122819112266E-4	TGTGCGAGAGCGTATTGTAGTGCTACCAACTGCTATAGACCCTACCACTACTACATGGACGTCTGG	CARAYCSATNCYRPYHYYMDVW	IGHV4-4	IGHD2-2	IGHJ6	9	12	35	41
4	2.12122819112266E-4	TGTGCGAGAGCGCGGCCATACTACGGTGACTACGTTTATTACTACTACTACTACATGGACGTCTGG	CARARPYYGDYVYYYYYYMDVW	IGHV1-46	IGHD4-17	IGHJ6	9	19	34	35
4	2.12122819112266E-4	TGTGCGAGAGGTGGTGTAGTAGTACCAGCTGCTATAGGCGATAGGGGTGATGCTTTTGATATCTGG	CARGGVVVPAAIGDRGDAFDIW	IGHV1-8	IGHD2-2	IGHJ3	10	14	34	47
4	2.12122819112266E-4	TGTGCGAGAGGCGGGTGGTCTACTATGGTTCGGGATGCCGGGGATCCAAACTGGTTCGACCCCTGG	CARGGWSTMVRDAGDPNWFDPW	IGHV1-8	IGHD3-10	IGHJ5	11	20	33	48
4	2.12122819112266E-4	TGTGCGAGAGGGGTTGGTCCTCTAGGATATTGCAGTGTGACCAGTTGTACCCCCTTTGACTACTGG	CARGVGPLGYCSVTSCTPFDYW	IGHV3-20	IGHD2-15	IGHJ4	9	21	36	53
4	2.12122819112266E-4	TGTGCGAGAGGATTTGGTGGTGGCTACGATGTCCATTCAGCCTACTACTACTACATGGACGTCTGG	CARGFGGGYDVHSAYYYYMDVW	IGHV1-8	IGHD5-12	IGHJ6	10	19	29	41
4	2.12122819112266E-4	TGTGCGAGAAGGGATCAAAGCAGCACGATCGTTTTTCCCTACTACTACTACTACATGGACGTCTGG	CARRDQSSTIVFPYYYYYMDVW	IGHV1-18	IGHD6-13	IGHJ6	8	18	24	38
4	2.12122819112266E-4	TGTGCGAAAGATTGGTTGTATGATGGGACCTACCGATACGTCTACTATTCCTACATGGACGTCTGG	CAKDWLYDGTYRYVYYSYMDVW	IGHV3-23	IGHD1-26	IGHJ6	11	23	32	41
4	2.12122819112266E-4	TGTGCACGCATGGTCCTTGGGATGGGCCTCTTCTACAGTAGTAGCTGGTACGAAATAGACCACTGG	CARMVLGMGLFYSSSWYEIDHW	IGHV2-26	IGHD6-13	IGHJ4	7	42	51	57
4	2.12122819112266E-4	TGTGCACGCATGGTCCTTGGGATGGGCCTCTTGTACACTAGCAGCTGGTACGAGATAGACCACTGG	CARMVLGMGLLYTSSWYEIDHW	IGHV2-26	IGHD2-2	IGHJ4	7	38	50	57
4	2.12122819112266E-4	TGTGCACGGATGGTCCTTGGGATGGGCCTCTTTTACACCAGCTTCTCGTACGAGATTGACTACTGG	CARMVLGMGLFYTSFSYEIDYW	IGHV2-26	IGHD2-2	IGHJ4	10	36	42	55
4	2.12122819112266E-4	TGTGCACGGATGGTCCTTGGGATGGGCCTCTTTTACAGCAGTAGTTGGTACGAAATTGACCACTGG	CARMVLGMGLFYSSSWYEIDHW	IGHV2-26	IGHD6-13	IGHJ1	10	36	51	60
4	2.12122819112266E-4	TGTGCACGGATGGTCCTTGGGATGGGCCTCTTTTACAGCAGCAGCTGGTACGAAATAGACCACTGG	CARMVLGMGLFYSSSWYEIDHW	IGHV2-26	IGHD6-13	IGHJ1	10	36	51	60
4	2.12122819112266E-4	TGTGCACGGATGGTCCTTGGGATGGGCCTCTTCTACACTTCTAGCTGGTACGAAATAGACCACTGG	CARMVLGMGLFYTSSWYEIDHW	IGHV2-26	IGHD6-13	IGHJ4	10	42	51	57
4	2.12122819112266E-4	TGTGCACGGATGGTCCTTGGGATGGGCCTCTTCTACACCAGTAGCTGGTACGAAATAGACCACTGG	CARMVLGMGLFYTSSWYEIDHW	IGHV2-26	IGHD6-13	IGHJ4	10	38	51	57
4	2.12122819112266E-4	TGTGCACGGATGGTCCTTGGGATGGGCCTCTTCTACAGTAGTAGCTGGTACGAACTAGACCACTGG	CARMVLGMGLFYSSSWYELDHW	IGHV2-26	IGHD6-13	IGHJ4	10	42	51	57
4	2.12122819112266E-4	TGTGCACGGATGGTCCTTGGAATGGGCCTCTTTTACACCAGCTTCTCGTACGAAATTGACTACTGG	CARMVLGMGLFYTSFSYEIDYW	IGHV2-26	IGHD2-2	IGHJ4	10	36	42	55
4	2.12122819112266E-4	TGTGCACGGATGGTACTAGAGCCGGGCCTCCTTTATACCAGTTTCTCGTACGGTATTGACTACTGG	CARMVLEPGLLYTSFSYGIDYW	IGHV2-26	IGHD1-20	IGHJ4	10	32	38	55
4	2.12122819112266E-4	TGTACACGAATGGTCCTTGGGATGGGCCTCTTTTACAGCAGCAGCTGGTACGATATTGACCACTGG	CTRMVLGMGLFYSSSWYDIDHW	IGHV2-26	IGHD6-13	IGHJ4	7	36	51	55
4	2.12122819112266E-4	TGTGCGAGATTTATGACTATGACTGGTTATTATCCCATCGTGAATGATGCTTTTGATATCTGG	CARFMTMTGYYPIVNDAFDIW	IGHV3-21	IGHD3-9	IGHJ3	8	19	32	43
4	2.12122819112266E-4	TGTGCGAGAGCAGGGTGGGAGCTACTTACCAATTACTACTACTACTACTACATGGACGTCTGG	CARAGWELLTNYYYYYYMDVW	IGHV4-59	IGHD1-26	IGHJ6	9	14	25	31
4	2.12122819112266E-4	TGTGCGAGAGGCCTGTATCGGACTACGATTTTTGGAGTGGCGCGGTACTACTTTGACTACTGG	CARGLYRTTIFGVARYYFDYW	IGHV1-8	IGHD3-3	IGHJ4	13	23	39	44
4	2.12122819112266E-4	TGTGCGAGAGATCTCCCCCCCTCTATAACTGGAACGTCGGGGCCCGATGTTTTTGATGTCTGG	CARDLPPSITGTSGPDVFDVW	IGHV3-11	IGHD1-20	IGHJ3	14	23	35	45
4	2.12122819112266E-4	TGTGCGAGAGACTGGTACGGTGACTACGGACGCGGCTACTACTACTACTACATGGACGTCTGG	CARDWYGDYGRGYYYYYMDVW	IGHV7-4-1	IGHD4-17	IGHJ6	10	15	27	35
4	2.12122819112266E-4	TGTGCGAGAGACCTAGAACAGTTCCTCATGGCTCGGTACTACTACTACTACATGGACGTCTGG	CARDLEQFLMARYYYYYMDVW	IGHV7-4-1	IGHD1-7	IGHJ6	10	19	24	36
4	2.12122819112266E-4	TGTGCGAGAGACCCTGGCCGCAACAACTGGGACGACGACACTTATTGGTACTTCGATCTCTGG	CARDPGRNNWDDDTYWYFDLW	IGHV4-4	IGHD1-1	IGHJ2	10	22	36	45
4	2.12122819112266E-4	TGTGCGAAGGGGACCTACTATGGTTCGGGGATCTCCCCCCTTGGAGGCTACTTTGACTACTGG	CAKGTYYGSGISPLGGYFDYW	IGHV3-30	IGHD3-10	IGHJ4	6	15	30	47
4	2.12122819112266E-4	TGTGCGAAAGTGACCCCAATTTTTTGGTTCGGGGAGTTCGGCAGAGATGCTTTTGATATCTGG	CAKVTPIFWFGEFGRDAFDIW	IGHV3-30	IGHD3-10	IGHJ3	6	24	37	45
4	2.12122819112266E-4	TGTGCACACAGTGGCTACGATTTTTGGAGTGGTTATTATCCCCTTGATGCTTTTGATATCTGG	CAHSGYDFWSGYYPLDAFDIW	IGHV2-5	IGHD3-3	IGHJ3	10	15	38	44
4	2.12122819112266E-4	TGTACCACCGTCCCAAGAGCCGTTACGATTTTTGGAGTGGTTATTATTTCGCATGACTACTGG	CTTVPRAVTIFGVVIISHDYW	IGHV3-15	IGHD3-3	IGHJ4	7	22	46	53
4	2.12122819112266E-4	TGTGCGAGACTGGTACCCGATTTTTGGAGTGGTTGGACGCTGAACTACTTTGACTACTGG	CARLVPDFWSGWTLNYFDYW	IGHV4-39	IGHD3-3	IGHJ4	9	17	33	43
4	2.12122819112266E-4	TGTGCGAGACGGGGACTATGGGATATTGTAGTAGTTCCAGTTTATGCTTTTGATATCTGG	CARRGLWDIVVVPVYAFDIW	IGHV5-10-1	IGHD2-2	IGHJ3	9	20	39	43
4	2.12122819112266E-4	TGTGCGAGACAACCCGGAGGGTGTAGTGATACCGGCTGTTATGAAGGATATGACTATTGG	CARQPGGCSDTGCYEGYDYW	IGHV5-10-1	IGHD2-2	IGHJ4	10	21	42	50
4	2.12122819112266E-4	TGTGCGAGACAACCCGGAGGGTGTAGTGATAGCGGGTGTTATGAAGGACTTGACCATTGG	CARQPGGCSDSGCYEGLDHW	IGHV5-10-1	IGHD2-15	IGHJ4	10	21	27	49
4	2.12122819112266E-4	TGTGCGAGACAACCCGGAGGGTGTAGTGATAGCGGGTGTTATGAAGGACTTGACCATTGG	CARQPGGCSDSGCYEGLDHW	IGHV5-10-1	IGHD2-15	IGHJ3	10	21	27	57
4	2.12122819112266E-4	TGTGCGAGAGTCGGATTTTTGGAGTGGTTAGGCAGGGGGGCCAACTGGTTCGACCCCTGG	CARVGFLEWLGRGANWFDPW	IGHV4-4	IGHD3-3	IGHJ5	9	13	29	41
4	2.12122819112266E-4	TGTGCGAGAGTAGTTCCCTACGATTTTTGGAGTGGTTATTATCCCTGGTTCGACCCCTGG	CARVVPYDFWSGYYPWFDPW	IGHV4-34	IGHD3-3	IGHJ5	9	18	41	44
4	2.12122819112266E-4	TGTGCGAGAGGGGGTCAGTTTGATCGAAGTGGTTTTTACTATGGTCTCATTGACTACTGG	CARGGQFDRSGFYYGLIDYW	IGHV3-11	IGHD3-22	IGHJ4	9	20	40	49
4	2.12122819112266E-4	TGTGCGAGAGGGAGGGGGATATCTCGTATGTTTTACTACTACTACTACATGGACGTCTGG	CARGRGISRMFYYYYYMDVW	IGHV1-8	IGHD2-15	IGHJ6	10	16	21	33
4	2.12122819112266E-4	TGTGCGAGAGGATTTTACTCTGGTAGTGCTGGTTATTACGTGGTTGCTTTTGATATCTGG	CARGFYSGSAGYYVVAFDIW	IGHV1-18	IGHD3-22	IGHJ3	9	14	38	44
4	2.12122819112266E-4	TGTGCGAGAGATTTTTGGAGTGGTTACCCGTACTACTACTACTACTACATGGACGTCTGG	CARDFWSGYPYYYYYYMDVW	IGHV7-4-1	IGHD3-3	IGHJ6	11	12	25	30
4	2.12122819112266E-4	TGTGCGAGAGATTACGATATTTTGACTGGTTACTACTACTACTACTACATGGACGTCTGG	CARDYDILTGYYYYYYMDVW	IGHV7-4-1	IGHD3-9	IGHJ6	11	12	28	29
4	2.12122819112266E-4	TGTGCGAGAGAACCCTTAGACACTATGATAGTAGTGGTTAATGATGCTTTTGATATCTGG	CAREPLDTMIVVVNDAFDIW	IGHV1-2	IGHD3-22	IGHJ3	10	21	39	40
4	2.12122819112266E-4	TGTGCGAGAGAAGTCTCGGTGGTAACTATAGGCTCGAGAGACTGGTACTTCGATCTCTGG	CAREVSVVTIGSRDWYFDLW	IGHV4-4	IGHD4-23	IGHJ2	17	18	26	40
4	2.12122819112266E-4	TGTGCGAAAGGCGTTGGGACCCTTCGTAGTGGTTACTTTCAGAGGGCTTTTGATACCTGG	CAKGVGTLRSGYFQRAFDTW	IGHV3-23	IGHD3-22	IGHJ3	9	25	34	45
4	2.12122819112266E-4	TGTGCGAAAGGCGTTGGGACCCGTCGTAGTGGTTACTTTCAGAGGGCTTTTGATCTTTGG	CAKGVGTRRSGYFQRAFDLW	IGHV3-23	IGHD3-22	IGHJ3	9	25	34	45
4	2.12122819112266E-4	TGTGCGAAAGGGGTTGGGACCCTTCGTAGTGGCTACTTTCAGAGGGCTTTTGATATTTGG	CAKGVGTLRSGYFQRAFDIW	IGHV3-23	IGHD5-12	IGHJ3	9	26	35	45
4	2.12122819112266E-4	TGTGCGAAAGACGCTTTCCATGCTATGATAGTAGTGGTTATTAGTCTCTTTGACTACTGG	CAKDAFHAMIVVVISLFDYW	IGHV3-23	IGHD3-22	IGHJ4	10	22	42	47
4	2.12122819112266E-4	TGTGCAACTCTTCCAGCGTGGCTGGTAGCTTCCTACTACTACTACTACATGGACGTCTGG	CATLPAWLVASYYYYYMDVW	IGHV1-24	IGHD6-19	IGHJ6	7	17	26	32
4	2.12122819112266E-4	TGTGCAACGGCCCTTCTGGATTACTATGATAGTAGTGGTTATTACGCGATTGACTACTGG	CATALLDYYDSSGYYAIDYW	IGHV1-24	IGHD3-22	IGHJ4	7	19	44	49
4	2.12122819112266E-4	TGTGCAACAGGAGGTTCAGTATGGTTCGGGGAGTTCACAAGGGGGTGGTTCGACCCCTGG	CATGGSVWFGEFTRGWFDPW	IGHV1-24	IGHD3-10	IGHJ5	9	19	34	45
4	2.12122819112266E-4	TGTACCACAGATAAGATATCCGGGTGGGAGCTACCAAACCTTGATGCTTTTGATATCTGG	CTTDKISGWELPNLDAFDIW	IGHV3-15	IGHD1-26	IGHJ3	11	23	33	41
4	2.12122819112266E-4	TGTGCCCCGGGGAACGGCGGAGGTTTTTGGAGTGGCCAGACTAAATTTGACTCCTGG	CAPGNGGGFWSGQTKFDSW	IGHV3-74	IGHD3-3	IGHJ4	4	23	34	45
4	2.12122819112266E-4	TGTGCCGCATCCACCCCCCGCGATTTATTCTCTATGGTTGATCCTTTTGATGTCTGG	CAASTPRDLFSMVDPFDVW	IGHV4-31	IGHD3-10	IGHJ3	4	31	37	38
4	2.12122819112266E-4	TGTGCCGCATCCACCCCCCGAGATTTGTTCAGTATGGTTGATCCTTTTGATGTCTGG	CAASTPRDLFSMVDPFDVW	IGHV4-4	IGHD3-10	IGHJ3	4	15	20	38
4	2.12122819112266E-4	TGTGCCAGAGGGGACGGGGACTGGAACTACGAGTTCGGTAACTGGTTCGACCCCTGG	CARGDGDWNYEFGNWFDPW	IGHV4-30-2	IGHD1-7	IGHJ5	9	19	35	39
4	2.12122819112266E-4	TGTGCGACCCCTGTCGTGGTACCAGCTGCTAATACCGAGGGCTACATGGACGTCTGG	CATPVVVPAANTEGYMDVW	IGHV3-30	IGHD2-2	IGHJ6	6	11	30	41
4	2.12122819112266E-4	TGTGCGACCGATCGACATTATACCCCCACGGGTACGAGCCAAACTCTAGACTACTGG	CATDRHYTPTGTSQTLDYW	IGHV3-23	IGHD3-3	IGHJ4	6	16	23	48
4	2.12122819112266E-4	TGTGCGAGTTCGATCAATTATTATAGGGGGAGCTACTCGCTCCCATTTGACTACTGG	CASSINYYRGSYSLPFDYW	IGHV4-4	IGHD1-26	IGHJ4	7	21	36	45
4	2.12122819112266E-4	TGTGCGAGGTATAGTGGGAGCTACAACCCAACCCCCGATGATGCTTTTGATATCTGG	CARYSGSYNPTPDDAFDIW	IGHV3-20	IGHD1-26	IGHJ3	7	8	23	37
4	2.12122819112266E-4	TGTGCGAGGGGAGGAGCAGTGGCTGGCCGAGGCCCGGCGGTAGGGCTCGACCCCTGG	CARGGAVAGRGPAVGLDPW	IGHV3-11	IGHD6-19	IGHJ5	7	14	25	46
4	2.12122819112266E-4	TGTGCGAGGACCGGTATTACTATGGTTCGGGGAGTTTTGCCCGGGGTTGACTACTGG	CARTGITMVRGVLPGVDYW	IGHV4-39	IGHD3-10	IGHJ4	7	13	35	46
4	2.12122819112266E-4	TGTGCGAGGAGAACGATTCTTGGAGCGGTTTATTACTACCATTACATGGACGTCTGG	CARRTILGAVYYYHYMDVW	IGHV4-39	IGHD3-3	IGHJ6	7	12	29	33
4	2.12122819112266E-4	TGTGCGAGAGGTCGGGATAGCAGTGGCTGGTACCGATTAAACTGGTTCGACCCCTGG	CARGRDSSGWYRLNWFDPW	IGHV4-34	IGHD6-19	IGHJ5	10	16	32	39
4	2.12122819112266E-4	TGTGCGAGAGGCCTCTGGAGCAGCTCGTCATCCTACTACTACTACATGGACGTCTGG	CARGLWSSSSSYYYYMDVW	IGHV1-8	IGHD6-6	IGHJ6	15	18	28	32
4	2.12122819112266E-4	TGTGCGAGAGGCCTACAGGGGTGGTTACTACCAACAGAAAACTGGTTCGACCCCTGG	CARGLQGWLLPTENWFDPW	IGHV4-59	IGHD3-22	IGHJ5	9	20	30	39
4	2.12122819112266E-4	TGTGCGAGAGGGGGTTTAGGGGACTATTACTATGATAGTAAGGAGTTTGACTACTGG	CARGGLGDYYYDSKEFDYW	IGHV1-8	IGHD3-22	IGHJ4	10	24	39	45
4	2.12122819112266E-4	TGTGCGAGAGGGGGGTACGGTTTGGGCGTCTACTACTACTACTACATGGACGTCTGG	CARGGYGLGVYYYYYMDVW	IGHV1-8	IGHD3-16	IGHJ6	10	19	25	29
4	2.12122819112266E-4	TGTGCGAGAGATTCTGATCAGTTCTCGTTTCGCCCGGATCTATCGTCCGACTACTGG	CARDSDQFSFRPDLSSDYW	IGHV1-18	IGHD3-16	IGHJ4	11	19	28	48
4	2.12122819112266E-4	TGTGCGAGAGATCTAACCGCAGCTATGGTTACTCCTAATGATGCTTTTGATATCTGG	CARDLTAAMVTPNDAFDIW	IGHV1-2	IGHD5-18	IGHJ3	13	19	31	37
4	2.12122819112266E-4	TGTGCGAGAGATCCTCGGGGATGGCTACAATTAAAGGTCGGGTACTTCGATCTCTGG	CARDPRGWLQLKVGYFDLW	IGHV4-4	IGHD5-24	IGHJ2	12	19	32	40
4	2.12122819112266E-4	TGTGCGAGAGATGGGTACCGGTTCGGGGAGTTATGGGGTCTCTGCTTTGACTACTGG	CARDGYRFGELWGLCFDYW	IGHV1-2	IGHD3-10	IGHJ4	11	19	33	44
4	2.12122819112266E-4	TGTGCGAGAGACTTTGAGACGGTGACTCCTTACTACTACTACTACATGGACGTCTGG	CARDFETVTPYYYYYMDVW	IGHV7-4-1	IGHD4-17	IGHJ6	10	18	26	30
4	2.12122819112266E-4	TGTGCGAGAGACTTACCCGTTAATTGGGGACGTGTTGGTTATGCTTTTGATATTTGG	CARDLPVNWGRVGYAFDIW	IGHV4-4	IGHD7-27	IGHJ3	10	20	29	40
4	2.12122819112266E-4	TGTGCGAAGGAGGCTCCCGGTGGTTATTACAGTGTCCCAATTTCTCTTGACTACTGG	CAKEAPGGYYSVPISLDYW	IGHV3-64	IGHD3-22	IGHJ4	6	19	29	46
4	2.12122819112266E-4	TGTGCGAAAAGGGCAAAGGGGGATGGTAGTGTTTTCCTAGATGCTTTTGATGTCTGG	CAKRAKGDGSVFLDAFDVW	IGHV3-23	IGHD3-22	IGHJ3	8	21	30	39
4	2.12122819112266E-4	TGTGCAATCGGGTGCGTTGTATGCGACCTTAAACTCGACAACTGGTTCGACCCCTGG	CAIGCVVCDLKLDNWFDPW	IGHV1-24	IGHD2-8	IGHJ5	6	17	23	37
4	2.12122819112266E-4	TGTGCAACAGGTTCGGCGAATTACGATTTTTGGAGTGGTTACCTTATTGTGTACTGG	CATGSANYDFWSGYLIVYW	IGHV1-24	IGHD3-3	IGHJ4	9	19	40	51
4	2.12122819112266E-4	TGTGCAAAAGGGGGGGGAGACTATGGTTCGGGGAGTTATTATAACGTCGACTACTGG	CAKGGGDYGSGSYYNVDYW	IGHV3-9	IGHD3-10	IGHJ4	9	19	46	48
4	2.12122819112266E-4	TGTGCAAAAGATGCGGATGGGGGGGTACCCGACGGGGGGTACTACTTTGACTACTGG	CAKDADGGVPDGGYYFDYW	IGHV3-43	IGHD3-16	IGHJ4	11	17	22	38
4	2.12122819112266E-4	TGTGCAAAAGACGTCTCAAACGGTGGTAGGGGGCACTACTACTACATGGACGTCTGG	CAKDVSNGGRGHYYYMDVW	IGHV3-9	IGHD4-23	IGHJ6	10	19	27	34
4	2.12122819112266E-4	TGTACTAGAGGACAAATCAATTGGTGGGAAAGGCCTTGGGGCTGGTTCGACCCCTGG	CTRGQINWWERPWGWFDPW	IGHV3-49	IGHD1-26	IGHJ5	9	23	28	41
4	2.12122819112266E-4	TGTACGACATTAGCATATTGTAGGACTACCAGTTGCTTACAATCTTTTGACTACTGG	CTTLAYCRTTSCLQSFDYW	IGHV1-46	IGHD2-2	IGHJ4	6	10	36	45
4	2.12122819112266E-4	TGCGCGAGGAGAACGATTCTTGGAGCGGTCTACTACTATCACTACATGGACGTCTGG	CARRTILGAVYYYHYMDVW	IGHV3-33	IGHD3-3	IGHJ6	7	12	28	29
4	2.12122819112266E-4	TGTTCTAGATCTTCATTTTGTGGTGGTGATTGTTCATTTGCTTTTGATATGTGG	CSRSSFCGGDCSFAFDMW	IGHV3-72	IGHD2-21	IGHJ3	8	13	28	38
4	2.12122819112266E-4	TGTGCTACCTCCGGGGCGATTTTTGGAGTGGTTATTTATGCTTTTGAACTCTGG	CATSGAIFGVVIYAFELW	IGHV1-24	IGHD3-3	IGHJ3	4	16	35	37
4	2.12122819112266E-4	TGTGCTAGAGACGTAGCAGTTATGGGCATTATGGACTGGTACTTCGATCTCTGG	CARDVAVMGIMDWYFDLW	IGHV4-59	IGHD1-20	IGHJ2	10	16	22	34
4	2.12122819112266E-4	TGTGCTAGAATCGAAAGGGGACCTGCGTACTACTGGTACTTCATGGACGTCTGG	CARIERGPAYYWYFMDVW	IGHV3-49	IGHD3-10	IGHJ6	8	16	20	27
4	2.12122819112266E-4	TGTGCGAGTCTCAAAGTATTACCAGCTGCTATAAACTACTACTTTGACTACTGG	CASLKVLPAAINYYFDYW	IGHV4-4	IGHD2-2	IGHJ4	7	14	31	36
4	2.12122819112266E-4	TGTGCGAGAGCTTGGGGATATTGTAGTAGTACCAGCTGCCCACCTGACTACTGG	CARAWGYCSSTSCPPDYW	IGHV5-10-1	IGHD2-2	IGHJ4	8	15	38	44
4	2.12122819112266E-4	TGTGCGAGAGATAGCGGTGACAGCTCGTCGCCTTATGATGCTTTTGATATCTGG	CARDSGDSSSPYDAFDIW	IGHV1-18	IGHD6-6	IGHJ3	11	20	28	34
4	2.12122819112266E-4	TGTGCGAGAGACCCCTCCCGGATACAGCTATGGCCGTACTACTTTGACTACTGG	CARDPSRIQLWPYYFDYW	IGHV1-2	IGHD5-18	IGHJ4	10	19	32	35
4	2.12122819112266E-4	TGTGCGAGAGAATTCTTCAACGAATACTACTACTACTACTACATGGACGTCTGG	CAREFFNEYYYYYYMDVW	IGHV4-31	IGHD1-1	IGHJ6	10	18	22	24
4	2.12122819112266E-4	TGTGCGAGAGAACTCGCAGGATACAGCTATCAGGGGGTCTGGTTCGACCCCTGG	CARELAGYSYQGVWFDPW	IGHV4-31	IGHD5-18	IGHJ5	14	18	29	38
4	2.12122819112266E-4	TGTGCGAAAGGAAAGAATTACTATGATAGTCTCGAAAACCTTTTTGATATCTGG	CAKGKNYYDSLENLFDIW	IGHV3-23	IGHD3-22	IGHJ3	9	16	29	41
4	2.12122819112266E-4	TGTGCACACAGTGAGGCTCGGAGTTGGACTGCTATCCCGAATTTTGACTCCTGG	CAHSEARSWTAIPNFDSW	IGHV2-5	IGHD2-21	IGHJ4	10	26	38	42
4	2.12122819112266E-4	TGTGCAGTGGATTCCTTATATACCAGGACCTGGTACCAGGGCTTCCACCACTGG	CAVDSLYTRTWYQGFHHW	IGHV6-1	IGHD6-13	IGHJ1	5	18	35	41
4	2.12122819112266E-4	TGTGCAGCCTCCGGGGCGATTTTTGGAGTGGTTATTTATGCTTTTCAACTCTGG	CAASGAIFGVVIYAFQLW	IGHV1-24	IGHD3-3	IGHJ3	5	16	35	37
4	2.12122819112266E-4	TGTGCAGCCTCCGGGGCGATTTTTGGAGTGGTTATTTATGCTTTTGAACTCTGG	CAASGAIFGVVIYAFELW	IGHV1-24	IGHD3-3	IGHJ3	5	16	35	37
4	2.12122819112266E-4	TGTGCAACTTCGTATTACGATTTTTGGAGTGGTTATTACCACTTTGACTACTGG	CATSYYDFWSGYYHFDYW	IGHV1-24	IGHD3-3	IGHJ4	7	10	35	36
4	2.12122819112266E-4	TGTGCAACAGGTACCCCATTCCCGCCCAGACGGAACAACTGGTTCGACCCCTGG	CATGTPFPPRRNNWFDPW	IGHV1-24	IGHD2-8	IGHJ5	9	11	19	34
4	2.12122819112266E-4	TGTGCAACAGATCCCCCATTACGATATTTTGACTGGCCATCCGGGGACTACTGG	CATDPPLRYFDWPSGDYW	IGHV1-24	IGHD3-9	IGHJ4	12	17	35	45
4	2.12122819112266E-4	TGTGCAAGAAAGCAGTGGCTGGTACCGGAATCATCTGATGCTTTTGATATCTGG	CARKQWLVPESSDAFDIW	IGHV3-74	IGHD6-19	IGHJ3	8	10	24	35
4	2.12122819112266E-4	TGTGCAAAGTCCAGAATCTCCGGTGACTACGTTTGGCGCGACTTCGATCTCTGG	CAKSRISGDYVWRDFDLW	IGHV3-9	IGHD4-17	IGHJ2	7	20	31	40
4	2.12122819112266E-4	TGTACTAGAGTCATAGATGATTTTTGGAGCTACTACTACTACATGGACGTCTGG	CTRVIDDFWSYYYYMDVW	IGHV3-49	IGHD3-3	IGHJ6	9	18	28	29
4	2.12122819112266E-4	TGTTCGAGAATTTCTTGTAGTGCCACCAGCTGCACTGCGTTCGACCCTTGG	CSRISCSATSCTAFDPW	IGHV4-59	IGHD2-2	IGHJ5	8	14	32	38
4	2.12122819112266E-4	TGTGCCAAGGGGCGTCTTTCGCAGTCTCTTGACGCCACTCTTGAATACTGG	CAKGRLSQSLDATLEYW	IGHV3-23	IGHD2-21	IGHJ4	4	20	25	40
4	2.12122819112266E-4	TGTGCGAGTACATCCCGCTGGAGTGGCAGATGGGACTACATGGACGTCTGG	CASTSRWSGRWDYMDVW	IGHV1-2	IGHD3-3	IGHJ6	7	18	25	34
4	2.12122819112266E-4	TGTGCGAGGTGGGGGGGGATAACTGGAACGTCGCCCTTCTTTGACTACTGG	CARWGGITGTSPFFDYW	IGHV4-34	IGHD1-20	IGHJ4	7	18	29	38
4	2.12122819112266E-4	TGTGCGAGGCTCACGCCTTATAATGTTGGCTGGAATTACTTTGACTTCTGG	CARLTPYNVGWNYFDFW	IGHV4-30-2	IGHD3-10	IGHJ4	4	17	23	36
4	2.12122819112266E-4	TGTGCGAGGGCGCTCGGGGATAGCAGTGGCTGGTACTCAGCGGGCTACTGG	CARALGDSSGWYSAGYW	IGHV3-21	IGHD6-19	IGHJ4	7	14	35	44
4	2.12122819112266E-4	TGTGCGAGACATGGGGGGGATCCCTTCGTTCCCCCACACTTTGACTACTGG	CARHGGDPFVPPHFDYW	IGHV5-10-1	IGHD7-27	IGHJ4	12	15	23	37
4	2.12122819112266E-4	TGTGCGAGACACCCCACTTACTTTGATAGTCAGACCCACTTTGACTCCTGG	CARHPTYFDSQTHFDSW	IGHV5-10-1	IGHD3-22	IGHJ4	10	17	29	37
4	2.12122819112266E-4	TGTGCGAGAGCCAACTACAAATACGGTGACCACTACTACATGGACGTCTGG	CARANYKYGDHYYMDVW	IGHV1-46	IGHD4-17	IGHJ6	9	21	29	31
4	2.12122819112266E-4	TGTGCGAGAGGTTACGGTGGTGCCTCCGGTTTTTCGGGCTTTGACCACTGG	CARGYGGASGFSGFDHW	IGHV4-34	IGHD4-23	IGHJ4	10	12	28	38
4	2.12122819112266E-4	TGTGCGAGAGGTCGGGGGATAGCAGTGGCTGGTACTTTCTTTGACTACTGG	CARGRGIAVAGTFFDYW	IGHV4-4	IGHD6-19	IGHJ4	9	14	34	38
4	2.12122819112266E-4	TGTGCGAGAGGGGAACCAGCTGCTATCAGATATGATGCTTTTGATATCTGG	CARGEPAAIRYDAFDIW	IGHV3-21	IGHD2-2	IGHJ3	9	14	25	31
4	2.12122819112266E-4	TGTGCGAGAGAGGCAAGGGGACTACGCCGCCCTCGGAGCTTTGACTACTGG	CAREARGLRRPRSFDYW	IGHV1-2	IGHD4-17	IGHJ4	10	19	25	38
4	2.12122819112266E-4	TGTGCGAACTTCCATAGTAGTCGCTGGAACCGGGGGGCTTTTGATGTCTGG	CANFHSSRWNRGAFDVW	IGHV3-23	IGHD3-10	IGHJ3	7	11	18	36
4	2.12122819112266E-4	TGTGCGAAAGTCATCGTGGTGGTGACTGCTATTCCCTCCTTTGACTACTGG	CAKVIVVVTAIPSFDYW	IGHV3-23	IGHD2-21	IGHJ4	9	15	34	38
4	2.12122819112266E-4	TGTGCGAAAGATCTTCAGCAGCAGCCATCATATGATGCTTTTGATATCTGG	CAKDLQQQPSYDAFDIW	IGHV3-23	IGHD6-13	IGHJ3	14	16	24	31
4	2.12122819112266E-4	TGTGCGAAAGATCAAAACCCCTACAGTAACTCGTACTACTTTGACTTCTGG	CAKDQNPYSNSYYFDFW	IGHV3-23	IGHD4-11	IGHJ4	12	20	30	32
4	2.12122819112266E-4	TGTGCACACACCGCTACGGTTTTTGGAGTGCTGATTATGTGGGACTATTGG	CAHTATVFGVLIMWDYW	IGHV2-5	IGHD3-3	IGHJ4	9	14	37	42
4	2.12122819112266E-4	TGTGCACACAGGCGGGCCTCGTATAGCAGCTCGTTCTGGTTCGACCCCTGG	CAHRRASYSSSFWFDPW	IGHV2-5	IGHD6-6	IGHJ5	10	20	33	35
4	2.12122819112266E-4	TGTGCAATCACAGGTCCATTTAGCAGCTCGTCCTCCTGGTTCGACCCCTGG	CAITGPFSSSSSWFDPW	IGHV1-24	IGHD6-6	IGHJ5	6	20	32	35
4	2.12122819112266E-4	TGTGCAACTGATGCGATTTTTGGAGTGGTTATTTACGCTTTTGCTCTCTGG	CATDAIFGVVIYAFALW	IGHV1-24	IGHD3-3	IGHJ3	11	13	32	36
4	2.12122819112266E-4	TGTGCAACAGTCTGGGCAGTGGCTGGTCGAGTAAACTGGTTCGACCCCTGG	CATVWAVAGRVNWFDPW	IGHV1-24	IGHD6-19	IGHJ5	9	15	26	33
4	2.12122819112266E-4	TGTGCAACAGATTCGATTTTTGGAGTGGTTATTTACGCTTTTGCTTTTTGG	CATDSIFGVVIYAFAFW	IGHV1-24	IGHD3-3	IGHJ3	11	13	32	36
4	2.12122819112266E-4	TGTGCAACAGATTCGATTTTTGGAGTGGTGATTTACGCTTTTGCTTTCTGG	CATDSIFGVVIYAFAFW	IGHV1-45	IGHD3-3	IGHJ3	6	13	32	36
4	2.12122819112266E-4	TGTGCAACAAGTCCCGCGGTGTTCGGGGCTTACTACTACATGGACGTCTGG	CATSPAVFGAYYYMDVW	IGHV1-24	IGHD3-10	IGHJ6	8	20	27	30
4	2.12122819112266E-4	TGTGCAAGAGATCTAGGGAGTGAGGGACACTGGGGTTACTTTGACTACTGG	CARDLGSEGHWGYFDYW	IGHV3-13	IGHD7-27	IGHJ4	13	28	34	36
4	2.12122819112266E-4	TGTGCAAAATCCGGAGGGGGAATTCATACAGCTCTGGTCTTTGAGAACTGG	CAKSGGGIHTALVFENW	IGHV3-43	IGHD5-18	IGHJ4	8	25	37	38
4	2.12122819112266E-4	TGTGCAAAAGTCCGCCTATGGTTCGGGGAGTTAGATGCTTTTGATATCTGG	CAKVRLWFGELDAFDIW	IGHV3-9	IGHD3-10	IGHJ3	9	15	32	33
4	2.12122819112266E-4	TGTGCAAAAGATAAAAACAGAATAGCAGTGGCTGGCTACTTTGACTACTGG	CAKDKNRIAVAGYFDYW	IGHV3-43	IGHD6-19	IGHJ4	12	21	34	35
4	2.12122819112266E-4	TGTATTAGAAGCCCAAGTGGAGTGACCTATTACTACCACATAGACGTCTGG	CIRSPSGVTYYYHIDVW	IGHV5-51	IGHD3-3	IGHJ6	2	17	23	26
4	2.12122819112266E-4	TGTACTAGATATTGTAGTAGTACCAGCTGCCCCGGAGCTTTTGATATCTGG	CTRYCSSTSCPGAFDIW	IGHV3-49	IGHD2-2	IGHJ3	8	9	29	36
4	2.12122819112266E-4	TGTACTAGAGACTCTTATGGATACTTCCCCGGTTTCGGGTTCGACCCCTGG	CTRDSYGYFPGFGFDPW	IGHV3-49	IGHD5-18	IGHJ5	10	17	23	37
4	2.12122819112266E-4	TGTACGAGGGCCCTGAGTCCTAGCCTTGGCTGGTACCTCCCCTACTACTGG	CTRALSPSLGWYLPYYW	IGHV3-11	IGHD6-19	IGHJ4	7	26	35	43
4	2.12122819112266E-4	TGTTCGAGAGGACAAACGGATATGGTGACTACGATTCCTTTTTTCTGG	CSRGQTDMVTTIPFFW	IGHV3-21	IGHD5-12	IGHJ3	9	17	35	43
4	2.12122819112266E-4	TGTGTAAAAGATAGCGCGGGCGGCTACTACTGGTATATGGACGTCTGG	CVKDSAGGYYWYMDVW	IGHV3-9	.	IGHJ6	12	-1	-1	23
4	2.12122819112266E-4	TGTGCCAGGACCCGCGTCGGATACTTCTATGGTTCGTTTAACATCTGG	CARTRVGYFYGSFNIW	IGHV4-30-2	IGHD3-10	IGHJ4	7	26	35	44
4	2.12122819112266E-4	TGTGCGATAGAGGATATAGCAGCAGCTGGTACTAGTTTGGACTACTGG	CAIEDIAAAGTSLDYW	IGHV1-2	IGHD6-13	IGHJ4	10	14	27	28
4	2.12122819112266E-4	TGTGCGAGGATCCCATTGGAGGGCTGGACATACTACTTTGACTCCTGG	CARIPLEGWTYYFDSW	IGHV4-39	IGHD3-3	IGHJ4	7	15	20	30
4	2.12122819112266E-4	TGTGCGAGAGTTATGGGTCCGCGGTCTGGGGATGCTTTTGATATCTGG	CARVMGPRSGDAFDIW	IGHV1-69	IGHD5-18	IGHJ3	9	11	15	30
4	2.12122819112266E-4	TGTGCGAGAGTAGGGGGGCCCTATGATAGTAGTGGTTATCAGTACTGG	CARVGGPYDSSGYQYW	IGHV1-69D	IGHD3-22	IGHJ4	9	20	38	42
4	2.12122819112266E-4	TGTGCGAGAGGGATCCGTGGATACAGCTATGGCCTACTTGACTACTGG	CARGIRGYSYGLLDYW	IGHV1-8	IGHD5-18	IGHJ4	10	15	31	37
4	2.12122819112266E-4	TGTGCGAGAGATCTCTCGTCTTCACTATGGAACTGGTTCGACCCCTGG	CARDLSSSLWNWFDPW	IGHV1-2	IGHD3-10	IGHJ5	17	23	29	30
4	2.12122819112266E-4	TGTGCGAGAGATCTAGGGGGAGATAGGGCCTACTACATGGACGTCTGG	CARDLGGDRAYYMDVW	IGHV1-18	IGHD3-16	IGHJ6	13	15	21	29
4	2.12122819112266E-4	TGTGCGAGAGATCGAGATATAGCAGCAGCTGGTTTCTTTGACTACTGG	CARDRDIAAAGFFDYW	IGHV4-4	IGHD6-13	IGHJ4	12	17	32	35
4	2.12122819112266E-4	TGTGCGAGAGACCTTATAGCAGCAGCTGGGTACTACTTTGACTACTGG	CARDLIAAAGYYFDYW	IGHV3-21	IGHD6-13	IGHJ4	10	14	28	29
4	2.12122819112266E-4	TGTGCGAGAGAAGGTCCGGGAAGTAGCTCGTCCGAAATTGACCACTGG	CAREGPGSSSSEIDHW	IGHV1-18	IGHD6-6	IGHJ4	10	24	33	37
4	2.12122819112266E-4	TGTGCGAGAATCAACACACTGACGTCCTACTGGTACTTCGATGTCTGG	CARINTLTSYWYFDVW	IGHV4-4	IGHD1-1	IGHJ2	8	20	25	26
4	2.12122819112266E-4	TGTGCGAGAATGGCCTACGGTGACTACTGGGGGTACTTTGACTACTGG	CARMAYGDYWGYFDYW	IGHV4-59	IGHD4-17	IGHJ4	8	14	26	33
4	2.12122819112266E-4	TGTGCGAGAAGGGGTATAGCAGTGGCTGGTACGGGGTTTGACTACTGG	CARRGIAVAGTGFDYW	IGHV1-2	IGHD6-19	IGHJ4	8	11	32	36
4	2.12122819112266E-4	TGTGCGAAAGAGAGTGGATACAGCTATGGTATCGGCTTTGACTACTGG	CAKESGYSYGIGFDYW	IGHV3-30	IGHD5-18	IGHJ4	10	13	29	35
4	2.12122819112266E-4	TGTGCACACAAGTCCATATGGTTCGGGGGGCCGGGGTTTGACTACTGG	CAHKSIWFGGPGFDYW	IGHV2-5	IGHD3-10	IGHJ4	9	16	27	36
4	2.12122819112266E-4	TGTGCAACAGCTCCTCCTTTTGGAGTGGTTACTCCCGCCGACTACTGG	CATAPPFGVVTPADYW	IGHV1-24	IGHD3-3	IGHJ4	9	17	30	39
4	2.12122819112266E-4	TGTGCAACAGCCGCCCCCCCTCGGGCGTATAGCAGCTCCGGGTACTGG	CATAAPPRAYSSSGYW	IGHV1-24	IGHD6-6	IGHJ4	9	26	37	42
4	2.12122819112266E-4	TGTGCAAAAGGGAACCTGCTATACTTAAACTGGTACTTCGATCTCTGG	CAKGNLLYLNWYFDLW	IGHV3-43	IGHD6-6	IGHJ2	9	15	24	28
4	2.12122819112266E-4	TGTGCAAAAGAAGGGTATAGCAGTGGCTGGGAAGCTTTTGATATCTGG	CAKEGYSSGWEAFDIW	IGHV3-9	IGHD6-19	IGHJ3	10	12	29	33
4	2.12122819112266E-4	TGTTCGACCGCCGGGGAGTGGGAACTGCCAGAGATTGACTACTGG	CSTAGEWELPEIDYW	IGHV1-69	IGHD3-10	IGHJ4	6	11	18	34
4	2.12122819112266E-4	TGTTCGACCGCCGGGGAGTGGGAACGGCCAGATATTGACTACTGG	CSTAGEWERPDIDYW	IGHV1-18	IGHD3-10	IGHJ4	6	11	18	34
4	2.12122819112266E-4	TGTGTGAAAGAGCGTGGCTACGACTTGAATTACTTTGACTACTGG	CVKERGYDLNYFDYW	IGHV3-23	IGHD5-12	IGHJ4	10	13	22	30
4	2.12122819112266E-4	TGTGCCAGATCTTACCGGCGGGGGGGAGATGCTTTTGATATCTGG	CARSYRRGGDAFDIW	IGHV4-30-2	IGHD1-20	IGHJ3	8	12	17	27
4	2.12122819112266E-4	TGTGCCAAAGAGCGGTGGCCGAACGATGATACTTTTGATATCTGG	CAKERWPNDDTFDIW	IGHV3-23	IGHD3-10	IGHJ3	10	18	23	25
4	2.12122819112266E-4	TGTGCGCGACTGACAGCTATGGGCCTCGACTACTTTGACCACTGG	CARLTAMGLDYFDHW	IGHV4-4	IGHD5-18	IGHJ4	5	12	21	28
4	2.12122819112266E-4	TGTGCGCGAGGGTATCAGGACTCGGTCCAGCACTTTGACTACTGG	CARGYQDSVQHFDYW	IGHV3-20	IGHD1-1	IGHJ4	9	21	29	31
4	2.12122819112266E-4	TGTGCGATAGCCGGGGAGTGGGAGCTACCAGAGATTGACTCCTGG	CAIAGEWELPEIDSW	IGHV1-46	IGHD1-26	IGHJ4	6	16	27	34
4	2.12122819112266E-4	TGTGCGATAGCCGGGGAGTGGGAGCTACCAGAGATTGACTCCTGG	CAIAGEWELPEIDSW	IGHV5-10-1	IGHD1-26	IGHJ4	6	16	27	34
4	2.12122819112266E-4	TGTGCGATAGCCGGGGAGTGGGAGCTACCAGAGATTGAGTACTGG	CAIAGEWELPEIEYW	IGHV4-28	IGHD1-26	IGHJ4	6	16	27	34
4	2.12122819112266E-4	TGTGCGATAGCCGGGGAGTGGGAGCGACCAGACATTGACTACTGG	CAIAGEWERPDIDYW	IGHV1-69	IGHD1-26	IGHJ4	6	16	24	34
4	2.12122819112266E-4	TGTGCGATAGCCGGGGAGTGGGAGGCACCAGAGATTGACTACTGG	CAIAGEWEAPEIDYW	IGHV1-69	IGHD1-26	IGHJ4	6	16	23	34
4	2.12122819112266E-4	TGTGCGAGCGGATATTATGGCTTCGCGGGCACCTTTGACTACTGG	CASGYYGFAGTFDYW	IGHV4-39	IGHD2-15	IGHJ4	7	9	15	32
4	2.12122819112266E-4	TGTGCGAGGCTCGAGGCCTATAGTAGTTCGTCCAGTAACTACTGG	CARLEAYSSSSSNYW	IGHV3-74	IGHD6-6	IGHJ4	4	18	32	37
4	2.12122819112266E-4	TGTGCGAGACTGACAGCTATGGGCCTTGACTACTTTGACTACTGG	CARLTAMGLDYFDYW	IGHV4-39	IGHD5-18	IGHJ4	9	12	21	28
4	2.12122819112266E-4	TGTGCGAGAGTTAGGCCATACTGGGAACTGCCTTTTGATATCTGG	CARVRPYWELPFDIW	IGHV1-2	IGHD1-7	IGHJ3	9	23	28	31
4	2.12122819112266E-4	TGTGCGAGAGCCAAACCGGGGGTCGGGGAGCCCCTTGACTACTGG	CARAKPGVGEPLDYW	IGHV4-4	IGHD3-10	IGHJ4	9	22	29	34
4	2.12122819112266E-4	TGTGCGAGAGCGTGGATCTGGGGCCTATATGCATTTGATATCTGG	CARAWIWGLYAFDIW	IGHV1-18	IGHD5-12	IGHJ3	9	10	16	28
4	2.12122819112266E-4	TGTGCGAGAGGGAGCAGTGGCTCCAACTGGTACTTCGATCTCTGG	CARGSSGSNWYFDLW	IGHV3-21	IGHD6-19	IGHJ2	9	12	21	25
4	2.12122819112266E-4	TGTGCGAGAGGAACTAGTGGTTATTATAGGCCTTTTGGGGTCTGG	CARGTSGYYRPFGVW	IGHV3-11	IGHD3-3	IGHJ4	9	15	27	41
4	2.12122819112266E-4	TGTGCGAGAGATCGTGTCGATATTTTGACTGGCCTCGACTACTGG	CARDRVDILTGLDYW	IGHV4-4	IGHD3-9	IGHJ4	12	17	31	36
4	2.12122819112266E-4	TGTGCGAGAGATGGCGGTGGTGGTAACTCCTTCTTTGACTACTGG	CARDGGGGNSFFDYW	IGHV4-31	IGHD4-23	IGHJ4	11	18	29	32
4	2.12122819112266E-4	TGTGCGAGAATAAGTATACAGTTCGACCCCCATCGTGACTACTGG	CARISIQFDPHRDYW	IGHV4-4	IGHD4-11	IGHJ4	8	16	21	35
4	2.12122819112266E-4	TGTGCGAGAACGGTCTTCGATATTTTGACCCCCTTTGACTACTGG	CARTVFDILTPFDYW	IGHV4-59	IGHD3-9	IGHJ4	8	17	28	32
4	2.12122819112266E-4	TGTGCGAAAGATGCTGGATACGGATATGGTTACTTTGACTACTGG	CAKDAGYGYGYFDYW	IGHV3-43	IGHD5-18	IGHJ4	11	14	29	30
4	2.12122819112266E-4	TGTGCACACCGTATAGCAGTGGCTGGTCCCTACTTTGACTACTGG	CAHRIAVAGPYFDYW	IGHV2-5	IGHD6-19	IGHJ4	8	10	26	29
4	2.12122819112266E-4	TGTGCACACAGGGGGCAGTGGCTGGGACCGTACTTTGACTACTGG	CAHRGQWLGPYFDYW	IGHV2-5	IGHD6-19	IGHJ4	10	14	24	30
4	2.12122819112266E-4	TGTGCAATAGCCGGGGAGTGGGAGCTACCAGAGACTGACTACTGG	CAIAGEWELPETDYW	IGHV1-67	IGHD1-26	IGHJ4	3	16	27	35
4	2.12122819112266E-4	TGTGCAACAGGACCGATGACTCTCTCAAACTGGTTCGACCCCTGG	CATGPMTLSNWFDPW	IGHV1-24	IGHD4-11	IGHJ5	9	15	20	27
4	2.12122819112266E-4	TGTGCAAGAGTTTTGAAGACTGGGGCTTATGCTTTTGATATCTGG	CARVLKTGAYAFDIW	IGHV3-13	IGHD7-27	IGHJ3	9	18	24	28
4	2.12122819112266E-4	TGTTCGAGAGATTTGACGAATCCCGTGGATACTAATTACTGG	CSRDLTNPVDTNYW	IGHV1-2	IGHD5-18	IGHJ4	11	23	31	36
4	2.12122819112266E-4	TGTTCGAGAGAAGGCCGTTTTCGCTCTGTTCAGGACTACTGG	CSREGRFRSVQDYW	IGHV1-2	IGHD3-16	IGHJ4	10	15	19	33
4	2.12122819112266E-4	TGTGCGAGGCATGGGAGCAGCAGCTGGTCATTTGACTACTGG	CARHGSSSWSFDYW	IGHV3-21	IGHD6-13	IGHJ4	7	15	27	30
4	2.12122819112266E-4	TGTGCGAGAGATTTCCCCACTAACTGGGGATTTCACTACTGG	CARDFPTNWGFHYW	IGHV3-30	IGHD7-27	IGHJ4	11	19	29	30
4	2.12122819112266E-4	TGTGCGAGAGATCTTCAAGACTACGGTGGTAATGACTACTGG	CARDLQDYGGNDYW	IGHV3-66	IGHD4-23	IGHJ4	13	14	31	32
4	2.12122819112266E-4	TGTGCGAGAGAGGATCCTAGCTACTGGTACTTCGATCTCTGG	CAREDPSYWYFDLW	IGHV4-4	IGHD7-27	IGHJ2	10	11	16	17
4	2.12122819112266E-4	TGTGCGAGAGAGATGCCCGTGGGAACGCCACTTGACTACTGG	CAREMPVGTPLDYW	IGHV4-28	IGHD1-1	IGHJ4	8	21	26	31
4	2.12122819112266E-4	TGTGCACACAGGGCATTTTGGGTCGGTGACTACGACTACTGG	CAHRAFWVGDYDYW	IGHV2-5	IGHD4-17	IGHJ4	10	23	32	33
4	2.12122819112266E-4	TGTGCACACAGAGCCCCGGTTTGGGGGAGTTATCCTTACTGG	CAHRAPVWGSYPYW	IGHV2-5	IGHD3-16	IGHJ4	11	18	33	36
4	2.12122819112266E-4	TGTGCAAAAGAGGGTGGTTATTATAACTACTTTGACTACTGG	CAKEGGYYNYFDYW	IGHV3-9	IGHD3-3	IGHJ4	10	13	24	25
4	2.12122819112266E-4	TGTGCAAAAGAGGGAGTGGGAGCTACTCACTTTGACTACTGG	CAKEGVGATHFDYW	IGHV3-43	IGHD1-26	IGHJ4	10	14	26	28
4	2.12122819112266E-4	TGTGGCAAAGGGGGCGCGGCAGCAGCTGTCGTCGACAACTGG	CGKGGAAAAVVDNW	IGHV3-30	IGHD6-13	IGHJ4	3	18	27	33
4	2.12122819112266E-4	TGTACTAGAGACGATTTTTGGAGTGGTTATTCAGCCTACTGG	CTRDDFWSGYSAYW	IGHV3-49	IGHD3-3	IGHJ4	10	11	30	35
4	2.12122819112266E-4	TGTACGAGAGATTTCCCCACTAACTGGGGATTTCATTACTGG	CTRDFPTNWGFHYW	IGHV3-30	IGHD7-27	IGHJ4	11	19	30	36
4	2.12122819112266E-4	TGTGTCTCGGTACCTGCTACCCTTCAGTTTGACTATTGG	CVSVPATLQFDYW	IGHV3-30	IGHD2-15	IGHJ4	3	8	19	27
4	2.12122819112266E-4	TGTGCGAGTAATGATGACCGTGACTACCCTATATCCTGG	CASNDDRDYPISW	IGHV5-10-1	IGHD4-17	IGHJ5	7	19	26	34
4	2.12122819112266E-4	TGTGCGAGGCAACTGGGGTGGGCCTGGTTCGACCCCTGG	CARQLGWAWFDPW	IGHV1-2	IGHD7-27	IGHJ5	7	10	17	23
4	2.12122819112266E-4	TGTGCGAGAGTGGGGGGGGAACTGGTCTTTGACTACTGG	CARVGGELVFDYW	IGHV1-46	IGHD1-20	IGHJ4	9	19	24	26
4	2.12122819112266E-4	TGTGCGAGAGGCCTGTCCGGCTATGTGGGGGACTACTGG	CARGLSGYVGDYW	IGHV4-34	IGHD2-2	IGHJ4	13	19	24	30
4	2.12122819112266E-4	TGTGCGAGAGGGCCTAGCAGCAGCTGGCCTTACTACTGG	CARGPSSSWPYYW	IGHV4-4	IGHD6-13	IGHJ4	9	14	26	31
4	2.12122819112266E-4	TGTGCGAGAGATGGAGGTGGGTGGGAGCCACCCCACTGG	CARDGGGWEPPHW	IGHV3-21	IGHD1-26	IGHJ4	11	20	27	34
4	2.12122819112266E-4	TGTGCGAGAGACTGGTCGGGGGGGCCGCTTGAGTCCTGG	CARDWSGGPLESW	IGHV4-4	IGHD3-10	IGHJ5	10	15	20	34
4	2.12122819112266E-4	TGTGCGAGAGACCCTTTTTGGAAGGCTTTTGACAGCTGG	CARDPFWKAFDSW	IGHV3-21	IGHD3-3	IGHJ3	10	14	21	24
4	2.12122819112266E-4	TGTGCGAAAGATTACCTTGACTGGTACTTTGACTACTGG	CAKDYLDWYFDYW	IGHV3-23	IGHD3-9	IGHJ4	11	16	23	24
4	2.12122819112266E-4	TGTGCGAAAGATGCTCAGGGCTGGTACTTCGATCTCTGG	CAKDAQGWYFDLW	IGHV3-30	.	IGHJ2	11	-1	-1	20
4	2.12122819112266E-4	TGTGCACACAGGGTTGCCGTTACTGATTTTGGGTACTGG	CAHRVAVTDFGYW	IGHV2-5	IGHD4-11	IGHJ4	10	18	24	33
4	2.12122819112266E-4	TGCAATACATTTTTGAGGCAGTATCAAGGGGCCTACTGG	CNTFLRQYQGAYW	IGHV3-15	IGHD3-3	IGHJ4	1	8	14	32
4	2.12122819112266E-4	TGTGTCAGTGGGGCGATGATCGACGTAGACTACTGG	CVSGAMIDVDYW	IGHV1-69D	IGHD1-1	IGHJ4	3	20	25	27
4	2.12122819112266E-4	TGTGCCACAGACCTTGCTGACGGGCTTCCCCACTGG	CATDLADGLPHW	IGHV3-15	IGHD3-10	IGHJ4	10	26	30	31
4	2.12122819112266E-4	TGTGCCAGTTCCACGATGTCCTGGTTCGACCCCTGG	CASSTMSWFDPW	IGHV4-31	IGHD1-7	IGHJ5	4	6	12	20
4	2.12122819112266E-4	TGTGCGAGTGTTCCTGGGGACTGGTTCGACCCCTGG	CASVPGDWFDPW	IGHV1-69	IGHD7-27	IGHJ5	7	13	18	19
4	2.12122819112266E-4	TGTGCGAGCGAAAATGACTACGGTGACTTGGGCTGG	CASENDYGDLGW	IGHV3-21	IGHD4-17	IGHJ4	7	13	27	32
4	2.12122819112266E-4	TGTACTAGGCCCAGCTATAGCAGCAGCTTTAGTTTA	CTRPSYSSSFSL	IGHV3-73	IGHD6-13	IGHJ4	7	15	27	36
4	2.12122819112266E-4	TGTGCCAAAGGGATGCGAAAGTTTGACGACTGG	CAKGMRKFDDW	IGHV3-23	.	IGHJ4	9	-1	-1	21
4	2.12122819112266E-4	TGTGCGGTCGGCTATGGTTCTTTTGACTACTGG	CAVGYGSFDYW	IGHV4-4	IGHD3-10	IGHJ4	5	11	19	21
4	2.12122819112266E-4	TGTGCGAGGGGATACAACTGCCCATTTCACTGG	CARGYNCPFHW	IGHV3-21	IGHD1-1	IGHJ4	7	12	19	28
4	2.12122819112266E-4	TGTGCGAGAGTCCCCTACGGTGGTAGAGAGTGG	CARVPYGGREW	IGHV3-66	IGHD4-23	IGHJ4	9	14	24	30
4	2.12122819112266E-4	TGTGCGAGAGGGGGAATTCGGCTTACGAACTGG	CARGGIRLTNW	IGHV4-4	IGHD3-3	IGHJ4	9	22	27	28
4	2.12122819112266E-4	TGCGCGAGTTGGGGCGGTCCTACGGACTGG	CASWGGPTDW	IGHV3-21	IGHD3-16	IGHJ4	7	8	13	25
4	2.12122819112266E-4	TGTGCCAGAGCCGGGGGTGACTACTGG	CARAGGDYW	IGHV4-30-2	IGHD3-10	IGHJ4	9	11	15	17
4	2.12122819112266E-4	TGTGCAACTCAGGTGGCGGACTACTGG	CATQVADYW	IGHV1-24	IGHD2-15	IGHJ4	7	11	15	18
4	2.12122819112266E-4	TGTGCAACAGGGGCTTGGGACTACTGG	CATGAWDYW	IGHV1-24	.	IGHJ4	9	-1	-1	18
4	2.12122819112266E-4	TGTGCGAGGGGAACTATGGACTGG	CARGTMDW	IGHV4-39	IGHD1-7	IGHJ4	7	9	15	19
4	2.12122819112266E-4	TGTGCGAGAGGATTTGACTACTGG	CARGFDYW	IGHV4-59	.	IGHJ4	9	-1	-1	12
4	2.12122819112266E-4	TGTGCAACAGGGGGGAACTGG	CATGGNW	IGHV1-24	IGHD3-16	IGHJ4	9	10	15	16
3	1.590921143341995E-4	TGTGCGAGAACAAATCGCCCTTACGATTTTTGGAGTGGTTATTATGTGGATGAGCTTCCTGGTTTTTACTACTACATGGACGTCTGG	CARTNRPYDFWSGYYVDELPGFYYYMDVW	IGHV4-28	IGHD3-3	IGHJ6	9	20	44	66
3	1.590921143341995E-4	TGTGCAAGAGCTGCGGACGCTTATTACGATTTTTGGAGTGGTTATTATCCTGCCGACTACTACTACTACTACATGGACGTCTGG	CARAADAYYDFWSGYYPADYYYYYMDVW	IGHV3-74	IGHD3-3	IGHJ6	9	21	47	55
3	1.590921143341995E-4	TGTGCGAGAGATAAAGAGACCACGTATTACGATTTTTGGAGTGGTTACCTGCCGGGCTACTACTACTACATGGACGTCTGG	CARDKETTYYDFWSGYLPGYYYYMDVW	IGHV7-4-1	IGHD3-3	IGHJ6	11	21	46	56
3	1.590921143341995E-4	TGTGCGAGGTCAATCCCTGATAGCAGCAGCTGGTACACTATGATCGGGGACTACTACTACTACTACATGGACGTCTGG	CARSIPDSSSWYTMIGDYYYYYMDVW	IGHV1-18	IGHD6-13	IGHJ6	7	19	35	49
3	1.590921143341995E-4	TGTGCGAGAGGGGCTGGGGATTACGATTTTTGGAGTGGTTATTACGGTTCTCACTACTACTACTACATGGACGTCTGG	CARGAGDYDFWSGYYGSHYYYYMDVW	IGHV4-4	IGHD3-3	IGHJ6	9	19	43	52
3	1.590921143341995E-4	TGTGCGAGAGAACCACCGCCCGATTACGATATTTTGACTGGTTATTATAGCCACTACTACTACTACATGGACGTCTGG	CAREPPPDYDILTGYYSHYYYYMDVW	IGHV1-18	IGHD3-9	IGHJ6	10	22	48	52
3	1.590921143341995E-4	TGTGCGAAAGCAAGCGTTCGATTGAAAATTGTAGTGGTGGTAGCTCTTACTCCTGCGGACTGGTACTTCGATCTCTGG	CAKASVRLKIVVVVALTPADWYFDLW	IGHV3-53	IGHD2-15	IGHJ2	6	27	52	58
3	1.590921143341995E-4	TGTGCACGGATCTGCCTATATCCCGAAAGCAGCAGCTGGTACAGAGTGGACAGCTACTACTACTACATGGACGTCTGG	CARICLYPESSSWYRVDSYYYYMDVW	IGHV2-26	IGHD6-13	IGHJ6	10	27	41	53
3	1.590921143341995E-4	TGTGCGAGATGCGTCCGGTATTACAATTTTTTGACTGCTTTCCTGAACTACTACTTCTACTACATGGACGTCTGG	CARCVRYYNFLTAFLNYYFYYMDVW	IGHV4-55	IGHD3-9	IGHJ6	9	17	36	46
3	1.590921143341995E-4	TGTGCGAGAGCGAGTGAGGAAAATTTTGACTGGTTATTCGGGGGGGCCTACTACTACTACTACATGGACGTCTGG	CARASEENFDWLFGGAYYYYYMDVW	IGHV3-48	IGHD3-9	IGHJ6	9	22	37	47
3	1.590921143341995E-4	TGTGCGAGAGGCCGTCGGGTTCTAAAGGATATTGTGGTGGTGATTCCCCGGTACTACTACTACATGGACGTCTGG	CARGRRVLKDIVVVIPRYYYYMDVW	IGHV1-8	IGHD2-21	IGHJ6	12	28	42	51
3	1.590921143341995E-4	TGTGCGAGAGGCGTCCGTTATTACAATTTTTTGACTGCTTACCTGAACTACCACTTCTACTACATGGACGTCTGG	CARGVRYYNFLTAYLNYHFYYMDVW	IGHV1-8	IGHD3-9	IGHJ6	11	18	40	46
3	1.590921143341995E-4	TGTGCGAGAGGCGTCCGTTATTACAATTTTTTGACTGGTTTCTTGAACTATTACTTCTACTACATGGACGTCTGG	CARGVRYYNFLTGFLNYYFYYMDVW	IGHV1-8	IGHD3-9	IGHJ6	11	18	39	46
3	1.590921143341995E-4	TGTGCGAGAGGCGTCCGATATTACAATTTTTTGACTGCTTACCTGAACTATTACTTCTACTACATGGACGTCTGG	CARGVRYYNFLTAYLNYYFYYMDVW	IGHV1-8	IGHD3-9	IGHJ6	11	18	40	46
3	1.590921143341995E-4	TGTGCGAGAGGCGTCCGATATTACAATTTTTTGACTGGTTTCCTGAACTACTACTTCTACTACATGGACGTCTGG	CARGVRYYNFLTGFLNYYFYYMDVW	IGHV1-8	IGHD3-9	IGHJ6	11	18	39	46
3	1.590921143341995E-4	TGTGCGAGAGATTCCTATTGTAGTAGTACCAGCTGCTATGATTCTGGCTACTACTACTACTACATGGACGTCTGG	CARDSYCSSTSCYDSGYYYYYMDVW	IGHV7-4-1	IGHD2-2	IGHJ6	11	15	39	47
3	1.590921143341995E-4	TGTGCGAGCCGAGATTGTAGTAGTACCAGCTGCTATCGAGGTCGCTACTACTACTACTACATGGACGTCTGG	CASRDCSSTSCYRGRYYYYYMDVW	IGHV1-2	IGHD2-2	IGHJ6	7	13	35	44
3	1.590921143341995E-4	TGTGCGAGAGGGACGATTTTTGGAGTGGTTATTCGCTATCCGTTATACTACTACTACTACATGGACGTCTGG	CARGTIFGVVIRYPLYYYYYMDVW	IGHV4-34	IGHD3-3	IGHJ6	10	12	32	45
3	1.590921143341995E-4	TGTGCGAGAGATCTTTCGGGGTTTTTTGGGAGTGGTTATTATCCTCACTACTACTACTACATGGACGTCTGG	CARDLSGFFGSGYYPHYYYYMDVW	IGHV4-31	IGHD3-3	IGHJ6	17	23	41	46
3	1.590921143341995E-4	TGTGCGAGAGATCAAGATTACTATGGTTCGGGGAGTTATTATAACTACTACTACTACTACATGGACGTCTGG	CARDQDYYGSGSYYNYYYYYMDVW	IGHV4-31	IGHD3-10	IGHJ6	12	16	38	39
3	1.590921143341995E-4	TGTGCGAGAGACCTATATTGTAGTAGTACCAGCTGCTATCCAGACAACTACTACTACTACATGGACGTCTGG	CARDLYCSSTSCYPDNYYYYMDVW	IGHV7-4-1	IGHD2-2	IGHJ6	10	14	38	46
3	1.590921143341995E-4	TGTGTGAGAGTAAGGGTCAATTTTTGGAGTGGTAATTATGATGACTATTACTACTACATGGACGTCTGG	CVRVRVNFWSGNYDDYYYYMDVW	IGHV3-35	IGHD3-3	IGHJ6	8	19	38	43
3	1.590921143341995E-4	TGTGCGAGAGTAATGACCCACCAGGGGTATTACTATGATAGTAGTGGTTATTGCCACTTTGACTACTGG	CARVMTHQGYYYDSSGYCHFDYW	IGHV1-18	IGHD3-22	IGHJ4	9	26	51	55
3	1.590921143341995E-4	TGTGCGAGAGCCCCCCGAATTGATTGGACTATGATAGTATCTGATGGCGATCTTTCACTGGACTACTGG	CARAPRIDWTMIVSDGDLSLDYW	IGHV3-21	IGHD3-22	IGHJ4	9	27	38	60
3	1.590921143341995E-4	TGTGCGAGAGGAGGTCCCATTTCCACTTATTGTGGTGGAGACTGCTATTTCAACTGGTTCGACCCCTGG	CARGGPISTYCGGDCYFNWFDPW	IGHV1-18	IGHD2-21	IGHJ5	9	27	48	50
3	1.590921143341995E-4	TGTGCGAGAGATAGGAGGGATACAGCTATGGCCGGGTCGGCGTTGTGGTACTACTACATGGACGTCTGG	CARDRRDTAMAGSALWYYYMDVW	IGHV4-4	IGHD5-18	IGHJ6	11	17	30	48
3	1.590921143341995E-4	TGTGCGAAAGTGGCCCTTGCTAATGGCAAGGATTTTTGGAGTGGTTTGCTCTACTACTTTGACTACTGG	CAKVALANGKDFWSGLLYYFDYW	IGHV3-30	IGHD3-3	IGHJ4	6	30	45	51
3	1.590921143341995E-4	TGTGCAACAGATGGGAGATTTGGATACGATTTTTGGAGTGGTTATTATAGGTTTTTTCTCGACCCCTGG	CATDGRFGYDFWSGYYRFFLDPW	IGHV1-24	IGHD3-3	IGHJ5	11	24	48	58
3	1.590921143341995E-4	TGTGTGAAAGACCAAACTTGTACTCATGGTATATGTTATTGGAGAGGGGACTACATGGACGTCTGG	CVKDQTCTHGICYWRGDYMDVW	IGHV3-23	IGHD2-8	IGHJ6	10	17	38	49
3	1.590921143341995E-4	TGTGTACACACTTCGCTAGCGTTTTGTAGTAGTCCCACCTGCTATGACTATGCTTTTGATATCTGG	CVHTSLAFCSSPTCYDYAFDIW	IGHV2-5	IGHD2-2	IGHJ3	9	23	45	49
3	1.590921143341995E-4	TGTGTAAAAGATATAACTCCGACACCTGCTGCAGATTATTCGTCTTATGATGCTTTTGATATGTGG	CVKDITPTPAADYSSYDAFDMW	IGHV3-43	IGHD6-13	IGHJ3	14	25	31	46
3	1.590921143341995E-4	TGTGCGCGGATGGTCCTTGGGCTGGGCCTCTTTTATACCAGTACGTGGTACGAAATTGACCACTGG	CARMVLGLGLFYTSTWYEIDHW	IGHV2-26	IGHD1-20	IGHJ1	10	32	42	60
3	1.590921143341995E-4	TGTGCGAGCCTGATAGCAGCTCGTCCGTCAGGCGGTTCGTACTACTACTACTACATGGACGTCTGG	CASLIAARPSGGSYYYYYMDVW	IGHV4-4	IGHD6-6	IGHJ6	7	12	26	39
3	1.590921143341995E-4	TGTGCGAGAGTCCTCCCCTTTACGATTTTTGGAGTGGTTACCCCCCCGGGCCCCTTTGACTACTGG	CARVLPFTIFGVVTPPGPFDYW	IGHV4-59	IGHD3-3	IGHJ4	9	19	39	53
3	1.590921143341995E-4	TGTGCGAGAGTGACCTGTATTACGATTTTTGGAGTGGTTACCGACCCCTACTACTTTGACTACTGG	CARVTCITIFGVVTDPYYFDYW	IGHV1-18	IGHD3-3	IGHJ4	9	16	39	48
3	1.590921143341995E-4	TGTGCGAGAGGCCCGTTCCCCTACGATTTTTGGAGTGGTTCCCTATTCCCCCTCTTTGACTACTGG	CARGPFPYDFWSGSLFPLFDYW	IGHV1-8	IGHD3-3	IGHJ4	12	21	39	53
3	1.590921143341995E-4	TGTGCGAGAGGCGAACGGTATTACGATTTTTGGAGTGATTACTCTGCTGAATACTTCCACCACTGG	CARGERYYDFWSDYSAEYFHHW	IGHV1-8	IGHD3-3	IGHJ1	11	17	40	45
3	1.590921143341995E-4	TGTGCGAGAGGGGTTGGTCCTCTAGGATATTGCAGTGTGACCAGTTGTAACCCCTTTGACTATTGG	CARGVGPLGYCSVTSCNPFDYW	IGHV3-23	IGHD2-15	IGHJ4	6	21	36	53
3	1.590921143341995E-4	TGTGCGAGAGGGGTTGGTCCTCTAGGATATTGCAGTACGACCAGTTGTACCCCCTTTGACTACTGG	CARGVGPLGYCSTTSCTPFDYW	IGHV1-8	IGHD2-2	IGHJ4	10	21	43	53
3	1.590921143341995E-4	TGTGCGAGAGGGGGCTGGACTGGTTCGGGGAGTCCAAACTACTACTACTACTACATGGACGTCTGG	CARGGWTGSGSPNYYYYYMDVW	IGHV1-8	IGHD3-10	IGHJ6	10	20	32	37
3	1.590921143341995E-4	TGTGCGAGAGGGGGGTGGACCCGGGCCTCTGGGCATTACTACTACTACTACTACATGGACGTCTGG	CARGGWTRASGHYYYYYYMDVW	IGHV1-8	IGHD6-13	IGHJ6	10	18	24	34
3	1.590921143341995E-4	TGTGCGAGAGATTGGGAAGGATATTGTAGTAGTACCAGCTGCTACCACGGGGGCTTTGACTACTGG	CARDWEGYCSSTSCYHGGFDYW	IGHV4-4	IGHD2-2	IGHJ4	11	17	43	53
3	1.590921143341995E-4	TGTGCGAGAGATTACGATTTTTGGAGTGGTCCTTATTACTACTACTACTACTACATGGACGTCTGG	CARDYDFWSGPYYYYYYYMDVW	IGHV4-31	IGHD3-3	IGHJ6	11	12	29	33
3	1.590921143341995E-4	TGTGCGAGAGATCACAGATATTGTAGTGGTGGTAGTTGCTACCAAGACGAATACTTCCAGCACTGG	CARDHRYCSGGSCYQDEYFQHW	IGHV4-31	IGHD2-15	IGHJ1	12	16	41	48
3	1.590921143341995E-4	TGTGCGAGAGACCTCATCGGTTATTGTAGTGGTGGTAGCTGCTTATCCTTCTCTTTTGACTACTGG	CARDLIGYCSGGSCLSFSFDYW	IGHV1-2	IGHD2-15	IGHJ4	14	21	42	54
3	1.590921143341995E-4	TGTGCGAGAGAGGCTCAGCCCCCGGACTTGTTTTTTCCCACGCCTAGTGATGCTTTTGATATCTGG	CAREAQPPDLFFPTPSDAFDIW	IGHV4-59	IGHD1-26	IGHJ3	10	35	40	47
3	1.590921143341995E-4	TGTGCGAGAAGGAAAGGTAGCAGTGGCTGGTACCCCGGGCACGATCATGATGCTTTTGATATCTGG	CARRKGSSGWYPGHDHDAFDIW	IGHV3-21	IGHD6-19	IGHJ3	8	17	32	43
3	1.590921143341995E-4	TGTGCACGGATGGTCCTTGGGATGGGCCTCTTTTACAGCAGCAGCTGGTACGAAATTGACCACTGG	CARMVLGMGLFYSSSWYEIDHW	IGHV2-70	IGHD6-13	IGHJ4	10	36	51	55
3	1.590921143341995E-4	TGTGCACGGATGGTCCTTGGGATGGGCCTCTTTTACAGCAGCAGCTGGTACGAAATTGACCACTGG	CARMVLGMGLFYSSSWYEIDHW	IGHV2-70	IGHD6-13	IGHJ1	10	36	51	60
3	1.590921143341995E-4	TGTGCACGGATGGTGTTAGGGACGGGCCTCTTTTATAGTAGATTCTGGTACGAAATTGACTACTGG	CARMVLGTGLFYSRFWYEIDYW	IGHV2-26	IGHD6-13	IGHJ4	10	44	51	55
3	1.590921143341995E-4	TGTGCACGGATGGTGCTACGGCCGGGCCTCTTTTATAGTAGCTTCTACTACGGAATTGACTTCTGG	CARMVLRPGLFYSSFYYGIDFW	IGHV2-26	IGHD2-15	IGHJ4	10	37	53	55
3	1.590921143341995E-4	TGTGCACGGATGGTGCTAGGGACGGGCCTCTTTTATAGCAGCTTCTGGTACGAAATTGACTACTGG	CARMVLGTGLFYSSFWYEIDYW	IGHV2-26	IGHD6-13	IGHJ4	10	33	51	55
3	1.590921143341995E-4	TGTGCACGGATGGTGCTAGGGACGGGCCTCTTTTACACCAGCTTCTGGTACGAGATTGACTACTGG	CARMVLGTGLFYTSFWYEIDYW	IGHV2-26	IGHD6-13	IGHJ4	10	44	51	55
3	1.590921143341995E-4	TGTGCACGGATGGTATTAGGGCCGGGCCTCTTTTATACCAGCTTCTGGCACGAAATTGACTACTGG	CARMVLGPGLFYTSFWHEIDYW	IGHV2-26	IGHD6-13	IGHJ4	10	35	46	55
3	1.590921143341995E-4	TGTGCACGGATGGTACTGGAGCCGGGCCTCCTTTATACCAGCTTCTCGTACGGTATTGACTACTGG	CARMVLEPGLLYTSFSYGIDYW	IGHV2-26	IGHD2-2	IGHJ4	10	35	42	55
3	1.590921143341995E-4	TGTGCAACATATAGGAAATGGTTCGGGGAGTTATCGGGCTACTACTACTACTACATGGACGTCTGG	CATYRKWFGELSGYYYYYMDVW	IGHV1-24	IGHD3-10	IGHJ6	8	17	33	38
3	1.590921143341995E-4	TGTGCAACAGTGTCGCTAAGGGAGCCTTTGGCCTACGTGGATACAGCTATGGTTTTTGACTACTGG	CATVSLREPLAYVDTAMVFDYW	IGHV1-24	IGHD5-18	IGHJ4	9	34	53	54
3	1.590921143341995E-4	TGTGCAAGAGCCACTATGGTTCGGGGAGTAAGAAATTACTACTACTACTACTACATGGACGTCTGG	CARATMVRGVRNYYYYYYMDVW	IGHV3-13	IGHD3-10	IGHJ6	9	12	28	34
3	1.590921143341995E-4	TGTGCAAAAGATAGTGGATATTGTAGTAGTACCAGCTGCCACTCCTGGTACTACTTTGACTACTGG	CAKDSGYCSSTSCHSWYYFDYW	IGHV3-43	IGHD2-2	IGHJ4	12	15	38	47
3	1.590921143341995E-4	TGTGCAAAAGAACGCCGGACTCGATTTTTGGAGTGGTTAATGACCGAAGGGGCTTTTGATATCTGG	CAKERRTRFLEWLMTEGAFDIW	IGHV3-43	IGHD3-3	IGHJ3	10	21	38	51
3	1.590921143341995E-4	TGTGCAAAAGAACGCCGGACTCGATTTTTGGAGTGGTTAATGACCGAAGGGGCTTTTGATATCTGG	CAKERRTRFLEWLMTEGAFDIW	IGHV3-9	IGHD3-3	IGHJ3	10	21	38	51
3	1.590921143341995E-4	TGTGCGAGACCCGCGACCTATTGTAGTAGTACCAGCTGCTATCTGGACTCATTTGACTACTGG	CARPATYCSSTSCYLDSFDYW	IGHV5-10-1	IGHD2-2	IGHJ4	9	18	41	51
3	1.590921143341995E-4	TGTGCGAGAGCCATGGTCTCGTATTACGATTTTTGGAGTGGTTATTACTACATGGACGTCTGG	CARAMVSYYDFWSGYYYMDVW	IGHV4-4	IGHD3-3	IGHJ6	9	19	44	45
3	1.590921143341995E-4	TGTGCGAGAGGTCCGTGTGATCGTTGGACTAATTGTTATCACGACTACTACATGGACGTCTGG	CARGPCDRWTNCYHDYYMDVW	IGHV5-51	IGHD5-24	IGHJ6	8	29	35	43
3	1.590921143341995E-4	TGTGCGAGAGGCTATTGGAGCTATGGCACCCTAGGCTACTACTACTACTACATGGACGTCTGG	CARGYWSYGTLGYYYYYMDVW	IGHV1-8	IGHD5-18	IGHJ6	11	18	25	35
3	1.590921143341995E-4	TGTGCGAGAGGCCCCCAAACGTATTACGATTTTTGGAGTGGTTATTATTACTTTGACTACTGG	CARGPQTYYDFWSGYYYFDYW	IGHV1-8	IGHD3-3	IGHJ4	12	18	47	48
3	1.590921143341995E-4	TGTGCGAGAGGCGGGATAACTGGAACATTTAACGAACACTACTACTACTACATGGACGTCTGG	CARGGITGTFNEHYYYYMDVW	IGHV1-18	IGHD1-20	IGHJ6	9	11	25	37
3	1.590921143341995E-4	TGTGCGAGAGGATTCTGGGGTTCGGGGACCGATAAATTCTACTACTACTACATGGACGTCTGG	CARGFWGSGTDKFYYYYMDVW	IGHV1-8	IGHD3-10	IGHJ6	10	18	27	38
3	1.590921143341995E-4	TGTGCGAGAGATTTTACTGGAAGTGGTTATTACTACTACTACTACTACTACATGGACGTCTGG	CARDFTGSGYYYYYYYYMDVW	IGHV7-4-1	IGHD3-22	IGHJ6	11	21	32	33
3	1.590921143341995E-4	TGTGCGAGAGATTTCATCGCCGCAGCTGGTACTATAAACTACTACTACTACATGGACGTCTGG	CARDFIAAAGTINYYYYMDVW	IGHV7-4-1	IGHD2-2	IGHJ6	11	21	33	37
3	1.590921143341995E-4	TGTGCGAGAGATTGGGGATACAGCTATGGTTACGTCGCCTACTACTACTACATGGACGTCTGG	CARDWGYSYGYVAYYYYMDVW	IGHV7-4-1	IGHD5-18	IGHJ6	11	15	34	38
3	1.590921143341995E-4	TGTGCGAGAGATCTTACGTATTACTATGATAGTACCCCGTTTGCCAACTGGTTCGACCCCTGG	CARDLTYYYDSTPFANWFDPW	IGHV4-31	IGHD3-22	IGHJ5	13	14	33	44
3	1.590921143341995E-4	TGTGCGAGAGATCGGCGGTATTGTAGTAGTACCAGCTGCTATGCGTTTGCTTTTGATATCTGG	CARDRRYCSSTSCYAFAFDIW	IGHV4-31	IGHD2-2	IGHJ3	12	18	43	47
3	1.590921143341995E-4	TGTGCGAGAGATAAGGGACTGGAACTCGATTTTCTAGTAGGGTCTCTACGTTTTGACTACTGG	CARDKGLELDFLVGSLRFDYW	IGHV1-2	IGHD1-7	IGHJ4	11	17	25	51
3	1.590921143341995E-4	TGTGCGAGAGACACCGATCGTACGATTTTTGGAGGATACTACTACTACTACATGGACGTCTGG	CARDTDRTIFGGYYYYYMDVW	IGHV4-31	IGHD3-3	IGHJ6	10	20	33	36
3	1.590921143341995E-4	TGTGCGAGAGAGTGGGATATGACTACGGTGATAAACCTCTACTACTACTACATGGACGTCTGG	CAREWDMTTVINLYYYYMDVW	IGHV1-46	IGHD4-17	IGHJ6	10	18	30	38
3	1.590921143341995E-4	TGTGCGAGAGAAGCGTATTACGATTTTTGGAGTGGTTATCCAAGATACGAATTTGACTACTGG	CAREAYYDFWSGYPRYEFDYW	IGHV4-31	IGHD3-3	IGHJ4	10	13	38	51
3	1.590921143341995E-4	TGTGCGAAAGCGGCCAAGCATTGTAGTGGTGGTAGCTGCTACTCTAATGACTTTGACTCCTGG	CAKAAKHCSGGSCYSNDFDSW	IGHV3-23	IGHD2-15	IGHJ4	9	19	43	49
3	1.590921143341995E-4	TGTGCGAAAGGAGTTAGTATTACTATGATAGTAGTGGTTATTACAACGGGGTTTGACTACTGG	CAKGVSITMIVVVITTGFDYW	IGHV3-23	IGHD3-22	IGHJ4	9	16	47	51
3	1.590921143341995E-4	TGTGCGAAAGATGGGTCCTATTGTAGTGGTGGTAGCTGCTACTCAGATGCTTTTGATATCTGG	CAKDGSYCSGGSCYSDAFDIW	IGHV3-23	IGHD2-15	IGHJ3	11	18	43	45
3	1.590921143341995E-4	TGTGCGAAAGACCAAGAGTATTGTAGTGGTGGTAGCTGCTACGGTGATGCTTTTGATATCTGG	CAKDQEYCSGGSCYGDAFDIW	IGHV3-23	IGHD2-15	IGHJ3	10	18	41	44
3	1.590921143341995E-4	TGTGCGAAAGAGTCGGAATCGCGGGGGGATATTGTAGTAGTACCAGCTGCTTTGGACTACTGG	CAKESESRGDIVVVPAALDYW	IGHV3-30	IGHD2-2	IGHJ4	10	26	50	54
3	1.590921143341995E-4	TGTGCGAAAGAAGGTTTTCCTGATCATTGGAGTAGTAACTATTACCCCGCCTTTGACTACTGG	CAKEGFPDHWSSNYYPAFDYW	IGHV3-23	IGHD2-2	IGHJ4	10	25	36	50
3	1.590921143341995E-4	TGTGCATCCTACCCTGCGATTTTTGGAGTGGTTAAAAACTCGGGACCCGACTTTGACTACTGG	CASYPAIFGVVKNSGPDFDYW	IGHV1-24	IGHD3-3	IGHJ4	5	16	33	49
3	1.590921143341995E-4	TGTGCAAGAGGGCCATATTGTAATAGTACCAGCTGCCCGACAGATGACGCTTTTGATATCTGG	CARGPYCNSTSCPTDDAFDIW	IGHV3-13	IGHD2-2	IGHJ3	9	14	35	43
3	1.590921143341995E-4	TGTACCACAGATCTAACCTTGTATTACGATATTTTGACTGGTTATTATAGAATTGACTACTGG	CTTDLTLYYDILTGYYRIDYW	IGHV3-15	IGHD3-9	IGHJ4	13	20	48	52
3	1.590921143341995E-4	TGTACAAGAGAGTACTATGATAGCAGTGGTTATTCCTATGTCAGGAATTGGTTCGACCCCTGG	CTREYYDSSGYSYVRNWFDPW	IGHV4-30-2	IGHD3-22	IGHJ5	10	12	37	48
3	1.590921143341995E-4	TGTGCCAAAGTCACCAATGTTTTAGTCGTACCTGATTCGTCGGGGGGAATTGACTGCTGG	CAKVTNVLVVPDSSGGIDCW	IGHV4-30-2	IGHD2-21	IGHJ4	6	8	15	49
3	1.590921143341995E-4	TGTGCGACCGGACCTATAGCAGCAGCTGGGGACTACTACTACTACTACATGGACGTCTGG	CATGPIAAAGDYYYYYMDVW	IGHV3-21	IGHD6-13	IGHJ6	6	14	28	31
3	1.590921143341995E-4	TGTGCGAGTGACAGGGCGAGCCGAAGTTACTATGATAGTAGTGGTTATTATGACTACTGG	CASDRASRSYYDSSGYYDYW	IGHV3-20	IGHD3-22	IGHJ4	7	26	49	50
3	1.590921143341995E-4	TGTGCGAGCCGACATAAAAATAGCAGCTCGTCCTACTACTACTACTACATGGACGTCTGG	CASRHKNSSSSYYYYYMDVW	IGHV1-2	IGHD6-6	IGHJ6	7	19	31	32
3	1.590921143341995E-4	TGTGCGAGGGAATATTGTAGTAGTACCAGCTGCTATGGTCGCGACTGGTTCGACCCCTGG	CAREYCSSTSCYGRDWFDPW	IGHV1-2	IGHD2-2	IGHJ5	7	11	36	43
3	1.590921143341995E-4	TGTGCGAGATCGGGGGTGCGGTATTACGATTTTTGGAGTGGTCCCCACTTTGACTACTGG	CARSGVRYYDFWSGPHFDYW	IGHV1-18	IGHD3-3	IGHJ4	8	20	41	46
3	1.590921143341995E-4	TGTGCGAGACTCTTCCGTGATAGTAGTGGTTATTACTGGCATGGTGCTTTTGATATCTGG	CARLFRDSSGYYWHGAFDIW	IGHV4-39	IGHD3-22	IGHJ3	9	17	36	39
3	1.590921143341995E-4	TGTGCGAGACATGGTTACGATTTTTGGAATAGGTTATTCGAGGGCTGGTTCGACCCCTGG	CARHGYDFWNRLFEGWFDPW	IGHV4-39	IGHD3-3	IGHJ5	12	14	37	44
3	1.590921143341995E-4	TGTGCGAGACAATATGACTTCGGCGGCTATCGCCACCGTTACTACTACCTGGACGTCTGG	CARQYDFGGYRHRYYYLDVW	IGHV4-4	IGHD2-21	IGHJ6	8	9	15	39
3	1.590921143341995E-4	TGTGCGAGACAACCCGGAGGGTGTAGTGATACCGGCTGCTATGAAGGATATGACTTCTGG	CARQPGGCSDTGCYEGYDFW	IGHV5-51	IGHD2-2	IGHJ4	10	21	42	50
3	1.590921143341995E-4	TGTGCGAGACAACCCGGAGGGTGTAGTGATAGCGGGTGTTATGAAGGACTTGACCATTGG	CARQPGGCSDSGCYEGLDHW	IGHV5-51	IGHD2-15	IGHJ4	10	21	27	49
3	1.590921143341995E-4	TGTGCGAGAGCAAAATATGGTTCGGGGCAGTATTATGAGGGGAACTGGTTCGACCCCTGG	CARAKYGSGQYYEGNWFDPW	IGHV4-4	IGHD3-10	IGHJ5	9	15	26	42
3	1.590921143341995E-4	TGTGCGAGAGGCCGATTTTATTCACTATGGTTCGGGGAGTCCCCGGGGTTTGGCTACTGG	CARGRFYSLWFGESPGFGYW	IGHV4-34	IGHD3-10	IGHJ4	12	23	39	48
3	1.590921143341995E-4	TGTGCGAGAGGGTCCTATTGTAGTGGTGGTAGCTGCTACTTCGTGGGCTTTGACTACTGG	CARGSYCSGGSCYFVGFDYW	IGHV4-34	IGHD2-15	IGHJ4	10	15	39	47
3	1.590921143341995E-4	TGTGCGAGAGGGGGTCAGTTTGATCGAAGTGGTTTTTATTATGGTCTCATTGACTACTGG	CARGGQFDRSGFYYGLIDYW	IGHV3-11	IGHD3-3	IGHJ4	9	27	38	49
3	1.590921143341995E-4	TGTGCGAGAGGGACGTGGCAACGTATTACTATGATAGTAGTGGCAGAAAATGACTACTGG	CARGTWQRITMIVVAENDYW	IGHV3-21	IGHD3-22	IGHJ4	9	20	42	50
3	1.590921143341995E-4	TGTGCGAGAGATTACAGTGGCTACGAATCATACTACTACTACTACTACATGGACGTCTGG	CARDYSGYESYYYYYYMDVW	IGHV7-4-1	IGHD5-12	IGHJ6	11	15	25	30
3	1.590921143341995E-4	TGTGCGAGAGATCTCGACTACGATTTTTGGAGTGGTTATCAAGCGCTCTTTGACTACTGG	CARDLDYDFWSGYQALFDYW	IGHV3-21	IGHD3-3	IGHJ4	14	18	38	47
3	1.590921143341995E-4	TGTGCGAGAGACTTTGAGACGGTGACTCCTTACTACTACTACTACTACATGGACGTCTGG	CARDFETVTPYYYYYYMDVW	IGHV7-4-1	IGHD4-17	IGHJ6	10	18	26	29
3	1.590921143341995E-4	TGTGCGAGAGACACCCAGCTGCCCCCGCCTTACTACTACTACTACTACATGGACGTCTGG	CARDTQLPPPYYYYYYMDVW	IGHV7-4-1	IGHD2-2	IGHJ6	10	14	21	29
3	1.590921143341995E-4	TGTGCGAAAGGCGTTGGGACCCGTCGTAGTGGTTACTTTCAAAGGGCTTTTGATATTTGG	CAKGVGTRRSGYFQRAFDIW	IGHV3-23	IGHD3-22	IGHJ3	9	25	34	45
3	1.590921143341995E-4	TGTGCGAAAGGCGTTGGGACCCGTCGGAGTGGTTACTTTCAGAGGGCTTTTGATATTTGG	CAKGVGTRRSGYFQRAFDIW	IGHV3-23	IGHD3-3	IGHJ3	9	25	34	45
3	1.590921143341995E-4	TGTGCGAAAGATCAAGGGAGGGGCATTTACTATGGTTCGGGGACTTCCCTTGACTACTGG	CAKDQGRGIYYGSGTSLDYW	IGHV3-23	IGHD3-10	IGHJ4	12	26	42	49
3	1.590921143341995E-4	TGTGCGAAAGAGCGATTCCCACATACGGTGATGACTCTCTACTCGCCTTTTGACTTCTGG	CAKERFPHTVMTLYSPFDFW	IGHV3-23	IGHD4-17	IGHJ4	10	23	30	48
3	1.590921143341995E-4	TGTGCAACCCTTAAAGTCGGGGGGTGGCCAACCAACTACTACTACTACATGGACGTCTGG	CATLKVGGWPTNYYYYMDVW	IGHV1-24	IGHD3-10	IGHJ6	7	16	21	34
3	1.590921143341995E-4	TGTGCAACAGATCAGTTGGGAGTATGGGAGTATAGCAGCTCGTCCGGACTTGACTACTGG	CATDQLGVWEYSSSSGLDYW	IGHV1-24	IGHD6-6	IGHJ4	17	27	48	49
3	1.590921143341995E-4	TGTGCAAAAGAGGGGGTTCGGGGAGTTATTATAAACCACCGCGGCTTTTTTGACTACTGG	CAKEGVRGVIINHRGFFDYW	IGHV3-43	IGHD3-10	IGHJ4	10	14	33	48
3	1.590921143341995E-4	TGCGCGAGAGATCCTGGTGCATTACGGTGGTTCGGGGACCCTGCCTACTTCGACCTCTGG	CARDPGALRWFGDPAYFDLW	IGHV4-4	IGHD3-10	IGHJ5	12	20	37	48
3	1.590921143341995E-4	TGTGCCGCATCCACCCCCCGAGATTTATTCTCTATGGTTGATCCTTTTGATGTCTGG	CAASTPRDLFSMVDPFDVW	IGHV6-1	IGHD3-10	IGHJ3	4	31	37	38
3	1.590921143341995E-4	TGTGCCAGAGATCGGGACTGGTTATCGCACTACTACTACTACTACATGGACGTCTGG	CARDRDWLSHYYYYYMDVW	IGHV4-30-2	IGHD3-9	IGHJ6	12	15	24	28
3	1.590921143341995E-4	TGTGCCAGAAGAGCAGGATGGGGTATTACATCAGTGGGTGGAACCTTTGACTACTGG	CARRAGWGITSVGGTFDYW	IGHV4-30-2	IGHD3-10	IGHJ4	8	22	28	44
3	1.590921143341995E-4	TGTGCGAGCGAGCGCCGTAGAGATGGCTACAACCCACAAGGGACGCTTGACTACTGG	CASERRRDGYNPQGTLDYW	IGHV3-21	IGHD5-24	IGHJ4	7	15	31	46
3	1.590921143341995E-4	TGTGCGAGGAGAACGATTTTGGGAGCGGTTTATTATTACCACTATTTGGACATGTGG	CARRTILGAVYYYHYLDMW	IGHV3-21	IGHD3-3	IGHJ6	7	12	35	36
3	1.590921143341995E-4	TGTGCGAGGAGAACGATTTTAGGAGCAGTTTACTACTACCACTACATGGACGTCTGG	CARRTILGAVYYYHYMDVW	IGHV3-21	IGHD3-3	IGHJ6	7	12	24	30
3	1.590921143341995E-4	TGTGCGAGGAGAACGATTCTTGGAGCGGCTTATTACTACCACTACATGGACGTCTGG	CARRTILGAAYYYHYMDVW	IGHV3-21	IGHD3-3	IGHJ6	7	12	24	33
3	1.590921143341995E-4	TGTGCGAGACTAGTAAATCCTCCGGATCAGTATGGCTCGGGGAGTCCTGACTACTGG	CARLVNPPDQYGSGSPDYW	IGHV4-4	IGHD3-10	IGHJ4	8	30	44	47
3	1.590921143341995E-4	TGTGCGAGACTAAATAAGAGGACGATTTTTGGAGTGGTTGATGCTTTTGATATCTGG	CARLNKRTIFGVVDAFDIW	IGHV4-39	IGHD3-3	IGHJ3	9	21	37	38
3	1.590921143341995E-4	TGTGCGAGACATGTGGCTATAGCAGTGTCGCCCGTTACCTGGTACTTCGATCTCTGG	CARHVAIAVSPVTWYFDLW	IGHV4-39	IGHD6-19	IGHJ2	13	17	26	38
3	1.590921143341995E-4	TGTGCGAGAGCACCTAACTGGGGATTAAACGGCTACTACTACTACATGGACGTCTGG	CARAPNWGLNGYYYYMDVW	IGHV4-59	IGHD7-27	IGHJ6	9	13	24	32
3	1.590921143341995E-4	TGTGCGAGAGGTCGGGATAGCAGTGGCTGGTACCGATTAAACTGGTTCGACCCCTGG	CARGRDSSGWYRLNWFDPW	IGHV1-8	IGHD6-19	IGHJ5	10	16	32	39
3	1.590921143341995E-4	TGTGCGAGAGGCATAGCTAACTGGGGAAGGTCCCAGCCTCGTAAAATTGACTACTGG	CARGIANWGRSQPRKIDYW	IGHV1-46	IGHD7-27	IGHJ4	9	13	26	46
3	1.590921143341995E-4	TGTGCGAGAGGGGAGGCGGAGCTACTTTCTGGAGCGTTTACGGGTTTTGATATCTGG	CARGEAELLSGAFTGFDIW	IGHV1-8	IGHD1-26	IGHJ3	10	17	25	44
3	1.590921143341995E-4	TGTGCGAGAGGAGGAAGGATACAGCTATGGTTAGTTTTGATCGGCTTTGACTACTGG	CARGGRIQLWLVLIGFDYW	IGHV4-4	IGHD5-18	IGHJ4	9	16	32	44
3	1.590921143341995E-4	TGTGCGAGAGACCCAAGGGCGGGAGACTGGGGATCGACATACTACTTTGACTACTGG	CARDPRAGDWGSTYYFDYW	IGHV3-20	IGHD7-27	IGHJ4	10	25	34	39
3	1.590921143341995E-4	TGTGCGAGAGAGGGCAGGGTCAGTATAGCAGCAGCTGGTATGGCTTTTGATATCTGG	CAREGRVSIAAAGMAFDIW	IGHV4-31	IGHD6-13	IGHJ3	10	22	39	42
3	1.590921143341995E-4	TGTGCGAGAATGGCGCGGGAGGACGCTATGGTTACGATCGGTGCTTTTGATATCTGG	CARMAREDAMVTIGAFDIW	IGHV4-59	IGHD5-18	IGHJ3	8	24	35	41
3	1.590921143341995E-4	TGTGCGAGAACTAGTGTGCGTGGTGACTACGGTTACTACTACTACATGGACGTCTGG	CARTSVRGDYGYYYYMDVW	IGHV1-69	IGHD4-17	IGHJ6	8	23	32	33
3	1.590921143341995E-4	TGTGCGAAAGTCAAGTGGCTGGCCTCTGACCGCTCTTACTGGTACTTCGATCTCTGG	CAKVKWLASDRSYWYFDLW	IGHV3-23	IGHD6-19	IGHJ2	9	13	21	36
3	1.590921143341995E-4	TGTGCGAAAGATTTAACCTTTGGTAGCAGCAGCTTTGGTGATGCTTTTGATATCTGG	CAKDLTFGSSSFGDAFDIW	IGHV3-23	IGHD6-13	IGHJ3	11	23	33	38
3	1.590921143341995E-4	TGTGCGAAAGATTACTCCCCTTATTACGATATTTTGACGACACCCCTTGACTACTGG	CAKDYSPYYDILTTPLDYW	IGHV3-30	IGHD3-9	IGHJ4	11	21	37	46
3	1.590921143341995E-4	TGTGCGAAAGATATGGCTTACTATGATAGTAGCCGAACGGATGCTTTTGATATCTGG	CAKDMAYYDSSRTDAFDIW	IGHV3-30	IGHD3-22	IGHJ3	11	17	31	39
3	1.590921143341995E-4	TGTGCACACCTCTCGGCAAATTGTGGTGGTGGGAGTTGTTATTCGCTTGACTATTGG	CAHLSANCGGGSCYSLDYW	IGHV2-5	IGHD2-21	IGHJ4	8	15	30	46
3	1.590921143341995E-4	TGTGCACACAGTAACCGATATTGTAGTGGTGGTAGCTGCTACTCCTTTGACTACTGG	CAHSNRYCSGGSCYSFDYW	IGHV2-5	IGHD2-15	IGHJ4	10	16	38	39
3	1.590921143341995E-4	TGTGCAACACTACCGGGCTCAAGTCCCTGGGGGGGAGAGAACTACATGGACGTCTGG	CATLPGSSPWGGENYMDVW	IGHV1-69-2	IGHD3-16	IGHJ6	8	30	36	40
3	1.590921143341995E-4	TGTGCAAAAGATCGAGGGATTTACGGTGACTACGTTTCCGATGCTTTTGATATCTGG	CAKDRGIYGDYVSDAFDIW	IGHV3-9	IGHD4-17	IGHJ3	11	21	34	39
3	1.590921143341995E-4	TGTGCCCGGACCGATAGTAGTGGTTATTACTCTGAAAACTGGTTCGACCCCTGG	CARTDSSGYYSENWFDPW	IGHV3-30	IGHD3-22	IGHJ5	4	12	30	36
3	1.590921143341995E-4	TGTGCGATGAGGGGCCCCGGCTATAACGTTCATCATGATACTTTTGACATCTGG	CAMRGPGYNVHHDTFDIW	IGHV5-51	IGHD3-10	IGHJ3	6	21	29	30
3	1.590921143341995E-4	TGTGCGAGGTATTACTATGATAGTAGTGGTTATTACTACTACTTTGACTACTGG	CARYYYDSSGYYYYFDYW	IGHV4-55	IGHD3-22	IGHJ4	11	12	35	36
3	1.590921143341995E-4	TGTGCGAGGGGCGGCTGGTACCATCCCAACTACTACTACTACATGGACGTCTGG	CARGGWYHPNYYYYMDVW	IGHV1-8	IGHD6-19	IGHJ6	11	12	20	28
3	1.590921143341995E-4	TGTGCGAGACTATCGAGTGGTTATTACTCATATGTTAACTGGTTCGACCCCTGG	CARLSSGYYSYVNWFDPW	IGHV4-59	IGHD3-22	IGHJ5	8	15	27	36
3	1.590921143341995E-4	TGTGCGAGACCTCAAGACGGGGGGATACAGCTATGGTCTCCCTTTGACTACTGG	CARPQDGGIQLWSPFDYW	IGHV1-46	IGHD5-18	IGHJ4	8	22	36	41
3	1.590921143341995E-4	TGTGCGAGAGCCTACGTAGACACCTCGGGGGGCGAACACGGGTTCGACCCCTGG	CARAYVDTSGGEHGFDPW	IGHV7-4-1	IGHD4-17	IGHJ5	9	11	23	40
3	1.590921143341995E-4	TGTGCGAGAGCACCGGCAGTATTACGATTTTGGTATGGTGCTTTTGATATCTGG	CARAPAVLRFWYGAFDIW	IGHV3-21	IGHD3-3	IGHJ3	9	18	30	34
3	1.590921143341995E-4	TGTGCGAGAGCACGATATTTTGACTGGCCCCCGAGCTACTACATGGACGTCTGG	CARARYFDWPPSYYMDVW	IGHV4-59	IGHD3-9	IGHJ6	9	11	26	35
3	1.590921143341995E-4	TGTGCGAGAGGGTCCTTGGGATTTTTGGAGTGGTTGTCCTACTTTGACTACTGG	CARGSLGFLEWLSYFDYW	IGHV4-4	IGHD3-3	IGHJ4	9	19	34	38
3	1.590921143341995E-4	TGTGCGAGAGGGTATTGGGGCAGTAGCGGTGGCTACTACTACATGGACGTCTGG	CARGYWGSSGGYYYMDVW	IGHV1-8	IGHD2-15	IGHJ6	10	22	31	32
3	1.590921143341995E-4	TGTGCGAGAGGGCCTGACAGTAGTGGTTATTTCTACTACTTCTTTGACAACTGG	CARGPDSSGYFYYFFDNW	IGHV4-4	IGHD3-22	IGHJ4	9	14	35	36
3	1.590921143341995E-4	TGTGCGAGAGGGCAGGCGAGTTGGGCTACTGAATGTGAGGGATTTGACTACTGG	CARGQASWATECEGFDYW	IGHV5-51	IGHD1-26	IGHJ4	8	24	29	42
3	1.590921143341995E-4	TGTGCGAGAGGGGGCATTAGTGTAGCCACTCCCCTGGACAGTTTTGATATCTGG	CARGGISVATPLDSFDIW	IGHV3-21	IGHD5-12	IGHJ3	9	21	29	41
3	1.590921143341995E-4	TGTGCGAGAGGGGGGTATAGCAGCAGCTGGGATCATGATGCTTTTGATATCTGG	CARGGYSSSWDHDAFDIW	IGHV1-8	IGHD6-13	IGHJ3	10	12	29	31
3	1.590921143341995E-4	TGTGCGAGAGGAGTGGACCAGTTGGGCTTCCACTACTACTACATGGACGTCTGG	CARGVDQLGFHYYYMDVW	IGHV4-59	IGHD1-1	IGHJ6	9	17	23	31
3	1.590921143341995E-4	TGTGCGAGAGATTCATGGCTTAGTGGGAGCTACTACGGTTCCTTTGACTACTGG	CARDSWLSGSYYGSFDYW	IGHV4-4	IGHD1-26	IGHJ4	11	20	36	41
3	1.590921143341995E-4	TGTGCGAGAGATTGGGGTGCCAGGGGTATAACTGGAATTACTGTTGACTGCTGG	CARDWGARGITGITVDCW	IGHV3-20	IGHD1-7	IGHJ4	11	24	40	43
3	1.590921143341995E-4	TGTGCGAGAGATGTCCGAACTGGAACTTCTCGGTTGATCTGGTTCGACCCCTGG	CARDVRTGTSRLIWFDPW	IGHV4-31	IGHD1-7	IGHJ5	11	17	26	38
3	1.590921143341995E-4	TGTGCGAGAGATATTTACATAGCCTACGGTGGTCTGACTTGGTTCGACCCCTGG	CARDIYIAYGGLTWFDPW	IGHV4-4	IGHD4-23	IGHJ5	11	23	32	39
3	1.590921143341995E-4	TGTGCGAGAGACGGTGACTACGAGGGGCTAGAACCGGGGGACTTTGACTACTGG	CARDGDYEGLEPGDFDYW	IGHV3-21	IGHD4-17	IGHJ4	10	11	21	40
3	1.590921143341995E-4	TGTGCGAGAGAGGATGGTTCGGGGAGTTACCTTCTCGATGCTTTTGATATCTGG	CAREDGSGSYLLDAFDIW	IGHV4-31	IGHD3-10	IGHJ3	10	13	28	36
3	1.590921143341995E-4	TGTGCGAAATCTGGTGGGATTTTTGGAGTGGTTACTTACTACTTTGACTACTGG	CAKSGGIFGVVTYYFDYW	IGHV3-23	IGHD3-3	IGHJ4	8	17	33	36
3	1.590921143341995E-4	TGTGCGAAAGATGCCTATGGGAGCTATTCTTGGGTCTACTACTTTGACTACTGG	CAKDAYGSYSWVYYFDYW	IGHV3-48	IGHD1-26	IGHJ4	11	17	25	36
3	1.590921143341995E-4	TGTGCACGGATTAGGCCTCTACAATACAGTGACTCTTACTACTTTGACTACTGG	CARIRPLQYSDSYYFDYW	IGHV2-26	IGHD2-15	IGHJ4	10	18	25	36
3	1.590921143341995E-4	TGTGCACACCTACAGTGGGAGGACTACGGTGGTAATTTTGCTTTTGATATCTGG	CAHLQWEDYGGNFAFDIW	IGHV2-5	IGHD4-23	IGHJ3	8	21	34	38
3	1.590921143341995E-4	TGTGCAGCCTCCGGGGCGATTTTTGGAGTGGTTATTTATGCTTTTGAACTCTGG	CAASGAIFGVVIYAFELW	IGHV1-18	IGHD3-3	IGHJ3	4	16	35	37
3	1.590921143341995E-4	TGTGCAGCCTCCGGGGCGATTTTTGGAGTGGTCGTTTATGCTTTTGAACTCTGG	CAASGAIFGVVVYAFELW	IGHV1-45	IGHD3-3	IGHJ3	5	16	31	37
3	1.590921143341995E-4	TGTGCAGCCTCCGGGGCGATTTTTGGAGTGGTGATTTATGCTTTTCAACTCTGG	CAASGAIFGVVIYAFQLW	IGHV1-24	IGHD3-3	IGHJ3	5	16	35	37
3	1.590921143341995E-4	TGTGCAACAGAGGATATTGTAACGGTTACCGTGATATATGCTCTTCAAATCTGG	CATEDIVTVTVIYALQIW	IGHV1-24	IGHD2-15	IGHJ3	10	11	20	37
3	1.590921143341995E-4	TGTGCAAGAGATATAGTGCGATATAGTGGCTACGGAGCCTGGTTCGACCCCTGG	CARDIVRYSGYGAWFDPW	IGHV3-74	IGHD5-12	IGHJ5	11	19	33	38
3	1.590921143341995E-4	TGTGCAAAAGATGGCAGCAGCTCCTACCTCTACTACTACTACATGCACGTCTGG	CAKDGSSSYLYYYYMHVW	IGHV3-9	IGHD6-13	IGHJ6	11	13	21	29
3	1.590921143341995E-4	TGTGCAAAAGATATGATCGAAGTGTGGTTCGGGGAGGTCTACATGGACGTCTGG	CAKDMIEVWFGEVYMDVW	IGHV3-9	IGHD3-10	IGHJ6	13	24	35	38
3	1.590921143341995E-4	TGTACCACAGATCTGCAACTACTAACTTATTATTTCTACTACATCGACGTCTGG	CTTDLQLLTYYFYYIDVW	IGHV3-15	IGHD3-10	IGHJ6	14	26	32	35
3	1.590921143341995E-4	TGTACCACAGAGGGATTACTATGGCCTCGTAAATATGGATATGGAAACTACTGG	CTTEGLLWPRKYGYGNYW	IGHV3-15	IGHD3-10	IGHJ4	10	14	23	46
3	1.590921143341995E-4	TGCGCAAGAGATGGAGGTGACGGGGTCGGGCCGAACACGCAGATTGACTACTGG	CARDGGDGVGPNTQIDYW	IGHV3-43	IGHD2-21	IGHJ4	11	15	20	43
3	1.590921143341995E-4	TGTGCCAGACCCCAACGGGCCAAATTGGGGATCTGGGCTTTTGATGTTTGG	CARPQRAKLGIWAFDVW	IGHV5-51	IGHD7-27	IGHJ3	9	25	32	36
3	1.590921143341995E-4	TGTGCCAGAGTCCTACGTCGTATAGCAGTGGCTGGTGGATTTGACTACTGG	CARVLRRIAVAGGFDYW	IGHV4-30-2	IGHD6-19	IGHJ4	9	19	35	39
3	1.590921143341995E-4	TGTGCCAGAGCGGGGAAAAAACTTTTTACCCTACGTAGCGTCGGTCTCTGG	CARAGKKLFTLRSVGLW	IGHV4-30-2	IGHD6-25	IGHJ2	9	30	38	40
3	1.590921143341995E-4	TGTGCGCGAGGTCACGGTGGTGCCTCCGGTTTTTCGGGCTTTGACTACTGG	CARGHGGASGFSGFDYW	IGHV4-4	IGHD4-23	IGHJ4	9	13	28	38
3	1.590921143341995E-4	TGTGCGACCCCGCGGGGCCCGTATAGCAGCAGCTGGGTCTGGGACTACTGG	CATPRGPYSSSWVWDYW	IGHV3-23	IGHD6-13	IGHJ4	6	20	35	42
3	1.590921143341995E-4	TGTGCGACGGATCGGGGTGTAGTGGTGGTAGCTGCTACCCTTGACTACTGG	CATDRGVVVVAATLDYW	IGHV3-23	IGHD2-15	IGHJ4	6	17	37	40
3	1.590921143341995E-4	TGTGCGAGTTGGAAACACTATGATAGTAGTGGCCCCCCTCAAGACTACTGG	CASWKHYDSSGPPQDYW	IGHV3-21	IGHD3-22	IGHJ4	7	16	31	42
3	1.590921143341995E-4	TGTGCGAGTGGGATAGATAACTATGATAGTAGTGGTCGGTTCCAGCACTGG	CASGIDNYDSSGRFQHW	IGHV5-51	IGHD3-22	IGHJ1	7	19	35	39
3	1.590921143341995E-4	TGTGCGAGCACCCCCGTTGACCACCAGCCCCTCTACTACATGGACGTCTGG	CASTPVDHQPLYYMDVW	IGHV3-21	IGHD2-15	IGHJ6	7	19	25	32
3	1.590921143341995E-4	TGTGCGAGGAGTATAGCAGTGGCTGGTACGCCGAGTGCTTTTGATATCTGG	CARSIAVAGTPSAFDIW	IGHV3-21	IGHD6-19	IGHJ3	7	10	29	35
3	1.590921143341995E-4	TGTGCGAGACTGGAGTGGGAGCTACTATTAGGCTGGTACTTCGATCTCTGG	CARLEWELLLGWYFDLW	IGHV4-39	IGHD1-26	IGHJ2	9	13	26	32
3	1.590921143341995E-4	TGTGCGAGAGTCAGGTGGGACCAGCCGACAGAGAACTGGTTCGACCCCTGG	CARVRWDQPTENWFDPW	IGHV1-69D	IGHD6-19	IGHJ5	9	19	25	33
3	1.590921143341995E-4	TGTGCGAGAGTCAAATTTCCTGACTTTTCACCTTTGTGGTTCGACCCCAGG	CARVKFPDFSPLWFDPR	IGHV1-2	IGHD4-11	IGHJ5	9	20	24	36
3	1.590921143341995E-4	TGTGCGAGAGCTCCCACCAGTATTAGCAACCCCTACTTCCTTGACTTCTGG	CARAPTSISNPYFLDFW	IGHV5-51	IGHD1-26	IGHJ4	8	9	16	33
3	1.590921143341995E-4	TGTGCGAGAGCTAGGGGGGATTGTGGTAATGACTGTTATCCTGACCACTGG	CARARGDCGNDCYPDHW	IGHV3-11	IGHD2-21	IGHJ4	9	19	38	41
3	1.590921143341995E-4	TGTGCGAGAGCAGGACTGGGGTACTACTACTACTACTACATGGACGTCTGG	CARAGLGYYYYYYMDVW	IGHV4-4	IGHD7-27	IGHJ6	9	14	20	21
3	1.590921143341995E-4	TGTGCGAGAGGTCAGCTGGTACTGTGGTCTGTAGCGTGTGGGGACTACTGG	CARGQLVLWSVACGDYW	IGHV1-8	IGHD2-2	IGHJ4	10	12	22	42
3	1.590921143341995E-4	TGTGCGAGAGGACACGGTGGTGCCTCCGGTTTTTCGGGCTTTGACCACTGG	CARGHGGASGFSGFDHW	IGHV4-4	IGHD4-23	IGHJ4	9	13	28	38
3	1.590921143341995E-4	TGTGCGAGAGATTCACCTGACTATTCAGAGGGGGGGGACTTCCAGCACTGG	CARDSPDYSEGGDFQHW	IGHV7-4-1	IGHD4-11	IGHJ1	11	17	22	37
3	1.590921143341995E-4	TGTGCGAGAGATCATCCGCTTATACCAGCTGCTGGTCGAGGGGGCTACTGG	CARDHPLIPAAGRGGYW	IGHV1-18	IGHD6-13	IGHJ4	12	22	33	44
3	1.590921143341995E-4	TGTGCGAGAGATGGCTTCGATTTTGGAGGGGAAGGATCTTTTGACTACTGG	CARDGFDFGGEGSFDYW	IGHV4-31	IGHD3-3	IGHJ4	11	20	27	39
3	1.590921143341995E-4	TGTGCGAGAGATGGGGTACTAATGGTGTATGCTACCCCATTTGACTACTGG	CARDGVLMVYATPFDYW	IGHV4-4	IGHD2-8	IGHJ4	11	15	33	39
3	1.590921143341995E-4	TGTGCGAGAGATATTACTATGATAGTAGTGGCTTATGCTTTTGATATCTGG	CARDITMIVVAYAFDIW	IGHV3-21	IGHD3-22	IGHJ3	11	12	30	34
3	1.590921143341995E-4	TGTGCGAAACCCAGCACTACAGCTATGGTCGAGGCCTACTTTGACTACTGG	CAKPSTTAMVEAYFDYW	IGHV3-30	IGHD5-18	IGHJ4	6	17	28	35
3	1.590921143341995E-4	TGTGCGAAAGCCTATTTGGGATTTAACAATGGCTGGGGATTTGACTCGTGG	CAKAYLGFNNGWGFDSW	IGHV3-23	IGHD6-19	IGHJ4	9	29	35	39
3	1.590921143341995E-4	TGTGCGAAAGGTCTCTATAACAGCGCCTGGCCCGGGGCCTCTGACTCCTGG	CAKGLYNSAWPGASDSW	IGHV3-23	IGHD6-25	IGHJ4	13	15	24	41
3	1.590921143341995E-4	TGTGCGAAAGATGATGACTGGGGATCTCGTTGGGGTGCTTTTGATATCTGG	CAKDDDWGSRWGAFDIW	IGHV4-31	IGHD7-27	IGHJ3	11	16	25	35
3	1.590921143341995E-4	TGTGCGAAAGATATCACTCTCGTGACTACGGCGTCAGACGGAGACTACTGG	CAKDITLVTTASDGDYW	IGHV3-30	IGHD4-17	IGHJ4	11	22	30	42
3	1.590921143341995E-4	TGTGCGAAAGACGGGTCCTGGAGTGGTTATTCGGACAACTTTGACTACTGG	CAKDGSWSGYSDNFDYW	IGHV3-23	IGHD3-3	IGHJ4	10	18	30	37
3	1.590921143341995E-4	TGTGCACGCATAACATACTATGGTTCGGGGAAAAATTACTTTGACTACTGG	CARITYYGSGKNYFDYW	IGHV2-26	IGHD3-10	IGHJ4	11	15	30	36
3	1.590921143341995E-4	TGTGCACACAGACCCCTCACGATTTTTGGACCCATGGCGTTCGACCCCTGG	CAHRPLTIFGPMAFDPW	IGHV2-5	IGHD3-3	IGHJ5	12	18	29	38
3	1.590921143341995E-4	TGTGCAACATTCTTCCCGCCGATGACTCGACCCAACTGGTTCGACCCCTGG	CATFFPPMTRPNWFDPW	IGHV1-24	IGHD4-11	IGHJ5	8	21	26	32
3	1.590921143341995E-4	TGTGCAACAGCTTTTTCTCATTACTATGATAGTAGTGGTATGGGCTACTGG	CATAFSHYYDSSGMGYW	IGHV1-24	IGHD3-22	IGHJ4	9	19	38	44
3	1.590921143341995E-4	TGTGCAACAGCCTCTCGTCAATTATGGTTATTAAATGCTTTTGATATCTGG	CATASRQLWLLNAFDIW	IGHV1-24	IGHD3-22	IGHJ3	9	24	32	34
3	1.590921143341995E-4	TGTGCAACAGCCTCTCGCCAGCTATGGTTATTAAATGCTTTCGATATCTGG	CATASRQLWLLNAFDIW	IGHV1-24	IGHD5-18	IGHJ3	9	18	29	34
3	1.590921143341995E-4	TGTGCAACAGATCTGGTTATTTTGACTGGTTATTTGTTTTTGATCTACTGG	CATDLVILTGYLFLIYW	IGHV1-24	IGHD3-9	IGHJ4	14	17	33	38
3	1.590921143341995E-4	TGTGCAACAATGAAGTATGGTTCGGGGAGTTATGATGCTTTTGATATCTGG	CATMKYGSGSYDAFDIW	IGHV1-24	IGHD3-10	IGHJ3	8	15	30	31
3	1.590921143341995E-4	TGTGCAACAAGGGGGAAGGCGAGCAGTGGCTGGGAACCCTTTGACTACTGG	CATRGKASSGWEPFDYW	IGHV1-24	IGHD6-19	IGHJ4	8	21	32	38
3	1.590921143341995E-4	TGTGCAAGGTCCCTCGCCTTTCCGTCGACACCCTACTACTTTGACAACTGG	CARSLAFPSTPYYFDNW	IGHV3-74	IGHD1-1	IGHJ4	7	22	26	33
3	1.590921143341995E-4	TGTGCAAGGTCAATCGCCTTTCCCTCGACGCCCTACTACTTCGACTACTGG	CARSIAFPSTPYYFDYW	IGHV3-74	IGHD1-20	IGHJ4	7	25	29	33
3	1.590921143341995E-4	TGTGCAAGAGGCTCGGCGTATTACGATTTTTGGAGTGCCCCTGACTACTGG	CARGSAYYDFWSAPDYW	IGHV3-13	IGHD3-3	IGHJ4	9	16	36	41
3	1.590921143341995E-4	TGTACTAGAGACTCTTATGGATACTTCCCGGGTTTCGGGTTCGACCCCTGG	CTRDSYGYFPGFGFDPW	IGHV3-49	IGHD5-18	IGHJ5	10	17	23	37
3	1.590921143341995E-4	TGTAGTAGAGACTCTTATGGATACTTCCCGGGTTTCGGGTTCGACCCCTGG	CSRDSYGYFPGFGFDPW	IGHV3-49	IGHD5-18	IGHJ5	10	17	23	37
3	1.590921143341995E-4	TGTGTGAGAGGAAGAGGATTCATCTATAATCACTATTTCGACTTGTGG	CVRGRGFIYNHYFDLW	IGHV3-52	IGHD3-10	IGHJ4	10	24	29	31
3	1.590921143341995E-4	TGTGTAAAAGATATAGCGGTGGCTGGACTCGATGCTTTTGACATTTGG	CVKDIAVAGLDAFDIW	IGHV3-9	IGHD6-19	IGHJ3	14	18	25	30
3	1.590921143341995E-4	TGTGCTAGAGATGCCTTCCCTAACTGGGGATCCTACTTTGACTACTGG	CARDAFPNWGSYFDYW	IGHV3-72	IGHD7-27	IGHJ4	11	19	31	32
3	1.590921143341995E-4	TGTGCGGGGTGGGGAGGCTTCTACTCCTTCTATTATATGGACCTCTGG	CAGWGGFYSFYYMDLW	IGHV4-59	IGHD3-10	IGHJ6	5	10	15	20
3	1.590921143341995E-4	TGTGCGACCCGCGGGTATTACGATTTTTGGAGCAACATGGACGTCTGG	CATRGYYDFWSNMDVW	IGHV3-21	IGHD3-3	IGHJ6	6	14	31	34
3	1.590921143341995E-4	TGTGCGACGGCAAGTGGTCCCACCACCTTTGATGCTTTTGATATCTGG	CATASGPTTFDAFDIW	IGHV3-30	IGHD2-15	IGHJ3	6	19	25	29
3	1.590921143341995E-4	TGTGCGAGTTTTACGATTTTTGGAGTGGCATACCTGATGGACGTCTGG	CASFTIFGVAYLMDVW	IGHV3-21	IGHD3-3	IGHJ6	7	10	27	36
3	1.590921143341995E-4	TGTGCGAGCAACCATAGGGGGAACCGAGGCTACTACATGGACGTCTGG	CASNHRGNRGYYMDVW	IGHV4-4	IGHD3-10	IGHJ6	7	9	16	29
3	1.590921143341995E-4	TGTGCGAGGGCCTATTGTAGTAGTACCAGCTGCTATCTTGACTACTGG	CARAYCSSTSCYLDYW	IGHV7-4-1	IGHD2-2	IGHJ4	7	12	35	37
3	1.590921143341995E-4	TGTGCGAGGATTCCACTATGGTTCGGGGAGTTAGGGTTCGACCCCTGG	CARIPLWFGELGFDPW	IGHV1-2	IGHD3-10	IGHJ5	7	14	32	34
3	1.590921143341995E-4	TGTGCGAGGAATGAACTAACTGGGGCTGTTTGGGACTTTGACTACTGG	CARNELTGAVWDFDYW	IGHV1-2	IGHD7-27	IGHJ4	7	15	24	34
3	1.590921143341995E-4	TGTGCGAGACGGGCCTCAGCTGCTATAATTGGGGGCTTTGACTACTGG	CARRASAAIIGGFDYW	IGHV1-46	IGHD2-2	IGHJ4	8	16	25	35
3	1.590921143341995E-4	TGTGCGAGACATACTCCTGGCTACTACTACTACTACATGGACGTCTGG	CARHTPGYYYYYMDVW	IGHV5-51	IGHD2-15	IGHJ6	11	12	16	20
3	1.590921143341995E-4	TGTGCGAGAGTTTCTTATAGCAGCTCGCACTCACCTAGGGACTACTGG	CARVSYSSSHSPRDYW	IGHV4-31	IGHD6-6	IGHJ4	9	15	26	39
3	1.590921143341995E-4	TGTGCGAGAGTCTTTACAGCTATGGTTACGGGGGGGCCAGGCGCCTGG	CARVFTAMVTGGPGAW	IGHV4-34	IGHD5-18	IGHJ5	9	14	29	43
3	1.590921143341995E-4	TGTGCGAGAGTGCCACCCTATGATAGCTACTACTACATGGACGTCTGG	CARVPPYDSYYYMDVW	IGHV1-69	IGHD3-22	IGHJ6	9	17	25	26
3	1.590921143341995E-4	TGTGCGAGAGCTAGGCTCGGGGCCGACAAACCAAACTTTGACTACTGG	CARARLGADKPNFDYW	IGHV5-10-1	IGHD3-10	IGHJ4	8	16	21	34
3	1.590921143341995E-4	TGTGCGAGAGCCCAACTGGGGAATTACTACTACTACATGGACGTCTGG	CARAQLGNYYYYMDVW	IGHV4-59	IGHD7-27	IGHJ6	9	13	21	24
3	1.590921143341995E-4	TGTGCGAGAGGCGTGGCAGCAGCTGGTCCGGGAAAGCTTGACTACTGG	CARGVAAAGPGKLDYW	IGHV4-59	IGHD6-13	IGHJ4	9	15	26	37
3	1.590921143341995E-4	TGTGCGAGAGATTCGGACCTCTCTACGGCGAACTGGTTCGACCCCTGG	CARDSDLSTANWFDPW	IGHV4-31	IGHD5-24	IGHJ5	11	19	26	30
3	1.590921143341995E-4	TGTGCGAGAGATCTATGGAGCAACTCATTCGGGTACTTTGACTGCTGG	CARDLWSNSFGYFDCW	IGHV4-59	IGHD3-10	IGHJ4	13	27	32	33
3	1.590921143341995E-4	TGTGCGAGAGATATGCGCGTTGGGGGAATTATTATGGACGACTTCTGG	CARDMRVGGIIMDDFW	IGHV1-18	IGHD3-10	IGHJ4	11	18	34	39
3	1.590921143341995E-4	TGTGCGAGAGACCGCTACTATGATAGTAGTGGTTCCCATGACTACTGG	CARDRYYDSSGSHDYW	IGHV3-21	IGHD3-22	IGHJ4	10	15	33	38
3	1.590921143341995E-4	TGTGCGAGAGACCGGATAGATAGTAGTGGTTATTACATGGACTACTGG	CARDRIDSSGYYMDYW	IGHV1-2	IGHD3-22	IGHJ4	10	18	35	39
3	1.590921143341995E-4	TGTGCGAGAGAGTTGTCAACGGTGACCAGCAGGGTTTTGGACTCCTGG	CARELSTVTSRVLDSW	IGHV4-4	IGHD4-17	IGHJ4	10	18	25	39
3	1.590921143341995E-4	TGTGCGAGAGAGGGCGTTTGGGGGAGTTCTCGGACCTTTGACTACTGG	CAREGVWGSSRTFDYW	IGHV7-4-1	IGHD3-16	IGHJ4	10	14	31	35
3	1.590921143341995E-4	TGTGCGAAAGACAGGGCGCAAATACGGCCCCGCACGGCGGACTTCTGG	CAKDRAQIRPRTADFW	IGHV3-30	IGHD3-10	IGHJ4	10	20	25	39
3	1.590921143341995E-4	TGTGCACACAGACAATTCGCGATTTTTGTTCCATACTTTGACTACTGG	CAHRQFAIFVPYFDYW	IGHV2-5	IGHD3-3	IGHJ4	12	19	27	33
3	1.590921143341995E-4	TGTGCAACTGCCCAGGCTTACGATTCGCCTAACTGGTTCGACCCCTGG	CATAQAYDSPNWFDPW	IGHV1-24	IGHD3-3	IGHJ5	7	17	24	30
3	1.590921143341995E-4	TGTGCAACCAGCCTAGCCTACTACTACTACTACTACATGGACGTCTGG	CATSLAYYYYYYMDVW	IGHV1-24	IGHD2-15	IGHJ6	7	11	15	18
3	1.590921143341995E-4	TGTGCAACGGGCCCAGCTGCTATACCAGGATTCTGGTTCGACCCCTGG	CATGPAAIPGFWFDPW	IGHV1-24	IGHD2-2	IGHJ5	7	12	22	32
3	1.590921143341995E-4	TGTGCAACAGGGCCCCCATTACCGGGGTACAACTGGTTCGACCCCTGG	CATGPPLPGYNWFDPW	IGHV1-24	IGHD1-20	IGHJ5	9	19	24	26
3	1.590921143341995E-4	TGTGCAACAGATTTTGCGGTGTGGAGATCCCCCCGCTTTGACTACTGG	CATDFAVWRSPRFDYW	IGHV1-24	IGHD7-27	IGHJ4	11	21	31	35
3	1.590921143341995E-4	TGTGCAAGAGCTCGAAACTGGGGCCCAGATGACGCTTTTGATATCTGG	CARARNWGPDDAFDIW	IGHV3-74	IGHD7-27	IGHJ3	9	15	22	28
3	1.590921143341995E-4	TGTGCAAAAGATATAAGTCTGGGACTTGGAATGACCCCTGCTTATTGG	CAKDISLGLGMTPAYW	IGHV3-43	IGHD1-1	IGHJ4	14	26	34	45
3	1.590921143341995E-4	TGTACTAGAGTCCCAGAGAGTAGTGGTTTCCGGTCCTTCCAGCACTGG	CTRVPESSGFRSFQHW	IGHV3-49	IGHD3-22	IGHJ1	9	18	27	35
3	1.590921143341995E-4	TGTACCACAGATGCATCGATGGCTTCATTAGGAGGTGTGGGCTACTGG	CTTDASMASLGGVGYW	IGHV3-15	IGHD5-24	IGHJ4	11	17	23	41
3	1.590921143341995E-4	TGCGCGAGAGGCTGGGGCCTTCGTTATGTTAATACTTTTGATATCTGG	CARGWGLRYVNTFDIW	IGHV4-4	IGHD3-16	IGHJ3	9	20	26	34
3	1.590921143341995E-4	TGTTCGACCGCCGGGGAGTGGGAGCTGCCAGAGATTGACTACTGG	CSTAGEWELPEIDYW	IGHV1-46	IGHD1-26	IGHJ4	6	16	25	34
3	1.590921143341995E-4	TGTTCGACCGCCGGGGAGTGGGAACTGCCAGAGATTGACCTCTGG	CSTAGEWELPEIDLW	IGHV1-18	IGHD3-10	IGHJ5	6	11	18	36
3	1.590921143341995E-4	TGTGCTATAGCCGGGGAGTGGGAGCTACCAGGGATTGAGTACTGG	CAIAGEWELPGIEYW	IGHV1-18	IGHD1-26	IGHJ4	4	16	27	34
3	1.590921143341995E-4	TGTGCCATAGCCGGGGGGTGGGAGCTACCAGAGATTGACTACTGG	CAIAGGWELPEIDYW	IGHV1-69	IGHD1-26	IGHJ4	4	17	27	34
3	1.590921143341995E-4	TGTGCCATAGCCGGGGAGTGGGAGCTACCAGAGATTGACTACTGG	CAIAGEWELPEIDYW	IGHV1-2	IGHD1-26	IGHJ4	4	16	27	34
3	1.590921143341995E-4	TGTGCCATAGCCGGGGAGTGGGAGGTACCAGAGATTGACTTATGG	CAIAGEWEVPEIDLW	IGHV1-69	IGHD1-26	IGHJ4	4	16	27	34
3	1.590921143341995E-4	TGTGCCAGCAGTATAGCAGCAGCTGAGGGCTGGTTCGACCCCTGG	CASSIAAAEGWFDPW	IGHV4-31	IGHD6-13	IGHJ5	4	10	24	29
3	1.590921143341995E-4	TGTGCCAGAGTCCCCTATTCCCGCCCTGAATACTTCCAAGACTGG	CARVPYSRPEYFQDW	IGHV4-30-2	IGHD2-21	IGHJ1	9	14	20	25
3	1.590921143341995E-4	TGTGCGTCCTTTGGGTATAGCAGCAGCTGGCCTTTTGACTACTGG	CASFGYSSSWPFDYW	IGHV3-23	IGHD6-13	IGHJ4	5	12	29	33
3	1.590921143341995E-4	TGTGCGCGACTGACAGCTATGGGCCTCGACTACTTTGACTACTGG	CARLTAMGLDYFDYW	IGHV4-39	IGHD5-18	IGHJ4	9	12	21	28
3	1.590921143341995E-4	TGTGCGATAGTCGGGGAGTGGGAAGTACCAGACATTGACTACTGG	CAIVGEWEVPDIDYW	IGHV1-69D	IGHD3-10	IGHJ4	6	10	18	34
3	1.590921143341995E-4	TGTGCGATAGTCGGAGAGTGGGAGCTACCAGAGATTGAGTATTGG	CAIVGEWELPEIEYW	IGHV1-18	IGHD1-26	IGHJ4	6	16	27	34
3	1.590921143341995E-4	TGTGCGATAGCCGGGGAGTGGGAGCTACCAGATATTGAGTACTGG	CAIAGEWELPDIEYW	IGHV4-31	IGHD1-26	IGHJ4	6	16	27	34
3	1.590921143341995E-4	TGTGCGATAGCCGGGGAGTGGGAGCTACCAGAAATTGAGTACTGG	CAIAGEWELPEIEYW	IGHV1-69D	IGHD1-26	IGHJ4	6	16	27	34
3	1.590921143341995E-4	TGTGCGATAGCCGGGGAGTGGGAGCAACCAGACATTGACTACTGG	CAIAGEWEQPDIDYW	IGHV1-67	IGHD1-26	IGHJ4	3	16	24	34
3	1.590921143341995E-4	TGTGCGATAGCCGGGGAGTGGGAACTACCAGAGATTGACTCCTGG	CAIAGEWELPEIDSW	IGHV1-67	IGHD1-26	IGHJ4	3	16	27	34
3	1.590921143341995E-4	TGTGCGAGCGGATATTACGGCTTCGCGGGCACCTTTGACTACTGG	CASGYYGFAGTFDYW	IGHV4-39	IGHD2-15	IGHJ4	7	9	15	32
3	1.590921143341995E-4	TGTGCGAGCGGATATCTTGGCTTCGCGGGCACCTTTGACTACTGG	CASGYLGFAGTFDYW	IGHV4-31	IGHD5-12	IGHJ4	7	9	21	32
3	1.590921143341995E-4	TGTGCGAGGCTGACCCCGAGCACTGGCTGGCGAATTCACTCCTGG	CARLTPSTGWRIHSW	IGHV5-10-1	IGHD6-19	IGHJ5	7	18	29	40
3	1.590921143341995E-4	TGTGCGAGACTGACAGCTATGGGCCTCGACTACTTTGACTACTGG	CARLTAMGLDYFDYW	IGHV4-31	IGHD5-18	IGHJ4	8	12	21	28
3	1.590921143341995E-4	TGTGCGAGACTGACAGCCATGGGCCTCGACTACTTTGACTACTGG	CARLTAMGLDYFDYW	IGHV4-39	IGHD5-18	IGHJ4	9	12	21	28
3	1.590921143341995E-4	TGTGCGAGACCGAGGCTTGGAACGACAACAGACTTTGACTACTGG	CARPRLGTTTDFDYW	IGHV5-51	IGHD1-1	IGHJ4	9	17	25	31
3	1.590921143341995E-4	TGTGCGAGACATCTCTGGGGATCCTTCTGGTACTTCGATCTCTGG	CARHLWGSFWYFDLW	IGHV4-39	IGHD7-27	IGHJ2	15	16	23	26
3	1.590921143341995E-4	TGTGCGAGAGTTAGGCCATATTGGGAAGTGCCTTTTGATATCTGG	CARVRPYWEVPFDIW	IGHV1-2	IGHD2-21	IGHJ3	9	16	22	31
3	1.590921143341995E-4	TGTGCGAGAGCGATGTCCCTGGCGTTAGATGTCCTTGATGTCTGG	CARAMSLALDVLDVW	IGHV1-2	IGHD3-10	IGHJ3	9	22	26	34
3	1.590921143341995E-4	TGTGCGAGAGCAGATTTTTGGAGTGGTTATTACATGGACGTCTGG	CARADFWSGYYMDVW	IGHV3-48	IGHD3-3	IGHJ6	9	12	29	30
3	1.590921143341995E-4	TGTGCGAGAGGGCGAGAGGGAACCGACTGGTACTTCGATCTCTGG	CARGREGTDWYFDLW	IGHV4-4	IGHD1-14	IGHJ2	9	18	23	25
3	1.590921143341995E-4	TGTGCGAGAGATTTTTCCCCTACGGTGGCCCCCTATGACTACTGG	CARDFSPTVAPYDYW	IGHV3-21	IGHD4-23	IGHJ4	11	19	27	35
3	1.590921143341995E-4	TGTGCGAGAGATCATCGTGGATACAGCTATGGTTCCGACTACTGG	CARDHRGYSYGSDYW	IGHV3-21	IGHD5-18	IGHJ4	12	15	33	36
3	1.590921143341995E-4	TGTGCGAGAGATAGTGGATACTTTTCTCTGCGGCTGGTCAGCTGG	CARDSGYFSLRLVSW	IGHV1-2	IGHD5-18	IGHJ4	11	13	20	41
3	1.590921143341995E-4	TGTGCGAGAGACCCTTCTCGTAGTGGGAGCTACTACGACTACTGG	CARDPSRSGSYYDYW	IGHV1-2	IGHD1-26	IGHJ4	10	20	28	29
3	1.590921143341995E-4	TGTGCGAATTTGGGGGGCGGCTATTGGGGGTACTTCCAGCACTGG	CANLGGGYWGYFQHW	IGHV3-7	IGHD3-16	IGHJ1	6	8	15	30
3	1.590921143341995E-4	TGTGCGAAGGGAGGAAATGATTACGATGATGCTTTTGATGTCTGG	CAKGGNDYDDAFDVW	IGHV3-30	IGHD3-16	IGHJ3	6	16	24	25
3	1.590921143341995E-4	TGTGCGAAAGTTAACTGGGGGATTCTGGGTGCTTTTGATATCTGG	CAKVNWGILGAFDIW	IGHV3-48	IGHD7-27	IGHJ3	6	11	19	29
3	1.590921143341995E-4	TGTGCGAAAGCCGAGAAGTACAGCAGCTCGCCAATTGACTACTGG	CAKAEKYSSSPIDYW	IGHV3-11	IGHD6-6	IGHJ4	6	16	29	34
3	1.590921143341995E-4	TGTGCGAAAGGCCTGGGGTTCGGGGAGTTATGGGTTGACTACTGG	CAKGLGFGELWVDYW	IGHV5-10-1	IGHD3-10	IGHJ4	6	16	30	34
3	1.590921143341995E-4	TGTGCGAAAGATGATTTTTGGAGTGGTTACCCCTTTGACTACTGG	CAKDDFWSGYPFDYW	IGHV3-30	IGHD3-3	IGHJ4	11	12	28	32
3	1.590921143341995E-4	TGTGCGAAAGACGCGGAGCAGCTCATGAGCTGGTTCGACCCCTGG	CAKDAEQLMSWFDPW	IGHV3-23	IGHD6-6	IGHJ5	10	16	23	29
3	1.590921143341995E-4	TGTGCGAAAGACGGCTTTCGAACTCCGTACCTCCCGTGGGACTGG	CAKDGFRTPYLPWDW	IGHV3-30	IGHD4-23	IGHJ4	10	20	26	40
3	1.590921143341995E-4	TGTGCGAAAGAAACTGGGCAATCCCGGGTAATATTTGACTACTGG	CAKETGQSRVIFDYW	IGHV3-23	IGHD6-13	IGHJ4	10	22	29	33
3	1.590921143341995E-4	TGTGCGAAAACCGGTACAACTGGAACGACGGACTTTGACTACTGG	CAKTGTTGTTDFDYW	IGHV3-23	IGHD1-1	IGHJ4	8	9	29	31
3	1.590921143341995E-4	TGTGCACACAGACGTGGATGGGGATCGGGCTACTTTGACTACTGG	CAHRRGWGSGYFDYW	IGHV2-5	IGHD7-27	IGHJ4	14	18	25	29
3	1.590921143341995E-4	TGTGCAACAGGTCCCCAGCTGCTACTCAACTGGTTCGACCCCTGG	CATGPQLLLNWFDPW	IGHV1-24	IGHD2-15	IGHJ5	9	16	25	26
3	1.590921143341995E-4	TGTGCAAAAGATCGTGGATACAGTTATGGTTACTTTGACTCCTGG	CAKDRGYSYGYFDSW	IGHV3-43	IGHD5-18	IGHJ4	11	12	29	30
3	1.590921143341995E-4	TGTGCAAAAGATGCTGGATACGGTTACGGTTACTTTGACTCCTGG	CAKDAGYGYGYFDSW	IGHV3-43	IGHD5-12	IGHJ4	11	14	27	30
3	1.590921143341995E-4	TGTACAACGGATTCTATTTATTACCAAGGTGCTTTTGATATCTGG	CTTDSIYYQGAFDIW	IGHV1-24	IGHD3-22	IGHJ3	11	17	23	29
3	1.590921143341995E-4	TGTGTGAAGGGCTATACCAGTGGCTGGACGTTTGACTACTGG	CVKGYTSGWTFDYW	IGHV4-39	IGHD6-19	IGHJ4	3	12	26	30
3	1.590921143341995E-4	TGTGTACACAGACTGTCCTCGCTCGATGTTTTTGATGTCTGG	CVHRLSSLDVFDVW	IGHV2-5	.	IGHJ3	12	-1	-1	24
3	1.590921143341995E-4	TGTGCTCACTATTCCCCAGGTGTTAGATACTTCGACCACTGG	CAHYSPGVRYFDHW	IGHV2-5	IGHD7-27	IGHJ1	8	12	18	26
3	1.590921143341995E-4	TGTGCCAGAGGGGCTGGCCCAGAGTGGTTAGCATCCGACTGG	CARGAGPEWLASDW	IGHV4-30-2	IGHD3-3	IGHJ4	9	21	29	37
3	1.590921143341995E-4	TGTGCGTCTTATGACCACCGCCAATACTTCTTTGACCTCTGG	CASYDHRQYFFDLW	IGHV4-59	IGHD4-23	IGHJ4	5	13	19	24
3	1.590921143341995E-4	TGTGCGGGGCCGGCAGGTGGGGATACAGCTATGGCCTACTGG	CAGPAGGDTAMAYW	IGHV4-39	IGHD5-18	IGHJ4	5	20	33	35
3	1.590921143341995E-4	TGTGCGAGCACCCAAAGGGAAGGCTATGCCTATGACTACTGG	CASTQREGYAYDYW	IGHV1-69	IGHD2-2	IGHJ4	7	22	29	32
3	1.590921143341995E-4	TGTGCGAGACGAGGACTTTACAGTTATGGTCCCGACTACTGG	CARRGLYSYGPDYW	IGHV5-51	IGHD5-18	IGHJ4	9	18	29	33
3	1.590921143341995E-4	TGTGCGAGACATTGGGACAGTAGTGGTTATTATTGGTACTGG	CARHWDSSGYYWYW	IGHV4-39	IGHD3-22	IGHJ4	11	18	31	36
3	1.590921143341995E-4	TGTGCGAGAGCGGACGGTGGTTATAGAGAGGCGAGCTACTGG	CARADGGYREASYW	IGHV3-21	IGHD3-22	IGHJ4	9	16	23	35
3	1.590921143341995E-4	TGTGCGAGAGGGTGGACCCCATTGATGACTCGGGACTACTGG	CARGWTPLMTRDYW	IGHV1-8	IGHD4-11	IGHJ4	10	24	29	33
3	1.590921143341995E-4	TGTGCGAAACATCCCGAAAGTGCCGGCTGGATTGACTATTGG	CAKHPESAGWIDYW	IGHV3-23	IGHD2-2	IGHJ4	12	20	26	31
3	1.590921143341995E-4	TGTGCGAAAGATCCTGACGGTGACCTACGATTTGACTACTGG	CAKDPDGDLRFDYW	IGHV3-23	IGHD4-17	IGHJ4	12	16	23	30
3	1.590921143341995E-4	TGTGCGAAAGACCTGAGGTGGGGAGGCCTCTTCGACTACTGG	CAKDLRWGGLFDYW	IGHV3-30	IGHD3-10	IGHJ4	10	19	24	29
3	1.590921143341995E-4	TGTGCGAAAACTTTTTCGCGAGTTCTTTTTTTCGACCCCTGG	CAKTFSRVLFFDPW	IGHV3-23	IGHD1-7	IGHJ5	18	20	24	30
3	1.590921143341995E-4	TGTGCGAAAACCCCCTATTCCGTGGGGGCTTTTGATATCTGG	CAKTPYSVGAFDIW	IGHV3-23	IGHD2-21	IGHJ3	8	14	21	27
3	1.590921143341995E-4	TGTGCACTAGATACGATTTTTGGAGTGGTCGGTGACTACTGG	CALDTIFGVVGDYW	IGHV3-74	IGHD3-3	IGHJ4	5	11	28	32
3	1.590921143341995E-4	TGTGCAGCAGGCTTGGCGTTTTTCGACTACTTTCAGTTCTGG	CAAGLAFFDYFQFW	IGHV1-24	IGHD3-16	IGHJ4	9	16	20	25
3	1.590921143341995E-4	TGTGCAACTTCCAACTACGCTGGTAACTTCCTTGACTACTGG	CATSNYAGNFLDYW	IGHV1-18	IGHD4-23	IGHJ4	4	13	27	31
3	1.590921143341995E-4	TGTGCAACTGGAGAGATAGTGGGAGCTACTATCGACTACTGG	CATGEIVGATIDYW	IGHV1-69-2	IGHD1-26	IGHJ4	7	15	30	33
3	1.590921143341995E-4	TGTGCAACAGTGGATACAGCTATGGTTATAGCCCCGAGTTGG	CATVDTAMVIAPSW	IGHV1-24	IGHD5-18	IGHJ4	9	10	27	39
3	1.590921143341995E-4	TGTGCAAGACCCAGGCCGGGGAAATTAGCTTTTGATATCTGG	CARPRPGKLAFDIW	IGHV3-74	IGHD3-10	IGHJ3	8	16	21	27
3	1.590921143341995E-4	TGTGCAAGAGGCTATAGTGGGAGTTACCGCGTTGACTACTGG	CARGYSGSYRVDYW	IGHV3-74	IGHD1-26	IGHJ4	9	12	26	31
3	1.590921143341995E-4	TGTACTAGAGACGATTTTTGGAGTGGTTATTCTGTCTACTGG	CTRDDFWSGYSVYW	IGHV3-49	IGHD3-3	IGHJ4	10	11	30	35
3	1.590921143341995E-4	TGTGCCCTCGGGGTAGCAGCTCGTCCGCTTGACTACTGG	CALGVAARPLDYW	IGHV1-18	IGHD6-6	IGHJ4	4	13	26	28
3	1.590921143341995E-4	TGTGCGGGAAGTATTACGATTAGGAGTGTGGACTACTGG	CAGSITIRSVDYW	IGHV4-4	IGHD3-3	IGHJ4	5	10	20	30
3	1.590921143341995E-4	TGTGCGACCGACCTAATTTTGACTGGTTGGAACTACTGG	CATDLILTGWNYW	IGHV3-30	IGHD3-9	IGHJ4	6	15	27	31
3	1.590921143341995E-4	TGTGCGAGTCATGGCTACGAACATGCTTTTGATATCTGG	CASHGYEHAFDIW	IGHV4-34	IGHD5-12	IGHJ3	7	11	19	22
3	1.590921143341995E-4	TGTGCGAGGTCACGCCTCAGCTCGCCATTTGACTACTGG	CARSRLSSPFDYW	IGHV1-2	IGHD6-6	IGHJ4	7	17	23	27
3	1.590921143341995E-4	TGTGCGAGATTGCAGGTGGTAACTCCTTATCACCCCTGG	CARLQVVTPYHPW	IGHV1-46	IGHD4-23	IGHJ5	8	14	25	31
3	1.590921143341995E-4	TGTGCGAGATACCTAGTGACGTACTACATGGACGTCTGG	CARYLVTYYMDVW	IGHV3-20	IGHD2-15	IGHJ6	8	11	15	21
3	1.590921143341995E-4	TGTGCGAGACAGGGAGAAATAGTGGGAGGAGAATATTGG	CARQGEIVGGEYW	IGHV5-51	IGHD1-26	IGHJ4	10	18	27	36
3	1.590921143341995E-4	TGTGCGAGAGGTCCCGATTTTGCCAAGGTCGGCTACTGG	CARGPDFAKVGYW	IGHV4-59	IGHD3-3	IGHJ4	9	14	20	32
3	1.590921143341995E-4	TGTGCGAGAGGGTATAGCAGCAGCTGGTACCTCAGCTGG	CARGYSSSWYLSW	IGHV1-8	IGHD6-13	IGHJ1	10	11	29	35
3	1.590921143341995E-4	TGTGCGAGAGGGCCTAGCAGCAGCTGGCCTTACTACTGG	CARGPSSSWPYYW	IGHV1-8	IGHD6-13	IGHJ4	10	14	26	31
3	1.590921143341995E-4	TGTGCGAGAGATGGGGGTGGAGACTGGTTCGACCCCTGG	CARDGGGDWFDPW	IGHV1-46	IGHD2-15	IGHJ5	11	15	19	22
3	1.590921143341995E-4	TGTGCGAGAGACCCTTTTACGAAGGCTTTTGATAGGTGG	CARDPFTKAFDRW	IGHV3-21	IGHD3-3	IGHJ3	10	16	21	24
3	1.590921143341995E-4	TGTGCGAGAGAGGGTAGGGAGGGGCAACTTGACTACTGG	CAREGREGQLDYW	IGHV3-21	IGHD2-15	IGHJ4	10	12	16	28
3	1.590921143341995E-4	TGTGCGAGAAGCCGAGGGGGGACACCAATCGACTACTGG	CARSRGGTPIDYW	IGHV1-2	IGHD2-8	IGHJ4	8	21	26	30
3	1.590921143341995E-4	TGTGCACACCGAGATGGCCTCAGGGACTTTGACTACTGG	CAHRDGLRDFDYW	IGHV2-5	IGHD5-24	IGHJ4	8	10	17	25
3	1.590921143341995E-4	TGTACTAGACCCACACGCGGTGACTCCTTTGACTACTGG	CTRPTRGDSFDYW	IGHV3-73	IGHD2-21	IGHJ4	9	10	14	22
3	1.590921143341995E-4	TGTACGAAAGAGGGGAGGGTCTTTCGGCCGGACTACTGG	CTKEGRVFRPDYW	IGHV4-4	IGHD3-10	IGHJ4	10	11	16	30
3	1.590921143341995E-4	TGTGTCGCCCTACACCAGGGGGACTTGGACTACTGG	CVALHQGDLDYW	IGHV3-72	IGHD2-8	IGHJ4	3	10	16	22
3	1.590921143341995E-4	TGTGCGGGGGAGCTACTAGATGCTTTTGATATCTGG	CAGELLDAFDIW	IGHV3-30	IGHD1-26	IGHJ3	5	7	17	18
3	1.590921143341995E-4	TGTGCGGGAACTGCGGATCCCCTCTTAGACTACTGG	CAGTADPLLDYW	IGHV4-39	IGHD7-27	IGHJ4	5	8	21	23
3	1.590921143341995E-4	TGTGCGAGTGGACTGGGAGACTACTTTGACTACTGG	CASGLGDYFDYW	IGHV1-46	IGHD1-26	IGHJ4	7	13	18	19
3	1.590921143341995E-4	TGTGCGAGCGGCCCGGGGGACTACTTTGACTACTGG	CASGPGDYFDYW	IGHV1-8	IGHD3-10	IGHJ4	12	13	17	19
3	1.590921143341995E-4	TGTGCGAGAGTTGGCGGGGACTACTTTGACTACTGG	CARVGGDYFDYW	IGHV1-69	IGHD3-10	IGHJ4	9	14	18	19
3	1.590921143341995E-4	TGTGCGAGAGGGGACGTTTGGAGTGGCGACCACTGG	CARGDVWSGDHW	IGHV3-21	IGHD3-3	IGHJ5	9	16	25	26
3	1.590921143341995E-4	TGTGCGAGAGATCTGGGTGCGTATTTTGACTACTGG	CARDLGAYFDYW	IGHV4-31	IGHD3-10	IGHJ4	13	19	23	24
3	1.590921143341995E-4	TGTGCGAGAGATGTTGACTGGGCCTTTGACTACTGG	CARDVDWAFDYW	IGHV3-21	IGHD3-9	IGHJ4	11	13	20	23
3	1.590921143341995E-4	TGTGCGAGAGATACGTACCGCTTTTTGGACGACTGG	CARDTYRFLDDW	IGHV3-21	IGHD6-13	IGHJ4	11	12	18	27
3	1.590921143341995E-4	TGTGCGAAGGACCCCGATATTTTAGTGGTTCCCTGG	CAKDPDILVVPW	IGHV3-23	IGHD2-15	IGHJ5	7	15	28	30
3	1.590921143341995E-4	TGTGCGAAACTAACTGGGGACTACTTTGACTACTGG	CAKLTGDYFDYW	IGHV3-21	IGHD7-27	IGHJ4	6	9	18	19
3	1.590921143341995E-4	TGTGCGAAAGATGCCAACTGGGGATTTTTCGACTGG	CAKDANWGFFDW	IGHV3-30	IGHD7-27	IGHJ4	11	15	24	31
3	1.590921143341995E-4	TGTGCAAAAGATATTGATTCCTCCTTCGACCCCTGG	CAKDIDSSFDPW	IGHV3-43	IGHD2-21	IGHJ5	13	16	20	24
3	1.590921143341995E-4	TGCGTCAGAGAACAACTGAATTACTTTGACTACTGG	CVREQLNYFDYW	IGHV3-13	IGHD1-1	IGHJ4	1	11	17	21
3	1.590921143341995E-4	TGTGCGAGAGCTTACGATTCCTTCGACCCCTGG	CARAYDSFDPW	IGHV1-46	IGHD3-3	IGHJ5	9	11	18	21
3	1.590921143341995E-4	TGTGCGAGAGATTTTCCCAACATAGACGTCTGG	CARDFPNIDVW	IGHV4-59	IGHD1-26	IGHJ6	11	14	18	19
3	1.590921143341995E-4	TGTGCGAATCCCGCAACTGGAACGGACTACTGG	CANPATGTDYW	IGHV3-30	IGHD1-1	IGHJ4	6	13	23	24
3	1.590921143341995E-4	TGTGCGAAGGGACCAGCTGCTATGAGTGGTTGG	CAKGPAAMSGW	IGHV3-30	IGHD2-2	IGHJ4	6	11	23	30
3	1.590921143341995E-4	TGTGCAGTAGATGAGTGGCTGATTTTCTCCTGG	CAVDEWLIFSW	IGHV1-18	IGHD6-19	IGHJ5	4	13	20	28
3	1.590921143341995E-4	TGTGCAACAATGGCGAATATAGCAGCTCGCTGG	CATMANIAARW	IGHV1-69-2	IGHD6-6	IGHJ4	8	13	28	29
3	1.590921143341995E-4	TGTACTCGGAGGGTGCTAACTCCGGGATACTGG	CTRRVLTPGYW	IGHV3-49	IGHD4-23	IGHJ4	5	11	24	27
3	1.590921143341995E-4	TGTGCGAGGCGCGAAGAACTTGACTCCTGG	CARREELDSW	IGHV1-2	.	IGHJ4	7	-1	-1	19
3	1.590921143341995E-4	TGTGCGAGACGCGAGGAACTTGACTCCTGG	CARREELDSW	IGHV1-18	IGHD1-1	IGHJ4	8	14	18	19
3	1.590921143341995E-4	TGTGCGGTCCCGACATTCGACTATTGG	CAVPTFDYW	IGHV3-23	IGHD3-10	IGHJ4	5	8	12	18
3	1.590921143341995E-4	TGTGCGAGAGGGGGGCAGGCCCCCTGG	CARGGQAPW	IGHV1-8	.	IGHJ5	10	-1	-1	20
3	1.590921143341995E-4	TGTCTTCGGGGGTTCGATCTCTGG	CLRGFDLW	IGHV4-59	IGHD3-10	IGHJ2	2	4	10	12
3	1.590921143341995E-4	TGTGCGAGGGGGTTCGACCCCTGG	CARGFDPW	IGHV4-59	.	IGHJ5	7	-1	-1	10
2	1.06061409556133E-4	TGTGCGACAGAGGACGCCCAGATCGCAACCGGAGGGGACCTCCCCCTGGTTGACTACGGTGACGCCCCGGGCTACTACTACTACTACATGGACGTCTGG	CATEDAQIATGGDLPLVDYGDAPGYYYYYMDVW	IGHV1-24	IGHD4-17	IGHJ6	10	50	62	71
2	1.06061409556133E-4	TGTGCGAGAGGCAATCGGATTGAAGTATTTCCAGCTACTATTTTGGGCTTGTTCCCCCGCCCTCAATACTACTACTACTTGGACGTCTGG	CARGNRIEVFPATILGLFPRPQYYYYLDVW	IGHV1-18	IGHD2-2	IGHJ6	9	18	40	66
2	1.06061409556133E-4	TGTGCGAGAGATTGGGAAAATCGGCATCTGGATATTGTAGTAGTACCAGCTGCTGGGGGTAGCTACTACTACTACTACATGGACGTCTGG	CARDWENRHLDIVVVPAAGGSYYYYYMDVW	IGHV4-31	IGHD2-2	IGHJ6	11	29	53	62
2	1.06061409556133E-4	TGTGCGAGAGCTCTCCGCACAAAGTCCACGCGTATTACTATGGTTCGGGGAGTCCATGACTACTACTACTACTACATGGACGTCTGG	CARALRTKSTRITMVRGVHDYYYYYMDVW	IGHV1-69	IGHD3-10	IGHJ6	20	30	52	58
2	1.06061409556133E-4	TGTGCGAGAGGTTTCTGGAGGAGACCTGCCGCAGATTCCCTGCAGGGTCCCCTCAATCAGTACATCTACTACTACATGGACGTCTGG	CARGFWRRPAADSLQGPLNQYIYYYMDVW	IGHV4-28	IGHD2-8	IGHJ6	15	58	63	65
2	1.06061409556133E-4	TGTGCGAGAGGTTTCTGGAGGAGACCTGCCGCAAATTCCCTGCAGGGTCCCCTCAATCAGTACATCTACTACTACATGGACGTCTGG	CARGFWRRPAANSLQGPLNQYIYYYMDVW	IGHV1-8	IGHD2-8	IGHJ6	10	58	63	65
2	1.06061409556133E-4	TGTGCGAGAGGTTTCTGGAGGAGACCTGCCGCAAATTCCCTGCAGGGTCCCCTCAATCAGTACATCTACTACTACATGGACGTCTGG	CARGFWRRPAANSLQGPLNQYIYYYMDVW	IGHV4-28	IGHD2-8	IGHJ6	15	58	63	65
2	1.06061409556133E-4	TGTGCGAGAGAGGACAGAGGGGCGGAGACGTATTACGATTTTTGGAGTGGTTATTCAGGCTACTACTACTACTACATGGACGTCTGG	CAREDRGAETYYDFWSGYSGYYYYYMDVW	IGHV1-46	IGHD3-3	IGHJ6	10	27	54	59
2	1.06061409556133E-4	TGTGCGAGCCGGGGTGCAAATAGTAGGAGCGATAACTTCTATTACTATGGTTCGGGGAGACACTACTACTACATGGACGTCTGG	CASRGANSRSDNFYYYGSGRHYYYMDVW	IGHV1-2	IGHD3-10	IGHJ6	7	39	58	61
2	1.06061409556133E-4	TGTGCGAGAGTGGAGGCCCGACTAAAATCTGGGAGAATTTTTGGAGTGCTTGTTAACCGGGACTACTACCACATGGACGTCTGG	CARVEARLKSGRIFGVLVNRDYYHMDVW	IGHV1-46	IGHD3-3	IGHJ6	9	36	59	61
2	1.06061409556133E-4	TGTGCGAGAGCCTGGCGAGAGCCCGATTACGATTTTTGGAGTGTCCTAGGGGGGTTGCCCTACTACTACTACATGGACGTCTGG	CARAWREPDYDFWSVLGGLPYYYYMDVW	IGHV1-46	IGHD3-3	IGHJ6	9	25	42	59
2	1.06061409556133E-4	TGTGCCAGAGGTCGGCTCGGCCCGAGGGCATACGGGGTACTATGGTTCGGGGAGTTATGGCCGGATGCTTTTGATATCTGG	CARGRLGPRAYGVLWFGELWPDAFDIW	IGHV4-30-2	IGHD3-10	IGHJ3	9	37	57	63
2	1.06061409556133E-4	TGTGCGAGATCAGGGGAGTATTACTATGATAGAAGTGAGCTCCGCTCTGACGGGCAGACTGTTGATGCTTTTGATATCTGG	CARSGEYYYDRSELRSDGQTVDAFDIW	IGHV7-81	IGHD3-22	IGHJ3	9	17	36	62
2	1.06061409556133E-4	TGTGCGAGATGTAGTTTCTCGACACACGTCGATTTTTGGACAACTCGACGGGTCTACTCTTACTACTACATGGACATCTGG	CARCSFSTHVDFWTTRRVYSYYYMDIW	IGHV4-55	IGHD3-3	IGHJ6	9	29	39	53
2	1.06061409556133E-4	TGTGCGAGAGTGGAGTATTGTAGTAGTATCAGCTGTTCCCACGACCTGTTCGACAACGACTACTACTACATAGACGTCTGG	CARVEYCSSISCSHDLFDNDYYYIDVW	IGHV4-34	IGHD2-2	IGHJ6	9	15	34	58
2	1.06061409556133E-4	TGTGCGAGAGGCCTCCCGCTTATGATAGTAGTGGTTATTACCTATTTAAGCTCCTACTACTACTACTACATGGACGTCTGG	CARGLPLMIVVVITYLSSYYYYYMDVW	IGHV4-34	IGHD3-22	IGHJ6	18	20	40	53
2	1.06061409556133E-4	TGTGCGAGAGATATGTGGGGCCGGGGGTCGTTTGGCGGAGTGGTTACCTCAACCTACTACTACTACTACATGGACGTCTGG	CARDMWGRGSFGGVVTSTYYYYYMDVW	IGHV1-46	IGHD3-3	IGHJ6	11	36	45	53
2	1.06061409556133E-4	TGTGCGAGAGAGAACCCACCAGATTACGATATTTTGACTGGTTACCTCGGCCCATACTACTACTACTACATGGACGTCTGG	CARENPPDYDILTGYLGPYYYYYMDVW	IGHV1-18	IGHD3-9	IGHJ6	10	22	43	54
2	1.06061409556133E-4	TGTGCGAGGTCCCCCGGTTATTCCGATTTTTGGGGTACTTTTTTACAACAACACGGTAACTACTACATGGACGTCTGG	CARSPGYSDFWGTFLQQHGNYYMDVW	IGHV3-23	IGHD3-3	IGHJ6	6	18	32	58
2	1.06061409556133E-4	TGTGCGAGGTGTAGCTCCTCGACACATTATGATTGGAGTGGTCTGCGGGTCTACTACTTCTGGTACATGGACGTCTGG	CARCSSSTHYDWSGLRVYYFWYMDVW	IGHV4-34	IGHD3-3	IGHJ6	7	32	41	50
2	1.06061409556133E-4	TGTGCGAGGTGTAGCTCCTCGACACATTATAATTGGAGTGGTCTGCGGGTCTACTACTTCTGGTACATGGACGTCTGG	CARCSSSTHYNWSGLRVYYFWYMDVW	IGHV4-34	IGHD3-3	IGHJ6	7	32	41	50
2	1.06061409556133E-4	TGTGCGAGATGTAGGTCCTCGACACATTATGACTGGAGTGGTCTACGGGTCTACTATTTCTGGTTCATGGACGTCTGG	CARCRSSTHYDWSGLRVYYFWFMDVW	IGHV3-48	IGHD3-3	IGHJ6	8	33	41	65
2	1.06061409556133E-4	TGTGCGAGATGGGGGTACTACAACTGGAACGACGTTGATTTGGGGTTTTGGTACTACTACTACTACATGGACGTCTGG	CARWGYYNWNDVDLGFWYYYYYMDVW	IGHV1-18	IGHD1-1	IGHJ6	8	18	34	51
2	1.06061409556133E-4	TGTGCGAGAGTCCCACCCGGGGGTTACGATTTTTGGAGTGGTTATTATAGTCCCTTCTACTACTACATGGACGTCTGG	CARVPPGGYDFWSGYYSPFYYYMDVW	IGHV4-59	IGHD3-3	IGHJ6	9	23	48	56
2	1.06061409556133E-4	TGTGCGAGAGGCGTCCGGTATTACAATTTTTTGACTGGTTTCCTGAACTACTACTACTTCTACTACATGGACGTCTGG	CARGVRYYNFLTGFLNYYYFYYMDVW	IGHV1-8	IGHD3-9	IGHJ6	11	17	39	48
2	1.06061409556133E-4	TGTGCGAGAGATCCGCCTCTATTACGATATTTTGACTGGTTATTGGGGAACTACTACTACTACTACATGGACGTCTGG	CARDPPLLRYFDWLLGNYYYYYMDVW	IGHV1-18	IGHD3-9	IGHJ6	12	19	43	49
2	1.06061409556133E-4	TGTGCGAGAGATGGGAAAGAATGTAGTAGTACCAGCTGCTATGGATCGAGATACTACTACTACTACATGGACGTCTGG	CARDGKECSSTSCYGSRYYYYYMDVW	IGHV4-31	IGHD2-2	IGHJ6	11	21	42	51
2	1.06061409556133E-4	TGTGCGAGAACTTCGTGGAGCAGCGCCACTGACACGTACCCCGCAAAAAACTACTACTACTACTACATGGACGTCTGG	CARTSWSSATDTYPAKNYYYYYMDVW	IGHV1-46	IGHD6-13	IGHJ6	8	33	39	49
2	1.06061409556133E-4	TGTGCGAGAACTCTTGTCCTAATTGTAGAGGATTGTAGTGGTGGTAGCTGCTACTTAGAGGATGCTTTTGATATCTGG	CARTLVLIVEDCSGGSCYLEDAFDIW	IGHV4-28	IGHD2-15	IGHJ3	9	31	54	60
2	1.06061409556133E-4	TGTGCGAGAACTCTTGTCCTAATTGTAGAGGATTGTAGTGGTGGTAGCTGCTACTTAGAGGATGCTTTTGATATCTGG	CARTLVLIVEDCSGGSCYLEDAFDIW	IGHV7-4-1	IGHD2-15	IGHJ3	8	31	54	60
2	1.06061409556133E-4	TGTGCGAAAGCAAGCGTTCGATTGAAAATTGTAGTGGTGGTAGCTCTTACTCCTGCGGACTGGTACTTCGATCTCTGG	CAKASVRLKIVVVVALTPADWYFDLW	IGHV3-23	IGHD2-15	IGHJ2	9	27	52	58
2	1.06061409556133E-4	TGTGTGCGAGATTCATCTGGGCGTAATACCGTTTATGGAGTGGTTGTCCCAAGTTACTATTACATGGACGTCTGG	CVRDSSGRNTVYGVVVPSYYYMDVW	IGHV4-4	IGHD3-3	IGHJ6	11	21	44	54
2	1.06061409556133E-4	TGTGTGCACATGAGTGTCGCCGGCAAGCACTACTTTGATAATAATTTTTATTATTACGGTAACTTTGACTACTGG	CVHMSVAGKHYFDNNFYYYGNFDYW	IGHV2-26	IGHD3-22	IGHJ4	3	30	57	61
2	1.06061409556133E-4	TGTGTGAGAGGCGTCCGGTATTACAATTTTTTGACTGGTTACCTGAACTATTACTTCTACTACATGGACGTCTGG	CVRGVRYYNFLTGYLNYYFYYMDVW	IGHV1-8	IGHD3-9	IGHJ6	11	17	40	46
2	1.06061409556133E-4	TGTGCGACTCGGACGGGATATTGTAGTAGTACCAGCTGCCCCCAAAGGGACTACTACTACTACATGGACGTCTGG	CATRTGYCSSTSCPQRDYYYYMDVW	IGHV1-18	IGHD2-2	IGHJ6	6	15	38	49
2	1.06061409556133E-4	TGTGCGAGATGGACCCATCCGTTCGGGGCGAGCCCTTTTGGAGTGGTTACTTATGGAGGCTGGTTCGACCCCTGG	CARWTHPFGASPFGVVTYGGWFDPW	IGHV4-55	IGHD3-3	IGHJ5	9	35	48	59
2	1.06061409556133E-4	TGTGCGAGAGCCAACGAAGGGTATTACGATTTTTGGGGTGGTTCTTATCGGCGGCCTTATTACCTGGACGTCTGG	CARANEGYYDFWGGSYRRPYYLDVW	IGHV4-59	IGHD3-3	IGHJ6	9	20	47	60
2	1.06061409556133E-4	TGTGCGAGAGCGCGTCCCGGAGATTCAGTTGTTATTGGGTGGCGAAGGTACTACTACTACCACATGGACGTCTGG	CARARPGDSVVIGWRRYYYYHMDVW	IGHV4-34	IGHD1-1	IGHJ6	9	25	31	48
2	1.06061409556133E-4	TGTGCGAGAGCGCGTCGTGGAGATCCAGTTGTTATTGGGTGGGAAATGTATTACTACTACCACATGGACGTCTGG	CARARRGDPVVIGWEMYYYYHMDVW	IGHV4-4	IGHD1-1	IGHJ6	9	23	31	51
2	1.06061409556133E-4	TGTGCGAGAGCGCGTCGCGGAGATCCGGTTGTTATTGGGTGGGAAATGTACTATTACTATCACATGGACGTCTGG	CARARRGDPVVIGWEMYYYYHMDVW	IGHV4-34	IGHD1-14	IGHJ6	9	23	29	48
2	1.06061409556133E-4	TGTGCGAGAGCGAGTGAGGAAAATTTTGACTGGTTATTCGGGGGGGCCTACTACTACTACTACATGGACGTCTGG	CARASEENFDWLFGGAYYYYYMDVW	IGHV4-34	IGHD3-9	IGHJ6	9	22	37	47
2	1.06061409556133E-4	TGTGCGAGAGGTCGGACGGAGGGATCATTACTATGGTTCGGGGAGTTATTATATACGAACTGGTTCGACCCCTGG	CARGRTEGSLLWFGELLYTNWFDPW	IGHV3-30	IGHD3-10	IGHJ5	9	26	52	57
2	1.06061409556133E-4	TGTGCGAGAGGCGTCCGTTATTACAATTTTTTGACTGGTTTCTTGAACTATTACTTCTACTACATGGGCGTCTGG	CARGVRYYNFLTGFLNYYFYYMGVW	IGHV1-8	IGHD3-9	IGHJ6	11	18	39	46
2	1.06061409556133E-4	TGTGCGAGAGGCGTCCGGTATTACAATTTTTTGACTGGTTTCCTTAATTACCACTTCTATTACATGGACGTCTGG	CARGVRYYNFLTGFLNYHFYYMDVW	IGHV1-8	IGHD3-9	IGHJ6	11	17	39	48
2	1.06061409556133E-4	TGTGCGAGAGGCGTCCGGTATTACAATTTCTTGACTGCTTACCTGAACTACCACTTCTACTACATGGACGTCTGG	CARGVRYYNFLTAYLNYHFYYMDVW	IGHV1-8	IGHD3-9	IGHJ6	11	17	40	46
2	1.06061409556133E-4	TGTGCGAGAGGCGTCCGATATTACAATTTTTTGACTGCCTACCTGAACTACTACTTCTATTACATGGACGTCTGG	CARGVRYYNFLTAYLNYYFYYMDVW	IGHV1-8	IGHD3-9	IGHJ6	11	18	36	46
2	1.06061409556133E-4	TGTGCGAGAGGCGTCCGATATTACAATTTTTTGACTGCGTACCTGAACTACTACTTCTACTACATGGACGTCTGG	CARGVRYYNFLTAYLNYYFYYMDVW	IGHV1-8	IGHD3-9	IGHJ6	11	18	36	46
2	1.06061409556133E-4	TGTGCGAGAGGCGTCCGATATTACAATTTTTTGACTGGTTACTTGAATTACTACTTCTACTACATGGACGTCTGG	CARGVRYYNFLTGYLNYYFYYMDVW	IGHV1-8	IGHD3-9	IGHJ6	11	18	40	48
2	1.06061409556133E-4	TGTGCGAGAGGCGTCCGATATTACAATTTTTTGACTGGTTACCTGAACTACTACTTCTACTACATGGACGTCTGG	CARGVRYYNFLTGYLNYYFYYMDVW	IGHV1-2	IGHD3-9	IGHJ6	9	18	40	46
2	1.06061409556133E-4	TGTGCGAGAGATAAGTGTAAGACAGTGGATGGTGGTGATTGCTATCTCTACTACTACTACTACATGGACGTCTGG	CARDKCKTVDGGDCYLYYYYYMDVW	IGHV3-66	IGHD2-21	IGHJ6	11	29	44	47
2	1.06061409556133E-4	TGTGCGAGAGATAAGTGTAAGACAGTGGATGGTGGTGATTGCTATCTCTACTACTACTACTACATGGACGTCTGG	CARDKCKTVDGGDCYLYYYYYMDVW	IGHV3-9	IGHD2-21	IGHJ6	12	29	44	47
2	1.06061409556133E-4	TGTGCGAGAGATAAGTGCGAGACAGTGCTTGGTGGTGATTGCTATCTCTACTACTACTATTACATGGACGTCTGG	CARDKCETVLGGDCYLYYYYYMDVW	IGHV3-30	IGHD2-21	IGHJ6	11	29	44	47
2	1.06061409556133E-4	TGTGCGAGAGATAAGTGCAAGACAGTCCTTGGTGGTGATTGCTATCTCTACTACTACTACTACATGGACGTCTGG	CARDKCKTVLGGDCYLYYYYYMDVW	IGHV4-31	IGHD2-21	IGHJ6	11	29	44	47
2	1.06061409556133E-4	TGTGCGAGAGATAAGTGCAAGACAGTGCATGGTGGTGATTGCTATCTCTACTACTACTACTACATGGACGTCTGG	CARDKCKTVHGGDCYLYYYYYMDVW	IGHV3-66	IGHD2-21	IGHJ6	11	29	44	47
2	1.06061409556133E-4	TGTGCGAGAGATAAGTGCAAGACAGTGGATGGTGGTGATTGCTATCTCTACTACTACTACTACATGGACGTCTGG	CARDKCKTVDGGDCYLYYYYYMDVW	IGHV3-66	IGHD2-21	IGHJ6	11	29	44	47
2	1.06061409556133E-4	TGTGCGAGAGATAAGTGCAAGACAGTGGATGGCGGTGATTGCTATCTCTACTACTACTACTACATGGACGTCTGG	CARDKCKTVDGGDCYLYYYYYMDVW	IGHV3-30	IGHD2-21	IGHJ6	11	29	44	47
2	1.06061409556133E-4	TGTGCGAGAGACGGGGCATATTGTGGTGGTGATTGCCAAGGCACCACCTACTACTACTACTACATGGACGTCTGG	CARDGAYCGGDCQGTTYYYYYMDVW	IGHV1-46	IGHD2-21	IGHJ6	10	15	35	47
2	1.06061409556133E-4	TGTGCGAGAGACATTGTAGTAGTACCAGCTGCCGACAGCTATGGTTACGCCCGCGATGATGCTTTTGATATCTGG	CARDIVVVPAADSYGYARDDAFDIW	IGHV3-21	IGHD2-2	IGHJ3	10	12	31	55
2	1.06061409556133E-4	TGTGCGAGAGAGAGACTGGACCGCGTCTGGGTTTTGACTGGTTATATGGACCGTCTTGATGCTTTTGATATCTGG	CARERLDRVWVLTGYMDRLDAFDIW	IGHV4-4	IGHD3-9	IGHJ3	10	31	44	56
2	1.06061409556133E-4	TGTGCGAGAATGGGGTGGGGTATAGCAGCAGCTGGAGCTCAAAAAAACTACTACTACTACTACATGGACGTCTGG	CARMGWGIAAAGAQKNYYYYYMDVW	IGHV1-46	IGHD6-13	IGHJ6	8	17	34	46
2	1.06061409556133E-4	TGTGCGAGAACCCGCCAGGGGGGGGGAGTGGTGATAGGTGACAGGTTCTACTACTACTACCACATGGACGTCTGG	CARTRQGGGVVIGDRFYYYYHMDVW	IGHV4-34	IGHD3-16	IGHJ6	8	21	28	47
2	1.06061409556133E-4	TGTGCGAGAAGGCTGGGATATTGTAGTAGTACCAGCTGCTATCCCGGCTACTACTACTACTACATGGACGTCTGG	CARRLGYCSSTSCYPGYYYYYMDVW	IGHV1-2	IGHD2-2	IGHJ6	8	15	46	47
2	1.06061409556133E-4	TGTGCGAACGGGGATTCCGATTTTTGGAGTGGTTATTATGGGAGTCGGTCGGTTGGTAACTGGTTCGACCCCTGG	CANGDSDFWSGYYGSRSVGNWFDPW	IGHV3-23	IGHD3-3	IGHJ5	7	13	38	57
2	1.06061409556133E-4	TGTGCGAAAGGGGATTCCGATTTTTGGAGTGGTTATTATGGGAGTCGGTCGGTTGGAAACTGGTTCGACACCTGG	CAKGDSDFWSGYYGSRSVGNWFDTW	IGHV3-23	IGHD3-3	IGHJ5	9	13	38	57
2	1.06061409556133E-4	TGTGCGAAAGGGGATTCCGATATTTGGAGTGGCTATTATGGGAGTCGGTCGGTTGGGAACTGGTTCGACACCTGG	CAKGDSDIWSGYYGSRSVGNWFDTW	IGHV3-23	IGHD3-3	IGHJ5	9	13	38	57
2	1.06061409556133E-4	TGTACTAGATGGGATGATTACTACTATGATAGTAGTACGCGGGGGGGCTACTACTACTACTACATGGACGTCTGG	CTRWDDYYYDSSTRGGYYYYYMDVW	IGHV3-49	IGHD3-22	IGHJ6	8	21	35	47
2	1.06061409556133E-4	TGCGCGAGAGCGCGTCGCGGAGATCCAGTTATTATTGGGTGGGAAATGTATTACTATTACCACATGGACGTCTGG	CARARRGDPVIIGWEMYYYYHMDVW	IGHV4-34	IGHD1-20	IGHJ6	9	23	31	51
2	1.06061409556133E-4	TGTGTGAGAGGAGTAAAGGACTATGTTGGTTCTGGTTATTTAGTACTTATCTTGGATCCTTTTGATATCTGG	CVRGVKDYVGSGYLVLILDPFDIW	IGHV1-8	IGHD1-14	IGHJ3	10	26	38	54
2	1.06061409556133E-4	TGTGCCAGAGAAAGATATTGTAGTAGTACCAGCTGCTATAGACTAGGGGCCAACTACTACATGGACGTCTGG	CARERYCSSTSCYRLGANYYMDVW	IGHV4-30-2	IGHD2-2	IGHJ6	10	13	38	52
2	1.06061409556133E-4	TGTGCGAGCAAGGGGAGTGAAGTGGCTACGGGGTCGGGGGTAAGGGAATACTACTACTACATGGACGTCTGG	CASKGSEVATGSGVREYYYYMDVW	IGHV1-2	IGHD5-12	IGHJ6	7	20	29	48
2	1.06061409556133E-4	TGTGCGAGAGGTCTAAACTCGGGGAGGATTTTTGGAGTGGTTATTTCCGGCCACAACTGGTTCGACCCCTGG	CARGLNSGRIFGVVISGHNWFDPW	IGHV1-8	IGHD3-3	IGHJ5	10	26	44	52
2	1.06061409556133E-4	TGTGCGAGAGGGTCCGAGATCATAGGCTATTGTCGTGATCCTACCTGTTACCTGAACTGGTTCGACCCCTGG	CARGSEIIGYCRDPTCYLNWFDPW	IGHV1-8	IGHD2-15	IGHJ5	10	18	36	54
2	1.06061409556133E-4	TGTGCGAGAGGGGGGATTGTAACCCCGAAGTACGTTCCTCGTGGCGGAGTGCGTAACTGGTTCGACCCCTGG	CARGGIVTPKYVPRGGVRNWFDPW	IGHV4-34	IGHD3-10	IGHJ5	10	22	28	54
2	1.06061409556133E-4	TGTGCGAGAGATTCGATCGAGTATTACTATGATAGTAGTGGTTATGCTCGCCCTGATGCTTTTGATATCTGG	CARDSIEYYYDSSGYARPDAFDIW	IGHV3-21	IGHD3-22	IGHJ3	11	20	44	53
2	1.06061409556133E-4	TGTGCGAGAGATCTCGGACACTTTGGTTCGGGAAATTACTATGGCCTAGATTCTGATGCTTTTGATTTCTGG	CARDLGHFGSGNYYGLDSDAFDFW	IGHV3-23	IGHD3-10	IGHJ3	13	19	41	53
2	1.06061409556133E-4	TGTGCGAGAGATCGCCTCCGCGAGTGGCTACAAAAGCCCGGGGACTACTACTACTACTACATGGACGTCTGG	CARDRLREWLQKPGDYYYYYMDVW	IGHV3-21	IGHD5-12	IGHJ6	12	22	30	43
2	1.06061409556133E-4	TGTGCGAGAGACCTATATTGTAGTAGTACCAGCTGCTATCCAGACAACTACTACTACTACATGGACGTCTGG	CARDLYCSSTSCYPDNYYYYMDVW	IGHV1-18	IGHD2-2	IGHJ6	10	14	38	46
2	1.06061409556133E-4	TGTGCGAGAGACCCTTTAACCATCGTGGTTCGGGGAGTTATGAGGTACTACTACTACTACATGGACGTCTGG	CARDPLTIVVRGVMRYYYYYMDVW	IGHV3-53	IGHD3-10	IGHJ6	10	25	40	45
2	1.06061409556133E-4	TGTGCGAGAGACCGAGGTGGATACAGCTATGGTACGGGAGATTACTACTACTACTACTACATGGACGTCTGG	CARDRGGYSYGTGDYYYYYYMDVW	IGHV1-46	IGHD5-18	IGHJ6	10	16	32	40
2	1.06061409556133E-4	TGTGCGAGAGAGTACTACTTAGTATGGTTCGGGGAGTTGACACCGCAGTTCGCTAACTGGTTCGACCCCTGG	CAREYYLVWFGELTPQFANWFDPW	IGHV1-2	IGHD3-10	IGHJ5	10	18	37	54
2	1.06061409556133E-4	TGTGCGAAAGGCTTTCCTTACGGGTTACTATGGTTCGGGGAGTTACCGGGGACCCCCTGGTTCGACCCCTGG	CAKGFPYGLLWFGELPGTPWFDPW	IGHV3-30	IGHD3-10	IGHJ5	6	24	44	56
2	1.06061409556133E-4	TGTGCGAAAGATCAACAAACTATGATAGTAGTGGTTATTACTCCCTACTACTACTACTACATGGACGTCTGG	CAKDQQTMIVVVITPYYYYYMDVW	IGHV3-23	IGHD3-22	IGHJ6	12	18	41	44
2	1.06061409556133E-4	TGTGCGAAAGAAGGGAGTCCGTATTACGATTTTTGGAGTGGTTATTACTACTACTACTACATGGACGTCTGG	CAKEGSPYYDFWSGYYYYYYMDVW	IGHV3-30	IGHD3-3	IGHJ6	10	19	40	41
2	1.06061409556133E-4	TGTGCACGGATCACCCATTACTATGATAGTAGTGGTTATTACGGCTACTACTACTACTACATGGACGTCTGG	CARITHYYDSSGYYGYYYYYMDVW	IGHV2-26	IGHD3-22	IGHJ6	10	16	41	44
2	1.06061409556133E-4	TGTGCAAAAGATAGAAAGGGGGGATATTGTAGTAGTACCAGCTGCTATACCGTTGGAGGTTGGGACTACTGG	CAKDRKGGYCSSTSCYTVGGWDYW	IGHV3-9	IGHD2-2	IGHJ4	12	21	51	63
2	1.06061409556133E-4	TGTACTAGAGATTGGCCGTCGTACTATGATAGTAGTGGTTATTACCTAAGCGCTGAATACTTCCAGCACTGG	CTRDWPSYYDSSGYYLSAEYFQHW	IGHV3-49	IGHD3-22	IGHJ1	11	21	44	48
2	1.06061409556133E-4	TGTACCACAGATCCGGGATTACGATATTTTTCGTTCGACCAGCCCTACTACTACTACTACATGGACGTCTGG	CTTDPGLRYFSFDQPYYYYYMDVW	IGHV3-15	IGHD3-9	IGHJ6	12	17	29	44
2	1.06061409556133E-4	TGTGTGAGAGTAAGGGTCAATTTTTGGAGTGGTAATTATGATGACTATTACTACTACATGGACGTCTGG	CVRVRVNFWSGNYDDYYYYMDVW	IGHV3-21	IGHD3-3	IGHJ6	9	19	38	43
2	1.06061409556133E-4	TGTGCTCTCACCTACCCGTATTACTATGATAGTAGTGGTTATTACTATAGTTACTGGTTCGACCCCTGG	CALTYPYYYDSSGYYYSYWFDPW	IGHV1-24	IGHD3-22	IGHJ5	4	16	46	52
2	1.06061409556133E-4	TGTGCTAGAGCTCCCCCCTGTGGTAAAGGTGCATGCTCAGATCTCTTCTCCTTCTACATGGACGTCTGG	CARAPPCGKGACSDLFSFYMDVW	IGHV3-72	IGHD2-8	IGHJ6	9	23	36	53
2	1.06061409556133E-4	TGTGCTAGAGCCCAGAATCTCTATTATTATGATACTGATGGGGATCACTCCGATGCTTTTGATATCTTG	CARAQNLYYYDTDGDHSDAFDIL	IGHV3-74	IGHD3-22	IGHJ3	9	21	33	51
2	1.06061409556133E-4	TGTGCCAGAGTTGTTGTTGGGAAGTTATTATACGATGGGTACCACTACTACTTCCACATGGACGTCTGG	CARVVVGKLLYDGYHYYFHMDVW	IGHV4-30-2	IGHD3-10	IGHJ6	9	18	31	39
2	1.06061409556133E-4	TGTGCCAGAGCCCTTCCCTCGCCCCGCATCAACTGGTATACCTACTTCTACTATTACATGGACGTCTGG	CARALPSPRINWYTYFYYYMDVW	IGHV4-30-2	IGHD1-1	IGHJ6	9	29	35	41
2	1.06061409556133E-4	TGTGCCAGAGGGGGGCGATTTTTGGAGTGGTTATTGTCTAGTAACTACTACTACTACATGGACGTCTGG	CARGGRFLEWLLSSNYYYYMDVW	IGHV4-30-2	IGHD3-3	IGHJ6	9	15	34	43
2	1.06061409556133E-4	TGTGCGCGACCTAAAATACGATTTTTGGAGTGGTTAACACACCAAAGGGGATACTACTTTGACTACTGG	CARPKIRFLEWLTHQRGYYFDYW	IGHV3-21	IGHD3-3	IGHJ4	5	16	35	51
2	1.06061409556133E-4	TGTGCGGCTGGGTCGTATTACTATGATAGTAGTGGTCAACTACATTCCGCCGGGGCTTTTGATATCTGG	CAAGSYYYDSSGQLHSAGAFDIW	IGHV3-66	IGHD3-22	IGHJ3	5	13	35	54
2	1.06061409556133E-4	TGTGCGAGCCGATGTGGCCTCTATGATAGTCCTTGGGATTACTACTACTACTACTACATGGACGTCTGG	CASRCGLYDSPWDYYYYYYMDVW	IGHV1-2	IGHD3-22	IGHJ6	7	20	29	37
2	1.06061409556133E-4	TGTGCGAGGGGGACTACACGACCTCGGATCGTGTCGAGTTACTACTACTACTACTACATGGACGTCTGG	CARGTTRPRIVSSYYYYYYMDVW	IGHV1-69	IGHD4-11	IGHJ6	7	11	17	38
2	1.06061409556133E-4	TGTGCGAGATCTGGGACATATTACGATATTTTGACTGGTTATTCGTACTACTACTACATGGACGTCTGG	CARSGTYYDILTGYSYYYYMDVW	IGHV4-55	IGHD3-9	IGHJ6	9	18	42	45
2	1.06061409556133E-4	TGTGCGAGACGAGTTCAAGATTTTTGGTCCGCAGAAGCCGGCTACTACTACTACTACATGGACGTCTGG	CARRVQDFWSAEAGYYYYYMDVW	IGHV1-2	IGHD3-3	IGHJ6	8	18	26	41
2	1.06061409556133E-4	TGTGCGAGACGAGGCTGGTGTAGTGGTGGTAGCTGCTACTCGGGGTTTTACTACTACATGGACGTCTGG	CARRGWCSGGSCYSGFYYYMDVW	IGHV4-39	IGHD2-15	IGHJ6	9	18	40	48
2	1.06061409556133E-4	TGTGCGAGAGTCAGTGTATTGGATAGCAGCAGCTGGTACGAGAACTACTACTACTACATGGACGTCTGG	CARVSVLDSSSWYENYYYYMDVW	IGHV1-69	IGHD6-13	IGHJ6	9	22	39	43
2	1.06061409556133E-4	TGTGCGAGAGTAGGGTGGGGGTACGATTTTTGGAGTGGTTATTACGGAAGCAACTGGTTCGACCCCTGG	CARVGWGYDFWSGYYGSNWFDPW	IGHV1-69	IGHD3-3	IGHJ5	9	21	43	50
2	1.06061409556133E-4	TGTGCGAGAGTAAAGATACCATCGTTCATATGGTTCGGGGAGTTCCCTCCCTACTACATGGACGTCTGG	CARVKIPSFIWFGEFPPYYMDVW	IGHV3-7	IGHD3-10	IGHJ6	9	28	43	50
2	1.06061409556133E-4	TGTGCGAGAGCCTCGGAATACGATTTTTGGAGTGGTTATTCTCGGGATCATGATGCTTTTGATATCTGG	CARASEYDFWSGYSRDHDAFDIW	IGHV4-34	IGHD3-3	IGHJ3	9	18	39	46
2	1.06061409556133E-4	TGTGCGAGAGCCCTTACTCCGACCGTACGATTTTTGGAGTGGTTATTATCCGATGCTTTTGATATCTGG	CARALTPTVRFLEWLLSDAFDIW	IGHV1-8	IGHD3-3	IGHJ3	13	25	48	51
2	1.06061409556133E-4	TGTGCGAGAGCCCGAGGGGTTTCTTTATTTGGAGTGGTTGTCCCCGGGTCCTACTACTTTGACTACTGG	CARARGVSLFGVVVPGSYYFDYW	IGHV3-21	IGHD3-3	IGHJ4	9	27	38	51
2	1.06061409556133E-4	TGTGCGAGAGCACCTCCCGCGTACGATTTTTGGAGTGGTTCAACCGCGGGCGGTGAATTTGACTACTGG	CARAPPAYDFWSGSTAGGEFDYW	IGHV4-31	IGHD3-3	IGHJ4	9	21	39	57
2	1.06061409556133E-4	TGTGCGAGAGGGTATGATAGCAGTGGCTGGTACGTCATTCAACACCGGAATGATGCTTTTGATATCTGG	CARGYDSSGWYVIQHRNDAFDIW	IGHV4-4	IGHD6-19	IGHJ3	9	16	34	49
2	1.06061409556133E-4	TGTGCGAGAGGGGGAGGTCCCTGGGATACATCTATGGAATACTACTACTACTATTACATGGACGTCTGG	CARGGGPWDTSMEYYYYYYMDVW	IGHV1-8	IGHD5-18	IGHJ6	10	23	36	39
2	1.06061409556133E-4	TGTGCGAGAGATTGGGGGGGAACGTATTACTATGATAGTAGTGACTGGGGGGGTGCTTTTGATATCTGG	CARDWGGTYYYDSSDWGGAFDIW	IGHV1-46	IGHD3-22	IGHJ3	11	21	42	53
2	1.06061409556133E-4	TGTGCGAGAGATTGGGAATGTAGTAGTACCAGCTGCTATCCCTACTACTACTACTACATGGACGTCTGG	CARDWECSSTSCYPYYYYYMDVW	IGHV4-31	IGHD2-2	IGHJ6	11	18	38	41
2	1.06061409556133E-4	TGTGCGAGAGATCTATGGAAATACGATTTTTGGAGTGGTTACAACTACTACTACTACATGGACGTCTGG	CARDLWKYDFWSGYNYYYYMDVW	IGHV3-53	IGHD3-3	IGHJ6	13	21	37	38
2	1.06061409556133E-4	TGTGCGAGAGATCCGGTTACGATTTTTGGAGTGGTTATTATGGATTATGACAAAGCTTTTGATATCTGG	CARDPVTIFGVVIMDYDKAFDIW	IGHV4-31	IGHD3-3	IGHJ3	12	16	40	54
2	1.06061409556133E-4	TGTGCGAGAGATCACCGGGTTACGATTTTTGGAGTGGTCCCCTACTACTACTACTACATGGACGTCTGG	CARDHRVTIFGVVPYYYYYMDVW	IGHV1-2	IGHD3-3	IGHJ6	12	19	37	41
2	1.06061409556133E-4	TGTGCGAGAGATGGGACACCCCTAGGATATTGTAGTAGTACCAGCTGCCCTGCCTGGTTCGACCCCTGG	CARDGTPLGYCSSTSCPAWFDPW	IGHV1-2	IGHD2-2	IGHJ5	11	20	47	53
2	1.06061409556133E-4	TGTGCGAGAGATGGACCGTATTACTATGATAGTAGTGGTTATTATAGATCTGATGCTTTTGATATCTGG	CARDGPYYYDSSGYYRSDAFDIW	IGHV4-31	IGHD3-22	IGHJ3	11	16	43	50
2	1.06061409556133E-4	TGTGCGAGAGATAGCAGTGGCTGGTACGGGGGGGGCTATTACTACTACTACTACTACATGGACGTCTGG	CARDSSGWYGGGYYYYYYYMDVW	IGHV7-4-1	IGHD6-19	IGHJ6	11	12	27	36
2	1.06061409556133E-4	TGTGCGAGAATGTGCCCTCTCCAGCGATGTTACGATATTTTGACTGGTTATTATCTCGATGACTACTGG	CARMCPLQRCYDILTGYYLDDYW	IGHV1-2	IGHD3-9	IGHJ4	8	29	53	59
2	1.06061409556133E-4	TGTGCGAAACACATTCTTACGTATAACTGGAACGACGTGCCCTACTACTACTACTACATGGACGTCTGG	CAKHILTYNWNDVPYYYYYMDVW	IGHV3-23	IGHD1-20	IGHJ6	8	20	37	41
2	1.06061409556133E-4	TGTGCGAAAGTTGGGGACTACAGCGGCCTTCTCAGCGATTACTACCACTACTACTACATGGACGCCTGG	CAKVGDYSGLLSDYYHYYYMDAW	IGHV3-23	IGHD4-11	IGHJ6	9	15	22	37
2	1.06061409556133E-4	TGTGCGAAAGTAGGGGGTATTACGATTTTTGGAGTGGTTATCCCTCGTTACTACTACATGGACGTCTGG	CAKVGGITIFGVVIPRYYYMDVW	IGHV3-23	IGHD3-3	IGHJ6	9	16	40	48
2	1.06061409556133E-4	TGTGCGAAAGATGGCTGGAACGTATTACTATGGTTCGGGGAGTTATCCGACTACTACATGGACGTCTGG	CAKDGWNVLLWFGELSDYYMDVW	IGHV3-30	IGHD3-10	IGHJ6	11	19	45	49
2	1.06061409556133E-4	TGTGCGAAAGACTACGATAGTGGCTACGATTACGGGCGTTACTACTACTACTACTACATGGACGTCTGG	CAKDYDSGYDYGRYYYYYYMDVW	IGHV3-23	IGHD5-12	IGHJ6	10	16	33	38
2	1.06061409556133E-4	TGTGCAACACCCTTACTATTAAAGTATTACTATGATAGTAGTGGTTGGGGGTCCTACTTTGACTACTGG	CATPLLLKYYYDSSGWGSYFDYW	IGHV1-24	IGHD3-22	IGHJ4	8	23	45	53
2	1.06061409556133E-4	TGTGCAAGAGGAGTGGGAGCTACTAATTGGCGCCAGGGGTACTACTACTACTACTACATGGACGTCTGG	CARGVGATNWRQGYYYYYYMDVW	IGHV3-13	IGHD1-26	IGHJ6	9	11	24	39
2	1.06061409556133E-4	TGTACTAGACTGGGGGGGATCGAGGATGTAGCGGTATCAGCTGCTAAACTCAACTGGTTCGACCCCTGG	CTRLGGIEDVAVSAAKLNWFDPW	IGHV3-73	IGHD2-2	IGHJ5	9	26	45	50
2	1.06061409556133E-4	TGTACCACAGATCGGCGCGTGGTAGCTGCTACATACGAGATAAATTACTACTACTACATGGACGTCTGG	CTTDRRVVAATYEINYYYYMDVW	IGHV3-15	IGHD2-15	IGHJ6	12	18	31	45
2	1.06061409556133E-4	TGTACGAGAGTCGGGCCTCTTTCTTACTTTGATTCTAGCGGTAACCTTCACCCCCCGTTCGACCCCTGG	CTRVGPLSYFDSSGNLHPPFDPW	IGHV3-53	IGHD3-22	IGHJ5	9	23	32	56
2	1.06061409556133E-4	TGTGTGAGGGGGGTTGGTCCTCTGGGATATTGCAGTGTGACCAGTTGCACCCCCTTTGACTACTGG	CVRGVGPLGYCSVTSCTPFDYW	IGHV3-11	IGHD2-15	IGHJ4	7	24	36	53
2	1.06061409556133E-4	TGTGTGAGGGGGGTTGGTCCTCTGGGATATTGCAGTGTGACCAGTTGCACCCCCTTTGACTACTGG	CVRGVGPLGYCSVTSCTPFDYW	IGHV3-16	IGHD2-15	IGHJ4	7	24	36	53
2	1.06061409556133E-4	TGTGTGAGGGGGGTTGGTCCTCTGGGATACTGCAGTGTGACCAGTTGCACCCCCTTTGACTACTGG	CVRGVGPLGYCSVTSCTPFDYW	IGHV3-21	IGHD1-1	IGHJ4	7	40	50	53
2	1.06061409556133E-4	TGTGTGAGAGATAGGTATTACGATATTGAGACTGGTTGGGACCACTACTACTACATGGACGTCTGG	CVRDRYYDIETGWDHYYYMDVW	IGHV1-46	IGHD3-9	IGHJ6	11	14	36	43
2	1.06061409556133E-4	TGTGTGAGAGATAGATATTACGATATTTTGACTGGTTGGGACTACTACTACTACATGGACGTCTGG	CVRDRYYDILTGWDYYYYMDVW	IGHV1-46	IGHD3-9	IGHJ6	11	15	36	40
2	1.06061409556133E-4	TGTGTAACAGGCCGGCAGTGGCTGGTATGGTTAGGGGCGACTCCGTCTGGCCCTTTTGACTACTGG	CVTGRQWLVWLGATPSGPFDYW	IGHV1-24	IGHD6-19	IGHJ4	9	14	26	54
2	1.06061409556133E-4	TGTGTAAAAGATATAACTCCAACGCCTGGTGCAGATTACACGTCCTATGATGCTTTTGATATCTGG	CVKDITPTPGADYTSYDAFDIW	IGHV3-43	IGHD3-3	IGHJ3	14	15	21	46
2	1.06061409556133E-4	TGTGCCAGGGGGGTTGGTCCTCTAGGATATTGCAGTGTGACCAGTTGTACCCCCTTTGACTACTGG	CARGVGPLGYCSVTSCTPFDYW	IGHV3-11	IGHD2-15	IGHJ4	4	21	36	53
2	1.06061409556133E-4	TGTGCCAGAGATAGGTATTACGATATTTTGACTGGTTGGGACCACTACTACTACATGGACGTCTGG	CARDRYYDILTGWDHYYYMDVW	IGHV4-30-2	IGHD3-9	IGHJ6	11	14	36	43
2	1.06061409556133E-4	TGTGCCAGAGAGGCGGTAGCAGTGGCTGGTATCTGGGACTACTACTACTACTACATGGACGTCTGG	CAREAVAVAGIWDYYYYYMDVW	IGHV4-30-2	IGHD6-19	IGHJ6	10	16	30	37
2	1.06061409556133E-4	TGTGCGTCGCGATATTGTAGTAGTACCAGCTGCCGCAACTACTACTACTACTACATGGACGTCTGG	CASRYCSSTSCRNYYYYYMDVW	IGHV1-2	IGHD2-2	IGHJ6	5	10	32	37
2	1.06061409556133E-4	TGTGCGCGGATGGTCCTTGGCATGGGCCTCTTTTACAGCAGCAGCTGGTACGAAGTTGACCACTGG	CARMVLGMGLFYSSSWYEVDHW	IGHV2-26	IGHD6-13	IGHJ4	10	36	51	55
2	1.06061409556133E-4	TGTGCGCGGATGGTCCTTGGCATGGGCCTCTTCTACAGTAGTAGCTGGTACGAAATAGACCACTGG	CARMVLGMGLFYSSSWYEIDHW	IGHV2-26	IGHD6-13	IGHJ5	10	42	51	57
2	1.06061409556133E-4	TGTGCGCGGATGGTCCTTGGGATGGGCCTCTTTTACAGCAGCTCCTGGTACGAAATAGACCACTGG	CARMVLGMGLFYSSSWYEIDHW	IGHV2-26	IGHD6-13	IGHJ4	10	36	51	57
2	1.06061409556133E-4	TGTGCGCGGATGGTCCTTGGGATGGGCCTCTTTTACAGCAGCAGCTGGTACGAAATTGACCACTGG	CARMVLGMGLFYSSSWYEIDHW	IGHV2-5	IGHD6-13	IGHJ4	4	36	51	55
2	1.06061409556133E-4	TGTGCGCGGATGGTCCTTGGGATGGGCCTCTTTTACAGCAGCAACTGGTACGATATTGACCACTGG	CARMVLGMGLFYSSNWYDIDHW	IGHV2-26	IGHD6-13	IGHJ4	10	36	51	55
2	1.06061409556133E-4	TGTGCGAGTGGGGCGGGATTTTTGGAGTGGTCGCCCCTGGGCGGGGCTAACTGGTTCGACCCCTGG	CASGAGFLEWSPLGGANWFDPW	IGHV4-39	IGHD3-3	IGHJ5	7	16	30	48
2	1.06061409556133E-4	TGTGCGAGGTGGGGGAGATATTGTAGTAGTACCAGCTGCGATGCACAAGATGCTTTTGATATCTGG	CARWGRYCSSTSCDAQDAFDIW	IGHV4-34	IGHD2-2	IGHJ3	7	16	43	48
2	1.06061409556133E-4	TGTGCGAGGGGTGGGTGGCGTAGTGGCTACGATTACTTCCACTACTACTACTACATGGACGTCTGG	CARGGWRSGYDYFHYYYYMDVW	IGHV1-69	IGHD5-12	IGHJ6	7	20	35	40
2	1.06061409556133E-4	TGTGCGAGGGGGGTTGGTCCTCTAGGATACTGCAGTAGGACCAGTTGTACCCCCTTTGACTACTGG	CARGVGPLGYCSRTSCTPFDYW	IGHV3-20	IGHD2-2	IGHJ4	7	21	43	53
2	1.06061409556133E-4	TGTGCGAGGGGAAAACGAAGGGGCTACTATGAGAGTAGCGGTAACAATGATGCTTTGGATATCTGG	CARGKRRGYYESSGNNDALDIW	IGHV4-39	IGHD3-22	IGHJ3	7	24	41	46
2	1.06061409556133E-4	TGTGCGAGATTGGGGAGAGAGTATATAGCAGGGTACCCCCTCGATACGGGCTGGTTCGACCCCTGG	CARLGREYIAGYPLDTGWFDPW	IGHV4-34	IGHD6-19	IGHJ5	8	23	30	50
2	1.06061409556133E-4	TGTGCGAGATCCTCTCGAGGGGAGGGTGGACGCGACTATGGCCGACGAGGATGCTTTGACCGCTGG	CARSSRGEGGRDYGRRGCFDRW	IGHV3-21	IGHD3-10	IGHJ4	8	34	40	53
2	1.06061409556133E-4	TGTGCGAGATCCTCTCGAGGGGAGGGTGGACGCGACTATGGCCGACGAGGATGCCTTGACCGCTGG	CARSSRGEGGRDYGRRGCLDRW	IGHV3-21	IGHD3-10	IGHJ5	8	34	40	57
2	1.06061409556133E-4	TGTGCGAGAGTTCGTAAGGTGTCCCGATATGGTTCGGGGAGTTATTTATCCTGGTTCGACCCCTGG	CARVRKVSRYGSGSYLSWFDPW	IGHV3-7	IGHD3-10	IGHJ5	9	27	45	50
2	1.06061409556133E-4	TGTGCGAGAGTATTTCGCCGAGGGGGTACGATTTTTGGAGTGGCCCTGTACTACTTTGACTACTGG	CARVFRRGGTIFGVALYYFDYW	IGHV1-69	IGHD3-3	IGHJ4	9	26	42	47
2	1.06061409556133E-4	TGTGCGAGAGCTCAACAAAATACGATTTTTGGAGTGGTTGCCTACTACTACTACATGGACGTCTGG	CARAQQNTIFGVVAYYYYMDVW	IGHV1-2	IGHD3-3	IGHJ6	9	20	38	41
2	1.06061409556133E-4	TGTGCGAGAGCGCGGCCATACTACGGTGACTACGTTTATTACTACTACTACTACATGGACGTCTGG	CARARPYYGDYVYYYYYYMDVW	IGHV7-81	IGHD4-17	IGHJ6	8	19	34	35
2	1.06061409556133E-4	TGTGCGAGAGCGGGCTGGAGTTATGGCAAAGTTGATTACTACTACTACTACTACATGGACGTCTGG	CARAGWSYGKVDYYYYYYMDVW	IGHV1-69	IGHD3-10	IGHJ6	9	16	23	34
2	1.06061409556133E-4	TGTGCGAGAGCAGGCTGGAGCAGTGGCCCCTCAGGAGACTACTACTACTACTACATGGACGTCTGG	CARAGWSSGPSGDYYYYYMDVW	IGHV1-46	IGHD6-19	IGHJ6	9	18	26	37
2	1.06061409556133E-4	TGTGCGAGAGGCGAACGCTATTACGATTTTTGGACTGATTACTCTGCTGAATACTTCCACCACTGG	CARGERYYDFWTDYSAEYFHHW	IGHV1-8	IGHD3-3	IGHJ1	11	18	40	45
2	1.06061409556133E-4	TGTGCGAGAGGCGAACGGTATTACGATTTTTGGACTGATTACTCTGCTGAATACTTCCTCCACTGG	CARGERYYDFWTDYSAEYFLHW	IGHV1-8	IGHD3-3	IGHJ1	11	17	40	45
2	1.06061409556133E-4	TGTGCGAGAGGGCCGACTTATTACTATGGTTCGGGGAATTATTATGGCGATGCTTTTGATATCTGG	CARGPTYYYGSGNYYGDAFDIW	IGHV3-20	IGHD3-10	IGHJ3	9	18	44	48
2	1.06061409556133E-4	TGTGCGAGAGGGCCAGGCTATTACGATTTTTGGAGTGGTTATTATAAGAACTGGTTCGACCCCTGG	CARGPGYYDFWSGYYKNWFDPW	IGHV4-59	IGHD3-3	IGHJ5	9	18	45	48
2	1.06061409556133E-4	TGTGCGAGAGGGGTTGGTCCTCTTGGATATTGCAGTGTGACCAGTTGTAACCCCTTTGACTATTGG	CARGVGPLGYCSVTSCNPFDYW	IGHV3-11	IGHD2-15	IGHJ4	9	24	36	53
2	1.06061409556133E-4	TGTGCGAGAGGGGTTGGTCCTCTGGGATATTGCAGTGTGACCAGTTGTACCCCCTTTGACTACTGG	CARGVGPLGYCSVTSCTPFDYW	IGHV3-23	IGHD1-1	IGHJ4	6	40	50	53
2	1.06061409556133E-4	TGTGCGAGAGGGGTTGGTCCTCTAGGATATTGCAGTGTGACTAGCTGTACCCCGTTTGACTACTGG	CARGVGPLGYCSVTSCTPFDYW	IGHV3-20	IGHD2-15	IGHJ4	9	21	36	54
2	1.06061409556133E-4	TGTGCGAGAGGGGTTGGTCCTCTAGGATATTGCAGTGTGACTAGCTGTACCCCGTTTGACTACTGG	CARGVGPLGYCSVTSCTPFDYW	IGHV3-23	IGHD2-15	IGHJ4	6	21	36	54
2	1.06061409556133E-4	TGTGCGAGAGGGGTTGGTCCTCTAGGATATTGCAGTGTGACCAGTTGTACCCCCTTTGACTCCTGG	CARGVGPLGYCSVTSCTPFDSW	IGHV3-20	IGHD2-15	IGHJ4	9	21	36	53
2	1.06061409556133E-4	TGTGCGAGAGGGGTTGGTCCTCTAGGATATTGCAGTGTGACCAGCTGTACCCCCTTTGACTACTGG	CARGVGPLGYCSVTSCTPFDYW	IGHV3-23	IGHD2-2	IGHJ4	6	21	46	53
2	1.06061409556133E-4	TGTGCGAGAGGGGGGTTCTTCGGATTTTTGGAGTGGGAATTGTCCCCATACTACTTTGACTACTGG	CARGGFFGFLEWELSPYYFDYW	IGHV1-8	IGHD3-3	IGHJ4	10	22	35	48
2	1.06061409556133E-4	TGTGCGAGAGGAAGTACAGTAATTGACTGGGGGAATTACTACTACTACTACTACATGGACGTCTGG	CARGSTVIDWGNYYYYYYMDVW	IGHV1-8	IGHD3-9	IGHJ6	10	22	29	34
2	1.06061409556133E-4	TGTGCGAGAGATTTAACCTCTTATTACGATTTTTGGAGTGGTTATTATTACTACTTTGACTACTGG	CARDLTSYYDFWSGYYYYFDYW	IGHV4-4	IGHD3-3	IGHJ4	11	21	47	48
2	1.06061409556133E-4	TGTGCGAGAGATCCGAGTTACTATGATAGTAGTGGTTATTACCGAAATGATGCTTTTGATATCTGG	CARDPSYYDSSGYYRNDAFDIW	IGHV4-4	IGHD3-22	IGHJ3	12	17	41	46
2	1.06061409556133E-4	TGTGCGAGAGATCGGGAGTATTACGATTTTTGGAGTGGTTATTCCCAAGACTACTTTGACTACTGG	CARDREYYDFWSGYSQDYFDYW	IGHV4-31	IGHD3-3	IGHJ4	12	17	42	49
2	1.06061409556133E-4	TGTGCGAGAGATCGAGAGGGATACAGCTATGGATATTACTACTACTACTACTACATGGACGTCTGG	CARDREGYSYGYYYYYYYMDVW	IGHV7-4-1	IGHD5-18	IGHJ6	12	18	31	32
2	1.06061409556133E-4	TGTGCGAGAGATGGCCATTATGATTACGTTTGGGGGAGTTATCGTCGCCTCTACATGGACGTCTGG	CARDGHYDYVWGSYRRLYMDVW	IGHV3-53	IGHD3-16	IGHJ6	11	16	44	50
2	1.06061409556133E-4	TGTGCGAGAGATACTGACGGATACAGCTATGGTATTTACTACTACTACTACTACATGGACGTCTGG	CARDTDGYSYGIYYYYYYMDVW	IGHV7-4-1	IGHD5-18	IGHJ6	11	18	32	35
2	1.06061409556133E-4	TGTGCGAGAGATACCGACGATTTTTGGAGTGGTTATTTCTACTACTACTACTACATGGACGTCTGG	CARDTDDFWSGYFYYYYYMDVW	IGHV7-4-1	IGHD3-3	IGHJ6	11	16	32	33
2	1.06061409556133E-4	TGTGCGAGAGAGTATTACTATGATAGTAGTGGTCCAATAGGGGGAGTGTACTACTTTGACTACTGG	CAREYYYDSSGPIGGVYYFDYW	IGHV3-53	IGHD3-22	IGHJ4	10	11	32	47
2	1.06061409556133E-4	TGTGCGAGAGAGGGGTATAGCAGTGGCTGGTACAGCAGACCATCTGGGGGCTACTTTGACTACTGG	CAREGYSSGWYSRPSGGYFDYW	IGHV3-21	IGHD6-19	IGHJ4	10	12	32	50
2	1.06061409556133E-4	TGTGCGAGAATCTATTACTATGGTCCGGGGACTTTTTGGGGCCATAAATACTACATGGACGTCTGG	CARIYYYGPGTFWGHKYYMDVW	IGHV4-4	IGHD3-10	IGHJ6	8	12	30	48
2	1.06061409556133E-4	TGTGCGAGAACCGAACGTGTTACGATTTTTGGAGTGGTTAAGGTAGTTGGTGCTTTTGATATCTGG	CARTERVTIFGVVKVVGAFDIW	IGHV4-59	IGHD3-3	IGHJ3	8	14	39	50
2	1.06061409556133E-4	TGTGCGAGAAGACGTGGATACAGCTATGGTTGGGACGAAGACTACTACTACTACATGGACGTCTGG	CARRRGYSYGWDEDYYYYMDVW	IGHV4-28	IGHD5-18	IGHJ6	9	11	30	40
2	1.06061409556133E-4	TGTGCGAAGAGTGGGGGTCGTAGAGATGGCTACAATTATTGGTATTTCTACCACATGGACGTCTGG	CAKSGGRRDGYNYWYFYHMDVW	IGHV3-21	IGHD5-24	IGHJ6	6	18	37	47
2	1.06061409556133E-4	TGTGCGAAAGCCCAGGCGAATTGGTATGATAGTAGTGGGAAACCTCTTCACTGTATGGACGTCTGG	CAKAQANWYDSSGKPLHCMDVW	IGHV3-23	IGHD3-22	IGHJ6	9	24	37	54
2	1.06061409556133E-4	TGTGCGAAAGAAGGATTTTTGGAGTGGTTATACTCAACCACCCCAATGGCTGCTTTTGATATCTGG	CAKEGFLEWLYSTTPMAAFDIW	IGHV3-30	IGHD3-3	IGHJ3	10	13	30	50
2	1.06061409556133E-4	TGTGCACGCTTGGTATTAGAGCCGGGCCTCTTTTATACCAGCTTCTCGTACGGCATTGACTACTGG	CARLVLEPGLFYTSFSYGIDYW	IGHV2-26	IGHD2-2	IGHJ4	7	35	42	55
2	1.06061409556133E-4	TGTGCACGCATGGTTCTAGAGCCGGGCCTCTTTTATACCAGCTTCTCGTACGGCATTGACTACTGG	CARMVLEPGLFYTSFSYGIDYW	IGHV2-26	IGHD2-2	IGHJ4	7	35	42	55
2	1.06061409556133E-4	TGTGCACGCATGGTTCTAGAGCCGGGCCTCTTTTATACCAGCTTCTGGTACGAAATTGACTACTGG	CARMVLEPGLFYTSFWYEIDYW	IGHV2-26	IGHD6-13	IGHJ4	7	33	51	55
2	1.06061409556133E-4	TGTGCACGCATGGTCCTTGGGATGGGCCTCTTCTACACTTCTAGCTGGTACGAAATAGACCACTGG	CARMVLGMGLFYTSSWYEIDHW	IGHV2-5	IGHD6-13	IGHJ4	6	42	51	57
2	1.06061409556133E-4	TGTGCACGCATGGTCCTTGGGATGGGCCTCTTCTACACTAGTAGTTGGTACGAAATAGACCACTGG	CARMVLGMGLFYTSSWYEIDHW	IGHV2-26	IGHD2-2	IGHJ4	7	38	44	57
2	1.06061409556133E-4	TGTGCACGCATGGTCCTTGGGATGGGCCTCTTCTACACTAGTAGCTGGTACGAAATAGACTACTGG	CARMVLGMGLFYTSSWYEIDYW	IGHV2-26	IGHD6-13	IGHJ4	7	42	51	57
2	1.06061409556133E-4	TGTGCACGCATGGTCCTTGGGATGGGCCTCTTCTACACTAGCAGTTGGTACGAAGTGGACCACTGG	CARMVLGMGLFYTSSWYEVDHW	IGHV2-26	IGHD2-2	IGHJ4	7	38	50	57
2	1.06061409556133E-4	TGTGCACGCATGGTCCTTGGGATGGGCCTCTTCTACAGCAGCAGCTGGTACGAAATTGACCACTGG	CARMVLGMGLFYSSSWYEIDHW	IGHV2-26	IGHD6-13	IGHJ4	7	36	51	55
2	1.06061409556133E-4	TGTGCACGCATGGTCCTTGGAATGGGCCTCTTTTACAGCAGCAGCTGGTACGATATTGACCACTGG	CARMVLGMGLFYSSSWYDIDHW	IGHV2-26	IGHD6-13	IGHJ4	7	36	51	55
2	1.06061409556133E-4	TGTGCACGCATGGTGCTAGAGCCGGGCCTCTTTTATACCACCTTCTCGTACGGAATTGACTACTGG	CARMVLEPGLFYTTFSYGIDYW	IGHV2-26	IGHD1-7	IGHJ4	7	32	38	55
2	1.06061409556133E-4	TGTGCACGCATGGTGCTAGAGCCGGGCCTCTTTTATACCAGCTTCTCGTACGGAATTGACTACTGG	CARMVLEPGLFYTSFSYGIDYW	IGHV2-26	IGHD2-2	IGHJ4	7	35	42	55
2	1.06061409556133E-4	TGTGCACGCATGGTATTAGAGCCGGGCCTCTTTTATACCAGCTTCTCGTATGGAATTGACTACTGG	CARMVLEPGLFYTSFSYGIDYW	IGHV2-26	IGHD2-2	IGHJ4	7	35	42	55
2	1.06061409556133E-4	TGTGCACGGATGGTTTTAGAGCCGGGCCTCTTTTATACTAGTACCTGGTACGAAATTGACTATTGG	CARMVLEPGLFYTSTWYEIDYW	IGHV2-26	IGHD6-13	IGHJ4	10	44	51	55
2	1.06061409556133E-4	TGTGCACGGATGGTTCTTGGCATGGGCCTCTTTTACAGCAGCAGCTGGTACGAGCTTGACCACTGG	CARMVLGMGLFYSSSWYELDHW	IGHV2-26	IGHD6-13	IGHJ4	10	36	51	55
2	1.06061409556133E-4	TGTGCACGGATGGTCCTTGGCTTGGGCCTCTTTTACAGCAGCAGCTGGTACGAAATAGACCACTGG	CARMVLGLGLFYSSSWYEIDHW	IGHV2-26	IGHD6-13	IGHJ4	10	36	51	57
2	1.06061409556133E-4	TGTGCACGGATGGTCCTTGGCCTGGGCCTCTTTTATAGTAGTACCTGGTACGAAATTGACCACTGG	CARMVLGLGLFYSSTWYEIDHW	IGHV2-26	IGHD2-2	IGHJ1	10	35	44	60
2	1.06061409556133E-4	TGTGCACGGATGGTCCTTGGGCTGGGCCTCTTTTATAGCAGTACCTGGTACGAAATTGACCACTGG	CARMVLGLGLFYSSTWYEIDHW	IGHV2-26	IGHD6-13	IGHJ2P	10	33	51	60
2	1.06061409556133E-4	TGTGCACGGATGGTCCTTGGGGTGGGCCTCTTTTACACCAGCACCTGGTACGAAATTGATCACTGG	CARMVLGVGLFYTSTWYEIDHW	IGHV2-26	IGHD6-13	IGHJ4	10	38	51	61
2	1.06061409556133E-4	TGTGCACGGATGGTCCTTGGGATGGGCCTCTTTTATACCAGCACCTGGTACGAAATTGACTACTGG	CARMVLGMGLFYTSTWYEIDYW	IGHV2-26	IGHD6-13	IGHJ4	10	33	51	55
2	1.06061409556133E-4	TGTGCACGGATGGTCCTTGGGATGGGCCTCTTTTATAGCAGTTCCTGGTACGAAATTGACCACTGG	CARMVLGMGLFYSSSWYEIDHW	IGHV2-26	IGHD6-19	IGHJ1	10	33	51	60
2	1.06061409556133E-4	TGTGCACGGATGGTCCTTGGGATGGGCCTCTTTTACACTAGTAGCTGGTACGAAATAGACCACTGG	CARMVLGMGLFYTSSWYEIDHW	IGHV2-26	IGHD6-13	IGHJ1	10	42	51	60
2	1.06061409556133E-4	TGTGCACGGATGGTCCTTGGGATGGGCCTCTTTTACACCAGCTTCTCGTACGAAATTGACTACTGG	CARMVLGMGLFYTSFSYEIDYW	IGHV2-26	IGHD2-2	IGHJ4	10	36	42	55
2	1.06061409556133E-4	TGTGCACGGATGGTCCTTGGGATGGGCCTCTTTTACACCAGCTTCTGGTACGAGATTGACTACTGG	CARMVLGMGLFYTSFWYEIDYW	IGHV2-26	IGHD6-13	IGHJ4	10	44	51	55
2	1.06061409556133E-4	TGTGCACGGATGGTCCTTGGGATGGGCCTCTTTTACAGCAGCACCTGGTACGAAATTGGCCACTGG	CARMVLGMGLFYSSTWYEIGHW	IGHV2-26	IGHD6-13	IGHJ4	10	36	51	61
2	1.06061409556133E-4	TGTGCACGGATGGTCCTTGGGATGGGCCTCTTTTACAGCAGCAGTTGGTACGAGATTGACCACTGG	CARMVLGMGLFYSSSWYEIDHW	IGHV2-26	IGHD6-13	IGHJ1	10	36	51	60
2	1.06061409556133E-4	TGTGCACGGATGGTCCTTGGGATGGGCCTCTTTTACAGCAGCAGCTGGTACGAAATTGACCACTGG	CARMVLGMGLFYSSSWYEIDHW	IGHV2-26	IGHD6-13	IGHJ6	10	36	51	62
2	1.06061409556133E-4	TGTGCACGGATGGTCCTTGGGATGGGCCTCTTTTACAGCAGCAGCTGGTACGAAATTGACCACTGG	CARMVLGMGLFYSSSWYEIDHW	IGHV2-5	IGHD6-13	IGHJ4	6	36	51	55
2	1.06061409556133E-4	TGTGCACGGATGGTCCTTGGGATGGGCCTCTTCTATACTAGTAGTTGGTACGAAATAGACCACTGG	CARMVLGMGLFYTSSWYEIDHW	IGHV2-26	IGHD3-22	IGHJ4	10	38	44	57
2	1.06061409556133E-4	TGTGCACGGATGGTCCTTGGGATGGGCCTCTTCTACAGTAGTTATTGGTACGAAATAGACCACTGG	CARMVLGMGLFYSSYWYEIDHW	IGHV2-26	IGHD4-11	IGHJ4	10	32	39	57
2	1.06061409556133E-4	TGTGCACGGATGGTCCTTGGGATGGGGCTCTTTTACAGCACCAGCTGGTACGAAATTGACCACTGG	CARMVLGMGLFYSTSWYEIDHW	IGHV2-26	IGHD6-13	IGHJ4	10	36	51	55
2	1.06061409556133E-4	TGTGCACGGATGGTCCTTGGACTGGGCCTCTTTTACAGCAGTACCTGGTACGAAATTGACCACTGG	CARMVLGLGLFYSSTWYEIDHW	IGHV2-26	IGHD6-13	IGHJ1	10	36	51	60
2	1.06061409556133E-4	TGTGCACGGATGGTCCTTGGACTGGGCCTCTTTTACAGCAGCAGCTGGTACGAAATTGACCACTGG	CARMVLGLGLFYSSSWYEIDHW	IGHV2-26	IGHD6-13	IGHJ4	10	36	51	55
2	1.06061409556133E-4	TGTGCACGGATGGTCCTTGGAATGGGCCTCTTTTACACTAGTAGCTGGTACGAAATAGACCACTGG	CARMVLGMGLFYTSSWYEIDHW	IGHV2-26	IGHD6-13	IGHJ4	10	42	51	57
2	1.06061409556133E-4	TGTGCACGGATGGTCCTTGGAATGGGCCTCTTTTACACCAGCTTCTCGTACGAGATTGACTACTGG	CARMVLGMGLFYTSFSYEIDYW	IGHV2-26	IGHD2-2	IGHJ4	10	36	42	55
2	1.06061409556133E-4	TGTGCACGGATGGTCCTTGGAATGGGCCTCTTCTACACTAGTAGCTGGTACGAAATAGACCACTGG	CARMVLGMGLFYTSSWYEIDHW	IGHV2-26	IGHD6-13	IGHJ4	10	42	51	57
2	1.06061409556133E-4	TGTGCACGGATGGTCCTAGAGCCGGGCCTCTTTTACACCAGCTTCTCGTACGAAATTGACTACTGG	CARMVLEPGLFYTSFSYEIDYW	IGHV2-5	IGHD2-2	IGHJ4	6	36	42	55
2	1.06061409556133E-4	TGTGCACGGATGGTCCCTGGGATGGGCCTCTTTTATAGCAGCAGCTGGTACGAAATTGACCACTGG	CARMVPGMGLFYSSSWYEIDHW	IGHV2-26	IGHD6-13	IGHJ4	10	33	51	55
2	1.06061409556133E-4	TGTGCACGGATGGTGTTGGAGCCGGGCCTCTTTTATACCAGCTTCTCCTATGGAATTGACTACTGG	CARMVLEPGLFYTSFSYGIDYW	IGHV2-26	IGHD6-13	IGHJ4	10	35	50	55
2	1.06061409556133E-4	TGTGCACGGATGGTGTTGGAGCCGGGCCTCTTTTACACCAGCTTCTCGTACGGTATTGACTACTGG	CARMVLEPGLFYTSFSYGIDYW	IGHV2-26	IGHD2-2	IGHJ4	10	36	42	55
2	1.06061409556133E-4	TGTGCACGGATGGTGTTAGGGACGGGCCTCTTTTATACCAGTTTCTCGTACGGCATTGACTACTGG	CARMVLGTGLFYTSFSYGIDYW	IGHV2-26	IGHD1-20	IGHJ4	10	32	38	55
2	1.06061409556133E-4	TGTGCACGGATGGTGTTAGGGACGGGCCTCTTTTATACCAGCTTCTGGTACGAAATTGACTACTGG	CARMVLGTGLFYTSFWYEIDYW	IGHV2-5	IGHD6-13	IGHJ4	6	33	51	55
2	1.06061409556133E-4	TGTGCACGGATGGTGTTAGAGCCGGGCCTCTTTTATACCAGCTTCTCGTATGGGATTGACTACTGG	CARMVLEPGLFYTSFSYGIDYW	IGHV2-26	IGHD2-2	IGHJ4	10	35	42	55
2	1.06061409556133E-4	TGTGCACGGATGGTGTTAGAGCCGGGCCTCCTTTATACCAGCTTCTCATACGGTATTGACTACTGG	CARMVLEPGLLYTSFSYGIDYW	IGHV2-26	IGHD2-2	IGHJ4	10	35	42	55
2	1.06061409556133E-4	TGTGCACGGATGGTGCTACGGCCGGGCCTCTTTTATACCAGCTTCTACTACGGAATTGACTTCTGG	CARMVLRPGLFYTSFYYGIDFW	IGHV2-26	IGHD2-2	IGHJ5	10	35	46	62
2	1.06061409556133E-4	TGTGCACGGATGGTGCTAGGGACGGGCCTCTTTTACACCAGCAGCTGGTACGAAATTGACCACTGG	CARMVLGTGLFYTSSWYEIDHW	IGHV2-26	IGHD6-13	IGHJ4	10	38	51	55
2	1.06061409556133E-4	TGTGCACGGATGGTGCTAGAGCCGGGCCTCTTTTATACCACCTTCTCGTACGGAATTGACTACTGG	CARMVLEPGLFYTTFSYGIDYW	IGHV2-26	IGHD1-7	IGHJ4	10	32	38	55
2	1.06061409556133E-4	TGTGCACGGATGGTGCTAGAGCCGGGACTCTTTTACACCAGTTTCTCGTACGAGATTGACTACTGG	CARMVLEPGLFYTSFSYEIDYW	IGHV2-26	IGHD2-8	IGHJ4	10	33	39	55
2	1.06061409556133E-4	TGTGCACGGATGGTGCTAGAGCAGGTCCTCTTTTACACCAGCACCTGGTACGAACTTGACCACTGG	CARMVLEQVLFYTSTWYELDHW	IGHV2-26	IGHD6-13	IGHJ4	10	38	51	55
2	1.06061409556133E-4	TGTGCACGGATGGTACTTGGGATGGGCCTCTTTTATACCAGCACCTGGTACGAAATTGACTACTGG	CARMVLGMGLFYTSTWYEIDYW	IGHV2-26	IGHD6-13	IGHJ4	10	33	51	55
2	1.06061409556133E-4	TGTGCACGAATGGTCCTTGGGATGGGCCTCTTTTACAGCAGCACCTGGTACGAAATAGACCACTGG	CARMVLGMGLFYSSTWYEIDHW	IGHV2-26	IGHD6-13	IGHJ4	7	36	51	57
2	1.06061409556133E-4	TGTGCACGAATGGTCCTTGGGATGGGCCTCTTTTACAGCAGCAGTTGGTACGAACTTGACCACTGG	CARMVLGMGLFYSSSWYELDHW	IGHV2-26	IGHD6-13	IGHJ4	7	36	51	55
2	1.06061409556133E-4	TGTGCACGAATGGTCCTTGGGATGGGCCTCTTCTACACTAGTAGCTGGTACGAAATAGACCACTGG	CARMVLGMGLFYTSSWYEIDHW	IGHV2-26	IGHD6-13	IGHJ4	7	42	51	57
2	1.06061409556133E-4	TGTGCACAGATGGTCCTTGGGATGGGCCTCTTCTACACTAGTAGCTGGTACGAAATAGACCACTGG	CAQMVLGMGLFYTSSWYEIDHW	IGHV2-26	IGHD6-13	IGHJ1	10	42	51	60
2	1.06061409556133E-4	TGTGCAACTACGATTTTTGGAGTGGTTAATAAAAGTTACTACTACTACTACTACATGGACGTCTGG	CATTIFGVVNKSYYYYYYMDVW	IGHV3-43	IGHD3-3	IGHJ6	6	8	27	35
2	1.06061409556133E-4	TGTGCAACATCCGGAACCCCATTTTGTAGTGGTGGTAGCTGCTATCTCAACTGGTTCGACCCCTGG	CATSGTPFCSGGSCYLNWFDPW	IGHV1-24	IGHD2-15	IGHJ5	8	23	43	47
2	1.06061409556133E-4	TGTGCAACAGATCTCATAGTGGATACAGCTATGGAAAGTGGCTACTACTACTACATGGACGTCTGG	CATDLIVDTAMESGYYYYMDVW	IGHV1-24	IGHD5-18	IGHJ6	13	18	33	41
2	1.06061409556133E-4	TGTGCAAAAAGTGGGGGGACATATTGTAGTGGTGGTAGCTGCTACGCCTACTACTTTGACTACTGG	CAKSGGTYCSGGSCYAYYFDYW	IGHV3-43	IGHD2-15	IGHJ4	8	20	44	48
2	1.06061409556133E-4	TGTACCCCAGAGGTCCGGTATTACTATGATAGTAGTGGTTATTACTACCGCTACTTTGACTACTGG	CTPEVRYYYDSSGYYYRYFDYW	IGHV3-15	IGHD3-22	IGHJ4	10	17	47	50
2	1.06061409556133E-4	TGTACGCGAGGCGAACGGTATTACGATTTTTGGACTGATTACTCTGCTGAATACTTCCTCCACTGG	CTRGERYYDFWTDYSAEYFLHW	IGHV3-15	IGHD3-3	IGHJ1	4	17	40	45
2	1.06061409556133E-4	TGTACGAGAGGCGAACGCTATTACGATTTTTGGATTGATTACTCTGCTGAATATTTCCACTACTGG	CTRGERYYDFWIDYSAEYFHYW	IGHV1-8	IGHD3-3	IGHJ1	11	18	40	45
2	1.06061409556133E-4	TGCACGAGAGGCGAACGATATTACGATTTTTGGAGTGGTTATTCTTCTGAATATTTCCACTACTGG	CTRGERYYDFWSGYSSEYFHYW	IGHV1-8	IGHD3-3	IGHJ1	11	18	42	46
2	1.06061409556133E-4	TGTGTAAGGGACCCAATGGCTGTTGTGGTGGTGAGTTCTGCTACTCGCTACTTTGACTTCTGG	CVRDPMAVVVVSSATRYFDFW	IGHV3-74	IGHD2-21	IGHJ4	7	22	33	47
2	1.06061409556133E-4	TGTGCCACTGATTATAGGGCGTTGGGGGGAGTTATCCCCTCCCCTCATACTTTTGATATCTGG	CATDYRALGGVIPSPHTFDIW	IGHV1-24	IGHD3-16	IGHJ3	11	19	35	49
2	1.06061409556133E-4	TGTGCCAGGGGACCCCCTGCATCATATAGTGGGAGAAGTCTGGGCAACTGGTTCGACCCCTGG	CARGPPASYSGRSLGNWFDPW	IGHV4-31	IGHD1-26	IGHJ5	4	24	34	44
2	1.06061409556133E-4	TGTGCCAGAGAAAGTGGGGGCTACTTTATCGGGACCATGTACATCTACTACATGGACATCTGG	CARESGGYFIGTMYIYYMDIW	IGHV4-30-2	IGHD1-26	IGHJ6	10	12	24	44
2	1.06061409556133E-4	TGTGCCAAGATCTCCGGGATTACGATTTTTGGAGTGGTCACCGCTGGCTGGTTCGACCCCTGG	CAKISGITIFGVVTAGWFDPW	IGHV4-30-2	IGHD3-3	IGHJ5	13	18	37	47
2	1.06061409556133E-4	TGTGCGCGTCTGTACGGCTCTTTAATCGTGCACAGCAGCAGCCGCGATGCTTTTGATATCTGG	CARLYGSLIVHSSSRDAFDIW	IGHV1-2	IGHD6-13	IGHJ3	5	33	41	45
2	1.06061409556133E-4	TGTGCGCGCAGTTATGATTTTTCGAGTGGGTCCCCCTCTAACTACTACTACATGGACGTCTGG	CARSYDFSSGSPSNYYYMDVW	IGHV3-21	IGHD3-3	IGHJ6	5	11	28	40
2	1.06061409556133E-4	TGTGCGATTGATAGTAGTGGTTACATTGGCCCTTACTACTACTACTACTACATGGACGTCTGG	CAIDSSGYIGPYYYYYYMDVW	IGHV7-4-1	IGHD3-22	IGHJ6	6	8	22	32
2	1.06061409556133E-4	TGTGCGACTCGCCCGGTGGTAACTCCGGGGTTCGACCACTACTACTACTACATGGACGTCTGG	CATRPVVTPGFDHYYYYMDVW	IGHV1-2	IGHD4-23	IGHJ6	6	13	31	37
2	1.06061409556133E-4	TGTGCGACGGACCGCAGAATGACTACGGTGACTACGTTGGGGGTGGGGGTTTTTGACTACTGG	CATDRRMTTVTTLGVGVFDYW	IGHV7-4-1	IGHD4-17	IGHJ4	6	18	36	51
2	1.06061409556133E-4	TGTGCGAGTGCTTTTTGGAGTGGTGTGCCTAAACCTTACTACTACTACTACATGGACGTCTGG	CASAFWSGVPKPYYYYYMDVW	IGHV3-21	IGHD3-3	IGHJ6	7	11	23	36
2	1.06061409556133E-4	TGTGCGAGTGGACCCAGTAGTACCAGATGGGGGGACTACTACTACTACTACATGGACGTCTGG	CASGPSSTRWGDYYYYYMDVW	IGHV3-21	IGHD2-2	IGHJ6	7	15	25	34
2	1.06061409556133E-4	TGTGCGAGCAGGGCGGGCTGGAACCCCGTTCGATCCGCCTACTACTACTACATGGACGTCTGG	CASRAGWNPVRSAYYYYMDVW	IGHV1-2	IGHD1-1	IGHJ6	7	17	23	38
2	1.06061409556133E-4	TGTGCGAGCAAGGGGTCCCCAGCTGCTATACAAAAGTACTACTACTACTACATGGACGTCTGG	CASKGSPAAIQKYYYYYMDVW	IGHV4-31	IGHD2-2	IGHJ6	7	18	28	36
2	1.06061409556133E-4	TGTGCGAGATGGGGGGGATATGGTTCGGGGAGTTATTATAACTTTTCGGGCTTTGACTACTGG	CARWGGYGSGSYYNFSGFDYW	IGHV4-34	IGHD3-10	IGHJ4	8	18	41	50
2	1.06061409556133E-4	TGTGCGAGATGGGGGGGATATGGTTCGGGGAGTTATTATAACTTTTCGGGCTTTGACTACTGG	CARWGGYGSGSYYNFSGFDYW	IGHV4-55	IGHD3-10	IGHJ4	9	18	41	50
2	1.06061409556133E-4	TGTGCGAGACACGGACTACTAGCCACTGCTATAGACTACTACTTTTACTACATTGACGTCTGG	CARHGLLATAIDYYFYYIDVW	IGHV5-10-1	IGHD6-19	IGHJ6	10	16	32	34
2	1.06061409556133E-4	TGTGCGAGACAGGGGTCCGGGGATTTTTGGAGTGGTTATTATCCTGATGCTTTTGATATCTGG	CARQGSGDFWSGYYPDAFDIW	IGHV1-46	IGHD3-3	IGHJ3	8	21	39	40
2	1.06061409556133E-4	TGTGCGAGAGTCTCCCTTGGAGAGGGCTCTGATCGTGGTGGTTATTACTACTTTGACTCCTGG	CARVSLGEGSDRGGYYYFDSW	IGHV4-4	IGHD3-22	IGHJ4	9	29	44	45
2	1.06061409556133E-4	TGTGCGAGAGTCAGGATCCCAACCCGTCGTACGCCACAATCGAGAGGCTGGTTCGACCCCTGG	CARVRIPTRRTPQSRGWFDPW	IGHV4-59	IGHD2-21	IGHJ5	9	33	39	47
2	1.06061409556133E-4	TGTGCGAGAGTATCGCGTATTACGATTTTTGGAGTGGTTACCCCCCAGGCTTTTGATATCTGG	CARVSRITIFGVVTPQAFDIW	IGHV3-21	IGHD3-3	IGHJ3	9	15	39	48
2	1.06061409556133E-4	TGTGCGAGAGTAGGCGGTTCGGGGAGTTATTACAACCCACCCTACTACTACATGGACGTCTGG	CARVGGSGSYYNPPYYYMDVW	IGHV3-53	IGHD3-10	IGHJ6	9	15	35	41
2	1.06061409556133E-4	TGTGCGAGAGTAATAACTCAATACGATATTTTGACTGGTTATTTTTACTACATGGACGTCTGG	CARVITQYDILTGYFYYMDVW	IGHV3-21	IGHD3-9	IGHJ6	9	21	42	45
2	1.06061409556133E-4	TGTGCGAGAGCCCCTAGGAGTAGTATTACGATTTTTGGAATGGTTTCCGCTTTTGATATCTGG	CARAPRSSITIFGMVSAFDIW	IGHV4-59	IGHD3-3	IGHJ3	9	22	44	48
2	1.06061409556133E-4	TGTGCGAGAGCCGTCGGCGGGCTTTTTGGAGTGGTTAACATCGATAACTGGTTCGACCCCTGG	CARAVGGLFGVVNIDNWFDPW	IGHV7-4-1	IGHD3-3	IGHJ5	9	22	36	45
2	1.06061409556133E-4	TGTGCGAGAGCCGCTCTAGGATATTGTAGTAGTACCAGCTGCTATAGTGCTTTTGATATCTGG	CARAALGYCSSTSCYSAFDIW	IGHV4-59	IGHD2-2	IGHJ3	9	15	44	47
2	1.06061409556133E-4	TGTGCGAGAGCCGGGGGACTTGCACATTGTGGTGGTGACTGCTTCTTACTCTTCGCCTCCTGG	CARAGGLAHCGGDCFLLFASW	IGHV1-2	IGHD2-21	IGHJ5	9	21	42	51
2	1.06061409556133E-4	TGTGCGAGAGGTGGTTATTACGATTTTTGGAGTCCCACCCTTGGGTACTGGTTCGACCCCTGG	CARGGYYDFWSPTLGYWFDPW	IGHV3-21	IGHD3-3	IGHJ5	9	15	32	46
2	1.06061409556133E-4	TGTGCGAGAGGTGGATACAGCTATGGTTATCTGCCCGCCCGAAACTGGTACTTCGATCTCTGG	CARGGYSYGYLPARNWYFDLW	IGHV4-34	IGHD5-18	IGHJ2	10	11	28	43
2	1.06061409556133E-4	TGTGCGAGAGGCTATTGGAGCTATGGCACCCTAGGCTATTACTACTACTACATGGACGTCTGG	CARGYWSYGTLGYYYYYMDVW	IGHV1-8	IGHD5-18	IGHJ6	11	18	25	35
2	1.06061409556133E-4	TGTGCGAGAGGCACTCCAAGCAGCAGCTGGTCCTACTACTACTACTACTACATGGACGTCTGG	CARGTPSSSWSYYYYYYMDVW	IGHV4-34	IGHD6-13	IGHJ6	11	18	30	33
2	1.06061409556133E-4	TGTGCGAGAGGGGGGCGTCATACAGCCCACGTTACCGTCTACTACTACTACATGGACGTCTGG	CARGGRHTAHVTVYYYYMDVW	IGHV1-8	IGHD5-18	IGHJ6	10	19	25	38
2	1.06061409556133E-4	TGTGCGAGAGGGGGGGCTGACTACGGTGGTAACTACTACTACTACTACTACATGGACGTCTGG	CARGGADYGGNYYYYYYMDVW	IGHV1-8	IGHD4-23	IGHJ6	10	17	32	33
2	1.06061409556133E-4	TGTGCGAGAGGGGATACATACGATTTTTGGAGTGGTTATTATCCGAACTGGTTCGACCCCTGG	CARGDTYDFWSGYYPNWFDPW	IGHV1-2	IGHD3-3	IGHJ5	9	18	41	45
2	1.06061409556133E-4	TGTGCGAGAGGAGGGATTGAATTTTTGGAGTGGTTATTGGCGGCTAACTACATGGACGTCTGG	CARGGIEFLEWLLAANYMDVW	IGHV1-8	IGHD3-3	IGHJ6	10	20	37	46
2	1.06061409556133E-4	TGTGCGAGAGATTTTGGCCGTGACTACGGGGGACTCTACTACTACTACTACATGGACGTCTGG	CARDFGRDYGGLYYYYYMDVW	IGHV7-4-1	IGHD4-17	IGHJ6	11	20	28	35
2	1.06061409556133E-4	TGTGCGAGAGATTTTGAGACTACCCAAACACTCGACTACTACTACTACTACATGGACGTCTGG	CARDFETTQTLDYYYYYMDVW	IGHV7-4-1	IGHD3-16	IGHJ6	11	22	28	34
2	1.06061409556133E-4	TGTGCGAGAGATTTTAGTTTACTATGGTTCGGGGAACAGAACTACTACTACATGGACGTCTGG	CARDFSLLWFGEQNYYYMDVW	IGHV4-31	IGHD3-10	IGHJ6	11	18	34	40
2	1.06061409556133E-4	TGTGCGAGAGATTTAGATAGTAGTGGTTATTACATTACGGATGGGGCTGCTTTTGATATCTGG	CARDLDSSGYYITDGAAFDIW	IGHV4-31	IGHD3-22	IGHJ3	11	15	32	47
2	1.06061409556133E-4	TGTGCGAGAGATTATTACTATGATAGTAGTGGTTATTACGACTCCGGTGCTTTTGATATCTGG	CARDYYYDSSGYYDSGAFDIW	IGHV4-31	IGHD3-22	IGHJ3	11	12	38	47
2	1.06061409556133E-4	TGTGCGAGAGATTATAGTAGTGGTTATTACTACCAACGATACTACTACTACATGGACGTCTGG	CARDYSSGYYYQRYYYYMDVW	IGHV4-31	IGHD3-22	IGHJ6	11	13	32	39
2	1.06061409556133E-4	TGTGCGAGAGATTACGATTTTTGGAGTGGTTATTTCTCTGGCTACTACTACATGGACGTCTGG	CARDYDFWSGYFSGYYYMDVW	IGHV7-4-1	IGHD3-3	IGHJ6	11	12	33	41
2	1.06061409556133E-4	TGTGCGAGAGATCAGGGGATTACGATTTTTGGAGTGGTTATTATAAGTGCTTTTGATATCTGG	CARDQGITIFGVVIISAFDIW	IGHV3-21	IGHD3-3	IGHJ3	12	18	44	47
2	1.06061409556133E-4	TGTGCGAGAGATGGGACGTACCTGTACGATATTTTGACTGGTTCAGTCTGGTTCGACCCCTGG	CARDGTYLYDILTGSVWFDPW	IGHV4-31	IGHD3-9	IGHJ5	11	24	42	47
2	1.06061409556133E-4	TGTGCGAGAGATAGCAGTGGCTGGTATTTCCGTGGCTACTACTACTACTACATGGACGTCTGG	CARDSSGWYFRGYYYYYMDVW	IGHV4-31	IGHD6-19	IGHJ6	11	12	25	35
2	1.06061409556133E-4	TGTGCGAGAGACGCGTATTTTTTCGATAGTACTACTTCTTATGGGTACTACATGGACGTCTGG	CARDAYFFDSTTSYGYYMDVW	IGHV3-21	IGHD2-2	IGHJ6	10	28	35	45
2	1.06061409556133E-4	TGTGCGAGAGAGGCCCGTATTACGATTTTTGGAGTGGTTATTGAAGGACACTTCGATCTCTGG	CAREARITIFGVVIEGHFDLW	IGHV4-59	IGHD3-3	IGHJ2	10	15	41	49
2	1.06061409556133E-4	TGTGCGAGAGAGGGACCAAGGCAGGGGTACTATGATAGTACTATTGATGCTTTTGATATCTGG	CAREGPRQGYYDSTIDAFDIW	IGHV4-31	IGHD3-22	IGHJ3	10	27	39	44
2	1.06061409556133E-4	TGTGCGAGAGAGAGGGAACTCTGGTTCGGGGAGTTTGACTACTACTACTACATGGACGTCTGG	CARERELWFGEFDYYYYMDVW	IGHV4-59	IGHD3-10	IGHJ6	10	17	34	37
2	1.06061409556133E-4	TGTGCGAGAATTAGTATTACTATGATAGTAGTGGTTATTACACCCTCATACTTTGACTACTGG	CARISITMIVVVITPSYFDYW	IGHV4-28	IGHD3-22	IGHJ4	9	13	40	48
2	1.06061409556133E-4	TGTGCGAGAACTACGGTGACCCTTCTAAGCGGCCCATACTACTACTACTACATGGACGTCTGG	CARTTVTLLSGPYYYYYMDVW	IGHV1-69D	IGHD4-17	IGHJ6	8	9	19	36
2	1.06061409556133E-4	TGTGCGAGAACAGGGCCAGATTACTATGGTTCGGGGAGCGGTACTGAATCCTATGACTACTGG	CARTGPDYYGSGSGTESYDYW	IGHV4-28	IGHD3-10	IGHJ4	9	19	37	53
2	1.06061409556133E-4	TGTGCGAAGTCATATTGTACTAATGGTGTATGCTATACGTTACCTGATGCTTTTGATATCTGG	CAKSYCTNGVCYTLPDAFDIW	IGHV3-23	IGHD2-8	IGHJ3	7	11	37	44
2	1.06061409556133E-4	TGTGCGAAAGATCTAAGGGGGCCGAGGTCCCTCAGAACTTCGAACTACTACATGGACGTCTGG	CAKDLRGPRSLRTSNYYMDVW	IGHV3-21	IGHD1-7	IGHJ6	13	34	38	43
2	1.06061409556133E-4	TGTGCACGCATAGAACTTCGCTATGATAGTCGACTGAGGTTCTACTACTACATGGACGTCTGG	CARIELRYDSRLRFYYYMDVW	IGHV2-26	IGHD3-22	IGHJ6	11	20	29	41
2	1.06061409556133E-4	TGTGCAACTGGGCTCTTGCATTACTATGGTTCGGGGAGTCAATACTACTACATGGACGTCTGG	CATGLLHYYGSGSQYYYMDVW	IGHV1-24	IGHD3-10	IGHJ6	7	19	38	42
2	1.06061409556133E-4	TGTGCAACATCTCCTAAGTATTACTATGATAGTAGTGGTACTAAGGATGCTTTTGATATCTGG	CATSPKYYYDSSGTKDAFDIW	IGHV1-24	IGHD3-22	IGHJ3	8	17	38	45
2	1.06061409556133E-4	TGTGCAACAGGGCGGTTACGATTTTTGGAGTGGTTGGGTTACTACTACTACATGGACGTCTGG	CATGRLRFLEWLGYYYYMDVW	IGHV1-24	IGHD3-3	IGHJ6	9	15	34	39
2	1.06061409556133E-4	TGTGCAACAGATCGCAGTAACTACGTGAGCCCCGGGGGCAAGTACAACTGGTTCGACCCCTGG	CATDRSNYVSPGGKYNWFDPW	IGHV1-24	IGHD4-11	IGHJ5	12	14	25	41
2	1.06061409556133E-4	TGTGCAAGGACCAGCTGGGGCACAGGAAAATATTACTACTACTACTACTACATGGACGTCTGG	CARTSWGTGKYYYYYYYMDVW	IGHV1-24	IGHD2-2	IGHJ6	6	9	16	28
2	1.06061409556133E-4	TGTGGGAGAGGGCGGAACGGGTATAGCAGTGACTGGTTCGGCGCCTACTTCTTTGACTACTGG	CGRGRNGYSSDWFGAYFFDYW	IGHV1-69D	IGHD6-19	IGHJ4	9	17	36	45
2	1.06061409556133E-4	TGTACTAGAGTGCCTCGAGTTGGATATTGTAGTGGTACCAGCTGCCAAAAATTTGACTACTGG	CTRVPRVGYCSGTSCQKFDYW	IGHV3-49	IGHD2-2	IGHJ4	9	21	44	51
2	1.06061409556133E-4	TGTACAAGAGACGTGCGTAACAGGTTCGGGGAGAGGTACTCCTACGACTACATGGACGTCTGG	CTRDVRNRFGERYSYDYMDVW	IGHV4-30-2	IGHD3-10	IGHJ6	10	22	32	36
2	1.06061409556133E-4	TGTGTAAGAGATATAAGGTCTACAATCAGCTGGTTCGATTACTGGTACTTCGATCTCTGG	CVRDIRSTISWFDYWYFDLW	IGHV3-74	IGHD2-2	IGHJ2	11	26	33	39
2	1.06061409556133E-4	TGTGCCAGATTCTGTTCGTTTTGTGGGAGCTACCCAAAGGTGAGGGAATTTGACTACTGG	CARFCSFCGSYPKVREFDYW	IGHV4-30-2	IGHD1-26	IGHJ4	8	22	32	48
2	1.06061409556133E-4	TGTGCGCGATCCGAAATGTGGGAGCTCCTTTCCTTTTCCGAGCATACGTTCGACTCCTGG	CARSEMWELLSFSEHTFDSW	IGHV1-67	IGHD1-26	IGHJ5	3	17	25	47
2	1.06061409556133E-4	TGTGCGACCCAACACCGTGGATACAGCTATGGCAGTAGCTACTGGTACTTCGATCTCTGG	CATQHRGYSYGSSYWYFDLW	IGHV1-2	IGHD5-18	IGHJ2	6	15	31	32
2	1.06061409556133E-4	TGTGCGAGTGCTCCCTACGATTTTTGGAGTGGTTATCAAAACTGGTACTTCGATCTCTGG	CASAPYDFWSGYQNWYFDLW	IGHV1-18	IGHD3-3	IGHJ2	7	15	35	40
2	1.06061409556133E-4	TGTGCGAGTGGGTCGTATTACTATGATAGTAGTGGTTATTCCCCGGACCTTGACTACTGG	CASGSYYYDSSGYSPDLDYW	IGHV1-2	IGHD3-22	IGHJ4	7	13	39	49
2	1.06061409556133E-4	TGTGCGAGTGGGCCGGATATTGTAGTAGTACCAGCTGCTAACGGTGCTTTTGATATCTGG	CASGPDIVVVPAANGAFDIW	IGHV4-39	IGHD2-2	IGHJ3	7	14	39	44
2	1.06061409556133E-4	TGTGCGAGCCTGTATTACGATTTTTGGAGTGGCACCTCCAGGGGTGCTTTTGATATCTGG	CASLYYDFWSGTSRGAFDIW	IGHV4-39	IGHD3-3	IGHJ3	7	11	31	44
2	1.06061409556133E-4	TGTGCGAGGTTTTCCGTAGTAGTGGTTATCCGTAGGCCCCTGGAGGCTTTTGATATCTGG	CARFSVVVVIRRPLEAFDIW	IGHV4-4	IGHD3-22	IGHJ3	7	16	28	45
2	1.06061409556133E-4	TGTGCGAGGCGGGGCGATTACGATTTTTGGAGTGGTTATTCAGACTACATGGACGTCTGG	CARRGDYDFWSGYSDYMDVW	IGHV1-46	IGHD3-3	IGHJ6	7	16	39	43
2	1.06061409556133E-4	TGTGCGAGGGGGTCAGTCCCCAGTGACTTGGGCATGTACGATGATGCATTTGATCTGTGG	CARGSVPSDLGMYDDAFDLW	IGHV1-69D	IGHD7-27	IGHJ3	7	16	23	40
2	1.06061409556133E-4	TGTGCGAGGGAGGTTGAGATGGCTACATGGGGGGACTACTACTACTACATGGACGTCTGG	CAREVEMATWGDYYYYMDVW	IGHV1-69	IGHD5-24	IGHJ6	7	15	26	34
2	1.06061409556133E-4	TGTGCGAGATTGGATACGCCTACGTATTACTATGATACCAATGATGCTTTTGATATCTGG	CARLDTPTYYYDTNDAFDIW	IGHV3-64	IGHD3-22	IGHJ3	8	20	36	40
2	1.06061409556133E-4	TGTGCGAGATGGCGGTGGACGGATACAGCTATGGTAAACCCCGTGGCTTTTGATATCTGG	CARWRWTDTAMVNPVAFDIW	IGHV4-34	IGHD5-18	IGHJ3	8	20	34	45
2	1.06061409556133E-4	TGTGCGAGACTCATCAGGTTACGATGGTTCGGGGAGCCAGAGGGGCACATTAACTTCTGG	CARLIRLRWFGEPEGHINFW	IGHV4-4	IGHD3-10	IGHJ4	8	18	35	52
2	1.06061409556133E-4	TGTGCGAGACATAGGATCCCTGGGGATAGTAGTGGTTATGGTTGGTACTTCGATCTCTGG	CARHRIPGDSSGYGWYFDLW	IGHV5-10-1	IGHD3-22	IGHJ2	11	24	38	42
2	1.06061409556133E-4	TGTGCGAGACAGCCCGGAGGGTGTAGTGATAGCGGCTGTTATGAAGGGTATGACTACTGG	CARQPGGCSDSGCYEGYDYW	IGHV5-10-1	IGHD2-15	IGHJ4	10	21	27	50
2	1.06061409556133E-4	TGTGCGAGACAGGGAGCAGTTACGGTTTATGGAGTAGTTCTTAACTACTTTGACAATTGG	CARQGAVTVYGVVLNYFDNW	IGHV7-34-1	IGHD3-3	IGHJ4	6	19	42	43
2	1.06061409556133E-4	TGTGCGAGACAGGGAGCAGTGACGGTTTTTGGAGTGGTTCTTAACTACTTTGACACCTGG	CARQGAVTVFGVVLNYFDTW	IGHV7-4-1	IGHD3-3	IGHJ4	8	21	42	43
2	1.06061409556133E-4	TGTGCGAGACAACCCGGAGGGTGTAGTGATAGCGGCTGTTATGAAGGATATGACTACTGG	CARQPGGCSDSGCYEGYDYW	IGHV4-39	IGHD2-15	IGHJ4	10	21	27	50
2	1.06061409556133E-4	TGTGCGAGACAACCCGGAGGGTGTAGCAATAGCGGTTGCTATGAAGGATATGACTACTGG	CARQPGGCSNSGCYEGYDYW	IGHV5-51	IGHD2-2	IGHJ4	10	36	42	50
2	1.06061409556133E-4	TGTGCGAGAGTTGAGAATAGCAGCTCGTCCTATTTTGGAGTCTGGTACTTCGATCTCTGG	CARVENSSSSYFGVWYFDLW	IGHV4-34	IGHD6-6	IGHJ2	9	12	29	41
2	1.06061409556133E-4	TGTGCGAGAGTTAGTCCGTATTACGATTTTTGGAGTGGTTATTCCTACTTTGACTACTGG	CARVSPYYDFWSGYSYFDYW	IGHV4-34	IGHD3-3	IGHJ4	9	16	42	44
2	1.06061409556133E-4	TGTGCGAGAGTGGGTCTTTGGGATTTTTGGAGTGGCCATGCGCCAGACATGGACGTCTGG	CARVGLWDFWSGHAPDMDVW	IGHV4-31	IGHD3-3	IGHJ6	9	21	34	46
2	1.06061409556133E-4	TGTGCGAGAGTGACCACCGGCGGGGAATGGGAGCTACTATTAGGCCCTGGTGACTACTGG	CARVTTGGEWELLLGPGDYW	IGHV3-21	IGHD1-26	IGHJ4	9	27	38	50
2	1.06061409556133E-4	TGTGCGAGAGCTGGGTCGTATTACTATGATAGTAGTGGCCATGGGGCTTTTGATATCTGG	CARAGSYYYDSSGHGAFDIW	IGHV1-46	IGHD3-22	IGHJ3	9	16	37	45
2	1.06061409556133E-4	TGTGCGAGAGCTGGGTATAGCAGTGGCTGGCCTCCCGCGTGGGGTGCTTTTGATATCTGG	CARAGYSSGWPPAWGAFDIW	IGHV1-69	IGHD6-19	IGHJ3	9	12	29	44
2	1.06061409556133E-4	TGTGCGAGAGCCTATTACTATGGTTCGGGGAGTCACCTTCTCGGGAGGTTCGACCCCTGG	CARAYYYGSGSHLLGRFDPW	IGHV1-46	IGHD3-10	IGHJ5	9	12	32	46
2	1.06061409556133E-4	TGTGCGAGAGCCAGTAGTAGTGGCTGGAACGGCTTCAACTACTACTACATGGACGTCTGG	CARASSSGWNGFNYYYMDVW	IGHV3-23	IGHD6-19	IGHJ6	6	14	30	37
2	1.06061409556133E-4	TGTGCGAGAGCCAGTAGCAGTGGCTGGAACTCCTTCGCCTACTATTACATGGACGTCTGG	CARASSSGWNSFAYYYMDVW	IGHV4-4	IGHD6-19	IGHJ6	9	14	26	38
2	1.06061409556133E-4	TGTGCGAGAGCGTATTACGATTTTTGGAGTGGTTATTCCGGAGATGCTTTTGATATCTGG	CARAYYDFWSGYSGDAFDIW	IGHV1-69	IGHD3-3	IGHJ3	9	10	36	42
2	1.06061409556133E-4	TGTGCGAGAGCGGGTGGTGCTCTGATAGTAGTGCCGACACTCGATGGTTTTGATATCTGG	CARAGGALIVVPTLDGFDIW	IGHV3-21	IGHD3-22	IGHJ3	9	22	32	42
2	1.06061409556133E-4	TGTGCGAGAGCAAGTACGATTTTTGGAGTGGTTACGGCCCCCTACTACTTTGACTACTGG	CARASTIFGVVTAPYYFDYW	IGHV4-59	IGHD3-3	IGHJ4	9	14	33	42
2	1.06061409556133E-4	TGTGCGAGAGGCCACCCGGTTCGGGGAGTTTCCGCATTCTACTACTACATGGACGTCTGG	CARGHPVRGVSAFYYYMDVW	IGHV1-8	IGHD3-10	IGHJ6	12	17	29	38
2	1.06061409556133E-4	TGTGCGAGAGGCACATCTCGGCGTACGATTTTTGGAGTGCATTACTGGTTCGACCCCTGG	CARGTSRRTIFGVHYWFDPW	IGHV1-8	IGHD3-3	IGHJ5	11	23	38	43
2	1.06061409556133E-4	TGTGCGAGAGGGCCCCGAGTACCAGCTACTTCACTGACTGGGAACTGGTTCGACCCCTGG	CARGPRVPATSLTGNWFDPW	IGHV4-59	IGHD2-2	IGHJ5	9	17	26	42
2	1.06061409556133E-4	TGTGCGAGAGGGGGTGATTTCGTTTGGGGGAATTATCGTGACACCTACTTGGACCCCTGG	CARGGDFVWGNYRDTYLDPW	IGHV1-8	IGHD3-16	IGHJ5	10	14	38	51
2	1.06061409556133E-4	TGTGCGAGAGGAGGGTGGCTACGTAAGGATTACTACTACTACTACTACATGGACGTCTGG	CARGGWLRKDYYYYYYMDVW	IGHV1-69	IGHD5-12	IGHJ6	9	14	22	28
2	1.06061409556133E-4	TGTGCGAGAGATTTTTGGAGTGGTTACCCTGCCTACTACTACTACTACATGGACGTCTGG	CARDFWSGYPAYYYYYMDVW	IGHV7-4-1	IGHD3-3	IGHJ6	11	12	25	32
2	1.06061409556133E-4	TGTGCGAGAGATTTTGGGTCTGGAACGCCCATCTACTACTACTACTACATGGACGTCTGG	CARDFGSGTPIYYYYYMDVW	IGHV4-31	IGHD1-1	IGHJ6	11	19	26	32
2	1.06061409556133E-4	TGTGCGAGAGATTTGGGGATTACTATGGGAGCATGGGGAGCTAACTGGTTCGACCCCTGG	CARDLGITMGAWGANWFDPW	IGHV1-18	IGHD3-10	IGHJ5	11	18	27	42
2	1.06061409556133E-4	TGTGCGAGAGATTCCCCGTTTCAGGGGGTGGTAGCTGCTACTCCGGAATTTGACTACTGG	CARDSPFQGVVAATPEFDYW	IGHV1-18	IGHD2-15	IGHJ4	11	26	46	48
2	1.06061409556133E-4	TGTGCGAGAGATTCACGATTTTTGGAGTGGTTATCCGACGTGTGGACTTTTGATATCTGG	CARDSRFLEWLSDVWTFDIW	IGHV4-31	IGHD3-3	IGHJ3	11	14	33	46
2	1.06061409556133E-4	TGTGCGAGAGATTGGGATAGCAGCTCGTCGGGCTACTACTACTACTACATGGACGTCTGG	CARDWDSSSSGYYYYYMDVW	IGHV4-31	IGHD6-6	IGHJ6	11	16	28	32
2	1.06061409556133E-4	TGTGCGAGAGATCTCTGGCGTAGCAGCAGCTGGTACCGGCCTTATGCTTTTGATATCTGG	CARDLWRSSSWYRPYAFDIW	IGHV1-46	IGHD6-13	IGHJ3	15	20	35	43
2	1.06061409556133E-4	TGTGCGAGAGATCTCTGGGGCGAACAGATTTACTACTACTACTACTACATGGACGTCTGG	CARDLWGEQIYYYYYYMDVW	IGHV7-4-1	IGHD3-10	IGHJ6	15	20	24	29
2	1.06061409556133E-4	TGTGCGAGAGATCTCATTAGCAGTGCCTGCCCGGGCTCCTGCTACTACTTCGATCTCTGG	CARDLISSACPGSCYYFDLW	IGHV4-4	IGHD6-19	IGHJ2	14	17	28	45
2	1.06061409556133E-4	TGTGCGAGAGATCCGGGTACGGCTTACTATGATACTGGTGCTTACTACTTTGACTACTGG	CARDPGTAYYDTGAYYFDYW	IGHV3-21	IGHD3-22	IGHJ4	12	23	33	42
2	1.06061409556133E-4	TGTGCGAGAGATCGGGCCAGTGGCTGGCCCTCCTACTACTACTACTACATGGACGTCTGG	CARDRASGWPSYYYYYMDVW	IGHV7-4-1	IGHD6-19	IGHJ6	12	17	26	32
2	1.06061409556133E-4	TGTGCGAGAGATCGGAGTGGGAGCTACCCTTACTACTACTACTACTACATGGACGTCTGG	CARDRSGSYPYYYYYYMDVW	IGHV4-31	IGHD1-26	IGHJ6	12	15	26	29
2	1.06061409556133E-4	TGTGCGAGAGATCATCAAGAGGAGGAAGGATTCTACTACTACTACTACATGGACGTCTGG	CARDHQEEEGFYYYYYMDVW	IGHV7-4-1	IGHD2-15	IGHJ6	12	26	30	32
2	1.06061409556133E-4	TGTGCGAGAGATCATAGCAGCTCGTCTCCCGACTACTACTACTACTACATGGACGTCTGG	CARDHSSSSPDYYYYYMDVW	IGHV7-4-1	IGHD6-6	IGHJ6	12	13	25	31
2	1.06061409556133E-4	TGTGCGAGAGATGCGATGACTGGTTATCCCCTCTACTACTACTACTACATGGACGTCTGG	CARDAMTGYPLYYYYYMDVW	IGHV4-31	IGHD3-9	IGHJ6	11	16	26	32
2	1.06061409556133E-4	TGTGCGAGAGATAGCGTGTCAACCCACCCTTTTTTTTACTACTACTACATGGACGTCTGG	CARDSVSTHPFFYYYYMDVW	IGHV7-4-1	IGHD2-15	IGHJ6	11	23	27	36
2	1.06061409556133E-4	TGTGCGAGAGATAGCAGCTGGAACTACCCCTACTACTACTACTACTACATGGACGTCTGG	CARDSSWNYPYYYYYYMDVW	IGHV7-4-1	IGHD2-2	IGHJ6	11	12	26	30
2	1.06061409556133E-4	TGTGCGAGAGATAGGGCCGATTTTTGGAGTGGTTATTATTCCTATCCTTTTGACTACTGG	CARDRADFWSGYYSYPFDYW	IGHV1-69	IGHD3-3	IGHJ4	11	17	38	48
2	1.06061409556133E-4	TGTGCGAGAGACTTTGGCAGTGGTTACCCTGACTACTACTACTACTACATGGACGTCTGG	CARDFGSGYPDYYYYYMDVW	IGHV4-31	IGHD3-3	IGHJ6	10	12	25	31
2	1.06061409556133E-4	TGTGCGAGAGACTTTGGCAGTGGTTACCCTGACTACTACTACTACTACATGGACGTCTGG	CARDFGSGYPDYYYYYMDVW	IGHV7-4-1	IGHD3-3	IGHJ6	10	12	25	31
2	1.06061409556133E-4	TGTGCGAGAGACTATCGGGGAAGCTCGTCCTTCTACTACTACTACTACATGGACGTCTGG	CARDYRGSSSFYYYYYMDVW	IGHV7-4-1	IGHD6-6	IGHJ6	10	21	29	32
2	1.06061409556133E-4	TGTGCGAGAGACTACGATTTTTGGAGTGGTTATTGGATCTACTACTACATGGACGTCTGG	CARDYDFWSGYWIYYYMDVW	IGHV7-4-1	IGHD3-3	IGHJ6	10	12	33	38
2	1.06061409556133E-4	TGTGCGAGAGACCAGGATTTTATGATAGGGTCGTACTACTACTACTACATGGACGTCTGG	CARDQDFMIGSYYYYYMDVW	IGHV7-4-1	IGHD3-22	IGHJ6	10	20	27	33
2	1.06061409556133E-4	TGTGCGAGAGACGGGTATAGCAGCTCACCACACCTGTACTACTACTACATGGACGTCTGG	CARDGYSSSPHLYYYYMDVW	IGHV7-4-1	IGHD6-13	IGHJ6	10	11	23	36
2	1.06061409556133E-4	TGTGCGAGAGAGGATCGTTTCTGGGACAGCTATGGTTGGGATGATGCTTTTGATATCTGG	CAREDRFWDSYGWDDAFDIW	IGHV3-11	IGHD5-18	IGHJ3	10	25	36	40
2	1.06061409556133E-4	TGTGCGAGAGAAATAGGGATTGTAGTAGTACCAGCTGCTATAGGGGCGACTGACTACTGG	CAREIGIVVVPAAIGATDYW	IGHV4-31	IGHD2-2	IGHJ4	10	18	40	50
2	1.06061409556133E-4	TGTGCGAGAAGCGTTGATTGTAGCAGTGGTAACTGCTACTCTGCATTATTTGACTACTGG	CARSVDCSSGNCYSALFDYW	IGHV7-4-1	IGHD2-15	IGHJ4	8	16	40	48
2	1.06061409556133E-4	TGTGCGAGAAGGAGGAAGACGGTCCCGAGAAACAAAGCGCTGGGGGGCATGGACGTCTGG	CARRRKTVPRNKALGGMDVW	IGHV4-28	IGHD3-16	IGHJ6	9	40	45	47
2	1.06061409556133E-4	TGTGCGAGAAGAACTAGCAGTGGCTGGTACGCGTTACATCCTTACTACTTTGACTACTGG	CARRTSSGWYALHPYYFDYW	IGHV4-28	IGHD6-19	IGHJ4	9	14	30	42
2	1.06061409556133E-4	TGTGCGAAATCCCCAACGTATTACTATGGTTCGGGGATTCAGGGTGCTTTTGATATCTGG	CAKSPTYYYGSGIQGAFDIW	IGHV3-23	IGHD3-10	IGHJ3	8	15	36	44
2	1.06061409556133E-4	TGTGCGAAACTTTCAACATTTTACTATGATAGTGCCTACCCCGCCTACTTTGACTACTGG	CAKLSTFYYDSAYPAYFDYW	IGHV4-4	IGHD3-22	IGHJ4	6	20	32	44
2	1.06061409556133E-4	TGTGCGAAACGGGCAGCAGTCTTCATGCTCGACTCCTACCGGTATTACATGGACGTGTGG	CAKRAAVFMLDSYRYYMDVW	IGHV3-30	IGHD1-20	IGHJ6	6	36	44	45
2	1.06061409556133E-4	TGTGCGAAACGGGCAGCAGTCTTCATGATCGACTCCTACCGCTACCACATGGACTTGTGG	CAKRAAVFMIDSYRYHMDLW	IGHV3-64	IGHD2-21	IGHJ6	6	14	20	31
2	1.06061409556133E-4	TGTGCGAAACGGGCAGCAGTCTTCATGATCGACTCCTACCGCTACCACATGGACTTGTGG	CAKRAAVFMIDSYRYHMDLW	IGHV3-33	IGHD2-21	IGHJ6	6	14	20	31
2	1.06061409556133E-4	TGTGCGAAACGGGCAGCAGTCTTCATGATCGACTCCTACCGGTACTACATGGACATGTGG	CAKRAAVFMIDSYRYYMDMW	IGHV3-30	IGHD2-21	IGHJ6	6	14	20	42
2	1.06061409556133E-4	TGTGCGAAACGGGCAGCAGTCTTCATGATCGACTCCTACCGGCACTACATGGACGTGTGG	CAKRAAVFMIDSYRHYMDVW	IGHV3-30	IGHD2-21	IGHJ6	6	14	20	43
2	1.06061409556133E-4	TGTGCGAAACGGGCAGCAGTCTTCATGATCGACTCCGACCGCTACTACATGGACTTGTGG	CAKRAAVFMIDSDRYYMDLW	IGHV3-30	IGHD2-21	IGHJ6	6	14	20	41
2	1.06061409556133E-4	TGTGCGAAACGGGCAACAGTCTTCATGATCGACTCCTACCGCTACTACATGGACGTGTGG	CAKRATVFMIDSYRYYMDVW	IGHV3-30	IGHD4-11	IGHJ6	6	22	27	31
2	1.06061409556133E-4	TGTGCGAAACGATATAGTGGCTACGATTTCGGCGGTTCGGATGATGCTTTTGATATCTGG	CAKRYSGYDFGGSDDAFDIW	IGHV3-30	IGHD5-12	IGHJ3	6	10	27	40
2	1.06061409556133E-4	TGTGCGAAAGGCGTTGGGACCTTTCGTAGTGGTTATTTTCAGAGGTCTTTTGATATTTGG	CAKGVGTFRSGYFQRSFDIW	IGHV3-23	IGHD3-22	IGHJ3	9	25	36	46
2	1.06061409556133E-4	TGTGCGAAAGGCGTTGGGACCCTTCGTAGTGGTTACTTTCAGAGGGCTTTTGATATTTGG	CAKGVGTLRSGYFQRAFDIW	IGHV3-23	IGHD3-22	IGHJ1	9	25	34	57
2	1.06061409556133E-4	TGTGCGAAAGGCGTTGGGACCCTTCGTAGTGGTTACTTTCAGAGGGCTTTTGATACCTGG	CAKGVGTLRSGYFQRAFDTW	IGHV3-23	IGHD3-22	IGHJ5	9	25	34	55
2	1.06061409556133E-4	TGTGCGAAAGGCGTTGGGACCCGTCGTAGTGGTTACTTTCAGAGGGCTTTTGATTTTTGG	CAKGVGTRRSGYFQRAFDFW	IGHV3-23	IGHD3-22	IGHJ3	9	25	34	45
2	1.06061409556133E-4	TGTGCGAAAGGGTATTACGATTTTTGGAGTGGTTACCCTGATGATGCTTTTGATATCTGG	CAKGYYDFWSGYPDDAFDIW	IGHV1-8	IGHD3-3	IGHJ3	10	11	34	40
2	1.06061409556133E-4	TGTGCGAAAGGGTATTACGATTTTTGGAGTGGTTACCCTGATGATGCTTTTGATATCTGG	CAKGYYDFWSGYPDDAFDIW	IGHV4-34	IGHD3-3	IGHJ3	10	11	34	40
2	1.06061409556133E-4	TGTGCGAAAGATCGGGAGGTCCAAGAAGTGGTTATTAGTTCCGGTCCTTTTGACTGCTGG	CAKDREVQEVVISSGPFDCW	IGHV3-23	IGHD3-22	IGHJ4	12	26	36	48
2	1.06061409556133E-4	TGTGCGAAAGATGGAGGAGAGTACCAGCTGCTATTCTACTACTACTACATGGACGTCTGG	CAKDGGEYQLLFYYYYMDVW	IGHV3-23	IGHD2-2	IGHJ6	11	19	33	35
2	1.06061409556133E-4	TGTGCGAAAATTGGCCCGAATAGAGGGTATAGCAGCAGCCAAAGTGTGTTTGACTACTGG	CAKIGPNRGYSSSQSVFDYW	IGHV3-21	IGHD6-13	IGHJ4	6	24	38	48
2	1.06061409556133E-4	TGTGCACTATCACGTTTGACCGGGGGTGTCAGCCGGGAATCCGATGCTTTTGACATCTGG	CALSRLTGGVSRESDAFDIW	IGHV1-24	IGHD3-16	IGHJ3	5	11	17	42
2	1.06061409556133E-4	TGTGCACACACCTTTTACGATATTTTGACTGGTTATCTTTCTAACTACTTTGACTACTGG	CAHTFYDILTGYLSNYFDYW	IGHV2-26	IGHD3-9	IGHJ4	6	14	35	43
2	1.06061409556133E-4	TGTGCACACAGACTCCAAGTCCACAATCCTACTCCGGACAAGGATGCTTTCGATGTCTGG	CAHRLQVHNPTPDKDAFDVW	IGHV2-5	IGHD2-15	IGHJ2	12	28	37	48
2	1.06061409556133E-4	TGTGCACACAGACTCGAGAGACGAGGTGGTCCCAGTCTTGATGATGCTTTTGATATCTGG	CAHRLERRGGPSLDDAFDIW	IGHV2-5	IGHD1-1	IGHJ3	12	20	35	40
2	1.06061409556133E-4	TGTGCAACAGGCCCCGGATATTGTAGTAGTACCAGCTGCATCAACTGGTTCGACCCCTGG	CATGPGYCSSTSCINWFDPW	IGHV1-24	IGHD2-2	IGHJ5	9	15	38	41
2	1.06061409556133E-4	TGTGCAACAACCTTCAGTTGGTGGCAGCTCGACCAGCGCCACTACTACTTTGACTACTGG	CATTFSWWQLDQRHYYFDYW	IGHV1-24	IGHD6-6	IGHJ4	8	23	30	42
2	1.06061409556133E-4	TGTGCAAAAGATGCGGTCCTCCACGGTGGTCACTCACCGGTGATGTATTTCGATCTCTGG	CAKDAVLHGGHSPVMYFDLW	IGHV3-23	IGHD4-23	IGHJ2	11	22	34	44
2	1.06061409556133E-4	TGTACCACAGATGATCCCGGTGGCCCTTCATACTACTACTACTACTACATGGACGTCTGG	CTTDDPGGPSYYYYYYMDVW	IGHV3-15	IGHD4-23	IGHJ6	11	17	22	30
2	1.06061409556133E-4	TGCGCTACATCACGTTTGACCGGGGGTGTCAGCCGGGAATCCGATGCTTTTGACATCTGG	CATSRLTGGVSRESDAFDIW	IGHV1-45	IGHD3-16	IGHJ3	1	11	17	42
2	1.06061409556133E-4	TGCGCGAGAGATCCTGGTGCATTAGGGTGGTTCGGGGACCCTGCCTACTTCGACCTCTGG	CARDPGALGWFGDPAYFDLW	IGHV4-4	IGHD3-10	IGHJ5	12	27	37	48
2	1.06061409556133E-4	TGTTCGAGAGATGGGTCATTTTTGTGTACTAATGGTCTCTGTTATCCTGACCACTGG	CSRDGSFLCTNGLCYPDHW	IGHV3-49	IGHD2-8	IGHJ4	11	24	35	47
2	1.06061409556133E-4	TGTGTCAGAGTGGCTGGAACCCGGAGGGCCCCATACTACTACTACATGGACGTCTGG	CVRVAGTRRAPYYYYMDVW	IGHV4-30-2	IGHD1-20	IGHJ6	9	13	19	33
2	1.06061409556133E-4	TGTGTGAGACCGAAAGACGATTTTTGGAGTGGTTATTTCATTGGGTTTGACTACTGG	CVRPKDDFWSGYFIGFDYW	IGHV5-51	IGHD3-3	IGHJ4	9	16	36	45
2	1.06061409556133E-4	TGTGTGAAGAGCGGGGCGGTATTCGCCATTACTAAGTTGTACTACATGAGCGTCTGG	CVKSGAVFAITKLYYMSVW	IGHV3-30	IGHD3-10	IGHJ6	3	27	33	39
2	1.06061409556133E-4	TGTGTGAAATCGTTGTCTGACAACGGTGATAAAGTGGCCTACTCCTTTGACTACTGG	CVKSLSDNGDKVAYSFDYW	IGHV3-23	IGHD4-17	IGHJ4	8	17	28	39
2	1.06061409556133E-4	TGTGCCCGAGAGTATTGTAGTGGTGGTACTTGCCGCTTCCCTTACCTTGACTCTTGG	CAREYCSGGTCRFPYLDSW	IGHV4-31	IGHD2-15	IGHJ4	4	12	27	42
2	1.06061409556133E-4	TGTGCCGCATCCACCCCCCGAGATTTATTCTCCATGGTTGATCCTTTTGATGTCTGG	CAASTPRDLFSMVDPFDVW	IGHV4-39	IGHD3-10	IGHJ3	4	15	20	38
2	1.06061409556133E-4	TGTGCCGCATCCACCCCCCGAGATTTATTCAGTATGGTTGATCCTTTTGATGTCTGG	CAASTPRDLFSMVDPFDVW	IGHV6-1	IGHD3-10	IGHJ3	4	15	20	38
2	1.06061409556133E-4	TGTGCCAGGGGTACTTCCTCGTATGCCATCAATACTGACAACTGGTTCGACCCCTGG	CARGTSSYAINTDNWFDPW	IGHV4-31	IGHD2-2	IGHJ5	4	9	14	37
2	1.06061409556133E-4	TGTGCGGGGACAGGGGGCCCTTTTTGGAGTGGTTATTATGGGTGGTTCGACCCCTGG	CAGTGGPFWSGYYGWFDPW	IGHV1-46	IGHD3-3	IGHJ5	5	20	38	42
2	1.06061409556133E-4	TGTGCGACTGGGGCCATGGACTTATATAAAAACTACTTCTATTATGTGGACGTCTGG	CATGAMDLYKNYFYYVDVW	IGHV1-46	IGHD7-27	IGHJ6	6	7	12	31
2	1.06061409556133E-4	TGTGCGACTAACTACGGTGAATCGAGTGAGGGTTACTACTACTACATGGACGTCTGG	CATNYGESSEGYYYYMDVW	IGHV1-46	IGHD4-17	IGHJ6	6	10	19	33
2	1.06061409556133E-4	TGTGCGACTAACGCCGGCTCAGACTGGCTCCTACCCGGGGGTGTGTTTGATACCTGG	CATNAGSDWLLPGGVFDTW	IGHV1-69	IGHD6-13	IGHJ3	6	31	38	45
2	1.06061409556133E-4	TGTGCGACCCCGCACGGAGCAGCTGCTACTCCCTACTACTACTACATGGACGTCTGG	CATPHGAAATPYYYYMDVW	IGHV1-69	IGHD2-15	IGHJ6	6	20	31	32
2	1.06061409556133E-4	TGTGCGAGTAGAGGCTACGATTCCAGGGGGTACTACTACTACTACATGGACGTCTGG	CASRGYDSRGYYYYYMDVW	IGHV4-4	IGHD5-12	IGHJ6	7	8	21	30
2	1.06061409556133E-4	TGTGCGAGTAACGCCGGCTCCAAATGGCTGCTGCCCGGGGGTGTTTTTGAGACATGG	CASNAGSKWLLPGGVFETW	IGHV1-18	IGHD6-13	IGHJ3	7	26	33	44
2	1.06061409556133E-4	TGTGCGAGTAACGCCGGCTCCAAATGGCTGCTGCCCGGGGGTGTTTTTGAGACATGG	CASNAGSKWLLPGGVFETW	IGHV1-46	IGHD6-13	IGHJ3	7	26	33	44
2	1.06061409556133E-4	TGTGCGAGGTCCCCGGGAACTGGAACCACTGACTACTACTACTACATGGACGTCTGG	CARSPGTGTTDYYYYMDVW	IGHV1-46	IGHD1-1	IGHJ6	7	17	25	31
2	1.06061409556133E-4	TGTGCGAGGCTCCTCAAAGATACAGCTATGGTTAACGTGGGTGCTTTTGATATCTGG	CARLLKDTAMVNVGAFDIW	IGHV4-39	IGHD5-18	IGHJ3	7	18	33	41
2	1.06061409556133E-4	TGTGCGAGGGGGAACTGGGGAAGGGGGAGCTACTACTACTACTACATGGACGTCTGG	CARGNWGRGSYYYYYMDVW	IGHV1-69	IGHD7-27	IGHJ6	7	12	20	29
2	1.06061409556133E-4	TGTGCGAGGGGAGGAGCAGTGGCTGGCCGAGGCCCGGCGGTAGGGTTCGACCCCTGG	CARGGAVAGRGPAVGFDPW	IGHV3-53	IGHD6-19	IGHJ5	7	14	25	43
2	1.06061409556133E-4	TGTGCGAGGACCTTTGATAGTAGTGGTTATTACGACAGACCCACTTTTGACTACTGG	CARTFDSSGYYDRPTFDYW	IGHV3-21	IGHD3-22	IGHJ4	7	14	32	45
2	1.06061409556133E-4	TGTGCGAGGAGAACGATTTTGGGAGCACTTTATTACTACCACTACATGGACGTCTGG	CARRTILGALYYYHYMDVW	IGHV3-60	IGHD3-3	IGHJ6	3	12	24	33
2	1.06061409556133E-4	TGTGCGAGGAGAACGATTTTAGGAGCGGTTTACTACTACCACTACATGGACGTCTGG	CARRTILGAVYYYHYMDVW	IGHV3-21	IGHD3-3	IGHJ6	7	12	29	30
2	1.06061409556133E-4	TGTGCGAGGAGAACGATTTTAGGAGCAGTTTATTACTACCACTACATGGACGTCTGG	CARRTILGAVYYYHYMDVW	IGHV3-21	IGHD3-3	IGHJ6	7	12	24	33
2	1.06061409556133E-4	TGTGCGAGGAGAACGATTCTTGGAGCGGTTTATTATTACCATTACATGGACGTCTGG	CARRTILGAVYYYHYMDVW	IGHV3-21	IGHD3-3	IGHJ6	7	12	35	42
2	1.06061409556133E-4	TGTGCGAGGAGAACGATTCTTGGAGCGGTCTACTACTACCACTACATGGACGTCTGG	CARRTILGAVYYYHYMDVW	IGHV3-72	IGHD3-3	IGHJ6	4	12	28	29
2	1.06061409556133E-4	TGTGCGAGGAGAACGATTCTGGGAACGGTTTATTACTACCACTACATGGACGTCTGG	CARRTILGTVYYYHYMDVW	IGHV3-21	IGHD1-1	IGHJ6	7	21	26	33
2	1.06061409556133E-4	TGTGCGAGGAGAACGATCTTGGGAGCGGTTTATTACTACCACTTCATGGACGTCTGG	CARRTILGAVYYYHFMDVW	IGHV1-18	IGHD3-3	IGHJ6	7	12	29	33
2	1.06061409556133E-4	TGTGCGAGGAGAACAATTCTTGGAGCGGTTTACTATTACCACTACATGGACGTCTGG	CARRTILGAVYYYHYMDVW	IGHV3-48	IGHD3-3	IGHJ6	7	15	29	30
2	1.06061409556133E-4	TGTGCGAGATCGGGGCGCTTCTTTATGATAGGCAGTGACGAATACTTCAAACACTGG	CARSGRFFMIGSDEYFKHW	IGHV3-30	IGHD3-22	IGHJ1	8	23	30	39
2	1.06061409556133E-4	TGTGCGAGACCACGGAAGGACCGCCAACCGCGGATCAATGATGCTTTTGATGTCTGG	CARPRKDRQPRINDAFDVW	IGHV5-10-1	IGHD1-14	IGHJ3	9	25	29	37
2	1.06061409556133E-4	TGTGCGAGACAACAGCCTCGGGGGGGCAGTGGCTGGAGGGTGTGGGCTGACTACTGG	CARQQPRGGSGWRVWADYW	IGHV5-51	IGHD6-19	IGHJ4	10	25	35	47
2	1.06061409556133E-4	TGTGCGAGAGTTAGTTTTGGGTACTATGATAGTAGTGGTTATTACGGCGACTACTGG	CARVSFGYYDSSGYYGDYW	IGHV4-34	IGHD3-22	IGHJ4	9	21	44	48
2	1.06061409556133E-4	TGTGCGAGAGTCGGGCCACTATGGGATAGTAGTGGTGGGGGCTGGTTCGACCCCTGG	CARVGPLWDSSGGGWFDPW	IGHV1-46	IGHD3-22	IGHJ5	9	24	35	41
2	1.06061409556133E-4	TGTGCGAGAGTCGGGATTACTATGATAGTAGACCTAAGTGATGCTTTTGATATCTGG	CARVGITMIVDLSDAFDIW	IGHV1-46	IGHD3-22	IGHJ3	9	15	30	38
2	1.06061409556133E-4	TGTGCGAGAGTGTTTCGGGGAGCCCACTACTACTACTACTACTACATGGACGTCTGG	CARVFRGAHYYYYYYMDVW	IGHV3-21	IGHD3-10	IGHJ6	9	13	21	27
2	1.06061409556133E-4	TGTGCGAGAGTGTTTCGGGGAGCCCACTACTACTACTACTACTACATGGACGTCTGG	CARVFRGAHYYYYYYMDVW	IGHV4-34	IGHD3-10	IGHJ6	9	13	21	27
2	1.06061409556133E-4	TGTGCGAGAGCGGAAGTGTATAGCAGTGGCTGGCACGACTACTTCTTTGACTACTGG	CARAEVYSSGWHDYFFDYW	IGHV4-4	IGHD6-19	IGHJ4	9	17	36	39
2	1.06061409556133E-4	TGTGCGAGAGCATATTATTATGGTTTGGGGAATCTTTATGATGCTTTGGATATCTGG	CARAYYYGLGNLYDALDIW	IGHV1-18	IGHD3-10	IGHJ3	9	12	30	37
2	1.06061409556133E-4	TGTGCGAGAGCACGTGGATATAGTGGCTACGGGGCAACCAACTGGTTCGACCCCTGG	CARARGYSGYGATNWFDPW	IGHV4-34	IGHD5-12	IGHJ5	9	10	30	38
2	1.06061409556133E-4	TGTGCGAGAGGTAGACGTATTACGATTTTTGGAGTGGATGATGCTTTTGATATCTGG	CARGRRITIFGVDDAFDIW	IGHV1-8	IGHD3-3	IGHJ3	10	14	36	37
2	1.06061409556133E-4	TGTGCGAGAGGGGGGCGCGGTGAGTATAACGATTTTTGGACGGCTCCGGCGGTCTGG	CARGGRGEYNDFWTAPAVW	IGHV1-8	IGHD3-3	IGHJ6	10	23	39	51
2	1.06061409556133E-4	TGTGCGAGAGGATTATGGTCTTCATATTACTACTACTACTACTACATGGACGTCTGG	CARGLWSSYYYYYYYMDVW	IGHV1-8	IGHD3-10	IGHJ6	10	13	18	23
2	1.06061409556133E-4	TGTGCGAGAGGAAAGGGGTCTAGTGGGAACTACGACAACTGGTACCTCGATCTCTGG	CARGKGSSGNYDNWYLDLW	IGHV4-34	IGHD1-26	IGHJ2	10	16	32	37
2	1.06061409556133E-4	TGTGCGAGAGATTCGTTGGATATAGTGGCTACGATTACTGGGTACTTCCAGCACTGG	CARDSLDIVATITGYFQHW	IGHV3-21	IGHD5-12	IGHJ1	11	16	37	42
2	1.06061409556133E-4	TGTGCGAGAGATTCGTATTACGATTTTTGGAGGGAGGCGGACTACATGGACGTCTGG	CARDSYYDFWREADYMDVW	IGHV4-31	IGHD3-3	IGHJ6	11	13	31	40
2	1.06061409556133E-4	TGTGCGAGAGATCCCGGCCGGTTTGGAGTGGTTAGCTCCTACTACATGGACGTCTGG	CARDPGRFGVVSSYYMDVW	IGHV4-31	IGHD3-3	IGHJ6	12	21	33	38
2	1.06061409556133E-4	TGTGCGAGAGATCCGCTATTCGGGTCGTACTACTACTACTACTACATGGACGTCTGG	CARDPLFGSYYYYYYMDVW	IGHV4-31	IGHD2-21	IGHJ6	12	14	20	27
2	1.06061409556133E-4	TGTGCGAGAGATCCACGTCGCCAATATTATGATAGTCCTGGTTATTCTGAATATTGG	CARDPRRQYYDSPGYSEYW	IGHV1-18	IGHD3-22	IGHJ4	12	27	45	47
2	1.06061409556133E-4	TGTGCGAGAGATGGGTACCGGTTCGGGGAGTTATGGGGTCTCTGCTTTGACTACTGG	CARDGYRFGELWGLCFDYW	IGHV4-31	IGHD3-10	IGHJ4	11	19	33	44
2	1.06061409556133E-4	TGTGCGAGAGATGATTATGATAGTAGTGGGTATTATCCCTATGCTCTTGATGTCTGG	CARDDYDSSGYYPYALDVW	IGHV4-31	IGHD3-22	IGHJ3	11	15	34	40
2	1.06061409556133E-4	TGTGCGAGAGATACCCAGAAAGAATATTCCTATGCTCCTAGTGATTATTTAACATGG	CARDTQKEYSYAPSDYLTW	IGHV3-21	IGHD3-22	IGHJ4	11	24	48	54
2	1.06061409556133E-4	TGTGCGAGAGATAATGATAGTAGTGGTTATTACTATCCTGATGCTTTTGATATCTGG	CARDNDSSGYYYPDAFDIW	IGHV3-33	IGHD3-22	IGHJ3	11	13	33	34
2	1.06061409556133E-4	TGTGCGAGAGATAATGATAGTAGTGGTTATTACTATCCTGATGCTTTTGATATCTGG	CARDNDSSGYYYPDAFDIW	IGHV3-21	IGHD3-22	IGHJ3	11	13	33	34
2	1.06061409556133E-4	TGTGCGAGAGAACTCGTAGTGGTGGTAGCTGGTTACTCGGGGGCCTTTAATTACTGG	CARELVVVVAGYSGAFNYW	IGHV3-33	IGHD2-15	IGHJ4	14	15	30	44
2	1.06061409556133E-4	TGTGCGAGAGAAGTGGGTGACACTAGTGCTTATTTCTCACCTAGGTTTGACTACTGG	CAREVGDTSAYFSPRFDYW	IGHV4-4	IGHD3-22	IGHJ4	10	23	33	45
2	1.06061409556133E-4	TGTGCGAGAACTAACTGGGGCCGGGGGTACTACTACTACTACTACATGGACGTCTGG	CARTNWGRGYYYYYYMDVW	IGHV1-46	IGHD7-27	IGHJ6	8	10	19	27
2	1.06061409556133E-4	TGTGCGAGAAGTACACTGGTCGGTCACGGGAGGACCTATTGGTACTTCGATCTCTGG	CARSTLVGHGRTYWYFDLW	IGHV4-4	IGHD2-8	IGHJ2	8	9	14	35
2	1.06061409556133E-4	TGTGCGAGAAGAAGAAGTATTACGATTTTTGGAGTGGGGGACTACATGGACGTCTGG	CARRRSITIFGVGDYMDVW	IGHV1-18	IGHD3-3	IGHJ6	8	16	36	40
2	1.06061409556133E-4	TGTGCGAGAAATATTGTAGTGGTACCAGCTGCTATATGGGGTACTTTTGATATCTGG	CARNIVVVPAAIWGTFDIW	IGHV4-28	IGHD2-2	IGHJ3	11	12	34	43
2	1.06061409556133E-4	TGTGCGAAAGCTAAGTACTTATGGGAACTACAGCGATGGTTATTGATTGACTACTGG	CAKAKYLWELQRWLLIDYW	IGHV3-30	IGHD5-18	IGHJ4	6	28	41	46
2	1.06061409556133E-4	TGTGCGAAAGCTAAATACTTGTGGGAACTACAGCGCTGGTTACTGATTGACTCCTGG	CAKAKYLWELQRWLLIDSW	IGHV3-30	IGHD5-18	IGHJ4	6	28	42	46
2	1.06061409556133E-4	TGTGCGAAAGGCGGATATTGTACTAATGGTGTATGCTTTGGGGAGGTTGACTACTGG	CAKGGYCTNGVCFGEVDYW	IGHV3-23	IGHD2-8	IGHJ4	9	12	36	46
2	1.06061409556133E-4	TGTGCGAAAGGGAGTGGGACCTTTAACTGGAACCCCAAAGATGGATTTGATATCTGG	CAKGSGTFNWNPKDGFDIW	IGHV3-21	IGHD1-20	IGHJ3	6	23	32	45
2	1.06061409556133E-4	TGTGCGAAAGATCGTTCCCTTATAACATGGGGACAGTGGAACTGGCTCGACCCCTGG	CAKDRSLITWGQWNWLDPW	IGHV3-23	IGHD3-10	IGHJ5	16	19	25	39
2	1.06061409556133E-4	TGTGCGAAAGATCGGGCGGCAGGTGGGACATCTGGGCTAGGGTGGATTGACTACTGG	CAKDRAAGGTSGLGWIDYW	IGHV3-23	IGHD1-26	IGHJ4	12	22	27	46
2	1.06061409556133E-4	TGTGCAACAGCTCCCGGATATAGTGGCTACGATTGGAGGGGTTACTTTGACTACTGG	CATAPGYSGYDWRGYFDYW	IGHV1-24	IGHD5-12	IGHJ4	9	15	33	42
2	1.06061409556133E-4	TGTGCAACAGCTCCCGGATATAGTGGCTACGATTGGAGGGGTTACTTTGACTACTGG	CATAPGYSGYDWRGYFDYW	IGHV1-69-2	IGHD5-12	IGHJ4	9	15	33	42
2	1.06061409556133E-4	TGTGCAACAGCTCCCGGATATAGTGGCTACGATTGGAGGGGTTACTTTGACCACTGG	CATAPGYSGYDWRGYFDHW	IGHV1-24	IGHD5-12	IGHJ4	9	15	33	42
2	1.06061409556133E-4	TGTGCAACAGCATATCGGGATTTTTGGAGTGGTTCCTATCTTCTTGCTGACTACTGG	CATAYRDFWSGSYLLADYW	IGHV1-24	IGHD3-3	IGHJ4	9	18	33	47
2	1.06061409556133E-4	TGTGCAACAGGTCCCACTCCGTGGGGTGGGAGCTACTTAAACTGGTTCGACCCCTGG	CATGPTPWGGSYLNWFDPW	IGHV1-24	IGHD1-26	IGHJ5	9	25	36	39
2	1.06061409556133E-4	TGTGCAACAGGGTACAATGGATTCTATGGTTCGGGGAACTGGCACTTTGACTACTGG	CATGYNGFYGSGNWHFDYW	IGHV1-24	IGHD3-10	IGHJ4	9	23	36	43
2	1.06061409556133E-4	TGTGCAACAGGGGCCGCTATTACTATGGTTCCCTACCCCTCCTGGTTCGACCCCTGG	CATGAAITMVPYPSWFDPW	IGHV1-69-2	IGHD3-10	IGHJ5	9	17	30	41
2	1.06061409556133E-4	TGTGCAACAGATAGTGCGATGTGGACGGGTATAGCAGTGGCTGCCCCACCTGGATGG	CATDSAMWTGIAVAAPPGW	IGHV1-24	IGHD6-19	IGHJ4	11	25	42	54
2	1.06061409556133E-4	TGTGCAACAGAATCAGGCGATATTTTGACTGGTTATTATCACTACTTTGACTACTGG	CATESGDILTGYYHYFDYW	IGHV1-24	IGHD3-9	IGHJ4	10	17	38	40
2	1.06061409556133E-4	TGTGCAAGATCGCACGGTGACTACGCAGGGGCCTACTACTACTACATGGACGTCTGG	CARSHGDYAGAYYYYMDVW	IGHV3-13	IGHD4-17	IGHJ6	8	13	24	32
2	1.06061409556133E-4	TGTGGTAGAATCGGGCGGGCAGCAGCTGCCATATATTATTACTATATGGACGTCTGG	CGRIGRAAAAIYYYYMDVW	IGHV3-15	IGHD6-13	IGHJ6	2	18	27	39
2	1.06061409556133E-4	TGTACTAGAGCGTGGAGTTGGAGTCTGCTATACGGACAAAACTACTTTGACTACTGG	CTRAWSWSLLYGQNYFDYW	IGHV3-49	IGHD6-19	IGHJ4	9	24	32	40
2	1.06061409556133E-4	TGTACGACATTAGCATATTGTAGGACTACCAGTTGCTTACAATCTTTTGACTACTGG	CTTLAYCRTTSCLQSFDYW	IGHV1-24	IGHD2-2	IGHJ4	2	10	36	45
2	1.06061409556133E-4	TGTACGAGAGATTTATGGGTCCCGTATTCGGGGACTCATGATGTTTTTGAAATCTGG	CTRDLWVPYSGTHDVFEIW	IGHV1-18	IGHD3-10	IGHJ3	11	26	33	35
2	1.06061409556133E-4	TGCGCGAGGAGAACGATTCTTGGAGCGGTCTACTACTATCACTACATGGACGTCTGG	CARRTILGAVYYYHYMDVW	IGHV3-60	IGHD3-3	IGHJ6	1	12	28	29
2	1.06061409556133E-4	TGTGTGCGAGATAGGGGTGACCTAGAGAGGGCAACAGTCTACTTTGACAATTGG	CVRDRGDLERATVYFDNW	IGHV4-4	IGHD5-24	IGHJ4	11	22	35	38
2	1.06061409556133E-4	TGTGTGAGAATTAACTGGTGTAGAAGTTCTTGGGACTGTCACTTGGACCACTGG	CVRINWCRSSWDCHLDHW	IGHV3-74	IGHD1-7	IGHJ4	3	11	17	40
2	1.06061409556133E-4	TGTGTATATATCCGGAACCTTTATGCCAGCCGACAGGATGCTTTTCACGTCTGG	CVYIRNLYASRQDAFHVW	IGHV2-26	IGHD1-14	IGHJ3	3	6	18	36
2	1.06061409556133E-4	TGTGTAAGAATTAATTGGTGTAGATATACGTGGGACTGTCCCTTGGACTACTGG	CVRINWCRYTWDCPLDYW	IGHV3-74	IGHD2-8	IGHJ4	8	15	21	41
2	1.06061409556133E-4	TGTGTAAAAGATCACGGCTTATTAGTGGCTGGTACGGGCAACTTTGACTACTGG	CVKDHGLLVAGTGNFDYW	IGHV3-20	IGHD6-19	IGHJ4	3	23	35	40
2	1.06061409556133E-4	TGTGCTAGAGATCTAGATTACGGTGACTACTACTACTACTACATGGACGTCTGG	CARDLDYGDYYYYYMDVW	IGHV3-49	IGHD4-17	IGHJ6	13	18	24	25
2	1.06061409556133E-4	TGTGCCAGAGCCCCGTTTACGATTTTTGGAGTGGTTATTGCTTTTGATATCTGG	CARAPFTIFGVVIAFDIW	IGHV4-30-2	IGHD3-3	IGHJ3	9	16	37	38
2	1.06061409556133E-4	TGTGCGCGGCTCGATCTTTGGACTGGTTCCACAGGGGAAGACTTTGACTACTGG	CARLDLWTGSTGEDFDYW	IGHV3-21	IGHD3-3	IGHJ4	5	11	27	40
2	1.06061409556133E-4	TGTGCGCGACATTATTACGGTATTTCGACTGGCACATACTACTTTGACTTCTGG	CARHYYGISTGTYYFDFW	IGHV4-39	IGHD3-9	IGHJ4	11	12	31	36
2	1.06061409556133E-4	TGTGCGCGAGGGAGGGGGGCAGCAGGTGGTCGAGGTTATTACATGGATGCCTGG	CARGRGAAGGRGYYMDAW	IGHV3-21	IGHD6-13	IGHJ6	9	18	29	39
2	1.06061409556133E-4	TGTGCGGCAGAAAGGGGACAGCACCAGCAGTGGCTGGGCGAACTTGACTACTGG	CAAERGQHQQWLGELDYW	IGHV3-23	IGHD6-19	IGHJ4	5	25	36	43
2	1.06061409556133E-4	TGTGCGACTCTTCCAGAACTGGGCCGAACTTCTGGGGAATATTTTCAAGACTGG	CATLPELGRTSGEYFQDW	IGHV3-23	IGHD7-27	IGHJ1	6	16	22	36
2	1.06061409556133E-4	TGTGCGACCTCCGGCAGAGGGACTTATTACTACTACTACTACATGGGCGTCTGG	CATSGRGTYYYYYYMGVW	IGHV3-30	IGHD2-15	IGHJ6	6	8	13	23
2	1.06061409556133E-4	TGTGCGAGTGGATTTCCCCTAGGGTGGGGCCGGGACCACTACTTTGAGTCCTGG	CASGFPLGWGRDHYFESW	IGHV4-4	IGHD2-15	IGHJ4	7	17	22	37
2	1.06061409556133E-4	TGTGCGAGTATGAATAAGACCTCGCCCCACGTCTACTGGTACTTCGCTCTCTGG	CASMNKTSPHVYWYFALW	IGHV4-59	IGHD1-14	IGHJ2	7	26	31	32
2	1.06061409556133E-4	TGTGCGAGTACCGCGGAATATTACTATGATAGTAGTGGTTCTTTTGACTACTGG	CASTAEYYYDSSGSFDYW	IGHV1-46	IGHD3-22	IGHJ4	7	18	39	42
2	1.06061409556133E-4	TGTGCGAGTAGGCGGGATGATATAGCAGCTCCATCGGTCCACTTTGACTACTGG	CASRRDDIAAPSVHFDYW	IGHV1-69	IGHD6-6	IGHJ4	7	20	30	40
2	1.06061409556133E-4	TGTGCGAGCCTTCAGATTAATTACTATGGTTCGGGGAGATCATATGACTACTGG	CASLQINYYGSGRSYDYW	IGHV3-21	IGHD3-10	IGHJ4	7	19	37	44
2	1.06061409556133E-4	TGTGCGAGCCCGACTTTCCTTTACGATTTTTGGAGTGGTTATTATATCTACTGG	CASPTFLYDFWSGYYIYW	IGHV3-30	IGHD3-3	IGHJ4	7	20	45	47
2	1.06061409556133E-4	TGTGCGAGCCGTAGCAGCTCGTCCAACTACTACTACTACTACATGGACGTCTGG	CASRSSSSNYYYYYMDVW	IGHV1-2	IGHD6-6	IGHJ6	7	11	23	25
2	1.06061409556133E-4	TGTGCGAGGTCGTATTACGATTTTTGGAGTGGCCCCAACTGGTTCGACCCCTGG	CARSYYDFWSGPNWFDPW	IGHV4-39	IGHD3-3	IGHJ5	7	10	31	35
2	1.06061409556133E-4	TGTGCGAGGTGGGGTAGGTCTGGAGCGACGGAGATCGATGCTTTTGATGTCTGG	CARWGRSGATEIDAFDVW	IGHV4-30-2	IGHD1-1	IGHJ3	4	19	29	36
2	1.06061409556133E-4	TGTGCGAGGGTCCGAAGGCAGTGGCTGGTCGTGGTAGATGCTTTTGATATCTGG	CARVRRQWLVVVDAFDIW	IGHV3-23	IGHD6-19	IGHJ3	6	17	28	36
2	1.06061409556133E-4	TGTGCGAGGGAGTATAGCAGCTCTTACTACTACTACTACTACATGGACGTCTGG	CAREYSSSYYYYYYMDVW	IGHV4-31	IGHD6-6	IGHJ6	7	9	22	23
2	1.06061409556133E-4	TGTGCGAGGAGTGAGGGAATTTATCCTGATGGAAGTGGCCCAACCCTGCCTTGG	CARSEGIYPDGSGPTLPW	IGHV4-39	IGHD2-15	IGHJ4	7	21	26	51
2	1.06061409556133E-4	TGTGCGAGATGTTCTCAGAACTATGGTGACTACGGCTGCCCCTTTGACAACTGG	CARCSQNYGDYGCPFDNW	IGHV1-69	IGHD4-17	IGHJ4	8	19	33	41
2	1.06061409556133E-4	TGTGCGAGATGGGGCGGAGATGGCTACAATTACCCCGCCTTTTTTGACTACTGG	CARWGGDGYNYPAFFDYW	IGHV7-81	IGHD5-24	IGHJ4	9	16	32	42
2	1.06061409556133E-4	TGTGCGAGATATTCTAACTCACTGCTATTTGTGTTTTCTGCTTTTGATATCTGG	CARYSNSLLFVFSAFDIW	IGHV3-21	IGHD2-21	IGHJ3	8	20	28	38
2	1.06061409556133E-4	TGTGCGAGACTCTCGCCTGTAGCTGCTACCGGGTACTACTACATGGACGTCTGG	CARLSPVAATGYYYMDVW	IGHV4-39	IGHD2-15	IGHJ6	9	18	28	33
2	1.06061409556133E-4	TGTGCGAGACGGGGGGGAGATGGCTACAATTTGTTTGACTGGTTCGACCCCTGG	CARRGGDGYNLFDWFDPW	IGHV5-10-1	IGHD5-24	IGHJ5	9	16	30	37
2	1.06061409556133E-4	TGTGCGAGAGTGACACGTCGTCGGGATCTACTAGGACATGCTTTTGATATGTGG	CARVTRRRDLLGHAFDMW	IGHV4-34	IGHD1-26	IGHJ3	9	22	32	37
2	1.06061409556133E-4	TGTGCGAGAGCTCATGGGAGCCAGTACTACTACTACTACTACATGGACGTCTGG	CARAHGSQYYYYYYMDVW	IGHV3-64	IGHD1-26	IGHJ6	9	14	20	24
2	1.06061409556133E-4	TGTGCGAGAGCGACGGACGGATATAGTGGCTACGTTTACTACATGGACGTCTGG	CARATDGYSGYVYYMDVW	IGHV3-20	IGHD5-12	IGHJ6	9	18	33	36
2	1.06061409556133E-4	TGTGCGAGAGGCCCGATCGTGGGGGGGCGCTCGGGTTACTACATGGACGTCTGG	CARGPIVGGRSGYYMDVW	IGHV4-34	IGHD3-16	IGHJ6	12	19	24	36
2	1.06061409556133E-4	TGTGCGAGAGGGTCCTCTCCTACGATTTTTGAACCGGACCCGTTCGACCCCTGG	CARGSSPTIFEPDPFDPW	IGHV4-34	IGHD3-3	IGHJ5	10	20	30	41
2	1.06061409556133E-4	TGTGCGAGAGGGTATTGGGGCAGTAGCGGTGGCTACTACTACATGGACGTCTGG	CARGYWGSSGGYYYMDVW	IGHV1-69D	IGHD2-15	IGHJ6	9	22	31	32
2	1.06061409556133E-4	TGTGCGAGAGGGTATGATTACGTTTGGACCGCCGGCCTCACAATTGACTACTGG	CARGYDYVWTAGLTIDYW	IGHV3-21	IGHD3-16	IGHJ4	9	12	26	43
2	1.06061409556133E-4	TGTGCGAGAGGGGGATGGGGCAGCAGCTGGTACGTCTTTTGGTTCGACCCCTGG	CARGGWGSSWYVFWFDPW	IGHV1-8	IGHD6-13	IGHJ5	10	19	34	39
2	1.06061409556133E-4	TGTGCGAGAGGACCTTATATGGCATCGGACTACTACTACTACATGGACGTCTGG	CARGPYMASDYYYYMDVW	IGHV1-8	IGHD1-20	IGHJ6	10	14	18	28
2	1.06061409556133E-4	TGTGCGAGAGGAGTTACGATTTTTGGAGTGGCCGGACGGTGGTTCGACCCCTGG	CARGVTIFGVAGRWFDPW	IGHV1-8	IGHD3-3	IGHJ5	10	13	30	39
2	1.06061409556133E-4	TGTGCGAGAGGAGTTACGATTTTTGGAGTGGCCGGACGGTGGTTCGACCCCTGG	CARGVTIFGVAGRWFDPW	IGHV3-48	IGHD3-3	IGHJ5	9	13	30	39
2	1.06061409556133E-4	TGTGCGAGAGGAGGTTGGGGTACAGTAACTTCTAGCTACTACATGGACGTCTGG	CARGGWGTVTSSYYMDVW	IGHV1-8	IGHD4-11	IGHJ6	10	20	29	35
2	1.06061409556133E-4	TGTGCGAGAGGAGGGTATTACTATGATAGTAGTGGTTACCACTTTGACTACTGG	CARGGYYYDSSGYHFDYW	IGHV1-8	IGHD3-22	IGHJ4	10	14	35	36
2	1.06061409556133E-4	TGTGCGAGAGATTACTATGATAGTAGTGGTTATTACCCCTCCGCTCTAACCTGG	CARDYYDSSGYYPSALTW	IGHV3-21	IGHD3-22	IGHJ5	11	12	35	49
2	1.06061409556133E-4	TGTGCGAGAGATCTGTCGAGTAATCCTCACTTCTACAACTACTTCGACCCCTGG	CARDLSSNPHFYNYFDPW	IGHV1-46	IGHD3-10	IGHJ5	17	18	23	33
2	1.06061409556133E-4	TGTGCGAGAGATCCCTTCGTTTCAGCCGTACCCGTTCATGCTACCGGATACTGG	CARDPFVSAVPVHATGYW	IGHV3-21	IGHD1-1	IGHJ4	12	16	31	48
2	1.06061409556133E-4	TGTGCGAGAGATCGGGGCCCTTATAGTGGGAGCCCTGATGCTTTTGATATCTGG	CARDRGPYSGSPDAFDIW	IGHV1-2	IGHD1-26	IGHJ3	12	21	32	35
2	1.06061409556133E-4	TGTGCGAGAGATCAGGGCCACGAGTATAGTGGGAACTTACCAGTTGACCACTGG	CARDQGHEYSGNLPVDHW	IGHV1-2	IGHD1-26	IGHJ4	12	23	33	43
2	1.06061409556133E-4	TGTGCGAGAGATGCCCAGGAGGGAGGACCCCTATTAGATGCTTTTGATCTCTGG	CARDAQEGGPLLDAFDLW	IGHV4-4	IGHD3-22	IGHJ3	11	31	35	36
2	1.06061409556133E-4	TGTGCGAGAGATGGAGACGATTTTTGGAGTGAAACGAACTGGTTCGACCCCTGG	CARDGDDFWSETNWFDPW	IGHV1-18	IGHD3-3	IGHJ5	11	16	30	36
2	1.06061409556133E-4	TGTGCGAGAGATGGAGACGATTTTTGGAGTGAAACGAACTGGTTCGACCCCTGG	CARDGDDFWSETNWFDPW	IGHV3-64	IGHD3-3	IGHJ5	11	16	30	36
2	1.06061409556133E-4	TGTGCGAGAGATATGCCGGTGACTGATTCATATTACTGGTACTTCGATCTCTGG	CARDMPVTDSYYWYFDLW	IGHV1-69	IGHD2-21	IGHJ2	11	17	24	33
2	1.06061409556133E-4	TGTGCGAGAGATAGAGAAACTGATAACTGGAACGACGGTTGGTTCGACCCCTGG	CARDRETDNWNDGWFDPW	IGHV3-21	IGHD1-20	IGHJ5	11	22	36	39
2	1.06061409556133E-4	TGTGCGAGAGACCGGGCTGAGTATGCTGACTACGGGGATGCTTTTGATATCTGG	CARDRAEYADYGDAFDIW	IGHV3-30	IGHD4-17	IGHJ3	10	26	34	36
2	1.06061409556133E-4	TGTGCGAGAGAGTATAGCAGGTCATACTACTACTACTACTACATGGACGTCTGG	CAREYSRSYYYYYYMDVW	IGHV3-53	IGHD6-19	IGHJ6	10	11	19	24
2	1.06061409556133E-4	TGTGCGAGAGAGGCCGGTCGAGTGGAGTGGTTATCGATCTGGTTCGACCCCTGG	CAREAGRVEWLSIWFDPW	IGHV4-4	IGHD3-3	IGHJ5	10	22	33	38
2	1.06061409556133E-4	TGTGCGAGAGAGGCGTATAGTGGCTACGATTCAAACCTAGCTTTTAGGTACTGG	CAREAYSGYDSNLAFRYW	IGHV4-31	IGHD5-12	IGHJ4	10	15	30	48
2	1.06061409556133E-4	TGTGCGAGAGAAGGTGTAGTAGTACCAGCTGCTCCTTATGCTTTTGATATCTGG	CAREGVVVPAAPYAFDIW	IGHV4-4	IGHD2-2	IGHJ3	10	14	32	37
2	1.06061409556133E-4	TGTGCGAGAACAGGGCCGTATTACTATGATAGTAGTGGCCATTTTGACTACTGG	CARTGPYYYDSSGHFDYW	IGHV4-28	IGHD3-22	IGHJ4	9	16	37	42
2	1.06061409556133E-4	TGTGCGAAGGGACGGGTTGCCCTTGATACTAGTGGTTACTCCCTTGACTCCTGG	CAKGRVALDTSGYSLDSW	IGHV3-30	IGHD3-22	IGHJ4	6	23	35	36
2	1.06061409556133E-4	TGTGCGAAAGATCTCCTTCAATGGGGAACTATCGGTTCTTATTTTGACTACTGG	CAKDLLQWGTIGSYFDYW	IGHV3-30	IGHD1-7	IGHJ4	14	24	30	42
2	1.06061409556133E-4	TGTGCGAAAGATCCCTTCTACGATTTTTGGAGTGGTTATTTCTTTGACTACTGG	CAKDPFYDFWSGYFFDYW	IGHV4-31	IGHD3-3	IGHJ4	12	18	39	41
2	1.06061409556133E-4	TGTGCGAAAGACGGCGGAAATGACTACGGTGACTACGGTCCGGATGACTACTGG	CAKDGGNDYGDYGPDDYW	IGHV4-31	IGHD4-17	IGHJ4	10	19	36	44
2	1.06061409556133E-4	TGTGCGAAAGACACATTCTTTACGGTGGTAACTCCAGGTTCTCTTGACTACTGG	CAKDTFFTVVTPGSLDYW	IGHV3-23	IGHD4-23	IGHJ4	10	20	34	43
2	1.06061409556133E-4	TGTGCGAAAAGTCAGGGACAATATACTTATGGCCGTAACACTTTTCATCTCTGG	CAKSQGQYTYGRNTFHLW	IGHV3-23	IGHD2-15	IGHJ3	8	17	23	40
2	1.06061409556133E-4	TGTGCAGGCGGGGGAAGCAGTGGCTGGCACCAAGGAAGCTGGTTCGACCCCTGG	CAGGGSSGWHQGSWFDPW	IGHV1-24	IGHD6-19	IGHJ5	5	15	26	38
2	1.06061409556133E-4	TGTGCAACCTATACGATTTTTGGAGTGCCGGCGCCAAACTGGTTCGACCCCTGG	CATYTIFGVPAPNWFDPW	IGHV1-24	IGHD3-3	IGHJ5	7	11	26	36
2	1.06061409556133E-4	TGTGCAACACACCTCCCTCATAGTGGGAGCTACTTCGGTGCTTTTGATATCTGG	CATHLPHSGSYFGAFDIW	IGHV1-24	IGHD1-26	IGHJ3	8	19	33	38
2	1.06061409556133E-4	TGTGCAACAGTCGGACTCGGGTGGTTCCGGGCTGGCTGGTACTTCGATCTCTGG	CATVGLGWFRAGWYFDLW	IGHV1-24	IGHD1-14	IGHJ2	9	20	29	35
2	1.06061409556133E-4	TGTGCAACAGTCGAATCGGATATAGTGGGAGGTTCCGACTACTTTGACTACTGG	CATVESDIVGGSDYFDYW	IGHV1-24	IGHD1-26	IGHJ4	9	20	30	37
2	1.06061409556133E-4	TGTGCAACAGCCCTAGATAGTAGTGGTTATTACTACTGGTACTTCGATCTCTGG	CATALDSSGYYYWYFDLW	IGHV1-69-2	IGHD3-22	IGHJ2	9	15	31	32
2	1.06061409556133E-4	TGTGCAACAGATTACGATTTTCTGACTGGTTATTCTGTGGCTTTTGGTTTCTGG	CATDYDFLTGYSVAFGFW	IGHV1-24	IGHD3-9	IGHJ3	11	12	33	39
2	1.06061409556133E-4	TGTGCAACAGAGGATATTGTGGCAGTTATCGTGGTGTATGCTCTTCAAATCTGG	CATEDIVAVIVVYALQIW	IGHV1-24	IGHD2-8	IGHJ1	10	31	41	50
2	1.06061409556133E-4	TGTGCAACAGAGGATATTGTAGCGGTTATCGTGGTATATGCTCTTCAAATCTGG	CATEDIVAVIVVYALQIW	IGHV1-24	IGHD2-15	IGHJ3	10	11	25	37
2	1.06061409556133E-4	TGTGCAAGGAGGGGGGACGTGTGGTTCGGGGAGTTATTACCTTTTGACTACTGG	CARRGDVWFGELLPFDYW	IGHV1-24	IGHD3-10	IGHJ4	6	21	38	42
2	1.06061409556133E-4	TGTGCAAGAGTCCCTCCGCATGGATACGGTGCTAAGAATCCACTGAACTTCTGG	CARVPPHGYGAKNPLNFW	IGHV3-13	IGHD4-23	IGHJ4	9	24	34	46
2	1.06061409556133E-4	TGTGCAAGAAAGCAGTGGCTGGTACCGGAATCATCTGATGCTTTTGATGTCTGG	CARKQWLVPESSDAFDVW	IGHV3-74	IGHD6-19	IGHJ3	8	10	24	35
2	1.06061409556133E-4	TGTGCAAAGGATAATCAGAAAGGTCACTTCGGTGTTACTTTTTTTGACTCCTGG	CAKDNQKGHFGVTFFDSW	IGHV3-43	IGHD4-23	IGHJ4	12	21	37	42
2	1.06061409556133E-4	TGTGCAAAGGATAATCAGAAAGGTCACTTCGGTGTTACTTTCTTTGACTCCTGG	CAKDNQKGHFGVTFFDSW	IGHV3-43	IGHD4-23	IGHJ5	12	21	37	45
2	1.06061409556133E-4	TGTGCAAAAGATCTTAGCACAATTTTTGGAGTGGCAGATGCTTTTGATATCTGG	CAKDLSTIFGVADAFDIW	IGHV3-43	IGHD3-3	IGHJ3	11	21	33	36
2	1.06061409556133E-4	TGTGCAAAAGATATAGCAGCAGCTGCCTGGGCTGGAGGATGGTTCGACCCCTGG	CAKDIAAAAWAGGWFDPW	IGHV3-43	IGHD6-13	IGHJ5	14	15	24	39
2	1.06061409556133E-4	TGTACCACAGACTTTGTCGATATTGTAGTGGTGGTAGCTGCTCCTGACTACTGG	CTTDFVDIVVVVAAPDYW	IGHV3-15	IGHD2-15	IGHJ4	10	18	41	44
[truncated: 1,928 more rows]
