# Supplementary material for: Biomarkers and Immune Repertoire Metrics Identified by Peripheral Blood Transcriptomic Sequencing Reveal the Pathogenesis of COVID-19
Source: Front Immunol. 2021 Aug 24;12:677025. doi: 10.3389/fimmu.2021.677025 (PMC8421539; doi:10.3389/fimmu.2021.677025)
Supplement: Supplementary file 1 [file DataSheet_1.zip › TCR_BCR/IGH/convert.SRR12007843.clonotypes.IGH.txt]

count	freq	cdr3nt	cdr3aa	v	d	j	VEnd	DStart	DEnd	JStart
298	0.04665727258493815	TGTGCGCGAGGCCGGATCGATATTACTATGATAGTAGTGGTTATGACTGCGGCCACCTACTACTTTGACTACTGG	CARGRIDITMIVVVMTAATYYFDYW	IGHV4-34	IGHD3-22	IGHJ4	12	20	47	57
136	0.021293251917958354	TGTGCGAAAGATGAGGTCAGGCTTAGTGGTGGCTGGACTTACTACTTTGACTCCTGG	CAKDEVRLSGGWTYYFDSW	IGHV3-30	IGHD2-15	IGHJ4	11	23	31	39
105	0.016439643024894316	TGTACCGCAGGCTGGTTGAGAGATGAGTCGGGGACTTATTATAAAGACTCCTGG	CTAGWLRDESGTYYKDSW	IGHV3-15	IGHD3-10	IGHJ4	9	27	43	45
85	0.01330828244872397	TGTGCCAGACAGCCATTCCGTATTACGATTTTTGGAGTGGCCCAGAGGTACTTTGACTACTGG	CARQPFRITIFGVAQRYFDYW	IGHV4-30-2	IGHD3-3	IGHJ4	8	18	39	48
54	0.008454673555659934	TGCGCGATTGGGCCGCGTGATGATAATACTTATTATTACTACCACTACTACTTGGACGTCTGG	CAIGPRDDNTYYYYHYYLDVW	IGHV1-69	IGHD3-16	IGHJ6	6	15	28	30
54	0.008454673555659934	TGTGAACTGAATTCATTTGAGTACTGG	CELNSFEYW	IGHV3-74	IGHD1-20	IGHJ4	3	4	8	15
52	0.0081415374980429	TGTGCGAAAGATGAGGTCAGGCTTAGCGGTGGGTGGACTTACTACTTTGACTACTGG	CAKDEVRLSGGWTYYFDYW	IGHV3-23	IGHD6-19	IGHJ4	11	23	35	39
49	0.007671833411617348	TGTGCGAAAGATGAGGTCAGGCTTAGCGGTGGCTGGACTTACTACTTTGACTACTGG	CAKDEVRLSGGWTYYFDYW	IGHV3-30	IGHD6-19	IGHJ4	11	23	35	39
48	0.007515265382808831	TGTGCAACAGGCCCTACAGTAACTCCTGGCCCCACCAACTGGTTCGACCCCTGG	CATGPTVTPGPTNWFDPW	IGHV1-24	IGHD4-11	IGHJ5	9	13	23	35
41	0.006419289181149209	TGTGCGAGAGTGGCCTATTATTACTATGACTGGTACTTCGATCTCTGG	CARVAYYYYDWYFDLW	IGHV1-18	IGHD3-10	IGHJ2	9	18	27	28
36	0.0056364490371066224	TGTGCAAGAGGGATAGGGGACCGGCAGATGGGAGACTACTGG	CARGIGDRQMGDYW	IGHV3-74	IGHD2-2	IGHJ4	9	20	25	33
35	0.005479881008298106	TGTGCGCGGGGAAGGAGTGCTTACACACACACCGAAATTGAGTACTGG	CARGRSAYTHTEIEYW	IGHV3-30	IGHD3-3	IGHJ4	5	13	22	37
31	0.0048536088930640365	TGTGCAAACAATGCTTTTGAAAATTGG	CANNAFENW	IGHV3-74	.	IGHJ3	6	-1	-1	10
29	0.004540472835447002	TGTGCGAGAGATGAAAAATCAGCAGAAGGCACGCGGGACTTTGACTACTGG	CARDEKSAEGTRDFDYW	IGHV1-46	IGHD3-3	IGHJ4	11	13	19	37
29	0.004540472835447002	TGTACCTCTCTAGGACTAGACTACGGTGACTTTGACAACTGG	CTSLGLDYGDFDNW	IGHV3-15	IGHD4-17	IGHJ4	5	18	27	28
28	0.004383904806638484	TGTGCGAGCCTATTTTGTACTAGTACCAACTGCGATGTCGGAAATGACTTTGATATTTGG	CASLFCTSTNCDVGNDFDIW	IGHV5-10-1	IGHD2-2	IGHJ3	7	14	40	48
26	0.00407076874902145	TGTGCGACATATGACAGTAGTGGGTATGCACTCTTTGACTACTGG	CATYDSSGYALFDYW	IGHV3-23	IGHD3-22	IGHJ4	6	9	26	32
24	0.0037576326914044154	TGTGCGAGAATAACGATTTTTGACTACTACTACTACGGTATGGACGTCTGG	CARITIFDYYYYGMDVW	IGHV1-2	IGHD3-3	IGHJ6	8	12	21	22
24	0.0037576326914044154	TGTGCGAGAGGGCTGGGATGGCAGCAGCTGGGGGACTACTGG	CARGLGWQQLGDYW	IGHV3-30	IGHD6-13	IGHJ4	9	20	30	33
23	0.003601064662595898	TGCGCAATAAGTATGGCGGTGCCTGGTGCGAGTGTTGCTTTTGATATCTGG	CAISMAVPGASVAFDIW	IGHV1-2	IGHD6-19	IGHJ3	1	10	26	35
20	0.003131360576170346	TGTGCGAGAGCCCGGCGGGGATGGCTACAACTTCATTACAACTGGTTCGACCCCTGG	CARARRGWLQLHYNWFDPW	IGHV4-59	IGHD5-24	IGHJ5	9	19	29	36
19	0.0029747925473618286	TGTGCCACATTTAATACCAGGGATGCTTTTGATTTCTGG	CATFNTRDAFDFW	IGHV3-15	IGHD3-22	IGHJ3	8	11	16	21
17	0.0026616564897447943	TGTGCGAAGACCCACGTAGTGCCAACTACTACACGGCCTTATTATAAGTACCACGGTATGGACGTCTGG	CAKTHVVPTTTRPYYKYHGMDVW	IGHV3-21	IGHD2-2	IGHJ6	6	24	32	57
17	0.0026616564897447943	TGTGCGAAAGATGAGGTCAGGTATAGCGGTGGCTGGACTTACTACTTTGACTACTGG	CAKDEVRYSGGWTYYFDYW	IGHV3-30	IGHD6-19	IGHJ4	11	19	35	39
17	0.0026616564897447943	TGTGCGAAAGATGGTGGAAGGGGGGACCTACCACTAGGAACCGATGACTTCTGG	CAKDGGRGDLPLGTDDFW	IGHV3-23	IGHD2-15	IGHJ4	11	27	33	44
17	0.0026616564897447943	TGTTCGGCTATCTCAAAATCACGATATTTTCAGTGGTGGTTCGAAACTTGG	CSAISKSRYFQWWFETW	IGHV1-67	IGHD3-9	IGHJ1	2	20	36	48
17	0.0026616564897447943	TGTGCGTCCCGTGGGGGTAATAGTGGGAGCTACCTGGCCTTTGACTACTGG	CASRGGNSGSYLAFDYW	IGHV1-2	IGHD1-26	IGHJ4	5	19	32	38
17	0.0026616564897447943	TGCGCCATAAGTATGGCGGTGCCTGGTGCGAGTGTTGCTTTTGATATCTGG	CAISMAVPGASVAFDIW	IGHV1-2	IGHD6-19	IGHJ3	1	10	26	35
16	0.002505088460936277	TGTGCGAGAGACTGTTGTACTGGTCTCTATGGTTTCTACTACTACTACTACATGGACGTCTGG	CARDCCTGLYGFYYYYYMDVW	IGHV1-46	IGHD3-10	IGHJ6	10	26	33	35
16	0.002505088460936277	TGTGCGAGCCTATTTTGTACTAGTACCAACTGCGATGTCGGAAATGATTTTGATATTTGG	CASLFCTSTNCDVGNDFDIW	IGHV5-10-1	IGHD2-2	IGHJ3	7	14	40	43
16	0.002505088460936277	TGTGCGAAAGATGAGGTCAGGCTTAGTGGTGGCTGGACTTACTACTTTGACTCCTGG	CAKDEVRLSGGWTYYFDSW	IGHV3-60	IGHD2-15	IGHJ4	11	23	31	39
16	0.002505088460936277	TGTGCGAGAATAACGATTTTTGACTACTATTATTACGGTATGGACGTCTGG	CARITIFDYYYYGMDVW	IGHV1-2	IGHD3-3	IGHJ6	8	12	21	22
15	0.0023485204321277596	TGTACCACAGACAACCTTAGATATTGTGGTGGTGATTGCTATATCCCCGATGCTTTTGATATCTGG	CTTDNLRYCGGDCYIPDAFDIW	IGHV3-15	IGHD2-21	IGHJ3	10	20	41	48
15	0.0023485204321277596	TGTGCAACAGTGTGGAAGAAGATTTTTGGAGTGGTTCTTGAACGTGATGCTTTTGATATATGG	CATVWKKIFGVVLERDAFDIW	IGHV1-24	IGHD3-3	IGHJ3	9	20	35	44
15	0.0023485204321277596	TGTGCAACAGGCCCTACAGTAACTCCTGGCCCCGCGAACTGGTTCGACCCCTGG	CATGPTVTPGPANWFDPW	IGHV1-24	IGHD4-11	IGHJ5	9	13	23	36
15	0.0023485204321277596	TGCGCCATAAGTATGGCAGTGCCTGGTGCGAGTGTTGCTTTTGATATCTGG	CAISMAVPGASVAFDIW	IGHV1-2	IGHD6-19	IGHJ3	1	10	26	35
15	0.0023485204321277596	TGTGCGAGACTTCGTGGGGGGAGCTGGTACTTCGATCTCTGG	CARLRGGSWYFDLW	IGHV4-39	IGHD3-16	IGHJ2	9	16	22	23
15	0.0023485204321277596	TGTGCAACAGGAGGTATGGACGTCTGG	CATGGMDVW	IGHV1-24	.	IGHJ6	9	-1	-1	15
14	0.002191952403319242	TGTGCGAGACATGCTCCATTATTCACTATGATAGTAGTGGTTAAAGGGCCGTCAGCTTTTGATATCTGG	CARHAPLFTMIVVVKGPSAFDIW	IGHV4-39	IGHD3-22	IGHJ3	12	24	42	54
14	0.002191952403319242	TGTGCGAAAGATGAGGTCAGGCTTAGTGGTGGCTGGACTTACTACTTTGACTCCTGG	CAKDEVRLSGGWTYYFDSW	IGHV1-18	IGHD2-15	IGHJ4	11	23	31	39
14	0.002191952403319242	TGTGCGAAAGATGAGGTCAGGCTTAGCGGTGGGTGGACTTACTACTTTGACTACTGG	CAKDEVRLSGGWTYYFDYW	IGHV3-30	IGHD6-19	IGHJ4	11	23	35	39
14	0.002191952403319242	TGTGTGAAAGATCAATTGACAACTACATCTCCCATTGACGCCTGG	CVKDQLTTTSPIDAW	IGHV3-30	IGHD1-7	IGHJ5	12	20	25	36
14	0.002191952403319242	TGTGCAAGAGACCAAGATCAGGCGGAAGATGCTTTTGATATCTGG	CARDQDQAEDAFDIW	IGHV3-74	IGHD1-14	IGHJ3	10	22	26	27
13	0.002035384374510725	TGTGCGAGAGAGAGGGAGGGTGAGCAGCAACTGGGACTGAGGCCACTTGACTACTGG	CAREREGEQQLGLRPLDYW	IGHV1-2	IGHD6-13	IGHJ4	10	22	33	46
13	0.002035384374510725	TGTGCGAGAGAGTATGGTGGGAGCTACTACCCAAACTTTGACTACTGG	CAREYGGSYYPNFDYW	IGHV3-21	IGHD1-26	IGHJ4	10	11	29	34
13	0.002035384374510725	TGTGCGAGAGAGGGTGGCAGTGCTTACGCTGACTACTGG	CAREGGSAYADYW	IGHV3-48	IGHD6-19	IGHJ4	10	16	21	29
13	0.002035384374510725	TGTGCAAGAAATGCTTTTGATATGTGG	CARNAFDMW	IGHV3-74	.	IGHJ3	8	-1	-1	10
13	0.002035384374510725	TGTTCAACCGTCTTTGACCACTGG	CSTVFDHW	IGHV3-74	.	IGHJ4	6	-1	-1	11
12	0.0018788163457022077	TGTGCAACAGATAGTGACTGGGTCGACGGCTACACCCTGGCGTTAGTTGCTTTTGATATCTGG	CATDSDWVDGYTLALVAFDIW	IGHV1-24	IGHD2-21	IGHJ3	11	13	19	47
12	0.0018788163457022077	TGTGCAACAGAATTAACTACGATTTTTGGAGTGGTTATTATATCGGGGATCGACTACTGG	CATELTTIFGVVIISGIDYW	IGHV1-24	IGHD3-3	IGHJ4	10	17	45	51
12	0.0018788163457022077	TGTGCGAGAGATGAGAGAAAAGCAGAAGGCACGCGGGACCTTGACTATTGG	CARDERKAEGTRDLDYW	IGHV1-46	IGHD2-21	IGHJ4	11	16	24	40
12	0.0018788163457022077	TGTGCGAGAGGGCTGGGATGGCAGCAGCTGGGGGACTACTGG	CARGLGWQQLGDYW	IGHV4-34	IGHD6-13	IGHJ4	10	20	30	33
12	0.0018788163457022077	TGTGCGAATGAAATGGGGATTAGAGATGCATTTGACATTTGG	CANEMGIRDAFDIW	IGHV4-39	IGHD7-27	IGHJ3	6	13	19	24
11	0.0017222483168936903	TGTGCGAGAGGGGTCCCCCCCGTCTTACGGTTTTTGGACTGGCTTTTACATCGGGGCTTTGATCACTGG	CARGVPPVLRFLDWLLHRGFDHW	IGHV4-34	IGHD3-3	IGHJ4	10	20	41	56
11	0.0017222483168936903	TGTGCGAGAGAGGGGGGAGCCCGTCGTATAGCAGTAGCTGGTCGGTCGGGGTACTGGTTCGACCCCTGG	CAREGGARRIAVAGRSGYWFDPW	IGHV3-11	IGHD6-13	IGHJ5	10	25	41	52
11	0.0017222483168936903	TGTGCAAAAGAAGTTATTAGTAACATAGTAGGGATCTGGAGGGTAGGCGGTCTGGACGTCTGG	CAKEVISNIVGIWRVGGLDVW	IGHV3-23	IGHD3-10	IGHJ6	10	11	18	52
11	0.0017222483168936903	TGTGCGAGAGCAGTAGTCGTAAGACTGGTGTTCCACTACTACTACTACATGGACGTCTGG	CARAVVVRLVFHYYYYMDVW	IGHV1-18	IGHD3-9	IGHJ6	9	22	28	34
11	0.0017222483168936903	TGTGCGAGACCCGACGGGCAGTGGCTGGCCCACACGGATTGGGCTTTTGATATCTGG	CARPDGQWLAHTDWAFDIW	IGHV3-21	IGHD6-19	IGHJ3	8	17	27	42
11	0.0017222483168936903	TGTGCGAGAATAACGATTTTTGACTACTATTACTACGGTATGGACGTCTGG	CARITIFDYYYYGMDVW	IGHV1-2	IGHD3-3	IGHJ6	8	12	21	22
11	0.0017222483168936903	TGTGCAACGGAGACTACAATAAACTGCGTTTGGTGTGCTTTTGATATCTGG	CATETTINCVWCAFDIW	IGHV1-24	IGHD2-15	IGHJ3	7	12	20	35
11	0.0017222483168936903	TGTGCGAGAGCCATTACCGAGGAGGTGGTAGTCATACTCGACCCCTGG	CARAITEEVVVILDPW	IGHV4-34	IGHD2-15	IGHJ5	9	23	30	37
11	0.0017222483168936903	TGTGCGAGAGGGGAAGCGACAGTGGCTGGTCTTTTTGACTTTTGG	CARGEATVAGLFDFW	IGHV3-11	IGHD6-19	IGHJ4	9	19	29	33
11	0.0017222483168936903	TGTGCCTCCCTCACCATTAACCCCTGG	CASLTINPW	IGHV3-72	IGHD2-8	IGHJ5	4	11	18	19
10	0.001565680288085173	TGTGCGAGCCTGTTTTGTACTAGTACCACCTGCGATGTCGGAAATGATTTTGATATCTGG	CASLFCTSTTCDVGNDFDIW	IGHV5-10-1	IGHD2-2	IGHJ3	7	14	40	43
10	0.001565680288085173	TGTGCGAGAGGAAGGTATAGCAGCAGCTGGTACGGTTCAAGAGACTGGTTCGACCCCTGG	CARGRYSSSWYGSRDWFDPW	IGHV4-34	IGHD6-13	IGHJ5	10	13	33	43
10	0.001565680288085173	TGTGCGAGTACACGGGGGTCGCTTCATACTGGGGCCTGGCCCTACTTTGACTACTGG	CASTRGSLHTGAWPYFDYW	IGHV1-18	IGHD7-27	IGHJ4	7	27	33	41
10	0.001565680288085173	TGTGCGAGATCCACGAGAGAATGGCTACAATTGAGGAGTAATGCTTTTGATATCTGG	CARSTREWLQLRSNAFDIW	IGHV4-55	IGHD5-24	IGHJ3	9	20	31	40
10	0.001565680288085173	TGTGCGAGAGATCCCCCTACTGAGGACGGTGGTAATTCCAATGTTTTTGATATCTGG	CARDPPTEDGGNSNVFDIW	IGHV1-46	IGHD4-23	IGHJ3	12	25	38	40
10	0.001565680288085173	TGTGCGAAAGATGAGGTCAGGCTTAGCGGCGGCTGGACTTACTACTTTGACTACTGG	CAKDEVRLSGGWTYYFDYW	IGHV3-30	IGHD6-25	IGHJ4	11	23	33	39
10	0.001565680288085173	TGTGCACACACCCCCATTTATTCTGACAGTAGAGAGACACAGGGCTTTGACTACTGG	CAHTPIYSDSRETQGFDYW	IGHV2-5	IGHD5-24	IGHJ4	9	28	34	44
10	0.001565680288085173	TGTTCAACAGGCCCTACGGTAACTCCTGGCCCCACCACCTGGTTCGACCCCTGG	CSTGPTVTPGPTTWFDPW	IGHV1-24	IGHD4-23	IGHJ5	9	17	25	38
10	0.001565680288085173	TGTGTGCGAGATCACTTTTGGAGTGGTTATTACTACTATGGTATGGACGTCTGG	CVRDHFWSGYYYYGMDVW	IGHV4-4	IGHD3-3	IGHJ6	12	15	31	42
10	0.001565680288085173	TGTGCGAAACCCGGGACTTGGGACAGTGGCCACTACTACTTTGACGACTGG	CAKPGTWDSGHYYFDDW	IGHV3-11	IGHD6-13	IGHJ4	6	8	14	33
10	0.001565680288085173	TGTGCACACAGAGCGGGGAGTTTCACGTCGGGGGTCTTTGACTACTGG	CAHRAGSFTSGVFDYW	IGHV2-5	IGHD3-10	IGHJ4	11	13	21	35
10	0.001565680288085173	TGTGCAACAGGGACAATAGTGGGAGCTATTAACTGGTTCGACCCCTGG	CATGTIVGAINWFDPW	IGHV1-24	IGHD1-26	IGHJ5	9	15	27	30
10	0.001565680288085173	TGTGCGAGAGATCAAGATGGCTACAACTGGTACTTCGATCTCTGG	CARDQDGYNWYFDLW	IGHV4-31	IGHD5-24	IGHJ2	12	14	24	25
10	0.001565680288085173	TGTACTAGAGACGATTTTTGGAGTGGTTATGGGGACTACTGG	CTRDDFWSGYGDYW	IGHV3-49	IGHD3-3	IGHJ4	10	11	29	33
10	0.001565680288085173	TGTGCGCGATATGGCCGGTCCGGGGGCTTTGATTACTGG	CARYGRSGGFDYW	IGHV1-3	IGHD3-9	IGHJ4	5	6	11	26
10	0.001565680288085173	TGTGCGAGGGGGGTTCAGGGAGTTCACTTGGACGTCTGG	CARGVQGVHLDVW	IGHV1-46	IGHD3-10	IGHJ6	7	11	23	28
10	0.001565680288085173	TGTGCGAGAGATAGGCAGCTGGTATATGGCTACTGG	CARDRQLVYGYW	IGHV1-2	IGHD2-2	IGHJ4	11	14	23	29
9	0.0014091122592766556	TGTGCGAGAGAGGGGGGAGCCCGTCGTATAGCAAGTGCTGGTCGGTCGGGATACTGGTTCGACCCCTGG	CAREGGARRIASAGRSGYWFDPW	IGHV3-11	IGHD2-8	IGHJ5	10	25	32	52
9	0.0014091122592766556	TGTGCGAGTCTCTTTTGTACTAGTAGGACCTGCGATGTCGGAGATACTTTCGACATTTGG	CASLFCTSRTCDVGDTFDIW	IGHV5-10-1	IGHD2-8	IGHJ3	7	14	21	42
9	0.0014091122592766556	TGTGCGAAACCTATAGTGGGAGCTACTATTCTCTCCTACTACTACTACATGGACGTCTGG	CAKPIVGATILSYYYYMDVW	IGHV3-23	IGHD1-26	IGHJ6	8	11	27	35
9	0.0014091122592766556	TGTGCGAAAGATCACGAGTCTTGTAGAGGCAAAGACTGTTTATTGATGGACGTCTGG	CAKDHESCRGKDCLLMDVW	IGHV3-23	IGHD3-9	IGHJ6	12	33	43	45
9	0.0014091122592766556	TGTGCGAAAGATGAGGTCAGGCTTAGCGGTGGCTGGACTTACTACTTTGACTACTGG	CAKDEVRLSGGWTYYFDYW	IGHV3-23	IGHD6-19	IGHJ4	11	23	35	39
9	0.0014091122592766556	TGTGCGAAAGATGAGGTCAGGCTTAGCGGTGGCTGGACTTACTACTTTGACTACTGG	CAKDEVRLSGGWTYYFDYW	IGHV3-60	IGHD6-19	IGHJ4	11	23	35	39
9	0.0014091122592766556	TGTGCACGCCACAGAGGTCCTCTGGTTCAGCGAGTTACAAGATACTTTGACTACCGG	CARHRGPLVQRVTRYFDYR	IGHV3-23	IGHD3-10	IGHJ4	4	22	36	42
9	0.0014091122592766556	TGTGTAAGAGATACGCGGGATGACTCCCATGGCAGCACCGAATTTGACTCCTGG	CVRDTRDDSHGSTEFDSW	IGHV3-74	IGHD3-16	IGHJ4	11	18	27	42
9	0.0014091122592766556	TGTGCCAGAGAGCGAAATTACTATGGTTCGGGGGAGTACGGTATGGACGTCTGG	CARERNYYGSGEYGMDVW	IGHV4-30-2	IGHD3-10	IGHJ6	10	16	32	42
9	0.0014091122592766556	TGTGCGAGAGTTCATGACTACGGTGACTATCCCTCCCAATTTTTTGACTCCTGG	CARVHDYGDYPSQFFDSW	IGHV1-2	IGHD4-17	IGHJ4	9	11	28	42
9	0.0014091122592766556	TGTTCGGCTATCTCAAAATCACGATATTTTCAGTGGTGGTTCGAAACTTGG	CSAISKSRYFQWWFETW	IGHV1-67	IGHD3-9	IGHJ5	2	20	29	36
9	0.0014091122592766556	TGTGCGAGAGATGGGCCGCCGTCCCGTTTCGATGTTGCTTTTGATATCTGG	CARDGPPSRFDVAFDIW	IGHV3-21	IGHD3-16	IGHJ3	11	24	28	31
9	0.0014091122592766556	TGTGCGAAAGACAGAGGATACACCCCTGGCCACGAGCTCTTTGACAACTGG	CAKDRGYTPGHELFDNW	IGHV3-23	IGHD2-8	IGHJ4	10	17	23	38
9	0.0014091122592766556	TGTGTGAGACATCCAAGTGGGAGGTTCGTTAATTGGTTCGACCCCTGG	CVRHPSGRFVNWFDPW	IGHV5-10-1	IGHD1-26	IGHJ5	11	15	22	33
9	0.0014091122592766556	TGTGCGCGGGGAAGGAGTGCTTACACACACACCGAGATTGAGTACTGG	CARGRSAYTHTEIEYW	IGHV3-30	IGHD3-3	IGHJ4	5	13	22	37
9	0.0014091122592766556	TGTGCGAGAGAGTTGATCGTGGGGGAGCAACTTGTGTTTGACTACTGG	CARELIVGEQLVFDYW	IGHV3-20	IGHD3-16	IGHJ4	10	19	26	36
9	0.0014091122592766556	TGTGCGCGACCCATTGGGCGCCTTACCTTCGCATTCGAAATTTGG	CARPIGRLTFAFEIW	IGHV4-34	IGHD2-8	IGHJ3	5	10	14	42
9	0.0014091122592766556	TGTGCGAGAGAGCGCAGCGGCGCAGTAGAATACTTTGATTATTGG	CARERSGAVEYFDYW	IGHV3-21	IGHD6-25	IGHJ4	10	13	20	30
9	0.0014091122592766556	TGTGCGAGAGAGCGCAGCGGCGCAATAGAATACTTTGATTATTGG	CARERSGAIEYFDYW	IGHV3-21	IGHD6-25	IGHJ4	10	13	20	30
9	0.0014091122592766556	TGTGCACACAGACCCCCGGGGTGGGAGCTACGTTTTGACTTCTGG	CAHRPPGWELRFDFW	IGHV2-5	IGHD1-26	IGHJ4	12	20	30	33
9	0.0014091122592766556	TGTGCGCGAGGCTTCACCAATAATATGATAGAAGACTGG	CARGFTNNMIEDW	IGHV1-2	IGHD3-22	IGHJ4	9	23	30	34
9	0.0014091122592766556	TGTGCAAGAGATCTACATTGGGGACAGTCTGACTCGTGG	CARDLHWGQSDSW	IGHV3-74	IGHD3-16	IGHJ4	13	17	22	29
9	0.0014091122592766556	TGTGCAACAGGCTCCCTTGACTACTGG	CATGSLDYW	IGHV1-24	IGHD1-26	IGHJ4	9	10	15	16
8	0.0012525442304681385	TGTGCAACAGATCCGGGCTTCGGAATGAACATATATCGCCGGGGGGAGTATAGTGGGAGCTATTACGAGTTTGACTACTGG	CATDPGFGMNIYRRGEYSGSYYEFDYW	IGHV1-24	IGHD1-26	IGHJ4	12	47	66	69
8	0.0012525442304681385	TGTGCGAGAGACCCATCTGTAGGAGAGCTACGGAAGACTGACCCCCGCCCAAGAAGTGATGCTTTTGATATCTGG	CARDPSVGELRKTDPRPRSDAFDIW	IGHV1-46	IGHD1-26	IGHJ3	10	24	30	56
8	0.0012525442304681385	TGTGCGAAAGGGTCCCGCACGTGGCTGGCCTTGGGTTTTAGCGAGCCGACGCACAACTGGTTCGACCCCTGG	CAKGSRTWLALGFSEPTHNWFDPW	IGHV3-23	IGHD6-19	IGHJ5	9	20	27	52
8	0.0012525442304681385	TGTGCGCGAGAGGGGGGTGCCCGTCGTTTGGCAGCAGCTGGCCGGTCGGGATACTGGTTCGATCCCTGG	CAREGGARRLAAAGRSGYWFDPW	IGHV3-23	IGHD6-13	IGHJ5	5	30	40	52
8	0.0012525442304681385	TGTGCGAGAGAGGGGGGAGCCCGTCGTATAGCAGGAGCTGGTCGGTCGGGGTACTGGTTCGACCCCTGG	CAREGGARRIAGAGRSGYWFDPW	IGHV3-11	IGHD6-13	IGHJ5	10	25	41	52
8	0.0012525442304681385	TGTGTGACGTCGCGTTGTTCTGGTGGTATTTGCCGCGAGACCGGTGCTTTTGATGTCTGG	CVTSRCSGGICRETGAFDVW	IGHV1-45	IGHD2-15	IGHJ3	3	20	27	44
8	0.0012525442304681385	TGTGTACAACGACGTTATTATTATGATGAGAGTCGTGGTGTCGGCTGGTTCGGCCCCTGG	CVQRRYYYDESRGVGWFGPW	IGHV2-5	IGHD3-16	IGHJ5	14	18	26	44
8	0.0012525442304681385	TGTGCGAGTATGTATTGTACAAGTAGCACTTGCTCTGTCGAAGACAGCTTTGATATCTGG	CASMYCTSSTCSVEDSFDIW	IGHV5-10-1	IGHD2-8	IGHJ3	7	12	19	48
8	0.0012525442304681385	TGTGCGCGATCGGAATTGGGGCCATACGTTATAGCGAAGTACTTTGACTACTGG	CARSELGPYVIAKYFDYW	IGHV4-39	IGHD3-10	IGHJ4	5	25	32	39
8	0.0012525442304681385	TGTGCGAGACATGAGGCTCGTATTACGATTTTCCCAGACTGGTTCGACCCCTGG	CARHEARITIFPDWFDPW	IGHV4-39	IGHD3-3	IGHJ5	12	18	31	37
8	0.0012525442304681385	TGTGCGAGAGTCTACTTACGATTTTTGGAGTGGTCACCATACATGGACGTCTGG	CARVYLRFLEWSPYMDVW	IGHV4-4	IGHD3-3	IGHJ6	9	15	33	39
8	0.0012525442304681385	TGTGCGAGAGAGCGCCTCGATAAGTGGATGTACGGTACCCCCCTGGACGTCTGG	CARERLDKWMYGTPLDVW	IGHV4-4	IGHD1-1	IGHJ6	10	32	37	43
8	0.0012525442304681385	TGTGCAACAGATGTGGATACAGCTATGGTTTATCGTTGTCATTTGTTTTACTGG	CATDVDTAMVYRCHLFYW	IGHV1-24	IGHD5-18	IGHJ4	11	12	29	48
8	0.0012525442304681385	TGTGCGAAAGATCTGGCGCATTACTACGAGCAATACTACTTTGACTACTGG	CAKDLAHYYEQYYFDYW	IGHV3-30	IGHD3-22	IGHJ4	13	19	27	33
8	0.0012525442304681385	TGTGTGAAGAGAAGTGGCTATAATTTATGGGATGCTTTTGACTACTGG	CVKRSGYNLWDAFDYW	IGHV3-9	IGHD5-12	IGHJ4	3	12	19	36
8	0.0012525442304681385	TGTGCGAGGACAACGGTGACTGCAGTGGATGATGCTTTTGATATGTGG	CARTTVTAVDDAFDMW	IGHV4-39	IGHD4-17	IGHJ3	7	8	20	28
8	0.0012525442304681385	TGTGCGAGAGCAAACGGGTATAGCAGTGGCTGGTACATATTCTACTGG	CARANGYSSGWYIFYW	IGHV4-4	IGHD6-19	IGHJ4	9	14	35	41
8	0.0012525442304681385	TGTGCGAGAGATCCGGTCCAGAGCACTGCCTACTCCTTTGACTTCTGG	CARDPVQSTAYSFDFW	IGHV3-21	IGHD6-19	IGHJ4	12	23	28	30
8	0.0012525442304681385	TGTGCGAGAATGAGCGGTGGGAGCTACTATGGCGACTTTGACTACTGG	CARMSGGSYYGDFDYW	IGHV3-30	IGHD1-26	IGHJ4	8	16	28	34
8	0.0012525442304681385	TGTGCGAAAAGAAGTGTTGTAAAATACGACTACTACATGGACGTCTGG	CAKRSVVKYDYYMDVW	IGHV4-4	IGHD1-1	IGHJ6	6	15	20	24
8	0.0012525442304681385	TGTGCGAGAGACGGCGTTGCTCGTCTCTATGGAATGGACGTCTGG	CARDGVARLYGMDVW	IGHV3-21	IGHD6-6	IGHJ6	10	18	24	33
8	0.0012525442304681385	TGTACTAGAGATAAAATCTGGGGTGACGGATCGGACTACTGG	CTRDKIWGDGSDYW	IGHV3-49	IGHD2-21	IGHJ4	11	21	26	33
8	0.0012525442304681385	TGTGCCAGAGGGACGCCTTTCGACCCCTGG	CARGTPFDPW	IGHV4-30-2	IGHD6-6	IGHJ5	9	10	14	18
8	0.0012525442304681385	TGTGTACTGAACTCATTTGACAATTGG	CVLNSFDNW	IGHV3-74	IGHD1-7	IGHJ4	3	8	12	15
7	0.001095976201659621	TGTGCCAGAGACACCCTGAAGTATAGCAGCAGCTGGTACGAGTTGAACTACTACTACTACGGTATGGACGTCTGG	CARDTLKYSSSWYELNYYYYGMDVW	IGHV4-30-2	IGHD6-13	IGHJ6	10	20	39	46
7	0.001095976201659621	TGTGCGAGAGGCCGGCTGGATATAACTATGATAGTGGTGGTTATGACTGCGGCCACCTACTTCTTCGACTACTGG	CARGRLDITMIVVVMTAATYFFDYW	IGHV1-8	IGHD3-22	IGHJ4	12	20	47	57
7	0.001095976201659621	TGTGCGAGAGATTGGTATTGTGGTGGTGATTGCTATGGTCTCCCCTACTACTACTACTACATGGACGTCTGG	CARDWYCGGDCYGLPYYYYYMDVW	IGHV1-46	IGHD2-21	IGHJ6	11	15	35	44
7	0.001095976201659621	TGTGCGAGAGAGGGGGGAGCCCGTCGTTTGGCAGCAGCTGGTCGGTCGGGGTACTGGTTCGATCCCTGG	CAREGGARRLAAAGRSGYWFDPW	IGHV3-11	IGHD6-13	IGHJ5	10	30	41	52
7	0.001095976201659621	TGTGCGAGAGAGGGGGGAGCCCGTCGTGTAGCAGTGGCTGGTCGGTCGGGATACTGGTTCGACCCCTGG	CAREGGARRVAVAGRSGYWFDPW	IGHV3-11	IGHD6-19	IGHJ5	10	28	41	52
7	0.001095976201659621	TGTGCGAGAGATAGGGTGGGAGTAGCAGTGGTTGGTCCGAACATCAATGGTTTTGATGTGTGG	CARDRVGVAVVGPNINGFDVW	IGHV4-4	IGHD6-19	IGHJ3	11	22	35	46
7	0.001095976201659621	TGTGCGAAATCGGGACCCACCCGATACAGTTTTGGTGTCTATTATTATTACATGGACGTCTGG	CAKSGPTRYSFGVYYYYMDVW	IGHV4-34	IGHD5-18	IGHJ6	6	22	35	38
7	0.001095976201659621	TGTGCGAGAGCCCCTACCGAACTTTTAGTGGGAGCCACCTCGTGGGCTTTTGATATGTGG	CARAPTELLVGATSWAFDMW	IGHV1-2	IGHD1-26	IGHJ3	9	25	34	45
7	0.001095976201659621	TGTGCGAGAGATTGCCCCGATATAGCGGTGCCTGATCAGCCTCGCTGGTTCGACCCCTGG	CARDCPDIAVPDQPRWFDPW	IGHV1-46	IGHD6-19	IGHJ5	11	20	33	44
7	0.001095976201659621	TGTGCGAAAGAGTACAGCTATGGTTACAGGGTGGACTACTACTACGGTATGGACGTCTGG	CAKEYSYGYRVDYYYGMDVW	IGHV3-30	IGHD5-18	IGHJ6	10	12	26	34
7	0.001095976201659621	TGTGCACGGACCCCCTTCAGATGGCTACAATTAAGGACCCTCTACTACTTTGACTACTGG	CARTPFRWLQLRTLYYFDYW	IGHV2-26	IGHD5-24	IGHJ4	9	18	32	42
7	0.001095976201659621	TGTGCGAGAGAAGAATATACCAATACCAGGCCTTATCTGTACTACTTTGACTACTGG	CAREEYTNTRPYLYYFDYW	IGHV4-59	IGHD1-20	IGHJ4	10	15	20	38
7	0.001095976201659621	TGTGCGAAAGATGAGGTCAGGCTTAGCGGTGGCTGGACTTACTACTTTGACTACTGG	CAKDEVRLSGGWTYYFDYW	IGHV1-18	IGHD6-19	IGHJ4	11	23	35	39
7	0.001095976201659621	TGTGCGAGACATTACTTGGGATTTTTGGAGTGGTTATCCTGGTTCGACCCCTGG	CARHYLGFLEWLSWFDPW	IGHV4-39	IGHD3-3	IGHJ5	11	19	36	38
7	0.001095976201659621	TGTGCGAGAGGAGGGTTCGTAGCAGCGGACTTTTTTCGTTTTTTTGATTTCTGG	CARGGFVAADFFRFFDFW	IGHV4-34	IGHD6-25	IGHJ3	10	19	27	41
7	0.001095976201659621	TGTGCGAAGGGAGTCTATTACTATGGTTCAGGGGGGGATGCTTTTGATATCTGG	CAKGVYYYGSGGDAFDIW	IGHV3-30	IGHD3-10	IGHJ3	6	15	32	36
7	0.001095976201659621	TGTGCGAGACTTTTAGCAGATAGCAGCTCGTCGGGGTACTTTGACTACTGG	CARLLADSSSSGYFDYW	IGHV5-10-1	IGHD6-6	IGHJ4	9	19	31	36
7	0.001095976201659621	TGTGCGAGAGATGAGATTGCGGCAGAAGGCACGCGGGACCTTGACTACTGG	CARDEIAAEGTRDLDYW	IGHV1-46	IGHD2-2	IGHJ4	11	19	23	40
7	0.001095976201659621	TGTGCGAGAATAACGATTTTTGACTACTACTACTACGGTATGGACCTCTGG	CARITIFDYYYYGMDLW	IGHV1-2	IGHD3-3	IGHJ6	8	12	21	22
7	0.001095976201659621	TGTGCACTCAGATCCCCTATCTTAGAAGGCTATGATGCTTTTGATTTCTGG	CALRSPILEGYDAFDFW	IGHV2-5	IGHD3-22	IGHJ3	11	16	24	31
7	0.001095976201659621	TGCGCCAGAGATGGTTATATAAATGGTGTTAATGACGGTTTTGATATCTGG	CARDGYINGVNDGFDIW	IGHV4-30-2	IGHD2-8	IGHJ3	11	21	28	31
7	0.001095976201659621	TGTGTGGCAGCTGCCCGATCACCATACTTCTACGGTATGGACGTCTGG	CVAAARSPYFYGMDVW	IGHV3-23	IGHD2-2	IGHJ6	3	6	12	36
7	0.001095976201659621	TGTGTGAGACATCCAAGTGGGAGGTTCGTTAATTGGTTCGACCCCTGG	CVRHPSGRFVNWFDPW	IGHV5-51	IGHD1-26	IGHJ5	11	15	22	33
7	0.001095976201659621	TGTGCGAGGTCCTTAAATTACTACTCCTATTATTACATGGACGTCTGG	CARSLNYYSYYYMDVW	IGHV1-46	.	IGHJ6	7	-1	-1	16
7	0.001095976201659621	TGTGCGAGAGAAGACGGGGGAGGGAGCTACGATGCTTTTGATATCTGG	CAREDGGGSYDAFDIW	IGHV3-48	IGHD1-26	IGHJ3	10	21	29	30
7	0.001095976201659621	TGTGCGAAAGACGGTTCTTGGAGTGGTTCTGGGTGGTCAGACTCCTGG	CAKDGSWSGSGWSDSW	IGHV1-2	IGHD3-3	IGHJ4	10	17	27	39
7	0.001095976201659621	TGTGCAACAGCTCGGGTCTGGGGGATCGTGAACTGGTTCGACCCCTGG	CATARVWGIVNWFDPW	IGHV1-24	IGHD3-16	IGHJ5	9	18	24	30
7	0.001095976201659621	TGTGTGAAAAGGGCGGTTCAACCCCAGTACTTTGACTACTGG	CVKRAVQPQYFDYW	IGHV3-23	IGHD7-27	IGHJ4	8	21	26	27
7	0.001095976201659621	TGTGCGAGCCAGAGTGGTTATTACTCGCACTTTGACTACTGG	CASQSGYYSHFDYW	IGHV4-39	IGHD3-22	IGHJ4	7	12	24	28
7	0.001095976201659621	TGTGCGAGGGTTACCCCCTACGGTGACTACTTTGACTACTGG	CARVTPYGDYFDYW	IGHV3-20	IGHD4-17	IGHJ4	7	17	24	25
7	0.001095976201659621	TGTGCACACAGCCCGTGGATACCGGCGTACTTCGATCTCTGG	CAHSPWIPAYFDLW	IGHV2-5	IGHD5-18	IGHJ2	10	13	21	26
7	0.001095976201659621	TGTGCGAGAGCGTGGGGTGACCGCGCCTTTGACTCCTGG	CARAWGDRAFDSW	IGHV3-48	IGHD2-21	IGHJ4	9	15	20	26
7	0.001095976201659621	TGTGCGAGAGATTCCCAGTGGGAGCTACTAGACTACTGG	CARDSQWELLDYW	IGHV1-18	IGHD1-26	IGHJ4	11	16	29	30
7	0.001095976201659621	TGTGCGAAAGATCAAGGTGGGAGCTACGGGAACTGG	CAKDQGGSYGNW	IGHV3-23	IGHD1-26	IGHJ4	12	16	26	31
7	0.001095976201659621	TGTGCTAAAGTCTGTTGTATGGACGTCTGG	CAKVCCMDVW	IGHV3-72	IGHD1-1	IGHJ6	6	13	17	18
7	0.001095976201659621	TGTGTTTTGAATTCATTTGAGTATTGG	CVLNSFEYW	IGHV3-74	IGHD3-9	IGHJ4	3	4	9	15
7	0.001095976201659621	TGTGCAAGAAATGCATTTGATATGTGG	CARNAFDMW	IGHV3-74	.	IGHJ3	8	-1	-1	10
6	9.394081728511038E-4	TGCACCACAGACTGTACCACTTCGACCTGCAACAAATACTACTACTACTATTACATGGACGTCTGG	CTTDCTTSTCNKYYYYYYMDVW	IGHV3-15	IGHD2-15	IGHJ6	10	14	19	36
6	9.394081728511038E-4	TGTGTGAGAGATGCGCAGGACGATTTTTGGAGTGGTCGATATGCAAATTGGTTCGACCCCTGG	CVRDAQDDFWSGRYANWFDPW	IGHV3-21	IGHD3-3	IGHJ5	11	19	35	48
6	9.394081728511038E-4	TGTGCGAGAGAATTTCAGGAGGTTACGATTTTTGGAGTGGTTAGCACACCGCCTGACTACTGG	CAREFQEVTIFGVVSTPPDYW	IGHV3-21	IGHD3-3	IGHJ4	10	22	42	53
6	9.394081728511038E-4	TGTGGGAGAGATAGGCGGGATAGCAGCAACTTTTATGCCTACTACTACTACATGGCCGTCTGG	CGRDRRDSSNFYAYYYYMAVW	IGHV1-67	IGHD6-13	IGHJ6	11	19	27	38
6	9.394081728511038E-4	TGTACTAGCCCGATAGCAGCAGCTGGTAGTAATTTCTACTACTACTACGGTATGGACGTCTGG	CTSPIAAAGSNFYYYYGMDVW	IGHV3-73	IGHD6-13	IGHJ6	7	12	24	25
6	9.394081728511038E-4	TGTGCGAGAGGCCTCCCGAGGCAGCTCGTCTCCTCTAACTACTGGTACTTCGATCTCTGG	CARGLPRQLVSSNYWYFDLW	IGHV4-34	IGHD6-6	IGHJ2	14	20	29	38
6	9.394081728511038E-4	TGTGCGAGAGGCGTCATAGGGAGGTTCGGGGAGTTATCCCGCTACTACTTTGACTACTGG	CARGVIGRFGELSRYYFDYW	IGHV4-4	IGHD3-10	IGHJ4	9	22	36	42
6	9.394081728511038E-4	TGTGCGAGAGATCCGAGAGATTGTAGGGGTACTACGTGTACTAATTGGTTCGACCCCTGG	CARDPRDCRGTTCTNWFDPW	IGHV1-18	IGHD2-2	IGHJ5	12	27	34	36
6	9.394081728511038E-4	TGTGCGAGAGAGTATCGGCAGCAGCTGGTATTCAACTACTACTACTACATGGACGTCTGG	CAREYRQQLVFNYYYYMDVW	IGHV4-4	IGHD6-13	IGHJ6	10	17	29	34
6	9.394081728511038E-4	TGTGCACACAGCTCGTTCTATTGTAGTGGTGGTAGCTGCTACGAGTGGTTTGACTACTGG	CAHSSFYCSGGSCYEWFDYW	IGHV2-5	IGHD2-15	IGHJ4	10	18	41	48
6	9.394081728511038E-4	TGTGCGAGAGAACACTTTCCGGTTTTTGGAGTGATTATCCCCTACCTTGACTACTGG	CAREHFPVFGVIIPYLDYW	IGHV3-21	IGHD3-3	IGHJ4	10	22	37	41
6	9.394081728511038E-4	TGCACAAGAGCCCCGGGTGGGAGTTACTCTTATCGCACCTATGCTATAGACGTTTGG	CTRAPGGSYSYRTYAIDVW	IGHV3-13	IGHD2-8	IGHJ6	9	39	47	48
6	9.394081728511038E-4	TGTGCCAGAGAGAGGAGCAGTGGCCTTTACAATTACTTCGGTCTCGACGTCTGG	CARERSSGLYNYFGLDVW	IGHV1-2	IGHD5-24	IGHJ6	10	27	35	45
6	9.394081728511038E-4	TGTGCGCGACTTCCGGGAATATTGACTGCTTCGCAATATTGTTTTGACTTCTGG	CARLPGILTASQYCFDFW	IGHV5-51	IGHD2-21	IGHJ4	9	22	29	42
6	9.394081728511038E-4	TGTGCGAGCCCCAGCGGGAGTAATGGTTATTTGGATGATGCTTTTGATATCTGG	CASPSGSNGYLDDAFDIW	IGHV5-10-1	IGHD3-22	IGHJ3	7	18	30	34
6	9.394081728511038E-4	TGTGCACACAGGCGTAATCTTCTGTCTGGTCCTTACAATTACTTCGGCCCCTGG	CAHRRNLLSGPYNYFGPW	IGHV2-5	IGHD5-24	IGHJ5	14	33	41	42
6	9.394081728511038E-4	TGTGTGAGACCCCTTGACGAATGGGGCAACTACGGTGCCTTTGATTTGTGG	CVRPLDEWGNYGAFDLW	IGHV5-51	IGHD1-7	IGHJ3	9	27	33	35
6	9.394081728511038E-4	TGTGTGAAAGCGTTCAGCGCGAGCAGCACCTGGTCTCCTTTTAGGCACTGG	CVKAFSASSTWSPFRHW	IGHV3-66	IGHD6-13	IGHJ1	3	21	33	44
6	9.394081728511038E-4	TGTGCGAGTCCCCGCACATATAGTGGCTACGATTACGTCTTTGACTACTGG	CASPRTYSGYDYVFDYW	IGHV3-21	IGHD5-12	IGHJ4	7	17	37	38
6	9.394081728511038E-4	TGTGCGAGAGGCACTGGCTGGTACTCATCAGCGTGGTACTTCGATCTCTGG	CARGTGWYSSAWYFDLW	IGHV3-11	IGHD6-19	IGHJ2	9	10	23	33
6	9.394081728511038E-4	TGTGCGAGAGATGGGTGGGGGACGGTAACTTACAACTGGTTCGACCCCTGG	CARDGWGTVTYNWFDPW	IGHV1-69	IGHD3-16	IGHJ5	11	15	21	30
6	9.394081728511038E-4	TGTGCGAGAGATGAGGTTGCAGCAGAAGGCACGCGGGACCTTGACTACTGG	CARDEVAAEGTRDLDYW	IGHV1-18	IGHD6-13	IGHJ4	11	18	24	40
6	9.394081728511038E-4	TGTGCGAGAGATGAGATAGCAGCAGAAGGCACGCGGGACTTTGACTACTGG	CARDEIAAEGTRDFDYW	IGHV1-46	IGHD6-13	IGHJ4	11	15	24	37
6	9.394081728511038E-4	TGTGCGAGAGAGAAAGTCGCCGGTGGTTTCAATCGTGCTTTTGATGTCTGG	CAREKVAGGFNRAFDVW	IGHV1-18	IGHD4-23	IGHJ3	10	20	26	35
6	9.394081728511038E-4	TGTGCGAGAATAACGATTTTTGACTACTACTACTACGGTATGGACGTCTGG	CARITIFDYYYYGMDVW	IGHV4-28	IGHD3-3	IGHJ6	9	12	21	22
6	9.394081728511038E-4	TGTGCGAGAACCCACCTCGGAACCTACTACTACTACGGTATGGACGTCTGG	CARTHLGTYYYYGMDVW	IGHV3-30	IGHD1-14	IGHJ6	8	17	22	23
6	9.394081728511038E-4	TGTGCGAAAGGCCGACCTCTATTTGTTAACGGGAATTTGTTCGACCCCTGG	CAKGRPLFVNGNLFDPW	IGHV1-2	IGHD1-14	IGHJ5	6	26	34	38
6	9.394081728511038E-4	TGTGCGAAAGGGCCCTGGTATAGCAGCTCGTCCGGGGGCTTTGACTACTGG	CAKGPWYSSSSGGFDYW	IGHV3-30	IGHD6-6	IGHJ4	6	17	34	38
6	9.394081728511038E-4	TGTGCGAAAGGAGGCTGGTACGGTGACTACGAGACGGCCTTTGACTACTGG	CAKGGWYGDYETAFDYW	IGHV3-30	IGHD4-17	IGHJ4	6	18	30	38
6	9.394081728511038E-4	TGTGCACACGCCGACGCCTATGGGGGGGGGAATGATGCTTTTGATATGTGG	CAHADAYGGGNDAFDMW	IGHV2-5	IGHD3-10	IGHJ3	8	17	22	31
6	9.394081728511038E-4	TGTGCAACATCCCCCGCCTTTTGGAGTGGACCGGTCCGTTTTGACTACTGG	CATSPAFWSGPVRFDYW	IGHV1-24	IGHD3-3	IGHJ4	8	18	28	39
6	9.394081728511038E-4	TGCGTCATAAGTATGGCAGTGCCTGGTGCGAGTGTTGCTTTTGATATCTGG	CVISMAVPGASVAFDIW	IGHV1-2	IGHD6-19	IGHJ3	1	10	26	35
6	9.394081728511038E-4	TGTGTAAGAGTGGATAGTAGGGGATACAGTTACGGTATGGACGTCTGG	CVRVDSRGYSYGMDVW	IGHV3-13	IGHD5-18	IGHJ6	9	21	35	36
6	9.394081728511038E-4	TGTGCGAGCCTGACTATGGTGACTCGATATGATGCTTTTGATATCTGG	CASLTMVTRYDAFDIW	IGHV4-39	IGHD4-17	IGHJ3	7	10	23	28
6	9.394081728511038E-4	TGTGCGAGACCGTCTGGCTATACGGTGACTACGAGATGGGACTACTGG	CARPSGYTVTTRWDYW	IGHV4-34	IGHD4-17	IGHJ4	8	20	32	39
6	9.394081728511038E-4	TGTGCGAGACACCTCTATTACTATGATAGGTACGGTATGGACGTCTGG	CARHLYYYDRYGMDVW	IGHV3-30	IGHD3-22	IGHJ6	15	16	28	36
6	9.394081728511038E-4	TGTGCGAGAGCGGGGCAACCGTACTACTACTACTACATGGACGTCTGG	CARAGQPYYYYYMDVW	IGHV3-20	IGHD1-14	IGHJ6	9	16	20	21
6	9.394081728511038E-4	TGTGCGAGAGATCAGCAATGGGTAGATGTTTATTACTTTGACTCCTGG	CARDQQWVDVYYFDSW	IGHV4-4	IGHD2-15	IGHJ4	12	20	24	33
6	9.394081728511038E-4	TGTGCGAGAGATATTACGGGTGGTTATTATGGACCGTTCGACCCCTGG	CARDITGGYYGPFDPW	IGHV3-30	IGHD3-3	IGHJ5	11	19	29	35
6	9.394081728511038E-4	TGTGCGAAGCAGGACGTCGTGGGAGCTACGGGAACCATGGACGTCTGG	CAKQDVVGATGTMDVW	IGHV3-30	IGHD1-26	IGHJ6	6	18	28	35
6	9.394081728511038E-4	TGTGCACACAGACCCCCTGGATTTTGGAGTGGTTATTTTGACTACTGG	CAHRPPGFWSGYFDYW	IGHV2-5	IGHD3-3	IGHJ4	12	21	35	36
6	9.394081728511038E-4	TGTGCACACAGAATTATTGGGTGGATAGGTCCGTACTTTGACTACTGG	CAHRIIGWIGPYFDYW	IGHV2-5	IGHD5-12	IGHJ4	11	20	26	33
6	9.394081728511038E-4	TGTGCAAGCCCGAGGGATTACTATGATAGTAGTGGGTATGACTACTGG	CASPRDYYDSSGYDYW	IGHV3-74	IGHD3-22	IGHJ4	7	16	34	38
6	9.394081728511038E-4	TGTGCGTGCCTCTACGGTGGTAACTCCGGCGGCTTTGACTACTGG	CACLYGGNSGGFDYW	IGHV3-23	IGHD4-23	IGHJ4	5	11	28	32
6	9.394081728511038E-4	TGTGCGAGATATCCGGCCTACGGTGACTATGGTTTTGACTCTTGG	CARYPAYGDYGFDSW	IGHV4-55	IGHD4-17	IGHJ4	11	17	28	33
6	9.394081728511038E-4	TGTGCGAGACATGGGCCCAGAATTTTAAACTGGTTCGACCCCTGG	CARHGPRILNWFDPW	IGHV4-39	IGHD3-3	IGHJ5	12	21	25	27
6	9.394081728511038E-4	TGTGCGAGAGCCGAAATAGCTGGTGGTGATGCTTTTGATATCTGG	CARAEIAGGDAFDIW	IGHV3-30	IGHD2-2	IGHJ3	9	17	23	26
6	9.394081728511038E-4	TGTGCGAAACGGCATCGCATCAACTGGTACCTACTTGACTTTTGG	CAKRHRINWYLLDFW	IGHV3-30	IGHD6-13	IGHJ4	6	16	33	34
6	9.394081728511038E-4	TGTGCGAAAGTCCACATTAGGGCTCACCGGACCTATGACTACTGG	CAKVHIRAHRTYDYW	IGHV3-23	IGHD2-8	IGHJ4	9	14	19	35
6	9.394081728511038E-4	TGTGCAAGAGATCTTATTGTAGTAGTACACGGTATGGACGTCTGG	CARDLIVVVHGMDVW	IGHV3-74	IGHD2-2	IGHJ6	13	14	27	33
6	9.394081728511038E-4	TGTGCGTACGGGTATAGCAGTGGCTGGTACGTGACGGTCTGG	CAYGYSSGWYVTVW	IGHV1-69	IGHD6-19	IGHJ3	5	8	31	37
6	9.394081728511038E-4	TGTGCGAAGACCTTGGGAGGATTTAATGGCTTCGACACCTGG	CAKTLGGFNGFDTW	IGHV4-4	IGHD1-26	IGHJ5	6	13	18	30
6	9.394081728511038E-4	TGTGGGGGTTCGTACAGCAGCTCGTCCGGGATCGACTCCTGG	CGGSYSSSSGIDSW	IGHV4-28	IGHD6-6	IGHJ5	3	11	28	31
6	9.394081728511038E-4	TGTTCTAGAGGGAGGGGTCCGAGTGGTTATTCCTACTGG	CSRGRGPSGYSYW	IGHV3-49	IGHD3-3	IGHJ4	9	20	30	32
6	9.394081728511038E-4	TGTGCGAGAGGATATAGTAGTTCCTGGTTTCACTCCTGG	CARGYSSSWFHSW	IGHV3-21	IGHD3-22	IGHJ5	9	13	20	23
6	9.394081728511038E-4	TGTGCACGCTCTTACGGACCCCACCCATTTGACTACTGG	CARSYGPHPFDYW	IGHV2-70	IGHD2-15	IGHJ4	7	20	24	27
6	9.394081728511038E-4	TGTGCAACACGGGAAAGTTGGACCGACATTGACTACTGG	CATRESWTDIDYW	IGHV1-24	IGHD1-1	IGHJ4	8	15	24	28
6	9.394081728511038E-4	TGTGTACGAGACCACAGTAATTACTTTGACTACTGG	CVRDHSNYFDYW	IGHV4-59	IGHD3-10	IGHJ4	3	10	20	21
6	9.394081728511038E-4	TGTGCGAGAGTCGCAGCAGCTGGGACTGACTACTGG	CARVAAAGTDYW	IGHV4-4	IGHD6-13	IGHJ4	9	12	22	26
6	9.394081728511038E-4	TGTGCGAGAGATTTAGTGGGAGCCATACCGACCTGG	CARDLVGAIPTW	IGHV4-4	IGHD1-26	IGHJ5	11	13	22	31
6	9.394081728511038E-4	TGTGCGCGACTCACAACGGAAGACATTTGG	CARLTTEDIW	IGHV3-11	IGHD1-1	IGHJ4	5	12	16	27
6	9.394081728511038E-4	TGTGAACTGAATTCATTTGAGTACTGG	CELNSFEYW	IGHV3-60	IGHD1-20	IGHJ4	3	4	8	15
6	9.394081728511038E-4	TGCGCGAGACACCAGTATGGTGGCCTT	CARHQYGGL	IGHV3-21	IGHD1-26	IGHJ4	8	10	22	27
6	9.394081728511038E-4	TGTGCAGGCTTCCAGTATTGG	CAGFQYW	IGHV3-74	.	IGHJ1	5	-1	-1	8
5	7.828401440425865E-4	TGTGCGAGAGCCAACTCACGTATTACGATTTTTGGAGTGGTTATTATCGGGCATGGGCATGATGCTTTTGATATCTGG	CARANSRITIFGVVIIGHGHDAFDIW	IGHV4-34	IGHD3-3	IGHJ3	9	17	46	57
5	7.828401440425865E-4	TGTGCGAAAGATAATTGGATAGCAGCAGCTGGTACGCCCGACGCCTTTTACTACTACTACTACTACATGGACGTCTGG	CAKDNWIAAAGTPDAFYYYYYYMDVW	IGHV3-30	IGHD6-13	IGHJ6	11	18	35	47
5	7.828401440425865E-4	TGTGCGAGAGGCCGGATCGATATTACTATGATAGTAGTGGTTATGACTGCGGCCACCTATTACTTTGACTATTGG	CARGRIDITMIVVVMTAATYYFDYW	IGHV4-34	IGHD3-22	IGHJ4	12	20	47	60
5	7.828401440425865E-4	TGTGCGAGAGAGAACTACGATTTTTGGAGTGGTTACTATAAAAAGGGCTACTACTACTACATGGACGTCTGG	CARENYDFWSGYYKKGYYYYMDVW	IGHV4-4	IGHD3-3	IGHJ6	10	15	39	47
5	7.828401440425865E-4	TGTGCGAGAGTCACAAGCGTTACGATTTTTGGAGTGGCCCAAAGCCCCTACTACGGTATGGACGTCTGG	CARVTSVTIFGVAQSPYYGMDVW	IGHV3-21	IGHD3-3	IGHJ6	9	19	36	47
5	7.828401440425865E-4	TGTGCCAGAGAGACTCGGTTCTACGGTGGTAACTCCGAAGGCTACTACTACGGTATGGACGTCTGG	CARETRFYGGNSEGYYYGMDVW	IGHV4-30-2	IGHD4-23	IGHJ6	10	20	36	41
5	7.828401440425865E-4	TGTGCGAGAGATCCAGGATATTCTAGTGGTGATAGTTGGTACTCGGACGGGTACTTTGATTACTGG	CARDPGYSSGDSWYSDGYFDYW	IGHV3-13	IGHD2-15	IGHJ4	12	14	43	51
5	7.828401440425865E-4	TGTGCGAGAGACAATGTACTAATGGTGTATGCTATCCCCTACTACTACTACGGTATGGACGTCTGG	CARDNVLMVYAIPYYYYGMDVW	IGHV1-46	IGHD2-8	IGHJ6	10	14	34	38
5	7.828401440425865E-4	TGTGCGAGAGACTGTTGTACTGGTCTCTATGGTTTCTACTACTACTACTACATGGACGTCTGG	CARDCCTGLYGFYYYYYMDVW	IGHV4-31	IGHD3-10	IGHJ6	10	26	33	35
5	7.828401440425865E-4	TGTGCGAAAGATATTTCCCTCGGGTTACTATGGTTCGGGGAGTTATTGTGCTTTGACTACTGG	CAKDISLGLLWFGELLCFDYW	IGHV3-23	IGHD3-10	IGHJ4	16	24	46	50
5	7.828401440425865E-4	TGTGCAAAGGGCAGGTCTGTGGATATAGTGTCTTCCGTCGCCGGTGATCCTTTTGATATCTGG	CAKGRSVDIVSSVAGDPFDIW	IGHV3-9	IGHD5-12	IGHJ3	7	18	29	44
5	7.828401440425865E-4	TGTGCAAAAGGCAGGTCAGTGGATATAGTGTCTGCCGTCACCGGTGATCCTCTTGATGTTTGG	CAKGRSVDIVSAVTGDPLDVW	IGHV3-9	IGHD5-12	IGHJ3	9	18	29	44
5	7.828401440425865E-4	TGTGTACACAGACGCTATTATTATTCTGAGACTAATGGTGTCGGCTGGTTCGACCCCTGG	CVHRRYYYSETNGVGWFDPW	IGHV2-5	IGHD2-8	IGHJ5	13	30	40	44
5	7.828401440425865E-4	TGTGCCCGCAAAAGCCGGGTGGTAACAGACCGTCACTACTACTACGGTATGGACGTCTGG	CARKSRVVTDRHYYYGMDVW	IGHV3-23	IGHD4-23	IGHJ6	4	17	25	34
5	7.828401440425865E-4	TGTGCGAGTGGATTAGAAACGATTTTTGGAGTGGAAATTATGTCCCCCCCCGAGCACTGG	CASGLETIFGVEIMSPPEHW	IGHV4-4	IGHD3-3	IGHJ4	7	18	40	55
5	7.828401440425865E-4	TGTGCGAGCCTCTTTTGTACTAGTACCAGGTGCGATCTCGGAGATACTTTTGATATCTGG	CASLFCTSTRCDLGDTFDIW	IGHV5-10-1	IGHD2-2	IGHJ3	7	14	32	42
5	7.828401440425865E-4	TGTGCGAGCCTGTATTGCACTAGTACCACTTGCGATGTCGCAGATGATTTTGATGTCTGG	CASLYCTSTTCDVADDFDVW	IGHV5-10-1	IGHD2-2	IGHJ3	7	12	27	42
5	7.828401440425865E-4	TGTGCAACAGGATATTGTAGTGGTGGTAGCTGCTACCTTTTGGATGCTTTTGATATCTGG	CATGYCSGGSCYLLDAFDIW	IGHV1-24	IGHD2-15	IGHJ3	9	10	35	42
5	7.828401440425865E-4	TGTGCAACAGATCGGAGCGTAAGGCATTACTATGATAGTAGTGGGACCTTTGACTACTGG	CATDRSVRHYYDSSGTFDYW	IGHV1-24	IGHD3-22	IGHJ4	12	25	43	47
5	7.828401440425865E-4	TGTGCGAAGGATGAGGTCAAATTCAGTGGTGGCTGGACTTACTACTTTGACTTTTGG	CAKDEVKFSGGWTYYFDFW	IGHV3-30	IGHD2-15	IGHJ4	6	24	31	39
5	7.828401440425865E-4	TGTGCGAAACCCCAATACAGCTATGGTTACGATCTCGAAAACTACTTTGACTACTGG	CAKPQYSYGYDLENYFDYW	IGHV3-21	IGHD5-18	IGHJ4	6	14	30	40
5	7.828401440425865E-4	TGTGCGAAAGATGAGGTCAGGCTTAGTGGTGGCTGGACTTACTACTTTGACTCCTGG	CAKDEVRLSGGWTYYFDSW	IGHV3-48	IGHD2-15	IGHJ4	11	23	31	39
5	7.828401440425865E-4	TGTGCGAAAGATGAGGTCAGGCTTAGCGGTGGGTGGACTTACTACTTTGACTACTGG	CAKDEVRLSGGWTYYFDYW	IGHV3-60	IGHD6-19	IGHJ4	11	23	35	39
5	7.828401440425865E-4	TGTGCACACGCCCCCATATATTCTGATAGTAGAGAGACGCAGGACTTTGACTACTGG	CAHAPIYSDSRETQDFDYW	IGHV2-5	IGHD3-22	IGHJ4	8	23	31	43
5	7.828401440425865E-4	TGTGCACACAACGACCATTATAGCAGTGGCTGGTACACCCCTCTCTTTGACTACTGG	CAHNDHYSSGWYTPLFDYW	IGHV2-5	IGHD6-19	IGHJ4	9	18	35	44
5	7.828401440425865E-4	TGTGCCAGAGTGCGGACTAACAGGTGGGGGGTTTACTACGGTATGGACGTCTGG	CARVRTNRWGVYYGMDVW	IGHV4-30-2	IGHD3-22	IGHJ6	9	32	39	42
5	7.828401440425865E-4	TGTGCGAGGAATCCGATGTGTGGTGGTGACTGCTATGGTGCTTTTGATATCTGG	CARNPMCGGDCYGAFDIW	IGHV1-46	IGHD2-21	IGHJ3	7	18	33	34
5	7.828401440425865E-4	TGTGCGAGATTTGTGGGAGCTACCCGGGGCTACTACTACTACATGGACGTCTGG	CARFVGATRGYYYYMDVW	IGHV3-21	IGHD1-26	IGHJ6	8	12	22	29
5	7.828401440425865E-4	TGTGCGAGAGGGCCCGAGGGCGCCTATGGTTCGACGGGCGCTTTTGATATCTGG	CARGPEGAYGSTGAFDIW	IGHV4-4	IGHD3-10	IGHJ3	9	23	32	39
5	7.828401440425865E-4	TGTGCGAGAGATCACGGCTACGGTGACTACGCGGTAGGCTGGTTCGACCCCTGG	CARDHGYGDYAVGWFDPW	IGHV3-21	IGHD4-17	IGHJ5	12	17	30	38
5	7.828401440425865E-4	TGTGCGAGAATTTGGTGGGAGTCACCAACCCACCGCTCGAAATTTGACTACTGG	CARIWWESPTHRSKFDYW	IGHV3-23	IGHD2-21	IGHJ4	6	19	26	42
5	7.828401440425865E-4	TGTGCGAAAGCCAGTGATAGTGTTGATCGTTATTTCTTCATTTTTGACAAGTGG	CAKASDSVDRYFFIFDKW	IGHV3-30	IGHD3-16	IGHJ4	6	25	32	42
5	7.828401440425865E-4	TGTGCGAAAGATCTGGACTACGGCGTTTGGTCCCCCTTCTACTTTGACTACTGG	CAKDLDYGVWSPFYFDYW	IGHV3-23	IGHD4-17	IGHJ4	13	15	22	38
5	7.828401440425865E-4	TGTGCAACAGGCCCTACAGTAACTCCTGGCCCCGCGACCTGGTTCGACCCCTGG	CATGPTVTPGPATWFDPW	IGHV1-24	IGHD4-11	IGHJ5	9	13	23	38
5	7.828401440425865E-4	TGTGCAAGAGAAGCCTTGGGCGATAGTCGTGGCCTTGATGCATTTGATATCTGG	CAREALGDSRGLDAFDIW	IGHV3-13	IGHD3-22	IGHJ3	10	21	31	35
5	7.828401440425865E-4	TGTGCGAGATTTTCTTCCCGTAACAGTGCCTGGCAATACTTTGAACTCTGG	CARFSSRNSAWQYFELW	IGHV4-4	IGHD6-19	IGHJ4	8	23	32	36
5	7.828401440425865E-4	TGTGCGAGAGGGTTAAACGGTTATTATAAGGTTTTCGACTGGGGCTACTGG	CARGLNGYYKVFDWGYW	IGHV4-4	IGHD3-9	IGHJ4	9	18	32	44
5	7.828401440425865E-4	TGTGCGAGAGGGGGGGACTACGGTCGTAACCCCGTGGCTTTTGATATCTGG	CARGGDYGRNPVAFDIW	IGHV4-59	IGHD4-23	IGHJ3	9	15	33	36
5	7.828401440425865E-4	TGTGCGAGAGATGAGAGAAAAGCAGAAGGCACGCGGGACCTTGACTACTGG	CARDERKAEGTRDLDYW	IGHV1-46	IGHD2-21	IGHJ4	11	16	24	40
5	7.828401440425865E-4	TGTGCGAGAGAGAAAGTCGCAGGTGGTTTCAATCGTGCTTTTGATGTCTGG	CAREKVAGGFNRAFDVW	IGHV1-46	IGHD2-15	IGHJ3	10	21	26	35
5	7.828401440425865E-4	TGTGCGAAGGAGAAAGTCGCGACTGGTTTCACTCAAGCTTTTGATATCTGG	CAKEKVATGFTQAFDIW	IGHV1-2	IGHD3-9	IGHJ3	6	20	27	36
5	7.828401440425865E-4	TGTGCGAAAGGCACTGGCTGGTACTCATCAGCGTGGTACTTCGATCTCTGG	CAKGTGWYSSAWYFDLW	IGHV3-23	IGHD6-19	IGHJ2	9	10	23	33
5	7.828401440425865E-4	TGTGCAACAGCCATTTACAGCCCTGCCTATTACTACGGTATGGACGTCTGG	CATAIYSPAYYYGMDVW	IGHV1-24	IGHD5-18	IGHJ6	9	15	20	26
5	7.828401440425865E-4	TGTGCAAGTCTCGGTGGCTACGATTCCGAGTACTACTACATGGACGTCTGG	CASLGGYDSEYYYMDVW	IGHV3-9	IGHD5-12	IGHJ6	6	13	24	30
5	7.828401440425865E-4	TGTGCAAGAGTCCCCCTACAGCAGTTGGTTTATTACTTCTTTGACTACTGG	CARVPLQQLVYYFFDYW	IGHV3-74	IGHD6-13	IGHJ4	9	18	28	33
5	7.828401440425865E-4	TGTGCAAGAGCGGGCATACAGCGCCGGGGAATAGACGAAATGGACGTCTGG	CARAGIQRRGIDEMDVW	IGHV3-13	IGHD2-21	IGHJ6	9	27	33	39
5	7.828401440425865E-4	TGTGCAAGAGAACTTCAGCGGGGGAGAAGTCTTGATGTTTTTGATGTATGG	CARELQRGRSLDVFDVW	IGHV3-13	IGHD3-16	IGHJ3	10	19	25	32
5	7.828401440425865E-4	TGTGGATACAGACGCGGGGGCTATGGTTCGGGAATTTATTATAATTCCTGG	CGYRRGGYGSGIYYNSW	IGHV2-5	IGHD3-10	IGHJ5	13	20	43	46
5	7.828401440425865E-4	TGCGCACTCAGATCGCCTGGCCTGGAGGGTTATGATGCTCTTGATGTTTGG	CALRSPGLEGYDALDVW	IGHV2-5	IGHD1-20	IGHJ3	11	21	25	31
5	7.828401440425865E-4	TGTGTGAGAGAAATGGAGGTTTTCGGAGTGGTGAGTTTTGGCTACTGG	CVREMEVFGVVSFGYW	IGHV1-18	IGHD3-3	IGHJ4	10	19	31	36
5	7.828401440425865E-4	TGTGCGAGACGGGCGCTAGCAGTGACCTCGGGTGCTTTTGATATCTGG	CARRALAVTSGAFDIW	IGHV5-10-1	IGHD6-19	IGHJ3	9	16	23	32
5	7.828401440425865E-4	TGTGCGAGACATGCTCAACTGGGGAGCGAGGACTACTTCGACCCCTGG	CARHAQLGSEDYFDPW	IGHV5-10-1	IGHD7-27	IGHJ5	12	16	24	36
5	7.828401440425865E-4	TGTGCGAGACACCTGATATATAGCACCTCGTCCCACTTTGACTACTGG	CARHLIYSTSSHFDYW	IGHV4-39	IGHD6-6	IGHJ4	10	18	32	34
5	7.828401440425865E-4	TGTGCGAGACAAATTTATGGTTCAGGGAGTTATCCCTTTGACTACTGG	CARQIYGSGSYPFDYW	IGHV4-34	IGHD3-10	IGHJ4	8	15	32	35
5	7.828401440425865E-4	TGTGCGAGACAAATGGGAGGTACAATCTGGGGTGCTTTTGATCTCTGG	CARQMGGTIWGAFDLW	IGHV1-2	IGHD1-1	IGHJ3	8	18	24	32
5	7.828401440425865E-4	TGTGCGAGAGTCCGGACTACGGTGTCCAAGAACAATTTTGACTACTGG	CARVRTTVSKNNFDYW	IGHV1-18	IGHD4-17	IGHJ4	9	14	23	36
5	7.828401440425865E-4	TGTGCGAGAGATACGGGGATACAGCTATGGGGATCATTTGACTACTGG	CARDTGIQLWGSFDYW	IGHV4-4	IGHD5-18	IGHJ4	11	12	29	36
5	7.828401440425865E-4	TGTGCGAGAGACAATGACTACGGTGACTACTACCCCCTTGACTCCTGG	CARDNDYGDYYPLDSW	IGHV1-2	IGHD4-17	IGHJ4	10	13	29	37
5	7.828401440425865E-4	TGTGCGAGAGAGGTTGAGACCAGCTCGTCCCGTCGGCTTGACTACTGG	CAREVETSSSRRLDYW	IGHV1-18	IGHD6-6	IGHJ4	10	20	29	37
5	7.828401440425865E-4	TGTGCGAGAGAGGTGCAGTGGCTGGTATTTTTTGCCATGGACGTCTGG	CAREVQWLVFFAMDVW	IGHV4-31	IGHD6-19	IGHJ6	10	14	26	35
5	7.828401440425865E-4	TGTGCGAGAGAGGTGCAGTGGCTGGTATTTTTTGCCATGGACGTCTGG	CAREVQWLVFFAMDVW	IGHV4-4	IGHD6-19	IGHJ6	10	14	26	35
5	7.828401440425865E-4	TGTGCGAGAACGAGGTTATCAGAAAACGGCGGTGGTCTTGATATTTGG	CARTRLSENGGGLDIW	IGHV3-11	IGHD4-23	IGHJ3	8	29	35	37
5	7.828401440425865E-4	TGTGCACGGACCTATATAGCAGCAGCTGGTACAGGGTATGACTACTGG	CARTYIAAAGTGYDYW	IGHV2-26	IGHD6-13	IGHJ4	9	14	31	38
5	7.828401440425865E-4	TGTACTAAGGGATACAGTGGGATCGACATTTATGCTTTTGATGTCTGG	CTKGYSGIDIYAFDVW	IGHV3-72	IGHD5-18	IGHJ3	6	9	16	31
5	7.828401440425865E-4	TGTCTCGTTCTGTTGGAAAGTAATTTCGGTGCTTTTGATATCTGG	CLVLLESNFGAFDIW	IGHV3-74	IGHD1-20	IGHJ3	2	4	9	29
5	7.828401440425865E-4	TGTGTGAGAGCAAAAGACTACAGCAGCCCTGATTTCGCCTACTGG	CVRAKDYSSPDFAYW	IGHV3-21	IGHD4-11	IGHJ4	9	15	22	38
5	7.828401440425865E-4	TGTGCCAGAGCTACGATTCTTGGAGTGGCCGCCATTGACTACTGG	CARATILGVAAIDYW	IGHV4-30-2	IGHD3-3	IGHJ4	9	11	27	34
5	7.828401440425865E-4	TGTGCCAGAGGGCTATGGATTCAGGATTCTGCTTTTGATATCTGG	CARGLWIQDSAFDIW	IGHV4-30-2	IGHD5-18	IGHJ3	9	11	17	29
5	7.828401440425865E-4	TGTGCGCGAGATGACGCACAATCTCCCGGAGATATCGTCTACTGG	CARDDAQSPGDIVYW	IGHV4-4	IGHD3-16	IGHJ4	11	27	37	38
5	7.828401440425865E-4	TGTGCGACACTTAGCAGCTCGTCGGACCCAGACAATGACTACTGG	CATLSSSSDPDNDYW	IGHV1-2	IGHD6-6	IGHJ4	6	11	22	35
5	7.828401440425865E-4	TGTGCGAGTCTGGGCCACCTTCGAGGTTACTGGTTTGGCCCCTGG	CASLGHLRGYWFGPW	IGHV4-30-2	IGHD2-15	IGHJ5	4	14	18	28
5	7.828401440425865E-4	TGTGCACGGGAGCTAGCAGCAGCTGGTCTAGGATTCGACCCCTGG	CARELAAAGLGFDPW	IGHV2-70	IGHD6-13	IGHJ5	8	13	26	33
5	7.828401440425865E-4	TGTGGCTCGTCTGAGTACTACTACTACTACGGTATGGACGTCTGG	CGSSEYYYYYGMDVW	IGHV1-46	IGHD6-6	IGHJ6	3	4	10	15
5	7.828401440425865E-4	TGTACGACCCTGTTGCCTCCCGAGACGTCGGGCCCAGACTACTGG	CTTLLPPETSGPDYW	IGHV3-73	IGHD1-1	IGHJ4	4	23	29	36
5	7.828401440425865E-4	TGTACGAGAGCGGGCAGCGACTGGGAATACTACTCTGACCACTGG	CTRAGSDWEYYSDHW	IGHV3-21	IGHD3-9	IGHJ4	9	18	23	27
5	7.828401440425865E-4	TGCACCACAGGCTTCGGTTTAATGGGGGCTATTTGGGACTCCTGG	CTTGFGLMGAIWDSW	IGHV3-15	IGHD1-26	IGHJ4	9	14	30	36
5	7.828401440425865E-4	TGTGTGAGAGGACTAGGATGGCAGCAGTTTGGGGAGTCCTGG	CVRGLGWQQFGESW	IGHV3-21	IGHD3-16	IGHJ5	9	26	33	37
5	7.828401440425865E-4	TGTGTGAGAGGACTAGGATGGCAGCAATTTGGGGAGTCCTGG	CVRGLGWQQFGESW	IGHV3-33	IGHD2-15	IGHJ5	9	12	18	37
5	7.828401440425865E-4	TGTGCGAGAGCTGACTTCGGTGACTACGTTGTGGACTACTGG	CARADFGDYVVDYW	IGHV3-20	IGHD4-17	IGHJ4	9	11	28	33
5	7.828401440425865E-4	TGTGCGAGAGAGTTCGGCAGCTGGTACGATGAAGACTACTGG	CAREFGSWYDEDYW	IGHV1-2	IGHD6-13	IGHJ4	10	16	27	33
5	7.828401440425865E-4	TGTGCGAAAGATCGCAGTAACTATGAGGAAGTTGACTACTGG	CAKDRSNYEEVDYW	IGHV3-23	IGHD4-11	IGHJ4	12	14	22	31
5	7.828401440425865E-4	TGTGCGAAAGATATTGTAGTTGGTAAGGGTATCGACCACTGG	CAKDIVVGKGIDHW	IGHV3-21	IGHD2-15	IGHJ5	11	12	19	31
5	7.828401440425865E-4	TGTGCACGGATTCCCTCGGGGGGTGCCCACCTTGACTACTGG	CARIPSGGAHLDYW	IGHV2-70	IGHD3-10	IGHJ4	10	15	20	31
5	7.828401440425865E-4	TGTGCAAGAGGTGGATATAGTGGCTACGATTCCGACTCCTGG	CARGGYSGYDSDSW	IGHV3-74	IGHD5-12	IGHJ5	9	10	30	32
5	7.828401440425865E-4	TGTACCAGAGGGTCGTCTAGTATCAACTGGTTCGCCTACTGG	CTRGSSSINWFAYW	IGHV3-15	IGHD1-20	IGHJ5	6	11	15	23
5	7.828401440425865E-4	TGTGCGACCCAGGGCTTAACTGAAAGTCTTGACAACTGG	CATQGLTESLDNW	IGHV1-67	IGHD1-20	IGHJ4	3	16	21	28
5	7.828401440425865E-4	TGTGCGAGAGATCCTGGGGCAGTCGCCTTTGACTACTGG	CARDPGAVAFDYW	IGHV3-21	IGHD2-21	IGHJ4	12	18	23	26
5	7.828401440425865E-4	TGTGCGAGAGACACGACATATGATGCTCTTGATCTTTGG	CARDTTYDALDLW	IGHV3-11	IGHD1-1	IGHJ3	10	12	16	19
5	7.828401440425865E-4	TGTGCAAGAGGTCTCATTAGGGCATCCTTCGACATCTGG	CARGLIRASFDIW	IGHV3-74	IGHD2-15	IGHJ6	14	23	27	30
5	7.828401440425865E-4	TGTGCAAGAGATATACATTGGGGGGCCTCTGACTACTGG	CARDIHWGASDYW	IGHV3-74	IGHD3-16	IGHJ4	11	17	23	29
5	7.828401440425865E-4	TGTACGCGAGCGGGAATCCTGGGGGCCTTTGACTACTGG	CTRAGILGAFDYW	IGHV3-21	IGHD3-16	IGHJ4	9	19	24	26
5	7.828401440425865E-4	TGTACGAGAGAGACTGGTGGCAGTGGCCCTATATTCTGG	CTRETGGSGPIFW	IGHV1-18	IGHD6-19	IGHJ4	10	19	26	35
5	7.828401440425865E-4	TGTGTGAGAGATTTTGGTGGTGACCTTCATTACTGG	CVRDFGGDLHYW	IGHV3-74	IGHD2-21	IGHJ4	11	14	23	30
5	7.828401440425865E-4	TGTGCGAGAAGGGCGGTGACTACATTGGACTACTGG	CARRAVTTLDYW	IGHV1-3	IGHD4-17	IGHJ4	8	13	17	18
5	7.828401440425865E-4	TGTGCGAGACGTGGGCCCTGGGTCGACTCCTGG	CARRGPWVDSW	IGHV4-34	IGHD1-14	IGHJ5	8	9	13	17
5	7.828401440425865E-4	TGTGTGAGTGGCTGGACCGCGGACTACTGG	CVSGWTADYW	IGHV3-66	IGHD6-19	IGHJ4	7	8	14	21
5	7.828401440425865E-4	TGTGTTTTGAATTCATTTGAGTATTGG	CVLNSFEYW	IGHV3-47	IGHD3-9	IGHJ4	3	4	9	15
5	7.828401440425865E-4	TGTACACTGAACTCATTTGAATATTGG	CTLNSFEYW	IGHV3-74	IGHD1-7	IGHJ4	2	8	12	15
5	7.828401440425865E-4	TGTGCGGGGGGCTCAGGCTACTGG	CAGGSGYW	IGHV3-20	IGHD3-16	IGHJ4	5	6	10	17
4	6.262721152340692E-4	TGTGCGAGAGATGCCCCCCTCCTTGATAGTAGTGGTTATTCCACTAAATTCGCGCCATCCTCCATGGATATAGGCTACTACTACTACATGGACGTCTGG	CARDAPLLDSSGYSTKFAPSSMDIGYYYYMDVW	IGHV1-18	IGHD3-22	IGHJ6	11	23	39	74
4	6.262721152340692E-4	TGTACTAGAGAGCCCCCCATCGACGATTTTTGGAGTGGTTATTATTTTCCCGGGTACAGCGGCTACTACTACTACTACATGGACGTCTGG	CTREPPIDDFWSGYYFPGYSGYYYYYMDVW	IGHV3-49	IGHD3-3	IGHJ6	10	22	44	62
4	6.262721152340692E-4	TGTGCGAGAGAGGGGACCTGGCTTCAAGCAGTGGCTGGTACGCTCTTACCTAATTACTACTACTACTACTACATGGACGTCTGG	CAREGTWLQAVAGTLLPNYYYYYYMDVW	IGHV3-21	IGHD6-19	IGHJ6	10	26	41	52
4	6.262721152340692E-4	TGTGCGAGACATGGTACCCCTGACTATGATAGTAGAGGTGCCGTCCCTCCGTACTACTACTACGGTATGGACGTCTGG	CARHGTPDYDSRGAVPPYYYYGMDVW	IGHV5-10-1	IGHD3-22	IGHJ6	12	22	38	51
4	6.262721152340692E-4	TGTGCGAGAGGCCGGGTGGATATAACTATGATAGTGGTGGTTATGACTGCGGCCACGTACTACTTCGACTACTGG	CARGRVDITMIVVVMTAATYYFDYW	IGHV4-34	IGHD3-22	IGHJ4	12	20	47	56
4	6.262721152340692E-4	TGTGCGAGAGGGGAGACGGGGACGGACGGTATTACTATGATAGTAGTGGTTATTACCCTCTTTGACTACTGG	CARGETGTDGITMIVVVITLFDYW	IGHV1-2	IGHD3-22	IGHJ4	9	28	55	59
4	6.262721152340692E-4	TGTGCGAGAGCTAGTAGGGAAGAAATTACGATTTTTGGAGTGGTTAGCTACTACTACATGGACGTCTGG	CARASREEITIFGVVSYYYMDVW	IGHV3-21	IGHD3-3	IGHJ6	9	24	45	47
4	6.262721152340692E-4	TGTGCGAGAGGGGTCCCCCCCGTCTTACGGTTTTTGGACTGGCTTTTACATCGGGGCCTTGATCACTGG	CARGVPPVLRFLDWLLHRGLDHW	IGHV4-34	IGHD3-3	IGHJ4	10	20	41	64
4	6.262721152340692E-4	TGTGCGAGAGATCTGCCTGACTCTGATACCAGTGGATTCCCCAGGGGAGCGAATGCTTTTATTATCTGG	CARDLPDSDTSGFPRGANAFIIW	IGHV1-2	IGHD7-27	IGHJ3	13	37	43	52
4	6.262721152340692E-4	TGTGCGAGAGAGGGGGGAGCCCGTCGTGTAGCAGCAGCTGGTCGGTCGGGGTACTGGTTCGACCCCTGG	CAREGGARRVAAAGRSGYWFDPW	IGHV3-11	IGHD6-13	IGHJ5	10	28	41	52
4	6.262721152340692E-4	TGTGCAAGAGACCGCGGATTTTTGGAGTGGTTTACCAGTACGTACTACTACTACGGTATGGACGTCTGG	CARDRGFLEWFTSTYYYYGMDVW	IGHV3-74	IGHD3-3	IGHJ6	10	16	31	42
4	6.262721152340692E-4	TGTGCGAGAGGTTTAGGTGATAGTACTACTGCTTATTTGGCCTACTACTACTACATGGACGTCTGG	CARGLGDSTTAYLAYYYYMDVW	IGHV1-46	IGHD2-2	IGHJ6	9	22	29	41
4	6.262721152340692E-4	TGTGCGAGAGAGGGTTGGAACGGCCCTTTGTCGCTAGCGCCGTACTACTACGGTATGGACGTCTGG	CAREGWNGPLSLAPYYYGMDVW	IGHV4-31	IGHD1-1	IGHJ6	10	15	21	42
4	6.262721152340692E-4	TGTGCGAAAGAAGCGAGGAGTTCAGGGGATGATCGTCCGACCCCCTCTGAATATTTCCAGGACTGG	CAKEARSSGDDRPTPSEYFQDW	IGHV3-23	IGHD6-6	IGHJ1	10	32	38	46
4	6.262721152340692E-4	TGTGCCAGAGATCTATTAGTTTTCATTTCCCCTCTATACTACTACTACGGTATGGACGTCTGG	CARDLLVFISPLYYYYGMDVW	IGHV4-30-2	IGHD2-8	IGHJ6	13	14	19	36
4	6.262721152340692E-4	TGTGCGACAGTGTGGAAGAAGATTTTTGGAGTGGTTCTTAATCCCGATGGCTTTGATATCTGG	CATVWKKIFGVVLNPDGFDIW	IGHV1-24	IGHD3-3	IGHJ3	9	20	39	51
4	6.262721152340692E-4	TGTGCGAGGCATAATTACGATTTTTGGAGTGGTTCGGGCCCCGACGATGCTTTTGATATCTGG	CARHNYDFWSGSGPDDAFDIW	IGHV3-21	IGHD3-3	IGHJ3	7	13	33	45
4	6.262721152340692E-4	TGTGCGAGATGCTACAGAGGATATTGTTGGAGAAGTAGCGGGGGAAACGGTATGGACGTCTGG	CARCYRGYCWRSSGGNGMDVW	IGHV3-21	IGHD2-15	IGHJ6	8	17	26	51
4	6.262721152340692E-4	TGTGCGAGAGTCTCGTTTAGCAGCAGCTGGTTTTCTTACTACTACTACGGTATGGACGTCTGG	CARVSFSSSWFSYYYYGMDVW	IGHV1-69	IGHD6-13	IGHJ6	9	17	30	36
4	6.262721152340692E-4	TGTGCACACAGAAGATATGATTACGTTTGGGGGAGTTATCGTTATTACTACTTTGACTACTGG	CAHRRYDYVWGSYRYYYFDYW	IGHV2-5	IGHD3-16	IGHJ4	11	15	44	45
4	6.262721152340692E-4	TGTGCAACATCCACTACTACGATTTTTGGAGTGCCTCTGGACTACTACTACATGGACGTCTGG	CATSTTTIFGVPLDYYYMDVW	IGHV1-24	IGHD3-3	IGHJ6	8	17	32	40
4	6.262721152340692E-4	TGTGCAACATCGCTATATCCCAGGAGTGGTTATTATGGCTACTACTACTACATGGACGTCTGG	CATSLYPRSGYYGYYYYMDVW	IGHV1-24	IGHD3-3	IGHJ6	8	22	35	38
4	6.262721152340692E-4	TGTGGGAATCAAGGGGGGTTTCATAGTGGTTATTACCGGCAATATTATGGTATCGACGTCTGG	CGNQGGFHSGYYRQYYGIDVW	IGHV4-39	IGHD3-22	IGHJ6	3	23	35	54
4	6.262721152340692E-4	TGTGCGGGAGAGACAGCTATGGTTACAAATCTCTACTACTACTACGGTATGGACGTCTGG	CAGETAMVTNLYYYYGMDVW	IGHV4-39	IGHD5-18	IGHJ6	5	12	25	32
4	6.262721152340692E-4	TGTGCGACAGAGAGAGGAGGAAGTTTTGGAGTGATTATAACACCCTGGTTCGACCCCTGG	CATERGGSFGVIITPWFDPW	IGHV1-18	IGHD3-3	IGHJ5	10	23	37	44
4	6.262721152340692E-4	TGTGCGAGCCTGTTTTGTACTGGTTCTACCTGCGATGTCGGAGATACTTTTGATATCTGG	CASLFCTGSTCDVGDTFDIW	IGHV5-10-1	IGHD3-9	IGHJ3	7	12	24	42
4	6.262721152340692E-4	TGTGCGAGCCTGTTTTGTACTAGTTCTAGCTGCGATGTCGGAGATACTTTTGATATCTGG	CASLFCTSSSCDVGDTFDIW	IGHV5-10-1	IGHD2-2	IGHJ3	7	14	40	42
4	6.262721152340692E-4	TGTGCGAGCCTGTTTTGTACTAGTTCCAACTGCGATGCCGGAAATGATTTTGATATCTGG	CASLFCTSSNCDAGNDFDIW	IGHV5-10-1	IGHD2-2	IGHJ3	7	14	40	43
4	6.262721152340692E-4	TGTGCGAGCCTGTTTTGTACTAGTGCCAACTGCGATGTCGGAAATGATTTTGATATCTGG	CASLFCTSANCDVGNDFDIW	IGHV5-10-1	IGHD2-2	IGHJ3	7	14	40	43
4	6.262721152340692E-4	TGTGCGAGATTACCAACCACCTACAGTCATTTCGAACTTTACTATGGCATGGACGTCTGG	CARLPTTYSHFELYYGMDVW	IGHV5-10-1	IGHD3-10	IGHJ6	8	38	46	47
4	6.262721152340692E-4	TGTGCGAGAGTCGACTATTATTATAGAAGTGGTGGTTTTCATGATGGGTTTGATCTCTGG	CARVDYYYRSGGFHDGFDLW	IGHV1-2	IGHD2-15	IGHJ3	9	27	35	38
4	6.262721152340692E-4	TGTGCGAGAGGCCCGTATAGCAGCAGCTGGTACGGGGGACGCAACTGGTTCGACCCCTGG	CARGPYSSSWYGGRNWFDPW	IGHV4-34	IGHD6-13	IGHJ5	12	14	33	41
4	6.262721152340692E-4	TGTGCGAGAGGGCGCCGTCAGCAGCTGGTATTTCACTACTACTACTACATGGACGTCTGG	CARGRRQQLVFHYYYYMDVW	IGHV1-8	IGHD6-13	IGHJ6	10	18	29	34
4	6.262721152340692E-4	TGTGCGAGAGGGGGGTGGGGTACTATGGTTCGGGGAGTCTATACGCTCTTTGACTACTGG	CARGGWGTMVRGVYTLFDYW	IGHV1-8	IGHD3-10	IGHJ4	10	20	37	47
4	6.262721152340692E-4	TGTGCGAGAGATCTGAGAGGAGGTAGCGTGGTGCCAGATGCTATGGAGTTTGACTTCCGG	CARDLRGGSVVPDAMEFDFR	IGHV3-21	IGHD2-2	IGHJ4	13	33	44	48
4	6.262721152340692E-4	TGTGCGAGAGATGGCCCCGATATAGCAGTGCCTGATCAGCCTCGCTGGTTCGACTCCTGG	CARDGPDIAVPDQPRWFDSW	IGHV1-69D	IGHD6-19	IGHJ5	11	20	33	44
4	6.262721152340692E-4	TGTGCGAAAGATCTAAGTCGGAGCAGTGGCTGGTCATACGGTGATGCTTTTGATATCTGG	CAKDLSRSSGWSYGDAFDIW	IGHV3-23	IGHD6-19	IGHJ3	13	21	33	41
4	6.262721152340692E-4	TGTGCATCACTACCAGCAGCAGCTGGTCCAACCTACTACTACTACGGTATGGACGTCTGG	CASLPAAAGPTYYYYGMDVW	IGHV3-21	IGHD6-13	IGHJ6	4	14	26	32
4	6.262721152340692E-4	TGTGCGAGGGATAGGTCATATTACTATCGTACTAGTGGTTCCCCTGGGGACTACTGG	CARDRSYYYRTSGSPGDYW	IGHV1-2	IGHD3-22	IGHJ4	11	18	39	48
4	6.262721152340692E-4	TGTGCGAGGAAGTTGTATTACTACGACACTAGTGGGATGGGATGGTTCGACCCCTGG	CARKLYYYDTSGMGWFDPW	IGHV3-21	IGHD3-22	IGHJ5	7	14	34	42
4	6.262721152340692E-4	TGTGCGAGACGAGGTCTAGGATATTGTAGTGGTGGTAGCTGCGCCTTTGACTACTGG	CARRGLGYCSGGSCAFDYW	IGHV5-10-1	IGHD2-15	IGHJ4	9	15	41	44
4	6.262721152340692E-4	TGTGCGAGAGTTTTGTGTAGTAGTCCCAGCTGCTATGACAATTGGCTCGACCCCTGG	CARVLCSSPSCYDNWLDPW	IGHV3-21	IGHD2-2	IGHJ5	9	15	36	37
4	6.262721152340692E-4	TGTGCGAGAGTGGCGACGACATACTATTACTACTACTACTACTACATGGACGTCTGG	CARVATTYYYYYYYYMDVW	IGHV4-34	IGHD5-12	IGHJ6	9	10	18	24
4	6.262721152340692E-4	TGTGCGAGAGATAGGGTTATTTACTATGATAAGGGGGACCATGTTTTTGATATCTGG	CARDRVIYYDKGDHVFDIW	IGHV4-4	IGHD3-22	IGHJ3	11	20	30	40
4	6.262721152340692E-4	TGTGCGAAAGTCCAGGGGCGGTATGGTTCGGGGAGTTATTATAGGATCGACTACTGG	CAKVQGRYGSGSYYRIDYW	IGHV3-21	IGHD3-10	IGHJ4	6	21	42	48
4	6.262721152340692E-4	TGTGCGAAAGGACGGTTGGACAGCAGCAGCTGGTACGGGTTCTACTTTGACTACTGG	CAKGRLDSSSWYGFYFDYW	IGHV3-21	IGHD6-13	IGHJ4	6	21	36	41
4	6.262721152340692E-4	TGTGCGAAAGATTTGGGGATTAGGGTACGCCACCCCACCAACTGGTTCGACCCCTGG	CAKDLGIRVRHPTNWFDPW	IGHV3-23	IGHD7-27	IGHJ5	11	13	19	38
4	6.262721152340692E-4	TGTGCGAAAGATCAGTCCGATATTTTGACTGGTCCGGGAGGCTACTTTGACTACTGG	CAKDQSDILTGPGGYFDYW	IGHV3-30	IGHD3-9	IGHJ4	12	17	32	41
4	6.262721152340692E-4	TGTGCGAAAGATGAGGTCAGGTTAAGCGGTGGCTGGACTTATTATTTTGACTACTGG	CAKDEVRLSGGWTYYFDYW	IGHV3-30	IGHD6-19	IGHJ4	11	24	35	45
4	6.262721152340692E-4	TGTGCGAAAGATGAGGTCAGGCTTAGCGGTGGCTGGACTTACTATTTTGACTACTGG	CAKDEVRLSGGWTYYFDYW	IGHV1-18	IGHD6-19	IGHJ4	11	23	35	39
4	6.262721152340692E-4	TGTGCGAAAGATGAGGTCAGGCTTAGCGGTGGCTGGACTTACTATTTTGACTACTGG	CAKDEVRLSGGWTYYFDYW	IGHV3-30	IGHD6-19	IGHJ4	11	23	35	39
4	6.262721152340692E-4	TGTGCGAAAGATGAGGTCAGGCTTAGCGGTGGCTGGACTTACTACTTTGACTACTGG	CAKDEVRLSGGWTYYFDYW	IGHV3-33	IGHD6-19	IGHJ4	11	23	35	39
4	6.262721152340692E-4	TGTGCGAAAGATGAGGTCAGGCTTAGCGGTGGGTGGACTTACTACTTTGACTACTGG	CAKDEVRLSGGWTYYFDYW	IGHV1-18	IGHD6-19	IGHJ4	11	23	35	39
4	6.262721152340692E-4	TGTGCAACAGACATCGAGGAGCCACTAGGCTACTACTACTACTACATGGACGTCTGG	CATDIEEPLGYYYYYMDVW	IGHV1-24	IGHD5-12	IGHJ6	10	19	26	29
4	6.262721152340692E-4	TGTGCAAAAGGTACCGGAACTGCCCTCTACTCCTACTACTACTACATGGACGTCTGG	CAKGTGTALYSYYYYMDVW	IGHV3-9	IGHD1-14	IGHJ6	9	12	19	27
4	6.262721152340692E-4	TGTGCCAGAGAGAGGAGCAGTGGCCTTTACAATTACTTCGGTCTCGACGTCTGG	CARERSSGLYNYFGLDVW	IGHV1-2	IGHD5-24	IGHJ5	10	27	35	43
4	6.262721152340692E-4	TGTGCGACCCTAGACTGGTGGGATACAACACACTTCGGGAGGCGCGACTACTGG	CATLDWWDTTHFGRRDYW	IGHV1-2	IGHD3-9	IGHJ4	6	12	18	45
4	6.262721152340692E-4	TGTGCGAGAGATTTCGACTCGACTGCGGTGACTCATCACGTCTTTGACTTCTGG	CARDFDSTAVTHHVFDFW	IGHV1-46	IGHD4-17	IGHJ4	11	20	32	41
4	6.262721152340692E-4	TGTGCGAGAATCGACTATTCCTCCAACTACTACTACTACTACATGGACGTCTGG	CARIDYSSNYYYYYMDVW	IGHV4-28	IGHD2-21	IGHJ6	9	14	20	25
4	6.262721152340692E-4	TGTGCGAAAGATTTTGGGGTTGGGGCAGCAGCTGGTGATCGGCAGGACTACTGG	CAKDFGVGAAAGDRQDYW	IGHV3-21	IGHD6-13	IGHJ4	11	24	35	45
4	6.262721152340692E-4	TGTGCGAAAGAGTACAGCTATGGTTACTACTACTACTACGGTATGGACGTCTGG	CAKEYSYGYYYYYGMDVW	IGHV3-30	IGHD5-18	IGHJ6	10	12	22	23
4	6.262721152340692E-4	TGTGCAACAGGCCCTACAGTAACTCCTGGCCCCGCGACCTGGTTGGACCCCTGG	CATGPTVTPGPATWLDPW	IGHV1-24	IGHD4-11	IGHJ5	9	13	23	38
4	6.262721152340692E-4	TGTGCAACAGAGACATCTATTGGCCAAGTGGTGATTTATGCTATGTACCACTGG	CATETSIGQVVIYAMYHW	IGHV1-24	IGHD2-8	IGHJ4	10	36	43	49
4	6.262721152340692E-4	TGTGTGAAAGCGTTCAGCGCGAGCAGCACCTGGTCTCCTTTTAGGCACTGG	CVKAFSASSTWSPFRHW	IGHV3-30	IGHD6-13	IGHJ1	3	21	33	44
4	6.262721152340692E-4	TGTGCGACCATAGGACTCTATGATAGTAGTGGTTATTACCCTGACTACTGG	CATIGLYDSSGYYPDYW	IGHV1-69	IGHD3-22	IGHJ4	6	17	38	41
4	6.262721152340692E-4	TGTGCGAGCGGAACCACGTATTACTATGATAGTAGTGGTTATTACGCCTGG	CASGTTYYYDSSGYYAW	IGHV3-20	IGHD3-22	IGHJ5	7	15	44	46
4	6.262721152340692E-4	TGTGCGAGGGAGCGCGATGCCGACTGGCGCCAAAATTGGTTCGACGCCTGG	CARERDADWRQNWFDAW	IGHV3-20	IGHD2-2	IGHJ5	7	16	21	36
4	6.262721152340692E-4	TGTGCGAGACTCTACTTCAGTCTCACCGGTGAAGATGTTTTTGATGTCTGG	CARLYFSLTGEDVFDVW	IGHV3-21	IGHD1-20	IGHJ3	8	24	29	33
4	6.262721152340692E-4	TGTGCGAGACATGTGGGGTTTATTGTAGTACCAGGTCCCATGGACTACTGG	CARHVGFIVVPGPMDYW	IGHV4-39	IGHD2-2	IGHJ4	13	20	29	42
4	6.262721152340692E-4	TGTGCGAGAGGGGAGACTATGATAGTCCCACAAGGGTGGTTCGACCCCTGG	CARGETMIVPQGWFDPW	IGHV4-59	IGHD3-22	IGHJ5	9	15	25	36
4	6.262721152340692E-4	TGTGCGAGAGAGTTAGCTAACTGGGGATCTGTTGGTGCTTTTGATATCTGG	CARELANWGSVGAFDIW	IGHV1-2	IGHD7-27	IGHJ3	10	11	28	35
4	6.262721152340692E-4	TGTGCGAGAACTTATAGTGGGAGCTACCCTCCGGATGCTTTCGATATCTGG	CARTYSGSYPPDAFDIW	IGHV3-48	IGHD1-26	IGHJ3	8	12	26	33
4	6.262721152340692E-4	TGTGCGAATAGTCGCCCTAGAACGAGGGGGAGCTCCCCCTGTGACTACTGG	CANSRPRTRGSSPCDYW	IGHV3-30	IGHD1-26	IGHJ4	6	30	36	41
4	6.262721152340692E-4	TGTGCGAAAGATGTCAGCCCGTATCTCCCGCTAAACTACTTTGACTACTGG	CAKDVSPYLPLNYFDYW	IGHV3-30	IGHD1-26	IGHJ4	11	20	32	34
4	6.262721152340692E-4	TGTGCGAAAGATATTGGTCCGGTAGGAGATCATAGTGGTGAAGACTACTGG	CAKDIGPVGDHSGEDYW	IGHV3-60	IGHD2-15	IGHJ4	11	22	39	42
4	6.262721152340692E-4	TGTGCGAAAGAGAAAGTCGCCACTACTTTCACTCAAGCTTTTGATATCTGG	CAKEKVATTFTQAFDIW	IGHV1-18	IGHD3-22	IGHJ3	10	19	30	36
4	6.262721152340692E-4	TGTGCGAAAGAGAAAGTCGCCACTACTTTCACTCAAGCTTTTGATATCTGG	CAKEKVATTFTQAFDIW	IGHV3-23	IGHD3-22	IGHJ3	10	19	30	36
4	6.262721152340692E-4	TGTGCGAAAGAAGAGAAGTGGTCCGGAGCCACCCGGGCGCTTGATATCTGG	CAKEEKWSGATRALDIW	IGHV3-23	IGHD2-15	IGHJ3	10	21	27	40
4	6.262721152340692E-4	TGTGCAACAGGGCCCCCCATAGCAGTGGCTGGGTATTGGTTCGACCCCTGG	CATGPPIAVAGYWFDPW	IGHV1-24	IGHD6-19	IGHJ5	9	18	31	36
4	6.262721152340692E-4	TGTGTGAGAGGAAAAGGGGAGGGCCCTATTCCACCATTTGACTACTGG	CVRGKGEGPIPPFDYW	IGHV1-8	IGHD2-21	IGHJ4	10	25	31	36
4	6.262721152340692E-4	TGTGTACAAGATGAAGCAGCGGCTGGCCCCGGGAACTTCCACTACTGG	CVQDEAAAGPGNFHYW	IGHV3-9	IGHD6-25	IGHJ1	11	14	23	34
4	6.262721152340692E-4	TGTGTAAGAGAGAGGATCGGTGACAGCCTTGATGCTTTTGATTTCTGG	CVRERIGDSLDAFDFW	IGHV3-13	IGHD4-17	IGHJ3	10	17	23	29
4	6.262721152340692E-4	TGTGCGCGAGGGTTCTCCTACCCTTTTCAGGCTCACTTTGACTACTGG	CARGFSYPFQAHFDYW	IGHV4-59	IGHD2-15	IGHJ4	9	17	21	34
4	6.262721152340692E-4	TGTGCGAGGAGGGCCGATATAAGAGATTCGAGCTGGCTCGACCCCTGG	CARRADIRDSSWLDPW	IGHV3-53	IGHD3-9	IGHJ5	7	14	19	32
4	6.262721152340692E-4	TGTGCGAGACATTTTATCGGGGAGCTACTTAACTGGTTCGACCCCTGG	CARHFIGELLNWFDPW	IGHV5-10-1	IGHD1-26	IGHJ5	11	19	28	30
4	6.262721152340692E-4	TGTGCGAGAGATCTGATCAGCCAAGGGCCTGTGTACTTTGACTACTGG	CARDLISQGPVYFDYW	IGHV4-4	IGHD6-19	IGHJ4	13	17	22	33
4	6.262721152340692E-4	TGTGCGAGAGAGGTTGAGACCAGCTCGTCCCGTCGGCTTGACTACTGG	CAREVETSSSRRLDYW	IGHV1-2	IGHD6-6	IGHJ4	10	20	29	37
4	6.262721152340692E-4	TGTGCGAGAACGAGGTTATCAGAAGACGGCGGTGGTCTTGATATCTGG	CARTRLSEDGGGLDIW	IGHV3-11	IGHD4-23	IGHJ3	8	29	35	37
4	6.262721152340692E-4	TGTGCGAGAAGTCTCTTAAGGGGTGTTAAGATCCCCTTTTGGCACTGG	CARSLLRGVKIPFWHW	IGHV4-4	IGHD7-27	IGHJ1	15	29	35	41
4	6.262721152340692E-4	TGTGCGAAGGATCAATTAGCAGTGGCTGGCAACTACTTTGACTATTGG	CAKDQLAVAGNYFDYW	IGHV3-30	IGHD6-19	IGHJ4	6	16	28	31
4	6.262721152340692E-4	TGTGCGAAAGAAGGGGGGGGTATGGTGGTACATGCTTTTGATATCTGG	CAKEGGGMVVHAFDIW	IGHV3-30	IGHD2-15	IGHJ3	10	22	29	31
4	6.262721152340692E-4	TGTGCACGGATGACCGGAGGATGGCTACAATACTACTTTGACTACTGG	CARMTGGWLQYYFDYW	IGHV2-70	IGHD5-24	IGHJ4	10	19	29	30
4	6.262721152340692E-4	TGTGCAACATCGTCTCCCGTGGGAGCTACTTCCTGGTTCGACCCCTGG	CATSSPVGATSWFDPW	IGHV1-24	IGHD1-26	IGHJ5	8	18	29	32
4	6.262721152340692E-4	TGTGTGAGACCGCATCAGTACTGTACTACGTGCTTCGACCACTGG	CVRPHQYCTTCFDHW	IGHV3-11	IGHD1-26	IGHJ1	8	23	30	32
4	6.262721152340692E-4	TGTGTGAGAGATCGATCTAAATGGTACGGGGACTTTGACTACTGG	CVRDRSKWYGDFDYW	IGHV3-21	IGHD3-10	IGHJ4	12	20	30	31
4	6.262721152340692E-4	TGTGTGAAAGATCAATTGACAACTACATCTCCCATTGACGCCTGG	CVKDQLTTTSPIDAW	IGHV3-60	IGHD1-7	IGHJ5	12	20	25	36
4	6.262721152340692E-4	TGTGCCTTTGCGGCAGTGGGAGACACTTCTATGAGGGGCAACTGG	CAFAAVGDTSMRGNW	IGHV3-30	IGHD1-26	IGHJ1	4	14	21	40
4	6.262721152340692E-4	TGTGCCGGAGGCCGTTCGGGGGACCTCTACGGTATGGACGTCTGG	CAGGRSGDLYGMDVW	IGHV4-31	IGHD3-10	IGHJ6	4	13	20	33
4	6.262721152340692E-4	TGTGCGATAGAAGCGGTGACTGGCACCTATTACTTTGACTCCTGG	CAIEAVTGTYYFDSW	IGHV1-46	IGHD2-21	IGHJ4	10	14	21	30
4	6.262721152340692E-4	TGTGCGAGCCCCGGATACAGCTATTCTTCTGGGTTACACTTCTGG	CASPGYSYSSGLHFW	IGHV3-21	IGHD5-18	IGHJ4	7	12	23	37
4	6.262721152340692E-4	TGTGCGAGGTGGATGCAATTATGGTCTGATTCGTTTGATATCTGG	CARWMQLWSDSFDIW	IGHV1-18	IGHD5-18	IGHJ3	7	8	24	26
4	6.262721152340692E-4	TGTGCGAGATTCGCAGTGGCTGGTCCAGAGGGGTTTGACTACTGG	CARFAVAGPEGFDYW	IGHV4-34	IGHD6-19	IGHJ4	8	12	23	33
4	6.262721152340692E-4	TGTGCGAGACGTGGAAATGGTGGCTACGAATACTTTTACGACTGG	CARRGNGGYEYFYDW	IGHV5-51	IGHD5-12	IGHJ4	9	10	28	30
4	6.262721152340692E-4	TGTGCGAGACGCCGCTTAAATCGGGCAATAGAGTTTGATTTCTGG	CARRRLNRAIEFDFW	IGHV4-34	IGHD3-3	IGHJ3	12	17	22	33
4	6.262721152340692E-4	TGTGCGAGAGTGGATGCGGTGACTACGATGAGCCTTGATTACTGG	CARVDAVTTMSLDYW	IGHV3-20	IGHD4-17	IGHJ4	9	16	26	34
4	6.262721152340692E-4	TGTGCGAGAGATTCCCCTGATTCCTCTGATGTTTTTGATATCTGG	CARDSPDSSDVFDIW	IGHV4-4	IGHD2-21	IGHJ3	11	19	23	26
4	6.262721152340692E-4	TGTGCGAGAGATGGACCAGATGGCTACAACGACATTGACTATTGG	CARDGPDGYNDIDYW	IGHV3-30	IGHD5-24	IGHJ4	11	17	28	34
4	6.262721152340692E-4	TGTGCGAGAGAGCGTATTAGTGGGAGCCGTCACTTTGACTTCTGG	CARERISGSRHFDFW	IGHV3-48	IGHD1-26	IGHJ4	10	17	26	31
4	6.262721152340692E-4	TGTGCGAGAGAACGCAGCGGCGCAATAGAATACTTTGATTATTGG	CARERSGAIEYFDYW	IGHV3-21	IGHD6-25	IGHJ4	10	13	20	30
4	6.262721152340692E-4	TGTGCGAGAGAAACATTAGGAGTGGCTCGCCTCTTTGACTACTGG	CARETLGVARLFDYW	IGHV4-4	IGHD6-19	IGHJ4	10	16	26	32
4	6.262721152340692E-4	TGTGCAAGAGTGAAGGGTGGGAGCGACGACTGGACCGACCCCTGG	CARVKGGSDDWTDPW	IGHV3-74	IGHD1-26	IGHJ5	9	16	23	28
4	6.262721152340692E-4	TGTTCTAGATGGACGGAGGGGCAGAGTTTCGCCTCCCACTGG	CSRWTEGQSFASHW	IGHV3-49	IGHD2-15	IGHJ4	8	13	17	37
4	6.262721152340692E-4	TGTGCGCGACGACACCACTCGGTCTACTACTTTGACTTTTGG	CARRHHSVYYFDFW	IGHV4-59	IGHD2-15	IGHJ4	5	12	18	24
4	6.262721152340692E-4	TGTGCGAGAGCAAAGTGGCTACGGGGTGATTTTGACTACTGG	CARAKWLRGDFDYW	IGHV3-48	IGHD5-12	IGHJ4	9	13	22	30
4	6.262721152340692E-4	TGTGCGAGAGGCGGGATTTTGACTGGTCACTTTGACCACTGG	CARGGILTGHFDHW	IGHV4-4	IGHD3-9	IGHJ4	9	15	26	28
4	6.262721152340692E-4	TGTGCGAGAGATTTTGGTGGCTATGGATTCTTTGACTATTGG	CARDFGGYGFFDYW	IGHV3-11	IGHD5-12	IGHJ4	11	16	22	29
4	6.262721152340692E-4	TGTGCGAGAGATAGGCAGCTATGGATTTGCCTTGACTACTGG	CARDRQLWICLDYW	IGHV4-31	IGHD5-18	IGHJ4	11	15	23	31
4	6.262721152340692E-4	TGTGCGAGAGACATTAGTGGCCTGAACTGGTTCGATACTTGG	CARDISGLNWFDTW	IGHV4-4	IGHD2-8	IGHJ5	10	11	17	24
4	6.262721152340692E-4	TGTGCGAGAGAACGCGGCTACGGAGACTACTATGAATATTGG	CARERGYGDYYEYW	IGHV4-4	IGHD6-25	IGHJ4	10	13	21	25
4	6.262721152340692E-4	TGTGCGAGAACTCCTATAGAGGGTGGTTGGTTCGACCCCTGG	CARTPIEGGWFDPW	IGHV5-10-1	IGHD2-15	IGHJ5	8	21	26	27
4	6.262721152340692E-4	TGTGCGAGAAGTCTCCGGTGGCTGGTACTCTTTGACTACTGG	CARSLRWLVLFDYW	IGHV4-34	IGHD6-19	IGHJ4	8	17	23	24
4	6.262721152340692E-4	TGTGCGAGAAGTCGGGAGGTCTTACTCGGTCTTGACCACTGG	CARSREVLLGLDHW	IGHV1-18	IGHD6-6	IGHJ4	8	22	27	31
4	6.262721152340692E-4	TGTGCGAAAGATTCTGGTGGCTACGGAGTTTTTGACTACTGG	CAKDSGGYGVFDYW	IGHV1-18	IGHD5-12	IGHJ4	11	16	24	30
4	6.262721152340692E-4	TGTGCACGGATATATATAGCAGTGAATGCTTTTGATATCTGG	CARIYIAVNAFDIW	IGHV2-26	IGHD6-19	IGHJ3	11	14	23	25
4	6.262721152340692E-4	TGTGCACGGACCCACGCTGGAGCTACCACTATTGACTACTGG	CARTHAGATTIDYW	IGHV2-70	IGHD2-15	IGHJ4	9	20	28	31
4	6.262721152340692E-4	TGTGCACATCGGGGATTACTATGGCTAGGATTTGACTACTGG	CAHRGLLWLGFDYW	IGHV2-5	IGHD3-10	IGHJ4	7	14	23	30
4	6.262721152340692E-4	TGTGCAAGAGGAATAGGGGACCGGCAGATGGGAGACTACTGG	CARGIGDRQMGDYW	IGHV3-74	IGHD2-2	IGHJ4	9	20	25	33
4	6.262721152340692E-4	TGTACCAGAGGGTCGTCTGGTATCAACTGGTTCGCCTACTGG	CTRGSSGINWFAYW	IGHV3-49	IGHD2-2	IGHJ5	9	16	21	23
4	6.262721152340692E-4	TGTACCAGAGGGTCGTCTAGTATCAACTGGTTCGCCTACTGG	CTRGSSSINWFAYW	IGHV3-49	IGHD1-20	IGHJ5	9	11	15	23
4	6.262721152340692E-4	TGTGCGGGCGAACGGGACTACGGTGACTACGTCTACTGG	CAGERDYGDYVYW	IGHV3-30	IGHD4-17	IGHJ4	5	15	31	32
4	6.262721152340692E-4	TGTGCGAGAGAGGGGGACGGATACAGCATCTCTCACTGG	CAREGDGYSISHW	IGHV3-33	IGHD5-18	IGHJ4	10	18	26	34
4	6.262721152340692E-4	TGTGCGAGAGAGGAGCGGGGCAGCAGCTGGTATTTCTGG	CAREERGSSWYFW	IGHV1-2	IGHD6-13	IGHJ4	10	19	31	35
4	6.262721152340692E-4	TGTGCAAAAGATAATGGCTGGAATTCCCTAGACCCCTGG	CAKDNGWNSLDPW	IGHV3-74	IGHD6-19	IGHJ5	11	14	20	30
4	6.262721152340692E-4	TGTACGAAGAGCGAGTGGCCGAACAACGTGGACGTCTGG	CTKSEWPNNVDVW	IGHV3-53	IGHD3-10	IGHJ6	6	18	23	28
4	6.262721152340692E-4	TGTGTAAAGGACTTCACTGGGTATCGAGACTCCTGG	CVKDFTGYRDSW	IGHV3-74	IGHD7-27	IGHJ4	3	15	24	27
4	6.262721152340692E-4	TGTGCGGTTTACAGTAACTACGGGAGCGACTACTGG	CAVYSNYGSDYW	IGHV4-39	IGHD4-11	IGHJ4	5	9	21	27
4	6.262721152340692E-4	TGTGCGAGAGATTTGATGTGGGGCTTTGACCTCTGG	CARDLMWGFDLW	IGHV3-30	IGHD1-26	IGHJ4	11	17	21	23
4	6.262721152340692E-4	TGTGCGAGAGATGGGGGGAGCTGGTTCGACCCCTGG	CARDGGSWFDPW	IGHV3-30	IGHD3-16	IGHJ5	11	13	19	20
4	6.262721152340692E-4	TGTGCGAGAAGGGCGGTGACTACATTGGACTACTGG	CARRAVTTLDYW	IGHV1-46	IGHD4-17	IGHJ4	8	13	17	18
4	6.262721152340692E-4	TGTGCGAACCCTGGGCACTACTACTTTGACTACTGG	CANPGHYYFDYW	IGHV3-23	IGHD7-27	IGHJ4	7	10	14	18
4	6.262721152340692E-4	TGTGCAGGTAGTGCCGCGTCGGGGTCTGCCTACTGG	CAGSAASGSAYW	IGHV1-67	IGHD2-15	IGHJ4	3	7	12	29
4	6.262721152340692E-4	TGTGCTTCCGGACTACTCCCGGACTACTGG	CASGLLPDYW	IGHV3-20	IGHD2-15	IGHJ4	4	12	18	21
4	6.262721152340692E-4	TGTGCGAAAGTCACTACGGAAGACAACTGG	CAKVTTEDNW	IGHV3-23	IGHD4-17	IGHJ4	9	12	18	21
4	6.262721152340692E-4	TGTACCACAGACTACTATGGTTGGGGCTGG	CTTDYYGWGW	IGHV3-15	IGHD3-10	IGHJ4	10	12	25	26
4	6.262721152340692E-4	TGTGCGAGAGGCGCACCGGGTTACTGG	CARGAPGYW	IGHV4-34	IGHD6-13	IGHJ4	11	15	20	21
3	4.697040864255519E-4	TGTGCGAAAGATGGACCCCGACAAGGATATTGTAGTGGTGGTAGCTGCTACCCGAGGCTGTACTACTACTACTACTACATGGACGTCTGG	CAKDGPRQGYCSGGSCYPRLYYYYYYMDVW	IGHV3-23	IGHD2-15	IGHJ6	11	23	50	60
3	4.697040864255519E-4	TGTGCGAGAGCACAGTATTACGATTTTTGGAGTGGTTATTATACATCACTCGGTGCATCCGATCTTCCTTACTACTTTGACTACTGG	CARAQYYDFWSGYYTSLGASDLPYYFDYW	IGHV4-34	IGHD3-3	IGHJ4	9	14	43	69
3	4.697040864255519E-4	TGTGCGAGACATGGTATCCCTGACTATGATAGTAGAGGTGCCGTCCCTCCGTACTACTACTACGGTATGGACGTCTGG	CARHGIPDYDSRGAVPPYYYYGMDVW	IGHV4-39	IGHD3-22	IGHJ6	12	22	38	51
3	4.697040864255519E-4	TGTACCACGGATGAGGATGTTGTACAACCACCGGGTGCTTTGCCGACTTATTTCTACCATCACGGCATGGACGTCTGG	CTTDEDVVQPPGALPTYFYHHGMDVW	IGHV3-15	IGHD2-8	IGHJ6	11	13	24	65
3	4.697040864255519E-4	TGTGCGCGAGGCCGGATCGATATTACTATGATAGTAGTGGTTATGACTGCGGCCACCTACTACTTTGACTACTGG	CARGRIDITMIVVVMTAATYYFDYW	IGHV3-23	IGHD3-22	IGHJ4	5	20	47	57
3	4.697040864255519E-4	TGTGCGAGAGACCCATCTGTAGGAGAGCTACGGAAGACTGACCCCCGCCCAAGAAGTGATGCTTTTGATATCTGG	CARDPSVGELRKTDPRPRSDAFDIW	IGHV3-53	IGHD1-26	IGHJ3	10	24	30	56
3	4.697040864255519E-4	TGTGCACGGTCCCCCCACGAGTATTACTATGATAGTAGTGGTTATTACATGGTCGAAATCTGGTTCGACCCCTGG	CARSPHEYYYDSSGYYMVEIWFDPW	IGHV2-26	IGHD3-22	IGHJ5	8	20	47	59
3	4.697040864255519E-4	TGTGCCAGAGAATCGTCCTGGAGCAGCAGCTGGTACACACCGGATGACTACTACTACGGTATGGACGTCTGG	CARESSWSSSWYTPDDYYYGMDVW	IGHV4-30-2	IGHD6-13	IGHJ6	10	21	35	46
3	4.697040864255519E-4	TGTGCGAGAGTTAGGCAACTTAACCTATGGGGTTACTATGATAGTAGTGGTCCAGGGGCTTTTGATATCTGG	CARVRQLNLWGYYDSSGPGAFDIW	IGHV3-21	IGHD3-22	IGHJ3	9	32	50	57
3	4.697040864255519E-4	TGTGCGAGAGCTGAAGGAGGGTCAGTAGGCCAGATCATTGTGGTGTTGGTACCTGTCGTCTTTGATGTCTGG	CARAEGGSVGQIIVVLVPVVFDVW	IGHV3-23	IGHD2-15	IGHJ3	6	36	54	60
3	4.697040864255519E-4	TGTGCGAGCCACCGATTGTGGTACTATGATAGTAGTGGTTATTACTACTCGAACTGGTTCGACCCCTGG	CASHRLWYYDSSGYYYSNWFDPW	IGHV5-10-1	IGHD3-22	IGHJ5	7	21	47	51
3	4.697040864255519E-4	TGTGCGAGATCCTATAAACGTATTACGATTTTTGGAGTGGTTAGGCCCCAGTACTACTTTGACTACTGG	CARSYKRITIFGVVRPQYYFDYW	IGHV4-34	IGHD3-3	IGHJ4	8	17	42	49
3	4.697040864255519E-4	TGTGCGAGAGGGCCTCTCCATTTGGGGGAGTTATCGTTATGGGACTACTACTACTACATGGACGTCTGG	CARGPLHLGELSLWDYYYYMDVW	IGHV3-48	IGHD3-16	IGHJ6	9	20	39	43
3	4.697040864255519E-4	TGTGCGAGAGAGGGGGGAGCCCGTCGTATAGCAGGAGCTGGTCGGTCGGGATACTGGTTCGACCCCTGG	CAREGGARRIAGAGRSGYWFDPW	IGHV3-11	IGHD6-13	IGHJ5	10	25	41	52
3	4.697040864255519E-4	TGTGCGAGAGAGGGGGGAGCCCGTCGCATAGCAGGAGCTGGTCGGTCGGGGTACTGGTTCGACCCCTGG	CAREGGARRIAGAGRSGYWFDPW	IGHV3-11	IGHD6-13	IGHJ5	10	27	41	52
3	4.697040864255519E-4	TGTGCGAGAGAGGGGGGAGACCGTCGTCTTGCAGCAGCTGGTCGGTCGGGGTACTGGTTCGACCCCTGG	CAREGGDRRLAAAGRSGYWFDPW	IGHV3-11	IGHD6-13	IGHJ5	10	30	41	52
3	4.697040864255519E-4	TGTGCGAACGTAAAACCCGATCATGATTACATTTGGGGGAGTTATCGTTTGGCCTACTTTGACTACTGG	CANVKPDHDYIWGSYRLAYFDYW	IGHV3-23	IGHD3-16	IGHJ4	7	22	48	53
3	4.697040864255519E-4	TGTGCGAAAACCCACGTAGTGCCAACTACTACACGGCCTTATTATAACTACCACGGTATGGACGTCTGG	CAKTHVVPTTTRPYYNYHGMDVW	IGHV3-21	IGHD3-10	IGHJ6	6	38	47	57
3	4.697040864255519E-4	TGTGCGAAAAATCATGTGCCGACTTCATGGGGGACGACCCCCTATTACAATTATGGTATGGACGTCTGG	CAKNHVPTSWGTTPYYNYGMDVW	IGHV3-23	IGHD5-24	IGHJ6	12	45	52	57
3	4.697040864255519E-4	TGTGCACACACATTGGGGGCTGGTACGATTTTTGGAGTGGTTATTAAGTCCATCTACTTTGACTACTGG	CAHTLGAGTIFGVVIKSIYFDYW	IGHV2-5	IGHD3-3	IGHJ4	9	23	45	53
3	4.697040864255519E-4	TGTGCAAAAGTCGGGGAATATTTTTATGGATCGGGATATCATAATTATCAGTACGCTATGGACGTCTGG	CAKVGEYFYGSGYHNYQYAMDVW	IGHV3-30	IGHD3-16	IGHJ6	4	37	44	57
3	4.697040864255519E-4	TGTGCAAAAGTCGGGGAATATTTTTATGGATCGGGATATCATAATTACCAGTACGCTATGGACGTCTGG	CAKVGEYFYGSGYHNYQYAMDVW	IGHV3-30	IGHD3-9	IGHJ6	4	40	51	57
3	4.697040864255519E-4	TGTACCACAGCGAATGGGTGGGAGCCCCCTGTTCGAGCATACTACTACTACTACTACATGGACGTCTGG	CTTANGWEPPVRAYYYYYYMDVW	IGHV3-15	IGHD1-26	IGHJ6	9	17	24	39
3	4.697040864255519E-4	TGTGTGAAAGGTCGCAAAGAATATTGTAATAGTATCGCCTGCCAGATCGATGCTTTTGATATCTGG	CVKGRKEYCNSIACQIDAFDIW	IGHV3-23	IGHD2-2	IGHJ3	9	20	33	48
3	4.697040864255519E-4	TGTGCGAGAGCCGGGGCGGTCGACGGTGACTACGCCGACACATGGGGTTACTACTTTGACTACTGG	CARAGAVDGDYADTWGYYFDYW	IGHV5-10-1	IGHD4-17	IGHJ4	8	22	33	48
3	4.697040864255519E-4	TGTGCGAGAGGCTTTCTAGGTGTTTCAGTGTCTGGGACGGGGGTCTTCTACGGTATGGACGTCTGG	CARGFLGVSVSGTGVFYGMDVW	IGHV1-8	IGHD6-19	IGHJ6	11	25	38	54
3	4.697040864255519E-4	TGTGCGAGAGATGAGGGAGGTATTACGATTTTTGGAGTGGTTTCGAGGTACGGTATGGACGTCTGG	CARDEGGITIFGVVSRYGMDVW	IGHV3-21	IGHD3-3	IGHJ6	11	19	41	54
3	4.697040864255519E-4	TGTGTCAGAGATCGCAAAGCACCAGCTCTTATCGGGTACACGTATTACGGTATGGACGTCTGG	CVRDRKAPALIGYTYYGMDVW	IGHV4-30-2	IGHD3-3	IGHJ6	12	39	48	51
3	4.697040864255519E-4	TGTGCCAGACAGCCATTCCGTATTACGATTTTTGGAGTGGCCCAGAGGTACTTTGACTACTGG	CARQPFRITIFGVAQRYFDYW	IGHV4-31	IGHD3-3	IGHJ4	8	18	39	48
3	4.697040864255519E-4	TGTGCCAGAGATAAGGGCAATTATGATTACATTTGGGGGAGTCGAGCCCCCTTTGACTACTGG	CARDKGNYDYIWGSRAPFDYW	IGHV4-30-2	IGHD3-16	IGHJ4	11	19	41	50
3	4.697040864255519E-4	TGTGCGCGGATACCTCTCTATAACCTTGACAATGATGGTTTTTATTATGCTTTTGATTTGTGG	CARIPLYNLDNDGFYYAFDLW	IGHV2-26	IGHD1-14	IGHJ3	12	18	24	46
3	4.697040864255519E-4	TGTGCGAGAGGCGGAGCTTGGTATTACGATATTTTGACTGGTTATTACCCGTTTGACTACTGG	CARGGAWYYDILTGYYPFDYW	IGHV1-8	IGHD3-9	IGHJ4	11	20	46	51
3	4.697040864255519E-4	TGTGCGAGAGGATCATCGCATATTGTGGTGGTGATTGCTATCCTTGATGCTTTTGATATCTGG	CARGSSHIVVVIAILDAFDIW	IGHV1-8	IGHD2-21	IGHJ3	10	17	40	44
3	4.697040864255519E-4	TGTGCGAGAGATTATGATAGTAGTGGTTTTTCACTATATTACTACTACGGTATGGACGTCTGG	CARDYDSSGFSLYYYYGMDVW	IGHV3-21	IGHD3-22	IGHJ6	11	12	27	39
3	4.697040864255519E-4	TGTGCGAGAGATAAACAACGTACGATTTTTGGAGTGGCCGTCCGTGATGCTTTTGATATCTGG	CARDKQRTIFGVAVRDAFDIW	IGHV4-31	IGHD3-3	IGHJ3	11	20	36	44
3	4.697040864255519E-4	TGTGCGAGAGACGCTTACTACGGTTCGGTTTGGTGGGTTAACTACTACTACATGGACGTCTGG	CARDAYYGSVWWVNYYYMDVW	IGHV3-48	IGHD3-10	IGHJ6	10	14	27	40
3	4.697040864255519E-4	TGTGCGAGAGACACCGAGTATTACGATTTTTGGAGTGGTTATTTCTACGGTATGGACGTCTGG	CARDTEYYDFWSGYFYGMDVW	IGHV4-4	IGHD3-3	IGHJ6	10	17	42	51
3	4.697040864255519E-4	TGTGCGAGAGAGTTTGAGCAGCAGCCAACCTACGACGCCTACTACCACCACATGGACGTCTGG	CAREFEQQPTYDAYYHHMDVW	IGHV4-4	IGHD6-13	IGHJ6	10	16	24	38
3	4.697040864255519E-4	TGTGCGAGAGAGCCCTTAATGTGGTTCGGGGGAGACTACCACTACTACGGTATGGACGTCTGG	CAREPLMWFGGDYHYYGMDVW	IGHV3-21	IGHD3-10	IGHJ6	10	21	30	34
3	4.697040864255519E-4	TGTGCGAGAGAGACCCGATGGTGTGATTATACCGGCTGTTATGGGTCCTGGCTCGACCCCTGG	CARETRWCDYTGCYGSWLDPW	IGHV4-59	IGHD3-3	IGHJ5	10	25	34	47
3	4.697040864255519E-4	TGTGCGAGAGAAGGTCACCAACTAGAGTCTGGAGTCTCCTACTATTACGGTCTGGACGTCTGG	CAREGHQLESGVSYYYGLDVW	IGHV1-46	IGHD5-12	IGHJ6	10	38	48	52
3	4.697040864255519E-4	TGTGCGAAAGTCCCGACTATAGCAGCTCGTCGGGGTTTTTACTACTACTACATGGACGTCTGG	CAKVPTIAARRGFYYYYMDVW	IGHV3-23	IGHD6-6	IGHJ6	9	13	30	39
3	4.697040864255519E-4	TGTGCGAAAGCTTTAGGCTACGGTGACTACGTCGGATGGCATGGGGGTGCTTTTGATATCTGG	CAKALGYGDYVGWHGGAFDIW	IGHV3-23	IGHD4-17	IGHJ3	9	17	31	47
3	4.697040864255519E-4	TGTGCGAAAGAACCCGTATTAACGATTTTTGGAGTGGTTATAACAAGCTACTTTGACTACTGG	CAKEPVLTIFGVVITSYFDYW	IGHV3-23	IGHD3-3	IGHJ4	10	14	40	47
3	4.697040864255519E-4	TGTGCGACAGAGAGAGGAGGCAGTTTTGGCGCAATTATAACACCGTGGTTCGACCCTTGG	CATERGGSFGAIITPWFDPW	IGHV1-18	IGHD3-10	IGHJ5	10	33	40	45
3	4.697040864255519E-4	TGTGCGAGTCTGTTTTGTTCCAGTGCCAAATGCGATCTGGGAGATGACTTTGATGCTTGG	CASLFCSSAKCDLGDDFDAW	IGHV5-10-1	IGHD1-1	IGHJ3	7	16	23	57
3	4.697040864255519E-4	TGTGCGAGCTTGGGGGTGGAACTGGGGCCGTTCTACTACTACTACGGTATGGACGTCTGG	CASLGVELGPFYYYYGMDVW	IGHV1-46	IGHD7-27	IGHJ6	7	19	26	32
3	4.697040864255519E-4	TGTGCGAGCCTTTTTTGTACGAGTTCCAGCTGCGATGTCGGAGATACTTTTGATATCTGG	CASLFCTSSSCDVGDTFDIW	IGHV5-10-1	IGHD2-2	IGHJ3	7	14	40	42
3	4.697040864255519E-4	TGTGCGAGCCTATTTTGTACTAGTATCAACTGCGATGTCGGAAATGACTTTGATATTTGG	CASLFCTSINCDVGNDFDIW	IGHV5-10-1	IGHD2-2	IGHJ3	7	14	40	48
3	4.697040864255519E-4	TGTGCGAGACATGGGGTCTATTGTACTAATGGTGTATGCTATAGCTGGTTCGACCCCTGG	CARHGVYCTNGVCYSWFDPW	IGHV5-10-1	IGHD2-8	IGHJ5	12	18	42	44
3	4.697040864255519E-4	TGTGCGAGAGTAGGACCCTACGATTTTTGGAGTGGTTGGGGGGACTACTTTGACTACTGG	CARVGPYDFWSGWGDYFDYW	IGHV3-11	IGHD3-3	IGHJ4	9	18	36	43
3	4.697040864255519E-4	TGTGCGAGAGATCTTTGTAGTAGTACCAGCTGCTATTTCGCCGATGCTTTTGATATCTGG	CARDLCSSTSCYFADAFDIW	IGHV3-21	IGHD2-2	IGHJ3	13	14	35	42
3	4.697040864255519E-4	TGTGCGAGAGATCTCACAGTAACGGGAGAGCTTTTCTTGGACTACGGTATGGACGTCTGG	CARDLTVTGELFLDYGMDVW	IGHV3-30	IGHD4-17	IGHJ6	14	39	47	48
3	4.697040864255519E-4	TGTGCGAAGATTACAGTTGCCAAGATTGTAGTAGTTCTTTATGATGCCTTCGATATGTGG	CAKITVAKIVVVLYDAFDMW	IGHV3-23	IGHD2-2	IGHJ3	7	24	34	40
3	4.697040864255519E-4	TGTGCGAAGACGTATTACCTTCATAGTGGTGGTTATTACCACGGAAAATTTGACTACTGG	CAKTYYLHSGGYYHGKFDYW	IGHV3-11	IGHD3-22	IGHJ4	6	9	42	48
3	4.697040864255519E-4	TGTGCGAAAGCGGGCGAACGACATTGTAGTAGTACCAGTTGTTGGTTCTTCGACGACTGG	CAKAGERHCSSTSCWFFDDW	IGHV1-2	IGHD2-2	IGHJ4	6	22	37	47
3	4.697040864255519E-4	TGTGCGAAAGATCATATGCGGTGGGAGCTACGCGTAGGGGTCTACGGTATGGACGTCTGG	CAKDHMRWELRVGVYGMDVW	IGHV3-30	IGHD1-26	IGHJ6	12	20	30	48
3	4.697040864255519E-4	TGTGCGTTCGATTACTATGATAGTAGTGGTTATTACTACGTGCGGCTCGACCCCTGG	CAFDYYDSSGYYYVRLDPW	IGHV5-10-1	IGHD3-22	IGHJ5	5	10	40	46
3	4.697040864255519E-4	TGTGCGCGGGGTGACACTGTTGTCGTGCGCACTGCTCACAACTGGTTCGACCCTTGG	CARGDTVVVRTAHNWFDPW	IGHV1-18	IGHD6-19	IGHJ5	5	29	35	37
3	4.697040864255519E-4	TGTGCGAGGGCGCATTGGCTGGTGCGTCGGAGGCACTACAACGGTATGGACGTCTGG	CARAHWLVRRRHYNGMDVW	IGHV4-39	IGHD6-19	IGHJ6	7	11	26	45
3	4.697040864255519E-4	TGTGCGAGACCCGACGGGCAGTGGCTGGCCCACACGGATTGGGCTTTTGATATCTGG	CARPDGQWLAHTDWAFDIW	IGHV4-39	IGHD6-19	IGHJ3	9	17	27	42
3	4.697040864255519E-4	TGTGCGAGACATGTACGGAGATGGCTACAATTAAGGCCGGATGCTTTTGATATCTGG	CARHVRRWLQLRPDAFDIW	IGHV4-39	IGHD5-24	IGHJ3	13	17	32	39
3	4.697040864255519E-4	TGTGCGAGAGCAAGCTGGGGATTGATTTCGTACTACTACTACTACATGGACGTCTGG	CARASWGLISYYYYYMDVW	IGHV3-20	IGHD7-27	IGHJ6	9	14	21	30
3	4.697040864255519E-4	TGTGCGAGAGGCCCGGACTGGAACGACTATAATGACAGGGATGCTTTTGATATCTGG	CARGPDWNDYNDRDAFDIW	IGHV3-53	IGHD1-1	IGHJ3	9	16	26	39
3	4.697040864255519E-4	TGTGCGAGAGGCGGACCAATAGTCGGTACACAGAAGGACTGGTACTTCGATCTCTGG	CARGGPIVGTQKDWYFDLW	IGHV1-46	IGHD1-1	IGHJ2	9	23	29	37
3	4.697040864255519E-4	TGTGCGAGAGATCTCGGCTCTGACTACGGAAGGGCCCCGGGATACATGGACGTCTGG	CARDLGSDYGRAPGYMDVW	IGHV3-21	IGHD4-17	IGHJ6	14	20	28	42
3	4.697040864255519E-4	TGTGCGAGAGATCTGGCTGATTACTATGATAGTGAGGGCTGGTACTTCGATCTCTGG	CARDLADYYDSEGWYFDLW	IGHV4-31	IGHD3-22	IGHJ2	13	19	32	38
3	4.697040864255519E-4	TGTGCGAGAGATCTGGCTGATTACTATGATAGTGAGGGCTGGTACTTCGATCTCTGG	CARDLADYYDSEGWYFDLW	IGHV1-2	IGHD3-22	IGHJ2	13	19	32	38
3	4.697040864255519E-4	TGTGCGAGAGATCCCCCTACTAATGATGGTGGTAACTCCAATGTTTTTGATATCTGG	CARDPPTNDGGNSNVFDIW	IGHV4-31	IGHD4-23	IGHJ3	12	27	38	40
3	4.697040864255519E-4	TGTGCGAGAGATCGGGGCGGTGACTACGGCCCCTACTACTACGGTATGGACGTCTGG	CARDRGGDYGPYYYGMDVW	IGHV3-21	IGHD4-17	IGHJ6	12	17	27	32
3	4.697040864255519E-4	TGTGCGAGAGATCAAAATGGGTGCCCGAACATCAGAGTTTGTGCTTTTGATGTTTGG	CARDQNGCPNIRVCAFDVW	IGHV1-67	IGHD3-10	IGHJ3	12	23	29	41
3	4.697040864255519E-4	TGTGCGAGAGAGAGGGAGGGTGAGCAGCAGCTGGGACTGAGGCCACTTGACTACTGG	CAREREGEQQLGLRPLDYW	IGHV1-2	IGHD6-13	IGHJ4	10	22	33	46
3	4.697040864255519E-4	TGTGCGAAAGATTTAGGGACCAGGGTAGGCCACCCCACCAACTGGCTCGACACCTGG	CAKDLGTRVGHPTNWLDTW	IGHV3-23	IGHD6-13	IGHJ5	11	18	26	38
3	4.697040864255519E-4	TGTGCGAAAGATCAGTCCGATATTTTGACTGGTCCGGGAGGCTACTTTGACTACTGG	CAKDQSDILTGPGGYFDYW	IGHV4-31	IGHD3-9	IGHJ4	12	17	32	41
3	4.697040864255519E-4	TGTGCGAAAGATGAGGTCAGGTTGAGCGGTGGCTGGACTTACTACTTTGACTACTGG	CAKDEVRLSGGWTYYFDYW	IGHV3-23	IGHD6-19	IGHJ4	11	24	35	39
3	4.697040864255519E-4	TGTGCGAAAGACGGGAACTGGGAAAACTACTACTACTACACCTACATGGACGTCTGG	CAKDGNWENYYYYTYMDVW	IGHV3-53	IGHD7-27	IGHJ6	10	15	21	27
3	4.697040864255519E-4	TGTGCGAAAGAGGGGACAATGACTACGGCAACGTCGGGCTACTACATGGACGTCTGG	CAKEGTMTTATSGYYMDVW	IGHV3-30	IGHD4-17	IGHJ6	10	18	27	38
3	4.697040864255519E-4	TGTGCACGGGGATCTTACGATATTTTGACTGGTTACACAACCGACTTTGACTACTGG	CARGSYDILTGYTTDFDYW	IGHV2-70	IGHD3-9	IGHJ4	8	14	34	43
3	4.697040864255519E-4	TGTGCACACACCCCCATTTATTCTGATAGTAGAGAGACACAGGGCTTTGACTATTGG	CAHTPIYSDSRETQGFDYW	IGHV2-5	IGHD3-22	IGHJ4	9	23	31	44
3	4.697040864255519E-4	TGTGCACACACGCATTACGATATTTTGACTGGTTATTCCATCTACTTTGACTACTGG	CAHTHYDILTGYSIYFDYW	IGHV2-5	IGHD3-9	IGHJ4	9	13	36	41
3	4.697040864255519E-4	TGTGCACACAGACTGGGATATAGCAGTGGCTGGTCCCACAGTTGGTTCGACCCCTGG	CAHRLGYSSGWSHSWFDPW	IGHV2-5	IGHD6-19	IGHJ5	12	18	33	42
3	4.697040864255519E-4	TGTGCACACAGACGGGGAGGTGGGAGCTACTGGCCCTACAACTGGTTCGACCCCTGG	CAHRRGGGSYWPYNWFDPW	IGHV2-5	IGHD1-26	IGHJ5	13	19	30	36
3	4.697040864255519E-4	TGTGCAACAGTTTCCCTGTGGGGCTATGATAGTAGTGGTCCCGGGGATGGGGTCTGG	CATVSLWGYDSSGPGDGVW	IGHV1-24	IGHD3-22	IGHJ6	9	23	38	51
3	4.697040864255519E-4	TGTGCAACAGTTTCCCTGTGGGGCTATGATAGTAGTGGTCCCGGGGATGGGGTCTGG	CATVSLWGYDSSGPGDGVW	IGHV1-69-2	IGHD3-22	IGHJ6	9	23	38	51
3	4.697040864255519E-4	TGTGGGAGATTGGCCATTTTACGATCTTTTGACTGGTCATACGGTATGGACGTCTGC	CGRLAILRSFDWSYGMDVC	IGHV4-39	IGHD3-9	IGHJ6	8	18	36	45
3	4.697040864255519E-4	TGTCATGGTCCCGAATTACGATTTTTGGAGTCGCAGAGGTGGTCCGACCCGTGG	CHGPELRFLESQRWSDPW	IGHV1-18	IGHD3-3	IGHJ5	2	14	30	39
3	4.697040864255519E-4	TGTGTAAAAGATATGGGAGCAGCTGGTAGAGGACTTGATGCTTTTGATGTCTGG	CVKDMGAAGRGLDAFDVW	IGHV3-9	IGHD2-2	IGHJ3	13	17	27	35
3	4.697040864255519E-4	TGTGCGAGTCGACATGGCAGCAGTGGCTTTACTATTGCTGCTTTTGATATCTGG	CASRHGSSGFTIAAFDIW	IGHV3-20	IGHD6-19	IGHJ3	7	18	27	38
3	4.697040864255519E-4	TGTGCGAGGCAGCCTGGAAGCGGCTACCACGTCGGGTACTTCTTTGACGACTGG	CARQPGSGYHVGYFFDDW	IGHV4-39	IGHD6-25	IGHJ4	7	18	26	35
3	4.697040864255519E-4	TGTGCGAGGAATCCGATGTGTGGTGGTGACTGCTATGGTGCTTTTGATATCTGG	CARNPMCGGDCYGAFDIW	IGHV4-28	IGHD2-21	IGHJ3	11	18	33	34
3	4.697040864255519E-4	TGTGCGAGATATTCTGGTTCAGGGACTTACTATAGAAATAGGTTCGACCCCTGG	CARYSGSGTYYRNRFDPW	IGHV4-55	IGHD3-10	IGHJ5	11	14	33	40
3	4.697040864255519E-4	TGTGCGAGACATAGGCGCAGCAGCTGGGTAGGAGGGGATGTTTATGATATCTGG	CARHRRSSWVGGDVYDIW	IGHV5-10-1	IGHD6-13	IGHJ3	11	16	26	36
3	4.697040864255519E-4	TGTGCGAGAGGTCTGCAGTGGCTGTCCCAGGGGGGACTCTACTTTGACTACTGG	CARGLQWLSQGGLYFDYW	IGHV4-59	IGHD6-19	IGHJ4	13	14	23	38
3	4.697040864255519E-4	TGTGCGAGAGGACCGTATCACGAGTTTTGGAGCGGCGATTACTTTGAATCCTGG	CARGPYHEFWSGDYFESW	IGHV3-23	IGHD3-3	IGHJ4	6	13	31	39
3	4.697040864255519E-4	TGTGCGAGAGATTCACATTACGATTTTTGGAGTGGTTATTATTATGACTACTGG	CARDSHYDFWSGYYYDYW	IGHV4-31	IGHD3-3	IGHJ4	11	16	41	44
3	4.697040864255519E-4	TGTGCGAAGGCCGAATTTGGTTCGGGGATGTATTGGCCTCCGGATGACCTCTGG	CAKAEFGSGMYWPPDDLW	IGHV4-34	IGHD3-10	IGHJ5	11	17	27	45
3	4.697040864255519E-4	TGTGCGAAAGATCCACATTACGATTTTTGGAGTGGTTATTATTTCGACTACTGG	CAKDPHYDFWSGYYFDYW	IGHV3-23	IGHD3-3	IGHJ4	12	16	41	45
3	4.697040864255519E-4	TGTGCGAAAGAGATACGGATAGCGGGACGTAGTACGGGGTATTTCCAACATTGG	CAKEIRIAGRSTGYFQHW	IGHV3-74	IGHD1-26	IGHJ1	4	26	33	42
3	4.697040864255519E-4	TGTGCGAAAGAAGTCTCTTCGTGGGGTAACTGGGGGAGTGCCTTTGATGTTTGG	CAKEVSSWGNWGSAFDVW	IGHV3-74	IGHD7-27	IGHJ3	4	26	34	38
3	4.697040864255519E-4	TGTGCAACAGGCCCTACAGTAACTCCTGGCCCCACCAACTGGTTCGACCCCTGG	CATGPTVTPGPTNWFDPW	IGHV3-13	IGHD4-11	IGHJ5	6	13	23	35
3	4.697040864255519E-4	TGTGCAAGAGCGAACTATGATAGTAGTGGTTATTACCTCTATTATGACTACTGG	CARANYDSSGYYLYYDYW	IGHV3-13	IGHD3-22	IGHJ4	9	13	35	44
3	4.697040864255519E-4	TGTGCAAGAGACAGGTTAGGGGTGTATAGCAGCTCGCCCTGGTTCGACCCCTGG	CARDRLGVYSSSPWFDPW	IGHV3-74	IGHD6-6	IGHJ5	10	23	35	38
3	4.697040864255519E-4	TGTGCGAGAGCCGGTTCGGGGAGTTATTATAAGGGCTGGTTCGACCCCTGG	CARAGSGSYYKGWFDPW	IGHV3-30	IGHD3-10	IGHJ5	9	12	31	35
3	4.697040864255519E-4	TGTGCGAGAGGCTGGGATAGCAGCAGCTGGGCAGATGCTTTTGATATCTGG	CARGWDSSSWADAFDIW	IGHV1-8	IGHD6-13	IGHJ3	11	16	29	33
3	4.697040864255519E-4	TGTGCGAGAGGAGGTAGCAGTGGCTGGTATTGGACCCAATTTGACTACTGG	CARGGSSGWYWTQFDYW	IGHV3-21	IGHD6-19	IGHJ4	9	14	28	39
3	4.697040864255519E-4	TGTGCGAGAGATTCTATTTTTCGAGGCGGGGATGACTGGTTCGACCCCTGG	CARDSIFRGGDDWFDPW	IGHV3-33	IGHD3-3	IGHJ5	11	15	24	34
3	4.697040864255519E-4	TGTGCGAGAGATCTTGCGGAGAGCAGTGGCTGGACAGGGAGAGTCTACTGG	CARDLAESSGWTGRVYW	IGHV3-21	IGHD6-19	IGHJ4	13	21	32	44
3	4.697040864255519E-4	TGTGCGAGAGATCACAATGCTTCAGGAAGAGGCTGGTACTTCGATCTCTGG	CARDHNASGRGWYFDLW	IGHV3-53	IGHD2-15	IGHJ2	12	13	17	32
3	4.697040864255519E-4	TGTGCGAGAGATGGGTGGGGGACGGTAACTTACAACTGGTTCGACCCCTGG	CARDGWGTVTYNWFDPW	IGHV4-31	IGHD3-16	IGHJ5	11	15	21	30
3	4.697040864255519E-4	TGTGCGAGAGATGAGATTGTGGCAGAAGGCACGCGGGACCTTGACTACTGG	CARDEIVAEGTRDLDYW	IGHV1-46	IGHD2-21	IGHJ4	11	15	21	40
3	4.697040864255519E-4	TGTGCGAGAGATGAGATACTAGCAGAAGGCACGCGGGACCTTGACTACTGG	CARDEILAEGTRDLDYW	IGHV4-31	IGHD2-15	IGHJ4	11	19	24	40
3	4.697040864255519E-4	TGTGCGAGAGATGAGAGAACAGCAGAAGGCACGCGGGACCTTGACTACTGG	CARDERTAEGTRDLDYW	IGHV3-53	IGHD6-13	IGHJ4	11	19	24	40
3	4.697040864255519E-4	TGTGCGAGAGATGAAATAAAAGCAGAAGGCACGCGGGACCTTGACTACTGG	CARDEIKAEGTRDLDYW	IGHV1-46	IGHD2-15	IGHJ4	11	20	24	40
3	4.697040864255519E-4	TGTGCGAGAGATGAAAGATTAGCAGAAGGCACGCGGGACTTTGACTACTGG	CARDERLAEGTRDFDYW	IGHV4-31	IGHD2-15	IGHJ4	11	19	24	37
3	4.697040864255519E-4	TGTGCGAGAGACCCGCATATTGTGGTGGTGACTGGTCTTCCTGATTACTGG	CARDPHIVVVTGLPDYW	IGHV3-21	IGHD2-21	IGHJ4	10	14	40	41
3	4.697040864255519E-4	TGTGCGAGAGAGAAAGTCGCAGGTGGTTTCAGGCGTGCTTTTGATGTCTGG	CAREKVAGGFRRAFDVW	IGHV1-18	IGHD2-15	IGHJ3	10	21	26	35
3	4.697040864255519E-4	TGTGCGAGAGAGAAAGTCGCAGGTGGTTTCAGGCGTGCTTTTGATGTCTGG	CAREKVAGGFRRAFDVW	IGHV4-31	IGHD2-15	IGHJ3	10	21	26	35
3	4.697040864255519E-4	TGTGCGAAGGAGAAAGTCGCGACTGATTTCACTCAAGCTTATGATATCTGG	CAKEKVATDFTQAYDIW	IGHV1-18	IGHD2-21	IGHJ3	6	20	24	36
3	4.697040864255519E-4	TGTGCACACATTCCCGGGTATAACTGGAACTACGGTCGGTTCGACCCCTGG	CAHIPGYNWNYGRFDPW	IGHV2-5	IGHD1-7	IGHJ5	9	16	33	37
3	4.697040864255519E-4	TGTGCAACAGCGTTCACCTTTGGATATAGTGGCTACGATTTGTTCTACTGG	CATAFTFGYSGYDLFYW	IGHV1-24	IGHD5-12	IGHJ4	9	20	39	44
3	4.697040864255519E-4	TGTGTCAAAGGAAGTATTAACTACGGTGACCCCACGGGTGACTACTGG	CVKGSINYGDPTGDYW	IGHV3-74	IGHD4-17	IGHJ4	3	19	29	38
3	4.697040864255519E-4	TGTGTGGCAGCTGCCCGATCACCCTATTTCTACGGTATGGACGTCTGG	CVAAARSPYFYGMDVW	IGHV3-11	IGHD2-2	IGHJ6	3	6	12	36
3	4.697040864255519E-4	TGTGCCAGATTTCGCCGGTCACGGTATCGTTGGTTCTTCGATCTCTGG	CARFRRSRYRWFFDLW	IGHV4-30-2	IGHD1-20	IGHJ2	8	21	26	30
3	4.697040864255519E-4	TGTGCCAAAACGGGGGGTTCTTACTTCGAGACCTACTTTGACTTCTGG	CAKTGGSYFETYFDFW	IGHV4-39	IGHD3-22	IGHJ4	4	15	24	32
3	4.697040864255519E-4	TGTGCGCGAGTTGACTATAATAGTGGCTGGTCTTACTTGGACTACTGG	CARVDYNSGWSYLDYW	IGHV1-67	IGHD6-19	IGHJ4	3	21	30	33
3	4.697040864255519E-4	TGTGCGAGCTATAGTAGTGGTACCCCGCCAGATGCTTTTGATATCTGG	CASYSSGTPPDAFDIW	IGHV1-46	IGHD3-22	IGHJ3	7	10	20	30
3	4.697040864255519E-4	TGTGCGAGGGGAACACAAGTGGCTACGATTCAATCACTTGGCTACTGG	CARGTQVATIQSLGYW	IGHV1-8	IGHD5-12	IGHJ4	7	17	29	37
3	4.697040864255519E-4	TGTGCGAGGGGAAGGACTGCTTATAAACACACCGAAAATGACGTCTGG	CARGRTAYKHTENDVW	IGHV3-66	IGHD3-3	IGHJ4	7	22	38	44
3	4.697040864255519E-4	TGTGCGAGGAGGTTACGGGATAGCCTCTCGGACGCTTTTGATATCTGG	CARRLRDSLSDAFDIW	IGHV3-20	IGHD5-18	IGHJ3	7	10	16	33
3	4.697040864255519E-4	TGTGCGAGATCTATGGCGTCCAGTAGTGGTTATTTCCTTGACTACTGG	CARSMASSSGYFLDYW	IGHV3-30	IGHD3-22	IGHJ4	8	21	33	37
3	4.697040864255519E-4	TGTGCGAGACGAAAAGTTTGGAGTGGTGAATATTACTTTGACTATTGG	CARRKVWSGEYYFDYW	IGHV3-20	IGHD3-3	IGHJ4	8	16	26	33
3	4.697040864255519E-4	TGTGCGAGAGGTTCGGGCTGGAGTCAGCGGGATGTTTTTGATGTCTGG	CARGSGWSQRDVFDVW	IGHV4-4	IGHD3-10	IGHJ3	9	10	16	30
3	4.697040864255519E-4	TGTGCGAGAGGACGTGACTACGGTGACTACGGAGGGGTGGGCTATTGG	CARGRDYGDYGGVGYW	IGHV3-48	IGHD4-17	IGHJ4	9	14	30	41
3	4.697040864255519E-4	TGTGCGAGAGATTTAATAGTAGCCCCAGTTTACGCTTTTGATATCTGG	CARDLIVAPVYAFDIW	IGHV3-48	IGHD7-27	IGHJ3	11	22	29	33
3	4.697040864255519E-4	TGTGCGAGAGATCGGGGACATAGTGGCTACGATTTATATGACTACTGG	CARDRGHSGYDLYDYW	IGHV3-21	IGHD5-12	IGHJ4	12	15	33	38
3	4.697040864255519E-4	TGTGCGAGAGATCGGGGACATAATGGTTACGATTTATATGACTACTGG	CARDRGHNGYDLYDYW	IGHV3-21	IGHD5-12	IGHJ4	12	15	33	38
3	4.697040864255519E-4	TGTGCGAGAGATCGAGGTAGCGGTGGCCAGGACTGGTTCGACCCCTGG	CARDRGSGGQDWFDPW	IGHV1-2	IGHD2-15	IGHJ5	12	16	25	31
3	4.697040864255519E-4	TGTGCGAGAGATCATCCCGACTGCAGCAGTATGTCCTGCTACTCCTGG	CARDHPDCSSMSCYSW	IGHV4-31	IGHD2-15	IGHJ5	12	35	42	43
3	4.697040864255519E-4	TGTGCGAGAGATGAGCGATTTTTGGAGTGGTCTCCACTTGACCACTGG	CARDERFLEWSPLDHW	IGHV4-59	IGHD3-3	IGHJ4	11	15	30	37
3	4.697040864255519E-4	TGTGCGAGAACTTATGGTGGGAACTACCTTGGTTCTTTTGATATCTGG	CARTYGGNYLGSFDIW	IGHV3-30	IGHD1-26	IGHJ3	8	12	26	34
3	4.697040864255519E-4	TGTGCGAGAACAAGGAGTGGGAGCTACTACTGGGGTATGGACGTCTGG	CARTRSGSYYWGMDVW	IGHV3-30	IGHD1-26	IGHJ6	8	15	29	36
3	4.697040864255519E-4	TGTGCGAAGGGTAACTCTAGCACAACCAGGAGTTACTTCGATCTGTGG	CAKGNSSTTRSYFDLW	IGHV3-23	IGHD4-23	IGHJ2	7	9	16	33
3	4.697040864255519E-4	TGTGCGAAATTGCTGGCGGCGGGGTTCGGGGAGTCATCTGACTACTGG	CAKLLAAGFGESSDYW	IGHV3-33	IGHD3-10	IGHJ4	6	22	33	38
3	4.697040864255519E-4	TGTGCGAAAATGGGCAGCTCGTCCCCCGTGTACTACTTTGACTACTGG	CAKMGSSSPVYYFDYW	IGHV3-23	IGHD6-6	IGHJ4	8	13	23	29
3	4.697040864255519E-4	TGTGCACACTGGAATTACGATATTTTGACTGGTTATTTTTACTACTGG	CAHWNYDILTGYFYYW	IGHV2-5	IGHD3-9	IGHJ4	8	13	35	36
3	4.697040864255519E-4	TGTGCACACAGACCCAGTGGCTGGTACGTCGGCTGGTTCGACCCCTGG	CAHRPSGWYVGWFDPW	IGHV2-5	IGHD6-19	IGHJ5	12	14	28	32
3	4.697040864255519E-4	TGTACTAGGGGCGATTGTGGTAGTGACTGCTATATCTTTGACTACTGG	CTRGDCGSDCYIFDYW	IGHV3-73	IGHD2-21	IGHJ4	7	13	32	35
3	4.697040864255519E-4	TGTGCCAGAGCTACGATTCTTGGAGTGGCCGCCATTGACTACTGG	CARATILGVAAIDYW	IGHV4-39	IGHD3-3	IGHJ4	8	11	27	34
3	4.697040864255519E-4	TGTGCCAGAGAGGTAGTGGCAGGTGCTGGCTACTTTGATTACTGG	CAREVVAGAGYFDYW	IGHV3-48	IGHD2-15	IGHJ4	10	12	18	29
3	4.697040864255519E-4	TGTGCGTGCCTCTACGGTGGTAACTCCGGCGGCTTTGACTACTGG	CACLYGGNSGGFDYW	IGHV3-11	IGHD4-23	IGHJ4	5	11	28	32
3	4.697040864255519E-4	TGTGCGAGAGCTGATTTTTGGAGTGGTTATTATCAAGACTACTGG	CARADFWSGYYQDYW	IGHV3-11	IGHD3-3	IGHJ4	9	12	32	36
3	4.697040864255519E-4	TGTGCGAGAGCCCTACTCGGTTACTCGTACTACTTTGACTACTGG	CARALLGYSYYFDYW	IGHV3-21	IGHD2-15	IGHJ4	9	12	17	26
3	4.697040864255519E-4	TGTGCGAGAGGGTACGGTGACTGGGTTCCTCTTCTTGACTACTGG	CARGYGDWVPLLDYW	IGHV4-34	IGHD4-17	IGHJ4	10	12	21	34
3	4.697040864255519E-4	TGTGCGAGAGATCTAATAGCAGCAGCTTTCCCCCTTGACTACTGG	CARDLIAAAFPLDYW	IGHV1-18	IGHD6-13	IGHJ4	13	15	26	34
3	4.697040864255519E-4	TGTGCGAGAGAGCGAGTGGGAGGCAGGAAGTCTTTTGACTACTGG	CARERVGGRKSFDYW	IGHV1-67	IGHD1-26	IGHJ4	10	14	21	33
3	4.697040864255519E-4	TGTGCGAGAGAACGCAGTGGCGCAATAGAATACTTTGATTATTGG	CARERSGAIEYFDYW	IGHV3-21	IGHD6-19	IGHJ4	10	13	20	30
3	4.697040864255519E-4	TGTGCGAGAGAAATCTTTTGGAGTGGTTATTACTTTGACTACTGG	CAREIFWSGYYFDYW	IGHV4-4	IGHD3-3	IGHJ4	10	15	29	30
3	4.697040864255519E-4	TGTGCGAGAGAAATAGAAGTGGCTGGTCGGGCGTTTGACTACTGG	CAREIEVAGRAFDYW	IGHV4-4	IGHD6-19	IGHJ4	10	12	26	33
3	4.697040864255519E-4	TGTGCGAGAATGTATAGCAGTTCGTCTCGGAAGTTTGACTCCTGG	CARMYSSSSRKFDSW	IGHV4-39	IGHD6-6	IGHJ4	8	11	25	33
3	4.697040864255519E-4	TGTGCGAGAACCCCGGGTCCCCGGGATTTTTACCTTGACTCCTGG	CARTPGPRDFYLDSW	IGHV1-2	IGHD6-13	IGHJ4	8	11	17	30
3	4.697040864255519E-4	TGTGCGAAATACCAAGGATTCTATGGTAAAGACATTGAATATTGG	CAKYQGFYGKDIEYW	IGHV3-23	IGHD3-10	IGHJ4	8	20	26	34
3	4.697040864255519E-4	TGTGCACACGGTAATCACCTAGGGACCGAATGGTTCGACCCCTGG	CAHGNHLGTEWFDPW	IGHV2-70	IGHD3-16	IGHJ5	6	10	16	30
3	4.697040864255519E-4	TGTGCACACAGACGTATAGCAGCAGACGGTAGTTTTGACTACTGG	CAHRRIAADGSFDYW	IGHV2-5	IGHD6-13	IGHJ4	14	15	24	33
3	4.697040864255519E-4	TGTGGGAGGTGGGGACGTAATCATGGCGATCCTTTTGATGTCTGG	CGRWGRNHGDPFDVW	IGHV1-18	IGHD3-16	IGHJ3	7	14	23	27
3	4.697040864255519E-4	TGTACCAGAGATCGTGGTGGTGATGGGAACTGGTTCGACCCCTGG	CTRDRGGDGNWFDPW	IGHV4-30-2	IGHD2-21	IGHJ5	12	13	22	27
3	4.697040864255519E-4	TGCGCGCGAGTTGACGGTGCCTTCGGCCACTTTAGTCTCTACTGG	CARVDGAFGHFSLYW	IGHV4-31	IGHD4-17	IGHJ4	9	13	18	38
3	4.697040864255519E-4	TGTTCTAGATGGACGGGGGGGTGGAGTTACGCTTCCTACTGG	CSRWTGGWSYASYW	IGHV3-49	IGHD4-23	IGHJ4	8	22	29	35
3	4.697040864255519E-4	TGTGTACACAGTCACTATGATAGTAGTGTTTATTACTACTGG	CVHSHYDSSVYYYW	IGHV2-5	IGHD3-22	IGHJ4	10	13	33	34
3	4.697040864255519E-4	TGTGCCTACATCGGGACCCTACAGGGGAGGATTGACTACTGG	CAYIGTLQGRIDYW	IGHV3-15	IGHD3-10	IGHJ4	2	23	28	31
3	4.697040864255519E-4	TGTGCGAGGGTTACCCCCTACGGTGACTACTTTGACTACTGG	CARVTPYGDYFDYW	IGHV3-43	IGHD4-17	IGHJ4	4	17	24	25
3	4.697040864255519E-4	TGTGCGAGGGGCTACGCCCTGTGGTCCCCCCTAGACTCCTGG	CARGYALWSPLDSW	IGHV1-8	IGHD2-21	IGHJ4	11	19	24	33
3	4.697040864255519E-4	TGTGCGAGATCCTTACGATATTTTGACTGGTTATCGAACTGG	CARSLRYFDWLSNW	IGHV4-34	IGHD3-9	IGHJ4	8	12	33	37
3	4.697040864255519E-4	TGTGCGAGAGGGTGGGTCAGCAGCAGCCTCCCCCGGTACTGG	CARGWVSSSLPRYW	IGHV4-34	IGHD6-13	IGHJ4	10	18	26	36
3	4.697040864255519E-4	TGTGCGAGAGATTTGGGTGGTTACTACTGGTTCGACCCCTGG	CARDLGGYYWFDPW	IGHV3-21	IGHD2-15	IGHJ5	11	15	20	21
3	4.697040864255519E-4	TGTGCGAGAGATTCCGGGTATCCCTTCTCTTTTGATATCTGG	CARDSGYPFSFDIW	IGHV1-2	IGHD6-13	IGHJ3	11	13	20	28
3	4.697040864255519E-4	TGTGCGAAAGATCTAGCAGTGGCTGACCCAAATAGTCACTGG	CAKDLAVADPNSHW	IGHV3-33	IGHD6-19	IGHJ4	13	14	24	37
3	4.697040864255519E-4	TGTGCGAAAGATAGGGGGAACTACGCCCCCTTGGACGTCTGG	CAKDRGNYAPLDVW	IGHV3-30	IGHD1-7	IGHJ6	11	16	24	31
3	4.697040864255519E-4	TGTGCACGGATACGGGCCCAGCAGCTAGCTTTTGACTACTGG	CARIRAQQLAFDYW	IGHV2-26	IGHD2-15	IGHJ4	13	19	26	30
3	4.697040864255519E-4	TGTGCACACAGAGGTATCCTTAGTGGGAGCTACGGCTACTGG	CAHRGILSGSYGYW	IGHV2-5	IGHD1-26	IGHJ4	11	20	32	35
3	4.697040864255519E-4	TGTACTAGAGACGATTTTTGGAGTGGTTACAGTGACTACTGG	CTRDDFWSGYSDYW	IGHV3-49	IGHD3-3	IGHJ4	10	11	28	32
3	4.697040864255519E-4	TGTGCCACATTTAATACCAGGGATGCTTTTGAATTCTGG	CATFNTRDAFEFW	IGHV3-15	IGHD3-22	IGHJ3	8	11	16	21
3	4.697040864255519E-4	TGTGCCAGAGATGGAGCCTTCGGCTACTTTGACTACTGG	CARDGAFGYFDYW	IGHV4-30-2	IGHD1-26	IGHJ4	11	12	16	23
3	4.697040864255519E-4	TGTGCGGTCCCCTATAGTAAAATTACCCTTGACTCCTGG	CAVPYSKITLDSW	IGHV3-30	IGHD3-10	IGHJ4	5	13	19	28
3	4.697040864255519E-4	TGTGCGAGAGCCCCCCCTGGGACCTACTTTGACTACTGG	CARAPPGTYFDYW	IGHV1-2	IGHD1-26	IGHJ4	9	17	21	23
3	4.697040864255519E-4	TGTGCGAGAGGGGTTCAGGGAGTTCACTTGGACGTCTGG	CARGVQGVHLDVW	IGHV1-8	IGHD3-10	IGHJ6	10	11	23	28
3	4.697040864255519E-4	TGTGCGAGAGAGGGCCACTATTATTACTTGGACGTCTGG	CAREGHYYYLDVW	IGHV1-18	.	IGHJ6	10	-1	-1	16
3	4.697040864255519E-4	TGTGCGAAAGCCCCCGGAACTGGGGAGTTTGACTACTGG	CAKAPGTGEFDYW	IGHV3-23	IGHD7-27	IGHJ4	9	17	25	27
3	4.697040864255519E-4	TGTGCGAAAGATTCTTTCGACTACGGTGTTGACTACTGG	CAKDSFDYGVDYW	IGHV3-30	IGHD4-17	IGHJ4	11	18	27	28
3	4.697040864255519E-4	TGTGCGAAAAGAATATCCGGGCGCGCTTTTGACATGTGG	CAKRISGRAFDMW	IGHV3-48	IGHD2-15	IGHJ3	6	11	17	24
3	4.697040864255519E-4	TGTGCACGGTCCTACGGTGACTCCCGTTTGGGGTACTGG	CARSYGDSRLGYW	IGHV2-70	IGHD4-17	IGHJ4	8	11	21	33
3	4.697040864255519E-4	TGTGTTAAGGCGAAACGTGATGCTTTTGATTCGTGG	CVKAKRDAFDSW	IGHV3-9	IGHD3-16	IGHJ3	3	12	16	17
3	4.697040864255519E-4	TGTGTGAGAGGGAGACCCGGCTACATGGACGTCTGG	CVRGRPGYMDVW	IGHV3-48	IGHD6-13	IGHJ6	9	14	19	20
3	4.697040864255519E-4	TGTGTGAGAGATTTTGGTGGTGACCTTCATTACTGG	CVRDFGGDLHYW	IGHV5-78	IGHD2-21	IGHJ4	9	10	23	30
3	4.697040864255519E-4	TGTGCGACCCACCCCGTGCGCGCTTTTGATATGTGG	CATHPVRAFDMW	IGHV3-23	IGHD2-15	IGHJ3	6	8	12	21
3	4.697040864255519E-4	TGTGCGAGCTTAAGTGGGAGCTACGCTGACTACTGG	CASLSGSYADYW	IGHV3-21	IGHD1-26	IGHJ4	7	12	23	26
3	4.697040864255519E-4	TGTGCGAGAGATGGTGGTGGCTACCTTGACTACTGG	CARDGGGYLDYW	IGHV3-30	IGHD2-15	IGHJ4	11	13	19	20
3	4.697040864255519E-4	TGTGCGAGAGATGGCGGAGGCTGGTTCGACCCCTGG	CARDGGGWFDPW	IGHV3-30	IGHD2-15	IGHJ5	11	14	18	20
3	4.697040864255519E-4	TGTGCGAGAGACCTTGGTGGCTACCTTGGGTACTGG	CARDLGGYLGYW	IGHV4-31	IGHD2-15	IGHJ4	10	14	19	20
3	4.697040864255519E-4	TGTGCAAGAGGGAACTACTACGGTATGGACGTCTGG	CARGNYYGMDVW	IGHV3-74	.	IGHJ6	9	-1	-1	13
3	4.697040864255519E-4	TGTACCAGAGATCTCGTCTCACAATTCGCGGAGTGG	CTRDLVSQFAEW	IGHV3-21	IGHD2-21	IGHJ4	14	19	24	33
3	4.697040864255519E-4	TGTGTGAGGATGGGGAGGATGCTTGACTACTGG	CVRMGRMLDYW	IGHV3-21	IGHD3-10	IGHJ4	7	11	16	22
3	4.697040864255519E-4	TGTGCGAGATGGGGGGATAACTTTGACTACTGG	CARWGDNFDYW	IGHV4-55	IGHD3-16	IGHJ4	9	11	16	19
3	4.697040864255519E-4	TGTGCGAGAGGAAACTCATTCGACCCCTGG	CARGNSFDPW	IGHV1-8	IGHD3-10	IGHJ5	10	12	16	18
3	4.697040864255519E-4	TGTGCGAGAAAAAACTACTTTGACTACTGG	CARKNYFDYW	IGHV4-28	.	IGHJ4	10	-1	-1	13
3	4.697040864255519E-4	TGTGCGAGAGGCGCACCGGGTTACTGG	CARGAPGYW	IGHV1-8	IGHD6-13	IGHJ4	11	15	20	21
3	4.697040864255519E-4	TGTGCAACAGGAGGTATGGACGTCTGG	CATGGMDVW	IGHV1-69-2	.	IGHJ6	9	-1	-1	15
3	4.697040864255519E-4	TGTATACTGAACTCATTTGAGAGTTGG	CILNSFESW	IGHV3-74	IGHD4-11	IGHJ4	2	4	15	24
3	4.697040864255519E-4	TGTAGTACATGGTTCGGGGGCGACTGG	CSTWFGGDW	IGHV3-15	IGHD3-10	IGHJ4	3	8	18	22
2	3.131360576170346E-4	TGTGCGAGAGGCTTCCCGGAGGTGATATTACGATATTTTGACTGGTTATTCAGTTCCCAAAATCTCTACTACTACTACATGGACGTCTGG	CARGFPEVILRYFDWLFSSQNLYYYYMDVW	IGHV1-8	IGHD3-9	IGHJ6	11	25	49	65
2	3.131360576170346E-4	TGTGCGAGAGATGTACTTGTAGTAGTACCAGCTGCTATGCTAGGATCCGCTCAACCCACAGCCGTGAAATACAACTGGTTCGACCCCTGG	CARDVLVVVPAAMLGSAQPTAVKYNWFDPW	IGHV3-21	IGHD2-2	IGHJ5	11	16	39	69
2	3.131360576170346E-4	TGTGCGACTCTCCCGAGTATTACCATGCTTCAGGGAGCTAAGGCACGGGGCCTCTACGCCCTCCACTACATGGACGTGTGG	CATLPSITMLQGAKARGLYALHYMDVW	IGHV4-4	IGHD3-10	IGHJ6	6	16	36	64
2	3.131360576170346E-4	TGTGCGAGGGGGGGAACGAGCGAGTTGGTACGATTTTTGGAGTGGTTATCCACATCTTCTTATGATGCTTTTGATATCTGG	CARGGTSELVRFLEWLSTSSYDAFDIW	IGHV4-34	IGHD3-3	IGHJ3	7	28	48	61
2	3.131360576170346E-4	TGTGCGAGAGGCCGCCACGGTTTCCGCGGTATGGTTCAGGGAGTCCGCTCTACTAGGGACTATTATTACATGGACGTCTGG	CARGRHGFRGMVQGVRSTRDYYYMDVW	IGHV4-34	IGHD3-10	IGHJ6	12	29	43	58
2	3.131360576170346E-4	TGTGCGAAAGGGGGGCCCAGGCCTATATATGACTACAGTAACCAGCATATCAACTACTACTACTACTACATGGACGTCTGG	CAKGGPRPIYDYSNQHINYYYYYMDVW	IGHV3-30	IGHD4-11	IGHJ6	6	28	41	52
2	3.131360576170346E-4	TGTGCGAAAGATCTGGCCGCGCTTCCCAGAGATTACTATGATAGTAGTGGTTATTACTCTAGCGATGCTTTTGATATCTGG	CAKDLAALPRDYYDSSGYYSSDAFDIW	IGHV3-23	IGHD3-22	IGHJ3	13	31	57	63
2	3.131360576170346E-4	TGTGCGAGATCGTGGCGTGTGCGTGTTACGATTTTTGGAGTGGTTATCAGTAGCCCTGTTGGTGCTTTTGATATCTGG	CARSWRVRVTIFGVVISSPVGAFDIW	IGHV3-33	IGHD3-3	IGHJ3	8	21	46	62
2	3.131360576170346E-4	TGTGCGAGAGGCTCCCTTACCGCCCTCCTATCATTGATTTATATGGTTCAGGGAGTTTCTGTAGCTTTTGATATCTGG	CARGSLTALLSLIYMVQGVSVAFDIW	IGHV4-34	IGHD3-10	IGHJ3	11	41	56	63
2	3.131360576170346E-4	TGTGCGAAAGATAATTGTATAGCAGCAGCTGGTACGCCCGACGCCTTTTACTACTACTACTACTACATGGACGTCTGG	CAKDNCIAAAGTPDAFYYYYYYMDVW	IGHV3-30	IGHD6-13	IGHJ6	11	16	35	47
2	3.131360576170346E-4	TGTGCGCGAGGCCGGATCGATATTACTATGATAGTAGTGGTTATGACTGCGGCCACCTACTACTTTGACTACTGG	CARGRIDITMIVVVMTAATYYFDYW	IGHV3-30	IGHD3-22	IGHJ4	9	20	47	57
2	3.131360576170346E-4	TGTGCGAGAGTATTAAGAACGTATTACGATTTTTGGAGTGGTTATTATACTAGGGGCGATGCTTTTGATATCTGG	CARVLRTYYDFWSGYYTRGDAFDIW	IGHV1-46	IGHD3-3	IGHJ3	9	18	49	57
2	3.131360576170346E-4	TGTGCGAGAGTAGAATTTGGGGCGGTGGCTGGTACTTTGGTGTATTACTACTACTACTACTACATGGACGTCTGG	CARVEFGAVAGTLVYYYYYYYMDVW	IGHV4-34	IGHD6-19	IGHJ6	9	24	34	42
2	3.131360576170346E-4	TGTGCGAGAGGCCGGTCAGGGATTACTATGATAGTAGTGGTTACCCCGTACTACTACTACTACATGGACGTCTGG	CARGRSGITMIVVVTPYYYYYMDVW	IGHV4-34	IGHD3-22	IGHJ6	12	21	42	48
2	3.131360576170346E-4	TGTGCGAGAGGCCGGATCGATATCACTATGATAGTAGTGGTGTTTACAGGGGCCGCGTACTACTTTGACTACTGG	CARGRIDITMIVVVFTGAAYYFDYW	IGHV4-34	IGHD3-22	IGHJ4	12	20	40	56
2	3.131360576170346E-4	TGTGCGAGAGATCCTATGATTACGTTTGGGGGAGTTATCGCCCGTTACTACTACTACTACGGTATGGACGTCTGG	CARDPMITFGGVIARYYYYYGMDVW	IGHV3-30	IGHD3-16	IGHJ6	12	14	39	44
2	3.131360576170346E-4	TGTGCGAGAGATAGGGGGCGTAGCATTGGCTGGTACGCCCCCCTTATAAACTCCCACTACTACATGGACGTCTGG	CARDRGRSIGWYAPLINSHYYMDVW	IGHV1-18	IGHD6-19	IGHJ6	11	20	36	55
2	3.131360576170346E-4	TGTGCGAAAGTGTCCCTTCGGTTTCGGGGAGTTATTTGGTATCCTCACACGAACCACTACGGTATGGACGTCTGG	CAKVSLRFRGVIWYPHTNHYGMDVW	IGHV3-30	IGHD3-10	IGHJ6	6	22	35	63
2	3.131360576170346E-4	TGTGCGAAAGTGTCCCTTCGGTTTCGGGGAGTTATTTGGTATCCTCACACGAACCACTACGGTATGGACGTCTGG	CAKVSLRFRGVIWYPHTNHYGMDVW	IGHV4-39	IGHD3-10	IGHJ6	6	22	35	63
2	3.131360576170346E-4	TGCGCGCGAGGCCGGATCGATATTACTATGATAGTAGTGGTTATGACTGCGGCCACCTACTACTTTGACTACTGG	CARGRIDITMIVVVMTAATYYFDYW	IGHV4-39	IGHD3-22	IGHJ4	5	20	47	57
2	3.131360576170346E-4	TGTGTGCCCCAGTATTATTATTATGATGGTAGGAGTTCTTCCAATTCCTATGACGACGGTATGGACGTCTGG	CVPQYYYYDGRSSSNSYDDGMDVW	IGHV3-30	IGHD3-22	IGHJ6	3	15	31	60
2	3.131360576170346E-4	TGTGCCAGAGAATCGTCCTGGAGCAGCAGCTGGTACACACCAGATGACTACTACTACGGTATGGACGTCTGG	CARESSWSSSWYTPDDYYYGMDVW	IGHV4-30-2	IGHD6-13	IGHJ6	10	21	42	46
2	3.131360576170346E-4	TGTGCGAGGGTCGGCCGATTTTTGGAGTGGTTATTATCAGTAGGAGGGTTCTACTACTACATGGACGTCTGG	CARVGRFLEWLLSVGGFYYYMDVW	IGHV4-34	IGHD3-3	IGHJ6	7	15	36	50
2	3.131360576170346E-4	TGTGCGAGATTCCGGCCCGTAATGGTTCAGGGAGTTATGGCCAACTACTACTACTACTACATGGACGTCTGG	CARFRPVMVQGVMANYYYYYMDVW	IGHV4-39	IGHD3-10	IGHJ6	8	21	37	43
2	3.131360576170346E-4	TGTGCGAGAGTGATCAGGTTCCGAGACGACCCTTCGGGTGGACCAGCTAGTGGTTATTACTTTGACTACTGG	CARVIRFRDDPSGGPASGYYFDYW	IGHV5-10-1	IGHD3-22	IGHJ4	8	47	56	57
2	3.131360576170346E-4	TGTGCGAGAGGGGAGACGGGGACGGACGGTATTACTATGATAGTAGTGGTTATTACCCTCTTTGACTACTGG	CARGETGTDGITMIVVVITLFDYW	IGHV1-8	IGHD3-22	IGHJ4	10	28	55	59
2	3.131360576170346E-4	TGTGCGAGAGATTCGGGTACTGTAGTAGTACCAGTTGCTATGTCAGGAGCATACTACTACATGGACGTCTGG	CARDSGTVVVPVAMSGAYYYMDVW	IGHV1-46	IGHD2-2	IGHJ6	11	20	41	51
2	3.131360576170346E-4	TGTGCGAGAGATCAGGATTACGATTTTTGGAGTGGTTATTACCAACGATACTACTACGGTATGGACGTCTGG	CARDQDYDFWSGYYQRYYYGMDVW	IGHV4-31	IGHD3-3	IGHJ6	12	16	40	48
2	3.131360576170346E-4	TGTGCGAAAGGAGGGGTCGAGTGGGAGCTACTTCGCCACATTTACTACTACTACTACTACATGGACGTCTGG	CAKGGVEWELLRHIYYYYYYMDVW	IGHV3-23	IGHD1-26	IGHJ6	9	19	31	41
2	3.131360576170346E-4	TGTGCGCGAGGCCGGATCGATATGATAGTAGTGGTTATGACTGCGGCCACCTACTACTTTGACTACTGG	CARGRIDMIVVVMTAATYYFDYW	IGHV4-34	IGHD3-22	IGHJ4	12	20	41	51
2	3.131360576170346E-4	TGTGCGAGGGACCGACACGTATTACGATTTTTGGAGTGGTCCCGAGGGGCCTACTACATGGACGTCTGG	CARDRHVLRFLEWSRGAYYMDVW	IGHV4-34	IGHD3-3	IGHJ6	7	16	39	50
2	3.131360576170346E-4	TGTGCGAGATGTACTTGTTCTAGCAGTAGATGTTATTTTTACCGTAATTGCGACTACTTAGACTATTGG	CARCTCSSSRCYFYRNCDYLDYW	IGHV5-10-1	IGHD5-24	IGHJ4	8	42	49	52
2	3.131360576170346E-4	TGTGCGAGACATGCTCCATTATTCACTGTGATAGTAGTGGTTAAAGGGCCGTCAGCTTTTGATATCTGG	CARHAPLFTVIVVVKGPSAFDIW	IGHV4-39	IGHD3-22	IGHJ3	12	24	42	54
2	3.131360576170346E-4	TGTGCGAGAGCCGGCCATCAAATACTCGAAATTACGATTTTTGGAGTGGTTACTTACATGGACGTCTGG	CARAGHQILEITIFGVVTYMDVW	IGHV1-2	IGHD3-3	IGHJ6	9	30	51	54
2	3.131360576170346E-4	TGTGCGAGAGGCCCGTATTACGATTTTTGGAGTGGTTATTATCCGAGGGCTAACTGGTTCGACCCCTGG	CARGPYYDFWSGYYPRANWFDPW	IGHV1-8	IGHD3-3	IGHJ5	12	13	41	51
2	3.131360576170346E-4	TGTGCGAGAGACAAAGAGTATGGTGACTACGTAAGTCGTCCCAACAGCGCTGAATACCTCCACCACTGG	CARDKEYGDYVSRPNSAEYLHHW	IGHV1-69	IGHD4-17	IGHJ1	10	21	32	44
2	3.131360576170346E-4	TGTGCGAGAGAGGGGGGAGCCCGTCGTTTGGCAACAGCTGGTCGGTCGGGGTACTGGTTCGATCCCTGG	CAREGGARRLATAGRSGYWFDPW	IGHV3-11	IGHD6-13	IGHJ5	10	30	41	52
2	3.131360576170346E-4	TGTGCGAGAGAGGGGGGAGCCCGTCGTATTGCAGGAGCTGGTCGGTCGGGGTACTGGTTCGACCCCTGG	CAREGGARRIAGAGRSGYWFDPW	IGHV4-31	IGHD6-13	IGHJ5	10	25	41	52
2	3.131360576170346E-4	TGTGCGAGAGAGGGGGGAGCCCGTCGTATATCAGGAGCTGGTCGGTCGGGGTACTGGTTCGATCCCTGG	CAREGGARRISGAGRSGYWFDPW	IGHV3-11	IGHD6-13	IGHJ5	10	25	41	52
2	3.131360576170346E-4	TGTGCGAGAATTGTGGCGACCGCCTATTACGATCTTTGGAGCGGTTATTCGAACTACTTTGACTACTGG	CARIVATAYYDLWSGYSNYFDYW	IGHV4-59	IGHD3-3	IGHJ4	8	24	48	52
2	3.131360576170346E-4	TGTGCGAAACCAGGCGGCGGGTACGATATTTTGACTGGTTATTATTCGAGCTACTACTTTGACTACTGG	CAKPGGGYDILTGYYSSYYFDYW	IGHV3-23	IGHD3-9	IGHJ4	8	21	44	51
2	3.131360576170346E-4	TGTGCGAAAGATGTAAGAGTGGTAGCTGCCGATACAGATAACTACTACTACTACGGTATGGACGTCTGG	CAKDVRVVAADTDNYYYYGMDVW	IGHV3-23	IGHD2-15	IGHJ6	11	18	28	40
2	3.131360576170346E-4	TGTGCGAAAGATGGGGAAGGATACTGTAGGGATGGCACATGTTATGTTGGAAAATATTACCGAGACTGG	CAKDGEGYCRDGTCYVGKYYRDW	IGHV3-23	IGHD2-15	IGHJ1	11	17	28	64
2	3.131360576170346E-4	TGTGCACACATGACGAATGATGATATTTACGATTTTTGGAGTGGTTATCCTTCTCTCTTTAGGTACTGG	CAHMTNDDIYDFWSGYPSLFRYW	IGHV2-5	IGHD3-3	IGHJ4	9	26	47	63
2	3.131360576170346E-4	TGTGCAAAAGTCGGGGAATATTTTTATGGATCGGGATATCATAATTACCAGTACGCTATGGACGTCTGG	CAKVGEYFYGSGYHNYQYAMDVW	IGHV1-24	IGHD3-9	IGHJ6	6	40	51	57
2	3.131360576170346E-4	TGTGCCAGAGCCCTGAGAGTTTGGGGGAGTTATCGTTACACTCAGTTGCGCTACTTTGACTACTGG	CARALRVWGSYRYTQLRYFDYW	IGHV4-30-2	IGHD3-16	IGHJ4	9	18	37	50
2	3.131360576170346E-4	TGTGCGAGGGGGTCGGCCTTTTATGATTTTTGGAAGATTTACTATACAGGGTGGTTCGACCCCTGG	CARGSAFYDFWKIYYTGWFDPW	IGHV1-46	IGHD3-3	IGHJ5	7	20	33	51
2	3.131360576170346E-4	TGTGCGAGGGAGGCCCCTTACGATTTTTGGAGTGGTTATTCCACACACTACGGTATGGACGTCTGG	CAREAPYDFWSGYSTHYGMDVW	IGHV1-46	IGHD3-3	IGHJ6	7	17	39	54
2	3.131360576170346E-4	TGTGCGAGACAGCCGGTATTACGATATTTTGACTGGTTATTTAGGACGGCCGCTTTTGACTACTGG	CARQPVLRYFDWLFRTAAFDYW	IGHV4-39	IGHD3-9	IGHJ4	10	15	40	54
2	3.131360576170346E-4	TGTGCGAGACAAGGATACTATGATAGTAGTGGTTATTACTACTCTTCGGATGCTTTTGATATCTGG	CARQGYYDSSGYYYSSDAFDIW	IGHV5-10-1	IGHD3-22	IGHJ3	10	15	41	48
2	3.131360576170346E-4	TGTGCGAGAGTCGGATGTAGTACTTCCGGCTGCTATTCCGGAGGGACGGGCGGGTTCGACCCCTGG	CARVGCSTSGCYSGGTGGFDPW	IGHV4-34	IGHD2-2	IGHJ5	9	15	40	52
2	3.131360576170346E-4	TGTGCGAGAGCCAGTTGTAATGGTGGCACCTGCTCCGCGAGGGCTCGAAAGGCCTTTGATATTTGG	CARASCNGGTCSARARKAFDIW	IGHV4-34	IGHD2-15	IGHJ3	9	14	33	54
2	3.131360576170346E-4	TGTGCGAGAGCGAGGGCAATTTACTATGATAGTAGTGCTTATTACGTCGAACCCCCTGGCTACTGG	CARARAIYYDSSAYYVEPPGYW	IGHV3-23	IGHD3-22	IGHJ4	6	20	44	59
2	3.131360576170346E-4	TGTGCGAGAGGCAGGTCTTATAGCAGCAGCTGGTACGTTCAATCTTATGGATGGAATGACTACTGG	CARGRSYSSSWYVQSYGWNDYW	IGHV3-21	IGHD6-13	IGHJ4	9	18	37	56
2	3.131360576170346E-4	TGTGCGAGAGGACGATATTTTATACCATCGGGGGGCGGCATCTACTACTATGCTATGAACGTCTGG	CARGRYFIPSGGGIYYYAMNVW	IGHV1-8	IGHD3-9	IGHJ6	10	11	20	41
2	3.131360576170346E-4	TGTGCGAGAGATGGGGGTGGGGTAGTACCAGCTGCTATTACGGGGCTCGATGCTTTTGATATCTGG	CARDGGGVVPAAITGLDAFDIW	IGHV1-18	IGHD2-2	IGHJ3	11	21	37	48
2	3.131360576170346E-4	TGTGCGAGAGACCTTTCGTATAGCAGCTCGCGACCTCACTACTACTACTACGGTATGGACGTCTGG	CARDLSYSSSRPHYYYYGMDVW	IGHV3-30	IGHD6-6	IGHJ6	17	18	29	37
2	3.131360576170346E-4	TGTGCGAAACCAGGCGGCGGGTACGATATTTTGACTGGTTATTATTCGAGCTACTTTGACTACTGG	CAKPGGGYDILTGYYSSYFDYW	IGHV3-23	IGHD3-9	IGHJ4	8	21	44	50
2	3.131360576170346E-4	TGTGCGAAAGAGAAGACCGGTGACTACATCTGGGGCGGTGATCTTTCTAATGGTCTTAATTTGTGG	CAKEKTGDYIWGGDLSNGLNLW	IGHV3-30	IGHD4-17	IGHJ3	10	17	26	63
2	3.131360576170346E-4	TGTGCAACAGCGTCACTTGTAGTAGTACCAGCTGCTATGCAGCTCTACTACGGTATGGACGTCTGG	CATASLVVVPAAMQLYYGMDVW	IGHV1-24	IGHD2-2	IGHJ6	9	16	39	44
2	3.131360576170346E-4	TGTGTGAGAGGCAAACAAGACAACGGTGACTTTACGGTCGGGCGGGCCATTTTTGACTTCTGG	CVRGKQDNGDFTVGRAIFDFW	IGHV5-78	IGHD4-17	IGHJ4	9	18	30	51
2	3.131360576170346E-4	TGTGTGAGAAACCCCCATATGGTTTACGGAGTTGTTACATATCTCACTTACTTTGACTTCTGG	CVRNPHMVYGVVTYLTYFDFW	IGHV4-39	IGHD3-10	IGHJ4	8	17	36	48
2	3.131360576170346E-4	TGTGCCACCCCTTCCGTTCGTCGTGTTAGTGGTGGCCCCTGGTACTACTACATGGACATATGG	CATPSVRRVSGGPWYYYMDIW	IGHV3-15	IGHD2-15	IGHJ6	7	26	34	42
2	3.131360576170346E-4	TGTGCCAGAGTAGCGACGTACTACGATTTTTGGAGTGGTAAAGAGTACTACTTTGACTATTGG	CARVATYYDFWSGKEYYFDYW	IGHV4-30-2	IGHD3-3	IGHJ4	9	15	38	43
2	3.131360576170346E-4	TGTGCCAGAGATAAGGGCAATTATGATTACATTTGGGGGAGTCGAGCCCCCTTTGACTACTGG	CARDKGNYDYIWGSRAPFDYW	IGHV3-23	IGHD3-16	IGHJ4	11	19	41	50
2	3.131360576170346E-4	TGTGCGCGGGCCCCTTATTATATACATCACGGAATTTTTATTGGCAACTGGTTCGACCCCTGG	CARAPYYIHHGIFIGNWFDPW	IGHV4-39	IGHD3-10	IGHJ5	5	14	21	44
2	3.131360576170346E-4	TGTGCGCGAGGAGAGTGGGAGAGAGACACGGTCGTCACCGCCGCCCACGGTTTGGACGTCTGG	CARGEWERDTVVTAAHGLDVW	IGHV1-46	IGHD1-26	IGHJ3	9	13	20	58
2	3.131360576170346E-4	TGTGCGCGAATACCTCTCTATAACTATGACAATAACGGTTTTTATTATGCTTTTGATTTGTGG	CARIPLYNYDNNGFYYAFDLW	IGHV2-26	IGHD3-22	IGHJ3	12	18	28	46
2	3.131360576170346E-4	TGTGCGGGAGCGGCGTACATTTGGGGGAGTTATCGTGGCCTTAAAATAGGGTTCGACCCCTGG	CAGAAYIWGSYRGLKIGFDPW	IGHV4-4	IGHD3-16	IGHJ5	9	15	35	49
2	3.131360576170346E-4	TGTGCGACAGTGTGGAAGAAGATTTTTGGAGTGGTTCTTAATCCCGATGGCTTTGATATCTGG	CATVWKKIFGVVLNPDGFDIW	IGHV1-46	IGHD3-3	IGHJ3	6	20	39	51
2	3.131360576170346E-4	TGTGCGAGGGGCCTGGGGGGTTACTATGGTTCGGGGAGTTATTATGGAGGTGTTGACTACTGG	CARGLGGYYGSGSYYGGVDYW	IGHV3-30	IGHD3-10	IGHJ4	7	20	44	52
2	3.131360576170346E-4	TGTGCGAGACATTGGGGTGGGCAAGTTATAGCAGCAGCTGGTACTGACTGGTTCGACCCCTGG	CARHWGGQVIAAAGTDWFDPW	IGHV5-10-1	IGHD6-13	IGHJ5	11	26	43	46
2	3.131360576170346E-4	TGTGCGAGACATGCCCTCGATTGTGTTGGTGGTGTTTGCTACCCTTTCTACTATGACTCTTGG	CARHALDCVGGVCYPFYYDSW	IGHV4-39	IGHD2-21	IGHJ4	12	19	30	47
2	3.131360576170346E-4	TGTGCGAGAGTTCACCCTTGTAGCAAATGCTACTTGTACCACTACTATTACATGGACGTCTGG	CARVHPCSKCYLYHYYYMDVW	IGHV4-4	IGHD2-15	IGHJ6	9	27	33	36
2	3.131360576170346E-4	TGTGCGAGAGGTGCTTACTATGGTTCAGCGCATCAGACTATCCTGAACTGGTTCGACCCCTGG	CARGAYYGSAHQTILNWFDPW	IGHV3-21	IGHD3-10	IGHJ5	9	14	25	45
2	3.131360576170346E-4	TGTGCGAGAGGCGTGGGTGTGGCAGAGACAGAATACATCTACCACTACCACATGGACGTCTGG	CARGVGVAETEYIYHYHMDVW	IGHV1-18	IGHD2-8	IGHJ6	9	32	36	38
2	3.131360576170346E-4	TGTGCGAGAGGGGTGTGGATTCATTGTAGTGTTAGCACGTGCCCTTTTTATTTAGATGTCTGG	CARGVWIHCSVSTCPFYLDVW	IGHV4-59	IGHD2-15	IGHJ4	9	22	30	59
2	3.131360576170346E-4	TGTGCGAGAGGACAGTATTACGATCTTTGGAGTGCTCGTTACCTACCAATTATTGATTACTGG	CARGQYYDLWSARYLPIIDYW	IGHV1-8	IGHD3-3	IGHJ4	10	14	33	52
2	3.131360576170346E-4	TGTGCGAGAGATCTGATATGGGACATGTCTTTGGCTGGTTATCTGGACGCTTTTGATATTTGG	CARDLIWDMSLAGYLDAFDIW	IGHV4-59	IGHD3-9	IGHJ3	13	29	41	48
2	3.131360576170346E-4	TGTGCGAGAGAATTTCAGGAGGTTACGATTTTTGGAGTGGTTAGCACACCGCCTGACTACTGG	CAREFQEVTIFGVVSTPPDYW	IGHV4-31	IGHD3-3	IGHJ4	10	22	42	53
2	3.131360576170346E-4	TGTGCGAGAGAAAGGCGGGGCCTATACCAGCTATGGGAGGGCTATGATGCTTTTGATATCTGG	CARERRGLYQLWEGYDAFDIW	IGHV3-11	IGHD5-18	IGHJ3	10	27	35	43
2	3.131360576170346E-4	TGTGCGAGAATTTTAAGGCGATCGTATAGCAGTGGCTGGTACGGGGGTGCTTTTGATATCTGG	CARILRRSYSSGWYGGAFDIW	IGHV3-48	IGHD6-19	IGHJ3	8	23	42	47
2	3.131360576170346E-4	TGTGCGAGAAACCGTTTCGATTTTTCGAGTGGTTCTTATTCATACCCCTCCATTGACTACTGG	CARNRFDFSSGSYSYPSIDYW	IGHV1-18	IGHD3-3	IGHJ4	8	17	38	52
2	3.131360576170346E-4	TGTGCGAGAAACCGTTTCAATTTTGCGACTGGTTATTATTCATACCCCTCCATTGACTACTGG	CARNRFNFATGYYSYPSIDYW	IGHV1-18	IGHD3-9	IGHJ4	8	26	38	52
2	3.131360576170346E-4	TGTGCGAGAAACCGTTTCAATTTTGCGACTGGTTATTATTCATACCCCTCCATTGACTACTGG	CARNRFNFATGYYSYPSIDYW	IGHV1-2	IGHD3-9	IGHJ4	8	26	38	52
2	3.131360576170346E-4	TGTGCGAAATCCCATTTGGAGTGGTTATTAGAAAGCTACTACTACTACTACATGGACGTCTGG	CAKSHLEWLLESYYYYYMDVW	IGHV3-23	IGHD3-3	IGHJ6	8	14	29	35
2	3.131360576170346E-4	TGTGCGAAAGGGGCCATCCAAGGATATTGTACTAGTGATGGCTGTTACGGTCGGCACGTCTGG	CAKGAIQGYCTSDGCYGRHVW	IGHV3-23	IGHD2-8	IGHJ6	9	15	33	55
2	3.131360576170346E-4	TGTGCGAAAGATTTGGCGTTCGGTGACTACGTTGGGATTGGGTCCAACTGGTTCGACCCCTGG	CAKDLAFGDYVGIGSNWFDPW	IGHV3-30	IGHD4-17	IGHJ5	11	20	31	44
2	3.131360576170346E-4	TGTGCGAAAGATCTGCATAAGTGGGAGCTCGGGGAATACTACTACTACGGTATGGACGTCTGG	CAKDLHKWELGEYYYYGMDVW	IGHV3-30	IGHD1-26	IGHJ6	13	19	28	36
2	3.131360576170346E-4	TGTGCACGGATTGGGAAGGAAGTTACGATTTTTGGAAGCTACTACTACGGTATGGACGTCTGG	CARIGKEVTIFGSYYYGMDVW	IGHV2-26	IGHD3-3	IGHJ6	10	22	35	38
2	3.131360576170346E-4	TGTGCAACAGTGTGGAAGAAGATTTTTGGAGTGGTTCTTAATCCCGATGGCTTTGATATCTGG	CATVWKKIFGVVLNPDGFDIW	IGHV1-24	IGHD3-3	IGHJ3	9	20	39	51
2	3.131360576170346E-4	TGTGCAAAGGGCAGGTCAGTGGATATAGTGTCTGCCGTCACCGGTGATCCTCTTGATGTTTGG	CAKGRSVDIVSAVTGDPLDVW	IGHV3-43	IGHD5-12	IGHJ3	7	18	29	44
2	3.131360576170346E-4	TGTGCAAAATTTGAGGCAGCCGAGTACGGTGACTACGTTATTTCTACGTGGGTTGACTACTGG	CAKFEAAEYGDYVISTWVDYW	IGHV4-4	IGHD4-17	IGHJ4	4	24	37	52
2	3.131360576170346E-4	TGTGGGAGAGATAGGCGGGATAGCAGCAACTATTATGCCTACTACTACTACATGGCCGTCTGG	CGRDRRDSSNYYAYYYYMAVW	IGHV1-67	IGHD6-13	IGHJ6	11	19	27	38
2	3.131360576170346E-4	TGTACCACAGGGCAGATTTTTTTGTCTGATGTTAGTGGTTCTCGGTCCGCTGTTGCCTATTGG	CTTGQIFLSDVSGSRSAVAYW	IGHV3-15	IGHD3-22	IGHJ4	9	32	39	52
2	3.131360576170346E-4	TGTACAAGAGGGGCCACTTCAGCTCGTCCTTTCCCCTACTTTTACTACGGTCTGGACGTCTGG	CTRGATSARPFPYFYYGLDVW	IGHV4-30-2	IGHD6-6	IGHJ6	9	19	28	52
2	3.131360576170346E-4	TGCGCAAAAGGCAGGTCAGTGGATATAGTGTCTAGCGTCGCCGGTGATCCTTTTGATATTTGG	CAKGRSVDIVSSVAGDPFDIW	IGHV3-9	IGHD5-12	IGHJ3	9	18	33	44
2	3.131360576170346E-4	TGTGTGAGAGATTGGAGGGGCAGACCCGGCGGGACCAAGATCAACTGGTTCGACTCCTGG	CVRDWRGRPGGTKINWFDSW	IGHV3-35	IGHD6-13	IGHJ5	12	23	28	41
2	3.131360576170346E-4	TGTGCCAGGAGTCAGTACTACTATACTTCGGGGAGTTATTATCCCACCTTTGACAACTGG	CARSQYYYTSGSYYPTFDNW	IGHV4-31	IGHD3-10	IGHJ4	4	14	41	47
2	3.131360576170346E-4	TGTGCGTCCCTGTTTTGTACTAGTACCAACTGCGATGTCGGAAATGATTTTGATATCTGG	CASLFCTSTNCDVGNDFDIW	IGHV5-10-1	IGHD2-2	IGHJ3	5	14	40	43
2	3.131360576170346E-4	TGTGCGAGTCTGTTTTGTACTAGTTCCACCTGCGATGACGACGATGATTTTGATATTTGG	CASLFCTSSTCDDDDDFDIW	IGHV5-10-1	IGHD2-2	IGHJ3	7	14	36	42
2	3.131360576170346E-4	TGTGCGAGTGGATTAGAAACGATTTTTGGAGTGGAAATTATGTCCCCCCCCGAGCACTGG	CASGLETIFGVEIMSPPEHW	IGHV4-39	IGHD3-3	IGHJ2P	7	18	40	51
2	3.131360576170346E-4	TGTGCGAGCCTCTTTTGTACTGGTTCTTCCTGCGATGTGGGAGATACTTTTGATATTTGG	CASLFCTGSSCDVGDTFDIW	IGHV5-10-1	IGHD3-9	IGHJ3	7	12	24	42
2	3.131360576170346E-4	TGTGCGAGCCTCTTTTGTACTAGTACCAATTGTGATGTCGGAAATGATTTTGATATTTGG	CASLFCTSTNCDVGNDFDIW	IGHV5-10-1	IGHD2-2	IGHJ3	7	14	27	43
2	3.131360576170346E-4	TGTGCGAGCCTCTTTTGTACCAGTACTGCCTGCGATCTCGGAGATACATTCGATTTTTGG	CASLFCTSTACDLGDTFDFW	IGHV5-10-1	IGHD1-1	IGHJ3	7	14	25	57
2	3.131360576170346E-4	TGTGCGAGCCTGTTTTGTACTAGTTCCAGTTGCGATGTCGGAGATACTTTTGATATCTGG	CASLFCTSSSCDVGDTFDIW	IGHV5-10-1	IGHD1-7	IGHJ3	7	20	30	42
2	3.131360576170346E-4	TGTGCGAGCCTGTTTTGTACTAGTTCCAGATGCGATGTCGGAGATACTTTTGATATCTGG	CASLFCTSSRCDVGDTFDIW	IGHV5-10-1	IGHD2-2	IGHJ2	7	14	40	51
2	3.131360576170346E-4	TGTGCGAGCCTGTTTTGTACTAGTACCAACTGCGATGCCGGAAATGATTTTGATATCTGG	CASLFCTSTNCDAGNDFDIW	IGHV5-10-1	IGHD2-2	IGHJ3	7	14	40	43
2	3.131360576170346E-4	TGTGCGAGACTACCAACCACCTACAGTCATTTCGAACTTTATTATGGCATGGACGTCTGG	CARLPTTYSHFELYYGMDVW	IGHV5-10-1	IGHD3-3	IGHJ6	9	38	44	47
2	3.131360576170346E-4	TGTGCGAGACCTGGCGGCTATGACAGTAGTGGTTATTATTCGGGGTGGTTCGACCCCTGG	CARPGGYDSSGYYSGWFDPW	IGHV4-39	IGHD3-22	IGHJ5	9	17	37	45
2	3.131360576170346E-4	TGTGCGAGACATCGTGGGTATCGCAGTAGCTCGTCTCTCCTTTACTACTTTGACTACTGG	CARHRGYRSSSSLLYYFDYW	IGHV5-10-1	IGHD6-13	IGHJ4	11	15	30	42
2	3.131360576170346E-4	TGTGCGAGAGTCGAGTATTATTATAAAAGTAGTGGTTTTCATGATGGTTTTGATATCTGG	CARVEYYYKSSGFHDGFDIW	IGHV4-34	IGHD3-22	IGHJ3	9	14	36	38
2	3.131360576170346E-4	TGTGCGAGAGCGGATTGGGTTAATGATTGTAGTAGTACCAGCTGCTCCCTTGACTACTGG	CARADWVNDCSSTSCSLDYW	IGHV1-18	IGHD2-2	IGHJ4	9	25	45	49
2	3.131360576170346E-4	TGTGCGAGAGCAGTAGTCGTAAGACTGGTGTTCCACTACTACTACTACATGGACGTCTGG	CARAVVVRLVFHYYYYMDVW	IGHV4-34	IGHD3-9	IGHJ6	9	22	28	34
2	3.131360576170346E-4	TGTGCGAGAGGCCTTTCCTATTACGAGGATAGTAGTGGTTATTACGAATATGACCTCTGG	CARGLSYYEDSSGYYEYDLW	IGHV1-2	IGHD3-22	IGHJ5	9	18	44	51
2	3.131360576170346E-4	TGTGCGAGAGGCCTTTCCTATTACGAGGATAGTAGTGGTTATTACGAATATGACCTCTGG	CARGLSYYEDSSGYYEYDLW	IGHV1-8	IGHD3-22	IGHJ5	13	18	44	51
2	3.131360576170346E-4	TGTGCGAGAGGCCGGTTCCGACGCGGTATAGTGGGAGCCGAGTACTACTTTGACTACTGG	CARGRFRRGIVGAEYYFDYW	IGHV1-8	IGHD1-26	IGHJ4	12	23	37	40
2	3.131360576170346E-4	TGTGCGAGAGGGTTGATAGTGGCTACGATTTTCCACTACTACTACTACATGGACGTCTGG	CARGLIVATIFHYYYYMDVW	IGHV1-8	IGHD5-12	IGHJ6	10	15	29	34
2	3.131360576170346E-4	TGTGCGAGAGGGCGGGAGGAGTGGTTAATCTTTCATCGCCATTACTACATGGACGTCTGG	CARGREEWLIFHRHYYMDVW	IGHV3-21	IGHD3-3	IGHJ6	9	17	26	42
2	3.131360576170346E-4	TGTGCGAGAGATTTATCCTCCGGATATAGCAGTGGCCCGAAGGGAGCTTTTGATATCTGG	CARDLSSGYSSGPKGAFDIW	IGHV1-18	IGHD6-19	IGHJ3	11	19	35	45
2	3.131360576170346E-4	TGTGCGAGAGATCTTTGTAGTAGTACCAGCTGCTATTTCGCCGATGCTTTTGATATCTGG	CARDLCSSTSCYFADAFDIW	IGHV4-31	IGHD2-2	IGHJ3	13	14	35	42
2	3.131360576170346E-4	TGTGCGAGAGATCTGAGAGGAGGTAGCGTGGTGCCAGATGCTATGGAGTTTGACTTCCGG	CARDLRGGSVVPDAMEFDFR	IGHV4-31	IGHD2-2	IGHJ4	13	33	44	48
2	3.131360576170346E-4	TGTGCGAGAGATCCAAGAGATTGTAGGGGTACTACGTGTACTAACTGGTTCGACCCCTGG	CARDPRDCRGTTCTNWFDPW	IGHV1-3	IGHD2-2	IGHJ5	12	27	34	36
2	3.131360576170346E-4	TGTGCGAGAGATACCGTCGGAGTAGCTGCCTACTACTACTACTACTACATGGACGTCTGG	CARDTVGVAAYYYYYYMDVW	IGHV1-18	IGHD2-15	IGHJ6	11	17	25	30
2	3.131360576170346E-4	TGTGCGAGAGAGTATGTTACGATTTTTGGAGTGGTTACCAATCCCTGGTTCGACCCCTGG	CAREYVTIFGVVTNPWFDPW	IGHV3-30	IGHD3-3	IGHJ5	10	16	36	44
2	3.131360576170346E-4	TGTGCGAGAGAGTATGTTACGATTTTTGGAGTGGTTACCAATCCCTGGTTCGACCCCTGG	CAREYVTIFGVVTNPWFDPW	IGHV4-31	IGHD3-3	IGHJ5	10	16	36	44
2	3.131360576170346E-4	TGTGCGAGAGAGAGACCCGAGAGAGTCCCAAATGCTTTTAATCGTGCTTTAGATATCTGG	CARERPERVPNAFNRALDIW	IGHV1-2	IGHD3-16	IGHJ3	10	26	31	44
2	3.131360576170346E-4	TGTGCGAGAACTCTTCATAGCAGCAGCTGGTACTATGGAGGGTACTACTTTGACTACTGG	CARTLHSSSWYYGGYYFDYW	IGHV4-34	IGHD6-13	IGHJ4	8	16	32	41
2	3.131360576170346E-4	TGTGCGAAGGTTCTTCGTAACTCCTTATCAGAAGAAATCGATGATGCTTTTGATATGTGG	CAKVLRNSLSEEIDDAFDMW	IGHV3-66	IGHD4-23	IGHJ3	6	16	23	40
2	3.131360576170346E-4	TGTGCGAAAGCCAGGTATTGTGGTGGTGAATGTTATTACCAGGAGTCCTTTGACAACTGG	CAKARYCGGECYYQESFDNW	IGHV3-23	IGHD2-21	IGHJ4	9	15	36	47
2	3.131360576170346E-4	TGTGCGAAAGATTTTGGGTATAGCAGTGGCTGGTACGCTCATGATGCTTTTGATATCTGG	CAKDFGYSSGWYAHDAFDIW	IGHV3-30	IGHD6-19	IGHJ3	11	15	36	38
2	3.131360576170346E-4	TGTGCGAAAGATCATATGCGGTGGGAGCTACGCGTAGGGGTCTACGGTATGGACGTCTGG	CAKDHMRWELRVGVYGMDVW	IGHV3-48	IGHD1-26	IGHJ6	12	20	30	48
2	3.131360576170346E-4	TGTGCAAAAGATATGGGATATTGTAGTAGTAGCAGTTGTTATGGTGGGATGGAGGTCTGG	CAKDMGYCSSSSCYGGMEVW	IGHV3-9	IGHD2-2	IGHJ6	13	15	42	48
2	3.131360576170346E-4	TGTAGTAGGTTCGACATGTCAGAGTCGGGGAACCACTCGTTCTATGTTCTGGACGTCTGG	CSRFDMSESGNHSFYVLDVW	IGHV3-49	IGHD1-14	IGHJ6	7	28	35	49
2	3.131360576170346E-4	TGTGTCAGAGATAGTGGGGACGTTCGGGGAATTGCTTACAACTGGTTCGACCCCTGG	CVRDSGDVRGIAYNWFDPW	IGHV4-30-2	IGHD3-10	IGHJ5	11	21	29	36
2	3.131360576170346E-4	TGTGTGAGACAAAATGTTTACTACATGACAAATTACAATGATGCTTTTGATGTGTGG	CVRQNVYYMTNYNDAFDVW	IGHV4-39	IGHD2-2	IGHJ3	10	18	24	37
2	3.131360576170346E-4	TGTGTAAAAGACATGAAGAGAAAATGGTGGCCACCGACAAATGCTTTTGATATCTGG	CVKDMKRKWWPPTNAFDIW	IGHV3-9	IGHD2-8	IGHJ3	10	22	28	40
2	3.131360576170346E-4	TGTGCTAGGTCGTATTACGATATTTTGACTGGTTATTTGGTTGGGTTTGACTACTGG	CARSYYDILTGYLVGFDYW	IGHV1-24	IGHD3-9	IGHJ4	4	10	36	45
2	3.131360576170346E-4	TGTGCCAGAACTCTGGGGTGTAGCAGTGGAGACTGCCTCGGGGGCTTTCACTCTTGG	CARTLGCSSGDCLGGFHSW	IGHV4-31	IGHD6-19	IGHJ4	8	15	28	44
2	3.131360576170346E-4	TGTGCGAGGGACCGTTGTAGTAGTCCTAGCTGTTACGATCGGGGGCTCGACCCCTGG	CARDRCSSPSCYDRGLDPW	IGHV4-4	IGHD2-2	IGHJ5	7	14	31	46
2	3.131360576170346E-4	TGTGCGAGGAATTCCGGGAAGATTTTTGGAGTGGTAATTAATGAGGTTGACTACTGG	CARNSGKIFGVVINEVDYW	IGHV4-39	IGHD3-3	IGHJ4	7	20	39	46
2	3.131360576170346E-4	TGTGCGAGACTGGGACCCTATGGTTCGGGGATTTACTACTACGCTTTGGACGTCTGG	CARLGPYGSGIYYYALDVW	IGHV1-69	IGHD3-10	IGHJ6	8	17	30	33
2	3.131360576170346E-4	TGTGCGAGACGATATTGTAGTAGTTCCAGCTGCTATCTGGGTTCTTATGATATCTGG	CARRYCSSSSCYLGSYDIW	IGHV5-10-1	IGHD2-2	IGHJ3	9	10	35	43
2	3.131360576170346E-4	TGTGCGAGAGTTGGGAGCTATGGTGGTAACTTAGGGGGGGCGGAATTTGACTACTGG	CARVGSYGGNLGGAEFDYW	IGHV1-69	IGHD4-23	IGHJ4	9	17	30	45
2	3.131360576170346E-4	TGTGCGAGAGTTGGGAGCTATGGTGGTAACTTAGGGGGGGCGGAATTTGACTACTGG	CARVGSYGGNLGGAEFDYW	IGHV4-31	IGHD4-23	IGHJ4	9	17	30	45
2	3.131360576170346E-4	TGTGCGAGAGTCGCACATTACGATTTTTGGAGTGGTGAAAGTCACTTTGACTACTGG	CARVAHYDFWSGESHFDYW	IGHV4-59	IGHD3-3	IGHJ4	9	16	35	43
2	3.131360576170346E-4	TGTGCGAGAGTGGGGGGTAACGTCTTCTCGGGGGACTACTATTACATGGACGTCTGG	CARVGGNVFSGDYYYMDVW	IGHV4-59	IGHD3-10	IGHJ6	9	27	32	34
2	3.131360576170346E-4	TGTGCGAGAGCCCCTGATGACGACTGGTTTCTCATCGGCTACGGTATGGACGTCTGG	CARAPDDDWFLIGYGMDVW	IGHV3-21	IGHD3-9	IGHJ6	9	21	28	45
2	3.131360576170346E-4	TGTGCGAGAGGTGGGAGATATTGTAGTAGTACCAGCTGCTATGCTTTTGACTACTGG	CARGGRYCSSTSCYAFDYW	IGHV1-18	IGHD2-2	IGHJ4	9	16	43	45
2	3.131360576170346E-4	TGTGCGAGAGGCCCGGACTGGAACGACTATAATGACAGGGATGCTTTTGATATCTGG	CARGPDWNDYNDRDAFDIW	IGHV1-8	IGHD1-1	IGHJ3	12	16	26	39
2	3.131360576170346E-4	TGTGCGAGAGGGGATTGTGATGATGGAAGTATTCACTGCCACTACTTTCCCTTGTGG	CARGDCDDGSIHCHYFPLW	IGHV4-4	IGHD2-21	IGHJ4	9	13	18	40
2	3.131360576170346E-4	TGTGCGAGAGATCCCCCTACTGAGGACGGTGGTAATTCCAATGTTTTTGATATATGG	CARDPPTEDGGNSNVFDIW	IGHV1-46	IGHD4-23	IGHJ3	12	25	38	40
2	3.131360576170346E-4	TGTGCGAGAGATCCCCCTACTAATGATGGTGGTAACTCCAATGTTTTTGATATCTGG	CARDPPTNDGGNSNVFDIW	IGHV1-69	IGHD4-23	IGHJ3	12	27	38	40
2	3.131360576170346E-4	TGTGCGAGAGATCAAAATGGGTGCCCGAACATCAGAGTTTGTGCTTTTGATGTTTGG	CARDQNGCPNIRVCAFDVW	IGHV1-46	IGHD3-10	IGHJ3	12	23	29	41
2	3.131360576170346E-4	TGTGCGAGAGATGAGGTCAGGCTTAGCGGTGGGTGGACTTACTACTTTGACTACTGG	CARDEVRLSGGWTYYFDYW	IGHV3-30	IGHD6-19	IGHJ4	11	23	35	39
2	3.131360576170346E-4	TGTGCGAGAGATAGGGTCATTATATTAGACAGGGAGGGCCATACTTTTGATCTCTGG	CARDRVIILDREGHTFDLW	IGHV4-4	IGHD3-3	IGHJ3	11	14	23	43
2	3.131360576170346E-4	TGTGCGAGAGAGGGCTATGATAGTAGTGGTTATTACTCCGCGTCCTTTGACTACTGG	CAREGYDSSGYYSASFDYW	IGHV4-31	IGHD3-22	IGHJ4	10	14	36	44
2	3.131360576170346E-4	TGTGCGAGAGAGAGGGAGGGTGAGCAGCAGCTGGGACTGAGGCCACTTGACTACTGG	CAREREGEQQLGLRPLDYW	IGHV1-8	IGHD6-13	IGHJ4	9	22	33	46
2	3.131360576170346E-4	TGTGCGAGAGAGAGGGAGGGTGAGCAGCAACTGGGACTGAGGCCACTTGACTACTGG	CAREREGEQQLGLRPLDYW	IGHV4-31	IGHD6-13	IGHJ4	10	22	33	46
2	3.131360576170346E-4	TGTGCGAAGTCTATATCCGCTGACTACCCGGAAATTTACTGGTACTTCAATCTCTGG	CAKSISADYPEIYWYFNLW	IGHV3-20	IGHD5-12	IGHJ2	6	10	17	36
2	3.131360576170346E-4	TGTGCGAAAGTCCAGGGGCGGTATGGTTCGGGGAGTTATTATAGGATCGACTACTGG	CAKVQGRYGSGSYYRIDYW	IGHV3-60	IGHD3-10	IGHJ4	9	21	42	48
2	3.131360576170346E-4	TGTGCGAAAGGACGGTTGGACAGCAGCAGCTGGTACGGGTTCTACTTTGACTACTGG	CAKGRLDSSSWYGFYFDYW	IGHV4-34	IGHD6-13	IGHJ4	10	21	36	41
2	3.131360576170346E-4	TGTGCGAAAGATGAGGTCAGGTATAGCGGTGGCTGGACTTACTACTTTGACTACTGG	CAKDEVRYSGGWTYYFDYW	IGHV1-18	IGHD6-19	IGHJ4	11	19	35	39
2	3.131360576170346E-4	TGTGCGAAAGATGAGGTCAGGCTTAGTGGTGGCTGGACTTACTACTTTGACTCCTGG	CAKDEVRLSGGWTYYFDSW	IGHV1-68	IGHD2-15	IGHJ4	1	23	31	39
2	3.131360576170346E-4	TGTGCGAAAGATGAGGTCAGGCTTAGTGGTGGCTGGACTTACTACTTTGACTCCTGG	CAKDEVRLSGGWTYYFDSW	IGHV3-38	IGHD2-15	IGHJ4	4	23	31	39
2	3.131360576170346E-4	TGTGCGAAAGATGAGGTCAGGCTTAGTGGTGGGTGGACTTACTACTTTGACTACTGG	CAKDEVRLSGGWTYYFDYW	IGHV3-30	IGHD2-15	IGHJ4	11	23	31	39
2	3.131360576170346E-4	TGTGCGAAAGATGAGGTCAGGCTTAGCGGCGGCTGGACTTACTACTTTGACTACTGG	CAKDEVRLSGGWTYYFDYW	IGHV1-18	IGHD6-25	IGHJ4	11	23	33	39
2	3.131360576170346E-4	TGTGCGAAAGATGAGGTCAAGTTAAGTGGTGGCTGGACCTATTATTTTGACTACTGG	CAKDEVKLSGGWTYYFDYW	IGHV3-30	IGHD2-15	IGHJ4	11	24	31	45
2	3.131360576170346E-4	TGTGCGAAAGACGGGAACTGGGAAAACTACTACTACTACACCTACATGGACGTCTGG	CAKDGNWENYYYYTYMDVW	IGHV3-30	IGHD7-27	IGHJ6	10	15	21	27
2	3.131360576170346E-4	TGTGCACGCCACAGAGGTCCTCTGGTTCACCGAGTTACAAGATACTTTGACTACCGG	CARHRGPLVHRVTRYFDYR	IGHV3-11	IGHD4-23	IGHJ4	4	31	37	42
2	3.131360576170346E-4	TGTGCAAGAGGCGGGGGAGCAGCAGTTGGATTTTTCTACTTCTACTTAGACGTCTGG	CARGGGAAVGFFYFYLDVW	IGHV3-47	IGHD6-13	IGHJ6	9	17	28	35
2	3.131360576170346E-4	TGTGCAAGAGGCGGGGGAGGAGCAGTTGGATTTTTCTACTTCTACTTAGACGTCTGG	CARGGGGAVGFFYFYLDVW	IGHV1-8	IGHD3-16	IGHJ6	11	12	18	35
2	3.131360576170346E-4	TGTACTAGAGCGATCCTTCCGGCCCGATCCTACTATTTCTACTACATGGACGTCTGG	CTRAILPARSYYFYYMDVW	IGHV3-49	IGHD1-14	IGHJ6	9	16	21	29
2	3.131360576170346E-4	TATGCAACAGTTTCCCTGTGGGGCTATGATAGTAGTGGTCCCGGGGATGGGGTCTGG	YATVSLWGYDSSGPGDGVW	IGHV1-24	IGHD3-22	IGHJ6	9	23	38	51
2	3.131360576170346E-4	TGTGTTACAGTCCCCTGTAGTAGGTGCACTGTTTGGAACTGGTTCGACCCCTGG	CVTVPCSRCTVWNWFDPW	IGHV4-30-2	IGHD2-2	IGHJ5	3	15	22	36
2	3.131360576170346E-4	TGTGTGAGGGGGACCAATGTGGTGGTAGCTGGTACTTACTGGCTCGACCCCTGG	CVRGTNVVVAGTYWLDPW	IGHV4-39	IGHD2-15	IGHJ5	7	18	35	37
2	3.131360576170346E-4	TGTGCCAGGGAGAGGAGCAGTGGCCTTTACAATTACTTCGGTCTCGACGTCTGG	CARERSSGLYNYFGLDVW	IGHV1-2	IGHD5-24	IGHJ6	4	27	35	45
2	3.131360576170346E-4	TGTGCCAGAGAGGCGATCGGGACCTATCCTGACTTCTACGGTCTCGACGTCTGG	CAREAIGTYPDFYGLDVW	IGHV4-30-2	IGHD4-17	IGHJ6	10	35	41	45
2	3.131360576170346E-4	TGTGCGAGTCGACATGGCAGCAGTGGCTTTACTATTGCTGCTTTTGATATCTGG	CASRHGSSGFTIAAFDIW	IGHV3-43	IGHD6-19	IGHJ3	4	18	27	38
2	3.131360576170346E-4	TGTGCGAGGTCGACTAGTAGTAGTGGATATAGTGGCTACGAGTACAACTTCTGG	CARSTSSSGYSGYEYNFW	IGHV1-18	IGHD5-12	IGHJ4	7	22	44	46
2	3.131360576170346E-4	TGTGCGAGGGGGGGCAGCAACTGGTCCCGCGGCCACTATTACTTTGACGTCTGG	CARGGSNWSRGHYYFDVW	IGHV3-13	IGHD6-13	IGHJ6	4	13	24	34
2	3.131360576170346E-4	TGTGCGAGATTGTACAGCTATGGTTACTACTACTACTACGGTATGGACGTCTGG	CARLYSYGYYYYYGMDVW	IGHV1-69	IGHD5-18	IGHJ6	8	12	22	23
2	3.131360576170346E-4	TGTGCGAGACAGGGGACGGTCGACAGTGACACCCATGATGCTTTTCAAATCTGG	CARQGTVDSDTHDAFQIW	IGHV5-10-1	IGHD2-8	IGHJ3	10	28	32	33
2	3.131360576170346E-4	TGTGCGAGAGTAAAACTACTATGGTTCAGGGAATCATACTACTTTGACTACTGG	CARVKLLWFRESYYFDYW	IGHV1-18	IGHD3-10	IGHJ4	9	16	31	36
2	3.131360576170346E-4	TGTGCGAGAGCCCGTATTACGATTTTTGGAGTGGTTACAGACATGGACGTCTGG	CARARITIFGVVTDMDVW	IGHV4-34	IGHD3-3	IGHJ6	9	12	36	40
2	3.131360576170346E-4	TGTGCGAGAGCATGGCAGCAGCTGGTATCGGAACTGTACTACTTTGACTACTGG	CARAWQQLVSELYYFDYW	IGHV3-33	IGHD6-13	IGHJ4	9	14	26	35
2	3.131360576170346E-4	TGTGCGAGAGGGGCTACGATTTTTGGAGTGGTTATTATAGGCCTGGACTACTGG	CARGATIFGVVIIGLDYW	IGHV1-8	IGHD3-3	IGHJ4	10	14	38	45
2	3.131360576170346E-4	TGTGCGAGAGGACGCAAATCTACTGTGCTGGTCGGAGGGGCTTTTGATATCTGG	CARGRKSTVLVGGAFDIW	IGHV1-8	IGHD4-11	IGHJ3	10	20	25	39
2	3.131360576170346E-4	TGTGCGAGAGATGCTGACGGGTATAGTGGGAGCCCCGATGCTTTTGATATCTGG	CARDADGYSGSPDAFDIW	IGHV3-30	IGHD1-26	IGHJ3	11	19	32	36
2	3.131360576170346E-4	TGTGCGAGAGATGATGATAAGAGTGGGAGCTACGGTGATGCTTTTGATATCTGG	CARDDDKSGSYGDAFDIW	IGHV3-64	IGHD1-26	IGHJ3	11	21	32	35
2	3.131360576170346E-4	TGTGCGAAGCTAGGATACAGCTATGGTTATCCGGTGTACTACTTTGACTACTGG	CAKLGYSYGYPVYYFDYW	IGHV3-33	IGHD5-18	IGHJ4	6	12	28	35
2	3.131360576170346E-4	TGTGCGAAAGTGGGCGGGGAGACGACACATCCGTACTGGTACCTCGATCTCTGG	CAKVGGETTHPYWYLDLW	IGHV3-60	IGHD3-10	IGHJ2	9	14	20	33
2	3.131360576170346E-4	TGTGCGAAAGCCCCCGACGCCTATGGTGACTACGGGGACTTCTCGGAGTACTGG	CAKAPDAYGDYGDFSEYW	IGHV3-23	IGHD4-17	IGHJ4	9	26	39	48
2	3.131360576170346E-4	TGTGCGAAAGGACCGTATCACGAGTTTTGGAGCGGCGATTACTTTGAATCCTGG	CAKGPYHEFWSGDYFESW	IGHV3-23	IGHD3-3	IGHJ4	9	13	31	39
2	3.131360576170346E-4	TGTGCGAAAGGACCGTATCACGAATTGTGGAGCGGCGATTATTTTGACTCCTGG	CAKGPYHELWSGDYFDSW	IGHV3-23	IGHD3-3	IGHJ4	9	13	41	42
2	3.131360576170346E-4	TGTGCGAAAGATTCGTCACTCGGGGGTATTGTAGTAGTACCAGCTGCAACCTGG	CAKDSSLGGIVVVPAATW	IGHV3-21	IGHD2-2	IGHJ5	11	26	46	49
2	3.131360576170346E-4	TGTGCGAAAGATCCCTATTACGATTTTTGGAGTGGTTATTATTTGGACTACTGG	CAKDPYYDFWSGYYLDYW	IGHV3-23	IGHD3-3	IGHJ4	12	15	41	45
2	3.131360576170346E-4	TGTGCGAAAGATCATGCCGGTAGCAGTGGCTGGTTGGGAGAACTTGACTACTGG	CAKDHAGSSGWLGELDYW	IGHV3-23	IGHD6-19	IGHJ4	12	20	33	43
2	3.131360576170346E-4	TGTGCGAAAGATAATATAGTGGGAGCCACTGGGCGCTACGGTCTGGACGTCTGG	CAKDNIVGATGRYGLDVW	IGHV3-23	IGHD1-26	IGHJ6	11	14	29	43
2	3.131360576170346E-4	TGTGCGAAAGATAAGGACCCTACGGGTTACTACTACTACGGTATGGACGTCTGG	CAKDKDPTGYYYYGMDVW	IGHV3-30	IGHD4-17	IGHJ6	11	19	24	27
2	3.131360576170346E-4	TGTGCACACAGACATGGGAGGGGTGACTTCGGCTTCCGTGCTTTTGATGTCTGG	CAHRHGRGDFGFRAFDVW	IGHV2-5	IGHD2-21	IGHJ3	12	21	27	38
2	3.131360576170346E-4	TGTGCAAAAGATTACAGCATAGTAGCAGGTGGTAGTTGTGCTTTTGATATATGG	CAKDYSIVAGGSCAFDIW	IGHV3-43	IGHD6-13	IGHJ3	11	18	33	38
2	3.131360576170346E-4	TGTGGAAAAGAAACAGGAGCGGGTATAACAGTAGCCGGGGGGGTTGACAACTGG	CGKETGAGITVAGGVDNW	IGHV3-43	IGHD6-19	IGHJ4	10	19	31	43
2	3.131360576170346E-4	TGTACTAGAGGGGGGGGGTTTTACGATTTTTGGAGTGGTTATTGGGGCTACTGG	CTRGGGFYDFWSGYWGYW	IGHV3-49	IGHD3-3	IGHJ4	9	20	42	47
2	3.131360576170346E-4	TGTACCGCAGGCTGGTTGACGGATGGCTCGGGGACTTATTATAAAGATTATTGG	CTAGWLTDGSGTYYKDYW	IGHV3-15	IGHD3-10	IGHJ4	9	22	43	51
2	3.131360576170346E-4	TGTACGAGAGATTTGGCGTTCGGAATCATAAATAATAACTGGTTCGACCCCTGG	CTRDLAFGIINNNWFDPW	IGHV3-20	IGHD3-16	IGHJ5	11	23	30	36
2	3.131360576170346E-4	TGCGCGAGAGATCCTTCGACCACTACTCGGGGAGACTGGTATTTCGATCTCTGG	CARDPSTTTRGDWYFDLW	IGHV1-18	IGHD3-22	IGHJ2	12	18	26	34
2	3.131360576170346E-4	TGCACGCTGGGATATTGCAGTACTGCCAGCTGCTATATCGAATTTGACTTCTGG	CTLGYCSTASCYIEFDFW	IGHV3-66	IGHD2-2	IGHJ4	1	9	35	42
2	3.131360576170346E-4	TGTTCAAGAGGTTATTCTGAAGGAGGGCCTCATGCGGCTTTTGATATCTGG	CSRGYSEGGPHAAFDIW	IGHV3-74	IGHD3-10	IGHJ3	9	10	15	29
2	3.131360576170346E-4	TGTGTTCGACCCCTTGACGAATGGGGCAACTACGGTGCCTTTGATGCGTGG	CVRPLDEWGNYGAFDAW	IGHV5-78	IGHD1-7	IGHJ3	4	27	33	35
2	3.131360576170346E-4	TGTGTCAAGGGACCCACTTCTGACAACTTTTGGAGTGGTTATTATGACTGG	CVKGPTSDNFWSGYYDW	IGHV3-66	IGHD3-3	IGHJ4	3	27	44	46
2	3.131360576170346E-4	TGTGTGAGAGTAGGGGGTGATGACTACGGTTTAGACTACTTCGACCCCTGG	CVRVGGDDYGLDYFDPW	IGHV4-59	IGHD4-17	IGHJ5	9	19	29	39
2	3.131360576170346E-4	TGTGCCAGGGCCATTTGTGGTGGAACTAAGGGTTGTGCTTTTGATATTTGG	CARAICGGTKGCAFDIW	IGHV4-30-2	IGHD2-21	IGHJ3	7	14	22	35
2	3.131360576170346E-4	TGTGCCAGAGCCCCCCCAGGCTGGAACGACAACATCTGGTTCGACCCCTGG	CARAPPGWNDNIWFDPW	IGHV4-30-2	IGHD1-1	IGHJ5	9	20	29	31
2	3.131360576170346E-4	TGTGCGTCCCGTGGGGGTAATAGTGGGAGCTACCTGGCCTTTGACTACTGG	CASRGGNSGSYLAFDYW	IGHV4-31	IGHD1-26	IGHJ4	5	19	32	38
2	3.131360576170346E-4	TGTGCGCGGAATTCTTTCAGTGGCGACTACAATGATGCTTTTGATCTCTGG	CARNSFSGDYNDAFDLW	IGHV4-39	IGHD4-11	IGHJ3	5	24	30	31
2	3.131360576170346E-4	TGTGCGACAGATCGGAATAGCAGTAGCTGGGTACAATACTTCCACCACTGG	CATDRNSSSWVQYFHHW	IGHV3-11	IGHD2-21	IGHJ1	12	13	23	34
2	3.131360576170346E-4	TGTGCGAGAGTTTTGGGCAGCAGCTGCTGCGACAACTGGTTCGACCCCTGG	CARVLGSSCCDNWFDPW	IGHV3-9	IGHD6-13	IGHJ5	4	20	29	31
2	3.131360576170346E-4	TGTGCGAGAGTTTTGGGCAGCAGCTGCTGCGACAACTGGTTCGACCCCTGG	CARVLGSSCCDNWFDPW	IGHV1-69	IGHD6-13	IGHJ5	9	20	29	31
2	3.131360576170346E-4	TGTGCGAGAGCTCTCAGTGGATACTGGAAAAATGATGCTTTTGATATCTGG	CARALSGYWKNDAFDIW	IGHV4-31	IGHD5-18	IGHJ3	14	16	23	31
2	3.131360576170346E-4	TGTGCGAGAGGTCGGGATAACAGTGGCTGGTCCCCGCCATTATGGCACTGG	CARGRDNSGWSPPLWHW	IGHV1-8	IGHD6-19	IGHJ1	10	16	30	44
2	3.131360576170346E-4	TGTGCGAGAGGAGGTAGCAGTGGCTGGTATTGGACCCAATTTGACTACTGG	CARGGSSGWYWTQFDYW	IGHV4-34	IGHD6-19	IGHJ4	10	14	28	39
2	3.131360576170346E-4	TGTGCGAGAGATCTCGGGTTCGATAGCAGCTCGTCCGGGCGGGACTACTGG	CARDLGFDSSSSGRDYW	IGHV1-69	IGHD6-6	IGHJ4	14	22	37	42
2	3.131360576170346E-4	TGTGCGAGAGATCTCGATGACTACGGTGACTACGGGGCGTTTGACTACTGG	CARDLDDYGDYGAFDYW	IGHV3-30	IGHD4-17	IGHJ4	14	16	33	39
2	3.131360576170346E-4	TGTGCGAGAGATCCGGGACCCAATTATAGCAATGGCTGGTTTGACTCCTGG	CARDPGPNYSNGWFDSW	IGHV4-4	IGHD6-19	IGHJ5	12	24	34	35
2	3.131360576170346E-4	TGTGCGAGAGATGGGGGCTATGATAGTAGTGGTTATTCCGTGGAGGACTGG	CARDGGYDSSGYSVEDW	IGHV1-46	IGHD3-22	IGHJ4	11	17	36	46
2	3.131360576170346E-4	TGTGCGAGAGATGAGATTTCAGCAGAAGGGATGCGGGACTTTGACTACTGG	CARDEISAEGMRDFDYW	IGHV1-46	IGHD6-13	IGHJ4	11	19	24	37
2	3.131360576170346E-4	TGTGCGAGAGATGAGATTGCGGCAGAGGGCACGCGGGACCTTGACTACTGG	CARDEIAAEGTRDLDYW	IGHV1-46	IGHD2-2	IGHJ4	11	19	23	40
2	3.131360576170346E-4	TGTGCGAGAGATGAGATATTGGCAGAAGGCACGCGGGACCTTGACTACTGG	CARDEILAEGTRDLDYW	IGHV4-31	IGHD2-15	IGHJ4	11	14	20	40
2	3.131360576170346E-4	TGTGCGAGAGATGAGATATCAGCAGAAGGGACGCGGGACTTTGACTACTGG	CARDEISAEGTRDFDYW	IGHV1-46	IGHD6-13	IGHJ4	11	15	24	37
2	3.131360576170346E-4	TGTGCGAGAGATGAGATACTAGCAGAAGGCACGCGGGACCTTGACTACTGG	CARDEILAEGTRDLDYW	IGHV1-46	IGHD2-15	IGHJ4	11	19	24	40
2	3.131360576170346E-4	TGTGCGAGAGATGAGATAGTAGCAGAAGGCACGCGGGACCTTGACTACTGG	CARDEIVAEGTRDLDYW	IGHV1-46	IGHD2-15	IGHJ4	11	17	24	40
2	3.131360576170346E-4	TGTGCGAGAGATGAGATAGCGGCAGAAGGCACGCGGGACCTTGACTACTGG	CARDEIAAEGTRDLDYW	IGHV5-10-1	IGHD6-13	IGHJ4	12	15	24	40
2	3.131360576170346E-4	TGTGCGAGAGATGAGAGAAAAGCAGAAGGCACGCGGGACCTTGACTACTGG	CARDERKAEGTRDLDYW	IGHV1-68	IGHD2-21	IGHJ4	8	16	24	40
2	3.131360576170346E-4	TGTGCGAGAGATGAAATTGTAGCAGAAGGCACGCGGGACCTTGACTACTGG	CARDEIVAEGTRDLDYW	IGHV1-46	IGHD5-24	IGHJ4	11	14	22	40
2	3.131360576170346E-4	TGTGCGAGAGATGAAATAATAGCAGAAGGCACGCGGGACCTTGACTACTGG	CARDEIIAEGTRDLDYW	IGHV1-46	IGHD2-21	IGHJ4	11	17	24	40
2	3.131360576170346E-4	TGTGCGAGAGATGAAATAACTGCAGAGGGCACGCGGGACCTTGACTACTGG	CARDEITAEGTRDLDYW	IGHV1-46	IGHD1-20	IGHJ4	11	15	21	40
2	3.131360576170346E-4	TGTGCGAGAGATGAAATAAGAGGTGAAGGCACGCACGACTTTGACTACTGG	CARDEIRGEGTHDFDYW	IGHV1-46	IGHD3-10	IGHJ4	11	14	18	37
2	3.131360576170346E-4	TGTGCGAGAGATAACGGCAGTGGCTGGTTAGGGGGCGCTTTTGATATCTGG	CARDNGSGWLGGAFDIW	IGHV1-46	IGHD6-19	IGHJ3	11	16	27	36
2	3.131360576170346E-4	TGTGCGAGAGAGCCTGGGGAAACGAGGTGGGGAGCTCCTCTTGACTACTGG	CAREPGETRWGAPLDYW	IGHV1-18	IGHD1-26	IGHJ4	10	29	35	40
2	3.131360576170346E-4	TGTGCGAGAGAGGACCATATTTTGACTAATCAGGGACCCTTTGACTACTGG	CAREDHILTNQGPFDYW	IGHV3-53	IGHD3-9	IGHJ4	10	16	26	38
2	3.131360576170346E-4	TGTGCGAGAGAGACCTTAGCAATGGCTGGCCTTCATGCTTATGATATATGG	CARETLAMAGLHAYDIW	IGHV1-18	IGHD6-19	IGHJ3	10	16	28	34
2	3.131360576170346E-4	TGTGCGAGAGAGAGAATCACACCTCCTTTCGATCGTGCTTTTGATGTCTGG	CARERITPPFDRAFDVW	IGHV3-53	IGHD2-8	IGHJ3	10	18	22	35
2	3.131360576170346E-4	TGTGCGAGAGAGAAAGTCGCAGCTGGTTTCAATCGCGCCTTTGATATCTGG	CAREKVAAGFNRAFDIW	IGHV1-18	IGHD2-2	IGHJ3	10	18	26	39
2	3.131360576170346E-4	TGTGCGAGAGAGAAAGTCGCAGGTGGTTTCACTCGTTCTTTTGATGTCTGG	CAREKVAGGFTRSFDVW	IGHV1-18	IGHD2-15	IGHJ3	10	21	26	37
2	3.131360576170346E-4	TGTGCGAGAGAGAAAGTCGCAGGTGGTTTCAATCGTGCTTTTGATTTCTGG	CAREKVAGGFNRAFDFW	IGHV1-46	IGHD2-15	IGHJ3	10	21	26	35
2	3.131360576170346E-4	TGTGCGAGAGAGAAAGTCGCAGGTGGTTTCAATCGTGCTTTTGATGTCTGG	CAREKVAGGFNRAFDVW	IGHV1-18	IGHD2-15	IGHJ3	10	21	26	35
2	3.131360576170346E-4	TGTGCGAGAGAGAAAGTCGCAGGTGGTTTCAATCGTGCTTTTGATGTCTGG	CAREKVAGGFNRAFDVW	IGHV4-31	IGHD2-15	IGHJ3	10	21	26	35
2	3.131360576170346E-4	TGTGCGAGAATAACGATTTTTGACTACTATTACTACGGTATGGACGTCTGG	CARITIFDYYYYGMDVW	IGHV4-28	IGHD3-3	IGHJ6	9	12	21	22
2	3.131360576170346E-4	TGTGCGAGAAGTAGCAGCAGCTGGTACCTGAACAACTGGTTCGACCCCTGG	CARSSSSWYLNNWFDPW	IGHV4-39	IGHD6-13	IGHJ5	8	11	26	31
2	3.131360576170346E-4	TGTGCGAAGGAGAAAGTCGCGACTGGTTTCACTCAAGCATTTGATATCTGG	CAKEKVATGFTQAFDIW	IGHV1-18	IGHD3-9	IGHJ3	6	20	27	39
2	3.131360576170346E-4	TGTGCGAAAGGGGGGTGGTACTATGATAGTAGTGGTTATTTGGGCTACTGG	CAKGGWYYDSSGYLGYW	IGHV3-30	IGHD3-22	IGHJ4	6	18	39	44
2	3.131360576170346E-4	TGTGCGAAAGGGGGGTGGTACTATGATAGTAGTGGTTATTTGGGCTACTGG	CAKGGWYYDSSGYLGYW	IGHV4-34	IGHD3-22	IGHJ4	10	18	39	44
2	3.131360576170346E-4	TGTGCGAAAGGACGACAGTGGCTGGCCTACCCGCCGACTTTTGACTACTGG	CAKGRQWLAYPPTFDYW	IGHV3-23	IGHD6-19	IGHJ4	9	15	24	39
2	3.131360576170346E-4	TGTGCGAAAGATTCATGGGGTGGCTACGATGTAGATCACTTTGACTACTGG	CAKDSWGGYDVDHFDYW	IGHV3-23	IGHD5-12	IGHJ4	11	19	29	37
2	3.131360576170346E-4	TGTGCGAAAGATCTGGCGCATTACTACGAGCAATACTACTTTGACTACTGG	CAKDLAHYYEQYYFDYW	IGHV3-48	IGHD3-22	IGHJ4	13	19	27	33
2	3.131360576170346E-4	TGTGCGAAAGATCGGGGAGTGGCTGGGCCTTATGATGCTTTTGATATCTGG	CAKDRGVAGPYDAFDIW	IGHV3-30	IGHD6-19	IGHJ3	12	17	25	31
2	3.131360576170346E-4	TGTGCGAAAGACCTTGGGGTGGACTACGGTGATCAACTGGATGACTACTGG	CAKDLGVDYGDQLDDYW	IGHV3-30	IGHD4-17	IGHJ4	10	21	31	41
2	3.131360576170346E-4	TGTGCGAAAGAGAAAGTTGCGACTGTCTTCACTCAATCTTTTGATATCTGG	CAKEKVATVFTQSFDIW	IGHV1-2	IGHD3-3	IGHJ3	10	29	33	37
2	3.131360576170346E-4	TGTGCGAAAGAAATAGGTGGCTGGTCCCCCTTTCAGAGGTTCGACCCTTGG	CAKEIGGWSPFQRFDPW	IGHV3-23	IGHD6-19	IGHJ5	10	16	24	37
2	3.131360576170346E-4	TGTGCGAAAGAAAGTACACAAAATGACTACGGTGACTCGATTGACTACTGG	CAKESTQNDYGDSIDYW	IGHV3-23	IGHD4-17	IGHJ4	10	22	36	40
2	3.131360576170346E-4	TGTGCGAAAACCCAAACCCCAGTAAGAGCAGCTGGGAGAGTTGACTACTGG	CAKTQTPVRAAGRVDYW	IGHV3-23	IGHD2-2	IGHJ4	8	26	34	40
2	3.131360576170346E-4	TGTGCAACAGGAAGTCCGGTGGTGGGCAAAGGGGGGTGGTTCGACCCCTGG	CATGSPVVGKGGWFDPW	IGHV1-24	IGHD2-15	IGHJ5	9	18	24	36
2	3.131360576170346E-4	TGTGCAACAGATTTCAGTTGGTGGGAGGCCCGGGGTTACTTTGGGTACTGG	CATDFSWWEARGYFGYW	IGHV1-69-2	IGHD1-26	IGHJ4	11	20	26	36
2	3.131360576170346E-4	TGTGCAAGAGACGGGGCAGCACCTGGTACGCGGGGGTACTTTGACAACTGG	CARDGAAPGTRGYFDNW	IGHV3-30	IGHD6-13	IGHJ4	10	15	29	36
2	3.131360576170346E-4	TGTGCAAGAGAGGCCTTGGAAGGAGCTGGGCTCATCTGGTTCGACCCCTGG	CAREALEGAGLIWFDPW	IGHV1-46	IGHD1-26	IGHJ5	10	21	26	35
2	3.131360576170346E-4	TGTGCAAGAGAACTTCAGCGGGGGAGAAGTCTTGATGTTTTTGATGTATGG	CARELQRGRSLDVFDVW	IGHV3-13	IGHD3-16	IGHJ6	10	19	25	48
2	3.131360576170346E-4	TGTGCAAAAGAGAAATTCGCATCTGGTTTCACTTGTGCTTATGATATTTGG	CAKEKFASGFTCAYDIW	IGHV1-2	IGHD3-9	IGHJ3	4	22	27	35
2	3.131360576170346E-4	TGTGCAAAAGAGAAATTCGCATCTGGTTTCACTTGTGCTTATGATATTTGG	CAKEKFASGFTCAYDIW	IGHV3-43	IGHD3-9	IGHJ3	10	22	27	35
2	3.131360576170346E-4	TGCGCGAAAGAGCTGTTCGCAACGGGCTTCACTTGTGCTTTTGATCTCTGG	CAKELFATGFTCAFDLW	IGHV1-2	IGHD3-10	IGHJ3	10	14	18	35
2	3.131360576170346E-4	TGTGTGGCAGCTGCCCGATCACCCTACTTCTACGGTATGGGCGTCTGG	CVAAARSPYFYGMGVW	IGHV3-11	IGHD2-2	IGHJ6	3	6	12	23
2	3.131360576170346E-4	TGTGTGAGAGGCAGCCGGGAAAGGGGCGACGAGGTTTTTGATATCTGG	CVRGSRERGDEVFDIW	IGHV3-21	IGHD6-6	IGHJ3	9	27	32	35
2	3.131360576170346E-4	TGTGCGCGGGGAAGGAGTGCTTACACTCACACCGAGATTGAGTACTGG	CARGRSAYTHTEIEYW	IGHV3-30	IGHD3-3	IGHJ4	5	13	22	37
2	3.131360576170346E-4	TGTGCGCGATCCGCAATTACTATGGTTCAGGGAGTTATTAACTACTGG	CARSAITMVQGVINYW	IGHV3-48	IGHD3-10	IGHJ4	5	15	39	40
2	3.131360576170346E-4	TGTGCGGGGTCGACGTGGATACAGCTATGGCCCGGTATGGACGTCTGG	CAGSTWIQLWPGMDVW	IGHV3-23	IGHD5-18	IGHJ6	5	12	29	36
2	3.131360576170346E-4	TGTGCGATCCCTAGGGGGCCCGGTTCCCATGAATACTTCCAGCACTGG	CAIPRGPGSHEYFQHW	IGHV3-21	IGHD1-14	IGHJ1	6	21	26	29
2	3.131360576170346E-4	TGTGCGACCGTTTGGGGGAGTTATCGTTATACCGAGGTTGACTACTGG	CATVWGSYRYTEVDYW	IGHV3-20	IGHD3-16	IGHJ4	6	8	33	37
2	3.131360576170346E-4	TGTGCGAGTAGTGACCTTATTGGACTCTACTTCTACATGGACGTCTGG	CASSDLIGLYFYMDVW	IGHV1-2	IGHD2-8	IGHJ6	7	17	25	26
2	3.131360576170346E-4	TGTGCGAGGTCCTTAAATTACTACTCCTATTATTACATGGACGTCTGG	CARSLNYYSYYYMDVW	IGHV1-67	.	IGHJ6	7	-1	-1	16
2	3.131360576170346E-4	TGTGCGAGGCCCGTGACAACGGTGACGACGGATGCTTTTCATTTCTGG	CARPVTTVTTDAFHFW	IGHV1-18	IGHD4-17	IGHJ3	7	13	29	30
2	3.131360576170346E-4	TGTGCGAGGGACTGTGGTGGTGATTGTTATGGTGCTTTTGATATGTGG	CARDCGGDCYGAFDMW	IGHV3-64	IGHD2-21	IGHJ3	7	12	22	28
2	3.131360576170346E-4	TGTGCGAGGATGGGACACTATAGCAGCGACCGCCACTTCGATCTCTGG	CARMGHYSSDRHFDLW	IGHV4-28	IGHD6-25	IGHJ2	7	18	27	34
2	3.131360576170346E-4	TGTGCGAGGACAACGGTGACTGCAGTGGATGATGCTTTTGATATGCGG	CARTTVTAVDDAFDMR	IGHV4-39	IGHD4-17	IGHJ3	7	8	20	28
2	3.131360576170346E-4	TGTGCGAGATCCGTCAAGAATGGTGACCACGATGCTTTTGATATCTGG	CARSVKNGDHDAFDIW	IGHV4-34	IGHD2-21	IGHJ3	8	20	26	30
2	3.131360576170346E-4	TGTGCGAGATGGGCAGGTGGCTACTCATTGCTCTGGTTCGACCCCTGG	CARWAGGYSLLWFDPW	IGHV4-55	IGHD5-12	IGHJ5	9	16	23	32
2	3.131360576170346E-4	TGTGCGAGACCGGGGAGTGGGAGCTACAAATACTACTTTGACTACTGG	CARPGSGSYKYYFDYW	IGHV3-30	IGHD1-26	IGHJ4	8	15	26	30
2	3.131360576170346E-4	TGTGCGAGACAAATGGGAGGTACAATCTGGGGTGCTTTTGATCTCTGG	CARQMGGTIWGAFDLW	IGHV1-18	IGHD1-1	IGHJ3	8	18	24	32
2	3.131360576170346E-4	TGTGCGAGACAAATGGGAGGTACAATCTGGGGTGCTTTTGATCTCTGG	CARQMGGTIWGAFDLW	IGHV4-31	IGHD1-1	IGHJ3	8	18	24	32
2	3.131360576170346E-4	TGTGCGAGAGTTCGGACTACGGTGTCCAAGAACAATTTTGACTACTGG	CARVRTTVSKNNFDYW	IGHV1-18	IGHD4-17	IGHJ4	9	14	23	36
2	3.131360576170346E-4	TGTGCGAGAGTGGGTCACGGTGACTACGATAGAGTCGTCGACTACTGG	CARVGHGDYDRVVDYW	IGHV3-11	IGHD4-17	IGHJ4	9	16	27	39
2	3.131360576170346E-4	TGTGCGAGAGTAGGTGGCTGGCAACCATGGGATGCTTTTGATATCTGG	CARVGGWQPWDAFDIW	IGHV1-69D	IGHD6-19	IGHJ3	9	13	20	30
2	3.131360576170346E-4	TGTGCGAGAGCCCTCGGCGGTGACTACATTGGCGTTTGGGACTCCTGG	CARALGGDYIGVWDSW	IGHV1-18	IGHD4-17	IGHJ4	9	17	26	39
2	3.131360576170346E-4	TGTGCGAGAGCGATACCAGTGGGAGCTACTACACCCTTTGACTACTGG	CARAIPVGATTPFDYW	IGHV1-46	IGHD1-26	IGHJ4	9	17	31	35
2	3.131360576170346E-4	TGTGCGAGAGGGGCTACGATTTTTGGACCAGGCTACTTTGACTCCTGG	CARGATIFGPGYFDSW	IGHV1-18	IGHD3-3	IGHJ4	9	14	26	32
2	3.131360576170346E-4	TGTGCGAGAGGGGGCAGTGGCTGGTACGATGACTATTTTGATATCTGG	CARGGSGWYDDYFDIW	IGHV1-46	IGHD6-19	IGHJ3	9	13	27	35
2	3.131360576170346E-4	TGTGCGAGAGATGGTTCGGGGAGTTATTTCGGCGCTTTTGATATCTGG	CARDGSGSYFGAFDIW	IGHV3-30	IGHD3-10	IGHJ3	11	12	27	33
2	3.131360576170346E-4	TGTGCGAGAGAAGGGCTACTTTCCGCTACCGATGCTTTTGATATCTGG	CAREGLLSATDAFDIW	IGHV4-31	IGHD1-26	IGHJ3	10	14	19	30
2	3.131360576170346E-4	TGTGCGAACCGCTGGGGTGGACACTACCCTGGCCCCATTGACTTTTGG	CANRWGGHYPGPIDFW	IGHV3-23	IGHD2-15	IGHJ4	7	21	26	37
2	3.131360576170346E-4	TGTGCGAAGCAGGACGTCGTGGGAGCTACGGGAACCATGGACGTCTGG	CAKQDVVGATGTMDVW	IGHV3-48	IGHD1-26	IGHJ6	6	18	28	35
2	3.131360576170346E-4	TGTGCGAAATTTGAGGGCAGCTCGTCCGGACACGGGTTCGACCCCTGG	CAKFEGSSSGHGFDPW	IGHV4-34	IGHD6-6	IGHJ5	6	16	30	34
2	3.131360576170346E-4	TGTGCGAAATTGAGATCGGAATCGGTCGTTGCTGCTGCTAACTACTGG	CAKLRSESVVAAANYW	IGHV3-23	IGHD6-13	IGHJ4	8	30	39	40
2	3.131360576170346E-4	TGTGCGAAAGTGACGTGGCCACCTGTACCTGGTGAAGGTGACTACTGG	CAKVTWPPVPGEGDYW	IGHV3-23	IGHD1-1	IGHJ4	9	23	28	38
2	3.131360576170346E-4	TGTGCGAAAGATTCCCGATCTAGTGTCTACGGCTACTTTGACTACTGG	CAKDSRSSVYGYFDYW	IGHV3-23	IGHD5-12	IGHJ4	11	16	30	32
2	3.131360576170346E-4	TGTGCGAAAGATCATCATGATTACATTTGGGGGAGCCCTGACTACTGG	CAKDHHDYIWGSPDYW	IGHV3-30	IGHD3-16	IGHJ4	12	16	34	38
2	3.131360576170346E-4	TGTGCACGGGTCCCTATCGATAGTAGTGGTTATTACTACGATCGCTGG	CARVPIDSSGYYYDRW	IGHV2-70	IGHD3-22	IGHJ4	8	18	39	44
2	3.131360576170346E-4	TGTGCACACACTTCTCAGGGAGACTACGGCCTGGCTTTCGATGTGTGG	CAHTSQGDYGLAFDVW	IGHV2-5	IGHD4-17	IGHJ3	9	21	28	33
2	3.131360576170346E-4	TGTGCAACTCCAAGCAGGTGGCACCTCGGCCAGCCCTTTATGTCCTGG	CATPSRWHLGQPFMSW	IGHV1-45	IGHD3-3	IGHJ5	6	7	12	43
2	3.131360576170346E-4	TGTGCAAGAGTGGATAGTAGGGGATACAGTTACGGTATGGACGTCTGG	CARVDSRGYSYGMDVW	IGHV3-13	IGHD5-18	IGHJ6	9	21	35	36
2	3.131360576170346E-4	TGTGCAAGAGAGAGCAAGAAAGGAAAGCCTCTATATTTTGACAATTGG	CARESKKGKPLYFDNW	IGHV1-24	IGHD5-12	IGHJ4	10	25	35	36
2	3.131360576170346E-4	TGTGCAAGAGAGAGCAAGAAAGGAAAGCCTCTATATTTTGACAATTGG	CARESKKGKPLYFDNW	IGHV3-13	IGHD5-12	IGHJ4	10	25	35	36
2	3.131360576170346E-4	TGTGCAAAAGATTTTCTACCGTCTTTGGACGGGCTTTTTGACTACTGG	CAKDFLPSLDGLFDYW	IGHV3-43	IGHD3-3	IGHJ4	11	23	28	36
2	3.131360576170346E-4	TGTATAATAGATAAGACTTTTTGGAGTGGTGATTATAGGGTCTATTGG	CIIDKTFWSGDYRVYW	IGHV1-69-2	IGHD3-3	IGHJ4	2	17	36	41
2	3.131360576170346E-4	TGTACCACCAACTTAGAGATACCTACAATTCACGCTTTTGATCTCTGG	CTTNLEIPTIHAFDLW	IGHV3-49	IGHD5-24	IGHJ3	4	13	29	33
2	3.131360576170346E-4	TGTACGAGAGTGACGGAAGTGGCTGGTTACGGGGAAACCGACTACTGG	CTRVTEVAGYGETDYW	IGHV4-4	IGHD6-19	IGHJ4	9	17	26	39
2	3.131360576170346E-4	TGTGTGAGGGGCTGGAACTACCAAAACCATCACTTTGACTGTTGG	CVRGWNYQNHHFDCW	IGHV4-4	IGHD1-7	IGHJ4	7	11	20	31
2	3.131360576170346E-4	TGTGTGAAAGATCAATTGACAACTACATCTCCCATTGACGCCTGG	CVKDQLTTTSPIDAW	IGHV3-23	IGHD1-7	IGHJ5	12	20	25	36
2	3.131360576170346E-4	TGTGTACGCAGAAAACCTGTAAAGGGGTACTACTTTGACAACTGG	CVRRKPVKGYYFDNW	IGHV2-5	IGHD4-11	IGHJ4	11	16	20	26
2	3.131360576170346E-4	TGTGTAAGAGATTCGCCTGTGTCAACAGATGCTTTTGATATCTGG	CVRDSPVSTDAFDIW	IGHV4-30-2	IGHD3-9	IGHJ3	11	20	24	27
2	3.131360576170346E-4	TGTGCCAGGTGGTCAAGGGGTAGTACCAACTCCATTGTTGACTGG	CARWSRGSTNSIVDW	IGHV3-20	IGHD2-2	IGHJ1	4	19	27	40
2	3.131360576170346E-4	TGTGCGCGAGATGACGCACAATCTCCCGGAGATATCGTCTACTGG	CARDDAQSPGDIVYW	IGHV4-4	IGHD3-16	IGHJ2	11	27	37	41
2	3.131360576170346E-4	TGTGCGGGATATAGCAGTGGCTGGTGGTCGCCCTTTGACTACTGG	CAGYSSGWWSPFDYW	IGHV1-46	IGHD6-19	IGHJ4	5	9	24	32
2	3.131360576170346E-4	TGTGCGAGGGGAGGAGGTATGATTCGGGGATACTTTGACTACTGG	CARGGGMIRGYFDYW	IGHV3-11	IGHD3-10	IGHJ4	7	17	29	30
2	3.131360576170346E-4	TGTGCGAGACCGGACTGGAACGACTGGGCTGCTTTTGATATCTGG	CARPDWNDWAAFDIW	IGHV4-39	IGHD1-1	IGHJ3	9	13	23	29
2	3.131360576170346E-4	TGTGCGAGACATGTTGCCTACGGTGATTACGCTTGGCTTTACTGG	CARHVAYGDYAWLYW	IGHV4-39	IGHD4-17	IGHJ4	13	17	30	39
2	3.131360576170346E-4	TGTGCGAGAGTTTTCGTGGGAGCGACTCGGTACTTTGAGTCCTGG	CARVFVGATRYFESW	IGHV3-53	IGHD1-26	IGHJ4	9	15	26	30
2	3.131360576170346E-4	TGTGCGAGAGCGCCTGAGTCGGTGACTGCCTACTTTGACAGCTGG	CARAPESVTAYFDSW	IGHV3-23	IGHD2-21	IGHJ4	6	20	28	29
2	3.131360576170346E-4	TGTGCGAGAGCGCGCGGTGGGGTTTACTACGGTATGGACGTCTGG	CARARGGVYYGMDVW	IGHV3-30	IGHD3-22	IGHJ6	9	23	30	33
2	3.131360576170346E-4	TGTGCGAGAGCGCGCGGTGGGGTTTACTACGGTATGGACGTCTGG	CARARGGVYYGMDVW	IGHV3-33	IGHD3-22	IGHJ6	9	23	30	33
2	3.131360576170346E-4	TGTGCGAGAGCAGGAGGATGGGCAGTGGCTGGTAAGGACTACTGG	CARAGGWAVAGKDYW	IGHV3-30	IGHD6-19	IGHJ4	9	21	33	36
2	3.131360576170346E-4	TGTGCGAGAGGTTGGTACTATCATTCAGGGAGCATCCGGAACTGG	CARGWYYHSGSIRNW	IGHV3-20	IGHD3-22	IGHJ4	9	15	23	40
2	3.131360576170346E-4	TGTGCGAGAGATCACAGCAGCAGCTGGTACGCTCTGGGATACTGG	CARDHSSSWYALGYW	IGHV4-31	IGHD6-13	IGHJ4	12	15	30	39
2	3.131360576170346E-4	TGTGCGAGAGAGCGTATTAGTGGGAGCCGTCACTTTGACTTCTGG	CARERISGSRHFDFW	IGHV4-31	IGHD1-26	IGHJ4	10	17	26	31
2	3.131360576170346E-4	TGTGCGAGAGAGCGAGTGGGAGGCAGGAAGTCTTTTGACTACTGG	CARERVGGRKSFDYW	IGHV3-64	IGHD1-26	IGHJ4	10	14	21	33
2	3.131360576170346E-4	TGTGCGAGAGAACCGGTGACTGGCACCTATTACTTTGACTCCTGG	CAREPVTGTYYFDSW	IGHV1-69D	IGHD2-21	IGHJ4	10	14	21	30
2	3.131360576170346E-4	TGTGCGAAGGGCATTGTGGCTGGTTCTGGCTGGCTCGACCCCTGG	CAKGIVAGSGWLDPW	IGHV3-74	IGHD6-19	IGHJ5	4	15	23	29
2	3.131360576170346E-4	TGTGCGAAGGACATTGGCCTCTATTCTCAAGGCTTTGAGTTCTGG	CAKDIGLYSQGFEFW	IGHV3-23	IGHD2-21	IGHJ4	7	20	25	32
2	3.131360576170346E-4	TGTGCGAAGGAATTATATTTCGGGGAATTATTGGCTCTTTTCTGG	CAKELYFGELLALFW	IGHV3-30	IGHD3-10	IGHJ4	6	18	31	41
2	3.131360576170346E-4	TGTGCGAAGGAATTATATTTCGGGGAATTATTGGCTCTTTTCTGG	CAKELYFGELLALFW	IGHV3-35	IGHD3-10	IGHJ4	3	18	31	41
2	3.131360576170346E-4	TGTGCGAAAGTCGAAGTGGCTGGTACAGGTGGCTTTGACTACTGG	CAKVEVAGTGGFDYW	IGHV3-23	IGHD6-19	IGHJ4	9	14	25	32
2	3.131360576170346E-4	TGTGCGAAAGAACGACTCTTCCCTGAATTAAGTCTTGACTACTGG	CAKERLFPELSLDYW	IGHV3-30	IGHD1-1	IGHJ4	10	11	15	34
2	3.131360576170346E-4	TGTGCACGGATGGCAGCAGCTGGTACGTTGGGGTTCGACCCCTGG	CARMAAAGTLGFDPW	IGHV2-26	IGHD6-13	IGHJ5	10	12	27	31
2	3.131360576170346E-4	TGTGCAACAGCCCCGTATACCAGGGGCTGGTACGATGGCTACTGG	CATAPYTRGWYDGYW	IGHV1-24	IGHD6-19	IGHJ4	9	14	33	38
2	3.131360576170346E-4	TGTGCAAGAGTGAAGGGTGGGAGCGACGCCTGGACCGACCCCTGG	CARVKGGSDAWTDPW	IGHV3-74	IGHD1-26	IGHJ5	9	16	23	35
2	3.131360576170346E-4	TGTGCAAAGCTGCCGAGCAGCTGGGATGATGCTTTTGATATCTGG	CAKLPSSWDDAFDIW	IGHV3-9	IGHD2-2	IGHJ3	7	15	23	25
2	3.131360576170346E-4	TGTACTACTCGACTGGTGTCGACGATTGACGGCTTTGACTGTTGG	CTTRLVSTIDGFDCW	IGHV3-73	IGHD3-9	IGHJ4	6	10	16	32
2	3.131360576170346E-4	TGTTTGAAAGATCTGAACGGGGCACTGGCTGGCGACTTCTGG	CLKDLNGALAGDFW	IGHV3-23	IGHD6-19	IGHJ4	13	21	31	33
2	3.131360576170346E-4	TGTGTGAGATGGGACCGGTCCACCGGTATGTCGGACTACTGG	CVRWDRSTGMSDYW	IGHV1-18	IGHD1-20	IGHJ4	8	21	28	33
2	3.131360576170346E-4	TGTGCGACGACATATGACTTCATTAATTACGTATATTATTGG	CATTYDFINYVYYW	IGHV4-4	IGHD4-11	IGHJ4	6	13	32	39
2	3.131360576170346E-4	TGTGCGAGTTGGGGGGACTCAGGGATCCACTTTGACTACTGG	CASWGDSGIHFDYW	IGHV1-46	IGHD3-16	IGHJ4	7	8	14	28
2	3.131360576170346E-4	TGTGCGAGATCCTTACGATATTTTGACTGGTTATCGAACTGG	CARSLRYFDWLSNW	IGHV4-55	IGHD3-9	IGHJ4	9	12	33	37
2	3.131360576170346E-4	TGTGCGAGATCACATATTGTAGTGAGGTACATGGACGTCTGG	CARSHIVVRYMDVW	IGHV4-55	IGHD2-15	IGHJ6	9	13	23	27
2	3.131360576170346E-4	TGTGCGAGACTTCGTGGGGGAACCTGGTACTTCGATCTCTGG	CARLRGGTWYFDLW	IGHV4-39	IGHD3-16	IGHJ2	9	14	20	23
2	3.131360576170346E-4	TGTGCGAGACGAGCAGTGACTGTGGAGTATTTCGACCCCTGG	CARRAVTVEYFDPW	IGHV5-10-1	IGHD6-19	IGHJ5	9	11	21	30
2	3.131360576170346E-4	TGTGCGAGACATATGGGGGCTATGGCCTACTTTGACTACTGG	CARHMGAMAYFDYW	IGHV5-10-1	IGHD5-18	IGHJ4	11	18	24	26
2	3.131360576170346E-4	TGTGCGAGAGTCTCGGGTATAGCAGCAGCTAACGACTACTGG	CARVSGIAAANDYW	IGHV4-31	IGHD6-13	IGHJ4	9	13	29	33
2	3.131360576170346E-4	TGTGCGAGAGCTAACTGGGGATTCCACTACTTTGACTACTGG	CARANWGFHYFDYW	IGHV1-2	IGHD7-27	IGHJ4	9	10	21	25
2	3.131360576170346E-4	TGTGCGAGAGCCCGTTCAGGTGACTACAAGATTGACTTCTGG	CARARSGDYKIDFW	IGHV1-46	IGHD4-17	IGHJ4	9	18	26	31
2	3.131360576170346E-4	TGTGCGAGAGGCGGGATTTTGACTGGTCACTTTGACCACTGG	CARGGILTGHFDHW	IGHV4-39	IGHD3-9	IGHJ4	8	15	26	28
2	3.131360576170346E-4	TGTGCGAGAGAACGCGGCTACGGTGACTACTATGAATACTGG	CARERGYGDYYEYW	IGHV4-4	IGHD6-25	IGHJ4	10	13	21	25
2	3.131360576170346E-4	TGTGCGAGAAGGTCAGCTGAATATACTTGCTACGATTCCTGG	CARRSAEYTCYDSW	IGHV4-28	IGHD5-12	IGHJ5	9	20	36	37
2	3.131360576170346E-4	TGTGCGAGAAATGGTGGTAATTGGGACGCTTTTGATATCTGG	CARNGGNWDAFDIW	IGHV5-10-1	IGHD4-23	IGHJ3	12	13	19	27
2	3.131360576170346E-4	TGTGCGAAGACCTTGGGAGGATTTAATGGCTTCGACACCTGG	CAKTLGGFNGFDTW	IGHV3-23	IGHD1-26	IGHJ5	7	13	18	30
2	3.131360576170346E-4	TGTGCACGGGCCCACTATGGTTATAATGCTTTTGATATCTGG	CARAHYGYNAFDIW	IGHV2-26	IGHD3-10	IGHJ3	8	13	21	25
2	3.131360576170346E-4	TGTGGCCTTTATGATACTACTGATATTTTTCGAGACTTCTGG	CGLYDTTDIFRDFW	IGHV4-30-2	IGHD3-9	IGHJ4	3	21	28	33
2	3.131360576170346E-4	TGTGGGGGTTCCTATAGCAGCTCGTCCGGGATTGACTCCTGG	CGGSYSSSSGIDSW	IGHV4-28	IGHD6-6	IGHJ4	3	12	28	31
2	3.131360576170346E-4	TGTATGAGTTATTATAACGAGCCCTACTACATGGACGTCTGG	CMSYYNEPYYMDVW	IGHV3-73	IGHD3-10	IGHJ6	3	5	18	23
2	3.131360576170346E-4	TGTACTAGAGATGATTTTTGGAGTGGTTATTCAGACTACTGG	CTRDDFWSGYSDYW	IGHV3-49	IGHD3-3	IGHJ4	11	12	30	33
2	3.131360576170346E-4	TGTGCGCGATATGGCCGGTCCGGGGGCTTTGATTACTGG	CARYGRSGGFDYW	IGHV1-67	IGHD3-9	IGHJ4	3	6	11	26
2	3.131360576170346E-4	TGTGCGGGAGGCCGCGGAGAGGGTGCAATGTTTTCGTGG	CAGGRGEGAMFSW	IGHV1-69D	IGHD2-15	IGHJ4	9	14	18	36
2	3.131360576170346E-4	TGTGCGGGAGGCCGCGGAGAGGGTGCAATGTTTTCGTGG	CAGGRGEGAMFSW	IGHV1-8	IGHD2-15	IGHJ4	12	14	18	36
2	3.131360576170346E-4	TGTGCGAGGGCGGACTACAGTGATGCTTGTGATATCTGG	CARADYSDACDIW	IGHV4-34	IGHD4-11	IGHJ3	7	12	19	20
2	3.131360576170346E-4	TGTGCGAGGGACCGCTACGGTGACTATCTACGCATCTGG	CARDRYGDYLRIW	IGHV4-59	IGHD4-17	IGHJ4	7	14	25	35
2	3.131360576170346E-4	TGTGCGAGATTTGAGAGAGGGATGGTCGTCGATCACTGG	CARFERGMVVDHW	IGHV4-39	IGHD2-8	IGHJ4	8	21	25	34
2	3.131360576170346E-4	TGTGCGAGATGGTTCGGGGAGTTACCCTTTGACTACTGG	CARWFGELPFDYW	IGHV4-55	IGHD3-10	IGHJ4	9	10	23	26
2	3.131360576170346E-4	TGTGCGAGAGCATTTTTATTTAGTAGTGGCGACAATTGG	CARAFLFSSGDNW	IGHV3-48	IGHD3-22	IGHJ4	9	20	28	36
2	3.131360576170346E-4	TGTGCGAGAGGCCTATGGTTTAGGGAAATTGACCCCTGG	CARGLWFREIDPW	IGHV1-8	IGHD3-10	IGHJ5	13	14	19	30
2	3.131360576170346E-4	TGTGCGAGAGGCCTATGGTTTAGGGAAATAGACCCCTGG	CARGLWFREIDPW	IGHV1-46	IGHD3-10	IGHJ5	9	12	19	30
2	3.131360576170346E-4	TGTGCGAGAGGGTTGGGTGTGGAAGTGAATCCCTCATGG	CARGLGVEVNPSW	IGHV4-31	IGHD1-7	IGHJ4	9	19	23	36
2	3.131360576170346E-4	TGTGCGAGAGATTCCCAGTGGGAGCTACTAGACTACTGG	CARDSQWELLDYW	IGHV4-31	IGHD1-26	IGHJ4	11	16	29	30
2	3.131360576170346E-4	TGTGCGAGAGATGGATTAGTGGGAAGTAGTGACTACTGG	CARDGLVGSSDYW	IGHV4-31	IGHD1-26	IGHJ4	11	16	23	29
2	3.131360576170346E-4	TGTGCGAGAGACGCGGGGGGCTGGAATTACGATATATGG	CARDAGGWNYDIW	IGHV3-33	IGHD1-7	IGHJ3	10	20	29	30
2	3.131360576170346E-4	TGTGCGAGAGACGCGGGGGGCTGGAATTACGATATATGG	CARDAGGWNYDIW	IGHV3-21	IGHD1-7	IGHJ3	10	20	29	30
2	3.131360576170346E-4	TGTGCGAGAGAGGGGGACGGATACAGCATCTCTCACTGG	CAREGDGYSISHW	IGHV4-39	IGHD5-18	IGHJ4	8	18	26	34
2	3.131360576170346E-4	TGTGCGAGAGAAAGCAGCTCGTCGGTCTTTGACTACTGG	CARESSSSVFDYW	IGHV4-34	IGHD6-6	IGHJ4	9	12	22	26
2	3.131360576170346E-4	TGTGCGAGAAATCTTGCCCCCGACTGGTTCGATTCGTGG	CARNLAPDWFDSW	IGHV4-4	IGHD3-10	IGHJ5	13	17	21	22
2	3.131360576170346E-4	TGTGCACGGACACTGGAAGGGACCAACTTTGACTACTGG	CARTLEGTNFDYW	IGHV2-26	IGHD1-1	IGHJ4	9	11	17	25
2	3.131360576170346E-4	TGTGCAAGAGATCTCGCCTACTACGGTATGGACGTCTGG	CARDLAYYGMDVW	IGHV3-13	.	IGHJ6	14	-1	-1	17
2	3.131360576170346E-4	TGTGCAAGAAGCAGTTGGCCTTACTACTTTGACTACTGG	CARSSWPYYFDYW	IGHV3-74	IGHD1-1	IGHJ4	8	11	16	21
2	3.131360576170346E-4	TGTGCAAAAGATAATGGCTGGAATTCCCTAGACCCCTGG	CAKDNGWNSLDPW	IGHV3-23	IGHD6-19	IGHJ5	11	14	20	30
2	3.131360576170346E-4	TGTGCAAAAGATAATGGCTGGAATTCCCTAGACCCCTGG	CAKDNGWNSLDPW	IGHV3-47	IGHD6-19	IGHJ5	11	14	20	30
2	3.131360576170346E-4	TGTGGGAGAGAAGTACCGGGCAGGGGACTTTACTCCTGG	CGREVPGRGLYSW	IGHV4-4	IGHD1-1	IGHJ4	10	12	18	26
2	3.131360576170346E-4	TGTACGAGAGGCTATAGCAGCAGCTGGTTTCACTCCTGG	CTRGYSSSWFHSW	IGHV3-21	IGHD6-13	IGHJ1	9	12	27	35
2	3.131360576170346E-4	TGCGTGAGACGGGGCCACGGAAACTATGTGGACTACTGG	CVRRGHGNYVDYW	IGHV1-67	IGHD3-10	IGHJ4	8	22	27	30
2	3.131360576170346E-4	TGCGCGAGACGGGGCCACGGAAACTATGTGGACTACTGG	CARRGHGNYVDYW	IGHV1-2	IGHD3-10	IGHJ4	8	22	27	30
2	3.131360576170346E-4	TGCGCGAGAGTCCATGGCGACTGGTACCTCGATGTCTGG	CARVHGDWYLDVW	IGHV3-30	IGHD5-24	IGHJ2	9	13	17	19
2	3.131360576170346E-4	TGTGTAAGAGACCTTGGTGGCCGCGATGACTACTGG	CVRDLGGRDDYW	IGHV3-74	IGHD2-15	IGHJ4	10	14	19	26
2	3.131360576170346E-4	TGTGCGAGGGTCGCCTCCGGAGCAATCGACTACTGG	CARVASGAIDYW	IGHV1-46	IGHD2-15	IGHJ4	7	14	21	27
2	3.131360576170346E-4	TGTGCGAGAGATCTCGGCAGTGGCTGGTACCCCTGG	CARDLGSGWYPW	IGHV3-30	IGHD6-19	IGHJ5	14	16	27	28
2	3.131360576170346E-4	TGTGCGAGAGATCTGGGTGCGGGGTTCGACCCCTGG	CARDLGAGFDPW	IGHV3-33	.	IGHJ5	13	-1	-1	22
2	3.131360576170346E-4	TGTGCGAGAGATCTGGGTGCGGGGTTCGACCCCTGG	CARDLGAGFDPW	IGHV3-64	.	IGHJ5	13	-1	-1	22
2	3.131360576170346E-4	TGTGCGAGAGATCTGGGGGGGCACTTTGACTACTGG	CARDLGGHFDYW	IGHV3-30	IGHD3-16	IGHJ4	13	14	18	22
2	3.131360576170346E-4	TGTGCGAGAGATCAGGGAGGCTTGCTGGGGCTTTGG	CARDQGGLLGLW	IGHV3-30	IGHD7-27	IGHJ4	12	24	29	33
2	3.131360576170346E-4	TGTGCGAGAGATGCCGGTGGGAACTTTGACTACTGG	CARDAGGNFDYW	IGHV3-30	IGHD1-26	IGHJ4	11	16	21	22
2	3.131360576170346E-4	TGTGCGAGAGATGGCGGTGGGTGGTTCGACCCCTGG	CARDGGGWFDPW	IGHV4-31	IGHD4-23	IGHJ5	11	14	19	21
2	3.131360576170346E-4	TGTGCGAGAGATGGCGGGGGCATATTAAACTACTGG	CARDGGGILNYW	IGHV3-30	IGHD2-21	IGHJ4	11	19	25	28
2	3.131360576170346E-4	TGTGCGAGAGATGAGGGCAGTGGCTGGTACCCCTGG	CARDEGSGWYPW	IGHV3-30	IGHD6-19	IGHJ5	11	16	27	28
2	3.131360576170346E-4	TGTGCGAGAGATAGTGGAGGCCAGGTCGACCCCTGG	CARDSGGQVDPW	IGHV3-30	IGHD2-15	IGHJ5	11	12	16	25
2	3.131360576170346E-4	TGTGCGAGAGATAGTGGAGGCCAGGTCGACCCCTGG	CARDSGGQVDPW	IGHV3-33	IGHD2-15	IGHJ5	11	12	16	25
2	3.131360576170346E-4	TGTGCGAGAGACATGACTGGCTACAGGGACTCATGG	CARDMTGYRDSW	IGHV3-33	IGHD5-24	IGHJ4	10	17	24	33
2	3.131360576170346E-4	TGTGCGAGAGAGGAATCTACGGTGGTCGACTACTGG	CAREESTVVDYW	IGHV1-18	IGHD4-23	IGHJ4	10	16	25	27
2	3.131360576170346E-4	TGTGCGAGAGAGGAATCTACGGTGGTCGACTACTGG	CAREESTVVDYW	IGHV1-2	IGHD4-23	IGHJ4	10	16	25	27
2	3.131360576170346E-4	TGTGCGAGAAGCGTGGGGGACGGTATGGACGTCTGG	CARSVGDGMDVW	IGHV3-30	IGHD3-16	IGHJ6	8	13	19	24
2	3.131360576170346E-4	TGTGCGAGAAGGGCGGTGACTACATTGGACTACTGG	CARRAVTTLDYW	IGHV1-67	IGHD4-17	IGHJ4	8	13	17	18
2	3.131360576170346E-4	TGTGCAAAAGAATATAGATTTTCACTTGAATATTGG	CAKEYRFSLEYW	IGHV1-2	IGHD3-3	IGHJ4	4	16	21	25
2	3.131360576170346E-4	TGTACGGCGTACGGGGGATATTCGGAGGACTTCTGG	CTAYGGYSEDFW	IGHV1-67	IGHD2-15	IGHJ4	2	15	21	27
2	3.131360576170346E-4	TGTAATAGAGACCAGACGGGGGCTATTGATATCTGG	CNRDQTGAIDIW	IGHV3-49	IGHD3-10	IGHJ3	10	16	20	21
2	3.131360576170346E-4	TGTGTGAGAGGGGGGGTAGTATTCCCTAATTGG	CVRGGVVFPNW	IGHV4-4	IGHD1-26	IGHJ4	9	15	20	30
2	3.131360576170346E-4	TGTGCGAGAGGAGTAGCAGCTTATGACTACTGG	CARGVAAYDYW	IGHV4-59	IGHD2-15	IGHJ4	9	10	20	23
2	3.131360576170346E-4	TGTGCGAGAGATCAGGGGGGACTAGACTACTGG	CARDQGGLDYW	IGHV3-21	IGHD3-16	IGHJ4	12	15	20	24
2	3.131360576170346E-4	TGTGCGGTCGAACATACGAGCTCGACTTGG	CAVEHTSSTW	IGHV3-23	IGHD6-6	IGHJ4	5	15	21	27
2	3.131360576170346E-4	TGTGCGACGTCTAGTTACAATTACGCCTGG	CATSSYNYAW	IGHV3-30	IGHD5-24	IGHJ5	6	15	24	25
2	3.131360576170346E-4	TGTGCGAGAGGAAACTCGTTCGACCCCTGG	CARGNSFDPW	IGHV4-34	.	IGHJ5	10	-1	-1	12
2	3.131360576170346E-4	TGTCTGTCGAACTCATTTGAATACTGG	CLSNSFEYW	IGHV3-74	IGHD1-7	IGHJ4	2	8	12	15
2	3.131360576170346E-4	TGTGTTCTGAATTCTTTTGAGTACTGG	CVLNSFEYW	IGHV3-74	.	IGHJ4	3	-1	-1	15
2	3.131360576170346E-4	TGTGCGACTGGCTACTTGGGATACTGG	CATGYLGYW	IGHV3-30	.	IGHJ4	6	-1	-1	11
2	3.131360576170346E-4	TGTGCAAGAAATGCTTTTGATATCTGG	CARNAFDIW	IGHV3-74	.	IGHJ3	8	-1	-1	10
2	3.131360576170346E-4	TGTGCAAGAAATGCTTTTGATATGTGG	CARNAFDMW	IGHV6-1	.	IGHJ3	8	-1	-1	10
2	3.131360576170346E-4	TGTATGTTGAACTCATTTGAATACTGG	CMLNSFEYW	IGHV3-74	IGHD1-7	IGHJ4	2	8	12	15
2	3.131360576170346E-4	TGTATACTTAACTCATTTGAGAGTTGG	CILNSFESW	IGHV3-21	IGHD3-10	IGHJ4	2	8	13	24
2	3.131360576170346E-4	TGTACGAGAAGTCGCATTGACATCTGG	CTRSRIDIW	IGHV3-21	.	IGHJ4	8	-1	-1	16
2	3.131360576170346E-4	TGTGCAACCATGCCGGACGTCTGG	CATMPDVW	IGHV1-24	IGHD2-2	IGHJ6	7	9	13	14
2	3.131360576170346E-4	TGTGATGCGGCGGACTTCTGG	CDAADFW	IGHV3-23	IGHD6-25	IGHJ4	3	6	10	12
1	1.565680288085173E-4	TGTGCGAGAGGCCTCGAACCCCCCGGGCTACGATATTTTGACTGGTTATTTTCAGGGGGAGGGTACTACTACTACATGGACGTCTGG	CARGLEPPGLRYFDWLFSGGGYYYYMDVW	IGHV1-8	IGHD3-9	IGHJ6	14	28	49	63
1	1.565680288085173E-4	TGTGCGAGAGAATATATTACGATTTTTGGAGTGGTTATTATTTCTGTATTAACACCATACCGAAAACCGGGGGCTTTTGATATCTGG	CAREYITIFGVVIISVLTPYRKPGAFDIW	IGHV3-7	IGHD3-3	IGHJ3	10	14	40	72
1	1.565680288085173E-4	TGTGCGAGAGTTTTTCGGGCAAACTACGGTGACTACGAAACGGTCCCACTTTTGAACTCCCTCTACTGGTACTTCGATCTCTGG	CARVFRANYGDYETVPLLNSLYWYFDLW	IGHV3-33	IGHD4-17	IGHJ2	9	22	36	62
1	1.565680288085173E-4	TGTGCGAGAGTAAAGGAGGAGTATTGTAGTAGTGCCACCTGCTATGTGACCGGGAGGATCTATCACTACTACATGGACGTCTGG	CARVKEEYCSSATCYVTGRIYHYYMDVW	IGHV3-53	IGHD2-2	IGHJ6	9	21	45	64
1	1.565680288085173E-4	TGTGCGAGAGCCTCTGGGAGGTATTACTATGATAGTAGTGGTTATTTTTCCGAGGACTACTACTACTACGGTATGGACGTCTGG	CARASGRYYYDSSGYFSEDYYYYGMDVW	IGHV1-8	IGHD3-22	IGHJ6	14	20	45	55
1	1.565680288085173E-4	TGTGCGAGAGATCGCTTAAGGGGGGTATTTTCGTGGTTATTACTACGTTCGATTGACTACTACTACTACGGTATGGACGTCTGG	CARDRLRGVFSWLLLRSIDYYYYGMDVW	IGHV4-31	IGHD3-22	IGHJ6	12	32	47	55
1	1.565680288085173E-4	TGTGCGAGAGAAATAGGAGCATATTATGATTACATTTGGGGGAGTTATCGTTATACCCCTCCGTACAACTGGTTCGACCCCTGG	CAREIGAYYDYIWGSYRYTPPYNWFDPW	IGHV3-33	IGHD3-16	IGHJ5	10	21	56	62
1	1.565680288085173E-4	TGTGCGAGAGAAATAGGAGCATATTATGATTACATTTGGGGGAGTTATCGTTATACCCCTCCGTACAACTGGTTCGACCCCTGG	CAREIGAYYDYIWGSYRYTPPYNWFDPW	IGHV4-31	IGHD3-16	IGHJ5	10	21	56	62
1	1.565680288085173E-4	TGTGCGACTCTCCCGAGTATTACCATGCTTCAGGGAGCTAAGGCACGGGGCCTCTACGCCCTCCACTACATGGACGTGTGG	CATLPSITMLQGAKARGLYALHYMDVW	IGHV4-28	IGHD3-10	IGHJ6	6	16	36	64
1	1.565680288085173E-4	TGTGCGAGAGATCTCCCTTCTAGCAGTGGCTGGTACCTAGTCCCCATGGATTACTACTACTACTACGGTATGGACGTCTGG	CARDLPSSSGWYLVPMDYYYYYGMDVW	IGHV3-33	IGHD6-19	IGHJ6	14	20	35	49
1	1.565680288085173E-4	TGTGCGAGAGATCCGCTAGGATATTGTAGTGGTGGTAGCTGCTACTCACGCTACTACTACTACTACTACATGGACGTCTGG	CARDPLGYCSGGSCYSRYYYYYYMDVW	IGHV4-31	IGHD2-15	IGHJ6	12	15	46	51
1	1.565680288085173E-4	TGTGCGAGAGAAATCAGGCCCCCCCGAATTCCCTCCTATCGTATACCAGTGGCTGCTGGGAAGAATGCTTTTGATATCTGG	CAREIRPPRIPSYRIPVAAGKNAFDIW	IGHV3-11	IGHD6-19	IGHJ3	10	40	54	64
1	1.565680288085173E-4	TGTGCGAGAATGTTAGTCAGTAGCAGCAGCTCGAAAAGCGGCGTTCAGCTCGTGCATCCGCCGGATGCTTTTGATATCTGG	CARMLVSSSSSKSGVQLVHPPDAFDIW	IGHV4-28	IGHD6-13	IGHJ3	9	20	30	63
1	1.565680288085173E-4	TGTGCGAGATCGTCGAGTTTTTATGATAGTAGTGGTTATTACTACAGTTACTACTACTACTACTACATGGACGTCTGG	CARSSSFYDSSGYYYSYYYYYYMDVW	IGHV4-55	IGHD3-22	IGHJ6	9	21	44	47
1	1.565680288085173E-4	TGTGCGAGAGTTCCCTGGAGGGGGACTCGAGGTCGCAAACACGATAGTAGTGGTTATCCGTATGCTTTTGATATCTGG	CARVPWRGTRGRKHDSSGYPYAFDIW	IGHV3-48	IGHD3-22	IGHJ3	9	42	56	61
1	1.565680288085173E-4	TGTGCGAGAGTCCACATTAAGGTCCGGTTTTTGGAGTGGTTTGTCCCCCCTAGCTCGACCTACTACTTTGACTACTGG	CARVHIKVRFLEWFVPPSSTYYFDYW	IGHV3-33	IGHD3-3	IGHJ4	9	27	40	60
1	1.565680288085173E-4	TGTGCGAGAGTACATGCTTTGTCTACGCGTTCCCTGTATAGCAGCAGCTGGTACTCACGTTACTACTTTGACTACTGG	CARVHALSTRSLYSSSWYSRYYFDYW	IGHV4-34	IGHD6-13	IGHJ4	9	35	53	60
1	1.565680288085173E-4	TGTGCGAGAGGCGGTTTTGGTTGTAGTGGTGGTAGCTGCTACCCCGGGAGGAAAAGAAACTACTACATGGACGTCTGG	CARGGFGCSGGSCYPGRKRNYYMDVW	IGHV1-8	IGHD2-15	IGHJ6	11	20	46	58
1	1.565680288085173E-4	TGTGCCAGAGACACCCTGAAGTATAGCAGCAGCTGGTACGAGTTGAACTACTACTACTACGGTATGGACGTCTGG	CARDTLKYSSSWYELNYYYYGMDVW	IGHV3-38	IGHD6-13	IGHJ6	8	20	39	46
1	1.565680288085173E-4	TGTGCGCGAGGCCGGATCGATATTACTATGATGGTAGTGGTTATGACTGCGGCCACCTACTACTTTGACTACTGG	CARGRIDITMMVVVMTAATYYFDYW	IGHV3-30	IGHD3-22	IGHJ4	9	20	47	57
1	1.565680288085173E-4	TGTGCGCGAGGCCGGATCGATATTACTATGATAGTAGTGGTTATGACTGCGGCCACCTACTACTTTGACTACTGG	CARGRIDITMIVVVMTAATYYFDYW	IGHV4-39	IGHD3-22	IGHJ4	5	20	47	57
1	1.565680288085173E-4	TGTGCGAGTTACTCTCGTTGGTACGATTTTTGGAGTGGTTATTATATCTCGGCGGCTGAATACTTCCAGCACTGG	CASYSRWYDFWSGYYISAAEYFQHW	IGHV4-28	IGHD3-3	IGHJ1	7	21	45	54
1	1.565680288085173E-4	TGTGCGAGAGTATTAAGAACGTATTACGATTTTTGGAGTGGTTATTATACTAGGGGCGATGCTTTTGATATCTGG	CARVLRTYYDFWSGYYTRGDAFDIW	IGHV4-34	IGHD3-3	IGHJ3	9	18	49	57
1	1.565680288085173E-4	TGTGCGAGAGGCCCGGGGGTACGATTTTTGGAGTGGTTTTTGCTATCCTGGCGGACAAGTGCCTTTGACTACTGG	CARGPGVRFLEWFLLSWRTSAFDYW	IGHV1-8	IGHD3-3	IGHJ4	12	19	37	62
1	1.565680288085173E-4	TGTGCGAGAGGCCGGGTAGATATAACTATGATAGTGGTGGTTATGACTGCGGCCACCTACTACTTCGACTACTGG	CARGRVDITMIVVVMTAATYYFDYW	IGHV5-10-1	IGHD3-22	IGHJ4	8	20	47	57
1	1.565680288085173E-4	TGTGCGAGAGATCCTATGATTACGTTTGGGGGAGTTATCGTCCGAGACTACTACTACTACGGTATGGACGTCTGG	CARDPMITFGGVIVRDYYYYGMDVW	IGHV3-30	IGHD3-16	IGHJ6	12	14	40	46
1	1.565680288085173E-4	TGTGCGAGAGATCCTATGATTACGTTTGGGGGAGTTATCGCCCGTTACTACTACTACTACGGTATGGACGTCTGG	CARDPMITFGGVIARYYYYYGMDVW	IGHV3-33	IGHD3-16	IGHJ6	12	14	39	44
1	1.565680288085173E-4	TGTGCGAGAGATCCTATGATTACGTTTGGGGGAGTTATCGCCCGTTACTACTACTACTACGGTATGGACGTCTGG	CARDPMITFGGVIARYYYYYGMDVW	IGHV4-31	IGHD3-16	IGHJ6	12	14	39	44
1	1.565680288085173E-4	TGTGCGAGAGATGCCTCCGACCCCCCATGGCGATTTCTGATCCCCCGATACTACTACTACGGTATGGACGTCTGG	CARDASDPPWRFLIPRYYYYGMDVW	IGHV4-31	IGHD7-27	IGHJ6	11	38	44	48
1	1.565680288085173E-4	TGTGCGAGAGATAAGTGGGAGGGGACTTGGAAAGCTTTGTGGGGCCCCCAGGCGGAGGTATGGTTCGACCCCTGG	CARDKWEGTWKALWGPQAEVWFDPW	IGHV3-33	IGHD1-26	IGHJ5	11	13	20	60
1	1.565680288085173E-4	TGTGCGAGAGATAAGTGGGAGGGGACTTGGAAAGCTTTGTGGGGCCCCCAGGCGGAGGTATGGTTCGACCCCTGG	CARDKWEGTWKALWGPQAEVWFDPW	IGHV4-31	IGHD1-26	IGHJ5	11	13	20	60
1	1.565680288085173E-4	TGTGCGAGAGACGTTGAGTCCGGGTATTACGATATTTTGACTGGTTATTATAAGGGGGGCTATTTTGACTCCTGG	CARDVESGYYDILTGYYKGGYFDSW	IGHV1-46	IGHD3-9	IGHJ4	10	23	52	59
1	1.565680288085173E-4	TGTGCGAGAGACGTTGAGTCCGGGTATTACGATATTTTGACTGGTTATTATAAGGGGGGCTATTTTGACTCCTGG	CARDVESGYYDILTGYYKGGYFDSW	IGHV3-30	IGHD3-9	IGHJ4	10	23	52	59
1	1.565680288085173E-4	TGTGCGAGAGACGTTGAGTCCGGGTATTACGATATTTTGACTGGTTATTATAAGGGGGGCTATTTTGACTCCTGG	CARDVESGYYDILTGYYKGGYFDSW	IGHV4-59	IGHD3-9	IGHJ4	10	23	52	59
1	1.565680288085173E-4	TGTGCGAGAAGGGTTGAGGCGAATATTATGATTACATTTGGGGGAGTTATCGTTAGCCGATACTTTGACTACTGG	CARRVEANIMITFGGVIVSRYFDYW	IGHV3-64	IGHD3-16	IGHJ4	8	23	54	60
1	1.565680288085173E-4	TGTGCGAAAGACTCGCTCTTTAATCTCTTTTTTGTGGGATATAGTGGGAGCTACTACGGGGACTTTGACTACTGG	CAKDSLFNLFFVGYSGSYYGDFDYW	IGHV3-23	IGHD1-26	IGHJ4	10	39	57	61
1	1.565680288085173E-4	TGTGTGAAAGATGGGCGTATTACGATTTTTGGAGTGGTCTCCCCGGGACCCTACTACGGTATGGACGTCTGG	CVKDGRITIFGVVSPGPYYGMDVW	IGHV3-60	IGHD3-3	IGHJ6	11	15	37	50
1	1.565680288085173E-4	TGTGCCAGAAACGTATTACGATATTTTGACTGGTTATCCGGGAACTACTACTACTACGGTATGGACGTCTGG	CARNVLRYFDWLSGNYYYYGMDVW	IGHV4-28	IGHD3-9	IGHJ6	10	11	36	43
1	1.565680288085173E-4	TGTGCGAGCGGGGCGTATAGTGGGAGCTACTACGGTGACGATTACTACTACTACTACGGTATGGACGTCTGG	CASGAYSGSYYGDDYYYYYGMDVW	IGHV4-39	IGHD1-26	IGHJ6	7	14	33	40
1	1.565680288085173E-4	TGTGCGAGATACACGGTACAAACCGGTCTTTTGGAGTGGTTATCCATACGCGGAAACTGGTTCGACCCCTGG	CARYTVQTGLLEWLSIRGNWFDPW	IGHV4-55	IGHD3-3	IGHJ5	10	28	42	54
1	1.565680288085173E-4	TGTGCGAGACAGAAGGGGGTATTACGATTTTTGGAGTGGTCCCACAAGGCCGGCTGGTACTTCGATCTCTGG	CARQKGVLRFLEWSHKAGWYFDLW	IGHV4-39	IGHD3-3	IGHJ2	10	18	39	53
1	1.565680288085173E-4	TGTGCGAGAGTTGGGCAACTTAACCTATGGGGTTACTATGATAGTAGTGGTCCAGGGGCTTTTGATATCTGG	CARVGQLNLWGYYDSSGPGAFDIW	IGHV3-33	IGHD3-22	IGHJ3	9	32	50	57
1	1.565680288085173E-4	TGTGCGAGAGTTAGGCAACTTAACCTATGGGGTTACTATGATAGTAGTGGTCCAGGGGCTTTTGATATCTGG	CARVRQLNLWGYYDSSGPGAFDIW	IGHV4-34	IGHD3-22	IGHJ3	9	32	50	57
1	1.565680288085173E-4	TGTGCGAGAGTGCGCTCCGATTACGATTTTTGGAGTGGTTATTATACCGAAACGAAATGGTTCGACCCCTGG	CARVRSDYDFWSGYYTETKWFDPW	IGHV4-4	IGHD3-3	IGHJ5	9	19	48	57
1	1.565680288085173E-4	TGTGCGAGAGCTAAACCGGTCAATATTGTAGTGGTGGTAGCTGCTACCCTCAGCTGGTACTTCGATCTCTGG	CARAKPVNIVVVVAATLSWYFDLW	IGHV4-31	IGHD2-15	IGHJ2	9	22	46	53
1	1.565680288085173E-4	TGTGCGAGAGGCCCACGGCGATATTGTAGTGGTGGTAGCTGCTACCTCCCCCCGGAATACTTCCAGCACTGG	CARGPRRYCSGGSCYLPPEYFQHW	IGHV1-8	IGHD2-15	IGHJ1	12	19	44	54
1	1.565680288085173E-4	TGTGCGAGAGGCCGGGGGTACGGTGACTACTACCTTTACCTCGACTACTACTACTACTACATGGACGTCTGG	CARGRGYGDYYLYLDYYYYYMDVW	IGHV1-8	IGHD4-17	IGHJ6	12	18	29	43
1	1.565680288085173E-4	TGTGCGAGAGGCAAATATGACTACGGTGACTACTGGGGGGGCTTAGGGTACTACTACTACATGGACGTCTGG	CARGKYDYGDYWGGLGYYYYMDVW	IGHV1-8	IGHD4-17	IGHJ6	11	16	32	48
1	1.565680288085173E-4	TGTGCGAGAGGAGGGGGAGACAGTATTACGATTTTTGGAGTGTTGAGGTCGGACGATGCTTTTGATATCTGG	CARGGGDSITIFGVLRSDDAFDIW	IGHV4-34	IGHD3-3	IGHJ3	10	22	41	54
1	1.565680288085173E-4	TGTGCGAGAGATTCCCGTTTTGCGATTTTTGGAGTGGTTATTACGGCTTCTCAGTACTACTTTGACTACTGG	CARDSRFAIFGVVITASQYYFDYW	IGHV1-46	IGHD3-3	IGHJ4	11	15	42	52
1	1.565680288085173E-4	TGTGCGAGAGATTCCGCCATGTCACTACTATGGTTCGGGGAGTTATTATTGGGCTACGGTATGGACGTCTGG	CARDSAMSLLWFGELLLGYGMDVW	IGHV3-7	IGHD3-10	IGHJ6	11	25	48	60
1	1.565680288085173E-4	TGTGCGAGAGATTCGGGTACTGTAGTAGTACCAGTTGCTATGTCAGGAGCATACTACTACATGGACGTCTGG	CARDSGTVVVPVAMSGAYYYMDVW	IGHV3-53	IGHD2-2	IGHJ6	11	20	41	51
1	1.565680288085173E-4	TGTGCGAGAGATTCGGAGGCTATGTATAGCAGCAGCTGGTACACGTACTACTACTACTACATGGACGTCTGG	CARDSEAMYSSSWYTYYYYYMDVW	IGHV4-31	IGHD6-13	IGHJ6	11	23	41	45
1	1.565680288085173E-4	TGTGCGAGAGACCTAGATTACTATGATAGTAGTGGTCGGTATTACTACTACTACTACTACATGGACGTCTGG	CARDLDYYDSSGRYYYYYYYMDVW	IGHV4-31	IGHD3-22	IGHJ6	10	16	35	39
1	1.565680288085173E-4	TGTGCGAGAATCTCAACTGATTACTATGGTTCAGGAATTTCTTCCAGTTACTACTACTACATGGACGTCTGG	CARISTDYYGSGISSSYYYYMDVW	IGHV5-10-1	IGHD3-10	IGHJ6	8	19	31	48
1	1.565680288085173E-4	TGTGCGAAACGGCGGACTTATTGTAGTGGTGGTAGCTGCTACTCCAGACACTACTGGTACTTCGATCTCTGG	CAKRRTYCSGGSCYSRHYWYFDLW	IGHV3-23	IGHD2-15	IGHJ2	8	18	44	50
1	1.565680288085173E-4	TGTGCGAAAGATGGTCTTGAAGTAGTACCAGCTGTTATACTGGAGACTTACTACTACGGTATGGACGTCTGG	CAKDGLEVVPAVILETYYYGMDVW	IGHV3-33	IGHD2-2	IGHJ6	11	16	37	48
1	1.565680288085173E-4	TGTGCGAAAGATGGTCTTGAAGTAGTACCAGCTGTTATACTGGAGACTTACTACTACGGTATGGACGTCTGG	CAKDGLEVVPAVILETYYYGMDVW	IGHV4-31	IGHD2-2	IGHJ6	11	16	37	48
1	1.565680288085173E-4	TGTGCGAAAGATAATTCGCCGGTCGTTTCGTATAGCACCAGCTGGTACGGTTACTACGGCATGGACGTCTGG	CAKDNSPVVSYSTSWYGYYGMDVW	IGHV3-23	IGHD6-13	IGHJ6	18	29	48	51
1	1.565680288085173E-4	TGTCTACACTCTGCATGTGGTGGTGACTGCCGCTCCTATAACCAACACTATTACGGTGTGGACGTCTGG	CLHSACGGDCRSYNQHYYGVDVW	IGHV2-26	IGHD2-21	IGHJ6	2	15	29	58
1	1.565680288085173E-4	TGTGTGAGAGAGGACCCAATCTATTTCGATTTTTCGAGTCCTCATCCCGTGGGCGGTCTGGACGTCTGG	CVREDPIYFDFSSPHPVGGLDVW	IGHV1-18	IGHD3-3	IGHJ6	10	21	38	58
1	1.565680288085173E-4	TGTGCCAGAGCTCTTCGGGAGAGGTTACTATGGTTCGGGGAGTCGGCCGTGTCCGCTTTTGATATCTGG	CARALRERLLWFGESAVSAFDIW	IGHV4-30-2	IGHD3-10	IGHJ3	13	24	42	54
1	1.565680288085173E-4	TGTGCGCGAGAGGGGGGTGCCCGTCGTTTGGCAGCAGCTGGCCGGTCGGGATACTGGTTCGATCCCTGG	CAREGGARRLAAAGRSGYWFDPW	IGHV1-58	IGHD6-13	IGHJ5	5	30	40	52
1	1.565680288085173E-4	TGTGCGAGTTGGCGTTATTACGATATTTTGACTGGTTATTATTTAGAGTTGGATGCTTTTGATATCTGG	CASWRYYDILTGYYLELDAFDIW	IGHV4-31	IGHD3-9	IGHJ3	7	15	41	51
1	1.565680288085173E-4	TGTGCGAGTAATTACTATGATAGTAGTGCTTATTATTACTCGCCTGGATCTTATGCTTTTGATATCTGG	CASNYYDSSAYYYSPGSYAFDIW	IGHV4-28	IGHD3-22	IGHJ3	12	13	38	52
1	1.565680288085173E-4	TGTGCGAGGGACCGACACGTATTACGATTTTTGGAGTGGTCCCGAGGGGCCTACTACATGGACGTCTGG	CARDRHVLRFLEWSRGAYYMDVW	IGHV4-4	IGHD3-3	IGHJ6	7	16	39	50
1	1.565680288085173E-4	TGTGCGAGATCCCCCGACGAATCCCTCTATTACTATGATAGTAGTGGTTACAACTCCTTTGACTACTGG	CARSPDESLYYYDSSGYNSFDYW	IGHV4-34	IGHD3-22	IGHJ4	8	27	49	52
1	1.565680288085173E-4	TGTGCGAGAGTTAGGAGGGGACAACAGCTATGGTTACTTTCGCTGAACCGGGGTGCTTTTGATATCTGG	CARVRRGQQLWLLSLNRGAFDIW	IGHV1-2	IGHD5-18	IGHJ3	9	23	36	53
1	1.565680288085173E-4	TGTGCGAGAGTCACAAGCGTTACGATTTTTGGAGTGGCCCAAAGCCCCTACTACGGTATGGACGTCTGG	CARVTSVTIFGVAQSPYYGMDVW	IGHV3-48	IGHD3-3	IGHJ6	9	19	36	47
1	1.565680288085173E-4	TGTGCGAGAGTCACAAGCGTTACGATTTTTGGAGTGGCCCAAAGCCCCTACTACGGTATGGACGTCTGG	CARVTSVTIFGVAQSPYYGMDVW	IGHV3-7	IGHD3-3	IGHJ6	9	19	36	47
1	1.565680288085173E-4	TGTGCGAGAGCTAGTAGGGAAGAAATTACGATTTTTGGAGTGGTTAGCTACTACTACATGGACGTCTGG	CARASREEITIFGVVSYYYMDVW	IGHV3-48	IGHD3-3	IGHJ6	9	24	45	47
1	1.565680288085173E-4	TGTGCGAGAGCGGGGCGTATTACGATTTTTGGAGTGGTTTACTACTACTACTACTACATGGACGTCTGG	CARAGRITIFGVVYYYYYYMDVW	IGHV3-53	IGHD3-3	IGHJ6	9	15	37	38
1	1.565680288085173E-4	TGTGCGAGAGGTAGATATTGTAGTAGTACCAGCTGCTCTTTCGTGAACGACAACTGGTTCGACCCCTGG	CARGRYCSSTSCSFVNDNWFDPW	IGHV1-8	IGHD2-2	IGHJ5	10	13	36	49
1	1.565680288085173E-4	TGTGCGAGAGGCCCGACGTATTACGATTTTTGGAGTGGTTATTCTCGGGCGACGGAACTTGACTACTGG	CARGPTYYDFWSGYSRATELDYW	IGHV1-8	IGHD3-3	IGHJ4	12	15	42	58
1	1.565680288085173E-4	TGTGCGAGAGGCCGGGAGGGTGGGAGCTACTTTCCGGTATACTACTACTACTACTACATGGACGTCTGG	CARGREGGSYFPVYYYYYYMDVW	IGHV1-8	IGHD1-26	IGHJ6	12	19	30	39
1	1.565680288085173E-4	TGTGCGAGAGGGCCTCTCCATTTGGGGGAGTTATCGTTATGGGACTACTACTACTACATGGACGTCTGG	CARGPLHLGELSLWDYYYYMDVW	IGHV1-8	IGHD3-16	IGHJ6	17	20	39	43
1	1.565680288085173E-4	TGTGCGAGAGGGGTCCCCCCCGTCTTGCGGTTTTTGGACTGGCTTTTACATCGGGGCCTTGATCACTGG	CARGVPPVLRFLDWLLHRGLDHW	IGHV1-8	IGHD3-3	IGHJ1	10	20	41	63
1	1.565680288085173E-4	TGTGCGAGAGATCGGCACGTATTACGATTTTTGGAGTGGTTATTTGTCGGCCCCCCTTTCGACTACTGG	CARDRHVLRFLEWLFVGPPFDYW	IGHV4-31	IGHD3-3	IGHJ4	12	16	43	60
1	1.565680288085173E-4	TGTGCGAGAGATGCAGCGGATTACGATTTTTGGAGTGGTTATCATACGGAGAGCGGGGTTGACTACTGG	CARDAADYDFWSGYHTESGVDYW	IGHV1-46	IGHD3-3	IGHJ4	11	19	46	58
1	1.565680288085173E-4	TGTGCGAGAGACAAACACTACTCTGACTACGCAACTCGTCCCAACAGCGGTGAATACTTCCATCACTGG	CARDKHYSDYATRPNSGEYFHHW	IGHV1-46	IGHD4-17	IGHJ1	10	16	30	44
1	1.565680288085173E-4	TGTGCGAGAGAGGGGGGAGCCCGTCGTATTGCAGGAGCTGGTCGGTCGGGGTACTGGTTCGACCCCTGG	CAREGGARRIAGAGRSGYWFDPW	IGHV3-23	IGHD6-13	IGHJ5	10	25	41	52
1	1.565680288085173E-4	TGTGCGAGAGAGGGGGGAGCCCGTCGTATAGCAGGAGCTGGTCGGTCGGGATACTGGTTCGACCCCTGG	CAREGGARRIAGAGRSGYWFDPW	IGHV3-53	IGHD6-13	IGHJ5	10	25	41	52
1	1.565680288085173E-4	TGTGCGAGAGAGGGGGGAGCCCGTCGTATAGCAAGTGCTGGTCGGTCGGGATACTGGTTCGACCCCTGG	CAREGGARRIASAGRSGYWFDPW	IGHV4-31	IGHD2-8	IGHJ5	10	25	32	52
1	1.565680288085173E-4	TGTGCGAGAGAAGTGAGGCGAGGAGTGGGAGCTACCACGATTTACTACTACTACGGTATGGACGTCTGG	CAREVRRGVGATTIYYYYGMDVW	IGHV4-31	IGHD1-26	IGHJ6	10	23	38	42
1	1.565680288085173E-4	TGTGCGAGAGAAGGTGGCTACGTTTCTCATGGTGGCCCTAGGGTCCACGACTACTACATGGACGTCTGG	CAREGGYVSHGGPRVHDYYMDVW	IGHV1-46	IGHD5-12	IGHJ6	10	13	21	49
1	1.565680288085173E-4	TGTGCGAGAATGCGACCGGGAAAGGGAGCCTCCAGTAGTTACGTGGAATACAACTGGTTCGACCTCTGG	CARMRPGKGASSSYVEYNWFDLW	IGHV3-23	IGHD4-11	IGHJ5	6	34	41	48
1	1.565680288085173E-4	TGTGCGAGAATGCGACCGGGAAAGGGAGCCTCCAGTAGTTACGTGGAATACAACTGGTTCGACCTCTGG	CARMRPGKGASSSYVEYNWFDLW	IGHV3-48	IGHD4-11	IGHJ5	8	34	41	48
1	1.565680288085173E-4	TGTGCGAAGACCCACGTAGTGCCAACTACTACACGGCCTTATTATAAGTACCACGGTATGGACGTCTGG	CAKTHVVPTTTRPYYKYHGMDVW	IGHV3-23	IGHD2-2	IGHJ6	7	24	32	57
1	1.565680288085173E-4	TGTGCGAAAGAGGGGGCCGGGTATAGCAGCAGCTGGTACGGGAACTACTACTACGGTATGGACGTCTGG	CAKEGAGYSSSWYGNYYYGMDVW	IGHV3-33	IGHD6-13	IGHJ6	10	16	39	43
1	1.565680288085173E-4	TGTGCACACAGACAGGGGGGGTGGGATTACGTAAAAAAAGAGGGAGTTATAAACTGGTTCGACCCCTGG	CAHRQGGWDYVKKEGVINWFDPW	IGHV2-5	IGHD5-12	IGHJ5	12	24	33	51
1	1.565680288085173E-4	TGTGCAAGAGGTCACTTTGATGTTAGTGGTTATTCCTGGTCCTACTACTACTACGCTATGGACGTCTGG	CARGHFDVSGYSWSYYYYAMDVW	IGHV3-13	IGHD3-22	IGHJ6	16	23	33	41
1	1.565680288085173E-4	TGTCTGAAAGATCTATCTGGGTATAAGAGTGGCTGGTACTTCGGGGAAAATTGGTTCGACCCCTGG	CLKDLSGYKSGWYFGENWFDPW	IGHV3-23	IGHD6-19	IGHJ5	13	18	38	51
1	1.565680288085173E-4	TGTCTGAAAGATCTATCTGGGTATAAGAGTGGCTGGTACTTCGGGGAAAATTGGTTCGACCCCTGG	CLKDLSGYKSGWYFGENWFDPW	IGHV3-74	IGHD6-19	IGHJ5	2	18	38	51
1	1.565680288085173E-4	TGTGCCAGAGAGACTCGGTTCTACGGTGGTAACTCCGAAGGCTACTACTACGGTATGGACGTCTGG	CARETRFYGGNSEGYYYGMDVW	IGHV3-64	IGHD4-23	IGHJ6	10	20	36	41
1	1.565680288085173E-4	TGTGCGCGAGGTCATTGTAGAAGTGGTGTTTGCTATAGCGGACAGGGGGGCTACTTTGCCAATTGG	CARGHCRSGVCYSGQGGYFANW	IGHV1-8	IGHD2-8	IGHJ4	10	13	40	50
1	1.565680288085173E-4	TGTGCGAGGTTTCTTGTATTACGATATTTTGACTGGTTATTTTCGTTAAGTGGCGGTGATATCTGG	CARFLVLRYFDWLFSLSGGDIW	IGHV4-4	IGHD3-9	IGHJ3	7	15	40	56
1	1.565680288085173E-4	TGTGCGAGGGGGTCGGCCTTTTATGATTTTTGGAAGATTTACTATACAGGGTGGTTCGACCCCTGG	CARGSAFYDFWKIYYTGWFDPW	IGHV4-4	IGHD3-3	IGHJ5	7	20	33	51
1	1.565680288085173E-4	TGTGCGAGGGGGGGCCTAAACTGGGGACCCGACCTTTGGGTCACCCACAACTGGTTCGACCCCTGG	CARGGLNWGPDLWVTHNWFDPW	IGHV3-48	IGHD7-27	IGHJ5	7	18	26	46
1	1.565680288085173E-4	TGTGCGAGATTCACAACGGCCCCTATGATAGTAGTGGTTATTACCTCTGGTGCTTTTGATATCTGG	CARFTTAPMIVVVITSGAFDIW	IGHV4-55	IGHD3-22	IGHJ3	9	22	43	50
1	1.565680288085173E-4	TGTGCGAGATCCCTCGTATTACTATGGTTCAGGGAGTTAATTGGGTCGTACTACTTTGACTACTGG	CARSLVLLWFRELIGSYYFDYW	IGHV4-55	IGHD3-10	IGHJ4	9	14	38	47
1	1.565680288085173E-4	TGTGCGAGACCCGGTTGGGGTTACTATGGTTCGGGGAGCTTTCCTAAAGAAGAACAAGACTACTGG	CARPGWGYYGSGSFPKEEQDYW	IGHV4-39	IGHD3-10	IGHJ4	9	20	37	57
1	1.565680288085173E-4	TGTGCGAGAGTTTCCGTCCGGGTCGGTGGAGTTATCGTTATACCGGACTGGTACTTCGATCTCTGG	CARVSVRVGGVIVIPDWYFDLW	IGHV4-4	IGHD3-16	IGHJ2	9	27	45	46
1	1.565680288085173E-4	TGTGCGAGAGCGCCAGAACCATATTGTGGTGGTCGTAGCTGCTTCTACAACGTTTTTGACTTCTGG	CARAPEPYCGGRSCFYNVFDFW	IGHV4-39	IGHD2-15	IGHJ4	8	20	42	54
1	1.565680288085173E-4	TGTGCGAGAGCGAAACACGATTATTCGATTTATGGAGTGGTTTTTATCGGTGCTTTTGATCTCTGG	CARAKHDYSIYGVVFIGAFDLW	IGHV3-53	IGHD3-3	IGHJ3	9	25	46	50
1	1.565680288085173E-4	TGTGCGAGAGGCCGTACTACTATGGTTCGGGGAGTACCACGACGCCTAAAGGAGGGGGACGTCTGG	CARGRTTMVRGVPRRLKEGDVW	IGHV4-34	IGHD3-10	IGHJ4	12	13	34	62
1	1.565680288085173E-4	TGTGCGAGAGGCCGGGATTCGAAGCAGCAGCTGGCCTCCTACTACTACTACTACATGGACGTCTGG	CARGRDSKQQLASYYYYYMDVW	IGHV1-8	IGHD6-13	IGHJ6	12	22	33	38
1	1.565680288085173E-4	TGTGCGAGAGGCAGAGGGACGATTTTTGGAGTGGTTATTATATCAAGGGGCTGGTTCGACCCCTGG	CARGRGTIFGVVIISRGWFDPW	IGHV4-34	IGHD3-3	IGHJ5	11	18	41	50
1	1.565680288085173E-4	TGTGCGAGAGGGATAGGTATGGTTCAGGGAGTTATTGTGAGTTCCGGTGATGCTTTTGATATCTGG	CARGIGMVQGVIVSSGDAFDIW	IGHV4-34	IGHD3-10	IGHJ3	10	17	35	47
1	1.565680288085173E-4	TGTGCGAGAGGAGGGTTGCGATATTTTGACTGGTTATCAGGGTTGCTCGATGCTTTTGATATCTGG	CARGGLRYFDWLSGLLDAFDIW	IGHV4-34	IGHD3-9	IGHJ3	10	18	36	48
1	1.565680288085173E-4	TGTGCGAGAGATTCTTATGATTACGTTTGGGGGAGTTATCGTTTCTACTACGGTATGGACGTCTGG	CARDSYDYVWGSYRFYYGMDVW	IGHV3-21	IGHD3-16	IGHJ6	11	14	42	44
1	1.565680288085173E-4	TGTGCGAGAGATGTTCGTCTTAGATTTTTGGAGTGGTTACAATCGGATGATGCTTTTGATATCTGG	CARDVRLRFLEWLQSDDAFDIW	IGHV1-18	IGHD3-3	IGHJ3	11	22	38	46
1	1.565680288085173E-4	TGTGCGAGAGATGTTCGTCTTAGATTTTTGGAGTGGTTACAATCGGATGATGCTTTTGATATCTGG	CARDVRLRFLEWLQSDDAFDIW	IGHV4-31	IGHD3-3	IGHJ3	11	22	38	46
1	1.565680288085173E-4	TGTGCGAGAGATAGTCCCTCGTATTACTATGATAGTAGTGGTTATTTCTTCTTTTTTGACTACTGG	CARDSPSYYYDSSGYFFFFDYW	IGHV4-31	IGHD3-22	IGHJ4	11	19	45	54
1	1.565680288085173E-4	TGTGCGAGAGACGGTGTTCTGATCTGGGCTGCAAGTGGACATCACCCAGCCTTCGTAGACCACTGG	CARDGVLIWAASGHHPAFVDHW	IGHV1-46	IGHD5-12	IGHJ1	10	52	57	60
1	1.565680288085173E-4	TGTGCGAGAGACGATTACGATTTTTGGAGACCCGGGGAAGGCTACTACTACTACATGGACGTCTGG	CARDDYDFWRPGEGYYYYMDVW	IGHV4-31	IGHD3-3	IGHJ6	10	13	28	41
1	1.565680288085173E-4	TGTGCGAGAGAGAGGGTGTGGTATAACTGGAACGACGGGCCCTACTACTACGGTATGGACGTCTGG	CARERVWYNWNDGPYYYGMDVW	IGHV4-28	IGHD1-20	IGHJ6	8	19	36	41
1	1.565680288085173E-4	TGTGCGAGAGAACTTCCGAGTGGGAGCTACTACTTATTCTACTACTACTACTACATGGACGTCTGG	CARELPSGSYYLFYYYYYMDVW	IGHV3-21	IGHD1-26	IGHJ6	10	18	32	38
1	1.565680288085173E-4	TGTGCGAAAGATCGGAGCCGTGTTACGATTTTTGACCTGAGCTACTACTACGGTATGGACGTCTGG	CAKDRSRVTIFDLSYYYGMDVW	IGHV3-23	IGHD3-3	IGHJ6	12	18	33	41
1	1.565680288085173E-4	TGTGCGAAAGAGACCCAGCCATATTGTAGTGGTGGTAGCTGCTACGGGGGAATCTTTGACTACTGG	CAKETQPYCSGGSCYGGIFDYW	IGHV3-60	IGHD2-15	IGHJ4	10	20	44	53
1	1.565680288085173E-4	TGTGCGAAAGAGAAGACCGGTGACTACATCTGGGGCGGTGATCTTTCTAATGGTCTTAATTTGTGG	CAKEKTGDYIWGGDLSNGLNLW	IGHV3-47	IGHD4-17	IGHJ3	4	17	26	63
1	1.565680288085173E-4	TGTGCGAAAGAGAAGACCGGTGACTACATCTGGGGCGGTGATCTTTCTAATGGTCTTAATTTGTGG	CAKEKTGDYIWGGDLSNGLNLW	IGHV3-33	IGHD4-17	IGHJ3	10	17	26	63
1	1.565680288085173E-4	TGTGCGAAAGAAGATTACTATGATAGTAGTGGTTATTACTACGTTGGAGGTTTTTTTGACTACTGG	CAKEDYYDSSGYYYVGGFFDYW	IGHV3-60	IGHD3-22	IGHJ4	10	13	43	54
1	1.565680288085173E-4	TGTGCGAAAGAAGATTACTATGATAGTAGTGGTTATTACTACGTTGGAGGTTTTTTTGACTACTGG	CAKEDYYDSSGYYYVGGFFDYW	IGHV4-31	IGHD3-22	IGHJ4	10	13	43	54
1	1.565680288085173E-4	TGTATCATATATTCCGACGACTATTGGAATGGGTTTTCGTACCACTTTTACGGCATGGACGTCTGG	CIIYSDDYWNGFSYHFYGMDVW	IGHV3-15	IGHD2-21	IGHJ6	3	9	15	53
1	1.565680288085173E-4	TGTGTTATAGAAACGAAGACGATTTTTGGCGTGGTTCTTGACAACGCTCCGATGGACGTCTGG	CVIETKTIFGVVLDNAPMDVW	IGHV1-46	IGHD3-3	IGHJ6	3	18	35	51
1	1.565680288085173E-4	TGTGTGAGAGAAACCGAGGGGCACTGGCTGGGACGCTATTACTACTACTATATGGACGTCTGG	CVRETEGHWLGRYYYYYMDVW	IGHV3-35	IGHD6-19	IGHJ6	8	20	34	35
1	1.565680288085173E-4	TGTGTGAGAAACCCCCATATGGTTTACGGAGTTGTTACATATCTCACTTACTTTGACTACTGG	CVRNPHMVYGVVTYLTYFDYW	IGHV4-4	IGHD3-10	IGHJ4	8	17	36	48
1	1.565680288085173E-4	TGTGCTAAAGATTTTAATGTTCTGACCCCGGGACACCTCTATTACTACTATATGGACGTCTGG	CAKDFNVLTPGHLYYYYMDVW	IGHV3-72	IGHD6-13	IGHJ6	11	26	31	38
1	1.565680288085173E-4	TGTGCTAAAGAGACCGTTGTCCACCGCATCGTTTTTGGAAACCCCAATTATTTTGACTACTGG	CAKETVVHRIVFGNPNYFDYW	IGHV3-48	IGHD3-3	IGHJ4	4	31	38	51
1	1.565680288085173E-4	TGTGCCAGAGCCTGGGAGGAGGACTCCGGTGGTAATTCCGGGTACAACTGGTTCGACCCCTGG	CARAWEEDSGGNSGYNWFDPW	IGHV4-30-2	IGHD4-23	IGHJ5	9	21	40	41
1	1.565680288085173E-4	TGTGCCAGAGAGGGCTCCTTTTATATGGGAAGTGGTATTTATAATCCCCGACTTGACTACTGG	CAREGSFYMGSGIYNPRLDYW	IGHV3-21	IGHD3-10	IGHJ4	10	38	44	52
1	1.565680288085173E-4	TGTGCGACCCCGAAAACCCCGGATACACCCTCTTACGTGGGCTACTACGGTATGGACGTCTGG	CATPKTPDTPSYVGYYGMDVW	IGHV1-46	IGHD2-8	IGHJ6	6	22	28	41
1	1.565680288085173E-4	TGTGCGACACTAAGGCACGTGGATAGAGCTCTGGTTGTCGGCGAATCCTACTTTGACTACTGG	CATLRHVDRALVVGESYFDYW	IGHV5-10-1	IGHD5-18	IGHJ4	6	15	35	47
1	1.565680288085173E-4	TGTGCGAGGCACGGGAGGTATGCTTCGGGCAACGTCTACTACTATTACGGTATGGACGTCTGG	CARHGRYASGNVYYYYGMDVW	IGHV3-30	IGHD3-10	IGHJ6	7	18	28	35
1	1.565680288085173E-4	TGTGCGAGGGGCTCTTATGATTACATTTGGGGGAGTTATCGTTTAAACTGGTTCGACCCCTGG	CARGSYDYIWGSYRLNWFDPW	IGHV1-8	IGHD3-16	IGHJ5	11	14	42	45
1	1.565680288085173E-4	TGTGCGAGGGGCCCCCGTATTACTATGGTTCGGGGAGCACGACACTACTACTTTGACTACTGG	CARGPRITMVRGARHYYFDYW	IGHV1-2	IGHD3-10	IGHJ4	7	15	36	45
1	1.565680288085173E-4	TGTGCGAGGAGACAGCCAGGAACTACGACGCCCTTGAAGTACTACTATTACATGGACGTCTGG	CARRQPGTTTPLKYYYYMDVW	IGHV3-64	IGHD1-7	IGHJ6	7	18	26	39
1	1.565680288085173E-4	TGTGCGAGATGCTACAGAGGATATTGTTGGAGAAGTAGCGGGGGAAACGGTATGGACGTCTGG	CARCYRGYCWRSSGGNGMDVW	IGHV3-21	IGHD2-15	IGHJ3	8	17	26	58
1	1.565680288085173E-4	TGTGCGAGACGAGTTTATAGCAGTGGCTGGTACTCAAGTGGTCAATACTACTTTGACTACTGG	CARRVYSSGWYSSGQYYFDYW	IGHV4-39	IGHD6-19	IGHJ4	9	15	32	45
1	1.565680288085173E-4	TGTGCGAGACATGCCCTCGATTGTGTTGGTGGTGTTTGCTACCCTTTCTACTATGACTCTTGG	CARHALDCVGGVCYPFYYDSW	IGHV3-73	IGHD2-21	IGHJ4	12	19	30	47
1	1.565680288085173E-4	TGTGCGAGACACTTACCCGAGGGGGCTGATAGTGGGAGCTACTATTTTTGTCTTGGTATCTGG	CARHLPEGADSGSYYFCLGIW	IGHV5-10-1	IGHD1-26	IGHJ3	10	28	43	52
1	1.565680288085173E-4	TGTGCGAGAGTCTCGTTTAGCAGCAGCTGGTTTTCTTACTACTACTACGGTATGGACGTCTGG	CARVSFSSSWFSYYYYGMDVW	IGHV4-34	IGHD6-13	IGHJ6	9	17	30	36
1	1.565680288085173E-4	TGTGCGAGAGTGAAGGCGTATAGCAGCTCGCCTCGTTACTACTACTACTACATGGACGTCTGG	CARVKAYSSSPRYYYYYMDVW	IGHV1-2	IGHD6-6	IGHJ6	9	17	29	36
1	1.565680288085173E-4	TGTGCGAGAGCCCCGATCCGGTGTAGTGGTGGTAGCTGCTACTCCGAATACTTCCAGCACTGG	CARAPIRCSGGSCYSEYFQHW	IGHV3-33	IGHD2-15	IGHJ1	9	21	44	45
1	1.565680288085173E-4	TGTGCGAGAGGTTCGGTTGATTACTATGATATTAGTGGTTATTCTTACTACTTTGACTACTGG	CARGSVDYYDISGYSYYFDYW	IGHV1-8	IGHD3-22	IGHJ4	10	19	42	45
1	1.565680288085173E-4	TGTGCGAGAGGCCCCAGTATTACGATTTTTGGAGTGGTTATTAGATACTACATGGACGTCTGG	CARGPSITIFGVVIRYYMDVW	IGHV4-4	IGHD3-3	IGHJ6	9	16	42	45
1	1.565680288085173E-4	TGTGCGAGAGGCCGCGGGCAAAGATTTGTGGTGGTGACTGCTATTTCTGTCGTGGACTACTGG	CARGRGQRFVVVTAISVVDYW	IGHV3-11	IGHD2-21	IGHJ4	9	25	44	54
1	1.565680288085173E-4	TGTGCGAGAGGCGTGGGTGTGGCAGAGACAGAATACATCTACCACTACCACATGGACGTCTGG	CARGVGVAETEYIYHYHMDVW	IGHV1-8	IGHD2-8	IGHJ6	11	32	36	38
1	1.565680288085173E-4	TGTGCGAGAGGGGGAGATCGTATTATGATTACATTTGGGGGGAATGATGCTTTTGATATCTGG	CARGGDRIMITFGGNDAFDIW	IGHV1-8	IGHD3-16	IGHJ3	10	18	40	43
1	1.565680288085173E-4	TGTGCGAGAGGACCAAGGCCTAATGACTACTTATACTACTACTACTACGGTATGGACGTCTGG	CARGPRPNDYLYYYYYGMDVW	IGHV4-34	IGHD4-11	IGHJ6	10	22	29	33
1	1.565680288085173E-4	TGTGCGAGAGATCTGATATGGGACATGTCTTTGGCTGGTTATCTGGACGCTTTTGATATTTGG	CARDLIWDMSLAGYLDAFDIW	IGHV3-11	IGHD3-9	IGHJ3	13	29	41	48
1	1.565680288085173E-4	TGTGCGAGAGATCTAACAGTAACTACAGCTCAAATAGACTACTACTACGGTATGGACGTCTGG	CARDLTVTTAQIDYYYGMDVW	IGHV3-53	IGHD4-11	IGHJ6	13	15	25	37
1	1.565680288085173E-4	TGTGCGAGAGATCGCAGGACTATGGTTCAGGGAGTTATCCCCAAGAACTGGTTCGACCCCTGG	CARDRRTMVQGVIPKNWFDPW	IGHV4-31	IGHD3-10	IGHJ5	12	18	37	45
1	1.565680288085173E-4	TGTGCGAGAGATCGGGGTATGGTTCGGGGAGTTAGAGTAACCCATCTCTGGTTCGACCCCTGG	CARDRGMVRGVRVTHLWFDPW	IGHV1-18	IGHD3-10	IGHJ5	12	17	33	47
1	1.565680288085173E-4	TGTGCGAGAGATGTCTCGGTATTACTATGGTTCGGGGAGTTATTAGGTGCACTAGACCACTGG	CARDVSVLLWFGELLGALDHW	IGHV4-31	IGHD3-10	IGHJ4	17	18	44	54
1	1.565680288085173E-4	TGTGCGAGAGATGGGGGTCCTATGTTCGGTGGCTACAATTCACATGATGCTTTTGATATTTGG	CARDGGPMFGGYNSHDAFDIW	IGHV4-4	IGHD5-24	IGHJ3	11	29	39	42
1	1.565680288085173E-4	TGTGCGAGAGACGGAGGGTATAGTGGCTACGATTTTTACTACTACTACGGTATGGACGTCTGG	CARDGGYSGYDFYYYYGMDVW	IGHV4-31	IGHD5-12	IGHJ6	10	18	33	36
1	1.565680288085173E-4	TGTGCGAGAGACACCGAGTATTACGATTTTTGGAGTGGTTATTTCTACGGTATGGACGTCTGG	CARDTEYYDFWSGYFYGMDVW	IGHV1-69	IGHD3-3	IGHJ6	10	17	42	51
1	1.565680288085173E-4	TGTGCGAGAGAGGCTCCATATTGTGGTGGTGGCCACTGCTACTCGTTCTCCTCCGACTACTGG	CAREAPYCGGGHCYSFSSDYW	IGHV5-10-1	IGHD2-21	IGHJ4	8	16	30	54
1	1.565680288085173E-4	TGTGCGAGAGAGGCTCCATATTGTGATGGTGGCCACTGCTACTCGTTCTCCTCCGACTACTGG	CAREAPYCDGGHCYSFSSDYW	IGHV5-10-1	IGHD2-21	IGHJ4	8	16	30	54
1	1.565680288085173E-4	TGTGCGAGAGAGATAAGGGACGATTTTTGGAGTGGTTATGCCTCAAACACTTTTGATATCTGG	CAREIRDDFWSGYASNTFDIW	IGHV1-8	IGHD3-3	IGHJ3	9	19	38	49
1	1.565680288085173E-4	TGTGCGAGAGAATCGAGAACTATAGAATATAGTGGCTACGATTATGATGCTTCTGATATCTGG	CARESRTIEYSGYDYDASDIW	IGHV1-18	IGHD5-12	IGHJ3	10	26	42	43
1	1.565680288085173E-4	TGTGCGAGAGAAATAAACGTATTACTATGGTTCGGGGAGTTCTGGGGTGCTTTTGATATCTGG	CAREINVLLWFGEFWGAFDIW	IGHV4-4	IGHD3-10	IGHJ3	10	16	40	47
1	1.565680288085173E-4	TGTGCGAGAGAAAGGCGGGGCCTATACCAGCTATGGGAGGGCTATGATGCTTTTGATATCTGG	CARERRGLYQLWEGYDAFDIW	IGHV4-31	IGHD5-18	IGHJ3	10	27	35	43
1	1.565680288085173E-4	TGTGCGAGAAACCGCTTCGATTTTCGGAGTGCTTCTTATTCATACCCCTCCATTGACTACTGG	CARNRFDFRSASYSYPSIDYW	IGHV1-18	IGHD3-3	IGHJ4	8	17	38	52
1	1.565680288085173E-4	TGTGCGAAAGCCGTGCCTCCATATTGTGGTGGTGATTGCTATTCGAGTTACTTCCAGCACTGG	CAKAVPPYCGGDCYSSYFQHW	IGHV4-4	IGHD2-21	IGHJ1	6	19	43	48
1	1.565680288085173E-4	TGTGCGAAAGGGCCTATTACGATTTTTGGAGTGGTTCGGGCGGGAAGCGGTATGGACGTCTGG	CAKGPITIFGVVRAGSGMDVW	IGHV4-34	IGHD3-3	IGHJ6	10	14	35	51
1	1.565680288085173E-4	TGTGCGAAAGATTTGGCGTTCGGTGACTACGTTGGGATTGGGTCCAACTGGTTCGACCCCTGG	CAKDLAFGDYVGIGSNWFDPW	IGHV3-23	IGHD4-17	IGHJ5	11	20	31	44
1	1.565680288085173E-4	TGTGCGAAAGATTTGGCGTTCGGTGACTACGTTGGGATTGGGTCCAACTGGTTCGACCCCTGG	CAKDLAFGDYVGIGSNWFDPW	IGHV3-60	IGHD4-17	IGHJ5	11	20	31	44
1	1.565680288085173E-4	TGTGCGAAAGATCAGTTAGTCAGTAATCAGCCGCGGTACTACTACTACTACATGGACGTCTGG	CAKDQLVSNQPRYYYYYMDVW	IGHV3-23	IGHD3-16	IGHJ6	12	22	28	36
1	1.565680288085173E-4	TGTGCGAAAGATATTTCCCTCGGGTTACTATGGTTCGGGGAGTTATTGTGCTTTGACTACTGG	CAKDISLGLLWFGELLCFDYW	IGHV1-2	IGHD3-10	IGHJ4	11	24	46	50
1	1.565680288085173E-4	TGTGCACGGATTGGGAAGGAAGTTACGATTTTTGGAAGCTATTACTACGGTATGGACGTCTGG	CARIGKEVTIFGSYYYGMDVW	IGHV2-26	IGHD3-3	IGHJ6	10	22	35	38
1	1.565680288085173E-4	TGTGCAACCTCAATTCCCAAGTATTACGATATTTTGGGGTACTACTACGGTATGGACGTCTGG	CATSIPKYYDILGYYYGMDVW	IGHV1-24	IGHD3-9	IGHJ6	7	20	35	39
1	1.565680288085173E-4	TGTGCAACAGAGGTCGATATTGTACTGGTGCTGAGCTGGCCCACCCTAGGGTTGAGCTACTGG	CATEVDIVLVLSWPTLGLSYW	IGHV1-24	IGHD2-15	IGHJ4	10	15	29	56
1	1.565680288085173E-4	TGTGTCAGAGATCAGGGCCCCTATCTTAGTCCTTATAACAATGATCCTTTTGATGTCTGG	CVRDQGPYLSPYNNDPFDVW	IGHV4-30-2	IGHD3-10	IGHJ6	12	32	38	54
1	1.565680288085173E-4	TGTGTGAAAGGGTCCCCCCCCGTTCGGGGAGTTATTATTACTGATGCTTTTGATATCTGG	CVKGSPPVRGVIITDAFDIW	IGHV3-9	IGHD3-10	IGHJ3	3	21	37	41
1	1.565680288085173E-4	TGTGCCAGAGTAGGGTATAGCAGCAGCTGGTTGCGCCGGGCGCCCTTTTTTGATATCTGG	CARVGYSSSWLRRAPFFDIW	IGHV4-30-2	IGHD6-13	IGHJ3	9	12	30	47
1	1.565680288085173E-4	TGTGCGCGAGGCCTATCATATTACTATGATAGTAGTGCCTATTATCTTTTTGATATGTGG	CARGLSYYYDSSAYYLFDMW	IGHV1-18	IGHD3-22	IGHJ4	9	18	43	57
1	1.565680288085173E-4	TGTGCGACCCTGTTTTGTACTAGTACCAACTGCGATGCCGGAAATGATTTTGATATCTGG	CATLFCTSTNCDAGNDFDIW	IGHV5-10-1	IGHD2-2	IGHJ3	6	14	40	43
1	1.565680288085173E-4	TGTGCGACAGAGAGAGGAGGCAGTTTTGGCGCAATTATAACACCGTGGTTCGACCCTTGG	CATERGGSFGAIITPWFDPW	IGHV5-10-1	IGHD3-10	IGHJ5	6	33	40	45
1	1.565680288085173E-4	TGTGCGAGTTTGTTTTGTACTGGGAGTAGCTGCGATGTCGGAAATGATTTTGATATCTGG	CASLFCTGSSCDVGNDFDIW	IGHV5-10-1	IGHD2-15	IGHJ3	7	14	32	43
1	1.565680288085173E-4	TGTGCGAGTCTTTTTTGTACTAGTTCCAGCTGCGATCTCGGAGATTCTTTTGATATCTGG	CASLFCTSSSCDLGDSFDIW	IGHV5-10-1	IGHD2-2	IGHJ3	7	14	32	42
1	1.565680288085173E-4	TGTGCGAGTCTCTTTTACACTGGTTCCAACTGCGATGTCCGAGATACTTTTGATCTCTGG	CASLFYTGSNCDVRDTFDLW	IGHV5-10-1	IGHD1-14	IGHJ1	7	20	26	56
1	1.565680288085173E-4	TGTGCGAGTCTGTTTTGTACGAGTTCCAGTTGCGATGTCGGAGATACTTTTGATATCTGG	CASLFCTSSSCDVGDTFDIW	IGHV5-10-1	IGHD1-1	IGHJ3	7	22	31	42
1	1.565680288085173E-4	TGTGCGAGTGGATTAGAAACGATTTTTGGAGTGGAAATTATGTCCCCCCCCGAGCACTGG	CASGLETIFGVEIMSPPEHW	IGHV3-53	IGHD3-3	IGHJ4	7	18	40	55
1	1.565680288085173E-4	TGTGCGAGTATGTATTGTACAAGTAGCACTTGCTCTGTCGAAGACAGCTTTGATATCTGG	CASMYCTSSTCSVEDSFDIW	IGHV5-51	IGHD2-8	IGHJ3	7	12	19	48
1	1.565680288085173E-4	TGTGCGAGCCTGTTTTGTACTAGTTCTAGCTGCGATGTCGCAGATACTTTTGATCTCTGG	CASLFCTSSSCDVADTFDLW	IGHV5-10-1	IGHD2-2	IGHJ2	7	14	36	51
1	1.565680288085173E-4	TGTGCGAGCCTGTTTTGTACTAGTTCCAGGTGCGATGTCGGAGATGATTTTGATCTGTGG	CASLFCTSSRCDVGDDFDLW	IGHV5-10-1	IGHD2-2	IGHJ3	7	14	40	42
1	1.565680288085173E-4	TGTGCGAGCCTATTTTGTACTAGTTCCAGATGCGATGCCGGAAATGACTTTGATATCTGG	CASLFCTSSRCDAGNDFDIW	IGHV5-10-1	IGHD2-2	IGHJ3	7	14	40	48
1	1.565680288085173E-4	TGTGCGAGCCTATTTTGCACTAGTTCCAGTTGCGATGTCGGAGATACTTTTGATGTCTGG	CASLFCTSSSCDVGDTFDVW	IGHV5-10-1	IGHD1-7	IGHJ3	7	20	30	42
1	1.565680288085173E-4	TGTGCGAGCGAAACGGTGACTACAGGGGATTACTACTACTACTACGGTATGGACGTCTGG	CASETVTTGDYYYYYGMDVW	IGHV3-64	IGHD4-17	IGHJ6	7	12	22	28
1	1.565680288085173E-4	TGTGCGAGGAACTATTGTAGTGGTGGGACCTGCTTCTTAGACTACTACTTTGACTCCTGG	CARNYCSGGTCFLDYYFDSW	IGHV3-7	IGHD2-15	IGHJ4	7	12	33	42
1	1.565680288085173E-4	TGTGCGAGATATCGGGGGGCCAGAAGACCAGCTGGCCCACACTACTACTTTGACTACTGG	CARYRGARRPAGPHYYFDYW	IGHV4-55	IGHD2-2	IGHJ4	11	26	33	42
1	1.565680288085173E-4	TGTGCGAGAGTTTTTCGGTTGTATTACTATGAAAGTCCTCCCACGGATTGGTTTTACTGG	CARVFRLYYYESPPTDWFYW	IGHV4-34	IGHD3-22	IGHJ4	9	20	35	54
1	1.565680288085173E-4	TGTGCGAGAGTCGAGTATTACTATAAAAGTAGTGGTTTTCATGATGGTTTTGATATTTGG	CARVEYYYKSSGFHDGFDIW	IGHV5-10-1	IGHD3-22	IGHJ3	8	14	36	38
1	1.565680288085173E-4	TGTGCGAGAGTCATGGAGCAGTGGCTGGTACGGTGGGAGGGCTACTACTTTGACTACTGG	CARVMEQWLVRWEGYYFDYW	IGHV4-31	IGHD6-19	IGHJ4	9	16	31	42
1	1.565680288085173E-4	TGTGCGAGAGCTGAGAGGGGATGGCTACAAGCACAGCCCTCCTACGGTATGGACGTCTGG	CARAERGWLQAQPSYGMDVW	IGHV4-31	IGHD5-24	IGHJ6	9	19	29	48
1	1.565680288085173E-4	TGTGCGAGAGGTCGGCGTGGATATAGTGGCTACGGGACGGAAAGGGCCCTTGACTACTGG	CARGRRGYSGYGTERALDYW	IGHV1-8	IGHD5-12	IGHJ4	10	15	33	49
1	1.565680288085173E-4	TGTGCGAGAGGCTCCCATAGCAGCAGCTGGTACGGGGCCCGTAACTGGTTCGACCCCTGG	CARGSHSSSWYGARNWFDPW	IGHV4-34	IGHD6-13	IGHJ5	11	16	33	42
1	1.565680288085173E-4	TGTGCGAGAGGCGGACATAGCAGCAGCTGGTATAGTAGAAAGTACTACTTTGACTACTGG	CARGGHSSSWYSRKYYFDYW	IGHV4-34	IGHD6-13	IGHJ4	11	16	31	40
1	1.565680288085173E-4	TGTGCGAGAGGAAATGTGGCTGGTCCTTTTTTAGACTACTACTACGGTATGGACGTCTGG	CARGNVAGPFLDYYYGMDVW	IGHV1-8	IGHD6-19	IGHJ6	10	15	23	34
1	1.565680288085173E-4	TGTGCGAGAGGAAATGTGGCTGGTCCTTTTTTAGACTACTACTACGGTATGGACGTCTGG	CARGNVAGPFLDYYYGMDVW	IGHV3-11	IGHD6-19	IGHJ6	9	15	23	34
1	1.565680288085173E-4	TGTGCGAGAGATCTCACAGTAACGGGAGAGCTTTTCTTGGACTACGGTATGGACGTCTGG	CARDLTVTGELFLDYGMDVW	IGHV4-31	IGHD4-17	IGHJ6	14	39	47	48
1	1.565680288085173E-4	TGTGCGAGAGATCTGAGAGGAGGTAGCGTGGTGCCAGATGCTATGGAGTTTGACTTCCGG	CARDLRGGSVVPDAMEFDFR	IGHV1-67	IGHD2-2	IGHJ4	13	33	44	48
1	1.565680288085173E-4	TGTGCGAGAGATCCGAGAGATTGTAGGGGTACTACGTGTACTAATTGGTTCGACCCCTGG	CARDPRDCRGTTCTNWFDPW	IGHV1-67	IGHD2-2	IGHJ5	12	27	34	36
1	1.565680288085173E-4	TGTGCGAGAGATCCAAGAGATTGTAGGGGTACTACGTGTACTAACTGGTTCGACCCCTGG	CARDPRDCRGTTCTNWFDPW	IGHV1-46	IGHD2-2	IGHJ5	12	27	34	36
1	1.565680288085173E-4	TGTGCGAGAGATCGCCCTCCCTCTTGGGTATGGTTCGGGGAGTTATTGGGGGACTACTGG	CARDRPPSWVWFGELLGDYW	IGHV1-18	IGHD3-10	IGHJ4	12	28	46	51
1	1.565680288085173E-4	TGTGCGAGAGATCACCGGGCGTATTACTATGGTTCAGGGAGTTATTCCTTTGACTACTGG	CARDHRAYYYGSGSYSFDYW	IGHV1-46	IGHD3-10	IGHJ4	12	19	45	47
1	1.565680288085173E-4	TGTGCGAGAGATCACCGGGCGTATTACTATGGTTCAGGGAGTTATTCCTTTGACTACTGG	CARDHRAYYYGSGSYSFDYW	IGHV4-31	IGHD3-10	IGHJ4	12	19	45	47
1	1.565680288085173E-4	TGTGCGAGAGATGGCCCCGATATAGCAGTGCCTGATCAGCCTCGCTGGTTCGACTCCTGG	CARDGPDIAVPDQPRWFDSW	IGHV1-67	IGHD6-19	IGHJ5	11	20	33	44
1	1.565680288085173E-4	TGTGCGAGAGATGGGTCATATTGTAATAGTGTCACCTGCTATCAATGGTTCGACCCCTGG	CARDGSYCNSVTCYQWFDPW	IGHV4-4	IGHD2-2	IGHJ5	11	17	41	45
1	1.565680288085173E-4	TGTGCGAGAGAGAGGTATTACGATTTTTGGAGTGGCCCACCTTACTACATGGACGTCTGG	CARERYYDFWSGPPYYMDVW	IGHV3-11	IGHD3-3	IGHJ6	10	14	34	42
1	1.565680288085173E-4	TGTGCGAGAGAGAGGTATTACGATTTTTGGAGTGGCCCACCTTACTACATGGACGTCTGG	CARERYYDFWSGPPYYMDVW	IGHV3-7	IGHD3-3	IGHJ6	10	14	34	42
1	1.565680288085173E-4	TGTGCGAGAGAATCTAACTGGGGATTTGGCTACTACTACTACTACTACATGGACGTCTGG	CARESNWGFGYYYYYYMDVW	IGHV3-21	IGHD7-27	IGHJ6	10	13	24	30
1	1.565680288085173E-4	TGTGCGAGAGAATCTAACTGGGGATTTGGCTACTACTACTACTACTACATGGACGTCTGG	CARESNWGFGYYYYYYMDVW	IGHV4-31	IGHD7-27	IGHJ6	10	13	24	30
1	1.565680288085173E-4	TGTGCGAGAGAAGAGTATAACTGGAGAAATTACTACTACTACTACTACATGGACGTCTGG	CAREEYNWRNYYYYYYMDVW	IGHV3-21	IGHD1-20	IGHJ6	10	14	24	28
1	1.565680288085173E-4	TGTGCGAGAATTCCCCCCGCCAGTGGGAGCTACGAAAAAGATGATGCTTTTGATATCTGG	CARIPPASGSYEKDDAFDIW	IGHV4-28	IGHD1-26	IGHJ3	9	21	32	40
1	1.565680288085173E-4	TGTGCGAGAAGAGGCTCGGCGTATTACGATTTTTGGAGTGGTTCGGGATTCGATCTCTGG	CARRGSAYYDFWSGSGFDLW	IGHV4-61	IGHD3-3	IGHJ2	8	19	42	48
1	1.565680288085173E-4	TGTGCGAGAAACGATCTTACTATGATAGTAGTGGCCGACGTCGGGAACTTTGACTACTGG	CARNDLTMIVVADVGNFDYW	IGHV1-18	IGHD3-22	IGHJ4	8	16	33	46
1	1.565680288085173E-4	TGTGCGAAGACGTATTACCTTCATAGTGGTGGTTATTACCACGGAAAATTTGACTACTGG	CAKTYYLHSGGYYHGKFDYW	IGHV3-33	IGHD3-22	IGHJ4	6	9	42	48
1	1.565680288085173E-4	TGTGCGAAGACGTATTACCTTCATAGTGGTGGTTATTACCACGGAAAATTTGACTACTGG	CAKTYYLHSGGYYHGKFDYW	IGHV7-34-1	IGHD3-22	IGHJ4	8	9	42	48
1	1.565680288085173E-4	TGTGCGAAACTTCAAGGCTCGGGAATTGGCTGGTATTTGGAGGCATCTTTCCACCACTGG	CAKLQGSGIGWYLEASFHHW	IGHV3-23	IGHD6-19	IGHJ1	8	26	34	48
1	1.565680288085173E-4	TGTGCGAAAGATTTTGGGTATAGCAGTGGCTGGTACGCTCATGATGCTTTTGATATCTGG	CAKDFGYSSGWYAHDAFDIW	IGHV3-60	IGHD6-19	IGHJ3	11	15	36	38
1	1.565680288085173E-4	TGTGCGAAAGATCTTGAGGCAGCTATGGTCCTATACTACTACTACGGTATGGACGTCTGG	CAKDLEAAMVLYYYYGMDVW	IGHV3-60	IGHD5-18	IGHJ6	14	19	28	33
1	1.565680288085173E-4	TGTGCGAAAGATCATATGCGGTGGGAGCTACGCGTAGGGGTCTACGGTATGGACGTCTGG	CAKDHMRWELRVGVYGMDVW	IGHV3-7	IGHD1-26	IGHJ6	12	20	30	48
1	1.565680288085173E-4	TGTGCGAAAGAGGGATATGGTTCAGGGAGTTATTATGAGGTTTTGTACTTTGACTACTGG	CAKEGYGSGSYYEVLYFDYW	IGHV3-30	IGHD3-10	IGHJ4	10	15	35	45
1	1.565680288085173E-4	TGTGCACGGACAAAAGGAATACCAACTGCTATCACCAACTACTACTACATGGACGTCTGG	CARTKGIPTAITNYYYMDVW	IGHV2-26	IGHD2-2	IGHJ6	9	19	31	37
1	1.565680288085173E-4	TGTGCACACATATTTTGGGCGTTCTATGATAGTAGTGCTTCTGTAAACTTTGACTACTGG	CAHIFWAFYDSSASVNFDYW	IGHV2-5	IGHD3-22	IGHJ4	9	23	36	46
1	1.565680288085173E-4	TGTGCAACAGATAGTGACTGGGTCGGCTACACCCTGGCGTTAGTTGCTTTTGATATCTGG	CATDSDWVGYTLALVAFDIW	IGHV1-24	IGHD2-21	IGHJ3	11	13	19	44
1	1.565680288085173E-4	TGTACCACTAATGGGGGCGTATTACGATTTTTGGAGTGGTTATCTGACTTTGACTACTGG	CTTNGGVLRFLEWLSDFDYW	IGHV3-15	IGHD3-3	IGHJ4	7	17	42	46
1	1.565680288085173E-4	TGTACCACAGATCGCTTTTATGATTACATTTGGGGGAGTTATCGTTACCCTGACTACTGG	CTTDRFYDYIWGSYRYPDYW	IGHV3-15	IGHD3-16	IGHJ4	12	17	46	50
1	1.565680288085173E-4	TGTAGTAGGTTCGACATGTCAGAGTCGGGGAACCACTCGTTCTATGTTCTGGACGTCTGG	CSRFDMSESGNHSFYVLDVW	IGHV3-73	IGHD1-14	IGHJ6	7	28	35	49
1	1.565680288085173E-4	TGTGTGAGACAAAATGTTTACTACATGACAAATTACAATGATGCTTTTGATGTGTGG	CVRQNVYYMTNYNDAFDVW	IGHV7-56	IGHD2-2	IGHJ3	7	18	24	37
1	1.565680288085173E-4	TGTGTAAAAGACATGAAGAGAAAATGGTGGCCACCGACAAATGCTTTTGATATCTGG	CVKDMKRKWWPPTNAFDIW	IGHV7-81	IGHD2-8	IGHJ3	3	22	28	40
1	1.565680288085173E-4	TGTGCCAGAGCGGCGTATTGTACTAATGGTGTATGCTCAGGGGCCTTTGACTACTGG	CARAAYCTNGVCSGAFDYW	IGHV4-30-2	IGHD2-8	IGHJ4	9	15	36	44
1	1.565680288085173E-4	TGTGCCAGAGAAGAACGTGGATACAGCTATGGTTTAGGGGGGTGGTTCGACCCCTGG	CAREERGYSYGLGGWFDPW	IGHV4-30-2	IGHD5-18	IGHJ5	10	14	33	42
1	1.565680288085173E-4	TGTGCCAGAACTCTGGGGTGTAGCAGTGGAGACTGCCTCGGGGGCTTTCACTCTTGG	CARTLGCSSGDCLGGFHSW	IGHV4-30-2	IGHD6-19	IGHJ4	8	15	28	44
1	1.565680288085173E-4	TGTGCCAAAGATGAGGTCAGACTTAGTGGTGGCTGGACTTACTACTTTGACTACTGG	CAKDEVRLSGGWTYYFDYW	IGHV3-23	IGHD2-15	IGHJ4	11	23	31	39
1	1.565680288085173E-4	TGTGCCAAAGATGAGGTCAGACTTAGTGGTGGCTGGACTTACTACTTTGACTACTGG	CAKDEVRLSGGWTYYFDYW	IGHV3-60	IGHD2-15	IGHJ4	11	23	31	39
1	1.565680288085173E-4	TGTGCGCGAGGGGACAGAATAGCAGCTCGTCGTACCCCCGGTTTGGTCGACTACTGG	CARGDRIAARRTPGLVDYW	IGHV1-18	IGHD6-6	IGHJ4	9	18	30	48
1	1.565680288085173E-4	TGTGCGCGAGAGTCGTGGGATAGTAGTGGTTATTTCCACTGGTACTTCGATCTGTGG	CARESWDSSGYFHWYFDLW	IGHV3-47	IGHD3-22	IGHJ2	4	18	33	37
1	1.565680288085173E-4	TGTGCGACCTTTATCACCGGAGATGGCTACAATATCGCTGATGCTTTTGATATCTGG	CATFITGDGYNIADAFDIW	IGHV5-10-1	IGHD5-24	IGHJ3	6	19	32	38
1	1.565680288085173E-4	TGTGCGAGTACACGGGGACCGCTTCGTAGTGGGGCCTGGCCCTACTTTGACTACTGG	CASTRGPLRSGAWPYFDYW	IGHV4-31	IGHD1-26	IGHJ4	7	26	32	41
1	1.565680288085173E-4	TGTGCGAGCTCAAATGACTACAGTAACTACGGCTACTACTACGGTATGGACGTCTGG	CASSNDYSNYGYYYGMDVW	IGHV4-4	IGHD4-11	IGHJ6	7	13	30	32
1	1.565680288085173E-4	TGTGCGAGGTTCTTTGACTACGGTGACGACGCACACTACTGGTATTTCGATATCTGG	CARFFDYGDDAHYWYFDIW	IGHV4-4	IGHD4-17	IGHJ2	7	14	30	35
1	1.565680288085173E-4	TGTGCGAGGCCTATATCCGCTGACTACCCGGAAATTTACTGGTACTTCAATCTCTGG	CARPISADYPEIYWYFNLW	IGHV1-18	IGHD5-12	IGHJ2	7	10	17	36
1	1.565680288085173E-4	TGTGCGAGGGCCGCGAACCCTTATTACTATGATAGTAGTGGTTATTATAGGGACTGG	CARAANPYYYDSSGYYRDW	IGHV3-64	IGHD3-22	IGHJ4	7	21	46	52
1	1.565680288085173E-4	TGTGCGAGGACATATTGTAGTAGTCCCAGCTGCTATGACCACGGGATTGACTTCTGG	CARTYCSSPSCYDHGIDFW	IGHV3-21	IGHD2-2	IGHJ4	7	11	36	46
1	1.565680288085173E-4	TGTGCGAGATCTACGATTTTTGGAGTGGTTAGAGTGTACAACTGGTTCGACCCCTGG	CARSTIFGVVRVYNWFDPW	IGHV4-34	IGHD3-3	IGHJ5	8	11	30	34
1	1.565680288085173E-4	TGTGCGAGACCCGACGGGCAGTGGCTGGCCCACACGGATTGGGCTTTTGATATCTGG	CARPDGQWLAHTDWAFDIW	IGHV5-10-1	IGHD6-19	IGHJ3	9	17	27	42
1	1.565680288085173E-4	TGTGCGAGACGGCCGCATAGTAGCAGCTGGTACGTCGACAACTACTTCGACCCCTGG	CARRPHSSSWYVDNYFDPW	IGHV5-10-1	IGHD6-13	IGHJ5	9	16	34	37
1	1.565680288085173E-4	TGTGCGAGAGTTCCTTATTCCGACGTTTACTTCTACCCCTACTACATGGACGTCTGG	CARVPYSDVYFYPYYMDVW	IGHV4-31	IGHD2-21	IGHJ6	9	15	21	26
1	1.565680288085173E-4	TGTGCGAGAGTTGTCCGGGCCAGCAGCAGCTGGTTCTACTACTACATGGACGTCTGG	CARVVRASSSWFYYYMDVW	IGHV4-34	IGHD6-13	IGHJ6	9	21	33	35
1	1.565680288085173E-4	TGTGCGAGAGTGGGGGGTAACGTCTTCTCGGGGGACTACTATTACATGGACGTCTGG	CARVGGNVFSGDYYYMDVW	IGHV1-69D	IGHD3-10	IGHJ6	9	27	32	34
1	1.565680288085173E-4	TGTGCGAGAGCCCTCAGGGGATGGCTACAATTAAAGGCCGATGCTTTTGATATCTGG	CARALRGWLQLKADAFDIW	IGHV1-8	IGHD5-24	IGHJ3	14	19	32	39
1	1.565680288085173E-4	TGTGCGAGAGCCCTCAGGGGATGGCTACAATTAAAGGCCGATGCTTTTGATATCTGG	CARALRGWLQLKADAFDIW	IGHV4-31	IGHD5-24	IGHJ3	9	19	32	39
1	1.565680288085173E-4	TGTGCGAGAGCCAACATGTATAGTGGGAGCTACTTCTGGGATGCTTTTGATATCTGG	CARANMYSGSYFWDAFDIW	IGHV3-48	IGHD1-26	IGHJ3	9	17	33	39
1	1.565680288085173E-4	TGTGCGAGAGGTGGGAGATATTGTAGTAGTACCAGCTGCTATGCTTTTGACTACTGG	CARGGRYCSSTSCYAFDYW	IGHV1-8	IGHD2-2	IGHJ4	10	16	43	45
1	1.565680288085173E-4	TGTGCGAGAGGCCGTATTACGATTTTTGGAGTGGTTATTATCCCATTTGACTACTGG	CARGRITIFGVVIIPFDYW	IGHV1-8	IGHD3-3	IGHJ4	12	13	40	45
1	1.565680288085173E-4	TGTGCGAGAGGCGAGGCGAGAGGCGGAATAAGTGGTGACCACTACATGGTCATCTGG	CARGEARGGISGDHYMVIW	IGHV1-8	IGHD2-21	IGHJ6	11	31	38	40
1	1.565680288085173E-4	TGTGCGAGAGGGGTCCGTGATTACATTTGGGGGAGTTATCAGGGAGGTGACTACTGG	CARGVRDYIWGSYQGGDYW	IGHV3-20	IGHD3-16	IGHJ4	9	17	39	47
1	1.565680288085173E-4	TGTGCGAGAGGGGTCCGTGATTACATTTGGGGGAGTTATCAGGGAGGTGACTACTGG	CARGVRDYIWGSYQGGDYW	IGHV1-8	IGHD3-16	IGHJ4	10	17	39	47
1	1.565680288085173E-4	TGTGCGAGAGGGGAGGAAGTAGCAGGTCGCGACTACTACTACTACATGGACGTCTGG	CARGEEVAGRDYYYYMDVW	IGHV1-8	IGHD2-15	IGHJ6	10	17	24	31
1	1.565680288085173E-4	TGTGCGAGAGATTCTCGCAGTTACTATGATAGTAGTGGTTGGGGCCTTGACTACTGG	CARDSRSYYDSSGWGLDYW	IGHV1-46	IGHD3-22	IGHJ4	18	20	39	46
1	1.565680288085173E-4	TGTGCGAGAGATTATTGTACTAATGGTGTATGCTACGACTACGGTATGGACGTCTGG	CARDYCTNGVCYDYGMDVW	IGHV4-31	IGHD2-8	IGHJ6	11	12	31	32
1	1.565680288085173E-4	TGTGCGAGAGATCCCCCTACTGAGGACGGTGGTAATTCCAATGTTTTTGATATATGG	CARDPPTEDGGNSNVFDIW	IGHV1-18	IGHD4-23	IGHJ3	12	25	38	40
1	1.565680288085173E-4	TGTGCGAGAGATGAGTATAGCAGCTCGCTGTACTACTACTACTACATGGACGTCTGG	CARDEYSSSLYYYYYMDVW	IGHV4-31	IGHD6-6	IGHJ6	11	12	26	30
1	1.565680288085173E-4	TGTGCGAGAGAGAGGGAGGGTGAGCAGCAGCTGGGACTGAGGCCACTTGACTACTGG	CAREREGEQQLGLRPLDYW	IGHV1-46	IGHD6-13	IGHJ4	10	22	33	46
1	1.565680288085173E-4	TGTGCGAGAGAGAACACTCGACAGTATAACTGGAACTACGGCTACTTTGACTACTGG	CARENTRQYNWNYGYFDYW	IGHV1-46	IGHD1-7	IGHJ4	10	23	39	41
1	1.565680288085173E-4	TGTGCGAGAGAACACTTTCCGGTTTTTGGAGTGATTATCCCCTACCTTGACTACTGG	CAREHFPVFGVIIPYLDYW	IGHV1-3	IGHD3-3	IGHJ4	10	22	37	41
1	1.565680288085173E-4	TGTGCGAGAAGCGTCATAAGCAGTAATTGGTTGGAGGGGACTGCCTTCGACCCCTGG	CARSVISSNWLEGTAFDPW	IGHV3-23	IGHD5-24	IGHJ5	6	22	28	45
1	1.565680288085173E-4	TGTGCGAAATCAGATTACGGTGACTACAGGGGAAAGGTCGGCTATATGGACGTCTGG	CAKSDYGDYRGKVGYMDVW	IGHV3-48	IGHD4-17	IGHJ6	6	15	26	41
1	1.565680288085173E-4	TGTGCGAAACCTTGGGGACCAGGGGGTGGTGATCGTATGTTCTACTTTGACTACTGG	CAKPWGPGGGDRMFYFDYW	IGHV4-28	IGHD2-21	IGHJ4	6	24	31	41
1	1.565680288085173E-4	TGTGCGAAAGTCCAGGGGCGGTATGGTTCGGGGAGTTATTATAGGATCGACTACTGG	CAKVQGRYGSGSYYRIDYW	IGHV3-64	IGHD3-10	IGHJ4	6	21	42	48
1	1.565680288085173E-4	TGTGCGAAAGGCGCCGTTGATAGCAGTGGCTGGGACTACTACTACATGGACGTCTGG	CAKGAVDSSGWDYYYMDVW	IGHV1-8	IGHD6-19	IGHJ6	11	19	32	34
1	1.565680288085173E-4	TGTGCGAAAGATCGGTTTGGGGGAGTTATCGTTAGGCGTGGCTACTTTGACTACTGG	CAKDRFGGVIVRRGYFDYW	IGHV3-60	IGHD3-16	IGHJ4	12	14	33	41
1	1.565680288085173E-4	TGTGCGAAAGATCGGACGGTAGCAGCTCGTTCTCTTACCCCCTACTTTGACTACTGG	CAKDRTVAARSLTPYFDYW	IGHV3-23	IGHD6-6	IGHJ4	12	19	29	41
1	1.565680288085173E-4	TGTGCGAAAGATCACGATATTGTAGTAGTACCAGCTGCTATTTTGTTTGACTACTGG	CAKDHDIVVVPAAILFDYW	IGHV3-66	IGHD2-2	IGHJ4	12	15	40	45
1	1.565680288085173E-4	TGTGCGAAAGATGAGTTCAGGCTTAGTGGTGGCTGGACTTACTATTTTGACCACTGG	CAKDEFRLSGGWTYYFDHW	IGHV1-18	IGHD2-15	IGHJ1	11	23	31	51
1	1.565680288085173E-4	TGTGCGAAAGATGAGGTCAGGCTTAGTGGTGGCTGGACTTACTACTTTGACTCCTGG	CAKDEVRLSGGWTYYFDSW	IGHV3-9	IGHD2-15	IGHJ4	11	23	31	39
1	1.565680288085173E-4	TGTGCGAAAGATGAGGTCAGGCTTAGTGGTGGCTGGACTTACTACTTTGACTCCTGG	CAKDEVRLSGGWTYYFDSW	IGHV4-34	IGHD2-15	IGHJ4	6	23	31	39
1	1.565680288085173E-4	TGTGCGAAAGATGAGGTCAGGCTTAGCGGTGGCTGGACTTACTACTTTGACTACTGG	CAKDEVRLSGGWTYYFDYW	IGHV3-38	IGHD6-19	IGHJ4	4	23	35	39
1	1.565680288085173E-4	TGTGCGAAAGATGAGGTCAGGCTTAGCGGTGGCTGGACTTACTACTTTGACTACTGG	CAKDEVRLSGGWTYYFDYW	IGHV3-48	IGHD6-19	IGHJ4	11	23	35	39
1	1.565680288085173E-4	TGTGCGAAAGAGGGGACAATGACTACGGCAACGTCGGGCTACTACATGGACGTCTGG	CAKEGTMTTATSGYYMDVW	IGHV3-7	IGHD4-17	IGHJ6	10	18	27	38
1	1.565680288085173E-4	TGTGCGAAAGAAAACAGTGGGAGCTACGGCTACTACTACTACGGTATGGACGTCTGG	CAKENSGSYGYYYYGMDVW	IGHV1-3	IGHD1-26	IGHJ6	10	15	26	29
1	1.565680288085173E-4	TGTGCACGGATGAGTTACGATATTTTGACTGGTTATATTAAAGCCTTTGACTACTGG	CARMSYDILTGYIKAFDYW	IGHV2-26	IGHD3-9	IGHJ4	10	14	35	44
1	1.565680288085173E-4	TGTGCACACACCCCCGTTTATTCTGATAGTAGAGAGACACAGGGCTTTGACTATTGG	CAHTPVYSDSRETQGFDYW	IGHV2-70	IGHD3-22	IGHJ4	6	23	31	44
1	1.565680288085173E-4	TGTGCAACAGATGGCCCTGAACTGAGTATAGCAGCTCGTCCGGCTATGTCGTACTGG	CATDGPELSIAARPAMSYW	IGHV1-24	IGHD6-6	IGHJ4	11	23	42	51
1	1.565680288085173E-4	TGTGCAAGAGGCGGGGGAGCAGCAGTTGGATTCTTCTACTTCAACTTAGACGTCTGG	CARGGGAAVGFFYFNLDVW	IGHV3-47	IGHD6-13	IGHJ6	9	17	28	35
1	1.565680288085173E-4	TGTGCAAAAGGTACCGGAACTGCCCTCTACTCCTACTACTACTACATGGACGTCTGG	CAKGTGTALYSYYYYMDVW	IGHV1-24	IGHD1-14	IGHJ6	6	12	19	27
1	1.565680288085173E-4	TGTGGGAGGGAGGCGTACAACTGGAACGACTACTACTACTACTACGTGGACGTCTGG	CGREAYNWNDYYYYYVDVW	IGHV3-21	IGHD1-1	IGHJ6	7	14	27	28
1	1.565680288085173E-4	TGTACTACCACTCCCGAGCCGTATTACGATTTTTGGATTTACTACTTTGACTACTGG	CTTTPEPYYDFWIYYFDYW	IGHV3-49	IGHD3-3	IGHJ4	6	19	36	39
1	1.565680288085173E-4	TGTACTAGAGCGATCCTTCCGGCCCGATCCTACTATTTCTACTACATGGACGTCTGG	CTRAILPARSYYFYYMDVW	IGHV3-73	IGHD1-14	IGHJ6	8	16	21	29
1	1.565680288085173E-4	TGTACACACTATTGTAGTAATGGTTGCTCCTACGAAATCCGGTCTTTTGATATCTGG	CTHYCSNGCSYEIRSFDIW	IGHV2-5	IGHD2-8	IGHJ3	8	9	23	43
1	1.565680288085173E-4	TGTGTTTCAGTCCCCTGTAATAGGTGTACTGTTTGGAACTGGTTCGACCCCTGG	CVSVPCNRCTVWNWFDPW	IGHV4-39	IGHD2-8	IGHJ5	3	24	29	36
1	1.565680288085173E-4	TGTGTGAAAGATTTATGGGTCCGTGATATCAGCTGGGGCCCCTTTGACAACTGG	CVKDLWVRDISWGPFDNW	IGHV3-23	IGHD2-2	IGHJ4	11	25	35	41
1	1.565680288085173E-4	TGTGTACGCAGGCTTATTTTGGTTCAGGGACGTCACAACTGCTTCGACCCCTGG	CVRRLILVQGRHNCFDPW	IGHV2-26	IGHD3-10	IGHJ5	7	19	29	34
1	1.565680288085173E-4	TGTGTACACAGCCGGACAGGTTATAGTAAGAATTGGATGGGGTTGGGCTACTGG	CVHSRTGYSKNWMGLGYW	IGHV2-5	IGHD1-14	IGHJ4	10	18	24	47
1	1.565680288085173E-4	TGTGTAAGAGATACGCGGGATGACTCCCATGGCAGCACCGAATTTGACTCCTGG	CVRDTRDDSHGSTEFDSW	IGHV3-21	IGHD3-16	IGHJ4	11	18	27	42
1	1.565680288085173E-4	TGTGCTAGAGGTTCCCGGGCCTGGTCCAGAGGAAATGACGCTTTTGATCTCTGG	CARGSRAWSRGNDAFDLW	IGHV3-74	IGHD6-13	IGHJ3	9	13	18	34
1	1.565680288085173E-4	TGTGCCAGGGAGAGGAGCAGTGGCCTTTACAATTATTACGGTCTCGACGTCTGG	CARERSSGLYNYYGLDVW	IGHV1-67	IGHD6-19	IGHJ6	3	15	23	45
1	1.565680288085173E-4	TGTGCGCGAGGCAGTACGAGTGACTATAGCAATCCGGGGATGTTCGACCCCTGG	CARGSTSDYSNPGMFDPW	IGHV5-10-1	IGHD2-8	IGHJ5	5	24	30	41
1	1.565680288085173E-4	TGTGCGACTAGTTCACGAGATGGCTACGATAACCAGGGTGCTTTTGATATCTGG	CATSSRDGYDNQGAFDIW	IGHV4-34	IGHD5-24	IGHJ3	6	16	26	38
1	1.565680288085173E-4	TGTGCGACCTATGACTACAGAGATTATGGCTGGTATTATGGAATGGACGTCTGG	CATYDYRDYGWYYGMDVW	IGHV5-10-1	IGHD4-11	IGHJ6	6	10	19	42
1	1.565680288085173E-4	TGTGCGAGTTATATAGCAGTGACTGCCGCCTCCCCAGGTGTTTTTGATATCTGG	CASYIAVTAASPGVFDIW	IGHV3-48	IGHD6-19	IGHJ3	7	11	24	41
1	1.565680288085173E-4	TGTGCGAGTGGGTATTGTAGTACCTTGGTGTGCTACTACGGTATGGACGTCTGG	CASGYCSTLVCYYGMDVW	IGHV4-4	IGHD2-2	IGHJ6	7	12	21	32
1	1.565680288085173E-4	TGTGCGAGCGGAATTATGGTTCAGGGAATTTCCAGGGGCTGGCTCACCTCCTGG	CASGIMVQGISRGWLTSW	IGHV4-34	IGHD3-10	IGHJ5	7	14	26	49
1	1.565680288085173E-4	TGTGCGAGCACCCCTAATTCTCCATCTTACTGGACGATTGGGTTTGACTCCTGG	CASTPNSPSYWTIGFDSW	IGHV4-4	IGHD1-20	IGHJ4	7	28	33	42
1	1.565680288085173E-4	TGTGCGAGGCTGTATTACTATGGTTCAGGGAGTTATTATAACGTCGGCTACTGG	CARLYYYGSGSYYNVGYW	IGHV3-20	IGHD3-10	IGHJ4	7	11	43	47
1	1.565680288085173E-4	TGTGCGAGGGGCGAGTGGAGCAGCAGCTGGTACGGGTACTACTTTGACTACTGG	CARGEWSSSWYGYYFDYW	IGHV1-18	IGHD6-13	IGHJ4	7	18	33	35
1	1.565680288085173E-4	TGTGCGAGGGACCTTGTCACACTTCAGGGCGTTCTTGCTCGACTTGAGCTATGG	CARDLVTLQGVLARLELW	IGHV1-67	IGHD1-26	IGHJ4	7	45	50	51
1	1.565680288085173E-4	TGTGCGAGGGACCTTGTCACACTTCAGGGCGTTCTTGCTCGACTTGAGCTATGG	CARDLVTLQGVLARLELW	IGHV4-34	IGHD1-26	IGHJ4	7	45	50	51
1	1.565680288085173E-4	TGTGCGAGATTTGTGGGAGCTACCCGGGGCTACTACTACTACATGGACGTCTGG	CARFVGATRGYYYYMDVW	IGHV4-55	IGHD1-26	IGHJ6	9	12	22	29
1	1.565680288085173E-4	TGTGCGAGATTGTACAGCTATGGTTACTACTACTACTACGGTATGGACGTCTGG	CARLYSYGYYYYYGMDVW	IGHV4-55	IGHD5-18	IGHJ6	9	12	22	23
1	1.565680288085173E-4	TGTGCGAGATATTCTGGTTCAGGGACTTACTATAGAAATAGGTTCGACCCCTGG	CARYSGSGTYYRNRFDPW	IGHV4-39	IGHD3-10	IGHJ5	8	14	33	40
1	1.565680288085173E-4	TGTGCGAGACGGAACACGGGCAGTGGCTGGTACGGGGCATGGTTCCAGCACTGG	CARRNTGSGWYGAWFQHW	IGHV4-39	IGHD6-19	IGHJ1	9	19	33	42
1	1.565680288085173E-4	TGTGCGAGACATGGGGCCGGTATAACTGGAACGACGTTCAGTTTTGGTTACTGG	CARHGAGITGTTFSFGYW	IGHV5-10-1	IGHD1-20	IGHJ4	12	16	36	48
1	1.565680288085173E-4	TGTGCGAGACATAGGCTCAGCAGCTGGGTAGGAGGGGATGCTTTTGATATCTGG	CARHRLSSWVGGDAFDIW	IGHV5-10-1	IGHD6-13	IGHJ3	11	17	26	36
1	1.565680288085173E-4	TGTGCGAGACATAGGCTACCTTATAGCAGCAGCTGGTACGAGTTCGACCCCTGG	CARHRLPYSSSWYEFDPW	IGHV5-10-1	IGHD6-13	IGHJ5	11	21	39	41
1	1.565680288085173E-4	TGTGCGAGACACTATGATAGTAGTGGTTATTCCCCTTTATCCTTTGACTACTGG	CARHYDSSGYSPLSFDYW	IGHV5-10-1	IGHD3-22	IGHJ4	10	11	30	41
1	1.565680288085173E-4	TGTGCGAGACAAAATGTTTATGTGACAAACTACAATGATGCTTTTGATGTCTGG	CARQNVYVTNYNDAFDVW	IGHV3-23	IGHD1-7	IGHJ3	6	27	32	34
1	1.565680288085173E-4	TGTGCGAGACAAAATGTTTATGTGACAAACTACAATGATGCTTTTGATGTCTGG	CARQNVYVTNYNDAFDVW	IGHV5-10-1	IGHD1-7	IGHJ3	10	27	32	34
1	1.565680288085173E-4	TGTGCGAGAGTAAAACTACTATGGTTCAGGGAATCATACTACTTTGACTACTGG	CARVKLLWFRESYYFDYW	IGHV3-53	IGHD3-10	IGHJ4	9	16	31	36
1	1.565680288085173E-4	TGTGCGAGAGGACCGTATCACGAGTTTTGGAGCGGCGATTACTTTGAATCCTGG	CARGPYHEFWSGDYFESW	IGHV4-34	IGHD3-3	IGHJ4	10	13	31	39
1	1.565680288085173E-4	TGTGCGAGAGGAGTGCGTGGCCGCGATTATCATGGGAGTGGGTTTGACTACTGG	CARGVRGRDYHGSGFDYW	IGHV3-30	IGHD3-3	IGHJ4	9	34	40	42
1	1.565680288085173E-4	TGTGCGAGAGGAGTGCGTGGCCGCGATTATCATGGGAGTGGGTTTGACTACTGG	CARGVRGRDYHGSGFDYW	IGHV3-62	IGHD3-3	IGHJ4	3	34	40	42
1	1.565680288085173E-4	TGTGCGAGAGATTCTGATGGGAACGGTCAGTACTCCGATGCTTTTGATATCTGG	CARDSDGNGQYSDAFDIW	IGHV3-30	IGHD1-1	IGHJ3	11	19	24	36
1	1.565680288085173E-4	TGTGCGAGAGATTCCCATTACGATTTTTGGAGACTCTACGGTATGGACGTCTGG	CARDSHYDFWRLYGMDVW	IGHV4-31	IGHD3-3	IGHJ6	11	16	31	42
1	1.565680288085173E-4	TGTGCGAGAGATTCACATTACGATTTTTGGAGTGGTTATTATTATGACTACTGG	CARDSHYDFWSGYYYDYW	IGHV3-30	IGHD3-3	IGHJ4	11	16	41	44
1	1.565680288085173E-4	TGTGCGAGAGATTCACATTACGATTTTTGGAGTGGTTATTATTATGACTACTGG	CARDSHYDFWSGYYYDYW	IGHV3-33	IGHD3-3	IGHJ4	11	16	41	44
1	1.565680288085173E-4	TGTGCGAGAGATTATTGGGTTGTTTCGGGTAACTGGGTTTACTTTGACTACTGG	CARDYWVVSGNWVYFDYW	IGHV4-31	IGHD7-27	IGHJ4	11	29	36	39
1	1.565680288085173E-4	TGTGCGAGAGATCCGGCCCAGGCGGTGGCCGGTTCGACTGTTTTTGATATCTGG	CARDPAQAVAGSTVFDIW	IGHV3-48	IGHD1-14	IGHJ3	12	28	33	41
1	1.565680288085173E-4	TGTGCGAGAGATCCGGCCCAGGCGGTGGCCGGTTCGACTGTTTTTGATATCTGG	CARDPAQAVAGSTVFDIW	IGHV3-7	IGHD1-14	IGHJ3	12	28	33	41
1	1.565680288085173E-4	TGTGCGAGAGATCCGGGGGGGATCTTGATAGCACCACACCCGGGGAAGTACTGG	CARDPGGILIAPHPGKYW	IGHV3-30	IGHD2-21	IGHJ4	12	31	37	48
1	1.565680288085173E-4	TGTGCGAGAGATCCGGGGGGGATCTTGATAGCACCACACCCGGGGAAGTACTGG	CARDPGGILIAPHPGKYW	IGHV4-31	IGHD2-21	IGHJ4	12	31	37	48
1	1.565680288085173E-4	TGTGCGAGAGATCCACCAGGATATAGTTTTGGATCTGATAATTATGATGTGTGG	CARDPPGYSFGSDNYDVW	IGHV1-18	IGHD5-12	IGHJ3	12	18	26	44
1	1.565680288085173E-4	TGTGCGAGAGATCGTATGGATTACGATTTTTGGAGTGGGACCCCCGGTGACTGG	CARDRMDYDFWSGTPGDW	IGHV4-31	IGHD3-3	IGHJ1	12	19	37	49
1	1.565680288085173E-4	TGTGCGAGAGATCGGAACGATTTTTGGAGTGGTTATTATGTGTTTGACTACTGG	CARDRNDFWSGYYVFDYW	IGHV1-46	IGHD3-3	IGHJ4	12	16	38	42
1	1.565680288085173E-4	TGTGCGAGAGATCATGACTACGGTGACTACGTTGTAGGCTGGTTCGACCCCTGG	CARDHDYGDYVVGWFDPW	IGHV3-21	IGHD4-17	IGHJ5	12	13	31	38
1	1.565680288085173E-4	TGTGCGAGAGATCACGGCTACGGTGACTACGCGGTAGGCTGGTTCGACCCCTGG	CARDHGYGDYAVGWFDPW	IGHV4-31	IGHD4-17	IGHJ5	12	17	30	38
1	1.565680288085173E-4	TGTGCGAGAGATGGTCACGGCAGCAGATGGTGGACAGATGCTTTTCATATCTGG	CARDGHGSRWWTDAFHIW	IGHV4-4	IGHD6-13	IGHJ3	11	19	30	36
1	1.565680288085173E-4	TGTGCGAGAGATGATGATAAGAGTGGGAGCTACGGTGATGCTTTTGATATCTGG	CARDDDKSGSYGDAFDIW	IGHV4-31	IGHD1-26	IGHJ3	11	21	32	35
1	1.565680288085173E-4	TGTGCGAGAGATATGCCGGTGACTCCCTACGGTCCCTACGTTTTGGACGTCTGG	CARDMPVTPYGPYVLDVW	IGHV3-21	IGHD4-17	IGHJ6	11	26	40	43
1	1.565680288085173E-4	TGTGCGAGAGATATAGCAGTGGCTGCACACAGCCCCCGTGCTTTTGATATCTGG	CARDIAVAAHSPRAFDIW	IGHV3-53	IGHD6-19	IGHJ3	11	12	24	38
1	1.565680288085173E-4	TGTGCGAGAGACTCGGAGGCGCCTGGGGGCGCACCTTATTACTTAGACTATTGG	CARDSEAPGGAPYYLDYW	IGHV3-11	IGHD3-16	IGHJ4	10	23	28	39
1	1.565680288085173E-4	TGTGCGAGAGAGTATTGTAGTGGAGGAGGTAACTGCCCGTACTTCGATCTCTGG	CAREYCSGGGNCPYFDLW	IGHV1-46	IGHD2-15	IGHJ2	10	12	22	38
1	1.565680288085173E-4	TGTGCGAGAGAGCGCCTCGATAAGTGGATGTACGGTACCCCCCTGGACGTCTGG	CARERLDKWMYGTPLDVW	IGHV4-39	IGHD1-1	IGHJ6	8	32	37	43
1	1.565680288085173E-4	TGTGCGAGAGAAAGTACAGTAACTCCCTTCTACTACTACTACATGGACGTCTGG	CARESTVTPFYYYYMDVW	IGHV3-53	IGHD4-11	IGHJ6	10	14	23	29
1	1.565680288085173E-4	TGTGCGAGAATCCTTCGGGGATATAGTGCGTCGTCGTCGGGGTTGGGCTATTGG	CARILRGYSASSSGLGYW	IGHV1-18	IGHD5-12	IGHJ4	8	18	27	47
1	1.565680288085173E-4	TGTGCGAAGGCCGAATTTGGTTCGGGGATGTATTGGCCTCCGGATGACCTCTGG	CAKAEFGSGMYWPPDDLW	IGHV3-48	IGHD3-10	IGHJ5	6	17	27	45
1	1.565680288085173E-4	TGTGCGAAGGCCGAATTTGGTTCGGGGATGTATTGGCCTCCGGATGACCTCTGG	CAKAEFGSGMYWPPDDLW	IGHV7-34-1	IGHD3-10	IGHJ5	8	17	27	45
1	1.565680288085173E-4	TGTGCGAAGGGAGTCTATTACTATGGTTCAGGGGGGGATGCTTTTGATATCTGG	CAKGVYYYGSGGDAFDIW	IGHV3-48	IGHD3-10	IGHJ3	6	15	32	36
1	1.565680288085173E-4	TGTGCGAAATGTTTATTCGGTGGTTATTATGATTACTACTACATGGACGTCTGG	CAKCLFGGYYDYYYMDVW	IGHV4-4	IGHD3-3	IGHJ6	6	19	29	33
1	1.565680288085173E-4	TGTGCGAAACCTAAAACCTTTGGAGATAGCAGCAGCTGGTATTTTGACAACTGG	CAKPKTFGDSSSWYFDNW	IGHV3-23	IGHD6-13	IGHJ4	8	25	40	42
1	1.565680288085173E-4	TGTGCGAAAGCCAGTGATAGTGTTGATCGTTATTTCTTCATTTTTGACAAGTGG	CAKASDSVDRYFFIFDKW	IGHV4-34	IGHD3-16	IGHJ4	6	25	32	42
1	1.565680288085173E-4	TGTGCGAAAGATTTTGGCATAGCAGCTCGTCCGGACGATTTTTTTGACTACTGG	CAKDFGIAARPDDFFDYW	IGHV3-30	IGHD6-6	IGHJ4	11	18	37	42
1	1.565680288085173E-4	TGTGCGAAAGATTTTGGCATAGCAGCTCGTCCGGACGATTTTTTTGACTACTGG	CAKDFGIAARPDDFFDYW	IGHV3-60	IGHD6-6	IGHJ4	11	18	37	42
1	1.565680288085173E-4	TGTGCGAAAGATTTTGGCATAGCAGCTCGTCCGGACGATTTTTTTGACTACTGG	CAKDFGIAARPDDFFDYW	IGHV4-31	IGHD6-6	IGHJ4	11	18	37	42
1	1.565680288085173E-4	TGTGCGAAAGATTTTGGGGTTGGGGCAGCAGCTGGTGATCGGCAGGACTACTGG	CAKDFGVGAAAGDRQDYW	IGHV3-64	IGHD6-13	IGHJ4	11	24	35	45
1	1.565680288085173E-4	TGTGCGAAAGATTCGTCACTCGGGGGTATTGTAGTAGTACCAGCTGCAACCTGG	CAKDSSLGGIVVVPAATW	IGHV3-64	IGHD2-2	IGHJ5	11	26	46	49
1	1.565680288085173E-4	TGTGCGAAAGATTGGGACAGCAGCTGGATCCCTCGGTACTACATGGACGTCTGG	CAKDWDSSWIPRYYMDVW	IGHV3-30	IGHD6-13	IGHJ6	11	17	26	36
1	1.565680288085173E-4	TGTGCGAAAGATCTGTATAGTGGCTACGATTATGGCACTTTCTTTGACTACTGG	CAKDLYSGYDYGTFFDYW	IGHV3-23	IGHD5-12	IGHJ4	13	15	31	41
1	1.565680288085173E-4	TGTGCGAAAGATCAGCGGGACTGGGACCCAAGGGATGATGCTTTTGATATCTGG	CAKDQRDWDPRDDAFDIW	IGHV3-23	IGHD3-9	IGHJ3	12	18	23	34
1	1.565680288085173E-4	TGTGCGAAAGATGAAGGACCGTTCAGGGAGTCGCCAGATGCTTTTGATATCTGG	CAKDEGPFRESPDAFDIW	IGHV3-20	IGHD3-10	IGHJ3	11	20	30	36
1	1.565680288085173E-4	TGTGCGAAAGAGCCGTATTACGATTTTTGGAGTGAAACAATCTTTGACTACTGG	CAKEPYYDFWSETIFDYW	IGHV3-23	IGHD3-3	IGHJ4	10	13	33	41
1	1.565680288085173E-4	TGTGCGAAAGAAGTCTCTTCGTGGGGTAACTGGGGGAGTGCCTTTGATGTTTGG	CAKEVSSWGNWGSAFDVW	IGHV3-60	IGHD7-27	IGHJ3	10	26	34	38
1	1.565680288085173E-4	TGTGCAGGCCCGGACATAATTGGGGCTGCCACGGCAGTGTGGTTCGGCCGCTGG	CAGPDIIGAATAVWFGRW	IGHV1-45	IGHD5-24	IGHJ5	5	16	21	39
1	1.565680288085173E-4	TGTGCAACAGGCCCTACAGTAACTCCTGGCCCCGCGACCTGGTTCGACCCCTGG	CATGPTVTPGPATWFDPW	IGHV3-47	IGHD4-11	IGHJ5	6	13	23	38
1	1.565680288085173E-4	TGTGCAACAGGCCCTACAGTAACTCCTGGCCCCACCAACTGGTTCGACCCCTGG	CATGPTVTPGPTNWFDPW	IGHV1-69-2	IGHD4-11	IGHJ5	9	13	23	35
1	1.565680288085173E-4	TGTGCAACAGAGACATCTGTTGTCCAAGTGGTGATTTATGCTATGTACCACTGG	CATETSVVQVVIYAMYHW	IGHV1-24	IGHD2-8	IGHJ4	10	36	43	49
1	1.565680288085173E-4	TGTGCAACAGAGACATCTATTGGCCAAGTGGTGATTTATGCTATGTACCACTGG	CATETSIGQVVIYAMYHW	IGHV1-69-2	IGHD2-8	IGHJ4	10	36	43	49
1	1.565680288085173E-4	TGTACTAGACTCCCCTTCCAGAACTGGCACAGTTACTGGTACTTCGATCTCTGG	CTRLPFQNWHSYWYFDLW	IGHV3-73	IGHD1-20	IGHJ2	9	15	20	33
1	1.565680288085173E-4	TGTACCGCAGGCTGGTTGACGGATGGCTCGGGGACTTATTATAAAGATTATTGG	CTAGWLTDGSGTYYKDYW	IGHV3-73	IGHD3-10	IGHJ4	4	22	43	51
1	1.565680288085173E-4	TGTACGAGAGCTTCGGCAATTGTGTTTATCACCGGTGATGGATTTGATCTATGG	CTRASAIVFITGDGFDLW	IGHV1-69D	IGHD1-20	IGHJ6	9	30	35	51
1	1.565680288085173E-4	TGTTCATACAGTCCCGTGAGTGGCACGGAGGGATCGAGATTTGACTACTGG	CSYSPVSGTEGSRFDYW	IGHV2-5	IGHD3-3	IGHJ4	10	17	22	39
1	1.565680288085173E-4	TGTGTCAGAGAACTATATAGTAGTGGCCGGGCGGGCGTTCTTGATCCTTGG	CVRELYSSGRAGVLDPW	IGHV3-35	IGHD3-22	IGHJ3	8	11	25	48
1	1.565680288085173E-4	TGTGTGAAAGACATATCTATGTGGTTGAAATTTTACGGTATGGACGCCTGG	CVKDISMWLKFYGMDAW	IGHV3-23	IGHD3-22	IGHJ6	10	20	25	39
1	1.565680288085173E-4	TGTGTAAGAGAAGTTCAGGGGGGGAGAGATCTTGATGCTTTTGATGTCTGG	CVREVQGGRDLDAFDVW	IGHV3-65	IGHD3-16	IGHJ3	0	19	25	28
1	1.565680288085173E-4	TGTGTAAGAGAAGTTCAGGGGGGGAGAGATCTTGATGCTTTTGATGTCTGG	CVREVQGGRDLDAFDVW	IGHV3-13	IGHD3-16	IGHJ3	10	19	25	28
1	1.565680288085173E-4	TGTGCCAGACATTCCGATCCAAGTATAGTTCTGAGTGCTTTTGATGTCTGG	CARHSDPSIVLSAFDVW	IGHV5-10-1	IGHD1-26	IGHJ3	11	22	28	35
1	1.565680288085173E-4	TGTGCCAGAGATCTTCTAGGCAACAGTGGCTGGTTCGACTTTGAGTGCTGG	CARDLLGNSGWFDFECW	IGHV4-30-2	IGHD6-19	IGHJ4	13	23	33	37
1	1.565680288085173E-4	TGTGCGACTGACCGGTATAGTGGGAGCTACTACGGGGTCTTTGACTACTGG	CATDRYSGSYYGVFDYW	IGHV3-21	IGHD1-26	IGHJ4	6	10	33	38
1	1.565680288085173E-4	TGTGCGAGTCATCACGTACCCCCTTACTACTACTACTACATGGACGTCTGG	CASHHVPPYYYYYMDVW	IGHV1-46	IGHD6-13	IGHJ6	7	13	19	24
1	1.565680288085173E-4	TGTGCGAGCTGGTATTACGATATTTTGACTGGTTCCATTTTTGACTACTGG	CASWYYDILTGSIFDYW	IGHV4-34	IGHD3-9	IGHJ4	7	11	33	39
1	1.565680288085173E-4	TGTGCGAGCCCCCGCACATATAGTGGCTACGATTACGTCTTTGACTACTGG	CASPRTYSGYDYVFDYW	IGHV3-21	IGHD5-12	IGHJ4	7	17	37	38
1	1.565680288085173E-4	TGTGCGAGGTATTACTATGATAGTAGTGGTTATGACTGGTTCGACCCCTGG	CARYYYDSSGYDWFDPW	IGHV1-2	IGHD3-22	IGHJ5	7	8	32	34
1	1.565680288085173E-4	TGTGCGAGGAGTCCGAGTATAGCACTGGCTGCTAATTACTTCGACTACTGG	CARSPSIALAANYFDYW	IGHV3-11	IGHD6-19	IGHJ4	7	12	30	36
1	1.565680288085173E-4	TGTGCGAGATTTTCTTCCCGTAACAGTGCCTGGCAATACTTTGAACTCTGG	CARFSSRNSAWQYFELW	IGHV7-81	IGHD6-19	IGHJ4	9	23	32	36
1	1.565680288085173E-4	TGTGCGAGACAGGACGTTATAGTGGGAGGCTCCTCCCGGTTCGACCCCTGG	CARQDVIVGGSSRFDPW	IGHV5-10-1	IGHD1-26	IGHJ5	10	17	27	37
1	1.565680288085173E-4	TGTGCGAGAGTTTTGAAGAGATGGCTACAATTCAGCCACTTTGACTACTGG	CARVLKRWLQFSHFDYW	IGHV5-10-1	IGHD5-24	IGHJ4	8	16	31	37
1	1.565680288085173E-4	TGTGCGAGAGCTCCGAGCGATTTCGCAACTGAAAATGCTTTTGATATCTGG	CARAPSDFATENAFDIW	IGHV1-18	IGHD1-1	IGHJ3	9	25	30	34
1	1.565680288085173E-4	TGTGCGAGAGCTCCGAGCGATTTCGCAACTGAAAATGCTTTTGATATCTGG	CARAPSDFATENAFDIW	IGHV1-2	IGHD1-1	IGHJ3	9	25	30	34
1	1.565680288085173E-4	TGTGCGAGAGCATCGGGGCAGCTCGTCTTTCGGGGGTGGTTCGACCCCTGG	CARASGQLVFRGWFDPW	IGHV4-31	IGHD6-6	IGHJ5	9	17	26	36
1	1.565680288085173E-4	TGTGCGAGAGGTCGGGATAACAGTGGCTGGTCCCCGCCATTATGGCACTGG	CARGRDNSGWSPPLWHW	IGHV3-21	IGHD6-19	IGHJ1	9	16	30	44
1	1.565680288085173E-4	TGTGCGAGAGGCTGGGATAGCAGCAGCTGGGCAGATGCTTTTGATATCTGG	CARGWDSSSWADAFDIW	IGHV1-18	IGHD6-13	IGHJ3	9	16	29	33
1	1.565680288085173E-4	TGTGCGAGAGGCCCCCCCTATGGTTCGCGGACCGACTACTTTGACTACTGG	CARGPPYGSRTDYFDYW	IGHV4-34	IGHD3-10	IGHJ4	12	17	30	34
1	1.565680288085173E-4	TGTGCGAGAGGCACTGGCTGGTACTCATCAGCGTGGTACTTCGATCTCTGG	CARGTGWYSSAWYFDLW	IGHV1-8	IGHD6-19	IGHJ2	11	14	23	33
1	1.565680288085173E-4	TGTGCGAGAGGCAACCTCCTTTATTGGAGTGGGAACTACTTTGACTACTGG	CARGNLLYWSGNYFDYW	IGHV4-34	IGHD3-3	IGHJ4	11	23	31	34
1	1.565680288085173E-4	TGTGCGAGAGGGGTTAGAGGAATCTTTGACTGGAACTACTTCTGGTACTGG	CARGVRGIFDWNYFWYW	IGHV3-11	IGHD1-7	IGHJ4	9	28	38	45
1	1.565680288085173E-4	TGTGCGAGAGGAATGGAGCAGTGGCTGGTACTTAGGGGTTTTGACTACTGG	CARGMEQWLVLRGFDYW	IGHV1-2	IGHD6-19	IGHJ4	9	16	30	39
1	1.565680288085173E-4	TGTGCGAGAGATTCTATTTTTCGAGGCGGGGATGACTGGTTCGACCCCTGG	CARDSIFRGGDDWFDPW	IGHV4-31	IGHD3-3	IGHJ5	11	15	24	34
1	1.565680288085173E-4	TGTGCGAGAGATTGGGTCAACTACGGTGACTACTGGTACTTCGATCTCTGG	CARDWVNYGDYWYFDLW	IGHV3-30	IGHD4-17	IGHJ2	11	19	28	29
1	1.565680288085173E-4	TGTGCGAGAGATCTCGGGTTCGATAGCAGCTCGTCCGGGCGGGACTACTGG	CARDLGFDSSSSGRDYW	IGHV4-31	IGHD6-6	IGHJ4	14	22	37	42
1	1.565680288085173E-4	TGTGCGAGAGATCTCGATGACTACGGTGACTACGGGGCGTTTGACTACTGG	CARDLDDYGDYGAFDYW	IGHV4-31	IGHD4-17	IGHJ4	14	16	33	39
1	1.565680288085173E-4	TGTGCGAGAGATCCGGGTAACTGGGACACCCCACCCTGGTTCGACCCCTGG	CARDPGNWDTPPWFDPW	IGHV4-31	IGHD7-27	IGHJ5	12	17	24	35
1	1.565680288085173E-4	TGTGCGAGAGATCACAATGCTTCAGGAAGAGGCTGGTACTTCGATCTCTGG	CARDHNASGRGWYFDLW	IGHV4-31	IGHD2-15	IGHJ2	12	13	17	32
1	1.565680288085173E-4	TGTGCGAGAGATGGGGGCTATGATAGTAGTGGTTATTCCGTGGAGGACTGG	CARDGGYDSSGYSVEDW	IGHV4-31	IGHD3-22	IGHJ4	11	17	36	46
1	1.565680288085173E-4	TGTGCGAGAGATGGAGGGGTTACCTTTGGGGGAGTTTTCCTTGAATACTGG	CARDGGVTFGGVFLEYW	IGHV4-39	IGHD3-16	IGHJ4	12	19	35	40
1	1.565680288085173E-4	TGTGCGAGAGATGAGGTTGCAGCAGAGGGCACGCACGACCTTGACTTCTGG	CARDEVAAEGTHDLDFW	IGHV1-18	IGHD6-13	IGHJ4	11	18	24	40
1	1.565680288085173E-4	TGTGCGAGAGATGAGGTTGCAGCAGAAGGCACGCGGGACCTTGACTACTGG	CARDEVAAEGTRDLDYW	IGHV3-30	IGHD6-13	IGHJ4	11	18	24	40
1	1.565680288085173E-4	TGTGCGAGAGATGAGATTGCGGCAGAGGGCACGCGGGACCTTGACTACTGG	CARDEIAAEGTRDLDYW	IGHV3-11	IGHD2-2	IGHJ4	11	19	23	40
1	1.565680288085173E-4	TGTGCGAGAGATGAGATTGCGGCAGAAGGCACGCGAGACCTTGACTACTGG	CARDEIAAEGTRDLDYW	IGHV1-46	IGHD2-2	IGHJ4	11	19	23	40
1	1.565680288085173E-4	TGTGCGAGAGATGAGATAGTAGCAGAAGGCACGCGGGACCTTGACTATTGG	CARDEIVAEGTRDLDYW	IGHV1-46	IGHD2-15	IGHJ4	11	17	24	40
1	1.565680288085173E-4	TGTGCGAGAGATGAGATAGTAGCAGAAGGCACGCGGGACCTTGACTACTGG	CARDEIVAEGTRDLDYW	IGHV4-31	IGHD2-15	IGHJ4	11	17	24	40
1	1.565680288085173E-4	TGTGCGAGAGATGAGATAGCAGCAGAAGGCACGCGGGACTTTGACTACTGG	CARDEIAAEGTRDFDYW	IGHV1-18	IGHD6-13	IGHJ4	11	15	24	37
1	1.565680288085173E-4	TGTGCGAGAGATGAGATAGCAGCAGAAGGCACGCACGACTTTGACTACTGG	CARDEIAAEGTHDFDYW	IGHV1-46	IGHD6-13	IGHJ4	11	15	24	37
1	1.565680288085173E-4	TGTGCGAGAGATGAGAGAAAAGCAGAAGGCACGCGGGACCTTGACTACTGG	CARDERKAEGTRDLDYW	IGHV3-53	IGHD2-21	IGHJ4	11	16	24	40
1	1.565680288085173E-4	TGTGCGAGAGATGAACTCCTGGGGAGAGCGAGGTATTACTTGGACTACTGG	CARDELLGRARYYLDYW	IGHV3-21	IGHD7-27	IGHJ4	11	18	24	32
1	1.565680288085173E-4	TGTGCGAGAGATGAAATCTTTGCAGAAGGCACGCGGGACCTTGACTACTGG	CARDEIFAEGTRDLDYW	IGHV1-69	IGHD3-3	IGHJ4	11	13	17	40
1	1.565680288085173E-4	TGTGCGAGAGATGAAATAAAAGCAGAAGGCACGCGGGACCTTGACTACTGG	CARDEIKAEGTRDLDYW	IGHV3-53	IGHD2-15	IGHJ4	11	20	24	40
1	1.565680288085173E-4	TGTGCGAGAGATGAAAGATTAGCAGAAGGCACGCGGGACTTTGACTACTGG	CARDERLAEGTRDFDYW	IGHV3-23	IGHD2-15	IGHJ4	11	19	24	37
1	1.565680288085173E-4	TGTGCGAGAGATGAAAAATCAGCAGAAGGCACGCGGGACTTTGACTACTGG	CARDEKSAEGTRDFDYW	IGHV3-25	IGHD3-3	IGHJ4	11	13	19	37
1	1.565680288085173E-4	TGTGCGAGAGATATTGTAGTAGTACCAGCTGCTTACGGTATGGACGTCTGG	CARDIVVVPAAYGMDVW	IGHV4-31	IGHD2-2	IGHJ6	11	12	32	39
1	1.565680288085173E-4	TGTGCGAGAGACATTCGACGGGTGGGAGAATCTTTATATTTTGACTACTGG	CARDIRRVGESLYFDYW	IGHV3-53	IGHD1-26	IGHJ4	10	21	27	39
1	1.565680288085173E-4	TGTGCGAGAGAGTGGAGTAGTGGTTATTACCTCGGCGCTTTTGATATCTGG	CAREWSSGYYLGAFDIW	IGHV4-31	IGHD3-22	IGHJ3	10	15	29	36
1	1.565680288085173E-4	TGTGCGAGAGAGCCTGGGGAAACGAGGTGGGGAGCTCCTCTTGACTACTGG	CAREPGETRWGAPLDYW	IGHV7-4-1	IGHD1-26	IGHJ4	10	29	35	40
1	1.565680288085173E-4	TGTGCGAGAGAGCCGTGGCTAACTGGAGATCTGGGGGCTTTTGATATCTGG	CAREPWLTGDLGAFDIW	IGHV3-30	IGHD7-27	IGHJ3	10	17	30	36
1	1.565680288085173E-4	TGTGCGAGAGAGGCCTTACCAACAGCTGGGCTCCTCTGGTACGACCCCTGG	CAREALPTAGLLWYDPW	IGHV1-46	IGHD2-2	IGHJ5	10	22	28	35
1	1.565680288085173E-4	TGTGCGAGAGAGAGGAATAGTGGGAGCTACCGTTCCGGGTTTGACTCCTGG	CARERNSGSYRSGFDSW	IGHV3-30	IGHD1-26	IGHJ4	10	16	29	39
1	1.565680288085173E-4	TGTGCGAGAGAGAAAGTCGCAGCTGGTTTCAATCGCGCCTTTGATATCTGG	CAREKVAAGFNRAFDIW	IGHV3-53	IGHD2-2	IGHJ3	10	18	26	39
1	1.565680288085173E-4	TGTGCGAGAGAGAAAATAAGAACTGGTTTCAGTCATACACTTGGTCTCTGG	CAREKIRTGFSHTLGLW	IGHV2-70	IGHD2-8	IGHJ3	4	33	39	46
1	1.565680288085173E-4	TGTGCGAGAATAACGATTTTTGACTACTACTACTACGGTATGGACCTCTGG	CARITIFDYYYYGMDLW	IGHV4-28	IGHD3-3	IGHJ6	9	12	21	22
1	1.565680288085173E-4	TGTGCGAGAACCCACCTCGGAACCTACTACTACTACGGTATGGACGTCTGG	CARTHLGTYYYYGMDVW	IGHV4-28	IGHD1-14	IGHJ6	9	17	22	23
1	1.565680288085173E-4	TGTGCGAGAAGTAGCAGCAGCTGGTACCTGAACAACTGGTTCGACCCCTGG	CARSSSSWYLNNWFDPW	IGHV4-28	IGHD6-13	IGHJ5	9	11	26	31
1	1.565680288085173E-4	TGTGCGAATAGTCGCCCTAGAACGAGGGGGGGCTCCCCCTGTGACTACTGG	CANSRPRTRGGSPCDYW	IGHV3-30	IGHD3-16	IGHJ4	6	32	38	41
1	1.565680288085173E-4	TGTGCGAAGGGCGACGAGGTGGCTACAGTTAATGATGCTTTTGATGTCTGG	CAKGDEVATVNDAFDVW	IGHV3-23	IGHD5-24	IGHJ3	7	15	30	31
1	1.565680288085173E-4	TGTGCGAAGAAAAGTGTCGACCATGGTGGGTTTGGATGGATTGACTACTGG	CAKKSVDHGGFGWIDYW	IGHV3-23	IGHD2-15	IGHJ4	7	23	28	40
1	1.565680288085173E-4	TGTGCGAAACCCGGGACTTGGGACAGTGGCCACTACTACTTTGACGACTGG	CAKPGTWDSGHYYFDDW	IGHV4-4	IGHD6-13	IGHJ4	6	8	14	33
1	1.565680288085173E-4	TGTGCGAAAGGAGGCTGGTACGGTGACTACGAGACGGCCTTTGACTACTGG	CAKGGWYGDYETAFDYW	IGHV4-34	IGHD4-17	IGHJ4	10	18	30	38
1	1.565680288085173E-4	TGTGCGAAAGATGAAGTTACTTTGGTAATAGTGGGGGGTTATGACTACTGG	CAKDEVTLVIVGGYDYW	IGHV3-30	IGHD3-22	IGHJ4	11	16	33	41
1	1.565680288085173E-4	TGTGCGAAAGATATTGGTCCGGTAGGAGATCATAGTGGTGAAGACTACTGG	CAKDIGPVGDHSGEDYW	IGHV4-31	IGHD2-15	IGHJ4	11	22	39	42
1	1.565680288085173E-4	TGTGCGAAAGATATGGCCATCGGCGAGGAGGTGACTACGTTCGACCCCTGG	CAKDMAIGEEVTTFDPW	IGHV3-43	IGHD4-17	IGHJ5	13	29	37	38
1	1.565680288085173E-4	TGTGCGAAAGATATGGACGACTACGGTGACTACGGATCCTTGATGGGCTGG	CAKDMDDYGDYGSLMGW	IGHV3-30	IGHD4-17	IGHJ4	11	18	33	47
1	1.565680288085173E-4	TGTGCGAAAGACCTTGGGGTGGACTACGGTGATCAACTGGATGACTACTGG	CAKDLGVDYGDQLDDYW	IGHV3-33	IGHD4-17	IGHJ4	10	21	31	41
1	1.565680288085173E-4	TGTGCGAAAGACCTCGGGTCCCCTTTCCCCGAACCATACTTTGACTACTGG	CAKDLGSPFPEPYFDYW	IGHV3-66	IGHD3-10	IGHJ4	14	25	35	36
1	1.565680288085173E-4	TGTGCGAAAGAGAAAAATACACCTGGTTTCGCTCGTGCTTTTGATATCTGG	CAKEKNTPGFARAFDIW	IGHV4-31	IGHD2-8	IGHJ3	10	16	22	35
1	1.565680288085173E-4	TGTGCGAAAGAAGAATATACTAGTGGCAGGGCCGCGCCTTTTGAATACTGG	CAKEEYTSGRAAPFEYW	IGHV1-18	IGHD5-12	IGHJ4	10	20	26	39
1	1.565680288085173E-4	TGTGCACGGAGTGATTACACTAGCAGGCCCCTATTTCCATTTGACTACTGG	CARSDYTSRPLFPFDYW	IGHV2-26	IGHD3-16	IGHJ4	9	11	17	39
1	1.565680288085173E-4	TGTGCACACAGCCATGACTACGGTGACTTATTGGTCTGGTTCGACCCCTGG	CAHSHDYGDLLVWFDPW	IGHV2-5	IGHD4-17	IGHJ5	10	12	27	35
1	1.565680288085173E-4	TGTGCAAGGGGTTTTTTACCGAAGGGGGGTCATATAGGAATTGACTACTGG	CARGFLPKGGHIGIDYW	IGHV3-23	IGHD5-12	IGHJ4	4	31	36	40
1	1.565680288085173E-4	TGTGCAAGGGGTTTTTTACCGAAGGGGGGTCATATAGGAATTGACTACTGG	CARGFLPKGGHIGIDYW	IGHV6-1	IGHD5-12	IGHJ4	7	31	36	40
1	1.565680288085173E-4	TGTGCAAGAGAGGCCTTGGAAGGAGCTGGGCTCATCTGGTTCGACCCCTGG	CAREALEGAGLIWFDPW	IGHV1-69-2	IGHD1-26	IGHJ5	10	21	26	35
1	1.565680288085173E-4	TGTGCAAGAGAGAAAATCGCACCTGGTTTCACTCGTTCTTTTGATGTCTGG	CAREKIAPGFTRSFDVW	IGHV1-24	IGHD3-3	IGHJ3	10	12	18	37
1	1.565680288085173E-4	TGTGCAAAAATTTGCAGTGGGAGCTGGGGTGGTGATGCTTTTGATATCTGG	CAKICSGSWGGDAFDIW	IGHV3-9	IGHD1-26	IGHJ3	8	15	24	32
1	1.565680288085173E-4	TGTACTAGAGTGACAAGCAGTGGCGGAAAGTACTACTTCTTTGACTATTGG	CTRVTSSGGKYYFFDYW	IGHV3-49	IGHD6-19	IGHJ4	9	15	23	26
1	1.565680288085173E-4	TGTACCACAGATCAGTTATTACTTATTTTTGGAGTCTCCAGGGACTACTGG	CTTDQLLLIFGVSRDYW	IGHV3-15	IGHD3-3	IGHJ4	12	24	34	42
1	1.565680288085173E-4	TGCGCGAAAGAGCTGTTCGCAACGGGCTTCACTTGTGCTTTTGATCTCTGG	CAKELFATGFTCAFDLW	IGHV3-23	.	IGHJ3	20	-1	-1	35
1	1.565680288085173E-4	TGTGTGAGACATCCAAGTGGGAGGTTCGTTAATTGGTTCGACCCCTGG	CVRHPSGRFVNWFDPW	IGHV3-52	IGHD1-26	IGHJ5	8	15	22	33
1	1.565680288085173E-4	TGTGTGAGAGATCTGGGGAGAGCAATCGGAGCCGGATTTGACTACTGG	CVRDLGRAIGAGFDYW	IGHV3-21	IGHD5-12	IGHJ4	13	23	32	36
1	1.565680288085173E-4	TGTGTGAGAGACCGGGGGCATAGTGGCTATGATTTATATGACTTCTGG	CVRDRGHSGYDLYDFW	IGHV3-52	IGHD5-12	IGHJ4	9	19	33	38
1	1.565680288085173E-4	TGTGTGAAGAGAAGTGGCTATAATTTATGGGATGCTTTTGACTACTGG	CVKRSGYNLWDAFDYW	IGHV3-43	IGHD5-12	IGHJ4	3	12	19	36
1	1.565680288085173E-4	TGTGTGAAAGATCGGGCAGTGACCACGATTAAGTCTCTTGGCTATTGG	CVKDRAVTTIKSLGYW	IGHV3-23	IGHD2-21	IGHJ4	12	15	25	37
1	1.565680288085173E-4	TGTGTGAAAGATCGGGCAGTGACCACGATTAAGTCTCTTGGCTATTGG	CVKDRAVTTIKSLGYW	IGHV3-60	IGHD2-21	IGHJ4	12	15	25	37
1	1.565680288085173E-4	TGTGTAAGGAGGGCGGATCTGATGTTCGGAAGGTGCTTTGACTACTGG	CVRRADLMFGRCFDYW	IGHV3-74	IGHD3-10	IGHJ4	7	23	28	35
1	1.565680288085173E-4	TGTGCTCGGGGGATTTTTGGAGTGGTTGACATCTACTTTGACTACTGG	CARGIFGVVDIYFDYW	IGHV3-72	IGHD3-3	IGHJ4	5	11	26	32
1	1.565680288085173E-4	TGTGCCAGAGCTGGAGATTACGATTTTTGGAGTGCTTATGACTACTGG	CARAGDYDFWSAYDYW	IGHV4-30-2	IGHD3-3	IGHJ4	9	16	37	38
1	1.565680288085173E-4	TGTGCGCGGGTTGACTATAGCAGTGGCTGGTCTTACTTGGACTACTGG	CARVDYSSGWSYLDYW	IGHV1-3	IGHD6-19	IGHJ4	5	15	30	33
1	1.565680288085173E-4	TGTGCGGCCCTGTCGCTCGAGACAGTTACTGCCACCGTTGAGTCCTGG	CAALSLETVTATVESW	IGHV1-58	IGHD4-11	IGHJ5	7	23	30	43
1	1.565680288085173E-4	TGTGCGACGAGACGATATTTTGACTCGTTCAGCATTTTTGACTCCTGG	CATRRYFDSFSIFDSW	IGHV4-31	IGHD3-9	IGHJ4	6	11	28	36
1	1.565680288085173E-4	TGTGCGAGTTATGATAGTAGTGGTTATCACTTTGACCTTGACTACTGG	CASYDSSGYHFDLDYW	IGHV1-18	IGHD3-22	IGHJ4	7	9	30	37
1	1.565680288085173E-4	TGTGCGAGTCTAGGCCTTGACTCGTACTACTACTACATGGACGTCTGG	CASLGLDSYYYYMDVW	IGHV3-20	IGHD3-9	IGHJ6	7	16	21	24
1	1.565680288085173E-4	TGTGCGAGTAGTGACCTTATTGGACTCTACTTCTACATGGACGTCTGG	CASSDLIGLYFYMDVW	IGHV4-4	IGHD2-8	IGHJ6	7	17	25	26
1	1.565680288085173E-4	TGTGCGAGCTTGAAGTGGGCTCGCCCGTACAACTGGTTCGACCCCTGG	CASLKWARPYNWFDPW	IGHV4-34	IGHD1-26	IGHJ5	7	13	18	26
1	1.565680288085173E-4	TGTGCGAGGTCTAGGGAGGCTACGAATGAGGATGGTTTTGATCTTTGG	CARSREATNEDGFDLW	IGHV3-48	IGHD5-12	IGHJ3	7	17	24	30
1	1.565680288085173E-4	TGTGCGAGGCCCAAGACTACAGTGACTACTGATGGTTTTGATTTCTGG	CARPKTTVTTDGFDFW	IGHV1-46	IGHD4-11	IGHJ3	7	14	28	29
1	1.565680288085173E-4	TGTGCGAGGGGAAGGACTGCTTATAAACACACCGAAAATGACGTCTGG	CARGRTAYKHTENDVW	IGHV4-4	IGHD3-3	IGHJ4	7	22	38	44
1	1.565680288085173E-4	TGTGCGAGGGACCGCCTAGGCTACGGCGACCATTTTGTTGACCTCTGG	CARDRLGYGDHFVDLW	IGHV3-48	IGHD5-12	IGHJ5	7	18	24	39
1	1.565680288085173E-4	TGTGCGAGGACAACGGTGACTGCAGTGGATGATGCTTTTGATATGTGG	CARTTVTAVDDAFDMW	IGHV3-20	IGHD4-17	IGHJ3	7	8	20	28
1	1.565680288085173E-4	TGTGCGAGATTTTATTATGGAGCGATTCTTATGCCGTCTGACTACTGG	CARFYYGAILMPSDYW	IGHV1-18	IGHD2-2	IGHJ4	8	29	35	38
1	1.565680288085173E-4	TGTGCGAGATCCGTCAAGAATGGTGACCACGATGCTTTTGATATCTGG	CARSVKNGDHDAFDIW	IGHV4-55	IGHD2-21	IGHJ3	9	20	26	30
1	1.565680288085173E-4	TGTGCGAGATCCATCGATAGTAGTGGCTCTAGGTACATGGACGTCTGG	CARSIDSSGSRYMDVW	IGHV1-2	IGHD3-22	IGHJ6	8	15	25	33
1	1.565680288085173E-4	TGTGCGAGATCGCCCCTATGGTTTGGCGATGGTGCTTTTGATATTTGG	CARSPLWFGDGAFDIW	IGHV4-59	IGHD3-10	IGHJ3	8	15	22	28
1	1.565680288085173E-4	TGTGCGAGATCGGGGAGTGGGAGCTACTATTCCCCCTTTGACTACTGG	CARSGSGSYYSPFDYW	IGHV3-30	IGHD1-26	IGHJ4	8	15	28	35
1	1.565680288085173E-4	TGTGCGAGATCGGGGAGTGGGAGCTACTATTCCCCCTTTGACTACTGG	CARSGSGSYYSPFDYW	IGHV4-55	IGHD1-26	IGHJ4	9	15	28	35
1	1.565680288085173E-4	TGTGCGAGACGAAAAGTTTGGAGTGGTGAATATTACTTTGACTATTGG	CARRKVWSGEYYFDYW	IGHV3-9	IGHD3-3	IGHJ4	4	16	26	33
1	1.565680288085173E-4	TGTGCGAGACAGTGGTATAGCAGTGGCTGGCCTACCTTTGACTCCTGG	CARQWYSSGWPTFDSW	IGHV3-33	IGHD6-19	IGHJ4	8	13	29	35
1	1.565680288085173E-4	TGTGCGAGACAACCGCACGGTGACTACGTGGGCTACTTTGACTACTGG	CARQPHGDYVGYFDYW	IGHV3-21	IGHD4-17	IGHJ4	8	16	28	32
1	1.565680288085173E-4	TGTGCGAGACAAATTTATGGTTCAGGGAGTTATCCCTTTGACTACTGG	CARQIYGSGSYPFDYW	IGHV3-23	IGHD3-10	IGHJ4	6	15	32	35
1	1.565680288085173E-4	TGTGCGAGAGTCCGGACTACGGTGTCCAAGAACAATTTTGACTACTGG	CARVRTTVSKNNFDYW	IGHV3-53	IGHD4-17	IGHJ4	9	14	23	36
1	1.565680288085173E-4	TGTGCGAGAGTGGGGGAGTCAACGGGCTACGACTTTTTTGACTCGTGG	CARVGESTGYDFFDSW	IGHV3-23	IGHD3-16	IGHJ4	6	10	18	36
1	1.565680288085173E-4	TGTGCGAGAGTGATGAGTTGGGGCAGCACGTGGGAAATGGACTACTGG	CARVMSWGSTWEMDYW	IGHV3-20	IGHD1-14	IGHJ4	9	26	32	39
1	1.565680288085173E-4	TGTGCGAGAGCTCGCGGAATGGGGGAGTTATCGGGCTTTGACTACTGG	CARARGMGELSGFDYW	IGHV4-34	IGHD3-16	IGHJ4	9	19	32	35
1	1.565680288085173E-4	TGTGCGAGAGCTCACGGGGGGAGCTACTACTCACCTTTTGACTACTGG	CARAHGGSYYSPFDYW	IGHV3-30	IGHD1-26	IGHJ4	9	18	29	36
1	1.565680288085173E-4	TGTGCGAGAGCTACTCGTGGTTCCTACTACTACGGTATGGACGTCTGG	CARATRGSYYYGMDVW	IGHV4-31	IGHD1-14	IGHJ6	9	15	22	23
1	1.565680288085173E-4	TGTGCGAGAGCGACAGAGTGGGAACTACAGAAGGGTCTTGACTCCTGG	CARATEWELQKGLDSW	IGHV3-53	IGHD1-26	IGHJ4	9	16	27	37
1	1.565680288085173E-4	TGTGCGAGAGCAACAAGCAGCAGCAGCGTTGATGCTTTTGATATCTGG	CARATSSSSVDAFDIW	IGHV3-30	IGHD6-13	IGHJ3	9	15	23	29
1	1.565680288085173E-4	TGTGCGAGAGGTTTTCCTCCAACCACATATGATGCTTTTGATATCTGG	CARGFPPTTYDAFDIW	IGHV5-10-1	IGHD2-21	IGHJ3	8	21	26	28
1	1.565680288085173E-4	TGTGCGAGAGGTCGAAGTGGGAGCTACTTTGATGCTTTTGATATCTGG	CARGRSGSYFDAFDIW	IGHV3-30	IGHD1-26	IGHJ3	9	15	27	29
1	1.565680288085173E-4	TGTGCGAGAGGGGCCCGGGACTACGGTGATTCCGCCATTGACTACTGG	CARGARDYGDSAIDYW	IGHV3-21	IGHD4-17	IGHJ4	9	18	28	37
1	1.565680288085173E-4	TGTGCGAGAGGGGCCCGGGACTACGGTGATTCCGCCATTGACTACTGG	CARGARDYGDSAIDYW	IGHV1-8	IGHD4-17	IGHJ4	10	18	28	37
1	1.565680288085173E-4	TGTGCGAGAGGATCCTTCCGGCAGCTCGAGAACTACTTTGAATCCTGG	CARGSFRQLENYFESW	IGHV3-21	IGHD6-6	IGHJ4	9	20	27	31
1	1.565680288085173E-4	TGTGCGAGAGGATCCTTCCGGCAGCTCGAGAACTACTTTGAATCCTGG	CARGSFRQLENYFESW	IGHV4-34	IGHD6-6	IGHJ4	10	20	27	31
1	1.565680288085173E-4	TGTGCGAGAGGATGTGACTACGGTGACTACGGAGGGGTGGGCTATTGG	CARGCDYGDYGGVGYW	IGHV3-48	IGHD4-17	IGHJ4	9	14	30	41
1	1.565680288085173E-4	TGTGCGAGAGATTTCCGGGATACCCCCGATGATGCGTTTGATATCTGG	CARDFRDTPDDAFDIW	IGHV1-67	IGHD2-21	IGHJ3	11	12	21	28
1	1.565680288085173E-4	TGTGCGAGAGATTTCCGGGATACCCCCGATGATGCGTTTGATATCTGG	CARDFRDTPDDAFDIW	IGHV5-10-1	IGHD2-21	IGHJ3	8	12	21	28
1	1.565680288085173E-4	TGTGCGAGAGATTTAATAGTAGCCCCAGTTTACGCTTTTGATATCTGG	CARDLIVAPVYAFDIW	IGHV4-31	IGHD7-27	IGHJ3	11	22	29	33
1	1.565680288085173E-4	TGTGCGAGAGATCTCATTCCGATCCACAAGTATTACATGGACGTCTGG	CARDLIPIHKYYMDVW	IGHV3-48	IGHD2-21	IGHJ6	14	23	28	33
1	1.565680288085173E-4	TGTGCGAGAGATATTACGGGTGGTTATTATGGACCGTTCGACCCCTGG	CARDITGGYYGPFDPW	IGHV3-64	IGHD3-3	IGHJ5	11	19	29	35
1	1.565680288085173E-4	TGTGCGAGAGACACAGCTGAGGTGCCGACCTTTAGTTTTGATATCTGG	CARDTAEVPTFSFDIW	IGHV3-21	IGHD2-2	IGHJ3	10	13	18	35
1	1.565680288085173E-4	TGTGCGAGAGAGTATGGTGGGAGCTACTACCCAAACTTTGACTACTGG	CAREYGGSYYPNFDYW	IGHV4-28	IGHD1-26	IGHJ4	8	11	29	34
1	1.565680288085173E-4	TGTGCGAGAGAGCCCAGGTATAGCAGCAGCTGGTATTTTGACTACTGG	CAREPRYSSSWYFDYW	IGHV3-30	IGHD6-13	IGHJ4	10	12	34	36
1	1.565680288085173E-4	TGTGCGAGAGAGCAGTGGCTGGTACATGTTGGTGCTTTTGATATCTGG	CAREQWLVHVGAFDIW	IGHV1-18	IGHD6-19	IGHJ3	10	11	24	32
1	1.565680288085173E-4	TGTGCGAGAGAGCAGTGGCTGGTACATGTTGGTGCTTTTGATATCTGG	CAREQWLVHVGAFDIW	IGHV1-2	IGHD6-19	IGHJ3	10	11	24	32
1	1.565680288085173E-4	TGTGCGAGAGAGGTTGAGACCAGCTCGTCCCGTCGGCTTGACTACTGG	CAREVETSSSRRLDYW	IGHV3-53	IGHD6-6	IGHJ4	10	20	29	37
1	1.565680288085173E-4	TGTGCGAGAGAGGTGCAGTGGCTGGTATTTTTTGCCATGGACGTCTGG	CAREVQWLVFFAMDVW	IGHV4-39	IGHD6-19	IGHJ6	8	14	26	35
1	1.565680288085173E-4	TGTGCGAGAGAGGCCCCCGCAGCCGGGATTTGGTACTTTGACTACTGG	CAREAPAAGIWYFDYW	IGHV4-4	IGHD2-15	IGHJ4	10	18	22	33
1	1.565680288085173E-4	TGTGCGAGAGAAAGAAGTCCTATTTTCGACTTGGCCTTTGACTACTGG	CARERSPIFDLAFDYW	IGHV3-33	IGHD3-9	IGHJ4	10	20	25	35
1	1.565680288085173E-4	TGTGCGAGAATGAGCGGTGGGAGCTACTATGGCGACTTTGACTACTGG	CARMSGGSYYGDFDYW	IGHV4-4	IGHD1-26	IGHJ4	8	16	28	34
1	1.565680288085173E-4	TGTGCGAGAACGAGGTTATCGGAGCTCGGCGGTGGTCTTGATATCTGG	CARTRLSELGGGLDIW	IGHV3-11	IGHD3-16	IGHJ3	8	14	20	37
1	1.565680288085173E-4	TGTGCGAGAACGAGGTTATCGGAGCTCGGCGGTGGTCTTGATATCTGG	CARTRLSELGGGLDIW	IGHV4-28	IGHD3-16	IGHJ3	9	14	20	37
1	1.565680288085173E-4	TGTGCGAGAACAAGGAGTGGGAGCTACTACTGGGGTATGGACGTCTGG	CARTRSGSYYWGMDVW	IGHV3-64	IGHD1-26	IGHJ6	8	15	29	36
1	1.565680288085173E-4	TGTGCGAAGGATCAATTAGCAGTGGCTGGCAACTACTTTGACTATTGG	CAKDQLAVAGNYFDYW	IGHV3-33	IGHD6-19	IGHJ4	6	16	28	31
1	1.565680288085173E-4	TGTGCGAAACTTTTCGGAGGTCACCTCGCCTCTGGTTTTGATATTTGG	CAKLFGGHLASGFDIW	IGHV1-18	IGHD2-21	IGHJ3	6	19	24	35
1	1.565680288085173E-4	TGTGCGAAAGTTTCGGATTTTTGGAGTGACCGGCCCTTTGACTACTGG	CAKVSDFWSDRPFDYW	IGHV3-23	IGHD3-3	IGHJ4	9	15	27	35
1	1.565680288085173E-4	TGTGCGAAAGGCCTCTATGATAGCAGTGCTTCTCCCTTTGACCACTGG	CAKGLYDSSASPFDHW	IGHV3-23	IGHD3-22	IGHJ4	9	14	27	35
1	1.565680288085173E-4	TGTGCGAAAGGCCTCTATGATAGCAGTGCTTCTCCCTTTGACCACTGG	CAKGLYDSSASPFDHW	IGHV4-34	IGHD6-19	IGHJ4	15	19	27	35
1	1.565680288085173E-4	TGTGCGAAAGGGGCGTCAGTCATGGACCAGTTCTACTTTGACTACTGG	CAKGASVMDQFYFDYW	IGHV3-23	IGHD4-11	IGHJ4	9	17	23	28
1	1.565680288085173E-4	TGTGCGAAAGATTTTGGGATCGACTACGGTGACTACTTTGACTACTGG	CAKDFGIDYGDYFDYW	IGHV4-31	IGHD4-17	IGHJ4	11	21	30	31
1	1.565680288085173E-4	TGTGCGAAAGATATGAAACCCGGTGACTACGCATACTTTGACTCCTGG	CAKDMKPGDYAYFDSW	IGHV3-23	IGHD4-17	IGHJ4	11	20	30	33
1	1.565680288085173E-4	TGTGCGAAAGACGGTTCTTGGAGTGGTTCTGGGTGGTCAGACTCCTGG	CAKDGSWSGSGWSDSW	IGHV3-23	IGHD3-3	IGHJ4	10	17	27	39
1	1.565680288085173E-4	TGTGCGAAAGACGGTTCTTGGAGTGGTTCTGGGTGGTCAGACTCCTGG	CAKDGSWSGSGWSDSW	IGHV4-31	IGHD3-3	IGHJ4	10	17	27	39
1	1.565680288085173E-4	TGTGCACGGATCGGGTCCCCAGATGGATATAGTGACTACGACTTCTGG	CARIGSPDGYSDYDFW	IGHV2-26	IGHD5-12	IGHJ4	10	23	38	39
1	1.565680288085173E-4	TGTGCACGGATACGTATAGCAGCAGTGGGGCTCCCCTTTGACTACTGG	CARIRIAAVGLPFDYW	IGHV2-26	IGHD6-13	IGHJ4	16	17	24	35
1	1.565680288085173E-4	TGTGCACGGATACGGGTAGCAGCAGCTGGTAGTCCCTTTGACTACTGG	CARIRVAAAGSPFDYW	IGHV2-26	IGHD6-13	IGHJ4	13	16	30	35
1	1.565680288085173E-4	TGTGCACGGATACGGGTAGCAGCAGCTGGTAGTCCCTTTGACTACTGG	CARIRVAAAGSPFDYW	IGHV2-70	IGHD6-13	IGHJ4	13	16	30	35
1	1.565680288085173E-4	TGTGCACGGATACATATAGCAGCAGCTGGTACGGGAGCTGACTACTGG	CARIHIAAAGTGADYW	IGHV2-26	IGHD6-13	IGHJ4	16	17	32	38
1	1.565680288085173E-4	TGTGCACACAGACATGTGGTGACCCTCGCTGAATACTTCCAGGACTGG	CAHRHVVTLAEYFQDW	IGHV2-5	IGHD2-21	IGHJ1	12	15	22	26
1	1.565680288085173E-4	TGTGCAACTCCAAGCAGGTGGCACCTCGGCCAGCCCTTTATGTCCTGG	CATPSRWHLGQPFMSW	IGHV1-24	IGHD6-19	IGHJ5	7	29	34	43
1	1.565680288085173E-4	TGTGCAACATGGGCTACATTGACAACAGTGATTTTTAAGAGTTATTGG	CATWATLTTVIFKSYW	IGHV1-24	IGHD3-10	IGHJ4	8	38	44	45
1	1.565680288085173E-4	TGTGCAAGGCCTACCTATGGTGAGAACGCCGAATACTTCCACCACTGG	CARPTYGENAEYFHHW	IGHV3-74	IGHD3-10	IGHJ1	7	14	20	26
1	1.565680288085173E-4	TGTGCAAAAGACACAAGCAGTACCTGGTCAACTGGCTTTGACAACTGG	CAKDTSSTWSTGFDNW	IGHV3-43	IGHD1-1	IGHJ4	10	28	34	35
1	1.565680288085173E-4	TGTGGGAGAACATGGATACATAAATTTACTCCCGACTTTGACTACTGG	CGRTWIHKFTPDFDYW	IGHV1-18	IGHD5-18	IGHJ4	8	12	19	34
1	1.565680288085173E-4	TGTACGAGGCACCTTATAACTGGAGCGACGGACCAGGATGCCTTCTGG	CTRHLITGATDQDAFW	IGHV3-21	IGHD1-20	IGHJ4	7	14	29	44
1	1.565680288085173E-4	TGCGCGAGATCGCCGGGCGGTGACTACCACTGGTACTTCGCCCTCTGG	CARSPGGDYHWYFALW	IGHV5-10-1	IGHD4-17	IGHJ2	8	17	26	28
1	1.565680288085173E-4	TGCGCGAGATCGCCGGGCAGTGACTATCACTGGTACTTCGCCCTCTGG	CARSPGSDYHWYFALW	IGHV5-10-1	IGHD4-17	IGHJ2	8	19	25	28
1	1.565680288085173E-4	TGTGTCAGAGGGCGAAGTGGCTCCGCTGATGCTTTCGACATCTGG	CVRGRSGSADAFDIW	IGHV3-48	IGHD5-12	IGHJ3	3	15	21	26
1	1.565680288085173E-4	TGTGTGCTTAGCAGTGGCTGGTACCGTAGCTGGTTCGACCCCTGG	CVLSSGWYRSWFDPW	IGHV5-10-1	IGHD6-19	IGHJ5	3	8	23	29
1	1.565680288085173E-4	TGTGTGAGAGTTTTCGTGGGAGCGACTCGGTACTTTGAGTCCTGG	CVRVFVGATRYFESW	IGHV4-4	IGHD1-26	IGHJ4	9	15	26	30
1	1.565680288085173E-4	TGTGTGAGAGCAAAAGACTACAGCAGCCCTGATTTCGCCTACTGG	CVRAKDYSSPDFAYW	IGHV3-35	IGHD4-11	IGHJ4	8	15	22	38
1	1.565680288085173E-4	TGTGTGAGAGGCCAGCAGTCGCTCGACAACTGGTTCGGCCCCTGG	CVRGQQSLDNWFGPW	IGHV3-35	IGHD2-21	IGHJ5	8	13	19	25
1	1.565680288085173E-4	TGTGTGAGAGGCCAGCAGTCGCTCGACAACTGGTTCGGCCCCTGG	CVRGQQSLDNWFGPW	IGHV3-52	IGHD2-21	IGHJ5	12	13	19	25
1	1.565680288085173E-4	TGTGTGAGAGGCGAACTAACTGGGGACCACTACCTGGTCCTCTGG	CVRGELTGDHYLVLW	IGHV4-31	IGHD7-27	IGHJ6	9	15	25	28
1	1.565680288085173E-4	TGTGTGAGAGATGGGGACTACGGGAGGTACTACTTTGACTTCTGG	CVRDGDYGRYYFDFW	IGHV3-53	IGHD4-17	IGHJ4	11	15	22	26
1	1.565680288085173E-4	TGTGTGAAAGATCAATTGACAACTACATCTCCCATTGACGCCTGG	CVKDQLTTTSPIDAW	IGHV1-68	IGHD1-7	IGHJ5	1	20	25	36
1	1.565680288085173E-4	TGTGTGAAAGATCAATTGACAACTACATCTCCCATTGACGCCTGG	CVKDQLTTTSPIDAW	IGHV3-25	IGHD1-7	IGHJ5	2	20	25	36
1	1.565680288085173E-4	TGTGTGAAAGATCAATTGACAACTACATCTCCCATTGACGCCTGG	CVKDQLTTTSPIDAW	IGHV3-35	IGHD1-7	IGHJ5	6	20	25	36
1	1.565680288085173E-4	TGTGTAGCGGGTCTAGCAGTGGCTGGTCCCGACTTTGACTACTGG	CVAGLAVAGPDFDYW	IGHV4-30-2	IGHD6-19	IGHJ4	3	7	26	31
1	1.565680288085173E-4	TGTGCTAGAGAGCGAGTGGGAGGCAGGAAGTCTTTTGACTACTGG	CARERVGGRKSFDYW	IGHV1-46	IGHD1-26	IGHJ4	10	14	21	33
1	1.565680288085173E-4	TGTGCTAGAGAGCGAGTGGGAGGCAGGAAGTCTTTTGACTACTGG	CARERVGGRKSFDYW	IGHV3-72	IGHD1-26	IGHJ4	10	14	21	33
1	1.565680288085173E-4	TGTGCCAGAGAGGTAGTGGCAGGTGCTGGCTACTTTGATTACTGG	CAREVVAGAGYFDYW	IGHV3-47	IGHD2-15	IGHJ4	10	12	18	29
1	1.565680288085173E-4	TGTGCGTGCCTCTACGGTGGTAACTCCGGCGAGTTTGACTACTGG	CACLYGGNSGEFDYW	IGHV3-11	IGHD4-23	IGHJ4	5	11	28	33
1	1.565680288085173E-4	TGTGCGGCTTCGAGAGAAATCTCCACTAAATTTGAAGATTACTGG	CAASREISTKFEDYW	IGHV4-4	IGHD1-26	IGHJ4	5	22	27	39
1	1.565680288085173E-4	TGTGCGATAGAAGCGGTGACTGGCACCTATTACTTTGACTCCTGG	CAIEAVTGTYYFDSW	IGHV1-67	IGHD2-21	IGHJ4	10	14	21	30
1	1.565680288085173E-4	TGTGCGATAGAAGCGGTGACTGGCACCTATTACTTTGACTCCTGG	CAIEAVTGTYYFDSW	IGHV1-46	IGHD2-21	IGHJ5	10	14	21	36
1	1.565680288085173E-4	TGTGCGACAGATGACTGTACTATTCCCAGTTGCCACGCCCATTGG	CATDDCTIPSCHAHW	IGHV1-24	IGHD1-1	IGHJ4	11	25	31	42
1	1.565680288085173E-4	TGTGCGACAGATGACTGTACTATTCCCAGTTGCCACGCCCATTGG	CATDDCTIPSCHAHW	IGHV3-30	IGHD1-1	IGHJ4	11	25	31	42
1	1.565680288085173E-4	TGTGCGAGCCCCGGATACAGCTATTCTTCTGGGTTACACTTCTGG	CASPGYSYSSGLHFW	IGHV3-64	IGHD5-18	IGHJ4	7	12	23	37
1	1.565680288085173E-4	TGTGCGAGGTGGGGACGTGGTCATGGCGATGCTTTTGATATCTGG	CARWGRGHGDAFDIW	IGHV1-18	IGHD1-14	IGHJ3	7	14	20	27
1	1.565680288085173E-4	TGTGCGAGATTCGCAGTGGCTGGTCCAGAGGGGTTTGACTACTGG	CARFAVAGPEGFDYW	IGHV4-39	IGHD6-19	IGHJ4	8	12	23	33
1	1.565680288085173E-4	TGTGCGAGACCGCCGGGTGATTATTATGATAGTTTTGATCTGTGG	CARPPGDYYDSFDLW	IGHV5-10-1	IGHD3-16	IGHJ3	9	17	22	25
1	1.565680288085173E-4	TGTGCGAGACGTCGTGTAGCGGTGGCTGATTTCTTTGACACTTGG	CARRRVAVADFFDTW	IGHV4-34	IGHD6-19	IGHJ4	8	16	27	32
1	1.565680288085173E-4	TGTGCGAGACGTCGAGTGGGGGTGGCTGAGTTTTTTGACCAATGG	CARRRVGVAEFFDQW	IGHV4-4	IGHD2-15	IGHJ4	8	14	27	33
1	1.565680288085173E-4	TGTGCGAGACGCACTGATAGAAGTGGTTATTGTATTGACTCCTGG	CARRTDRSGYCIDSW	IGHV3-21	IGHD3-22	IGHJ4	8	14	30	34
1	1.565680288085173E-4	TGTGCGAGACGGCCACATATAACGGGAGCCCCTCTTGACTACTGG	CARRPHITGAPLDYW	IGHV5-10-1	IGHD3-10	IGHJ4	9	17	23	34
1	1.565680288085173E-4	TGTGCGAGAGTCGCCCCGGGCCAAATAGCAGCCTCGGACTACTGG	CARVAPGQIAASDYW	IGHV3-21	IGHD2-2	IGHJ4	9	24	31	36
1	1.565680288085173E-4	TGTGCGAGAGTAAAGTGGGCTCGGGATTACTACTTTGACCATTGG	CARVKWARDYYFDHW	IGHV1-46	IGHD1-26	IGHJ4	9	13	18	27
1	1.565680288085173E-4	TGTGCGAGAGCTGATTTTTGGAGTGGTTATTATCAAGACTACTGG	CARADFWSGYYQDYW	IGHV3-53	IGHD3-3	IGHJ4	9	12	32	36
1	1.565680288085173E-4	TGTGCGAGAGCCGAAATAGCTGGTGGTGATGCTTTTGATATCTGG	CARAEIAGGDAFDIW	IGHV3-64	IGHD2-2	IGHJ3	9	17	23	26
1	1.565680288085173E-4	TGTGCGAGAGGTGGCAACTGGAACTACACCCCCTTGGACTACTGG	CARGGNWNYTPLDYW	IGHV4-34	IGHD1-7	IGHJ4	10	15	26	32
1	1.565680288085173E-4	TGTGCGAGAGGGGGACCTAATGGGGGTTACCTTTACGGCTACTGG	CARGGPNGGYLYGYW	IGHV3-21	IGHD2-8	IGHJ4	9	16	22	38
1	1.565680288085173E-4	TGTGCGAGAGGGGAAGCGACAGTGGCTGGTCTTTTTGACTTTTGG	CARGEATVAGLFDFW	IGHV1-8	IGHD6-19	IGHJ4	10	19	29	33
1	1.565680288085173E-4	TGTGCGAGAGGAGGGTATAGTGGCTACGATTACCTGAACTACTGG	CARGGYSGYDYLNYW	IGHV1-8	IGHD5-12	IGHJ4	10	15	32	37
1	1.565680288085173E-4	TGTGCGAGAGGAGGAGGCTCAGGGAGTTATTTCGTTGACTACTGG	CARGGGSGSYFVDYW	IGHV1-8	IGHD3-10	IGHJ4	10	21	30	34
1	1.565680288085173E-4	TGTGCGAGAGATTATCCTCTTGGGAGCTACTCTGTTGACTACTGG	CARDYPLGSYSVDYW	IGHV4-31	IGHD1-26	IGHJ4	11	20	30	34
1	1.565680288085173E-4	TGTGCGAGAGATCTAGCAGCTGGGACGCCAGACGATGAGTACTGG	CARDLAAGTPDDEYW	IGHV3-30	IGHD6-13	IGHJ4	13	14	26	35
1	1.565680288085173E-4	TGTGCGAGAGATGGACCAGATGGCTACAACGACATTGACTATTGG	CARDGPDGYNDIDYW	IGHV3-30	IGHD5-24	IGHJ5	11	17	28	42
1	1.565680288085173E-4	TGTGCGAGAGACCGTGGTGGTGAGGGGAACTGGTTCGACCCCTGG	CARDRGGEGNWFDPW	IGHV4-4	IGHD2-21	IGHJ5	10	13	22	27
1	1.565680288085173E-4	TGTGCGAGAGACCGGGATGATAGTAGTGGCCCCGGGGACTACTGG	CARDRDDSSGPGDYW	IGHV1-18	IGHD3-22	IGHJ4	10	16	28	36
1	1.565680288085173E-4	TGTGCGAGAGACCGGGATGATAGTAGTGGCCCCGGGGACTACTGG	CARDRDDSSGPGDYW	IGHV4-31	IGHD3-22	IGHJ4	10	16	28	36
1	1.565680288085173E-4	TGTGCGAGAGACGTTGGGTACTACGGTGACCCTTTTGACTACTGG	CARDVGYYGDPFDYW	IGHV4-4	IGHD4-17	IGHJ4	10	19	29	33
1	1.565680288085173E-4	TGTGCGAGAGAGCGCAGTGGCGCAATAGAGTACTTTGATTATTGG	CARERSGAIEYFDYW	IGHV3-21	IGHD6-19	IGHJ4	10	13	20	30
1	1.565680288085173E-4	TGTGCGAGAGAGCGCAGCGGCGCAGTAGAATACTTTGATTATTGG	CARERSGAVEYFDYW	IGHV4-31	IGHD6-25	IGHJ4	10	13	20	30
1	1.565680288085173E-4	TGTGCGAGAGAGCGCAGCGGCGCAATTGAATACTTTGATTATTGG	CARERSGAIEYFDYW	IGHV3-21	IGHD6-25	IGHJ4	10	13	20	30
1	1.565680288085173E-4	TGTGCGAGAGAGCGCAGCGGCGCAATAGAATATTTTGATTATTGG	CARERSGAIEYFDYW	IGHV3-21	IGHD6-25	IGHJ4	10	13	20	33
1	1.565680288085173E-4	TGTGCGAGAGAGCGCAGCGGCGCAATAGAATACTTTGATTATTGG	CARERSGAIEYFDYW	IGHV4-39	IGHD6-25	IGHJ4	8	13	20	30
1	1.565680288085173E-4	TGTGCGAGAGAGCGAGTGGGAGGCAGGAAGTCTTTTGACTATTGG	CARERVGGRKSFDYW	IGHV1-46	IGHD1-26	IGHJ4	10	14	21	33
1	1.565680288085173E-4	TGTGCGAGAGAGCGAGTGGGAGGCAGGAAGTCTTTTGACTATTGG	CARERVGGRKSFDYW	IGHV3-30	IGHD1-26	IGHJ4	10	14	21	33
1	1.565680288085173E-4	TGTGCGAGAGAGCGAGTGGGAGGCAGGAAGTCTTTTGACTATTGG	CARERVGGRKSFDYW	IGHV4-31	IGHD1-26	IGHJ4	10	14	21	33
1	1.565680288085173E-4	TGTGCGAGAGAGCGAGTGGGAGGCAGGAAGTCTTTTGACTACTGG	CARERVGGRKSFDYW	IGHV4-39	IGHD1-26	IGHJ4	8	14	21	33
1	1.565680288085173E-4	TGTGCGAGAGAGCGAGTGGGAGGCAGGAAGTCTTTTGACTACTGG	CARERVGGRKSFDYW	IGHV4-31	IGHD1-26	IGHJ4	10	14	21	33
1	1.565680288085173E-4	TGTGCGAGAGAGCATATAGCAGCCGTGTACTACTTTGACTACTGG	CAREHIAAVYYFDYW	IGHV4-34	IGHD6-13	IGHJ4	9	14	22	26
1	1.565680288085173E-4	TGTGCGAGAGAGGCGGACTATGATAGTACCCCGTTGTGGTACTGG	CAREADYDSTPLWYW	IGHV1-58	IGHD3-22	IGHJ4	5	16	27	39
1	1.565680288085173E-4	TGTGCGAGAGAACCGGTGACTGGCACCTATTACTTTGACTCCTGG	CAREPVTGTYYFDSW	IGHV4-31	IGHD2-21	IGHJ4	10	14	21	30
1	1.565680288085173E-4	TGTGCGAGAGAACCGGTGACTGGCACCTATTACTTTGACTCCTGG	CAREPVTGTYYFDSW	IGHV5-10-1	IGHD2-21	IGHJ4	8	14	21	30
1	1.565680288085173E-4	TGTGCGAGAGAACGCAGTGGCGCAATAGAATACTTTGATTATTGG	CARERSGAIEYFDYW	IGHV3-7	IGHD6-19	IGHJ4	10	13	20	30
1	1.565680288085173E-4	TGTGCGAGAGAACGCAGCGGCGCAATAGAATACTTTGATTATTGG	CARERSGAIEYFDYW	IGHV4-31	IGHD6-25	IGHJ4	10	13	20	30
1	1.565680288085173E-4	TGTGCGAGAGAAAGCCCCCAGTTGATTGATGCTTTTGATATCTGG	CARESPQLIDAFDIW	IGHV3-30	IGHD7-27	IGHJ3	10	15	22	26
1	1.565680288085173E-4	TGTGCGAGAATTCCTTTCATATACTACTACTACATGGACGTCTGG	CARIPFIYYYYMDVW	IGHV4-34	IGHD2-21	IGHJ6	8	9	13	21
1	1.565680288085173E-4	TGTGCGAGAATGTATAGCAGTTCGTCTCGGAAGTTTGACTCCTGG	CARMYSSSSRKFDSW	IGHV4-28	IGHD6-6	IGHJ4	9	11	25	33
1	1.565680288085173E-4	TGTGCGAGAAGACCGAGTATAGCAGCAGCTGGTATTGACTACTGG	CARRPSIAAAGIDYW	IGHV3-21	IGHD6-13	IGHJ4	8	12	33	34
1	1.565680288085173E-4	TGTGCGAAGGGCATTGTGGCTGGTTCTGGCTGGCTCGACCCCTGG	CAKGIVAGSGWLDPW	IGHV3-23	IGHD6-19	IGHJ5	7	15	23	29
1	1.565680288085173E-4	TGTGCGAAGGAATTATATTTCGGGGAATTATTGGCTCTTTTCTGG	CAKELYFGELLALFW	IGHV3-48	IGHD3-10	IGHJ4	6	18	31	41
1	1.565680288085173E-4	TGTGCGAAGGAATTATATTTCGGGGAATTATTGGCTCTTTTCTGG	CAKELYFGELLALFW	IGHV3-66	IGHD3-10	IGHJ4	6	18	31	41
1	1.565680288085173E-4	TGTGCGAAATCCCTGGGGGGTGTAAAACCTGGTAGCGACTACTGG	CAKSLGGVKPGSDYW	IGHV5-10-1	IGHD2-15	IGHJ4	6	29	35	36
1	1.565680288085173E-4	TGTGCGAAATACCAAGGATTCTATGGTAAAGACATTGAATATTGG	CAKYQGFYGKDIEYW	IGHV7-81	IGHD3-10	IGHJ4	10	20	26	34
1	1.565680288085173E-4	TGTGCGAAACGGCATCGCATCAACTGGTACCTACTTGACTTTTGG	CAKRHRINWYLLDFW	IGHV1-67	IGHD6-13	IGHJ4	3	16	33	34
1	1.565680288085173E-4	TGTGCGAAAGGTTTGACTACGGTGAACAGCCCCATGGACTACTGG	CAKGLTTVNSPMDYW	IGHV3-30	IGHD4-17	IGHJ4	6	13	24	36
1	1.565680288085173E-4	TGTGCGAAAGATTTAATGGTGGGAGCTACTCCGGAGGGCTACTGG	CAKDLMVGATPEGYW	IGHV3-33	IGHD1-26	IGHJ4	11	18	29	38
1	1.565680288085173E-4	TGTGCATATCATAGCAGCAGCTGGTCTGATGCTTTTGATATCTGG	CAYHSSSWSDAFDIW	IGHV1-24	IGHD6-13	IGHJ3	5	10	24	26
1	1.565680288085173E-4	TGTGCACGGACTATGGTGGTAACTCTTCTTGCTTTTGATATCTGG	CARTMVVTLLAFDIW	IGHV2-70	IGHD4-23	IGHJ3	9	10	24	29
1	1.565680288085173E-4	TGTGCACACCGAAGGGGCTTCGGGGAGTTATTGTTTGACTACTGG	CAHRRGFGELLFDYW	IGHV2-5	IGHD3-10	IGHJ4	8	18	31	33
1	1.565680288085173E-4	TGTGCAACAGGCGGCATTGGAAGCTACTACGGGACAGACAACTGG	CATGGIGSYYGTDNW	IGHV1-24	IGHD1-26	IGHJ4	9	17	30	36
1	1.565680288085173E-4	TGTGCAAAGCTGCCGAGCAGCTGGGATGATGCTTTTGATATCTGG	CAKLPSSWDDAFDIW	IGHV3-43	IGHD2-2	IGHJ3	7	15	23	25
1	1.565680288085173E-4	TGTACTAGGAACGATTTTTGGAGTGGTTATTACCTTGACTACTGG	CTRNDFWSGYYLDYW	IGHV3-49	IGHD3-3	IGHJ4	7	10	29	30
1	1.565680288085173E-4	TGTACTAGAGAGGACACGTATAGCAGTGCCTGGTGGGGCTACTGG	CTREDTYSSAWWGYW	IGHV3-49	IGHD6-19	IGHJ4	10	17	33	38
1	1.565680288085173E-4	TGCGCCACGGGCTTCGGTTTGATGGGGGCTATTTGGGACTCTTGG	CATGFGLMGAIWDSW	IGHV1-45	IGHD2-21	IGHJ4	1	27	32	42
1	1.565680288085173E-4	TGCGCGAGAGAGCGCAGCGGCGCAATTGAATACTTTGATTATTGG	CARERSGAIEYFDYW	IGHV3-21	IGHD6-25	IGHJ4	10	13	20	30
1	1.565680288085173E-4	TGTGTTAGAACCCCCCAGGGGGGAGGGTTCTTTGACTCCTGG	CVRTPQGGGFFDSW	IGHV3-43	IGHD3-16	IGHJ4	3	18	24	29
1	1.565680288085173E-4	TGTGCCAGAGGTACAACAACTGGGGATGCTTTTGATATCTGG	CARGTTTGDAFDIW	IGHV4-30-2	IGHD1-1	IGHJ3	9	15	22	24
1	1.565680288085173E-4	TGTGCGTACGGGTATAGCAGTGGCTGGTACGTGACGGTCTGG	CAYGYSSGWYVTVW	IGHV4-4	IGHD6-19	IGHJ3	5	8	31	37
1	1.565680288085173E-4	TGTGCGCCGGGAGCAGCAGCGGAAGCCAGGAGTGACTACTGG	CAPGAAAEARSDYW	IGHV3-30	IGHD6-13	IGHJ4	5	11	19	32
1	1.565680288085173E-4	TGTGCGCGGAGACAAGTGGTTATTACTGACCTTGACTACTGG	CARRQVVITDLDYW	IGHV3-11	IGHD3-22	IGHJ4	5	14	26	31
1	1.565680288085173E-4	TGTGCGCGACATGTTGGTTCATGGGTACAACAAGAGGACTGG	CARHVGSWVQQEDW	IGHV5-10-1	IGHD1-1	IGHJ2P	13	23	30	33
1	1.565680288085173E-4	TGTGCGGCAAACGCCGGGTCCCGGAAGTACTTCCAGCAGTGG	CAANAGSRKYFQQW	IGHV3-21	IGHD1-14	IGHJ1	5	20	25	27
1	1.565680288085173E-4	TGTGCGGGAACGCAAAGATGGGAATACTACTTTGAATATTGG	CAGTQRWEYYFEYW	IGHV4-59	IGHD1-1	IGHJ4	5	6	11	24
1	1.565680288085173E-4	TGTGCGACCTTCTCTGAATTGCAACGACGTTCTTTGGGCTGG	CATFSELQRRSLGW	IGHV5-10-1	IGHD1-1	IGHJ4	6	22	29	38
1	1.565680288085173E-4	TGTGCGACCCGGAAGGCCACGTTGACTCACTTTGAGTCCTGG	CATRKATLTHFESW	IGHV4-34	IGHD1-14	IGHJ4	6	8	13	28
1	1.565680288085173E-4	TGTGCGAGTAACGGTGACCCCTGGGGATACTTCCAGCACTGG	CASNGDPWGYFQHW	IGHV4-4	IGHD4-17	IGHJ1	7	10	17	26
1	1.565680288085173E-4	TGTGCGAGCCAGAGTGGTTATTACTCGCACTTTGACTACTGG	CASQSGYYSHFDYW	IGHV3-30	IGHD3-22	IGHJ4	7	12	24	28
1	1.565680288085173E-4	TGTGCGAGGGCGCCAAGTGGAACGACATTTTTCGACTCCTGG	CARAPSGTTFFDSW	IGHV4-31	IGHD1-1	IGHJ5	7	13	25	30
1	1.565680288085173E-4	TGTGCGAGGGGCTACGCCCTGTGGTTCCCCCTAGACTCCTGG	CARGYALWFPLDSW	IGHV3-9	IGHD1-14	IGHJ4	4	20	27	33
1	1.565680288085173E-4	TGTGCGAGGGGCTACGCCCTGTGGTCCCCCCTAGACTCCTGG	CARGYALWSPLDSW	IGHV1-18	IGHD5-12	IGHJ4	7	9	15	33
1	1.565680288085173E-4	TGTGCGAGGGATAGCAGCTCGTCCGGTGCTTTTGATATCTGG	CARDSSSSGAFDIW	IGHV4-34	IGHD6-6	IGHJ3	7	10	25	26
1	1.565680288085173E-4	TGTGCGAGGGACTACGGTGGTAATACCGGGAACATTGACTGG	CARDYGGNTGNIDW	IGHV5-10-1	IGHD4-23	IGHJ4	7	9	22	37
1	1.565680288085173E-4	TGTGCGAGGAGTAGCAATTACGTCACTTGGCTCGACCCCTGG	CARSSNYVTWLDPW	IGHV1-69	IGHD5-24	IGHJ5	7	14	22	27
1	1.565680288085173E-4	TGTGCGAGATCCTTACGATATTTTGACTGGTTATCGAACTGG	CARSLRYFDWLSNW	IGHV3-30	IGHD3-9	IGHJ4	8	12	33	37
1	1.565680288085173E-4	TGTGCGAGATGGAGGGACAGTAACTACTACTTTGACTACTGG	CARWRDSNYYFDYW	IGHV3-48	IGHD4-11	IGHJ4	8	16	23	24
1	1.565680288085173E-4	TGTGCGAGACAGCTATGGTTACGTGGCTGGTTCGACCCCTGG	CARQLWLRGWFDPW	IGHV4-39	IGHD5-18	IGHJ5	10	11	23	26
1	1.565680288085173E-4	TGTGCGAGAGTGAAGGATGGTTCAGGGAGTTTTGACTTCTGG	CARVKDGSGSFDFW	IGHV3-20	IGHD3-10	IGHJ4	9	16	29	30
1	1.565680288085173E-4	TGTGCGAGAGCCCCAGGGGTAGTGCCAGCGGCTGACTACTGG	CARAPGVVPAADYW	IGHV3-48	IGHD2-2	IGHJ4	9	18	28	32
1	1.565680288085173E-4	TGTGCGAGAGGTTTCTATGCGAACTACTTGGATGATATGTGG	CARGFYANYLDDMW	IGHV4-34	IGHD1-7	IGHJ3	10	20	26	32
1	1.565680288085173E-4	TGTGCGAGAGGCGGGATTTTGACTGGTCACTTTGACCACTGG	CARGGILTGHFDHW	IGHV1-8	IGHD3-9	IGHJ4	11	15	26	28
1	1.565680288085173E-4	TGTGCGAGAGGGTCTGGTTCAGGGAGTTACTATGACTACTGG	CARGSGSGSYYDYW	IGHV4-4	IGHD3-10	IGHJ4	9	14	26	27
1	1.565680288085173E-4	TGTGCGAGAGGGTGGGTCAGCAGCAGCCTCCCCCGTTACTGG	CARGWVSSSLPRYW	IGHV4-34	IGHD6-13	IGHJ4	10	18	26	36
1	1.565680288085173E-4	TGTGCGAGAGGGTGGGGAGCAGCTGACTACTTTGACTTCTGG	CARGWGAADYFDFW	IGHV4-34	IGHD2-2	IGHJ4	10	17	24	25
1	1.565680288085173E-4	TGTGCGAGAGGGCTGGGATGGCAGCAGCTGGGGGACTACTGG	CARGLGWQQLGDYW	IGHV3-33	IGHD6-13	IGHJ4	9	20	30	33
1	1.565680288085173E-4	TGTGCGAGAGATTTTGGTGGCTATGGATTCTTTGACTATTGG	CARDFGGYGFFDYW	IGHV4-31	IGHD5-12	IGHJ4	11	16	22	29
1	1.565680288085173E-4	TGTGCGAGAGATTCCGGGTATCCCTTCTCTTTTGATATCTGG	CARDSGYPFSFDIW	IGHV4-31	IGHD6-13	IGHJ3	11	13	20	28
1	1.565680288085173E-4	TGTGCGAGAGATCTTTGGAGTGGTTACTACATGGACGTCTGG	CARDLWSGYYMDVW	IGHV4-31	IGHD3-3	IGHJ6	13	14	23	24
1	1.565680288085173E-4	TGTGCGAGAGATCAAGTCTACTACTATGGTCTGGACGTCTGG	CARDQVYYYGLDVW	IGHV4-59	IGHD3-10	IGHJ6	12	21	29	31
1	1.565680288085173E-4	TGTGCGAGAGATGACTACGGTGACTACGCCTTTGACTACTGG	CARDDYGDYAFDYW	IGHV3-30	IGHD4-17	IGHJ4	11	12	27	29
1	1.565680288085173E-4	TGTGCGAGAGAGTTCGGCAGCTGGTACGATGAAGACTACTGG	CAREFGSWYDEDYW	IGHV4-31	IGHD6-13	IGHJ4	10	16	27	33
1	1.565680288085173E-4	TGTGCGAGAGAGATTGGGAGCTACCATCAAAATGACCACTGG	CAREIGSYHQNDHW	IGHV4-28	IGHD1-26	IGHJ4	8	14	23	32
1	1.565680288085173E-4	TGTGCGAGAGAACGCGGCTACGGTGACTACTATGAGTACTGG	CARERGYGDYYEYW	IGHV4-31	IGHD6-25	IGHJ4	10	13	21	25
1	1.565680288085173E-4	TGTGCGAGAGAAAGGGGTAGTGGTTATCCGATTGACTACTGG	CARERGSGYPIDYW	IGHV3-21	IGHD3-22	IGHJ4	10	16	26	31
1	1.565680288085173E-4	TGTGCGAGAATGGGTTCAGGGAGTTGGTACTTTGACTACTGG	CARMGSGSWYFDYW	IGHV3-21	IGHD3-10	IGHJ4	8	12	24	27
1	1.565680288085173E-4	TGTGCGAGAACCTTTTATTACGATGGACTCTTTGACTACTGG	CARTFYYDGLFDYW	IGHV3-33	IGHD3-3	IGHJ4	8	15	23	29
1	1.565680288085173E-4	TGTGCGAGAAGTCGGGAGGTCTTACTCGGTCTTGACCACTGG	CARSREVLLGLDHW	IGHV3-23	IGHD6-6	IGHJ4	6	22	27	31
1	1.565680288085173E-4	TGTGCGAGAAGCGGCAGTTGGTATGTGTACTTTGATTACTGG	CARSGSWYVYFDYW	IGHV4-39	IGHD6-13	IGHJ4	8	9	22	27
1	1.565680288085173E-4	TGTGCGAGAAGCAGAGATGGCTACAATCACGGGTGGGCCTGG	CARSRDGYNHGWAW	IGHV4-28	IGHD5-24	IGHJ5	9	12	30	37
1	1.565680288085173E-4	TGTGCGAAACTTCGTGGGGGGAGCTGGTACTTCGATCTCTGG	CAKLRGGSWYFDLW	IGHV4-39	IGHD3-16	IGHJ2	6	16	22	23
1	1.565680288085173E-4	TGTGCGAAAGATTCAGACTGGGACCGGCCCCTTGACTACTGG	CAKDSDWDRPLDYW	IGHV3-60	IGHD3-9	IGHJ4	11	15	20	31
1	1.565680288085173E-4	TGTGCGAAAGATATTGTAGTTGGTAAGGGTATCGACCACTGG	CAKDIVVGKGIDHW	IGHV3-43	IGHD1-7	IGHJ5	13	15	20	31
1	1.565680288085173E-4	TGTGCGAAAGAGGCGTCCACACATTACTACTTTGACTACTGG	CAKEASTHYYFDYW	IGHV3-23	IGHD2-21	IGHJ4	10	16	20	24
1	1.565680288085173E-4	TGTGCGAAAGAAGCGGGTCATCGGCTACCTCTTGACTCCTGG	CAKEAGHRLPLDSW	IGHV3-23	IGHD6-25	IGHJ4	10	21	27	31
1	1.565680288085173E-4	TGTGCACGCCGTATAGTGGGAGCTACTATATTTGACTACTGG	CARRIVGATIFDYW	IGHV2-5	IGHD1-26	IGHJ4	6	10	27	30
1	1.565680288085173E-4	TGTGCACGGGAGAACCACCGAGTAGTGGTTATTGACTACTGG	CARENHRVVVIDYW	IGHV2-70	IGHD3-22	IGHJ4	8	20	30	31
1	1.565680288085173E-4	TGTGCACGGATGAAGGCCCAAACCCTCTCCTTTGACTACTGG	CARMKAQTLSFDYW	IGHV2-26	IGHD3-16	IGHJ4	10	16	22	29
1	1.565680288085173E-4	TGTGCACACTGGGGCGTGACTACGTTTGCTTTTGATATCTGG	CAHWGVTTFAFDIW	IGHV2-5	IGHD4-17	IGHJ3	8	15	24	26
1	1.565680288085173E-4	TGTGCACACAGACCTATCTGGAGCAGCTCGTTTGACTACTGG	CAHRPIWSSSFDYW	IGHV2-5	IGHD6-6	IGHJ4	12	21	29	30
1	1.565680288085173E-4	TGTGCAAGAGGTGGATATAGTGGCTACGATTCCGACTCCTGG	CARGGYSGYDSDSW	IGHV3-47	IGHD5-12	IGHJ5	9	10	30	32
1	1.565680288085173E-4	TGTGCAAAAGAGGGGTGGGGCAGTGGCTACTTTGACTACTGG	CAKEGWGSGYFDYW	IGHV3-43	IGHD6-19	IGHJ4	10	19	25	26
1	1.565680288085173E-4	TGTGGGGGTTCGTACAGCAGCTCGTCCGGGATCGACTCCTGG	CGGSYSSSSGIDSW	IGHV4-30-2	IGHD6-6	IGHJ5	3	11	28	31
1	1.565680288085173E-4	TGTGGAATCGGGAAGGCAGCAGCTGGTAAAATTGAGTACTGG	CGIGKAAAGKIEYW	IGHV5-10-1	IGHD6-13	IGHJ4	3	15	27	31
1	1.565680288085173E-4	TGTATGAGTTATTATAACGAGCCCTACTACATGGACGTCTGG	CMSYYNEPYYMDVW	IGHV3-54	IGHD3-10	IGHJ6	5	6	18	23
1	1.565680288085173E-4	TGTACCTCTCTAGGACTAGACTACGGTGACTTTGACAACTGG	CTSLGLDYGDFDNW	IGHV3-49	IGHD4-17	IGHJ4	4	18	27	28
1	1.565680288085173E-4	TGTACCAGAGGGTCGTCTAGTATCAACTGGTTCGCCTACTGG	CTRGSSSINWFAYW	IGHV3-22	IGHD1-20	IGHJ5	9	11	15	23
1	1.565680288085173E-4	TGTACACGGATAACTGGGGATCGTAGCACTTTTGGTATCTGG	CTRITGDRSTFGIW	IGHV2-70	IGHD7-27	IGHJ3	11	12	21	28
1	1.565680288085173E-4	TGTACACACATCGCTTTGTGGAGTGGTTATAATGACTTCTGG	CTHIALWSGYNDFW	IGHV2-5	IGHD3-3	IGHJ4	9	14	29	32
1	1.565680288085173E-4	TGTGTGAGAGATCCATTTTACGGTGCTTTTGACATCTGG	CVRDPFYGAFDIW	IGHV3-21	IGHD3-3	IGHJ3	12	17	21	23
1	1.565680288085173E-4	TGTGCCAGAGATGGAGCCTTCGGCTACTTTGACTACTGG	CARDGAFGYFDYW	IGHV3-38	IGHD3-10	IGHJ4	8	18	22	23
1	1.565680288085173E-4	TGTGCGCGAGGGGAAAGCAACCGGGGGATTGACTACTGG	CARGESNRGIDYW	IGHV4-4	IGHD1-14	IGHJ4	9	18	23	28
1	1.565680288085173E-4	TGTGCGGGCGAACGGGACTACGGTGACTACGTCTACTGG	CAGERDYGDYVYW	IGHV3-33	IGHD4-17	IGHJ4	5	15	31	32
1	1.565680288085173E-4	TGTGCGGGAGGCCGCGGAGAGGGTGCAATGTTTTCGTGG	CAGGRGEGAMFSW	IGHV1-45	IGHD2-15	IGHJ4	4	14	18	36
1	1.565680288085173E-4	TGTGCGGGAAGCCTCTACGGTGACTACCTGGTCGTCTGG	CAGSLYGDYLVVW	IGHV4-59	IGHD4-17	IGHJ6	5	14	21	22
1	1.565680288085173E-4	TGTGCGATTTTAATAGGGCACCGGGGCCTGAACTACTGG	CAILIGHRGLNYW	IGHV3-23	IGHD1-7	IGHJ4	6	19	23	31
1	1.565680288085173E-4	TGTGCGAGGGTTTCATATCTGGAACTACTTGACTACTGG	CARVSYLELLDYW	IGHV4-31	IGHD1-20	IGHJ4	7	14	22	23
1	1.565680288085173E-4	TGTGCGAGGGTCGGATATGGTCCAGCGAAAGAGGACTGG	CARVGYGPAKEDW	IGHV3-23	IGHD2-15	IGHJ4	6	12	17	34
1	1.565680288085173E-4	TGTGCGAGGGTCGGATATGGTCCAGCGAAAGAGGACTGG	CARVGYGPAKEDW	IGHV4-34	IGHD2-15	IGHJ3	7	12	17	35
1	1.565680288085173E-4	TGTGCGAGGGGGTTTCCACTTGATGCTTTTGATATCTGG	CARGFPLDAFDIW	IGHV1-46	IGHD1-7	IGHJ3	7	13	17	20
1	1.565680288085173E-4	TGTGCGAGGGGGGTTCAGGGAGTTCACTTGGACGTCTGG	CARGVQGVHLDVW	IGHV4-4	IGHD3-10	IGHJ6	7	11	23	28
1	1.565680288085173E-4	TGTGCGAGGGGGGCATCGCTGGCATACTTTGACCACTGG	CARGASLAYFDHW	IGHV4-59	IGHD2-2	IGHJ1	7	11	15	23
1	1.565680288085173E-4	TGTGCGAGGGGATATAGGAGTGGCTGGTATGACTCCTGG	CARGYRSGWYDSW	IGHV5-10-1	IGHD6-19	IGHJ4	7	12	28	29
1	1.565680288085173E-4	TGTGCGAGACTTACGGTTTCTGGGTATTTTGACAACTGG	CARLTVSGYFDNW	IGHV1-3	IGHD3-3	IGHJ4	8	10	22	27
1	1.565680288085173E-4	TGTGCGAGACTTACGGTTTCTGGGTATTTTGACAACTGG	CARLTVSGYFDNW	IGHV4-39	IGHD3-3	IGHJ4	9	10	22	27
1	1.565680288085173E-4	TGTGCGAGAGTGCGTGGGAGCTACTCCCTTGACTACTGG	CARVRGSYSLDYW	IGHV3-11	IGHD1-26	IGHJ4	9	13	20	21
1	1.565680288085173E-4	TGTGCGAGAGTATATGGTACAGGGGATTTTGACTACTGG	CARVYGTGDFDYW	IGHV4-4	IGHD5-18	IGHJ4	9	12	17	27
1	1.565680288085173E-4	TGTGCGAGAGCATTTTTATTTAGTAGTGGCGACAATTGG	CARAFLFSSGDNW	IGHV3-21	IGHD3-22	IGHJ4	9	20	28	36
1	1.565680288085173E-4	TGTGCGAGAGGCCTATGGTTTAGGGAAATTGACCCCTGG	CARGLWFREIDPW	IGHV1-18	IGHD3-10	IGHJ5	9	12	19	30
1	1.565680288085173E-4	TGTGCGAGAGGGTTGGGTGTGGAAGTGAATCCCTCATGG	CARGLGVEVNPSW	IGHV4-4	IGHD1-7	IGHJ4	9	19	23	36
1	1.565680288085173E-4	TGTGCGAGAGGGCTATTACTATGGGAAATGGACGTCTGG	CARGLLLWEMDVW	IGHV3-30	IGHD3-10	IGHJ6	9	13	23	27
1	1.565680288085173E-4	TGTGCGAGAGGGCGGAACGGGGGTCACTTTGACTACTGG	CARGRNGGHFDYW	IGHV1-8	IGHD1-1	IGHJ4	10	13	18	25
1	1.565680288085173E-4	TGTGCGAGAGGATATAGTAGTTCCTGGTTTCACTCCTGG	CARGYSSSWFHSW	IGHV3-60	IGHD2-15	IGHJ5	3	8	20	23
1	1.565680288085173E-4	TGTGCGAGAGGACCCTCCACGATCTACCTGGACTTTTGG	CARGPSTIYLDFW	IGHV1-8	IGHD5-12	IGHJ4	10	15	20	23
1	1.565680288085173E-4	TGTGCGAGAGATCTTACGCACTACGGTATGGACGTCTGG	CARDLTHYGMDVW	IGHV3-30	IGHD4-17	IGHJ6	20	21	26	27
1	1.565680288085173E-4	TGTGCGAGAGATCCTGGGGCAGTCGCCTTTGACTACTGG	CARDPGAVAFDYW	IGHV4-31	IGHD2-21	IGHJ4	12	18	23	26
1	1.565680288085173E-4	TGTGCGAGAGATGGTCGGGAGTGGCTGCCAACTAACTGG	CARDGREWLPTNW	IGHV4-31	IGHD6-19	IGHJ4	11	19	26	34
1	1.565680288085173E-4	TGTGCGAGAGATGAACTTGGTGGTTACTTTCACTACTGG	CARDELGGYFHYW	IGHV3-21	IGHD2-15	IGHJ4	11	17	23	24
1	1.565680288085173E-4	TGTGCGAGAGAGGGTGGCAGTGCTTACGCTGACTACTGG	CAREGGSAYADYW	IGHV3-48	IGHD4-17	IGHJ1	10	24	33	34
1	1.565680288085173E-4	TGTGCGAGAGAGGGCCACTATTATTACTTGGACGTCTGG	CAREGHYYYLDVW	IGHV4-31	.	IGHJ6	10	-1	-1	16
1	1.565680288085173E-4	TGTGCGAGAGAGGGGGACGGATACAGCATCTCTCACTGG	CAREGDGYSISHW	IGHV4-31	IGHD5-18	IGHJ4	10	18	26	34
1	1.565680288085173E-4	TGTGCGAGAGAGGAGCGGGGCAGCAGCTGGTATTTCTGG	CAREERGSSWYFW	IGHV4-31	IGHD6-13	IGHJ4	10	19	31	35
1	1.565680288085173E-4	TGTGCGAGAAAGGGGTACGGTGACTATTTTGACTCCTGG	CARKGYGDYFDSW	IGHV1-69D	IGHD4-17	IGHJ4	8	15	21	22
1	1.565680288085173E-4	TGTGCGAGAAAGGGGTACGGTGACTATTTTGACTCCTGG	CARKGYGDYFDSW	IGHV4-31	IGHD4-17	IGHJ4	8	15	21	22
1	1.565680288085173E-4	TGTGCGAAAGATTCTTTCGACTACGGTGTTGACTACTGG	CAKDSFDYGVDYW	IGHV3-60	IGHD4-17	IGHJ4	17	18	27	28
1	1.565680288085173E-4	TGTGCGAAAGATCCCGGTTACTGGCACATGAATTATTGG	CAKDPGYWHMNYW	IGHV3-48	IGHD1-14	IGHJ4	12	13	19	36
1	1.565680288085173E-4	TGTGCGAAAGATCCCGGTTACTGGCACATGAATTATTGG	CAKDPGYWHMNYW	IGHV4-31	IGHD1-14	IGHJ4	12	13	19	36
1	1.565680288085173E-4	TGTGCACGGATAACATCAGCTATGGCTTATGACTACTGG	CARITSAMAYDYW	IGHV2-26	IGHD5-18	IGHJ4	11	16	24	29
1	1.565680288085173E-4	TGTGCAAGAGATATACATTGGGGGGCCTCTGACTACTGG	CARDIHWGASDYW	IGHV6-1	IGHD3-16	IGHJ4	11	17	23	29
1	1.565680288085173E-4	TGTGGCAGAGGAGGATGGGAGTGGGAGGTTGACTTCTGG	CGRGGWEWEVDFW	IGHV1-67	IGHD1-26	IGHJ1	9	19	26	35
1	1.565680288085173E-4	TGTGGGAGAGACCCTGACTACCAAGCACTTGACTACTGG	CGRDPDYQALDYW	IGHV1-67	IGHD4-11	IGHJ4	10	14	20	28
1	1.565680288085173E-4	TGTGGGAGAGAAGTACCGGGCAGGGGACTTTACTCCTGG	CGREVPGRGLYSW	IGHV1-67	IGHD1-1	IGHJ4	10	12	18	26
1	1.565680288085173E-4	TGTGGAAAAGATAATGGCTGGAATTCCATAGACCCCTGG	CGKDNGWNSIDPW	IGHV3-9	IGHD6-19	IGHJ5	12	14	20	30
1	1.565680288085173E-4	TGCGCACGCGACATGGGTACAGCTTTTGGTCCGATGTGG	CARDMGTAFGPMW	IGHV2-26	IGHD5-18	IGHJ4	7	13	23	36
1	1.565680288085173E-4	TGTGTTAAGGCGAAACGTGATGCTTTTGATTCGTGG	CVKAKRDAFDSW	IGHV3-23	IGHD3-16	IGHJ3	3	12	16	17
1	1.565680288085173E-4	TGTGTGCGACATGGATTCTCAGGATTTTACCCCTGG	CVRHGFSGFYPW	IGHV5-10-1	IGHD3-3	IGHJ5	12	22	27	28
1	1.565680288085173E-4	TGTGTGAGAGGGAGACCCGGCTACATGGACGTCTGG	CVRGRPGYMDVW	IGHV3-52	IGHD6-13	IGHJ6	10	14	19	20
1	1.565680288085173E-4	TGTGTGAGAGATGAAGACTGGAGTTTTCAGTCTTGG	CVRDEDWSFQSW	IGHV3-48	IGHD1-20	IGHJ4	11	16	21	33
1	1.565680288085173E-4	TGTGCGTTCTGTTGGGCGACTCCCATGTCCGCCAGC	CAFCWATPMSAS	IGHV3-60	IGHD1-26	IGHJ4	3	19	24	36
1	1.565680288085173E-4	TGTGCGAGTGATACCTACGGTGACTCTGACTACTGG	CASDTYGDSDYW	IGHV3-20	IGHD4-17	IGHJ4	11	14	21	22
1	1.565680288085173E-4	TGTGCGAGGTTCCGTTTACTGTTTGTTGACTACTGG	CARFRLLFVDYW	IGHV4-34	IGHD4-11	IGHJ4	7	15	21	25
1	1.565680288085173E-4	TGTGCGAGGGATAACTACGCCTACTTTGACTACTGG	CARDNYAYFDYW	IGHV4-34	IGHD4-11	IGHJ4	7	11	18	20
1	1.565680288085173E-4	TGTGCGAGAGGCTACTACGGCCGAGGGGACTCCTGG	CARGYYGRGDSW	IGHV4-39	IGHD1-26	IGHJ4	8	10	18	27
1	1.565680288085173E-4	TGTGCGAGAGGAGGGCCTGGGGTCCTGGACTTCTGG	CARGGPGVLDFW	IGHV4-59	IGHD7-27	IGHJ4	9	16	21	27
1	1.565680288085173E-4	TGTGCGAGAGGAAGTGGGAGCTACTACCCATTCTGG	CARGSGSYYPFW	IGHV1-8	IGHD1-26	IGHJ4	10	12	26	32
1	1.565680288085173E-4	TGTGCGAGAGATTCGGGGACCTCGTTTGACTACTGG	CARDSGTSFDYW	IGHV3-33	IGHD3-10	IGHJ4	11	12	18	24
1	1.565680288085173E-4	TGTGCGAGAGATTCGGGGACCTCGTTTGACTACTGG	CARDSGTSFDYW	IGHV4-31	IGHD3-10	IGHJ4	11	12	18	24
1	1.565680288085173E-4	TGTGCGAGAGATCTAGGCAGCGCGTTCGACCCCTGG	CARDLGSAFDPW	IGHV1-46	IGHD6-25	IGHJ5	13	16	21	23
1	1.565680288085173E-4	TGTGCGAGAGATGCTGGTGGGACCACCGACTACTGG	CARDAGGTTDYW	IGHV3-30	IGHD2-15	IGHJ4	11	21	26	27
1	1.565680288085173E-4	TGTGCGAGAGATGGCGGAGGCTGGTTCGACCCCTGG	CARDGGGWFDPW	IGHV4-31	IGHD2-15	IGHJ5	11	14	18	20
1	1.565680288085173E-4	TGTGCGAGAGATGGAGTGGGAGCTACTGACTACTGG	CARDGVGATDYW	IGHV4-31	IGHD1-26	IGHJ4	11	14	25	26
1	1.565680288085173E-4	TGTGCGAGAGATATTGGGAGTAACCCTGACTACTGG	CARDIGSNPDYW	IGHV3-7	IGHD2-15	IGHJ4	11	16	21	26
1	1.565680288085173E-4	TGTGCGAGAGATAGTGGGAGCTACTCTGACTACTGG	CARDSGSYSDYW	IGHV3-33	IGHD1-26	IGHJ4	11	12	19	20
1	1.565680288085173E-4	TGTGCGAGAGATAGTGGGAGCTACTCTGACTACTGG	CARDSGSYSDYW	IGHV4-31	IGHD1-26	IGHJ4	11	12	19	20
1	1.565680288085173E-4	TGTGCGAGAGATAGTGGAGGCCAGGTCGACCCCTGG	CARDSGGQVDPW	IGHV4-31	IGHD2-15	IGHJ5	11	12	16	25
1	1.565680288085173E-4	TGTGCGAGAGACCTGGGCGGGTACTTCGATCTCTGG	CARDLGGYFDLW	IGHV3-30	IGHD7-27	IGHJ2	10	12	16	19
1	1.565680288085173E-4	TGTGCGAGAGACATGACTGGCTACAGGGACTCATGG	CARDMTGYRDSW	IGHV3-48	IGHD5-24	IGHJ4	10	17	24	33
1	1.565680288085173E-4	TGTGCGAGAGAGGAATCTACGGTGGTCGACTACTGG	CAREESTVVDYW	IGHV3-11	IGHD4-23	IGHJ4	10	16	25	27
1	1.565680288085173E-4	TGTGCGAGAGAGGAATCTACGGTGGTCGACTACTGG	CAREESTVVDYW	IGHV3-23	IGHD4-23	IGHJ4	10	16	25	27
1	1.565680288085173E-4	TGTGCGAGAGAGACCCTATACGGTATTGACTACTGG	CARETLYGIDYW	IGHV1-3	IGHD2-8	IGHJ4	10	15	20	25
1	1.565680288085173E-4	TGTGCGAGAGAAGGTGGGAGGGCGTTCGACCCCTGG	CAREGGRAFDPW	IGHV4-4	IGHD1-26	IGHJ5	10	13	19	23
1	1.565680288085173E-4	TGTGCGAGAGAAACAGTGGGAGCGATCGACTACTGG	CARETVGAIDYW	IGHV3-21	IGHD1-26	IGHJ4	10	14	22	27
1	1.565680288085173E-4	TGTGCGAGAAGGGCGGTGACTACATTGGACTACTGG	CARRAVTTLDYW	IGHV3-48	IGHD4-17	IGHJ4	8	13	17	18
1	1.565680288085173E-4	TGTGCGAGAAATCTCGCTGGTACGTGCGACTACTGG	CARNLAGTCDYW	IGHV3-64	IGHD6-13	IGHJ4	14	15	24	27
1	1.565680288085173E-4	TGTGCGAAAGATCAGGGCTCTGGTTGGGTATCCTGG	CAKDQGSGWVSW	IGHV3-23	IGHD6-13	IGHJ5	12	25	30	31
1	1.565680288085173E-4	TGTGCGAAAGATCAAGGTGGGGGCTACGGGAACTGG	CAKDQGGGYGNW	IGHV3-23	IGHD1-26	IGHJ4	12	16	26	31
1	1.565680288085173E-4	TGTGCGAAAGAAAGTATGGTGGCCATTGACTACTGG	CAKESMVAIDYW	IGHV3-30	IGHD2-15	IGHJ4	10	16	21	25
1	1.565680288085173E-4	TGTGCGAAAGAAAGTATGGTGGCCATTGACTACTGG	CAKESMVAIDYW	IGHV4-31	IGHD2-15	IGHJ4	10	16	21	25
1	1.565680288085173E-4	TGTGCAACAGGCTGGTACAGTACTTCGGCCTCCTGG	CATGWYSTSASW	IGHV1-24	IGHD2-2	IGHJ5	9	10	17	31
1	1.565680288085173E-4	TGTGGGAGTGGAGACTATGGTTCGGGGATCACACTG	CGSGDYGSGITL	IGHV3-23	IGHD3-10	IGHJ4	3	13	27	35
1	1.565680288085173E-4	TGTTCCACTAGCCCCTACGGTATGGACGTCTGG	CSTSPYGMDVW	IGHV3-30	IGHD4-17	IGHJ6	2	14	20	21
1	1.565680288085173E-4	TGTGCGACTTGGGGTGGTGGGAGCTCCGACTGG	CATWGGGSSDW	IGHV1-46	IGHD1-26	IGHJ1	6	16	24	28
1	1.565680288085173E-4	TGTGCGAGAGGCATCGACGCTTTTGATATCTGG	CARGIDAFDIW	IGHV1-8	.	IGHJ3	11	-1	-1	18
1	1.565680288085173E-4	TGTGCGAGAGGGCCCCTGTGTTTTGACTACTGG	CARGPLCFDYW	IGHV3-23	.	IGHJ4	6	-1	-1	21
1	1.565680288085173E-4	TGTGCGAGAGAGGCAGAGGCTCTTGACTACTGG	CAREAEALDYW	IGHV4-31	IGHD6-19	IGHJ4	10	12	20	22
1	1.565680288085173E-4	TGTGCGAAGTCTAGATTCTACTTTGAATACTGG	CAKSRFYFEYW	IGHV3-30	.	IGHJ4	6	-1	-1	17
1	1.565680288085173E-4	TGTGCGAAAGGGTTTGCTACTTTTGACTACTGG	CAKGFATFDYW	IGHV1-8	IGHD2-15	IGHJ4	10	14	20	21
1	1.565680288085173E-4	TGTGCGAAAGATAGTTGGGGCTACGAGCACTGG	CAKDSWGYEHW	IGHV3-23	IGHD5-12	IGHJ4	11	18	25	28
1	1.565680288085173E-4	TGTGGAAGAGGAGACAGTGGGACTTTAGACTGG	CGRGDSGTLDW	IGHV3-74	IGHD1-26	IGHJ4	9	15	21	28
1	1.565680288085173E-4	TGTGTGAGTGGCTGGACCGCGGACTACTGG	CVSGWTADYW	IGHV3-52	.	IGHJ4	11	-1	-1	21
1	1.565680288085173E-4	TGTGCGAGTGAGAGCCACAAACAGAACTGG	CASESHKQNW	IGHV3-53	IGHD2-21	IGHJ4	7	14	19	25
1	1.565680288085173E-4	TGTGCGAGAGGCCTAAGGAAGGACTACTGG	CARGLRKDYW	IGHV1-8	.	IGHJ4	13	-1	-1	21
1	1.565680288085173E-4	TGTGCGAGAGGAAACTCGTTCGACCCCTGG	CARGNSFDPW	IGHV1-67	.	IGHJ5	9	-1	-1	12
1	1.565680288085173E-4	TGTGCGAGAGGAAACTCATTCGACCCCTGG	CARGNSFDPW	IGHV3-20	IGHD3-10	IGHJ5	9	12	16	18
1	1.565680288085173E-4	TGTGCGAGAAAAAACTACTTTGACTACTGG	CARKNYFDYW	IGHV3-21	.	IGHJ4	8	-1	-1	13
1	1.565680288085173E-4	TGTGCGAGAAAAAACTACTTTGACTACTGG	CARKNYFDYW	IGHV3-48	.	IGHJ4	8	-1	-1	13
1	1.565680288085173E-4	TGTGCGAAAGTCGCTACGGAAGACAGCTGG	CAKVATEDSW	IGHV3-23	IGHD4-17	IGHJ4	9	13	18	26
1	1.565680288085173E-4	TGTCTGTCGAATTCCTTTGAAAACTGG	CLSNSFENW	IGHV3-74	.	IGHJ4	2	-1	-1	14
1	1.565680288085173E-4	TGTCTGTCGAACTCATTTGAATACTGG	CLSNSFEYW	IGHV3-54	IGHD1-7	IGHJ4	6	8	12	15
1	1.565680288085173E-4	TGTCTGTCGAACACGTTTGAGTCCTGG	CLSNTFESW	IGHV3-74	IGHD3-10	IGHJ4	2	7	11	15
1	1.565680288085173E-4	TGTCTGTCGAACACGTTTGAGTCCTGG	CLSNTFESW	IGHV3-74	IGHD3-16	IGHJ5	2	12	18	22
1	1.565680288085173E-4	TGTCAAATGAACTCATTTGACTACTGG	CQMNSFDYW	IGHV3-74	IGHD1-7	IGHJ4	2	8	12	15
1	1.565680288085173E-4	TGTGTTTTGAACTCATTTGAATCCTGG	CVLNSFESW	IGHV3-74	IGHD3-9	IGHJ4	3	4	9	15
1	1.565680288085173E-4	TGTGTTCTGAATTCTTTTGAGTACTGG	CVLNSFEYW	IGHV3-33-2	.	IGHJ4	2	-1	-1	15
1	1.565680288085173E-4	TGTGTATTGAATTCATTTGAGTACTGG	CVLNSFEYW	IGHV3-74	IGHD2-15	IGHJ4	3	4	8	15
1	1.565680288085173E-4	TGTGCAACAGGCTCCCTTGACTACTGG	CATGSLDYW	IGHV3-13	IGHD1-26	IGHJ4	6	10	15	16
1	1.565680288085173E-4	TGTGCAAACAATGCTTTTGAAAATTGG	CANNAFENW	IGHV3-23	.	IGHJ3	4	-1	-1	10
1	1.565680288085173E-4	TGTGAACTGAATTCCTTTGAGTATTGG	CELNSFEYW	IGHV3-74	IGHD1-20	IGHJ4	3	4	8	14
1	1.565680288085173E-4	TGTACCCGAGATAATGAACTGTGGTGG	CTRDNELWW	IGHV1-46	IGHD1-7	IGHJ4	2	16	20	24
1	1.565680288085173E-4	TGTACCACAGATGGCCGCGATGGCCTC	CTTDGRDGL	IGHV3-15	IGHD5-24	IGHJ4	11	18	23	27
1	1.565680288085173E-4	TGTACCAGAGATAATGAACTGTGGTGG	CTRDNELWW	IGHV1-46	IGHD1-7	IGHJ4	11	16	20	24
1	1.565680288085173E-4	TGTACACTGAACTCATTTGAGTCTTGG	CTLNSFESW	IGHV3-60	IGHD1-7	IGHJ4	2	8	12	24
1	1.565680288085173E-4	TGTGCGAGAGGGAGGGACTATTGG	CARGRDYW	IGHV1-8	.	IGHJ4	10	-1	-1	15
1	1.565680288085173E-4	TGTGCGAGACTATTCTACTGG	CARLFYW	IGHV1-3	IGHD2-21	IGHJ4	8	9	13	14
1	1.565680288085173E-4	TGTGGCGTGCTCGTCTGG	CGVLVW	IGHV3-11	.	IGHJ6	3	-1	-1	11
