# Supplementary material for: Biomarkers and Immune Repertoire Metrics Identified by Peripheral Blood Transcriptomic Sequencing Reveal the Pathogenesis of COVID-19
Source: Front Immunol. 2021 Aug 24;12:677025. doi: 10.3389/fimmu.2021.677025 (PMC8421539; doi:10.3389/fimmu.2021.677025)
Supplement: Supplementary file 1 [file DataSheet_1.zip › TCR_BCR/IGH/convert.SRR12007844.clonotypes.IGH.txt]

count	freq	cdr3nt	cdr3aa	v	d	j	VEnd	DStart	DEnd	JStart
254	0.039306716186939025	TGTGCGCGAGGCCGGATCGATATTACTATGATAGTAGTGGTTATGACTGCGGCCACCTACTACTTTGACTACTGG	CARGRIDITMIVVVMTAATYYFDYW	IGHV4-34	IGHD3-22	IGHJ4	12	20	47	57
123	0.01903435468895079	TGTGCGAAAGATGAGGTCAGGCTTAGTGGTGGCTGGACTTACTACTTTGACTCCTGG	CAKDEVRLSGGWTYYFDSW	IGHV3-30	IGHD2-15	IGHJ4	11	23	31	39
106	0.01640359021974621	TGTACCGCAGGCTGGTTGAGAGATGAGTCGGGGACTTATTATAAAGACTCCTGG	CTAGWLRDESGTYYKDSW	IGHV3-15	IGHD3-10	IGHJ4	9	27	43	45
93	0.014391829155060354	TGTGCCAGACAGCCATTCCGTATTACGATTTTTGGAGTGGCCCAGAGGTACTTTGACTACTGG	CARQPFRITIFGVAQRYFDYW	IGHV4-30-2	IGHD3-3	IGHJ4	8	18	39	48
59	0.009130300216651191	TGTGCAACAGGCCCTACAGTAACTCCTGGCCCCACCAACTGGTTCGACCCCTGG	CATGPTVTPGPTNWFDPW	IGHV1-24	IGHD4-11	IGHJ5	9	13	23	35
51	0.007892293407613741	TGTGCGAAAGATGAGGTCAGGCTTAGCGGTGGGTGGACTTACTACTTTGACTACTGG	CAKDEVRLSGGWTYYFDYW	IGHV3-23	IGHD6-19	IGHJ4	11	23	35	39
46	0.007118539151965335	TGTGCGAAAGATGAGGTCAGGCTTAGCGGTGGCTGGACTTACTACTTTGACTACTGG	CAKDEVRLSGGWTYYFDYW	IGHV3-30	IGHD6-19	IGHJ4	11	23	35	39
46	0.007118539151965335	TGTGCGCGGGGAAGGAGTGCTTACACACACACCGAAATTGAGTACTGG	CARGRSAYTHTEIEYW	IGHV3-30	IGHD3-3	IGHJ4	5	13	22	37
42	0.0064995357474466105	TGCGCGATTGGGCCGCGTGATGATAATACTTATTATTACTACCACTACTACTTGGACGTCTGG	CAIGPRDDNTYYYYHYYLDVW	IGHV1-46	IGHD3-16	IGHJ6	6	15	28	30
34	0.005261528938409161	TGTGAACTGAATTCATTTGAGTACTGG	CELNSFEYW	IGHV3-74	IGHD1-20	IGHJ4	3	4	8	15
32	0.004952027236149799	TGTGCGAGAGTGGCCTATTATTACTATGACTGGTACTTCGATCTCTGG	CARVAYYYYDWYFDLW	IGHV1-18	IGHD3-10	IGHJ2	9	18	27	28
30	0.004642525533890436	TGTGCGAAAGATGAGGTCAGGCTTAGCGGTGGGTGGACTTACTACTTTGACTACTGG	CAKDEVRLSGGWTYYFDYW	IGHV3-30	IGHD6-19	IGHJ4	11	23	35	39
30	0.004642525533890436	TGTGCAAGAGGGATAGGGGACCGGCAGATGGGAGACTACTGG	CARGIGDRQMGDYW	IGHV3-74	IGHD2-2	IGHJ4	9	20	25	33
29	0.004487774682760755	TGTGCAAGAAATGCTTTTGATATGTGG	CARNAFDMW	IGHV3-74	.	IGHJ3	8	-1	-1	10
25	0.00386877127824203	TGTGTGAAAGATCAATTGACAACTACATCTCCCATTGACGCCTGG	CVKDQLTTTSPIDAW	IGHV3-30	IGHD1-7	IGHJ5	12	20	25	36
23	0.0035592695759826677	TGTTCAACAGGCCCTACGGTAACTCCTGGCCCCACCACCTGGTTCGACCCCTGG	CSTGPTVTPGPTTWFDPW	IGHV1-24	IGHD4-23	IGHJ5	9	17	25	38
23	0.0035592695759826677	TGTGCGAGAATAACGATTTTTGACTACTACTACTACGGTATGGACGTCTGG	CARITIFDYYYYGMDVW	IGHV1-2	IGHD3-3	IGHJ6	8	12	21	22
22	0.0034045187248529867	TGTGCGAGAGTGGCCTATTATTACTATGACTGGTACTTCGATCTCTGG	CARVAYYYYDWYFDLW	IGHV4-31	IGHD3-10	IGHJ2	9	18	27	28
22	0.0034045187248529867	TGTGCGAGAGGGCTGGGATGGCAGCAGCTGGGGGACTACTGG	CARGLGWQQLGDYW	IGHV3-30	IGHD6-13	IGHJ4	9	20	30	33
21	0.0032497678737233053	TGTGCGAAGACCCACGTAGTGCCAACTACTACACGGCCTTATTATAAGTACCACGGTATGGACGTCTGG	CAKTHVVPTTTRPYYKYHGMDVW	IGHV3-21	IGHD2-2	IGHJ6	6	24	32	57
21	0.0032497678737233053	TGTGCGAAAGATGAGGTCAGGCTTAGTGGTGGCTGGACTTACTACTTTGACTCCTGG	CAKDEVRLSGGWTYYFDSW	IGHV3-60	IGHD2-15	IGHJ4	11	23	31	39
21	0.0032497678737233053	TGTGCGAGAGAGCGCAGCGGCGCAGTAGAATACTTTGATTATTGG	CARERSGAVEYFDYW	IGHV3-21	IGHD6-25	IGHJ4	10	13	20	30
21	0.0032497678737233053	TGTACCTCTCTAGGACTAGACTACGGTGACTTTGACAACTGG	CTSLGLDYGDFDNW	IGHV3-15	IGHD4-17	IGHJ4	5	18	27	28
20	0.0030950170225936243	TGTGCAACAGTGTGGAAGAAGATTTTTGGAGTGGTTCTTGAACGTGATGCTTTTGATATATGG	CATVWKKIFGVVLERDAFDIW	IGHV1-24	IGHD3-3	IGHJ3	9	20	35	44
20	0.0030950170225936243	TGTGCGAGCCTATTTTGTACTAGTACCAACTGCGATGTCGGAAATGACTTTGATATTTGG	CASLFCTSTNCDVGNDFDIW	IGHV5-10-1	IGHD2-2	IGHJ3	7	14	40	48
20	0.0030950170225936243	TGTGCGAGAGATGAAAAATCAGCAGAAGGCACGCGGGACTTTGACTACTGG	CARDEKSAEGTRDFDYW	IGHV1-46	IGHD3-3	IGHJ4	11	13	19	37
19	0.002940266171463943	TGCGCAATAAGTATGGCGGTGCCTGGTGCGAGTGTTGCTTTTGATATCTGG	CAISMAVPGASVAFDIW	IGHV1-2	IGHD6-19	IGHJ3	1	10	26	35
19	0.002940266171463943	TGTGCGACATATGACAGTAGTGGGTATGCACTCTTTGACTACTGG	CATYDSSGYALFDYW	IGHV3-23	IGHD3-22	IGHJ4	6	9	26	32
18	0.002785515320334262	TGTGCGAGCCTGTTTTGTACTAGTACCACCTGCGATGTCGGAAATGATTTTGATATCTGG	CASLFCTSTTCDVGNDFDIW	IGHV5-10-1	IGHD2-2	IGHJ3	7	14	40	43
18	0.002785515320334262	TGTGCAAACAATGCTTTTGAAAATTGG	CANNAFENW	IGHV3-74	.	IGHJ3	6	-1	-1	10
17	0.0026307644692045804	TGTGCGAGTCTCTTTTGTACTAGTAGGACCTGCGATGTCGGAGATACTTTCGACATTTGG	CASLFCTSRTCDVGDTFDIW	IGHV5-10-1	IGHD2-8	IGHJ3	7	14	21	42
17	0.0026307644692045804	TGTGCACGCCACAGAGGTCCTCTGGTTCAGCGAGTTACAAGATACTTTGACTACCGG	CARHRGPLVQRVTRYFDYR	IGHV3-23	IGHD3-10	IGHJ4	4	22	36	42
17	0.0026307644692045804	TGTGCACACGCCGACGCCTATGGGGGGGGGAATGATGCTTTTGATATGTGG	CAHADAYGGGNDAFDMW	IGHV2-5	IGHD3-10	IGHJ3	8	17	22	31
15	0.002321262766945218	TGTGCGAGAGAGAGGGAGGGTGAGCAGCAACTGGGACTGAGGCCACTTGACTACTGG	CAREREGEQQLGLRPLDYW	IGHV1-2	IGHD6-13	IGHJ4	10	22	33	46
15	0.002321262766945218	TGTGCGAGTCCCCGCACATATAGTGGCTACGATTACGTCTTTGACTACTGG	CASPRTYSGYDYVFDYW	IGHV3-21	IGHD5-12	IGHJ4	7	17	37	38
15	0.002321262766945218	TGCGCCATAAGTATGGCGGTGCCTGGTGCGAGTGTTGCTTTTGATATCTGG	CAISMAVPGASVAFDIW	IGHV1-2	IGHD6-19	IGHJ3	1	10	26	35
15	0.002321262766945218	TGCGCCATAAGTATGGCAGTGCCTGGTGCGAGTGTTGCTTTTGATATCTGG	CAISMAVPGASVAFDIW	IGHV1-2	IGHD6-19	IGHJ3	1	10	26	35
15	0.002321262766945218	TGTGTGAGACATCCAAGTGGGAGGTTCGTTAATTGGTTCGACCCCTGG	CVRHPSGRFVNWFDPW	IGHV5-10-1	IGHD1-26	IGHJ5	11	15	22	33
15	0.002321262766945218	TGTGCGAGGACAACGGTGACTGCAGTGGATGATGCTTTTGATATGTGG	CARTTVTAVDDAFDMW	IGHV4-39	IGHD4-17	IGHJ3	7	8	20	28
15	0.002321262766945218	TGTGCGAGAGCCATTACCGAGGAGGTGGTAGTCATACTCGACCCCTGG	CARAITEEVVVILDPW	IGHV4-34	IGHD2-15	IGHJ5	9	23	30	37
15	0.002321262766945218	TGTGCGAGAGAGGTGCAGTGGCTGGTATTTTTTGCCATGGACGTCTGG	CAREVQWLVFFAMDVW	IGHV4-4	IGHD6-19	IGHJ6	10	14	26	35
15	0.002321262766945218	TGTGCAAGAGATCTCGCCTACTACGGTATGGACGTCTGG	CARDLAYYGMDVW	IGHV3-13	.	IGHJ6	14	-1	-1	17
15	0.002321262766945218	TGTGCCTCCCTCACCATTAACCCCTGG	CASLTINPW	IGHV3-72	IGHD2-8	IGHJ5	4	11	18	19
14	0.002166511915815537	TGTGCGAGAGGCGTCATAGGGAGGTTCGGGGAGTTATCCCGCTACTACTTTGACTACTGG	CARGVIGRFGELSRYYFDYW	IGHV4-4	IGHD3-10	IGHJ4	9	22	36	42
14	0.002166511915815537	TGTGCAACAGGCCCTACAGTAACTCCTGGCCCCGCGAACTGGTTCGACCCCTGG	CATGPTVTPGPANWFDPW	IGHV1-24	IGHD4-11	IGHJ5	9	13	23	36
14	0.002166511915815537	TGTGCGAGAATAACGATTTTTGACTACTACTACTACGGTATGGACCTCTGG	CARITIFDYYYYGMDLW	IGHV1-2	IGHD3-3	IGHJ6	8	12	21	22
14	0.002166511915815537	TGTGCGAAAGACAGAGGATACACCCCTGGCCACGAGCTCTTTGACAACTGG	CAKDRGYTPGHELFDNW	IGHV3-23	IGHD2-8	IGHJ4	10	17	23	38
14	0.002166511915815537	TGTGCGAGACCGTCTGGCTATACGGTGACTACGAGATGGGACTACTGG	CARPSGYTVTTRWDYW	IGHV4-34	IGHD4-17	IGHJ4	8	20	32	39
14	0.002166511915815537	TGTGCGAGACTTCGTGGGGGGAGCTGGTACTTCGATCTCTGG	CARLRGGSWYFDLW	IGHV4-39	IGHD3-16	IGHJ2	9	16	22	23
13	0.0020117610646858556	TGTGCGAGAGACTGTTGTACTGGTCTCTATGGTTTCTACTACTACTACTACATGGACGTCTGG	CARDCCTGLYGFYYYYYMDVW	IGHV1-46	IGHD3-10	IGHJ6	10	26	33	35
13	0.0020117610646858556	TGTGCGAAAGATCAGTCCGATATTTTGACTGGTCCGGGAGGCTACTTTGACTACTGG	CAKDQSDILTGPGGYFDYW	IGHV3-30	IGHD3-9	IGHJ4	12	17	32	41
13	0.0020117610646858556	TGTGCGAGAGAGCGCCTCGATAAGTGGATGTACGGTACCCCCCTGGACGTCTGG	CARERLDKWMYGTPLDVW	IGHV4-4	IGHD1-1	IGHJ6	10	32	37	43
13	0.0020117610646858556	TGTGCGTCCCGTGGGGGTAATAGTGGGAGCTACCTGGCCTTTGACTACTGG	CASRGGNSGSYLAFDYW	IGHV1-2	IGHD1-26	IGHJ4	5	19	32	38
13	0.0020117610646858556	TGTGCGAGAGAGTTGATCGTGGGGGAGCAACTTGTGTTTGACTACTGG	CARELIVGEQLVFDYW	IGHV3-20	IGHD3-16	IGHJ4	10	19	26	36
13	0.0020117610646858556	TGTGCCAGAGGGCTATGGATTCAGGATTCTGCTTTTGATATCTGG	CARGLWIQDSAFDIW	IGHV4-30-2	IGHD5-18	IGHJ3	9	11	17	29
13	0.0020117610646858556	TGTGCGAGAGGGGAAGCGACAGTGGCTGGTCTTTTTGACTTTTGG	CARGEATVAGLFDFW	IGHV3-11	IGHD6-19	IGHJ4	9	19	29	33
13	0.0020117610646858556	TGTGCACACAGACCCCCGGGGTGGGAGCTACGTTTTGACTTCTGG	CAHRPPGWELRFDFW	IGHV2-5	IGHD1-26	IGHJ4	12	20	30	33
12	0.0018570102135561746	TGTGCGAGAGAGGGGGGAGCCCGTCGTGTAGCAGCAGCTGGTCGGTCGGGGTACTGGTTCGACCCCTGG	CAREGGARRVAAAGRSGYWFDPW	IGHV3-11	IGHD6-13	IGHJ5	10	28	41	52
12	0.0018570102135561746	TGTGCGAGAGCCCGGCGGGGATGGCTACAACTTCATTACAACTGGTTCGACCCCTGG	CARARRGWLQLHYNWFDPW	IGHV4-59	IGHD5-24	IGHJ5	9	19	29	36
12	0.0018570102135561746	TGTGCGAAAGATGAGGTCAGGCTTAGCGGTGGCTGGACTTACTACTTTGACTACTGG	CAKDEVRLSGGWTYYFDYW	IGHV1-18	IGHD6-19	IGHJ4	11	23	35	39
12	0.0018570102135561746	TGTGTCACAGTCCCCTGTAGTAGGTGCACTGTGTGGAACTGGTTCGACCCCTGG	CVTVPCSRCTVWNWFDPW	IGHV4-39	IGHD2-2	IGHJ5	3	15	22	36
12	0.0018570102135561746	TGTGCGAGAATAACGATTTTTGACTACTATTATTACGGTATGGACGTCTGG	CARITIFDYYYYGMDVW	IGHV1-2	IGHD3-3	IGHJ6	8	12	21	22
12	0.0018570102135561746	TGTGCGAAACCCGGGACTTGGGACAGTGGCCACTACTACTTTGACGACTGG	CAKPGTWDSGHYYFDDW	IGHV3-11	IGHD6-13	IGHJ4	6	8	14	33
12	0.0018570102135561746	TGTGCGAGTTGGGGGGACTCAGGGATCCACTTTGACTACTGG	CASWGDSGIHFDYW	IGHV1-46	IGHD3-16	IGHJ4	7	8	14	28
12	0.0018570102135561746	TGTGCAACAGGAGGTATGGACGTCTGG	CATGGMDVW	IGHV1-69-2	.	IGHJ6	9	-1	-1	15
11	0.0017022593624264934	TGTGCAACAGATAGTGACTGGGTCGACGGCTACACCCTGGCGTTAGTTGCTTTTGATATCTGG	CATDSDWVDGYTLALVAFDIW	IGHV1-24	IGHD2-21	IGHJ3	11	13	19	47
11	0.0017022593624264934	TGTGCGAAAGATGAGGTCAGGCTTAGTGGTGGCTGGACTTACTACTTTGACTCCTGG	CAKDEVRLSGGWTYYFDSW	IGHV1-18	IGHD2-15	IGHJ4	11	23	31	39
11	0.0017022593624264934	TGTGCGAGACATGAGGCTCGTATTACGATTTTCCCAGACTGGTTCGACCCCTGG	CARHEARITIFPDWFDPW	IGHV4-39	IGHD3-3	IGHJ5	12	18	31	37
11	0.0017022593624264934	TGTGCGTGCCTCTACGGTGGTAACTCCGGCGGCTTTGACTACTGG	CACLYGGNSGGFDYW	IGHV3-23	IGHD4-23	IGHJ4	5	11	28	32
10	0.0015475085112968121	TGTGCGACAGTGTGGAAGAAGATTTTTGGAGTGGTTCTTAATCCCGATGGCTTTGATATCTGG	CATVWKKIFGVVLNPDGFDIW	IGHV1-24	IGHD3-3	IGHJ3	9	20	39	51
10	0.0015475085112968121	TGTGCAAAAGAAGTTATTAGTAACATAGTAGGGATCTGGAGGGTAGGCGGTCTGGACGTCTGG	CAKEVISNIVGIWRVGGLDVW	IGHV3-23	IGHD3-10	IGHJ6	10	11	18	52
10	0.0015475085112968121	TGTGCGAGCCTATTTTGTACTAGTACCAACTGCGATGTCGGAAATGATTTTGATATTTGG	CASLFCTSTNCDVGNDFDIW	IGHV5-10-1	IGHD2-2	IGHJ3	7	14	40	43
10	0.0015475085112968121	TGTGCGAGAGCAGTAGTCGTAAGACTGGTGTTCCACTACTACTACTACATGGACGTCTGG	CARAVVVRLVFHYYYYMDVW	IGHV1-18	IGHD3-9	IGHJ6	9	22	28	34
10	0.0015475085112968121	TGTGCGAAAGATGAGGTCAGGTATAGCGGTGGCTGGACTTACTACTTTGACTACTGG	CAKDEVRYSGGWTYYFDYW	IGHV3-30	IGHD6-19	IGHJ4	11	19	35	39
10	0.0015475085112968121	TGTGCCAGAGAGAGGAGCAGTGGCCTTTACAATTACTTCGGTCTCGACGTCTGG	CARERSSGLYNYFGLDVW	IGHV1-2	IGHD5-24	IGHJ6	10	27	35	45
10	0.0015475085112968121	TGTGCGAGAGTTCATGACTACGGTGACTATCCCTCCCAATTTTTTGACTCCTGG	CARVHDYGDYPSQFFDSW	IGHV1-2	IGHD4-17	IGHJ4	9	11	28	42
10	0.0015475085112968121	TGTGCGAAAGGACCGTATCACGAATTGTGGAGCGGCGATTATTTTGACTCCTGG	CAKGPYHELWSGDYFDSW	IGHV3-23	IGHD3-3	IGHJ4	9	13	41	42
10	0.0015475085112968121	TGTGCGAAAGATTCGTCACTCGGGGGTATTGTAGTAGTACCAGCTGCAACCTGG	CAKDSSLGGIVVVPAATW	IGHV3-33	IGHD2-2	IGHJ5	11	26	46	49
10	0.0015475085112968121	TGTTCGGCTATCTCAAAATCACGATATTTTCAGTGGTGGTTCGAAACTTGG	CSAISKSRYFQWWFETW	IGHV1-67	IGHD3-9	IGHJ1	2	20	36	48
10	0.0015475085112968121	TGTGCGAGACATGTGGGGTTTATTGTAGTACCAGGTCCCATGGACTACTGG	CARHVGFIVVPGPMDYW	IGHV4-39	IGHD2-2	IGHJ4	13	20	29	42
10	0.0015475085112968121	TGTGCGAGAGATGAGAGAAAAGCAGAAGGCACGCGGGACCTTGACTATTGG	CARDERKAEGTRDLDYW	IGHV1-46	IGHD2-21	IGHJ4	11	16	24	40
10	0.0015475085112968121	TGTGCAACAGGAAGTCCGGTGGTGGGCAAAGGGGGGTGGTTCGACCCCTGG	CATGSPVVGKGGWFDPW	IGHV1-24	IGHD2-15	IGHJ5	9	18	24	36
10	0.0015475085112968121	TGTGCGAGGTCCTTAAATTACTACTCCTATTATTACATGGACGTCTGG	CARSLNYYSYYYMDVW	IGHV1-67	.	IGHJ6	7	-1	-1	16
10	0.0015475085112968121	TGTGCGAGAGAGTATGGTGGGAGCTACTACCCAAACTTTGACTACTGG	CAREYGGSYYPNFDYW	IGHV3-21	IGHD1-26	IGHJ4	10	11	29	34
10	0.0015475085112968121	TGTGTGAAAAGGGCGGTTCAACCCCAGTACTTTGACTACTGG	CVKRAVQPQYFDYW	IGHV3-23	IGHD7-27	IGHJ4	8	21	26	27
10	0.0015475085112968121	TGTGCGCGACATGTTGGTTCATGGGTACAACAAGAGGACTGG	CARHVGSWVQQEDW	IGHV5-10-1	IGHD1-1	IGHJ4	13	23	30	37
10	0.0015475085112968121	TGTACTAGAGACGATTTTTGGAGTGGTTATGGGGACTACTGG	CTRDDFWSGYGDYW	IGHV3-49	IGHD3-3	IGHJ4	10	11	29	33
10	0.0015475085112968121	TGTGCAAGAGATCTACATTGGGGACAGTCTGACTCGTGG	CARDLHWGQSDSW	IGHV3-74	IGHD3-16	IGHJ4	13	17	22	29
10	0.0015475085112968121	TGTGCGAGAGTCGCAGCAGCTGGGACTGACTACTGG	CARVAAAGTDYW	IGHV4-4	IGHD6-13	IGHJ4	9	12	22	26
10	0.0015475085112968121	TGTGCGAGAGATTTAGTGGGAGCCATACCGACCTGG	CARDLVGAIPTW	IGHV4-4	IGHD1-26	IGHJ5	11	13	22	31
10	0.0015475085112968121	TGTGCAGGCTTCCAGTATTGG	CAGFQYW	IGHV3-74	.	IGHJ1	5	-1	-1	8
9	0.001392757660167131	TGTGCGAGAGATGAGGGAGGTATTACGATTTTTGGAGTGGTTTCGAGGTACGGTATGGACGTCTGG	CARDEGGITIFGVVSRYGMDVW	IGHV3-21	IGHD3-3	IGHJ6	11	19	41	54
9	0.001392757660167131	TGTGCAACAGAATTAACTACGATTTTTGGAGTGGTTATTATATCGGGGATCGACTACTGG	CATELTTIFGVVIISGIDYW	IGHV1-24	IGHD3-3	IGHJ4	10	17	45	51
9	0.001392757660167131	TGTGTAAAAGACATGAAGAGAAAATGGTGGCCACCGACAAATGCTTTTGATATCTGG	CVKDMKRKWWPPTNAFDIW	IGHV3-9	IGHD2-8	IGHJ3	10	22	28	40
9	0.001392757660167131	TGTGCACACACCCCCATTTATTCTGACAGTAGAGAGACACAGGGCTTTGACTACTGG	CAHTPIYSDSRETQGFDYW	IGHV2-5	IGHD5-24	IGHJ4	9	28	34	44
9	0.001392757660167131	TGTGCGAAAGATGGTGGAAGGGGGGACCTACCACTAGGAACCGATGACTTCTGG	CAKDGGRGDLPLGTDDFW	IGHV3-23	IGHD2-15	IGHJ4	11	27	33	44
9	0.001392757660167131	TGTGCGAGCCTGACTATGGTGACTCGATATGATGCTTTTGATATCTGG	CASLTMVTRYDAFDIW	IGHV4-39	IGHD4-17	IGHJ3	7	10	23	28
9	0.001392757660167131	TGTGCGAGGGACTGTGGTGGTGATTGTTATGGTGCTTTTGATATGTGG	CARDCGGDCYGAFDMW	IGHV3-21	IGHD2-21	IGHJ3	7	12	22	28
9	0.001392757660167131	TGTGCAACAGGGACAATAGTGGGAGCTATTAACTGGTTCGACCCCTGG	CATGTIVGAINWFDPW	IGHV1-24	IGHD1-26	IGHJ5	9	15	27	30
9	0.001392757660167131	TGTGCGAGGGTTACCCCCTACGGTGACTACTTTGACTACTGG	CARVTPYGDYFDYW	IGHV3-20	IGHD4-17	IGHJ4	7	17	24	25
9	0.001392757660167131	TGTGCGCGATATGGCCGGTCCGGGGGCTTTGATTACTGG	CARYGRSGGFDYW	IGHV1-3	IGHD3-9	IGHJ4	5	6	11	26
9	0.001392757660167131	TGTGTACTGAACTCATTTGACAATTGG	CVLNSFDNW	IGHV3-74	IGHD1-7	IGHJ4	3	8	12	15
9	0.001392757660167131	TGTGCGAGAGGCGCACCGGGTTACTGG	CARGAPGYW	IGHV4-34	IGHD6-13	IGHJ4	11	15	20	21
9	0.001392757660167131	TGTATACTGAACTCATTTGAGAGTTGG	CILNSFESW	IGHV3-74	IGHD4-11	IGHJ4	2	4	15	24
8	0.0012380068090374497	TGTGCGAGAGAGGGGGGAGCCCGTCGTATAGCAGGAGCTGGTCGGTCGGGGTACTGGTTCGACCCCTGG	CAREGGARRIAGAGRSGYWFDPW	IGHV3-11	IGHD6-13	IGHJ5	10	25	41	52
8	0.0012380068090374497	TGTACCACAGACAACCTTAGATATTGTGGTGGTGATTGCTATATCCCCGATGCTTTTGATATCTGG	CTTDNLRYCGGDCYIPDAFDIW	IGHV3-15	IGHD2-21	IGHJ3	10	20	41	48
8	0.0012380068090374497	TGTGCGAGACACTTACCCGAGGGGGCTGATAGTGGGAGCTACTATTTTTGTCTTGGTATCTGG	CARHLPEGADSGSYYFCLGIW	IGHV5-10-1	IGHD1-26	IGHJ3	10	28	43	52
8	0.0012380068090374497	TGTGCGAGAGATAGGGTGGGAGTAGCAGTGGTTGGTCCGAACATCAATGGTTTTGATGTGTGG	CARDRVGVAVVGPNINGFDVW	IGHV4-4	IGHD6-19	IGHJ3	11	22	35	46
8	0.0012380068090374497	TGTGCAACATCGCTATATCCCAGGAGTGGTTATTATGGCTACTACTACTACATGGACGTCTGG	CATSLYPRSGYYGYYYYMDVW	IGHV1-24	IGHD3-3	IGHJ6	8	22	35	38
8	0.0012380068090374497	TGTACTAGCCCGATAGCAGCAGCTGGTAGTAATTTCTACTACTACTACGGTATGGACGTCTGG	CTSPIAAAGSNFYYYYGMDVW	IGHV3-73	IGHD6-13	IGHJ6	7	12	24	25
8	0.0012380068090374497	TGTGCGAGAGGGTTGATAGTGGCTACGATTTTCCACTACTACTACTACATGGACGTCTGG	CARGLIVATIFHYYYYMDVW	IGHV1-8	IGHD5-12	IGHJ6	10	15	29	34
8	0.0012380068090374497	TGTGCGAGACCCGACGGGCAGTGGCTGGCCCACACGGATTGGGCTTTTGATATCTGG	CARPDGQWLAHTDWAFDIW	IGHV3-21	IGHD6-19	IGHJ3	8	17	27	42
8	0.0012380068090374497	TGTGCGAAAGATGAGGTCAGGCTTAGCGGCGGCTGGACTTACTACTTTGACTACTGG	CAKDEVRLSGGWTYYFDYW	IGHV3-30	IGHD6-25	IGHJ4	11	23	33	39
8	0.0012380068090374497	TGTGCGAAAGAGGGGACAATGACTACGGCAACGTCGGGCTACTACATGGACGTCTGG	CAKEGTMTTATSGYYMDVW	IGHV3-30	IGHD4-17	IGHJ6	10	18	27	38
8	0.0012380068090374497	TGTGTAAGAGATACGCGGGATGACTCCCATGGCAGCACCGAATTTGACTCCTGG	CVRDTRDDSHGSTEFDSW	IGHV3-74	IGHD3-16	IGHJ4	11	18	27	42
8	0.0012380068090374497	TGTGCAACAGGCCCTACAGTAACTCCTGGCCCCGCGACCTGGTTCGACCCCTGG	CATGPTVTPGPATWFDPW	IGHV1-24	IGHD4-11	IGHJ5	9	13	23	38
8	0.0012380068090374497	TGTGCAAAAGATTACAGCATAGTAGCAGGTGGTAGTTGTGCTTTTGATATATGG	CAKDYSIVAGGSCAFDIW	IGHV3-9	IGHD6-13	IGHJ3	11	18	33	38
8	0.0012380068090374497	TGTGCGAGAGATGGGTGGGGGACGGTAACTTACAACTGGTTCGACCCCTGG	CARDGWGTVTYNWFDPW	IGHV1-69	IGHD3-16	IGHJ5	11	15	21	30
8	0.0012380068090374497	TGTGCGAGAGAGTTAGCTAACTGGGGATCTGTTGGTGCTTTTGATATCTGG	CARELANWGSVGAFDIW	IGHV1-2	IGHD7-27	IGHJ3	10	11	28	35
8	0.0012380068090374497	TGTGCGAAGGGCGACGAGGTGGCTACAGTTAATGATGCTTTTGATGTCTGG	CAKGDEVATVNDAFDVW	IGHV3-23	IGHD5-24	IGHJ3	7	15	30	31
8	0.0012380068090374497	TGTGCGAAAGGACGACAGTGGCTGGCCTACCCGCCGACTTTTGACTACTGG	CAKGRQWLAYPPTFDYW	IGHV3-23	IGHD6-19	IGHJ4	9	15	24	39
8	0.0012380068090374497	TGTGCAACGGAGACTACAATAAACTGCGTTTGGTGTGCTTTTGATATCTGG	CATETTINCVWCAFDIW	IGHV1-24	IGHD2-15	IGHJ3	7	12	20	35
8	0.0012380068090374497	TGTGTGAGAGAAATGGAGGTTTTCGGAGTGGTGAGTTTTGGCTACTGG	CVREMEVFGVVSFGYW	IGHV1-18	IGHD3-3	IGHJ4	10	19	31	36
8	0.0012380068090374497	TGTGCGATCCCTAGGGGGCCCGGTTCCCATGAATACTTCCAGCACTGG	CAIPRGPGSHEYFQHW	IGHV3-21	IGHD1-14	IGHJ1	6	21	26	29
8	0.0012380068090374497	TGTGCGAGATCCGTCAAGAATGGTGACCACGATGCTTTTGATATCTGG	CARSVKNGDHDAFDIW	IGHV4-34	IGHD2-21	IGHJ3	8	20	26	30
8	0.0012380068090374497	TGTGCGAGAGATCAGCAATGGGTAGATGTTTATTACTTTGACTCCTGG	CARDQQWVDVYYFDSW	IGHV4-4	IGHD2-15	IGHJ4	12	20	24	33
8	0.0012380068090374497	TGTGCGAGAACAAGGAGTGGGAGCTACTACTGGGGTATGGACGTCTGG	CARTRSGSYYWGMDVW	IGHV3-30	IGHD1-26	IGHJ6	8	15	29	36
8	0.0012380068090374497	TGTGCACGGATACGGGTAGCAGCAGCTGGTAGTCCCTTTGACTACTGG	CARIRVAAAGSPFDYW	IGHV2-70	IGHD6-13	IGHJ4	13	16	30	35
8	0.0012380068090374497	TGTGCACACTGGAATTACGATATTTTGACTGGTTATTTTTACTACTGG	CAHWNYDILTGYFYYW	IGHV2-5	IGHD3-9	IGHJ4	8	13	35	36
8	0.0012380068090374497	TGTGCGAGACCGGACTGGAACGACTGGGCTGCTTTTGATATCTGG	CARPDWNDWAAFDIW	IGHV5-51	IGHD1-1	IGHJ3	9	13	23	29
8	0.0012380068090374497	TGTGCGAGAGGCGGGATTTTGACTGGTCACTTTGACCACTGG	CARGGILTGHFDHW	IGHV4-4	IGHD3-9	IGHJ4	9	15	26	28
8	0.0012380068090374497	TGTGCGAGAGATTCCGGGTATCCCTTCTCTTTTGATATCTGG	CARDSGYPFSFDIW	IGHV1-2	IGHD6-13	IGHJ3	11	13	20	28
8	0.0012380068090374497	TGTGCGGGCGAACGGGACTACGGTGACTACGTCTACTGG	CAGERDYGDYVYW	IGHV3-30	IGHD4-17	IGHJ4	5	15	31	32
8	0.0012380068090374497	TGTGTGAGAGGGAGACCCGGCTACATGGACGTCTGG	CVRGRPGYMDVW	IGHV3-48	IGHD6-13	IGHJ6	9	14	19	20
8	0.0012380068090374497	TGTGTTTTGAATTCATTTGAGTATTGG	CVLNSFEYW	IGHV3-74	IGHD3-9	IGHJ4	3	4	9	15
7	0.0010832559579077685	TGTGCGAGACATGGTACCCCTGACTATGATAGTAGAGGTGCCGTCCCTCCGTACTACTACTACGGTATGGACGTCTGG	CARHGTPDYDSRGAVPPYYYYGMDVW	IGHV5-10-1	IGHD3-22	IGHJ6	12	22	38	51
7	0.0010832559579077685	TGTGCGAGAGGGGTCCCCCCCGTCTTACGGTTTTTGGACTGGCTTTTACATCGGGGCTTTGATCACTGG	CARGVPPVLRFLDWLLHRGFDHW	IGHV4-34	IGHD3-3	IGHJ4	10	20	41	56
7	0.0010832559579077685	TGTGCGAGAGAGGGGGGAGCCCGTCGTTTGGCAGCAGCTGGTCGGTCGGGGTACTGGTTCGATCCCTGG	CAREGGARRLAAAGRSGYWFDPW	IGHV3-11	IGHD6-13	IGHJ5	10	30	41	52
7	0.0010832559579077685	TGTGCGAGAGAGGGGGGAGCCCGTCGTGTAGCAGTGGCTGGTCGGTCGGGATACTGGTTCGACCCCTGG	CAREGGARRVAVAGRSGYWFDPW	IGHV3-11	IGHD6-19	IGHJ5	10	28	41	52
7	0.0010832559579077685	TGCACCACAGACTGTACCACTTCGACCTGCAACAAATACTACTACTACTATTACATGGACGTCTGG	CTTDCTTSTCNKYYYYYYMDVW	IGHV3-15	IGHD2-15	IGHJ6	10	14	19	36
7	0.0010832559579077685	TGTGCGAGAGGGGTGTGGATTCATTGTAGTGTTAGCACGTGCCCTTTTTATTTAGATGTCTGG	CARGVWIHCSVSTCPFYLDVW	IGHV4-59	IGHD2-15	IGHJ4	9	22	30	59
7	0.0010832559579077685	TGTGCGAGAGAAAGGCGGGGCCTATACCAGCTATGGGAGGGCTATGATGCTTTTGATATCTGG	CARERRGLYQLWEGYDAFDIW	IGHV3-11	IGHD5-18	IGHJ3	10	27	35	43
7	0.0010832559579077685	TGTGCGAAATCGGGACCCACCCGATACAGTTTTGGTGTCTATTATTATTACATGGACGTCTGG	CAKSGPTRYSFGVYYYYMDVW	IGHV4-34	IGHD5-18	IGHJ6	6	22	35	38
7	0.0010832559579077685	TGTGCAACATCCACTACTACGATTTTTGGAGTGCCTCTGGACTACTACTACATGGACGTCTGG	CATSTTTIFGVPLDYYYMDVW	IGHV1-24	IGHD3-3	IGHJ6	8	17	32	40
7	0.0010832559579077685	TGTGCGAGAGGCCCGTATAGCAGCAGCTGGTACGGGGGACGCAACTGGTTCGACCCCTGG	CARGPYSSSWYGGRNWFDPW	IGHV4-34	IGHD6-13	IGHJ5	12	14	33	41
7	0.0010832559579077685	TGTGCGAGAGATTGCCCCGATATAGCGGTGCCTGATCAGCCTCGCTGGTTCGACCCCTGG	CARDCPDIAVPDQPRWFDPW	IGHV1-69	IGHD6-19	IGHJ5	11	20	33	44
7	0.0010832559579077685	TGTGCGAGACGATATTGTAGTAGTTCCAGCTGCTATCTGGGTTCTTATGATATCTGG	CARRYCSSSSCYLGSYDIW	IGHV5-10-1	IGHD2-2	IGHJ3	9	10	35	43
7	0.0010832559579077685	TGTGCGAGACATAAGCGGAGATGGCTACAATTGCGACCTGATGCTTTTGATATCTGG	CARHKRRWLQLRPDAFDIW	IGHV4-39	IGHD5-24	IGHJ3	11	17	31	38
7	0.0010832559579077685	TGTGCGAGAGATCAAAATGGGTGCCCGAACATCAGAGTTTGTGCTTTTGATGTTTGG	CARDQNGCPNIRVCAFDVW	IGHV1-67	IGHD3-10	IGHJ3	12	23	29	41
7	0.0010832559579077685	TGTGCGAAAGATGAGGTCAGGTTGAGCGGTGGCTGGACTTACTACTTTGACTACTGG	CAKDEVRLSGGWTYYFDYW	IGHV3-23	IGHD6-19	IGHJ4	11	24	35	39
7	0.0010832559579077685	TGTGCGAAAGATGAGGTCAGGCTTAGCGGTGGCTGGACTTACTACTTTGACTACTGG	CAKDEVRLSGGWTYYFDYW	IGHV3-60	IGHD6-19	IGHJ4	11	23	35	39
7	0.0010832559579077685	TGTGCAAAAGGTACCGGAACTGCCCTCTACTCCTACTACTACTACATGGACGTCTGG	CAKGTGTALYSYYYYMDVW	IGHV3-9	IGHD1-14	IGHJ6	9	12	19	27
7	0.0010832559579077685	TGTGTGCGAGATCACTTTTGGAGTGGTTATTACTACTATGGTATGGACGTCTGG	CVRDHFWSGYYYYGMDVW	IGHV4-4	IGHD3-3	IGHJ6	12	15	31	42
7	0.0010832559579077685	TGTGCGACCTATGACTACAGAGATTATGGCTGGTATTATGGAATGGACGTCTGG	CATYDYRDYGWYYGMDVW	IGHV5-10-1	IGHD4-11	IGHJ6	6	10	19	42
7	0.0010832559579077685	TGTGCGAGAGGAGGGTTCGTAGCAGCGGACTTTTTTCGTTTTTTTGATTTCTGG	CARGGFVAADFFRFFDFW	IGHV4-34	IGHD6-25	IGHJ3	10	19	27	41
7	0.0010832559579077685	TGTACCGCAGGCTGGTTGAGAGATGAGTCGGGGACTTATTATAAAGACTCCTGG	CTAGWLRDESGTYYKDSW	IGHV3-15	IGHD3-10	IGHJ5	9	27	43	45
7	0.0010832559579077685	TGTGCGAGAGGAGGTAGCAGTGGCTGGTATTGGACCCAATTTGACTACTGG	CARGGSSGWYWTQFDYW	IGHV3-21	IGHD6-19	IGHJ4	9	14	28	39
7	0.0010832559579077685	TGCGTCATAAGTATGGCAGTGCCTGGTGCGAGTGTTGCTTTTGATATCTGG	CVISMAVPGASVAFDIW	IGHV1-2	IGHD6-19	IGHJ3	1	10	26	35
7	0.0010832559579077685	TGTGCGAGGTCTAGGGAGGCTACGAATGAGGATGGTTTTGATCTTTGG	CARSREATNEDGFDLW	IGHV3-21	IGHD5-12	IGHJ3	7	17	24	30
7	0.0010832559579077685	TGTGCGAGAGATCCGGTCCAGAGCACTGCCTACTCCTTTGACTTCTGG	CARDPVQSTAYSFDFW	IGHV3-21	IGHD6-19	IGHJ4	12	23	28	30
7	0.0010832559579077685	TGTGCGAGAGATCGGGGACATAATGGTTACGATTTATATGACTACTGG	CARDRGHNGYDLYDYW	IGHV3-21	IGHD5-12	IGHJ4	12	15	33	38
7	0.0010832559579077685	TGTGCGAACCGCTGGGGTGGACACTACCCTGGCCCCATTGACTTTTGG	CANRWGGHYPGPIDFW	IGHV3-23	IGHD2-15	IGHJ4	7	21	26	37
7	0.0010832559579077685	TGTGCGAAAGATCGGAATTTTTACGACTATGGTTCAAGTGACGTCTGG	CAKDRNFYDYGSSDVW	IGHV3-30	IGHD3-10	IGHJ6	12	25	34	39
7	0.0010832559579077685	TGTACTAGGGGCGATTGTGGTAGTGACTGCTATATCTTTGACTACTGG	CTRGDCGSDCYIFDYW	IGHV3-73	IGHD2-21	IGHJ4	7	13	32	35
7	0.0010832559579077685	TGCGCGAGATCGCCGGGCGGTGACTACCACTGGTACTTCGCCCTCTGG	CARSPGGDYHWYFALW	IGHV5-51	IGHD4-17	IGHJ2	8	17	26	28
7	0.0010832559579077685	TGTGCGCGACCCATTGGGCGCCTTACCTTCGCATTCGAAATTTGG	CARPIGRLTFAFEIW	IGHV4-39	IGHD2-8	IGHJ3	9	10	14	42
7	0.0010832559579077685	TGTGCGAGATATCCGGCCTACGGTGACTATGGTTTTGACTCTTGG	CARYPAYGDYGFDSW	IGHV4-55	IGHD4-17	IGHJ4	11	17	28	33
7	0.0010832559579077685	TGTGCGAGAGAGCGCAGCGGCGCAATAGAATACTTTGATTATTGG	CARERSGAIEYFDYW	IGHV3-21	IGHD6-25	IGHJ4	10	13	20	30
7	0.0010832559579077685	TGTGCGAAGGGCATTGTGGCTGGTTCTGGCTGGCTCGACCCCTGG	CAKGIVAGSGWLDPW	IGHV3-23	IGHD6-19	IGHJ5	7	15	23	29
7	0.0010832559579077685	TGTACCAGAGATCGTGGTGGTGATGGGAACTGGTTCGACCCCTGG	CTRDRGGDGNWFDPW	IGHV4-30-2	IGHD2-21	IGHJ5	12	13	22	27
7	0.0010832559579077685	TGTGCGAGACTTCGTGGGGGAACCTGGTACTTCGATCTCTGG	CARLRGGTWYFDLW	IGHV4-39	IGHD3-16	IGHJ2	9	14	20	23
7	0.0010832559579077685	TGTGCGAGAAGTCTCCGGTGGCTGGTACTCTTTGACTACTGG	CARSLRWLVLFDYW	IGHV4-34	IGHD6-19	IGHJ4	8	17	23	24
7	0.0010832559579077685	TGTGCGAAAGATTCAGACTGGGACCGGCCCCTTGACTACTGG	CAKDSDWDRPLDYW	IGHV3-30	IGHD3-9	IGHJ4	11	15	20	31
7	0.0010832559579077685	TGTGCACACAGCCCGTGGATACCGGCGTACTTCGATCTCTGG	CAHSPWIPAYFDLW	IGHV2-5	IGHD5-18	IGHJ2	10	13	21	26
7	0.0010832559579077685	TGTGGGGGTTCGTACAGCAGCTCGTCCGGGATCGACTCCTGG	CGGSYSSSSGIDSW	IGHV4-28	IGHD6-6	IGHJ5	3	11	28	31
7	0.0010832559579077685	TGTGTGAGAGATCCATTTTACGGTGCTTTTGACATCTGG	CVRDPFYGAFDIW	IGHV3-21	IGHD3-3	IGHJ3	12	17	21	23
7	0.0010832559579077685	TGTGCACGGATAACATCAGCTATGGCTTATGACTACTGG	CARITSAMAYDYW	IGHV2-70	IGHD5-18	IGHJ4	11	16	24	29
7	0.0010832559579077685	TGTGCGAGAGATGCCGGTGGGAACTTTGACTACTGG	CARDAGGNFDYW	IGHV3-30	IGHD1-26	IGHJ4	11	16	21	22
7	0.0010832559579077685	TGTGCTAAAGTCTGTTGTATGGACGTCTGG	CAKVCCMDVW	IGHV3-72	IGHD1-1	IGHJ6	6	13	17	18
7	0.0010832559579077685	TGTTCAACCGTCTTTGACCACTGG	CSTVFDHW	IGHV3-74	.	IGHJ4	6	-1	-1	11
6	9.285051067780873E-4	TGTGCGCGAGGCCGGATCGATATTACTATGATAGTAGTGGTTATGACTGCGGCCACCTACTACTTTGACTACTGG	CARGRIDITMIVVVMTAATYYFDYW	IGHV3-23	IGHD3-22	IGHJ4	5	20	47	57
6	9.285051067780873E-4	TGTGCAACAGCAGGATATTGTAGTAGTACCAGCTGCTATGTGCGGTACTACTACTACTACTACATGGACGTCTGG	CATAGYCSSTSCYVRYYYYYYMDVW	IGHV1-24	IGHD2-2	IGHJ6	9	11	39	45
6	9.285051067780873E-4	TGTGCGAGGGTCGGCCGATTTTTGGAGTGGTTATTATCAGTAGGAGGGTTCTACTACTACATGGACGTCTGG	CARVGRFLEWLLSVGGFYYYMDVW	IGHV4-34	IGHD3-3	IGHJ6	7	15	36	50
6	9.285051067780873E-4	TGTGCGAGAGGGGAGACGGGGACGGACGGTATTACTATGATAGTAGTGGTTATTACCCTCTTTGACTACTGG	CARGETGTDGITMIVVVITLFDYW	IGHV1-2	IGHD3-22	IGHJ4	9	28	55	59
6	9.285051067780873E-4	TGTGCGAGAGAGGGGGGAGCCCGTCGTATAGCAGGAGCTGGTCGGTCGGGATACTGGTTCGACCCCTGG	CAREGGARRIAGAGRSGYWFDPW	IGHV3-11	IGHD6-13	IGHJ5	10	25	41	52
6	9.285051067780873E-4	TGTGCGAAACCAGGCGGCGGGTACGATATTTTGACTGGTTATTATTCGAGCTACTACTTTGACTACTGG	CAKPGGGYDILTGYYSSYYFDYW	IGHV3-23	IGHD3-9	IGHJ4	8	21	44	51
6	9.285051067780873E-4	TGTGCGAAAGATGTAAGAGTGGTAGCTGCCGATACAGATAACTACTACTACTACGGTATGGACGTCTGG	CAKDVRVVAADTDNYYYYGMDVW	IGHV3-23	IGHD2-15	IGHJ6	11	18	28	40
6	9.285051067780873E-4	TGTGCGAGAGACCTTTCGTATAGCAGCTCGCGACCTCACTACTACTACTACGGTATGGACGTCTGG	CARDLSYSSSRPHYYYYGMDVW	IGHV3-30	IGHD6-6	IGHJ6	17	18	29	37
6	9.285051067780873E-4	TGTGCGAGAAACCGCTTCGATTTTCGGAGTGCTTCTTATTCATACCCCTCCATTGACTACTGG	CARNRFDFRSASYSYPSIDYW	IGHV1-2	IGHD3-3	IGHJ4	8	17	38	52
6	9.285051067780873E-4	TGTGCGAAAGCTTTAGGCTACGGTGACTACGTCGGATGGCATGGGGGTGCTTTTGATATCTGG	CAKALGYGDYVGWHGGAFDIW	IGHV3-23	IGHD4-17	IGHJ3	9	17	31	47
6	9.285051067780873E-4	TGTGCAACAGTGTGGAAGAAGATTTTTGGAGTGGTTCTTAATCCCGATGGCTTTGATATCTGG	CATVWKKIFGVVLNPDGFDIW	IGHV1-69-2	IGHD3-3	IGHJ3	9	20	39	51
6	9.285051067780873E-4	TGTGCAAAAGGCAAGTCAGTGGATATAGTGTCTTCCGTCGCCGGTGATGCTTTTGATATTTGG	CAKGKSVDIVSSVAGDAFDIW	IGHV3-9	IGHD5-12	IGHJ3	9	18	29	44
6	9.285051067780873E-4	TGTGTGACGTCGCGTTGTTCTGGTGGTATTTGCCGCGAGACCGGTGCTTTTGATGTCTGG	CVTSRCSGGICRETGAFDVW	IGHV1-45	IGHD2-15	IGHJ3	3	20	27	44
6	9.285051067780873E-4	TGTGTACACAGACGCTATTATTATTCTGAGACTAATGGTGTCGGCTGGTTCGACCCCTGG	CVHRRYYYSETNGVGWFDPW	IGHV2-5	IGHD2-8	IGHJ5	13	30	40	44
6	9.285051067780873E-4	TGTGCGAGCCTTTTTTGTACGAGTTCCAGCTGCGATGTCGGAGATACTTTTGATATCTGG	CASLFCTSSSCDVGDTFDIW	IGHV5-10-1	IGHD2-2	IGHJ3	7	14	40	42
6	9.285051067780873E-4	TGTGCGAGCCTGTTTTGTACTGGTTCTACCTGCGATGTCGGAGATACTTTTGATATCTGG	CASLFCTGSTCDVGDTFDIW	IGHV5-10-1	IGHD3-9	IGHJ3	7	12	24	42
6	9.285051067780873E-4	TGTGCGAGCCTGTTTTGTACTAGTTCCAGTTGCGATGTCGGGGATACTTTTGATATCTGG	CASLFCTSSSCDVGDTFDIW	IGHV5-10-1	IGHD1-7	IGHJ3	7	20	30	42
6	9.285051067780873E-4	TGTGCGAGCCTGTATTGCACTAGTACCACTTGCGATGTCGCAGATGATTTTGATGTCTGG	CASLYCTSTTCDVADDFDVW	IGHV5-10-1	IGHD2-2	IGHJ3	7	12	27	42
6	9.285051067780873E-4	TGTGCGAGAGTCATGGAGCAGTGGCTGGTACGGTGGGAGGGCTACTACTTTGACTACTGG	CARVMEQWLVRWEGYYFDYW	IGHV1-18	IGHD6-19	IGHJ4	9	16	31	42
6	9.285051067780873E-4	TGTGCGAGAGTAGGACCCTACGATTTTTGGAGTGGTTGGGGGGACTACTTTGACTACTGG	CARVGPYDFWSGWGDYFDYW	IGHV3-11	IGHD3-3	IGHJ4	9	18	36	43
6	9.285051067780873E-4	TGTGCGAGAGGCCTCCCGAGGCAGCTCGTCTCCTCTAACTACTGGTACTTCGATCTCTGG	CARGLPRQLVSSNYWYFDLW	IGHV4-34	IGHD6-6	IGHJ2	14	20	29	38
6	9.285051067780873E-4	TGTGCGAAACCTATAGTGGGAGCTACTATTCTCTCCTACTACTACTACATGGACGTCTGG	CAKPIVGATILSYYYYMDVW	IGHV3-23	IGHD1-26	IGHJ6	8	11	27	35
6	9.285051067780873E-4	TGTGCGAAAGATCTAAGTCGGAGCAGTGGCTGGTCATACGGCGATGCTTTTGATATCTGG	CAKDLSRSSGWSYGDAFDIW	IGHV3-23	IGHD6-19	IGHJ3	13	21	33	42
6	9.285051067780873E-4	TGTGCACGGACCCCCTTCAGATGGCTACAATTAAGGACCCTCTACTACTTTGACTACTGG	CARTPFRWLQLRTLYYFDYW	IGHV2-26	IGHD5-24	IGHJ4	9	18	32	42
6	9.285051067780873E-4	TGTGCACACAGCTCGTTCTATTGTAGTGGTGGTAGCTGCTACGAGTGGTTTGACTACTGG	CAHSSFYCSGGSCYEWFDYW	IGHV2-5	IGHD2-15	IGHJ4	10	18	41	48
6	9.285051067780873E-4	TGTGCGAGAGATCTGGCTGATTACTATGATAGTGAGGGCTGGTACTTCGATCTCTGG	CARDLADYYDSEGWYFDLW	IGHV1-2	IGHD3-22	IGHJ2	13	19	32	38
6	9.285051067780873E-4	TGTGCGAAAGATCACGAGTCTTGTAGAGGCAAAGACTGTTTATTGATGGACGTCTGG	CAKDHESCRGKDCLLMDVW	IGHV3-23	IGHD3-9	IGHJ6	12	33	43	45
6	9.285051067780873E-4	TGTGCGAAAGACGGGAACTGGGAAAACTACTACTACTACACCTACATGGACGTCTGG	CAKDGNWENYYYYTYMDVW	IGHV3-30	IGHD7-27	IGHJ6	10	15	21	27
6	9.285051067780873E-4	TGTGCACACAGGGGCATTGGGGCACCTGATCCATTAGGTTTCTACTTTGACTACTGG	CAHRGIGAPDPLGFYFDYW	IGHV2-5	IGHD2-8	IGHJ4	10	30	36	41
6	9.285051067780873E-4	TGTGCAAGAGGCGGGGGAGCAGCAGTTGGATTTTTCTACTTCTACTTAGACGTCTGG	CARGGGAAVGFFYFYLDVW	IGHV1-8	IGHD6-13	IGHJ6	11	17	28	35
6	9.285051067780873E-4	TGTCATGGTCCCGAATTACGATTTTTGGAGTCGCAGAGGTGGTCCGACCCGTGG	CHGPELRFLESQRWSDPW	IGHV1-18	IGHD3-3	IGHJ5	2	14	30	39
6	9.285051067780873E-4	TGTGTTACAGTCCCCTGTAGTAGGTGCACTGTTTGGAACTGGTTCGACCCCTGG	CVTVPCSRCTVWNWFDPW	IGHV4-39	IGHD2-2	IGHJ5	3	15	22	36
6	9.285051067780873E-4	TGTGCACACAGACATGGGAGGGGTGACTTCGGCTTCCGTGCTTTTGATGTCTGG	CAHRHGRGDFGFRAFDVW	IGHV2-5	IGHD2-21	IGHJ3	12	21	27	38
6	9.285051067780873E-4	TGTACCGCAGGCTGGTTGACGGATGGCTCGGGGACTTATTATAAAGATTATTGG	CTAGWLTDGSGTYYKDYW	IGHV3-15	IGHD3-10	IGHJ4	9	22	43	51
6	9.285051067780873E-4	TGTACAACACCGGCGCCTGGGCCAGTGACTGGGTGGGGGAGATTTGACTACTGG	CTTPAPGPVTGWGRFDYW	IGHV1-46	IGHD3-16	IGHJ4	2	33	40	42
6	9.285051067780873E-4	TGTGCGAGATTTTCTTCCCGTAACAGTGCCTGGCAATACTTTGAACTCTGG	CARFSSRNSAWQYFELW	IGHV4-4	IGHD6-19	IGHJ4	8	23	32	36
6	9.285051067780873E-4	TGTGCGAGACTCTACTTCAGTCTCACCGGTGAAGATGTTTTTGATGTCTGG	CARLYFSLTGEDVFDVW	IGHV3-21	IGHD1-20	IGHJ3	8	24	29	33
6	9.285051067780873E-4	TGTGCGAGAGGCACTGGCTGGTACTCATCAGCGTGGTACTTCGATCTCTGG	CARGTGWYSSAWYFDLW	IGHV3-23	IGHD6-19	IGHJ2	6	10	23	33
6	9.285051067780873E-4	TGTGCGAGAGGCAACCTCCTTTATTGGAGTGGGAACTACTTTGACTACTGG	CARGNLLYWSGNYFDYW	IGHV4-34	IGHD3-3	IGHJ4	11	23	31	34
6	9.285051067780873E-4	TGTGCGAGAGATTCGGATGGCTACAACCAGCTGGGCGCTTTTGATATCTGG	CARDSDGYNQLGAFDIW	IGHV3-30	IGHD5-24	IGHJ3	11	15	25	36
6	9.285051067780873E-4	TGTGCGAGAGATGAGATTGTGGCAGAAGGCACGCGGGACCTTGACTACTGG	CARDEIVAEGTRDLDYW	IGHV1-46	IGHD2-21	IGHJ4	11	15	21	40
6	9.285051067780873E-4	TGTGCGAGAGATGAGATTGCGGCAGAGGGCACGCGGGACCTTGACTACTGG	CARDEIAAEGTRDLDYW	IGHV1-46	IGHD2-2	IGHJ4	11	19	23	40
6	9.285051067780873E-4	TGTGCGAGAGATGAAATAACTGCAGAGGGCACGCGGGACCTTGACTACTGG	CARDEITAEGTRDLDYW	IGHV1-46	IGHD1-20	IGHJ4	11	15	21	40
6	9.285051067780873E-4	TGTGCGAGAACCCACCTCGGAACCTACTACTACTACGGTATGGACGTCTGG	CARTHLGTYYYYGMDVW	IGHV3-30	IGHD1-14	IGHJ6	8	17	22	23
6	9.285051067780873E-4	TGCGCGAAAGAGCTGTTCGCAACGGGCTTCACTTGTGCTTTTGATCTCTGG	CAKELFATGFTCAFDLW	IGHV1-2	IGHD3-10	IGHJ3	10	14	18	35
6	9.285051067780873E-4	TGTGTGAGAGGAAAAGGGGAGGGCCCTATTCCACCATTTGACTACTGG	CVRGKGEGPIPPFDYW	IGHV1-46	IGHD2-21	IGHJ4	9	25	31	36
6	9.285051067780873E-4	TGTGCGAGAACGAGGTTATCAGAAAACGGCGGTGGTCTTGATATTTGG	CARTRLSENGGGLDIW	IGHV3-11	IGHD4-23	IGHJ3	8	29	35	37
6	9.285051067780873E-4	TGTGCGAGAAGTCTCTTAAGGGGTGTTAAGATCCCCTTTTGGCACTGG	CARSLLRGVKIPFWHW	IGHV4-4	IGHD7-27	IGHJ1	15	29	35	41
6	9.285051067780873E-4	TGTGCGAAAAGAAGTGTTGTAAAATACGACTACTACATGGACGTCTGG	CAKRSVVKYDYYMDVW	IGHV4-4	IGHD1-1	IGHJ6	6	15	20	24
6	9.285051067780873E-4	TGTGCACACAGACCCCCTGGATTTTGGAGTGGTTATTTTGACTACTGG	CAHRPPGFWSGYFDYW	IGHV2-5	IGHD3-3	IGHJ4	12	21	35	36
6	9.285051067780873E-4	TGTGCAAGGCCTACCTATGGTGAGAACGCCGAATACTTCCACCACTGG	CARPTYGENAEYFHHW	IGHV3-74	IGHD3-10	IGHJ1	7	14	20	26
6	9.285051067780873E-4	TGTGCCGGAGGCCGTTCGGGGGACCTCTACGGTATGGACGTCTGG	CAGGRSGDLYGMDVW	IGHV4-31	IGHD3-10	IGHJ6	4	13	20	33
6	9.285051067780873E-4	TGTGCGCGACCCATTGGGCGCCTTACCTTCGCATTCGAAATTTGG	CARPIGRLTFAFEIW	IGHV4-34	IGHD2-8	IGHJ3	5	10	14	42
6	9.285051067780873E-4	TGTGCGAGAGACGGCGTTGCTCGTCTCTATGGAATGGACGTCTGG	CARDGVARLYGMDVW	IGHV3-21	IGHD6-6	IGHJ6	10	18	24	33
6	9.285051067780873E-4	TGTGCGAAACGGCATCGCATCAACTGGTACCTACTTGACTTTTGG	CAKRHRINWYLLDFW	IGHV3-30	IGHD6-13	IGHJ4	6	16	33	34
6	9.285051067780873E-4	TGTGCGAGAGGGCTGGGATGGCAGCAGCTGGGGGACTACTGG	CARGLGWQQLGDYW	IGHV1-8	IGHD6-13	IGHJ4	10	20	30	33
6	9.285051067780873E-4	TGTGCGCGAGGCTTCACCAATAATATGATAGAAGACTGG	CARGFTNNMIEDW	IGHV1-2	IGHD3-22	IGHJ4	9	23	30	34
6	9.285051067780873E-4	TGTGCGAGAGGGCTATTACTATGGGAAATGGACGTCTGG	CARGLLLWEMDVW	IGHV3-30	IGHD3-10	IGHJ6	9	13	23	27
6	9.285051067780873E-4	TGTGCGAGAGGATATAGTAGTTCCTGGTTTCACTCCTGG	CARGYSSSWFHSW	IGHV3-21	IGHD3-22	IGHJ5	9	13	20	23
6	9.285051067780873E-4	TGTGCGAAAGCCCCCGGAACTGGGGAGTTTGACTACTGG	CAKAPGTGEFDYW	IGHV3-23	IGHD7-27	IGHJ4	9	17	25	27
6	9.285051067780873E-4	TGTGCGAAAGATACGAGTTTCGGGAATTTTGACCACTGG	CAKDTSFGNFDHW	IGHV3-30	IGHD3-10	IGHJ4	11	18	23	27
6	9.285051067780873E-4	TGTGCAAGAGGTCTCATTAGGGCATCCTTCGACATCTGG	CARGLIRASFDIW	IGHV3-74	IGHD2-15	IGHJ6	14	23	27	30
6	9.285051067780873E-4	TGTCTGTCGAACTCATTTGAATACTGG	CLSNSFEYW	IGHV3-74	IGHD1-7	IGHJ4	2	8	12	15
6	9.285051067780873E-4	TGTATATTGAACTCATTTGAGACTTGG	CILNSFETW	IGHV3-74	IGHD2-8	IGHJ4	2	3	12	24
6	9.285051067780873E-4	TGCGCGAGACACCAGTATGGTGGCCTT	CARHQYGGL	IGHV3-21	IGHD1-26	IGHJ4	8	10	22	27
5	7.737542556484061E-4	TGTGCGAGAGCCAACTCACGTATTACGATTTTTGGAGTGGTTATTATCGGGCATGGGCATGATGCTTTTGATATCTGG	CARANSRITIFGVVIIGHGHDAFDIW	IGHV4-34	IGHD3-3	IGHJ3	9	17	46	57
5	7.737542556484061E-4	TGTGCGAGAGTAGAATTTGGGGCGGTGGCTGGTACTTTGGTGTATTACTACTACTACTACTACATGGACGTCTGG	CARVEFGAVAGTLVYYYYYYYMDVW	IGHV4-34	IGHD6-19	IGHJ6	9	24	34	42
5	7.737542556484061E-4	TGTGCGAGAGATTGGTATTGTGGTGGTGATTGCTATGGTCTCCCCTACTACTACTACTACATGGACGTCTGG	CARDWYCGGDCYGLPYYYYYMDVW	IGHV1-46	IGHD2-21	IGHJ6	11	15	35	44
5	7.737542556484061E-4	TGTGCGAGAGACCTAGATTACTATGATAGTAGTGGTCGGTATTACTACTACTACTACTACATGGACGTCTGG	CARDLDYYDSSGRYYYYYYYMDVW	IGHV4-4	IGHD3-22	IGHJ6	10	16	35	39
5	7.737542556484061E-4	TGTGCCAGAGCTCTTCGGGAGAGGTTACTATGGTTCGGGGAGTCGGCCGTGTCCGCTTTTGATATCTGG	CARALRERLLWFGESAVSAFDIW	IGHV4-30-2	IGHD3-10	IGHJ3	13	24	42	54
5	7.737542556484061E-4	TGTGCGAGAGAGGGGGGAGCCCGTCGTATAGCAAGTGCTGGTCGGTCGGGATACTGGTTCGACCCCTGG	CAREGGARRIASAGRSGYWFDPW	IGHV3-11	IGHD2-8	IGHJ5	10	25	32	52
5	7.737542556484061E-4	TGTGCACGGATAGTGAAGGGCCTCCCTGATCTGACGGGTTACTACTTCTACTACTACATGGACGTCTGG	CARIVKGLPDLTGYYFYYYMDVW	IGHV2-70	IGHD1-26	IGHJ6	11	21	25	38
5	7.737542556484061E-4	TGTGCGAGATCCCTCGTATTACTATGGTTCAGGGAGTTAATTGGGTCGTACTACTTTGACTACTGG	CARSLVLLWFRELIGSYYFDYW	IGHV4-55	IGHD3-10	IGHJ4	9	14	38	47
5	7.737542556484061E-4	TGTGCGAGAGGCAGAGGGACGATTTTTGGAGTGGTTATTATATCAAGGGGCTGGTTCGACCCCTGG	CARGRGTIFGVVIISRGWFDPW	IGHV4-34	IGHD3-3	IGHJ5	11	18	41	50
5	7.737542556484061E-4	TGTGTCAGAGATCGCAAAGCACCAGCTCTTATCGGGTACACGTATTACGGTATGGACGTCTGG	CVRDRKAPALIGYTYYGMDVW	IGHV4-30-2	IGHD3-3	IGHJ6	12	39	48	51
5	7.737542556484061E-4	TGTGCGAGAGATCTGATATGGGACATTACTTTGGCTGGTTATCTGGACGCTTTTGATATTTGG	CARDLIWDITLAGYLDAFDIW	IGHV4-31	IGHD3-9	IGHJ3	13	29	41	48
5	7.737542556484061E-4	TGTGCGAGAGATAAACAACGTACGATTTTTGGAGTGGCCGTCCGTGATGCTTTTGATATCTGG	CARDKQRTIFGVAVRDAFDIW	IGHV4-59	IGHD3-3	IGHJ3	11	20	36	44
5	7.737542556484061E-4	TGTGCGAGAGAATTTCAGGAGGTTACGATTTTTGGAGTGGTTAGCACACCGCCTGACTACTGG	CAREFQEVTIFGVVSTPPDYW	IGHV3-21	IGHD3-3	IGHJ4	10	22	42	53
5	7.737542556484061E-4	TGTGCAAAATTTGAGGCAGCCGAGTACGGTGACTACGTTATTTCTACGTGGGTTGACTACTGG	CAKFEAAEYGDYVISTWVDYW	IGHV4-30-2	IGHD4-17	IGHJ4	4	24	37	52
5	7.737542556484061E-4	TGTGGGAGAGATAGGCGGGATAGCAGCAACTTTTATGCCTACTACTACTACATGGCCGTCTGG	CGRDRRDSSNFYAYYYYMAVW	IGHV1-67	IGHD6-13	IGHJ6	11	19	27	38
5	7.737542556484061E-4	TGTGTGAGAGATAGTATAACGATTTTTGGAGTATTGGTATCGACTGCTTTTGATATATGG	CVRDSITIFGVLVSTAFDIW	IGHV3-21	IGHD3-3	IGHJ3	11	13	31	44
5	7.737542556484061E-4	TGTGCGACCCTGTTTTGTACTAGTACCAACTGCGATGCCGGAAATGATTTTGATATCTGG	CATLFCTSTNCDAGNDFDIW	IGHV5-10-1	IGHD2-2	IGHJ3	6	14	40	43
5	7.737542556484061E-4	TGTGCGAGTGGATTAGAAACGATTTTTGGAGTGGAAATTATGTCCCCCCCCGAGCACTGG	CASGLETIFGVEIMSPPEHW	IGHV4-39	IGHD3-3	IGHJ4	7	18	40	55
5	7.737542556484061E-4	TGTGCGAGAGAGTATCGGCAGCAGCTGGTATTCAACTACTACTACTACATGGACGTCTGG	CAREYRQQLVFNYYYYMDVW	IGHV4-31	IGHD6-13	IGHJ6	10	17	29	34
5	7.737542556484061E-4	TGTGCAACAGGATATTGTAGTGGTGGTAGCTGCTACCTTTTGGATGCTTTTGATATCTGG	CATGYCSGGSCYLLDAFDIW	IGHV1-24	IGHD2-15	IGHJ3	9	10	35	42
5	7.737542556484061E-4	TGTACCACTAATGGGGGCGTATTACGATTTTTGGAGTGGTTATCTGACTTTGACTACTGG	CTTNGGVLRFLEWLSDFDYW	IGHV3-15	IGHD3-3	IGHJ4	7	17	42	46
5	7.737542556484061E-4	TGTGCGAGACCCGACGGGCAGTGGCTGGCCCACACGGATTGGGCTTTTGATATCTGG	CARPDGQWLAHTDWAFDIW	IGHV4-39	IGHD6-19	IGHJ3	9	17	27	42
5	7.737542556484061E-4	TGTGCGAGAGTTGTCCGGGCCAGCAGCAGCTGGTTCTACTACTACATGGACGTCTGG	CARVVRASSSWFYYYMDVW	IGHV1-46	IGHD6-13	IGHJ6	9	21	33	35
5	7.737542556484061E-4	TGTGCGAGAGCCCTCAGGGGATGGCTACAATTAAAGGCCGATGCTTTTGATATCTGG	CARALRGWLQLKADAFDIW	IGHV4-59	IGHD5-24	IGHJ3	9	19	32	39
5	7.737542556484061E-4	TGTGCGAGAGGCGGACCAATAGTCGGTACACAGAAGGACTGGTACTTCGATCTCTGG	CARGGPIVGTQKDWYFDLW	IGHV1-8	IGHD1-1	IGHJ2	11	23	29	37
5	7.737542556484061E-4	TGTGCGAGAGATAGGGTCATTATATTAGACAGGGAGGGCCATACTTTTGATCTCTGG	CARDRVIILDREGHTFDLW	IGHV4-4	IGHD3-3	IGHJ3	11	14	23	43
5	7.737542556484061E-4	TGTGCGAAAGATTTAGGGACCAGGGTAGGCCACCCCACCAACTGGCTCGACACCTGG	CAKDLGTRVGHPTNWLDTW	IGHV3-23	IGHD6-13	IGHJ5	11	18	26	38
5	7.737542556484061E-4	TGTGCGAAAGAAAACAGTGGGAGCTACGGCTACTACTACTACGGTATGGACGTCTGG	CAKENSGSYGYYYYGMDVW	IGHV3-21	IGHD1-26	IGHJ6	10	15	26	29
5	7.737542556484061E-4	TGTGCACACACGCATTACGATATTTTGACTGGTTATTCCATCTACTTTGACTACTGG	CAHTHYDILTGYSIYFDYW	IGHV2-5	IGHD3-9	IGHJ4	9	13	36	41
5	7.737542556484061E-4	TGTGCAAGAGGCGGGGGAGCAGCAGTTGGATTCTTCTACTTCAACTTAGACGTCTGG	CARGGGAAVGFFYFNLDVW	IGHV1-8	IGHD6-13	IGHJ6	11	17	28	35
5	7.737542556484061E-4	TGTGTGAGATATATAGAAGGGGCCGGACCCCCAATGGAGGCTATTGATATTTGG	CVRYIEGAGPPMEAIDIW	IGHV5-78	IGHD3-16	IGHJ3	8	27	33	39
5	7.737542556484061E-4	TGTGCCAGAGTGCGGACTAACAGGTGGGGGGTTTACTACGGTATGGACGTCTGG	CARVRTNRWGVYYGMDVW	IGHV4-30-2	IGHD3-22	IGHJ6	9	32	39	42
5	7.737542556484061E-4	TGTGCCAGAGAGCGAAATTACTATGGTTCGGGGGAGTACGGTATGGACGTCTGG	CARERNYYGSGEYGMDVW	IGHV4-30-2	IGHD3-10	IGHJ6	10	16	32	42
5	7.737542556484061E-4	TGTGCGAGATTTGTGGGAGCTACCCGGGGCTACTACTACTACATGGACGTCTGG	CARFVGATRGYYYYMDVW	IGHV3-21	IGHD1-26	IGHJ6	8	12	22	29
5	7.737542556484061E-4	TGTGCGAGAGCCCGTATTACGATTTTTGGAGTGGTTACAGACATGGACGTCTGG	CARARITIFGVVTDMDVW	IGHV1-18	IGHD3-3	IGHJ6	9	12	36	40
5	7.737542556484061E-4	TGTGCGAGAGGACCGTATCACGAGTTTTGGAGCGGCGATTACTTTGAATCCTGG	CARGPYHEFWSGDYFESW	IGHV3-23	IGHD3-3	IGHJ4	6	13	31	39
5	7.737542556484061E-4	TGTGCGAGAGATCCGGCCCAGGCGGTGGCCGGTTCGACTGTTTTTGATATCTGG	CARDPAQAVAGSTVFDIW	IGHV3-48	IGHD1-14	IGHJ3	12	28	33	41
5	7.737542556484061E-4	TGTGCGAGAGATCACGGCTACGGTGACTACGCGGTAGGCTGGTTCGACCCCTGG	CARDHGYGDYAVGWFDPW	IGHV3-21	IGHD4-17	IGHJ5	12	17	30	38
5	7.737542556484061E-4	TGTGCGAGAGATATGCCGGTGACTCCCTACGGTCCCTACGTTTTGGACGTCTGG	CARDMPVTPYGPYVLDVW	IGHV3-21	IGHD4-17	IGHJ6	11	26	40	43
5	7.737542556484061E-4	TGTGCGAAGCTAGGATACAGCTATGGTTATCCGGTGTACTACTTTGACTACTGG	CAKLGYSYGYPVYYFDYW	IGHV3-33	IGHD5-18	IGHJ4	6	12	28	35
5	7.737542556484061E-4	TGTGCGAAGGCCGAATTTGGTTCGGGGATGTATTGGCCTCCGGATGACCTCTGG	CAKAEFGSGMYWPPDDLW	IGHV3-48	IGHD3-10	IGHJ5	6	17	27	45
5	7.737542556484061E-4	TGTGCGAAAGATTTTGGGGTTGGGGCAGCAGCTGGTGATCGGCAGGACTACTGG	CAKDFGVGAAAGDRQDYW	IGHV3-21	IGHD6-13	IGHJ4	11	24	35	45
5	7.737542556484061E-4	TGTGCGAAAGATAAGGACCCTACGGGTTACTACTACTACGGTATGGACGTCTGG	CAKDKDPTGYYYYGMDVW	IGHV3-30	IGHD4-17	IGHJ6	11	19	24	27
5	7.737542556484061E-4	TGTGCAACAGAGACATCTGTTGTCCAAGTGGTGATTTATGCTATGTACCACTGG	CATETSVVQVVIYAMYHW	IGHV1-24	IGHD2-8	IGHJ4	10	36	43	49
5	7.737542556484061E-4	TGTTCAAGAGGTTATTCTGAAGGAGGGCCTCATGCGGCTTTTGATATCTGG	CSRGYSEGGPHAAFDIW	IGHV3-74	IGHD3-10	IGHJ3	9	10	15	29
5	7.737542556484061E-4	TGTGCGAGGGAGCGCGATGCCGACTGGCGCCAAAATTGGTTCGACGCCTGG	CARERDADWRQNWFDAW	IGHV3-20	IGHD2-2	IGHJ5	7	16	21	36
5	7.737542556484061E-4	TGTGCGAGAGATAACGGCAGTGGCTGGTTAGGGGGCGCTTTTGATATCTGG	CARDNGSGWLGGAFDIW	IGHV4-31	IGHD6-19	IGHJ3	11	16	27	36
5	7.737542556484061E-4	TGTGCGAGAGAGAAAGTCGCAGGTGGTTTCAGGCGTGCTTTTGATGTCTGG	CAREKVAGGFRRAFDVW	IGHV1-46	IGHD2-15	IGHJ3	10	21	26	35
5	7.737542556484061E-4	TGTGCGAAAGGCCGACCTCTATTTGTTAACGGGAATTTGTTCGACCCCTGG	CAKGRPLFVNGNLFDPW	IGHV1-2	IGHD1-14	IGHJ5	6	26	34	38
5	7.737542556484061E-4	TGTGCGAAAGGGCCCTGGTATAGCAGCTCGTCCGGGGGCTTTGACTACTGG	CAKGPWYSSSSGGFDYW	IGHV3-30	IGHD6-6	IGHJ4	6	17	34	38
5	7.737542556484061E-4	TGTGCGAAAGAAGAGAAGTGGTCCGGAGCCACCCGGGCGCTTGATATCTGG	CAKEEKWSGATRALDIW	IGHV3-23	IGHD2-15	IGHJ3	10	21	27	40
5	7.737542556484061E-4	TGTGCGAAAGAAAGTACACAAAATGACTACGGTGACTCGATTGACTACTGG	CAKESTQNDYGDSIDYW	IGHV3-23	IGHD4-17	IGHJ4	10	22	36	40
5	7.737542556484061E-4	TGTGCAACAGATTTCAGTTGGTGGGAGGCCCGGGGTTACTTTGGGTACTGG	CATDFSWWEARGYFGYW	IGHV1-24	IGHD1-26	IGHJ4	11	20	26	36
5	7.737542556484061E-4	TGTGCAAGAGAGGCCTTGGAAGGAGCTGGGCTCATCTGGTTCGACCCCTGG	CAREALEGAGLIWFDPW	IGHV1-46	IGHD1-26	IGHJ5	10	21	26	35
5	7.737542556484061E-4	TGTGTAAGAGTGGATAGTAGGGGATACAGTTACGGTATGGACGTCTGG	CVRVDSRGYSYGMDVW	IGHV3-13	IGHD5-18	IGHJ6	9	21	35	36
5	7.737542556484061E-4	TGTGCGAGTAGTGACCTTATTGGACTCTACTTCTACATGGACGTCTGG	CASSDLIGLYFYMDVW	IGHV1-2	IGHD2-8	IGHJ6	7	17	25	26
5	7.737542556484061E-4	TGTGCGAGACAAATGGGAGGTACAATCTGGGGTGCTTTTGATCTCTGG	CARQMGGTIWGAFDLW	IGHV1-18	IGHD1-1	IGHJ3	8	18	24	32
5	7.737542556484061E-4	TGTGCGAGAGGGGCCCGGGACTACGGTGATTCCGCCATTGACTACTGG	CARGARDYGDSAIDYW	IGHV3-21	IGHD4-17	IGHJ4	9	18	28	37
5	7.737542556484061E-4	TGTGCGAGAGGGGGCAGTGGCTGGTACGATGACTATTTTGATATCTGG	CARGGSGWYDDYFDIW	IGHV1-8	IGHD6-19	IGHJ3	10	13	27	35
5	7.737542556484061E-4	TGTGCGAGAACGAGGTTATCAGAAGACGGCGGTGGTCTTGATATCTGG	CARTRLSEDGGGLDIW	IGHV3-11	IGHD4-23	IGHJ3	8	29	35	37
5	7.737542556484061E-4	TGTGCGAAGGATCAATTAGCAGTGGCTGGCAACTACTTTGACTATTGG	CAKDQLAVAGNYFDYW	IGHV3-30	IGHD6-19	IGHJ4	6	16	28	31
5	7.737542556484061E-4	TGTGCGAAAGGGATTTGGGGGGTGAACTGGAACTTCTTTGACTACTGG	CAKGIWGVNWNFFDYW	IGHV3-23	IGHD3-16	IGHJ4	9	13	20	31
5	7.737542556484061E-4	TGTGCAACATCGTCTCCCGTGGGAGCTACTTCCTGGTTCGACCCCTGG	CATSSPVGATSWFDPW	IGHV1-24	IGHD1-26	IGHJ5	8	18	29	32
5	7.737542556484061E-4	TGTACGAGAGTGACGGAAGTGGCTGGTTACGGGGAAACCGACTACTGG	CTRVTEVAGYGETDYW	IGHV4-4	IGHD6-19	IGHJ4	9	17	26	39
5	7.737542556484061E-4	TGTGCCAGAGCTACGATTCTTGGAGTGGCCGCCATTGACTACTGG	CARATILGVAAIDYW	IGHV4-30-2	IGHD3-3	IGHJ4	9	11	27	34
5	7.737542556484061E-4	TGTGCGACCGACGGCCCAGGTATATTGGATGCTTTTGATATCTGG	CATDGPGILDAFDIW	IGHV4-34	IGHD6-13	IGHJ3	6	14	23	27
5	7.737542556484061E-4	TGTGCGAGTCTGGGCCACCTTCGAGGTTACTGGTTTGGCCCCTGG	CASLGHLRGYWFGPW	IGHV4-4	IGHD2-15	IGHJ5	7	14	18	28
5	7.737542556484061E-4	TGTGCGAGATTCGCAGTGGCTGGTCCAGAGGGGTTTGACTACTGG	CARFAVAGPEGFDYW	IGHV4-34	IGHD6-19	IGHJ4	8	12	23	33
5	7.737542556484061E-4	TGTGCGAGAGATTCCCCTGATTCCTCTGATGTTTTTGATATCTGG	CARDSPDSSDVFDIW	IGHV4-31	IGHD2-21	IGHJ3	11	19	23	26
5	7.737542556484061E-4	TGTGCGAGAGACTCTGGCAGTGGCTGGTATTATTTTGGATACTGG	CARDSGSGWYYFGYW	IGHV1-18	IGHD6-19	IGHJ4	18	19	25	26
5	7.737542556484061E-4	TGTGCGAGAGAACCGGTGACTGGCACCTATTACTTTGACTCCTGG	CAREPVTGTYYFDSW	IGHV1-46	IGHD2-21	IGHJ4	10	14	21	30
5	7.737542556484061E-4	TGTGCGAGAGAACGCAGCGGCGCAATAGAATACTTTGATTATTGG	CARERSGAIEYFDYW	IGHV3-21	IGHD6-25	IGHJ4	10	13	20	30
5	7.737542556484061E-4	TGTGCAACAGGCGGCATTGGAAGCTACTACGGGACAGACAACTGG	CATGGIGSYYGTDNW	IGHV1-24	IGHD1-26	IGHJ4	9	17	30	36
5	7.737542556484061E-4	TGTGCAAGAGACCAAGATCAGGCGGAAGATGCTTTTGATATCTGG	CARDQDQAEDAFDIW	IGHV3-74	IGHD1-14	IGHJ3	10	22	26	27
5	7.737542556484061E-4	TGTACAACATACGCTGTCACCTCACTTAATGCTTTTGATATGTGG	CTTYAVTSLNAFDMW	IGHV3-48	IGHD2-21	IGHJ3	2	15	20	28
5	7.737542556484061E-4	TGTGCCGGGTCCAGGTGGCTACGAGCTAACTTTGACTACTGG	CAGSRWLRANFDYW	IGHV3-11	IGHD5-12	IGHJ4	4	14	23	28
5	7.737542556484061E-4	TGTGCGAGACATATGGGGGCTATGGCCTACTTTGACTACTGG	CARHMGAMAYFDYW	IGHV5-10-1	IGHD5-18	IGHJ4	11	18	24	26
5	7.737542556484061E-4	TGTGCGAGAGGGCTGGGATGGCAGCAGCTGGGGGACTACTGG	CARGLGWQQLGDYW	IGHV4-34	IGHD6-13	IGHJ4	10	20	30	33
5	7.737542556484061E-4	TGTGCGAGAGACGGACCCCATTACGATTTTTGGAGTGACTGG	CARDGPHYDFWSDW	IGHV1-46	IGHD3-3	IGHJ4	10	19	36	37
5	7.737542556484061E-4	TGTGCGAGAGAACGCGGCTACGGAGACTACTATGAATATTGG	CARERGYGDYYEYW	IGHV4-4	IGHD6-25	IGHJ4	10	13	21	25
5	7.737542556484061E-4	TGTGCGAGAAGGTCAGCTGAATATACTTGCTACGATTCCTGG	CARRSAEYTCYDSW	IGHV4-39	IGHD5-12	IGHJ5	8	20	36	37
5	7.737542556484061E-4	TGTGCACGGATTCCCTCGGGGGGTGCCCACCTTGACTACTGG	CARIPSGGAHLDYW	IGHV2-70	IGHD3-10	IGHJ4	10	15	20	31
5	7.737542556484061E-4	TGTGCACGGATTCCGGTAGTAGTGAATGCTTTTGATATCTGG	CARIPVVVNAFDIW	IGHV2-70	IGHD2-2	IGHJ3	10	15	22	25
5	7.737542556484061E-4	TGTGCACGGATAACTGGGGATCGGAGCAATTTTGAAATCTGG	CARITGDRSNFEIW	IGHV2-70	IGHD7-27	IGHJ3	11	12	21	29
5	7.737542556484061E-4	TGTGCACATCGGGGATTACTATGGCTAGGATTTGACTACTGG	CAHRGLLWLGFDYW	IGHV2-5	IGHD3-10	IGHJ4	7	14	23	30
5	7.737542556484061E-4	TGTGCACACAGAGTATCGTTATTAGGCTACTTTGACTACTGG	CAHRVSLLGYFDYW	IGHV2-5	IGHD3-16	IGHJ4	11	13	21	26
5	7.737542556484061E-4	TGTGCAAAAGAGGGGTGGGGCAGTGGCTACTTTGACTACTGG	CAKEGWGSGYFDYW	IGHV3-9	IGHD6-19	IGHJ4	10	19	25	26
5	7.737542556484061E-4	TGTTCTAGTGGTTTACTGATCTACTCGATCGATTACTGG	CSSGLLIYSIDYW	IGHV3-30	IGHD3-22	IGHJ4	2	5	12	33
5	7.737542556484061E-4	TGTGCCCGACAAGACGTGGCGGGGTCTCTAGACTCTTGG	CARQDVAGSLDSW	IGHV3-30	IGHD1-14	IGHJ4	4	13	18	36
5	7.737542556484061E-4	TGTGCCACATTTAATACCAGGGATGCTTTTGATTTCTGG	CATFNTRDAFDFW	IGHV3-15	IGHD3-22	IGHJ3	8	11	16	21
5	7.737542556484061E-4	TGTGCCACATTTAATACCAGGGATGCTTTTGAATTCTGG	CATFNTRDAFEFW	IGHV3-15	IGHD3-22	IGHJ3	8	11	16	21
5	7.737542556484061E-4	TGTGCGGGAGGCCGCGGAGAGGGTGCAATGTTTTCGTGG	CAGGRGEGAMFSW	IGHV1-8	IGHD2-15	IGHJ4	12	14	18	36
5	7.737542556484061E-4	TGTGCGAGATTTGAGAGAGGGATGGTCGTCGATCACTGG	CARFERGMVVDHW	IGHV4-39	IGHD2-8	IGHJ4	8	21	25	34
5	7.737542556484061E-4	TGTGCGAGAGAGGGGGACGGATACAGCATCTCTCACTGG	CAREGDGYSISHW	IGHV3-21	IGHD5-18	IGHJ4	10	18	26	34
5	7.737542556484061E-4	TGTGCGAGAGATTTGATGTGGGGCTTTGACCTCTGG	CARDLMWGFDLW	IGHV3-30	IGHD1-26	IGHJ4	11	17	21	23
5	7.737542556484061E-4	TGTGCGAGAGATGGGGGGAGCTGGTTCGACCCCTGG	CARDGGSWFDPW	IGHV3-30	IGHD3-16	IGHJ5	11	13	19	20
5	7.737542556484061E-4	TGTGCGAAAGATCAGGGCTCTGGTTGGGTATCCTGG	CAKDQGSGWVSW	IGHV3-23	IGHD6-13	IGHJ5	12	25	30	31
5	7.737542556484061E-4	TGTGCGAGAGGAAACTCGTTCGACCCCTGG	CARGNSFDPW	IGHV1-67	.	IGHJ5	9	-1	-1	12
5	7.737542556484061E-4	TGTGTTTTGAATTCATTTGAGTATTGG	CVLNSFEYW	IGHV3-47	IGHD3-9	IGHJ4	3	4	9	15
5	7.737542556484061E-4	TGTACACTGAACTCATTTGAATATTGG	CTLNSFEYW	IGHV3-74	IGHD1-7	IGHJ4	2	8	12	15
4	6.190034045187249E-4	TGTGCGAGAGATGCCCCCCTCCTTGATAGTAGTGGTTATTCCACTAAATTCGCGCCATCCTCCATGGATATAGGCTACTACTACTACATGGACGTCTGG	CARDAPLLDSSGYSTKFAPSSMDIGYYYYMDVW	IGHV1-18	IGHD3-22	IGHJ6	11	23	39	74
4	6.190034045187249E-4	TGTGCGAGAGCACAGTATTACGATTTTTGGAGTGGTTATTATACATCACTCGGTGCATCCGATCTTCCTTACTACTTTGACTACTGG	CARAQYYDFWSGYYTSLGASDLPYYFDYW	IGHV1-46	IGHD3-3	IGHJ4	9	14	43	69
4	6.190034045187249E-4	TGTGCGAAAGGGGGGCCCAGGCCTATATATGACTACAGTAACCAGCATATCAACTACTACTACTACTACATGGACGTCTGG	CAKGGPRPIYDYSNQHINYYYYYMDVW	IGHV3-30	IGHD4-11	IGHJ6	6	28	41	52
4	6.190034045187249E-4	TGTGCAACAGATCCGGGCTTCGGAATGAACATATATCGCCGGGGGGAGTATAGTGGGAGCTATTACGAGTTTGACTACTGG	CATDPGFGMNIYRRGEYSGSYYEFDYW	IGHV1-24	IGHD1-26	IGHJ4	12	47	66	69
4	6.190034045187249E-4	TGTGCGAGATCGTCGAGTTTTTATGATAGTAGTGGTTATTACTACAGTTACTACTACTACTACTACATGGACGTCTGG	CARSSSFYDSSGYYYSYYYYYYMDVW	IGHV3-21	IGHD3-22	IGHJ6	8	21	44	47
4	6.190034045187249E-4	TGTGCCAGAGACACCCTGAAGTATAGCAGCAGCTGGTACGAGTTGAACTACTACTACTACGGTATGGACGTCTGG	CARDTLKYSSSWYELNYYYYGMDVW	IGHV4-30-2	IGHD6-13	IGHJ6	10	20	39	46
4	6.190034045187249E-4	TGTGCGAGAGTATTAAGAACGTATTACGATTTTTGGAGTGGTTATTATACTAGGGGCGATGCTTTTGATATCTGG	CARVLRTYYDFWSGYYTRGDAFDIW	IGHV1-46	IGHD3-3	IGHJ3	9	18	49	57
4	6.190034045187249E-4	TGTGCGAGAGGCCGGTCAGGGATTACTATGATAGTAGTGGTTACCCCGTACTACTACTACTACATGGACGTCTGG	CARGRSGITMIVVVTPYYYYYMDVW	IGHV4-34	IGHD3-22	IGHJ6	12	21	42	48
4	6.190034045187249E-4	TGTGCGAGAGGCCGGGTGGATATAACTATGATAGTGGTGGTTATGACTGCGGCCACGTACTACTTCGACTACTGG	CARGRVDITMIVVVMTAATYYFDYW	IGHV4-34	IGHD3-22	IGHJ4	12	20	47	56
4	6.190034045187249E-4	TGTGCGAGAGACCTAAAGATTACGATTTTTGGAGTGGTTACCGACGGTTACTACTACTACGGTATGGACGTCTGG	CARDLKITIFGVVTDGYYYYGMDVW	IGHV1-18	IGHD3-3	IGHJ6	10	18	39	48
4	6.190034045187249E-4	TGTGCGAAAGTGTCCCTTCGGTTTCGGGGAGTTATTTGGTATCCTCACACGAACCACTACGGTATGGACGTCTGG	CAKVSLRFRGVIWYPHTNHYGMDVW	IGHV3-30	IGHD3-10	IGHJ6	6	22	35	63
4	6.190034045187249E-4	TGTGTGCCCCAGTATTATTATTATGATGGTAGGAGTTCTTCCAATTCCTATGACGACGGTATGGACGTCTGG	CVPQYYYYDGRSSSNSYDDGMDVW	IGHV3-30	IGHD3-22	IGHJ6	3	15	31	60
4	6.190034045187249E-4	TGTGCGAGAGATTCCGCCATGTCACTACTATGGTTCGGGGAGTTATTATTGGGCTACGGTATGGACGTCTGG	CARDSAMSLLWFGELLLGYGMDVW	IGHV4-31	IGHD3-10	IGHJ6	11	25	48	60
4	6.190034045187249E-4	TGTGCGAGAGATAGGGAGTACGGATATTGTAGTGGTGGTAGCTGCTACGGCTACTACGGTATGGACGTCTGG	CARDREYGYCSGGSCYGYYGMDVW	IGHV3-21	IGHD2-15	IGHJ6	11	21	47	50
4	6.190034045187249E-4	TGTGCGAGCCACCGATTGTGGTACTATGATAGTAGTGGTTATTACTACTCGAACTGGTTCGACCCCTGG	CASHRLWYYDSSGYYYSNWFDPW	IGHV5-10-1	IGHD3-22	IGHJ5	7	21	47	51
4	6.190034045187249E-4	TGTGCGAGACATGCTCCATTATTCACTATGATAGTAGTGGTTAAAGGGCCGTCAGCTTTTGATATCTGG	CARHAPLFTMIVVVKGPSAFDIW	IGHV4-39	IGHD3-22	IGHJ3	12	24	42	54
4	6.190034045187249E-4	TGTGCGAGAGGGGTCCCCCCCGTCTTACGGTTTTTGGACTGGCTTTTACATCGGGGCCTTGATCACTGG	CARGVPPVLRFLDWLLHRGLDHW	IGHV4-34	IGHD3-3	IGHJ4	10	20	41	64
4	6.190034045187249E-4	TGTGCGAGAGAGGGGGGAGCCCGTCGTTTGGCAACAGCTGGTCGGTCGGGGTACTGGTTCGACCCCTGG	CAREGGARRLATAGRSGYWFDPW	IGHV3-11	IGHD6-13	IGHJ5	10	30	41	52
4	6.190034045187249E-4	TGTGCGAGAGAGGGGGGAGCCCGTCGTTTAGCATCAGCTGGTCGGTCGGGGTACTGGTTCGACCCCTGG	CAREGGARRLASAGRSGYWFDPW	IGHV3-11	IGHD6-13	IGHJ5	10	28	41	52
4	6.190034045187249E-4	TGTGCGAGAGAGGGGGGAGCCCGTCGTGTAGCAGCAGCTGGTCGGTCGGGATATTGGTTCGACCCCTGG	CAREGGARRVAAAGRSGYWFDPW	IGHV3-11	IGHD6-13	IGHJ5	10	28	41	54
4	6.190034045187249E-4	TGTGCGAGAGAGGGGGGAGCCCGTCGTATTGCAGGAGCTGGTCGGTCGGGGTACTGGTTCGACCCCTGG	CAREGGARRIAGAGRSGYWFDPW	IGHV3-11	IGHD6-13	IGHJ5	10	25	41	52
4	6.190034045187249E-4	TGTGCGAGAGAGGGGGGAGCCCGTCGTATAGCAGTAGCTGGTCGGTCGGGGTACTGGTTCGACCCCTGG	CAREGGARRIAVAGRSGYWFDPW	IGHV3-11	IGHD6-13	IGHJ5	10	25	41	52
4	6.190034045187249E-4	TGTGCGAGAGAGGGGGGAGCGCGTCGTTTGGCATCAGCTGGTCGGTCGGGGTACTGGTTCGATCCCTGG	CAREGGARRLASAGRSGYWFDPW	IGHV3-11	IGHD6-13	IGHJ5	10	30	41	52
4	6.190034045187249E-4	TGTGCGAGGGAGGCCCCTTACGATTTTTGGAGTGGTTATTCCACACACTACGGTATGGACGTCTGG	CAREAPYDFWSGYSTHYGMDVW	IGHV1-46	IGHD3-3	IGHJ6	7	17	39	54
4	6.190034045187249E-4	TGTGCGAGACATTCCCCCGTATTACTATGGTTCGGGGAGACTCTGGGGGATGCTTTTGATATCTGG	CARHSPVLLWFGETLGDAFDIW	IGHV4-39	IGHD3-10	IGHJ3	11	17	38	48
4	6.190034045187249E-4	TGTGCGAGAGGTTTAGGTGATAGTACTACTGCTTATTTGGCCTACTACTACTACATGGACGTCTGG	CARGLGDSTTAYLAYYYYMDVW	IGHV1-46	IGHD2-2	IGHJ6	9	22	29	41
4	6.190034045187249E-4	TGTGCGAGAGGCTTTCTAGGTGTTTCAGTGTCTGGGACGGGGGTCTTCTACGGTATGGACGTCTGG	CARGFLGVSVSGTGVFYGMDVW	IGHV1-8	IGHD6-19	IGHJ6	11	25	38	54
4	6.190034045187249E-4	TGTGCGAGAGAGGGTTGGAACGGCCCTTTGTCGCTAGCGCCGTACTACTACGGTATGGACGTCTGG	CAREGWNGPLSLAPYYYGMDVW	IGHV4-4	IGHD1-1	IGHJ6	10	15	21	42
4	6.190034045187249E-4	TGTATCATATATTCCGACGACTATTGGAATGGTTTTTCGTACTATTTTTACGGCATGGACGTCTGG	CIIYSDDYWNGFSYYFYGMDVW	IGHV3-15	IGHD3-3	IGHJ6	3	16	33	53
4	6.190034045187249E-4	TGTGCGAGGCATAATTACGATTTTTGGAGTGGTTCGGGCCCCGACGATGCTTTTGATATCTGG	CARHNYDFWSGSGPDDAFDIW	IGHV4-39	IGHD3-3	IGHJ3	11	13	33	45
4	6.190034045187249E-4	TGTGCGAGAGTGAAGGCGTATAGCAGCTCGCCTCGTTACTACTACTACTACATGGACGTCTGG	CARVKAYSSSPRYYYYYMDVW	IGHV1-3	IGHD6-6	IGHJ6	9	17	29	36
4	6.190034045187249E-4	TGTGCGAGAGACTGTTGTACTGGTCTCTATGGTTTCTACTACTACTACTACATGGACGTCTGG	CARDCCTGLYGFYYYYYMDVW	IGHV4-31	IGHD3-10	IGHJ6	10	26	33	35
4	6.190034045187249E-4	TGTGCGAGAGAGTTTGAGCAGCAGCCAACCTACGACGCCTACTACCACCACATGGACGTCTGG	CAREFEQQPTYDAYYHHMDVW	IGHV4-4	IGHD6-13	IGHJ6	10	16	24	38
4	6.190034045187249E-4	TGTGCGAGAGAGCCCTTAATGTGGTTCGGGGGAGACTACCACTACTACGGTATGGACGTCTGG	CAREPLMWFGGDYHYYGMDVW	IGHV3-21	IGHD3-10	IGHJ6	10	21	30	34
4	6.190034045187249E-4	TGTGCGAAAGGGGCCATCCAAGGATATTGTACTAGTGATGGCTGTTACGGTCGGCACGTCTGG	CAKGAIQGYCTSDGCYGRHVW	IGHV3-23	IGHD2-8	IGHJ6	9	15	33	55
4	6.190034045187249E-4	TGTGCGAAAGATATTTCCCTCGGGTTACTATGGTTCGGGGAGTTATTGTGCTTTGACTACTGG	CAKDISLGLLWFGELLCFDYW	IGHV3-23	IGHD3-10	IGHJ4	16	24	46	50
4	6.190034045187249E-4	TGTGCGAAAGACCGACGATTCAGCAGTGGTTATGCCTACTATTATGAGGGTATGGACGCCTGG	CAKDRRFSSGYAYYYEGMDAW	IGHV3-21	IGHD3-22	IGHJ6	10	24	32	51
4	6.190034045187249E-4	TGTACGCGACATTACTATGGGTCAGGGACTTATCTTATTGCGGGTGATGCTTTTGATATCTGG	CTRHYYGSGTYLIAGDAFDIW	IGHV4-34	IGHD3-10	IGHJ3	2	10	32	44
4	6.190034045187249E-4	TGTGCGAGCTTGGGGGTGGAACTGGGGCCGTTCTACTACTACTACGGTATGGACGTCTGG	CASLGVELGPFYYYYGMDVW	IGHV1-69	IGHD7-27	IGHJ6	7	19	26	32
4	6.190034045187249E-4	TGTGCGAGAGTAGGACCCTACGATTTTTGGAGTGGTTGGGGGGACTACTTTGACTACTGG	CARVGPYDFWSGWGDYFDYW	IGHV4-31	IGHD3-3	IGHJ4	9	18	36	43
4	6.190034045187249E-4	TGTGCGAGAGATCTGAGAGGAGGTAGCGTGGTGCCAGATGCTATGGAGTTTGACTTCCGG	CARDLRGGSVVPDAMEFDFR	IGHV3-21	IGHD2-2	IGHJ4	13	33	44	48
4	6.190034045187249E-4	TGTGCGAGGGGGATAAGTGGGACTTCTTACTCTTTTTACTTCTACATGGACGTCTGG	CARGISGTSYSFYFYMDVW	IGHV3-21	IGHD1-26	IGHJ6	7	15	21	36
4	6.190034045187249E-4	TGTGCGAGAGTGGCGACGACATACTATTACTACTACTACTACTACATGGACGTCTGG	CARVATTYYYYYYYYMDVW	IGHV4-34	IGHD5-12	IGHJ6	9	10	18	24
4	6.190034045187249E-4	TGTGCGAGAGCCCCTGATGACGACTGGTTTCTCATCGGCTACGGTATGGACGTCTGG	CARAPDDDWFLIGYGMDVW	IGHV3-23	IGHD3-9	IGHJ6	6	21	28	45
4	6.190034045187249E-4	TGTGCGAGAGGCCCGGACTGGAACGACTATAATGACAGGGATGCTTTTGATATCTGG	CARGPDWNDYNDRDAFDIW	IGHV3-53	IGHD1-1	IGHJ3	9	16	26	39
4	6.190034045187249E-4	TGTGCGAGAGATCTCGGCTCTGACTACGGAAGGGCCCCGGGATACATGGACGTCTGG	CARDLGSDYGRAPGYMDVW	IGHV3-21	IGHD4-17	IGHJ6	14	20	28	42
4	6.190034045187249E-4	TGTGCGAGAGAGGGCTATGATAGTAGTGGTTATTACTCCGCGTCCTTTGACTACTGG	CAREGYDSSGYYSASFDYW	IGHV4-59	IGHD3-22	IGHJ4	10	14	36	44
4	6.190034045187249E-4	TGTGCGAGAGAGAGGGAGGGTGAGCAGCAGCTGGGACTGAGGCCACTTGACTACTGG	CAREREGEQQLGLRPLDYW	IGHV1-2	IGHD6-13	IGHJ4	10	22	33	46
4	6.190034045187249E-4	TGTGCGAGAGAGAGGGAGGGTGAGCAGCAACTGGGACTGAGGCCACTTGACTACTGG	CAREREGEQQLGLRPLDYW	IGHV4-31	IGHD6-13	IGHJ4	10	22	33	46
4	6.190034045187249E-4	TGTGCGAAGGATGAGGTCAAATTCAGTGGTGGCTGGACTTACTACTTTGACTCCTGG	CAKDEVKFSGGWTYYFDSW	IGHV3-30	IGHD2-15	IGHJ4	6	24	31	39
4	6.190034045187249E-4	TGTGCGAAAGATGAGGTCAGGCTTAGTGGTGGCTGGACTTACTACTTTGACTCCTGG	CAKDEVRLSGGWTYYFDSW	IGHV3-48	IGHD2-15	IGHJ4	11	23	31	39
4	6.190034045187249E-4	TGTGCGAAAGATGAGGTCAGGCTTAGCGGTGGGTGGACTTACTACTTTGACTACTGG	CAKDEVRLSGGWTYYFDYW	IGHV3-60	IGHD6-19	IGHJ4	11	23	35	39
4	6.190034045187249E-4	TGTGCGAAAGATGAGGTCAGGCTTAGCGGCGGCTGGACTTACTACTTTGACTACTGG	CAKDEVRLSGGWTYYFDYW	IGHV1-18	IGHD6-25	IGHJ4	11	23	33	39
4	6.190034045187249E-4	TGTGCGAAAGATGAGGTCAGGCTTAGCGGCGGCTGGACTTACTACTTTGACTACTGG	CAKDEVRLSGGWTYYFDYW	IGHV3-43	IGHD6-25	IGHJ4	11	23	33	39
4	6.190034045187249E-4	TGTGCACACACCCCCATTTATTCTGATAGTAGAGAGACACAGGGCTTTGACTATTGG	CAHTPIYSDSRETQGFDYW	IGHV2-5	IGHD3-22	IGHJ4	9	23	31	44
4	6.190034045187249E-4	TGTGCGAGGCAGCCTGGAAGCGGCTACCACGTCGGGTACTTCTTTGACGACTGG	CARQPGSGYHVGYFFDDW	IGHV4-39	IGHD6-25	IGHJ4	7	18	26	35
4	6.190034045187249E-4	TGTGCGAGAGATGATGATAAGAGTGGGAGCTACGGTGATGCTTTTGATATCTGG	CARDDDKSGSYGDAFDIW	IGHV3-64	IGHD1-26	IGHJ3	11	21	32	35
4	6.190034045187249E-4	TGTGCGAAAGCCCCCGACGCCTATGGTGACTACGGGGACTTCTCGGAGTACTGG	CAKAPDAYGDYGDFSEYW	IGHV3-23	IGHD4-17	IGHJ4	9	26	39	48
4	6.190034045187249E-4	TGTGCGAAAGCCAGTGATAGTGTTGATCGTTATTTCTTCATTTTTGACAAGTGG	CAKASDSVDRYFFIFDKW	IGHV3-30	IGHD3-16	IGHJ4	6	25	32	42
4	6.190034045187249E-4	TGTGCGAAAGGCGCTTACGGGTATAGCAGTGGCTGGTACGAGATTGACTACTGG	CAKGAYGYSSGWYEIDYW	IGHV3-30	IGHD6-19	IGHJ4	6	17	39	43
4	6.190034045187249E-4	TGTGCGAAAGAGATACGGATAGCGGGACGTAGTACGGGGTATTTCCAACATTGG	CAKEIRIAGRSTGYFQHW	IGHV3-74	IGHD1-26	IGHJ1	4	26	33	42
4	6.190034045187249E-4	TGTGCACACAGGCGTAATCTTCTGTCTGGTCCTTACAATTACTTCGGCCCCTGG	CAHRRNLLSGPYNYFGPW	IGHV2-5	IGHD5-24	IGHJ5	14	33	41	42
4	6.190034045187249E-4	TGTGTGAAAGCGTTCAGCGCGAGCAGCACCTGGTCTCCTTTTAGGCACTGG	CVKAFSASSTWSPFRHW	IGHV3-30	IGHD6-13	IGHJ1	3	21	33	44
4	6.190034045187249E-4	TGTGCGACCATAGGACTCTATGATAGTAGTGGTTATTACCCTGACTACTGG	CATIGLYDSSGYYPDYW	IGHV1-69D	IGHD3-22	IGHJ4	6	17	38	41
4	6.190034045187249E-4	TGTGCGAGACTTTTAGCAGATAGCAGCTCGTCGGGGTACTTTGACTACTGG	CARLLADSSSSGYFDYW	IGHV5-10-1	IGHD6-6	IGHJ4	9	19	31	36
4	6.190034045187249E-4	TGTGCGAGACGATCGGCTGGTATAGTAGCTTATGTCGGCGTTCACTACTGG	CARRSAGIVAYVGVHYW	IGHV4-39	IGHD1-26	IGHJ4	9	22	29	43
4	6.190034045187249E-4	TGTGCGAGAGCTCTCAGTGGATACTGGAAAAATGATGCTTTTGATATCTGG	CARALSGYWKNDAFDIW	IGHV3-11	IGHD5-18	IGHJ3	14	16	23	31
4	6.190034045187249E-4	TGTGCGAGAGCTCCGAGCGATTTCGCAACTGAAAATGCTTTTGATATCTGG	CARAPSDFATENAFDIW	IGHV1-18	IGHD1-1	IGHJ3	9	25	30	34
4	6.190034045187249E-4	TGTGCGAGAGGTCGGGATAACAGTGGCTGGTCCCCGCCATTATGGCACTGG	CARGRDNSGWSPPLWHW	IGHV3-21	IGHD6-19	IGHJ1	9	16	30	44
4	6.190034045187249E-4	TGTGCGAGAGGCGACCATATTGTGGTGGTGACCGATGCTTTTGATATCTGG	CARGDHIVVVTDAFDIW	IGHV1-2	IGHD2-21	IGHJ3	9	15	31	33
4	6.190034045187249E-4	TGTGCGAGAGGGGAGACTATGATAGTCCCACAAGGGTGGTTCGACCCCTGG	CARGETMIVPQGWFDPW	IGHV4-59	IGHD3-22	IGHJ5	9	15	25	36
4	6.190034045187249E-4	TGTGCGAGAGATCTTGCGGAGAGCAGTGGCTGGACAGGGAGAGTCTACTGG	CARDLAESSGWTGRVYW	IGHV4-31	IGHD6-19	IGHJ4	13	21	32	44
4	6.190034045187249E-4	TGTGCGAGAGATGAGGTTGCAGCAGAAGGCACGCGGGACCTTGACTACTGG	CARDEVAAEGTRDLDYW	IGHV1-18	IGHD6-13	IGHJ4	11	18	24	40
4	6.190034045187249E-4	TGTGCGAGAGATGAGGTTGCAGCAGAAGGCACGCGGGACCTTGACTACTGG	CARDEVAAEGTRDLDYW	IGHV1-46	IGHD6-13	IGHJ4	11	18	24	40
4	6.190034045187249E-4	TGTGCGAGAGATGAGATTGCGGCAGAAGGCACGCGAGACCTTGACTACTGG	CARDEIAAEGTRDLDYW	IGHV1-46	IGHD2-2	IGHJ4	11	19	23	40
4	6.190034045187249E-4	TGTGCGAGAGATGAGAGAAAAGCAGAAGGCACGCGGGACCTTGACTACTGG	CARDERKAEGTRDLDYW	IGHV1-46	IGHD2-21	IGHJ4	11	16	24	40
4	6.190034045187249E-4	TGTGCGAGAGATGAAATAATAGCAGAAGGCACGCGGGACCTTGACTACTGG	CARDEIIAEGTRDLDYW	IGHV1-46	IGHD2-21	IGHJ4	11	17	24	40
4	6.190034045187249E-4	TGTGCGAGAGATATTGTAGTAGTACCAGCTGCTTACGGTATGGACGTCTGG	CARDIVVVPAAYGMDVW	IGHV1-46	IGHD2-2	IGHJ6	11	12	32	39
4	6.190034045187249E-4	TGTGCGAGAGAGAGGAATAGTGGGAGCTACCGTTCCGGGTTTGACTCCTGG	CARERNSGSYRSGFDSW	IGHV3-30	IGHD1-26	IGHJ4	10	16	29	39
4	6.190034045187249E-4	TGTGCGAGAGAGAAAGTCGCCGGTGGTTTCAATCGTGCTTTTGATGTCTGG	CAREKVAGGFNRAFDVW	IGHV1-2	IGHD4-23	IGHJ3	10	20	26	35
4	6.190034045187249E-4	TGTGCGAAAGACCTTGGGGTGGACTACGGTGATCAACTGGATGACTACTGG	CAKDLGVDYGDQLDDYW	IGHV3-30	IGHD4-17	IGHJ4	10	21	31	41
4	6.190034045187249E-4	TGTGCACTCAGATCCCCTATCTTAGAAGGCTATGATGCTTTTGATTTCTGG	CALRSPILEGYDAFDFW	IGHV2-5	IGHD3-22	IGHJ3	11	16	24	31
4	6.190034045187249E-4	TGTGCACACGGACCTCTAGCTGGTACCGACGGCCAGGGGTTCGACCCCTGG	CAHGPLAGTDGQGFDPW	IGHV2-5	IGHD2-2	IGHJ5	16	17	25	37
4	6.190034045187249E-4	TGTGCAACAGCCATTTACAGCCCTGCCTATTACTACGGTATGGACGTCTGG	CATAIYSPAYYYGMDVW	IGHV1-24	IGHD5-18	IGHJ6	9	15	20	26
4	6.190034045187249E-4	TGCAGTCGTTGTAGTAGTACCAGCTGCTATATGGATGCTTTTGATATCTGG	CSRCSSTSCYMDAFDIW	IGHV3-49	IGHD2-2	IGHJ3	1	8	29	33
4	6.190034045187249E-4	TGTGTGGCAGCTGCCCGATCACCATACTTCTACGGTATGGACGTCTGG	CVAAARSPYFYGMDVW	IGHV3-11	IGHD2-2	IGHJ6	3	6	12	36
4	6.190034045187249E-4	TGTGTGGCAGCTGCCCGATCACCATACTTCTACGGTATGGACGTCTGG	CVAAARSPYFYGMDVW	IGHV3-23	IGHD2-2	IGHJ6	3	6	12	36
4	6.190034045187249E-4	TGTGTACAAGATGAAGCAGCGGCTGGCCCCGGGAACTTCCACTACTGG	CVQDEAAAGPGNFHYW	IGHV3-9	IGHD6-25	IGHJ1	11	14	23	34
4	6.190034045187249E-4	TGTGCCAGAGCTGGAGATTACGATTTTTGGAGTGCTTATGACTACTGG	CARAGDYDFWSAYDYW	IGHV4-30-2	IGHD3-3	IGHJ4	9	16	37	38
4	6.190034045187249E-4	TGTGCGAGTTATGATAGTAGTGGTTATCACTTTGACCTTGACTACTGG	CASYDSSGYHFDLDYW	IGHV1-18	IGHD3-22	IGHJ4	7	9	30	37
4	6.190034045187249E-4	TGTGCGAGGAGGGCCGATATAAGAGATTCGAGCTGGCTCGACCCCTGG	CARRADIRDSSWLDPW	IGHV3-53	IGHD3-9	IGHJ5	7	14	19	32
4	6.190034045187249E-4	TGTGCGAGACGGGCGCTAGCAGTGACCTCGGGTGCTTTTGATATCTGG	CARRALAVTSGAFDIW	IGHV5-10-1	IGHD6-19	IGHJ3	9	16	23	32
4	6.190034045187249E-4	TGTGCGAGACAAATTTATGGTTCAGGGAGTTATCCCTTTGACTACTGG	CARQIYGSGSYPFDYW	IGHV4-34	IGHD3-10	IGHJ4	8	15	32	35
4	6.190034045187249E-4	TGTGCGAGAGCTCACGGGGGGAGCTACTACTCACCTTTTGACTACTGG	CARAHGGSYYSPFDYW	IGHV3-30	IGHD1-26	IGHJ4	9	18	29	36
4	6.190034045187249E-4	TGTGCGAGAGCCATTACCGAGGAGGTGGTAGTCATACTCGACCCCTGG	CARAITEEVVVILDPW	IGHV3-33	IGHD2-15	IGHJ5	9	23	30	37
4	6.190034045187249E-4	TGTGCGAGAGCAAACGGGTATAGCAGTGGCTGGTACATATTCTACTGG	CARANGYSSGWYIFYW	IGHV4-4	IGHD6-19	IGHJ4	9	14	35	41
4	6.190034045187249E-4	TGTGCGAGAGATTTAATAGTAGCCCCAGTTTACGCTTTTGATATCTGG	CARDLIVAPVYAFDIW	IGHV3-48	IGHD7-27	IGHJ3	11	22	29	33
4	6.190034045187249E-4	TGTGCGAGAGATCGGGGACATAGTGGCTACGATTTATATGACTACTGG	CARDRGHSGYDLYDYW	IGHV3-21	IGHD5-12	IGHJ4	12	15	33	38
4	6.190034045187249E-4	TGTGCGAGAGATACGGGGATACAGCTATGGGGATCATTTGACTACTGG	CARDTGIQLWGSFDYW	IGHV4-4	IGHD5-18	IGHJ4	11	12	29	36
4	6.190034045187249E-4	TGTGCGAGAGAGGTTGAGACCAGCTCGTCCCGTCGGCTTGACTACTGG	CAREVETSSSRRLDYW	IGHV1-18	IGHD6-6	IGHJ4	10	20	29	37
4	6.190034045187249E-4	TGTGCGAAGCAGGACGTCGTGGGAGCTACGGGAACCATGGACGTCTGG	CAKQDVVGATGTMDVW	IGHV3-30	IGHD1-26	IGHJ6	6	18	28	35
4	6.190034045187249E-4	TGTGCACGGACCTATATAGCAGCAGCTGGTACAGGGTATGACTACTGG	CARTYIAAAGTGYDYW	IGHV2-26	IGHD6-13	IGHJ4	9	14	31	38
4	6.190034045187249E-4	TGTGCACACAGGGTGTTAGCCGTTGGCAGCTCGTACTTTGACTACTGG	CAHRVLAVGSSYFDYW	IGHV2-5	IGHD6-6	IGHJ4	10	25	32	33
4	6.190034045187249E-4	TGTGCACACAGACCCAGTGGCTGGTACGTCGGCTGGTTCGACCCCTGG	CAHRPSGWYVGWFDPW	IGHV2-5	IGHD6-19	IGHJ5	12	14	28	32
4	6.190034045187249E-4	TGTGCAACATGGGCTACATTGACAACAGTGATTTTTAAGAGTTATTGG	CATWATLTTVIFKSYW	IGHV1-24	IGHD3-10	IGHJ4	8	38	44	45
4	6.190034045187249E-4	TGTGCAACAGCTCGGGTCTGGGGGATCGTGAACTGGTTCGACCCCTGG	CATARVWGIVNWFDPW	IGHV1-24	IGHD3-16	IGHJ5	9	18	24	30
4	6.190034045187249E-4	TGTGCAAGAGGGAGGAGGGGGTTTGAAGTTGGGCTTTTTCACTACTGG	CARGRRGFEVGLFHYW	IGHV6-1	IGHD1-1	IGHJ4	9	26	30	36
4	6.190034045187249E-4	TGTGCCAGAGATGTTGGGGGCGGTAATGAGGCTTTTGATATCTGG	CARDVGGGNEAFDIW	IGHV4-30-2	IGHD3-16	IGHJ3	11	13	19	25
4	6.190034045187249E-4	TGTGCGCGAGATGACGCACAATCTCCCGGAGATATCGTCTACTGG	CARDDAQSPGDIVYW	IGHV4-4	IGHD3-16	IGHJ4	11	27	37	38
4	6.190034045187249E-4	TGTGCGAGTCTGGGCCACCTTCGAGGTTACTGGTTTGGCCCCTGG	CASLGHLRGYWFGPW	IGHV4-30-2	IGHD2-15	IGHJ5	4	14	18	28
4	6.190034045187249E-4	TGTGCGAGGTGGATGCAATTATGGTCTGATTCGTTTGATATCTGG	CARWMQLWSDSFDIW	IGHV1-18	IGHD5-18	IGHJ3	7	8	24	26
4	6.190034045187249E-4	TGTGCAACAGCCCCGTATACCAGGGGCTGGTACGATGGCTACTGG	CATAPYTRGWYDGYW	IGHV1-24	IGHD6-19	IGHJ4	9	14	33	38
4	6.190034045187249E-4	TGTGCAAAGCTGCCGAGCAGCTGGGATGATGCTTTTGATATCTGG	CAKLPSSWDDAFDIW	IGHV3-9	IGHD2-2	IGHJ3	7	15	23	25
4	6.190034045187249E-4	TGTGGCTCGTCTGAGTACTACTACTACTACGGTATGGACGTCTGG	CGSSEYYYYYGMDVW	IGHV1-46	IGHD6-6	IGHJ6	3	4	10	15
4	6.190034045187249E-4	TGTACGACCCTGTTGCCTCCCGAGACGTCGGGCCCAGACTACTGG	CTTLLPPETSGPDYW	IGHV3-73	IGHD1-1	IGHJ4	4	23	29	36
4	6.190034045187249E-4	TGTTTGAAAGATCTGAACGGGGCACTGGCTGGCGACTTCTGG	CLKDLNGALAGDFW	IGHV3-23	IGHD6-19	IGHJ4	13	21	31	33
4	6.190034045187249E-4	TGTTCTAGATGGACGGAGGGGCAGAGTTTCGCCTCCCACTGG	CSRWTEGQSFASHW	IGHV3-49	IGHD2-15	IGHJ4	8	13	17	37
4	6.190034045187249E-4	TGTGTACACAGTCACTATGATAGTAGTGTTTATTACTACTGG	CVHSHYDSSVYYYW	IGHV2-5	IGHD3-22	IGHJ4	10	13	33	34
4	6.190034045187249E-4	TGTGCGGCAAACGCCGGGTCCCGGAAGTACTTCCAGCAGTGG	CAANAGSRKYFQQW	IGHV3-21	IGHD1-14	IGHJ1	5	20	25	27
4	6.190034045187249E-4	TGTGCGAGCCAGAGTGGTTATTACTCGCACTTTGACTACTGG	CASQSGYYSHFDYW	IGHV4-39	IGHD3-22	IGHJ4	7	12	24	28
4	6.190034045187249E-4	TGTGCGAGGGGCTACGCCCTGTGGTCCCCCCTAGACTCCTGG	CARGYALWSPLDSW	IGHV1-2	IGHD5-12	IGHJ4	7	9	15	33
4	6.190034045187249E-4	TGTGCGAGAGCCCCAGGGGTAGTGCCAGCGGCTGACTACTGG	CARAPGVVPAADYW	IGHV3-48	IGHD2-2	IGHJ4	9	18	28	32
4	6.190034045187249E-4	TGTGCGAGAACCTTTTATTACGATGGACTCTTTGACTACTGG	CARTFYYDGLFDYW	IGHV3-21	IGHD3-3	IGHJ4	8	15	23	29
4	6.190034045187249E-4	TGTGCGAATGAAATGGGGATTAGAGATGCATTTGACATTTGG	CANEMGIRDAFDIW	IGHV4-39	IGHD7-27	IGHJ3	6	13	19	24
4	6.190034045187249E-4	TGTGCACGGACCCACGCTGGAGCTACCACTATTGACTACTGG	CARTHAGATTIDYW	IGHV2-70	IGHD2-15	IGHJ4	9	20	28	31
4	6.190034045187249E-4	TGTACTAGAGATGATTTTTGGAGTGGTTATTCAGACTACTGG	CTRDDFWSGYSDYW	IGHV3-49	IGHD3-3	IGHJ4	11	12	30	33
4	6.190034045187249E-4	TGTACTAGAGACGATTTTTGGAGTGGTTACAGTGACTACTGG	CTRDDFWSGYSDYW	IGHV3-49	IGHD3-3	IGHJ4	10	11	28	32
4	6.190034045187249E-4	TGTACTAGAGACGATTTTTGGAGTGGTCAAATTGACTACTGG	CTRDDFWSGQIDYW	IGHV3-49	IGHD3-3	IGHJ4	10	11	26	31
4	6.190034045187249E-4	TGTACACACATCGCTTTGTGGAGTGGTTATAATGACTTCTGG	CTHIALWSGYNDFW	IGHV2-5	IGHD3-3	IGHJ4	9	14	29	32
4	6.190034045187249E-4	TGTGCGCGAGGGGAAAGCAACCGGGGGATTGACTACTGG	CARGESNRGIDYW	IGHV4-4	IGHD1-14	IGHJ4	9	18	23	28
4	6.190034045187249E-4	TGTGCGGGCGAACGGGACTACGGTGACTACGTCTACTGG	CAGERDYGDYVYW	IGHV3-33	IGHD4-17	IGHJ4	5	15	31	32
4	6.190034045187249E-4	TGTGCGAGGGCGGACTACAGTGATGCTTGTGATATCTGG	CARADYSDACDIW	IGHV4-39	IGHD4-11	IGHJ3	7	12	19	20
4	6.190034045187249E-4	TGTGCGAGGGGGGCATCGCTGGCATACTTTGACCACTGG	CARGASLAYFDHW	IGHV4-59	IGHD2-2	IGHJ4	7	11	15	24
4	6.190034045187249E-4	TGTGCGAGAGCGTGGGGTGACCGCGCCTTTGACTCCTGG	CARAWGDRAFDSW	IGHV3-48	IGHD2-21	IGHJ4	9	15	20	26
4	6.190034045187249E-4	TGTGCGAGAGATGGATTAGTGGGAAGTAGTGACTACTGG	CARDGLVGSSDYW	IGHV1-18	IGHD1-26	IGHJ4	11	16	23	29
4	6.190034045187249E-4	TGTGCGAGAGATGAACTTGGTGGTTACTTTCACTACTGG	CARDELGGYFHYW	IGHV3-21	IGHD2-15	IGHJ4	11	17	23	24
4	6.190034045187249E-4	TGTGCGAGAGAGGAGCGGGGCAGCAGCTGGTATTTCTGG	CAREERGSSWYFW	IGHV1-2	IGHD6-13	IGHJ4	10	19	31	35
4	6.190034045187249E-4	TGTGCAAAAGATAATTCGTGGAATTCCCTAGACCCCTGG	CAKDNSWNSLDPW	IGHV3-74	IGHD5-12	IGHJ5	11	16	21	30
4	6.190034045187249E-4	TGTGGGAGAGAAGTACCGGGCAGGGGACTTTACTCCTGG	CGREVPGRGLYSW	IGHV4-4	IGHD1-1	IGHJ4	10	12	18	26
4	6.190034045187249E-4	TGTACGAGAGAGACTGGTGGCAGTGGCCCTATATTCTGG	CTRETGGSGPIFW	IGHV1-18	IGHD6-19	IGHJ4	10	19	26	35
4	6.190034045187249E-4	TGTACGAGAGAGACTGGTGGCAGTGGCCCTATATTCTGG	CTRETGGSGPIFW	IGHV1-2	IGHD6-19	IGHJ4	10	19	26	35
4	6.190034045187249E-4	TGTACGAAGAGCGAGTGGCCGAACAACGTGGACGTCTGG	CTKSEWPNNVDVW	IGHV3-53	IGHD3-10	IGHJ6	6	18	23	28
4	6.190034045187249E-4	TGTGTAAAGGACTTCACTGGGTATCGAGACTCCTGG	CVKDFTGYRDSW	IGHV3-74	IGHD7-27	IGHJ5	3	15	24	27
4	6.190034045187249E-4	TGTGCGGTTTACAGTAACTACGGGAGCGACTACTGG	CAVYSNYGSDYW	IGHV4-39	IGHD4-11	IGHJ4	5	9	21	27
4	6.190034045187249E-4	TGTGCGAGAGAGGAATCTACGGTGGTCGACTACTGG	CAREESTVVDYW	IGHV1-18	IGHD4-23	IGHJ4	10	16	25	27
4	6.190034045187249E-4	TGTGCGAGACGTGGGCCCTGGGTCGACTCCTGG	CARRGPWVDSW	IGHV4-34	IGHD1-14	IGHJ5	8	9	13	17
4	6.190034045187249E-4	TGTGCGAGAGATCAGGGGGGACTAGACTACTGG	CARDQGGLDYW	IGHV3-21	IGHD3-16	IGHJ4	12	15	20	24
4	6.190034045187249E-4	TGTCAAATGAACTCATTTGACTACTGG	CQMNSFDYW	IGHV3-23	IGHD1-7	IGHJ4	2	8	12	15
4	6.190034045187249E-4	TGTATGTTGAACTCATTTGAATACTGG	CMLNSFEYW	IGHV3-74	IGHD1-7	IGHJ4	2	8	12	15
4	6.190034045187249E-4	TGTACACTGAACTCATTTGAGTCTTGG	CTLNSFESW	IGHV3-74	IGHD1-7	IGHJ4	2	8	12	24
3	4.6425255338904364E-4	TGTGCGAGAGGCCGCCACGGTTTCCGCGGTATGGTTCAGGGAGTCCGCTCTACTAGGGACTATTATTACATGGACGTCTGG	CARGRHGFRGMVQGVRSTRDYYYMDVW	IGHV4-34	IGHD3-10	IGHJ6	12	29	43	58
3	4.6425255338904364E-4	TGTGCGAGAGGCCGGATCGATATTACTATGATAGTAGTGGTTATGACTGCGGCCACCTATTACTTTGACTATTGG	CARGRIDITMIVVVMTAATYYFDYW	IGHV4-34	IGHD3-22	IGHJ4	12	20	47	60
3	4.6425255338904364E-4	TGTGCGAGAGATAAGTGGGAGGGGACTTGGAAAGCTTTGTGGGGCCCCCAGGCGGAGGTATGGTTCGACCCCTGG	CARDKWEGTWKALWGPQAEVWFDPW	IGHV4-31	IGHD1-26	IGHJ5	11	13	20	60
3	4.6425255338904364E-4	TGTGCGAAAGACTCGCTCTTTAATCTCTTTTTTGTGGGATATAGTGGGAGCTACTACGGGGACTTTGACTACTGG	CAKDSLFNLFFVGYSGSYYGDFDYW	IGHV3-23	IGHD1-26	IGHJ4	10	39	57	61
3	4.6425255338904364E-4	TGTGCCAGAGAATCGTCCTGGAGCAGCAGCTGGTACACACCGGATGACTACTACTACGGTATGGACGTCTGG	CARESSWSSSWYTPDDYYYGMDVW	IGHV4-30-2	IGHD6-13	IGHJ6	10	21	35	46
3	4.6425255338904364E-4	TGTGCGAGAGATTGGTATTGTGGTGGTGATTGCTATGGTCTCCCCTACTACTACTACTACATGGACGTCTGG	CARDWYCGGDCYGLPYYYYYMDVW	IGHV3-53	IGHD2-21	IGHJ6	11	15	35	44
3	4.6425255338904364E-4	TGTGCGAGAGATGTAAGATATTGTACTGGTGGTGTATTTTGTGGGGAATACTACTACTACATGGACGTCTGG	CARDVRYCTGGVFCGEYYYYMDVW	IGHV4-4	IGHD2-8	IGHJ6	11	16	36	48
3	4.6425255338904364E-4	TGTGCGAGATCCTATAAACGTATTACGATTTTTGGAGTGGTTAGGCCCCAGTACTACTTTGACTACTGG	CARSYKRITIFGVVRPQYYFDYW	IGHV4-34	IGHD3-3	IGHJ4	8	17	42	49
3	4.6425255338904364E-4	TGTGCGAGAGCGGGGCGTATTACGATTTTTGGAGTGGTTTACTACTACTACTACTACATGGACGTCTGG	CARAGRITIFGVVYYYYYYMDVW	IGHV1-46	IGHD3-3	IGHJ6	9	15	37	38
3	4.6425255338904364E-4	TGTGCGAGAGATTTTAAGGAGGCGGAAACCGATTTTGGAGTGGCTCTATACTACTACATGGACGTCTGG	CARDFKEAETDFGVALYYYMDVW	IGHV4-31	IGHD3-3	IGHJ6	11	32	42	48
3	4.6425255338904364E-4	TGTGCGAGAGATCTGCCTGACTCTGATACCAGTGGATTCCCCAGGGGAGCGAATGCTTTTATTATCTGG	CARDLPDSDTSGFPRGANAFIIW	IGHV1-67	IGHD7-27	IGHJ3	13	37	43	52
3	4.6425255338904364E-4	TGTGCACACATGACGAATGATGATATTTACGATTTTTGGAGTGGTTATCCTTCTCTCTTTAGGTACTGG	CAHMTNDDIYDFWSGYPSLFRYW	IGHV2-5	IGHD3-3	IGHJ4	9	26	47	63
3	4.6425255338904364E-4	TGTGCACACACATTGGGGGCTGGTACGATTTTTGGAGTGGTTATTAAGTCCATCTACTTTGACTACTGG	CAHTLGAGTIFGVVIKSIYFDYW	IGHV2-5	IGHD3-3	IGHJ4	9	23	45	53
3	4.6425255338904364E-4	TGTGCCAGAGAGACTCGGTTCTACGGTGGTAACTCCGAAGGCTACTACTACGGTATGGACGTCTGG	CARETRFYGGNSEGYYYGMDVW	IGHV4-30-2	IGHD4-23	IGHJ6	10	20	36	41
3	4.6425255338904364E-4	TGTGCGAGATGGGCGAATATGATTAACATTTGGGGGAGTTATCGCTTTGATGCTTTTGATATCTGG	CARWANMINIWGSYRFDAFDIW	IGHV4-59	IGHD3-16	IGHJ3	8	17	43	47
3	4.6425255338904364E-4	TGTGCGAGAGCACGGTATAGCAGTGGCTGGTCATCCGGGGAGGACTACTACTACATGGACGTCTGG	CARARYSSGWSSGEDYYYMDVW	IGHV4-59	IGHD6-19	IGHJ6	9	13	30	43
3	4.6425255338904364E-4	TGTGCGGGAGCGGCGTACATTTGGGGGAGTTATCGTGGCCTTAAAATAGGGTTCGACCCCTGG	CAGAAYIWGSYRGLKIGFDPW	IGHV4-4	IGHD3-16	IGHJ5	9	15	35	49
3	4.6425255338904364E-4	TGTGCGAGAGTTCACCCTTGTAGCAAATGCTACTTGTACCACTACTATTACATGGACGTCTGG	CARVHPCSKCYLYHYYYMDVW	IGHV4-4	IGHD2-15	IGHJ6	9	27	33	36
3	4.6425255338904364E-4	TGTGCGAGAGGGGGAGATCGTATTATGATTACATTTGGGGGGAATGATGCTTTTGATATCTGG	CARGGDRIMITFGGNDAFDIW	IGHV1-8	IGHD3-16	IGHJ3	10	18	40	43
3	4.6425255338904364E-4	TGTGCGAGAGAGACCCGATGGTGTGATTATACCGGCTGTTATGGGTCCTGGCTCGACCCCTGG	CARETRWCDYTGCYGSWLDPW	IGHV4-59	IGHD3-3	IGHJ5	10	25	34	47
3	4.6425255338904364E-4	TGTGCGAAAGTCCCGACTATAGCAGCTCGTCGGGGTTTTTACTACTACTACATGGACGTCTGG	CAKVPTIAARRGFYYYYMDVW	IGHV3-23	IGHD6-6	IGHJ6	9	13	30	39
3	4.6425255338904364E-4	TGTGCGAAAGATCTGCATAAGTGGGAGCTCGGGGAATACTACTACTACGGTATGGACGTCTGG	CAKDLHKWELGEYYYYGMDVW	IGHV3-30	IGHD1-26	IGHJ6	13	19	28	36
3	4.6425255338904364E-4	TGTGCGAAAGAACCCGTATTAACGATTTTTGGAGTGGTTATAACAAGCTACTTTGACTACTGG	CAKEPVLTIFGVVITSYFDYW	IGHV3-23	IGHD3-3	IGHJ4	10	14	40	47
3	4.6425255338904364E-4	TGTGCAACAGAGGTCGATATTGTACTGGTGCTGAGCTGGCCCACCCTAGGGTTGAGCTACTGG	CATEVDIVLVLSWPTLGLSYW	IGHV1-24	IGHD2-15	IGHJ4	10	15	29	56
3	4.6425255338904364E-4	TGTGCAAAGGGCAGGTCTGTGGATATAGTGTCTTCCGTCGCCGGTGATCCTTTTGATATCTGG	CAKGRSVDIVSSVAGDPFDIW	IGHV3-9	IGHD5-12	IGHJ3	7	18	29	44
3	4.6425255338904364E-4	TGTGTACACAGACGCTATTATTGGTCTGAGACTAACGGTGTCGGCTGGTTCGACCCCTGG	CVHRRYYWSETNGVGWFDPW	IGHV2-5	IGHD2-8	IGHJ5	13	30	40	44
3	4.6425255338904364E-4	TGTGCGTCCCTGTTTTGTACTAGTACCAACTGCGATGTCGGAAATGATTTTGATATCTGG	CASLFCTSTNCDVGNDFDIW	IGHV5-10-1	IGHD2-2	IGHJ3	5	14	40	43
3	4.6425255338904364E-4	TGTGCGAGCCTGTTTTGTACTAGTTCCACCTGCGATGTCGGAAATGATTTTGATATCTGG	CASLFCTSSTCDVGNDFDIW	IGHV5-10-1	IGHD2-2	IGHJ3	7	14	40	43
3	4.6425255338904364E-4	TGTGCGAGCCTATTTTGTACTAGTGCCACATGCGATGTCGGAGATACTTTTGATATCTGG	CASLFCTSATCDVGDTFDIW	IGHV5-10-1	IGHD2-8	IGHJ3	7	14	21	42
3	4.6425255338904364E-4	TGTGCGAGCCTATTTTGTACTAGTATCAACTGCGATGTCGGAAATGACTTTGATATTTGG	CASLFCTSINCDVGNDFDIW	IGHV5-10-1	IGHD2-2	IGHJ3	7	14	40	48
3	4.6425255338904364E-4	TGTGCGAGGCACGGTGACGATTTTTGGAGTGGTTATTATTCAGTCTACTTTGACTACTGG	CARHGDDFWSGYYSVYFDYW	IGHV4-39	IGHD3-3	IGHJ4	7	16	38	44
3	4.6425255338904364E-4	TGTGCGAGAGTCGAGTATTATTATAAAAGTAGTGGTTTTCATGATGGTTTTGATATCTGG	CARVEYYYKSSGFHDGFDIW	IGHV4-34	IGHD3-22	IGHJ3	9	14	36	38
3	4.6425255338904364E-4	TGTGCGAGAGCCCCTACCGAACTTTTAGTGGGAGCCACCTCGTGGGCTTTTGATATGTGG	CARAPTELLVGATSWAFDMW	IGHV1-2	IGHD1-26	IGHJ3	9	25	34	45
3	4.6425255338904364E-4	TGTGCGAGAGGCGTCATAGGGAGGTTCGGGGAGTTATCCCGCTACTACTTTGACTACTGG	CARGVIGRFGELSRYYFDYW	IGHV1-8	IGHD3-10	IGHJ4	11	22	36	42
3	4.6425255338904364E-4	TGTGCGAGAGGAAATGTGGCTGGTCCTTTTTTAGACTACTACTACGGTATGGACGTCTGG	CARGNVAGPFLDYYYGMDVW	IGHV3-11	IGHD6-19	IGHJ6	9	15	23	34
3	4.6425255338904364E-4	TGTGCGAGAGATCTGAGAGGAGGTAGCGTGGTGCCAGATGCTATGGAGTTTGACTTCCGG	CARDLRGGSVVPDAMEFDFR	IGHV4-31	IGHD2-2	IGHJ4	13	33	44	48
3	4.6425255338904364E-4	TGTGCGAAGGTTCTTCGTAACTCCTTATCAGAAGAAATCGATGATGCTTTTGATATGTGG	CAKVLRNSLSEEIDDAFDMW	IGHV3-66	IGHD4-23	IGHJ3	6	16	23	40
3	4.6425255338904364E-4	TGTGCGACCTTTATCACCGGAGATGGCTACAATATCGCTGATGCTTTTGATATCTGG	CATFITGDGYNIADAFDIW	IGHV5-10-1	IGHD5-24	IGHJ3	6	19	32	38
3	4.6425255338904364E-4	TGTGCGAGACATGTACGGAGATGGCTACAATTAAGGCCGGATGCTTTTGATATCTGG	CARHVRRWLQLRPDAFDIW	IGHV4-39	IGHD5-24	IGHJ3	13	17	32	39
3	4.6425255338904364E-4	TGTGCGAGAGTTTTGTGTAGTAGTCCCAGCTGCTATGACAATTGGCTCGACCCCTGG	CARVLCSSPSCYDNWLDPW	IGHV3-21	IGHD2-2	IGHJ5	9	15	36	37
3	4.6425255338904364E-4	TGTGCGAGAGGCCGTATTACGATTTTTGGAGTGGTTATTATCCCATTTGACTACTGG	CARGRITIFGVVIIPFDYW	IGHV1-8	IGHD3-3	IGHJ4	12	13	40	45
3	4.6425255338904364E-4	TGTGCGAGAGATAGGGTTATTTACTATGATAAGGGGGACCATGTTTTTGATATCTGG	CARDRVIYYDKGDHVFDIW	IGHV4-4	IGHD3-22	IGHJ3	11	20	30	40
3	4.6425255338904364E-4	TGTGCGAAAGATGGCAGTGGCTGGTCTTACTACTACTACTACTACATGGACGTCTGG	CAKDGSGWSYYYYYYMDVW	IGHV3-23	IGHD6-19	IGHJ6	11	13	24	26
3	4.6425255338904364E-4	TGTGCGAAAGATGACGTCAGGTATAGCGGTGGCTGGACTTACTACTTTGACTACTGG	CAKDDVRYSGGWTYYFDYW	IGHV3-30	IGHD6-19	IGHJ4	11	19	35	39
3	4.6425255338904364E-4	TGTGCACGGATGAGTTACGATATTTTGACTGGTTATATTAAAGCCTTTGACTACTGG	CARMSYDILTGYIKAFDYW	IGHV2-70	IGHD3-9	IGHJ4	10	14	35	44
3	4.6425255338904364E-4	TGTGCAACAGACATCGAGGAGCCACTAGGCTACTACTACTACTACATGGACGTCTGG	CATDIEEPLGYYYYYMDVW	IGHV1-24	IGHD5-12	IGHJ6	10	19	26	29
3	4.6425255338904364E-4	TGTGGGAGATTGGCCATTTTACGATCTTTTGACTGGTCATACGGTATGGACGTCTGC	CGRLAILRSFDWSYGMDVC	IGHV4-39	IGHD3-9	IGHJ6	8	18	36	45
3	4.6425255338904364E-4	TGCGCGAGAGACGGACTCTACACTGAGAACGCCCGGTACTGGCACTTCGATCTCTGG	CARDGLYTENARYWHFDLW	IGHV4-4	IGHD5-24	IGHJ2	10	15	20	36
3	4.6425255338904364E-4	TGTGTTTCAGTCCCCTGTAGTAGGTGTACTGTTTGGAACTGGTTCGACCCCTGG	CVSVPCSRCTVWNWFDPW	IGHV4-30-2	IGHD2-2	IGHJ5	3	15	22	36
3	4.6425255338904364E-4	TGTGTTACAGTTCCCTGTACTAGGTGCACTGTTTGGAACTGGTTCGACCCCTGG	CVTVPCTRCTVWNWFDPW	IGHV4-34	IGHD2-8	IGHJ5	3	15	21	36
3	4.6425255338904364E-4	TGTGCTACAGGCCCTACAGTAACTCCTGGCCCCGCGACCTGGTTGGACCCCTGG	CATGPTVTPGPATWLDPW	IGHV1-24	IGHD4-11	IGHJ5	9	13	23	38
3	4.6425255338904364E-4	TGTGCGGCATTGAGGACGCTCGATAGTAGTGACTGGTACTACTTTGACCACTGG	CAALRTLDSSDWYYFDHW	IGHV4-59	IGHD3-22	IGHJ4	5	21	30	35
3	4.6425255338904364E-4	TGTGCGAGGAATCCGATGTGTGGTGGTGACTGCTATGGTGCTTTTGATATCTGG	CARNPMCGGDCYGAFDIW	IGHV1-69	IGHD2-21	IGHJ3	7	18	33	34
3	4.6425255338904364E-4	TGTGCGAGATATTCTGGTTCAGGGACTTACTATAGAAATAGGTTCGACCCCTGG	CARYSGSGTYYRNRFDPW	IGHV4-39	IGHD3-10	IGHJ5	8	14	33	40
3	4.6425255338904364E-4	TGTGCGAGACATTACTTGGGATTTTTGGAGTGGTTATCCTGGTTCGACCCCTGG	CARHYLGFLEWLSWFDPW	IGHV4-39	IGHD3-3	IGHJ5	11	19	36	38
3	4.6425255338904364E-4	TGTGCGAGACATGGGGCCGGTATAACTGGAACGACGTTCAGTTTTGGTTACTGG	CARHGAGITGTTFSFGYW	IGHV5-10-1	IGHD1-20	IGHJ4	12	16	36	48
3	4.6425255338904364E-4	TGTGCGAGACATAGGCTCAGCAGCTGGGTAGGAGGGGATGCTTTTGATATCTGG	CARHRLSSWVGGDAFDIW	IGHV5-10-1	IGHD6-13	IGHJ3	11	17	26	36
3	4.6425255338904364E-4	TGTGCGAGACAGGGGACGGTCGACAGTGACACCCATGATGCTTTTCAAATCTGG	CARQGTVDSDTHDAFQIW	IGHV5-10-1	IGHD2-8	IGHJ3	10	28	32	33
3	4.6425255338904364E-4	TGTGCGAAGGGAGTCTATTACTATGGTTCAGGGGGGGATGCTTTTGATATCTGG	CAKGVYYYGSGGDAFDIW	IGHV3-30	IGHD3-10	IGHJ3	6	15	32	36
3	4.6425255338904364E-4	TGTGCAACAGATGTGGATACAGCTATGGTTTATCGTTGTCATTTGTTTTACTGG	CATDVDTAMVYRCHLFYW	IGHV1-24	IGHD5-18	IGHJ4	11	12	29	48
3	4.6425255338904364E-4	TGTGCAACAGAGACATCTATTGGCCAAGTGGTGATTTATGCTATGTACCACTGG	CATETSIGQVVIYAMYHW	IGHV1-24	IGHD2-8	IGHJ4	10	36	43	49
3	4.6425255338904364E-4	TGTGCCCGAGGGGGCCGGTGGAGCAGCTCGTCCGGAACTTTGCACTACTGG	CARGGRWSSSSGTLHYW	IGHV1-8	IGHD6-6	IGHJ4	4	21	35	36
3	4.6425255338904364E-4	TGTGCCAGAGCCCCCCCAGGCTGGAACGACAACATCTGGTTCGACCCCTGG	CARAPPGWNDNIWFDPW	IGHV4-30-2	IGHD1-1	IGHJ5	9	20	29	31
3	4.6425255338904364E-4	TGTGCGACATCCCATATAGCGGTGGCTGCGTGGGTCTACTTTGACAACTGG	CATSHIAVAAWVYFDNW	IGHV1-18	IGHD6-19	IGHJ4	6	14	27	35
3	4.6425255338904364E-4	TGTGCGAGTTCTAAATATTTCTATGATGATAGTCCTATTCAAGACTACTGG	CASSKYFYDDSPIQDYW	IGHV3-30	IGHD3-22	IGHJ4	7	15	26	42
3	4.6425255338904364E-4	TGTGCGAGCGGAACCACGTATTACTATGATAGTAGTGGTTATTACGCCTGG	CASGTTYYYDSSGYYAW	IGHV3-20	IGHD3-22	IGHJ5	7	15	44	46
3	4.6425255338904364E-4	TGTGCGAGAGCCGGTTCGGGGAGTTATTATAAGGGCTGGTTCGACCCCTGG	CARAGSGSYYKGWFDPW	IGHV3-33	IGHD3-10	IGHJ5	9	12	31	35
3	4.6425255338904364E-4	TGTGCGAGAGATCACAATGCTTCAGGAAGAGGCTGGTACTTCGATCTCTGG	CARDHNASGRGWYFDLW	IGHV3-53	IGHD2-15	IGHJ2	12	13	17	32
3	4.6425255338904364E-4	TGTGCGAGAGATGGGCCGCCGTCCCGTTTCGATGTTGCTTTTGATATCTGG	CARDGPPSRFDVAFDIW	IGHV3-21	IGHD3-16	IGHJ3	11	24	28	31
3	4.6425255338904364E-4	TGTGCGAGAGATGAGATTGCGGCAGAAGGCACGCGGGACCTTGACTACTGG	CARDEIAAEGTRDLDYW	IGHV1-46	IGHD2-2	IGHJ4	11	19	23	40
3	4.6425255338904364E-4	TGTGCGAGAGATGAAATTGTAGCAGAAGGCACGCGGGACCTTGACTACTGG	CARDEIVAEGTRDLDYW	IGHV1-46	IGHD5-24	IGHJ4	11	14	22	40
3	4.6425255338904364E-4	TGTGCGAGAGAGCCTGGGGAAACGAGGTGGGGAGCTCCTCTTGACTACTGG	CAREPGETRWGAPLDYW	IGHV1-18	IGHD1-26	IGHJ4	10	29	35	40
3	4.6425255338904364E-4	TGTGCGAAAGATTCATGGGGTGGCTACGATGTAGATCACTTTGACTACTGG	CAKDSWGGYDVDHFDYW	IGHV3-23	IGHD5-12	IGHJ4	11	19	29	37
3	4.6425255338904364E-4	TGTGCGAAAGAGAAAGTCGCCACTACTTTCACTCAAGCTTTTGATATCTGG	CAKEKVATTFTQAFDIW	IGHV3-23	IGHD3-22	IGHJ3	10	19	30	36
3	4.6425255338904364E-4	TGTGCGAAAGAGAAAGTCGCCACTACTTTCACTCAAGCTTTTGATATCTGG	CAKEKVATTFTQAFDIW	IGHV1-2	IGHD3-22	IGHJ3	10	19	30	36
3	4.6425255338904364E-4	TGTGCGAAAATGGACCATGTTGGCAGCAGCTATTACTACTTTCAAACCTGG	CAKMDHVGSSYYYFQTW	IGHV4-59	IGHD6-13	IGHJ4	6	22	30	33
3	4.6425255338904364E-4	TGTGCAACATTGCCCGCGATAATCTGGAGTGGGAGCTACTTTCGCTACTGG	CATLPAIIWSGSYFRYW	IGHV1-24	IGHD1-26	IGHJ4	8	27	34	35
3	4.6425255338904364E-4	TGTGCAACATCCCCCGCCTTTTGGAGTGGACCGGTCCGTTTTGACTACTGG	CATSPAFWSGPVRFDYW	IGHV1-24	IGHD3-3	IGHJ4	8	18	28	39
3	4.6425255338904364E-4	TGTGCAACAGTCGGCAGCAATTGGTACGCCCGCGCCTATTTTGACTATTGG	CATVGSNWYARAYFDYW	IGHV1-24	IGHD6-13	IGHJ4	9	13	27	35
3	4.6425255338904364E-4	TGTGCAACAGGGCCCCCCATAGCAGTGGCTGGGTATTGGTTCGACCCCTGG	CATGPPIAVAGYWFDPW	IGHV1-24	IGHD6-19	IGHJ5	9	18	31	36
3	4.6425255338904364E-4	TGTGCAAGAGTCCCCCTACAGCAGTTGGTTTATTACTTCTTTGACTACTGG	CARVPLQQLVYYFFDYW	IGHV3-74	IGHD6-13	IGHJ4	9	18	28	33
3	4.6425255338904364E-4	TGTGCAAAAGAGAAATTCGCATCTGGTTTCACTTGTGCTTATGATATTTGG	CAKEKFASGFTCAYDIW	IGHV1-18	IGHD3-9	IGHJ3	4	22	27	35
3	4.6425255338904364E-4	TGTGGTAGAGAAATTTACCGTTACTATGGGTCGGGGCCCATTGACTCCTGG	CGREIYRYYGSGPIDSW	IGHV4-30-2	IGHD3-10	IGHJ5	10	20	35	42
3	4.6425255338904364E-4	TGTACGAGAGCATCCTCTTGTGGCAGTCTTTGCTACATCATTGACTTCTGG	CTRASSCGSLCYIIDFW	IGHV3-30	IGHD2-15	IGHJ4	9	30	35	40
3	4.6425255338904364E-4	TGTACGAAAGATGGATGGTACAAGGAGTTATCTTCCCACTTTGACTACTGG	CTKDGWYKELSSHFDYW	IGHV3-23	IGHD3-16	IGHJ4	11	23	31	37
3	4.6425255338904364E-4	TGCGCACTCAGATCGCCTGGCCTGGAGGGTTATGATGCTCTTGATGTTTGG	CALRSPGLEGYDALDVW	IGHV2-5	IGHD1-20	IGHJ3	11	21	25	31
3	4.6425255338904364E-4	TGTGTGAAGAGAAGTGGCTATAATTTATGGGATGCTTTTGACTACTGG	CVKRSGYNLWDAFDYW	IGHV3-9	IGHD5-12	IGHJ4	3	12	19	36
3	4.6425255338904364E-4	TGTGCGAGGTGGCGCCTAAGAGGGACGGATGATGCTTTTGATTTGTGG	CARWRLRGTDDAFDLW	IGHV4-4	IGHD5-12	IGHJ3	7	8	12	28
3	4.6425255338904364E-4	TGTGCGAGATCCGTCAAGAATGGTGACCACGATGCTTTTGATATCTGG	CARSVKNGDHDAFDIW	IGHV4-39	IGHD2-21	IGHJ3	8	20	26	30
3	4.6425255338904364E-4	TGTGCGAGACATTTTATCGGGGAGCTACTTAACTGGTTCGACCCCTGG	CARHFIGELLNWFDPW	IGHV5-10-1	IGHD1-26	IGHJ5	11	19	28	30
3	4.6425255338904364E-4	TGTGCGAGAGTCCGGACTACGGTGTCCAAGAACAATTTTGACTACTGG	CARVRTTVSKNNFDYW	IGHV1-18	IGHD4-17	IGHJ4	9	14	23	36
3	4.6425255338904364E-4	TGTGCGAGAGTGATGAGTTGGGGCAGCACGTGGGAAATGGACTACTGG	CARVMSWGSTWEMDYW	IGHV3-20	IGHD1-14	IGHJ4	9	26	32	39
3	4.6425255338904364E-4	TGTGCGAGAGATCTGATCAGCCAAGGGCCTGTGTACTTTGACTACTGG	CARDLISQGPVYFDYW	IGHV4-4	IGHD6-19	IGHJ4	13	17	22	33
3	4.6425255338904364E-4	TGTGCGAGAGATCGGAGCCCATACGGTGACTTAACCCTTGACTCCTGG	CARDRSPYGDLTLDSW	IGHV4-4	IGHD4-17	IGHJ4	12	21	30	37
3	4.6425255338904364E-4	TGTGCGAGAGATGAAAGACTTAGTAGCAACTGGTACCATGTCTACTGG	CARDERLSSNWYHVYW	IGHV4-4	IGHD2-2	IGHJ4	11	23	35	41
3	4.6425255338904364E-4	TGTGCGAGAGACAATGACTACGGTGACTACTACCCCCTTGACTCCTGG	CARDNDYGDYYPLDSW	IGHV1-2	IGHD4-17	IGHJ4	10	13	29	37
3	4.6425255338904364E-4	TGTGCGAGAGAAATATGGACGGTAGACTACTACGGTATGGACGTCTGG	CAREIWTVDYYGMDVW	IGHV3-11	IGHD2-21	IGHJ6	10	11	16	25
3	4.6425255338904364E-4	TGTGCGAGAATGAGCGGTGGGAGCTACTATGGCGACTTTGACTACTGG	CARMSGGSYYGDFDYW	IGHV4-28	IGHD1-26	IGHJ4	9	16	28	34
3	4.6425255338904364E-4	TGTGCGAAGGGTAACTCTAGCACAACCAGGAGTTACTTCGATCTGTGG	CAKGNSSTTRSYFDLW	IGHV3-23	IGHD4-23	IGHJ2	7	9	16	33
3	4.6425255338904364E-4	TGTGCGAAATTTGAGGGCAGCTCGTCCGGACACGGGTTCGACCCCTGG	CAKFEGSSSGHGFDPW	IGHV4-34	IGHD6-6	IGHJ5	6	16	30	34
3	4.6425255338904364E-4	TGTGCGAAACTTTTCGGAGGTCACCTCGCCTCTGGTTTTGATATCTGG	CAKLFGGHLASGFDIW	IGHV1-18	IGHD2-21	IGHJ3	6	19	24	35
3	4.6425255338904364E-4	TGTGCGAAAGATTCCCGATCTAGTGTCTACGGCTACTTTGACTACTGG	CAKDSRSSVYGYFDYW	IGHV3-23	IGHD5-12	IGHJ4	11	16	30	32
3	4.6425255338904364E-4	TGTGCGAAAGACTCCAATTACTACTTCTACTACGGTATGGACGTCTGG	CAKDSNYYFYYGMDVW	IGHV3-23	IGHD3-3	IGHJ6	10	11	15	16
3	4.6425255338904364E-4	TGTGCGAAAGACGGTTCTTGGAGTGGTTCTGGGTGGTCAGACTCCTGG	CAKDGSWSGSGWSDSW	IGHV1-2	IGHD3-3	IGHJ4	10	17	27	39
3	4.6425255338904364E-4	TGTGCACACAGAATTATTGGGTGGATAGGTCCGTACTTTGACTACTGG	CAHRIIGWIGPYFDYW	IGHV2-5	IGHD5-12	IGHJ4	11	20	26	33
3	4.6425255338904364E-4	TGTGCGACAGATGACTGTACTATTCCCAGTTGCCACGCCCATTGG	CATDDCTIPSCHAHW	IGHV3-30	IGHD1-1	IGHJ4	11	25	31	42
3	4.6425255338904364E-4	TGTGCGAGACCGCCGGGTGATTATTATGATAGTTTTGATCTGTGG	CARPPGDYYDSFDLW	IGHV5-51	IGHD3-16	IGHJ3	9	17	22	25
3	4.6425255338904364E-4	TGTGCGAGACGTCGAGTGGGGGTGGCTGAGTTTTTTGACCAATGG	CARRRVGVAEFFDQW	IGHV4-4	IGHD2-15	IGHJ4	8	14	27	33
3	4.6425255338904364E-4	TGTGCGAGACGCCGCTTAAATCGGGCAATAGAGTTTGATTTCTGG	CARRRLNRAIEFDFW	IGHV4-31	IGHD3-3	IGHJ3	8	17	22	33
3	4.6425255338904364E-4	TGTGCGAGACATGGGCCCAGAATTTTAAACTGGTTCGACCCCTGG	CARHGPRILNWFDPW	IGHV4-39	IGHD3-3	IGHJ5	12	21	25	27
3	4.6425255338904364E-4	TGTGCGAGAGTGGATGCGGTGACTACGATGAGCCTTGATTACTGG	CARVDAVTTMSLDYW	IGHV3-20	IGHD4-17	IGHJ4	9	16	26	34
3	4.6425255338904364E-4	TGTGCGAGAGCTGATTTTTGGAGTGGTTATTATCAAGACTACTGG	CARADFWSGYYQDYW	IGHV3-53	IGHD3-3	IGHJ4	9	12	32	36
3	4.6425255338904364E-4	TGTGCGAGAGATAGCAGTGACCCCTGGGGGTACTTTGACTACTGG	CARDSSDPWGYFDYW	IGHV3-21	IGHD6-19	IGHJ4	11	12	18	30
3	4.6425255338904364E-4	TGTGCGAGAGAGCGCAGCGGCGCAATTGAATACTTTGATTATTGG	CARERSGAIEYFDYW	IGHV3-21	IGHD6-25	IGHJ4	10	13	20	30
3	4.6425255338904364E-4	TGTGCGAGAGAGCGCAGCGGCGCAATAGAATATTTTGATTATTGG	CARERSGAIEYFDYW	IGHV3-21	IGHD6-25	IGHJ4	10	13	20	33
3	4.6425255338904364E-4	TGTGCGAGAGAAAGCCCCCAGTTGATTGATGCTTTTGATATCTGG	CARESPQLIDAFDIW	IGHV3-30	IGHD7-27	IGHJ3	10	15	22	26
3	4.6425255338904364E-4	TGTGCGAAGGAATTATATTTCGGGGAATTATTGGCTCTTTTCTGG	CAKELYFGELLALFW	IGHV3-30	IGHD3-10	IGHJ4	6	18	31	41
3	4.6425255338904364E-4	TGTGCGAAATCCCTGGGGGGTGTAAAACCTGGTAGCGACTACTGG	CAKSLGGVKPGSDYW	IGHV5-10-1	IGHD2-15	IGHJ4	6	29	35	36
3	4.6425255338904364E-4	TGTGCACGGGAGCTAGCAGCAGCTGGTCTAGGATTCGACCCCTGG	CARELAAAGLGFDPW	IGHV2-70	IGHD6-13	IGHJ5	8	13	26	33
3	4.6425255338904364E-4	TGTGCACGGATGGCAGCAGCTGGTACGTTGGGGTTCGACCCCTGG	CARMAAAGTLGFDPW	IGHV2-70	IGHD6-13	IGHJ5	10	12	27	31
3	4.6425255338904364E-4	TGTGCACGGACTATGGTGGTAACTCTTCTTGCTTTTGATATCTGG	CARTMVVTLLAFDIW	IGHV2-70	IGHD4-23	IGHJ3	9	10	24	29
3	4.6425255338904364E-4	TGTGCACACGGTATAGTGGGAGCTACCCTGACTTTTGACTACTGG	CAHGIVGATLTFDYW	IGHV2-5	IGHD1-26	IGHJ4	8	9	25	33
3	4.6425255338904364E-4	TGTGCAAGAGATCTTATTGTAGTAGTACACGGTATGGACGTCTGG	CARDLIVVVHGMDVW	IGHV3-74	IGHD2-2	IGHJ6	13	14	27	33
3	4.6425255338904364E-4	TGCGCGAGAGACGCCGGCTACGGTGACTGGTACTTCAATCTCTGG	CARDAGYGDWYFNLW	IGHV4-59	IGHD4-17	IGHJ2	10	17	24	25
3	4.6425255338904364E-4	TGTGTGCGACTTGGGGCGGGGACACCACGATTCGGCTACTGG	CVRLGAGTPRFGYW	IGHV3-48	IGHD2-15	IGHJ4	3	22	27	35
3	4.6425255338904364E-4	TGTGTGAGAGGACTAGGATGGCAGCAATTTGGGGAGTCCTGG	CVRGLGWQQFGESW	IGHV3-33	IGHD2-15	IGHJ5	9	12	18	37
3	4.6425255338904364E-4	TGTGCCTACATCGGGACCCTACAGGGGAGGATTGACTACTGG	CAYIGTLQGRIDYW	IGHV1-45	IGHD3-10	IGHJ4	4	23	28	31
3	4.6425255338904364E-4	TGTGCGCGACGACACCACTCGGTCTACTACTTTGACTTTTGG	CARRHHSVYYFDFW	IGHV4-59	IGHD2-15	IGHJ4	5	12	18	24
3	4.6425255338904364E-4	TGTGCGAGGGGCTACGCCCTGTGGTCCCCCCTAGACTCCTGG	CARGYALWSPLDSW	IGHV1-8	IGHD2-21	IGHJ4	11	19	24	33
3	4.6425255338904364E-4	TGTGCGAGAGGTTTCTATGCGAACTACTTGGATGATATGTGG	CARGFYANYLDDMW	IGHV4-34	IGHD1-7	IGHJ3	10	20	26	32
3	4.6425255338904364E-4	TGTGCGAGAGGCGGGATTTTGACTGGTCACTTTGACCACTGG	CARGGILTGHFDHW	IGHV1-8	IGHD3-9	IGHJ4	11	15	26	28
3	4.6425255338904364E-4	TGTGCGAGAGATTTTGGTGGCTATGGATTCTTTGACTATTGG	CARDFGGYGFFDYW	IGHV3-11	IGHD5-12	IGHJ4	11	16	22	29
3	4.6425255338904364E-4	TGTGCGAGAGAGTTCGGCAGCTGGTACGATGAAGACTACTGG	CAREFGSWYDEDYW	IGHV1-2	IGHD6-13	IGHJ4	10	16	27	33
3	4.6425255338904364E-4	TGTGCGAAAGATAGGGGGAACTACGCCCCCTTGGACGTCTGG	CAKDRGNYAPLDVW	IGHV3-60	IGHD1-7	IGHJ6	11	16	24	31
3	4.6425255338904364E-4	TGTGCACGGCAATCCGCGACTACGATAAGCCTTGACTACTGG	CARQSATTISLDYW	IGHV2-70	IGHD4-17	IGHJ4	8	17	23	31
3	4.6425255338904364E-4	TGTGCACACAGACCTATCTGGAGCAGCTCGTTTGACTACTGG	CAHRPIWSSSFDYW	IGHV2-5	IGHD6-6	IGHJ4	12	21	29	30
3	4.6425255338904364E-4	TGTGCAAGAGGTGGATATAGTGGCTACGATTCCGACTCCTGG	CARGGYSGYDSDSW	IGHV3-74	IGHD5-12	IGHJ5	9	10	30	32
3	4.6425255338904364E-4	TGTGGGGGTTCCTATAGTACTTCGTCCGGGATTGATTCCTGG	CGGSYSTSSGIDSW	IGHV4-28	IGHD6-6	IGHJ5	3	21	28	37
3	4.6425255338904364E-4	TGTACCAGAGGGTCGTCTGGTATCAACTGGTTCGCCTACTGG	CTRGSSGINWFAYW	IGHV3-49	IGHD2-2	IGHJ5	9	16	21	23
3	4.6425255338904364E-4	TGTGCGAGGGTCGGATATGGTCCAGCGAAAGAGGACTGG	CARVGYGPAKEDW	IGHV4-34	IGHD2-15	IGHJ4	7	12	17	34
3	4.6425255338904364E-4	TGTGCGAGGGGATATAGGAGTGGCTGGTATGACTCCTGG	CARGYRSGWYDSW	IGHV5-10-1	IGHD6-19	IGHJ4	7	12	28	29
3	4.6425255338904364E-4	TGTGCGAGATGGTTCGGGGAGTTACCCTTTGACTACTGG	CARWFGELPFDYW	IGHV3-64	IGHD3-10	IGHJ4	8	9	23	26
3	4.6425255338904364E-4	TGTGCGAGAGTAGATAGAGGTATGGTCATTGACTCCTGG	CARVDRGMVIDSW	IGHV4-39	IGHD5-18	IGHJ4	8	12	25	28
3	4.6425255338904364E-4	TGTGCGAGAGCCCCCCCTGGGACCTACTTTGACTACTGG	CARAPPGTYFDYW	IGHV1-2	IGHD1-26	IGHJ4	9	17	21	23
3	4.6425255338904364E-4	TGTGCGAGAGCATTTTTATTTAGTAGTGGCGACAATTGG	CARAFLFSSGDNW	IGHV3-21	IGHD3-22	IGHJ4	9	20	28	36
3	4.6425255338904364E-4	TGTGCGAGAGATGGTCGGGAGTGGCTGCCAACTAACTGG	CARDGREWLPTNW	IGHV3-11	IGHD6-19	IGHJ4	11	19	26	34
3	4.6425255338904364E-4	TGTGCGAGAGAACCCTCGGTTAGTACCTTTGACTACTGG	CAREPSVSTFDYW	IGHV4-34	IGHD2-8	IGHJ4	9	19	25	26
3	4.6425255338904364E-4	TGTGCGAAAGATTCTTTCGACTACGGTGTTGACTACTGG	CAKDSFDYGVDYW	IGHV3-30	IGHD4-17	IGHJ4	11	18	27	28
3	4.6425255338904364E-4	TGTGCGAAAAGAATATCCGGGCGCGCTTTTGACATGTGG	CAKRISGRAFDMW	IGHV3-48	IGHD2-15	IGHJ3	6	11	17	24
3	4.6425255338904364E-4	TGTGCAAAAGATAATGGCTGGAATTCCCTAGACCCCTGG	CAKDNGWNSLDPW	IGHV3-47	IGHD6-19	IGHJ5	11	14	20	30
3	4.6425255338904364E-4	TGTGCAAAAGATAATAGTTGGAATTCCCTAGACCCCTGG	CAKDNSWNSLDPW	IGHV3-74	IGHD1-26	IGHJ5	11	13	21	30
3	4.6425255338904364E-4	TGCGCGAGACGGGGCCACGGAAACTATGTGGACTACTGG	CARRGHGNYVDYW	IGHV1-46	IGHD3-10	IGHJ4	8	22	27	30
3	4.6425255338904364E-4	TGTGTGAGAGATTTTGGTGGTGACCTTCATTACTGG	CVRDFGGDLHYW	IGHV3-74	IGHD2-21	IGHJ4	11	14	23	30
3	4.6425255338904364E-4	TGTGCGAGAGGTTACTATGCAAACTTTGACTACTGG	CARGYYANFDYW	IGHV1-8	IGHD3-10	IGHJ4	10	11	18	22
3	4.6425255338904364E-4	TGTGCGAGAGATGGTGGGAGCTACTGTGACTACTGG	CARDGGSYCDYW	IGHV3-30	IGHD1-26	IGHJ4	11	13	19	20
3	4.6425255338904364E-4	TGTGCGAGAGATGGCGGGGGCATATTAAACTACTGG	CARDGGGILNYW	IGHV3-30	IGHD2-21	IGHJ4	11	19	25	28
3	4.6425255338904364E-4	TGTGCGAGAGATAGGCAGCTGGTATATGGCTACTGG	CARDRQLVYGYW	IGHV1-2	IGHD2-2	IGHJ4	11	14	23	29
3	4.6425255338904364E-4	TGTGCGAGAGACACCGGGGGGATTATTGACTACTGG	CARDTGGIIDYW	IGHV3-30	IGHD3-16	IGHJ4	10	16	21	25
3	4.6425255338904364E-4	TGTGTGAGAGGGGGGGTAGTATTCCCTAATTGG	CVRGGVVFPNW	IGHV4-4	IGHD1-26	IGHJ4	9	15	20	30
3	4.6425255338904364E-4	TGTGCGAGCGGGAGTTATCGGAGCCACTACTGG	CASGSYRSHYW	IGHV3-21	IGHD3-16	IGHJ4	7	9	19	25
3	4.6425255338904364E-4	TGTGCGAGAGAGGCAGAGGCTCTTGACTACTGG	CAREAEALDYW	IGHV3-30	IGHD6-19	IGHJ4	10	12	20	22
3	4.6425255338904364E-4	TGTGTGAGTGGCTGGACCGCGGACTACTGG	CVSGWTADYW	IGHV3-35	IGHD6-19	IGHJ4	7	8	14	21
3	4.6425255338904364E-4	TGTGCGGTCGAACATACGAGCTCGACTTGG	CAVEHTSSTW	IGHV3-23	IGHD6-6	IGHJ4	5	15	21	27
3	4.6425255338904364E-4	TGTGCGAGACTCACTACTGAAGACATCTGG	CARLTTEDIW	IGHV3-23	IGHD3-22	IGHJ4	6	11	17	26
3	4.6425255338904364E-4	TGTGCGAAAGTCACTACGGAAGACAACTGG	CAKVTTEDNW	IGHV3-23	IGHD4-17	IGHJ4	9	12	18	21
3	4.6425255338904364E-4	TGTCTGTCGAACACGTTTGAGTCCTGG	CLSNTFESW	IGHV3-74	IGHD3-10	IGHJ4	2	7	11	15
3	4.6425255338904364E-4	TGTGCAACAGGCTCCCTTGACTACTGG	CATGSLDYW	IGHV1-24	IGHD1-26	IGHJ4	9	10	15	16
3	4.6425255338904364E-4	TGTGAACTGAATTCCTTTGAGTATTGG	CELNSFEYW	IGHV3-74	IGHD1-20	IGHJ4	3	4	8	14
2	3.0950170225936243E-4	TGTGCGAGAGGCCACCTCGAGTATTACGATTTTTGGAGTGGTTATATGTCTGACGGGTTTACGGGGGCGCGGCCATCGGACCATGACTACTGG	CARGHLEYYDFWSGYMSDGFTGARPSDHDYW	IGHV3-30	IGHD3-3	IGHJ4	9	20	44	83
2	3.0950170225936243E-4	TGTGCGAGAGGGGACCAGAGTCCGTATTACGATTTTTGGAGTGGTTATTTCCCCTTGGGAGAAGTCTCGTACTACTACGGTATGGACGTCTGG	CARGDQSPYYDFWSGYFPLGEVSYYYGMDVW	IGHV3-30	IGHD3-3	IGHJ6	9	22	48	69
2	3.0950170225936243E-4	TGTACCACAGAACGGAGACCCCAATGGGACACGTATTACGATTTTTGGAGTGGTTGGGCCCTGGGAGAGCCTTACAACTGGTTCGACCCCTGG	CTTERRPQWDTYYDFWSGWALGEPYNWFDPW	IGHV3-15	IGHD3-3	IGHJ5	10	30	54	72
2	3.0950170225936243E-4	TGTGCGAGAGATGTACTTGTAGTAGTACCAGCTGCTATGCTAGGATCCGCTCAACCCACAGCCGTGAAATACAACTGGTTCGACCCCTGG	CARDVLVVVPAAMLGSAQPTAVKYNWFDPW	IGHV3-21	IGHD2-2	IGHJ5	11	16	39	69
2	3.0950170225936243E-4	TGTGCGAGATCGCAACCACCCAATAGCAGTGGCTGGTACGTTGGGTGGCCACCAATTGGAACCATGGACTGGTTCGACCCCTGG	CARSQPPNSSGWYVGWPPIGTMDWFDPW	IGHV4-55	IGHD6-19	IGHJ5	9	22	40	67
2	3.0950170225936243E-4	TGTGCGAGAGAAATAGGAGCATATTATGATTACATTTGGGGGAGTTATCGTTATACCCCTCCGTACAACTGGTTCGACCCCTGG	CAREIGAYYDYIWGSYRYTPPYNWFDPW	IGHV3-21	IGHD3-16	IGHJ5	10	21	56	62
2	3.0950170225936243E-4	TGTGCGACTCTCCCGAGTATTACCATGCTTCAGGGAGCTAAGGCACGGGGCCTCTACGCCCTCCACTACATGGACGTGTGG	CATLPSITMLQGAKARGLYALHYMDVW	IGHV4-31	IGHD3-10	IGHJ6	6	16	36	64
2	3.0950170225936243E-4	TGTGCGAGAGATTACGGGGTGGATACTATGGTTCGGGGAGTTATTATAACGTGGGACTACTACTACGGTATGGACGTCTGG	CARDYGVDTMVRGVIITWDYYYGMDVW	IGHV3-30	IGHD3-10	IGHJ6	11	23	51	55
2	3.0950170225936243E-4	TGTGCGAGAGATCGAGGACCTGTTGTAGTAGTCCCCTCTGTTATGCGTGGGAGGTACTACTTCTACGGTATGGACGTCTGG	CARDRGPVVVVPSVMRGRYYFYGMDVW	IGHV4-31	IGHD2-2	IGHJ6	12	22	45	54
2	3.0950170225936243E-4	TGTGCGAGAGTCATCGACGGGACCGACTACGATGACGACGACGTGGATTACTACTACCACTACGGCATGGACGTCTGG	CARVIDGTDYDDDDVDYYYHYGMDVW	IGHV3-21	IGHD4-17	IGHJ6	9	24	39	46
2	3.0950170225936243E-4	TGTGCGAGAACACCTGTCATTTATTGTCCTGGTCCTGGTGATAACTGTTACTCTGACCCACGTATTCCTGATATCTGG	CARTPVIYCPGPGDNCYSDPRIPDIW	IGHV4-4	IGHD2-15	IGHJ3	8	35	52	68
2	3.0950170225936243E-4	TGTGCGAAAGATAATTGGATAGCAGCAGCTGGTACGCCCGACGCCTTTTACTACTACTACTACTACATGGACGTCTGG	CAKDNWIAAAGTPDAFYYYYYYMDVW	IGHV3-30	IGHD6-13	IGHJ6	11	18	35	47
2	3.0950170225936243E-4	TGTGCGCGAGGCCGGATCGATATTACTATGATAGTAGTGGTTATGACTGCGGCCACCTACTACTTTGACTACTGG	CARGRIDITMIVVVMTAATYYFDYW	IGHV1-8	IGHD3-22	IGHJ4	12	20	47	57
2	3.0950170225936243E-4	TGTGCGCGAGGCCGGATCGATATTACTATGATAGTAGTGGTTATGACTGCGGCCACCTACTACTTTGACTACTGG	CARGRIDITMIVVVMTAATYYFDYW	IGHV3-13	IGHD3-22	IGHJ4	4	20	47	57
2	3.0950170225936243E-4	TGTGCGAGAGGCCGGCTGGATATAACTATGATAGTGGTGGTTATGACTGCGGCCACCTACTACTTTGACTACTGG	CARGRLDITMIVVVMTAATYYFDYW	IGHV4-34	IGHD3-22	IGHJ4	12	20	47	57
2	3.0950170225936243E-4	TGTGCGAGAGGCCGGGTGGATATAACTATGATAGTGGTGGTTATGACTGCGGCCACCTACTACTTTGACTACTGG	CARGRVDITMIVVVMTAATYYFDYW	IGHV4-34	IGHD3-22	IGHJ4	12	20	47	57
2	3.0950170225936243E-4	TGTGCGAGAGGCCGGGTAGATATAACTATGATAGTGGTGGTTATGACTGCGGCCACCTACTACTTCGACTACTGG	CARGRVDITMIVVVMTAATYYFDYW	IGHV1-8	IGHD3-22	IGHJ4	12	20	47	57
2	3.0950170225936243E-4	TGTGCGAGAGGCCGGATCGATATTACTATGATAGTAGTGGTTATGACTGCGGCCACCTACTACTTTGAGTACTGG	CARGRIDITMIVVVMTAATYYFEYW	IGHV4-34	IGHD3-22	IGHJ4	12	20	47	57
2	3.0950170225936243E-4	TGTGCGAGAGGCCGGATCGATATCACTATGATAGTAGTGGTGTTTACAGGGGCCGCGTACTACTTTGACTACTGG	CARGRIDITMIVVVFTGAAYYFDYW	IGHV4-34	IGHD3-22	IGHJ4	12	20	40	56
2	3.0950170225936243E-4	TGTGCGAGAGATCTATCGGGGAGACTTTACGATTTTTGGAGTGGTTATTATAAGGCCCAACCCGGGGATATCTGG	CARDLSGRLYDFWSGYYKAQPGDIW	IGHV4-31	IGHD3-3	IGHJ3	17	26	51	66
2	3.0950170225936243E-4	TGTGCGAGAGATAGGGGGCGTAGCATTGGCTGGTACGCCCCCCTTATAAACTCCCACTACTACATGGACGTCTGG	CARDRGRSIGWYAPLINSHYYMDVW	IGHV1-18	IGHD6-19	IGHJ6	11	20	36	55
2	3.0950170225936243E-4	TGTGCGAGAGACCCATCTGTAGGAGAGCTACGGAAGACTGACCCCCGCCCAAGAAGTGATGCTTTTGATATCTGG	CARDPSVGELRKTDPRPRSDAFDIW	IGHV4-31	IGHD1-26	IGHJ3	10	24	30	56
2	3.0950170225936243E-4	TGTGCACACAGCCCACGTCCAGATTATGATAGTAGTGGTTATTACTCACAGATCTCATACTACTTTGACTACTGG	CAHSPRPDYDSSGYYSQISYYFDYW	IGHV2-5	IGHD3-22	IGHJ4	10	24	45	57
2	3.0950170225936243E-4	TGTACTAGAGGAGGGGGAGCTACTATTTTTTGGGGGGGATTAGTTACCGCTATCCAATACTACTTTGACTACTGG	CTRGGGATIFWGGLVTAIQYYFDYW	IGHV3-49	IGHD1-26	IGHJ4	9	14	24	57
2	3.0950170225936243E-4	TGTGTGAGAGATTGCTGGGGAAAGACTTGTTCCATGGATGATGTCTTTGAAATTGATGGTTTTGATATATGG	CVRDCWGKTCSMDDVFEIDGFDIW	IGHV3-16	IGHD7-27	IGHJ3	12	14	20	53
2	3.0950170225936243E-4	TGTGCGAGAGTCGACACCAGTATTACGATTTTTGGAGTGGTTATTATTGGGCCGGTCGGTATGGACGTCTGG	CARVDTSITIFGVVIIGPVGMDVW	IGHV1-18	IGHD3-3	IGHJ6	9	19	46	60
2	3.0950170225936243E-4	TGTGCGAGAGCCGTTTTAGTAGTAGATTACATTTGGGGGAGTTATCGTTATATTGACTGGTTCGACCCCTGG	CARAVLVVDYIWGSYRYIDWFDPW	IGHV4-34	IGHD3-16	IGHJ5	9	24	51	55
2	3.0950170225936243E-4	TGTGCGAGAGGTATGGGTATAGCAGCAGCTGGTACTCTCCTATTTCGCTACTACTACTACATGGACGTCTGG	CARGMGIAAAGTLLFRYYYYMDVW	IGHV3-48	IGHD6-13	IGHJ6	9	14	34	47
2	3.0950170225936243E-4	TGTGCGAGAGGCCGGGGGTACGGTGACTACTACCTTTACCTCGACTACTACTACTACTACATGGACGTCTGG	CARGRGYGDYYLYLDYYYYYMDVW	IGHV1-8	IGHD4-17	IGHJ6	12	18	29	43
2	3.0950170225936243E-4	TGTGCGAGAGGGTTTCCCGATTTTTGGAGTGGTTATTATACGGCAAGACAGATTAACTACTTTGACTACTGG	CARGFPDFWSGYYTARQINYFDYW	IGHV1-8	IGHD3-3	IGHJ4	10	17	40	55
2	3.0950170225936243E-4	TGTGCGAGAGATTCCCGTTTTGCGATTTTTGGAGTGGTTATTACGGCTTCTCAGTACTACTTTGACTACTGG	CARDSRFAIFGVVITASQYYFDYW	IGHV1-46	IGHD3-3	IGHJ4	11	15	42	52
2	3.0950170225936243E-4	TGTGCGAGAGATAGGGAGTACGGATATTGTAGTGGTGGTAGCTGCTACGGCTACTACGGTATGGACGTCTGG	CARDREYGYCSGGSCYGYYGMDVW	IGHV4-31	IGHD2-15	IGHJ6	11	21	47	50
2	3.0950170225936243E-4	TGCACCAGACATGTTAGGAGGTCCACGGTTCAGGGAGTCAATTACTATCACTATTATTACATGGACGTCTGG	CTRHVRRSTVQGVNYYHYYYMDVW	IGHV3-73	IGHD3-10	IGHJ6	13	26	37	40
2	3.0950170225936243E-4	TGTGCGGTAATTCAGAGCACCTTTCCAGGGGTCCGGAACTACGCTCGTTTTTGGTACTTCGATCTCTGG	CAVIQSTFPGVRNYARFWYFDLW	IGHV3-21	IGHD1-7	IGHJ2	5	34	42	51
2	3.0950170225936243E-4	TGTGCGAGGACCTGGGGCGGCTATAGTAGCGGCTCGACGGACTTCTACTACCACTACATGGACGTCTGG	CARTWGGYSSGSTDFYYHYMDVW	IGHV4-59	IGHD6-25	IGHJ6	7	17	33	40
2	3.0950170225936243E-4	TGTGCGAGAGGTCTAGGTATAGCAGCTCCAAGTGGGGGTGACTACTACTACTACGGTTTGGACGTCTGG	CARGLGIAAPSGGDYYYYGLDVW	IGHV1-8	IGHD6-6	IGHJ6	10	16	27	40
2	3.0950170225936243E-4	TGTGCGAGAGGCAGAAGGGATAGCAGCAGCTGGTACGTCGGATATTACTACTACTACATGGACGTCTGG	CARGRRDSSSWYVGYYYYYMDVW	IGHV4-34	IGHD6-13	IGHJ6	11	19	37	45
2	3.0950170225936243E-4	TGTGCGAGAGGGGTCCCCCCCGTCCTACGGTTTTTGGACTGGCTTTTACATCGGGGCTTTGATCATTGG	CARGVPPVLRFLDWLLHRGFDHW	IGHV4-34	IGHD3-3	IGHJ4	10	25	41	56
2	3.0950170225936243E-4	TGTGCGAGAGGGGTCCCCCCCGTCCTACGGTTTTTGGACTGGCTTTTACATCGGGGCCTTGATCACTGG	CARGVPPVLRFLDWLLHRGLDHW	IGHV4-34	IGHD3-3	IGHJ4	10	25	41	64
2	3.0950170225936243E-4	TGTGCGAGAGGAGACGATTGTACTAATGGTGTATGCTATACCTACTACTACTACGGTATGGACGTCTGG	CARGDDCTNGVCYTYYYYGMDVW	IGHV3-30	IGHD2-8	IGHJ6	9	16	40	41
2	3.0950170225936243E-4	TGTGCGAGAGATCTGCCTGACTCTGATACCAGTGGATTCCCCAGGGGAGCGAATGCTTTTATTATCTGG	CARDLPDSDTSGFPRGANAFIIW	IGHV4-31	IGHD7-27	IGHJ3	13	37	43	52
2	3.0950170225936243E-4	TGTGCGAGAGACAGTAATGTCCATAGCAGCAGCTGGTACAACTACTACTACTACTACATGGACGTCTGG	CARDSNVHSSSWYNYYYYYMDVW	IGHV1-46	IGHD6-13	IGHJ6	10	22	38	40
2	3.0950170225936243E-4	TGTGCGAGAGAGGGGGGAGCCCGTCGTTTGGCAGCAGCTGGTCGGTCGGGGTACTGGTTCGACCCCTGG	CAREGGARRLAAAGRSGYWFDPW	IGHV3-11	IGHD6-13	IGHJ5	10	30	41	52
2	3.0950170225936243E-4	TGTGCGAGAGAGGGGGGAGCCCGTCGTATAGCAGTAGCTGGTCGGTCGGGGTACTGGTTCGATCCCTGG	CAREGGARRIAVAGRSGYWFDPW	IGHV3-11	IGHD6-13	IGHJ5	10	25	41	52
2	3.0950170225936243E-4	TGTGCGAGAGAGGGGGGAGCCCGTCGTATAGCAGTAGCTGGTCGATCGGGGTACTGGTTCGACCCCTGG	CAREGGARRIAVAGRSGYWFDPW	IGHV3-11	IGHD6-13	IGHJ5	10	25	41	52
2	3.0950170225936243E-4	TGTGCGAGAGAGGGGGGAGCCCGTCGTATAGCAGGAGCTGGTCGGTCGGGGTACTGGTTCGACCCCTGG	CAREGGARRIAGAGRSGYWFDPW	IGHV3-21	IGHD6-13	IGHJ5	10	25	41	52
2	3.0950170225936243E-4	TGTGCGAACGTAAAACCCGATCATGATTACATTTGGGGGAGTTATCGTTTGGCCTACTTTGACTACTGG	CANVKPDHDYIWGSYRLAYFDYW	IGHV3-23	IGHD3-16	IGHJ4	7	22	48	53
2	3.0950170225936243E-4	TGTGCGAAAGATCCCTTCGGCTTTGGAAGATATAGCAGCAGCTGGTGGGGGGGGTGGTTCGACCCCTGG	CAKDPFGFGRYSSSWWGGWFDPW	IGHV3-30	IGHD6-13	IGHJ5	12	30	45	54
2	3.0950170225936243E-4	TGTGCGAAAATGGGGGGGGGGCCATATTGTAGTGGTGGTAGCTGCTACTCGGGGTACTTTGACTACTGG	CAKMGGGPYCSGGSCYSGYFDYW	IGHV4-4	IGHD2-15	IGHJ4	6	23	49	54
2	3.0950170225936243E-4	TGTGCGAAAAATCATGTGCCGACTTCATGGGGGACGACCCCCTATTACAATTATGGTATGGACGTCTGG	CAKNHVPTSWGTTPYYNYGMDVW	IGHV3-23	IGHD5-24	IGHJ6	12	45	52	57
2	3.0950170225936243E-4	TGTGCACACAGAATCCTCTCCCGAGGATATTGTAGTAGTACCAGCTGCTATGAGTACTTCCAGCACTGG	CAHRILSRGYCSSTSCYEYFQHW	IGHV2-5	IGHD2-2	IGHJ1	11	23	49	50
2	3.0950170225936243E-4	TGTGCAACAGATGGGGCATCCGTTTGGGAGCTACTCCAGAACCCAATGGCTGAATACTTCCAGCACTGG	CATDGASVWELLQNPMAEYFQHW	IGHV1-24	IGHD1-26	IGHJ1	11	24	34	48
2	3.0950170225936243E-4	TGCGCGAGAGAGGGGGGAGCCCGTCGTATTGCAGGAGCTGGTCGGTCGGGGTACTGGTTCGACCCCTGG	CAREGGARRIAGAGRSGYWFDPW	IGHV3-11	IGHD6-13	IGHJ5	10	25	41	52
2	3.0950170225936243E-4	TGTCTGAAAGATCTATCTGGGTATAAGAGTGGCTGGTACTTCGGGGAAAATTGGTTCGACCCCTGG	CLKDLSGYKSGWYFGENWFDPW	IGHV3-23	IGHD6-19	IGHJ5	13	18	38	51
2	3.0950170225936243E-4	TGTGCCAGAGATCATTTTGTAAAGGCCGATAGATCATACTACTACTACTACGGTATGGACGTCTGG	CARDHFVKADRSYYYYYGMDVW	IGHV4-30-2	IGHD3-9	IGHJ6	12	13	18	36
2	3.0950170225936243E-4	TGTGCGAGGGGGTCGGCCTTTTATGATTTTTGGAAGATTTACTATACAGGGTGGTTCGACCCCTGG	CARGSAFYDFWKIYYTGWFDPW	IGHV1-46	IGHD3-3	IGHJ5	7	20	33	51
2	3.0950170225936243E-4	TGTGCGAGGGAATATGATAATAGTGGTTATGGGGATTCCTCTTTGTACTACTACATGGACGTCTGG	CAREYDNSGYGDSSLYYYMDVW	IGHV4-30-2	IGHD3-22	IGHJ6	4	12	29	45
2	3.0950170225936243E-4	TGTGCGAGGGAATATGATAATAGTGGTTATGGGGATTCCTCTTTGTACTACTACATGGACGTCTGG	CAREYDNSGYGDSSLYYYMDVW	IGHV4-39	IGHD3-22	IGHJ6	7	12	29	45
2	3.0950170225936243E-4	TGTGCGAGAGATCTCGGTATAGCAGCAGCTGGGACAAAATACTACTACTACGGTATGGACGTCTGG	CARDLGIAAAGTKYYYYGMDVW	IGHV1-18	IGHD6-13	IGHJ6	14	15	31	39
2	3.0950170225936243E-4	TGTGCGAGAGATGTTCGTCTTAGATTTTTGGAGTGGTTACAATCGGATGATGCTTTTGATATCTGG	CARDVRLRFLEWLQSDDAFDIW	IGHV1-2	IGHD3-3	IGHJ3	11	22	38	46
2	3.0950170225936243E-4	TGTGCGAGAGACATGAAAACCGGGTATACTAGTGTCTGGACGAAAAGCGATGCTTTTGATATCTGG	CARDMKTGYTSVWTKSDAFDIW	IGHV3-11	IGHD6-19	IGHJ3	10	19	38	48
2	3.0950170225936243E-4	TGTGCGAGAGAGCCACTTAGAGTATTTTTTGGGGGAGTGGCTTGGGGTGATGCTTTTGATATCTGG	CAREPLRVFFGGVAWGDAFDIW	IGHV4-4	IGHD3-16	IGHJ3	10	27	37	47
2	3.0950170225936243E-4	TGTGCGAGAGAGAGGGTGTGGTATAACTGGAACGACGGGCCCTACTACTACGGTATGGACGTCTGG	CARERVWYNWNDGPYYYGMDVW	IGHV4-59	IGHD1-20	IGHJ6	10	19	36	41
2	3.0950170225936243E-4	TGTGCGAAAGCCGCCGGGTTATATTGTAGTGGTGGTAGCTGCTACTCTAACTACTTTGACTACTGG	CAKAAGLYCSGGSCYSNYFDYW	IGHV3-33	IGHD2-15	IGHJ4	6	20	46	49
2	3.0950170225936243E-4	TGTGCGAAAGGGGAGGGTTCGATTACTATGATAGTAGTGGTTACCCCGTACTACTTTGACTACTGG	CAKGEGSITMIVVVTPYYFDYW	IGHV3-23	IGHD3-22	IGHJ4	9	21	42	47
2	3.0950170225936243E-4	TGTGCGAAAGATACGGAGTACAGCGCAGTTTATGCCAGTGGCTGGGACGAAGGCCTTAGGTACTGG	CAKDTEYSAVYASGWDEGLRYW	IGHV3-23	IGHD6-19	IGHJ4	11	35	48	60
2	3.0950170225936243E-4	TGTGCGAAAGAGACCCAGCCATATTGTAGTGGTGGTAGCTGCTACGGGGGAATCTTTGACTACTGG	CAKETQPYCSGGSCYGGIFDYW	IGHV3-60	IGHD2-15	IGHJ4	10	20	44	53
2	3.0950170225936243E-4	TGTGTGAGAGATGCGCAGGACGATTTTTGGAGTGGTCGATATGCAAATTGGTTCGACCCCTGG	CVRDAQDDFWSGRYANWFDPW	IGHV3-21	IGHD3-3	IGHJ5	11	19	35	48
2	3.0950170225936243E-4	TGTGCTCGAGCCTATTGTGGTGGTGATTGTTATGTAGATTATTTCCACTACATGACCGTCTGG	CARAYCGGDCYVDYFHYMTVW	IGHV3-65	IGHD2-21	IGHJ6	0	8	32	46
2	3.0950170225936243E-4	TGTGCTCGAGCCTATTGTGGTGGTGATTGTTATGTAGATTATTTCCACTACATGACCGTCTGG	CARAYCGGDCYVDYFHYMTVW	IGHV3-72	IGHD2-21	IGHJ6	9	12	32	46
2	3.0950170225936243E-4	TGTGCCAGAGATCTATTAGTTTTCATTTCCCCTCTATACTACTACTACGGTATGGACGTCTGG	CARDLLVFISPLYYYYGMDVW	IGHV4-30-2	IGHD2-8	IGHJ6	13	14	19	36
2	3.0950170225936243E-4	TGTGCCAGAGAGGGCTCCTTTTATATGGGAAGTGGTATTTATAATCCCCGACTTGACTACTGG	CAREGSFYMGSGIYNPRLDYW	IGHV3-21	IGHD3-10	IGHJ4	10	38	44	52
2	3.0950170225936243E-4	TGTGCGCGAGCCCTCTATGGTTCGGGGAGTTGGCAAACACCCCTTGATGCTTTTGATATCTGG	CARALYGSGSWQTPLDAFDIW	IGHV4-39	IGHD3-10	IGHJ3	5	14	30	44
2	3.0950170225936243E-4	TGTGCGACAGTGTGGAAGAAGATTTTTGGAGTGGTTCTTAATCCCGATGGCTTTGATATCTGG	CATVWKKIFGVVLNPDGFDIW	IGHV1-46	IGHD3-3	IGHJ3	6	20	39	51
2	3.0950170225936243E-4	TGTGCGAGGGGCTCTTATGATTACATTTGGGGGAGTTATCGTTTAAACTGGTTCGACCCCTGG	CARGSYDYIWGSYRLNWFDPW	IGHV4-34	IGHD3-16	IGHJ5	11	14	42	45
2	3.0950170225936243E-4	TGTGCGAGATCGGGGGTACTACCAATGGTGTATGGGGACTACTATTACGGTATGGACGTCTGG	CARSGVLPMVYGDYYYGMDVW	IGHV1-46	IGHD2-8	IGHJ6	8	19	33	37
2	3.0950170225936243E-4	TGTGCGAGACATGCCCTCGATTGTGTTGGTGGTGTTTGCTACCCTTTCTACTATGACTCTTGG	CARHALDCVGGVCYPFYYDSW	IGHV4-59	IGHD2-21	IGHJ4	8	19	30	47
2	3.0950170225936243E-4	TGTGCGAGAGTCTCGTTTAGCAGCAGCTGGTTTTCTTACTACTACTACGGTATGGACGTCTGG	CARVSFSSSWFSYYYYGMDVW	IGHV1-46	IGHD6-13	IGHJ6	9	17	30	36
2	3.0950170225936243E-4	TGTGCGAGAGTCGGCAGTACTGTTAGCAGTGGCTGGTCCAGGGTCGGGTACTTCGATCTCTGG	CARVGSTVSSGWSRVGYFDLW	IGHV3-20	IGHD6-19	IGHJ2	9	23	36	46
2	3.0950170225936243E-4	TGTGCGAGAGCCCCCCGTGGAGGTATAGCAGCAGCTGGGGGGGAGTACTACTTTGACTACTGG	CARAPRGGIAAAGGEYYFDYW	IGHV3-11	IGHD6-13	IGHJ4	9	21	37	43
2	3.0950170225936243E-4	TGTGCGAGAGGCCGCGGGCAAAGATTTGTGGTGGTGACTGCTATTTCTGTCGTGGACTACTGG	CARGRGQRFVVVTAISVVDYW	IGHV3-11	IGHD2-21	IGHJ4	9	25	44	54
2	3.0950170225936243E-4	TGTGCGAGAGGCGGAGCTTGGTATTACGATATTTTGACTGGTTATTACCCGTTTGACTACTGG	CARGGAWYYDILTGYYPFDYW	IGHV3-11	IGHD3-9	IGHJ4	9	20	46	51
2	3.0950170225936243E-4	TGTGCGAGAGGGCTTTACGATTTTTGGAGTGGTTATTATAATCAGTTTGCTTTTGATATCTGG	CARGLYDFWSGYYNQFAFDIW	IGHV1-8	IGHD3-3	IGHJ3	10	14	39	47
2	3.0950170225936243E-4	TGTGCGAGAGATCTAACAGTAACTACAGCTCAAATAGACTACTACTACGGTATGGACGTCTGG	CARDLTVTTAQIDYYYGMDVW	IGHV1-46	IGHD4-11	IGHJ6	13	15	25	37
2	3.0950170225936243E-4	TGTGCGAGAGACGCTTACTACGGTTCGGTTTGGTGGGTTAACTACTACTACATGGACGTCTGG	CARDAYYGSVWWVNYYYMDVW	IGHV3-48	IGHD3-10	IGHJ6	10	14	27	40
2	3.0950170225936243E-4	TGTGCGAGAGAGGCTCCATATTGTGGTGGTGGCCACTGCTACTCGTTCTCCTCCGACTACTGG	CAREAPYCGGGHCYSFSSDYW	IGHV5-10-1	IGHD2-21	IGHJ4	8	16	30	54
2	3.0950170225936243E-4	TGTGCGAGAGAGATAAGGGACGATTTTTGGAGTGGTTATGCCTCAAACACTTTTGATATCTGG	CAREIRDDFWSGYASNTFDIW	IGHV3-21	IGHD3-3	IGHJ3	10	19	38	49
2	3.0950170225936243E-4	TGTGCGAGAGAAGGTCACCAACTAGAGTCTGGAGTCTCCTACTATTACGGTCTGGACGTCTGG	CAREGHQLESGVSYYYGLDVW	IGHV1-46	IGHD5-12	IGHJ6	10	38	48	52
2	3.0950170225936243E-4	TGTGCGAGAAACCGTTTCGATTTTTCGAGTGGTTCTTATTCATACCCCTCCATTGACTTCTGG	CARNRFDFSSGSYSYPSIDFW	IGHV1-18	IGHD3-3	IGHJ4	8	17	38	52
2	3.0950170225936243E-4	TGTGCACGGATGCAAATGCGTTGTAGTGGTCATAGTTGTTACTCTAGTGCTTTTGATATCTGG	CARMQMRCSGHSCYSSAFDIW	IGHV2-26	IGHD2-15	IGHJ3	10	20	43	47
2	3.0950170225936243E-4	TGTGCAACAGTGTGGAAGAAGATTTTTGGAGTGGTTCTTGAACGTGATGCTTTTGATATAGGG	CATVWKKIFGVVLERDAFDIG	IGHV1-24	IGHD3-3	IGHJ3	9	20	35	44
2	3.0950170225936243E-4	TGCGCAAAAGGCAGGTCAGTGGATATAGTGTCTAGCGTCGCCGGTGATCCTTTTGATATTTGG	CAKGRSVDIVSSVAGDPFDIW	IGHV3-9	IGHD5-12	IGHJ3	9	18	33	44
2	3.0950170225936243E-4	TGTGCCCGCAAAAGCCGGGTGGTAACAGACCGTCACTACTACTACGGTATGGACGTCTGG	CARKSRVVTDRHYYYGMDVW	IGHV3-23	IGHD4-23	IGHJ6	4	17	25	34
2	3.0950170225936243E-4	TGTGCCAGGAGTCAGTACTACTATACTTCGGGGAGTTATTATCCCACCTTTGACAACTGG	CARSQYYYTSGSYYPTFDNW	IGHV4-31	IGHD3-10	IGHJ4	4	14	41	47
2	3.0950170225936243E-4	TGTGCGAGTTTGTTTTGTACTGGGAGTAGCTGCGATGTCGGAAATGATTTTGATATCTGG	CASLFCTGSSCDVGNDFDIW	IGHV5-10-1	IGHD2-15	IGHJ3	7	14	32	43
2	3.0950170225936243E-4	TGTGCGAGTCTGTTTTGTTCCAGTGCCAAATGCGATCTGGGAGATGACTTTGATGCTTGG	CASLFCSSAKCDLGDDFDAW	IGHV5-10-1	IGHD1-1	IGHJ3	7	16	23	57
2	3.0950170225936243E-4	TGTGCGAGTGGATTAGAAACGATTTTTGGAGTGGAAATTATGTCCCCCCCCGAGCACTGG	CASGLETIFGVEIMSPPEHW	IGHV4-34	IGHD3-3	IGHJ1	7	18	40	52
2	3.0950170225936243E-4	TGTGCGAGTATGTATTGTACAAGTAGCACTTGCTCTGTCGAAGACAGCTTTGATATCTGG	CASMYCTSSTCSVEDSFDIW	IGHV5-10-1	IGHD2-8	IGHJ3	7	12	19	48
2	3.0950170225936243E-4	TGTGCGAGCCTCTTTTGTACTAGTACTGCCTGCGATGTCGGAGATACATTCGATATTTGG	CASLFCTSTACDVGDTFDIW	IGHV5-10-1	IGHD2-2	IGHJ3	7	14	25	51
2	3.0950170225936243E-4	TGTGCGAGCCTCTTTTGTACTAGTACCAGGTGCGATCTCGGAGATACTTTTGATATCTGG	CASLFCTSTRCDLGDTFDIW	IGHV5-10-1	IGHD2-2	IGHJ3	7	14	32	42
2	3.0950170225936243E-4	TGTGCGAGCCTCTTTTGTACTAGTACCAATTGTGATGTCGGAAATGATTTTGATATTTGG	CASLFCTSTNCDVGNDFDIW	IGHV5-10-1	IGHD2-2	IGHJ3	7	14	27	43
2	3.0950170225936243E-4	TGTGCGAGCCTCTTTTGTACTAGTAGCAACTGTGATGTCGGAGATGATTTTGATATCTGG	CASLFCTSSNCDVGDDFDIW	IGHV5-10-1	IGHD2-2	IGHJ3	7	14	31	42
2	3.0950170225936243E-4	TGTGCGAGCCTGTTTTGTACTAGTTCTAGCTGCGATGTCGCAGATACTTTTGATCTCTGG	CASLFCTSSSCDVADTFDLW	IGHV5-10-1	IGHD2-2	IGHJ3	7	14	36	42
2	3.0950170225936243E-4	TGTGCGAGCCTGTTTTGTACTAGTTCCAGGTGCGATGTCGGAGATGATTTTGATCTGTGG	CASLFCTSSRCDVGDDFDLW	IGHV5-10-1	IGHD2-2	IGHJ3	7	14	40	42
2	3.0950170225936243E-4	TGTGCGAGCCTGTTTTGTACTAGTACCAACTGCGATGTCGGAAATGATTTTGATATCTGG	CASLFCTSTNCDVGNDFDIW	IGHV5-10-1	IGHD2-2	IGHJ3	7	14	40	43
2	3.0950170225936243E-4	TGTGCGAGCCTGTTTTGCACTAGCTCCAGCTGCGATGTCGGAGATACTTTTGATATCTGG	CASLFCTSSSCDVGDTFDIW	IGHV5-10-1	IGHD2-2	IGHJ3	7	25	40	42
2	3.0950170225936243E-4	TGTGCGAGCCTATTTTGTACTAGTTCCAGATGCGATGCCGGAAATGACTTTGATATTTGG	CASLFCTSSRCDAGNDFDIW	IGHV5-10-1	IGHD2-2	IGHJ3	7	14	40	48
2	3.0950170225936243E-4	TGTGCGAGCCTATTTTGTACTAGTGCCACATGCGATGTCGGAGATACTTTCGACATTTGG	CASLFCTSATCDVGDTFDIW	IGHV5-10-1	IGHD2-8	IGHJ3	7	14	21	42
2	3.0950170225936243E-4	TGTGCGAGCCTATTTTGCACTAGTTCCAGTTGCGATGTCGGAGATACTTTTGATGTCTGG	CASLFCTSSSCDVGDTFDVW	IGHV5-10-1	IGHD1-7	IGHJ3	7	20	30	42
2	3.0950170225936243E-4	TGTGCGAGATCTTATAGCAGCAGCTGGTATTACTACTACTACTACTACATGGACGTCTGG	CARSYSSSWYYYYYYYMDVW	IGHV3-48	IGHD6-13	IGHJ6	8	12	26	27
2	3.0950170225936243E-4	TGTGCGAGACTACCAACCACCTACAGTCATTTCGAACTTTATTATGGCATGGACGTCTGG	CARLPTTYSHFELYYGMDVW	IGHV5-51	IGHD3-3	IGHJ6	9	38	44	47
2	3.0950170225936243E-4	TGTGCGAGACATCGTGGCTATCGCAGTAGCTCGTCTCTCCTTTACTACTTTGACTACTGG	CARHRGYRSSSSLLYYFDYW	IGHV5-10-1	IGHD1-26	IGHJ4	11	24	31	42
2	3.0950170225936243E-4	TGTGCGAGACATGCGCGGCTATATGATAGTAGTGGTTATGGTGATGCTTTTGACATCTGG	CARHARLYDSSGYGDAFDIW	IGHV4-39	IGHD3-22	IGHJ3	12	21	38	41
2	3.0950170225936243E-4	TGTGCGAGAGTGAGGAAGCAGCAGCTGGTATTTAATCCTAGCAACTGGTTCGACCCCTGG	CARVRKQQLVFNPSNWFDPW	IGHV4-59	IGHD6-13	IGHJ5	9	16	29	41
2	3.0950170225936243E-4	TGTGCGAGAGCGGATTGGGTTAATGATTGTAGTAGTACCAGCTGCTCCCTTGACTACTGG	CARADWVNDCSSTSCSLDYW	IGHV4-34	IGHD2-2	IGHJ4	9	25	45	49
2	3.0950170225936243E-4	TGTGCGAGAGGCTTGACGGTGACTACGCCCCATTACTACTACTACTACATGGACGTCTGG	CARGLTVTTPHYYYYYMDVW	IGHV4-34	IGHD4-17	IGHJ6	11	15	26	33
2	3.0950170225936243E-4	TGTGCGAGAGGCTCCCATAGCAGCAGCTGGTACGGGGCCCGTAACTGGTTCGACCCCTGG	CARGSHSSSWYGARNWFDPW	IGHV4-34	IGHD6-13	IGHJ5	11	16	33	42
2	3.0950170225936243E-4	TGTGCGAGAGGGCGCCGTCAGCAGCTGGTATTTCACTACTACTACTACATGGACGTCTGG	CARGRRQQLVFHYYYYMDVW	IGHV1-8	IGHD6-13	IGHJ6	10	18	29	34
2	3.0950170225936243E-4	TGTGCGAGAGGGGGGTGGGGTACTATGGTTCGGGGAGTCTATACGCTCTTTGACTACTGG	CARGGWGTMVRGVYTLFDYW	IGHV1-8	IGHD3-10	IGHJ4	10	20	37	47
2	3.0950170225936243E-4	TGTGCGAGAGGAAGGTATAGCAGCAGCTGGTACGGTTCAAGAGACTGGTTCGACCCCTGG	CARGRYSSSWYGSRDWFDPW	IGHV4-34	IGHD6-13	IGHJ5	10	13	33	43
2	3.0950170225936243E-4	TGTGCGAGAGATTGCCCCGATATAGCGGTGCCTGATCAGCCTCGCTGGTTCGACCCCTGG	CARDCPDIAVPDQPRWFDPW	IGHV3-53	IGHD6-19	IGHJ5	11	20	33	44
2	3.0950170225936243E-4	TGTGCGAGAGATCTTTGTAGTAGTACCAGCTGCTATTTCGCCGATGCTTTTGATATCTGG	CARDLCSSTSCYFADAFDIW	IGHV4-31	IGHD2-2	IGHJ3	13	14	35	42
2	3.0950170225936243E-4	TGTGCGAGAGATCCGAGAGATTGTAGGGGTACTACGTGTACTAATTGGTTCGACCCCTGG	CARDPRDCRGTTCTNWFDPW	IGHV1-18	IGHD2-2	IGHJ5	12	27	34	36
2	3.0950170225936243E-4	TGTGCGAGAGATCGCCCTCCCTCTTGGGTATGGTTCGGGGAGTTATTGGGGGACTACTGG	CARDRPPSWVWFGELLGDYW	IGHV1-18	IGHD3-10	IGHJ4	12	28	46	51
2	3.0950170225936243E-4	TGTGCGAGAGATCACCGGGCGTATTACTATGGTTCAGGGAGTTATTCCTTTGACTACTGG	CARDHRAYYYGSGSYSFDYW	IGHV4-31	IGHD3-10	IGHJ4	12	19	45	47
2	3.0950170225936243E-4	TGTGCGAGAGATGGCCCCGATATAGCAGTGCCTGATCAGCCTCGCTGGTTCGACTCCTGG	CARDGPDIAVPDQPRWFDSW	IGHV1-46	IGHD6-19	IGHJ5	11	20	33	44
2	3.0950170225936243E-4	TGTGCGAGAGATGGCCCCGATATAGCAGTGCCTGATCAGCCTCGCTGGTTCGACTCCTGG	CARDGPDIAVPDQPRWFDSW	IGHV5-78	IGHD6-19	IGHJ5	9	20	33	44
2	3.0950170225936243E-4	TGTGCGAGAGATGGGTCATATTGTAATAGTGTCACCTGCTATCAATGGTTCGACCCCTGG	CARDGSYCNSVTCYQWFDPW	IGHV4-31	IGHD2-2	IGHJ5	11	17	41	45
2	3.0950170225936243E-4	TGTGCGAAGACGTATTACCTTCATAGTGGTGGTTATTACCACGGAAAATTTGACTACTGG	CAKTYYLHSGGYYHGKFDYW	IGHV3-11	IGHD3-22	IGHJ4	6	9	42	48
2	3.0950170225936243E-4	TGTGCGAAAGATCATATGCGGTGGGAGCTACGCGTAGGGGTCTACGGTATGGACGTCTGG	CAKDHMRWELRVGVYGMDVW	IGHV3-30	IGHD1-26	IGHJ6	12	20	30	48
2	3.0950170225936243E-4	TGTGCGAAAACCTTAAATTTACATAGTGCTGGATATTACCACGGAAAAATGGACTACTGG	CAKTLNLHSAGYYHGKMDYW	IGHV3-23	IGHD3-22	IGHJ4	8	22	42	51
2	3.0950170225936243E-4	TGTGCAACAGGGAGGGATAGTGGCTACCCTTTCTACTACTACTACGGTATGGACGTCTGG	CATGRDSGYPFYYYYGMDVW	IGHV1-24	IGHD5-12	IGHJ6	9	16	26	32
2	3.0950170225936243E-4	TGTGGGAGAGATGTTAAAAGTCCGTGGACGCTCGGGGGATACAATCACATGGACGTCTGG	CGRDVKSPWTLGGYNHMDVW	IGHV1-46	IGHD5-18	IGHJ6	11	36	42	46
2	3.0950170225936243E-4	TGTACCACACTCCGGGCCCATGACAACGGTGCCTACGACCCTTACTTCTTTGACTACTGG	CTTLRAHDNGAYDPYFFDYW	IGHV3-15	IGHD4-17	IGHJ4	8	18	36	42
2	3.0950170225936243E-4	TGTACAACCGGGCGTTGTCCTAATGGTGTATGCCGGGAAAATGATGCTTTTGAAATCTGG	CTTGRCPNGVCRENDAFEIW	IGHV1-45	IGHD2-8	IGHJ3	6	14	32	40
2	3.0950170225936243E-4	TGTGTGAGAGGGGCTATGATCATATTTGGGGGAGTCCCGTATAACTTTGACTACTGG	CVRGAMIIFGGVPYNFDYW	IGHV1-8	IGHD3-16	IGHJ4	10	14	34	43
2	3.0950170225936243E-4	TGTGCGCGGGGTGACACTGTTGTCGTGCGCACTGCTCACAACTGGTTCGACCCTTGG	CARGDTVVVRTAHNWFDPW	IGHV1-18	IGHD6-19	IGHJ5	5	29	35	37
2	3.0950170225936243E-4	TGTGCGCGAGGGGACAGAATAGCAGCTCGTCGTACCCCCGGTTTGGTCGACTACTGG	CARGDRIAARRTPGLVDYW	IGHV1-2	IGHD6-6	IGHJ4	9	18	30	48
2	3.0950170225936243E-4	TGTGCGAGTACACGGGGACCGCTTCGTAGTGGGGCCTGGCCCTACTTTGACTACTGG	CASTRGPLRSGAWPYFDYW	IGHV1-18	IGHD1-26	IGHJ4	7	26	32	41
2	3.0950170225936243E-4	TGTGCGAGGCCTATATCCGCTGACTACCCGGAAATTTACTGGTACTTCAATCTCTGG	CARPISADYPEIYWYFNLW	IGHV3-20	IGHD5-12	IGHJ2	7	10	17	36
2	3.0950170225936243E-4	TGTGCGAGGGCCGCGAACCCTTATTACTATGATAGTAGTGGTTATTATAGGGACTGG	CARAANPYYYDSSGYYRDW	IGHV3-21	IGHD3-22	IGHJ4	7	21	46	52
2	3.0950170225936243E-4	TGTGCGAGGGATAGGTCATATTACTATCGTACTAGTGGTTCCCCTGGGGACTACTGG	CARDRSYYYRTSGSPGDYW	IGHV4-31	IGHD3-22	IGHJ4	11	18	39	48
2	3.0950170225936243E-4	TGTGCGAGGGACCGTTGTAGTAGTCCTAGCTGTTACGATCGGGGGCTCGACCCCTGG	CARDRCSSPSCYDRGLDPW	IGHV4-4	IGHD2-2	IGHJ5	7	14	31	46
2	3.0950170225936243E-4	TGTGCGAGGAATTCCGGGAAGATTTTTGGAGTGGTAATTAATGAGGTTGACTACTGG	CARNSGKIFGVVINEVDYW	IGHV4-28	IGHD3-3	IGHJ4	12	20	39	46
2	3.0950170225936243E-4	TGTGCGAGACCGTGGGGGGAAGGTGACAACTCCGCGGACTGGTACTTCGATCACTGG	CARPWGEGDNSADWYFDHW	IGHV4-39	IGHD4-23	IGHJ2	9	27	33	37
2	3.0950170225936243E-4	TGTGCGAGAGCCCGCATGATTTTTGGAGTGGTTAGAAAAGGCTGGTTCGACCCCTGG	CARARMIFGVVRKGWFDPW	IGHV4-34	IGHD3-3	IGHJ5	9	17	33	41
2	3.0950170225936243E-4	TGTGCGAGAGATCTGGCTGATTACTATGATAGTGAGGGCTGGTACTTCGATCTCTGG	CARDLADYYDSEGWYFDLW	IGHV4-31	IGHD3-22	IGHJ2	13	19	32	38
2	3.0950170225936243E-4	TGTGCGAGAGATCCCCCTACTGAGGACGGTGGTAATTCCAATGTTTTTGATATCTGG	CARDPPTEDGGNSNVFDIW	IGHV1-46	IGHD4-23	IGHJ3	12	25	38	40
2	3.0950170225936243E-4	TGTGCGAGAGATCCCCCTACTAATGATGGTGGTAACTCCAATGTTTTTGATATCTGG	CARDPPTNDGGNSNVFDIW	IGHV4-31	IGHD4-23	IGHJ3	12	27	38	40
2	3.0950170225936243E-4	TGTGCGAGAGATCGGGGTATAGCGGAGGCTGGTTCGTCGGGGTGTGTCGACCCCTGG	CARDRGIAEAGSSGCVDPW	IGHV3-30	IGHD6-19	IGHJ5	12	14	36	46
2	3.0950170225936243E-4	TGTGCGAGAGATCGGGGCGGTGACTACGGCCCCTACTACTACGGTATGGACGTCTGG	CARDRGGDYGPYYYGMDVW	IGHV3-21	IGHD4-17	IGHJ6	12	17	27	32
2	3.0950170225936243E-4	TGTGCGAGAGAGAGGGAGGGTGAGCAGCAGCTGGGGCTGAGGCCACTTGACTATTGG	CAREREGEQQLGLRPLDYW	IGHV1-46	IGHD6-13	IGHJ4	10	22	33	46
2	3.0950170225936243E-4	TGTGCGAAGGATGAGGTCAGGCTTAGTGGTGGGTGGACTTACTACTTTGACTACTGG	CAKDEVRLSGGWTYYFDYW	IGHV3-30	IGHD2-15	IGHJ4	6	23	31	39
2	3.0950170225936243E-4	TGTGCGAAATCAGATTACGGTGACTACAGGGGAAAGGTCGGCTATATGGACGTCTGG	CAKSDYGDYRGKVGYMDVW	IGHV3-30	IGHD4-17	IGHJ6	6	15	26	41
2	3.0950170225936243E-4	TGTGCGAAACCCCAATACAGCTATGGTTACGATCTCGAAAACTACTTTGACTACTGG	CAKPQYSYGYDLENYFDYW	IGHV3-33	IGHD5-18	IGHJ4	6	14	30	40
2	3.0950170225936243E-4	TGTGCGAAAGGACGGTTGGACAGCAGCAGCTGGTACGGGTTCTACTTTGACTACTGG	CAKGRLDSSSWYGFYFDYW	IGHV3-21	IGHD6-13	IGHJ4	6	21	36	41
2	3.0950170225936243E-4	TGTGCGAAAGATCAGTCCGATATTTTGACTGGTCCGGGAGGCTACTTTGACTACTGG	CAKDQSDILTGPGGYFDYW	IGHV4-31	IGHD3-9	IGHJ4	12	17	32	41
2	3.0950170225936243E-4	TGTGCGAAAGATGAGGTCAGGCTTAGTGGTGGCTGGACTTACTATTTTGACCACTGG	CAKDEVRLSGGWTYYFDHW	IGHV3-30	IGHD2-15	IGHJ4	11	23	31	39
2	3.0950170225936243E-4	TGTGCGAAAGATGAGGTCAGGCTTAGTGGTGGCTGGACTTACTACTTTGACTCCTGG	CAKDEVRLSGGWTYYFDSW	IGHV3-21	IGHD2-15	IGHJ4	11	23	31	39
2	3.0950170225936243E-4	TGTGCGAAAGATGAGGTCAGGCTTAGCGGTGGCTGGACTTACTACTTTGACTACTGG	CAKDEVRLSGGWTYYFDYW	IGHV3-21	IGHD6-19	IGHJ4	11	23	35	39
2	3.0950170225936243E-4	TGTGCGAAAGATGAGGTCAGGCTTAGCGGTGGGTGGACTTACTACTTTGACTACTGG	CAKDEVRLSGGWTYYFDYW	IGHV3-48	IGHD6-19	IGHJ4	11	23	35	39
2	3.0950170225936243E-4	TGTGCGAAAGACCCTATTGATAGCAGTGGCTGGTACGTAGAATACTTCCAACACTGG	CAKDPIDSSGWYVEYFQHW	IGHV3-23	IGHD6-19	IGHJ1	10	19	38	39
2	3.0950170225936243E-4	TGTGCACGCCACAGAGGTCCTCTGGTTCACCGAGTTACAAGATACTTTGACTACCGG	CARHRGPLVHRVTRYFDYR	IGHV1-24	IGHD4-23	IGHJ4	5	31	37	42
2	3.0950170225936243E-4	TGTGCACGCCACAGAGGTCCTCTGGTTCACCGAGTTACAAGATACTTTGACTACCGG	CARHRGPLVHRVTRYFDYR	IGHV3-53	IGHD4-23	IGHJ4	4	31	37	42
2	3.0950170225936243E-4	TGTGCACACGCCCCCATATATTCTGATAGTAGAGAGACGCAGGACTTTGACTACTGG	CAHAPIYSDSRETQDFDYW	IGHV2-5	IGHD3-22	IGHJ4	8	23	31	43
2	3.0950170225936243E-4	TGTGCACACAGACTGGGATATAGCAGTGGCTGGTCCCACAGTTGGTTCGACCCCTGG	CAHRLGYSSGWSHSWFDPW	IGHV2-5	IGHD6-19	IGHJ5	12	18	33	42
2	3.0950170225936243E-4	TGTGCACACAACGACCATTATAGCAGTGGCTGGTACACCCCTCTCTTTGACTACTGG	CAHNDHYSSGWYTPLFDYW	IGHV2-5	IGHD6-19	IGHJ4	9	18	35	44
2	3.0950170225936243E-4	TGTGCAACAGATGGCCCTGAACTGAGTATAGCAGCTCGTCCGGCTATGTCGTACTGG	CATDGPELSIAARPAMSYW	IGHV1-24	IGHD6-6	IGHJ4	11	23	42	51
2	3.0950170225936243E-4	TGTACCACAGATGGGTTACGATATTTTGACTGGTTACTGAGAGACTTTGACTACTGG	CTTDGLRYFDWLLRDFDYW	IGHV3-15	IGHD3-9	IGHJ4	11	15	35	43
2	3.0950170225936243E-4	TGTGTGCGAGATCACTTTTGGAGTGGTTATTACTACTATGGTATGGACGTCTGG	CVRDHFWSGYYYYGMDVW	IGHV4-39	IGHD3-3	IGHJ6	3	15	31	42
2	3.0950170225936243E-4	TGTGTGAGAGATTACAGTAACTTCATTCACTACTACTACGGTTTGGACGTCTGG	CVRDYSNFIHYYYGLDVW	IGHV1-67	IGHD4-11	IGHJ6	11	12	21	28
2	3.0950170225936243E-4	TGTGTGAGAGATCGGGACTATGATACAGGGGATTTCTCTCACGCCGAATACTGG	CVRDRDYDTGDFSHAEYW	IGHV3-48	IGHD3-22	IGHJ4	12	16	24	48
2	3.0950170225936243E-4	TGTGCTAGAGGTTCCCGGGCCTGGTCCAGAGGAAATGACGCTTTTGATCTCTGG	CARGSRAWSRGNDAFDLW	IGHV3-74	IGHD6-13	IGHJ2	9	13	18	45
2	3.0950170225936243E-4	TGTGCCAGGGAGAGGAGCAGTGGCCTTTACAATTATTACGGTCTCGACGTCTGG	CARERSSGLYNYYGLDVW	IGHV1-2	IGHD6-19	IGHJ6	4	15	23	45
2	3.0950170225936243E-4	TGTGCCAGAGAGCGGAGCAGTGGCCTTTACAATTACTTCGGTCTCGACGTCTGG	CARERSSGLYNYFGLDVW	IGHV1-2	IGHD5-24	IGHJ6	10	27	35	45
2	3.0950170225936243E-4	TGTGCGAGTCGACATGGCAGCAGTGGCTTTACTATTGCTGCTTTTGATATCTGG	CASRHGSSGFTIAAFDIW	IGHV3-20	IGHD6-19	IGHJ3	7	18	27	38
2	3.0950170225936243E-4	TGTGCGAGTGATTGTAGTGGTGGTAGCTGCTACGGGGGCCAATTTGACTACTGG	CASDCSGGSCYGGQFDYW	IGHV3-30	IGHD2-15	IGHJ4	11	12	32	42
2	3.0950170225936243E-4	TGTGCGAGCCGATATTGTAGTGGTGGTAGCTGCTTAAGTGCTTTTGATATCTGG	CASRYCSGGSCLSAFDIW	IGHV3-21	IGHD2-15	IGHJ3	7	10	33	38
2	3.0950170225936243E-4	TGTGCGAGCACCCCTAATTCTCCATCTTACTGGACGATTGGGTTTGACTCCTGG	CASTPNSPSYWTIGFDSW	IGHV4-4	IGHD1-20	IGHJ4	7	28	33	42
2	3.0950170225936243E-4	TGTGCGAGGGGGGGCAGCAACTGGTCCCGCGGCCACTATTACTTTGACGTCTGG	CARGGSNWSRGHYYFDVW	IGHV3-11	IGHD6-13	IGHJ6	7	13	24	34
2	3.0950170225936243E-4	TGTGCGAGATATTCTGGTTCAGGGACTTACTATAGAAATAGGTTCGACCCCTGG	CARYSGSGTYYRNRFDPW	IGHV4-55	IGHD3-10	IGHJ5	11	14	33	40
2	3.0950170225936243E-4	TGTGCGAGACTTCTATCTGCCAGCGGTGGCTGGTACGACGGGTTTGACTCCTGG	CARLLSASGGWYDGFDSW	IGHV3-48	IGHD6-19	IGHJ4	8	21	36	42
2	3.0950170225936243E-4	TGTGCGAGACCTAGGTGGGGCAGCAGCTGGACGAACTGGTACTTCGATCTCTGG	CARPRWGSSWTNWYFDLW	IGHV4-39	IGHD6-13	IGHJ2	9	19	29	34
2	3.0950170225936243E-4	TGTGCGAGACATAGGCGCAGCAGCTGGGTAGGAGGGGATGTTTATGATATCTGG	CARHRRSSWVGGDVYDIW	IGHV5-10-1	IGHD6-13	IGHJ3	11	16	26	36
2	3.0950170225936243E-4	TGTGCGAGACAAAATGTTTATGTGACAAACTACAATGATGCTTTTGATGTCTGG	CARQNVYVTNYNDAFDVW	IGHV4-39	IGHD1-7	IGHJ3	10	27	32	34
2	3.0950170225936243E-4	TGTGCGAGAGTTCATGACTACGGTGACTATCCCTCCCAATTTTTTGACTCCTGG	CARVHDYGDYPSQFFDSW	IGHV5-10-1	IGHD4-17	IGHJ4	8	11	28	42
2	3.0950170225936243E-4	TGTGCGAGAGTCTACTTACGATTTTTGGAGTGGTCACCATACATGGACGTCTGG	CARVYLRFLEWSPYMDVW	IGHV4-4	IGHD3-3	IGHJ6	9	15	33	39
2	3.0950170225936243E-4	TGTGCGAGAGCCAGTATACCAGTGCCCGTTGAGGGAGATGCTTTTGATATCTGG	CARASIPVPVEGDAFDIW	IGHV1-2	IGHD6-19	IGHJ3	9	13	23	36
2	3.0950170225936243E-4	TGTGCGAGAGCATGGCAGCAGCTGGTATCGGAACTGTACTACTTTGACTATTGG	CARAWQQLVSELYYFDYW	IGHV4-31	IGHD6-13	IGHJ4	9	14	26	35
2	3.0950170225936243E-4	TGTGCGAGAGGTCTGCAGTGGCTGTCCCAGGGGGGACTCTACTTTGACTACTGG	CARGLQWLSQGGLYFDYW	IGHV4-59	IGHD6-19	IGHJ4	13	14	23	38
2	3.0950170225936243E-4	TGTGCGAGAGGGCCCGAGGGCGCCTATGGTTCGACGGGCGCTTTTGATATCTGG	CARGPEGAYGSTGAFDIW	IGHV1-8	IGHD3-10	IGHJ3	10	23	32	39
2	3.0950170225936243E-4	TGTGCGAGAGGGCCCGAGGGCGCCTATGGTTCGACGGGCGCTTTTGATATCTGG	CARGPEGAYGSTGAFDIW	IGHV4-4	IGHD3-10	IGHJ3	9	23	32	39
2	3.0950170225936243E-4	TGTGCGAGAGGACGTCATACCAAAACGTCCAACGCTGATGCCTTTGATATCTGG	CARGRHTKTSNADAFDIW	IGHV1-18	IGHD1-1	IGHJ3	9	10	15	35
2	3.0950170225936243E-4	TGTGCGAGAGATCGTATGGATTACGATTTTTGGAGTGGGACCCCCGGTGACTGG	CARDRMDYDFWSGTPGDW	IGHV3-30	IGHD3-3	IGHJ1	12	19	37	49
2	3.0950170225936243E-4	TGTGCGAGAGATCGTATGGATTACGATTTTTGGAGTGGGACCCCCGGTGACTGG	CARDRMDYDFWSGTPGDW	IGHV4-31	IGHD3-3	IGHJ1	12	19	37	49
2	3.0950170225936243E-4	TGTGCGAGAGAAGTTGTCGTCAGTGACTTCCCCACGTACTACATGGACGTCTGG	CAREVVVSDFPTYYMDVW	IGHV3-48	IGHD1-1	IGHJ6	10	11	16	36
2	3.0950170225936243E-4	TGTGCGAGAGAAAGAAATGGCTATGAATTCAATTACTACGGTATGGATGTCTGG	CARERNGYEFNYYGMDVW	IGHV1-2	IGHD3-22	IGHJ6	10	31	39	42
2	3.0950170225936243E-4	TGTGCGAGAATCGACTATTCCTCCAACTACTACTACTACTACATGGACGTCTGG	CARIDYSSNYYYYYMDVW	IGHV4-39	IGHD2-21	IGHJ6	8	14	20	25
2	3.0950170225936243E-4	TGTGCGAAAGGCGCTTACGGGTATAGCAGTGGCTGGTACGAGATTGACTACTGG	CAKGAYGYSSGWYEIDYW	IGHV4-34	IGHD6-19	IGHJ4	11	17	39	43
2	3.0950170225936243E-4	TGTGCGAAAGATTTTGGCATAGCAGCTCGTCCGGACGATTTTTTTGACTACTGG	CAKDFGIAARPDDFFDYW	IGHV3-30	IGHD6-6	IGHJ4	11	18	37	42
2	3.0950170225936243E-4	TGTGCGAAAGATCTCGGTAGCAGTGGCTGGTACGGCGATGCTTTTGATATCTGG	CAKDLGSSGWYGDAFDIW	IGHV3-60	IGHD6-19	IGHJ3	13	17	33	36
2	3.0950170225936243E-4	TGTGCGAAAGATCTCGGTAGCAGTGGCTGGTACGGCGATGCTTTTGATATCTGG	CAKDLGSSGWYGDAFDIW	IGHV4-31	IGHD6-19	IGHJ3	14	17	33	36
2	3.0950170225936243E-4	TGTGCGAAAGATCTGGACTACGGCGTTTGGTCCCCCTTCTACTTTGACTACTGG	CAKDLDYGVWSPFYFDYW	IGHV3-23	IGHD4-17	IGHJ4	13	15	22	38
2	3.0950170225936243E-4	TGTGCGAAAGATCCACATTACGATTTTTGGAGTGGTTATTATTTCGACTACTGG	CAKDPHYDFWSGYYFDYW	IGHV3-23	IGHD3-3	IGHJ4	12	16	41	45
2	3.0950170225936243E-4	TGTGCGAAAGAAGTCTCTTCGTGGGGTAACTGGGGGAGTGCCTTTGATGTTTGG	CAKEVSSWGNWGSAFDVW	IGHV3-74	IGHD7-27	IGHJ3	4	26	34	38
2	3.0950170225936243E-4	TGTGCAACATACCCCCATTACCATGACACTATGGGGGAATACTTCCAGCGCTGG	CATYPHYHDTMGEYFQRW	IGHV1-24	IGHD3-10	IGHJ1	8	27	33	36
2	3.0950170225936243E-4	TGTGCAAGAGACAGGTTAGGGGTGTATAGCAGCTCGCCCTGGTTCGACCCCTGG	CARDRLGVYSSSPWFDPW	IGHV3-13	IGHD6-6	IGHJ5	10	23	35	38
2	3.0950170225936243E-4	TGTGCAAGAGAAGCCTTGGGCGATAGTCGTGGCCTTGATGCATTTGATATCTGG	CAREALGDSRGLDAFDIW	IGHV3-13	IGHD3-22	IGHJ3	10	21	31	35
2	3.0950170225936243E-4	TGTGGAAAAGAAACAGGAGCGGGTATAACAGTAGCCGGGGGGGTTGACAACTGG	CGKETGAGITVAGGVDNW	IGHV3-43	IGHD6-19	IGHJ4	10	19	31	43
2	3.0950170225936243E-4	TGTACTGCAGGCTGGTTGACAGGTGCCTCGGGGCCACATTATAAAGACTACTGG	CTAGWLTGASGPHYKDYW	IGHV3-15	IGHD3-10	IGHJ4	4	37	43	45
2	3.0950170225936243E-4	TGTACGAGAGATTTGGCGTTCGGAATCATAAATAATAACTGGTTCGACCCCTGG	CTRDLAFGIINNNWFDPW	IGHV3-20	IGHD3-16	IGHJ5	11	23	30	36
2	3.0950170225936243E-4	TGCGCGAGAGATCCTTCGACCACTACTCGGGGAGACTGGTATTTCGATCTCTGG	CARDPSTTTRGDWYFDLW	IGHV1-18	IGHD3-22	IGHJ2	12	18	26	34
2	3.0950170225936243E-4	TGTGTTCGACCCCTTGACGAATGGGGCAACTACGGTGCCTTTGATGCGTGG	CVRPLDEWGNYGAFDAW	IGHV5-78	IGHD1-7	IGHJ3	4	27	33	35
2	3.0950170225936243E-4	TGTGTGAAAGCGTTCAGCGCGAGCAGCACCTGGTCTCCTTTTAGGCACTGG	CVKAFSASSTWSPFRHW	IGHV3-74	IGHD6-13	IGHJ1	3	21	33	44
2	3.0950170225936243E-4	TGTGTAAGAGAAGTTCAGGGGGGGAGAGATCTTGATGCTTTTGATGTCTGG	CVREVQGGRDLDAFDVW	IGHV3-13	IGHD3-16	IGHJ3	10	19	25	28
2	3.0950170225936243E-4	TGTGTAAAAGCCGGGGAGGGAGCATCAGCTGATAGTTTCCTGGAAAACTGG	CVKAGEGASADSFLENW	IGHV3-43	IGHD6-13	IGHJ4	9	20	30	46
2	3.0950170225936243E-4	TGTGCCAGACATTCCGATCCAAGTATAGTTCTGAGTGCTTTTGATGTCTGG	CARHSDPSIVLSAFDVW	IGHV5-10-1	IGHD1-26	IGHJ3	11	22	28	35
2	3.0950170225936243E-4	TGTGCCAGAGATTCTCGTACATCAGTGGGCGTGGGACCCTTTGACTACTGG	CARDSRTSVGVGPFDYW	IGHV4-31	IGHD1-26	IGHJ4	20	23	28	38
2	3.0950170225936243E-4	TGTGCCAGAGATTCTCGTACAGCACTGGGCGTGGGACCCTTTGACAAGTGG	CARDSRTALGVGPFDKW	IGHV4-30-2	IGHD1-26	IGHJ4	11	30	35	38
2	3.0950170225936243E-4	TGTGCGACTGACCGGTATAGTGGGAGCTACTACGGGGTCTTTGACTACTGG	CATDRYSGSYYGVFDYW	IGHV3-48	IGHD1-26	IGHJ4	6	10	33	38
2	3.0950170225936243E-4	TGTGCGACCGGGGACCGTAGAGATGGGTTCAATTCGGACTTTGACTTCTGG	CATGDRRDGFNSDFDFW	IGHV4-31	IGHD5-24	IGHJ4	6	15	33	37
2	3.0950170225936243E-4	TGTGCGACAGATCGGAATAGCAGTAGCTGGGTACAATACTTCCACCACTGG	CATDRNSSSWVQYFHHW	IGHV3-11	IGHD2-21	IGHJ1	12	13	23	34
2	3.0950170225936243E-4	TGTGCGAGTCATCACGTACCCCCTTACTACTACTACTACATGGACGTCTGG	CASHHVPPYYYYYMDVW	IGHV1-46	IGHD6-13	IGHJ6	7	13	19	24
2	3.0950170225936243E-4	TGTGCGAGGGCTACTACTGGAACGACGTCTCCTCATTACTTTGACTACTGG	CARATTGTTSPHYFDYW	IGHV5-10-1	IGHD1-1	IGHJ4	7	11	28	36
2	3.0950170225936243E-4	TGTGCGAGGGACCTCGCACTTACAGCTTTATTTGATGGTTTTGAGATCTGG	CARDLALTALFDGFEIW	IGHV4-59	IGHD5-18	IGHJ3	14	20	26	32
2	3.0950170225936243E-4	TGTGCGAGGAGTCCGAGTATAGCACTGGCTGCTAATTACTTCGACTACTGG	CARSPSIALAANYFDYW	IGHV4-4	IGHD6-19	IGHJ4	7	12	30	36
2	3.0950170225936243E-4	TGTGCGAGATTACCCAGTTCAGGGAGCTACTATAATGTGTATTATTACTGG	CARLPSSGSYYNVYYYW	IGHV3-23	IGHD1-26	IGHJ4	6	21	31	45
2	3.0950170225936243E-4	TGTGCGAGAGTTTTGGGCAGCAGCTGCTGCGACAACTGGTTCGACCCCTGG	CARVLGSSCCDNWFDPW	IGHV3-23	IGHD6-13	IGHJ5	6	20	29	31
2	3.0950170225936243E-4	TGTGCGAGAGTTTTGGGCAGCAGCTGCTGCGACAACTGGTTCGACCCCTGG	CARVLGSSCCDNWFDPW	IGHV3-9	IGHD6-13	IGHJ5	4	20	29	31
2	3.0950170225936243E-4	TGTGCGAGAGGGGGGGACTACGGTCGTAACCCCGTGGCTTTTGATATCTGG	CARGGDYGRNPVAFDIW	IGHV1-8	IGHD4-23	IGHJ3	10	15	33	36
2	3.0950170225936243E-4	TGTGCGAGAGATCTTGCGGAGAGCAGTGGCTGGACAGGGAGAGTCTACTGG	CARDLAESSGWTGRVYW	IGHV3-21	IGHD6-19	IGHJ4	13	21	32	44
2	3.0950170225936243E-4	TGTGCGAGAGATCTCGATGACTACGGTGACTACGGGGCGTTTGACTACTGG	CARDLDDYGDYGAFDYW	IGHV4-31	IGHD4-17	IGHJ4	14	16	33	39
2	3.0950170225936243E-4	TGTGCGAGAGATGCAGATGGCTACAACGTTGTAGAGTACTTTGACTACTGG	CARDADGYNVVEYFDYW	IGHV3-30	IGHD5-24	IGHJ4	11	14	25	36
2	3.0950170225936243E-4	TGTGCGAGAGATGGGTGGGGGACGGTAACTTACAACTGGTTCGACCCCTGG	CARDGWGTVTYNWFDPW	IGHV3-53	IGHD3-16	IGHJ5	11	15	21	30
2	3.0950170225936243E-4	TGTGCGAGAGATGGGGGCTATGATAGTAGTGGTTATTCCGTGGAGGACTGG	CARDGGYDSSGYSVEDW	IGHV1-46	IGHD3-22	IGHJ4	11	17	36	46
2	3.0950170225936243E-4	TGTGCGAGAGATGGAGGGGTTACCTTTGGGGGAGTTTTCCTTGAATACTGG	CARDGGVTFGGVFLEYW	IGHV3-21	IGHD3-16	IGHJ4	11	19	35	40
2	3.0950170225936243E-4	TGTGCGAGAGATGAGATTTCAGCAGAAGGGATGCGGGACTTTGACTACTGG	CARDEISAEGMRDFDYW	IGHV1-46	IGHD6-13	IGHJ4	11	19	24	37
2	3.0950170225936243E-4	TGTGCGAGAGATGAGATTGTGGCAGAAGGCACGCGGGACCTTGACTACTGG	CARDEIVAEGTRDLDYW	IGHV4-31	IGHD2-21	IGHJ4	11	15	21	40
2	3.0950170225936243E-4	TGTGCGAGAGATGAGATACTAGCAGAAGGCACGCGGGACCTTGACTACTGG	CARDEILAEGTRDLDYW	IGHV1-46	IGHD2-15	IGHJ4	11	19	24	40
2	3.0950170225936243E-4	TGTGCGAGAGATGAGATAGCAGCAGAAGGCACGCGGGACTTTGACTACTGG	CARDEIAAEGTRDFDYW	IGHV1-46	IGHD6-13	IGHJ4	11	15	24	37
2	3.0950170225936243E-4	TGTGCGAGAGATGAGATAGCAGCAGAAGGCACGCACGACTTTGACTACTGG	CARDEIAAEGTHDFDYW	IGHV3-23	IGHD6-13	IGHJ4	11	15	24	37
2	3.0950170225936243E-4	TGTGCGAGAGATGAGAGAAAAGCAGAAGGCACGCGGGACCTTGACTATTGG	CARDERKAEGTRDLDYW	IGHV3-53	IGHD2-21	IGHJ4	11	16	24	40
2	3.0950170225936243E-4	TGTGCGAGAGATGAAATAAAAGCAGAAGGCACGCGGGACCTTGACTACTGG	CARDEIKAEGTRDLDYW	IGHV1-46	IGHD2-15	IGHJ4	11	20	24	40
2	3.0950170225936243E-4	TGTGCGAGAGATGAAAAATCAACAGAAGGCACGCGGGACTTTGACTACTGG	CARDEKSTEGTRDFDYW	IGHV1-46	IGHD3-3	IGHJ4	11	13	19	37
2	3.0950170225936243E-4	TGTGCGAGAGATAACGGCAGTGGCTGGTTAGGGGGCGCTTTTGATATCTGG	CARDNGSGWLGGAFDIW	IGHV1-69	IGHD6-19	IGHJ3	11	16	27	36
2	3.0950170225936243E-4	TGTGCGAGAGAGTTAGCTAACTGGGGATCTGTTGGTGCTTTTGATATCTGG	CARELANWGSVGAFDIW	IGHV4-31	IGHD7-27	IGHJ3	10	11	28	35
2	3.0950170225936243E-4	TGTGCGAGAGAGGACCATATTTTGACTAATCAGGGACCCTTTGACTACTGG	CAREDHILTNQGPFDYW	IGHV3-11	IGHD3-9	IGHJ4	10	16	26	38
2	3.0950170225936243E-4	TGTGCGAGAGAGAGAATCACACCTCCTTTCGATCGTGCTTTTGATGTCTGG	CARERITPPFDRAFDVW	IGHV1-2	IGHD2-8	IGHJ3	10	18	22	35
2	3.0950170225936243E-4	TGTGCGAGAGAGAAAGTCGCCGGTGGTTTCAATCGTGCTTTTGATTTCTGG	CAREKVAGGFNRAFDFW	IGHV1-2	IGHD4-23	IGHJ3	10	20	26	35
2	3.0950170225936243E-4	TGTGCGAGAGAGAAAGTCGCAGGTGGTTTCACTCGTTCTTTTGATGTCTGG	CAREKVAGGFTRSFDVW	IGHV1-18	IGHD2-15	IGHJ3	10	21	26	37
2	3.0950170225936243E-4	TGTGCGAGAGAGAAAGTCGCAGGTGGTTTCAATCGTGCTTTTGATGTCTGG	CAREKVAGGFNRAFDVW	IGHV1-46	IGHD2-15	IGHJ3	10	21	26	35
2	3.0950170225936243E-4	TGTGCGAGAGAACCGCTATGGTATCTAGGGTACTACGGTATGGACGTCTGG	CAREPLWYLGYYGMDVW	IGHV4-4	IGHD4-17	IGHJ6	10	31	38	39
2	3.0950170225936243E-4	TGTGCGAGAGAAAACCATAGTAGTGGCAGGGCCGCGCCTTTTGACCACTGG	CARENHSSGRAAPFDHW	IGHV4-31	IGHD3-10	IGHJ4	10	12	21	39
2	3.0950170225936243E-4	TGTGCGAGAATAACGATTTTTGACTACTATTACTACGGTATGGACGTCTGG	CARITIFDYYYYGMDVW	IGHV1-18	IGHD3-3	IGHJ6	8	12	21	22
2	3.0950170225936243E-4	TGTGCGAGAATAACGATTTTTGACTACTATTACTACGGTATGGACGTCTGG	CARITIFDYYYYGMDVW	IGHV1-2	IGHD3-3	IGHJ6	8	12	21	22
2	3.0950170225936243E-4	TGTGCGAGAACTTATAGTGGGAGCTACCCTCCGGATGCTTTCGATATCTGG	CARTYSGSYPPDAFDIW	IGHV3-48	IGHD1-26	IGHJ3	8	12	26	33
2	3.0950170225936243E-4	TGTGCGAGAACCCACCTCGGAACCTACTACTACTACGGTATGGACGTCTGG	CARTHLGTYYYYGMDVW	IGHV3-64	IGHD1-14	IGHJ6	8	17	22	23
2	3.0950170225936243E-4	TGTGCGAGAAGTAGCAGCAGCTGGTACCTGAACAACTGGTTCGACCCCTGG	CARSSSSWYLNNWFDPW	IGHV4-28	IGHD6-13	IGHJ5	9	11	26	31
2	3.0950170225936243E-4	TGTGCGAAGGAGAAAGTCGCGACTGGTTTCACTCAAGCATTTGATATCTGG	CAKEKVATGFTQAFDIW	IGHV1-2	IGHD3-9	IGHJ3	6	20	27	39
2	3.0950170225936243E-4	TGTGCGAAGAAGCTGGATTGGACTGGGTCCTACTCGGGGATTGACCACTGG	CAKKLDWTGSYSGIDHW	IGHV3-11	IGHD3-10	IGHJ4	6	33	39	40
2	3.0950170225936243E-4	TGTGCGAAACATCGAGGCAGCAGTCGAATGAGCGACGCTTTTGATATGTGG	CAKHRGSSRMSDAFDMW	IGHV3-23	IGHD2-21	IGHJ3	12	18	24	36
2	3.0950170225936243E-4	TGTGCGAAAGCTCGAAACGGACCCCGCGGCTGGTACTACTTTGACTACTGG	CAKARNGPRGWYYFDYW	IGHV3-23	IGHD6-25	IGHJ4	9	25	30	32
2	3.0950170225936243E-4	TGTGCGAAAGATCTGGCGCATTACTACGAGCAATACTACTTTGACTACTGG	CAKDLAHYYEQYYFDYW	IGHV4-31	IGHD3-22	IGHJ4	13	19	27	33
2	3.0950170225936243E-4	TGTGCGAAAGACTCGGCCCTTCTACGGTCTCCTTACTACATGGACGTCTGG	CAKDSALLRSPYYMDVW	IGHV3-30	IGHD4-17	IGHJ6	10	21	27	33
2	3.0950170225936243E-4	TGTGCACACAGAGGTCTAGTGGCCAGATACCACGGGGCTTTTGATATCTGG	CAHRGLVARYHGAFDIW	IGHV2-5	IGHD2-15	IGHJ3	16	23	32	36
2	3.0950170225936243E-4	TGTGCAACATCCCCCGCCTTTTGGAGTGGACCGGTCCGTTTTGACTACTGG	CATSPAFWSGPVRFDYW	IGHV1-69-2	IGHD3-3	IGHJ4	8	18	28	39
2	3.0950170225936243E-4	TGTGCAAGGGGTTTTTTACCGAAGGGGGGTCATATAGGAATTGACTACTGG	CARGFLPKGGHIGIDYW	IGHV6-1	IGHD5-12	IGHJ4	7	31	36	40
2	3.0950170225936243E-4	TGTGCAAGAGACGGGGCAGCACCTGGTACGCGGGGGTACTTTGACAACTGG	CARDGAAPGTRGYFDNW	IGHV3-74	IGHD6-13	IGHJ4	10	15	29	36
2	3.0950170225936243E-4	TGTGCAAGAGAGGCCTTGGAAGGAGCTGGGCTCATCTGGTTCGACCCCTGG	CAREALEGAGLIWFDPW	IGHV3-47	IGHD1-26	IGHJ5	10	21	26	35
2	3.0950170225936243E-4	TGTGCAAAAGAGAAATTCGCATCTGGTTTCACTTGTGCTTATGATATTTGG	CAKEKFASGFTCAYDIW	IGHV3-9	IGHD3-9	IGHJ3	10	22	27	35
2	3.0950170225936243E-4	TGTACGAAAGATGGATGGTACAAGGAGTTATCTTCCCACTTTGACTACTGG	CTKDGWYKELSSHFDYW	IGHV3-60	IGHD3-16	IGHJ4	11	23	31	37
2	3.0950170225936243E-4	TGCGCATTAAGTATGGCGGTGCCTGGTGCGAGTGTTGCTTTTGATATCTGG	CALSMAVPGASVAFDIW	IGHV1-2	IGHD6-19	IGHJ3	1	10	26	35
2	3.0950170225936243E-4	TGTTGGGGACACTACAGCAGCAGCTGGAGGGGTTACTCTGACTACTGG	CWGHYSSSWRGYSDYW	IGHV3-66	IGHD6-13	IGHJ4	2	15	26	33
2	3.0950170225936243E-4	TGTGTGGCAGCTGCCCGATCACCCTATTTCTACGGTATGGACGTCTGG	CVAAARSPYFYGMDVW	IGHV3-11	IGHD2-2	IGHJ6	3	6	12	36
2	3.0950170225936243E-4	TGTGTGAGAGACCGGGGACATAGTGGCTATGATTTATATGACTTCTGG	CVRDRGHSGYDLYDFW	IGHV3-21	IGHD5-12	IGHJ4	10	15	33	38
2	3.0950170225936243E-4	TGTGTGAAGAGAAGTGGCTATAATTTATGGGATGCTTTTGACTACTGG	CVKRSGYNLWDAFDYW	IGHV3-48	IGHD5-12	IGHJ4	3	12	19	36
2	3.0950170225936243E-4	TGTGTGAAAAGGGCCCCGAGTAGTAGTAGCTGGTACTATGACTACTGG	CVKRAPSSSSWYYDYW	IGHV3-74	IGHD1-26	IGHJ4	3	22	30	33
2	3.0950170225936243E-4	TGTGTGAAAAGGGCCCCGAGTAGTAGTAGCTGGTACTATGACTACTGG	CVKRAPSSSSWYYDYW	IGHV3-9	IGHD1-26	IGHJ4	3	22	30	33
2	3.0950170225936243E-4	TGTGCGCGGGGAAGGAGTGCTTACACACACACCGAGATTGAGTACTGG	CARGRSAYTHTEIEYW	IGHV3-47	IGHD3-3	IGHJ4	4	13	22	37
2	3.0950170225936243E-4	TGTGCGCGATCCGCAATTACTATGGTTCAGGGAGTTATTAACTACTGG	CARSAITMVQGVINYW	IGHV3-48	IGHD3-10	IGHJ4	5	15	39	40
2	3.0950170225936243E-4	TGTGCGCGAGATCGGGGACATAATGGTTACGATTTATATGACCACTGG	CARDRGHNGYDLYDHW	IGHV3-21	IGHD5-12	IGHJ4	12	15	33	38
2	3.0950170225936243E-4	TGTGCGACCGTTTGGGGGAGTTATCGTTATACCGAGGTTGACTACTGG	CATVWGSYRYTEVDYW	IGHV3-20	IGHD3-16	IGHJ4	6	8	33	37
2	3.0950170225936243E-4	TGTGCGAGGGCAAAGAGTGGGAGCTACTACAGTGCTTTTGATATCTGG	CARAKSGSYYSAFDIW	IGHV3-30	IGHD1-26	IGHJ3	7	15	29	32
2	3.0950170225936243E-4	TGTGCGAGGGGAAGGACTGCTTATAAACACACCGAAAATGACGTCTGG	CARGRTAYKHTENDVW	IGHV3-66	IGHD3-3	IGHJ4	7	22	38	44
2	3.0950170225936243E-4	TGTGCGAGGGACTATAGCAGTGGCTGGCACTACTACTTTGACTACTGG	CARDYSSGWHYYFDYW	IGHV1-18	IGHD6-19	IGHJ4	7	12	26	30
2	3.0950170225936243E-4	TGTGCGAGATTCGTAGATACGGCCGAACCAGGCTACCTTGACAACTGG	CARFVDTAEPGYLDNW	IGHV3-11	IGHD3-10	IGHJ4	8	22	29	32
2	3.0950170225936243E-4	TGTGCGAGATCTATGGCGTCCAGTAGTGGTTATTTCCTTGACTACTGG	CARSMASSSGYFLDYW	IGHV3-30	IGHD3-22	IGHJ4	8	21	33	37
2	3.0950170225936243E-4	TGTGCGAGATCCGTCAAGAATGGTGACCACGATGCTTTTGATATCTGG	CARSVKNGDHDAFDIW	IGHV4-55	IGHD2-21	IGHJ3	9	20	26	30
2	3.0950170225936243E-4	TGTGCGAGATCCACGGCGGCTACCTTCCCCGATCCTTTTGATGTCTGG	CARSTAATFPDPFDVW	IGHV5-10-1	IGHD6-25	IGHJ3	8	15	22	30
2	3.0950170225936243E-4	TGTGCGAGATCGTCAGGGGCCTACACCTGGAATTACTTTGACCTCTGG	CARSSGAYTWNYFDLW	IGHV3-48	IGHD1-1	IGHJ4	8	21	31	33
2	3.0950170225936243E-4	TGTGCGAGACATCGAGACTGGGGACCCTTTCATGGTTTTGATATCTGG	CARHRDWGPFHGFDIW	IGHV5-10-1	IGHD7-27	IGHJ3	11	16	23	31
2	3.0950170225936243E-4	TGTGCGAGACACCTCTATTACTATGATAGGTACGGTATGGACGTCTGG	CARHLYYYDRYGMDVW	IGHV3-30	IGHD3-22	IGHJ6	15	16	28	36
2	3.0950170225936243E-4	TGTGCGAGACACCTGATATATAGCACCTCGTCCCACTTTGACTACTGG	CARHLIYSTSSHFDYW	IGHV4-39	IGHD6-6	IGHJ4	10	18	32	34
2	3.0950170225936243E-4	TGTGCGAGACAGTGGTATAGCAGTGGCTGGCCTACCTTTGACTCCTGG	CARQWYSSGWPTFDSW	IGHV3-21	IGHD6-19	IGHJ4	8	13	29	35
2	3.0950170225936243E-4	TGTGCGAGACAGTGGTATAGCAGTGGCTGGCCTACCTTTGACTCCTGG	CARQWYSSGWPTFDSW	IGHV4-39	IGHD6-19	IGHJ4	10	13	29	35
2	3.0950170225936243E-4	TGTGCGAGACAAATGGGAGGTACAATCTGGGGTGCTTTTGATCTCTGG	CARQMGGTIWGAFDLW	IGHV1-2	IGHD1-1	IGHJ3	8	18	24	32
2	3.0950170225936243E-4	TGTGCGAGAGTTCGGACTACGGTGTCCAAGAACAATTTTGACTACTGG	CARVRTTVSKNNFDYW	IGHV1-18	IGHD4-17	IGHJ4	9	14	23	36
2	3.0950170225936243E-4	TGTGCGAGAGTGATGAGTTGGGGCAGCACGTGGGAAATGGACTACTGG	CARVMSWGSTWEMDYW	IGHV3-23	IGHD1-14	IGHJ4	6	26	32	39
2	3.0950170225936243E-4	TGTGCGAGAGCTCACGGGGGGAGCTACTACTCACCTTTTGACTACTGG	CARAHGGSYYSPFDYW	IGHV4-34	IGHD1-26	IGHJ4	9	18	29	36
2	3.0950170225936243E-4	TGTGCGAGAGCTACTCGTGGTTCCTACTACTACGGTATGGACGTCTGG	CARATRGSYYYGMDVW	IGHV3-33	IGHD1-14	IGHJ6	9	15	22	23
2	3.0950170225936243E-4	TGTGCGAGAGGTCGAAGTGGGAGCTACTTTGATGCTTTTGATATCTGG	CARGRSGSYFDAFDIW	IGHV4-34	IGHD1-26	IGHJ3	10	15	27	29
2	3.0950170225936243E-4	TGTGCGAGAGGCCAGACAGTAACCAGATCGTACTACTTTGACTACTGG	CARGQTVTRSYYFDYW	IGHV1-8	IGHD4-11	IGHJ4	12	15	22	29
2	3.0950170225936243E-4	TGTGCGAGAGGCAATCTCCCTGGGGGCCCTGATGCTTTTGATATCTGG	CARGNLPGGPDAFDIW	IGHV4-34	IGHD3-16	IGHJ3	11	20	25	29
2	3.0950170225936243E-4	TGTGCGAGAGGGGCTACGATTTTTGGACCAGGCTACTTTGACTCCTGG	CARGATIFGPGYFDSW	IGHV1-8	IGHD3-3	IGHJ4	10	14	26	32
2	3.0950170225936243E-4	TGTGCGAGAGGATCCTTCCGGCAGCTCGAGAACTACTTTGAATCCTGG	CARGSFRQLENYFESW	IGHV4-34	IGHD6-6	IGHJ4	10	20	27	31
2	3.0950170225936243E-4	TGTGCGAGAGGACGTGACTACGGTGACTACGGAGGGGTGGGCTATTGG	CARGRDYGDYGGVGYW	IGHV4-34	IGHD4-17	IGHJ4	10	14	30	41
2	3.0950170225936243E-4	TGTGCGAGAGATTTCCGGGATACCCCCGATGATGCGTTTGATATCTGG	CARDFRDTPDDAFDIW	IGHV1-18	IGHD2-21	IGHJ3	11	12	21	28
2	3.0950170225936243E-4	TGTGCGAGAGATCATCCCGACTGCAGCAGTATGTCCTGCTACTCCTGG	CARDHPDCSSMSCYSW	IGHV1-2	IGHD2-15	IGHJ5	12	35	42	43
2	3.0950170225936243E-4	TGTGCGAGAGATACCGACGATGGGACGGCCGATGCTTTTGATATCTGG	CARDTDDGTADAFDIW	IGHV3-30	IGHD1-20	IGHJ3	11	14	18	30
2	3.0950170225936243E-4	TGTGCGAGAGAGGTTGAGACCAGCTCGTCCCGTCGGCTTGACTACTGG	CAREVETSSSRRLDYW	IGHV1-2	IGHD6-6	IGHJ4	10	20	29	37
2	3.0950170225936243E-4	TGTGCGAGAGAAGGGCTACTTTCCGCTACCGATGCTTTTGATATCTGG	CAREGLLSATDAFDIW	IGHV3-30	IGHD1-26	IGHJ3	10	14	19	30
2	3.0950170225936243E-4	TGTGCGAGAGAAAGAAGTCCTATTTTCGACTTGGCCTTTGACTACTGG	CARERSPIFDLAFDYW	IGHV3-21	IGHD3-9	IGHJ4	10	20	25	35
2	3.0950170225936243E-4	TGTGCGAGAACGAGGTTATCAGAAGACGGCGGTGGTCTTGATATCTGG	CARTRLSEDGGGLDIW	IGHV3-60	IGHD4-23	IGHJ3	3	29	35	37
2	3.0950170225936243E-4	TGTGCGAGAAGGGTAAATATTGCTGCGGAATATTACTTTGACTCCTGG	CARRVNIAAEYYFDSW	IGHV1-46	IGHD2-21	IGHJ4	8	25	31	33
2	3.0950170225936243E-4	TGTGCGAACCGCTGGGGTGGACACTACCCTGGCCCCATTGACTTTTGG	CANRWGGHYPGPIDFW	IGHV3-23	IGHD2-15	IGHJ5	7	21	26	45
2	3.0950170225936243E-4	TGTGCGAAATTGCTGGCGGCGGGGTTCGGGGAGTCATCTGACTACTGG	CAKLLAAGFGESSDYW	IGHV3-21	IGHD3-10	IGHJ4	6	22	33	38
2	3.0950170225936243E-4	TGTGCGAAATTGCTGGCGGCGGGGTTCGGGGAGTCATCTGACTACTGG	CAKLLAAGFGESSDYW	IGHV3-64	IGHD3-10	IGHJ4	6	22	33	38
2	3.0950170225936243E-4	TGTGCGAAAGTGACGTGGCCACCTGTACCTGGTGAAGGTGACTACTGG	CAKVTWPPVPGEGDYW	IGHV3-23	IGHD1-1	IGHJ4	9	23	28	38
2	3.0950170225936243E-4	TGTGCGAAAGATGTAACGGGGCTAAGCTATGATGCTTTTGATATCTGG	CAKDVTGLSYDAFDIW	IGHV3-23	IGHD4-4	IGHJ3	11	12	16	28
2	3.0950170225936243E-4	TGTGCGAAAGATATAGCGGTCGGTGGTAACTCCCTTCCGTGGGGTTGG	CAKDIAVGGNSLPWGW	IGHV3-33	IGHD4-23	IGHJ4	11	20	32	45
2	3.0950170225936243E-4	TGTGCGAAAGATATAGCGGTCGGTGGTAACTCCCTTCCGGGGGGTTGG	CAKDIAVGGNSLPGGW	IGHV3-21	IGHD4-23	IGHJ4	11	20	32	45
2	3.0950170225936243E-4	TGTGCACGGATACATATAGCAGCAGCTGGTACGGGAGCTGACTACTGG	CARIHIAAAGTGADYW	IGHV2-26	IGHD6-13	IGHJ4	16	17	32	38
2	3.0950170225936243E-4	TGTGCACGGACCCATATAGCAGCAGCTGGTACTGGTGTTGACTACTGG	CARTHIAAAGTGVDYW	IGHV2-70	IGHD6-13	IGHJ4	9	14	31	37
2	3.0950170225936243E-4	TGTGCACGGAGCAGTATAGCAGCAGCTGGGCAAAACTTTGACTACTGG	CARSSIAAAGQNFDYW	IGHV2-70	IGHD6-13	IGHJ4	9	13	28	34
2	3.0950170225936243E-4	TGTGCACACATGTTTTACTATAATACCTATGAAGCTGCTGATATCTGG	CAHMFYYNTYEAADIW	IGHV2-5	IGHD3-22	IGHJ3	9	14	24	28
2	3.0950170225936243E-4	TGTGCACACAGACATGTGGTGACCCTCGCTGAATACTTCCAGGACTGG	CAHRHVVTLAEYFQDW	IGHV2-5	IGHD2-21	IGHJ1	12	15	22	26
2	3.0950170225936243E-4	TGTGCAACATGGGCTACATTGACAACAGTGATTTTTAAGAGTTATTGG	CATWATLTTVIFKSYW	IGHV1-69-2	IGHD3-10	IGHJ4	8	38	44	45
2	3.0950170225936243E-4	TGTATTAGAGCCCCCTCGATATATACTGGGAGCTTCCGTGACTACTGG	CIRAPSIYTGSFRDYW	IGHV3-49	IGHD1-26	IGHJ4	9	21	33	38
2	3.0950170225936243E-4	TGTATCAGATTTTTGCCAGGATCTCAGACCCGCAGGGCAGACTACTGG	CIRFLPGSQTRRADYW	IGHV3-15	IGHD3-3	IGHJ4	3	7	14	39
2	3.0950170225936243E-4	TGTACGAGGCACCTTATAACTGGAGCGACGGACCAGGATGCCTTCTGG	CTRHLITGATDQDAFW	IGHV3-21	IGHD1-20	IGHJ4	7	14	29	44
2	3.0950170225936243E-4	TGTACGAGGCACCTTATAACTGGAGCGACGGACCAGGATGCCTTCTGG	CTRHLITGATDQDAFW	IGHV3-73	IGHD1-20	IGHJ4	4	14	29	44
2	3.0950170225936243E-4	TGCGCGAGATCGCCGGGCAGTGACTATCACTGGTACTTCGCCCTCTGG	CARSPGSDYHWYFALW	IGHV5-10-1	IGHD4-17	IGHJ2	8	19	25	28
2	3.0950170225936243E-4	TGTGTGAGACCGCATCAGTACTGTACTACGTGCTTCGACCACTGG	CVRPHQYCTTCFDHW	IGHV3-11	IGHD1-26	IGHJ1	8	23	30	32
2	3.0950170225936243E-4	TGTGTGAGAGCAAAAGACTACAGCAGCCCTGATTTCGCCTACTGG	CVRAKDYSSPDFAYW	IGHV3-21	IGHD4-11	IGHJ4	9	15	22	38
2	3.0950170225936243E-4	TGTGTGAGAGGACATCCGGAAGCATATGATGCCTTTGATATTTGG	CVRGHPEAYDAFDIW	IGHV3-11	IGHD2-15	IGHJ3	9	14	18	19
2	3.0950170225936243E-4	TGTGTGAGAGATCGATCTAAATGGTACGGGGACTTTGACTACTGG	CVRDRSKWYGDFDYW	IGHV3-21	IGHD3-10	IGHJ4	12	20	30	31
2	3.0950170225936243E-4	TGTGTGAAAGATCAATTGACAACTACATCTCCCATTGACGCCTGG	CVKDQLTTTSPIDAW	IGHV3-60	IGHD1-7	IGHJ5	12	20	25	36
2	3.0950170225936243E-4	TGTGTACGCAGAAAACCTGTAAAGGGGTACTACTTTGACAACTGG	CVRRKPVKGYYFDNW	IGHV2-5	IGHD4-11	IGHJ4	11	16	20	26
2	3.0950170225936243E-4	TGTGCCATTGTGGGTCCCGGTGGACTCGATGCTTTTGATGTCTGG	CAIVGPGGLDAFDVW	IGHV1-18	IGHD2-21	IGHJ3	4	6	12	27
2	3.0950170225936243E-4	TGTGCCAGAGCTACGATTCTTGGAGTGGCCGCCATTGACTACTGG	CARATILGVAAIDYW	IGHV4-39	IGHD3-3	IGHJ4	8	11	27	34
2	3.0950170225936243E-4	TGTGCGCGACAGGGGATATTGGGAGCTACAGCCATTGACTACTGG	CARQGILGATAIDYW	IGHV3-30	IGHD1-26	IGHJ4	5	15	28	34
2	3.0950170225936243E-4	TGTGCGCGAGATCTTAATGGCAGGTATCCTCGCGTCGACTACTGG	CARDLNGRYPRVDYW	IGHV4-31	IGHD2-15	IGHJ4	13	24	29	36
2	3.0950170225936243E-4	TGTGCGACGCGGCAGGGGGAGCTACCCTACCCCTTTGACTACTGG	CATRQGELPYPFDYW	IGHV1-69	IGHD1-26	IGHJ4	6	16	24	32
2	3.0950170225936243E-4	TGTGCGAGCCCCGGATACAGCTATTCTTCTGGGTTACACTTCTGG	CASPGYSYSSGLHFW	IGHV3-21	IGHD5-18	IGHJ4	7	12	23	37
2	3.0950170225936243E-4	TGTGCGAGGGGAGGAGGTATGATTCGGGGATACTTTGACTACTGG	CARGGGMIRGYFDYW	IGHV3-11	IGHD3-10	IGHJ4	7	17	29	30
2	3.0950170225936243E-4	TGTGCGAGACGTGGAAATGGTGGCTACGAATACTTTTACGACTGG	CARRGNGGYEYFYDW	IGHV5-10-1	IGHD5-12	IGHJ4	9	10	28	30
2	3.0950170225936243E-4	TGTGCGAGACGCACTGATAGAAGTGGTTATTGTATTGACTCCTGG	CARRTDRSGYCIDSW	IGHV3-48	IGHD3-22	IGHJ4	8	14	30	34
2	3.0950170225936243E-4	TGTGCGAGAGTTTTCGTGGGAGCGACTCGGTACTTTGAGTCCTGG	CARVFVGATRYFESW	IGHV4-4	IGHD1-26	IGHJ4	9	15	26	30
2	3.0950170225936243E-4	TGTGCGAGAGTTGGGGATACAGCTATGAACGAATTTGACTACTGG	CARVGDTAMNEFDYW	IGHV4-31	IGHD5-18	IGHJ4	9	14	26	33
2	3.0950170225936243E-4	TGTGCGAGAGCCGAAATAGCTGGTGGTGATGCTTTTGATATCTGG	CARAEIAGGDAFDIW	IGHV3-30	IGHD2-2	IGHJ3	9	17	23	26
2	3.0950170225936243E-4	TGTGCGAGAGCGCGCGGTGGGGTTTACTACGGTATGGACGTCTGG	CARARGGVYYGMDVW	IGHV3-30	IGHD3-22	IGHJ6	9	23	30	33
2	3.0950170225936243E-4	TGTGCGAGAGCAGGAGGATGGGCAGTGGCTGGTAAGGACTACTGG	CARAGGWAVAGKDYW	IGHV3-30	IGHD6-19	IGHJ4	9	21	33	36
2	3.0950170225936243E-4	TGTGCGAGAGGTTGGTACTATCATTCAGGGAGCATCCGGAACTGG	CARGWYYHSGSIRNW	IGHV3-20	IGHD3-22	IGHJ4	9	15	23	40
2	3.0950170225936243E-4	TGTGCGAGAGGGTACGGTGACTGGGTTCCTCTTCTTGACTACTGG	CARGYGDWVPLLDYW	IGHV4-34	IGHD4-17	IGHJ4	10	12	21	34
2	3.0950170225936243E-4	TGTGCGAGAGGAGGAGGCTCAGGGAGTTATTTCGTTGACTACTGG	CARGGGSGSYFVDYW	IGHV1-2	IGHD3-10	IGHJ4	9	21	30	34
2	3.0950170225936243E-4	TGTGCGAGAGATTATCCTCTTGGGAGCTACTCTGTTGACTACTGG	CARDYPLGSYSVDYW	IGHV3-21	IGHD1-26	IGHJ4	11	20	30	34
2	3.0950170225936243E-4	TGTGCGAGAGATCTAGCAGCTGGGACGCCAGACGATGAGTACTGG	CARDLAAGTPDDEYW	IGHV4-31	IGHD6-13	IGHJ4	13	14	26	35
2	3.0950170225936243E-4	TGTGCGAGAGATCTAATAGCAGCAGCTTTCCCCCTTGACTACTGG	CARDLIAAAFPLDYW	IGHV1-18	IGHD6-13	IGHJ4	13	15	26	34
2	3.0950170225936243E-4	TGTGCGAGAGAGCGTATTAGTGGGAGCCGTCACTTTGACTTCTGG	CARERISGSRHFDFW	IGHV3-48	IGHD1-26	IGHJ4	10	17	26	31
2	3.0950170225936243E-4	TGTGCGAGAGAGCGCAGCGGCGCAGTAGAATACTTTGATTATTGG	CARERSGAVEYFDYW	IGHV4-39	IGHD6-25	IGHJ4	8	13	20	30
2	3.0950170225936243E-4	TGTGCGAGAGAGCGAGTGGGAGGCAGGAAGTCTTTTGACTACTGG	CARERVGGRKSFDYW	IGHV1-3	IGHD1-26	IGHJ4	10	14	21	33
2	3.0950170225936243E-4	TGTGCGAGAGAGCGAGTGGGAGGCAGGAAGTCTTTTGACTACTGG	CARERVGGRKSFDYW	IGHV1-67	IGHD1-26	IGHJ4	10	14	21	33
2	3.0950170225936243E-4	TGTGCGAGAGAGCGAGTGGGAGGCAGAAAGTCTTTTGACTATTGG	CARERVGGRKSFDYW	IGHV1-67	IGHD1-26	IGHJ4	10	14	21	33
2	3.0950170225936243E-4	TGTGCGAGAGAAATAGAAGTGGCTGGTCGGGCGTTTGACTACTGG	CAREIEVAGRAFDYW	IGHV4-31	IGHD6-19	IGHJ4	10	12	26	33
2	3.0950170225936243E-4	TGTGCGAGAAGTTCTCGGGGTGCCGGCGCTATTTTTGACTTCTGG	CARSSRGAGAIFDFW	IGHV4-59	IGHD2-2	IGHJ4	8	20	26	33
2	3.0950170225936243E-4	TGTGCGAAGGATCAATTGACAACTACATCTCCCATTGACGCCTGG	CAKDQLTTTSPIDAW	IGHV3-30	IGHD1-7	IGHJ5	6	20	25	36
2	3.0950170225936243E-4	TGTGCACACAGACGTATAGCAGCAGACGGTAGTTTTGACTACTGG	CAHRRIAADGSFDYW	IGHV2-5	IGHD6-13	IGHJ4	14	15	24	33
2	3.0950170225936243E-4	TGTGCAAGAGTGAAGGGTGGGAGCGACGCCTGGACCGACCCCTGG	CARVKGGSDAWTDPW	IGHV1-45	IGHD1-26	IGHJ5	8	16	23	35
2	3.0950170225936243E-4	TGTGCAAAAGGTTTTAGCAGTGGCTGGAACTACTTTGACTACTGG	CAKGFSSGWNYFDYW	IGHV3-9	IGHD6-19	IGHJ4	9	14	26	28
2	3.0950170225936243E-4	TGTACTACTCGACTGGTGTCGACGATTGACGGCTTTGACTGTTGG	CTTRLVSTIDGFDCW	IGHV3-73	IGHD3-9	IGHJ4	6	10	16	32
2	3.0950170225936243E-4	TGCACCACAGGCTTCGGTTTAATGGGGGCTATTTGGGACTCCTGG	CTTGFGLMGAIWDSW	IGHV3-15	IGHD1-26	IGHJ4	9	14	30	36
2	3.0950170225936243E-4	TGTGTGAGAGGACTAGGATGGCAGCAGTTTGGGGAGTCCTGG	CVRGLGWQQFGESW	IGHV3-35	IGHD3-16	IGHJ5	8	26	33	37
2	3.0950170225936243E-4	TGTGTGAGAGGACTAGGATGGCAGCAATTTGGGGAGTCCTGG	CVRGLGWQQFGESW	IGHV3-35	IGHD2-15	IGHJ5	8	12	18	37
2	3.0950170225936243E-4	TGTGTAAGGGGCTTGTGGTACAGTAACTACTATGACTACTGG	CVRGLWYSNYYDYW	IGHV4-34	IGHD2-21	IGHJ4	3	12	18	25
2	3.0950170225936243E-4	TGTGCGTACGGGTATAGCAGTGGCTGGTACGTGACGGTCTGG	CAYGYSSGWYVTVW	IGHV1-46	IGHD6-19	IGHJ3	5	8	31	37
2	3.0950170225936243E-4	TGTGCGACAGGCGGGGGAACTAGTGGATACTTCCACTATTGG	CATGGGTSGYFHYW	IGHV3-11	IGHD1-7	IGHJ1	6	15	21	26
2	3.0950170225936243E-4	TGTGCGAGGAGTAGCAATTACGTCACTTGGCTCGACCCCTGG	CARSSNYVTWLDPW	IGHV1-3	IGHD5-24	IGHJ5	7	14	22	27
2	3.0950170225936243E-4	TGTGCGAGACGAGCAGTGACTGTGGAGTATTTCGACCCCTGG	CARRAVTVEYFDPW	IGHV5-51	IGHD6-19	IGHJ5	9	11	21	30
2	3.0950170225936243E-4	TGTGCGAGACAGCTATGGTTACGTGGCTGGTTCGACCCCTGG	CARQLWLRGWFDPW	IGHV4-39	IGHD5-18	IGHJ5	10	11	23	26
2	3.0950170225936243E-4	TGTGCGAGAGCTAACTGGGGATTCCACTACTTTGACTACTGG	CARANWGFHYFDYW	IGHV1-18	IGHD7-27	IGHJ4	9	10	21	25
2	3.0950170225936243E-4	TGTGCGAGAGCAAAGTGGCTACGGGGTGATTTTGACTACTGG	CARAKWLRGDFDYW	IGHV3-48	IGHD5-12	IGHJ4	9	13	22	30
2	3.0950170225936243E-4	TGTGCGAGAGGCGGGATTTTGACTGGTTACTTTGACCACTGG	CARGGILTGYFDHW	IGHV4-34	IGHD3-9	IGHJ4	11	15	26	27
2	3.0950170225936243E-4	TGTGCGAGAGATTCCGGGTATCCCTTCTCTTTTGATATCTGG	CARDSGYPFSFDIW	IGHV4-31	IGHD6-13	IGHJ3	11	13	20	28
2	3.0950170225936243E-4	TGTGCGAGAGATGACTACGGTGACTACGCCTTTGACTACTGG	CARDDYGDYAFDYW	IGHV3-21	IGHD4-17	IGHJ4	11	12	27	29
2	3.0950170225936243E-4	TGTGCGAGAGATAGGCAGCTATGGATTTGCCTTGACTACTGG	CARDRQLWICLDYW	IGHV3-30	IGHD5-18	IGHJ4	11	15	23	31
2	3.0950170225936243E-4	TGTGCGAGAAGCGGCAGTTGGTATGTGTACTTTGATTACTGG	CARSGSWYVYFDYW	IGHV4-39	IGHD6-13	IGHJ4	8	9	22	27
2	3.0950170225936243E-4	TGTGCGAAGACCTTGGGAGGATTTAATGGCTTCGACACCTGG	CAKTLGGFNGFDTW	IGHV4-4	IGHD1-26	IGHJ5	6	13	18	30
2	3.0950170225936243E-4	TGTGCGAAAGATTGGGGGTCTGGCAGTGGCATTGACTACTGG	CAKDWGSGSGIDYW	IGHV3-23	IGHD6-19	IGHJ4	11	15	29	31
2	3.0950170225936243E-4	TGTGCGAAAGATCTAGCAGTGGCTGACCCAAATAGTCACTGG	CAKDLAVADPNSHW	IGHV3-60	IGHD6-19	IGHJ4	13	14	24	37
2	3.0950170225936243E-4	TGTGCGAAAGATCGCAGTAACTATGAGGAAGTTGACTACTGG	CAKDRSNYEEVDYW	IGHV3-23	IGHD4-11	IGHJ4	12	14	22	31
2	3.0950170225936243E-4	TGTGCGAAAGATATTGTAGTTGGTAAGGGTATCGACCACTGG	CAKDIVVGKGIDHW	IGHV3-30	IGHD2-15	IGHJ5	11	12	19	31
2	3.0950170225936243E-4	TGTGCACGGGCCCACTATGGTTATAATGCTTTTGATATCTGG	CARAHYGYNAFDIW	IGHV2-26	IGHD3-10	IGHJ3	8	13	21	25
2	3.0950170225936243E-4	TGTGCACGGATATATATAGCAGTGAATGCTTTTGATATCTGG	CARIYIAVNAFDIW	IGHV2-70	IGHD6-19	IGHJ3	11	14	23	25
2	3.0950170225936243E-4	TGTACCTCTCTAGGACTAGACTACGGTGACTTTGACAATTGG	CTSLGLDYGDFDNW	IGHV3-15	IGHD4-17	IGHJ4	5	18	27	28
2	3.0950170225936243E-4	TGTTCTAGAGGGAGGGGTCCGAGTGGTTATTCCTACTGG	CSRGRGPSGYSYW	IGHV3-49	IGHD3-3	IGHJ4	9	20	30	32
2	3.0950170225936243E-4	TGTGTGAGAGGGGGAGAGTTTGAGATGGCTCACCTCTGG	CVRGGEFEMAHLW	IGHV3-20	IGHD5-24	IGHJ5	9	21	29	31
2	3.0950170225936243E-4	TGTGCCAGAGACTCCTATTATGGTGACCTTCACTACTGG	CARDSYYGDLHYW	IGHV4-30-2	IGHD2-21	IGHJ4	10	20	26	31
2	3.0950170225936243E-4	TGTGCGGGAGGCCGCGGAGAGGGTGCAATGTTTTCGTGG	CAGGRGEGAMFSW	IGHV1-69D	IGHD2-15	IGHJ4	9	14	18	36
2	3.0950170225936243E-4	TGTGCGATTTTAATAGGGCACCGGGGCCTGAACTACTGG	CAILIGHRGLNYW	IGHV3-23	IGHD1-7	IGHJ4	6	19	23	31
2	3.0950170225936243E-4	TGTGCGACCCAGGGCTTAACTGAAAGTCTTGACAACTGG	CATQGLTESLDNW	IGHV1-67	IGHD1-20	IGHJ4	3	16	21	28
2	3.0950170225936243E-4	TGTGCGAGATGGTTCGGGGAGTTACCCTTTGACTACTGG	CARWFGELPFDYW	IGHV4-55	IGHD3-10	IGHJ4	9	10	23	26
2	3.0950170225936243E-4	TGTGCGAGACTTACGGTTTCTGGGTATTTTGACAACTGG	CARLTVSGYFDNW	IGHV1-3	IGHD3-3	IGHJ4	8	10	22	27
2	3.0950170225936243E-4	TGTGCGAGAGTAGATAGAGGTATGGTCATTGACTCCTGG	CARVDRGMVIDSW	IGHV3-33	IGHD5-18	IGHJ4	9	12	25	28
2	3.0950170225936243E-4	TGTGCGAGAGGGTTGGGTGTGGAAGTGAATCCCTCATGG	CARGLGVEVNPSW	IGHV4-34	IGHD1-7	IGHJ4	10	19	23	36
2	3.0950170225936243E-4	TGTGCGAGAGGGTTGGGTGTGGAAGTGAATCCCTCATGG	CARGLGVEVNPSW	IGHV4-4	IGHD1-7	IGHJ4	9	19	23	36
2	3.0950170225936243E-4	TGTGCGAGAGGGCGGAACGGGGGTCACTTTGACTACTGG	CARGRNGGHFDYW	IGHV3-11	IGHD1-1	IGHJ4	9	13	18	25
2	3.0950170225936243E-4	TGTGCGAGAGATTCCCAGTGGGAGCTACTAGACTACTGG	CARDSQWELLDYW	IGHV1-18	IGHD1-26	IGHJ4	11	16	29	30
2	3.0950170225936243E-4	TGTGCGAGAGATGGTCGGGAGTGGCTGCCAACTAACTGG	CARDGREWLPTNW	IGHV3-23	IGHD6-19	IGHJ4	11	19	26	34
2	3.0950170225936243E-4	TGTGCGAGAGATGGATTAGTGGGAAGTAGTGACTACTGG	CARDGLVGSSDYW	IGHV4-31	IGHD1-26	IGHJ4	11	16	23	29
2	3.0950170225936243E-4	TGTGCGAGAGACGCGGGGGGCTGGAATTACGATATATGG	CARDAGGWNYDIW	IGHV4-31	IGHD1-7	IGHJ3	10	20	29	30
2	3.0950170225936243E-4	TGTGCGAGAGACGACCTCGATACAGCTTTTGACTACTGG	CARDDLDTAFDYW	IGHV5-10-1	IGHD5-18	IGHJ4	8	18	26	27
2	3.0950170225936243E-4	TGTGCGAGAGACGACCTCGATACAGCTTTTGACTACTGG	CARDDLDTAFDYW	IGHV7-81	IGHD5-18	IGHJ4	8	18	26	27
2	3.0950170225936243E-4	TGTGCGAGAGACACGACATATGATGCTCTTGATCTTTGG	CARDTTYDALDLW	IGHV3-11	IGHD1-1	IGHJ3	10	12	16	19
2	3.0950170225936243E-4	TGTGCGAGAGAGGGGGACGGATACAGCATCTCTCACTGG	CAREGDGYSISHW	IGHV4-31	IGHD5-18	IGHJ4	10	18	26	34
2	3.0950170225936243E-4	TGTGCGAGAGAAAGCAGCTCGTCGGTCTTTGACTACTGG	CARESSSSVFDYW	IGHV4-31	IGHD6-6	IGHJ4	10	12	22	26
2	3.0950170225936243E-4	TGTGCACGGTCCTACGGTGACTCCCGTTTGGGGTACTGG	CARSYGDSRLGYW	IGHV2-26	IGHD4-17	IGHJ4	8	11	21	33
2	3.0950170225936243E-4	TGTGCACGGACACTGGAAGGGACCAACTTTGACTACTGG	CARTLEGTNFDYW	IGHV2-70	IGHD1-1	IGHJ4	9	11	17	25
2	3.0950170225936243E-4	TGTGCAACACGGGAAAGTTGGACCGACATTGACTACTGG	CATRESWTDIDYW	IGHV1-24	IGHD1-1	IGHJ4	8	15	24	28
2	3.0950170225936243E-4	TGTGCAAGAGATATACATTGGGGGGCCTCTGACTACTGG	CARDIHWGASDYW	IGHV3-74	IGHD3-16	IGHJ4	11	17	23	29
2	3.0950170225936243E-4	TGTGGGAGAGAAGTACCGGGCAGGGGACTTTACTCCTGG	CGREVPGRGLYSW	IGHV1-67	IGHD1-1	IGHJ4	10	12	18	26
2	3.0950170225936243E-4	TGTGGAAAAGATAATGGCTGGAATTCCATAGACCCCTGG	CGKDNGWNSIDPW	IGHV3-23	IGHD6-19	IGHJ5	11	14	20	30
2	3.0950170225936243E-4	TGTACCAGAATTATAAGATCTTCATACTTTGACTACTGG	CTRIIRSSYFDYW	IGHV3-15	IGHD3-10	IGHJ4	6	9	15	24
2	3.0950170225936243E-4	TGCGCACGCGACATGGGTACAGCTTTTGGTCCGATGTGG	CARDMGTAFGPMW	IGHV2-5	IGHD5-18	IGHJ4	6	13	23	36
2	3.0950170225936243E-4	TGTGTGAGAGATTTTGGTGGTGACCTTCATTACTGG	CVRDFGGDLHYW	IGHV5-78	IGHD2-21	IGHJ4	9	10	23	30
2	3.0950170225936243E-4	TGTGTGAGAGAGGATGAGCGCTGGTTCGGCCCCTGG	CVREDERWFGPW	IGHV3-21	.	IGHJ5	10	-1	-1	20
2	3.0950170225936243E-4	TGTGCGATAATCGTTGGGAGCTACCATTACTACTGG	CAIIVGSYHYYW	IGHV3-21	IGHD1-26	IGHJ4	6	14	23	28
2	3.0950170225936243E-4	TGTGCGAGTCCCCAGAACAAGGATATGGGCTACTGG	CASPQNKDMGYW	IGHV3-21	IGHD2-15	IGHJ4	7	19	25	29
2	3.0950170225936243E-4	TGTGCGAGTGATACCTACGGTGACTCTGACTACTGG	CASDTYGDSDYW	IGHV3-11	IGHD4-17	IGHJ4	11	14	21	22
2	3.0950170225936243E-4	TGTGCGAGCTTAAGTGGGAGCTACGCTGACTACTGG	CASLSGSYADYW	IGHV3-33	IGHD1-26	IGHJ4	7	12	23	26
2	3.0950170225936243E-4	TGTGCGAGAGGAGGGCCTGGGGTCCTGGACTTCTGG	CARGGPGVLDFW	IGHV1-8	IGHD7-27	IGHJ4	10	16	21	27
2	3.0950170225936243E-4	TGTGCGAGAGATCTGGGTGCGGGGTTCGACCCCTGG	CARDLGAGFDPW	IGHV3-30	.	IGHJ5	13	-1	-1	22
2	3.0950170225936243E-4	TGTGCGAGAGATCTAGGCAGCGCGTTCGACCCCTGG	CARDLGSAFDPW	IGHV3-30	IGHD6-25	IGHJ5	13	16	21	23
2	3.0950170225936243E-4	TGTGCGAGAGATGAGGGCAGTGGCTGGTACCCCTGG	CARDEGSGWYPW	IGHV3-30	IGHD6-19	IGHJ5	11	16	27	28
2	3.0950170225936243E-4	TGTGCGAGAGATAGTGGGAGCTACTCTGACTACTGG	CARDSGSYSDYW	IGHV4-31	IGHD1-26	IGHJ4	11	12	19	20
2	3.0950170225936243E-4	TGTGCGAGAGATAGTGGAGGCCAGGTCGACCCCTGG	CARDSGGQVDPW	IGHV3-30	IGHD2-15	IGHJ5	11	12	16	25
2	3.0950170225936243E-4	TGTGCGAAAGAGTTTATGTGGAGTGCAGAATACTGG	CAKEFMWSAEYW	IGHV3-23	IGHD3-3	IGHJ4	10	18	24	30
2	3.0950170225936243E-4	TGTGCAGGTAGTGCCGCGTCGGGGTCTGCCTACTGG	CAGSAASGSAYW	IGHV1-24	IGHD2-15	IGHJ4	5	7	12	29
2	3.0950170225936243E-4	TGTGCAACAGGCTGGTACAGTACTTCGGCCTCCTGG	CATGWYSTSASW	IGHV1-24	IGHD2-2	IGHJ5	9	10	17	31
2	3.0950170225936243E-4	TGTGGGGGTTCCCGGGGCTGGATCTTCGACTACTGG	CGGSRGWIFDYW	IGHV3-21	IGHD1-14	IGHJ4	3	6	11	23
2	3.0950170225936243E-4	TGTGTGAGGATGGGGAGGATGCTTGACTACTGG	CVRMGRMLDYW	IGHV3-21	IGHD3-10	IGHJ4	7	11	16	22
2	3.0950170225936243E-4	TGTGCGAGAGGGCCCCTGTGTTTTGACTACTGG	CARGPLCFDYW	IGHV1-18	.	IGHJ4	9	-1	-1	21
2	3.0950170225936243E-4	TGTGCTTCCGGACTACTCCCGGACTACTGG	CASGLLPDYW	IGHV3-20	IGHD2-15	IGHJ4	4	12	18	21
2	3.0950170225936243E-4	TGTGCCAGAGGGACGCCTTTCGACCCCTGG	CARGTPFDPW	IGHV4-30-2	IGHD6-6	IGHJ5	9	10	14	18
2	3.0950170225936243E-4	TGTGCGACGTCTAGTTACAATTACGCCTGG	CATSSYNYAW	IGHV3-30	IGHD5-24	IGHJ5	6	15	24	25
2	3.0950170225936243E-4	TGTGCGAGAGCAGTGTACCCTGACTACTGG	CARAVYPDYW	IGHV4-31	IGHD1-1	IGHJ4	9	13	18	20
2	3.0950170225936243E-4	TGTGCGAGAGGGGAGTGGGAGCTACTACTG	CARGEWELLL	IGHV4-34	IGHD1-26	IGHJ4	10	13	22	23
2	3.0950170225936243E-4	TGTGCGAGAGGAAACTCATTCGACCCCTGG	CARGNSFDPW	IGHV1-8	IGHD3-10	IGHJ5	10	12	16	18
2	3.0950170225936243E-4	TGTGCGAGAAAAAACTACTTTGACTACTGG	CARKNYFDYW	IGHV4-28	.	IGHJ4	10	-1	-1	13
2	3.0950170225936243E-4	TGTGTTTTGAACTCATTTGAATCCTGG	CVLNSFESW	IGHV3-74	IGHD3-9	IGHJ4	3	4	9	15
2	3.0950170225936243E-4	TGTGAACTGAATTCATTTGAGTATTGG	CELNSFEYW	IGHV3-74	IGHD1-20	IGHJ4	3	4	8	15
2	3.0950170225936243E-4	TGTGAACTGAATTCATTTGAGTACTGG	CELNSFEYW	IGHV3-60	IGHD1-20	IGHJ4	3	4	8	15
2	3.0950170225936243E-4	TGTACCACAGATGGCCGCGATGGCCTC	CTTDGRDGL	IGHV3-15	IGHD5-24	IGHJ4	11	18	23	27
2	3.0950170225936243E-4	TGTACCAGAGATAATGAACTGTGGTGG	CTRDNELWW	IGHV1-46	IGHD1-7	IGHJ4	11	16	20	24
2	3.0950170225936243E-4	TGTAGTACATGGTTCGGGGGCGACTGG	CSTWFGGDW	IGHV3-15	IGHD3-10	IGHJ4	3	8	18	22
2	3.0950170225936243E-4	TGCGCGAGACACCAGTATGGTGGCCTT	CARHQYGGL	IGHV4-39	IGHD2-15	IGHJ4	10	17	22	27
2	3.0950170225936243E-4	TGTGCAACCATGCCGGACGTCTGG	CATMPDVW	IGHV1-24	IGHD2-2	IGHJ6	7	9	13	14
2	3.0950170225936243E-4	TGTGATGCGGCGGACTTCTGG	CDAADFW	IGHV3-11	IGHD6-25	IGHJ4	3	6	10	12
2	3.0950170225936243E-4	TGTGGCGTGCTCGTCTGG	CGVLVW	IGHV3-11	.	IGHJ6	3	-1	-1	11
1	1.5475085112968121E-4	TGTGCGAGAGGCGTCCCGTGGGGGTACGATTTTTGGAGTGGTTATTTGTTTCGGGACCTTAGTTACTACTACTACTACTACATGGACGTCTGG	CARGVPWGYDFWSGYLFRDLSYYYYYYMDVW	IGHV1-8	IGHD3-3	IGHJ6	11	24	45	62
1	1.5475085112968121E-4	TGTGCGAGAGGGGACCGGAGTCCGTATTACGATTTTTGGAGTGGTTATTTCCCCTTGGGAGAAGTCTCGTACTACTACGGTATGGACGTCTGG	CARGDRSPYYDFWSGYFPLGEVSYYYGMDVW	IGHV1-8	IGHD3-3	IGHJ6	10	22	48	69
1	1.5475085112968121E-4	TGTGCGAGATTGGGAGGACAGAGCGGGGCGGCGTATTACGATTTTTGGAGTGGTTATTCAGTGCGTGGGGAGACTCACTTTGACTACTGG	CARLGGQSGAAYYDFWSGYSVRGETHFDYW	IGHV4-55	IGHD3-3	IGHJ4	9	31	57	76
1	1.5475085112968121E-4	TGTACTAGAGATGCCCATGACGGGGGTACGATTTTTGGAGTGGTTATCGGGCTGAGGGCTTTTGGGTACTACTACTACATGGACGTCTGG	CTRDAHDGGTIFGVVIGLRAFGYYYYMDVW	IGHV3-49	IGHD3-3	IGHJ6	11	26	46	66
1	1.5475085112968121E-4	TGTGCGAGAGCACAGTATTACGATTTTTGGAGTGGTTATTATACATCACTCGGTGCATCCGATCTTCCTTACTACTTTGACTACTGG	CARAQYYDFWSGYYTSLGASDLPYYFDYW	IGHV4-34	IGHD3-3	IGHJ4	9	14	43	69
1	1.5475085112968121E-4	TGTGCGAGACGTCCCCCGCCGCGCACGTATTACTATGATAGTAGTGGTCCATACGGCGCTGCGGGTGGTGCTTTTGATATCTGG	CARRPPPRTYYYDSSGPYGAAGGAFDIW	IGHV4-39	IGHD3-22	IGHJ3	9	24	47	68
1	1.5475085112968121E-4	TGTGCGAGAGGTCTGCCATACGATTTTTGGAGTGGTTATTATACCATAAGGTTATCCCCCCTTTTTGATGCTTTTGATATCTGG	CARGLPYDFWSGYYTIRLSPLFDAFDIW	IGHV4-34	IGHD3-3	IGHJ3	10	18	44	65
1	1.5475085112968121E-4	TGTGCGAGAGGCGTCAGAGCTCGGAATTACGATTTTTGGAGTGGTTATCTTCGAGCCTACTACTACTACTACATGGACGTCTGG	CARGVRARNYDFWSGYLRAYYYYYMDVW	IGHV1-8	IGHD3-3	IGHJ6	11	25	47	56
1	1.5475085112968121E-4	TGTGCGAGAACCTCGTGGGTCCGAGGATATAGTGGCTACGATTCACCGCCCCCGGACTACTACTACTACTACATGGACGTCTGG	CARTSWVRGYSGYDSPPPDYYYYYMDVW	IGHV4-28	IGHD5-12	IGHJ6	9	24	42	55
1	1.5475085112968121E-4	TGTGTGAGAATGTTAGTCAGTAGCAGCAGCTCGAAAAGCGGCGTTCAGCTCGTGCATCCGCCGGATGCTTTTGATATCTGG	CVRMLVSSSSSKSGVQLVHPPDAFDIW	IGHV3-16	IGHD6-13	IGHJ3	9	20	30	63
1	1.5475085112968121E-4	TGTGCGAGAGGCGTAAGGAGGGGTATGATTACATTTGGGGGAGTTATCGTTACCACCCGGGGATACTACTTTGACTACTGG	CARGVRRGMITFGGVIVTTRGYYFDYW	IGHV4-34	IGHD3-16	IGHJ4	11	23	51	63
1	1.5475085112968121E-4	TGTGCGAGAATGTTAGTCAGTAGCAGCAGCTCGAAAAGCGGCGTTCAGCTCGTGCATCCGCCGGATGCTTTTGATATCTGG	CARMLVSSSSSKSGVQLVHPPDAFDIW	IGHV4-28	IGHD6-13	IGHJ3	9	20	30	63
1	1.5475085112968121E-4	TGTGCGAAAGATCTGGCCGCGCTTCCCAGAGATTACTATGATAGTAGTGGTTATTACTCTAGCGATGCTTTTGATATCTGG	CAKDLAALPRDYYDSSGYYSSDAFDIW	IGHV3-23	IGHD3-22	IGHJ3	13	31	57	63
1	1.5475085112968121E-4	TGTGCGAGAGTGGGGGCCGGATATTGTACTGGTGGTGTATGCTATAATTTGTACTACTACTACTACATGGACGTCTGG	CARVGAGYCTGGVCYNLYYYYYMDVW	IGHV1-18	IGHD2-8	IGHJ6	9	18	45	51
1	1.5475085112968121E-4	TGTGCGAGAGGCCGTCCCCCGTATTACTATGATAGTAGTGCCCACCTCCCCCGCAAAGGTTGTTGGTTCGACCCCTGG	CARGRPPYYYDSSAHLPRKGCWFDPW	IGHV1-8	IGHD3-22	IGHJ5	12	19	39	63
1	1.5475085112968121E-4	TGTGCGAGAGGCCGGACGATCACCCCGTATTACGATTTTTGGAGTGGTTATGGATACCACGGACGATTTGACTACTGG	CARGRTITPYYDFWSGYGYHGRFDYW	IGHV1-8	IGHD3-3	IGHJ4	12	25	50	66
1	1.5475085112968121E-4	TGTGCGAGAGGCGCCGGGCCCCTACTTGGAGTGGTTATTATACCGGTGGGTAGTCTTGCGGCGGGGTTTGACTACTGG	CARGAGPLLGVVIIPVGSLAAGFDYW	IGHV4-34	IGHD3-3	IGHJ4	11	25	46	66
1	1.5475085112968121E-4	TGTGCGAGAGGGCAGGGGGGTTCAGGGAGTTATTATTTTTGGGTCGCGGGTTACTACTACTACTACATGGACGTCTGG	CARGQGGSGSYYFWVAGYYYYYMDVW	IGHV3-53	IGHD3-10	IGHJ6	9	18	35	51
1	1.5475085112968121E-4	TGTGCGAGAGATCTTACACGTATTACGATTTTTGGAGTGGTTATTAGACGGCGGGGGGGTGATGCTTTTGATATCTGG	CARDLTRITIFGVVIRRRGGDAFDIW	IGHV4-31	IGHD3-3	IGHJ3	13	17	45	59
1	1.5475085112968121E-4	TGTGCGAAAGATAATTGGATAGCAGCAGCTGGTACGCCCGACGCCTTTTACTACTACTACTACTACATGGACGTCTGG	CAKDNWIAAAGTPDAFYYYYYYMDVW	IGHV3-60	IGHD6-13	IGHJ6	11	18	35	47
1	1.5475085112968121E-4	TGTGCGAAAGATAATTGGATAGCAGCAGCTGGTACGCCCGACGCCTTTTACTACTACTACTACTACATGGACGTCTGG	CAKDNWIAAAGTPDAFYYYYYYMDVW	IGHV4-31	IGHD6-13	IGHJ6	11	18	35	47
1	1.5475085112968121E-4	TGTACCACGGATGAGGATGTTGTACAACCACCGGGTGCTTTGCCGACTTATTTCTACCATCACGGCATGGACGTCTGG	CTTDEDVVQPPGALPTYFYHHGMDVW	IGHV3-15	IGHD2-8	IGHJ6	11	13	24	65
1	1.5475085112968121E-4	TGTGCGGGAGATCCTATGATTACGTTTGGGGGAGTTATCGTCCGAGACTACTACTACTACGGTATGGACGTCTGG	CAGDPMITFGGVIVRDYYYYGMDVW	IGHV3-33	IGHD3-16	IGHJ6	12	14	40	46
1	1.5475085112968121E-4	TGTGCGAGAGTATTAAGAACGTATTACGATTTTTGGAGTGGTTATTATACTAGGGGCGATGCTTTTGATATCTGG	CARVLRTYYDFWSGYYTRGDAFDIW	IGHV4-31	IGHD3-3	IGHJ3	9	18	49	57
1	1.5475085112968121E-4	TGTGCGAGAGGCCGGGTAGATATAACTATGATAGTGGTGGTTATGACTGCGGCCACCTACTACTTCGACTACTGG	CARGRVDITMIVVVMTAATYYFDYW	IGHV5-10-1	IGHD3-22	IGHJ4	8	20	47	57
1	1.5475085112968121E-4	TGTGCGAGAGGCCGGATCGATATTACTATGATAGTAGTGGTTATGACTGCGGCCACCTATTACTTTGACTATTGG	CARGRIDITMIVVVMTAATYYFDYW	IGHV1-8	IGHD3-22	IGHJ4	12	20	47	60
1	1.5475085112968121E-4	TGTGCGAGAGGAATTGGCCCCGGTCGGTATTACGATTTTTGGAGTGGTTATTATCCTCCTCACTTTGACTACTGG	CARGIGPGRYYDFWSGYYPPHFDYW	IGHV3-53	IGHD3-3	IGHJ4	9	26	53	61
1	1.5475085112968121E-4	TGTGCGAGAGATCCTATGATTACGTTTGGGGGAGTTATCGCCCGTTACTACTACTACTACGGTATGGACGTCTGG	CARDPMITFGGVIARYYYYYGMDVW	IGHV3-30	IGHD3-16	IGHJ6	12	14	39	44
1	1.5475085112968121E-4	TGTGCGAGAGATCCTATGATTACGTTTGGGGGAGTTATCGCCCGTTACTACTACTACTACGGTATGGACGTCTGG	CARDPMITFGGVIARYYYYYGMDVW	IGHV4-31	IGHD3-16	IGHJ6	12	14	39	44
1	1.5475085112968121E-4	TGTGCGAGAGACGTTGAGTCCGGGTATTACGATATTTTGACTGGTTATTATAAGGGGGGCTATTTTGACTCCTGG	CARDVESGYYDILTGYYKGGYFDSW	IGHV4-31	IGHD3-9	IGHJ4	10	23	52	59
1	1.5475085112968121E-4	TGTGCGAGAAGGGTTGAGGCGAATATTATGATTACATTTGGGGGAGTTATCGTTAGCCGATACTTTGACTACTGG	CARRVEANIMITFGGVIVSRYFDYW	IGHV3-64	IGHD3-16	IGHJ4	8	23	54	60
1	1.5475085112968121E-4	TGTGCGAAAGATCGGGCGTATTACGATTTTTGGAGTGATTATTATTCTCTTTTGTTCGGCGGTATGGACGTCTGG	CAKDRAYYDFWSDYYSLLFGGMDVW	IGHV3-23	IGHD3-3	IGHJ6	12	16	44	63
1	1.5475085112968121E-4	TGTGCGAAAGATAGTCTTATTACGATTTTTGGAGTGGTCACCCCTGGGCGACGACAAGGCGCCATTGACTACTGG	CAKDSLITIFGVVTPGRRQGAIDYW	IGHV3-23	IGHD3-3	IGHJ4	11	17	37	64
1	1.5475085112968121E-4	TGTGCGAAAGACGGCGGGCGGGGGTATGTCGGGACGATTTTTGGAGTGGTCGTATCGAACGCCCTGATGTTTTGG	CAKDGGRGYVGTIFGVVVSNALMFW	IGHV4-31	IGHD3-3	IGHJ4	10	33	49	72
1	1.5475085112968121E-4	TGTGCACGGTCCCCCCACGAGTATTACTATGATAGTAGTGGTTATTACATGGTCGAAATCTGGTTCGACCCCTGG	CARSPHEYYYDSSGYYMVEIWFDPW	IGHV2-26	IGHD3-22	IGHJ5	8	20	47	59
1	1.5475085112968121E-4	TGTGCAAGAGACGGGTATCGAGGCAGTGGCTGGTCAAACTGGGGATGGAACTACTACTACTACATGGACGTCTGG	CARDGYRGSGWSNWGWNYYYYMDVW	IGHV3-13	IGHD6-19	IGHJ6	10	22	33	49
1	1.5475085112968121E-4	TGTGTGCCCCAGTATTATTATTATGATGGTAGGAGTTCTTCCAATTCCTATGACGACGGTATGGACGTCTGG	CVPQYYYYDGRSSSNSYDDGMDVW	IGHV3-47	IGHD3-22	IGHJ6	3	15	31	60
1	1.5475085112968121E-4	TGTGTGAAAGATGGGCGTATTACGATTTTTGGAGTGGTCTCCCCGGGACCCTACTACGGTATGGACGTCTGG	CVKDGRITIFGVVSPGPYYGMDVW	IGHV3-35	IGHD3-3	IGHJ6	6	15	37	50
1	1.5475085112968121E-4	TGTGCCAGAAACGTATTACGATATTTTGACTGGTTATCCGGGAACTACTACTACTACGGTATGGACGTCTGG	CARNVLRYFDWLSGNYYYYGMDVW	IGHV4-30-2	IGHD3-9	IGHJ6	8	10	36	43
1	1.5475085112968121E-4	TGTGCGATCGCTGCGAGGGCGATCTTGTATAATTGCAAGAGTGTCCGGTGCCCTCCCGGATATGGCTCCTGG	CAIAARAILYNCKSVRCPPGYGSW	IGHV1-46	IGHD3-3	IGHJ5	6	26	32	67
1	1.5475085112968121E-4	TGTGCGATCGCTGCGAGGGCGATCTTGTATAATTGCAAGAGTGTCCGGTGCCCTCCCGGATATGGCTCCTGG	CAIAARAILYNCKSVRCPPGYGSW	IGHV4-31	IGHD3-3	IGHJ5	6	26	32	67
1	1.5475085112968121E-4	TGTGCGAGCGGGGCGTATAGTGGGAGCTACTACGGTGACGATTACTACTACTACTACGGTATGGACGTCTGG	CASGAYSGSYYGDDYYYYYGMDVW	IGHV4-31	IGHD1-26	IGHJ6	7	14	33	40
1	1.5475085112968121E-4	TGTGCGAGATTCCGGCCCGTAATGGTTCAGGGAGTTATGGCCAACTACTACTACTACTACATGGACGTCTGG	CARFRPVMVQGVMANYYYYYMDVW	IGHV4-39	IGHD3-10	IGHJ6	8	21	37	43
1	1.5475085112968121E-4	TGTGCGAGATCCCCAGGGATTTACGATATTTTGACTGGTTATTATAACGGCCTGGACTACTTTGACTACTGG	CARSPGIYDILTGYYNGLDYFDYW	IGHV4-55	IGHD3-9	IGHJ4	9	20	48	55
1	1.5475085112968121E-4	TGTGCGAGACATGCGGCACTTTGTAGTGGTGCCGGCTGCTTTGGCGTCTACTACCACGGCATGGACGTATGG	CARHAALCSGAGCFGVYYHGMDVW	IGHV5-10-1	IGHD2-15	IGHJ6	12	20	30	47
1	1.5475085112968121E-4	TGTGCGAGACATGCGATGAACCGTATTACGATTTTTGGAGTGGTTATTCCTGGCAACTGGTTCGACCCCTGG	CARHAMNRITIFGVVIPGNWFDPW	IGHV4-39	IGHD3-3	IGHJ5	12	21	47	53
1	1.5475085112968121E-4	TGTGCGAGAGTTAGGCAACTTAACCTATGGGGTTACTATGATAGTAGTGGTCCAGGGGCTTTTGATATCTGG	CARVRQLNLWGYYDSSGPGAFDIW	IGHV3-48	IGHD3-22	IGHJ3	9	32	50	57
1	1.5475085112968121E-4	TGTGCGAGAGTTAGGCAACTTAACCTATGGGGTTACTATGATAGTAGTGGTCCAGGGGCTTTTGATATCTGG	CARVRQLNLWGYYDSSGPGAFDIW	IGHV4-34	IGHD3-22	IGHJ3	9	32	50	57
1	1.5475085112968121E-4	TGTGCGAGAGGCCATTACTATGGTTCGGGGAGTTATCTATATTACTACTACTACTACGGTATGGACGTCTGG	CARGHYYGSGSYLYYYYYYGMDVW	IGHV4-34	IGHD3-10	IGHJ6	12	13	35	38
1	1.5475085112968121E-4	TGTGCGAGAGATTCCGCCATGTCACTACTATGGTTCGGGGAGTTATTATTGGGCTACGGTATGGACGTCTGG	CARDSAMSLLWFGELLLGYGMDVW	IGHV3-33	IGHD3-10	IGHJ6	11	25	48	60
1	1.5475085112968121E-4	TGTGCGAGAGATTCGGGTACTGTAGTAGTACCAGTTGCTATGTCAGGAGCATACTACTACATGGACGTCTGG	CARDSGTVVVPVAMSGAYYYMDVW	IGHV1-46	IGHD2-2	IGHJ6	11	20	41	51
1	1.5475085112968121E-4	TGTGCGAGAGATTCAGAGTCTTACACTACGTATTACGATTTTTGGAGTGGTTATTATTCGTGGGACTACTGG	CARDSESYTTYYDFWSGYYSWDYW	IGHV3-30	IGHD3-3	IGHJ4	11	26	56	63
1	1.5475085112968121E-4	TGTGCGAGAGAGAACATTGTAGTAGTACCAGCTGCTATGGGGGAGTACTACTACTACGGTATGGACGTCTGG	CARENIVVVPAAMGEYYYYGMDVW	IGHV4-31	IGHD2-2	IGHJ6	10	15	38	45
1	1.5475085112968121E-4	TGTGCACGGATTCCCCGCTCCCCTCCTACGGTGATTTACCCCTACTACTACTACTACGGTATGGACGTCTGG	CARIPRSPPTVIYPYYYYYGMDVW	IGHV2-26	IGHD4-17	IGHJ6	10	25	33	42
1	1.5475085112968121E-4	TGTCTACACTCTGCATGTGGTGGTGACTGCCGCTCCTATAACCAACACTATTACGGTGTGGACGTCTGG	CLHSACGGDCRSYNQHYYGVDVW	IGHV2-5	IGHD2-21	IGHJ6	2	15	29	58
1	1.5475085112968121E-4	TGTGCCAGGGGGGGTATTACGATTTTTGGAGTGGTTATTATTGGCCGTCCGGGGTGGTTCGACCCCTGG	CARGGITIFGVVIIGRPGWFDPW	IGHV3-38	IGHD3-3	IGHJ5	7	13	40	54
1	1.5475085112968121E-4	TGTGCGCGAGAGGGGGGTGCCCGTCGTTTGGCAGCAGCTGGCCGGTCGGGATACTGGTTCGATCCCTGG	CAREGGARRLAAAGRSGYWFDPW	IGHV3-23	IGHD6-13	IGHJ5	5	30	40	52
1	1.5475085112968121E-4	TGTGCGACCTCCACCTTTCGCAGCAGCAGCTGGTATTCTTTTTCGGCTCCCTACGGTATGGACGTCTGG	CATSTFRSSSWYSFSAPYGMDVW	IGHV5-10-1	IGHD6-13	IGHJ6	6	21	34	57
1	1.5475085112968121E-4	TGTGCGAGATCCTATAAACGTATTACGATTTTTGGAGTGGTTAGGCCCCAGTACTACTTTGACTACTGG	CARSYKRITIFGVVRPQYYFDYW	IGHV4-55	IGHD3-3	IGHJ4	9	17	42	49
1	1.5475085112968121E-4	TGTGCGAGATGTGGGTATTACGATTTTTGGAGTGGTTACTACTACTACTACTACGGTATGGACGTCTGG	CARCGYYDFWSGYYYYYYGMDVW	IGHV4-55	IGHD3-3	IGHJ6	9	14	37	39
1	1.5475085112968121E-4	TGTGCGAGAGTCACAAGCGTTACGATTTTTGGAGTGGCCCAAAGCCCCTACTACGGTATGGACGTCTGG	CARVTSVTIFGVAQSPYYGMDVW	IGHV3-21	IGHD3-3	IGHJ6	9	19	36	47
1	1.5475085112968121E-4	TGTGCGAGAGTAGGGGGAACCTATGATTACATTTGGGGGAGTTATCGCCCTGATGCTTTTGATATCTGG	CARVGGTYDYIWGSYRPDAFDIW	IGHV1-18	IGHD3-16	IGHJ3	9	21	46	50
1	1.5475085112968121E-4	TGTGCGAGAGCTAGTAGGGAAGAAATTACGATTTTTGGAGTGGTTAGCTACTACTACATGGACGTCTGG	CARASREEITIFGVVSYYYMDVW	IGHV3-30	IGHD3-3	IGHJ6	9	24	45	47
1	1.5475085112968121E-4	TGTGCGAGAGCCGGCCATCAAATACTCGAAATTACGATTTTTGGAGTGGTTACTTACATGGACGTCTGG	CARAGHQILEITIFGVVTYMDVW	IGHV1-18	IGHD3-3	IGHJ6	9	30	51	54
1	1.5475085112968121E-4	TGTGCGAGAGCGGGGCGTATTACGATTTTTGGAGTGGTTTACTACTACTACTACTACATGGACGTCTGG	CARAGRITIFGVVYYYYYYMDVW	IGHV3-64	IGHD3-3	IGHJ6	9	15	37	38
1	1.5475085112968121E-4	TGTGCGAGAGGCCCCGTATATTGTAGTACTACCAGTTGCTATGCAGACGGCTGGTACTTCGATCTCTGG	CARGPVYCSTTSCYADGWYFDLW	IGHV3-30	IGHD2-2	IGHJ2	9	17	43	50
1	1.5475085112968121E-4	TGTGCGAGAGGCGTGTTAGGACGATTTTTGGAGTGGTTATTCCCAGTCTACAACTGGTTCGACCCCTGG	CARGVLGRFLEWLFPVYNWFDPW	IGHV1-8	IGHD3-3	IGHJ5	11	20	40	48
1	1.5475085112968121E-4	TGTGCGAGAGGGGTCCCCCCCGTCTTACGGTTTTTGGACTGGCTTTTACATCGGGGCTTTGATCATTGG	CARGVPPVLRFLDWLLHRGFDHW	IGHV4-34	IGHD3-3	IGHJ4	10	20	41	56
1	1.5475085112968121E-4	TGTGCGAGAGGGGTCCCCCCCGTCTTACGGTTTTTGGACTGGCTTTTACATCGGGGCCTTGATCACTGG	CARGVPPVLRFLDWLLHRGLDHW	IGHV1-8	IGHD3-3	IGHJ1	10	20	41	63
1	1.5475085112968121E-4	TGTGCGAGAGATGCAGCGGATTACGATTTTTGGAGTGGTTATCATACGGAGAGCGGGGTTGACTACTGG	CARDAADYDFWSGYHTESGVDYW	IGHV4-31	IGHD3-3	IGHJ4	11	19	46	58
1	1.5475085112968121E-4	TGTGCGAGAGATGAACAATATTGTAGTGGTGGTAGCTGCTACTTTGACTACTACGGTATGGACGTCTGG	CARDEQYCSGGSCYFDYYGMDVW	IGHV3-64	IGHD2-15	IGHJ6	11	17	42	46
1	1.5475085112968121E-4	TGTGCGAGAGATGAACAATATTGTAGTGGTGGTAGCTGCTACTTTGACTACTACGGTATGGACGTCTGG	CARDEQYCSGGSCYFDYYGMDVW	IGHV4-31	IGHD2-15	IGHJ6	11	17	42	46
1	1.5475085112968121E-4	TGTGCGAGAGACAAACACTACTCTGACTACGCAACTCGTCCCAACAGCGGTGAATACTTCCATCACTGG	CARDKHYSDYATRPNSGEYFHHW	IGHV1-46	IGHD4-17	IGHJ1	10	16	30	44
1	1.5475085112968121E-4	TGTGCGAGAGACAAAGAGTATGGTGACTACGTAAGTCGTCCCAACAGCGCTGAATACCTCCACCACTGG	CARDKEYGDYVSRPNSAEYLHHW	IGHV3-53	IGHD4-17	IGHJ1	10	21	32	44
1	1.5475085112968121E-4	TGTGCGAGAGAGGGGGGAGCCCGTCGTTTGGTAACAGCTGGTCGGTCGGGGTACTGGTTCGATCCCTGG	CAREGGARRLVTAGRSGYWFDPW	IGHV1-46	IGHD2-2	IGHJ5	10	34	41	52
1	1.5475085112968121E-4	TGTGCGAGAGAGGGGGGAGCCCGTCGTTTGGCAGCAGCTGGTCGGTCGGGGTACTGGTTCGATCCCTGG	CAREGGARRLAAAGRSGYWFDPW	IGHV3-53	IGHD6-13	IGHJ5	10	30	41	52
1	1.5475085112968121E-4	TGTGCGAGAGAGGGGGGAGCCCGTCGTTTGGCAGCAGCTGGCCGGTCGGGATACTGGTTCGATCCCTGG	CAREGGARRLAAAGRSGYWFDPW	IGHV3-23	IGHD6-13	IGHJ5	10	30	40	52
1	1.5475085112968121E-4	TGTGCGAGAGAGGGGGGAGCCCGTCGTTTGGCAACAGCTGGTCGGTCGGGGTACTGGTTCGATCCCTGG	CAREGGARRLATAGRSGYWFDPW	IGHV3-11	IGHD6-13	IGHJ5	10	30	41	52
1	1.5475085112968121E-4	TGTGCGAGAGAGGGGGGAGCCCGTCGTATAGCAGTAGCTGGTCGGTCGGGGTACTGGTTCGACCCCTGG	CAREGGARRIAVAGRSGYWFDPW	IGHV3-53	IGHD6-13	IGHJ5	10	25	41	52
1	1.5475085112968121E-4	TGTGCGAGAGAGGGGGGAGCCCGTCGTATAGCAGGAGCTGGTCGGTCGGGGTATTGGTTCGACCCCTGG	CAREGGARRIAGAGRSGYWFDPW	IGHV3-11	IGHD6-13	IGHJ5	10	25	41	54
1	1.5475085112968121E-4	TGTGCGAGAGAGGGGGGAGCCCGTCGTATAGCAGGAGCTGGTCGGTCGGGGTACTGGTTCGACCCCTGG	CAREGGARRIAGAGRSGYWFDPW	IGHV3-53	IGHD6-13	IGHJ5	10	25	41	52
1	1.5475085112968121E-4	TGTGCGAGAGAAGGTGGCTACGTTTCTCATGGTGGCCCTAGGGTCCACGACTACTACATGGACGCCTGG	CAREGGYVSHGGPRVHDYYMDAW	IGHV1-46	IGHD5-12	IGHJ6	10	13	21	49
1	1.5475085112968121E-4	TGTGCGAGAGAAATAGAGGAGTACGATTTTTGGGGTGGAGGGGGATACCACTACTACATGGAGGTCTGG	CAREIEEYDFWGGGGYHYYMEVW	IGHV4-31	IGHD3-3	IGHJ6	10	21	37	45
1	1.5475085112968121E-4	TGTGCGAGAGAAAAGACGTATTACGATATTTTGACTGGTTATTATAAAATGTACTACTTTGACTACTGG	CAREKTYYDILTGYYKMYYFDYW	IGHV4-31	IGHD3-9	IGHJ4	10	15	46	50
1	1.5475085112968121E-4	TGTGCGAGAATGCGACCGGGAAAGGGAGCCTCCAGTAGTTACGTGGAATACAACTGGTTCGACCTCTGG	CARMRPGKGASSSYVEYNWFDLW	IGHV4-39	IGHD4-11	IGHJ5	8	34	41	48
1	1.5475085112968121E-4	TGTGCGAAAGATGGGGAAGGATACTGTAGGGATGGCACATGTTATGTTGGAAAATATTACCGAGACTGG	CAKDGEGYCRDGTCYVGKYYRDW	IGHV5-10-1	IGHD2-15	IGHJ1	6	17	28	64
1	1.5475085112968121E-4	TGTGCGAAAGATATAATGGGGCGACAGCAGCTGATCCGTAGGTGGCAGTATTCCGGTATGGACGTCTGG	CAKDIMGRQQLIRRWQYSGMDVW	IGHV3-60	IGHD6-13	IGHJ6	11	24	39	57
1	1.5475085112968121E-4	TGTGCGAAAGAGGGGGCCGGGTATAGCAGCAGCTGGTACGGGAACTACTACTACGGTATGGACGTCTGG	CAKEGAGYSSSWYGNYYYGMDVW	IGHV3-21	IGHD6-13	IGHJ6	10	16	39	43
1	1.5475085112968121E-4	TGTGCGAAAATGGGGGGGGGGCCATATTGTAGTGGTGGTAGCTGCTACTCGGGGTACTTTGACTACTGG	CAKMGGGPYCSGGSCYSGYFDYW	IGHV3-53	IGHD2-15	IGHJ4	6	23	49	54
1	1.5475085112968121E-4	TGTGCAAGAGACCGCGGATTTTTGGAGTGGTTTACCAGTACGTACTACTACTACGGTATGGACGTCTGG	CARDRGFLEWFTSTYYYYGMDVW	IGHV3-13	IGHD3-3	IGHJ6	10	16	31	42
1	1.5475085112968121E-4	TGTGCAAAAGTCGGGGAATATTTTTATGGATCGGGATATCATAATTACCAGTACGCTATGGACGTCTGG	CAKVGEYFYGSGYHNYQYAMDVW	IGHV1-24	IGHD3-9	IGHJ6	6	40	51	57
1	1.5475085112968121E-4	TGTGCAAAAGTCGGGGAATATTTTTATGGATCGGGATATCATAATTACCAATACGCTATGGACGTCTGG	CAKVGEYFYGSGYHNYQYAMDVW	IGHV1-18	IGHD3-16	IGHJ6	4	37	44	57
1	1.5475085112968121E-4	TGTGCAAAAGTCGGGGAATATTTTTATGGATCGGGATATCATAATTACCAATACGCTATGGACGTCTGG	CAKVGEYFYGSGYHNYQYAMDVW	IGHV3-13	IGHD3-16	IGHJ6	6	37	44	57
1	1.5475085112968121E-4	TGTGTGAAGGAGAGAGGAATTGGGGGTGTGGCGGCAGCACGATTCCTGTATGGGATGGACGTCTGG	CVKERGIGGVAAARFLYGMDVW	IGHV1-18	IGHD3-16	IGHJ6	3	19	25	54
1	1.5475085112968121E-4	TGTGCGCGAGGGTCGGCATTTTTCGATTTTTGGAAGATCTATTACACGGGGTGGTTCGACCCCTGG	CARGSAFFDFWKIYYTGWFDPW	IGHV1-8	IGHD3-3	IGHJ5	10	23	33	51
1	1.5475085112968121E-4	TGTGCGGGAGAGCCACTTAGAGTATTTTTTGGGGGAGTGGCTTGGGGTGATGCTTTTGATATCTGG	CAGEPLRVFFGGVAWGDAFDIW	IGHV3-53	IGHD3-16	IGHJ3	10	27	37	47
1	1.5475085112968121E-4	TGTGCGAGGCCGATTCCGAGCAGCAGCTGGTACAGTAGTAGGGGCCCTGATGCTTTTGATATCTGG	CARPIPSSSWYSSRGPDAFDIW	IGHV4-39	IGHD6-13	IGHJ3	7	18	32	47
1	1.5475085112968121E-4	TGTGCGAGGGGTTTCGATTTTTGGGATGGTCCCACCCTGTCCACATACCCCACTTTTGACTATTGG	CARGFDFWDGPTLSTYPTFDYW	IGHV5-10-1	IGHD3-3	IGHJ4	7	14	23	54
1	1.5475085112968121E-4	TGTGCGAGGGGGTCGGCCTTTTATGATTTTTGGAAGATTTACTATACAGGGTGGTTCGACCCCTGG	CARGSAFYDFWKIYYTGWFDPW	IGHV4-39	IGHD3-3	IGHJ5	7	20	33	51
1	1.5475085112968121E-4	TGTGCGAGATTCACAACGGCCCCTATGATAGTAGTGGTTATTACCTCTGGTGCTTTTGATATCTGG	CARFTTAPMIVVVITSGAFDIW	IGHV4-55	IGHD3-22	IGHJ3	9	22	43	50
1	1.5475085112968121E-4	TGTGCGAGACTCGAATATGATTGTAGTGGTGGTAGCTGCTACATCGCTGAATACTTCCAGCACTGG	CARLEYDCSGGSCYIAEYFQHW	IGHV5-10-1	IGHD2-15	IGHJ1	9	19	41	44
1	1.5475085112968121E-4	TGTGCGAGACAAGGATACTATGATAGTAGTGGTTATTACTACTCTTCGGATGCTTTTGATATCTGG	CARQGYYDSSGYYYSSDAFDIW	IGHV5-10-1	IGHD3-22	IGHJ3	10	15	41	48
1	1.5475085112968121E-4	TGTGCGAGACAAACGTCGCGTATTACTATGATTCAGGTAAACCCTACGGGCTACTTTGACTACTGG	CARQTSRITMIQVNPTGYFDYW	IGHV5-10-1	IGHD3-22	IGHJ4	10	18	31	50
1	1.5475085112968121E-4	TGTGCGAGAGTTTCCGTCCGGGTCGGTGGAGTTATCGTTATACCGGACTGGTACTTCGATCTCTGG	CARVSVRVGGVIVIPDWYFDLW	IGHV3-53	IGHD3-16	IGHJ2	9	27	45	46
1	1.5475085112968121E-4	TGTGCGAGAGTTTCCGTCCGGGTCGGTGGAGTTATCGTTATACCGGACTGGTACTTCGATCTCTGG	CARVSVRVGGVIVIPDWYFDLW	IGHV4-31	IGHD3-16	IGHJ2	9	27	45	46
1	1.5475085112968121E-4	TGTGCGAGAGTCCCTGCGTATTACGATTTTTGGAGTGGTTATTTTCCTCACTACTTTGACTACTGG	CARVPAYYDFWSGYFPHYFDYW	IGHV1-3	IGHD3-3	IGHJ4	9	16	42	49
1	1.5475085112968121E-4	TGTGCGAGAGTATGGTATACCAGTGGCTGGTACCAAGACTACTTCTCCAACGGTATGGACGTCTGG	CARVWYTSGWYQDYFSNGMDVW	IGHV1-3	IGHD6-19	IGHJ6	9	13	32	54
1	1.5475085112968121E-4	TGTGCGAGAGTATGGTATACCAGTGGCTGGTACCAAGACTACTTCTCCAACGGTATGGACGTCTGG	CARVWYTSGWYQDYFSNGMDVW	IGHV1-69	IGHD6-19	IGHJ6	9	13	32	54
1	1.5475085112968121E-4	TGTGCGAGAGGGTCGGCTTTTTACGATTTTTGGAAGATTTATTATACCGGGTGGTTCGACCCCTGG	CARGSAFYDFWKIYYTGWFDPW	IGHV3-23	IGHD3-3	IGHJ5	6	20	49	51
1	1.5475085112968121E-4	TGTGCGAGAGATCCTACTAATACGGTGGCTGGGTTGTACTACTACTACTACGGTATGGACGTCTGG	CARDPTNTVAGLYYYYYGMDVW	IGHV1-18	IGHD4-23	IGHJ6	12	20	27	36
1	1.5475085112968121E-4	TGTGCGAGAGATCCTACTAATACGGTGGCTGGGTTGTACTACTACTACTACGGTATGGACGTCTGG	CARDPTNTVAGLYYYYYGMDVW	IGHV3-53	IGHD4-23	IGHJ6	12	20	27	36
1	1.5475085112968121E-4	TGTGCGAGAGATGTTCGTCTTAGATTTTTGGAGTGGTTACAATCGGATGATGCTTTTGATATCTGG	CARDVRLRFLEWLQSDDAFDIW	IGHV3-53	IGHD3-3	IGHJ3	11	22	38	46
1	1.5475085112968121E-4	TGTGCGAGAGATGCTGGATATTGTAGTGGCGGCAGGTGCCCCACCTACTACTACATGGACGTCTGG	CARDAGYCSGGRCPTYYYMDVW	IGHV1-18	IGHD2-15	IGHJ6	11	15	38	44
1	1.5475085112968121E-4	TGTGCGAGAGATGGGGGTGGGGTAGTACCAGCTGCTATTACGGGGCTCGATGCTTTTGATATCTGG	CARDGGGVVPAAITGLDAFDIW	IGHV3-7	IGHD2-2	IGHJ3	11	21	37	48
1	1.5475085112968121E-4	TGTGCGAGAGATGAGGGAGGTATTACGATTTTTGGAGTGGTTTCGAGGTACGGTATGGACGTCTGG	CARDEGGITIFGVVSRYGMDVW	IGHV4-31	IGHD3-3	IGHJ6	11	19	41	54
1	1.5475085112968121E-4	TGTGCGAGAGACCTTTCGTATAGCAGCTCGCGACCTCACTACTACTACTACGGTATGGACGTCTGG	CARDLSYSSSRPHYYYYGMDVW	IGHV4-34	IGHD6-6	IGHJ6	17	18	29	37
1	1.5475085112968121E-4	TGTGCGAGAGACCGGGCCGAGCCTCGTTTATGTGCTGGTGATTGCCGGGGGGACTTCGATCTCTGG	CARDRAEPRLCAGDCRGDFDLW	IGHV3-11	IGHD2-21	IGHJ2	10	30	44	52
1	1.5475085112968121E-4	TGTGCGAGAGACAATGTACTAATGGTGTATGCTATCCCCTACTACTACTACGGTATGGACGTCTGG	CARDNVLMVYAIPYYYYGMDVW	IGHV4-31	IGHD2-8	IGHJ6	10	14	34	38
1	1.5475085112968121E-4	TGTGCGAGAGAAGACTACAGTAACTACATTGGTACTTTAGACTACTACTACGGTATGGACGTCTGG	CAREDYSNYIGTLDYYYGMDVW	IGHV4-31	IGHD4-11	IGHJ6	10	12	39	40
1	1.5475085112968121E-4	TGTGCGAGAAACTGGAGGAGACCCTACGGTGACTACGTTTTTAGGTCTGGGCTGCCCGACTACTGG	CARNWRRPYGDYVFRSGLPDYW	IGHV3-21	IGHD4-17	IGHJ4	8	23	37	57
1	1.5475085112968121E-4	TGTGCGAAATATCATTACTATGATAGTAGTGGTTATTACTTCCGAGAGGATGCTTTTGATATCTGG	CAKYHYYDSSGYYFREDAFDIW	IGHV3-23	IGHD3-22	IGHJ3	12	13	39	48
1	1.5475085112968121E-4	TGTGCGAAAGTTCTGTATTACTATGGCTGGGGGGAACCCGCGGGGGGTGATGCTTTTGATATCTGG	CAKVLYYYGWGEPAGGDAFDIW	IGHV3-30	IGHD3-10	IGHJ3	13	14	32	47
1	1.5475085112968121E-4	TGTGCGAAAGGTCGCAAAGGATATTGTAATAGTATCGCCTGCCAGATCGATGCTTTTGATATCTGG	CAKGRKGYCNSIACQIDAFDIW	IGHV3-23	IGHD2-2	IGHJ3	9	17	33	48
1	1.5475085112968121E-4	TGTGCGAAAGATCGGAGCCGTGTTACGATTTTTGACCTGAGCTACTACTACGGTATGGACGTCTGG	CAKDRSRVTIFDLSYYYGMDVW	IGHV3-23	IGHD3-3	IGHJ6	12	18	33	41
1	1.5475085112968121E-4	TGTGCACAGAACCAAGGCTATTGTTCTGAGGGTATATGCCGCATCAATAACTGGTTCGACTCCTGG	CAQNQGYCSEGICRINNWFDSW	IGHV2-70	IGHD2-8	IGHJ5	6	14	38	48
1	1.5475085112968121E-4	TGTGCAACAGCGTCACTTGTAGTAGTACCAGCTGCTATGCAGCTCTACTACGGTATGGACGTCTGG	CATASLVVVPAAMQLYYGMDVW	IGHV1-24	IGHD2-2	IGHJ6	9	16	39	44
1	1.5475085112968121E-4	TGTATCATATATTCCGACGACTATTGGAATGGGTTTTCGTACCACTTTTACGGCATGGACGTCTGG	CIIYSDDYWNGFSYHFYGMDVW	IGHV3-15	IGHD2-21	IGHJ6	3	9	15	53
1	1.5475085112968121E-4	TGTACCACCAGCGAGTATAGCAGCTCGGATCCCTTCGATGTCTACTACTACGGTATGGACGTCTGG	CTTSEYSSSDPFDVYYYGMDVW	IGHV3-15	IGHD6-6	IGHJ6	7	11	26	41
1	1.5475085112968121E-4	TGTTCCACAGATTGGGATTTAGACAACGGTGACTACATAGGAGATAGCTGTGGCTCTAACTGG	CSTDWDLDNGDYIGDSCGSNW	IGHV3-22	IGHD4-17	IGHJ4	11	21	39	58
1	1.5475085112968121E-4	TGTGTGAGAGAAACCGAGGGGCACTGGCTGGGACGCTATTACTACTACTATATGGACGTCTGG	CVRETEGHWLGRYYYYYMDVW	IGHV3-35	IGHD6-19	IGHJ6	8	20	34	35
1	1.5475085112968121E-4	TGTGTGAAACGGGGATCGTTGCGTACTAGTAATGACCTCTCCTACTACGGTATGGACGTCTGG	CVKRGSLRTSNDLSYYGMDVW	IGHV3-60	IGHD3-22	IGHJ6	8	26	36	41
1	1.5475085112968121E-4	TGTGCCACCCCTTCCGTTCGTCGTGTTAGTGGTGGCCCCTGGTACTACTACATGGACATATGG	CATPSVRRVSGGPWYYYMDIW	IGHV3-15	IGHD2-15	IGHJ6	7	26	34	42
1	1.5475085112968121E-4	TGTGCCACAGAGAAAGTCGTAGCTGATTTCGTACCTCCTTTCAATCGTGCTCTTGATATTTGG	CATEKVVADFVPPFNRALDIW	IGHV1-18	IGHD2-15	IGHJ3	4	18	24	47
1	1.5475085112968121E-4	TGTGCGCGGATACCTCTCTATAACCTTGACAATGATGGTTTTTATTATGCTTTTGATTTGTGG	CARIPLYNLDNDGFYYAFDLW	IGHV2-26	IGHD1-14	IGHJ3	12	18	24	46
1	1.5475085112968121E-4	TGTGCGGGAGCGGCGTACATTTGGGGGAGTTATCGTGGCCTTAAAATAGGGTTCGACCCCTGG	CAGAAYIWGSYRGLKIGFDPW	IGHV4-39	IGHD3-16	IGHJ5	5	15	35	49
1	1.5475085112968121E-4	TGTGCGACACTAAGGCACGTGGATAGAGCTCTGGTTGTCGGCGAATCCTACTTTGACTACTGG	CATLRHVDRALVVGESYFDYW	IGHV7-81	IGHD5-18	IGHJ4	6	15	35	47
1	1.5475085112968121E-4	TGTGCGAGGTCCTCCAGTGGCTGGTACTTAGGTATTTTGGGCTACTACTACATGGACGTCTGG	CARSSSGWYLGILGYYYMDVW	IGHV4-28	IGHD6-19	IGHJ6	7	14	26	41
1	1.5475085112968121E-4	TGTGCGAGGCATAATTACGATTTTTGGAGTGGTTCGGGCCCCGACGATGCTTTTGATATCTGG	CARHNYDFWSGSGPDDAFDIW	IGHV3-21	IGHD3-3	IGHJ3	7	13	33	45
1	1.5475085112968121E-4	TGTGCGAGGCACGGGAGGTATGCTTCGGGCAACGTCTACTACTATTACGGTATGGACGTCTGG	CARHGRYASGNVYYYYGMDVW	IGHV3-30	IGHD3-10	IGHJ6	7	18	28	35
1	1.5475085112968121E-4	TGTGCGAGATTCGTGCACGGCATTTACAGTAGTGGCTGGTCCCCAGGTCCCATTGAGTACTGG	CARFVHGIYSSGWSPGPIEYW	IGHV4-55	IGHD6-19	IGHJ4	9	30	39	52
1	1.5475085112968121E-4	TGTGCGAGATTCGTGCACGGCATTTACAGTAGTGGCTGGTCCCCAGGTCCCATTGAATACTGG	CARFVHGIYSSGWSPGPIEYW	IGHV4-39	IGHD6-19	IGHJ4	8	30	39	52
1	1.5475085112968121E-4	TGTGCGAGATCTGCGACCGGGGGCAGCAGCTGGCCCTGGGCATCGTACTACTTTGACCACTGG	CARSATGGSSWPWASYYFDHW	IGHV3-23	IGHD6-13	IGHJ4	6	22	32	44
1	1.5475085112968121E-4	TGTGCGAGATGCTACAGAGGATATTGTTGGAGAAGTAGAGGGGGAAACGGTATGGACGTCTGG	CARCYRGYCWRSRGGNGMDVW	IGHV4-55	IGHD2-15	IGHJ6	9	17	26	51
1	1.5475085112968121E-4	TGTGCGAGACTGGAAGCGTCGGTAGTGGTGGTGGCTGCCGCCAACGGGGATATGGACGTCTGG	CARLEASVVVVAAANGDMDVW	IGHV1-2	IGHD2-15	IGHJ6	8	21	37	51
1	1.5475085112968121E-4	TGTGCGAGACATTTATGGTCCGGGGAGAGACGCAGTCCCAAGCCCTCACCCCTCGCCAACTGG	CARHLWSGERRSPKPSPLANW	IGHV3-21	IGHD3-10	IGHJ4	8	13	26	58
1	1.5475085112968121E-4	TGTGCGAGAGTCTCGTTTAGCAGCAGCTGGTTTTCTTACTACTACTACGGTATGGACGTCTGG	CARVSFSSSWFSYYYYGMDVW	IGHV4-31	IGHD6-13	IGHJ6	9	17	30	36
1	1.5475085112968121E-4	TGTGCGAGAGTCGGTGGGGAGCTTCATATTACGATTTTTGGAGATGATGCTTTTGATATCTGG	CARVGGELHITIFGDDAFDIW	IGHV4-31	IGHD3-3	IGHJ3	9	26	42	43
1	1.5475085112968121E-4	TGTGCGAGAGTGAAGGCGTATAGCAGCTCGCCTCGTTACTACTACTACTACATGGACGTCTGG	CARVKAYSSSPRYYYYYMDVW	IGHV3-66	IGHD6-6	IGHJ6	9	17	29	36
1	1.5475085112968121E-4	TGTGCGAGAGGCCCCAGTATTACGATTTTTGGAGTGGTTATTAGATACTACATGGACGTCTGG	CARGPSITIFGVVIRYYMDVW	IGHV4-34	IGHD3-3	IGHJ6	12	16	42	45
1	1.5475085112968121E-4	TGTGCGAGAGGCCCAATTCATAGTAGTGGTTATTACTACACAGTGGGATGGTTCGACCCCTGG	CARGPIHSSGYYYTVGWFDPW	IGHV4-34	IGHD3-22	IGHJ5	12	19	38	48
1	1.5475085112968121E-4	TGTGCGAGAGGCGGAGCTTGGTATTACGATATTTTGACTGGTTATTACCCGTTTGACTACTGG	CARGGAWYYDILTGYYPFDYW	IGHV1-8	IGHD3-9	IGHJ4	11	20	46	51
1	1.5475085112968121E-4	TGTGCGAGAGGGCTTTACGATTTTTGGAGTGGTTATTATAATCAGTTTGCTTTTGATATCTGG	CARGLYDFWSGYYNQFAFDIW	IGHV4-59	IGHD3-3	IGHJ3	9	14	39	47
1	1.5475085112968121E-4	TGTGCGAGAGGATCATCGCATATTGTGGTGGTGATTGCTATCCTTGATGCTTTTGATATCTGG	CARGSSHIVVVIAILDAFDIW	IGHV3-21	IGHD2-21	IGHJ3	9	17	40	44
1	1.5475085112968121E-4	TGTGCGAGAGATTATGATAGTAGTGGTTTTTCACTATATTACTACTACGGTATGGACGTCTGG	CARDYDSSGFSLYYYYGMDVW	IGHV4-31	IGHD3-22	IGHJ6	11	12	27	39
1	1.5475085112968121E-4	TGTGCGAGAGATCTAACAGTAACTACAGCTCAAATAGACTACTACTACGGTATGGACGTCTGG	CARDLTVTTAQIDYYYGMDVW	IGHV3-48	IGHD4-11	IGHJ6	13	15	25	37
1	1.5475085112968121E-4	TGTGCGAGAGATCCCCACCGCATTACGATTTTTGGAGTGGTTCACTACGGTATGGACGTCTGG	CARDPHRITIFGVVHYGMDVW	IGHV3-21	IGHD3-3	IGHJ6	12	21	41	51
1	1.5475085112968121E-4	TGTGCGAGAGACCTTGTCTACGGTGGTAACCCCTTTGATGTTCGGGAGGCTTTTGGTATCTGG	CARDLVYGGNPFDVREAFGIW	IGHV4-31	IGHD4-23	IGHJ3	10	17	29	48
1	1.5475085112968121E-4	TGTGCGAGAGAGCGAATCTCTGACTACTTTGGGTCGGGGAGTTCAAATGTTTTCGATCTCTGG	CARERISDYFGSGSSNVFDLW	IGHV3-11	IGHD3-10	IGHJ2	10	24	42	51
1	1.5475085112968121E-4	TGTGCGAGAGAGATAAGGGACGATTTTTGGAGTGGTTATGCCTCAAACACTTTTGATATCTGG	CAREIRDDFWSGYASNTFDIW	IGHV1-8	IGHD3-3	IGHJ3	9	19	38	49
1	1.5475085112968121E-4	TGTGCGAGAGAGATAAGGGACGATTTTTGGAGTGGTTATGCCTCAAACACTTTTGATATCTGG	CAREIRDDFWSGYASNTFDIW	IGHV4-31	IGHD3-3	IGHJ3	10	19	38	49
1	1.5475085112968121E-4	TGTGCGAGAGAATACCATTGTGATTTTTGGAGTGGCTATTGTTCTGCCGGGCTGGGGTACTGG	CAREYHCDFWSGYCSAGLGYW	IGHV4-4	IGHD3-3	IGHJ4	10	21	39	57
1	1.5475085112968121E-4	TGTGCGAGAGAAATAAACGTATTACTATGGTTCGGGGAGTTCTGGGGTGCTTTTGATATCTGG	CAREINVLLWFGEFWGAFDIW	IGHV4-31	IGHD3-10	IGHJ3	10	16	40	47
1	1.5475085112968121E-4	TGTGCGAGAATTTTAAGGCGATCGTATAGCAGTGGCTGGTACGGGGGTGCTTTTGATATCTGG	CARILRRSYSSGWYGGAFDIW	IGHV3-64	IGHD6-19	IGHJ3	8	23	42	47
1	1.5475085112968121E-4	TGTGCGAAATCCCATTTGGAGTGGTTATTAGAAAGCTACTACTACTACTACATGGACGTCTGG	CAKSHLEWLLESYYYYYMDVW	IGHV3-23	IGHD3-3	IGHJ6	8	14	29	35
1	1.5475085112968121E-4	TGTGCGAAAGTCCGGGGGGATTACGGTGACTATTACTACTACTACTACGGTATGGACGTCTGG	CAKVRGDYGDYYYYYYGMDVW	IGHV3-23	IGHD4-17	IGHJ6	9	21	29	30
1	1.5475085112968121E-4	TGTGCGAAAGATTTGGCGTTCGGTGACTACGTTGGGATTGGGTCCAACTGGTTCGACCCCTGG	CAKDLAFGDYVGIGSNWFDPW	IGHV3-30	IGHD4-17	IGHJ5	11	20	31	44
1	1.5475085112968121E-4	TGTGCGAAAGATTTGGCGTTCGGTGACTACGTTGGGATTGGGTCCAACTGGTTCGACCCCTGG	CAKDLAFGDYVGIGSNWFDPW	IGHV3-48	IGHD4-17	IGHJ5	11	20	31	44
1	1.5475085112968121E-4	TGTGCGAAAGATCTGCATAAGTGGGAGCTCGGGGAATACTACTACTACGGTATGGACGTCTGG	CAKDLHKWELGEYYYYGMDVW	IGHV3-66	IGHD1-26	IGHJ6	13	19	28	36
1	1.5475085112968121E-4	TGTGCAACCTCAATTCCCAAGTATTACGATATTTTGGGGTACTACTACGGTATGGACGTCTGG	CATSIPKYYDILGYYYGMDVW	IGHV1-24	IGHD3-9	IGHJ6	7	20	35	39
1	1.5475085112968121E-4	TGTGCAAGAGATCTTAGCAGCAGCTGGTACTGGGGAATATACTACTACGGTATGGACGTCTGG	CARDLSSSWYWGIYYYGMDVW	IGHV3-74	IGHD6-13	IGHJ6	13	14	29	39
1	1.5475085112968121E-4	TGTGCAAGAGACGTAAGGGGGTATAGCAGTGGCTGGTACATTATTTATGCTTTTGATATCTGG	CARDVRGYSSGWYIIYAFDIW	IGHV3-13	IGHD6-19	IGHJ3	10	18	38	46
1	1.5475085112968121E-4	TGTGCAAAAGGCAGGTCAGTGGATATAGTGTCTGCCGTCACCGGTGATCCTCTTGATGTTTGG	CAKGRSVDIVSAVTGDPLDVW	IGHV3-43	IGHD5-12	IGHJ3	9	18	29	44
1	1.5475085112968121E-4	TGTGCAAAAGATTTTAATGTTCTGACCCCGGGACACTATTATTACTACTATATGGACGTCTGG	CAKDFNVLTPGHYYYYYMDVW	IGHV1-24	IGHD6-13	IGHJ6	11	26	31	34
1	1.5475085112968121E-4	TGTGCAAAAGAAGTTATTAGTAACATAGTAGGGATCTGGAGGGTAGGCGGTCTGGACGTCTGG	CAKEVISNIVGIWRVGGLDVW	IGHV3-23	IGHD3-10	IGHJ3	10	11	18	58
1	1.5475085112968121E-4	TGTACAAGAGGGGCCACTTCAGCTCGTCCTTTCCCCTACTTTTACTACGGTCTGGACGTCTGG	CTRGATSARPFPYFYYGLDVW	IGHV4-30-2	IGHD6-6	IGHJ6	9	19	28	52
1	1.5475085112968121E-4	TGTGTGAGAGATTGGAGGGGCAGACCCGGCGGGACCAAGATCAACTGGTTCGACTCCTGG	CVRDWRGRPGGTKINWFDSW	IGHV3-35	IGHD6-13	IGHJ5	12	23	28	41
1	1.5475085112968121E-4	TGTGCCAGAGCGGATTACTATGATGCTACTGGTGGATGGAATGATGCTTTTGATATCTGG	CARADYYDATGGWNDAFDIW	IGHV4-39	IGHD3-22	IGHJ3	8	13	23	40
1	1.5475085112968121E-4	TGTGCGCGACGTAGCCCGCCTAGCATAGAAGTGGCTGGGACGAGGGAGTTTGACTACTGG	CARRSPPSIEVAGTREFDYW	IGHV5-10-1	IGHD6-19	IGHJ4	9	24	41	48
1	1.5475085112968121E-4	TGTGCGGGAGAGACAGCTATGGTTACAAATCTCTACTACTACTACGGTATGGACGTCTGG	CAGETAMVTNLYYYYGMDVW	IGHV1-58	IGHD5-18	IGHJ6	10	12	25	32
1	1.5475085112968121E-4	TGTGCGACAGAGAGAGGAGGCAGTTTTGGCGCAATTATAACACCGTGGTTCGACCCTTGG	CATERGGSFGAIITPWFDPW	IGHV5-51	IGHD3-10	IGHJ5	6	33	40	45
1	1.5475085112968121E-4	TGTGCGAGTCGTGTTACGAATTCTGGAGTGATTATTTCCCCTGATGCTTTTGATATCTGG	CASRVTNSGVIISPDAFDIW	IGHV4-4	IGHD3-3	IGHJ3	7	9	35	41
1	1.5475085112968121E-4	TGTGCGAGTGGATTCGAAACGATTTTTGGAGAACTTCTTATGTCCCCTCCGGAGTTCTGG	CASGFETIFGELLMSPPEFW	IGHV4-31	IGHD3-3	IGHJ4	7	18	30	56
1	1.5475085112968121E-4	TGTGCGAGTGGATTAGAAACGATTTTTGGAGTGGAAATTATGTCCCCCCCCGAGCACTGG	CASGLETIFGVEIMSPPEHW	IGHV4-31	IGHD3-3	IGHJ1	7	18	40	52
1	1.5475085112968121E-4	TGTGCGAGTAGTCCTATAGCAGCAGCTGGTTACTACTACTACTACTACATGGACGTCTGG	CASSPIAAAGYYYYYYMDVW	IGHV4-4	IGHD6-13	IGHJ6	7	14	28	29
1	1.5475085112968121E-4	TGTGCGAGCTTGGGGGTGGAACTGGGGCCGTTCTACTACTACTACGGTATGGACGTCTGG	CASLGVELGPFYYYYGMDVW	IGHV4-4	IGHD7-27	IGHJ6	7	19	26	32
1	1.5475085112968121E-4	TGTGCGAGCCTCTTTTGTACTAGTAGCACCTGCGATGTCCGGGATTCTTTCGATGTCTGG	CASLFCTSSTCDVRDSFDVW	IGHV5-10-1	IGHD2-2	IGHJ3	7	14	36	42
1	1.5475085112968121E-4	TGTGCGAGCCTGTTTTGTACTGGGACTACCTGCGATGTCGGAGATGATTTTGATATCTGG	CASLFCTGTTCDVGDDFDIW	IGHV5-10-1	IGHD1-7	IGHJ3	7	18	28	42
1	1.5475085112968121E-4	TGTGCGAGCCTGTTTTGTACTAGTTCTAGCTGCGATGTCGGAGATACTTTTGATATCTGG	CASLFCTSSSCDVGDTFDIW	IGHV5-10-1	IGHD2-2	IGHJ3	7	14	40	42
1	1.5475085112968121E-4	TGTGCGAGCCTATTTTGTACTAGTGCCAGCTGCGATGTCGGAAATGGTTTTGATATCTGG	CASLFCTSASCDVGNGFDIW	IGHV5-10-1	IGHD2-2	IGHJ3	7	14	40	43
1	1.5475085112968121E-4	TGTGCGAGCGAAACGGTGACTACAGGGGATTACTACTACTACTACGGTATGGACGTCTGG	CASETVTTGDYYYYYGMDVW	IGHV4-61	IGHD4-17	IGHJ6	7	12	22	28
1	1.5475085112968121E-4	TGTGCGAGGCCGCTAAAACTGTATTACTATGATAGTAGTGGTTATTTCTTTGACTACTGG	CARPLKLYYYDSSGYFFDYW	IGHV1-18	IGHD3-22	IGHJ4	7	20	45	47
1	1.5475085112968121E-4	TGTGCGAGGCACGGTGACGATTTTTGGAGTGGTTATTATTCAGTCTACTTTGACTACTGG	CARHGDDFWSGYYSVYFDYW	IGHV3-66	IGHD3-3	IGHJ4	7	16	38	44
1	1.5475085112968121E-4	TGTGCGAGGGATTACTATGATGGAGTCGTGGTCACTGGATGGTGGTACTTCGATCTCTGG	CARDYYDGVVVTGWWYFDLW	IGHV3-11	IGHD3-22	IGHJ2	11	12	20	42
1	1.5475085112968121E-4	TGTGCGAGACATGGGGGTTGGAGTGGTTATTCCTACCAGTCGAACTGGTTCGACCCCTGG	CARHGGWSGYSYQSNWFDPW	IGHV5-10-1	IGHD3-3	IGHJ5	12	17	30	42
1	1.5475085112968121E-4	TGTGCGAGAGTCGAGTATTATTATAAAAGTAGTGGTTTTCATGATGGTTTTGATATCTGG	CARVEYYYKSSGFHDGFDIW	IGHV1-67	IGHD3-22	IGHJ3	9	14	36	38
1	1.5475085112968121E-4	TGTGCGAGAGTCGAGTATTATTATAAAAGTAGTGGTTTTCATGATGGTTTTGATATCTGG	CARVEYYYKSSGFHDGFDIW	IGHV5-10-1	IGHD3-22	IGHJ3	8	14	36	38
1	1.5475085112968121E-4	TGTGCGAGAGCGGATTGGGTTAATGATTGTAGTAGTACCAGCTGCTCCCTTGACTACTGG	CARADWVNDCSSTSCSLDYW	IGHV1-18	IGHD2-2	IGHJ4	9	25	45	49
1	1.5475085112968121E-4	TGTGCGAGAGCAGTAGTCGTAAGACTGGTGTTCCACTACTACTACTACATGGACGTCTGG	CARAVVVRLVFHYYYYMDVW	IGHV4-34	IGHD3-9	IGHJ6	9	22	28	34
1	1.5475085112968121E-4	TGTGCGAGAGGCCACACTACGATTTTTGGAGTGGTTATTATATCCCCATTTGACTACTGG	CARGHTTIFGVVIISPFDYW	IGHV1-8	IGHD3-3	IGHJ4	12	17	41	48
1	1.5475085112968121E-4	TGTGCGAGAGGCGGACATAGCAGCAGCTGGTATAGTAGAAAGTACTACTTTGACTACTGG	CARGGHSSSWYSRKYYFDYW	IGHV1-8	IGHD6-13	IGHJ4	11	16	31	40
1	1.5475085112968121E-4	TGTGCGAGAGGGCGCCGTCAGCAGCTGGTATTTCACTACTACTACTACATGGACGTCTGG	CARGRRQQLVFHYYYYMDVW	IGHV3-30	IGHD6-13	IGHJ6	9	18	29	34
1	1.5475085112968121E-4	TGTGCGAGAGGGCGGGAGGAGTGGTTAATCTTTCATCGCCATTACTACATGGACGTCTGG	CARGREEWLIFHRHYYMDVW	IGHV4-34	IGHD3-3	IGHJ6	10	17	26	42
1	1.5475085112968121E-4	TGTGCGAGAGGGGAGGAAGTAGCAGGTCGCGACTACTACTACTACTACATGGACGTCTGG	CARGEEVAGRDYYYYYMDVW	IGHV1-8	IGHD2-15	IGHJ6	10	17	24	31
1	1.5475085112968121E-4	TGTGCGAGAGGGGAAGCTATTGTAGTGGTGGTAGCTGCTACTCGGTGGTTCGACCCCTGG	CARGEAIVVVVAATRWFDPW	IGHV4-34	IGHD2-15	IGHJ5	10	17	42	45
1	1.5475085112968121E-4	TGTGCGAGAGGAAATGTGGCTGGTCCTTTTTTAGACTACTACTACGGTATGGACGTCTGG	CARGNVAGPFLDYYYGMDVW	IGHV1-8	IGHD6-19	IGHJ6	10	15	23	34
1	1.5475085112968121E-4	TGTGCGAGAGATCTTCATAGTGGGAGCTACCTTTACTACTACTACTACATGGACGTCTGG	CARDLHSGSYLYYYYYMDVW	IGHV3-20	IGHD1-26	IGHJ6	13	16	29	33
1	1.5475085112968121E-4	TGTGCGAGAGATCTGAGAGGAGGTAGCGTGGTGCCAGATGCTATGGAGTTTGACTTCCGG	CARDLRGGSVVPDAMEFDFR	IGHV1-67	IGHD2-2	IGHJ4	13	33	44	48
1	1.5475085112968121E-4	TGTGCGAGAGATCTGAGAGGAGGTAGCGTGGTGCCAGATGCTATGGAGTTTGACTTCCGG	CARDLRGGSVVPDAMEFDFR	IGHV5-10-1	IGHD2-2	IGHJ4	8	33	44	48
1	1.5475085112968121E-4	TGTGCGAGAGATCTAGGTGTAACTGGGGATTATCACTACTACTACGGTATGGACGTCTGG	CARDLGVTGDYHYYYGMDVW	IGHV1-46	IGHD7-27	IGHJ6	13	19	29	34
1	1.5475085112968121E-4	TGTGCGAGAGATCTAGGTGTAACTGGGGATTATCACTACTACTACGGTATGGACGTCTGG	CARDLGVTGDYHYYYGMDVW	IGHV4-31	IGHD7-27	IGHJ6	13	19	29	34
1	1.5475085112968121E-4	TGTGCGAGAGATCCGAGAGATTGTAGGGGTACTACGTGTACTAATTGGTTCGACCCCTGG	CARDPRDCRGTTCTNWFDPW	IGHV1-67	IGHD2-2	IGHJ5	12	27	34	36
1	1.5475085112968121E-4	TGTGCGAGAGATCCGAGAGATTGTAGGGGTACTACGTGTACTAATTGGTTCGACCCCTGG	CARDPRDCRGTTCTNWFDPW	IGHV3-33	IGHD2-2	IGHJ5	12	27	34	36
1	1.5475085112968121E-4	TGTGCGAGAGATCCGAGAGATTGTAGGGGTACTACGTGTACTAATTGGTTCGACCCCTGG	CARDPRDCRGTTCTNWFDPW	IGHV4-31	IGHD2-2	IGHJ5	12	27	34	36
1	1.5475085112968121E-4	TGTGCGAGAGATCCAAGAGATTGTAGGGGTACTACGTGTACTAATTGGTTCGACCCCTGG	CARDPRDCRGTTCTNWFDPW	IGHV4-31	IGHD2-2	IGHJ5	12	27	34	36
1	1.5475085112968121E-4	TGTGCGAGAGATGGCCCCGATATAGCAGTGCCTGATCAGCCTCGCTGGTTCGACTCCTGG	CARDGPDIAVPDQPRWFDSW	IGHV5-10-1	IGHD6-19	IGHJ5	12	20	33	44
1	1.5475085112968121E-4	TGTGCGAGAGATAGTTACTCTGATAGAAGAGGCAAGTTTATGGATGTCTTTGATGTCTGG	CARDSYSDRRGKFMDVFDVW	IGHV4-59	IGHD3-22	IGHJ3	11	14	25	48
1	1.5475085112968121E-4	TGTGCGAGAGACCCCCTCAGTGTACTGGTGGTCACGGGTAGAGGGGAATTTGACTACTGG	CARDPLSVLVVTGRGEFDYW	IGHV3-20	IGHD2-15	IGHJ4	10	20	31	48
1	1.5475085112968121E-4	TGTGCGAGAGAGAGGTATTACGATTTTTGGAGTGGCCCACCTTACTACATGGACGTCTGG	CARERYYDFWSGPPYYMDVW	IGHV1-8	IGHD3-3	IGHJ6	9	14	34	42
1	1.5475085112968121E-4	TGTGCGAGAACTCTTCATAGCAGCAGCTGGTACTATGGAGGGTACTACTTTGACTACTGG	CARTLHSSSWYYGGYYFDYW	IGHV4-28	IGHD6-13	IGHJ4	9	16	32	41
1	1.5475085112968121E-4	TGTGCGAGAAATCCCCTGAGAGGCGCAGCAGCAGCTGGGTCTTGTGCTTTTGATATCTGG	CARNPLRGAAAAGSCAFDIW	IGHV5-10-1	IGHD6-13	IGHJ3	8	26	37	44
1	1.5475085112968121E-4	TGTGCGAGAAACGATCTTACTATGATAGTAGTGGCCGACGTCGGGAACTTTGACTACTGG	CARNDLTMIVVADVGNFDYW	IGHV1-2	IGHD3-22	IGHJ4	8	16	33	46
1	1.5475085112968121E-4	TGTGCGAAGAATTACTATGATAGTAGTGGTTATTACTACGTCGGGGGCTTTGACTACTGG	CAKNYYDSSGYYYVGGFDYW	IGHV3-23	IGHD3-22	IGHJ4	7	10	40	47
1	1.5475085112968121E-4	TGTGCGAAACTTCAAGGCTCGGGAATTGGCTGGTATTTGGAGGCATCTTTCCACCACTGG	CAKLQGSGIGWYLEASFHHW	IGHV3-23	IGHD6-19	IGHJ1	8	26	34	48
1	1.5475085112968121E-4	TGTGCGAAAGCCAGGTATTGTGGTGGTGAATGTTATTACCAGGAGTCCTTTGACAACTGG	CAKARYCGGECYYQESFDNW	IGHV3-23	IGHD2-21	IGHJ4	9	15	36	47
1	1.5475085112968121E-4	TGTGCGAAAGCGGGCGAACGACATTGTAGTAGTACCAGTTGTTGGTTCTTCGACGACTGG	CAKAGERHCSSTSCWFFDDW	IGHV1-2	IGHD2-2	IGHJ4	6	22	37	47
1	1.5475085112968121E-4	TGTGCGAAAGATTTTGGGTATAGCAGTGGCTGGTACGCTCATGATGCTTTTGATATCTGG	CAKDFGYSSGWYAHDAFDIW	IGHV3-60	IGHD6-19	IGHJ3	11	15	36	38
1	1.5475085112968121E-4	TGTGCGAAAGATTTCGGGGTCATGGTGGATAGCAGACTAGATGATGCTTTTGATATCTGG	CAKDFGVMVDSRLDDAFDIW	IGHV3-30	IGHD5-18	IGHJ3	11	24	30	40
1	1.5475085112968121E-4	TGTGCGAAAGATCTTGAGGCAGCTATGGTCCTATACTACTACTACGGTATGGACGTCTGG	CAKDLEAAMVLYYYYGMDVW	IGHV3-60	IGHD5-18	IGHJ6	14	19	28	33
1	1.5475085112968121E-4	TGTGCGAAAGATCTCCCCTTAGAAAGTACGGTGACGACGTCCGATGCTTTTGATATCTGG	CAKDLPLESTVTTSDAFDIW	IGHV3-30	IGHD4-17	IGHJ3	14	26	39	42
1	1.5475085112968121E-4	TGTGCGAAAGATCGTGAGTACGGTGACAAGGTTTATTACTACTACGGTATGGACGTCTGG	CAKDREYGDKVYYYYGMDVW	IGHV3-23	IGHD4-17	IGHJ6	12	14	26	36
1	1.5475085112968121E-4	TGTGCGAAAGATCATATGCGGTGGGAGCTACGCGTAGGGGTCTACGGTATGGACGTCTGG	CAKDHMRWELRVGVYGMDVW	IGHV4-31	IGHD1-26	IGHJ6	12	20	30	48
1	1.5475085112968121E-4	TGTGCGAAAGATAAAGGGGCATTTGGGGGAGTTATCGTCGCAGACTACTTTGACTACTGG	CAKDKGAFGGVIVADYFDYW	IGHV3-48	IGHD3-16	IGHJ4	11	21	37	43
1	1.5475085112968121E-4	TGTGCGAAAGATAAAGGGGCATTTGGGGGAGTTATCGTCGCAGACTACTTTGACTACTGG	CAKDKGAFGGVIVADYFDYW	IGHV4-31	IGHD3-16	IGHJ4	11	21	37	43
1	1.5475085112968121E-4	TGTGCGAAAGAGTACAGCTATGGTTACAGGGTGGACTACTACTACGGTATGGACGTCTGG	CAKEYSYGYRVDYYYGMDVW	IGHV3-60	IGHD5-18	IGHJ6	10	12	26	34
1	1.5475085112968121E-4	TGTGCATCACTACCAGCAGCAGCTGGTCCAACCTACTACTACTACGGTATGGACGTCTGG	CASLPAAAGPTYYYYGMDVW	IGHV3-21	IGHD6-13	IGHJ6	4	14	26	32
1	1.5475085112968121E-4	TGTGCATCACTACCAGCAGCAGCTGGTCCAACCTACTACTACTACGGTATGGACGTCTGG	CASLPAAAGPTYYYYGMDVW	IGHV3-74	IGHD6-13	IGHJ6	5	14	26	32
1	1.5475085112968121E-4	TGTGCACGGATGCATTACGATATTTTGACTGGTTATGTCCACGCCCCTTTTGACTACTGG	CARMHYDILTGYVHAPFDYW	IGHV2-26	IGHD3-9	IGHJ4	10	13	35	48
1	1.5475085112968121E-4	TGTACCACAGATCGCTTTTATGATTACATTTGGGGGAGTTATCGTTACCCTGACTACTGG	CTTDRFYDYIWGSYRYPDYW	IGHV3-15	IGHD3-16	IGHJ4	12	17	46	50
1	1.5475085112968121E-4	TGCGCGAGAGTGTGGTATTATTTTGATAGTAATGGTTCGCATGACGTTTTTGATATTTGG	CARVWYYFDSNGSHDVFDIW	IGHV4-4	IGHD3-22	IGHJ3	9	14	36	39
1	1.5475085112968121E-4	TGTGTTAAAGACAAAATAGCAGAAGTAGACCTGACCATGGGTGCTTTTGATATATGG	CVKDKIAEVDLTMGAFDIW	IGHV3-9	IGHD2-21	IGHJ3	10	14	21	41
1	1.5475085112968121E-4	TGTGTGAGACAAAATGTTTACTACATGACAAATTACAATGATGCTTTTGATGTGTGG	CVRQNVYYMTNYNDAFDVW	IGHV7-56	IGHD2-2	IGHJ3	7	18	24	37
1	1.5475085112968121E-4	TGTGTGAAAGACAAAATAGCAGAAGTAGACCTGACCATGGGTGCTTTTGATATATGG	CVKDKIAEVDLTMGAFDIW	IGHV3-23	IGHD2-21	IGHJ3	10	14	21	41
1	1.5475085112968121E-4	TGTGTAAAAGACATGAAGAGAAAATGGTGGCCACCGACAAATGCTTTTGATATCTGG	CVKDMKRKWWPPTNAFDIW	IGHV3-52	IGHD2-8	IGHJ3	4	22	28	40
1	1.5475085112968121E-4	TGTGCTAGGTCGTATTACGATATTTTGACTGGTTATTTGGTTGGGTTTGACTACTGG	CARSYYDILTGYLVGFDYW	IGHV1-46	IGHD3-9	IGHJ4	4	10	36	45
1	1.5475085112968121E-4	TGTGCCAGAGCGGCGTATTGTACTAATGGTGTATGCTCAGGGGCCTTTGACTACTGG	CARAAYCTNGVCSGAFDYW	IGHV4-30-2	IGHD2-8	IGHJ4	9	15	36	44
1	1.5475085112968121E-4	TGTGCCAAAGATGAGGTCAGACTTAGTGGTGGCTGGACTTACTACTTTGACTACTGG	CAKDEVRLSGGWTYYFDYW	IGHV1-18	IGHD2-15	IGHJ4	11	23	31	39
1	1.5475085112968121E-4	TGTGCGAGTGGTGACTACGGTGACTACGGGCAGGGGATAAATGCTTTTGATATCTGG	CASGDYGDYGQGINAFDIW	IGHV4-34	IGHD4-17	IGHJ3	7	11	27	40
1	1.5475085112968121E-4	TGTGCGAGGCCTATATCCGCTGACTACCCGGAAATTTACTGGTACTTCAATCTCTGG	CARPISADYPEIYWYFNLW	IGHV3-9	IGHD5-12	IGHJ2	4	10	17	36
1	1.5475085112968121E-4	TGTGCGAGGGCGCATTGGCTGGTGCGTCGGAGGCACTACAACGGTATGGACGTCTGG	CARAHWLVRRRHYNGMDVW	IGHV4-39	IGHD6-19	IGHJ6	7	11	26	45
1	1.5475085112968121E-4	TGTGCGAGGGGGATAAGTGGGACTTCTTACTCTTTTTACTTCTACATGGACGTCTGG	CARGISGTSYSFYFYMDVW	IGHV4-34	IGHD1-26	IGHJ6	7	15	21	36
1	1.5475085112968121E-4	TGTGCGAGGAATTCCGGGAAGATTTTTGGAGTGGTAATTAATGAGGTTGACTACTGG	CARNSGKIFGVVINEVDYW	IGHV1-69D	IGHD3-3	IGHJ4	7	20	39	46
1	1.5475085112968121E-4	TGTGCGAGATTAGTACCCCGCTTCGGACTGGATATAGTGGCTCCTTTTGACTACTGG	CARLVPRFGLDIVAPFDYW	IGHV4-34	IGHD5-12	IGHJ4	8	28	41	45
1	1.5475085112968121E-4	TGTGCGAGAGTCGCACATTACGATTTTTGGAGTGGTGAAAGTCACTTTGACTACTGG	CARVAHYDFWSGESHFDYW	IGHV3-23	IGHD3-3	IGHJ4	6	16	35	43
1	1.5475085112968121E-4	TGTGCGAGAGTGGGGTATTACTATGATAGTAGTGGTTATTACCTCTTTGACTACTGG	CARVGYYYDSSGYYLFDYW	IGHV4-34	IGHD3-22	IGHJ4	9	14	41	44
1	1.5475085112968121E-4	TGTGCGAGAGCAAGCTGGGGATTGATTTCGTACTACTACTACTACATGGACGTCTGG	CARASWGLISYYYYYMDVW	IGHV3-20	IGHD7-27	IGHJ6	9	14	21	30
1	1.5475085112968121E-4	TGTGCGAGAGGAGGCACCATAGAGATCTTTACAAAGGCCGCCCACTGCGGCCACTGG	CARGGTIEIFTKAAHCGHW	IGHV1-8	IGHD3-10	IGHJ4	10	15	21	52
1	1.5475085112968121E-4	TGTGCGAGAGATTATTGTACTAATGGTGTATGCTACGACTACGGTATGGACGTCTGG	CARDYCTNGVCYDYGMDVW	IGHV4-31	IGHD2-8	IGHJ6	11	12	31	32
1	1.5475085112968121E-4	TGTGCGAGAGATCTACATAGCAGTGGCTGGTCCCGCCGGGGTGGCATAGGCTACTGG	CARDLHSSGWSRRGGIGYW	IGHV3-7	IGHD6-19	IGHJ4	13	16	30	50
1	1.5475085112968121E-4	TGTGCGAGAGATCCCCCTACTGAGTACACTGGTAACTCCAATATTTTTGATCTCTGG	CARDPPTEYTGNSNIFDLW	IGHV1-46	IGHD4-23	IGHJ3	12	29	38	44
1	1.5475085112968121E-4	TGTGCGAGAGATCCCCCTACTAATGATGGTGGTAACTCCAATGTTTTTGATATCTGG	CARDPPTNDGGNSNVFDIW	IGHV3-11	IGHD4-23	IGHJ3	12	27	38	40
1	1.5475085112968121E-4	TGTGCGAGAGATCGCACTATGGTTCGGGGAGTTATTACGTTCTCCTTTGACTACTGG	CARDRTMVRGVITFSFDYW	IGHV3-30	IGHD3-10	IGHJ4	12	15	36	44
1	1.5475085112968121E-4	TGTGCGAGAGATGCGGTCTATTACGATTTTTGGAGTGGTTATTCTCCTGACTACTGG	CARDAVYYDFWSGYSPDYW	IGHV3-21	IGHD3-3	IGHJ4	11	18	42	47
1	1.5475085112968121E-4	TGTGCGAGAGACCTCCGCCGATATTGTAGTGGTGGTAGCTGCTACCCGGACCACTGG	CARDLRRYCSGGSCYPDHW	IGHV3-48	IGHD2-15	IGHJ4	14	19	44	48
1	1.5475085112968121E-4	TGTGCGAGAGAACGTAGTAGTGGCTGGTACGGGGGAGGCTACTACTTTGACTACTGG	CARERSSGWYGGGYYFDYW	IGHV3-7	IGHD6-19	IGHJ4	10	14	30	39
1	1.5475085112968121E-4	TGTGCGAGAGAACACTTTCCGGTTTTTGGAGTGATTATCCCCTACCTTGACTACTGG	CAREHFPVFGVIIPYLDYW	IGHV3-21	IGHD3-3	IGHJ4	10	22	37	41
1	1.5475085112968121E-4	TGTGCGAGAGAAGGGACAGTAACAAACCGACCCGATCTGTGGGGTATGGACGTCTGG	CAREGTVTNRPDLWGMDVW	IGHV1-46	IGHD4-11	IGHJ6	10	15	22	45
1	1.5475085112968121E-4	TGTGCGAGAGAAAAGGGGGCGTTCGGATATAGTGGCTCCTACTCCCTTGACTACTGG	CAREKGAFGYSGSYSLDYW	IGHV1-46	IGHD5-12	IGHJ4	10	24	36	39
1	1.5475085112968121E-4	TGTGCGAAGGATGAGGTCAAATTCAGTGGTGGCTGGACTTACTACTTTGACTTTTGG	CAKDEVKFSGGWTYYFDFW	IGHV3-30	IGHD2-15	IGHJ4	6	24	31	39
1	1.5475085112968121E-4	TGTGCGAAAGTCCAGGGGCGGTATGGTTCGGGGAGTTATTATAGGATCGACTACTGG	CAKVQGRYGSGSYYRIDYW	IGHV3-21	IGHD3-10	IGHJ4	6	21	42	48
1	1.5475085112968121E-4	TGTGCGAAAGATCCTTTTAGCAGTGGCTGGTACCCAAATGATGCTTTTGATATCTGG	CAKDPFSSGWYPNDAFDIW	IGHV3-23	IGHD6-19	IGHJ3	12	17	32	37
1	1.5475085112968121E-4	TGTGCGAAAGATCCTTTTAGCAGTGGCTGGTACCCAAATGATGCTTTTGATATCTGG	CAKDPFSSGWYPNDAFDIW	IGHV3-48	IGHD6-19	IGHJ3	12	17	32	37
1	1.5475085112968121E-4	TGTGCGAAAGATCACGATATTGTAGTAGTACCAGCTGCTATTTTGTTTGACTACTGG	CAKDHDIVVVPAAILFDYW	IGHV3-33	IGHD2-2	IGHJ4	12	15	40	45
1	1.5475085112968121E-4	TGTGCGAAAGATCAGTCCGATATTTTGACTGGTCCGGGAGGCTACTTTGACTACTGG	CAKDQSDILTGPGGYFDYW	IGHV3-60	IGHD3-9	IGHJ4	12	17	32	41
1	1.5475085112968121E-4	TGTGCGAAAGATGAGGTCAGGCTTAGTGGTGGCTGGACTTACTACTTTGACTCCTGG	CAKDEVRLSGGWTYYFDSW	IGHV1-2	IGHD2-15	IGHJ4	11	23	31	39
1	1.5475085112968121E-4	TGTGCGAAAGATGAGGTCAGGCTTAGCGGCGGCTGGACTTACTACTTTGACTACTGG	CAKDEVRLSGGWTYYFDYW	IGHV3-60	IGHD6-25	IGHJ4	11	23	33	39
1	1.5475085112968121E-4	TGTGCGAAAGAGGGGACAATGACTACGGCAACGTCGGGCTACTACATGGACGTCTGG	CAKEGTMTTATSGYYMDVW	IGHV4-31	IGHD4-17	IGHJ6	10	18	27	38
1	1.5475085112968121E-4	TGTGCACACAGGGCTCACCTAGAAGGCTACTGGAACTCCGGCACTTTTGATATCTGG	CAHRAHLEGYWNSGTFDIW	IGHV2-5	IGHD1-7	IGHJ3	10	28	36	43
1	1.5475085112968121E-4	TGTGCACACAGACCGGGATATAGCAGTGGCTGGTCCCACAGTTGGTTCGACCCCTGG	CAHRPGYSSGWSHSWFDPW	IGHV2-5	IGHD6-19	IGHJ5	12	18	33	42
1	1.5475085112968121E-4	TGTGCAACTATGACTACGGAGACTACTCGTGATATATACTACTACATGGACGTCTGG	CATMTTETTRDIYYYMDVW	IGHV1-24	IGHD4-17	IGHJ6	7	9	25	36
1	1.5475085112968121E-4	TGTGCAACAGTTTCCCTGTGGGGCTATGATAGTAGTGGTCCCGGGGATGGGGTCTGG	CATVSLWGYDSSGPGDGVW	IGHV1-24	IGHD3-22	IGHJ6	9	23	38	51
1	1.5475085112968121E-4	TGTGCAAGAGGCGGGGGAGCAGCAGTTGGATTCTTCTACTTCAACTTAGACGTCTGG	CARGGGAAVGFFYFNLDVW	IGHV3-47	IGHD6-13	IGHJ6	9	17	28	35
1	1.5475085112968121E-4	TGTGCAAGAGGGGGAGAGATGGCTACAATTACAGGGGATGATGCTTTTGATATCTGG	CARGGEMATITGDDAFDIW	IGHV3-13	IGHD5-24	IGHJ3	9	14	31	37
1	1.5475085112968121E-4	TGTGCAAAACTGTCTGATTACATTTGGGGGAGTTGGGAAGATGCTTTTGATATCTGG	CAKLSDYIWGSWEDAFDIW	IGHV3-9	IGHD3-16	IGHJ3	8	14	33	39
1	1.5475085112968121E-4	TGTGGGAGACTATCTTGTGGTGGTGATTGTACCGCCCCAGGTTACATTGACCTCTGG	CGRLSCGGDCTAPGYIDLW	IGHV1-18	IGHD2-21	IGHJ5	8	14	25	48
1	1.5475085112968121E-4	TGCGCCAGAGCCTCCCTTACACTTTTTGGAGTGGATCACTGGTACTTCGATCTCTGG	CARASLTLFGVDHWYFDLW	IGHV4-30-2	IGHD3-3	IGHJ2	9	22	33	37
1	1.5475085112968121E-4	TGCGCGAAAGATGTCAATGGTGGCAGAGATAGATACCACTGGGGGGGTGACTCCTGG	CAKDVNGGRDRYHWGGDSW	IGHV3-23	IGHD2-8	IGHJ4	11	15	21	47
1	1.5475085112968121E-4	TGCACAAGAGCCCCGGGTGGGAGTTACTCTTATCGCACCTATGCTATAGACGTTTGG	CTRAPGGSYSYRTYAIDVW	IGHV3-13	IGHD2-8	IGHJ6	9	39	47	48
1	1.5475085112968121E-4	TATGCGAGAGATCAAAATGGGTGCCCGAACATCAGAGTTTGTGCTTTTGATGTTTGG	YARDQNGCPNIRVCAFDVW	IGHV1-67	IGHD3-10	IGHJ3	12	23	29	41
1	1.5475085112968121E-4	TGTGTCGTGGATTGGAGTGGCGGCAGCATTTATCCTGATGGTTTTGACATCTGG	CVVDWSGGSIYPDGFDIW	IGHV3-11	IGHD3-3	IGHJ3	3	11	19	31
1	1.5475085112968121E-4	TGTGTCAAGGAGTTTTACTATAACCGTGGCTGGGCCTCTGTTTTTGATTTCTGG	CVKEFYYNRGWASVFDFW	IGHV1-2	IGHD6-19	IGHJ3	3	18	32	41
1	1.5475085112968121E-4	TGTGTAAGAGATACGCGGGATGACTCCCATGGCAGCACCGAATTTGACTCCTGG	CVRDTRDDSHGSTEFDSW	IGHV1-67	IGHD3-16	IGHJ4	11	18	27	42
1	1.5475085112968121E-4	TGTGTAAAAGATATGGGAGCAGCTGGTAGAGGACTTGATGCTTTTGATGTCTGG	CVKDMGAAGRGLDAFDVW	IGHV3-9	IGHD2-2	IGHJ3	13	17	27	35
1	1.5475085112968121E-4	TGTGCTACAGGCCCTACAGTAACTCCTGGCCCCGCGACCTGGTTGGACCCCTGG	CATGPTVTPGPATWLDPW	IGHV4-31	IGHD4-11	IGHJ5	4	13	23	38
1	1.5475085112968121E-4	TGTGCCAGAGCGCCTATTACTATGATAGTAGTGGTTGGTGCTTTTGATATCTGG	CARAPITMIVVVGAFDIW	IGHV4-30-2	IGHD3-22	IGHJ3	9	14	35	38
1	1.5475085112968121E-4	TGTGCCAGAGAGAGGAGCAGTGGCCTTTACAATTACTTCGGTCTCGACGTCTGG	CARERSSGLYNYFGLDVW	IGHV1-67	IGHD5-24	IGHJ6	10	27	35	45
1	1.5475085112968121E-4	TGTGCGCGATCGGAATTGGGGCCATACGTTATAGCGAAGTACTTTGACTACTGG	CARSELGPYVIAKYFDYW	IGHV4-39	IGHD3-10	IGHJ4	5	25	32	39
1	1.5475085112968121E-4	TGTGCGCGAGGCAGTACGAGTGACTATAGCAATCCGGGGATGTTCGACCCCTGG	CARGSTSDYSNPGMFDPW	IGHV5-10-1	IGHD2-8	IGHJ5	5	24	30	41
1	1.5475085112968121E-4	TGTGCGACCCTAGACTGGTGGGATACAACACACTTCGGGAGGCGCGACTACTGG	CATLDWWDTTHFGRRDYW	IGHV1-18	IGHD3-9	IGHJ4	6	12	18	45
1	1.5475085112968121E-4	TGTGCGAGCCCCAGCGGGAGTAATGGTTATTTGGATGATGCTTTTGATATCTGG	CASPSGSNGYLDDAFDIW	IGHV5-10-1	IGHD3-22	IGHJ3	7	18	30	34
1	1.5475085112968121E-4	TGTGCGAGGTCGACTAGTAGTAGTGGATATAGTGGCTACGAGTACAACTTCTGG	CARSTSSSGYSGYEYNFW	IGHV4-31	IGHD5-12	IGHJ4	7	22	44	46
1	1.5475085112968121E-4	TGTGCGAGGGGGGGCAGCAACTGGTCCCGCGGCCACTATTACTTTGACGTCTGG	CARGGSNWSRGHYYFDVW	IGHV3-21	IGHD6-13	IGHJ6	7	13	24	34
1	1.5475085112968121E-4	TGTGCGAGGAATCCGATGTGTGGTGGTGACTGCTATGGTGCTTTTGATATCTGG	CARNPMCGGDCYGAFDIW	IGHV4-28	IGHD2-21	IGHJ3	11	18	33	34
1	1.5475085112968121E-4	TGTGCGAGATTTGTGGGAGCTACCCGGGGCTACTACTACTACATGGACGTCTGG	CARFVGATRGYYYYMDVW	IGHV3-33	IGHD1-26	IGHJ6	8	12	22	29
1	1.5475085112968121E-4	TGTGCGAGATTTGTGGGAGCTACCCGGGGCTACTACTACTACATGGACGTCTGG	CARFVGATRGYYYYMDVW	IGHV4-55	IGHD1-26	IGHJ6	9	12	22	29
1	1.5475085112968121E-4	TGTGCGAGACCGCGTATAGTGGGAGCTACTACGCTTGGGTGGTTCGACCCCTGG	CARPRIVGATTLGWFDPW	IGHV4-39	IGHD1-26	IGHJ5	9	13	32	39
1	1.5475085112968121E-4	TGTGCGAGACAAAATGTTTATGTGACAAACTACAATGATGCTTTTGATGTCTGG	CARQNVYVTNYNDAFDVW	IGHV5-10-1	IGHD1-7	IGHJ3	10	27	32	34
1	1.5475085112968121E-4	TGTGCGAGAGTTCATGACTACGGTGACTATCCCACCCAATTTTTTGATTCCTGG	CARVHDYGDYPTQFFDSW	IGHV1-18	IGHD4-17	IGHJ4	9	11	28	42
1	1.5475085112968121E-4	TGTGCGAGAGTCTACAGGGATTCATATATGGGAGCATATTACTTTGACTCCTGG	CARVYRDSYMGAYYFDSW	IGHV4-34	IGHD2-21	IGHJ4	9	25	38	39
1	1.5475085112968121E-4	TGTGCGAGAGCATGGCAGCAGCTGGTATCGGAACTGTACTACTTTGACTATTGG	CARAWQQLVSELYYFDYW	IGHV1-69	IGHD6-13	IGHJ4	9	14	26	35
1	1.5475085112968121E-4	TGTGCGAGAGCATGGCAGCAGCTGGTATCGGAACTGTACTACTTTGACTACTGG	CARAWQQLVSELYYFDYW	IGHV4-31	IGHD6-13	IGHJ4	9	14	26	35
1	1.5475085112968121E-4	TGTGCGAGAGGCAGTACCAGTGACTATAGTAATCCGGGGATGTTCGACCCCTGG	CARGSTSDYSNPGMFDPW	IGHV5-78	IGHD4-11	IGHJ5	9	20	31	41
1	1.5475085112968121E-4	TGTGCGAGAGGACCGTATCACGAGTTTTGGAGCGGCGATTACTTTGAATCCTGG	CARGPYHEFWSGDYFESW	IGHV4-34	IGHD3-3	IGHJ4	10	13	31	39
1	1.5475085112968121E-4	TGTGCGAGAGATTCTGATGGGAACGGTCAGTACTCCGATGCTTTTGATATCTGG	CARDSDGNGQYSDAFDIW	IGHV4-31	IGHD1-1	IGHJ3	11	19	24	36
1	1.5475085112968121E-4	TGTGCGAGAGATTCACATTACGATTTTTGGAGTGGTTATTATTATGACTACTGG	CARDSHYDFWSGYYYDYW	IGHV3-48	IGHD3-3	IGHJ4	11	16	41	44
1	1.5475085112968121E-4	TGTGCGAGAGATGGTCACGGCAGCAGATGGTGGACAGATGCTTTTCATATCTGG	CARDGHGSRWWTDAFHIW	IGHV4-4	IGHD6-13	IGHJ3	11	19	30	36
1	1.5475085112968121E-4	TGTGCGAGAGATGGGGACGGAGCTACCCCCCGATATGATGCTTTTGATATCTGG	CARDGDGATPRYDAFDIW	IGHV3-30	IGHD1-26	IGHJ3	11	18	25	34
1	1.5475085112968121E-4	TGTGCGAGAGATGATGATAAGAGTGGGGGCTACGGTGATGCTTTTGATATCTGG	CARDDDKSGGYGDAFDIW	IGHV3-64	IGHD1-26	IGHJ3	11	21	32	35
1	1.5475085112968121E-4	TGTGCGAGAGATGATGATAAGAGTGGGAGCTACGGTGATGCTTTTGATATCTGG	CARDDDKSGSYGDAFDIW	IGHV4-31	IGHD1-26	IGHJ3	11	21	32	35
1	1.5475085112968121E-4	TGTGCGAGAGATATAAAGGAGGCCTATAGTGGACTGGACTACTTTGACTACTGG	CARDIKEAYSGLDYFDYW	IGHV3-48	IGHD1-26	IGHJ4	11	24	31	37
1	1.5475085112968121E-4	TGTGCGAGAGACTCGGAGGCGCCTGGGGGCGCACCTTATTACTTAGACTATTGG	CARDSEAPGGAPYYLDYW	IGHV3-53	IGHD3-16	IGHJ4	10	23	28	39
1	1.5475085112968121E-4	TGTGCGAGAATTTGGTGGGAGTCACCAACCCACCGCTCGAAATTTGACTACTGG	CARIWWESPTHRSKFDYW	IGHV5-10-1	IGHD2-21	IGHJ4	8	19	26	42
1	1.5475085112968121E-4	TGTGCGAGAATCGACTATTCCTCCAACTACTACTACTACTACATGGACGTCTGG	CARIDYSSNYYYYYMDVW	IGHV1-69	IGHD2-21	IGHJ6	8	14	20	25
1	1.5475085112968121E-4	TGTGCGAAGCCCGGATACAGCTATGGTTATCGGGGGGGTTACTTTGACTACTGG	CAKPGYSYGYRGGYFDYW	IGHV3-53	IGHD5-18	IGHJ4	6	12	28	39
1	1.5475085112968121E-4	TGTGCGAAGCCCGGATACAGCTATGGTTATCGGGGGGGTTACTTTGACTACTGG	CAKPGYSYGYRGGYFDYW	IGHV3-33	IGHD5-18	IGHJ4	6	12	28	39
1	1.5475085112968121E-4	TGTGCGAAGCCCGGATACAGCTATGGTTATCGGGGGGGTTACTTTGACTACTGG	CAKPGYSYGYRGGYFDYW	IGHV7-34-1	IGHD5-18	IGHJ4	8	12	28	39
1	1.5475085112968121E-4	TGTGCGAAGGCCGAATTTGGTTCGGGGATGTATTGGCCTCCGGATGACCTCTGG	CAKAEFGSGMYWPPDDLW	IGHV1-8	IGHD3-10	IGHJ5	11	17	27	45
1	1.5475085112968121E-4	TGTGCGAAGGGGGACAATACAATTGTTGTCCCTTCCTACAAGCTTGCCGAATGG	CAKGDNTIVVPSYKLAEW	IGHV3-23	IGHD5-24	IGHJ4	7	17	23	51
1	1.5475085112968121E-4	TGTGCGAAATTCCGGCTTAACAACTGGGTCTGCCTCGCTGATCTTGACGACTGG	CAKFRLNNWVCLADLDDW	IGHV3-23	IGHD1-1	IGHJ4	8	19	26	43
1	1.5475085112968121E-4	TGTGCGAAACGGCCAATGGGCAGTGGCTGGTACGAGTGGTACTTTGACTACTGG	CAKRPMGSGWYEWYFDYW	IGHV3-23	IGHD6-19	IGHJ4	8	19	33	39
1	1.5475085112968121E-4	TGTGCGAAAGGGTTCAGTGGCTACGATTATTATACGTACTACTTTGACTCCTGG	CAKGFSGYDYYTYYFDSW	IGHV3-30	IGHD5-12	IGHJ4	6	15	28	35
1	1.5475085112968121E-4	TGTGCGAAAGATTCGTCACTCGGGGGTATTGTAGTAGTACCAGCTGCAACCTGG	CAKDSSLGGIVVVPAATW	IGHV1-3	IGHD2-2	IGHJ5	11	26	46	49
1	1.5475085112968121E-4	TGTGCGAAAGATTCGTCACTCGGGGGTATTGTAGTAGTACCAGCTGCAACCTGG	CAKDSSLGGIVVVPAATW	IGHV3-60	IGHD2-2	IGHJ5	11	26	46	49
1	1.5475085112968121E-4	TGTGCGAAAGATTCGTCACTCGGGGGTATTGTAGTAGTACCAGCTGCAACCTGG	CAKDSSLGGIVVVPAATW	IGHV4-31	IGHD2-2	IGHJ5	11	26	46	49
1	1.5475085112968121E-4	TGTGCGAAAGATCTCGGTAGCAGTGGCTGGTACGGCGATGCTTTTGATATCTGG	CAKDLGSSGWYGDAFDIW	IGHV3-33	IGHD6-19	IGHJ3	14	17	33	36
1	1.5475085112968121E-4	TGTGCGAAAGATCTGGACTACGGCGTTTGGTCCCCCTTCTACTTTGACTACTGG	CAKDLDYGVWSPFYFDYW	IGHV1-46	IGHD4-17	IGHJ4	13	15	22	38
1	1.5475085112968121E-4	TGTGCGAAAGATCCCTATTACGATTTTTGGAGTGGTTATTATTTGGACTACTGG	CAKDPYYDFWSGYYLDYW	IGHV3-23	IGHD3-3	IGHJ4	12	15	41	45
1	1.5475085112968121E-4	TGTGCGAAAGATGCCCTCGTCTACGGAAACAACGACTGGTACTTCGATGTCTGG	CAKDALVYGNNDWYFDVW	IGHV3-30	IGHD4-23	IGHJ2	11	20	25	34
1	1.5475085112968121E-4	TGTGCGAAAGAGCCGTATTACGATTTTTGGAGTGAAACAATCTTTGACTACTGG	CAKEPYYDFWSETIFDYW	IGHV3-23	IGHD3-3	IGHJ4	10	13	33	41
1	1.5475085112968121E-4	TGTGCGAAAGAACGATTTTTGGAGTGGTTATTATCAGATGCTTTTGATATCTGG	CAKERFLEWLLSDAFDIW	IGHV3-30	IGHD3-3	IGHJ3	10	11	33	36
1	1.5475085112968121E-4	TGTGCGAAAGAAGTCTCTTCGTGGGGTAACTGGGGGAGTGCCTTTGATGTTTGG	CAKEVSSWGNWGSAFDVW	IGHV3-30	IGHD7-27	IGHJ3	10	26	34	38
1	1.5475085112968121E-4	TGTGCGAAAGAAGTCTCTTCGTGGGGTAACTGGGGGAGTGCCTTTGATGTTTGG	CAKEVSSWGNWGSAFDVW	IGHV3-60	IGHD7-27	IGHJ3	10	26	34	38
1	1.5475085112968121E-4	TGTGCGAAAGAAGTCTCTTCGTGGGGTAACTGGGGGAGTGCCTTTGATGTTTGG	CAKEVSSWGNWGSAFDVW	IGHV4-39	IGHD7-27	IGHJ3	16	26	34	38
1	1.5475085112968121E-4	TGTGCGAAAACCCGCCGTAAATTTGTAGTGGTGGTAGCTGCTACCGACTACTGG	CAKTRRKFVVVVAATDYW	IGHV3-23	IGHD2-15	IGHJ4	8	22	43	45
1	1.5475085112968121E-4	TGTGCACACAGTGTACACTATAAAGGGACCTGGTATCGTGCTTTTGATGTCTGG	CAHSVHYKGTWYRAFDVW	IGHV2-5	IGHD1-26	IGHJ3	10	15	21	38
1	1.5475085112968121E-4	TGTGCAACAGGCCCTACAGTAACTCCTGGCCCCGCAAACTGGTTCGACCCCTGG	CATGPTVTPGPANWFDPW	IGHV1-24	IGHD4-11	IGHJ5	9	13	23	36
1	1.5475085112968121E-4	TGCGCGAGAGATCCTTCGACCACTACTCGGGGAGACTGGTATTTCGATCTCTGG	CARDPSTTTRGDWYFDLW	IGHV4-31	IGHD3-22	IGHJ2	12	18	26	34
1	1.5475085112968121E-4	TGTGTTAAAGATCCATATAGTAGTTCGTCCGAGGACTGGTTCGACTCCTGG	CVKDPYSSSSEDWFDSW	IGHV1-3	IGHD6-6	IGHJ5	3	15	30	34
1	1.5475085112968121E-4	TGTGTGAGACCCCTTGACGAATGGGGCAACTACGGTGCCTTTGATTTGTGG	CVRPLDEWGNYGAFDLW	IGHV5-10-1	IGHD1-7	IGHJ3	9	27	33	35
1	1.5475085112968121E-4	TGTGTGAAAGCGTTCAGCGCGAGCAGCACCTGGTCTCCTTTTAGGCACTGG	CVKAFSASSTWSPFRHW	IGHV3-9	IGHD6-13	IGHJ1	3	21	33	44
1	1.5475085112968121E-4	TGTGTAAAAAGACAGAGGGGGAGCACCAGCTGGGGAGCTTTTGACATCTGG	CVKRQRGSTSWGAFDIW	IGHV3-11	IGHD6-13	IGHJ3	3	21	32	36
1	1.5475085112968121E-4	TGTGCCACAGGATCGATGGGGCGGGACCTACGTCACACCTTTGACTACTGG	CATGSMGRDLRHTFDYW	IGHV3-15	IGHD1-7	IGHJ4	9	23	32	38
1	1.5475085112968121E-4	TGTGCCAGGGCCATTTGTGGTGGAACTAAGGGTTGTGCTTTTGATATTTGG	CARAICGGTKGCAFDIW	IGHV4-30-2	IGHD2-21	IGHJ3	7	14	22	35
1	1.5475085112968121E-4	TGTGCCAGAGCCTCTGGTGATTCCATTCTGAATGATGCTTTTGATATCTGG	CARASGDSILNDAFDIW	IGHV4-30-2	IGHD2-21	IGHJ3	9	14	19	31
1	1.5475085112968121E-4	TGTGCGCGGAATTCTTTCAGTGGCGACTACAATGATGCTTTTGATCTCTGG	CARNSFSGDYNDAFDLW	IGHV4-39	IGHD4-11	IGHJ3	5	24	30	31
1	1.5475085112968121E-4	TGTGCGACTGACCGGTATAGTGGGAGCTACTACGGGGTCTTTGACTACTGG	CATDRYSGSYYGVFDYW	IGHV3-30	IGHD1-26	IGHJ4	6	10	33	38
1	1.5475085112968121E-4	TGTGCGACTGACCGGTATAGTGGGAGCTACTACGGGGTCTTTGACTACTGG	CATDRYSGSYYGVFDYW	IGHV4-4	IGHD1-26	IGHJ4	6	10	33	38
1	1.5475085112968121E-4	TGTGCGACCGGGGACCGTAGAGATGGGTTCAATTCGGACTTTGACTTCTGG	CATGDRRDGFNSDFDFW	IGHV4-55	IGHD5-24	IGHJ4	6	15	33	37
1	1.5475085112968121E-4	TGTGCGACGGAGAAAGTCGCAGGTGGTTTCAATCGTGCTTTTGATTTCTGG	CATEKVAGGFNRAFDFW	IGHV1-2	IGHD2-15	IGHJ3	6	21	26	35
1	1.5475085112968121E-4	TGTGCGAGTCCCCGCACATATAGTGGCTACGATTACGTCTTTGACTACTGG	CASPRTYSGYDYVFDYW	IGHV4-4	IGHD5-12	IGHJ4	7	17	37	38
1	1.5475085112968121E-4	TGTGCGAGCGGAACCACGTATTACTATGATAGTAGTGGTTATTACGCCTGG	CASGTTYYYDSSGYYAW	IGHV4-4	IGHD3-22	IGHJ5	7	15	44	46
1	1.5475085112968121E-4	TGTGCGAGGCCCGCCAGGGTGACTAGGGGCAGCGGGTACTTCGATCTCTGG	CARPARVTRGSGYFDLW	IGHV4-39	IGHD4-17	IGHJ2	7	17	24	34
1	1.5475085112968121E-4	TGTGCGAGGGCTACTACTGGAACGACGTCTCCTCATTACTTTGACTACTGG	CARATTGTTSPHYFDYW	IGHV5-78	IGHD1-1	IGHJ4	11	15	28	36
1	1.5475085112968121E-4	TGTGCGAGGGCGTATAGCAGCAGCGAATACATTACCCGATTTGACTACTGG	CARAYSSSEYITRFDYW	IGHV4-31	IGHD6-13	IGHJ4	7	11	23	39
1	1.5475085112968121E-4	TGTGCGAGGAGTCCGAGTATAGCACTGGCTGCTAATTACTTCGACTACTGG	CARSPSIALAANYFDYW	IGHV1-69	IGHD6-19	IGHJ4	7	12	30	36
1	1.5475085112968121E-4	TGTGCGAGGAGTCCGAGTATAGCACTGGCTGCTAATTACTTCGACTACTGG	CARSPSIALAANYFDYW	IGHV3-11	IGHD6-19	IGHJ5	7	12	30	39
1	1.5475085112968121E-4	TGTGCGAGACTCTACTTCAGTCTCACCGGTGAAGATGTTTTTGATGTCTGG	CARLYFSLTGEDVFDVW	IGHV3-60	IGHD1-20	IGHJ3	3	24	29	33
1	1.5475085112968121E-4	TGTGCGAGAGTTTTGAAGAGATGGCTACAATTCAGCCACTTTGACTACTGG	CARVLKRWLQFSHFDYW	IGHV5-10-1	IGHD5-24	IGHJ4	8	16	31	37
1	1.5475085112968121E-4	TGTGCGAGAGCTGGCAGCAGCTGGTATGGCGACAACTGGTTCGACCCCTGG	CARAGSSWYGDNWFDPW	IGHV4-59	IGHD6-13	IGHJ5	9	13	25	31
1	1.5475085112968121E-4	TGTGCGAGAGCGCCGAGGGATGAGACTAGTGGTTATTACTGTGACTACTGG	CARAPRDETSGYYCDYW	IGHV4-34	IGHD3-22	IGHJ4	9	19	35	36
1	1.5475085112968121E-4	TGTGCGAGAGCGGGAGTTCCTGTAGAGATGGCTATACAGATTGACTACTGG	CARAGVPVEMAIQIDYW	IGHV1-46	IGHD5-24	IGHJ4	9	21	33	40
1	1.5475085112968121E-4	TGTGCGAGAGCGGATAGCAGCAGCTGGCGAGGCGGTGCTTTTGATATCTGG	CARADSSSWRGGAFDIW	IGHV5-10-1	IGHD6-13	IGHJ3	8	13	26	35
1	1.5475085112968121E-4	TGTGCGAGAGCATCGGGGCAGCTCGTCTTTCGGGGGTGGTTCGACCCCTGG	CARASGQLVFRGWFDPW	IGHV3-20	IGHD6-6	IGHJ5	9	17	26	36
1	1.5475085112968121E-4	TGTGCGAGAGGCTGGGATAGCAGCAGCTGGGCAGATGCTTTTGATATCTGG	CARGWDSSSWADAFDIW	IGHV1-8	IGHD6-13	IGHJ3	11	16	29	33
1	1.5475085112968121E-4	TGTGCGAGAGGCCCCCCCTATGGTTCGCGGACCGACTACTTTGACTACTGG	CARGPPYGSRTDYFDYW	IGHV3-23	IGHD3-10	IGHJ4	6	17	30	34
1	1.5475085112968121E-4	TGTGCGAGAGGCACTGGCTGGTACTCATCAGCGTGGTACTTCGATCTCTGG	CARGTGWYSSAWYFDLW	IGHV1-8	IGHD6-19	IGHJ2	11	14	23	33
1	1.5475085112968121E-4	TGTGCGAGAGGGGTTAGAGGAATCTTTGACTGGAACTACTTCTGGTACTGG	CARGVRGIFDWNYFWYW	IGHV1-8	IGHD1-7	IGHJ4	10	28	38	45
1	1.5475085112968121E-4	TGTGCGAGAGGGGGGGACTACGGTCGTAACCCCGTGGCTTTTGATATCTGG	CARGGDYGRNPVAFDIW	IGHV4-59	IGHD4-23	IGHJ3	9	15	33	36
1	1.5475085112968121E-4	TGTGCGAGAGGAGGTAGCAGTGGCTGGTATTGGACCCAATTTGACTACTGG	CARGGSSGWYWTQFDYW	IGHV1-8	IGHD6-19	IGHJ4	10	14	28	39
1	1.5475085112968121E-4	TGTGCGAGAGGAAGAACGGGGAGCTACTACGTTTATGTGTTTGACTACTGG	CARGRTGSYYVYVFDYW	IGHV3-66	IGHD1-26	IGHJ4	9	18	31	39
1	1.5475085112968121E-4	TGTGCGAGAGATTCTATTTTTCGAGGCGGGGATGACTGGTTCGACCCCTGG	CARDSIFRGGDDWFDPW	IGHV3-30	IGHD3-3	IGHJ5	11	15	24	34
1	1.5475085112968121E-4	TGTGCGAGAGATTCTATTTTTCGAGGCGGGGATGACTGGTTCGACCCCTGG	CARDSIFRGGDDWFDPW	IGHV3-33	IGHD3-3	IGHJ5	11	15	24	34
1	1.5475085112968121E-4	TGTGCGAGAGATCTGAAGTATAGGAGTTCGGATGATGCTTTTGATATCTGG	CARDLKYRSSDDAFDIW	IGHV3-53	IGHD6-6	IGHJ3	13	16	29	31
1	1.5475085112968121E-4	TGTGCGAGAGATCCGGGTAACTGGGACACCCCACCCTGGTTCGACCCCTGG	CARDPGNWDTPPWFDPW	IGHV4-31	IGHD7-27	IGHJ5	12	17	24	35
1	1.5475085112968121E-4	TGTGCGAGAGATGCAGATGGCTACAACGTTGTAGAGTACTTTGACTACTGG	CARDADGYNVVEYFDYW	IGHV4-31	IGHD5-24	IGHJ4	11	14	25	36
1	1.5475085112968121E-4	TGTGCGAGAGATGGGCCGCCGTCCCGTTTCGATGTTGCTTTTGATATCTGG	CARDGPPSRFDVAFDIW	IGHV3-23	IGHD3-16	IGHJ3	11	24	28	31
1	1.5475085112968121E-4	TGTGCGAGAGATGGGCCGCCGTCCCGTTTCGACGTTGCTTTTGATATCTGG	CARDGPPSRFDVAFDIW	IGHV3-21	IGHD1-1	IGHJ3	11	29	34	35
1	1.5475085112968121E-4	TGTGCGAGAGATGAGGTTGCAGCAGAGGGCACGCACGACCTTGACTTCTGG	CARDEVAAEGTHDLDFW	IGHV1-18	IGHD6-13	IGHJ4	11	18	24	40
1	1.5475085112968121E-4	TGTGCGAGAGATGAGGTTGCAGCAGAAGGTACGCGGGACCTTGACTACTGG	CARDEVAAEGTRDLDYW	IGHV3-53	IGHD6-13	IGHJ4	11	18	32	40
1	1.5475085112968121E-4	TGTGCGAGAGATGAGATTGCGGCAGAAGGCACGCGGGACCTTGACTACTGG	CARDEIAAEGTRDLDYW	IGHV3-53	IGHD2-2	IGHJ4	11	19	23	40
1	1.5475085112968121E-4	TGTGCGAGAGATGAGATATTGGCAGAAGGCACGCGGGACCTTGACTACTGG	CARDEILAEGTRDLDYW	IGHV3-53	IGHD2-15	IGHJ4	11	14	20	40
1	1.5475085112968121E-4	TGTGCGAGAGATGAGATAGTAGCAGAAGGCACGCGGGACCTTGACTATTGG	CARDEIVAEGTRDLDYW	IGHV1-46	IGHD2-15	IGHJ4	11	17	24	40
1	1.5475085112968121E-4	TGTGCGAGAGATGAGAGAACAGCAGAAGGCACGCGGGACCTTGACTACTGG	CARDERTAEGTRDLDYW	IGHV1-46	IGHD6-13	IGHJ4	11	19	24	40
1	1.5475085112968121E-4	TGTGCGAGAGATGAGAGAAAAGCTGAGGGCACGCGGGACCTTGACTACTGG	CARDERKAEGTRDLDYW	IGHV1-69	IGHD2-15	IGHJ4	11	20	24	40
1	1.5475085112968121E-4	TGTGCGAGAGATGAAATTGTAGCAGAAGGCACGCGGGACCTTGACTACTGG	CARDEIVAEGTRDLDYW	IGHV3-53	IGHD5-24	IGHJ4	11	14	22	40
1	1.5475085112968121E-4	TGTGCGAGAGATGAAATCTTTGCAGAAGGCACGCGGGACCTTGACTACTGG	CARDEIFAEGTRDLDYW	IGHV1-69	IGHD3-3	IGHJ4	11	13	17	40
1	1.5475085112968121E-4	TGTGCGAGAGATGAAATAACTGCAGAGGGCACGCGGGACCTTGACTACTGG	CARDEITAEGTRDLDYW	IGHV1-69	IGHD1-20	IGHJ4	11	15	21	40
1	1.5475085112968121E-4	TGTGCGAGAGATGAAAAATCAGCAGAAGGCACGCGGGACTTTGACTACTGG	CARDEKSAEGTRDFDYW	IGHV3-23	IGHD3-3	IGHJ4	11	13	19	37
1	1.5475085112968121E-4	TGTGCGAGAGATGAAAAATCAGCAGAAGGCACGCGGGACTTTGACTACTGG	CARDEKSAEGTRDFDYW	IGHV3-53	IGHD3-3	IGHJ4	11	13	19	37
1	1.5475085112968121E-4	TGTGCGAGAGATATTGTAGTAGTACCAGCTGCTTACGGTATGGACGTCTGG	CARDIVVVPAAYGMDVW	IGHV4-31	IGHD2-2	IGHJ6	11	12	32	39
1	1.5475085112968121E-4	TGTGCGAGAGACCCGCATATTGTGGTGGTGACTGGTCTTCCTGATTACTGG	CARDPHIVVVTGLPDYW	IGHV4-31	IGHD2-21	IGHJ4	10	14	40	41
1	1.5475085112968121E-4	TGTGCGAGAGACGAGATAAGAGCAGAAGGTACCCGGGACCTTGACTACTGG	CARDEIRAEGTRDLDYW	IGHV1-46	IGHD6-13	IGHJ4	10	29	36	40
1	1.5475085112968121E-4	TGTGCGAGAGAGTCATACCGAGTGGGGTGGGGGAACTGGTTCGACCCCTGG	CARESYRVGWGNWFDPW	IGHV4-31	IGHD1-20	IGHJ5	10	14	19	33
1	1.5475085112968121E-4	TGTGCGAGAGAGCCGTGGCTAACTGGAGATCTGGGGGCTTTTGATATCTGG	CAREPWLTGDLGAFDIW	IGHV3-30	IGHD7-27	IGHJ3	10	17	30	36
1	1.5475085112968121E-4	TGTGCGAGAGAGGCCTTACCAACAGCTGGGCTCCTCTGGTACGACCCCTGG	CAREALPTAGLLWYDPW	IGHV1-46	IGHD2-2	IGHJ5	10	22	28	35
1	1.5475085112968121E-4	TGTGCGAGAGAGGGCCCCTACGGTGACTACTATTCCCGGTTCGACCCCTGG	CAREGPYGDYYSRFDPW	IGHV3-11	IGHD4-17	IGHJ5	10	17	29	37
1	1.5475085112968121E-4	TGTGCGAGAGAGGGCCCCTACGGTGACTACTATTCCCGGTTCGACCCCTGG	CAREGPYGDYYSRFDPW	IGHV3-20	IGHD4-17	IGHJ5	10	17	29	37
1	1.5475085112968121E-4	TGTGCGAGAGAGGACCATATTTTGACTAATCAGGGACCCTTTGACTACTGG	CAREDHILTNQGPFDYW	IGHV3-66	IGHD3-9	IGHJ4	10	16	26	38
1	1.5475085112968121E-4	TGTGCGAGAGAGAAAGTCGCCGGTGGTTTCAATCGTGCTTTTGATGTCTGG	CAREKVAGGFNRAFDVW	IGHV1-18	IGHD4-23	IGHJ3	10	20	26	35
1	1.5475085112968121E-4	TGTGCGAGAGAGAAAGTCGCCGGTGGTTTCAATCGTGCTTTTGATGTCTGG	CAREKVAGGFNRAFDVW	IGHV3-53	IGHD4-23	IGHJ3	10	20	26	35
1	1.5475085112968121E-4	TGTGCGAGAGAGAAAGTCGCAGCTGGTTTCAATCGCGCCTTTGATATCTGG	CAREKVAAGFNRAFDIW	IGHV1-18	IGHD2-2	IGHJ3	10	18	26	39
1	1.5475085112968121E-4	TGTGCGAGAGAGAAAGTCGCAGGTGGTTTCACTCGTGCTTTTGATGTCTGG	CAREKVAGGFTRAFDVW	IGHV1-2	IGHD2-15	IGHJ3	10	21	26	35
1	1.5475085112968121E-4	TGTGCGAGAGAGAAAGTCGCAGGTGGTTTCAGGCGTGCTTTTGATGTCTGG	CAREKVAGGFRRAFDVW	IGHV4-31	IGHD2-15	IGHJ3	10	21	26	35
1	1.5475085112968121E-4	TGTGCGAGAGAGAAAGTCGCAGGTGGTTTCAGGCGTGCCTTTGATGTCTGG	CAREKVAGGFRRAFDVW	IGHV1-18	IGHD2-15	IGHJ3	10	21	26	35
1	1.5475085112968121E-4	TGTGCGAGAGAGAAAATAAGAACTGGTTTCAGTCATACACTTGGTCTCTGG	CAREKIRTGFSHTLGLW	IGHV1-18	IGHD2-8	IGHJ3	10	33	39	46
1	1.5475085112968121E-4	TGTGCGAGAGAAAACCATAGTAGTGGCAGGGCCGCGCCTTTTGACCACTGG	CARENHSSGRAAPFDHW	IGHV7-4-1	IGHD3-10	IGHJ4	10	12	21	39
1	1.5475085112968121E-4	TGTGCGAAGAAGCTGGATTGGACTGGGTCCTACTCGGGGATTGACCACTGG	CAKKLDWTGSYSGIDHW	IGHV7-81	IGHD3-10	IGHJ4	6	33	39	40
1	1.5475085112968121E-4	TGTGCGAAAGGCCGATATTGTGGTGGTGATTGCTATCACTTTGACTACTGG	CAKGRYCGGDCYHFDYW	IGHV3-30	IGHD2-21	IGHJ4	6	14	35	37
1	1.5475085112968121E-4	TGTGCGAAAGATGTCAGCCCGTATCTCCCGCTAAACTACTTTGACTACTGG	CAKDVSPYLPLNYFDYW	IGHV4-39	IGHD1-26	IGHJ4	14	20	32	34
1	1.5475085112968121E-4	TGTGCGAAAGATGTCAGCCCGTATCTCCCGCTAAACTACTTTGACTACTGG	CAKDVSPYLPLNYFDYW	IGHV4-31	IGHD1-26	IGHJ4	11	20	32	34
1	1.5475085112968121E-4	TGTGCGAAAGATATGGCCATCGGCGAGGAGGTGACTACGTTCGACCCCTGG	CAKDMAIGEEVTTFDPW	IGHV4-31	IGHD4-17	IGHJ5	11	29	37	38
1	1.5475085112968121E-4	TGTGCGAAAGATATGGACGACTACGGTGACTACGGATCCTTGATGGGCTGG	CAKDMDDYGDYGSLMGW	IGHV3-30	IGHD4-17	IGHJ4	11	18	33	47
1	1.5475085112968121E-4	TGTGCGAAAGACCTTGGGGTGGACTACGGTGATCAACTGGATGACTACTGG	CAKDLGVDYGDQLDDYW	IGHV3-23	IGHD4-17	IGHJ4	14	21	31	41
1	1.5475085112968121E-4	TGTGCGAAAGACCTCGGGTCCCCTTTCCCCGAACCATACTTTGACTACTGG	CAKDLGSPFPEPYFDYW	IGHV3-66	IGHD3-10	IGHJ4	14	25	35	36
1	1.5475085112968121E-4	TGTGCGAAAGAGAAAAATACACCTGGTTTCGCTCGTGCTTTTGATATCTGG	CAKEKNTPGFARAFDIW	IGHV3-23	IGHD2-8	IGHJ3	10	16	22	35
1	1.5475085112968121E-4	TGTGCGAAAGAGAAAAATACACCTGGTTTCGCTCGTGCTTTTGATATCTGG	CAKEKNTPGFARAFDIW	IGHV3-64	IGHD2-8	IGHJ3	10	16	22	35
1	1.5475085112968121E-4	TGTGCGAAAGAAGAATATAGTAGTGGTCGGGCCGCCCCTTTTGACTACTGG	CAKEEYSSGRAAPFDYW	IGHV3-47	IGHD3-22	IGHJ4	4	16	26	39
1	1.5475085112968121E-4	TGTGCACACGCCGACGCCTATGGGGGGGGGAATGATGCCTTTGATATGTGG	CAHADAYGGGNDAFDMW	IGHV2-5	IGHD3-10	IGHJ3	8	17	22	31
1	1.5475085112968121E-4	TGTGCACACATTCCCGGGTATAACTGGAACTACGGTCGGTTCGACCCCTGG	CAHIPGYNWNYGRFDPW	IGHV2-5	IGHD1-7	IGHJ5	9	16	33	37
1	1.5475085112968121E-4	TGTGCAAGGGGTTTTTTACCGAAGGGGGGTCATATAGGAATTGACTACTGG	CARGFLPKGGHIGIDYW	IGHV3-47	IGHD5-12	IGHJ4	7	31	36	40
1	1.5475085112968121E-4	TGTGCAAGAGCGGGCATACAGCGCCGGGGAATAGACGAAATGGACGTCTGG	CARAGIQRRGIDEMDVW	IGHV3-13	IGHD2-21	IGHJ6	9	27	33	39
1	1.5475085112968121E-4	TGTGCAAGAGACGGGGCAGCACCTGGTACGCGGGGGTACTTTGACAACTGG	CARDGAAPGTRGYFDNW	IGHV3-30	IGHD6-13	IGHJ4	10	15	29	36
1	1.5475085112968121E-4	TGTGCAAGAGAGGCCTTGGAAGGAGCTGGGCTCATCTGGTTCGACCCCTGG	CAREALEGAGLIWFDPW	IGHV3-74	IGHD1-26	IGHJ5	10	21	26	35
1	1.5475085112968121E-4	TGTGCAAGAGAGGCCTTGGAAGGAGCTGGGCTCATCTGGTTCGACCCCTGG	CAREALEGAGLIWFDPW	IGHV4-31	IGHD1-26	IGHJ5	10	21	26	35
1	1.5475085112968121E-4	TGTGCAAGAGAGAAAATCGCACCTGGTTTCACTCGTTCTTTTGATGTCTGG	CAREKIAPGFTRSFDVW	IGHV1-24	IGHD3-3	IGHJ3	10	12	18	37
1	1.5475085112968121E-4	TGTGCAAAATCCCGGAACTCCTATTCTCCCATGTACTATTTTGACTTCTGG	CAKSRNSYSPMYYFDFW	IGHV3-74	IGHD1-14	IGHJ4	6	11	17	32
1	1.5475085112968121E-4	TGTGGATACAGACGCGGGGGCTATGGTTCGGGAATTTATTATAATTCCTGG	CGYRRGGYGSGIYYNSW	IGHV2-70	IGHD3-10	IGHJ5	3	20	43	46
1	1.5475085112968121E-4	TGTACTAGAATTCCTGGGAGGTCTCTGTTTTACTACGGTATGGACGTCTGG	CTRIPGRSLFYYGMDVW	IGHV3-73	IGHD3-22	IGHJ6	8	29	36	39
1	1.5475085112968121E-4	TGTACCGCCGCAGAAAGATTTAGTGGCTACGAGATGCCTTTTGACTATTGG	CTAAERFSGYEMPFDYW	IGHV3-15	IGHD5-12	IGHJ4	5	16	31	39
1	1.5475085112968121E-4	TGTACCACAGATCAGTTATTACTTATTTTTGGAGTCTCCAGGGACTACTGG	CTTDQLLLIFGVSRDYW	IGHV3-15	IGHD3-3	IGHJ4	12	24	34	42
1	1.5475085112968121E-4	TGTACGAGAGCATCCTCTTGTGGCAGTCTTTGCTACATCATTGACTTCTGG	CTRASSCGSLCYIIDFW	IGHV3-9	IGHD2-15	IGHJ4	2	30	35	40
1	1.5475085112968121E-4	TGCGCCATAAGTATGGCAGTGCCTGGTGCGAGTGTTGCTTTTGATATCTGG	CAISMAVPGASVAFDIW	IGHV1-24	IGHD6-19	IGHJ3	1	10	26	35
1	1.5475085112968121E-4	TGCGCGAAAGAGCTGTTCGCAACGGGCTTCACTTGTGCTTTTGATCTCTGG	CAKELFATGFTCAFDLW	IGHV3-23	IGHD3-9	IGHJ6	20	38	43	46
1	1.5475085112968121E-4	TGCGCAATAAGTATGGCGGTGCCTGGTGCGAGTGTTGCTTTTGATATCTGG	CAISMAVPGASVAFDIW	IGHV1-24	IGHD6-19	IGHJ3	6	10	26	35
1	1.5475085112968121E-4	TGCAGTCGTTGTAGTAGTACCAGCTGCTATATGGATGCTTTTGATATCTGG	CSRCSSTSCYMDAFDIW	IGHV3-74	IGHD2-2	IGHJ3	1	8	29	33
1	1.5475085112968121E-4	TTTGCGAGAGCGATACCAGTGGGAGCTACTACACCCTTTGACTACTGG	FARAIPVGATTPFDYW	IGHV1-46	IGHD1-26	IGHJ4	9	17	31	35
1	1.5475085112968121E-4	TGTTGGGGACACTACAGCAGCAGCTGGAGGGGTTACTCTGACTACTGG	CWGHYSSSWRGYSDYW	IGHV3-74	IGHD6-13	IGHJ4	2	15	26	33
1	1.5475085112968121E-4	TGTGTCAAAGGAAGTATTAACTACGGTGACCCCACGGGTGACTACTGG	CVKGSINYGDPTGDYW	IGHV3-74	IGHD4-17	IGHJ4	3	19	29	38
1	1.5475085112968121E-4	TGTGTCAAAGGAAGTATTAACTACGGTGACCCCACGGGTGACTACTGG	CVKGSINYGDPTGDYW	IGHV3-43	IGHD4-17	IGHJ4	3	19	29	38
1	1.5475085112968121E-4	TGTGTGGCAGCTGCCCGATCACCCTATTTCTACGGTATGGACGTCTGG	CVAAARSPYFYGMDVW	IGHV3-13	IGHD2-2	IGHJ6	3	6	12	36
1	1.5475085112968121E-4	TGTGTGGCAGCTGCCCGATCACCCTACTTCTACGGTATGGGCGTCTGG	CVAAARSPYFYGMGVW	IGHV1-58	IGHD2-21	IGHJ6	9	18	22	23
1	1.5475085112968121E-4	TGTGTGAGACATCCAAGTGGGAGGTTCGTTAATTGGTTCGACCCCTGG	CVRHPSGRFVNWFDPW	IGHV5-78	IGHD1-26	IGHJ5	8	15	22	33
1	1.5475085112968121E-4	TGTGTGAGAGATGACTACTATGATACTAGTGGCACCTTCGGCTATTGG	CVRDDYYDTSGTFGYW	IGHV1-46	IGHD3-22	IGHJ4	11	15	31	41
1	1.5475085112968121E-4	TGTGTGAGAGAAATGGAGGTTTTCGGAGTGGTGAGTTTTGGCTACTGG	CVREMEVFGVVSFGYW	IGHV3-52	IGHD3-3	IGHJ4	9	19	31	36
1	1.5475085112968121E-4	TGTGTGAGAGAAATGGAGGTTTTCGGAGTGGTGAGTTTTGGCTACTGG	CVREMEVFGVVSFGYW	IGHV4-31	IGHD3-3	IGHJ4	10	19	31	36
1	1.5475085112968121E-4	TGTGCTAAGGGGTCGATGGAGGCGGTAACTCCGCCCTTTGACTACTGG	CAKGSMEAVTPPFDYW	IGHV3-49	IGHD4-23	IGHJ4	6	23	32	35
1	1.5475085112968121E-4	TGTGCCAGACTCAGACTTACAGTAGCAGCAGGAATCGCTGACTTCTGG	CARLRLTVAAGIADFW	IGHV5-10-1	IGHD2-15	IGHJ4	9	20	28	38
1	1.5475085112968121E-4	TGTGCCAAAACGGGGGGTTCTTACTTCGAGACCTACTTTGACTTCTGG	CAKTGGSYFETYFDFW	IGHV4-30-2	IGHD3-9	IGHJ1	6	36	42	44
1	1.5475085112968121E-4	TGTGCGCGCGATCTAGAATATGGTGGGACCTATCAAGGAGACTACTGG	CARDLEYGGTYQGDYW	IGHV1-67	IGHD1-26	IGHJ4	13	18	31	39
1	1.5475085112968121E-4	TGTGCGCGAGTTGACTATAATAGTGGCTGGTCTTACTTGGACTACTGG	CARVDYNSGWSYLDYW	IGHV1-67	IGHD6-19	IGHJ4	3	21	30	33
1	1.5475085112968121E-4	TGTGCGGCCCTGTCCCTCGAGACACCTGCTGCCACCGTTGACTCCTGG	CAALSLETPAATVDSW	IGHV1-58	IGHD4-23	IGHJ5	7	31	37	39
1	1.5475085112968121E-4	TGTGCGATTGGATACAGCTATGGGTTGGGTGATGCTTTTGATATCTGG	CAIGYSYGLGDAFDIW	IGHV5-10-1	IGHD5-18	IGHJ3	6	8	22	29
1	1.5475085112968121E-4	TGTGCGACGAGACGATATTTTGACTCGTTCAGCATTTTTGACTCCTGG	CATRRYFDSFSIFDSW	IGHV4-31	IGHD3-9	IGHJ4	6	11	28	36
1	1.5475085112968121E-4	TGTGCGAGGTCATTTACCACCGGCTGGCCGTGGGGGGTTGTCTACTGG	CARSFTTGWPWGVVYW	IGHV1-18	IGHD4-23	IGHJ4	7	13	21	37
1	1.5475085112968121E-4	TGTGCGAGGGCCTACAGCAGCTCGTCGGATGATGCTTTTGATATCTGG	CARAYSSSSDDAFDIW	IGHV5-10-1	IGHD6-6	IGHJ3	7	15	25	28
1	1.5475085112968121E-4	TGTGCGAGGGGCCCCCAGTCCAACTGGAACGACGGGACTGACTACTGG	CARGPQSNWNDGTDYW	IGHV4-31	IGHD1-1	IGHJ4	7	20	33	38
1	1.5475085112968121E-4	TGTGCGAGGGGAACACAAGTGGCTACGATTCAATCACTTGGCTACTGG	CARGTQVATIQSLGYW	IGHV1-46	IGHD5-12	IGHJ4	7	17	29	37
1	1.5475085112968121E-4	TGTGCGAGGGACTGTGGTGGTGATTGTTATGGTGCTTTTGATATGTGG	CARDCGGDCYGAFDMW	IGHV4-4	IGHD2-21	IGHJ3	7	12	22	28
1	1.5475085112968121E-4	TGTGCGAGGGAACCTATAGCAGTGGCTGGTCGAGAATTTGATATCTGG	CAREPIAVAGREFDIW	IGHV4-4	IGHD6-19	IGHJ3	7	14	29	36
1	1.5475085112968121E-4	TGTGCGAGGACAACGGTGACTGCAGTGGATGATGCTTTTGATATGTGG	CARTTVTAVDDAFDMW	IGHV3-20	IGHD4-17	IGHJ3	7	8	20	28
1	1.5475085112968121E-4	TGTGCGAGGAGGTTACGGGATAGCCTCTCGGACGCTTTTGATATCTGG	CARRLRDSLSDAFDIW	IGHV3-9	IGHD5-18	IGHJ3	4	10	16	33
1	1.5475085112968121E-4	TGTGCGAGGAGGGCCGATATAAGAGATTCGAGCTGGCTCGACCCCTGG	CARRADIRDSSWLDPW	IGHV1-18	IGHD3-9	IGHJ5	7	14	19	32
1	1.5475085112968121E-4	TGTGCGAGATTGGGTAGTAGTTTGTCCGGTAGATTTTTCGACCCCTGG	CARLGSSLSGRFFDPW	IGHV1-46	IGHD2-2	IGHJ5	8	13	20	36
1	1.5475085112968121E-4	TGTGCGAGATCGGGGAGTGGGAGCTACTATTCCCCCTTTGACTACTGG	CARSGSGSYYSPFDYW	IGHV4-34	IGHD1-26	IGHJ4	8	15	28	35
1	1.5475085112968121E-4	TGTGCGAGATCGGGGAGTGGGAGCTACTATTCCCCCTTTGACTACTGG	CARSGSGSYYSPFDYW	IGHV4-55	IGHD1-26	IGHJ4	9	15	28	35
1	1.5475085112968121E-4	TGTGCGAGATGGCGCCTAAGGGGGACGGATGATGCTTTTGATTTCTGG	CARWRLRGTDDAFDFW	IGHV4-55	IGHD3-16	IGHJ3	9	19	24	28
1	1.5475085112968121E-4	TGTGCGAGACCGTCTGGCTATACGGTGACTACGAGATGGGACTACTGG	CARPSGYTVTTRWDYW	IGHV3-23	IGHD4-17	IGHJ4	6	20	32	39
1	1.5475085112968121E-4	TGTGCGAGACATTTTATCGCGGAGCTACTTAACTGGTTCGACCCCTGG	CARHFIAELLNWFDPW	IGHV5-10-1	IGHD1-26	IGHJ5	11	20	28	30
1	1.5475085112968121E-4	TGTGCGAGACATAGGCGACTGTATGACATTGATGCTTTTGATGTCTGG	CARHRRLYDIDAFDVW	IGHV1-2	IGHD2-8	IGHJ3	8	19	24	29
1	1.5475085112968121E-4	TGTGCGAGACACCTCTATTACTATGATAGGTACGGTATGGACGTCTGG	CARHLYYYDRYGMDVW	IGHV4-39	IGHD3-22	IGHJ6	10	15	28	36
1	1.5475085112968121E-4	TGTGCGAGACAAATGGGAGGTACAATCTGGGGTGCTTTTGATCTCTGG	CARQMGGTIWGAFDLW	IGHV4-31	IGHD1-1	IGHJ3	8	18	24	32
1	1.5475085112968121E-4	TGTGCGAGAGTTTATGGGGACTGGGGATTCTGGTACTTCGATCTCTGG	CARVYGDWGFWYFDLW	IGHV4-4	IGHD7-27	IGHJ2	9	19	27	29
1	1.5475085112968121E-4	TGTGCGAGAGTGGGGGAGTCAACGGGCTACGACTTTTTTGACTCGTGG	CARVGESTGYDFFDSW	IGHV3-23	IGHD3-16	IGHJ4	6	10	18	36
1	1.5475085112968121E-4	TGTGCGAGAGCTTTCGGCGGGAGCTACTACTACGGTATGGACGTCTGG	CARAFGGSYYYGMDVW	IGHV3-30	IGHD1-26	IGHJ6	9	18	22	23
1	1.5475085112968121E-4	TGTGCGAGAGCCCTCGGCGGTGACTACATTGGCGTTTGGGACTCCTGG	CARALGGDYIGVWDSW	IGHV1-18	IGHD4-17	IGHJ4	9	17	26	39
1	1.5475085112968121E-4	TGTGCGAGAGCCGGGATTTTTGGAGTGGTTATTGGGGGTGACTACTGG	CARAGIFGVVIGGDYW	IGHV4-4	IGHD3-3	IGHJ4	9	14	32	38
1	1.5475085112968121E-4	TGTGCGAGAGCGATACCAGTGGGAGCTACTACACCCTTTGACTACTGG	CARAIPVGATTPFDYW	IGHV1-69	IGHD1-26	IGHJ4	9	17	31	35
1	1.5475085112968121E-4	TGTGCGAGAGCAAACGGGTATATCAGTGGCTGGTACATATTCTACTGG	CARANGYISGWYIFYW	IGHV4-31	IGHD6-19	IGHJ4	9	14	35	41
1	1.5475085112968121E-4	TGTGCGAGAGGTTTACGTGGATACAGCTATGGTTCCTTTGACTACTGG	CARGLRGYSYGSFDYW	IGHV1-8	IGHD5-18	IGHJ4	10	14	33	35
1	1.5475085112968121E-4	TGTGCGAGAGGGACGCAATCCGGGAGAATGAATGCTTTTGATATCTGG	CARGTQSGRMNAFDIW	IGHV4-34	IGHD2-15	IGHJ3	10	18	22	31
1	1.5475085112968121E-4	TGTGCGAGAGGGAAGAGAGGTTGGGAGCTAGCGCCGTTTGACTACTGG	CARGKRGWELAPFDYW	IGHV1-8	IGHD1-26	IGHJ4	10	21	29	36
1	1.5475085112968121E-4	TGTGCGAGAGATCTGATAGCAGCTCGTCCGTACTGGTTCGACCCCTGG	CARDLIAARPYWFDPW	IGHV1-2	IGHD6-6	IGHJ5	13	15	29	31
1	1.5475085112968121E-4	TGTGCGAGAGATCCTGGGGATGGCTACGATTTTGGCCTTGACTTCTGG	CARDPGDGYDFGLDFW	IGHV4-4	IGHD5-12	IGHJ4	12	20	30	37
1	1.5475085112968121E-4	TGTGCGAGAGATCACGGTGACTACGATGACTGCTACTTTGACCAATGG	CARDHGDYDDCYFDQW	IGHV3-7	IGHD4-17	IGHJ4	12	13	24	32
1	1.5475085112968121E-4	TGTGCGAGAGAGTATAGCAGTACGTCCGGACGAGCTTTTGACATGTGG	CAREYSSTSGRAFDMW	IGHV3-48	IGHD6-6	IGHJ3	10	11	32	33
1	1.5475085112968121E-4	TGTGCGAGAGAGTATAGCAGTACGTCCGGACGAGCTTTTGACATGTGG	CAREYSSTSGRAFDMW	IGHV4-31	IGHD6-6	IGHJ3	10	11	32	33
1	1.5475085112968121E-4	TGTGCGAGAGAGGTGCAGTGGCTGGTATTTTTTGCCATGGACGTCTGG	CAREVQWLVFFAMDVW	IGHV4-39	IGHD6-19	IGHJ6	8	14	26	35
1	1.5475085112968121E-4	TGTGCGAGAGAGGGGGATGCCTACAATTTGTACTACTTTGACGACTGG	CAREGDAYNLYYFDDW	IGHV4-31	IGHD5-24	IGHJ4	10	15	27	29
1	1.5475085112968121E-4	TGTGCGAGAGAGGGATATAGCAGCTCGTCCGAAGCTTTTGATATCTGG	CAREGYSSSSEAFDIW	IGHV3-20	IGHD6-6	IGHJ3	10	15	30	33
1	1.5475085112968121E-4	TGTGCGAGAGAAGGGCTACTTTCCGCTACCGATGCTTTTGATATCTGG	CAREGLLSATDAFDIW	IGHV4-31	IGHD1-26	IGHJ3	10	14	19	30
1	1.5475085112968121E-4	TGTGCGAGAGAAGACGGGGGAGGGAGCTACGATGCTTTTGATATCTGG	CAREDGGGSYDAFDIW	IGHV4-31	IGHD1-26	IGHJ3	10	21	29	30
1	1.5475085112968121E-4	TGTGCGAGAGAAATATGGACGGTAGACTACTACGGTATGGACGTCTGG	CAREIWTVDYYGMDVW	IGHV3-53	IGHD2-21	IGHJ6	10	11	16	25
1	1.5475085112968121E-4	TGTGCGAGAACGAGGTTATCAGAAAACGGCGGTGGTCTTGATATTTGG	CARTRLSENGGGLDIW	IGHV4-28	IGHD4-23	IGHJ3	9	29	35	37
1	1.5475085112968121E-4	TGTGCGAGAAGGGTAAATATTGCTGCGGAATATTACTTTGACTCCTGG	CARRVNIAAEYYFDSW	IGHV1-18	IGHD2-21	IGHJ4	8	25	31	33
1	1.5475085112968121E-4	TGTGCGAACCGCTGGGGTGGACACTACCCTGGCCCCATTGACTTTTGG	CANRWGGHYPGPIDFW	IGHV4-39	IGHD2-15	IGHJ4	6	21	26	37
1	1.5475085112968121E-4	TGTGCGAAGCAGGACGTCGTGGGAGCTACGGGAACCATGGACGTCTGG	CAKQDVVGATGTMDVW	IGHV3-64	IGHD1-26	IGHJ6	6	18	28	35
1	1.5475085112968121E-4	TGTGCGAAGGATCAATTAGCAGTGGCTGGCAACTACTTTGACTATTGG	CAKDQLAVAGNYFDYW	IGHV3-47	IGHD6-19	IGHJ4	4	16	28	31
1	1.5475085112968121E-4	TGTGCGAAATTTGAGGGCAGCTCGTCCGGACACGGGTTCGACCCCTGG	CAKFEGSSSGHGFDPW	IGHV3-33	IGHD6-6	IGHJ5	6	16	30	34
1	1.5475085112968121E-4	TGTGCGAAATTGCTGGCGGCGGGGTTCGGGGAGTCATCTGACTACTGG	CAKLLAAGFGESSDYW	IGHV4-4	IGHD3-10	IGHJ4	6	22	33	38
1	1.5475085112968121E-4	TGTGCGAAACTTTTCGGAGGTCACCTCGCCTCTGGTTTTGATATCTGG	CAKLFGGHLASGFDIW	IGHV3-23	IGHD2-21	IGHJ3	8	19	24	35
1	1.5475085112968121E-4	TGTGCGAAAGATTTTGGCGGACTGTTCACTATGGTCTTTGACAACTGG	CAKDFGGLFTMVFDNW	IGHV3-30	IGHD3-10	IGHJ4	11	27	34	35
1	1.5475085112968121E-4	TGTGCGAAAGATATGAAACCCGGTGACTACGCATACTTTGACTCCTGG	CAKDMKPGDYAYFDSW	IGHV3-23	IGHD4-17	IGHJ4	11	20	30	33
1	1.5475085112968121E-4	TGTGCGAAAGACGGTTCTTGGAGTGGTTCTGGGTGGTCAGACTCCTGG	CAKDGSWSGSGWSDSW	IGHV3-23	IGHD3-3	IGHJ4	10	17	27	39
1	1.5475085112968121E-4	TGTGCGAAAGACGGTTCTTGGAGTGGTTCTGGGTGGTCAGACTCCTGG	CAKDGSWSGSGWSDSW	IGHV3-53	IGHD3-3	IGHJ4	10	17	27	39
1	1.5475085112968121E-4	TGTGCGAAAGACGGTTCTTGGAGTGGTTCTGGGTGGTCAGACTCCTGG	CAKDGSWSGSGWSDSW	IGHV1-69D	IGHD3-3	IGHJ4	10	17	27	39
1	1.5475085112968121E-4	TGTGCGAAAGAGAGATGGCTACAATCGAGTAACTGGTTCGACCCCTGG	CAKERWLQSSNWFDPW	IGHV4-31	IGHD5-24	IGHJ5	10	11	24	30
1	1.5475085112968121E-4	TGTGCGAAAAGAAGTGTTGTAAAATACGACTACTACATGGACGTCTGG	CAKRSVVKYDYYMDVW	IGHV5-78	IGHD1-1	IGHJ6	3	15	20	24
1	1.5475085112968121E-4	TGTGCACGGCTCTATAACTGGAACCGCATGGTTGCTTTTGATATCTGG	CARLYNWNRMVAFDIW	IGHV2-26	IGHD1-20	IGHJ3	8	12	23	32
1	1.5475085112968121E-4	TGTGCACGGGTCCCTATCGATAGTAGTGGTTATTACTACGATCGCTGG	CARVPIDSSGYYYDRW	IGHV2-26	IGHD3-22	IGHJ4	8	18	39	44
1	1.5475085112968121E-4	TGTGCACGGATCGGGTCCCCAGATGGATATAGTGACTACGACTTCTGG	CARIGSPDGYSDYDFW	IGHV2-26	IGHD5-12	IGHJ4	10	23	38	39
1	1.5475085112968121E-4	TGTGCACGGATCGGGTCCCCAGATGGATATAGTGACTACGACTTCTGG	CARIGSPDGYSDYDFW	IGHV2-70	IGHD5-12	IGHJ4	10	23	38	39
1	1.5475085112968121E-4	TGTGCACGGATGACCGGAGGATGGCTACAATACTACTTTGACTACTGG	CARMTGGWLQYYFDYW	IGHV2-26	IGHD5-24	IGHJ4	10	19	29	30
1	1.5475085112968121E-4	TGTGCACACACTTCTCAGGGAGACTACGGCCTGGCTTTCGATGTGTGG	CAHTSQGDYGLAFDVW	IGHV2-5	IGHD4-17	IGHJ3	9	21	28	33
1	1.5475085112968121E-4	TGTGCACACAGGAGTGTGGTGGTGACTGCTCCCTACTTTGACTACTGG	CAHRSVVVTAPYFDYW	IGHV2-5	IGHD2-21	IGHJ4	10	14	29	32
1	1.5475085112968121E-4	TGTGCACACAGACTGTTACCAGCTGCTAGGGGGTACTTTGACTACTGG	CAHRLLPAARGYFDYW	IGHV2-5	IGHD2-2	IGHJ4	12	16	27	33
1	1.5475085112968121E-4	TGTGCAACATGGGCTACATTGACAACAGTGATTTTTAAGAGTTATTGG	CATWATLTTVIFKSYW	IGHV3-47	IGHD3-10	IGHJ4	6	38	44	45
1	1.5475085112968121E-4	TGTGCAAGAGTGGATAGTAGGGGATACAGTTACGGTATGGACGTCTGG	CARVDSRGYSYGMDVW	IGHV3-47	IGHD5-18	IGHJ6	9	21	35	36
1	1.5475085112968121E-4	TGTGCAAAAGATTTTCTACCGTCTTTGGACGGGCTTTTTGACTACTGG	CAKDFLPSLDGLFDYW	IGHV3-43	IGHD3-3	IGHJ4	11	23	28	36
1	1.5475085112968121E-4	TGTATCAGATTTTTGCCAGGATCTCAGACCCGCAGGGCAGACTACTGG	CIRFLPGSQTRRADYW	IGHV3-49	IGHD3-3	IGHJ4	3	7	14	39
1	1.5475085112968121E-4	TGTATAATAGATAAGACTTTTTGGAGTGGTGATTATAGGGTCTATTGG	CIIDKTFWSGDYRVYW	IGHV1-46	IGHD3-3	IGHJ4	2	17	36	41
1	1.5475085112968121E-4	TGTACTAAGGGATACAGTGGGATCGACATTTATGCTTTTGATGTCTGG	CTKGYSGIDIYAFDVW	IGHV3-42	IGHD5-18	IGHJ3	6	9	16	31
1	1.5475085112968121E-4	TGTACTAAGGGATACAGTGGGATCGACATTTATGCTTTTGATGTCTGG	CTKGYSGIDIYAFDVW	IGHV3-49	IGHD5-18	IGHJ3	6	9	16	31
1	1.5475085112968121E-4	TGTACTAAGGGATACAGTGGGATCGACATTTATGCTTTTGATGTCTGG	CTKGYSGIDIYAFDVW	IGHV3-65	IGHD5-18	IGHJ3	4	9	16	31
1	1.5475085112968121E-4	TGTACTAAGGGATACAGTGGGATCGACATTTATGCTTTTGATGTCTGG	CTKGYSGIDIYAFDVW	IGHV3-73	IGHD5-18	IGHJ3	6	9	16	31
1	1.5475085112968121E-4	TGTACGAGAGTGACGGAAGTGGCTGGTTACGGGGAAACCGACTACTGG	CTRVTEVAGYGETDYW	IGHV4-39	IGHD6-19	IGHJ4	8	17	26	39
1	1.5475085112968121E-4	TGTCTCGTTCTGTTGGAAAGTAATTTCGGTGCTTTTGATATCTGG	CLVLLESNFGAFDIW	IGHV3-20	IGHD1-20	IGHJ3	2	4	9	29
1	1.5475085112968121E-4	TGTGTCAGAGGGCGAAGTGGCTCCGCTGATGCTTTCGACATCTGG	CVRGRSGSADAFDIW	IGHV3-35	IGHD5-12	IGHJ3	8	15	21	26
1	1.5475085112968121E-4	TGTGTCAGAGGGCGAAGTGGCTCCGCTGATGCTTTCGACATCTGG	CVRGRSGSADAFDIW	IGHV3-60	IGHD5-12	IGHJ3	4	15	21	26
1	1.5475085112968121E-4	TGTGTGAGACCGCATCAGTACTGTACTACGTGCTTCGACCACTGG	CVRPHQYCTTCFDHW	IGHV1-67	IGHD1-26	IGHJ1	8	23	30	32
1	1.5475085112968121E-4	TGTGTGAGAGTTGACGGCCTAACGCAACTCTACTATGACTTCTGG	CVRVDGLTQLYYDFW	IGHV1-18	IGHD1-1	IGHJ4	9	24	28	29
1	1.5475085112968121E-4	TGTGTGAGAGGCCAGCAGTCGCTCGACAACTGGTTCGGCCCCTGG	CVRGQQSLDNWFGPW	IGHV3-48	IGHD2-21	IGHJ5	9	13	19	25
1	1.5475085112968121E-4	TGTGTGAGAGGCCAGCAGTCGCTCGACAACTGGTTCGGCCCCTGG	CVRGQQSLDNWFGPW	IGHV3-52	IGHD2-21	IGHJ5	12	13	19	25
1	1.5475085112968121E-4	TGTGTGAGAGGCCAGCAGTCGCTCGACAACTGGTTCGGCCCCTGG	CVRGQQSLDNWFGPW	IGHV4-34	IGHD2-21	IGHJ5	12	13	19	25
1	1.5475085112968121E-4	TGTGTGAGAGGCGAACTAACTGGGGACCACTACCTGGTCCTCTGG	CVRGELTGDHYLVLW	IGHV4-31	IGHD7-27	IGHJ6	9	15	25	28
1	1.5475085112968121E-4	TGTGTGAGAGGACATCCGGAAGCATATGATGCCTTTGATATTTGG	CVRGHPEAYDAFDIW	IGHV1-8	IGHD2-15	IGHJ3	10	14	18	19
1	1.5475085112968121E-4	TGTGTGAAAGCAACTGTTTCAGGTCGCCACTACTTTGACTACTGG	CVKATVSGRHYFDYW	IGHV1-69D	IGHD1-1	IGHJ4	3	10	15	28
1	1.5475085112968121E-4	TGTGTGAAAGATCAATTGACAACTACATCTCCCATTGACGCCTGG	CVKDQLTTTSPIDAW	IGHV3-23	IGHD1-7	IGHJ5	12	20	25	36
1	1.5475085112968121E-4	TGTGTAAGAGATTCGCCTGTGTCAACAGATGCTTTTGATATCTGG	CVRDSPVSTDAFDIW	IGHV4-39	IGHD5-24	IGHJ3	3	6	11	27
1	1.5475085112968121E-4	TGTGCTAGAGAGCGAGTGGGAGGCAGGAAGTCTTTTGACTACTGG	CARERVGGRKSFDYW	IGHV1-67	IGHD1-26	IGHJ4	10	14	21	33
1	1.5475085112968121E-4	TGTGCCAGGCGCGCTGTCACGGCGCCAGGGAGTGTTGACTACTGG	CARRAVTAPGSVDYW	IGHV1-46	IGHD3-10	IGHJ4	4	27	32	34
1	1.5475085112968121E-4	TGTGCCAGGCGCGCTGTCACGGCGCCAGGGAGTGTTGACTACTGG	CARRAVTAPGSVDYW	IGHV3-38	IGHD3-10	IGHJ4	7	27	32	34
1	1.5475085112968121E-4	TGTGCCAGAGCTACGATTCTTGGAGTGGCCGCCATTGACTACTGG	CARATILGVAAIDYW	IGHV3-23	IGHD3-3	IGHJ4	4	11	27	34
1	1.5475085112968121E-4	TGTGCCAGAGAGGTAGTGGCAGGTGCTGGCTACTTTGATTACTGG	CAREVVAGAGYFDYW	IGHV3-48	IGHD2-15	IGHJ4	10	12	18	29
1	1.5475085112968121E-4	TGTGCGCGAGCATTCCCGACTCAGTTCGATGCTTTTGATATCTGG	CARAFPTQFDAFDIW	IGHV1-18	IGHD1-20	IGHJ3	9	21	25	27
1	1.5475085112968121E-4	TGTGCGGCGTCCGAAACCGATTTCTGGAGTCGCCTTGGCTACTGG	CAASETDFWSRLGYW	IGHV4-39	IGHD3-3	IGHJ4	5	17	29	34
1	1.5475085112968121E-4	TGTGCGATAGAAGCGGTGACTGGCACCTATTACTTTGACTCCTGG	CAIEAVTGTYYFDSW	IGHV1-45	IGHD2-21	IGHJ4	4	14	21	30
1	1.5475085112968121E-4	TGTGCGATAGAAGCGGTGACTGGCACCTATTACTTTGACTCCTGG	CAIEAVTGTYYFDSW	IGHV3-53	IGHD2-21	IGHJ4	10	14	21	30
1	1.5475085112968121E-4	TGTGCGATAGAAGCGGTGACTGGCACCTATTACTTTGACTCCTGG	CAIEAVTGTYYFDSW	IGHV7-81	IGHD2-21	IGHJ4	6	14	21	30
1	1.5475085112968121E-4	TGTGCGACGGTGACTACAAATTATTATTATCACATGGACGTCTGG	CATVTTNYYYHMDVW	IGHV4-31	IGHD4-17	IGHJ6	6	7	16	31
1	1.5475085112968121E-4	TGTGCGACACTTAGCAGCTCGTCGGACCCAGACAATGACTACTGG	CATLSSSSDPDNDYW	IGHV1-2	IGHD6-6	IGHJ4	6	11	22	35
1	1.5475085112968121E-4	TGTGCGAGTCACGATTTTTGGAGTGGTTATTATCTGGACGTCTGG	CASHDFWSGYYLDVW	IGHV4-4	IGHD3-3	IGHJ6	7	10	32	34
1	1.5475085112968121E-4	TGTGCGAGTCAGGGGCTTAACCAGTTAGAATACTTCCAGCACTGG	CASQGLNQLEYFQHW	IGHV5-10-1	IGHD3-9	IGHJ1	7	17	24	27
1	1.5475085112968121E-4	TGTGCGAGCGGCAGTGGCTGGGCCAGGGGGTACTTCCAGCACTGG	CASGSGWARGYFQHW	IGHV1-8	IGHD6-19	IGHJ1	11	12	20	30
1	1.5475085112968121E-4	TGTGCGAGGTGGGGACGTGGTCATGGCGATGCTTTTGATATCTGG	CARWGRGHGDAFDIW	IGHV1-18	IGHD1-14	IGHJ3	7	14	20	27
1	1.5475085112968121E-4	TGTGCGAGGTGGGGACGTGGTCATGGCGATGCTTTTGATATCTGG	CARWGRGHGDAFDIW	IGHV4-31	IGHD1-14	IGHJ3	7	14	20	27
1	1.5475085112968121E-4	TGTGCGAGGGATGGGGCCATAGCAGTGGCTGCTTTTGATATCTGG	CARDGAIAVAAFDIW	IGHV3-33	IGHD6-19	IGHJ3	11	18	28	29
1	1.5475085112968121E-4	TGTGCGAGATTCGCAGTGGCTGGTCCAGAGGGGTTTGACTACTGG	CARFAVAGPEGFDYW	IGHV4-55	IGHD6-19	IGHJ4	9	12	23	33
1	1.5475085112968121E-4	TGTGCGAGACGTCGTGTAGCGGTGGCTGATTTCTTTGACACTTGG	CARRRVAVADFFDTW	IGHV4-34	IGHD6-19	IGHJ4	8	16	27	32
1	1.5475085112968121E-4	TGTGCGAGACGTGGAAATGGTGGCTACGAATACTTTTACGACTGG	CARRGNGGYEYFYDW	IGHV5-51	IGHD5-12	IGHJ4	9	10	28	30
1	1.5475085112968121E-4	TGTGCGAGACGCCGCTTAAATCGGGCAATAGAGTTTGATTTCTGG	CARRRLNRAIEFDFW	IGHV4-39	IGHD3-3	IGHJ3	9	17	22	33
1	1.5475085112968121E-4	TGTGCGAGACATGTTGCCTATGGTGATTACGCTTGGCTTTACTGG	CARHVAYGDYAWLYW	IGHV4-39	IGHD3-16	IGHJ4	13	23	35	39
1	1.5475085112968121E-4	TGTGCGAGACATGTTGCCTACGGTGATTACGCTTGGCTTTACTGG	CARHVAYGDYAWLYW	IGHV4-39	IGHD4-17	IGHJ4	13	17	30	39
1	1.5475085112968121E-4	TGTGCGAGACATGTTGCCTACGGTGATTACGCTTGGCTTTACTGG	CARHVAYGDYAWLYW	IGHV4-39	IGHD4-17	IGHJ3	13	17	30	41
1	1.5475085112968121E-4	TGTGCGAGACATATATATTATCGACGACAGTGGCTGAGATACTGG	CARHIYYRRQWLRYW	IGHV5-10-1	IGHD6-19	IGHJ4	11	27	35	39
1	1.5475085112968121E-4	TGTGCGAGAGTGTTCTGGTGGCAGCTCGTCCCTTTTGACTACTGG	CARVFWWQLVPFDYW	IGHV4-34	IGHD6-6	IGHJ4	9	20	30	33
1	1.5475085112968121E-4	TGTGCGAGAGTGACATGGGGCAGTGGCTGGTTCTTTGACCACTGG	CARVTWGSGWFFDHW	IGHV3-48	IGHD6-19	IGHJ4	9	19	30	32
1	1.5475085112968121E-4	TGTGCGAGAGTAAAGTGGGCTCGGGATTACTACTTTGACCATTGG	CARVKWARDYYFDHW	IGHV1-46	IGHD1-26	IGHJ4	9	13	18	27
1	1.5475085112968121E-4	TGTGCGAGAGCCCTACTCGGTTACTCGTACTACTTTGACTACTGG	CARALLGYSYYFDYW	IGHV3-21	IGHD2-15	IGHJ4	9	12	17	26
1	1.5475085112968121E-4	TGTGCGAGAGCCCGGGGCCAAGCTGATGATGCTTTTGATATCTGG	CARARGQADDAFDIW	IGHV3-21	IGHD6-13	IGHJ3	9	10	15	25
1	1.5475085112968121E-4	TGTGCGAGAGCAGGAGGATGGGCAGTGGCTGGTAAGGACTACTGG	CARAGGWAVAGKDYW	IGHV4-34	IGHD6-19	IGHJ4	9	21	33	36
1	1.5475085112968121E-4	TGTGCGAGAGGTGCCTCGTGGATACAGGCCCACTTTGACTGCTGG	CARGASWIQAHFDCW	IGHV4-34	IGHD5-18	IGHJ4	10	16	26	31
1	1.5475085112968121E-4	TGTGCGAGAGGCGTGGCAGCAGCTGGGACCTTGTTCAACCCTTGG	CARGVAAAGTLFNPW	IGHV1-18	IGHD6-13	IGHJ5	9	15	25	32
1	1.5475085112968121E-4	TGTGCGAGAGGGGGCGCGTGGATACAGCTCTATTTTGATATCTGG	CARGGAWIQLYFDIW	IGHV3-21	IGHD5-18	IGHJ3	9	16	28	32
1	1.5475085112968121E-4	TGTGCGAGAGATCAAGATGGCTACAACTGGTACTTCGATCTCTGG	CARDQDGYNWYFDLW	IGHV4-31	IGHD5-24	IGHJ2	12	14	24	25
1	1.5475085112968121E-4	TGTGCGAGAGATGCCGTTTTGGTAGAGGGGTACTTTGACTCCTGG	CARDAVLVEGYFDSW	IGHV3-21	IGHD2-15	IGHJ4	11	19	24	30
1	1.5475085112968121E-4	TGTGCGAGAGACTCTGGCAGTGGCTGGTATTATTTTGGATACTGG	CARDSGSGWYYFGYW	IGHV4-31	IGHD6-19	IGHJ4	18	19	25	26
1	1.5475085112968121E-4	TGTGCGAGAGACCGGGATGATAGTAGTGGCCCCGGGGACTACTGG	CARDRDDSSGPGDYW	IGHV1-18	IGHD3-22	IGHJ4	10	16	28	36
1	1.5475085112968121E-4	TGTGCGAGAGAGCGCAGCGGCGCAATAGAATACTTTGACTATTGG	CARERSGAIEYFDYW	IGHV3-33	IGHD6-25	IGHJ4	10	13	20	30
1	1.5475085112968121E-4	TGTGCGAGAGAGCGAGTGGGAGGCAGGAAGTCTTTTGACTATTGG	CARERVGGRKSFDYW	IGHV1-46	IGHD1-26	IGHJ4	10	14	21	33
1	1.5475085112968121E-4	TGTGCGAGAGAGCGAGTGGGAGGCAGGAAGTCTTTTGACTACTGG	CARERVGGRKSFDYW	IGHV4-39	IGHD1-26	IGHJ4	8	14	21	33
1	1.5475085112968121E-4	TGTGCGAGAGAGCATATTGTAGTTTACAACTGGTTCGACCCCTGG	CAREHIVVYNWFDPW	IGHV3-30	IGHD2-15	IGHJ5	10	13	22	24
1	1.5475085112968121E-4	TGTGCGAGAGAACCGGTGACTGGCACCTATTACTTTGACTCCTGG	CAREPVTGTYYFDSW	IGHV5-10-1	IGHD2-21	IGHJ4	8	14	21	30
1	1.5475085112968121E-4	TGTGCGAGAGAACGCAGTGGCGCAATAGAATACTTTGATTATTGG	CARERSGAIEYFDYW	IGHV4-31	IGHD6-19	IGHJ4	10	13	20	30
1	1.5475085112968121E-4	TGTGCGAGAGAACGCAGCGGCGCAATAGAATACTTTGATTATTGG	CARERSGAIEYFDYW	IGHV4-31	IGHD6-25	IGHJ4	10	13	20	30
1	1.5475085112968121E-4	TGTGCGAGAGAAACATTAGGAGTGGCTCGCCTCTTTGACTACTGG	CARETLGVARLFDYW	IGHV1-18	IGHD6-19	IGHJ4	10	16	26	32
1	1.5475085112968121E-4	TGTGCGAGAGAAAACGGTGACTACGTAATCTACATGGACGTCTGG	CARENGDYVIYMDVW	IGHV1-18	IGHD4-17	IGHJ6	10	13	26	29
1	1.5475085112968121E-4	TGTGCGAGAGAAAACGGTGACTACGTAATCTACATGGACGTCTGG	CARENGDYVIYMDVW	IGHV3-53	IGHD4-17	IGHJ6	10	13	26	29
1	1.5475085112968121E-4	TGTGCGAGAATTCCTTTCATATACTACTACTACATGGACGTCTGG	CARIPFIYYYYMDVW	IGHV4-34	IGHD2-21	IGHJ6	8	9	13	21
1	1.5475085112968121E-4	TGTGCGAGAATGTATAGCAGTTCGTCTCGGAAGTTTGACTCCTGG	CARMYSSSSRKFDSW	IGHV4-39	IGHD6-6	IGHJ4	8	11	25	33
1	1.5475085112968121E-4	TGTGCGAGAACCCCGGGTCCCCGGGATTTTTACCTTGACTCCTGG	CARTPGPRDFYLDSW	IGHV1-18	IGHD6-13	IGHJ4	8	11	17	30
1	1.5475085112968121E-4	TGTGCGAATGTAGCTGCGGCTGCTGACCCAAATGGGGACTACTGG	CANVAAAADPNGDYW	IGHV3-23	IGHD2-15	IGHJ4	7	9	16	36
1	1.5475085112968121E-4	TGTGCGAAGGGCATTGTGGCTGGTTCTGGCTGGCTCGACCCCTGG	CAKGIVAGSGWLDPW	IGHV7-81	IGHD6-19	IGHJ5	6	15	23	29
1	1.5475085112968121E-4	TGTGCGAAGGATCAATTGACAACTACATCTCCCATTGACTCCTGG	CAKDQLTTTSPIDSW	IGHV3-30	IGHD1-7	IGHJ4	6	20	25	34
1	1.5475085112968121E-4	TGTGCGAAGGAATTATGGTTCGGGGAGTTATTGGCTCTTTTCTGG	CAKELWFGELLALFW	IGHV7-34-1	IGHD3-10	IGHJ4	8	13	31	41
1	1.5475085112968121E-4	TGTGCGAAGGAATTATATTTCGGGGAATTATTGGCTCTTTTCTGG	CAKELYFGELLALFW	IGHV3-48	IGHD3-10	IGHJ4	6	18	31	41
1	1.5475085112968121E-4	TGTGCGAAAGTCGAAGTGGCTGGTACAGGTGGCTTTGACTACTGG	CAKVEVAGTGGFDYW	IGHV3-23	IGHD6-19	IGHJ4	9	14	25	32
1	1.5475085112968121E-4	TGTGCGAAAGGCGAACTAACTGGGGACCACTACATGGTCATCTGG	CAKGELTGDHYMVIW	IGHV3-23	IGHD7-27	IGHJ6	9	15	25	28
1	1.5475085112968121E-4	TGTGCGAAAGGCGAACTAACTGGGGACCACTACATGGTCATCTGG	CAKGELTGDHYMVIW	IGHV4-4	IGHD7-27	IGHJ6	6	15	25	28
1	1.5475085112968121E-4	TGTGCGAAAGATCGTATAGCAGTGGCTGGTTACCTTGACTACTGG	CAKDRIAVAGYLDYW	IGHV3-60	IGHD6-19	IGHJ4	12	13	29	30
1	1.5475085112968121E-4	TGTGCGAAAGATACGTATAGCAGCTCGTCTTGGTTTGACTACTGG	CAKDTYSSSSWFDYW	IGHV3-60	IGHD6-6	IGHJ4	11	14	28	33
1	1.5475085112968121E-4	TGTGCGAAAGAACGACTCTTCCCTGAATTAAGTCTTGACTACTGG	CAKERLFPELSLDYW	IGHV4-31	IGHD1-1	IGHJ4	10	11	15	34
1	1.5475085112968121E-4	TGTGCACGGATACGACTCCACTTTGGCCCCGAAATTGACTACTGG	CARIRLHFGPEIDYW	IGHV2-70	IGHD3-10	IGHJ4	13	26	32	34
1	1.5475085112968121E-4	TGTGCACACGGTAATCACCTAGGGACCGAATGGTTCGACCCCTGG	CAHGNHLGTEWFDPW	IGHV2-70	IGHD3-16	IGHJ5	6	10	16	30
1	1.5475085112968121E-4	TGTGCAACAGCCCCGTATACCAGGGGGTGGTACGATGGCTACTGG	CATAPYTRGWYDGYW	IGHV1-24	IGHD6-19	IGHJ4	9	14	33	38
1	1.5475085112968121E-4	TGTGCAAGAGTGAAGGGTGGGAGCGACGCCTGGACCGACCCCTGG	CARVKGGSDAWTDPW	IGHV3-13	IGHD1-26	IGHJ5	9	16	23	35
1	1.5475085112968121E-4	TGTGCAAGAGGTCTGGAACCCGCTCATGATGCTTTTGATATCTGG	CARGLEPAHDAFDIW	IGHV3-13	IGHD1-14	IGHJ3	13	14	19	23
1	1.5475085112968121E-4	TGTGGCTCGTCTGAGTACTACTACTACTACGGTATGGACGTCTGG	CGSSEYYYYYGMDVW	IGHV4-31	IGHD6-6	IGHJ6	3	4	10	15
1	1.5475085112968121E-4	TGTGGGAGGTGGGGACGTAATCATGGCGATCCTTTTGATGTCTGG	CGRWGRNHGDPFDVW	IGHV1-18	IGHD3-16	IGHJ3	7	14	23	27
1	1.5475085112968121E-4	TGTACGAGAGCGGGCAGCGACTGGGAATACTACTCTGACCACTGG	CTRAGSDWEYYSDHW	IGHV3-33	IGHD3-9	IGHJ4	9	18	23	27
1	1.5475085112968121E-4	TGCGCGCGAGTTGACGGTGCCTTCGGCCACTTTAGTCTCTACTGG	CARVDGAFGHFSLYW	IGHV4-31	IGHD4-17	IGHJ4	9	13	18	38
1	1.5475085112968121E-4	TGCGCGCGAGTTGACGGTGCCTTCGGCCACTTTAGTCTCTACTGG	CARVDGAFGHFSLYW	IGHV4-4	IGHD4-17	IGHJ4	9	13	18	38
1	1.5475085112968121E-4	TGCACTAGAGTGTGGGGTGATGGTAATTTCTTACCCGACTACTGG	CTRVWGDGNFLPDYW	IGHV3-49	IGHD4-23	IGHJ4	9	20	25	36
1	1.5475085112968121E-4	TGCACCACAATCAAATCGCAAACTGCTAGCACCAGCGGCTACTGG	CTTIKSQTASTSGYW	IGHV3-15	IGHD2-21	IGHJ4	8	23	30	38
1	1.5475085112968121E-4	TGTTTGAAAGATCTGAACGGGGCACTGGCTGGCGACTTCTGG	CLKDLNGALAGDFW	IGHV3-60	IGHD6-19	IGHJ4	13	21	31	33
1	1.5475085112968121E-4	TGTGTGAGATGGGACCGGTCCACCGGTATGTCGGACTACTGG	CVRWDRSTGMSDYW	IGHV1-18	IGHD1-20	IGHJ4	8	21	28	33
1	1.5475085112968121E-4	TGTGTGAGAGGACTAGGATGGCAGCAATTTGGGGAGTCCTGG	CVRGLGWQQFGESW	IGHV3-52	IGHD2-15	IGHJ5	10	12	18	37
1	1.5475085112968121E-4	TGTGTGAAAGATAGGAGGACTAGGGGCTACTTTGACTACTGG	CVKDRRTRGYFDYW	IGHV3-66	IGHD2-15	IGHJ4	11	19	23	26
1	1.5475085112968121E-4	TGTGCCCGGTGGGGGCCCCCACGCTGGGCCTTTGACTACTGG	CARWGPPRWAFDYW	IGHV2-26	IGHD3-16	IGHJ4	8	15	20	29
1	1.5475085112968121E-4	TGTGCCAGAGGTACAACAACTGGGGATGCTTTTGATATCTGG	CARGTTTGDAFDIW	IGHV4-30-2	IGHD1-1	IGHJ3	9	15	22	24
1	1.5475085112968121E-4	TGTGCGGGAACGCAAAGATGGGAATACTACTTTGAATATTGG	CAGTQRWEYYFEYW	IGHV4-59	IGHD1-1	IGHJ4	5	6	11	24
1	1.5475085112968121E-4	TGTGCGACCTTCTCTGAATTGCAACGACGTTCTTTGGGCTGG	CATFSELQRRSLGW	IGHV5-10-1	IGHD1-1	IGHJ4	6	22	29	38
1	1.5475085112968121E-4	TGTGCGACCAGCTCAGCGGGCTTGTTCCACTTTGACTACTGG	CATSSAGLFHFDYW	IGHV1-46	IGHD2-2	IGHJ4	6	7	12	28
1	1.5475085112968121E-4	TGTGCGACAGGCGGGGGAACGACTGGATTCTTCCACCACTGG	CATGGGTTGFFHHW	IGHV3-11	IGHD1-1	IGHJ1	6	15	21	22
1	1.5475085112968121E-4	TGTGCGAGTTGGGGGAACTCAGGGATCCACTTTGACTACTGG	CASWGNSGIHFDYW	IGHV1-69	IGHD3-16	IGHJ4	7	8	15	28
1	1.5475085112968121E-4	TGTGCGAGGGGCTACGCCCTGTGGTCCCCCCTAGACTCCTGG	CARGYALWSPLDSW	IGHV3-9	IGHD5-12	IGHJ4	4	9	15	33
1	1.5475085112968121E-4	TGTGCGAGGGACTACGGTGGTAATACCGGGAACATTGACTGG	CARDYGGNTGNIDW	IGHV5-10-1	IGHD4-23	IGHJ4	7	9	22	37
1	1.5475085112968121E-4	TGTGCGAGATTCGGGGGAACTGGGGACCACTTTGACTACTGG	CARFGGTGDHFDYW	IGHV4-34	IGHD7-27	IGHJ4	8	17	25	28
1	1.5475085112968121E-4	TGTGCGAGATCCTTACGATATTTTGACTGGTTATCGAACTGG	CARSLRYFDWLSNW	IGHV3-33	IGHD3-9	IGHJ4	8	12	33	37
1	1.5475085112968121E-4	TGTGCGAGACTTCGTGGGGGGACCTGGTACTTCGATCTCTGG	CARLRGGTWYFDLW	IGHV4-4	IGHD3-16	IGHJ2	8	14	19	23
1	1.5475085112968121E-4	TGTGCGAGAGTTCTCTGGGGGCCGTATCCCTTTGACTACTGG	CARVLWGPYPFDYW	IGHV3-7	IGHD5-18	IGHJ4	15	23	28	29
1	1.5475085112968121E-4	TGTGCGAGAGCCCCAGGGGTAGTGCCAGCGGCTGACTACTGG	CARAPGVVPAADYW	IGHV3-23	IGHD2-2	IGHJ4	6	18	28	32
1	1.5475085112968121E-4	TGTGCGAGAGCCCGTTCAGGTGACTACAAGATTGACTTCTGG	CARARSGDYKIDFW	IGHV1-69	IGHD4-17	IGHJ4	9	18	26	31
1	1.5475085112968121E-4	TGTGCGAGAGCAAAGTGGCTACGGGGTGATTTTGACTACTGG	CARAKWLRGDFDYW	IGHV4-31	IGHD5-12	IGHJ4	9	13	22	30
1	1.5475085112968121E-4	TGTGCGAGAGGGTGGGTCAGCAGCAGCCTCCCCCGTTACTGG	CARGWVSSSLPRYW	IGHV4-34	IGHD6-13	IGHJ4	10	18	26	36
1	1.5475085112968121E-4	TGTGCGAGAGGGTGGGTCAGCAGCAGCCTCCCCCGGTACTGG	CARGWVSSSLPRYW	IGHV4-34	IGHD6-13	IGHJ4	10	18	26	36
1	1.5475085112968121E-4	TGTGCGAGAGGGCTGGGATGGCAGCAGCTGGGGGACTACTGG	CARGLGWQQLGDYW	IGHV1-3	IGHD6-13	IGHJ4	9	20	30	33
1	1.5475085112968121E-4	TGTGCGAGAGGGCTGGGATGGCAGCAGCTGGGGGACTACTGG	CARGLGWQQLGDYW	IGHV3-33	IGHD6-13	IGHJ4	9	20	30	33
1	1.5475085112968121E-4	TGTGCGAGAGACGATAGCAGCAGCTGGCCTTTTGACTACTGG	CARDDSSSWPFDYW	IGHV1-2	IGHD6-13	IGHJ4	10	13	26	30
1	1.5475085112968121E-4	TGTGCGAGAGAGATTGGGAGCTACCATCAAAATGACCACTGG	CAREIGSYHQNDHW	IGHV1-2	IGHD1-26	IGHJ4	10	14	23	32
1	1.5475085112968121E-4	TGTGCGAGAGAGAGGGGCAGCAGCTGGTTTTTTGACTACTGG	CARERGSSWFFDYW	IGHV3-11	IGHD6-13	IGHJ4	10	16	27	30
1	1.5475085112968121E-4	TGTGCGAGAGAAGATGGCTACAATCCTAACTTTGACCACTGG	CAREDGYNPNFDHW	IGHV1-2	IGHD5-24	IGHJ4	10	11	23	28
1	1.5475085112968121E-4	TGTGCGAGAGAAATTACGTTTGGGGGTGAACGTGACTACTGG	CAREITFGGERDYW	IGHV3-33	IGHD3-16	IGHJ4	10	12	25	32
1	1.5475085112968121E-4	TGTGCGAGAGAAAGCAGCAGTGGCTGGTACTTGGACTACTGG	CARESSSGWYLDYW	IGHV1-3	IGHD6-19	IGHJ4	10	15	26	27
1	1.5475085112968121E-4	TGTGCGAGAGAAAGGGGTAGTGGTTATCCGATTGACTACTGG	CARERGSGYPIDYW	IGHV3-21	IGHD3-22	IGHJ4	10	16	26	31
1	1.5475085112968121E-4	TGTGCGAGAACTCCTATAGAGGGTGGTTGGTTCGACCCCTGG	CARTPIEGGWFDPW	IGHV5-51	IGHD2-15	IGHJ5	8	21	26	27
1	1.5475085112968121E-4	TGTGCGAGAAGGTCAGCTGAATATACTTGCTACGATTCCTGG	CARRSAEYTCYDSW	IGHV1-18	IGHD5-12	IGHJ5	8	20	36	37
1	1.5475085112968121E-4	TGTGCGAAGACCTTGGGAGGATTTAATGGCTTCGACACCTGG	CAKTLGGFNGFDTW	IGHV3-23	IGHD1-26	IGHJ5	7	13	18	30
1	1.5475085112968121E-4	TGTGCGAAAGTTAGGAAGGGCTACTACGGTATGGACGTCTGG	CAKVRKGYYGMDVW	IGHV3-30	IGHD7-27	IGHJ6	6	8	13	20
1	1.5475085112968121E-4	TGTGCGAAAGATTCTGGTGGCTACGGAGTTTTTGACTACTGG	CAKDSGGYGVFDYW	IGHV1-18	IGHD5-12	IGHJ4	11	16	24	30
1	1.5475085112968121E-4	TGTGCGAAAGATTCAGACTGGGACCGGCCCCTTGACTACTGG	CAKDSDWDRPLDYW	IGHV3-60	IGHD3-9	IGHJ4	11	15	20	31
1	1.5475085112968121E-4	TGTGCGAAAGATTCAGACTGGGACCGGCCCCTTGACTACTGG	CAKDSDWDRPLDYW	IGHV4-31	IGHD3-9	IGHJ4	11	15	20	31
1	1.5475085112968121E-4	TGTGCGAAAGATATTGTAGTTGGTAAGGGTATCGACCACTGG	CAKDIVVGKGIDHW	IGHV3-21	IGHD2-15	IGHJ5	11	12	19	31
1	1.5475085112968121E-4	TGTGCGAAAGATATTGTAGTTGGTAAGGGTATCGACCACTGG	CAKDIVVGKGIDHW	IGHV3-43	IGHD1-7	IGHJ5	13	15	20	31
1	1.5475085112968121E-4	TGTGCGAAAGATATTGTAGTTGGTAAGGGTATCGACCACTGG	CAKDIVVGKGIDHW	IGHV7-81	IGHD1-7	IGHJ5	13	15	20	31
1	1.5475085112968121E-4	TGTGCGAAAGATAGGGGGTACTACGCCCCCTTGGACGTCTGG	CAKDRGYYAPLDVW	IGHV3-30	IGHD2-2	IGHJ6	11	16	23	31
1	1.5475085112968121E-4	TGTGCACGCACCAGGTGGTATTCGGATGCTTTTGATTTTTGG	CARTRWYSDAFDFW	IGHV3-9	IGHD2-15	IGHJ3	5	13	19	24
1	1.5475085112968121E-4	TGTGCACGCACCAGGTGGTATTCGGATGCTTTTGATTATTGG	CARTRWYSDAFDYW	IGHV3-9	IGHD2-15	IGHJ4	5	13	19	30
1	1.5475085112968121E-4	TGTGCACGGCAATCCGCGACTACGATAAGCCTTGACTACTGG	CARQSATTISLDYW	IGHV3-75	IGHD4-17	IGHJ4	4	17	23	31
1	1.5475085112968121E-4	TGTGCACGGGCCCACTATGGTTATAATGCTTTTGATATCTGG	CARAHYGYNAFDIW	IGHV3-75	IGHD3-10	IGHJ3	4	13	21	25
1	1.5475085112968121E-4	TGTGCACGGGGGCAAGCTACGAAGGTTGCTTTTGATATCTGG	CARGQATKVAFDIW	IGHV2-70	IGHD5-12	IGHJ3	8	15	21	26
1	1.5475085112968121E-4	TGTGCACGGGGACAAGCTACGAAGGTTGCTTTTGATATCTGG	CARGQATKVAFDIW	IGHV2-26	IGHD5-12	IGHJ3	8	15	21	26
1	1.5475085112968121E-4	TGTGCACGGATGAAGGCCCAAACCCTCTCCTTTGACTACTGG	CARMKAQTLSFDYW	IGHV2-26	IGHD3-16	IGHJ4	10	16	22	29
1	1.5475085112968121E-4	TGTGCACACATCGGTTTGTGGAGTGGTTATTATGACTATTGG	CAHIGLWSGYYDYW	IGHV2-5	IGHD3-3	IGHJ4	9	14	31	32
1	1.5475085112968121E-4	TGTGCACACAGATCCGCCCTAACTGGGGTTTTTGATATCTGG	CAHRSALTGVFDIW	IGHV2-5	IGHD7-27	IGHJ3	11	18	27	29
1	1.5475085112968121E-4	TGTGCACACAGACGTCCTCTCTACGGTGGTTACGACTACTGG	CAHRRPLYGGYDYW	IGHV2-5	IGHD4-23	IGHJ4	15	20	29	33
1	1.5475085112968121E-4	TGTACTAGACAGGGCGGATACAGCTATGGTTATAACTACTGG	CTRQGGYSYGYNYW	IGHV3-73	IGHD5-18	IGHJ4	10	15	31	34
1	1.5475085112968121E-4	TGTACCGCTCTAATATTGTACTGGGGGTCAAGGGACTACTGG	CTALILYWGSRDYW	IGHV3-15	IGHD2-8	IGHJ4	5	12	21	33
1	1.5475085112968121E-4	TGTACCAGAGGGTCGTCTAGTATCAACTGGTTCGCCTACTGG	CTRGSSSINWFAYW	IGHV3-15	IGHD1-20	IGHJ5	6	11	15	23
1	1.5475085112968121E-4	TGTACACGGATAACTGGGGATCGTAGCACTTTTGGTATCTGG	CTRITGDRSTFGIW	IGHV2-26	IGHD7-27	IGHJ3	11	12	21	28
1	1.5475085112968121E-4	TTTGCGAGAGATCTTACGCACTACGGTATGGACGTCTGG	FARDLTHYGMDVW	IGHV4-31	IGHD4-17	IGHJ6	20	21	26	27
1	1.5475085112968121E-4	TGTGTGAGAGGGCAGCAGCTGGCCAACTTTGACTACTGG	CVRGQQLANFDYW	IGHV3-60	IGHD6-13	IGHJ4	6	11	21	25
1	1.5475085112968121E-4	TGTGTGAGAGATCCATTTTACGGTGCTTTTGACATCTGG	CVRDPFYGAFDIW	IGHV3-52	IGHD2-8	IGHJ3	9	12	16	23
1	1.5475085112968121E-4	TGTGCCCGACAAGACGTGGCGGGGTCTCTAGACTCTTGG	CARQDVAGSLDSW	IGHV3-48	IGHD1-14	IGHJ4	4	13	18	36
1	1.5475085112968121E-4	TGTGCCAGGCGCGGTGACACACCGGCTTTTGATATCTGG	CARRGDTPAFDIW	IGHV4-30-2	IGHD4-17	IGHJ3	7	11	17	24
1	1.5475085112968121E-4	TGTGCCAGAGATGGAGCCTTCGGCTACTTTGACTACTGG	CARDGAFGYFDYW	IGHV4-30-2	IGHD1-26	IGHJ4	11	12	16	23
1	1.5475085112968121E-4	TGTGCCAGAGAGGGTGGTAACTCCCGGCTTGACTACTGG	CAREGGNSRLDYW	IGHV4-30-2	IGHD4-23	IGHJ4	10	12	23	28
1	1.5475085112968121E-4	TGTGCGCGCTATTCCGGCGGGGATCGACAAGACTACTGG	CARYSGGDRQDYW	IGHV5-10-1	IGHD2-21	IGHJ4	5	7	16	30
1	1.5475085112968121E-4	TGTGCGCGATATGGCCGGTCCGGGGGCTTTGATTACTGG	CARYGRSGGFDYW	IGHV1-17	IGHD3-9	IGHJ4	3	6	11	26
1	1.5475085112968121E-4	TGTGCGCGAGGCTTCACCAATAATATGATAGAAGACTGG	CARGFTNNMIEDW	IGHV4-59	IGHD3-22	IGHJ4	9	23	30	34
1	1.5475085112968121E-4	TGTGCGGGCGAACGGGACTACGGTGACTACGTCTACTGG	CAGERDYGDYVYW	IGHV1-68	IGHD4-17	IGHJ4	1	15	31	32
1	1.5475085112968121E-4	TGTGCGAGTGGTGCCTACTACTACGGTATGGACGTCTGG	CASGAYYYGMDVW	IGHV4-34	IGHD2-15	IGHJ6	7	8	12	14
1	1.5475085112968121E-4	TGTGCGAGGGTTTCATATCTGGAACTACTTGACTACTGG	CARVSYLELLDYW	IGHV3-48	IGHD1-20	IGHJ4	7	14	22	23
1	1.5475085112968121E-4	TGTGCGAGGGCGTTCGGAGGGGACTACTTTGACTACTGG	CARAFGGDYFDYW	IGHV1-46	IGHD3-10	IGHJ4	7	11	16	22
1	1.5475085112968121E-4	TGTGCGAGGGACCGCTACGGTGACTATCTACGCATCTGG	CARDRYGDYLRIW	IGHV5-10-1	IGHD4-17	IGHJ4	7	14	25	35
1	1.5475085112968121E-4	TGTGCGAGATCTCGGGCGTATCAAGAGATCGACTATTGG	CARSRAYQEIDYW	IGHV1-67	IGHD5-24	IGHJ4	8	23	28	30
1	1.5475085112968121E-4	TGTGCGAGATCCTGGGGTAGGGGGGACTTTGACTACTGG	CARSWGRGDFDYW	IGHV1-2	IGHD7-27	IGHJ4	8	11	16	25
1	1.5475085112968121E-4	TGTGCGAGATCCTGGGGTAGGGGGGACTTTGACTACTGG	CARSWGRGDFDYW	IGHV4-55	IGHD7-27	IGHJ4	9	11	16	25
1	1.5475085112968121E-4	TGTGCGAGATGGTTCGGGGAGTTACCCTTTGACTACTGG	CARWFGELPFDYW	IGHV3-33	IGHD3-10	IGHJ4	8	9	23	26
1	1.5475085112968121E-4	TGTGCGAGACTTACGGTTTCTGGGTATTTTGACAACTGG	CARLTVSGYFDNW	IGHV4-39	IGHD3-3	IGHJ4	9	10	22	27
1	1.5475085112968121E-4	TGTGCGAGACTGACGGTGGTGGCGTGGGTTGACTACTGG	CARLTVVAWVDYW	IGHV3-33	IGHD4-23	IGHJ4	8	12	19	28
1	1.5475085112968121E-4	TGTGCGAGACGGGGCCACGGAAACTATGTGGACTCTTGG	CARRGHGNYVDSW	IGHV5-10-1	IGHD3-10	IGHJ4	9	22	27	36
1	1.5475085112968121E-4	TGTGCGAGAGCGCTGCAGCTGGTACCGGGGGGGCTTTGG	CARALQLVPGGLW	IGHV4-34	IGHD2-2	IGHJ4	9	14	24	36
1	1.5475085112968121E-4	TGTGCGAGAGGCCTATGGTTTAGGGAAATTGACCCCTGG	CARGLWFREIDPW	IGHV1-18	IGHD3-10	IGHJ5	9	12	19	30
1	1.5475085112968121E-4	TGTGCGAGAGGCCTATGGTTTAGGGAAATAGACCCCTGG	CARGLWFREIDPW	IGHV1-18	IGHD3-10	IGHJ5	9	12	19	30
1	1.5475085112968121E-4	TGTGCGAGAGGGCTATTACTATGGGAAATGGACGTCTGG	CARGLLLWEMDVW	IGHV1-8	IGHD3-10	IGHJ6	10	13	23	27
1	1.5475085112968121E-4	TGTGCGAGAGGGCGATACAGCTATGGGAATGACTACTGG	CARGRYSYGNDYW	IGHV1-8	IGHD5-18	IGHJ4	10	13	25	29
1	1.5475085112968121E-4	TGTGCGAGAGGATATGGCAGCAGCTGGTTTCACTCCTGG	CARGYGSSWFHSW	IGHV3-11	IGHD6-13	IGHJ5	9	12	22	23
1	1.5475085112968121E-4	TGTGCGAGAGGATATAGTAGTTCCTGGCTTCACTCCTGG	CARGYSSSWLHSW	IGHV3-21	IGHD1-7	IGHJ5	9	16	23	34
1	1.5475085112968121E-4	TGTGCGAGAGGACCCTCCACGATCTACCTGGACTTTTGG	CARGPSTIYLDFW	IGHV4-4	IGHD5-12	IGHJ4	9	15	20	23
1	1.5475085112968121E-4	TGTGCGAGAGATTCCCAGTGGGAGCTACTAGACTACTGG	CARDSQWELLDYW	IGHV3-64	IGHD1-26	IGHJ4	11	16	29	30
1	1.5475085112968121E-4	TGTGCGAGAGATCTTACGCACTACGGTATGGACGTCTGG	CARDLTHYGMDVW	IGHV4-31	IGHD4-17	IGHJ6	20	21	26	27
1	1.5475085112968121E-4	TGTGCGAGAGATCGTGGTGGCTACGAAACAGACTACTGG	CARDRGGYETDYW	IGHV4-59	IGHD5-12	IGHJ4	12	16	25	30
1	1.5475085112968121E-4	TGTGCGAGAGATGGTAGGAGGGACTACTTTGACTACTGG	CARDGRRDYFDYW	IGHV3-66	IGHD2-15	IGHJ4	11	14	18	22
1	1.5475085112968121E-4	TGTGCGAGAGACGCGGGGGGCTGGAATTACGATATATGG	CARDAGGWNYDIW	IGHV1-3	IGHD1-7	IGHJ3	10	20	29	30
1	1.5475085112968121E-4	TGTGCGAGAGACGCGGGGGGCTGGAATTACGATATATGG	CARDAGGWNYDIW	IGHV3-21	IGHD1-7	IGHJ3	10	20	29	30
1	1.5475085112968121E-4	TGTGCGAGAGACGCGGGGGGCTGGAATTACGATATATGG	CARDAGGWNYDIW	IGHV3-53	IGHD1-7	IGHJ3	10	20	29	30
1	1.5475085112968121E-4	TGTGCGAGAGAGGGTGGCAGTGCTTACGCTGACTACTGG	CAREGGSAYADYW	IGHV3-48	IGHD6-19	IGHJ4	10	16	21	29
1	1.5475085112968121E-4	TGTGCGAGAGAGGGCCACTATTATTACTTGGACGTCTGG	CAREGHYYYLDVW	IGHV1-18	.	IGHJ6	10	-1	-1	16
1	1.5475085112968121E-4	TGTGCGAGAGAGGAGCGGGGCAGCAGCTGGTATTTCTGG	CAREERGSSWYFW	IGHV3-7	IGHD6-13	IGHJ4	10	19	31	35
1	1.5475085112968121E-4	TGTGCGAGAAATCTTGCCCCCGACTGGTTCGATTCGTGG	CARNLAPDWFDSW	IGHV4-4	IGHD3-10	IGHJ5	13	17	21	22
1	1.5475085112968121E-4	TGTGCGAGAAAGGGGTACGGTGACTATTTTGACTCCTGG	CARKGYGDYFDSW	IGHV4-31	IGHD4-17	IGHJ4	8	15	21	22
1	1.5475085112968121E-4	TGTGCGAAAGATTCTTTCGACTACGGTGTTGACTACTGG	CAKDSFDYGVDYW	IGHV3-23	IGHD4-17	IGHJ4	18	19	27	28
1	1.5475085112968121E-4	TGTGCGAAAGATCCCGGTTACTGGCACATGAATTATTGG	CAKDPGYWHMNYW	IGHV3-21	IGHD1-14	IGHJ4	12	13	19	36
1	1.5475085112968121E-4	TGTGCGAAAGATGTAAGCTACTACTACATGGACGTCTGG	CAKDVSYYYMDVW	IGHV3-23	.	IGHJ6	11	-1	-1	17
1	1.5475085112968121E-4	TGTGCATGGATAACATCAGCTATGGCTTATGACTACTGG	CAWITSAMAYDYW	IGHV2-70	IGHD5-18	IGHJ4	11	16	24	29
1	1.5475085112968121E-4	TGTGCACGGGGTACGGTGACTACGGCGCTGGACTACTGG	CARGTVTTALDYW	IGHV2-70	IGHD4-17	IGHJ4	8	11	23	30
1	1.5475085112968121E-4	TGTGCACGGACCCTCAATGGCTGGAAACTCGGCTACTGG	CARTLNGWKLGYW	IGHV2-26	IGHD6-19	IGHJ4	9	17	23	32
1	1.5475085112968121E-4	TGTGCAAGAGATATACATTGGGGGGCCTCTGATTACTGG	CARDIHWGASDYW	IGHV3-74	IGHD3-16	IGHJ4	11	17	23	29
1	1.5475085112968121E-4	TGTGCAAAAGATAATGGCTGGAATTCCCTAGACCCCTGG	CAKDNGWNSLDPW	IGHV3-74	IGHD6-19	IGHJ5	11	14	20	30
1	1.5475085112968121E-4	TGTGCAAAAGATAATGGCTGGAATTCCCTAGACCCCTGG	CAKDNGWNSLDPW	IGHV3-43	IGHD6-19	IGHJ5	12	14	20	30
1	1.5475085112968121E-4	TGTGGGAGAGACCCTGACTACCAAGCACTTGACTACTGG	CGRDPDYQALDYW	IGHV3-35	IGHD4-11	IGHJ4	8	14	20	28
1	1.5475085112968121E-4	TGTGGGAGAGACCCTGACTACCAAGCACTTGACTACTGG	CGRDPDYQALDYW	IGHV3-53	IGHD4-11	IGHJ4	10	14	20	28
1	1.5475085112968121E-4	TGTGGGAGAGAAGTACCGGGCAGGGGACTTTACTCCTGG	CGREVPGRGLYSW	IGHV3-33	IGHD1-1	IGHJ4	10	12	18	26
1	1.5475085112968121E-4	TGTACCAGAATTATAAGATCTTCATACTTTGACTACTGG	CTRIIRSSYFDYW	IGHV3-73	IGHD3-10	IGHJ4	8	9	15	24
1	1.5475085112968121E-4	TGTACGCGAGCGGGAATCCTGGGGGCCTTTGACTACTGG	CTRAGILGAFDYW	IGHV3-35	IGHD3-16	IGHJ4	2	19	24	26
1	1.5475085112968121E-4	TGTACGAGAGGCTATAGCAGCAGCTGGTTTCACTCCTGG	CTRGYSSSWFHSW	IGHV3-21	IGHD6-13	IGHJ1	9	12	27	35
1	1.5475085112968121E-4	TGTACGAGAGGCTATAGCAGCAGCTGGTTTCACTCCTGG	CTRGYSSSWFHSW	IGHV3-21	IGHD6-13	IGHJ5	9	12	22	23
1	1.5475085112968121E-4	TGCGCGAGACGGGGCCACGGAAACTATGTGGACTACTGG	CARRGHGNYVDYW	IGHV1-18	IGHD3-10	IGHJ4	8	22	27	30
1	1.5475085112968121E-4	TGCGCGAGAGTCCATGGCGACTGGTACCTCGATGTCTGG	CARVHGDWYLDVW	IGHV1-67	IGHD5-24	IGHJ2	9	13	17	19
1	1.5475085112968121E-4	TGCGCGAGAGACCATAGTGGCAGTTATTGGGACTACTGG	CARDHSGSYWDYW	IGHV3-21	IGHD5-12	IGHJ4	10	13	20	30
1	1.5475085112968121E-4	TGCGCACGCGACATGGGTACAGCTTTTGGTTCGATGTGG	CARDMGTAFGSMW	IGHV2-5	IGHD5-18	IGHJ4	6	13	23	36
1	1.5475085112968121E-4	TGTTACCAGTCAAGCTGGTACGGACCTGACTACTGG	CYQSSWYGPDYW	IGHV2-26	IGHD6-13	IGHJ4	2	12	25	26
1	1.5475085112968121E-4	TGTGTTAAGGCGAAACGTGATGCTTTTGATTCGTGG	CVKAKRDAFDSW	IGHV3-47	IGHD3-16	IGHJ3	3	12	16	17
1	1.5475085112968121E-4	TGTGTGAGAGGGAGACCCGGCTACATGGACGTCTGG	CVRGRPGYMDVW	IGHV3-16	IGHD6-13	IGHJ6	8	14	19	20
1	1.5475085112968121E-4	TGTGTGAGAGATGAAGACTGGAGTTTTCAGTCTTGG	CVRDEDWSFQSW	IGHV3-35	IGHD1-20	IGHJ4	8	16	21	33
1	1.5475085112968121E-4	TGTGTACGAGACCACAGTAATTACTTTGACTACTGG	CVRDHSNYFDYW	IGHV4-39	IGHD3-10	IGHJ4	3	10	20	21
1	1.5475085112968121E-4	TGTGTAAGAGACCTTGGTGGCCGCGATGACTACTGG	CVRDLGGRDDYW	IGHV3-74	IGHD2-15	IGHJ4	10	14	19	26
1	1.5475085112968121E-4	TGTGTAAAGGACTTCACTGGGTATCGAGACTCCTGG	CVKDFTGYRDSW	IGHV3-16	IGHD7-27	IGHJ4	4	15	24	27
1	1.5475085112968121E-4	TGTGCGAGCTTAAGTGGGAGCTACGCTGACTACTGG	CASLSGSYADYW	IGHV4-4	IGHD1-26	IGHJ4	7	12	23	26
1	1.5475085112968121E-4	TGTGCGAGGGGCTACACGAACTGGTTCGACCCCTGG	CARGYTNWFDPW	IGHV4-34	IGHD2-8	IGHJ5	11	12	16	18
1	1.5475085112968121E-4	TGTGCGAGGGAATCGGGAAGCGGTATGGACGTCTGG	CARESGSGMDVW	IGHV3-30	IGHD2-21	IGHJ6	7	8	12	24
1	1.5475085112968121E-4	TGTGCGAGATCTAGTGGGAGCTACACTGACTACTGG	CARSSGSYTDYW	IGHV4-55	IGHD1-26	IGHJ4	9	11	23	26
1	1.5475085112968121E-4	TGTGCGAGAGGCTACTACGGCCGAGGGGACTCCTGG	CARGYYGRGDSW	IGHV3-23	IGHD1-26	IGHJ4	6	10	18	27
1	1.5475085112968121E-4	TGTGCGAGAGGCCGTGATGGATACCTCAACTACTGG	CARGRDGYLNYW	IGHV3-21	IGHD5-18	IGHJ4	9	17	23	28
1	1.5475085112968121E-4	TGTGCGAGAGGAGGGCCTGGGGTCCTGGACTTCTGG	CARGGPGVLDFW	IGHV4-59	IGHD7-27	IGHJ4	9	16	21	27
1	1.5475085112968121E-4	TGTGCGAGAGGAGGGCCTGGGGTCCTGGACTTCTGG	CARGGPGVLDFW	IGHV6-1	IGHD7-27	IGHJ4	9	16	21	27
1	1.5475085112968121E-4	TGTGCGAGAGATTTAGTGGGAGCCATACCGACCTGG	CARDLVGAIPTW	IGHV4-39	IGHD1-26	IGHJ5	8	13	22	31
1	1.5475085112968121E-4	TGTGCGAGAGATTCGGGGACCTCGTTTGACTACTGG	CARDSGTSFDYW	IGHV3-30	IGHD3-10	IGHJ4	11	12	18	24
1	1.5475085112968121E-4	TGTGCGAGAGATTGTGGTGGCCTTTTTGACTACTGG	CARDCGGLFDYW	IGHV3-48	IGHD2-21	IGHJ4	11	12	19	24
1	1.5475085112968121E-4	TGTGCGAGAGATCTCGGCAGTGGCTGGTACCCCTGG	CARDLGSGWYPW	IGHV3-30	IGHD6-19	IGHJ5	14	16	27	28
1	1.5475085112968121E-4	TGTGCGAGAGATCTGGGTGCGGGGTTCGACCCCTGG	CARDLGAGFDPW	IGHV3-33	.	IGHJ5	13	-1	-1	22
1	1.5475085112968121E-4	TGTGCGAGAGATCTGGGGGGGCACTTTGACTACTGG	CARDLGGHFDYW	IGHV3-30	IGHD3-16	IGHJ4	13	14	18	22
1	1.5475085112968121E-4	TGTGCGAGAGATGCTGGTGGGACCACCGACTACTGG	CARDAGGTTDYW	IGHV3-30	IGHD2-15	IGHJ4	11	21	26	27
1	1.5475085112968121E-4	TGTGCGAGAGATGCCGGTGGGAACTTTGACTACTGG	CARDAGGNFDYW	IGHV4-31	IGHD1-26	IGHJ4	11	16	21	22
1	1.5475085112968121E-4	TGTGCGAGAGATGGTGGTGGCTACCTTGACTACTGG	CARDGGGYLDYW	IGHV3-33	IGHD2-15	IGHJ4	11	13	19	20
1	1.5475085112968121E-4	TGTGCGAGAGATGGCGGAGGCTGGTTCGACCCCTGG	CARDGGGWFDPW	IGHV3-30	IGHD2-15	IGHJ5	11	14	18	20
1	1.5475085112968121E-4	TGTGCGAGAGATGGCGGAGGCTGGTTCGACCCCTGG	CARDGGGWFDPW	IGHV4-31	IGHD2-15	IGHJ5	11	14	18	20
1	1.5475085112968121E-4	TGTGCGAGAGATGGGGGGAGCTGGTTCGACCCCTGG	CARDGGSWFDPW	IGHV4-31	IGHD3-16	IGHJ5	11	13	19	20
1	1.5475085112968121E-4	TGTGCGAGAGATATTGGGAGTAACCCTGACTACTGG	CARDIGSNPDYW	IGHV3-30	IGHD2-15	IGHJ4	11	16	21	26
1	1.5475085112968121E-4	TGTGCGAGAGATAGTGGGAGCTACTCTGACTACTGG	CARDSGSYSDYW	IGHV3-33	IGHD1-26	IGHJ4	11	12	19	20
1	1.5475085112968121E-4	TGTGCGAGAGATAGTGGAGGCCAGGTCGACCCCTGG	CARDSGGQVDPW	IGHV4-31	IGHD2-15	IGHJ5	11	12	16	25
1	1.5475085112968121E-4	TGTGCGAGAGATAGGCAGCTGGTATATGGCTACTGG	CARDRQLVYGYW	IGHV4-31	IGHD2-2	IGHJ4	11	14	23	29
1	1.5475085112968121E-4	TGTGCGAGAGACGGAGCAGCTGCCCTTTATGGCTGG	CARDGAAALYGW	IGHV4-39	IGHD2-2	IGHJ4	8	14	21	32
1	1.5475085112968121E-4	TGTGCGAGAGAGGAATCTACGGTGGTCGACTACTGG	CAREESTVVDYW	IGHV3-23	IGHD4-23	IGHJ4	10	16	25	27
1	1.5475085112968121E-4	TGTGCGAGAGAGGAATCTACGGTGGTCGACTACTGG	CAREESTVVDYW	IGHV3-53	IGHD4-23	IGHJ4	10	16	25	27
1	1.5475085112968121E-4	TGTGCGAGAGAAGGTGGGAGGGCGTTCGACCCCTGG	CAREGGRAFDPW	IGHV4-4	IGHD1-26	IGHJ5	10	13	19	23
1	1.5475085112968121E-4	TGTGCGAGAAGCGTGGGGGACGGTATGGACGTCTGG	CARSVGDGMDVW	IGHV4-28	IGHD3-16	IGHJ6	9	13	19	24
1	1.5475085112968121E-4	TGTGCGAGAAGGGCGGTGACTACATTGGACTACTGG	CARRAVTTLDYW	IGHV1-67	IGHD4-17	IGHJ4	8	13	17	18
1	1.5475085112968121E-4	TGTGCGAGAAGGGCGGTGACTACATTGGACTACTGG	CARRAVTTLDYW	IGHV1-2	IGHD4-17	IGHJ4	8	13	17	18
1	1.5475085112968121E-4	TGTGCGAAAGATCAAGGTGGGAGCTACGGGAACTGG	CAKDQGGSYGNW	IGHV3-23	IGHD1-26	IGHJ4	12	16	26	31
1	1.5475085112968121E-4	TGTGCAGGTAGTGCCGCGTCGGGGTCTGCCTACTGG	CAGSAASGSAYW	IGHV1-67	IGHD2-15	IGHJ4	3	7	12	29
1	1.5475085112968121E-4	TGTGCAACCGTCCCACGAGGGTGGTTCGACCCCTGG	CATVPRGWFDPW	IGHV1-24	IGHD1-26	IGHJ5	7	10	15	21
1	1.5475085112968121E-4	TGTGCAACAGGCTGGTACAGTACTTCGGCCTCCTGG	CATGWYSTSASW	IGHV3-13	IGHD6-19	IGHJ5	6	9	17	31
1	1.5475085112968121E-4	TGTGCAAGAGGGAACTACTACGGTATGGACGTCTGG	CARGNYYGMDVW	IGHV3-13	.	IGHJ6	9	-1	-1	13
1	1.5475085112968121E-4	TGTGGGAGATGGATAAGGGGCGGAATTGACTATTGG	CGRWIRGGIDYW	IGHV4-39	IGHD5-12	IGHJ4	8	9	14	25
1	1.5475085112968121E-4	TGTACCAGAGATCTCGTCTCACAATTCGCGGAGTGG	CTRDLVSQFAEW	IGHV3-22	IGHD2-21	IGHJ4	14	19	24	33
1	1.5475085112968121E-4	TGTTCCACTAGCCCCTACGGTATGGACGTCTGG	CSTSPYGMDVW	IGHV3-30	IGHD4-17	IGHJ6	2	14	20	21
1	1.5475085112968121E-4	TGTTCGATATGGGGTATAGCAGCAGCTGGCTGG	CSIWGIAAAGW	IGHV3-21	IGHD6-13	IGHJ4	6	11	28	29
1	1.5475085112968121E-4	TGTGTGAGAGGGGGGGTAGTATTCCCTAATTGG	CVRGGVVFPNW	IGHV3-16	IGHD1-26	IGHJ4	8	15	20	30
1	1.5475085112968121E-4	TGTGCGAGGGGGGACTCGGACTTCCAGCACTGG	CARGDSDFQHW	IGHV1-46	IGHD3-16	IGHJ1	7	8	13	19
1	1.5475085112968121E-4	TGTGCGAGATCGGGAGATGCTTTTGATATCTGG	CARSGDAFDIW	IGHV4-39	IGHD3-10	IGHJ3	8	9	13	15
1	1.5475085112968121E-4	TGTGCGAGAGGAGTAGCAGCTTATGACTACTGG	CARGVAAYDYW	IGHV4-59	IGHD2-15	IGHJ4	9	10	20	23
1	1.5475085112968121E-4	TGTGCGAGAAATGGCGGGGGGCTTGACTCCTGG	CARNGGGLDSW	IGHV4-28	IGHD3-10	IGHJ4	11	14	18	22
1	1.5475085112968121E-4	TGTAAGGCTGGAGACAGGAATGGTATTTATTGG	CKAGDRNGIYW	IGHV3-22	IGHD5-18	IGHJ1	2	8	23	30
1	1.5475085112968121E-4	TGCACAAAAGAGTCAAACGCTTTTGATGTCTGG	CTKESNAFDVW	IGHV3-47	IGHD3-9	IGHJ3	1	10	16	18
1	1.5475085112968121E-4	TGTGTGAGTGGCTGGACCGCGGACTACTGG	CVSGWTADYW	IGHV1-3	IGHD6-19	IGHJ4	7	8	14	21
1	1.5475085112968121E-4	TGTGTGAGTGGCTGGACCGCGGACTACTGG	CVSGWTADYW	IGHV3-66	IGHD6-19	IGHJ4	7	8	14	21
1	1.5475085112968121E-4	TGTGCGAGAGGCCCAACCGGACGGTACTGG	CARGPTGRYW	IGHV4-34	IGHD1-14	IGHJ4	12	14	20	24
1	1.5475085112968121E-4	TGTGCGAGAGGAAACTCGTTCGACCCCTGG	CARGNSFDPW	IGHV7-81	.	IGHJ5	8	-1	-1	12
1	1.5475085112968121E-4	TGTGCGAGAGACGGACTAATATGGTCCTGG	CARDGLIWSW	IGHV3-21	IGHD2-8	IGHJ5	10	14	19	25
1	1.5475085112968121E-4	TGTGCGAGAAAAAACTACTTTGACTACTGG	CARKNYFDYW	IGHV3-16	.	IGHJ4	10	-1	-1	13
1	1.5475085112968121E-4	TGTACCACAGACTACTATGGTTGGGGCTGG	CTTDYYGWGW	IGHV3-15	IGHD3-10	IGHJ4	10	12	25	26
1	1.5475085112968121E-4	TGTCTGTCGAACTCATTTGAATACTGG	CLSNSFEYW	IGHV3-33-2	IGHD1-7	IGHJ4	6	8	12	15
1	1.5475085112968121E-4	TGTGTTTTGAATTCATTTGAGTATTGG	CVLNSFEYW	IGHV3-50	IGHD3-9	IGHJ4	1	4	9	15
1	1.5475085112968121E-4	TGTGTTCTGAATTCTTTTGAGTACTGG	CVLNSFEYW	IGHV3-74	.	IGHJ4	3	-1	-1	15
1	1.5475085112968121E-4	TGTGTATTGAATTCATTTGAGTACTGG	CVLNSFEYW	IGHV3-16	.	IGHJ4	4	-1	-1	15
1	1.5475085112968121E-4	TGTGTACTGAACTCATTTGACAATTGG	CVLNSFDNW	IGHV4-34	IGHD1-7	IGHJ4	3	8	12	15
1	1.5475085112968121E-4	TGTGCGACTTATGATAGTGACTACTGG	CATYDSDYW	IGHV4-31	IGHD3-22	IGHJ4	6	9	16	17
1	1.5475085112968121E-4	TGTGCGACTGGCTACTTGGGATACTGG	CATGYLGYW	IGHV3-30	.	IGHJ4	6	-1	-1	11
1	1.5475085112968121E-4	TGTGCGAGAGGAAAGGTCGACTACTGG	CARGKVDYW	IGHV3-64	.	IGHJ4	9	-1	-1	18
1	1.5475085112968121E-4	TGTGCAAGAAATGCTTTTGATATGTGG	CARNAFDMW	IGHV3-16	.	IGHJ3	11	-1	-1	10
1	1.5475085112968121E-4	TGTGCAAGAAATGCATTTGATATGTGG	CARNAFDMW	IGHV3-74	.	IGHJ3	8	-1	-1	10
1	1.5475085112968121E-4	TGTGAACTGAATTCATTTGAGTACTGG	CELNSFEYW	IGHV3-74	IGHD1-20	IGHJ2P	3	4	8	18
1	1.5475085112968121E-4	TGTACACTGAACTCATTTGAATATTGG	CTLNSFEYW	IGHV3-73	IGHD1-7	IGHJ4	4	8	12	15
1	1.5475085112968121E-4	TGTACACTGAACTCATTTGAATATTGG	CTLNSFEYW	IGHV3-9	IGHD1-7	IGHJ4	2	8	12	15
1	1.5475085112968121E-4	TGTGCGGGGGGCTCAGGCTACTGG	CAGGSGYW	IGHV3-9	IGHD3-16	IGHJ4	4	5	9	17
