# Supplementary material for: Biomarkers and Immune Repertoire Metrics Identified by Peripheral Blood Transcriptomic Sequencing Reveal the Pathogenesis of COVID-19
Source: Front Immunol. 2021 Aug 24;12:677025. doi: 10.3389/fimmu.2021.677025 (PMC8421539; doi:10.3389/fimmu.2021.677025)
Supplement: Supplementary file 1 [file DataSheet_1.zip › TCR_BCR/IGH/convert.SRR12007847.clonotypes.IGH.txt]

count	freq	cdr3nt	cdr3aa	v	d	j	VEnd	DStart	DEnd	JStart
146	0.026588963758878165	TGTGCGAGAGGAAGGAACCCAACAGCTATGGTTAAAACTTACTACTTTGACTACTGG	CARGRNPTAMVKTYYFDYW	IGHV1-8	IGHD5-18	IGHJ4	10	21	33	39
85	0.015479876160990712	TGTGCGAGAGGGGGTTTTACGACTTTTGGAGTGGTTCCATTAGGCGGCTTCTGGTTCGACCCCTGG	CARGGFTTFGVVPLGGFWFDPW	IGHV4-34	IGHD3-3	IGHJ5	10	16	35	50
72	0.01311236568930978	TGTGCGAAAGATTACATGGGCGATAAGTGGTTATTAGGCTTTGACTACTGG	CAKDYMGDKWLLGFDYW	IGHV3-23	IGHD3-22	IGHJ4	11	25	35	38
57	0.010380622837370242	TGTGCGAGAGGCGTACCCTTTACGATTTTTGGAGTGGTTACCCGCCCTCACTGGTTCGACCCCTGG	CARGVPFTIFGVVTRPHWFDPW	IGHV4-4	IGHD3-3	IGHJ5	9	19	39	49
45	0.008195228555818612	TGTGCGAGACATAGAGGGTACTATGATAGTAGTCTTGGCTACTGG	CARHRGYYDSSLGYW	IGHV5-10-1	IGHD3-22	IGHJ4	11	18	32	34
44	0.00801311236568931	TGTGCGAAAGATTACATGGGCGACAAGTGGTTATTATCCTTTGACTACTGG	CAKDYMGDKWLLSFDYW	IGHV3-23	IGHD3-3	IGHJ4	11	25	36	38
43	0.007830996175560007	TGTACCACAGATCAAAGCCGGTCTGGGCAGTGGCTGGTACTTGACTACTACTACATGGACGTCTGG	CTTDQSRSGQWLVLDYYYMDVW	IGHV3-15	IGHD6-19	IGHJ6	12	26	39	43
38	0.006920415224913495	TGTGTCAGGGGCGGAATAGGGGGCGGCTATGGTTCTGACAACTGG	CVRGGIGGGYGSDNW	IGHV3-74	IGHD3-10	IGHJ4	3	26	34	35
37	0.0067382990347841926	TGTGCGAGAGGGGCGACGGGTAGTTATCCTATCCAGTACTACTACGGTTTGGACGTCTGG	CARGATGSYPIQYYYGLDVW	IGHV3-11	IGHD3-10	IGHJ6	9	16	26	36
35	0.006374066654525588	TGTGCGAGAAGGTTATTACGATTTTTGGAGTGGTCCGCCGGCCCCTCCTATTACTACTACTACTACATGGACGTCTGG	CARRLLRFLEWSAGPSYYYYYYMDVW	IGHV1-46	IGHD3-3	IGHJ6	8	13	33	51
34	0.006191950464396285	TGTGCGAAACTCTTATCAGTGGCTGAGGACTTTGACTACTGG	CAKLLSVAEDFDYW	IGHV3-30	IGHD6-19	IGHJ4	6	16	24	28
30	0.0054634857038790745	TGTGCGAAAGACGCCCGTAGCTGGCCACTAGGAGGGTCAAACTGGTTCGACCCCTGG	CAKDARSWPLGGSNWFDPW	IGHV3-23	IGHD2-15	IGHJ5	10	16	22	39
29	0.005281369513749772	TGTGCGAGTGGGCGGCAGGAATCCATTTTGACTGGAGTATATCCCATCTACTACTACTACGGTATGGACGTCTGG	CASGRQESILTGVYPIYYYYGMDVW	IGHV3-11	IGHD3-9	IGHJ6	7	24	34	47
28	0.00509925332362047	TGTGCGAGAGAAAGGAGTCATATTACGATTTTTGGTGACTACTACTACTACATGGACGTCTGG	CARERSHITIFGDYYYYMDVW	IGHV3-21	IGHD3-3	IGHJ6	10	20	34	37
28	0.00509925332362047	TGTGTGAGAGATAAATCCCGCGTAGTAGGTCGTGTCTGGTTCGACCCCTGG	CVRDKSRVVGRVWFDPW	IGHV3-11	IGHD1-26	IGHJ5	11	20	27	35
28	0.00509925332362047	TGTGCGAGACATGTCGGGGAACTTACGGTGGTGGAATACTTTGACTACTGG	CARHVGELTVVEYFDYW	IGHV5-51	IGHD4-23	IGHJ4	14	23	31	36
27	0.004917137133491167	TGTGCGAAAGATGAGGATAGTAGTGGTAGCGGCTTTGATGCTTTTGATATCTGG	CAKDEDSSGSGFDAFDIW	IGHV3-23	IGHD3-22	IGHJ3	11	15	26	35
26	0.004735020943361865	TGTGCGAGAGATAGGAGTGGGGTTGGCTGGTTCGACCCCTGG	CARDRSGVGWFDPW	IGHV7-4-1	IGHD3-3	IGHJ5	11	13	19	26
23	0.004188672372973957	TGTGCGAGAGGCCCTCGTAAGGAGGTTACGATTTTTGGAGTGGCCAAAAACGGGGTGTGGTTCCAGCACTGG	CARGPRKEVTIFGVAKNGVWFQHW	IGHV4-34	IGHD3-3	IGHJ1	12	25	42	60
23	0.004188672372973957	TGTGCGAAGGCTGCTACCGAAGACTACTACTACGGTATGGACGTCTGG	CAKAATEDYYYGMDVW	IGHV3-21	IGHD2-15	IGHJ6	6	9	16	22
22	0.004006556182844655	TGTGCGAGAGGCCTCCGGGAAGCTATTACGATTTTTGGAGTGGTTACCAATTACTACTACTACTACATGGACGTCTGG	CARGLREAITIFGVVTNYYYYYMDVW	IGHV4-34	IGHD3-3	IGHJ6	14	23	45	51
21	0.0038244399927153524	TGTGCGAAAGTGGTTGGGCGGGGTTACGATATTTTGACTGGTTATTCCGATTACTACTACTACTACGGTATGGACGTCTGG	CAKVVGRGYDILTGYSDYYYYYGMDVW	IGHV3-23	IGHD3-9	IGHJ6	9	23	45	49
21	0.0038244399927153524	TGTACTAGAGATCCCCTGGCGGGGGGAGTGGTTATTACTTGGGTGTACTACTACTACTACATGGACGTCTGG	CTRDPLAGGVVITWVYYYYYMDVW	IGHV3-49	IGHD3-22	IGHJ6	12	26	38	45
20	0.00364232380258605	TGTGCGAGAGGCCGGAGGGAGATTACGATTTTTGGAGTGGTTCGGTACGGTATGGACGTCTGG	CARGRREITIFGVVRYGMDVW	IGHV4-34	IGHD3-3	IGHJ6	12	21	41	51
19	0.0034602076124567475	TGTGCGAGACAAGGGCCGGTCTATATAACGATTTTTGGAGTGGTTAGGAACGGTATGGACGTCTGG	CARQGPVYITIFGVVRNGMDVW	IGHV4-39	IGHD3-3	IGHJ6	10	23	45	54
19	0.0034602076124567475	TGTGCGAAGGATTACATGGGCGACAAGTGGTTATTATCCTTTGACTACTGG	CAKDYMGDKWLLSFDYW	IGHV3-23	IGHD3-3	IGHJ4	11	25	36	38
18	0.003278091422327445	TGTGCGAGAAGGTTATTACGATTTTTGGAGTGGTCCGCCGGCCCCTCCTATTACTACTACTACTACATGGACGTCTGG	CARRLLRFLEWSAGPSYYYYYYMDVW	IGHV4-28	IGHD3-3	IGHJ6	9	13	33	51
18	0.003278091422327445	TGTGCGAGAGATCGGACCCGTATCCGGAATCCCATTATAAAGGTGACTGACTACGGTATGGACGTCTGG	CARDRTRIRNPIIKVTDYGMDVW	IGHV4-59	IGHD4-17	IGHJ6	12	47	56	57
18	0.003278091422327445	TGTGCGAGACATGACTTTGACTACGGTGATCGAGGGCGACTTGACTCCTGG	CARHDFDYGDRGRLDSW	IGHV4-39	IGHD4-17	IGHJ4	12	17	28	40
18	0.003278091422327445	TGTGCAAAAGGGCGGTATGCTTACGTTTGGGGGAGTTATCCCGACTACTGG	CAKGRYAYVWGSYPDYW	IGHV3-43	IGHD3-16	IGHJ4	9	15	39	42
18	0.003278091422327445	TGTGCAAGGGAGGGCGATGGCTACACCGAAGCTTTTGATATCTGG	CAREGDGYTEAFDIW	IGHV1-46	IGHD5-24	IGHJ3	4	15	24	30
17	0.0030959752321981426	TGTGCGAGGTTTAGGGTGGCTGGCCTTTATTACTACTACTACTACGGTATGGACGTCTGG	CARFRVAGLYYYYYYGMDVW	IGHV4-59	IGHD6-19	IGHJ6	7	15	22	27
17	0.0030959752321981426	TGTGCGAGAGGTTCTTTGGTGACTGCTATATTTCACTACTACTACTACATGGACGTCTGG	CARGSLVTAIFHYYYYMDVW	IGHV1-8	IGHD2-21	IGHJ6	10	16	28	34
17	0.0030959752321981426	TGTGCGAAAGAGACCTTCGACCATGCCAGCTCGTACTTTGACTACTGG	CAKETFDHASSYFDYW	IGHV3-23	IGHD6-6	IGHJ4	10	26	32	33
16	0.0029138590420688397	TGTGCGAGAGAACATTTGAGAAATGAGCCTACGATTTTTGGAGTGGTTAGGTCTTACTACTACATGGACGTCTGG	CAREHLRNEPTIFGVVRSYYYMDVW	IGHV1-46	IGHD3-3	IGHJ6	10	29	48	54
16	0.0029138590420688397	TGTGCGAGAGGCCGAGGCAGGATTTGGATTGTAGTAGTACCAGCTGCTAGGTTCTGGTTCGACCCCTGG	CARGRGRIWIVVVPAARFWFDPW	IGHV4-34	IGHD2-2	IGHJ5	12	27	48	53
16	0.0029138590420688397	TGTGCGAAAGATTCCTCCTCGTATAGCAGTGGCTGGACCTACTACTACTACGGTATGGACGTCTGG	CAKDSSSYSSGWTYYYYGMDVW	IGHV3-30	IGHD6-19	IGHJ6	11	20	35	38
16	0.0029138590420688397	TGTGCGAAAGATCCGCATTACGATTTTTGGAGTGGTTACTACTTTGACTACTGG	CAKDPHYDFWSGYYFDYW	IGHV3-23	IGHD3-3	IGHJ4	12	16	35	36
16	0.0029138590420688397	TGTGCGAGGAGGTATAGCAGTGGCTGGTACTACTTTGACTTCTGG	CARRYSSGWYYFDFW	IGHV4-34	IGHD6-19	IGHJ4	7	10	25	26
16	0.0029138590420688397	TGTGCCTCCGAAGGGGAGTGGGAGCCCTTTGACTCCTGG	CASEGEWEPFDSW	IGHV3-74	IGHD1-26	IGHJ4	4	16	24	26
15	0.0027317428519395373	TGTGCGAGAGGACGACTTCAGACCCCAGGTATTACGATTTTTGGAGTGGTTACCCCCCTCTACTACTACTACATGGACGTCTGG	CARGRLQTPGITIFGVVTPLYYYYMDVW	IGHV1-8	IGHD3-3	IGHJ6	10	28	51	59
15	0.0027317428519395373	TGTACGGACGATCAGGCGGCCACGGTGGTAACTCCGGTCCACTGG	CTDDQAATVVTPVHW	IGHV3-23	IGHD4-23	IGHJ4	12	21	36	40
15	0.0027317428519395373	TGTGCGAGAGTCGAGTTCCGGGCGGGTGTTGTTGACTACTGG	CARVEFRAGVVDYW	IGHV4-4	IGHD1-14	IGHJ4	9	14	20	31
15	0.0027317428519395373	TGTGCAGGCGTATCATCTGCTATTACCACCCTGGACTTCTGG	CAGVSSAITTLDFW	IGHV3-74	IGHD2-21	IGHJ4	5	16	23	33
15	0.0027317428519395373	TGTGCGAGAGGGTCTATATACTTCCACCACTGG	CARGSIYFHHW	IGHV3-11	.	IGHJ1	9	-1	-1	17
14	0.002549626661810235	TGTGCGAGCATAGACTACGGTGACTACGAGAGGGGATTAGACTACTTTGACTACTGG	CASIDYGDYERGLDYFDYW	IGHV7-4-1	IGHD4-17	IGHJ4	7	12	27	40
14	0.002549626661810235	TGTGCGAAATACATGGGGGGATGGTTCGGGGAGTTATTACCCCTCGGTGACCACTGG	CAKYMGGWFGELLPLGDHW	IGHV3-23	IGHD3-10	IGHJ4	8	20	38	47
14	0.002549626661810235	TGTGCGCGTAGCAGCAGCTGGCTCTACAACTGGTTCGACCCCTGG	CARSSSWLYNWFDPW	IGHV4-39	IGHD6-13	IGHJ5	5	8	20	24
14	0.002549626661810235	TGTGCGAAAGATACTTTTGGTGGTGACTGCCTCTGG	CAKDTFGGDCLW	IGHV3-23	IGHD2-21	IGHJ4	11	17	29	32
14	0.002549626661810235	TGTGCGAGAGGGTCTATATATTTCCACCGCTGG	CARGSIYFHRW	IGHV3-11	.	IGHJ1	9	-1	-1	17
13	0.0023675104716809323	TGTGCGAGAGGCAGACGGGGAATTACTATGATACTAGTGGTTATATCGGAGGAGTACTACTTTGACTACTGG	CARGRRGITMILVVISEEYYFDYW	IGHV4-34	IGHD3-22	IGHJ4	11	21	43	52
13	0.0023675104716809323	TGTGCGAGAGGCCCGAATCCCGGGGACGTTTGGGGGAGTTATCGTTTTGTATCATTTGACTACTGG	CARGPNPGDVWGSYRFVSFDYW	IGHV1-8	IGHD3-16	IGHJ4	12	25	45	54
13	0.0023675104716809323	TGTGCGAGAGGCGTACCCTTTACGATTTTTGGAGTGGTTACCCGCCCTCACTGGTTCGACCCCTGG	CARGVPFTIFGVVTRPHWFDPW	IGHV1-8	IGHD3-3	IGHJ5	11	19	39	49
13	0.0023675104716809323	TGTGCGAGAGAAAGGAGTCATATTACGATTTTTGGTGACTACTACTACTACATGGACGTCTGG	CARERSHITIFGDYYYYMDVW	IGHV4-31	IGHD3-3	IGHJ6	10	20	34	37
13	0.0023675104716809323	TGTGCGAAAGAAGAATATGATTACGTTTGGGGGAGTTATCGTCACCCTTACTTTGACTACTGG	CAKEEYDYVWGSYRHPYFDYW	IGHV3-23	IGHD3-16	IGHJ4	10	15	41	48
13	0.0023675104716809323	TGTGCGAAAGATCCGCTTTCTTGGGGTACTACGATTTTTGGCGCCTTTGACTACTGG	CAKDPLSWGTTIFGAFDYW	IGHV3-30	IGHD3-3	IGHJ4	12	25	40	44
13	0.0023675104716809323	TGTGCCAAAGGCCAAGGGTTTAGCAGTTCGCAAGTCCATGCTTTTGATATCTGG	CAKGQGFSSSQVHAFDIW	IGHV3-23	IGHD6-19	IGHJ3	9	15	26	37
13	0.0023675104716809323	TGTGCAAAAGAATCGGTGTTCGGGATCGGGGAATTATTGTTTGACTATTGG	CAKESVFGIGELLFDYW	IGHV3-43	IGHD3-10	IGHJ4	10	25	37	39
13	0.0023675104716809323	TGTGCGAAGGCTGCTACCGAAGACTATCACTACGGTATGGACGTCTGG	CAKAATEDYHYGMDVW	IGHV3-21	IGHD2-15	IGHJ6	6	9	16	36
13	0.0023675104716809323	TGTGCGGGAGATTGGCGTCGAAACGGCTATTCTTACGACTCCTGG	CAGDWRRNGYSYDSW	IGHV4-4	IGHD2-21	IGHJ5	11	25	31	35
12	0.00218539428155163	TGTGCGAGATACCCTAGATCTTCCACCAGTGGCTGGCCCCCAAGAGGGTCCTACTACATGGACGTCTGG	CARYPRSSTSGWPPRGSYYMDVW	IGHV1-46	IGHD6-19	IGHJ6	8	26	35	50
12	0.00218539428155163	TGTGCGAGACTGGCCCGTAGTAGTGGTTATCCGGCGGGTTTTGCCTGGTTCGACCCCTGG	CARLARSSGYPAGFAWFDPW	IGHV4-39	IGHD3-22	IGHJ5	9	17	29	44
12	0.00218539428155163	TGTGCGAGAGGCCGGAGGTGGGAGCTACTTTTTCACTACTACTACTACATGGACGTCTGG	CARGRRWELLFHYYYYMDVW	IGHV1-8	IGHD1-26	IGHJ6	12	17	28	34
12	0.00218539428155163	TGTGCGAGAATACGGGGTACGATTTTTGGAGTTCCCTACTACTACTACATGGACGTCTGG	CARIRGTIFGVPYYYYMDVW	IGHV4-34	IGHD3-3	IGHJ6	8	17	31	35
12	0.00218539428155163	TGTGCGAAAGATTACATGGGCGACAAGTGGTTATTATCGTTTGACTACTGG	CAKDYMGDKWLLSFDYW	IGHV3-23	IGHD3-3	IGHJ4	11	25	36	39
12	0.00218539428155163	TGTGCGAGAGGGTCAGCAGCTGGGTTCGCTGAGTACTTCCAACACTGG	CARGSAAGFAEYFQHW	IGHV4-4	IGHD6-13	IGHJ1	9	13	22	26
12	0.00218539428155163	TGTGCAAGGGAGGGCGATGGCTACACCGAAGCTTTTGATATCTGG	CAREGDGYTEAFDIW	IGHV1-24	IGHD5-24	IGHJ3	6	15	24	30
12	0.00218539428155163	TGTACTAGCAACCACTATGATAGTAGTGGTTACATTGACTACTGG	CTSNHYDSSGYIDYW	IGHV3-49	IGHD3-22	IGHJ4	7	13	29	30
12	0.00218539428155163	TGTGCAAGAGGCGCCACCTCTGGTTACGCTTCTGACTCCTGG	CARGATSGYASDSW	IGHV3-74	IGHD5-18	IGHJ4	9	20	27	32
12	0.00218539428155163	TGTGCGAGAGATCAGAGGGATCAGGCCTGG	CARDQRDQAW	IGHV3-30	IGHD7-27	IGHJ5	12	16	21	25
12	0.00218539428155163	TGTGCGAGAGGGTTCGACTACTGG	CARGFDYW	IGHV4-59	IGHD1-14	IGHJ4	9	10	14	15
11	0.0020032780914223274	TGTGCGAGAGAAGGCATAACTTGTAGTGGTGGTAGTTGCCACTACTCCGGTATGGACGTCTGG	CAREGITCSGGSCHYSGMDVW	IGHV4-31	IGHD2-15	IGHJ6	10	20	42	51
11	0.0020032780914223274	TGTGCGAAAAGGGGGGTTTTCTATGGTGGCACTTATTACGTCGATGCTTTTGATATCTGG	CAKRGVFYGGTYYVDAFDIW	IGHV4-39	IGHD3-22	IGHJ3	6	32	38	42
11	0.0020032780914223274	TGTGCAAAAGATGTGGGGGGGAACCCCGATCTAGTGGGAGCTACCCCCTTTGACTACTGG	CAKDVGGNPDLVGATPFDYW	IGHV3-9	IGHD1-26	IGHJ4	11	31	43	47
11	0.0020032780914223274	TGTGCGAGAGCGCGGGGGGGCTACGACGGACTTCAAAACTACTACTTTGACTACTGG	CARARGGYDGLQNYYFDYW	IGHV3-23	IGHD5-12	IGHJ4	6	18	25	39
11	0.0020032780914223274	TGTGCGAAAGAACCGAATTACGATTTTTGGAGTGGTTATTATTTTGACTACTGG	CAKEPNYDFWSGYYFDYW	IGHV3-23	IGHD3-3	IGHJ4	10	16	41	42
11	0.0020032780914223274	TGTGCGAGAGTATCAATCGGTGGGAGCTACTTTTACTCGATTGACTACTGG	CARVSIGGSYFYSIDYW	IGHV3-21	IGHD1-26	IGHJ4	9	19	30	40
11	0.0020032780914223274	TGTGCGAAAGGGCCTAGAGTTAGTGGTTATTACTCAGGGACCGACTACTGG	CAKGPRVSGYYSGTDYW	IGHV3-23	IGHD3-22	IGHJ4	9	20	33	42
11	0.0020032780914223274	TGTGCAAAAGCCACCCTGTATACTTTTGGCTGGTACGCCCTTGAATCCTGG	CAKATLYTFGWYALESW	IGHV3-9	IGHD6-19	IGHJ5	9	26	36	46
11	0.0020032780914223274	TGTGCCAGAATAGAGCTGCCCCCCTATAAACACGCTATGGACGTCTGG	CARIELPPYKHAMDVW	IGHV4-30-2	IGHD6-6	IGHJ6	8	12	18	36
11	0.0020032780914223274	TGTGCGAGGTCCGCCGGTGATAGCAGCAGTGGCTGGTTCGACCCCTGG	CARSAGDSSSGWFDPW	IGHV4-39	IGHD6-13	IGHJ5	7	19	28	32
11	0.0020032780914223274	TGTGCGAGACTGTCTGGCTTTATACAGCTATGGTTCTTTGACTACTGG	CARLSGFIQLWFFDYW	IGHV4-39	IGHD5-18	IGHJ4	14	21	34	35
11	0.0020032780914223274	TGTGCAAAAGATGGACACAGCTATGGCTGGAACTACATGGACGTCTGG	CAKDGHSYGWNYMDVW	IGHV3-9	IGHD5-18	IGHJ6	11	12	25	31
11	0.0020032780914223274	TGTGCGAGAGATCTCGTGGATACAGCTATGGTTCTTGACTACTGG	CARDLVDTAMVLDYW	IGHV3-21	IGHD5-18	IGHJ4	14	15	32	34
11	0.0020032780914223274	TGTGCGAGACAGAGGGTGGCGAGACTACTCTTTGACTACTGG	CARQRVARLLFDYW	IGHV4-59	IGHD3-22	IGHJ4	8	23	28	29
10	0.001821161901293025	TGTGCGAGAGTCCCCCAGCAGTGGCTGACAAGATACTACTACTACTACATGGACGTCTGG	CARVPQQWLTRYYYYYMDVW	IGHV3-20	IGHD6-19	IGHJ6	9	16	26	33
10	0.001821161901293025	TGTGCGAAAGTTACAGTGGCTTACAGCAATGGCTGGTATTCGATGGAAATTGACTCCTGG	CAKVTVAYSNGWYSMEIDSW	IGHV3-30	IGHD6-19	IGHJ4	6	24	37	49
10	0.001821161901293025	TGTGCGAGAGCGCGGGGGGGCTACGACGGACTTCAAAACTACTACTTTGACTACTGG	CARARGGYDGLQNYYFDYW	IGHV3-11	IGHD5-12	IGHJ4	9	18	25	39
10	0.001821161901293025	TGTGCGAGAGATCGTGGCTACTATGGTTCGGGGAGTTATGTTTGGTTCGACCCCTGG	CARDRGYYGSGSYVWFDPW	IGHV4-31	IGHD3-10	IGHJ5	12	18	38	42
10	0.001821161901293025	TGTGCACACAGACCCGACGTATTACGATATTTTGAAAATGATGCTTTTGATATCTGG	CAHRPDVLRYFENDAFDIW	IGHV2-5	IGHD3-9	IGHJ3	12	16	34	37
10	0.001821161901293025	TGTGCGAGAACCGGGTGGAGAGTACCAGCTGCCCCTGGTGCTTTTGATATCTGG	CARTGWRVPAAPGAFDIW	IGHV1-46	IGHD2-2	IGHJ3	8	20	31	38
10	0.001821161901293025	TGTGCGAAAGATCCCTATAGCGGTATAGTGGGAGCTAAGGGATTCGACTACTGG	CAKDPYSGIVGAKGFDYW	IGHV3-23	IGHD1-26	IGHJ4	12	14	36	45
10	0.001821161901293025	TGTGCGAAAGATAAGTATTCCGGTATAGCAGTGGCTGGTACGGATGACTACTGG	CAKDKYSGIAVAGTDDYW	IGHV3-23	IGHD6-19	IGHJ4	11	21	41	44
10	0.001821161901293025	TGTGCGAAAGACCCGCATTACGATTTTTGGAGTGGTTATTACTTTGACTACTGG	CAKDPHYDFWSGYYFDYW	IGHV3-23	IGHD3-3	IGHJ4	10	16	38	39
10	0.001821161901293025	TGTGCAACTTCCTCAGTTCGGCTGGTACGAGGCTTTGGCTGGTTCGACCCCTGG	CATSSVRLVRGFGWFDPW	IGHV1-24	IGHD6-19	IGHJ5	7	19	28	38
10	0.001821161901293025	TGTGCAAGGGACGTTGAGGAGTGGCTATTGCTAGATGCTTTTGCTTTTTGG	CARDVEEWLLLDAFAFW	IGHV3-74	IGHD3-3	IGHJ3	7	17	28	33
10	0.001821161901293025	TGTACGAGAACCGGATTTAGTGATGGCTGGTCCCTAGGGGAGGACTCCTGG	CTRTGFSDGWSLGEDSW	IGHV4-39	IGHD6-19	IGHJ4	8	23	30	42
10	0.001821161901293025	TGTGCCAGAATAGAGCTGCCCCCCTATAAATACGCTATGGACGTCTGG	CARIELPPYKYAMDVW	IGHV4-30-2	IGHD6-6	IGHJ6	8	12	18	36
10	0.001821161901293025	TGTGCGAAATGGACCGAATACTACTACTACTACGGTATGGACGTCTGG	CAKWTEYYYYYGMDVW	IGHV3-23	IGHD3-10	IGHJ6	8	13	17	18
10	0.001821161901293025	TGTGCAAGAGGGAGCGGTGGCTACAATCACCGAGATTTTGATATTTGG	CARGSGGYNHRDFDIW	IGHV3-9	IGHD5-24	IGHJ3	6	17	26	35
10	0.001821161901293025	TGTACTAGGGATAAGGGGGTCAGTGGCTGGTACTATGACTACTGG	CTRDKGVSGWYYDYW	IGHV3-49	IGHD6-19	IGHJ4	11	20	29	30
10	0.001821161901293025	TGTACGAGAGGGTGGCAGTGGCTGGCAACACTTTTTGACCACTGG	CTRGWQWLATLFDHW	IGHV3-20	IGHD6-19	IGHJ4	9	14	24	33
10	0.001821161901293025	TGTGCGAGAGGGGGGCCTGACTACGATGACTACTGG	CARGGPDYDDYW	IGHV4-34	.	IGHJ4	10	-1	-1	19
9	0.0016390457111637225	TGTGCGAGAGGCAATGGTCCCCATACGATTTTTGGAGTGGTCCGCATAAGGTACTACTACTACATGGACGTCTGG	CARGNGPHTIFGVVRIRYYYYMDVW	IGHV4-34	IGHD3-3	IGHJ6	11	23	40	51
9	0.0016390457111637225	TGTGCGGTTGGGGGTCTCGGCAGCAGCTCGTCCTGGGGCTACGGTTACTACTACTACTACATGGACGTCTGG	CAVGGLGSSSSWGYGYYYYYMDVW	IGHV7-4-1	IGHD6-6	IGHJ6	5	21	32	45
9	0.0016390457111637225	TGTGCGAGAGCCACAAACCATCGAATTGTAGTGGTGGTAGTTGCTACTAGCTACTACTACATGGACGTCTGG	CARATNHRIVVVVVATSYYYMDVW	IGHV1-46	IGHD2-15	IGHJ6	9	24	39	43
9	0.0016390457111637225	TGTGCAAAAGCCCAGTTTACCTACGATGGGCAGTGGTTATTACCTCTGACCGACGATGCTTTTGATATCTGG	CAKAQFTYDGQWLLPLTDDAFDIW	IGHV3-9	IGHD3-22	IGHJ3	9	31	42	54
9	0.0016390457111637225	TGTGCCCGCAGCGGGGCCTTTGTCATTACGATTTTTGGAGTGGTTAGGTACTACTACATGGACGTCTGG	CARSGAFVITIFGVVRYYYMDVW	IGHV4-34	IGHD3-3	IGHJ6	4	24	45	48
9	0.0016390457111637225	TGTGCGAGAGATTGGCGATTACGTTTGGGGGAGTTATCGTTATACGATCATGATGCTTTTGATATCTGG	CARDWRLRLGELSLYDHDAFDIW	IGHV3-21	IGHD3-16	IGHJ3	11	16	44	46
9	0.0016390457111637225	TGTGCCAAAGCCAGAGCTGTAGAGAAGTGGGAGCTGCAAGTCTACTACTACGGTGTGGACGTCTGG	CAKARAVEKWELQVYYYGVDVW	IGHV3-23	IGHD1-26	IGHJ6	9	25	34	41
9	0.0016390457111637225	TGTGCGAGACGGCAGCGGGAAGAGTACCAGCTGCCATTAGTGGCCGAGAACTGGTTCGACCCCTGG	CARRQREEYQLPLVAENWFDPW	IGHV4-39	IGHD2-2	IGHJ5	9	22	33	48
9	0.0016390457111637225	TGTGCGAGAGATCTGGTGGGATCAGCTTATAGCAGCAGCTGGTCCGCCCCCCTTGACTACTGG	CARDLVGSAYSSSWSAPLDYW	IGHV1-46	IGHD6-13	IGHJ4	13	27	42	52
9	0.0016390457111637225	TGTGTGAAAGAGGTGGCCTCGTCGGACTACCGTGGTAAGACGTGGTACTTTGACTACTGG	CVKEVASSDYRGKTWYFDYW	IGHV3-30	IGHD4-23	IGHJ4	10	24	37	45
9	0.0016390457111637225	TGTGCGAAAGACCCCCATATGGCAGAAGACCCCGCGGACGGGGACTACTTTGACTACTGG	CAKDPHMAEDPADGDYFDYW	IGHV3-30	IGHD3-16	IGHJ4	10	11	16	43
9	0.0016390457111637225	TGTGCCAGAGTGTATAGGAAGAGAGGGGGTTATTATTCCGGTTATTGGGACTACTGG	CARVYRKRGGYYSGYWDYW	IGHV4-30-2	IGHD3-3	IGHJ4	9	27	41	48
9	0.0016390457111637225	TGTGCAAAATTGGGCATACTTATTACTATCGAACTCGACGATGCTTTTGATATCTGG	CAKLGILITIELDDAFDIW	IGHV3-43	IGHD3-10	IGHJ3	8	15	28	39
9	0.0016390457111637225	TGTGCGAGAGAGAAGCGGGCAGCAACTCGTGCCTGGTGGTTCTTCGATTTATGG	CAREKRAATRAWWFFDLW	IGHV4-31	IGHD6-6	IGHJ2	10	20	29	36
9	0.0016390457111637225	TGTGCGAAAACGGAGTTACGATTTTTGGAGTGGTTATCATACTTTGACTACTGG	CAKTELRFLEWLSYFDYW	IGHV3-23	IGHD3-3	IGHJ4	8	15	36	39
9	0.0016390457111637225	TGTGCAAAAGATATAAGCAGTGGCTGGGCGCCACGATTCTACTTTGACTTCTGG	CAKDISSGWAPRFYFDFW	IGHV3-9	IGHD6-19	IGHJ4	14	15	26	38
9	0.0016390457111637225	TGTGCTCACAGACGGGGCTACTTTGGTTCCCCCTACTTTGACTACTGG	CAHRRGYFGSPYFDYW	IGHV2-5	IGHD3-10	IGHJ4	13	18	28	32
9	0.0016390457111637225	TGTGCGAGAGTGGAAGTAATACAGCTATGGTGGGCGCTGGTCTACTGG	CARVEVIQLWWALVYW	IGHV4-4	IGHD5-18	IGHJ4	9	18	30	41
9	0.0016390457111637225	TGTGCGAGAGGGGTAAGCAGCAGCTGGTACCCCGGGGTTGACAACTGG	CARGVSSSWYPGVDNW	IGHV4-4	IGHD6-13	IGHJ4	9	10	29	37
9	0.0016390457111637225	TGTGCAAAAGATTTCGAGTGGGAGCTACCCGGGTCGTTTGACTACTGG	CAKDFEWELPGSFDYW	IGHV3-9	IGHD1-26	IGHJ4	11	16	27	36
9	0.0016390457111637225	TGTACTAGAGATGGTGCTGGTTATTTTGCCAACCACCCTGACTTCTGG	CTRDGAGYFANHPDFW	IGHV3-49	IGHD3-9	IGHJ4	11	16	24	38
9	0.0016390457111637225	TGTGCGACAGGGTGGCAGTGGCTGGCAACACTATTTGACCACTGG	CATGWQWLATLFDHW	IGHV3-20	IGHD6-19	IGHJ4	6	14	24	33
9	0.0016390457111637225	TGTGCGAGAGTCCGCGACGGTTTTTGGAGTGGTTTTGACAACTGG	CARVRDGFWSGFDNW	IGHV7-4-1	IGHD3-3	IGHJ4	9	16	32	33
9	0.0016390457111637225	TGTGCGAAGGGCAACGTCGACGCCCCGTACTTCTTTGACTTCTGG	CAKGNVDAPYFFDFW	IGHV3-11	IGHD1-1	IGHJ4	6	13	18	26
9	0.0016390457111637225	TGTTTTACGGTGCCTTCTAACTACTACGGTATGGACGTCTGG	CFTVPSNYYGMDVW	IGHV3-30	IGHD4-17	IGHJ6	2	5	11	19
9	0.0016390457111637225	TGTGCGATAGTAGGTGCCTACAAGCAATTTGACAACTGG	CAIVGAYKQFDNW	IGHV3-11	IGHD2-15	IGHJ4	6	17	22	27
9	0.0016390457111637225	TGTGCGAAGGAGGGGGGGAGGACCCACCTTGACTACTGG	CAKEGGRTHLDYW	IGHV3-23	IGHD3-16	IGHJ4	7	13	19	28
9	0.0016390457111637225	TGTGCAAGGGGCAGTGGATATTACTACTTTGACAACTGG	CARGSGYYYFDNW	IGHV3-74	IGHD5-12	IGHJ4	7	13	20	21
9	0.0016390457111637225	TGTGCGTTAGAGATGGAAACAATTCTTGACTACTGG	CALEMETILDYW	IGHV3-64	IGHD5-24	IGHJ4	5	7	23	25
9	0.0016390457111637225	TGTGCGAGCGGAGATGGCTACAAAATTGACTACTGG	CASGDGYKIDYW	IGHV3-11	IGHD5-24	IGHJ4	7	10	22	25
9	0.0016390457111637225	TGTGCATCTCAATGGTTATCCTGG	CASQWLSW	IGHV3-74	IGHD3-22	IGHJ5	5	12	18	19
8	0.0014569295210344199	TGTGCGAGAGGGGAAGATAGTAGTGGTTATTACTACGACGTGGGGGGGAATTACTACTACTACTACGGTATGGACGTCTGG	CARGEDSSGYYYDVGGNYYYYYGMDVW	IGHV3-21	IGHD3-22	IGHJ6	9	15	36	49
8	0.0014569295210344199	TGTGCGAGAGCCGTCCCCCAACCTACCCGCCTTAATATTGTAGTGGTGGTAGCTGCTACCCACTTTGACTACTGG	CARAVPQPTRLNIVVVVAATHFDYW	IGHV4-59	IGHD2-15	IGHJ4	9	34	58	61
8	0.0014569295210344199	TGTGCGAGAGGCCTCCTGAGTACTATGATAGTAGTGGTTATACGCGATTACTACTACTACTACATGGACGTCTGG	CARGLLSTMIVVVIRDYYYYYMDVW	IGHV1-8	IGHD3-22	IGHJ6	14	20	40	48
8	0.0014569295210344199	TGTGCGAGAGATGCTCCCCTGCATTACTATGGTTCGGGGAGTTATTATACCGGCCTACGTCGCATGGACGTCTGG	CARDAPLHYYGSGSYYTGLRRMDVW	IGHV1-2	IGHD3-10	IGHJ6	11	22	48	62
8	0.0014569295210344199	TGTGCGAGAGAACATTTGAGAAATGAGCCTACGATTTTTGGAGTGGTTAGGTCTTACTACTACATGGACGTCTGG	CAREHLRNEPTIFGVVRSYYYMDVW	IGHV3-53	IGHD3-3	IGHJ6	10	29	48	54
8	0.0014569295210344199	TGTGCGGGGGTTCCGACCGTTGATTATGATTACGTTTGGGGGAGTTATCGTTATGTTGGGTTCGACCCCTGG	CAGVPTVDYDYVWGSYRYVGFDPW	IGHV4-39	IGHD3-16	IGHJ5	5	22	53	58
8	0.0014569295210344199	TGTGCGAGACATCCACGATATTTTGACTGGTTATTGCAAAGCGACTACTACTACTACGGTATGGACGTCTGG	CARHPRYFDWLLQSDYYYYGMDVW	IGHV4-39	IGHD3-9	IGHJ6	11	14	34	43
8	0.0014569295210344199	TGTGCGAGAGATATGCCCGAGGGTAAAGGACTATGGTTCGTCCCCACACCTACATACGGTATGGACGTCTGG	CARDMPEGKGLWFVPTPTYGMDVW	IGHV3-21	IGHD3-10	IGHJ6	11	29	39	60
8	0.0014569295210344199	TGTGCGAGACTCCGGCGCGCTACGATTTTTGGAGTGATCATCGCCCACCACTACTTTGACTACTGG	CARLRRATIFGVIIAHHYFDYW	IGHV4-39	IGHD3-3	IGHJ4	9	20	35	49
8	0.0014569295210344199	TGTGCGAGAGCTTGTACTAATGGTGTATGGACTCCATTCAGCTACTACTACTACATGGACGTCTGG	CARACTNGVWTPFSYYYYMDVW	IGHV1-46	IGHD2-8	IGHJ6	9	11	28	41
8	0.0014569295210344199	TGTGCGAGAGATGTCGTGGTTGATTACTCTGATTCGGGTAGTTATTCAAGTGGAATTGACTACTGG	CARDVVVDYSDSGSYSSGIDYW	IGHV4-31	IGHD3-10	IGHJ4	11	22	45	55
8	0.0014569295210344199	TGTGCGAGAGATGTCGTGGTTGATTACTCTGATTCGGGTAGTTATTCAAGTGGAATTGACAACTGG	CARDVVVDYSDSGSYSSGIDNW	IGHV4-31	IGHD3-10	IGHJ4	11	22	45	55
8	0.0014569295210344199	TGTGCGAGAGATAATCCGCCCCTACGGTGGGGGCCTCTTTTTCACTACTACTACATGGACGTCTGG	CARDNPPLRWGPLFHYYYMDVW	IGHV4-34	IGHD4-23	IGHJ6	9	21	29	43
8	0.0014569295210344199	TGTGCGAGAATGAGGCCCCCCATGTATTACGATTGGTGGAGTGGTCAGGAGGGTTTTGACTACTGG	CARMRPPMYYDWWSGQEGFDYW	IGHV4-34	IGHD3-3	IGHJ4	8	23	44	54
8	0.0014569295210344199	TGTGCGAAAGGGGCATATTTCGCCGATGACGATTTTTGGACTGGGTATAATCTTAGGCGTTATTGG	CAKGAYFADDDFWTGYNLRRYW	IGHV3-23	IGHD3-3	IGHJ4	9	28	47	63
8	0.0014569295210344199	TGTGCGAAAGATCGAAGTATTACGATTTTTGGAGTGGTTATGGACTACTACGGTATGGACGTCTGG	CAKDRSITIFGVVMDYYGMDVW	IGHV3-23	IGHD3-3	IGHJ6	12	16	40	43
8	0.0014569295210344199	TGTGCAAGAGGCCCACTTTTTGGAGTGGTTATTTATAGCCATCAGAACAACTGGTTCGACCCCTGG	CARGPLFGVVIYSHQNNWFDPW	IGHV1-46	IGHD3-3	IGHJ5	9	16	32	46
8	0.0014569295210344199	TGTGCCAGAGAGGCCGTTCGTATTACTATGATAGTAGTGGTTCGTTACGGTATGGACGTCTGG	CAREAVRITMIVVVRYGMDVW	IGHV4-30-2	IGHD3-22	IGHJ6	10	18	41	51
8	0.0014569295210344199	TGTGCGATCCAATTTCCGTCTCACTATGAATATGATAGTCGTGCTGACTGGTTCGACCCCTGG	CAIQFPSHYEYDSRADWFDPW	IGHV1-46	IGHD3-22	IGHJ5	6	30	42	46
8	0.0014569295210344199	TGTGCGAGCCACTATCCCATAGAAGATTATGAAAGTAGTGGTTGGGGCTGGTTCGACCCCTGG	CASHYPIEDYESSGWGWFDPW	IGHV1-18	IGHD3-22	IGHJ5	7	27	42	47
8	0.0014569295210344199	TGTGCGAGCAATCTTGGGGAACTGCTACCAAATAAGTACTACTACTACGGTATGGACGTCTGG	CASNLGELLPNKYYYYGMDVW	IGHV4-39	IGHD2-15	IGHJ6	7	23	29	36
8	0.0014569295210344199	TGTGCGAGGGGCACGTGGCGTATTACTATGGTTCGGGGACGACCCTACTACTTTGACTACTGG	CARGTWRITMVRGRPYYFDYW	IGHV1-8	IGHD3-10	IGHJ4	11	18	38	45
8	0.0014569295210344199	TGTGCAAAAGATTTATCGGGGAGTCATGGGATGGGGCGAACGAACTGGTTCGACCCCTGG	CAKDLSGSHGMGRTNWFDPW	IGHV3-43	IGHD4-11	IGHJ5	16	21	27	42
8	0.0014569295210344199	TGTGCGAGATCCGGGGGCGTGCTGGTTTTAAGAGTCAACTGGTTTGACCCCTGG	CARSGGVLVLRVNWFDPW	IGHV3-21	IGHD2-2	IGHJ5	8	20	25	35
8	0.0014569295210344199	TGTGCGAAAGACCCCCATTACGATTTTTGGAGTGGGTACTACTTTGACTACTGG	CAKDPHYDFWSGYYFDYW	IGHV3-23	IGHD3-3	IGHJ4	10	16	34	35
8	0.0014569295210344199	TGTGCAAAAGATATGGACGATGACTCCCAGGTTGGGGGCTACTTTGACTACTGG	CAKDMDDDSQVGGYFDYW	IGHV3-9	IGHD3-16	IGHJ4	13	16	27	38
8	0.0014569295210344199	TGTGCCAAAGGCGGATCGTATAACTGGAACTACGACTACTTTGACTACTGG	CAKGGSYNWNYDYFDYW	IGHV3-9	IGHD1-7	IGHJ4	9	17	33	34
8	0.0014569295210344199	TGTGCGAGAGAGGACGTTTGGGGGAGTTATACTAATGCTTTTGATATCTGG	CAREDVWGSYTNAFDIW	IGHV3-33	IGHD3-16	IGHJ3	10	13	29	34
8	0.0014569295210344199	TGTGCGGTCAGGACTATGAACTACTACTACTACGGTATGGACGTCTGG	CAVRTMNYYYYGMDVW	IGHV1-2	IGHD3-22	IGHJ6	5	12	18	19
8	0.0014569295210344199	TGTGCGAGAGATCGGGATTACTATGGTTCGGGCGGTTTTGACTTCTGG	CARDRDYYGSGGFDFW	IGHV1-46	IGHD3-10	IGHJ4	12	16	31	36
8	0.0014569295210344199	TGTGCGAGAGAGAGGCAGTGGGTGGAGGCCTCGCCTTTTGATATCTGG	CARERQWVEASPFDIW	IGHV1-2	IGHD6-19	IGHJ3	10	14	24	34
8	0.0014569295210344199	TGTGCGAAGGCTGCTACCGAAAACTACTACTACGGTATGGACGTCTGG	CAKAATENYYYGMDVW	IGHV3-21	IGHD2-15	IGHJ6	6	9	16	22
8	0.0014569295210344199	TGTGCGAAAGGAAAAAGTGGGAGCTACTATGATGCTTTTGATATCTGG	CAKGKSGSYYDAFDIW	IGHV3-30	IGHD1-26	IGHJ3	6	15	27	28
8	0.0014569295210344199	TGTGCGAGCGGATATAGTTATGGCCATGAAACTTTTGATATCTGG	CASGYSYGHETFDIW	IGHV3-21	IGHD5-12	IGHJ3	7	9	17	24
8	0.0014569295210344199	TGTACCCGCTCTGATTTTTGGAGTGGCAACTACATGGACGTCTGG	CTRSDFWSGNYMDVW	IGHV3-49	IGHD3-3	IGHJ6	4	12	25	28
8	0.0014569295210344199	TGTACTAGAGACGATTTTTGGAGTGGTTATTATGGCTACTGG	CTRDDFWSGYYGYW	IGHV3-49	IGHD3-3	IGHJ4	10	11	32	35
8	0.0014569295210344199	TGTGCGAGGGTCCGTCTTGATCCTACGTTTGACTACTGG	CARVRLDPTFDYW	IGHV3-11	IGHD2-15	IGHJ4	7	19	24	27
8	0.0014569295210344199	TGTGCGAGACAAAACCCTTTTTTTGACTACTGG	CARQNPFFDYW	IGHV3-21	IGHD3-3	IGHJ4	8	9	13	21
7	0.0012748133309051174	TGTGCGAGAGGGGGTTGGACCCGGGGTCAGGGCTATGATTACGTTTGGGGGAGTTATCGTCCCAATGCTTTTGATATCTGG	CARGGWTRGQGYDYVWGSYRPNAFDIW	IGHV1-8	IGHD3-16	IGHJ3	10	33	59	64
7	0.0012748133309051174	TGTGCGTTTGGGGAGGTGGATACAGCTATGGAGGCCCGGGAAGGATATTACTACTACTACTACGGTATGGACGTCTGG	CAFGEVDTAMEAREGYYYYYYGMDVW	IGHV1-46	IGHD5-18	IGHJ6	5	15	30	44
7	0.0012748133309051174	TGTGCGAGAGCCCACCAGGTTATTACTATGATAGTAGTGGTCCCACAACCTGACTACTACTACGGTATGGACGTCTGG	CARAHQVITMIVVVPQPDYYYGMDVW	IGHV3-21	IGHD3-22	IGHJ6	9	20	40	52
7	0.0012748133309051174	TGTGCGAGAGGCCCTCGTAAGGAGGTTACGATTTTTGGAGTGGCCAAAAACGGGGTGTGGTTCCAGCACTGG	CARGPRKEVTIFGVAKNGVWFQHW	IGHV1-8	IGHD3-3	IGHJ1	12	25	42	60
7	0.0012748133309051174	TGTGCCAAAGGGGTTCCCTATAGTGGGGGCTCCTACTGGCAGGGCGATTACTACTTTGACTACTGG	CAKGVPYSGGSYWQGDYYFDYW	IGHV4-55	IGHD1-26	IGHJ4	4	18	35	48
7	0.0012748133309051174	TGTGCGAGACATAGGAGGGCTTGGATAGTAGTGGTTACCAACGACTACTGGTACTTCGATCTCTGG	CARHRRAWIVVVTNDYWYFDLW	IGHV4-39	IGHD3-22	IGHJ2	11	23	36	44
7	0.0012748133309051174	TGTGCAAGAGACCCGCGTAGGTCCCGATTTTTGGAGTGGTTATCCCACAACTGGTTCGACCCCTGG	CARDPRRSRFLEWLSHNWFDPW	IGHV3-74	IGHD3-3	IGHJ5	10	24	42	46
7	0.0012748133309051174	TGCACTAGGGCTGTTGTATTGGCAGCCGGATCGGGAATCTACTACTACTACGGTATGGACGTCTGG	CTRAVVLAAGSGIYYYYGMDVW	IGHV3-73	IGHD1-1	IGHJ6	7	12	17	38
7	0.0012748133309051174	TGTGCGAGACACAGTATTGTGGTGGTGACTGCTACGGGTCGAGCCGGTGCTTTTGATATCTGG	CARHSIVVVTATGRAGAFDIW	IGHV4-39	IGHD2-21	IGHJ3	10	14	33	47
7	0.0012748133309051174	TGTGCGAGAGTGTATTACGATTTTTGGAGTGGTTACTCCTATGCGTACTACTTTGACTACTGG	CARVYYDFWSGYSYAYYFDYW	IGHV4-4	IGHD3-3	IGHJ4	9	11	34	44
7	0.0012748133309051174	TGTGCGAGAGCCCTCTCGTATTACGATATTTTGACTGGTTATTCCACCCACCTTGACTACTGG	CARALSYYDILTGYSTHLDYW	IGHV4-34	IGHD3-9	IGHJ4	17	18	42	52
7	0.0012748133309051174	TGTGCGAAAGGGCCTCGCGGGACTACGCTATTGGAATACTACTACTACTACATGGACGTCTGG	CAKGPRGTTLLEYYYYYMDVW	IGHV3-23	IGHD4-17	IGHJ6	9	20	26	36
7	0.0012748133309051174	TGTGCGAGGGAGGACCTGGGCGGTGACTACGTCCCATCAAGTGATGCTTTTGATATCTGG	CAREDLGGDYVPSSDAFDIW	IGHV3-30	IGHD4-17	IGHJ3	7	20	31	41
7	0.0012748133309051174	TGTGCGAGAGGCTCGCGTATTGTACTAATCTTCAAGCGATACTACTACATGGACGTCTGG	CARGSRIVLIFKRYYYMDVW	IGHV1-8	IGHD2-8	IGHJ6	11	17	28	39
7	0.0012748133309051174	TGTGCGAGAGGCCGGGTTGTACTAATGGTGTTCTCCCGCGTTTACTACTTTGACTACTGG	CARGRVVLMVFSRVYYFDYW	IGHV1-8	IGHD2-8	IGHJ4	12	16	30	42
7	0.0012748133309051174	TGTGCGAAATATAGCAGCTCGTCCCTTACGTTTGTCTACTACTACTACATGGACGTCTGG	CAKYSSSSLTFVYYYYMDVW	IGHV1-46	IGHD6-6	IGHJ6	6	9	23	35
7	0.0012748133309051174	TGTGCCAGAGGGGAACTTCACGCCTATGGTTTGAGGTCGTGCTGGTTCGACCCCTGG	CARGELHAYGLRSCWFDPW	IGHV4-30-2	IGHD3-10	IGHJ5	9	23	30	41
7	0.0012748133309051174	TGTGCGAGACTGGCTGGCCAAGAGATGGGAACAATTCGAGGTGCCTTTGATATCTGG	CARLAGQEMGTIRGAFDIW	IGHV5-10-1	IGHD5-24	IGHJ3	9	20	35	41
7	0.0012748133309051174	TGTGCGAGAAGGACTGCCCACCGTTGGGACTATTACTACCACATGGACGTCTGG	CARRTAHRWDYYYHMDVW	IGHV5-51	IGHD4-23	IGHJ6	8	17	23	28
7	0.0012748133309051174	TGTGCGAAAGACCCCCATTACGATTTTTGGAGTGGTTACTACATGGACGTCTGG	CAKDPHYDFWSGYYMDVW	IGHV3-23	IGHD3-3	IGHJ6	10	16	35	36
7	0.0012748133309051174	TGTGCGAGAGAATCCTCCTTCGGGGAGTTATCTACAGGCTTTGACTACTGG	CARESSFGELSTGFDYW	IGHV3-33	IGHD3-10	IGHJ4	10	18	30	38
7	0.0012748133309051174	TGTGCGAGAGATGGACTTAAAGTCTGGCATCGGGGATTCGATCTCTGG	CARDGLKVWHRGFDLW	IGHV4-59	IGHD3-10	IGHJ2	11	29	35	36
7	0.0012748133309051174	TGTGCGAGAGATGACCCTCTCCAGAGGGGCATTACCTTTGACTACTGG	CARDDPLQRGITFDYW	IGHV3-11	IGHD1-20	IGHJ4	11	19	23	35
7	0.0012748133309051174	TGTGCGAGAAACTATGATAGTAGTGGTTGGGGATACTTCCAGCACTGG	CARNYDSSGWGYFQHW	IGHV4-59	IGHD3-22	IGHJ1	8	10	27	32
7	0.0012748133309051174	TGTGCGAAAGCGGGGGAGAGTTTCTATGATAGTAGACCCGACACCTGG	CAKAGESFYDSRPDTW	IGHV3-23	IGHD3-22	IGHJ5	9	23	34	38
7	0.0012748133309051174	TGTGCGAGAGGGTGGCAGTGGCTGGCAACACTGTTTGACCACTGG	CARGWQWLATLFDHW	IGHV3-20	IGHD6-19	IGHJ4	9	14	24	33
7	0.0012748133309051174	TGTGCGAGAGAGGACTACCGCGACTACGGTGCTTTTGATCTCTGG	CAREDYRDYGAFDLW	IGHV3-53	IGHD4-17	IGHJ3	10	12	27	29
7	0.0012748133309051174	TGTGCGAGAGAGGACTACGGTGACTACGGGAGATTCGACCCCTGG	CAREDYGDYGRFDPW	IGHV4-59	IGHD4-17	IGHJ5	10	12	27	33
7	0.0012748133309051174	TGTGCGACCAATACGTGGACACAATTTCCATTCGATATCTGG	CATNTWTQFPFDIW	IGHV4-34	IGHD5-18	IGHJ3	6	12	22	33
7	0.0012748133309051174	TGTGCGAGAGTCCTGCCCTCTACAAAGGGTATGGACGTCTGG	CARVLPSTKGMDVW	IGHV4-59	IGHD2-15	IGHJ6	9	19	24	30
7	0.0012748133309051174	TGTGCGAAAGAGGGGGCAAATTGGAGTTACTTTGACTACTGG	CAKEGANWSYFDYW	IGHV3-23	IGHD3-3	IGHJ4	10	20	26	27
7	0.0012748133309051174	TGTGCACACAGGGTCCCCCTTACCGGATCGTTACGACCCTGG	CAHRVPLTGSLRPW	IGHV2-5	IGHD3-16	IGHJ5	10	26	32	36
7	0.0012748133309051174	TGTGCAAAAGTCAAATATACTGAAGATGGTTTTGATGTTTGG	CAKVKYTEDGFDVW	IGHV3-9	IGHD3-9	IGHJ3	9	12	17	24
7	0.0012748133309051174	TGTTACAGATGGCGAGGTCAGAGCTACTCAGCGTACTGG	CYRWRGQSYSAYW	IGHV3-49	IGHD1-26	IGHJ4	2	20	27	33
7	0.0012748133309051174	TGTGCCAAAGGCGGCTTCGGGACAGTTCTTGACCACTGG	CAKGGFGTVLDHW	IGHV3-23	IGHD3-10	IGHJ4	9	15	20	28
7	0.0012748133309051174	TGTGCGAGAGCTGCCCCTTACTCCCCCCTGGACCACTGG	CARAAPYSPLDHW	IGHV1-18	IGHD3-16	IGHJ4	9	19	26	30
7	0.0012748133309051174	TGTACGAGAGACCCCGAGATCTCACCTTTTGACTACTGG	CTRDPEISPFDYW	IGHV3-33	IGHD3-10	IGHJ4	10	11	16	27
7	0.0012748133309051174	TGTGCACTAGAGATGGAAACGATTCTTGACTACTGG	CALEMETILDYW	IGHV3-64	IGHD5-24	IGHJ4	4	7	15	25
7	0.0012748133309051174	TGTGCGAAAGATAATAGGGGCTTCGATCTCTGG	CAKDNRGFDLW	IGHV3-23	IGHD2-21	IGHJ2	11	12	16	20
6	0.001092697140775815	TGTGCAAAAGATATGGGTTCGGAAGTATTACGATATTTTGACTGGCCTATTATGCGTTGGTACTACGGTATGGACGTCTGG	CAKDMGSEVLRYFDWPIMRWYYGMDVW	IGHV3-43	IGHD3-9	IGHJ6	13	24	44	69
6	0.001092697140775815	TGTGCGAGAGGTTACTGGTGCAGGGGTAGTACCAGCTGCTATATGTCGGAATACTACTACTACTACATGGACGTCTGG	CARGYWCRGSTSCYMSEYYYYYMDVW	IGHV1-8	IGHD2-2	IGHJ6	10	25	41	51
6	0.001092697140775815	TGTGCGAGAGGCCCCCCACCAACCAGTTGGGGACGTATTACTATGGTTCGGGGAGTTTCCTACGGTATGGACGTCTGG	CARGPPPTSWGRITMVRGVSYGMDVW	IGHV1-8	IGHD3-10	IGHJ6	12	32	56	66
6	0.001092697140775815	TGTGCGAGAGGCCGGCGATTTGTTATTACGATTTTTGGAGTGGTTTCCTCGGCGTCGTCCGGCTACATGGACGTCTGG	CARGRRFVITIFGVVSSASSGYMDVW	IGHV4-34	IGHD3-3	IGHJ6	12	23	44	62
6	0.001092697140775815	TGTGCGAGAGATCGCGGGGTAGCAGCTCGTCCGGAGGTGGGGCCGAGCTACTACTACTACTACGGTATGGACGTCTGG	CARDRGVAARPEVGPSYYYYYGMDVW	IGHV1-46	IGHD6-6	IGHJ6	12	19	34	48
6	0.001092697140775815	TGTGCAAAAGGGGGCCCTTATCGTGTAAACGTCGGCTACGGTGACTACGGCGGGGGTTTAGGGTCTTTAGGCTACTGG	CAKGGPYRVNVGYGDYGGGLGSLGYW	IGHV3-9	IGHD4-17	IGHJ4	9	35	48	71
6	0.001092697140775815	TGTGCGAGATGCCCTAATCGTCGAGACGACGATTATTACTATGATAGTAGTGGTTATCTTGCTTTTGATATCTGG	CARCPNRRDDDYYYDSSGYLAFDIW	IGHV5-10-1	IGHD3-22	IGHJ3	8	33	56	59
6	0.001092697140775815	TGTGCGAGAGATGCTCCCCTGCATTACTATGGTTCGGGGAGTTATTATACCGGCCTACGTCGCATGGACGTCTGG	CARDAPLHYYGSGSYYTGLRRMDVW	IGHV4-31	IGHD3-10	IGHJ6	11	22	48	62
6	0.001092697140775815	TGTGCAAGAGATCTCCGCGATTGCAATACTAGGAGTTGTTATTATTACTACCACTACTACGAGATGGACGTCTGG	CARDLRDCNTRSCYYYYHYYEMDVW	IGHV3-43	IGHD3-10	IGHJ6	11	31	41	42
6	0.001092697140775815	TGTGCGAGGTCTTCTAACAAGGATTTTTGGAGTGGTTATGCTGATTACTACTACTACGGTATGGACGTCTGG	CARSSNKDFWSGYADYYYYGMDVW	IGHV3-30	IGHD3-3	IGHJ6	7	21	38	45
6	0.001092697140775815	TGTGCGAGAGGCCTGCGGGGTACTATGATAGTAGTGGTTATTGCTCACTACTACTACTACATGGACGTCTGG	CARGLRGTMIVVVIAHYYYYMDVW	IGHV1-8	IGHD3-22	IGHJ6	13	20	41	46
6	0.001092697140775815	TGTGCGAGAGGCAATAAATCGCGGGTGATAGTAGTGGTTATTACTACGTACTACTACTACATGGACGTCTGG	CARGNKSRVIVVVITTYYYYMDVW	IGHV1-8	IGHD3-22	IGHJ6	11	25	37	38
6	0.001092697140775815	TGTGCGAGAATTAAACTGGAGGTGGTAGCTGCTATTCTCTTCCCGGTTTACTACTACTACATGGACGTCTGG	CARIKLEVVAAILFPVYYYYMDVW	IGHV4-34	IGHD2-15	IGHJ6	8	20	33	48
6	0.001092697140775815	TGTACCACAGATCCGCTTGCGTACGATATTTTGACTGGCCCGTTTTACTACTACTACGGTATGGACGTCTGG	CTTDPLAYDILTGPFYYYYGMDVW	IGHV3-15	IGHD3-9	IGHJ6	12	21	37	45
6	0.001092697140775815	TGTGCGAAAAACCCTAAGGGCGGATGGCTACAATTGCGGCTCCAAATGGACCCTTTCTTTGACTACTGG	CAKNPKGGWLQLRLQMDPFFDYW	IGHV3-23	IGHD5-24	IGHJ4	8	22	34	56
6	0.001092697140775815	TGTGCGAGACGACGATGGGGATCCTGTAGTGGTGGTACATGCTACTCATGGCACTTCGATCTCTGG	CARRRWGSCSGGTCYSWHFDLW	IGHV4-34	IGHD2-15	IGHJ2	8	24	46	48
6	0.001092697140775815	TGTGCGAGAGGCCCCCTGAGGGGATGTAGTGGAGGTGGCTGCTACCCTGGCTTCTTTGATTACTGG	CARGPLRGCSGGGCYPGFFDYW	IGHV4-4	IGHD2-15	IGHJ4	9	24	44	53
6	0.001092697140775815	TGTGCGAAAGATCCCCTTTTACGATTTTTGGAGTGGTCCCCCCAAATCGGCTACTTTGACTACTGG	CAKDPLLRFLEWSPQIGYFDYW	IGHV3-23	IGHD3-3	IGHJ4	12	18	36	50
6	0.001092697140775815	TGTGCAAGAGGCCCACTTTTTGGAGTGGTTATTTATAGCCATCAGAACAACTGGTTCGACCCCTGG	CARGPLFGVVIYSHQNNWFDPW	IGHV1-8	IGHD3-3	IGHJ5	12	16	32	46
6	0.001092697140775815	TGTGCGAGTATTACGTTTGGGGGAGTTATCGCTCCTCGGTACTACTACGGTATGGACGTCTGG	CASITFGGVIAPRYYYGMDVW	IGHV4-39	IGHD3-16	IGHJ6	7	9	30	39
6	0.001092697140775815	TGTGCGAAAGGAGGGTTTTACTCTGGTTCGGGGACTTATTATAGTGATTACTTTGACTACTGG	CAKGGFYSGSGTYYSDYFDYW	IGHV3-30	IGHD3-10	IGHJ4	6	17	42	48
6	0.001092697140775815	TGTGCGAAAGACTGGTATTGTAGTGGTGGTAGTTGCTACTACTACTACGGTATGGACGTCTGG	CAKDWYCSGGSCYYYYGMDVW	IGHV3-23	IGHD2-15	IGHJ6	10	15	31	35
6	0.001092697140775815	TGTGCGAGATCCCCCCATTGTGGTGGTGACCCGAGTACATGCTGGTACTTCGATCTCTGG	CARSPHCGGDPSTCWYFDLW	IGHV3-30	IGHD2-21	IGHJ2	8	16	29	41
6	0.001092697140775815	TGTGCGAGAGCACCCCATTGTAGTGGTGACCCGAGTAAATGTTGGTATTTCGATATATGG	CARAPHCSGDPSKCWYFDIW	IGHV3-30	IGHD2-15	IGHJ2	9	16	27	42
6	0.001092697140775815	TGTGCGAGAATACGGGGTACGATTTTTGGAGTTCCCTACTACTACTACATGGACGTCTGG	CARIRGTIFGVPYYYYMDVW	IGHV4-28	IGHD3-3	IGHJ6	9	17	31	35
6	0.001092697140775815	TGTGCGAAGGATCAGGTTGTGATAATACCAACTCGTTCATTTAATTGGTTCGACCCCTGG	CAKDQVVIIPTRSFNWFDPW	IGHV3-11	IGHD3-16	IGHJ5	6	21	27	45
6	0.001092697140775815	TGTGCGAAAATGTTCGAGGATATTGTACTAATGGTGTATGCTATACACTTTGACTACTGG	CAKMFEDIVLMVYAIHFDYW	IGHV3-23	IGHD2-8	IGHJ4	8	16	45	46
6	0.001092697140775815	TGTGCAACAGTACTCCCCGATAGTAGTGGTTATTATTGGCACAACTGGTTCGACCCCTGG	CATVLPDSSGYYWHNWFDPW	IGHV1-24	IGHD3-22	IGHJ5	9	18	34	40
6	0.001092697140775815	TGTGCAACAGCCCGAGTGACAACCACTCACATCGTCTTCTACTTCTACATGGACGTCTGG	CATARVTTTHIVFYFYMDVW	IGHV1-24	IGHD3-3	IGHJ6	9	20	27	38
6	0.001092697140775815	TGTGCGAGAGGTCGACTAATGGTGTTCCTATTGTACTACTACTACATGGACGTCTGG	CARGRLMVFLLYYYYMDVW	IGHV1-8	IGHD2-8	IGHJ6	10	14	24	33
6	0.001092697140775815	TGTGCGAGAGGGAGACTAGTAACCCAGCTGCTTTCCTACTACTACATGGACGTCTGG	CARGRLVTQLLSYYYMDVW	IGHV1-8	IGHD2-2	IGHJ6	10	23	31	35
6	0.001092697140775815	TGTGCACGGATCAGTCAGGGTCTCTGGACCGGCTACTACTACTACATGGACGTCTGG	CARISQGLWTGYYYYMDVW	IGHV2-70	IGHD2-21	IGHJ6	10	11	16	32
6	0.001092697140775815	TGTGCACGGATACGCCGCGGGTGGCTACAATTGACGGGGTACTACTTTGACTACTGG	CARIRRGWLQLTGYYFDYW	IGHV2-26	IGHD5-24	IGHJ4	13	21	31	38
6	0.001092697140775815	TGTGCAAGAGCGACCAATTACTATGATAGTAGTGGTTATATCTACATGGACGTCTGG	CARATNYYDSSGYIYMDVW	IGHV1-46	IGHD3-22	IGHJ6	9	16	38	41
6	0.001092697140775815	TGTGCTCTTATGACTGCTATTCCTGGGTACTACTACTACGGTATGGACGTCTGG	CALMTAIPGYYYYGMDVW	IGHV1-46	IGHD2-21	IGHJ6	4	10	22	27
6	0.001092697140775815	TGTGCGACAAAAGGCGATACGATTTTCGCAGTGGGGCGCGAATATGAATATTGG	CATKGDTIFAVGREYEYW	IGHV1-18	IGHD3-3	IGHJ4	6	17	33	44
6	0.001092697140775815	TGTGCGAGGCGGAGGTTCTCCGGTGACAACGTTTACTGGTACTTCGATCTGTGG	CARRRFSGDNVYWYFDLW	IGHV4-34	IGHD4-17	IGHJ2	7	20	31	33
6	0.001092697140775815	TGTGCGAGAGTGGCTATTACTATGATAGTAGTGGTTCAGGCTTTTGATATCTGG	CARVAITMIVVVQAFDIW	IGHV4-31	IGHD3-22	IGHJ3	9	14	35	39
6	0.001092697140775815	TGTGCGAGAGATAGATGGTATAGCAGGGGGTACTACTACGGTATGGACGTCTGG	CARDRWYSRGYYYGMDVW	IGHV3-30	IGHD6-13	IGHJ6	11	16	25	30
6	0.001092697140775815	TGTGCGAAAGATCCGCATTACGATTTTTGGAGTGGTTATTACTTTGACTACTGG	CAKDPHYDFWSGYYFDYW	IGHV3-23	IGHD3-3	IGHJ4	12	16	38	39
6	0.001092697140775815	TGTGCGAAAGATACCCGGGAGTGGGCAGCTGGCCCGGAATACTTCCAGCACTGG	CAKDTREWAAGPEYFQHW	IGHV3-30	IGHD2-2	IGHJ1	11	24	31	36
6	0.001092697140775815	TGTGCCAGAGGGTCGTATTACTCTGGTTCGGGGAGTTATTTTGACTCTTGG	CARGSYYSGSGSYFDSW	IGHV4-30-2	IGHD3-10	IGHJ4	9	13	38	39
6	0.001092697140775815	TGTGCGAGGGGCTACCCCCTAGCAGCAGCTGATCCCTACTTTGACTACTGG	CARGYPLAAADPYFDYW	IGHV3-11	IGHD6-13	IGHJ4	7	19	30	35
6	0.001092697140775815	TGTGCGAGAGCGGGGAGATTACTATGGTTCGGGGAGTCCCTTGACTACTGG	CARAGRLLWFGESLDYW	IGHV3-11	IGHD3-10	IGHJ4	9	17	36	40
6	0.001092697140775815	TGTGCGAAGGATTTGAGCAGTGGCTACTATGGGGGGGTGTTTGACTACTGG	CAKDLSSGYYGGVFDYW	IGHV3-23	IGHD6-19	IGHJ4	11	15	24	39
6	0.001092697140775815	TGTGCGAAAGGAACTTACGGTGACTACGAGGGCTGGTACTTCGATCTCTGG	CAKGTYGDYEGWYFDLW	IGHV3-23	IGHD4-17	IGHJ2	9	15	27	32
6	0.001092697140775815	TGTGCAAGAGGGGGTGGCTCCCCTGGGATCTCTTACGGTATGGACGTCTGG	CARGGGSPGISYGMDVW	IGHV3-74	IGHD4-23	IGHJ6	9	33	38	39
6	0.001092697140775815	TGTTCACGTGGGGTGGGAGCTGTCCCAGAAGACGGTTTTGATATCTGG	CSRGVGAVPEDGFDIW	IGHV2-26	IGHD1-26	IGHJ3	7	12	20	35
6	0.001092697140775815	TGTGCGAGTACGGACAATAATGCTGGTTATTCCTACCTCCAACGTTGG	CASTDNNAGYSYLQRW	IGHV1-46	IGHD3-22	IGHJ1	7	23	35	45
6	0.001092697140775815	TGTGCGAGACGAAGGGTTCGGGGAAGAAACATTGATATTGACTACTGG	CARRRVRGRNIDIDYW	IGHV5-10-1	IGHD3-10	IGHJ4	9	14	23	37
6	0.001092697140775815	TGTGCGAGAGCGGGTGATGGTGCGGGATATCCTCCCCCCACTTACTGG	CARAGDGAGYPPPTYW	IGHV4-4	IGHD2-15	IGHJ4	9	26	32	42
6	0.001092697140775815	TGTGCGAGAGGGACTTTGCAGCAGCTGGTACCCTTCTTTGACTACTGG	CARGTLQQLVPFFDYW	IGHV1-8	IGHD6-13	IGHJ4	10	17	30	35
6	0.001092697140775815	TGTGCGAGAGAGGGCGGGACCTTCTACGTAAACTACTTTGACCACTGG	CAREGGTFYVNYFDHW	IGHV3-21	IGHD1-26	IGHJ4	10	15	29	31
6	0.001092697140775815	TGTGCGAGAAGAACCCCTTTGAATTCCAATAGTGGGAGCTACTACTGG	CARRTPLNSNSGSYYW	IGHV7-4-1	IGHD1-26	IGHJ4	8	28	39	40
6	0.001092697140775815	TGTGCGAAGGATGGATATAGTGGTTACGGTTACTACCCTGACTACTGG	CAKDGYSGYGYYPDYW	IGHV3-23	IGHD5-12	IGHJ4	11	12	27	30
6	0.001092697140775815	TGTGCAACAAGTACGGTGGTAATGAGGGCGAACTGGTTCGACCCCTGG	CATSTVVMRANWFDPW	IGHV1-24	IGHD4-23	IGHJ5	8	11	21	30
6	0.001092697140775815	TGTGCGAGAGACCCCCAGAGGGCAGGTACAGACTTTGACTACTGG	CARDPQRAGTDFDYW	IGHV1-3	IGHD1-1	IGHJ4	10	24	29	31
6	0.001092697140775815	TGTGCGAGAAGGGATTACTACTACTACTACGGTATGGACGTCTGG	CARRDYYYYYGMDVW	IGHV4-28	.	IGHJ6	9	-1	-1	13
6	0.001092697140775815	TGTGCGAATGACCCGGTTGGGACGGGGTCAGTGGGATTTTCCTGG	CANDPVGTGSVGFSW	IGHV3-23	IGHD1-26	IGHJ3	7	29	35	41
6	0.001092697140775815	TGTGCGAGAGAGAGGTATTACTATGGGAATTTTGACTACTGG	CARERYYYGNFDYW	IGHV3-21	IGHD3-10	IGHJ4	10	14	25	30
6	0.001092697140775815	TGTGTGACGGTCCCTGGTGGGACCTGGTTTGACTACTGG	CVTVPGGTWFDYW	IGHV4-30-2	IGHD1-26	IGHJ4	3	16	21	27
6	0.001092697140775815	TGTGCGACGAACATAGTGGTTATTACCTTTGACTACTGG	CATNIVVITFDYW	IGHV3-23	IGHD3-22	IGHJ4	6	13	25	26
6	0.001092697140775815	TGTGCGTTAGAGATGGACACAATTCTTGACTACTGG	CALEMDTILDYW	IGHV3-64	IGHD5-24	IGHJ4	5	7	23	25
6	0.001092697140775815	TGTGCGAGAGATCTAGGGGGGTACTTCCAGCACTGG	CARDLGGYFQHW	IGHV3-30	IGHD3-16	IGHJ1	13	15	19	21
6	0.001092697140775815	TGTGTGAGAGAAAGTCGCTACATGGACGTCTGG	CVRESRYMDVW	IGHV4-4	.	IGHJ6	10	-1	-1	17
6	0.001092697140775815	TGTGCGAGAGGATTTGACTACTGG	CARGFDYW	IGHV4-59	.	IGHJ4	9	-1	-1	12
5	9.105809506465125E-4	TGTGCGAGATGCCCCTCCCACCAGAAGATACGATTTTTGGGTATGGGGGTCGACTACTACTACTACATGGACGTCTGG	CARCPSHQKIRFLGMGVDYYYYMDVW	IGHV4-34	IGHD3-3	IGHJ6	20	28	39	52
5	9.105809506465125E-4	TGTGCGAGAGGCCCCCCACCAACCAGTTGGGGACGTATTACTATGGTTCGGGGAGTTTCCTACGGTATGGACGTCTGG	CARGPPPTSWGRITMVRGVSYGMDVW	IGHV4-34	IGHD3-10	IGHJ6	12	32	56	66
5	9.105809506465125E-4	TGTGCGAGAGATAGCGGTCTTTATGATTACGTTTGGGGGAGTTATCGCCGCTACTACTACTACGGTATGGACGTCTGG	CARDSGLYDYVWGSYRRYYYYGMDVW	IGHV4-31	IGHD3-16	IGHJ6	11	20	46	50
5	9.105809506465125E-4	TGTGCCAGAGTAATGCGGCACTTTATGATTACGTTTGGGGGAGTTATACCGCGAGGAGGATGTTTTGACTACTGG	CARVMRHFMITFGGVIPRGGCFDYW	IGHV4-30-2	IGHD3-16	IGHJ4	9	22	46	63
5	9.105809506465125E-4	TGTGCGAGAGGCGGGAAATGGCGTTTGGGGGAGTTATCGTTATACCAAGACTACTACTACGGTATGGACGTCTGG	CARGGKWRLGELSLYQDYYYGMDVW	IGHV1-8	IGHD3-16	IGHJ6	11	21	45	49
5	9.105809506465125E-4	TGTGCGAGAGGGAAGGCCGGTATTACTATGATAGTAGTGGTTACCGCTTACTACTACTACTACATGGACGTCTGG	CARGKAGITMIVVVTAYYYYYMDVW	IGHV4-34	IGHD3-22	IGHJ6	10	19	42	48
5	9.105809506465125E-4	TGTGCGAGAGTCGGAGTCATAGCAGCAGCTGGTATTTTACTTCCCGCCTATTACAACTGGTTCGACCCCTGG	CARVGVIAAAGILLPAYYNWFDPW	IGHV4-31	IGHD6-13	IGHJ5	9	18	33	51
5	9.105809506465125E-4	TGTGCGAGAGTCGGAGTCATAGCAGCAGCTGGTACTCTACTTCCCGCCTATTACAACTGGTTCGACCCCTGG	CARVGVIAAAGTLLPAYYNWFDPW	IGHV4-4	IGHD6-13	IGHJ5	9	18	34	51
5	9.105809506465125E-4	TGTGCGAGAGGCCAGACCGGGTATAGCACCAGGTCATATCAATCCTCGCCTTATAACTACTTCGACCCCTGG	CARGQTGYSTRSYQSSPYNYFDPW	IGHV1-8	IGHD6-13	IGHJ5	12	16	31	60
5	9.105809506465125E-4	TGTGCGAGAAATGGACTAACCAGTATTACGATTTTTGGAGTGGTTACTTCCCGCTGGTACTTCGATCTCTGG	CARNGLTSITIFGVVTSRWYFDLW	IGHV4-39	IGHD3-3	IGHJ2	12	22	45	53
5	9.105809506465125E-4	TGTGCACACAGCTTCAGACGGTATTACGATTTTTGGAGTGGTTATGAAGAGGCAGACTGGTTCGACCCCTGG	CAHSFRRYYDFWSGYEEADWFDPW	IGHV2-5	IGHD3-3	IGHJ5	10	20	44	55
5	9.105809506465125E-4	TGTACCACAGAATCCACCCGTGGGATTACTATGATACTAGTGGTTATCTGGGTGGGGTTCTTTGACTACTGG	CTTESTRGITMILVVIWVGFFDYW	IGHV3-15	IGHD3-22	IGHJ4	10	24	46	59
5	9.105809506465125E-4	TGTGCGAGAGGGAATGATTACGTTTGGGGGAGTTATCGCCGCCCGGGGGGTGACTACTTTGACTACTGG	CARGNDYVWGSYRRPGGDYFDYW	IGHV1-8	IGHD3-16	IGHJ4	10	13	37	52
5	9.105809506465125E-4	TGTGCGAGAGGAGGATGGAGCAGCAGATCGACAACGGCCGAAGTTTCAGGATACTACTTTGACTACTGG	CARGGWSSRSTTAEVSGYYFDYW	IGHV1-8	IGHD6-13	IGHJ4	10	18	25	51
5	9.105809506465125E-4	TGTACTAGTCCTCTGTATAGCAGTGGCTGGTACGGGGGGTTGGGTTACTACTACTACATGGACGTCTGG	CTSPLYSSGWYGGLGYYYYMDVW	IGHV3-49	IGHD6-19	IGHJ6	7	14	33	45
5	9.105809506465125E-4	TGTGCGAGACGACGATGGGGATCCTGTAGTGGTGGTACATGCTACTCATGGCACTTCGATCTCTGG	CARRRWGSCSGGTCYSWHFDLW	IGHV4-39	IGHD2-15	IGHJ2	9	24	46	48
5	9.105809506465125E-4	TGTGCGAGACAAAATAGTGGCTACGCCGCCCTACAATCTTACTACTACTACTACATGGACGTCTGG	CARQNSGYAALQSYYYYYMDVW	IGHV5-10-1	IGHD5-12	IGHJ6	10	13	24	39
5	9.105809506465125E-4	TGTGCGAGAGCCGACGGGGGTGTAGTTGGCTACAATGGGTACTACTACTACTACATGGACGTCTGG	CARADGGVVGYNGYYYYYMDVW	IGHV1-46	IGHD5-24	IGHJ6	9	26	35	39
5	9.105809506465125E-4	TGTGCGAAGCCCCATAGCAGTGGCTGGTACGGGGGCCCATACTACTACTACTACATGGACGTCTGG	CAKPHSSGWYGGPYYYYYMDVW	IGHV3-23	IGHD6-19	IGHJ6	7	13	30	39
5	9.105809506465125E-4	TGTGCAAGAGGGGGGCTGTATTACTATGATAGTAGTGCTTATTACAATGATGCTTTTGATATCTGG	CARGGLYYYDSSAYYNDAFDIW	IGHV3-74	IGHD3-22	IGHJ3	9	17	44	46
5	9.105809506465125E-4	TGTGCGAGAGGTGGTAGTGGGAGCCTCAATCCCTATATAGGGCTCTACTACTTTGACTACTGG	CARGGSGSLNPYIGLYYFDYW	IGHV3-11	IGHD1-26	IGHJ4	9	14	23	45
5	9.105809506465125E-4	TGTGCGAGAGGCCCTAAGGTCGGGCTGTTTTTTCGGCGGATTAACTCGTACTTCGATCTCTGG	CARGPKVGLFFRRINSYFDLW	IGHV4-34	IGHD3-3	IGHJ2	12	27	31	43
5	9.105809506465125E-4	TGTGCGAGAGGCGCCCCTGGTATTACGATTTTTGGAGTTCGGCACTACTACATGGACGTCTGG	CARGAPGITIFGVRHYYMDVW	IGHV1-8	IGHD3-3	IGHJ6	11	19	37	43
5	9.105809506465125E-4	TGTGCGAGAGACCTAACCCCAAGGGGTAATTGGAACTACCCGTCCTACGGAATGGACGTCTGG	CARDLTPRGNWNYPSYGMDVW	IGHV3-11	IGHD1-7	IGHJ6	10	26	38	51
5	9.105809506465125E-4	TGTGCCTCGGGTTATTATGATAGTAGTGGTTTCCTATTCGATTACTACTTTGACTACTGG	CASGYYDSSGFLFDYYFDYW	IGHV3-23	IGHD3-22	IGHJ4	4	11	30	42
5	9.105809506465125E-4	TGTGCGACATTACGGTTCGATGATAGTAGTGGCATCGGGGACTGGTACTTCGATCTCTGG	CATLRFDDSSGIGDWYFDLW	IGHV1-69	IGHD3-22	IGHJ2	6	19	31	40
5	9.105809506465125E-4	TGTGCGAGAGGCCGCGGGTTATTACTATGGTTCGGGGAGTCAAGCTACTTTGACTACTGG	CARGRGLLLWFGESSYFDYW	IGHV4-34	IGHD3-10	IGHJ4	12	19	39	44
5	9.105809506465125E-4	TGTGCGAGAGGCGGTTACGATTTTTGGAGTGGTTATGAGTACTACTACATGGACGTCTGG	CARGGYDFWSGYEYYYMDVW	IGHV1-8	IGHD3-3	IGHJ6	11	14	35	39
5	9.105809506465125E-4	TGTGCGAGAGGGCATAGTGGGAGCTACATTTGGAACTACTACTACTACATGGACGTCTGG	CARGHSGSYIWNYYYYMDVW	IGHV1-8	IGHD1-26	IGHJ6	10	13	26	34
5	9.105809506465125E-4	TGTGCGAGAGGGGCGACGGGTAGTTATCCTATCCAGTACTACTACGGTTTGGACGTCTGG	CARGATGSYPIQYYYGLDVW	IGHV1-8	IGHD3-10	IGHJ6	10	16	26	36
5	9.105809506465125E-4	TGTGCGAGAGGAGGGGGGGTGAGATACAGTAACTACATCACCGACTACATGGACGTCTGG	CARGGGVRYSNYITDYMDVW	IGHV3-21	IGHD4-11	IGHJ6	9	24	35	43
5	9.105809506465125E-4	TGTGCGAGAGATAGTAAGTGGCTGGTACTTTACTACTACTACTACGGTATGGACGTCTGG	CARDSKWLVLYYYYYGMDVW	IGHV3-21	IGHD6-19	IGHJ6	11	16	27	29
5	9.105809506465125E-4	TGTGCGAGAGGCCGTAGGCGACTGCTATTCGTTTACGTCGACTGGTTCGACCCCTGG	CARGRRRLLFVYVDWFDPW	IGHV1-8	IGHD2-21	IGHJ5	12	19	29	40
5	9.105809506465125E-4	TGTGCGAGAGATGAGTATGAGACTACGGTGACTACAGCGGGGGTTGCTGACTACTGG	CARDEYETTVTTAGVADYW	IGHV1-18	IGHD4-17	IGHJ4	11	20	34	47
5	9.105809506465125E-4	TGTGCGAAGGCGTATAACTGGAACTTACTTTACTACTACTACGGTATGGACGTCTGG	CAKAYNWNLLYYYYGMDVW	IGHV3-23	IGHD1-7	IGHJ6	7	11	24	30
5	9.105809506465125E-4	TGTGCGAAAGTTCACATATTGTTAATACCAGCTGAAATGAGAGACTTTGACTACTGG	CAKVHILLIPAEMRDFDYW	IGHV3-23	IGHD2-2	IGHJ4	9	25	33	43
5	9.105809506465125E-4	TGTGCGAAAGATTTGGGATTCCATTTTCTGGGGCAGCAGCTTAGCTTTGACTACTGG	CAKDLGFHFLGQQLSFDYW	IGHV3-23	IGHD6-13	IGHJ4	11	32	40	44
5	9.105809506465125E-4	TGTGCGAAAGATCCGCTTTCTTGGGGTACTACGATTTTTGGCGCCTTTGACTACTGG	CAKDPLSWGTTIFGAFDYW	IGHV3-23	IGHD3-3	IGHJ4	12	25	40	44
5	9.105809506465125E-4	TGTGTGAGACGGATCTTCTATGGTTCGGCGAGTTCTTGGCACTTCGATCTCTGG	CVRRIFYGSASSWHFDLW	IGHV4-34	IGHD3-10	IGHJ2	8	17	33	36
5	9.105809506465125E-4	TGTGCGAAAGATCCGTTTTACGATTTTTGGAGTGGTTATTATTTTGACTACTGG	CAKDPFYDFWSGYYFDYW	IGHV3-23	IGHD3-3	IGHJ4	12	13	41	42
5	9.105809506465125E-4	TGTGCGGGGGAGAATTCCGTGGAATATGCCAGGAACTGGTTCGACCCCTGG	CAGENSVEYARNWFDPW	IGHV1-46	IGHD2-21	IGHJ5	5	22	28	33
5	9.105809506465125E-4	TGTGCGAGGGGGGCTTATGGTGGCTTCGACTCAAACTGGTTCGACCCCTGG	CARGAYGGFDSNWFDPW	IGHV4-31	IGHD5-12	IGHJ5	7	15	28	33
5	9.105809506465125E-4	TGTGCGAGACTGACCTCAGATTCTAATGCCCAAGGCGCTTTTGATATGTGG	CARLTSDSNAQGAFDMW	IGHV7-4-1	IGHD2-8	IGHJ3	8	22	27	36
5	9.105809506465125E-4	TGTGCGAGAGGGGTCGAAGGGTATAGCAGTGGCTGGTACTTTGACTACTGG	CARGVEGYSSGWYFDYW	IGHV1-8	IGHD6-19	IGHJ4	10	18	35	36
5	9.105809506465125E-4	TGTGCGAGAGATCTTCCCCGAGTTACGATTTTTGGAGTGGTCGACTACTGG	CARDLPRVTIFGVVDYW	IGHV1-18	IGHD3-3	IGHJ4	13	22	40	42
5	9.105809506465125E-4	TGTGCGAACACCAACGGTGACGACGACTTTCTCGGGTGGTTCGACCCCTGG	CANTNGDDDFLGWFDPW	IGHV4-4	IGHD4-17	IGHJ5	6	13	24	36
5	9.105809506465125E-4	TGTGCGAAAGCGGGCAGCTATGGTTACGTTTGGCAGTTTGACGCCTACTGG	CAKAGSYGYVWQFDAYW	IGHV3-30	IGHD5-18	IGHJ4	6	14	28	44
5	9.105809506465125E-4	TGTGCACGTCAGACGACATATGCCGGTCTTTTGACTGCTCTTGACTACTGG	CARQTTYAGLLTALDYW	IGHV2-26	IGHD3-9	IGHJ4	7	28	36	40
5	9.105809506465125E-4	TGTGCACGGATACGATGGGAGCTACTACCGAACTGGTACTTCGATCTCTGG	CARIRWELLPNWYFDLW	IGHV2-26	IGHD1-26	IGHJ2	13	15	27	31
5	9.105809506465125E-4	TGTGCACACAGGTCTTTACCCGCAGCTGGTAATGGGAACTTTGACTACTGG	CAHRSLPAAGNGNFDYW	IGHV2-5	IGHD2-2	IGHJ4	10	21	30	37
5	9.105809506465125E-4	TGTGCCAGAATAGAGCTGCCCCCCTATAAACACGCTATGGACGTCTGG	CARIELPPYKHAMDVW	IGHV4-31	IGHD6-6	IGHJ6	8	12	18	36
5	9.105809506465125E-4	TGTGCGACCCTAGTAAATCTCTATACCAGGACCTGGTCTGACTACTGG	CATLVNLYTRTWSDYW	IGHV3-30	IGHD2-8	IGHJ4	6	20	26	38
5	9.105809506465125E-4	TGTGCGAGAGTGCGATGGCTACAAATCCGAGGGGCTTTTGATATCTGG	CARVRWLQIRGAFDIW	IGHV3-21	IGHD5-24	IGHJ3	9	13	23	33
5	9.105809506465125E-4	TGTGCGAAGGCTGTTACCGAAGACTACTACTACGGTATGGACGTCTGG	CAKAVTEDYYYGMDVW	IGHV3-21	IGHD4-23	IGHJ6	6	12	17	22
5	9.105809506465125E-4	TGTGCGAAGACCCCTTATTGTAGTGGTGGTAGCTGCTACTCCCCGTGG	CAKTPYCSGGSCYSPW	IGHV3-23	IGHD2-15	IGHJ5	7	15	40	41
5	9.105809506465125E-4	TGTGCGAGAGATGGGCATACTATGGTTCGGCGGTATGACTACTGG	CARDGHTMVRRYDYW	IGHV4-4	IGHD3-10	IGHJ4	11	17	29	35
5	9.105809506465125E-4	TGTGCGAGAGATGATTCATGGAGTGGTTATCTTTTTGACTACTGG	CARDDSWSGYLFDYW	IGHV3-20	IGHD3-3	IGHJ4	11	18	29	33
5	9.105809506465125E-4	TGTGGGAGGACCATCGGCAGTGGCTGGTTAGAGATTGACTACTGG	CGRTIGSGWLEIDYW	IGHV3-21	IGHD6-19	IGHJ4	7	16	27	34
5	9.105809506465125E-4	TGTGCGAGGTATTACGATATTTTGACTGGTTCCGATTACTGG	CARYYDILTGSDYW	IGHV3-21	IGHD3-9	IGHJ4	7	8	30	36
5	9.105809506465125E-4	TGTGCGAGATCTGTGGATCCATCTGTGGGGGGGGACTACTGG	CARSVDPSVGGDYW	IGHV4-55	IGHD7-27	IGHJ4	9	10	19	33
5	9.105809506465125E-4	TGTGTACACGATACTCTCATTCGGGCATTTAGTGTCTGG	CVHDTLIRAFSVW	IGHV2-5	IGHD3-10	IGHJ3	8	19	24	34
5	9.105809506465125E-4	TGTGCGTCAGCCAATTGGGGATTCCCCTTTGACTACTGG	CASANWGFPFDYW	IGHV1-18	IGHD7-27	IGHJ4	5	8	25	26
5	9.105809506465125E-4	TGTGCGAGGAGAATAGCAGTGGCTGGTACTGACTACTGG	CARRIAVAGTDYW	IGHV3-21	IGHD6-19	IGHJ4	7	12	28	29
5	9.105809506465125E-4	TGTGCGAGAGCCATTACTTACTGGTACTTCGATCTCTGG	CARAITYWYFDLW	IGHV1-8	IGHD2-8	IGHJ2	9	10	15	18
5	9.105809506465125E-4	TGTGCACACGTAGTGGGGAGCAGCTGGTATCACTACTGG	CAHVVGSSWYHYW	IGHV2-5	IGHD2-2	IGHJ4	8	18	28	31
5	9.105809506465125E-4	TGTGCAAGGGGCAGTGGCTATTACTACTTTGACTACTGG	CARGSGYYYFDYW	IGHV3-74	IGHD6-19	IGHJ4	7	10	18	21
5	9.105809506465125E-4	TGTGCAAGAGTCGCGGTGACGACTCCTTTTGACTTCTGG	CARVAVTTPFDFW	IGHV3-74	IGHD4-17	IGHJ4	9	13	19	27
5	9.105809506465125E-4	TGTGCGAGAGGGGGACTGGAACCCTGGGACTACTGG	CARGGLEPWDYW	IGHV3-11	IGHD1-1	IGHJ4	9	14	21	27
5	9.105809506465125E-4	TGTGCGAGAGAGTTCGCAGCTAGTCTTGACTACTGG	CAREFAASLDYW	IGHV3-30	IGHD2-15	IGHJ4	10	15	21	25
5	9.105809506465125E-4	TGTGCGAAAGGGGCGGATCCCCTCGTGTGG	CAKGADPLVW	IGHV3-30	IGHD7-27	IGHJ4	6	14	21	27
5	9.105809506465125E-4	TGTGCGAGGGGCTTTGACTACTGG	CARGFDYW	IGHV1-8	.	IGHJ4	11	-1	-1	11
5	9.105809506465125E-4	TGTGCAACAGATGGGATCTGG	CATDGIW	IGHV1-24	IGHD7-27	IGHJ4	11	12	16	17
5	9.105809506465125E-4	TGTGGAGGGTACGATTTTTGG	CGGYDFW	IGHV4-34	IGHD3-3	IGHJ4	3	9	17	18
4	7.284647605172099E-4	TGTGCGAGATTAGGGTACGGATATTGTAGTAGTACCAGCTGCTCCCAACGAATCTACTACTACTACATGGACGTCTGG	CARLGYGYCSSTSCSQRIYYYYMDVW	IGHV4-39	IGHD2-2	IGHJ6	8	18	42	53
4	7.284647605172099E-4	TGTGCGAGAGTCCGCTTAGGTGATGGCTCGGGGAGTAATTCCGAGAGAAGTTACTACTACTACGGTTTGGACGTCTGG	CARVRLGDGSGSNSERSYYYYGLDVW	IGHV4-31	IGHD3-10	IGHJ6	9	22	39	51
4	7.284647605172099E-4	TGTGCCAGAGAAAAGGGTGTATTACGATATTTTGACTGGTTATTATACCAGGGGGGTTACTTTGACTACTGG	CAREKGVLRYFDWLLYQGGYFDYW	IGHV4-30-2	IGHD3-9	IGHJ4	10	18	46	57
4	7.284647605172099E-4	TGTGCGAGAGACACGAACGAGATTACGATTTTTGGACTGGTTATTAGGAGATTTGGCTGGTTCGACCCCTGG	CARDTNEITIFGLVIRRFGWFDPW	IGHV1-46	IGHD3-3	IGHJ5	10	21	45	56
4	7.284647605172099E-4	TGTGCGAGAGAGAGCGAACGTCGTATTACGATTTTTGGAGTGGTAGAGGGGGGGTACTACTTTGACTACTGG	CARESERRITIFGVVEGGYYFDYW	IGHV4-4	IGHD3-3	IGHJ4	10	21	43	53
4	7.284647605172099E-4	TGTGCGAGAGTCCCTGGTATTACGATTTTTGGAGTGGTTATTGAGGACGACAACTGGTTCGACCCCTGG	CARVPGITIFGVVIEDDNWFDPW	IGHV1-18	IGHD3-3	IGHJ5	9	16	41	49
4	7.284647605172099E-4	TGTGCGAGAGATGTCCTGGATACAGCTATGGTTGGTGATTACTACTACTACTACGGTATGGACGTCTGG	CARDVLDTAMVGDYYYYYGMDVW	IGHV1-18	IGHD5-18	IGHJ6	11	16	32	37
4	7.284647605172099E-4	TGTGCGAGAGATGGAAATCTCGCGATTTTTGGAGTGGTTATTAAGTACTACTACTACATGGACGTCTGG	CARDGNLAIFGVVIKYYYYMDVW	IGHV7-4-1	IGHD3-3	IGHJ6	11	22	42	45
4	7.284647605172099E-4	TGTGCACGTCTAGAAGTTCAGTTTTATCTCACTTCGTCCGGCGACCCAGCCTACCCGTTTGACTACTGG	CARLEVQFYLTSSGDPAYPFDYW	IGHV2-26	IGHD6-6	IGHJ4	7	33	40	57
4	7.284647605172099E-4	TGTGCCAATGGGGTTCCCTATAGTGGGGGCTCCTACTGGCAGGGCGATTACTACTTTGACTCCTGG	CANGVPYSGGSYWQGDYYFDSW	IGHV4-4	IGHD1-26	IGHJ4	4	18	35	48
4	7.284647605172099E-4	TGTGCGAGACGGGGGTTGGAGGTAGTACCAGCTGCTATGTACTACTACTACTACATGGACGTCTGG	CARRGLEVVPAAMYYYYYMDVW	IGHV5-10-1	IGHD2-2	IGHJ6	9	21	38	39
4	7.284647605172099E-4	TGTGCGAGAGCCGACGGGGGTGTAGTTGGCTACAATGGGTACTACTACTACTACATGGACGTCTGG	CARADGGVVGYNGYYYYYMDVW	IGHV3-53	IGHD5-24	IGHJ6	9	26	35	39
4	7.284647605172099E-4	TGTGCGAGAGCGGCTACGTATTACTATGATAGTAGTGGTTTATATCACTACTACTTTGACTCCTGG	CARAATYYYDSSGLYHYYFDSW	IGHV3-66	IGHD3-22	IGHJ4	9	14	39	48
4	7.284647605172099E-4	TGTGCGAGAGATTCGCTTGAAGCTCTGATTCAACCCCGTTACTTCTACTACCACATGGACGTCTGG	CARDSLEALIQPRYFYYHMDVW	IGHV7-4-1	IGHD1-26	IGHJ6	11	20	24	39
4	7.284647605172099E-4	TGTGCGAGAGATCGTAGGGATATTACGATTTTTGGAGTGGTTATTAAGAACGGTATGGACGTCTGG	CARDRRDITIFGVVIKNGMDVW	IGHV3-11	IGHD3-3	IGHJ6	12	20	45	54
4	7.284647605172099E-4	TGTGCGAGAGATCAACGATTTTTGGAGTGGTTATTACCCCACTACTACTACTACATGGACGTCTGG	CARDQRFLEWLLPHYYYYMDVW	IGHV3-21	IGHD3-3	IGHJ6	12	14	35	40
4	7.284647605172099E-4	TGTGCGAAAGGCCAACGTATTACTATGATAGTAGTGGTTATTGACTACTACTACATGGACGTCTGG	CAKGQRITMIVVVIDYYYMDVW	IGHV3-23	IGHD3-22	IGHJ6	9	14	41	43
4	7.284647605172099E-4	TGTGCGAAAGATCCTCTAGGGTATAGCAGTGGCTGGGTATACTACTACTACGGTATGGACGTCTGG	CAKDPLGYSSGWVYYYYGMDVW	IGHV3-30	IGHD6-19	IGHJ6	12	18	35	39
4	7.284647605172099E-4	TGTACTAGAGATGCCGCTCGAAGGGGTACTATGATAGTAGTGGGCTACTACTACATGGACGTCTGG	CTRDAARRGTMIVVGYYYMDVW	IGHV3-49	IGHD3-22	IGHJ6	11	26	42	44
4	7.284647605172099E-4	TCTGCGAGAGAACCCTACTATGATAGTAGTGGTGATTATTACAGCTACGGTATGGACGTCTGG	SAREPYYDSSGDYYSYGMDVW	IGHV3-30	IGHD3-22	IGHJ6	10	15	41	51
4	7.284647605172099E-4	TGTGCCAGAGGGAATTATGATTACGTTTGGGGGAGTTATCGTTATAACTGGTTCGACCCCTGG	CARGNYDYVWGSYRYNWFDPW	IGHV4-30-2	IGHD3-16	IGHJ5	9	13	44	45
4	7.284647605172099E-4	TGTGCGTCCCGCCTTTATGATTACGTTTGGGGGAGTTATCGACAGCCCTGGTTCGACCCCTGG	CASRLYDYVWGSYRQPWFDPW	IGHV1-69D	IGHD3-16	IGHJ5	5	14	40	47
4	7.284647605172099E-4	TGTGCGCGAGATCAGTGGGATAGTCCAATGGTAGTCGCTTCTATTCCCTGGTTCGACCCCTGG	CARDQWDSPMVVASIPWFDPW	IGHV3-11	IGHD6-25	IGHJ5	12	30	43	47
4	7.284647605172099E-4	TGTGCGACTAGTATAGTAAAAACTGGTCCGACATATTATTACTACTACGGTATGGACGTCTGG	CATSIVKTGPTYYYYYGMDVW	IGHV3-48	IGHD3-10	IGHJ6	6	12	18	39
4	7.284647605172099E-4	TGTGCGAGAGTTCGCCGGGGCTTCAGGTGGCTGGTACGAGGAGGATACTACTTTGACTACTGG	CARVRRGFRWLVRGGYYFDYW	IGHV3-11	IGHD6-19	IGHJ4	9	26	37	45
4	7.284647605172099E-4	TGTGCGAGAGTTCGCCGGGGCTTCAGGTGGCTGGTACGAGGAGGATACTACTTTGACTACTGG	CARVRRGFRWLVRGGYYFDYW	IGHV4-34	IGHD6-19	IGHJ4	9	26	37	45
4	7.284647605172099E-4	TGTGCGAGAGCCCTCCGGGTCCTCCGAGAAGATGGCTACAATAGCTACGGTATGGACGTCTGG	CARALRVLREDGYNSYGMDVW	IGHV4-59	IGHD5-24	IGHJ6	9	29	41	51
4	7.284647605172099E-4	TGTGCGAGAGCACGGAGGGATATTGTACTAATGGTGTATGTTATAGGTTACATGGACGTCTGG	CARARRDIVLMVYVIGYMDVW	IGHV4-34	IGHD2-8	IGHJ6	9	17	44	48
4	7.284647605172099E-4	TGTGCGAGAGGCGGTGGCTACTATGATAGTAGTGGTTATTTAGCGTACTACTTTGACTACTGG	CARGGGYYDSSGYLAYYFDYW	IGHV4-4	IGHD3-22	IGHJ4	9	18	39	44
4	7.284647605172099E-4	TGTGCGAGAGGGAATTATTTTTGTAGTGGTGGTACCTGCTACTCCAACTGGCTCGACCCCTGG	CARGNYFCSGGTCYSNWLDPW	IGHV3-21	IGHD2-15	IGHJ5	9	20	43	44
4	7.284647605172099E-4	TGTGCGAGAGATGGGATGGGTACAATTGGAGTGAGGGGGCCCTACCATGCTTTTGATATCTGG	CARDGMGTIGVRGPYHAFDIW	IGHV3-11	IGHD5-24	IGHJ3	11	14	26	46
4	7.284647605172099E-4	TGTGCGAGAGATAGCCCTGGGTACTATGATAGTAGTGGCCTTATTAACTCCTTTGACTACTGG	CARDSPGYYDSSGLINSFDYW	IGHV1-69	IGHD3-22	IGHJ4	11	21	37	46
4	7.284647605172099E-4	TGTGCGAGAGAGTATTACGATTTTTGGAGTGGTTATTATAGGTCCAACTGGTTCGACCCCTGG	CAREYYDFWSGYYRSNWFDPW	IGHV1-3	IGHD3-3	IGHJ5	10	11	39	44
4	7.284647605172099E-4	TGTGCGAGAGAGGAGGAGTATAGCAGTGCCGGGTACTTCGCCCCCGCCCAGCTAAGTTACTGG	CAREEEYSSAGYFAPAQLSYW	IGHV3-21	IGHD6-19	IGHJ4	10	17	35	57
4	7.284647605172099E-4	TGTGCACACAGACAAAGGAAGTACGCGATGACTTCAGTCCCTGATGATGCTTTTGATATCTGG	CAHRQRKYAMTSVPDDAFDIW	IGHV2-5	IGHD4-11	IGHJ3	12	27	37	43
4	7.284647605172099E-4	TGTACCACAGAAAACCGTGGGAACTACTTTGGGGGGTACGACTATTATTACATGGACGTCTGG	CTTENRGNYFGGYDYYYMDVW	IGHV3-15	IGHD1-26	IGHJ6	10	16	27	36
4	7.284647605172099E-4	TGTAACGGGTACTATGGTTCGGGGAGTTATTATAGTAGCTCCCCGGCCCACATCGACTACTGG	CNGYYGSGSYYSSSPAHIDYW	IGHV3-15	IGHD3-10	IGHJ4	3	9	33	54
4	7.284647605172099E-4	TGTGCGAGTCGTATTACGATTTTTGGAGTGGCCGGCTCCGAGTACTACTTTGACTACTGG	CASRITIFGVAGSEYYFDYW	IGHV5-10-1	IGHD3-3	IGHJ4	7	9	30	40
4	7.284647605172099E-4	TGTGCGAGGTCCGATTCGTTCTACGATAGAGATGGTTATTACTCGGAGTTTGACTACTGG	CARSDSFYDRDGYYSEFDYW	IGHV3-21	IGHD3-22	IGHJ4	7	32	42	48
4	7.284647605172099E-4	TGTGCGAGACGAACTGCACTGTATAGCAGTGGCTGGTACACCTACTACTTTGACTACTGG	CARRTALYSSGWYTYYFDYW	IGHV5-10-1	IGHD6-19	IGHJ4	9	20	38	42
4	7.284647605172099E-4	TGTGCGAGAGCGCCCTCTGATTACGTTTGGGGGAGTTATCGTTATTCGCTGGGCTACTGC	CARAPSDYVWGSYRYSLGYC	IGHV3-66	IGHD3-16	IGHJ4	9	17	44	53
4	7.284647605172099E-4	TGTGCGAGAGGAGGGGGATGGGGGAGATGGCTACAAAATTTGTACTACTTTGACTACTGG	CARGGGWGRWLQNLYYFDYW	IGHV4-34	IGHD5-24	IGHJ4	10	23	35	41
4	7.284647605172099E-4	TGTGCGAGAGATTTAGACTACGATTTTTGGAGTGGTTATTCGAAATCCTTTGACTACTGG	CARDLDYDFWSGYSKSFDYW	IGHV3-21	IGHD3-3	IGHJ4	11	18	39	47
4	7.284647605172099E-4	TGTGCGAGAGATCCTCCCCCAGGGGTAGTTAGTGGCTGGTACCGGTGGTTCGACCCCTGG	CARDPPPGVVSGWYRWFDPW	IGHV3-21	IGHD6-19	IGHJ5	12	30	41	45
4	7.284647605172099E-4	TGTGCGAGAGATGCTTACTGGAGCGAACCCAATTACAACTATTTTGGTATGGGCGTCTGG	CARDAYWSEPNYNYFGMGVW	IGHV3-53	IGHD1-1	IGHJ6	11	33	39	48
4	7.284647605172099E-4	TGTGCGAGAGAAGTTCGAGAGGTTCGGGGAGGGGACTATTATTACGGCATGGACGTCTGG	CAREVREVRGGDYYYGMDVW	IGHV1-46	IGHD3-10	IGHJ6	10	20	30	34
4	7.284647605172099E-4	TGTGCGAAAGGGGCGATTTTTGGAGTGGTTATTGACTACTACTACTACATGGACGTCTGG	CAKGAIFGVVIDYYYYMDVW	IGHV3-23	IGHD3-3	IGHJ6	9	13	32	34
4	7.284647605172099E-4	TGTGCGAAAAGGGGGGTTTTCTATGGTGGAACTTATTACGTCGATGCTTTTGACATCTGG	CAKRGVFYGGTYYVDAFDIW	IGHV4-39	IGHD1-7	IGHJ3	6	26	32	42
4	7.284647605172099E-4	TGTACTAGAGATGGGGCCTATAGCAGTGGCTGGTACCAGCCGTACTACTTTGACTACTGG	CTRDGAYSSGWYQPYYFDYW	IGHV3-49	IGHD6-19	IGHJ4	11	18	35	41
4	7.284647605172099E-4	TGTTCGAGAGATCTGGGGCGGAGATATTTTGAGTGGCCCCCCAATATGGACGTCTGG	CSRDLGRRYFEWPPNMDVW	IGHV1-69	IGHD3-9	IGHJ6	13	22	35	45
4	7.284647605172099E-4	TGTGTGAGAGAAATTGTGGTGGTGACTGCTAACCTTAGTTTTGCTTTTGATGTCTGG	CVREIVVVTANLSFAFDVW	IGHV4-39	IGHD2-21	IGHJ3	8	12	30	41
4	7.284647605172099E-4	TGTGCCAGAACGGTGCCAACCTCTTTTTACTACCACTACTACGGTATGGACGTCTGG	CARTVPTSFYYHYYGMDVW	IGHV4-30-2	IGHD4-17	IGHJ6	8	9	14	26
4	7.284647605172099E-4	TGTGCGAGAGTTCTGGTGTATAGCAGCCAACGACCGCAATGGTACTTCGATCTCTGG	CARVLVYSSQRPQWYFDLW	IGHV4-31	IGHD6-13	IGHJ2	13	17	26	39
4	7.284647605172099E-4	TGTGCGAGAGATATGAGGATACAGCTATGGTTGGTATATTACGGTATGGACGTCTGG	CARDMRIQLWLVYYGMDVW	IGHV3-30	IGHD5-18	IGHJ6	11	16	31	45
4	7.284647605172099E-4	TGTGCGAAAGGGGCTCTGGCAGTGGTGGTAGATGTTTCGTACTACCCTGAATACTGG	CAKGALAVVVDVSYYPEYW	IGHV3-30	IGHD2-15	IGHJ4	6	20	30	38
4	7.284647605172099E-4	TGTGCGAAAGGGGCTCTGGCAGTGGTGGTAGATGTTTCGTACTACCCTGAATACTGG	CAKGALAVVVDVSYYPEYW	IGHV4-34	IGHD2-15	IGHJ4	10	20	30	38
4	7.284647605172099E-4	TGTGCGAAAGATCGTGGTCGCTATGCCAAGGACTACTACTACTACATGGACGTCTGG	CAKDRGRYAKDYYYYMDVW	IGHV3-30	IGHD2-2	IGHJ6	12	19	26	31
4	7.284647605172099E-4	TGTACCACAGTACCGTTTTCGTGGTCGTATAGAGACTACTACGGTATGGACGTCTGG	CTTVPFSWSYRDYYGMDVW	IGHV3-15	IGHD2-8	IGHJ6	9	26	31	34
4	7.284647605172099E-4	TGTGTGAGGCCCGATGGTCTCTACGGTGATGACGCTGATGCTTTTGATCTCTGG	CVRPDGLYGDDADAFDLW	IGHV5-10-1	IGHD4-17	IGHJ3	7	20	28	35
4	7.284647605172099E-4	TGTGCGAGGGACGGGCTCTATGGTTCGGGGAGACCCTACTACTTTGACTACTGG	CARDGLYGSGRPYYFDYW	IGHV5-10-1	IGHD3-10	IGHJ4	7	17	31	36
4	7.284647605172099E-4	TGTGCGAGAGATTGCACAAACTGGAACTACTACTACTACTACATGGACGTCTGG	CARDCTNWNYYYYYMDVW	IGHV4-31	IGHD1-1	IGHJ6	11	18	24	25
4	7.284647605172099E-4	TGTGCGAGAGATAGATGGTATAGCAGGGGGTACTACTACGGTATGGACGTCTGG	CARDRWYSRGYYYGMDVW	IGHV4-31	IGHD6-13	IGHJ6	11	16	25	30
4	7.284647605172099E-4	TGTGCGAGAGATAACTGGAACCCCTTAACTTACTACTACGGTATGGACGTCTGG	CARDNWNPLTYYYGMDVW	IGHV3-48	IGHD1-1	IGHJ6	11	12	20	30
4	7.284647605172099E-4	TGTGCGAGAGATAACTGGAACCCCTTAACTTACTACTACGGTATGGACGTCTGG	CARDNWNPLTYYYGMDVW	IGHV4-31	IGHD1-1	IGHJ6	11	12	20	30
4	7.284647605172099E-4	TGTGCGAGAGACCCTATTCGTATAGTGGGAACGACGGGTGCTTTTGATATCTGG	CARDPIRIVGTTGAFDIW	IGHV1-3	IGHD1-26	IGHJ3	10	19	29	38
4	7.284647605172099E-4	TGTGCGAGAGACAAGCGTGCAGCGACTGGTGCCTGGTGGTACTTCGATCTCTGG	CARDKRAATGAWWYFDLW	IGHV4-31	IGHD3-9	IGHJ2	10	23	29	36
4	7.284647605172099E-4	TGTGCGAGAGAAAGATCCTATTTAAGGGGATACAGCTATGGTTACGACTACTGG	CARERSYLRGYSYGYDYW	IGHV1-18	IGHD5-18	IGHJ4	10	27	44	45
4	7.284647605172099E-4	TGTGCGAAAGGGGCAGGGGTCAGTAGAGCCACCCTGTTCTACTTTGACTACTGG	CAKGAGVSRATLFYFDYW	IGHV3-30	IGHD5-12	IGHJ4	6	26	31	38
4	7.284647605172099E-4	TGTGCGAAAGATCCTTATTACGATTTTTGGAGTGGTTATTATTTTGACTACTGG	CAKDPYYDFWSGYYFDYW	IGHV3-23	IGHD3-3	IGHJ4	12	15	41	42
4	7.284647605172099E-4	TGTGTGAGGAGTCATTTCTATGATAGAAGTGGTTTTTACTACGACTACTGG	CVRSHFYDRSGFYYDYW	IGHV3-74	IGHD3-22	IGHJ4	3	13	41	42
4	7.284647605172099E-4	TGTGCGAGGGGGGGAAGGGATTACTATGATAGACTATACTTCCAACACTGG	CARGGRDYYDRLYFQHW	IGHV4-39	IGHD3-22	IGHJ1	7	19	31	35
4	7.284647605172099E-4	TGTGCGAGAGTCGGGTATAGCAGTGGCTGGTACTTTGCTTTTGATATCTGG	CARVGYSSGWYFAFDIW	IGHV3-30	IGHD6-19	IGHJ3	9	11	32	35
4	7.284647605172099E-4	TGTGCGAGAGATAGTAGTGGTTATTACTTATTTAGGTACTTCGATCTCTGG	CARDSSGYYLFRYFDLW	IGHV4-59	IGHD3-22	IGHJ2	11	12	27	34
4	7.284647605172099E-4	TGTGCGAAAGATGGCAGCGACTGGTACCCACTGGGGTACTTTGACTACTGG	CAKDGSDWYPLGYFDYW	IGHV3-23	IGHD6-13	IGHJ4	11	13	26	36
4	7.284647605172099E-4	TGTGCACGGATGCGAGTGGGAACTAATGCGCCCGGCGCTTTTGATCTCTGG	CARMRVGTNAPGAFDLW	IGHV2-26	IGHD1-26	IGHJ3	10	14	24	36
4	7.284647605172099E-4	TGTGCACGGATACGATGGGAGCTACTACCGAACTGGTACTTCGATCTCTGG	CARIRWELLPNWYFDLW	IGHV2-70	IGHD1-26	IGHJ2	13	15	27	31
4	7.284647605172099E-4	TGCCAAACATATTACTATGATACTCTTGACGAAATGCCTGTAGACTACTGG	CQTYYYDTLDEMPVDYW	IGHV3-30	IGHD3-22	IGHJ4	1	9	21	42
4	7.284647605172099E-4	CGTGCGAAAGATTACATGGGCGATAAGTGGTTATTAGGCTTTGACTACTGG	RAKDYMGDKWLLGFDYW	IGHV3-23	IGHD3-22	IGHJ4	11	25	35	38
4	7.284647605172099E-4	TGTTCAAAAGATATCGCGGTGGTGGTGACTGCTAATCTTGATTCCTGG	CSKDIAVVVTANLDSW	IGHV3-9	IGHD2-21	IGHJ5	13	18	33	43
4	7.284647605172099E-4	TGTGCGGGTGGTGGTCAGGAGATAGTGAATGATGCCTTTGATCTGTGG	CAGGGQEIVNDAFDLW	IGHV1-67	IGHD2-15	IGHJ3	3	7	14	28
4	7.284647605172099E-4	TGTGCGAGTGGCAGCAGTGGCTGGAACTATGATGCTTTTGATATCTGG	CASGSSGWNYDAFDIW	IGHV7-4-1	IGHD6-19	IGHJ3	7	12	23	28
4	7.284647605172099E-4	TGTGCGAGACCCGGTGGCTATGGCCAATCGACCCGGTTTGACTACTGG	CARPGGYGQSTRFDYW	IGHV1-46	IGHD5-12	IGHJ4	8	13	19	36
4	7.284647605172099E-4	TGTGCGAGACATGACGGTGGTGACGCGTTAGGGTACTTCGATCTCTGG	CARHDGGDALGYFDLW	IGHV5-10-1	IGHD2-21	IGHJ2	12	15	23	31
4	7.284647605172099E-4	TGTGCGAGAGGGACTTTGCAGCAGCTGGTGCCCTTCTTTGACTACTGG	CARGTLQQLVPFFDYW	IGHV1-69	IGHD6-13	IGHJ4	9	17	28	35
4	7.284647605172099E-4	TGTGCGAGAGGGAATTACTTCGAGGGTCATTACAAATTTGACTACTGG	CARGNYFEGHYKFDYW	IGHV1-8	IGHD3-10	IGHJ4	10	13	18	36
4	7.284647605172099E-4	TGTGCGAGAGAGATGACTACGGTGGCCACCGTCTACTTTGACTACTGG	CAREMTTVATVYFDYW	IGHV3-11	IGHD4-23	IGHJ4	10	12	24	32
4	7.284647605172099E-4	TGTGCGAAAGGAAAAAGTGGGAGCTACTATGATGCTTTTGATATCTGG	CAKGKSGSYYDAFDIW	IGHV4-34	IGHD1-26	IGHJ3	10	15	27	28
4	7.284647605172099E-4	TGTGCACACAGACCCGAAACCTTCGTTCAGGGGTACTTTGACTACTGG	CAHRPETFVQGYFDYW	IGHV2-5	IGHD1-1	IGHJ4	12	22	27	33
4	7.284647605172099E-4	TGTGCAACAGGCGCCCAGATGACTAGAGATTCCTGGTTCGACCCCTGG	CATGAQMTRDSWFDPW	IGHV1-24	IGHD4-11	IGHJ5	9	18	24	32
4	7.284647605172099E-4	TGTGCAAAAGCCTCGGATTACAATGGTTCGGGGAGTTCCCACTACTGG	CAKASDYNGSGSSHYW	IGHV3-9	IGHD3-10	IGHJ4	9	16	36	40
4	7.284647605172099E-4	TGTGTGAAAGACACGACGTGGGTTCAGCTTTCTCCGGGCTCCTGG	CVKDTTWVQLSPGSW	IGHV3-23	IGHD5-18	IGHJ5	10	15	28	40
4	7.284647605172099E-4	TGTGCGAGGGGGGGGAATTACTATGATACATACTTTGATATTTGG	CARGGNYYDTYFDIW	IGHV3-23	IGHD3-22	IGHJ3	6	16	27	33
4	7.284647605172099E-4	TGTGCGAGAGATACCCAATGGTTTGAAGGGGGGGTTGACTACTGG	CARDTQWFEGGVDYW	IGHV1-18	IGHD2-8	IGHJ4	11	16	21	34
4	7.284647605172099E-4	TGTGCGAAGGGCAACGTCGACGCCCCGTACTTCTTTGACTTCTGG	CAKGNVDAPYFFDFW	IGHV3-43	IGHD1-1	IGHJ4	4	13	18	26
4	7.284647605172099E-4	TGTGCGAAACCCCTGGGATTAAGAGGGAAAGAAGGGGGTTACTGG	CAKPLGLRGKEGGYW	IGHV3-21	IGHD1-26	IGHJ4	6	13	17	39
4	7.284647605172099E-4	TGTGCGAAAGAAGTGCGATTACTATACTACTACATGGACGTCTGG	CAKEVRLLYYYMDVW	IGHV3-30	.	IGHJ6	10	-1	-1	19
4	7.284647605172099E-4	TGTGCACGGGTAGCAGTGGCTGGTAGGAGGTACTTTGAATACTGG	CARVAVAGRRYFEYW	IGHV2-5	IGHD6-19	IGHJ4	6	10	24	30
4	7.284647605172099E-4	TGTACCACAGCCCCAAGGTGGGAGCTATTGCCCTTTGACTACTGG	CTTAPRWELLPFDYW	IGHV3-15	IGHD1-26	IGHJ4	9	17	26	32
4	7.284647605172099E-4	TGTACAAGAAGTCGGGCGGATACAACCATGGTTCACGACTACTGG	CTRSRADTTMVHDYW	IGHV3-43	IGHD5-18	IGHJ4	6	17	32	36
4	7.284647605172099E-4	TGTGTTAATATGGCAGCATCTGTCAAAGGAGGGAGCTACTGG	CVNMAASVKGGSYW	IGHV1-18	IGHD6-13	IGHJ4	3	8	21	35
4	7.284647605172099E-4	TGTGCGGAATTTAGTGGTGGTCGCCCGGGGTTCGACCCCTGG	CAEFSGGRPGFDPW	IGHV3-21	IGHD2-15	IGHJ5	5	11	20	28
4	7.284647605172099E-4	TGTGCGAGCGAGCAGGGATACAGCTATGGCTACGACTACTGG	CASEQGYSYGYDYW	IGHV1-69	IGHD5-18	IGHJ4	7	15	32	33
4	7.284647605172099E-4	TGTGCGAGAGGAGGTACTGCTTATTACTACGAGGACTTCTGG	CARGGTAYYYEDFW	IGHV3-23	IGHD3-22	IGHJ4	6	13	30	33
4	7.284647605172099E-4	TGTGCGAGAATGTATTACTATGATGAAATAGGGGACTCCTGG	CARMYYYDEIGDSW	IGHV3-48	IGHD3-22	IGHJ4	8	11	23	33
4	7.284647605172099E-4	TGTGCAAGAGACCCCCTAGCAGCAGCTGGTATGGTGGACTGG	CARDPLAAAGMVDW	IGHV1-24	IGHD6-13	IGHJ4	10	16	30	37
4	7.284647605172099E-4	TGTGTCCGGACTGGGGGTGGCTGGTTTTTTGACTCCTGG	CVRTGGGWFFDSW	IGHV3-23	IGHD6-19	IGHJ4	3	16	24	27
4	7.284647605172099E-4	TGTGCGAGTCAATTGGGAACGGTGACCACGTACTTCTGG	CASQLGTVTTYFW	IGHV1-8	IGHD4-17	IGHJ4	7	18	30	31
4	7.284647605172099E-4	TGTGCGAGCCAGAGGAGTCCCTTGGGGTTCGACCCCTGG	CASQRSPLGFDPW	IGHV1-46	IGHD2-15	IGHJ5	7	13	17	25
4	7.284647605172099E-4	TGTGCGAGAGAGGAGGGCTTTTACTACTTTGACTCCTGG	CAREEGFYYFDSW	IGHV7-4-1	.	IGHJ4	10	-1	-1	21
4	7.284647605172099E-4	TGTGCGAAAAATCGGGACGACTACTTCTTTGACAACTGG	CAKNRDDYFFDNW	IGHV3-30	IGHD3-3	IGHJ4	6	7	13	21
4	7.284647605172099E-4	TGTGCGAGAGTTGTCGATTTCGGTATGGACGTCTGG	CARVVDFGMDVW	IGHV3-21	IGHD3-3	IGHJ6	9	14	19	24
4	7.284647605172099E-4	TGTGCGAGAGGGTCTGCGGGTGAGGGGGACCCTTGG	CARGSAGEGDPW	IGHV1-18	IGHD2-21	IGHJ5	9	18	22	27
4	7.284647605172099E-4	TGTGCGAGAGGGGGGCCTGACTACGATGACTACTGG	CARGGPDYDDYW	IGHV1-8	.	IGHJ4	10	-1	-1	19
4	7.284647605172099E-4	TGTGCGAGAGAGTTCGCAGCTAGTCTTGACTACTGG	CAREFAASLDYW	IGHV4-31	IGHD2-15	IGHJ4	10	15	21	25
4	7.284647605172099E-4	TGTGCGAGACTGGGTATAGCAGTGGCCGACTGG	CARLGIAVADW	IGHV1-69	IGHD6-19	IGHJ4	8	11	25	28
4	7.284647605172099E-4	TGTGCGAGAGGGTCTATATACTTTCACCACTGG	CARGSIYFHHW	IGHV3-11	.	IGHJ1	9	-1	-1	17
4	7.284647605172099E-4	TGTGCGAGAGGGTCTATATACTTCCACCACTGG	CARGSIYFHHW	IGHV1-8	.	IGHJ1	10	-1	-1	17
4	7.284647605172099E-4	TGTGCAAAGGAGAGCCTGAATTGGGTCTACTGG	CAKESLNWVYW	IGHV3-9	IGHD3-16	IGHJ4	7	20	24	26
3	5.463485703879075E-4	TGTGCGAGATCCCCGTGCCCCTATTACAATGATAATCGTGATAACTCTGAAAGTGGTGATTATTACTGCCCCCCCTACTTCCAGCGCTGG	CARSPCPYYNDNRDNSESGDYYCPPYFQRW	IGHV4-55	IGHD3-22	IGHJ1	9	43	66	75
3	5.463485703879075E-4	TGTGCGAAAGATCGCGAATATTACGATATTTTGACTGGTTATTTCCCCCGGCGTGCCTTCTACTACTACTACGGTATGGACGTCTGG	CAKDREYYDILTGYFPRRAFYYYYGMDVW	IGHV3-21	IGHD3-9	IGHJ6	12	18	42	59
3	5.463485703879075E-4	TGTGCGAGAGATTTCGACTCGTACTATGATAGTAGTGGTTATTTCAAACCCCCGTCTTACTACTACTACTACATGGACGTCTGG	CARDFDSYYDSSGYFKPPSYYYYYMDVW	IGHV7-4-1	IGHD3-22	IGHJ6	11	21	42	57
3	5.463485703879075E-4	TGTGCGAGATTAGGGTACGGATATTGTAGTAGTACCAGCTGCTCCCAACGAATCTACTACTACTACATGGACGTCTGG	CARLGYGYCSSTSCSQRIYYYYMDVW	IGHV4-55	IGHD2-2	IGHJ6	9	18	42	53
3	5.463485703879075E-4	TGTGCGAGAGAGGGGGGTGGCTACTATGATAGTAGTGGTTATCGTAGGCCCTACTACTACTACGGTATGGACGTCTGG	CAREGGGYYDSSGYRRPYYYYGMDVW	IGHV3-21	IGHD3-22	IGHJ6	10	21	41	50
3	5.463485703879075E-4	TGTGCGACCATGGGCGACATGCGATATTTTGACTGGTTCGGGGTCGGGTCACCCCCGTACTACTTTGACTACTGG	CATMGDMRYFDWFGVGSPPYYFDYW	IGHV3-23	IGHD3-9	IGHJ4	6	21	37	56
3	5.463485703879075E-4	TGTGCGAGAGGCCGCCGGGATATTACTATGATAGTAGTGGTTATTCCCTACTACTACTACGGTATGGACGTCTGG	CARGRRDITMIVVVIPYYYYGMDVW	IGHV1-8	IGHD3-22	IGHJ6	12	20	44	47
3	5.463485703879075E-4	TGTGCACGCTCTAGTATAGCAGTGGCTGGTAGGGAGTTGTGGGAAGTAGATCATGTGGATGCTTTTGATATCTGG	CARSSIAVAGRELWEVDHVDAFDIW	IGHV2-26	IGHD6-19	IGHJ3	7	13	30	57
3	5.463485703879075E-4	TGTGCGAGAGGCCATACCGGGTATAGCACCAGGTACTATCAGTCCTCGCCTTACAACTATTTCGACCCCTGG	CARGHTGYSTRYYQSSPYNYFDPW	IGHV1-8	IGHD6-13	IGHJ5	12	16	31	51
3	5.463485703879075E-4	TGTGCGAGAGGCATTAGGAGATCTATTGTAGTGGTGGTAGCTGCTATTCCCTACTACTACATGGACGTCTGG	CARGIRRSIVVVVAAIPYYYMDVW	IGHV1-8	IGHD2-15	IGHJ6	11	23	49	50
3	5.463485703879075E-4	TGTGCGAGAGACACGAACGAGATTACGATTTTTGGACTGGTTATTAGGAGATTTGGCTGGTTCGACCCCTGG	CARDTNEITIFGLVIRRFGWFDPW	IGHV3-30	IGHD3-3	IGHJ5	10	21	45	56
3	5.463485703879075E-4	TGTGCGAGAGAGGGAGGGTTTGAGCCGTATAGCAGCAGCTGGTACGATTACTACTACGGTATGGACGTCTGG	CAREGGFEPYSSSWYDYYYGMDVW	IGHV3-48	IGHD6-13	IGHJ6	10	26	45	48
3	5.463485703879075E-4	TGTGCGAGAACCAATGTAAAGAGGATTATTGTAGTGGTGGTAGCTGCTACTTTAAGGTGGTTCGACCCCTGG	CARTNVKRIIVVVVAATLRWFDPW	IGHV1-46	IGHD2-15	IGHJ5	8	26	50	57
3	5.463485703879075E-4	TGTGCGAGAAATGGACTAACCAGTATTACGATTTTTGGAGTGGTTAATTCCCGCTGGTACTTCGATCTCTGG	CARNGLTSITIFGVVNSRWYFDLW	IGHV4-39	IGHD3-3	IGHJ2	12	22	45	53
3	5.463485703879075E-4	TGTGCGAGAAATGGACTAACCAGTATTACGATTTTTGGAGTGGTTAATTCCCGCAGGTACTTCGATCTCTGG	CARNGLTSITIFGVVNSRRYFDLW	IGHV4-39	IGHD3-3	IGHJ2	12	22	45	55
3	5.463485703879075E-4	TGTGCGAAGTTTTCTGCCTTGGGATATTGCACTAGTACCAGGTGCTCCTCTGATGATTTTGATATCTGG	CAKFSALGYCTSTRCSSDDFDIW	IGHV3-21	IGHD2-2	IGHJ3	6	21	45	50
3	5.463485703879075E-4	TGTGCGAAATCCGGGTATAGCAGTGGCTGGTACCTCGCCCAAACCCACGCTGAATACTTCCAGCACTGG	CAKSGYSSGWYLAQTHAEYFQHW	IGHV3-23	IGHD6-19	IGHJ1	8	10	32	47
3	5.463485703879075E-4	TGTGCGAGACACCCACTCATAATCACTATGCTTCGAGGACCATCGGGGGGGTGGTTCGACCCCTGG	CARHPLIITMLRGPSGGWFDPW	IGHV4-39	IGHD3-10	IGHJ5	10	24	38	51
3	5.463485703879075E-4	TGTGCGAGACAGAAAGGGCGTATTACGATTTTTGGAGTGGCCACCCGTGATGCTTTTGATATCTGG	CARQKGRITIFGVATRDAFDIW	IGHV4-39	IGHD3-3	IGHJ3	10	18	39	47
3	5.463485703879075E-4	TGTGCGAGAGTTAATAGGAGGTGGCTACAAGCTCCGCGGGGCTACTACTACGGTATGGACGTCTGG	CARVNRRWLQAPRGYYYGMDVW	IGHV4-34	IGHD5-24	IGHJ6	9	17	29	41
3	5.463485703879075E-4	TGTGCGAGAGCCCACACCCAGACTATATTTGTGGTGGTGACTGCTCCTGATGCTTTTGATATCTGG	CARAHTQTIFVVVTAPDAFDIW	IGHV4-34	IGHD2-21	IGHJ3	9	28	44	47
3	5.463485703879075E-4	TGTGCGAGAGATCGGGGGACGTATTACTATGATAGTAGTGGTCATGGGTACGGGTTCGACCCCTGG	CARDRGTYYYDSSGHGYGFDPW	IGHV4-31	IGHD3-22	IGHJ5	12	18	41	52
3	5.463485703879075E-4	TGTGCGAGAGATGAGGAGTATAGCAGCTCGTCGGGGTACTACTACTACTACGGTATGGACGTCTGG	CARDEEYSSSSGYYYYYGMDVW	IGHV3-21	IGHD6-6	IGHJ6	11	15	31	36
3	5.463485703879075E-4	TGTGCGAGAGAGACTGAAACGATACAGCTATGGTTTTCCTACTACTACTACGGTATGGACGTCTGG	CARETETIQLWFSYYYYGMDVW	IGHV3-21	IGHD5-18	IGHJ6	10	20	34	38
3	5.463485703879075E-4	TGTGCGAAAGATCGGCGAAGTAATTTACGATATTTTGACTGGGGGATCTACTACTTTGACTACTGG	CAKDRRSNLRYFDWGIYYFDYW	IGHV3-23	IGHD3-9	IGHJ4	12	24	41	48
3	5.463485703879075E-4	TGTGCAAGAGACCCGCGTAGGTCCCGATTTTTGGAGTGGTTATCCCACAACTGGTTCGACCCCTGG	CARDPRRSRFLEWLSHNWFDPW	IGHV3-13	IGHD3-3	IGHJ5	10	24	42	46
3	5.463485703879075E-4	TGTGCGAGACGGGTGGTGACTGAAACAAACCTTTACTACTACTACTACGGTATGGACGTCTGG	CARRVVTETNLYYYYYGMDVW	IGHV5-10-1	IGHD2-21	IGHJ6	9	11	21	32
3	5.463485703879075E-4	TGTGCGAGACATTTGACGGGTAGCAGTGGCTGGTACGGCTACTACTACTACATGGACGTCTGG	CARHLTGSSGWYGYYYYMDVW	IGHV5-10-1	IGHD6-19	IGHJ6	11	20	36	38
3	5.463485703879075E-4	TGTGCGAGAGATATAGTATTAGTACCAGCTGCTCAGAGGATCTACTACGGTATGGACGTCTGG	CARDIVLVPAAQRIYYGMDVW	IGHV4-4	IGHD2-2	IGHJ6	11	15	32	41
3	5.463485703879075E-4	TGTGCGAGAGACGCAGATAGTAGTGGTTATTACGAGAGGGCCCCGGGGTGGTTCGACCCCTGG	CARDADSSGYYERAPGWFDPW	IGHV3-21	IGHD3-22	IGHJ5	10	15	32	48
3	5.463485703879075E-4	TGTGCGAGAGACGCAGATAGTAGTGGTTATTACGAGAGGGCCCCGGGGTGGTTCGACCCCTGG	CARDADSSGYYERAPGWFDPW	IGHV4-31	IGHD3-22	IGHJ5	10	15	32	48
3	5.463485703879075E-4	TGTGCGAGAGAAGTCCGAGGTATTACGATTTTTGGAGTGGTCCCGGGGTGGTTCGACCCCTGG	CAREVRGITIFGVVPGWFDPW	IGHV1-46	IGHD3-3	IGHJ5	10	19	40	48
3	5.463485703879075E-4	TGTGCGAATTCTCTGGTAGCAGCAGCTGGTAACCCCCGGTACTACTACGGTATGGACGTCTGG	CANSLVAAAGNPRYYYGMDVW	IGHV3-30	IGHD6-13	IGHJ6	6	16	30	39
3	5.463485703879075E-4	TGTGCGAAAACGATTTTGACTGGTTCGGCTCATTTGTATTTCTACTATGGGATGGACGTGTGG	CAKTILTGSAHLYFYYGMDVW	IGHV3-23	IGHD3-9	IGHJ6	8	12	24	51
3	5.463485703879075E-4	TGTGGGAGAATTGGAAGGGTTCGGGGAGTTATCTTTGGCGTAAACTACGGTATGGACGTCTGG	CGRIGRVRGVIFGVNYGMDVW	IGHV4-39	IGHD3-10	IGHJ6	8	17	31	51
3	5.463485703879075E-4	TGTGTGAAAGAGGTGGCCTCGTCGGACTACCGTGGTAAGACGTGGTACTTTGACTACTGG	CVKEVASSDYRGKTWYFDYW	IGHV3-60	IGHD4-23	IGHJ4	10	24	37	45
3	5.463485703879075E-4	TGTGCGAGAGGGAGACGGGAGTTACTATGGTTCGGGGAGTTATCCTACTTTGACTACTGG	CARGRRELLWFGELSYFDYW	IGHV4-34	IGHD3-10	IGHJ4	10	21	42	44
3	5.463485703879075E-4	TGTGCGAGAGATTTAGACTACGATTTTTGGAGTGGTTATTCGAAATCCTTTGACTACTGG	CARDLDYDFWSGYSKSFDYW	IGHV4-31	IGHD3-3	IGHJ4	11	18	39	47
3	5.463485703879075E-4	TGTGCGAGAGATAAGGGGGTGATGGTAGAAGTGGTCGAAGATGCCTACTTTGACTGCTGG	CARDKGVMVEVVEDAYFDCW	IGHV3-11	IGHD3-22	IGHJ4	11	21	34	44
3	5.463485703879075E-4	TGTGCGAGAGAGGGAGATACCACTGGCTGGCCGGACCCCCTCAACTGGTTCGACCCCTGG	CAREGDTTGWPDPLNWFDPW	IGHV1-18	IGHD4-23	IGHJ5	10	12	22	41
3	5.463485703879075E-4	TGTGCGAGAACGAGGACTTTCGTTAAATATGATTGGGGGTCGGACGGTCTGGACGTTTGG	CARTRTFVKYDWGSDGLDVW	IGHV1-46	IGHD3-16	IGHJ6	8	27	33	49
3	5.463485703879075E-4	TGTGCGAGAAGGGGGGTTTTCTATGGTGGAACTTATTACGTCGATGCTTTTGACATCTGG	CARRGVFYGGTYYVDAFDIW	IGHV4-39	IGHD1-7	IGHJ3	8	26	32	42
3	5.463485703879075E-4	TGTGCGAGAAGGGGGGTTTTCTATGGTGGAACTTATTACGTCGATGCTTTTGACATCTGG	CARRGVFYGGTYYVDAFDIW	IGHV4-4	IGHD1-7	IGHJ3	8	26	32	42
3	5.463485703879075E-4	TGTGCGAAATACCCCCTTGGTGGGAGCTACTCCTACTACTACTACGGTATGGACGTCTGG	CAKYPLGGSYSYYYYGMDVW	IGHV3-23	IGHD1-26	IGHJ6	8	19	30	32
3	5.463485703879075E-4	TGTGCGAAACCCCTCCTCGATGAGTATGATGGGAGTGGTTTTTATCCCTTTGACGACTGG	CAKPLLDEYDGSGFYPFDDW	IGHV3-23	IGHD3-3	IGHJ4	8	31	44	47
3	5.463485703879075E-4	TGTGCGAAAGATGCAGTACCAGCTGCTATGTGGGACTACTACTACTACATGGACGTCTGG	CAKDAVPAAMWDYYYYMDVW	IGHV3-23	IGHD2-2	IGHJ6	11	14	29	34
3	5.463485703879075E-4	TGTGCGAAAGAAAGATCCATACAGCTATGGGCCCACTACTACTACGGTATGGACGTCTGG	CAKERSIQLWAHYYYGMDVW	IGHV3-30	IGHD5-18	IGHJ6	10	18	29	34
3	5.463485703879075E-4	TGTGCAAGAGATGAATGGACCCCCGCGGGTCTAACAGCAGTCCGGGTCATGGACGTCTGG	CARDEWTPAGLTAVRVMDVW	IGHV1-24	IGHD6-13	IGHJ6	11	25	39	47
3	5.463485703879075E-4	TGTACCACCGCCATTGTAGTGGTGGTAGCTGCTGGGCTAGACGATGCTTTTGATATCTGG	CTTAIVVVVAAGLDDAFDIW	IGHV3-15	IGHD2-15	IGHJ3	7	12	32	42
3	5.463485703879075E-4	TGTTCTAGTCGTATGGGTCGGGGAGCATACCTGTACTACTATTACATGGACGTCTGG	CSSRMGRGAYLYYYYMDVW	IGHV3-49	IGHD3-10	IGHJ6	7	11	24	33
3	5.463485703879075E-4	TGTGCTAAAGATGTTGGGTTCCGCTCTAGAACAATGGCTGGGAATTTCGACTACTGG	CAKDVGFRSRTMAGNFDYW	IGHV3-9	IGHD1-14	IGHJ4	11	16	22	48
3	5.463485703879075E-4	TGTGCGAGCGATCCTGCCTCCGGTAGGCCCCGAGGGTACTACGGTATGGACGTCTGG	CASDPASGRPRGYYGMDVW	IGHV3-21	IGHD2-2	IGHJ6	12	34	41	45
3	5.463485703879075E-4	TGTGCGAGGGGGAATAAAGTGGCTACCCTTAGCTATTACTACGGTATGGACGTCTGG	CARGNKVATLSYYYGMDVW	IGHV1-67	IGHD5-12	IGHJ6	7	13	25	32
3	5.463485703879075E-4	TGTGCGAGATTTCTGGAACAATACAGTAACTACTACTACTACTACATGGACGTCTGG	CARFLEQYSNYYYYYMDVW	IGHV1-18	IGHD1-20	IGHJ6	8	12	18	28
3	5.463485703879075E-4	TGTGCGAGACAGGGAGATAGCAGCAGCTGGTGGGGCGGCTACGGTATGGACGTCTGG	CARQGDSSSWWGGYGMDVW	IGHV5-10-1	IGHD6-13	IGHJ6	10	16	30	45
3	5.463485703879075E-4	TGTGCGAGAGCCCGGACCAAGGGGGTTTTTGGAGTGGTAGATGCTTTTGATATCTGG	CARARTKGVFGVVDAFDIW	IGHV4-31	IGHD3-3	IGHJ3	9	25	37	39
3	5.463485703879075E-4	TGTGCGAGAGGCGGCGGTGTTATTCTGCTCTGGTACTACTACGGTATGGACGTCTGG	CARGGGVILLWYYYGMDVW	IGHV4-34	IGHD3-10	IGHJ6	11	18	23	33
3	5.463485703879075E-4	TGTGCGAGAGATCTGGGGCTGAGATATTTTGAGTGGCCCCCCGGTATGGACGTCTGG	CARDLGLRYFEWPPGMDVW	IGHV1-46	IGHD3-9	IGHJ6	13	22	35	45
3	5.463485703879075E-4	TGTGCGAGAGATCTACATACTGGAACGACGTTCAGGTCCTACTACATGGACGTCTGG	CARDLHTGTTFRSYYMDVW	IGHV4-31	IGHD1-1	IGHJ6	13	18	30	38
3	5.463485703879075E-4	TGTGCGAGAGATGGGCGGAGATGGCTACAATTACCCCACTGGTACTTCGATCTCTGG	CARDGRRWLQLPHWYFDLW	IGHV4-59	IGHD5-24	IGHJ2	11	17	33	37
3	5.463485703879075E-4	TGTGCGAGAGAAGCCCGGATACAGCTCTACTACTACTACTACGGTATGGACGTCTGG	CAREARIQLYYYYYGMDVW	IGHV4-59	IGHD5-18	IGHJ6	10	16	25	27
3	5.463485703879075E-4	TGTGCGAAACCGCGCCGGATACAGCTATGGTCCGAGGGGTACGGTATGGACGTCTGG	CAKPRRIQLWSEGYGMDVW	IGHV3-30	IGHD5-18	IGHJ6	6	16	30	45
3	5.463485703879075E-4	TGTGCGAAAGCCCGCACGGCGGAAACTACCATTTGGGACTACTTTTTTGACTACTGG	CAKARTAETTIWDYFFDYW	IGHV3-23	IGHD2-2	IGHJ4	9	33	42	45
3	5.463485703879075E-4	TGTGCGAAAGAACCCATCACGTATTACTATGATAGTAGTGGTTATACTGACGTCTGG	CAKEPITYYYDSSGYTDVW	IGHV3-23	IGHD3-22	IGHJ6	10	18	44	48
3	5.463485703879075E-4	TGTGCAAGCCTCACGTATTACTATGGTTCGGGGAGTTATGATCCGTTTGACTACTGG	CASLTYYYGSGSYDPFDYW	IGHV3-74	IGHD3-10	IGHJ4	7	12	38	45
3	5.463485703879075E-4	TGCGCAAAGGGGTGGTGTAGTACTACCAGCTGCCCCTATCACGGTATGGACGTCTGG	CAKGWCSTTSCPYHGMDVW	IGHV3-74	IGHD2-2	IGHJ6	6	15	32	45
3	5.463485703879075E-4	TGTGCGGCAGTTTATTCCACGATGAGACTTTGGCTGGCCCCCTTTGACTACTGG	CAAVYSTMRLWLAPFDYW	IGHV1-58	IGHD6-19	IGHJ4	9	30	36	41
3	5.463485703879075E-4	TGTGCGGGAACGATATTACGATTTTTGGAGTGGTTATCTTACATGGACGTCTGG	CAGTILRFLEWLSYMDVW	IGHV3-23	IGHD3-3	IGHJ6	5	13	36	39
3	5.463485703879075E-4	TGTGCGAGGGCGTTTTATCATATTTCGAACCCGTCTAACGGTTTGGACGTCTGG	CARAFYHISNPSNGLDVW	IGHV1-8	IGHD3-22	IGHJ6	7	15	21	43
3	5.463485703879075E-4	TGTGCGAGACATTCGCGTCCCCACTATGGTTCGGGGAGCCTCTTTGACTACTGG	CARHSRPHYGSGSLFDYW	IGHV4-39	IGHD3-10	IGHJ4	11	22	37	41
3	5.463485703879075E-4	TGTGCGAGACACCGGTATTACGATTCTTCCTATCTCTGGCACTTCGATTTCTGG	CARHRYYDSSYLWHFDFW	IGHV4-39	IGHD3-3	IGHJ2	10	14	24	35
3	5.463485703879075E-4	TGTGCGAGAGCCTCGTATAGCAGCAGCTGGTACTCTCGCTGGTTCGACCCCTGG	CARASYSSSWYSRWFDPW	IGHV1-18	IGHD6-13	IGHJ5	9	14	32	38
3	5.463485703879075E-4	TGTGCGAGAGCCTCGTATAGCAGCAGCTGGTACTCTCGCTGGTTCGACCCCTGG	CARASYSSSWYSRWFDPW	IGHV1-2	IGHD6-13	IGHJ5	9	14	32	38
3	5.463485703879075E-4	TGTGCGAGAGGTCTTGGTTCGGGGAGTTATTATCCAGGGGCTTTTGATATCTGG	CARGLGSGSYYPGAFDIW	IGHV4-59	IGHD3-10	IGHJ3	13	14	32	39
3	5.463485703879075E-4	TGTGCGAGAGGCAGCAGTGGCTGGAGGGGGTACTACTACTACATGGACGTCTGG	CARGSSGWRGYYYYMDVW	IGHV3-20	IGHD6-19	IGHJ6	9	12	23	30
3	5.463485703879075E-4	TGTGCGAGAGATCTTGTTTGGTGGCTACAATCTCACTACTACATGGACGTCTGG	CARDLVWWLQSHYYMDVW	IGHV1-69	IGHD5-24	IGHJ6	13	21	30	34
3	5.463485703879075E-4	TGTGCGAGAACCGGGTGGAGAGTACCAGCTGCCCCTGGTGCTTTTGATATCTGG	CARTGWRVPAAPGAFDIW	IGHV4-28	IGHD2-2	IGHJ3	9	20	31	38
3	5.463485703879075E-4	TGTGCGAGAAGGGGGGGCACTCCAGGGGGTGGTTTTTATGCTTTTGATCTGTGG	CARRGGTPGGGFYAFDLW	IGHV3-11	IGHD3-3	IGHJ3	8	17	23	37
3	5.463485703879075E-4	TGTGCACGAGATAGAACTTCGAATTTCGATTTTTGGAGTGGTTATCTCAACTGG	CARDRTSNFDFWSGYLNW	IGHV3-9	IGHD3-3	IGHJ4	12	22	44	49
3	5.463485703879075E-4	TGTGCAACCTCGAACCCTATGACTACGGTGACTACGCACTGGTTCGACCCCTGG	CATSNPMTTVTTHWFDPW	IGHV1-24	IGHD4-17	IGHJ5	7	18	35	37
3	5.463485703879075E-4	TGTACTAGAGATCGTGACCGCCTGGCTTCCGGTAGCAGTGGCTGGTACTCCTGG	CTRDRDRLASGSSGWYSW	IGHV3-49	IGHD6-19	IGHJ5	12	32	47	49
3	5.463485703879075E-4	TGTGTGAGGAGTCATTTCTATGATAGAAGTGGTTTTTACTACGACTACTGG	CVRSHFYDRSGFYYDYW	IGHV3-35	IGHD3-22	IGHJ4	7	13	41	42
3	5.463485703879075E-4	TGTGCCAGAGCAGGTTCCCCGGGTGATTTTGTTTTCCACTTTGACTACTGG	CARAGSPGDFVFHFDYW	IGHV4-30-2	IGHD6-13	IGHJ4	9	17	23	37
3	5.463485703879075E-4	TGTGCGAGATCCCATAGTGGGAGCTACTCTCCTGAATACTTCCAGCACTGG	CARSHSGSYSPEYFQHW	IGHV3-20	IGHD1-26	IGHJ1	8	13	27	31
3	5.463485703879075E-4	TGTGCGAGATCGCTAGGGATGGCTACAATTCTTTCTTGGTTCGACCCCTGG	CARSLGMATILSWFDPW	IGHV5-10-1	IGHD5-24	IGHJ5	8	13	29	36
3	5.463485703879075E-4	TGTGCGAGAGGGGGCTTTTACGTTGTACAAGACTGGTATTTCGATCTCTGG	CARGGFYVVQDWYFDLW	IGHV4-4	IGHD1-1	IGHJ2	9	21	27	31
3	5.463485703879075E-4	TGTGCGAGAGGGATTACGATTTTTGGAGTGGTTGATGCTTTTGATATCTGG	CARGITIFGVVDAFDIW	IGHV1-8	IGHD3-3	IGHJ3	10	12	31	32
3	5.463485703879075E-4	TGTGCGAGAGGGACGGATCATGGCGTAGTGGTGACCTCCCTTGACTCCTGG	CARGTDHGVVVTSLDSW	IGHV1-8	IGHD2-15	IGHJ4	10	24	32	40
3	5.463485703879075E-4	TGTGCGAGAGACCCCTTTAGTGGATACTACGACGGGGCGAGCGACTCCTGG	CARDPFSGYYDGASDSW	IGHV3-21	IGHD5-18	IGHJ5	10	19	26	41
3	5.463485703879075E-4	TGTGCGAAAGATCTGCGGACCTATGACTACGGTGACAACTTTGACTACTGG	CAKDLRTYDYGDNFDYW	IGHV3-23	IGHD4-17	IGHJ4	13	22	35	37
3	5.463485703879075E-4	TGTGCGAAAGAGGCAGCAGCTGGCCCCTACTACTACTACATGGACGTCTGG	CAKEAAAGPYYYYMDVW	IGHV3-9	IGHD6-13	IGHJ6	10	12	22	26
3	5.463485703879075E-4	TGTGCAAGAGAGAGGGGGATCTACGACTACTACTACGGTATGGACGTCTGG	CARERGIYDYYYGMDVW	IGHV3-13	IGHD7-27	IGHJ6	10	14	20	21
3	5.463485703879075E-4	TGTGCGAGCTCATATGATTACGTTTGGGGGAGTCCCGTTATCTACTGG	CASSYDYVWGSPVIYW	IGHV4-39	IGHD3-16	IGHJ4	7	12	32	41
3	5.463485703879075E-4	TGTGCGAGGGGCGGGGCGATATTCCCACGAGATGCTTTTGATCCGTGG	CARGGAIFPRDAFDPW	IGHV1-18	IGHD3-9	IGHJ3	7	16	22	30
3	5.463485703879075E-4	TGTGCGAGAGCCGCAGCGGGGAACTATAGGAACTGGTTCGACCCCTGG	CARAAAGNYRNWFDPW	IGHV3-30	IGHD1-7	IGHJ5	9	19	25	30
3	5.463485703879075E-4	TGTGCGAGAGGAGGGAATGCCGGTAGCACAAACTACTATGACTTCTGG	CARGGNAGSTNYYDFW	IGHV4-31	IGHD2-2	IGHJ4	9	16	22	31
3	5.463485703879075E-4	TGTGCGAGAGAGATGACGACGGTGGCCACCGTCTACTTTGACTACTGG	CAREMTTVATVYFDYW	IGHV3-11	IGHD4-23	IGHJ4	10	12	24	32
3	5.463485703879075E-4	TGTGCGAGAAGGCGAATCGATTTTTGGAGTGCAACTATTGACTACTGG	CARRRIDFWSATIDYW	IGHV5-10-1	IGHD3-3	IGHJ4	8	17	30	37
3	5.463485703879075E-4	TGTGCGAAAGATCGGTGGGCGTATAGCCAAAACTGGTTCGACCCCTGG	CAKDRWAYSQNWFDPW	IGHV3-23	IGHD2-8	IGHJ5	12	20	26	30
3	5.463485703879075E-4	TGTGCGAAAGAGCGAGACCCAGAGTGGGAATTGTACTTTGACAACTGG	CAKERDPEWELYFDNW	IGHV3-30	IGHD1-26	IGHJ4	10	22	28	33
3	5.463485703879075E-4	TGTGCGAAAATAAGAGACAACTATGGCTTCTCGTCTTTTGACTACTGG	CAKIRDNYGFSSFDYW	IGHV3-23	IGHD3-10	IGHJ4	8	19	25	36
3	5.463485703879075E-4	TGTGCAACAGCCCAACCGTTCAGAACGACGTCTTGGTTCGACCCCTGG	CATAQPFRTTSWFDPW	IGHV1-24	IGHD1-1	IGHJ5	9	22	31	33
3	5.463485703879075E-4	TGTGCAAGAGGGAGGGGTGGCTACAATCACCGAGATTTTGATGTTTGG	CARGRGGYNHRDFDVW	IGHV3-9	IGHD5-24	IGHJ3	6	17	26	35
3	5.463485703879075E-4	TGTGCAAGAGGGAGAGGTGGCTACAATCACCGAGATTTTGATATTTGG	CARGRGGYNHRDFDIW	IGHV1-45	IGHD5-24	IGHJ3	8	12	26	35
3	5.463485703879075E-4	TGTGCAAGAGGAAGAGGTGGCTACAATCACCGAGATTTTGATCTTTGG	CARGRGGYNHRDFDLW	IGHV3-9	IGHD5-24	IGHJ3	6	12	26	35
3	5.463485703879075E-4	TGTGCAAAAGATACCTTCCCATACAGCTATGGTTACTTTGACTACTGG	CAKDTFPYSYGYFDYW	IGHV3-43	IGHD5-18	IGHJ4	12	20	32	33
3	5.463485703879075E-4	TGTGCAAAAGATACCTTCCCATACAGCTATGGTTACTTTGACTACTGG	CAKDTFPYSYGYFDYW	IGHV3-9	IGHD5-18	IGHJ4	12	20	32	33
3	5.463485703879075E-4	TGTGGGAAAGATGCGGGCGTGGGAACTACTACCTGGTTCGACCCCTGG	CGKDAGVGTTTWFDPW	IGHV3-23	IGHD1-26	IGHJ5	11	18	31	32
3	5.463485703879075E-4	TGTGCCAGAGGCAGTAGTTGGGGGGGGTACTGGTTCGACCCCTGG	CARGSSWGGYWFDPW	IGHV4-30-2	IGHD3-16	IGHJ5	9	17	23	28
3	5.463485703879075E-4	TGTGCGAGGGGAAAAAATTTGGAGTGGTACCAATTTGACTACTGG	CARGKNLEWYQFDYW	IGHV3-23	IGHD3-3	IGHJ4	6	12	17	22
3	5.463485703879075E-4	TGTGCGAGAGATGTTAGTGGTTATAATCCGTACTTTGACCACTGG	CARDVSGYNPYFDHW	IGHV7-4-1	IGHD3-22	IGHJ4	11	14	23	30
3	5.463485703879075E-4	TGTGCACGGTGTTTTTATGCCCTTCACCGTCCCCCTGACTACTGG	CARCFYALHRPPDYW	IGHV2-70	IGHD4-17	IGHJ4	8	23	29	35
3	5.463485703879075E-4	TGTACTAGGGGGGATTTTTGGAGTGGTTACTACATGGACGTCTGG	CTRGDFWSGYYMDVW	IGHV3-49	IGHD3-3	IGHJ6	7	12	26	27
3	5.463485703879075E-4	TGTACTAGATCATATAACTGGAACGACGGTGCGTGGGACTACTGG	CTRSYNWNDGAWDYW	IGHV1-46	IGHD1-20	IGHJ4	2	12	27	36
3	5.463485703879075E-4	TGTACCACAGTCGGGGGACCTGTGTCTGGCCCCTTTGACTACTGG	CTTVGGPVSGPFDYW	IGHV3-15	IGHD3-10	IGHJ4	9	10	15	32
3	5.463485703879075E-4	TGCGTAAGAGGCGGAATACGGGGCGGCTATGGTTCTGATTACTGG	CVRGGIRGGYGSDYW	IGHV3-74	IGHD3-10	IGHJ4	9	26	34	35
3	5.463485703879075E-4	TGTGCGAGACTTAGAGCCAAGGCTCTCCCTTTTGACTTCTGG	CARLRAKALPFDFW	IGHV4-39	IGHD3-10	IGHJ4	9	24	28	30
3	5.463485703879075E-4	TGTGCGAGACATTCCGATTATGATTACGTTTGGGGGATCTGG	CARHSDYDYVWGIW	IGHV5-51	IGHD3-16	IGHJ3	11	16	35	36
3	5.463485703879075E-4	TGTGCGAGACATGACCCGAATGACTACGGTACGGGGTACTGG	CARHDPNDYGTGYW	IGHV4-39	IGHD4-17	IGHJ4	12	19	29	36
3	5.463485703879075E-4	TGTGCGAGAGATACTCACACTAGTATTAGAGCCGACCACTGG	CARDTHTSIRADHW	IGHV3-66	IGHD3-10	IGHJ5	11	22	27	32
3	5.463485703879075E-4	TGTGCGAAATTTTACAGCTATGGTGGGGGGTTTGACTACTGG	CAKFYSYGGGFDYW	IGHV3-23	IGHD5-18	IGHJ4	8	12	23	30
3	5.463485703879075E-4	TGTGCGAAAGATGGGGGATACAGCTATGCTTATGTCTTCTGG	CAKDGGYSYAYVFW	IGHV3-23	IGHD5-18	IGHJ4	11	15	31	38
3	5.463485703879075E-4	TGTGCGAAAGAGTCGGGGAATAGTGGGTCTGATGACTACTGG	CAKESGNSGSDDYW	IGHV3-30	IGHD1-26	IGHJ4	10	19	26	32
3	5.463485703879075E-4	TGTACAAGTAGTCGTGGATACAGTTATGGCCACGACTACTGG	CTSSRGYSYGHDYW	IGHV3-21	IGHD5-18	IGHJ4	2	12	28	33
3	5.463485703879075E-4	TGTGTGAAAGCTACAGCCGGTCGCAGGCCGGAATATTGG	CVKATAGRRPEYW	IGHV3-43	IGHD2-21	IGHJ4	3	27	34	36
3	5.463485703879075E-4	TGTGCGCGAGATGGCCAAGTGGGATCTTCGGACTTCTGG	CARDGQVGSSDFW	IGHV1-18	IGHD1-26	IGHJ1	11	17	23	35
3	5.463485703879075E-4	TGTGCGACTGGAGGCAGCTACTACCTTTTCGACTACTGG	CATGGSYYLFDYW	IGHV1-67	IGHD1-26	IGHJ4	3	15	23	30
3	5.463485703879075E-4	TGTGCGACAGACAAACACTACGGGGGCTTTGACTACTGG	CATDKHYGGFDYW	IGHV3-48	IGHD4-17	IGHJ4	10	16	22	26
3	5.463485703879075E-4	TGTGCGAGTCAATTGGGAACGGTGACCACGTACTTCTGG	CASQLGTVTTYFW	IGHV1-2	IGHD4-17	IGHJ4	7	18	30	31
3	5.463485703879075E-4	TGTGCGAGTCAATTGGGAACGGTGACCACGTACTTCTGG	CASQLGTVTTYFW	IGHV3-23	IGHD4-17	IGHJ4	6	18	30	31
3	5.463485703879075E-4	TGTGCGAGACTACGGCGGCCCCGGTCTTTTGATACTTGG	CARLRRPRSFDTW	IGHV5-51	IGHD1-7	IGHJ3	9	20	24	25
3	5.463485703879075E-4	TGTGCGAGACGTCCTGTCGGATACTACTTTGACTACTGG	CARRPVGYYFDYW	IGHV4-39	.	IGHJ4	9	-1	-1	21
3	5.463485703879075E-4	TGTGCGAGAGCCATTACTTACTGGTACTTCGATCTCTGG	CARAITYWYFDLW	IGHV1-18	IGHD2-8	IGHJ2	9	10	15	18
3	5.463485703879075E-4	TGTGCGAGAGCGGGCCCTTCGGATACTTTTGATTTCTGG	CARAGPSDTFDFW	IGHV1-69	.	IGHJ3	9	-1	-1	21
3	5.463485703879075E-4	TGTGCGACCCGCCTACGATCCCACTTTGACTACTGG	CATRLRSHFDYW	IGHV3-23	IGHD5-12	IGHJ4	6	12	18	22
3	5.463485703879075E-4	TGTGCACGGTCACCTTCAAATGCTTTTGATATCTGG	CARSPSNAFDIW	IGHV2-70	IGHD2-21	IGHJ3	8	9	13	19
3	5.463485703879075E-4	TGTGCACGGTCAGCAGTTGATGCTTTTGATATCTGG	CARSAVDAFDIW	IGHV2-70	IGHD2-21	IGHJ3	8	11	16	17
3	5.463485703879075E-4	TGTACCACAGTCGGCTACGGTGGTAACCCCGAGTGG	CTTVGYGGNPEW	IGHV3-15	IGHD4-23	IGHJ4	9	14	30	33
3	5.463485703879075E-4	TGTACGAAAGGAGGGGAGGGGGGCCTTGACTACTGG	CTKGGEGGLDYW	IGHV3-30	IGHD3-10	IGHJ4	6	12	17	25
3	5.463485703879075E-4	TGTGCGGGAGGGGAAGGTTTCTTCGACCCCTGG	CAGGEGFFDPW	IGHV3-11	.	IGHJ5	9	-1	-1	21
3	5.463485703879075E-4	TGTGCGACAGAGAGGGGTGACTACCGTCTCTGG	CATERGDYRLW	IGHV3-11	IGHD4-17	IGHJ1	10	15	23	29
3	5.463485703879075E-4	TGTGCGAGAGGGTCTATATATTTCCACCGCTGG	CARGSIYFHRW	IGHV1-8	.	IGHJ1	10	-1	-1	17
3	5.463485703879075E-4	TGTGCCAGTCTGGGCTACTTTGACTACTGG	CASLGYFDYW	IGHV1-46	IGHD2-21	IGHJ4	4	5	9	14
3	5.463485703879075E-4	TGTGCGAGAGATCAGAGGGATCAGGCCTGG	CARDQRDQAW	IGHV4-31	IGHD7-27	IGHJ5	12	16	21	25
3	5.463485703879075E-4	TGTGCGAACATTATAACGCGGGACTATTGG	CANIITRDYW	IGHV3-23	IGHD3-10	IGHJ4	7	9	17	21
3	5.463485703879075E-4	TGTGCGAAAGGGGCGGATCCCCTCGTGTGG	CAKGADPLVW	IGHV4-34	IGHD7-27	IGHJ4	10	14	21	27
3	5.463485703879075E-4	TGTGCGAGAGCCGAGGGTCGGTACTGG	CARAEGRYW	IGHV3-21	.	IGHJ4	9	-1	-1	21
3	5.463485703879075E-4	TGTACAAGGCACATAGATTACTGG	CTRHIDYW	IGHV1-24	IGHD3-10	IGHJ4	6	11	15	18
2	3.6423238025860496E-4	TGTGCGAGAGATAAGCCCGGGTCGATGGGGTGGTATTACGATTTTTGGAGTGCTTATTCTCTATCCGATCGGGGCATACCCCTCTTTGACTACTGG	CARDKPGSMGWYYDFWSAYSLSDRGIPLFDYW	IGHV3-21	IGHD3-3	IGHJ4	11	32	57	83
2	3.6423238025860496E-4	TGTGCGACAGCCGCACGCCTACCCGTGGATACAGCTATGGTTAGTTCCCGTATGGTTCGCGGTTCCTTCTACTACTTTGACTACTGG	CATAARLPVDTAMVSSRMVRGSFYYFDYW	IGHV3-23	IGHD5-18	IGHJ4	6	23	42	69
2	3.6423238025860496E-4	TGTGCGAGATCGCAAAGGTCGGGGCTCGGTTCGTATTACGATTTTTGGAGTGGTTATTCCCTCGGGTACAACTGGTTCGACCCCTGG	CARSQRSGLGSYYDFWSGYSLGYNWFDPW	IGHV4-55	IGHD3-3	IGHJ5	9	31	57	65
2	3.6423238025860496E-4	TGTGCGAGATCGCAAAGGTCGGGGCTCGGTTCGTATTACGATTTTTGGAGTGGTTATTCCCTCGGGTACAACTGGTTCGACCCCTGG	CARSQRSGLGSYYDFWSGYSLGYNWFDPW	IGHV1-8	IGHD3-3	IGHJ5	8	31	57	65
2	3.6423238025860496E-4	TGTGCGAGAGATTTGCGGTATTACGATTTTTGGAGTGGTTATTTTCCCGAACAAAATTACTACTACTACTACGGTATGGACGTCTGG	CARDLRYYDFWSGYFPEQNYYYYYGMDVW	IGHV4-31	IGHD3-3	IGHJ6	11	17	42	55
2	3.6423238025860496E-4	TGTGCGAAAGATCGCGAATATTACGATATTTTGACTGGTTATTTCCCCCGGCGTGCCTTCTACTACTACTACGGTATGGACGTCTGG	CAKDREYYDILTGYFPRRAFYYYYGMDVW	IGHV3-30	IGHD3-9	IGHJ6	12	18	42	59
2	3.6423238025860496E-4	TGTGCACGGATAAGGGTTAGTCGGGAAGTTACGATTTTTGGAGTGGTCCCCGGGCGCCCCTACTACTACTACGGTATGGACGTCTGG	CARIRVSREVTIFGVVPGRPYYYYGMDVW	IGHV2-26	IGHD3-3	IGHJ6	11	28	46	59
2	3.6423238025860496E-4	TGTGCGAGAGCCCACGCCCCGGCCAAGTATTACGATTTTTGGAGTGGTTATTATAGGGGGGTCTACTACTACATGGACGTCTGG	CARAHAPAKYYDFWSGYYRGVYYYMDVW	IGHV1-18	IGHD3-3	IGHJ6	9	26	54	62
2	3.6423238025860496E-4	TGTGCGAGATTCTGGCCTGGGGGCCCTACGATTTTTGGAGTGGTTATCCAACGCTACTACTACTACGGTATGGACGTCTGG	CARFWPGGPTIFGVVIQRYYYYGMDVW	IGHV1-46	IGHD3-3	IGHJ6	8	26	46	53
2	3.6423238025860496E-4	TGTGCGAGACGTCCTGTCGGATACTACTTTGACTACTGGGGCCAGGGATCCCTGGTCACCGTCTCCTCAGTGGACTACTGG	CARRPVGYYFDYWGQGSLVTVSSVDYW	IGHV4-39	IGHD4-17	IGHJ4	9	54	61	72
2	3.6423238025860496E-4	TGTGCGAGAGAGGGTGGGGGTTATTGTAGTAGTACCAGCTGCCCTAAAAACTACTACTACTACTACGGTATGGACGTCTGG	CAREGGGYCSSTSCPKNYYYYYGMDVW	IGHV1-69	IGHD2-2	IGHJ6	10	21	41	51
2	3.6423238025860496E-4	TGTGCGAGAGAGGGTGGGGGTTATTGTAGTAGTACCAGCTGCCCTAAAAACTACTACTACTACTACGGTATGGACGTCTGG	CAREGGGYCSSTSCPKNYYYYYGMDVW	IGHV4-31	IGHD2-2	IGHJ6	10	21	41	51
2	3.6423238025860496E-4	TGTACCACAGATCGCCGCGCATATTGTAGTGGTGGTAGCTGCTACCCTAATTACTACTACTACTACGGTATGGACGTCTGG	CTTDRRAYCSGGSCYPNYYYYYGMDVW	IGHV3-15	IGHD2-15	IGHJ6	12	20	44	49
2	3.6423238025860496E-4	TGTGCGAGGACTCCAGGGACAGCGGAGCTTACGATTTTTGGAGTGGTTACCACAGAGGGGGACTACATGGACGTCTGG	CARTPGTAELTIFGVVTTEGDYMDVW	IGHV3-21	IGHD3-3	IGHJ6	7	28	48	61
2	3.6423238025860496E-4	TGTGCGAGAGCCCACCAGGTTATTACTATGATAGTAGTGGTCCCACAACCTGACTACTACTACGGTATGGACGTCTGG	CARAHQVITMIVVVPQPDYYYGMDVW	IGHV4-34	IGHD3-22	IGHJ6	9	20	40	52
2	3.6423238025860496E-4	TGTGCGAGAGGTTACTGGTGCAGGGGTAGTACCAGCTGCTATATGTCGGAATACTACTACTACTACATGGACGTCTGG	CARGYWCRGSTSCYMSEYYYYYMDVW	IGHV1-69	IGHD2-2	IGHJ6	9	25	41	51
2	3.6423238025860496E-4	TGTGCGAGAGGGGCAGGCTCTCATAGTAGTGGTTATTACCAAAACCCCTGGGACTACTACTACTACATGGACGTCTGG	CARGAGSHSSGYYQNPWDYYYYMDVW	IGHV1-8	IGHD3-22	IGHJ6	10	22	38	52
2	3.6423238025860496E-4	TGTGCGAGAGATTTAGGGGGCCGAGGGGGATACAGCTATGGTTGGGGGTCCTACTACTACTACGGTATGGACGTCTGG	CARDLGGRGGYSYGWGSYYYYGMDVW	IGHV3-33	IGHD5-18	IGHJ6	11	27	42	50
2	3.6423238025860496E-4	TGTGCGAGAAGGTTATTACGATTTTTGGAGTGGTCCGCCGGCCCCTCCTATTACTACTACTACTACATGGACGTCTGG	CARRLLRFLEWSAGPSYYYYYYMDVW	IGHV3-11	IGHD3-3	IGHJ6	8	13	33	51
2	3.6423238025860496E-4	TGTGCGAAAGATCTCGGGCGTTTGGGGGAGTTATCGTTATACCCTTTGGCGGACTACTACTACGGTATGGACGTCTGG	CAKDLGRLGELSLYPLADYYYGMDVW	IGHV3-30	IGHD3-16	IGHJ6	14	18	42	52
2	3.6423238025860496E-4	TGTGCAAAAGACCGGATCTCGAAGGCCGAGTATTACGATTTTTGGAGTGGTTATTATCTAAACGGTATGGACGTCTGG	CAKDRISKAEYYDFWSGYYLNGMDVW	IGHV3-43	IGHD3-3	IGHJ6	10	29	56	66
2	3.6423238025860496E-4	GGTGCGTTTGGGGAGGTGGATACAGCTATGGAGGCCCGGGAAGGATATTACTACTACTACTACGGTATGGACGTCTGG	GAFGEVDTAMEAREGYYYYYYGMDVW	IGHV1-46	IGHD5-18	IGHJ6	5	15	30	44
2	3.6423238025860496E-4	TGTGCGAGTGGGCGGCAGGAATCCATTTTGACTGGAGTATATCCCATCTACTACTACTACGGTATGGACGTCTGG	CASGRQESILTGVYPIYYYYGMDVW	IGHV4-4	IGHD3-9	IGHJ6	7	24	34	47
2	3.6423238025860496E-4	TGTGCGAGATGCCCCTCCCACCAGAAGATACGATTTTTGGGTATGGGGGTCGACTACTACTACATGGACGTCTGG	CARCPSHQKIRFLGMGVDYYYMDVW	IGHV4-34	IGHD3-3	IGHJ6	20	28	39	52
2	3.6423238025860496E-4	TGTGCGAGACAGAAACACCTCTATGGTTCGGGGGGTTATTATGTTGCCTACTACTACTACGGTATGGACGTCTGG	CARQKHLYGSGGYYVAYYYYGMDVW	IGHV5-10-1	IGHD3-10	IGHJ6	10	20	41	47
2	3.6423238025860496E-4	TGTGCGAGAGGTGGTTGGCGTACAGCTATGGTTACTTCAGATAAGCAGCTGGCCTCGTCGTATATGGACGTCTGG	CARGGWRTAMVTSDKQLASSYMDVW	IGHV1-8	IGHD5-18	IGHJ6	10	20	34	63
2	3.6423238025860496E-4	TGTGCGAGAGGCTACAGGGCTACTATGATAGTAGTGGTTATTACTACAACCTACTACTACTACATGGACGTCTGG	CARGYRATMIVVVITTTYYYYMDVW	IGHV1-8	IGHD3-22	IGHJ6	11	20	46	50
2	3.6423238025860496E-4	TGTGCGAGAGGCCTCCTGAGTACTATGATAGTAGTGGTTATACGCGATTATTACTACTACTACATGGACGTCTGG	CARGLLSTMIVVVIRDYYYYYMDVW	IGHV1-8	IGHD3-22	IGHJ6	14	20	40	51
2	3.6423238025860496E-4	TGTGCGAGAGGGAAGGCCGGTATTACTATGATAGTAGTGGTTACCGCTTACTACTACTACTACATGAACGTCTGG	CARGKAGITMIVVVTAYYYYYMNVW	IGHV1-8	IGHD3-22	IGHJ6	10	19	42	48
2	3.6423238025860496E-4	TGTGCGAGAGATAGGAAGCGTTTGGGGGAGTTATCGTTATTTCGTCGTGTGTCCGTATACGGTATGGACGTCTGG	CARDRKRLGELSLFRRVSVYGMDVW	IGHV3-21	IGHD3-16	IGHJ6	11	18	39	63
2	3.6423238025860496E-4	TGTGCGAGAGAACATTTGAGAAATGGGCCTACGATTTTTGGAGTGGTTAGGTCTTACTACTACATGGACGTCTGG	CAREHLRNGPTIFGVVRSYYYMDVW	IGHV1-18	IGHD3-3	IGHJ6	10	29	48	54
2	3.6423238025860496E-4	TGTACTAGAGATCCCCTGGCGGGGGGAGTGGTTATTACTTGGGTGTACTACTACTACTACTACATGGACGTCTGG	CTRDPLAGGVVITWVYYYYYYMDVW	IGHV3-49	IGHD3-22	IGHJ6	12	26	38	45
2	3.6423238025860496E-4	TGTGCGAGCGTGGAAGAGGATACAGCTATGGTTAAATCTCAAGAATACTACTACTACGGTATGGACGTCTGG	CASVEEDTAMVKSQEYYYYGMDVW	IGHV3-48	IGHD5-18	IGHJ6	7	17	33	45
2	3.6423238025860496E-4	TGTGCGAGAGCCGCCTCGAATCGAATTATGATAGTAGTGGTCCCTGTCTACTACTACTACATGGACGTCTGG	CARAASNRIMIVVVPVYYYYMDVW	IGHV1-46	IGHD3-22	IGHJ6	9	26	40	47
2	3.6423238025860496E-4	TGTGCGAGAGCCAATATGATAGTAGTGGTTTTGGGTAAACCCGCATACTACTACTACGGTATGGACGTCTGG	CARANMIVVVLGKPAYYYYGMDVW	IGHV4-4	IGHD3-22	IGHJ6	9	14	29	45
2	3.6423238025860496E-4	TGTGCGAGAGGCCATACCGGGTATAGCACCAGGTACTATCAGTCCTCGCCTTACAACTACTTCGACCCCTGG	CARGHTGYSTRYYQSSPYNYFDPW	IGHV1-8	IGHD6-13	IGHJ5	12	16	31	51
2	3.6423238025860496E-4	TGTGCGAGAGATACGAACGAGATTACGATTTTTGGACTGGTTATTAGGAGATTTGGCTGGTTCGACCCCTGG	CARDTNEITIFGLVIRRFGWFDPW	IGHV4-31	IGHD3-3	IGHJ5	11	21	45	56
2	3.6423238025860496E-4	TGTGCGAGAGACACGAACGAGATTACGATTTTTGGACTGGTTATTAGGAGATTTGGCTGGTTCGACCCCTGG	CARDTNEITIFGLVIRRFGWFDPW	IGHV3-33	IGHD3-3	IGHJ5	10	21	45	56
2	3.6423238025860496E-4	TGTGCGAGAAATGGACTAACCAGTATTATGATTTTTGGAGTGGTTAATTCCCGCAGGTACTTCGATCTCTGG	CARNGLTSIMIFGVVNSRRYFDLW	IGHV4-39	IGHD3-3	IGHJ2	12	22	45	55
2	3.6423238025860496E-4	TGTGCGACATTTACGGGCTCGCCTGTGGGAGAAGTTGGTGAAATTGAACCCAACTGGTTCGACCCCTGG	CATFTGSPVGEVGEIEPNWFDPW	IGHV1-18	IGHD1-26	IGHJ5	6	24	30	50
2	3.6423238025860496E-4	TGTGCGAGATACCCTAGATCTTCCACCAGTGGCTGGCCCCCAAGAGGGTCCTACTACATGGACGTCTGG	CARYPRSSTSGWPPRGSYYMDVW	IGHV4-55	IGHD6-19	IGHJ6	10	26	35	50
2	3.6423238025860496E-4	TGTGCGAGACGTCAATCAACCGGGTATAGCAGTGGCTGGTACATCGGAGGGGATGCTTTTGATATCTGG	CARRQSTGYSSGWYIGGDAFDIW	IGHV5-10-1	IGHD6-19	IGHJ3	9	19	41	51
2	3.6423238025860496E-4	TGTGCGAGACAGCGATCCGCCGAGTATAGCAGTGGCTGGTACCGCTACTACTACTACATGGACGTCTGG	CARQRSAEYSSGWYRYYYYMDVW	IGHV5-10-1	IGHD6-19	IGHJ6	10	19	41	44
2	3.6423238025860496E-4	TGTGCGAGAGGGTCTGGGTTTTATGATTACGTTTGGGGGAGTTATCGTCCGGAATACTTTGACTACTGG	CARGSGFYDYVWGSYRPEYFDYW	IGHV1-8	IGHD3-16	IGHJ4	10	20	47	54
2	3.6423238025860496E-4	TGTGCGAGAGGGTCTGGGTTTTATGATTACGTTTGGGGGAGTTATCGTCCGGAATACTTTGACTACTGG	CARGSGFYDYVWGSYRPEYFDYW	IGHV4-59	IGHD3-16	IGHJ4	9	20	47	54
2	3.6423238025860496E-4	TGTGCGAGAGATCAGGTCCCGTATCACTATGATAGCAGTGGGTACCCCACGGGCTACTTTGACGACTGG	CARDQVPYHYDSSGYPTGYFDDW	IGHV3-11	IGHD3-22	IGHJ4	12	19	40	53
2	3.6423238025860496E-4	TGTGCGAGAGATCAGGTCCCGTATCACTATGATAGCAGTGGGTACCCCACGGGCTACTTTGACGACTGG	CARDQVPYHYDSSGYPTGYFDDW	IGHV3-66	IGHD3-22	IGHJ4	12	19	40	53
2	3.6423238025860496E-4	TGTGCGAGAGATATCTTGGATAAATACTATAGTAGTGGTTATCGGGACCAGTACTACATGGACGTCTGG	CARDILDKYYSSGYRDQYYMDVW	IGHV3-30	IGHD3-22	IGHJ6	15	28	41	51
2	3.6423238025860496E-4	TGTGCGAGAGATAGGGGCGTCGCACCAGAGGAAGGGGAAGTATATAGTGGCTACGATTTTGACCACTGG	CARDRGVAPEEGEVYSGYDFDHW	IGHV1-46	IGHD5-12	IGHJ4	11	41	56	57
2	3.6423238025860496E-4	TGTGCGAGAGATAGGGGCGTCGCACCAGAGGAAGGGGAAGTATATAGTGGCTACGATTTTGACCACTGG	CARDRGVAPEEGEVYSGYDFDHW	IGHV1-67	IGHD5-12	IGHJ4	11	41	56	57
2	3.6423238025860496E-4	TGTGCGAACGGGGGGGTGGTGGTAGCTGGTACTCGGGACCTAGAGCCGAATGATGCTTTTAATATCTGG	CANGGVVVAGTRDLEPNDAFNIW	IGHV3-23	IGHD2-15	IGHJ3	7	15	37	49
2	3.6423238025860496E-4	TGTGCGAAATCCGGGTATAGCAGTGGCTGGTACCTCGCCCAAACCCACGCCGAATACTTCCAGCACTGG	CAKSGYSSGWYLAQTHAEYFQHW	IGHV3-23	IGHD6-19	IGHJ1	8	10	32	47
2	3.6423238025860496E-4	TGTGCGAAAGATCCGACGTTCTCCGTATTACTATGGTTCGGGGAGTTATCGGGCTACATGGACGTCTGG	CAKDPTFSVLLWFGELSGYMDVW	IGHV3-30	IGHD3-10	IGHJ6	12	23	48	53
2	3.6423238025860496E-4	TGTGCGAAAGATCCGACGTTCTCCGTATTACTATGGTTCGGGGAGTTATCGGGCTACATGGACGTCTGG	CAKDPTFSVLLWFGELSGYMDVW	IGHV3-60	IGHD3-10	IGHJ6	12	23	48	53
2	3.6423238025860496E-4	TGTGCGAAAGAGTTGAGGGATTTTGGAGTGGTTATTGGAGACTACTACTACTACGGTATGGACGTCTGG	CAKELRDFGVVIGDYYYYGMDVW	IGHV3-30	IGHD3-3	IGHJ6	10	20	35	40
2	3.6423238025860496E-4	TGTGCAACAGGGACCGTATTACTATATTTTGACTCCTTAGGGGGCCGCAAGAGCTGGTTCGACCCCTGG	CATGTVLLYFDSLGGRKSWFDPW	IGHV1-24	IGHD3-9	IGHJ5	9	14	33	53
2	3.6423238025860496E-4	TGTGCAAAAGCGTATTGTAGTGGTGGTAGCTGCTTCTCGTGGAAAAACCGGGGGGCTTTTGATATCTGG	CAKAYCSGGSCFSWKNRGAFDIW	IGHV3-9	IGHD2-15	IGHJ3	9	12	37	54
2	3.6423238025860496E-4	TGTACTAGAGGGGCCGATTACTATGATAGTAGTGGTTATTACTACGCTTATGATGCTTTTGATATCTGG	CTRGADYYDSSGYYYAYDAFDIW	IGHV3-49	IGHD3-22	IGHJ3	9	16	45	49
2	3.6423238025860496E-4	TGTGTAAAAGACCACGCCCCGACGCGAAGTTCAAATCGCAACTATTATTACGGAATGGACGTCTGG	CVKDHAPTRSSNRNYYYGMDVW	IGHV3-43	IGHD3-22	IGHJ6	10	44	50	54
2	3.6423238025860496E-4	TGTGCCAATGGGGTTCCCTATAGTGGGGGCTCCTACTGGCAGGGCGATTACTACTTTGACTCCTGG	CANGVPYSGGSYWQGDYYFDSW	IGHV4-31	IGHD1-26	IGHJ4	4	18	35	48
2	3.6423238025860496E-4	TGTGCCAAAGGGGTTCCCTATAGTGGGGGCTCCTACTGGCAGGGCGATTACTCCTTTGACTACTGG	CAKGVPYSGGSYWQGDYSFDYW	IGHV4-30-2	IGHD1-26	IGHJ4	6	18	35	48
2	3.6423238025860496E-4	TGTGCCAAAGGAGTTCCCTATAGTGGGGGCTCCTACTGGCAGGGCGATTACTACTTTGACTACTGG	CAKGVPYSGGSYWQGDYYFDYW	IGHV4-30-2	IGHD1-26	IGHJ4	6	18	35	48
2	3.6423238025860496E-4	TGTGCGCGAGAGGGGGGGTATTGTAGTAGTACCAGCTGCTATCCCCGGGATTGGTTCGACCCCTGG	CAREGGYCSSTSCYPRDWFDPW	IGHV1-3	IGHD2-2	IGHJ5	10	18	41	51
2	3.6423238025860496E-4	TGTGCGAGTGCGGATATGGGGGTACGCCGAAACCATTACTACTACTACTACGGTATGGACGTCTGG	CASADMGVRRNHYYYYYGMDVW	IGHV1-46	IGHD2-15	IGHJ6	7	11	16	34
2	3.6423238025860496E-4	TGTGCGAGTGCGGATATGGGGGTACGCCGAAACCATTACTACTACTACTACGGTATGGACGTCTGG	CASADMGVRRNHYYYYYGMDVW	IGHV4-31	IGHD2-15	IGHJ6	7	11	16	34
2	3.6423238025860496E-4	TGTGCGAGGAGTCCCTGGCATTTCTATTCTTATGTTGGTTATCACTACTACGGTCTGGACGTCTGG	CARSPWHFYSYVGYHYYGLDVW	IGHV4-39	IGHD3-22	IGHJ6	7	35	47	55
2	3.6423238025860496E-4	TGTGCGAGATCAATCCCCCCTCGTATTACTATGGTTCGGGGTGAGGGCCGACCCTTTGACTACTGG	CARSIPPRITMVRGEGRPFDYW	IGHV4-30-2	IGHD3-10	IGHJ4	8	21	40	53
2	3.6423238025860496E-4	TGTGCGAGAGTGGAGGGGGGTATAGCAGCAGCTGGTATTTACTACTACTACTACATGGACGTCTGG	CARVEGGIAAAGIYYYYYMDVW	IGHV4-34	IGHD6-13	IGHJ6	9	17	36	39
2	3.6423238025860496E-4	TGTGCGAGAGCCCCGAGGCGTTACGATTTTTGGAGTGGTTATTATTCGTACTACTTTGACTACTGG	CARAPRRYDFWSGYYSYYFDYW	IGHV3-21	IGHD3-3	IGHJ4	9	20	44	47
2	3.6423238025860496E-4	TGTGCGAGAGCCCCGAGGCGTTACGATTTTTGGAGTGGTTATTATTCGTACTACTTTGACTACTGG	CARAPRRYDFWSGYYSYYFDYW	IGHV3-48	IGHD3-3	IGHJ4	9	20	44	47
2	3.6423238025860496E-4	TGTGCGAGAGCCCAAGAACGGGGTATTACTATGATAGTAGTGGGTTACTACTACATGGACGTCTGG	CARAQERGITMIVVGYYYMDVW	IGHV3-21	IGHD3-22	IGHJ6	9	22	42	45
2	3.6423238025860496E-4	TGTGCGAGAGCCCAAGAACGGGGTATTACTATGATAGTAGTGGGTTACTACTACATGGACGTCTGG	CARAQERGITMIVVGYYYMDVW	IGHV3-48	IGHD3-22	IGHJ6	9	22	42	45
2	3.6423238025860496E-4	TGTGCGAGAGATCCAGGCAGCTGGTACCCCCGATTATCGGCAGATACTTGGTACTTCGATCTCTGG	CARDPGSWYPRLSADTWYFDLW	IGHV4-31	IGHD2-2	IGHJ2	12	16	26	48
2	3.6423238025860496E-4	TGTGCGAGAGATCGGGGGACGTATTACTATGATAGTAGTGGTCATGGGTACGGGTTCGACCCCTGG	CARDRGTYYYDSSGHGYGFDPW	IGHV1-46	IGHD3-22	IGHJ5	12	18	41	52
2	3.6423238025860496E-4	TGTGCGAGAGATCAACGATTTTTGGAGTGGTTATTACCCCACTACTACTACTACATGGACGTCTGG	CARDQRFLEWLLPHYYYYMDVW	IGHV4-31	IGHD3-3	IGHJ6	12	14	35	40
2	3.6423238025860496E-4	TGTGCGAGAGATATGGTCTATTACTATGGTTCGGGGAGTTATATCTCGAACTGGTTCGACCCCTGG	CARDMVYYYGSGSYISNWFDPW	IGHV4-31	IGHD3-10	IGHJ5	11	18	41	48
2	3.6423238025860496E-4	TGTGCGAGAGAATACAGGGAAATTACGATTTTTGGAGTGGTTATTCCCTACGGTATGGACGTCTGG	CAREYREITIFGVVIPYGMDVW	IGHV3-48	IGHD3-3	IGHJ6	10	21	44	54
2	3.6423238025860496E-4	TGTGCGAGAAGTCAGAAGGGGGTCGGTTACTATGATAGTGATACTTATTACCACTGGGACTACTGG	CARSQKGVGYYDSDTYYHWDYW	IGHV1-69	IGHD3-22	IGHJ4	8	27	50	57
2	3.6423238025860496E-4	TGTGCGAAAGGCCCAGTACACGACGTATTACGATATTTTGACTGGTTATTGACCTTTGACTACTGG	CAKGPVHDVLRYFDWLLTFDYW	IGHV3-23	IGHD3-9	IGHJ4	9	22	49	53
2	3.6423238025860496E-4	TGTGCGAAAGATTCCTCCTCGTATAGCAGTGGCTGGACCTACTACTACTACGGTATGGACGTCTGG	CAKDSSSYSSGWTYYYYGMDVW	IGHV3-33	IGHD6-19	IGHJ6	11	20	35	38
2	3.6423238025860496E-4	TGTGCACGGATCTCGGATGATAATAGTGGTTATTACTACGGAGACAACTGGTACTTCGATCTCTGG	CARISDDNSGYYYGDNWYFDLW	IGHV2-26	IGHD3-22	IGHJ2	10	16	39	46
2	3.6423238025860496E-4	TGTGCAAGAGGCCCACTTTTTGGAGTGGTTATTTATAGCCATCAGAACAACTGGTTCGACCCCTGG	CARGPLFGVVIYSHQNNWFDPW	IGHV3-13	IGHD3-3	IGHJ5	9	16	32	46
2	3.6423238025860496E-4	TGTGCCAGAGAGGCCGTTCGTATTACTTTGATAGTAGTGGTTCGTTACGGTATGGACGTCTGG	CAREAVRITLIVVVRYGMDVW	IGHV4-30-2	IGHD3-22	IGHJ6	10	18	41	51
2	3.6423238025860496E-4	TGTGCGCGAGATCGAGGTTACTATGGTTCGGGGAGTTATTATTTCTACGGTATGGACGTCTGG	CARDRGYYGSGSYYFYGMDVW	IGHV1-18	IGHD3-10	IGHJ6	12	17	41	51
2	3.6423238025860496E-4	TGTGCGCGAGATCAGTGGGATAGTCCAATGGTAGTCGCTTCTATTCCCTGGTTCGACCCCTGG	CARDQWDSPMVVASIPWFDPW	IGHV3-23	IGHD6-25	IGHJ5	12	30	43	47
2	3.6423238025860496E-4	TGTGCGCGAGATCAGTGGGATAGTCCAATGGTAGTCGCTTCTATTCCCTGGTTCGACCCCTGG	CARDQWDSPMVVASIPWFDPW	IGHV3-72	IGHD6-25	IGHJ5	12	30	43	47
2	3.6423238025860496E-4	TGTGCGAGAGTGGTTTCGGCCTCTTACTATGGTTCGGGGAGTTATTCTATAGTTGACTACTGG	CARVVSASYYGSGSYSIVDYW	IGHV3-11	IGHD3-10	IGHJ4	9	23	45	52
2	3.6423238025860496E-4	TGTGCGAGAGCCCGGACAGAGGTGGTGGAAGTCACTCCCGCCATATACAATTTGGACGTCTGG	CARARTEVVEVTPAIYNLDVW	IGHV1-69D	IGHD2-15	IGHJ6	9	21	27	52
2	3.6423238025860496E-4	TGTGCGAGAGCGGGAATAACGGTGACTTTTCGTTTGGGGAATTATGAGAGACTTGAGCAGTGG	CARAGITVTFRLGNYERLEQW	IGHV1-46	IGHD3-16	IGHJ4	9	30	38	60
2	3.6423238025860496E-4	TGTGCGAGAGGCGCCCCTGGTATTACAATTTTTGGAGTTCGGCACTACTACATGGACGTCTGG	CARGAPGITIFGVRHYYMDVW	IGHV1-8	IGHD3-3	IGHJ6	11	19	37	43
2	3.6423238025860496E-4	TGTGCGAGAGGGTATCGGGAAGTTACGATTTTTGGAGTGGTTTCCGTCTACTTTGACTACTGG	CARGYREVTIFGVVSVYFDYW	IGHV4-31	IGHD3-3	IGHJ4	9	22	41	47
2	3.6423238025860496E-4	TGTGCGAGAGGGTATCGGGAAGTTACGATTTTTGGAGTGGTTTCCGTCTACTTTGACTACTGG	CARGYREVTIFGVVSVYFDYW	IGHV1-8	IGHD3-3	IGHJ4	10	22	41	47
2	3.6423238025860496E-4	TGTGCGAGAGGGGCGGGGTACTATGATAGTAGTGGTTATCCTAATGATGCTTTTGATATCTGG	CARGAGYYDSSGYPNDAFDIW	IGHV3-11	IGHD3-22	IGHJ3	9	18	38	43
2	3.6423238025860496E-4	TGTGCGAGAGGGGGGGGAGATTACGTTTGGGGGAGTTATCGACTCAACTGGTTCGACCCCTGG	CARGGGDYVWGSYRLNWFDPW	IGHV4-34	IGHD3-16	IGHJ5	10	18	40	44
2	3.6423238025860496E-4	TGTGCGAGAGATAGGAGGCATTACGATATTTTGACTGGTTATTATCGAGGCTTTGACTACTGG	CARDRRHYDILTGYYRGFDYW	IGHV4-4	IGHD3-9	IGHJ4	11	19	44	50
2	3.6423238025860496E-4	TGTGCGAGAGACGGGGCGTATAGCAGCAGTTGGGGATTCTACTACTACTACATGGACGTCTGG	CARDGAYSSSWGFYYYYMDVW	IGHV4-31	IGHD6-13	IGHJ6	10	17	32	38
2	3.6423238025860496E-4	TGTGCGAGAGAGGGAGGATTGGAGATTTTTGGAGTGGCACCCTATTACTACATGGACGTCTGG	CAREGGLEIFGVAPYYYMDVW	IGHV3-21	IGHD3-3	IGHJ6	10	23	36	41
2	3.6423238025860496E-4	TGTGCGAAAGAAGAACGGCGTGGGATTGTTTGGTCCGGAGAGTTGTTACGGCTTGACTCCTGG	CAKEERRGIVWSGELLRLDSW	IGHV3-23	IGHD3-10	IGHJ4	10	30	47	52
2	3.6423238025860496E-4	TGTGTGAGAGCACCCCATTGTAGTGGTGACCCGAGTAAATGTTGGTATTTCGATATATGG	CVRAPHCSGDPSKCWYFDIW	IGHV3-30	IGHD2-15	IGHJ2	9	16	27	42
2	3.6423238025860496E-4	TGTGCGGGACGAAGGGGCAGTGGCTGGTACGGTTTCTACTACTACGGTATGGACGTCTGG	CAGRRGSGWYGFYYYGMDVW	IGHV4-4	IGHD6-19	IGHJ6	5	16	30	35
2	3.6423238025860496E-4	TGTGCGAGCCTCACAGCTGCTGCTAGCCTCACAACTGCTCCTATGACTTTTGACTCCTGG	CASLTAAASLTTAPMTFDSW	IGHV5-51	IGHD6-13	IGHJ4	7	13	24	48
2	3.6423238025860496E-4	TGTGCGAGATCACGAGGGGAGTTACAACGAACCTACTACTACTACGCTATGGACGTCTGG	CARSRGELQRTYYYYAMDVW	IGHV1-18	IGHD3-10	IGHJ6	8	15	23	32
2	3.6423238025860496E-4	TGTGCGAGACTGGCCCGTAGTAGTGGTTATCCGGCGGGTTTTGCCTGGTTCGACCCCTGG	CARLARSSGYPAGFAWFDPW	IGHV4-34	IGHD3-22	IGHJ5	8	17	29	44
2	3.6423238025860496E-4	TGTGCGAGACATTTGACGGGTAGCAGTGGCTGGTACGGCTACTACTACATGGACGTCTGG	CARHLTGSSGWYGYYYMDVW	IGHV5-10-1	IGHD6-19	IGHJ6	11	20	36	38
2	3.6423238025860496E-4	TGTGCGAGAGTTTCCCTCCCTACGGTGGTAACCCTACTACCGGATGCTTTTGATATCTGG	CARVSLPTVVTLLPDAFDIW	IGHV4-34	IGHD4-23	IGHJ3	9	19	31	42
2	3.6423238025860496E-4	TGTGCGAGAGGTTCTTTGGTGACTGCTATATTTCACTACTACTATTACATGGACGTCTGG	CARGSLVTAIFHYYYYMDVW	IGHV1-8	IGHD2-21	IGHJ6	10	16	28	34
2	3.6423238025860496E-4	TGTGCGAGAGGCGGTTACGATTTTTGGAGTGGTTATGAGTACTACTACATGGACGTCTGG	CARGGYDFWSGYEYYYMDVW	IGHV3-21	IGHD3-3	IGHJ6	9	14	35	39
2	3.6423238025860496E-4	TGTGCGAGAGGAGCGTTACGTTTGGGGGAGTTATCCCTGGGCTATGCTTTTGATATCTGG	CARGALRLGELSLGYAFDIW	IGHV1-8	IGHD3-16	IGHJ3	10	15	34	43
2	3.6423238025860496E-4	TGTGCGAGAGAAGTTCGAGAGGTTCGGGGAGGGGACTATTATTACGGCATGGACGTCTGG	CAREVREVRGGDYYYGMDVW	IGHV4-31	IGHD3-10	IGHJ6	10	20	30	34
2	3.6423238025860496E-4	TGTGCACGGACCCTTATTGTAGTAGTACCAGCTGCTATGAGTGGTGCTTTTGATATCTGG	CARTLIVVVPAAMSGAFDIW	IGHV2-26	IGHD2-2	IGHJ3	9	14	38	44
2	3.6423238025860496E-4	TGTGCAACAGCGGCTCCCGTCGATCCCGCCTTCTACTACTACTACGGTATGGACGTCTGG	CATAAPVDPAFYYYYGMDVW	IGHV1-24	IGHD1-26	IGHJ6	9	12	17	32
2	3.6423238025860496E-4	TGTGCAAGAGATCCCGCCACTTTATATTTTAATAGTGGGGCGAACTCTTTGGATATCTGG	CARDPATLYFNSGANSLDIW	IGHV3-74	IGHD1-26	IGHJ3	12	31	38	46
2	3.6423238025860496E-4	TGTGCAAGAGATGAATGGACCCCCGCGGGTCTAACAGCAGTCCGGGTCATGGACGTCTGG	CARDEWTPAGLTAVRVMDVW	IGHV3-13	IGHD6-13	IGHJ6	11	25	39	47
2	3.6423238025860496E-4	TGTACTACCATGGGTGGCAACTACGTCGAAGACTTCTACTACTACGATATGGACGTCTGG	CTTMGGNYVEDFYYYDMDVW	IGHV3-49	IGHD1-7	IGHJ6	6	18	25	31
2	3.6423238025860496E-4	TGTACCACAGATCGGGTTTATGATTACGTTTGGGGGAGTTATCGTTGGATTGACTACTGG	CTTDRVYDYVWGSYRWIDYW	IGHV3-15	IGHD3-16	IGHJ4	12	17	45	49
2	3.6423238025860496E-4	TGTTCGCGTGGTTCGGGGAGTTATTATAACAACTACTACTACTACATGGACGTCTGG	CSRGSGSYYNNYYYYMDVW	IGHV3-9	IGHD3-10	IGHJ6	2	8	23	24
2	3.6423238025860496E-4	TGTTCGAGAGCGCGGGGGGGCTACGACGGACTTCAAAACTACTACTTTGACTACTGG	CSRARGGYDGLQNYYFDYW	IGHV3-23	IGHD5-12	IGHJ4	6	18	25	39
2	3.6423238025860496E-4	TGTGTCACAGGCGCCGGCGGTATAGGTAGCTGCTACTCCTGCTGGTTCGACCCCTGG	CVTGAGGIGSCYSCWFDPW	IGHV3-15	IGHD2-15	IGHJ5	9	24	38	41
2	3.6423238025860496E-4	TGTGTAAAAGATTCGGAGAGCGGTTTTGACTGGGGGTACAACTGGTTCGACTCCTGG	CVKDSESGFDWGYNWFDSW	IGHV3-43	IGHD3-9	IGHJ5	11	23	32	35
2	3.6423238025860496E-4	TGTGCGAGCGATCCTGCCTCCGGTAGGCCCCGATGGTACTACGGTATGGACGTCTGG	CASDPASGRPRWYYGMDVW	IGHV3-21	IGHD2-2	IGHJ6	12	33	41	45
2	3.6423238025860496E-4	TGTGCGAGACAGGAAGGTAGCAGCAGCTGGTCCCGCCCACTACAGATGGACGTCTGG	CARQEGSSSWSRPLQMDVW	IGHV5-10-1	IGHD6-13	IGHJ6	10	17	30	45
2	3.6423238025860496E-4	TGTGCGAGAGCGCGGGGGGGCTACGACGGACTTCAAAACTACTACTTTGACAACTGG	CARARGGYDGLQNYYFDNW	IGHV3-11	IGHD5-12	IGHJ4	9	18	25	39
2	3.6423238025860496E-4	TGTGCGAGAGGCCCCCGGTATTACTATGATAGTAGTGGTTATTACGAGGACTACTGG	CARGPRYYYDSSGYYEDYW	IGHV4-34	IGHD3-22	IGHJ4	12	17	44	48
2	3.6423238025860496E-4	TGTGCGAGAGGCCATACGATTTTGGAGTGGTTACGGAGTCCAAGCTTTGAATATTGG	CARGHTILEWLRSPSFEYW	IGHV1-8	IGHD3-3	IGHJ4	12	14	32	44
2	3.6423238025860496E-4	TGTGCGAGAGGGACGGAATATTGTAGTAGTACCAGCTGCTACTACTTTGACTACTGG	CARGTEYCSSTSCYYFDYW	IGHV4-34	IGHD2-2	IGHJ4	10	17	38	39
2	3.6423238025860496E-4	TGTGCGAGAGGAAGGAACCCAACAGCTATGGTTAAAACTTACTACTTTGACTACTGG	CARGRNPTAMVKTYYFDYW	IGHV1-69	IGHD5-18	IGHJ4	9	21	33	39
2	3.6423238025860496E-4	TGTGCGAGAGAGCATAAGGTGGGCAGCAGCTGGTACACAGGAGGTTTTGACTACTGG	CAREHKVGSSWYTGGFDYW	IGHV4-31	IGHD6-13	IGHJ4	10	22	35	45
2	3.6423238025860496E-4	TGTGCGAGAACAAAGTTGTTCGATGACACCTATGGGGTCCCCTGTTTGGGATACTGG	CARTKLFDDTYGVPCLGYW	IGHV1-46	IGHD3-16	IGHJ4	8	43	49	51
2	3.6423238025860496E-4	TGTGCGAGAACAAAGCTGTTCGATGACACGTATGGGGTCCCCTGTTTGGGATACTGG	CARTKLFDDTYGVPCLGYW	IGHV1-3	IGHD3-16	IGHJ4	8	43	49	51
2	3.6423238025860496E-4	TGTGCGAGAAATTACCATGATAGTAGGGGCTCCTCGACTTATGCTTTTGATGTCTGG	CARNYHDSRGSSTYAFDVW	IGHV3-21	IGHD3-22	IGHJ3	8	10	25	40
2	3.6423238025860496E-4	TGTGCGAGAAATTACCATGATAGTAGGGGCTCCTCGACTTATGCTTTTGATGTCTGG	CARNYHDSRGSSTYAFDVW	IGHV4-28	IGHD3-22	IGHJ3	12	16	25	40
2	3.6423238025860496E-4	TGTGCGAGAAATAGGCGGGGAAATTATTATGATAACAGTGGTTTCTTTGACTCCTGG	CARNRRGNYYDNSGFFDSW	IGHV4-55	IGHD3-22	IGHJ4	12	22	42	44
2	3.6423238025860496E-4	TGTGCGAAATTGGGACCAGTTTCTGATACTTATGGTCAACCTGGGTTTGACTACTGG	CAKLGPVSDTYGQPGFDYW	IGHV1-3	IGHD2-8	IGHJ4	6	26	35	45
2	3.6423238025860496E-4	TGTGCGAAATTGGGACCAGTTTCTGATACTTATGGTCAACCTGGGTTTGACTACTGG	CAKLGPVSDTYGQPGFDYW	IGHV4-4	IGHD2-8	IGHJ4	6	26	35	45
2	3.6423238025860496E-4	TGTGCGAAATTGGGACCAGTTTCTGAAACTTATGGTCAACCTGGGTTTGACTACTGG	CAKLGPVSETYGQPGFDYW	IGHV1-3	IGHD1-7	IGHJ4	6	15	20	45
2	3.6423238025860496E-4	TGTGCGAAAGTTCACATATTGTTAATACCAGCTGAAATGATAGACTTTGACTACTGG	CAKVHILLIPAEMIDFDYW	IGHV3-23	IGHD2-2	IGHJ4	9	25	33	43
2	3.6423238025860496E-4	TGTGCGAAAGATCGTGGTCGCTATGCCAAGGACTACTACTACTACATGGACGTCTGG	CAKDRGRYAKDYYYYMDVW	IGHV4-31	IGHD2-2	IGHJ6	12	19	26	31
2	3.6423238025860496E-4	TGTGCGAAAGACCGCCCCACTATGATAGTAGTGGTTGGGGGCTACTTTGACTACTGG	CAKDRPTMIVVVGGYFDYW	IGHV3-23	IGHD3-22	IGHJ4	10	18	35	41
2	3.6423238025860496E-4	TGTGCGAAAGAACTCGTCCTCTATTACTATGATAGTAGTGGTTATTATGGCTACTGG	CAKELVLYYYDSSGYYGYW	IGHV3-23	IGHD3-22	IGHJ4	10	21	46	50
2	3.6423238025860496E-4	TGTGCACGGATGCGGAGGGGGTGGCTACGATTGAGGGGGTACTGGTTCGACCCCTGG	CARMRRGWLRLRGYWFDPW	IGHV2-26	IGHD5-12	IGHJ5	10	20	31	40
2	3.6423238025860496E-4	TGTGCAAGAGCGACCAATTACTATGATAGTAGTGGTTATATCTACATGGACGTCTGG	CARATNYYDSSGYIYMDVW	IGHV1-24	IGHD3-22	IGHJ6	6	16	38	41
2	3.6423238025860496E-4	TGTGCAAAATTGGGCATACTTATTACTATCGAACTCGACGATGCTTTTGATATCTGG	CAKLGILITIELDDAFDIW	IGHV3-9	IGHD3-10	IGHJ3	8	15	28	39
2	3.6423238025860496E-4	TGTGCAAAAGATCCCTCTGGATATGTCGACTATGCCGGCGCTGCATTTGACTTCTGG	CAKDPSGYVDYAGAAFDFW	IGHV3-9	IGHD2-2	IGHJ4	11	29	38	45
2	3.6423238025860496E-4	TGTGTGAGAGTTCGGGACCCGACAGCCATGGTCACTAGTTGGTTCGACCCCTGG	CVRVRDPTAMVTSWFDPW	IGHV3-48	IGHD5-18	IGHJ5	9	21	31	39
2	3.6423238025860496E-4	TGTGTGAGAGACCCTCCCGTGGGTGATACAGGCCGCAATTCTTTTGATATTTGG	CVRDPPVGDTGRNSFDIW	IGHV1-18	IGHD5-18	IGHJ3	10	24	30	40
2	3.6423238025860496E-4	TGTGTAAAAGACTCTACTAGGAGTTACCGACAGGCCAACTGGTTCGACTCCTGG	CVKDSTRSYRQANWFDSW	IGHV3-9	IGHD4-23	IGHJ5	10	19	27	35
2	3.6423238025860496E-4	TGTGCCAGAGGAAGAATATTCGTTCGGGGACTTAGTCCTATATTTGATTCCTGG	CARGRIFVRGLSPIFDSW	IGHV4-30-2	IGHD3-10	IGHJ4	9	21	33	42
2	3.6423238025860496E-4	TGTGCGTTTTACTATGATAGTAGTGGTTATTACTCCGGTGCTTTTGATATCTGG	CAFYYDSSGYYSGAFDIW	IGHV1-18	IGHD3-22	IGHJ3	5	8	33	38
2	3.6423238025860496E-4	TGTGCGAGGCATAGGGGAGGCTACTACGGTTCGGGGAGTCATTACGAGTCGTGG	CARHRGGYYGSGSHYESW	IGHV4-59	IGHD3-10	IGHJ4	7	21	43	51
2	3.6423238025860496E-4	TGTGCGAGATTTCTGGAACAATACAGTAACTACTACTACTACATGGACGTCTGG	CARFLEQYSNYYYYMDVW	IGHV1-18	IGHD1-20	IGHJ6	8	12	18	28
2	3.6423238025860496E-4	TGTGCGAGACTGAGACTTACTATGATAGTAGTGGTTAAGTACTTCGATCTCTGG	CARLRLTMIVVVKYFDLW	IGHV4-31	IGHD3-22	IGHJ2	8	16	36	38
2	3.6423238025860496E-4	TGTGCGAGACACTGGAGAGGAGCTATGGTTGGGGGGTACTACTTTGACTACTGG	CARHWRGAMVGGYYFDYW	IGHV4-39	IGHD5-18	IGHJ4	10	20	29	35
2	3.6423238025860496E-4	TGTGCGAGAGTCTTGCCGGGAGATCGCTATGATCCTGGGGTGTTTGACTCCTGG	CARVLPGDRYDPGVFDSW	IGHV4-59	IGHD3-22	IGHJ4	9	26	32	42
2	3.6423238025860496E-4	TGTGCGAGAGGGCTGAAAGTGGGAGCTACTACGGGGAGATGGTTCGACCCCTGG	CARGLKVGATTGRWFDPW	IGHV1-8	IGHD1-26	IGHJ5	10	17	32	39
2	3.6423238025860496E-4	TGTGCGAGAGGGAGGATTACGTTTGGGGGAGTTATCGCTTACACTGACTACTGG	CARGRITFGGVIAYTDYW	IGHV4-59	IGHD3-16	IGHJ4	9	14	36	44
2	3.6423238025860496E-4	TGTGCGAGAGATCTTGTTTGGTGGCTACAATCTCACTACTACATGGACGTCTGG	CARDLVWWLQSHYYMDVW	IGHV4-31	IGHD5-24	IGHJ6	13	21	30	34
2	3.6423238025860496E-4	TGTGCGAGAGATGACTACGGTGACAGCTACATCTACTATGGGATGGACGTCTGG	CARDDYGDSYIYYGMDVW	IGHV1-69	IGHD4-17	IGHJ6	11	12	23	42
2	3.6423238025860496E-4	TGTGCGAGAGATGACTACGGCGACAGCTACATCTACTATGGGATGGACGTGTGG	CARDDYGDSYIYYGMDVW	IGHV1-69	IGHD4-17	IGHJ6	11	12	23	42
2	3.6423238025860496E-4	TGTGCGAGAGACCCTATTCGTATAGTGGGAACGACGGGTGCTTTTGATATCTGG	CARDPIRIVGTTGAFDIW	IGHV1-46	IGHD1-26	IGHJ3	10	19	29	38
2	3.6423238025860496E-4	TGTGCGAGAGAAGGCGCCTACGGTGACTACGAAGGGGGTGCTTTTGATATCTGG	CAREGAYGDYEGGAFDIW	IGHV3-33	IGHD4-17	IGHJ3	10	17	30	38
2	3.6423238025860496E-4	TGTGCGAAATCGGCTGGGCCGCTCTGGGTCTACTACTACGGTATGGACGTCTGG	CAKSAGPLWVYYYGMDVW	IGHV3-23	IGHD6-19	IGHJ6	8	11	16	29
2	3.6423238025860496E-4	TGTGCGAAAGATATCGAGGTGGATTACTATGATAGTAGTGGTTGTGACTACTGG	CAKDIEVDYYDSSGCDYW	IGHV3-30	IGHD3-22	IGHJ4	11	22	42	44
2	3.6423238025860496E-4	TGTGCAAGAGTGGGATTTTGTCGTGGTGGTAGCTGCTTCGGTGCTGACTACTGG	CARVGFCRGGSCFGADYW	IGHV1-24	IGHD2-15	IGHJ4	6	12	36	44
2	3.6423238025860496E-4	TGTAGTGCCCCCATAGACTACGGTGACTACGCCGTGGGGGCTTTTGATATCTGG	CSAPIDYGDYAVGAFDIW	IGHV1-46	IGHD4-17	IGHJ3	2	15	30	39
2	3.6423238025860496E-4	TGTTCGAGAGAAGGAACACTATCAGCAGCGGAGACCCGGTTCGACCCCTGG	CSREGTLSAAETRFDPW	IGHV4-4	IGHD6-25	IGHJ5	10	23	30	37
2	3.6423238025860496E-4	TGTGTGAGAGGCTCTTACTCTGATACAGCTATGGTCAGGGGGTTCTACTGG	CVRGSYSDTAMVRGFYW	IGHV3-52	IGHD5-18	IGHJ4	11	21	34	44
2	3.6423238025860496E-4	TGTGTACGCGTTATGATTACGTTTGGGGGAGTTATAGGGTTCGACCCCTGG	CVRVMITFGGVIGFDPW	IGHV2-26	IGHD3-16	IGHJ5	7	10	34	37
2	3.6423238025860496E-4	TGTGCGACAGGGGGGGGAATGGTGGGAGCTATTAGGAGTTTTGACTACTGG	CATGGGMVGAIRSFDYW	IGHV1-69	IGHD1-26	IGHJ4	6	21	30	39
2	3.6423238025860496E-4	TGTGCGAGGGAATCCGGTATTACGATTTTTGGAGTGGCCATTGACTACTGG	CARESGITIFGVAIDYW	IGHV3-66	IGHD3-3	IGHJ4	7	16	36	40
2	3.6423238025860496E-4	TGTGCGAGACGGGGTCCTTTTTTGGGAGCTACTTACGCTTTTGATGTGTGG	CARRGPFLGATYAFDVW	IGHV5-10-1	IGHD1-26	IGHJ3	9	22	32	36
2	3.6423238025860496E-4	TGTGCGAGAGTCCCGGCGTCGCAGTACTTTACGTACTACTTTGACTACTGG	CARVPASQYFTYYFDYW	IGHV4-34	IGHD2-15	IGHJ4	9	12	23	32
2	3.6423238025860496E-4	TGTGCGAGAGTAACGACCCCGTACGGTGACTACGTCTGGTTCGACCCCTGG	CARVTTPYGDYVWFDPW	IGHV4-31	IGHD4-17	IGHJ5	9	21	34	35
2	3.6423238025860496E-4	TGTGCGAGAGCGGGTCGACTTGTAGACCTGGCCGACTCTTTTGACTACTGG	CARAGRLVDLADSFDYW	IGHV1-46	IGHD2-15	IGHJ4	9	19	24	39
2	3.6423238025860496E-4	TGTGCGAGAGCGGGGAGATTACTATGGTTCGGGGGGTCCCTTGACTACTGG	CARAGRLLWFGGSLDYW	IGHV3-11	IGHD3-10	IGHJ4	9	17	33	40
2	3.6423238025860496E-4	TGTGCGAGAGGTCGAGGTACTATGATAGTAGTTCAAGGTTTTGACTACTGG	CARGRGTMIVVQGFDYW	IGHV1-8	IGHD3-22	IGHJ4	10	17	31	39
2	3.6423238025860496E-4	TGTGCGAGAGGGGTCGAAGGGTATAGCAGTGGCTGGTACTTTGACTACTGG	CARGVEGYSSGWYFDYW	IGHV4-31	IGHD6-19	IGHJ4	9	18	35	36
2	3.6423238025860496E-4	TGTGCGAGAGGGATTACGATTTTTGGAGTGGTTGATGCTTTTGATATCTGG	CARGITIFGVVDAFDIW	IGHV4-31	IGHD3-3	IGHJ3	9	12	31	32
2	3.6423238025860496E-4	TGTGCGAGAGATCTTCCCCGAGTTACGATTTTTGGAGTGGTCGACTACTGG	CARDLPRVTIFGVVDYW	IGHV4-31	IGHD3-3	IGHJ4	13	22	40	42
2	3.6423238025860496E-4	TGTGCGAGAGAGGGGGGCGGCTACTATGATACTAATGGTCTTGACTTCTGG	CAREGGGYYDTNGLDFW	IGHV3-33	IGHD3-22	IGHJ4	10	21	38	40
2	3.6423238025860496E-4	TGTGCGAGAGAGGATACCAAACTGGGGTACTACTACTACATGGACGTCTGG	CAREDTKLGYYYYMDVW	IGHV4-34	IGHD7-27	IGHJ6	9	19	26	27
2	3.6423238025860496E-4	TGTGCGAGAGAGGACGTTTGGGGGAGTTATACTAATGCTTTTGATATCTGG	CAREDVWGSYTNAFDIW	IGHV4-31	IGHD3-16	IGHJ3	10	13	29	34
2	3.6423238025860496E-4	TGTGCGAGAAGGACTGTTTTGCTTCGGGGACACTACTTCTTTGACTACTGG	CARRTVLLRGHYFFDYW	IGHV4-31	IGHD3-10	IGHJ4	8	22	29	33
2	3.6423238025860496E-4	TGTGCGAAGGATTTGAGCAGTGGCTACTATGGGGGGGTATTTGACTACTGG	CAKDLSSGYYGGVFDYW	IGHV3-11	IGHD6-19	IGHJ4	6	15	24	39
2	3.6423238025860496E-4	TGTGCGAAAGACGAGTGGGCGGTGGGAGCACGGGGGGGTTTCGACTACTGG	CAKDEWAVGARGGFDYW	IGHV3-23	IGHD1-26	IGHJ4	10	21	28	42
2	3.6423238025860496E-4	TGTGCGAAAGAGGGAACCGATAAAATTTATTGGAGTGGACTTGCCTCCTGG	CAKEGTDKIYWSGLASW	IGHV3-23	IGHD3-3	IGHJ5	10	29	37	46
2	3.6423238025860496E-4	TGTGCACAGATCGTAACCCGCCGCTCAGCTCGAGATGCTCTTGATATCTGG	CAQIVTRRSARDALDIW	IGHV2-70	IGHD5-18	IGHJ3	10	11	17	33
2	3.6423238025860496E-4	TGTACTAGACATCCCTTATGGTTCGGGGAAAACTACTACATGGACGTCTGG	CTRHPLWFGENYYMDVW	IGHV3-73	IGHD3-10	IGHJ6	11	16	28	31
2	3.6423238025860496E-4	TGTGTGAGAAATCTGGGATCGATATTTTTTGTCGACATGGACGTCTGG	CVRNLGSIFFVDMDVW	IGHV3-35	IGHD3-9	IGHJ6	11	19	27	34
2	3.6423238025860496E-4	TGTGCGAGGGCCGCTACCGAAGACTACCACTACGGGATGGGCGTCTGG	CARAATEDYHYGMGVW	IGHV3-21	IGHD2-15	IGHJ6	7	12	17	22
2	3.6423238025860496E-4	TGTGCGAGGGGCCGCCCCCGCAGCTGGTACGATGTTTTTGATATTTGG	CARGRPRSWYDVFDIW	IGHV1-8	IGHD2-2	IGHJ3	12	19	29	30
2	3.6423238025860496E-4	TGTGCGAGACCCGCTGGTGGGAGCTACCTAGGGGGATTTGACTACTGG	CARPAGGSYLGGFDYW	IGHV3-30	IGHD1-26	IGHJ4	8	16	26	36
2	3.6423238025860496E-4	TGTGCGAGAGTGGAAGTAATACAGCTATGGTGGGCGCTGGTCTACTGG	CARVEVIQLWWALVYW	IGHV3-53	IGHD5-18	IGHJ4	9	18	30	41
2	3.6423238025860496E-4	TGTGCGAGAGCGTATTACTCTGATTTCTCTAACTGGTTCGACCCCTGG	CARAYYSDFSNWFDPW	IGHV4-34	IGHD3-22	IGHJ5	9	10	23	30
2	3.6423238025860496E-4	TGTGCGAGAGGCGTTACTTACGGTGACTACAACTGGTTCGACCCCTGG	CARGVTYGDYNWFDPW	IGHV1-8	IGHD4-17	IGHJ5	11	18	26	27
2	3.6423238025860496E-4	TGTGCGAGAGGGAAATTCGGCGGGGAATCAAATACTTATGATATTTGG	CARGKFGGESNTYDIW	IGHV1-8	IGHD3-10	IGHJ3	10	20	25	34
2	3.6423238025860496E-4	TGTGCGAGAGGGAAATTCGGCGGGGAATCAAATACATATGATATTTGG	CARGKFGGESNTYDIW	IGHV1-69	IGHD3-10	IGHJ3	9	20	25	38
2	3.6423238025860496E-4	TGTGCGAGAGGACGGGGTTATTATTACCCCTCCCACTTTGACTACTGG	CARGRGYYYPSHFDYW	IGHV7-4-1	IGHD3-3	IGHJ4	9	15	23	34
2	3.6423238025860496E-4	TGTGCGAGAGATGGAAGCAGCAGCTACTACGGAAACCTTGACTTCTGG	CARDGSSSYYGNLDFW	IGHV3-20	IGHD1-26	IGHJ4	11	21	30	37
2	3.6423238025860496E-4	TGTGCGAGAGACCCGAATGATGATAGTGTTCTATATTTTGACACCTGG	CARDPNDDSVLYFDTW	IGHV3-21	IGHD3-22	IGHJ5	10	19	26	39
2	3.6423238025860496E-4	TGTGCGAGAGAGGGGGTCGAGTATAGCAGAAACTGGTTCGACCCCTGG	CAREGVEYSRNWFDPW	IGHV4-31	IGHD6-6	IGHJ5	10	16	28	30
2	3.6423238025860496E-4	TGTGCGAGAGAGAGATATAGTAGCGGCTGGTACTGGTTTGACTACTGG	CARERYSSGWYWFDYW	IGHV3-11	IGHD6-25	IGHJ4	10	15	27	29
2	3.6423238025860496E-4	TGTGCGAGAATGAGGCGGACGGTGACAACTCTCGCTTTTGATATGTGG	CARMRRTVTTLAFDMW	IGHV3-11	IGHD4-17	IGHJ3	8	18	25	33
2	3.6423238025860496E-4	TGTGCGAAGGCTGTTACCGAAGACTACTACTACGCTATGGACGTCTGG	CAKAVTEDYYYAMDVW	IGHV3-21	IGHD4-23	IGHJ6	6	12	17	22
2	3.6423238025860496E-4	TGTGCGAAGGCTGCTACCGAAGACTACTACTACGGTATGGACGTCTGG	CAKAATEDYYYGMDVW	IGHV3-47	IGHD2-15	IGHJ6	4	9	16	22
2	3.6423238025860496E-4	TGTGCGAAGGCTGCTACCGAAGACTACCACTATGGCATGGACGTCTGG	CAKAATEDYHYGMDVW	IGHV3-21	IGHD2-15	IGHJ6	6	9	16	22
2	3.6423238025860496E-4	TGTGCGAAGGCTGCTACCGAAGACTACCACTACGCTATGGACGTCTGG	CAKAATEDYHYAMDVW	IGHV3-23	IGHD2-15	IGHJ6	7	9	16	22
2	3.6423238025860496E-4	TGTGCGAAAGGGTTGGCTCGGGGAGTTATTCAGAACTTCCAGCACTGG	CAKGLARGVIQNFQHW	IGHV3-30	IGHD3-10	IGHJ1	6	13	29	34
2	3.6423238025860496E-4	TGTGCGAAAGATTCGGGGTGGGAGCCACGTCGGCCGATTGACTACTGG	CAKDSGWEPRRPIDYW	IGHV3-23	IGHD1-26	IGHJ4	11	17	24	37
2	3.6423238025860496E-4	TGTGCGAAAGATCTCGAGGGGAGCTACGGCGATGCTTTTGATATCTGG	CAKDLEGSYGDAFDIW	IGHV3-23	IGHD1-26	IGHJ3	13	18	26	30
2	3.6423238025860496E-4	TGTGCACGGATTGTCGATCCCTACGGTGACCACAAGTTTGACTTCTGG	CARIVDPYGDHKFDFW	IGHV2-26	IGHD4-17	IGHJ4	10	20	29	36
2	3.6423238025860496E-4	TGTGCACACAGACCGGGTAACTGGAACTACGGCTACTTTGACTACTGG	CAHRPGNWNYGYFDYW	IGHV2-5	IGHD1-7	IGHJ4	12	17	30	32
2	3.6423238025860496E-4	TGTGCAAGAGGAAGAGGTGGCTACAATCACCGAGATTTTGATCTTTGG	CARGRGGYNHRDFDLW	IGHV3-9	IGHD5-24	IGHJ1	6	12	26	45
2	3.6423238025860496E-4	AGTGCGAGAGGGTCAGCAGCTGGGTTCGCTGAGTACTTCCAACACTGG	SARGSAAGFAEYFQHW	IGHV4-31	IGHD6-13	IGHJ1	9	13	22	26
2	3.6423238025860496E-4	TGTGTGAGAGGCGGATTGCGGGGCGGCTATGGTTGTGACTCCTGG	CVRGGLRGGYGCDSW	IGHV3-23	IGHD5-18	IGHJ4	3	25	33	35
2	3.6423238025860496E-4	TGTGTGAGAGGCGGATTGCGGGGCGGCTATGGTTGTGACTCCTGG	CVRGGLRGGYGCDSW	IGHV3-74	IGHD5-18	IGHJ4	3	25	33	35
2	3.6423238025860496E-4	TGTGTAAGACAACAAGTGGATAGCAGTGGGTGGTTCGACTTCTGG	CVRQQVDSSGWFDFW	IGHV3-74	IGHD6-19	IGHJ5	8	19	28	30
2	3.6423238025860496E-4	TGTGTAAGAGGGCCTGTCAGTGGCTGGACCGGCTTTGACTATTGG	CVRGPVSGWTGFDYW	IGHV3-74	IGHD6-19	IGHJ4	9	17	26	32
2	3.6423238025860496E-4	TGTGTAAGAGATTCACCTCTGTACTACTGGTACTTCGATCTCTGG	CVRDSPLYYWYFDLW	IGHV6-1	IGHD4-11	IGHJ2	11	18	22	23
2	3.6423238025860496E-4	TGTGCGAGGGGAAAAAATTTGGAGTGGTACCAATTTGACTACTGG	CARGKNLEWYQFDYW	IGHV3-11	IGHD3-3	IGHJ4	7	12	17	22
2	3.6423238025860496E-4	TGTGCGAGAGTCCGCGACGGTTTTTGGAGTGGTTTTGACAACTGG	CARVRDGFWSGFDNW	IGHV5-10-1	IGHD3-3	IGHJ4	8	16	32	33
2	3.6423238025860496E-4	TGTGCGAGAGTGGGGGTCTACGGTTTGGATGCTTTTGATATCTGG	CARVGVYGLDAFDIW	IGHV4-34	IGHD4-17	IGHJ3	9	17	23	27
2	3.6423238025860496E-4	TGTGCGAGAGCCCACGGATATAGCTATGGTCCCAGTGACTTCTGG	CARAHGYSYGPSDFW	IGHV3-21	IGHD5-18	IGHJ4	9	15	29	35
2	3.6423238025860496E-4	TGTGCGAGAGGACAGTATAAGAGGTGGGAGCTACTCGGCTACTGG	CARGQYKRWELLGYW	IGHV1-18	IGHD1-26	IGHJ4	9	23	34	38
2	3.6423238025860496E-4	TGTGCGAGAGATCATGGATATACTTATGGAGGGGGGGACTACTGG	CARDHGYTYGGGDYW	IGHV4-31	IGHD5-12	IGHJ4	12	14	21	36
2	3.6423238025860496E-4	TGTGCGAGAGAAGATGACTGGTACGACAGGGACCTTGACTACTGG	CAREDDWYDRDLDYW	IGHV1-18	IGHD3-9	IGHJ4	10	14	21	34
2	3.6423238025860496E-4	TGTGCACACAGTTGGGGGTGGGCAGCAGCTGGTATTGGCGTCTGG	CAHSWGWAAAGIGVW	IGHV2-5	IGHD6-13	IGHJ6	10	21	33	38
2	3.6423238025860496E-4	TGTGCAAGAGATTCACCTCTGTACTACTGGTACTTCGATCTCTGG	CARDSPLYYWYFDLW	IGHV6-1	IGHD4-11	IGHJ2	11	18	22	23
2	3.6423238025860496E-4	TGTGCAAGAGATAAGAGTAGTGGCTCCGACTACATGGACGTCTGG	CARDKSSGSDYMDVW	IGHV3-13	IGHD3-22	IGHJ6	11	15	22	28
2	3.6423238025860496E-4	TGTACGGACGATCAGGCGGCCACGGTGGTAACTCCGGTCCACTGG	CTDDQAATVVTPVHW	IGHV3-76	IGHD4-23	IGHJ4	3	21	36	40
2	3.6423238025860496E-4	TGTGCGAGCGAGCAGGGATACAGCTATGGCTACGACTACTGG	CASEQGYSYGYDYW	IGHV1-8	IGHD5-18	IGHJ4	7	15	32	33
2	3.6423238025860496E-4	TGTGCGAGCAGTGATTATAGTGGCTACGATCTCGACTTCTGG	CASSDYSGYDLDFW	IGHV1-46	IGHD5-12	IGHJ4	7	15	29	33
2	3.6423238025860496E-4	TGTGCGAGCAGATACTATGGTTCGGGGAGTAAGGACGTCTGG	CASRYYGSGSKDVW	IGHV3-21	IGHD3-10	IGHJ6	7	12	29	32
2	3.6423238025860496E-4	TGTGCGAGGGGGGGGGCCTGGTGGGACGGTTTGGACGTCTGG	CARGGAWWDGLDVW	IGHV3-11	IGHD1-26	IGHJ6	7	20	25	31
2	3.6423238025860496E-4	TGTGCGAGATCTGTGGATCCATCTGTGGGGGGGGACTACTGG	CARSVDPSVGGDYW	IGHV4-4	IGHD7-27	IGHJ4	8	10	19	33
2	3.6423238025860496E-4	TGTGCGAGATCGTTTTACCATGATAGTAGCCCAGACTACTGG	CARSFYHDSSPDYW	IGHV4-59	IGHD3-22	IGHJ4	8	10	28	33
2	3.6423238025860496E-4	TGTGCGAGACAGAGGGTGGCGAGACTACTCTTTGACTACTGG	CARQRVARLLFDYW	IGHV4-39	IGHD3-22	IGHJ4	10	23	28	29
2	3.6423238025860496E-4	TGTGCGAGAGTCGAGTTCCGGGCGGGTGTTGTTGACTACTGG	CARVEFRAGVVDYW	IGHV3-53	IGHD1-14	IGHJ4	9	14	20	31
2	3.6423238025860496E-4	TGTGCGAGAGATCCGGGATACAGCTATGGTCTTGACTACTGG	CARDPGYSYGLDYW	IGHV3-11	IGHD5-18	IGHJ4	12	15	29	31
2	3.6423238025860496E-4	TGTGCGAGAGATAACGAGTGGCTACGATTCTCCGACTACTGG	CARDNEWLRFSDYW	IGHV3-21	IGHD5-12	IGHJ4	11	16	28	33
2	3.6423238025860496E-4	TGTGCGAGAGAGGGCGACCCCTATGATGCTTTTGATATCTGG	CAREGDPYDAFDIW	IGHV1-46	.	IGHJ3	10	-1	-1	22
2	3.6423238025860496E-4	TGTGCGAAATGGGGGGGCGGAACTACGGGTCTAGACCACTGG	CAKWGGGTTGLDHW	IGHV3-23	IGHD1-7	IGHJ4	8	18	26	33
2	3.6423238025860496E-4	TGTGCGAAACTCTTATCAGTGGCTGAGGACTTTGACCACTGG	CAKLLSVAEDFDHW	IGHV3-48	IGHD6-19	IGHJ4	6	16	24	28
2	3.6423238025860496E-4	TGTGCAAGAGGCGCCACCTCTGGTTACGCTTCTGACTCCTGG	CARGATSGYASDSW	IGHV3-74	IGHD5-18	IGHJ5	9	20	27	33
2	3.6423238025860496E-4	TGTACTAGAGAGGGGATCGGTGGTTACTCCTTTCACTACTGG	CTREGIGGYSFHYW	IGHV3-49	IGHD4-23	IGHJ4	10	17	23	24
2	3.6423238025860496E-4	TTTGCGAGGCAGGGAAAATACGGCGTTTTTGATATCTGG	FARQGKYGVFDIW	IGHV1-3	IGHD3-10	IGHJ3	7	16	21	26
2	3.6423238025860496E-4	TGTGCCTCCGAAGGGGAGTGGGAGCCCTTTGACTCCTGG	CASEGEWEPFDSW	IGHV3-60	IGHD1-26	IGHJ4	3	16	24	26
2	3.6423238025860496E-4	TGTGCCAAAGGCGGCTTCGGGACAGTTCTTGACCACTGG	CAKGGFGTVLDHW	IGHV1-18	IGHD3-10	IGHJ4	4	15	20	28
2	3.6423238025860496E-4	TGTGCGACATCCCATAGCAGTAATGCTTTTGATATCTGG	CATSHSSNAFDIW	IGHV1-46	IGHD2-2	IGHJ3	6	12	19	22
2	3.6423238025860496E-4	TGTGCGAGGACCTCGAAGGCCTCAGAGTTTGACTACTGG	CARTSKASEFDYW	IGHV3-20	IGHD6-6	IGHJ4	7	11	15	27
2	3.6423238025860496E-4	TGTGCGAGATCGCAGTGGCTGGTCGACTTTGACACCTGG	CARSQWLVDFDTW	IGHV7-81	IGHD6-19	IGHJ4	9	11	22	25
2	3.6423238025860496E-4	TGTGCGAGAGCACAGACGTGGGGTGACTTTGATTCCTGG	CARAQTWGDFDSW	IGHV4-4	IGHD1-14	IGHJ4	9	15	20	25
2	3.6423238025860496E-4	TGTACGAGAGATCCCCACTTTAAAGCTTTTGATATTTGG	CTRDPHFKAFDIW	IGHV3-11	IGHD1-26	IGHJ3	12	13	18	24
2	3.6423238025860496E-4	TGCGCACGTGGGTTAAGAACTGGATCGACATCCTTCTGG	CARGLRTGSTSFW	IGHV1-24	IGHD1-1	IGHJ4	5	17	28	35
2	3.6423238025860496E-4	TGTGCGTTAGAGATGGACACAATTCTTGACTACTGG	CALEMDTILDYW	IGHV3-53	IGHD5-24	IGHJ4	5	7	23	25
2	3.6423238025860496E-4	TGTGCGAGAGTCCGTAGGGGATCTGCCCTTTTTTGG	CARVRRGSALFW	IGHV7-4-1	IGHD7-27	IGHJ4	9	16	22	33
2	3.6423238025860496E-4	TGTGCGAGAGGGTCTATATACTTCCACCACCACTGG	CARGSIYFHHHW	IGHV3-11	IGHD5-12	IGHJ1	9	13	18	26
2	3.6423238025860496E-4	TGTGCGAGAGATCTAGGGGGGTACTTCCAGCACTGG	CARDLGGYFQHW	IGHV4-31	IGHD3-16	IGHJ1	13	15	19	21
2	3.6423238025860496E-4	TGTGCGAGAGATGGTGGGAGCTACAGTGACTACTGG	CARDGGSYSDYW	IGHV3-30	IGHD1-26	IGHJ4	11	13	23	26
2	3.6423238025860496E-4	TGTGCGAGAGATAGTGGGAGCTACCTCGACTGCTGG	CARDSGSYLDCW	IGHV3-33	IGHD1-26	IGHJ4	11	12	19	20
2	3.6423238025860496E-4	TGTGCGAAAGGGGAAGTAGTGGTGCTCTCCTACTGG	CAKGEVVVLSYW	IGHV3-23	IGHD2-15	IGHJ4	9	15	23	29
2	3.6423238025860496E-4	TGTGCGAAAGAGTGGGTAGCTGCTATTGACTACTGG	CAKEWVAAIDYW	IGHV3-30	IGHD2-15	IGHJ4	10	14	24	25
2	3.6423238025860496E-4	TGTGCACGGTCACCTTCAAATGCTTTTGATATCTGG	CARSPSNAFDIW	IGHV3-75	IGHD2-21	IGHJ3	4	8	13	19
2	3.6423238025860496E-4	TGTGCGGGAGGGGAAGGTTTCTTCGACCCCTGG	CAGGEGFFDPW	IGHV1-58	IGHD3-10	IGHJ5	6	9	13	21
2	3.6423238025860496E-4	TGTGCGAGAGGGGTGGAACACTTCGACCCCTGG	CARGVEHFDPW	IGHV3-11	IGHD1-1	IGHJ5	9	13	18	21
2	3.6423238025860496E-4	TGTGCGAGAGGGGGGGCTACTGCGGACTACTGG	CARGGATADYW	IGHV1-8	IGHD1-26	IGHJ4	10	11	20	24
2	3.6423238025860496E-4	TGTGCGAGAGGGGGGGCTACTGCGGACTACTGG	CARGGATADYW	IGHV3-11	IGHD1-26	IGHJ4	9	11	20	24
2	3.6423238025860496E-4	TGTGCGAGAGGGGGGGCTACTGCGGACTACTGG	CARGGATADYW	IGHV3-23	IGHD1-26	IGHJ4	6	11	20	24
2	3.6423238025860496E-4	TGTGCGAGAGATCAGAGGGATCAGGCCTGG	CARDQRDQAW	IGHV3-33	IGHD7-27	IGHJ5	12	16	21	25
2	3.6423238025860496E-4	TGTGCGAGATCGGGAGGAGGTGTCTGG	CARSGGGVW	IGHV4-55	IGHD1-26	IGHJ4	9	11	15	23
2	3.6423238025860496E-4	TGTACAAGGCACATAGATTACTGG	CTRHIDYW	IGHV1-46	IGHD3-10	IGHJ4	2	11	15	18
2	3.6423238025860496E-4	TGTACAAGGCACATAGATTACTGG	CTRHIDYW	IGHV3-73	IGHD3-10	IGHJ4	4	11	15	18
1	1.8211619012930248E-4	TGTGCGAGAGGCGGGGACCTAACTACGGTGACTACGTATTCCTGGTGGGTGGCCGCCAAGCCAGATTACTACTACTACTACATGGACGTCTGG	CARGGDLTTVTTYSWWVAAKPDYYYYYMDVW	IGHV1-18	IGHD4-17	IGHJ6	9	21	37	66
1	1.8211619012930248E-4	TGTGCGAAAGATCGCGAATATTACGATATTTTGACTGGTTATTTCCCCCGGCGTGCCTTCTACTACTACTACGGTATGGACGTCTGG	CAKDREYYDILTGYFPRRAFYYYYGMDVW	IGHV3-60	IGHD3-9	IGHJ6	12	18	42	59
1	1.8211619012930248E-4	TGTGCGAAAGATCAGCGCAATTACGATTTTTGGAGTGGTTATCTCGAACCCCCTCACTACTACTACTACTACGGTATGGACGTCTGG	CAKDQRNYDFWSGYLEPPHYYYYYGMDVW	IGHV3-60	IGHD3-3	IGHJ6	12	19	41	57
1	1.8211619012930248E-4	TGTGCGAAAGATCAGCGCAATTACGATTTTTGGAGTGGTTATCTCGAACCCCCTCACTACTACTACTACTACGGTATGGACGTCTGG	CAKDQRNYDFWSGYLEPPHYYYYYGMDVW	IGHV4-31	IGHD3-3	IGHJ6	12	19	41	57
1	1.8211619012930248E-4	TGTGCGAGAGCCCACGCCCCGGCCAAGTATTACGATTTTTGGAGTGGTTATTATAGGGGGGTCTACTACTACATGGACGTCTGG	CARAHAPAKYYDFWSGYYRGVYYYMDVW	IGHV1-46	IGHD3-3	IGHJ6	9	26	54	62
1	1.8211619012930248E-4	TGTGCGAGAGGCATAAGCGGATCGGATCCAATGCTATTACTATGGTTCGGGGAGTTATTAACTACCGTCGGTATGGACGTCTGG	CARGISGSDPMLLLWFGELLTTVGMDVW	IGHV1-8	IGHD3-10	IGHJ6	11	34	59	72
1	1.8211619012930248E-4	TGTGCGAGAGGACGACTTCAGACCCCAGGTATTACGATTTTTGGAGTGGTTACCCCCCTCTACTACTACTACATGGACGTCTGG	CARGRLQTPGITIFGVVTPLYYYYMDVW	IGHV7-81	IGHD3-3	IGHJ6	8	28	51	59
1	1.8211619012930248E-4	TGTGCGAGATTCTGGCCTGGGGGCCCTACGATTTTTGGAGTGGTTATCCAACGCTACTACTACTACGGTATGGACGTCTGG	CARFWPGGPTIFGVVIQRYYYYGMDVW	IGHV4-55	IGHD3-3	IGHJ6	9	26	46	53
1	1.8211619012930248E-4	TGTGCGAGAGGCCGGAGGGTATTAGGGTATTGTAGTGGTGGTAGCTGCTACGGCTACTACTACTACGGTATGGACGTCTGG	CARGRRVLGYCSGGSCYGYYYYGMDVW	IGHV1-8	IGHD2-15	IGHJ6	12	22	50	53
1	1.8211619012930248E-4	TGTGTGAGAGAGTGGGGCCACTGTGGCAGCAGCAGCTGCTCCGAAGCCACGTTCTACTTCCACGGTTTGGACGCCTGG	CVREWGHCGSSSCSEATFYFHGLDAW	IGHV3-53	IGHD6-13	IGHJ3	10	27	37	74
1	1.8211619012930248E-4	TGTGCGAGGACTCCAGGGACAGCGGAGCTTACGATTTTTGGAGTGGTTACCACAGAGGGGGACTACATGGACGTCTGG	CARTPGTAELTIFGVVTTEGDYMDVW	IGHV4-39	IGHD3-3	IGHJ6	7	28	48	61
1	1.8211619012930248E-4	TGTGCGAGATTAGGGTACGGATATTGTAGTAGTACCAGCTGCTCCCAACGAATCTACTACTACTACATGGACGTCTGG	CARLGYGYCSSTSCSQRIYYYYMDVW	IGHV4-28	IGHD2-2	IGHJ6	8	18	42	53
1	1.8211619012930248E-4	TGTGCGAGAGCCCACCAGGTTATTACTATGATAGTAGTGGTCCCACAACCTGACTACTACTACGGTATGGACGTCTGG	CARAHQVITMIVVVPQPDYYYGMDVW	IGHV1-69D	IGHD3-22	IGHJ6	9	20	40	52
1	1.8211619012930248E-4	TGTGCGAGAGCCCACCAGGTTATTACTATGATAGTAGTGGTCCCACAACCTGACTACTACTACGGTATGGACGTCTGG	CARAHQVITMIVVVPQPDYYYGMDVW	IGHV3-48	IGHD3-22	IGHJ6	9	20	40	52
1	1.8211619012930248E-4	TGTGCGAGAGCGGGAAAAATAAAGTGGTACGGGGAGAAATTGGGAGAAAGGGAGTCCGTCGAACCGTTCGAGATCTGG	CARAGKIKWYGEKLGERESVEPFEIW	IGHV3-53	IGHD3-10	IGHJ3	9	24	35	72
1	1.8211619012930248E-4	TGTGCGAGAGATCGCGGGGTAGCAGCTCGTCCGGAGGTGGGGCCGAGCTACTACTACTACTACGGTATGGACGTCTGG	CARDRGVAARPEVGPSYYYYYGMDVW	IGHV3-53	IGHD6-6	IGHJ6	12	19	34	48
1	1.8211619012930248E-4	TGTGCGAGAGATAGCGGTCTTTATGATTACGTTTGGGGGAGTTATCGCCGCTACTACTACTACGGTATGGACGTCTGG	CARDSGLYDYVWGSYRRYYYYGMDVW	IGHV3-33	IGHD3-16	IGHJ6	11	20	46	50
1	1.8211619012930248E-4	TGTGCGAGAGACCCTATTAACGAACGCCCCGTGGTGACTGCTATTCTTGGCTACTACTACTACGGTATGGACGTCTGG	CARDPINERPVVTAILGYYYYGMDVW	IGHV3-11	IGHD2-21	IGHJ6	10	30	45	50
1	1.8211619012930248E-4	TGTGCGAGTGGGCGGCAGGAATCCATTTTGACTGGAGTATATCCCATCTACTACTACTACGGTATGGACGTCTGG	CASGRQESILTGVYPIYYYYGMDVW	IGHV1-46	IGHD3-9	IGHJ6	7	24	34	47
1	1.8211619012930248E-4	TGTGCGAGTGGGCGGCAGGAATCCATTTTGACTGGAGTATATCCCATCTACTACTACTACGGTATGGACGTCTGG	CASGRQESILTGVYPIYYYYGMDVW	IGHV4-28	IGHD3-9	IGHJ6	7	24	34	47
1	1.8211619012930248E-4	TGTGCGAGAGATGGCTCGTATTACGATTTTTGGAGTGGTTATTACGGCCACAGACGAATTCCCAATGACTACTGG	CARDGSYYDFWSGYYGHRRIPNDYW	IGHV3-11	IGHD3-3	IGHJ4	11	16	43	65
1	1.8211619012930248E-4	TGTGCGAGAGATGGCTCGTATTACGATTTTTGGAGTGGTTATTACGGCCACAGACGAATTCCCAATGACTACTGG	CARDGSYYDFWSGYYGHRRIPNDYW	IGHV3-53	IGHD3-3	IGHJ4	11	16	43	65
1	1.8211619012930248E-4	TGTGCGAGAGAACATTTGAGAAATGAGCCTACGATTTTTGGGGTGGTTAGGTCTTACTACTACATGGACGTCTGG	CAREHLRNEPTIFGVVRSYYYMDVW	IGHV4-31	IGHD3-3	IGHJ6	10	29	48	54
1	1.8211619012930248E-4	TGTGCGAAAGCCCCCCCGGGTGGCGATTTTCGGAGGGGTTATTATTCACCCCAACTATACTACATGGACGTCTGG	CAKAPPGGDFRRGYYSPQLYYMDVW	IGHV3-23	IGHD3-3	IGHJ6	9	23	44	57
1	1.8211619012930248E-4	TGTGCAAGAGATCGGGGGAGGGTAGATAGCAGTGGCTGGTACTTCGGTATGCTATACTACTACATGGACGTCTGG	CARDRGRVDSSGWYFGMLYYYMDVW	IGHV3-47	IGHD6-19	IGHJ6	12	25	41	54
1	1.8211619012930248E-4	TGTGCAAGAGATCGGGGGAGGGTAGATAGCAGTGGCTGGTACTTCGGTATGCTATACTACTACATGGACGTCTGG	CARDRGRVDSSGWYFGMLYYYMDVW	IGHV4-30-2	IGHD6-19	IGHJ6	12	25	41	54
1	1.8211619012930248E-4	TGTGCCAGAGATTCCCATTACTATGGTTCGGGGAGTTATTACTGGATGGGTCCGGATGCTTTTGATATCTGG	CARDSHYYGSGSYYWMGPDAFDIW	IGHV4-30-2	IGHD3-10	IGHJ3	11	16	40	54
1	1.8211619012930248E-4	TGTGCGCGAGTTTCTCAGTTTTTTTATGATACTAGTGGTTTTGTCCACTACTACAACGGTATGGACGTCTGG	CARVSQFFYDTSGFVHYYNGMDVW	IGHV3-11	IGHD3-22	IGHJ6	9	24	39	46
1	1.8211619012930248E-4	TGTGCGAGACGTGGATACAGCTATGGTCTGGGGTTTGGGGAACCATACTACTACTACTACATGGACGTCTGG	CARRGYSYGLGFGEPYYYYYMDVW	IGHV4-34	IGHD5-18	IGHJ6	8	9	26	45
1	1.8211619012930248E-4	TGTGCGAGACGTGGATACAGCTATGGTCTGGGGTTTGGGGAACCATACTACTACTACTACATGGACGTCTGG	CARRGYSYGLGFGEPYYYYYMDVW	IGHV4-39	IGHD5-18	IGHJ6	9	10	26	45
1	1.8211619012930248E-4	TGTGCGAGAGTTTTGGCGACGGGTTTGTTTTGTCCCCCCTTGTGTCGATCTTTCGATGCTTTTGATATCTGG	CARVLATGLFCPPLCRSFDAFDIW	IGHV4-34	IGHD3-16	IGHJ3	9	32	37	54
1	1.8211619012930248E-4	TGTGCGAGAGCCACAAACCATCGAATTGTAGTGGTGGTAGTTGCTACTAGCTACTACTACATGGACGTCTGG	CARATNHRIVVVVVATSYYYMDVW	IGHV3-7	IGHD2-15	IGHJ6	9	24	39	43
1	1.8211619012930248E-4	TGTGCGAGAGGCCACCGTAACCTTATTGTACTAATGGTGTATGCTAGAGAGACCAGGTGGTTCGACCCCTGG	CARGHRNLIVLMVYARETRWFDPW	IGHV4-34	IGHD2-8	IGHJ5	12	23	45	57
1	1.8211619012930248E-4	TGTGCGAGAGGCCAGACCGGGTATAGCACCAGGTCATATCAATCCTCGCCTTATAACTACTTCGACCCCTGG	CARGQTGYSTRSYQSSPYNYFDPW	IGHV4-34	IGHD6-13	IGHJ5	12	16	31	60
1	1.8211619012930248E-4	TGTGCGAGAGATGGCCGGGGCGAGGTTACGATTTTTGGAGTGGTTATTACCCCTGATGCTTTTGATATCTGG	CARDGRGEVTIFGVVITPDAFDIW	IGHV3-53	IGHD3-3	IGHJ3	11	25	48	53
1	1.8211619012930248E-4	TGTGCGAGAGATACGAACGAGATTACGATTTTTGGACTGGTTATTAGGAGATTTGGCTGGTTCGACCCCTGG	CARDTNEITIFGLVIRRFGWFDPW	IGHV3-21	IGHD3-3	IGHJ5	11	21	45	56
1	1.8211619012930248E-4	TGTGCGAGAGACACGAACGAGATTACGATTTTTGGACTGGTTATTAGGAGATTTGGCTGGTTCGACCCCTGG	CARDTNEITIFGLVIRRFGWFDPW	IGHV4-31	IGHD3-3	IGHJ5	10	21	45	56
1	1.8211619012930248E-4	TGTGCGAGAGAGGTTTTAGAGTGGCTGGTACGCCCGTTCGTCGGGATGGAAGTGGGGTGGTTCGACCCCTGG	CAREVLEWLVRPFVGMEVGWFDPW	IGHV3-30	IGHD6-19	IGHJ5	10	19	31	57
1	1.8211619012930248E-4	TGTGCGAGAGAGGGAGGATTGGAGATTTTTGGAGTGGCACCCTATTACTACTACTACTACATGGACGTCTGG	CAREGGLEIFGVAPYYYYYYMDVW	IGHV1-46	IGHD3-3	IGHJ6	10	23	36	45
1	1.8211619012930248E-4	TGTGCGAGAGAGGGAGGATTGGAGATTTTTGGAGTGGCACCCTATTACTACTACTACTACATGGACGTCTGG	CAREGGLEIFGVAPYYYYYYMDVW	IGHV3-21	IGHD3-3	IGHJ6	10	23	36	45
1	1.8211619012930248E-4	TGTGCGAGAGAGGGAGGATTGGAGATTTTTGGAGTGGCACCCTATTACTACTACTACTACATGGACGTCTGG	CAREGGLEIFGVAPYYYYYYMDVW	IGHV4-31	IGHD3-3	IGHJ6	10	23	36	45
1	1.8211619012930248E-4	TGTGCGAGAGAACGGGATATTGTAGTAGTACCAGCTGCTATGCCGATAAACTACTACGGTATGGACGTCTGG	CARERDIVVVPAAMPINYYGMDVW	IGHV4-31	IGHD2-2	IGHJ6	10	14	44	49
1	1.8211619012930248E-4	TGTGCGAGAACCAATGTAAAGAGGATTATTGTAGTGGTGGTAGCTGCTACTTTAAGGTGGTTCGACCCCTGG	CARTNVKRIIVVVVAATLRWFDPW	IGHV4-28	IGHD2-15	IGHJ5	9	26	50	57
1	1.8211619012930248E-4	TGTGCAAAAGATTTGGGCCCTTTTGTCTACGGTCCTAGTCAGCAGCTGGTAGCCAGGGGTTTTGACTACTGG	CAKDLGPFVYGPSQQLVARGFDYW	IGHV3-43	IGHD6-13	IGHJ4	11	39	50	60
1	1.8211619012930248E-4	TGTGCGAGAGTCCGACTTAACGGTGGTTACGTCTGGGGGACTTATCGCCATCCCCACTTTGACAACTGG	CARVRLNGGYVWGTYRHPHFDNW	IGHV1-69D	IGHD3-16	IGHJ4	9	26	46	55
1	1.8211619012930248E-4	TGTGCGAGAGTGACCAAGTTAGCATATTGTAGTGGTGATAAATGCTACCGGATCTACTTTGACTATTGG	CARVTKLAYCSGDKCYRIYFDYW	IGHV5-10-1	IGHD2-15	IGHJ4	8	19	47	53
1	1.8211619012930248E-4	TGTGCGAGAGGCAACAAATACACTATGATAGTAGTGGTTAGGTTCCCCGTGCATGCTTTTGATATCTGG	CARGNKYTMIVVVRFPVHAFDIW	IGHV1-8	IGHD3-22	IGHJ3	11	21	39	52
1	1.8211619012930248E-4	TGTGCGAGAGATCGGACCCGTATCCGGAATCCCATTATAAAGGTGACTGACTACGGTATGGACGTCTGG	CARDRTRIRNPIIKVTDYGMDVW	IGHV3-66	IGHD4-17	IGHJ6	12	47	56	57
1	1.8211619012930248E-4	TGTGCGAGAGATCAGGTCCCGTATCACTATGATAGCAGTGGGTACCCCACGGGCTACTTTGACGACTGG	CARDQVPYHYDSSGYPTGYFDDW	IGHV3-33	IGHD3-22	IGHJ4	12	19	40	53
1	1.8211619012930248E-4	TGTGCGAGAGATGTCCTGGATACAGCTATGGTTGGTGATTACTACTACTACTACGGTATGGACGTCTGG	CARDVLDTAMVGDYYYYYGMDVW	IGHV4-31	IGHD5-18	IGHJ6	11	16	32	37
1	1.8211619012930248E-4	TGTGCGAGAGAGGGGCTTATGTCGGGGTACGGTGACCCATACTACTACTACTACTACATGGACGTCTGG	CAREGLMSGYGDPYYYYYYMDVW	IGHV1-18	IGHD4-17	IGHJ6	10	27	35	39
1	1.8211619012930248E-4	TGTGCGAGAGAGGGGCTTATGTCGGGGTACGGTGACCCATACTACTACTACTACTACATGGACGTCTGG	CAREGLMSGYGDPYYYYYYMDVW	IGHV4-28	IGHD4-17	IGHJ6	8	27	35	39
1	1.8211619012930248E-4	TGTGCGAAAGATCCGACGTTCTCCGTATTACTATGGTTCGGGGAGTTATCGGGCTACATGGACGTCTGG	CAKDPTFSVLLWFGELSGYMDVW	IGHV1-68	IGHD3-10	IGHJ6	1	23	48	53
1	1.8211619012930248E-4	TGTGCAACAGATAACCCCATTCATTGCAGTAGTACCAACTGCTTCGGATACTACTACATGGACGTCTGG	CATDNPIHCSSTNCFGYYYMDVW	IGHV1-24	IGHD2-2	IGHJ6	11	22	42	48
1	1.8211619012930248E-4	TGTGCAAAAGCCGAAACTACCCTTATAGCAGCAGCTGGTACTTTGAGCGAGGGCATCTTTGACTACTGG	CAKAETTLIAAAGTLSEGIFDYW	IGHV3-9	IGHD6-13	IGHJ4	9	23	40	56
1	1.8211619012930248E-4	TGTACCACGTTAGATTATGATTACGTTTGGGGGAGCCCCGAGGGGTACTACTACTACATGGACGTCTGG	CTTLDYDYVWGSPEGYYYYMDVW	IGHV3-15	IGHD3-16	IGHJ6	7	13	34	45
1	1.8211619012930248E-4	TGTACCACAGCAGGCGCCGAGTATTACTATGATAGTAGTGGTTATTACCGTGATGCTTTTGATATCTGG	CTTAGAEYYYDSSGYYRDAFDIW	IGHV3-15	IGHD3-22	IGHJ3	9	20	47	50
1	1.8211619012930248E-4	TGTGCGAGACTCCGGCGCGCTACGATTTTTGGAGTGATCATCGCCCACCACTACTTTGACTACTGG	CARLRRATIFGVIIAHHYFDYW	IGHV1-46	IGHD3-3	IGHJ4	8	20	35	49
1	1.8211619012930248E-4	TGTGCGAGACATTTCTGGGAGTATTACTATGGTTCGGGGAGTTATTACAACTGGTTCGACCCCTGG	CARHFWEYYYGSGSYYNWFDPW	IGHV4-28	IGHD3-10	IGHJ5	15	20	44	45
1	1.8211619012930248E-4	TGTGCGAGACATTCTCAGGATTACGATTTTTGGAGTGGTTATGGCCGGAACTGGTTCGACCCCTGG	CARHSQDYDFWSGYGRNWFDPW	IGHV4-39	IGHD3-3	IGHJ5	11	19	41	48
1	1.8211619012930248E-4	TGTGCGAGAGCTTGTACTAATGGTGTATGGACTCCATTCAGCTACTACTACTACATGGACGTCTGG	CARACTNGVWTPFSYYYYMDVW	IGHV3-21	IGHD2-8	IGHJ6	9	11	28	41
1	1.8211619012930248E-4	TGTGCGAGAGCCCCACTCTTATCTGATCTTTTCACTGCCCAATATGGGAGCTACTTTGACTTCTGG	CARAPLLSDLFTAQYGSYFDFW	IGHV1-67	IGHD2-21	IGHJ4	9	39	45	50
1	1.8211619012930248E-4	TGTGCGAGAGCCCCACTCTTATCTGATCTTTTCACTGCCCAATATGGGAGCTACTTTGACTTCTGG	CARAPLLSDLFTAQYGSYFDFW	IGHV3-53	IGHD2-21	IGHJ4	9	39	45	50
1	1.8211619012930248E-4	TGTGCGAGAGCCCCACTCTTATCTGATCTTTTCACTGCCCAATATGGGAGCTACTTTGACTTCTGG	CARAPLLSDLFTAQYGSYFDFW	IGHV5-10-1	IGHD2-21	IGHJ4	8	39	45	50
1	1.8211619012930248E-4	TGTGCGAGAGCCCCACTCTTATCTGATCTTTTCACTGCCCAATATGGGAGCTACTTTGACCTTTGG	CARAPLLSDLFTAQYGSYFDLW	IGHV3-66	IGHD2-21	IGHJ4	9	39	45	50
1	1.8211619012930248E-4	TGTGCGAGAGCGGCTACGTATTACTATGATAGTAGTGGTTTATATCACTACTACTTTGACTCCTGG	CARAATYYYDSSGLYHYYFDSW	IGHV3-23	IGHD3-22	IGHJ4	6	14	39	48
1	1.8211619012930248E-4	TGTGCGAGAGGCCGGGATTGTAATGGTGGTAGCTGCTATGCCGGGGTGGAATACTTTGACTACTGG	CARGRDCNGGSCYAGVEYFDYW	IGHV1-46	IGHD2-15	IGHJ4	9	16	37	51
1	1.8211619012930248E-4	TGTGCGAGAGGCGTACCCTTTACGATTTTTGGAGTGGTTACCCGCCCTCACTGGTTCGACCCCTGG	CARGVPFTIFGVVTRPHWFDPW	IGHV4-39	IGHD3-3	IGHJ5	8	19	39	49
1	1.8211619012930248E-4	TGTGCGAGAGGCGTAGTGGATACGATTTTTGGAGTGGTTATTTCGGGGGGTTACTTTGACTACTGG	CARGVVDTIFGVVISGGYFDYW	IGHV7-4-1	IGHD3-3	IGHJ4	9	20	41	51
1	1.8211619012930248E-4	TGTGCGAGAGGACCCTCTGGGACGATTTTTGGAGTGGTTATTAGGGACTACTACATGGACGTCTGG	CARGPSGTIFGVVIRDYYMDVW	IGHV4-34	IGHD3-3	IGHJ6	10	21	42	46
1	1.8211619012930248E-4	TGTGCGAGAGGAAGGCGTATTACGATTTTTGGAGTGGTTATTGAATACTACGGTATGGACGTCTGG	CARGRRITIFGVVIEYYGMDVW	IGHV1-8	IGHD3-3	IGHJ6	10	15	41	54
1	1.8211619012930248E-4	TGTGCGAGAGATTCTAGGCCCGTCGGGCGAGAGTGGTTTAAGTACTACTACTACATGGACGTCTGG	CARDSRPVGREWFKYYYYMDVW	IGHV3-53	IGHD3-3	IGHJ6	11	30	37	42
1	1.8211619012930248E-4	TGTGCGAGAGATTGGGATTACGATATTTTGACTGGTTATTATACGGGGTACTACTTTGACTACTGG	CARDWDYDILTGYYTGYYFDYW	IGHV3-7	IGHD3-9	IGHJ4	11	16	42	47
1	1.8211619012930248E-4	TGTGCGAGAGATCGTAGGGATATTACGATTTTTGGAGTGGTTATTAAGAACGGTATGGACGTCTGG	CARDRRDITIFGVVIKNGMDVW	IGHV4-31	IGHD3-3	IGHJ6	12	20	45	54
1	1.8211619012930248E-4	TGTGCGAGAGATCGGGGCCCAGATGGCTACAATTACTTTGATTACTACTACGGTATGGACGTCTGG	CARDRGPDGYNYFDYYYGMDVW	IGHV4-31	IGHD5-24	IGHJ6	12	20	35	42
1	1.8211619012930248E-4	TGTGCGAGAGATCGGGGGACGTATTACTATGATAGTAGTGGTCATGGGTACGGGTTCGACCCCTGG	CARDRGTYYYDSSGHGYGFDPW	IGHV1-3	IGHD3-22	IGHJ5	12	18	41	52
1	1.8211619012930248E-4	TGTGCGAGAGATCGAATTACTATGATAGTAGTCGCAAGGGGGGGCCGGAACGGTATGGACGTCTGG	CARDRITMIVVARGGRNGMDVW	IGHV3-53	IGHD3-22	IGHJ6	12	15	31	54
1	1.8211619012930248E-4	TGTGCGAGAGATGTCGTGGTTGATTACTCTGATTCGGGTAGTAATTCAAGTGGAATTGACTACTGG	CARDVVVDYSDSGSNSSGIDYW	IGHV4-31	IGHD3-10	IGHJ4	11	22	45	55
1	1.8211619012930248E-4	TGTGCGAGAGATAATCCGCCCCTACGGTGGGGGCCTCTTTTTCACTACTACTACATGGACGTCTGG	CARDNPPLRWGPLFHYYYMDVW	IGHV3-30	IGHD4-23	IGHJ6	11	21	29	43
1	1.8211619012930248E-4	TGTGCGAGAGACCCGTCCATTACGATTTTTGGAGTGGTTATTCAGGGCGGCGCCATGGACGTCTGG	CARDPSITIFGVVIQGGAMDVW	IGHV4-31	IGHD3-3	IGHJ6	10	18	41	53
1	1.8211619012930248E-4	TGTGCGAGAGACCGGATTTCGGATAGAATACTAATGGTGTATGTTATTGATGCTTTTGATATCTGG	CARDRISDRILMVYVIDAFDIW	IGHV4-31	IGHD2-8	IGHJ3	10	28	46	47
1	1.8211619012930248E-4	TGTGCGAGAGAGGGTGGTAGGGCAGCTCGTCCGGTGTTGCGCTACTACTACGGTATGGACGTCTGG	CAREGGRAARPVLRYYYGMDVW	IGHV4-31	IGHD6-6	IGHJ6	10	21	33	41
1	1.8211619012930248E-4	TGTGCGAAAGATTCCTCCTCGTATAGCAGTGGCTGGACCTACTACTACTACGGTATGGACGTCTGG	CAKDSSSYSSGWTYYYYGMDVW	IGHV3-23	IGHD6-19	IGHJ6	11	20	35	38
1	1.8211619012930248E-4	TGTGCGAAAGATAGTAGCTGGGGACCCCTCGGGTTTCCCGATTACTACTACTACATGGACGTCTGG	CAKDSSWGPLGFPDYYYYMDVW	IGHV3-23	IGHD7-27	IGHJ6	11	17	27	42
1	1.8211619012930248E-4	TGTGCACGGACTTCCTGCCCCTATGATAGTAGTGGTTATTACTATCATGATGCTTTTGATATCTGG	CARTSCPYDSSGYYYHDAFDIW	IGHV2-26	IGHD3-22	IGHJ3	9	20	42	43
1	1.8211619012930248E-4	TGTGCACGGAGTGGCCGGTATAGCAGCAGCTGGTATTACTACTACTACTACGGTATGGACGTCTGG	CARSGRYSSSWYYYYYYGMDVW	IGHV2-26	IGHD6-13	IGHJ6	9	16	32	33
1	1.8211619012930248E-4	TGTGCAACATCCCCGGGGTATTGTAGTGGTGGTAGCTGCCAACCTTGGCGCTGGTTCGACCCCTGG	CATSPGYCSGGSCQPWRWFDPW	IGHV1-24	IGHD2-15	IGHJ5	8	18	38	50
1	1.8211619012930248E-4	TGTGCAAGAGGCCCACTTTTTGGAGTGGTTATTTATAGCCATCAGAACAACTGGTTCGACCCCTGG	CARGPLFGVVIYSHQNNWFDPW	IGHV1-24	IGHD3-3	IGHJ5	6	16	32	46
1	1.8211619012930248E-4	TCTGCGAGAGAACCCTACTATGATAGTAGTGGTGATTATTACAGCTACGGTATGGACGTCTGG	SAREPYYDSSGDYYSYGMDVW	IGHV3-33	IGHD3-22	IGHJ6	10	15	41	51
1	1.8211619012930248E-4	TGTGCCAGAGCCCCTACAAGTATTACGATTTTTGGAGTGGTTAGGTATGCTTTTGATATCTGG	CARAPTSITIFGVVRYAFDIW	IGHV3-38	IGHD3-3	IGHJ3	8	19	42	46
1	1.8211619012930248E-4	TGTGCCAGAGAGGCCGTTCGTATTACTTTGATAGTAGTGGTTCGTTACGGTCTGGACGTCTGG	CAREAVRITLIVVVRYGLDVW	IGHV4-30-2	IGHD3-22	IGHJ6	10	18	41	52
1	1.8211619012930248E-4	TGTGCGATGGGACTTTCATTTTTGGAGTGGTTATTGGAAATCGCTGACGGTATGGACGTCTGG	CAMGLSFLEWLLEIADGMDVW	IGHV4-39	IGHD3-3	IGHJ6	6	17	34	51
1	1.8211619012930248E-4	TGTGCGAGCCACTATCCCATAGAAGATTATGAAAGTAGTGGTTGGGGCTGGTTCGACCCCTGG	CASHYPIEDYESSGWGWFDPW	IGHV4-4	IGHD3-22	IGHJ5	7	27	42	47
1	1.8211619012930248E-4	TGTGCGAGATATCTGACTAAGACAAGTCGAGGACAACACTACTACTACGGTTTCGACGTCTGG	CARYLTKTSRGQHYYYGFDVW	IGHV4-55	IGHD4-11	IGHJ6	11	13	18	37
1	1.8211619012930248E-4	TGTGCGAGACACCGTATTGTGGTGGTGACTGCTACGGGTCGAGCCGGTGCTTTTGATATCTGG	CARHRIVVVTATGRAGAFDIW	IGHV4-39	IGHD2-21	IGHJ3	10	14	33	47
1	1.8211619012930248E-4	TGTGCGAGAGTTCGCCGGGGCTTCAGGTGGCTGGTACGAGGAGGATACTACTTTGACTACTGG	CARVRRGFRWLVRGGYYFDYW	IGHV3-64	IGHD6-19	IGHJ4	9	26	37	45
1	1.8211619012930248E-4	TGTGCGAGAGTGGTTTCGGCCTCTTACTATGGTTCGGGGAGTTATTCTATAGTTGACTACTGG	CARVVSASYYGSGSYSIVDYW	IGHV4-34	IGHD3-10	IGHJ4	9	23	45	52
1	1.8211619012930248E-4	TGTGCGAGAGCCTATTATGGCAGTGGCTGGGGGGAGGGCTACTACTACTACATGGACGTCTGG	CARAYYGSGWGEGYYYYMDVW	IGHV4-31	IGHD6-19	IGHJ6	9	15	29	38
1	1.8211619012930248E-4	TGTGCGAGAGCCCTCCGGGTCCTCCGAGAAGATGGCTACAATAGCTACGGTATGGACGTCTGG	CARALRVLREDGYNSYGMDVW	IGHV4-59	IGHD5-24	IGHJ3	9	29	41	58
1	1.8211619012930248E-4	TGTGCGAGAGCGCATGGTTCGGGGAGTTATTATCCAATCTACTACTACGGTATGGACGTCTGG	CARAHGSGSYYPIYYYGMDVW	IGHV3-21	IGHD3-10	IGHJ6	9	13	32	38
1	1.8211619012930248E-4	TGTGCGAGAGGCCGGAGGGAGATTACGATTTTTGGAGTGGTTCGGTACGGTATGGACGTCTGG	CARGRREITIFGVVRYGMDVW	IGHV3-66	IGHD3-3	IGHJ6	9	21	41	51
1	1.8211619012930248E-4	TGTGCGAGAGGCGGTGGCTACTATGATAGTAGTGGTTATTTAGCGTACTACTTTGACTACTGG	CARGGGYYDSSGYLAYYFDYW	IGHV1-8	IGHD3-22	IGHJ4	11	18	39	44
1	1.8211619012930248E-4	TGTGCGAGAGGAGGAGAGATGGCTCCCCTTCCTGACTACTACTACTACGGTATGGACGTCTGG	CARGGEMAPLPDYYYYGMDVW	IGHV1-8	IGHD5-24	IGHJ6	10	14	23	34
1	1.8211619012930248E-4	TGTGCGAGAGATTTTGCGGTTTGGAGTGGTTATAATTACTACTACTACTACATGGACGTCTGG	CARDFAVWSGYNYYYYYMDVW	IGHV4-4	IGHD3-3	IGHJ6	11	19	32	36
1	1.8211619012930248E-4	TGTGCGAGAGATCGGAGGTATTACGATATTTTGACTGGTTATTTTGGCGGTATGGACGTCTGG	CARDRRYYDILTGYFGGMDVW	IGHV4-59	IGHD3-9	IGHJ6	12	17	42	51
1	1.8211619012930248E-4	TGTGCGAGAGATCAGCCTATTGTAGTGGTGGTAGCCGGAACGCAGTACTACTTTGACTACTGG	CARDQPIVVVVAGTQYYFDYW	IGHV1-18	IGHD2-15	IGHJ4	12	17	34	43
1	1.8211619012930248E-4	TGTGCGAGAGATGGTGTAGATTGTGGTGGTGACTGCTATTTCGGGTACTACTTTGACTACTGG	CARDGVDCGGDCYFGYYFDYW	IGHV4-4	IGHD2-21	IGHJ4	11	19	43	44
1	1.8211619012930248E-4	TGTGCGAGAGATGGGATGGGTACAATTGGAGTGAGGGGGCCCTACCATGCTTTTGATATCTGG	CARDGMGTIGVRGPYHAFDIW	IGHV1-46	IGHD5-24	IGHJ3	11	14	26	46
1	1.8211619012930248E-4	TGTGCGAGAGATGGGATGGGTACAATTGGAGTGAGGGGGCCCTACCATGCTTTTGATATCTGG	CARDGMGTIGVRGPYHAFDIW	IGHV4-31	IGHD5-24	IGHJ3	11	14	26	46
1	1.8211619012930248E-4	TGTGCGAGAAGTTGGGGAGATTTCTATGAAGACGGCGGTTCAATTCATCCTTTTGACAACTGG	CARSWGDFYEDGGSIHPFDNW	IGHV4-28	IGHD3-22	IGHJ4	9	19	28	51
1	1.8211619012930248E-4	TGTGCGAATTCTCTGGTAGCAGCAGCTGGTAACCCCCGGTACTACTACGGTATGGACGTCTGG	CANSLVAAAGNPRYYYGMDVW	IGHV4-4	IGHD6-13	IGHJ6	6	16	30	39
1	1.8211619012930248E-4	TGTGCGAAAGAGACGTATTACGATTTTTGGAGTGGTTATTCCAACTACTACTTTGACTACTGG	CAKETYYDFWSGYSNYYFDYW	IGHV3-33	IGHD3-3	IGHJ4	10	12	39	45
1	1.8211619012930248E-4	TGTGCAAAAGAGGTGGACGGGGACTCGAGTGGTTATCACCTTAATGAGGGTTTTGAAATCTGG	CAKEVDGDSSGYHLNEGFEIW	IGHV3-9	IGHD3-3	IGHJ3	10	26	35	43
1	1.8211619012930248E-4	TGTACGAGAGGCGGGACGGTTACAATTTATGGAGTGTTTATAGCGAACCCGTTTGACTACTGG	CTRGGTVTIYGVFIANPFDYW	IGHV3-21	IGHD3-3	IGHJ4	9	19	40	51
1	1.8211619012930248E-4	TGTGTGAAAGAAGTGGCCGCGTCGGACTACCGTGGTAAGAGGTGGTACTTTGACTACTGG	CVKEVAASDYRGKRWYFDYW	IGHV3-62	IGHD4-23	IGHJ4	10	24	37	45
1	1.8211619012930248E-4	TGTGCGCGACGGCCCGGGGGCTATGATAGTGGTGTTAACTACTGGTACTTCGATCTCTGG	CARRPGGYDSGVNYWYFDLW	IGHV3-21	IGHD3-22	IGHJ2	5	20	33	38
1	1.8211619012930248E-4	TGTGCGACATTACGGTTCGATGATAGTAGTGGCATCGGGGACTGGTACTTCGATCTCTGG	CATLRFDDSSGIGDWYFDLW	IGHV3-64	IGHD3-22	IGHJ2	6	19	31	40
1	1.8211619012930248E-4	TGTGCGAGCCGTCCCCGTAGAGATGGCTACAATTACTACTACTACTACATGGACGTCTGG	CASRPRRDGYNYYYYYMDVW	IGHV4-4	IGHD5-24	IGHJ6	7	15	32	33
1	1.8211619012930248E-4	TGTGCGAGGTTTAGGGTGGCTGGCCTTTATTACTACTACTACTACGGTATGGACGTCTGG	CARFRVAGLYYYYYYGMDVW	IGHV3-11	IGHD6-19	IGHJ6	7	15	22	27
1	1.8211619012930248E-4	TGTGCGAGGCATAGTTGGGAATTAAACCAGCAGCTGGCAATGTGGCACTTTGACTACTGG	CARHSWELNQQLAMWHFDYW	IGHV1-46	IGHD6-13	IGHJ4	7	27	36	46
1	1.8211619012930248E-4	TGTGCGAGGGGGGCGATGCTTACTCGTAAAACGGTGACTACGTATCTATTTGACTACTGG	CARGAMLTRKTVTTYLFDYW	IGHV1-18	IGHD4-17	IGHJ4	7	30	43	48
1	1.8211619012930248E-4	TGTGCGAGGGGGGCGATGCTTACTCGTAAAACGGTGACTACGCATCTATTTGACTACTGG	CARGAMLTRKTVTTHLFDYW	IGHV1-18	IGHD4-17	IGHJ4	7	30	41	48
1	1.8211619012930248E-4	TGTGCGAGGGGGGGGATGCTTACTCGTAAAACGGTGACTACGTATCTATTTGACTACTGG	CARGGMLTRKTVTTYLFDYW	IGHV4-4	IGHD4-17	IGHJ4	7	30	43	48
1	1.8211619012930248E-4	TGTGCGAGGGAGGGGAATTACTATGATAGTAGTGGTTATAAATACTACTTTGACTACTGG	CAREGNYYDSSGYKYYFDYW	IGHV3-30	IGHD3-22	IGHJ4	7	16	38	42
1	1.8211619012930248E-4	TGTGCGAGGGAGGACCTGGGCGGTGACTACGTCCCATCAAGTGATGCTTTTGATATCTGG	CAREDLGGDYVPSSDAFDIW	IGHV3-74	IGHD4-17	IGHJ3	4	20	31	41
1	1.8211619012930248E-4	TGTGCGAGATTGGCCCCTTGGGGAACTACTCCATGGGCCCATAACTGGTTCGACCCCTGG	CARLAPWGTTPWAHNWFDPW	IGHV3-64	IGHD1-7	IGHJ5	8	21	28	42
1	1.8211619012930248E-4	TGTGCGAGATCACGAGGGGAGTTACAACGAACCTACTACTACTACGCTATGGACGTCTGG	CARSRGELQRTYYYYAMDVW	IGHV1-8	IGHD3-10	IGHJ6	8	15	23	32
1	1.8211619012930248E-4	TGTGCGAGACATCGTTCCGGGTGGACTATGATAGTACCGTACTGGTACTTCGATCTCTGG	CARHRSGWTMIVPYWYFDLW	IGHV4-31	IGHD3-22	IGHJ2	12	24	35	39
1	1.8211619012930248E-4	TGTGCGAGACATCGTTCCGGGTGGACTATGATAGTACCGTACTGGTACTTCGATCTCTGG	CARHRSGWTMIVPYWYFDLW	IGHV4-39	IGHD3-22	IGHJ2	11	24	35	39
1	1.8211619012930248E-4	TGTGCGAGAGTCCCCCAGCAGTGGCTGACAAGATACTACTACTACTACATGGACGTCTGG	CARVPQQWLTRYYYYYMDVW	IGHV3-9	IGHD6-19	IGHJ6	4	16	26	33
1	1.8211619012930248E-4	TGTGCGAGAGTGTTAGCTCGCCAGAGAAAGAACTACTACTACTACGGTATGGACGTCTGG	CARVLARQRKNYYYYGMDVW	IGHV4-34	IGHD7-27	IGHJ6	9	11	17	31
1	1.8211619012930248E-4	TGTGCGAGAGCCCGGTGGGCAGGAGCCGACGCCCTTTTCTACTACTACATGGACGTCTGG	CARARWAGADALFYYYMDVW	IGHV4-4	IGHD4-23	IGHJ6	9	12	17	38
1	1.8211619012930248E-4	TGTGCGAGAGGCCCGTATAGCAGCAGCTGGTACGGTCTTCGTAGGTACTTTGACTACTGG	CARGPYSSSWYGLRRYFDYW	IGHV1-8	IGHD6-13	IGHJ4	12	14	33	45
1	1.8211619012930248E-4	TGTGCGAGAGGCAGGCCCCGTGGGAATATAGCAGTGGCTGGTACGACCCTTGACTACTGG	CARGRPRGNIAVAGTTLDYW	IGHV1-8	IGHD6-19	IGHJ4	11	26	44	49
1	1.8211619012930248E-4	TGTGCGAGAGATTTGTGGGAGCTACTCGAATATAACCACTACTACGGTATGGACGTCTGG	CARDLWELLEYNHYYGMDVW	IGHV3-30	IGHD1-26	IGHJ6	11	14	25	37
1	1.8211619012930248E-4	TGTGCGAGAGATTTGTATTCCGATTTTTGGAGTGATTATTATATTGCCTTTGACTACTGG	CARDLYSDFWSDYYIAFDYW	IGHV3-53	IGHD3-3	IGHJ4	11	14	42	47
1	1.8211619012930248E-4	TGTGCGAGAGATCCTCCCCCAGGGGTAGTTAGTGGCTGGTACCGGTGGTTCGACCCCTGG	CARDPPPGVVSGWYRWFDPW	IGHV4-31	IGHD6-19	IGHJ5	12	30	41	45
1	1.8211619012930248E-4	TGTGCGAGAGATCGTCAATACGATTTTTGGAATCCGACCCCCTACGGTGTGGACGTCTGG	CARDRQYDFWNPTPYGVDVW	IGHV3-21	IGHD3-3	IGHJ6	12	18	30	49
1	1.8211619012930248E-4	TGTGCGAGAATACGGGGTACGATTTTTGGAGTTCCCTACTACTACTACATGGACGTCTGG	CARIRGTIFGVPYYYYMDVW	IGHV1-18	IGHD3-3	IGHJ6	8	17	31	35
1	1.8211619012930248E-4	TGTGCGAGAATACGGGGTACGATTTTTGGAGTTCCCTACTACTACTACATGGACGTCTGG	CARIRGTIFGVPYYYYMDVW	IGHV3-30	IGHD3-3	IGHJ6	8	17	31	35
1	1.8211619012930248E-4	TGTGCGAATTCGGCGATTAGCAGTGGCTGGTTTATTGAGGCCTACTACATGGACGTCTGG	CANSAISSGWFIEAYYMDVW	IGHV3-23	IGHD6-19	IGHJ6	7	17	30	41
1	1.8211619012930248E-4	TGTGCGAAATATAGCAGCTCGTCCCTTACGTTTGTCTACTACTACTACATGGACGTCTGG	CAKYSSSSLTFVYYYYMDVW	IGHV4-55	IGHD6-6	IGHJ6	12	13	23	35
1	1.8211619012930248E-4	TGTGCGAAAGCCCGTTGGGGGGGTTATTGTGGTGGTGACTGCGAGGAGTTTGACTACTGG	CAKARWGGYCGGDCEEFDYW	IGHV3-30	IGHD2-21	IGHJ4	6	24	41	48
1	1.8211619012930248E-4	TGTGCGAAAGACCCCCATATGGCAGAAGACCCCGCGGACGGGGACTACTTTGACTACTGG	CAKDPHMAEDPADGDYFDYW	IGHV3-23	IGHD3-16	IGHJ4	10	11	16	43
1	1.8211619012930248E-4	TGTGCGAAAAGGGGGGTTTTCTATGGTGGCACTTATTACGTCGATGCTTTTGATATCTGG	CAKRGVFYGGTYYVDAFDIW	IGHV4-4	IGHD3-22	IGHJ3	6	32	38	42
1	1.8211619012930248E-4	TGTGCAACAGTACCCCCCGATAGTAGTGGTTATTATTGGCACAACTGGTTCGACCCCTGG	CATVPPDSSGYYWHNWFDPW	IGHV1-24	IGHD3-22	IGHJ5	9	18	34	40
1	1.8211619012930248E-4	TGTGCAAAAGATGGGGGCGATAGGTTCGGGGAGTTATTCCCCAACTGGTTCGACCCCTGG	CAKDGGDRFGELFPNWFDPW	IGHV3-9	IGHD3-10	IGHJ5	11	22	37	41
1	1.8211619012930248E-4	TGTGTAAGAGAATTCGCTCGTTTTGTGGTTCGGGGAGTTTCGTGGACTGACACCTGG	CVREFARFVVRGVSWTDTW	IGHV6-1	IGHD3-10	IGHJ5	10	25	38	48
1	1.8211619012930248E-4	TGTGCCAGAGGGGAACTTCACGCCTATGGTTTGAGGTCGTGCTGGCTCGACCCCTGG	CARGELHAYGLRSCWLDPW	IGHV4-30-2	IGHD3-10	IGHJ5	9	23	30	41
1	1.8211619012930248E-4	TGTGCGAGATTTCTGGAACAATACAGTAACTACTACTACTACTACATGGACGTCTGG	CARFLEQYSNYYYYYMDVW	IGHV4-55	IGHD1-20	IGHJ6	9	12	18	28
1	1.8211619012930248E-4	TGTGCGAGACATGGGTGGGGGAGCTATGATAGTAGTGGTTATTACTACGGACCCTGG	CARHGWGSYDSSGYYYGPW	IGHV5-10-1	IGHD3-22	IGHJ5	12	23	48	51
1	1.8211619012930248E-4	TGTGCGAGACAGGTCGGGGACAGCGGTGACCCCTTTCCCTACTACTTTGACTCCTGG	CARQVGDSGDPFPYYFDSW	IGHV5-10-1	IGHD4-17	IGHJ4	14	23	29	39
1	1.8211619012930248E-4	TGTGCGAGAGTCCATTATGATTACGTTTGGGGGAGTTATCGTTATTCCGACTACTGG	CARVHYDYVWGSYRYSDYW	IGHV1-18	IGHD3-16	IGHJ4	9	13	44	48
1	1.8211619012930248E-4	TGTGCGAGAGCCGGGTTTAGCAGTTCGTGGGGCTACTACTACTACATGGACGTCTGG	CARAGFSSSWGYYYYMDVW	IGHV1-18	IGHD6-19	IGHJ6	9	10	23	32
1	1.8211619012930248E-4	TGTGCGAGAGCCGGGTTTAGCAGTTCGTGGGGCTACTACTACTACATGGACGTCTGG	CARAGFSSSWGYYYYMDVW	IGHV4-34	IGHD6-19	IGHJ6	9	10	23	32
1	1.8211619012930248E-4	TGTGCGAGAGCCAACGGGGGGTATTCCCTCGCGCCGCATGATGCTTTTGATATCTGG	CARANGGYSLAPHDAFDIW	IGHV1-46	IGHD2-21	IGHJ3	9	21	26	36
1	1.8211619012930248E-4	TGTGCGAGAGCGCGGGGGGGCTACGACGGACTTCAAAACTACTACTTTGACTACTGG	CARARGGYDGLQNYYFDYW	IGHV4-31	IGHD5-12	IGHJ4	9	18	25	39
1	1.8211619012930248E-4	TGTGCGAGAGCGACTTGTTATTACTATGATAGTAGTCAGTGCTACATGGACGTCTGG	CARATCYYYDSSQCYMDVW	IGHV3-30	IGHD3-22	IGHJ6	9	18	35	41
1	1.8211619012930248E-4	TGTGCGAGAGGTCGACTAATGGTGTTCCTATTGTACTACTACTACATGGACGTCTGG	CARGRLMVFLLYYYYMDVW	IGHV4-34	IGHD2-8	IGHJ6	10	14	24	33
1	1.8211619012930248E-4	TGTGCGAGAGGCCCCCCGGTGTATAGCAGCTCCCTTGTGTGGGCTTTTGATATCTGG	CARGPPVYSSSLVWAFDIW	IGHV4-34	IGHD6-6	IGHJ3	12	20	31	42
1	1.8211619012930248E-4	TGTGCGAGAGGGAAACCTTTCCTTTCAGTGGCTTCGTACAACTGGTTCGACCCCTGG	CARGKPFLSVASYNWFDPW	IGHV1-8	IGHD6-19	IGHJ5	10	25	32	35
1	1.8211619012930248E-4	TGTGCGAGAGATCTACATACTGGAACGACGTTCAGGTCCTACTACATGGACGTCTGG	CARDLHTGTTFRSYYMDVW	IGHV1-18	IGHD1-1	IGHJ6	13	18	30	38
1	1.8211619012930248E-4	TGTGCGAGAGATGAGTATGAGACTACGGTGACTACAGCGGGGGTTGCTGACTACTGG	CARDEYETTVTTAGVADYW	IGHV4-31	IGHD4-17	IGHJ4	11	20	34	47
1	1.8211619012930248E-4	TGTGCGAGAGATATTGTAGTAGTACCAGCTGCTATGGCAGGCTGGTTCGACCCCTGG	CARDIVVVPAAMAGWFDPW	IGHV4-59	IGHD2-2	IGHJ5	11	12	35	41
1	1.8211619012930248E-4	TGTGCGAGAGATATGAGGATACAGCTATGGTTGGTATATTACGGTATGGACGTCTGG	CARDMRIQLWLVYYGMDVW	IGHV3-7	IGHD5-18	IGHJ6	11	16	31	45
1	1.8211619012930248E-4	TGTGCGAGAGAAGCCCGGATACAGCTCTACTACTACTACTACGGTATGGACGTCTGG	CAREARIQLYYYYYGMDVW	IGHV3-66	IGHD5-18	IGHJ6	10	16	25	27
1	1.8211619012930248E-4	TGTGCGAGAACAAAGTTGTTCGATGACACCTATGGGGTCCCCTGTTTGGGATACTGG	CARTKLFDDTYGVPCLGYW	IGHV1-69	IGHD3-16	IGHJ4	8	43	49	51
1	1.8211619012930248E-4	TGTGCGAAGGGGCTTAAGTCGGTGGTAGCTGCTACTGGCTGGTACTTCGATCTCTGG	CAKGLKSVVAATGWYFDLW	IGHV3-23	IGHD2-15	IGHJ2	7	20	35	38
1	1.8211619012930248E-4	TGTGCGAAATTGGGACCAGTTTCTGATACTTATGGTCAACCTGGGTTTGACTACTGG	CAKLGPVSDTYGQPGFDYW	IGHV3-33	IGHD2-8	IGHJ4	6	26	35	45
1	1.8211619012930248E-4	TGTGCGAAATTGGGACCAGTTTCTGATACTTATGGTCAACCTGGGTTTGACTACTGG	CAKLGPVSDTYGQPGFDYW	IGHV1-69D	IGHD2-8	IGHJ4	6	26	35	45
1	1.8211619012930248E-4	TGTGCGAAAGGCCTCGGCGATTGTCGCAGTAGCAGCTGCGAGGTTATGGACGTCTGG	CAKGLGDCRSSSCEVMDVW	IGHV1-8	IGHD2-2	IGHJ6	14	19	38	45
1	1.8211619012930248E-4	TGTGCGAAAGATCGGCGGGTGTATGGAGGGTACTACTACTACTACATGGACGTCTGG	CAKDRRVYGGYYYYYMDVW	IGHV3-23	IGHD2-8	IGHJ6	12	17	24	30
1	1.8211619012930248E-4	TGTGCGAAAGATCGGCATTACTATGATAGTAGTGGTTCCAGCTACTTTGACTACTGG	CAKDRHYYDSSGSSYFDYW	IGHV3-60	IGHD3-22	IGHJ4	12	16	36	41
1	1.8211619012930248E-4	TGTGCACACAGCGCCCTATTACGATATTTTGACTGGTTATTGGGCTTTGACTACTGG	CAHSALLRYFDWLLGFDYW	IGHV2-5	IGHD3-9	IGHJ4	10	16	40	44
1	1.8211619012930248E-4	TGTGCAAGAGCGACCAATTACTATGATAGTAGTGGTTATATCTACATGGACGTCTGG	CARATNYYDSSGYIYMDVW	IGHV4-31	IGHD3-22	IGHJ6	9	16	38	41
1	1.8211619012930248E-4	TGTGCAAAAGATTATGGTTCGGGGACCCCCATGGGCTACTACGGTATGGACGTCTGG	CAKDYGSGTPMGYYGMDVW	IGHV3-9	IGHD3-10	IGHJ6	11	12	24	35
1	1.8211619012930248E-4	TGTGTGAGTGTTCGGGACCCGACAGCCATGGTCACTAGTTGGTTCGACCCCTGG	CVSVRDPTAMVTSWFDPW	IGHV3-48	IGHD5-18	IGHJ5	7	21	31	39
1	1.8211619012930248E-4	TGTGTGAGACGGATCTTCTATGGTTCGGCGAGTTCTTGGCACTTCGATCTCTGG	CVRRIFYGSASSWHFDLW	IGHV3-35	IGHD3-10	IGHJ2	8	17	33	36
1	1.8211619012930248E-4	TGTGTGAGAGTTCGGGACCCGGCAGCCATGGTCACTAGTTGGTTCGACCCCTGG	CVRVRDPAAMVTSWFDPW	IGHV7-56	IGHD3-10	IGHJ5	7	9	15	39
1	1.8211619012930248E-4	TGTGTGAGAGACCCTCCCGTGGGTGATACAGGCCGCAATTCTTTTGATATTTGG	CVRDPPVGDTGRNSFDIW	IGHV3-53	IGHD5-18	IGHJ3	10	24	30	40
1	1.8211619012930248E-4	TGTGCGGCAGTTTATTCCACGATGAGACTTTGGCTGGCCCCCTTTGACTACTGG	CAAVYSTMRLWLAPFDYW	IGHV1-46	IGHD6-19	IGHJ4	5	30	36	41
1	1.8211619012930248E-4	TGTGCGAGCCCTTCCCCCCGGTGGGAGCTACGGAAGGCCCCACTTGACTACTGG	CASPSPRWELRKAPLDYW	IGHV4-31	IGHD1-26	IGHJ4	7	20	30	43
1	1.8211619012930248E-4	TGTGCGAGGCCCGATGGTCTCTACGGTGATGACGCTGATGCTTTTGATCTCTGG	CARPDGLYGDDADAFDLW	IGHV5-10-1	IGHD4-17	IGHJ3	7	20	28	35
1	1.8211619012930248E-4	TGTGCGAGATCCGGGGGCGTGCTGGTTTTAAGAGTCAACTGGTTTGACCCCTGG	CARSGGVLVLRVNWFDPW	IGHV4-28	IGHD2-2	IGHJ5	8	20	25	35
1	1.8211619012930248E-4	TGTGCGAGATCGGGTTGTGGTGGTGACTGCTATTCGAGCCCGTGGGGGTACTGG	CARSGCGGDCYSSPWGYW	IGHV1-8	IGHD2-21	IGHJ4	8	14	34	48
1	1.8211619012930248E-4	TGTGCGAGACTGAGACTTACTATGATAGTAGTGGTTAAGTACTTCGATCTCTGG	CARLRLTMIVVVKYFDLW	IGHV4-39	IGHD3-22	IGHJ2	9	16	36	38
1	1.8211619012930248E-4	TGTGCGAGAGTTTTCGTTCCATCAGCTGCCTTCAACAACTGGATCGACCCCTGG	CARVFVPSAAFNNWIDPW	IGHV3-33	IGHD1-1	IGHJ5	9	13	20	34
1	1.8211619012930248E-4	TGTGCGAGAGGACTTGATAGTGATTACTACTATTATCACCCTATGGACGTCTGG	CARGLDSDYYYYHPMDVW	IGHV4-59	IGHD3-22	IGHJ6	9	14	20	22
1	1.8211619012930248E-4	TGTGCGAGAGATTGTAGCAGCAGCTGGTACCCGGGTTCGGCTTTTGATATCTGG	CARDCSSSWYPGSAFDIW	IGHV3-7	IGHD6-13	IGHJ3	11	14	29	39
1	1.8211619012930248E-4	TGTGCGAGAGATTGTAGCAGCAGCTGGTACCCGGGTTCGGCTTTTGATATCTGG	CARDCSSSWYPGSAFDIW	IGHV7-4-1	IGHD6-13	IGHJ3	11	14	29	39
1	1.8211619012930248E-4	TGTGCGAGAGATTGCACAAACTGGAACTACTACTACTACTACATGGACGTCTGG	CARDCTNWNYYYYYMDVW	IGHV3-11	IGHD1-1	IGHJ6	11	18	24	25
1	1.8211619012930248E-4	TGTGCGAGAGATGTCTTCGGCGACTACCTGGCCACGGGGCTGTTTGACTTCTGG	CARDVFGDYLATGLFDFW	IGHV3-33	IGHD4-17	IGHJ4	15	17	26	42
1	1.8211619012930248E-4	TGTGCGAGAGATGTCTTCGGCGACTACCTGGCCACGGGGCTGTTTGACTTCTGG	CARDVFGDYLATGLFDFW	IGHV4-59	IGHD4-17	IGHJ4	15	17	26	42
1	1.8211619012930248E-4	TGTGCGAGAGATGGTGATTACGTTTGGGGGGGTCCTTACTACTTTGACTACTGG	CARDGDYVWGGPYYFDYW	IGHV4-31	IGHD3-16	IGHJ4	11	14	29	36
1	1.8211619012930248E-4	TGTGCGAGAGATGACTACGGTGACAGCTACATCTACTATGGGATGGACGTCTGG	CARDDYGDSYIYYGMDVW	IGHV4-31	IGHD4-17	IGHJ6	11	12	23	42
1	1.8211619012930248E-4	TGTGCGAGAGATGAAGATACAGCTATGGGCCCCGTCTACGGTATGGACGTCTGG	CARDEDTAMGPVYGMDVW	IGHV3-30	IGHD5-18	IGHJ6	11	15	27	42
1	1.8211619012930248E-4	TGTGCGAGAGATAGATGGTATAGCAGGGGGTACTACTACGGTATGGACGTCTGG	CARDRWYSRGYYYGMDVW	IGHV3-33	IGHD6-13	IGHJ6	11	16	25	30
1	1.8211619012930248E-4	TGTGCGAGAGATAGAACGAAGATAGGTGACTACGGTTGGTACTTCGATCTCTGG	CARDRTKIGDYGWYFDLW	IGHV4-31	IGHD4-17	IGHJ2	11	26	35	36
1	1.8211619012930248E-4	TGTGCGAGAGATAAAGATGGCTACAATTATGACTACTACGCTATGGACGTCTGG	CARDKDGYNYDYYAMDVW	IGHV1-46	IGHD5-24	IGHJ6	11	14	28	31
1	1.8211619012930248E-4	TGTGCGAGAGAGAGAGGAGCTCGACCGGGCTACTACTACGGTATGGACGTCTGG	CARERGARPGYYYGMDVW	IGHV4-31	IGHD6-6	IGHJ6	10	17	27	29
1	1.8211619012930248E-4	TGTGCGAGAGAGAGAGGAGCTCGACCGGGCTACTACTACGGTATGGACGTCTGG	CARERGARPGYYYGMDVW	IGHV3-13	IGHD6-6	IGHJ6	10	17	27	29
1	1.8211619012930248E-4	TGTGCGAGAGAAGGCGCCTACGGTGACTACGAAGGGGGTGCTTTTGATATCTGG	CAREGAYGDYEGGAFDIW	IGHV3-7	IGHD4-17	IGHJ3	10	17	30	38
1	1.8211619012930248E-4	TGTGCGAGAGAAGGGTGTAGTGGTGGTAGCTGCCATTACTACTTTGACTACTGG	CAREGCSGGSCHYYFDYW	IGHV3-30	IGHD2-15	IGHJ4	10	15	32	36
1	1.8211619012930248E-4	TGTGCGAGAGAAGGGACTACTATGATAGTACTCGACTGGTACTTCGATCTCTGG	CAREGTTMIVLDWYFDLW	IGHV3-30	IGHD3-22	IGHJ2	10	17	29	34
1	1.8211619012930248E-4	TGTGCGAGAGAAAGATCCTATTTAAGGGGATACAGCTATGGTTACGACTACTGG	CARERSYLRGYSYGYDYW	IGHV4-31	IGHD5-18	IGHJ4	10	27	44	45
1	1.8211619012930248E-4	TGTGCGAGAACCGGGTGGAGAGTACCAGCTGCCCCTGGTGCTTTTGATATCTGG	CARTGWRVPAAPGAFDIW	IGHV4-39	IGHD2-2	IGHJ3	8	20	31	38
1	1.8211619012930248E-4	TGTGCGAAAGGGGCAGGGGTCAGTAGAGCCACCCTGTTCTACTTTGACTACTGG	CAKGAGVSRATLFYFDYW	IGHV1-8	IGHD5-12	IGHJ4	10	26	31	38
1	1.8211619012930248E-4	TGTGCGAAAGATCGGCCCATAGTGGCTACGATTCCAGATGCTTTTGATATCTGG	CAKDRPIVATIPDAFDIW	IGHV3-23	IGHD5-12	IGHJ3	12	18	32	36
1	1.8211619012930248E-4	TGTGCGAAAGATATCGAGGTGGATTACTATGATAGTAGTGGTTGTGACTACTGG	CAKDIEVDYYDSSGCDYW	IGHV3-43	IGHD3-22	IGHJ4	13	22	42	44
1	1.8211619012930248E-4	TGTGCGAAAGAACCGAATTACGATTTTTGGAGTGGTTATTATTTTGACTACTGG	CAKEPNYDFWSGYYFDYW	IGHV4-31	IGHD3-3	IGHJ4	10	16	41	42
1	1.8211619012930248E-4	TGTACCACAATTCGCGATTACTACGGTGACTACCACGTACCCTTTGACTACTGG	CTTIRDYYGDYHVPFDYW	IGHV3-15	IGHD4-17	IGHJ4	8	19	32	41
1	1.8211619012930248E-4	TGTGTGCGAGGGGGGCCTGATGGTGAGACCAAAGGGGACTTTGACTCCTGG	CVRGGPDGETKGDFDSW	IGHV1-67	IGHD2-21	IGHJ4	3	20	25	37
1	1.8211619012930248E-4	TGTGTGCGAGGGGGGCCTGATGGTGAGACCAAAGGGGACTTTGACTCCTGG	CVRGGPDGETKGDFDSW	IGHV4-59	IGHD2-21	IGHJ4	3	20	25	37
1	1.8211619012930248E-4	TGTGTGAGAGATAAATCCCTCGTAGCAGGTCGTGTCTGGTTGGACCCCTGG	CVRDKSLVAGRVWLDPW	IGHV3-52	IGHD6-6	IGHJ5	9	22	32	35
1	1.8211619012930248E-4	TGTGTGAGAGATAAATCCCGCGTAGTAGGTCGTGTCTGGTTCGACCCCTGG	CVRDKSRVVGRVWFDPW	IGHV3-35	IGHD1-26	IGHJ5	8	20	27	35
1	1.8211619012930248E-4	TGTGTGAGAGATAAATCCCGCGTAGTAGGTCGTGTCTGGTTCGACCCCTGG	CVRDKSRVVGRVWFDPW	IGHV3-53	IGHD1-26	IGHJ5	11	20	27	35
1	1.8211619012930248E-4	TGTGCCAGAGCAGGTTCCCCGGGTGATTTTGTTTTCCACTTTGACTACTGG	CARAGSPGDFVFHFDYW	IGHV4-31	IGHD6-13	IGHJ4	9	17	23	37
1	1.8211619012930248E-4	TGTGCGGGCGATGGGGCCTTCGGTGACACCGTGGGTTACATGGACGTCTGG	CAGDGAFGDTVGYMDVW	IGHV3-66	IGHD4-17	IGHJ6	5	20	26	36
1	1.8211619012930248E-4	TGTGCGAGTCATTCGGGTAGCGATAGCAACACCTGGCCATTTGACTACTGG	CASHSGSDSNTWPFDYW	IGHV3-23	IGHD6-13	IGHJ4	6	22	35	39
1	1.8211619012930248E-4	TGTGCGAGGGGATTTTTGGAGTGGTTATTATATGGCCCCTTTGAGTACTGG	CARGFLEWLLYGPFEYW	IGHV4-28	IGHD3-3	IGHJ4	7	10	31	38
1	1.8211619012930248E-4	TGTGCGAGATTCGGCCACCCCTTTTACTACTACTACGGTATGGACGTCTGG	CARFGHPFYYYYGMDVW	IGHV3-11	IGHD2-15	IGHJ6	8	14	18	24
1	1.8211619012930248E-4	TGTGCGAGACTAGGCGAGGTTTTTGGAGTAGTCACTGCTTTTGATATCTGG	CARLGEVFGVVTAFDIW	IGHV3-21	IGHD3-3	IGHJ3	8	19	28	35
1	1.8211619012930248E-4	TGTGCGAGACATAGAGATGTCTACAGTTACGATAGGGCTTTTGATATCTGG	CARHRDVYSYDRAFDIW	IGHV4-59	IGHD5-24	IGHJ3	8	11	30	36
1	1.8211619012930248E-4	TGTGCGAGAGTTTCGTCCTATGATAGTAGTGGTTATTACTACGACTACTGG	CARVSSYDSSGYYYDYW	IGHV4-31	IGHD3-22	IGHJ4	9	17	41	42
1	1.8211619012930248E-4	TGTGCGAGAGTCGGGTATAGCAGTGGCTGGTACTTTGCTTTTGATATCTGG	CARVGYSSGWYFAFDIW	IGHV3-33	IGHD6-19	IGHJ3	9	11	32	35
1	1.8211619012930248E-4	TGTGCGAGAGTCGGGTATAGCAGTGGCTGGTACTTTGCTTTTGATATCTGG	CARVGYSSGWYFAFDIW	IGHV4-34	IGHD6-19	IGHJ3	9	11	32	35
1	1.8211619012930248E-4	TGTGCGAGAGTGTCGACGCATTACTATGGTTCGGGGCAGATTGACTACTGG	CARVSTHYYGSGQIDYW	IGHV3-33	IGHD3-10	IGHJ4	9	15	35	40
1	1.8211619012930248E-4	TGTGCGAGAGTGAGTGGCTACGACTACAACCACTACGGTATGGACGTCTGG	CARVSGYDYNHYGMDVW	IGHV1-18	IGHD5-12	IGHJ6	9	12	21	22
1	1.8211619012930248E-4	TGTGCGAGAGCGGGGAGATTACTATGGTTCTGGGAGTCCCTTGACTACTGG	CARAGRLLWFWESLDYW	IGHV3-21	IGHD3-10	IGHJ4	9	17	36	40
1	1.8211619012930248E-4	TGTGCGAGAGCGGGGAGATTACTATGGTTCGGGGAGTCCCTTGACTACTGG	CARAGRLLWFGESLDYW	IGHV4-34	IGHD3-10	IGHJ4	9	17	36	40
1	1.8211619012930248E-4	TGTGCGAGAGGCTCAACTGGGGACCGCTGGACCATCTACTTTGACCACTGG	CARGSTGDRWTIYFDHW	IGHV1-8	IGHD7-27	IGHJ4	11	14	22	35
1	1.8211619012930248E-4	TGTGCGAGAGGGCAGTGGGAGTCGACTATGGGACATCGGTTCGACCCCTGG	CARGQWESTMGHRFDPW	IGHV4-59	IGHD1-26	IGHJ5	9	13	20	37
1	1.8211619012930248E-4	TGTGCGAGAGATCGACCCTATGGTTCGGGGATGTACGGCTTTAGCTACTGG	CARDRPYGSGMYGFSYW	IGHV4-4	IGHD3-10	IGHJ4	12	17	30	44
1	1.8211619012930248E-4	TGTGCGAGAGATATTCATAGTAGTGGTTATGACTGGTACTTCGATCTCTGG	CARDIHSSGYDWYFDLW	IGHV1-46	IGHD3-22	IGHJ2	11	16	29	31
1	1.8211619012930248E-4	TGTGCGAGAGATAGGGACGGTGGCTGGTACCACTCCTCCCTTGACTACTGG	CARDRDGGWYHSSLDYW	IGHV3-30	IGHD6-19	IGHJ4	11	19	29	40
1	1.8211619012930248E-4	TGTGCGAGAGACCCCTTTAGTGGATACTACGACGGGGCGAGCGACTCCTGG	CARDPFSGYYDGASDSW	IGHV3-48	IGHD5-18	IGHJ5	10	19	26	41
1	1.8211619012930248E-4	TGTGCGAGAGAGGGGGGCGGCTACTATGATACTAATGGTCTTGACTTCTGG	CAREGGGYYDTNGLDFW	IGHV3-21	IGHD3-22	IGHJ4	10	21	38	40
1	1.8211619012930248E-4	TGTGCGAGAGAGGATGTTTGGGGGAGTTATACTAATGCTTTTGATATCTGG	CAREDVWGSYTNAFDIW	IGHV4-31	IGHD3-16	IGHJ3	10	15	29	34
1	1.8211619012930248E-4	TGTGCGAGAGAGGACGTTTGGGGGAGTTATACTAATGCTTTTGATATCTGG	CAREDVWGSYTNAFDIW	IGHV4-28	IGHD3-16	IGHJ3	8	13	29	34
1	1.8211619012930248E-4	TGTGCGAGAGAAAATAACGGTCCTGACTACTACTACGGTATGGACGTCTGG	CARENNGPDYYYGMDVW	IGHV4-31	IGHD3-10	IGHJ6	10	12	17	25
1	1.8211619012930248E-4	TGTGCGAGAAAAGGGAGCAGCAGCTGGTACGGGTACTACTTTGACTACTGG	CARKGSSSWYGYYFDYW	IGHV3-48	IGHD6-13	IGHJ4	8	15	30	32
1	1.8211619012930248E-4	TGTGCGAAGACGCCCTCCTGGGGGTGGCCGGCGACTCCGTTGGACTACTGG	CAKTPSWGWPATPLDYW	IGHV3-23	IGHD2-15	IGHJ4	7	33	38	42
1	1.8211619012930248E-4	TGTGCGAAAGCGGGCAGCTATGGTTACGTTTGGCAGTTTGACGCCTACTGG	CAKAGSYGYVWQFDAYW	IGHV3-64	IGHD5-18	IGHJ4	6	14	28	44
1	1.8211619012930248E-4	TGTGCGAAAGATCCTAGCGGGTATAGCAGCAGCCCTTACTTTGACTACTGG	CAKDPSGYSSSPYFDYW	IGHV3-23	IGHD6-13	IGHJ4	12	17	32	36
1	1.8211619012930248E-4	TGTGCGAAAGATCGGTTCACCTACAGTACCCCGTACTACTTTGACTACTGG	CAKDRFTYSTPYYFDYW	IGHV3-23	IGHD4-11	IGHJ4	12	20	27	32
1	1.8211619012930248E-4	TGTGCGAAAGATCGACGTATAGTGGGAGCTACTGGTCTCCTTGACTACTGG	CAKDRRIVGATGLLDYW	IGHV3-30	IGHD1-26	IGHJ4	12	16	32	40
1	1.8211619012930248E-4	TGTGCGAAAGATGGGGGCCTTTGGATAGCCCTCTACTACATGGACGTCTGG	CAKDGGLWIALYYMDVW	IGHV3-23	IGHD3-3	IGHJ6	11	19	24	32
1	1.8211619012930248E-4	TGTGCGAAAGAAAGTTCGTTCGGGGAGTTATTGGGGGGCTTGGACTACTGG	CAKESSFGELLGGLDYW	IGHV3-60	IGHD3-10	IGHJ4	10	17	31	38
1	1.8211619012930248E-4	TGTGCGAAAGAAAGTTCGTTCGGGGAGTTATTGGGGGGCTTGGACTACTGG	CAKESSFGELLGGLDYW	IGHV3-7	IGHD3-10	IGHJ4	10	17	31	38
1	1.8211619012930248E-4	TGTGCACGGATGCGAGTGGGAACTAATGCGTCCGGCGCTTTTGATCTCTGG	CARMRVGTNASGAFDLW	IGHV2-26	IGHD1-26	IGHJ3	10	14	24	36
1	1.8211619012930248E-4	TGTGCAAGAGGAGAGTTGGTGGGAGCTACCATTGATGCTTTTGATATCTGG	CARGELVGATIDAFDIW	IGHV1-8	IGHD1-26	IGHJ3	10	18	28	32
1	1.8211619012930248E-4	TGTGCAAAAGATATTAGGGGTGCTCTTCCAGCAGCTGGTATTTTATATTGG	CAKDIRGALPAAGILYW	IGHV3-43	IGHD6-13	IGHJ4	13	28	39	48
1	1.8211619012930248E-4	TGTACGAGAACCGGATTTAGTGATGGCTGGTCCCTAGGGGAGGACTCCTGG	CTRTGFSDGWSLGEDSW	IGHV4-28	IGHD6-19	IGHJ4	9	23	30	42
1	1.8211619012930248E-4	TGTGTGAGAGAGGGATATAGCACCTCGTTAATCTACTTTGACTATTGG	CVREGYSTSLIYFDYW	IGHV3-11	IGHD6-6	IGHJ4	10	15	27	32
1	1.8211619012930248E-4	TGTGCCAGAATAGAGCTGCCCCCCTATAAACACGCTATGGACGTCTGG	CARIELPPYKHAMDVW	IGHV3-38	IGHD6-6	IGHJ6	8	12	18	36
1	1.8211619012930248E-4	TGTGCCAGAATAGAGCTGCCCCCCTATAAACACACTATGGACGTCTGG	CARIELPPYKHTMDVW	IGHV4-31	IGHD6-6	IGHJ6	8	12	18	36
1	1.8211619012930248E-4	TGTGCGGGTGGTGGTCAGGAGATAGTGAATGATGCCTTTGATCTGTGG	CAGGGQEIVNDAFDLW	IGHV1-58	IGHD2-15	IGHJ3	6	7	14	28
1	1.8211619012930248E-4	TGTGCGGGATCGGCGTATTACGATTTTTACTACTACATGGACGTCTGG	CAGSAYYDFYYYMDVW	IGHV1-58	IGHD3-3	IGHJ6	6	13	26	27
1	1.8211619012930248E-4	TGTGCGACCCTAGTAAATGTGTATACCAGCAGCTGGTCTGACTACTGG	CATLVNVYTSSWSDYW	IGHV3-30	IGHD6-13	IGHJ4	6	20	36	38
1	1.8211619012930248E-4	TGTGCGACCCTAGTAAATGTGTATACCAGCAGCTGGTCTGACTACTGG	CATLVNVYTSSWSDYW	IGHV3-64	IGHD6-13	IGHJ4	6	20	36	38
1	1.8211619012930248E-4	TGTGCGAGGGCCTCCACAGAGATGGTTCTTGATGCTTTTGATCTCTGG	CARASTEMVLDAFDLW	IGHV5-10-1	IGHD5-24	IGHJ3	7	17	24	29
1	1.8211619012930248E-4	TGTGCGAGGGGCGGGGCGATATTCCCACGAGATGCTTTTGATCCGTGG	CARGGAIFPRDAFDPW	IGHV1-2	IGHD3-9	IGHJ3	7	16	22	30
1	1.8211619012930248E-4	TGTGCGAGGGGCGGGGCGATATTCCCACGAGATGCTTTTGATCCGTGG	CARGGAIFPRDAFDPW	IGHV5-10-1	IGHD3-9	IGHJ3	7	16	22	30
1	1.8211619012930248E-4	TGTGCGAGACTGTCTGGTTTTATACAGCTATGGTTCTTTGACTACTGG	CARLSGFIQLWFFDYW	IGHV4-39	IGHD5-18	IGHJ4	14	21	34	35
1	1.8211619012930248E-4	TGTGCGAGACTGTCTGGCTTTATACAGCTATGGTTCTTTGACTACTGG	CARLSGFIQLWFFDYW	IGHV5-10-1	IGHD5-18	IGHJ4	14	21	34	35
1	1.8211619012930248E-4	TGTGCGAGACCCGCTGGTGGGAGTTACCTAGGGGGATTTGACTACTGG	CARPAGGSYLGGFDYW	IGHV5-10-1	IGHD4-23	IGHJ4	9	19	27	36
1	1.8211619012930248E-4	TGTGCGAGACCCGCTGGTGGGAGCTACCTAGGGGGATTTGACTACTGG	CARPAGGSYLGGFDYW	IGHV3-33	IGHD1-26	IGHJ4	8	16	26	36
1	1.8211619012930248E-4	TGTGCGAGACCCGCTGGTGGGAGCTACCTAGGGGGATTTGACTACTGG	CARPAGGSYLGGFDYW	IGHV4-39	IGHD1-26	IGHJ4	9	16	26	36
1	1.8211619012930248E-4	TGTGCGAGACGCTATTGTAGTAGTACCAGCTGTACTAATGACTATTGG	CARRYCSSTSCTNDYW	IGHV1-46	IGHD2-2	IGHJ4	8	12	31	38
1	1.8211619012930248E-4	TGTGCGAGACGGGGGTTCGGGGAGTTATTATATGGGTTTGACTACTGG	CARRGFGELLYGFDYW	IGHV4-4	IGHD3-10	IGHJ4	8	13	31	36
1	1.8211619012930248E-4	TGTGCGAGACAACGTAATACTATGGTTCGGGGAGTTATTGACTACTGG	CARQRNTMVRGVIDYW	IGHV4-39	IGHD3-10	IGHJ4	10	11	36	37
1	1.8211619012930248E-4	TGTGCGAGAGTGCGATGGCTACAAATCCGAGGGGCTTTTGATATCTGG	CARVRWLQIRGAFDIW	IGHV4-34	IGHD5-24	IGHJ3	9	13	23	33
1	1.8211619012930248E-4	TGTGCGAGAGGCCACAGTTGGGCAGTGGCATACTGGTTCGACCCCTGG	CARGHSWAVAYWFDPW	IGHV4-34	IGHD6-19	IGHJ5	12	21	28	31
1	1.8211619012930248E-4	TGTGCGAGAGGCCAACTGAACTGGGGGTTCGGGGAGTTATTCAACTGG	CARGQLNWGFGELFNW	IGHV1-8	IGHD3-10	IGHJ4	12	25	40	43
1	1.8211619012930248E-4	TGTGCGAGAGGCGACGGGGATGCCTCGGGATTCTGGTTCGAGTCCTGG	CARGDGDASGFWFESW	IGHV1-8	IGHD3-10	IGHJ5	11	14	19	32
1	1.8211619012930248E-4	TGTGCGAGAGGGTCAGCAGCTGGGTTCGCTGAATACTTCCAACACTGG	CARGSAAGFAEYFQHW	IGHV4-59	IGHD6-13	IGHJ1	9	13	22	26
1	1.8211619012930248E-4	TGTGCGAGAGGGGTAAGCAGCAGCTGGTACCCCGGGGTTGACAACTGG	CARGVSSSWYPGVDNW	IGHV3-11	IGHD6-13	IGHJ4	9	10	29	37
1	1.8211619012930248E-4	TGTGCGAGAGGATTGACGGTGACTACGTCGGGGGCTTTTGATATCTGG	CARGLTVTTSGAFDIW	IGHV3-64	IGHD4-17	IGHJ3	9	15	27	33
1	1.8211619012930248E-4	TGTGCGAGAGATCTCGGGTGGTCCGGCCTCAACTGGTTCGACCCCTGG	CARDLGWSGLNWFDPW	IGHV4-31	IGHD2-15	IGHJ5	14	16	21	29
1	1.8211619012930248E-4	TGTGCGAGAGATCGGGATTACTATGGTTCGGGCGGTTTTGACTTCTGG	CARDRDYYGSGGFDFW	IGHV3-64	IGHD3-10	IGHJ4	12	16	31	36
1	1.8211619012930248E-4	TGTGCGAGAGAGTATTACGATTTTTGGAGTGGACCCTTTGACTACTGG	CAREYYDFWSGPFDYW	IGHV3-30	IGHD3-3	IGHJ4	10	11	31	35
1	1.8211619012930248E-4	TGTGCGAGAGAGGGGGTCGAGTATAGCAGAAACTGGTTCGACCCCTGG	CAREGVEYSRNWFDPW	IGHV4-55	IGHD6-6	IGHJ5	8	16	28	30
1	1.8211619012930248E-4	TGTGCGAGAGAGACGCTCGACCATACCAGCTCGTACTTTGACTACTGG	CARETLDHTSSYFDYW	IGHV4-31	IGHD6-6	IGHJ4	10	15	32	33
1	1.8211619012930248E-4	TGTGCGAGAGAGAGGCAGTGGGTGGAGGCCTCGCCTTTTGATATCTGG	CARERQWVEASPFDIW	IGHV4-31	IGHD6-19	IGHJ3	10	14	24	34
1	1.8211619012930248E-4	TGTGCGAGAGAGAGATATAGTAGCGGCTGGTACTGGTTTGACTACTGG	CARERYSSGWYWFDYW	IGHV3-53	IGHD6-25	IGHJ4	10	15	27	29
1	1.8211619012930248E-4	TGTGCGAGAGAAGGTGATAGTAGTGGTTTTGATGCTTTTGATATCTGG	CAREGDSSGFDAFDIW	IGHV3-21	IGHD3-22	IGHJ3	10	14	27	29
1	1.8211619012930248E-4	TGTGCGAGAAGATCCCCTTTGAATTCCAATAGTGGGAGCTACTACTGG	CARRSPLNSNSGSYYW	IGHV7-4-1	IGHD1-26	IGHJ4	8	28	39	40
1	1.8211619012930248E-4	TGTGCGAAAGATTTAAACGATTTTTGGAGTGGTTATTGTGACTACTGG	CAKDLNDFWSGYCDYW	IGHV3-23	IGHD3-3	IGHJ4	11	16	36	38
1	1.8211619012930248E-4	TGTGCGAAAGATCTTAGCAGCTCGTCCGAGTACTACTTTGACTACTGG	CAKDLSSSSEYYFDYW	IGHV3-23	IGHD6-6	IGHJ4	14	15	27	28
1	1.8211619012930248E-4	TGTGCACGGATCCTGGCTAAAAACACCGTTTACGGTATGGACGTCTGG	CARILAKNTVYGMDVW	IGHV2-26	IGHD4-17	IGHJ6	10	23	28	36
1	1.8211619012930248E-4	TGTGCAACAGGCGCCCAGATGACTAGAGATTCCTGGTTCGACCCCTGG	CATGAQMTRDSWFDPW	IGHV1-69-2	IGHD4-11	IGHJ5	9	18	24	32
1	1.8211619012930248E-4	TGTGCAAGAGCTCATCTTTCCGATAGCAGCAGCTGGCTTGACTACTGG	CARAHLSDSSSWLDYW	IGHV1-24	IGHD6-13	IGHJ4	6	22	35	37
1	1.8211619012930248E-4	TGTGCAAGAGGGAGGGGTGGCTACAATCACCGAGATTTTGATGTTTGG	CARGRGGYNHRDFDVW	IGHV3-47	IGHD5-24	IGHJ3	9	17	26	35
1	1.8211619012930248E-4	TGTGCAAGAGGGAGGGGGGGGTATCTACACCGAGACTTTGACAACTGG	CARGRGGYLHRDFDNW	IGHV3-9	IGHD2-8	IGHJ4	6	25	30	34
1	1.8211619012930248E-4	TGTGCAAGAGAGGGTAGTGGTTATTACGAGGGATACTTTGACTACTGG	CAREGSGYYEGYFDYW	IGHV6-1	IGHD3-22	IGHJ4	10	13	26	33
1	1.8211619012930248E-4	TGTGCAAAAGATATTGAGCGCTGGAACGCGGGCTGGTTCGACCCCTGG	CAKDIERWNAGWFDPW	IGHV3-9	IGHD1-1	IGHJ5	13	20	27	32
1	1.8211619012930248E-4	TGTGCAAAAGATATAGGTTATTCAGCCGCTGGACGTTTTGACTACTGG	CAKDIGYSAAGRFDYW	IGHV3-43	IGHD6-25	IGHJ4	14	23	30	36
1	1.8211619012930248E-4	TGTGCAAAAGATAGGGGTAGTGGGAGCACTACCCCTCTTGACTACTGG	CAKDRGSGSTTPLDYW	IGHV3-43	IGHD1-26	IGHJ4	12	17	31	37
1	1.8211619012930248E-4	TGTGCAAAAACTATAACCACCTGGCCCGCATACGGCATGGACGTCTGG	CAKTITTWPAYGMDVW	IGHV3-23	IGHD5-12	IGHJ6	8	9	23	35
1	1.8211619012930248E-4	TGTGAGAAAGGGTTGGCTCGGGGGGTTATTCAGAACTTCCAGCACTGG	CEKGLARGVIQNFQHW	IGHV3-30	IGHD3-10	IGHJ1	3	13	29	34
1	1.8211619012930248E-4	TGCGCGAGAGGTCCGGGCAAGCATTGGAGTGGATATTCTGAGGTCTGG	CARGPGKHWSGYSEVW	IGHV1-67	IGHD3-3	IGHJ3	9	23	36	43
1	1.8211619012930248E-4	TGTTCGAGAGGGGGGTTCGGGGGTGACTCTGCTTTTGACTGCTGG	CSRGGFGGDSAFDCW	IGHV1-3	IGHD3-10	IGHJ4	9	13	21	33
1	1.8211619012930248E-4	TGTGTCAGGGGCGGAATAGGGGGCGGCTATGGTTCTGACAACTGG	CVRGGIGGGYGSDNW	IGHV3-35	IGHD3-10	IGHJ4	4	26	34	35
1	1.8211619012930248E-4	TGTGTGAGACTCCCTCTCTACTCTGGTTCCACTAGTGACTACTGG	CVRLPLYSGSTSDYW	IGHV3-16	IGHD3-10	IGHJ4	8	18	28	35
1	1.8211619012930248E-4	TGTGCGAGACTCCTTCTCTGGGGACGCGACTACTTTGACTATTGG	CARLLLWGRDYFDYW	IGHV5-10-1	IGHD7-27	IGHJ4	9	17	23	28
1	1.8211619012930248E-4	TGTGCGAGACATAGAGGGTACTATGATAGTAGTCTTGGCTACTGG	CARHRGYYDSSLGYW	IGHV7-81	IGHD3-22	IGHJ4	12	18	32	34
1	1.8211619012930248E-4	TGTGCGAGAGTCTCCCTCTACGGTGACCTCTACTTTGACTCCTGG	CARVSLYGDLYFDSW	IGHV1-18	IGHD4-17	IGHJ4	9	17	26	29
1	1.8211619012930248E-4	TGTGCGAGAGTCCTGAGAATGGTTCGGGGAGTTTTTGACTACTGG	CARVLRMVRGVFDYW	IGHV4-59	IGHD3-10	IGHJ4	9	18	32	33
1	1.8211619012930248E-4	TGTGCGAGAGTCGGATGGATAAGGTATAGCCCTTCCGACTACTGG	CARVGWIRYSPSDYW	IGHV3-53	IGHD2-8	IGHJ4	9	22	29	36
1	1.8211619012930248E-4	TGTGCGAGAGGTGTGCTGGGAGCTCCGGCCCCCTTTGACTACTGG	CARGVLGAPAPFDYW	IGHV4-59	IGHD1-26	IGHJ4	9	16	23	32
1	1.8211619012930248E-4	TGTGCGAGAGGTAACGGTGGGAGCTACTGGTACTTTGACTACTGG	CARGNGGSYWYFDYW	IGHV3-30	IGHD1-26	IGHJ4	9	16	27	30
1	1.8211619012930248E-4	TGTGCGAGAGGTAACGGTGGGAGCTACTGGTACTTTGACTACTGG	CARGNGGSYWYFDYW	IGHV3-33	IGHD1-26	IGHJ4	9	16	27	30
1	1.8211619012930248E-4	TGTGCGAGAGGGGGATTTGATACTAGGGGGACTATGGTCTACTGG	CARGGFDTRGTMVYW	IGHV1-8	IGHD3-10	IGHJ4	10	30	37	38
1	1.8211619012930248E-4	TGTGCGAGAGATTACCATCTGGAACCCCAATACTTTGACTACTGG	CARDYHLEPQYFDYW	IGHV3-30	IGHD1-1	IGHJ4	11	18	24	30
1	1.8211619012930248E-4	TGTGCGAGAGATTACCATCTGGAACCCCAATACTTTGACTACTGG	CARDYHLEPQYFDYW	IGHV4-31	IGHD1-1	IGHJ4	11	18	24	30
1	1.8211619012930248E-4	TGTGCGAGAGATCTTTACTATGGTTCGGGGTACTTCGATCTCTGG	CARDLYYGSGYFDLW	IGHV1-18	IGHD3-10	IGHJ2	13	14	27	28
1	1.8211619012930248E-4	TGTGCGAGAGATCTCGTGGATACAGCTATGGTTCTTGACTACTGG	CARDLVDTAMVLDYW	IGHV3-13	IGHD5-18	IGHJ4	14	15	32	34
1	1.8211619012930248E-4	TGTGCGAGAGATGGGCATACTATGGTTCGGCGGTATGACTACTGG	CARDGHTMVRRYDYW	IGHV3-30	IGHD3-10	IGHJ4	11	17	29	35
1	1.8211619012930248E-4	TGTGCGAGAGATGATTCATGGAGTGGTTATCTTTTTGACTACTGG	CARDDSWSGYLFDYW	IGHV4-31	IGHD3-3	IGHJ4	11	18	29	33
1	1.8211619012930248E-4	TGTGCGAGAGATACCCAATGGTTTGAAGGGGGGGTTGACTACTGG	CARDTQWFEGGVDYW	IGHV4-31	IGHD2-8	IGHJ4	11	16	21	34
1	1.8211619012930248E-4	TGTGCGAGAGACAGCTATGTTTACACGGCCTACTTTGACTGCTGG	CARDSYVYTAYFDCW	IGHV1-3	IGHD5-18	IGHJ4	10	11	23	29
1	1.8211619012930248E-4	TGTGCGAGAGAGGACTACCGCGACTACGGTGCTTTTGATCTCTGG	CAREDYRDYGAFDLW	IGHV4-39	IGHD4-17	IGHJ3	8	12	27	29
1	1.8211619012930248E-4	TGTGCGAGAACCCGTGGATATATGTATGGTCCCTTTGACTTCTGG	CARTRGYMYGPFDFW	IGHV4-59	IGHD5-12	IGHJ4	8	12	21	32
1	1.8211619012930248E-4	TGTGCGAAGGCAAATTACTATGATAGTAGTGGTTACCCCGACTGG	CAKANYYDSSGYPDW	IGHV3-23	IGHD3-22	IGHJ4	7	13	34	40
1	1.8211619012930248E-4	TGTGCGAAAGGGGAAAGTACTGGCTGGTTCTACTTTGACTACTGG	CAKGESTGWFYFDYW	IGHV1-18	IGHD6-19	IGHJ4	6	20	27	29
1	1.8211619012930248E-4	TGTGCGAAAGATGAGGCGTTCGGGGAGGCCGCAGTAGGCTACTGG	CAKDEAFGEAAVGYW	IGHV3-60	IGHD3-10	IGHJ4	11	17	26	38
1	1.8211619012930248E-4	TGTGCGAAAGATACCTTTTGGGAGGGGGGCTACTTTGACTACTGG	CAKDTFWEGGYFDYW	IGHV3-30	IGHD1-26	IGHJ4	11	18	23	29
1	1.8211619012930248E-4	TGTGCGAAAGAAGTGCGATTACTATACTACTACATGGACGTCTGG	CAKEVRLLYYYMDVW	IGHV3-7	.	IGHJ6	10	-1	-1	19
1	1.8211619012930248E-4	TGTGCGAAAACCCTTTCCCCCGTGACTACCCTTTTTGACTACTGG	CAKTLSPVTTLFDYW	IGHV4-4	IGHD4-17	IGHJ4	6	21	28	33
1	1.8211619012930248E-4	TGTGCACGGGTGGCAGTGGCTGGTAGGAGGTACTTTGAGTACTGG	CARVAVAGRRYFEYW	IGHV2-26	IGHD6-19	IGHJ4	8	12	24	30
1	1.8211619012930248E-4	TGTGCACACAGTTGGGGGTGGGCAGCAGCTGGTATTGGCGTCTGG	CAHSWGWAAAGIGVW	IGHV2-5	IGHD6-13	IGHJ3	10	21	33	40
1	1.8211619012930248E-4	TGTGCAACAGCCGGGGCCCATTACGACCCCGAGGTTGATATCTGG	CATAGAHYDPEVDIW	IGHV1-24	IGHD3-3	IGHJ3	9	19	25	34
1	1.8211619012930248E-4	TGTGCAAGAGAGTTGTCCTACCAGCTGCCGGTCTTTGACTACTGG	CARELSYQLPVFDYW	IGHV3-74	IGHD2-2	IGHJ4	10	18	27	32
1	1.8211619012930248E-4	TGTGCAAAGGGGGGATTTTATCGTTCTGACGCATTTGAGATGTGG	CAKGGFYRSDAFEMW	IGHV3-9	IGHD3-16	IGHJ3	7	17	24	26
1	1.8211619012930248E-4	TGTACTGTCTGTGGTGGTGACTGCTATGATGCTTTTGATATCTGG	CTVCGGDCYDAFDIW	IGHV3-49	IGHD2-21	IGHJ3	5	9	24	25
1	1.8211619012930248E-4	TGCGCGAGAGATAGCAGTGACTGGGACCGGGCTTTTGATATCTGG	CARDSSDWDRAFDIW	IGHV1-18	IGHD6-19	IGHJ3	11	12	23	30
1	1.8211619012930248E-4	TGTGCGGTCATGACTACGGTGACTACGGGATTTGACTACTGG	CAVMTTVTTGFDYW	IGHV1-58	IGHD4-17	IGHJ4	6	7	26	30
1	1.8211619012930248E-4	TGTGCGGGGGGTTCGGGGTTTATAGACCTTCTTGACTACTGG	CAGGSGFIDLLDYW	IGHV3-23	IGHD3-10	IGHJ4	5	9	17	31
1	1.8211619012930248E-4	TGTGCGAGCAGTAGTGGTGACGCACGTATATTGTATTACTGG	CASSSGDARILYYW	IGHV4-59	IGHD2-15	IGHJ4	7	10	18	36
1	1.8211619012930248E-4	TGTGCGAGCAGATACTATGGTTCGGGGAGTAAGGACGTCTGG	CASRYYGSGSKDVW	IGHV3-48	IGHD3-10	IGHJ6	7	12	29	32
1	1.8211619012930248E-4	TGTGCGAGGTTCCATCGGCAGCTGGTCCACTTTGACTACTGG	CARFHRQLVHFDYW	IGHV4-59	IGHD2-2	IGHJ4	7	17	25	28
1	1.8211619012930248E-4	TGTGCGAGGCAGACTACGGTGGTACACGATTTTGACTACTGG	CARQTTVVHDFDYW	IGHV4-31	IGHD4-23	IGHJ4	7	11	23	30
1	1.8211619012930248E-4	TGTGCGAGATCCCTGGGGGGCTACGGTGACTATAGTCCGTGG	CARSLGGYGDYSPW	IGHV3-20	IGHD4-17	IGHJ4	8	20	31	39
1	1.8211619012930248E-4	TGTGCGAGACTAAGAGCCAAGGCTCTCCCTTTTGACTTCTGG	CARLRAKALPFDFW	IGHV4-39	IGHD3-10	IGHJ4	9	24	28	30
1	1.8211619012930248E-4	TGTGCGAGAGTTCAACTTTGGTTGAGAGGTTCGGACGTCTGG	CARVQLWLRGSDVW	IGHV3-21	IGHD3-10	IGHJ6	9	14	22	32
1	1.8211619012930248E-4	TGTGCGAGAGTCGAGTTCCGGGCGGGTGTTGTTGACTACTGG	CARVEFRAGVVDYW	IGHV3-33	IGHD1-14	IGHJ4	9	14	20	31
1	1.8211619012930248E-4	TGTGCGAGAGTACGCAGCAGTGGCTCGCCCCTTGACTACTGG	CARVRSSGSPLDYW	IGHV3-11	IGHD6-19	IGHJ4	9	15	24	31
1	1.8211619012930248E-4	TGTGCGAGAGTAAATCCCCTCGGGACTGCCTTTGACTACTGG	CARVNPLGTAFDYW	IGHV1-46	IGHD2-21	IGHJ4	9	23	28	29
1	1.8211619012930248E-4	TGTGCGAGAGCTAGTGGGAGCCTCGATGCTTTTGATATCTGG	CARASGSLDAFDIW	IGHV1-2	IGHD1-26	IGHJ3	9	11	20	24
1	1.8211619012930248E-4	TGTGCGAGAGCAGTGGTGAACTACTACTACATGGACGTCTGG	CARAVVNYYYMDVW	IGHV3-20	IGHD2-15	IGHJ6	9	11	17	19
1	1.8211619012930248E-4	TGTGCGAGAGCAGTGGCTGGCCTATTTTCATTTGACTACTGG	CARAVAGLFSFDYW	IGHV5-10-1	IGHD6-19	IGHJ4	8	9	19	30
1	1.8211619012930248E-4	TGTGCGAGAGATCGGCCCCTAGTGGGAGGTTTTGACTACTGG	CARDRPLVGGFDYW	IGHV4-31	IGHD1-26	IGHJ4	12	19	27	30
1	1.8211619012930248E-4	TGTGCGAGAGATGGTGGCTACGATCCAGGGTTTGACTACTGG	CARDGGYDPGFDYW	IGHV4-39	IGHD5-12	IGHJ4	12	13	23	30
1	1.8211619012930248E-4	TGTGCGAGAGATACTCACAGTAGTATTAGAGCCGACTGGTGG	CARDTHSSIRADWW	IGHV3-66	IGHD2-2	IGHJ4	11	18	24	39
1	1.8211619012930248E-4	TGTGCGAGAGATAACGAGTGGCTACGATTCTCCGACTACTGG	CARDNEWLRFSDYW	IGHV3-66	IGHD5-12	IGHJ4	11	16	28	33
1	1.8211619012930248E-4	TGTGCGAGAGACGCCGCGGAGTGGTTACCATTTGACTACTGG	CARDAAEWLPFDYW	IGHV3-21	IGHD3-3	IGHJ4	10	17	26	30
1	1.8211619012930248E-4	TGTGCGAGAGAGTTGGCCGCGGGTGGGAATTACTTTTACTGG	CARELAAGGNYFYW	IGHV3-53	IGHD3-10	IGHJ4	10	28	33	36
1	1.8211619012930248E-4	TGTGCGAGAGAGGGTGGGAGTTACGAGAGGATTGACTACTGG	CAREGGSYERIDYW	IGHV7-4-1	IGHD3-10	IGHJ4	10	15	22	31
1	1.8211619012930248E-4	TGTGCGAGAGAGGGTATAGCAGCAGCTGCCCTTGACTACTGG	CAREGIAAAALDYW	IGHV1-18	IGHD6-13	IGHJ4	10	11	27	31
1	1.8211619012930248E-4	TGTGCGAGAGAGGACCAAGAGGTGGGAGCTACGGACTACTGG	CAREDQEVGATDYW	IGHV3-72	IGHD1-26	IGHJ4	10	21	31	33
1	1.8211619012930248E-4	TGTGCGAGAGAGGACCAAGAAGTGGGAGCTACGGACTTCTGG	CAREDQEVGATDFW	IGHV3-11	IGHD1-26	IGHJ4	10	20	31	33
1	1.8211619012930248E-4	TGTGCGAGAGAGATGGCTACAATCCAGGGGCCTGACTACTGG	CAREMATIQGPDYW	IGHV4-31	IGHD5-24	IGHJ4	10	11	22	32
1	1.8211619012930248E-4	TGTGCGAGAGAGATGGCTACAATCCAGGGGCCTGACTACTGG	CAREMATIQGPDYW	IGHV4-28	IGHD5-24	IGHJ4	8	9	22	32
1	1.8211619012930248E-4	TGTGCGAGAGAGAGGTATTACTATGGGAATTTTGACTACTGG	CARERYYYGNFDYW	IGHV4-31	IGHD3-10	IGHJ4	10	14	25	30
1	1.8211619012930248E-4	TGTGCGAGAAGCCCAGCAGTGGCTGGCCACATTGACTACTGG	CARSPAVAGHIDYW	IGHV3-64	IGHD6-19	IGHJ4	8	14	25	31
1	1.8211619012930248E-4	TGTGCGAAATTTTACAGCTATGGTGGGGGGTTTGACTACTGT	CAKFYSYGGGFDYC	IGHV3-23	IGHD5-18	IGHJ4	8	12	23	30
1	1.8211619012930248E-4	TGTGCGAAACTCTTATCAGTGGCTGAGGACTTTGACTACTGT	CAKLLSVAEDFDYC	IGHV3-64	IGHD6-19	IGHJ4	6	16	24	28
1	1.8211619012930248E-4	TGTGCGAAAGATGGGGGATACAGCTATGCTTATGTCTTCTGG	CAKDGGYSYAYVFW	IGHV1-69	IGHD5-18	IGHJ4	11	15	31	38
1	1.8211619012930248E-4	TGTGCACACAAAAGCAGTGGCACGTACTACTTTGACTACTGG	CAHKSSGTYYFDYW	IGHV2-5	IGHD6-19	IGHJ4	9	12	20	23
1	1.8211619012930248E-4	TGTGCACAAATACAGCGTAGCAGTGGCCGATACGACTACTGG	CAQIQRSSGRYDYW	IGHV2-5	IGHD6-19	IGHJ4	7	17	26	33
1	1.8211619012930248E-4	TGTGCAAGAGATGGGGACACGTATGGTTACAATGACTACTGG	CARDGDTYGYNDYW	IGHV3-13	IGHD5-18	IGHJ4	11	21	29	32
1	1.8211619012930248E-4	TGTGCAAGAGACCCCCTAGCAGCAGCTGGTATGGTGGACTGG	CARDPLAAAGMVDW	IGHV4-31	IGHD6-13	IGHJ4	10	16	30	37
1	1.8211619012930248E-4	TGTGCAAGAGAGCCTGACACCTACGGTGCTTTTGATATCTGG	CAREPDTYGAFDIW	IGHV1-46	IGHD4-17	IGHJ3	10	20	25	26
1	1.8211619012930248E-4	TGTGCAAAAGATATGGGGCCCGCGGGCGCATTTGACTACTGG	CAKDMGPAGAFDYW	IGHV3-9	.	IGHJ4	13	-1	-1	30
1	1.8211619012930248E-4	TGTGCAAAAGACAGCAGTGGCTGGTACTACTTTGACTACTGG	CAKDSSGWYYFDYW	IGHV3-9	IGHD6-19	IGHJ4	10	12	22	23
1	1.8211619012930248E-4	TGTACTAGACCGGGGTATAGCAGTGGCTGGTACTCGGACTGG	CTRPGYSSGWYSDW	IGHV3-73	IGHD6-19	IGHJ4	9	12	32	37
1	1.8211619012930248E-4	TGTACCACACTGCACCCCGGATGGCTACAATTCGACTACTGG	CTTLHPGWLQFDYW	IGHV3-15	IGHD5-24	IGHJ4	8	19	31	33
1	1.8211619012930248E-4	TGTACGAGATTCCACCGATCTGAGATGGCTCCTACGAACTGG	CTRFHRSEMAPTNW	IGHV4-59	IGHD5-24	IGHJ4	8	21	29	37
1	1.8211619012930248E-4	TTTGCGAGGCAGGGAAAATACGGCGTTTTTGATATCTGG	FARQGKYGVFDIW	IGHV1-67	IGHD3-10	IGHJ3	7	16	21	26
1	1.8211619012930248E-4	TGTTACAGATGGCGAGGTCAGAGCTACTCAGCGTACTGG	CYRWRGQSYSAYW	IGHV3-22	IGHD1-26	IGHJ4	8	20	27	33
1	1.8211619012930248E-4	TGTGTCCGGACTGGGGGTGGCTGGTTTTTTGACTCCTGG	CVRTGGGWFFDSW	IGHV1-58	IGHD6-19	IGHJ4	3	16	24	27
1	1.8211619012930248E-4	TGTGTGGTGGCTACAACTGGGCCCAACTTTGACTTGTGG	CVVATTGPNFDLW	IGHV7-4-1	IGHD1-1	IGHJ4	3	11	19	25
1	1.8211619012930248E-4	TGTGCCTCCGAAGGGGAGTGGGAGCCCTTTGACTCCTGG	CASEGEWEPFDSW	IGHV6-1	IGHD1-26	IGHJ5	4	16	24	30
1	1.8211619012930248E-4	TGTGCGAGTACCGACTTCGATCTAAACTTTGACTACTGG	CASTDFDLNFDYW	IGHV4-39	IGHD1-20	IGHJ4	7	8	12	25
1	1.8211619012930248E-4	TGTGCGAGGGCCTACGGTGACTACGTCCCCGACTACTGG	CARAYGDYVPDYW	IGHV5-10-1	IGHD4-17	IGHJ4	7	11	25	30
1	1.8211619012930248E-4	TGTGCGAGGAGAATAGCAGTGGCTGGTACTGACTACTGG	CARRIAVAGTDYW	IGHV1-3	IGHD6-19	IGHJ4	7	12	28	29
1	1.8211619012930248E-4	TGTGCGAGATCGCAGTGGCTGGTCGACTTTGACACCTGG	CARSQWLVDFDTW	IGHV3-11	IGHD6-19	IGHJ4	8	11	22	25
1	1.8211619012930248E-4	TGTGCGAGAGCCATTACTTACTGGTACTTCGATCTCTGG	CARAITYWYFDLW	IGHV4-31	IGHD2-8	IGHJ2	9	10	15	18
1	1.8211619012930248E-4	TGTGCGAGAGATGGTGGTGGTAGCTGCCATGACTACTGG	CARDGGGSCHDYW	IGHV4-31	IGHD2-15	IGHJ4	11	13	26	29
1	1.8211619012930248E-4	TGTGCGAGAGATATGAGGTTCGGGGAGTTATCCTACTGG	CARDMRFGELSYW	IGHV3-30	IGHD3-10	IGHJ4	11	16	30	32
1	1.8211619012930248E-4	TGTGCGAAAGATGTCAGCAGTGGCTGGTATGACTATTGG	CAKDVSSGWYDYW	IGHV3-23	IGHD6-19	IGHJ4	11	15	28	29
1	1.8211619012930248E-4	TGTGCATACAGGTGGACCGGTCACTACTTTGACTACTGG	CAYRWTGHYFDYW	IGHV2-5	IGHD1-20	IGHJ4	10	15	20	22
1	1.8211619012930248E-4	TGTGCAAGGCCTGCAACTACTAATGCTTTTGATATCTGG	CARPATTNAFDIW	IGHV3-74	IGHD2-2	IGHJ3	7	15	21	22
1	1.8211619012930248E-4	TGTGCAAGGGGCAGTGGATATTACTACTTTGACAACTGG	CARGSGYYYFDNW	IGHV6-1	IGHD5-12	IGHJ4	7	13	20	21
1	1.8211619012930248E-4	TGTGAGAGAAATTTTGAAGTGGGGTCCCCGTCCTATTGG	CERNFEVGSPSYW	IGHV3-35	IGHD1-26	IGHJ4	13	17	22	32
1	1.8211619012930248E-4	TGTACCACACTGGTGGATGCAGGGGATATGGACGTCTGG	CTTLVDAGDMDVW	IGHV3-15	IGHD2-8	IGHJ6	8	10	19	27
1	1.8211619012930248E-4	TGTACCACAACGGGGGGGGGTTATCGTTTTGGCCACTGG	CTTTGGGYRFGHW	IGHV3-15	IGHD3-16	IGHJ4	8	13	26	27
1	1.8211619012930248E-4	TGTGCGTTAGAGATGGAAACAATTCTTGACTACTGG	CALEMETILDYW	IGHV1-69D	IGHD5-24	IGHJ4	5	7	23	25
1	1.8211619012930248E-4	TGTGCGCGCCAGTTATGGGATGCTTTTGATATCTGG	CARQLWDAFDIW	IGHV3-11	IGHD1-20	IGHJ3	5	8	15	18
1	1.8211619012930248E-4	TGTGCGACCCGCCTACGATCCCACTTTGACTACTGG	CATRLRSHFDYW	IGHV7-81	IGHD5-12	IGHJ4	6	12	18	22
1	1.8211619012930248E-4	TGTGCGAGTCACAGTGGCTGGTCATTTGACTCCTGG	CASHSGWSFDSW	IGHV3-21	IGHD6-19	IGHJ4	7	11	21	24
1	1.8211619012930248E-4	TGTGCGAGACTAAGCAGTGGCTGGGTTGACTACTGG	CARLSSGWVDYW	IGHV3-21	IGHD6-19	IGHJ4	8	12	23	25
1	1.8211619012930248E-4	TGTGCGAGACAGGACCGATGGTTCGGGGACCACTGG	CARQDRWFGDHW	IGHV1-18	IGHD3-10	IGHJ4	8	17	26	27
1	1.8211619012930248E-4	TGTGCGAGAGTTGTCGATTTCGGTATGGACGTCTGG	CARVVDFGMDVW	IGHV4-34	IGHD3-3	IGHJ6	9	14	19	24
1	1.8211619012930248E-4	TGTGCGAGAGTCGAGTCCGGGTACTTGGGCTCCTGG	CARVESGYLGSW	IGHV4-31	IGHD6-6	IGHJ4	9	10	15	21
1	1.8211619012930248E-4	TGTGCGAGAGGGTCTGCGGGTGAGGGGGACCCTTGG	CARGSAGEGDPW	IGHV1-8	IGHD2-21	IGHJ5	10	18	22	27
1	1.8211619012930248E-4	TGTGCGAGAGATGTGCTGGGGGGCCCCGGCTACTGG	CARDVLGGPGYW	IGHV4-4	IGHD3-16	IGHJ4	11	16	21	29
1	1.8211619012930248E-4	TGTGCGAGAGATGGGGGGGGATTCACTGACTACTGG	CARDGGGFTDYW	IGHV3-33	IGHD3-16	IGHJ4	11	15	20	26
1	1.8211619012930248E-4	TGTGCGAGAGATAGTGGGAGCTACCTCGACTGCTGG	CARDSGSYLDCW	IGHV4-31	IGHD1-26	IGHJ4	11	12	19	20
1	1.8211619012930248E-4	TGTGCGAGAGAGTTCGCAGCTAGTCTTGACTACTGG	CAREFAASLDYW	IGHV3-33	IGHD2-15	IGHJ4	10	15	21	25
1	1.8211619012930248E-4	TGTGCGAGAGAGTTCGCAGCTAGTCTTGACTACTGG	CAREFAASLDYW	IGHV3-21	IGHD2-15	IGHJ4	10	15	21	25
1	1.8211619012930248E-4	TGTGCGAGAACGGAGGGAACTACGTTGGACTACTGG	CARTEGTTLDYW	IGHV3-30	IGHD2-15	IGHJ4	8	10	14	18
1	1.8211619012930248E-4	TGTGCGAGAACGGAGGGAACTACGTTGGACTACTGG	CARTEGTTLDYW	IGHV3-64	IGHD2-15	IGHJ4	8	10	14	18
1	1.8211619012930248E-4	TGTGCACGGTCCCCTTCACATGCCTTTGATATCTGG	CARSPSHAFDIW	IGHV2-26	IGHD3-10	IGHJ3	8	9	13	19
1	1.8211619012930248E-4	TGTGCACACAGTACTAAAAACGGTGACTACTACTGG	CAHSTKNGDYYW	IGHV2-5	IGHD4-17	IGHJ4	10	19	27	28
1	1.8211619012930248E-4	TGTGCAATAGGACGGTGGTATCACTTTGACTACTGG	CAIGRWYHFDYW	IGHV3-74	IGHD4-23	IGHJ4	6	11	19	22
1	1.8211619012930248E-4	TGTGCAAGGGTGGGGCGGGGGTACTTTGACTACTGG	CARVGRGYFDYW	IGHV3-13	IGHD2-15	IGHJ4	7	8	12	21
1	1.8211619012930248E-4	TGTGGGAGACCCTCGCCCTTTGGGGAGGAGTACTGG	CGRPSPFGEEYW	IGHV4-39	IGHD3-16	IGHJ4	9	18	24	30
1	1.8211619012930248E-4	TGTACGACCCGACTACACTCCCACTTTGACTACTGG	CTTRLHSHFDYW	IGHV3-23	IGHD4-11	IGHJ4	6	10	16	22
1	1.8211619012930248E-4	TGTACAAGAAGAGGAGCCACGATTGATGACTACTGG	CTRRGATIDDYW	IGHV1-67	IGHD3-3	IGHJ4	2	18	23	26
1	1.8211619012930248E-4	TGTGTGAGAGATCCGACTAGGCATGACTACTGG	CVRDPTRHDYW	IGHV3-11	IGHD2-15	IGHJ4	12	16	20	23
1	1.8211619012930248E-4	TGTGCGAGAGGCCGATTATGGTTCGACCCCTGG	CARGRLWFDPW	IGHV1-8	IGHD3-16	IGHJ5	12	13	17	18
1	1.8211619012930248E-4	TGTGCGAGAGGGTCTATATACTTCCACCACTGG	CARGSIYFHHW	IGHV4-4	.	IGHJ1	9	-1	-1	17
1	1.8211619012930248E-4	TGTGCGAGAGGAAGTATATACTTCCATCAGTGG	CARGSIYFHQW	IGHV1-67	IGHD6-6	IGHJ1	9	12	16	17
1	1.8211619012930248E-4	TGTGCGAGAGGAAGTATATACTTCCATCAGTGG	CARGSIYFHQW	IGHV1-8	IGHD6-6	IGHJ1	10	12	16	17
1	1.8211619012930248E-4	TGTGCGAGAGATCCGACTAGGCATGACTACTGG	CARDPTRHDYW	IGHV3-11	IGHD2-15	IGHJ4	12	16	20	23
1	1.8211619012930248E-4	TGTGCGAGAGATCGACACGGTATGGACGTCTGG	CARDRHGMDVW	IGHV3-11	IGHD4-17	IGHJ6	12	16	20	21
1	1.8211619012930248E-4	TGTGCGAAAGGAAGTGGGGCCTTTGACTACTGG	CAKGSGAFDYW	IGHV1-8	IGHD1-26	IGHJ4	10	12	17	20
1	1.8211619012930248E-4	TGTACGTTCCGGACAAATGGCATGGACGTCTGG	CTFRTNGMDVW	IGHV3-73	IGHD1-14	IGHJ6	4	5	11	20
1	1.8211619012930248E-4	TGTGCCAGTCTGGGCTACTTTGACTACTGG	CASLGYFDYW	IGHV3-38	IGHD7-27	IGHJ4	7	9	13	14
1	1.8211619012930248E-4	TGTGCGAGATCCGCAACTGGTAGATACTGG	CARSATGRYW	IGHV3-21	IGHD1-1	IGHJ4	8	13	19	24
1	1.8211619012930248E-4	TGTGCGAGAGATCGAAGGCTTGACTACTGG	CARDRRLDYW	IGHV1-2	.	IGHJ4	12	-1	-1	19
1	1.8211619012930248E-4	TGTGCAAGAGAGAATAGTTTTGACTACTGG	CARENSFDYW	IGHV1-46	IGHD2-21	IGHJ4	10	11	16	18
1	1.8211619012930248E-4	TGTACCACAGATTGGTTCGACCCCTGG	CTTDWFDPW	IGHV3-15	.	IGHJ5	11	-1	-1	12
1	1.8211619012930248E-4	TGCTATGAGGGCTTTGACTACTGG	CYEGFDYW	IGHV3-23	IGHD3-22	IGHJ4	1	2	7	11
1	1.8211619012930248E-4	TGTGCGAGTTATGACCACTGG	CASYDHW	IGHV4-34	.	IGHJ4	7	-1	-1	11
1	1.8211619012930248E-4	TGTGCGAGTTATGACCACTGG	CASYDHW	IGHV4-55	.	IGHJ4	11	-1	-1	11
1	1.8211619012930248E-4	TGTGCAACAGATGGGATCTGG	CATDGIW	IGHV1-69-2	IGHD7-27	IGHJ4	11	12	16	17
