# Supplementary material for: Biomarkers and Immune Repertoire Metrics Identified by Peripheral Blood Transcriptomic Sequencing Reveal the Pathogenesis of COVID-19
Source: Front Immunol. 2021 Aug 24;12:677025. doi: 10.3389/fimmu.2021.677025 (PMC8421539; doi:10.3389/fimmu.2021.677025)
Supplement: Supplementary file 1 [file DataSheet_1.zip › TCR_BCR/IGH/convert.SRR12007848.clonotypes.IGH.txt]

count	freq	cdr3nt	cdr3aa	v	d	j	VEnd	DStart	DEnd	JStart
149	0.026683381088825214	TGTGCGAGAGGAAGGAACCCAACAGCTATGGTTAAAACTTACTACTTTGACTACTGG	CARGRNPTAMVKTYYFDYW	IGHV1-8	IGHD5-18	IGHJ4	10	21	33	39
77	0.013789398280802292	TGTGCGAGAGGGGGTTTTACGACTTTTGGAGTGGTTCCATTAGGCGGCTTCTGGTTCGACCCCTGG	CARGGFTTFGVVPLGGFWFDPW	IGHV4-34	IGHD3-3	IGHJ5	10	16	35	50
59	0.010565902578796561	TGTGCGAAAGATTACATGGGCGATAAGTGGTTATTAGGCTTTGACTACTGG	CAKDYMGDKWLLGFDYW	IGHV3-23	IGHD3-22	IGHJ4	11	25	35	38
56	0.01002865329512894	TGTGCGAAAGATTACATGGGCGACAAGTGGTTATTATCCTTTGACTACTGG	CAKDYMGDKWLLSFDYW	IGHV3-23	IGHD3-3	IGHJ4	11	25	36	38
48	0.008595988538681949	TGTGCGAAACTCTTATCAGTGGCTGAGGACTTTGACTACTGG	CAKLLSVAEDFDYW	IGHV3-30	IGHD6-19	IGHJ4	6	16	24	28
47	0.008416905444126075	TGTGCGAGAGGCGTACCCTTTACGATTTTTGGAGTGGTTACCCGCCCTCACTGGTTCGACCCCTGG	CARGVPFTIFGVVTRPHWFDPW	IGHV4-4	IGHD3-3	IGHJ5	9	19	39	49
46	0.0082378223495702	TGTGCGAGAGAAAGGAGTCATATTACGATTTTTGGTGACTACTACTACTACATGGACGTCTGG	CARERSHITIFGDYYYYMDVW	IGHV3-21	IGHD3-3	IGHJ6	10	20	34	37
42	0.007521489971346705	TGTGCGAGAAGGTTATTACGATTTTTGGAGTGGTCCGCCGGCCCCTCCTATTACTACTACTACTACATGGACGTCTGG	CARRLLRFLEWSAGPSYYYYYYMDVW	IGHV1-46	IGHD3-3	IGHJ6	8	13	33	51
40	0.0071633237822349575	TGTGCGAGTGGGCGGCAGGAATCCATTTTGACTGGAGTATATCCCATCTACTACTACTACGGTATGGACGTCTGG	CASGRQESILTGVYPIYYYYGMDVW	IGHV3-11	IGHD3-9	IGHJ6	7	24	34	47
37	0.006626074498567335	TGTGCGAGGTTTAGGGTGGCTGGCCTTTATTACTACTACTACTACGGTATGGACGTCTGG	CARFRVAGLYYYYYYGMDVW	IGHV4-59	IGHD6-19	IGHJ6	7	15	22	27
36	0.0064469914040114614	TGTACCACAGATCAAAGCCGGTCTGGGCAGTGGCTGGTACTTGACTACTACTACATGGACGTCTGG	CTTDQSRSGQWLVLDYYYMDVW	IGHV3-15	IGHD6-19	IGHJ6	12	26	39	43
29	0.005193409742120344	TGTACTAGAGATCCCCTGGCGGGGGGAGTGGTTATTACTTGGGTGTACTACTACTACTACATGGACGTCTGG	CTRDPLAGGVVITWVYYYYYMDVW	IGHV3-49	IGHD3-22	IGHJ6	12	26	38	45
29	0.005193409742120344	TGTGTCAGGGGCGGAATAGGGGGCGGCTATGGTTCTGACAACTGG	CVRGGIGGGYGSDNW	IGHV3-74	IGHD3-10	IGHJ4	3	26	34	35
28	0.00501432664756447	TGTGCGAGACATAGAGGGTACTATGATAGTAGTCTTGGCTACTGG	CARHRGYYDSSLGYW	IGHV5-10-1	IGHD3-22	IGHJ4	11	18	32	34
27	0.004835243553008596	TGTGCGAAAGACGCCCGTAGCTGGCCACTAGGAGGGTCAAACTGGTTCGACCCCTGG	CAKDARSWPLGGSNWFDPW	IGHV3-23	IGHD2-15	IGHJ5	10	16	22	39
26	0.004656160458452722	TGTGCGAGAGAACATTTGAGAAATGAGCCTACGATTTTTGGAGTGGTTAGGTCTTACTACTACATGGACGTCTGG	CAREHLRNEPTIFGVVRSYYYMDVW	IGHV1-46	IGHD3-3	IGHJ6	10	29	48	54
26	0.004656160458452722	TGTGTGAGAGATAAATCCCGCGTAGTAGGTCGTGTCTGGTTCGACCCCTGG	CVRDKSRVVGRVWFDPW	IGHV3-11	IGHD1-26	IGHJ5	11	20	27	35
25	0.004477077363896848	TGTGCGAGAGGGGCGACGGGTAGTTATCCTATCCAGTACTACTACGGTTTGGACGTCTGG	CARGATGSYPIQYYYGLDVW	IGHV3-11	IGHD3-10	IGHJ6	9	16	26	36
24	0.004297994269340974	TGTGCGAAAGACCCCCATTACGATTTTTGGAGTGGGTACTACTTTGACTACTGG	CAKDPHYDFWSGYYFDYW	IGHV3-23	IGHD3-3	IGHJ4	10	16	34	35
24	0.004297994269340974	TGTGCGAGACATGTCGGGGAACTTACGGTGGTGGAATACTTTGACTACTGG	CARHVGELTVVEYFDYW	IGHV5-10-1	IGHD4-23	IGHJ4	14	23	31	36
23	0.0041189111747851	TGTGCAAGGGAGGGCGATGGCTACACCGAAGCTTTTGATATCTGG	CAREGDGYTEAFDIW	IGHV1-46	IGHD5-24	IGHJ3	4	15	24	30
22	0.003939828080229226	TGTGCCAGAATAGAGCTGCCCCCCTATAAACACGCTATGGACGTCTGG	CARIELPPYKHAMDVW	IGHV4-30-2	IGHD6-6	IGHJ6	8	12	18	36
22	0.003939828080229226	TGTGCGAGAGGGTCTATATACTTCCACCACTGG	CARGSIYFHHW	IGHV3-11	.	IGHJ1	9	-1	-1	17
21	0.0037607449856733523	TGTGCGAAAGTGGTTGGGCGGGGTTACGATATTTTGACTGGTTATTCCGATTACTACTACTACTACGGTATGGACGTCTGG	CAKVVGRGYDILTGYSDYYYYYGMDVW	IGHV3-23	IGHD3-9	IGHJ6	9	23	45	49
21	0.0037607449856733523	TGTGCGAGAGGCCTCCGGGAAGCTATTACGATTTTTGGAGTGGTTACCAATTACTACTACTACTACATGGACGTCTGG	CARGLREAITIFGVVTNYYYYYMDVW	IGHV4-34	IGHD3-3	IGHJ6	14	23	45	51
20	0.0035816618911174787	TGTGCGAGAGGCCCTCGTAAGGAGGTTACGATTTTTGGAGTGGCCAAAAACGGGGTGTGGTTCCAGCACTGG	CARGPRKEVTIFGVAKNGVWFQHW	IGHV4-34	IGHD3-3	IGHJ1	12	25	42	60
20	0.0035816618911174787	TGTGCGAGAGGCCGAGGCAGGATTTGGATTGTAGTAGTACCAGCTGCTAGGTTCTGGTTCGACCCCTGG	CARGRGRIWIVVVPAARFWFDPW	IGHV4-34	IGHD2-2	IGHJ5	12	27	48	53
18	0.0032234957020057307	TGTGCGAGAGGCCCCCCACCAACCAGTTGGGGACGTATTACTATGGTTCGGGGAGTTTCCTACGGTATGGACGTCTGG	CARGPPPTSWGRITMVRGVSYGMDVW	IGHV1-8	IGHD3-10	IGHJ6	12	32	56	66
18	0.0032234957020057307	TGTGCGAGAGCCGTCCCCCAACCTACCCGCCTTAATATTGTAGTGGTGGTAGCTGCTACCCACTTTGACTACTGG	CARAVPQPTRLNIVVVVAATHFDYW	IGHV4-59	IGHD2-15	IGHJ4	9	34	58	61
18	0.0032234957020057307	TGTGCGAGACAAGGGCCGGTCTATATAACGATTTTTGGAGTGGTTAGGAACGGTATGGACGTCTGG	CARQGPVYITIFGVVRNGMDVW	IGHV4-34	IGHD3-3	IGHJ6	8	23	45	54
17	0.0030444126074498567	TGTGCGAGAGGTTCTTTGGTGACTGCTATATTTCACTACTACTACTACATGGACGTCTGG	CARGSLVTAIFHYYYYMDVW	IGHV1-8	IGHD2-21	IGHJ6	10	16	28	34
17	0.0030444126074498567	TGTGCGAGAGGCCGGAGGTGGGAGCTACTTTTTCACTACTACTACTACATGGACGTCTGG	CARGRRWELLFHYYYYMDVW	IGHV1-8	IGHD1-26	IGHJ6	12	17	28	34
17	0.0030444126074498567	TGTGCGAAAGATGAGGATAGTAGTGGTAGCGGCTTTGATGCTTTTGATATCTGG	CAKDEDSSGSGFDAFDIW	IGHV3-23	IGHD3-22	IGHJ3	11	15	26	35
16	0.0028653295128939827	TGTGCAAAAGATGTGGGGGGGAACCCCGATCTAGTGGGAGCTACCCCCTTTGACTACTGG	CAKDVGGNPDLVGATPFDYW	IGHV3-9	IGHD1-26	IGHJ4	11	31	43	47
16	0.0028653295128939827	TGTGCGAGAGATAACTGGAACCCCTTAACTTACTACTACGGTATGGACGTCTGG	CARDNWNPLTYYYGMDVW	IGHV3-48	IGHD1-1	IGHJ6	11	12	20	30
16	0.0028653295128939827	TGTGCGAAGGATTACATGGGCGACAAGTGGTTATTATCCTTTGACTACTGG	CAKDYMGDKWLLSFDYW	IGHV3-23	IGHD3-3	IGHJ4	11	25	36	38
16	0.0028653295128939827	TGTGCAACAGGCGCCCAGATGACTAGAGATTCCTGGTTCGACCCCTGG	CATGAQMTRDSWFDPW	IGHV1-24	IGHD4-11	IGHJ5	9	18	24	32
15	0.0026862464183381087	TGTGCGAGAAGGTTATTACGATTTTTGGAGTGGTCCGCCGGCCCCTCCTATTACTACTACTACTACATGGACGTCTGG	CARRLLRFLEWSAGPSYYYYYYMDVW	IGHV4-28	IGHD3-3	IGHJ6	9	13	33	51
15	0.0026862464183381087	TGTGCCAGAGTAATGCGGCACTTTATGATTACGTTTGGGGGAGTTATACCGCGAGGAGGATGTTTTGACTACTGG	CARVMRHFMITFGGVIPRGGCFDYW	IGHV4-30-2	IGHD3-16	IGHJ4	9	22	46	63
15	0.0026862464183381087	TGTGCGAGAGGCCCGAATCCCGGGGACGTTTGGGGGAGTTATCGTTTTGTATCATTTGACTACTGG	CARGPNPGDVWGSYRFVSFDYW	IGHV1-8	IGHD3-16	IGHJ4	12	25	45	54
15	0.0026862464183381087	TGTGCGAGCGATCCTGCCTCCGGTAGGCCCCGAGGGTACTACGGTATGGACGTCTGG	CASDPASGRPRGYYGMDVW	IGHV3-21	IGHD2-2	IGHJ6	12	34	41	45
15	0.0026862464183381087	TGTGCGAGGAGGTATAGCAGTGGCTGGTACTACTTTGACTTCTGG	CARRYSSGWYYFDFW	IGHV4-34	IGHD6-19	IGHJ4	7	10	25	26
15	0.0026862464183381087	TGTGCGAGAGGGTGGCAGTGGCTGGCAACACTGTTTGACCACTGG	CARGWQWLATLFDHW	IGHV3-20	IGHD6-19	IGHJ4	9	14	24	33
15	0.0026862464183381087	TGTGCGAGAGATAGGAGTGGGGTTGGCTGGTTCGACCCCTGG	CARDRSGVGWFDPW	IGHV7-4-1	IGHD3-3	IGHJ5	11	13	19	26
14	0.002507163323782235	TGTGCGAGACATAGGAGGGCTTGGATAGTAGTGGTTACCAACGACTACTGGTACTTCGATCTCTGG	CARHRRAWIVVVTNDYWYFDLW	IGHV4-39	IGHD3-22	IGHJ2	11	23	36	44
14	0.002507163323782235	TGTGCGAGAGGCTCGCGTATTGTACTAATCTTCAAGCGATACTACTACATGGACGTCTGG	CARGSRIVLIFKRYYYMDVW	IGHV1-8	IGHD2-8	IGHJ6	11	17	28	39
14	0.002507163323782235	TGTGCGAAAGATCCGCATTACGATTTTTGGAGTGGTTACTACTTTGACTACTGG	CAKDPHYDFWSGYYFDYW	IGHV3-23	IGHD3-3	IGHJ4	12	16	35	36
14	0.002507163323782235	TGTGCAAAAGGGCGGTATGCTTACGTTTGGGGGAGTTATCCCGACTACTGG	CAKGRYAYVWGSYPDYW	IGHV3-43	IGHD3-16	IGHJ4	9	15	39	42
14	0.002507163323782235	TGTGCGAAGGCTGCTACCGAAGACTACTACTACGGTATGGACGTCTGG	CAKAATEDYYYGMDVW	IGHV3-21	IGHD2-15	IGHJ6	6	9	16	22
14	0.002507163323782235	TGTGTGAGACTCCCTCTCTACTCTGGTTCCACTAGTGACTACTGG	CVRLPLYSGSTSDYW	IGHV3-21	IGHD3-10	IGHJ4	8	18	28	35
14	0.002507163323782235	TGTACTAGGGATAAGGGGGTCAGTGGCTGGTACTATGACTACTGG	CTRDKGVSGWYYDYW	IGHV3-49	IGHD6-19	IGHJ4	11	20	29	30
14	0.002507163323782235	TGTGCGAGAGGGTCTATATATTTCCACCGCTGG	CARGSIYFHRW	IGHV3-11	.	IGHJ1	9	-1	-1	17
13	0.002328080229226361	TGTGCGAGATTAGGGTACGGATATTGTAGTAGTACCAGCTGCTCCCAACGAATCTACTACTACTACATGGACGTCTGG	CARLGYGYCSSTSCSQRIYYYYMDVW	IGHV4-55	IGHD2-2	IGHJ6	9	18	42	53
13	0.002328080229226361	TGTGCGAGAGAACATTTGAGAAATGAGCCTACGATTTTTGGAGTGGTTAGGTCTTACTACTACATGGACGTCTGG	CAREHLRNEPTIFGVVRSYYYMDVW	IGHV4-31	IGHD3-3	IGHJ6	10	29	48	54
13	0.002328080229226361	TGTGCGAAAGATCGGCGAAGTAATTTACGATATTTTGACTGGGGGATCTACTACTTTGACTACTGG	CAKDRRSNLRYFDWGIYYFDYW	IGHV3-23	IGHD3-9	IGHJ4	12	24	41	48
13	0.002328080229226361	TGTGCGAAAAGGGGGGTTTTCTATGGTGGCACTTATTACGTCGATGCTTTTGATATCTGG	CAKRGVFYGGTYYVDAFDIW	IGHV4-39	IGHD3-22	IGHJ3	6	32	38	42
13	0.002328080229226361	TGTGCGAAAGATCCCTATAGCGGTATAGTGGGAGCTAAGGGATTCGACTACTGG	CAKDPYSGIVGAKGFDYW	IGHV3-23	IGHD1-26	IGHJ4	12	14	36	45
13	0.002328080229226361	TGTGCGAGACATGACTTTGACTACGGTGATCGAGGGCGACTTGACTCCTGG	CARHDFDYGDRGRLDSW	IGHV4-39	IGHD4-17	IGHJ4	12	17	28	40
13	0.002328080229226361	TGTGCGAGACTGTCTGGCTTTATACAGCTATGGTTCTTTGACTACTGG	CARLSGFIQLWFFDYW	IGHV4-39	IGHD5-18	IGHJ4	14	21	34	35
13	0.002328080229226361	TGTGCCTCCGAAGGGGAGTGGGAGCCCTTTGACTCCTGG	CASEGEWEPFDSW	IGHV3-74	IGHD1-26	IGHJ4	4	16	24	26
13	0.002328080229226361	TGTGCAAGGGGCAGTGGATATTACTACTTTGACAACTGG	CARGSGYYYFDNW	IGHV3-74	IGHD5-12	IGHJ4	7	13	20	21
12	0.002148997134670487	TGTGCGAGAGGCAGACGGGGAATTACTATGATACTAGTGGTTATATCGGAGGAGTACTACTTTGACTACTGG	CARGRRGITMILVVISEEYYFDYW	IGHV4-34	IGHD3-22	IGHJ4	11	21	43	52
12	0.002148997134670487	TGTGCGAGAGTCCCCCAGCAGTGGCTGACAAGATACTACTACTACTACATGGACGTCTGG	CARVPQQWLTRYYYYYMDVW	IGHV3-20	IGHD6-19	IGHJ6	9	16	26	33
12	0.002148997134670487	TGTGCAACAGCCCGAGTGACAACCACTCACATCGTCTTCTACTTCTACATGGACGTCTGG	CATARVTTTHIVFYFYMDVW	IGHV1-24	IGHD3-3	IGHJ6	9	20	27	38
12	0.002148997134670487	TGTGCGAGCATAGACTACGGTGACTACGAGAGGGGATTAGACTACTTTGACTACTGG	CASIDYGDYERGLDYFDYW	IGHV7-4-1	IGHD4-17	IGHJ4	7	12	27	40
12	0.002148997134670487	TGTGCGAGAGCGCGGGGGGGCTACGACGGACTTCAAAACTACTACTTTGACTACTGG	CARARGGYDGLQNYYFDYW	IGHV3-11	IGHD5-12	IGHJ4	9	18	25	39
12	0.002148997134670487	TGTGCGAGAGGGGTAAGCAGCAGCTGGTACCCCGGGGTTGACAACTGG	CARGVSSSWYPGVDNW	IGHV4-4	IGHD6-13	IGHJ4	9	10	29	37
12	0.002148997134670487	TGTGCGAAGGCTGCTACCGAAGACTATCACTACGGTATGGACGTCTGG	CAKAATEDYHYGMDVW	IGHV3-21	IGHD2-15	IGHJ6	6	9	16	36
12	0.002148997134670487	TGTACTAGAGATGGTGCTGGTTATTTTGCCAACCACCCTGACTTCTGG	CTRDGAGYFANHPDFW	IGHV3-49	IGHD3-9	IGHJ4	11	16	24	38
12	0.002148997134670487	TGTGCGAGAGTCGAGTTCCGGGCGGGTGTTGTTGACTACTGG	CARVEFRAGVVDYW	IGHV4-4	IGHD1-14	IGHJ4	9	14	20	31
12	0.002148997134670487	TGTGTACACGATACTCTCATTCGGGCATTTAGTGTCTGG	CVHDTLIRAFSVW	IGHV2-5	IGHD3-10	IGHJ3	8	19	24	34
12	0.002148997134670487	TGTGTGAGAGAAAGTCGCTACATGGACGTCTGG	CVRESRYMDVW	IGHV4-4	.	IGHJ6	10	-1	-1	17
11	0.001969914040114613	TGTGCGAGGACTCCAGGGACAGCGGAGCTTACGATTTTTGGAGTGGTTACCACAGAGGGGGACTACATGGACGTCTGG	CARTPGTAELTIFGVVTTEGDYMDVW	IGHV3-21	IGHD3-3	IGHJ6	7	28	48	61
11	0.001969914040114613	TGTGCGAGAGGCCTCCTGAGTACTATGATAGTAGTGGTTATACGCGATTACTACTACTACTACATGGACGTCTGG	CARGLLSTMIVVVIRDYYYYYMDVW	IGHV1-8	IGHD3-22	IGHJ6	14	20	40	48
11	0.001969914040114613	TGTGCGAGAGATATGCCCGAGGGTAAAGGACTATGGTTCGTCCCCACACCTACATACGGTATGGACGTCTGG	CARDMPEGKGLWFVPTPTYGMDVW	IGHV3-21	IGHD3-10	IGHJ6	11	29	39	60
11	0.001969914040114613	TGTGCAAAAGCCCAGTTTACCTACGATGGGCAGTGGTTATTACCTCTGACCGACGATGCTTTTGATATCTGG	CAKAQFTYDGQWLLPLTDDAFDIW	IGHV3-9	IGHD3-22	IGHJ3	9	31	42	54
11	0.001969914040114613	TGTGCCCGCAGCGGGGCCTTTGTCATTACGATTTTTGGAGTGGTTAGGTACTACTACATGGACGTCTGG	CARSGAFVITIFGVVRYYYMDVW	IGHV4-34	IGHD3-3	IGHJ6	4	24	45	48
11	0.001969914040114613	TGTGCGAGACGGCAGCGGGAAGAGTACCAGCTGCCATTAGTGGCCGAGAACTGGTTCGACCCCTGG	CARRQREEYQLPLVAENWFDPW	IGHV4-39	IGHD2-2	IGHJ5	9	22	33	48
11	0.001969914040114613	TGTGCGAGAGGCGTACCCTTTACGATTTTTGGAGTGGTTACCCGCCCTCACTGGTTCGACCCCTGG	CARGVPFTIFGVVTRPHWFDPW	IGHV1-8	IGHD3-3	IGHJ5	11	19	39	49
11	0.001969914040114613	TGTGCGAGAGATGTCGTGGTTGATTACTCTGATTCGGGTAGTTATTCAAGTGGAATTGACAACTGG	CARDVVVDYSDSGSYSSGIDNW	IGHV4-31	IGHD3-10	IGHJ4	11	22	45	55
11	0.001969914040114613	TGTACTAGAGATGCCGCTCGAAGGGGTACTATGATAGTAGTGGGCTACTACTACATGGACGTCTGG	CTRDAARRGTMIVVGYYYMDVW	IGHV3-49	IGHD3-22	IGHJ6	11	26	42	44
11	0.001969914040114613	TGTGCGAGAGATAGCCCTGGGTACTATGATAGTAGTGGCCTTATTAACTCCTTTGACTACTGG	CARDSPGYYDSSGLINSFDYW	IGHV1-46	IGHD3-22	IGHJ4	11	21	37	46
11	0.001969914040114613	TGTGCGAGATCCCCCCATTGTGGTGGTGACCCGAGTACATGCTGGTACTTCGATCTCTGG	CARSPHCGGDPSTCWYFDLW	IGHV3-30	IGHD2-21	IGHJ2	8	16	29	41
11	0.001969914040114613	TGTGCGAAAGGGGCAGGGGTCAGTAGAGCCACCCTGTTCTACTTTGACTACTGG	CAKGAGVSRATLFYFDYW	IGHV3-30	IGHD5-12	IGHJ4	6	26	31	38
11	0.001969914040114613	TGTGCGAGAGGTCGAGGTACTATGATAGTAGTTCAAGGTTTTGACTACTGG	CARGRGTMIVVQGFDYW	IGHV4-31	IGHD3-22	IGHJ4	9	17	31	39
11	0.001969914040114613	TGTGCGCGTAGCAGCAGCTGGCTCTACAACTGGTTCGACCCCTGG	CARSSSWLYNWFDPW	IGHV4-39	IGHD6-13	IGHJ5	5	8	20	24
11	0.001969914040114613	TGTGCGAGAGAGGGCGACCCCTATGATGCTTTTGATATCTGG	CAREGDPYDAFDIW	IGHV1-46	.	IGHJ3	10	-1	-1	22
11	0.001969914040114613	TGTGCAAGAGGCGCCACCTCTGGTTACGCTTCTGACTCCTGG	CARGATSGYASDSW	IGHV3-74	IGHD5-18	IGHJ4	9	20	27	32
11	0.001969914040114613	TGTGCGAGGAGAATAGCAGTGGCTGGTACTGACTACTGG	CARRIAVAGTDYW	IGHV3-21	IGHD6-19	IGHJ4	7	12	28	29
11	0.001969914040114613	TGTGCGAAAAATCGGGACGACTACTTCTTTGACAACTGG	CAKNRDDYFFDNW	IGHV3-30	IGHD3-3	IGHJ4	6	7	13	21
11	0.001969914040114613	TGTGCGAGAGGGGGGCCTGACTACGATGACTACTGG	CARGGPDYDDYW	IGHV4-4	IGHD3-16	IGHJ4	9	10	14	19
11	0.001969914040114613	TGTGCGAAAGATACTTTTGGTGGTGACTGCCTCTGG	CAKDTFGGDCLW	IGHV3-23	IGHD2-21	IGHJ4	11	17	29	32
11	0.001969914040114613	TGTGCACGGTCACCTTCAAATGCTTTTGATATCTGG	CARSPSNAFDIW	IGHV2-70	IGHD2-21	IGHJ3	8	9	13	19
11	0.001969914040114613	TGTGCGAGGGGCTTTGACTACTGG	CARGFDYW	IGHV4-59	.	IGHJ4	7	-1	-1	11
10	0.0017908309455587394	TGTGCGAGAGGACGACTTCAGACCCCAGGTATTACGATTTTTGGAGTGGTTACCCCCCTCTACTACTACTACATGGACGTCTGG	CARGRLQTPGITIFGVVTPLYYYYMDVW	IGHV1-8	IGHD3-3	IGHJ6	10	28	51	59
10	0.0017908309455587394	TGTGCGGTTGGGGGTCTCGGCAGCAGCTCGTCCTGGGGCTACGGTTACTACTACTACTACATGGACGTCTGG	CAVGGLGSSSSWGYGYYYYYMDVW	IGHV7-4-1	IGHD6-6	IGHJ6	5	21	32	45
10	0.0017908309455587394	TGTGCGAGAGTCGGAGTCATAGCAGCAGCTGGTACTCTACTTCCCGCCTATTACAACTGGTTCGACCCCTGG	CARVGVIAAAGTLLPAYYNWFDPW	IGHV4-4	IGHD6-13	IGHJ5	9	18	34	51
10	0.0017908309455587394	TGTGCGAGAGCCACAAACCATCGAATTGTAGTGGTGGTAGTTGCTACTAGCTACTACTACATGGACGTCTGG	CARATNHRIVVVVVATSYYYMDVW	IGHV1-8	IGHD2-15	IGHJ6	9	24	39	43
10	0.0017908309455587394	TGTGCGAACGGGGGGGTGGTGGTAGCTGGTACTCGGGACCTAGAGCCGAATGATGCTTTTAATATCTGG	CANGGVVVAGTRDLEPNDAFNIW	IGHV3-23	IGHD2-15	IGHJ3	7	15	37	49
10	0.0017908309455587394	TGTGCGAAGCCCCATAGCAGTGGCTGGTACGGGGGCCCATACTACTACTACTACATGGACGTCTGG	CAKPHSSGWYGGPYYYYYMDVW	IGHV3-23	IGHD6-19	IGHJ6	7	13	30	39
10	0.0017908309455587394	TGTGCGAGCCACTATCCCATAGAAGATTATGAAAGTAGTGGTTGGGGCTGGTTCGACCCCTGG	CASHYPIEDYESSGWGWFDPW	IGHV1-18	IGHD3-22	IGHJ5	7	27	42	47
10	0.0017908309455587394	TGTGCGAGAGTGGTTTCGGCCTCTTACTATGGTTCGGGGAGTTATTCTATAGTTGACTACTGG	CARVVSASYYGSGSYSIVDYW	IGHV3-11	IGHD3-10	IGHJ4	9	23	45	52
10	0.0017908309455587394	TGTGCGAGAGGCCGGAGGGAGATTACGATTTTTGGAGTGGTTCGGTACGGTATGGACGTCTGG	CARGRREITIFGVVRYGMDVW	IGHV4-34	IGHD3-3	IGHJ6	12	21	41	51
10	0.0017908309455587394	TGTGCGAGAGATATAGTATTAGTACCAGCTGCTCAGAGGATCTACTACGGTATGGACGTCTGG	CARDIVLVPAAQRIYYGMDVW	IGHV4-4	IGHD2-2	IGHJ6	11	15	32	41
10	0.0017908309455587394	TGTGCGAGATCACGAGGGGAGTTACAACGAACCTACTACTACTACGCTATGGACGTCTGG	CARSRGELQRTYYYYAMDVW	IGHV1-18	IGHD3-10	IGHJ6	8	15	23	32
10	0.0017908309455587394	TGTGCGAGAGCGCGGGGGGGCTACGACGGACTTCAAAACTACTACTTTGACTACTGG	CARARGGYDGLQNYYFDYW	IGHV3-23	IGHD5-12	IGHJ4	6	18	25	39
10	0.0017908309455587394	TGTGCGAGAGGTCGACTAATGGTGTTCCTATTGTACTACTACTACATGGACGTCTGG	CARGRLMVFLLYYYYMDVW	IGHV1-8	IGHD2-8	IGHJ6	10	14	24	33
10	0.0017908309455587394	TGTGCGAAAGATCCGCTTTCTTGGGGTACTACGATTTTTGGCGCCTTTGACTACTGG	CAKDPLSWGTTIFGAFDYW	IGHV3-30	IGHD3-3	IGHJ4	12	25	40	44
10	0.0017908309455587394	TGTGCGAGAGATAGATGGTATAGCAGGGGGTACTACTACGGTATGGACGTCTGG	CARDRWYSRGYYYGMDVW	IGHV3-30	IGHD6-13	IGHJ6	11	16	25	30
10	0.0017908309455587394	TGTGCAAAAGATTATAGCAGTGGCTGGTACCCGTACTACTACATGGACGTCTGG	CAKDYSSGWYPYYYMDVW	IGHV3-9	IGHD6-19	IGHJ6	11	12	29	33
10	0.0017908309455587394	TGTGCCAAAGGCGGATCGTATAACTGGAACTACGACTACTTTGACTACTGG	CAKGGSYNWNYDYFDYW	IGHV3-9	IGHD1-7	IGHJ4	9	17	33	34
10	0.0017908309455587394	TGTGCAACAAGTACGGTGGTAATGAGGGCGAACTGGTTCGACCCCTGG	CATSTVVMRANWFDPW	IGHV1-24	IGHD4-23	IGHJ5	8	11	21	30
10	0.0017908309455587394	TGTGCAAAAGATGGACACAGCTATGGCTGGAACTACATGGACGTCTGG	CAKDGHSYGWNYMDVW	IGHV3-9	IGHD5-18	IGHJ6	11	12	25	31
10	0.0017908309455587394	TGTGCGATAGTAGGTGCCTACAAGCAATTTGACAACTGG	CAIVGAYKQFDNW	IGHV3-11	IGHD2-15	IGHJ4	6	17	22	27
10	0.0017908309455587394	TGTGCGAGAGCGGGCCCTTCGGATACTTTTGATTTCTGG	CARAGPSDTFDFW	IGHV1-69	.	IGHJ3	9	-1	-1	21
10	0.0017908309455587394	TGTGCGAGCGGAGATGGCTACAAAATTGACTACTGG	CASGDGYKIDYW	IGHV3-11	IGHD5-24	IGHJ4	7	10	22	25
10	0.0017908309455587394	TGTGCGAGAGATCAGAGGGATCAGGCCTGG	CARDQRDQAW	IGHV3-30	IGHD7-27	IGHJ5	12	16	21	25
10	0.0017908309455587394	TGTGCATCTCAATGGTTATCCTGG	CASQWLSW	IGHV3-74	IGHD3-22	IGHJ5	5	12	18	19
9	0.0016117478510028654	TGTGCGAGAGGCCAGACCGGGTATAGCACCAGGTCATATCAATCCTCGCCTTATAACTACTTCGACCCCTGG	CARGQTGYSTRSYQSSPYNYFDPW	IGHV1-8	IGHD6-13	IGHJ5	12	16	31	60
9	0.0016117478510028654	TGTGCGAGAGAGGGAGGATTGGAGATTTTTGGAGTGGCACCCTATTACTACTACTACTACATGGACGTCTGG	CAREGGLEIFGVAPYYYYYYMDVW	IGHV3-21	IGHD3-3	IGHJ6	10	23	36	45
9	0.0016117478510028654	TGTACCACAGAATCCACCCGTGGGATTACTATGATACTAGTGGTTATCTGGGTGGGGTTCTTTGACTACTGG	CTTESTRGITMILVVIWVGFFDYW	IGHV3-15	IGHD3-22	IGHJ4	10	24	46	59
9	0.0016117478510028654	TGTGCGAGATACCCTAGATCTTCCACCAGTGGCTGGCCCCCAAGAGGGTCCTACTACATGGACGTCTGG	CARYPRSSTSGWPPRGSYYMDVW	IGHV1-46	IGHD6-19	IGHJ6	8	26	35	50
9	0.0016117478510028654	TGTGCGAGAGGCCCCCTGAGGGGATGTAGTGGAGGTGGCTGCTACCCTGGCTTCTTTGATTACTGG	CARGPLRGCSGGGCYPGFFDYW	IGHV4-4	IGHD2-15	IGHJ4	9	24	44	53
9	0.0016117478510028654	TGTGCGAAAGATTCCTCCTCGTATAGCAGTGGCTGGACCTACTACTACTACGGTATGGACGTCTGG	CAKDSSSYSSGWTYYYYGMDVW	IGHV3-30	IGHD6-19	IGHJ6	11	20	35	38
9	0.0016117478510028654	TGTGCGAGACATCGTTCCGGGTGGACTATGATAGTACCGTACTGGTACTTCGATCTCTGG	CARHRSGWTMIVPYWYFDLW	IGHV4-4	IGHD3-22	IGHJ2	12	24	35	39
9	0.0016117478510028654	TGTGCGAGAGATAGTAAGTGGCTGGTACTTTACTACTACTACTACGGTATGGACGTCTGG	CARDSKWLVLYYYYYGMDVW	IGHV3-21	IGHD6-19	IGHJ6	11	16	27	29
9	0.0016117478510028654	TGTGCAAAAGATTTATCGGGGAGTCATGGGATGGGGCGAACGAACTGGTTCGACCCCTGG	CAKDLSGSHGMGRTNWFDPW	IGHV3-43	IGHD4-11	IGHJ5	16	21	27	42
9	0.0016117478510028654	TGTGTAAAAGATTCGGAGAGCGGTTTTGACTGGGGGTACAACTGGTTCGACTCCTGG	CVKDSESGFDWGYNWFDSW	IGHV3-43	IGHD3-9	IGHJ5	11	23	32	35
9	0.0016117478510028654	TGTGCCAGAGGGGAACTTCACGCCTATGGTTTGAGGTCGTGCTGGTTCGACCCCTGG	CARGELHAYGLRSCWFDPW	IGHV4-30-2	IGHD3-10	IGHJ5	9	23	30	41
9	0.0016117478510028654	TGTGCAAAAGAATCGGTGTTCGGGATCGGGGAATTATTGTTTGACTATTGG	CAKESVFGIGELLFDYW	IGHV3-43	IGHD3-10	IGHJ4	10	25	37	39
9	0.0016117478510028654	TGTGCGAGACGAAGGGTTCGGGGAAGAAACATTGATATTGACTACTGG	CARRRVRGRNIDIDYW	IGHV5-10-1	IGHD3-10	IGHJ4	9	14	23	37
9	0.0016117478510028654	TGTGCGAGAGTGGAAGTAATACAGCTATGGTGGGCGCTGGTCTACTGG	CARVEVIQLWWALVYW	IGHV4-4	IGHD5-18	IGHJ4	9	18	30	41
9	0.0016117478510028654	TGTGCGAAGGATGGATATAGTGGTTACGGTTACTACCCTGACTACTGG	CAKDGYSGYGYYPDYW	IGHV3-23	IGHD5-12	IGHJ4	11	12	27	30
9	0.0016117478510028654	TGTGCGAAGACCCCTTATTGTAGTGGTGGTAGCTGCTACTCCCCGTGG	CAKTPYCSGGSCYSPW	IGHV3-23	IGHD2-15	IGHJ5	7	15	40	41
9	0.0016117478510028654	TGTGCAAGGGAGGGCGATGGCTACACCGAAGCTTTTGATATCTGG	CAREGDGYTEAFDIW	IGHV1-24	IGHD5-24	IGHJ3	6	15	24	30
9	0.0016117478510028654	TGTGGGAGGACCATCGGCAGTGGCTGGTTAGAGATTGACTACTGG	CGRTIGSGWLEIDYW	IGHV3-21	IGHD6-19	IGHJ4	7	16	27	34
9	0.0016117478510028654	TGTGCAGGCGTATCATCTGCTATTACCACCCTGGACTTCTGG	CAGVSSAITTLDFW	IGHV3-74	IGHD2-21	IGHJ4	5	16	23	33
9	0.0016117478510028654	TGTGCAAAAGTCAAATATACTGAAGATGGTTTTGATGTTTGG	CAKVKYTEDGFDVW	IGHV3-9	IGHD3-9	IGHJ3	9	12	17	24
9	0.0016117478510028654	TGTGCGACGAACATAGTGGTTATTACCTTTGACTACTGG	CATNIVVITFDYW	IGHV3-23	IGHD3-22	IGHJ4	6	13	25	26
9	0.0016117478510028654	TGTGCGAAGGAGGGGGGGAGGACCCACCTTGACTACTGG	CAKEGGRTHLDYW	IGHV3-23	IGHD3-16	IGHJ4	7	13	19	28
9	0.0016117478510028654	TGTGAGAGAAATTTTGAAGTGGGGGCCCCGTCATATTGG	CERNFEVGAPSYW	IGHV3-20	IGHD3-3	IGHJ4	8	11	21	36
9	0.0016117478510028654	TGTGCGTTAGAGATGGAAACAATTCTTGACTACTGG	CALEMETILDYW	IGHV3-64	IGHD5-24	IGHJ4	5	7	23	25
8	0.0014326647564469914	TGTGCGAGAGATTTCGACTCGTACTATGATAGTAGTGGTTATTTCAAACCCCCGTCTTACTACTACTACTACATGGACGTCTGG	CARDFDSYYDSSGYFKPPSYYYYYMDVW	IGHV7-4-1	IGHD3-22	IGHJ6	11	21	42	57
8	0.0014326647564469914	TGTGCGATCGGGGCCAGAGTGAACCCTGACTACGGTGACTACGACGCGCGCCGATACTACTACTACGGTATGGACGTCTGG	CAIGARVNPDYGDYDARRYYYYGMDVW	IGHV1-46	IGHD4-17	IGHJ6	6	26	42	54
8	0.0014326647564469914	TGTGCGAGAGCCCACCAGGTTATTACTATGATAGTAGTGGTCCCACAACCTGACTACTACTACGGTATGGACGTCTGG	CARAHQVITMIVVVPQPDYYYGMDVW	IGHV3-21	IGHD3-22	IGHJ6	9	20	40	52
8	0.0014326647564469914	TGTGCGAGAGATGCTCCCCTGCATTACTATGGTTCGGGGAGTTATTATACCGGCCTACGTCGCATGGACGTCTGG	CARDAPLHYYGSGSYYTGLRRMDVW	IGHV1-2	IGHD3-10	IGHJ6	11	22	48	62
8	0.0014326647564469914	TGTGCGAGAGGGTCTGGGTTTTATGATTACGTTTGGGGGAGTTATCGTCCGGAATACTTTGACTACTGG	CARGSGFYDYVWGSYRPEYFDYW	IGHV4-59	IGHD3-16	IGHJ4	9	20	47	54
8	0.0014326647564469914	TGTGCGAGAGCTTGTACTAATGGTGTATGGACTCCATTCAGCTACTACTACTACATGGACGTCTGG	CARACTNGVWTPFSYYYYMDVW	IGHV1-46	IGHD2-8	IGHJ6	9	11	28	41
8	0.0014326647564469914	TGTGCGAAAGGCCAACGTATTACTATGATAGTAGTGGTTATTGACTACTACTACATGGACGTCTGG	CAKGQRITMIVVVIDYYYMDVW	IGHV3-23	IGHD3-22	IGHJ6	9	14	41	43
8	0.0014326647564469914	TGTGCCAGAGCCCCTACAAGTATTACGATTTTTGGAGTGGTTAGGTATGCTTTTGATATCTGG	CARAPTSITIFGVVRYAFDIW	IGHV4-30-2	IGHD3-3	IGHJ3	9	19	42	46
8	0.0014326647564469914	TGTGCGACTAGTATAGTAAAAACTGGTCCGACATATTATTACTACTACGGTATGGACGTCTGG	CATSIVKTGPTYYYYYGMDVW	IGHV4-39	IGHD3-10	IGHJ6	6	12	18	39
8	0.0014326647564469914	TGTGCGAGAGGCCTTGGTAACCAGCTGCTATTTAATTACTACTACTACGGTATGGACGTCTGG	CARGLGNQLLFNYYYYGMDVW	IGHV1-8	IGHD2-2	IGHJ6	13	19	30	36
8	0.0014326647564469914	TGTGCGAGAGAAGGCATAACTTGTAGTGGTGGTAGTTGCCACTACTCCGGTATGGACGTCTGG	CAREGITCSGGSCHYSGMDVW	IGHV4-31	IGHD2-15	IGHJ6	10	20	42	51
8	0.0014326647564469914	TGTGCGAGAATACGGGGTACGATTTTTGGAGTTCCCTACTACTACTACATGGACGTCTGG	CARIRGTIFGVPYYYYMDVW	IGHV4-28	IGHD3-3	IGHJ6	9	17	31	35
8	0.0014326647564469914	TGTGCAACAGCGGCTCCCGTCGATCCCGCCTTCTACTACTACTACGGTATGGACGTCTGG	CATAAPVDPAFYYYYGMDVW	IGHV1-24	IGHD1-26	IGHJ6	9	12	17	32
8	0.0014326647564469914	TGTGCGAGAGGCGGCGGTGTTATTCTGCTCTGGTACTACTACGGTATGGACGTCTGG	CARGGGVILLWYYYGMDVW	IGHV4-34	IGHD3-10	IGHJ6	11	18	23	33
8	0.0014326647564469914	TGTGCGAAATTGGGACCAGTTTCTGATACTTATGGTCAACCTGGGTTTGACTACTGG	CAKLGPVSDTYGQPGFDYW	IGHV1-3	IGHD2-8	IGHJ4	6	26	35	45
8	0.0014326647564469914	TGTGCACACAGACCCGACGTATTACGATATTTTGAAAATGATGCTTTTGATATCTGG	CAHRPDVLRYFENDAFDIW	IGHV2-5	IGHD3-9	IGHJ3	12	16	34	37
8	0.0014326647564469914	TGTGCGAAAGATCCTTATTACGATTTTTGGAGTGGTTATTATTTTGACTACTGG	CAKDPYYDFWSGYYFDYW	IGHV3-23	IGHD3-3	IGHJ4	12	15	41	42
8	0.0014326647564469914	TGTGCGGGGGAGAATTCCGTGGAATATGCCAGGAACTGGTTCGACCCCTGG	CAGENSVEYARNWFDPW	IGHV1-69	IGHD2-21	IGHJ5	5	22	28	33
8	0.0014326647564469914	TGTGCGAGACTGGCGGGTGGATACGCCTACCACTACGAAATGGACGTCTGG	CARLAGGYAYHYEMDVW	IGHV4-39	IGHD5-18	IGHJ6	9	16	23	26
8	0.0014326647564469914	TGTGCGAGAGGGTCAGCAGCTGGGTTCGCTGAGTACTTCCAACACTGG	CARGSAAGFAEYFQHW	IGHV4-4	IGHD6-13	IGHJ1	9	13	22	26
8	0.0014326647564469914	TGTGCGAAGGCTGTTACCGAAGACTACTACTACGGTATGGACGTCTGG	CAKAVTEDYYYGMDVW	IGHV3-21	IGHD4-23	IGHJ6	6	12	17	22
8	0.0014326647564469914	TGTGCGAAAGCGGGGGAGAGTTTCTATGATAGTAGACCCGACACCTGG	CAKAGESFYDSRPDTW	IGHV3-23	IGHD3-22	IGHJ5	9	23	34	38
8	0.0014326647564469914	TGTGCGAAAGAGACCTTCGACCATGCCAGCTCGTACTTTGACTACTGG	CAKETFDHASSYFDYW	IGHV3-23	IGHD6-6	IGHJ4	10	26	32	33
8	0.0014326647564469914	TGTGCGAATGACCCGGTTGGGACGGGGTCAGTGGGATTTTCCTGG	CANDPVGTGSVGFSW	IGHV3-23	IGHD1-26	IGHJ3	7	29	35	41
8	0.0014326647564469914	TGTACTAGGGGGGATTTTTGGAGTGGTTACTACATGGACGTCTGG	CTRGDFWSGYYMDVW	IGHV3-49	IGHD3-3	IGHJ6	7	12	26	27
8	0.0014326647564469914	TGTACGAGAGGGTGGCAGTGGCTGGCAACACTTTTTGACCACTGG	CTRGWQWLATLFDHW	IGHV3-20	IGHD6-19	IGHJ4	9	14	24	33
8	0.0014326647564469914	TGTGCGAAATTTTACAGCTATGGTGGGGGGTTTGACTACTGG	CAKFYSYGGGFDYW	IGHV3-23	IGHD5-18	IGHJ4	8	12	23	30
8	0.0014326647564469914	TGTTACAGATGGCGAGGTCAGAGCTACTCAGCGTACTGG	CYRWRGQSYSAYW	IGHV3-49	IGHD1-26	IGHJ4	2	20	27	33
8	0.0014326647564469914	TGTGCCAAAGGCGGCTTCGGGACAGTTCTTGACCACTGG	CAKGGFGTVLDHW	IGHV3-23	IGHD3-10	IGHJ4	9	15	20	28
8	0.0014326647564469914	TGTGCACTAGAGATGGAAACGATTCTTGACTACTGG	CALEMETILDYW	IGHV3-64	IGHD5-24	IGHJ4	4	7	15	25
8	0.0014326647564469914	TGTGCGAGACAAAACCCTTTTTTTGACTACTGG	CARQNPFFDYW	IGHV3-21	IGHD3-3	IGHJ4	8	9	13	21
8	0.0014326647564469914	TGTACAAGGCACATAGATTACTGG	CTRHIDYW	IGHV1-24	IGHD3-10	IGHJ4	6	11	15	18
8	0.0014326647564469914	TGTGGAGGGTACGATTTTTGG	CGGYDFW	IGHV4-34	IGHD3-3	IGHJ4	3	9	17	18
7	0.0012535816618911176	TGTGCGAGAGGGGAGTGGGGTTGTAGTGGTGGTAGCTGCTACTCGTTCGGAGGGCTTTACTACTACTACTACATGGACGTCTGG	CARGEWGCSGGSCYSFGGLYYYYYMDVW	IGHV1-8	IGHD2-15	IGHJ6	10	20	43	57
7	0.0012535816618911176	TGTGCGAGACATAAGAGGGGATTATACGATATTTTGACTGGTTATTATTTGTACTACTTTGACTACTGG	CARHKRGLYDILTGYYLYYFDYW	IGHV4-39	IGHD3-9	IGHJ4	11	24	47	50
7	0.0012535816618911176	TGTGCGAAAGATCCGACGTTCTCCGTATTACTATGGTTCGGGGAGTTATCGGGCTACATGGACGTCTGG	CAKDPTFSVLLWFGELSGYMDVW	IGHV3-30	IGHD3-10	IGHJ6	12	23	48	53
7	0.0012535816618911176	TGTGCGAAAAACCCTAAGGGCGGATGGCTACAATTGCGGCTCCAAATGGACCCTTTCTTTGACTACTGG	CAKNPKGGWLQLRLQMDPFFDYW	IGHV3-23	IGHD5-24	IGHJ4	8	22	34	56
7	0.0012535816618911176	TGTGCGAGACAGAAAGGGCGTATTACGATTTTTGGAGTGGCCACCCGTGATGCTTTTGATATCTGG	CARQKGRITIFGVATRDAFDIW	IGHV4-39	IGHD3-3	IGHJ3	10	18	39	47
7	0.0012535816618911176	TGTGCGAGAGATTCGCTTGAAGCTCTGATTCAACCCCGTTACTTCTACTACCACATGGACGTCTGG	CARDSLEALIQPRYFYYHMDVW	IGHV7-4-1	IGHD1-26	IGHJ6	11	20	24	39
7	0.0012535816618911176	TGTGCGAGAGATCGGGGGACGTATTACTATGATAGTAGTGGTCATGGGTACGGGTTCGACCCCTGG	CARDRGTYYYDSSGHGYGFDPW	IGHV1-46	IGHD3-22	IGHJ5	12	18	41	52
7	0.0012535816618911176	TGTGCGAGAGATCAACGATTTTTGGAGTGGTTATTACCCCACTACTACTACTACATGGACGTCTGG	CARDQRFLEWLLPHYYYYMDVW	IGHV3-21	IGHD3-3	IGHJ6	12	14	35	40
7	0.0012535816618911176	TGTGCGAGAGATGTCGTGGTTGATTACTCTGATTCGGGTAGTTATTCAAGTGGAATTGACTACTGG	CARDVVVDYSDSGSYSSGIDYW	IGHV4-31	IGHD3-10	IGHJ4	11	22	45	55
7	0.0012535816618911176	TGTGCAACATCCCCGGGGTATTGTAGTGGTGGTAGCTGCCAACCTTGGCGCTGGTTCGACCCCTGG	CATSPGYCSGGSCQPWRWFDPW	IGHV1-24	IGHD2-15	IGHJ5	8	18	38	50
7	0.0012535816618911176	TGTGCGAGAGAAGTCCGAGGTATTACGATTTTTGGAGTGGTCCCGGGGTGGTTCGACCCCTGG	CAREVRGITIFGVVPGWFDPW	IGHV1-69	IGHD3-3	IGHJ5	10	19	40	48
7	0.0012535816618911176	TGTGCGAGAGAAAGGAGTCATATTACGATTTTTGGTGACTACTACTACTACATGGACGTCTGG	CARERSHITIFGDYYYYMDVW	IGHV4-31	IGHD3-3	IGHJ6	10	20	34	37
7	0.0012535816618911176	TGTGCGCGACGGCCCGGGGGCTATGATAGTGGTGTTAACTACTGGTACTTCGATCTCTGG	CARRPGGYDSGVNYWYFDLW	IGHV3-74	IGHD3-22	IGHJ2	4	20	33	38
7	0.0012535816618911176	TGTGCGAGGCATAGTTGGGAATTAAACCAGCAGCTGGCAATGTGGCACTTTGACTACTGG	CARHSWELNQQLAMWHFDYW	IGHV1-46	IGHD6-13	IGHJ4	7	27	36	46
7	0.0012535816618911176	TGTGCGAGGGAGGACCTGGGCGGTGACTACGTCCCATCAAGTGATGCTTTTGATATCTGG	CAREDLGGDYVPSSDAFDIW	IGHV3-30	IGHD4-17	IGHJ3	7	20	31	41
7	0.0012535816618911176	TGTGCGAGATGTATTACGATTTTTGGTCTTCTCTCCAACTACTACTACATGGACGTCTGG	CARCITIFGLLSNYYYMDVW	IGHV5-10-1	IGHD3-3	IGHJ6	8	10	25	37
7	0.0012535816618911176	TGTGCGAGAGATAGTAAGTGGCTGGTACTTTACTACTACTACTACGGTATGGACGTCTGG	CARDSKWLVLYYYYYGMDVW	IGHV4-31	IGHD6-19	IGHJ6	11	16	27	29
7	0.0012535816618911176	TGTGTCACAGGCGCCGGCGGTATAGGTAGCTGCTACTCCTGCTGGTTCGACCCCTGG	CVTGAGGIGSCYSCWFDPW	IGHV3-15	IGHD2-15	IGHJ5	9	24	38	41
7	0.0012535816618911176	TGTGTGAGAGAAATTGTGGTGGTGACTGCTAACCTTAGTTTTGCTTTTGATGTCTGG	CVREIVVVTANLSFAFDVW	IGHV4-39	IGHD2-21	IGHJ3	8	12	30	41
7	0.0012535816618911176	TGTGCGAGACACGGCTATAGCAGCAGGCGGGACTACTACTACGGTATGGACGTCTGG	CARHGYSSRRDYYYGMDVW	IGHV4-39	IGHD6-13	IGHJ6	10	11	25	31
7	0.0012535816618911176	TGTGTGAGACGGATCTTCTATGGTTCGGCGAGTTCTTGGCACTTCGATCTCTGG	CVRRIFYGSASSWHFDLW	IGHV4-34	IGHD3-10	IGHJ2	8	17	33	36
7	0.0012535816618911176	TGTGCGAGAGCCGAGATTACTATGATAGTAGTGGTTGATGCTTTTGATATCTGG	CARAEITMIVVVDAFDIW	IGHV4-31	IGHD3-22	IGHJ3	9	15	34	35
7	0.0012535816618911176	TGTGCGAAAGATAAGTATTCCGGTATAGCAGTGGCTGGTACGGATGACTACTGG	CAKDKYSGIAVAGTDDYW	IGHV3-23	IGHD6-19	IGHJ4	11	21	41	44
7	0.0012535816618911176	TGTGCGAAAACGGAGTTACGATTTTTGGAGTGGTTATCATACTTTGACTACTGG	CAKTELRFLEWLSYFDYW	IGHV3-23	IGHD3-3	IGHJ4	8	15	36	39
7	0.0012535816618911176	TGTGCAACTTCCTCAGTTCGGCTGGTACGAGGCTTTGGCTGGTTCGACCCCTGG	CATSSVRLVRGFGWFDPW	IGHV1-24	IGHD6-19	IGHJ5	7	19	28	38
7	0.0012535816618911176	TGTGCGAGGGGCTACCCCCTAGCAGCAGCTGATCCCTACTTTGACTACTGG	CARGYPLAAADPYFDYW	IGHV3-11	IGHD6-13	IGHJ4	7	19	30	35
7	0.0012535816618911176	TGTGCGAGAGATCGACCCTATGGTTCGGGGATGTACGGCTTTAGCTACTGG	CARDRPYGSGMYGFSYW	IGHV4-4	IGHD3-10	IGHJ4	12	17	30	44
7	0.0012535816618911176	TGTGCGAACACCAACGGTGACGACGACTTTCTCGGGTGGTTCGACCCCTGG	CANTNGDDDFLGWFDPW	IGHV1-46	IGHD4-17	IGHJ5	6	13	24	36
7	0.0012535816618911176	TGTGCGAAAGATTACATGGGCGACAAGTGGTTATTATCGTTTGACTACTGG	CAKDYMGDKWLLSFDYW	IGHV3-23	IGHD3-3	IGHJ4	11	25	36	39
7	0.0012535816618911176	TGTGCGAAAGATCTGCGGACCTATGACTACGGTGACAACTTTGACTACTGG	CAKDLRTYDYGDNFDYW	IGHV3-23	IGHD4-17	IGHJ4	13	22	35	37
7	0.0012535816618911176	TGTGCAAAAGCCACCCTGTATACTTTTGGCTGGTACGCCCTTGAATCCTGG	CAKATLYTFGWYALESW	IGHV3-9	IGHD6-19	IGHJ5	9	26	36	46
7	0.0012535816618911176	TGTACGAGAACCGGATTTAGTGATGGCTGGTCCCTAGGGGAGGACTCCTGG	CTRTGFSDGWSLGEDSW	IGHV4-39	IGHD6-19	IGHJ4	8	23	30	42
7	0.0012535816618911176	TGTGCGAGAGGCGTTACTTACGGTGACTACAACTGGTTCGACCCCTGG	CARGVTYGDYNWFDPW	IGHV1-8	IGHD4-17	IGHJ5	11	18	26	27
7	0.0012535816618911176	TGTGCGAGAGGGACTTTGCAGCAGCTGGTACCCTTCTTTGACTACTGG	CARGTLQQLVPFFDYW	IGHV1-8	IGHD6-13	IGHJ4	10	17	30	35
7	0.0012535816618911176	TGTGCGAGAAGGCGAATCGATTTTTGGAGTGCAACTATTGACTACTGG	CARRRIDFWSATIDYW	IGHV5-10-1	IGHD3-3	IGHJ4	8	17	30	37
7	0.0012535816618911176	TGTGCGAGAAGAACCCCTTTGAATTCCAATAGTGGGAGCTACTACTGG	CARRTPLNSNSGSYYW	IGHV7-4-1	IGHD1-26	IGHJ4	8	28	39	40
7	0.0012535816618911176	TGTGCACACAGACGGCGTGGGTGGGAGGTAGGATGGTTCGACCCCTGG	CAHRRRGWEVGWFDPW	IGHV2-5	IGHD1-26	IGHJ5	13	20	26	33
7	0.0012535816618911176	TGTGCAAGAGGGAGGGGTGGCTACAATCACCGAGATTTTGATGTTTGG	CARGRGGYNHRDFDVW	IGHV3-9	IGHD5-24	IGHJ3	6	17	26	35
7	0.0012535816618911176	TGTGCGGGAGATTGGCGTCGAAACGGCTATTCTTACGACTCCTGG	CAGDWRRNGYSYDSW	IGHV4-4	IGHD2-21	IGHJ5	11	25	31	35
7	0.0012535816618911176	TGTGCGACAGGGTGGCAGTGGCTGGCAACACTATTTGACCACTGG	CATGWQWLATLFDHW	IGHV3-20	IGHD6-19	IGHJ4	6	14	24	33
7	0.0012535816618911176	TGTGCGAGAGACCCCCAGAGGGCAGGTACAGACTTTGACTACTGG	CARDPQRAGTDFDYW	IGHV1-3	IGHD1-1	IGHJ4	10	24	29	31
7	0.0012535816618911176	TGTGCGAGAGAGGACTACCGCGACTACGGTGCTTTTGATCTCTGG	CAREDYRDYGAFDLW	IGHV3-53	IGHD4-17	IGHJ3	10	12	27	29
7	0.0012535816618911176	TGTGCGAGAGAGGACTACGGTGACTACGGGAGATTCGACCCCTGG	CAREDYGDYGRFDPW	IGHV4-59	IGHD4-17	IGHJ5	10	12	27	33
7	0.0012535816618911176	TGTGCGAAGGGCAACGTCGACGCCCCGTACTTCTTTGACTTCTGG	CAKGNVDAPYFFDFW	IGHV3-11	IGHD1-1	IGHJ4	6	13	18	26
7	0.0012535816618911176	TGTACTAGCAACCACTATGATAGTAGTGGTTACATTGACTACTGG	CTSNHYDSSGYIDYW	IGHV3-49	IGHD3-22	IGHJ4	7	13	29	30
7	0.0012535816618911176	TGTGCGACCAATACGTGGACACAATTTCCATTCGATATCTGG	CATNTWTQFPFDIW	IGHV4-34	IGHD5-18	IGHJ3	6	12	22	33
7	0.0012535816618911176	TGTGCGAGCGAGCAGGGATACAGCTATGGCTACGACTACTGG	CASEQGYSYGYDYW	IGHV1-8	IGHD5-18	IGHJ4	7	15	32	33
7	0.0012535816618911176	TGTGCACACAGGGTCCCCCTTACCGGATCGTTACGACCCTGG	CAHRVPLTGSLRPW	IGHV2-5	IGHD3-16	IGHJ5	10	26	32	36
7	0.0012535816618911176	TGTGTCCGGACTGGGGGTGGCTGGTTTTTTGACTCCTGG	CVRTGGGWFFDSW	IGHV3-23	IGHD6-19	IGHJ4	3	16	24	27
7	0.0012535816618911176	TGTGCGCGAGATGGCCAAGTGGGATCTTCGGACTTCTGG	CARDGQVGSSDFW	IGHV1-18	IGHD1-26	IGHJ1	11	17	23	35
7	0.0012535816618911176	TGTGCGATAGTAGGTGCCTACAAGCAATTTGACAACTGG	CAIVGAYKQFDNW	IGHV3-23	IGHD2-15	IGHJ4	6	17	22	27
7	0.0012535816618911176	TGTGCGAGAGCCATTACTTACTGGTACTTCGATCTCTGG	CARAITYWYFDLW	IGHV1-8	IGHD2-8	IGHJ2	9	10	15	18
7	0.0012535816618911176	TGTGCGAGAGTTGTCGATTTCGGTATGGACGTCTGG	CARVVDFGMDVW	IGHV3-33	IGHD3-3	IGHJ6	9	14	19	24
7	0.0012535816618911176	TGTGCGAGAGGGTCTGCGGGTGAGGGGGACCCTTGG	CARGSAGEGDPW	IGHV1-18	IGHD2-21	IGHJ5	9	18	22	27
7	0.0012535816618911176	TGTGCACGGTCACCTTCAAATGCTTTTGATATCTGG	CARSPSNAFDIW	IGHV2-26	IGHD2-21	IGHJ3	8	9	13	19
7	0.0012535816618911176	TGTGCGAAAGATAATAGGGGCTTCGATCTCTGG	CAKDNRGFDLW	IGHV3-23	IGHD2-21	IGHJ2	11	12	16	20
7	0.0012535816618911176	TGTGCAAAGGAGAGCCTGAATTGGGTCTACTGG	CAKESLNWVYW	IGHV3-9	IGHD3-16	IGHJ4	7	20	24	26
7	0.0012535816618911176	TGTGCCAGTCTGGGCTACTTTGACTACTGG	CASLGYFDYW	IGHV1-46	IGHD2-21	IGHJ4	4	5	9	14
6	0.0010744985673352436	TGTGCGAGATCGCAAAGGTCGGGGCTCGGTTCGTATTACGATTTTTGGAGTGGTTATTCCCTCGGGTACAACTGGTTCGACCCCTGG	CARSQRSGLGSYYDFWSGYSLGYNWFDPW	IGHV4-55	IGHD3-3	IGHJ5	9	31	57	65
6	0.0010744985673352436	TGTGCGAGAGGCATAAGCGGATCGGATCCAATGCTATTACTATGGTTCGGGGAGTTATTAACTACCGTCGGTATGGACGTCTGG	CARGISGSDPMLLLWFGELLTTVGMDVW	IGHV1-8	IGHD3-10	IGHJ6	11	34	59	72
6	0.0010744985673352436	TGTGCGAGAGGGGAAGATAGTAGTGGTTATTACTACGACGTGGGGGGGAATTACTACTACTACTACGGTATGGACGTCTGG	CARGEDSSGYYYDVGGNYYYYYGMDVW	IGHV3-21	IGHD3-22	IGHJ6	9	15	36	49
6	0.0010744985673352436	TGTGCGAGAGTCCGCTTAGGTGATGGCTCGGGGAGTAATTCCGAGAGAAGTTACTACTACTACGGTTTGGACGTCTGG	CARVRLGDGSGSNSERSYYYYGLDVW	IGHV4-31	IGHD3-10	IGHJ6	9	22	39	51
6	0.0010744985673352436	TGTGCGAGAGGGAAGGCCGGTATTACTATGATAGTAGTGGTTACCGCTTACTACTACTACTACATGGACGTCTGG	CARGKAGITMIVVVTAYYYYYMDVW	IGHV4-34	IGHD3-22	IGHJ6	10	19	42	48
6	0.0010744985673352436	TGTGCAAGAGATCGGGGGAGGGTAGATAGCAGTGGCTGGTACTTCGGTATGCTATACTACTACATGGACGTCTGG	CARDRGRVDSSGWYFGMLYYYMDVW	IGHV1-46	IGHD6-19	IGHJ6	12	25	41	54
6	0.0010744985673352436	TGTGCGAGAGATCGGGATGATTACGTTTGGGGGAGTTATCGTACCCCGGGTTACTACGGTATGGACGTCTGG	CARDRDDYVWGSYRTPGYYGMDVW	IGHV1-46	IGHD3-16	IGHJ6	12	16	41	60
6	0.0010744985673352436	TGTGCGAGAACCAATGTAAAGAGGATTATTGTAGTGGTGGTAGCTGCTACTTTAAGGTGGTTCGACCCCTGG	CARTNVKRIIVVVVAATLRWFDPW	IGHV1-46	IGHD2-15	IGHJ5	8	26	50	57
6	0.0010744985673352436	TGTGCGAGAAATGGACTAACCAGTATTACGATTTTTGGAGTGGTTAATTCCCGCTGGTACTTCGATCTCTGG	CARNGLTSITIFGVVNSRWYFDLW	IGHV4-39	IGHD3-3	IGHJ2	12	22	45	53
6	0.0010744985673352436	TGTACCACAGATCCGCTTGCGTACGATATTTTGACTGGCCCGTTTTACTACTACTACGGTATGGACGTCTGG	CTTDPLAYDILTGPFYYYYGMDVW	IGHV3-15	IGHD3-9	IGHJ6	12	21	37	45
6	0.0010744985673352436	TGTGCTCGAGGGGTGAGGATGGTAGCTGCTACCCTTTATTACTACTACTACTACGGTATGGACGTCTGG	CARGVRMVAATLYYYYYYGMDVW	IGHV1-18	IGHD2-15	IGHJ6	4	19	31	36
6	0.0010744985673352436	TGTGCGAGAGGGAATGATTACGTTTGGGGGAGTTATCGCCGCCCGGGGGGTGACTACTTTGACTACTGG	CARGNDYVWGSYRRPGGDYFDYW	IGHV1-8	IGHD3-16	IGHJ4	10	13	37	52
6	0.0010744985673352436	TGTGCGAGAGGAGGATGGAGCAGCAGATCGACAACGGCCGAAGTTTCAGGATACTACTTTGACTACTGG	CARGGWSSRSTTAEVSGYYFDYW	IGHV1-8	IGHD6-13	IGHJ4	10	18	25	51
6	0.0010744985673352436	TGTGCGAGACGGGGGTTGGAGGTAGTACCAGCTGCTATGTACTACTACTACTACATGGACGTCTGG	CARRGLEVVPAAMYYYYYMDVW	IGHV5-10-1	IGHD2-2	IGHJ6	9	21	38	39
6	0.0010744985673352436	TGTGCGAAAGATCGAAGTATTACGATTTTTGGAGTGGTTATGGACTACTACGGTATGGACGTCTGG	CAKDRSITIFGVVMDYYGMDVW	IGHV3-23	IGHD3-3	IGHJ6	12	16	40	43
6	0.0010744985673352436	TGTACTAGAGCCGTTGGGGATAGTAGTGGTTATTACAAATACTACTATGCGTCCATGGACGTCTGG	CTRAVGDSSGYYKYYYASMDVW	IGHV3-49	IGHD3-22	IGHJ6	9	18	35	53
6	0.0010744985673352436	TGCACTAGGGCTGTTGTATTGGCAGCCGGATCGGGAATCTACTACTACTACGGTATGGACGTCTGG	CTRAVVLAAGSGIYYYYGMDVW	IGHV3-73	IGHD1-1	IGHJ6	7	12	17	38
6	0.0010744985673352436	TGTGCGAGAGGTGGTAGTGGGAGCCTCAATCCCTATATAGGGCTCTACTACTTTGACTACTGG	CARGGSGSLNPYIGLYYFDYW	IGHV3-11	IGHD1-26	IGHJ4	9	14	23	45
6	0.0010744985673352436	TGTGCGAGAGGCGCCCCTGGTATTACGATTTTTGGAGTTCGGCACTACTACATGGACGTCTGG	CARGAPGITIFGVRHYYMDVW	IGHV1-8	IGHD3-3	IGHJ6	11	19	37	43
6	0.0010744985673352436	TGTGCGAGAGGGGCGACGGGTAGTTATCCTATCCAGTACTACTACGGTTTGGACGTCTGG	CARGATGSYPIQYYYGLDVW	IGHV1-8	IGHD3-10	IGHJ6	10	16	26	36
6	0.0010744985673352436	TGTGCGAGAGATCCTCCCCCAGGGGTAGTTAGTGGCTGGTACCGGTGGTTCGACCCCTGG	CARDPPPGVVSGWYRWFDPW	IGHV3-21	IGHD6-19	IGHJ5	12	30	41	45
6	0.0010744985673352436	TGTGCGAGAGATAAGGGGGTGATGGTAGAAGTGGTCGAAGATGCCTACTTTGACTGCTGG	CARDKGVMVEVVEDAYFDCW	IGHV3-11	IGHD3-22	IGHJ4	11	21	34	44
6	0.0010744985673352436	TGTGCGAGAGAAGTTCGAGAGGTTCGGGGAGGGGACTATTATTACGGCATGGACGTCTGG	CAREVREVRGGDYYYGMDVW	IGHV1-69	IGHD3-10	IGHJ6	10	20	30	34
6	0.0010744985673352436	TGTGCGAAAGTTACAGTGGCTTACAGCAATGGCTGGTATTCGATGGAAATTGACTCCTGG	CAKVTVAYSNGWYSMEIDSW	IGHV3-30	IGHD6-19	IGHJ4	6	24	37	49
6	0.0010744985673352436	TGTGCGAAAGGGGCGATTTTTGGAGTGGTTATTGACTACTACTACTACATGGACGTCTGG	CAKGAIFGVVIDYYYYMDVW	IGHV3-23	IGHD3-3	IGHJ6	9	13	32	34
6	0.0010744985673352436	TGTGCGAGAGATCGTGGCTACTATGGTTCGGGGAGTTATGTTTGGTTCGACCCCTGG	CARDRGYYGSGSYVWFDPW	IGHV1-18	IGHD3-10	IGHJ5	12	18	38	42
6	0.0010744985673352436	TGTGCGAGAGATATGAGGATACAGCTATGGTTGGTATATTACGGTATGGACGTCTGG	CARDMRIQLWLVYYGMDVW	IGHV3-30	IGHD5-18	IGHJ6	11	16	31	45
6	0.0010744985673352436	TGTGCGAAATACATGGGGGGATGGTTCGGGGAGTTATTACCCCTCGGTGACCACTGG	CAKYMGGWFGELLPLGDHW	IGHV3-23	IGHD3-10	IGHJ4	8	20	38	47
6	0.0010744985673352436	TGTGCGAAAGCCCGCACGGCGGAAACTACCATTTGGGACTACTTTTTTGACTACTGG	CAKARTAETTIWDYFFDYW	IGHV3-23	IGHD2-2	IGHJ4	9	33	42	45
6	0.0010744985673352436	TGTGCGAAAGGGGCTCTGGCAGTGGTGGTAGATGTTTCGTACTACCCTGAATACTGG	CAKGALAVVVDVSYYPEYW	IGHV3-30	IGHD2-15	IGHJ4	6	20	30	38
6	0.0010744985673352436	TGTGCGAGACATTCGCGTCCCCACTATGGTTCGGGGAGCCTCTTTGACTACTGG	CARHSRPHYGSGSLFDYW	IGHV4-39	IGHD3-10	IGHJ4	11	22	37	41
6	0.0010744985673352436	TGTGCGAGAGGCAGCAGTGGCTGGAGGGGGTACTACTACTACATGGACGTCTGG	CARGSSGWRGYYYYMDVW	IGHV3-20	IGHD6-19	IGHJ6	9	12	23	30
6	0.0010744985673352436	TGTGCGAGAGACAAGCGTGCAGCGACTGGTGCCTGGTGGTACTTCGATCTCTGG	CARDKRAATGAWWYFDLW	IGHV4-31	IGHD3-9	IGHJ2	10	23	29	36
6	0.0010744985673352436	TGTGCGAGAGAGAAGCGGGCAGCAACTCGTGCCTGGTGGTTCTTCGATTTATGG	CAREKRAATRAWWFFDLW	IGHV4-31	IGHD6-6	IGHJ2	10	20	29	36
6	0.0010744985673352436	TGTGCGAGAACGAGTCGTTACTATGATGAGAATGGTTCGTACTTTGAGTCCTGG	CARTSRYYDENGSYFESW	IGHV3-53	IGHD3-22	IGHJ4	8	17	26	39
6	0.0010744985673352436	TGTGCGAAAGACCCCCATTACGATTTTTGGAGTGGTTACTACATGGACGTCTGG	CAKDPHYDFWSGYYMDVW	IGHV3-23	IGHD3-3	IGHJ6	10	16	35	36
6	0.0010744985673352436	TGTGCAACCTCGAACCCTATGACTACGGTGACTACGCACTGGTTCGACCCCTGG	CATSNPMTTVTTHWFDPW	IGHV1-24	IGHD4-17	IGHJ5	7	18	35	37
6	0.0010744985673352436	TGTGTACGCGTTATGATTACGTTTGGGGGAGTTATAGGGTTCGACCCCTGG	CVRVMITFGGVIGFDPW	IGHV2-5	IGHD3-16	IGHJ5	3	10	34	37
6	0.0010744985673352436	TGTGCGAGGACCACTTCTTATTACGGTAGTCTACACTACTTTGACTACTGG	CARTTSYYGSLHYFDYW	IGHV4-31	IGHD4-11	IGHJ4	7	20	30	34
6	0.0010744985673352436	TGTGCGAGACTGACCTCAGATTCTAATGCCCAAGGCGCTTTTGATATGTGG	CARLTSDSNAQGAFDMW	IGHV7-4-1	IGHD2-8	IGHJ3	8	22	27	36
6	0.0010744985673352436	TGTGCGAGAGAGGACGTTTGGGGGAGTTATACTAATGCTTTTGATATCTGG	CAREDVWGSYTNAFDIW	IGHV3-33	IGHD3-16	IGHJ3	10	13	29	34
6	0.0010744985673352436	TGTGCACACAGGTCTTTACCCGCAGCTGGTAATGGGAACTTTGACTACTGG	CAHRSLPAAGNGNFDYW	IGHV2-5	IGHD2-2	IGHJ4	10	21	30	37
6	0.0010744985673352436	TGTGCAAGGGACGTTGAGGAGTGGCTATTGCTAGATGCTTTTGCTTTTTGG	CARDVEEWLLLDAFAFW	IGHV3-74	IGHD3-3	IGHJ3	7	17	28	33
6	0.0010744985673352436	TGTGCTCACAGACGGGGCTACTTTGGTTCCCCCTACTTTGACTACTGG	CAHRRGYFGSPYFDYW	IGHV2-5	IGHD3-10	IGHJ4	13	18	28	32
6	0.0010744985673352436	TGTGCGAGGTCCGCCGGTGATAGCAGCAGTGGCTGGTTCGACCCCTGG	CARSAGDSSSGWFDPW	IGHV4-39	IGHD6-13	IGHJ5	7	19	28	32
6	0.0010744985673352436	TGTGCGAGAGGAGGGAATGCCGGTAGCACAAACTACTATGACTTCTGG	CARGGNAGSTNYYDFW	IGHV4-31	IGHD2-2	IGHJ4	9	16	22	31
6	0.0010744985673352436	TGTGCGAGAAACTATGATAGTAGTGGTTGGGGATACTTCCAGCACTGG	CARNYDSSGWGYFQHW	IGHV4-59	IGHD3-22	IGHJ1	8	10	27	32
6	0.0010744985673352436	TGTGCGAAATGGACCGAATACTACTACTACTACGGTATGGACGTCTGG	CAKWTEYYYYYGMDVW	IGHV3-23	IGHD3-10	IGHJ6	8	13	17	18
6	0.0010744985673352436	TGTGCGAAAGATCTCGAGGGGAGCTACGGCGATGCTTTTGATATCTGG	CAKDLEGSYGDAFDIW	IGHV3-23	IGHD1-26	IGHJ3	13	18	26	30
6	0.0010744985673352436	TGTGCGAAAATAAGAGACAACTATGGCTTCTCGTCTTTTGACTACTGG	CAKIRDNYGFSSFDYW	IGHV3-23	IGHD3-10	IGHJ4	8	19	25	36
6	0.0010744985673352436	TGTGCAAAAACTATAACCACCTGGCCCGCATACGGCATGGACGTCTGG	CAKTITTWPAYGMDVW	IGHV3-23	IGHD5-12	IGHJ6	8	9	23	35
6	0.0010744985673352436	TGTGTGAGAGGCGGATTGCGGGGCGGCTATGGTTGTGACTCCTGG	CVRGGLRGGYGCDSW	IGHV3-74	IGHD5-18	IGHJ4	3	25	33	35
6	0.0010744985673352436	TGTGCGAGCGGATATAGTTATGGCCATGAAACTTTTGATATCTGG	CASGYSYGHETFDIW	IGHV3-21	IGHD5-12	IGHJ3	7	9	17	24
6	0.0010744985673352436	TGTGCGAAAGAAGTGCGATTACTATACTACTACATGGACGTCTGG	CAKEVRLLYYYMDVW	IGHV3-30	.	IGHJ6	10	-1	-1	19
6	0.0010744985673352436	TGTGCACGGGTAGCAGTGGCTGGTAGGAGGTACTTTGAATACTGG	CARVAVAGRRYFEYW	IGHV2-26	IGHD6-19	IGHJ4	8	10	24	30
6	0.0010744985673352436	TGTACGGACGATCAGGCGGCCACGGTGGTAACTCCGGTCCACTGG	CTDDQAATVVTPVHW	IGHV3-23	IGHD4-23	IGHJ4	12	21	36	40
6	0.0010744985673352436	TGTGTTAATATGGCAGCATCTGTCAAAGGAGGGAGCTACTGG	CVNMAASVKGGSYW	IGHV1-18	IGHD6-13	IGHJ4	3	8	21	35
6	0.0010744985673352436	TGTGCGAGAGAGAGGTATTACTATGGGAATTTTGACTACTGG	CARERYYYGNFDYW	IGHV3-21	IGHD3-10	IGHJ4	10	14	25	30
6	0.0010744985673352436	TGTGCGACAGCCCTCAGGGTGGCCCTTGACCAGTGG	CATALRVALDQW	IGHV3-30	IGHD2-15	IGHJ4	6	17	21	25
6	0.0010744985673352436	TGTGCGAGAGATCTAGGGGGGTACTTCCAGCACTGG	CARDLGGYFQHW	IGHV3-30	IGHD3-16	IGHJ1	13	15	19	21
6	0.0010744985673352436	TGTGCGAGAGAGTTCGCAGCTAGTCTTGACTACTGG	CAREFAASLDYW	IGHV3-21	IGHD2-15	IGHJ4	10	15	21	25
6	0.0010744985673352436	TGTACGACCCGACTACACTCCCACTTTGACTACTGG	CTTRLHSHFDYW	IGHV3-23	IGHD4-11	IGHJ4	6	10	16	22
6	0.0010744985673352436	TGTGCGAGAGGGTCTATATACTTTCACCACTGG	CARGSIYFHHW	IGHV3-11	.	IGHJ1	9	-1	-1	17
6	0.0010744985673352436	TGTGCAACAGATGGGATCTGG	CATDGIW	IGHV1-24	IGHD7-27	IGHJ4	11	12	16	17
5	8.954154727793697E-4	TGTGCGTTTGGGGAGGTGGATACAGCTATGGAGGCCCGGGAAGGATATTACTACTACTACTACGGTATGGACGTCTGG	CAFGEVDTAMEAREGYYYYYYGMDVW	IGHV1-46	IGHD5-18	IGHJ6	5	15	30	44
5	8.954154727793697E-4	TGTGCGAGAGGCCCCCCACCAACCAGTTGGGGACGTATTACTATGGTTCGGGGAGTTTCCTACGGTATGGACGTCTGG	CARGPPPTSWGRITMVRGVSYGMDVW	IGHV4-34	IGHD3-10	IGHJ6	12	32	56	66
5	8.954154727793697E-4	TGTGCGAAAGATCTCGGGCGTTTGGGGGAGTTATCGTTATACCCTTTGGCGGACTACTACTACGGTATGGACGTCTGG	CAKDLGRLGELSLYPLADYYYGMDVW	IGHV3-30	IGHD3-16	IGHJ6	14	18	42	52
5	8.954154727793697E-4	TGTGCGAGAGATAGGAAGCGTTTGGGGGAGTTATCGTTATTTCGTCGTGTGTCCGTATACGGTATGGACGTCTGG	CARDRKRLGELSLFRRVSVYGMDVW	IGHV3-21	IGHD3-16	IGHJ6	11	18	39	63
5	8.954154727793697E-4	TGTGCGAGGTCTTCTAACAAGGATTTTTGGAGTGGTTATGCTGATTACTACTACTACGGTATGGACGTCTGG	CARSSNKDFWSGYADYYYYGMDVW	IGHV3-30	IGHD3-3	IGHJ6	7	21	38	45
5	8.954154727793697E-4	TGTGCGAGACGTGGATACAGCTATGGTCTGGGGTTTGGGGAACCATACTACTACTACTACATGGACGTCTGG	CARRGYSYGLGFGEPYYYYYMDVW	IGHV4-34	IGHD5-18	IGHJ6	8	9	26	45
5	8.954154727793697E-4	TGTGCGAGAATTAAACTGGAGGTGGTAGCTGCTATTCTCTTCCCGGTTTACTACTACTACATGGACGTCTGG	CARIKLEVVAAILFPVYYYYMDVW	IGHV4-34	IGHD2-15	IGHJ6	8	20	33	48
5	8.954154727793697E-4	TGTGCGAAAGATTCTCAACCTGATGTATTACTATGGTTCACAAACTACTACTACTACTACATGGACGTCTGG	CAKDSQPDVLLWFTNYYYYYMDVW	IGHV3-23	IGHD3-10	IGHJ6	11	24	38	43
5	8.954154727793697E-4	TGTGCGAGAGGCAACAAATACACTATGATAGTAGTGGTTAGGTTCCCCGTGCATGCTTTTGATATCTGG	CARGNKYTMIVVVRFPVHAFDIW	IGHV4-34	IGHD3-22	IGHJ3	11	21	39	52
5	8.954154727793697E-4	TGTGCGAGAGATTGGCGATTACGTTTGGGGGAGTTATCGTTATACGATCATGATGCTTTTGATATCTGG	CARDWRLRLGELSLYDHDAFDIW	IGHV3-21	IGHD3-16	IGHJ3	11	16	44	46
5	8.954154727793697E-4	TGTGCGAGAGATCGGACCCGTATCCGGAATCCCATTATAAAGGTGACTGACTACGGTATGGACGTCTGG	CARDRTRIRNPIIKVTDYGMDVW	IGHV4-59	IGHD4-17	IGHJ6	12	47	56	57
5	8.954154727793697E-4	TGTGCGAAATCCGGGTATAGCAGTGGCTGGTACCTCGCCCAAACCCACGCTGAATACTTCCAGCACTGG	CAKSGYSSGWYLAQTHAEYFQHW	IGHV3-23	IGHD6-19	IGHJ1	8	10	32	47
5	8.954154727793697E-4	TGTGCGAGACTCCGGCGCGCTACGATTTTTGGAGTGATCATCGCCCACCACTACTTTGACTACTGG	CARLRRATIFGVIIAHHYFDYW	IGHV4-34	IGHD3-3	IGHJ4	8	20	35	49
5	8.954154727793697E-4	TGTGCGAGACAAGGGCCGGTCTATATAACGATTTTTGGAGTGGTTAGGAACGGTATGGACGTCTGG	CARQGPVYITIFGVVRNGMDVW	IGHV4-39	IGHD3-3	IGHJ6	10	23	45	54
5	8.954154727793697E-4	TGTGCGAGAGTGTTTAATTTCTACGCTTCGGGGAGTTCTTATAACCGGTACTACTTTGACTCCTGG	CARVFNFYASGSSYNRYYFDSW	IGHV3-11	IGHD3-10	IGHJ4	9	16	44	47
5	8.954154727793697E-4	TGTGCGAGAGCCCACACCCAGACTATATTTGTGGTGGTGACTGCTCCTGATGCTTTTGATATCTGG	CARAHTQTIFVVVTAPDAFDIW	IGHV4-4	IGHD2-21	IGHJ3	9	28	44	47
5	8.954154727793697E-4	TGTGCCAGAGAGGCCGTTCGTATTACTATGATAGTAGTGGTTCGTTACGGTATGGACGTCTGG	CAREAVRITMIVVVRYGMDVW	IGHV4-30-2	IGHD3-22	IGHJ6	10	18	41	51
5	8.954154727793697E-4	TGTGCGAGATATCTGACTAAGACAAGTCGAGGACAACACTACTACTACGGTTTCGACGTCTGG	CARYLTKTSRGQHYYYGFDVW	IGHV1-46	IGHD2-8	IGHJ6	13	15	19	37
5	8.954154727793697E-4	TGTGCGAGAGTGTATTACGATTTTTGGAGTGGTTACTCCTATGCGTACTACTTTGACTACTGG	CARVYYDFWSGYSYAYYFDYW	IGHV4-4	IGHD3-3	IGHJ4	9	11	34	44
5	8.954154727793697E-4	TGTGCGAATTCTCTGGTAGCAGCAGCTGGTAACCCCCGGTACTACTACGGTATGGACGTCTGG	CANSLVAAAGNPRYYYGMDVW	IGHV3-30	IGHD6-13	IGHJ6	6	16	30	39
5	8.954154727793697E-4	TGTGCGAAAGGGCCTCGCGGGACTACGCTATTGGAATACTACTACTACTACATGGACGTCTGG	CAKGPRGTTLLEYYYYYMDVW	IGHV3-23	IGHD4-17	IGHJ6	9	20	26	36
5	8.954154727793697E-4	TGTGCGAAAGAAGAATATGATTACGTTTGGGGGAGTTATCGTCACCCTTACTTTGACTACTGG	CAKEEYDYVWGSYRHPYFDYW	IGHV3-23	IGHD3-16	IGHJ4	10	15	41	48
5	8.954154727793697E-4	TGTGCACACAGACAAAGGAAGTACGCGATGACTTCAGTCCCTGATGATGCTTTTGATATCTGG	CAHRQRKYAMTSVPDDAFDIW	IGHV2-5	IGHD4-11	IGHJ3	12	27	37	43
5	8.954154727793697E-4	TGTGCAAAAGAGCGGAGTAAGGATTACTATGATAGTAGTGGTAACTACGGTATGGACGTCTGG	CAKERSKDYYDSSGNYGMDVW	IGHV3-43	IGHD3-22	IGHJ6	10	22	41	51
5	8.954154727793697E-4	TGTGCGAGACTGGCCCGTAGTAGTGGTTATCCGGCGGGTTTTGCCTGGTTCGACCCCTGG	CARLARSSGYPAGFAWFDPW	IGHV4-39	IGHD3-22	IGHJ5	9	17	29	44
5	8.954154727793697E-4	TGTGCGAGAGCCCGGTGGGCAGGAGCCGACGCCCTTTTCTACTACTACATGGACGTCTGG	CARARWAGADALFYYYMDVW	IGHV3-53	IGHD4-23	IGHJ6	9	12	17	38
5	8.954154727793697E-4	TGTGCGAGAGGCCGCGGGTTATTACTATGGTTCGGGGAGTCAAGCTACTTTGACTACTGG	CARGRGLLLWFGESSYFDYW	IGHV4-34	IGHD3-10	IGHJ4	12	19	39	44
5	8.954154727793697E-4	TGTGCGAAACCCCTCCTCGATGAGTATGATGGGAGTGGTTTTTATCCCTTTGACGACTGG	CAKPLLDEYDGSGFYPFDDW	IGHV3-23	IGHD3-3	IGHJ4	8	31	44	47
5	8.954154727793697E-4	TGTGCGAAAATGTTCGAGGATATTGTACTAATGGTGTATGCTATACACTTTGACTACTGG	CAKMFEDIVLMVYAIHFDYW	IGHV3-23	IGHD2-8	IGHJ4	8	16	45	46
5	8.954154727793697E-4	TGTACTAGAGATGGGGCCTATAGCAGTGGCTGGTACCAGCCGTACTACTTTGACTACTGG	CTRDGAYSSGWYQPYYFDYW	IGHV3-49	IGHD6-19	IGHJ4	11	18	35	41
5	8.954154727793697E-4	TGTACCACCGCCATTGTAGTGGTGGTAGCTGCTGGGCTAGACGATGCTTTTGATATCTGG	CTTAIVVVVAAGLDDAFDIW	IGHV3-15	IGHD2-15	IGHJ3	7	12	32	42
5	8.954154727793697E-4	TGTGCGAGAGGCGGAGCCCGATTACGATTTTTGGAGTCCTACTGGTTCGACCCCTGG	CARGGARLRFLESYWFDPW	IGHV4-34	IGHD3-3	IGHJ5	11	20	36	40
5	8.954154727793697E-4	TGTGCAAGAGCGACCAATTACTATGATAGTAGTGGTTATATCTACATGGACGTCTGG	CARATNYYDSSGYIYMDVW	IGHV1-24	IGHD3-22	IGHJ6	6	16	38	41
5	8.954154727793697E-4	TGTGCAAAATTGGGCATACTTATTACTATCGAACTCGACGATGCTTTTGATATCTGG	CAKLGILITIELDDAFDIW	IGHV3-43	IGHD3-10	IGHJ3	8	15	28	39
5	8.954154727793697E-4	TGTGCGAGGGACGGGCTCTATGGTTCGGGGAGACCCTACTACTTTGACTACTGG	CARDGLYGSGRPYYFDYW	IGHV5-10-1	IGHD3-10	IGHJ4	7	17	31	36
5	8.954154727793697E-4	TGTGCGAGAGGTCTTGGTTCGGGGAGTTATTATCCAGGGGCTTTTGATATCTGG	CARGLGSGSYYPGAFDIW	IGHV1-8	IGHD3-10	IGHJ3	10	14	32	39
5	8.954154727793697E-4	TGTGCGAGAGACCCTATTCGTATAGTGGGAACGACGGGTGCTTTTGATATCTGG	CARDPIRIVGTTGAFDIW	IGHV1-3	IGHD1-26	IGHJ3	10	19	29	38
5	8.954154727793697E-4	TGTGCCAGAGCAGGTTCCCCGGGTGATTTTGTTTTCCACTTTGACTACTGG	CARAGSPGDFVFHFDYW	IGHV4-31	IGHD6-13	IGHJ4	9	17	23	37
5	8.954154727793697E-4	TGTGCGAGTCCCCGTGAACCACGGATAGCAGTGGTTATCTTTGACTACTGG	CASPREPRIAVVIFDYW	IGHV3-30	IGHD3-22	IGHJ4	7	23	37	38
5	8.954154727793697E-4	TGTGCGAGAGATCTTCCCCGAGTTACGATTTTTGGAGTGGTCGACTACTGG	CARDLPRVTIFGVVDYW	IGHV4-31	IGHD3-3	IGHJ4	13	22	40	42
5	8.954154727793697E-4	TGTGCGAAAGGGCCTAGAGTTAGTGGTTATTACTCAGGGACCGACTACTGG	CAKGPRVSGYYSGTDYW	IGHV3-23	IGHD3-22	IGHJ4	9	20	33	42
5	8.954154727793697E-4	TGTGCAAGAGGGGGTGGCTCCCCTGGGATCTCTTACGGTATGGACGTCTGG	CARGGGSPGISYGMDVW	IGHV3-74	IGHD4-23	IGHJ6	9	33	38	39
5	8.954154727793697E-4	TGTGCAAGAGAGAGGGGGATCTACGACTACTACTACGGTATGGACGTCTGG	CARERGIYDYYYGMDVW	IGHV3-13	IGHD7-27	IGHJ6	10	14	20	21
5	8.954154727793697E-4	TGCCAAACATATTACTATGATACTCTTGACGAAATGCCTGTAGACTACTGG	CQTYYYDTLDEMPVDYW	IGHV3-30	IGHD3-22	IGHJ4	1	9	21	42
5	8.954154727793697E-4	TGTGCCAGAATAGAGCTGCCCCCCTATAAATACGCTATGGACGTCTGG	CARIELPPYKYAMDVW	IGHV4-30-2	IGHD6-6	IGHJ6	8	12	18	36
5	8.954154727793697E-4	TGTGCGACCCTAGTAAATGTGTATACCAGCAGCTGGTCTGACTACTGG	CATLVNVYTSSWSDYW	IGHV3-30	IGHD6-13	IGHJ4	6	20	36	38
5	8.954154727793697E-4	TGTGCGAGAGTGCGATGGCTACAAATCCGAGGGGCTTTTGATATCTGG	CARVRWLQIRGAFDIW	IGHV3-21	IGHD5-24	IGHJ3	9	13	23	33
5	8.954154727793697E-4	TGTGCGAGAGCGGGTGATGGTGCGGGATATCCTCCCCCCACTTACTGG	CARAGDGAGYPPPTYW	IGHV4-31	IGHD2-15	IGHJ4	9	26	32	42
5	8.954154727793697E-4	TGTGCGAGAGATGGACTTAAAGTCTGGCATCGGGGATTCGATCTCTGG	CARDGLKVWHRGFDLW	IGHV4-59	IGHD3-10	IGHJ2	11	29	35	36
5	8.954154727793697E-4	TGTGCGAGAGATGACCCTCTCCAGAGGGGCATTACCTTTGACTACTGG	CARDDPLQRGITFDYW	IGHV3-11	IGHD1-20	IGHJ4	11	19	23	35
5	8.954154727793697E-4	TGTGCGAGAGACCCGAATGATGATAGTGTTCTATATTTTGACACCTGG	CARDPNDDSVLYFDTW	IGHV3-21	IGHD3-22	IGHJ5	10	19	26	39
5	8.954154727793697E-4	TGTGCGAGAGAGTATTACGATTTTTGGAGTGGACCCTTTGACTACTGG	CAREYYDFWSGPFDYW	IGHV3-21	IGHD3-3	IGHJ4	10	11	31	35
5	8.954154727793697E-4	TGTGCGAGAAGGGCCTATAACAATGGCTGGAAAAACCTGGACCACTGG	CARRAYNNGWKNLDHW	IGHV5-10-1	IGHD6-19	IGHJ4	8	15	29	39
5	8.954154727793697E-4	TGTGCGAGAAGGGGCAGTGGCTGGCGCAACTACGGTATGGACGTCTGG	CARRGSGWRNYGMDVW	IGHV1-8	IGHD6-19	IGHJ6	8	13	23	36
5	8.954154727793697E-4	TGTGCGAAGGCTGTTACCGAAGACTACTACTACGCTATGGACGTCTGG	CAKAVTEDYYYAMDVW	IGHV3-21	IGHD4-23	IGHJ6	6	12	17	22
5	8.954154727793697E-4	TGTGCAAGAGGGAGAGGTGGCTACAATCACCGAGATTTTGATATTTGG	CARGRGGYNHRDFDIW	IGHV3-9	IGHD5-24	IGHJ3	6	12	26	35
5	8.954154727793697E-4	TGTGCAAGAGGAAGAGGTGGCTACAATCACCGAGATTTTGATCTTTGG	CARGRGGYNHRDFDLW	IGHV3-9	IGHD5-24	IGHJ3	6	12	26	35
5	8.954154727793697E-4	TGTGGGAAAGATGCGGGCGTGGGAACTACTACCTGGTTCGACCCCTGG	CGKDAGVGTTTWFDPW	IGHV3-23	IGHD1-26	IGHJ5	11	18	31	32
5	8.954154727793697E-4	TGTGCGAGAGGGGCTGGCCAGTGGCTGGACCTTAGTGGCTACTGG	CARGAGQWLDLSGYW	IGHV4-34	IGHD6-19	IGHJ4	10	18	27	38
5	8.954154727793697E-4	TGTGCGAGAGGAAGCAGGTGGCCCCGGGGGGACTTTGACTACTGG	CARGSRWPRGDFDYW	IGHV4-4	IGHD6-13	IGHJ4	9	22	27	31
5	8.954154727793697E-4	TGTGCGAGAGATCATGGATATAGTTATGGAGGGGGGGACTACTGG	CARDHGYSYGGGDYW	IGHV1-18	IGHD5-12	IGHJ4	12	14	23	36
5	8.954154727793697E-4	TGTGCGAGAGATGATTCATGGAGTGGTTATCTTTTTGACTACTGG	CARDDSWSGYLFDYW	IGHV3-20	IGHD3-3	IGHJ4	11	18	29	33
5	8.954154727793697E-4	TGTGCGAGAGATACCCAATGGTTTGAAGGGGGGGTTGACTACTGG	CARDTQWFEGGVDYW	IGHV1-18	IGHD2-8	IGHJ4	11	16	21	34
5	8.954154727793697E-4	TGTGCGAGACATTCCGATTATGATTACGTTTGGGGGATCTGG	CARHSDYDYVWGIW	IGHV5-10-1	IGHD3-16	IGHJ3	11	16	35	36
5	8.954154727793697E-4	TGTGCGAGAGGAAGGGGGAGCTACCATGAATTTGACTACTGG	CARGRGSYHEFDYW	IGHV1-18	IGHD1-26	IGHJ4	9	15	23	30
5	8.954154727793697E-4	TGTGCGAGAGATAACGAGTGGCTACGATTCTCCGACTACTGG	CARDNEWLRFSDYW	IGHV3-21	IGHD5-12	IGHJ4	11	16	28	33
5	8.954154727793697E-4	TGTGCGAGAATGTATTACTATGATGAAATAGGGGACTCCTGG	CARMYYYDEIGDSW	IGHV3-48	IGHD3-22	IGHJ4	8	11	23	33
5	8.954154727793697E-4	TGTGCAAGAGACCCCCTAGCAGCAGCTGGTATGGTGGACTGG	CARDPLAAAGMVDW	IGHV1-46	IGHD6-13	IGHJ4	10	16	30	37
5	8.954154727793697E-4	TGTACTAGAGACGATTTTTGGAGTGGTTATTATGGCTACTGG	CTRDDFWSGYYGYW	IGHV3-49	IGHD3-3	IGHJ4	10	11	32	35
5	8.954154727793697E-4	TGTGCGAGGGTCCGTCTTGATCCTACGTTTGACTACTGG	CARVRLDPTFDYW	IGHV3-11	IGHD2-15	IGHJ4	7	19	24	27
5	8.954154727793697E-4	TGTGCGCGCCAGTTATGGGATGCTTTTGATATCTGG	CARQLWDAFDIW	IGHV3-11	IGHD1-20	IGHJ3	5	8	15	18
5	8.954154727793697E-4	TGTGCGAGAGGGGGACTGGAACCCTGGGACTACTGG	CARGGLEPWDYW	IGHV3-11	IGHD1-1	IGHJ4	9	14	21	27
5	8.954154727793697E-4	TGTGCGAGAGGGGAACTACGCCCCCTTACTAGCTGG	CARGELRPLTSW	IGHV4-4	IGHD1-7	IGHJ4	9	11	19	32
5	8.954154727793697E-4	TGTGCGAGAACGGAGGGAACTACGTTGGACTACTGG	CARTEGTTLDYW	IGHV3-30	IGHD2-15	IGHJ4	8	10	14	18
5	8.954154727793697E-4	TGTGCAAGAGAGAATAGTTTTGACTACTGG	CARENSFDYW	IGHV1-24	IGHD2-21	IGHJ4	10	11	16	18
5	8.954154727793697E-4	TGTGCGAGAGCCGAGGGTCGGTACTGG	CARAEGRYW	IGHV3-21	.	IGHJ4	9	-1	-1	21
5	8.954154727793697E-4	TGTGCGAGAGGGTTCGACTACTGG	CARGFDYW	IGHV4-59	IGHD1-14	IGHJ4	9	10	14	15
4	7.163323782234957E-4	TGTGCGAGAGATTTGCGGTATTACGATTTTTGGAGTGGTTATTTTCCCGAACAAAATTACTACTACTACTACGGTATGGACGTCTGG	CARDLRYYDFWSGYFPEQNYYYYYGMDVW	IGHV4-31	IGHD3-3	IGHJ6	11	17	42	55
4	7.163323782234957E-4	TGTGCGAAAGATCGCGAATATTACGATATTTTGACTGGTTATTTCCCCCGGCGTGCCTTCTACTACTACTACGGTATGGACGTCTGG	CAKDREYYDILTGYFPRRAFYYYYGMDVW	IGHV3-30	IGHD3-9	IGHJ6	12	18	42	59
4	7.163323782234957E-4	TGTGCGAAAGATCAGCGCAATTACGATTTTTGGAGTGGTTATCTCGAACCCCCTCACTACTACTACTACTACGGTATGGACGTCTGG	CAKDQRNYDFWSGYLEPPHYYYYYGMDVW	IGHV3-30	IGHD3-3	IGHJ6	12	19	41	57
4	7.163323782234957E-4	TGTGCGAGAGCCCACGCCCCGGCCAAGTATTACGATTTTTGGAGTGGTTATTATAGGGGGGTCTACTACTACATGGACGTCTGG	CARAHAPAKYYDFWSGYYRGVYYYMDVW	IGHV1-18	IGHD3-3	IGHJ6	9	26	54	62
4	7.163323782234957E-4	TGTGCGAGAGGGGGTTGGACCCGGGGTCAGGGCTATGATTACGTTTGGGGGAGTTATCGTCCCAATGCTTTTGATATCTGG	CARGGWTRGQGYDYVWGSYRPNAFDIW	IGHV1-8	IGHD3-16	IGHJ3	10	33	59	64
4	7.163323782234957E-4	TGTGCGAGAGAGGGTGGGGGTTATTGTAGTAGTACCAGCTGCCCTAAAAACTACTACTACTACTACGGTATGGACGTCTGG	CAREGGGYCSSTSCPKNYYYYYGMDVW	IGHV1-46	IGHD2-2	IGHJ6	10	21	41	51
4	7.163323782234957E-4	TGTGCGCGAGTCCGCTTAGGTGATGGCTCGGGGAGTAATTCCGAGAGAAGTTACTACTACTACGGTTTGGACGTCTGG	CARVRLGDGSGSNSERSYYYYGLDVW	IGHV4-31	IGHD3-10	IGHJ6	9	22	39	51
4	7.163323782234957E-4	TGTGCGAGAGATTTAGGGGGCCGAGGGGGATACAGCTATGGTTGGGGGTCCTACTACTACTACGGTATGGACGTCTGG	CARDLGGRGGYSYGWGSYYYYGMDVW	IGHV3-21	IGHD5-18	IGHJ6	11	27	42	50
4	7.163323782234957E-4	TGTGCGAGAGATCGCGGGGTAGCAGCTCGTCCGGAGGTGGGGCCGAGCTACTACTACTACTACGGTATGGACGTCTGG	CARDRGVAARPEVGPSYYYYYGMDVW	IGHV1-46	IGHD6-6	IGHJ6	12	19	34	48
4	7.163323782234957E-4	TGTGCGAGAGAGGGGGGTGGCTACTATGATAGTAGTGGTTATCGTAGGCCCTACTACTACTACGGTATGGACGTCTGG	CAREGGGYYDSSGYRRPYYYYGMDVW	IGHV3-21	IGHD3-22	IGHJ6	10	21	41	50
4	7.163323782234957E-4	TGTGCGAGAGGTGGTTGGCGTACAGCTATGGTTACTTCAGATAAGCAGCTGGCCTCGTCGTATATGGACGTCTGG	CARGGWRTAMVTSDKQLASSYMDVW	IGHV1-8	IGHD5-18	IGHJ6	10	20	34	63
4	7.163323782234957E-4	TGTGCGAGAGGCCGCCGGGATATTACTATGATAGTAGTGGTTATTCCCTACTACTACTACGGTATGGACGTCTGG	CARGRRDITMIVVVIPYYYYGMDVW	IGHV1-8	IGHD3-22	IGHJ6	12	20	44	47
4	7.163323782234957E-4	TGTGCGAGAGATGCTCCCCTGCATTACTATGGTTCGGGGAGTTATTATACCGGCCTACGTCGCATGGACGTCTGG	CARDAPLHYYGSGSYYTGLRRMDVW	IGHV4-31	IGHD3-10	IGHJ6	11	22	48	62
4	7.163323782234957E-4	TGTGCCAGAGAAAAGGGTGTATTACGATATTTTGACTGGTTATTATACCAGGGGGGTTACTTTGACTACTGG	CAREKGVLRYFDWLLYQGGYFDYW	IGHV4-30-2	IGHD3-9	IGHJ4	10	18	46	57
4	7.163323782234957E-4	TGTGCGAGAATTAAACTGGAGGTGGTAGCTGCTATTCTCTTCCCGGTTTACTACTACTACATGGACGTCTGG	CARIKLEVVAAILFPVYYYYMDVW	IGHV4-28	IGHD2-15	IGHJ6	9	20	33	48
4	7.163323782234957E-4	TGTGCGAGAGATAGGGGCGTCGCACCAGAGGAAGGGGAAGTATATAGTGGCTACGATTTTGACCACTGG	CARDRGVAPEEGEVYSGYDFDHW	IGHV1-46	IGHD5-12	IGHJ4	11	41	56	57
4	7.163323782234957E-4	TGTGCCAAAGGGGTTCCCTATAGTGGGGGCTCCTACTGGCAGGGCGATTACTCCTTTGACTACTGG	CAKGVPYSGGSYWQGDYSFDYW	IGHV4-30-2	IGHD1-26	IGHJ4	6	18	35	48
4	7.163323782234957E-4	TGTGCCAAAGGGGTTCCCTATAGTGGGGGCTCCTACTGGCAGGGCGATTACTACTTTGACTACTGG	CAKGVPYSGGSYWQGDYYFDYW	IGHV4-30-2	IGHD1-26	IGHJ4	6	18	35	48
4	7.163323782234957E-4	TGTGCGAGACATTTCTGGGAGTATTACTATGGTTCGGGGAGTTATTACAACTGGTTCGACCCCTGG	CARHFWEYYYGSGSYYNWFDPW	IGHV4-39	IGHD3-10	IGHJ5	15	20	44	45
4	7.163323782234957E-4	TGTGCGAGAGTCACCTATTTTATGATTACGTTTGGGGGAGTTATCGGGGGTTCTTTTGATATCTGG	CARVTYFMITFGGVIGGSFDIW	IGHV1-46	IGHD3-16	IGHJ3	9	19	45	52
4	7.163323782234957E-4	TGTGCGAGAGTGGAGGGGGGTATAGCAGCAGCTGGTATTTACTACTACTACTACATGGACGTCTGG	CARVEGGIAAAGIYYYYYMDVW	IGHV4-59	IGHD6-13	IGHJ6	9	17	36	39
4	7.163323782234957E-4	TGTGCGAGAGCCCCCCTACTCTCTGATATGCTGACTGCCCAATACGGGAGTTATTTTGACATCTGG	CARAPLLSDMLTAQYGSYFDIW	IGHV1-46	IGHD3-10	IGHJ4	9	45	53	54
4	7.163323782234957E-4	TGTGCGAGAGATCATAGTGGCTACGATTGGGGGCAGGATTACTACTACTACTACATGGACGTCTGG	CARDHSGYDWGQDYYYYYMDVW	IGHV4-4	IGHD5-12	IGHJ6	12	13	27	39
4	7.163323782234957E-4	TGTGCGAGAGACCCGTCCATTACGATTTTTGGAGTGGTTATTCAGGGCGGCGCCATGGACGTCTGG	CARDPSITIFGVVIQGGAMDVW	IGHV3-21	IGHD3-3	IGHJ6	10	18	41	53
4	7.163323782234957E-4	TGTGCAAGAGACCCGCGTAGGTCCCGATTTTTGGAGTGGTTATCCCACAACTGGTTCGACCCCTGG	CARDPRRSRFLEWLSHNWFDPW	IGHV3-74	IGHD3-3	IGHJ5	10	24	42	46
4	7.163323782234957E-4	TGTGCGTCCCGCCTTTATGATTACGTTTGGGGGAGTTATCGACAGCCCTGGTTCGACCCCTGG	CASRLYDYVWGSYRQPWFDPW	IGHV1-46	IGHD3-16	IGHJ5	5	14	40	47
4	7.163323782234957E-4	TGTGCGCGAGATCAGTGGGATAGTCCAATGGTAGTCGCTTCTATTCCCTGGTTCGACCCCTGG	CARDQWDSPMVVASIPWFDPW	IGHV3-23	IGHD6-25	IGHJ5	12	30	43	47
4	7.163323782234957E-4	TGTGCGAGCAATCTTGGGGAACTGCTACCAAATAAGTACTACTACTACGGTATGGACGTCTGG	CASNLGELLPNKYYYYGMDVW	IGHV4-39	IGHD2-15	IGHJ6	7	23	29	36
4	7.163323782234957E-4	TGTGCGAGGGGCACGTGGCGTATTACTATGGTTCGGGGACGACCCTACTACTTTGACTACTGG	CARGTWRITMVRGRPYYFDYW	IGHV1-8	IGHD3-10	IGHJ4	11	18	38	45
4	7.163323782234957E-4	TGTGCGAGACGGGTGGTGACTGAAACAAACCTTTACTACTACTACTACGGTATGGACGTCTGG	CARRVVTETNLYYYYYGMDVW	IGHV5-10-1	IGHD2-21	IGHJ6	9	11	21	32
4	7.163323782234957E-4	TGTGCGAGACACAGTATTGTGGTGGTGACTGCTACGGGTCGAGCCGGTGCTTTTGATATCTGG	CARHSIVVVTATGRAGAFDIW	IGHV4-39	IGHD2-21	IGHJ3	10	14	33	47
4	7.163323782234957E-4	TGTGCGAGAGCCCTCCGGGTCCTCCGAGAAGATGGCTACAATAGCTACGGTATGGACGTCTGG	CARALRVLREDGYNSYGMDVW	IGHV4-59	IGHD5-24	IGHJ6	9	29	41	51
4	7.163323782234957E-4	TGTGCGAGAGGCGGTGGCTACTATGATAGTAGTGGTTATTTAGCGTACTACTTTGACTACTGG	CARGGGYYDSSGYLAYYFDYW	IGHV4-4	IGHD3-22	IGHJ4	9	18	39	44
4	7.163323782234957E-4	TGTGCGAGAGACGGGGCGTATAGCAGCAGTTGGGGATTCTACTACTACTACATGGACGTCTGG	CARDGAYSSSWGFYYYYMDVW	IGHV4-31	IGHD6-13	IGHJ6	10	17	32	38
4	7.163323782234957E-4	TGTGCGAAAGGAGGGTTTTACTCTGGTTCGGGGACTTATTATAGTGATTACTTTGACTACTGG	CAKGGFYSGSGTYYSDYFDYW	IGHV3-30	IGHD3-10	IGHJ4	6	17	42	48
4	7.163323782234957E-4	TGTGCCTCGGGTTATTATGATAGTAGTGGTTTCCTATTCGATTACTACTTTGACTACTGG	CASGYYDSSGFLFDYYFDYW	IGHV3-23	IGHD3-22	IGHJ4	4	11	30	42
4	7.163323782234957E-4	TGTGCGACATTACGGTTCGATGATAGTAGTGGCATCGGGGACTGGTACTTCGATCTCTGG	CATLRFDDSSGIGDWYFDLW	IGHV1-46	IGHD3-22	IGHJ2	6	19	31	40
4	7.163323782234957E-4	TGTGCGAGGTCCGATTCGTTCTACGATAGAGATGGTTATTACTCGGAGTTTGACTACTGG	CARSDSFYDRDGYYSEFDYW	IGHV3-21	IGHD3-22	IGHJ4	7	32	42	48
4	7.163323782234957E-4	TGTGCGAGGGGGGCGATGCTTACTCGTAAAACGGTGACTACGTATCTATTTGACTACTGG	CARGAMLTRKTVTTYLFDYW	IGHV1-18	IGHD4-17	IGHJ4	7	30	43	48
4	7.163323782234957E-4	TGTGCGAGAGGCCCGTATAGCAGCAGCTGGTACGGTCTTCGTAGGTACTTTGACTACTGG	CARGPYSSSWYGLRRYFDYW	IGHV1-8	IGHD6-13	IGHJ4	12	14	33	45
4	7.163323782234957E-4	TGTGCGAGAGGCCGGGTTGTACTAATGGTGTTCTCCCGCGTTTACTACTTTGACTACTGG	CARGRVVLMVFSRVYYFDYW	IGHV1-8	IGHD2-8	IGHJ4	12	16	30	42
4	7.163323782234957E-4	TGTGCGAGAAGGGGGGTTTTCTATGGTGGTACTTATTACGTCGATGCTTTTGATATCTGG	CARRGVFYGGTYYVDAFDIW	IGHV4-39	IGHD2-15	IGHJ3	8	23	30	42
4	7.163323782234957E-4	TGTGCGAAGGATCAGGTTGTGATAATACCAACTCGTTCATTTAATTGGTTCGACCCCTGG	CAKDQVVIIPTRSFNWFDPW	IGHV3-11	IGHD3-16	IGHJ5	6	21	27	45
4	7.163323782234957E-4	TGTGCGAAAGAAAGATCCATACAGCTATGGGCCCACTACTACTACGGTATGGACGTCTGG	CAKERSIQLWAHYYYGMDVW	IGHV3-30	IGHD5-18	IGHJ6	10	18	29	34
4	7.163323782234957E-4	TGTGCAACAGTACTCCCCGATAGTAGTGGTTATTATTGGCACAACTGGTTCGACCCCTGG	CATVLPDSSGYYWHNWFDPW	IGHV1-24	IGHD3-22	IGHJ5	9	18	34	40
4	7.163323782234957E-4	TGTGCGGCAGTAAGGGGAATTACTATGGTTCGGGGAGATGATGTTTTTGATATATGG	CAAVRGITMVRGDDVFDIW	IGHV3-21	IGHD3-10	IGHJ3	5	18	36	37
4	7.163323782234957E-4	TGTGCGAGACTGGCTGGCCAAGAGATGGGAACAATTCGAGGTGCCTTTGATATCTGG	CARLAGQEMGTIRGAFDIW	IGHV5-10-1	IGHD5-24	IGHJ3	9	20	35	41
4	7.163323782234957E-4	TGTGCGAGAGATGAGTATGAGACTACGGTGACTACAGCGGGGGTTGCTGACTACTGG	CARDEYETTVTTAGVADYW	IGHV1-18	IGHD4-17	IGHJ4	11	20	34	47
4	7.163323782234957E-4	TGTGCGAGAGAGCATAAGGTGGGCAGCAGCTGGTACACAGGAGGTTTTGACTACTGG	CAREHKVGSSWYTGGFDYW	IGHV1-46	IGHD6-13	IGHJ4	10	22	35	45
4	7.163323782234957E-4	TGTGCGAAAGATCGGCGGGTGTATGGAGGGTACTACTACTACTACATGGACGTCTGG	CAKDRRVYGGYYYYYMDVW	IGHV3-23	IGHD2-8	IGHJ6	12	17	24	30
4	7.163323782234957E-4	TGTACCACAGTACCGTTTTCGTGGTCGTATAGAGACTACTACGGTATGGACGTCTGG	CTTVPFSWSYRDYYGMDVW	IGHV3-15	IGHD2-8	IGHJ6	9	26	31	34
4	7.163323782234957E-4	TGTGCGGCAGTTTATTCCACGATGAGACTTTGGCTGGCCCCCTTTGACTACTGG	CAAVYSTMRLWLAPFDYW	IGHV1-58	IGHD6-19	IGHJ4	9	30	36	41
4	7.163323782234957E-4	TGTGCGAGGCCCGATGGTCTCTACGGTGATGACGCTGATGCTTTTGATCTCTGG	CARPDGLYGDDADAFDLW	IGHV5-10-1	IGHD4-17	IGHJ3	7	20	28	35
4	7.163323782234957E-4	TGTGCGAGGCGGAGGTTCTCCGGTGACAACGTTTACTGGTACTTCGATCTGTGG	CARRRFSGDNVYWYFDLW	IGHV4-34	IGHD4-17	IGHJ2	7	20	31	33
4	7.163323782234957E-4	TGTGCGAGAGTGGCTATTACTATGATAGTAGTGGTTCAGGCTTTTGATATCTGG	CARVAITMIVVVQAFDIW	IGHV4-31	IGHD3-22	IGHJ3	9	14	35	39
4	7.163323782234957E-4	TGTGCGAGAGGTGGGAGTGGGACCGGGTACTACTACTACGGTATGGACGTCTGG	CARGGSGTGYYYYGMDVW	IGHV1-2	IGHD1-26	IGHJ6	9	15	21	27
4	7.163323782234957E-4	TGTGCGAGAGATTGCACAAACTGGAACTACTACTACTACTACATGGACGTCTGG	CARDCTNWNYYYYYMDVW	IGHV3-11	IGHD1-1	IGHJ6	11	18	24	25
4	7.163323782234957E-4	TGTGCGAGAGAGAGAGGAGCTCGACCGGGCTACTACTACGGTATGGACGTCTGG	CARERGARPGYYYGMDVW	IGHV3-30	IGHD6-6	IGHJ6	10	17	27	29
4	7.163323782234957E-4	TGTGCGAGAACCGGGTGGAGAGTACCAGCTGCCCCTGGTGCTTTTGATATCTGG	CARTGWRVPAAPGAFDIW	IGHV1-69D	IGHD2-2	IGHJ3	8	20	31	38
4	7.163323782234957E-4	TGTGCGAAAGATACCCGGGAGTGGGCAGCTGGCCCGGAATACTTCCAGCACTGG	CAKDTREWAAGPEYFQHW	IGHV3-30	IGHD2-2	IGHJ1	11	24	31	36
4	7.163323782234957E-4	TGTGCGAAAGATACGATTTTTGGAGTGGTTACCCCGTACTACTTTGACTACTGG	CAKDTIFGVVTPYYFDYW	IGHV3-23	IGHD3-3	IGHJ4	11	12	30	35
4	7.163323782234957E-4	TGTGCGAAAGACTTCGTGCCCCTTTATTATGATGCTAGTGGCTTCTATCCCTGG	CAKDFVPLYYDASGFYPW	IGHV3-23	IGHD3-16	IGHJ5	10	24	32	48
4	7.163323782234957E-4	TGTGCGAAAGACCCGCATTACGATTTTTGGAGTGGTTATTACTTTGACTACTGG	CAKDPHYDFWSGYYFDYW	IGHV3-23	IGHD3-3	IGHJ4	10	16	38	39
4	7.163323782234957E-4	TGTGCCAGAGGGTCGTATTACTCTGGTTCGGGGAGTTATTTTGACTCTTGG	CARGSYYSGSGSYFDSW	IGHV4-30-2	IGHD3-10	IGHJ4	9	13	38	39
4	7.163323782234957E-4	TGTGCGAGTGCCTTAGTGGGAGCCAGAACTACTTGGTACTTCCAGCCCTGG	CASALVGARTTWYFQPW	IGHV4-4	IGHD1-26	IGHJ1	7	13	22	36
4	7.163323782234957E-4	TGTGCGAGAGTATCAATCGGTGGGAGCTACTTTTACTCGATTGACTACTGG	CARVSIGGSYFYSIDYW	IGHV3-21	IGHD1-26	IGHJ4	9	19	30	40
4	7.163323782234957E-4	TGTGCGAGAGCGGGGAGATTACTATGGTTCGGGGAGTCCCTTGACTACTGG	CARAGRLLWFGESLDYW	IGHV3-11	IGHD3-10	IGHJ4	9	17	36	40
4	7.163323782234957E-4	TGTGCGAGAGGTAGTATAGCAGCTCGTCCCGGTTGGTACTTTGACTACTGG	CARGSIAARPGWYFDYW	IGHV3-21	IGHD6-6	IGHJ4	9	12	28	36
4	7.163323782234957E-4	TGTGCGAGAGGGGTCGAAGGGTATACCAGTGGCTGGTACTTTGACTACTGG	CARGVEGYTSGWYFDYW	IGHV4-59	IGHD6-19	IGHJ4	9	18	35	36
4	7.163323782234957E-4	TGTGCGAGAGATAGTAGTGGTTATTACTTATTTAGGTACTTCGATCTCTGG	CARDSSGYYLFRYFDLW	IGHV4-59	IGHD3-22	IGHJ2	11	12	27	34
4	7.163323782234957E-4	TGTGCGAAGGATTTGAGCAGTGGCTACTATGGGGGGGTATTTGACTACTGG	CAKDLSSGYYGGVFDYW	IGHV3-23	IGHD6-19	IGHJ4	11	15	24	39
4	7.163323782234957E-4	TGTGCGAAAGATTACATGGGCGACAAGTGGTTATTATCCTTTGACTATTGG	CAKDYMGDKWLLSFDYW	IGHV3-23	IGHD3-3	IGHJ4	11	25	36	38
4	7.163323782234957E-4	TGTGCGGTCAGGACTATGAACTACTACTACTACGGTATGGACGTCTGG	CAVRTMNYYYYGMDVW	IGHV1-18	IGHD3-22	IGHJ6	5	12	18	19
4	7.163323782234957E-4	TGTGCGGTCAGGACTATGAACTACTACTACTACGGTATGGACGTCTGG	CAVRTMNYYYYGMDVW	IGHV1-2	IGHD3-22	IGHJ6	5	12	18	19
4	7.163323782234957E-4	TGTGCGGGTGGTGGTCAGGAGATAGTGAATGATGCCTTTGATCTGTGG	CAGGGQEIVNDAFDLW	IGHV1-18	IGHD2-15	IGHJ3	5	7	14	28
4	7.163323782234957E-4	TGTGCGAGAGCCGAATATAGTGGCTACGATATTGACTTTGACTACTGG	CARAEYSGYDIDFDYW	IGHV3-11	IGHD5-12	IGHJ4	9	14	29	34
4	7.163323782234957E-4	TGTGCGAGAGCGGGTGATGGTGCGGGATATCCTCCCCCCACTTACTGG	CARAGDGAGYPPPTYW	IGHV4-4	IGHD2-15	IGHJ4	9	26	32	42
4	7.163323782234957E-4	TGTGCGAGAGGGTCAGCAGCTGGGTTCGCTGAATACTTCCAACACTGG	CARGSAAGFAEYFQHW	IGHV4-59	IGHD6-13	IGHJ1	9	13	22	26
4	7.163323782234957E-4	TGTGCGAGAGAGGGGGTCGAGTATAGCAGAAACTGGTTCGACCCCTGG	CAREGVEYSRNWFDPW	IGHV4-31	IGHD6-6	IGHJ5	10	16	28	30
4	7.163323782234957E-4	TGTGCGAAAGAGCGAGACCCAGAGTGGGAATTGTACTTTGACAACTGG	CAKERDPEWELYFDNW	IGHV3-30	IGHD1-26	IGHJ4	10	22	28	33
4	7.163323782234957E-4	TGTGCACACAGACCCGAAACCTTCGTTCAGGGGTACTTTGACTACTGG	CAHRPETFVQGYFDYW	IGHV2-5	IGHD1-1	IGHJ4	12	22	27	33
4	7.163323782234957E-4	TGTGCACACAGACCGGGTAACTGGAACTACGGCTACTTTGACTACTGG	CAHRPGNWNYGYFDYW	IGHV2-5	IGHD1-7	IGHJ4	12	17	30	32
4	7.163323782234957E-4	TGTGTCAGGGGCGGAATAGGGGGCGGCTATGGTTCTGACAACTGG	CVRGGIGGGYGSDNW	IGHV3-35	IGHD3-10	IGHJ4	4	26	34	35
4	7.163323782234957E-4	TGTGCGAGAGATGTTAGTGGTTATAATCCGTACTTTGACCACTGG	CARDVSGYNPYFDHW	IGHV7-4-1	IGHD3-22	IGHJ4	11	14	23	30
4	7.163323782234957E-4	TGTGCGAGAGACCCCCAGAGGGCAGGTACAGACTTTGACTACTGG	CARDPQRAGTDFDYW	IGHV3-30	IGHD1-1	IGHJ4	10	24	29	31
4	7.163323782234957E-4	TGTGCGAGAAATCGGGCAGTTGGGAACAACTGGTTCGACCCCTGG	CARNRAVGNNWFDPW	IGHV4-39	IGHD3-10	IGHJ5	8	11	20	25
4	7.163323782234957E-4	TGTGCAAAGGGGGGATTTTATCGTTCTGACGCATTTGAGATGTGG	CAKGGFYRSDAFEMW	IGHV3-9	IGHD3-16	IGHJ3	7	17	24	26
4	7.163323782234957E-4	TGTACCCGCTCTGATTTTTGGAGTGGCAACTACATGGACGTCTGG	CTRSDFWSGNYMDVW	IGHV3-49	IGHD3-3	IGHJ6	4	12	25	28
4	7.163323782234957E-4	TGTGCGGTCATGACTACGGTGACTACGGGATTTGACTACTGG	CAVMTTVTTGFDYW	IGHV1-18	IGHD4-17	IGHJ4	5	6	26	30
4	7.163323782234957E-4	TGTGCGGAATTTAGTGGTGGTCGCCCGGGGTTCGACCCCTGG	CAEFSGGRPGFDPW	IGHV3-21	IGHD2-15	IGHJ5	5	11	20	28
4	7.163323782234957E-4	TGTGCGAGGGGGGGGGCCTGGTGGGACGGTTTGGACGTCTGG	CARGGAWWDGLDVW	IGHV3-11	IGHD1-26	IGHJ6	7	20	25	31
4	7.163323782234957E-4	TGTGCGAGATCTGTGGATCCATCTGTGGGGGGGGACTACTGG	CARSVDPSVGGDYW	IGHV4-39	IGHD7-27	IGHJ4	8	10	19	33
4	7.163323782234957E-4	TGTGCGAGACAGAGGGTGGCGAGACTACTCTTTGACTACTGG	CARQRVARLLFDYW	IGHV4-59	IGHD3-22	IGHJ4	8	23	28	29
4	7.163323782234957E-4	TGTGCGAGAGGAGGTACTGCTTATTACTACGAGGACTTCTGG	CARGGTAYYYEDFW	IGHV3-23	IGHD3-22	IGHJ4	6	13	30	33
4	7.163323782234957E-4	TGTGCGAGAGATCTATGGAGGGACTACGGCTTGGACGTCTGG	CARDLWRDYGLDVW	IGHV1-69	IGHD4-17	IGHJ6	13	21	28	31
4	7.163323782234957E-4	TGTGCGTCAGCCAATTGGGGATTCCCCTTTGACTACTGG	CASANWGFPFDYW	IGHV1-18	IGHD7-27	IGHJ4	5	8	25	26
4	7.163323782234957E-4	TGTGCGATAGTAGGTGCCTACAAGCAATTTGACAACTGG	CAIVGAYKQFDNW	IGHV1-58	IGHD3-22	IGHJ4	5	6	12	27
4	7.163323782234957E-4	TGTGCGACAGACAAACACTACGGGGGCTTTGACTACTGG	CATDKHYGGFDYW	IGHV3-48	IGHD4-17	IGHJ4	10	16	22	26
4	7.163323782234957E-4	TGTGCGAGGACCTCGAAGGCCTCAGAGTTTGACTACTGG	CARTSKASEFDYW	IGHV3-20	IGHD6-6	IGHJ4	7	11	15	27
4	7.163323782234957E-4	TGTGCGAGAGAGGAGGGCTTTTACTACTTTGACTCCTGG	CAREEGFYYFDSW	IGHV7-4-1	.	IGHJ4	10	-1	-1	21
4	7.163323782234957E-4	TGTGCATACAGGTGGACCGGTCACTACTTTGACTACTGG	CAYRWTGHYFDYW	IGHV2-5	IGHD1-20	IGHJ4	10	15	20	22
4	7.163323782234957E-4	TGTGCAAGAGTCGCGGTGACGACTCCTTTTGACTTCTGG	CARVAVTTPFDFW	IGHV3-74	IGHD4-17	IGHJ4	9	13	19	27
4	7.163323782234957E-4	TGTGCGTTAGAGATGGACACAATTCTTGACTACTGG	CALEMDTILDYW	IGHV3-64	IGHD5-24	IGHJ4	5	7	23	25
4	7.163323782234957E-4	TGTGCACTAGAGATGGAAACGATTCTTGACTACTGG	CALEMETILDYW	IGHV3-47	IGHD5-24	IGHJ4	5	7	15	25
4	7.163323782234957E-4	TGTGCGAGGAGTAGCGGTTGGTTCGACCCCTGG	CARSSGWFDPW	IGHV1-18	IGHD2-15	IGHJ5	7	8	14	18
4	7.163323782234957E-4	TGTGCGAGAGGAAGTATATACTTCCATCAGTGG	CARGSIYFHQW	IGHV3-11	IGHD6-6	IGHJ1	9	12	16	17
4	7.163323782234957E-4	TGTGCGAACATTATAACGCGGGACTATTGG	CANIITRDYW	IGHV3-23	IGHD3-10	IGHJ4	7	9	17	21
4	7.163323782234957E-4	TGCTATGAGGGCTTTGACTACTGG	CYEGFDYW	IGHV3-23	IGHD3-22	IGHJ4	1	2	7	11
3	5.372492836676218E-4	TGTGCGAGAGTCACGATGCTCTTCTCGCGGAGATATTACTATGATAGTCGTTCTTACTCACCAGACTCCGGTATGGACGTCTGG	CARVTMLFSRRYYYDSRSYSPDSGMDVW	IGHV3-21	IGHD3-22	IGHJ6	9	33	47	72
3	5.372492836676218E-4	TGTGCAAAAGATATGGGTTCGGAAGTATTACGATATTTTGACTGGCCTATTATGCGTTGGTACTACGGTATGGACGTCTGG	CAKDMGSEVLRYFDWPIMRWYYGMDVW	IGHV3-43	IGHD3-9	IGHJ6	13	24	44	69
3	5.372492836676218E-4	TGTGCGAGAGGCCGGCGATTTGTTATTACGATTTTTGGAGTGGTTTCCTCGGCGTCGTCCGGCTACATGGACGTCTGG	CARGRRFVITIFGVVSSASSGYMDVW	IGHV1-8	IGHD3-3	IGHJ6	12	23	44	62
3	5.372492836676218E-4	TGTGCGAAAGTCCTCGGAAACGTCGGTGTTACGATTTTTGGAGTGGTTATTGCGGGGGGATACGGTATGGACGTCTGG	CAKVLGNVGVTIFGVVIAGGYGMDVW	IGHV3-23	IGHD3-3	IGHJ6	9	28	50	66
3	5.372492836676218E-4	TGTGCGAGACAGAAACACCTCTATGGTTCGGGGAGTTATTATGTTGCCTACTACTACTACGGTATGGACGTCTGG	CARQKHLYGSGSYYVAYYYYGMDVW	IGHV5-10-1	IGHD3-10	IGHJ6	10	20	41	47
3	5.372492836676218E-4	TGTGCCAGAGATTCCCATTACTATGGTTCGGGGAGTTATTACTGGATGGGTCCGGATGCTTTTGATATCTGG	CARDSHYYGSGSYYWMGPDAFDIW	IGHV4-30-2	IGHD3-10	IGHJ3	11	16	40	54
3	5.372492836676218E-4	TGTGCGAGACGGGGCCCTCATGACTACGGTGACTACGGCCCCTTTTACTACTACTACTACATGGACGTCTGG	CARRGPHDYGDYGPFYYYYYMDVW	IGHV5-10-1	IGHD4-17	IGHJ6	9	17	36	45
3	5.372492836676218E-4	TGTGCGAGACGAAATATTGTAGTGGTGGTAGCTGCTATGAAACACTTTCGCGACTACGGTATGGACGTCTGG	CARRNIVVVVAAMKHFRDYGMDVW	IGHV4-39	IGHD2-15	IGHJ6	9	13	36	60
3	5.372492836676218E-4	TGTGCGAGACATCCACGATATTTTGACTGGTTATTGCAAAGCGACTACTACTACTACGGTATGGACGTCTGG	CARHPRYFDWLLQSDYYYYGMDVW	IGHV4-39	IGHD3-9	IGHJ6	11	14	34	43
3	5.372492836676218E-4	TGTGCGAGAGCCAATATGATAGTAGTGGTTTTGGGTAAACCCGCATACTACTACTACGGTATGGACGTCTGG	CARANMIVVVLGKPAYYYYGMDVW	IGHV4-4	IGHD3-22	IGHJ6	9	14	29	45
3	5.372492836676218E-4	TGTGCGAGAGGCATTAGGAGATCTATTGTAGTGGTGGTAGCTGCTATTCCCTACTACTACATGGACGTCTGG	CARGIRRSIVVVVAAIPYYYMDVW	IGHV1-8	IGHD2-15	IGHJ6	11	23	49	50
3	5.372492836676218E-4	TGTGCGAGAGATCCCACATCTATTACGTTTGGGGGAGTTATCGTTACTAGAGGTGCTTTTGATATCTGG	CARDPTSITFGGVIVTRGAFDIW	IGHV4-31	IGHD3-16	IGHJ3	12	21	45	53
3	5.372492836676218E-4	TGTGCGAAAGAGTTGAGGGATTTTGGAGTGGTTATTGGAGACTACTACTACTACGGTATGGACGTCTGG	CAKELRDFGVVIGDYYYYGMDVW	IGHV3-30	IGHD3-3	IGHJ6	10	20	35	40
3	5.372492836676218E-4	TGTGCGAGACGACGATGGGGATCCTGTAGTGGTGGTACATGCTACTCATGGCACTTCGATCTCTGG	CARRRWGSCSGGTCYSWHFDLW	IGHV4-39	IGHD2-15	IGHJ2	9	24	46	48
3	5.372492836676218E-4	TGTGCGAGACAAAATAGTGGCTACGCCGCCCTACAATCTTACTACTACTACTACATGGACGTCTGG	CARQNSGYAALQSYYYYYMDVW	IGHV5-10-1	IGHD5-12	IGHJ6	10	13	24	39
3	5.372492836676218E-4	TGTGCGAGAGTCTTTAATTTCTACGCTTCGGGGAGTTCTTATAACCGGTACTACTTTGACTCCTGG	CARVFNFYASGSSYNRYYFDSW	IGHV3-20	IGHD3-10	IGHJ4	9	16	44	47
3	5.372492836676218E-4	TGTGCGAGAGCCCCGAGGCGTTACGATTTTTGGAGTGGTTATTATTCGTACTACTTTGACTACTGG	CARAPRRYDFWSGYYSYYFDYW	IGHV3-21	IGHD3-3	IGHJ4	9	20	44	47
3	5.372492836676218E-4	TGTGCGAGAGACCGGATTTCGGATAGAATACTAATGGTGTATGTTATTGATGCTTTTGATATCTGG	CARDRISDRILMVYVIDAFDIW	IGHV4-31	IGHD2-8	IGHJ3	10	28	46	47
3	5.372492836676218E-4	TGTGCGAGAATGAGGCCCCCCATGTATTACGATTGGTGGAGTGGTCAGGAGGGTTTTGACTACTGG	CARMRPPMYYDWWSGQEGFDYW	IGHV4-34	IGHD3-3	IGHJ4	8	23	44	54
3	5.372492836676218E-4	TGTGCGAAAGATCCCCTTTTACGATTTTTGGAGTGGTCCCCCCAAATCGGCTACTTTGACTACTGG	CAKDPLLRFLEWSPQIGYFDYW	IGHV3-23	IGHD3-3	IGHJ4	12	18	36	50
3	5.372492836676218E-4	TCTGCGAGAGAACCCTACTATGATAGTAGTGGTGATTATTACAGCTACGGTATGGACGTCTGG	SAREPYYDSSGDYYSYGMDVW	IGHV3-33	IGHD3-22	IGHJ6	10	15	41	51
3	5.372492836676218E-4	TGTGCCAGAGAGGCCGTTCGTATTACTTTGATAGTAGTGGTTCGTTACGGTCTGGACGTCTGG	CAREAVRITLIVVVRYGLDVW	IGHV4-30-2	IGHD3-22	IGHJ6	10	18	41	52
3	5.372492836676218E-4	TGTGCGAGAGGCCCTAAGGTCGGGCTGTTTTTTCGGCGGATTAACTCGTACTTCGATCTCTGG	CARGPKVGLFFRRINSYFDLW	IGHV4-34	IGHD3-3	IGHJ2	12	27	31	43
3	5.372492836676218E-4	TGTGCGAGAGGGGGGGGAGATTACGTTTGGGGGAGTTATCGACTCAACTGGTTCGACCCCTGG	CARGGGDYVWGSYRLNWFDPW	IGHV1-8	IGHD3-16	IGHJ5	10	18	40	44
3	5.372492836676218E-4	TGTGCGAGAGGGAATTATTTTTGTAGTGGTGGTACCTGCTACTCCAACTGGCTCGACCCCTGG	CARGNYFCSGGTCYSNWLDPW	IGHV3-23	IGHD2-15	IGHJ5	6	20	43	44
3	5.372492836676218E-4	TGTGCGAGAGATTTTGCGGTTTGGAGTGGTTATAATTACTACTACTACTACATGGACGTCTGG	CARDFAVWSGYNYYYYYMDVW	IGHV4-4	IGHD3-3	IGHJ6	11	19	32	36
3	5.372492836676218E-4	TGTGCGAGAGATCTGGTGGGATCAGCTTATAGCAGCAGCTGGTCCGCCCCCCTTGACTACTGG	CARDLVGSAYSSSWSAPLDYW	IGHV1-46	IGHD6-13	IGHJ4	13	27	42	52
3	5.372492836676218E-4	TGTGCGAGAGATAGGAGGCATTACGATATTTTGACTGGTTATTATCGAGGCTTTGACTACTGG	CARDRRHYDILTGYYRGFDYW	IGHV4-4	IGHD3-9	IGHJ4	11	19	44	50
3	5.372492836676218E-4	TGTGCGAAAGACTGGTATTGTAGTGGTGGTAGTTGCTACTACTACTACGGTATGGACGTCTGG	CAKDWYCSGGSCYYYYGMDVW	IGHV3-23	IGHD2-15	IGHJ6	10	15	31	35
3	5.372492836676218E-4	TGTGCAAAAGAGGTGGACGGGGACTCGAGTGGTTATCACCTTAATGAGGGTTTTGAAATCTGG	CAKEVDGDSSGYHLNEGFEIW	IGHV3-9	IGHD3-3	IGHJ3	10	26	35	43
3	5.372492836676218E-4	TGTGGGAGAATTGGAAGGGTTCGGGGAGTTATCTTTGGCGTAAACTACGGTATGGACGTCTGG	CGRIGRVRGVIFGVNYGMDVW	IGHV4-39	IGHD3-10	IGHJ6	8	17	31	51
3	5.372492836676218E-4	TGTGCGAGAGGCGGTTACGATTTTTGGAGTGGTTATGAGTACTACTACATGGACGTCTGG	CARGGYDFWSGYEYYYMDVW	IGHV3-21	IGHD3-3	IGHJ6	9	14	35	39
3	5.372492836676218E-4	TGTGCGAGAGGGCATAGTGGGAGCTACATTTGGAACTACTACTACTACATGGACGTCTGG	CARGHSGSYIWNYYYYMDVW	IGHV1-8	IGHD1-26	IGHJ6	10	13	26	34
3	5.372492836676218E-4	TGTGCGAGAGAGGGAGATACCACTGGCTGGCCGGACCCCCTCAACTGGTTCGACCCCTGG	CAREGDTTGWPDPLNWFDPW	IGHV1-18	IGHD4-23	IGHJ5	10	12	22	41
3	5.372492836676218E-4	TGTGCGAGAAGGGGGGTTTTCTATGGTGGTACTTATTACGTCGATGCTTTTGACATCTGG	CARRGVFYGGTYYVDAFDIW	IGHV4-39	IGHD2-15	IGHJ3	8	23	30	42
3	5.372492836676218E-4	TGTGCGAAATATAGCAGCTCGTCCCTTACGTTTGTCTACTACTACTACATGGACGTCTGG	CAKYSSSSLTFVYYYYMDVW	IGHV1-69	IGHD6-6	IGHJ6	6	9	23	35
3	5.372492836676218E-4	TGTGCTAAAGATGTTGGGTTCCGCTCTAGAACAATGGCTGGGAATTTCGACTACTGG	CAKDVGFRSRTMAGNFDYW	IGHV3-9	IGHD1-14	IGHJ4	11	16	22	48
3	5.372492836676218E-4	TGTGCGAGGGGGAATAAAGTGGCTACCCTTAGCTATTACTACGGTATGGACGTCTGG	CARGNKVATLSYYYGMDVW	IGHV1-67	IGHD5-12	IGHJ6	7	13	25	32
3	5.372492836676218E-4	TGTGCGAGACAGGAAGGTAGCAGCAGCTGGTCCCGCCCACTACAGATGGACGTCTGG	CARQEGSSSWSRPLQMDVW	IGHV5-10-1	IGHD6-13	IGHJ6	10	17	30	45
3	5.372492836676218E-4	TGTGCGAGAGTTCTGGTGTATAGCAGCCAACGACCGCAATGGTACTTCGATCTCTGG	CARVLVYSSQRPQWYFDLW	IGHV4-31	IGHD6-13	IGHJ2	13	17	26	39
3	5.372492836676218E-4	TGTGCGAGAGGGACGGAATATTGTAGTAGTACCAGCTGCTACTACTTTGACTACTGG	CARGTEYCSSTSCYYFDYW	IGHV4-34	IGHD2-2	IGHJ4	10	17	38	39
3	5.372492836676218E-4	TGTGCGAGAGATCTTACTTCGTATTACTATGATAGTAGTGGTTATTTTGACTACTGG	CARDLTSYYYDSSGYFDYW	IGHV4-31	IGHD3-22	IGHJ4	13	19	44	45
3	5.372492836676218E-4	TGTGCGAGAGATCGTGGCTACTATGGTTCGGGGAGTTATGTTTGGTTCGACCCCTGG	CARDRGYYGSGSYVWFDPW	IGHV4-31	IGHD3-10	IGHJ5	12	18	38	42
3	5.372492836676218E-4	TGTGCGAGAGATGGGCGGAGATGGCTACAATTACCCCACTGGTACTTCGATCTCTGG	CARDGRRWLQLPHWYFDLW	IGHV4-59	IGHD5-24	IGHJ2	11	17	33	37
3	5.372492836676218E-4	TGTGCGAAGGCGTATAACTGGAACTTACTTTACTACTACTACGGTATGGACGTCTGG	CAKAYNWNLLYYYYGMDVW	IGHV3-23	IGHD1-7	IGHJ6	7	11	24	30
3	5.372492836676218E-4	TGTGCGAAACCGCGCCGGATACAGCTATGGTCCGAGGGGTACGGTATGGACGTCTGG	CAKPRRIQLWSEGYGMDVW	IGHV3-33	IGHD5-18	IGHJ6	6	16	30	45
3	5.372492836676218E-4	TGTGCACGGATGCGGAGGGGGTGGCTACGATTGAGGGGGTACTGGTTCGACCCCTGG	CARMRRGWLRLRGYWFDPW	IGHV2-26	IGHD5-12	IGHJ5	10	20	31	40
3	5.372492836676218E-4	TGCGCAAAGGGGTGGTGTAGTACTACCAGCTGCCCCTATCACGGTATGGACGTCTGG	CAKGWCSTTSCPYHGMDVW	IGHV3-74	IGHD2-2	IGHJ6	6	15	32	45
3	5.372492836676218E-4	TGTGTGAGACGGATCTTCTATGGTTCGGCGAGTTCTTGGCACTTCGATCTCTGG	CVRRIFYGSASSWHFDLW	IGHV3-35	IGHD3-10	IGHJ2	8	17	33	36
3	5.372492836676218E-4	TGTGCGTTTTACTATGATAGTAGTGGTTATTACTCCGGTGCTTTTGATATCTGG	CAFYYDSSGYYSGAFDIW	IGHV1-18	IGHD3-22	IGHJ3	5	8	33	38
3	5.372492836676218E-4	TGTGCGAGGCATAGGGGAGGCTACTACGGTTCGGGGAGTCATTACGAGTCGTGG	CARHRGGYYGSGSHYESW	IGHV3-23	IGHD3-10	IGHJ4	6	21	43	51
3	5.372492836676218E-4	TGTGCGAGATCCGGGGGCGTGCTGGTTTTAAGAGTCAACTGGTTTGACCCCTGG	CARSGGVLVLRVNWFDPW	IGHV3-21	IGHD2-2	IGHJ5	8	20	25	35
3	5.372492836676218E-4	TGTGCGAGACTGAGACTTACTATGATAGTAGTGGTTAAGTACTTCGATCTCTGG	CARLRLTMIVVVKYFDLW	IGHV4-31	IGHD3-22	IGHJ2	8	16	36	38
3	5.372492836676218E-4	TGTGCGAGACACCGGTATTACGATTCTTCCTATCTCTGGCACTTCGATTTCTGG	CARHRYYDSSYLWHFDFW	IGHV4-39	IGHD3-3	IGHJ2	10	14	24	35
3	5.372492836676218E-4	TGTGCGAGAGTATTGGTGCTATGGGGGCTGATGTACTACGGTATGGACGTCTGG	CARVLVLWGLMYYGMDVW	IGHV1-3	IGHD4-17	IGHJ6	9	34	41	42
3	5.372492836676218E-4	TGTGCGAGAGGTCTTGGTTCGGGGAGTTATTATCCAGGGGCTTTTGATATCTGG	CARGLGSGSYYPGAFDIW	IGHV4-59	IGHD3-10	IGHJ3	13	14	32	39
3	5.372492836676218E-4	TGTGCGAGAGGGCTGAAAGTGGGAGCTACTACGGGGAGATGGTTCGACCCCTGG	CARGLKVGATTGRWFDPW	IGHV1-8	IGHD1-26	IGHJ5	10	17	32	39
3	5.372492836676218E-4	TGTGCGAGAGATTGTAGCAGCAGCTGGTACCCGGGTTCGGCTTTTGATATCTGG	CARDCSSSWYPGSAFDIW	IGHV7-4-1	IGHD6-13	IGHJ3	11	14	29	39
3	5.372492836676218E-4	TGTGCGAGAGATAGAAGTTACGGTGACTTCATAAGGTGGCACCTCGATCTCTGG	CARDRSYGDFIRWHLDLW	IGHV1-18	IGHD4-17	IGHJ2	11	18	27	36
3	5.372492836676218E-4	TGTGCGAGAGAAGGGACTACTATGATAGTACTCGACTGGTACTTCGATCTCTGG	CAREGTTMIVLDWYFDLW	IGHV4-31	IGHD3-22	IGHJ2	10	17	29	34
3	5.372492836676218E-4	TGTGCGAAAGGGGAAGGTTTTGGGTTCCGCTTATACTACTACATGGACGTCTGG	CAKGEGFGFRLYYYMDVW	IGHV3-23	IGHD1-14	IGHJ6	9	22	32	33
3	5.372492836676218E-4	TGTGCGAAAGATCCTTATTACGATTTTTGGAGTGGGTACTACTTTGACTACTGG	CAKDPYYDFWSGYYFDYW	IGHV3-23	IGHD3-3	IGHJ4	12	15	34	35
3	5.372492836676218E-4	TGTGCGAAAGATCCGCATTACGATTTTTGGAGTGGTTATTACTTTGACTACTGG	CAKDPHYDFWSGYYFDYW	IGHV3-23	IGHD3-3	IGHJ4	12	16	38	39
3	5.372492836676218E-4	TGTGCGAAAGAACCGAATTACGATTTTTGGAGTGGTTATTATTTTGACTACTGG	CAKEPNYDFWSGYYFDYW	IGHV3-23	IGHD3-3	IGHJ4	10	16	41	42
3	5.372492836676218E-4	TGTGCAAAAGATATGGACGATGACTCCCAGGTTGGGGGCTACTTTGACTACTGG	CAKDMDDDSQVGGYFDYW	IGHV3-43	IGHD3-16	IGHJ4	13	16	27	38
3	5.372492836676218E-4	TGTGCGACCCTGGCGGTGGGAGCTACTACACGGTTACAGGGGGACTACTGG	CATLAVGATTRLQGDYW	IGHV3-23	IGHD1-26	IGHJ4	6	15	28	42
3	5.372492836676218E-4	TGTGCGACAGGGGGGGGAATGGTGGGAGCTATTAGGAGTTTTGACTACTGG	CATGGGMVGAIRSFDYW	IGHV1-8	IGHD1-26	IGHJ4	10	21	30	39
3	5.372492836676218E-4	TGTGCGAGGGGATTTTTGGAGTGGTTATTATATGGCCCCTTTGAGTACTGG	CARGFLEWLLYGPFEYW	IGHV3-30	IGHD3-3	IGHJ4	7	10	31	38
3	5.372492836676218E-4	TGTGCGAGATCGCTAGGGATGGCTACAATTCTTTCTTGGTTCGACCCCTGG	CARSLGMATILSWFDPW	IGHV5-10-1	IGHD5-24	IGHJ5	8	13	29	36
3	5.372492836676218E-4	TGTGCGAGACGGTCACCGGTGACTACGGGATCGTACTACTTTGACTACTGG	CARRSPVTTGSYYFDYW	IGHV4-39	IGHD4-17	IGHJ4	9	16	26	32
3	5.372492836676218E-4	TGTGCGAGAGCGGGTCGACTTGTAGACCTGGCCGACTCTTTTGACTACTGG	CARAGRLVDLADSFDYW	IGHV3-11	IGHD2-15	IGHJ4	9	19	24	39
3	5.372492836676218E-4	TGTGCGAGAGGGCAGTGGGAGTCGACTATGGGACATCGGTTCGACCCCTGG	CARGQWESTMGHRFDPW	IGHV4-59	IGHD1-26	IGHJ5	9	13	20	37
3	5.372492836676218E-4	TGTGCGAGAGGGATTACGATTTTTGGAGTGGTTGATGCTTTTGATATCTGG	CARGITIFGVVDAFDIW	IGHV1-8	IGHD3-3	IGHJ3	10	12	31	32
3	5.372492836676218E-4	TGTGCGAGAGATCTTCCCCGAGTTACGATTTTTGGAGTGGTCGACTACTGG	CARDLPRVTIFGVVDYW	IGHV1-18	IGHD3-3	IGHJ4	13	22	40	42
3	5.372492836676218E-4	TGTGCGAGAGACCCCTTTAGTGGATACTACGACGGGGCGAGCGACTCCTGG	CARDPFSGYYDGASDSW	IGHV3-21	IGHD5-18	IGHJ5	10	19	26	41
3	5.372492836676218E-4	TGTGCGAAAGAGGGAACCGATAAAATTTATTGGAGTGGACTTGCCTCCTGG	CAKEGTDKIYWSGLASW	IGHV3-23	IGHD3-3	IGHJ5	10	29	37	46
3	5.372492836676218E-4	TGTGCGAAAGAAAGTTCGTTCGGGGAGTTATTGGGGGGCTTGGACTACTGG	CAKESSFGELLGGLDYW	IGHV3-30	IGHD3-10	IGHJ4	10	17	31	38
3	5.372492836676218E-4	TGTGCACGTCAGACGACATATGCCGGTCTTTTGACTGCTCTTGACTACTGG	CARQTTYAGLLTALDYW	IGHV2-26	IGHD3-9	IGHJ4	7	28	36	40
3	5.372492836676218E-4	TGTGCACGGATGCGAGTGGGAACTAATGCGCCCGGCGCTTTTGATCTCTGG	CARMRVGTNAPGAFDLW	IGHV2-26	IGHD1-26	IGHJ3	10	14	24	36
3	5.372492836676218E-4	TGTGCACGGATACGATGGGAGCTACTACCGAACTGGTACTTCGATCTCTGG	CARIRWELLPNWYFDLW	IGHV2-26	IGHD1-26	IGHJ2	13	15	27	31
3	5.372492836676218E-4	TGTTCACGTGGGGTGGGAGCTGTCCCAGAAGACGGTTTTGATATCTGG	CSRGVGAVPEDGFDIW	IGHV2-26	IGHD1-26	IGHJ3	7	12	20	35
3	5.372492836676218E-4	TGTGCCAGAGTAGAGTTGCCCCCCTATAAATACGGTATGGACGTCTGG	CARVELPPYKYGMDVW	IGHV4-30-2	IGHD3-22	IGHJ6	9	28	33	36
3	5.372492836676218E-4	TGTGCGAGACCCGGTGGCTATGGCCAATCGACCCGGTTTGACTACTGG	CARPGGYGQSTRFDYW	IGHV4-39	IGHD5-12	IGHJ4	9	13	19	36
3	5.372492836676218E-4	TGTGCGAGACGGGGGTTCGGGGAGTTATTATATGGGTTTGACTACTGG	CARRGFGELLYGFDYW	IGHV4-4	IGHD3-10	IGHJ4	8	13	31	36
3	5.372492836676218E-4	TGTGCGAGAGCCGCAGCGGGGAACTATAGGAACTGGTTCGACCCCTGG	CARAAAGNYRNWFDPW	IGHV3-30	IGHD1-7	IGHJ5	9	19	25	30
3	5.372492836676218E-4	TGTGCGAGAGGCGACGGGGATGCCTCGGGATTCTGGTTCGAGTCCTGG	CARGDGDASGFWFESW	IGHV1-8	IGHD3-10	IGHJ5	11	14	19	32
3	5.372492836676218E-4	TGTGCGAGAGGGAATTACTTCGAGGGTCATTACAAATTTGACTACTGG	CARGNYFEGHYKFDYW	IGHV1-8	IGHD3-10	IGHJ4	10	13	18	36
3	5.372492836676218E-4	TGTGCGAGAGGGAATTACTTCGAGGGTCATTACAAATTTGACTACTGG	CARGNYFEGHYKFDYW	IGHV4-4	IGHD3-10	IGHJ4	9	13	18	36
3	5.372492836676218E-4	TGTGCGAGAGGACGGGGTTATTATTACCCCTCCCACTTTGACTACTGG	CARGRGYYYPSHFDYW	IGHV7-4-1	IGHD3-3	IGHJ4	9	15	23	34
3	5.372492836676218E-4	TGTGCGAGAGATGGAAGCAGCAGCTACTACGGAAACCTTGACTTCTGG	CARDGSSSYYGNLDFW	IGHV3-20	IGHD1-26	IGHJ4	11	21	30	37
3	5.372492836676218E-4	TGTGCGAGAGAGGGCGGGACCTTCTACGTAAACTACTTTGACCACTGG	CAREGGTFYVNYFDHW	IGHV3-21	IGHD1-26	IGHJ4	10	15	29	31
3	5.372492836676218E-4	TGTGCGAGAGAGATGACTACGGTGGCCACCGTCTACTTTGACTACTGG	CAREMTTVATVYFDYW	IGHV3-11	IGHD4-23	IGHJ4	10	12	24	32
3	5.372492836676218E-4	TGTGCGAGAGAGAGGCAGTGGGTGGAGGCCTCGCCTTTTGATATCTGG	CARERQWVEASPFDIW	IGHV1-2	IGHD6-19	IGHJ3	10	14	24	34
3	5.372492836676218E-4	TGTGCGAAAGGAAAAAGTGGGAGCTACTATGATGCTTTTGATATCTGG	CAKGKSGSYYDAFDIW	IGHV3-30	IGHD1-26	IGHJ3	6	15	27	28
3	5.372492836676218E-4	TGTGCGAAAGGAAAAAGTGGGAGCTACTATGATGCTTTTGATATCTGG	CAKGKSGSYYDAFDIW	IGHV4-34	IGHD1-26	IGHJ3	10	15	27	28
3	5.372492836676218E-4	TGTGCAACAGCCCAACCGTTCAGAACGACGTCTTGGTTCGACCCCTGG	CATAQPFRTTSWFDPW	IGHV1-24	IGHD1-1	IGHJ5	9	22	31	33
3	5.372492836676218E-4	TGTGCAAGAGGGAGCGGTGGCTACAATCACCGAGATTTTGATATTTGG	CARGSGGYNHRDFDIW	IGHV3-43	IGHD5-24	IGHJ3	6	17	26	35
3	5.372492836676218E-4	TGTGCAAGAGGGAGAGGTGGCTACAATCACCGAGATTTTGATATTTGG	CARGRGGYNHRDFDIW	IGHV1-45	IGHD5-24	IGHJ3	8	12	26	35
3	5.372492836676218E-4	TGTGCAAGAGAGGGGACTGGTAGTAGTGGTTATTCTTTTGACTACTGG	CAREGTGSSGYSFDYW	IGHV3-13	IGHD3-22	IGHJ4	10	20	33	36
3	5.372492836676218E-4	TGTGCAAAAGCCTCGGATTACAATGGTTCGGGGAGTTCCCACTACTGG	CAKASDYNGSGSSHYW	IGHV3-9	IGHD3-10	IGHJ4	9	16	36	40
3	5.372492836676218E-4	TGTGCAAAAGGGGTCGGTCCGTACAGCTATGGTTTCTTTGACTACTGG	CAKGVGPYSYGFFDYW	IGHV3-9	IGHD5-18	IGHJ4	9	21	33	35
3	5.372492836676218E-4	TGTGCAAAAGATTTCGAGTGGGAGCTACCCGGGTCGTTTGACTACTGG	CAKDFEWELPGSFDYW	IGHV3-9	IGHD1-26	IGHJ4	11	16	27	36
3	5.372492836676218E-4	TGTACCACAGCCGCACAACCCCCGGGATACGTCGTGCCGGGTAACTGG	CTTAAQPPGYVVPGNW	IGHV3-15	IGHD1-1	IGHJ4	9	28	34	43
3	5.372492836676218E-4	TGTGTCAGACGCTATGGTACCTTCCACTGGGATTTCGATCCCTGG	CVRRYGTFHWDFDPW	IGHV5-51	IGHD5-18	IGHJ2	3	10	17	25
3	5.372492836676218E-4	TGTGCGAGAGCGTGTGGTGGTAACTGCTACCTCTCTGACTACTGG	CARACGGNCYLSDYW	IGHV3-21	IGHD2-15	IGHJ4	9	13	29	35
3	5.372492836676218E-4	TGTGCGAGAGGTAACGGTGGGAGCTACTGGTACTTTGACTACTGG	CARGNGGSYWYFDYW	IGHV3-30	IGHD1-26	IGHJ4	9	16	27	30
3	5.372492836676218E-4	TGTGCGAGAGGTAACGGTGGGAGCTACTGGTACTTTGACTACTGG	CARGNGGSYWYFDYW	IGHV4-34	IGHD1-26	IGHJ4	10	16	27	30
3	5.372492836676218E-4	TGTGCGAGAGATCTCGTGGATACAGCTATGGTTCTTGACTACTGG	CARDLVDTAMVLDYW	IGHV4-31	IGHD5-18	IGHJ4	14	15	32	34
3	5.372492836676218E-4	TGTGCGAAAGATGAGGCGTTCGGGGAGGCCGCAGTAGGCTACTGG	CAKDEAFGEAAVGYW	IGHV3-30	IGHD3-10	IGHJ4	11	17	26	38
3	5.372492836676218E-4	TGTTTTACGGTGCCTTCTAACTACTACGGTATGGACGTCTGG	CFTVPSNYYGMDVW	IGHV3-30	IGHD4-17	IGHJ6	2	5	11	19
3	5.372492836676218E-4	TGTGCGAGCGAGCAGGGATACAGCTATGGCTACGACTACTGG	CASEQGYSYGYDYW	IGHV4-4	IGHD5-18	IGHJ4	7	15	32	33
3	5.372492836676218E-4	TGTGCGAGCAGATACTATGGTTCGGGGAGTAAGGACGTCTGG	CASRYYGSGSKDVW	IGHV3-21	IGHD3-10	IGHJ6	7	12	29	32
3	5.372492836676218E-4	TGTGCGAGACTTAGAGCCAAGGCTCTCCCTTTTGACTTCTGG	CARLRAKALPFDFW	IGHV4-39	IGHD3-10	IGHJ4	9	24	28	30
3	5.372492836676218E-4	TGTGCGAGAGTCCTGCCCTCTACAAAGGGTATGGACGTCTGG	CARVLPSTKGMDVW	IGHV4-59	IGHD2-15	IGHJ6	9	19	24	30
3	5.372492836676218E-4	TGTGCGAGAGAGGACCAAGAGGTGGGAGCTACGGACTACTGG	CAREDQEVGATDYW	IGHV3-11	IGHD1-26	IGHJ4	10	21	31	33
3	5.372492836676218E-4	TGTGCGAAATGGGGGGGCGGAACTACGGGTCTAGACCACTGG	CAKWGGGTTGLDHW	IGHV3-23	IGHD1-7	IGHJ4	8	18	26	33
3	5.372492836676218E-4	TGTGCGAAAGATTGGAGTGGGACCTACACCTTTGACTACTGG	CAKDWSGTYTFDYW	IGHV3-30	IGHD1-26	IGHJ4	11	15	26	29
3	5.372492836676218E-4	TGTGCGAAAGATGGGGGATACAGCTATGCTTATGTCTTCTGG	CAKDGGYSYAYVFW	IGHV3-23	IGHD5-18	IGHJ4	11	15	31	38
3	5.372492836676218E-4	TGTGCGAAAGAGGGGGCAAATTGGAGTTACTTTGACTACTGG	CAKEGANWSYFDYW	IGHV3-23	IGHD3-3	IGHJ4	10	20	26	27
3	5.372492836676218E-4	TGTGTGGTGGCTACAACTGGGCCCAACTTTGACTTGTGG	CVVATTGPNFDLW	IGHV7-4-1	IGHD1-1	IGHJ4	3	11	19	25
3	5.372492836676218E-4	TGTGCGACTGGAGGCAGCTACTACCTTTTCGACTACTGG	CATGGSYYLFDYW	IGHV1-3	IGHD1-26	IGHJ4	6	15	23	30
3	5.372492836676218E-4	TGTGCGAGTCAATTGGGAACGGTGACCACGTACTTCTGG	CASQLGTVTTYFW	IGHV1-18	IGHD4-17	IGHJ4	7	18	30	31
3	5.372492836676218E-4	TGTGCGAGCCAGAGGAGTCCCTTGGGGTTCGACCCCTGG	CASQRSPLGFDPW	IGHV1-46	IGHD2-15	IGHJ5	7	13	17	25
3	5.372492836676218E-4	TGTGCGAGATCCTACGGTGGTAACTCCTTTGACTACTGG	CARSYGGNSFDYW	IGHV4-55	IGHD4-23	IGHJ4	9	11	21	22
3	5.372492836676218E-4	TGTGCGAGATCGCAGTGGCTGGTCGACTTTGACACCTGG	CARSQWLVDFDTW	IGHV3-11	IGHD6-19	IGHJ4	8	11	22	25
3	5.372492836676218E-4	TGTGCGAGAAGGCCGGGGGGCTACTTATTTGACTACTGG	CARRPGGYLFDYW	IGHV4-31	IGHD1-26	IGHJ4	8	15	24	27
3	5.372492836676218E-4	TGTGCACACGTAGTGGGGAGCAGCTGGTATCACTACTGG	CAHVVGSSWYHYW	IGHV2-5	IGHD2-2	IGHJ4	8	18	28	31
3	5.372492836676218E-4	TGTACGAGAGACCCCGAGATCTCACCTTTTGACTACTGG	CTRDPEISPFDYW	IGHV3-33	IGHD3-10	IGHJ4	10	11	16	27
3	5.372492836676218E-4	TGTGCGACCCGCCTACGATCCCACTTTGACTACTGG	CATRLRSHFDYW	IGHV3-23	IGHD5-12	IGHJ4	6	12	18	22
3	5.372492836676218E-4	TGTGCATTAGAGATGGAAACAATTCTTGACTACTGG	CALEMETILDYW	IGHV3-64	IGHD5-24	IGHJ4	4	7	23	25
3	5.372492836676218E-4	TGTGCGGGAGGGGAAGGTTTCTTCGACCCCTGG	CAGGEGFFDPW	IGHV3-11	.	IGHJ5	9	-1	-1	21
3	5.372492836676218E-4	TGTGCGAGAGGGTCTATATACTTTCACCACTGG	CARGSIYFHHW	IGHV3-23	.	IGHJ1	6	-1	-1	17
3	5.372492836676218E-4	TGTGCGAGAGATCCGACTAGGCATGACTACTGG	CARDPTRHDYW	IGHV3-11	IGHD2-15	IGHJ4	12	16	20	23
3	5.372492836676218E-4	TGTGCGAGAGGATTTGACTACTGG	CARGFDYW	IGHV4-59	.	IGHJ4	9	-1	-1	12
2	3.5816618911174784E-4	TGTGCGAGAGATAAGCCCGGGTCGATGGGGTGGTATTACGATTTTTGGAGTGCTTATTCTCTATCCGATCGGGGCATACCCCTCTTTGACTACTGG	CARDKPGSMGWYYDFWSAYSLSDRGIPLFDYW	IGHV3-21	IGHD3-3	IGHJ4	11	32	57	83
2	3.5816618911174784E-4	TGTGCGAGAGATAAGCCCGGGTCGATGGGGTGGTATTACGATTTTTGGAGTGGTTATTCTCTATCCGATCGGGGCATACCCCTCTTTGACTACTGG	CARDKPGSMGWYYDFWSGYSLSDRGIPLFDYW	IGHV3-21	IGHD3-3	IGHJ4	11	32	57	83
2	3.5816618911174784E-4	TGTGCGAGAGGCGGGGACCTAACTACGGTGACTACGTATTCCTGGTGGGTGGCCGCCAAGCCAGATTACTACTACTACTACATGGACGTCTGG	CARGGDLTTVTTYSWWVAAKPDYYYYYMDVW	IGHV1-8	IGHD4-17	IGHJ6	11	21	37	66
2	3.5816618911174784E-4	TGTGCGAGAGATTTGCGGTATTACGATTTTTGGAGTGGTTATTTTCCCGAACAAAATTACTACTACTACTACGGTATGGACGTCTGG	CARDLRYYDFWSGYFPEQNYYYYYGMDVW	IGHV3-30	IGHD3-3	IGHJ6	11	17	42	55
2	3.5816618911174784E-4	TGTGCGAGAGTCACGATGCTCTTCTCGCGGAGATATTACTCTGATACTCGTTCTTACTCACCAGACTCCGGTATGGACGTCTGG	CARVTMLFSRRYYSDTRSYSPDSGMDVW	IGHV3-21	IGHD3-22	IGHJ6	9	33	45	72
2	3.5816618911174784E-4	TGTGCGAGAGATTCCCCATATTACTATGGTTCGGGGAGTTATTATAACGTGCCCGACCGGTATCGTGCTTTTGATATCTGG	CARDSPYYYGSGSYYNVPDRYRAFDIW	IGHV4-31	IGHD3-10	IGHJ3	11	18	49	65
2	3.5816618911174784E-4	TGTGCGAAAGTAGTTGGGCGGGGTTACGATATTTTGACTGGTTATTCCGATTACTACTACTACTACGGTATGGACGTCTGG	CAKVVGRGYDILTGYSDYYYYYGMDVW	IGHV3-23	IGHD3-9	IGHJ6	9	23	45	49
2	3.5816618911174784E-4	TGTGCGAGGACTCCAGGGACAGCGGAGCTTACGATTTTTGGAGTGGTTACCACAGAGGGGGACTACATGGACGTCTGG	CARTPGTAELTIFGVVTTEGDYMDVW	IGHV3-64	IGHD3-3	IGHJ6	7	28	48	61
2	3.5816618911174784E-4	TGTGCGAGAGATCATGGGGTTATTACTATGGTTCGGGGAGTTATTATAAGTGACTACTACTACGGTATGGACGTCTGG	CARDHGVITMVRGVIISDYYYGMDVW	IGHV3-33	IGHD3-10	IGHJ6	12	20	48	52
2	3.5816618911174784E-4	TGTGCGAGAGATGGCCCTAATTACTATGATAGTAGTGGTTATTACCCTCCTTACTACTACTACGGTATGGACGTCTGG	CARDGPNYYDSSGYYPPYYYYGMDVW	IGHV3-21	IGHD3-22	IGHJ6	11	19	44	51
2	3.5816618911174784E-4	TGTGCGAGAGATAGCGGTCTTTATGATTACGTTTGGGGGAGTTATCGCCGCTACTACTACTACGGTATGGACGTCTGG	CARDSGLYDYVWGSYRRYYYYGMDVW	IGHV4-31	IGHD3-16	IGHJ6	11	20	46	50
2	3.5816618911174784E-4	TGTGCGAGAACTCACATTGTAGTAGTACCAGCTGTCCTGGGGGTTGGATATTACTACTACTACTACATGGACGTCTGG	CARTHIVVVPAVLGVGYYYYYYMDVW	IGHV4-34	IGHD2-2	IGHJ6	8	15	33	51
2	3.5816618911174784E-4	TGTGCGACCATGGGCGACATGCGATATTTTGACTGGTTCGGGGTCGGGTCACCCCCGTACTACTTTGACTACTGG	CATMGDMRYFDWFGVGSPPYYFDYW	IGHV3-23	IGHD3-9	IGHJ4	6	21	37	56
2	3.5816618911174784E-4	TGTGCGAGTGGGCGGCAGGAATCCATTTTGACTGGAGTATATCCCATCTACTACTACTACGGTATGGACGTCTGG	CASGRQESILTGVYPIYYYYGMDVW	IGHV4-31	IGHD3-9	IGHJ6	7	24	34	47
2	3.5816618911174784E-4	TGTGCGAGAGGCGGGAAATGGCGTTTGGGGGAGTTATCGTTATACCAAGACTACTACTACGGTATGGACGTCTGG	CARGGKWRLGELSLYQDYYYGMDVW	IGHV1-8	IGHD3-16	IGHJ6	11	21	45	49
2	3.5816618911174784E-4	TGTGCGAGAGGCAATGGTCCCCATACGATTTTTGGAGTGGTCCGCATAAGGTACTACTACTACATGGACGTCTGG	CARGNGPHTIFGVVRIRYYYYMDVW	IGHV4-34	IGHD3-3	IGHJ6	11	23	40	51
2	3.5816618911174784E-4	TGTGCGAGAGGAGGGGCGGTTACTATGATAGTAGTGGTTATTAGACCCTACTACTACTACGGTATGGACGTCTGG	CARGGAVTMIVVVIRPYYYYGMDVW	IGHV1-8	IGHD3-22	IGHJ6	10	19	42	47
2	3.5816618911174784E-4	TGTGCGAGAGATGGCTCGTATTACGATTTTTGGAGTGGTTATTACGGCCACAGACGAATTCCCAATGACTACTGG	CARDGSYYDFWSGYYGHRRIPNDYW	IGHV3-11	IGHD3-3	IGHJ4	11	16	43	65
2	3.5816618911174784E-4	TGTGCACGCTCTAGTATAGCAGTGGCTGGTAGGGAGTTGTGGGAAGTAGATCATGTGGATGCTTTTGATATCTGG	CARSSIAVAGRELWEVDHVDAFDIW	IGHV2-70	IGHD6-19	IGHJ3	7	13	30	57
2	3.5816618911174784E-4	TGTGCCCGATTGAAGCCTTACGTATCAATTGTAGTGGTGGTAGCTGCCACATACTACTACATGGACGTCTGG	CARLKPYVSIVVVVAATYYYMDVW	IGHV4-34	IGHD2-15	IGHJ6	4	27	46	51
2	3.5816618911174784E-4	TGTGCGGTTGGGGGTCTCGGCAGCAGCTCGTCCTGGGGCTACGGTTACTACTACTACTACATGGACGTCTGG	CAVGGLGSSSSWGYGYYYYYMDVW	IGHV1-58	IGHD6-6	IGHJ6	6	21	32	45
2	3.5816618911174784E-4	TGTGCGGCAGATACCGGATATTGTAGTGGTGGTAGCTGCTACTCCGGCTACTACTACGGTATGGACGTCTGG	CAADTGYCSGGSCYSGYYYGMDVW	IGHV1-58	IGHD2-15	IGHJ6	11	15	46	47
2	3.5816618911174784E-4	TGTGCGGGGGTTCCGACCGTTGATTATGATTACGTTTGGGGGAGTTATCGTTATGTTGGGTTCGACCCCTGG	CAGVPTVDYDYVWGSYRYVGFDPW	IGHV4-39	IGHD3-16	IGHJ5	5	22	53	58
2	3.5816618911174784E-4	TGTGCGAGGGGCAGACGGGGCATTACTATCCTACTAATAATTTTGTCGGAAGAGTATTACTTTGACTACTGG	CARGRRGITILLIILSEEYYFDYW	IGHV4-39	IGHD3-22	IGHJ4	7	23	38	52
2	3.5816618911174784E-4	TGTGCGAGACGAAATATTGTAGTGGTGGTAGCTGCTATGAAACACTTTCGCGACTACGGTATGGACGTCTGG	CARRNIVVVVAAMKHFRDYGMDVW	IGHV1-69	IGHD2-15	IGHJ6	8	13	36	60
2	3.5816618911174784E-4	TGTGCGAGAGTTTTGGCGACGGGTTTGTTTTGTCCCCCCTTGTGTCGATCTTTCGATGCTTTTGATATCTGG	CARVLATGLFCPPLCRSFDAFDIW	IGHV1-18	IGHD3-16	IGHJ3	9	32	37	54
2	3.5816618911174784E-4	TGTGCGAGAGGCCATACCGGGTATAGCACCAGGTACTATCAGTCCTCGCCTTACAACTATTTCGACCCCTGG	CARGHTGYSTRYYQSSPYNYFDPW	IGHV1-8	IGHD6-13	IGHJ5	12	16	31	51
2	3.5816618911174784E-4	TGTGCGAGAGGCCATACCGGGTATAGCACCAGGTACTATCAGTCCTCGCCTTACAACTACTTCGACCCCTGG	CARGHTGYSTRYYQSSPYNYFDPW	IGHV1-8	IGHD6-13	IGHJ5	12	16	31	51
2	3.5816618911174784E-4	TGTGCGAGAGGCAATAAATCGCGGGTGATAGTAGTGGTTATTACTACGTACTACTACTACATGGACGTCTGG	CARGNKSRVIVVVITTYYYYMDVW	IGHV1-8	IGHD3-22	IGHJ6	11	25	37	38
2	3.5816618911174784E-4	TGTGCGAGAGATACGAACGAGATTACGATTTTTGGACTGGTTATTAGGAGATTTGGCTGGTTCGACCCCTGG	CARDTNEITIFGLVIRRFGWFDPW	IGHV1-3	IGHD3-3	IGHJ5	11	21	45	56
2	3.5816618911174784E-4	TGTGCGAGAGACACGAACGAGATTACGATTTTTGGACTGGTTATTAGGAGATTTGGCTGGTTCGACCCCTGG	CARDTNEITIFGLVIRRFGWFDPW	IGHV1-18	IGHD3-3	IGHJ5	10	21	45	56
2	3.5816618911174784E-4	TGTGCGAGAGACACGAACGAGATTACGATTTTTGGACTGGTTATTAGGAGATTTGGCTGGTTCGACCCCTGG	CARDTNEITIFGLVIRRFGWFDPW	IGHV4-31	IGHD3-3	IGHJ5	10	21	45	56
2	3.5816618911174784E-4	TGTGCGAGAGAGGGAGGATTGGAGATTTTTGGAGTGGCACCCTATTACTACTACTACTACATGGACGTCTGG	CAREGGLEIFGVAPYYYYYYMDVW	IGHV4-31	IGHD3-3	IGHJ6	10	23	36	45
2	3.5816618911174784E-4	TGTGCGAGACGTCAATCAACCGGGTATAGCAGTGGCTGGTACATCGGAGGGGATGCTTTTGATATCTGG	CARRQSTGYSSGWYIGGDAFDIW	IGHV5-10-1	IGHD6-19	IGHJ3	9	19	41	51
2	3.5816618911174784E-4	TGTGCGAGACAGCGATCCGCCGAGTATAGCAGTGGCTGGTACCGCTACTACTACTACATGGACGTCTGG	CARQRSAEYSSGWYRYYYYMDVW	IGHV1-18	IGHD6-19	IGHJ6	8	19	41	44
2	3.5816618911174784E-4	TGTGCGAGACAACAAGCATATTGTAGTAGTACCAGCTGCTATAAATACTACTACTACATGGACGTCTGG	CARQQAYCSSTSCYKYYYYMDVW	IGHV5-10-1	IGHD2-2	IGHJ6	10	17	41	45
2	3.5816618911174784E-4	TGTGCGAGAGTCCGACTTAACGGTGGTTACGTCTGGGGGACTTATCGCCATCCCCACTTTGACAACTGG	CARVRLNGGYVWGTYRHPHFDNW	IGHV4-4	IGHD3-16	IGHJ4	9	26	46	55
2	3.5816618911174784E-4	TGTGCGAGAGCTCTCCCCTTTACGATTTTTGGAGTGGTTACCGCCACGCCAAGCTGGTTCGACCCCTGG	CARALPFTIFGVVTATPSWFDPW	IGHV4-31	IGHD3-3	IGHJ5	14	19	39	53
2	3.5816618911174784E-4	TGTGCGAGAGATCCCACATCTATTACGTTTGGGGGAGTTATCGTTACTAGAGGTGCTTTTGATATCTGG	CARDPTSITFGGVIVTRGAFDIW	IGHV1-69	IGHD3-16	IGHJ3	12	21	45	53
2	3.5816618911174784E-4	TGTGCGAGAGATCAGGTCCCGTATCACTATGATAGCAGTGGGTACCCCACGGGCTACTTTGACGACTGG	CARDQVPYHYDSSGYPTGYFDDW	IGHV3-11	IGHD3-22	IGHJ4	12	19	40	53
2	3.5816618911174784E-4	TGTGCGAGAGATGTCCTGGATACAGCTATGGTTGGTGATTACTACTACTACTACGGTATGGACGTCTGG	CARDVLDTAMVGDYYYYYGMDVW	IGHV1-18	IGHD5-18	IGHJ6	11	16	32	37
2	3.5816618911174784E-4	TGTGCGAGAGAGGGGCTTATGTCGGGGTACGGTGACCCATACTACTACTACTACTACATGGACGTCTGG	CAREGLMSGYGDPYYYYYYMDVW	IGHV1-18	IGHD4-17	IGHJ6	10	27	35	39
2	3.5816618911174784E-4	TGTGCGAGAGAGGGAGGATTGGAGATTTTTGGAGTGGCACCCTATTACTACTACTACATGGACGTCTGG	CAREGGLEIFGVAPYYYYYMDVW	IGHV3-21	IGHD3-3	IGHJ6	10	23	36	41
2	3.5816618911174784E-4	TGTGCGAGAGAAGGCCACCCGTCCCAGGGCTCCACTGACTGGAAGGGCTACTGGTTCTTCGATCTCTGG	CAREGHPSQGSTDWKGYWFFDLW	IGHV7-4-1	IGHD1-1	IGHJ2	10	37	43	46
2	3.5816618911174784E-4	TGTGCACGACATGACATAGCGGGAGATTATAGTGGTAAAAATTATGGATGGGGACGCATGGACGTCTGG	CARHDIAGDYSGKNYGWGRMDVW	IGHV1-46	IGHD2-15	IGHJ6	4	21	35	56
2	3.5816618911174784E-4	TGTGCAAAAGAGACGTATTACTATGGTTCGGGGAGTTACTACTACTACTACTACGGTATGGACGTCTGG	CAKETYYYGSGSYYYYYYGMDVW	IGHV3-43	IGHD3-10	IGHJ6	10	12	37	39
2	3.5816618911174784E-4	TGTACTAGTCCTCTGTATAGCAGTGGCTGGTACGGGGGGTTGGGTTACTACTACTACATGGACGTCTGG	CTSPLYSSGWYGGLGYYYYMDVW	IGHV3-49	IGHD6-19	IGHJ6	7	14	33	45
2	3.5816618911174784E-4	TGTACTAGAGGGGCCGATTACTATGATAGTAGTGGTTATTACTACGCTTATGATGCTTTTGATATCTGG	CTRGADYYDSSGYYYAYDAFDIW	IGHV3-49	IGHD3-22	IGHJ3	9	16	45	49
2	3.5816618911174784E-4	TGTGCCAATGGGGTTCCCTATAGTGGGGGCTCCTACTGGCAGGGCGATTACTACTTTGACTCCTGG	CANGVPYSGGSYWQGDYYFDSW	IGHV4-30-2	IGHD1-26	IGHJ4	6	18	35	48
2	3.5816618911174784E-4	TGTGCCAAAGGGGTTCCCTATAGTGGGGGCTCCTACTGGCAGGGCGATTACTACTTTGACTCCTGG	CAKGVPYSGGSYWQGDYYFDSW	IGHV4-31	IGHD1-26	IGHJ4	4	18	35	48
2	3.5816618911174784E-4	TGTGCCAAAGGGGTTCCCTATAGTGGGGGCTCCTACTGGCAGGGCGATTACTACTTTGACTACTGG	CAKGVPYSGGSYWQGDYYFDYW	IGHV6-1	IGHD1-26	IGHJ4	4	18	35	48
2	3.5816618911174784E-4	TGTGCCAAAGGAGTTCCCTATAGTGGGGGCTCCTACTGGCAGGGCGATTACTACTTTGACTCCTGG	CAKGVPYSGGSYWQGDYYFDSW	IGHV4-31	IGHD1-26	IGHJ4	4	18	35	48
2	3.5816618911174784E-4	TGTGCGAGAGTTAATAGGAGGTGGCTACAAGCTCCGCGGGGCTACTACTACGGTATGGACGTCTGG	CARVNRRWLQAPRGYYYGMDVW	IGHV4-34	IGHD5-24	IGHJ6	9	17	29	41
2	3.5816618911174784E-4	TGTGCGAGAGTGTTTAATTTCTACGCTTCGGGGAGTTCTTATAACCGGTACTACTTTGACTCCTGG	CARVFNFYASGSSYNRYYFDSW	IGHV3-20	IGHD3-10	IGHJ4	9	16	44	47
2	3.5816618911174784E-4	TGTGCGAGAGCGGCTACGTATTACTATGATAGTAGTGGTTTATATCACTACTACTTTGACTCCTGG	CARAATYYYDSSGLYHYYFDSW	IGHV3-66	IGHD3-22	IGHJ4	9	14	39	48
2	3.5816618911174784E-4	TGTGCGAGAGATTTGCGTTACTATGATAGTAGTGGTTATACCCGCGTGGGCGCTTTTGATATCTGG	CARDLRYYDSSGYTRVGAFDIW	IGHV3-30	IGHD3-22	IGHJ3	11	17	38	51
2	3.5816618911174784E-4	TGTGCGAGAGATCGTAGGGATATTACGATTTTTGGAGTGGTTATTAAGAACGGTATGGACGTCTGG	CARDRRDITIFGVVIKNGMDVW	IGHV3-11	IGHD3-3	IGHJ6	12	20	45	54
2	3.5816618911174784E-4	TGTGCGAGAGATCGGGGCCCAGATGGCTACAATTACTTTGATTACTACTACGGTATGGACGTCTGG	CARDRGPDGYNYFDYYYGMDVW	IGHV4-31	IGHD5-24	IGHJ6	12	20	35	42
2	3.5816618911174784E-4	TGTGCGAGAGATCAACGATTTTTGGAGTGGTTATTACCCCACTACTACTACTACATGGACGTCTGG	CARDQRFLEWLLPHYYYYMDVW	IGHV4-31	IGHD3-3	IGHJ6	12	14	35	40
2	3.5816618911174784E-4	TGTGCGAGAGATGTCGTGGTTGATTACTCTGATTCGGGTAGTTATTCAAGTGGAATTGACAACTGG	CARDVVVDYSDSGSYSSGIDNW	IGHV3-23	IGHD3-10	IGHJ4	11	22	45	55
2	3.5816618911174784E-4	TGTGCGAGAGATAATCCGCCCCTACGGTGGGGGCCTCTTTTTCACTACTACTACATGGACGTCTGG	CARDNPPLRWGPLFHYYYMDVW	IGHV4-34	IGHD4-23	IGHJ6	9	21	29	43
2	3.5816618911174784E-4	TGTGCGAAAGGGGCATATTTCGCCGATGACGATTTTTGGACTGGGTATAATCTTAGGCGTTATTGG	CAKGAYFADDDFWTGYNLRRYW	IGHV3-23	IGHD3-3	IGHJ4	9	28	47	63
2	3.5816618911174784E-4	TGTGCGAAAAATTCCTTCGCAGTGGCTGGCACGAGAGTAAGATACTTCTACGGTATGGACGTCTGG	CAKNSFAVAGTRVRYFYGMDVW	IGHV3-23	IGHD6-19	IGHJ6	20	21	32	54
2	3.5816618911174784E-4	TGTGCAAGAGGGGGGCTGTATTACTATGATAGTAGTGCTTATTACAATGATGCTTTTGATATCTGG	CARGGLYYYDSSAYYNDAFDIW	IGHV3-74	IGHD3-22	IGHJ3	9	17	44	46
2	3.5816618911174784E-4	TGTGCAAGAGACCCGCGTAGGTCCCGATTTTTGGAGTGGTTATCCCACAACTGGTTCGACCCCTGG	CARDPRRSRFLEWLSHNWFDPW	IGHV3-13	IGHD3-3	IGHJ5	10	24	42	46
2	3.5816618911174784E-4	TCTGCGAGAGAACCCTACTATGATAGTAGTGGTGATTATTACAGCTACGGTATGGACGTCTGG	SAREPYYDSSGDYYSYGMDVW	IGHV4-31	IGHD3-22	IGHJ6	10	15	41	51
2	3.5816618911174784E-4	TGTGCCAGAGGGAATTATGATTACGTTTGGGGGAGTTATCGTTATAACTGGTTCGACCCCTGG	CARGNYDYVWGSYRYNWFDPW	IGHV4-30-2	IGHD3-16	IGHJ5	9	13	44	45
2	3.5816618911174784E-4	TGTGCCAGAGATGAGGGGGGGTACTATGATAGTAGTGGTCCCTATGGGGCTTTTGATATCTGG	CARDEGGYYDSSGPYGAFDIW	IGHV4-30-2	IGHD3-22	IGHJ3	11	21	38	48
2	3.5816618911174784E-4	TGTGCGCGAGATCGAGGTTACTATGGTTCGGGGAGTTATTATTTCTACGGTATGGACGTCTGG	CARDRGYYGSGSYYFYGMDVW	IGHV1-18	IGHD3-10	IGHJ6	12	17	41	51
2	3.5816618911174784E-4	TGTGCGATCCAATTTCCGTCTCACTATGAATATGATAGTCGTGCTGACTGGTTCGACCCCTGG	CAIQFPSHYEYDSRADWFDPW	IGHV1-69	IGHD3-22	IGHJ5	6	30	42	46
2	3.5816618911174784E-4	TGTGCGAGATATCTGACTAAGACAAGTCGAGGACAACACTACTACTACGGTTTCGACGTCTGG	CARYLTKTSRGQHYYYGFDVW	IGHV4-55	IGHD4-11	IGHJ6	11	13	18	37
2	3.5816618911174784E-4	TGTGCGAGACATTTGACGGGTAGCAGTGGCTGGTACGGCTACTACTACTACATGGACGTCTGG	CARHLTGSSGWYGYYYYMDVW	IGHV5-10-1	IGHD6-19	IGHJ6	11	20	36	38
2	3.5816618911174784E-4	TGTGCGAGAGCCTATTATGGCAGTGGCTGGGGGGAGGGCTACTACTACTACATGGACGCCTGG	CARAYYGSGWGEGYYYYMDAW	IGHV4-59	IGHD6-19	IGHJ6	9	15	29	38
2	3.5816618911174784E-4	TGTGCGAGAGCCCTCTCGTATTACGATATTTTGACTGGTTATTCCACCCACCTTGACTACTGG	CARALSYYDILTGYSTHLDYW	IGHV1-8	IGHD3-9	IGHJ4	17	18	42	52
2	3.5816618911174784E-4	TGTGCGAGAGCCCTCTCGTATTACGATATTTTGACTGGTTATTCCACCCACCTTGACTACTGG	CARALSYYDILTGYSTHLDYW	IGHV4-34	IGHD3-9	IGHJ4	17	18	42	52
2	3.5816618911174784E-4	TGTGCGAGAGGTGGTAGTGGGAGCCTCAATCCCTATATAGGGCTCTACTACTTTGACTACTGG	CARGGSGSLNPYIGLYYFDYW	IGHV1-8	IGHD1-26	IGHJ4	10	14	23	45
2	3.5816618911174784E-4	TGTGCGAGAGGGTATCGGGAAGTTACGATTTTTGGAGTGGTTTCCGTCTACTTTGACTACTGG	CARGYREVTIFGVVSVYFDYW	IGHV4-31	IGHD3-3	IGHJ4	9	22	41	47
2	3.5816618911174784E-4	TGTGCGAGAGGGGGGTGGCTACGACAAGCCCCTCACTACTACTACTACGGTATGGACGTCTGG	CARGGWLRQAPHYYYYGMDVW	IGHV1-8	IGHD5-12	IGHJ6	10	14	23	34
2	3.5816618911174784E-4	TGTGCGAGAGATCACCCCTTTCATAGGTATATGATAGTAGTGGCCCATGCTTTTGATATCTGG	CARDHPFHRYMIVVAHAFDIW	IGHV4-4	IGHD3-22	IGHJ3	12	29	42	46
2	3.5816618911174784E-4	TGTGCGAGAGACGGGGCGTATAGCAGCAGTTGGGGATTCTACTACTACTACATGGACGTCTGG	CARDGAYSSSWGFYYYYMDVW	IGHV1-46	IGHD6-13	IGHJ6	10	17	32	38
2	3.5816618911174784E-4	TGTGCGAGAAGTTGGGGAGATTTCTATGAAGACGGCGGTTCAATTCATCCTTTTGACAACTGG	CARSWGDFYEDGGSIHPFDNW	IGHV3-11	IGHD3-22	IGHJ4	8	19	28	51
2	3.5816618911174784E-4	TGTGCGAAGGGACTTTCATTTTTGGAGTGGTTATTGGAAATCGCTGACGGTATGGACGTCTGG	CAKGLSFLEWLLEIADGMDVW	IGHV3-30	IGHD3-3	IGHJ6	6	17	34	51
2	3.5816618911174784E-4	TGTGCGAAAGGAAGCGATTTTTGGAGTGGTTACTCCTACTACTACTACTACATGGACGTCTGG	CAKGSDFWSGYSYYYYYMDVW	IGHV3-23	IGHD3-3	IGHJ6	9	14	31	35
2	3.5816618911174784E-4	TGTGCGAAAGATCAAACCTCCGGAAGATTTTTGGAGTGGTTACCCTACTACTTTGACTACTGG	CAKDQTSGRFLEWLPYYFDYW	IGHV3-30	IGHD3-3	IGHJ4	12	25	41	45
2	3.5816618911174784E-4	TGTGCGAAAACGATTTTGACTGGTTCGACTCATTTGTATTTCTACTATGGGATGGACGTGTGG	CAKTILTGSTHLYFYYGMDVW	IGHV3-23	IGHD3-9	IGHJ6	8	12	24	51
2	3.5816618911174784E-4	TGTACCACAGAAAACCGTGGGAACTACTTTGGGGGGTACGACTATTATTACATGGACGTCTGG	CTTENRGNYFGGYDYYYMDVW	IGHV3-15	IGHD1-26	IGHJ6	10	16	27	36
2	3.5816618911174784E-4	TGTACGAGAGGCGGGACGGTTACAATTTATGGAGTGTTTATAGCGAACCCGTTTGACTACTGG	CTRGGTVTIYGVFIANPFDYW	IGHV3-21	IGHD3-3	IGHJ4	9	19	40	51
2	3.5816618911174784E-4	TGTGTGAAAGAGGTGGCCTCGTCGGACTACCGTGGTAAGACGTGGTACTTTGACTACTGG	CVKEVASSDYRGKTWYFDYW	IGHV3-30	IGHD4-23	IGHJ4	10	24	37	45
2	3.5816618911174784E-4	TGTGCGCGAAAGGGGATTTATTGTAGTGGTGGTAACTGTCCAGACTACTTTGACTACTGG	CARKGIYCSGGNCPDYFDYW	IGHV3-9	IGHD2-15	IGHJ4	4	18	37	43
2	3.5816618911174784E-4	TGTGCGAGCCGTCCCCGTAGAGATGGCTACAATTACTACTACTACTACATGGACGTCTGG	CASRPRRDGYNYYYYYMDVW	IGHV7-4-1	IGHD5-24	IGHJ6	7	15	32	33
2	3.5816618911174784E-4	TGTGCGAGATCCCCCCATTGTGGTGGTGACCCGAGTACATGCTGGTACTTCGATCTCTGG	CARSPHCGGDPSTCWYFDLW	IGHV3-33	IGHD2-21	IGHJ2	8	16	29	41
2	3.5816618911174784E-4	TGTGCGAGACGGGGGTTGGAGGTAGTACCAGCTGCTATGTACTACTACATGGACGTCTGG	CARRGLEVVPAAMYYYMDVW	IGHV5-51	IGHD2-2	IGHJ6	9	21	38	39
2	3.5816618911174784E-4	TGTGCGAGAGTAGTGGTAGCTGCTACTCCTCACTACTACTACTACGGTATGGACGTCTGG	CARVVVAATPHYYYYGMDVW	IGHV3-53	IGHD2-15	IGHJ6	9	12	28	31
2	3.5816618911174784E-4	TGTGCGAGAGCTGCCTCCGGGTATAACAGTGACTGGTATTTTGCGACTTATGACTACTGG	CARAASGYNSDWYFATYDYW	IGHV4-59	IGHD6-19	IGHJ4	9	16	37	50
2	3.5816618911174784E-4	TGTGCGAGAGCGCCCTCTGATTACGTTTGGGGGAGTTATCGTTATTCGCTGGGCTACTGC	CARAPSDYVWGSYRYSLGYC	IGHV3-66	IGHD3-16	IGHJ4	9	17	44	53
2	3.5816618911174784E-4	TGTGCGAGAGCACCCCATTGTAGTGGTGACCCGAGTAAATGTTGGTATTTCGATATATGG	CARAPHCSGDPSKCWYFDIW	IGHV3-30	IGHD2-15	IGHJ2	9	16	27	42
2	3.5816618911174784E-4	TGTGCGAGAGGCGGTTACGATTTTTGGAGTGGTTATGAGTACTACTACATGGACGTCTGG	CARGGYDFWSGYEYYYMDVW	IGHV1-8	IGHD3-3	IGHJ6	11	14	35	39
2	3.5816618911174784E-4	TGTGCGAGAGGAGGGGGGGTGAGATACAGTAACTACATCACCGACTACATGGACGTCTGG	CARGGGVRYSNYITDYMDVW	IGHV4-34	IGHD4-11	IGHJ6	10	24	35	43
2	3.5816618911174784E-4	TGTGCGAGAGGAGGGGGATGGGGGAGATGGCTACAAAATTTGTACTACTTTGACTACTGG	CARGGGWGRWLQNLYYFDYW	IGHV4-34	IGHD5-24	IGHJ4	10	23	35	41
2	3.5816618911174784E-4	TGTGCGAGAGATTTGTACTCCGATTTTTGGAGTGATTATTATATTGCCTTTGACTTCTGG	CARDLYSDFWSDYYIAFDFW	IGHV4-4	IGHD3-3	IGHJ4	11	20	42	47
2	3.5816618911174784E-4	TGTGCGAGAGATTTAGACTACGATTTTTGGAGTGGTTATTCGAAATCCTTTGACTACTGG	CARDLDYDFWSGYSKSFDYW	IGHV3-30	IGHD3-3	IGHJ4	11	18	39	47
2	3.5816618911174784E-4	TGTGCGAGAGATCGAATAGCAGCAGCTGGTAAGGGTTCACGGTACGGTATGGACGTCTGG	CARDRIAAAGKGSRYGMDVW	IGHV4-59	IGHD6-13	IGHJ6	12	15	30	48
2	3.5816618911174784E-4	TGTGCGAGAATACGGGGTACGATTTTTGGAGTTCCCTACTACTACTACATGGACGTCTGG	CARIRGTIFGVPYYYYMDVW	IGHV3-33	IGHD3-3	IGHJ6	8	17	31	35
2	3.5816618911174784E-4	TGTGCGAGAACGAGGACTTTCGTTAAATATGATTGGGGGTCGGACGGTCTGGACGTTTGG	CARTRTFVKYDWGSDGLDVW	IGHV1-69	IGHD3-16	IGHJ6	8	27	33	49
2	3.5816618911174784E-4	TGTGCGAGAAGGGGGGTTTTCTATGGTGGAACTTATTACGTCGATGCTTTTGACATCTGG	CARRGVFYGGTYYVDAFDIW	IGHV4-39	IGHD1-7	IGHJ3	8	26	32	42
2	3.5816618911174784E-4	TGTGCGAAATACCCCCTTGGTGGGAGCTACTCCTACTACTACTACGGTATGGACGTCTGG	CAKYPLGGSYSYYYYGMDVW	IGHV3-23	IGHD1-26	IGHJ6	8	19	30	32
2	3.5816618911174784E-4	TGTGCGAAAGATTCGGCACAGCTATGGTTATCCACATCGGGGGACTACTTTGACTACTGG	CAKDSAQLWLSTSGDYFDYW	IGHV3-23	IGHD5-18	IGHJ4	11	17	29	43
2	3.5816618911174784E-4	TGTGCGAAAGATGCAGTACCAGCTGCTATGTGGGACTACTACTACTACATGGACGTCTGG	CAKDAVPAAMWDYYYYMDVW	IGHV3-23	IGHD2-2	IGHJ6	11	14	29	34
2	3.5816618911174784E-4	TGTGCGAAAGACCCCCATATGGCAGAAGACCCCGCGGACGGGGACTACTTTGACTACTGG	CAKDPHMAEDPADGDYFDYW	IGHV3-30	IGHD3-16	IGHJ4	10	11	16	43
2	3.5816618911174784E-4	TGTGCGAAAGACCCCCATATGGCAGAAGACCCCGCGGACGGGGACTACTTTGACTACTGG	CAKDPHMAEDPADGDYFDYW	IGHV3-48	IGHD3-16	IGHJ4	10	11	16	43
2	3.5816618911174784E-4	TGTGCAAGAGATGAATGGACCCCCGCGGGTCTAACAGCAGTCCGGGTCATGGACGTCTGG	CARDEWTPAGLTAVRVMDVW	IGHV1-24	IGHD6-13	IGHJ6	11	25	39	47
2	3.5816618911174784E-4	TGTGCCAGAGTGTATAGGAAGAGAGGGGGTTATTATTCCGGTTATTGGGACTACTGG	CARVYRKRGGYYSGYWDYW	IGHV4-30-2	IGHD3-3	IGHJ4	9	27	41	48
2	3.5816618911174784E-4	TGTGCGAGACTGGCTGGCCAAGAGATGGGAACAATTCGAGGTGCCTTTGATATCTGG	CARLAGQEMGTIRGAFDIW	IGHV5-10-1	IGHD5-24	IGHJ1	9	20	35	53
2	3.5816618911174784E-4	TGTGCGAGACAGTATAGGGAATGGCTACAATTGAGGGCTTTCTTTTTCGACTACTGG	CARQYREWLQLRAFFFDYW	IGHV4-39	IGHD5-24	IGHJ4	10	20	31	48
2	3.5816618911174784E-4	TGTGCGAGACAGGGAGATAGCAGCAGCTGGTGGGGCGGCTACGGTATGGACGTCTGG	CARQGDSSSWWGGYGMDVW	IGHV5-10-1	IGHD6-13	IGHJ6	10	16	30	45
2	3.5816618911174784E-4	TGTGCGAGAGGCCCCCGGTATTACTATGATAGTAGTGGTTATTACGAGGACTACTGG	CARGPRYYYDSSGYYEDYW	IGHV4-34	IGHD3-22	IGHJ4	12	17	44	48
2	3.5816618911174784E-4	TGTGCGAGAGGCCATACGATTTTGGAGTGGTTACGGAGTCCAAGCTTTGAATATTGG	CARGHTILEWLRSPSFEYW	IGHV1-8	IGHD3-3	IGHJ4	12	14	32	44
2	3.5816618911174784E-4	TGTGCGAGAGGGGGGCGGTTCGTCCGGGGGTACTACCACTACGGTATGGACGTCTGG	CARGGRFVRGYYHYGMDVW	IGHV1-8	IGHD6-6	IGHJ6	10	19	26	30
2	3.5816618911174784E-4	TGTGCGAGAGGGAAACCTTTCCTTTCAGTGGCTTCGTACAACTGGTTCGACCCCTGG	CARGKPFLSVASYNWFDPW	IGHV1-8	IGHD6-19	IGHJ5	10	25	32	35
2	3.5816618911174784E-4	TGTGCGAGAGATCTGGGGCTGAGATATTTTGAGTGGCCCCCCGGTATGGACGTCTGG	CARDLGLRYFEWPPGMDVW	IGHV1-69	IGHD3-9	IGHJ6	13	22	35	45
2	3.5816618911174784E-4	TGTGCGAGAGATCATGGGACTATGGATAGTAATAAATATTTGCGTTTCGACCCCTGG	CARDHGTMDSNKYLRFDPW	IGHV4-31	IGHD3-10	IGHJ5	12	25	33	45
2	3.5816618911174784E-4	TGTGCGAGAGATGAGTATGAGACTACGGTGACTACAGCGGGGGTTGCTGACTACTGG	CARDEYETTVTTAGVADYW	IGHV4-31	IGHD4-17	IGHJ4	11	20	34	47
2	3.5816618911174784E-4	TGTGCGAGAGAGCATAAGGTGGGCAGCAGCTGGTACACAGGAGGTTTTGACTACTGG	CAREHKVGSSWYTGGFDYW	IGHV4-31	IGHD6-13	IGHJ4	10	22	35	45
2	3.5816618911174784E-4	TGTGCGAGAGAAGCCCGGATACAGCTCTACTACTACTACTACGGTATGGACGTCTGG	CAREARIQLYYYYYGMDVW	IGHV4-31	IGHD5-18	IGHJ6	10	16	25	27
2	3.5816618911174784E-4	TGTGCGAGAACAAAGTTGTTCGATGACACCTATGGGGTCCCCTGTTTGGGATACTGG	CARTKLFDDTYGVPCLGYW	IGHV1-3	IGHD3-16	IGHJ4	8	43	49	51
2	3.5816618911174784E-4	TGTGCGAAATTGGGACCAGTTTCTGATACTTATGGTCAACCTGGGTTTGACTACTGG	CAKLGPVSDTYGQPGFDYW	IGHV4-4	IGHD2-8	IGHJ4	6	26	35	45
2	3.5816618911174784E-4	TGTGCGAAAGGCCTCGGCGATTGTCGCAGTAGCAGCTGCGAGGTTATGGACGTCTGG	CAKGLGDCRSSSCEVMDVW	IGHV4-34	IGHD2-2	IGHJ6	14	19	38	45
2	3.5816618911174784E-4	TGTGCGAAAGATTTGGGATTCCATTTTCTGGGGCAGCAGCTTAGCTTTGACTACTGG	CAKDLGFHFLGQQLSFDYW	IGHV3-23	IGHD6-13	IGHJ4	11	32	40	44
2	3.5816618911174784E-4	TGTGCGAAAGATCCGCTTTCTTGGGGTACTACGATTTTTGGCGCCTTTGACTACTGG	CAKDPLSWGTTIFGAFDYW	IGHV3-33	IGHD3-3	IGHJ4	12	25	40	44
2	3.5816618911174784E-4	TGTGCAAGCCTCACGTATTACTATGGTTCGGGGAGTTATGATCCGTTTGACTACTGG	CASLTYYYGSGSYDPFDYW	IGHV3-74	IGHD3-10	IGHJ4	7	12	38	45
2	3.5816618911174784E-4	TGTGCAAAAGATCCCTCTGGATATGTCGACTATGCCGGCGCTGCATTTGACTTCTGG	CAKDPSGYVDYAGAAFDFW	IGHV3-23	IGHD2-2	IGHJ4	12	29	38	45
2	3.5816618911174784E-4	TGTGTGAGAGTTCGGGACCCGACAGCCATGGTCACTAGTTGGTTCGACCCCTGG	CVRVRDPTAMVTSWFDPW	IGHV3-30	IGHD5-18	IGHJ5	9	21	31	39
2	3.5816618911174784E-4	TGTGTGAGAGTTCGGGACCCGACAGCCATGGTCACTAGTTGGTTCGACCCCTGG	CVRVRDPTAMVTSWFDPW	IGHV3-35	IGHD5-18	IGHJ5	8	21	31	39
2	3.5816618911174784E-4	TGTGCTCTTATGACTGCTATTCCTGGGTACTACTACTACGGTATGGACGTCTGG	CALMTAIPGYYYYGMDVW	IGHV1-46	IGHD2-21	IGHJ6	4	10	22	27
2	3.5816618911174784E-4	TGTGCCAAAGGCCAAGGGTTTAGCAGTTCGCAAGTCCATGCTTTTGATATCTGG	CAKGQGFSSSQVHAFDIW	IGHV3-23	IGHD6-19	IGHJ3	9	15	26	37
2	3.5816618911174784E-4	TGTGCGGGAACGATATTACGATTTTTGGAGTGGTTATCTTACATGGACGTCTGG	CAGTILRFLEWLSYMDVW	IGHV3-23	IGHD3-3	IGHJ6	5	13	36	39
2	3.5816618911174784E-4	TGTGCGAGGCGGAGGTTCTCCGGTGACAACGTTTTCTGGTACTTCGATCTGTGG	CARRRFSGDNVFWYFDLW	IGHV4-34	IGHD4-17	IGHJ2	7	20	31	35
2	3.5816618911174784E-4	TGTGCGAGGGCGTTTTATCATATTTCGAACCCGTCTAACGGTTTGGACGTCTGG	CARAFYHISNPSNGLDVW	IGHV1-46	IGHD3-22	IGHJ6	7	15	21	43
2	3.5816618911174784E-4	TGTGCGAGAGTTTTCGTTCCATCAGCTGCCTTCAACAACTGGATCGACCCCTGG	CARVFVPSAAFNNWIDPW	IGHV1-3	IGHD1-1	IGHJ5	9	13	20	34
2	3.5816618911174784E-4	TGTGCGAGAGATCTTGTTTGGTGGCTACAATCTCACTACTACATGGACGTCTGG	CARDLVWWLQSHYYMDVW	IGHV4-31	IGHD5-24	IGHJ6	13	21	30	34
2	3.5816618911174784E-4	TGTGCGAGAGATAGAAGTTACGGTGACTTCATAAGGTGGCACCTCGATCTCTGG	CARDRSYGDFIRWHLDLW	IGHV4-31	IGHD4-17	IGHJ2	11	18	27	36
2	3.5816618911174784E-4	TGTGCGAGAGACCCTATTCGTATAGTGGGAACGACGGGTGCTTTTGATATCTGG	CARDPIRIVGTTGAFDIW	IGHV4-31	IGHD1-26	IGHJ3	10	19	29	38
2	3.5816618911174784E-4	TGTGCGAGAGAAAGATCCTATTTAAGGGGATACAGCTATGGTTACGACTACTGG	CARERSYLRGYSYGYDYW	IGHV1-18	IGHD5-18	IGHJ4	10	27	44	45
2	3.5816618911174784E-4	TGTGCGAGAGAAAGATCCTATTTAAGGGGATACAGCTATGGTTACGACTACTGG	CARERSYLRGYSYGYDYW	IGHV4-31	IGHD5-18	IGHJ4	10	27	44	45
2	3.5816618911174784E-4	TGTGCGAGAAGGGGGGGCACTCCAGGGGGTGGTTTTTATGCTTTTGATCTGTGG	CARRGGTPGGGFYAFDLW	IGHV3-11	IGHD3-3	IGHJ3	8	17	23	37
2	3.5816618911174784E-4	TGTGCGAAAGGGGCAGGGGTCAGTAGAGCCACCCTGTTCTACTTTGACTACTGG	CAKGAGVSRATLFYFDYW	IGHV1-8	IGHD5-12	IGHJ4	10	26	31	38
2	3.5816618911174784E-4	TGTGCGAAAGATCCGCATTACGATTTTTTGAGTGGTTACTACTTTGACTACTGG	CAKDPHYDFLSGYYFDYW	IGHV3-23	IGHD3-3	IGHJ4	12	16	35	36
2	3.5816618911174784E-4	TGTGCGAAAGACGTTACGATTTTTGGAGTGGTTATTACTAACTTTGACTACTGG	CAKDVTIFGVVITNFDYW	IGHV3-23	IGHD3-3	IGHJ4	10	13	36	40
2	3.5816618911174784E-4	TGTGCACGAGATAGAACTTCGAATTTCGATTTTTGGAGTGGTTATCTCAACTGG	CARDRTSNFDFWSGYLNW	IGHV3-9	IGHD3-3	IGHJ4	12	22	44	49
2	3.5816618911174784E-4	TGTGCAAGAGTGGGATTTTGTCGTGGTGGTAGCTGCTTCGGTGCTGACTACTGG	CARVGFCRGGSCFGADYW	IGHV1-24	IGHD2-15	IGHJ4	6	12	36	44
2	3.5816618911174784E-4	TGTACTAGAGATCGTGACCGCCTGGCTTCCGGTAGCAGTGGCTGGTACTCCTGG	CTRDRDRLASGSSGWYSW	IGHV3-49	IGHD6-19	IGHJ5	12	32	47	49
2	3.5816618911174784E-4	TGTAGTGCCCCCATAGACTACGGTGACTACGCCGTGGGGGCTTTTGATATCTGG	CSAPIDYGDYAVGAFDIW	IGHV1-46	IGHD4-17	IGHJ3	2	15	30	39
2	3.5816618911174784E-4	TGTTCGAGAGAAGGAACACTATCAGCAGCGGAGACCCGGTTCGACCCCTGG	CSREGTLSAAETRFDPW	IGHV4-4	IGHD6-25	IGHJ5	10	23	30	37
2	3.5816618911174784E-4	TGTGTGAGAGATAAATCCCGCGTAGTAGGTCGTGTCTGGTTCGACCCCTGG	CVRDKSRVVGRVWFDPW	IGHV3-52	IGHD1-26	IGHJ5	9	20	27	35
2	3.5816618911174784E-4	TGTGCGAGACTAGGCGAGGTTTTTGGAGTAGTCACTGCTTTTGATATCTGG	CARLGEVFGVVTAFDIW	IGHV4-39	IGHD3-3	IGHJ3	9	19	28	35
2	3.5816618911174784E-4	TGTGCGAGAGTTTCGTCCTATGATAGTAGTGGTTATTACTACGACTACTGG	CARVSSYDSSGYYYDYW	IGHV1-69	IGHD3-22	IGHJ4	9	17	41	42
2	3.5816618911174784E-4	TGTGCGAGAGTCCCGGCGTCGCAGTACTTTACGTACTACTTTGACTACTGG	CARVPASQYFTYYFDYW	IGHV3-21	IGHD2-15	IGHJ4	9	12	23	32
2	3.5816618911174784E-4	TGTGCGAGAGTCCCGGCGTCGCAGTACTTTACGTACTACTTTGACTACTGG	CARVPASQYFTYYFDYW	IGHV4-34	IGHD2-15	IGHJ4	9	12	23	32
2	3.5816618911174784E-4	TGTGCGAGAGTCGGGTATAGCAGTGGCTGGTACTTTGCTTTTGATATCTGG	CARVGYSSGWYFAFDIW	IGHV3-30	IGHD6-19	IGHJ3	9	11	32	35
2	3.5816618911174784E-4	TGTGCGAGAGCGGGTCGACTTGTAGACCTGGCCGACTCTTTTGACTACTGG	CARAGRLVDLADSFDYW	IGHV1-46	IGHD2-15	IGHJ4	9	19	24	39
2	3.5816618911174784E-4	TGTGCGAGAGGGACGGATCATGGCGTAGTGGTGACCTCCCTTGACTCCTGG	CARGTDHGVVVTSLDSW	IGHV1-8	IGHD2-15	IGHJ5	10	24	32	42
2	3.5816618911174784E-4	TGTGCGAGAGAATCCTCCTTCGGGGAGTTATCTACAGGCTTTGACTACTGG	CARESSFGELSTGFDYW	IGHV3-21	IGHD3-10	IGHJ4	10	18	30	38
2	3.5816618911174784E-4	TGTGCGAAGGATTTGAGCAGTGGCTACTATGGGGGGGTGTTTGACTACTGG	CAKDLSSGYYGGVFDYW	IGHV3-23	IGHD6-19	IGHJ4	11	15	24	39
2	3.5816618911174784E-4	TGTGCGAAGGATTACATTGGCGACAAGTGGTTATTATCCTTTGACTACTGG	CAKDYIGDKWLLSFDYW	IGHV3-23	IGHD3-3	IGHJ4	11	25	36	38
2	3.5816618911174784E-4	TGTGCGAAATATACGGTTCGGGGTCTTGTCGGAAACTGGTTCGACCCCTGG	CAKYTVRGLVGNWFDPW	IGHV4-4	IGHD3-10	IGHJ5	6	14	22	33
2	3.5816618911174784E-4	TGTGCGAAACCCCTCCCGGTTACCGAGGAAAATGATGCTTTTGATATCTGG	CAKPLPVTEENDAFDIW	IGHV3-23	IGHD1-14	IGHJ3	8	15	21	31
2	3.5816618911174784E-4	TGTGCGAAAGTCCGGTATTACTATGATAGTAGTGGTCACTTTGACTACTGG	CAKVRYYYDSSGHFDYW	IGHV4-34	IGHD3-22	IGHJ4	6	14	35	37
2	3.5816618911174784E-4	TGTGCGAAAGGAACTTACGGTGACTACGAGGGCTGGTACTTCGATCTCTGG	CAKGTYGDYEGWYFDLW	IGHV3-23	IGHD4-17	IGHJ2	9	15	27	32
2	3.5816618911174784E-4	TGTGCGAAAGATCCGGCCCCGATAGCAGTGGCTGGGATCTTTGACTACTGG	CAKDPAPIAVAGIFDYW	IGHV3-23	IGHD6-19	IGHJ4	12	21	34	38
2	3.5816618911174784E-4	TGTGCGAAAGATGGGGGCCTTTGGATAGCCCTCTACTACATGGACGTCTGG	CAKDGGLWIALYYMDVW	IGHV3-23	IGHD3-3	IGHJ6	11	19	24	32
2	3.5816618911174784E-4	TGTGCGAAAGACGAGTGGGCGGTGGGAGCACGGGGGGGTTTCGACTACTGG	CAKDEWAVGARGGFDYW	IGHV3-23	IGHD1-26	IGHJ4	10	21	28	42
2	3.5816618911174784E-4	TGTGCGAAAGAGGCAGCAGCTGGCCCCTACTACTACTACATGGACGTCTGG	CAKEAAAGPYYYYMDVW	IGHV3-9	IGHD6-13	IGHJ6	10	12	22	26
2	3.5816618911174784E-4	TGTGCACGGATACGATGGGAGCTACTACCGAACTGGTACTTCGATCTCTGG	CARIRWELLPNWYFDLW	IGHV2-70	IGHD1-26	IGHJ2	13	15	27	31
2	3.5816618911174784E-4	TGTGTGAGGGCTACCTTCTACGGTGATAAGCAGGGGGTCGACTACTGG	CVRATFYGDKQGVDYW	IGHV1-67	IGHD4-17	IGHJ4	7	17	25	39
2	3.5816618911174784E-4	TGTGCGACCCTAGTAAATCTCTATACCAGGACCTGGTCTGACTACTGG	CATLVNLYTRTWSDYW	IGHV3-13	IGHD2-8	IGHJ4	4	20	26	38
2	3.5816618911174784E-4	TGTGCGAGTACGGACAATAATGCTGGTTATTCCTACCTCCAACGTTGG	CASTDNNAGYSYLQRW	IGHV1-46	IGHD3-22	IGHJ1	7	23	35	45
2	3.5816618911174784E-4	TGTGCGAGCTCATATGATTACGTTTGGGGGAGTCCCGTTATCTACTGG	CASSYDYVWGSPVIYW	IGHV4-39	IGHD3-16	IGHJ4	7	12	32	41
2	3.5816618911174784E-4	TGTGCGAGGGCCGCTACCGAAGACTACCACTATGGTATGGGCGTCTGG	CARAATEDYHYGMGVW	IGHV3-21	IGHD3-10	IGHJ6	7	28	35	36
2	3.5816618911174784E-4	TGTGCGAGACATGACGGTGGTGACGCGTTAGGGTACTTCGATCTCTGG	CARHDGGDALGYFDLW	IGHV5-10-1	IGHD2-21	IGHJ2	12	15	23	31
2	3.5816618911174784E-4	TGTGCGAGACAACTCTACTATGCTTCGGGGAGCCCGTTTGACTACTGG	CARQLYYASGSPFDYW	IGHV4-59	IGHD3-10	IGHJ4	15	16	31	36
2	3.5816618911174784E-4	TGTGCGAGAGGGACTTTGCAGCAGCTGGTGCCCTTCTTTGACTACTGG	CARGTLQQLVPFFDYW	IGHV1-69	IGHD6-13	IGHJ4	9	17	28	35
2	3.5816618911174784E-4	TGTGCGAGAGGGAAATTCGGCGGGGAATCAAATACATATGATATTTGG	CARGKFGGESNTYDIW	IGHV1-8	IGHD3-10	IGHJ3	10	20	25	38
2	3.5816618911174784E-4	TGTGCGAGAGGACGGGGTTATTATTACCCCTCCCACTTTGACTACTGG	CARGRGYYYPSHFDYW	IGHV4-59	IGHD3-3	IGHJ4	9	15	23	34
2	3.5816618911174784E-4	TGTGCGAGAGGACACAGTAACTACGTTCACAACTGGTTCGACCCCTGG	CARGHSNYVHNWFDPW	IGHV1-8	IGHD4-11	IGHJ5	10	13	25	28
2	3.5816618911174784E-4	TGTGCGAGAGATGACCCTCTCCAGAGGGGCATTACCTTTGACTACTGG	CARDDPLQRGITFDYW	IGHV3-53	IGHD1-20	IGHJ4	11	19	23	35
2	3.5816618911174784E-4	TGTGCGAAGGCTGCTACCGAAGACTATCACTACGGTATGGTCGTCTGG	CAKAATEDYHYGMVVW	IGHV3-21	IGHD2-15	IGHJ6	6	9	16	36
2	3.5816618911174784E-4	TGTGCGAAGGCTGCTACCGAAAACTACTACTACGGTATGGACGTCTGG	CAKAATENYYYGMDVW	IGHV3-21	IGHD2-15	IGHJ6	6	9	16	22
2	3.5816618911174784E-4	TGTGCGAAAGATCGGTGGGCGTATAGCCAAAACTGGTTCGACCCCTGG	CAKDRWAYSQNWFDPW	IGHV3-23	IGHD2-8	IGHJ5	12	20	26	30
2	3.5816618911174784E-4	TGTGCACGGATTGTCGATCCCTACGGTGACCACAAGTTTGACTTCTGG	CARIVDPYGDHKFDFW	IGHV2-26	IGHD4-17	IGHJ4	10	20	29	36
2	3.5816618911174784E-4	TGTGCAACAGGTACGGTGGTAATGAGGGCGAACTGGTTCGACCCCTGG	CATGTVVMRANWFDPW	IGHV1-24	IGHD4-23	IGHJ5	9	11	21	30
2	3.5816618911174784E-4	TGTGCAAGAGGGAGAGGTGGCTACAATCACCGAGATTTTGATCTTTGG	CARGRGGYNHRDFDLW	IGHV3-9	IGHD5-24	IGHJ3	6	12	26	35
2	3.5816618911174784E-4	TGTTCAGTAGGACCTTTGTATGAACGAGGGTCCTGTGACTTCTGG	CSVGPLYERGSCDFW	IGHV1-24	IGHD1-1	IGHJ4	2	21	26	35
2	3.5816618911174784E-4	TGTGTGAAAGACACGACGTGGGTTCAGCTTTCTCCGGGCTCCTGG	CVKDTTWVQLSPGSW	IGHV3-23	IGHD5-18	IGHJ5	10	15	28	40
2	3.5816618911174784E-4	TGTGCGAGGGGGGGGAATTACTATGATACATACTTTGATGTCTGG	CARGGNYYDTYFDVW	IGHV3-23	IGHD3-22	IGHJ3	6	16	27	33
2	3.5816618911174784E-4	TGTGCGAGACTCCTTCTCTGGGGACGCGACTACTTTGACTATTGG	CARLLLWGRDYFDYW	IGHV5-10-1	IGHD7-27	IGHJ4	9	17	23	28
2	3.5816618911174784E-4	TGTGCGAGAGTCCGCGACGGTTTTTGGAGTGGTTTTGACAACTGG	CARVRDGFWSGFDNW	IGHV5-78	IGHD3-3	IGHJ4	9	16	32	33
2	3.5816618911174784E-4	TGTGCGAGAGTCCGCGACGGTTTTTGGAGTGGTTTTGACAACTGG	CARVRDGFWSGFDNW	IGHV7-4-1	IGHD3-3	IGHJ4	9	16	32	33
2	3.5816618911174784E-4	TGTGCGAGAGCCCACGGATATAGCTATGGTCCCAGTGACTTCTGG	CARAHGYSYGPSDFW	IGHV3-21	IGHD5-18	IGHJ4	9	15	29	35
2	3.5816618911174784E-4	TGTGCGAGAGGGTGGCAGTGGCTGGCAACACTGTTTGACCATTGG	CARGWQWLATLFDHW	IGHV3-20	IGHD6-19	IGHJ4	9	14	24	33
2	3.5816618911174784E-4	TGTGCGAGAGATCCCTACAACGCGCACTTAGCTTGTGACTATTGG	CARDPYNAHLACDYW	IGHV1-18	IGHD1-1	IGHJ4	12	15	20	35
2	3.5816618911174784E-4	TGTGCGAAACCCCTGGGATTAAGAGGGAAAGAAGGGGGTTACTGG	CAKPLGLRGKEGGYW	IGHV3-21	IGHD1-26	IGHJ4	6	13	17	39
2	3.5816618911174784E-4	TGTGCGAAAGGATTTAATAGTGGGAGCTACATTTCTGATATCTGG	CAKGFNSGSYISDIW	IGHV3-23	IGHD1-26	IGHJ3	9	16	29	35
2	3.5816618911174784E-4	TGTGCGAAAGATGAGGCGTTCGGGGAGGCCGCAGTAGGCTACTGG	CAKDEAFGEAAVGYW	IGHV4-31	IGHD3-10	IGHJ4	11	17	26	38
2	3.5816618911174784E-4	TGTGCACGGGTGGCAGTGGCTGGTAGGAGGTACTTTGAGTACTGG	CARVAVAGRRYFEYW	IGHV2-70	IGHD6-19	IGHJ4	8	12	24	30
2	3.5816618911174784E-4	TGTGCACACAGTTGGGGGTGGGCAGCAGCTGGTATTGGCGTCTGG	CAHSWGWAAAGIGVW	IGHV2-5	IGHD6-13	IGHJ6	10	21	33	38
2	3.5816618911174784E-4	TGTGCAAGGGGGTCCCCGGGGGGGTGGCGTTCTTTTGAAATCTGG	CARGSPGGWRSFEIW	IGHV3-74	IGHD3-10	IGHJ3	7	12	17	31
2	3.5816618911174784E-4	TGTGCAAGAGATTCACCTCTGTACTACTGGTACTTCGATCTCTGG	CARDSPLYYWYFDLW	IGHV6-1	IGHD4-11	IGHJ2	11	18	22	23
2	3.5816618911174784E-4	TGCGTAAGAGGCGGAATACGGGGCGGCTATGGTTCTGATTACTGG	CVRGGIRGGYGSDYW	IGHV3-74	IGHD3-10	IGHJ4	9	26	34	35
2	3.5816618911174784E-4	TGCGCGAGAGACGGTGGGAGCTACCTGGGGGAGATGGTCTACTGG	CARDGGSYLGEMVYW	IGHV4-4	IGHD1-26	IGHJ4	10	13	23	38
2	3.5816618911174784E-4	TGTGCCAGAGGGTCAGGGGAGCTACTGGCGTTTTCTTATTGG	CARGSGELLAFSYW	IGHV1-18	IGHD1-26	IGHJ4	9	16	25	39
2	3.5816618911174784E-4	TGTGCGGTCATGACTACGGTGACTACGGGATTTGACTACTGG	CAVMTTVTTGFDYW	IGHV1-58	IGHD4-17	IGHJ4	6	7	26	30
2	3.5816618911174784E-4	TGTGCGAGCAGTGATTATAGTGGCTACGATCTCGACTTCTGG	CASSDYSGYDLDFW	IGHV1-69D	IGHD5-12	IGHJ4	7	15	29	33
2	3.5816618911174784E-4	TGTGCGAGGTTCCATCGGCAGCTGGTCCACTTTGACTACTGG	CARFHRQLVHFDYW	IGHV4-59	IGHD2-2	IGHJ4	7	17	25	28
2	3.5816618911174784E-4	TGTGCGAGGCAGACTACGGTGGTACACGATTTTGACTACTGG	CARQTTVVHDFDYW	IGHV4-31	IGHD4-23	IGHJ4	7	11	23	30
2	3.5816618911174784E-4	TGTGCGAGGCAGACTACGGTGGTACACGATTTTGACTACTGG	CARQTTVVHDFDYW	IGHV1-46	IGHD4-23	IGHJ4	7	11	23	30
2	3.5816618911174784E-4	TGTGCGAGGGGGGGGGCCTGGTGGGACGGAATGGACGTCTGG	CARGGAWWDGMDVW	IGHV3-23	IGHD1-26	IGHJ6	6	20	25	30
2	3.5816618911174784E-4	TGTGCGAGAGATTATGATAGTAGTGGTTACCAAGACTACTGG	CARDYDSSGYQDYW	IGHV3-21	IGHD3-22	IGHJ4	11	12	28	33
2	3.5816618911174784E-4	TGTGCGAGAGATACTCACAGTAGTATTAGAGCCGACTGGTGG	CARDTHSSIRADWW	IGHV3-66	IGHD2-2	IGHJ4	11	18	24	39
2	3.5816618911174784E-4	TGTGCGAATGACTATGATAGTGGACCTACCTTTGAGTATTGG	CANDYDSGPTFEYW	IGHV3-23	IGHD3-22	IGHJ2P	7	10	20	29
2	3.5816618911174784E-4	TGTGCGAATGACTATGATAGTGGACCTACCTTTGAGTATTGG	CANDYDSGPTFEYW	IGHV3-23	IGHD3-22	IGHJ4	7	10	20	29
2	3.5816618911174784E-4	TGTGCGAAAGAGTCGGGGAATAGTGGGTCTGATGACTACTGG	CAKESGNSGSDDYW	IGHV3-30	IGHD1-26	IGHJ4	10	19	26	32
2	3.5816618911174784E-4	TGTGCAAGAGAGCCTGACACCTACGGTGCTTTTGATATCTGG	CAREPDTYGAFDIW	IGHV4-31	IGHD4-17	IGHJ3	10	20	25	26
2	3.5816618911174784E-4	TGTGTGACGGTCCCTGGTGGGACCTGGTTTGACTACTGG	CVTVPGGTWFDYW	IGHV4-30-2	IGHD1-26	IGHJ4	3	16	21	27
2	3.5816618911174784E-4	TGTGTGAAAGCTACAGCCGGTCGCAGGCCGGAATATTGG	CVKATAGRRPEYW	IGHV3-43	IGHD2-21	IGHJ4	3	27	34	36
2	3.5816618911174784E-4	TGTGCCTCCGAAGGGGAGTGGGAGCCCTTTGACTCCTGG	CASEGEWEPFDSW	IGHV3-60	IGHD1-26	IGHJ4	3	16	24	26
2	3.5816618911174784E-4	TGTGCGAGTCAATTGGGAACGGTGACCACGTACTTCTGG	CASQLGTVTTYFW	IGHV1-8	IGHD4-17	IGHJ4	7	18	30	31
2	3.5816618911174784E-4	TGTGCGAGGGTCCGTCTTGATCCTACGTTTGACTACTGG	CARVRLDPTFDYW	IGHV4-31	IGHD2-15	IGHJ4	7	19	24	27
2	3.5816618911174784E-4	TGTGCGAGGGCCTACGGTGACTACGTCCCCGACTACTGG	CARAYGDYVPDYW	IGHV5-10-1	IGHD4-17	IGHJ4	7	11	25	30
2	3.5816618911174784E-4	TGTGCGAGAGCTGCCCCTTACTCCCCCCTGGACCACTGG	CARAAPYSPLDHW	IGHV1-18	IGHD3-16	IGHJ4	9	19	26	30
2	3.5816618911174784E-4	TGTGCGAGAGCGTTCTATACCCAATACTTCCAGCACTGG	CARAFYTQYFQHW	IGHV4-34	IGHD6-13	IGHJ1	9	14	21	22
2	3.5816618911174784E-4	TGTGCGAGAGCACAGACGTGGGGTGACTTTGATTCCTGG	CARAQTWGDFDSW	IGHV4-4	IGHD1-14	IGHJ4	9	15	20	25
2	3.5816618911174784E-4	TGTACCACAACGGGGGGGGGTTATCGTTTTGGCCACTGG	CTTTGGGYRFGHW	IGHV3-15	IGHD3-16	IGHJ4	8	13	26	27
2	3.5816618911174784E-4	TGTGCGTCTTGGAGCTTCAGGGCTTTTGATATATGG	CASWSFRAFDIW	IGHV4-4	IGHD1-26	IGHJ3	5	10	15	21
2	3.5816618911174784E-4	TGTGCGAGAGATCTGGCGGGAGCTACTGACTACTGG	CARDLAGATDYW	IGHV3-30	IGHD1-26	IGHJ4	13	17	25	26
2	3.5816618911174784E-4	TGTGCATTAGAGATGGAAACAATTCTTGACTACTGG	CALEMETILDYW	IGHV3-53	IGHD5-24	IGHJ4	4	7	23	25
2	3.5816618911174784E-4	TGTGCACTAGAGATGGAAACGATTCTTGACTACTGG	CALEMETILDYW	IGHV1-3	IGHD5-24	IGHJ4	4	7	15	25
2	3.5816618911174784E-4	TGTGCACGGTCCCCTTCACATGCCTTTGATATCTGG	CARSPSHAFDIW	IGHV2-26	IGHD3-10	IGHJ3	8	9	13	19
2	3.5816618911174784E-4	TGTGCACGGTCAGCAGTTGATGCTTTTGATATCTGG	CARSAVDAFDIW	IGHV2-26	IGHD2-21	IGHJ3	8	11	16	17
2	3.5816618911174784E-4	TGTGCGAGGAGTAGCGGTTGGTTCGACCCCTGG	CARSSGWFDPW	IGHV1-8	IGHD2-15	IGHJ5	7	8	14	18
2	3.5816618911174784E-4	TGTGCGAGACAAAACCCTTTTTTTGACTACTGG	CARQNPFFDYW	IGHV4-39	.	IGHJ4	10	-1	-1	21
2	3.5816618911174784E-4	TGTGCGAGAGGGTCTATATACTTCCACCACTTG	CARGSIYFHHL	IGHV3-11	.	IGHJ1	9	-1	-1	17
2	3.5816618911174784E-4	TGTGCGAGAGGGTCTATATACTTCCACCACTGG	CARGSIYFHHW	IGHV1-8	.	IGHJ1	10	-1	-1	17
2	3.5816618911174784E-4	TGTGCGAGAGGGGTGGAACACTTCGACCCCTGG	CARGVEHFDPW	IGHV3-11	IGHD1-1	IGHJ5	9	13	18	21
2	3.5816618911174784E-4	TGTGCGAGAGATCAGAGGGATCAGGCCTGG	CARDQRDQAW	IGHV4-31	IGHD7-27	IGHJ5	12	16	21	25
2	3.5816618911174784E-4	TGTGCAAGAGAGAATAGTTTTGACTACTGG	CARENSFDYW	IGHV3-13	IGHD2-21	IGHJ4	10	11	16	18
2	3.5816618911174784E-4	TGTGCGAGATCGGGAGGAGGTGTCTGG	CARSGGGVW	IGHV4-39	IGHD1-26	IGHJ4	8	11	15	23
1	1.7908309455587392E-4	TGTGCGAGAGATTCCATTCGAGACCCCTCCCTAACGTATTACGATATTTTGACCTCTTACTACTACTACTACGGTATGGACGTCTGG	CARDSIRDPSLTYYDILTSYYYYYGMDVW	IGHV4-31	IGHD3-9	IGHJ6	11	33	52	56
1	1.7908309455587392E-4	TGTGCGAGAGATGTTCCCACTGGCCGGCGGGAGTTTGGAGTGGTTATCGGGGGGTGGGGCTACTACTACTACGGTATGGACGTCTGG	CARDVPTGRREFGVVIGGWGYYYYGMDVW	IGHV1-3	IGHD3-3	IGHJ6	11	33	46	59
1	1.7908309455587392E-4	TGTGCGAAAGATCGCGAATATTACGATATTTTGACTGGTTATTTCCCCCGGCGTGCCTTCTACTACTACTACGGTATGGACGTCTGG	CAKDREYYDILTGYFPRRAFYYYYGMDVW	IGHV3-33	IGHD3-9	IGHJ6	12	18	42	59
1	1.7908309455587392E-4	TGTGCGAGAGTCACGATGCTCTTCTCGCGGAGATATTACTATGATAGTCGTTCTTACTCACCAGACTCCGGTATGGACGTCTGG	CARVTMLFSRRYYYDSRSYSPDSGMDVW	IGHV3-47	IGHD3-22	IGHJ6	9	33	47	72
1	1.7908309455587392E-4	TGTGCGAGAGCCCACGCCCCGGCCAAGTATTACGATTTTTGGAGTGGTTATTATAGGGGGGTCTACTACTACATGGACGTCTGG	CARAHAPAKYYDFWSGYYRGVYYYMDVW	IGHV3-64	IGHD3-3	IGHJ6	9	26	54	62
1	1.7908309455587392E-4	TGTGCGAGAGGACGACTTCAGACCCCAGGTATTACGGTTTTTGGAGTGGTTACCCCCCTCTACTACTACTACATGGACGTCTGG	CARGRLQTPGITVFGVVTPLYYYYMDVW	IGHV1-8	IGHD3-3	IGHJ6	10	28	51	59
1	1.7908309455587392E-4	TGTGCGAGAGAGGGTGGGGGTTATTGTAGTAGTACCAGCTGCCCTAAAAACTACTACTACTACTACGGTATGGACGTCTGG	CAREGGGYCSSTSCPKNYYYYYGMDVW	IGHV4-31	IGHD2-2	IGHJ6	10	21	41	51
1	1.7908309455587392E-4	TGTGCGAGGACTCCAGGGACAGCGGAGCTTACGATTTTTGGAGTGGTTACCACAGAGGGGGACTACATGGACGTCTGG	CARTPGTAELTIFGVVTTEGDYMDVW	IGHV6-1	IGHD3-3	IGHJ6	4	28	48	61
1	1.7908309455587392E-4	TGTGCGAGATTAGGGTACGGATATTGTAGTAGTACCAGCTGCTCCCAACGAATCTACTACTACTACATGGACGTCTGG	CARLGYGYCSSTSCSQRIYYYYMDVW	IGHV4-39	IGHD2-2	IGHJ6	8	18	42	53
1	1.7908309455587392E-4	TGTGCGAGAGCCCACCAGGTTATTACTATGATAGTAGTGGTCCCACAACCTGACTACTACTACGGTATGGACGTCTGG	CARAHQVITMIVVVPQPDYYYGMDVW	IGHV4-34	IGHD3-22	IGHJ6	9	20	40	52
1	1.7908309455587392E-4	TGTGCGAGAGATTTAGGGGGCCGAGGGGGATACAGCTATGGTTGGGGGTCCTACTACTACTACGGTATGGACGTCTGG	CARDLGGRGGYSYGWGSYYYYGMDVW	IGHV4-31	IGHD5-18	IGHJ6	11	27	42	50
1	1.7908309455587392E-4	TGTGCGAGAGATAGCGGTCTTTATGATTACGTTTGGGGGAGTTATCGCCGCTACTACTACTACGGTATGGACGTCTGG	CARDSGLYDYVWGSYRRYYYYGMDVW	IGHV3-30	IGHD3-16	IGHJ6	11	20	46	50
1	1.7908309455587392E-4	TGTGCGAGAGATAGCGGTCTTTATGATTACGTTTGGGGGAGTTATCGCCGCTACTACTACTACGGTATGGACGTCTGG	CARDSGLYDYVWGSYRRYYYYGMDVW	IGHV3-33	IGHD3-16	IGHJ6	11	20	46	50
1	1.7908309455587392E-4	TGTGCGAGAGACCCTATTAACGAACGCCCCGTGGTGACTGCTATTCTTGGCTACTACTACTACGGTATGGACGTCTGG	CARDPINERPVVTAILGYYYYGMDVW	IGHV4-31	IGHD2-21	IGHJ6	10	30	45	50
1	1.7908309455587392E-4	TGTGCAAAAGGGGGCCCTTATCGTGTAAACGTCGGCTACGGTGACTACGGCGGGGGTTTAGGGTCTTTAGGCTACTGG	CAKGGPYRVNVGYGDYGGGLGSLGYW	IGHV3-43	IGHD4-17	IGHJ4	9	35	48	71
1	1.7908309455587392E-4	TGTGCGAGTCACGCCCTGGCTACGATTGTTCGGCTATCCCCAGGTCAGGCCGAGGGAGGCTACTTTGACTACTGG	CASHALATIVRLSPGQAEGGYFDYW	IGHV3-23	IGHD5-12	IGHJ4	6	16	26	59
1	1.7908309455587392E-4	TGTGCGAGTGGGCGGCAGGAATCCATTTTGACTGGAGTATATCCCATCTACTACTACTACGGTATGGACGTCTGG	CASGRQESILTGVYPIYYYYGMDVW	IGHV3-30	IGHD3-9	IGHJ6	7	24	34	47
1	1.7908309455587392E-4	TGTGCGAGTGGGCGGCAGGAATCCATTTTGACTGGAGTATATCCCATCTACTACTACTACGGTATGGACGTCTGG	CASGRQESILTGVYPIYYYYGMDVW	IGHV3-64	IGHD3-9	IGHJ6	7	24	34	47
1	1.7908309455587392E-4	TGTGCGAGACGGCGGGGGGTAGGGTCCGGTTACTATGGTTCGGGGAGTTATTATAGGATCTGGTTCGACCCCTGG	CARRRGVGSGYYGSGSYYRIWFDPW	IGHV5-10-1	IGHD3-10	IGHJ5	9	29	54	59
1	1.7908309455587392E-4	TGTGCGAGAGGCCTCTTGAGTACTATGATAGTAGTGGTTATACGCGATTACTACTACTACTACATGGACGTCTGG	CARGLLSTMIVVVIRDYYYYYMDVW	IGHV1-8	IGHD3-22	IGHJ6	15	20	40	48
1	1.7908309455587392E-4	TGTGCGAGAGGCCGGCGATTTGTTACGATTTTTGGAGTGGTTTCCTCGGCGTCGTCCGGCTACATGGACGTCTGG	CARGRRFVTIFGVVSSASSGYMDVW	IGHV1-8	IGHD3-3	IGHJ6	12	22	41	59
1	1.7908309455587392E-4	TGTGCGAGAGATGGCTCGTATTACGATTTTTGGAGTGGTTATTACGGCCACAGACGAATTCCCAATGACTACTGG	CARDGSYYDFWSGYYGHRRIPNDYW	IGHV3-64	IGHD3-3	IGHJ4	11	16	43	65
1	1.7908309455587392E-4	TGTGCGAAAGCCCCCCCGGGTGGCGATTTTCGGAGGGGTTATTATTCACCCCAACTATACTACATGGACGTCTGG	CAKAPPGGDFRRGYYSPQLYYMDVW	IGHV3-23	IGHD3-3	IGHJ6	9	23	44	57
1	1.7908309455587392E-4	TGTGCAAGAGATCTCCGCGATTGCAATACTAGGAGTTGTTATTATTACTACCACTACTACGAGATGGACGTCTGG	CARDLRDCNTRSCYYYYHYYEMDVW	IGHV3-43	IGHD3-10	IGHJ6	11	31	41	42
1	1.7908309455587392E-4	TGTGCAAGAGATCGGGGGAGGGTAGATAGCAGTGGCTGGTACTTCGGTATGCTATACTACTACATGGACGTCTGG	CARDRGRVDSSGWYFGMLYYYMDVW	IGHV3-13	IGHD6-19	IGHJ6	12	25	41	54
1	1.7908309455587392E-4	TGTGCGCGAGTTTCTCAGTTTTTTTATGATACTAGTGGTTTTGTCCACTACTACAACGGTATGGACGTCTGG	CARVSQFFYDTSGFVHYYNGMDVW	IGHV3-11	IGHD3-22	IGHJ6	9	24	39	46
1	1.7908309455587392E-4	TGTGCGCGAGTTTCTCAGTTTTTTTATGATACTAGTGGTTTTGTCCACTACTACAACGGTATGGACGTCTGG	CARVSQFFYDTSGFVHYYNGMDVW	IGHV1-58	IGHD3-22	IGHJ3	5	24	39	67
1	1.7908309455587392E-4	TGTGCGCGAGATCGCCGCTTGATACATCAGAGGTCTTTGGAGCGCAACTTCTACTCCGGTATGGACGTCTGG	CARDRRLIHQRSLERNFYSGMDVW	IGHV3-30	IGHD2-15	IGHJ6	12	50	58	60
1	1.7908309455587392E-4	TGTGCGAGCGTGGAAGAGGATACAGCTATGGTTAAATCTCAAGAATACTACTACTACGGTATGGACGTCTGG	CASVEEDTAMVKSQEYYYYGMDVW	IGHV4-4	IGHD5-18	IGHJ6	7	17	33	45
1	1.7908309455587392E-4	TGTGCGAGGTCTTCTAACAAGGATTTTTGGAGTGGTTATGCTGATTACTACTACTACGGTATGGACGTCTGG	CARSSNKDFWSGYADYYYYGMDVW	IGHV3-48	IGHD3-3	IGHJ6	7	21	38	45
1	1.7908309455587392E-4	TGTGCGAGACGGGGCCCTCATGACTACGGTGACTACGGCCCCTTTTACTACTACTACTACATGGACGTCTGG	CARRGPHDYGDYGPFYYYYYMDVW	IGHV5-51	IGHD4-17	IGHJ6	9	17	36	45
1	1.7908309455587392E-4	TGTGCGAGACACCCCTTACATTTTGGAGTGGGCAGCCATATAAGAACCTACTACTACTACATGGACGTCTGG	CARHPLHFGVGSHIRTYYYYMDVW	IGHV5-10-1	IGHD3-3	IGHJ6	10	20	30	47
1	1.7908309455587392E-4	TGTGCGAGAGTTTTGGCGACGGGTTTGTTTTGTCCCCCCTTGTGTCGATCTTTCGATGCTTTTGATATCTGG	CARVLATGLFCPPLCRSFDAFDIW	IGHV3-53	IGHD3-16	IGHJ3	9	32	37	54
1	1.7908309455587392E-4	TGTGCGAGAGCCGCCTCGAATCGAATTATGATAGTAGTGGTCCCTGTCTACTACTACTACATGGACGTCTGG	CARAASNRIMIVVVPVYYYYMDVW	IGHV3-53	IGHD3-22	IGHJ6	9	26	40	47
1	1.7908309455587392E-4	TGTGCGAGAGATCGGGATGATTACGTTTGGGGGAGTTATCGTACCCCGGGTTACTACGGTATGGACGTCTGG	CARDRDDYVWGSYRTPGYYGMDVW	IGHV4-31	IGHD3-16	IGHJ6	12	16	41	60
1	1.7908309455587392E-4	TGTGCGAGAGATGGCCGGGGCGAGGTTACGATTTTTGGAGTGGTTATTACCCCTGATGCTTTTGATATCTGG	CARDGRGEVTIFGVVITPDAFDIW	IGHV1-46	IGHD3-3	IGHJ3	11	25	48	53
1	1.7908309455587392E-4	TGTGCGAGAGACACGAACGAGATTACGATTTTTGGACTGGTTATTAGGAGATTTGGCTGGTTCGACCCCTGG	CARDTNEITIFGLVIRRFGWFDPW	IGHV3-33	IGHD3-3	IGHJ5	10	21	45	56
1	1.7908309455587392E-4	TGTGCGAGAGAGGGAGGGTTTGAGCCGTATAGCAGCAGCTGGTACGATTACTACTACGGTATGGACGTCTGG	CAREGGFEPYSSSWYDYYYGMDVW	IGHV3-66	IGHD6-13	IGHJ6	10	26	45	48
1	1.7908309455587392E-4	TGTGCGAGAGAGGGAGGGTTTGAGCCGTATAGCAGCAGCTGGTACGATTACTACTACGGTATGGACGTCTGG	CAREGGFEPYSSSWYDYYYGMDVW	IGHV4-31	IGHD6-13	IGHJ6	10	26	45	48
1	1.7908309455587392E-4	TGTGCGAGAGAGAGTTATGATACGATTTTTGGAGTGGTTATTATTTACTACTACTACGGTATGGACGTCTGG	CARESYDTIFGVVIIYYYYGMDVW	IGHV3-33	IGHD3-3	IGHJ6	10	20	43	45
1	1.7908309455587392E-4	TGTGCGAGAGAGAGCGAACGTCGTATTACGATTTTTGGAGTGGTAGAGGGGGGGTACTACTTTGACTACTGG	CARESERRITIFGVVEGGYYFDYW	IGHV4-31	IGHD3-3	IGHJ4	10	21	43	53
1	1.7908309455587392E-4	TGTGCGAGAATTAAACTGGAGGTGGTAGCTGCTATTCTCTTCCCGGTTTACTACTACTACATGGACGTCTGG	CARIKLEVVAAILFPVYYYYMDVW	IGHV1-46	IGHD2-15	IGHJ6	8	20	33	48
1	1.7908309455587392E-4	TGTGCGAGAAGCCGTACCGGTAAAAGGAGGGCTTACGGTGACTACTACTACTACTACGGTATGGACGTCTGG	CARSRTGKRRAYGDYYYYYGMDVW	IGHV4-28	IGHD1-1	IGHJ6	9	13	21	42
1	1.7908309455587392E-4	TGTGCGAGAAATGGACTAACCAGTATTACGATTTTTGGAGTGGTTACTTCCCGCTGGTACTTCGATCTCTGG	CARNGLTSITIFGVVTSRWYFDLW	IGHV4-39	IGHD3-3	IGHJ2	12	22	45	53
1	1.7908309455587392E-4	TGTGCAAAAGCCCAGTTTACCTACGATGGGCAGTGGTTATTACTTCTGACCGACGATGCTTTTGATATCTGG	CAKAQFTYDGQWLLLLTDDAFDIW	IGHV3-43	IGHD3-22	IGHJ3	9	31	43	54
1	1.7908309455587392E-4	TGTGCGAGATACCCTAGATCTTCCACCAGTGGCTGGCCCCCAAGAGGGTCCTACTACATGGACGTCTGG	CARYPRSSTSGWPPRGSYYMDVW	IGHV3-11	IGHD6-19	IGHJ6	8	26	35	50
1	1.7908309455587392E-4	TGTGCGAGATACCCTAGATCTTCCACCAGTGGCTGGCCCCCAAGAGGGTCCTACTACATGGACGTCTGG	CARYPRSSTSGWPPRGSYYMDVW	IGHV4-55	IGHD6-19	IGHJ6	10	26	35	50
1	1.7908309455587392E-4	TGTGCGAGAGTGACCAAGTTAGCATATTGTAGTGGTGATAAATGCTACCGGATCTACTTTGACTATTGG	CARVTKLAYCSGDKCYRIYFDYW	IGHV5-10-1	IGHD2-15	IGHJ4	8	19	47	53
1	1.7908309455587392E-4	TGTGCGAGAGGAAGGGCTACGATTTTTGGACTAGTTAGAAAATGGGGCCCCTACTACTTGGACGTCTGG	CARGRATIFGLVRKWGPYYLDVW	IGHV3-11	IGHD3-3	IGHJ6	9	17	36	50
1	1.7908309455587392E-4	TGTGCGAGAGATCGGACCCGTATCCGGAATCCCATTATAAAGGTGACTGACTACGGTATGGACGTCTGG	CARDRTRIRNPIIKVTDYGMDVW	IGHV3-23	IGHD4-17	IGHJ6	12	47	56	57
1	1.7908309455587392E-4	TGTGCGAGAGATGGGTACTATGATAGTAGTGGCATAATGGGAGGACTCTACTACGGTATGGACGTCTGG	CARDGYYDSSGIMGGLYYGMDVW	IGHV3-53	IGHD3-22	IGHJ6	11	15	31	47
1	1.7908309455587392E-4	TGTGCGAGAACCCTCTTACCATATGATTACGTTTGGGGGAGTTCCTACTACTACTACATGGACGTCTGG	CARTLLPYDYVWGSSYYYYMDVW	IGHV1-18	IGHD3-16	IGHJ6	8	21	42	44
1	1.7908309455587392E-4	TGTGCGAAGTTTTCTGCCTTGGGATATTGCACTAGTACCAGGTGCTCCTCTGATGATTTTGATATCTGG	CAKFSALGYCTSTRCSSDDFDIW	IGHV3-64	IGHD2-2	IGHJ3	6	21	45	50
1	1.7908309455587392E-4	TGTGCGAAAGATCCGACGTTCTCCGTATTACTATGGTTCGGGGAGTTATCGGGCTACATGGACGTCTGG	CAKDPTFSVLLWFGELSGYMDVW	IGHV3-48	IGHD3-10	IGHJ6	12	23	48	53
1	1.7908309455587392E-4	TGTGCGAAAGATCCGACGTTCTCCGTATTACTATGGTTCGGGGAGTTATCGGGCTACATGGACGTCTGG	CAKDPTFSVLLWFGELSGYMDVW	IGHV4-31	IGHD3-10	IGHJ6	12	23	48	53
1	1.7908309455587392E-4	TGTGCACGTCTAGAAGTTCAGTTTTATCTCACTTCGTCCGGCGACCCAGCCTACCCGTTTGACTACTGG	CARLEVQFYLTSSGDPAYPFDYW	IGHV2-26	IGHD6-6	IGHJ4	7	33	40	57
1	1.7908309455587392E-4	TGTGCAAGAGAGGGGCGGTATTACTATGATAGTAGTGGTTATTACCCCTCGCACGCTTTTGATATCTGG	CAREGRYYYDSSGYYPSHAFDIW	IGHV1-24	IGHD3-22	IGHJ3	10	17	44	54
1	1.7908309455587392E-4	TGTACCACAGCGGGCGCCGAGTATTACTATGATAGTAGTGGTTATTACCGTGATGCTTTTGATATCTGG	CTTAGAEYYYDSSGYYRDAFDIW	IGHV3-15	IGHD3-22	IGHJ3	9	20	47	50
1	1.7908309455587392E-4	TGTGCCAAAGCCAGAGCTGTAGAGAAGTGGGAGCTGCAAGTCTACTACTACGGTGTGGACGTCTGG	CAKARAVEKWELQVYYYGVDVW	IGHV3-11	IGHD1-26	IGHJ6	4	25	34	41
1	1.7908309455587392E-4	TGTGCCAAAGCCAGAGCTGTAGAGAAGTGGGAGCTGCAAGTCTACTACTACGGTGTGGACGTCTGG	CAKARAVEKWELQVYYYGVDVW	IGHV3-23	IGHD1-26	IGHJ6	9	25	34	41
1	1.7908309455587392E-4	TGTGCCAAAGGGGTTCCCTATAGTGGGGGCTCCTACTGGCAGGGCGATTACTACTTTGACTACTGG	CAKGVPYSGGSYWQGDYYFDYW	IGHV3-38	IGHD1-26	IGHJ4	6	18	35	48
1	1.7908309455587392E-4	TGTGCGCGAGAGGGGGGGTATTGTAGTAGTACCAGCTGCTATCCCCGGGATTGGTTCGACCCCTGG	CAREGGYCSSTSCYPRDWFDPW	IGHV1-46	IGHD2-2	IGHJ5	10	18	41	51
1	1.7908309455587392E-4	TGTGCGAGTGCGGATATGGGGGTACGCCGAAACCATTACTACTACTACTACGGTATGGACGTCTGG	CASADMGVRRNHYYYYYGMDVW	IGHV4-4	IGHD2-15	IGHJ6	7	11	16	34
1	1.7908309455587392E-4	TGTGCGAGGAGTCCCTGGCATTTCTATTCTTATGTTGGTTATCACTACTACGGTCTGGACGTCTGG	CARSPWHFYSYVGYHYYGLDVW	IGHV4-39	IGHD3-22	IGHJ6	7	35	47	55
1	1.7908309455587392E-4	TGTGCGAGAGTTAATAGGAGGTGGCTACAAGCTCCGCGGGGCTACTACTACGGTATGGACGTCTGG	CARVNRRWLQAPRGYYYGMDVW	IGHV3-48	IGHD5-24	IGHJ6	9	17	29	41
1	1.7908309455587392E-4	TGTGCGAGAGTGTTTAATTTCTACGCTTCGGGGAGTTCTTATAACCGGTACTACTTTGACTCCTGG	CARVFNFYASGSSYNRYYFDSW	IGHV1-46	IGHD3-10	IGHJ4	9	16	44	47
1	1.7908309455587392E-4	TGTGCGAGAGTGGAGGGGGGTATAGCAGCAGCTGGTATTTACTACTACTACTACATGGACGTCTGG	CARVEGGIAAAGIYYYYYMDVW	IGHV3-30	IGHD6-13	IGHJ6	9	17	36	39
1	1.7908309455587392E-4	TGTGCGAGAGCCCCGAGGCGTTACGATTTTTGGAGTGGTTATTATTCGTACTACTTTGACTACTGG	CARAPRRYDFWSGYYSYYFDYW	IGHV4-34	IGHD3-3	IGHJ4	9	20	44	47
1	1.7908309455587392E-4	TGTGCGAGAGCCCCACTCTTATCTGATCTTTTCACTGCCCAATATGGGAGCTACTTTGACTTCTGG	CARAPLLSDLFTAQYGSYFDFW	IGHV1-67	IGHD2-21	IGHJ4	9	39	45	50
1	1.7908309455587392E-4	TGTGCGAGAGCCCCACTCTTATCTGATCTTTTCACTGCCCAATATGGGAGCTACTTTGACTTCTGG	CARAPLLSDLFTAQYGSYFDFW	IGHV5-10-1	IGHD2-21	IGHJ4	8	39	45	50
1	1.7908309455587392E-4	TGTGCGAGAGCCCCACTCTTATCTGATCTTTTCACTGCCCAATATGGGAGCTACTTTGACTTCTGG	CARAPLLSDLFTAQYGSYFDFW	IGHV7-81	IGHD2-21	IGHJ4	8	39	45	50
1	1.7908309455587392E-4	TGTGCGAGAGCCCAAGAACGGGGTATTACTATGATAGTAGTGGGTTACTACTACATGGACGTCTGG	CARAQERGITMIVVGYYYMDVW	IGHV3-21	IGHD3-22	IGHJ6	9	22	42	45
1	1.7908309455587392E-4	TGTGCGAGAGCCCAAGAACGGGGTATTACTATGATAGTAGTGGGTTACTACTACATGGACGTCTGG	CARAQERGITMIVVGYYYMDVW	IGHV3-48	IGHD3-22	IGHJ6	9	22	42	45
1	1.7908309455587392E-4	TGTGCGAGAGCCGACCCTTTGCCCGGTAGCTGCTGCAACTACTACTACTACGGTATGGACGTCTGG	CARADPLPGSCCNYYYYGMDVW	IGHV4-31	IGHD2-15	IGHJ6	9	24	33	37
1	1.7908309455587392E-4	TGTGCGAGAGCCGACGGGGGTGTAGTTGGCTACAATGGGTACTACTACTACTACATGGACGTCTGG	CARADGGVVGYNGYYYYYMDVW	IGHV3-53	IGHD5-24	IGHJ6	9	26	35	39
1	1.7908309455587392E-4	TGTGCGAGAGGCGTGGCAAGAAGTCCTTGGTATAGCAGCAGCTGGTACTATTGGTTCGACCCCTGG	CARGVARSPWYSSSWYYWFDPW	IGHV1-8	IGHD6-13	IGHJ5	11	28	43	44
1	1.7908309455587392E-4	TGTGCGAGAGGCGTACCCTTTACGATTTTTGGAGTGGTTACCCGCCCTCACTGGTTCGACCCCTGG	CARGVPFTIFGVVTRPHWFDPW	IGHV4-39	IGHD3-3	IGHJ5	8	19	39	49
1	1.7908309455587392E-4	TGTGCGAGAGGGGGTTTTACGACTTTTGGAGTGGTTCCATTAGGCGGCTTCTGGTTCGACCCCTGG	CARGGFTTFGVVPLGGFWFDPW	IGHV1-18	IGHD3-3	IGHJ5	9	16	35	50
1	1.7908309455587392E-4	TGTGCGAGAGGACCCTCTGGGACGATTTTTGGAGTGGTTATTAGGGACTACTACATGGACGTCTGG	CARGPSGTIFGVVIRDYYMDVW	IGHV1-8	IGHD3-3	IGHJ6	10	21	42	46
1	1.7908309455587392E-4	TGTGCGAGAGGAAGGCGTATTACGATTTTTGGAGTGGTTATTGAATACTACGGTATGGACGTCTGG	CARGRRITIFGVVIEYYGMDVW	IGHV1-8	IGHD3-3	IGHJ6	10	15	41	54
1	1.7908309455587392E-4	TGTGCGAGAGATTTGCGTTACTATGATAGTAGTGGTTATACCCGCGTGGGCGCTTTTGATATCTGG	CARDLRYYDSSGYTRVGAFDIW	IGHV4-31	IGHD3-22	IGHJ3	11	17	38	51
1	1.7908309455587392E-4	TGTGCGAGAGATTGGGCCCCCCCCGGGGGAGTGGTTATTTTGTACTACTACTACATGGACGTCTGG	CARDWAPPGGVVILYYYYMDVW	IGHV7-4-1	IGHD3-3	IGHJ6	11	27	38	42
1	1.7908309455587392E-4	TGTGCGAGAGATCCAGGCAGCTGGTACCCCCGATTATCGGCAGATACTTGGTACTTCGATCTCTGG	CARDPGSWYPRLSADTWYFDLW	IGHV3-30	IGHD2-2	IGHJ2	12	16	26	48
1	1.7908309455587392E-4	TGTGCGAGAGATCCAGGCAGCTGGTACCCCCGATTATCGGCAGATACTTGGTACTTCGATCTCTGG	CARDPGSWYPRLSADTWYFDLW	IGHV3-33	IGHD2-2	IGHJ2	12	16	26	48
1	1.7908309455587392E-4	TGTGCGAGAGATCGGTATTACTATGATAGTAGTGGTTACCGAGAGGTTGGACGTTGGGACTACTGG	CARDRYYYDSSGYREVGRWDYW	IGHV3-53	IGHD3-22	IGHJ4	12	14	37	57
1	1.7908309455587392E-4	TGTGCGAGAGATCGGGGCCCAGATGGCTACAATTACTTTGATTACTACTACGGTATGGACGTCTGG	CARDRGPDGYNYFDYYYGMDVW	IGHV3-30	IGHD5-24	IGHJ6	12	20	35	42
1	1.7908309455587392E-4	TGTGCGAGAGATCGAATTACTATGATAGTAGTCGCAAGGGGGGGCCGGAACGGTATGGACGTCTGG	CARDRITMIVVARGGRNGMDVW	IGHV4-31	IGHD3-22	IGHJ6	12	15	31	54
1	1.7908309455587392E-4	TGTGCGAGAGATGTTTCGTATTACGATTTTTGGAGTGGTTATTATTGGGGTGCTTTTGATATCTGG	CARDVSYYDFWSGYYWGAFDIW	IGHV4-31	IGHD3-3	IGHJ3	11	16	44	50
1	1.7908309455587392E-4	TGTGCGAGAGATGTCGTGGTTGATTACTCTGATTCGGGTAGTTATTCAAGTGGAATTGACTACTGG	CARDVVVDYSDSGSYSSGIDYW	IGHV3-23	IGHD3-10	IGHJ4	11	22	45	55
1	1.7908309455587392E-4	TGTGCGAGAGATGATCGAATTACGATTTTTGGAGTGGTTATTCAAACCGATGCTTTTGATATCTGG	CARDDRITIFGVVIQTDAFDIW	IGHV3-21	IGHD3-3	IGHJ3	11	18	41	48
1	1.7908309455587392E-4	TGTGCGAGAGATGAGGAGTATAGCAGCTCGTCGGGGTACTACTACTACTACGGTATGGACGTCTGG	CARDEEYSSSSGYYYYYGMDVW	IGHV4-31	IGHD6-6	IGHJ6	11	15	31	36
1	1.7908309455587392E-4	TGTGCGAGAGATAATCCGCCCCTACGGTGGGGGCCTCTTTTTCACTACTACTACATGGACGTCTGG	CARDNPPLRWGPLFHYYYMDVW	IGHV3-30	IGHD4-23	IGHJ6	11	21	29	43
1	1.7908309455587392E-4	TGTGCGAGAGACCCGTCCATTACGATTTTTGGAGTGGTTATTCAGGGCGGCGCCATGGACGTCTGG	CARDPSITIFGVVIQGGAMDVW	IGHV4-31	IGHD3-3	IGHJ6	10	18	41	53
1	1.7908309455587392E-4	TGTGCGAGAGAGGGGCTTATGTCGGGGTACGGTGACCCATACTACTACTACTACATGGACGTCTGG	CAREGLMSGYGDPYYYYYMDVW	IGHV1-18	IGHD4-17	IGHJ6	10	27	35	39
1	1.7908309455587392E-4	TGTGCGAGAAGTCAGAAGGGGGTCGGTTACTATGATAGTGATACTTATTACCACTGGGACTACTGG	CARSQKGVGYYDSDTYYHWDYW	IGHV1-8	IGHD3-22	IGHJ4	8	27	50	57
1	1.7908309455587392E-4	TGTGCGAAACTCAGCCCCCCCCTCGCACGATACTTTGACTGGCTCCCTCTACACATTGACTTGTGG	CAKLSPPLARYFDWLPLHIDLW	IGHV3-23	IGHD3-9	IGHJ4	8	26	41	55
1	1.7908309455587392E-4	TGTGCGAAAGATTCCTCCTCGTATAGCAGTGGCTGGACCTACTACTACTACGGTATGGACGTCTGG	CAKDSSSYSSGWTYYYYGMDVW	IGHV3-60	IGHD6-19	IGHJ6	11	20	35	38
1	1.7908309455587392E-4	TGTGCGAAAGATCCTCTAGGGTATAGCAGTGGCTGGGTATACTACTACTACGGTATGGACGTCTGG	CAKDPLGYSSGWVYYYYGMDVW	IGHV3-60	IGHD6-19	IGHJ6	12	18	35	39
1	1.7908309455587392E-4	TGTGCGAAAAATTCCTTCGCAGTGGCTGGCACGAGAGTAAGATACTTCTACGGTATGGACGTCTGG	CAKNSFAVAGTRVRYFYGMDVW	IGHV3-23	IGHD6-19	IGHJ3	20	21	32	61
1	1.7908309455587392E-4	TGTGCACGGACTTCCTGCCCCTATGATAGTAGTGGTTATTACTATCATGATGCTTTTGATATCTGG	CARTSCPYDSSGYYYHDAFDIW	IGHV2-5	IGHD3-22	IGHJ3	6	20	42	43
1	1.7908309455587392E-4	TGTGCAAGAGGGGGGCTGTATTACTATGACAGTAGTGCTTATTACAATGATGCTTTTGATATCTGG	CARGGLYYYDSSAYYNDAFDIW	IGHV3-13	IGHD3-22	IGHJ3	9	17	44	46
1	1.7908309455587392E-4	TGTGCGATCCAATTTCCGTCTCACTATGAATATGATAGTCGTGCTGACTGGTTCGACCCCTGG	CAIQFPSHYEYDSRADWFDPW	IGHV4-28	IGHD3-22	IGHJ5	6	30	42	46
1	1.7908309455587392E-4	TGTGCGATCCAATTTCCGTCTCACTATGAATATGATAGTCGTGCTGACTGGTTCGACCCCTGG	CAIQFPSHYEYDSRADWFDPW	IGHV4-31	IGHD3-22	IGHJ5	6	30	42	46
1	1.7908309455587392E-4	TGTGCGACTAGTATAGTAAAAACTGGTCCGACATATTATTACTACTACGGTATGGACGTCTGG	CATSIVKTGPTYYYYYGMDVW	IGHV4-4	IGHD3-10	IGHJ6	6	12	18	39
1	1.7908309455587392E-4	TGTGCGACCTATTATTACGATATTTTGACTGGTTATTCTAGACCTGTCCCTTTTGACTACTGG	CATYYYDILTGYSRPVPFDYW	IGHV3-30	IGHD3-9	IGHJ4	6	12	36	51
1	1.7908309455587392E-4	TGTGCGAGCCACTATCCCATAGAAGATTATGAAAGTAGTGGTTGGGGCTGGTTCGACCCCTGG	CASHYPIEDYESSGWGWFDPW	IGHV4-4	IGHD3-22	IGHJ5	7	27	42	47
1	1.7908309455587392E-4	TGTGCGAGAGCCTATTATGGCAGTGGCTGGGGGGAGGGCTACTACTACTACATGGACGTCTGG	CARAYYGSGWGEGYYYYMDVW	IGHV4-59	IGHD6-19	IGHJ6	9	15	29	38
1	1.7908309455587392E-4	TGTGCGAGAGCCCTCTCGTATTACGATATTTTGATTGGTTATTCCACCCACCTTGACTACTGG	CARALSYYDILIGYSTHLDYW	IGHV3-33	IGHD3-9	IGHJ4	17	18	42	52
1	1.7908309455587392E-4	TGTGCGAGAGCGGGAATAACGGTGACTTTTCGTTTGGGGAATTATGAGAGACTTGAGCAGTGG	CARAGITVTFRLGNYERLEQW	IGHV1-69	IGHD3-16	IGHJ4	9	30	38	60
1	1.7908309455587392E-4	TGTGCGAGAGGCGGTGGCTACTATGATAGTAGTGGTTATTTAGCGTACTACTTTGACTACTGG	CARGGGYYDSSGYLAYYFDYW	IGHV1-8	IGHD3-22	IGHJ4	11	18	39	44
1	1.7908309455587392E-4	TGTGCGAGAGGGCCTCGAGGGCCACCAGGATTACTATGGTTCGGGGGGTCCCTTGACTACTGG	CARGPRGPPGLLWFGGSLDYW	IGHV3-21	IGHD3-10	IGHJ4	9	29	45	52
1	1.7908309455587392E-4	TGTGCGAGAGGGCCTCGAGGGCCACCAGGATTACTATGGTTCGGGGAGTCCCTTGACTACTGG	CARGPRGPPGLLWFGESLDYW	IGHV4-34	IGHD3-10	IGHJ4	10	29	48	52
1	1.7908309455587392E-4	TGTGCGAGAGGGGCGGGGTACTATGATAGTAGTGGTTATCCTAATGATGCTTTTGATGTCTGG	CARGAGYYDSSGYPNDAFDVW	IGHV1-8	IGHD3-22	IGHJ3	10	18	38	43
1	1.7908309455587392E-4	TGTGCGAGAGGGGCGGGGTACTATGATAGTAGTGGTTATCCTAATGATGCTTTTGATATCTGG	CARGAGYYDSSGYPNDAFDIW	IGHV1-8	IGHD3-22	IGHJ3	10	18	38	43
1	1.7908309455587392E-4	TGTGCGAGAGATTACTATGCCACTACTGATTATTACTCCTTCTATGGGTACTTCGATCTCTGG	CARDYYATTDYYSFYGYFDLW	IGHV3-7	IGHD3-22	IGHJ2	11	12	36	46
1	1.7908309455587392E-4	TGTGCGAGAGATCTGGTGGGATCAGCTTATAGCAGCAGCTGGTCCGCCCCCCTTGACTACTGG	CARDLVGSAYSSSWSAPLDYW	IGHV4-31	IGHD6-13	IGHJ4	13	27	42	52
1	1.7908309455587392E-4	TGTGCGAGAGATATAGTATTAGTACCAGCTGCTCAGAGGATCTACTACGGTATGGACGTCTGG	CARDIVLVPAAQRIYYGMDVW	IGHV5-10-1	IGHD2-2	IGHJ6	8	9	32	41
1	1.7908309455587392E-4	TGTGCGAGAGAGGGTCCGGCTCTCGTCCCCGACTACGGTGGTAACTCCGCATTCGACTACTGG	CAREGPALVPDYGGNSAFDYW	IGHV3-53	IGHD4-23	IGHJ4	10	30	48	54
1	1.7908309455587392E-4	TGTGCGAGAGAGGAGGAGTATAGCAGTGCCGGGTACTTCGCCCCCGCCCAGCTAAGTTACTGG	CAREEEYSSAGYFAPAQLSYW	IGHV3-21	IGHD6-19	IGHJ4	10	17	35	57
1	1.7908309455587392E-4	TGTGCGAATTCTCTGGTAGCAGCAGCTGGTAACCCCCGGTACTACTACGGTATGGACGTCTGG	CANSLVAAAGNPRYYYGMDVW	IGHV3-64	IGHD6-13	IGHJ6	6	16	30	39
1	1.7908309455587392E-4	TGTGCGAATTCTCTGGTAGCAGCAGCTGGTAACCCCCGGTACTACTACGGTATGGACGTCTGG	CANSLVAAAGNPRYYYGMDVW	IGHV4-28	IGHD6-13	IGHJ6	6	16	30	39
1	1.7908309455587392E-4	TGTGCGAAAGCGATAGGGTATAGCAGCTCGTCCTTCTACTACTACTACGGTATGGACGTCTGG	CAKAIGYSSSSFYYYYGMDVW	IGHV3-23	IGHD6-6	IGHJ6	9	17	32	35
1	1.7908309455587392E-4	TGTGCGAAAGAGACGTATTACGATTTTTGGAGTGGTTATTCCAACTACTACTTTGACTACTGG	CAKETYYDFWSGYSNYYFDYW	IGHV3-30	IGHD3-3	IGHJ4	10	12	39	45
1	1.7908309455587392E-4	TGTGCGAAAGAAGAACGGCGTGGGATTGTTTGGTCCGGAGAGTTGTTACGGCTTGACTCCTGG	CAKEERRGIVWSGELLRLDSW	IGHV3-23	IGHD3-10	IGHJ4	10	30	47	52
1	1.7908309455587392E-4	TGTGCGAAAACGATTTTGACTGGTTCGGCTCATTTGTATTTCTACTATGGGATGGACGTGTGG	CAKTILTGSAHLYFYYGMDVW	IGHV3-23	IGHD3-9	IGHJ6	8	12	24	51
1	1.7908309455587392E-4	TGTGCAAAAGGCCCCCTATACTATGATAGTAGTGGTTATGACTCCTGGTACTTCGATCTCTGG	CAKGPLYYDSSGYDSWYFDLW	IGHV3-9	IGHD3-22	IGHJ2	9	18	42	44
1	1.7908309455587392E-4	TGTATGACAGATAAGTCGAACGTGGTAGGTGGTACGCGCTACTACGACGACATGGACGTCTGG	CMTDKSNVVGGTRYYDDMDVW	IGHV3-15	IGHD2-15	IGHJ6	11	21	34	38
1	1.7908309455587392E-4	TGTACGAGAGGCGGGACGGTTACAATTTATGGAGTGTTTATAGCGAACCCGTTTGACTACTGG	CTRGGTVTIYGVFIANPFDYW	IGHV6-1	IGHD3-3	IGHJ4	9	19	40	51
1	1.7908309455587392E-4	TGTGTGAAGTCCGGATATAGCACCAGTTGGGACTTTGGGGGGGACTGGTTCGACCACTGG	CVKSGYSTSWDFGGDWFDHW	IGHV3-35	IGHD6-13	IGHJ5	6	10	29	43
1	1.7908309455587392E-4	TGTGCGGGACGAAGGGGCAGTGGCTGGTACGGTTTCTACTACTACGGTATGGACGTCTGG	CAGRRGSGWYGFYYYGMDVW	IGHV4-4	IGHD6-19	IGHJ6	5	16	30	35
1	1.7908309455587392E-4	TGTGCGACATTACGGTTCGATGATAGTAGTGGCATCGGGGACTGGTACTTCGATCTCTGG	CATLRFDDSSGIGDWYFDLW	IGHV4-39	IGHD3-22	IGHJ2	6	19	31	40
1	1.7908309455587392E-4	TGTGCGAGGGGGTCTTACGATTTTTGGAGAGACTACTACTACTACGGTATGGACGTCTGG	CARGSYDFWRDYYYYGMDVW	IGHV3-30	IGHD3-3	IGHJ6	7	14	28	31
1	1.7908309455587392E-4	TGTGCGAGGGGGTCTTACGATTTTTGGAGAGACTACTACTACTACGGTATGGACGTCTGG	CARGSYDFWRDYYYYGMDVW	IGHV4-4	IGHD3-3	IGHJ6	7	14	28	31
1	1.7908309455587392E-4	TGTGCGAGATTAAAAGAATATTTTGTAGTGGTGGTAGCTGGCTACGGTATGGACGTCTGG	CARLKEYFVVVVAGYGMDVW	IGHV4-55	IGHD2-15	IGHJ6	9	22	39	48
1	1.7908309455587392E-4	TGTGCGAGATCCCCCCATTGTGGTGGTGACCCGAGTACATGCTGGTACTTCGATCTCTGG	CARSPHCGGDPSTCWYFDLW	IGHV7-81	IGHD2-21	IGHJ2	9	16	29	41
1	1.7908309455587392E-4	TGTGCGAGACTTGGCCATTACTATGATAGTAGTGGTTATTGGGGCTACTTTGACTACTGG	CARLGHYYDSSGYWGYFDYW	IGHV5-10-1	IGHD3-22	IGHJ4	9	16	39	44
1	1.7908309455587392E-4	TGTGCGAGACTTAGCGCTGGGTACTATGACAGTAGTGGCCAGGGGTACTTTGACTACTGG	CARLSAGYYDSSGQGYFDYW	IGHV5-10-1	IGHD3-22	IGHJ4	9	21	37	45
1	1.7908309455587392E-4	TGTGCGAGACCATCCTGGGGGGGTATGATAGACCACGACTACTGGTACTTCGATCTCTGG	CARPSWGGMIDHDYWYFDLW	IGHV3-33	IGHD3-22	IGHJ2	8	23	30	38
1	1.7908309455587392E-4	TGTGCGAGACATCCTCGGGGGCAGTGGCTGGTACTTCAAGCTAGCTGGTTCGACCCCTGG	CARHPRGQWLVLQASWFDPW	IGHV4-39	IGHD6-19	IGHJ5	11	20	33	44
1	1.7908309455587392E-4	TGTGCGAGAGTCCCCCAGCAGTGGCTGACAAGATACTACTACTACTACATGGACGTCTGG	CARVPQQWLTRYYYYYMDVW	IGHV3-53	IGHD6-19	IGHJ6	9	16	26	33
1	1.7908309455587392E-4	TGTGCGAGAGGTCTTCCGGTGACTACGTTTGTGACCTACTACTACGGTATGGACGTCTGG	CARGLPVTTFVTYYYGMDVW	IGHV4-34	IGHD4-17	IGHJ6	10	16	27	35
1	1.7908309455587392E-4	TGTGCGAGAGGTATCGGTATAGCAGTGGCTGGTAGGTGGGACAACTGGTTCGACCCCTGG	CARGIGIAVAGRWDNWFDPW	IGHV4-34	IGHD6-19	IGHJ5	10	15	33	40
1	1.7908309455587392E-4	TGTGCGAGAGGGCATAGTGGGAGCTACATTTGGAACTACTACTACTACATGGACGTCTGG	CARGHSGSYIWNYYYYMDVW	IGHV4-31	IGHD1-26	IGHJ6	9	13	26	34
1	1.7908309455587392E-4	TGTGCGAGAGGAGCGTTACGTTTGGGGGAGTTATCCCTGGGCTATGCTTTTGATATCTGG	CARGALRLGELSLGYAFDIW	IGHV1-8	IGHD3-16	IGHJ3	10	15	34	43
1	1.7908309455587392E-4	TGTGCGAGAGATTTGTGGGAGCTACTCGAATATAACCACTACTACGGTATGGACGTCTGG	CARDLWELLEYNHYYGMDVW	IGHV4-31	IGHD1-26	IGHJ6	11	14	25	37
1	1.7908309455587392E-4	TGTGCGAGAGATTTGTATTCCGATTTTTGGAGTGATTATTATATTGCCTTTGACTACTGG	CARDLYSDFWSDYYIAFDYW	IGHV4-31	IGHD3-3	IGHJ4	11	14	42	47
1	1.7908309455587392E-4	TGTGCGAGAGATTTAGACTACGATTTTTGGAGTGGTTATTCGAAATCCTTTGACTACTGG	CARDLDYDFWSGYSKSFDYW	IGHV3-21	IGHD3-3	IGHJ4	11	18	39	47
1	1.7908309455587392E-4	TGTGCGAGAGATTATGTCAGTAGTAGTGGTTATTACTCCCGCCCCGAGATGGACTACTGG	CARDYVSSSGYYSRPEMDYW	IGHV4-31	IGHD3-22	IGHJ4	11	20	36	51
1	1.7908309455587392E-4	TGTGCGAGAGATGCTTACTGGAGCGAACCCAATTACAACTATTTTGGTATGGGCGTCTGG	CARDAYWSEPNYNYFGMGVW	IGHV3-11	IGHD1-1	IGHJ6	11	33	39	48
1	1.7908309455587392E-4	TGTGCGAGAGATGGCCCGATACGATATTTTGACTGGTTACCCTACTACATGGACGTCTGG	CARDGPIRYFDWLPYYMDVW	IGHV1-3	IGHD3-9	IGHJ6	11	19	38	41
1	1.7908309455587392E-4	TGTGCGAGAGATAGTAAGTGGCTGGTTCTTTACTACTACTACTACGGTATGGACGTCTGG	CARDSKWLVLYYYYYGMDVW	IGHV4-31	IGHD6-19	IGHJ6	11	16	25	29
1	1.7908309455587392E-4	TGTGCGAGAGAGGGAGATACCACTGGCTGGCCGGACCCCCTCAACTGGTTCGACCCCTGG	CAREGDTTGWPDPLNWFDPW	IGHV3-23	IGHD4-23	IGHJ5	10	12	22	41
1	1.7908309455587392E-4	TGTGCGAGAGAGAGAGGAGGTGGATACAGCTATGGTTTCGGGCCATACTTTGACTACTGG	CARERGGGYSYGFGPYFDYW	IGHV4-31	IGHD5-18	IGHJ4	10	19	36	45
1	1.7908309455587392E-4	TGTGCGAGAGAAGTTCGAGAGGTTCGGGGAGGGGACTATTATTACGGCATGGACGTCTGG	CAREVREVRGGDYYYGMDVW	IGHV3-23	IGHD3-10	IGHJ6	10	20	30	34
1	1.7908309455587392E-4	TGTGCGAGAGAAGTTCGAGAGGTTCGGGGAGGGGACTATTATTACGGCATGGACGTCTGG	CAREVREVRGGDYYYGMDVW	IGHV4-31	IGHD3-10	IGHJ6	10	20	30	34
1	1.7908309455587392E-4	TGTGCGAGAATACGGGGTACGATTTTTGGAGTTCCCTACTACTACTACATGGACGTCTGG	CARIRGTIFGVPYYYYMDVW	IGHV4-55	IGHD3-3	IGHJ6	8	17	31	35
1	1.7908309455587392E-4	TGTGCGAAGGATCAGGTTGTGATAATACCAACTCGTTCATTTAATTGGTTCGACCCCTGG	CAKDQVVIIPTRSFNWFDPW	IGHV3-48	IGHD3-16	IGHJ5	6	21	27	45
1	1.7908309455587392E-4	TGTGCGAAAGTTCACGTCCCTGGTGGCAGTGGCTGGTGGAAGGGCTACTTTGACTACTGG	CAKVHVPGGSGWWKGYFDYW	IGHV1-3	IGHD6-19	IGHJ4	6	25	36	44
1	1.7908309455587392E-4	TGTGCGAAAGCCCGTTGGGGGGGTTATTGTGGTGGTGACTGCGAGGAGTTTGACTACTGG	CAKARWGGYCGGDCEEFDYW	IGHV3-64	IGHD2-21	IGHJ4	6	24	41	48
1	1.7908309455587392E-4	TGTGCGAAAGACCCCCATATGGCAGAAGACCCCGCGGACGGGGACTACTTTGACTACTGG	CAKDPHMAEDPADGDYFDYW	IGHV3-23	IGHD3-16	IGHJ4	10	11	16	43
1	1.7908309455587392E-4	TGTGCGAAAGACCCCCATATGGCAGAAGACCCCGCGGACGGGGACTACTTTGACTACTGG	CAKDPHMAEDPADGDYFDYW	IGHV3-60	IGHD3-16	IGHJ4	10	11	16	43
1	1.7908309455587392E-4	TGTGCGAAAGACCCCCATATGGCAGAAGACCCCGCGGACGGGGACTACTTTGACTACTGG	CAKDPHMAEDPADGDYFDYW	IGHV4-31	IGHD3-16	IGHJ4	10	11	16	43
1	1.7908309455587392E-4	TGTGCGAAAATAGCCGATTACTATGATAGTAGTGGTTATTACTACGCCTTTGACTACTGG	CAKIADYYDSSGYYYAFDYW	IGHV3-23	IGHD3-22	IGHJ4	8	16	45	47
1	1.7908309455587392E-4	TGTGCGAAAAGGGGGGTTTTCTATGGTGGCACTTATTACGTCGATGCTTTTGATATCTGG	CAKRGVFYGGTYYVDAFDIW	IGHV1-69	IGHD3-22	IGHJ3	6	32	38	42
1	1.7908309455587392E-4	TGTGCAACAGCGGCTCCCGTCGATCCCGCCTTCTACTACTACTACGGTATGGACGTCTGG	CATAAPVDPAFYYYYGMDVW	IGHV3-13	IGHD6-25	IGHJ6	6	7	14	32
1	1.7908309455587392E-4	TGTGCAAGAGATCCCATTGGTTACTATGATAGTAGTGCCTTTTACGGTATGGACGTCTGG	CARDPIGYYDSSAFYGMDVW	IGHV6-1	IGHD3-22	IGHJ6	12	20	36	48
1	1.7908309455587392E-4	TGTACCACCCGACTGAGAACGTATTACTATGATAGTAGTGGTTATTACCCTGACTACTGG	CTTRLRTYYYDSSGYYPDYW	IGHV3-15	IGHD3-22	IGHJ4	7	18	47	50
1	1.7908309455587392E-4	TGTGTGAGAGAAATTGTGGTGGTGACTGCTAACCTTAGTTTTGCTTTTGATGTCTGG	CVREIVVVTANLSFAFDVW	IGHV1-17	IGHD2-21	IGHJ3	10	12	30	41
1	1.7908309455587392E-4	TGTGCGAGTCTAGTGGGTTACTATGATAGTAGTGGTTATTACTACAGGGACTACTGG	CASLVGYYDSSGYYYRDYW	IGHV4-31	IGHD3-22	IGHJ4	7	17	44	48
1	1.7908309455587392E-4	TGTGCGAGTAGTGGTAGAAGCTGCTACATTGGGATTGATTGCAGTATGGACGTCTGG	CASSGRSCYIGIDCSMDVW	IGHV3-30	IGHD2-15	IGHJ6	7	8	26	45
1	1.7908309455587392E-4	TGTGCGAGCATAGACTACGGTGACTACGAGAGGGGATTAGACTACTTTGACTACTGG	CASIDYGDYERGLDYFDYW	IGHV4-28	IGHD4-17	IGHJ4	7	12	27	40
1	1.7908309455587392E-4	TGTGCGAGGGGGAATAAAGTGGCTACCCTTAGCTATTACTACGGTATGGACGTCTGG	CARGNKVATLSYYYGMDVW	IGHV4-55	IGHD5-12	IGHJ6	7	13	25	32
1	1.7908309455587392E-4	TGTGCGAGGGGGAATAAAGTGGCTACCCTTAGCTATTACTACGGTATGGACGTCTGG	CARGNKVATLSYYYGMDVW	IGHV4-61	IGHD5-12	IGHJ6	7	13	25	32
1	1.7908309455587392E-4	TGTGCGAGATTTCTGGAACAATACAGTAACTACTACTACTACTACATGGACGTCTGG	CARFLEQYSNYYYYYMDVW	IGHV1-18	IGHD1-20	IGHJ6	8	12	18	28
1	1.7908309455587392E-4	TGTGCGAGACAGGGAGATAGCAGCAGCTGGTGGGGCGGCTACGGTATGGACGTCTGG	CARQGDSSSWWGGYGMDVW	IGHV4-39	IGHD6-13	IGHJ6	10	16	30	45
1	1.7908309455587392E-4	TGTGCGAGACAGGGAGATAGCAGCAGCTGGTGGGGCGGCTACGGTATGGACGTCTGG	CARQGDSSSWWGGYGMDVW	IGHV5-51	IGHD6-13	IGHJ6	10	16	30	45
1	1.7908309455587392E-4	TGTGCGAGACAGAAATGGCCCGAGGGTCCCTTTGCTAGTGGGGGTTATTCCTACTGG	CARQKWPEGPFASGGYSYW	IGHV4-39	IGHD3-22	IGHJ4	10	35	48	50
1	1.7908309455587392E-4	TGTGCGAGAGTTCTGGTGTATAGCAGCCAACGACCGCAATGGTACTTCGATCTCTGG	CARVLVYSSQRPQWYFDLW	IGHV1-46	IGHD6-13	IGHJ2	13	17	26	39
1	1.7908309455587392E-4	TGTGCGAGAGCCAACGGGGGGTATTCCCTCGCGCCGCATGATGCTTTTGATATCTGG	CARANGGYSLAPHDAFDIW	IGHV1-46	IGHD2-21	IGHJ3	9	21	26	36
1	1.7908309455587392E-4	TGTGCGAGAGCCAACGGGGGGTATTCCCTCGCGCCGCATGATGCTTTTGATATCTGG	CARANGGYSLAPHDAFDIW	IGHV4-34	IGHD2-21	IGHJ3	9	21	26	36
1	1.7908309455587392E-4	TGTGCGAGAGCGCGGGGGGGCTACGACGGACTTCAAAACTACTACTTTGACTACTGG	CARARGGYDGLQNYYFDYW	IGHV4-31	IGHD5-12	IGHJ4	9	18	25	39
1	1.7908309455587392E-4	TGTGCGAGAGGTCGACTAATGGTGTTCCTATTGTACTACTACTACATGGACGTCTGG	CARGRLMVFLLYYYYMDVW	IGHV4-31	IGHD2-8	IGHJ6	9	14	24	33
1	1.7908309455587392E-4	TGTGCGAGAGGTATTCCTCCTCCCCCTACCGGCCAAGGAGGGTACTTTGACTACTGG	CARGIPPPPTGQGGYFDYW	IGHV1-8	IGHD3-16	IGHJ4	10	19	25	42
1	1.7908309455587392E-4	TGTGCGAGAGGAAGGAACCCAACAGCTATGGTTAAAACTTACTACTTTGACTACTGG	CARGRNPTAMVKTYYFDYW	IGHV1-69D	IGHD5-18	IGHJ4	9	21	33	39
1	1.7908309455587392E-4	TGTGCGAGAGGAAGGAACCCAACAGCTATGGTTAAAACTTACTACTTTGACTACTGG	CARGRNPTAMVKTYYFDYW	IGHV4-34	IGHD5-18	IGHJ4	10	21	33	39
1	1.7908309455587392E-4	TGTGCGAGAGATCTTACTTCGTATTACTATGATAGTAGTGGTTATTTTGACTACTGG	CARDLTSYYYDSSGYFDYW	IGHV3-21	IGHD3-22	IGHJ4	13	19	44	45
1	1.7908309455587392E-4	TGTGCGAGAGATCTACATACTGGAACGACGTTCAGGTCCTACTACATGGACGTCTGG	CARDLHTGTTFRSYYMDVW	IGHV4-31	IGHD1-1	IGHJ6	13	18	30	38
1	1.7908309455587392E-4	TGTGCGAGAGATATGAGGATACAGCTATGGTTGGTATATTACGGTATGGACGTCTGG	CARDMRIQLWLVYYGMDVW	IGHV3-33	IGHD5-18	IGHJ6	11	16	31	45
1	1.7908309455587392E-4	TGTGCGAGAGACTACTATGATAGCACTGATTACCCCACGCGGTACTTCGATCTGTGG	CARDYYDSTDYPTRYFDLW	IGHV4-31	IGHD3-22	IGHJ2	10	12	22	40
1	1.7908309455587392E-4	TGTGCGAGAACAAAGCTGTTCGATGACACGTATGGGGTCCCCTGTTTGGGATACTGG	CARTKLFDDTYGVPCLGYW	IGHV1-3	IGHD3-16	IGHJ4	8	43	49	51
1	1.7908309455587392E-4	TGTGCGAGAAATTACCATGATAGTAGGGGCTCCTCGACTTATGCTTTTGATGTCTGG	CARNYHDSRGSSTYAFDVW	IGHV3-23	IGHD3-22	IGHJ3	6	10	25	40
1	1.7908309455587392E-4	TGTGCGAGAAATTACCATGATAGTAGGGGCTCCTCGACTTATGCTTTTGATGTCTGG	CARNYHDSRGSSTYAFDVW	IGHV4-28	IGHD3-22	IGHJ3	12	16	25	40
1	1.7908309455587392E-4	TGTGCGAAAGTTCACATATTGTTAATACCAGCTGAAATGAGAGACTTTGACTACTGG	CAKVHILLIPAEMRDFDYW	IGHV3-23	IGHD2-2	IGHJ4	9	25	33	43
1	1.7908309455587392E-4	TGTGCGAAAGGGGCTCTGGCAGTGGTGGTAGATGTTTCGTACTACCCTGAATACTGG	CAKGALAVVVDVSYYPEYW	IGHV4-34	IGHD2-15	IGHJ4	10	20	30	38
1	1.7908309455587392E-4	TGTGCGAAAGATCGTGGTCGCTATGCCAAGGACTACTACTACTACATGGACGTCTGG	CAKDRGRYAKDYYYYMDVW	IGHV4-31	IGHD2-2	IGHJ6	12	19	26	31
1	1.7908309455587392E-4	TGTGCGAAAGATCGTGGTCGCTATGCCAAGGACTACTACTACTACATGGACGTCTGG	CAKDRGRYAKDYYYYMDVW	IGHV1-3	IGHD2-2	IGHJ6	12	19	26	31
1	1.7908309455587392E-4	TGTGCGAAAGAACTCGTCCTCTATTACTATGATAGTAGTGGTTATTATGGCTACTGG	CAKELVLYYYDSSGYYGYW	IGHV3-23	IGHD3-22	IGHJ4	10	21	46	50
1	1.7908309455587392E-4	TGTGCACACAGACGATTATTTGGATTCGGTCGGGGGGACTACTGGTTCGACACCTGG	CAHRRLFGFGRGDYWFDTW	IGHV2-5	IGHD3-10	IGHJ5	13	29	34	40
1	1.7908309455587392E-4	TGTGCAAGCCTCACGTATTACTATGGTTCGGGGAGTTATGATCCGTTTGACTACTGG	CASLTYYYGSGSYDPFDYW	IGHV6-1	IGHD3-10	IGHJ4	7	12	38	45
1	1.7908309455587392E-4	TGTGCAAGAGCGACCAATTACTATGATAGTAGTGGTTATATCTACATGGACGTCTGG	CARATNYYDSSGYIYMDVW	IGHV1-69-2	IGHD3-22	IGHJ6	6	16	38	41
1	1.7908309455587392E-4	TGTGCAAAAGATATGAGCTATGATAGTAGTGGTTATGATAAAGGGTTTGACTACTGG	CAKDMSYDSSGYDKGFDYW	IGHV3-43	IGHD3-22	IGHJ4	13	17	35	45
1	1.7908309455587392E-4	TGTACCACAGTACCGTTTTCGTGGTCGTATAGAGACTACTACGGTATGGACGTCTGG	CTTVPFSWSYRDYYGMDVW	IGHV3-15	IGHD1-26	IGHJ3	9	35	42	52
1	1.7908309455587392E-4	TGTGTGAGACGGATCTTCTATGGTTCGGCGAGTTCTTGGCACTTCGATCTCTGG	CVRRIFYGSASSWHFDLW	IGHV4-39	IGHD3-10	IGHJ2	9	17	33	36
1	1.7908309455587392E-4	TGTGTGAGAGTTCGGGACCCGACAGCCATGGTCACTAGTTGGTTCGACCCCTGG	CVRVRDPTAMVTSWFDPW	IGHV4-34	IGHD5-18	IGHJ5	9	21	31	39
1	1.7908309455587392E-4	TGTGTGAGAGCCCCTTGGGATGCCAAGGACTACTACTACTACATGGACGTCTGG	CVRAPWDAKDYYYYMDVW	IGHV3-52	IGHD1-26	IGHJ6	9	15	19	28
1	1.7908309455587392E-4	TGTGTAAAAGACTCTACTAGGAGTTACCGACAGGCCAACTGGTTCGACTCCTGG	CVKDSTRSYRQANWFDSW	IGHV1-24	IGHD4-23	IGHJ5	10	19	27	35
1	1.7908309455587392E-4	TGTGCGACAGGGTTGTACGATTTTTGGAGTGACAAGCATGCTTTTGATATCTGG	CATGLYDFWSDKHAFDIW	IGHV1-2	IGHD3-3	IGHJ3	6	15	30	37
1	1.7908309455587392E-4	TGTGCGAGCCCTTCCCCCCGGTGGGAGCTACGGAAGGCCCCACTTGACTACTGG	CASPSPRWELRKAPLDYW	IGHV3-11	IGHD1-26	IGHJ4	7	20	30	43
1	1.7908309455587392E-4	TGTGCGAGGCCCGATGGTCTCTACGGTGATGACGCTGATGCTTTTGATCTCTGG	CARPDGLYGDDADAFDLW	IGHV7-81	IGHD4-17	IGHJ3	7	20	28	35
1	1.7908309455587392E-4	TGTGCGAGGCATAGGGGAGGCTACTACGGTTCGGGGAGTCATTACGAGTCGTGG	CARHRGGYYGSGSHYESW	IGHV4-4	IGHD3-10	IGHJ4	7	21	43	51
1	1.7908309455587392E-4	TGTGCGAGACGGGTTTTTGGAGTGGTTACAACGCCGGCCTGGTTCGACCCCTGG	CARRVFGVVTTPAWFDPW	IGHV4-31	IGHD3-3	IGHJ5	8	13	27	38
1	1.7908309455587392E-4	TGTGCGAGACACTGGAGAGGAGCTATGGTTGGGGGGTACTACTTTGACTACTGG	CARHWRGAMVGGYYFDYW	IGHV4-39	IGHD5-18	IGHJ4	10	20	29	35
1	1.7908309455587392E-4	TGTGCGAGACACCGGTATTACGATTCTTCCTATCTCTGGCACTTCGATTTCTGG	CARHRYYDSSYLWHFDFW	IGHV5-10-1	IGHD3-3	IGHJ2	10	14	24	35
1	1.7908309455587392E-4	TGTGCGAGAGTTTTCGTTCCATCAGCTGCCTTCAACAACTGGATCGACCCCTGG	CARVFVPSAAFNNWIDPW	IGHV1-69	IGHD1-1	IGHJ5	9	13	20	34
1	1.7908309455587392E-4	TGTGCGAGAGTGGCTATTACTATGATAGTAGTGGTTCAGGCTTTTGATATCTGG	CARVAITMIVVVQAFDIW	IGHV4-34	IGHD3-22	IGHJ3	9	14	35	39
1	1.7908309455587392E-4	TGTGCGAGAGTATTGGTGCTATGGGGGCTGATGTACTACGGTATGGACGTCTGG	CARVLVLWGLMYYGMDVW	IGHV1-69	IGHD4-17	IGHJ6	9	34	41	42
1	1.7908309455587392E-4	TGTGCGAGAGCCTCGTATAGCAGCAGCTGGTACTCTCGCTGGTTCGACCCCTGG	CARASYSSSWYSRWFDPW	IGHV1-18	IGHD6-13	IGHJ5	9	14	32	38
1	1.7908309455587392E-4	TGTGCGAGAGGTGGGAGTGGGACCGGGTATTACTACTACGGTATGGACGTCTGG	CARGGSGTGYYYYGMDVW	IGHV1-8	IGHD6-13	IGHJ6	10	22	29	30
1	1.7908309455587392E-4	TGTGCGAGAGGTGGGAGTGGGACCGGGTACTACTACTACGGTATGGACGTCTGG	CARGGSGTGYYYYGMDVW	IGHV1-8	IGHD1-26	IGHJ6	10	15	21	27
1	1.7908309455587392E-4	TGTGCGAGAGGCTACTGGTTCGGGGAGTTAGATGGGGCCTGGTTCGACCCCTGG	CARGYWFGELDGAWFDPW	IGHV1-8	IGHD3-10	IGHJ5	11	15	29	38
1	1.7908309455587392E-4	TGTGCGAGAGGCAGCAGTGGCTGGAGGGGGTACTACTACTACATGGACGTCTGG	CARGSSGWRGYYYYMDVW	IGHV1-8	IGHD6-19	IGHJ6	11	12	23	30
1	1.7908309455587392E-4	TGTGCGAGAGGGCTCGCTGGAACTGGGTATTACGATGATGCTTTTGAGATTTGG	CARGLAGTGYYDDAFEIW	IGHV4-59	IGHD1-7	IGHJ3	9	16	23	34
1	1.7908309455587392E-4	TGTGCGAGAGATGACTACGGTGACAGCTATATCTACTATGGGATGGACGTCTGG	CARDDYGDSYIYYGMDVW	IGHV1-46	IGHD4-17	IGHJ6	11	12	23	42
1	1.7908309455587392E-4	TGTGCGAGAGATGACTACGGTGACAGCTACATCTACTATGGGATGGACGTCTGG	CARDDYGDSYIYYGMDVW	IGHV1-46	IGHD4-17	IGHJ6	11	12	23	42
1	1.7908309455587392E-4	TGTGCGAGAGATAGATGGTATAGCAGGGGGTACTACTACGGTATGGACGTCTGG	CARDRWYSRGYYYGMDVW	IGHV4-31	IGHD6-13	IGHJ6	11	16	25	30
1	1.7908309455587392E-4	TGTGCGAGAGACCCTCCGCATTACTATGATAGTAGTGGCCTCTTTGACTACTGG	CARDPPHYYDSSGLFDYW	IGHV3-11	IGHD3-22	IGHJ4	10	19	37	41
1	1.7908309455587392E-4	TGTGCGAGAGAGGGGGTGAAGTATAGTGGGAGCTACAGTTGGTTCGACCCCTGG	CAREGVKYSGSYSWFDPW	IGHV3-21	IGHD1-26	IGHJ5	10	20	35	39
1	1.7908309455587392E-4	TGTGCGAGAGAAGGCGCCTACGGTGACTACGAAGGGGGTGCTTTTGATATCTGG	CAREGAYGDYEGGAFDIW	IGHV3-21	IGHD4-17	IGHJ3	10	17	30	38
1	1.7908309455587392E-4	TGTGCGAGAGAAGGGACTACTATGATAGTACTCGACTGGTACTTCGATCTCTGG	CAREGTTMIVLDWYFDLW	IGHV1-3	IGHD3-22	IGHJ2	10	17	29	34
1	1.7908309455587392E-4	TGTGCGAAGGATTCCTCGGGGAGTTGGTACTACTACTACGGTATGGACGTCTGG	CAKDSSGSWYYYYGMDVW	IGHV3-30	IGHD3-10	IGHJ6	6	15	24	27
1	1.7908309455587392E-4	TGTGCGAAAGGGAAGGGGAGGGTCCATAGGGCCAGTGGGGCTTTTGATATCTGG	CAKGKGRVHRASGAFDIW	IGHV3-23	IGHD3-10	IGHJ3	9	23	28	39
1	1.7908309455587392E-4	TGTGCGAAAGATACCCGGGAGTGGGCAGCTGGCCCGGAATACTTCCAGCACTGG	CAKDTREWAAGPEYFQHW	IGHV1-18	IGHD2-2	IGHJ1	11	24	31	36
1	1.7908309455587392E-4	TGTGCGAAAGATACCCGGGAGTGGGCAGCTGGCCCGGAATACTTCCAGCACTGG	CAKDTREWAAGPEYFQHW	IGHV3-62	IGHD2-2	IGHJ1	11	24	31	36
1	1.7908309455587392E-4	TGTGCGAAAGATACCCGGGAGTGGGCAGCTGGCCCGGAATACTTCCAGCACTGG	CAKDTREWAAGPEYFQHW	IGHV3-9	IGHD2-2	IGHJ1	12	24	31	36
1	1.7908309455587392E-4	TGTGCGAAAGACTTGTACTCACGTGGATACAGCTATGGTTACGTAGACTACTGG	CAKDLYSRGYSYGYVDYW	IGHV3-23	IGHD5-18	IGHJ4	10	19	44	45
1	1.7908309455587392E-4	TGTGCGAAAGACCCGCATTACGATTTTTGGAGTGGTTATTACTTTGACTACTGG	CAKDPHYDFWSGYYFDYW	IGHV1-2	IGHD3-3	IGHJ4	10	16	38	39
1	1.7908309455587392E-4	TGTGCACACATGGGTTTGGGCTGGTTCGGGGATCCCAGTTGGTTTGACTACTGG	CAHMGLGWFGDPSWFDYW	IGHV2-5	IGHD3-10	IGHJ4	9	21	31	42
1	1.7908309455587392E-4	TGTGCAAGAGTTGCTTGGGTGGGCGGTGGTAACTCCGCATACTTCCGACACTGG	CARVAWVGGGNSAYFRHW	IGHV3-13	IGHD4-23	IGHJ1	9	23	36	38
1	1.7908309455587392E-4	TGTGCAAAAGCCATGGGCTATGATAGTAGTGGTTATTACGTCTTTGACTTCTGG	CAKAMGYDSSGYYVFDFW	IGHV3-43	IGHD3-22	IGHJ4	9	17	38	41
1	1.7908309455587392E-4	TGTGTGCGAGGGGGGCCTGATGGTGAGACCAAAGGGGACTTTGACTCCTGG	CVRGGPDGETKGDFDSW	IGHV4-59	IGHD2-21	IGHJ4	3	20	25	37
1	1.7908309455587392E-4	TGTGTGAGATCCCATAGTGGGAGCTACTCTCCTGAATACTTCCAGCACTGG	CVRSHSGSYSPEYFQHW	IGHV3-20	IGHD1-26	IGHJ1	8	13	27	31
1	1.7908309455587392E-4	TGTGTGAGAGGCTCTTACTCTGATACAGCTATGGTCAGGGGGTTCTACTGG	CVRGSYSDTAMVRGFYW	IGHV3-52	IGHD5-18	IGHJ4	11	21	34	44
1	1.7908309455587392E-4	TGTGCCAGAGTCCCAGGTGGATACAGCCATGAATGGTACTTCGATCTCTGG	CARVPGGYSHEWYFDLW	IGHV4-30-2	IGHD5-18	IGHJ2	9	12	30	33
1	1.7908309455587392E-4	TGTGCGATCATTGTGGTGGTGGCTGCCAATGATGATGATTTTGATCTCTGG	CAIIVVVAANDDDFDLW	IGHV3-64	IGHD2-21	IGHJ3	6	9	25	31
1	1.7908309455587392E-4	TGTGCGAGTCCCCGTGAACCACGGATAGCAGTGGTTATCTTTGACTACTGG	CASPREPRIAVVIFDYW	IGHV3-33	IGHD3-22	IGHJ4	7	23	37	38
1	1.7908309455587392E-4	TGTGCGAGCTTAAACTGGAACGACGAGGGGTTGGATCGGTTCGACCCCTGG	CASLNWNDEGLDRFDPW	IGHV3-66	IGHD1-1	IGHJ5	7	12	24	37
1	1.7908309455587392E-4	TGTGCGAGGGGCTACCCCCTAGCAGCAGCTGATCCCTACTTTGACTACTGG	CARGYPLAAADPYFDYW	IGHV1-8	IGHD6-13	IGHJ4	11	19	30	35
1	1.7908309455587392E-4	TGTGCGAGGGGGGGAAGGGATTACTATGATAGACTATACTTCCAACACTGG	CARGGRDYYDRLYFQHW	IGHV3-33	IGHD3-22	IGHJ1	7	19	31	35
1	1.7908309455587392E-4	TGTGCGAGACGTACGTTGGGTGCCGGAGCATGGGGTGCTTTTGATATCTGG	CARRTLGAGAWGAFDIW	IGHV4-4	IGHD2-15	IGHJ3	8	22	27	35
1	1.7908309455587392E-4	TGTGCGAGACGGTCACCGGTGACTACGGGATCGTACTACTTTGACTACTGG	CARRSPVTTGSYYFDYW	IGHV3-66	IGHD4-17	IGHJ4	8	16	26	32
1	1.7908309455587392E-4	TGTGCGAGAGTCGGGTATAGCAGTGGCTGGTACTTTGCTTTTGATATCTGG	CARVGYSSGWYFAFDIW	IGHV3-33	IGHD6-19	IGHJ3	9	11	32	35
1	1.7908309455587392E-4	TGTGCGAGAGTCGGGTATAGCAGTGGCTGGTACTTTGCTTTTGATATCTGG	CARVGYSSGWYFAFDIW	IGHV3-7	IGHD6-19	IGHJ3	9	11	32	35
1	1.7908309455587392E-4	TGTGCGAGAGTGGTACGATTTTTGGAGTGGTTGGGTGCTTTTGATATCTGG	CARVVRFLEWLGAFDIW	IGHV1-46	IGHD3-3	IGHJ3	9	13	31	35
1	1.7908309455587392E-4	TGTGCGAGAGGTCGAGGTACTATGATAGTAGTTCAAGGTTTTGACTACTGG	CARGRGTMIVVQGFDYW	IGHV1-8	IGHD3-22	IGHJ4	10	17	31	39
1	1.7908309455587392E-4	TGTGCGAGAGGTAGTATAGCAGCTCGTCCCGGTTGGTACTTTGACTACTGG	CARGSIAARPGWYFDYW	IGHV4-34	IGHD6-6	IGHJ4	10	12	28	36
1	1.7908309455587392E-4	TGTGCGAGAGGCTCAACTGGGGACCGCTGGACCATCTACTTTGACCACTGG	CARGSTGDRWTIYFDHW	IGHV1-8	IGHD7-27	IGHJ4	11	14	22	35
1	1.7908309455587392E-4	TGTGCGAGAGGCCGGTATAGCAGTGGCTGGTACGGCTGGTTCGACCCCTGG	CARGRYSSGWYGWFDPW	IGHV1-8	IGHD6-19	IGHJ5	12	13	33	35
1	1.7908309455587392E-4	TGTGCGAGAGGGGTCGAAGGGTATAGCAGTGGCTGGTACTTTGACTACTGG	CARGVEGYSSGWYFDYW	IGHV1-8	IGHD6-19	IGHJ4	10	18	35	36
1	1.7908309455587392E-4	TGTGCGAGAGGAGAATGGCAGTGGCTGCGGGGTGATGCTTTTGATATCTGG	CARGEWQWLRGDAFDIW	IGHV1-8	IGHD6-19	IGHJ3	10	17	26	32
1	1.7908309455587392E-4	TGTGCGAGAGATCGGCCGGGAATTACTATGATAGTTTGCATGGACGTCTGG	CARDRPGITMIVCMDVW	IGHV3-53	IGHD3-22	IGHJ6	12	21	34	38
1	1.7908309455587392E-4	TGTGCGAGAGATATTCATAGTAGTGGTTATGACTGGTACTTCGATCTCTGG	CARDIHSSGYDWYFDLW	IGHV3-53	IGHD3-22	IGHJ2	11	16	29	31
1	1.7908309455587392E-4	TGTGCGAGAGACTACGGTGACTACGTTGACGGATGGGTGCCCCAGCACTGG	CARDYGDYVDGWVPQHW	IGHV1-46	IGHD4-17	IGHJ1	10	11	25	41
1	1.7908309455587392E-4	TGTGCGAGAGACCCCTTTAGTGGATACTACGACGGGGCGAGCGACTCCTGG	CARDPFSGYYDGASDSW	IGHV1-18	IGHD5-18	IGHJ5	10	19	26	41
1	1.7908309455587392E-4	TGTGCGAGAGACCAGCTCGTCGATCCATACTACTACTACATGGACGTCTGG	CARDQLVDPYYYYMDVW	IGHV3-7	IGHD6-6	IGHJ6	10	12	20	27
1	1.7908309455587392E-4	TGTGCGAGAGAGGGGGGCGGCTACTATGATACTAATGGTCTTGACTTCTGG	CAREGGGYYDTNGLDFW	IGHV3-21	IGHD3-22	IGHJ4	10	21	38	40
1	1.7908309455587392E-4	TGTGCGAGAGAGGGGGGCGGCTACTATGATACTAATGGTCTTGACTTCTGG	CAREGGGYYDTNGLDFW	IGHV4-31	IGHD3-22	IGHJ4	10	21	38	40
1	1.7908309455587392E-4	TGTGCGAGAGAGGACGTTTGGGGGAGTTATACTAATGCTTTTGATATCTGG	CAREDVWGSYTNAFDIW	IGHV4-39	IGHD3-16	IGHJ3	8	13	29	34
1	1.7908309455587392E-4	TGTGCGAGAGAGGACGTTTGGGGGAGTTATACTAATGCTTTTGATATCTGG	CAREDVWGSYTNAFDIW	IGHV3-7	IGHD3-16	IGHJ3	10	13	29	34
1	1.7908309455587392E-4	TGTGCGAGAGAACAAAGTGGGTCTTTCGTTTGGGGGAGTCTTGACTATTGG	CAREQSGSFVWGSLDYW	IGHV1-3	IGHD3-16	IGHJ4	10	26	38	40
1	1.7908309455587392E-4	TGTGCGAGAGAAAATAACGGTCCTGACTACTACTACGGTATGGACGTCTGG	CARENNGPDYYYGMDVW	IGHV3-21	IGHD3-10	IGHJ6	10	12	17	25
1	1.7908309455587392E-4	TGTGCGAGAGAAAATAACGGTCCTGACTACTACTACGGTATGGACGTCTGG	CARENNGPDYYYGMDVW	IGHV4-31	IGHD3-10	IGHJ6	10	12	17	25
1	1.7908309455587392E-4	TGTGCGAGAACAGTGGCTGGTCCCAAAATCTTCAACTGGTTCGACCCCTGG	CARTVAGPKIFNWFDPW	IGHV3-48	IGHD6-19	IGHJ5	8	10	20	32
1	1.7908309455587392E-4	TGTGCGAAGACGCCCTCCTGGGGGTGGCCGGCGACTCCGTTGGACTACTGG	CAKTPSWGWPATPLDYW	IGHV3-23	IGHD2-15	IGHJ4	7	33	38	42
1	1.7908309455587392E-4	TGTGCGAAAGTCCGGTATTACTATGATAGTAGTGGTCACTTTGACTACTGG	CAKVRYYYDSSGHFDYW	IGHV3-48	IGHD3-22	IGHJ4	6	14	35	37
1	1.7908309455587392E-4	TGTGCGAAAGATCGGTTCACCTACAGTACCCCGTACTACTTTGACTACTGG	CAKDRFTYSTPYYFDYW	IGHV3-23	IGHD4-11	IGHJ4	12	20	27	32
1	1.7908309455587392E-4	TGTGCGAAAGATGTTGCGATAGTAGTGGTTAGTGATGCTTTTGATATCTGG	CAKDVAIVVVSDAFDIW	IGHV3-23	IGHD3-22	IGHJ3	11	17	30	32
1	1.7908309455587392E-4	TGTGCGAAAGATGGCAGCGACTGGTACCCACTGGGGTACTTTGACTACTGG	CAKDGSDWYPLGYFDYW	IGHV3-23	IGHD6-13	IGHJ4	11	13	26	36
1	1.7908309455587392E-4	TGTGCACGGATGCGAGTGGGAACTAATGCGCCCGGCGCTTTTGATCTCTGG	CARMRVGTNAPGAFDLW	IGHV2-5	IGHD1-26	IGHJ3	6	14	24	36
1	1.7908309455587392E-4	TGTGCACAGATCGTAACCCGCCGCTCAGCTCGAGATGCTCTTGATATCTGG	CAQIVTRRSARDALDIW	IGHV2-70	IGHD5-18	IGHJ3	10	11	17	33
1	1.7908309455587392E-4	TGTGCAAGCGGGAGCAGTGGCTGGTACGAGGACGATGCTTTTGATATCTGG	CASGSSGWYEDDAFDIW	IGHV3-13	IGHD6-19	IGHJ3	7	12	27	33
1	1.7908309455587392E-4	TGTGCAAAAGATCGTATTACTATGGTTCGGGGAGCCGGTTTTGACTACTGG	CAKDRITMVRGAGFDYW	IGHV3-9	IGHD3-10	IGHJ4	11	12	33	39
1	1.7908309455587392E-4	TGTGCAAAAGAATCGGTGTTCGGGATCGGGGAATTATTGTTTGACTATTGG	CAKESVFGIGELLFDYW	IGHV3-9	IGHD3-10	IGHJ4	10	25	37	39
1	1.7908309455587392E-4	TGTTCACGTGGGGTGGGAGCTGTCCCAGAAGACGGTTTTGATATCTGG	CSRGVGAVPEDGFDIW	IGHV2-70	IGHD1-26	IGHJ3	7	12	20	35
1	1.7908309455587392E-4	TGTTCAAAAGATATCGCGGTGGTGGTGACTGCTAATCTTGATTCCTGG	CSKDIAVVVTANLDSW	IGHV3-9	IGHD2-21	IGHJ5	13	18	33	43
1	1.7908309455587392E-4	TGTGTGAGAGAGGGATATAGCACCTCGTTAATCTACTTTGACTATTGG	CVREGYSTSLIYFDYW	IGHV3-53	IGHD6-6	IGHJ4	10	15	27	32
1	1.7908309455587392E-4	TGTGCGATTGGGGGACATACGGAGACTGACGGGGGGGCGGACTTCTGG	CAIGGHTETDGGADFW	IGHV3-23	IGHD3-16	IGHJ4	6	7	14	39
1	1.7908309455587392E-4	TGTGCGACCCTAGTAAATCTCTATACCAGGACCTGGTCTGACTACTGG	CATLVNLYTRTWSDYW	IGHV1-18	IGHD2-8	IGHJ4	6	20	26	38
1	1.7908309455587392E-4	TGTGCGACCCTAGTAAATCTCTATACCAGGACCTGGTCTGACTACTGG	CATLVNLYTRTWSDYW	IGHV3-60	IGHD2-8	IGHJ4	3	20	26	38
1	1.7908309455587392E-4	TGTGCGAGTGGCAGCAGTGGCTGGAACTATGATGCTTTTGATATCTGG	CASGSSGWNYDAFDIW	IGHV1-8	IGHD6-19	IGHJ3	11	12	23	28
1	1.7908309455587392E-4	TGTGCGAGTGGCAGCAGTGGCTGGAACTATGATGCTTTTGATATCTGG	CASGSSGWNYDAFDIW	IGHV3-48	IGHD6-19	IGHJ3	7	12	23	28
1	1.7908309455587392E-4	TGTGCGAGTACGGACAATAATGCTGGTTATTCCTACCTCCAACGTTGG	CASTDNNAGYSYLQRW	IGHV4-4	IGHD3-22	IGHJ1	7	23	35	45
1	1.7908309455587392E-4	TGTGCGAGGGCCTCCACAGAGATGGTTCTTGATGCTTTTGATCTCTGG	CARASTEMVLDAFDLW	IGHV5-10-1	IGHD5-24	IGHJ3	7	17	24	29
1	1.7908309455587392E-4	TGTGCGAGGGGCCGCCCCCGCAGCTGGTACGATGTTTTTGATATTTGG	CARGRPRSWYDVFDIW	IGHV1-8	IGHD2-2	IGHJ3	12	19	29	30
1	1.7908309455587392E-4	TGTGCGAGACCCGCTGGTGGGAGCTACCTAGGGGGATTTGACTACTGG	CARPAGGSYLGGFDYW	IGHV3-33	IGHD1-26	IGHJ4	8	16	26	36
1	1.7908309455587392E-4	TGTGCGAGACCCGCTGGTGGGAGCTACCTAGGGGGATTTGACTACTGG	CARPAGGSYLGGFDYW	IGHV4-39	IGHD1-26	IGHJ4	9	16	26	36
1	1.7908309455587392E-4	TGTGCGAGACGAAGGGTTCGGGGAAGAAACATTGATATTGACTACTGG	CARRRVRGRNIDIDYW	IGHV4-39	IGHD3-10	IGHJ4	9	14	23	37
1	1.7908309455587392E-4	TGTGCGAGACAGAGGTTTTGGAGTGGTTATAACTGGTTCGACCCCTGG	CARQRFWSGYNWFDPW	IGHV5-10-1	IGHD3-3	IGHJ5	10	15	29	30
1	1.7908309455587392E-4	TGTGCGAGACAATATTTTGACTGGTTATCCCCTAACTTTGACTACTGG	CARQYFDWLSPNFDYW	IGHV4-39	IGHD3-9	IGHJ4	10	11	27	34
1	1.7908309455587392E-4	TGTGCGAGAGTGCGATGGCTACAAATCCGAGGGGCTTTTGATATCTGG	CARVRWLQIRGAFDIW	IGHV4-34	IGHD5-24	IGHJ3	9	13	23	33
1	1.7908309455587392E-4	TGTGCGAGAGCCGCAGCGGGGAACTATAGGAACTGGTTCGACCCCTGG	CARAAAGNYRNWFDPW	IGHV1-69D	IGHD1-7	IGHJ5	9	19	25	30
1	1.7908309455587392E-4	TGTGCGAGAGCGTATTACTCTGATTTCTCTAACTGGTTCGACCCCTGG	CARAYYSDFSNWFDPW	IGHV4-4	IGHD3-22	IGHJ5	9	10	23	30
1	1.7908309455587392E-4	TGTGCGAGAGGGTCAGCAGCTGGGTTCGCTGAGTACTTCCAACACTGG	CARGSAAGFAEYFQHW	IGHV7-4-1	IGHD6-13	IGHJ1	9	13	22	26
1	1.7908309455587392E-4	TGTGCGAGAGATCGGGATTACTATGGTTCGGGCGGTTTTGACTTCTGG	CARDRDYYGSGGFDFW	IGHV4-31	IGHD3-10	IGHJ4	12	16	31	36
1	1.7908309455587392E-4	TGTGCGAGAGATGGCACGACTTGGGACTACTGGTACTTTAATCCCTGG	CARDGTTWDYWYFNPW	IGHV1-18	IGHD1-1	IGHJ2	11	15	19	26
1	1.7908309455587392E-4	TGTGCGAGAGATGGAAGCAGCAGCTACTACGGAAACCTTGACTTCTGG	CARDGSSSYYGNLDFW	IGHV1-46	IGHD1-26	IGHJ4	11	21	30	37
1	1.7908309455587392E-4	TGTGCGAGAGACCCGAATGATGATAGTGTTCTATATTTTGACACCTGG	CARDPNDDSVLYFDTW	IGHV1-3	IGHD3-22	IGHJ5	10	19	26	39
1	1.7908309455587392E-4	TGTGCGAGAGACCGCTTTATAGCAGTGGCTGGTTACTTTGACTACTGG	CARDRFIAVAGYFDYW	IGHV4-31	IGHD6-19	IGHJ4	10	17	32	33
1	1.7908309455587392E-4	TGTGCGAGAGAGGGGGGAGTGGGAGCTACTACTGGCTTTGACTACTGG	CAREGGVGATTGFDYW	IGHV3-30	IGHD1-26	IGHJ4	10	17	31	35
1	1.7908309455587392E-4	TGTGCGAGAGAAGGTGAATATAGGAATGGTTTCCCCTTTGACTCCTGG	CAREGEYRNGFPFDSW	IGHV4-31	IGHD3-9	IGHJ1	10	36	42	44
1	1.7908309455587392E-4	TGTGCGAGAATTCGCGTCTATGGGCTGAATGATGCTTTTGATCTCTGG	CARIRVYGLNDAFDLW	IGHV3-21	IGHD3-10	IGHJ3	8	17	22	28
1	1.7908309455587392E-4	TGTGCGAGAAGGGGCAGTGGCTGGCGCAACTACGGTATGGACGTCTGG	CARRGSGWRNYGMDVW	IGHV4-28	IGHD6-19	IGHJ6	9	13	23	36
1	1.7908309455587392E-4	TGTGCGAAGGCTGTTACCGAAGACTACTACTACGCTATGGACGTCTGG	CAKAVTEDYYYAMDVW	IGHV3-47	IGHD4-23	IGHJ6	4	12	17	22
1	1.7908309455587392E-4	TGTGCGAAGGCTGTTACCGAAGACTACTACTACGGTATGGACGTCTGG	CAKAVTEDYYYGMDVW	IGHV3-47	IGHD4-23	IGHJ6	4	12	17	22
1	1.7908309455587392E-4	TGTGCGAAGGCTGCTACCGAAGACTATCACTACGGTATGGTCGTCTGG	CAKAATEDYHYGMVVW	IGHV3-47	IGHD2-15	IGHJ6	4	9	16	36
1	1.7908309455587392E-4	TGTGCGAAGGCTGCTACCGAAGACTACTACTACGCTATGGACGTCTGG	CAKAATEDYYYAMDVW	IGHV3-21	IGHD2-15	IGHJ6	6	9	16	22
1	1.7908309455587392E-4	TGTGCGAAAGGGGAAGGATATAGTGGCTACGATTGGCTTGACTACTGG	CAKGEGYSGYDWLDYW	IGHV3-23	IGHD5-12	IGHJ4	9	15	33	37
1	1.7908309455587392E-4	TGTGCGAAAGGAAAAAGTGGGAGCTACTATGATGCTTTTGATATCTGG	CAKGKSGSYYDAFDIW	IGHV3-64	IGHD1-26	IGHJ3	6	15	27	28
1	1.7908309455587392E-4	TGTGCGAAAGATTTACGGTGGCTGGTACGGGGGCCCTTTGACTACTGG	CAKDLRWLVRGPFDYW	IGHV3-7	IGHD6-19	IGHJ4	11	17	28	35
1	1.7908309455587392E-4	TGTGCACGGATCCTCTATGATAGTAGTGGTTACCGCTTTGACTACTGG	CARILYDSSGYRFDYW	IGHV2-26	IGHD3-22	IGHJ4	10	14	31	35
1	1.7908309455587392E-4	TGTGCACACAGGGGTTCTACGGTGACTACTGATGCTTTTGATATCTGG	CAHRGSTVTTDAFDIW	IGHV2-5	IGHD4-17	IGHJ3	10	16	28	29
1	1.7908309455587392E-4	TGTGCAAAGGAAGGCGGGCGTGGCTACTACTACGGTATGGACGTCTGG	CAKEGGRGYYYGMDVW	IGHV3-43	IGHD1-14	IGHJ6	7	18	22	23
1	1.7908309455587392E-4	TGTGCAAAAGCCTCGGATTACAATGGTTCGGGGGGTTCCCACTACTGG	CAKASDYNGSGGSHYW	IGHV3-43	IGHD3-10	IGHJ4	9	16	36	40
1	1.7908309455587392E-4	TGTGCAAAAGATACCTTCCCATACAGCTATGGTTACTTTGACTACTGG	CAKDTFPYSYGYFDYW	IGHV3-9	IGHD5-18	IGHJ4	12	20	32	33
1	1.7908309455587392E-4	TGTGCAAAAGACTACGGTGACTACGTTGCGTACTACTTTGACTACTGG	CAKDYGDYVAYYFDYW	IGHV3-9	IGHD4-17	IGHJ4	10	11	25	29
1	1.7908309455587392E-4	TGTGGGAAATGGACCGAATACTACTACTACTACGGTATGGACGTCTGG	CGKWTEYYYYYGMDVW	IGHV3-23	IGHD3-10	IGHJ6	8	13	17	18
1	1.7908309455587392E-4	TATGCGAAAGAGTGGGCCCCTATGGTTCGGGGAGTTATTGGCTACTGG	YAKEWAPMVRGVIGYW	IGHV3-23	IGHD3-10	IGHJ4	10	19	36	37
1	1.7908309455587392E-4	TGTTCAGTAGGACCTTTGTATGAACGAGGGTCCTGTGACTTCTGG	CSVGPLYERGSCDFW	IGHV1-46	IGHD1-1	IGHJ4	2	21	26	35
1	1.7908309455587392E-4	TGTGTCAGGGGCGGAATAGGGGGCGGCTATGGTTCTGACAACTGG	CVRGGIGGGYGSDNW	IGHV3-23	IGHD3-10	IGHJ4	3	26	34	35
1	1.7908309455587392E-4	TGTGTAAGAGGGCCTGTCAGTGGCTGGACCGGCTTTGACTATTGG	CVRGPVSGWTGFDYW	IGHV3-52	IGHD6-19	IGHJ4	10	17	26	32
1	1.7908309455587392E-4	TGTGCGACGCTGGATTACTCTGAGAGAAGTGCTTCTGTGGTCTGG	CATLDYSERSASVVW	IGHV3-47	IGHD3-22	IGHJ4	4	13	30	41
1	1.7908309455587392E-4	TGTGCGACGCTGGATTACTCTGAGAGAAGTGCTTCTGTGGTCTGG	CATLDYSERSASVVW	IGHV3-64	IGHD3-22	IGHJ4	6	13	30	41
1	1.7908309455587392E-4	TGTGCGAGGTCAACTACAGTAACTACGTTTCCCCTTGAGGACTGG	CARSTTVTTFPLEDW	IGHV1-46	IGHD4-11	IGHJ4	7	12	27	40
1	1.7908309455587392E-4	TGTGCGAGGGGGGGGAATTACTATGATACATACTTTGATATTTGG	CARGGNYYDTYFDIW	IGHV3-23	IGHD3-22	IGHJ3	6	16	27	33
1	1.7908309455587392E-4	TGTGCGAGGGGAAAAAATTTGGAGTGGTACCAATTTGACTACTGG	CARGKNLEWYQFDYW	IGHV3-23	IGHD3-3	IGHJ4	6	12	17	22
1	1.7908309455587392E-4	TGTGCGAGATCCCTATTCTCGTATAGCAGCAGCTACCCCTACTGG	CARSLFSYSSSYPYW	IGHV3-23	IGHD6-13	IGHJ4	6	20	33	38
1	1.7908309455587392E-4	TGTGCGAGACATGACTTCGCTGGTAACTCCGAGTTTGACTACTGG	CARHDFAGNSEFDYW	IGHV1-18	IGHD4-23	IGHJ4	8	9	30	33
1	1.7908309455587392E-4	TGTGCGAGACATAGAGGGTACTATGATAGTAGTCTTGGCTACTGG	CARHRGYYDSSLGYW	IGHV4-55	IGHD3-22	IGHJ4	12	18	32	34
1	1.7908309455587392E-4	TGTGCGAGAGTCCGCGACGGTTTTTGGAGTGGTTTTGACAACTGG	CARVRDGFWSGFDNW	IGHV5-10-1	IGHD3-3	IGHJ4	8	16	32	33
1	1.7908309455587392E-4	TGTGCGAGAGTCGGATGGATAAGGTATAGCCCTTCCGACTACTGG	CARVGWIRYSPSDYW	IGHV4-34	IGHD2-8	IGHJ4	9	22	29	36
1	1.7908309455587392E-4	TGTGCGAGAGTGGGGGTCTACGGTTTGGATGCTTTTGATATCTGG	CARVGVYGLDAFDIW	IGHV1-18	IGHD4-17	IGHJ3	9	17	23	27
1	1.7908309455587392E-4	TGTGCGAGAGCCCACGGATATAGCTATGGTCCCAGTGACTTCTGG	CARAHGYSYGPSDFW	IGHV3-48	IGHD5-18	IGHJ4	9	15	29	35
1	1.7908309455587392E-4	TGTGCGAGAGCCCACGGATATAGCTATGGTCCCAGTGACTTCTGG	CARAHGYSYGPSDFW	IGHV4-34	IGHD5-18	IGHJ4	9	15	29	35
1	1.7908309455587392E-4	TGTGCGAGAGGTAATGACTACGGTGACAACTGGTTCGACCCCTGG	CARGNDYGDNWFDPW	IGHV4-4	IGHD4-17	IGHJ5	9	13	24	25
1	1.7908309455587392E-4	TGTGCGAGAGGGTGGCAGTGGCTGGCAACACTGTTTGACCACTGG	CARGWQWLATLFDHW	IGHV3-74	IGHD6-19	IGHJ4	9	14	24	33
1	1.7908309455587392E-4	TGTGCGAGAGGGGCTGGCCAGTGGCTGGACCTTAGTGGCTACTGG	CARGAGQWLDLSGYW	IGHV3-21	IGHD6-19	IGHJ4	9	18	27	38
1	1.7908309455587392E-4	TGTGCGAGAGGGGGATTTGATACTAGGGGGACTATGGTCTACTGG	CARGGFDTRGTMVYW	IGHV1-67	IGHD3-10	IGHJ4	9	30	37	38
1	1.7908309455587392E-4	TGTGCGAGAGGGGGATTTGATACTAGGGGGACTATGGTCTACTGG	CARGGFDTRGTMVYW	IGHV4-34	IGHD3-10	IGHJ4	10	30	37	38
1	1.7908309455587392E-4	TGTGCGAGAGATTCGGTGTCTAAGCCACGGATCTTTGACTACTGG	CARDSVSKPRIFDYW	IGHV4-59	IGHD5-12	IGHJ4	11	22	27	32
1	1.7908309455587392E-4	TGTGCGAGAGATCTCGTGGATACAGCTATGGTTCTTGACTACTGG	CARDLVDTAMVLDYW	IGHV3-21	IGHD5-18	IGHJ4	14	15	32	34
1	1.7908309455587392E-4	TGTGCGAGAGATCCCTACAACGCGCACTTAGCTTGTGACTATTGG	CARDPYNAHLACDYW	IGHV3-53	IGHD1-1	IGHJ4	12	15	20	35
1	1.7908309455587392E-4	TGTGCGAGAGATCGGTCGGGTAAAAGTGGGAGCTACATCTACTGG	CARDRSGKSGSYIYW	IGHV3-33	IGHD1-26	IGHJ4	12	24	35	38
1	1.7908309455587392E-4	TGTGCGAGAGATCATGGATATACTTATGGAGGGGGGGACTACTGG	CARDHGYTYGGGDYW	IGHV1-46	IGHD5-12	IGHJ4	12	14	21	36
1	1.7908309455587392E-4	TGTGCGAGAGATGATTCATGGAGTGGTTATCTTTTTGACTACTGG	CARDDSWSGYLFDYW	IGHV4-31	IGHD3-3	IGHJ4	11	18	29	33
1	1.7908309455587392E-4	TGTGCGAGAGATACCCAATGGTTTGAAGGGGGGATTGACTACTGG	CARDTQWFEGGIDYW	IGHV3-53	IGHD2-8	IGHJ4	11	16	21	34
1	1.7908309455587392E-4	TGTGCGAGAGACCCCCAGAGGGCAGGTACAGACTTTGACTACTGG	CARDPQRAGTDFDYW	IGHV4-31	IGHD1-1	IGHJ4	10	24	29	31
1	1.7908309455587392E-4	TGTGCGAGAGAGGACTACCGCGACTACGGTGCTTTTGATCTCTGG	CAREDYRDYGAFDLW	IGHV4-31	IGHD4-17	IGHJ3	10	12	27	29
1	1.7908309455587392E-4	TGTGCGAGAGAAGATGACTGGTACGACAGGGACCTTGACTACTGG	CAREDDWYDRDLDYW	IGHV3-53	IGHD3-9	IGHJ4	10	14	21	34
1	1.7908309455587392E-4	TGTGCGAAACCTCATTATACTGATACTTACTACTTTGACTTCTGG	CAKPHYTDTYYFDFW	IGHV3-30	IGHD3-3	IGHJ4	6	13	19	27
1	1.7908309455587392E-4	TGTGCGAAACCCCTGGGATTAAGAGGGAAAGAAGGGGGTTACTGG	CAKPLGLRGKEGGYW	IGHV3-53	IGHD1-26	IGHJ4	6	13	17	39
1	1.7908309455587392E-4	TGTGCGAAAGATCTTTTCCGCGGTAGTGGTCCGAGTTCCCACTGG	CAKDLFRGSGPSSHW	IGHV3-23	IGHD2-15	IGHJ1	15	22	29	39
1	1.7908309455587392E-4	TGTGCGAAAGATATGGAGCGGAGCAGCTCGTTCTTTGACTACTGG	CAKDMERSSSFFDYW	IGHV3-23	IGHD6-6	IGHJ4	11	21	30	32
1	1.7908309455587392E-4	TGTGCGAAAGAAGTGCGATTACTATACTACTACATGGACGTCTGG	CAKEVRLLYYYMDVW	IGHV3-53	.	IGHJ6	10	-1	-1	19
1	1.7908309455587392E-4	TGTGCAACAGGCCCTCCGATCGGGATCAACTGGTTCGACCCCTGG	CATGPPIGINWFDPW	IGHV1-24	IGHD2-15	IGHJ5	9	13	17	26
1	1.7908309455587392E-4	TGTGCAAGAGATAAGAGTAGTGGCTCCGACTACATGGACGTCTGG	CARDKSSGSDYMDVW	IGHV3-74	IGHD3-22	IGHJ6	11	15	22	28
1	1.7908309455587392E-4	TGTACTAGATCATATAACTGGAACGACGGTGCGTGGGACTACTGG	CTRSYNWNDGAWDYW	IGHV3-73	IGHD1-20	IGHJ4	8	12	27	36
1	1.7908309455587392E-4	TGTACCACAGCCCCAAGGTGGGAGCTATTGCCCTTTGACTACTGG	CTTAPRWELLPFDYW	IGHV3-15	IGHD1-26	IGHJ4	9	17	26	32
1	1.7908309455587392E-4	TGTACAAGAAGTCGGGCGGATACAACCATGGTTCACGACTACTGG	CTRSRADTTMVHDYW	IGHV3-43	IGHD5-18	IGHJ4	6	17	32	36
1	1.7908309455587392E-4	TGTTCAAGAGGCGCCACCTCTGGTTACGCTTCTGACTCCTGG	CSRGATSGYASDSW	IGHV3-74	IGHD5-18	IGHJ4	9	20	27	32
1	1.7908309455587392E-4	TGTGCCAGAGGGAATGACGCCCAAGCCAACTTTGACTACTGG	CARGNDAQANFDYW	IGHV4-30-2	IGHD1-1	IGHJ4	9	10	18	28
1	1.7908309455587392E-4	TGTGCGCTCGTTGGTGGAAGTGGGAGCCTGGGTGACTACTGG	CALVGGSGSLGDYW	IGHV3-23	IGHD1-26	IGHJ4	5	18	26	32
1	1.7908309455587392E-4	TGTGCGCAAGATTACTATGGTTCGGGGAGTTATCGTAACTGG	CAQDYYGSGSYRNW	IGHV3-64	IGHD3-10	IGHJ4	5	10	32	37
1	1.7908309455587392E-4	TGTGCGAGCAGTGATTATAGTGGCTACGATCTCGACTTCTGG	CASSDYSGYDLDFW	IGHV4-59	IGHD5-12	IGHJ4	7	15	29	33
1	1.7908309455587392E-4	TGTGCGAGCAGTGATTATAGTGGCTACGATCTCGACTTCTGG	CASSDYSGYDLDFW	IGHV7-81	IGHD5-12	IGHJ4	7	15	29	33
1	1.7908309455587392E-4	TGTGCGAGCAGATACTATGGTTCGGGGAGTAAGGACGTCTGG	CASRYYGSGSKDVW	IGHV4-4	IGHD3-10	IGHJ6	7	12	29	32
1	1.7908309455587392E-4	TGTGCGAGGTATTACGATATTTTGACTGGTTCCGATTACTGG	CARYYDILTGSDYW	IGHV4-55	IGHD3-9	IGHJ4	11	12	30	36
1	1.7908309455587392E-4	TGTGCGAGACTTAGAGCCAAGGCTCTCCCTTTTGACTTCTGG	CARLRAKALPFDFW	IGHV3-23	IGHD3-10	IGHJ4	6	24	28	30
1	1.7908309455587392E-4	TGTGCGAGACATGACCCGAATGACTACGGTACGGGGTACTGG	CARHDPNDYGTGYW	IGHV4-39	IGHD4-17	IGHJ4	12	19	29	36
1	1.7908309455587392E-4	TGTGCGAGACAGAGGGTGGCGAGACTACTCTTTGACTACTGG	CARQRVARLLFDYW	IGHV5-10-1	IGHD3-22	IGHJ4	10	23	28	29
1	1.7908309455587392E-4	TGTGCGAGACAGAGGGTGGCGAGACTACTCTTTGACTACTGG	CARQRVARLLFDYW	IGHV1-8	IGHD3-22	IGHJ4	8	23	28	29
1	1.7908309455587392E-4	TGTGCGAGAGTACGCAGCAGTGGCTCGCCCCTTGACTACTGG	CARVRSSGSPLDYW	IGHV3-11	IGHD6-19	IGHJ4	9	15	24	31
1	1.7908309455587392E-4	TGTGCGAGAGTACGCAGCAGTGGCTCGCCCCTTGACTACTGG	CARVRSSGSPLDYW	IGHV3-33	IGHD6-19	IGHJ4	9	15	24	31
1	1.7908309455587392E-4	TGTGCGAGAGGGGGGGGGGATGGCTACACTTGTGACCACTGG	CARGGGDGYTCDHW	IGHV4-31	IGHD5-24	IGHJ1	9	18	27	36
1	1.7908309455587392E-4	TGTGCGAGAGGGAATTTTTGGAGTGGTTATTATGACTACTGG	CARGNFWSGYYDYW	IGHV3-21	IGHD3-3	IGHJ4	9	13	31	32
1	1.7908309455587392E-4	TGTGCGAGAGGAGGTACTGCTTATTACTACGAGGACTTCTGG	CARGGTAYYYEDFW	IGHV1-8	IGHD3-22	IGHJ4	10	13	30	33
1	1.7908309455587392E-4	TGTGCGAGAGATCCGGGATACAGCTATGGTCTTGACTACTGG	CARDPGYSYGLDYW	IGHV3-53	IGHD5-18	IGHJ4	12	15	29	31
1	1.7908309455587392E-4	TGTGCGAGAGATACTCACACTAGTATTAGAGCCGACCACTGG	CARDTHTSIRADHW	IGHV3-66	IGHD3-10	IGHJ5	11	22	27	32
1	1.7908309455587392E-4	TGTGCGAGAGAGAGGTATTACTATGGGAATTTTGACTACTGG	CARERYYYGNFDYW	IGHV1-8	IGHD3-10	IGHJ4	9	14	25	30
1	1.7908309455587392E-4	TGTGCGAAATGGGGGGGCGGAACTACGGGTCTAGACCACTGG	CAKWGGGTTGLDHW	IGHV3-23	IGHD1-7	IGHJ1	8	18	26	36
1	1.7908309455587392E-4	TGTGCGAAACTCTTAGCAGTGGCTGAGGACTTTGACTACTGG	CAKLLAVAEDFDYW	IGHV3-66	IGHD6-19	IGHJ4	6	13	24	28
1	1.7908309455587392E-4	TGTGCGAAACAGGAAAGACAGCTATGGTTAATGGACTACTGG	CAKQERQLWLMDYW	IGHV3-23	IGHD5-18	IGHJ4	8	17	29	33
1	1.7908309455587392E-4	TGTGCGAAAGAGTCGGGGAATAGTGGGTCTGATGACTACTGG	CAKESGNSGSDDYW	IGHV4-31	IGHD1-26	IGHJ4	10	19	26	32
1	1.7908309455587392E-4	TGTGCGAAAAAACAGGGAGACAGTGGCTGGCTTGACTACTGG	CAKKQGDSGWLDYW	IGHV3-23	IGHD6-19	IGHJ4	8	20	29	31
1	1.7908309455587392E-4	TGTGCACAAATACAGCGTAGCAGTGGCCGATACGACTACTGG	CAQIQRSSGRYDYW	IGHV2-5	IGHD6-19	IGHJ4	7	17	26	33
1	1.7908309455587392E-4	TGTGCAAGGGAGGGCGATGGCTACACCGAAGCTTATATCTGG	CAREGDGYTEAYIW	IGHV1-24	IGHD5-24	IGHJ3	6	15	24	34
1	1.7908309455587392E-4	TGTGCAAGAGGCGCCACCTCTGGTTACGCTTCTGACTCCTGG	CARGATSGYASDSW	IGHV3-74	IGHD5-18	IGHJ5	9	20	27	33
1	1.7908309455587392E-4	TGTGCAAGAGATGGGGACACGTATGGTTACAATGACTACTGG	CARDGDTYGYNDYW	IGHV3-74	IGHD5-18	IGHJ4	11	21	29	32
1	1.7908309455587392E-4	TGTGCAAGAGAGCCTGACACCTACGGTGCTTTTGATATCTGG	CAREPDTYGAFDIW	IGHV1-24	IGHD4-17	IGHJ3	10	20	25	26
1	1.7908309455587392E-4	TGTGCAAGAAAGGATGATTCGGGGCGCCCCTTTGACAACTGG	CARKDDSGRPFDNW	IGHV3-13	IGHD3-10	IGHJ4	8	13	23	29
1	1.7908309455587392E-4	TGTACTAGAGACGATTTTTGGAGTGGTTATTATGGCTACTGG	CTRDDFWSGYYGYW	IGHV3-73	IGHD3-3	IGHJ4	8	10	32	35
1	1.7908309455587392E-4	TGTACTAGAGAGGGGATCGGTGGTTACTCCTTTCACTACTGG	CTREGIGGYSFHYW	IGHV3-42	IGHD4-23	IGHJ4	10	17	23	24
1	1.7908309455587392E-4	TGTACAAGTAGTCGTGGATACAGTTATGGCCACGACTACTGG	CTSSRGYSYGHDYW	IGHV3-21	IGHD5-18	IGHJ4	2	12	28	33
1	1.7908309455587392E-4	TTTGCGAGGCAGGGAAAATACGGCGTTTTTGATATCTGG	FARQGKYGVFDIW	IGHV1-68	IGHD3-10	IGHJ3	0	16	21	26
1	1.7908309455587392E-4	TGTGTCCTGACTGGGGGTGGCTGGTTTTTTGACTCCTGG	CVLTGGGWFFDSW	IGHV3-23	IGHD6-19	IGHJ4	3	16	24	27
1	1.7908309455587392E-4	TGTGCCTCCGAAGGGGAGTGGGAGCCCTTTGACTCCTGG	CASEGEWEPFDSW	IGHV6-1	IGHD1-26	IGHJ4	4	16	24	26
1	1.7908309455587392E-4	TGTGCGAGCCGAGCAGGGAACCGCCAAATTGACTACTGG	CASRAGNRQIDYW	IGHV4-31	IGHD1-14	IGHJ4	7	16	21	28
1	1.7908309455587392E-4	TGTGCGAGGGGGAAGGGAGGGCGGTGGGCGGACTACTGG	CARGKGGRWADYW	IGHV3-64	IGHD4-23	IGHJ4	7	21	26	30
1	1.7908309455587392E-4	TGTGCGAGGGATAGCAGTGGCTGGTCTATGCTTTACTGG	CARDSSGWSMLYW	IGHV3-30	IGHD6-19	IGHJ4	11	12	24	33
1	1.7908309455587392E-4	TGTGCGAGGGATAGCAGTGGCTGGTCTATGCTTTACTGG	CARDSSGWSMLYW	IGHV3-53	IGHD6-19	IGHJ4	11	12	24	33
1	1.7908309455587392E-4	TGTGCGAGATCCTACGGTGGTAACTCCTTTGACTACTGG	CARSYGGNSFDYW	IGHV4-28	IGHD4-23	IGHJ4	8	11	21	22
1	1.7908309455587392E-4	TGTGCGAGATCGCAGTGGCTGGTCGACTTTGACACCCGG	CARSQWLVDFDTR	IGHV3-11	IGHD6-19	IGHJ4	8	11	22	25
1	1.7908309455587392E-4	TGTGCGAGACTACGGCGGCCCCGGTCTTTTGATACTTGG	CARLRRPRSFDTW	IGHV5-10-1	IGHD1-7	IGHJ3	9	20	24	25
1	1.7908309455587392E-4	TGTGCGAGACGTCCTGTCGGATACTACTTTGACTACTGG	CARRPVGYYFDYW	IGHV4-39	.	IGHJ4	9	-1	-1	21
1	1.7908309455587392E-4	TGTGCGAGAGTCCAGCCAAAGGGGGTTTTTGACTACTGG	CARVQPKGVFDYW	IGHV4-34	IGHD6-19	IGHJ4	9	11	17	27
1	1.7908309455587392E-4	TGTGCGAGAGCCATTACTTACTGGTACTTCGATCTCTGG	CARAITYWYFDLW	IGHV1-18	IGHD2-8	IGHJ2	9	10	15	18
1	1.7908309455587392E-4	TGTGCGAGAGCCATTACTTACTGGTACTTCGATCTCTGG	CARAITYWYFDLW	IGHV3-23	IGHD2-8	IGHJ2	6	10	15	18
1	1.7908309455587392E-4	TGTGCGAGAGATCAAGTGGGAACTCTGTTCGACTCCTGG	CARDQVGTLFDSW	IGHV3-30	IGHD1-26	IGHJ5	12	14	20	26
1	1.7908309455587392E-4	TGTGCGAGAGAGGGAGCAGCTGGACGCTTTGACTACTGG	CAREGAAGRFDYW	IGHV4-4	IGHD2-2	IGHJ4	10	14	22	26
1	1.7908309455587392E-4	TGTGCGAGAAGGCCGGGGGGCTACTTATTTGACTACTGG	CARRPGGYLFDYW	IGHV4-28	IGHD1-26	IGHJ4	9	15	24	27
1	1.7908309455587392E-4	TGTGCGAAAGATTACGCGGGGGGATCTATCGACTACTGG	CAKDYAGGSIDYW	IGHV3-60	IGHD7-27	IGHJ4	11	19	25	30
1	1.7908309455587392E-4	TGTGCGAAAGATCTCTATAGCAGTGGCTGGTCACTCTGG	CAKDLYSSGWSLW	IGHV3-33	IGHD6-19	IGHJ4	15	16	30	35
1	1.7908309455587392E-4	TGTGCAAGGGGCAGTGGCTATTACTACTTTGACTACTGG	CARGSGYYYFDYW	IGHV3-74	IGHD6-19	IGHJ4	7	10	18	21
1	1.7908309455587392E-4	TGTGCAAGAGTCGCGGTGACGACTCCTTTTGACTTCTGG	CARVAVTTPFDFW	IGHV6-1	IGHD4-17	IGHJ4	9	13	19	27
1	1.7908309455587392E-4	TGTGAGAGAAATTTTGAAGTGGGGTCCCCGTCCTATTGG	CERNFEVGSPSYW	IGHV4-28	IGHD1-26	IGHJ4	13	17	22	32
1	1.7908309455587392E-4	TGTACGAGAGATCCCCACTTTAAAGCTTTTGATATTTGG	CTRDPHFKAFDIW	IGHV3-53	IGHD1-26	IGHJ3	12	13	18	24
1	1.7908309455587392E-4	TGTGCGTTAGAGATGGAAACAATTCTTGACTACTGG	CALEMETILDYW	IGHV1-69	IGHD5-24	IGHJ4	5	7	23	25
1	1.7908309455587392E-4	TGTGCGTTAGAGATGGAAACAATTCTTGACTACTGG	CALEMETILDYW	IGHV3-35	IGHD5-24	IGHJ4	3	7	23	25
1	1.7908309455587392E-4	TGTGCGTTAGAGATGGAAACAATTCTTGACTACTGG	CALEMETILDYW	IGHV3-76	IGHD5-24	IGHJ4	2	7	23	25
1	1.7908309455587392E-4	TGTGCGCGCCAGTTATGGGATGCTTTTGATATCTGG	CARQLWDAFDIW	IGHV3-25	IGHD1-20	IGHJ3	2	8	15	18
1	1.7908309455587392E-4	TGTGCGACCCGCCTACGATCCCACTTTGACTACTGG	CATRLRSHFDYW	IGHV7-81	IGHD5-12	IGHJ4	6	12	18	22
1	1.7908309455587392E-4	TGTGCGAGACTTAATGGGGGACTACTGGACTACTGG	CARLNGGLLDYW	IGHV5-51	IGHD3-16	IGHJ4	9	14	20	27
1	1.7908309455587392E-4	TGTGCGAGAGTTGTCGATTTCGGTATGGACGTCTGG	CARVVDFGMDVW	IGHV3-48	IGHD3-3	IGHJ6	9	14	19	24
1	1.7908309455587392E-4	TGTGCGAGAGTCCGTAGGGGATCTGCCCTTTTTTGG	CARVRRGSALFW	IGHV7-4-1	IGHD7-27	IGHJ4	9	16	22	33
1	1.7908309455587392E-4	TGTGCGAGAGTCGAGTCCGGGTACTTGGGCTCCTGG	CARVESGYLGSW	IGHV4-4	IGHD6-6	IGHJ4	9	10	15	21
1	1.7908309455587392E-4	TGTGCGAGAGATAGTGGGAGCTACCTCGACTGCTGG	CARDSGSYLDCW	IGHV3-30	IGHD1-26	IGHJ4	11	12	19	20
1	1.7908309455587392E-4	TGTGCGAGAGATAGTGGGAGCTACCTCGACTGCTGG	CARDSGSYLDCW	IGHV3-33	IGHD1-26	IGHJ4	11	12	19	20
1	1.7908309455587392E-4	TGTGCGAGAGACGTGGGAGGAACTTTTTACTACTGG	CARDVGGTFYYW	IGHV4-4	IGHD1-26	IGHJ4	10	12	18	24
1	1.7908309455587392E-4	TGTGCGAGAGAGTTCGCAGCTAGTCTTGACTACTGG	CAREFAASLDYW	IGHV4-31	IGHD2-15	IGHJ4	10	15	21	25
1	1.7908309455587392E-4	TGTGCGAGAGAATATTCCCCTCCAGATGACTACTGG	CAREYSPPDDYW	IGHV4-31	IGHD2-21	IGHJ4	10	12	17	26
1	1.7908309455587392E-4	TGTGCGAAAGATACTTTTGGAGGTGACTGCCTCTGG	CAKDTFGGDCLW	IGHV3-23	IGHD2-21	IGHJ4	11	17	29	32
1	1.7908309455587392E-4	TGTGCGAAAGAGTGGGTAGCTGCTATTGACTACTGG	CAKEWVAAIDYW	IGHV3-33	IGHD2-15	IGHJ4	10	14	24	25
1	1.7908309455587392E-4	TGTGCACGGTCCCCTTCACATGCCTTTGATATCTGG	CARSPSHAFDIW	IGHV3-75	IGHD3-10	IGHJ3	4	9	13	19
1	1.7908309455587392E-4	TGTACCACAGTCGGCTACGGTGGTAACCCCGAGTGG	CTTVGYGGNPEW	IGHV3-15	IGHD4-23	IGHJ4	9	14	30	33
1	1.7908309455587392E-4	TGTACGAAAGGAGGGGAGGGGGGCCTTGACTACTGG	CTKGGEGGLDYW	IGHV3-25	IGHD3-10	IGHJ4	4	12	17	25
1	1.7908309455587392E-4	TGTACAAGAAGAGGAGCCACGATTGATGACTACTGG	CTRRGATIDDYW	IGHV1-46	IGHD3-3	IGHJ4	2	18	23	26
1	1.7908309455587392E-4	TGTGCGGGAGGGGAAGGTTTCTTCGACCCCTGG	CAGGEGFFDPW	IGHV3-53	.	IGHJ5	9	-1	-1	21
1	1.7908309455587392E-4	TGTGCGAGTCTATACAGCTTGAAAGACTACTGG	CASLYSLKDYW	IGHV4-39	IGHD5-18	IGHJ4	7	11	18	24
1	1.7908309455587392E-4	TGTGCGAGGAAGGGGTACTACTTTGACTACTGG	CARKGYYFDYW	IGHV3-11	.	IGHJ4	7	-1	-1	14
1	1.7908309455587392E-4	TGTGCGAGACTGGGTATAGCAGTGGCCGACTGG	CARLGIAVADW	IGHV1-46	IGHD6-19	IGHJ4	8	11	25	28
1	1.7908309455587392E-4	TGTGCGAGAGGGTCTATATACTTTCACCACTGG	CARGSIYFHHW	IGHV1-8	.	IGHJ1	10	-1	-1	17
1	1.7908309455587392E-4	TGTGCGAGAGGGTCTATATACTTTCACCACTGG	CARGSIYFHHW	IGHV3-47	.	IGHJ1	9	-1	-1	17
1	1.7908309455587392E-4	TGTGCGAGAGGGGGGGCTACTGCGGACTACTGG	CARGGATADYW	IGHV1-8	IGHD1-26	IGHJ4	10	11	20	24
1	1.7908309455587392E-4	TGTGCGAGAGACCTTACGATTTTTGACTACTGG	CARDLTIFDYW	IGHV3-21	IGHD3-3	IGHJ4	10	13	20	21
1	1.7908309455587392E-4	TGTGCACACAGAGGAGGTTACTTTGACTACTGG	CAHRGGYFDYW	IGHV2-5	.	IGHJ4	11	-1	-1	18
1	1.7908309455587392E-4	TGTGCCAGTCTGGGCTACTTTGACTACTGG	CASLGYFDYW	IGHV4-30-2	IGHD7-27	IGHJ4	7	9	13	14
1	1.7908309455587392E-4	TGCGCGAAAGATTGGGCTTGTTCCGACTGG	CAKDWACSDW	IGHV3-23	IGHD1-14	IGHJ4	11	19	24	25
1	1.7908309455587392E-4	TGTGCGAGACCGGGAGGAGGTGTCTGG	CARPGGGVW	IGHV4-39	IGHD1-26	IGHJ4	9	11	15	23
1	1.7908309455587392E-4	TGTGATTTTGGTTCGGGTCTCTACTGG	CDFGSGLYW	IGHV4-31	IGHD3-10	IGHJ4	3	8	16	20
1	1.7908309455587392E-4	TGTACCACAGATTGGTTCGACCCCTGG	CTTDWFDPW	IGHV3-15	.	IGHJ5	11	-1	-1	12
1	1.7908309455587392E-4	TGTGCGACCTGGAAAGGCTACTGG	CATWKGYW	IGHV3-48	IGHD1-1	IGHJ4	6	8	13	17
1	1.7908309455587392E-4	TGTACAAGGCACATAGATTACTGG	CTRHIDYW	IGHV3-49	IGHD3-10	IGHJ4	4	11	15	18
1	1.7908309455587392E-4	TGTGCGAGTTATGACCACTGG	CASYDHW	IGHV4-55	.	IGHJ4	11	-1	-1	11
1	1.7908309455587392E-4	TGTACTAGACACCCCCTCTGG	CTRHPLW	IGHV3-73	IGHD3-16	IGHJ4	10	11	15	17
