# Supplementary material for: Biomarkers and Immune Repertoire Metrics Identified by Peripheral Blood Transcriptomic Sequencing Reveal the Pathogenesis of COVID-19
Source: Front Immunol. 2021 Aug 24;12:677025. doi: 10.3389/fimmu.2021.677025 (PMC8421539; doi:10.3389/fimmu.2021.677025)
Supplement: Supplementary file 1 [file DataSheet_1.zip › TCR_BCR/IGH/convert.SRR12007849.clonotypes.IGH.txt]

count	freq	cdr3nt	cdr3aa	v	d	j	VEnd	DStart	DEnd	JStart
289	0.04949477650282583	TGTGCGAGAGGCCATCCGGGCCAACCGTGGAGGGGATTTTACTACTTTGACTACTGG	CARGHPGQPWRGFYYFDYW	IGHV4-4	IGHD5-18	IGHJ4	9	25	30	39
58	0.00993320774105155	TGTGCGAGAGATAGAGGGGACTATGCTAGTAGTGTTTTTCCGATGTACTGG	CARDRGDYASSVFPMYW	IGHV3-30	IGHD3-22	IGHJ4	11	19	33	45
57	0.009761945538619627	TGTACCACAGATAGAAGACGTATTACGATTTTTGGAGAGCGTCTATACTACATGGACGTCTGG	CTTDRRRITIFGERLYYMDVW	IGHV3-15	IGHD3-3	IGHJ6	11	17	36	45
56	0.009590683336187704	TGTGCGAGAGGCGAGATAGTGGCTACGATTTTCCACTACTACTACTACATGGACGTCTGG	CARGEIVATIFHYYYYMDVW	IGHV1-8	IGHD5-12	IGHJ6	11	15	29	34
52	0.00890563452646001	TGTGCGAGAGGCCATCCGGGCCAACCGTGGAGGGGATTTTACTACTTTGACTACTGG	CARGHPGQPWRGFYYFDYW	IGHV1-8	IGHD5-12	IGHJ4	12	25	30	39
43	0.007364274704572701	TGTGCGAGAGACCCCCGGGGATGGCTACAATTGAGGCGAGGTTACTTTGACTACTGG	CARDPRGWLQLRRGYFDYW	IGHV4-59	IGHD5-24	IGHJ4	10	19	31	42
41	0.007021750299708854	TGTGCGAGAGCCCCCCGAGGATGGCTACAATTAGTCAGTTACTACTTTGACTACTGG	CARAPRGWLQLVSYYFDYW	IGHV4-59	IGHD5-24	IGHJ4	9	19	32	39
41	0.007021750299708854	TGTGCGAGAGCCCAGGGGTGTGATGGTGACTGCTACGGACTTGACTACTGG	CARAQGCDGDCYGLDYW	IGHV1-18	IGHD2-21	IGHJ4	9	18	34	40
38	0.006507963692413085	TGTGCGAGAGGCGTCATGAGATGGCTACAATTTACTGGTCGAATTTATTGGTTCGACCCCTGG	CARGVMRWLQFTGRIYWFDPW	IGHV1-8	IGHD5-24	IGHJ5	11	17	31	48
35	0.005994177085117315	TGTGCAACAGGTCCTGCTATTCGGTTGTGGGGTGGTAGCCACTACTACTACTACGGTATGGACGTCTGG	CATGPAIRLWGGSHYYYYGMDVW	IGHV1-24	IGHD2-15	IGHJ6	9	30	38	40
34	0.005822914882685391	TGTGCGAGAGGGCAACTTGATATTGTAGTGGTGGTAGCTGGAATACGATACTACTACTACATGGACGTCTGG	CARGQLDIVVVVAGIRYYYYMDVW	IGHV1-8	IGHD2-15	IGHJ6	10	18	39	48
34	0.005822914882685391	TGTGCGAGGGGTAGTATTATTGGTGGGAGCTACTTCGACTACTGG	CARGSIIGGSYFDYW	IGHV4-4	IGHD1-26	IGHJ4	7	22	28	29
32	0.005480390477821544	TGTGCGAAAAAACCTACGATTTTTGGAGTGGTTATCCATTGGAACTTCCAGCACTGG	CAKKPTIFGVVIHWNFQHW	IGHV3-23	IGHD3-3	IGHJ1	8	14	34	43
31	0.0053091282753896215	TGTGCGAGAGGGAAGATTGATATTACTATGATAGTGGTGGTTATTACGGGAGCCGACTGGTACTTCGATCTCTGG	CARGKIDITMIVVVITGADWYFDLW	IGHV4-34	IGHD3-22	IGHJ2	10	20	46	55
28	0.004795341668093852	TGTGCGAGAGGAATCTGGGACTACGGTGGCTGGTTCGACCCCTGG	CARGIWDYGGWFDPW	IGHV4-59	IGHD4-23	IGHJ5	9	18	28	29
27	0.004624079465661929	TGTGCTAAAGAACAATTTGTCTTCGGGGAGCTACAACCCGGAGACGCTTTTGATATCTGG	CAKEQFVFGELQPGDAFDIW	IGHV3-43	IGHD1-26	IGHJ3	10	25	33	45
27	0.004624079465661929	TGTGCGAGACAAAGTGAGCAGTGGCTGGTACTGGGGCACTGGTTCGACCCCTGG	CARQSEQWLVLGHWFDPW	IGHV4-39	IGHD6-19	IGHJ5	10	16	30	37
26	0.004452817263230005	TGTGCGAGAGACGGTGATAGTAGTGGAACCTACTACTACTACGGTATGGACGTCTGG	CARDGDSSGTYYYYGMDVW	IGHV4-4	IGHD3-22	IGHJ6	10	14	25	29
26	0.004452817263230005	TGTGCGAAAGAGCCAAATTACGATTTTTGGAGTGGTTACTACTTTGACTACTGG	CAKEPNYDFWSGYYFDYW	IGHV3-23	IGHD3-3	IGHJ4	10	16	35	36
26	0.004452817263230005	TGCACCACGTTGCGGGGTGGATTCACCTATGACGACGATGACTACTGG	CTTLRGGFTYDDDDYW	IGHV3-15	IGHD5-18	IGHJ4	7	16	30	38
25	0.004281555060798082	TGTGCGAGAGGGAAGATTGGTATCACTATGATAGTCGTGATTATGACGGGAGCCGACTGGTACTTCGATCTCTGG	CARGKIGITMIVVIMTGADWYFDLW	IGHV4-34	IGHD3-22	IGHJ2	10	19	43	55
25	0.004281555060798082	TGTGCAACAACGCCAGTGGTGCTCCCTGGGCTGAACTGGTTCGACCCCTGG	CATTPVVLPGLNWFDPW	IGHV1-24	IGHD2-15	IGHJ5	8	14	20	33
23	0.003939030655934235	TGTGCGAGAGATCCGGGCTACAATAGTGGTGGAACGTACTACTCGGACGGGTTCTTTGACTTATGG	CARDPGYNSGGTYYSDGFFDLW	IGHV3-21	IGHD2-15	IGHJ4	12	23	31	53
23	0.003939030655934235	TGTGCGAGACATTCTACGGTTACTATGATAGTAGTGGTTATCCCGGCCTACTTTGACTACTGG	CARHSTVTMIVVVIPAYFDYW	IGHV4-39	IGHD3-22	IGHJ4	11	19	40	47
23	0.003939030655934235	TGTGCGAGAGAATCTAGTATACTTCGGGGACTTTTTATAACTCGAGGCTACCTTGACTACTGG	CARESSILRGLFITRGYLDYW	IGHV4-4	IGHD3-10	IGHJ4	10	22	40	47
22	0.003767768453502312	TGTGCGAGACCCCAGAGTATTACGATTTTTGGAGTGGTTACCCCCGCTGGAGCTTTTGATATCTGG	CARPQSITIFGVVTPAGAFDIW	IGHV4-39	IGHD3-3	IGHJ3	9	16	39	51
22	0.003767768453502312	TGTGCGAAAGATCTTGTGGCGCACGATATTTTGACTGGTTGGGACGTCTGG	CAKDLVAHDILTGWDVW	IGHV3-23	IGHD3-9	IGHJ6	14	22	39	41
22	0.003767768453502312	TGTGCGACAGATGGGGGCTTCGACTTGGAGGGAACTTTTGATATCTGG	CATDGGFDLEGTFDIW	IGHV1-18	IGHD3-3	IGHJ3	11	24	29	34
22	0.003767768453502312	TGTTTTAATGGGGGTCATGTTGACTACGGG	CFNGGHVDYG	IGHV3-11	IGHD2-8	IGHJ4	2	5	10	19
21	0.0035965062510703886	TGTGCGAAAGATCAGGTTCGGGGGGGCTCCTTCGGCCTCGGCATTTTCGACTACTGG	CAKDQVRGGSFGLGIFDYW	IGHV3-23	IGHD3-10	IGHJ4	12	14	22	48
21	0.0035965062510703886	TGTGCGAAAGATCAGGTTGCGGGGGGCTCCTACGGGCTCGGGATTTTCGACTACTGG	CAKDQVAGGSYGLGIFDYW	IGHV3-23	IGHD1-26	IGHJ4	12	21	33	48
20	0.0034252440486384657	TGTGCGAGAGCCCCTGAGGGGCAGTGGCTGATCCCCTACTACTTCTACTACATGGACGTCTGG	CARAPEGQWLIPYYFYYMDVW	IGHV3-23	IGHD6-19	IGHJ6	6	20	29	35
20	0.0034252440486384657	TGTGCGAGGATGGACCAGCAGCTGGTACACTTATACTTTGACTACTGG	CARMDQQLVHLYFDYW	IGHV4-4	IGHD6-13	IGHJ4	7	15	27	33
19	0.0032539818462065423	TGTGCGAAAGCGTTGGACGGGATTACGATTTTTGGAGTGGTTATTACGGGGATTGTCGTTGGGTTTGACTACTGG	CAKALDGITIFGVVITGIVVGFDYW	IGHV3-23	IGHD3-3	IGHJ4	9	21	45	63
19	0.0032539818462065423	TGTGCGAGAGGCCAAAAGAGATGGCTACAATTCAACCGACTATATTGGTTCGACCCCTGG	CARGQKRWLQFNRLYWFDPW	IGHV1-8	IGHD5-24	IGHJ5	12	16	31	45
19	0.0032539818462065423	TGTGCTAGAGTCAGGGGTAGTGGTTATTACAACGCTTGGCTTGACTATTGG	CARVRGSGYYNAWLDYW	IGHV3-72	IGHD3-22	IGHJ4	9	16	33	40
19	0.0032539818462065423	TGTGCGAGAAGGGGGAGCAACCTTTGGCGGTGGTTCGACCCCTGG	CARRGSNLWRWFDPW	IGHV4-34	IGHD3-16	IGHJ5	8	10	16	30
18	0.003082719643774619	TGTGCGAGAGGTAAGATGGGTATTACGATTTTTGGACGCGACGGACGGCTGAACTACTACATGGACGTCTGG	CARGKMGITIFGRDGRLNYYMDVW	IGHV1-8	IGHD3-3	IGHJ6	10	19	35	52
18	0.003082719643774619	TGTGCGAGAGATAAAAGGGGTTTGTCGCAGCAGCTGGTAAGAAGCAGTCCCTTTGACTACTGG	CARDKRGLSQQLVRSSPFDYW	IGHV1-46	IGHD6-13	IGHJ4	11	26	38	50
18	0.003082719643774619	TGTGCGAGAGCCCCCAGGGGATGGCTACAATTAACCCGTTACTACTTTGACTACTGG	CARAPRGWLQLTRYYFDYW	IGHV4-59	IGHD5-24	IGHJ4	9	19	32	39
18	0.003082719643774619	TGTGCGAGACTCCGGGGGTGGATACAGCTATGGTTCTTTGACTACTGG	CARLRGWIQLWFFDYW	IGHV4-39	IGHD5-18	IGHJ4	9	17	34	35
18	0.003082719643774619	TGTGCGGGTAGTTTTTATGAACCGTTTGACTACTGG	CAGSFYEPFDYW	IGHV1-2	IGHD1-7	IGHJ4	5	7	12	24
17	0.0029114574413426956	TGTGCGAGGGAACCCCGGGGTTACTATGATAGTAGTGGTTACTACTACTACCACTTTGACTTCTGG	CAREPRGYYDSSGYYYYHFDFW	IGHV4-39	IGHD3-22	IGHJ4	7	20	47	48
17	0.0029114574413426956	TGTGCGAGAGATTGGGCATCTGGATATGAGTCCGGTGAATACGTTGACTGGTTCGACCCCTGG	CARDWASGYESGEYVDWFDPW	IGHV4-59	IGHD4-17	IGHJ5	11	25	43	46
17	0.0029114574413426956	TGTGCGAAAGATCGAGGCCATTACTTACGTTCGGGGGAGTTATTTTCTTTTGACTACTGG	CAKDRGHYLRSGELFSFDYW	IGHV3-23	IGHD3-16	IGHJ4	12	24	42	48
17	0.0029114574413426956	TGTGCGAGGGATAGTGGGAGCTACTCGAGGTGGCTAGACTACTTTGACTACTGG	CARDSGSYSRWLDYFDYW	IGHV1-69	IGHD1-26	IGHJ4	11	12	24	37
16	0.002740195238910772	TGTGCGAGAGATGGCGTAGTAGTACCAGCTGCTATGTCCTTAGTTGGGGAATCGTACTACTACTACGGTATGGACGTCTGG	CARDGVVVPAAMSLVGESYYYYGMDVW	IGHV3-21	IGHD2-2	IGHJ6	11	15	35	54
16	0.002740195238910772	TGTGCGAGAGAGTATAGTAGGGCCGCGAATGTAGTGGTGGTAGCTTCTAGATACTTTGACTACTGG	CAREYSRAANVVVVASRYFDYW	IGHV4-39	IGHD2-15	IGHJ4	8	29	48	51
16	0.002740195238910772	TGCGCGAGAATTGGTTGTGGTGGTGGCCCCTGCTACGATTCCAGGGGCTGGTTCGACCCCTGG	CARIGCGGGPCYDSRGWFDPW	IGHV4-39	IGHD2-21	IGHJ5	8	14	24	47
16	0.002740195238910772	TGTGCGAAAGGGTCCCGTCCTATGATAGTAGTGGTTATTACCTCATACTTTGACTACTGG	CAKGSRPMIVVVITSYFDYW	IGHV3-23	IGHD3-22	IGHJ4	9	19	40	45
16	0.002740195238910772	TGTGCGAGAGTTCGGGCCGTTACGATTTTTGGAGTGGTAGGCCCTTTTGATATCTGG	CARVRAVTIFGVVGPFDIW	IGHV4-4	IGHD3-3	IGHJ3	9	19	37	43
16	0.002740195238910772	TGTGCAACGACTGGATATAGTGGCTACGATTGGGGTTACTATTTTGACTCCTGG	CATTGYSGYDWGYYFDSW	IGHV1-24	IGHD5-12	IGHJ4	7	11	30	36
15	0.0025689330364788493	TGTGCGAGAGATAGGTCAGTAGTGGCTGCCGTCACCTGGGATGGGGAAGACTACTACTACTACTACATGGACGTCTGG	CARDRSVVAAVTWDGEDYYYYYMDVW	IGHV3-21	IGHD3-22	IGHJ6	11	17	24	49
15	0.0025689330364788493	TGTGCGAGAGCCGCGTCGCGGCAGGGACAGCTATTGATTTTAGACTACTACTACATGGACGTCTGG	CARAASRQGQLLILDYYYMDVW	IGHV1-46	IGHD5-18	IGHJ6	9	26	33	43
15	0.0025689330364788493	TGTGCGAGAGATACCCACCGGAACCAGCAGTGGCTGGTACTTCCCTACTGGTACTTCGATCTCTGG	CARDTHRNQQWLVLPYWYFDLW	IGHV4-59	IGHD6-19	IGHJ2	11	25	39	44
15	0.0025689330364788493	TGTGCGAGAGATCCCAGGAGATGGCTACAATTAAGTCCCGCGTCAGGCTTTGACTACTGG	CARDPRRWLQLSPASGFDYW	IGHV4-59	IGHD5-24	IGHJ4	12	17	32	47
15	0.0025689330364788493	TGTGCGAGAGATAACAGATACAGCTATGGTTCTGGCTGGTTCGACCCCTGG	CARDNRYSYGSGWFDPW	IGHV4-4	IGHD5-18	IGHJ5	11	16	30	35
15	0.0025689330364788493	TGTGCGAAGCTTAGCAGTGGCTGGTACCTAGACTACTGG	CAKLSSGWYLDYW	IGHV3-23	IGHD6-19	IGHJ4	7	11	26	30
15	0.0025689330364788493	TGTGCGAGGGACCAGACTTACATGGACGTCTGG	CARDQTYMDVW	IGHV4-4	IGHD2-2	IGHJ6	7	10	14	18
14	0.002397670834046926	TGTGCGAGAGAGTTACCCGTAAAGGAGGATTGGTATTACGATTTTTGGAGTGGTTATTCCGGTGTCTTCGGGTACTACTACTACATGGACGTCTGG	CARELPVKEDWYYDFWSGYSGVFGYYYYMDVW	IGHV1-3	IGHD3-3	IGHJ6	10	32	57	72
14	0.002397670834046926	TGTGCGAGACATTCCTATTGTGGTGGTGACTGCTACCCCTACAACTACTACTACATTGACGTCTGG	CARHSYCGGDCYPYNYYYIDVW	IGHV5-51	IGHD2-21	IGHJ6	11	15	34	38
14	0.002397670834046926	TGTGCGAGACAGAAATTAAAATTACGATATTTTGACTGGGGCCGTTACAACTGGTTCGACCCCTGG	CARQKLKLRYFDWGRYNWFDPW	IGHV4-34	IGHD3-9	IGHJ5	8	20	38	45
14	0.002397670834046926	TGTGCGAGAGATCGGGGGGTGACCCACGGTTGGGGAATCTACAACTACTACATGGACGTCTGG	CARDRGVTHGWGIYNYYMDVW	IGHV4-4	IGHD3-16	IGHJ6	12	25	34	38
14	0.002397670834046926	TGTGCGAAGGATGGGGGTGGTTGGTATACCAGTGGCTGGTATTACTTTGACTACTGG	CAKDGGGWYTSGWYYFDYW	IGHV3-23	IGHD6-19	IGHJ4	11	22	37	38
14	0.002397670834046926	TGTGCAACTTTATCGGAGTTACAGGGGCTATCACGTGATACGGTGGCTGACTACTGG	CATLSELQGLSRDTVADYW	IGHV3-9	IGHD4-23	IGHJ4	6	13	21	47
14	0.002397670834046926	TGTGCGAGATTCTACCCCGGGTGGCTACTAAACTACAACTGGTTCGACCCCTGG	CARFYPGWLLNYNWFDPW	IGHV4-59	IGHD5-12	IGHJ5	8	20	27	33
14	0.002397670834046926	TGTGCGAAAGATGCCGTCTTATATGGAGCAGCCGAGAACTGGTTCGATACCTGG	CAKDAVLYGAAENWFDTW	IGHV3-30	IGHD2-15	IGHJ5	11	26	31	36
14	0.002397670834046926	TGTGCAAGTCCCATGTATTACTATGATAGTAGTGGTTATGGGTTTGACTACTGG	CASPMYYYDSSGYGFDYW	IGHV3-74	IGHD3-22	IGHJ4	7	14	38	42
14	0.002397670834046926	TGTGTGAGAGATCTTCCCGTGACTACGGTGACTACCGGGGACTACTGG	CVRDLPVTTVTTGDYW	IGHV3-30	IGHD4-17	IGHJ4	13	19	34	39
14	0.002397670834046926	TGTGCGAGACTGCGGGCCACGGATACATCTATGCCCTTTGACTCCTGG	CARLRATDTSMPFDSW	IGHV4-4	IGHD5-18	IGHJ4	8	20	32	35
14	0.002397670834046926	TGTGCGAGACGGGGGACTAGCGATTTGTTCTACAGCTTTGACTACTGG	CARRGTSDLFYSFDYW	IGHV5-51	IGHD3-3	IGHJ4	9	20	25	35
14	0.002397670834046926	TGTGCAAAAGACAATGTGGGGTATAACTGGAACTACTTTGACTACTGG	CAKDNVGYNWNYFDYW	IGHV3-43	IGHD1-20	IGHJ4	10	19	30	31
14	0.002397670834046926	TGTGCGAGACATCGTGGATACAATTATGGTTGGATTGACTTCTGG	CARHRGYNYGWIDFW	IGHV4-39	IGHD5-18	IGHJ4	11	12	30	34
14	0.002397670834046926	TGTGCAGCATGGTCGAGTGGTTATCACTACTGG	CAAWSSGYHYW	IGHV1-2	IGHD3-3	IGHJ4	4	14	23	25
13	0.0022264086316150025	TGTGCGAGAGGCCTTTTAGTAGTAGTACCAGCTGCCCTCGGGCTCGGCCTCTACTACTACTACTACATGGACGTCTGG	CARGLLVVVPAALGLGLYYYYYMDVW	IGHV4-34	IGHD2-2	IGHJ6	13	18	34	50
13	0.0022264086316150025	TGTGCGAGAGGCTCCACGGTTCGCGGTGACTACGTTGGCGAAATCTACTACTACGGTATGGACGTCTGG	CARGSTVRGDYVGEIYYYGMDVW	IGHV4-34	IGHD4-17	IGHJ6	11	23	34	44
13	0.0022264086316150025	TGTACGAGAAAGGGGGCGCAAACTGGGGACTTTGTTAATTATTACTACTTCTACATGGACGTCTGG	CTRKGAQTGDFVNYYYFYMDVW	IGHV4-39	IGHD7-27	IGHJ6	8	20	28	42
13	0.0022264086316150025	TGTGCGAGAGGCACGAAGTGGGAGCTACTATTCCACTACTACTACTACATGGACGTCTGG	CARGTKWELLFHYYYYMDVW	IGHV1-8	IGHD1-26	IGHJ6	11	16	29	34
13	0.0022264086316150025	TGTGCGAGAGGCCATCCGGGCCAACCGTGGAGGGGATTTTACTACTTTGACTACTGG	CARGHPGQPWRGFYYFDYW	IGHV4-34	IGHD5-12	IGHJ4	12	25	30	39
13	0.0022264086316150025	TGTGCGAAAGATCAGGTTCGGGGGGGCTCCTCCGGGCTCGGGATTTTCGACTACTGG	CAKDQVRGGSSGLGIFDYW	IGHV3-30	IGHD3-10	IGHJ4	12	14	22	48
13	0.0022264086316150025	TGTGCAACACCGCGCAGTGGGAGCTACTATGGGGAGTACTACTTTGACTACTGG	CATPRSGSYYGEYYFDYW	IGHV1-24	IGHD1-26	IGHJ4	8	15	28	34
13	0.0022264086316150025	TGTGCAACAGGGGCGGTGTTCATGATAGGGGGGTACTGGTTCGACCCCTGG	CATGAVFMIGGYWFDPW	IGHV1-24	IGHD3-22	IGHJ5	9	21	27	34
13	0.0022264086316150025	TGTGCGAGACCAGGGTCCTCGTGGATCTACGATGCTTTTGATATCTGG	CARPGSSWIYDAFDIW	IGHV4-39	IGHD5-12	IGHJ3	9	15	25	30
13	0.0022264086316150025	TGTGCGAATGACTGGAACTACAACGACTACTACTACATGGACGTCTGG	CANDWNYNDYYYMDVW	IGHV3-30	IGHD1-1	IGHJ6	6	10	17	18
13	0.0022264086316150025	TGTGCGAGAGCCCCGGAGGGAATCGACTGGTACTTCGATCTCTGG	CARAPEGIDWYFDLW	IGHV4-4	IGHD2-15	IGHJ2	9	12	17	25
13	0.0022264086316150025	TGTGCAACAGATGGCACGGTGACTGCAAACTTTGACTACTGG	CATDGTVTANFDYW	IGHV1-24	IGHD2-21	IGHJ4	11	17	25	28
13	0.0022264086316150025	TGTGCGACGTACCTTTCTTGG	CATYLSW	IGHV4-4	IGHD6-13	IGHJ4	6	7	12	18
13	0.0022264086316150025	TGTGCAACGGAACTTGAGTGG	CATELEW	IGHV1-24	IGHD1-7	IGHJ4	7	8	13	18
12	0.002055146429183079	TGTGCGAGAGAGTTACCCGTAAAGGAGGATTGGTATTACGATTTTTGGAGTGGTTATTCCGGTGTCTTCGGGTACTACTACTACATGGACGTCTGG	CARELPVKEDWYYDFWSGYSGVFGYYYYMDVW	IGHV1-18	IGHD3-3	IGHJ6	10	32	57	72
12	0.002055146429183079	TGTACCACAGATAAGACAGGAGTAGTACTAGTTGCCCTTGGCGTGGGCTACTACTACTACTACTACATGGACGTCTGG	CTTDKTGVVLVALGVGYYYYYYMDVW	IGHV3-15	IGHD2-2	IGHJ6	11	20	34	48
12	0.002055146429183079	TGTGCAACAGATCTATATTACTATGGTTCGGGGAGTTATCGGGGGCGGCCGGACAACTGGTTCGACCCCTGG	CATDLYYYGSGSYRGRPDNWFDPW	IGHV1-24	IGHD3-10	IGHJ5	13	15	38	52
12	0.002055146429183079	TGTGCGAGAGGCGTGGGGAGGGGCAGCAGCTTGGTCTTTGTTGGTTACTACTACATGGACGTCTGG	CARGVGRGSSLVFVGYYYMDVW	IGHV1-8	IGHD6-13	IGHJ6	11	22	30	45
12	0.002055146429183079	TGTGCGAAACGGCCTCCTTTTCTATATTGTAGTGGTGGTAGCTGCGAAGGGGCTTTTGATATCTGG	CAKRPPFLYCSGGSCEGAFDIW	IGHV3-23	IGHD2-15	IGHJ3	8	23	44	51
12	0.002055146429183079	TGTGCGAGAGACCGGGGGTACGGTGACTACGAAATCTACTACTACTACTACATGGACGTCTGG	CARDRGYGDYEIYYYYYMDVW	IGHV1-2	IGHD4-17	IGHJ6	10	18	30	35
12	0.002055146429183079	TGTGCGAGAGTATTTTATGGTGATATGATAGTAGTGGTTAGGAACTACTTTGACTACTGG	CARVFYGDMIVVVRNYFDYW	IGHV1-2	IGHD3-22	IGHJ4	9	23	39	43
12	0.002055146429183079	TGTGCGAGAGGCTATAGGGAGTGGCTTGGTACGAGGGATAGGGTCTACTTTGACTACTGG	CARGYREWLGTRDRVYFDYW	IGHV4-59	IGHD6-19	IGHJ4	9	19	32	44
12	0.002055146429183079	TGTGCGAGACATGTTCGGAGATGGCTACAATTATCCTTGTACTACTTTGACTACTGG	CARHVRRWLQLSLYYFDYW	IGHV4-39	IGHD5-24	IGHJ4	13	17	32	38
12	0.002055146429183079	TGTGCGAGAGATTCGGGGAGCGGTGCCTGGTACGTGTTCAGCTGGTTCGACCCCTGG	CARDSGSGAWYVFSWFDPW	IGHV4-31	IGHD6-19	IGHJ5	11	18	33	34
12	0.002055146429183079	TGTGCAAAAGATAGGGCCACTAGTGGTTATTACATCGGATCCTACTTTGACTCCTGG	CAKDRATSGYYIGSYFDSW	IGHV3-9	IGHD3-22	IGHJ4	12	20	32	41
12	0.002055146429183079	TGTGCGAAAGAAGAGGACTACGGTGACTACCTGGGCTTCGGTTTCGACTACTGG	CAKEEDYGDYLGFGFDYW	IGHV3-30	IGHD4-17	IGHJ4	10	15	29	45
12	0.002055146429183079	TGTGCGCGACTGCTTTTAAGTGGGACCTATCGTGCTTTTGATATCTGG	CARLLLSGTYRAFDIW	IGHV4-39	IGHD1-26	IGHJ3	9	18	28	32
12	0.002055146429183079	TGTGCGAGAGATGGACATGGTTCGGCGAGTTTTTTTGTATTGAGGTGG	CARDGHGSASFFVLRW	IGHV4-59	IGHD3-10	IGHJ4	11	16	30	45
12	0.002055146429183079	TGTGCGAAAGGCGGGGATTACTATAATAGTTATGGGTATTCCTGG	CAKGGDYYNSYGYSW	IGHV3-23	IGHD3-22	IGHJ5	9	16	39	40
12	0.002055146429183079	TGTGCAAAAGATGGGCTACGTGATGCTTTTGATATCTGG	CAKDGLRDAFDIW	IGHV3-9	IGHD5-12	IGHJ3	11	13	19	20
11	0.001883884226751156	TGTGCGAGTCGTCTATCCAATAAATACCAGCTGCTCGCTCCGGCCCTTTACTACTACTACTACTACATGGACGTCTGG	CASRLSNKYQLLAPALYYYYYYMDVW	IGHV1-46	IGHD2-2	IGHJ6	7	24	34	47
11	0.001883884226751156	TGTGCGAGAGGGAAGATTGGTGTCACTATGATAGTCCTGATTATGACGGGAGCCGACTGGTACTTCGATCTCTGG	CARGKIGVTMIVLIMTGADWYFDLW	IGHV4-34	IGHD3-22	IGHJ2	10	24	34	55
11	0.001883884226751156	TGTGCGAGAGGGAAGATTGGTATTACTATGATAATAGTGATTATGACGGGAGCCGACTGGTACTTCGATCTCTGG	CARGKIGITMIIVIMTGADWYFDLW	IGHV4-34	IGHD3-22	IGHJ2	10	19	43	55
11	0.001883884226751156	TGTGCGAGAAACGCCAAATTTTTGGAGTGGTTATTACTAAGTCGACGTGACTACTACTACTACATGGACGTCTGG	CARNAKFLEWLLLSRRDYYYYMDVW	IGHV4-59	IGHD3-3	IGHJ6	8	17	35	49
11	0.001883884226751156	TGTGCGAGAGCAGGGTCAAGGATTACGATTTTTGGAGTGGTTATCCCCTACTACTACATGGACGTCTGG	CARAGSRITIFGVVIPYYYMDVW	IGHV1-46	IGHD3-3	IGHJ6	9	21	43	47
11	0.001883884226751156	TGTGTTCACAGACGGCCGCATGATTACCTTTGGGGGAGTTATTTTGGGGCGCTTGACTACTGG	CVHRRPHDYLWGSYFGALDYW	IGHV2-5	IGHD3-16	IGHJ4	13	19	41	52
11	0.001883884226751156	TGTGCGGGAGGGGCCTGGAACGACCGATATCGTTACTACTACTACTACTACATGGACGTCTGG	CAGGAWNDRYRYYYYYYMDVW	IGHV1-8	IGHD1-1	IGHJ6	10	14	23	32
11	0.001883884226751156	TGTGCGAGGGATCTGGGGAGCAGCATCTGGCGCGTTTCGGACTACTACTACATGGACGTCTGG	CARDLGSSIWRVSDYYYMDVW	IGHV3-21	IGHD6-13	IGHJ6	13	18	29	40
11	0.001883884226751156	TGTGCGAGAGATCGGTATGATAGTGGTGGTTATTTCTACAATGGATGGGACTTCGATCTCTGG	CARDRYDSGGYFYNGWDFDLW	IGHV4-4	IGHD3-22	IGHJ2	12	15	38	45
11	0.001883884226751156	TGTGCTAGGGCCTGTAGTGGTGGTAGCTGCTACCACTACTACTACTACATGGACGTCTGG	CARACSGGSCYHYYYYMDVW	IGHV3-72	IGHD2-15	IGHJ6	7	12	29	30
11	0.001883884226751156	TGTGCGAGAACAGTACGGGAGTGGCTGGCAACCCCAAAGTACTACTTTGACTACTGG	CARTVREWLATPKYYFDYW	IGHV4-59	IGHD6-19	IGHJ4	8	19	27	37
11	0.001883884226751156	TGTGCGAAGGATGGGGGTGGCTGGTTGACCAGTGGCTGGTATTATTTTGACTACTGG	CAKDGGGWLTSGWYYFDYW	IGHV3-11	IGHD6-19	IGHJ4	6	29	37	38
11	0.001883884226751156	TGTGCAACAGGGGAAGTAGAAGCGATCGATTACTACTACTACTACATGGACGTCTGG	CATGEVEAIDYYYYYMDVW	IGHV3-9	IGHD2-15	IGHJ6	6	14	22	30
11	0.001883884226751156	TGTGCGAGACACCGCATGTCGATGGCTACAATGGGGAAGGTTGACTACTGG	CARHRMSMATMGKVDYW	IGHV5-10-1	IGHD5-24	IGHJ4	10	20	31	40
11	0.001883884226751156	TGTGCGAAAGAGGTTACGATTTTTGGAGTGGTTTTTTACATGGACGTCTGG	CAKEVTIFGVVFYMDVW	IGHV3-23	IGHD3-3	IGHJ6	10	13	32	36
11	0.001883884226751156	TGTGCGAGAGGACCGGGTTTTGACTGGTTATTTAGCTTTGACTACTGG	CARGPGFDWLFSFDYW	IGHV1-8	IGHD3-9	IGHJ4	10	17	31	35
11	0.001883884226751156	TGTGCGAAAGATCCCCCCCATGGATACGGTGACTATTTTGACTACTGG	CAKDPPHGYGDYFDYW	IGHV3-23	IGHD4-17	IGHJ4	12	24	30	31
11	0.001883884226751156	TGTGTGAGAGATGGAAATGTCAACTGGGATCTTGACTTCTGG	CVRDGNVNWDLDFW	IGHV3-48	IGHD1-1	IGHJ4	11	20	26	31
11	0.001883884226751156	TGTGCGCAAAGGGGTTCTAGTGGCCACGACCACCATTACTGG	CAQRGSSGHDHHYW	IGHV3-23	IGHD5-12	IGHJ4	5	17	28	36
11	0.001883884226751156	TGTGCTAGAGGAGGGTTCGGTGACGCTTTTGACTATTGG	CARGGFGDAFDYW	IGHV3-49	IGHD3-10	IGHJ4	9	13	19	27
11	0.001883884226751156	TGTGGATATGGTGGTTCGGGGAGTTATTTCGACCCCTGG	CGYGGSGSYFDPW	IGHV3-23	IGHD3-10	IGHJ5	3	11	26	27
11	0.001883884226751156	TGTGCAGCATGGTCGAGTGGTTATCACTACTGG	CAAWSSGYHYW	IGHV1-24	IGHD3-3	IGHJ4	5	14	23	25
11	0.001883884226751156	TGTGCGAGAGGGTTTGACTACTGG	CARGFDYW	IGHV4-59	.	IGHJ4	9	-1	-1	12
11	0.001883884226751156	TGTGCGAAACACGTCTGG	CAKHVW	IGHV3-30	IGHD1-14	IGHJ4	6	9	13	14
10	0.0017126220243192328	TGTGCGAGAATTCAGAGGGGGGATTGTACTGATGGTGTATGCCATTATGACTCACGGTACTACTACTACTACATGGACGTCTGG	CARIQRGDCTDGVCHYDSRYYYYYMDVW	IGHV4-59	IGHD2-8	IGHJ6	8	22	41	57
10	0.0017126220243192328	TGTGCGAGAGGCCGGGGAGTAGCGCGTTCGGGGAGTTATGATCTTTTTATGACATACTACTGCTACATGGACGTCTGG	CARGRGVARSGSYDLFMTYYCYMDVW	IGHV4-34	IGHD3-10	IGHJ6	12	25	38	54
10	0.0017126220243192328	TGTGCGAGAGGGCTAGAGTCCCTATGGTTCGGGGAGTTATTACCTTCTCGGGCCTACTACTACGGTATGGACGTCTGG	CARGLESLWFGELLPSRAYYYGMDVW	IGHV1-2	IGHD3-10	IGHJ6	9	21	41	53
10	0.0017126220243192328	TGTGCGAGAGGTTCGGGGAGTTATCGGAGCCCTGTGTTCGGGGACTACTACTACTACTACTACATGGACGTCTGG	CARGSGSYRSPVFGDYYYYYYMDVW	IGHV4-34	IGHD3-10	IGHJ6	10	11	23	45
10	0.0017126220243192328	TGTGCGAGAGATTACGATATTTTGACTGGTTATTATTCGGACGGGGGGTACTACTACGGTATGGACGTCTGG	CARDYDILTGYYSDGGYYYGMDVW	IGHV1-46	IGHD3-9	IGHJ6	11	12	35	48
10	0.0017126220243192328	TGCGCGAGAGGCGGGGTGGAGATAAAACCTCGGGGAGTTTATTACTACTACTACTACCACATGGACGTCTGG	CARGGVEIKPRGVYYYYYYHMDVW	IGHV1-8	IGHD3-10	IGHJ6	11	29	38	39
10	0.0017126220243192328	TGTGCGCGAGCAAATAGTGGGAGCTCCCTACTGGTGGGATCAATCTACTACTACTACATGGACGTCTGG	CARANSGSSLLVGSIYYYYMDVW	IGHV4-4	IGHD1-26	IGHJ6	9	13	24	44
10	0.0017126220243192328	TGTGCGAGAGGCCCCCCTTTACGCCCCCATTTCGTCCCCATTGTAGTGGTTGGTGCTTTTGATATCTGG	CARGPPLRPHFVPIVVVGAFDIW	IGHV4-59	IGHD2-15	IGHJ3	9	39	49	53
10	0.0017126220243192328	TGTGCGAGGTGCCCCCTTTATGATTACGTTTGGGGGAGTTATCGTCCTTACTACTTTGACTACTGG	CARCPLYDYVWGSYRPYYFDYW	IGHV4-59	IGHD3-16	IGHJ4	7	17	44	48
10	0.0017126220243192328	TGTGCGAGAGAGGTTGGAGGACGATTTTTGGAGTGGTTCCCCAAGAAGTACTACTTTGACTACTGG	CAREVGGRFLEWFPKKYYFDYW	IGHV1-69	IGHD3-3	IGHJ4	10	20	37	42
10	0.0017126220243192328	TGTACCACAGATAAAGTCCGCTCGGCTACGGTGGTAACTCTCGGTTACTGGTACTTCGATCTCTGG	CTTDKVRSATVVTLGYWYFDLW	IGHV3-15	IGHD4-23	IGHJ2	11	25	39	45
10	0.0017126220243192328	TGTGCGATCAACTCCTACGGATCTCCCTGGATTACTATGGTTCGGGGGTGGTTCGACCCCTGG	CAINSYGSPWITMVRGWFDPW	IGHV4-4	IGHD3-10	IGHJ5	6	30	46	48
10	0.0017126220243192328	TGTGCGAAAGAGAGAAGTGGGAGCTACAGTTATTACTACGACTACTACATGGACGTCTGG	CAKERSGSYSYYYDYYMDVW	IGHV3-23	IGHD1-26	IGHJ6	10	15	26	29
10	0.0017126220243192328	TGTGCAACAGATAGAGTGGCTGGTACGATAAACTACTACTACTACGGTATGGACGTCTGG	CATDRVAGTINYYYYGMDVW	IGHV1-24	IGHD6-19	IGHJ6	11	14	26	31
10	0.0017126220243192328	TGTGCGAGATCTCGTAGGGGATGGCTACAATTAATGGTGTACTACTTTGACTACTGG	CARSRRGWLQLMVYYFDYW	IGHV4-59	IGHD5-24	IGHJ4	8	19	32	38
10	0.0017126220243192328	TGTGCGAGATGCTATCGGGAGTGGTTATCCCTCAACCCAAACTGGTTCGACCCCTGG	CARCYREWLSLNPNWFDPW	IGHV4-59	IGHD3-3	IGHJ5	8	17	27	39
10	0.0017126220243192328	TGTGCGAGAGGGGTAGTACCAGCTGCCATCCTCTACTACTACTACATGGACGTCTGG	CARGVVPAAILYYYYMDVW	IGHV1-8	IGHD2-2	IGHJ6	10	12	25	32
10	0.0017126220243192328	TGTGTGAAAGATGTCTCCAGAATAACAGTGGCTGCTATGCATTTTGACTACTGG	CVKDVSRITVAAMHFDYW	IGHV3-43	IGHD2-2	IGHJ4	11	30	39	42
10	0.0017126220243192328	TGTGCGAGATTGTGGGACTCCACAGCAGCTCGTCCGGGGGCCGGCTACTGG	CARLWDSTAARPGAGYW	IGHV4-59	IGHD6-6	IGHJ4	8	23	36	44
10	0.0017126220243192328	TGTGCACGGATGGAAGCATACAATTATGGGAGTTACGGTATGGACGTCTGG	CARMEAYNYGSYGMDVW	IGHV2-26	IGHD2-8	IGHJ6	10	14	21	39
10	0.0017126220243192328	TGTGCGAGACAAAAAGGGTGGATACAGCTATGGTTTTTTGACTACTGG	CARQKGWIQLWFFDYW	IGHV4-39	IGHD5-18	IGHJ4	10	17	34	36
10	0.0017126220243192328	TGTGCGAGAGGGGCCGACTACGCCGACCCCGTCCTTGACTACTGG	CARGADYADPVLDYW	IGHV1-8	IGHD4-17	IGHJ4	10	15	21	34
10	0.0017126220243192328	TGTGCGAAAGGCGGGGATTACTATAATAGTTTTGGGTTTTCCTGG	CAKGGDYYNSFGFSW	IGHV3-23	IGHD3-22	IGHJ5	9	16	29	40
10	0.0017126220243192328	TGTGCGAGACAAGACTCCACCGGGGGGGTTTTTGATTACTGG	CARQDSTGGVFDYW	IGHV4-39	IGHD3-3	IGHJ4	10	13	18	30
10	0.0017126220243192328	TGTGCGAGAGAAACACAGTTCACAGATGCTTTTGATATCTGG	CARETQFTDAFDIW	IGHV4-4	IGHD1-7	IGHJ3	10	16	20	24
10	0.0017126220243192328	TGTGCGAGAGATTCAGTCGGCTACGACCCAGACTACTGG	CARDSVGYDPDYW	IGHV3-21	IGHD5-12	IGHJ4	11	18	25	30
10	0.0017126220243192328	TGTGCGAGAGTTATAGGTGGATACCCTGGCTACTGG	CARVIGGYPGYW	IGHV4-4	IGHD5-18	IGHJ4	9	16	23	29
10	0.0017126220243192328	TGTGCAAAAGGGGAAACCCCCTTTGACTACTGG	CAKGETPFDYW	IGHV3-9	.	IGHJ4	9	-1	-1	20
9	0.0015413598218873095	TGTGCGAGAGGCGAAGCTCATTACTATGGTTCGGGGAGTTATTTTAACCAAGGAACTCAGGATTACTACCACTACTACGGTATGGACGTCTGG	CARGEAHYYGSGSYFNQGTQDYYHYYGMDVW	IGHV1-8	IGHD3-10	IGHJ6	11	19	47	61
9	0.0015413598218873095	TGTGCGAGAGGCGTAATGAAGGCAGTGGCTGGTACACTCTGGCTTAACTACTACTACTACATGGACGTCTGG	CARGVMKAVAGTLWLNYYYYMDVW	IGHV1-8	IGHD6-19	IGHJ6	11	21	34	46
9	0.0015413598218873095	TGTGCGAGAGATCCCACGGGGCATAGCAGCTGGTACTACTACAATCAGCCCGACTGGTACTTCGATCTCTGG	CARDPTGHSSWYYYNQPDWYFDLW	IGHV4-4	IGHD2-2	IGHJ2	12	19	44	52
9	0.0015413598218873095	TGTGCGAGAGCGGGTGGGCTGTCGATACAGCTATGGCCACCTGAACCCAGGTACTACTTTGACTACTGG	CARAGGLSIQLWPPEPRYYFDYW	IGHV4-34	IGHD5-18	IGHJ4	9	23	35	50
9	0.0015413598218873095	TGTGCGAGAGGCCAAGGCTTTACGATTTTTGGAGTGGTTACCGGGTTAGTGGGTTGGTTCGACCCCTGG	CARGQGFTIFGVVTGLVGWFDPW	IGHV4-34	IGHD3-3	IGHJ5	12	19	39	54
9	0.0015413598218873095	TGTGCGAGGAGGGGGATTATTACGATTTTTGGAGTGGTTATTATAGGGAACTGGTTCGACCCCTGG	CARRGIITIFGVVIIGNWFDPW	IGHV1-69	IGHD3-3	IGHJ5	7	17	44	48
9	0.0015413598218873095	TGTGCGAGAGATGCCGGGTGGACTACTATGATAGTAGTGGTTACCGAGGGTCACTTTGACTACTGG	CARDAGWTTMIVVVTEGHFDYW	IGHV4-59	IGHD3-22	IGHJ4	11	23	42	52
9	0.0015413598218873095	TGTGCGAGAGGCCGTTGTAGTAGTACCAGCTGCTATAACTACTACTACTACATGGACGTCTGG	CARGRCSSTSCYNYYYYMDVW	IGHV1-2	IGHD2-2	IGHJ6	9	14	35	37
9	0.0015413598218873095	TGTGCGAGAGACGAAGTAAGGGTTTGGTTCGGGGAGAAGTACTACTACGGTATGGACGTCTGG	CARDEVRVWFGEKYYYGMDVW	IGHV4-34	IGHD3-10	IGHJ6	9	24	35	39
9	0.0015413598218873095	TGTGCGAATGAAGTTACGAAAATTACTATGATAGTAGCGGGTTCAGGCTGGTTCGACCCCTGG	CANEVTKITMIVAGSGWFDPW	IGHV3-23	IGHD3-22	IGHJ5	7	21	36	47
9	0.0015413598218873095	TGTGCAACAGATCTGCTCCCTTATTACTATGATAGTAGTGGTTATTACGCAAAGGACTTCTGG	CATDLLPYYYDSSGYYAKDFW	IGHV1-24	IGHD3-22	IGHJ4	14	21	47	54
9	0.0015413598218873095	TGTGCGAGACATATCAGGGGGGGAGTGGTGGTAGCTGCTACTTACTGGTTCGACCCCTGG	CARHIRGGVVVAATYWFDPW	IGHV4-39	IGHD2-15	IGHJ5	11	23	41	43
9	0.0015413598218873095	TGTGCGAGAGACTCAGGGCTTTGTACTAGTGGTGTTTGCTATTCGGCGTTCGACTTCTGG	CARDSGLCTSGVCYSAFDFW	IGHV4-59	IGHD2-8	IGHJ5	10	20	41	47
9	0.0015413598218873095	TGTGCGAGAGACCCCAGGGGATGGCTACAAATACAGGCCGCTGGGTACTTTGACTACTGG	CARDPRGWLQIQAAGYFDYW	IGHV4-59	IGHD5-24	IGHJ4	10	19	33	45
9	0.0015413598218873095	TGTGCGAGAGAAGCACGGGGGGGTATAGCAGTGGCCATCCCCCTGGGGTTTGACTACTGG	CAREARGGIAVAIPLGFDYW	IGHV4-4	IGHD6-19	IGHJ4	10	20	34	48
9	0.0015413598218873095	TGTGCGAGAGAAGGGAGGCCAATAGTGGCTACGACTCGCTACGGTATGGACGTCTGG	CAREGRPIVATTRYGMDVW	IGHV4-4	IGHD5-12	IGHJ6	10	21	33	45
9	0.0015413598218873095	TGTGCGAAATCTGTAGCTATTAAGAGATGGCTACAACAGTACTACTTTGACTACTGG	CAKSVAIKRWLQQYYFDYW	IGHV3-23	IGHD5-24	IGHJ4	8	22	35	37
9	0.0015413598218873095	TGTGCGAAAGATCAGGTTCGGGGGGGCGCCTACGGGCTCGGGATCTTTGACTACTGG	CAKDQVRGGAYGLGIFDYW	IGHV3-30	IGHD3-10	IGHJ4	12	14	22	44
9	0.0015413598218873095	TGTGCGAGGGGCCCCATCCGTGCGAGTGGGAGCTATGGGGCCTTTGATCTCTGG	CARGPIRASGSYGAFDLW	IGHV3-21	IGHD1-26	IGHJ4	7	24	34	50
9	0.0015413598218873095	TGTGCGAGAGATCCCGAATGGTTCGGGTACCCGAACTGGTACTTCGATCTCTGG	CARDPEWFGYPNWYFDLW	IGHV3-11	IGHD3-10	IGHJ2	12	17	26	34
9	0.0015413598218873095	TGTGCGACAGATTGGGGTGACCACCAAGTGTGGAATTTTGACTCCTGG	CATDWGDHQVWNFDSW	IGHV1-24	IGHD2-15	IGHJ4	11	19	25	36
9	0.0015413598218873095	TGTGCGAGCCAGGATTACGATTTTTGGAATGGTTCCCGTGACTTCTGG	CASQDYDFWNGSRDFW	IGHV4-39	IGHD3-3	IGHJ4	7	13	33	38
9	0.0015413598218873095	TGTGCAAGTTTCCTCGATTACAGTGACTATGATGACTTCGACCCCTGG	CASFLDYSDYDDFDPW	IGHV3-74	IGHD3-22	IGHJ5	7	25	32	36
9	0.0015413598218873095	TGTGCAAAAGATAACGAGGGGGGCTTCGGGGAGTTCCTTGACTCCTGG	CAKDNEGGFGEFLDSW	IGHV3-43	IGHD3-10	IGHJ4	12	24	34	37
9	0.0015413598218873095	TGTGCGAGAGCTAGTTACAGTGGTTTTTCCCTTTTTGGATACTGG	CARASYSGFSLFGYW	IGHV4-4	IGHD3-3	IGHJ4	9	31	38	39
9	0.0015413598218873095	TGTGCGAGAGGTCCCCCCCCAGGTGGGAGTTACTTTGACAGTTGG	CARGPPPGGSYFDSW	IGHV3-23	IGHD1-26	IGHJ4	6	22	28	30
9	0.0015413598218873095	TGTGCGAGAGGCGGTGGCTACGAATCAAGGGGATTTGACTACTGG	CARGGGYESRGFDYW	IGHV1-8	IGHD5-12	IGHJ4	11	13	22	33
9	0.0015413598218873095	TGTGCGAACCCGGGGGAAGAGGATGCTTTTGATATCTGG	CANPGEEDAFDIW	IGHV1-46	IGHD6-13	IGHJ3	6	7	13	21
9	0.0015413598218873095	TGTGCGAGAGACATTAACTGGACTCGGGACTACTGG	CARDINWTRDYW	IGHV1-18	IGHD1-20	IGHJ4	10	14	21	27
9	0.0015413598218873095	TGTTTGAAAGGCAGCGGACCTTTTGACTACTGG	CLKGSGPFDYW	IGHV3-23	IGHD6-25	IGHJ4	9	10	16	21
8	0.001370097619455386	TGTGCGAGAGGCCCTATTGTAGTAGTACCAGCTGCTCTGGGATTGGGTCTCTACTACTACTACTACATGGACGTCTGG	CARGPIVVVPAALGLGLYYYYYMDVW	IGHV4-34	IGHD2-2	IGHJ6	12	14	35	50
8	0.001370097619455386	TGTGCGGGGGGGGAAATGGGAAACCTATATTACTTCGATACTAGTGGTTTCAACGGTATGGACGTCTGG	CAGGEMGNLYYFDTSGFNGMDVW	IGHV1-46	IGHD3-22	IGHJ6	5	27	48	57
8	0.001370097619455386	TGTGCGAAAGATGGGGACCCCCATACGATTTTTGGAGTGGTTATTATGGCCCCCACCTTTGACTACTGG	CAKDGDPHTIFGVVIMAPTFDYW	IGHV3-23	IGHD3-3	IGHJ4	11	23	46	56
8	0.001370097619455386	TGTGCACGCAGTTCTTTGTTTCACTATGACGACAAAAGGTGGGAGGCCATATACTACTTTGACTACTGG	CARSSLFHYDDKRWEAIYYFDYW	IGHV2-5	IGHD1-26	IGHJ4	10	38	44	51
8	0.001370097619455386	TGTGCCAGAGGATGGGGACATTTCCATGACAGTGTTGCTTATTCCCCCTCCTATTTCGACTCCTGG	CARGWGHFHDSVAYSPSYFDSW	IGHV4-30-2	IGHD4-23	IGHJ5	9	24	29	54
8	0.001370097619455386	TGTGCGACCCCTAAGATATCTACGTTTGGGGGAGTTCCTAACTACTACTACGGTATGGACGTCTGG	CATPKISTFGGVPNYYYGMDVW	IGHV5-10-1	IGHD3-16	IGHJ6	6	20	35	40
8	0.001370097619455386	TGTGCGAGACATCAACAGGCTACGATTTTTGGAGTGGTTCTATTACCCGGATCCTTTGACTACTGG	CARHQQATIFGVVLLPGSFDYW	IGHV4-39	IGHD3-3	IGHJ4	11	20	38	53
8	0.001370097619455386	TGTGCGAGAGATCCGGGCTACAATAGTGGTGGAACGTACTACTCGGACGGGTTCTTTGACTTATGG	CARDPGYNSGGTYYSDGFFDLW	IGHV4-31	IGHD2-15	IGHJ4	12	23	31	53
8	0.001370097619455386	TGTGCGAGAGATCGGGGCGGGATTACGATTTTTGGAGTGGTTATTGAAACGGCCTTTGACTACTGG	CARDRGGITIFGVVIETAFDYW	IGHV4-59	IGHD3-3	IGHJ4	12	21	44	53
8	0.001370097619455386	TGTGCGAGACCGAGATGTGCTGGTGGTGGTAGCTGCTACCGGGAATATTATTTTGACTACTGG	CARPRCAGGGSCYREYYFDYW	IGHV4-39	IGHD2-15	IGHJ4	9	22	38	51
8	0.001370097619455386	TGTGCGAGACGGGGAATGGGATATTGTAGTGGTGGTAGCTGCTACTCCGGGTTTGACTACTGG	CARRGMGYCSGGSCYSGFDYW	IGHV4-59	IGHD2-15	IGHJ4	8	18	49	51
8	0.001370097619455386	TGTGCGAGACATTGGGACACTCCCATTGGTAGTGGCTACGATTTACACTACTTTGACTACTGG	CARHWDTPIGSGYDLHYFDYW	IGHV5-10-1	IGHD5-12	IGHJ4	11	29	42	46
8	0.001370097619455386	TGTGCGAGAGTGGGGTCAGATTATTATGATCGTAGTCCTTTTTCGCATGCTTTTGAAACCTGG	CARVGSDYYDRSPFSHAFETW	IGHV1-69	IGHD3-22	IGHJ3	9	19	35	46
8	0.001370097619455386	TGTGCGAGAGATAAGGGTATTACTATGATAGTAGTGGTTATTGAGTCCTGGTTCGACCCCTGG	CARDKGITMIVVVIESWFDPW	IGHV4-59	IGHD3-22	IGHJ5	11	16	41	47
8	0.001370097619455386	TGTGCGAAAGATGGGGGGGGTTTTTGGAGTGGTTTCGGTTACTACTACTACATGGACGTCTGG	CAKDGGGFWSGFGYYYYMDVW	IGHV3-23	IGHD3-3	IGHJ6	11	20	33	39
8	0.001370097619455386	TGTGCAAGAGATCGGGGGAACAACTATGGTAACTCCCACTACTACTACGGTATGGACGTTTGG	CARDRGNNYGNSHYYYGMDVW	IGHV4-30-2	IGHD4-23	IGHJ6	12	26	35	37
8	0.001370097619455386	TGTTCGAGACATTCCCGTATAGCAGTGGCTCGTACTCCCTACAACTGGTTCGGCCCCTGG	CSRHSRIAVARTPYNWFGPW	IGHV4-39	IGHD6-19	IGHJ5	11	16	34	39
8	0.001370097619455386	TGTGTGAGAGAAAAGAGGAAGACCTACCAACACAAGACTGAGGGTTACTTTGACTACTGG	CVREKRKTYQHKTEGYFDYW	IGHV3-11	IGHD2-15	IGHJ4	10	23	32	45
8	0.001370097619455386	TGTGTAAGAGGGGGCACCTACTATGATAGTAGTGGTTATTTCTCCCCTTTTGACTTCTGG	CVRGGTYYDSSGYFSPFDFW	IGHV3-13	IGHD3-22	IGHJ4	9	18	39	48
8	0.001370097619455386	TGTGCGAGAGGCCGTGGAAAGCAGTGGCTTTTCAACTACTACTACTACATGGACGTCTGG	CARGRGKQWLFNYYYYMDVW	IGHV1-8	IGHD6-19	IGHJ6	12	19	28	34
8	0.001370097619455386	TGTGCGAGAGTTCGAGGTATTACGATTTTTGGAGTGGTTGGCTCGGTCGACCCCTGG	CARVRGITIFGVVGSVDPW	IGHV4-4	IGHD3-3	IGHJ5	9	16	38	46
8	0.001370097619455386	TGTGCGAGAGTAAGAAGGGAATGGCTACAATCACCCGCCCATTATTTTGACTACTGG	CARVRREWLQSPAHYFDYW	IGHV4-59	IGHD5-24	IGHJ4	9	20	30	45
8	0.001370097619455386	TGTGCAACAACATCGGCGTGGTTCGGGAGAAAAAGGAACAACTGGTTCGACCCCTGG	CATTSAWFGRKRNNWFDPW	IGHV1-24	IGHD3-10	IGHJ5	8	18	26	37
8	0.001370097619455386	TGTGCGAGGCATTACTATGATAGTAGTGGTTATTACGGCCTTTTTGACTACTGG	CARHYYDSSGYYGLFDYW	IGHV4-39	IGHD3-22	IGHJ4	11	12	35	42
8	0.001370097619455386	TGTGCGAGAGGGATCATGGGATGGCTACAACTAACCTGGTACTTCGATCTCTGG	CARGIMGWLQLTWYFDLW	IGHV3-21	IGHD5-24	IGHJ2	9	19	29	35
8	0.001370097619455386	TGTGCGAGAGATCGTGGGCTATCGCCTATTGAAGTTTACTACTTTGACCACTGG	CARDRGLSPIEVYYFDHW	IGHV3-30	IGHD2-15	IGHJ4	12	26	34	36
8	0.001370097619455386	TGTGCAACAGATCGTAGTATAGCAGCAGCTGGTTCAAACTGGTTCGACCCCTGG	CATDRSIAAAGSNWFDPW	IGHV1-24	IGHD6-13	IGHJ5	12	16	32	36
8	0.001370097619455386	TGTGCGAGATCCCGGGGGCAGTGGCTGGTCGATATCCAGCTAGACTACTGG	CARSRGQWLVDIQLDYW	IGHV3-11	IGHD6-19	IGHJ4	8	17	28	42
8	0.001370097619455386	TGTGCGGGGGGAAACCCATCCTACTACTACTACTACATGGACGTCTGG	CAGGNPSYYYYYMDVW	IGHV1-46	IGHD3-16	IGHJ6	5	6	11	20
8	0.001370097619455386	TGTGTGTTCACCACGGGTGGTTATTCGGAGGGCTTTGACAACTGG	CVFTTGGYSEGFDNW	IGHV3-30	IGHD3-22	IGHJ4	3	16	24	32
8	0.001370097619455386	TGTGCGAAAGGCGGTGATTACTATAATAGTTTTGGGTATTCCTGG	CAKGGDYYNSFGYSW	IGHV3-23	IGHD3-22	IGHJ5	9	16	39	40
8	0.001370097619455386	TGTACTGGCCCCCCCCATGACTACGGTCTCCACTTTGACTACTGG	CTGPPHDYGLHFDYW	IGHV3-73	IGHD4-17	IGHJ4	5	15	26	31
8	0.001370097619455386	TGTGCTCGGGGGCGATGGCTCCCTGAATACTTCCAGCACTGG	CARGRWLPEYFQHW	IGHV1-24	IGHD5-24	IGHJ1	4	13	19	22
8	0.001370097619455386	TGTGCGAAAGTTATTAATGAGGGCAGCAGCTGGGACTACTGG	CAKVINEGSSWDYW	IGHV3-23	IGHD6-13	IGHJ4	9	22	32	33
8	0.001370097619455386	TGTACTAGGGACGATTTTTGGAGTGGTTATTGGAACTACTGG	CTRDDFWSGYWNYW	IGHV3-49	IGHD3-3	IGHJ4	7	10	30	34
8	0.001370097619455386	TGTGCGAGGAATATATGGTTCCAGGGG	CARNIWFQG	IGHV4-34	IGHD3-10	IGHJ4	7	13	20	25
7	0.001198835417023463	TGTGCGAGAGCCAGCCTGGAATGGGGGGCCTATTACGATTTTTGGAGTGGTTATTATAATGACTACTGG	CARASLEWGAYYDFWSGYYNDYW	IGHV4-39	IGHD3-3	IGHJ4	8	30	57	59
7	0.001198835417023463	TGTCAAAAGAACCGGGTGGTTATCCGCAACCTATTTTACTACTACTACTACTACATGGACGTCTGG	CQKNRVVIRNLFYYYYYYMDVW	IGHV3-49	IGHD3-22	IGHJ6	2	15	22	35
7	0.001198835417023463	TGTGCGAGGGAACCCCGGGGTTACTATGATAGTAGTGGTTACTACTACTACCACTTTGACAACTGG	CAREPRGYYDSSGYYYYHFDNW	IGHV4-39	IGHD3-22	IGHJ4	7	20	47	48
7	0.001198835417023463	TGTGCGAGACAGAAATTAAAATTACGATATTTTGACTGGGGCCGTTACAACTGGTTCGACCCCTGG	CARQKLKLRYFDWGRYNWFDPW	IGHV4-39	IGHD3-9	IGHJ5	10	20	38	45
7	0.001198835417023463	TGTGCGAGAGATCACGTATTACGATATTTTGACTGGTTATCAGCCGAATACGGTATGGACGTCTGG	CARDHVLRYFDWLSAEYGMDVW	IGHV4-4	IGHD3-9	IGHJ6	12	13	39	54
7	0.001198835417023463	TGTGCGAGAGTTGAGGTTACTATGATGATAGTGGTTTTTACCTCTTATGCTTTTGATATCTGG	CARVEVTMMIVVFTSYAFDIW	IGHV4-34	IGHD3-22	IGHJ3	9	16	40	46
7	0.001198835417023463	TGTGCGAGAGGCCGAAGACGCACCGGGATAGTAGTGGTTGACTACTACTACATGGACGTCTGG	CARGRRRTGIVVVDYYYMDVW	IGHV1-8	IGHD3-22	IGHJ6	12	26	38	40
7	0.001198835417023463	TGTGCAACCCTCGGGGGGGAGTGGACCCCTTTATACTACTACTACTACTACATGGACGTCTGG	CATLGGEWTPLYYYYYYMDVW	IGHV3-9	IGHD3-16	IGHJ6	6	14	21	33
7	0.001198835417023463	TGTGCAAAAGATGCGGGATACTATGATAGTAGTGGTTATTGGGGCAACTGGTTCGACCCCTGG	CAKDAGYYDSSGYWGNWFDPW	IGHV3-9	IGHD3-22	IGHJ5	11	18	39	44
7	0.001198835417023463	TGTGCGACGGGATACCGAGGGGGACTCCGATTTTTGGAGTGGCTTACGTTTGACAACTGG	CATGYRGGLRFLEWLTFDNW	IGHV1-69	IGHD3-3	IGHJ4	6	27	41	48
7	0.001198835417023463	TGTGCGAGAGGCTTACGGCAGCAGCTGGTTTGGCACTACTACTACTACATGGACGTCTGG	CARGLRQQLVWHYYYYMDVW	IGHV4-4	IGHD6-13	IGHJ6	9	17	28	34
7	0.001198835417023463	TGTGCGAGAGGCCGGTATAGCAGCAGCTGGTACGGTCAGAGGGACTGGTTCGACCCCTGG	CARGRYSSSWYGQRDWFDPW	IGHV4-34	IGHD6-13	IGHJ5	12	13	33	43
7	0.001198835417023463	TGTGCGAGAGATCGCCTACGATATTTTGACTGGTTAAGATTCGTAGGTATGGACGTCTGG	CARDRLRYFDWLRFVGMDVW	IGHV3-64	IGHD3-9	IGHJ6	12	16	35	48
7	0.001198835417023463	TGTGCGAGAGATGGGTTCGGGGAGTTAGGGAGCTACTACTACTACGGTATGGACGTCTGG	CARDGFGELGSYYYYGMDVW	IGHV3-11	IGHD3-10	IGHJ6	11	13	26	32
7	0.001198835417023463	TGTGCAACTCTGACGGAACGTCTTGGAGCGGTTCGGGGACGGGTCTTTTTCGACCCATGG	CATLTERLGAVRGRVFFDPW	IGHV1-24	IGHD3-10	IGHJ5	7	29	38	48
7	0.001198835417023463	TGTACGACAGGGGGGTCTCGGGATGAATACGTTTGGGGAAGTTCCGTGGGGGACCACTGG	CTTGGSRDEYVWGSSVGDHW	IGHV3-21	IGHD3-16	IGHJ4	6	22	42	51
7	0.001198835417023463	TGTGCGAGGGGGGTCGACAGACAACATCTATGGTCACCGGCCGTTTTTGGTATCTGG	CARGVDRQHLWSPAVFGIW	IGHV1-46	IGHD5-18	IGHJ3	7	23	33	44
7	0.001198835417023463	TGTGCGAGACAGTACCTTTATGGTTCGGGGAGTCCTACCAACTGGTTCGACCCCTGG	CARQYLYGSGSPTNWFDPW	IGHV5-10-1	IGHD3-10	IGHJ5	10	18	32	38
7	0.001198835417023463	TGTGCAACCTTATCGGAGTTACAGGGGCTATCAGGTGCTACGGTGGCTGACTACTGG	CATLSELQGLSGATVADYW	IGHV3-9	IGHD4-23	IGHJ4	6	37	45	47
7	0.001198835417023463	TGTGCGAGAGTGACAAGGCAGCAGCTGGTACGGATGGGGGGGTTCGACCCCTGG	CARVTRQQLVRMGGFDPW	IGHV4-34	IGHD6-13	IGHJ5	9	17	31	40
7	0.001198835417023463	TGTGCGAGAGATTTGGGGCTGATATTCTATGGTTCGGGACCCACTGACTACTGG	CARDLGLIFYGSGPTDYW	IGHV4-59	IGHD3-10	IGHJ4	11	26	37	44
7	0.001198835417023463	TGTGCGAAAGACGCCGTCTTATTTGGAGCAGCTGAGAATTGGTCCGATACCTGG	CAKDAVLFGAAENWSDTW	IGHV3-23	IGHD2-2	IGHJ5	10	26	33	39
7	0.001198835417023463	TGTGCGAAAGACGCCAGCAAATGGATCGCTACAGGATACTACTCTGACAACTGG	CAKDASKWIATGYYSDNW	IGHV3-30	IGHD5-24	IGHJ4	10	23	32	36
7	0.001198835417023463	TGTGCGAGGCGACGACCCAGAACTGGCACTACGCGGTGGTTCGACCCCTGG	CARRRPRTGTTRWFDPW	IGHV4-34	IGHD1-7	IGHJ5	7	20	32	36
7	0.001198835417023463	TGTGCGAGGACCGAATGGCTATGGGGCTACTACTACTACATGGACGTCTGG	CARTEWLWGYYYYMDVW	IGHV3-21	IGHD5-18	IGHJ6	7	17	23	26
7	0.001198835417023463	TGTGCGGGCGTGGAGATAGAGGCCACCGATACGGGCTTCGACCCCTGG	CAGVEIEATDTGFDPW	IGHV4-34	IGHD5-12	IGHJ5	5	8	22	36
7	0.001198835417023463	TGTGCGAGACTTCCCTACGATTTTTGGACTGGCCTAGGTGACTTCTGG	CARLPYDFWTGLGDFW	IGHV4-39	IGHD3-3	IGHJ4	9	15	31	38
7	0.001198835417023463	TGTGCGAGACATGATAGTAGTGGCTGGCTCTACTTCTATGACTACTGG	CARHDSSGWLYFYDYW	IGHV5-51	IGHD6-19	IGHJ4	12	13	26	30
7	0.001198835417023463	TGTGCAACAGATGCAGCTGTTTTTGGAGTGGTTCCTCTTCGCTACTGG	CATDAAVFGVVPLRYW	IGHV1-24	IGHD3-3	IGHJ4	11	19	32	41
7	0.001198835417023463	TGTACGAGAGGGGGGGCTACCAGTGGCTGGTACCTTTCTTGGTTCTGG	CTRGGATSGWYLSWFW	IGHV3-11	IGHD6-19	IGHJ4	9	20	32	44
7	0.001198835417023463	TGCACCACTTTGCGGGGTGGATTCACCTATGACGACGATGACTACTGG	CTTLRGGFTYDDDDYW	IGHV3-15	IGHD5-18	IGHJ4	7	16	30	38
7	0.001198835417023463	TGTGCGAGTATGTATAGCAGCAGCTGGTACTACTTTGACTACTGG	CASMYSSSWYYFDYW	IGHV5-10-1	IGHD6-13	IGHJ4	7	11	25	26
7	0.001198835417023463	TGTGCGAAAGAGAAAGCCCCAGGGCAGTGGTATTTCGATCTCTGG	CAKEKAPGQWYFDLW	IGHV3-23	IGHD7-27	IGHJ2	10	16	21	27
7	0.001198835417023463	TGTGCAAAAGATGTGAATCCCTACTTCTACTACGTGGACGTCTGG	CAKDVNPYFYYVDVW	IGHV3-9	.	IGHJ6	11	-1	-1	20
7	0.001198835417023463	TGTGCGAGAGCCTTTCCGGCAGCTGTTGATTATACCCCCTGG	CARAFPAAVDYTPW	IGHV3-21	IGHD2-2	IGHJ5	9	18	24	35
7	0.001198835417023463	TGTGCGAGAGGGGCCTATCTCACAACGTACTTTGACTACTGG	CARGAYLTTYFDYW	IGHV3-21	IGHD1-1	IGHJ4	9	21	25	27
7	0.001198835417023463	TGTGCGAGAGACGGCTCTAGTGCCAAACGATTTGGCTACTGG	CARDGSSAKRFGYW	IGHV4-59	IGHD3-16	IGHJ4	10	22	28	30
7	0.001198835417023463	TGTGCGAAATCGCATGATTACGGAAATGCTTTTGATATCTGG	CAKSHDYGNAFDIW	IGHV3-23	IGHD3-16	IGHJ3	8	13	21	25
7	0.001198835417023463	TGTGCGAAAGACCGTGATTTCGATTTTGTCATGGACGTCTGG	CAKDRDFDFVMDVW	IGHV3-23	IGHD3-3	IGHJ6	10	16	26	29
7	0.001198835417023463	TGTGCGAGAGGGAGTTACTACCTTACCTATTGG	CARGSYYLTYW	IGHV3-21	IGHD2-15	IGHJ4	9	10	14	15
6	0.0010275732145915396	TGTGCGAGAGATGGGTTGACGGTACCAGCTGCTATGCCGACCGAACCCGATTACTACTACTACTACGGTATGGACGTCTGG	CARDGLTVPAAMPTEPDYYYYYGMDVW	IGHV3-11	IGHD2-2	IGHJ6	11	21	38	49
6	0.0010275732145915396	TGTGCGAGAGATACTAGGACCCCGGACTACGATATTTTGACTGGTTATTATATTGAAGTCCCCCACTACTTTGACTACTGG	CARDTRTPDYDILTGYYIEVPHYFDYW	IGHV3-11	IGHD3-9	IGHJ4	11	27	51	64
6	0.0010275732145915396	TGTGCAAGAGATAATTACCATATTACGATTTTTGGAGTGGTTACAAGTCGTGACTACTACTACTACTACATGGACGTCTGG	CARDNYHITIFGVVTSRDYYYYYMDVW	IGHV3-74	IGHD3-3	IGHJ6	11	20	42	52
6	0.0010275732145915396	TGTGCGAGAGGCCTTTTAGTAGTAGTACCAGCTGCCCTCGGGCTCGGCCTCTACTACTACTACTACATGGACGTCTGG	CARGLLVVVPAALGLGLYYYYYMDVW	IGHV1-8	IGHD2-2	IGHJ6	13	18	34	50
6	0.0010275732145915396	TGTGCGAGAGGCCAGCGTAGGCCGCGGGAGATTACGATTTTTGGAGTGGTTACCCGTTTTTACTACATGGACGTCTGG	CARGQRRPREITIFGVVTRFYYMDVW	IGHV1-8	IGHD3-3	IGHJ6	12	30	51	60
6	0.0010275732145915396	TGTGCGAGAGGGAAGATTGATATTACTATGATAGTGGTGGTTATTACGGGAGCCGACTGGTACTTCGATCTCTGG	CARGKIDITMIVVVITGADWYFDLW	IGHV1-8	IGHD3-22	IGHJ2	10	20	46	55
6	0.0010275732145915396	TGTGCGAGAGATCAGGACAACTGGAACGACGTTCATCCAGAGGAGAACTACTACTACTACGGTATGGACGTCTGG	CARDQDNWNDVHPEENYYYYGMDVW	IGHV1-46	IGHD1-1	IGHJ6	12	16	31	46
6	0.0010275732145915396	TGTGCGAGAGTCGAACCATATGATTACGTTTGGGGGAGTTATCGTTCCCTATCAGGCGCAATGGACGTCTGG	CARVEPYDYVWGSYRSLSGAMDVW	IGHV5-10-1	IGHD3-16	IGHJ6	8	18	45	60
6	0.0010275732145915396	TGTGCGAGAGATCTCGGGCAGCAGTGGCTGGGCCGGCTCCGGTTGGGGGGGGCCCAAATCTTTGACTACTGG	CARDLGQQWLGRLRLGGAQIFDYW	IGHV1-18	IGHD6-19	IGHJ4	14	19	30	59
6	0.0010275732145915396	TGTGCGAGAGATGCGGTCAAGGCGCGCTTGTGGGGCGACTCGGACTACTACTACTACGGTATGGACGTCTGG	CARDAVKARLWGDSDYYYYGMDVW	IGHV1-2	IGHD2-21	IGHJ6	11	27	32	43
6	0.0010275732145915396	TGTGCGAGCTCGGTGGTAGCTGCTACGGATGTAGTCAGTATTACTATGATCCCCGGCTTTGACTACTGG	CASSVVAATDVVSITMIPGFDYW	IGHV4-39	IGHD2-15	IGHJ4	7	11	25	56
6	0.0010275732145915396	TGTGCGAGAGATGGCCGGGTAACGATTTTTGGAGTGGTTACTACAAAGCTAACGGGGTTCGACCCCTGG	CARDGRVTIFGVVTTKLTGFDPW	IGHV4-59	IGHD3-3	IGHJ5	11	21	39	55
6	0.0010275732145915396	TGTGCGAAAGATGAGGGAAATTACTATGGTTCGGTAACTTATTATCAGGGAGGATACTTCCGGCACTGG	CAKDEGNYYGSVTYYQGGYFRHW	IGHV3-23	IGHD3-10	IGHJ1	11	19	44	53
6	0.0010275732145915396	TGTGCAACGATACCCTGGGCCTCCGACTACGGTGGTAACTCGGACTACTACTACTACATGGACGTCTGG	CATIPWASDYGGNSDYYYYMDVW	IGHV1-24	IGHD4-23	IGHJ6	7	24	40	43
6	0.0010275732145915396	TGTGCGAGGGAACCCCGGGGTTACTATGATAGTAGTGGTTATTACTACTACCACTTTGACTCCTGG	CAREPRGYYDSSGYYYYHFDSW	IGHV4-39	IGHD3-22	IGHJ4	7	20	47	48
6	0.0010275732145915396	TGTGCGAGAGTAGGGTATTATGATTACGTTTGGGGGAGTTATCGAAGTCGTTGGTTCGACCCCTGG	CARVGYYDYVWGSYRSRWFDPW	IGHV4-4	IGHD3-16	IGHJ5	9	14	43	51
6	0.0010275732145915396	TGTGCGAGAGGACGGGCCTGGGGACGATTTTTGGAGTGGCCCCGAGCTTACTACATGGACGTCTGG	CARGRAWGRFLEWPRAYYMDVW	IGHV1-8	IGHD3-3	IGHJ6	10	23	38	48
6	0.0010275732145915396	TGTGCGAGAGATCCGGGGTACAATAGTGGTGGAACCTACTACTCGGACGGGTACTTTGACTTATGG	CARDPGYNSGGTYYSDGYFDLW	IGHV4-31	IGHD2-15	IGHJ4	12	23	43	51
6	0.0010275732145915396	TGTGCGAGAGAGCTAGGAAGTGAGGCAGCAGCTGGTACTCGCTACTACTACGGTATGGACGTCTGG	CARELGSEAAAGTRYYYGMDVW	IGHV3-11	IGHD6-13	IGHJ6	10	24	37	41
6	0.0010275732145915396	TGTGCGAGAGAGAGAGCAGGAGATATTGTACTAATGGTGTATGTTAATGATGCTTTTGATATCTGG	CARERAGDIVLMVYVNDAFDIW	IGHV4-59	IGHD2-8	IGHJ3	10	21	42	46
6	0.0010275732145915396	TGTGCGAAAGACGGAGGGGCCCTACGGTGGTATCCGTACTACTACTACTACTACATGGACGTCTGG	CAKDGGALRWYPYYYYYYMDVW	IGHV3-30	IGHD4-23	IGHJ6	10	21	31	36
6	0.0010275732145915396	TGTGCAAAAGATATTCATAGGTACCAGCTGCTATTCCCCTACTACTACTACGGTATGGACGTCTGG	CAKDIHRYQLLFPYYYYGMDVW	IGHV3-43	IGHD2-2	IGHJ6	13	20	33	38
6	0.0010275732145915396	TGTGTGAGAGAGCTCGGGGAAGTGTTACCTTATCACTACTATTACTACGGTATGGACGTCTGG	CVRELGEVLPYHYYYYGMDVW	IGHV3-21	IGHD4-23	IGHJ6	14	23	28	30
6	0.0010275732145915396	TGTGCGAGGCAGGGTATAATTACTATGATAGTAGTGGTTATTCCCTCCTGCTTTGACTACTGG	CARQGIITMIVVVIPSCFDYW	IGHV4-39	IGHD3-22	IGHJ4	7	18	41	50
6	0.0010275732145915396	TGTGCGAGAGGCTCCTTAAGGGGTGGATTGATAGTAGTGGTCCTGTACTACTTTGACTACTGG	CARGSLRGGLIVVVLYYFDYW	IGHV1-8	IGHD3-22	IGHJ4	11	28	40	44
6	0.0010275732145915396	TGTGCGAGAGGCCGTTGTAGTAGTACCAGCTGCTATAACTACTACTACTACATGGACGTCTGG	CARGRCSSTSCYNYYYYMDVW	IGHV1-8	IGHD2-2	IGHJ6	12	14	35	37
6	0.0010275732145915396	TGTGCGAGAGGGCTAAACGATTTTTGGAGTGGCGTGGTGGGCTACTACTACATGGACGTCTGG	CARGLNDFWSGVVGYYYMDVW	IGHV1-8	IGHD3-3	IGHJ6	10	16	31	41
6	0.0010275732145915396	TGTGCGAGAGGGAGACTGTATCATTATGATGGTGGTGCTTATTATGATGCTTTTGATGTCTGG	CARGRLYHYDGGAYYDAFDVW	IGHV4-59	IGHD3-22	IGHJ3	9	17	42	43
6	0.0010275732145915396	TGTGCGAAACGGACTCCTATGGTTCGGGGAGTCTCCTACTACTACTACTACATGGACGTCTGG	CAKRTPMVRGVSYYYYYMDVW	IGHV3-23	IGHD3-10	IGHJ6	8	16	31	35
6	0.0010275732145915396	TGTGCGAAAGATTATGATTACGTTTGGGGGAGTTATCGTTATACGTACTACTTTGACTACTGG	CAKDYDYVWGSYRYTYYFDYW	IGHV3-23	IGHD3-16	IGHJ4	11	12	43	44
6	0.0010275732145915396	TGTGCGAAAGATACCTATGATAGTAGTGGTTATTACGAAGTCGCTACATGCATGGATATCTGG	CAKDTYDSSGYYEVATCMDIW	IGHV3-30	IGHD3-22	IGHJ3	11	14	35	54
6	0.0010275732145915396	TGTGCAAAAGGAATCTTTGACTATGACAATAGTGGTTATGCGAACTACTACTTTTACTATTGG	CAKGIFDYDNSGYANYYFYYW	IGHV3-43	IGHD3-22	IGHJ4	9	19	38	45
6	0.0010275732145915396	TGTGCGACCCTTCCCCCGCATATATTGGCTACTCGCTCTTCCCCATATAGTGACTACTGG	CATLPPHILATRSSPYSDYW	IGHV1-18	IGHD5-12	IGHJ4	6	19	31	50
6	0.0010275732145915396	TGTGCGAGAGGTAGCAGCAGCTGGACTGGTTACTACTACTACTACTACATGGACGTCTGG	CARGSSSWTGYYYYYYMDVW	IGHV1-2	IGHD6-13	IGHJ6	9	11	23	29
6	0.0010275732145915396	TGTGCGAGAGGCCTCAAGTACCAGCTGCTATTCTCAACTTACTACTACATGGACGTCTGG	CARGLKYQLLFSTYYYMDVW	IGHV1-8	IGHD2-2	IGHJ6	14	16	30	39
6	0.0010275732145915396	TGTGCGAGAGGCGACATAGTGGCTACGATTTTCCACTACTACTACTACATGGACGTCTGG	CARGDIVATIFHYYYYMDVW	IGHV1-8	IGHD5-12	IGHJ6	11	15	29	34
6	0.0010275732145915396	TGTGCGAGAGATGTTAAGAGTGCCTACGAACGCCAAATCCCAAATGCTTTTGATATCTGG	CARDVKSAYERQIPNAFDIW	IGHV3-21	IGHD5-12	IGHJ3	11	18	28	43
6	0.0010275732145915396	TGTGCGAGAGACTTTACTATGGTTCGGGGGGAGGCCTACTACTACGGTATGGACGTCTGG	CARDFTMVRGEAYYYGMDVW	IGHV1-46	IGHD3-10	IGHJ6	10	13	28	35
6	0.0010275732145915396	TGTGCGAGAGACTCAGGGCTTTGTACTAGCGGTGTTTGCTATTCGGCGTTCGACTTCTGG	CARDSGLCTSGVCYSAFDFW	IGHV4-59	IGHD2-8	IGHJ5	10	20	41	47
6	0.0010275732145915396	TGTGCGAGCCCAAGGGGGGGACGTGGATACAGCTATCTCGTCTACTTTGACTACTGG	CASPRGGRGYSYLVYFDYW	IGHV3-30	IGHD5-18	IGHJ4	7	20	35	41
6	0.0010275732145915396	TGTGCGAGGGGGGGAGTGCTCATAGCAGTGGCTGAGGCGAATGCTCTCGATATCTGG	CARGGVLIAVAEANALDIW	IGHV4-59	IGHD6-19	IGHJ3	7	21	33	40
6	0.0010275732145915396	TGTGCGAGACGCCAGTCTTACTTTGGTTCGGGGAGTGAAAACTACTTCGACCCCTGG	CARRQSYFGSGSENYFDPW	IGHV5-51	IGHD3-10	IGHJ5	9	17	35	45
6	0.0010275732145915396	TGTGCGAGAGATTCGGTACGGACCGGAAGTACGAATTTGGGGATCTTTGACTACTGG	CARDSVRTGSTNLGIFDYW	IGHV3-30	IGHD1-14	IGHJ4	11	21	27	44
6	0.0010275732145915396	TGTGCGAGAACAGTACGGGAGTGGCTGGCAACCCCAAAGTACTACTTTGACTACTGG	CARTVREWLATPKYYFDYW	IGHV4-28	IGHD6-19	IGHJ4	9	19	27	37
6	0.0010275732145915396	TGTGCGAGAACAACCGAAGGTTGGGTAGTCTATCCTCATGATGCTTTTGATATCTGG	CARTTEGWVVYPHDAFDIW	IGHV1-46	IGHD4-11	IGHJ3	8	24	29	35
6	0.0010275732145915396	TGTGCGAAAGATCAGGTTCGGGGGGGCTCCTCCGGGCTCGGGATTTTCGACTACTGG	CAKDQVRGGSSGLGIFDYW	IGHV3-23	IGHD3-10	IGHJ4	12	14	22	48
6	0.0010275732145915396	TGTGCGAAAGATCAGGTTCGGGGGGGCTCGTCTGGGCTCGGGATTTTCGACTACTGG	CAKDQVRGGSSGLGIFDYW	IGHV3-23	IGHD3-10	IGHJ4	12	14	22	48
6	0.0010275732145915396	TGTGCGAAAGATCAGGTTGCGGGGGGCTCCTACGGGCTCGGGATTTTCGACTACTGG	CAKDQVAGGSYGLGIFDYW	IGHV3-30	IGHD1-26	IGHJ4	12	21	33	48
6	0.0010275732145915396	TGTGCGAAAGATAAGCTCCTTCAATTTTACGTTTGGGGGAGTTATATTGACTACTGG	CAKDKLLQFYVWGSYIDYW	IGHV3-30	IGHD3-16	IGHJ4	11	26	44	46
6	0.0010275732145915396	TGTGCGAAAGATAAATTATTACGATATTTTGACTGGTTAGGTTACTTTGACTACTGG	CAKDKLLRYFDWLGYFDYW	IGHV3-30	IGHD3-9	IGHJ4	11	16	38	42
6	0.0010275732145915396	TGTGCGAGAGCCCCGTATTACTATGATAGTAGTGTAGGCCGTGTTGCCTACTGG	CARAPYYYDSSVGRVAYW	IGHV1-2	IGHD3-22	IGHJ4	9	13	33	43
6	0.0010275732145915396	TGTGCGAGAGGAATTGTCGTAGTCCCAGGTGCCGCCTGGCCGCTTGACCTCTGG	CARGIVVVPGAAWPLDLW	IGHV1-8	IGHD2-2	IGHJ5	10	12	31	45
6	0.0010275732145915396	TGTGCGAGAGATGGGGCGCGGGGTGACTACTACCCAAGCTGGTTCGACCCCTGG	CARDGARGDYYPSWFDPW	IGHV3-11	IGHD4-17	IGHJ5	11	21	29	38
6	0.0010275732145915396	TGTGCGAAAGGGTTGCTATGGTTCGGGGAGTTATCCTCCCCTTTTGACTACTGG	CAKGLLWFGELSSPFDYW	IGHV3-30	IGHD3-10	IGHJ4	6	15	33	42
6	0.0010275732145915396	TGTGCAACAGTGAGGGTTACTATGATAGTAGTCCCCACTGGGTTTGACTACTGG	CATVRVTMIVVPTGFDYW	IGHV1-24	IGHD3-22	IGHJ4	9	16	31	42
6	0.0010275732145915396	TGTGCGAGACTGCCGCATTTCGATATTTGGAGTCGTCTGGTGACCTACTGG	CARLPHFDIWSRLVTYW	IGHV4-39	IGHD3-3	IGHJ4	9	16	32	44
6	0.0010275732145915396	TGTGCGAGAGGGGGCGAACGCAGCTGGTACGAATGGTGGTTCGACCCCTGG	CARGGERSWYEWWFDPW	IGHV4-4	IGHD6-13	IGHJ5	9	19	30	36
6	0.0010275732145915396	TGTGCGAGAAACGTGAATTGTGGTGCTGACTGCTACTCATTTGACTTCTGG	CARNVNCGADCYSFDFW	IGHV4-39	IGHD2-21	IGHJ4	8	16	34	39
6	0.0010275732145915396	TGTGCAAGAGTCGGGGGAAGCAGCAGCTGGGGAGACTACTTTGACTACTGG	CARVGGSSSWGDYFDYW	IGHV3-13	IGHD6-13	IGHJ4	9	18	29	34
6	0.0010275732145915396	TGTGCGGGTCCGAGGCAAAAACAGCAGCTGTCCCCAATTGACTACTGG	CAGPRQKQQLSPIDYW	IGHV4-39	IGHD6-13	IGHJ4	5	21	29	37
6	0.0010275732145915396	TGTGCGAGACAGGGGCAGTGGCTGCTTGGGGGCTGGTTCGACCCCTGG	CARQGQWLLGGWFDPW	IGHV1-18	IGHD6-19	IGHJ5	8	14	23	32
6	0.0010275732145915396	TGTGCGAAAGGACGTGGATATAGTGCCTACGATGGTCTTGACTACTGG	CAKGRGYSAYDGLDYW	IGHV3-23	IGHD5-12	IGHJ4	9	11	32	37
6	0.0010275732145915396	TGTGCAAAAGGGAGTGGGAGCTACCCTTTGTACTACTTTGACTACTGG	CAKGSGSYPLYYFDYW	IGHV3-43	IGHD1-26	IGHJ4	9	12	23	29
6	0.0010275732145915396	TGTGCGAGACCCACCTACGGTGATTCGGACCCTTGGGAATACTGG	CARPTYGDSDPWEYW	IGHV4-39	IGHD4-17	IGHJ4	9	14	22	39
6	0.0010275732145915396	TGTGCGAGAGGGTGGCTACAAAAATACTGGTACTTCGATCTCTGG	CARGWLQKYWYFDLW	IGHV3-11	IGHD5-24	IGHJ2	9	12	20	24
6	0.0010275732145915396	TGTGCGAGAGATCCGGTCGATGGATGGGCCTTCTTTGACGCCTGG	CARDPVDGWAFFDAW	IGHV4-31	IGHD5-12	IGHJ4	12	20	24	32
6	0.0010275732145915396	TGTGCGAAAGATCTTCCCGGAAGGGGGAGCGCAAGAGACTCGTGG	CAKDLPGRGSARDSW	IGHV3-30	IGHD3-16	IGHJ1	13	22	28	42
6	0.0010275732145915396	TGTGCAAAAGATGTGAATCCCTATTATTACTACATGGACGTCTGG	CAKDVNPYYYYMDVW	IGHV3-9	.	IGHJ6	11	-1	-1	20
6	0.0010275732145915396	TGTATTAGAGGTCTGGGCGACGGATTACTACCCTCCGGCTACTGG	CIRGLGDGLLPSGYW	IGHV3-21	IGHD3-22	IGHJ4	2	23	30	38
6	0.0010275732145915396	TGTGCGAGACGGCCCCGGGTTCGGGGAGCCGATGACTACTGG	CARRPRVRGADDYW	IGHV4-34	IGHD3-10	IGHJ4	8	17	27	32
6	0.0010275732145915396	TGTGCGAGAGAGGGGCCTGATGCTGGGAGCTACCCTTACTGG	CAREGPDAGSYPYW	IGHV1-18	IGHD1-26	IGHJ4	10	23	32	36
6	0.0010275732145915396	TGTGCCCTTACCGGAGTTTACCTTGGTTTTGATATCTGG	CALTGVYLGFDIW	IGHV3-21	IGHD4-23	IGHJ3	4	10	17	26
6	0.0010275732145915396	TGTGCGAGAGATGACGGTGACTTATCACTTGGGGACTGG	CARDDGDLSLGDW	IGHV1-2	IGHD4-17	IGHJ4	11	13	21	34
6	0.0010275732145915396	TGTGCCGGTTGGGGTGGGAGCTTCTTCCCTGTGTGG	CAGWGGSFFPVW	IGHV4-59	IGHD1-26	IGHJ4	4	13	21	33
6	0.0010275732145915396	TGTACAAGAGATACCACTGGCTGGTACCGCTACTGG	CTRDTTGWYRYW	IGHV3-49	IGHD6-19	IGHJ4	11	17	26	29
6	0.0010275732145915396	TGTACCACAGTCGGCAGACCCGCCTACTGG	CTTVGRPAYW	IGHV3-15	IGHD2-2	IGHJ4	9	11	15	23
6	0.0010275732145915396	TGTGCGAGAGGAGGGGGGAACCACTGG	CARGGGNHW	IGHV3-21	IGHD1-14	IGHJ4	9	16	21	22
5	8.563110121596164E-4	TGTGCGAGAGCTCAATATTGTAGTGGTGGTAGCTGCTACTCGGGAGATGGGTACTACTACTACATGGACGTCTGG	CARAQYCSGGSCYSGDGYYYYMDVW	IGHV1-46	IGHD2-15	IGHJ6	9	14	45	51
5	8.563110121596164E-4	TGTGCGAGAATGGGCCGCGATTGTAGTGGTGGTAGCTGCTACTTCCAGTCTTCCCTCTACGGTATGGACGTCTGG	CARMGRDCSGGSCYFQSSLYGMDVW	IGHV1-46	IGHD2-15	IGHJ6	8	19	42	63
5	8.563110121596164E-4	TGTGCGAAAGGGGACTACGGTGGCCCCAACCGCTTTCTACTGGGATCCTTCGGGTTGGGACACATTGACGTCTGG	CAKGDYGGPNRFLLGSFGLGHIDVW	IGHV3-30	IGHD4-23	IGHJ6	6	12	22	61
5	8.563110121596164E-4	TGTGCGAGCCCTGGGGCTGCGGCAGCTGGTAGAGTCTATTACTACTACTACTACTACATGGACGTCTGG	CASPGAAAAGRVYYYYYYYMDVW	IGHV1-69	IGHD2-2	IGHJ6	7	21	30	36
5	8.563110121596164E-4	TGTGCGAGAGCAGGGTCAAGGATTACGATTTTTGGAGTGGTTATCCCCTACTACTACATGGACGTCTGG	CARAGSRITIFGVVIPYYYMDVW	IGHV4-34	IGHD3-3	IGHJ6	9	21	43	47
5	8.563110121596164E-4	TGTGCGAGAGGCCCCCCTTTACGCCCCCATTTCGTCCCCATTGTAGTGGTTGGTGCTTTTGATATCTGG	CARGPPLRPHFVPIVVVGAFDIW	IGHV1-8	IGHD2-15	IGHJ3	12	39	49	53
5	8.563110121596164E-4	TGTGCGAGAGATAATAGGGCCAGAGTTACGATTTTTGGAGTGGTTATTATTATACCCTTTGACTACTGG	CARDNRARVTIFGVVIIIPFDYW	IGHV4-59	IGHD3-3	IGHJ4	11	25	49	56
5	8.563110121596164E-4	TGTGCACACAGCCGGATGGGTATTACGATTTTTGGAGTGGTTATTTATCAGGATGCTTGGGACGTCTGG	CAHSRMGITIFGVVIYQDAWDVW	IGHV2-5	IGHD3-3	IGHJ6	10	19	44	59
5	8.563110121596164E-4	TGTGCGAGAGGGAAAGTTTATGATTACGTTTGGGGGAGTTACCGAGGCGGCTGGTTCGACCCCTGG	CARGKVYDYVWGSYRGGWFDPW	IGHV4-59	IGHD3-16	IGHJ5	9	17	40	50
5	8.563110121596164E-4	TGTGCGAGAGATCCGGGGTACAATACTGGTGGAACCTACTACTCGGACGGGTACTTTGACTTATGG	CARDPGYNTGGTYYSDGYFDLW	IGHV3-21	IGHD2-15	IGHJ4	12	26	43	51
5	8.563110121596164E-4	TGTGCGAGAGAGCCTGGTGGCACGATTTTTGGAGTGGTTATCCACTCGTACTACTTTGACTACTGG	CAREPGGTIFGVVIHSYYFDYW	IGHV3-21	IGHD3-3	IGHJ4	10	21	40	47
5	8.563110121596164E-4	TGTGCGCGACACGAATACTGCGACAATACCCTCTGCTATGTGGCGCGGTGGTTCGACCCCTGG	CARHEYCDNTLCYVARWFDPW	IGHV4-39	IGHD2-2	IGHJ5	10	32	39	48
5	8.563110121596164E-4	TGTGCGAGAGGTCGGAGATATTGTAGTAGTACCAGCTGCCGGGAGGCGTACTTTGACTACTGG	CARGRRYCSSTSCREAYFDYW	IGHV1-8	IGHD2-2	IGHJ4	10	16	38	48
5	8.563110121596164E-4	TGTGCGCGAGATGGGATGGCTTACGGTGACTACATGGGCCTCAATTGGTTCGACCCCTGG	CARDGMAYGDYMGLNWFDPW	IGHV1-46	IGHD4-17	IGHJ5	11	21	32	41
5	8.563110121596164E-4	TGTGCGAGAGCTGTAGTAGTACCAGCTGCTCTAGTAAAGAGATACTACTTTGACTACTGG	CARAVVVPAALVKRYYFDYW	IGHV1-8	IGHD2-2	IGHJ4	9	11	29	42
5	8.563110121596164E-4	TGTGCGAGAGCCCCGCGGCAGTGGCTCGAACCATTGTACTACTACTACATGGACGTCTGG	CARAPRQWLEPLYYYYMDVW	IGHV4-31	IGHD6-19	IGHJ6	9	17	25	36
5	8.563110121596164E-4	TGTGCGAGAGATTCCTCTTTATTACGATTTTTGGAGTGGTTGGGGACTTTTGATATCTGG	CARDSSLLRFLEWLGTFDIW	IGHV3-21	IGHD3-3	IGHJ3	11	19	40	46
5	8.563110121596164E-4	TGTGCGAGAGATAGGGTTTACGGTGACTACGTCGGGACTGAGATTTACTTTGACCTCTGG	CARDRVYGDYVGTEIYFDLW	IGHV1-2	IGHD4-17	IGHJ4	11	18	31	45
5	8.563110121596164E-4	TGTGCGAGAACAGCTCGAGAGATTACGTTTGGGGGAGTTATCGTACTCTTTGACTACTGG	CARTAREITFGGVIVLFDYW	IGHV1-18	IGHD3-16	IGHJ4	8	20	41	42
5	8.563110121596164E-4	TGTGCGAAGTCTGCGATAAAATACATTACTATGCCCCGGGGCAACTACTTTGACTTCTGG	CAKSAIKYITMPRGNYFDFW	IGHV3-23	IGHD3-10	IGHJ4	7	24	32	43
5	8.563110121596164E-4	TGTGCGAGGTGGAATTACGTTTGGGGGAGTTATCGTTATGGTTACTTTGACTACTGG	CARWNYVWGSYRYGYFDYW	IGHV1-46	IGHD3-16	IGHJ4	7	13	38	42
5	8.563110121596164E-4	TGTGCGAGGCAAGCGAGCGCTACTAGTAGCTGGTACTTCAACTGGTTCGACCCCTGG	CARQASATSSWYFNWFDPW	IGHV5-10-1	IGHD2-2	IGHJ5	7	23	36	38
5	8.563110121596164E-4	TGTGCGAGGGGTGGATACAGCTCTTGGACGAAGTACTATTACGGTATGGACGTCTGG	CARGGYSSWTKYYYGMDVW	IGHV4-59	IGHD5-18	IGHJ6	7	10	21	45
5	8.563110121596164E-4	TGTGCGAGACAAGGGCGAGATGGTCTTGGGCAGAACAGCAGATGGTTCGACCCCTGG	CARQGRDGLGQNSRWFDPW	IGHV4-39	IGHD5-24	IGHJ5	10	16	22	42
5	8.563110121596164E-4	TGTGCGAGAGCGGAAAGGAGATGGCTACAATTACGGTCTTCGGGCTTTGACTACTGG	CARAERRWLQLRSSGFDYW	IGHV4-59	IGHD5-24	IGHJ4	9	17	34	44
5	8.563110121596164E-4	TGTGCGAGAGATAGGATTACGATTTTTGGAGTGGTTATTATAGGGTTTGACTACTGG	CARDRITIFGVVIIGFDYW	IGHV4-4	IGHD3-3	IGHJ4	11	15	41	45
5	8.563110121596164E-4	TGTGCGAGAGACGCCCATTACGATATTTTGACTGGTTATTACCCCCTTGACTACTGG	CARDAHYDILTGYYPLDYW	IGHV4-31	IGHD3-9	IGHJ4	10	16	40	46
5	8.563110121596164E-4	TGTGCGAGAGACAGTTTTGGGTTTGGCCCCTACTACTACTACTACATGGACGTCTGG	CARDSFGFGPYYYYYMDVW	IGHV4-4	IGHD3-16	IGHJ6	10	20	25	29
5	8.563110121596164E-4	TGTGCGAAAGATTATGATAGTAGTGGTTACCTCCAATCGGATGCTTTTGATATCTGG	CAKDYDSSGYLQSDAFDIW	IGHV3-23	IGHD3-22	IGHJ3	11	12	28	39
5	8.563110121596164E-4	TGTGCGAAAGATCAGGTTCGGGGGGGCTCCACCGGGCTCGGGATTTTCGACTACTGG	CAKDQVRGGSTGLGIFDYW	IGHV1-69	IGHD3-10	IGHJ4	12	14	22	48
5	8.563110121596164E-4	TGTGCGAGACATGGAGTAAACCCGTTCTACTACTACTACTACATGGACGTCTGG	CARHGVNPFYYYYYMDVW	IGHV4-39	IGHD2-15	IGHJ6	12	13	17	26
5	8.563110121596164E-4	TGTGCGAGAGATCTAAAGGGGCGATATTTTGACTGGTTATCCTTTGACTACTGG	CARDLKGRYFDWLSFDYW	IGHV3-11	IGHD3-9	IGHJ4	13	21	39	41
5	8.563110121596164E-4	TGTGCGAGAGATAGGGTTACTATGATAGTAGCGGAAGGATATGTTGACTACTGG	CARDRVTMIVAEGYVDYW	IGHV4-31	IGHD3-22	IGHJ4	11	16	30	43
5	8.563110121596164E-4	TGTGCAACAGCTCCTGTTCGGGGAGTTACACGGGGGGTGTGGTTCGACCCCTGG	CATAPVRGVTRGVWFDPW	IGHV1-24	IGHD3-10	IGHJ5	9	15	27	39
5	8.563110121596164E-4	TGTGCGAGAGCCCAGGGGTGTGATGGTGACTGCTACGGACTTGACTACTGG	CARAQGCDGDCYGLDYW	IGHV3-53	IGHD2-21	IGHJ4	9	18	34	40
5	8.563110121596164E-4	TGTGCGAGAGACGATGACGCTGGTAACTCACCCGATTGCATGGACTACTGG	CARDDDAGNSPDCMDYW	IGHV3-21	IGHD4-23	IGHJ4	10	16	28	42
5	8.563110121596164E-4	TGTGCGAGAAACGGACCGGTTCGGGGAGTTATGGGCTGGTTCGACCCCTGG	CARNGPVRGVMGWFDPW	IGHV4-59	IGHD3-10	IGHJ5	8	17	31	35
5	8.563110121596164E-4	TGTGCGAGAGAGCGGGGGGGGTATAGCAGTGGCTGGTATGACTACTGG	CARERGGYSSGWYDYW	IGHV4-4	IGHD6-19	IGHJ4	10	18	37	38
5	8.563110121596164E-4	TGTGCGAGAATATACTATGATCATAATGGTAAATACTTTGACTACTGG	CARIYYDHNGKYFDYW	IGHV1-69D	IGHD3-22	IGHJ4	8	12	20	33
5	8.563110121596164E-4	TGTGCACACAAGCCCTACCTGGGCCCTTTAAATGCTTTTGATATCTGG	CAHKPYLGPLNAFDIW	IGHV2-5	IGHD7-27	IGHJ3	9	14	22	31
5	8.563110121596164E-4	TGTGCAAGACAGGATATTTTGAATAATTATTACAGCTTTGACTACTGG	CARQDILNNYYSFDYW	IGHV3-74	IGHD3-9	IGHJ4	8	12	31	35
5	8.563110121596164E-4	TGTGCGAGAGATTTAAATAGTTGGACCCGAACCGGTGACTACTGG	CARDLNSWTRTGDYW	IGHV3-21	IGHD3-10	IGHJ4	11	25	32	35
5	8.563110121596164E-4	TGTGCGAAGGGTCTTGGGAGCAGCAGTTGGACGCCTGGCGACTGG	CAKGLGSSSWTPGDW	IGHV3-30	IGHD6-13	IGHJ4	6	18	29	40
5	8.563110121596164E-4	TGTGCGAAAGGAGGGGATTTTTGGAGCTACTACTTTGACTACTGG	CAKGGDFWSYYFDYW	IGHV3-23	IGHD3-3	IGHJ4	9	15	25	27
5	8.563110121596164E-4	TGTGCGAAAGAGAAAGGCCCAGGGCAGTGGTATTTCGATCTCTGG	CAKEKGPGQWYFDLW	IGHV3-23	IGHD7-27	IGHJ2	10	17	21	27
5	8.563110121596164E-4	TGTGTGAGAATAGTTTTAGGCGACAACTGGTTCGACCCCTGG	CVRIVLGDNWFDPW	IGHV3-16	IGHD1-7	IGHJ5	9	10	14	22
5	8.563110121596164E-4	TGTGCGAGAACTACCACGGCGATAACCCTGTTAACTTATTGG	CARTTTAITLLTYW	IGHV4-59	IGHD2-15	IGHJ4	8	10	16	39
5	8.563110121596164E-4	TGTGCAAGCTACGGTGACTACTCTTCCAACTTTGACTACTGG	CASYGDYSSNFDYW	IGHV3-9	IGHD4-17	IGHJ4	6	8	20	28
5	8.563110121596164E-4	TGTGCGAGGAATAGTGGGAGCTACCCGTTTGACTACTGG	CARNSGSYPFDYW	IGHV4-28	IGHD1-26	IGHJ4	11	12	23	27
5	8.563110121596164E-4	TGTGCGCCGGACTACGGTGACTACTGGGGTTACTGG	CAPDYGDYWGYW	IGHV1-46	IGHD4-17	IGHJ4	5	9	23	30
5	8.563110121596164E-4	TGTGCGAGCCCCTCACCCTACTTTGACTACTGG	CASPSPYFDYW	IGHV4-34	IGHD2-21	IGHJ4	7	12	16	17
5	8.563110121596164E-4	TGTTTTAATGGGGGTCATGTTGACTACGGG	CFNGGHVDYG	IGHV3-48	IGHD2-8	IGHJ4	2	5	10	19
5	8.563110121596164E-4	TGTGTGAAACCCCACCCCGGGGCTAACTGG	CVKPHPGANW	IGHV3-23	IGHD6-13	IGHJ4	8	15	20	25
5	8.563110121596164E-4	TGTACTGGGTACGGACTCTGG	CTGYGLW	IGHV3-15	IGHD6-13	IGHJ4	4	7	12	17
4	6.85048809727693E-4	TGTGCGAGAGAGTTACCCGTAAAGGAGGATTGGTATTACGATTTTTGGAGTGGTTATTCCGGTGTCTTCGGGTACTACTACTACATGAACGTCTGG	CARELPVKEDWYYDFWSGYSGVFGYYYYMNVW	IGHV3-21	IGHD3-3	IGHJ6	10	32	57	72
4	6.85048809727693E-4	TGTGCGAGAGGGAAGATTGGTATCACTATGATAGTCGTGATTATGACGGGAGCCGACTGGTACTTCGATCTCTGG	CARGKIGITMIVVIMTGADWYFDLW	IGHV1-8	IGHD3-22	IGHJ2	10	19	43	55
4	6.85048809727693E-4	TGTGCGAGAGATAGTCGGTATTACTATGATAGTAGTGCCCTAGGGGGCTACTACTACTACGGTATGGACGTCTGG	CARDSRYYYDSSALGGYYYYGMDVW	IGHV3-11	IGHD3-22	IGHJ6	11	17	36	47
4	6.85048809727693E-4	TGTGCGAGAGATTTGGTTGAGTATTACTATGATAGTAGTGGTTACGCGGCCCCTCAGGGTATGGACGTCTGG	CARDLVEYYYDSSGYAAPQGMDVW	IGHV3-21	IGHD3-22	IGHJ6	11	20	43	60
4	6.85048809727693E-4	TGTGCGAGAGATGCGGTCAAGGCGCGCTTGTGGGGCGACTCGGACTACTACTACTACGGTATGGACGTCTGG	CARDAVKARLWGDSDYYYYGMDVW	IGHV4-31	IGHD2-21	IGHJ6	11	27	32	43
4	6.85048809727693E-4	TGTGCGAGGCTTGCATTCGGCCACCATAGTGGCTACGATACTCTAATCGGGGGGGGGTTCGACCCCTGG	CARLAFGHHSGYDTLIGGGFDPW	IGHV4-39	IGHD5-12	IGHJ5	7	25	38	55
4	6.85048809727693E-4	TGTGCGAGGGGCGGGGTAGTACCAGCTGCTATGTTTAGTTACTACTACTACTACGGTATGGACGTCTGG	CARGGVVPAAMFSYYYYYGMDVW	IGHV1-8	IGHD2-2	IGHJ6	11	15	32	38
4	6.85048809727693E-4	TGTGCGAGAGGTTCCATTCAAGAGGTGGTTATTATTTTTTGGTTGATGAATGATGCTTTTGATATCTGG	CARGSIQEVVIIFWLMNDAFDIW	IGHV1-2	IGHD3-3	IGHJ3	9	24	34	49
4	6.85048809727693E-4	TGTGCGAGAGGACGGGAATACTCTGGTCCGGGGAGTTTTTACGGGAAATCAAATTGGTTCGACCCCTGG	CARGREYSGPGSFYGKSNWFDPW	IGHV1-67	IGHD3-10	IGHJ5	9	18	40	54
4	6.85048809727693E-4	TGTGCGAGAGATCAAAGGAGTGTTACTCTGGTTCGGGGAGTTCCAATCTACTACTACATGGACGTCTGG	CARDQRSVTLVRGVPIYYYMDVW	IGHV4-4	IGHD3-10	IGHJ6	12	22	41	47
4	6.85048809727693E-4	TGTGCGAGAGATATATCCCCATCTATTACGATTTTTGGAGTGGTTATTATGGGGGGCTTTGACTACTGG	CARDISPSITIFGVVIMGGFDYW	IGHV4-59	IGHD3-3	IGHJ4	11	23	49	56
4	6.85048809727693E-4	TGTGCGAAAGCCGAGACCCATTACGATATTTTGACTGGTTATTATATCATACCCCTATTCCAGCACTGG	CAKAETHYDILTGYYIIPLFQHW	IGHV3-23	IGHD3-9	IGHJ1	9	19	45	57
4	6.85048809727693E-4	TGTGCGAGCCCTAGCGATTACTATGATAGTAGTGGTTATTTACTGGGTGATGCTTTTGATATCTGG	CASPSDYYDSSGYLLGDAFDIW	IGHV1-46	IGHD3-22	IGHJ3	7	16	39	47
4	6.85048809727693E-4	TGTGCGAGAGGTCGAGACGTATTACTATGGTTCGGGGAGTTATTGCCCTTCGAATTTGACTACTGG	CARGRDVLLWFGELLPFEFDYW	IGHV1-8	IGHD3-10	IGHJ4	10	16	43	54
4	6.85048809727693E-4	TGTGCGAGAGGAAGCCTGACCTATGATAGTAGTGGTTATTACCACCCCAACGACTTTGACTACTGG	CARGSLTYDSSGYYHPNDFDYW	IGHV1-46	IGHD3-22	IGHJ4	9	20	41	52
4	6.85048809727693E-4	TGTGCGAGAGATCTAGCAGCAGTGCGAGTGTGGGGTTACTACTACTACTACGGTATGGACGTCTGG	CARDLAAVRVWGYYYYYGMDVW	IGHV3-11	IGHD6-13	IGHJ6	13	14	21	35
4	6.85048809727693E-4	TGTGCGAGAGATCCGGGGTACAGTAGTGGTGGAGCCTACTACTCGGACGGGTACTTTGACTTATGG	CARDPGYSSGGAYYSDGYFDLW	IGHV3-21	IGHD2-15	IGHJ4	12	22	31	51
4	6.85048809727693E-4	TGTGCGAGAGATCCGGGGTACAATAGTGGTGGAACCTACTACTCGGACGGGTACTTTGACTTATGG	CARDPGYNSGGTYYSDGYFDLW	IGHV3-21	IGHD2-15	IGHJ4	12	23	43	51
4	6.85048809727693E-4	TGTGCGAGAGAAGTCGGACGTATTACGATTTTTGGAGTGGTTATTGAGACACACATGGACGTCTGG	CAREVGRITIFGVVIETHMDVW	IGHV4-59	IGHD3-3	IGHJ6	10	17	44	52
4	6.85048809727693E-4	TGTGCAACCTGGGGCCCGCAGTGGCTGGTACCCCCCAACTACTACTACTACGGTATGGACGTCTGG	CATWGPQWLVPPNYYYYGMDVW	IGHV1-24	IGHD6-19	IGHJ6	7	17	30	37
4	6.85048809727693E-4	TGTACTAGAGCCACGCAACGGGTTGCTACTATGATAGTAGTGGGATACTACTACATGGACGTCTGG	CTRATQRVATMIVVGYYYMDVW	IGHV3-49	IGHD3-22	IGHJ6	9	26	42	45
4	6.85048809727693E-4	TGTGCGAGAGTATATGCGGGAGCTACTACGTGGCACTACTACTACTACGGTATGGACGTCTGG	CARVYAGATTWHYYYYGMDVW	IGHV4-4	IGHD1-26	IGHJ6	9	17	30	34
4	6.85048809727693E-4	TGTGCGAGAGGCCGGTTAGCAGTGGCTGGTCCTTTCTACTACTACTACTACATGGACGTCTGG	CARGRLAVAGPFYYYYYMDVW	IGHV1-8	IGHD6-19	IGHJ6	12	16	29	35
4	6.85048809727693E-4	TGTGCGAGAGATTGGGCATCTGGATATGAGTACGGTGAATACGTTGACTGGTTCGACCCCTGG	CARDWASGYEYGEYVDWFDPW	IGHV4-31	IGHD4-17	IGHJ5	11	25	43	46
4	6.85048809727693E-4	TGTGCGAGAGATACCCCGGAATACTTTGAAAGTAGTGGTTATTCATCCAACTTTGACCACTGG	CARDTPEYFESSGYSSNFDHW	IGHV1-18	IGHD3-22	IGHJ4	11	21	42	49
4	6.85048809727693E-4	TGTGCGAACCTCTACTATGCGAAGGGGGGTTATGAATACTTCTACTACGGTGTGGACGTCTGG	CANLYYAKGGYEYFYYGVDVW	IGHV1-69	IGHD4-17	IGHJ6	6	43	51	52
4	6.85048809727693E-4	TGTGCGAAAGCCCGCCTGCCCCCGAGTAGCGGTTATTCTTACTTCTTGGCGTTTGACTTCTGG	CAKARLPPSSGYSYFLAFDFW	IGHV3-23	IGHD3-22	IGHJ4	9	24	36	51
4	6.85048809727693E-4	TGTGCGAAAGGGGAGAGTGGCTACGATTTGTTTGAGAGGTACTATTATTACATGGACGTCTGG	CAKGESGYDLFERYYYYMDVW	IGHV4-59	IGHD5-12	IGHJ6	6	15	27	39
4	6.85048809727693E-4	TGTGCAAAAGATGCGGGATACTATGATAGTAGTGGTTATTGGGGCAACTGGTTCGACCCCTGG	CAKDAGYYDSSGYWGNWFDPW	IGHV3-43	IGHD3-22	IGHJ5	11	18	39	44
4	6.85048809727693E-4	TGTGCGACCCTTCCCCCGCATATATTGGCTACTCGCTCTTCCCCATATAGTGACTACTGG	CATLPPHILATRSSPYSDYW	IGHV1-69D	IGHD5-12	IGHJ4	6	19	31	50
4	6.85048809727693E-4	TGTGCGAGATCCCCGCCACGTTGTAGTAGTACCAGCTGCCCGTACTACTTTGACTACTGG	CARSPPRCSSTSCPYYFDYW	IGHV3-21	IGHD2-2	IGHJ4	8	20	38	41
4	6.85048809727693E-4	TGTGCGAGACACGGAGACGATTTTTGGAGTGGTTATTTCGGGGACTGGTTCGACCCCTGG	CARHGDDFWSGYFGDWFDPW	IGHV4-39	IGHD3-3	IGHJ5	10	16	36	43
4	6.85048809727693E-4	TGTGCGAGACAGCCGAGGGAATGGCTACAAACCCGACCTAACTACTACTTTGACTACTGG	CARQPREWLQTRPNYYFDYW	IGHV4-59	IGHD5-24	IGHJ4	8	20	29	42
4	6.85048809727693E-4	TGTGCGAGACAACGTAGAAACGTATTACTATGGTTCGGGGAGGGGTACTTTGACTACTGG	CARQRRNVLLWFGEGYFDYW	IGHV4-39	IGHD3-10	IGHJ4	10	19	41	45
4	6.85048809727693E-4	TGTGCGAGAGTAGTCCGGGGTATTACGATTTTTGGAGTGGTTATTACCTTTGACTACTGG	CARVVRGITIFGVVITFDYW	IGHV1-18	IGHD3-3	IGHJ4	9	19	45	47
4	6.85048809727693E-4	TGTGCGAGAGTAGTCCGGGGTATTACGATTTTTGGAGTGGTTATTACCTTTGACTACTGG	CARVVRGITIFGVVITFDYW	IGHV4-31	IGHD3-3	IGHJ4	9	19	45	47
4	6.85048809727693E-4	TGTGCGAGAGGCTCGTTGTACCAGCTGCTATTTTCCTACTACTACTACATGGACGTCTGG	CARGSLYQLLFSYYYYMDVW	IGHV1-8	IGHD2-2	IGHJ6	11	17	30	35
4	6.85048809727693E-4	TGTGCGAAAGATCTTCGTCCCTCTATGATAGTAGTGGTTATTACCCTCTTTGACTACTGG	CAKDLRPSMIVVVITLFDYW	IGHV3-23	IGHD3-22	IGHJ4	14	22	43	47
4	6.85048809727693E-4	TGTGCGAAAGATCGCTCGACTACATTCTTTGTGAGGGTTCTGGGGCCGTTAGCCTTCTGG	CAKDRSTTFFVRVLGPLAFW	IGHV3-23	IGHD4-11	IGHJ4	12	17	23	56
4	6.85048809727693E-4	TGCTCAAAAGATAAGCGACCGTATAGTGGGACCTACTACGCCGGTGCTTTTGATATTTGG	CSKDKRPYSGTYYAGAFDIW	IGHV3-9	IGHD1-26	IGHJ3	12	20	39	44
4	6.85048809727693E-4	TGTGCGAGCATCTATGGGGATGATAGTAGTGGTTACAACAACTGGTTCGACCCCTGG	CASIYGDDSSGYNNWFDPW	IGHV1-46	IGHD3-22	IGHJ5	7	19	34	37
4	6.85048809727693E-4	TGTGCGAGAGGCCTCTGGTATTACTATGGTTCGCGCAGCTCGACACCGCCGGAGTGG	CARGLWYYYGSRSSTPPEW	IGHV4-34	IGHD3-10	IGHJ4	15	17	32	54
4	6.85048809727693E-4	TGTGCGAAAGATCAGGTTCGGGGGGGCGCCTACGGGCTCGGGATCTTTGACTTCTGG	CAKDQVRGGAYGLGIFDFW	IGHV3-30	IGHD3-10	IGHJ4	12	14	22	44
4	6.85048809727693E-4	TGTGCACGGACCCTCCTCGATTTTTGGAGTGGTCGCGGGTACTACTTTGACTACTGG	CARTLLDFWSGRGYYFDYW	IGHV2-26	IGHD3-3	IGHJ4	9	17	32	38
4	6.85048809727693E-4	TGTGCACACCGAGGCACTAGGGTTCGGGGAGTTATTGACCCCGCTTTTGACTACTGG	CAHRGTRVRGVIDPAFDYW	IGHV2-5	IGHD3-10	IGHJ4	8	15	35	45
4	6.85048809727693E-4	TGTGCAACAGATCGGATAGTGGGAGTCACCCACTACTACTACGGTATGGACGTCTGG	CATDRIVGVTHYYYGMDVW	IGHV1-24	IGHD1-26	IGHJ6	12	15	24	31
4	6.85048809727693E-4	TGTGCAAAAGATTCTTTCGGTGGACAGTGGGAGCTACTAGCTTACTTCCAGCACTGG	CAKDSFGGQWELLAYFQHW	IGHV3-9	IGHD1-26	IGHJ1	11	25	38	42
4	6.85048809727693E-4	TGTGCAAAAGATTCGGGGTACGATATTTTGACTGGTTCTAACTACTTTGACTACTGG	CAKDSGYDILTGSNYFDYW	IGHV3-43	IGHD3-9	IGHJ4	11	18	36	40
4	6.85048809727693E-4	TGTGCGGCCCCCAGGGGTGACTACGTTCGGTGGGGCCCTGCCTTTGACTACTGG	CAAPRGDYVRWGPAFDYW	IGHV3-30	IGHD4-17	IGHJ4	5	15	25	41
4	6.85048809727693E-4	TGTGCGAGCAAAGGGCTTGTACTGTATAGCAGTGGACAGGTTTTTGACTACTGG	CASKGLVLYSSGQVFDYW	IGHV3-23	IGHD6-19	IGHJ4	6	23	34	42
4	6.85048809727693E-4	TGTGCGAGACTGGATCAGTATGATAGTAGTGGTAACTACGAACGTGTCTACTGG	CARLDQYDSSGNYERVYW	IGHV5-51	IGHD3-22	IGHJ4	9	18	32	47
4	6.85048809727693E-4	TGTGCGAGAGTCTATGATAGTAGTGGTTATTACAATCCCCTCTTTGACTACTGG	CARVYDSSGYYNPLFDYW	IGHV4-59	IGHD3-22	IGHJ4	9	11	32	41
4	6.85048809727693E-4	TGTGCGAGAGCCCCGATGTATTACTATGATAGTAGTGGTTATTTTGACTACTGG	CARAPMYYYDSSGYFDYW	IGHV4-31	IGHD3-22	IGHJ4	9	17	41	42
4	6.85048809727693E-4	TGTGCGAGAGGGGAAACCAATTCAGCTTTGGTCTTTTGGTCTTTATGGTCCTGG	CARGETNSALVFWSLWSW	IGHV1-69D	IGHD5-18	IGHJ5	9	22	31	49
4	6.85048809727693E-4	TGTGCGAGAGATCCCGAATGGTTCGGGTACCCGAACTGGTACTTCGATCTCTGG	CARDPEWFGYPNWYFDLW	IGHV4-31	IGHD3-10	IGHJ2	12	17	26	34
4	6.85048809727693E-4	TGTGCGAGAACGCCCCTAGCAGCTCGTCGCGTTGCCCCTACCTTTGACTACTGG	CARTPLAARRVAPTFDYW	IGHV1-46	IGHD6-6	IGHJ4	8	16	27	41
4	6.85048809727693E-4	TGTGCGAAAGGCTATTACTATGAAAATGGTGGTCATTTCTTATTTGACTACAGG	CAKGYYYENGGHFLFDYR	IGHV3-23	IGHD3-22	IGHJ4	9	12	36	42
4	6.85048809727693E-4	TGTGCGCGGGCATTCAGGGGGTTCCGATCGGAGTTTGCTTTTGATATCTGG	CARAFRGFRSEFAFDIW	IGHV3-30	IGHD1-14	IGHJ3	5	19	25	35
4	6.85048809727693E-4	TGTGCGAGACAATCGCCCCGATTTCTATGGTTCGGGGAGTTATCCCTCTGG	CARQSPRFLWFGELSLW	IGHV5-10-1	IGHD3-10	IGHJ4	10	20	42	47
4	6.85048809727693E-4	TGTGCGAAAGATCGCAGTAGTGGTTATTTGTACAACTGGTTCGACCCCTGG	CAKDRSSGYLYNWFDPW	IGHV3-23	IGHD3-22	IGHJ5	12	15	26	27
4	6.85048809727693E-4	TGTGCGAAAGAGCTTTTCGATTGGGAGCTACTAGAACCTTTTGACTACTGG	CAKELFDWELLEPFDYW	IGHV3-23	IGHD1-26	IGHJ4	15	21	32	39
4	6.85048809727693E-4	TGTGCGAAAGAAGTCGACTACGGTGACTACGTGGGTCCGGTTGACTACTGG	CAKEVDYGDYVGPVDYW	IGHV3-30	IGHD4-17	IGHJ4	10	15	31	40
4	6.85048809727693E-4	TGTGCAACCGGCCCGGGGGCAGTGGCTGGGTATGACTGGTTCGACCCCTGG	CATGPGAVAGYDWFDPW	IGHV1-24	IGHD6-19	IGHJ5	7	18	28	34
4	6.85048809727693E-4	TGTGCAACAGCCCCCCCTATGATTACGTTTGGGGGAGTTATCGTCTCCTGG	CATAPPMITFGGVIVSW	IGHV1-24	IGHD3-16	IGHJ5	9	17	43	46
4	6.85048809727693E-4	TGTGCAACAGACCATAAGGTGACTACTCCGAACAACTGGTTCGACCCCTGG	CATDHKVTTPNNWFDPW	IGHV1-24	IGHD4-17	IGHJ5	10	17	25	31
4	6.85048809727693E-4	TGTGCAAGAGAAGTTGGTGGTTATTACTACCGGGGGTGGTTCGACCCCTGG	CAREVGGYYYRGWFDPW	IGHV3-13	IGHD3-22	IGHJ5	10	16	29	36
4	6.85048809727693E-4	TGTACAAGAAACCTTGATAGTAGTGGTTATTACTACGGACCTGGGTACTGG	CTRNLDSSGYYYGPGYW	IGHV3-9	IGHD3-22	IGHJ4	6	14	36	45
4	6.85048809727693E-4	TGTGTGAGATTTCTCGGTCCCAACTTCTACTATCGCATGGACCTCTGG	CVRFLGPNFYYRMDLW	IGHV3-11	IGHD1-26	IGHJ6	8	17	21	22
4	6.85048809727693E-4	TGTGCCAAAGGGGGTTTGATAGTGACGGTCATTGTCATGGACGTCTGG	CAKGGLIVTVIVMDVW	IGHV3-23	IGHD3-22	IGHJ6	9	16	22	35
4	6.85048809727693E-4	TGTGCGAGACCTCCGCCGGGCAGCAGCTGGCCCCACTTTGACTACTGG	CARPPPGSSWPHFDYW	IGHV4-39	IGHD6-13	IGHJ4	9	19	29	34
4	6.85048809727693E-4	TGTGCGAGAGCTGGAGGTAGCGTGGTGGTGACTGCTTTTGACTACTGG	CARAGGSVVVTAFDYW	IGHV3-11	IGHD2-21	IGHJ4	9	21	35	36
4	6.85048809727693E-4	TGTGCGAGAGCCCTACGATATTTTGACTGGTTCCGCCTCGACCCCTGG	CARALRYFDWFRLDPW	IGHV4-34	IGHD3-9	IGHJ5	13	14	31	37
4	6.85048809727693E-4	TGTGCAAGAGAGGAGTGGCTGGTACGGGATGATGCTTTTGATATCTGG	CAREEWLVRDDAFDIW	IGHV3-74	IGHD6-19	IGHJ3	10	13	25	28
4	6.85048809727693E-4	TGTGCTGGCCCCCCCCATGACTTCGGTCACCACTTTGACTTCTGG	CAGPPHDFGHHFDFW	IGHV3-73	IGHD4-17	IGHJ4	2	15	26	31
4	6.85048809727693E-4	TGTGCGAGATTTGGGGGGTATGCTTCGGGGACCTTTGACTACTGG	CARFGGYASGTFDYW	IGHV4-39	IGHD3-10	IGHJ4	8	18	30	32
4	6.85048809727693E-4	TGTGCGAGAGCTAGTTATAGTGGTTATTCCCTTTTTGGGTACTGG	CARASYSGYSLFGYW	IGHV4-4	IGHD3-22	IGHJ4	9	17	27	39
4	6.85048809727693E-4	TGTGCGAGAGGCCACGACTGGGATAGCTGGCTCATCGACTACTGG	CARGHDWDSWLIDYW	IGHV1-3	IGHD5-18	IGHJ4	9	22	28	36
4	6.85048809727693E-4	TGTGCGAGAGGCCACGACTGGGATAGCTGGCTCATCGACTACTGG	CARGHDWDSWLIDYW	IGHV1-8	IGHD5-18	IGHJ4	12	22	28	36
4	6.85048809727693E-4	TGTGCGAGAGACCTGGGAGTGCCCGATCGGGCTCTTGATATCTGG	CARDLGVPDRALDIW	IGHV4-31	IGHD1-26	IGHJ3	10	13	18	30
4	6.85048809727693E-4	TGTGCGAAGGGTCTTGGGAGCAGCAGTTGGACGCCTGGCGACTGG	CAKGLGSSSWTPGDW	IGHV4-4	IGHD6-13	IGHJ4	6	18	29	40
4	6.85048809727693E-4	TGTGCGAGACGGATTTACGGGGATACAGGCCTTGACTACTGG	CARRIYGDTGLDYW	IGHV5-10-1	IGHD5-18	IGHJ4	9	16	27	31
4	6.85048809727693E-4	TGTGCGAGAAGTGTTCTCACATGGCACCACGTGGACGTCTGG	CARSVLTWHHVDVW	IGHV4-28	IGHD1-14	IGHJ6	9	25	30	31
4	6.85048809727693E-4	TGTACTAGAGACGATTTTTGGAGTGGTTATTTTGGCTACTGG	CTRDDFWSGYFGYW	IGHV3-49	IGHD3-3	IGHJ4	10	11	29	30
4	6.85048809727693E-4	TGTGCGAAGGGGGGGCAGTGGCTGCCCTATGACTACTGG	CAKGGQWLPYDYW	IGHV3-30	IGHD6-19	IGHJ4	6	14	23	29
4	6.85048809727693E-4	TGTTTACTTAGTGGCTACGATTGGTTTGACTACTGG	CLLSGYDWFDYW	IGHV3-15	IGHD5-12	IGHJ4	2	8	21	24
4	6.85048809727693E-4	TGCGCGAGAGAGTGGGAAACCTTTGATTCCTGG	CAREWETFDSW	IGHV1-46	IGHD1-26	IGHJ4	10	11	16	20
4	6.85048809727693E-4	TGTACTCCGTTGAATGGTCACTGG	CTPLNGHW	IGHV3-73	IGHD2-8	IGHJ4	5	12	17	19
3	5.137866072957698E-4	TGTGCGAGAGATGGGTTGACGGTACCAGCTGCTATGCCGACCGAACCCGATTACTACTACTACTACGGTATGGACGTCTGG	CARDGLTVPAAMPTEPDYYYYYGMDVW	IGHV4-31	IGHD2-2	IGHJ6	11	21	38	49
3	5.137866072957698E-4	TGTGCGAGACATCCAAGAGGAAGCCGCAATCATGACTACGCGGGCGACTACTACTGGTACTACTACATGGACGTCTGG	CARHPRGSRNHDYAGDYYWYYYMDVW	IGHV4-39	IGHD4-17	IGHJ6	11	29	39	48
3	5.137866072957698E-4	TGTGCGAGAGTATTACGATTTTTGGAGTGGTTATTATACCCCGGGGAGTACTACTACTACTACATGGACGTCTGG	CARVLRFLEWLLYPGEYYYYYMDVW	IGHV4-34	IGHD3-3	IGHJ6	9	10	39	48
3	5.137866072957698E-4	TGTGCGAGAAGTAACGGGGGTATTACTATGATAGTAGTGGTTACCCCCTACTACTACTACTACATGGACGTCTGG	CARSNGGITMIVVVTPYYYYYMDVW	IGHV4-39	IGHD3-22	IGHJ6	8	19	42	47
3	5.137866072957698E-4	TGTGCGAAAGAGTGGGGGGATCGTGGATACAGCTATGGTTTTCCTTGGTACTACTACTACGGTATGGACGTCTGG	CAKEWGDRGYSYGFPWYYYYGMDVW	IGHV3-23	IGHD5-18	IGHJ6	10	21	39	48
3	5.137866072957698E-4	TGTGCGAGACTCTATTACGATTTTTGGAGTGGTTATTACAATCACTACTACTACTACTACATGGACGTCTGG	CARLYYDFWSGYYNHYYYYYMDVW	IGHV4-34	IGHD3-3	IGHJ6	8	12	37	43
3	5.137866072957698E-4	TGTGCGAGAGTGTCCCCCCGAGACCTTTACGTTTGGGGGAGTTATCGTTATAGGGGTGCTTTTGATATCTGG	CARVSPRDLYVWGSYRYRGAFDIW	IGHV3-21	IGHD3-16	IGHJ3	9	26	51	56
3	5.137866072957698E-4	TGTGCGAGAGTACTCCCCACTCCATTCTACGGTGACTACTCATACTACTACTACTACTACATGGACGTCTGG	CARVLPTPFYGDYSYYYYYYMDVW	IGHV4-59	IGHD4-17	IGHJ6	9	26	38	42
3	5.137866072957698E-4	TGTGCGAGTCAAGGAGTTGGGTGTTTTCTTACCCGTACCAGCTGCTATCGTCGCTGGTTCGACCCCTGG	CASQGVGCFLTRTSCYRRWFDPW	IGHV4-4	IGHD2-2	IGHJ5	7	34	47	53
3	5.137866072957698E-4	TGTGCGAGACTATTTTGCAGTACCAGCTGCTACTTCTTTTACTACTACTACTACTACATGGACGTCTGG	CARLFCSTSCYFFYYYYYYMDVW	IGHV4-39	IGHD2-2	IGHJ6	9	18	31	38
3	5.137866072957698E-4	TGTGCGAGACTATTTTGCAGTACCAGCTGCTACTTCTTTTACTACTACTACTACTACATGGACGTCTGG	CARLFCSTSCYFFYYYYYYMDVW	IGHV4-59	IGHD2-2	IGHJ6	8	18	31	38
3	5.137866072957698E-4	TGTGCGAGAGTCCACTATGACTATCCCAAGCAATTTTATTACTTCCAGTACTACTACATGGACGTCTGG	CARVHYDYPKQFYYFQYYYMDVW	IGHV3-23	IGHD3-22	IGHJ6	6	13	19	36
3	5.137866072957698E-4	TGTGCGAGAGTCCACTATGACTATCCCAAGCAATTTTATTACTTCCAGTACTACTACATGGACGTCTGG	CARVHYDYPKQFYYFQYYYMDVW	IGHV4-59	IGHD3-22	IGHJ6	9	13	19	36
3	5.137866072957698E-4	TGTGCGAGAGCGGTCGGTATTACGATTTTTGGAGTGGTTATCCACGGCTACTACTACATGGACGTCTGG	CARAVGITIFGVVIHGYYYMDVW	IGHV1-46	IGHD3-3	IGHJ6	9	16	40	47
3	5.137866072957698E-4	TGTGCGAGAGGCAGCCCTTATTACGATATTTTGACTGGTTACCTCGTGACCTGCTACTTTGACTACTGG	CARGSPYYDILTGYLVTCYFDYW	IGHV3-21	IGHD3-9	IGHJ4	9	18	40	53
3	5.137866072957698E-4	TGTGCGAGAGGGGGAGAGCTATTGGGATGGTTCGGGGAGTTATTATTCCCTAACTGGTTCGACCCCTGG	CARGGELLGWFGELLFPNWFDPW	IGHV1-18	IGHD3-10	IGHJ5	9	26	45	51
3	5.137866072957698E-4	TGTGCGAGAGAGGGACAAGAGGGTACGATTTTTGGAGTGGTTATTATAGGGGGCTACTTTGACTACTGG	CAREGQEGTIFGVVIIGGYFDYW	IGHV3-21	IGHD3-3	IGHJ4	10	23	47	53
3	5.137866072957698E-4	TGTACTAGAGATTACCCAGGACATTACGATTTTTGGAGTGGTTACCCAACGTACTACTTTGACTACTGG	CTRDYPGHYDFWSGYPTYYFDYW	IGHV3-49	IGHD3-3	IGHJ4	11	22	43	50
3	5.137866072957698E-4	TGTGTACGCAGACAGGGTGCTATGATTGCCTTTGGGGGAATTATCGTCCCCTCGTTTGACCGCTGG	CVRRQGAMIAFGGIIVPSFDRW	IGHV2-5	IGHD3-16	IGHJ5	12	20	46	53
3	5.137866072957698E-4	TGTGCGAGACGGAACAACGATTACTATGGTTCGGGACACTACTACTACTACGGTATGGACGTCTGG	CARRNNDYYGSGHYYYYGMDVW	IGHV4-4	IGHD3-10	IGHJ6	8	19	34	37
3	5.137866072957698E-4	TGTGCGAGAGATTCTTATTTTGACTGGTTATTATATCGAGGGGCCTTTTACTACTTTGACTACTGG	CARDSYFDWLLYRGAFYYFDYW	IGHV1-2	IGHD3-9	IGHJ4	11	15	34	48
3	5.137866072957698E-4	TGTGCGAGAGATGGAGGGGCGAGGAGTTATTATATAATCTACTACTACTACTACATGGACGTCTGG	CARDGGARSYYIIYYYYYMDVW	IGHV3-21	IGHD3-10	IGHJ6	11	22	33	38
3	5.137866072957698E-4	TGTGCGAGAGATGGAAGGGGAATAATATGGTTCGGGGAGTTATTATGGTGGTGGTTCGACCCCTGG	CARDGRGIIWFGELLWWWFDPW	IGHV4-4	IGHD3-10	IGHJ5	11	25	45	51
3	5.137866072957698E-4	TGTGCGAGAGATATGACTACGGTGACTTACTACATGGAGGACTACTACTACGGTATGGACGTCTGG	CARDMTTVTYYMEDYYYGMDVW	IGHV1-46	IGHD4-17	IGHJ6	11	12	26	40
3	5.137866072957698E-4	TGTGCGAGAGATAGAGTCGTTACTATGATAGTAGTGGTTACCGTGGAGGGTGCTTTTGATATCTGG	CARDRVVTMIVVVTVEGAFDIW	IGHV4-59	IGHD3-22	IGHJ3	11	19	39	50
3	5.137866072957698E-4	TGTGCGAGAGAGGTTGGAGGACGATTTTTGGAGTGGTTCCCCAAGAAGTACTACTTTGACTACTGG	CAREVGGRFLEWFPKKYYFDYW	IGHV4-31	IGHD3-3	IGHJ4	10	20	37	42
3	5.137866072957698E-4	TGTGCAACAGATCGCCGGGAGTACCAGCTGCTAGGGATCGACTACTACTACGGTATGGACGTCTGG	CATDRREYQLLGIDYYYGMDVW	IGHV1-24	IGHD2-2	IGHJ6	12	19	32	40
3	5.137866072957698E-4	TGTGCGAGAGTGGGGTCAGATTATTATGATCGTAGTCCTTTTTCGCATGCTTTTGAAACCTGG	CARVGSDYYDRSPFSHAFETW	IGHV5-10-1	IGHD3-22	IGHJ3	8	19	35	46
3	5.137866072957698E-4	TGTGCGAGAGGAGTATGGTTCGGGGAGTTATTATATTACTACTACTACGGTATGGACGTCTGG	CARGVWFGELLYYYYYGMDVW	IGHV4-34	IGHD3-10	IGHJ6	10	13	34	36
3	5.137866072957698E-4	TGTGCGAGAGATTTCGCCTATCGTATAGCAGTGGCTGGCCTCGGTGATGCTTTTGATATCTGG	CARDFAYRIAVAGLGDAFDIW	IGHV1-18	IGHD6-19	IGHJ3	11	22	37	44
3	5.137866072957698E-4	TGTGCGAGAGATACCCCGGAATACTTTGATAGTAGTGGTTATTCATCCAACTTTGACCACTGG	CARDTPEYFDSSGYSSNFDHW	IGHV1-18	IGHD3-22	IGHJ4	11	21	42	49
3	5.137866072957698E-4	TGTGCGAGAGACGAAGTAAGGGTTTGGTTCGGGGAGAAGTACTACTACGGTATGGACGTCTGG	CARDEVRVWFGEKYYYGMDVW	IGHV3-30	IGHD3-10	IGHJ6	10	24	35	39
3	5.137866072957698E-4	TGTGCGAGAGAAGGGCTATGGACCCCCGGGTACTACTACTACTACTACTACATGGACGTCTGG	CAREGLWTPGYYYYYYYMDVW	IGHV3-30	IGHD6-13	IGHJ6	10	24	31	33
3	5.137866072957698E-4	TGTGCGAGAGAAGGGCTATGGACCCCCGGGTACTACTACTACTACTACTACATGGACGTCTGG	CAREGLWTPGYYYYYYYMDVW	IGHV3-21	IGHD6-13	IGHJ6	10	24	31	33
3	5.137866072957698E-4	TGTGCGAGAACGTCCGTATTACGATATTTTGACTGGTTATTACAAGCTCACTTTGACTACTGG	CARTSVLRYFDWLLQAHFDYW	IGHV4-4	IGHD3-9	IGHJ4	8	14	41	49
3	5.137866072957698E-4	TGTGCGAAGCCCGGACTCCCCGTTAGCAGCAGCTGGTACTACTACTACTACATGGACGTCTGG	CAKPGLPVSSSWYYYYYMDVW	IGHV3-23	IGHD6-13	IGHJ6	7	23	35	36
3	5.137866072957698E-4	TGTGCGCGACTGCATAAGGAGTCCATCGGGGAACTACGGTACCACTGGTTCGACCCCTGG	CARLHKESIGELRYHWFDPW	IGHV4-4	IGHD1-7	IGHJ5	5	29	37	38
3	5.137866072957698E-4	TGTGCGACTTCGGTGTCTGGTTTCCAAGGTTCCTACTTTTACTATTACCTGGACGTCTGG	CATSVSGFQGSYFYYYLDVW	IGHV3-21	IGHD3-9	IGHJ6	6	16	21	32
3	5.137866072957698E-4	TGTGCGAGGGCGCCTAGATATTGTACTAGTACCAGCTGCTCAAACCCGCTTGACCACTGG	CARAPRYCTSTSCSNPLDHW	IGHV3-21	IGHD2-2	IGHJ4	7	16	39	49
3	5.137866072957698E-4	TGTGCGAGACAACCCATATATTGTAGTGGTGGTAGCTGCTACTCAGACTTTGACTACTGG	CARQPIYCSGGSCYSDFDYW	IGHV5-10-1	IGHD2-15	IGHJ4	10	17	43	46
3	5.137866072957698E-4	TGTGCGAGAGTCCCCCACTCCTATAGCAGTGGCTGGGACTACTACTACATGGACGTCTGG	CARVPHSYSSGWDYYYMDVW	IGHV5-10-1	IGHD6-19	IGHJ6	8	21	35	37
3	5.137866072957698E-4	TGTGCGAGAGGTTCCCTCTATTACTATGATAGGAGTGGTTATTCCCTCTTTGACTTTTGG	CARGSLYYYDRSGYSLFDFW	IGHV1-8	IGHD3-22	IGHJ4	10	18	42	47
3	5.137866072957698E-4	TGTGCGAGAGATTTTAGGGGATGGCTACAATTAGGTGAGGGGTACTACTTTGACTACTGG	CARDFRGWLQLGEGYYFDYW	IGHV4-59	IGHD5-24	IGHJ4	11	19	32	41
3	5.137866072957698E-4	TGTGCGAGAGACTATCTTCTCCATGATACTAGTGGTCGACCTTGGGCTTTTGATATCTGG	CARDYLLHDTSGRPWAFDIW	IGHV4-4	IGHD3-22	IGHJ3	10	22	35	45
3	5.137866072957698E-4	TGTGCGAGAACAGCTCGAGAGATTACGTTTGGGGGAGTTATCGTACTCTTTGACTACTGG	CARTAREITFGGVIVLFDYW	IGHV4-28	IGHD3-16	IGHJ4	9	20	41	42
3	5.137866072957698E-4	TGTGCGGCCTCGGGCGGTGACCTATTTGGCTACTACTACTACTACATGGACGTCTGG	CAASGGDLFGYYYYYMDVW	IGHV1-2	IGHD4-17	IGHJ6	5	14	20	29
3	5.137866072957698E-4	TGTGCGAGAGTCCAGGCTAGGCAGCAGCTGGTACGACAGTACTACTTTGACTACTGG	CARVQARQQLVRQYYFDYW	IGHV1-46	IGHD6-13	IGHJ4	9	20	34	37
3	5.137866072957698E-4	TGTGCGAGAGATCCCTCACGGGGGGGGTATAGCAGTAGCTGGCATTATGACTACTGG	CARDPSRGGYSSSWHYDYW	IGHV1-46	IGHD6-13	IGHJ4	16	24	41	47
3	5.137866072957698E-4	TGTGCGAAAGATCAGGTTCGGGGGGGCTCGTCTGGGCTCGGGATTTTCGACTACTGG	CAKDQVRGGSSGLGIFDYW	IGHV3-30	IGHD3-10	IGHJ4	12	14	22	48
3	5.137866072957698E-4	TGTGCGAAAGATCAGGTTCGGGGGGGCGCCTACGGGCTCGGGATTTTTGACTACTGG	CAKDQVRGGAYGLGIFDYW	IGHV3-30	IGHD3-10	IGHJ4	12	14	22	45
3	5.137866072957698E-4	TGTGCGAAAGATCAGGAGTGGCTACGATCTTGGTCCTACTACGGTATGGACGTCTGG	CAKDQEWLRSWSYYGMDVW	IGHV3-30	IGHD5-12	IGHJ6	12	16	27	35
3	5.137866072957698E-4	TGTGCAAAAGATTCCCGATATTGTGGTCGTAGCAGTTGCTATCTTCTCGACCCCTGG	CAKDSRYCGRSSCYLLDPW	IGHV3-9	IGHD2-2	IGHJ5	11	16	41	46
3	5.137866072957698E-4	TGTACCACAGATTGGGTGCTATATTACTATGGTTCGGGGAGTCCCCTTGACTACTGG	CTTDWVLYYYGSGSPLDYW	IGHV3-15	IGHD3-10	IGHJ4	11	21	41	46
3	5.137866072957698E-4	TGTGCGAGGGGCAGTAACTACATTCTTAACTACTACTACTACATGGACGTCTGG	CARGSNYILNYYYYMDVW	IGHV1-18	IGHD4-11	IGHJ6	7	11	20	28
3	5.137866072957698E-4	TGTGCGAGATTTTACTATGATAGTAGTGGTTATTACTACTACTTTGACTACTGG	CARFYYDSSGYYYYFDYW	IGHV4-39	IGHD3-22	IGHJ4	8	11	35	36
3	5.137866072957698E-4	TGTGCGAGATTCTACCCCGGGTGGCTACTAAACTACAACTGGTTCGACCCCTGG	CARFYPGWLLNYNWFDPW	IGHV4-55	IGHD5-12	IGHJ5	9	20	27	33
3	5.137866072957698E-4	TGTGCGAGACGCCGGGCGGGCGTTTGGGGGAGTTATCGCTACTTTGACTACTGG	CARRRAGVWGSYRYFDYW	IGHV4-39	IGHD3-16	IGHJ4	9	20	37	38
3	5.137866072957698E-4	TGTGCGAGAGTGACAGCAGTGGCTGGAACGATTTTTGCTGCTTTTGATATCTGG	CARVTAVAGTIFAAFDIW	IGHV4-4	IGHD6-19	IGHJ3	9	14	29	38
3	5.137866072957698E-4	TGTGCGAGAGAGGGACGGAACGGTGACTACGTTGTGATTCCCTTTGACTCCTGG	CAREGRNGDYVVIPFDSW	IGHV3-11	IGHD4-17	IGHJ4	10	19	31	41
3	5.137866072957698E-4	TGTGCGAGAAAGGGATATTTTGACTGGTCATCGGGCTGGTACTTCGATCTCTGG	CARKGYFDWSSGWYFDLW	IGHV4-28	IGHD3-9	IGHJ2	10	13	27	35
3	5.137866072957698E-4	TGTGCGAAAGATATGCGGCAGTGGCTGGTATTTCGTCCTATCGTTGACTACTGG	CAKDMRQWLVFRPIVDYW	IGHV3-30	IGHD6-19	IGHJ4	11	17	29	43
3	5.137866072957698E-4	TGTGCACGGATATCCGCTGCCGGTATGTACTACTACTACGGTATGGACGTCTGG	CARISAAGMYYYYGMDVW	IGHV2-26	IGHD1-20	IGHJ6	11	19	25	27
3	5.137866072957698E-4	TGTGCACACAGACCTGGTTATGCTTCGGGGAGTTGGTACTACTTTGACTACTGG	CAHRPGYASGSWYYFDYW	IGHV2-5	IGHD3-10	IGHJ4	12	18	33	35
3	5.137866072957698E-4	TGTGCAACGACTGGATATAGTGGCTACGATTGGGGTTACTATTTTGACTCCTGG	CATTGYSGYDWGYYFDSW	IGHV1-18	IGHD5-12	IGHJ4	4	11	30	36
3	5.137866072957698E-4	TGTGCAACAGGACCCCCTACAGTAACTACGTCCGGCCCCTGGTTCGACCCCTGG	CATGPPTVTTSGPWFDPW	IGHV1-24	IGHD4-11	IGHJ5	9	16	30	38
3	5.137866072957698E-4	TGTGCGCGACAGGCGGCCCCAGTCTACTACTACTACTACATGGACGTCTGG	CARQAAPVYYYYYMDVW	IGHV5-10-1	IGHD7-27	IGHJ6	10	16	22	23
3	5.137866072957698E-4	TGTGCGAGATCGCCACAGTATGATAGTAGTGGTTATTACCTTGACTACTGG	CARSPQYDSSGYYLDYW	IGHV4-55	IGHD3-22	IGHJ4	9	18	35	36
3	5.137866072957698E-4	TGTGCGAGAGCCCAGGGGTGTGATGGCGACTGCTACGGACTTGACTTCTGG	CARAQGCDGDCYGLDFW	IGHV1-18	IGHD2-21	IGHJ4	9	18	34	40
3	5.137866072957698E-4	TGTGCGAAATATCGGGATAGCATCAGCTGGTATTGGGAATTAGATAACTGG	CAKYRDSISWYWELDNW	IGHV3-23	IGHD6-13	IGHJ4	12	16	31	46
3	5.137866072957698E-4	TGTGCACGGACCCACGTGGAAGACGAAGGGGGATATTACTTTGACTACTGG	CARTHVEDEGGYYFDYW	IGHV2-26	IGHD5-12	IGHJ4	9	11	19	36
3	5.137866072957698E-4	TGTACGAGACACCCAACTGGAACTTCAGATCCCTACTACATAGACGTCTGG	CTRHPTGTSDPYYIDVW	IGHV5-51	IGHD1-1	IGHJ6	10	13	22	32
3	5.137866072957698E-4	TGTGCGAGGACGCCTAAAGCAGTGGCTGGCGCCTACTTTGACTACTGG	CARTPKAVAGAYFDYW	IGHV1-69D	IGHD6-19	IGHJ4	7	17	28	32
3	5.137866072957698E-4	TGTGCGAGACTAGGAACTGGAACTAGCCTCGATGCTTTTGATATCTGG	CARLGTGTSLDAFDIW	IGHV4-4	IGHD1-7	IGHJ3	8	14	24	30
3	5.137866072957698E-4	TGTGCGAGACCTCCGCCGGGCAGCAGCTGGCCCCACTTTGACTACTGG	CARPPPGSSWPHFDYW	IGHV3-30	IGHD6-13	IGHJ4	8	19	29	34
3	5.137866072957698E-4	TGTGCGAGACCTCCGCCGGGCAGCAGCTGGCCCCACTTTGACTACTGG	CARPPPGSSWPHFDYW	IGHV3-21	IGHD6-13	IGHJ4	8	19	29	34
3	5.137866072957698E-4	TGTGCGAGACCCCCACAAGGCAGTGGCTGGCCTAGATTTGACTACTGG	CARPPQGSGWPRFDYW	IGHV3-21	IGHD6-19	IGHJ4	8	19	29	36
3	5.137866072957698E-4	TGTGCGAGAGGATTAGATAACTGGGCTTCGGAACCTGGGGACTACTGG	CARGLDNWASEPGDYW	IGHV1-2	IGHD7-27	IGHJ4	9	12	24	39
3	5.137866072957698E-4	TGTGCGAGAGACGGCACAGCTATGGTTTTGTACGGTATGGACGTCTGG	CARDGTAMVLYGMDVW	IGHV1-46	IGHD5-18	IGHJ6	10	15	26	36
3	5.137866072957698E-4	TGTGCAACATCCCCAGCGGTGACCACACTTTGGTGGTTCGACCCCTGG	CATSPAVTTLWWFDPW	IGHV1-24	IGHD4-17	IGHJ5	8	16	22	33
3	5.137866072957698E-4	TGTGTGAAATTAATTGGTAGTTTACGAGGTGGATTTGACTACTGG	CVKLIGSLRGGFDYW	IGHV3-23	IGHD1-7	IGHJ4	8	16	21	33
3	5.137866072957698E-4	TGTGCGTCCACGTATTACTATGATAGTAGTGTTTTTGACTACTGG	CASTYYYDSSVFDYW	IGHV1-18	IGHD3-22	IGHJ4	5	9	30	33
3	5.137866072957698E-4	TGTGCGGGAGCAGATTACTCCGCGGTCGAGGCTTTTGCTCTCTGG	CAGADYSAVEAFALW	IGHV1-46	IGHD2-15	IGHJ3	9	15	21	30
3	5.137866072957698E-4	TGTGCGAGAGGGTGGCTACAAAAATATTGGTATTTCGATCTCTGG	CARGWLQKYWYFDLW	IGHV3-11	IGHD5-24	IGHJ2	9	12	20	27
3	5.137866072957698E-4	TGTGCGAGAGGGTGGCTACAAAAATACTGGTATTTCGATCTCTGG	CARGWLQKYWYFDLW	IGHV3-11	IGHD5-24	IGHJ2	9	12	20	24
3	5.137866072957698E-4	TGTGCGAGAGATCGGTACAGTAACTACGACGACTTTGACTACTGG	CARDRYSNYDDFDYW	IGHV1-46	IGHD4-11	IGHJ4	12	15	27	31
3	5.137866072957698E-4	TGTGCGAGAGACGGCGGGCACTATTATGATGCTTTTGATATGTGG	CARDGGHYYDAFDMW	IGHV1-69D	IGHD1-26	IGHJ3	10	18	23	25
3	5.137866072957698E-4	TGTGCGAGAAGGGGGAGCAACCTTTGGCGGTGGTTCGACCCCTGG	CARRGSNLWRWFDPW	IGHV4-28	IGHD3-16	IGHJ5	9	10	16	30
3	5.137866072957698E-4	TGTGCGAAAGGCGGGGATTACTATAATAGTTTTGGGTATTCCTGG	CAKGGDYYNSFGYSW	IGHV3-23	IGHD3-22	IGHJ5	9	16	39	40
3	5.137866072957698E-4	TGTGCACGCGATTCGTATAGCAGCAGTTGGGCCTTTGACTTCTGG	CARDSYSSSWAFDFW	IGHV2-26	IGHD6-13	IGHJ4	17	18	29	32
3	5.137866072957698E-4	TGTGCGAGAGGCCAGGGCTGGCTGCAACCCCTTGGCTACTGG	CARGQGWLQPLGYW	IGHV1-8	IGHD6-19	IGHJ4	12	18	23	31
3	5.137866072957698E-4	TGTGCGAGAGATCACGCCACCGGAGCACTTTTTGACTACTGG	CARDHATGALFDYW	IGHV4-31	IGHD1-14	IGHJ4	12	18	23	30
3	5.137866072957698E-4	TGTGCGAGAGAGGGGCCTGATGCTGGGAGCTACCCTTACTGG	CAREGPDAGSYPYW	IGHV1-46	IGHD1-26	IGHJ4	10	23	32	36
3	5.137866072957698E-4	TGTGCGAATCAATGTGGTGGTGGCTGCTCCTCTGACTACTGG	CANQCGGGCSSDYW	IGHV3-30	IGHD2-21	IGHJ4	6	12	27	32
3	5.137866072957698E-4	TGTGCGAAACCCCACGGGCAGTGGCTGGTTTTTGACTACTGG	CAKPHGQWLVFDYW	IGHV3-23	IGHD6-19	IGHJ4	8	17	28	30
3	5.137866072957698E-4	TGTGCGAAACATCTATGGCTACACAAAAGCATTGACTACTGG	CAKHLWLHKSIDYW	IGHV3-23	IGHD5-24	IGHJ4	13	14	22	31
3	5.137866072957698E-4	TGTGCGAGAGATGGGCGGAGTGGTTACGATGACTACTGG	CARDGRSGYDDYW	IGHV4-31	IGHD3-3	IGHJ4	11	16	25	29
3	5.137866072957698E-4	TGTGCGAAAGAAGGTAGTGGTTATTACTTGGACTACTGG	CAKEGSGYYLDYW	IGHV3-30	IGHD3-22	IGHJ4	10	13	23	24
3	5.137866072957698E-4	TGTGGGAGAGATCCGGGGGTGACTACGCCGGGCTACTGG	CGRDPGVTTPGYW	IGHV4-59	IGHD4-17	IGHJ4	12	17	26	32
3	5.137866072957698E-4	TGTACAAGAGATACCACTGGCTGGTACCGCTACTGG	CTRDTTGWYRYW	IGHV3-73	IGHD6-19	IGHJ4	8	10	26	29
3	5.137866072957698E-4	TGTGCGAGAGGGGCCACATCTATGGTCCTCTGG	CARGATSMVLW	IGHV3-21	IGHD5-18	IGHJ4	9	15	25	29
3	5.137866072957698E-4	TGTGCGAGAGACGCAACCCCCGCCGTCTGG	CARDATPAVW	IGHV3-21	IGHD3-10	IGHJ4	10	17	21	26
3	5.137866072957698E-4	TGTACCACAGTCGGCAGACCCGCCTACTGG	CTTVGRPAYW	IGHV3-25	IGHD2-2	IGHJ4	6	11	15	23
3	5.137866072957698E-4	TGTGTCCAGCTTGGAGTTGGGGGCTGG	CVQLGVGGW	IGHV3-72	IGHD3-16	IGHJ4	3	16	22	23
3	5.137866072957698E-4	TGTGCCCAGTGGTTTTTCGGGGCCCTG	CAQWFFGAL	IGHV3-72	IGHD3-10	IGHJ5	4	15	21	26
2	3.425244048638465E-4	TGTGCGAGAGAGTTACCCGTAAAGGAGGATTGGTATTACGATTTTTGGAGTGGTTATTCCGGTGTCTTCGGGTACTACTACTACATGGACGTCTGG	CARELPVKEDWYYDFWSGYSGVFGYYYYMDVW	IGHV4-39	IGHD3-3	IGHJ6	8	32	57	72
2	3.425244048638465E-4	TGTGCGAGAGGCGAAGCTCATTACTATGGTTCGGGGAGTTATTTTAACCAAGGAACTCAGGATTACTACCACTACTACGGATTGGACCTCTGG	CARGEAHYYGSGSYFNQGTQDYYHYYGLDLW	IGHV1-8	IGHD3-10	IGHJ6	11	19	47	61
2	3.425244048638465E-4	TGTGCGAGAGATCGTCGGACCGAGGACCCCATTGCAGATGGGTTATGGTTCGGGGAGTTATACTACTACTACGGTATGGACGTCTGG	CARDRRTEDPIADGLWFGELYYYYGMDVW	IGHV4-4	IGHD3-10	IGHJ6	12	43	59	60
2	3.425244048638465E-4	TGTGCGACCCTCCCTCCTTACTATGATAGTAGTGGTTATTACAACGAGGCTTCCTACTACTACTACGGTATGGACGTCTGG	CATLPPYYDSSGYYNEASYYYYGMDVW	IGHV1-69	IGHD3-22	IGHJ6	6	17	45	53
2	3.425244048638465E-4	TGTGCGAGAGATGGCGTAGTAGTACCAGCTGCTATGTCCTTAGTTGGGGAATCGTACTACTACTACGGTATGGACGTCTGG	CARDGVVVPAAMSLVGESYYYYGMDVW	IGHV4-31	IGHD2-2	IGHJ6	11	15	35	54
2	3.425244048638465E-4	TGTGCGAGAGATACTAGGACCCCGGACTACGATATTTTGACTGGTTATTATATTGAAGTCCCCCACTACTTTGACTACTGG	CARDTRTPDYDILTGYYIEVPHYFDYW	IGHV4-31	IGHD3-9	IGHJ4	11	27	51	64
2	3.425244048638465E-4	TGTGCGAGAGCTCAATATTGTAGTGGTGGTAGCTGCTACTCGGGAGATGGGTACTACTACTACCACCTTGACTCTTGG	CARAQYCSGGSCYSGDGYYYYHLDSW	IGHV1-46	IGHD2-15	IGHJ4	9	14	45	60
2	3.425244048638465E-4	TGTGCGACTCATACCACGTATTACTATGATAGTAGTGGTTATTACCGCGAGGTGGGCTGGTACTTCGATCTCTGG	CATHTTYYYDSSGYYREVGWYFDLW	IGHV4-39	IGHD3-22	IGHJ2	6	15	44	56
2	3.425244048638465E-4	TGTGCGAGACCTGGGAGTGTGATAGTATCAGCTGCTATGGGGAGATTTCACTATTACTACTACATGGACGTCTGG	CARPGSVIVSAAMGRFHYYYYMDVW	IGHV1-46	IGHD2-2	IGHJ6	8	22	38	49
2	3.425244048638465E-4	TGTGCGAGAGCCCGGAGGCATGTTGGTATGATAGTAGTGGTTGCGACTTACTACTACTACTACATGGACGTCTGG	CARARRHVGMIVVVATYYYYYMDVW	IGHV4-34	IGHD3-22	IGHJ6	9	26	41	48
2	3.425244048638465E-4	TGTGCGAGAGGTTCGGGGAGTTATCGGAGCCTTGTGTTCGGGGACTACTACTACTACTACTACATGGACGTCTGG	CARGSGSYRSLVFGDYYYYYYMDVW	IGHV4-34	IGHD3-10	IGHJ6	10	11	23	45
2	3.425244048638465E-4	TGTGCGAGAGGGAAGATTGGTATTACTATGATAGTAGTGGTTATTACGGGAGCCGACTGGTACTTCGATCTCTGG	CARGKIGITMIVVVITGADWYFDLW	IGHV4-34	IGHD3-22	IGHJ2	10	19	46	55
2	3.425244048638465E-4	TGTGCGAGAGATCTAGGAAGTAAGTGGCTGGGCCCGGCTGGTCTCTACTACTACTACTACGGTATGGACGTCTGG	CARDLGSKWLGPAGLYYYYYGMDVW	IGHV1-18	IGHD6-19	IGHJ6	13	22	30	45
2	3.425244048638465E-4	TGTGCGAGAGATCAGGACAACTGGAACGACGTTCATCCAGAGGAGAACTACTACTACTACGGTATGGACGTCTGG	CARDQDNWNDVHPEENYYYYGMDVW	IGHV4-31	IGHD1-1	IGHJ6	12	16	31	46
2	3.425244048638465E-4	TGTGCGAAAGTAGTAAGGTATTACGATTTTTGGAGTGGTTATTATACCGGTAACTACTACTACATGGACGTCTGG	CAKVVRYYDFWSGYYTGNYYYMDVW	IGHV3-23	IGHD3-3	IGHJ6	9	17	51	52
2	3.425244048638465E-4	TGTGCGAAAGGGGACTACGGTGGCCCCAACCGCTTTCTACTGGGATCCTTCGGGTTGGGACACATTGACGTCTGG	CAKGDYGGPNRFLLGSFGLGHIDVW	IGHV1-8	IGHD4-23	IGHJ6	10	12	22	61
2	3.425244048638465E-4	TGTGCAAGAGGTCAAATGGAGGTGCAAGGGAGTGGCTACGAGTCTAGGTACTACTACTACTACATGGACGTCTGG	CARGQMEVQGSGYESRYYYYYMDVW	IGHV3-13	IGHD5-12	IGHJ6	9	30	40	48
2	3.425244048638465E-4	TGTGCGAGAGGCTCCTATACGTATTACTATGGTTCGGGGAGCCCGTACTACTACTACGGTATGGACGTCTGG	CARGSYTYYYGSGSPYYYYGMDVW	IGHV1-8	IGHD3-10	IGHJ6	11	16	40	45
2	3.425244048638465E-4	TGTGCGAGAGGGGGGAGAGGCTACAATTATTTCGTGTCGTTGGCCCCCTACGATGATGCTTTTGATATCTGG	CARGGRGYNYFVSLAPYDDAFDIW	IGHV1-46	IGHD5-24	IGHJ3	9	18	28	52
2	3.425244048638465E-4	TGTGCGAGAGGAGGGAGGCGGAGCCAGTATTACTATGATAGTAGTGGTTCCACGTACTACTTTGACTACTGG	CARGGRRSQYYYDSSGSTYYFDYW	IGHV3-11	IGHD3-22	IGHJ4	9	26	48	53
2	3.425244048638465E-4	TGTGCGAGAGATTACGATATTTTGACTGGTTATTATTCGGACGGGGGGTACTACTACGGTATGGACGTCTGG	CARDYDILTGYYSDGGYYYGMDVW	IGHV4-31	IGHD3-9	IGHJ6	11	12	35	48
2	3.425244048638465E-4	TGTGCGAAAGATTACGGCCCTGGGTTCGGGGAGTCCCTTTCGGGCCCCGGAGGGGATTGGTTCGACCCCTGG	CAKDYGPGFGESLSGPGGDWFDPW	IGHV3-30	IGHD3-10	IGHJ5	11	22	33	57
2	3.425244048638465E-4	TGTGCGCGAGCAAATAGTGGGAGCTCCCTACTGGTGGGATCAATCTACTACTACTACATGGACGTTTGG	CARANSGSSLLVGSIYYYYMDVW	IGHV4-4	IGHD1-26	IGHJ6	9	13	24	44
2	3.425244048638465E-4	TGTGCGAGTCAAGGAGTTGGGTGTTTTCTTACCCGTACCAGCTGCTATCGTCGCTGGTTCGACCCCTGG	CASQGVGCFLTRTSCYRRWFDPW	IGHV4-39	IGHD2-2	IGHJ5	7	34	47	53
2	3.425244048638465E-4	TGTGCGAGACATTACGATAGTGGGAACTACTGGGTCGGTCGCGCGCCGGACCGACCCCTTGACCACTGG	CARHYDSGNYWVGRAPDRPLDHW	IGHV4-39	IGHD1-26	IGHJ4	11	16	30	58
2	3.425244048638465E-4	TGTGCGAGAGCGGTCGGTATTACGATTTTTGGAGTGGTTATCCACGGCTACTACTACATGGACGTCTGG	CARAVGITIFGVVIHGYYYMDVW	IGHV3-53	IGHD3-3	IGHJ6	9	16	40	47
2	3.425244048638465E-4	TGTGCGAGAGGGGGAGAGCTATTGGGATGGTTCGGGGAGTTATTATTCCCTAACTGGTTCGACCCCTGG	CARGGELLGWFGELLFPNWFDPW	IGHV1-8	IGHD3-10	IGHJ5	10	26	45	51
2	3.425244048638465E-4	TGTGCGAGAGGACGGGAATACTCTGGTCCGGGGAGTTTTTACGGGAAATCAAATTGGTTCGACCCCTGG	CARGREYSGPGSFYGKSNWFDPW	IGHV1-8	IGHD3-10	IGHJ5	10	18	40	54
2	3.425244048638465E-4	TGTGCGAGAGATTTATTAGCAGCAGCTGGCAACCCGCGTTACTTCTCCTTCTACGGTCTGGACGTCTGG	CARDLLAAAGNPRYFSFYGLDVW	IGHV1-46	IGHD6-13	IGHJ6	11	16	28	58
2	3.425244048638465E-4	TGTGCGAGAGATGGGTCCGGGACATATTGTAGTGGTGGTAGCTGCTACTCCAAAGGGTTTGACTACTGG	CARDGSGTYCSGGSCYSKGFDYW	IGHV1-69	IGHD2-15	IGHJ4	11	23	50	57
2	3.425244048638465E-4	TGTGCGAGAGATGGGTCCGGGACATATTGTAGTGGTGGTAGCTGCTACTCCAAAGGGTTTGACTACTGG	CARDGSGTYCSGGSCYSKGFDYW	IGHV4-31	IGHD2-15	IGHJ4	11	23	50	57
2	3.425244048638465E-4	TGTGCGAGAGATACCTCCCTCCACGAGATTTTTGGAGTGGTTATTGATATACCGACCTTTGACTACTGG	CARDTSLHEIFGVVIDIPTFDYW	IGHV3-21	IGHD3-3	IGHJ4	11	26	44	56
2	3.425244048638465E-4	TGTGCGAAAGATTCGGCGTCGGCGTGGTTCGGGGAGTTATTATACTACTACTACTACATGGACGTCTGG	CAKDSASAWFGELLYYYYYMDVW	IGHV3-30	IGHD3-10	IGHJ6	11	24	36	37
2	3.425244048638465E-4	TGTGCAACAGCCCTTCCAGCGCTGCAGTGGCTGGTGGGTGGCTACTACTACTACGGTATGGACGTCTGG	CATALPALQWLVGGYYYYGMDVW	IGHV1-24	IGHD6-19	IGHJ6	9	23	34	41
2	3.425244048638465E-4	TGTAGTACAGCTGTCCTTGGTGATTACGTCTGGGTGACTTATCGTTATGACCCGGACTTTGACCACTGG	CSTAVLGDYVWVTYRYDPDFDHW	IGHV3-15	IGHD3-16	IGHJ4	3	20	47	55
2	3.425244048638465E-4	TGTGCCCTAGGATATTGTAGTAGTACCAGCTGCCCCTACTACTACTACTACTACATGGACGTCTGG	CALGYCSSTSCPYYYYYYMDVW	IGHV4-39	IGHD2-2	IGHJ6	4	5	32	36
2	3.425244048638465E-4	TGTGCGAGCCCTAGCGATTACTATGATAGTAGTGGTTATTTACTGGGTGATGCTTTTGATATCTGG	CASPSDYYDSSGYLLGDAFDIW	IGHV4-4	IGHD3-22	IGHJ3	7	16	39	47
2	3.425244048638465E-4	TGTGCGAGGGAACCCCGGGGTTACTATGATAGTAGTGGTTACTACTACTACCACTTTGACTTCTGG	CAREPRGYYDSSGYYYYHFDFW	IGHV4-4	IGHD3-22	IGHJ4	7	20	47	48
2	3.425244048638465E-4	TGTGCGAGACTTTGTGGTTCGGGGAGTTGCAGGTACGGTGTTGACTACTACGGTATGGACGTCTGG	CARLCGSGSCRYGVDYYGMDVW	IGHV4-4	IGHD3-10	IGHJ6	8	14	27	43
2	3.425244048638465E-4	TGTGCGAGAGTCCGAAGGGATGAATATGGTGATAGAGCAGACCGCTACAGGTGGCTCGACCCCTGG	CARVRRDEYGDRADRYRWLDPW	IGHV3-53	IGHD4-17	IGHJ5	9	19	31	51
2	3.425244048638465E-4	TGTGCGAGAGGCCGTAGGGATACAGCTATGGTTATCGTCAACTACTACTACTACATGGACGTCTGG	CARGRRDTAMVIVNYYYYMDVW	IGHV1-2	IGHD5-18	IGHJ6	9	17	33	40
2	3.425244048638465E-4	TGTGCGAGAGGCCGTAGGGATACAGCTATGGTTATCGTCAACTACTACTACTACATGGACGTCTGG	CARGRRDTAMVIVNYYYYMDVW	IGHV1-8	IGHD5-18	IGHJ6	12	17	33	40
2	3.425244048638465E-4	TGTGCGAGAGGACAGCGGAGGGCGCGGGGAGTTATGGTTTTAGCGTACAACTGGTTCGACCCCTGG	CARGQRRARGVMVLAYNWFDPW	IGHV4-4	IGHD3-10	IGHJ5	9	24	34	44
2	3.425244048638465E-4	TGTGCGAGAGGAAACGTATTACGATATTTTGACTGGGCACTTCCCGGCAGCGGTATGGACGTCTGG	CARGNVLRYFDWALPGSGMDVW	IGHV1-8	IGHD3-9	IGHJ6	10	13	35	54
2	3.425244048638465E-4	TGTGCGAGAGATCCGGGGTACAATACTGGTGGAACCTACTACTCGGACGGGTACTTTGACTTATGG	CARDPGYNTGGTYYSDGYFDLW	IGHV4-31	IGHD2-15	IGHJ4	12	26	43	51
2	3.425244048638465E-4	TGTGCGAGAGATCCGGGATATTATAGTGATGGTAAATGGTATTCCGATGGCTACTTTGACTACTGG	CARDPGYYSDGKWYSDGYFDYW	IGHV3-11	IGHD2-15	IGHJ4	12	15	33	50
2	3.425244048638465E-4	TGTGCGAGAGATATGACTACGGTGACTTACTACATGGAGGACTACTACTACGGTATGGACGTCTGG	CARDMTTVTYYMEDYYYGMDVW	IGHV3-53	IGHD4-17	IGHJ6	11	12	26	40
2	3.425244048638465E-4	TGTGCGAGAGAGTATAGTAGGGCCGCGAATGTAGTGGTGGTAGCTTCTAGATACTTTGACTACTGG	CAREYSRAANVVVVASRYFDYW	IGHV4-31	IGHD2-15	IGHJ4	10	29	48	51
2	3.425244048638465E-4	TGTGCGAGAACAAAGTACAACTGGAACGACCTATCGTACTACTACTACTACTACATGGACGTCTGG	CARTKYNWNDLSYYYYYYMDVW	IGHV1-46	IGHD1-1	IGHJ6	8	14	29	36
2	3.425244048638465E-4	TGTGCGAAAGCGGCCCACATTACTATGATAGTAGTGGTTATTGAAGGAGGTCCCCCTGACTACTGG	CAKAAHITMIVVVIEGGPPDYW	IGHV3-23	IGHD3-22	IGHJ4	9	18	41	56
2	3.425244048638465E-4	TGTGCACGGATACACTACTATGGTTCGGGGAGTTATTATGGCTACTACTACGGTATGGACGTCTGG	CARIHYYGSGSYYGYYYGMDVW	IGHV2-26	IGHD3-10	IGHJ6	12	15	38	41
2	3.425244048638465E-4	TGTGCACGGATAAAGGTAGAGATGGCCACAATTGGATACTACTACTACTACGGTATGGACGTCTGG	CARIKVEMATIGYYYYYGMDVW	IGHV2-26	IGHD5-24	IGHJ6	11	15	32	36
2	3.425244048638465E-4	TGTGCAAGATCCACCCGACCCCCCCTAGTGCCTAGAAGCTACTACTACTACTACATGGACGTCTGG	CARSTRPPLVPRSYYYYYMDVW	IGHV3-13	IGHD5-12	IGHJ6	8	25	33	38
2	3.425244048638465E-4	TGTAGCAGTATTCTTCACTCTGATGGCCTGGGTTATTACTACGTCGATTATAACTTTGAATACTGG	CSSILHSDGLGYYYVDYNFEYW	IGHV3-15	IGHD3-22	IGHJ4	3	30	43	52
2	3.425244048638465E-4	TGTGTAACAGGGCTTGCACTGACTGGTACTTCGACATTTAGGCACTATTACCTGGAGGTCTGG	CVTGLALTGTSTFRHYYLEVW	IGHV1-24	IGHD2-2	IGHJ6	9	22	29	43
2	3.425244048638465E-4	TGTGCGGCCATTCAGGGGCATTACTATGATAGTAGTGGTTACAGTTACTACTTTGACTACTGG	CAAIQGHYYDSSGYSYYFDYW	IGHV1-58	IGHD3-22	IGHJ4	7	19	40	45
2	3.425244048638465E-4	TGTGCGAGGCAGGGTATAATTACTATGATAGTAGTGGTTATTCCCTCCTGCTTTGACTACTGG	CARQGIITMIVVVIPSCFDYW	IGHV4-4	IGHD3-22	IGHJ4	7	18	41	50
2	3.425244048638465E-4	TGTGCGAGACTTTTCGAGGGGTATTGTAGTGGTGGTAGCTGCCTTAACTGGTTCGACCCCTGG	CARLFEGYCSGGSCLNWFDPW	IGHV5-10-1	IGHD2-15	IGHJ5	9	21	41	45
2	3.425244048638465E-4	TGTGCGAGAGGTCGTGGTATGTCCGTTTTTGGAGTTGTTATTGCAAGATGGTTCGACCCCTGG	CARGRGMSVFGVVIARWFDPW	IGHV4-31	IGHD3-3	IGHJ5	9	25	41	48
2	3.425244048638465E-4	TGTGCGAGAGGGCTAAACGATTTTTGGAGTGGCGTGGTGGGCTACTACTACATGGACGTCTGG	CARGLNDFWSGVVGYYYMDVW	IGHV1-2	IGHD3-3	IGHJ6	9	16	31	41
2	3.425244048638465E-4	TGTGCGAGAGATTTTACGGTGACTACGGCGGATTACTACTACTACTACGGTATGGACGTCTGG	CARDFTVTTADYYYYYGMDVW	IGHV3-53	IGHD4-17	IGHJ6	11	14	26	31
2	3.425244048638465E-4	TGTGCGAGAGATTCGAGGTTACGATATTTTGACTGGTTATACTACTACTACATGGACGTCTGG	CARDSRLRYFDWLYYYYMDVW	IGHV4-4	IGHD3-9	IGHJ6	11	18	38	39
2	3.425244048638465E-4	TGTGCGAGAGATTGGGCATCTGGATATGAGTCCGGTGAATATGTTGACTGGTTCGACCCCTGG	CARDWASGYESGEYVDWFDPW	IGHV4-59	IGHD5-12	IGHJ5	11	20	26	46
2	3.425244048638465E-4	TGTGCGAGAGATCATGTTGGGTACGATTTTTGGGGTGGTTATTACTCCGCCTTTGGGTACTGG	CARDHVGYDFWGGYYSAFGYW	IGHV3-21	IGHD3-3	IGHJ4	12	21	43	50
2	3.425244048638465E-4	TGTGCGAGAGATCATGTTGGGTACGATTTTTGGAGTGGTTATTACTCCGCCTTTGGGTACTGG	CARDHVGYDFWSGYYSAFGYW	IGHV3-21	IGHD3-3	IGHJ4	12	21	43	50
2	3.425244048638465E-4	TGTGCGAGAGATGGAGGATATTACTATGATAGTAGTGGTTATGATGATGCTTTTGATATCTGG	CARDGGYYYDSSGYDDAFDIW	IGHV3-11	IGHD3-22	IGHJ3	11	18	41	43
2	3.425244048638465E-4	TGTGCGAGAGATACCAGTGGCTGGTCCGGGGGGAACTACTACTACAACGGTATGGACGTCTGG	CARDTSGWSGGNYYYNGMDVW	IGHV3-21	IGHD6-19	IGHJ6	11	14	24	34
2	3.425244048638465E-4	TGTGCGAGAGATAGGGGGAATATTGTGGTGGTGACTGCTATCGAGTACTACTTTGACTACTGG	CARDRGNIVVVTAIEYYFDYW	IGHV4-59	IGHD2-21	IGHJ4	11	19	40	43
2	3.425244048638465E-4	TGTGCGAGAGATAAAAGGGGTTTGTCGCAGCAGCTGGTAAGAAGCAGTCCCTTTGACTACTGG	CARDKRGLSQQLVRSSPFDYW	IGHV4-31	IGHD6-13	IGHJ4	11	26	38	50
2	3.425244048638465E-4	TGTGCGAGAACGTCCGTATTACGATATTTTGACTGGTTATTACAAGCTCACTTTGACTACTGG	CARTSVLRYFDWLLQAHFDYW	IGHV4-28	IGHD3-9	IGHJ4	9	14	41	49
2	3.425244048638465E-4	TGTGCGAAAGATGGGGGGGGATTTTGGAGTGGTTTCGGTTACTACTACTACATGGACGTCTGG	CAKDGGGFWSGFGYYYYMDVW	IGHV3-23	IGHD3-3	IGHJ6	11	21	33	39
2	3.425244048638465E-4	TGTGCAACAGACCCCGACAAGTATTACTATGATAGTAGTGGTGATGATGCTTTTGATATCTGG	CATDPDKYYYDSSGDDAFDIW	IGHV1-24	IGHD3-22	IGHJ3	10	20	41	43
2	3.425244048638465E-4	TGTACCACGGAGAGGGTGAGGGCGGGGGGAGTGGTGGTAGCGTACTGGTACTTCGATCTCTGG	CTTERVRAGGVVVAYWYFDLW	IGHV3-15	IGHD3-16	IGHJ2	7	24	31	36
2	3.425244048638465E-4	TGTGTGAGAGGCCAAAAGAGATGGCTACAATTCAACCGACTATATTGGTTCGACCCCTGG	CVRGQKRWLQFNRLYWFDPW	IGHV1-8	IGHD5-24	IGHJ5	12	16	31	45
2	3.425244048638465E-4	TGTGCGAGACACGCCGTGTATTGTAGTAGTACCAGCTGCTATTCCTACTTTGACTACTGG	CARHAVYCSSTSCYSYFDYW	IGHV5-10-1	IGHD2-2	IGHJ4	10	18	41	44
2	3.425244048638465E-4	TGTGCGAGAGGTAGCAGCAGCTGGACTGGTTACTACTACTACTACTACATGGACGTCTGG	CARGSSSWTGYYYYYYMDVW	IGHV1-8	IGHD6-13	IGHJ6	10	11	23	29
2	3.425244048638465E-4	TGTGCGAGAGGCTTACGGCAGCAGCTGGTTTGGCACTACTACTACTACATGGACGTCTGG	CARGLRQQLVWHYYYYMDVW	IGHV1-8	IGHD6-13	IGHJ6	11	17	28	34
2	3.425244048638465E-4	TGTGCGAGAGGCCTATACAGCTATGGTTACTTTCACTACTACTACTACATGGACGTCTGG	CARGLYSYGYFHYYYYMDVW	IGHV1-8	IGHD5-18	IGHJ6	13	14	29	34
2	3.425244048638465E-4	TGTGCGAGAGATTCCTCTTTATTACGATTTTTGGAGTGGTTGGGGACTTTTGATATCTGG	CARDSSLLRFLEWLGTFDIW	IGHV4-31	IGHD3-3	IGHJ3	11	19	40	46
2	3.425244048638465E-4	TGTGCGAGAGATGGGTTCGGGGAGTTAGGGAGCTACTACTACTACGGTATGGACGTCTGG	CARDGFGELGSYYYYGMDVW	IGHV4-31	IGHD3-10	IGHJ6	11	13	26	32
2	3.425244048638465E-4	TGTGCGAGAGATGAACGGAGATGGCTACAATTGCGCCCGAAGGGTTTTTTTGACTACTGG	CARDERRWLQLRPKGFFDYW	IGHV4-31	IGHD5-24	IGHJ4	11	17	31	48
2	3.425244048638465E-4	TGTGCGAGAGATAGCCCTTTCCATAGCAGTGGCTGGGGGTTCGGGGCGTTTGACTACTGG	CARDSPFHSSGWGFGAFDYW	IGHV1-46	IGHD6-19	IGHJ4	11	22	35	48
2	3.425244048638465E-4	TGTGCGAGAGATAAAGGGAAACAGCAGCTGGTACTTTTTTACTACGGTATGGACGTCTGG	CARDKGKQQLVLFYYGMDVW	IGHV1-46	IGHD2-2	IGHJ6	11	22	34	48
2	3.425244048638465E-4	TGTGCGAAGCCCGGACTCCCCGTTAGCAGCAGCTGGTACTACTACTACATGGACGTCTGG	CAKPGLPVSSSWYYYYMDVW	IGHV3-23	IGHD6-13	IGHJ6	7	23	35	36
2	3.425244048638465E-4	TGTGCGAAAGATCAACGTTCTATGATAGTAGTGGTTATTACTTCCTACTTTGACTACTGG	CAKDQRSMIVVVITSYFDYW	IGHV3-23	IGHD3-22	IGHJ4	12	19	41	44
2	3.425244048638465E-4	TGTACCACAGAGTGGCTATATTACGATATTTTGACTGGTTATTATGAGGGGGACTACTGG	CTTEWLYYDILTGYYEGDYW	IGHV3-15	IGHD3-9	IGHJ4	10	18	44	51
2	3.425244048638465E-4	TGTGTACGAGACTTTTACGTTTGGGGGAGTTATCGCCTCAACTGGTTCGACCCCTGG	CVRDFYVWGSYRLNWFDPW	IGHV3-74	IGHD3-16	IGHJ5	10	14	34	38
2	3.425244048638465E-4	TGTGCGAGTATAGCAGCAGCTGGAGCCGCCTACTACTACTACGGTATGGACGTCTGG	CASIAAAGAAYYYYGMDVW	IGHV3-21	IGHD6-13	IGHJ6	7	8	22	29
2	3.425244048638465E-4	TGTGCGAGGGGAGAATTTGACTGGTTATTATACTACTACTACGGTATGGACGTCTGG	CARGEFDWLLYYYYGMDVW	IGHV3-11	IGHD3-9	IGHJ6	7	15	24	25
2	3.425244048638465E-4	TGTGCGAGATCTCGTAGGGGATGGCTACAATTAATGGTGTACTACTTTGACTACTGG	CARSRRGWLQLMVYYFDYW	IGHV4-55	IGHD5-24	IGHJ4	9	19	32	38
2	3.425244048638465E-4	TGTGCGAGACTAAATTACTATGATAGTAGTGGTTACCCCAGCTACTTTGACTACTGG	CARLNYYDSSGYPSYFDYW	IGHV5-10-1	IGHD3-22	IGHJ4	9	13	34	41
2	3.425244048638465E-4	TGTGCGAGACATAGGAGGGGATGGCTACAATTGACTCCTTACTACTTTGACTACTGG	CARHRRGWLQLTPYYFDYW	IGHV4-39	IGHD5-24	IGHJ4	11	19	31	39
2	3.425244048638465E-4	TGTGCGAGACATAGGAGGGGATGGCTACAATTGAATCCTTACTACTTTGACTACTGG	CARHRRGWLQLNPYYFDYW	IGHV4-39	IGHD5-24	IGHJ4	11	19	31	39
2	3.425244048638465E-4	TGTGCGAGAGTCCAGGCTAGGCAGCAGCTGGTACGACAGTACTACTTTGACTACTGG	CARVQARQQLVRQYYFDYW	IGHV1-8	IGHD6-13	IGHJ4	9	20	34	37
2	3.425244048638465E-4	TGTGCGAGAGTCCAGGCTAGGCAGCAGCTGGTACGACAGTACTACTTTGACTACTGG	CARVQARQQLVRQYYFDYW	IGHV4-34	IGHD6-13	IGHJ4	9	20	34	37
2	3.425244048638465E-4	TGTGCGAGAGTAGAAGGTTCGGGGAGTTACTACTACTACTACTACATGGACGTCTGG	CARVEGSGSYYYYYYMDVW	IGHV4-34	IGHD3-10	IGHJ6	9	15	25	26
2	3.425244048638465E-4	TGTGCGAGAGCCCGACGAGGATGGCTACAATTAAGGGCGGGGTGCTTTGACTACTGG	CARARRGWLQLRAGCFDYW	IGHV4-59	IGHD5-24	IGHJ4	9	19	32	44
2	3.425244048638465E-4	TGTGCGAGAGGGAAAAGAGTAGAGATCTACTACTACTACTACTACATGGACGTCTGG	CARGKRVEIYYYYYYMDVW	IGHV1-18	IGHD5-24	IGHJ6	9	18	25	27
2	3.425244048638465E-4	TGTGCGAGAGACGTATTACGATATTTTGACCGCGGTTATTTGGGTATGGACGTCTGG	CARDVLRYFDRGYLGMDVW	IGHV3-21	IGHD3-9	IGHJ6	10	11	29	45
2	3.425244048638465E-4	TGTGCGAGAGAGCACCGAGTGGCTGGCTACTACTACTACTTCTACATGGACGTCTGG	CAREHRVAGYYYYFYMDVW	IGHV1-2	IGHD6-19	IGHJ6	10	17	25	27
2	3.425244048638465E-4	TGTGCGAGAGAAGGGAGGCCAATAGTGGCTACGACTCGCTACGGTATGGACGTCTGG	CAREGRPIVATTRYGMDVW	IGHV5-10-1	IGHD5-12	IGHJ6	8	21	33	45
2	3.425244048638465E-4	TGTGCGAACGGAGGGCGGCGCACGTTTGGGGGAGTCATCGTCTACTTTGAGTTCTGG	CANGGRRTFGGVIVYFEFW	IGHV3-11	IGHD3-16	IGHJ4	6	21	40	41
2	3.425244048638465E-4	TGTGCGAAAGCGTCTTACGATTTTTGGAGAGGCTATCCTGTTTACTTTGACTACTGG	CAKASYDFWRGYPVYFDYW	IGHV3-23	IGHD3-3	IGHJ4	9	10	35	42
2	3.425244048638465E-4	TGTGCGAAAGATCAGGTTCGGGGTGGCACCTCCGGGCTCGGGATTTTTGACTACTGG	CAKDQVRGGTSGLGIFDYW	IGHV3-30	IGHD3-10	IGHJ4	12	14	22	45
2	3.425244048638465E-4	TGTGCGAAAGATCAGGTTCGGGGGGGCTCCTTCGGCCTCGGCATTTTCGACTACTGG	CAKDQVRGGSFGLGIFDYW	IGHV3-30	IGHD3-10	IGHJ4	12	14	22	48
2	3.425244048638465E-4	TGTGCGAAAGATCAGGTTCGGGGGGGCTCCTCCGGGCTCGGGATTTTCGACTACTGG	CAKDQVRGGSSGLGIFDYW	IGHV1-3	IGHD3-10	IGHJ4	12	14	22	48
2	3.425244048638465E-4	TGTGCGAAAGATAAATTATTACGATATTTTGACTGGTTAGGTTACTTTGACTACTGG	CAKDKLLRYFDWLGYFDYW	IGHV3-60	IGHD3-9	IGHJ4	11	16	38	42
2	3.425244048638465E-4	TGTGCGAAAGATAAATTATTACGATATTTTGACTGGTTAGGTTACTTTGACTACTGG	CAKDKLLRYFDWLGYFDYW	IGHV4-31	IGHD3-9	IGHJ4	11	16	38	42
2	3.425244048638465E-4	TGTGCGAAAGACGGGGGGGGATGGCTACAGAGCGGTGGATATTACTTTGACTCCTGG	CAKDGGGWLQSGGYYFDSW	IGHV3-23	IGHD5-24	IGHJ4	10	19	28	42
2	3.425244048638465E-4	TGTGCGAAAGAGGGGTGGGAGCTTACCCCCTACTACTACTACGGTATGGACGTCTGG	CAKEGWELTPYYYYGMDVW	IGHV3-33	IGHD1-26	IGHJ6	10	14	22	29
2	3.425244048638465E-4	TGTGCGAAAGAAATGGTCGATAGCAGCAGCGGCTACTACTACTACATGGACGTCTGG	CAKEMVDSSSGYYYYMDVW	IGHV3-30	IGHD6-13	IGHJ6	10	19	29	32
2	3.425244048638465E-4	TGTGCGAAAAAGGGGTATGATAGAAGTGGTTATGACTACTGGTACTTCGATCTCTGG	CAKKGYDRSGYDYWYFDLW	IGHV1-58	IGHD3-22	IGHJ2	5	15	32	35
2	3.425244048638465E-4	TGTGCAAGAGCCCCGTATAGCAGCAGCTGGTACGGGGGGAACTGGTTCGACCCCTGG	CARAPYSSSWYGGNWFDPW	IGHV3-74	IGHD6-13	IGHJ5	9	14	33	39
2	3.425244048638465E-4	TGTGCGGTCGACGAAGGGACATACAAATATGGTTACAGTTGGTTCGACCCCTGG	CAVDEGTYKYGYSWFDPW	IGHV1-58	IGHD5-18	IGHJ5	6	20	35	39
2	3.425244048638465E-4	TGTGCGAGGTCGTATAGTGGGAGCTACTACGTTGGGCACTACTTTGACTACTGG	CARSYSGSYYVGHYFDYW	IGHV3-48	IGHD1-26	IGHJ4	7	11	31	37
2	3.425244048638465E-4	TGTGCGAGACCCCTAGGCCCGAGAACTTTCTTCTATTACGGTGCGGACGTCTGG	CARPLGPRTFFYYGADVW	IGHV1-3	IGHD3-3	IGHJ6	8	33	39	44
2	3.425244048638465E-4	TGTGCGAGACATAGTGACTACGATTTTCACTCCTACTACTACATGGACGTCTGG	CARHSDYDFHSYYYMDVW	IGHV5-10-1	IGHD5-12	IGHJ6	11	12	24	28
2	3.425244048638465E-4	TGTGCGAGAGATCTAAAGGGGCGATATTTTGACTGGTTATCCTTTGACTACTGG	CARDLKGRYFDWLSFDYW	IGHV3-53	IGHD3-9	IGHJ4	13	21	39	41
2	3.425244048638465E-4	TGTGCGAATGTGCTATCACCATATTACTACTACTACTACGGTATGGACGTCTGG	CANVLSPYYYYYYGMDVW	IGHV4-4	IGHD2-8	IGHJ6	6	10	15	20
2	3.425244048638465E-4	TGTGCGAAACATGGGACTTATTTTGACCTCAAGTATCGCGGTATGGACGTCTGG	CAKHGTYFDLKYRGMDVW	IGHV5-51	IGHD3-9	IGHJ6	12	18	26	42
2	3.425244048638465E-4	TGTGCGAAAGTATTACTTTGGTTCGGCGGTTCCAACTACGGCTTGCACGTCTGG	CAKVLLWFGGSNYGLHVW	IGHV3-23	IGHD3-10	IGHJ6	9	10	25	46
2	3.425244048638465E-4	TGTGCGAAAGGCGGATCCCACTTTACGTTTGGGGGAGTTCCAGGTGACTCCTGG	CAKGGSHFTFGGVPGDSW	IGHV3-23	IGHD3-16	IGHJ4	9	22	38	44
2	3.425244048638465E-4	TGTGCGAAAGACCCCTTCTACGATTTTTGGAGTGGTTATTACTTTGACTACTGG	CAKDPFYDFWSGYYFDYW	IGHV3-23	IGHD3-3	IGHJ4	10	18	38	39
2	3.425244048638465E-4	TGTGCGAAAGACGCCGTCTTGTATGGAGCAGCTGAGAACTGGTCCGATACCTGG	CAKDAVLYGAAENWSDTW	IGHV3-11	IGHD2-2	IGHJ5	10	26	33	36
2	3.425244048638465E-4	TGTACCACGTATTACTATGACAGTAGTGATTATTTCTACTACTTTGACTTCTGG	CTTYYYDSSDYFYYFDFW	IGHV3-73	IGHD3-22	IGHJ4	4	6	33	36
2	3.425244048638465E-4	TGTGCCACGGCCTACCGTGTATTCCGTTCCTCGTACGGTCTCGACGTCTGG	CATAYRVFRSSYGLDVW	IGHV3-73	IGHD2-21	IGHJ6	2	19	25	42
2	3.425244048638465E-4	TGTGCGGGCGGGTGTAATGGTGATTCATGTCACGGCTACTTCCAGCACTGG	CAGGCNGDSCHGYFQHW	IGHV1-46	IGHD2-8	IGHJ1	5	14	21	36
2	3.425244048638465E-4	TGTGCGACCCAGACAATTTTGGCTACGTTCTACTACTACATGGAGGTCTGG	CATQTILATFYYYMEVW	IGHV3-30	IGHD5-12	IGHJ6	6	19	26	29
2	3.425244048638465E-4	TGTGCGAGGTATTGTGGTGGTTACTGCTCCCGTGAATACTTCCAGTATTGG	CARYCGGYCSREYFQYW	IGHV3-33	IGHD2-21	IGHJ1	7	9	27	32
2	3.425244048638465E-4	TGTGCGAGGCGACGACCCAGAACTGGCACTACGCGGTGGTTCGACCCCTGG	CARRRPRTGTTRWFDPW	IGHV4-39	IGHD1-7	IGHJ5	7	20	32	36
2	3.425244048638465E-4	TGTGCGAGATTGTGGGACTCCACAGCAGCTCGTCCCGGGGCCGGCTACTGG	CARLWDSTAARPGAGYW	IGHV4-59	IGHD6-6	IGHJ4	8	23	34	44
2	3.425244048638465E-4	TGTGCGAGATTGTGGGACTCCACAGCAGCTCGTCCGGGGGCCGGCTACTGG	CARLWDSTAARPGAGYW	IGHV7-81	IGHD6-6	IGHJ4	9	23	36	44
2	3.425244048638465E-4	TGTGCGAGAGATTCCTGGGTTCGGGGGACATACTACGGAATGGACGTCTGG	CARDSWVRGTYYGMDVW	IGHV3-53	IGHD3-10	IGHJ6	11	17	25	39
2	3.425244048638465E-4	TGTGCGAGAGATCCGGGTACAGCTATGGCCCATGATGCTTTTGATATCTGG	CARDPGTAMAHDAFDIW	IGHV4-31	IGHD5-18	IGHJ3	12	17	27	30
2	3.425244048638465E-4	TGTGCGAGAAACGTGAATTGTGGTGCTGACTGCTACTCATTTGACTTCTGG	CARNVNCGADCYSFDFW	IGHV3-23	IGHD2-21	IGHJ4	6	16	34	39
2	3.425244048638465E-4	TGTGCGAAAGATTACAGTCGTCATTATAGTGGCTGGTCGTTTGACTCCTGG	CAKDYSRHYSGWSFDSW	IGHV3-11	IGHD5-12	IGHJ4	11	24	33	39
2	3.425244048638465E-4	TGTGCGAAAGATTACAGTCGTCATTATAGTGGCTGGTCGTTTGACTCCTGG	CAKDYSRHYSGWSFDSW	IGHV3-23	IGHD5-12	IGHJ4	11	24	33	39
2	3.425244048638465E-4	TGTGGAAAAGATGAGACAAGTGCAACTACAAAAACCCACATTGACCACTGG	CGKDETSATTKTHIDHW	IGHV3-9	IGHD2-15	IGHJ4	11	24	30	40
2	3.425244048638465E-4	TGTGTGAGATTTCTCGGTCCCAACTTCTACTATCGCATGGACCTCTGG	CVRFLGPNFYYRMDLW	IGHV3-35	IGHD1-26	IGHJ6	8	17	21	22
2	3.425244048638465E-4	TGTGTGAGATTTCTCGGTCCCAACTTCTACTATCGCATGGACCTCTGG	CVRFLGPNFYYRMDLW	IGHV3-21	IGHD1-26	IGHJ6	8	17	21	22
2	3.425244048638465E-4	TGTGCGCGAGAGATTGGGAATCCTAGAGGGGATGCTTTTGATATCTGG	CAREIGNPRGDAFDIW	IGHV3-53	IGHD2-15	IGHJ3	10	19	25	30
2	3.425244048638465E-4	TGTGCGGGGGGGGGGAGCAGCAGCTGGTATGGTGCTTTTGATATCTGG	CAGGGSSSWYGAFDIW	IGHV3-21	IGHD6-13	IGHJ3	5	15	27	28
2	3.425244048638465E-4	TGTGCGGGGGGAAACCCATCCTACTACTACTACTACATGGACGTCTGG	CAGGNPSYYYYYMDVW	IGHV1-58	IGHD3-10	IGHJ6	6	7	11	20
2	3.425244048638465E-4	TGTGCGACAGATTGGGGTGACCACCAAGTGTGGAATTTTGACTCCTGG	CATDWGDHQVWNFDSW	IGHV1-46	IGHD2-15	IGHJ4	11	19	25	36
2	3.425244048638465E-4	TGTGCGACAGATGGGGGCTTCGACTTGGAGGGAACTTTTGATATCTGG	CATDGGFDLEGTFDIW	IGHV1-24	IGHD3-3	IGHJ3	11	24	29	34
2	3.425244048638465E-4	TGTGCGAGAGCTGGAGGTAGCGTGGTGGTGACTGCTTTTGACTACTGG	CARAGGSVVVTAFDYW	IGHV3-53	IGHD2-21	IGHJ4	9	21	35	36
2	3.425244048638465E-4	TGTGCGAGAGCCGGACGATTTTTGGAGTGGTTACTAATTGACTACTGG	CARAGRFLEWLLIDYW	IGHV1-18	IGHD3-3	IGHJ4	9	14	32	37
2	3.425244048638465E-4	TGTGCGAGAGATCCGGACTACACCAACACCGAAGGAATGGACGTCTGG	CARDPDYTNTEGMDVW	IGHV3-21	IGHD2-8	IGHJ6	12	18	24	36
2	3.425244048638465E-4	TGTGCGAGAGATCAGATACTATGGTTCGGGGAGCCATTTGACTACTGG	CARDQILWFGEPFDYW	IGHV3-21	IGHD3-10	IGHJ4	12	16	32	36
2	3.425244048638465E-4	TGTGCGAGAGATGGGGCCATATACAGCTATGGTTATATTGGCTACTGG	CARDGAIYSYGYIGYW	IGHV1-46	IGHD5-18	IGHJ4	11	20	34	37
2	3.425244048638465E-4	TGTGCGAGAGACGGCACAGCTATGGTTTTGTACGGTATGGACGTCTGG	CARDGTAMVLYGMDVW	IGHV4-31	IGHD5-18	IGHJ6	10	15	26	36
2	3.425244048638465E-4	TGTGCGAGAAGTGGCTCTCGTTTGAGGGAGTTCCGATTTGACCTCTGG	CARSGSRLREFRFDLW	IGHV3-48	IGHD3-16	IGHJ5	8	18	31	39
2	3.425244048638465E-4	TGTGCACACTTCCGGTGGTTCGGGGAGTTACTTTGGTTCGACCCCTGG	CAHFRWFGELLWFDPW	IGHV2-5	IGHD3-10	IGHJ5	8	15	29	33
2	3.425244048638465E-4	TGTGCAGTCCAAGGTCCCCGAATATCAGCGGCCGTCCTTGACAACTGG	CAVQGPRISAAVLDNW	IGHV1-69-2	IGHD3-10	IGHJ4	5	14	21	37
2	3.425244048638465E-4	TGTGTACACTTGCCATATTATTACTACTATTACATGGACGTCTGG	CVHLPYYYYYYMDVW	IGHV1-69D	IGHD2-21	IGHJ6	3	13	18	21
2	3.425244048638465E-4	TGTGCTGGCCCCCCCCATGACTTCGGTCACCACTTTGACTTCTGG	CAGPPHDFGHHFDFW	IGHV3-72	IGHD4-17	IGHJ4	5	15	26	31
2	3.425244048638465E-4	TGTGCGCAAACTTATTATTATGATCGAGGGAGGTTTGACCGCTGG	CAQTYYYDRGRFDRW	IGHV4-34	IGHD3-16	IGHJ5	5	15	23	31
2	3.425244048638465E-4	TGTGCGCAAACTTATTATTATGATCGAGGGAGGTTTGACCACTGG	CAQTYYYDRGRFDHW	IGHV3-25	IGHD3-16	IGHJ4	2	15	23	33
2	3.425244048638465E-4	TGTGCGCAAACTTATTATTATGATCGAGGGAGGTTTGACCACTGG	CAQTYYYDRGRFDHW	IGHV4-4	IGHD3-16	IGHJ4	5	15	23	33
2	3.425244048638465E-4	TGTGCGCAAACTTATTATTATGATCGAGGGAGGTTTGACCACTGG	CAQTYYYDRGRFDHW	IGHV4-34	IGHD3-16	IGHJ4	5	15	23	33
2	3.425244048638465E-4	TGTGCGAGATTTGGGGGGTATGCTTCGGGGACCTTTGACTACTGG	CARFGGYASGTFDYW	IGHV4-55	IGHD3-10	IGHJ4	9	18	30	32
2	3.425244048638465E-4	TGTGCGAGAGGCCACGACTGGGATAGCTGGCTCATCGACTACTGG	CARGHDWDSWLIDYW	IGHV4-34	IGHD5-18	IGHJ4	12	22	28	36
2	3.425244048638465E-4	TGTGCGAGAGATCGGAGCAGTGGCTGGCCTTACTTTGACTACTGG	CARDRSSGWPYFDYW	IGHV3-21	IGHD6-19	IGHJ4	12	15	26	30
2	3.425244048638465E-4	TGTGCGAAATCGGGTCCGTGGCCCGATGATGCTTTTGATATGTGG	CAKSGPWPDDAFDMW	IGHV5-51	IGHD5-18	IGHJ3	6	16	20	25
2	3.425244048638465E-4	TGTACTGGCCCCCCCCATGACTTCGGTCACCACTTTGACTTCTGG	CTGPPHDFGHHFDFW	IGHV3-73	IGHD4-17	IGHJ4	5	15	26	31
2	3.425244048638465E-4	TGTGTCATTGAAGCCCCAGGACAGAGTTATGGGAACAACTGG	CVIEAPGQSYGNNW	IGHV3-11	IGHD3-10	IGHJ4	3	23	29	37
2	3.425244048638465E-4	TGTGCGCTGGGGGGGGGGCGTTTAACCCCCTTTGACTACTGG	CALGGGRLTPFDYW	IGHV5-10-1	IGHD3-16	IGHJ4	5	7	12	29
2	3.425244048638465E-4	TGTGCGACAAACAGGGGACCTCAGGGTTTTGAGAGTAATTGG	CATNRGPQGFESNW	IGHV3-23	IGHD3-10	IGHJ4	6	33	38	39
2	3.425244048638465E-4	TGTGCGAGAGGGGGGGCCCGTTATGACGATTTTGACTACTGG	CARGGARYDDFDYW	IGHV1-8	IGHD3-16	IGHJ4	10	17	29	30
2	3.425244048638465E-4	TGTGCGAGAGATACCAGTGGCTGGTATTACTTTGACTACTGG	CARDTSGWYYFDYW	IGHV3-21	IGHD6-19	IGHJ4	11	14	22	23
2	3.425244048638465E-4	TGTGCGAGAGATAGGGGGCCGGGTGGTTATTTTTCGCACTGG	CARDRGPGGYFSHW	IGHV4-31	IGHD3-22	IGHJ4	11	22	30	37
2	3.425244048638465E-4	TGTGCGAGAAAATACTCCGGTGACTACTTCTTTGACTACTGG	CARKYSGDYFFDYW	IGHV4-28	IGHD2-15	IGHJ4	10	12	19	24
2	3.425244048638465E-4	TGTGCAACAGGTTCGGGGGACTACTACGGTATGGACGTCTGG	CATGSGDYYGMDVW	IGHV1-24	IGHD3-10	IGHJ6	9	10	17	19
2	3.425244048638465E-4	TGTGTGAGAGAACAGTGGTTGGTACGTCTCGACTACTGG	CVREQWLVRLDYW	IGHV3-21	IGHD6-19	IGHJ4	10	12	26	30
2	3.425244048638465E-4	TGTGCGCGAGGGCCCTACGAGGACTACGAGATCTACTGG	CARGPYEDYEIYW	IGHV3-23	IGHD4-17	IGHJ4	5	14	27	32
2	3.425244048638465E-4	TGTGCGGCAGAGAGTGGTAATGGTTTCAATGTCTACTGG	CAAESGNGFNVYW	IGHV3-21	IGHD2-8	IGHJ4	5	17	23	32
2	3.425244048638465E-4	TGTGCGAGAGATGGGCGGAGTGGTTACGATGACTACTGG	CARDGRSGYDDYW	IGHV3-33	IGHD3-3	IGHJ4	11	16	25	29
2	3.425244048638465E-4	TGTGCGAACCCGGGGGAAGAGGATGCTTTTGATATCTGG	CANPGEEDAFDIW	IGHV1-2	IGHD6-13	IGHJ3	6	7	13	21
2	3.425244048638465E-4	TGTGCACGCTACTATGATTCGGGGAGTTTTGACCCCTGG	CARYYDSGSFDPW	IGHV2-5	IGHD3-10	IGHJ5	6	9	27	30
2	3.425244048638465E-4	TGTGCACACATCTTCCAATATGCCTCCTTTGACTACTGG	CAHIFQYASFDYW	IGHV2-5	IGHD2-21	IGHJ4	9	15	22	26
2	3.425244048638465E-4	TGTGCGGCCGAGTATAGTAGCTCCCCGGGATTCTGG	CAAEYSSSPGFW	IGHV4-39	IGHD6-6	IGHJ4	5	8	22	32
2	3.425244048638465E-4	TGTGCGAGATACATCTATGGTTACGTGGACTACTGG	CARYIYGYVDYW	IGHV3-11	IGHD5-18	IGHJ4	8	9	25	27
2	3.425244048638465E-4	TGTGCGAGAGTCAGAAGGGGGTCTCTTGACTATTGG	CARVRRGSLDYW	IGHV4-34	IGHD3-16	IGHJ4	9	16	20	25
2	3.425244048638465E-4	TGTGCACACAGACGTGGGGTGCCTATGGTCGCATGG	CAHRRGVPMVAW	IGHV2-5	IGHD3-10	IGHJ4	14	22	28	33
2	3.425244048638465E-4	TGTGCAACAGATATTTTCGACCTTGAGGACTACTGG	CATDIFDLEDYW	IGHV1-24	IGHD3-3	IGHJ4	11	12	16	27
2	3.425244048638465E-4	TGTGGGGGCACGGTGACTACCTCCTTTGACTACTGG	CGGTVTTSFDYW	IGHV4-34	IGHD4-17	IGHJ4	3	9	19	23
2	3.425244048638465E-4	TGTGTGAAACCCCACCCCGGGACTAACTGG	CVKPHPGTNW	IGHV3-23	IGHD6-13	IGHJ4	8	15	20	25
2	3.425244048638465E-4	TGTGCGAGAGACTCCGGTGACTACACCTGG	CARDSGDYTW	IGHV3-53	IGHD4-17	IGHJ5	10	14	23	25
1	1.7126220243192326E-4	TGTGCGAGAGGCCTCAGATTTGGCGTTAATTACTATGGTTCGGGGAGTTATGCTTTCCATACCCCCCCAACGATTCGGTTCGACCCCTGG	CARGLRFGVNYYGSGSYAFHTPPTIRFDPW	IGHV1-8	IGHD3-10	IGHJ5	14	28	50	76
1	1.7126220243192326E-4	TGTGCGAGACCTAGGTTGGGGTATTACTATGATAGTAGTGGTTATTACTACTCGGGAGCCCTCATCCCTGGCTACTTTGACTACTGG	CARPRLGYYYDSSGYYYSGALIPGYFDYW	IGHV5-10-1	IGHD3-22	IGHJ4	9	20	50	71
1	1.7126220243192326E-4	TGTGCGAAGGAGGCTGGGACGTCCGAGTTTTACGATATTTTGGCTGGTTTTGGTCTCAGTCCCGTTCTCAAGTACATGGACGTCTGG	CAKEAGTSEFYDILAGFGLSPVLKYMDVW	IGHV4-4	IGHD3-9	IGHJ6	6	29	48	72
1	1.7126220243192326E-4	TGTGCGAAGGAGGCTGGGACGTCCGAGTTTTACGATATTTTGGCTGGTTTTGGTCTCAGTCCCGTTCTCAAGTACATGGACGTCTGG	CAKEAGTSEFYDILAGFGLSPVLKYMDVW	IGHV7-34-1	IGHD3-9	IGHJ6	8	29	48	72
1	1.7126220243192326E-4	TGTGCGAGAGATGGGTTGACGGTACCAGCTGCTATGCCGACCGAACCCGATTACTACTACTACTACGGTATGGACGTCTGG	CARDGLTVPAAMPTEPDYYYYYGMDVW	IGHV3-64	IGHD2-2	IGHJ6	11	21	38	49
1	1.7126220243192326E-4	TGTGCAAGAGATAATTACCATATTACGATTTTTGGAGTGGTTACAAGTCGTGACTACTACTACTACTACATGGACGTCTGG	CARDNYHITIFGVVTSRDYYYYYMDVW	IGHV3-43	IGHD3-3	IGHJ6	12	20	42	52
1	1.7126220243192326E-4	TGTGCGAGTCGTCTATCCAATAAATACCAGCTGCTCGCTCCGGCCCTTTACTACTACTACTACTACATGGACGTCTGG	CASRLSNKYQLLAPALYYYYYYMDVW	IGHV4-61	IGHD2-2	IGHJ6	7	24	34	47
1	1.7126220243192326E-4	TGTGCGAGAGCAGGGTCGGTCGCGGCGGTCGGTAGGGGGGGGGAGAAGAACTACTACTACCGCGGTATGGACGTCTGG	CARAGSVAAVGRGGEKNYYYRGMDVW	IGHV4-34	IGHD3-16	IGHJ6	9	38	44	49
1	1.7126220243192326E-4	TGTGCACGGACTCCTTTGTGGAGGAGCACGTATTACTATGGTTCGGGGAGTTATTGGTACTACGGTATGGACGTCTGG	CARTPLWRSTYYYGSGSYWYYGMDVW	IGHV2-26	IGHD3-10	IGHJ6	9	27	54	66
1	1.7126220243192326E-4	TGTGCACGGACTCCTTTGTGGAGGAGCACGTATTACTATGGTTCGGGGAGTTATTGGTACTACGGTATGGACGTCTGG	CARTPLWRSTYYYGSGSYWYYGMDVW	IGHV3-75	IGHD3-10	IGHJ6	4	27	54	66
1	1.7126220243192326E-4	TGTGCGACTCATACCACGTATTACTATGATAGTAGTGGTTATTACCGCGAGGTGGGCTGGTACTTCGATCTCTGG	CATHTTYYYDSSGYYREVGWYFDLW	IGHV4-4	IGHD3-22	IGHJ2	6	15	44	56
1	1.7126220243192326E-4	TGTGCGAGAGGGGACTATTACTATGATAGTAGTGGTTATTACTATTCCGACTACTACTACGGTATGGACGTCTGG	CARGDYYYDSSGYYYSDYYYGMDVW	IGHV4-34	IGHD3-22	IGHJ6	10	15	25	26
1	1.7126220243192326E-4	TGTGCGAGAAGTAACGGGGGTATTACTATGATAGTAGTGGTTACCCCCTATTACTACTACTACATGGACGTCTGG	CARSNGGITMIVVVTPYYYYYMDVW	IGHV4-28	IGHD3-22	IGHJ6	9	19	42	47
1	1.7126220243192326E-4	TGTGCAAGAGGTCAAATGGAGGTGCAAGGGAGTGGCTACGAGTCTAGGTACTACTACTACTACATGGACGTCTGG	CARGQMEVQGSGYESRYYYYYMDVW	IGHV1-8	IGHD5-12	IGHJ6	10	30	40	48
1	1.7126220243192326E-4	TGTGCGAGAGTGTCCCCCCGAGACCTTTACGTTTGGGGGAGTTATCGTTATAGGGGTGCTTTTGATATCTGG	CARVSPRDLYVWGSYRYRGAFDIW	IGHV3-48	IGHD3-16	IGHJ3	9	26	51	56
1	1.7126220243192326E-4	TGTGCGAGAGTGTCCCCAATTACTATGATAGTAGTGGTTACGATTTCGGCACGCAAGTGGTTCGACCCCTGG	CARVSPITMIVVVTISARKWFDPW	IGHV4-34	IGHD3-22	IGHJ5	9	18	39	53
1	1.7126220243192326E-4	TGTGCGAGAGTACTCCCCACCCCATTCTACGGTGACTACTCATACTACTACTACTACTACATGGACGTCTGG	CARVLPTPFYGDYSYYYYYYMDVW	IGHV4-59	IGHD4-17	IGHJ6	9	26	38	42
1	1.7126220243192326E-4	TGTGCGAGAGGGATACTATGGTTCGGGGAGTTATTATACGGCCCACGGCGTTACAACTGGTTCGACCCCTGG	CARGILWFGELLYGPRRYNWFDPW	IGHV1-8	IGHD3-10	IGHJ5	10	13	37	51
1	1.7126220243192326E-4	TGTGCGAGAGGAGGGAGGCGGAGCCAGTATTACTATGATAGTAGTGGTTCCACGTACTACTTTGACTACTGG	CARGGRRSQYYYDSSGSTYYFDYW	IGHV1-8	IGHD3-22	IGHJ4	10	26	48	53
1	1.7126220243192326E-4	TGTGCGAGAGATTTGGTTGAGTATTACTATGATAGTAGTGGTTACGCGGCCCCTCAGGGTATGGACGTCTGG	CARDLVEYYYDSSGYAAPQGMDVW	IGHV4-31	IGHD3-22	IGHJ6	11	20	43	60
1	1.7126220243192326E-4	TGTGCGAGAGATGCGGTCAAGGCGCGCTTGTGGGGCGACTCGGACTACTACTACTACGGTATGGACGTCTGG	CARDAVKARLWGDSDYYYYGMDVW	IGHV3-33	IGHD2-21	IGHJ6	11	27	32	43
1	1.7126220243192326E-4	TGTGCGAGAGAGTTTCGCGGCCAGTTGGATACAGCTATGTTTTACTACTACTACTACTACATGGACGTCTGG	CAREFRGQLDTAMFYYYYYYMDVW	IGHV4-4	IGHD5-18	IGHJ6	10	25	38	41
1	1.7126220243192326E-4	TGTGCAAAGGATATCGCCCGATTCGATTACAGTGACACAGTAAAATACGACTATTACGCTATGGACGTCTGG	CAKDIARFDYSDTVKYDYYAMDVW	IGHV3-43	IGHD3-3	IGHJ6	13	51	57	60
1	1.7126220243192326E-4	TGTGCGAGCCCTGGGGCTGCGGCAGCTGGTAGAGTCTATTACTACTACTACTACTACATGGACGTCTGG	CASPGAAAAGRVYYYYYYYMDVW	IGHV4-31	IGHD2-2	IGHJ6	7	21	30	36
1	1.7126220243192326E-4	TGTGCGAGACATTACGATAGTGGGAACTACTGGGTCGGTCGCGCGCCGGACCGACCCCTTGACCACTGG	CARHYDSGNYWVGRAPDRPLDHW	IGHV1-3	IGHD1-26	IGHJ5	8	16	30	60
1	1.7126220243192326E-4	TGTGCGAGAGCTCCCTCGGTACGATATTTTGACTGGTTATTGGAACCCGTTGATGCTTTTGATATCTGG	CARAPSVRYFDWLLEPVDAFDIW	IGHV3-53	IGHD3-9	IGHJ3	17	19	40	50
1	1.7126220243192326E-4	TGTGCGAGAGCCAGCCTGGAATGGGGGGCCTATTACGATTTTTGGAGTGGTTATTATAATGACTACTGG	CARASLEWGAYYDFWSGYYNDYW	IGHV4-34	IGHD3-3	IGHJ4	9	30	57	59
1	1.7126220243192326E-4	TGTGCGAGAGGTTCCATTCAAGAGGTGGTTATTATTTTTTGGTTGATGAATGATGCTTTTGATATCTGG	CARGSIQEVVIIFWLMNDAFDIW	IGHV1-8	IGHD3-3	IGHJ3	10	24	34	49
1	1.7126220243192326E-4	TGTGCGAGAGGACGGGAATACTCTGGTCCGGGGAGTTTTTACGGGAAATCAAATTGGTTCGACCCCTGG	CARGREYSGPGSFYGKSNWFDPW	IGHV5-10-1	IGHD3-10	IGHJ5	8	18	40	54
1	1.7126220243192326E-4	TGTGCGAGAGATTTATTAGCAGCAGCTGGCAACCCGCGTTACTTCTCCTTCTACGGTCTGGACGTCTGG	CARDLLAAAGNPRYFSFYGLDVW	IGHV4-31	IGHD6-13	IGHJ6	11	16	28	58
1	1.7126220243192326E-4	TGTGCGAGAGATTCTATCGATGCCGTAATTACTATGGTTCGGGGAGACTACAGCTGGTTCGACCCCTGG	CARDSIDAVITMVRGDYSWFDPW	IGHV4-31	IGHD3-10	IGHJ5	11	27	45	48
1	1.7126220243192326E-4	TGTGCGAGAGATCAAAGGAGTGTTACTCTGGTTCGGGGAGTTCCAATCTACTACTACATGGACGTCTGG	CARDQRSVTLVRGVPIYYYMDVW	IGHV1-67	IGHD3-10	IGHJ6	12	22	41	47
1	1.7126220243192326E-4	TGTGCGAGAGAGCGGAGGATTACTATGGTTCGGGGAGTCACCTACTACTACTACGGTATGGACGTCTGG	CARERRITMVRGVTYYYYGMDVW	IGHV1-69	IGHD3-10	IGHJ6	10	18	37	41
1	1.7126220243192326E-4	TGTGCGAGAGAGCGGAGGATTACTATGGTTCGGGGAGTCACCTACTACTACTACGGTATGGACGTCTGG	CARERRITMVRGVTYYYYGMDVW	IGHV3-53	IGHD3-10	IGHJ6	10	18	37	41
1	1.7126220243192326E-4	TGTGCGAGAGAGCGGAGGATTACTATGGTTCGGGGAGTCACCTACTACTACTACGGTATGGACGTCTGG	CARERRITMVRGVTYYYYGMDVW	IGHV5-10-1	IGHD3-10	IGHJ6	8	18	37	41
1	1.7126220243192326E-4	TGTGCGAGAAAGGACTCACGGAGTAGTGGTTATTATATCACCCGCTTCGCTGAATACTTCCAGCACTGG	CARKDSRSSGYYITRFAEYFQHW	IGHV3-33	IGHD3-22	IGHJ1	8	21	34	47
1	1.7126220243192326E-4	TGTGCGAAAGATCTAGAGAGGAGCAGTGGCTGGTACCTCCATATTTTGGTGGGGTACTTTGACTACTGG	CAKDLERSSGWYLHILVGYFDYW	IGHV3-23	IGHD6-19	IGHJ4	13	21	35	54
1	1.7126220243192326E-4	TGTGCAACAGGTCCTGCTATTCGGTTGTGGGGTGGTAGCCACTACTACTACTACGGTATGGACGTCTGG	CATGPAIRLWGGSHYYYYGMDVW	IGHV3-13	IGHD2-15	IGHJ6	6	30	38	40
1	1.7126220243192326E-4	TGTGTGAGACCCCAGAGTATTACGATTTTTGGAGTGGTTACCCCCGCTGGAGCTTTTGATATCTGG	CVRPQSITIFGVVTPAGAFDIW	IGHV3-16	IGHD3-3	IGHJ3	8	16	39	51
1	1.7126220243192326E-4	TGTGCGAGTGGCCGAACGTATTACTATGATAGTAGTGGTTATTACATTGATGCTTTTGATATCTGG	CASGRTYYYDSSGYYIDAFDIW	IGHV1-8	IGHD3-22	IGHJ3	12	15	44	47
1	1.7126220243192326E-4	TGTGCGAGGTGCCCCCTTTATGATTACGTTTGGGGGAGTTATCGTCCTTACTACTTTGACTACTGG	CARCPLYDYVWGSYRPYYFDYW	IGHV3-66	IGHD3-16	IGHJ4	7	17	44	48
1	1.7126220243192326E-4	TGTGCGAGGGAACCCCGGGGTTACTATGATAGTAGTGGTTATTACTACTACCACTTTGACTCCTGG	CAREPRGYYDSSGYYYYHFDSW	IGHV3-33	IGHD3-22	IGHJ4	7	20	47	48
1	1.7126220243192326E-4	TGTGCGAGGGAACCCCGGGGTTACTATGATAGTAGTGGTTATTACTACTACCACTTTGACTCCTGG	CAREPRGYYDSSGYYYYHFDSW	IGHV4-4	IGHD3-22	IGHJ4	7	20	47	48
1	1.7126220243192326E-4	TGTGCGAGGAGGGGGATTATTACGATTTTTGGAGTGGTTATTATAGGGAACTGGTTCGACCCCTGG	CARRGIITIFGVVIIGNWFDPW	IGHV4-4	IGHD3-3	IGHJ5	7	17	44	48
1	1.7126220243192326E-4	TGTGCGAGACCCCAGAGTATTACGATTTTTGGAGTGGTTACCCCCGCTGGAGCTTTTGATATCTGG	CARPQSITIFGVVTPAGAFDIW	IGHV5-10-1	IGHD3-3	IGHJ3	9	16	39	51
1	1.7126220243192326E-4	TGTGCGAGACAACCCTCCCTACGAATACGATTTTTGGAGTGGATCCCAAACTGGTTCGACCCCTGG	CARQPSLRIRFLEWIPNWFDPW	IGHV4-39	IGHD3-3	IGHJ5	10	25	41	48
1	1.7126220243192326E-4	TGTGCGAGAGTCCAAGCCGCATCAACTGCTAAAGGTCACTACTACTACTACTACATGGACGTCTGG	CARVQAASTAKGHYYYYYMDVW	IGHV3-20	IGHD2-21	IGHJ6	9	24	30	37
1	1.7126220243192326E-4	TGTGCGAGAGTACAGGGGGATACTATGATAGTAGTGGTTATTACGGAGGGTGCTTTTGATATCTGG	CARVQGDTMIVVVITEGAFDIW	IGHV4-34	IGHD3-22	IGHJ3	9	20	43	50
1	1.7126220243192326E-4	TGTGCGAGAGCCCGAATTACTATGGTTCGGGGAGTTATTATAACGGGGTTGCGGTTCGACCCCTGG	CARARITMVRGVIITGLRFDPW	IGHV3-66	IGHD3-10	IGHJ5	9	15	44	52
1	1.7126220243192326E-4	TGTGCGAGAGCCGCGTCGCGGCAGGGACAGCTATTGATTTTAGACTACTACTACATGGACGTCTGG	CARAASRQGQLLILDYYYMDVW	IGHV3-53	IGHD5-18	IGHJ6	9	26	33	43
1	1.7126220243192326E-4	TGTGCGAGAGGCTTGGGTATTACGATTTTTGGAGTGGTTACCACCCACAACTGGTTCGACCCCTGG	CARGLGITIFGVVTTHNWFDPW	IGHV1-8	IGHD3-3	IGHJ5	11	16	39	46
1	1.7126220243192326E-4	TGTGCGAGAGGCTTGGGTATTACGATTTTTGGAGTGGTTACCACCCACAACTGGTTCGACCCCTGG	CARGLGITIFGVVTTHNWFDPW	IGHV4-34	IGHD3-3	IGHJ5	11	16	39	46
1	1.7126220243192326E-4	TGTGCGAGAGGCCTCTGGGACGTTTGGGGGAGTTATCGTTATAACGGCCCTGACTTTGACTACTGG	CARGLWDVWGSYRYNGPDFDYW	IGHV1-8	IGHD3-16	IGHJ4	15	19	46	52
1	1.7126220243192326E-4	TGTGCGAGAGGGGGTGGCTACTATGATAGTAGTGGTTACATTATACGCAACTGGTTCGACCCCTGG	CARGGGYYDSSGYIIRNWFDPW	IGHV1-69D	IGHD3-22	IGHJ5	9	18	37	47
1	1.7126220243192326E-4	TGTGCGAGAGGGAAAGTTTATGATTACGTTTGGGGGAGTTACCGAGGCGGCTGGTTCGACCCCTGG	CARGKVYDYVWGSYRGGWFDPW	IGHV4-34	IGHD3-16	IGHJ5	10	17	40	50
1	1.7126220243192326E-4	TGTGCGAGAGATCTAGCAGCAGTGCGAGTGTGGGGTTACTACTACTACTACGGTATGGACGTCTGG	CARDLAAVRVWGYYYYYGMDVW	IGHV3-53	IGHD6-13	IGHJ6	13	14	21	35
1	1.7126220243192326E-4	TGTGCGAGAGATCCGGGGTACAATAGTGGTGGAACCTACTACTCGGACGGGTACTTTGACTTATGG	CARDPGYNSGGTYYSDGYFDLW	IGHV3-53	IGHD2-15	IGHJ4	12	23	43	51
1	1.7126220243192326E-4	TGTGCGAGAGATGAGGTGCGGGTTCGGGGAGTTATTACCCTAGGCTACTACTACATGGACGTCTGG	CARDEVRVRGVITLGYYYMDVW	IGHV4-31	IGHD3-10	IGHJ6	11	20	36	44
1	1.7126220243192326E-4	TGTGCGAGAGATGAAGGGGATATTGTAGTGGTGGTAGCTGCTACCCCGAGATACTTTGACTACTGG	CARDEGDIVVVVAATPRYFDYW	IGHV3-21	IGHD2-15	IGHJ4	11	17	47	51
1	1.7126220243192326E-4	TGTGCGAGAGAGCCTGGTGGCACGATTTTTGGAGTGGTTATCCACTCGTACTACTTTGACTACTGG	CAREPGGTIFGVVIHSYYFDYW	IGHV4-31	IGHD3-3	IGHJ4	10	21	40	47
1	1.7126220243192326E-4	TGTGCGAGAGAAGTGCGGTATTACGATTTTTGGAGGGTTCAGTATCACTACTACATGGACGTCTGG	CAREVRYYDFWRVQYHYYMDVW	IGHV3-21	IGHD3-3	IGHJ6	10	17	34	46
1	1.7126220243192326E-4	TGTGCGAAAGATCTTTATGATTACGTTTGGGGGAGTTATCGTTATACCTCGAACTTTGACTACTGG	CAKDLYDYVWGSYRYTSNFDYW	IGHV3-23	IGHD3-16	IGHJ4	15	16	47	52
1	1.7126220243192326E-4	TGTGCGAAAGACGGAGGGGCCCTACGGTGGTATCCGTACTACTACTACTACTACATGGACGTCTGG	CAKDGGALRWYPYYYYYYMDVW	IGHV3-60	IGHD4-23	IGHJ6	10	21	31	36
1	1.7126220243192326E-4	TGTGCACGGATAAAGGTAGAGATGGCTACAATTGGATACTACTACTACTACGGTATGGACGTCTGG	CARIKVEMATIGYYYYYGMDVW	IGHV2-26	IGHD5-24	IGHJ6	11	15	32	36
1	1.7126220243192326E-4	TGTGCACGGATAAAGGTAGAGATGGCTACAATTGGATACTACTACTACTACGGTATGGACGTCTGG	CARIKVEMATIGYYYYYGMDVW	IGHV2-70	IGHD5-24	IGHJ6	11	15	32	36
1	1.7126220243192326E-4	TGTGCAGCAGGGAGCCCCCATTACGATTTTTGGGGAGGCTATCCCCTCCACTACTTTGAGAACTGG	CAAGSPHYDFWGGYPLHYFENW	IGHV1-24	IGHD3-3	IGHJ4	9	19	32	49
1	1.7126220243192326E-4	TGTGCAAGAGATGGGGAATTACTATGGTTCGGGGAGTTATTTCACTACTACTACATGGACGTCTGG	CARDGELLWFGELFHYYYMDVW	IGHV3-13	IGHD3-10	IGHJ6	11	17	40	43
1	1.7126220243192326E-4	TGTGTGAGAGAGCTCGGGGAAGTGTTACCTTATCACTACTATTACTACGGTATGGACGTCTGG	CVRELGEVLPYHYYYYGMDVW	IGHV3-52	IGHD3-10	IGHJ6	9	13	19	30
1	1.7126220243192326E-4	TGTGCGATTACGACCCTTCATTACTATGATAGTAGTGGTTACATAAACTGGTTCGACCCCTGG	CAITTLHYYDSSGYINWFDPW	IGHV4-4	IGHD3-22	IGHJ5	6	19	40	45
1	1.7126220243192326E-4	TGTGCGATCAACTCCTACGGATCTCCCTGGATTACTATGGTTCGGGGGTGGTTCGACCCCTGG	CAINSYGSPWITMVRGWFDPW	IGHV1-3	IGHD3-10	IGHJ5	6	30	46	48
1	1.7126220243192326E-4	TGTGCGAGTTCACCTACCACGGCGTGGGTGACTGCTATTTACTACTACGGTATGGACGTCTGG	CASSPTTAWVTAIYYYGMDVW	IGHV5-10-1	IGHD2-21	IGHJ6	7	26	38	39
1	1.7126220243192326E-4	TGTGCGAGACCGAGATGTGCTGGTGGTGGTAGCTGCTACCGGGAATATTATTTTGACTACTGG	CARPRCAGGGSCYREYYFDYW	IGHV3-30	IGHD2-15	IGHJ4	8	22	38	51
1	1.7126220243192326E-4	TGTGCGAGACGAAGTTCCTACTATGATAGTAGTGGTTATGGAGGGTACTACTTTGACTACTGG	CARRSSYYDSSGYGGYYFDYW	IGHV5-51	IGHD3-22	IGHJ4	9	18	38	44
1	1.7126220243192326E-4	TGTGCGAGACAATGGTGGCGCTACGGTGACCATAACTACTACTACTACTACATGGACGTCTGG	CARQWWRYGDHNYYYYYMDVW	IGHV4-39	IGHD4-17	IGHJ6	10	20	29	34
1	1.7126220243192326E-4	TGTGCGAGAGTTCGGGGAGTTCGTCTTTACCTTTACTACTACTACTACGGTATGGACGTCTGG	CARVRGVRLYLYYYYYGMDVW	IGHV3-7	IGHD3-10	IGHJ6	9	10	20	32
1	1.7126220243192326E-4	TGTGCGAGAGTTGAGGTTACTATGATGATAGTGGTGTTTACCTCTTATGCTTTTGATATCTGG	CARVEVTMMIVVFTSYAFDIW	IGHV4-59	IGHD3-22	IGHJ3	9	16	34	46
1	1.7126220243192326E-4	TGTGCGAGAGTGAGGGGGGAGATTACTATGATAGTAGTGGTTATGGGTGCTTTTGATATCTGG	CARVRGEITMIVVVMGAFDIW	IGHV4-34	IGHD3-22	IGHJ3	9	21	43	47
1	1.7126220243192326E-4	TGTGCGAGAGCTGAGGTTACTATGATGATAGTGGTTTTTACCTCTTATGCTTTTGATATCTGG	CARAEVTMMIVVFTSYAFDIW	IGHV4-59	IGHD3-22	IGHJ3	9	16	40	46
1	1.7126220243192326E-4	TGTGCGAGAGCACGTATTACGATTTTTGGAGTGGTTATTATAGAGGGGTACTTTGACTACTGG	CARARITIFGVVIIEGYFDYW	IGHV3-33	IGHD3-3	IGHJ4	9	11	41	48
1	1.7126220243192326E-4	TGTGCGAGAGGCTCCTTAAGGGGTGGATTGATAGTAGTGGTCCTGTACTACTTTGACTACTGG	CARGSLRGGLIVVVLYYFDYW	IGHV1-18	IGHD3-22	IGHJ4	9	28	40	44
1	1.7126220243192326E-4	TGTGCGAGAGGCCAAGATCCTCTATTGGGGCTCCTCTACGGTGACTACGCTCTGCACTACTGG	CARGQDPLLGLLYGDYALHYW	IGHV4-34	IGHD4-17	IGHJ4	12	35	48	55
1	1.7126220243192326E-4	TGTGCGAGAGGCGTCATGAGATGGCTACAATTTACTGGTCGAATTTATTGGTTCGACCCCTGG	CARGVMRWLQFTGRIYWFDPW	IGHV4-34	IGHD5-24	IGHJ5	11	17	31	48
1	1.7126220243192326E-4	TGTGCGAGAGATGGAGGATATTACTATGATAGTAGTGGTTATGATGATGCTTTTGATATCTGG	CARDGGYYYDSSGYDDAFDIW	IGHV4-31	IGHD3-22	IGHJ3	11	18	41	43
1	1.7126220243192326E-4	TGTGCGAGAGATACCCCGGAATACTTTGATAGTAGTGGTTATTCATCCAACTTTGACCACTGG	CARDTPEYFDSSGYSSNFDHW	IGHV1-69D	IGHD3-22	IGHJ4	11	21	42	49
1	1.7126220243192326E-4	TGTGCGAGAGATACCAGTGGCTGGTCCGGGGGGAACTACTACTACAACGGTATGGACGTCTGG	CARDTSGWSGGNYYYNGMDVW	IGHV3-66	IGHD6-19	IGHJ6	11	14	24	34
1	1.7126220243192326E-4	TGTGCGAGAGATACCAGTGGCTGGTCCGGGGGGAACTACTACTACAACGGTATGGACGTCTGG	CARDTSGWSGGNYYYNGMDVW	IGHV4-4	IGHD6-19	IGHJ6	11	14	24	34
1	1.7126220243192326E-4	TGTGCGAGAGATAAAAGGGGTTTGTCGCAGCAGCTGGTAAGAAGCAGTCCCCTTGACTACTGG	CARDKRGLSQQLVRSSPLDYW	IGHV3-53	IGHD6-13	IGHJ4	11	26	38	52
1	1.7126220243192326E-4	TGTGCGAGAGACCCCTCCTATTACGATATTTTGACTGGCAAGGATGAGTACTTCGATCTCTGG	CARDPSYYDILTGKDEYFDLW	IGHV3-7	IGHD3-9	IGHJ2	10	18	37	47
1	1.7126220243192326E-4	TGTGCGAGAGACGAAGTAAGGGTTTGGTTCGGGGAGAAGTACTACTACGGTATGGACGTCTGG	CARDEVRVWFGEKYYYGMDVW	IGHV1-18	IGHD3-10	IGHJ6	10	24	35	39
1	1.7126220243192326E-4	TGTGCGAGAGACGAAGTAAGGGTTTGGTTCGGGGAGAAGTACTACTACGGTATGGACGTCTGG	CARDEVRVWFGEKYYYGMDVW	IGHV3-33	IGHD3-10	IGHJ6	10	24	35	39
1	1.7126220243192326E-4	TGTGCGAGAGAATCTAGTATACTTCGGGGACTTTTTATAACTCGAGGCTACCTTGACTACTGG	CARESSILRGLFITRGYLDYW	IGHV3-30	IGHD3-10	IGHJ4	10	22	40	47
1	1.7126220243192326E-4	TGTGCGAGAGAAGGGCTATGGACCCCCGGGTACTACTACTACTACTACTACATGGACGTCTGG	CAREGLWTPGYYYYYYYMDVW	IGHV1-2	IGHD6-13	IGHJ6	10	24	31	33
1	1.7126220243192326E-4	TGTGCGAGAACGTCCGTATTACGATATTTTGACTGGTTATTACAAGCTCACTTTGACTACTGG	CARTSVLRYFDWLLQAHFDYW	IGHV4-55	IGHD3-9	IGHJ4	8	14	41	49
1	1.7126220243192326E-4	TGTGCGAACCTCTACTATGCGAAGGGGGGTTATGAATACTTCTACTACGGTGTGGACGTCTGG	CANLYYAKGGYEYFYYGVDVW	IGHV3-23	IGHD4-17	IGHJ6	7	43	51	52
1	1.7126220243192326E-4	TGTGCGAAACGGGGCTACGGAGACCACGTCTGGGGTGACTACCTCTACTATATGGACGTCTGG	CAKRGYGDHVWGDYLYYMDVW	IGHV3-23	IGHD4-17	IGHJ6	8	14	28	37
1	1.7126220243192326E-4	TGTGCGAAAGATCCCTATAGCAGTGGCTGGTCAAAGAGGGAGTACAACTGGTTCGACCCCTGG	CAKDPYSSGWSKREYNWFDPW	IGHV3-30	IGHD6-19	IGHJ5	12	15	30	41
1	1.7126220243192326E-4	TGTGCGAAAGATACCTATGATAGTAGTGGTTATTACGAAGTCGCTACATGCATGGATATCTGG	CAKDTYDSSGYYEVATCMDIW	IGHV3-60	IGHD3-22	IGHJ3	11	14	35	54
1	1.7126220243192326E-4	TGTGCACACAGCCAGCGGAAACCTCGCTGTGGTGGCGGCAATTGCTACTTCTTTGACTTCTGG	CAHSQRKPRCGGGNCYFFDFW	IGHV2-5	IGHD2-21	IGHJ4	10	27	34	45
1	1.7126220243192326E-4	TGTGCAACAGATCTACTCCCTTATTACTATGATAGTAGTGGTTATTACGCAAAGGACTTCTGG	CATDLLPYYYDSSGYYAKDFW	IGHV1-24	IGHD3-22	IGHJ4	13	21	47	54
1	1.7126220243192326E-4	TGTGCAACAGACCCCGACAAGTATTACTATGATAGTAGTGGTGATGATGCTTTTGATATTTGG	CATDPDKYYYDSSGDDAFDIW	IGHV1-24	IGHD3-22	IGHJ3	10	20	41	43
1	1.7126220243192326E-4	TGTGCAAAAGATGCGGGATATTATGATAGTAGTGGTTATTGGGGCAACTGGTTCGACCCCTGG	CAKDAGYYDSSGYWGNWFDPW	IGHV3-43	IGHD3-22	IGHJ5	11	21	39	44
1	1.7126220243192326E-4	TGTACTAGAGATCCCGTACCAGCTGCACCCGATTACTACTACTACTACTACATGGACGTCTGG	CTRDPVPAAPDYYYYYYMDVW	IGHV3-49	IGHD6-13	IGHJ6	12	14	25	31
1	1.7126220243192326E-4	TGTTCGAGACATTCCCGTATAGCAGTGGCTCGTACTCCCTACAACTGGTTCGGCCCCTGG	CSRHSRIAVARTPYNWFGPW	IGHV3-30	IGHD6-19	IGHJ5	8	16	34	39
1	1.7126220243192326E-4	TGTGTGAGAGAAAAGAGGAAGACCTACCAACACAAGACTGAGGGTTACTTTGACTACTGG	CVREKRKTYQHKTEGYFDYW	IGHV3-60	IGHD2-15	IGHJ4	10	23	32	45
1	1.7126220243192326E-4	TGTGTAAGAGGGGGCACCTACTATGATAGTAGTGGTTATTTCTCCCCTTTTGACTTCTGG	CVRGGTYYDSSGYFSPFDFW	IGHV3-52	IGHD3-22	IGHJ4	10	18	39	48
1	1.7126220243192326E-4	TGTGCGCGAGATGGGATGGCTTACGGTGACTACATGGGCCTCAATTGGTTCGACCCCTGG	CARDGMAYGDYMGLNWFDPW	IGHV1-58	IGHD4-17	IGHJ5	5	21	32	41
1	1.7126220243192326E-4	TGTGCGCGAGATGGGATGGCTTACGGTGACTACATGGGCCTCAATTGGTTCGACCCCTGG	CARDGMAYGDYMGLNWFDPW	IGHV1-69	IGHD4-17	IGHJ5	11	21	32	41
1	1.7126220243192326E-4	TGTGCGCGAGATGGGATGGCTTACGGTGACTACATGGGCCTCAATTGGTTCGACCCCTGG	CARDGMAYGDYMGLNWFDPW	IGHV3-48	IGHD4-17	IGHJ5	11	21	32	41
1	1.7126220243192326E-4	TGTGCGAGGCTTTCCCTTGCCGACACTGATGCTAAAGCTTACAGACCTTTGGATGTCTGG	CARLSLADTDAKAYRPLDVW	IGHV3-33	IGHD2-21	IGHJ3	7	28	33	46
1	1.7126220243192326E-4	TGTGCGAGGGGCCATGATTACGTTTGGGGGAGTTATCGCCACCCCTGGTTCGACCCCTGG	CARGHDYVWGSYRHPWFDPW	IGHV1-8	IGHD3-16	IGHJ5	12	13	37	44
1	1.7126220243192326E-4	TGTGCGAGACATATCAGGGGGGGAGTGGTGGTAGCTGCTACTTACTGGTTCGACCCCTGG	CARHIRGGVVVAATYWFDPW	IGHV5-10-1	IGHD2-15	IGHJ5	11	23	41	43
1	1.7126220243192326E-4	TGTGCGAGAGTCCCCCACTCCTATAGCAGTGGCTGGGACTACTACTACATGGACGTCTGG	CARVPHSYSSGWDYYYMDVW	IGHV1-69D	IGHD6-19	IGHJ6	9	21	35	37
1	1.7126220243192326E-4	TGTGCGAGAGTCGGGATACGATATTTTGACTGGGTATCCAACAATGCTTTTGATATCTGG	CARVGIRYFDWVSNNAFDIW	IGHV4-34	IGHD3-9	IGHJ3	9	16	36	43
1	1.7126220243192326E-4	TGTGCGAGAGCCCAGGGAGGTGGCTACAATTACTACTACTACTACGGTATGGACGTCTGG	CARAQGGGYNYYYYYGMDVW	IGHV3-66	IGHD5-24	IGHJ6	9	16	27	28
1	1.7126220243192326E-4	TGTGCGAGAGCATATGGGCTATGGTTCGGGGTAGGATACTACTACTACATGGACGTCTGG	CARAYGLWFGVGYYYYMDVW	IGHV4-34	IGHD3-10	IGHJ6	9	18	30	36
1	1.7126220243192326E-4	TGTGCGAGAGGTTATGATTACGTTTGGGGGAATTATCGTTATGATGCTCTTAATATCTGG	CARGYDYVWGNYRYDALNIW	IGHV1-18	IGHD3-16	IGHJ3	9	11	39	40
1	1.7126220243192326E-4	TGTGCGAGAGGCTCGTTGTACCAGCTGCTATTTTCCTACTACTACTACATGGACGTCTGG	CARGSLYQLLFSYYYYMDVW	IGHV4-34	IGHD2-2	IGHJ6	11	17	30	35
1	1.7126220243192326E-4	TGTGCGAGAGGCGAGATAGTGGCTACGATTTTCCACTACTACTACTACATGGACGTCTGG	CARGEIVATIFHYYYYMDVW	IGHV4-34	IGHD5-12	IGHJ6	11	15	29	34
1	1.7126220243192326E-4	TGTGCGAGAGGCACGAAGTGGGAGCTACTATTCCACTACTACTACTACATGGACGTCTGG	CARGTKWELLFHYYYYMDVW	IGHV4-34	IGHD1-26	IGHJ6	11	16	29	34
1	1.7126220243192326E-4	TGTGCGAGAGATTATGATTACGTTTGGGGGAGTTATCGTCTTTACTACTTTGACTACTGG	CARDYDYVWGSYRLYYFDYW	IGHV3-11	IGHD3-16	IGHJ4	11	12	38	42
1	1.7126220243192326E-4	TGTGCGAGAGATCCGGCAGGATATTGTACTGAGATCAGCTGCTATGGGTTTGACCAGTGG	CARDPAGYCTEISCYGFDQW	IGHV3-47	IGHD2-2	IGHJ4	12	17	45	48
1	1.7126220243192326E-4	TGTGCGAGAGATCCGGCAGGATATTGTACTGAGATCAGCTGCTATGGGTTTGACCAGTGG	CARDPAGYCTEISCYGFDQW	IGHV3-48	IGHD2-2	IGHJ4	12	17	45	48
1	1.7126220243192326E-4	TGTGCGAGAGATCCGGCAGGATATTGTACTGAGATCAGCTGCTATGGGTTTGACCAGTGG	CARDPAGYCTEISCYGFDQW	IGHV4-31	IGHD2-2	IGHJ4	12	17	45	48
1	1.7126220243192326E-4	TGTGCGAGAGATCCAGCCCAGAGGCTCTTTGGGGGAGTTATCGCAGGCTTTGACTACTGG	CARDPAQRLFGGVIAGFDYW	IGHV4-59	IGHD3-16	IGHJ4	12	27	42	47
1	1.7126220243192326E-4	TGTGCGAGAGATGGCTATTACTTTGGTGCGGGGACTTATTTTGATGCTTTTGATATCTGG	CARDGYYFGAGTYFDAFDIW	IGHV4-31	IGHD3-10	IGHJ3	11	15	39	41
1	1.7126220243192326E-4	TGTGCGAGAGACTTTACTATGGTTCGGGGGGAGGCCTACTACTACGGTATGGACGTCTGG	CARDFTMVRGEAYYYGMDVW	IGHV4-31	IGHD3-10	IGHJ6	10	13	28	35
1	1.7126220243192326E-4	TGTGCGAGAGACTTTACTATGGTTCGGGGGGAGGCCTACTACTACGGTATGGACATCTGG	CARDFTMVRGEAYYYGMDIW	IGHV4-31	IGHD3-10	IGHJ6	10	13	28	35
1	1.7126220243192326E-4	TGTGCGAAAGGTGGGTATTGTAGTGGTGGTAGCTGCTACTCTCCGCTATCTGACTACTGG	CAKGGYCSGGSCYSPLSDYW	IGHV4-39	IGHD2-15	IGHJ4	6	15	40	50
1	1.7126220243192326E-4	TGTGCGAAAGGTGGATATTGTAGTGGTGGTAGCTGCTACTCTCCGCTATCTGACTACTGG	CAKGGYCSGGSCYSPLSDYW	IGHV3-30	IGHD2-15	IGHJ4	6	12	40	50
1	1.7126220243192326E-4	TGTGCAACAGATCGAGGGGTTCGGGGAGTTAGGGACCTCTACTACTACATGGACGTCTGG	CATDRGVRGVRDLYYYMDVW	IGHV1-24	IGHD3-10	IGHJ6	12	17	30	38
1	1.7126220243192326E-4	TGTGCAAGAGTTCCCCATTATTATGGCTCGGGGATTTTTTATACCGACTCTGACCTCTGG	CARVPHYYGSGIFYTDSDLW	IGHV3-13	IGHD3-10	IGHJ5	9	16	42	51
1	1.7126220243192326E-4	TGTGCAAGAGTCGCCTATGATAGTAGTGGTTATGACGCGTTGGGTGCTTTTGATATCTGG	CARVAYDSSGYDALGAFDIW	IGHV3-74	IGHD3-22	IGHJ3	9	14	32	44
1	1.7126220243192326E-4	TGTGCAAGAGCCTCGTATTACTATGGTTCGGGGAGTTATTATAATGTTGTGGACTACTGG	CARASYYYGSGSYYNVVDYW	IGHV3-74	IGHD3-10	IGHJ4	9	13	47	51
1	1.7126220243192326E-4	TGTGTTAAGGATCAAGTGCGGTGGGGCAACTCCGGGCTCGGGATTTTCGACTCCTGG	CVKDQVRWGNSGLGIFDSW	IGHV3-35	IGHD4-23	IGHJ5	4	27	34	45
1	1.7126220243192326E-4	TGTGTGAGAGTAGGACATTGTACTAGTATCAGCTGCGATAATTGGTTCGACCCCTGG	CVRVGHCTSISCDNWFDPW	IGHV1-46	IGHD2-2	IGHJ5	9	10	35	42
1	1.7126220243192326E-4	TGTGCGCGAGGCCTTCGAGCGTTTGACCGTGGCTATTCTTATCGTGTGGACGTCTGG	CARGLRAFDRGYSYRVDVW	IGHV4-34	IGHD2-21	IGHJ6	13	31	37	46
1	1.7126220243192326E-4	TGTGCGAGTCTCTCCACGTATTACTATGGTTCGGGGAGTTACCCCTTTGACTACTGG	CASLSTYYYGSGSYPFDYW	IGHV4-39	IGHD3-10	IGHJ4	7	15	40	44
1	1.7126220243192326E-4	TGTGCGAGTCTCAAAGGGGGTTACTATGATAGAAGGAGGGGGGCTTTTGATATCTGG	CASLKGGYYDRRRGAFDIW	IGHV4-4	IGHD3-22	IGHJ3	7	20	31	42
1	1.7126220243192326E-4	TGTGCGAGCATCTATGGGGATGATAGTAGTGGTTACAACAACTGGTTCGACCCCTGG	CASIYGDDSSGYNNWFDPW	IGHV4-4	IGHD3-22	IGHJ5	7	19	34	37
1	1.7126220243192326E-4	TGTGCGAGATTGGGGGGCATACCGACGGCGAAGGGGCTGCTACGGTTCGACCCCTGG	CARLGGIPTAKGLLRFDPW	IGHV1-46	IGHD2-15	IGHJ5	8	35	42	43
1	1.7126220243192326E-4	TGTGCGAGATTAAGGGGTCGGCAGTGGCTAGTCTACTACTACTACATGGACGTCTGG	CARLRGRQWLVYYYYMDVW	IGHV4-55	IGHD6-19	IGHJ6	9	20	28	32
1	1.7126220243192326E-4	TGTGCGAGATCCCATCAACAGTGGCGGGGGAAATCGGTCTACTACTTTGACTACTGG	CARSHQQWRGKSVYYFDYW	IGHV4-55	IGHD6-19	IGHJ4	9	18	24	39
1	1.7126220243192326E-4	TGTGCGAGACTGCCTGTAGTGGTGGTAGCTGATACCCTCTACGGTATGGACGTCTGG	CARLPVVVVADTLYGMDVW	IGHV4-39	IGHD2-15	IGHJ6	9	14	34	45
1	1.7126220243192326E-4	TGTGCGAGACGCCAGTCTTACTTTGGTTCGGGGAGTAAAAACTACTTCGACCCCTGG	CARRQSYFGSGSKNYFDPW	IGHV5-10-1	IGHD3-10	IGHJ5	9	17	35	45
1	1.7126220243192326E-4	TGTGCGAGACATGTTCGGAGATGGCTACAATTATCCTTGTACTACTTTGACTACTGG	CARHVRRWLQLSLYYFDYW	IGHV5-51	IGHD5-24	IGHJ4	13	17	32	38
1	1.7126220243192326E-4	TGTGCGAGAGTTCGGGCCGTTACGATTTTTGGAGTGGTAGGCCCTTTTGATATTTGG	CARVRAVTIFGVVGPFDIW	IGHV4-4	IGHD3-3	IGHJ3	9	19	37	43
1	1.7126220243192326E-4	TGTGCGAGAGTAGAAGGTTCGGGGAGTTACTACTACTACTACTACATGGACGTCTGG	CARVEGSGSYYYYYYMDVW	IGHV1-69	IGHD3-10	IGHJ6	9	15	25	26
1	1.7126220243192326E-4	TGTGCGAGAGCCTATCGTGAGTGGTTATCCCTATCCCCAAGTCCCTTTGACTACTGG	CARAYREWLSLSPSPFDYW	IGHV4-59	IGHD3-3	IGHJ4	9	18	27	44
1	1.7126220243192326E-4	TGTGCGAGAGCCCCCCGAGGATGGCTACAATTAGTCAGTTACTACTTTGACTACTGG	CARAPRGWLQLVSYYFDYW	IGHV7-34-1	IGHD5-24	IGHJ4	6	19	32	39
1	1.7126220243192326E-4	TGTGCGAGAGCGATCCCCGACGATTTTTGGAGTGGTTACGGGTACATGGACGTCTGG	CARAIPDDFWSGYGYMDVW	IGHV3-33	IGHD3-3	IGHJ6	9	19	37	42
1	1.7126220243192326E-4	TGTGCGAGAGGCCTCTGGTATTACTATGGTTCGCGCAACTCGACACCGCCGGAGTGG	CARGLWYYYGSRNSTPPEW	IGHV4-34	IGHD3-10	IGHJ4	15	17	32	54
1	1.7126220243192326E-4	TGTGCGAGAGATTCGGTACGGACCGGAAGTACGAATTTGGGGATCTTTGACTACTGG	CARDSVRTGSTNLGIFDYW	IGHV3-23	IGHD1-14	IGHJ4	11	21	27	44
1	1.7126220243192326E-4	TGTGCGAGAGATTCGGGGAGCGGTGCCTGGTACGTGTTCAGCTGGTTCGACCCCTGG	CARDSGSGAWYVFSWFDPW	IGHV1-2	IGHD6-19	IGHJ5	11	18	33	34
1	1.7126220243192326E-4	TGTGCGAGAGATTCGGGAAGCGGTGCCTGGTACGTGTTCAGCTGGTTCGACCCCTGG	CARDSGSGAWYVFSWFDPW	IGHV4-31	IGHD6-19	IGHJ5	11	18	33	34
1	1.7126220243192326E-4	TGTGCGAGAGATCCCTCACGGGGGGGGTATAGCAGCAGCTGGCATTATGACTACTGG	CARDPSRGGYSSSWHYDYW	IGHV4-31	IGHD6-13	IGHJ4	16	24	41	47
1	1.7126220243192326E-4	TGTGCGAGAGATCGGAACTCCGGCGGCTGGTCACGTTACTACGGTTTCGACGTCTGG	CARDRNSGGWSRYYGFDVW	IGHV3-33	IGHD3-22	IGHJ6	12	35	42	48
1	1.7126220243192326E-4	TGTGCGAGAGATGGGCACTATGATAGTAGTGGTTATTACCGCATGATTGACTACTGG	CARDGHYDSSGYYRMIDYW	IGHV3-30	IGHD3-22	IGHJ4	11	16	38	46
1	1.7126220243192326E-4	TGTGCGAGAGATAGGATTACGATTTTTGGAGTGGTTATTATAGGGTTTGACTACTGG	CARDRITIFGVVIIGFDYW	IGHV1-69D	IGHD3-3	IGHJ4	11	15	41	45
1	1.7126220243192326E-4	TGTGCGAGAGACCTAGACTACGGTGACTACGAGGGGGATGATGCTTTTGATTTCTGG	CARDLDYGDYEGDDAFDFW	IGHV4-31	IGHD4-17	IGHJ3	10	15	30	37
1	1.7126220243192326E-4	TGTGCGAGAGACGCCCATTACGATATTTTGACTGGTTATTACCCCCTTGACTACTGG	CARDAHYDILTGYYPLDYW	IGHV3-53	IGHD3-9	IGHJ4	10	16	40	46
1	1.7126220243192326E-4	TGTGCGAGAGACGGTGATAGTAGTGGAACCTACTACTACTACGGTATGGACGTCTGG	CARDGDSSGTYYYYGMDVW	IGHV1-69	IGHD3-22	IGHJ6	10	14	25	29
1	1.7126220243192326E-4	TGTGCGAGAGACGGTGATAGTAGTGGAACCTACTACTACTACGGTATGGACGTCTGG	CARDGDSSGTYYYYGMDVW	IGHV3-64	IGHD3-22	IGHJ6	10	14	25	29
1	1.7126220243192326E-4	TGTGCGAGAGACAGTTTTGGGTTTGGCCCCTACTACTGCTACTACATGGACGTCTGG	CARDSFGFGPYYCYYMDVW	IGHV4-31	IGHD3-16	IGHJ6	10	20	25	29
1	1.7126220243192326E-4	TGTGCGAGAGAGCGCAAGATGGCTACAACATACCGGAGGGGGCCATTTGACTACTGG	CARERKMATTYRRGPFDYW	IGHV4-31	IGHD5-24	IGHJ4	10	16	27	45
1	1.7126220243192326E-4	TGTGCGAGAGAGCACCGAGTGGCTGGCTACTACTACTACTTCTACATGGACGTCTGG	CAREHRVAGYYYYFYMDVW	IGHV3-64	IGHD6-19	IGHJ6	10	17	25	27
1	1.7126220243192326E-4	TGTGCGAGAGAAGGGAGGCCAATAGTGGCTACGACTCGCTACGGTATGGACGTCTGG	CAREGRPIVATTRYGMDVW	IGHV1-67	IGHD5-12	IGHJ6	10	21	33	45
1	1.7126220243192326E-4	TGTGCGAGAGAAACATATTACGATGATCATAGTGGTTACTTTCATGTCGACTACTGG	CARETYYDDHSGYFHVDYW	IGHV3-53	IGHD3-22	IGHJ4	10	15	37	48
1	1.7126220243192326E-4	TGTGCGAGAACAACCGAAGGTTGGGTAGTCTATCCTCATGATGCTTTTGATATCTGG	CARTTEGWVVYPHDAFDIW	IGHV3-33	IGHD4-11	IGHJ3	8	24	29	35
1	1.7126220243192326E-4	TGTGCGAAAGTCCCCCAACCGGTGTATGCTGACTACTACTACTACATGGACGTCTGG	CAKVPQPVYADYYYYMDVW	IGHV3-23	IGHD2-8	IGHJ6	9	20	29	31
1	1.7126220243192326E-4	TGTGCGAAAGCCTATAGCAGCAGCTGGTACGGGGAGGGCTACTACTTTGACTACTGG	CAKAYSSSWYGEGYYFDYW	IGHV4-28	IGHD6-13	IGHJ4	6	12	30	39
1	1.7126220243192326E-4	TGTGCGAAAGATTCGGTACGGACCGGAAGTACAAATTTGGGGATCATTGACTACTGG	CAKDSVRTGSTNLGIIDYW	IGHV3-23	IGHD7-27	IGHJ4	11	37	44	46
1	1.7126220243192326E-4	TGTGCGAAAGATTATGATAGTGGTGGTTACCTCCAATCGGATGCTTTTGATATCTGG	CAKDYDSGGYLQSDAFDIW	IGHV3-23	IGHD3-22	IGHJ3	11	12	28	39
1	1.7126220243192326E-4	TGTGCGAAAGATCTTATAATGGACTACGGTGACTCAACCGGCTGGTTCGACCCCTGG	CAKDLIMDYGDSTGWFDPW	IGHV3-23	IGHD4-17	IGHJ5	14	21	33	41
1	1.7126220243192326E-4	TGTGCGAAAGATCAGGTTCGGGGGGGCTCCTCCGGGCTCGGGATTTTCGACTACTGG	CAKDQVRGGSSGLGIFDYW	IGHV3-47	IGHD3-10	IGHJ4	12	14	22	48
1	1.7126220243192326E-4	TGTGCGAAAGATCAGGTTCGGGGGGGCTCCTACGGGCTCGGGATTTTTGACTACTGG	CAKDQVRGGSYGLGIFDYW	IGHV3-23	IGHD3-10	IGHJ4	12	14	22	45
1	1.7126220243192326E-4	TGTGCGAAAGATCAGGTTCGGGGGGGCTCCACCGGGCTCGGGATTTTCGACTACTGG	CAKDQVRGGSTGLGIFDYW	IGHV3-48	IGHD3-10	IGHJ4	12	14	22	48
1	1.7126220243192326E-4	TGTGCGAAAGATCAGGTTCGGGGGGGCTCCACCGGGCTCGGGATTTTCGACTACTGG	CAKDQVRGGSTGLGIFDYW	IGHV3-7	IGHD3-10	IGHJ4	12	14	22	48
1	1.7126220243192326E-4	TGTGCGAAAGATCAGGTTCGGGGGGGCTCGTCTGGGCTCGGGATTTTCGACTACTGG	CAKDQVRGGSSGLGIFDYW	IGHV3-60	IGHD3-10	IGHJ4	12	14	22	48
1	1.7126220243192326E-4	TGTGCGAAAGATCAGGTTCGGGGGGGCGCCTACGGGCTCGGGATTTTTGACTACTGG	CAKDQVRGGAYGLGIFDYW	IGHV3-60	IGHD3-10	IGHJ4	12	14	22	45
1	1.7126220243192326E-4	TGTGCGAAAGATCAGGTTCGGGGGGGCGCCTACGGGCTCGGGATCTTTGACTTCTGG	CAKDQVRGGAYGLGIFDFW	IGHV4-31	IGHD3-10	IGHJ4	12	14	22	44
1	1.7126220243192326E-4	TGTGCGAAAGATAAGCTCCTTCAATTTTACGTTTGGGGGAGTTATATTGACTACTGG	CAKDKLLQFYVWGSYIDYW	IGHV4-31	IGHD3-16	IGHJ4	11	26	44	46
1	1.7126220243192326E-4	TGTGCAACCTTATCGGAGTTACAGGGGCTATCAGGTGCTACGGTGGCTGGCTACTGG	CATLSELQGLSGATVAGYW	IGHV3-9	IGHD4-23	IGHJ4	6	37	45	50
1	1.7126220243192326E-4	TGTGCAACCTTATCGGAGTTACAGGGGCTATCAGGTGCTACGGTGGCTGACTACTGG	CATLSELQGLSGATVADYW	IGHV1-24	IGHD4-23	IGHJ4	7	37	45	47
1	1.7126220243192326E-4	TGTGCAACAGTTCCGGCCCTGCGCCAGCGTCGGGGGGAGTTATCGTTACCTTATTGG	CATVPALRQRRGELSLPYW	IGHV1-24	IGHD3-16	IGHJ4	9	32	47	54
1	1.7126220243192326E-4	TGTAGTAGAGCCCTCTATAACTCTGGTTCGGGGAGTTATTACCCGTTTACTAACTGG	CSRALYNSGSGSYYPFTNW	IGHV3-49	IGHD3-10	IGHJ4	16	19	40	52
1	1.7126220243192326E-4	TGTGCGGCCCCCAGGGGTGACTACGTTCGGTGGGGCCCTGCCTTTGACTACTGG	CAAPRGDYVRWGPAFDYW	IGHV4-34	IGHD4-17	IGHJ4	5	15	25	41
1	1.7126220243192326E-4	TGTGCGACGATCGGGCCCTATTACTATGATAGTAGTGGTTATTTTGACTACTGG	CATIGPYYYDSSGYFDYW	IGHV4-4	IGHD3-22	IGHJ4	6	18	41	42
1	1.7126220243192326E-4	TGTGCGAGCAAAGGGCTTGTACTGTATAGCAGTGGACAGGTTTTTGACTACTGG	CASKGLVLYSSGQVFDYW	IGHV4-4	IGHD6-19	IGHJ4	7	23	34	42
1	1.7126220243192326E-4	TGTGCGAGGCATTACTATGATAGTAGTGGTTATTACGGCCTTTTTGACTACTGG	CARHYYDSSGYYGLFDYW	IGHV4-28	IGHD3-22	IGHJ4	7	10	35	42
1	1.7126220243192326E-4	TGTGCGAGGGGCCCCATCCGTGCGAGTGGGAGCTATGGGGCCTTTGATCTCTGG	CARGPIRASGSYGAFDLW	IGHV3-21	IGHD1-26	IGHJ3	7	24	34	42
1	1.7126220243192326E-4	TGTGCGAGATTTTACTATGATAGTAGTGGTTATTACTACTACTTTGACTACTGG	CARFYYDSSGYYYYFDYW	IGHV7-81	IGHD3-22	IGHJ4	9	11	35	36
1	1.7126220243192326E-4	TGTGCGAGACCCCTAGGCCCGAGAACTTTCTTCTATTACGGTGCGGACGTCTGG	CARPLGPRTFFYYGADVW	IGHV3-66	IGHD3-3	IGHJ6	8	33	39	44
1	1.7126220243192326E-4	TGTGCGAGACATGGGACTTATTTTGACCTCAAGTACCACGGTATGGACGTCTGG	CARHGTYFDLKYHGMDVW	IGHV4-39	IGHD3-9	IGHJ6	12	18	26	42
1	1.7126220243192326E-4	TGTGCGAGACAAAGTGAGCAGTGGCTGGTACTGGGGCACTGGTTCGACCCCTGG	CARQSEQWLVLGHWFDPW	IGHV3-48	IGHD6-19	IGHJ5	8	16	30	37
1	1.7126220243192326E-4	TGTGCGAGACAAAGTGAGCAGTGGCTGGTACTGGGGCACTGGTTCGACCCCTGG	CARQSEQWLVLGHWFDPW	IGHV5-10-1	IGHD6-19	IGHJ5	10	16	30	37
1	1.7126220243192326E-4	TGTGCGAGAGCGGATTACTATGATAGTAGTGGTTATCAAACATTTGACTACTGG	CARADYYDSSGYQTFDYW	IGHV4-31	IGHD3-22	IGHJ4	9	13	35	42
1	1.7126220243192326E-4	TGTGCGAGAGGCCCTCGAGGGCTGCTGGTTAAGGCGAACTGGTTCGACCCCTGG	CARGPRGLLVKANWFDPW	IGHV4-34	IGHD3-9	IGHJ5	12	24	30	36
1	1.7126220243192326E-4	TGTGCGAGAGGCGGGAGTATAGCAGCAGCTGGAGCGGGCGGGCTCGACCCCTGG	CARGGSIAAAGAGGLDPW	IGHV1-8	IGHD6-13	IGHJ5	11	16	31	43
1	1.7126220243192326E-4	TGTGCGAGAGGCGGGAGTATAGCAGCAGCTGGAGCGGGCGGGCTCGACCCCTGG	CARGGSIAAAGAGGLDPW	IGHV4-34	IGHD6-13	IGHJ5	11	16	31	43
1	1.7126220243192326E-4	TGTGCGAGAGGGGAAACCGATTCAGCCTTGGTCTTTTGGTCTCTGTGGTCCTGG	CARGETDSALVFWSLWSW	IGHV1-68	IGHD2-21	IGHJ5	8	43	48	49
1	1.7126220243192326E-4	TGTGCGAGAGGGGAAACCGATTCAGCCTTGGTCTTTTGGTCTCTGTGGTCCTGG	CARGETDSALVFWSLWSW	IGHV1-8	IGHD2-21	IGHJ5	10	43	48	49
1	1.7126220243192326E-4	TGTGCGAGAGGGGAAACCAATTCAGCTTTGGTCTTTTGGTCTTTATGGTCCTGG	CARGETNSALVFWSLWSW	IGHV1-67	IGHD5-18	IGHJ5	9	22	31	49
1	1.7126220243192326E-4	TGTGCGAGAGGGATCATGGGATGGCTACAACTAACCTGGTACTTCGATCTCTGG	CARGIMGWLQLTWYFDLW	IGHV4-31	IGHD5-24	IGHJ2	9	19	29	35
1	1.7126220243192326E-4	TGTGCGAGAGGAATTGTCGTAGTCCCAGGTGCCGCCTGGCCGCTTGACCTCTGG	CARGIVVVPGAAWPLDLW	IGHV1-67	IGHD2-2	IGHJ5	9	12	31	45
1	1.7126220243192326E-4	TGTGCGAGAGATCTTGTACAAGATGGCTACAAGTCGGGTGGTATGGACGTCTGG	CARDLVQDGYKSGGMDVW	IGHV3-53	IGHD5-24	IGHJ6	13	20	31	42
1	1.7126220243192326E-4	TGTGCGAGAGATCTGGAGGATTACTATGATAGTGGTGATGCTTTTGATATCTGG	CARDLEDYYDSGDAFDIW	IGHV3-30	IGHD3-22	IGHJ3	13	19	32	35
1	1.7126220243192326E-4	TGTGCGAGAGATATCGGCACTTGGTACGAGTCTAAATGGGGGCTCGACTACTGG	CARDIGTWYESKWGLDYW	IGHV3-30	IGHD6-13	IGHJ4	11	21	27	45
1	1.7126220243192326E-4	TGTGCGAGAGATAAGGGCACCTATAGTGGGAGCTACTACGCGCTTGACTACTGG	CARDKGTYSGSYYALDYW	IGHV1-46	IGHD1-26	IGHJ4	11	21	39	43
1	1.7126220243192326E-4	TGTGCGAGAATCCTAGGGGGATGGCTACAATTAGTTTCGCTTTTTGACTACTGG	CARILGGWLQLVSLFDYW	IGHV4-39	IGHD5-24	IGHJ4	8	19	32	42
1	1.7126220243192326E-4	TGTGCGAGAATCCTAGGGGGATGGCTACAATCAGTTTCGCTTTTTGACTACTGG	CARILGGWLQSVSLFDYW	IGHV4-39	IGHD5-24	IGHJ4	8	19	30	42
1	1.7126220243192326E-4	TGTGCGAATGTGCTATCACCATATTACTACTACTACTACGGTATGGACGTCTGG	CANVLSPYYYYYYGMDVW	IGHV4-31	IGHD2-8	IGHJ6	6	10	15	20
1	1.7126220243192326E-4	TGTGCGAAATACGCCGTCTTGTATGGAGCAGCTGAGAACTGGTCCGATACCTGG	CAKYAVLYGAAENWSDTW	IGHV3-72	IGHD2-2	IGHJ5	4	26	33	36
1	1.7126220243192326E-4	TGTGCGAAACATGGGACTTATTTTGACCTCAAGTATCGCGGTATGGACGTCTGG	CAKHGTYFDLKYRGMDVW	IGHV3-23	IGHD3-9	IGHJ6	8	18	26	42
1	1.7126220243192326E-4	TGTGCGAAAGGGTTGCTATGGTTCGGGGAGTTATCCTCCCCTTTTGACTACTGG	CAKGLLWFGELSSPFDYW	IGHV4-34	IGHD3-10	IGHJ4	10	15	33	42
1	1.7126220243192326E-4	TGTGCGAAAGATCCCTATTACGATTTTTGGAGTGGTTATTACTTTGACTACTGG	CAKDPYYDFWSGYYFDYW	IGHV3-23	IGHD3-3	IGHJ4	12	15	38	39
1	1.7126220243192326E-4	TGTGCGAAAGATGCTAACTACGGTGACTACTCTCAACCTGGTGTCGACCCCTGG	CAKDANYGDYSQPGVDPW	IGHV3-30	IGHD4-17	IGHJ5	11	16	29	37
1	1.7126220243192326E-4	TGTGCGAAAGATGCCGTCTTATATGGAGCAGCCGAGAACTGGTTCGATACCTGG	CAKDAVLYGAAENWFDTW	IGHV3-23	IGHD2-15	IGHJ5	11	26	31	36
1	1.7126220243192326E-4	TGTGCGAAAGATATGCGGCAGTGGCTGGTATTTCGTCCTATCGTTGACTACTGG	CAKDMRQWLVFRPIVDYW	IGHV3-48	IGHD6-19	IGHJ4	11	17	29	43
1	1.7126220243192326E-4	TGTGCGAAAGACGCCGTCTTGTGTGGAGCAGCTGAGAACTGGTCCGATACCTGG	CAKDAVLCGAAENWSDTW	IGHV3-72	IGHD2-2	IGHJ5	4	26	33	36
1	1.7126220243192326E-4	TGTGCGAAAGACGCCGTCTTGTATGGAGCAGCTGAGAACTGGTCCGATACCTGG	CAKDAVLYGAAENWSDTW	IGHV1-18	IGHD2-2	IGHJ5	10	26	33	36
1	1.7126220243192326E-4	TGTGCGAAAGACGCCGTCTTGTATGGAGCAGCTGAGAACTGGTCCGATACCTGG	CAKDAVLYGAAENWSDTW	IGHV3-23	IGHD2-2	IGHJ5	10	26	33	36
1	1.7126220243192326E-4	TGTGCGAAAGACGCCGTCTTGTATGGAGCAGCTGAGAACTGGTCCGATACCTGG	CAKDAVLYGAAENWSDTW	IGHV4-31	IGHD2-2	IGHJ5	10	26	33	36
1	1.7126220243192326E-4	TGTGCGAAAGACGCCAGCAAATGGATCGCTACAGGATACTACTCTGACAACTGG	CAKDASKWIATGYYSDNW	IGHV3-23	IGHD5-24	IGHJ4	10	23	32	36
1	1.7126220243192326E-4	TGTGCGAAAGAAGAGGACTACGGTGACTACCTGGGCTTCGGTTTCGACTACTGG	CAKEEDYGDYLGFGFDYW	IGHV3-60	IGHD4-17	IGHJ4	10	15	29	45
1	1.7126220243192326E-4	TGTGCGAAAGAAGAGGACTACGGTGACTACCTGGGCTTCGGTTTCGACTACTGG	CAKEEDYGDYLGFGFDYW	IGHV4-31	IGHD4-17	IGHJ4	10	15	29	45
1	1.7126220243192326E-4	TGTGCACGGATAAGGTGGGAGCTACTGGGTGATTTTTACTACTTTGACTACTGG	CARIRWELLGDFYYFDYW	IGHV2-26	IGHD1-26	IGHJ4	11	14	25	36
1	1.7126220243192326E-4	TGTGCAACGACTGGATATAGTGGCTACGATTGGGGTTACTATTTTGACTCCTGG	CATTGYSGYDWGYYFDSW	IGHV1-24	IGHD5-12	IGHJ5	7	11	30	45
1	1.7126220243192326E-4	TGTGCAACAGGACCCCCTACAGTAACTACGTCCGGCCCCCGGTTCGACCCCTGG	CATGPPTVTTSGPRFDPW	IGHV1-24	IGHD4-11	IGHJ5	9	16	30	40
1	1.7126220243192326E-4	TGTGCAAGTCCCATGTATTGCTATGATAGTAGTGGTTATGGGTTTGACTACTGG	CASPMYCYDSSGYGFDYW	IGHV3-74	IGHD3-22	IGHJ4	7	14	38	42
1	1.7126220243192326E-4	TGTGCAAAAGATCAAGTCATAGGGAAAGCAGTGGCTGGACCCTTTGACTACTGG	CAKDQVIGKAVAGPFDYW	IGHV3-43	IGHD6-19	IGHJ4	11	26	37	41
1	1.7126220243192326E-4	TGTACTAGAGTCGCCACAGTAATTACGGGGGACTACTACTACATGGACGTCTGG	CTRVATVITGDYYYMDVW	IGHV3-49	IGHD4-11	IGHJ6	9	15	26	31
1	1.7126220243192326E-4	TGCACCAGAGATTCCGTAGTGGGAGCTGAGGGGCTTGATGGTTTTGATATCTGG	CTRDSVVGAEGLDGFDIW	IGHV3-15	IGHD1-26	IGHJ3	11	16	26	35
1	1.7126220243192326E-4	TGTGTGAAAGATCTTTGGAGAGGTTCGGGGAACGGCTACTTTGACCACTGG	CVKDLWRGSGNGYFDHW	IGHV3-30	IGHD3-10	IGHJ4	13	21	30	35
1	1.7126220243192326E-4	TGTGCCCGATACGATATTTTCACTGATTATCTATCCTCATTTGACTACTGG	CARYDIFTDYLSSFDYW	IGHV2-26	IGHD3-9	IGHJ4	12	13	29	39
1	1.7126220243192326E-4	TGTGCCACGGCCTACCGTGTATTCCGTTCCTCGTACGGTCTCGACGTCTGG	CATAYRVFRSSYGLDVW	IGHV3-15	IGHD2-21	IGHJ6	7	19	25	42
1	1.7126220243192326E-4	TGTGCCACGGCCTACCGTGTATTCCGTTCCTCGTACGGTCTCGACGTCTGG	CATAYRVFRSSYGLDVW	IGHV3-38	IGHD2-21	IGHJ6	6	19	25	42
1	1.7126220243192326E-4	TGTGCGGGCGGGTGTAATGGTGATTCATGTCACGGCTACTTCCAGCACTGG	CAGGCNGDSCHGYFQHW	IGHV1-67	IGHD2-8	IGHJ1	3	14	21	36
1	1.7126220243192326E-4	TGTGCGGGACCGGTCCTATTATGGGCCCTCTCTGGGTACATGGACGTCTGG	CAGPVLLWALSGYMDVW	IGHV3-30	IGHD3-16	IGHJ6	5	16	22	36
1	1.7126220243192326E-4	TGTGCGATTTCGGGCGTACAGCAGCTGGCCAAGTACTACTTTGACTACTGG	CAISGVQQLAKYYFDYW	IGHV4-59	IGHD6-13	IGHJ4	6	18	27	31
1	1.7126220243192326E-4	TGTGCGAGTGGGTACGATATTTTGACTGGTCAGAACTGGTTCGACCCCTGG	CASGYDILTGQNWFDPW	IGHV1-2	IGHD3-9	IGHJ5	7	12	29	33
1	1.7126220243192326E-4	TGTGCGAGCCCGGGAGGGTTAAATAGTGGGAGCTACTCTTTGGGCTACTGG	CASPGGLNSGSYSLGYW	IGHV4-31	IGHD1-26	IGHJ4	7	22	36	44
1	1.7126220243192326E-4	TGTGCGAGCGGATGGTTCGGGGAGTTATTCTATGATGCTTTTGATATCTGG	CASGWFGELFYDAFDIW	IGHV4-31	IGHD3-10	IGHJ3	7	11	28	31
1	1.7126220243192326E-4	TGTGCGAGGGGCCGGAGGGGCGGTGCCGACCGAAGGTGGTTCGACCCCTGG	CARGRRGGADRRWFDPW	IGHV1-8	IGHD3-10	IGHJ5	12	29	33	36
1	1.7126220243192326E-4	TGTGCGAGGACCGAATGGCTATGGGGCTACTACTACTACATGGACGTCTGG	CARTEWLWGYYYYMDVW	IGHV3-33	IGHD5-18	IGHJ6	7	17	23	26
1	1.7126220243192326E-4	TGTGCGAGATTGTCGGACTCCACAGCAGCTCGTCCGGGGGCCGGCTACTGG	CARLSDSTAARPGAGYW	IGHV7-81	IGHD6-6	IGHJ4	9	23	36	44
1	1.7126220243192326E-4	TGTGCGAGATTGTGGGACTCCACAGCAGCTCGTCCGGGGGCCGGCTACTGG	CARLWDSTAARPGAGYW	IGHV1-67	IGHD6-6	IGHJ4	8	23	36	44
1	1.7126220243192326E-4	TGTGCGAGATCCCGGGGGCAGTGGCTGGTCGATATCCAGCTAGACTACTGG	CARSRGQWLVDIQLDYW	IGHV4-55	IGHD6-19	IGHJ4	9	17	28	42
1	1.7126220243192326E-4	TGTGCGAGACTGCCGCATTTCGATATTTGGAGTCGTCTGGTGACCTACTGG	CARLPHFDIWSRLVTYW	IGHV3-30	IGHD3-3	IGHJ4	8	16	32	44
1	1.7126220243192326E-4	TGTGCGAGACACCGCCGTATTGTAGTAGTACCAGCTGCTATCTCGCAATGG	CARHRRIVVVPAAISQW	IGHV4-39	IGHD2-2	IGHJ4	10	17	40	48
1	1.7126220243192326E-4	TGTGCGAGAGTTAGGGTCCAGCTATGGAAACGAGGGGGGCTTGACTACTGG	CARVRVQLWKRGGLDYW	IGHV4-31	IGHD5-18	IGHJ4	9	18	26	40
1	1.7126220243192326E-4	TGTGCGAGAGTGGATTACGTTTGGGGGAGTTATCGTTACTTTGACTACTGG	CARVDYVWGSYRYFDYW	IGHV3-53	IGHD3-16	IGHJ4	9	12	35	36
1	1.7126220243192326E-4	TGTGCGAGAGTAGGACTTCGGATCGGTTTTTGGAGTGGTTATTATACGTGG	CARVGLRIGFWSGYYTW	IGHV3-53	IGHD3-3	IGHJ4	9	26	46	48
1	1.7126220243192326E-4	TGTGCGAGAGCCCCATGGAGGATTTTGACTGGTTATCACTTTGACTACTGG	CARAPWRILTGYHFDYW	IGHV3-53	IGHD3-9	IGHJ4	9	21	35	37
1	1.7126220243192326E-4	TGTGCGAGAGCGGCCGTGGATACAGCTATGGTGGGAGCTTTTGATATCTGG	CARAAVDTAMVGAFDIW	IGHV3-11	IGHD5-18	IGHJ3	9	14	31	36
1	1.7126220243192326E-4	TGTGCGAGAGGCTATGGTTCGGGGCGGGGCTACTACGGTATGGACGTCTGG	CARGYGSGRGYYGMDVW	IGHV1-8	IGHD3-10	IGHJ6	11	12	23	29
1	1.7126220243192326E-4	TGTGCGAGAGGCGAGACCGGCCTGGGAGCTACCACGCCTTTTGACTACTGG	CARGETGLGATTPFDYW	IGHV1-8	IGHD1-26	IGHJ4	11	22	35	39
1	1.7126220243192326E-4	TGTGCGAGAGATCGGGTTACTATGATAGTATATTATGCTTTTGATATCTGG	CARDRVTMIVYYAFDIW	IGHV4-31	IGHD3-22	IGHJ3	12	16	29	34
1	1.7126220243192326E-4	TGTGCGAGAGATGAGTCGTATAGCAGCAGCTGGAACTGGTTCGACCCCTGG	CARDESYSSSWNWFDPW	IGHV4-31	IGHD6-13	IGHJ5	11	17	32	33
1	1.7126220243192326E-4	TGTGCGAGAGATAGAGGGGACTATGCTAGTAGTGTTTTTCCGATGTACTGG	CARDRGDYASSVFPMYW	IGHV3-33	IGHD3-22	IGHJ4	11	19	33	45
1	1.7126220243192326E-4	TGTGCGAGAGATAGAGGGGACTATGCTAGTAGTGTTTTTCCGATGTACTGG	CARDRGDYASSVFPMYW	IGHV3-7	IGHD3-22	IGHJ4	11	19	33	45
1	1.7126220243192326E-4	TGTGCGAGAGATAACAGATACAGTTATGGTTCTGGCTGGTTCGACCCCTGG	CARDNRYSYGSGWFDPW	IGHV4-4	IGHD5-18	IGHJ5	11	16	30	35
1	1.7126220243192326E-4	TGTGCGAGAGACTATGATAGTAGTGGTTTTTACCCCTGGTTTGATAACTGG	CARDYDSSGFYPWFDNW	IGHV3-66	IGHD3-22	IGHJ4	10	11	32	39
1	1.7126220243192326E-4	TGTGCGAGAGAGAATACTGACTACGGTGACTTCGGGTGGTTCGACCCCTGG	CARENTDYGDFGWFDPW	IGHV3-7	IGHD4-17	IGHJ5	10	17	30	36
1	1.7126220243192326E-4	TGTGCGAGAGAAGGCGAAGCCAGCAGCAGCTGGTACTACTTTGACTACTGG	CAREGEASSSWYYFDYW	IGHV4-31	IGHD6-13	IGHJ4	10	21	31	32
1	1.7126220243192326E-4	TGTGCGAGAGAAAGACGCTACAACTGGAACGACGATGCTTTTGATATCTGG	CARERRYNWNDDAFDIW	IGHV3-7	IGHD1-1	IGHJ3	10	18	32	33
1	1.7126220243192326E-4	TGTGCGAGAAACGGACCGGTTCGGGGAGTTATGGGCTGGTTCGACCCATGG	CARNGPVRGVMGWFDPW	IGHV4-59	IGHD3-10	IGHJ5	8	17	31	35
1	1.7126220243192326E-4	TGTGCGAAAGATCCCTGGAGTATAGCAGGTCGTCCATACTTTGACTACTGG	CAKDPWSIAGRPYFDYW	IGHV3-23	IGHD6-6	IGHJ4	12	17	34	36
1	1.7126220243192326E-4	TGTGCGAAAGATCGCAGTGGTGGTTATTTGTACAACTGGTTCGACCCCTGG	CAKDRSGGYLYNWFDPW	IGHV3-23	IGHD2-15	IGHJ5	12	15	23	27
1	1.7126220243192326E-4	TGTGCGAAAGAAAGTAATGGGTACGGTGAAGCTATTGACTTTGACTACTGG	CAKESNGYGEAIDFDYW	IGHV3-23	IGHD4-17	IGHJ4	10	21	28	37
1	1.7126220243192326E-4	TGTGCACGGATATACGGTGGGAGCAGGAAGGGTGATGCTTTTGATATCTGG	CARIYGGSRKGDAFDIW	IGHV2-70	IGHD1-26	IGHJ3	11	16	23	32
1	1.7126220243192326E-4	TGTGCAAGAGTCGGGGGAAGCAGCAGCTGGGGAGACTACTTTGACTACTGG	CARVGGSSSWGDYFDYW	IGHV6-1	IGHD6-13	IGHJ4	9	18	29	34
1	1.7126220243192326E-4	TGTGTGAGAGATCTTCCCGTGACTACGGTGACTACCGGGGACTACTGG	CVRDLPVTTVTTGDYW	IGHV3-60	IGHD4-17	IGHJ4	14	19	34	39
1	1.7126220243192326E-4	TGTGCGCGAGAGATTGGGAATCCTAGAGGGGATGTTTTTGATATCTGG	CAREIGNPRGDVFDIW	IGHV1-69D	IGHD2-15	IGHJ3	10	19	25	30
1	1.7126220243192326E-4	TGTGCGGGGGGGGGGAGCAGCAGCTGGTATGGTGCTTTTGATATCTGG	CAGGGSSSWYGAFDIW	IGHV1-58	IGHD6-13	IGHJ3	6	15	27	28
1	1.7126220243192326E-4	TGTGCGACAGATTGGGGTGACCACCAAGTGTGGAATTTTGACTCCTGG	CATDWGDHQVWNFDSW	IGHV5-10-1	IGHD2-15	IGHJ5	6	19	25	39
1	1.7126220243192326E-4	TGTGCGACAGATGGGGGCTTCGACTTGGAGGGAACTTTTGATATCTGG	CATDGGFDLEGTFDIW	IGHV3-53	IGHD3-3	IGHJ3	11	24	29	34
1	1.7126220243192326E-4	TGTGCGAGCCCGAGTATAGCAGCTCGAAACCACTACTTTGACTACTGG	CASPSIAARNHYFDYW	IGHV3-48	IGHD6-6	IGHJ4	7	10	25	31
1	1.7126220243192326E-4	TGTGCGAGCGATTACTATGATAGTAGTGGTTATTATCATGACTACTGG	CASDYYDSSGYYHDYW	IGHV3-23	IGHD3-22	IGHJ4	6	10	34	38
1	1.7126220243192326E-4	TGTGCGAGCACGTATTACTATGATAGTAGTGGCATATTTGACTACTGG	CASTYYYDSSGIFDYW	IGHV3-21	IGHD3-22	IGHJ4	7	9	31	36
1	1.7126220243192326E-4	TGTGCGAGACTCCGGGGGTGGATACAGCTATGGTTCTTTGATTACTGG	CARLRGWIQLWFFDYW	IGHV4-39	IGHD5-18	IGHJ4	9	17	34	35
1	1.7126220243192326E-4	TGTGCGAGACTCCGGGGGTGGATACAGCTATGGTTCTTTGACTACTGG	CARLRGWIQLWFFDYW	IGHV1-69D	IGHD5-18	IGHJ4	8	17	34	35
1	1.7126220243192326E-4	TGTGCGAGACTAGGAACTGGAACTAGCCTCGATGCTTTTGATATCTGG	CARLGTGTSLDAFDIW	IGHV4-39	IGHD1-7	IGHJ3	9	14	24	30
1	1.7126220243192326E-4	TGTGCGAGACCCCCACAAGGCAGTGGCTGGCCTAGATTTGACTACTGG	CARPPQGSGWPRFDYW	IGHV4-39	IGHD6-19	IGHJ4	9	19	29	36
1	1.7126220243192326E-4	TGTGCGAGACCCCATTGTAGTGGTGGTAGCTGCTACTTTGACTACTGG	CARPHCSGGSCYFDYW	IGHV1-46	IGHD2-15	IGHJ4	8	13	31	32
1	1.7126220243192326E-4	TGTGCGAGACCAGGGTCCTCGTGGATCTACGATGCTTTTGATATCTGG	CARPGSSWIYDAFDIW	IGHV1-3	IGHD5-12	IGHJ3	8	15	25	30
1	1.7126220243192326E-4	TGTGCGAGACATGATAGCAGTGGCTGGCTCTACTTCTATGACTACTGG	CARHDSSGWLYFYDYW	IGHV5-10-1	IGHD6-19	IGHJ4	12	13	26	30
1	1.7126220243192326E-4	TGTGCGAGAGTTCGGAGTGGCTGGTACGGGGGAGACTTTGACTACTGG	CARVRSGWYGGDFDYW	IGHV1-2	IGHD6-19	IGHJ4	9	15	27	34
1	1.7126220243192326E-4	TGTGCGAGAGTTGATTACGATTTCTGGCGTGGTGACCATGACTACTGG	CARVDYDFWRGDHDYW	IGHV4-34	IGHD3-3	IGHJ4	9	13	32	38
1	1.7126220243192326E-4	TGTGCGAGAGCTATGGTTCGGGGAGTTATTAGCTGGTTCGACCCCTGG	CARAMVRGVISWFDPW	IGHV1-69	IGHD3-10	IGHJ5	9	10	30	32
1	1.7126220243192326E-4	TGTGCGAGAGCGGATTACTATGATAGTAGTGGTTACCCCGACTACTGG	CARADYYDSSGYPDYW	IGHV3-21	IGHD3-22	IGHJ4	9	13	34	39
1	1.7126220243192326E-4	TGTGCGAGAGGAATGGGTGGCTACGATTCCCGGCCCTTTGACTACTGG	CARGMGGYDSRPFDYW	IGHV1-8	IGHD5-12	IGHJ4	10	16	27	35
1	1.7126220243192326E-4	TGTGCGAGAGATCAGATGGTACCTGCTTCACCTAACGTTGACTACTGG	CARDQMVPASPNVDYW	IGHV3-20	IGHD2-15	IGHJ4	12	16	26	37
1	1.7126220243192326E-4	TGTGCGAGAGATATGGACGGTGACTACGAGGGGTACTTTGACTACTGG	CARDMDGDYEGYFDYW	IGHV3-21	IGHD4-17	IGHJ4	11	16	27	33
1	1.7126220243192326E-4	TGTGCGAGAGACTACTACGATGACTACGATGATACTTTTGATATCTGG	CARDYYDDYDDTFDIW	IGHV1-18	IGHD4-17	IGHJ3	10	13	27	28
1	1.7126220243192326E-4	TGTGCGAGAGAGAGAGTTTACTATGATAGTAGTTACTTTGACTACTGG	CARERVYYDSSYFDYW	IGHV3-74	IGHD3-22	IGHJ4	10	17	32	33
1	1.7126220243192326E-4	TGTGCGAGAGAAAATTCGAGGAGTGGCTACGGAAATTTTGACTACTGG	CARENSRSGYGNFDYW	IGHV1-2	IGHD5-12	IGHJ4	10	21	30	36
1	1.7126220243192326E-4	TGTGCGAAAGGGGGGAGTGACTACCGGCCCGGACTCTTTGACTACTGG	CAKGGSDYRPGLFDYW	IGHV3-23	IGHD3-16	IGHJ4	9	10	17	35
1	1.7126220243192326E-4	TGTGCGAAAGAGAGTCGCTATGGTTTGGGGTTGGACTTTGACTACTGG	CAKESRYGLGLDFDYW	IGHV3-30	IGHD3-10	IGHJ4	10	17	29	34
1	1.7126220243192326E-4	TGTGCGAAAATCTCCTGGGGGGACTACGGTGACCTTGATGACTACTGG	CAKISWGDYGDLDDYW	IGHV4-34	IGHD4-17	IGHJ4	6	21	32	38
1	1.7126220243192326E-4	TGTGCAACCGGATTTGGGGGAGTTATCCATGCCGCTACCAACTACTGG	CATGFGGVIHAATNYW	IGHV1-24	IGHD3-16	IGHJ4	7	12	26	40
1	1.7126220243192326E-4	TGTGCAAAAGATATCGGGCAGTGGCTGGTACAGCCCTTTGACTACTGG	CAKDIGQWLVQPFDYW	IGHV3-9	IGHD6-19	IGHJ4	13	17	30	35
1	1.7126220243192326E-4	TGTGCAAAAGATACACGAACACACTATTACTACTACATGGACGTCTGG	CAKDTRTHYYYYMDVW	IGHV3-9	IGHD3-10	IGHJ6	12	15	19	22
1	1.7126220243192326E-4	TGTGCGAGCCAGCTCCCGATAGCAGCAGCTGGTACTGACTACTGG	CASQLPIAAAGTDYW	IGHV3-21	IGHD6-13	IGHJ4	7	18	34	35
1	1.7126220243192326E-4	TGTGCGAGGGGTAGTATTATTGGTGGGAGCTACTTCGACTACTGG	CARGSIIGGSYFDYW	IGHV4-55	IGHD1-26	IGHJ4	7	22	28	29
1	1.7126220243192326E-4	TGTGCGAGACTTGGCAGTAGTGGTTATGTAACCTTTGACTACTGG	CARLGSSGYVTFDYW	IGHV5-10-1	IGHD3-22	IGHJ4	9	15	26	32
1	1.7126220243192326E-4	TGTGCGAGAGTGCAGCAGCTGTTCCGAAACTGGTTCGACCCCTGG	CARVQQLFRNWFDPW	IGHV1-2	IGHD6-13	IGHJ5	9	11	20	27
1	1.7126220243192326E-4	TGTGCGAGAGGTGGTTCAGGGATCCTCGATGCTTTTGATATCTGG	CARGGSGILDAFDIW	IGHV1-8	IGHD3-10	IGHJ3	10	11	21	27
1	1.7126220243192326E-4	TGTGCGAGAGGGTGGCTACAAAAATACTGGTACTTCGATCTCTGG	CARGWLQKYWYFDLW	IGHV1-8	IGHD5-24	IGHJ2	10	12	20	24
1	1.7126220243192326E-4	TGTGCGAGAGGAGCGTTTAGCAGTGGCTGGTTAGGCCGTGTTTGG	CARGAFSSGWLGRVW	IGHV1-8	IGHD6-19	IGHJ4	10	17	30	42
1	1.7126220243192326E-4	TGTGCGAGAGATTTGTGGATTCATGGTTCGGGAATTTCCGTCTGG	CARDLWIHGSGISVW	IGHV4-31	IGHD3-10	IGHJ4	11	22	31	41
1	1.7126220243192326E-4	TGTGCGAGAGATTCAGTGGTGACTTACTCCTGGCTCGACCCCTGG	CARDSVVTYSWLDPW	IGHV4-31	IGHD2-21	IGHJ5	11	15	23	29
1	1.7126220243192326E-4	TGTGCGAGAGATCTGGGGACAGGCGTCTGGTACTTCGATCTCTGG	CARDLGTGVWYFDLW	IGHV4-59	IGHD3-10	IGHJ2	13	14	18	26
1	1.7126220243192326E-4	TGTGCGAGAGATCCTCAAACTGGAACTACGGCTTTTGACTACTGG	CARDPQTGTTAFDYW	IGHV3-53	IGHD1-7	IGHJ4	12	17	29	33
1	1.7126220243192326E-4	TGTGCGAGAGATCGGTACAGTAACTACGACGACTTTGACTACTGG	CARDRYSNYDDFDYW	IGHV4-31	IGHD4-11	IGHJ4	12	15	27	31
1	1.7126220243192326E-4	TGTGCGAGAGACGCGCCCGGGTATAGCAGCAGCTTCTCCGTCTGG	CARDAPGYSSSFSVW	IGHV4-39	IGHD6-13	IGHJ6	8	15	33	38
1	1.7126220243192326E-4	TGTGCGAAGGGTCTTGGGAGCAGCAGTTGGACGCCTGGCGACTGG	CAKGLGSSSWTPGDW	IGHV3-48	IGHD6-13	IGHJ4	6	18	29	40
1	1.7126220243192326E-4	TGTGCGAAGGGTCTTGGGAGCAGCAGTTGGACGCCTGGCGACTGG	CAKGLGSSSWTPGDW	IGHV3-7	IGHD6-13	IGHJ3	6	18	29	41
1	1.7126220243192326E-4	TGTGCGAAATCGGCGGCGTTCTCCAGGTACTACATGGACGTCTGG	CAKSAAFSRYYMDVW	IGHV3-23	IGHD1-20	IGHJ6	8	16	20	27
1	1.7126220243192326E-4	TGTGCGAAACCCCCTTTTGGAGTGGCCTACTACTTTGACTACTGG	CAKPPFGVAYYFDYW	IGHV3-23	IGHD3-3	IGHJ4	8	14	24	27
1	1.7126220243192326E-4	TGTGCGAAAGATCTTCCCGGAAGGGGGAGCGCAAGAGACTCGTGG	CAKDLPGRGSARDSW	IGHV3-23	IGHD3-16	IGHJ1	14	22	28	42
1	1.7126220243192326E-4	TGTGCGAAAGATCGGTTCCCCGTTTGGGGGAGTCCTTTTTACTGG	CAKDRFPVWGSPFYW	IGHV3-23	IGHD3-16	IGHJ4	12	20	32	39
1	1.7126220243192326E-4	TGTGCAACGCCCGGGTGGCTGCCATATGATGCTTTTGATATCTGG	CATPGWLPYDAFDIW	IGHV3-9	IGHD6-13	IGHJ3	6	9	15	25
1	1.7126220243192326E-4	TGTGCAACAGGGTATAGCAGCAGCTGGTACTCCATTGACTACTGG	CATGYSSSWYSIDYW	IGHV1-24	IGHD6-13	IGHJ4	9	10	25	26
1	1.7126220243192326E-4	TGTGCAAAAGATGTGAATCCCTATTATTACTACATGGACGTCTGG	CAKDVNPYYYYMDVW	IGHV1-69-2	.	IGHJ6	11	-1	-1	20
1	1.7126220243192326E-4	TGTACTGGCCCCCCCCATGACTACGGTCTCCACTTTGACTACTGG	CTGPPHDYGLHFDYW	IGHV4-31	IGHD4-17	IGHJ4	2	15	26	31
1	1.7126220243192326E-4	TGTACTAGAGATGGGGGTAGAGATGGCTACAATTACGACTACTGG	CTRDGGRDGYNYDYW	IGHV3-49	IGHD5-24	IGHJ4	11	16	35	36
1	1.7126220243192326E-4	TGTACCACAGATGGGGGTGGGAGCTACTACCCCTTTGACTACTGG	CTTDGGGSYYPFDYW	IGHV3-15	IGHD1-26	IGHJ4	11	16	29	32
1	1.7126220243192326E-4	TGTGTGAGAATAGTTTTAGGCGACAACTGGTTCGACCCCTGG	CVRIVLGDNWFDPW	IGHV3-35	IGHD1-7	IGHJ5	9	10	14	22
1	1.7126220243192326E-4	TGTGTGAGAATAGTTTTAGGCGACAACTGGTTCGACCCCTGG	CVRIVLGDNWFDPW	IGHV3-52	IGHD1-7	IGHJ5	8	10	14	22
1	1.7126220243192326E-4	TGTGTGAGAATAGTTTTAGGCGACAACTGGTTCGACCCCTGG	CVRIVLGDNWFDPW	IGHV4-39	IGHD1-7	IGHJ5	8	10	14	22
1	1.7126220243192326E-4	TGTGCCGCTGGGGACGGCAGATATGGTTATTGGGTCTACTGG	CAAGDGRYGYWVYW	IGHV3-74	IGHD5-18	IGHJ4	4	17	28	35
1	1.7126220243192326E-4	TGTGCGATAGTGGGGAGATGGCTACCCAAGTTTGACTACTGG	CAIVGRWLPKFDYW	IGHV3-30	IGHD5-24	IGHJ4	6	14	24	30
1	1.7126220243192326E-4	TGTGCGAGGATGAGGATCCTTGGCAGCTCGTTCGACCCCTGG	CARMRILGSSFDPW	IGHV4-31	IGHD6-6	IGHJ5	7	22	28	29
1	1.7126220243192326E-4	TGTGCGAGATCCCCGTGGATATCGGACTGGTTCGACCCCTGG	CARSPWISDWFDPW	IGHV1-18	IGHD5-12	IGHJ5	8	9	21	25
1	1.7126220243192326E-4	TGTGCGAGACGGGATGATTACGTTCTGGCCCCTGACTACTGG	CARRDDYVLAPDYW	IGHV5-10-1	IGHD3-16	IGHJ4	9	13	23	32
1	1.7126220243192326E-4	TGTGCGAGACATAGGGGCCGCTATGATAGTAGTGACTACTGG	CARHRGRYDSSDYW	IGHV5-10-1	IGHD3-22	IGHJ4	11	20	31	32
1	1.7126220243192326E-4	TGTGCGAGACATAGGGGCCGCTATGATAGTAGTGACTACTGG	CARHRGRYDSSDYW	IGHV7-81	IGHD3-22	IGHJ4	12	20	31	32
1	1.7126220243192326E-4	TGTGCGAGAGCCTTTCCGGCAGCTGTTGATTATACCCCCTGG	CARAFPAAVDYTPW	IGHV4-34	IGHD2-2	IGHJ5	9	18	24	35
1	1.7126220243192326E-4	TGTGCGAGAGGGGGGGCCCGTTATGACGATTTTGACTACTGG	CARGGARYDDFDYW	IGHV4-39	IGHD3-16	IGHJ4	8	17	29	30
1	1.7126220243192326E-4	TGTGCGAGAGATCACGCCGCCGGAGCACTTTTTGACTACTGG	CARDHAAGALFDYW	IGHV4-31	IGHD2-15	IGHJ4	12	19	24	30
1	1.7126220243192326E-4	TGTGCGAGAGACAGTGTGGCCTCCTACTACTTTGACTACTGG	CARDSVASYYFDYW	IGHV3-21	IGHD2-21	IGHJ4	10	14	18	24
1	1.7126220243192326E-4	TGTGCGAGAAGGGTTACAGTCTACTACTACATAGACATGTGG	CARRVTVYYYIDMW	IGHV4-34	IGHD4-11	IGHJ6	8	14	19	20
1	1.7126220243192326E-4	TGTGCGAATGCGGATACAGGTCTGGCAGAAGTTGACCACTGG	CANADTGLAEVDHW	IGHV3-53	IGHD5-18	IGHJ4	6	11	18	31
1	1.7126220243192326E-4	TGTGCGAAACCCTGGGTAGCAGCAGCTGGTAGTGACTACTGG	CAKPWVAAAGSDYW	IGHV3-23	IGHD6-13	IGHJ4	8	16	30	32
1	1.7126220243192326E-4	TGTGCGAAAGAAAAGGTGATAGGACACTTCTTTGACTACTGG	CAKEKVIGHFFDYW	IGHV3-23	IGHD3-22	IGHJ4	10	16	21	25
1	1.7126220243192326E-4	TGTGCACGGACCAGAGCAGTGGCTGGACGGATTGACTACTGG	CARTRAVAGRIDYW	IGHV2-26	IGHD6-19	IGHJ4	9	14	25	31
1	1.7126220243192326E-4	TGTGCTAGAGGAGGGTTCGGTGACGCTTTTGACTATTGG	CARGGFGDAFDYW	IGHV3-15	IGHD3-10	IGHJ4	2	13	19	27
1	1.7126220243192326E-4	TGTGCGAGCGAGGTAGAGATGGCTACAATTAACTACTGG	CASEVEMATINYW	IGHV1-69	IGHD5-24	IGHJ4	7	12	30	31
1	1.7126220243192326E-4	TGTGCGAGATCTCAAGATAGCAGTGGCGATGACTACTGG	CARSQDSSGDDYW	IGHV4-34	IGHD6-19	IGHJ4	8	16	26	29
1	1.7126220243192326E-4	TGTGCGAGACTTGGTAGTGGTTATCTATTTGACTACTGG	CARLGSGYLFDYW	IGHV4-39	IGHD3-22	IGHJ4	9	13	23	27
1	1.7126220243192326E-4	TGTGCGAGACTGGGCAGCGAAAACTGGTTCGACCCCTGG	CARLGSENWFDPW	IGHV5-10-1	IGHD6-25	IGHJ5	9	13	18	21
1	1.7126220243192326E-4	TGTGCGAGAGTGAGTAGTACCAGCTGCTATGGCTACTGG	CARVSSTSCYGYW	IGHV4-31	IGHD2-2	IGHJ4	9	12	30	32
1	1.7126220243192326E-4	TGTGCGAGAGGAGAAATTTTGACTGGACTTGACTACTGG	CARGEILTGLDYW	IGHV1-8	IGHD3-9	IGHJ4	10	15	25	28
1	1.7126220243192326E-4	TGTGCGAAAGATAGCAGTGGTCACCCCCTGGGGTACTGG	CAKDSSGHPLGYW	IGHV3-30	IGHD6-19	IGHJ4	11	12	19	33
1	1.7126220243192326E-4	TGTGCGACGCAGCTGGAACATGCTTTTGACTACTGG	CATQLEHAFDYW	IGHV1-69	IGHD2-2	IGHJ4	6	8	15	24
1	1.7126220243192326E-4	TGTGCGAGGACGCCTCACGGTGACCTTGACTACTGG	CARTPHGDLDYW	IGHV3-64	IGHD4-17	IGHJ4	7	16	23	25
1	1.7126220243192326E-4	TGTGCGAGAGTTATAGGTGGATACCCTGGCTACTGG	CARVIGGYPGYW	IGHV4-39	IGHD5-18	IGHJ4	8	16	23	29
1	1.7126220243192326E-4	TGTGCGAGAGACATTAACTGGACTCGGGACTACTGG	CARDINWTRDYW	IGHV3-53	IGHD1-20	IGHJ4	10	14	21	27
1	1.7126220243192326E-4	TGTGCGAGAGAGGGTGAACCTACCCATGACTACTGG	CAREGEPTHDYW	IGHV1-18	IGHD2-15	IGHJ4	10	19	23	26
1	1.7126220243192326E-4	TGTGCGAGAGAGGGCGAACCTACCCATGACTACTGG	CAREGEPTHDYW	IGHV1-18	IGHD3-10	IGHJ4	10	14	19	26
1	1.7126220243192326E-4	TGTGCGAGAGAGGGCGAACCTACCCATGACTACTGG	CAREGEPTHDYW	IGHV4-31	IGHD3-10	IGHJ4	10	14	19	26
1	1.7126220243192326E-4	TGTGCGAAACTCAGAACTGGGGTATTTGACTACTGG	CAKLRTGVFDYW	IGHV3-23	IGHD7-27	IGHJ4	8	14	21	24
1	1.7126220243192326E-4	TGTACCACAATGGAAGCTCTCGGTATGGACGTCTGG	CTTMEALGMDVW	IGHV3-15	IGHD1-20	IGHJ6	8	10	14	24
1	1.7126220243192326E-4	TGTACAAGAGATACCACTGGCTGGTACCGCTACTGG	CTRDTTGWYRYW	IGHV3-23	IGHD6-19	IGHJ4	2	10	26	29
1	1.7126220243192326E-4	TGTGCGAGTCGGGTTCGGGGAGTTGACTCCTGG	CASRVRGVDSW	IGHV1-58	IGHD3-10	IGHJ4	5	11	21	22
1	1.7126220243192326E-4	TGTGCGAGCCCCTCACCCTACTTTGACTACTGG	CASPSPYFDYW	IGHV4-4	IGHD2-21	IGHJ4	7	12	16	17
1	1.7126220243192326E-4	TGTGCGAGGGGCACTGGTTATCTTGACTACTGG	CARGTGYLDYW	IGHV5-10-1	IGHD3-9	IGHJ4	7	12	20	22
1	1.7126220243192326E-4	TGTGCGAGAGCTAAGGTACCGTTCGACCCCTGG	CARAKVPFDPW	IGHV4-34	IGHD1-1	IGHJ5	9	15	19	20
1	1.7126220243192326E-4	TGTGCGAGAGGGAGTTACTACCTTACCTATTGG	CARGSYYLTYW	IGHV1-8	.	IGHJ4	10	-1	-1	15
1	1.7126220243192326E-4	TGTGCGAAGGGAGCAGCAGCTGTTGACTACTGG	CAKGAAAVDYW	IGHV3-30	IGHD6-13	IGHJ4	6	11	21	22
1	1.7126220243192326E-4	TGTGCGAGAAGCCGACTGGCAGACTTCTGG	CARSRLADFW	IGHV5-51	IGHD3-9	IGHJ4	8	13	18	21
1	1.7126220243192326E-4	TGTGCGAAAGGGAGTGCTCTTGATATCTGG	CAKGSALDIW	IGHV3-23	.	IGHJ3	9	-1	-1	14
1	1.7126220243192326E-4	TGCGCGAGGAGTCAACCCCCTGACTCCTGG	CARSQPPDSW	IGHV1-18	IGHD3-9	IGHJ4	7	9	14	20
1	1.7126220243192326E-4	TGTTTTGACCGATGGATCGACCCCTGG	CFDRWIDPW	IGHV3-42	IGHD3-9	IGHJ5	2	3	8	12
1	1.7126220243192326E-4	TGTTCTACGGTGACTACGGACTACTGG	CSTVTTDYW	IGHV3-49	IGHD4-17	IGHJ4	6	7	17	18
1	1.7126220243192326E-4	TGTACTCCGTTGAATGGTCATTGG	CTPLNGHW	IGHV3-73	IGHD2-8	IGHJ4	5	12	17	21
1	1.7126220243192326E-4	TGTACTCCGTTAAATGGTCACTGG	CTPLNGHW	IGHV3-73	IGHD2-8	IGHJ4	5	12	17	19
1	1.7126220243192326E-4	TATGCGGAGATTTTGTGTTTTTGG	YAEILCFW	IGHV4-4	IGHD2-21	IGHJ4	10	12	16	21
1	1.7126220243192326E-4	TGTGCAACGGAACTTGAGTGG	CATELEW	IGHV3-38	IGHD1-14	IGHJ4	4	7	12	18
1	1.7126220243192326E-4	TGTGCGAAACACGTCTGG	CAKHVW	IGHV4-28	IGHD1-14	IGHJ4	6	9	13	14
