# Supplementary material for: Biomarkers and Immune Repertoire Metrics Identified by Peripheral Blood Transcriptomic Sequencing Reveal the Pathogenesis of COVID-19
Source: Front Immunol. 2021 Aug 24;12:677025. doi: 10.3389/fimmu.2021.677025 (PMC8421539; doi:10.3389/fimmu.2021.677025)
Supplement: Supplementary file 1 [file DataSheet_1.zip › TCR_BCR/IGH/convert.SRR12007850.clonotypes.IGH.txt]

count	freq	cdr3nt	cdr3aa	v	d	j	VEnd	DStart	DEnd	JStart
242	0.04174573055028463	TGTGCGAGAGGCCATCCGGGCCAACCGTGGAGGGGATTTTACTACTTTGACTACTGG	CARGHPGQPWRGFYYFDYW	IGHV4-4	IGHD5-18	IGHJ4	9	25	30	39
68	0.011730205278592375	TGTACCACAGATAGAAGACGTATTACGATTTTTGGAGAGCGTCTATACTACATGGACGTCTGG	CTTDRRRITIFGERLYYMDVW	IGHV3-15	IGHD3-3	IGHJ6	11	17	36	45
58	0.010005175090564086	TGTGCGAGAGGCCATCCGGGCCAACCGTGGAGGGGATTTTACTACTTTGACTACTGG	CARGHPGQPWRGFYYFDYW	IGHV1-8	IGHD5-12	IGHJ4	12	25	30	39
52	0.00897015697774711	TGTGCGAGAGATAGAGGGGACTATGCTAGTAGTGTTTTTCCGATGTACTGG	CARDRGDYASSVFPMYW	IGHV3-30	IGHD3-22	IGHJ4	11	19	33	45
42	0.00724512678971882	TGTGCGAGAGGCGAGATAGTGGCTACGATTTTCCACTACTACTACTACATGGACGTCTGG	CARGEIVATIFHYYYYMDVW	IGHV1-8	IGHD5-12	IGHJ6	11	15	29	34
35	0.006037605658099017	TGTGCGAGAGCCCCCCGAGGATGGCTACAATTAGTCAGTTACTACTTTGACTACTGG	CARAPRGWLQLVSYYFDYW	IGHV4-59	IGHD5-24	IGHJ4	9	19	32	39
34	0.005865102639296188	TGTGCGAGAGGCGTCATGAGATGGCTACAATTTACTGGTCGAATTTATTGGTTCGACCCCTGG	CARGVMRWLQFTGRIYWFDPW	IGHV1-8	IGHD5-24	IGHJ5	11	17	31	48
34	0.005865102639296188	TGTGCGAGACAAAGTGAGCAGTGGCTGGTACTGGGGCACTGGTTCGACCCCTGG	CARQSEQWLVLGHWFDPW	IGHV4-39	IGHD6-19	IGHJ5	10	16	30	37
33	0.0056925996204933585	TGTGCGAGACCCCAGAGTATTACGATTTTTGGAGTGGTTACCCCCGCTGGAGCTTTTGATATCTGG	CARPQSITIFGVVTPAGAFDIW	IGHV4-39	IGHD3-3	IGHJ3	9	16	39	51
31	0.0053475935828877	TGTGCGAGACATTCTACGGTTACTATGATAGTAGTGGTTATCCCGGCCTACTTTGACTACTGG	CARHSTVTMIVVVIPAYFDYW	IGHV4-39	IGHD3-22	IGHJ4	11	19	40	47
31	0.0053475935828877	TGTGCGAGAGCCCAGGGGTGTGATGGTGACTGCTACGGACTTGACTACTGG	CARAQGCDGDCYGLDYW	IGHV1-18	IGHD2-21	IGHJ4	9	18	34	40
30	0.005175090564084871	TGTGCGAGATTCTACCCCGGGTGGCTACTAAACTACAACTGGTTCGACCCCTGG	CARFYPGWLLNYNWFDPW	IGHV4-59	IGHD5-12	IGHJ5	8	20	27	33
29	0.005002587545282043	TGTGCGAAAGATCAGGTTGCGGGGGGCTCCTACGGGCTCGGGATTTTCGACTACTGG	CAKDQVAGGSYGLGIFDYW	IGHV3-23	IGHD1-26	IGHJ4	12	21	33	48
28	0.004830084526479214	TGTGCGAGAGGCCTTTTAGTAGTAGTACCAGCTGCCCTCGGGCTCGGCCTCTACTACTACTACTACATGGACGTCTGG	CARGLLVVVPAALGLGLYYYYYMDVW	IGHV4-34	IGHD2-2	IGHJ6	13	18	34	50
28	0.004830084526479214	TGTGCGAGAGACCCCCGGGGATGGCTACAATTGAGGCGAGGTTACTTTGACTACTGG	CARDPRGWLQLRRGYFDYW	IGHV4-59	IGHD5-24	IGHJ4	10	19	31	42
28	0.004830084526479214	TGCACCACGTTGCGGGGTGGATTCACCTATGACGACGATGACTACTGG	CTTLRGGFTYDDDDYW	IGHV3-15	IGHD5-18	IGHJ4	7	16	30	38
27	0.0046575815076763845	TGTGCGAGAGGAATCTGGGACTACGGTGGCTGGTTCGACCCCTGG	CARGIWDYGGWFDPW	IGHV4-59	IGHD4-23	IGHJ5	9	18	28	29
25	0.004312575470070726	TGTGCTAAAGAACAATTTGTCTTCGGGGAGCTACAACCCGGAGACGCTTTTGATATCTGG	CAKEQFVFGELQPGDAFDIW	IGHV3-43	IGHD1-26	IGHJ3	10	25	33	45
25	0.004312575470070726	TGTGCGAGGATGGACCAGCAGCTGGTACACTTATACTTTGACTACTGG	CARMDQQLVHLYFDYW	IGHV4-4	IGHD6-13	IGHJ4	7	15	27	33
24	0.004140072451267897	TGTGCGAGACTCCGGGGGTGGATACAGCTATGGTTCTTTGACTACTGG	CARLRGWIQLWFFDYW	IGHV4-39	IGHD5-18	IGHJ4	9	17	34	35
24	0.004140072451267897	TGTGCGAGGGACCAGACTTACATGGACGTCTGG	CARDQTYMDVW	IGHV4-4	IGHD2-2	IGHJ6	7	10	14	18
23	0.003967569432465068	TGTGCGAGAGGGAAGATTGATATTACTATGATAGTGGTGGTTATTACGGGAGCCGACTGGTACTTCGATCTCTGG	CARGKIDITMIVVVITGADWYFDLW	IGHV4-34	IGHD3-22	IGHJ2	10	20	46	55
22	0.003795066413662239	TGTGCGAAAAAACCTACGATTTTTGGAGTGGTTATCCATTGGAACTTCCAGCACTGG	CAKKPTIFGVVIHWNFQHW	IGHV3-23	IGHD3-3	IGHJ1	8	14	34	43
21	0.00362256339485941	TGTGCGAGAGATCCGGGCTACAATAGTGGTGGAACGTACTACTCGGACGGGTTCTTTGACTTATGG	CARDPGYNSGGTYYSDGFFDLW	IGHV3-21	IGHD2-15	IGHJ4	12	23	31	53
21	0.00362256339485941	TGTGCGAGAGACGGTGATAGTAGTGGAACCTACTACTACTACGGTATGGACGTCTGG	CARDGDSSGTYYYYGMDVW	IGHV4-4	IGHD3-22	IGHJ6	10	14	25	29
20	0.003450060376056581	TGTGCGAGAGAATCTAGTATACTTCGGGGACTTTTTATAACTCGAGGCTACCTTGACTACTGG	CARESSILRGLFITRGYLDYW	IGHV4-4	IGHD3-10	IGHJ4	10	22	40	47
20	0.003450060376056581	TGTGCAACAACGCCAGTGGTGCTCCCTGGGCTGAACTGGTTCGACCCCTGG	CATTPVVLPGLNWFDPW	IGHV1-24	IGHD2-15	IGHJ5	8	14	20	33
20	0.003450060376056581	TGTGCGCGACTGCTTTTAAGTGGGACCTATCGTGCTTTTGATATCTGG	CARLLLSGTYRAFDIW	IGHV4-39	IGHD1-26	IGHJ3	9	18	28	32
20	0.003450060376056581	TGTGCGAGAGATCCGGTCGATGGATGGGCCTTCTTTGACGCCTGG	CARDPVDGWAFFDAW	IGHV4-31	IGHD5-12	IGHJ4	12	20	24	32
20	0.003450060376056581	TGTGCAACGGAACTTGAGTGG	CATELEW	IGHV1-24	IGHD1-7	IGHJ4	7	8	13	18
19	0.003277557357253752	TGTGCGAGAGGGCAACTTGATATTGTAGTGGTGGTAGCTGGAATACGATACTACTACTACATGGACGTCTGG	CARGQLDIVVVVAGIRYYYYMDVW	IGHV1-8	IGHD2-15	IGHJ6	10	18	39	48
19	0.003277557357253752	TGTGCGAGAGATACCCACCGGAACCAGCAGTGGCTGGTACTTCCCTACTGGTACTTCGATCTCTGG	CARDTHRNQQWLVLPYWYFDLW	IGHV4-59	IGHD6-19	IGHJ2	11	25	39	44
19	0.003277557357253752	TGTGCGAGAGGCTATAGGGAGTGGCTTGGTACGAGGGATAGGGTCTACTTTGACTACTGG	CARGYREWLGTRDRVYFDYW	IGHV4-59	IGHD6-19	IGHJ4	9	19	32	44
19	0.003277557357253752	TGTGCAACTTTATCGGAGTTACAGGGGCTATCACGTGATACGGTGGCTGACTACTGG	CATLSELQGLSRDTVADYW	IGHV3-9	IGHD4-23	IGHJ4	6	13	21	47
19	0.003277557357253752	TGTGCGAAAGATCTTGTGGCGCACGATATTTTGACTGGTTGGGACGTCTGG	CAKDLVAHDILTGWDVW	IGHV3-23	IGHD3-9	IGHJ6	14	22	39	41
19	0.003277557357253752	TGTGCGAAATCGCATGATTACGGAAATGCTTTTGATATCTGG	CAKSHDYGNAFDIW	IGHV3-23	IGHD3-16	IGHJ3	8	13	21	25
18	0.003105054338450923	TGTGCAACAGGTCCTGCTATTCGGTTGTGGGGTGGTAGCCACTACTACTACTACGGTATGGACGTCTGG	CATGPAIRLWGGSHYYYYGMDVW	IGHV1-24	IGHD2-15	IGHJ6	9	30	38	40
18	0.003105054338450923	TGTGCGAGAGATCGGTATGATAGTGGTGGTTATTTCTACAATGGATGGGACTTCGATCTCTGG	CARDRYDSGGYFYNGWDFDLW	IGHV4-4	IGHD3-22	IGHJ2	12	15	38	45
18	0.003105054338450923	TGTGCGAGAGATAACAGATACAGCTATGGTTCTGGCTGGTTCGACCCCTGG	CARDNRYSYGSGWFDPW	IGHV4-4	IGHD5-18	IGHJ5	11	16	30	35
18	0.003105054338450923	TGTGCGAGACAAGACTCCACCGGGGGGGTTTTTGATTACTGG	CARQDSTGGVFDYW	IGHV4-39	IGHD3-3	IGHJ4	10	13	18	30
17	0.002932551319648094	TGTGCGAGAGGGAAGATTGGTATTACTATGATAATAGTGATTATGACGGGAGCCGACTGGTACTTCGATCTCTGG	CARGKIGITMIIVIMTGADWYFDLW	IGHV4-34	IGHD3-22	IGHJ2	10	19	43	55
17	0.002932551319648094	TGTGCGCGAGCAAATAGTGGGAGCTCCCTACTGGTGGGATCAATCTACTACTACTACATGGACGTCTGG	CARANSGSSLLVGSIYYYYMDVW	IGHV4-4	IGHD1-26	IGHJ6	9	13	24	44
17	0.002932551319648094	TGTGCGAGAGATCCCAGGAGATGGCTACAATTAAGTCCCGCGTCAGGCTTTGACTACTGG	CARDPRRWLQLSPASGFDYW	IGHV4-59	IGHD5-24	IGHJ4	12	17	32	47
17	0.002932551319648094	TGTGCGAGAGCCCCCAGGGGATGGCTACAATTAACCCGTTACTACTTTGACTACTGG	CARAPRGWLQLTRYYFDYW	IGHV4-59	IGHD5-24	IGHJ4	9	19	32	39
17	0.002932551319648094	TGTGCAACAGGGGCGGTGTTCATGATAGGGGGGTACTGGTTCGACCCCTGG	CATGAVFMIGGYWFDPW	IGHV1-24	IGHD3-22	IGHJ5	9	21	27	34
17	0.002932551319648094	TGTGCGAGAAGGGGGAGCAACCTTTGGCGGTGGTTCGACCCCTGG	CARRGSNLWRWFDPW	IGHV4-34	IGHD3-16	IGHJ5	8	10	16	30
16	0.0027600483008452647	TGTGCGAGAGAGTTACCCGTAAAGGAGGATTGGTATTACGATTTTTGGAGTGGTTATTCCGGTGTCTTCGGGTACTACTACTACATGGACGTCTGG	CARELPVKEDWYYDFWSGYSGVFGYYYYMDVW	IGHV1-18	IGHD3-3	IGHJ6	10	32	57	72
16	0.0027600483008452647	TGTGCGAGAGATCACGTATTACGATATTTTGACTGGTTATCAGCCGAATACGGTATGGACGTCTGG	CARDHVLRYFDWLSAEYGMDVW	IGHV4-4	IGHD3-9	IGHJ6	12	13	39	54
16	0.0027600483008452647	TGTACGAGAAAGGGGGCGCAAACTGGGGACTTTGTTAATTATTACTACTTCTACATGGACGTCTGG	CTRKGAQTGDFVNYYYFYMDVW	IGHV4-39	IGHD7-27	IGHJ6	8	20	28	42
16	0.0027600483008452647	TGTGCGAGAGGCCATCCGGGCCAACCGTGGAGGGGATTTTACTACTTTGACTACTGG	CARGHPGQPWRGFYYFDYW	IGHV4-34	IGHD5-12	IGHJ4	12	25	30	39
16	0.0027600483008452647	TGTGCAACCTTATCGGAGTTACAGGGGCTATCAGGTGCTACGGTGGCTGACTACTGG	CATLSELQGLSGATVADYW	IGHV3-9	IGHD4-23	IGHJ4	6	37	45	47
16	0.0027600483008452647	TGTGCAACAACATCGGCGTGGTTCGGGAGAAAAAGGAACAACTGGTTCGACCCCTGG	CATTSAWFGRKRNNWFDPW	IGHV1-24	IGHD3-10	IGHJ5	8	18	26	37
16	0.0027600483008452647	TGTGCGAAAGAGCCAAATTACGATTTTTGGAGTGGTTACTACTTTGACTACTGG	CAKEPNYDFWSGYYFDYW	IGHV3-23	IGHD3-3	IGHJ4	10	16	35	36
15	0.0025875452820424355	TGTGCGAGAGGGAAGATTGGTATCACTATGATAGTCGTGATTATGACGGGAGCCGACTGGTACTTCGATCTCTGG	CARGKIGITMIVVIMTGADWYFDLW	IGHV4-34	IGHD3-22	IGHJ2	10	19	43	55
15	0.0025875452820424355	TGTGCGAGGGAACCCCGGGGTTACTATGATAGTAGTGGTTACTACTACTACCACTTTGACTTCTGG	CAREPRGYYDSSGYYYYHFDFW	IGHV4-39	IGHD3-22	IGHJ4	7	20	47	48
15	0.0025875452820424355	TGTGCGAGACAGAAATTAAAATTACGATATTTTGACTGGGGCCGTTACAACTGGTTCGACCCCTGG	CARQKLKLRYFDWGRYNWFDPW	IGHV4-39	IGHD3-9	IGHJ5	10	20	38	45
15	0.0025875452820424355	TGTGCGAGAGGCTCCTTAAGGGGTGGATTGATAGTAGTGGTCCTGTACTACTTTGACTACTGG	CARGSLRGGLIVVVLYYFDYW	IGHV1-8	IGHD3-22	IGHJ4	11	28	40	44
15	0.0025875452820424355	TGTGCGAGAGGCCAAAAGAGATGGCTACAATTCAACCGACTATATTGGTTCGACCCCTGG	CARGQKRWLQFNRLYWFDPW	IGHV1-8	IGHD5-24	IGHJ5	12	16	31	45
15	0.0025875452820424355	TGTGCGAGAGGCACGAAGTGGGAGCTACTATTCCACTACTACTACTACATGGACGTCTGG	CARGTKWELLFHYYYYMDVW	IGHV1-8	IGHD1-26	IGHJ6	11	16	29	34
15	0.0025875452820424355	TGTGCGAAAGATCAGGTTCGGGGGGGCTCCTTCGGCCTCGGCATTTTCGACTACTGG	CAKDQVRGGSFGLGIFDYW	IGHV3-23	IGHD3-10	IGHJ4	12	14	22	48
15	0.0025875452820424355	TGTGCGAAAGATCAGGTTCGGGGGGGCTCGTCTGGGCTCGGGATTTTCGACTACTGG	CAKDQVRGGSSGLGIFDYW	IGHV3-23	IGHD3-10	IGHJ4	12	14	22	48
15	0.0025875452820424355	TGTGCAAGAGTCGGGGGAAGCAGCAGCTGGGGAGACTACTTTGACTACTGG	CARVGGSSSWGDYFDYW	IGHV3-13	IGHD6-13	IGHJ4	9	18	29	34
14	0.002415042263239607	TGTGCGAGAGATGCGGTCAAGGCGCGCTTGTGGGGCGACTCGGACTACTACTACTACGGTATGGACGTCTGG	CARDAVKARLWGDSDYYYYGMDVW	IGHV1-2	IGHD2-21	IGHJ6	11	27	32	43
14	0.002415042263239607	TGTGCGAGAGGCTCCACGGTTCGCGGTGACTACGTTGGCGAAATCTACTACTACGGTATGGACGTCTGG	CARGSTVRGDYVGEIYYYGMDVW	IGHV4-34	IGHD4-17	IGHJ6	11	23	34	44
14	0.002415042263239607	TGTGCGAGCCCTAGCGATTACTATGATAGTAGTGGTTATTTACTGGGTGATGCTTTTGATATCTGG	CASPSDYYDSSGYLLGDAFDIW	IGHV1-46	IGHD3-22	IGHJ3	7	16	39	47
14	0.002415042263239607	TGTGCGAGAGCCGCGTCGCGGCAGGGACAGCTATTGATTTTAGACTACTACTACATGGACGTCTGG	CARAASRQGQLLILDYYYMDVW	IGHV1-46	IGHD5-18	IGHJ6	9	26	33	43
14	0.002415042263239607	TGTGCGAAACGGCCTCCTTTTCTATATTGTAGTGGTGGTAGCTGCGAAGGGGCTTTTGATATCTGG	CAKRPPFLYCSGGSCEGAFDIW	IGHV3-23	IGHD2-15	IGHJ3	8	23	44	51
14	0.002415042263239607	TGTGTGAGAGAAAAGAGGAAGACCTACCAACACAAGACTGAGGGTTACTTTGACTACTGG	CVREKRKTYQHKTEGYFDYW	IGHV3-21	IGHD2-15	IGHJ4	10	23	32	45
14	0.002415042263239607	TGTGCTAGGGCCTGTAGTGGTGGTAGCTGCTACCACTACTACTACTACATGGACGTCTGG	CARACSGGSCYHYYYYMDVW	IGHV3-72	IGHD2-15	IGHJ6	7	12	29	30
14	0.002415042263239607	TGTGCGAGAGGCGACATAGTGGCTACGATTTTCCACTACTACTACTACATGGACGTCTGG	CARGDIVATIFHYYYYMDVW	IGHV1-8	IGHD5-12	IGHJ6	11	15	29	34
14	0.002415042263239607	TGTGCGAGACAGTACCTTTATGGTTCGGGGAGTCCTACCAACTGGTTCGACCCCTGG	CARQYLYGSGSPTNWFDPW	IGHV5-51	IGHD3-10	IGHJ5	10	18	32	38
14	0.002415042263239607	TGTGCACACCGAGGCACTAGGGTTCGGGGAGTTATTGACCCCGCTTTTGACTACTGG	CAHRGTRVRGVIDPAFDYW	IGHV2-5	IGHD3-10	IGHJ4	8	15	35	45
14	0.002415042263239607	TGTGTGAAAGATGTCTCCAGAATAACAGTGGCTGCTATGCATTTTGACTACTGG	CVKDVSRITVAAMHFDYW	IGHV3-43	IGHD2-2	IGHJ4	11	30	39	42
14	0.002415042263239607	TGTGCTAGAGTCAGGGGTAGTGGTTATTACAACGCTTGGCTTGACTATTGG	CARVRGSGYYNAWLDYW	IGHV3-72	IGHD3-22	IGHJ4	9	16	33	40
14	0.002415042263239607	TGTGTGAGAGATCTTCCCGTGACTACGGTGACTACCGGGGACTACTGG	CVRDLPVTTVTTGDYW	IGHV3-30	IGHD4-17	IGHJ4	13	19	34	39
14	0.002415042263239607	TGTGCAAAAGATGTGAATCCCTACTTCTACTACGTGGACGTCTGG	CAKDVNPYFYYVDVW	IGHV3-9	.	IGHJ6	11	-1	-1	20
14	0.002415042263239607	TGTGCGGGTAGTTTTTATGAACCGTTTGACTACTGG	CAGSFYEPFDYW	IGHV1-2	IGHD1-7	IGHJ4	5	7	12	24
13	0.0022425392444367777	TGTGCGAGAATTCAGAGGGGGGATTGTACTGATGGTGTATGCCATTATGACTCACGGTACTACTACTACTACATGGACGTCTGG	CARIQRGDCTDGVCHYDSRYYYYYMDVW	IGHV4-59	IGHD2-8	IGHJ6	8	22	41	57
13	0.0022425392444367777	TGTGCGAGAGGTTCGGGGAGTTATCGGAGCCCTGTGTTCGGGGACTACTACTACTACTACTACATGGACGTCTGG	CARGSGSYRSPVFGDYYYYYYMDVW	IGHV4-34	IGHD3-10	IGHJ6	10	11	23	45
13	0.0022425392444367777	TGTGCGAGAGGGAAGATTGGTGTCACTATGATAGTCCTGATTATGACGGGAGCCGACTGGTACTTCGATCTCTGG	CARGKIGVTMIVLIMTGADWYFDLW	IGHV4-34	IGHD3-22	IGHJ2	10	24	34	55
13	0.0022425392444367777	TGTGCGAGGTGCCCCCTTTATGATTACGTTTGGGGGAGTTATCGTCCTTACTACTTTGACTACTGG	CARCPLYDYVWGSYRPYYFDYW	IGHV4-59	IGHD3-16	IGHJ4	7	17	44	48
13	0.0022425392444367777	TGTGTTCACAGACGGCCGCATGATTACCTTTGGGGGAGTTATTTTGGGGCGCTTGACTACTGG	CVHRRPHDYLWGSYFGALDYW	IGHV2-5	IGHD3-16	IGHJ4	13	19	41	52
13	0.0022425392444367777	TGTGCGAGAGCCCCTGAGGGGCAGTGGCTGATCCCCTACTACTTCTACTACATGGACGTCTGG	CARAPEGQWLIPYYFYYMDVW	IGHV3-23	IGHD6-19	IGHJ6	6	20	29	35
13	0.0022425392444367777	TGTGCGAGAGTTCGGGCCGTTACGATTTTTGGAGTGGTAGGCCCTTTTGATATCTGG	CARVRAVTIFGVVGPFDIW	IGHV4-4	IGHD3-3	IGHJ3	9	19	37	43
13	0.0022425392444367777	TGTGCGAGACTGCGGGCCACGGATACATCTATGCCCTTTGACTCCTGG	CARLRATDTSMPFDSW	IGHV4-4	IGHD5-18	IGHJ4	8	20	32	35
13	0.0022425392444367777	TGTGCGAGACATCGTGGATACAATTATGGTTGGATTGACTTCTGG	CARHRGYNYGWIDFW	IGHV4-39	IGHD5-18	IGHJ4	11	12	30	34
13	0.0022425392444367777	TGTGGATATGGTGGTTCGGGGAGTTATTTCGACCCCTGG	CGYGGSGSYFDPW	IGHV3-23	IGHD3-10	IGHJ5	3	11	26	27
13	0.0022425392444367777	TGTACCACAATGGAAGCTCTCGGTATGGACGTCTGG	CTTMEALGMDVW	IGHV3-15	IGHD1-20	IGHJ6	8	10	14	24
13	0.0022425392444367777	TGTTTTAATGGGGGTCATGTTGACTACGGG	CFNGGHVDYG	IGHV3-11	IGHD2-8	IGHJ4	2	5	10	19
13	0.0022425392444367777	TGTGCGACGTACCTTTCTTGG	CATYLSW	IGHV4-4	IGHD6-13	IGHJ4	6	7	12	18
12	0.0020700362256339485	TGTGCGAGAGAGTTACCCGTAAAGGAGGATTGGTATTACGATTTTTGGAGTGGTTATTCCGGTGTCTTCGGGTACTACTACTACATGGACGTCTGG	CARELPVKEDWYYDFWSGYSGVFGYYYYMDVW	IGHV1-3	IGHD3-3	IGHJ6	10	32	57	72
12	0.0020700362256339485	TGTGCGAGAGATGGCGTAGTAGTACCAGCTGCTATGTCCTTAGTTGGGGAATCGTACTACTACTACGGTATGGACGTCTGG	CARDGVVVPAAMSLVGESYYYYGMDVW	IGHV3-21	IGHD2-2	IGHJ6	11	15	35	54
12	0.0020700362256339485	TGTGCGAGAGATAGGTCAGTAGTGGCTGCCGTCACCTGGGATGGGGAAGACTACTACTACTACTACATGGACGTCTGG	CARDRSVVAAVTWDGEDYYYYYMDVW	IGHV3-21	IGHD3-22	IGHJ6	11	17	24	49
12	0.0020700362256339485	TGTGCGAAAGCGTTGGACGGGATTACGATTTTTGGAGTGGTTATTACGGGGATTGTCGTTGGGTTTGACTACTGG	CAKALDGITIFGVVITGIVVGFDYW	IGHV3-23	IGHD3-3	IGHJ4	9	21	45	63
12	0.0020700362256339485	TGTGCGAGAGGCGTAATGAAGGCAGTGGCTGGTACACTCTGGCTTAACTACTACTACTACATGGACGTCTGG	CARGVMKAVAGTLWLNYYYYMDVW	IGHV1-8	IGHD6-19	IGHJ6	11	21	34	46
12	0.0020700362256339485	TGTGCGAGAGATCCCACGGGGCATAGCAGCTGGTACTACTACAATCAGCCCGACTGGTACTTCGATCTCTGG	CARDPTGHSSWYYYNQPDWYFDLW	IGHV4-31	IGHD2-2	IGHJ2	12	19	44	52
12	0.0020700362256339485	TGTGCGAGTCAAGGAGTTGGGTGTTTTCTTACCCGTACCAGCTGCTATCGTCGCTGGTTCGACCCCTGG	CASQGVGCFLTRTSCYRRWFDPW	IGHV4-39	IGHD2-2	IGHJ5	7	34	47	53
12	0.0020700362256339485	TGTGCGAAAGATGAGGGAAATTACTATGGTTCGGTAACTTATTATCAGGGAGGATACTTCCGGCACTGG	CAKDEGNYYGSVTYYQGGYFRHW	IGHV3-23	IGHD3-10	IGHJ1	11	19	44	53
12	0.0020700362256339485	TGTGCGAGAGATTCTTATTTTGACTGGTTATTATATCGAGGGGCCTTTTACTACTTTGACTACTGG	CARDSYFDWLLYRGAFYYFDYW	IGHV1-2	IGHD3-9	IGHJ4	11	15	34	48
12	0.0020700362256339485	TGTGCGATCAACTCCTACGGATCTCCCTGGATTACTATGGTTCGGGGGTGGTTCGACCCCTGG	CAINSYGSPWITMVRGWFDPW	IGHV4-4	IGHD3-10	IGHJ5	6	30	46	48
12	0.0020700362256339485	TGTGCGAGAGTTCGGGGAGTTCGTCTTTACCTTTACTACTACTACTACGGTATGGACGTCTGG	CARVRGVRLYLYYYYYGMDVW	IGHV4-34	IGHD3-10	IGHJ6	9	10	20	32
12	0.0020700362256339485	TGTGCGAGAGATCGGGGGGTGACCCACGGTTGGGGAATCTACAACTACTACATGGACGTCTGG	CARDRGVTHGWGIYNYYMDVW	IGHV4-4	IGHD3-16	IGHJ6	12	25	34	38
12	0.0020700362256339485	TGTGCGAGAGACGAAGTAAGGGTTTGGTTCGGGGAGAAGTACTACTACGGTATGGACGTCTGG	CARDEVRVWFGEKYYYGMDVW	IGHV4-34	IGHD3-10	IGHJ6	9	24	35	39
12	0.0020700362256339485	TGTGCGAGGGGGGGAGTGCTCATAGCAGTGGCTGAGGCGAATGCTCTCGATATCTGG	CARGGVLIAVAEANALDIW	IGHV4-59	IGHD6-19	IGHJ3	7	21	33	40
12	0.0020700362256339485	TGTGCAACAGGGGAAGTAGAAGCGATCGATTACTACTACTACTACATGGACGTCTGG	CATGEVEAIDYYYYYMDVW	IGHV3-9	IGHD2-15	IGHJ6	6	14	22	30
12	0.0020700362256339485	TGTGCGAGGGATAGTGGGAGCTACTCGAGGTGGCTAGACTACTTTGACTACTGG	CARDSGSYSRWLDYFDYW	IGHV3-53	IGHD1-26	IGHJ4	11	12	24	37
12	0.0020700362256339485	TGTGCGAGACAAAAAGGGTGGATACAGCTATGGTTTTTTGACTACTGG	CARQKGWIQLWFFDYW	IGHV4-39	IGHD5-18	IGHJ4	10	17	34	36
12	0.0020700362256339485	TGTGCGAGAGCCTTTCCGGCAGCTGTTGATTATACCCCCTGG	CARAFPAAVDYTPW	IGHV3-21	IGHD2-2	IGHJ5	9	18	24	35
12	0.0020700362256339485	TGTACTAGGGACGATTTTTGGAGTGGTTATTGGAACTACTGG	CTRDDFWSGYWNYW	IGHV3-49	IGHD3-3	IGHJ4	7	10	30	34
12	0.0020700362256339485	TGTGCAAAAGATGGGCTACGTGATGCTTTTGATATCTGG	CAKDGLRDAFDIW	IGHV3-9	IGHD5-12	IGHJ3	11	13	19	20
12	0.0020700362256339485	TGTGCGAGAGTTATAGGTGGATACCCTGGCTACTGG	CARVIGGYPGYW	IGHV4-4	IGHD5-18	IGHJ4	9	16	23	29
12	0.0020700362256339485	TGTGCAGCATGGTCGAGTGGTTATCACTACTGG	CAAWSSGYHYW	IGHV1-24	IGHD3-3	IGHJ4	5	14	23	25
11	0.0018975332068311196	TGTGCGAGAGGGCTAGAGTCCCTATGGTTCGGGGAGTTATTACCTTCTCGGGCCTACTACTACGGTATGGACGTCTGG	CARGLESLWFGELLPSRAYYYGMDVW	IGHV1-2	IGHD3-10	IGHJ6	9	21	41	53
11	0.0018975332068311196	TGTGCGAGAGGTAAGATGGGTATTACGATTTTTGGACGCGACGGACGGCTGAACTACTACATGGACGTCTGG	CARGKMGITIFGRDGRLNYYMDVW	IGHV1-8	IGHD3-3	IGHJ6	10	19	35	52
11	0.0018975332068311196	TGTGCGAGAGTCCACTATGACTATCCCAAGCAATTTTATTACTTCCAGTACTACTACATGGACGTCTGG	CARVHYDYPKQFYYFQYYYMDVW	IGHV4-59	IGHD3-22	IGHJ6	9	13	19	36
11	0.0018975332068311196	TGTGCGAGACGGAACAACGATTACTATGGTTCGGGACACTACTACTACTACGGTATGGACGTCTGG	CARRNNDYYGSGHYYYYGMDVW	IGHV4-4	IGHD3-10	IGHJ6	8	19	34	37
11	0.0018975332068311196	TGTGCGAGAGGCGTGGGGAGGGGCAGCAGCTTGGTCTTTGTTGGTTACTACTACATGGACGTCTGG	CARGVGRGSSLVFVGYYYMDVW	IGHV1-8	IGHD6-13	IGHJ6	11	22	30	45
11	0.0018975332068311196	TGTGCGAGAGGACGGGCCTGGGGACGATTTTTGGAGTGGCCCCGAGCTTACTACATGGACGTCTGG	CARGRAWGRFLEWPRAYYMDVW	IGHV1-8	IGHD3-3	IGHJ6	10	23	38	48
11	0.0018975332068311196	TGTGCGAGAGTGGGGTCAGATTATTATGATCGTAGTCCTTTTTCGCATGCTTTTGAAACCTGG	CARVGSDYYDRSPFSHAFETW	IGHV1-46	IGHD3-22	IGHJ3	9	19	35	46
11	0.0018975332068311196	TGTGCGAGAGGCCGGTTAGCAGTGGCTGGTCCTTTCTACTACTACTACTACATGGACGTCTGG	CARGRLAVAGPFYYYYYMDVW	IGHV1-8	IGHD6-19	IGHJ6	12	16	29	35
11	0.0018975332068311196	TGTGCGAGAGGGCTAAACGATTTTTGGAGTGGCGTGGTGGGCTACTACTACATGGACGTCTGG	CARGLNDFWSGVVGYYYMDVW	IGHV1-2	IGHD3-3	IGHJ6	9	16	31	41
11	0.0018975332068311196	TGTGCAACAGATCTGCTCCCTTATTACTATGATAGTAGTGGTTATTACGCAAAGGACTTCTGG	CATDLLPYYYDSSGYYAKDFW	IGHV1-24	IGHD3-22	IGHJ4	14	21	47	54
11	0.0018975332068311196	TGTGCGAGACATATCAGGGGGGGAGTGGTGGTAGCTGCTACTTACTGGTTCGACCCCTGG	CARHIRGGVVVAATYWFDPW	IGHV4-39	IGHD2-15	IGHJ5	11	23	41	43
11	0.0018975332068311196	TGTGCGAGAGACTCAGGGCTTTGTACTAGTGGTGTTTGCTATTCGGCGTTCGACTTCTGG	CARDSGLCTSGVCYSAFDFW	IGHV4-59	IGHD2-8	IGHJ5	10	20	41	47
11	0.0018975332068311196	TGTGCAAGAGTCGCCTATGATAGTAGTGGTTATGACGCGTTGGGTGCTTTTGATATCTGG	CARVAYDSSGYDALGAFDIW	IGHV3-74	IGHD3-22	IGHJ3	9	14	32	44
11	0.0018975332068311196	TGTGCGAAGGATGGGGGTGGCTGGTTGACCAGTGGCTGGTATTATTTTGACTACTGG	CAKDGGGWLTSGWYYFDYW	IGHV3-53	IGHD6-19	IGHJ4	6	29	37	38
11	0.0018975332068311196	TGTGCAAAAGATAGGGCCACTAGTGGTTATTACATCGGATCCTACTTTGACTCCTGG	CAKDRATSGYYIGSYFDSW	IGHV3-9	IGHD3-22	IGHJ4	12	20	32	41
11	0.0018975332068311196	TGTGCGAGGGGCCCCATCCGTGCGAGTGGGAGCTATGGGGCCTTTGATCTCTGG	CARGPIRASGSYGAFDLW	IGHV3-21	IGHD1-26	IGHJ4	7	24	34	50
11	0.0018975332068311196	TGTGCAACAGATCGTAGTATAGCAGCAGCTGGTTCAAACTGGTTCGACCCCTGG	CATDRSIAAAGSNWFDPW	IGHV1-24	IGHD6-13	IGHJ5	12	16	32	36
11	0.0018975332068311196	TGTGCGACAGATGGGGGCTTCGACTTGGAGGGAACTTTTGATATCTGG	CATDGGFDLEGTFDIW	IGHV1-18	IGHD3-3	IGHJ3	11	24	29	34
11	0.0018975332068311196	TGTGCGAGGGGTAGTATTATTGGTGGGAGCTACTTCGACTACTGG	CARGSIIGGSYFDYW	IGHV4-4	IGHD1-26	IGHJ4	7	22	28	29
11	0.0018975332068311196	TGTGCGAGAGGAGGGGGGAACCACTGG	CARGGGNHW	IGHV3-21	IGHD1-14	IGHJ4	9	16	21	22
10	0.0017250301880282904	TGTGCGAGAGATCTCGGGCAGCAGTGGCTGGGCCGGCTCCGGTTGGGGGGGGCCCAAATCTTTGACTACTGG	CARDLGQQWLGRLRLGGAQIFDYW	IGHV1-18	IGHD6-19	IGHJ4	14	19	30	59
10	0.0017250301880282904	TGCGCGAGAGGCGGGGTGGAGATAAAACCTCGGGGAGTTTATTACTACTACTACTACCACATGGACGTCTGG	CARGGVEIKPRGVYYYYYYHMDVW	IGHV1-8	IGHD3-10	IGHJ6	11	29	38	39
10	0.0017250301880282904	TGTGCGAGAGATCCGGGGTACAATACTGGTGGAACCTACTACTCGGACGGGTACTTTGACTTATGG	CARDPGYNTGGTYYSDGYFDLW	IGHV3-21	IGHD2-15	IGHJ4	12	26	43	51
10	0.0017250301880282904	TGTGCGAGAGATGGAAGGGGAATAATATGGTTCGGGGAGTTATTATGGTGGTGGTTCGACCCCTGG	CARDGRGIIWFGELLWWWFDPW	IGHV4-4	IGHD3-10	IGHJ5	11	25	45	51
10	0.0017250301880282904	TGTGCGAGGGATCTGGGGAGCAGCATCTGGCGCGTTTCGGACTACTACTACATGGACGTCTGG	CARDLGSSIWRVSDYYYMDVW	IGHV3-21	IGHD6-13	IGHJ6	13	18	29	40
10	0.0017250301880282904	TGTGCGAGAGGAGTATGGTTCGGGGAGTTATTATATTACTACTACTACGGTATGGACGTCTGG	CARGVWFGELLYYYYYGMDVW	IGHV4-34	IGHD3-10	IGHJ6	10	13	34	36
10	0.0017250301880282904	TGTGCGAAAGATTATGATTACGTTTGGGGGAGTTATCGTTATACGTACTACTTTGACTACTGG	CAKDYDYVWGSYRYTYYFDYW	IGHV3-23	IGHD3-16	IGHJ4	11	12	43	44
10	0.0017250301880282904	TGTGCACACAGCCAGCGGAAACCTCGCTGTGGTGGCGGCAATTGCTACTTCTTTGACTTCTGG	CAHSQRKPRCGGGNCYFFDFW	IGHV2-5	IGHD2-21	IGHJ4	10	27	34	45
10	0.0017250301880282904	TGCGCGAGAATTGGTTGTGGTGGTGGCCCCTGCTACGATTCCAGGGGCTGGTTCGACCCCTGG	CARIGCGGGPCYDSRGWFDPW	IGHV4-39	IGHD2-21	IGHJ5	8	14	24	47
10	0.0017250301880282904	TGTGCGACGGGATACCGAGGGGGACTCCGATTTTTGGAGTGGCTTACGTTTGACAACTGG	CATGYRGGLRFLEWLTFDNW	IGHV1-69	IGHD3-3	IGHJ4	6	27	41	48
10	0.0017250301880282904	TGTGCGAGAGCCCACCGTATGATTACGTTTGGGGGAGTTATCGTTAATTTTGACTACTGG	CARAHRMITFGGVIVNFDYW	IGHV1-18	IGHD3-16	IGHJ4	9	17	45	48
10	0.0017250301880282904	TGTGCGAGAGGCTTACGGCAGCAGCTGGTTTGGCACTACTACTACTACATGGACGTCTGG	CARGLRQQLVWHYYYYMDVW	IGHV4-4	IGHD6-13	IGHJ6	9	17	28	34
10	0.0017250301880282904	TGTGCGAGAGGCCGTGGAAAGCAGTGGCTTTTCAACTACTACTACTACATGGACGTCTGG	CARGRGKQWLFNYYYYMDVW	IGHV1-8	IGHD6-19	IGHJ6	12	19	28	34
10	0.0017250301880282904	TGTGCGAGAGACCCCAGGGGATGGCTACAAATACAGGCCGCTGGGTACTTTGACTACTGG	CARDPRGWLQIQAAGYFDYW	IGHV4-59	IGHD5-24	IGHJ4	10	19	33	45
10	0.0017250301880282904	TGTACCACAGAGTGGCTATATTACGATATTTTGACTGGTTATTATGAGGGGGACTACTGG	CTTEWLYYDILTGYYEGDYW	IGHV3-15	IGHD3-9	IGHJ4	10	18	44	51
10	0.0017250301880282904	TGTGCGAGACGCCAGTCTTACTTTGGTTCGGGGAGTGAAAACTACTTCGACCCCTGG	CARRQSYFGSGSENYFDPW	IGHV5-10-1	IGHD3-10	IGHJ5	9	17	35	45
10	0.0017250301880282904	TGTGCGAGACATAGGAGGGGATGGCTACAATTGAATCCTTACTACTTTGACTACTGG	CARHRRGWLQLNPYYFDYW	IGHV4-39	IGHD5-24	IGHJ4	11	19	31	39
10	0.0017250301880282904	TGTGCGAGACAAGGGCGAGATGGTCTTGGGCAGAACAGCAGATGGTTCGACCCCTGG	CARQGRDGLGQNSRWFDPW	IGHV4-39	IGHD5-24	IGHJ5	10	16	22	42
10	0.0017250301880282904	TGTGCGAGAGATCCCTCACGGGGGGGGTATAGCAGCAGCTGGCATTATGACTACTGG	CARDPSRGGYSSSWHYDYW	IGHV1-69	IGHD6-13	IGHJ4	16	24	41	47
10	0.0017250301880282904	TGTGCGAGAACAGTACGGGAGTGGCTGGCAACCCCAAAGTACTACTTTGACTACTGG	CARTVREWLATPKYYFDYW	IGHV4-59	IGHD6-19	IGHJ4	8	19	27	37
10	0.0017250301880282904	TGTGCGAAATCTGTAGCTATTAAGAGATGGCTACAACAGTACTACTTTGACTACTGG	CAKSVAIKRWLQQYYFDYW	IGHV3-23	IGHD5-24	IGHJ4	8	22	35	37
10	0.0017250301880282904	TGTGCGGCCCCCAGGGGTGACTACGTTCGGTGGGGCCCTGCCTTTGACTACTGG	CAAPRGDYVRWGPAFDYW	IGHV3-30	IGHD4-17	IGHJ4	5	15	25	41
10	0.0017250301880282904	TGTGCAACACCGCGCAGTGGGAGCTACTATGGGGAGTACTACTTTGACTACTGG	CATPRSGSYYGEYYFDYW	IGHV1-24	IGHD1-26	IGHJ4	8	15	28	34
10	0.0017250301880282904	TGTGCGAGACACCGCATGTCGATGGCTACAATGGGGAAGGTTGACTACTGG	CARHRMSMATMGKVDYW	IGHV5-10-1	IGHD5-24	IGHJ4	10	20	31	40
10	0.0017250301880282904	TGTGCGAGACCAGGGTCCTCGTGGATCTACGATGCTTTTGATATCTGG	CARPGSSWIYDAFDIW	IGHV4-39	IGHD5-12	IGHJ3	9	15	25	30
10	0.0017250301880282904	TGTGCGAGAGCCCCGGAGGGAATCGACTGGTACTTCGATCTCTGG	CARAPEGIDWYFDLW	IGHV4-4	IGHD2-15	IGHJ2	9	12	17	25
9	0.0015525271692254615	TGTGCGAGACATATAATTGTAATTCATTCTCATGATTACGTTTGGGGGAGTTATCCCAACAACTGGTTCGACCCCTGG	CARHIIVIHSHDYVWGSYPNNWFDPW	IGHV4-39	IGHD3-16	IGHJ5	11	31	54	58
9	0.0015525271692254615	TGTGCGAGAGATCAGGACAACTGGAACGACGTTCATCCAGAGGAGAACTACTACTACTACGGTATGGACGTCTGG	CARDQDNWNDVHPEENYYYYGMDVW	IGHV1-46	IGHD1-1	IGHJ6	12	16	31	46
9	0.0015525271692254615	TGTGCGAGAGCGGGTGGGCTGTCGATACAGCTATGGCCACCTGAACCCAGGTACTACTTTGACTACTGG	CARAGGLSIQLWPPEPRYYFDYW	IGHV4-34	IGHD5-18	IGHJ4	9	23	35	50
9	0.0015525271692254615	TGTGCGAGAGGCCAAGGCTTTACGATTTTTGGAGTGGTTACCGGGTTAGTGGGTTGGTTCGACCCCTGG	CARGQGFTIFGVVTGLVGWFDPW	IGHV4-34	IGHD3-3	IGHJ5	12	19	39	54
9	0.0015525271692254615	TGTGCACACAGCCGGATGGGTATTACGATTTTTGGAGTGGTTATTTATCAGGATGCTTGGGACGTCTGG	CAHSRMGITIFGVVIYQDAWDVW	IGHV2-5	IGHD3-3	IGHJ6	10	19	44	59
9	0.0015525271692254615	TGTGCGAGACGGGGAATGGGATATTGTAGTGGTGGTAGCTGCTACTCCGGGTTTGACTACTGG	CARRGMGYCSGGSCYSGFDYW	IGHV4-59	IGHD2-15	IGHJ4	8	18	49	51
9	0.0015525271692254615	TGTGCGAGGGCGCCTAGATATTGTACTAGTACCAGCTGCTCAAACCCGCTTGACCACTGG	CARAPRYCTSTSCSNPLDHW	IGHV3-21	IGHD2-2	IGHJ4	7	16	39	49
9	0.0015525271692254615	TGTGCGAGAGTAGTCCGGGGTATTACGATTTTTGGAGTGGTTATTACCTTTGACTACTGG	CARVVRGITIFGVVITFDYW	IGHV1-18	IGHD3-3	IGHJ4	9	19	45	47
9	0.0015525271692254615	TGTGCGAGAGATGGGTTCGGGGAGTTAGGGAGCTACTACTACTACGGTATGGACGTCTGG	CARDGFGELGSYYYYGMDVW	IGHV3-11	IGHD3-10	IGHJ6	11	13	26	32
9	0.0015525271692254615	TGTGCGAGAGAAGCACGGGGGGGTATAGCAGTGGCCATCCCCCTGGGGTTTGACTACTGG	CAREARGGIAVAIPLGFDYW	IGHV4-4	IGHD6-19	IGHJ4	10	20	34	48
9	0.0015525271692254615	TGTGCAACTCTGACGGAACGTCTTGGAGCGGTTCGGGGACGGGTCTTTTTCGACCCATGG	CATLTERLGAVRGRVFFDPW	IGHV1-24	IGHD3-10	IGHJ5	7	29	38	48
9	0.0015525271692254615	TGTGTTAAGGATCAAGTGCGGTGGGGCAACTCCGGGCTCGGGATTTTCGACTCCTGG	CVKDQVRWGNSGLGIFDSW	IGHV3-30	IGHD4-23	IGHJ5	3	27	34	45
9	0.0015525271692254615	TGTGCGAAAGATCAGGTTCGGGGGGGCGCCTACGGGCTCGGGATCTTTGACTTCTGG	CAKDQVRGGAYGLGIFDFW	IGHV3-30	IGHD3-10	IGHJ4	12	14	22	44
9	0.0015525271692254615	TGTACCACAGATTGGGTGCTATATTACTATGGTTCGGGGAGTCCCCTTGACTACTGG	CTTDWVLYYYGSGSPLDYW	IGHV3-15	IGHD3-10	IGHJ4	11	21	41	46
9	0.0015525271692254615	TGTGCGAGACATGGAGTAAACCCGTTCTACTACTACTACTACATGGACGTCTGG	CARHGVNPFYYYYYMDVW	IGHV4-39	IGHD2-15	IGHJ6	12	13	17	26
9	0.0015525271692254615	TGTGCGAAAGATTACAGTCGTCATTATAGTGGCTGGTCGTTTGACTCCTGG	CAKDYSRHYSGWSFDSW	IGHV3-23	IGHD5-12	IGHJ4	11	24	33	39
9	0.0015525271692254615	TGTGCGAGCCAGGATTACGATTTTTGGAATGGTTCCCGTGACTTCTGG	CASQDYDFWNGSRDFW	IGHV4-39	IGHD3-3	IGHJ4	7	13	33	38
9	0.0015525271692254615	TGTGCGAGACTTCCCTACGATTTTTGGACTGGCCTAGGTGACTTCTGG	CARLPYDFWTGLGDFW	IGHV4-39	IGHD3-3	IGHJ4	9	15	31	38
9	0.0015525271692254615	TGTGCAAGACAGGATATTTTGAATAATTATTACAGCTTTGACTACTGG	CARQDILNNYYSFDYW	IGHV3-74	IGHD3-9	IGHJ4	8	12	31	35
9	0.0015525271692254615	TGTGCGAAAGGAGGGGATTTTTGGAGCTACTACTTTGACTACTGG	CAKGGDFWSYYFDYW	IGHV3-23	IGHD3-3	IGHJ4	9	15	25	27
9	0.0015525271692254615	TGTGCTCGGGGGCGATGGCTCCCTGAATACTTCCAGCACTGG	CARGRWLPEYFQHW	IGHV1-24	IGHD5-24	IGHJ1	4	13	19	22
9	0.0015525271692254615	TGTGCGACAAACAGGGGACCTCAGGGTTTTGAGAGTAATTGG	CATNRGPQGFESNW	IGHV3-23	IGHD3-10	IGHJ4	6	33	38	39
9	0.0015525271692254615	TGTGCGAGGAATATATGGTTCCAGGGG	CARNIWFQG	IGHV4-34	IGHD3-10	IGHJ4	7	13	20	25
8	0.0013800241504226323	TGTGCGAGAGGCCGGGGAGTAGCGCGTTCGGGGAGTTATGATCTTTTTATGACATACTACTGCTACATGGACGTCTGG	CARGRGVARSGSYDLFMTYYCYMDVW	IGHV4-34	IGHD3-10	IGHJ6	12	25	38	54
8	0.0013800241504226323	TGTGCGAGAAACGCCAAATTTTTGGAGTGGTTATTACTAAGTCGACGTGACTACTACTACTACATGGACGTCTGG	CARNAKFLEWLLLSRRDYYYYMDVW	IGHV4-59	IGHD3-3	IGHJ6	8	17	35	49
8	0.0013800241504226323	TGTGCAAGAGGTCAAATGGAGGTGCAAGGGAGTGGCTACGAGTCTAGGTACTACTACTACTACATGGACGTCTGG	CARGQMEVQGSGYESRYYYYYMDVW	IGHV3-13	IGHD5-12	IGHJ6	9	30	40	48
8	0.0013800241504226323	TGTGCAACAGATCTATATTACTATGGTTCGGGGAGTTATCGGGGGCGGCCGGACAACTGGTTCGACCCCTGG	CATDLYYYGSGSYRGRPDNWFDPW	IGHV1-24	IGHD3-10	IGHJ5	13	15	38	52
8	0.0013800241504226323	TGTGCGAGAGATGGCCGGGTAACGATTTTTGGAGTGGTTACTACAAAGCTAACGGGGTTCGACCCCTGG	CARDGRVTIFGVVTTKLTGFDPW	IGHV4-31	IGHD3-3	IGHJ5	11	21	39	55
8	0.0013800241504226323	TGTGCCAGAGGATGGGGACATTTCCATGACAGTGTTGCTTATTCCCCCTCCTATTTCGACTCCTGG	CARGWGHFHDSVAYSPSYFDSW	IGHV4-30-2	IGHD4-23	IGHJ5	9	24	29	54
8	0.0013800241504226323	TGTGCGAGAGATATGACTACGGTGACTTACTACATGGAGGACTACTACTACGGTATGGACGTCTGG	CARDMTTVTYYMEDYYYGMDVW	IGHV1-46	IGHD4-17	IGHJ6	11	12	26	40
8	0.0013800241504226323	TGTGCGAGAGATGGAGGATATTACTATGATAGTAGTGGTTATGATGATGCTTTTGATATCTGG	CARDGGYYYDSSGYDDAFDIW	IGHV3-11	IGHD3-22	IGHJ3	11	18	41	43
8	0.0013800241504226323	TGTGCGAGAGATAAAAGGGGTTTGTCGCAGCAGCTGGTAAGAAGCAGTCCCTTTGACTACTGG	CARDKRGLSQQLVRSSPFDYW	IGHV1-46	IGHD6-13	IGHJ4	11	26	38	50
8	0.0013800241504226323	TGTGCGAAAGATGGGGGGGGTTTTTGGAGTGGTTTCGGTTACTACTACTACATGGACGTCTGG	CAKDGGGFWSGFGYYYYMDVW	IGHV3-23	IGHD3-3	IGHJ6	11	20	33	39
8	0.0013800241504226323	TGTTCGAGACATTCCCGTATAGCAGTGGCTCGTACTCCCTACAACTGGTTCGGCCCCTGG	CSRHSRIAVARTPYNWFGPW	IGHV4-39	IGHD6-19	IGHJ5	11	16	34	39
8	0.0013800241504226323	TGTGCGCGAGATGGGATGGCTTACGGTGACTACATGGGCCTCAATTGGTTCGACCCCTGG	CARDGMAYGDYMGLNWFDPW	IGHV1-46	IGHD4-17	IGHJ5	11	21	32	41
8	0.0013800241504226323	TGTGCGAGAGTATTTTATGGTGATATGATAGTAGTGGTTAGGAACTACTTTGACTACTGG	CARVFYGDMIVVVRNYFDYW	IGHV1-2	IGHD3-22	IGHJ4	9	23	39	43
8	0.0013800241504226323	TGTGCGAGAGGCCTCAAGTACCAGCTGCTATTCTCAACTTACTACTACATGGACGTCTGG	CARGLKYQLLFSTYYYMDVW	IGHV1-8	IGHD2-2	IGHJ6	14	16	30	39
8	0.0013800241504226323	TGTGCGAGAGGCCGGTATAGCAGCAGCTGGTACGGTCAGAGGGACTGGTTCGACCCCTGG	CARGRYSSSWYGQRDWFDPW	IGHV4-34	IGHD6-13	IGHJ5	12	13	33	43
8	0.0013800241504226323	TGTGCGAAAGAGAGAAGTGGGAGCTACAGTTATTACTACGACTACTACATGGACGTCTGG	CAKERSGSYSYYYDYYMDVW	IGHV3-23	IGHD1-26	IGHJ6	10	15	26	29
8	0.0013800241504226323	TGTACGACAGGGGGGTCTCGGGATGAATACGTTTGGGGAAGTTCCGTGGGGGACCACTGG	CTTGGSRDEYVWGSSVGDHW	IGHV3-21	IGHD3-16	IGHJ4	6	22	42	51
8	0.0013800241504226323	TGTGCGAGACATGTTCGGAGATGGCTACAATTATCCTTGTACTACTTTGACTACTGG	CARHVRRWLQLSLYYFDYW	IGHV4-39	IGHD5-24	IGHJ4	13	17	32	38
8	0.0013800241504226323	TGTGCGAGAGATTCGGGGAGCGGTGCCTGGTACGTGTTCAGCTGGTTCGACCCCTGG	CARDSGSGAWYVFSWFDPW	IGHV4-4	IGHD6-19	IGHJ5	11	18	33	34
8	0.0013800241504226323	TGTGCGAGAGATAGGATTACGATTTTTGGAGTGGTTATTATAGGGTTTGACTACTGG	CARDRITIFGVVIIGFDYW	IGHV4-4	IGHD3-3	IGHJ4	11	15	41	45
8	0.0013800241504226323	TGTGCGAGAGACGCCCATTACGATATTTTGACTGGTTATTACCCCCTTGACTACTGG	CARDAHYDILTGYYPLDYW	IGHV1-18	IGHD3-9	IGHJ4	10	16	40	46
8	0.0013800241504226323	TGTGCGAGAGACAGTTTTGGGTTTGGCCCCTACTACTACTACTACATGGACGTCTGG	CARDSFGFGPYYYYYMDVW	IGHV4-4	IGHD3-16	IGHJ6	10	20	25	29
8	0.0013800241504226323	TGTGCGAAAGATCAGGTTCGGGGGGGCTCCTACGGGCTCGGGATTTTCGACTACTGG	CAKDQVRGGSYGLGIFDYW	IGHV3-23	IGHD3-10	IGHJ4	12	14	22	48
8	0.0013800241504226323	TGTGCGAGATTCTACCCCGGGTGGCTACTAAACTACAACTGGTTCGACCCCTGG	CARFYPGWLLNYNWFDPW	IGHV4-55	IGHD5-12	IGHJ5	9	20	27	33
8	0.0013800241504226323	TGTGCGAGACTGGATCAGTATGATAGTAGTGGTAACTACGAACGTGTCTACTGG	CARLDQYDSSGNYERVYW	IGHV5-10-1	IGHD3-22	IGHJ4	9	18	32	47
8	0.0013800241504226323	TGTGCGAGAGATCCCGAATGGTTCGGGTACCCGAACTGGTACTTCGATCTCTGG	CARDPEWFGYPNWYFDLW	IGHV3-11	IGHD3-10	IGHJ2	12	17	26	34
8	0.0013800241504226323	TGTGCGAGAGATGGGGCGCGGGGTGACTACTACCCAAGCTGGTTCGACCCCTGG	CARDGARGDYYPSWFDPW	IGHV3-11	IGHD4-17	IGHJ5	11	21	29	38
8	0.0013800241504226323	TGTGCGAGAATCCTAGGGGGATGGCTACAATCAGTTTCGCTTTTTGACTACTGG	CARILGGWLQSVSLFDYW	IGHV4-39	IGHD5-24	IGHJ4	8	19	30	42
8	0.0013800241504226323	TGTGCGAGACTGCCGCATTTCGATATTTGGAGTCGTCTGGTGACCTACTGG	CARLPHFDIWSRLVTYW	IGHV4-39	IGHD3-3	IGHJ4	9	16	32	44
8	0.0013800241504226323	TGTGCGAGACACCGCCGTATTGTAGTAGTACCAGCTGCTATCTCGCAATGG	CARHRRIVVVPAAISQW	IGHV4-39	IGHD2-2	IGHJ4	10	17	40	48
8	0.0013800241504226323	TGTGCAACCGGCCCGGGGGCAGTGGCTGGGTATGACTGGTTCGACCCCTGG	CATGPGAVAGYDWFDPW	IGHV1-24	IGHD6-19	IGHJ5	7	18	28	34
8	0.0013800241504226323	TGTGCAACAGCCCCCCCTATGATTACGTTTGGGGGAGTTATCGTCTCCTGG	CATAPPMITFGGVIVSW	IGHV1-24	IGHD3-16	IGHJ5	9	17	43	46
8	0.0013800241504226323	TGTGCGGGCGTGGAGATAGAGGCCACCGATACGGGCTTCGACCCCTGG	CAGVEIEATDTGFDPW	IGHV4-34	IGHD5-12	IGHJ5	5	8	22	36
8	0.0013800241504226323	TGTGCGAGAGGACCGGGTTTTGACTGGTTATTTAGCTTTGACTACTGG	CARGPGFDWLFSFDYW	IGHV1-8	IGHD3-9	IGHJ4	10	17	31	35
8	0.0013800241504226323	TGTGCAAGTTTCCTCGATTACAGTGACTATGATGACTTCGACCCCTGG	CASFLDYSDYDDFDPW	IGHV3-74	IGHD3-22	IGHJ5	7	25	32	36
8	0.0013800241504226323	TGTGCGTCCACGTATTACTATGATAGTAGTGTTTTTGACTACTGG	CASTYYYDSSVFDYW	IGHV1-18	IGHD3-22	IGHJ4	5	9	30	33
8	0.0013800241504226323	TGTGCGAGAGGCGGTGGCTACGAATCAAGGGGATTTGACTACTGG	CARGGGYESRGFDYW	IGHV1-8	IGHD5-12	IGHJ4	11	13	22	33
8	0.0013800241504226323	TGTGCGAAGGGTCTTGGGAGCAGCAGTTGGACGCCTGGCGACTGG	CAKGLGSSSWTPGDW	IGHV3-30	IGHD6-13	IGHJ4	6	18	29	40
8	0.0013800241504226323	TGTGCAAAAGATGTGAATCCCTATTATTACTACATGGACGTCTGG	CAKDVNPYYYYMDVW	IGHV3-43	.	IGHJ6	11	-1	-1	20
8	0.0013800241504226323	TGTGCGAGAAGTGTTCTCACATGGCACCACGTGGACGTCTGG	CARSVLTWHHVDVW	IGHV4-4	IGHD1-14	IGHJ6	8	25	30	31
8	0.0013800241504226323	TGTGCGAAGCTTAGCAGTGGCTGGTACCTAGACTACTGG	CAKLSSGWYLDYW	IGHV3-23	IGHD6-19	IGHJ4	7	11	26	30
7	0.0012075211316198034	TGTACCACAGATAAGACAGGAGTAGTACTAGTTGCCCTTGGCGTGGGCTACTACTACTACTACTACATGGACGTCTGG	CTTDKTGVVLVALGVGYYYYYYMDVW	IGHV3-15	IGHD2-2	IGHJ6	11	20	34	48
7	0.0012075211316198034	TGTGCGAGACTATTTTGCAGTACCAGCTGCTACTTCTTTTACTACTACTACTACTACATGGACGTCTGG	CARLFCSTSCYFFYYYYYYMDVW	IGHV4-59	IGHD2-2	IGHJ6	8	18	31	38
7	0.0012075211316198034	TGTGCGAGAGGGAGACTGTATCATTATGATGGTGGTGCTTATTATGATGCTTTTGATGTCTGG	CARGRLYHYDGGAYYDAFDVW	IGHV4-59	IGHD3-22	IGHJ3	9	17	42	43
7	0.0012075211316198034	TGTGCGAGAGATAAGGGTATTACTATGATAGTAGTGGTTATTGAGTCCTGGTTCGACCCCTGG	CARDKGITMIVVVIESWFDPW	IGHV4-59	IGHD3-22	IGHJ5	11	16	41	47
7	0.0012075211316198034	TGTGCGAAAGGGGAGAGTGGCTACGATTTGTTTGAGAGGTACTATTATTACATGGACGTCTGG	CAKGESGYDLFERYYYYMDVW	IGHV4-59	IGHD5-12	IGHJ6	6	15	27	39
7	0.0012075211316198034	TGTGCGAGAGTATTTTATGGTGATATGATAGTAGTGGTTAGGAACTACTTTGACTACTGG	CARVFYGDMIVVVRNYFDYW	IGHV4-34	IGHD3-22	IGHJ4	9	23	39	43
7	0.0012075211316198034	TGTGCGAGAGCATATGGGCTATGGTTCGGGGTAGGATACTACTACTACATGGACGTCTGG	CARAYGLWFGVGYYYYMDVW	IGHV4-59	IGHD3-10	IGHJ6	9	18	30	36
7	0.0012075211316198034	TGTGCGAGGCAAGCGAGCGCTACTAGTAGCTGGTACTTCAACTGGTTCGACCCCTGG	CARQASATSSWYFNWFDPW	IGHV5-51	IGHD2-2	IGHJ5	7	23	36	38
7	0.0012075211316198034	TGTGCGAGAGGCCTCTGGTATTACTATGGTTCGCGCAGCTCGACACCGCCGGAGTGG	CARGLWYYYGSRSSTPPEW	IGHV4-34	IGHD3-10	IGHJ4	15	17	32	54
7	0.0012075211316198034	TGTGCGAAAGATTATGATAGTAGTGGTTACCTCCAATCGGATGCTTTTGATATCTGG	CAKDYDSSGYLQSDAFDIW	IGHV3-23	IGHD3-22	IGHJ3	11	12	28	39
7	0.0012075211316198034	TGTGCGAAAGATCAGGTTCGGGGGGGCGCCTACGGGCTCGGGATCTTTGACTACTGG	CAKDQVRGGAYGLGIFDYW	IGHV3-30	IGHD3-10	IGHJ4	12	14	22	44
7	0.0012075211316198034	TGTGCGAAAAGTAAAAACAATGACGGTGATGGTTATTACTACGGCTTTGACTATTGG	CAKSKNNDGDGYYYGFDYW	IGHV3-66	IGHD3-22	IGHJ4	6	29	42	44
7	0.0012075211316198034	TGTGCGAGAGGGATCATGGGATGGCTACAACTAACCTGGTACTTCGATCTCTGG	CARGIMGWLQLTWYFDLW	IGHV4-34	IGHD5-24	IGHJ2	10	19	29	35
7	0.0012075211316198034	TGTGCGAGAGATCTAAAGGGGCGATATTTTGACTGGTTATCCTTTGACTACTGG	CARDLKGRYFDWLSFDYW	IGHV3-11	IGHD3-9	IGHJ4	13	21	39	41
7	0.0012075211316198034	TGTGCGAAAGGCTATTACTATGAAAATGGTGGTCATTTCTTATTTGACTACAGG	CAKGYYYENGGHFLFDYR	IGHV3-23	IGHD3-22	IGHJ4	9	12	36	42
7	0.0012075211316198034	TGTGCGAAAGATGCCGTCTTATATGGAGCAGCCGAGAACTGGTTCGATACCTGG	CAKDAVLYGAAENWFDTW	IGHV3-30	IGHD2-15	IGHJ5	11	26	31	36
7	0.0012075211316198034	TGTGCGAAAGATATGCGGCAGTGGCTGGTATTTCGTCCTATCGTTGACTACTGG	CAKDMRQWLVFRPIVDYW	IGHV3-30	IGHD6-19	IGHJ4	11	17	29	43
7	0.0012075211316198034	TGTGCAAGTCCCATGTATTACTATGATAGTAGTGGTTATGGGTTTGACTACTGG	CASPMYYYDSSGYGFDYW	IGHV3-74	IGHD3-22	IGHJ4	7	14	38	42
7	0.0012075211316198034	TGTGCGAGATCCCGGGGGCAGTGGCTGGTCGATATCCAGCTAGACTACTGG	CARSRGQWLVDIQLDYW	IGHV3-11	IGHD6-19	IGHJ4	8	17	28	42
7	0.0012075211316198034	TGTGCGAGAGGGGGCGAACGCAGCTGGTACGAATGGTGGTTCGACCCCTGG	CARGGERSWYEWWFDPW	IGHV4-4	IGHD6-13	IGHJ5	9	19	30	36
7	0.0012075211316198034	TGTGCGACAGATTGGGGTGACCACCAAGTGTGGAATTTTGACTCCTGG	CATDWGDHQVWNFDSW	IGHV1-24	IGHD2-15	IGHJ4	11	19	25	36
7	0.0012075211316198034	TGTGCGAGACCTCCGCCGGGCAGCAGCTGGCCCCACTTTGACTACTGG	CARPPPGSSWPHFDYW	IGHV3-21	IGHD6-13	IGHJ4	8	19	29	34
7	0.0012075211316198034	TGTGCGAGAGATGGACATGGTTCGGCGAGTTTTTTTGTATTGAGGTGG	CARDGHGSASFFVLRW	IGHV4-59	IGHD3-10	IGHJ4	11	16	30	45
7	0.0012075211316198034	TGTGCGAAAGATCCCCCCCATGGATACGGTGACTATTTTGACTACTGG	CAKDPPHGYGDYFDYW	IGHV3-23	IGHD4-17	IGHJ4	12	24	30	31
7	0.0012075211316198034	TGCACCACTTTGCGGGGTGGATTCACCTATGACGACGATGACTACTGG	CTTLRGGFTYDDDDYW	IGHV3-15	IGHD5-18	IGHJ4	7	16	30	38
7	0.0012075211316198034	TGTGTGTTCACCACGGGTGGTTATTCGGAGGGCTTTGACAACTGG	CVFTTGGYSEGFDNW	IGHV3-30	IGHD3-22	IGHJ4	3	16	24	32
7	0.0012075211316198034	TGTGCGAGTATGTATAGCAGCAGCTGGTACTACTTTGACTACTGG	CASMYSSSWYYFDYW	IGHV5-10-1	IGHD6-13	IGHJ4	7	11	25	26
7	0.0012075211316198034	TGTGCGAGACCCACCTACGGTGATTCGGACCCTTGGGAATACTGG	CARPTYGDSDPWEYW	IGHV4-39	IGHD4-17	IGHJ4	9	14	22	39
7	0.0012075211316198034	TGTGCGAAAGGCGGGGATTACTATAATAGTTTTGGGTTTTCCTGG	CAKGGDYYNSFGFSW	IGHV3-23	IGHD3-22	IGHJ5	9	16	29	40
7	0.0012075211316198034	TGTGCGAGACGGATTTACGGGGATACAGGCCTTGACTACTGG	CARRIYGDTGLDYW	IGHV5-10-1	IGHD5-18	IGHJ4	9	16	27	31
7	0.0012075211316198034	TGTGCGAGAGGGGCCTATCTCACAACGTACTTTGACTACTGG	CARGAYLTTYFDYW	IGHV3-21	IGHD1-1	IGHJ4	9	21	25	27
7	0.0012075211316198034	TGTGCTAGAGGAGGGTTCGGTGACGCTTTTGACTATTGG	CARGGFGDAFDYW	IGHV3-49	IGHD3-10	IGHJ4	9	13	19	27
7	0.0012075211316198034	TGTGCGAGAGTCAGAAGGGGGTCTCTTGACTATTGG	CARVRRGSLDYW	IGHV4-34	IGHD3-16	IGHJ4	9	16	20	25
7	0.0012075211316198034	TGTTTGAAAGGCAGCGGACCTTTTGACTACTGG	CLKGSGPFDYW	IGHV3-23	IGHD6-25	IGHJ4	9	10	16	21
7	0.0012075211316198034	TGTGCGAGCCCCTCACCCTACTTTGACTACTGG	CASPSPYFDYW	IGHV4-34	IGHD2-21	IGHJ4	7	12	16	17
7	0.0012075211316198034	TGTACCACAGTCGGCAGACCCGCCTACTGG	CTTVGRPAYW	IGHV3-15	IGHD2-2	IGHJ4	9	11	15	23
7	0.0012075211316198034	TGTGCGAGAGGGTTTGACTACTGG	CARGFDYW	IGHV4-59	.	IGHJ4	9	-1	-1	12
7	0.0012075211316198034	TGTGCGAAACACGTCTGG	CAKHVW	IGHV3-30	IGHD1-14	IGHJ4	6	9	13	14
6	0.0010350181128169743	TGTGCGAGAGATGGGCCAAGGGGGTACGATTTTTGGAGTGGTTATCTAAGGCGTCCTCTCTACTACTACTACTACATGGACGTCTGG	CARDGPRGYDFWSGYLRRPLYYYYYMDVW	IGHV1-46	IGHD3-3	IGHJ6	11	24	44	59
6	0.0010350181128169743	TGTGCGAAAGTAGTAAGGTATTACGATTTTTGGAGTGGTTATTATACCGGTAACTACTACTACATGGACGTCTGG	CAKVVRYYDFWSGYYTGNYYYMDVW	IGHV3-23	IGHD3-3	IGHJ6	9	17	51	52
6	0.0010350181128169743	TGTGCGAGAGATTACGATATTTTGACTGGTTATTATTCGGACGGGGGGTACTACTACGGTATGGACGTCTGG	CARDYDILTGYYSDGGYYYGMDVW	IGHV1-69	IGHD3-9	IGHJ6	11	12	35	48
6	0.0010350181128169743	TGTGCGAGAGAGTTTCGCGGCCAGTTGGATACAGCTATGTTTTACTACTACTACTACTACATGGACGTCTGG	CAREFRGQLDTAMFYYYYYYMDVW	IGHV4-4	IGHD5-18	IGHJ6	10	25	38	41
6	0.0010350181128169743	TGTGCGGGGGGGGAAATGGGAAACCTATATTACTTCGATACTAGTGGTTTCAACGGTATGGACGTCTGG	CAGGEMGNLYYFDTSGFNGMDVW	IGHV1-69	IGHD3-22	IGHJ6	5	27	48	57
6	0.0010350181128169743	TGTGCGAGTACTGTCCCCCAAGGGGGGCTATGGTTCGGGGAGTTATTAGGTTGCTACTTTGACTACTGG	CASTVPQGGLWFGELLGCYFDYW	IGHV3-11	IGHD3-10	IGHJ4	7	27	47	53
6	0.0010350181128169743	TGTGCGAGAGATAATAGGGCCAGAGTTACGATTTTTGGAGTGGTTATTATTATACCCTTTGACTACTGG	CARDNRARVTIFGVVIIIPFDYW	IGHV4-59	IGHD3-3	IGHJ4	11	25	49	56
6	0.0010350181128169743	TGTGCACGCAGTTCTTTGTTTCACTATGACGACAAAAGGTGGGAGGCCATATACTACTTTGACTACTGG	CARSSLFHYDDKRWEAIYYFDYW	IGHV2-5	IGHD1-26	IGHJ4	10	38	44	51
6	0.0010350181128169743	TGTGCGAGACATCAACAGGCTACGATTTTTGGAGTGGTTCTATTACCCGGATCCTTTGACTACTGG	CARHQQATIFGVVLLPGSFDYW	IGHV4-39	IGHD3-3	IGHJ4	11	20	38	53
6	0.0010350181128169743	TGTGCGAGACAACCCTCCCTACGAATACGATTTTTGGAGTGGATCCCAAACTGGTTCGACCCCTGG	CARQPSLRIRFLEWIPNWFDPW	IGHV4-39	IGHD3-3	IGHJ5	10	25	41	48
6	0.0010350181128169743	TGTGCGAGAGGCCGTAGGGATACAGCTATGGTTATCGTCAACTACTACTACTACATGGACGTCTGG	CARGRRDTAMVIVNYYYYMDVW	IGHV1-2	IGHD5-18	IGHJ6	9	17	33	40
6	0.0010350181128169743	TGTGCGAGAGATCGGGGCGGGATTACGATTTTTGGAGTGGTTATTGAAACGGCCTTTGACTACTGG	CARDRGGITIFGVVIETAFDYW	IGHV4-59	IGHD3-3	IGHJ4	12	21	44	53
6	0.0010350181128169743	TGTGCGAGAGAGTATAGTAGGGCCGCGAATGTAGTGGTGGTAGCTTCTAGATACTTTGACTACTGG	CAREYSRAANVVVVASRYFDYW	IGHV4-39	IGHD2-15	IGHJ4	8	29	48	51
6	0.0010350181128169743	TGTGCAACAGATCGCCGGGAGTACCAGCTGCTAGGGATCGACTACTACTACGGTATGGACGTCTGG	CATDRREYQLLGIDYYYGMDVW	IGHV1-24	IGHD2-2	IGHJ6	12	19	32	40
6	0.0010350181128169743	TGTGCAAAAGATATTCATAGGTACCAGCTGCTATTCCCCTACTACTACTACGGTATGGACGTCTGG	CAKDIHRYQLLFPYYYYGMDVW	IGHV3-43	IGHD2-2	IGHJ6	13	20	33	38
6	0.0010350181128169743	TGTGCGAGAGGCCGTTGTAGTAGTACCAGCTGCTATAACTACTACTACTACATGGACGTCTGG	CARGRCSSTSCYNYYYYMDVW	IGHV1-2	IGHD2-2	IGHJ6	9	14	35	37
6	0.0010350181128169743	TGTGCGAGAGATTGGGCATCTGGATATGAGTCCGGTGAATACGTTGACTGGTTCGACCCCTGG	CARDWASGYESGEYVDWFDPW	IGHV4-59	IGHD4-17	IGHJ5	11	25	43	46
6	0.0010350181128169743	TGTGCGAGAGACCGGGGGTACGGTGACTACGAAATCTACTACTACTACTACATGGACGTCTGG	CARDRGYGDYEIYYYYYMDVW	IGHV1-2	IGHD4-17	IGHJ6	10	18	30	35
6	0.0010350181128169743	TGTGCGAGAGACGAAGTAAGGGTTTGGTTCGGGGAGAAGTACTACTACGGTATGGACGTCTGG	CARDEVRVWFGEKYYYGMDVW	IGHV4-31	IGHD3-10	IGHJ6	10	24	35	39
6	0.0010350181128169743	TGTGCGAAAGCCCGCCTGCCCCCGAGTAGCGGTTATTCTTACTTCTTGGCGTTTGACTTCTGG	CAKARLPPSSGYSYFLAFDFW	IGHV3-23	IGHD3-22	IGHJ4	9	24	36	51
6	0.0010350181128169743	TGTGTGAGAGAAAAGAGGAAGACCTACCAACACAAGACTGAGGGTTACTTTGACTACTGG	CVREKRKTYQHKTEGYFDYW	IGHV3-60	IGHD2-15	IGHJ4	10	23	32	45
6	0.0010350181128169743	TGTGCGACTTCGGTGTCTGGTTTCCAAGGTTCCTACTTTTACTATTACCTGGACGTCTGG	CATSVSGFQGSYFYYYLDVW	IGHV3-21	IGHD3-9	IGHJ6	6	16	21	32
6	0.0010350181128169743	TGTGCGACCCTTCCCCCGCATATATTGGCTACTCGCTCTTCCCCATATAGTGACTACTGG	CATLPPHILATRSSPYSDYW	IGHV1-18	IGHD5-12	IGHJ4	6	19	31	50
6	0.0010350181128169743	TGTGCGAGAGTAGTCCGGGGTATTACGATTTTTGGAGTGGTTATTACCTTTGACTACTGG	CARVVRGITIFGVVITFDYW	IGHV4-31	IGHD3-3	IGHJ4	9	19	45	47
6	0.0010350181128169743	TGTGCGAGAGATTTTAGGGGATGGCTACAATTAGGTGAGGGGTACTACTTTGACTACTGG	CARDFRGWLQLGEGYYFDYW	IGHV4-59	IGHD5-24	IGHJ4	11	19	32	41
6	0.0010350181128169743	TGTGCGAGAGACTATCTTCTCCATGATACTAGTGGTCGACCTTGGGCTTTTGATATCTGG	CARDYLLHDTSGRPWAFDIW	IGHV4-4	IGHD3-22	IGHJ3	10	22	35	45
6	0.0010350181128169743	TGTGCGAAAGATCGCTCGACTACATTCTTTGTGAGGGTTCTGGGGCCGTTAGCCTTCTGG	CAKDRSTTFFVRVLGPLAFW	IGHV3-23	IGHD4-11	IGHJ4	12	17	23	56
6	0.0010350181128169743	TGTGCGAAAGATCGAGGCCATTACTTACGTTCGGGGGAGTTATTTTCTTTTGACTACTGG	CAKDRGHYLRSGELFSFDYW	IGHV3-23	IGHD3-16	IGHJ4	12	24	42	48
6	0.0010350181128169743	TGTGCAACAGATAGAGTGGCTGGTACGATAAACTACTACTACTACGGTATGGACGTCTGG	CATDRVAGTINYYYYGMDVW	IGHV1-24	IGHD6-19	IGHJ6	11	14	26	31
6	0.0010350181128169743	TGTGCGAGGGGTGGATACAGCTCTTGGACGAAGTACTATTACGGTATGGACGTCTGG	CARGGYSSWTKYYYGMDVW	IGHV4-59	IGHD5-18	IGHJ6	7	10	21	45
6	0.0010350181128169743	TGTGCGAGATGCTATCGGGAGTGGTTATCCCTCAACCCAAACTGGTTCGACCCCTGG	CARCYREWLSLNPNWFDPW	IGHV4-59	IGHD3-3	IGHJ5	8	17	27	39
6	0.0010350181128169743	TGTGCGAGAGTCCAGGCTAGGCAGCAGCTGGTACGACAGTACTACTTTGACTACTGG	CARVQARQQLVRQYYFDYW	IGHV1-46	IGHD6-13	IGHJ4	9	20	34	37
6	0.0010350181128169743	TGTGCGAGAGCCTATCGTGAGTGGTTATCCCTATCCCCAAGTCCCTTTGACTACTGG	CARAYREWLSLSPSPFDYW	IGHV4-59	IGHD3-3	IGHJ4	9	18	27	44
6	0.0010350181128169743	TGTGCGAGAGCGGAAAGGAGATGGCTACAATTACGGTCTTCGGGCTTTGACTACTGG	CARAERRWLQLRSSGFDYW	IGHV4-59	IGHD5-24	IGHJ4	9	17	34	44
6	0.0010350181128169743	TGTGCGAGAGATTCGGTACGGACCGGAAGTACGAATTTGGGGATCTTTGACTACTGG	CARDSVRTGSTNLGIFDYW	IGHV3-30	IGHD1-14	IGHJ4	11	21	27	44
6	0.0010350181128169743	TGTGCGAGAGAAGGGAGGCCAATAGTGGCTACGACTCGCTACGGTATGGACGTCTGG	CAREGRPIVATTRYGMDVW	IGHV5-10-1	IGHD5-12	IGHJ6	8	21	33	45
6	0.0010350181128169743	TGTGCGAAGGATGGGGGTGGTTGGTATACCAGTGGCTGGTATTACTTTGACTACTGG	CAKDGGGWYTSGWYYFDYW	IGHV3-23	IGHD6-19	IGHJ4	11	22	37	38
6	0.0010350181128169743	TGTGCGAAAGATCAGGTTGCGGGGGGCTCCTACGGGCTCGGGATTTTCGACTACTGG	CAKDQVAGGSYGLGIFDYW	IGHV3-30	IGHD1-26	IGHJ4	12	21	33	48
6	0.0010350181128169743	TGTGCGAAAGATAAGCTCCTTCAATTTTACGTTTGGGGGAGTTATATTGACTACTGG	CAKDKLLQFYVWGSYIDYW	IGHV3-30	IGHD3-16	IGHJ4	11	26	44	46
6	0.0010350181128169743	TGTGCGAAAGATAAATTATTACGATATTTTGACTGGTTAGGTTACTTTGACTACTGG	CAKDKLLRYFDWLGYFDYW	IGHV3-30	IGHD3-9	IGHJ4	11	16	38	42
6	0.0010350181128169743	TGTGCGGTCGACGAAGGGACATACAAATATGGTTACAGTTGGTTCGACCCCTGG	CAVDEGTYKYGYSWFDPW	IGHV4-4	IGHD5-18	IGHJ5	5	20	35	39
6	0.0010350181128169743	TGTGCGAGAGATTTGGGGCTGATATTCTATGGTTCGGGACCCACTGACTACTGG	CARDLGLIFYGSGPTDYW	IGHV4-59	IGHD3-10	IGHJ4	11	26	37	44
6	0.0010350181128169743	TGTGCAACGACTGGATATAGTGGCTACGATTGGGGTTACTATTTTGACTCCTGG	CATTGYSGYDWGYYFDSW	IGHV1-18	IGHD5-12	IGHJ4	4	11	30	36
6	0.0010350181128169743	TGTGCAACAGGACCCCCTACAGTAACTACGTCCGGCCCCTGGTTCGACCCCTGG	CATGPPTVTTSGPWFDPW	IGHV1-24	IGHD4-11	IGHJ5	9	16	30	38
6	0.0010350181128169743	TGTGCGAGGCGACGACCCAGAACTGGCACTACGCGGTGGTTCGACCCCTGG	CARRRPRTGTTRWFDPW	IGHV4-34	IGHD1-7	IGHJ5	7	20	32	36
6	0.0010350181128169743	TGTGCGAGAGACTATGATAGTAGTGGTTTTTACCCCTGGTTTGATAACTGG	CARDYDSSGFYPWFDNW	IGHV1-67	IGHD3-22	IGHJ4	10	11	32	39
6	0.0010350181128169743	TGTGCGAGAAACGTGAATTGTGGTGCTGACTGCTACTCATTTGACTTCTGG	CARNVNCGADCYSFDFW	IGHV3-23	IGHD2-21	IGHJ4	6	16	34	39
6	0.0010350181128169743	TGTGCGAAAGAGGTTACGATTTTTGGAGTGGTTTTTTACATGGACGTCTGG	CAKEVTIFGVVFYMDVW	IGHV3-23	IGHD3-3	IGHJ6	10	13	32	36
6	0.0010350181128169743	TGTGCACGGATGGAAGCATACAATTATGGGAGTTACGGTATGGACGTCTGG	CARMEAYNYGSYGMDVW	IGHV2-26	IGHD2-8	IGHJ6	10	14	21	39
6	0.0010350181128169743	TGTGCGGGTCCGAGGCAAAAACAGCAGCTGTCCCCAATTGACTACTGG	CAGPRQKQQLSPIDYW	IGHV4-39	IGHD6-13	IGHJ4	5	21	29	37
6	0.0010350181128169743	TGTGCGGGGGGGGGGAGCAGCAGCTGGTATGGTGCTTTTGATATCTGG	CAGGGSSSWYGAFDIW	IGHV3-21	IGHD6-13	IGHJ3	5	15	27	28
6	0.0010350181128169743	TGTGCGACAGATGGGGGCTTCGACTTGGAGGGAACTTTTGATATCTGG	CATDGGFDLEGTFDIW	IGHV1-69D	IGHD3-3	IGHJ3	11	24	29	34
6	0.0010350181128169743	TGTGCGAATGACTGGAACTACAACGACTACTACTACATGGACGTCTGG	CANDWNYNDYYYMDVW	IGHV3-30	IGHD1-1	IGHJ6	6	10	17	18
6	0.0010350181128169743	TGTGCGAAAGGACGTGGATATAGTGCCTACGATGGTCTTGACTACTGG	CAKGRGYSAYDGLDYW	IGHV3-23	IGHD5-12	IGHJ4	9	11	32	37
6	0.0010350181128169743	TGTGCAAAAGGGAGTGGGAGCTACCCTTTGTACTACTTTGACTACTGG	CAKGSGSYPLYYFDYW	IGHV3-43	IGHD1-26	IGHJ4	9	12	23	29
6	0.0010350181128169743	TGTGCAAAAGATAACGAGGGGGGCTTCGGGGAGTTCCTTGACTCCTGG	CAKDNEGGFGEFLDSW	IGHV3-43	IGHD3-10	IGHJ4	12	24	34	37
6	0.0010350181128169743	TGTGCGAGAGGGTGGCTACAAAAATACTGGTACTTCGATCTCTGG	CARGWLQKYWYFDLW	IGHV3-11	IGHD5-24	IGHJ2	9	12	20	24
6	0.0010350181128169743	TGTGCGAGAGACCTGGGAGTGCCCGATCGGGCTCTTGATATCTGG	CARDLGVPDRALDIW	IGHV3-64	IGHD1-26	IGHJ3	10	13	18	30
6	0.0010350181128169743	TGTGTGAGAATAGTTTTAGGCGACAACTGGTTCGACCCCTGG	CVRIVLGDNWFDPW	IGHV4-39	IGHD1-7	IGHJ5	8	10	14	22
6	0.0010350181128169743	TGTGCGAGAAAATACTCCGGTGACTACTTCTTTGACTACTGG	CARKYSGDYFFDYW	IGHV3-64	IGHD2-15	IGHJ4	8	12	19	24
6	0.0010350181128169743	TGTGCAACAGATGGCACGGTGACTGCAAACTTTGACTACTGG	CATDGTVTANFDYW	IGHV1-24	IGHD2-21	IGHJ4	11	17	25	28
6	0.0010350181128169743	TGTGCGCGAGGGCCCTACGAGGACTACGAGATCTACTGG	CARGPYEDYEIYW	IGHV3-23	IGHD4-17	IGHJ4	5	14	27	32
6	0.0010350181128169743	TGTGCGAGAGATGACGGTGACTTATCACTTGGGGACTGG	CARDDGDLSLGDW	IGHV1-2	IGHD4-17	IGHJ4	11	13	21	34
6	0.0010350181128169743	TGTGCGAGAGAGGGCGAACCTACCCATGACTACTGG	CAREGEPTHDYW	IGHV1-18	IGHD3-10	IGHJ4	10	14	19	26
6	0.0010350181128169743	TGTACAAGAGATACCACTGGCTGGTACCGCTACTGG	CTRDTTGWYRYW	IGHV3-49	IGHD6-19	IGHJ4	11	17	26	29
6	0.0010350181128169743	TGTGCGAGAGGGAGTTACTACCTTACCTATTGG	CARGSYYLTYW	IGHV3-21	IGHD2-15	IGHJ4	9	10	14	15
6	0.0010350181128169743	TGTGTGAAACCCCACCCCGGGGCTAACTGG	CVKPHPGANW	IGHV3-23	IGHD6-13	IGHJ4	8	15	20	25
6	0.0010350181128169743	TGTACTGGGTACGGACTCTGG	CTGYGLW	IGHV3-15	IGHD6-13	IGHJ4	4	7	12	17
5	8.625150940141452E-4	TGTGCGAGAGCTCAATATTGTAGTGGTGGTAGCTGCTACTCGGGAGATGGGTACTACTACTACATGGACGTCTGG	CARAQYCSGGSCYSGDGYYYYMDVW	IGHV4-34	IGHD2-15	IGHJ6	9	14	45	51
5	8.625150940141452E-4	TGTGCGAGAGTGTCCCCAATTACTATGATAGTAGTGGTTACGATTTCGGCACGCAAGTGGTTCGACCCCTGG	CARVSPITMIVVVTISARKWFDPW	IGHV4-34	IGHD3-22	IGHJ5	9	18	39	53
5	8.625150940141452E-4	TGTGCGAGAGCAGGGTCAAGGATTACGATTTTTGGAGTGGTTATCCCCTACTACTACATGGACGTCTGG	CARAGSRITIFGVVIPYYYMDVW	IGHV4-34	IGHD3-3	IGHJ6	9	21	43	47
5	8.625150940141452E-4	TGTGCGAGAGGCCCCCCTTTACGCCCCCATTTCGTCCCCATTGTAGTGGTTGGTGCTTTTGATATCTGG	CARGPPLRPHFVPIVVVGAFDIW	IGHV4-59	IGHD2-15	IGHJ3	9	39	49	53
5	8.625150940141452E-4	TGTGCAACAGCCCTTCCAGCGCTGCAGTGGCTGGTGGGTGGCTACTACTACTACGGTATGGACGTCTGG	CATALPALQWLVGGYYYYGMDVW	IGHV1-24	IGHD6-19	IGHJ6	9	23	34	41
5	8.625150940141452E-4	TGTGCGAGAGCCGCGTCGCGGCAGGGACAGCTATTGATTTTAGACTACTACTACATGGACGTCTGG	CARAASRQGQLLILDYYYMDVW	IGHV4-34	IGHD5-18	IGHJ6	9	26	33	43
5	8.625150940141452E-4	TGTGCGAGAGGAAGCCTGACCTATGATAGTAGTGGTTATTACCACCCCAACGACTTTGACTACTGG	CARGSLTYDSSGYYHPNDFDYW	IGHV1-8	IGHD3-22	IGHJ4	10	20	41	52
5	8.625150940141452E-4	TGTGCGAGAGATCCGGGGTACAATAGTGGTGGAACCTACTACTCGGACGGGTACTTTGACTTATGG	CARDPGYNSGGTYYSDGYFDLW	IGHV3-21	IGHD2-15	IGHJ4	12	23	43	51
5	8.625150940141452E-4	TGTGCGAGAGATGCCGGGTGGACTACTATGATAGTAGTGGTTACCGAGGGTCACTTTGACTACTGG	CARDAGWTTMIVVVTEGHFDYW	IGHV4-31	IGHD3-22	IGHJ4	11	23	42	52
5	8.625150940141452E-4	TGTGCGAGAGAAGTCGGACGTATTACGATTTTTGGAGTGGTTATTGAGACACACATGGACGTCTGG	CAREVGRITIFGVVIETHMDVW	IGHV4-31	IGHD3-3	IGHJ6	10	17	44	52
5	8.625150940141452E-4	TGTGCGAGAACAAAGTACAACTGGAACGACCTATCGTACTACTACTACTACTACATGGACGTCTGG	CARTKYNWNDLSYYYYYYMDVW	IGHV1-69	IGHD1-1	IGHJ6	8	14	29	36
5	8.625150940141452E-4	TGTACCACAGATAAAGTCCGCTCGGCTACGGTGGTAACTCTCGGTTACTGGTACTTCGATCTCTGG	CTTDKVRSATVVTLGYWYFDLW	IGHV3-15	IGHD4-23	IGHJ2	11	25	39	45
5	8.625150940141452E-4	TGTGCGCGACACGAATACTGCGACAATACCCTCTGCTATGTGGCGCGGTGGTTCGACCCCTGG	CARHEYCDNTLCYVARWFDPW	IGHV4-39	IGHD2-2	IGHJ5	10	32	39	48
5	8.625150940141452E-4	TGTGCGGGAGGGGCCTGGAACGACCGATATCGTTACTACTACTACTACTACATGGACGTCTGG	CAGGAWNDRYRYYYYYYMDVW	IGHV1-8	IGHD1-1	IGHJ6	10	14	23	32
5	8.625150940141452E-4	TGTGCGAGAGTTGAGGTTACTATGATGATAGTGGTGTTTACCTCTTATGCTTTTGATATCTGG	CARVEVTMMIVVFTSYAFDIW	IGHV4-59	IGHD3-22	IGHJ3	9	16	34	46
5	8.625150940141452E-4	TGTGCGAGAGGTCGGAGATATTGTAGTAGTACCAGCTGCCGGGAGGCGTACTTTGACTACTGG	CARGRRYCSSTSCREAYFDYW	IGHV1-8	IGHD2-2	IGHJ4	10	16	38	48
5	8.625150940141452E-4	TGTGCGAGAGGCCGAAGACGCACCGGGATAGTAGTGGTTGACTACTACTACATGGACGTCTGG	CARGRRRTGIVVVDYYYMDVW	IGHV1-8	IGHD3-22	IGHJ6	12	26	38	40
5	8.625150940141452E-4	TGTGCGAGAGATAAAAGGGGTTTGTCGCAGCAGCTGGTAAGAAGCAGTCCCTTTGACTACTGG	CARDKRGLSQQLVRSSPFDYW	IGHV4-31	IGHD6-13	IGHJ4	11	26	38	50
5	8.625150940141452E-4	TGTGCGAAACGGACTCCTATGGTTCGGGGAGTCTCCTACTACTACTACTACATGGACGTCTGG	CAKRTPMVRGVSYYYYYMDVW	IGHV3-23	IGHD3-10	IGHJ6	8	16	31	35
5	8.625150940141452E-4	TGTGCAACCCTCGGGGGGGAGTGGACCCCTTTATACTACTACTACTACTACATGGACGTCTGG	CATLGGEWTPLYYYYYYMDVW	IGHV3-9	IGHD3-16	IGHJ6	6	14	21	33
5	8.625150940141452E-4	TGTGCAAAAGATGCGGGATACTATGATAGTAGTGGTTATTGGGGCAACTGGTTCGACCCCTGG	CAKDAGYYDSSGYWGNWFDPW	IGHV3-43	IGHD3-22	IGHJ5	11	18	39	44
5	8.625150940141452E-4	TGTGCGAGACACGGAGACGATTTTTGGAGTGGTTATTTCGGGGACTGGTTCGACCCCTGG	CARHGDDFWSGYFGDWFDPW	IGHV4-39	IGHD3-3	IGHJ5	10	16	36	43
5	8.625150940141452E-4	TGTGCGAGAGTCCCCCACTCCTATAGCAGTGGCTGGGACTACTACTACATGGACGTCTGG	CARVPHSYSSGWDYYYMDVW	IGHV5-10-1	IGHD6-19	IGHJ6	8	21	35	37
5	8.625150940141452E-4	TGCTCAAAAGATAAGCGACCGTATAGTGGGACCTACTACGCCGGTGCTTTTGATATTTGG	CSKDKRPYSGTYYAGAFDIW	IGHV3-9	IGHD1-26	IGHJ3	12	20	39	44
5	8.625150940141452E-4	TGTGCGAGCCCAAGGGGGGGACGTGGATACAGCTATCTCGTCTACTTTGACTACTGG	CASPRGGRGYSYLVYFDYW	IGHV3-30	IGHD5-18	IGHJ4	7	20	35	41
5	8.625150940141452E-4	TGTGCGAGGGGGGTCGACAGACAACATCTATGGTCACCGGCCGTTTTTGGTATCTGG	CARGVDRQHLWSPAVFGIW	IGHV1-46	IGHD5-18	IGHJ3	7	23	33	44
5	8.625150940141452E-4	TGTGCGAGACTAAATTACTATGATAGTAGTGGTTACCCCAGCTACTTTGACTACTGG	CARLNYYDSSGYPSYFDYW	IGHV5-10-1	IGHD3-22	IGHJ4	9	13	34	41
5	8.625150940141452E-4	TGTGCGAGAGTAAGAAGGGAATGGCTACAATCACCCGCCCATTATTTTGACTACTGG	CARVRREWLQSPAHYFDYW	IGHV4-59	IGHD5-24	IGHJ4	9	20	30	45
5	8.625150940141452E-4	TGTGCGAGAGACGCCCATTACGATATTTTGACTGGTTATTACCCCCTTGACTACTGG	CARDAHYDILTGYYPLDYW	IGHV4-31	IGHD3-9	IGHJ4	10	16	40	46
5	8.625150940141452E-4	TGTGCGAGAACAACCGAAGGTTGGGTAGTCTATCCTCATGATGCTTTTGATATCTGG	CARTTEGWVVYPHDAFDIW	IGHV1-46	IGHD4-11	IGHJ3	8	24	29	35
5	8.625150940141452E-4	TGTGCGAAAGCGTCTTACGATTTTTGGAGAGGCTATCCTGTTTACTTTGACTACTGG	CAKASYDFWRGYPVYFDYW	IGHV3-23	IGHD3-3	IGHJ4	9	10	35	42
5	8.625150940141452E-4	TGTGCGAAAGATCAGGTTCGGGGGGGCTCCTCCGGGCTCGGGATTTTCGACTACTGG	CAKDQVRGGSSGLGIFDYW	IGHV3-30	IGHD3-10	IGHJ4	12	14	22	48
5	8.625150940141452E-4	TGTGCGAAAGATCAGGTTCGGGGGGGCGCCTACGGGCTCGGGATTTTTGACTACTGG	CAKDQVRGGAYGLGIFDYW	IGHV3-30	IGHD3-10	IGHJ4	12	14	22	45
5	8.625150940141452E-4	TGTGCGAGACGCCGGGCGGGCGTTTGGGGGAGTTATCGCTACTTTGACTACTGG	CARRRAGVWGSYRYFDYW	IGHV4-39	IGHD3-16	IGHJ4	9	20	37	38
5	8.625150940141452E-4	TGTGCGAGACAGGATTACTATGATAGTAGTGGTTATCGCACGTTTGACTACTGG	CARQDYYDSSGYRTFDYW	IGHV5-10-1	IGHD3-22	IGHJ4	10	13	35	42
5	8.625150940141452E-4	TGTGCGAGAGTCTATGATAGTAGTGGTTATTACAATCCCCTCTTTGACTACTGG	CARVYDSSGYYNPLFDYW	IGHV4-59	IGHD3-22	IGHJ4	9	11	32	41
5	8.625150940141452E-4	TGTGCGAGAGCCCCGTATTACTATGATAGTAGTGTAGGCCGTGTTGCCTACTGG	CARAPYYYDSSVGRVAYW	IGHV1-2	IGHD3-22	IGHJ4	9	13	33	43
5	8.625150940141452E-4	TGTGCGAGAGCCCCGATGTATTACTATGATAGTAGTGGTTATTTTGACTACTGG	CARAPMYYYDSSGYFDYW	IGHV1-2	IGHD3-22	IGHJ4	9	17	41	42
5	8.625150940141452E-4	TGTGCGAGAGATAAGGGCACCTATAGTGGGAGCTACTACGCGCTTGACTACTGG	CARDKGTYSGSYYALDYW	IGHV1-69D	IGHD1-26	IGHJ4	11	21	39	43
5	8.625150940141452E-4	TGTGCGAAAGACCCCTTCTACGATTTTTGGAGTGGTTATTACTTTGACTACTGG	CAKDPFYDFWSGYYFDYW	IGHV3-23	IGHD3-3	IGHJ4	10	18	38	39
5	8.625150940141452E-4	TGTGCGAAAGACGCCGTCTTATTTGGAGCAGCTGAGAATTGGTCCGATACCTGG	CAKDAVLFGAAENWSDTW	IGHV3-23	IGHD2-2	IGHJ5	10	26	33	39
5	8.625150940141452E-4	TGTGCGAAAGAAGAGGACTACGGTGACTACCTGGGCTTCGGTTTCGACTACTGG	CAKEEDYGDYLGFGFDYW	IGHV3-30	IGHD4-17	IGHJ4	10	15	29	45
5	8.625150940141452E-4	TGTGCAACAGCTCCTGTTCGGGGAGTTACACGGGGGGTGTGGTTCGACCCCTGG	CATAPVRGVTRGVWFDPW	IGHV1-24	IGHD3-10	IGHJ5	9	15	27	39
5	8.625150940141452E-4	TGTGCGAGGTATTGTGGTGGTTACTGCTCCCGTGAATACTTCCAGTATTGG	CARYCGGYCSREYFQYW	IGHV4-39	IGHD2-21	IGHJ1	7	9	27	32
5	8.625150940141452E-4	TGTGCGAGAGCCCAGGGGTGTGATGGCGACTGCTACGGACTTGACTTCTGG	CARAQGCDGDCYGLDFW	IGHV1-18	IGHD2-21	IGHJ4	9	18	34	40
5	8.625150940141452E-4	TGTGCGAGAGAGAATACTGACTACGGTGACTTCGGGTGGTTCGACCCCTGG	CARENTDYGDFGWFDPW	IGHV1-46	IGHD4-17	IGHJ5	10	17	30	36
5	8.625150940141452E-4	TGTACAAGAAACCTTGATAGTAGTGGTTATTACTACGGACCTGGGTACTGG	CTRNLDSSGYYYGPGYW	IGHV3-9	IGHD3-22	IGHJ4	6	14	36	45
5	8.625150940141452E-4	TGTGCGGGGGGAAACCCATCCTACTACTACTACTACATGGACGTCTGG	CAGGNPSYYYYYMDVW	IGHV1-69	IGHD3-16	IGHJ6	5	6	11	20
5	8.625150940141452E-4	TGTGCGAGACGGGGGACTAGCGATTTGTTCTACAGCTTTGACTACTGG	CARRGTSDLFYSFDYW	IGHV5-10-1	IGHD3-3	IGHJ4	9	20	25	35
5	8.625150940141452E-4	TGTGCGAGACAGGGGCAGTGGCTGCTTGGGGGCTGGTTCGACCCCTGG	CARQGQWLLGGWFDPW	IGHV1-18	IGHD6-19	IGHJ5	8	14	23	32
5	8.625150940141452E-4	TGTGCGAGAGATATGGACGGTGACTACGAGGGGTACTTTGACTACTGG	CARDMDGDYEGYFDYW	IGHV4-31	IGHD4-17	IGHJ4	11	16	27	33
5	8.625150940141452E-4	TGTGCGAGAGAGCGGGGGGGGTATAGCAGTGGCTGGTATGACTACTGG	CARERGGYSSGWYDYW	IGHV4-4	IGHD6-19	IGHJ4	10	18	37	38
5	8.625150940141452E-4	TGTGCAAAAGATACACGAACACACTATTACTACTACATGGACGTCTGG	CAKDTRTHYYYYMDVW	IGHV3-9	IGHD3-10	IGHJ6	12	15	19	22
5	8.625150940141452E-4	TGTACGAGAGGGGGGGCTACCAGTGGCTGGTACCTTTCTTGGTTCTGG	CTRGGATSGWYLSWFW	IGHV3-11	IGHD6-19	IGHJ4	9	20	32	44
5	8.625150940141452E-4	TGTGCTGGCCCCCCCCATGACTTCGGTCACCACTTTGACTTCTGG	CAGPPHDFGHHFDFW	IGHV3-72	IGHD4-17	IGHJ4	5	15	26	31
5	8.625150940141452E-4	TGTGCGAGAGGGGCCGACTACGCCGACCCCGTCCTTGACTACTGG	CARGADYADPVLDYW	IGHV1-8	IGHD4-17	IGHJ4	10	15	21	34
5	8.625150940141452E-4	TGTGCGAAAGGCGGTGATTACTATAATAGTTTTGGGTATTCCTGG	CAKGGDYYNSFGYSW	IGHV3-23	IGHD3-22	IGHJ5	9	16	39	40
5	8.625150940141452E-4	TGTATTAGAGGTCTGGGCGACGGATTACTACCCTCCGGCTACTGG	CIRGLGDGLLPSGYW	IGHV3-21	IGHD3-22	IGHJ4	2	23	30	38
5	8.625150940141452E-4	TGTACTGGCCCCCCCCATGACTACGGTCTCCACTTTGACTACTGG	CTGPPHDYGLHFDYW	IGHV3-73	IGHD4-17	IGHJ4	5	15	26	31
5	8.625150940141452E-4	TGTGCGCAAAGGGGTTCTAGTGGCCACGACCACCATTACTGG	CAQRGSSGHDHHYW	IGHV3-23	IGHD5-12	IGHJ4	5	17	28	36
5	8.625150940141452E-4	TGTGCGAGAGATCACGCCACCGGAGCACTTTTTGACTACTGG	CARDHATGALFDYW	IGHV4-4	IGHD1-14	IGHJ4	12	18	23	30
5	8.625150940141452E-4	TGTGCGAGAGACAGTGTGGCCTCCTACTACTTTGACTACTGG	CARDSVASYYFDYW	IGHV3-21	IGHD2-21	IGHJ4	10	14	18	24
5	8.625150940141452E-4	TGTGCGAAACCCCACGGGCAGTGGCTGGTTTTTGACTACTGG	CAKPHGQWLVFDYW	IGHV3-23	IGHD6-19	IGHJ4	8	17	28	30
5	8.625150940141452E-4	TGTGCGAAAGACCGTGATTTCGATTTTGTCATGGACGTCTGG	CAKDRDFDFVMDVW	IGHV3-23	IGHD3-3	IGHJ6	10	16	26	29
5	8.625150940141452E-4	TGTACTAGAGACGATTTTTGGAGTGGTTATTTTGGCTACTGG	CTRDDFWSGYFGYW	IGHV3-49	IGHD3-3	IGHJ4	10	11	29	30
5	8.625150940141452E-4	TGTGCGAGCGAGGTAGAGATGGCTACAATTAACTACTGG	CASEVEMATINYW	IGHV1-69D	IGHD5-24	IGHJ4	7	12	30	31
5	8.625150940141452E-4	TGTGCGAGGAATAGTGGGAGCTACCCGTTTGACTACTGG	CARNSGSYPFDYW	IGHV3-11	IGHD1-26	IGHJ4	7	10	23	27
5	8.625150940141452E-4	TGTGCGAGAGATTCAGTCGGCTACGACCCAGACTACTGG	CARDSVGYDPDYW	IGHV3-21	IGHD5-12	IGHJ4	11	18	25	30
5	8.625150940141452E-4	TGTGCGAGAGACATTAACTGGACTCGGGACTACTGG	CARDINWTRDYW	IGHV1-18	IGHD1-20	IGHJ4	10	14	21	27
4	6.900120752113162E-4	TGTGCGAGAGAGTGCGGGGAGGAGATTATACCAATGCTATATACTAAGAAGTACCACTACTACTACTACATGGACGTCTGG	CARECGEEIIPMLYTKKYHYYYYMDVW	IGHV4-4	IGHD2-8	IGHJ6	10	33	40	51
4	6.900120752113162E-4	TGTGCGAGTCGTCTATCCAATAAATACCAGCTGCTCGCTCCGGCCCTTTACTACTACTACTACTACATGGACGTCTGG	CASRLSNKYQLLAPALYYYYYYMDVW	IGHV1-69D	IGHD2-2	IGHJ6	7	24	34	47
4	6.900120752113162E-4	TGTGCGAGAGGCCAGCGTAGGCCGCGGGAGATTACGATTTTTGGAGTGGTTACCCGTTTTTACTACATGGACGTCTGG	CARGQRRPREITIFGVVTRFYYMDVW	IGHV1-8	IGHD3-3	IGHJ6	12	30	51	60
4	6.900120752113162E-4	TGTGCGAGAGATCTAGGAAGTAAGTGGCTGGGCCCGGCTGGTCTCTACTACTACTACTACGGTATGGACGTCTGG	CARDLGSKWLGPAGLYYYYYGMDVW	IGHV1-18	IGHD6-19	IGHJ6	13	22	30	45
4	6.900120752113162E-4	TGTGCGAGAAGTAACGGGGGTATTACTATGATAGTAGTGGTTACCCCCTACTACTACTACTACATGGACGTCTGG	CARSNGGITMIVVVTPYYYYYMDVW	IGHV4-39	IGHD3-22	IGHJ6	8	19	42	47
4	6.900120752113162E-4	TGTGCGAGAGTACTCCCCACTCCATTCTACGGTGACTACTCATACTACTACTACTACTACATGGACGTCTGG	CARVLPTPFYGDYSYYYYYYMDVW	IGHV4-59	IGHD4-17	IGHJ6	9	26	38	42
4	6.900120752113162E-4	TGTGCCAGAGAGCGTGTCCATGAGATCGACACTGGTAACGGCGACTACTTGTATTACACGGACGTCTGG	CARERVHEIDTGNGDYLYYTDVW	IGHV4-30-2	IGHD4-23	IGHJ6	10	32	38	43
4	6.900120752113162E-4	TGTGCGAGCTCGGTGGTAGCTGCTACGGATGTAGTCAGTATTACTATGATCCCCGGCTTTGACTACTGG	CASSVVAATDVVSITMIPGFDYW	IGHV4-31	IGHD2-15	IGHJ4	7	11	25	56
4	6.900120752113162E-4	TGTGCGAGAGCCAGCCTGGAATGGGGGGCCTATTACGATTTTTGGAGTGGTTATTATAATGACTACTGG	CARASLEWGAYYDFWSGYYNDYW	IGHV4-39	IGHD3-3	IGHJ4	8	30	57	59
4	6.900120752113162E-4	TGTGCGAGAGCCAGCCTGGAATGGGGGGCCTATTACGATTTTTGGAGTGGTTATTATAATGACTACTGG	CARASLEWGAYYDFWSGYYNDYW	IGHV3-33	IGHD3-3	IGHJ4	9	30	57	59
4	6.900120752113162E-4	TGTGCGAGAGCGGTCGGTATTACGATTTTTGGAGTGGTTATCCACGGCTACTACTACATGGACGTCTGG	CARAVGITIFGVVIHGYYYMDVW	IGHV1-46	IGHD3-3	IGHJ6	9	16	40	47
4	6.900120752113162E-4	TGTGCGAGAGCAGGGTCAAGGATTACGATTTTTGGAGTGGTTATCCCCTACTACTACATGGACGTCTGG	CARAGSRITIFGVVIPYYYMDVW	IGHV1-46	IGHD3-3	IGHJ6	9	21	43	47
4	6.900120752113162E-4	TGTGCGAGAGGGGGAGAGCTATTGGGATGGTTCGGGGAGTTATTATTCCCTAACTGGTTCGACCCCTGG	CARGGELLGWFGELLFPNWFDPW	IGHV1-18	IGHD3-10	IGHJ5	9	26	45	51
4	6.900120752113162E-4	TGTGCGAGAGATTTATTAGCAGCAGCTGGCAACCCGCGTTACTTCTCCTTCTACGGTCTGGACGTCTGG	CARDLLAAAGNPRYFSFYGLDVW	IGHV1-46	IGHD6-13	IGHJ6	11	16	28	58
4	6.900120752113162E-4	TGTGCGAGAGAGGGACAAGAGGGTACGATTTTTGGAGTGGTTATTATAGGGGGCTACTTTGACTACTGG	CAREGQEGTIFGVVIIGGYFDYW	IGHV3-21	IGHD3-3	IGHJ4	10	23	47	53
4	6.900120752113162E-4	TGTGCGAAAGATGGGGACCCCCATACGATTTTTGGAGTGGTTATTATGGCCCCCACCTTTGACTACTGG	CAKDGDPHTIFGVVIMAPTFDYW	IGHV3-23	IGHD3-3	IGHJ4	11	23	46	56
4	6.900120752113162E-4	TGTCAAAAGAACCGGGTGGTTATCCGCAACCTATTTTACTACTACTACTACTACATGGACGTCTGG	CQKNRVVIRNLFYYYYYYMDVW	IGHV3-49	IGHD3-22	IGHJ6	2	15	22	35
4	6.900120752113162E-4	TGTGCGAGGGAACCCCGGGGTTACTATGATAGTAGTGGTTATTACTACTACCACTTTGACTCCTGG	CAREPRGYYDSSGYYYYHFDSW	IGHV4-39	IGHD3-22	IGHJ4	7	20	47	48
4	6.900120752113162E-4	TGTGCGAGGAGGGGGATTATTACGATTTTTGGAGTGGTTATTATAGGGAACTGGTTCGACCCCTGG	CARRGIITIFGVVIIGNWFDPW	IGHV1-46	IGHD3-3	IGHJ5	7	17	44	48
4	6.900120752113162E-4	TGTGCGAGACATTCCTATTGTGGTGGTGACTGCTACCCCTACAACTACTACTACATTGACGTCTGG	CARHSYCGGDCYPYNYYYIDVW	IGHV5-10-1	IGHD2-21	IGHJ6	11	15	34	38
4	6.900120752113162E-4	TGTGCGAGAGGGAAAGTTTATGATTACGTTTGGGGGAGTTACCGAGGCGGCTGGTTCGACCCCTGG	CARGKVYDYVWGSYRGGWFDPW	IGHV1-8	IGHD3-16	IGHJ5	10	17	40	50
4	6.900120752113162E-4	TGTGCGAGAGATCCGGGCTACAATAGTGGTGGAACGTACTACTCGGACGGGTTCTTTGACTTATGG	CARDPGYNSGGTYYSDGFFDLW	IGHV4-31	IGHD2-15	IGHJ4	12	23	31	53
4	6.900120752113162E-4	TGTGCGAAAGCGGCCCACATTACTATGATAGTAGTGGTTATTGAAGGAGGTCCCCCTGACTACTGG	CAKAAHITMIVVVIEGGPPDYW	IGHV3-23	IGHD3-22	IGHJ4	9	18	41	56
4	6.900120752113162E-4	TGTGCAACCTGGGGCCCGCAGTGGCTGGTACCCCCCAACTACTACTACTACGGTATGGACGTCTGG	CATWGPQWLVPPNYYYYGMDVW	IGHV1-24	IGHD6-19	IGHJ6	7	17	30	37
4	6.900120752113162E-4	TGTACTAGAGCCACGCAACGGGTTGCTACTATGATAGTAGTGGGATACTACTACATGGACGTCTGG	CTRATQRVATMIVVGYYYMDVW	IGHV3-49	IGHD3-22	IGHJ6	9	26	42	45
4	6.900120752113162E-4	TGTGTGAGAGAGCTCGGGGAAGTGTTACCTTATCACTACTATTACTACGGTATGGACGTCTGG	CVRELGEVLPYHYYYYGMDVW	IGHV3-21	IGHD4-23	IGHJ6	14	23	28	30
4	6.900120752113162E-4	TGTGCGAGGCAGGGTATAATTACTATGATAGTAGTGGTTATTCCCTCCTGCTTTGACTACTGG	CARQGIITMIVVVIPSCFDYW	IGHV4-39	IGHD3-22	IGHJ4	7	18	41	50
4	6.900120752113162E-4	TGTGCGAGACTTTTCGAGGGGTATTGTAGTGGTGGTAGCTGCCTTAACTGGTTCGACCCCTGG	CARLFEGYCSGGSCLNWFDPW	IGHV5-10-1	IGHD2-15	IGHJ5	9	21	41	45
4	6.900120752113162E-4	TGTGCGAGACAATGGTGGCGCTACGGTGACCATAACTACTACTACTACTACATGGACGTCTGG	CARQWWRYGDHNYYYYYMDVW	IGHV1-69	IGHD4-17	IGHJ6	8	20	29	34
4	6.900120752113162E-4	TGTGCGAGAGTTGAGGTTACTATGATGATAGTGGTTTTTACCTCTTATGCTTTTGATATCTGG	CARVEVTMMIVVFTSYAFDIW	IGHV4-59	IGHD3-22	IGHJ3	9	16	40	46
4	6.900120752113162E-4	TGTGCGAGAGTATATGCGGGAGCTACTACGTGGCACTACTACTACTACGGTATGGACGTCTGG	CARVYAGATTWHYYYYGMDVW	IGHV4-4	IGHD1-26	IGHJ6	9	17	30	34
4	6.900120752113162E-4	TGTGCGAGAGATTGGGCATCTGGATATGAGTACGGTGAATACGTTGACTGGTTCGACCCCTGG	CARDWASGYEYGEYVDWFDPW	IGHV4-59	IGHD4-17	IGHJ5	11	25	43	46
4	6.900120752113162E-4	TGTGCGAGAGATAAAAGGGGTTTGTCGCAGCAGCTGGTAAGAAGCAGTCCCTTTGACTACTGG	CARDKRGLSQQLVRSSPFDYW	IGHV1-8	IGHD6-13	IGHJ4	9	26	38	50
4	6.900120752113162E-4	TGTGCGAGAGAAGGGCTATGGACCCCCGGGTACTACTACTACTACTACTACATGGACGTCTGG	CAREGLWTPGYYYYYYYMDVW	IGHV3-21	IGHD6-13	IGHJ6	10	24	31	33
4	6.900120752113162E-4	TGTGCGAGAACGTCCGTATTACGATATTTTGACTGGTTATTACAAGCTCACTTTGACTACTGG	CARTSVLRYFDWLLQAHFDYW	IGHV4-28	IGHD3-9	IGHJ4	9	14	41	49
4	6.900120752113162E-4	TGTGCGAATGAAGTTACGAAAATTACTATGATAGTAGCGGGTTCAGGCTGGTTCGACCCCTGG	CANEVTKITMIVAGSGWFDPW	IGHV3-23	IGHD3-22	IGHJ5	7	21	36	47
4	6.900120752113162E-4	TGTGCGAAGCCCGGACTCCCCGTTAGCAGCAGCTGGTACTACTACTACTACATGGACGTCTGG	CAKPGLPVSSSWYYYYYMDVW	IGHV3-23	IGHD6-13	IGHJ6	7	23	35	36
4	6.900120752113162E-4	TGTGCAAGAGATCGGGGGAACAACTATGGTAACTCCCACTACTACTACGGTATGGACGTTTGG	CARDRGNNYGNSHYYYGMDVW	IGHV4-30-2	IGHD4-23	IGHJ6	12	26	35	37
4	6.900120752113162E-4	TGTGCAAAAGATGCGGGATATTATGATAGTAGTGGTTATTGGGGCAACTGGTTCGACCCCTGG	CAKDAGYYDSSGYWGNWFDPW	IGHV3-9	IGHD3-22	IGHJ5	11	21	39	44
4	6.900120752113162E-4	TGTGCAAAAGATGCGGGATACTATGATAGTAGTGGTTATTGGGGCAACTGGTTCGACCCCTGG	CAKDAGYYDSSGYWGNWFDPW	IGHV3-9	IGHD3-22	IGHJ5	11	18	39	44
4	6.900120752113162E-4	TGTGCGAGAGCTGTAGTAGTACCAGCTGCTCTAGTAAAGAGATACTACTTTGACTACTGG	CARAVVVPAALVKRYYFDYW	IGHV1-8	IGHD2-2	IGHJ4	9	11	29	42
4	6.900120752113162E-4	TGTGCGAGAGCCCCGCGGCAGTGGCTCGAACCATTGTACTACTACTACATGGACGTCTGG	CARAPRQWLEPLYYYYMDVW	IGHV4-59	IGHD6-19	IGHJ6	9	17	25	36
4	6.900120752113162E-4	TGTGCGAGAGGTAGCAGCAGCTGGACTGGTTACTACTACTACTACTACATGGACGTCTGG	CARGSSSWTGYYYYYYMDVW	IGHV1-2	IGHD6-13	IGHJ6	9	11	23	29
4	6.900120752113162E-4	TGTGCGAGAGATGGGTTCGGGGAGTTAGGGAGCTACTACTACTACGGTATGGACGTCTGG	CARDGFGELGSYYYYGMDVW	IGHV3-53	IGHD3-10	IGHJ6	11	13	26	32
4	6.900120752113162E-4	TGTGCGAGAGATAGGGTTTACGGTGACTACGTCGGGACTGAGATTTACTTTGACCTCTGG	CARDRVYGDYVGTEIYFDLW	IGHV1-2	IGHD4-17	IGHJ4	11	18	31	45
4	6.900120752113162E-4	TGTGCGAGAACAGCTCGAGAGATTACGTTTGGGGGAGTTATCGTACTCTTTGACTACTGG	CARTAREITFGGVIVLFDYW	IGHV4-28	IGHD3-16	IGHJ4	9	20	41	42
4	6.900120752113162E-4	TGTGCGAAAGGGTCCCGTCCTATGATAGTAGTGGTTATTACCTCATACTTTGACTACTGG	CAKGSRPMIVVVITSYFDYW	IGHV3-23	IGHD3-22	IGHJ4	9	19	40	45
4	6.900120752113162E-4	TGTGCAAGAGTCGCCTATGATAGTAGTGGTTATGACGCGTTGGGTGCTTTTGATATCTGG	CARVAYDSSGYDALGAFDIW	IGHV3-13	IGHD3-22	IGHJ3	9	14	32	44
4	6.900120752113162E-4	TGTGCAAGAGCTTGGGATTATTACTATGATAGTAGTGGTTATTATCCCTTTGACTCCTGG	CARAWDYYYDSSGYYPFDSW	IGHV3-74	IGHD3-22	IGHJ4	9	18	43	47
4	6.900120752113162E-4	TGTGCGAGCATCTATGGGGATGATAGTAGTGGTTACAACAACTGGTTCGACCCCTGG	CASIYGDDSSGYNNWFDPW	IGHV1-46	IGHD3-22	IGHJ5	7	19	34	37
4	6.900120752113162E-4	TGTGCGAGGTGGAATTACGTTTGGGGGAGTTATCGTTATGGTTACTTTGACTACTGG	CARWNYVWGSYRYGYFDYW	IGHV1-8	IGHD3-16	IGHJ4	7	13	38	42
4	6.900120752113162E-4	TGTGCGAGAGATCGGAACTCCGGCGGCTGGTCACGTTACTACGGTTTCGACGTCTGG	CARDRNSGGWSRYYGFDVW	IGHV1-18	IGHD3-22	IGHJ6	12	35	42	48
4	6.900120752113162E-4	TGTGCGAGAGAGCACCGAGTGGCTGGCTACTACTACTACTTCTACATGGACGTCTGG	CAREHRVAGYYYYFYMDVW	IGHV1-2	IGHD6-19	IGHJ6	10	17	25	27
4	6.900120752113162E-4	TGTGCGAGAAGGGGTATGGCAGTGGCTGGCCGGGGGTCTGATGCTTTTGACATCTGG	CARRGMAVAGRGSDAFDIW	IGHV3-21	IGHD6-19	IGHJ3	8	11	28	38
4	6.900120752113162E-4	TGTGCGAAAGATCAGGTTCGGGGGGGCTCCACCGGGCTCGGGATTTTCGACTACTGG	CAKDQVRGGSTGLGIFDYW	IGHV3-66	IGHD3-10	IGHJ4	12	14	22	48
4	6.900120752113162E-4	TGTGCGAAAGATCAGGAGTGGCTACGATCTTGGTCCTACTACGGTATGGACGTCTGG	CAKDQEWLRSWSYYGMDVW	IGHV3-30	IGHD5-12	IGHJ6	12	16	27	35
4	6.900120752113162E-4	TGTGCGAAAGAGGGGTGGGAGCTTACCCCCTACTACTACTACGGTATGGACGTCTGG	CAKEGWELTPYYYYGMDVW	IGHV3-30	IGHD1-26	IGHJ6	10	14	22	29
4	6.900120752113162E-4	TGTGCAACAGTTCCGGCCCTGCGCCAGCGTCGGGGGGAGTTATCGTTACCTTATTGG	CATVPALRQRRGELSLPYW	IGHV1-24	IGHD3-16	IGHJ4	9	32	47	54
4	6.900120752113162E-4	TGTGCAACAGATCGGATAGTGGGAGTCACCCACTACTACTACGGTATGGACGTCTGG	CATDRIVGVTHYYYGMDVW	IGHV1-24	IGHD1-26	IGHJ6	12	15	24	31
4	6.900120752113162E-4	TGTGCAACAGATGGACAGCTATGGTTACACGGCTACTACTACGGTATGGACGTCTGG	CATDGQLWLHGYYYGMDVW	IGHV1-24	IGHD5-18	IGHJ6	11	14	27	32
4	6.900120752113162E-4	TGTGCGAGATTTTACTATGATAGTAGTGGTTATTACTACTACTTTGACTACTGG	CARFYYDSSGYYYYFDYW	IGHV4-39	IGHD3-22	IGHJ4	8	11	35	36
4	6.900120752113162E-4	TGTGCGAGACATGGGACTTATTTTGACCTCAAGTACCACGGTATGGACGTCTGG	CARHGTYFDLKYHGMDVW	IGHV5-10-1	IGHD3-9	IGHJ6	12	18	26	42
4	6.900120752113162E-4	TGTGCGAGAGGGGAAACCAATTCAGCTTTGGTCTTTTGGTCTTTATGGTCCTGG	CARGETNSALVFWSLWSW	IGHV1-67	IGHD5-18	IGHJ5	9	22	31	49
4	6.900120752113162E-4	TGTGCGAGAGGAATTGTCGTAGTCCCAGGTGCCGCCTGGCCGCTTGACCTCTGG	CARGIVVVPGAAWPLDLW	IGHV1-8	IGHD2-2	IGHJ5	10	12	31	45
4	6.900120752113162E-4	TGTGCGAGAGATCGTGGGCTATCGCCTATTGAAGTTTACTACTTTGACCACTGG	CARDRGLSPIEVYYFDHW	IGHV3-30	IGHD2-15	IGHJ4	12	26	34	36
4	6.900120752113162E-4	TGTGCGAGAGATAGGGTTACTATGATAGTAGCGGAAGGATATGTTGACTACTGG	CARDRVTMIVAEGYVDYW	IGHV3-53	IGHD3-22	IGHJ4	11	16	30	43
4	6.900120752113162E-4	TGTGCGAGAGAGGGACGGAACGGTGACTACGTTGTGATTCCCTTTGACTCCTGG	CAREGRNGDYVVIPFDSW	IGHV3-11	IGHD4-17	IGHJ4	10	19	31	41
4	6.900120752113162E-4	TGTGCGAGAAAGGGATATTTTGACTGGTCATCGGGCTGGTACTTCGATCTCTGG	CARKGYFDWSSGWYFDLW	IGHV4-28	IGHD3-9	IGHJ2	10	13	27	35
4	6.900120752113162E-4	TGTGCGAAAGATCCCTATTACGATTTTTGGAGTGGTTATTACTTTGACTACTGG	CAKDPYYDFWSGYYFDYW	IGHV3-23	IGHD3-3	IGHJ4	12	15	38	39
4	6.900120752113162E-4	TGTGCAACGACTGGATATAGTGGCTACGATTGGGGTTACTATTTTGACTCCTGG	CATTGYSGYDWGYYFDSW	IGHV1-24	IGHD5-12	IGHJ4	7	11	30	36
4	6.900120752113162E-4	TGTGCGAGGCGACGACCCAGAACTGGCACTACGCGGTGGTTCGACCCCTGG	CARRRPRTGTTRWFDPW	IGHV4-39	IGHD1-7	IGHJ5	7	20	32	36
4	6.900120752113162E-4	TGTGCGAGGACCGAATGGCTATGGGGCTACTACTACTACATGGACGTCTGG	CARTEWLWGYYYYMDVW	IGHV3-21	IGHD5-18	IGHJ6	7	17	23	26
4	6.900120752113162E-4	TGTGCGAGAGCCCAGGGGTGTGATGGTGACTGCTACGGACTTGACTACTGG	CARAQGCDGDCYGLDYW	IGHV4-34	IGHD2-21	IGHJ4	9	18	34	40
4	6.900120752113162E-4	TGTGCGAGAGATAGAGGGGACTATGCTAGTAGTGTTTTTCCGATGTACTGG	CARDRGDYASSVFPMYW	IGHV4-31	IGHD3-22	IGHJ4	11	19	33	45
4	6.900120752113162E-4	TGTGCGAGAAACGTGAATTGTGGTGCTGACTGCTACTCATTTGACTTCTGG	CARNVNCGADCYSFDFW	IGHV4-39	IGHD2-21	IGHJ4	8	16	34	39
4	6.900120752113162E-4	TGTGTGAGAGATCTTCCCGTGACTACGGTGACTACCGGGGACTACTGG	CVRDLPVTTVTTGDYW	IGHV3-60	IGHD4-17	IGHJ4	14	19	34	39
4	6.900120752113162E-4	TGTGCGACAGATTGGGGTGACCACCAAGTGTGGAATTTTGACTCCTGG	CATDWGDHQVWNFDSW	IGHV1-67	IGHD2-15	IGHJ4	11	19	25	36
4	6.900120752113162E-4	TGTGCGAGACCCCCACAAGGCAGTGGCTGGCCTAGATTTGACTACTGG	CARPPQGSGWPRFDYW	IGHV3-21	IGHD6-19	IGHJ4	8	19	29	36
4	6.900120752113162E-4	TGTGCGAGAATATACTATGATCATAATGGTAAATACTTTGACTACTGG	CARIYYDHNGKYFDYW	IGHV1-46	IGHD3-22	IGHJ4	8	12	20	33
4	6.900120752113162E-4	TGTGCACACTTCCGGTGGTTCGGGGAGTTACTTTGGTTCGACCCCTGG	CAHFRWFGELLWFDPW	IGHV2-5	IGHD3-10	IGHJ5	8	15	29	33
4	6.900120752113162E-4	TGTGCACACAAGCCCTACCTGGGCCCTTTAAATGCTTTTGATATCTGG	CAHKPYLGPLNAFDIW	IGHV2-5	IGHD7-27	IGHJ3	9	14	22	31
4	6.900120752113162E-4	TGTGCAACAGATGCAGCTGTTTTTGGAGTGGTTCCTCTTCGCTACTGG	CATDAAVFGVVPLRYW	IGHV1-24	IGHD3-3	IGHJ4	11	19	32	41
4	6.900120752113162E-4	TGTGCAAAAGACAATGTGGGGTATAACTGGAACTACTTTGACTACTGG	CAKDNVGYNWNYFDYW	IGHV3-43	IGHD1-20	IGHJ4	10	19	30	31
4	6.900120752113162E-4	TGTGCGAGATTTGGGGGGTATGCTTCGGGGACCTTTGACTACTGG	CARFGGYASGTFDYW	IGHV4-39	IGHD3-10	IGHJ4	8	18	30	32
4	6.900120752113162E-4	TGTGCGAGAGCTAGTTATAGTGGTTATTCCCTTTTTGGGTACTGG	CARASYSGYSLFGYW	IGHV4-4	IGHD3-22	IGHJ4	9	17	27	39
4	6.900120752113162E-4	TGTGCGAGAGGGTGGCTACAAAAATATTGGTATTTCGATCTCTGG	CARGWLQKYWYFDLW	IGHV3-11	IGHD5-24	IGHJ2	9	12	20	27
4	6.900120752113162E-4	TGTGCGAGAGATTTAAATAGTTGGACCCGAACCGGTGACTACTGG	CARDLNSWTRTGDYW	IGHV3-21	IGHD3-10	IGHJ4	11	25	32	35
4	6.900120752113162E-4	TGTGCGAAAGGCGGGGATTACTATAATAGTTTTGGGTATTCCTGG	CAKGGDYYNSFGYSW	IGHV3-23	IGHD3-22	IGHJ5	9	16	39	40
4	6.900120752113162E-4	TGTGCGAAAGATCTTCCCGGAAGGGGGAGCGCAAGAGACTCGTGG	CAKDLPGRGSARDSW	IGHV3-30	IGHD3-16	IGHJ1	13	22	28	42
4	6.900120752113162E-4	TGTGCGAAAGAGAAAGCCCCAGGGCAGTGGTATTTCGATCTCTGG	CAKEKAPGQWYFDLW	IGHV3-23	IGHD7-27	IGHJ2	10	16	21	27
4	6.900120752113162E-4	TGTGCAGCATCTCGTAGTAGTTACACCTTGCCCTTTGTCTCCTGG	CAASRSSYTLPFVSW	IGHV1-8	IGHD1-26	IGHJ4	4	12	19	32
4	6.900120752113162E-4	TGTGTGAGAGATGGAAATGTCAACTGGGATCTTGACTTCTGG	CVRDGNVNWDLDFW	IGHV3-21	IGHD1-1	IGHJ4	11	20	26	31
4	6.900120752113162E-4	TGTGCGAGACTGAGCCACTGGTCCCTACCGTTTGACTTCTGG	CARLSHWSLPFDFW	IGHV5-10-1	IGHD6-19	IGHJ4	9	12	19	30
4	6.900120752113162E-4	TGTGCGAGAGGGGGGGCCCGTTATGACGATTTTGACTACTGG	CARGGARYDDFDYW	IGHV1-8	IGHD3-16	IGHJ4	10	17	29	30
4	6.900120752113162E-4	TGTGCGAGAGACGGCTCTAGTGCCAAACGATTTGGCTACTGG	CARDGSSAKRFGYW	IGHV4-31	IGHD3-16	IGHJ4	10	22	28	30
4	6.900120752113162E-4	TGTGCGAGAGAGGGGCCTGATGCTGGGAGCTACCCTTACTGG	CAREGPDAGSYPYW	IGHV1-18	IGHD1-26	IGHJ4	10	23	32	36
4	6.900120752113162E-4	TGTGCGAGAGAAACACAGTTCACAGATGCTTTTGATATCTGG	CARETQFTDAFDIW	IGHV4-4	IGHD1-7	IGHJ3	10	16	20	24
4	6.900120752113162E-4	TGTGCGAGAACTACCACGGCGATAACCCTGTTAACTTATTGG	CARTTTAITLLTYW	IGHV4-59	IGHD2-15	IGHJ4	8	10	16	39
4	6.900120752113162E-4	TGTGCGAGAAGTGTTCTCACATGGCACCACGTGGACGTCTGG	CARSVLTWHHVDVW	IGHV4-28	IGHD1-14	IGHJ6	9	25	30	31
4	6.900120752113162E-4	TGTGCGAATCAATGTGGTGGTGGCTGCTCCTCTGACTACTGG	CANQCGGGCSSDYW	IGHV3-30	IGHD2-21	IGHJ4	6	12	27	32
4	6.900120752113162E-4	TGTGCGAATGCGGATACAGGTCTGGCAGAAGTTGACCACTGG	CANADTGLAEVDHW	IGHV3-23	IGHD5-18	IGHJ4	7	11	18	31
4	6.900120752113162E-4	TGTGCGAAAGTTATTAATGAGGGCAGCAGCTGGGACTACTGG	CAKVINEGSSWDYW	IGHV3-23	IGHD6-13	IGHJ4	9	22	32	33
4	6.900120752113162E-4	TGTGCAAGCTACGGTGACTACTCTTCCAACTTTGACTACTGG	CASYGDYSSNFDYW	IGHV3-9	IGHD4-17	IGHJ4	6	8	20	28
4	6.900120752113162E-4	TGTACAAGGATGGCTACCCTTATGGATGCCTTTGATGTCTGG	CTRMATLMDAFDVW	IGHV1-46	IGHD5-24	IGHJ3	2	8	16	24
4	6.900120752113162E-4	TGTGCCCTTACCGGAGTTTACCTTGGTTTTGATATCTGG	CALTGVYLGFDIW	IGHV3-21	IGHD4-23	IGHJ3	4	10	17	26
4	6.900120752113162E-4	TGTGCGAGAGATGGGCGGAGTGGTTACGATGACTACTGG	CARDGRSGYDDYW	IGHV4-31	IGHD3-3	IGHJ4	11	16	25	29
4	6.900120752113162E-4	TGTGCGAGAGATGGGCGGAGTGGTTACGATGACTACTGG	CARDGRSGYDDYW	IGHV3-48	IGHD3-3	IGHJ4	11	16	25	29
4	6.900120752113162E-4	TGTGCGAACCCGGGGGAAGAGGATGCTTTTGATATCTGG	CANPGEEDAFDIW	IGHV1-46	IGHD6-13	IGHJ3	6	7	13	21
4	6.900120752113162E-4	TGTGCGGGTAGTTTTTATGAACCGTTTGACTACTGG	CAGSFYEPFDYW	IGHV1-58	IGHD1-7	IGHJ4	6	7	12	24
4	6.900120752113162E-4	TGTACAAGAGATACCACTGGCTGGTACCGCTACTGG	CTRDTTGWYRYW	IGHV3-73	IGHD6-19	IGHJ4	8	10	26	29
4	6.900120752113162E-4	TGTGCGAGAGGGGCCACATCTATGGTCCTCTGG	CARGATSMVLW	IGHV3-21	IGHD5-18	IGHJ4	9	15	25	29
4	6.900120752113162E-4	TGTGCAAAAGGGGAAACCCCCTTTGACTACTGG	CAKGETPFDYW	IGHV3-43	.	IGHJ4	9	-1	-1	20
4	6.900120752113162E-4	TGTGTCCAGCTTGGAGTTGGGGGCTGG	CVQLGVGGW	IGHV3-72	IGHD3-16	IGHJ4	3	16	22	23
4	6.900120752113162E-4	TGTACTCCGTTAAATGGTCACTGG	CTPLNGHW	IGHV3-73	IGHD2-8	IGHJ4	5	12	17	19
3	5.175090564084871E-4	TGTGCGAGAGGCGAAGCTCATTACTATGGTTCGGGGAGTTATTTTAACCAAGGAACTCAGGATTACTACCACTACTACGGTATGGACGTCTGG	CARGEAHYYGSGSYFNQGTQDYYHYYGMDVW	IGHV1-8	IGHD3-10	IGHJ6	11	19	47	61
3	5.175090564084871E-4	TGTGCGAGAGATACTAGGACCCCGGACTACGATATTTTGACTGGTTATTATATTGAAGTCCCCCACTACTTTGACTACTGG	CARDTRTPDYDILTGYYIEVPHYFDYW	IGHV4-31	IGHD3-9	IGHJ4	11	27	51	64
3	5.175090564084871E-4	TGTGCAAGAGATAATTACCATATTACGATTTTTGGAGTGGTTACAAGTCGTGACTACTACTACTACTACATGGACGTCTGG	CARDNYHITIFGVVTSRDYYYYYMDVW	IGHV3-74	IGHD3-3	IGHJ6	11	20	42	52
3	5.175090564084871E-4	TGTGCGAGAGGGCTAGAGTCCCTATGGTTCGGGGAGTTATTACCTTCTCGGGCCTACTACTACGGTATGGACGTCTGG	CARGLESLWFGELLPSRAYYYGMDVW	IGHV1-8	IGHD3-10	IGHJ6	10	21	41	53
3	5.175090564084871E-4	TGTGCGAGAATGGGCCGCGATTGTAGTGGTGGTAGCTGCTACTTCCAGTCTTCCCTCTACGGTATGGACGTCTGG	CARMGRDCSGGSCYFQSSLYGMDVW	IGHV1-46	IGHD2-15	IGHJ6	8	19	42	63
3	5.175090564084871E-4	TGTGCGAGAATGGGCCGCGATTGTAGTGGTGGTAGCTGCTACTTCCAGTCTTCCCTCTACGGTATGGACGTCTGG	CARMGRDCSGGSCYFQSSLYGMDVW	IGHV4-28	IGHD2-15	IGHJ6	9	19	42	63
3	5.175090564084871E-4	TGTGCGAGAGATTACGATATTTTGACTGGTTATTATTCGGACGGGGGGTACTACTACGGTATGGACGTCTGG	CARDYDILTGYYSDGGYYYGMDVW	IGHV4-31	IGHD3-9	IGHJ6	11	12	35	48
3	5.175090564084871E-4	TGTGCGAGCTCGGTGGTAGCTGCTACGGATGTAGTCAGTATTACTATGATCCCCGGCTTTGACTACTGG	CASSVVAATDVVSITMIPGFDYW	IGHV4-39	IGHD2-15	IGHJ4	7	11	25	56
3	5.175090564084871E-4	TGTGCGAGAGCGGGTGGGCTGTCGATACAGCTATGGCCACCTGAACCCAGGTACTACTTTGACTACTGG	CARAGGLSIQLWPPEPRYYFDYW	IGHV4-31	IGHD5-18	IGHJ4	9	23	35	50
3	5.175090564084871E-4	TGTGCGAGAGGCCAAGGCTTTACGATTTTTGGAGTGGTTACCGGGTTAGTGGGTTGGTTCGACCCCTGG	CARGQGFTIFGVVTGLVGWFDPW	IGHV1-8	IGHD3-3	IGHJ5	12	19	39	54
3	5.175090564084871E-4	TGTGCGAGAGGGGGAGAGCTATTGGGATGGTTCGGGGAGTTATTATTCCCTAACTGGTTCGACCCCTGG	CARGGELLGWFGELLFPNWFDPW	IGHV1-8	IGHD3-10	IGHJ5	10	26	45	51
3	5.175090564084871E-4	TGTGCGAGAGATATATCCCCATCTATTACGATTTTTGGAGTGGTTATTATGGGGGGCTTTGACTACTGG	CARDISPSITIFGVVIMGGFDYW	IGHV4-59	IGHD3-3	IGHJ4	11	23	49	56
3	5.175090564084871E-4	TGTGCGAGAGAATTACGATATTTTGACTGGTTATCAAACAACTACTACTACTACGGTATGGACGTCTGG	CARELRYFDWLSNNYYYYGMDVW	IGHV3-23	IGHD3-9	IGHJ6	10	11	33	40
3	5.175090564084871E-4	TGTGCGAAAGCCGAGACCCATTACGATATTTTGACTGGTTATTATATCATACCCCTATTCCAGCACTGG	CAKAETHYDILTGYYIIPLFQHW	IGHV3-23	IGHD3-9	IGHJ1	9	19	45	57
3	5.175090564084871E-4	TGTGCGACCCCTAAGATATCTACGTTTGGGGGAGTTCCTAACTACTACTACGGTATGGACGTCTGG	CATPKISTFGGVPNYYYGMDVW	IGHV5-10-1	IGHD3-16	IGHJ6	6	20	35	40
3	5.175090564084871E-4	TGTGCGAGGGAACCCCGGGGTTACTATGATAGTAGTGGTTACTACTACTACCACTTTGACAACTGG	CAREPRGYYDSSGYYYYHFDNW	IGHV4-39	IGHD3-22	IGHJ4	7	20	47	48
3	5.175090564084871E-4	TGTGCGAGATGCCCGAGGGGTGGTTCGGGGAGTTATTATTTATTGTGGGATGCTTTTGATATCTGG	CARCPRGGSGSYYLLWDAFDIW	IGHV4-55	IGHD3-10	IGHJ3	9	20	38	48
3	5.175090564084871E-4	TGTGCGAGAGGTCGAGACGTATTACTATGGTTCGGGGAGTTATTGCCCTTCGAATTTGACTACTGG	CARGRDVLLWFGELLPFEFDYW	IGHV1-8	IGHD3-10	IGHJ4	10	16	43	54
3	5.175090564084871E-4	TGTGCGAGAGATCTAGCAGCAGTGCGAGTGTGGGGTTACTACTACTACTACGGTATGGACGTCTGG	CARDLAAVRVWGYYYYYGMDVW	IGHV3-11	IGHD6-13	IGHJ6	13	14	21	35
3	5.175090564084871E-4	TGTGCGAGAGATCCGGGATATTATAGTGATGGTAAATGGTATTCCGATGGCTACTTTGACTACTGG	CARDPGYYSDGKWYSDGYFDYW	IGHV3-11	IGHD2-15	IGHJ4	12	15	33	50
3	5.175090564084871E-4	TGTGCGAGAGAGAGAGCAGGAGATATTGTACTAATGGTGTATGTTAATGATGCTTTTGATATCTGG	CARERAGDIVLMVYVNDAFDIW	IGHV4-31	IGHD2-8	IGHJ3	10	21	42	46
3	5.175090564084871E-4	TGTGCGAGAACAAAGTACAACTGGAACGACCTATCGTACTACTACTACTACTACATGGACGTCTGG	CARTKYNWNDLSYYYYYYMDVW	IGHV4-28	IGHD1-1	IGHJ6	9	14	29	36
3	5.175090564084871E-4	TGTGCGAAAGACGGAGGGGCCCTACGGTGGTATCCGTACTACTACTACTACTACATGGACGTCTGG	CAKDGGALRWYPYYYYYYMDVW	IGHV3-30	IGHD4-23	IGHJ6	10	21	31	36
3	5.175090564084871E-4	TGTGCGAGAGTGGGGTCAGATTATTATGATCGTAGTCCTTTTTCGCATGCTTTTGAAACCTGG	CARVGSDYYDRSPFSHAFETW	IGHV5-10-1	IGHD3-22	IGHJ3	8	19	35	46
3	5.175090564084871E-4	TGTGCGAGAGTGAGGGGGGAGATTACTATGATAGTAGTGGTTATGGGTGCTTTTGATATCTGG	CARVRGEITMIVVVMGAFDIW	IGHV4-34	IGHD3-22	IGHJ3	9	21	43	47
3	5.175090564084871E-4	TGTGCGAGAGGTCGTGGTATGACCGTTCTTGGAGTTGTTATTGCAAGATGGTTCGACCCCTGG	CARGRGMTVLGVVIARWFDPW	IGHV4-4	IGHD3-3	IGHJ5	9	28	41	48
3	5.175090564084871E-4	TGTGCGAGAGATACCCCGGAATACTTTGAAAGTAGTGGTTATTCATCCAACTTTGACCACTGG	CARDTPEYFESSGYSSNFDHW	IGHV1-18	IGHD3-22	IGHJ4	11	21	42	49
3	5.175090564084871E-4	TGTGCGAGAGACCCGCTAAAGTTTACGTTTGGGGGAGTTATCGTTGATGCTTTTGATATCTGG	CARDPLKFTFGGVIVDAFDIW	IGHV4-4	IGHD3-16	IGHJ3	10	22	43	44
3	5.175090564084871E-4	TGTGCGAGACAACCCATATATTGTAGTGGTGGTAGCTGCTACTCAGACTTTGACTACTGG	CARQPIYCSGGSCYSDFDYW	IGHV5-10-1	IGHD2-15	IGHJ4	10	17	43	46
3	5.175090564084871E-4	TGTGCGAGAGCTGTAGTAGTACCAGCTGCTCTAGTAAAGAGATACTACTTTGACTACTGG	CARAVVVPAALVKRYYFDYW	IGHV4-34	IGHD2-2	IGHJ4	9	11	29	42
3	5.175090564084871E-4	TGTGCGAGAGGTTCCCTCTATTACTATGATAGGAGTGGTTATTCCCTCTTTGACTTTTGG	CARGSLYYYDRSGYSLFDFW	IGHV1-8	IGHD3-22	IGHJ4	10	18	42	47
3	5.175090564084871E-4	TGTGCGAGAGGCTTACGGCAGCAGCTGGTTTGGCACTACTACTACTACATGGACGTCTGG	CARGLRQQLVWHYYYYMDVW	IGHV1-8	IGHD6-13	IGHJ6	11	17	28	34
3	5.175090564084871E-4	TGTGCGAGAGGCTCGTTGTACCAGCTGCTATTTTCCTACTACTACTACATGGACGTCTGG	CARGSLYQLLFSYYYYMDVW	IGHV1-8	IGHD2-2	IGHJ6	11	17	30	35
3	5.175090564084871E-4	TGTGCGAGAGATAGCCCTTTCCATAGCAGTGGCTGGGGGTTCGGGGCGTTTGACTACTGG	CARDSPFHSSGWGFGAFDYW	IGHV4-31	IGHD6-19	IGHJ4	11	22	35	48
3	5.175090564084871E-4	TGTGCGAGAACAGCTCGAGAGATTACGTTTGGGGGAGTTATCGTACTCTTTGACTACTGG	CARTAREITFGGVIVLFDYW	IGHV1-18	IGHD3-16	IGHJ4	8	20	41	42
3	5.175090564084871E-4	TGTGCAAGAGCCTCGTATTACTATGGTTCGGGGAGTTATTATAATGTTGTGGACTACTGG	CARASYYYGSGSYYNVVDYW	IGHV3-74	IGHD3-10	IGHJ4	9	13	47	51
3	5.175090564084871E-4	TGTGCGGCCTCGGGCGGTGACCTATTTGGCTACTACTACTACTACATGGACGTCTGG	CAASGGDLFGYYYYYMDVW	IGHV1-2	IGHD4-17	IGHJ6	5	14	20	29
3	5.175090564084871E-4	TGTGCGACTAACCCCCCTAAATCTAGTAGTGATTACAGAGGATCTTTTGACTCCTGG	CATNPPKSSSDYRGSFDSW	IGHV3-23	IGHD3-22	IGHJ4	6	23	34	45
3	5.175090564084871E-4	TGTGCGAGATTAAGGGGTCGGCAGTGGCTAGTCTACTACTACTACATGGACGTCTGG	CARLRGRQWLVYYYYMDVW	IGHV4-55	IGHD6-19	IGHJ6	9	20	28	32
3	5.175090564084871E-4	TGTGCGAGATCTCGTAGGGGATGGCTACAATTAATGGTGTACTACTTTGACTACTGG	CARSRRGWLQLMVYYFDYW	IGHV4-59	IGHD5-24	IGHJ4	8	19	32	38
3	5.175090564084871E-4	TGTGCGAGACGCCAGTCTTACTTTGGTTCGGGGAGTAAAAACTACTTCGACCCCTGG	CARRQSYFGSGSKNYFDPW	IGHV5-10-1	IGHD3-10	IGHJ5	9	17	35	45
3	5.175090564084871E-4	TGTGCGAGAGGGGTAGTACCAGCTGCCATCCTCTACTACTACTACATGGACGTCTGG	CARGVVPAAILYYYYMDVW	IGHV1-8	IGHD2-2	IGHJ6	10	12	25	32
3	5.175090564084871E-4	TGTGCGAGAGACCTAGACTACGGTGACTACGAGGGGGATGATGCTTTTGATTTCTGG	CARDLDYGDYEGDDAFDFW	IGHV3-21	IGHD4-17	IGHJ3	10	15	30	37
3	5.175090564084871E-4	TGTGCGAGAGAACTTCGGAGATGGCTACAATTACAACCGTACTACTTTGACTACTGG	CARELRRWLQLQPYYFDYW	IGHV4-31	IGHD5-24	IGHJ4	10	17	33	38
3	5.175090564084871E-4	TGTGCGAAAGATCAGGTTCGGGGTGGCACCTCCGGGCTCGGGATTTTTGACTACTGG	CAKDQVRGGTSGLGIFDYW	IGHV3-30	IGHD3-10	IGHJ4	12	14	22	45
3	5.175090564084871E-4	TGTGCGAAAGATCAGGTTCGGGGGGGCGCCTCCGGGCTCGGGATTTTTGACTACTGG	CAKDQVRGGASGLGIFDYW	IGHV3-30	IGHD3-10	IGHJ4	12	14	22	45
3	5.175090564084871E-4	TGTGCGAAAGATCAAATTACCTATAGCAGTGGCTGGTACGTGGGCTTTGACTACTGG	CAKDQITYSSGWYVGFDYW	IGHV4-31	IGHD6-19	IGHJ4	12	21	40	44
3	5.175090564084871E-4	TGTGCAAGAGCCCCGTATAGCAGCAGCTGGTACGGGGGGAACTGGTTCGACCCCTGG	CARAPYSSSWYGGNWFDPW	IGHV3-74	IGHD6-13	IGHJ5	9	14	33	39
3	5.175090564084871E-4	TGTGCGAGCAAAGGGCTTGTACTGTATAGCAGTGGACAGGTTTTTGACTACTGG	CASKGLVLYSSGQVFDYW	IGHV3-23	IGHD6-19	IGHJ4	6	23	34	42
3	5.175090564084871E-4	TGTGCGAGGCATTACTATGATAGTAGTGGTTATTACGGCCTTTTTGACTACTGG	CARHYYDSSGYYGLFDYW	IGHV4-39	IGHD3-22	IGHJ4	11	12	35	42
3	5.175090564084871E-4	TGTGCGAGGGGCCCCATCCGTGCGAGTGGGAGCTATGGGGCCTTTGATCTCTGG	CARGPIRASGSYGAFDLW	IGHV4-34	IGHD1-26	IGHJ4	12	24	34	50
3	5.175090564084871E-4	TGTGCGAGGGATAGTGGGAGCTACTCGAGGTGGCTAGACTACTTTGACTACTGG	CARDSGSYSRWLDYFDYW	IGHV1-46	IGHD1-26	IGHJ4	11	12	24	37
3	5.175090564084871E-4	TGTGCGAGACATAGTGACTACGATTTTCACTCCTACTACTACATGGACGTCTGG	CARHSDYDFHSYYYMDVW	IGHV3-21	IGHD5-12	IGHJ6	8	10	24	28
3	5.175090564084871E-4	TGTGCGAGAGTGACAGCAGTGGCTGGAACGATTTTTGCTGCTTTTGATATCTGG	CARVTAVAGTIFAAFDIW	IGHV3-53	IGHD6-19	IGHJ3	9	14	29	38
3	5.175090564084871E-4	TGTGCGAGAGGGATCATGGGATGGCTACAACTAACCTGGTACTTCGATCTCTGG	CARGIMGWLQLTWYFDLW	IGHV3-21	IGHD5-24	IGHJ2	9	19	29	35
3	5.175090564084871E-4	TGTGCGAGAAAGGGATATTTTGACTGGTCATCGGGCTGGTACTTCGATCTCTGG	CARKGYFDWSSGWYFDLW	IGHV3-20	IGHD3-9	IGHJ2	8	13	27	35
3	5.175090564084871E-4	TGTGCGAAAGGGTTGCTATGGTTCGGGGAGTTATCCTCCCCTTTTGACTACTGG	CAKGLLWFGELSSPFDYW	IGHV3-30	IGHD3-10	IGHJ4	6	15	33	42
3	5.175090564084871E-4	TGTGCACACAGACCTGGTTATGCTTCGGGGAGTTGGTACTACTTTGACTACTGG	CAHRPGYASGSWYYFDYW	IGHV2-5	IGHD3-10	IGHJ4	12	18	33	35
3	5.175090564084871E-4	TGTGCAACACCGCGCAGTGGGAGCTACTATGGGGAGTACTACTTTGACTACTGG	CATPRSGSYYGEYYFDYW	IGHV1-69-2	IGHD1-26	IGHJ4	8	15	28	34
3	5.175090564084871E-4	TGTGCGCGGGCATTCAGGGGGTTCCGATCGGAGTTTGCTTTTGATATCTGG	CARAFRGFRSEFAFDIW	IGHV3-30	IGHD1-14	IGHJ3	5	19	25	35
3	5.175090564084871E-4	TGTGCGCGACAGGCGGCCCCAGTCTACTACTACTACTACATGGACGTCTGG	CARQAAPVYYYYYMDVW	IGHV5-10-1	IGHD7-27	IGHJ6	10	16	22	23
3	5.175090564084871E-4	TGTGCGAGACAATCGCCCCGATTTCTATGGTTCGGGGAGTTATCCCTCTGG	CARQSPRFLWFGELSLW	IGHV4-39	IGHD3-10	IGHJ4	10	20	42	47
3	5.175090564084871E-4	TGTGCGAGACAATCGCCCCGATTTCTATGGTTCGGGGAGTTATCCCTCTGG	CARQSPRFLWFGELSLW	IGHV5-10-1	IGHD3-10	IGHJ4	10	20	42	47
3	5.175090564084871E-4	TGTGCGAAAGAGCTTTTCGATTGGGAGCTACTAGAACCTTTTGACTACTGG	CAKELFDWELLEPFDYW	IGHV3-23	IGHD1-26	IGHJ4	15	21	32	39
3	5.175090564084871E-4	TGTGCAACCCTGACCTCAGATTTTAGCCCTAGCAGTGGCTGGGACTACTGG	CATLTSDFSPSSGWDYW	IGHV1-24	IGHD6-19	IGHJ4	7	29	41	42
3	5.175090564084871E-4	TGTGCAAGAGAAGTTGGTGGTTATTACTACCGGGGGTGGTTCGACCCCTGG	CAREVGGYYYRGWFDPW	IGHV3-13	IGHD3-22	IGHJ5	10	16	29	36
3	5.175090564084871E-4	TGTACGAGACACCCAACTGGAACTTCAGATCCCTACTACATAGACGTCTGG	CTRHPTGTSDPYYIDVW	IGHV5-10-1	IGHD1-1	IGHJ6	10	13	22	32
3	5.175090564084871E-4	TGTGCGACAGATGGGGGCTTCGACTTGGAGGGAACTTTTGATATCTGG	CATDGGFDLEGTFDIW	IGHV4-31	IGHD3-3	IGHJ3	11	24	29	34
3	5.175090564084871E-4	TGTGCGAGAGTTGATTACGATTTCTGGCGTGGTGACCATGACTACTGG	CARVDYDFWRGDHDYW	IGHV4-34	IGHD3-3	IGHJ4	9	13	32	38
3	5.175090564084871E-4	TGTGCGAGAGCTGGAGGTAGCGTGGTGGTGACTGCTTTTGACTACTGG	CARAGGSVVVTAFDYW	IGHV3-11	IGHD2-21	IGHJ4	9	21	35	36
3	5.175090564084871E-4	TGTGCAGTCCAAGGTCCCCGAATATCAGCGGCCGTCCTTGACAACTGG	CAVQGPRISAAVLDNW	IGHV1-18	IGHD3-10	IGHJ4	4	14	21	37
3	5.175090564084871E-4	TGTGCAACATCCCCAGCGGTGACCACACTTTGGTGGTTCGACCCCTGG	CATSPAVTTLWWFDPW	IGHV1-24	IGHD4-17	IGHJ5	8	16	22	33
3	5.175090564084871E-4	TGTGCAAAAGATAACGAGGGGGGCTTCGGGGAGTTCCTTGACTCCTGG	CAKDNEGGFGEFLDSW	IGHV3-9	IGHD3-10	IGHJ4	12	24	34	37
3	5.175090564084871E-4	TGTGCGGGAGCAGATTACTCCGCGGTCGAGGCTTTTGCTCTCTGG	CAGADYSAVEAFALW	IGHV1-46	IGHD2-15	IGHJ3	9	15	21	30
3	5.175090564084871E-4	TGTGCGAGAGACGGCGGGCACTATTATGATGCTTTTGATATGTGG	CARDGGHYYDAFDMW	IGHV1-69	IGHD1-26	IGHJ3	10	18	23	25
3	5.175090564084871E-4	TGTGCGAAAGATCTTCCCGGAAGGGGGAGCGCAAGAGACTCGTGG	CAKDLPGRGSARDSW	IGHV3-23	IGHD3-16	IGHJ1	14	22	28	42
3	5.175090564084871E-4	TGTGCGAAAGAGAAAGGCCCAGGGCAGTGGTATTTCGATCTCTGG	CAKEKGPGQWYFDLW	IGHV3-23	IGHD7-27	IGHJ2	10	17	21	27
3	5.175090564084871E-4	TGTGCAGCATCTCGTAGTAGTTACACCTTGCCCTTTGTCTCCTGG	CAASRSSYTLPFVSW	IGHV3-9	IGHD1-26	IGHJ4	5	12	19	32
3	5.175090564084871E-4	TGTGCTCGGGGGCGATGGCTCCCTGAATACTTCCAGCACTGG	CARGRWLPEYFQHW	IGHV1-46	IGHD5-24	IGHJ1	4	13	19	22
3	5.175090564084871E-4	TGTGCGAGAGGGGCCTATCTCACAACGTACTTTGACTACTGG	CARGAYLTTYFDYW	IGHV1-8	IGHD1-1	IGHJ4	10	21	25	27
3	5.175090564084871E-4	TGTGCGAGAAGGGTTACAGTCTACTACTACATAGACATGTGG	CARRVTVYYYIDMW	IGHV4-34	IGHD4-11	IGHJ6	8	14	19	20
3	5.175090564084871E-4	TGTGCGAAACATCTATGGCTACACAAAAGCATTGACTACTGG	CAKHLWLHKSIDYW	IGHV3-23	IGHD5-24	IGHJ4	13	14	22	31
3	5.175090564084871E-4	TGTGTGAGAGAACAGTGGTTGGTACGTCTCGACTACTGG	CVREQWLVRLDYW	IGHV3-35	IGHD6-19	IGHJ4	8	12	26	30
3	5.175090564084871E-4	TGTTTACTTAGTGGCTACGATTGGTTTGACTACTGG	CLLSGYDWFDYW	IGHV3-15	IGHD5-12	IGHJ4	2	8	21	24
3	5.175090564084871E-4	TGTGCGCCGGACTACGGTGACTACTGGGGTTACTGG	CAPDYGDYWGYW	IGHV1-46	IGHD4-17	IGHJ4	5	9	23	30
3	5.175090564084871E-4	TGTGCAAGGGACCAGACCTACATGGACGTCTGG	CARDQTYMDVW	IGHV4-4	IGHD2-2	IGHJ6	4	10	14	17
3	5.175090564084871E-4	TGTGCGAGAAGCCGACTGGCTGACTTCTGG	CARSRLADFW	IGHV5-51	IGHD3-9	IGHJ4	8	13	18	20
3	5.175090564084871E-4	TGTACTCCGTTGAATGGTCACTGG	CTPLNGHW	IGHV3-73	IGHD2-8	IGHJ4	5	12	17	19
2	3.450060376056581E-4	TGTGCGAGACCTAGGTTGGGGTATTACTATGATAGTAGTGGTTATTACTACTCGGGAGCCCTCATCCCTGGCTACTTTGACTACTGG	CARPRLGYYYDSSGYYYSGALIPGYFDYW	IGHV5-10-1	IGHD3-22	IGHJ4	9	20	50	71
2	3.450060376056581E-4	TGTGCGAAGGAGGCTGGGACGTCCGAGTTTTACGATATTTTGGCTGGTTTTGGTCTCAGTCCCGTTCTCAAGTACATGGACGTCTGG	CAKEAGTSEFYDILAGFGLSPVLKYMDVW	IGHV1-46	IGHD3-9	IGHJ6	6	29	48	72
2	3.450060376056581E-4	TGTGCGAAGGAGGCTGGGACGTCCGAGTTTTACGATATTTTGGCTGGTTTTGGTCTCAGTCCCGTTCTCAAGTACATGGACGTCTGG	CAKEAGTSEFYDILAGFGLSPVLKYMDVW	IGHV3-66	IGHD3-9	IGHJ6	6	29	48	72
2	3.450060376056581E-4	TGTGCGAGAGATGGCGTAGTAGTACCAGCTGCTATGTCCTTAGTTGGGGAATCGTACTACTACTACGGTATGGACGTCTGG	CARDGVVVPAAMSLVGESYYYYGMDVW	IGHV4-31	IGHD2-2	IGHJ6	11	15	35	54
2	3.450060376056581E-4	TGTGCGAGAGATGGGTTGACGGTACCAGCTGCTATGCCGACCGAACCCGATTACTACTACTACTACGGTATGGACGTCTGG	CARDGLTVPAAMPTEPDYYYYYGMDVW	IGHV3-11	IGHD2-2	IGHJ6	11	21	38	49
2	3.450060376056581E-4	TGTGCGAGAGATACTAGGACCCCGGACTACGATATTTTGACTGGTTATTATATTGAAGTCCCCCACTACTTTGACTACTGG	CARDTRTPDYDILTGYYIEVPHYFDYW	IGHV3-11	IGHD3-9	IGHJ4	11	27	51	64
2	3.450060376056581E-4	TGTGCGAGAGGCCCTATTGTAGTAGTACCAGCTGCTCTGGGATTGGGTCTCTACTACTACTACTACATGGACGTCTGG	CARGPIVVVPAALGLGLYYYYYMDVW	IGHV4-34	IGHD2-2	IGHJ6	12	14	35	50
2	3.450060376056581E-4	TGTGCGAGAGATCTGGGGGAGGACTTATTCTTAGGCGATGGTTCGGGACCTCCCTACTACTACTACATGGACGTCTGG	CARDLGEDLFLGDGSGPPYYYYMDVW	IGHV1-46	IGHD3-10	IGHJ6	13	37	46	53
2	3.450060376056581E-4	TGTGCGACTCATACCACGTATTACTATGATAGTAGTGGTTATTACCGCGAGGTGGGCTGGTACTTCGATCTCTGG	CATHTTYYYDSSGYYREVGWYFDLW	IGHV4-39	IGHD3-22	IGHJ2	6	15	44	56
2	3.450060376056581E-4	TGTGCGAGACCTGGGAGTGTGATAGTATCAGCTGCTATGGGGAGATTTCACTATTACTACTACATGGACGTCTGG	CARPGSVIVSAAMGRFHYYYYMDVW	IGHV1-46	IGHD2-2	IGHJ6	8	22	38	49
2	3.450060376056581E-4	TGTGCGAGACCGTCAGGCTATTACGATATTTTGACTGGTTATTATAGTTACTACTACTACGGTATGGACGTCTGG	CARPSGYYDILTGYYSYYYYGMDVW	IGHV1-18	IGHD3-9	IGHJ6	8	18	45	48
2	3.450060376056581E-4	TGTGCGAGAGGGAAGATTGGTATTACTATGATAGTAGTGGTTATTACGGGAGCCGACTGGTACTTCGATCTCTGG	CARGKIGITMIVVVITGADWYFDLW	IGHV4-34	IGHD3-22	IGHJ2	10	19	46	55
2	3.450060376056581E-4	TGTGCGAGAGATCTGGGGGGGATTTATGATTACGTTTGGGGGAGTTATCGTTATTGGAGTGCTTTTGATATCTGG	CARDLGGIYDYVWGSYRYWSAFDIW	IGHV1-46	IGHD3-16	IGHJ3	13	23	53	59
2	3.450060376056581E-4	TGTGCGAGAGATCAGGACAACTGGAACGACGTTCATCCAGAGGAGAACTACTACTACTACGGTATGGACGTCTGG	CARDQDNWNDVHPEENYYYYGMDVW	IGHV4-31	IGHD1-1	IGHJ6	12	16	31	46
2	3.450060376056581E-4	TGTGCGAGAGATAGTCGGTATTACTATGATAGTAGTGCCCTAGGGGGCTACTACTACTACGGTATGGACGTCTGG	CARDSRYYYDSSALGGYYYYGMDVW	IGHV3-11	IGHD3-22	IGHJ6	11	17	36	47
2	3.450060376056581E-4	TGTGCGAGAAGTAACGGGGGTATTACTATGATAGTAGTGGTTACCCCCTACTACTACTACTACATGGACGTCTGG	CARSNGGITMIVVVTPYYYYYMDVW	IGHV4-28	IGHD3-22	IGHJ6	9	19	42	47
2	3.450060376056581E-4	TGTGCGAGATCGGGGAGCGGACCAGGCGGAATTACTATGATAGTAGTGGTTACCTACGCCTATGACTACTGG	CARSGSGPGGITMIVVVTYAYDYW	IGHV1-46	IGHD3-22	IGHJ4	8	30	51	62
2	3.450060376056581E-4	TGTGCGAGAGTCGAACCATATGATTACGTTTGGGGGAGTTATCGTTCCCTATCAGGCGCAATGGACGTCTGG	CARVEPYDYVWGSYRSLSGAMDVW	IGHV5-10-1	IGHD3-16	IGHJ6	8	18	45	60
2	3.450060376056581E-4	TGTGCGAGAGGGATGTATTACTATGAAAGAAGTGATTCGAAGAATCGGCCGACTCTGGGTTTTGACCTCTGG	CARGMYYYERSDSKNRPTLGFDLW	IGHV1-46	IGHD3-22	IGHJ5	9	14	33	63
2	3.450060376056581E-4	TGTGCGAGAGATCTCGGGCAGCAGTGGCTGGGCCGGCTCCGGTTGGGGGGGGCCCAAATCTTTGACTACTGG	CARDLGQQWLGRLRLGGAQIFDYW	IGHV4-31	IGHD6-19	IGHJ4	14	19	30	59
2	3.450060376056581E-4	TGTGCGAGAGATGCGGTCAAGGCGCGCTTGTGGGGCGACTCGGACTACTACTACTACGGTATGGACGTCTGG	CARDAVKARLWGDSDYYYYGMDVW	IGHV4-31	IGHD2-21	IGHJ6	11	27	32	43
2	3.450060376056581E-4	TGTGCGGGAGATAATAGGGCCAGAGTTACGATTTTTGGAGTGGTTATTATTATACCCTTTGACTACTGG	CAGDNRARVTIFGVVIIIPFDYW	IGHV4-59	IGHD3-3	IGHJ4	11	25	49	56
2	3.450060376056581E-4	TGTGCGAGGCTTGCATTCGGCCACCATAGTGGCTACGATACTCTAATCGGGGGGGGGTTCGACCCCTGG	CARLAFGHHSGYDTLIGGGFDPW	IGHV4-39	IGHD5-12	IGHJ5	7	25	38	55
2	3.450060376056581E-4	TGTGCGAGAGCTCCCTCGGTACGATATTTTGACTGGTTATTGGAACCCGTTGATGCTTTTGATATCTGG	CARAPSVRYFDWLLEPVDAFDIW	IGHV4-31	IGHD3-9	IGHJ3	17	19	40	50
2	3.450060376056581E-4	TGTGCGAGAGCGGTCGGTATTACGATTTTTGGAGTGGTTATCCACGGCTACTACTACATGGACGTCTGG	CARAVGITIFGVVIHGYYYMDVW	IGHV4-34	IGHD3-3	IGHJ6	9	16	40	47
2	3.450060376056581E-4	TGTGCGAGAGGCCCCCCTTTACGCCCCCATTTCGTCCCCATTGTAGTGGTTGGTGCTTTTGATATCTGG	CARGPPLRPHFVPIVVVGAFDIW	IGHV1-8	IGHD2-15	IGHJ3	12	39	49	53
2	3.450060376056581E-4	TGTGCGAGAGGCAGCCCTTATTACGATATTTTGACTGGTTACCTCGTGACCTGCTACTTTGACTACTGG	CARGSPYYDILTGYLVTCYFDYW	IGHV1-8	IGHD3-9	IGHJ4	11	18	40	53
2	3.450060376056581E-4	TGTGCGAGAGATCAAAGGAGTGTTACTCTGGTTCGGGGAGTTCCAATCTACTACTACATGGACGTCTGG	CARDQRSVTLVRGVPIYYYMDVW	IGHV4-4	IGHD3-10	IGHJ6	12	22	41	47
2	3.450060376056581E-4	TGTGCGAGAGATACCTCCCTCCACGAGATTTTTGGAGTGGTTATTGATATACCGACCTTTGACTACTGG	CARDTSLHEIFGVVIDIPTFDYW	IGHV3-21	IGHD3-3	IGHJ4	11	26	44	56
2	3.450060376056581E-4	TGTGCGAGAGAGGTATACGATTTTTGGAGTGGTTATTTAAACTACTACTACTACTACATGGACGTCTGG	CAREVYDFWSGYLNYYYYYMDVW	IGHV4-4	IGHD3-3	IGHJ6	10	15	36	40
2	3.450060376056581E-4	TGTGCGAGAGAGGGCGTGAAGAATATTGTAGTAGTACCAGCTGCTATTGTCCCCTGGTTCGACCCCTGG	CAREGVKNIVVVPAAIVPWFDPW	IGHV5-10-1	IGHD2-2	IGHJ5	8	22	46	53
2	3.450060376056581E-4	TGTGCGAAAGCCGAGACCCATTACGATATTTTGACTGGTTATTATATCATACCCCTATTCCAGCACTGC	CAKAETHYDILTGYYIIPLFQHC	IGHV3-23	IGHD3-9	IGHJ1	9	19	45	57
2	3.450060376056581E-4	TGTGCGAAAGCCGAGACCCATTACGATATTTTGACTGGTTATTATATCATACCCCTATTCCAGCACAGG	CAKAETHYDILTGYYIIPLFQHR	IGHV3-23	IGHD3-9	IGHJ1	9	19	45	57
2	3.450060376056581E-4	TGTGCGAGGGAACCCCGGGGTTACTATGATAGTAGTGGTTACTACTACTACCACTTTGACTTCTGG	CAREPRGYYDSSGYYYYHFDFW	IGHV1-69D	IGHD3-22	IGHJ4	7	20	47	48
2	3.450060376056581E-4	TGTGCGAGACACACGTATTACTATGATAGTAGTGGTTATTCCGCCCCCGCGGGGATGGACGTCTGG	CARHTYYYDSSGYSAPAGMDVW	IGHV4-39	IGHD3-22	IGHJ6	10	12	39	54
2	3.450060376056581E-4	TGTGCGAGAGTCCGAAGGGATGAATATGGTGATAGAGCAGACCGCTACAGGTGGCTCGACCCCTGG	CARVRRDEYGDRADRYRWLDPW	IGHV3-53	IGHD4-17	IGHJ5	9	19	31	51
2	3.450060376056581E-4	TGTGCGAGAGTAGGGTATTATGATTACGTTTGGGGGAGTTATCGAAGTCGTTGGTTCGACCCCTGG	CARVGYYDYVWGSYRSRWFDPW	IGHV4-4	IGHD3-16	IGHJ5	9	14	43	51
2	3.450060376056581E-4	TGTGCGAGAGGACAGCGGAGGGCGCGGGGAGTTATGGTTTTAGCGTACAACTGGTTCGACCCCTGG	CARGQRRARGVMVLAYNWFDPW	IGHV4-4	IGHD3-10	IGHJ5	9	24	34	44
2	3.450060376056581E-4	TGTGCGAGAGATTCTTATTTTGACTGGTTATTATATCGAGGGGCCTTTTACTACTTTGACTACTGG	CARDSYFDWLLYRGAFYYFDYW	IGHV4-31	IGHD3-9	IGHJ4	11	15	34	48
2	3.450060376056581E-4	TGTGCGAGAGATCCGGGGTACAATAGTGGTGGAACCTACTACTCGGACGGGTACTTTGACTTATGG	CARDPGYNSGGTYYSDGYFDLW	IGHV4-31	IGHD2-15	IGHJ4	12	23	43	51
2	3.450060376056581E-4	TGTGCGAGAGATAGAGTCGTTACTATGATAGTAGTGGTTACCGTGGAGGGTGCTTTTGATATCTGG	CARDRVVTMIVVVTVEGAFDIW	IGHV4-59	IGHD3-22	IGHJ3	11	19	39	50
2	3.450060376056581E-4	TGTGCGAGAGAGCCTGGTGGCACGATTTTTGGAGTGGTTATCCACTCGTACTACTTTGACTACTGG	CAREPGGTIFGVVIHSYYFDYW	IGHV3-21	IGHD3-3	IGHJ4	10	21	40	47
2	3.450060376056581E-4	TGTGCGAAATCCACGACTACGTTCAGTTTCCCTTCTTACTACTACTACTACGGTATGGACGTCTGG	CAKSTTTFSFPSYYYYYGMDVW	IGHV3-30	IGHD4-17	IGHJ6	6	14	21	35
2	3.450060376056581E-4	TGTGCGAAAGATCTTTATGATTACGTTTGGGGGAGTTATCGTTATACCTCGAACTTTGACTACTGG	CAKDLYDYVWGSYRYTSNFDYW	IGHV3-23	IGHD3-16	IGHJ4	15	16	47	52
2	3.450060376056581E-4	TGTGCGAAAGATCGTGAGGATATTGTACTAATGGTGTATGCTAGGGGTTACTACTTTGACTACTGG	CAKDREDIVLMVYARGYYFDYW	IGHV3-23	IGHD2-8	IGHJ4	12	16	42	48
2	3.450060376056581E-4	TGTGCAGCAGGGAGCCCCCATTACGATTTTTGGGGAGGCTATCCCCTCCACTACTTTGAGAACTGG	CAAGSPHYDFWGGYPLHYFENW	IGHV3-23	IGHD3-3	IGHJ4	4	19	32	49
2	3.450060376056581E-4	TGTGCAAGATCCACCCGACCCCCCCTAGTGCCTAGAAGCTACTACTACTACTACATGGACGTCTGG	CARSTRPPLVPRSYYYYYMDVW	IGHV3-13	IGHD5-12	IGHJ6	8	25	33	38
2	3.450060376056581E-4	TATGCGAAACGGCCTCCTTTTCTATATTGTAGTGGTGGTAGCTGCGAAGGGGCTTTTGATATCTGG	YAKRPPFLYCSGGSCEGAFDIW	IGHV3-23	IGHD2-15	IGHJ3	8	23	44	51
2	3.450060376056581E-4	TGTGCGGCCATTCAGGGGCATTACTATGATAGTAGTGGTTACAGTTACTACTTTGACTACTGG	CAAIQGHYYDSSGYSYYFDYW	IGHV1-58	IGHD3-22	IGHJ4	7	19	40	45
2	3.450060376056581E-4	TGTGCGGCCATTCAGGGGCATTACTATGATAGTAGTGGTTACAGTTACTACTTTGACTACTGG	CAAIQGHYYDSSGYSYYFDYW	IGHV1-46	IGHD3-22	IGHJ4	5	19	40	45
2	3.450060376056581E-4	TGTGCGAGACCGAGATGTGCTGGTGGTGGTAGCTGCTACCGGGAATATTATTTTGACTACTGG	CARPRCAGGGSCYREYYFDYW	IGHV4-39	IGHD2-15	IGHJ4	9	22	38	51
2	3.450060376056581E-4	TGTGCGAGACATTGGGACACTCCCATTGGTAGTGGCTACGATTTACACTACTTTGACTACTGG	CARHWDTPIGSGYDLHYFDYW	IGHV5-10-1	IGHD5-12	IGHJ4	11	29	42	46
2	3.450060376056581E-4	TGTGCGAGAGGCCTTTTTCGGCAGTGGCTTTTGACGGGGGGGTACTACTACATGGACGTCTGG	CARGLFRQWLLTGGYYYMDVW	IGHV1-8	IGHD6-19	IGHJ6	13	20	28	42
2	3.450060376056581E-4	TGTGCGAGAGGCGTCATGAGATGGCTACAATTTACTGGTCGAATTTATTGGTTCGACCCCTGG	CARGVMRWLQFTGRIYWFDPW	IGHV4-34	IGHD5-24	IGHJ5	11	17	31	48
2	3.450060376056581E-4	TGTGCGAGAGATTTCGCCTATCGTATAGCAGTGGTTGGCCTCGGTGATGCTTTTGATATCTGG	CARDFAYRIAVVGLGDAFDIW	IGHV1-18	IGHD6-19	IGHJ3	11	22	37	44
2	3.450060376056581E-4	TGTGCGAGAGATTTCGCCTATCGTATAGCAGTGGCTGGCCTCGGTGATGCTTTTGATATCTGG	CARDFAYRIAVAGLGDAFDIW	IGHV1-18	IGHD6-19	IGHJ3	11	22	37	44
2	3.450060376056581E-4	TGTGCGAGAGATTTCGCCTATCGTATAGCAGTGGCTGGCCTCGGTGATGCTTTTGATATCTGG	CARDFAYRIAVAGLGDAFDIW	IGHV4-31	IGHD6-19	IGHJ3	11	22	37	44
2	3.450060376056581E-4	TGTGCGAGAGACCCCTCCTATTACGATATTTTGACTGGCAAGGATGAGTACTTCGATCTCTGG	CARDPSYYDILTGKDEYFDLW	IGHV4-59	IGHD3-9	IGHJ2	10	18	37	47
2	3.450060376056581E-4	TGTGCGAGAGACCGGGGGTACGGTGACTACGAAATCTACTACTACTACTACATGGACGTCTGG	CARDRGYGDYEIYYYYYMDVW	IGHV4-31	IGHD4-17	IGHJ6	10	18	30	35
2	3.450060376056581E-4	TGTGCGAGAGACGAAGTAAGGGTTTGGTTCGGGGAGAAGTACTACTACGGTATGGACGTCTGG	CARDEVRVWFGEKYYYGMDVW	IGHV3-33	IGHD3-10	IGHJ6	10	24	35	39
2	3.450060376056581E-4	TGTGCGAACCTCTACTATGCGAAGGGGGGTTATGAATACTTCTACTACGGTGTGGACGTCTGG	CANLYYAKGGYEYFYYGVDVW	IGHV1-69D	IGHD4-17	IGHJ6	6	43	51	52
2	3.450060376056581E-4	TGTGCGAAAGCCCGCCTGCCCCCGAGTAGCGGTTATTCTTACTTCTTGGCGTTTGACTTCTGG	CAKARLPPSSGYSYFLAFDFW	IGHV3-23	IGHD3-22	IGHJ1	9	24	36	59
2	3.450060376056581E-4	TGTGCGAAAGATACCTATGATAGTAGTGGTTATTACGAAGTCGCTACATGCATGGATATCTGG	CAKDTYDSSGYYEVATCMDIW	IGHV3-30	IGHD3-22	IGHJ3	11	14	35	54
2	3.450060376056581E-4	TGTGCAAAAGGAATCTTTGACTATGACAATAGTGGTTATGCGAACTACTACTTTTACTATTGG	CAKGIFDYDNSGYANYYFYYW	IGHV3-43	IGHD3-22	IGHJ4	9	19	38	45
2	3.450060376056581E-4	TGTATAAGAGTTCCGTGGGATTACTGTAGTGGTGGCAGCTGCTCCGGCCCCCTGGACGTCTGG	CIRVPWDYCSGGSCSGPLDVW	IGHV3-74	IGHD2-15	IGHJ6	9	24	42	52
2	3.450060376056581E-4	TGTGTGAGAGAAAGGAGGAAGACCTACCAATACAAGACTGAGGGTTACTTTGACTACTGG	CVRERRKTYQYKTEGYFDYW	IGHV3-21	IGHD2-15	IGHJ4	10	25	34	45
2	3.450060376056581E-4	TGTGTAAGAGGGGGCACCTACTATGATAGTAGTGGTTATTTCTCCCCTTTTGACTTCTGG	CVRGGTYYDSSGYFSPFDFW	IGHV3-13	IGHD3-22	IGHJ4	9	18	39	48
2	3.450060376056581E-4	TGTGCGACCCTTCCCCCGCATATATTGGCTACTCGCTCTTCCCCATATAGTGACTACTGG	CATLPPHILATRSSPYSDYW	IGHV1-69D	IGHD5-12	IGHJ4	6	19	31	50
2	3.450060376056581E-4	TGTGCGAGATCCCCGCCACGTTGTAGTAGTACCAGCTGCCCGTACTACTTTGACTACTGG	CARSPPRCSSTSCPYYFDYW	IGHV3-21	IGHD2-2	IGHJ4	8	20	38	41
2	3.450060376056581E-4	TGTGCGAGACAACGTAGAAACGTATTACTATGGTTCGGGGAGGGGTACTTTGACTACTGG	CARQRRNVLLWFGEGYFDYW	IGHV4-39	IGHD3-10	IGHJ4	10	19	41	45
2	3.450060376056581E-4	TGTGCGAGAGTATTTTATGGTGATATGATAGTAGTGGTTAGGAACTACTTTGACTACTGT	CARVFYGDMIVVVRNYFDYC	IGHV1-2	IGHD3-22	IGHJ4	9	23	39	43
2	3.450060376056581E-4	TGTGCGAGAGGTAGCAGCAGCTGGACTGGTTACTACTACTACTACTACATGGACGTCTGG	CARGSSSWTGYYYYYYMDVW	IGHV1-8	IGHD6-13	IGHJ6	10	11	23	29
2	3.450060376056581E-4	TGTGCGAGAGGCCTATACAGCTATGGTTACTTTCACTACTACTACTACATGGACGTCTGG	CARGLYSYGYFHYYYYMDVW	IGHV1-69	IGHD5-18	IGHJ6	9	14	29	34
2	3.450060376056581E-4	TGTGCGAGAGGCCTATACAGCTATGGTTACTTTCACTACTACTACTACATGGACGTCTGG	CARGLYSYGYFHYYYYMDVW	IGHV1-8	IGHD5-18	IGHJ6	13	14	29	34
2	3.450060376056581E-4	TGTGCGAGAGGCGAGATAGTGGCTACGATTTTCCACTACTACTACTACATGGACGTCTGG	CARGEIVATIFHYYYYMDVW	IGHV4-34	IGHD5-12	IGHJ6	11	15	29	34
2	3.450060376056581E-4	TGTGCGAGAGATCGCCTACGATATTTTGACTGGTTAAGATTCGTAGGTATGGACGTCTGG	CARDRLRYFDWLRFVGMDVW	IGHV1-3	IGHD3-9	IGHJ6	12	16	35	48
2	3.450060376056581E-4	TGTGCGAGAGACCTCACCCGAGGGATTTTTGGAGTGGTTATTCCCATCTTTGACTACTGG	CARDLTRGIFGVVIPIFDYW	IGHV3-21	IGHD3-3	IGHJ4	14	23	41	47
2	3.450060376056581E-4	TGTGCGAAGCCCGGACTCCCCGTTAGCAGCAGCTGGTACTACTACTACATGGACGTCTGG	CAKPGLPVSSSWYYYYMDVW	IGHV3-23	IGHD6-13	IGHJ6	7	23	35	36
2	3.450060376056581E-4	TGTGTACGAGACTTTTACGTTTGGGGGAGTTATCGCCTCAACTGGTTCGACCCCTGG	CVRDFYVWGSYRLNWFDPW	IGHV3-74	IGHD3-16	IGHJ5	10	14	34	38
2	3.450060376056581E-4	TGTGCTAGACGCCAGTCTTACTTTGGTTCGGGGAGTGAAAACTACTTCGACCCCTGG	CARRQSYFGSGSENYFDPW	IGHV5-51	IGHD3-10	IGHJ5	9	17	35	45
2	3.450060376056581E-4	TGTGCGACTATTTCATTACTTGAGTTCGGCAAGAGAGTAGACCCTTTGGACGTCTGG	CATISLLEFGKRVDPLDVW	IGHV4-4	IGHD2-15	IGHJ6	6	34	39	46
2	3.450060376056581E-4	TGTGCGACGGCCTTTGAAGATGGCTACAATTACGAGGATGATGCTTTTGATATCTGG	CATAFEDGYNYEDDAFDIW	IGHV1-46	IGHD5-24	IGHJ3	6	17	33	37
2	3.450060376056581E-4	TGTGCGAGATCTCGTAGGGGATGGCTACAATTAATGGTGTACTACTTTGACTACTGG	CARSRRGWLQLMVYYFDYW	IGHV4-55	IGHD5-24	IGHJ4	9	19	32	38
2	3.450060376056581E-4	TGTGCGAGACTGCCCCCCTACTATGATAGTCGTGGTCGCCACCCCGTTGACTACTGG	CARLPPYYDSRGRHPVDYW	IGHV5-10-1	IGHD3-22	IGHJ4	9	18	35	46
2	3.450060376056581E-4	TGTGCGAGAGTTCGGGCCGTTACGATTTTTGGAGTGGTAGGCCCTTTTGATATCTGG	CARVRAVTIFGVVGPFDIW	IGHV4-39	IGHD3-3	IGHJ3	8	19	37	43
2	3.450060376056581E-4	TGTGCGAGAGTTCGAGGTATTACGATTTTTGGAGTGGTTGGCTCGGTCGACCCCTGG	CARVRGITIFGVVGSVDPW	IGHV1-2	IGHD3-3	IGHJ5	9	16	38	46
2	3.450060376056581E-4	TGTGCGAGAGTCTCCGGGTATAGCAGCAGCTGGTTCCAATTCGACTTTGACTACTGG	CARVSGYSSSWFQFDFDYW	IGHV1-69	IGHD6-13	IGHJ4	9	13	33	43
2	3.450060376056581E-4	TGTGCGAGAGTCTCCGGGTATAGCAGCAGCTGGTTCCAATTCGACTTTGACTACTGG	CARVSGYSSSWFQFDFDYW	IGHV3-53	IGHD6-13	IGHJ4	9	13	33	43
2	3.450060376056581E-4	TGTGCGAGAGTAGAAGGTTCGGGGAGTTACTACTACTACTACTACATGGACGTCTGG	CARVEGSGSYYYYYYMDVW	IGHV4-59	IGHD3-10	IGHJ6	9	15	25	26
2	3.450060376056581E-4	TGTGCGAGAGACCCCCGGGGATGGCTACAATTGAGGCGAGGTTACGTTGACTACTGG	CARDPRGWLQLRRGYVDYW	IGHV4-59	IGHD5-24	IGHJ4	10	19	31	42
2	3.450060376056581E-4	TGTGCGAGAGAGCACCGAGTGGCTGGCTACTACTACTACTTCTACATGGACGTCTGG	CAREHRVAGYYYYFYMDVW	IGHV3-33	IGHD6-19	IGHJ6	10	17	25	27
2	3.450060376056581E-4	TGTGCGAGAGAGCACCGAGTGGCTGGCTACTACTACTACTTCTACATGGACGTCTGG	CAREHRVAGYYYYFYMDVW	IGHV3-53	IGHD6-19	IGHJ6	10	17	25	27
2	3.450060376056581E-4	TGTGCGAGAGAACTTCGGAGATGGCTACAATTACAACCGTACTACTTTGACTACTGG	CARELRRWLQLQPYYFDYW	IGHV3-53	IGHD5-24	IGHJ4	10	17	33	38
2	3.450060376056581E-4	TGTGCGAGAACAACCGAAGGTTGGGTAGTCTATCCTCATGATGCTTTTGATATCTGG	CARTTEGWVVYPHDAFDIW	IGHV4-28	IGHD4-11	IGHJ3	9	24	29	35
2	3.450060376056581E-4	TGTGCGAACGGAGGGCGGCGCACGTTTGGGGGAGTCATCGTCTACTTTGAGTTCTGG	CANGGRRTFGGVIVYFEFW	IGHV3-11	IGHD3-16	IGHJ4	6	21	40	41
2	3.450060376056581E-4	TGTGCGAAAGATTTAGTCCTCGACTACGGTGACTACGAGGGATATTTTGACTACTGG	CAKDLVLDYGDYEGYFDYW	IGHV3-30	IGHD4-17	IGHJ4	11	21	36	45
2	3.450060376056581E-4	TGTGCGAAAGATCAGGTTCGGGGGGGCTCCTTCGGCCTCGGCATTTTCGACTACTGG	CAKDQVRGGSFGLGIFDYW	IGHV3-30	IGHD3-10	IGHJ4	12	14	22	48
2	3.450060376056581E-4	TGTGCGAAAGATCAGGTTCGGGGGGGCTCCTTCGGCCTCGGCATTTTCGACTACTGG	CAKDQVRGGSFGLGIFDYW	IGHV3-60	IGHD3-10	IGHJ4	12	14	22	48
2	3.450060376056581E-4	TGTGCGAAAGATCAGGTTCGGGGGGGCTCCTCCGGGCTCGGGATTTTCGACTACTGG	CAKDQVRGGSSGLGIFDYW	IGHV3-23	IGHD3-10	IGHJ4	12	14	22	48
2	3.450060376056581E-4	TGTGCGAAAGATCAGGTTCGGGGGGGCTCCTACGGGCTCGGGATTTTTGACTACTGG	CAKDQVRGGSYGLGIFDYW	IGHV3-23	IGHD3-10	IGHJ4	12	14	22	45
2	3.450060376056581E-4	TGTGCGAAAGATCAGGTTCGGGGGGGCTCCACCGGGCTCGGGATTTTCGACTACTGG	CAKDQVRGGSTGLGIFDYW	IGHV4-31	IGHD3-10	IGHJ4	12	14	22	48
2	3.450060376056581E-4	TGTGCGAAAGATCAGGTTCGGGGGGGCTCGTCTGGGCTCGGGATTTTCGACTACTGG	CAKDQVRGGSSGLGIFDYW	IGHV3-30	IGHD3-10	IGHJ4	12	14	22	48
2	3.450060376056581E-4	TGTGCGAAAGATCAGGTTCGGGGGGGCGCCTACGGGCTCGGGATCTTTGACTTCTGG	CAKDQVRGGAYGLGIFDFW	IGHV3-48	IGHD3-10	IGHJ4	12	14	22	44
2	3.450060376056581E-4	TGTGCGAAAGATCAGGAGTGGCTACGATCTTGGTCCTACTACGGTATGGACGTCTGG	CAKDQEWLRSWSYYGMDVW	IGHV4-31	IGHD5-12	IGHJ6	12	16	27	35
2	3.450060376056581E-4	TGTGCGAAAGATAAATTATTACGATATTTTGACTGGTTAGGTTACTTTGACTACTGG	CAKDKLLRYFDWLGYFDYW	IGHV4-31	IGHD3-9	IGHJ4	11	16	38	42
2	3.450060376056581E-4	TGTGCGAAAGATAAATTATTACGATATTTTGACTGGTTAGGTTACTTTGACTACTGG	CAKDKLLRYFDWLGYFDYW	IGHV3-60	IGHD3-9	IGHJ4	11	16	38	42
2	3.450060376056581E-4	TGTGCGAAAGACGGGGGGGGATGGCTACAGAGCGGTGGATATTACTTTGACTCCTGG	CAKDGGGWLQSGGYYFDSW	IGHV3-23	IGHD5-24	IGHJ4	10	19	28	42
2	3.450060376056581E-4	TGTGCACGGACCCTCCTCGATTTTTGGAGTGGTCGCGGGTACTACTTTGACTACTGG	CARTLLDFWSGRGYYFDYW	IGHV2-70	IGHD3-3	IGHJ4	9	17	32	38
2	3.450060376056581E-4	TGTGCACGGACACTTTACGATATTTTGACTGGTTATTACGGGGAGTTTGACTACTGG	CARTLYDILTGYYGEFDYW	IGHV2-26	IGHD3-9	IGHJ4	9	14	37	45
2	3.450060376056581E-4	TGTGCACACCGAGGCACTAGGGTTCGGGGGGTTATTGACCCCGCTTTTGACTACTGG	CAHRGTRVRGVIDPAFDYW	IGHV2-5	IGHD3-10	IGHJ4	8	15	35	45
2	3.450060376056581E-4	TGTGTGAGGACGAAGGATATAGTGGTTACGACTGCACTACCGTATGACTATTGG	CVRTKDIVVTTALPYDYW	IGHV3-66	IGHD5-12	IGHJ4	7	14	30	44
2	3.450060376056581E-4	TGTGCGAGGGGCAGTAACTACATTCTTAACTACTACTACTACATGGACGTCTGG	CARGSNYILNYYYYMDVW	IGHV1-18	IGHD4-11	IGHJ6	7	11	20	28
2	3.450060376056581E-4	TGTGCGAGAGCGGATTACTATGATAGTAGTGGTTATCAAACATTTGACTACTGG	CARADYYDSSGYQTFDYW	IGHV4-59	IGHD3-22	IGHJ4	9	13	35	42
2	3.450060376056581E-4	TGTGCGAGAGGGATCATGGGATGGCTACAACTAACCTGGTACTTCGATCTCTGG	CARGIMGWLQLTWYFDLW	IGHV3-11	IGHD5-24	IGHJ2	9	19	29	35
2	3.450060376056581E-4	TGTGCGAGAGATCTGTATGGGAGCCACTGGAGGGTTGATGCTTTTGATATCTGG	CARDLYGSHWRVDAFDIW	IGHV4-31	IGHD6-19	IGHJ3	13	21	28	35
2	3.450060376056581E-4	TGTGCGAGAGATCTAAAGGGGCGATATTTTGACTGGTTATCCTTTGACTACTGG	CARDLKGRYFDWLSFDYW	IGHV4-31	IGHD3-9	IGHJ4	13	21	39	41
2	3.450060376056581E-4	TGTGCGAGAGATAAGGGCACCTATAGTGGGAGCTACTACGCGCTTGACTACTGG	CARDKGTYSGSYYALDYW	IGHV4-31	IGHD1-26	IGHJ4	11	21	39	43
2	3.450060376056581E-4	TGTGCGAGAATCCTAGGGGGATGGCTACAATCAGTTTCGCTTTTTGACTACTGG	CARILGGWLQSVSLFDYW	IGHV4-28	IGHD5-24	IGHJ4	9	19	30	42
2	3.450060376056581E-4	TGTGCGAGAACGCCCCTAGCAGCTCGTCGCGTTGCCCCTACCTTTGACTACTGG	CARTPLAARRVAPTFDYW	IGHV1-46	IGHD6-6	IGHJ4	8	16	27	41
2	3.450060376056581E-4	TGTGCGAAAGTATTACTTTGGTTCGGCGGTTCCAACTACGGCTTGCACGTCTGG	CAKVLLWFGGSNYGLHVW	IGHV3-30	IGHD3-10	IGHJ6	6	9	25	46
2	3.450060376056581E-4	TGTGCGAAAGGCGGATCCCACTTTACGTTTGGGGGAGTTCCAGGTGACTCCTGG	CAKGGSHFTFGGVPGDSW	IGHV3-23	IGHD3-16	IGHJ4	9	22	38	44
2	3.450060376056581E-4	TGTGCGAAAGACGCCAGCAAATGGATCGCTACAGGATACTACTCTGACAACTGG	CAKDASKWIATGYYSDNW	IGHV3-23	IGHD5-24	IGHJ4	10	23	32	36
2	3.450060376056581E-4	TGTGCGAAAGAAGAGGACTACGGTGACTACCTGGGCTTCGGTTTCGACTACTGG	CAKEEDYGDYLGFGFDYW	IGHV3-60	IGHD4-17	IGHJ4	10	15	29	45
2	3.450060376056581E-4	TGTGCACGGATATCCGCTGCCGGTATGTACTACTACTACGGTATGGACGTCTGG	CARISAAGMYYYYGMDVW	IGHV2-5	IGHD1-20	IGHJ6	6	19	25	27
2	3.450060376056581E-4	TGTGCCACGGCCTACCGTGTATTCCGTTCCTCGTACGGTCTCGACGTCTGG	CATAYRVFRSSYGLDVW	IGHV3-15	IGHD2-21	IGHJ6	7	19	25	42
2	3.450060376056581E-4	TGTGCGCGACAGGCGGCCCCAGTCTACTACTACTACTACATGGACGTCTGG	CARQAAPVYYYYYMDVW	IGHV5-51	IGHD7-27	IGHJ6	10	16	22	23
2	3.450060376056581E-4	TGTGCGGGCGGGTGTAATGGTGATTCATGTCACGGCTACTTCCAGCACTGG	CAGGCNGDSCHGYFQHW	IGHV1-69	IGHD2-8	IGHJ1	5	14	21	36
2	3.450060376056581E-4	TGTGCGAGATTGTGGGACTCCACAGCAGCTCGTCCGGGGGCCGGCTACTGG	CARLWDSTAARPGAGYW	IGHV4-59	IGHD6-6	IGHJ4	8	23	36	44
2	3.450060376056581E-4	TGTGCGAGAGACGATGACGCTGGTAACTCACCCGATTGCATGGACTACTGG	CARDDDAGNSPDCMDYW	IGHV3-30	IGHD4-23	IGHJ4	10	16	28	42
2	3.450060376056581E-4	TGTGCGAAACCAGTACACTTTGATAGTAGTGGTTCCTACTTTGACTACTGG	CAKPVHFDSSGSYFDYW	IGHV3-23	IGHD3-22	IGHJ4	8	16	33	35
2	3.450060376056581E-4	TGTGCGAAAGATCGCAGTAGTGGTTATTTGTACAACTGGTTCGACCCCTGG	CAKDRSSGYLYNWFDPW	IGHV3-23	IGHD3-22	IGHJ5	12	15	26	27
2	3.450060376056581E-4	TGTGCAACAGACCATAAGGTGACTACTCCGAACAACTGGTTCGACCCCTGG	CATDHKVTTPNNWFDPW	IGHV1-24	IGHD4-17	IGHJ5	10	17	25	31
2	3.450060376056581E-4	TGTGTGAGATTTCTCGGTCCCAACTTCTACTATCGCATGGACCTCTGG	CVRFLGPNFYYRMDLW	IGHV3-11	IGHD1-26	IGHJ6	8	17	21	22
2	3.450060376056581E-4	TGTGTGAGATTTCTCGGTCCCAACTTCTACTATCGCATGGACCTCTGG	CVRFLGPNFYYRMDLW	IGHV3-21	IGHD1-26	IGHJ6	8	17	21	22
2	3.450060376056581E-4	TGTGCGATCTGCGATCGGGGCTACTACTACTACGGTATGGACGTCTGG	CAICDRGYYYYGMDVW	IGHV5-51	IGHD3-10	IGHJ6	6	14	19	20
2	3.450060376056581E-4	TGTGCGAGCACGTATTACTATGATAGTAGTGGCATATTTGACTACTGG	CASTYYYDSSGIFDYW	IGHV3-21	IGHD3-22	IGHJ4	7	9	31	36
2	3.450060376056581E-4	TGTGCGAGCACGTATTACTATGATAGTAGTGGCATATTTGACTACTGG	CASTYYYDSSGIFDYW	IGHV4-34	IGHD3-22	IGHJ4	7	9	31	36
2	3.450060376056581E-4	TGTGCGAGGACGCCTAAAGCAGTGGCTGGCGCCTACTTTGACTACTGG	CARTPKAVAGAYFDYW	IGHV1-2	IGHD6-19	IGHJ4	7	17	28	32
2	3.450060376056581E-4	TGTGCGAGACTAGGAACTGGAACTAGCCTCGATGCTTTTGATATCTGG	CARLGTGTSLDAFDIW	IGHV4-39	IGHD1-7	IGHJ3	9	14	24	30
2	3.450060376056581E-4	TGTGCGAGACTAGGAACTGGAACTAGCCTCGATGCTTTTGATATCTGG	CARLGTGTSLDAFDIW	IGHV4-31	IGHD1-7	IGHJ3	8	14	24	30
2	3.450060376056581E-4	TGTGCGAGAGTTATAGCAAAACGTCCGAAAGGGTGGTTCGACCCCTGG	CARVIAKRPKGWFDPW	IGHV3-48	IGHD2-8	IGHJ5	9	11	17	33
2	3.450060376056581E-4	TGTGCGAGAGGATTAGATAACTGGGCTTCGGAACCTGGGGACTACTGG	CARGLDNWASEPGDYW	IGHV1-2	IGHD7-27	IGHJ4	9	12	24	39
2	3.450060376056581E-4	TGTGCGAGAGGACCGGGTTTTGACTGGTTATTTAGCTTTGACTACTGG	CARGPGFDWLFSFDYW	IGHV1-69	IGHD3-9	IGHJ4	9	17	31	35
2	3.450060376056581E-4	TGTGCGAGAGAGGTGACTACGTGGGGGGCTGACGGTATGGACGTCTGG	CAREVTTWGADGMDVW	IGHV3-20	IGHD4-17	IGHJ6	10	11	21	36
2	3.450060376056581E-4	TGTGCGAGAAGTGGCTCTCGTTTGAGGGAGTTCCGATTTGACCTCTGG	CARSGSRLREFRFDLW	IGHV3-48	IGHD3-16	IGHJ5	8	18	31	39
2	3.450060376056581E-4	TGTGCACACAAGCCCTACCTGGGCCCTTTAAATGCTTCTGATATCTGG	CAHKPYLGPLNASDIW	IGHV2-5	IGHD7-27	IGHJ3	9	14	22	31
2	3.450060376056581E-4	TGTGCAAGTTTCCTCGATTACAGTGACTATGATGACTTCGACCCCTGG	CASFLDYSDYDDFDPW	IGHV3-47	IGHD3-22	IGHJ5	7	25	32	36
2	3.450060376056581E-4	TGTGCAAGAGAGGAGTGGCTGGTACGGGATGATGCTTTTGATATCTGG	CAREEWLVRDDAFDIW	IGHV3-74	IGHD6-19	IGHJ3	10	13	25	28
2	3.450060376056581E-4	TGCACCACGTTGCGGGGTGGATTCACCTATGACGACGATGACTACTGG	CTTLRGGFTYDDDDYW	IGHV3-22	IGHD5-18	IGHJ4	1	16	30	38
2	3.450060376056581E-4	TGTGCGATCTACAACGAGCTGAAAGACCGGTACTTTGACTACTGG	CAIYNELKDRYFDYW	IGHV4-39	IGHD6-6	IGHJ4	6	13	20	30
2	3.450060376056581E-4	TGTGCGAGATTTGGGGGGTATGCTTCGGGGACCTTTGACTACTGG	CARFGGYASGTFDYW	IGHV4-55	IGHD3-10	IGHJ4	9	18	30	32
2	3.450060376056581E-4	TGTGCGAGAGCCCCGGAGGGAATCGACTGGTACTTCGATCTCTGG	CARAPEGIDWYFDLW	IGHV3-53	IGHD2-15	IGHJ2	9	12	17	25
2	3.450060376056581E-4	TGTGCGAGAGCGAGTTACAGTGGTTATTCGCTTTTTGGGTACTGG	CARASYSGYSLFGYW	IGHV4-4	IGHD3-22	IGHJ4	9	18	27	39
2	3.450060376056581E-4	TGTGCGAGAGGTCCCCCCCCAGGTGGGAGTTACTTTGACAGTTGG	CARGPPPGGSYFDSW	IGHV3-23	IGHD1-26	IGHJ4	6	22	28	30
2	3.450060376056581E-4	TGTGCGAGAGGCCACGACTGGGATAGCTGGCTCATCGACTACTGG	CARGHDWDSWLIDYW	IGHV1-8	IGHD5-18	IGHJ4	12	22	28	36
2	3.450060376056581E-4	TGTGCGAGAGGGTGGCTACAAAAATACTGGTATTTCGATCTCTGG	CARGWLQKYWYFDLW	IGHV1-8	IGHD5-24	IGHJ2	10	12	20	24
2	3.450060376056581E-4	TGTGCGAGAGGGTGGCTACAAAAATACTGGTACTTCGATCTCTGG	CARGWLQKYWYFDLW	IGHV1-8	IGHD5-24	IGHJ2	10	12	20	24
2	3.450060376056581E-4	TGTGCGAGAGATCTGGGGACAGGCGTCTGGTACTTCGATCTCTGG	CARDLGTGVWYFDLW	IGHV4-31	IGHD3-10	IGHJ2	13	14	18	26
2	3.450060376056581E-4	TGTGCGAGAGATCGGTACAGTAACTACGACGACTTTGACTACTGG	CARDRYSNYDDFDYW	IGHV1-46	IGHD4-11	IGHJ4	12	15	27	31
2	3.450060376056581E-4	TGTGCGAGAGATCGGTACAGTAACTACGACGACTTTGACTACTGG	CARDRYSNYDDFDYW	IGHV4-31	IGHD4-11	IGHJ4	12	15	27	31
2	3.450060376056581E-4	TGTGCGAGAGATCGGAGCAGTGGCTGGCCTTACTTTGACTACTGG	CARDRSSGWPYFDYW	IGHV3-21	IGHD6-19	IGHJ4	12	15	26	30
2	3.450060376056581E-4	TGTGCGAGAGATATAGCAGCAGCCAATTACTACTTTGACTACTGG	CARDIAAANYYFDYW	IGHV1-3	IGHD6-13	IGHJ4	11	12	22	27
2	3.450060376056581E-4	TGTGCGAAATCGGGTCCGTGGCCCGATGATGTTTTTGATATGTGG	CAKSGPWPDDVFDMW	IGHV5-10-1	IGHD5-18	IGHJ3	6	16	20	25
2	3.450060376056581E-4	TGTGCGAAATCGGGTCCGTGGCCCGATGATGCTTTTGATATGTGG	CAKSGPWPDDAFDMW	IGHV5-10-1	IGHD5-18	IGHJ3	6	16	20	25
2	3.450060376056581E-4	TGTGCGAAAGGCGGGGATTACTATAATAGTTATGGGTATTCCTGG	CAKGGDYYNSYGYSW	IGHV3-23	IGHD3-22	IGHJ5	9	16	39	40
2	3.450060376056581E-4	TGTGCACGCGATTCGTATAGCAGCAGTTGGGCCTTTGACTTCTGG	CARDSYSSSWAFDFW	IGHV2-26	IGHD6-13	IGHJ4	17	18	29	32
2	3.450060376056581E-4	TGTGTGAAAGGAAGGGGAAGTTCGTTTTATTTTGACTATTGG	CVKGRGSSFYFDYW	IGHV3-60	IGHD3-16	IGHJ4	9	13	21	30
2	3.450060376056581E-4	TGTGCTCGGGGGCGATGGCTCCCTGAATACTTCCAGCACTGG	CARGRWLPEYFQHW	IGHV3-72	IGHD5-24	IGHJ1	5	13	19	22
2	3.450060376056581E-4	TGTGCGGGGGGTCGTGGATACAGCTATGGTTATGACTACTGG	CAGGRGYSYGYDYW	IGHV4-39	IGHD5-18	IGHJ4	5	12	31	32
2	3.450060376056581E-4	TGTGCGAGACGGCCCCGGGTTCGGGGAGCCGATGACTACTGG	CARRPRVRGADDYW	IGHV4-34	IGHD3-10	IGHJ4	8	17	27	32
2	3.450060376056581E-4	TGTGCGAGACGGCCCCGGGTTCGGGGAGCCGATGACTACTGG	CARRPRVRGADDYW	IGHV4-39	IGHD3-10	IGHJ4	9	17	27	32
2	3.450060376056581E-4	TGTGCGAGAGCCTTTCCGGCAGCTGTTGATTATACCCCCTGG	CARAFPAAVDYTPW	IGHV3-20	IGHD2-2	IGHJ5	9	18	24	35
2	3.450060376056581E-4	TGTGCGAGAGCCTTTCCGGCAGCTGTTGATTATACCCCCTGG	CARAFPAAVDYTPW	IGHV3-74	IGHD2-2	IGHJ5	9	18	24	35
2	3.450060376056581E-4	TGTGCGAGAGGCCAGGGCTGGCTGCAACCCCTTGGCTACTGG	CARGQGWLQPLGYW	IGHV1-8	IGHD6-19	IGHJ4	12	18	23	31
2	3.450060376056581E-4	TGTGCCAGAGGTGATGCAATGGACTGGTTCGACCCCTGG	CARGDAMDWFDPW	IGHV4-30-2	IGHD2-8	IGHJ5	9	17	21	22
2	3.450060376056581E-4	TGTGCGAGACTTGGTAGTGGTTATCTATTTGACTACTGG	CARLGSGYLFDYW	IGHV4-39	IGHD3-22	IGHJ4	9	13	23	27
2	3.450060376056581E-4	TGTGCGAAGGGGGGGCAGTGGCTGCCCTATGACTACTGG	CAKGGQWLPYDYW	IGHV3-30	IGHD6-19	IGHJ4	6	14	23	29
2	3.450060376056581E-4	TGTGCACGCTACTATGATTCGGGGAGTTTTGACCCCTGG	CARYYDSGSFDPW	IGHV2-26	IGHD3-10	IGHJ5	7	9	27	30
2	3.450060376056581E-4	TGTGCGGCCGAGTATAGTAGCTCCCCGGGATTCTGG	CAAEYSSSPGFW	IGHV4-39	IGHD6-6	IGHJ4	5	8	22	32
2	3.450060376056581E-4	TGTGCGAGGGTCCATATTGATGCTTTTGATATCTGG	CARVHIDAFDIW	IGHV4-39	IGHD2-21	IGHJ3	7	12	16	17
2	3.450060376056581E-4	TGTGCGAGATACATCTATGGTTACGTGGACTACTGG	CARYIYGYVDYW	IGHV3-11	IGHD5-18	IGHJ4	8	9	25	27
2	3.450060376056581E-4	TGTGCGAAGAGGGCTGATCCCTCCTTTGACTACTGG	CAKRADPSFDYW	IGHV1-2	IGHD7-27	IGHJ4	6	15	20	23
2	3.450060376056581E-4	TGTGCGAAACTCAGAACTGGGGTATTTGACTACTGG	CAKLRTGVFDYW	IGHV3-11	IGHD7-27	IGHJ4	6	14	21	24
2	3.450060376056581E-4	TGTGCACACAGACGTGGGGTGCCTATGGTCGCATGG	CAHRRGVPMVAW	IGHV2-5	IGHD3-10	IGHJ4	14	22	28	33
2	3.450060376056581E-4	TGTGGGGGCACGGTGACTACCTCCTTTGACTACTGG	CGGTVTTSFDYW	IGHV4-34	IGHD4-17	IGHJ4	3	9	19	23
2	3.450060376056581E-4	TGTACAAGAGATACCACTGGCTGGTACCGCTACTGG	CTRDTTGWYRYW	IGHV3-65	IGHD6-19	IGHJ4	10	17	26	29
2	3.450060376056581E-4	TGTGCGAGAGCTAAGGTACCGTTCGACCCCTGG	CARAKVPFDPW	IGHV4-34	IGHD1-1	IGHJ5	9	15	19	20
2	3.450060376056581E-4	TGTGCCCAGTGGTTTTTCGGGGCCCTG	CAQWFFGAL	IGHV3-72	IGHD3-10	IGHJ4	4	15	21	26
2	3.450060376056581E-4	TGTGCGAAACACGTCTGG	CAKHVW	IGHV4-39	.	IGHJ4	15	-1	-1	14
1	1.7250301880282904E-4	TGTGCGACCCTCCCTCCTTACTATGATAGTAGTGGTTATTACAACGAGGCTTCCTACTACTACTACGGTATGGACGTCTGG	CATLPPYYDSSGYYNEASYYYYGMDVW	IGHV4-31	IGHD3-22	IGHJ6	6	17	45	53
1	1.7250301880282904E-4	TGTGCGAGAGATACTAGGACCCCGGACTACGATATTTTGACTGGTTATTATATTGAAGTCCCCCACTACTTTGACTACTGG	CARDTRTPDYDILTGYYIEVPHYFDYW	IGHV3-66	IGHD3-9	IGHJ4	11	27	51	64
1	1.7250301880282904E-4	TGTGCGAGAGAGCTGACGTTAATCCCGCCCGCCATCGCCCCACGCTGGCTTCCTTCGCGACAGTACTACTTTGACTACTGG	CARELTLIPPAIAPRWLPSRQYYFDYW	IGHV4-31	IGHD3-10	IGHJ4	10	15	20	61
1	1.7250301880282904E-4	TGTGCGAGTCGTCTATCCAATAAATACCAGCTGCTCGCTCCGGCCCTTTACTACTACTACTACTACATGGACGTCTGG	CASRLSNKYQLLAPALYYYYYYMDVW	IGHV1-8	IGHD2-2	IGHJ6	7	24	34	47
1	1.7250301880282904E-4	TGTGCGAGAGCAGGGTCGGTCGCGGCGGTCGGTAGGGGGGGGGAGAAGAACTACTACTACCGCGGTATGGACGTCTGG	CARAGSVAAVGRGGEKNYYYRGMDVW	IGHV3-64	IGHD3-16	IGHJ6	9	38	44	49
1	1.7250301880282904E-4	TGTGCGAGAGGCGCACCTTTACTAGTAGTACCAGCTGCTATGAGGGCCAACTACTACTACTACTACATGGACGTCTGG	CARGAPLLVVPAAMRANYYYYYMDVW	IGHV1-8	IGHD2-2	IGHJ6	11	22	41	49
1	1.7250301880282904E-4	TGTGCGAGAGGGGGATGGGGCCGGGGTGTGGTGGTGACTGCTATTGATTACTACTACTACTACTACATGGACGTCTGG	CARGGWGRGVVVTAIDYYYYYYMDVW	IGHV1-8	IGHD2-21	IGHJ6	10	26	44	46
1	1.7250301880282904E-4	TGTGTGAGAGGTCCTGAAAGATTTGAGATGGTAATACTGGTGGCGCTACCAAGATTTTACGCTATGGATGTCTGG	CVRGPERFEMVILVALPRFYAMDVW	IGHV3-43	IGHD2-15	IGHJ6	3	44	50	63
1	1.7250301880282904E-4	TGTGCGACTCATACCACGTATTACTATGATAGTAGTGGTTATTACCGCGAGGTGGGCTGGTACTTCGATCTCTGG	CATHTTYYYDSSGYYREVGWYFDLW	IGHV4-4	IGHD3-22	IGHJ2	6	15	44	56
1	1.7250301880282904E-4	TGTGCGAGACCTGGGAGTGTGATAGTATCAGCTGCTATGGGGAGATTTCACTATTACTACTACATGGACGTCTGG	CARPGSVIVSAAMGRFHYYYYMDVW	IGHV4-39	IGHD2-2	IGHJ6	9	22	38	49
1	1.7250301880282904E-4	TGTGCGAGAGGGAAGATTGATATTACTATGATAGTGGTGGTTATTACGGGAGCCGACTGGTACTTCGATCTCTGG	CARGKIDITMIVVVITGADWYFDLW	IGHV3-21	IGHD3-22	IGHJ2	9	20	46	55
1	1.7250301880282904E-4	TGTGCGAGAGATCTGGGGGGGATTTATGATTACGTTTGGGGGAGTTATCGTTATTGGAGTGCTTTTGATATCTGG	CARDLGGIYDYVWGSYRYWSAFDIW	IGHV4-31	IGHD3-16	IGHJ3	13	23	53	59
1	1.7250301880282904E-4	TGTGCGAGAGATCTAGGAAGTAAGTGGCTGGGCCCGGCTGGTCTCTACTACTACTACTACGGTATGGACGTCTGG	CARDLGSKWLGPAGLYYYYYGMDVW	IGHV4-31	IGHD6-19	IGHJ6	13	22	30	45
1	1.7250301880282904E-4	TGTGCGAGAAGTAACGGGGGTATTACTATGATAGTAGTGGTTACCCCCTACTACTACTACTACATGGACGTCTGG	CARSNGGITMIVVVTPYYYYYMDVW	IGHV4-59	IGHD3-22	IGHJ6	8	19	42	47
1	1.7250301880282904E-4	TGTGCGAAAGGGGACTACGGTGGCCCCAACCGCTTTCTACTGGGATCCTTCGGGTTGGGACACATTGACGTCTGG	CAKGDYGGPNRFLLGSFGLGHIDVW	IGHV1-8	IGHD4-23	IGHJ6	10	12	22	61
1	1.7250301880282904E-4	TGTGCGAAAGAGTGGGGGGATCGTGGATACAGCTATGGTTTTCCTTGGTACTACTACTACGGTATGGACGTCTGG	CAKEWGDRGYSYGFPWYYYYGMDVW	IGHV3-23	IGHD5-18	IGHJ6	10	21	39	48
1	1.7250301880282904E-4	TGTGCGAGACTCTATTACGATTTTTGGAGTGGTTATTACAATCACTACTACTACTACTACATGGACGTCTGG	CARLYYDFWSGYYNHYYYYYMDVW	IGHV4-39	IGHD3-3	IGHJ6	9	12	37	43
1	1.7250301880282904E-4	TGTGCGAGAGGGGGGAGAGGCTACAATTATTTCGTGTCGTTGGCCCCCTACGATGATGCTTTTGATATCTGG	CARGGRGYNYFVSLAPYDDAFDIW	IGHV1-8	IGHD5-24	IGHJ3	10	18	28	52
1	1.7250301880282904E-4	TGTGCGAGAGGAGGGAGGCGGAGCCAGTATTACTATGATAGTAGTGGTTCCACGTACTACTTTGACTACTGG	CARGGRRSQYYYDSSGSTYYFDYW	IGHV1-8	IGHD3-22	IGHJ4	10	26	48	53
1	1.7250301880282904E-4	TGTGCGAGAGATCCCACGGGGCATAGCAGCTGGTACTACTACAATCAGCCCGACTGGTACTTCGATCTCTGG	CARDPTGHSSWYYYNQPDWYFDLW	IGHV6-1	IGHD2-2	IGHJ2	12	19	44	52
1	1.7250301880282904E-4	TGTACTAGAAGGCGCCCACCCGGGGGGTGGGAGCTACTACGTCGTGGGCGGCGTGATGCTTTTGATATCTGG	CTRRRPPGGWELLRRGRRDAFDIW	IGHV3-49	IGHD1-26	IGHJ3	8	26	41	53
1	1.7250301880282904E-4	TGTGTGAGAGGCCAAGGCTTTACGATTTTTGGAGTGGTTACCGGGTTAGTGGGTTGGTTCGACCCCTGG	CVRGQGFTIFGVVTGLVGWFDPW	IGHV3-52	IGHD3-3	IGHJ5	12	19	39	54
1	1.7250301880282904E-4	TGTGCGAGTACTGTCCCCCAAGGGGGGCTATGGTTCGGGGAGTTATTAGGTTGCTACTTTGACTACTGG	CASTVPQGGLWFGELLGCYFDYW	IGHV4-55	IGHD3-10	IGHJ4	7	27	47	53
1	1.7250301880282904E-4	TGTGCGAGGGGCGGGGTAGTACCAGCTGCTATGTTTAGTTACTACTACTACTACGGTATGGACGTCTGG	CARGGVVPAAMFSYYYYYGMDVW	IGHV1-8	IGHD2-2	IGHJ6	11	15	32	38
1	1.7250301880282904E-4	TGTGCGAGACATTACGATAGTGGGAACTACTGGGTCGGTCGCGCGCCGGACCGACCCCTTGACCACTGG	CARHYDSGNYWVGRAPDRPLDHW	IGHV4-39	IGHD1-26	IGHJ4	11	16	30	58
1	1.7250301880282904E-4	TGTGCGAGAGCCCCTGGGGGTTGTGGTGGTGACTGCTATTCCCACTACTACTACTACATGGACGTCTGG	CARAPGGCGGDCYSHYYYYMDVW	IGHV1-46	IGHD2-21	IGHJ6	9	20	35	36
1	1.7250301880282904E-4	TGTGCGAGAGCGGGTGGGCTGTCGATACAGCTATGGCCACCTGAACCCAGGTACTACTTTGACTACTGG	CARAGGLSIQLWPPEPRYYFDYW	IGHV3-53	IGHD5-18	IGHJ4	9	23	35	50
1	1.7250301880282904E-4	TGTGCGAGAGGCAGCCCTTATTACGATATTTTGACTGGTTACCTCGTGACCTGCTACTTTGACTACTGG	CARGSPYYDILTGYLVTCYFDYW	IGHV3-21	IGHD3-9	IGHJ4	9	18	40	53
1	1.7250301880282904E-4	TGTGCGAGAGGACGGGAATACTCTGGTCCGGGGAGTTTTTACGGGAAATCAAATTGGTTCGACCCCTGG	CARGREYSGPGSFYGKSNWFDPW	IGHV5-10-1	IGHD3-10	IGHJ5	8	18	40	54
1	1.7250301880282904E-4	TGTGCGAGAGGACGGGAATACTCTGGTCCGGGGAGTTTTTACGGGAAATCAAATTGGTTCGACCCCTGG	CARGREYSGPGSFYGKSNWFDPW	IGHV7-81	IGHD3-10	IGHJ5	8	18	40	54
1	1.7250301880282904E-4	TGTGCGAGAGATCAAAGGAGTGTTACTCTGGTTCGGGGAGTTCCAATCTACTACTACATGGACGTCTGG	CARDQRSVTLVRGVPIYYYMDVW	IGHV1-3	IGHD3-10	IGHJ6	12	22	41	47
1	1.7250301880282904E-4	TGTGCGAGAGATCAAAGGAGTGTTACTCTGGTTCGGGGAGTTCCAATCTACTACTACATGGACGTCTGG	CARDQRSVTLVRGVPIYYYMDVW	IGHV3-33	IGHD3-10	IGHJ6	12	22	41	47
1	1.7250301880282904E-4	TGTGCGAGAGATGGGTCCGGGACATATTGTAGTGGTGGTAGCTGCTACTCCAAAGGGTTTGACTACTGG	CARDGSGTYCSGGSCYSKGFDYW	IGHV3-30	IGHD2-15	IGHJ4	11	23	50	57
1	1.7250301880282904E-4	TGTGCGAGAGATGGGTCCGGGACATATTGTAGTGGTGGTAGCTGCTACTCCAAAGGGTTTGACTACTGG	CARDGSGTYCSGGSCYSKGFDYW	IGHV4-31	IGHD2-15	IGHJ4	11	23	50	57
1	1.7250301880282904E-4	TGTGCGAGAGAGCGGAGGATTACTATGGTTCGGGGAGTCACCTACTACTACTACGGTATGGACGTCTGG	CARERRITMVRGVTYYYYGMDVW	IGHV3-7	IGHD3-10	IGHJ6	10	18	37	41
1	1.7250301880282904E-4	TGTGCGAAATCCCGTCGAGTAGTACCAGCTGCTATGCCGGGGGGAAGAGAAAACTACATGGACGTCTGG	CAKSRRVVPAAMPGGRENYMDVW	IGHV3-23	IGHD2-2	IGHJ6	8	17	39	52
1	1.7250301880282904E-4	TGTGCGAAAGATTCGGCGTCGGCGTGGTTCGGGGAGTTATTATACTACTACTACTACATGGACGTCTGG	CAKDSASAWFGELLYYYYYMDVW	IGHV3-30	IGHD3-10	IGHJ6	11	24	36	37
1	1.7250301880282904E-4	TGTGCGAAAGATTCGGCGTCGGCGTGGTTCGGGGAGTTATTATACTACTACTACTACATGGACGTCTGG	CAKDSASAWFGELLYYYYYMDVW	IGHV3-21	IGHD3-10	IGHJ6	11	24	36	37
1	1.7250301880282904E-4	TGTGCGAAAGATTCGGCGTCGGCGTGGTTCGGGGAGTTATTATACTACTACTACTACATGGACGTCTGG	CAKDSASAWFGELLYYYYYMDVW	IGHV4-31	IGHD3-10	IGHJ6	11	24	36	37
1	1.7250301880282904E-4	TGTGCGAAAGATGGTTGGAATGGGTATTGTACTCCGACCAACTGCTACCGAAACTACTTTGACTACTGG	CAKDGWNGYCTPTNCYRNYFDYW	IGHV3-23	IGHD2-8	IGHJ4	11	24	32	52
1	1.7250301880282904E-4	TGTACTAGAGCCCCCGAAACGTATTACTATGGAAAAAAGTACTACTACTACTACTACATGGACGTCTGG	CTRAPETYYYGKKYYYYYYMDVW	IGHV3-49	IGHD3-10	IGHJ6	9	18	31	39
1	1.7250301880282904E-4	TGTGTGAGATGTGAAATGAAGCACTATGATAGTGGTCTTTATGCATGGCGGCCGTTTGACAACTGG	CVRCEMKHYDSGLYAWRPFDNW	IGHV3-35	IGHD3-22	IGHJ4	8	22	32	54
1	1.7250301880282904E-4	TGTGTACGCAGACAGGGTGCTATGATTGCCTTTGGGGGAATTATCGTCCCCTCGTTTGACCGCTGG	CVRRQGAMIAFGGIIVPSFDRW	IGHV2-5	IGHD3-16	IGHJ5	12	20	46	53
1	1.7250301880282904E-4	TGTGCGAGCCCTAGCGATTACTATGATAGTAGTGGTTATTTACTGGGTGATGCTTTTGATATCTGG	CASPSDYYDSSGYLLGDAFDIW	IGHV4-28	IGHD3-22	IGHJ3	7	16	39	47
1	1.7250301880282904E-4	TGTGCGAGGGAACCCCGGGGTTACTATGATAGTAGTGGTTATTACTACTACCACTTTGACTCCTGG	CAREPRGYYDSSGYYYYHFDSW	IGHV3-33	IGHD3-22	IGHJ4	7	20	47	48
1	1.7250301880282904E-4	TGTGCGAGGGAACCCCGGGGTTACTATGATAGTAGTGGTTACTACTACTACCACTTTGACAACTGG	CAREPRGYYDSSGYYYYHFDNW	IGHV4-39	IGHD3-22	IGHJ6	7	20	38	39
1	1.7250301880282904E-4	TGTGCGAGGGAAGACGCGTACAGCTGGAGCGTCGATTACCAGTACTACTACGCTATGGACGTCTGG	CAREDAYSWSVDYQYYYAMDVW	IGHV3-21	IGHD1-1	IGHJ6	7	17	27	34
1	1.7250301880282904E-4	TGTGCGAGGAGGGGGATTATTACGATTTTTGGAGTGGTTATTATAGGGAACTGGTTCGACCCCTGG	CARRGIITIFGVVIIGNWFDPW	IGHV4-31	IGHD3-3	IGHJ5	7	17	44	48
1	1.7250301880282904E-4	TGTGCGAGACCCCAGAGTATTACGATTTTTGGAGTGGTTACCCCCGCTGGAGCTTTTGATATCTGG	CARPQSITIFGVVTPAGAFDIW	IGHV1-3	IGHD3-3	IGHJ3	8	16	39	51
1	1.7250301880282904E-4	TGTGCGAGACATGGTATGGGTTCGGGGAGTTCCCCGCTCTACTACTACTACTACATGGACGTCTGG	CARHGMGSGSSPLYYYYYMDVW	IGHV3-20	IGHD3-10	IGHJ6	8	18	30	38
1	1.7250301880282904E-4	TGTGCGAGAGGCCTCGTTGACCGATGGGGGAAATACGGCAGTGGCCCGCGGTACTTTGACTACTGG	CARGLVDRWGKYGSGPRYFDYW	IGHV1-8	IGHD6-19	IGHJ4	14	37	44	51
1	1.7250301880282904E-4	TGTGCGAGAGGCCGTAGGGATACAGCTATGGTTATCGTCAACTACTACTACTACATGGACGTCTGG	CARGRRDTAMVIVNYYYYMDVW	IGHV1-8	IGHD5-18	IGHJ6	12	17	33	40
1	1.7250301880282904E-4	TGTGCGAGAGGGAAAGTTTATGATTACGTTTGGGGGAGTTACCGAGGCGGCTGGTTCGACCCCTGG	CARGKVYDYVWGSYRGGWFDPW	IGHV4-59	IGHD3-16	IGHJ5	9	17	40	50
1	1.7250301880282904E-4	TGTGCGAGAGATTATGGTTCGGGGAGTTATTATATCGTTTTAGACCATAACTGGTTCGACCCCTGG	CARDYGSGSYYIVLDHNWFDPW	IGHV3-30	IGHD3-10	IGHJ5	11	12	38	48
1	1.7250301880282904E-4	TGTGCGAGAGATCCGGGGTACAATACTGGTGGAACCTACTACTCGGACGGGTACTTTGACTTATGG	CARDPGYNTGGTYYSDGYFDLW	IGHV4-31	IGHD2-15	IGHJ4	12	26	43	51
1	1.7250301880282904E-4	TGTGCGAGAGATCCGGGATATTATAGTGATGGTAAATGGTATTCCGATGGCTACTTTGACTACTGG	CARDPGYYSDGKWYSDGYFDYW	IGHV3-20	IGHD2-15	IGHJ4	12	15	33	50
1	1.7250301880282904E-4	TGTGCGAGAGATCCGGGATATTATAGTGATGGTAAATGGTATTCCGATGGCTACTTTGACTACTGG	CARDPGYYSDGKWYSDGYFDYW	IGHV4-31	IGHD2-15	IGHJ4	12	15	33	50
1	1.7250301880282904E-4	TGTGCGAGAGATGCGGTATTGGATAGCAGTGGCTGGGGCCCCTACTACTACTACATGGACGTCTGG	CARDAVLDSSGWGPYYYYMDVW	IGHV4-4	IGHD6-19	IGHJ6	11	22	35	41
1	1.7250301880282904E-4	TGTGCGAGAGAGTATAGTAGGGCCGCGAATGTAGTGGTGGTAGCTTCTAGATACTTTGACTACTGG	CAREYSRAANVVVVASRYFDYW	IGHV3-30	IGHD2-15	IGHJ4	10	29	48	51
1	1.7250301880282904E-4	TGTGCGAGAGAGGTTGGAGGACGATTTTTGGAGTGGTTCCCCAAGAAGTACTACTTTGACTACTGG	CAREVGGRFLEWFPKKYYFDYW	IGHV1-46	IGHD3-3	IGHJ4	10	20	37	42
1	1.7250301880282904E-4	TGTGCGAGAGAGGTTGGAGGACGATTTTTGGAGTGGTTCCCCAAGAAGTACTACTTTGACTACTGG	CAREVGGRFLEWFPKKYYFDYW	IGHV3-53	IGHD3-3	IGHJ4	10	20	37	42
1	1.7250301880282904E-4	TGTGCGAGAACGGAGACAAATTACTATGATAGCAGTGGTTACCTGGAACATCCTTTTGATATCTGG	CARTETNYYDSSGYLEHPFDIW	IGHV4-28	IGHD3-22	IGHJ3	9	19	40	52
1	1.7250301880282904E-4	TGTGCGAGAACGACTACCCTACTAGCATATTGTGGTGGTGACTGCTATTCCGGCTTTGACTACTGG	CARTTTLLAYCGGDCYSGFDYW	IGHV4-28	IGHD2-21	IGHJ4	9	21	52	53
1	1.7250301880282904E-4	TGTGCACGGATACACTACTATGGTTCGGGGAGTTATTATGGCTACTACTACGGTATGGACGTCTGG	CARIHYYGSGSYYGYYYGMDVW	IGHV2-70	IGHD3-10	IGHJ6	12	15	38	41
1	1.7250301880282904E-4	TGTGCAACCTGGGGCCCGCAGTGGCTGGTACCCCCCAACTACTACTACTACGGTATGGACGTCTGG	CATWGPQWLVPPNYYYYGMDVW	IGHV1-69-2	IGHD6-19	IGHJ6	7	17	30	37
1	1.7250301880282904E-4	TGTAGCAGTATTCTTCACTCTGATGGCCTGGGTTATTACTACGTCGATTATAACTTTGAATACTGG	CSSILHSDGLGYYYVDYNFEYW	IGHV3-15	IGHD3-22	IGHJ4	3	30	43	52
1	1.7250301880282904E-4	TGTGTAACAGGGCTTGCACTGACTGGTACTTCGACATTTAGGCACTATTACCTGGAGGTCTGG	CVTGLALTGTSTFRHYYLEVW	IGHV3-23	IGHD2-2	IGHJ6	3	22	29	43
1	1.7250301880282904E-4	TGTGCGATCAACTCCTACGGATCTCCCTGGATTACTATGGTTCGGGGGTGGTTCGACCCCTGG	CAINSYGSPWITMVRGWFDPW	IGHV3-53	IGHD3-10	IGHJ5	6	30	46	48
1	1.7250301880282904E-4	TGTGCGATCAACTCCTACGGATCTCCCTGGATTACTATGGTTCGGGGGTGGTTCGACCCCTGG	CAINSYGSPWITMVRGWFDPW	IGHV3-48	IGHD3-10	IGHJ5	6	30	46	48
1	1.7250301880282904E-4	TGTGCGAGCTCGGTGGTAGCTGCTACGGATGTAGTCAGTATGATCCCCGGCTTTGACTACTGG	CASSVVAATDVVSMIPGFDYW	IGHV4-39	IGHD2-15	IGHJ4	7	11	25	50
1	1.7250301880282904E-4	TGTGCGAGGGCGATGAAGCGTATTACTATGATAGTAGTGGACTACTACTACATGGACGTCTGG	CARAMKRITMIVVDYYYMDVW	IGHV1-46	IGHD3-22	IGHJ6	7	18	39	40
1	1.7250301880282904E-4	TGTGCGAGACGGGGGATGGGATATTGTAGTGGTGGTAGCTGCTACTCCGGGTTTGACTACTGG	CARRGMGYCSGGSCYSGFDYW	IGHV4-28	IGHD2-15	IGHJ4	8	18	49	51
1	1.7250301880282904E-4	TGTGCGAGACATTCTACGGTTACTATGATAGTAGTGGTTATCCCGGCCTACTTTGACTACTGG	CARHSTVTMIVVVIPAYFDYW	IGHV5-10-1	IGHD3-22	IGHJ4	11	19	40	47
1	1.7250301880282904E-4	TGTGCGAGAGTTGAGGTTACTATGATGATAGTGGTGTTTACCTCTTATGCTTTTGATATCTGG	CARVEVTMMIVVFTSYAFDIW	IGHV3-64	IGHD3-22	IGHJ3	9	16	34	46
1	1.7250301880282904E-4	TGTGCGAGAGTGGGGTCAGATTATTATGATCGTAGTCCTTTTTCGCATGCTTTTGAAACCTGG	CARVGSDYYDRSPFSHAFETW	IGHV3-53	IGHD3-22	IGHJ3	9	19	35	46
1	1.7250301880282904E-4	TGTGCGAGAGCCCCTGAGGGGCAGTGGCTGATCCCCTACTACTTCTACTACATGGACGTCTGG	CARAPEGQWLIPYYFYYMDVW	IGHV4-31	IGHD6-19	IGHJ6	9	20	29	35
1	1.7250301880282904E-4	TGTGCGAGAGGCTCCTTAAGGGGTGGGTTGATAGTAGTGGTCCTGTACTACTTTGACTACTGG	CARGSLRGGLIVVVLYYFDYW	IGHV1-18	IGHD3-22	IGHJ4	9	28	40	44
1	1.7250301880282904E-4	TGTGCGAGAGGCTCCTTAAGGGGTGGATTGATAGTAGTGGTCCTGTACTACTTTGACTACTGG	CARGSLRGGLIVVVLYYFDYW	IGHV4-34	IGHD3-22	IGHJ4	11	28	40	44
1	1.7250301880282904E-4	TGTGCGAGAGGCCGTTGTAGTAGTACCAGCTGCTATAACTACTACTACTACATGGACGTCTGG	CARGRCSSTSCYNYYYYMDVW	IGHV4-34	IGHD2-2	IGHJ6	12	14	35	37
1	1.7250301880282904E-4	TGTGCGAGAGGAGTATGGTTCGGGGAGTTATTATATTACTACTACTACGGTATGGACGTCTGG	CARGVWFGELLYYYYYGMDVW	IGHV3-53	IGHD3-10	IGHJ6	9	13	34	36
1	1.7250301880282904E-4	TGTGCGAGAGATTACCAAGACTACTATTACTATGATAGTAGGGTGAATGCTTTTGATATCTGG	CARDYQDYYYYDSRVNAFDIW	IGHV4-31	IGHD3-22	IGHJ3	11	24	40	46
1	1.7250301880282904E-4	TGTGCGAGAGATCATGTTGGGTACGATTTTTGGAGTGGTTATTACTCCGCCTTTGGGTACTGG	CARDHVGYDFWSGYYSAFGYW	IGHV4-31	IGHD3-3	IGHJ4	12	21	43	50
1	1.7250301880282904E-4	TGTGCGAGAGATGGAGGATATTACTATGATAGTAGTGGTTATGATGATGCTTTTGATATCTGG	CARDGGYYYDSSGYDDAFDIW	IGHV4-31	IGHD3-22	IGHJ3	11	18	41	43
1	1.7250301880282904E-4	TGTGCGAGAGATACCCCGGAATACTTTGATAGTAGTGGTTATTCATCCAACTTTGACCACTGG	CARDTPEYFDSSGYSSNFDHW	IGHV7-56	IGHD3-22	IGHJ4	14	21	42	49
1	1.7250301880282904E-4	TGTGCGAGAGATACCCCGGAATACTTTGATAGTAGTGGTTATTCATCCAACTTTGACCACTGG	CARDTPEYFDSSGYSSNFDHW	IGHV7-81	IGHD3-22	IGHJ4	12	21	42	49
1	1.7250301880282904E-4	TGTGCGAGAGATACCCCGGAATACTTTGAAAGTAGTGGTTATTCATCCAACTTTGACCACTGG	CARDTPEYFESSGYSSNFDHW	IGHV1-2	IGHD3-22	IGHJ4	11	21	42	49
1	1.7250301880282904E-4	TGTGCGAGAGATACCCCGGAATACTTTGAAAGTAGTGGTTATTCATCCAACTTTGACCACTGG	CARDTPEYFESSGYSSNFDHW	IGHV3-53	IGHD3-22	IGHJ4	11	21	42	49
1	1.7250301880282904E-4	TGTGCGAGAGATACCAGTGGCTGGTCCGGGGGGAACTACTACTACAACGGTATGGACGTCTGG	CARDTSGWSGGNYYYNGMDVW	IGHV3-21	IGHD6-19	IGHJ6	11	14	24	34
1	1.7250301880282904E-4	TGTGCGAGAGATAAGGGTATTACTATGATGGTAGTGGTTATTGAGTCCTGGTTCGACCCCTGG	CARDKGITMMVVVIESWFDPW	IGHV4-59	IGHD3-22	IGHJ5	11	16	41	47
1	1.7250301880282904E-4	TGTGCGAGAGAATCTAGTATACTTCGGGGACTTTTTATAACTCGAGGCTACCTTGACTACTGG	CARESSILRGLFITRGYLDYW	IGHV3-53	IGHD3-10	IGHJ4	10	22	40	47
1	1.7250301880282904E-4	TGTGCGAGAGAAGGTGTATCCCTCGAACACCCCTACTACTACTACTACGGTATGGACGTCTGG	CAREGVSLEHPYYYYYGMDVW	IGHV1-46	IGHD2-8	IGHJ6	10	12	18	33
1	1.7250301880282904E-4	TGTGCGAGAGAAGGGCTATGGACCCCCGGGTACTACTACTACTACTACTACATGGACGTCTGG	CAREGLWTPGYYYYYYYMDVW	IGHV4-31	IGHD6-13	IGHJ6	10	24	31	33
1	1.7250301880282904E-4	TGTGCGAAAGATCCTGGTTACTATGATAGTAGTGGTTATTACTACAGGACCTTTGACTACTGG	CAKDPGYYDSSGYYYRTFDYW	IGHV3-60	IGHD3-22	IGHJ4	12	17	44	50
1	1.7250301880282904E-4	TGTGCGAAAGATACCTATGATAGTAGTGGTTATTACGAAGTCGCTACATGCATGGATATCTGG	CAKDTYDSSGYYEVATCMDIW	IGHV4-31	IGHD3-22	IGHJ3	11	14	35	54
1	1.7250301880282904E-4	TGTGCAAGAGATCGGGGGAACAACTATGGTAACTCCCACTACTACTACGGTATGGACGTTTGG	CARDRGNNYGNSHYYYGMDVW	IGHV3-47	IGHD4-23	IGHJ6	12	26	35	37
1	1.7250301880282904E-4	TGTACCACGGAGAGGGTGAGGGCGGGGGGAGTGGTGGTAGCGTACTGGTACTTCGATCTCTGG	CTTERVRAGGVVVAYWYFDLW	IGHV3-15	IGHD3-16	IGHJ2	7	24	31	36
1	1.7250301880282904E-4	TGCGCGAGAATTGGTTGTGGTGGTGGCCCCTGCTACGATTCCAGGGGCTGGTTCGACCCCTGG	CARIGCGGGPCYDSRGWFDPW	IGHV4-4	IGHD2-21	IGHJ5	8	14	24	47
1	1.7250301880282904E-4	TGTGTGAGAGAAAAGAGGAAGACCTACCAACACAAGACTGAGGGTTACTTTGACTACTGG	CVREKRKTYQHKTEGYFDYW	IGHV3-35	IGHD2-15	IGHJ4	8	23	32	45
1	1.7250301880282904E-4	TGTGTGAGAGAAAAGAGGAAGACCTACCAACACAAGACTGAGGGTTACTTTGACTACTGG	CVREKRKTYQHKTEGYFDYW	IGHV3-48	IGHD2-15	IGHJ4	10	23	32	45
1	1.7250301880282904E-4	TGTGCGCGAGATGGGATGCCTTACGGTGACTACATGGGCCTCAATTGGTTCGACCCCTGG	CARDGMPYGDYMGLNWFDPW	IGHV1-46	IGHD4-17	IGHJ5	11	21	32	41
1	1.7250301880282904E-4	TGTGCGCGAGATGGGATGGCTTACGGTGACTACATGGGCCTCAATTGGTTCGACCCCTGG	CARDGMAYGDYMGLNWFDPW	IGHV3-21	IGHD4-17	IGHJ5	11	21	32	41
1	1.7250301880282904E-4	TGTGCGCGAGATGGGATGGCTTACGGTGACTACATGGGCCTCAATTGGTTCGACCCCTGG	CARDGMAYGDYMGLNWFDPW	IGHV4-31	IGHD4-17	IGHJ5	11	21	32	41
1	1.7250301880282904E-4	TGTGCGAGATCTTTATTTTACTATGATAGTAGTGGTTATTACCGGAGCTTTGACTACTGG	CARSLFYYDSSGYYRSFDYW	IGHV4-59	IGHD3-22	IGHJ4	8	17	41	47
1	1.7250301880282904E-4	TGTGCGAGACTCTCCGGTGGGAGCTACTACTTCGACTACTACTACGGTATGGACGTCTGG	CARLSGGSYYFDYYYGMDVW	IGHV4-39	IGHD1-26	IGHJ6	9	16	29	34
1	1.7250301880282904E-4	TGTGCGAGACACGCCGTGTATTGTAGTAGTACCAGCTGCTATTCCTACTTTGACTACTGG	CARHAVYCSSTSCYSYFDYW	IGHV5-10-1	IGHD2-2	IGHJ4	10	18	41	44
1	1.7250301880282904E-4	TGTGCGAGAGTTAATAGTGTAGTGGTGGTAGCTGCTACGGTTGGCGGTATGGACGTCTGG	CARVNSVVVVAATVGGMDVW	IGHV4-34	IGHD2-15	IGHJ6	9	13	37	48
1	1.7250301880282904E-4	TGTGCGAGAGTATTTTATGGTGATATGATAGTAGTGGTTAGGAACTACTTTGACTACTGG	CARVFYGDMIVVVRNYFDYW	IGHV3-33	IGHD3-22	IGHJ4	9	23	39	43
1	1.7250301880282904E-4	TGTGCGAGAGTAGTCCGGGGTATTACGATTTTTGGAGTGGTTATTACCTTTGACTACTGG	CARVVRGITIFGVVITFDYW	IGHV1-69	IGHD3-3	IGHJ4	9	19	45	47
1	1.7250301880282904E-4	TGTGCGAGAGCCCACCGTATGATTACGTTTGGGGGAGTTATCGTTAATTTTGACTACTGG	CARAHRMITFGGVIVNFDYW	IGHV1-69	IGHD3-16	IGHJ4	9	17	45	48
1	1.7250301880282904E-4	TGTGCGAGAGCCCACCGTATGATTACGTTTGGGGGAGTTATCGTTAATTTTGACTACTGG	CARAHRMITFGGVIVNFDYW	IGHV4-34	IGHD3-16	IGHJ4	9	17	45	48
1	1.7250301880282904E-4	TGTGCGAGAGCCCAGGGAGGTGGCTACAATTACTACTACTACTACGGTATGGACGTCTGG	CARAQGGGYNYYYYYGMDVW	IGHV3-53	IGHD5-24	IGHJ6	9	16	27	28
1	1.7250301880282904E-4	TGTGCGAGAGGCTTACGGCAGCAGCTGGTTTGGCACTACTACTACTACATGGACGTCTGG	CARGLRQQLVWHYYYYMDVW	IGHV4-39	IGHD6-13	IGHJ6	8	17	28	34
1	1.7250301880282904E-4	TGTGCGAGAGGCCTCAAGTACCAGCTGCTATTCTCAACTTACTACTACATGGACGTCTGG	CARGLKYQLLFSTYYYMDVW	IGHV4-34	IGHD2-2	IGHJ6	14	16	30	39
1	1.7250301880282904E-4	TGTGCGAGAGGCACGAAGAGGGAGCTACTATTCCACTACTACTACTACATGGACGTCTGG	CARGTKRELLFHYYYYMDVW	IGHV4-34	IGHD1-26	IGHJ6	11	19	29	34
1	1.7250301880282904E-4	TGTGCGAGAGGGGGATGGACAGCTATGGTTACGGGGTACTACTACTACATGGACGTCTGG	CARGGWTAMVTGYYYYMDVW	IGHV1-2	IGHD5-18	IGHJ6	9	18	32	36
1	1.7250301880282904E-4	TGTGCGAGAGATCGCCTACGATATTTTGACTGGTTAAGATTCGTAGGTATGGACGTCTGG	CARDRLRYFDWLRFVGMDVW	IGHV4-31	IGHD3-9	IGHJ6	12	16	35	48
1	1.7250301880282904E-4	TGTGCGAGAGATGTTAAGAGTGCCTACGAACGCCAAATCCCAAATGCTTTTGATATCTGG	CARDVKSAYERQIPNAFDIW	IGHV3-21	IGHD5-12	IGHJ3	11	18	28	43
1	1.7250301880282904E-4	TGTGCGAGAGACTTTACTATGGTTCGGGGGGAGGCCTACTACTACGGTATGGACGTCTGG	CARDFTMVRGEAYYYGMDVW	IGHV4-31	IGHD3-10	IGHJ6	10	13	28	35
1	1.7250301880282904E-4	TGTGCGAGAGACTCAGGGCTTTGTACTAGTGGTGTTTGCTATTCGGCGTTCGACTTCTGG	CARDSGLCTSGVCYSAFDFW	IGHV3-23	IGHD2-8	IGHJ5	10	20	41	47
1	1.7250301880282904E-4	TGTGCGAGAGACCTCACCCGAGGGATTTTTGGAGTGGTTATTCCCATCTTTGACTACTGG	CARDLTRGIFGVVIPIFDYW	IGHV4-34	IGHD3-3	IGHJ4	14	23	41	47
1	1.7250301880282904E-4	TGTGCGAGAGAAGCACGGGGGGGTATAGTAGTGGCCATCCCCCTGGGGTTTGACTACTGG	CAREARGGIVVAIPLGFDYW	IGHV4-31	IGHD6-19	IGHJ4	10	20	34	48
1	1.7250301880282904E-4	TGTGCGAGAAGCCAAAAGAGATGGCTACAATTCAACCGACTATATTGGTTCGACCCCTGG	CARSQKRWLQFNRLYWFDPW	IGHV4-28	IGHD5-24	IGHJ5	9	16	31	45
1	1.7250301880282904E-4	TGTGCGAGAAGCGACATAGTGGCTACGATTTTCCACTACTACTACTACATGGACGTCTGG	CARSDIVATIFHYYYYMDVW	IGHV4-28	IGHD5-12	IGHJ6	9	15	29	34
1	1.7250301880282904E-4	TGTGCGAAAGGTGGATATTGTAGTGGTGGTAGCTGCTACTCTCCGCTATCTGACTACTGG	CAKGGYCSGGSCYSPLSDYW	IGHV4-34	IGHD2-15	IGHJ4	10	12	40	50
1	1.7250301880282904E-4	TGTGCAGCAGGCCGGGGCCATGACTATGGTCCGGGGGGCCACAACTGGTTCGACCCCTGG	CAAGRGHDYGPGGHNWFDPW	IGHV1-24	IGHD3-10	IGHJ5	9	22	35	40
1	1.7250301880282904E-4	TGTGCAACAGATAGAGTGGCTGGTACGATAAACTACTACTACTACGGTATGGACGTCTGG	CATDRVAGTINYYYYGMDVW	IGHV3-43	IGHD6-19	IGHJ6	12	14	26	31
1	1.7250301880282904E-4	TGTGCAAGAGTCGCCTATGATAGTAGTGGTTATGACGCGTTGGGTGCTTTTGATATCCGG	CARVAYDSSGYDALGAFDIR	IGHV3-74	IGHD3-22	IGHJ3	9	14	32	44
1	1.7250301880282904E-4	TGTGCGAGCCCAAGGGGGGGACGTGGATACAGCTATCTCGTCTACTTTGACTACTGG	CASPRGGRGYSYLVYFDYW	IGHV4-39	IGHD5-18	IGHJ4	7	20	35	41
1	1.7250301880282904E-4	TGTGCGAGGGGGGTCGACAGACAACATCTATGGTCACCGGCCGTTTTTGGTATCTGG	CARGVDRQHLWSPAVFGIW	IGHV4-4	IGHD5-18	IGHJ3	7	23	33	44
1	1.7250301880282904E-4	TGTGCGAGGGGAGAATTTGACTGGTTATTATACTACTACTACGGTATGGACGTCTGG	CARGEFDWLLYYYYGMDVW	IGHV3-11	IGHD3-9	IGHJ6	7	15	24	25
1	1.7250301880282904E-4	TGTGCGAGATCTCGTAGGGGATGGCTACAATTAATGGTGTACTACTTTGACTACTGG	CARSRRGWLQLMVYYFDYW	IGHV3-7	IGHD5-24	IGHJ4	8	19	32	38
1	1.7250301880282904E-4	TGTGCGAGACATGCGCCGTTTTATGATACGCCCAGCCATGACGGTATGGACGTCTGG	CARHAPFYDTPSHDGMDVW	IGHV5-10-1	IGHD3-16	IGHJ6	12	16	26	45
1	1.7250301880282904E-4	TGTGCGAGACATAGGAGGGGATGGCTACAATTGAATCCTTACTACTTTGACTACTGG	CARHRRGWLQLNPYYFDYW	IGHV5-10-1	IGHD5-24	IGHJ4	11	19	31	39
1	1.7250301880282904E-4	TGTGCGAGAGTTCGGGCCGTTACGATTTTTGGAGTGGTAGGCCCTTTTGATATCTGG	CARVRAVTIFGVVGPFDIW	IGHV3-66	IGHD3-3	IGHJ3	9	19	37	43
1	1.7250301880282904E-4	TGTGCGAGAGTAAGAAGGGAATGGCTACAATCACCCGCCCATTATTTTGACTACTGG	CARVRREWLQSPAHYFDYW	IGHV3-48	IGHD5-24	IGHJ4	9	20	30	45
1	1.7250301880282904E-4	TGTGCGAGAGCCCCCAGGGGATGGCTACAATTAACCCGTTACTACTTTGACTACTGG	CARAPRGWLQLTRYYFDYW	IGHV3-66	IGHD5-24	IGHJ4	9	19	32	39
1	1.7250301880282904E-4	TGTGCGAGAGGTTCGGGGAGCGGTGCCTGGTACGTGTTCAGCTGGTTCGACCCCTGG	CARGSGSGAWYVFSWFDPW	IGHV4-4	IGHD3-10	IGHJ5	9	10	19	34
1	1.7250301880282904E-4	TGTGCGAGAGGGAAAAGAGTAGAGATCTACTACTACTACTACTACATGGACGTCTGG	CARGKRVEIYYYYYYMDVW	IGHV1-8	IGHD5-24	IGHJ6	10	18	25	27
1	1.7250301880282904E-4	TGTGCGAGAGATTCGGTACGGACCGGAAGTACGAATTTGGGGATCTTTGACTACTGG	CARDSVRTGSTNLGIFDYW	IGHV4-34	IGHD1-14	IGHJ4	9	21	27	44
1	1.7250301880282904E-4	TGTGCGAGAGATTCGGTACGGACCGGAAGTACGAATTTGGGGATCTTTGACTACTGG	CARDSVRTGSTNLGIFDYW	IGHV4-31	IGHD1-14	IGHJ4	11	21	27	44
1	1.7250301880282904E-4	TGTGCGAGAGATCCCTCACGGGGGGGGTATAGCAGCAGCTGGCATTATGACTACTGG	CARDPSRGGYSSSWHYDYW	IGHV3-33	IGHD6-13	IGHJ4	16	24	41	47
1	1.7250301880282904E-4	TGTGCGAGAGATCCCTCACGGGGGGGGTATAGCAGCAGCTGGCATTATGACTACTGG	CARDPSRGGYSSSWHYDYW	IGHV3-7	IGHD6-13	IGHJ4	16	24	41	47
1	1.7250301880282904E-4	TGTGCGAGAGATCCCTCACGGGGGGGGTATAGCAGCAGCTGGCACTATGACTACTGG	CARDPSRGGYSSSWHYDYW	IGHV1-69	IGHD6-13	IGHJ4	16	24	41	43
1	1.7250301880282904E-4	TGTGCGAGAGATATCGGATATTGTAGTAGTACCAGCTGCTATAGGTTTGACTACTGG	CARDIGYCSSTSCYRFDYW	IGHV1-3	IGHD2-2	IGHJ4	11	15	41	45
1	1.7250301880282904E-4	TGTGCGAGAGATAGGATTACGATTTTTGGAGTGGTTATTATAGGGTTTGACTACTGG	CARDRITIFGVVIIGFDYW	IGHV4-39	IGHD3-3	IGHJ4	8	15	41	45
1	1.7250301880282904E-4	TGTGCGAGAGACCTAGACTACGGTGACTACGAGGGGGATGATGCTTTTGATTTCTGG	CARDLDYGDYEGDDAFDFW	IGHV4-31	IGHD4-17	IGHJ3	10	15	30	37
1	1.7250301880282904E-4	TGTGCGAGAGAAGGGAGGCCAATAGTGGCTACGACTCGCTACGGTATGGACGTCTGG	CAREGRPIVATTRYGMDVW	IGHV4-4	IGHD5-12	IGHJ3	10	21	33	52
1	1.7250301880282904E-4	TGTGCGAGAACAGTACGGGAGTGGCTGGCAACCCCAAAGTACTACTTTGACTACTGG	CARTVREWLATPKYYFDYW	IGHV1-69D	IGHD6-19	IGHJ4	8	19	27	37
1	1.7250301880282904E-4	TGTGCGAGAACAACCGAAGGTTGGGTAGTCTATCCTCATGATGCTTTTGATATCTGG	CARTTEGWVVYPHDAFDIW	IGHV1-69	IGHD4-11	IGHJ3	8	24	29	35
1	1.7250301880282904E-4	TGTGCGAGAACAAGGGATTACGAATCTTGGAGTGCTTATTACTACTTTGACTACTGG	CARTRDYESWSAYYYFDYW	IGHV1-18	IGHD3-3	IGHJ4	8	16	38	39
1	1.7250301880282904E-4	TGTGCGAGAAAGCCATCGCCAGCTGCTAGTCCCTACTACTACGGTATGGACGTCTGG	CARKPSPAASPYYYGMDVW	IGHV4-28	IGHD2-2	IGHJ6	10	18	27	32
1	1.7250301880282904E-4	TGTGCGAACGGAGGGCGGCGCACGTTTGGGGGGGTCATCGTCTACTTTGAGTTCTGG	CANGGRRTFGGVIVYFEFW	IGHV4-31	IGHD3-16	IGHJ4	6	21	40	41
1	1.7250301880282904E-4	TGTGCGAAGGATGGGGGTGGTTGGTATACCAGTGGCTGGTATTACTTTGACTACTGG	CAKDGGGWYTSGWYYFDYW	IGHV1-8	IGHD6-19	IGHJ4	6	22	37	38
1	1.7250301880282904E-4	TGTGCGAAGGATGGGGGTGGCTGGTTGACCAGTGGCTGGTATTATTTTGACTACTGG	CAKDGGGWLTSGWYYFDYW	IGHV4-31	IGHD6-19	IGHJ4	6	29	37	38
1	1.7250301880282904E-4	TGTGCGAAAGCGTCTTACGATTTTTGGAGAGGCTATCCTGTTTACTTTGACTACTGG	CAKASYDFWRGYPVYFDYW	IGHV3-13	IGHD3-3	IGHJ4	4	10	35	42
1	1.7250301880282904E-4	TGTGCGAAAGGTAAAAACAATGACGGTGATGGTTATTACTACGGCTTTGACTATTGG	CAKGKNNDGDGYYYGFDYW	IGHV3-30	IGHD3-22	IGHJ4	6	29	42	44
1	1.7250301880282904E-4	TGTGCGAAAGATTATGATAGTAGTGGTTACCTCCAATCGGATGCTTTTGATACCTGG	CAKDYDSSGYLQSDAFDTW	IGHV3-23	IGHD3-22	IGHJ3	11	12	28	39
1	1.7250301880282904E-4	TGTGCGAAAGATCAGGTTCGGGGGGGCTCTTTCGGCCTCGGCATTTTCGACTACTGG	CAKDQVRGGSFGLGIFDYW	IGHV3-23	IGHD3-10	IGHJ4	12	14	22	48
1	1.7250301880282904E-4	TGTGCGAAAGATCAGGTTCGGGGGGGCTCCTTCGGCCTCGGCATTTTCGACTACTGG	CAKDQVRGGSFGLGIFDYW	IGHV1-68	IGHD3-10	IGHJ4	1	14	22	48
1	1.7250301880282904E-4	TGTGCGAAAGATCAGGTTCGGGGGGGCTCCTCCGGGCTCGGGATTTTCGACTACTGG	CAKDQVRGGSSGLGIFDYW	IGHV3-33	IGHD3-10	IGHJ4	12	14	22	48
1	1.7250301880282904E-4	TGTGCGAAAGATCAGGTTCGGGGGGGCTCCACCGGGCTCGGGATTTTCGACTACTGG	CAKDQVRGGSTGLGIFDYW	IGHV3-60	IGHD3-10	IGHJ4	12	14	22	48
1	1.7250301880282904E-4	TGTGCGAAAGATCAGGTTCGGGGGGGCGCCTCCGGGCTCGGGATTTTTGACTACTGG	CAKDQVRGGASGLGIFDYW	IGHV3-23	IGHD3-10	IGHJ4	12	14	22	45
1	1.7250301880282904E-4	TGTGCGAAAGATCAGGTTCGGGGGGGCGCCTACGGGCTCGGGATTTTTGACTACTGG	CAKDQVRGGAYGLGIFDYW	IGHV3-7	IGHD3-10	IGHJ4	12	14	22	45
1	1.7250301880282904E-4	TGTGCGAAAGATCAGGTTCGGGGGGGCGCCTACGGGCTCGGGATCTTTGACTTCTGG	CAKDQVRGGAYGLGIFDFW	IGHV4-31	IGHD3-10	IGHJ4	12	14	22	44
1	1.7250301880282904E-4	TGTGCGAAAGATCAGGTTCGGGGGGGCGCCTACGGGCTCGGGATCTTTGACTACTGG	CAKDQVRGGAYGLGIFDYW	IGHV3-7	IGHD3-10	IGHJ4	12	14	22	44
1	1.7250301880282904E-4	TGTGCGAAAGATAAGCTCCTTCAATTTTACGTTTGGGGGAGTTATATTGACTACTGG	CAKDKLLQFYVWGSYIDYW	IGHV4-31	IGHD3-16	IGHJ4	11	26	44	46
1	1.7250301880282904E-4	TGTGCGAAAGATAAATTATTACGATATTTTGACTGGTTAGGTTACTTTGACTACTGG	CAKDKLLRYFDWLGYFDYW	IGHV3-33	IGHD3-9	IGHJ4	11	16	38	42
1	1.7250301880282904E-4	TGTGCGAAAGACCCCGTGGATTTGAGTAACTTCGTCCTGGGGGGCTTTGACTACTGG	CAKDPVDLSNFVLGGFDYW	IGHV3-23	IGHD4-11	IGHJ4	10	24	34	44
1	1.7250301880282904E-4	TGTGCGAAAGACGCACCTCAGCCGCATGGATACAGCTATGGTCCCTTTGACTACTGG	CAKDAPQPHGYSYGPFDYW	IGHV3-23	IGHD5-18	IGHJ4	10	26	41	44
1	1.7250301880282904E-4	TGTGCGAAAGACAGGCCAACGTACGATTTTTGGAGTGCCGGTCCCTTTGACTACTGG	CAKDRPTYDFWSAGPFDYW	IGHV3-23	IGHD3-3	IGHJ4	10	21	36	44
1	1.7250301880282904E-4	TGTGCGAAAGAGGGGTGGGAGCTTACCCCCTACTACTACTACGGTATGGACGTCTGG	CAKEGWELTPYYYYGMDVW	IGHV4-31	IGHD1-26	IGHJ6	10	14	22	29
1	1.7250301880282904E-4	TGTGCGAAAAGTAAAAACAATGACGGTGATGGTTATTACTACGGCTTTGACTATTGG	CAKSKNNDGDGYYYGFDYW	IGHV4-39	IGHD3-22	IGHJ4	6	29	42	44
1	1.7250301880282904E-4	TGTGCAACAACATCGGCGTGGTTCGGGAGAAAAAGGAACAACTGGTTCGACCCCTGG	CATTSAWFGRKRNNWFDPW	IGHV1-69-2	IGHD3-10	IGHJ5	8	18	26	37
1	1.7250301880282904E-4	TGTGCAAAAGATTCTTTCGGTGGACAGTGGGAGCTACTAGCTTACTTCCAGCACTGG	CAKDSFGGQWELLAYFQHW	IGHV3-43	IGHD1-26	IGHJ1	11	25	38	42
1	1.7250301880282904E-4	TGTGCAAAAGATTCGGGGTACGATATTTTGACTGGTTCTAACTACTTTGACTACTGG	CAKDSGYDILTGSNYFDYW	IGHV3-9	IGHD3-9	IGHJ4	11	18	36	40
1	1.7250301880282904E-4	TGTGCCTGGGGATATTACTATGGTTCGGGGAGGGGCAACTGGTTCGACCCCTGG	CAWGYYYGSGRGNWFDPW	IGHV5-10-1	IGHD3-10	IGHJ5	4	12	31	35
1	1.7250301880282904E-4	TGTGCGGCCCCCAGGGGTGACTACGTTCGGTGGGGCCCTGCCTTTGACTACTGG	CAAPRGDYVRWGPAFDYW	IGHV1-58	IGHD4-17	IGHJ4	7	15	25	41
1	1.7250301880282904E-4	TGTGCGGCCCCCAGGGGTGACTACGTTCGGTGGGGCCCTGCCTTTGACTACTGG	CAAPRGDYVRWGPAFDYW	IGHV3-33	IGHD4-17	IGHJ4	5	15	25	41
1	1.7250301880282904E-4	TGTGCGAGTTCCCACGGAATATTCAATACGCGAACGGGGTCGGTTGACTACTGG	CASSHGIFNTRTGSVDYW	IGHV4-4	IGHD2-21	IGHJ4	7	14	20	43
1	1.7250301880282904E-4	TGTGCGAGGAGTCGTACGTCTATGGTGGTCACGGTGGGGTGGTTCGGCCCCTGG	CARSRTSMVVTVGWFGPW	IGHV4-34	IGHD2-15	IGHJ5	7	22	28	39
1	1.7250301880282904E-4	TGTGCGAGATTTTACTATGATAGTAGTGGTTATTACTACTACTTTGACTACTGG	CARFYYDSSGYYYYFDYW	IGHV7-81	IGHD3-22	IGHJ4	9	11	35	36
1	1.7250301880282904E-4	TGTGCGAGACCGGGAGCCTATTCCAGTGGCTCGTACGGTGCTCTTGATACCTGG	CARPGAYSSGSYGALDTW	IGHV4-4	IGHD6-19	IGHJ3	8	23	36	38
1	1.7250301880282904E-4	TGTGCGAGACGCAAGAAGATAGGATACAGCTATGGATATCAATTTGACTACTGG	CARRKKIGYSYGYQFDYW	IGHV4-39	IGHD5-18	IGHJ4	9	21	34	42
1	1.7250301880282904E-4	TGTGCGAGAGCCCCGTATTACTATGATAGTAGTGTAGGCCGTGTTGCCTACTGG	CARAPYYYDSSVGRVAYW	IGHV4-34	IGHD3-22	IGHJ4	9	13	33	43
1	1.7250301880282904E-4	TGTGCGAGAGGGGGGTCCCCTGGGTGGCTACCCGAAACCTACTTTGACTACTGG	CARGGSPGWLPETYFDYW	IGHV1-8	IGHD5-12	IGHJ4	10	23	30	38
1	1.7250301880282904E-4	TGTGCGAGAGGGGAGGTAAAGCTCTCGTACTACTACTACTACATGGACGTCTGG	CARGEVKLSYYYYYMDVW	IGHV1-8	IGHD1-26	IGHJ6	10	19	23	27
1	1.7250301880282904E-4	TGTGCGAGAGGAATTGTCGTGGTCCCAGGTGCCGCCTGGCCGCTTGACCTCTGG	CARGIVVVPGAAWPLDLW	IGHV1-8	IGHD2-15	IGHJ5	10	12	22	45
1	1.7250301880282904E-4	TGTGCGAGAGGAATTGTCGTAGTCCCAGGTGCCGCCTGGCCGCTTGACCTCTGG	CARGIVVVPGAAWPLDLW	IGHV1-67	IGHD2-2	IGHJ5	9	12	31	45
1	1.7250301880282904E-4	TGTGCGAGAGATTATCGAGCCCGATATTTTGACTGGTTATTCTTTGACTACTGG	CARDYRARYFDWLFFDYW	IGHV3-53	IGHD3-9	IGHJ4	11	21	40	41
1	1.7250301880282904E-4	TGTGCGAGAGATCCCGAATGGTTCGGGTACCCGAACTGGTACTTCGATCTCTGG	CARDPEWFGYPNWYFDLW	IGHV3-53	IGHD3-10	IGHJ2	12	17	26	34
1	1.7250301880282904E-4	TGTGCGAGAGATGCAGACGTCTGGTTCGGACCCGCCTACGGTATGGACGTCTGG	CARDADVWFGPAYGMDVW	IGHV4-59	IGHD3-10	IGHJ6	11	21	28	42
1	1.7250301880282904E-4	TGTGCGAGAGATGGAATTGTCGCCTCTACGGTGACTACGAACTTTGACTACTGG	CARDGIVASTVTTNFDYW	IGHV4-31	IGHD4-17	IGHJ4	11	25	38	40
1	1.7250301880282904E-4	TGTGCGAGAGATATCGGCACTTGGTACGAGTCTAAATGGGGGCTCGACTACTGG	CARDIGTWYESKWGLDYW	IGHV3-30	IGHD6-13	IGHJ4	11	21	27	45
1	1.7250301880282904E-4	TGTGCGAGAGATATCGGCACTTGGTACGAGTCTAAATGGGGGCTCGACTACTGG	CARDIGTWYESKWGLDYW	IGHV3-47	IGHD6-13	IGHJ4	11	21	27	45
1	1.7250301880282904E-4	TGTGCGAGAGATAGGGTTACTATGGTAGTAGCGGAAGGATATGTTGACTACTGG	CARDRVTMVVAEGYVDYW	IGHV3-53	IGHD3-22	IGHJ4	11	16	30	43
1	1.7250301880282904E-4	TGTGCGAGAGATAGGGTTACTATGATAGTAGCGGAAGGATATGCTGACTACTGG	CARDRVTMIVAEGYADYW	IGHV4-59	IGHD3-22	IGHJ4	11	16	30	44
1	1.7250301880282904E-4	TGTGCGAGAATTACGTTTGGGGGAGTTATCGTTGCGTACTACTTTGACTACTGG	CARITFGGVIVAYYFDYW	IGHV4-4	IGHD3-16	IGHJ4	8	9	32	35
1	1.7250301880282904E-4	TGTGCGAGAATCCTAGGGGGATGGCTACAATTAGTTTCGCTTTTTGACTACTGG	CARILGGWLQLVSLFDYW	IGHV4-39	IGHD5-24	IGHJ4	8	19	32	42
1	1.7250301880282904E-4	TGTGCGAGAAAGGGATATTTTGACTGGTCATCGGGCTGGTACTTCGATCTCTGG	CARKGYFDWSSGWYFDLW	IGHV4-59	IGHD3-9	IGHJ2	8	13	27	35
1	1.7250301880282904E-4	TGTGCGAAAGTATTACTTTGGTTCGGCGGTTCCAACTACGGCTTGCACGTCTGG	CAKVLLWFGGSNYGLHVW	IGHV3-23	IGHD3-10	IGHJ6	9	10	25	46
1	1.7250301880282904E-4	TGTGCGAAAGGGTTGCTATGGTTCGGGGAGTTATCCTCCCCTTTTGACTACTGG	CAKGLLWFGELSSPFDYW	IGHV1-8	IGHD3-10	IGHJ4	10	15	33	42
1	1.7250301880282904E-4	TGTGCGAAAGGGAGGCCAATAGCAGTGGCTGGATTAGGGTGGTTCGACCCCTGG	CAKGRPIAVAGLGWFDPW	IGHV3-30	IGHD6-19	IGHJ5	6	18	31	39
1	1.7250301880282904E-4	TGTGCGAAAGATCCCTATTACGATTTTTTGAGTGGTTATTACTTTGACTACTGG	CAKDPYYDFLSGYYFDYW	IGHV3-23	IGHD3-3	IGHJ4	12	15	38	39
1	1.7250301880282904E-4	TGTGCGAAAGATGCCGTCTTATATGGAGCAGCCGAGAACTGGTTCGATACCTGG	CAKDAVLYGAAENWFDTW	IGHV3-23	IGHD2-15	IGHJ5	11	26	31	36
1	1.7250301880282904E-4	TGTGCGAAAGATATGCGGCAGTGGCTGGTATTTCGTCCTATCGTTGACTACTGG	CAKDMRQWLVFRPIVDYW	IGHV1-2	IGHD6-19	IGHJ4	11	17	29	43
1	1.7250301880282904E-4	TGTGCGAAAGATATGCGGCAGTGGCTGGTATTTCGTCCTATCGTTGACTACTGG	CAKDMRQWLVFRPIVDYW	IGHV3-30	IGHD6-19	IGHJ2P	11	17	29	49
1	1.7250301880282904E-4	TGTGCGAAAGATATGCGGCAGTGGCTGGTATTTCGTCCTATCGTTGACTACTGG	CAKDMRQWLVFRPIVDYW	IGHV3-60	IGHD6-19	IGHJ4	11	17	29	43
1	1.7250301880282904E-4	TGTGCGAAAGATATGCGGCAGTGGCTGGTATTTCGTCCTATCGTTGACTACTGG	CAKDMRQWLVFRPIVDYW	IGHV3-43	IGHD6-19	IGHJ4	13	17	29	43
1	1.7250301880282904E-4	TGTGCGAAAGATATGCGGCAGTGGCTGGTATTTCGTCCTATCGTTGACTACTGG	CAKDMRQWLVFRPIVDYW	IGHV4-31	IGHD6-19	IGHJ4	11	17	29	43
1	1.7250301880282904E-4	TGTGCGAAAGACGCCGTCTTGTATGGAGCAGCTGAGAACTGGTCCGATACCTGG	CAKDAVLYGAAENWSDTW	IGHV1-18	IGHD2-2	IGHJ5	10	26	33	36
1	1.7250301880282904E-4	TGTGCGAAAGACGCCAGCAAATGGATCGCTACAGGATACTACTCTGACAACTGG	CAKDASKWIATGYYSDNW	IGHV3-30	IGHD5-24	IGHJ4	10	23	32	36
1	1.7250301880282904E-4	TGTGCGAAAGAAGAGGACTACGGTGACTACCTGGGCTTCGGTTTCGACTACTGG	CAKEEDYGDYLGFGFDYW	IGHV3-7	IGHD4-17	IGHJ4	10	15	29	45
1	1.7250301880282904E-4	TGTGCACACAGTGGTGAGCAGCAGCTGGTCTCCCACTGGTACTTCGATCTCTGG	CAHSGEQQLVSHWYFDLW	IGHV2-5	IGHD6-13	IGHJ2	10	16	28	34
1	1.7250301880282904E-4	TGTGCAACAGGACCCCCTACAGTAACTACGTCCGGCCCCTGGTTCGACCCCTGG	CATGPPTVTTSGPWFDPW	IGHV1-69-2	IGHD4-11	IGHJ5	9	16	30	38
1	1.7250301880282904E-4	TGCACCAGAGATTCCGTAGTGGGAGCTGAGGGGCTTGATGGTTTTGATATCTGG	CTRDSVVGAEGLDGFDIW	IGHV3-22	IGHD1-26	IGHJ3	11	16	26	35
1	1.7250301880282904E-4	TGTGCGACCCAGACAATTTTGGCTACGTTCTACTACTACATGGAGGTCTGG	CATQTILATFYYYMEVW	IGHV3-30	IGHD5-12	IGHJ6	6	19	26	29
1	1.7250301880282904E-4	TGTGCGACACCAGGCGGGGATAGTGACAGTAGGCCCTACTTTGCCTACTGG	CATPGGDSDSRPYFAYW	IGHV4-4	IGHD3-22	IGHJ4	6	18	23	35
1	1.7250301880282904E-4	TGTGCGAGTTACTATGATAGTAGTGGTTATTACTACTACTTTGACTACTGG	CASYYDSSGYYYYFDYW	IGHV4-31	IGHD3-22	IGHJ4	7	8	32	33
1	1.7250301880282904E-4	TGTGCGAGGACCGAATGGCTATGGGGCTACTACTACTACATGGACGTCTGG	CARTEWLWGYYYYMDVW	IGHV4-4	IGHD5-18	IGHJ6	7	17	23	26
1	1.7250301880282904E-4	TGTGCGAGATTGTGGGACTCCACAGCAGCTCGTCCGGGGGCCGGCTACTGG	CARLWDSTAARPGAGYW	IGHV4-55	IGHD6-6	IGHJ4	9	23	36	44
1	1.7250301880282904E-4	TGTGCGAGATCCCGGGGGCAGTGGCTGGTCGATATCCAGCTAGACTACTGG	CARSRGQWLVDIQLDYW	IGHV4-55	IGHD6-19	IGHJ4	9	17	28	42
1	1.7250301880282904E-4	TGTGCGAGATCGCCACAGTATGATAGTAGTGGTTATTACCTTGACTACTGG	CARSPQYDSSGYYLDYW	IGHV4-55	IGHD3-22	IGHJ4	9	18	35	36
1	1.7250301880282904E-4	TGTGCGAGAGTTAGGGTCCAGCTATGGAAACGAGGGGGGCTTGACTACTGG	CARVRVQLWKRGGLDYW	IGHV4-4	IGHD5-18	IGHJ4	9	18	26	40
1	1.7250301880282904E-4	TGTGCGAGAGCTCGGAGGTCGCTGCTAAGTATTCCTATCTTTGACTACTGG	CARARRSLLSIPIFDYW	IGHV4-31	IGHD6-25	IGHJ4	9	19	25	26
1	1.7250301880282904E-4	TGTGCGAGAGGTTATTTAGGGGCAGATTCTTACTGGTACTTCGATCTCTGG	CARGYLGADSYWYFDLW	IGHV4-4	IGHD3-10	IGHJ2	9	10	15	30
1	1.7250301880282904E-4	TGTGCGAGAGGGCGATTTTTGGAGTGGTTATTATCCTGGTTCGACCCCTGG	CARGRFLEWLLSWFDPW	IGHV1-8	IGHD3-3	IGHJ5	10	12	33	35
1	1.7250301880282904E-4	TGTGCGAGAGATCTTCGAGGATACAGTTTACTTAGCTGGTTCGACCCCTGG	CARDLRGYSLLSWFDPW	IGHV4-31	IGHD5-18	IGHJ5	13	18	25	35
1	1.7250301880282904E-4	TGTGCGAGAGATCTTGTTCTTTACTACTACTACTACGGTATGGACGTCTGG	CARDLVLYYYYYGMDVW	IGHV4-31	.	IGHJ6	13	-1	-1	20
1	1.7250301880282904E-4	TGTGCGAGAGATCCTTATTACTATGGTTCGGGGAGTTACTGGGACTACTGG	CARDPYYYGSGSYWDYW	IGHV4-31	IGHD3-10	IGHJ4	12	15	37	42
1	1.7250301880282904E-4	TGTGCGAGAGATGCCGGGTGGCTACAACCCCGCCACTACTTTGACTACTGG	CARDAGWLQPRHYFDYW	IGHV1-18	IGHD5-24	IGHJ4	11	18	26	34
1	1.7250301880282904E-4	TGTGCGAGAGATGGTTCGGGATACTACTACTACTACTACATGGACGTCTGG	CARDGSGYYYYYYMDVW	IGHV3-30	IGHD3-10	IGHJ6	11	12	19	21
1	1.7250301880282904E-4	TGTGCGAGAGATGGGAGCGTTTACGATTTTTGGAGTGGCCCTGACTACTGG	CARDGSVYDFWSGPDYW	IGHV4-31	IGHD3-3	IGHJ4	11	20	37	41
1	1.7250301880282904E-4	TGTGCGAGAGATGAGTCGTATAGCAGCAGCTGGAACTGGTTCGACCCCTGG	CARDESYSSSWNWFDPW	IGHV3-21	IGHD6-13	IGHJ5	11	17	32	33
1	1.7250301880282904E-4	TGTGCGAGAGATAGAGGGGACTATGCTAGTAGTGTTTTTCCGATGTACTGG	CARDRGDYASSVFPMYW	IGHV3-30	IGHD3-22	IGHJ2P	11	19	33	46
1	1.7250301880282904E-4	TGTGCGAGAGATAACAGATACAGCTATGGTTCTGGCTTGTTCGACCCCTGG	CARDNRYSYGSGLFDPW	IGHV4-4	IGHD5-18	IGHJ5	11	16	30	38
1	1.7250301880282904E-4	TGTGCGAGAGACTATGATAGTAGTGGTTTTTACCCCTGGTTTGATAACTGG	CARDYDSSGFYPWFDNW	IGHV5-10-1	IGHD3-22	IGHJ4	8	10	32	39
1	1.7250301880282904E-4	TGTGCGAGAGACGATGACGCTGGTAACTCACCCGATTGCATGGACTACTGG	CARDDDAGNSPDCMDYW	IGHV3-33	IGHD4-23	IGHJ4	10	16	28	42
1	1.7250301880282904E-4	TGTGCGAGAGAGAATACTGACTACGGTGACTTCGGGTGGTTCGACCCCTGG	CARENTDYGDFGWFDPW	IGHV3-33	IGHD4-17	IGHJ5	10	17	30	36
1	1.7250301880282904E-4	TGTGCGAGAGAAGGCGAAGCCAGCAGCAGCTGGTACTACTTTGACTACTGG	CAREGEASSSWYYFDYW	IGHV3-21	IGHD6-13	IGHJ4	10	21	31	32
1	1.7250301880282904E-4	TGTGCGAGAAACGTGAATTGTGGTGCTGACTGCTACTCATTTGACTTCTGG	CARNVNCGADCYSFDFW	IGHV4-28	IGHD2-21	IGHJ6	10	16	34	42
1	1.7250301880282904E-4	TGTGCGAGAAACGGACCGGTTCGGGGAGTTATGGGCTGGTTCGACCCCTGG	CARNGPVRGVMGWFDPW	IGHV4-28	IGHD3-10	IGHJ5	10	17	31	35
1	1.7250301880282904E-4	TGTGCGAAATATCCGGATTACTATGGTTCGGGGAGTTATGTTGACTACTGG	CAKYPDYYGSGSYVDYW	IGHV3-23	IGHD3-10	IGHJ4	12	16	38	40
1	1.7250301880282904E-4	TGTGCGAAAGTTACCGGTGTAGTGGTGGTAGCTGCTACCTTTGACTACTGG	CAKVTGVVVVAATFDYW	IGHV3-23	IGHD2-15	IGHJ4	9	17	37	38
1	1.7250301880282904E-4	TGTGCGAAAGATGGTGGTAAAAGTGGCTGGTACAACTCTTTTGATATCTGC	CAKDGGKSGWYNSFDIC	IGHV3-23	IGHD6-19	IGHJ3	11	21	32	37
1	1.7250301880282904E-4	TGTGCGAAAGAAGTCGACTACGGTGACTACGTGGGTCCGGTTGACTACTGG	CAKEVDYGDYVGPVDYW	IGHV3-60	IGHD4-17	IGHJ4	10	15	31	40
1	1.7250301880282904E-4	TGTGCACGGATGGAAGCATACAACTATGGGAGCTACGGTATGGACGTCTGG	CARMEAYNYGSYGMDVW	IGHV2-26	IGHD1-26	IGHJ6	10	26	35	39
1	1.7250301880282904E-4	TGTGCACGGATATACGGTGGGAGCAGGAAGGGTGATGCTTTTGATATCTGG	CARIYGGSRKGDAFDIW	IGHV2-26	IGHD1-26	IGHJ3	11	16	23	32
1	1.7250301880282904E-4	TGTGCAAGATTATATAGCAGTGGCTGGCGCAATGATGCTTTTGATATCTGG	CARLYSSGWRNDAFDIW	IGHV3-43	IGHD6-19	IGHJ3	6	12	26	31
1	1.7250301880282904E-4	TGTGCAAGAGAGGGGGGCCCTCGGAGGGTGGCTAACCCCATTGACTACTGG	CAREGGPRRVANPIDYW	IGHV3-74	IGHD5-12	IGHJ4	10	27	33	40
1	1.7250301880282904E-4	TGTGCAAAAGATAACCTGGGTAGCAGTGGCTGGTACTACTTTGACTACTGG	CAKDNLGSSGWYYFDYW	IGHV3-9	IGHD6-19	IGHJ4	12	20	31	32
1	1.7250301880282904E-4	TGTGGAAAAGATGAGACAAGTGCAACTACAAAAACCCACATTGACCACTGG	CGKDETSATTKTHIDHW	IGHV3-9	IGHD2-15	IGHJ4	11	24	30	40
1	1.7250301880282904E-4	TGTACAAGAAACCTTGATAGTAGTGGTTATTACTACGGACCTGGGTACTGG	CTRNLDSSGYYYGPGYW	IGHV3-42	IGHD3-22	IGHJ4	8	14	36	45
1	1.7250301880282904E-4	TGTGTGAGATTTCTCGGTCCCAACTTCTACTATCGCATGGACCTCTGG	CVRFLGPNFYYRMDLW	IGHV3-60	IGHD1-26	IGHJ6	6	17	21	22
1	1.7250301880282904E-4	TGTGCTAGAGTATCGAGTAGTGGTTATTACGGTGCTTTTGATATCTGG	CARVSSSGYYGAFDIW	IGHV3-72	IGHD3-22	IGHJ3	9	15	29	32
1	1.7250301880282904E-4	TGTGCCAGAGCCGCCGGCGACACTCACTACATTCCCTTTGACTTCTGG	CARAAGDTHYIPFDFW	IGHV4-30-2	IGHD2-15	IGHJ4	9	24	30	35
1	1.7250301880282904E-4	TGTGCGCGATTGAGGGTGGGGCTAGCAGTCTACTACTTTGACTACTGG	CARLRVGLAVYYFDYW	IGHV4-39	IGHD2-21	IGHJ4	5	22	29	30
1	1.7250301880282904E-4	TGTGCGCGAGAGATTGGGAATCCTAGAGGGGATGCTTTTGATATCTGG	CAREIGNPRGDAFDIW	IGHV1-69D	IGHD2-15	IGHJ3	10	19	25	30
1	1.7250301880282904E-4	TGTGCGACAGATTGGGGTGACCACCAAGTGTGGAATTTTGACTCCTGG	CATDWGDHQVWNFDSW	IGHV3-53	IGHD2-15	IGHJ4	11	19	25	36
1	1.7250301880282904E-4	TGTGCGAGCCGGGGACCATATTACGACCTAAACTGGTTCGACCCCTGG	CASRGPYYDLNWFDPW	IGHV3-21	IGHD3-3	IGHJ5	7	18	25	30
1	1.7250301880282904E-4	TGTGCGAGACTCCGGGGGTGGATACAGCTATGGTTCTTTGACTACTGG	CARLRGWIQLWFFDYW	IGHV5-10-1	IGHD5-18	IGHJ4	9	17	34	35
1	1.7250301880282904E-4	TGTGCGAGACTAGGAACTGGAACTAGCCTCGATGCTTTTGATATCTGG	CARLGTGTSLDAFDIW	IGHV5-51	IGHD1-7	IGHJ3	9	14	24	30
1	1.7250301880282904E-4	TGTGCGAGACCTCCGCCGGGCAGCAGCTGGCCCCACTTTGACTACTGG	CARPPPGSSWPHFDYW	IGHV4-34	IGHD6-13	IGHJ4	8	19	29	34
1	1.7250301880282904E-4	TGTGCGAGACCAGGGTCCTCGTGGATCTACGATGCTTTTGATATCTGG	CARPGSSWIYDAFDIW	IGHV5-10-1	IGHD5-12	IGHJ3	9	15	25	30
1	1.7250301880282904E-4	TGTGCGAGACATGATAGCAGTGGCTGGCTCTACTTCTATGACTACTGG	CARHDSSGWLYFYDYW	IGHV5-10-1	IGHD6-19	IGHJ4	12	13	26	30
1	1.7250301880282904E-4	TGTGCGAGACAGGGGCAGTGGCTGCTTGGGGGCTGGTTCGACCCCTGG	CARQGQWLLGGWFDPW	IGHV4-39	IGHD6-19	IGHJ5	10	14	23	32
1	1.7250301880282904E-4	TGTGCGAGACAGGGGCAGTGGCTGCTTGGGGGCTGGTTCGACCCCTGG	CARQGQWLLGGWFDPW	IGHV4-31	IGHD6-19	IGHJ5	8	14	23	32
1	1.7250301880282904E-4	TGTGCGAGAGCTGGAGGTAGCGTGGTGGTGACTGCTTTTGACTACTGG	CARAGGSVVVTAFDYW	IGHV3-53	IGHD2-21	IGHJ4	9	21	35	36
1	1.7250301880282904E-4	TGTGCGAGAGCTATGGTTCGGGGAGTTATTAGCTGGTTCGACCCCTGG	CARAMVRGVISWFDPW	IGHV4-34	IGHD3-10	IGHJ5	9	10	30	32
1	1.7250301880282904E-4	TGTGCGAGAGGCCGTGGATACAGCTATGGAAACAAACTTGACTACTGG	CARGRGYSYGNKLDYW	IGHV3-7	IGHD5-18	IGHJ4	9	12	28	37
1	1.7250301880282904E-4	TGTGCGAGAGGAGTGGTACCAGCTGATGCAAACTGGTTCGACCCCTGG	CARGVVPADANWFDPW	IGHV3-11	IGHD2-2	IGHJ5	9	11	24	30
1	1.7250301880282904E-4	TGTGCGAGAGATTTCAGGTTCGCTACTGATGATGCTTTTGATATCTGG	CARDFRFATDDAFDIW	IGHV1-18	IGHD1-26	IGHJ3	11	21	26	28
1	1.7250301880282904E-4	TGTGCGAGAGATCGTGAAGGTTCGGGGACTTATTGGTTCGACCCCTGG	CARDREGSGTYWFDPW	IGHV4-4	IGHD3-10	IGHJ5	12	18	32	33
1	1.7250301880282904E-4	TGTGCGAGAGATCATAACGGCAGTGGCTGGTACTTAATAGGCTACTGG	CARDHNGSGWYLIGYW	IGHV3-66	IGHD6-19	IGHJ4	12	19	32	41
1	1.7250301880282904E-4	TGTGCGAGAGATGAGGGGCAGTGGCTGGTAGGCTACTTTGACTACTGG	CARDEGQWLVGYFDYW	IGHV3-66	IGHD6-19	IGHJ4	11	17	29	32
1	1.7250301880282904E-4	TGTGCGAGAGATATGGACGGTGACTACGAGGGGTACTTTGACTACTGG	CARDMDGDYEGYFDYW	IGHV3-30	IGHD4-17	IGHJ4	11	16	27	33
1	1.7250301880282904E-4	TGTGCGAGAGATATGGACGGTGACTACGAGGGGTACTTTGACTACTGG	CARDMDGDYEGYFDYW	IGHV3-21	IGHD4-17	IGHJ4	11	16	27	33
1	1.7250301880282904E-4	TGTGCGAGAGACTACTACGGTGACTACGGGGACTGGTTCGACCCCTGG	CARDYYGDYGDWFDPW	IGHV3-30	IGHD4-17	IGHJ5	10	13	27	31
1	1.7250301880282904E-4	TGTGCGAGAGAGGGGGTTCGGGGAATTTATCGCTGGTTCGACCCCTGG	CAREGVRGIYRWFDPW	IGHV3-7	IGHD3-10	IGHJ5	10	14	23	32
1	1.7250301880282904E-4	TGTGCGAGAGAGAGAGTTTACTATGATAGTAGTTACTTTGACTACTGG	CARERVYYDSSYFDYW	IGHV3-30	IGHD3-22	IGHJ4	10	17	32	33
1	1.7250301880282904E-4	TGTGCGAGAGAGAGAGTTTACTATGATAGTAGTTACTTTGACTACTGG	CARERVYYDSSYFDYW	IGHV3-21	IGHD3-22	IGHJ4	10	17	32	33
1	1.7250301880282904E-4	TGTGCGAGAATGAGGGAGTGGTTAACCTACAACTGGTTCGACCCCTGG	CARMREWLTYNWFDPW	IGHV1-69	IGHD3-3	IGHJ5	8	14	23	27
1	1.7250301880282904E-4	TGTGCGAGAACAATAGTGGGAGCTACTTGGGGGTACTTTGACTACTGG	CARTIVGATWGYFDYW	IGHV4-59	IGHD1-26	IGHJ4	8	12	26	33
1	1.7250301880282904E-4	TGTGCGAATGACTGGAACTACAACGACTACTACTACATGGACGTCTGG	CANDWNYNDYYYMDVW	IGHV3-33	IGHD1-1	IGHJ6	6	10	17	18
1	1.7250301880282904E-4	TGTGCGAATGACTGGAACTACAACGACTACTACTACATGGACGTCTGG	CANDWNYNDYYYMDVW	IGHV4-39	IGHD1-1	IGHJ6	6	10	17	18
1	1.7250301880282904E-4	TGTGCACACAAGCCCTACCTGAGCCCTTTAAATGCTTTTGATATCTGG	CAHKPYLSPLNAFDIW	IGHV2-5	IGHD2-15	IGHJ3	9	14	18	31
1	1.7250301880282904E-4	TGTGCAACAGATGCAGCTGTTTTTGGAGTGGTTCCTCTTCGCTACTGG	CATDAAVFGVVPLRYW	IGHV1-69-2	IGHD3-3	IGHJ4	11	19	32	41
1	1.7250301880282904E-4	TGTGCAAGAGCTGGAGATGGCTACAATTTAGGCGCTTTTGATATCTGG	CARAGDGYNLGAFDIW	IGHV6-1	IGHD5-24	IGHJ3	9	13	27	33
1	1.7250301880282904E-4	TGTGCAAAAGGGGATACAGCTTGGGGGTTTTATGGGTTTGACTACTGG	CAKGDTAWGFYGFDYW	IGHV3-43	IGHD5-18	IGHJ4	9	11	20	36
1	1.7250301880282904E-4	TGTACGAGAGGGGGGGCTACCAGTGGCTGGTACCTTTCTTGGTTCTGG	CTRGGATSGWYLSWFW	IGHV3-73	IGHD6-19	IGHJ4	8	20	32	44
1	1.7250301880282904E-4	TGCACCAAAGATTTGGGGGAGGGGGCCTATGTAATAGGAGGCTACTGG	CTKDLGEGAYVIGGYW	IGHV3-60	IGHD3-16	IGHJ4	1	11	20	41
1	1.7250301880282904E-4	TGTCAAACAGCTATGGTTTGGGCCGACCCCCCTTTGGACGTCTGG	CQTAMVWADPPLDVW	IGHV1-24	IGHD3-10	IGHJ6	9	10	21	34
1	1.7250301880282904E-4	TGTGTGAAATTAATTGGTAGTTTACGAGGTGGATTTGACTACTGG	CVKLIGSLRGGFDYW	IGHV3-23	IGHD1-7	IGHJ4	8	16	21	33
1	1.7250301880282904E-4	TGTGCGTCCACGTATTACTATGATAGTAGTGTTTTTGACTACTGG	CASTYYYDSSVFDYW	IGHV4-4	IGHD3-22	IGHJ4	5	9	30	33
1	1.7250301880282904E-4	TGTGCGCAAACTTATTATTATGATCGAGGGAGGTTTGACCACTGG	CAQTYYYDRGRFDHW	IGHV4-4	IGHD3-16	IGHJ4	5	15	23	33
1	1.7250301880282904E-4	TGTGCGAGGGGGGGCGTATGGTTCGGGGAGTTATTTGACTACTGG	CARGGVWFGELFDYW	IGHV3-64	IGHD3-10	IGHJ4	7	16	32	33
1	1.7250301880282904E-4	TGTGCGAGATTTGGGGGGTATGCTTCGGGGACCTTTGACTACTGG	CARFGGYASGTFDYW	IGHV4-31	IGHD3-10	IGHJ4	8	18	30	32
1	1.7250301880282904E-4	TGTGCGAGATTTGGGGGGTATGCTTCGGGGACCTTTGACTACTGG	CARFGGYASGTFDYW	IGHV7-81	IGHD3-10	IGHJ4	9	18	30	32
1	1.7250301880282904E-4	TGTGCGAGACCTTACGTCGATGGGCCGGATGCTTTTGATATCTGG	CARPYVDGPDAFDIW	IGHV5-10-1	IGHD1-1	IGHJ3	9	13	18	27
1	1.7250301880282904E-4	TGTGCGAGACCCACCTACGGTGATTCGGACCCTTGGGAATACTGG	CARPTYGDSDPWEYW	IGHV7-4-1	IGHD4-17	IGHJ4	8	14	22	39
1	1.7250301880282904E-4	TGTGCGAGACATCGTGGATACAATTATGGTTGGATTGACTTCTGG	CARHRGYNYGWIDFW	IGHV5-10-1	IGHD5-18	IGHJ4	11	12	30	34
1	1.7250301880282904E-4	TGTGCGAGAGCTAGTTATAGTGGTTATTCCCTTTTTGGGTACTGG	CARASYSGYSLFGYW	IGHV4-39	IGHD3-22	IGHJ4	8	17	27	39
1	1.7250301880282904E-4	TGTGCGAGAGCTAGTTACAGTGGTTTTTCCCTTTTTGGATACTGG	CARASYSGFSLFGYW	IGHV4-31	IGHD3-3	IGHJ4	9	31	38	39
1	1.7250301880282904E-4	TGTGCGAGAGCGGATTACTATGATAGTAGTGGTTGTGACTACTGG	CARADYYDSSGCDYW	IGHV4-4	IGHD3-22	IGHJ4	9	13	33	35
1	1.7250301880282904E-4	TGTGCGAGAGGCGGAGGATGGCTACAGACCCTTTTTCGGTACTGG	CARGGGWLQTLFRYW	IGHV1-8	IGHD5-24	IGHJ4	11	16	25	39
1	1.7250301880282904E-4	TGTGCGAGAGGGTGGCTACAAAAATACTGGTACTTCGATCTCTGG	CARGWLQKYWYFDLW	IGHV4-31	IGHD5-24	IGHJ2	9	12	20	24
1	1.7250301880282904E-4	TGTGCGAGAGATTCAGTGGTGACTTACTCCTGGCTCGACCCCTGG	CARDSVVTYSWLDPW	IGHV3-53	IGHD2-21	IGHJ5	11	15	23	29
1	1.7250301880282904E-4	TGTGCGAGAGACGCGCCCGGGTATAGCAGCAGCTTCTCCGTCTGG	CARDAPGYSSSFSVW	IGHV4-39	IGHD6-13	IGHJ6	8	15	33	38
1	1.7250301880282904E-4	TGTGCGAGAGAATGGGGCCCAGACCTCTTCTACTTTGACTACTGG	CAREWGPDLFYFDYW	IGHV3-47	IGHD3-16	IGHJ4	10	12	16	29
1	1.7250301880282904E-4	TGTGCGAGAACGGGGGTGGGTGACTACGGGTGGTTCGACCCCTGG	CARTGVGDYGWFDPW	IGHV1-46	IGHD4-17	IGHJ5	8	18	27	30
1	1.7250301880282904E-4	TGTGCGAGAAGGGGGAGCAACCTTTGGCGGTGGTTCGACCCCTGG	CARRGSNLWRWFDPW	IGHV3-53	IGHD3-16	IGHJ5	8	10	16	30
1	1.7250301880282904E-4	TGTGCGAGAAGGGGGAGCAACCTTTGGCGGTGGTTCGACCCCTGG	CARRGSNLWRWFDPW	IGHV4-28	IGHD3-16	IGHJ5	9	10	16	30
1	1.7250301880282904E-4	TGTGCGAAGGGTCTTGGGAGCAGCAGTTGGACGCCTGGCGACTGG	CAKGLGSSSWTPGDW	IGHV3-74	IGHD6-13	IGHJ4	4	18	29	40
1	1.7250301880282904E-4	TGTGCGAAGGGTCTTGGGAGCAGCAGTTGGACGCCTGGCGACTGG	CAKGLGSSSWTPGDW	IGHV4-4	IGHD6-13	IGHJ4	6	18	29	40
1	1.7250301880282904E-4	TGTGCGAAATCGGCGGCGTTCTCCAGGTACTACATGGACGTCTGG	CAKSAAFSRYYMDVW	IGHV3-23	IGHD1-20	IGHJ6	8	16	20	27
1	1.7250301880282904E-4	TGTGCGAAAGATCTTCCCGGAAGGGGGAGCGCAAGAGACTCGTGG	CAKDLPGRGSARDSW	IGHV3-30	IGHD3-16	IGHJ3	13	22	28	42
1	1.7250301880282904E-4	TGTGCGAAAGATGCTACGTACTTCTTTGCTCGGGGCGACGTCTGG	CAKDATYFFARGDVW	IGHV3-11	IGHD6-25	IGHJ6	11	12	19	36
1	1.7250301880282904E-4	TGTGCACACAGACTCCTCACTTCGGGCGGAGGTATGGACGTCTGG	CAHRLLTSGGGMDVW	IGHV2-5	IGHD3-10	IGHJ6	12	20	25	33
1	1.7250301880282904E-4	TGTGCAGCATCTCGTAGTAGTTACACCTTGCCCTTTGTCTCCTGG	CAASRSSYTLPFVSW	IGHV1-24	IGHD1-26	IGHJ5	5	12	19	40
1	1.7250301880282904E-4	TGTGCAAGCCCCAACCATGACTACGGTTTCCACTTTGACTACTGG	CASPNHDYGFHFDYW	IGHV3-13	IGHD4-17	IGHJ4	7	15	26	31
1	1.7250301880282904E-4	TGTACTGGCCCCCCCCATGACTTCGGTCACCACTTTGACTTCTGG	CTGPPHDFGHHFDFW	IGHV3-73	IGHD4-17	IGHJ4	5	15	26	31
1	1.7250301880282904E-4	TGTACTAGAGATTTCGACTACGGTGACTTGTCCGCTGACTACTGG	CTRDFDYGDLSADYW	IGHV3-49	IGHD4-17	IGHJ4	11	15	27	35
1	1.7250301880282904E-4	TGTGTGAGAATAGTTTTAGGCGACAACTGGTTCGACCCCTGG	CVRIVLGDNWFDPW	IGHV3-16	IGHD1-7	IGHJ5	9	10	14	22
1	1.7250301880282904E-4	TGTGTGAGAATAGTTTTAGGCGACAACTGGTTCGACCCCTGG	CVRIVLGDNWFDPW	IGHV3-52	IGHD1-7	IGHJ5	8	10	14	22
1	1.7250301880282904E-4	TGTGCGATAGTGGGGAGATGGCTACCCAAGTTTGACTACTGG	CAIVGRWLPKFDYW	IGHV3-30	IGHD5-24	IGHJ4	6	14	24	30
1	1.7250301880282904E-4	TGTGCGAGTAGCTATGGTTCGGGGAGTTGGCTCGACCCCTGG	CASSYGSGSWLDPW	IGHV4-59	IGHD3-10	IGHJ5	7	11	26	27
1	1.7250301880282904E-4	TGTGCGAGACATAGGGGCCGCTATGATAGTAGTGACTACTGG	CARHRGRYDSSDYW	IGHV5-10-1	IGHD3-22	IGHJ4	11	20	31	32
1	1.7250301880282904E-4	TGTGCGAGAGGCCAGGGCTGGCTGCAACCCCTTGGCTACTGG	CARGQGWLQPLGYW	IGHV3-53	IGHD6-19	IGHJ4	9	18	23	31
1	1.7250301880282904E-4	TGTGCGAGAGGGGGGGCCCGTTATGACGATTTTGACTACTGG	CARGGARYDDFDYW	IGHV1-69	IGHD3-16	IGHJ4	9	17	29	30
1	1.7250301880282904E-4	TGTGCGAGAGATAGGGGGCCGGGTGGTTATTTTTCGCACTGG	CARDRGPGGYFSHW	IGHV3-64	IGHD3-22	IGHJ4	11	22	30	37
1	1.7250301880282904E-4	TGTGCGAGAGAGGGGCCTGATGCTGGGAGCTACCCTTACTGG	CAREGPDAGSYPYW	IGHV3-64	IGHD1-26	IGHJ4	10	23	32	36
1	1.7250301880282904E-4	TGTGCGAGAGAGGGGCCTGATGCTGGGAGCTACCCTTACTGG	CAREGPDAGSYPYW	IGHV3-33	IGHD1-26	IGHJ4	10	23	32	36
1	1.7250301880282904E-4	TGTGCGAGAAACGGCCTCCGGGGGATAGTAGGGCTCATGTGG	CARNGLRGIVGLMW	IGHV4-28	IGHD3-22	IGHJ4	10	23	30	39
1	1.7250301880282904E-4	TGTGCGAGAAAATACTCCGGTGACTACTTCTTTGACTACTGG	CARKYSGDYFFDYW	IGHV3-21	IGHD2-15	IGHJ4	8	12	19	24
1	1.7250301880282904E-4	TGTGCGAAGACAAGGATGGTTCGGGGTGACTTTGACTACTGG	CAKTRMVRGDFDYW	IGHV3-23	IGHD3-10	IGHJ4	7	15	25	28
1	1.7250301880282904E-4	TGTGCGAAATTAGGCAGTGGCTGGTATGAGTTTGACTACTGG	CAKLGSGWYEFDYW	IGHV3-23	IGHD6-19	IGHJ4	8	13	25	30
1	1.7250301880282904E-4	TGTGCACGGATCGGGTGGCGGGGTTACTACTTTGACTACTGG	CARIGWRGYYFDYW	IGHV2-26	IGHD2-15	IGHJ4	10	13	17	24
1	1.7250301880282904E-4	TGTACAAGGATGGCTACCCTTATGGATGCCTTTGATGTCTGG	CTRMATLMDAFDVW	IGHV3-73	IGHD5-24	IGHJ3	4	8	16	24
1	1.7250301880282904E-4	TGTGTAAGAGATGGGAGTCATTACGATTTTTTGAACTGG	CVRDGSHYDFLNW	IGHV3-74	IGHD3-3	IGHJ4	11	19	30	34
1	1.7250301880282904E-4	TGTGCGAGCGAGGTAGAGATGGCTACAATTAACTACTGG	CASEVEMATINYW	IGHV4-4	IGHD5-24	IGHJ4	7	12	30	31
1	1.7250301880282904E-4	TGTGCGAGGAATAGTGGGAGCTACCCGTTTGACTACTGG	CARNSGSYPFDYW	IGHV3-66	IGHD1-26	IGHJ4	7	10	23	27
1	1.7250301880282904E-4	TGTGCGAGACTTGGTAGTGGTTATCTATTTGACTACTGG	CARLGSGYLFDYW	IGHV5-51	IGHD3-22	IGHJ4	9	13	23	27
1	1.7250301880282904E-4	TGTGCGAGACATGTTGGGCTACAATCCTTTGACTACTGG	CARHVGLQSFDYW	IGHV4-39	IGHD5-24	IGHJ4	13	16	24	26
1	1.7250301880282904E-4	TGTGCGAGAGGGGGCAGAGAAGCGTACGTTGACTACTGG	CARGGREAYVDYW	IGHV4-39	IGHD3-16	IGHJ4	8	9	13	24
1	1.7250301880282904E-4	TGTGCGAGAGGACAAGTGGGAGCTCGATTTGACTACTGG	CARGQVGARFDYW	IGHV1-8	IGHD1-26	IGHJ4	10	14	23	27
1	1.7250301880282904E-4	TGTGCGAGAGATATTTGGGGTGAGGCTGGTGACTACTGG	CARDIWGEAGDYW	IGHV1-18	IGHD3-16	IGHJ4	11	13	19	29
1	1.7250301880282904E-4	TGTGCACACATCTTCCAATATGCCTCCTTTGACTACTGG	CAHIFQYASFDYW	IGHV2-5	IGHD2-21	IGHJ4	9	15	22	26
1	1.7250301880282904E-4	TGTGCACAGACGACTTATGATACCCCTCTTGACTACTGG	CAQTTYDTPLDYW	IGHV2-5	IGHD3-16	IGHJ4	7	14	20	28
1	1.7250301880282904E-4	TGTGCAACAGTGGGCAGTCCGGGGGCTTTTGATATCTGG	CATVGSPGAFDIW	IGHV1-24	IGHD2-21	IGHJ3	9	13	18	24
1	1.7250301880282904E-4	TGTGCAAAGATAGCAGTGGCTGGTACAGGTGACTACTGG	CAKIAVAGTGDYW	IGHV3-9	IGHD6-19	IGHJ4	7	9	25	29
1	1.7250301880282904E-4	TGTACTTGCGGAGTGGGAGCTACAGAGGAAGACTATTGG	CTCGVGATEEDYW	IGHV3-73	IGHD1-26	IGHJ4	5	11	22	30
1	1.7250301880282904E-4	TGTACCACATTAAGGGTGGAGACGCTATTTGACTACTGG	CTTLRVETLFDYW	IGHV3-15	IGHD2-21	IGHJ4	8	14	22	27
1	1.7250301880282904E-4	TGTGCGACGACCAAAATTTACTACTTTGACTACTGG	CATTKIYYFDYW	IGHV3-23	IGHD3-3	IGHJ4	6	10	15	18
1	1.7250301880282904E-4	TGTGCGAGCGCGCAGTGGCTGGCTTTTGACTACTGG	CASAQWLAFDYW	IGHV4-4	IGHD6-19	IGHJ4	7	11	21	24
1	1.7250301880282904E-4	TGTGCGAGATACATCTATGGTTACGTGGACTACTGG	CARYIYGYVDYW	IGHV7-81	IGHD5-18	IGHJ4	15	16	25	27
1	1.7250301880282904E-4	TGTGCGAGAGTCAGAAGGGGGTCTCTTGACTATTGG	CARVRRGSLDYW	IGHV4-31	IGHD3-16	IGHJ4	9	16	20	25
1	1.7250301880282904E-4	TGTGCGAACGACCTCCGAGGGGAGAATAGTCGACTG	CANDLRGENSRL	IGHV3-64	IGHD2-21	IGHJ4	6	23	28	35
1	1.7250301880282904E-4	TGTGCGAAGAGGGCTGATCCCTCCTTTGACTACTGG	CAKRADPSFDYW	IGHV1-18	IGHD7-27	IGHJ4	6	15	20	23
1	1.7250301880282904E-4	TGTGCAACGGGTGACACCCATGGTTTTGATATCTGG	CATGDTHGFDIW	IGHV1-45	IGHD2-21	IGHJ3	6	9	14	19
1	1.7250301880282904E-4	TGTGCGAGCCCCTCACCCTACTTTGACTACTGG	CASPSPYFDYW	IGHV4-4	IGHD2-21	IGHJ4	7	12	16	17
1	1.7250301880282904E-4	TGTGCGAGGGATCTACGGTGGCTTGACTGCTGG	CARDLRWLDCW	IGHV4-31	IGHD4-23	IGHJ4	13	14	20	22
1	1.7250301880282904E-4	TGTGCGAGAGCTGGTGATAGTAGTGGTTACTGG	CARAGDSSGYW	IGHV4-59	IGHD3-22	IGHJ4	9	14	26	27
1	1.7250301880282904E-4	TGTGCGAGAGGGAGTTACTACCTTACCTATTGG	CARGSYYLTYW	IGHV1-8	.	IGHJ4	10	-1	-1	15
1	1.7250301880282904E-4	TGTGCGAAGGGAGCAGCAGCTGTTGACTACTGG	CAKGAAAVDYW	IGHV4-4	IGHD6-13	IGHJ4	6	11	21	22
1	1.7250301880282904E-4	TGTGCAAGAGATAGGGTTATCTTTGACTACTGG	CARDRVIFDYW	IGHV3-74	IGHD1-14	IGHJ4	11	14	19	20
1	1.7250301880282904E-4	TGCGCGAGAGAGTGGGAAACCTTTGATTCCTGG	CAREWETFDSW	IGHV1-46	IGHD1-26	IGHJ4	10	11	16	20
1	1.7250301880282904E-4	TGTTTTAATGGGGGCCATGTTGACTACGGG	CFNGGHVDYG	IGHV3-48	IGHD2-8	IGHJ4	2	5	10	19
1	1.7250301880282904E-4	TGTGTGAAACCCCACCCCGGGACTAACTGG	CVKPHPGTNW	IGHV3-23	IGHD6-13	IGHJ4	8	15	20	25
1	1.7250301880282904E-4	TGTGCGAGAGACGCAACCCCCGCCGTCTGG	CARDATPAVW	IGHV3-21	IGHD3-10	IGHJ4	10	17	21	26
1	1.7250301880282904E-4	TGTGGCGCAGCAGCTGGTGATGGCTACTGG	CGAAAGDGYW	IGHV4-30-2	IGHD6-13	IGHJ4	3	6	17	23
1	1.7250301880282904E-4	TGCGCGAGGAGTCAACCCCCTGACTCCTGG	CARSQPPDSW	IGHV1-18	IGHD3-9	IGHJ4	7	9	14	20
1	1.7250301880282904E-4	TGTGTCCAGCTTGGAGTTGGGGGCTGG	CVQLGVGGW	IGHV1-46	IGHD3-16	IGHJ4	3	16	22	23
1	1.7250301880282904E-4	TGTACTCCGTTGAATGGTCATTGG	CTPLNGHW	IGHV3-73	IGHD2-8	IGHJ4	5	12	17	21
