# Supplementary material for: Biomarkers and Immune Repertoire Metrics Identified by Peripheral Blood Transcriptomic Sequencing Reveal the Pathogenesis of COVID-19
Source: Front Immunol. 2021 Aug 24;12:677025. doi: 10.3389/fimmu.2021.677025 (PMC8421539; doi:10.3389/fimmu.2021.677025)
Supplement: Supplementary file 1 [file DataSheet_1.zip › TCR_BCR/IGH/convert.SRR12007851.clonotypes.IGH.txt]

count	freq	cdr3nt	cdr3aa	v	d	j	VEnd	DStart	DEnd	JStart
493	0.15108795586883236	TGTGCGAGAGTGTTTACTATGGTTCGGGGACTTATTGTCCCCCAGAATTACTACTACATGGACGTCTGG	CARVFTMVRGLIVPQNYYYMDVW	IGHV4-34	IGHD3-10	IGHJ6	9	13	35	48
131	0.040147103892123816	TGTGCGAGAGGCCGGTTCGGGGAGTTATTATGGCACTACTACTACTACATGGACGTCTGG	CARGRFGELLWHYYYYMDVW	IGHV1-8	IGHD3-10	IGHJ6	12	13	30	34
109	0.03340484216978241	TGTGCGAAAGATTCCCGATACGATTTTTGGAGTGGTTATTATTTTGACTACTGG	CAKDSRYDFWSGYYFDYW	IGHV3-23	IGHD3-3	IGHJ4	11	18	41	42
87	0.026662580447441006	TGTGCGAGAATAAACCCCACCCAAATTACTATGATAGTAGTGGAAGATGTGGGAGCTTTTGATATCTGG	CARINPTQITMIVVEDVGAFDIW	IGHV3-23	IGHD3-22	IGHJ3	6	24	42	54
77	0.02359791602819491	TGTGCGAGAGACCACCGGGGGTGGCTACAATTTTCGGACGGTGCTTTTGATATCTGG	CARDHRGWLQFSDGAFDIW	IGHV4-59	IGHD5-24	IGHJ3	10	21	31	41
50	0.015323322096230463	TGTGCGAGAGGTTATTTTCAGCAGTGGCTGGTCAGATTGTACTACTTTGACTACTGG	CARGYFQQWLVRLYYFDYW	IGHV1-8	IGHD6-19	IGHJ4	10	19	31	38
45	0.013790989886607416	TGTGCGAGAGAGTCCCGACCTCGTACGATTTTTGGAGTGGTTATTAGTCCCCGGAGCTACTACATGGACGTCTGG	CARESRPRTIFGVVISPRSYYMDVW	IGHV1-2	IGHD3-3	IGHJ6	10	23	45	56
39	0.01195219123505976	TGTGCCAGAGCCATTCGTACGATTTTTGGAGTGGTTAACCAATTTGACTACTGG	CARAIRTIFGVVNQFDYW	IGHV4-30-2	IGHD3-3	IGHJ4	9	17	36	42
34	0.010419859025436715	TGTGCACGGATCTCGACAGATGACTACGGGCTTTTAGACTGGTTCGACCCCTGG	CARISTDDYGLLDWFDPW	IGHV2-26	IGHD4-17	IGHJ5	10	19	28	37
34	0.010419859025436715	TGTGCGAGAGAGTATGTAGAGTACTACCAAGGTATGGACGTCTGG	CAREYVEYYQGMDVW	IGHV3-21	IGHD2-2	IGHJ6	10	20	26	33
31	0.009500459699662888	TGTGCGAGAGTGGTTAGTATCTCCTGGTTGGGTATAGCAGTGGCTGGACCGTTTGACTACTGG	CARVVSISWLGIAVAGPFDYW	IGHV4-59	IGHD6-19	IGHJ4	9	29	46	51
28	0.008581060373889058	TGTGCGAGAGAGTCCCCGGTCGTTACTATGATAGTAGTGGTTATTAATCCATTGAACTACTGG	CARESPVVTMIVVVINPLNYW	IGHV1-2	IGHD3-22	IGHJ4	10	22	45	55
23	0.007048728164266013	TGTGCGTCTATCGGATATGACTCGTATGCTTTTGATATCTGG	CASIGYDSYAFDIW	IGHV4-39	IGHD2-15	IGHJ3	5	12	17	25
22	0.006742261722341404	TGTGCGAGAACCCAGCTACGATTTTTGGAGGGGGATGCTTTTGATATCTGG	CARTQLRFLEGDAFDIW	IGHV4-39	IGHD3-3	IGHJ3	8	16	29	33
20	0.006129328838492185	TGTGCGAGAGCCCACCGCCCCTGGCTGGGGATTGTGGTAGGGTGGTTCGACCCCTGG	CARAHRPWLGIVVGWFDPW	IGHV4-59	IGHD2-21	IGHJ5	9	30	37	42
19	0.0058228623965675755	TGTGCGAGAACTACTGAGACTATGATAGTAGTGGTGGTTTATCCGTACTACTACTACTACATGGACGTCTGG	CARTTETMIVVVVYPYYYYYMDVW	IGHV3-21	IGHD3-22	IGHJ6	8	18	34	45
19	0.0058228623965675755	TGTGCGAGAGATGCCTATTTTTATGATGGTACTGGGTATGCCTACTGG	CARDAYFYDGTGYAYW	IGHV1-2	IGHD3-22	IGHJ4	11	21	38	41
18	0.0055163959546429666	TGTGCGAGAGTGACCGCTCTAGATACTATGATAGTAGTGGTTATTGACGCCGGCGGGGCTTTTGATATCTGG	CARVTALDTMIVVVIDAGGAFDIW	IGHV4-34	IGHD3-22	IGHJ3	9	23	44	57
18	0.0055163959546429666	TGTGCGAGAGGCTCGCGGCGGAACTGGGACTCATCGGTAAACTACTACTACTTCTTGGACGTTTGG	CARGSRRNWDSSVNYYYFLDVW	IGHV1-46	IGHD7-27	IGHJ6	9	21	27	40
18	0.0055163959546429666	TGTGCCAGAGTGTCGGGTATTACGATTTTTGGAGTGGTTATTATAAGTGCTTTTGATATCTGG	CARVSGITIFGVVIISAFDIW	IGHV4-30-2	IGHD3-3	IGHJ3	9	16	44	47
18	0.0055163959546429666	TGTGCGAGAGATCCTTCGTACTACTACTACTACATGGACGTCTGG	CARDPSYYYYYMDVW	IGHV4-4	.	IGHJ6	12	-1	-1	18
17	0.005209929512718358	TGTGCCAGAGGCCCACCAACAATTATTACGATTTTTGGAGTGGTTATTACGGGTGGGTGGTTCGACCCCTGG	CARGPPTIITIFGVVITGGWFDPW	IGHV4-30-2	IGHD3-3	IGHJ5	9	23	48	57
16	0.004903463070793748	TGTACCACAGAGAACCGAAAATTAAGTATGTTGGCCGGAGGTAACAACTGGTTCGACCCCTGG	CTTENRKLSMLAGGNNWFDPW	IGHV3-15	IGHD2-15	IGHJ5	10	34	39	43
16	0.004903463070793748	TGTGCGAGAGGCCCGCCTTACGATGGTAATCTCGGTGCTTTTGATATCTGG	CARGPPYDGNLGAFDIW	IGHV4-4	IGHD4-23	IGHJ3	9	18	28	35
16	0.004903463070793748	TGTGCGAAAGACGACGGTGACTACGGTCCATACTTTGACTACAGG	CAKDDGDYGPYFDYR	IGHV3-30	IGHD4-17	IGHJ4	10	13	24	30
16	0.004903463070793748	TGTGCGAGAGGCCAGGCGTACTACTACATGGACGTCTGG	CARGQAYYYMDVW	IGHV3-30	.	IGHJ6	9	-1	-1	18
15	0.004596996628869139	TGTGCGAGGCCGAAGGGTGGGAGCTACAAAGGGGCGTTTGACTACTGG	CARPKGGSYKGAFDYW	IGHV3-30	IGHD1-26	IGHJ4	7	16	26	36
13	0.00398406374501992	TGTGCGAAACCTCTTTCCACGTGGATACAGCTATGGGATGGGGCTATGATAGTAGTGGCACCCTTTGACTACTGG	CAKPLSTWIQLWDGAMIVVAPFDYW	IGHV3-23	IGHD5-18	IGHJ4	16	17	35	62
13	0.00398406374501992	TGTGCGAGACGACCAATATTCGGCTGGTCCGGGGACGAAGACTACTACTATTATGGCATGGACGTCTGG	CARRPIFGWSGDEDYYYYGMDVW	IGHV4-34	IGHD3-10	IGHJ6	8	24	34	40
13	0.00398406374501992	TGTGCGAGAGGCGTACGATATTTTGACTGGCTGCACCGACGCTACTACTACTACTACATGGACGTCTGG	CARGVRYFDWLHRRYYYYYMDVW	IGHV1-8	IGHD3-9	IGHJ6	11	13	29	41
13	0.00398406374501992	TGTGCGAGAGCCACGTATTACGATTTTTGGAGTGGTCAGACGGGGGGGTGGTTCGACCCCTGG	CARATYYDFWSGQTGGWFDPW	IGHV1-46	IGHD3-3	IGHJ5	9	12	35	48
13	0.00398406374501992	TGTGCGAGGGCCAGTATTACGATTTTTGGAGTGGTTATTAAAGGATTTGACTACTGG	CARASITIFGVVIKGFDYW	IGHV1-46	IGHD3-3	IGHJ4	7	13	39	45
13	0.00398406374501992	TGTGCAACAGTGTATTACTATGGTTCGGGGAGTTATCACCTCGACTTTGACTACTGG	CATVYYYGSGSYHLDFDYW	IGHV1-24	IGHD3-10	IGHJ4	9	11	35	43
13	0.00398406374501992	TGTGCGAGTAGTAGTACCAGGCCCTTTTTCGCTACTCTCTACATGGACGTCTGG	CASSSTRPFFATLYMDVW	IGHV4-59	IGHD2-2	IGHJ6	7	8	19	38
12	0.003677597303095311	TGTGCGAGAGATCCGGGGTGGTCAACCTATTACGATTTTTGGAGTGGTTATTCCCTTCCGTACTACTACATGGACGTCTGG	CARDPGWSTYYDFWSGYSLPYYYMDVW	IGHV3-21	IGHD3-3	IGHJ6	12	27	51	60
12	0.003677597303095311	TGTGCCAGAGATCGTCGGGCCCCTGGTGGTACGATTTTTGGAGTGGTTATTATAGGTGCTTTTGATATCTGG	CARDRRAPGGTIFGVVIIGAFDIW	IGHV4-30-2	IGHD3-3	IGHJ3	12	29	53	56
12	0.003677597303095311	TGTGCGAGAGCTCCGCGGAGATGGCTACAATTAGGCTACTACTACTACTACGGTATGGACGTCTGG	CARAPRRWLQLGYYYYYGMDVW	IGHV4-59	IGHD5-24	IGHJ6	9	17	32	36
12	0.003677597303095311	TGTGCGAGAGGACTTTACGATTTTTGGAGTGGTTACCATCCTTCGGGGTACTTCGATCTCTGG	CARGLYDFWSGYHPSGYFDLW	IGHV3-21	IGHD3-3	IGHJ2	9	14	34	46
12	0.003677597303095311	TGTGCGAGAGATACTCGGGCATGGCTACAATCCCCCCAGAGGTACTTCGATCTCTGG	CARDTRAWLQSPQRYFDLW	IGHV4-59	IGHD5-24	IGHJ2	11	20	30	40
12	0.003677597303095311	TGTGCGAGAGGCCGGAATAGTGGGAGCCCTTCAGACTGGTACTTCGATCTCTGG	CARGRNSGSPSDWYFDLW	IGHV1-8	IGHD1-26	IGHJ2	12	16	26	34
12	0.003677597303095311	TGTGCGAGAGAACCGGCTCGCGATAGTAGTGGTTATTACCGTGACTACTGG	CAREPARDSSGYYRDYW	IGHV1-2	IGHD3-22	IGHJ4	10	21	38	41
12	0.003677597303095311	TGTGCGAGCGGGTTTTCGGGGAGTTATTACACAAATCTTGACTACTGG	CASGFSGSYYTNLDYW	IGHV5-10-1	IGHD3-10	IGHJ4	7	14	28	37
12	0.003677597303095311	TGTGTCCGGGGCGGGAGCTACGATGGTTTTGATATCTGG	CVRGGSYDGFDIW	IGHV2-26	IGHD1-26	IGHJ3	3	12	20	21
11	0.003371130861170702	TGTGCGAGAGTCAGCGGGCCTTTTTATTACGATTTTTGGAGTGGCCTTTTGTTGCGTGAGCCCTTCGACCCCTGG	CARVSGPFYYDFWSGLLLREPFDPW	IGHV4-59	IGHD3-3	IGHJ5	9	24	43	63
11	0.003371130861170702	TGTGCGAGAGGGGTTAAAGGGCATATTGTGGTGGTGATTGCCACATACTACTACTACTACATGGACGTCTGG	CARGVKGHIVVVIATYYYYYMDVW	IGHV1-8	IGHD2-21	IGHJ6	10	20	40	45
11	0.003371130861170702	TGTACTAGAGCCCCCCGTATAGCAGCAGCTGGTGTCTTAGTATGGGACTACTACTACTACATGGACGTCTGG	CTRAPRIAAAGVLVWDYYYYMDVW	IGHV3-49	IGHD6-13	IGHJ6	9	16	32	46
11	0.003371130861170702	TGTGCCAGAGTGCGAGGACTACGATTTTTGGTCCTGGAGTGGAAGACGGCGGATGCTTTTGATATCTGG	CARVRGLRFLVLEWKTADAFDIW	IGHV4-30-2	IGHD3-3	IGHJ3	9	19	30	51
11	0.003371130861170702	TGTGCGAGAAGAATTTGTCCTTATAGCAGCAGCTGGTATGGGACGTGTGGTGCTTTTGATATCTGG	CARRICPYSSSWYGTCGAFDIW	IGHV5-51	IGHD6-13	IGHJ3	8	21	37	50
11	0.003371130861170702	TGTGCGAGAGATCTAGGCGATGGGTATAGCAGCTCGTCCGAGGCATTTGACTACTGG	CARDLGDGYSSSSEAFDYW	IGHV4-4	IGHD6-6	IGHJ4	13	23	39	45
11	0.003371130861170702	TGTGCGACTTCCAGCAGCTGGTACGAGGAATTCTTTCAACACTGG	CATSSSWYEEFFQHW	IGHV1-2	IGHD6-13	IGHJ1	6	11	24	27
11	0.003371130861170702	TGTGCGAGCTCGTATAGCAGTGGCTGGTTCAGGGGAGACTACTGG	CASSYSSGWFRGDYW	IGHV3-21	IGHD6-19	IGHJ4	7	11	27	36
11	0.003371130861170702	TGTGCGAGGTCTCTACCCATTGTAGCCGGAGCTTTTGATCTCTGG	CARSLPIVAGAFDLW	IGHV3-33	IGHD5-24	IGHJ3	7	18	26	30
10	0.0030646644192460926	TGTACCACAGGAACCCTCCGATTGTATTACTATGATAGTAGTGGTTATCATATTGATGCTTTTGATATCTGG	CTTGTLRLYYYDSSGYHIDAFDIW	IGHV3-15	IGHD3-22	IGHJ3	9	23	47	53
10	0.0030646644192460926	TGTGCGAGAGTGTTTACTATGGTTCGGGGACTTATTGTCCCCCAGAATTACTACTACATGGACGTCTGG	CARVFTMVRGLIVPQNYYYMDVW	IGHV3-30	IGHD3-10	IGHJ6	9	13	35	48
10	0.0030646644192460926	TGTGCCAGAGTTGAGTCTATTACGATTTTTGGAGTGGTTGGTGCTTTTGATATCTGG	CARVESITIFGVVGAFDIW	IGHV4-30-2	IGHD3-3	IGHJ3	9	17	38	41
10	0.0030646644192460926	TGTGCGAGAGGGGAAAACCCCTACTACGATGACTACAGCTGGTACTTCGATCTCTGG	CARGENPYYDDYSWYFDLW	IGHV1-2	IGHD4-17	IGHJ2	9	22	35	38
10	0.0030646644192460926	TGTGCGAAATTCCCCCCAAGGTCAGTGGCTGGTCTCCACTGGTACTTCGATCTCTGG	CAKFPPRSVAGLHWYFDLW	IGHV3-23	IGHD6-19	IGHJ2	8	22	32	37
10	0.0030646644192460926	TGTACGGGGTCCGGGTGGGAGCTACGACTCTACTACTACTACTACATGGACGTCTGG	CTGSGWELRLYYYYYMDVW	IGHV3-15	IGHD1-26	IGHJ6	4	14	24	29
10	0.0030646644192460926	TGTTCGAGACTGCGGGCCGGAAATCTCTACCTCCACTCCGGTTTAGACGTCTGG	CSRLRAGNLYLHSGLDVW	IGHV4-4	IGHD5-24	IGHJ6	8	22	29	45
10	0.0030646644192460926	TGTGCGAGAGCTTGGGGAGTATTACTATGGTTCGGGGAGTTATTGGACTACTGG	CARAWGVLLWFGELLDYW	IGHV3-21	IGHD3-10	IGHJ4	9	18	43	45
10	0.0030646644192460926	TGTGCGAGAGGCCCGCCTTACGATGGTAATCTCGGTGCTTTTGATATCTGG	CARGPPYDGNLGAFDIW	IGHV1-8	IGHD4-23	IGHJ3	12	18	28	35
10	0.0030646644192460926	TGTGCGAGAGGGGGATTGAGCTTCGGGGAGTTATCGCGGTTCGACTTCTGG	CARGGLSFGELSRFDFW	IGHV4-59	IGHD3-10	IGHJ5	9	21	33	37
10	0.0030646644192460926	TGTGCCAGGGGGGGGATTTCAACCTACTACTACTACATGGACGTCTGG	CARGGISTYYYYMDVW	IGHV4-30-2	IGHD3-16	IGHJ6	7	10	15	23
10	0.0030646644192460926	TGTGCGAGTATTAGCAGCAGCTGGGGGCACAACTGGTTCGACCCCTGG	CASISSSWGHNWFDPW	IGHV3-21	IGHD6-13	IGHJ5	7	11	23	28
10	0.0030646644192460926	TGTGCGAGAGGTGACACTACGGTGACTACGTTCTACTTTGACTACTGG	CARGDTTVTTFYFDYW	IGHV1-8	IGHD4-17	IGHJ4	10	15	30	32
10	0.0030646644192460926	TGTGCGAGGATGCATGGCTCTATTGACGACTGG	CARMHGSIDDW	IGHV1-46	IGHD5-24	IGHJ1	7	13	18	28
9	0.0027581979773214833	TGTGCGAGAGGAGGGAAAGGCGTTGGCGCTATTACGATTTTTGGAGTGGTTGGCCCCTACTACTACTACATGGACGTCTGG	CARGGKGVGAITIFGVVGPYYYYMDVW	IGHV1-8	IGHD3-3	IGHJ6	10	29	50	56
9	0.0027581979773214833	TGTGCCAGAGCCCTTGCAAGTATTACGATTTTTGGAGTGGTTATAGAAAACTTTGACTACTGG	CARALASITIFGVVIENFDYW	IGHV4-30-2	IGHD3-3	IGHJ4	9	19	43	49
9	0.0027581979773214833	TGTGCGAGAGACGCCCACTTTATTCTACAGCTATGGTCCCGACAGGGTTTTGACTACTGG	CARDAHFILQLWSRQGFDYW	IGHV4-34	IGHD5-18	IGHJ4	9	25	36	48
9	0.0027581979773214833	TGTGCAAGAGGACTGTCCCAGACGGACTGGGGATCAGGGGACAACTGGTTCGACCCCTGG	CARGLSQTDWGSGDNWFDPW	IGHV3-74	IGHD7-27	IGHJ5	9	25	34	40
9	0.0027581979773214833	TGTGCGAGAGGTCTCCGTATCTTGCAGGGGGGAATATTGTACTACATGGACGTCTGG	CARGLRILQGGILYYMDVW	IGHV4-4	IGHD2-15	IGHJ6	14	33	38	39
9	0.0027581979773214833	TGTGCGACCGTTTATAATCCGAATGGTTATTACTACTTTGCTTTTGACTACTGG	CATVYNPNGYYYFAFDYW	IGHV1-3	IGHD3-22	IGHJ4	6	23	35	42
9	0.0027581979773214833	TGTGCAAAAGATTATGGCAGTGGCTGGCGCCCCCTGTACTACTTTGACTACTGG	CAKDYGSGWRPLYYFDYW	IGHV3-9	IGHD6-19	IGHJ4	11	12	26	35
9	0.0027581979773214833	TGTGCGAAAGATCTTTCCGGCGGCCCAGGTTGGAGGTGGTTCGACCCCTGG	CAKDLSGGPGWRWFDPW	IGHV3-23	IGHD3-3	IGHJ5	16	29	34	36
9	0.0027581979773214833	TGTGCGAAAGCACCCTGTAGCAGTACCAATTGCCCGTTTGACTACTGG	CAKAPCSSTNCPFDYW	IGHV3-23	IGHD2-2	IGHJ4	9	15	27	36
9	0.0027581979773214833	TGTACCACAGAGTCAGTGGGAGCCGCGTGGGGCTTTGACTACTGG	CTTESVGAAWGFDYW	IGHV3-15	IGHD1-26	IGHJ4	10	14	22	32
9	0.0027581979773214833	TGTGCGCGAGACCACTGGGGATTTTACTTTGACTACTGG	CARDHWGFYFDYW	IGHV4-59	IGHD7-27	IGHJ4	10	13	21	24
8	0.002451731535396874	TGTGCGAGAGATCACTTCCGAGGCGTACCCCAGCAGCCGGCGGGAGGGTACTACTACTACGGTATGGACGTCTGG	CARDHFRGVPQQPAGGYYYYGMDVW	IGHV3-21	IGHD6-13	IGHJ6	12	30	36	48
8	0.002451731535396874	TGTGCGAGAGCTCGCAGGATTTTTGGAGTGGTTATTATCTCTTACTACTACTACTACTACATGGACGTCTGG	CARARRIFGVVIISYYYYYYMDVW	IGHV4-34	IGHD3-3	IGHJ6	9	17	37	41
8	0.002451731535396874	TGTGCGAGAGACGCGTTAATTAATTACGATTTTTGGAGTGGCAACATAAGACCAAACTGGTTCGACCCCTGG	CARDALINYDFWSGNIRPNWFDPW	IGHV3-21	IGHD3-3	IGHJ5	10	22	40	54
8	0.002451731535396874	TGTGCGAGACGCGGGCCTGACTACGGTGACTGGACTGGATTATACTACTACTACGGTATGGACGTCTGG	CARRGPDYGDWTGLYYYYGMDVW	IGHV3-21	IGHD4-17	IGHJ6	8	17	30	42
8	0.002451731535396874	TGTGCGAGAGGTGGGGACTATTACGATTTTTGGAGTGGTTATTATACGGCGAACTGGTTCGACCCCTGG	CARGGDYYDFWSGYYTANWFDPW	IGHV4-59	IGHD3-3	IGHJ5	9	18	46	51
8	0.002451731535396874	TGTGCGAGAAATCTTCGCAAGTTTTTCCTGGGGCAGCTCGTCTATAACTGGTACTTCGATCTCTGG	CARNLRKFFLGQLVYNWYFDLW	IGHV3-21	IGHD6-6	IGHJ2	18	32	41	46
8	0.002451731535396874	TGTGCGAGATTCGCACTATGGTTCGGGGAACTTCAGGGGTCGTTTAACTGGTTCGACCCCTGG	CARFALWFGELQGSFNWFDPW	IGHV1-18	IGHD3-10	IGHJ5	8	14	28	45
8	0.002451731535396874	TGTGCAACAGCTCCTTCTTATTGTAGTAGTACCAGCTGCTATATAAGCTGGTTCGACCCCTGG	CATAPSYCSSTSCYISWFDPW	IGHV1-24	IGHD2-2	IGHJ5	9	18	41	47
8	0.002451731535396874	TGTGCGAGAGTGGTTAGGGAGGTTACGTTTGGGGGAGTTATCGGCTACTTTGACTACTGG	CARVVREVTFGGVIGYFDYW	IGHV1-18	IGHD3-16	IGHJ4	9	22	42	44
8	0.002451731535396874	TGTGCGAAGACAAGAGGCGTTATTACCGCTGAATACTTCCAGCACTGG	CAKTRGVITAEYFQHW	IGHV3-23	IGHD3-22	IGHJ1	7	18	25	26
8	0.002451731535396874	TGTGCGAAAGGCGATTCGTGGATAGGGGGTGTTTTTGACTACTGG	CAKGDSWIGGVFDYW	IGHV3-23	IGHD5-12	IGHJ4	9	16	23	33
8	0.002451731535396874	TGTGCGAGATATACTGCCTCCCATTCTGCTTTTGATATCTGG	CARYTASHSAFDIW	IGHV4-55	IGHD1-26	IGHJ3	12	17	22	26
8	0.002451731535396874	TGTGCAACAGAAGGAGGGTTTGACTACTGG	CATEGGFDYW	IGHV1-24	.	IGHJ4	10	-1	-1	18
7	0.0021452650934722646	TGTGCGAGAGCAGCAGCCAGCCGGTCTTCGATTTTTGGAGTGGTTACGGTGGCTTACTTTGACTACTGG	CARAAASRSSIFGVVTVAYFDYW	IGHV4-59	IGHD3-3	IGHJ4	9	28	45	54
7	0.0021452650934722646	TGTACCTCAAGCCTGGCGACGTGGGAGCTTAGGGGGTTGGACTACTACTACGGTATGGACGTCTGG	CTSSLATWELRGLDYYYGMDVW	IGHV3-15	IGHD1-26	IGHJ6	5	20	28	40
7	0.0021452650934722646	TGTACCACAGATCGCAAACGTATTACGATTTTTGGAGTGGTCCCCTACTACTACATGGACGTCTGG	CTTDRKRITIFGVVPYYYMDVW	IGHV3-15	IGHD3-3	IGHJ6	12	17	40	44
7	0.0021452650934722646	TGTGCGAGGGGTCCTATTACTATGATAGTAGTGGTTATTACGGAGTACGGTATGGACGTCTGG	CARGPITMIVVVITEYGMDVW	IGHV1-2	IGHD3-22	IGHJ6	7	14	40	51
7	0.0021452650934722646	TGTGCGAGAGGCCCTTTTATTGTAGTAGTACCAGCTGCTGAATACTACTACATGGACGTCTGG	CARGPFIVVVPAAEYYYMDVW	IGHV1-8	IGHD2-2	IGHJ6	12	17	38	42
7	0.0021452650934722646	TGTGCGAGAGATCCCCTATATTACTATGGTTCGGGGAGTTACCCCGACTTGGACTACTGG	CARDPLYYYGSGSYPDLDYW	IGHV1-2	IGHD3-10	IGHJ4	12	18	40	46
7	0.0021452650934722646	TGTGCGAGATCCGTAAGGGGATGGCTACAATGGGAAGAGGGCTACTTTGACTACTGG	CARSVRGWLQWEEGYFDYW	IGHV4-59	IGHD5-24	IGHJ4	8	19	30	41
7	0.0021452650934722646	TGTGCGAGAGACTACGACCCTATCCTAGGGGGAGCCCCCGTTTGGTTCGACCCCTGG	CARDYDPILGGAPVWFDPW	IGHV1-46	IGHD2-15	IGHJ5	10	20	28	42
7	0.0021452650934722646	TGTGCGAGAGAGTCTAGGTCCTTGAGAGATGGCTACAATTTTGGTTTTGACTACTGG	CARESRSLRDGYNFGFDYW	IGHV4-59	IGHD5-24	IGHJ4	10	24	39	45
7	0.0021452650934722646	TGTGCGAGAGAACTTTATGATAGTAGTGGTTATTACGGGTCCGCCTTTGACTACTGG	CARELYDSSGYYGSAFDYW	IGHV4-59	IGHD3-22	IGHJ4	10	15	35	44
7	0.0021452650934722646	TGTGCGAAAGATCGCGTCTATGGAATAGTGGGAGCTACCACAATTGACTACTGG	CAKDRVYGIVGATTIDYW	IGHV3-23	IGHD1-26	IGHJ4	12	24	37	43
7	0.0021452650934722646	TGTACTAGAATGGGGGGTTCAGCTACAGTTTTTTATTACTACTTTGACTATTGG	CTRMGGSATVFYYYFDYW	IGHV3-49	IGHD2-15	IGHJ4	8	19	25	36
7	0.0021452650934722646	TGTGCGAGACATACATACTCCCAGGAGACCACTACCGGGCTCGGCTACTGG	CARHTYSQETTTGLGYW	IGHV5-10-1	IGHD2-15	IGHJ4	11	27	34	44
7	0.0021452650934722646	TGTGCGAGAGATCCCCTGGACGATAAAGATGGGTATTTGATGGACTTTTGG	CARDPLDDKDGYLMDFW	IGHV1-46	IGHD3-16	IGHJ4	12	19	25	48
7	0.0021452650934722646	TGTGCGAGAGATCGGGAAGGAGCAGCTGGTAATTATTTTGACTACTGG	CARDREGAAGNYFDYW	IGHV4-31	IGHD2-2	IGHJ4	12	20	30	36
7	0.0021452650934722646	TGTGCGAAATTAAGCGAGTGGGAGCTAAGCAACTACATGGACGTCTGG	CAKLSEWELSNYMDVW	IGHV3-30	IGHD1-26	IGHJ6	6	16	26	31
7	0.0021452650934722646	TGTGCGAGAGTCCCAAAGACTGTTGACACCCCTTTTGATTACTGG	CARVPKTVDTPFDYW	IGHV1-46	IGHD3-16	IGHJ4	9	11	16	33
7	0.0021452650934722646	TGTGCGAGAGGCCTCCTAGCAGTGGCTCCTTACTTTGACTACTGG	CARGLLAVAPYFDYW	IGHV4-34	IGHD6-19	IGHJ4	14	16	26	30
7	0.0021452650934722646	TGTGCGAGAGAGGGATTGGGAGCTACTCACTACTTTGACTACTGG	CAREGLGATHYFDYW	IGHV3-21	IGHD1-26	IGHJ4	10	16	26	28
7	0.0021452650934722646	TGTACTAGAGGTGGAGGTAGTGGTATGTACTACTTTGACTACTGG	CTRGGGSGMYYFDYW	IGHV3-49	IGHD2-15	IGHJ4	9	16	23	26
7	0.0021452650934722646	TGTACCACCCATAACAGTAATTGGTACTATGAATACTGG	CTTHNSNWYYEYW	IGHV3-15	IGHD4-11	IGHJ4	7	13	19	24
7	0.0021452650934722646	TGTGCGAGCGCCGTGGTCTTGGACTCCTGG	CASAVVLDSW	IGHV3-53	IGHD1-14	IGHJ4	7	11	16	17
6	0.0018387986515476554	TGTGCGAGAGATGGGGCGTATTACGATTTTTGGAGTGGTTACCTTCCAATGATGGAATACTACTACTACTACATGGACGTCTGG	CARDGAYYDFWSGYLPMMEYYYYYMDVW	IGHV3-30	IGHD3-3	IGHJ6	11	16	40	57
6	0.0018387986515476554	TGTGCGAAAGACTCCGCACCGGTATATGATTACGTTTGGGGGAGTTATCGCAAATATGGGGGTTCGGACTACTGG	CAKDSAPVYDYVWGSYRKYGGSDYW	IGHV3-23	IGHD3-16	IGHJ4	10	24	49	66
6	0.0018387986515476554	TGTGCGCGATCTAATCGCCATATGTCGTGGGTAGCCGGAAACTTCTACTACTACCACTACATGGACGACTGG	CARSNRHMSWVAGNFYYYHYMDDW	IGHV4-34	IGHD6-25	IGHJ6	5	30	36	44
6	0.0018387986515476554	TGTGCGAGAGGCCTGCGGCGGCATATTGTAGTAGTTACTTTTCGGTACTACTACTACTACATGGACGTCTGG	CARGLRRHIVVVTFRYYYYYMDVW	IGHV1-8	IGHD2-2	IGHJ6	13	22	34	45
6	0.0018387986515476554	TGTGCGAGAGGCAACTTTCGCACTACTATGATAGTAGTGGTTATTATGTCCGAATACTACTTTGACTACTGG	CARGNFRTTMIVVVIMSEYYFDYW	IGHV1-8	IGHD3-22	IGHJ4	11	23	45	54
6	0.0018387986515476554	TGTGCGAGAGCCCCTCCCCCAAATTGGGTTTGGGTGAGTTATCGTTACGAGTACTACTTTGACTACTGG	CARAPPPNWVWVSYRYEYYFDYW	IGHV5-10-1	IGHD3-16	IGHJ4	8	27	46	49
6	0.0018387986515476554	TGTGCGAGAGGCCGAAGCAGTGGCTGGCATATAATAGGGGCCTACTACTACTACTACATGGACGTCTGG	CARGRSSGWHIIGAYYYYYMDVW	IGHV1-8	IGHD6-19	IGHJ6	12	15	26	41
6	0.0018387986515476554	TGTGCGAGAACCAACGCGGATAACTACCTTCTTTGGAGTGGTTACTACCCCGATGCTTTTGATATCTGG	CARTNADNYLLWSGYYPDAFDIW	IGHV3-21	IGHD3-3	IGHJ3	8	31	43	51
6	0.0018387986515476554	TGTGCCAGAGAATTACGATATTTTGACTGGTTAACCAAATACTACTACTACTACATGGACGTCTGG	CARELRYFDWLTKYYYYYMDVW	IGHV4-30-2	IGHD3-9	IGHJ6	10	11	32	39
6	0.0018387986515476554	TGTGCGAGGGGTTCGCGGCGGAACTGGGACTCATCGGTAAACTACTACTACTTCTTGGACGTTTGG	CARGSRRNWDSSVNYYYFLDVW	IGHV1-46	IGHD7-27	IGHJ6	7	21	27	40
6	0.0018387986515476554	TGTGCACACAGTGGCTCGTATTATGATTACGTTTGGGGGAGTTATCGTGAGAACTTTGACTACTGG	CAHSGSYYDYVWGSYRENFDYW	IGHV2-5	IGHD3-16	IGHJ4	10	16	47	52
6	0.0018387986515476554	TGTACAAAAAATATGGGGGCTCTTCTAATAGCAGCAGCTGGGATAAACGATGCTTTTGATATCTGG	CTKNMGALLIAAAGINDAFDIW	IGHV3-9	IGHD6-13	IGHJ3	13	27	40	48
6	0.0018387986515476554	TGTGCGAGAGCCCCTCGCGATTGTAGTAGTGACGACTGTTATACTGGTTTCTTCGACTACTGG	CARAPRDCSSDDCYTGFFDYW	IGHV3-21	IGHD2-2	IGHJ4	9	19	29	50
6	0.0018387986515476554	TGTGCGAGAGCCCCTAGGAGATGGCTACAATTACCTAACTACTACTACGGTATGGACGTCTGG	CARAPRRWLQLPNYYYGMDVW	IGHV4-34	IGHD5-24	IGHJ6	9	17	33	37
6	0.0018387986515476554	TGTGCGAGAGGGGGGTATAGCAGCAGCTGGTTTAGCTACTACTACTACGGTATGGACGTCTGG	CARGGYSSSWFSYYYYGMDVW	IGHV1-8	IGHD6-13	IGHJ6	10	12	30	35
6	0.0018387986515476554	TGTGCGAGAGGACTTTACGATTTTTGGAGTGGTTACCATCCTTCGGGGTACTTCGATCTCTGG	CARGLYDFWSGYHPSGYFDLW	IGHV1-8	IGHD3-3	IGHJ2	10	14	34	46
6	0.0018387986515476554	TGTGCGAGAGTAGTTCGGAGATGGCTACAATTAAGCCTTGCGGGTGGGTTCGACCCCTGG	CARVVRRWLQLSLAGGFDPW	IGHV4-59	IGHD5-24	IGHJ5	9	17	32	46
6	0.0018387986515476554	TGTGCGAGAGGAACGGTAGATAGTAGTGGTTATTACCTAGTTCGGGCCTTTGACTACTGG	CARGTVDSSGYYLVRAFDYW	IGHV3-66	IGHD3-22	IGHJ4	9	18	35	47
6	0.0018387986515476554	TGTGCGAGAGATTTCCGTTATGATTACGTTTGGGGGACCCTCAACTGGTTCGACCCCTGG	CARDFRYDYVWGTLNWFDPW	IGHV4-59	IGHD3-16	IGHJ5	11	17	36	41
6	0.0018387986515476554	TGTGCGAGAGATCCCCTATATTACTATGGTTCGGGGATTTACCCCGACTTGGACTACTGG	CARDPLYYYGSGIYPDLDYW	IGHV1-2	IGHD3-10	IGHJ4	12	18	40	46
6	0.0018387986515476554	TGTGCGAAAGACGGGCGGGAGCTACTCCAACTCTACTACTACTACTACATGGACGTCTGG	CAKDGRELLQLYYYYYMDVW	IGHV3-30	IGHD1-26	IGHJ6	10	16	25	32
6	0.0018387986515476554	TGTGCGAAAGAAGGAGAGATGGCAACCCGATACTACTACTACTACTACATGGACGTCTGG	CAKEGEMATRYYYYYYMDVW	IGHV3-23	IGHD5-24	IGHJ6	10	14	22	30
6	0.0018387986515476554	TGTGCGAGACGGGACGTTTTCCCTTTTTACTACTACTACTACGGTATGGACGTCTGG	CARRDVFPFYYYYYGMDVW	IGHV4-34	IGHD3-16	IGHJ6	8	13	18	26
6	0.0018387986515476554	TGTGCGAAAGATCCATTTCGGTGGCTGGCCGACTACTACTACTACATGGACGTCTGG	CAKDPFRWLADYYYYMDVW	IGHV3-30	IGHD6-19	IGHJ6	12	20	27	31
6	0.0018387986515476554	TGTGCAACAATGGGCGTAGTACCAGGTTACTACTACTACTACGGTATGGACGTCTGG	CATMGVVPGYYYYYGMDVW	IGHV1-24	IGHD2-2	IGHJ6	8	15	24	26
6	0.0018387986515476554	TGTGCGCGAGTCGGTGGGATAGGTGGGAGCTACCTGGAGGCTTTTGATATCTGG	CARVGGIGGSYLEAFDIW	IGHV4-59	IGHD1-26	IGHJ3	9	22	32	39
6	0.0018387986515476554	TGTGCGAGACAGAGTGGGTACCAGCTGCCTCTAGACAACTGGTTCGACCCCTGG	CARQSGYQLPLDNWFDPW	IGHV4-39	IGHD2-2	IGHJ5	10	17	27	34
6	0.0018387986515476554	TGTGCGAGAGTGACTTATTGTGGTGATGACTGCTATTCATATTTCCAAGCCTGG	CARVTYCGDDCYSYFQAW	IGHV1-69	IGHD2-21	IGHJ5	9	15	37	49
6	0.0018387986515476554	TGTGCACGGACCGTCCCGCGCTACGGTAATAAAGGAATCTACTTTGACTACTGG	CARTVPRYGNKGIYFDYW	IGHV2-70	IGHD3-22	IGHJ4	9	25	31	38
6	0.0018387986515476554	TGTGCGAGAGACCGGGTTTGGGGGAGTTATCGCTGGGCCTTCGACCCCTGG	CARDRVWGSYRWAFDPW	IGHV3-21	IGHD3-16	IGHJ5	10	15	31	39
6	0.0018387986515476554	TGTGCGAGAGAATTACCAGCTGCTATCCGTCCCTCAGGGTTTGACTACTGG	CARELPAAIRPSGFDYW	IGHV3-21	IGHD2-2	IGHJ4	10	13	25	39
6	0.0018387986515476554	TGTGCGAGAGATCGGGAAGGAGCAGCTGGTAATTATTTTGACTACTGG	CARDREGAAGNYFDYW	IGHV3-23	IGHD2-2	IGHJ4	12	20	30	36
6	0.0018387986515476554	TGTGCAACAGCAGCAGTGGCTGGTATCAACACCTGGTTCGACCCCTGG	CATAAVAGINTWFDPW	IGHV1-24	IGHD6-19	IGHJ5	9	11	24	28
6	0.0018387986515476554	TGTGCGAGAGTCCCAAAGACTGTTGACACCCCTTTTGATTACTGG	CARVPKTVDTPFDYW	IGHV1-46	IGHD3-16	IGHJ2	9	11	16	41
6	0.0018387986515476554	TGTGCGAAAGTACCAGCTGCTATAGGGGGTGGCTTTGACTACTGG	CAKVPAAIGGGFDYW	IGHV3-23	IGHD2-2	IGHJ4	9	10	22	32
6	0.0018387986515476554	TGTGCGAAAGACGACGGTGACTACGGTCCGTACTTTGACTACAGG	CAKDDGDYGPYFDYR	IGHV3-30	IGHD4-17	IGHJ4	10	13	24	30
6	0.0018387986515476554	TGTGTCAGAATTGCCATACCCCTGGGGTTTTTTGACTACTGG	CVRIAIPLGFFDYW	IGHV4-31	IGHD6-13	IGHJ4	3	11	20	30
6	0.0018387986515476554	TGTGCGAGCCCTCGGTACTACTACTACGGTATGGACGTCTGG	CASPRYYYYGMDVW	IGHV1-2	.	IGHJ6	7	-1	-1	15
6	0.0018387986515476554	TGTGCGAGAGGTTACGGTGGGAACCCTTTCGACCCCTGG	CARGYGGNPFDPW	IGHV3-30	IGHD4-23	IGHJ5	9	12	23	27
6	0.0018387986515476554	TGTGCGAGAGGAGATAGCTACGGTGATATCTACTACTGG	CARGDSYGDIYYW	IGHV5-10-1	IGHD4-17	IGHJ4	8	17	25	31
5	0.0015323322096230463	TGTGCGAAAGATGTGTATTGTAGTAGTACCAGCTGCTATGCCCTGAGCAGTGGCTGGTACGCCTACTTTGACTACTGG	CAKDVYCSSTSCYALSSGWYAYFDYW	IGHV3-23	IGHD2-2	IGHJ4	11	15	41	62
5	0.0015323322096230463	TGTGCGAGAGGACATCTGTACGGGGAACGTACGATTTTTGGAGTGGTTTCCCGCTACTACTACATGGACGTCTGG	CARGHLYGERTIFGVVSRYYYMDVW	IGHV1-8	IGHD3-3	IGHJ6	10	29	47	53
5	0.0015323322096230463	TGTGCGAGAGATCGGGGATATTGTAGTGGTGGTAGCTGCTACTCTCGGTACGGTGACTGGTACTTCGATCTCTGG	CARDRGYCSGGSCYSRYGDWYFDLW	IGHV1-46	IGHD2-15	IGHJ2	12	15	43	55
5	0.0015323322096230463	TGTGCGAGAACCTTCCTTTTCCACTGGGGGATTACGTTTGGGGGAGTTGCGGATCTGTTTGACTACTGG	CARTFLFHWGITFGGVADLFDYW	IGHV4-28	IGHD3-16	IGHJ4	9	29	47	57
5	0.0015323322096230463	TGTGCGAGGGGTTCGCGGCGGAACTGGGACTCATCGGTAAACTACTACTACTTCTTGGACGTTTGG	CARGSRRNWDSSVNYYYFLDVW	IGHV1-8	IGHD7-27	IGHJ6	7	21	27	40
5	0.0015323322096230463	TGTGCGAGACTAAGTGCACATTGTGATATTGACTGTCGTTTCCGGGCGCACTGGTTTGACCCCTGG	CARLSAHCDIDCRFRAHWFDPW	IGHV5-51	IGHD2-21	IGHJ5	9	15	34	49
5	0.0015323322096230463	TGTGCGAGAGCGATGGGCGAGATTACGATTTTTGGAGTGGTTATTGTTGATGCTTTTGATATCTGG	CARAMGEITIFGVVIVDAFDIW	IGHV4-59	IGHD3-3	IGHJ3	9	21	44	47
5	0.0015323322096230463	TGTGCGAGAACGAATGCCTATTACTATGATAGTAGTGGTTATTGGGACTGGTACTTCGATCTCTGG	CARTNAYYYDSSGYWDWYFDLW	IGHV5-10-1	IGHD3-22	IGHJ2	8	18	42	46
5	0.0015323322096230463	TGTGCGAGAGGCTGGGACGTTCGGGGAGTTATGTTCTACTACTACTACGGTATGGACGTCTGG	CARGWDVRGVMFYYYYGMDVW	IGHV1-8	IGHD3-10	IGHJ6	11	18	31	35
5	0.0015323322096230463	TGTGCGAGAGAAGCTCGGAGCCGGTATAGTGGGAGCTACCTGTACTGGTACTTCGATCTCTGG	CAREARSRYSGSYLYWYFDLW	IGHV3-20	IGHD1-26	IGHJ2	10	20	38	42
5	0.0015323322096230463	TGTGCACGGATAATGGGGTATCTTACGATTTTTGGAGTGGTTATTAATTGGTTCGACCCCTGG	CARIMGYLTIFGVVINWFDPW	IGHV2-26	IGHD3-3	IGHJ5	11	22	45	48
5	0.0015323322096230463	TGTGCGAGAGAGGGCGATAGTATTGGTTATTACTACGGGGTTGAGTACTTCCAGCACTGG	CAREGDSIGYYYGVEYFQHW	IGHV3-21	IGHD3-22	IGHJ1	10	15	36	41
5	0.0015323322096230463	TGTGCGACTATAGCAGCAGCTGAGACTTACTACTACTACTACGGTATGGACGTCTGG	CATIAAAETYYYYYGMDVW	IGHV3-21	IGHD6-13	IGHJ6	6	8	21	26
5	0.0015323322096230463	TGTGCGAGGGCCAGTATTACGATTTTTGGAGTGGTTATTAAAGGATTTGACTACTGG	CARASITIFGVVIKGFDYW	IGHV4-4	IGHD3-3	IGHJ4	7	13	39	45
5	0.0015323322096230463	TGTGCGAGACTCTTCTACAGTAACTACCCCCCTCTGGGGTGGTTCGACCCCTGG	CARLFYSNYPPLGWFDPW	IGHV4-39	IGHD4-11	IGHJ5	9	14	26	39
5	0.0015323322096230463	TGTGCGAGACATGGGACCTCTATAGTGGGAGCTACTCATGCTTTTGATGTCTGG	CARHGTSIVGATHAFDVW	IGHV4-39	IGHD1-26	IGHJ3	12	20	35	37
5	0.0015323322096230463	TGTGCAAAAGATTATGGCAGTGGCTGGCGCCCCCTGTACTACTTTGACTACTGG	CAKDYGSGWRPLYYFDYW	IGHV3-43	IGHD6-19	IGHJ4	11	12	26	35
5	0.0015323322096230463	TGTGCGAGAGTTTCCGGGTATACCAGCATCGAGGGTCCGTTTGACTACTGG	CARVSGYTSIEGPFDYW	IGHV3-53	IGHD6-13	IGHJ4	9	13	27	39
5	0.0015323322096230463	TGTGCGAGAGGTGATAGTAGTGGTTATTACTCGTGGTACTTTGACTACTGG	CARGDSSGYYSWYFDYW	IGHV4-59	IGHD3-22	IGHJ4	9	11	30	36
5	0.0015323322096230463	TGTGCGAGAACTGACGATATAGCAGCAGCTGCCACGAGTTTTGACTACTGG	CARTDDIAAAATSFDYW	IGHV1-69	IGHD6-13	IGHJ4	8	17	30	39
5	0.0015323322096230463	TGTGCGAAAGAGGGCTCAAAGTGGCTGGTACGGACTTGCTTTGACTACTGG	CAKEGSKWLVRTCFDYW	IGHV3-23	IGHD6-19	IGHJ4	10	19	31	38
5	0.0015323322096230463	TGTGCAAAAGAAATGGGAGATGGCTACAATTCCGATGGCTTTGATATCTGG	CAKEMGDGYNSDGFDIW	IGHV3-9	IGHD5-24	IGHJ3	10	16	30	39
5	0.0015323322096230463	TGTGCAAAAACCTCGTACCAGCTGCTAGAGGGCTACATGGACGTCTGG	CAKTSYQLLEGYMDVW	IGHV3-43	IGHD2-2	IGHJ6	8	14	26	32
5	0.0015323322096230463	TGTGCGAGAGTAAATGGGGGCAGCTGGTACTTTGACTACTGG	CARVNGGSWYFDYW	IGHV3-21	IGHD2-2	IGHJ4	9	19	26	27
5	0.0015323322096230463	TGTGCGAGAGGGGATATCTGGGCTTTTGATATCTGG	CARGDIWAFDIW	IGHV1-2	IGHD2-15	IGHJ3	9	11	16	21
4	0.001225865767698437	TGTGCGAGAGGGGGCTTAGTACCAGCGGCTATTGAGTCGGTGGTGTTGAGTGGGTATTACTACTACTACTACTACATGGACGTCTGG	CARGGLVPAAIESVVLSGYYYYYYYMDVW	IGHV1-8	IGHD2-2	IGHJ6	10	16	31	54
4	0.001225865767698437	TGTGCGAGAGTCACCACCAGGCGTATTACGATTTTTGGAGTGGTTATTGACTCCCCCCAGTACTACTTTGACTACTGG	CARVTTRRITIFGVVIDSPQYYFDYW	IGHV1-8	IGHD3-3	IGHJ4	9	21	47	58
4	0.001225865767698437	TGTGCGAGATTGGAGCGCAAGGTTCGGGGAGTTATTATAACTAGACGCTACTACTACTACTACATGGACGTCTGG	CARLERKVRGVIITRRYYYYYMDVW	IGHV1-46	IGHD3-10	IGHJ6	8	20	40	47
4	0.001225865767698437	TGTGCGAGAGAGTCCCGACCTCGTACGATTTTTGGAGTGGTTATTAGTCCCCGGAGCTACTACATGGACGTCTGG	CARESRPRTIFGVVISPRSYYMDVW	IGHV3-53	IGHD3-3	IGHJ6	10	23	45	56
4	0.001225865767698437	TGTGCGAGAGAGTCCCGACCTCGTACGATTTTTGGAGTGGTTATTAGTCCCCGGAGCTACTACATGGACGTCTGG	CARESRPRTIFGVVISPRSYYMDVW	IGHV4-31	IGHD3-3	IGHJ6	10	23	45	56
4	0.001225865767698437	TGTGCGAGGGGGGCCCAGGACGATTTTTGGAGTGGTTATTTATGGACCCCAGGTTTGTCATGGGTGTACTGG	CARGAQDDFWSGYLWTPGLSWVYW	IGHV3-21	IGHD3-3	IGHJ4	7	19	39	66
4	0.001225865767698437	TGTGCGAGACGCGGGTTCAACGATTTTTGGAGTGGCCGGGGACCTCACTACTACTACTACATGGACGTCTGG	CARRGFNDFWSGRGPHYYYYMDVW	IGHV3-11	IGHD3-3	IGHJ6	8	19	34	46
4	0.001225865767698437	TGTGCGAGAGTGTTTACTATGGTTCGGGGACTTATTGTCCCCCAGAATTACTACTACATGGACGTCTGG	CARVFTMVRGLIVPQNYYYMDVW	IGHV4-4	IGHD3-10	IGHJ6	9	13	35	48
4	0.001225865767698437	TGTGCGAGTGGAGACTTTTGGTATGATAGCCGTGGGGCCCCGTGGGACTGGTACTTCGATCTCTGG	CASGDFWYDSRGAPWDWYFDLW	IGHV1-46	IGHD3-22	IGHJ2	7	21	28	46
4	0.001225865767698437	TGTGCGAGAGTGGAGACCGATACGATTTTTGGAGTGGTTATCTACCCGGGCTGGTTCGACCCCTGG	CARVETDTIFGVVIYPGWFDPW	IGHV3-48	IGHD3-3	IGHJ5	9	20	40	50
4	0.001225865767698437	TGTGCGAGATTCGCACTATGGTTCGGGGAACTTCAGGGGTCGTTTAACTGGTTCGACCCCTGG	CARFALWFGELQGSFNWFDPW	IGHV4-55	IGHD3-10	IGHJ5	9	14	28	45
4	0.001225865767698437	TGTGCGAGAGAGTCCCCGGTCGTTACTATGATAGTAGTGGTTATTAATCCATTGAACTACTGG	CARESPVVTMIVVVINPLNYW	IGHV4-31	IGHD3-22	IGHJ4	10	22	45	55
4	0.001225865767698437	TGTGCGAGAGAAGTGTCCGGTTTAAACTGGAACGTTGGGGTGGCGAACTACTTTGACTACTGG	CAREVSGLNWNVGVANYFDYW	IGHV1-18	IGHD1-1	IGHJ4	10	24	33	46
4	0.001225865767698437	TGTGCACGGACGTCAATTGATTACGATTTTTGGAGTGGTTATTATTACTGGTTCGACCCCTGG	CARTSIDYDFWSGYYYWFDPW	IGHV2-70	IGHD3-3	IGHJ5	9	19	44	46
4	0.001225865767698437	TGTGCGAGATATAGCAGTGGCTGGTCGTGGAGCTACTACTACTACGGTATGGACGTCTGG	CARYSSGWSWSYYYYGMDVW	IGHV3-21	IGHD6-19	IGHJ6	8	9	24	32
4	0.001225865767698437	TGTGCGAGAGGCCGGTTCGGGGAGTTATTATGGCACTACTACTACTACATGGACGTCTGG	CARGRFGELLWHYYYYMDVW	IGHV4-34	IGHD3-10	IGHJ6	12	13	30	34
4	0.001225865767698437	TGTGCAAGAGATATAAGCGTCGACATAGTGGGAGCTACCCCGGGTGCTTTTGATATCTGG	CARDISVDIVGATPGAFDIW	IGHV3-74	IGHD1-26	IGHJ3	11	24	37	44
4	0.001225865767698437	TGTGCGAGAGCTTACCGGCAGTGGCTGGCCCCCGCTGACAACTGGTTCGACCCCTGG	CARAYRQWLAPADNWFDPW	IGHV4-59	IGHD6-19	IGHJ5	9	17	27	37
4	0.001225865767698437	TGTGCGAAAGTGCCGCCTAATTGGGACTCCTATCCCTACTTCTACATGGACGTCTGG	CAKVPPNWDSYPYFYMDVW	IGHV3-30	IGHD5-24	IGHJ6	6	17	22	35
4	0.001225865767698437	TGTGCGAAAGATGCCCTAGGATTTGCCGGGGTCTACTACTACTACATGGACGTCTGG	CAKDALGFAGVYYYYMDVW	IGHV3-30	IGHD2-15	IGHJ6	11	14	21	32
4	0.001225865767698437	TGTGCGAAAGATATATGGCCCTACTACGGTGACTACGGGGGTGCTTTTGATATCTGG	CAKDIWPYYGDYGGAFDIW	IGHV3-23	IGHD4-17	IGHJ3	11	22	36	41
4	0.001225865767698437	TGTGCGAAAGAGATGATGAGTGGCTACGCTACATTATACTACGGTATGGACGTCTGG	CAKEMMSGYATLYYGMDVW	IGHV3-30	IGHD5-12	IGHJ6	10	18	27	45
4	0.001225865767698437	TGTGCAACAGTGGCTACGGTGACCGCCTCCTACTACTACTACGGTATGGACGTCTGG	CATVATVTASYYYYGMDVW	IGHV1-24	IGHD4-17	IGHJ6	9	13	22	29
4	0.001225865767698437	TGTGCGAGATCCCCGTATTGTGGTGGTGACTGCTATGGTGCTTTTGATATCTGG	CARSPYCGGDCYGAFDIW	IGHV1-46	IGHD2-21	IGHJ3	8	15	33	34
4	0.001225865767698437	TGTGCGAGAGGCGGGCATAAGGCAACGAAAAGGAACTACTACATGGACGTCTGG	CARGGHKATKRNYYMDVW	IGHV1-8	IGHD2-2	IGHJ6	11	13	18	34
4	0.001225865767698437	TGTGCGAGAGAGGGATGTAGTACCAGCTGCTTATGGCGTGCTTTTGATATCTGG	CAREGCSTSCLWRAFDIW	IGHV3-33	IGHD2-2	IGHJ3	10	16	30	38
4	0.001225865767698437	TGTGCACGGATGCGGCCCCGCCGAGCTAACTGGGGATTTTACTTTGACTACTGG	CARMRPRRANWGFYFDYW	IGHV2-26	IGHD7-27	IGHJ4	10	23	36	39
4	0.001225865767698437	TGTGCGAGACGTTCCCCTGCATTTTATAGCAGCAGCTGGTCAGGGCACTGG	CARRSPAFYSSSWSGHW	IGHV5-10-1	IGHD6-13	IGHJ4	9	24	39	46
4	0.001225865767698437	TGTGCGAGAGTTTCCGGGTATACCAGCATCGAGGGTCCGTTTGACTACTGG	CARVSGYTSIEGPFDYW	IGHV1-69	IGHD6-13	IGHJ4	9	13	27	39
4	0.001225865767698437	TGTGCGAGAACCCAGCTACGATTTTTGGAGGGGGATGCTTTTGATATCTGG	CARTQLRFLEGDAFDIW	IGHV4-28	IGHD3-3	IGHJ3	9	16	29	33
4	0.001225865767698437	TGTGCGAAAAACTTTCAGCCGGGAATTACGCCTGAATACTTCCAACACTGG	CAKNFQPGITPEYFQHW	IGHV3-30	IGHD5-24	IGHJ1	6	23	29	31
4	0.001225865767698437	TGTGCGAGATGGGGTGGGAGCCAAAGATCGAACTGGTTCGACCCCTGG	CARWGGSQRSNWFDPW	IGHV3-21	IGHD1-26	IGHJ5	8	13	20	30
4	0.001225865767698437	TGTGCGAGATGGGGTGGGAGCCAAAGATCGAACTGGTTCGACCCCTGG	CARWGGSQRSNWFDPW	IGHV4-55	IGHD1-26	IGHJ5	9	13	20	30
4	0.001225865767698437	TGTGCGAGAGTGGGGTATAGCAGTGGCTGGTATTACTTTGACTACTGG	CARVGYSSGWYYFDYW	IGHV3-21	IGHD6-19	IGHJ4	9	12	28	29
4	0.001225865767698437	TGTGCGAGAGGTCGGGGTGGGAGCTACCGGACCGCTTTTGATATCTGG	CARGRGGSYRTAFDIW	IGHV3-30	IGHD1-26	IGHJ3	9	16	26	33
4	0.001225865767698437	TGTGCGAGAGATGAGAGAGGCAGTGGCTGGTCCAAAATTGACTACTGG	CARDERGSGWSKIDYW	IGHV4-31	IGHD6-19	IGHJ4	11	19	30	37
4	0.001225865767698437	TGTGCGAGAGGATTTGGGGGGGTCTACTACTACATGGACGTCTGG	CARGFGGVYYYMDVW	IGHV3-30	IGHD3-16	IGHJ6	9	12	19	23
4	0.001225865767698437	TGCGCGAGACCGACTTCATATAGTGGGAGCTACATAGACCTCTGG	CARPTSYSGSYIDLW	IGHV5-51	IGHD1-26	IGHJ2	9	18	32	39
4	0.001225865767698437	TGTGCGAGACTTTCACCCCGGGGAGATGCTTTTGATATCTGG	CARLSPRGDAFDIW	IGHV5-10-1	IGHD3-10	IGHJ3	9	18	23	24
4	0.001225865767698437	TGTGCGAGAGATTTCCGGGTCCCTGGAGGTCTCGACCCCTGG	CARDFRVPGGLDPW	IGHV4-4	IGHD1-14	IGHJ5	11	12	17	31
4	0.001225865767698437	TGTGCACGGGGGTATAGTGGGAGCTACCCGTTTGACTACTGG	CARGYSGSYPFDYW	IGHV2-26	IGHD1-26	IGHJ4	8	10	26	30
4	0.001225865767698437	TGTGCCAGAGGTTCATCCGGTGCGTCCTTGGACTTCTGG	CARGSSGASLDFW	IGHV4-30-2	IGHD1-14	IGHJ4	9	15	20	26
4	0.001225865767698437	TGTGCGAGAGGCTTGGAGGTGGTTCCCGCTACTGACTGG	CARGLEVVPATDW	IGHV3-11	IGHD1-14	IGHJ4	9	18	25	34
4	0.001225865767698437	TGTGCGAGAGGCCAGGCGTACTACTACATGGACGTCTGG	CARGQAYYYMDVW	IGHV1-8	.	IGHJ6	12	-1	-1	18
4	0.001225865767698437	TGTTCGAGATTCGAGGGTGGCCACTGG	CSRFEGGHW	IGHV3-21	IGHD2-15	IGHJ4	8	15	19	22
4	0.001225865767698437	TGTGCGAGAGATCTATTTGATATCTGG	CARDLFDIW	IGHV4-59	.	IGHJ3	13	-1	-1	15
4	0.001225865767698437	TGTGCGAGAGGGTTTGACTACTGG	CARGFDYW	IGHV4-59	.	IGHJ4	9	-1	-1	12
3	9.193993257738277E-4	TGTGCGAGAGATCCGGGGTGGTCAACCTATTACGATTTTTGGAGTGGTTATTCCCTTCCGTACTACTACATGGACGTCTGG	CARDPGWSTYYDFWSGYSLPYYYMDVW	IGHV4-31	IGHD3-3	IGHJ6	12	27	51	60
3	9.193993257738277E-4	TGTGCGAGGGGGGCCCAGGACGATTTTTGGAGTGGTTATTTATGGACCCCAGGTTTGTCATGGGTGTACTGG	CARGAQDDFWSGYLWTPGLSWVYW	IGHV3-33	IGHD3-3	IGHJ4	7	19	39	66
3	9.193993257738277E-4	TGTGCGAGATCCAACCGCCATACAGCCTGGGTAGACTGGAAACTCTACTACTACCACTACATGGACGTCTGG	CARSNRHTAWVDWKLYYYHYMDVW	IGHV4-55	IGHD1-20	IGHJ6	9	34	40	44
3	9.193993257738277E-4	TGTGCACGACTGCAGGGGCTAGGCTATTGTACTACTATTAACTGCCTTAAATCGGGCTGGTTCGACCCCTGG	CARLQGLGYCTTINCLKSGWFDPW	IGHV2-5	IGHD2-8	IGHJ5	6	18	33	56
3	9.193993257738277E-4	TGTTCTAGAGTCGATATTGTAGTAGTACCAGCCTTTTACTACTACTACTACTACATGGACGTCTGG	CSRVDIVVVPAFYYYYYYMDVW	IGHV3-49	IGHD2-2	IGHJ6	9	12	31	35
3	9.193993257738277E-4	TGTGCCAGAGTATCCGCCGGGTACCAGCTGCTATTCGTTGCCGTTGTTCATGCTTTTGATATCTGG	CARVSAGYQLLFVAVVHAFDIW	IGHV4-30-2	IGHD2-2	IGHJ3	9	20	33	49
3	9.193993257738277E-4	TGTGCGAGATTCCCGATATACTATGATAGTAGTGGTTATTACTACGTAGATGCTTTTGATATCTGG	CARFPIYYDSSGYYYVDAFDIW	IGHV1-18	IGHD3-22	IGHJ3	8	18	47	48
3	9.193993257738277E-4	TGTGCGAGAGTGGAGACCGATACGATTTTTGGAGTGGTTATCTACCCGGGCTGGTTCGACCCCTGG	CARVETDTIFGVVIYPGWFDPW	IGHV3-21	IGHD3-3	IGHJ5	9	20	40	50
3	9.193993257738277E-4	TGTGCGCGCCAGTGGGGGGACCTAGACAGCAGCTGGTACTCGGACGATGCTTTTGATATCTGG	CARQWGDLDSSWYSDDAFDIW	IGHV3-30	IGHD2-2	IGHJ3	5	27	39	45
3	9.193993257738277E-4	TGTGCGAGATCCCAGAGGAGATGGCTACAATTACCCAACTACTACTACGGTATGGACGTCTGG	CARSQRRWLQLPNYYYGMDVW	IGHV4-59	IGHD5-24	IGHJ6	8	17	33	37
3	9.193993257738277E-4	TGTGCGAGAGGCCCGCCCGTATTACTATGGTTCGGGGAGTTATCCGAGGCGGTTGACTACTGG	CARGPPVLLWFGELSEAVDYW	IGHV3-30	IGHD3-10	IGHJ4	9	17	42	52
3	9.193993257738277E-4	TGTGCGAGAGGCCCGCCCGTATTACTATGGTTCGGGGAGTTATCCGAGGCGGTTGACTACTGG	CARGPPVLLWFGELSEAVDYW	IGHV1-8	IGHD3-10	IGHJ4	12	17	42	52
3	9.193993257738277E-4	TGTGCGAGAGAGAGAGTGGAAGTTACGATTTTTGGAGTGGTTAGAGGGTACATGGACGTCTGG	CARERVEVTIFGVVRGYMDVW	IGHV1-2	IGHD3-3	IGHJ6	10	22	42	48
3	9.193993257738277E-4	TGTGCGAGAAGACCCGGGCCTTATTGTAGTGGTGGTAGCTGCTACTCCGGGTCTGACTACTGG	CARRPGPYCSGGSCYSGSDYW	IGHV3-21	IGHD2-15	IGHJ4	8	21	49	53
3	9.193993257738277E-4	TGTGCGAAAGTGACTAGTATTACGATTTTTGGAGTGGTTAGGTCCCCTGCTTTTGATATCTGG	CAKVTSITIFGVVRSPAFDIW	IGHV3-23	IGHD3-3	IGHJ3	9	16	39	47
3	9.193993257738277E-4	TGTGCCAGAGTTGTTATAGCAGCTCGTTTTGTTACTGTCAGGAGGTACATGGACGTCTGG	CARVVIAARFVTVRRYMDVW	IGHV4-30-2	IGHD6-6	IGHJ6	9	14	26	45
3	9.193993257738277E-4	TGTGCGAGAGCTCCGACCTGGGGCCAGACGGGATACTCCTACTACTACATGGACGTCTGG	CARAPTWGQTGYSYYYMDVW	IGHV1-46	IGHD7-27	IGHJ6	9	17	22	33
3	9.193993257738277E-4	TGTGCGAGAGCGGAGGGCTACCAGCTGCTATCCTACTACTACTACTACATGGACGTCTGG	CARAEGYQLLSYYYYYMDVW	IGHV3-20	IGHD2-2	IGHJ6	9	18	30	32
3	9.193993257738277E-4	TGTGCGAGAGGGCTAGTAGGATATTGTAGTGGTGGTAGCTGCTACTGGTTCGACCCCTGG	CARGLVGYCSGGSCYWFDPW	IGHV4-59	IGHD2-15	IGHJ5	9	16	42	43
3	9.193993257738277E-4	TGTGCGAGAGATCCCCTATATTACTATGGTTCGGGGATTTACCCCGACTTGGACTACTGG	CARDPLYYYGSGIYPDLDYW	IGHV4-31	IGHD3-10	IGHJ4	12	18	40	46
3	9.193993257738277E-4	TGTGCGAGAGATATTGGCCCCCCGTACGGTCTGGCTACAGATGATGCTTTTGATATCTGG	CARDIGPPYGLATDDAFDIW	IGHV3-21	IGHD5-24	IGHJ3	11	31	38	40
3	9.193993257738277E-4	TGTGCGAAAGATAGCAGTGGCTGGTACAGCCCCCGAGGGTACAACTGGTTCGACCCCTGG	CAKDSSGWYSPRGYNWFDPW	IGHV3-30	IGHD6-19	IGHJ5	11	12	26	38
3	9.193993257738277E-4	TGTACCACAGATCGCCTTTATGATTACGTTTGGGGGAGTTATCGTTATCCCGGCTACTGG	CTTDRLYDYVWGSYRYPGYW	IGHV3-15	IGHD3-16	IGHJ4	12	17	52	53
3	9.193993257738277E-4	TGTACCACAGATCGATATTATGATTACGTTTGGGGGAGTTATCGTTTCCCCGACTACTGG	CTTDRYYDYVWGSYRFPDYW	IGHV3-15	IGHD3-16	IGHJ4	12	15	45	51
3	9.193993257738277E-4	TGTGCGAAAGAGATGGCTACAATTACACGCTTAACAAATGATGCTTTTGATATCTGG	CAKEMATITRLTNDAFDIW	IGHV3-21	IGHD5-24	IGHJ3	10	11	25	37
3	9.193993257738277E-4	TGTGCGAAAGAGATGATGAGTGGCTACGCTACATTATACTACGGTATGGACGTCTGG	CAKEMMSGYATLYYGMDVW	IGHV4-31	IGHD5-12	IGHJ6	10	18	27	45
3	9.193993257738277E-4	TGTGCACGGACCTATTACGATATTTTGACTGGTTATTCGTTGGACTTTGACTACTGG	CARTYYDILTGYSLDFDYW	IGHV2-26	IGHD3-9	IGHJ4	9	12	36	43
3	9.193993257738277E-4	TGTGCGAGAGTGACTTATTGTGGTGATGACTGCTATTCATATTTCCAAGCCTGG	CARVTYCGDDCYSYFQAW	IGHV3-23	IGHD2-21	IGHJ5	6	15	37	49
3	9.193993257738277E-4	TGTGCGAGAGATGTCCCCGAATACGGTGACTACGCCAGCGGTATGGACGTCTGG	CARDVPEYGDYASGMDVW	IGHV1-2	IGHD4-17	IGHJ6	11	21	33	42
3	9.193993257738277E-4	TGTACCACAGATCTGGCTATTACGATTTTTGGAGTGTTCCCCTTTGACTACTGG	CTTDLAITIFGVFPFDYW	IGHV3-15	IGHD3-3	IGHJ4	14	17	35	41
3	9.193993257738277E-4	TGTGCGAGACACCCCCCTTCTGTTCGGGGAGTTATTTCCCTTGACTACTGG	CARHPPSVRGVISLDYW	IGHV5-10-1	IGHD3-10	IGHJ4	10	21	35	40
3	9.193993257738277E-4	TGTGCGAGAGGAGGCTATACCAATAGCTGGTTGGACCCCTTGGACACCTGG	CARGGYTNSWLDPLDTW	IGHV3-21	IGHD2-8	IGHJ5	9	13	20	42
3	9.193993257738277E-4	TGTACTAGAGGGGGGCAGCTGCTATGGTTGGATTACTACTTTGACTACTGG	CTRGGQLLWLDYYFDYW	IGHV3-49	IGHD2-2	IGHJ4	9	15	25	33
3	9.193993257738277E-4	TGTGCGAGAGATGCCTATTTTTATGATGGTACTGGGTATGCCTACTGG	CARDAYFYDGTGYAYW	IGHV1-67	IGHD3-22	IGHJ4	11	21	38	41
3	9.193993257738277E-4	TGTGCGAGAGATGCCTATTTTTATGATGGTACTGGGTATGCCTACTGG	CARDAYFYDGTGYAYW	IGHV4-31	IGHD3-22	IGHJ4	11	21	38	41
3	9.193993257738277E-4	TGTGCAAGAGTGGCGCGGAGCTCCCCGGCGGGATTCATCGATGTCTGG	CARVARSSPAGFIDVW	IGHV3-74	IGHD1-26	IGHJ2	9	18	24	37
3	9.193993257738277E-4	TGTGCGTCCCGAGGGGTCTACAATTATGATGGTTTTGAGGTCTGG	CASRGVYNYDGFEVW	IGHV3-23	IGHD5-24	IGHJ3	5	17	24	25
3	9.193993257738277E-4	TGTGCGAGAGTCCCAAAGACTGTTGACACCCCTTTTGATTACTGG	CARVPKTVDTPFDYW	IGHV1-18	IGHD3-16	IGHJ4	9	11	16	33
3	9.193993257738277E-4	TGTGCGAAGGAGATTTCTCCGGGATCGGAGGGCTTTGACTACTGG	CAKEISPGSEGFDYW	IGHV3-30	IGHD2-15	IGHJ4	6	16	21	32
3	9.193993257738277E-4	TGTGCGAAGGAGATTTCCCCGGGATCGGAGGGCTTTGAGTACTGG	CAKEISPGSEGFEYW	IGHV3-30	IGHD3-10	IGHJ4	6	15	20	32
3	9.193993257738277E-4	TGTGCGAGACTCTATTACGCCGCGAGGGCCTTTGACTACTGG	CARLYYAARAFDYW	IGHV1-3	IGHD3-3	IGHJ4	8	12	18	29
3	9.193993257738277E-4	TGTGCGAGAGCCCAAGACTACAGAGGGTACTTTGACTACTGG	CARAQDYRGYFDYW	IGHV3-30	IGHD4-11	IGHJ4	9	15	22	27
3	9.193993257738277E-4	TGTGTAAGATTGGGCGAAGGTAGTCCCATTGACTACTGG	CVRLGEGSPIDYW	IGHV3-74	IGHD4-11	IGHJ4	8	19	24	28
3	9.193993257738277E-4	TGTGCGAGACACAGCTATGGTATCTTTGACTCCTGG	CARHSYGIFDSW	IGHV4-59	IGHD5-18	IGHJ4	8	10	20	23
3	9.193993257738277E-4	TGTGCGAGTGGCTGGTACGGGCACTACTGG	CASGWYGHYW	IGHV3-64	IGHD6-19	IGHJ4	7	8	18	22
3	9.193993257738277E-4	TGTACTGGCCGTGGGGCCTACTGG	CTGRGAYW	IGHV1-24	IGHD1-7	IGHJ4	2	3	7	17
3	9.193993257738277E-4	TGTACTGGCCGTGGGGCCTACTGG	CTGRGAYW	IGHV1-46	IGHD1-7	IGHJ4	2	3	7	17
2	6.129328838492185E-4	TGTGCACGGATACAAAGGGGAGAGTATTACGATTTTTGGAGTGGTTATTACCCAGGACCCTACTACTACTACTACTACATGGACGTCTGG	CARIQRGEYYDFWSGYYPGPYYYYYYMDVW	IGHV2-26	IGHD3-3	IGHJ6	12	23	49	60
2	6.129328838492185E-4	TGTGCGAGAGACCGGGTAGGTTCTACGATTTTTGGAGTGGTTATCGACGGCGCAGGGAGCTGGTCCATGGACGTCTGG	CARDRVGSTIFGVVIDGAGSWSMDVW	IGHV3-21	IGHD3-3	IGHJ6	10	23	43	65
2	6.129328838492185E-4	TGTGCGAGAGTAGGATTATATAGTGGGAGCTACTACGGGTTCTTCGGCTACTACTACTACGGTATGGACGTCTGG	CARVGLYSGSYYGFFGYYYYGMDVW	IGHV1-18	IGHD1-26	IGHJ6	9	18	36	47
2	6.129328838492185E-4	TGTACCACAGATCGATCGAAGAATGATTACGTTTGGGGGAGCCTCGTGTACTACTACTACGGTATGGACGTCTGG	CTTDRSKNDYVWGSLVYYYYGMDVW	IGHV3-15	IGHD3-16	IGHJ6	12	22	40	48
2	6.129328838492185E-4	TGTTCACGGATGCAGGGGCTAGGCTATTGTACTAGTGTCAGCTGCCTTAAATCGGGCTGGTTCGACCCCTGG	CSRMQGLGYCTSVSCLKSGWFDPW	IGHV2-26	IGHD2-2	IGHJ5	10	18	44	56
2	6.129328838492185E-4	TGTTCACGGATGCAGGGGCTAGGCTATTGTACTAGTGTCAGCTGCCTTAAATCGGGCTGGTTCGACCCCTGG	CSRMQGLGYCTSVSCLKSGWFDPW	IGHV2-70	IGHD2-2	IGHJ5	10	18	44	56
2	6.129328838492185E-4	TGTGCCAGAGGCCCACCAACAATTATTACGATTTTTGGAGTGGTTATTACGGGTGGGTGGTTCGACCCCTGG	CARGPPTIITIFGVVITGGWFDPW	IGHV1-8	IGHD3-3	IGHJ5	12	23	48	57
2	6.129328838492185E-4	TGTGCCAGAAAGAGAGCCTCGAGTATTACGATTTTTGGAGTGGTTACTTTTAGGGGTGCTTTTGATATCTGG	CARKRASSITIFGVVTFRGAFDIW	IGHV4-30-2	IGHD3-3	IGHJ3	8	22	45	56
2	6.129328838492185E-4	TGTGCGAGGGGGGCCCAGGACGATTTTTGGAGTGGTTATTTATGGACCCCAGGTTTGTCATGGGTGTACTGG	CARGAQDDFWSGYLWTPGLSWVYW	IGHV4-4	IGHD3-3	IGHJ4	7	19	39	66
2	6.129328838492185E-4	TGTGCGAGATTGGGGCTAGGATATTGTAGTAGTACCAGCTGCTATCGGCCCCATGATGCTTTTGATATCTGG	CARLGLGYCSSTSCYRPHDAFDIW	IGHV4-59	IGHD2-2	IGHJ3	8	15	44	51
2	6.129328838492185E-4	TGTGCGAGAGCCCCGTTTCGGATGTACCAGCTGCTATGGGCGACCTACTACTACTACTACATGGACGTCTGG	CARAPFRMYQLLWATYYYYYMDVW	IGHV1-18	IGHD2-2	IGHJ6	9	23	37	44
2	6.129328838492185E-4	TGTGCGAGAGCCCCGTTTCGGATGTACCAGCTGCTATGGGCGACCTACTACTACTACTACATGGACGTCTGG	CARAPFRMYQLLWATYYYYYMDVW	IGHV4-34	IGHD2-2	IGHJ6	9	23	37	44
2	6.129328838492185E-4	TGTGCGAGAGATCTCGGCCCCGTTTCTGGTGTTACTTATTACTATGATAGTAGTGCCCCGCCGATTCACTGG	CARDLGPVSGVTYYYDSSAPPIHW	IGHV3-33	IGHD3-22	IGHJ4	14	32	54	67
2	6.129328838492185E-4	TGTGCGAGAGATAGCTACCCAACGGAGATTACGATTTTTGGAGTGGTTACCCGCCCCTGGATGGACGTCTGG	CARDSYPTEITIFGVVTRPWMDVW	IGHV3-21	IGHD3-3	IGHJ6	11	27	48	60
2	6.129328838492185E-4	TGTGCGAGGGAGAGGAAGGGGTGTAGTGGTCCCAGCTGCCGGCGACGTTACTACCACATGGACGTCTGG	CARERKGCSGPSCRRRYYHMDVW	IGHV3-20	IGHD2-2	IGHJ6	7	21	38	48
2	6.129328838492185E-4	TGTGCGAGAATAAACCCCACCCAAATTACTATGATAGTAGTGGAAGATGTGGGAGCTTTTGATATCTGG	CARINPTQITMIVVEDVGAFDIW	IGHV4-28	IGHD3-22	IGHJ3	9	24	42	54
2	6.129328838492185E-4	TGTGCGAGATTCCCGATATACTATGATAGTAGTGGTTATTACTACGTAGATGCTTTTGATATCTGG	CARFPIYYDSSGYYYVDAFDIW	IGHV1-2	IGHD3-22	IGHJ3	8	18	47	48
2	6.129328838492185E-4	TGTGCGAGATTCCCGATATACTATGATAGTAGTGGTTATTACTACGTAGATGCTTTTGATATCTGG	CARFPIYYDSSGYYYVDAFDIW	IGHV4-55	IGHD3-22	IGHJ3	9	18	47	48
2	6.129328838492185E-4	TGTGCGAGAGATTCCTCATTTGCCATTGCCATGGCAGTGTTGGTTAAGGGGTACTTCGATCTCTGG	CARDSSFAIAMAVLVKGYFDLW	IGHV3-60	IGHD3-22	IGHJ2	11	40	45	49
2	6.129328838492185E-4	TGTGCGAGAGATTCCTCATTTGCCATTGCCATGGCAGTGTTGGTTAAGGGGTACTTCGATCTCTGG	CARDSSFAIAMAVLVKGYFDLW	IGHV3-21	IGHD3-22	IGHJ2	11	40	45	49
2	6.129328838492185E-4	TGTGCGAAAGATTCCCAGCCTTGTACCAGCTGCTCCGGCTACTACTACTACTACATGGACGTCTGG	CAKDSQPCTSCSGYYYYYMDVW	IGHV3-23	IGHD2-2	IGHJ6	11	22	33	38
2	6.129328838492185E-4	TGTGCGAAAGAAGAGAGTTACTATGATAGTAGTGGTTATTACTACGAGGACTACTTTGACTACTGG	CAKEESYYDSSGYYYEDYFDYW	IGHV3-30	IGHD3-22	IGHJ4	10	17	45	49
2	6.129328838492185E-4	TGTGCCAGATTAGTTACTCGGGGTATTACGATTTTTGGAGTGGTGACCGTATTTGACTACTGG	CARLVTRGITIFGVVTVFDYW	IGHV4-30-2	IGHD3-3	IGHJ4	8	22	43	51
2	6.129328838492185E-4	TGTGCGAGACATTATAGTGGGAGCTACCGAAATTACTACTACTACTACTACATGGACGTCTGG	CARHYSGSYRNYYYYYYMDVW	IGHV5-10-1	IGHD1-26	IGHJ6	11	12	26	31
2	6.129328838492185E-4	TGTGCGAGAGTGGTTAGTATCTCCTGGTTGGGTATAGCAGTGGCTGGACCGTTTGACTACTGG	CARVVSISWLGIAVAGPFDYW	IGHV3-64	IGHD6-19	IGHJ4	9	29	46	51
2	6.129328838492185E-4	TGTGCGAGAGCCACGTATTACGATTTTTGGAGTGGTCAGACGGGGGGGTGGTTCGACCCCTGG	CARATYYDFWSGQTGGWFDPW	IGHV4-34	IGHD3-3	IGHJ5	9	12	35	48
2	6.129328838492185E-4	TGTGCGAGAGGCATAGCAGTGGCTGGGGCACGGGGGATCGACCTCCCTCCTCCTGACTACTGG	CARGIAVAGARGIDLPPPDYW	IGHV1-8	IGHD6-19	IGHJ4	11	12	25	53
2	6.129328838492185E-4	TGTGCGAGAGAAGTGTCCGGTTTAAACTGGAACGTTGGGGTGGCGAACTACTTTGACTACTGG	CAREVSGLNWNVGVANYFDYW	IGHV4-31	IGHD1-1	IGHJ4	10	24	33	46
2	6.129328838492185E-4	TGTGCGAGAAGACCCGGGCCTTATTGTAGTGGTGGTAGCTGCTACTCCGGGTCTGACTACTGG	CARRPGPYCSGGSCYSGSDYW	IGHV3-64	IGHD2-15	IGHJ4	8	21	49	53
2	6.129328838492185E-4	TGTACCACAGAGAACCGAAAATTAAGTATGTTGGCCGGAGGTAACAACCGGTTCGACCCCTGG	CTTENRKLSMLAGGNNRFDPW	IGHV3-15	IGHD2-15	IGHJ5	10	34	39	43
2	6.129328838492185E-4	AGTGCGAGATTCGCACTATGGTTCGGGGAACTTCAGGGGTCGTTTAACTGGTTCGACCCCTGG	SARFALWFGELQGSFNWFDPW	IGHV1-18	IGHD3-10	IGHJ5	8	14	28	45
2	6.129328838492185E-4	TGTGCGACCCCCCCTCTAGGATATTGTAGTAGTACCAGCTGCTACTACTTTGACTACTGG	CATPPLGYCSSTSCYYFDYW	IGHV1-69	IGHD2-2	IGHJ4	6	15	41	42
2	6.129328838492185E-4	TGTGCGAGGGCCCACCTCGTGACTACAGTATTTAACTACTACTACTACATGGACGTCTGG	CARAHLVTTVFNYYYYMDVW	IGHV1-46	IGHD4-11	IGHJ6	7	19	29	34
2	6.129328838492185E-4	TGTGCGAGGGCCCACCTCGTGACTACAGTATTTAACTACTACTACTACATGGACGTCTGG	CARAHLVTTVFNYYYYMDVW	IGHV4-31	IGHD4-11	IGHJ6	7	19	29	34
2	6.129328838492185E-4	TGTGCGAGATATAGCAGTGGCTGGTCGTGGAGCTACTACTACTACGGTATGGACGTCTGG	CARYSSGWSWSYYYYGMDVW	IGHV4-55	IGHD6-19	IGHJ6	12	13	24	32
2	6.129328838492185E-4	TGTGCGAGAGATCCCCTATATTACTATGGTTCGGGGAGTTACCCCGACTTGGACTACTGG	CARDPLYYYGSGSYPDLDYW	IGHV3-53	IGHD3-10	IGHJ4	12	18	40	46
2	6.129328838492185E-4	TGTGCGAGAGACGCCCACTTTATTCTACAGCTATGGTCCCGACAGGGTTTTGACTACTGG	CARDAHFILQLWSRQGFDYW	IGHV4-31	IGHD5-18	IGHJ4	10	25	36	48
2	6.129328838492185E-4	TGTGTGAAAGATTCGCTTTATCATTTTTGGAGTGGTTACCCCCCCTTTGACTCCTGG	CVKDSLYHFWSGYPPFDSW	IGHV1-18	IGHD3-3	IGHJ4	11	22	37	44
2	6.129328838492185E-4	TGTGCGAGACGTTATTGTGGTTCGGGGAGTTATTTAGGGACCCCCTTTGACTACTGG	CARRYCGSGSYLGTPFDYW	IGHV4-34	IGHD3-10	IGHJ4	8	17	33	44
2	6.129328838492185E-4	TGTGCGAGAGCCCACCGCCCCTGGCTGGGGATGGTGGTAGGGTGGTTCGACCCCTGG	CARAHRPWLGMVVGWFDPW	IGHV4-59	IGHD2-15	IGHJ5	9	31	39	42
2	6.129328838492185E-4	TGTGCGAGAGGTTATTTTCAGCAGTGGCTGGTCAGATTGTACTACTTTGACTACTGG	CARGYFQQWLVRLYYFDYW	IGHV4-34	IGHD6-19	IGHJ4	10	19	31	38
2	6.129328838492185E-4	TGTGCGAGAGGTAATAGTGGGAGCTTATACTACTACTACTACTACATGGACGTCTGG	CARGNSGSLYYYYYYMDVW	IGHV1-8	IGHD1-26	IGHJ6	10	13	24	27
2	6.129328838492185E-4	TGTGCGAGAGGGGTGGGCAGCAGCTGGTACCAGGGGGTTGATGCTTTTGATATCTGG	CARGVGSSWYQGVDAFDIW	IGHV1-8	IGHD6-13	IGHJ3	10	16	29	38
2	6.129328838492185E-4	TGTGCGAAAGATCCATTTCGGTGGCTGGCCGACTACTACTACTACATGGACGTCTGG	CAKDPFRWLADYYYYMDVW	IGHV3-23	IGHD6-19	IGHJ6	12	20	27	31
2	6.129328838492185E-4	TGTGCGAAAGATAAATTGATACAGCTATGGTCGGGGGCCATCTACTTTGACTACTGG	CAKDKLIQLWSGAIYFDYW	IGHV3-30	IGHD5-18	IGHJ4	11	17	30	41
2	6.129328838492185E-4	TGTGCGAAAGACTCTCGACCAGAGGCTGTTACGGGGTTAGGCATCTTTGACTACTGG	CAKDSRPEAVTGLGIFDYW	IGHV3-21	IGHD6-19	IGHJ4	16	19	32	44
2	6.129328838492185E-4	TGTGCACGGGGGTATTACGATATTTTGACTGGTTATTATTCCGCCTTTGACTACTGG	CARGYYDILTGYYSAFDYW	IGHV2-70	IGHD3-9	IGHJ4	8	11	38	44
2	6.129328838492185E-4	TGTGCACGGATGAGGTGGGAGCCACTACAGGGCTACTACTACGCTATGGACGTCTGG	CARMRWEPLQGYYYAMDVW	IGHV2-70	IGHD1-26	IGHJ6	10	14	27	32
2	6.129328838492185E-4	TGTACGGGGTCCGGGTGGGAGCTACGACTCTACTACTACTACTACATGGACGTCTGG	CTGSGWELRLYYYYYMDVW	IGHV3-73	IGHD1-26	IGHJ6	4	14	24	29
2	6.129328838492185E-4	TGTGCGAGTACCCCTCAAGACTACGGTGGTAACTTTGATGCTTTTGATATCTGG	CASTPQDYGGNFDAFDIW	IGHV1-46	IGHD4-23	IGHJ3	7	14	33	35
2	6.129328838492185E-4	TGTGCGAGTACCCCTCAAGACTACGGTGGTAACTTTGATGCTTTTGATATCTGG	CASTPQDYGGNFDAFDIW	IGHV4-39	IGHD4-23	IGHJ3	7	14	33	35
2	6.129328838492185E-4	TGTGCGAGACAGAGTGGGTACCAGCTGCCTCTAGACAACTGGCTCGACCCCTGG	CARQSGYQLPLDNWLDPW	IGHV4-34	IGHD2-2	IGHJ5	8	17	27	34
2	6.129328838492185E-4	TGTGCGAGAGCTTGGGGAGTATTACTATGGTTCGGGGGGTTATTGGACTACTGG	CARAWGVLLWFGGLLDYW	IGHV3-21	IGHD3-10	IGHJ4	9	18	43	45
2	6.129328838492185E-4	TGTGCGAGAGCTTGGGGAGTATTACTATGGTTCGGGGAGTTATTGGACTACTGG	CARAWGVLLWFGELLDYW	IGHV4-34	IGHD3-10	IGHJ4	9	18	43	45
2	6.129328838492185E-4	TGTGCGAGAGATTTCGCAGCAGCAGCTGAGCCGGGGGACTGGTTCGACCCCTGG	CARDFAAAAEPGDWFDPW	IGHV1-18	IGHD6-13	IGHJ5	11	17	27	37
2	6.129328838492185E-4	TGTGCGAAAGGCCTGCAGGGGGGCCGGTTCGACTACTACTACATGGACGTCTGG	CAKGLQGGRFDYYYMDVW	IGHV3-23	IGHD1-14	IGHJ6	9	23	28	31
2	6.129328838492185E-4	TGTGCGAAAGATTCGGTCGGGGGCATAGTGGCACCCTACTACTTTGACTACTGG	CAKDSVGGIVAPYYFDYW	IGHV3-23	IGHD5-12	IGHJ4	11	24	31	36
2	6.129328838492185E-4	TGTGTGGGCGCACATTCATTTAGGAGTGGTTGGTACTTCTTTGACTATTGG	CVGAHSFRSGWYFFDYW	IGHV4-4	IGHD3-3	IGHJ4	3	18	30	32
2	6.129328838492185E-4	TGTGCGAGCGTTCAAAGTGATGGTTCGGGGAGTTATTATCTAGACTACTGG	CASVQSDGSGSYYLDYW	IGHV4-39	IGHD3-10	IGHJ4	7	19	38	42
2	6.129328838492185E-4	TGTGCGAGAGCTTTTGGTTCGGGGACTTATCCAGGCTGGTTCGACCCCTGG	CARAFGSGTYPGWFDPW	IGHV1-18	IGHD3-10	IGHJ5	9	14	29	35
2	6.129328838492185E-4	TGTGCGAGAGGCCCGCCTTACGATGGCAATCTCGGTGCTTTTGATATCTGG	CARGPPYDGNLGAFDIW	IGHV4-4	IGHD3-3	IGHJ3	9	17	23	35
2	6.129328838492185E-4	TGTGCGAGAGGGGCTTATGATTACGTTTGGGCGTACTACTTTGACTACTGG	CARGAYDYVWAYYFDYW	IGHV1-8	IGHD3-16	IGHJ4	10	14	30	32
2	6.129328838492185E-4	TGTGCGAGAGGGGAATTGAGCTTCGGGGAGTTATCGCGGTTCGACTTCTGG	CARGELSFGELSRFDFW	IGHV4-59	IGHD3-10	IGHJ5	9	21	33	37
2	6.129328838492185E-4	TGTGCGAGAGATAATAAGGCGCGGATGGTGGTGGCTGCTTTTGATATCTGG	CARDNKARMVVAAFDIW	IGHV1-46	IGHD2-21	IGHJ3	11	25	32	35
2	6.129328838492185E-4	TGTGCGAGAGAGGGACATTACTATGGTTCGGGGAGGTATTTTGACTACTGG	CAREGHYYGSGRYFDYW	IGHV4-31	IGHD3-10	IGHJ4	10	16	38	39
2	6.129328838492185E-4	TGTGCGAGAACAGGAGGAGGTATAGCAGTGGCTGGCTGGTTCGACCCCTGG	CARTGGGIAVAGWFDPW	IGHV4-28	IGHD6-19	IGHJ5	9	18	34	35
2	6.129328838492185E-4	TGCACAAGGAATTCAAACGACCTAATATCCCATGAATATTTCCAGCACTGG	CTRNSNDLISHEYFQHW	IGHV3-30	IGHD2-15	IGHJ1	1	23	29	32
2	6.129328838492185E-4	TGTGCGAGGACGGTTAGTGGGAGCTACTTTCATGCTTTTGATATCTGG	CARTVSGSYFHAFDIW	IGHV3-30	IGHD1-26	IGHJ3	7	14	27	31
2	6.129328838492185E-4	TGTGCGAGAGTTTGGAGTGGTTATTATCTAGATGCTTTTGATATCTGG	CARVWSGYYLDAFDIW	IGHV3-30	IGHD3-3	IGHJ3	9	10	26	30
2	6.129328838492185E-4	TGTGCGAGAGTAGCTAGTGGGAGCTACTTAGGCTACTTTGACTACTGG	CARVASGSYLGYFDYW	IGHV3-30	IGHD1-26	IGHJ4	9	14	27	32
2	6.129328838492185E-4	TGTGCGAGAGCGTTGGGGGGTGGCTACGTTGACTCCTTTGACTACTGG	CARALGGGYVDSFDYW	IGHV3-30	IGHD5-12	IGHJ4	9	19	27	31
2	6.129328838492185E-4	TGTGCGAGAGGACGTAGTGGGAGCTACCTCGAATACTTCCAGCACTGG	CARGRSGSYLEYFQHW	IGHV4-34	IGHD1-26	IGHJ1	10	14	26	30
2	6.129328838492185E-4	TGTGCGAGAACAAATAGTGGGAGCTACTTGGGCTACTTTGACTACTGG	CARTNSGSYLGYFDYW	IGHV3-30	IGHD1-26	IGHJ4	8	13	27	32
2	6.129328838492185E-4	TGTGCAACAGCAGCAGTGGCTGGTATCAACACCTGGTTCGACCACTGG	CATAAVAGINTWFDHW	IGHV1-24	IGHD6-19	IGHJ5	9	11	24	28
2	6.129328838492185E-4	TGTACGAGAGATGCCTTTTATTATGATGGTAGTGGGTATTCCTACTGG	CTRDAFYYDGSGYSYW	IGHV1-2	IGHD3-22	IGHJ4	11	17	39	41
2	6.129328838492185E-4	TGTACGAGAGATGCCTATTATTATGATGGTAGTGGGTTTTCCTACTGG	CTRDAYYYDGSGFSYW	IGHV1-67	IGHD3-22	IGHJ4	11	15	34	41
2	6.129328838492185E-4	TGCGCGAGAGGAGGAGCAGTTGGAAAGGAGTGGTGGTTCGACCCCTGG	CARGGAVGKEWWFDPW	IGHV4-4	IGHD3-3	IGHJ5	9	26	32	33
2	6.129328838492185E-4	TGTGCCAGACGGGGCGATCTTATGACTGGTTATTACGACTATTGG	CARRGDLMTGYYDYW	IGHV5-10-1	IGHD3-9	IGHJ4	9	14	34	36
2	6.129328838492185E-4	TGTGCGAGGAGCCCCACCGACTACGATTACTACTTTGACTACTGG	CARSPTDYDYYFDYW	IGHV3-21	IGHD4-17	IGHJ4	7	18	24	27
2	6.129328838492185E-4	TGTGCGAGACGAGATACCGCTAGGGTGGCGGGCTTTGACTACTGG	CARRDTARVAGFDYW	IGHV4-39	IGHD5-18	IGHJ4	9	12	25	32
2	6.129328838492185E-4	TGTGCGAGAGTCCCAAAGACTGTTGACACCCCTTTTGATTACTGG	CARVPKTVDTPFDYW	IGHV3-53	IGHD3-16	IGHJ4	9	11	16	33
2	6.129328838492185E-4	TGTGCGAGAGGCGAGATGGCTACAATTATTGGGTTTGACTACTGG	CARGEMATIIGFDYW	IGHV1-8	IGHD5-24	IGHJ4	11	12	27	33
2	6.129328838492185E-4	TGTGCGAAGGAGATTTCTCCGGGATCGGAGGGCTTTGACTACTGG	CAKEISPGSEGFDYW	IGHV3-35	IGHD2-15	IGHJ4	3	16	21	32
2	6.129328838492185E-4	TGTGCTGGGGAGATGGCTACAACGGATGCTTTTGATATCTGG	CAGEMATTDAFDIW	IGHV1-46	IGHD5-24	IGHJ3	4	9	21	24
2	6.129328838492185E-4	TGTGCGTCTATCGGATATGACTCGTATGCTTTTGATATCTGG	CASIGYDSYAFDIW	IGHV4-31	IGHD2-15	IGHJ3	5	12	17	25
2	6.129328838492185E-4	TGTGCGAGATTGGATAGCAGCAGCTGGCCATTTGACTACTGG	CARLDSSSWPFDYW	IGHV3-21	IGHD6-13	IGHJ4	8	13	26	30
2	6.129328838492185E-4	TGTGCGAGACTTCCCCCGCAGCTGGGATGTTTTGACTACTGG	CARLPPQLGCFDYW	IGHV4-59	IGHD2-2	IGHJ4	8	17	24	30
2	6.129328838492185E-4	TGTGCGAGAGTAAATGGGGGCAGCTGGTACTTTGACTACTGG	CARVNGGSWYFDYW	IGHV4-34	IGHD2-2	IGHJ4	9	19	26	27
2	6.129328838492185E-4	TGTGCAACAGTTTTTGCATATAGTGGCTACGATTACGCCTGG	CATVFAYSGYDYAW	IGHV1-24	IGHD5-12	IGHJ5	9	17	36	37
2	6.129328838492185E-4	TGTACTAGAGATGATTTTTGGAGTGGTTATTATTGCTACTGG	CTRDDFWSGYYCYW	IGHV3-49	IGHD3-3	IGHJ4	11	12	32	35
2	6.129328838492185E-4	TGTACGCACCGGATCAAAAGTGTCGACTACTTCCAACACTGG	CTHRIKSVDYFQHW	IGHV1-69D	IGHD1-14	IGHJ1	2	7	12	27
2	6.129328838492185E-4	TGTGCGACCCTTTATAGCAGCTCGTCCTATGACTACTGG	CATLYSSSSYDYW	IGHV3-30	IGHD6-6	IGHJ4	6	12	26	29
2	6.129328838492185E-4	TGTGCGAGAGTTTCTCTCTTCAGGCCTTTTGACTACTGG	CARVSLFRPFDYW	IGHV4-59	IGHD5-24	IGHJ4	9	12	16	27
2	6.129328838492185E-4	TGTGCGAGAGGTTACGGTGGGAACCCTTTCGACCCCTGG	CARGYGGNPFDPW	IGHV1-18	IGHD4-23	IGHJ5	9	12	23	27
2	6.129328838492185E-4	TGTGCGAGAGGCTTGGAGGTGGTTCCCGCTACTGTCTGG	CARGLEVVPATVW	IGHV3-21	IGHD1-14	IGHJ4	9	18	25	35
2	6.129328838492185E-4	TGTGCGAGAGGCTTGGAGGTGGTTCCCGCTACTGACTGG	CARGLEVVPATDW	IGHV1-8	IGHD1-14	IGHJ4	11	18	25	34
2	6.129328838492185E-4	TGTGCGAAAGATCATGTCCGCTGGGCCTATCTTGTCTGG	CAKDHVRWAYLVW	IGHV3-23	IGHD6-25	IGHJ4	12	17	22	35
2	6.129328838492185E-4	TGTGGGACTTTCGTGGCTACGAGTCCTATGGACGTCTGG	CGTFVATSPMDVW	IGHV3-23	IGHD5-12	IGHJ6	3	12	21	27
2	6.129328838492185E-4	TGTGCGAGAGGGGATATCTGGGCTTTTGATATCTGG	CARGDIWAFDIW	IGHV1-8	IGHD2-15	IGHJ3	10	11	16	21
2	6.129328838492185E-4	TGTGCAAGAGAGGACAGCTATGGTATTCACAAGTGG	CAREDSYGIHKW	IGHV3-13	IGHD5-18	IGHJ4	10	13	23	33
2	6.129328838492185E-4	TGTGTGGGCCCATCTTGGGCCTTCTGG	CVGPSWAFW	IGHV3-13	IGHD5-24	IGHJ4	3	9	14	23
2	6.129328838492185E-4	TGTGTGGGCCCATCTTGGGCCTTCTGG	CVGPSWAFW	IGHV3-21	IGHD5-24	IGHJ4	3	9	14	23
1	3.0646644192460924E-4	TGTGCGAGAGGGGGCTTAGTACCAGCGGCTATTGAGTCGGTGGTGTTGAGTGGGTATTACTACTACTACTACTACATGGACGTCTGG	CARGGLVPAAIESVVLSGYYYYYYYMDVW	IGHV3-7	IGHD2-2	IGHJ6	9	16	31	54
1	3.0646644192460924E-4	TGTGCGAGAGGAGGGAAAGGCGTTGGCGCTATTACGATTTTTGGAGTGGTTGGCCCCTACTACCACTACATGGACGTCTGG	CARGGKGVGAITIFGVVGPYYHYMDVW	IGHV1-8	IGHD3-3	IGHJ6	10	29	50	56
1	3.0646644192460924E-4	TGTGCGAGATCTTCGGTCCGATCAGAGTCGGTAATTACGATTTTTGGAGTGGTCCCTACCTCCCCCTTTGACTACTGG	CARSSVRSESVITIFGVVPTSPFDYW	IGHV4-55	IGHD3-3	IGHJ4	9	33	52	65
1	3.0646644192460924E-4	TGTGCGAGAGACCGGGTAGGTTCTACGATTTTTGGAGTGGTTATCGACGGCGCAGGGAGCTGGTCCATGGACGTCTGG	CARDRVGSTIFGVVIDGAGSWSMDVW	IGHV4-31	IGHD3-3	IGHJ6	10	23	43	65
1	3.0646644192460924E-4	TGTGCGAGAGATCGGGGATATTGTAGTGGTGGTAGCTGCTACTCTCGGTACGGTGACTGGTACTTCGATCTCTGG	CARDRGYCSGGSCYSRYGDWYFDLW	IGHV4-31	IGHD2-15	IGHJ2	12	15	43	55
1	3.0646644192460924E-4	TGTGCGAGAGATGCCGGTATTACGATTTTTGGAGTGGCCCCACCGGGGGGGTACTACTACTACATGGACGTCTGG	CARDAGITIFGVAPPGGYYYYMDVW	IGHV3-66	IGHD3-3	IGHJ6	11	16	36	51
1	3.0646644192460924E-4	TGTGCCAGAGATCGTCGGGCCCCTGGTGGTACGATTTTTGGAGTGGTTATTATAGGTGCTTTTGATATCTGG	CARDRRAPGGTIFGVVIIGAFDIW	IGHV4-31	IGHD3-3	IGHJ3	12	29	53	56
1	3.0646644192460924E-4	TGTGCCAGAAAGAGAGCCTCGAGTATTACGATTTTTGGAGTGGTTACTTTTAGGGGTGCTTTTGATATCTGG	CARKRASSITIFGVVTFRGAFDIW	IGHV4-31	IGHD3-3	IGHJ3	8	22	45	56
1	3.0646644192460924E-4	TGTGCGAGAGCTCGTAGGATTTTTGGAGTGGTTATTATCTCTTACTACTACTACTACTACATGGACGTCTGG	CARARRIFGVVIISYYYYYYMDVW	IGHV3-64	IGHD3-3	IGHJ6	9	17	37	41
1	3.0646644192460924E-4	TGTGCGAGAGCTCGCAGGATTTTTGGAGTGGTTATTATCTCTTACTACTACTACTACTACATGGACGTCTGG	CARARRIFGVVIISYYYYYYMDVW	IGHV3-53	IGHD3-3	IGHJ6	9	17	37	41
1	3.0646644192460924E-4	TGTGCGAGAGCTCGCAGGATTTTTGGAGTGGTTATTATCTCTTACTACTACTACTACTACATGGACGTCTGG	CARARRIFGVVIISYYYYYYMDVW	IGHV3-64	IGHD3-3	IGHJ6	9	17	37	41
1	3.0646644192460924E-4	TGTGCGAGAGGCCTCTATTATGATTACGTTTGGGGGAGTTATCGCAGTTTTGCGAATGCCTTTGACTACTGG	CARGLYYDYVWGSYRSFANAFDYW	IGHV4-34	IGHD3-16	IGHJ4	15	16	43	59
1	3.0646644192460924E-4	TGTGCGAGAGATCCCCTAGATTATTACGATTTTTGGAGTGGTTATTATACAGACTGGTACTTCGATCTCTGG	CARDPLDYYDFWSGYYTDWYFDLW	IGHV4-31	IGHD3-3	IGHJ2	12	21	49	52
1	3.0646644192460924E-4	TGTGCGAGAACTACTGAGACTATGATAGTAGTGGTGGTTTATCCGTACTACTACTACTACATGGACGTCTGG	CARTTETMIVVVVYPYYYYYMDVW	IGHV3-48	IGHD3-22	IGHJ6	8	18	34	45
1	3.0646644192460924E-4	TGTGCGAGAACCTTCCTTTTCCACTGGGGGATTACGTTTGGGGGAGTTGCGGATCTGTTTGACTACTGG	CARTFLFHWGITFGGVADLFDYW	IGHV3-48	IGHD3-16	IGHJ4	8	29	47	57
1	3.0646644192460924E-4	TGTGCGACAGTGGAGACCGATACGATTTTTGGAGTGGTTATCTACCCGGGCTGGTTCGACCCCTGG	CATVETDTIFGVVIYPGWFDPW	IGHV3-21	IGHD3-3	IGHJ5	6	20	40	50
1	3.0646644192460924E-4	TGTGCGAGTGGAGACTTTTGGTATGATAGCCGTGGGGCCCCGTGGGACTGGTACTTCGATCTCTGG	CASGDFWYDSRGAPWDWYFDLW	IGHV4-39	IGHD3-22	IGHJ2	7	21	28	46
1	3.0646644192460924E-4	TGTGCGAGGGGTTCGCGGCGGAACTGGGACTCATCGGTAAACTACTACTACTTCTTGGACGTTTGG	CARGSRRNWDSSVNYYYFLDVW	IGHV3-9	IGHD7-27	IGHJ6	4	21	27	40
1	3.0646644192460924E-4	TGTGCGAGAGCTCCGCGGAGATGGCTACAATTAGGCTACTACTACTACTACGGTATGGACGTCTGG	CARAPRRWLQLGYYYYYGMDVW	IGHV1-46	IGHD5-24	IGHJ6	9	17	32	36
1	3.0646644192460924E-4	TGTGCGAGAGCTACGATTTTTGGAGTGGACCCAGCCTACTACTACTACTACTACATGGACGTCTGG	CARATIFGVDPAYYYYYYMDVW	IGHV4-31	IGHD3-3	IGHJ6	9	11	27	36
1	3.0646644192460924E-4	TGTGCGAGAGATAGGGTTGACGATTTTTGGAGTGGTTATTATACGGACGATGCTTTTGATATCTGG	CARDRVDDFWSGYYTDDAFDIW	IGHV3-21	IGHD3-3	IGHJ3	11	19	43	48
1	3.0646644192460924E-4	TGTGCGAGAGAGGGGTTTGACGGCGATTTTTGGAGTGGTTGGGGCTACTACTACATGGACGTCTGG	CAREGFDGDFWSGWGYYYMDVW	IGHV1-3	IGHD3-3	IGHJ6	10	23	39	44
1	3.0646644192460924E-4	TGTGCGAGAAATCTTCGCAAGTTTTTCCTGGGGCAGCTCGTCTATAACTGGTACTTCGATCTCTGG	CARNLRKFFLGQLVYNWYFDLW	IGHV4-28	IGHD6-6	IGHJ2	11	32	41	46
1	3.0646644192460924E-4	TGTGCGAAGGATGCCCTCACGACTTTTGGAGCCCGTGACTATTCTTACTATTATATGGACGTCTGG	CAKDALTTFGARDYSYYYMDVW	IGHV3-30	IGHD3-3	IGHJ6	6	18	30	45
1	3.0646644192460924E-4	TGTACAAAAAATATGGGGGCTCTTCTAATAGCAGCAGCTGGGATAAACGATGCTTTTGATATCTGG	CTKNMGALLIAAAGINDAFDIW	IGHV3-63	IGHD6-13	IGHJ3	5	27	40	48
1	3.0646644192460924E-4	TGTGCCAGAGTGTCGGGTATTACGATTTTTGGAGTGGTTATTATAAGTGCTTTTGATATCTGG	CARVSGITIFGVVIISAFDIW	IGHV4-31	IGHD3-3	IGHJ3	9	16	44	47
1	3.0646644192460924E-4	TGTGCCAGAGTGTCGGGTATTACGATTTTTGGAGTGGTTATTATAAGTGCTTTTGATATCTGG	CARVSGITIFGVVIISAFDIW	IGHV4-39	IGHD3-3	IGHJ3	8	16	44	47
1	3.0646644192460924E-4	TGTGCCAGAGGAAGGACATACATGATTACGATTTTTGGAGTGGAGGATGCTTTTGATATCTGG	CARGRTYMITIFGVEDAFDIW	IGHV3-38	IGHD3-3	IGHJ3	8	24	42	45
1	3.0646644192460924E-4	TGTGCGAGGGGTCCTATTACTATGATAGTAGTGGTTATTACGGAGTACGGTATGGACGTCTGG	CARGPITMIVVVITEYGMDVW	IGHV4-4	IGHD3-22	IGHJ6	7	14	40	51
1	3.0646644192460924E-4	TGTGCGAGAGTCACTACATCTTACGGTGACTACGACGGGTATTCTTACTACTTTGACTTCTGG	CARVTTSYGDYDGYSYYFDFW	IGHV3-30	IGHD4-17	IGHJ4	9	21	33	45
1	3.0646644192460924E-4	TGTGCGAGAGTGGAGCGACGTATTACTATGGTTCGGGGAGTTATTATAAGCCTTGACTACTGG	CARVERRITMVRGVIISLDYW	IGHV4-34	IGHD3-10	IGHJ4	9	17	48	52
1	3.0646644192460924E-4	TGTGCGAGAGATTATTGTAGTAGTACCAGCTGCCTCACCCCCCGGGGATACTTCCAGCACTGG	CARDYCSSTSCLTPRGYFQHW	IGHV4-4	IGHD2-2	IGHJ1	11	12	32	47
1	3.0646644192460924E-4	TGTGCGAGAGATAGATATTTTACGATTTTTGGAGTGGTTATCACAGATGCTTTTGATATCTGG	CARDRYFTIFGVVITDAFDIW	IGHV3-33	IGHD3-3	IGHJ3	11	19	40	45
1	3.0646644192460924E-4	TGTGCGAGAGATAGATATTTTACGATTTTTGGAGTGGTTATCACAGATGCTTTTGATATCTGG	CARDRYFTIFGVVITDAFDIW	IGHV4-31	IGHD3-3	IGHJ3	11	19	40	45
1	3.0646644192460924E-4	TGTGCGAAACTAGGGGGATATGATTACGTTTGGGGGAGTTATCGCAGGGGTCCCGACTACTGG	CAKLGGYDYVWGSYRRGPDYW	IGHV3-23	IGHD3-16	IGHJ4	8	18	43	54
1	3.0646644192460924E-4	TGTGCGAGACGACATTGTAGTAGTACCAGCTGCTATCTTAACTGGTACTTCGATCTCTGG	CARRHCSSTSCYLNWYFDLW	IGHV5-10-1	IGHD2-2	IGHJ2	9	13	35	40
1	3.0646644192460924E-4	TGTGCGAGAGTGGTTAGGGAGGTTACGTTTGGGGGAGTTATCGGCTACTTTGACTACTGG	CARVVREVTFGGVIGYFDYW	IGHV4-31	IGHD3-16	IGHJ4	9	22	42	44
1	3.0646644192460924E-4	TGTGCGAGAGTGGCTCATATTCGGTATTACTATGATAGTAGTGGTTCCCTTGGCTACTGG	CARVAHIRYYYDSSGSLGYW	IGHV1-18	IGHD3-22	IGHJ4	9	23	45	49
1	3.0646644192460924E-4	TGTGCGAGAGTGGCTCATATTCGGTATTACTATGATAGTAGTGGTTCCCTTGGCTACTGG	CARVAHIRYYYDSSGSLGYW	IGHV4-34	IGHD3-22	IGHJ4	9	23	45	49
1	3.0646644192460924E-4	TGTGCGAGAGGGACTACGATTTTTGGAGTGGTTACCGTACCCTCCCCCTTTGACTACTGG	CARGTTIFGVVTVPSPFDYW	IGHV1-8	IGHD3-3	IGHJ4	10	14	33	47
1	3.0646644192460924E-4	TGTGCGAGAGGGACTACGATTTTTGGAGTGGTTACCGTACCCTCCCCCTTTGACTACTGG	CARGTTIFGVVTVPSPFDYW	IGHV4-59	IGHD3-3	IGHJ4	9	14	33	47
1	3.0646644192460924E-4	TGTGCGAGAGATTTAGATTACGATTTTTGGAGTGGTTATAGCCGGACCTTTGACTACTGG	CARDLDYDFWSGYSRTFDYW	IGHV4-31	IGHD3-3	IGHJ4	11	16	38	47
1	3.0646644192460924E-4	TGTGCGAGAGACATGTATAGTGGGAGCTACTCCTATGGGGGTGATGCTTTTGATATCTGG	CARDMYSGSYSYGGDAFDIW	IGHV3-21	IGHD1-26	IGHJ3	10	14	30	41
1	3.0646644192460924E-4	TGTGCGAGAGAGGGCGATAGTAGTGGTTATTACTACGGGGTTGAGTACTTCCAGCACTGG	CAREGDSSGYYYGVEYFQHW	IGHV3-21	IGHD3-22	IGHJ1	10	15	36	41
1	3.0646644192460924E-4	TGTGCGAGAGAGGACGATAGTAGTGGTTATTACTACGGGGTTGAGTACTTCCAGCACTGG	CAREDDSSGYYYGVEYFQHW	IGHV3-30	IGHD3-22	IGHJ1	10	15	36	41
1	3.0646644192460924E-4	TGTGCGAGAGTAGGTGTGCCAGCTGCTATAGGGTACTACTACTACATGGACGTCTGG	CARVGVPAAIGYYYYMDVW	IGHV3-11	IGHD2-2	IGHJ6	9	18	28	33
1	3.0646644192460924E-4	TGTGCGAGAGATTGGAGTGATAGTAGTGGTTATTATCATAACTGGTTCGACCCCTGG	CARDWSDSSGYYHNWFDPW	IGHV4-31	IGHD3-22	IGHJ5	11	17	34	39
1	3.0646644192460924E-4	TGTGCGAGAGACTACGACCCTATCCTAGGGGGAGCCCCCGTTTGGTTCGACCCCTGG	CARDYDPILGGAPVWFDPW	IGHV4-31	IGHD2-15	IGHJ5	10	20	28	42
1	3.0646644192460924E-4	TGTGCGAGAGACCCCGGTGGGGATTACTATGATAGTAGTGGTTACTTCGATCTCTGG	CARDPGGDYYDSSGYFDLW	IGHV1-46	IGHD3-22	IGHJ2	10	22	41	42
1	3.0646644192460924E-4	TGTGCGAGAGAATCCCGTATTACGATTTTTGGAGTGGTAGGGTGGTTCGACCCCTGG	CARESRITIFGVVGWFDPW	IGHV4-31	IGHD3-3	IGHJ5	10	15	37	42
1	3.0646644192460924E-4	TGTGCGAAAGATATGGGTAGTGGAATTGTAGTAGTACCAGCTGCTATGTCCTACTGG	CAKDMGSGIVVVPAAMSYW	IGHV3-43	IGHD2-2	IGHJ4	13	24	47	50
1	3.0646644192460924E-4	TGTACGGGGTCCGGGTGGGAGCTACGACTCTACTACTACTACTACATGGACGTCTGG	CTGSGWELRLYYYYYMDVW	IGHV3-49	IGHD1-26	IGHJ6	4	14	24	29
1	3.0646644192460924E-4	TGTGTGAGACCGCCTTATTATTATGGTACGGCAAATCACACAGTTGATTTCTGG	CVRPPYYYGTANHTVDFW	IGHV3-35	IGHD3-10	IGHJ4	8	15	30	43
1	3.0646644192460924E-4	TGTGCGAGTAGTAGTACCAGGCCCTTTTTCGCTACTCTCTACATGGACGTCTGG	CASSSTRPFFATLYMDVW	IGHV3-48	IGHD2-2	IGHJ6	7	8	19	38
1	3.0646644192460924E-4	TGTGCGAGACTCGCCCGGGGGTATAGTGGGAGCTACTATAGGTTTGACTACTGG	CARLARGYSGSYYRFDYW	IGHV4-4	IGHD1-26	IGHJ4	8	19	37	42
1	3.0646644192460924E-4	TGTGCGAGACTGGGTTCCGGTATCAGACCGTCCTACTGGTACTTCGATCTCTGG	CARLGSGIRPSYWYFDLW	IGHV4-34	IGHD1-14	IGHJ2	8	12	20	32
1	3.0646644192460924E-4	TGTGCGAGAGCTTGGGGAGTATTACTATGGTTCGGGGAGTTATTGGACTACTGG	CARAWGVLLWFGELLDYW	IGHV3-48	IGHD3-10	IGHJ4	9	18	43	45
1	3.0646644192460924E-4	TGTGCGAGAGCCGGTTACGATATTTTGACTGGTTATTATCCCTTTGACTACTGG	CARAGYDILTGYYPFDYW	IGHV4-34	IGHD3-9	IGHJ4	9	14	38	41
1	3.0646644192460924E-4	TGTGCGAGAGATTTCGCAGCAGCAGCTGAGCCGGGGGGCTGGTTCGACCCCTGG	CARDFAAAAEPGGWFDPW	IGHV4-31	IGHD6-13	IGHJ5	11	17	27	38
1	3.0646644192460924E-4	TGTGCGAGAGAGCGAATGTATTGTAGTAGTACGACATGTTACTTTGACTACTGG	CARERMYCSSTTCYFDYW	IGHV4-31	IGHD2-2	IGHJ4	10	18	31	39
1	3.0646644192460924E-4	TGTGCACGGGTACCTCCAGTGGGTGGTGGTCTGGGGCATGCTTTTGATGTCAGG	CARVPPVGGGLGHAFDVR	IGHV2-26	IGHD2-15	IGHJ3	12	22	29	37
1	3.0646644192460924E-4	TGTGTGAAAAACTTTCAGACGGGGATTACGCCTGAATACTTCCACCACTGG	CVKNFQTGITPEYFHHW	IGHV3-30	IGHD3-16	IGHJ1	3	23	29	31
1	3.0646644192460924E-4	TGTGCGAGTGAAAGAGGCCGGATAGCAGCAGCTGGTACTTTTGACTACTGG	CASERGRIAAAGTFDYW	IGHV3-21	IGHD6-13	IGHJ4	7	21	37	39
1	3.0646644192460924E-4	TGTGCGAGGCGAGGTGGTTATTACTCCTACTACTACTACATGGACGTCTGG	CARRGGYYSYYYYMDVW	IGHV4-31	IGHD2-15	IGHJ6	7	12	17	18
1	3.0646644192460924E-4	TGTGCGAGGGGGGCATGGTATAGCAGCAGCGGGGTACTTTTTGACTACTGG	CARGAWYSSSGVLFDYW	IGHV1-3	IGHD6-13	IGHJ4	7	16	29	39
1	3.0646644192460924E-4	TGTGCGAGATTGGCCGGGGTGGGAGCTGATGGAGAGCATCAGGACTACTGG	CARLAGVGADGEHQDYW	IGHV3-20	IGHD1-26	IGHJ4	8	18	26	42
1	3.0646644192460924E-4	TGTGCGAGAGATCGTTGTACTAATGGTGTATGCGTATACTTTGACTACTGG	CARDRCTNGVCVYFDYW	IGHV3-33	IGHD2-8	IGHJ4	12	14	32	36
1	3.0646644192460924E-4	TGTGCGAGAGATAGCTTTTGGCTTCATACAAACTACTACATGGACGTCTGG	CARDSFWLHTNYYMDVW	IGHV4-31	IGHD2-8	IGHJ6	11	24	29	31
1	3.0646644192460924E-4	TGTGCGAGAGACCATTGGAGTGGTTATTTTCAGGGCTGGTTCGACCCCTGG	CARDHWSGYFQGWFDPW	IGHV4-31	IGHD3-3	IGHJ5	10	14	27	35
1	3.0646644192460924E-4	TGTGCGAGAACTGACGATATAGCAGCAGCTGCCACGAGTTTTGACTACTGG	CARTDDIAAAATSFDYW	IGHV4-28	IGHD6-13	IGHJ4	9	17	30	39
1	3.0646644192460924E-4	TGTGCGAGAACCCAGCTACGATTTTTGGAGGGGGATGCTTTTGATATCTGG	CARTQLRFLEGDAFDIW	IGHV4-4	IGHD3-3	IGHJ3	8	16	29	33
1	3.0646644192460924E-4	TGTGCGAAAAACTTTCAGCCGGGAATTACGCCTGAATACTTCCAACACTGG	CAKNFQPGITPEYFQHW	IGHV3-47	IGHD5-24	IGHJ1	4	23	29	31
1	3.0646644192460924E-4	TGTGCAAAAGATTTCGGTAGCAGTGGCTGGTACGGCCACTTTGACTACTGG	CAKDFGSSGWYGHFDYW	IGHV3-43	IGHD6-19	IGHJ4	11	17	33	37
1	3.0646644192460924E-4	TGTACCACAGGTCCGAGTTTTTGTGGTAGTACGAGTTGTTTTGACTACTGG	CTTGPSFCGSTSCFDYW	IGHV3-15	IGHD2-2	IGHJ4	9	20	31	39
1	3.0646644192460924E-4	TGTGCGAGTGTCGCAAGAGGTAACTACTACTACTACATGGACGTCTGG	CASVARGNYYYYMDVW	IGHV3-9	IGHD3-3	IGHJ6	4	5	9	22
1	3.0646644192460924E-4	TGTGCGAGTATTAGCAGCAGCTGGGGGCACAACTGGTTCGACCCCTGG	CASISSSWGHNWFDPW	IGHV4-31	IGHD6-13	IGHJ5	7	11	23	28
1	3.0646644192460924E-4	TGTGCGAGGCCGAAGGGTGGGAGCTACAAAGGGGCGTTTGACTACTGG	CARPKGGSYKGAFDYW	IGHV4-61	IGHD1-26	IGHJ4	7	16	26	36
1	3.0646644192460924E-4	TGTGCGAGATGGGGAATAGTAGTACCAGCTGCTACCCTAGACTACTGG	CARWGIVVPAATLDYW	IGHV3-66	IGHD2-2	IGHJ4	8	16	33	39
1	3.0646644192460924E-4	TGTGCGAGAGCCGACTATGGTTCGGGGAGTTATTATGCTGACTACTGG	CARADYGSGSYYADYW	IGHV3-20	IGHD3-10	IGHJ4	9	13	35	38
1	3.0646644192460924E-4	TGTGCGAGAGGCGGATACTATCATGACTTCGGATTCTATGACTACTGG	CARGGYYHDFGFYDYW	IGHV1-3	IGHD3-22	IGHJ4	9	15	23	38
1	3.0646644192460924E-4	TGTGCGAGAGGGTCGCCGGGGAGGGAATTAAACTGGTTCGACCCCTGG	CARGSPGRELNWFDPW	IGHV1-8	IGHD3-10	IGHJ5	10	16	22	30
1	3.0646644192460924E-4	TGTGCGAGAGGACGTAGTGGGAGCTACCTCGAATACTTCCAGCACTGG	CARGRSGSYLEYFQHW	IGHV3-30	IGHD1-26	IGHJ1	9	14	26	30
1	3.0646644192460924E-4	TGTGCGAGAGGACGAGGTGGGAGCTACTACGGGCCCTTTGACTACTGG	CARGRGGSYYGPFDYW	IGHV3-30	IGHD1-26	IGHJ4	9	16	30	35
1	3.0646644192460924E-4	TGTGCGAGAGATTATGGGAGCTACCCGTACTACGGTATGGACGTCTGG	CARDYGSYPYYGMDVW	IGHV4-59	IGHD1-26	IGHJ6	11	14	23	36
1	3.0646644192460924E-4	TGTGCGAGAGATGCCTATTATTATGATGGTAGTGGGTTTTCCTACTGG	CARDAYYYDGSGFSYW	IGHV1-18	IGHD3-22	IGHJ4	11	15	34	41
1	3.0646644192460924E-4	TGTGCGAGAGATGCCTATTATTATGATGGTAGTGGGTTTTCCTACTGG	CARDAYYYDGSGFSYW	IGHV4-31	IGHD3-22	IGHJ4	11	15	34	41
1	3.0646644192460924E-4	TGTGCGAAATTAAGCGAGTGGGAGCTAAGCAACTACATGGACGTCTGG	CAKLSEWELSNYMDVW	IGHV3-64	IGHD1-26	IGHJ6	6	16	26	31
1	3.0646644192460924E-4	TGTGCGAAAGCACCCTGTAGCAGTACCAATTGCCCGTCTGACTACTGG	CAKAPCSSTNCPSDYW	IGHV3-23	IGHD2-2	IGHJ4	9	15	27	38
1	3.0646644192460924E-4	TGTGCAAGAGTATCTCTATGGTTCGGGGAGTTATTATTAGACTACTGG	CARVSLWFGELLLDYW	IGHV3-13	IGHD3-10	IGHJ4	16	17	36	39
1	3.0646644192460924E-4	TGCGCAAGAGATAAGGAGTCTCCGTGGTCCCTTAACCTGGACTACTGG	CARDKESPWSLNLDYW	IGHV3-43	IGHD4-17	IGHJ4	12	16	28	39
1	3.0646644192460924E-4	TGTGCGACTTCCAGCAGCTGGTACGAGGAATTCTTTCAACACTGG	CATSSSWYEEFFQHW	IGHV3-74	IGHD6-13	IGHJ1	4	11	24	27
1	3.0646644192460924E-4	TGTGCGACTTCCAGCAGCTGGTACGAGGAATTCTTTCAACACTGG	CATSSSWYEEFFQHW	IGHV4-4	IGHD6-13	IGHJ1	6	11	24	27
1	3.0646644192460924E-4	TGTGCGAGCTCGTATAGCAGTGGCTGGTTCAGGGGAGACTACTGG	CASSYSSGWFRGDYW	IGHV4-4	IGHD6-19	IGHJ4	7	11	27	36
1	3.0646644192460924E-4	TGTGCGAGATATTACTATGGTTCGGGGACCGAACCCGACTACTGG	CARYYYGSGTEPDYW	IGHV3-21	IGHD3-10	IGHJ4	8	9	27	36
1	3.0646644192460924E-4	TGTGCGAGACGGAGACGTAGTGGTGGTAGCTGCTACCTCTACTGG	CARRRRSGGSCYLYW	IGHV4-39	IGHD2-15	IGHJ4	9	16	35	38
1	3.0646644192460924E-4	TGTGCGAGAGCCCAGGGGACTGGCACCGGGGCTTTTGATATCTGG	CARAQGTGTGAFDIW	IGHV1-46	IGHD3-9	IGHJ3	9	17	22	30
1	3.0646644192460924E-4	TGTGCGAGAGGCACGTGGACACAGCCGCGACGATTTGACTTCTGG	CARGTWTQPRRFDFW	IGHV4-4	IGHD5-18	IGHJ4	9	11	24	33
1	3.0646644192460924E-4	TGTGCGAGAGGATTTGGGGGGGTCTACTACTACATGGACGTCTGG	CARGFGGVYYYMDVW	IGHV1-8	IGHD3-16	IGHJ6	10	12	19	23
1	3.0646644192460924E-4	TGTGCGAGAGATGTCCGGGATATTGTAGGCCGCCTTGACTACTGG	CARDVRDIVGRLDYW	IGHV3-30	IGHD2-15	IGHJ4	11	17	27	34
1	3.0646644192460924E-4	TGTGCGAGAGAGGGATTGGGAGCTACTCACTACTTTGACTACTGG	CAREGLGATHYFDYW	IGHV4-28	IGHD1-26	IGHJ4	8	16	26	28
1	3.0646644192460924E-4	TGTGCGAGAATATTGGTGGGAGTATTTGGTGCTTTTGATATCTGG	CARILVGVFGAFDIW	IGHV4-31	IGHD1-26	IGHJ3	8	15	21	29
1	3.0646644192460924E-4	TGTGCGAAGGAGATTTCTCCGGGATCGGAGGGCTTTGACTACTGG	CAKEISPGSEGFDYW	IGHV3-48	IGHD2-15	IGHJ4	6	16	21	32
1	3.0646644192460924E-4	TGTGCGAAAGACGACGGTGACTACGGTCCGTACTTTGACTACAGG	CAKDDGDYGPYFDYR	IGHV4-39	IGHD4-17	IGHJ4	6	9	24	30
1	3.0646644192460924E-4	TGTGCGAAAGACGACGGTGACTACGGTCCATACTTTGACTACAGG	CAKDDGDYGPYFDYR	IGHV3-48	IGHD4-17	IGHJ4	10	13	24	30
1	3.0646644192460924E-4	TGTGCACGGATGAATACGATTTTTGGAGTGGCTAAGGACTACTGG	CARMNTIFGVAKDYW	IGHV2-70	IGHD3-3	IGHJ4	10	14	30	36
1	3.0646644192460924E-4	TGCGCGAGACCGACTTCATATAGTGGGAGCTACATAGACCTCTGG	CARPTSYSGSYIDLW	IGHV5-10-1	IGHD1-26	IGHJ5	9	18	32	36
1	3.0646644192460924E-4	TGTGCTGGGGAGATGGCTACAACGGATGCTTTTGATATCTGG	CAGEMATTDAFDIW	IGHV3-72	IGHD5-24	IGHJ3	5	9	21	24
1	3.0646644192460924E-4	TGTGCGAGTGAGTTGATGTCTGTTGGTGCTTTTGATATCTGG	CASELMSVGAFDIW	IGHV4-4	IGHD1-1	IGHJ3	7	10	14	26
1	3.0646644192460924E-4	TGTGCGAGTGAGTTGATGTCTGTTGGTGCTTTTGATATCTGG	CASELMSVGAFDIW	IGHV4-31	IGHD1-1	IGHJ3	7	10	14	26
1	3.0646644192460924E-4	TGTGCGAGGGCGAGTGGTTACCTCAACTGGTTCGACCCCTGG	CARASGYLNWFDPW	IGHV3-30	IGHD3-3	IGHJ5	7	11	19	23
1	3.0646644192460924E-4	TGTGCGAGGGCGAGTGGTTACCTCAACTGGTTCGACCCCTGG	CARASGYLNWFDPW	IGHV4-4	IGHD3-3	IGHJ5	7	11	19	23
1	3.0646644192460924E-4	TGTGCGAGACTCTATTACGCCGCGAGGGCCTTTGACTACTGG	CARLYYAARAFDYW	IGHV4-34	IGHD3-3	IGHJ4	8	12	18	29
1	3.0646644192460924E-4	TGTGCAAAGGAGGGTTTGGGGGGGCACCACTTTGACTACTGG	CAKEGLGGHHFDYW	IGHV3-43	IGHD3-16	IGHJ4	7	13	21	28
1	3.0646644192460924E-4	TGTGCCAGAGGTTCATCCGGTGCGTCCTTGGACTTCTGG	CARGSSGASLDFW	IGHV4-39	IGHD1-14	IGHJ4	8	15	20	26
1	3.0646644192460924E-4	TGTGCGCGATTGAAGACACAACTGGCTCTGGACCTCTGG	CARLKTQLALDLW	IGHV3-72	IGHD1-1	IGHJ5	4	17	24	30
1	3.0646644192460924E-4	TGTGCGACCCTTTATAGCAGCTCGTCCTATGACTACTGG	CATLYSSSSYDYW	IGHV1-3	IGHD6-6	IGHJ4	6	12	26	29
1	3.0646644192460924E-4	TGTGCGAGAGCCTTTACGATTTTTGGGATGGACGTCTGG	CARAFTIFGMDVW	IGHV3-33	IGHD3-3	IGHJ6	9	13	25	27
1	3.0646644192460924E-4	TGTGCGAGAGCCAGTTATGTCAGGGGCGGTGACTACTGG	CARASYVRGGDYW	IGHV3-30	IGHD1-20	IGHJ4	9	10	17	29
1	3.0646644192460924E-4	TGTGCGAGAGGCTTGGAGGTGGTTCCCGCTACTGACTGG	CARGLEVVPATDW	IGHV3-23	IGHD1-14	IGHJ4	6	18	25	34
1	3.0646644192460924E-4	TGTGCGAGAGAGGGTACAGCTATGGTTTTCTACTACTGG	CAREGTAMVFYYW	IGHV4-34	IGHD5-18	IGHJ4	9	14	26	31
1	3.0646644192460924E-4	TGTGCGAGAAGTGTCGATTTGATGTCTTTTGATATATGG	CARSVDLMSFDIW	IGHV3-30	IGHD3-3	IGHJ3	8	14	18	19
1	3.0646644192460924E-4	TGTGCGAGAAGCTTGGAGGTGGTTCCCGCTACTGACTGG	CARSLEVVPATDW	IGHV3-23	IGHD1-14	IGHJ4	6	18	25	34
1	3.0646644192460924E-4	TGTGCGAAAGGTCCTAGGAGTTCCGCCTTCGACCCCTGG	CAKGPRSSAFDPW	IGHV3-30	IGHD2-15	IGHJ5	6	11	18	27
1	3.0646644192460924E-4	TGTGCACACCACAGCAGCTGGTACTCCCTTGACTACTGG	CAHHSSWYSLDYW	IGHV2-5	IGHD6-13	IGHJ4	8	11	19	20
1	3.0646644192460924E-4	TGTGCGAGGTCTGATCATCGATACTTTGACTACTGG	CARSDHRYFDYW	IGHV4-39	IGHD3-16	IGHJ4	7	13	17	21
1	3.0646644192460924E-4	TGTGCGAGGGCCAATTACTACCTATCTGACTACTGG	CARANYYLSDYW	IGHV3-21	IGHD3-22	IGHJ4	7	13	20	26
1	3.0646644192460924E-4	TGTGCACACGACCTGCGCGGCTACTTTGACTACTGG	CAHDLRGYFDYW	IGHV2-5	.	IGHJ4	8	-1	-1	20
1	3.0646644192460924E-4	TGTGCGTGTGATCGTAGGCGGGGAGAATTCTGG	CACDRRRGEFW	IGHV1-46	IGHD3-10	IGHJ4	12	18	24	29
1	3.0646644192460924E-4	TGTGCGAGGATGCATGGCTCTATTGACGACTGG	CARMHGSIDDW	IGHV1-46	IGHD5-24	IGHJ4	7	13	18	22
1	3.0646644192460924E-4	TGTGCGAGGATGCATGGCTCTATTGACGACTGG	CARMHGSIDDW	IGHV4-31	IGHD5-24	IGHJ1	7	13	18	28
1	3.0646644192460924E-4	TGTGCGAGAGCGAATGACCCGATCGACCCCTGG	CARANDPIDPW	IGHV4-59	IGHD4-23	IGHJ5	9	13	17	22
1	3.0646644192460924E-4	TGTGCGAGAGCGAATGACCCGATCAACCCCTGG	CARANDPINPW	IGHV4-34	IGHD4-23	IGHJ5	9	13	17	25
1	3.0646644192460924E-4	TGTGCGAGAGATAGTAACATCTTTGACTACTGG	CARDSNIFDYW	IGHV3-33	IGHD4-11	IGHJ4	11	12	17	20
1	3.0646644192460924E-4	TGTACCGCATACCATGACTACTTTGACTACTGG	CTAYHDYFDYW	IGHV3-15	IGHD2-8	IGHJ4	5	6	11	16
1	3.0646644192460924E-4	TGTGCGAGTGGCTGGTACGGGCACTACTGG	CASGWYGHYW	IGHV4-34	IGHD6-13	IGHJ4	11	12	18	22
1	3.0646644192460924E-4	TGTGCGAGCGCCGTGGTCTTGGACTCCTGG	CASAVVLDSW	IGHV3-11	IGHD1-14	IGHJ5	7	11	16	21
1	3.0646644192460924E-4	TGTGCGAGCGCCGTGGTCTTGGACTCCTGG	CASAVVLDSW	IGHV4-31	IGHD1-14	IGHJ4	7	11	16	17
1	3.0646644192460924E-4	TGTGCGAGAGAACTGGAACTACGGACCTGG	CARELELRTW	IGHV4-34	IGHD1-7	IGHJ5	9	10	22	25
1	3.0646644192460924E-4	TGTGCGAAGGTAGGGATCGGCTGGTACTGG	CAKVGIGWYW	IGHV3-64	IGHD6-19	IGHJ4	6	18	23	24
1	3.0646644192460924E-4	TGTACACCACGATTTGACCACTGG	CTPRFDHW	IGHV3-38	IGHD3-3	IGHJ5	2	8	14	15
1	3.0646644192460924E-4	TGTACACCACGATTTGACCACTGG	CTPRFDHW	IGHV3-73	IGHD1-14	IGHJ4	4	5	10	12
