# Supplementary material for: Biomarkers and Immune Repertoire Metrics Identified by Peripheral Blood Transcriptomic Sequencing Reveal the Pathogenesis of COVID-19
Source: Front Immunol. 2021 Aug 24;12:677025. doi: 10.3389/fimmu.2021.677025 (PMC8421539; doi:10.3389/fimmu.2021.677025)
Supplement: Supplementary file 1 [file DataSheet_1.zip › TCR_BCR/IGH/convert.SRR12007852.clonotypes.IGH.txt]

count	freq	cdr3nt	cdr3aa	v	d	j	VEnd	DStart	DEnd	JStart
513	0.15804066543438078	TGTGCGAGAGTGTTTACTATGGTTCGGGGACTTATTGTCCCCCAGAATTACTACTACATGGACGTCTGG	CARVFTMVRGLIVPQNYYYMDVW	IGHV4-34	IGHD3-10	IGHJ6	9	13	35	48
150	0.04621072088724584	TGTGCGAGAGGCCGGTTCGGGGAGTTATTATGGCACTACTACTACTACATGGACGTCTGG	CARGRFGELLWHYYYYMDVW	IGHV1-8	IGHD3-10	IGHJ6	12	13	30	34
118	0.036352433764633395	TGTGCGAAAGATTCCCGATACGATTTTTGGAGTGGTTATTATTTTGACTACTGG	CAKDSRYDFWSGYYFDYW	IGHV3-23	IGHD3-3	IGHJ4	11	18	41	42
88	0.027110289587184228	TGTGCGAGAATAAACCCCACCCAAATTACTATGATAGTAGTGGAAGATGTGGGAGCTTTTGATATCTGG	CARINPTQITMIVVEDVGAFDIW	IGHV3-23	IGHD3-22	IGHJ3	6	24	42	54
86	0.02649414664202095	TGTGCGAGAGACCACCGGGGGTGGCTACAATTTTCGGACGGTGCTTTTGATATCTGG	CARDHRGWLQFSDGAFDIW	IGHV4-59	IGHD5-24	IGHJ3	10	21	31	41
38	0.01170671595810228	TGTGCGAGAGAGTCCCGACCTCGTACGATTTTTGGAGTGGTTATTAGTCCCCGGAGCTACTACATGGACGTCTGG	CARESRPRTIFGVVISPRSYYMDVW	IGHV1-2	IGHD3-3	IGHJ6	10	23	45	56
35	0.010782501540357363	TGTGCCAGAGCCATTCGTACGATTTTTGGAGTGGTTAACCAATTTGACTACTGG	CARAIRTIFGVVNQFDYW	IGHV4-30-2	IGHD3-3	IGHJ4	9	17	36	42
35	0.010782501540357363	TGTGCGAGAGAGTATGTAGAGTACTACCAAGGTATGGACGTCTGG	CAREYVEYYQGMDVW	IGHV3-21	IGHD2-2	IGHJ6	10	20	26	33
34	0.010474430067775724	TGTGCGAGAGGTTATTTTCAGCAGTGGCTGGTCAGATTGTACTACTTTGACTACTGG	CARGYFQQWLVRLYYFDYW	IGHV1-8	IGHD6-19	IGHJ4	10	19	31	38
28	0.00862600123228589	TGTGCGAGAGTGGTTAGTATCTCCTGGTTGGGTATAGCAGTGGCTGGACCGTTTGACTACTGG	CARVVSISWLGIAVAGPFDYW	IGHV4-59	IGHD6-19	IGHJ4	9	29	46	51
27	0.00831792975970425	TGTGCGAGAACCCAGCTACGATTTTTGGAGGGGGATGCTTTTGATATCTGG	CARTQLRFLEGDAFDIW	IGHV4-39	IGHD3-3	IGHJ3	8	16	29	33
26	0.008009858287122612	TGTGCCAGAGTGCGAGGACTACGATTTTTGGTCCTGGAGTGGAAGACGGCGGATGCTTTTGATATCTGG	CARVRGLRFLVLEWKTADAFDIW	IGHV4-30-2	IGHD3-3	IGHJ3	9	19	30	51
25	0.007701786814540973	TGTACGGGGTCCGGGTGGGAGCTACGACTCTACTACTACTACTACATGGACGTCTGG	CTGSGWELRLYYYYYMDVW	IGHV3-15	IGHD1-26	IGHJ6	4	14	24	29
25	0.007701786814540973	TGTGCGCGAGACCACTGGGGATTTTACTTTGACTACTGG	CARDHWGFYFDYW	IGHV4-59	IGHD7-27	IGHJ4	10	13	21	24
24	0.0073937153419593345	TGTGCGAGAGTGACCGCTCTAGATACTATGATAGTAGTGGTTATTGACGCCGGCGGGGCTTTTGATATCTGG	CARVTALDTMIVVVIDAGGAFDIW	IGHV4-4	IGHD3-22	IGHJ3	9	23	44	57
21	0.006469500924214418	TGTGCGAGAGGCCCGCCTTACGATGGTAATCTCGGTGCTTTTGATATCTGG	CARGPPYDGNLGAFDIW	IGHV4-4	IGHD4-23	IGHJ3	9	18	28	35
21	0.006469500924214418	TGTGCGAGAGATCGGGAAGGAGCAGCTGGTAATTATTTTGACTACTGG	CARDREGAAGNYFDYW	IGHV3-23	IGHD2-2	IGHJ4	12	20	30	36
19	0.00585335797905114	TGTGCGAGAACTACTGAGACTATGATAGTAGTGGTGGTTTATCCGTACTACTACTACTACATGGACGTCTGG	CARTTETMIVVVVYPYYYYYMDVW	IGHV3-21	IGHD3-22	IGHJ6	8	18	34	45
18	0.005545286506469501	TGTGCAACAGTGTATTACTATGGTTCGGGGAGTTATCACCTCGACTTTGACTACTGG	CATVYYYGSGSYHLDFDYW	IGHV1-24	IGHD3-10	IGHJ4	9	11	35	43
17	0.005237215033887862	TGTGCGAGAGCCCACCGCCCCTGGCTGGGGATTGTGGTAGGGTGGTTCGACCCCTGG	CARAHRPWLGIVVGWFDPW	IGHV4-59	IGHD2-21	IGHJ5	9	30	37	42
16	0.004929143561306223	TGTGCGAGAGGCTCGCGGCGGAACTGGGACTCATCGGTAAACTACTACTACTTCTTGGACGTTTGG	CARGSRRNWDSSVNYYYFLDVW	IGHV1-8	IGHD7-27	IGHJ6	11	21	27	40
16	0.004929143561306223	TGTGCACGGATCTCGACAGATGACTACGGGCTTTTAGACTGGTTCGACCCCTGG	CARISTDDYGLLDWFDPW	IGHV2-26	IGHD4-17	IGHJ5	10	19	28	37
16	0.004929143561306223	TGTGCGAGAGATGCCTATTTTTATGATGGTACTGGGTATGCCTACTGG	CARDAYFYDGTGYAYW	IGHV1-2	IGHD3-22	IGHJ4	11	21	38	41
16	0.004929143561306223	TGTGCGAGCTCGTATAGCAGTGGCTGGTTCAGGGGAGACTACTGG	CASSYSSGWFRGDYW	IGHV3-21	IGHD6-19	IGHJ4	7	11	27	36
16	0.004929143561306223	TGTACCACAGAGTCAGTGGGAGCCGCGTGGGGCTTTGACTACTGG	CTTESVGAAWGFDYW	IGHV3-15	IGHD1-26	IGHJ4	10	14	22	32
15	0.0046210720887245845	TGTGCCAGAGATCGTCGGGCCCCTGGTGGTACGATTTTTGGAGTGGTTATTATAGGTGCTTTTGATATCTGG	CARDRRAPGGTIFGVVIIGAFDIW	IGHV4-30-2	IGHD3-3	IGHJ3	12	29	53	56
15	0.0046210720887245845	TGTGCGAGAGCTCGCAGGATTTTTGGAGTGGTTATTATCTCTTACTACTACTACTACTACATGGACGTCTGG	CARARRIFGVVIISYYYYYYMDVW	IGHV4-34	IGHD3-3	IGHJ6	9	17	37	41
14	0.004313000616142945	TGTGCGAGAGGGGGCTTAGTACCAGCGGCTATTGAGTCGGTGGTGTTGAGTGGGTATTACTACTACTACTACTACATGGACGTCTGG	CARGGLVPAAIESVVLSGYYYYYYYMDVW	IGHV1-8	IGHD2-2	IGHJ6	10	16	31	54
14	0.004313000616142945	TGTGCGAGAGATCTAGGCGATGGGTATAGCAGCTCGTCCGAGGCATTTGACTACTGG	CARDLGDGYSSSSEAFDYW	IGHV4-4	IGHD6-6	IGHJ4	13	23	39	45
13	0.004004929143561306	TGTGCCAGAGGCCCACCAACAATTATTACGATTTTTGGAGTGGTTATTACGGGTGGGTGGTTCGACCCCTGG	CARGPPTIITIFGVVITGGWFDPW	IGHV4-30-2	IGHD3-3	IGHJ5	9	23	48	57
13	0.004004929143561306	TGTGCGAGGGGTTCGCGGCGGAACTGGGACTCATCGGTAAACTACTACTACTTCTTGGACGTTTGG	CARGSRRNWDSSVNYYYFLDVW	IGHV1-2	IGHD7-27	IGHJ6	7	21	27	40
13	0.004004929143561306	TGTGCGAGAGCTCCGCGGAGATGGCTACAATTAGGCTACTACTACTACTACGGTATGGACGTCTGG	CARAPRRWLQLGYYYYYGMDVW	IGHV4-59	IGHD5-24	IGHJ6	9	17	32	36
13	0.004004929143561306	TGTGCAAAAGATTATGGCAGTGGCTGGCGCCCCCTGTACTACTTTGACTACTGG	CAKDYGSGWRPLYYFDYW	IGHV3-9	IGHD6-19	IGHJ4	11	12	26	35
12	0.0036968576709796672	TGTGCGAGAGGAGGGAAAGGCGTTGGCGCTATTACGATTTTTGGAGTGGTTGGCCCCTACTACTACTACATGGACGTCTGG	CARGGKGVGAITIFGVVGPYYYYMDVW	IGHV1-8	IGHD3-3	IGHJ6	10	29	50	56
12	0.0036968576709796672	TGTGCGAGAGGCGTACGATATTTTGACTGGCTGCACCGACGCTACTACTACTACTACATGGACGTCTGG	CARGVRYFDWLHRRYYYYYMDVW	IGHV1-8	IGHD3-9	IGHJ6	11	13	29	41
12	0.0036968576709796672	TGTGCCAGAGTGTCGGGTATTACGATTTTTGGAGTGGTTATTATAAGTGCTTTTGATATCTGG	CARVSGITIFGVVIISAFDIW	IGHV4-30-2	IGHD3-3	IGHJ3	9	16	44	47
12	0.0036968576709796672	TGTGCGAGAGGTCTCCGTATCTTGCAGGGGGGAATATTGTACTACATGGACGTCTGG	CARGLRILQGGILYYMDVW	IGHV4-4	IGHD2-15	IGHJ6	14	33	38	39
12	0.0036968576709796672	TGTACTAGAGGGGGGCAGCTGCTATGGTTGGATTACTACTTTGACTACTGG	CTRGGQLLWLDYYFDYW	IGHV3-49	IGHD2-2	IGHJ4	9	15	25	33
11	0.0033887861983980284	TGTACAAAAAATATGGGGGCTCTTCTAATAGCAGCAGCTGGGATAAACGATGCTTTTGATATCTGG	CTKNMGALLIAAAGINDAFDIW	IGHV3-9	IGHD6-13	IGHJ3	13	27	40	48
11	0.0033887861983980284	TGTGCGAGAGATCCCCTATATTACTATGGTTCGGGGATTTACCCCGACTTGGACTACTGG	CARDPLYYYGSGIYPDLDYW	IGHV1-2	IGHD3-10	IGHJ4	12	18	40	46
11	0.0033887861983980284	TGTGCGAGAGACGCCCACTTTATTCTACAGCTATGGTCCCGACAGGGTTTTGACTACTGG	CARDAHFILQLWSRQGFDYW	IGHV4-34	IGHD5-18	IGHJ4	9	25	36	48
11	0.0033887861983980284	TGTGCGAGTGAAAGAGGCCGGATAGCAGCAGCTGGTACTTTTGACTACTGG	CASERGRIAAAGTFDYW	IGHV3-21	IGHD6-13	IGHJ4	7	21	37	39
11	0.0033887861983980284	TGTGCGAGAACAGGAGGAGGTATAGCAGTGGCTGGCTGGTTCGACCCCTGG	CARTGGGIAVAGWFDPW	IGHV4-28	IGHD6-19	IGHJ5	9	18	34	35
11	0.0033887861983980284	TGTGCGAGCGGGTTTTCGGGGAGTTATTACACAAATCTTGACTACTGG	CASGFSGSYYTNLDYW	IGHV5-10-1	IGHD3-10	IGHJ4	7	14	28	37
11	0.0033887861983980284	TGTGCGAGAGATCCTTCGTACTACTACTACTACATGGACGTCTGG	CARDPSYYYYYMDVW	IGHV4-4	.	IGHJ6	12	-1	-1	18
11	0.0033887861983980284	TGTGCGAGACTTTCACCCCGGGGAGATGCTTTTGATATCTGG	CARLSPRGDAFDIW	IGHV5-51	IGHD3-10	IGHJ3	9	18	23	24
10	0.0030807147258163892	TGTGCGAAACCTCTTTCCACGTGGATACAGCTATGGGATGGGGCTATGATAGTAGTGGCACCCTTTGACTACTGG	CAKPLSTWIQLWDGAMIVVAPFDYW	IGHV3-23	IGHD5-18	IGHJ4	16	17	35	62
10	0.0030807147258163892	TGTGCGAAAGACTCCGCACCGGTATATGATTACGTTTGGGGGAGTTATCGCAAATATGGGGGTTCGGACTACTGG	CAKDSAPVYDYVWGSYRKYGGSDYW	IGHV3-23	IGHD3-16	IGHJ4	10	24	49	66
10	0.0030807147258163892	TGTGCGAGAGGCAACTTTCGCACTACTATGATAGTAGTGGTTATTATGTCCGAATACTACTTTGACTACTGG	CARGNFRTTMIVVVIMSEYYFDYW	IGHV1-8	IGHD3-22	IGHJ4	11	23	45	54
10	0.0030807147258163892	TGTGCACACAGTGGCTCGTATTATGATTACGTTTGGGGGAGTTATCGTGAGAACTTTGACTACTGG	CAHSGSYYDYVWGSYRENFDYW	IGHV2-5	IGHD3-16	IGHJ4	10	16	47	52
10	0.0030807147258163892	TGTGCGAGAGCCACGTATTACGATTTTTGGAGTGGTCAGACGGGGGGGTGGTTCGACCCCTGG	CARATYYDFWSGQTGGWFDPW	IGHV1-46	IGHD3-3	IGHJ5	9	12	35	48
10	0.0030807147258163892	TGTGCGAGAGGACTTTACGATTTTTGGAGTGGTTACCATCCTTCGGGGTACTTCGATCTCTGG	CARGLYDFWSGYHPSGYFDLW	IGHV3-21	IGHD3-3	IGHJ2	9	14	34	46
10	0.0030807147258163892	TGTACCACAGAGAACCGAAAATTAAGTATGTTGGCCGGAGGTAACAACTGGTTCGACCCCTGG	CTTENRKLSMLAGGNNWFDPW	IGHV3-15	IGHD2-15	IGHJ5	10	34	39	43
10	0.0030807147258163892	TGTGCCAGAGTTGAGTCTATTACGATTTTTGGAGTGGTTGGTGCTTTTGATATCTGG	CARVESITIFGVVGAFDIW	IGHV4-30-2	IGHD3-3	IGHJ3	9	17	38	41
10	0.0030807147258163892	TGTGCGAGAGATACTCGGGCATGGCTACAATCCCCCCAGAGGTACTTCGATCTCTGG	CARDTRAWLQSPQRYFDLW	IGHV4-59	IGHD5-24	IGHJ2	11	20	30	40
10	0.0030807147258163892	TGTGCGAGTAGTAGTACCAGGCCCTTTTTCGCTACTCTCTACATGGACGTCTGG	CASSSTRPFFATLYMDVW	IGHV4-59	IGHD2-2	IGHJ6	7	8	19	38
10	0.0030807147258163892	TGTGCGAAAGACACCGAGTTCGGTATAGTGGGAGCTACGTGCTTCCAGCACTGG	CAKDTEFGIVGATCFQHW	IGHV3-23	IGHD1-26	IGHJ1	10	20	37	41
10	0.0030807147258163892	TGTGCGAAAGATCTTTCCGGCGGCCCAGGTTGGAGGTGGTTCGACCCCTGG	CAKDLSGGPGWRWFDPW	IGHV3-23	IGHD3-3	IGHJ5	16	29	34	36
10	0.0030807147258163892	TGTGCGAGGCCGAAGGGTGGGAGCTACAAAGGGGCGTTTGACTACTGG	CARPKGGSYKGAFDYW	IGHV3-30	IGHD1-26	IGHJ4	7	16	26	36
10	0.0030807147258163892	TGTGCGAAGGAGATTTCTCCGGGATCGGAGGGCTTTGACTACTGG	CAKEISPGSEGFDYW	IGHV3-30	IGHD2-15	IGHJ4	6	16	21	32
10	0.0030807147258163892	TGTGCGAGATATACTGCCTCCCATTCTGCTTTTGATATCTGG	CARYTASHSAFDIW	IGHV4-55	IGHD1-26	IGHJ3	12	17	22	26
9	0.0027726432532347504	TGTGCGAGAGATCCGGGGTGGTCAACCTATTACGATTTTTGGAGTGGTTATTCCCTTCCGTACTACTACATGGACGTCTGG	CARDPGWSTYYDFWSGYSLPYYYMDVW	IGHV3-21	IGHD3-3	IGHJ6	12	27	51	60
9	0.0027726432532347504	TGTGCGAAACTAGGGGGATATGATTACGTTTGGGGGAGTTATCGCAGGGGTCCCGACTACTGG	CAKLGGYDYVWGSYRRGPDYW	IGHV3-23	IGHD3-16	IGHJ4	8	18	43	54
9	0.0027726432532347504	TGTGCGAGGGCCAGTATTACGATTTTTGGAGTGGTTATTAAAGGATTTGACTACTGG	CARASITIFGVVIKGFDYW	IGHV1-46	IGHD3-3	IGHJ4	7	13	39	45
9	0.0027726432532347504	TGTGCGAAAGATCCATTTCGGTGGCTGGCCGACTACTACTACTACATGGACGTCTGG	CAKDPFRWLADYYYYMDVW	IGHV3-30	IGHD6-19	IGHJ6	12	20	27	31
9	0.0027726432532347504	TGTGCGAGAGTTTCCGGGTATACCAGCATCGAGGGTCCGTTTGACTACTGG	CARVSGYTSIEGPFDYW	IGHV1-69	IGHD6-13	IGHJ4	9	13	27	39
9	0.0027726432532347504	TGTGCGAGAGGGGGATTGAGCTTCGGGGAGTTATCGCGGTTCGACTTCTGG	CARGGLSFGELSRFDFW	IGHV4-59	IGHD3-10	IGHJ5	9	21	33	37
9	0.0027726432532347504	TGTGCGAGAGTCCCAAAGACTGTTGACACCCCTTTTGATTACTGG	CARVPKTVDTPFDYW	IGHV1-46	IGHD3-16	IGHJ4	9	11	16	33
9	0.0027726432532347504	TGTGCGAAAGACGACGGTGACTACGGTCCATACTTTGACTACAGG	CAKDDGDYGPYFDYR	IGHV3-30	IGHD4-17	IGHJ4	10	13	24	30
8	0.0024645717806531116	TGTGCCAGAAAGAGAGCCTCGAGTATTACGATTTTTGGAGTGGTTACTTTTAGGGGTGCTTTTGATATCTGG	CARKRASSITIFGVVTFRGAFDIW	IGHV4-30-2	IGHD3-3	IGHJ3	8	22	45	56
8	0.0024645717806531116	TGTGCGAGAGTGTTTACTATGGTTCGGGGACTTATTGTCCCCCAGAATTACTACTACATGGACGTCTGG	CARVFTMVRGLIVPQNYYYMDVW	IGHV3-30	IGHD3-10	IGHJ6	9	13	35	48
8	0.0024645717806531116	TGTGCGAGAGATTCCTCATTTGCCATTGCCATGGCAGTGTTGGTTAAGGGGTACTTCGATCTCTGG	CARDSSFAIAMAVLVKGYFDLW	IGHV3-21	IGHD3-22	IGHJ2	11	40	45	49
8	0.0024645717806531116	TGTGCCAGATTAGTTACTCGGGGTATTACGATTTTTGGAGTGGTGACCGTATTTGACTACTGG	CARLVTRGITIFGVVTVFDYW	IGHV4-30-2	IGHD3-3	IGHJ4	8	22	43	51
8	0.0024645717806531116	TGTGCGAGAGGCCCGCCCGTATTACTATGGTTCGGGGAGTTATCCGAGGCGGTTGACTACTGG	CARGPPVLLWFGELSEAVDYW	IGHV3-30	IGHD3-10	IGHJ4	9	17	42	52
8	0.0024645717806531116	TGTGCGAGAGGGGGGTATAGCAGCAGCTGGTTTAGCTACTACTACTACGGTATGGACGTCTGG	CARGGYSSSWFSYYYYGMDVW	IGHV1-8	IGHD6-13	IGHJ6	10	12	30	35
8	0.0024645717806531116	TGTGCACGGACGTCAATTGATTACGATTTTTGGAGTGGTTATTATTACTGGTTCGACCCCTGG	CARTSIDYDFWSGYYYWFDPW	IGHV2-70	IGHD3-3	IGHJ5	9	19	44	46
8	0.0024645717806531116	TGTGCGAGAGCGGAGGGCTACCAGCTGCTATCCTACTACTACTACTACATGGACGTCTGG	CARAEGYQLLSYYYYYMDVW	IGHV3-20	IGHD2-2	IGHJ6	9	18	30	32
8	0.0024645717806531116	TGTGCGAAAGAGATGGCTACAATTACACGCTTAACAAATGATGCTTTTGATATCTGG	CAKEMATITRLTNDAFDIW	IGHV3-21	IGHD5-24	IGHJ3	10	11	25	37
8	0.0024645717806531116	TGTGCGAGAGCTTGGGGAGTATTACTATGGTTCGGGGAGTTATTGGACTACTGG	CARAWGVLLWFGELLDYW	IGHV3-21	IGHD3-10	IGHJ4	9	18	43	45
8	0.0024645717806531116	TGTGCGAGAGACCGGGTTTGGGGGAGTTATCGCTGGGCCTTCGACCCCTGG	CARDRVWGSYRWAFDPW	IGHV3-21	IGHD3-16	IGHJ5	10	15	31	39
8	0.0024645717806531116	TGTGCGAGAACCCAGCTACGATTTTTGGAGGGGGATGCTTTTGATATCTGG	CARTQLRFLEGDAFDIW	IGHV4-28	IGHD3-3	IGHJ3	9	16	29	33
8	0.0024645717806531116	TGTGCGAGATGGGGTGGGAGCCAAAGATCGAACTGGTTCGACCCCTGG	CARWGGSQRSNWFDPW	IGHV3-21	IGHD1-26	IGHJ5	8	13	20	30
8	0.0024645717806531116	TGTGCGAGAGTAGCTAGTGGGAGCTACTTAGGCTACTTTGACTACTGG	CARVASGSYLGYFDYW	IGHV3-30	IGHD1-26	IGHJ4	9	14	27	32
8	0.0024645717806531116	TGTGCGAGAGATAACTGGAACCCCCCCGCTGAATACTTCCAGCACTGG	CARDNWNPPAEYFQHW	IGHV3-21	IGHD1-1	IGHJ1	11	12	20	26
8	0.0024645717806531116	TGTGCGAAGACAAGAGGCGTTATTACCGCTGAATACTTCCAGCACTGG	CAKTRGVITAEYFQHW	IGHV3-23	IGHD3-22	IGHJ1	7	18	25	26
8	0.0024645717806531116	TGTGCAACAGCAGCAGTGGCTGGTATCAACACCTGGTTCGACCCCTGG	CATAAVAGINTWFDPW	IGHV1-24	IGHD6-19	IGHJ5	9	11	24	28
8	0.0024645717806531116	TGTGCGTCCCGAGGGGTCTACAATTATGATGGTTTTGAGGTCTGG	CASRGVYNYDGFEVW	IGHV3-23	IGHD5-24	IGHJ3	5	17	24	25
8	0.0024645717806531116	TGTGCGAAGGAGATTTCCCCGGGATCGGAGGGCTTTGAGTACTGG	CAKEISPGSEGFEYW	IGHV3-30	IGHD3-10	IGHJ4	6	15	20	32
8	0.0024645717806531116	TGTACTAGAGGTGGAGGTAGTGGTATGTACTACTTTGACTACTGG	CTRGGGSGMYYFDYW	IGHV3-49	IGHD2-15	IGHJ4	9	16	23	26
8	0.0024645717806531116	TGTTCGAGATTCGAGGGTGGCCACTGG	CSRFEGGHW	IGHV3-21	IGHD2-15	IGHJ4	8	15	19	22
8	0.0024645717806531116	TGTACTGGCCGTGGGGCCTACTGG	CTGRGAYW	IGHV1-24	IGHD1-7	IGHJ4	2	3	7	17
7	0.0021565003080714724	TGTGCGAGAGATCACTTCCGAGGCGTACCCCAGCAGCCGGCGGGAGGGTACTACTACTACGGTATGGACGTCTGG	CARDHFRGVPQQPAGGYYYYGMDVW	IGHV3-21	IGHD6-13	IGHJ6	12	30	36	48
7	0.0021565003080714724	TGTGCGAGACGCGGGTTCAACGATTTTTGGAGTGGCCGGGGACCTCACTACTACTACTACATGGACGTCTGG	CARRGFNDFWSGRGPHYYYYMDVW	IGHV3-20	IGHD3-3	IGHJ6	8	19	34	46
7	0.0021565003080714724	TGTGCGAGAGTGTTTACTATGGTTCGGGGACTTATTGTCCCCCAGAATTACTACTACATGGACGTCTGG	CARVFTMVRGLIVPQNYYYMDVW	IGHV4-4	IGHD3-10	IGHJ6	9	13	35	48
7	0.0021565003080714724	TGTGCGAGAGCTCGGACGTATTACGATTTTTGGAGTGGTTATTATTCCCGGGACTGGTTCGACCCCTGG	CARARTYYDFWSGYYSRDWFDPW	IGHV4-4	IGHD3-3	IGHJ5	9	15	44	52
7	0.0021565003080714724	TGTGCCAGAGAATTACGATATTTTGACTGGTTAACCAAATACTACTACTACTACATGGACGTCTGG	CARELRYFDWLTKYYYYYMDVW	IGHV4-30-2	IGHD3-9	IGHJ6	10	11	32	39
7	0.0021565003080714724	TGTGCGAGAAGAATTTGTCCTTATAGCAGCAGCTGGTATGGGACGTGTGGTGCTTTTGATATCTGG	CARRICPYSSSWYGTCGAFDIW	IGHV5-10-1	IGHD6-13	IGHJ3	8	21	37	50
7	0.0021565003080714724	TGTACCACAGATCGCAAACGTATTACGATTTTTGGAGTGGTCCCCTACTACTACATGGACGTCTGG	CTTDRKRITIFGVVPYYYMDVW	IGHV3-15	IGHD3-3	IGHJ6	12	17	40	44
7	0.0021565003080714724	TGTGCCAGAGCCCTTGCAAGTATTACGATTTTTGGAGTGGTTATAGAAAACTTTGACTACTGG	CARALASITIFGVVIENFDYW	IGHV4-30-2	IGHD3-3	IGHJ4	9	19	43	49
7	0.0021565003080714724	TGTGCGAGATATAGCAGTGGCTGGTCGTGGAGCTACTACTACTACGGTATGGACGTCTGG	CARYSSGWSWSYYYYGMDVW	IGHV3-21	IGHD6-19	IGHJ6	8	9	24	32
7	0.0021565003080714724	TGTGCGAAAGAAGGAGAGATGGCAACCCGATACTACTACTACTACTACATGGACGTCTGG	CAKEGEMATRYYYYYYMDVW	IGHV3-23	IGHD5-24	IGHJ6	10	14	22	30
7	0.0021565003080714724	TGTGCGAGAGGGGAAAACCCCTACTACGATGACTACAGCTGGTACTTCGATCTCTGG	CARGENPYYDDYSWYFDLW	IGHV1-2	IGHD4-17	IGHJ2	9	22	35	38
7	0.0021565003080714724	TGTGCGAAATTCCCCCCAAGGTCAGTGGCTGGTCTCCACTGGTACTTCGATCTCTGG	CAKFPPRSVAGLHWYFDLW	IGHV3-23	IGHD6-19	IGHJ2	8	22	32	37
7	0.0021565003080714724	TGTTCGAGACTGCGGGCCGGAAATCTCTACCTCCACTCCGGTTTAGACGTCTGG	CSRLRAGNLYLHSGLDVW	IGHV4-39	IGHD5-24	IGHJ6	9	22	29	45
7	0.0021565003080714724	TGTGCGAGACGTTCCCCTGCATTTTATAGCAGCAGCTGGTCAGGGCACTGG	CARRSPAFYSSSWSGHW	IGHV5-51	IGHD6-13	IGHJ4	9	24	39	46
7	0.0021565003080714724	TGTGCGAGAGCTTTTGGTTCGGGGACTTATCCAGGCTGGTTCGACCCCTGG	CARAFGSGTYPGWFDPW	IGHV1-18	IGHD3-10	IGHJ5	9	14	29	35
7	0.0021565003080714724	TGTGCGAGAGGCCCGCCTTACGATGGTAATCTCGGTGCTTTTGATATCTGG	CARGPPYDGNLGAFDIW	IGHV1-8	IGHD4-23	IGHJ3	12	18	28	35
7	0.0021565003080714724	TGTGCGAGAGATCCCCTGGACGATAAAGATGGGTATTTGATGGACTTTTGG	CARDPLDDKDGYLMDFW	IGHV1-46	IGHD3-16	IGHJ4	12	19	25	48
7	0.0021565003080714724	TGTGCGAGAGTGGGGTATAGCAGTGGCTGGTATTACTTTGACTACTGG	CARVGYSSGWYYFDYW	IGHV3-21	IGHD6-19	IGHJ4	9	12	28	29
7	0.0021565003080714724	TGTGCGAGAGGACGTAGTGGGAGCTACCTCGAATACTTCCAGCACTGG	CARGRSGSYLEYFQHW	IGHV3-30	IGHD1-26	IGHJ1	9	14	26	30
7	0.0021565003080714724	TGTGCGAGAGATCGGGAAGGAGCAGCTGGTAATTATTTTGACTACTGG	CARDREGAAGNYFDYW	IGHV4-31	IGHD2-2	IGHJ4	12	20	30	36
7	0.0021565003080714724	TGTGCGAAAGTACCAGCTGCTATAGGGGGTGGCTTTGACTACTGG	CAKVPAAIGGGFDYW	IGHV3-23	IGHD2-2	IGHJ4	9	10	22	32
7	0.0021565003080714724	TGTGTCCGGGGCGGGAGCTACGATGGTTTTGATATCTGG	CVRGGSYDGFDIW	IGHV2-26	IGHD1-26	IGHJ3	3	12	20	21
7	0.0021565003080714724	TGTGCGAGGATGCATGGCTCTATTGACGACTGG	CARMHGSIDDW	IGHV1-46	IGHD5-24	IGHJ1	7	13	18	28
7	0.0021565003080714724	TGTGCGAGAGCGAATGACCCGATCGACCCCTGG	CARANDPIDPW	IGHV4-59	IGHD4-23	IGHJ5	9	13	17	22
6	0.0018484288354898336	TGTGCGAGAGTCAGCGGGCCTTTTTATTACGATTTTTGGAGTGGCCTTTTGTTGCGTGAGCCCTTCGACCCCTGG	CARVSGPFYYDFWSGLLLREPFDPW	IGHV4-59	IGHD3-3	IGHJ5	9	24	43	63
6	0.0018484288354898336	TGTGCGAGAGGACATCTGTACGGGGAACGTACGATTTTTGGAGTGGTTTCCCGCTACTACTACATGGACGTCTGG	CARGHLYGERTIFGVVSRYYYMDVW	IGHV1-8	IGHD3-3	IGHJ6	10	29	47	53
6	0.0018484288354898336	TGTGCGCGATCTAATCGCCATATGTCGTGGGTAGCCGGAAACTTCTACTACTACCACTACATGGACGACTGG	CARSNRHMSWVAGNFYYYHYMDDW	IGHV4-34	IGHD6-25	IGHJ6	5	30	36	44
6	0.0018484288354898336	TGTGCGAGGGGGGCCCAGGACGATTTTTGGAGTGGTTATTTATGGACCCCAGGTTTGTCATGGGTGTACTGG	CARGAQDDFWSGYLWTPGLSWVYW	IGHV3-21	IGHD3-3	IGHJ4	7	19	39	66
6	0.0018484288354898336	TGTGCGAGAGGTGGGGACTATTACGATTTTTGGAGTGGTTATTATACGGCGAACTGGTTCGACCCCTGG	CARGGDYYDFWSGYYTANWFDPW	IGHV4-59	IGHD3-3	IGHJ5	9	18	46	51
6	0.0018484288354898336	TGTGCGAGAGGCCGAAGCAGTGGCTGGCATATAATAGGGGCCTACTACTACTACTACATGGACGTCTGG	CARGRSSGWHIIGAYYYYYMDVW	IGHV1-8	IGHD6-19	IGHJ6	12	15	26	41
6	0.0018484288354898336	TGTTCTAGAGTCGATATTGTAGTAGTACCAGCCTTTTACTACTACTACTACTACATGGACGTCTGG	CSRVDIVVVPAFYYYYYYMDVW	IGHV3-49	IGHD2-2	IGHJ6	9	12	31	35
6	0.0018484288354898336	TGTGCGAGAGCTACGATTTTTGGAGTGGACCCAGCCTACTACTACTACTACTACATGGACGTCTGG	CARATIFGVDPAYYYYYYMDVW	IGHV3-30	IGHD3-3	IGHJ6	9	11	27	36
6	0.0018484288354898336	TGTGCGAGAGCGATGGGCGAGATTACGATTTTTGGAGTGGTTATTGTTGATGCTTTTGATATCTGG	CARAMGEITIFGVVIVDAFDIW	IGHV4-59	IGHD3-3	IGHJ3	9	21	44	47
6	0.0018484288354898336	TGTGCGAGGGGTCCTATTACTATGATAGTAGTGGTTATTACGGAGTACGGTATGGACGTCTGG	CARGPITMIVVVITEYGMDVW	IGHV1-2	IGHD3-22	IGHJ6	7	14	40	51
6	0.0018484288354898336	TGTGCGAGAGGCTGGGACGTTCGGGGAGTTATGTTCTACTACTACTACGGTATGGACGTCTGG	CARGWDVRGVMFYYYYGMDVW	IGHV1-8	IGHD3-10	IGHJ6	11	18	31	35
6	0.0018484288354898336	TGTGCCAGAGTTGTTATAGCAGCTCGTTTTGTTACTGTCAGGAGGTACATGGACGTCTGG	CARVVIAARFVTVRRYMDVW	IGHV4-30-2	IGHD6-6	IGHJ6	9	14	26	45
6	0.0018484288354898336	TGTGCGAGAGTGGTTAGGGAGGTTACGTTTGGGGGAGTTATCGGCTACTTTGACTACTGG	CARVVREVTFGGVIGYFDYW	IGHV1-18	IGHD3-16	IGHJ4	9	22	42	44
6	0.0018484288354898336	TGTGCGAGAGGAACGGTAGATAGTAGTGGTTATTACCTAGTTCGGGCCTTTGACTACTGG	CARGTVDSSGYYLVRAFDYW	IGHV3-30	IGHD3-22	IGHJ4	9	18	35	47
6	0.0018484288354898336	TGTGCGAGAGAGGGCGATAGTAGTGGTTATTACTACGGGGTTGAGTACTTCCAGCACTGG	CAREGDSSGYYYGVEYFQHW	IGHV3-21	IGHD3-22	IGHJ1	10	15	36	41
6	0.0018484288354898336	TGTGCGAGAGTGACTTATTGTGGTGATGACTGCTATTCATATTTCCAAGCCTGG	CARVTYCGDDCYSYFQAW	IGHV1-69	IGHD2-21	IGHJ5	9	15	37	49
6	0.0018484288354898336	TGTGCGAGAGGCCGGAATAGTGGGAGCCCTTCAGACTGGTACTTCGATCTCTGG	CARGRNSGSPSDWYFDLW	IGHV1-8	IGHD1-26	IGHJ2	12	16	26	34
6	0.0018484288354898336	TGTGCCAGGGGGGGGATTTCAACCTACTACTACTACATGGACGTCTGG	CARGGISTYYYYMDVW	IGHV4-31	IGHD3-16	IGHJ6	4	10	15	23
6	0.0018484288354898336	TGTGCGAGTGTCGCAAGAGGTAACTACTACTACTACATGGACGTCTGG	CASVARGNYYYYMDVW	IGHV3-20	.	IGHJ6	7	-1	-1	22
6	0.0018484288354898336	TGTGCGAGAGATGAGAGAGGCAGTGGCTGGTCCAAAATTGACTACTGG	CARDERGSGWSKIDYW	IGHV1-46	IGHD6-19	IGHJ4	11	19	30	37
6	0.0018484288354898336	TGTGCGAAATTAAGCGAGTGGGAGCTAAGCAACTACATGGACGTCTGG	CAKLSEWELSNYMDVW	IGHV3-30	IGHD1-26	IGHJ6	6	16	26	31
6	0.0018484288354898336	TGTGCGAAAACTCGGTACCAGCTGACCCTGTACTACTTTGACTACTGG	CAKTRYQLTLYYFDYW	IGHV3-23	IGHD2-2	IGHJ4	8	14	23	29
6	0.0018484288354898336	TGTGCGAGGAGCCCCACCGACTACGATTACTACTTTGACTACTGG	CARSPTDYDYYFDYW	IGHV3-21	IGHD4-17	IGHJ4	7	18	24	27
6	0.0018484288354898336	TGTGCGTCTATCGGATATGACTCGTATGCTTTTGATATCTGG	CASIGYDSYAFDIW	IGHV4-39	IGHD2-15	IGHJ3	5	12	17	25
6	0.0018484288354898336	TGTGCGAGCCCTCGGTACTACTACTACGGTATGGACGTCTGG	CASPRYYYYGMDVW	IGHV1-2	.	IGHJ6	7	-1	-1	15
6	0.0018484288354898336	TGTGCGAGACTTCCCCCGCAGCTGGGATGTTTTGACTACTGG	CARLPPQLGCFDYW	IGHV4-59	IGHD2-2	IGHJ4	8	17	24	30
5	0.0015403573629081946	TGTGCGAGAGAGTCCCGACCTCGTACGATTTTTGGAGTGGTTATTAGTCCCCGGAGCTACTACATGGACGTCTGG	CARESRPRTIFGVVISPRSYYMDVW	IGHV4-31	IGHD3-3	IGHJ6	10	23	45	56
5	0.0015403573629081946	TGTGCGAGAGGCCTGCGGCGGCATATTGTAGTAGTTACTTTTCGGTACTACTACTACTACATGGACGTCTGG	CARGLRRHIVVVTFRYYYYYMDVW	IGHV1-8	IGHD2-2	IGHJ6	13	22	34	45
5	0.0015403573629081946	TGTGCGAGAGATAGCTACCCAACGGAGATTACGATTTTTGGAGTGGTTACCCGCCCCTGGATGGACGTCTGG	CARDSYPTEITIFGVVTRPWMDVW	IGHV3-21	IGHD3-3	IGHJ6	11	27	48	60
5	0.0015403573629081946	TGTGCGAGAACCAACGCGGATAACTACCTTCTTTGGAGTGGTTACTACCCCGATGCTTTTGATATCTGG	CARTNADNYLLWSGYYPDAFDIW	IGHV3-21	IGHD3-3	IGHJ3	8	31	43	51
5	0.0015403573629081946	TGTGCGAGGGGTTCGCGGCGGAACTGGGACTCATCGGTAAACTACTACTACTTCTTGGACGTTTGG	CARGSRRNWDSSVNYYYFLDVW	IGHV1-46	IGHD7-27	IGHJ6	7	21	27	40
5	0.0015403573629081946	TGTGCGAGAGTGGAGACCGATACGATTTTTGGAGTGGTTATCTACCCGGGCTGGTTCGACCCCTGG	CARVETDTIFGVVIYPGWFDPW	IGHV3-21	IGHD3-3	IGHJ5	9	20	40	50
5	0.0015403573629081946	TGTGCGCGCCAGTGGGGGGACCTAGACAGCAGCTGGTACTCGGACGATGCTTTTGATATCTGG	CARQWGDLDSSWYSDDAFDIW	IGHV3-30	IGHD2-2	IGHJ3	5	27	39	45
5	0.0015403573629081946	TGTGCAACAGCTCCTTCTTATTGTAGTAGTACCAGCTGCTATATAAGCTGGTTCGACCCCTGG	CATAPSYCSSTSCYISWFDPW	IGHV1-24	IGHD2-2	IGHJ5	9	18	41	47
5	0.0015403573629081946	TGTGCGAGAGTAGTTCGGAGATGGCTACAATTAAGCCTTGCGGGTGGGTTCGACCCCTGG	CARVVRRWLQLSLAGGFDPW	IGHV4-59	IGHD5-24	IGHJ5	9	17	32	46
5	0.0015403573629081946	TGTGCGAGAGAGTCTAGGTCCTTGAGAGATGGCTACAATTTTGGTTTTGACTACTGG	CARESRSLRDGYNFGFDYW	IGHV4-31	IGHD5-24	IGHJ4	10	24	39	45
5	0.0015403573629081946	TGTGCGAGAGAACTTTATGATAGTAGTGGTTATTACGGGTCCGCCTTTGACTACTGG	CARELYDSSGYYGSAFDYW	IGHV4-59	IGHD3-22	IGHJ4	10	15	35	44
5	0.0015403573629081946	TGTGCGAAAGTGCCGCCTAATTGGGACTCCTATCCCTACTTCTACATGGACGTCTGG	CAKVPPNWDSYPYFYMDVW	IGHV3-30	IGHD5-24	IGHJ6	6	17	22	35
5	0.0015403573629081946	TGTGCGAAAGATAAATTGATACAGCTATGGTCGGGGGCCATCTACTTTGACTACTGG	CAKDKLIQLWSGAIYFDYW	IGHV3-30	IGHD5-18	IGHJ4	11	17	30	41
5	0.0015403573629081946	TGTGCGAAAGAGATGATGAGTGGCTACGCTACATTATACTACGGTATGGACGTCTGG	CAKEMMSGYATLYYGMDVW	IGHV3-30	IGHD5-12	IGHJ6	10	18	27	45
5	0.0015403573629081946	TGTGCAACAATGGGCGTAGTACCAGGTTACTACTACTACTACGGTATGGACGTCTGG	CATMGVVPGYYYYYGMDVW	IGHV1-24	IGHD2-2	IGHJ6	8	15	24	26
5	0.0015403573629081946	TGTGCGAGACAGAGTGGGTACCAGCTGCCTCTAGACAACTGGTTCGACCCCTGG	CARQSGYQLPLDNWFDPW	IGHV4-39	IGHD2-2	IGHJ5	10	17	27	34
5	0.0015403573629081946	TGTGCGAGAGGCGGGCATAAGGCAACGAAAAGGAACTACTACATGGACGTCTGG	CARGGHKATKRNYYMDVW	IGHV1-8	IGHD2-2	IGHJ6	11	13	18	34
5	0.0015403573629081946	TGTGCGAGAGAGGGATGTAGTACCAGCTGCTTATGGCGTGCTTTTGATATCTGG	CAREGCSTSCLWRAFDIW	IGHV3-21	IGHD2-2	IGHJ3	10	16	30	38
5	0.0015403573629081946	TGTGCGAAAGATCGCGTCTATGGAATAGTGGGAGCTACCACAATTGACTACTGG	CAKDRVYGIVGATTIDYW	IGHV3-23	IGHD1-26	IGHJ4	12	24	37	43
5	0.0015403573629081946	TGTGCACGGACCGTCCCGCGCTACGGTAATAAAGGAATCTACTTTGACTACTGG	CARTVPRYGNKGIYFDYW	IGHV2-70	IGHD3-22	IGHJ4	9	25	31	38
5	0.0015403573629081946	TGTGCGAGACATACATACTCCCAGGAGACCACTACCGGGCTCGGCTACTGG	CARHTYSQETTTGLGYW	IGHV5-10-1	IGHD2-15	IGHJ4	11	27	34	44
5	0.0015403573629081946	TGTGCGAGAGAACCGGCTCGCGATAGTAGTGGTTATTACCGTGACTACTGG	CAREPARDSSGYYRDYW	IGHV1-2	IGHD3-22	IGHJ4	10	21	38	41
5	0.0015403573629081946	TGTGCGAGTATTAGCAGCAGCTGGGGGCACAACTGGTTCGACCCCTGG	CASISSSWGHNWFDPW	IGHV3-21	IGHD6-13	IGHJ5	7	11	23	28
5	0.0015403573629081946	TGTGCGAGAGGACGAGGTGGGAGCTACTACGGGCCCTTTGACTACTGG	CARGRGGSYYGPFDYW	IGHV3-30	IGHD1-26	IGHJ4	9	16	30	35
5	0.0015403573629081946	TGTGCCAGACGGGGCGATCTTATGACTGGTTATTACGACTATTGG	CARRGDLMTGYYDYW	IGHV5-10-1	IGHD3-9	IGHJ4	9	14	34	36
5	0.0015403573629081946	TGTGCGAAAGACGACGGTGACTACGGTCCATACTTTGACTACAGG	CAKDDGDYGPYFDYR	IGHV3-60	IGHD4-17	IGHJ4	10	13	24	30
5	0.0015403573629081946	TGCGCGAGACCGACTTCATATAGTGGGAGCTACATAGACCTCTGG	CARPTSYSGSYIDLW	IGHV5-10-1	IGHD1-26	IGHJ5	9	18	32	36
5	0.0015403573629081946	TGTGCGAGATTGGATAGCAGCAGCTGGCCATTTGACTACTGG	CARLDSSSWPFDYW	IGHV3-21	IGHD6-13	IGHJ4	8	13	26	30
5	0.0015403573629081946	TGTGCGAGAGGTTACGGTGGGAACCCTTTCGACCCCTGG	CARGYGGNPFDPW	IGHV3-30	IGHD4-23	IGHJ5	9	12	23	27
5	0.0015403573629081946	TGTGCGAGAGGCTTGGAGGTGGTTCCCGCTACTGACTGG	CARGLEVVPATDW	IGHV3-23	IGHD1-14	IGHJ4	6	18	25	34
5	0.0015403573629081946	TGTGCGAGAGGCCAGGCGTACTACTACATGGACGTCTGG	CARGQAYYYMDVW	IGHV1-8	.	IGHJ6	12	-1	-1	18
5	0.0015403573629081946	TGTGCGAGAGGCCAGGCGTACTACTACATGGACGTCTGG	CARGQAYYYMDVW	IGHV3-30	.	IGHJ6	9	-1	-1	18
5	0.0015403573629081946	TGTGCGAGAGGAGATAGCTACGGTGATATCTACTACTGG	CARGDSYGDIYYW	IGHV5-10-1	IGHD4-17	IGHJ4	8	17	25	31
5	0.0015403573629081946	TGTACCACCCATAACAGTAATTGGTACTATGAATACTGG	CTTHNSNWYYEYW	IGHV3-15	IGHD4-11	IGHJ4	7	13	19	24
5	0.0015403573629081946	TGTGCAACAGATCTAGGATTTGACTACTGG	CATDLGFDYW	IGHV1-24	.	IGHJ4	13	-1	-1	18
4	0.0012322858903265558	TGTGCGAGAGTTGCTTCTTCGGCCTCGATCGTTTCACTTGGAATAACGGGCTACATGTCCTACTACTACTACTACATGGACGCCTGG	CARVASSASIVSLGITGYMSYYYYYMDAW	IGHV3-53	IGHD5-24	IGHJ6	9	48	54	59
4	0.0012322858903265558	TGTGCGAGAGGCCGATCGATACGGACTACGATTTTTGGAGTGGTTATCCGCAATGGGGTCGACTACTACTACATGGACGTCTGG	CARGRSIRTTIFGVVIRNGVDYYYMDVW	IGHV1-8	IGHD3-3	IGHJ6	12	18	46	61
4	0.0012322858903265558	TGTGCGAGAGATCCGGGGTGGTCAACCTATTACGATTTTTGGAGTGGTTATTCCCTTCCGTACTACTACATGGACGTCTGG	CARDPGWSTYYDFWSGYSLPYYYMDVW	IGHV4-31	IGHD3-3	IGHJ6	12	27	51	60
4	0.0012322858903265558	TGTTCACGGATGCAGGGGCTAGGCTATTGTACTAGTGTCAGCTGCCTTAAATCGGGCTGGTTCGACCCCTGG	CSRMQGLGYCTSVSCLKSGWFDPW	IGHV2-26	IGHD2-2	IGHJ5	10	18	44	56
4	0.0012322858903265558	TGTGCGAGAGACGCGTTAATTAATTACGATTTTTGGAGTGGCAACATAAGACCAAACTGGTTCGACCCCTGG	CARDALINYDFWSGNIRPNWFDPW	IGHV3-21	IGHD3-3	IGHJ5	10	22	40	54
4	0.0012322858903265558	TGTACCACAGGAACCCTCCGATTGTATTACTATGATAGTAGTGGTTATCATATTGATGCTTTTGATATCTGG	CTTGTLRLYYYDSSGYHIDAFDIW	IGHV3-15	IGHD3-22	IGHJ3	9	23	47	53
4	0.0012322858903265558	TGTGCGAGACGCGGGCCTGACTACGGTGACTGGACTGGATTATACTACTACTACGGTATGGACGTCTGG	CARRGPDYGDWTGLYYYYGMDVW	IGHV3-21	IGHD4-17	IGHJ6	8	17	30	42
4	0.0012322858903265558	TGTGCGAGAACCTTCCTTTTCCACTGGGGGATTACGTTTGGGGGAGTTGCGGATCTGTTTGACTACTGG	CARTFLFHWGITFGGVADLFDYW	IGHV3-21	IGHD3-16	IGHJ4	8	29	47	57
4	0.0012322858903265558	TGTGCCAGAGTATCCGCCGGGTACCAGCTGCTATTCGTTGCCGTTGTTCATGCTTTTGATATCTGG	CARVSAGYQLLFVAVVHAFDIW	IGHV4-30-2	IGHD2-2	IGHJ3	9	20	33	49
4	0.0012322858903265558	TGTGCGAGAGAACATTACTATGATAGTAGTGGTTATTACTACCAGGACTGGTACTTCGATCTCTGG	CAREHYYDSSGYYYQDWYFDLW	IGHV4-59	IGHD3-22	IGHJ2	10	13	41	46
4	0.0012322858903265558	TGTGCGAGAACGAATGCCTATTACTATGATAGTAGTGGTTATTGGGACTGGTACTTCGATCTCTGG	CARTNAYYYDSSGYWDWYFDLW	IGHV5-10-1	IGHD3-22	IGHJ2	8	18	42	46
4	0.0012322858903265558	TGTGCGAGACATTATAGTGGGAGCTACCGAAATTACTACTACTACTACTACATGGACGTCTGG	CARHYSGSYRNYYYYYYMDVW	IGHV5-10-1	IGHD1-26	IGHJ6	11	12	26	31
4	0.0012322858903265558	TGTGCGAGAGCCACGTATTACGATTTTTGGAGTGGTCAGACGGGGGGGTGGTTCGACCCCTGG	CARATYYDFWSGQTGGWFDPW	IGHV4-31	IGHD3-3	IGHJ5	9	12	35	48
4	0.0012322858903265558	TGTGCGAGAGAGTTCCCGGTCGTTACTATGATAGTAGTGGTTATTAATCCATTGAACTACTGG	CAREFPVVTMIVVVINPLNYW	IGHV1-2	IGHD3-22	IGHJ4	10	22	45	55
4	0.0012322858903265558	TGTGCGAGAGAGTCCCCGGTCGTTACTATGATAGTAGTGGTTATTAATCCATTGAACTACTGG	CARESPVVTMIVVVINPLNYW	IGHV1-18	IGHD3-22	IGHJ4	10	22	45	55
4	0.0012322858903265558	TGTGCGAAAGTGACTAGTATTACGATTTTTGGAGTGGTTAGGTCCCCTGCTTTTGATATCTGG	CAKVTSITIFGVVRSPAFDIW	IGHV3-23	IGHD3-3	IGHJ3	9	16	39	47
4	0.0012322858903265558	TGTGCGAGAGGGCTAGTAGGATATTGTAGTGGTGGTAGCTGCTACTGGTTCGACCCCTGG	CARGLVGYCSGGSCYWFDPW	IGHV4-59	IGHD2-15	IGHJ5	9	16	42	43
4	0.0012322858903265558	TGTGCGAGAGATCCCCTATATTACTATGGTTCGGGGAGTTACCCCGACTTGGACTACTGG	CARDPLYYYGSGSYPDLDYW	IGHV4-31	IGHD3-10	IGHJ4	12	18	40	46
4	0.0012322858903265558	TGTGCGAGAGATATTGGCCCCCCGTACGGTCTGGCTACAGATGATGCTTTTGATATCTGG	CARDIGPPYGLATDDAFDIW	IGHV3-21	IGHD5-24	IGHJ3	11	31	38	40
4	0.0012322858903265558	TGTGCGAGAGAGGGCGATAGTATTGGTTATTACTACGGGGTTGAGTACTTCCAGCACTGG	CAREGDSIGYYYGVEYFQHW	IGHV3-21	IGHD3-22	IGHJ1	10	15	36	41
4	0.0012322858903265558	TGTGCGAAAGATAGCAGTGGCTGGTACAGCCCCCGAGGGTACAACTGGTTCGACCCCTGG	CAKDSSGWYSPRGYNWFDPW	IGHV3-30	IGHD6-19	IGHJ5	11	12	26	38
4	0.0012322858903265558	TGTGCAAGAGGACTGTCCCAGACGGACTGGGGATCAGGGGACAACTGGTTCGACCCCTGG	CARGLSQTDWGSGDNWFDPW	IGHV3-74	IGHD7-27	IGHJ5	9	25	34	40
4	0.0012322858903265558	TGTGCCAGAGCTCGTCGCGTTACGATTTTTGGAGTGGTTACGGAATTTGACTACTGG	CARARRVTIFGVVTEFDYW	IGHV4-30-2	IGHD3-3	IGHJ4	9	19	39	45
4	0.0012322858903265558	TGTGCGAGGGCCAGTATTACGATTTTTGGAGTGGTTATTAAAGGATTTGACTACTGG	CARASITIFGVVIKGFDYW	IGHV4-4	IGHD3-3	IGHJ4	7	13	39	45
4	0.0012322858903265558	TGTGCACGGATGAGGTGGGAGCCACTACAGGGCTACTACTACGCTATGGACGTCTGG	CARMRWEPLQGYYYAMDVW	IGHV2-70	IGHD1-26	IGHJ6	10	14	27	32
4	0.0012322858903265558	TGTGCACGGACCTATTACGATATTTTGACTGGTTATTCGTTGGACTTTGACTACTGG	CARTYYDILTGYSLDFDYW	IGHV2-70	IGHD3-9	IGHJ4	9	12	36	43
4	0.0012322858903265558	TGTGCAACAGTGGCTACGGTGACCGCCTCCTACTACTACTACGGTATGGACGTCTGG	CATVATVTASYYYYGMDVW	IGHV1-24	IGHD4-17	IGHJ6	9	13	22	29
4	0.0012322858903265558	TGTGCGAGACGTTCCCCTGCATTTTATAGCAGCAGCTGGTCAGGGCACTGG	CARRSPAFYSSSWSGHW	IGHV5-10-1	IGHD6-13	IGHJ4	9	24	39	46
4	0.0012322858903265558	TGTGCGAGACACCCCCCTTCTGTTCGGGGAGTTATTTCCCTTGACTACTGG	CARHPPSVRGVISLDYW	IGHV5-51	IGHD3-10	IGHJ4	10	21	35	40
4	0.0012322858903265558	TGTGCGAGAACTGACGATATAGCAGCAGCTGCCACGAGTTTTGACTACTGG	CARTDDIAAAATSFDYW	IGHV4-28	IGHD6-13	IGHJ4	9	17	30	39
4	0.0012322858903265558	TGTGCGAGAACTGACGATATAGCAGCAGCTGCCACGAGTTTTGACTACTGG	CARTDDIAAAATSFDYW	IGHV1-69	IGHD6-13	IGHJ4	8	17	30	39
4	0.0012322858903265558	TGTGCGAATAGCATTGGTGGATACAGCTATGGTGGAGCTTTTGATATCTGG	CANSIGGYSYGGAFDIW	IGHV1-69	IGHD5-18	IGHJ3	6	16	32	36
4	0.0012322858903265558	TGTGCAAAAGAAATGGGAGATGGCTACAATTCCGATGGCTTTGATATCTGG	CAKEMGDGYNSDGFDIW	IGHV3-9	IGHD5-24	IGHJ3	10	16	30	39
4	0.0012322858903265558	TGTGCGAGGACGGTTAGTGGGAGCTACTTTCATGCTTTTGATATCTGG	CARTVSGSYFHAFDIW	IGHV3-30	IGHD1-26	IGHJ3	7	14	27	31
4	0.0012322858903265558	TGTGCGAGAGCGTTGGGGGGTGGCTACGTTGACTCCTTTGACTACTGG	CARALGGGYVDSFDYW	IGHV3-30	IGHD5-12	IGHJ4	9	19	27	31
4	0.0012322858903265558	TGTGCGAGAGATGCCTATTTTTATGATGGTACTGGGTATGCCTACTGG	CARDAYFYDGTGYAYW	IGHV4-31	IGHD3-22	IGHJ4	11	21	38	41
4	0.0012322858903265558	TGTGCGAAAGCACCCTGTAGCAGTACCAATTGCCCGTTTGACTACTGG	CAKAPCSSTNCPFDYW	IGHV3-23	IGHD2-2	IGHJ4	9	15	27	36
4	0.0012322858903265558	TGTGCAAGAGTGGCGCGGAGCTCCCCGGCGGGATTCATCGATGTCTGG	CARVARSSPAGFIDVW	IGHV3-74	IGHD1-26	IGHJ2	9	18	24	37
4	0.0012322858903265558	TGTACGAGAGATGCCTATTATTATGATGGTAGTGGGTTTTCCTACTGG	CTRDAYYYDGSGFSYW	IGHV1-67	IGHD3-22	IGHJ4	11	15	34	41
4	0.0012322858903265558	TGTGCGACTTCCAGCAGCTGGTACGAGGAATTCTTTCAACACTGG	CATSSSWYEEFFQHW	IGHV1-18	IGHD6-13	IGHJ1	6	11	24	27
4	0.0012322858903265558	TGTGCGAGAGTCCCAAAGACTGTTGACACCCCTTTTGATTACTGG	CARVPKTVDTPFDYW	IGHV1-46	IGHD3-16	IGHJ2	9	11	16	41
4	0.0012322858903265558	TGTGCGAGAGGATTTGGGGGGGTCTACTACTACATGGACGTCTGG	CARGFGGVYYYMDVW	IGHV3-30	IGHD3-16	IGHJ6	9	12	19	23
4	0.0012322858903265558	TGTGCGAGAGAGGGATTGGGAGCTACTCACTACTTTGACTACTGG	CAREGLGATHYFDYW	IGHV3-30	IGHD1-26	IGHJ4	10	16	26	28
4	0.0012322858903265558	TGTGCGAAAGGCGATTCGTGGATAGGGGGTGTTTTTGACTACTGG	CAKGDSWIGGVFDYW	IGHV3-23	IGHD5-12	IGHJ4	9	16	23	33
4	0.0012322858903265558	TGTGCGTCTATCGGATATGACTCGTATGCTTTTGATATCTGG	CASIGYDSYAFDIW	IGHV4-34	IGHD2-15	IGHJ3	5	12	17	25
4	0.0012322858903265558	TGTGCAACTGGAGTGGTTATTACCGGGGGTTTTGACTACTGG	CATGVVITGGFDYW	IGHV3-43	IGHD3-3	IGHJ4	6	8	21	30
4	0.0012322858903265558	TGTGCAAAGGAGGGTTTGGGGGGGCACCACTTTGACTACTGG	CAKEGLGGHHFDYW	IGHV3-9	IGHD3-16	IGHJ4	7	13	21	28
4	0.0012322858903265558	TGTGCGAGAGGCTTGGAGGTGGTTCCCGCTACTGACTGG	CARGLEVVPATDW	IGHV3-11	IGHD1-14	IGHJ4	9	18	25	34
4	0.0012322858903265558	TGTGCGAGCGCCGTGGTCTTGGACTCCTGG	CASAVVLDSW	IGHV3-53	IGHD1-14	IGHJ4	7	11	16	17
4	0.0012322858903265558	TGTGCAACAGAAGGAGGGTTTGACTACTGG	CATEGGFDYW	IGHV1-24	.	IGHJ4	10	-1	-1	18
4	0.0012322858903265558	TGTAGCACGCAAAGCTGGCCTGACTACTGG	CSTQSWPDYW	IGHV3-15	IGHD2-2	IGHJ4	7	12	17	20
4	0.0012322858903265558	TGTGTGGGCCCATCTTGGGCCTTCTGG	CVGPSWAFW	IGHV3-21	IGHD5-24	IGHJ4	3	9	14	23
4	0.0012322858903265558	TGTGCGAGAGGCTTTGATATCTGG	CARGFDIW	IGHV4-59	.	IGHJ3	9	-1	-1	12
3	9.242144177449168E-4	TGTACCACAGATCGATCGAAGAATGATTACGTTTGGGGGAGCCTCGTGTACTACTACTACGGTATGGACGTCTGG	CTTDRSKNDYVWGSLVYYYYGMDVW	IGHV3-15	IGHD3-16	IGHJ6	12	22	40	48
3	9.242144177449168E-4	TGTGCGAGATTGGGGCTAGGATATTGTAGTAGTACCAGCTGCTATCGGCCCCATGATGCTTTTGATATCTGG	CARLGLGYCSSTSCYRPHDAFDIW	IGHV4-55	IGHD2-2	IGHJ3	9	15	44	51
3	9.242144177449168E-4	TGTGCGAGAGCCCCGTTTCGGATGTACCAGCTGCTATGGGCGACCTACTACTACTACTACATGGACGTCTGG	CARAPFRMYQLLWATYYYYYMDVW	IGHV1-46	IGHD2-2	IGHJ6	9	23	37	44
3	9.242144177449168E-4	TGTGCGAGAGCCCCGTTTCGGATGTACCAGCTGCTATGGGCGACCTACTACTACTACTACATGGACGTCTGG	CARAPFRMYQLLWATYYYYYMDVW	IGHV4-31	IGHD2-2	IGHJ6	9	23	37	44
3	9.242144177449168E-4	TGTGCGAGACGCGGGCCTGACTACGGTGACTGGACTGGATTATACTACTACTACGGTATGGACGTCTGG	CARRGPDYGDWTGLYYYYGMDVW	IGHV4-39	IGHD4-17	IGHJ6	9	17	30	42
3	9.242144177449168E-4	TGTGCGAGAGCCCCTCCCCCAAATTGGGTTTGGGTGAGTTATCGTTACGAGTACTACTTTGACTACTGG	CARAPPPNWVWVSYRYEYYFDYW	IGHV4-34	IGHD3-16	IGHJ4	9	27	46	49
3	9.242144177449168E-4	TGTGCGAGAGATGGGCGTATTACGATTTTTGGAGTGGTTATTATAAAGGGTCCCTACTTTGACTACTGG	CARDGRITIFGVVIIKGPYFDYW	IGHV1-46	IGHD3-3	IGHJ4	11	15	44	53
3	9.242144177449168E-4	TGTGCGACACGCACCCTAGGATATTGTAGTAGTACCAGCTGCTATAGCAACTGGTTCGACCCCTGG	CATRTLGYCSSTSCYSNWFDPW	IGHV1-46	IGHD2-2	IGHJ5	6	14	44	47
3	9.242144177449168E-4	TGTGCGAGAGGCCCGCCCGTATTACTATGGTTCGGGGAGTTATCCGAGGCGGTTGACTACTGG	CARGPPVLLWFGELSEAVDYW	IGHV1-8	IGHD3-10	IGHJ4	12	17	42	52
3	9.242144177449168E-4	TGTGCGAGAGGACTTTACGATTTTTGGAGTGGTTACCATCCTTCGGGGTACTTCGATCTCTGG	CARGLYDFWSGYHPSGYFDLW	IGHV1-8	IGHD3-3	IGHJ2	10	14	34	46
3	9.242144177449168E-4	TGTGCGAGAGATAGATATTTTACGATTTTTGGAGTGGTTATCACAGATGCTTTTGATATCTGG	CARDRYFTIFGVVITDAFDIW	IGHV3-21	IGHD3-3	IGHJ3	11	19	40	45
3	9.242144177449168E-4	TGTGCGAGAGAAGCTCGGAGCCGGTATAGTGGGAGCTACCTGTACTGGTACTTCGATCTCTGG	CAREARSRYSGSYLYWYFDLW	IGHV3-20	IGHD1-26	IGHJ2	10	20	38	42
3	9.242144177449168E-4	TGTGCGAGAAGACCCGGGCCTTATTGTAGTGGTGGTAGCTGCTACTCCGGGTCTGACTACTGG	CARRPGPYCSGGSCYSGSDYW	IGHV4-28	IGHD2-15	IGHJ4	9	21	49	53
3	9.242144177449168E-4	TGTGCACGGATAATGGGGTATCTTACGATTTTTGGAGTGGTTATTAATTGGTTCGACCCCTGG	CARIMGYLTIFGVVINWFDPW	IGHV2-26	IGHD3-3	IGHJ5	11	22	45	48
3	9.242144177449168E-4	TGTGCGAGATATAGCAGTGGCTGGTCGTGGAGCTACTACTACTACGGTATGGACGTCTGG	CARYSSGWSWSYYYYGMDVW	IGHV4-55	IGHD6-19	IGHJ6	12	13	24	32
3	9.242144177449168E-4	TGTGCGAGAGGCCGGTTCGGGGAGTTATTATGGCACTACTACTACTACATGGACGTCTGG	CARGRFGELLWHYYYYMDVW	IGHV4-34	IGHD3-10	IGHJ6	12	13	30	34
3	9.242144177449168E-4	TGTGCGAGAGGAACGGTAGATAGTAGTGGTTATTACCTAGTTCGGGCCTTTGACTACTGG	CARGTVDSSGYYLVRAFDYW	IGHV4-34	IGHD3-22	IGHJ4	10	18	35	47
3	9.242144177449168E-4	TGTGCGAGAGATATTGGCCCCCCGTACGGTCTGGCTACAGATGATGCTTTTGATATCTGG	CARDIGPPYGLATDDAFDIW	IGHV4-31	IGHD5-24	IGHJ3	11	31	38	40
3	9.242144177449168E-4	TGTGCGAGAGACGCCCACTTTATTCTACAGCTATGGTCCCGACAGGGTTTTGACTACTGG	CARDAHFILQLWSRQGFDYW	IGHV4-31	IGHD5-18	IGHJ4	10	25	36	48
3	9.242144177449168E-4	TGTACCACAGATCGATATTATGATTACGTTTGGGGGAGTTATCGTTTCCCCGACTACTGG	CTTDRYYDYVWGSYRFPDYW	IGHV3-15	IGHD3-16	IGHJ4	12	15	45	51
3	9.242144177449168E-4	TGTGCGACTATAGCAGCAGCTGAGACTTACTACTACTACTACGGTATGGACGTCTGG	CATIAAAETYYYYYGMDVW	IGHV3-21	IGHD6-13	IGHJ6	6	8	21	26
3	9.242144177449168E-4	TGTGCGAGAGGTAATAGTGGGAGCTTATACTACTACTACTACTACATGGACGTCTGG	CARGNSGSLYYYYYYMDVW	IGHV1-8	IGHD1-26	IGHJ6	10	13	24	27
3	9.242144177449168E-4	TGTGCGAGAGGGGGACGATATTGTAGTAGTACCAGCTGCTATGCTTTTGATATCTGG	CARGGRYCSSTSCYAFDIW	IGHV1-8	IGHD2-2	IGHJ3	10	16	39	40
3	9.242144177449168E-4	TGTGCGAAAGATATATGGCCCTACTACGGTGACTACGGGGGTGCTTTTGATATCTGG	CAKDIWPYYGDYGGAFDIW	IGHV3-23	IGHD4-17	IGHJ3	11	22	36	41
3	9.242144177449168E-4	TGTGCGAGAGCTTGGGGAGTATTACTATGGTTCGGGGAGTTATTGGACTACTGG	CARAWGVLLWFGELLDYW	IGHV4-34	IGHD3-10	IGHJ4	9	18	43	45
3	9.242144177449168E-4	TGTACTAGAATGGGGGGTTCAGCTACAGTTTTTTATTACTACTTTGACTATTGG	CTRMGGSATVFYYYFDYW	IGHV3-49	IGHD2-15	IGHJ4	8	19	25	36
3	9.242144177449168E-4	TGTGCGAGAGGTGATAGTAGTGGTTATTACTCGTGGTACTTTGACTACTGG	CARGDSSGYYSWYFDYW	IGHV4-59	IGHD3-22	IGHJ4	9	11	30	36
3	9.242144177449168E-4	TGTGCGAAAGAGGGCTCAAAGTGGCTGGTACGGACTTGCTTTGACTACTGG	CAKEGSKWLVRTCFDYW	IGHV3-23	IGHD6-19	IGHJ4	10	19	31	38
3	9.242144177449168E-4	TGTGCGAAAAACTTTCAGCCGGGAATTACGCCTGAATACTTCCAACACTGG	CAKNFQPGITPEYFQHW	IGHV3-30	IGHD5-24	IGHJ1	6	23	29	31
3	9.242144177449168E-4	TGTACCACAGGTCCGAGTTTTTGTGGTAGTACGAGTTGTTTTGACTACTGG	CTTGPSFCGSTSCFDYW	IGHV3-15	IGHD2-2	IGHJ4	9	20	31	39
3	9.242144177449168E-4	TGCACAAGGAATTCAAACGACCTAATATCCCATGAATATTTCCAGCACTGG	CTRNSNDLISHEYFQHW	IGHV3-30	IGHD2-15	IGHJ1	1	23	29	32
3	9.242144177449168E-4	TGTGCGAGGCCGAAGGGTGGGAGCTACAAAGGGGCGTTTGACTACTGG	CARPKGGSYKGAFDYW	IGHV3-33	IGHD1-26	IGHJ4	7	16	26	36
3	9.242144177449168E-4	TGTGCGAGAGTTTGGAGTGGTTATTATCTAGATGCTTTTGATATCTGG	CARVWSGYYLDAFDIW	IGHV3-30	IGHD3-3	IGHJ3	9	10	26	30
3	9.242144177449168E-4	TGTGCGAGAGATGCCTATTATTATGATGGTAGTGGGTTTTCCTACTGG	CARDAYYYDGSGFSYW	IGHV1-2	IGHD3-22	IGHJ4	11	15	34	41
3	9.242144177449168E-4	TGTGCGAAATATGAGCATACGTATTCCCTCCTGTGGATTGACTACTGG	CAKYEHTYSLLWIDYW	IGHV3-23	IGHD3-10	IGHJ4	8	16	24	37
3	9.242144177449168E-4	TGTGCAAAAACCTCGTACCAGCTGCTAGAGGGCTACATGGACGTCTGG	CAKTSYQLLEGYMDVW	IGHV3-43	IGHD2-2	IGHJ6	8	14	26	32
3	9.242144177449168E-4	TGCGCAAGAGATAAGGAGTCTCCGTGGTCCCTTAACCTGGACTACTGG	CARDKESPWSLNLDYW	IGHV3-43	IGHD4-17	IGHJ4	12	16	28	39
3	9.242144177449168E-4	TGTGCGACTTCCAGCAGCTGGTACGAGGAATTCTTTCAACACTGG	CATSSSWYEEFFQHW	IGHV4-4	IGHD6-13	IGHJ1	6	11	24	27
3	9.242144177449168E-4	TGTGCGAAAGACGACGGTGACTACGGTCCGTACTTTGACTACAGG	CAKDDGDYGPYFDYR	IGHV3-60	IGHD4-17	IGHJ4	10	13	24	30
3	9.242144177449168E-4	TGTGCGAGACTCTATTACGCCGCGAGGGCCTTTGACTACTGG	CARLYYAARAFDYW	IGHV4-39	IGHD3-3	IGHJ4	9	12	18	29
3	9.242144177449168E-4	TGTGCGAGAGTAAATGGGGGCAGCTGGTACTTTGACTACTGG	CARVNGGSWYFDYW	IGHV3-21	IGHD2-2	IGHJ4	9	19	26	27
3	9.242144177449168E-4	TGTGCGAGAGATTTAGGAGGGGGCGGAGGCATGGACGTCTGG	CARDLGGGGGMDVW	IGHV4-31	IGHD2-15	IGHJ6	11	13	17	29
3	9.242144177449168E-4	TGTACTAGAGATGATTTTTGGAGTGGTTATTATTGCTACTGG	CTRDDFWSGYYCYW	IGHV3-49	IGHD3-3	IGHJ4	11	12	32	35
3	9.242144177449168E-4	TGTGCGACCCTTTATAGCAGCTCGTCCTATGACTACTGG	CATLYSSSSYDYW	IGHV3-30	IGHD6-6	IGHJ4	6	12	26	29
3	9.242144177449168E-4	TGTGCGAGGGATAAATCTAGTTACTTTGACTACTGG	CARDKSSYFDYW	IGHV4-4	IGHD3-3	IGHJ4	11	12	16	21
3	9.242144177449168E-4	TGTGCGAGAGAGGGTACTGGGAACGCTGACTACTGG	CAREGTGNADYW	IGHV3-21	IGHD1-1	IGHJ4	10	19	24	26
3	9.242144177449168E-4	TGTGCGAGAGATCTATTTGATATCTGG	CARDLFDIW	IGHV3-53	.	IGHJ3	13	-1	-1	15
2	6.161429451632779E-4	TGTGCGAGAGTCACCACCAGGCGTATTACGATTTTTGGAGTGGTTATTGACTCCCCCCAGTACTACTTTGACTACTGG	CARVTTRRITIFGVVIDSPQYYFDYW	IGHV1-46	IGHD3-3	IGHJ4	9	21	47	58
2	6.161429451632779E-4	TGTGCGAAAGATGTGTATTGTAGTAGTACCAGCTGCTATGCCCTGAGCAGTGGCTGGTACGCCTACTTTGACTACTGG	CAKDVYCSSTSCYALSSGWYAYFDYW	IGHV3-23	IGHD2-2	IGHJ4	11	15	41	62
2	6.161429451632779E-4	TGTGCGAGATTGGAGCGCAAGGTTCGGGGAGTTATTATAACTAGACGCTACTACTACTACTACATGGACGTCTGG	CARLERKVRGVIITRRYYYYYMDVW	IGHV1-46	IGHD3-10	IGHJ6	8	20	40	47
2	6.161429451632779E-4	TGTGCGAGAGATGCCGGTATTACGATTTTTGGAGTGGCCCCACCGGGGGGGTACTACTACTACATGGACGTCTGG	CARDAGITIFGVAPPGGYYYYMDVW	IGHV3-21	IGHD3-3	IGHJ6	11	16	36	51
2	6.161429451632779E-4	TGTGCACGGATACACGTATTACGATTTTTGGAGTGGGGAGTGGGTCTCTACTACTACTACTACATGGACGTCTGG	CARIHVLRFLEWGVGLYYYYYMDVW	IGHV2-26	IGHD3-3	IGHJ6	12	13	35	47
2	6.161429451632779E-4	TGTGCCAGAGGCCCACCAACAATTAGTACGATTTTTGGAGTGGTTATTACGGGTGGGTGGTTCGACCCCTGG	CARGPPTISTIFGVVITGGWFDPW	IGHV4-30-2	IGHD3-3	IGHJ5	9	26	48	57
2	6.161429451632779E-4	TGTGCGCGATCTAATCGCCATATGTCGTGGGTAGCCGGAAACTTCTACTACTACCACTACATGGACAACTGG	CARSNRHMSWVAGNFYYYHYMDNW	IGHV4-34	IGHD6-25	IGHJ6	5	30	36	44
2	6.161429451632779E-4	TGTGCGAGATCCAACCGCCATACAGCCTGGGTAGACTGGAAACTCTACTACTACCACTACATGGACGTCTGG	CARSNRHTAWVDWKLYYYHYMDVW	IGHV4-34	IGHD1-20	IGHJ6	8	34	40	44
2	6.161429451632779E-4	TGTGCGAGAACTACTGAGACTATGATAGTAGTGGTGGTTTATCCGTACTACTACTACTACATGGACGTCTGG	CARTTETMIVVVVYPYYYYYMDVW	IGHV4-28	IGHD3-22	IGHJ6	9	18	34	45
2	6.161429451632779E-4	TGTACTAGAGCCCCCCGTATAGCAGCAGCTGGTGTCTTAGTATGGGACTACTACTACTACATGGACGTCTGG	CTRAPRIAAAGVLVWDYYYYMDVW	IGHV3-49	IGHD6-13	IGHJ6	9	16	32	46
2	6.161429451632779E-4	TGTGCGAGACGACCAATATTCGGCTGGTCCGGGGACGAAGACTACTACTATTATGGCATGGACGTCTGG	CARRPIFGWSGDEDYYYYGMDVW	IGHV4-34	IGHD3-10	IGHJ6	8	24	34	40
2	6.161429451632779E-4	TGTGCGAGATTCCCGATATACTATGATAGTAGTGGTTATTACTACGTAGATGCTTTTGATATCTGG	CARFPIYYDSSGYYYVDAFDIW	IGHV1-2	IGHD3-22	IGHJ3	8	18	47	48
2	6.161429451632779E-4	TGTGCGAGAGTCGGTAGTAGTACCAGCTGCTGCCCACGGTACTACTACTACTACATGGACGTCTGG	CARVGSSTSCCPRYYYYYMDVW	IGHV3-21	IGHD2-2	IGHJ6	9	13	30	39
2	6.161429451632779E-4	TGTGCGAGAAATCTTCGCAAGTTTTTCCTGGGGCAGCTCGTCTATAACTGGTACTTCGATCTCTGG	CARNLRKFFLGQLVYNWYFDLW	IGHV3-30	IGHD6-6	IGHJ2	18	32	41	46
2	6.161429451632779E-4	TGTGCGAGAAATCTTCGCAAGTTTTTCCTGGGGCAGCTCGTCTATAACTGGTACTTCGATCTCTGG	CARNLRKFFLGQLVYNWYFDLW	IGHV4-28	IGHD6-6	IGHJ2	11	32	41	46
2	6.161429451632779E-4	TGTGCGAAAGATTCCCAGCCTTGTACCAGCTGCTCCGGCTACTACTACTACTACATGGACGTCTGG	CAKDSQPCTSCSGYYYYYMDVW	IGHV3-23	IGHD2-2	IGHJ6	11	22	33	38
2	6.161429451632779E-4	TGTGCACACAGACTATTACCGTATTACTATGATAGTAGTGGTTATTACGGGCGCTTTGACTACTGG	CAHRLLPYYYDSSGYYGRFDYW	IGHV2-5	IGHD3-22	IGHJ4	12	19	47	53
2	6.161429451632779E-4	TGTACCTCAAGCCTGGCGACGTGGGAGCTTAGGGGGTTGGACTACTACTACGGTATGGACGTCTGG	CTSSLATWELRGLDYYYGMDVW	IGHV3-15	IGHD1-26	IGHJ6	5	20	28	40
2	6.161429451632779E-4	TGTGCCAGATTAGTTACTCGGGGTATTACGATTTTTGGAGTGGTGACCGTATTTGACTACTGG	CARLVTRGITIFGVVTVFDYW	IGHV3-38	IGHD3-3	IGHJ4	9	22	43	51
2	6.161429451632779E-4	TGTGCGAGATCCCAGAGGAGATGGCTACAATTACCCAACTACTACTACGGTATGGACGTCTGG	CARSQRRWLQLPNYYYGMDVW	IGHV4-55	IGHD5-24	IGHJ6	9	17	33	37
2	6.161429451632779E-4	TGTGCGAGAGTCACTACATCTTACGGTGACTACGACGGGTATTCTTACTACTTTGACTTCTGG	CARVTTSYGDYDGYSYYFDFW	IGHV3-48	IGHD4-17	IGHJ4	9	21	33	45
2	6.161429451632779E-4	TGTGCGAGAGGTATAGCAGTGGCTGGGGCACGGGGGATCGACCTCCCTCCTCCTGACTACTGG	CARGIAVAGARGIDLPPPDYW	IGHV1-3	IGHD6-19	IGHJ4	9	10	25	53
2	6.161429451632779E-4	TGTGCGAGAGGCCCTTTTATTGTAGTAGTACCAGCTGCTGAATACTACTACATGGACGTCTGG	CARGPFIVVVPAAEYYYMDVW	IGHV1-8	IGHD2-2	IGHJ6	12	17	38	42
2	6.161429451632779E-4	TGTGCGAGAGAGAGAGTGGAAGTTACGATTTTTGGAGTGGTTAGAGGGTACATGGACGTCTGG	CARERVEVTIFGVVRGYMDVW	IGHV4-31	IGHD3-3	IGHJ6	10	22	42	48
2	6.161429451632779E-4	TGTGCGAGAGAAGTGTCCGGTTTAAACTGGAACGTTGGGGTGGCGAACTACTTTGACTACTGG	CAREVSGLNWNVGVANYFDYW	IGHV4-31	IGHD1-1	IGHJ4	10	24	33	46
2	6.161429451632779E-4	TGTGCACGGACGTCAATTGATTACGATTTTTGGAGTGGTTATTATTACTGGTTCGACCCCTGG	CARTSIDYDFWSGYYYWFDPW	IGHV2-26	IGHD3-3	IGHJ5	9	19	44	46
2	6.161429451632779E-4	TGTGCGAGAGTGGTTAGGGAGGTTACGTTTGGGGGAGTTATCGGCTACTTTGACTATTGG	CARVVREVTFGGVIGYFDYW	IGHV1-18	IGHD3-16	IGHJ4	9	22	42	44
2	6.161429451632779E-4	TGTGCGAGAGTGGTTAGGGAGGTTACGTTTGGGGGAGTTATCGGCTACTTTGACTACTGG	CARVVREVTFGGVIGYFDYW	IGHV4-34	IGHD3-16	IGHJ4	9	22	42	44
2	6.161429451632779E-4	TGTGCGAGAGCTCCGACCTGGGGCCAGACGGGATACTCCTACTACTACATGGACGTCTGG	CARAPTWGQTGYSYYYMDVW	IGHV1-69	IGHD7-27	IGHJ6	9	17	22	33
2	6.161429451632779E-4	TGTGCGAGAGCTCCGACCTGGGGCCAGACGGGATACTCCTACTACTACATGGACGTCTGG	CARAPTWGQTGYSYYYMDVW	IGHV4-34	IGHD7-27	IGHJ6	9	17	22	33
2	6.161429451632779E-4	TGTGCGAGAGATCCCCTATATTACTATGGTTCGGGGATTTACCCCGACTTGGACTACTGG	CARDPLYYYGSGIYPDLDYW	IGHV4-31	IGHD3-10	IGHJ4	12	18	40	46
2	6.161429451632779E-4	TGTGCGAGAGATCCCCTATATTACTATGGTTCGGGGAGTTACCCCGACTTGGACTACTGG	CARDPLYYYGSGSYPDLDYW	IGHV1-2	IGHD3-10	IGHJ4	12	18	40	46
2	6.161429451632779E-4	TGTGCGAAAGACGGGCGGGAGCTACTCCAACTCTACTACTACTACTACATGGACGTCTGG	CAKDGRELLQLYYYYYMDVW	IGHV3-30	IGHD1-26	IGHJ6	10	16	25	32
2	6.161429451632779E-4	TGTGCGAAAGACGGGCGGGAGCTACTCCAACTCTACTACTACTACTACATGGACGTCTGG	CAKDGRELLQLYYYYYMDVW	IGHV3-60	IGHD1-26	IGHJ6	10	16	25	32
2	6.161429451632779E-4	TGTGTGAAAGATTCGCTTTATCATTTTTGGAGTGGTTACCCCCCCTTTGACTCCTGG	CVKDSLYHFWSGYPPFDSW	IGHV1-18	IGHD3-3	IGHJ4	11	22	37	44
2	6.161429451632779E-4	TGTGCGAGGGCCAGTATTACGATTTTTGGAGTGGTTATTAAAGGATTTGACTACTGG	CARASITIFGVVIKGFDYW	IGHV1-69	IGHD3-3	IGHJ4	7	13	39	45
2	6.161429451632779E-4	TGTGCGAGAGGTAATAGTGGGAGCTTATACTACTACTACTACTACATGGACGTCTGG	CARGNSGSLYYYYYYMDVW	IGHV3-21	IGHD1-26	IGHJ6	9	13	24	27
2	6.161429451632779E-4	TGTGCGAGAGAATCCCGTATTACGATTTTTGGAGTGGTAGGGTGGTTCGACCCCTGG	CARESRITIFGVVGWFDPW	IGHV4-59	IGHD3-3	IGHJ5	10	15	37	42
2	6.161429451632779E-4	TGTGCACGGACCTATTACGATATTTTGACTGGTTTAGAACTAACATTTGACTACTGG	CARTYYDILTGLELTFDYW	IGHV2-70	IGHD3-9	IGHJ4	9	12	33	45
2	6.161429451632779E-4	TGTGCAACAGTGTATTACTATGGCTCGGGGAGTTATCACCTCGACTTTGACTACTGG	CATVYYYGSGSYHLDFDYW	IGHV1-24	IGHD3-10	IGHJ4	9	11	35	43
2	6.161429451632779E-4	TGTGCGCGAGTCGGTGGGATAGGTGGGAGCTACCTGGAGGCTTTTGATATCTGG	CARVGGIGGSYLEAFDIW	IGHV4-59	IGHD1-26	IGHJ3	9	22	32	39
2	6.161429451632779E-4	TGTGCGACCGTTTATAATCCGAATGGTTATTACTACTTTGCTTTTGACTACTGG	CATVYNPNGYYYFAFDYW	IGHV1-3	IGHD3-22	IGHJ4	6	23	35	42
2	6.161429451632779E-4	TGTGCGAGTACCCCTCAAGACTACGGTGGTAACTTTGATGCTTTTGATATCTGG	CASTPQDYGGNFDAFDIW	IGHV1-46	IGHD4-23	IGHJ3	7	14	33	35
2	6.161429451632779E-4	TGTGCGAGACTCTTCTACAGTAACTACCCCCCTCTGGGGTGGTTCGACCCCTGG	CARLFYSNYPPLGWFDPW	IGHV4-4	IGHD4-11	IGHJ5	8	14	26	39
2	6.161429451632779E-4	TGTGCGAGACACCGCCTCCGGGGGGGGGATCCTTATGATGCTTTTGATATCTGG	CARHRLRGGDPYDAFDIW	IGHV5-10-1	IGHD7-27	IGHJ3	10	24	31	34
2	6.161429451632779E-4	TGTGCGAGAGAGGGATGTAGTACCAGCTGCTTATGGCGTGCTTTTGATATCTGG	CAREGCSTSCLWRAFDIW	IGHV3-30	IGHD2-2	IGHJ3	10	16	30	38
2	6.161429451632779E-4	TGTGCGAAAGGCCTGCAGGGGGGCCGGTTCGACTACTACTACATGGACGTCTGG	CAKGLQGGRFDYYYMDVW	IGHV3-11	IGHD1-14	IGHJ6	6	23	28	31
2	6.161429451632779E-4	TGTGCGAAAGATTCGGTCGGGGGCATAGTGGCACCCTACTACTTTGACTACTGG	CAKDSVGGIVAPYYFDYW	IGHV3-23	IGHD5-12	IGHJ4	11	24	31	36
2	6.161429451632779E-4	TGTGCACGGGTACCTCCAGTGGGTGGTGGTCTGGGGCATGCTTTTGATGTCTGG	CARVPPVGGGLGHAFDVW	IGHV2-26	IGHD2-15	IGHJ3	12	22	29	37
2	6.161429451632779E-4	TGTGCACGGATCAATTACGATATTTTGACTGGTTATGACTGGTTCGACCCCTGG	CARINYDILTGYDWFDPW	IGHV2-70	IGHD3-9	IGHJ5	10	13	35	37
2	6.161429451632779E-4	TGTGTGAGAGATACCCATTACGATGCTTCGGGGAGTTACTTTGACTACTGG	CVRDTHYDASGSYFDYW	IGHV3-20	IGHD3-10	IGHJ4	11	16	35	36
2	6.161429451632779E-4	TGTGTGAGAGATACCCATTACGATGCTTCGGGGAGTTACTTTGACTACTGG	CVRDTHYDASGSYFDYW	IGHV3-52	IGHD3-10	IGHJ4	9	16	35	36
2	6.161429451632779E-4	TGTGCGAGACGATACCGTTCCCTTTCTCTGGGCTACTACATGGACGTCTGG	CARRYRSLSLGYYMDVW	IGHV1-69	IGHD1-20	IGHJ6	8	15	20	32
2	6.161429451632779E-4	TGTGCGAGAGGGGCTTATGATTACGTTTGGGCGTACTACTTTGACTACTGG	CARGAYDYVWAYYFDYW	IGHV4-59	IGHD3-16	IGHJ4	9	14	30	32
2	6.161429451632779E-4	TGTGCGAAATCCGACCTATGGTTCGGGGGCCGAGATGCTTTTGATATCTGG	CAKSDLWFGGRDAFDIW	IGHV3-23	IGHD3-10	IGHJ3	8	15	27	33
2	6.161429451632779E-4	TGTGCGAAAAACTTTCAGACGGGGATTACGCCTGAATACTTCCACCACTGG	CAKNFQTGITPEYFHHW	IGHV3-30	IGHD3-16	IGHJ1	6	23	29	31
2	6.161429451632779E-4	TGTGCGAGAGCGTTGGGGGGTGGCTACGTTGACTCCTTTGACTACTGG	CARALGGGYVDSFDYW	IGHV4-34	IGHD5-12	IGHJ4	9	19	27	31
2	6.161429451632779E-4	TGTGCGAGAGGTCGGGGTGGGAGCTACCGGACCGCTTTTGATATCTGG	CARGRGGSYRTAFDIW	IGHV3-30	IGHD1-26	IGHJ3	9	16	26	33
2	6.161429451632779E-4	TGTGCGAGAGGTGACACTACGGTGACTACGTTCTACTTTGACTACTGG	CARGDTTVTTFYFDYW	IGHV1-8	IGHD4-17	IGHJ4	10	15	30	32
2	6.161429451632779E-4	TGTGCGAGAGATGCCTATTTTTATGATGGTACTGGGTATGCCTACTGG	CARDAYFYDGTGYAYW	IGHV1-67	IGHD3-22	IGHJ4	11	21	38	41
2	6.161429451632779E-4	TGTGCGAAATTAAGCGAGTGGGAGCTAAGCAACTACATGGACGTCTGG	CAKLSEWELSNYMDVW	IGHV4-4	IGHD1-26	IGHJ6	6	16	26	31
2	6.161429451632779E-4	TGTACCACAGATTTAGGCGGTGGAAACTACTACCACAATGGCTACTGG	CTTDLGGGNYYHNGYW	IGHV3-15	IGHD2-2	IGHJ4	11	27	38	41
2	6.161429451632779E-4	TGCGCGAGAGGAGGAGCAGTTGGAAAGGAGTGGTGGTTCGACCCCTGG	CARGGAVGKEWWFDPW	IGHV4-4	IGHD3-3	IGHJ5	9	26	32	33
2	6.161429451632779E-4	TGTGCCACAGAGTATGGATTCAGCAACAGCCAACTTGACCACTGG	CATEYGFSNSQLDHW	IGHV3-15	IGHD5-18	IGHJ4	10	14	23	34
2	6.161429451632779E-4	TGTGCGACTTCCAGCAGCTGGTACGAGGAATTCTTTCAACACTGG	CATSSSWYEEFFQHW	IGHV3-74	IGHD6-13	IGHJ1	4	11	24	27
2	6.161429451632779E-4	TGTGCGAGAGTCCCAAAGACTGTTGACACCCCTTTTGATTACTGG	CARVPKTVDTPFDYW	IGHV1-46	IGHD3-16	IGHJ3	9	11	16	31
2	6.161429451632779E-4	TGTGCGAGAGGCCTCCTAGCAGTGGCTCCTTACTTTGACTACTGG	CARGLLAVAPYFDYW	IGHV4-34	IGHD6-19	IGHJ4	14	16	26	30
2	6.161429451632779E-4	TGTGCGAGAGGATTTGGGGGGGTCTACTACTACATGGACGTCTGG	CARGFGGVYYYMDVW	IGHV4-34	IGHD3-16	IGHJ6	10	12	19	23
2	6.161429451632779E-4	TGTGCGAAAGAGTATGTAGAGTACTACCAAGGTATGGACGTCTGG	CAKEYVEYYQGMDVW	IGHV3-21	IGHD2-2	IGHJ6	10	20	26	33
2	6.161429451632779E-4	TGTGCACGGATGAATACGATTTTTGGAGTGGCTAAGGACTACTGG	CARMNTIFGVAKDYW	IGHV2-26	IGHD3-3	IGHJ4	10	14	30	36
2	6.161429451632779E-4	TGTACCACAGATCTCGGAGGGTTCGATGATGCTTTTGATATCTGG	CTTDLGGFDDAFDIW	IGHV3-15	IGHD3-10	IGHJ3	13	19	24	25
2	6.161429451632779E-4	TGTGCTGGGGAGATGGCTACAACGGATGCTTTTGATATCTGG	CAGEMATTDAFDIW	IGHV1-46	IGHD5-24	IGHJ3	4	9	21	24
2	6.161429451632779E-4	TGTGCGAGACGGCCTATGATAATAGTGGTCGCAAACTATTGG	CARRPMIIVVANYW	IGHV4-39	IGHD3-22	IGHJ4	9	13	28	34
2	6.161429451632779E-4	TGTGCAACAGTTTTTGCATATAGTGGCTACGATTACGCCTGG	CATVFAYSGYDYAW	IGHV1-24	IGHD5-12	IGHJ5	9	17	36	37
2	6.161429451632779E-4	TGTGCCAGAGGTTCATCCGGTGCGTCCTTGGACTTCTGG	CARGSSGASLDFW	IGHV4-30-2	IGHD1-14	IGHJ4	9	15	20	26
2	6.161429451632779E-4	TGTGCGAGAGGCTTGGAGGTGGTTCCCGCTACTGACTGG	CARGLEVVPATDW	IGHV4-34	IGHD1-14	IGHJ4	11	18	25	34
2	6.161429451632779E-4	TGTGCGAGGGATAAATCTAGCTACTTTGACTACTGG	CARDKSSYFDYW	IGHV4-4	IGHD3-3	IGHJ4	11	12	16	20
2	6.161429451632779E-4	TGTGCAAGAGAGGACAGCTATGGTATTCACAAGTGG	CAREDSYGIHKW	IGHV4-59	IGHD5-18	IGHJ4	10	13	23	33
2	6.161429451632779E-4	TGTGCGAGTGGCTGGTACGGGCACTACTGG	CASGWYGHYW	IGHV3-64	IGHD6-19	IGHJ4	7	8	18	22
1	3.0807147258163895E-4	TGTGTGAGAGATCCGGGGTGGTCAACCTATTACGATTTTTGGAGTGGTTATTCCCTTCCGTACTACTACATGGACGTCTGG	CVRDPGWSTYYDFWSGYSLPYYYMDVW	IGHV3-52	IGHD3-3	IGHJ6	9	27	51	60
1	3.0807147258163895E-4	TGTGCGAGAGATCCGGGGTGGTCAACCTATTACGATTTTTGGAGTGGTTATCCCCTTCCGTACTACTACATGGACGTCTGG	CARDPGWSTYYDFWSGYPLPYYYMDVW	IGHV3-33	IGHD3-3	IGHJ6	12	27	50	60
1	3.0807147258163895E-4	TGTGCGAGAGATGGGGCGTATTACGATTTTTGGAGTGGTTACCTTCCAATGATGGAATACTACTACTACATGGACGTCTGG	CARDGAYYDFWSGYLPMMEYYYYMDVW	IGHV4-31	IGHD3-3	IGHJ6	11	16	40	57
1	3.0807147258163895E-4	TGTGCGAGAGACCGGGTAGGTTCTACGATTTTTGGAGTGGTTATCGACGGCGCAGGGAGCTGGTCCATGGACGTCTGG	CARDRVGSTIFGVVIDGAGSWSMDVW	IGHV1-3	IGHD3-3	IGHJ6	10	23	43	65
1	3.0807147258163895E-4	TGTGCGAGAGACCGGGTAGGTTCTACGATTTTTGGAGTGGTTATCGACGGCGCAGGGAGCTGGTCCATGGACGTCTGG	CARDRVGSTIFGVVIDGAGSWSMDVW	IGHV3-30	IGHD3-3	IGHJ6	10	23	43	65
1	3.0807147258163895E-4	TGTGCGAGAGATCGCCCGGATATTGTAGTAGTACCAGCTGCTACCCTTTTTTACTACTACTACATGGACGTCTGG	CARDRPDIVVVPAATLFYYYYMDVW	IGHV4-31	IGHD2-2	IGHJ6	12	17	42	51
1	3.0807147258163895E-4	TGTGCGAGAGATCACTTCCGAGGCGTACCCCAGCAGCCGGCGGGAGGGTACTACTACTACGGTATGGACGTCTGG	CARDHFRGVPQQPAGGYYYYGMDVW	IGHV4-31	IGHD6-13	IGHJ6	12	30	36	48
1	3.0807147258163895E-4	TGTGCGAGGGGGGCCCAGGACGATTTTTGGAGTGGTTATTTATGGACCCCAGGTTTGTCATGGGTGTACTGG	CARGAQDDFWSGYLWTPGLSWVYW	IGHV3-64	IGHD3-3	IGHJ4	7	19	39	66
1	3.0807147258163895E-4	TGTGCGAGACGCGGGTTCAACGATTTTTGGAGTGGCCGGGGACCTCACTACTACTACTACATGGACGTCTGG	CARRGFNDFWSGRGPHYYYYMDVW	IGHV4-39	IGHD3-3	IGHJ6	9	19	34	46
1	3.0807147258163895E-4	TGTGCGAGAGATAGCTACCCAACGGAGATTACGATTTTTGGAGTGGTTACCCGCCCCTGGATGGACGTCTGG	CARDSYPTEITIFGVVTRPWMDVW	IGHV3-48	IGHD3-3	IGHJ6	11	27	48	60
1	3.0807147258163895E-4	TGTGCGAGACGACCAATATTCGCCTGGTCCGGGGGCGAAGACTACTACTATTATGGCATGGACGTCTGG	CARRPIFAWSGGEDYYYYGMDVW	IGHV4-39	IGHD3-10	IGHJ6	9	24	33	40
1	3.0807147258163895E-4	TGTGCGAGAGCAGCAGCCAGCCGGTCTTCGATTTTTGGAGTGGTTACGGTGGCTTACTTTGACTACTGG	CARAAASRSSIFGVVTVAYFDYW	IGHV4-31	IGHD3-3	IGHJ4	9	28	45	54
1	3.0807147258163895E-4	TGTGCGAGAATAAACCCCACCCAAATTACTATGATAGTAGTGGAAGATGTGGGAGCTTTTGATATCTGG	CARINPTQITMIVVEDVGAFDIW	IGHV4-28	IGHD3-22	IGHJ3	9	24	42	54
1	3.0807147258163895E-4	TGTGCGAGGGGGAAAAGCGTACGATTTTTGGAGTGGTTATCCCCGGACGACCACTTTGACTACTGG	CARGKSVRFLEWLSPDDHFDYW	IGHV1-18	IGHD3-3	IGHJ4	7	19	39	52
1	3.0807147258163895E-4	TGTGCGAGATTCCCGATATACTATGATAGTAGTGGTTATTACTACGTAGATGCTTTTGATATCTGG	CARFPIYYDSSGYYYVDAFDIW	IGHV4-55	IGHD3-22	IGHJ3	9	18	47	48
1	3.0807147258163895E-4	TGTGCGAGAGCTCCGCGGAGATGGCTACAATTAGGCTACTACTACTACTACGGTATGGACGTCTGG	CARAPRRWLQLGYYYYYGMDVW	IGHV3-64	IGHD5-24	IGHJ6	9	17	32	36
1	3.0807147258163895E-4	TGTGCGAGAGCTACGATTTTTGGAGTGGACCCAGCCTACTACTACTACTACTACATGGACGTCTGG	CARATIFGVDPAYYYYYYMDVW	IGHV3-53	IGHD3-3	IGHJ6	9	11	27	36
1	3.0807147258163895E-4	TGTGCGAGAGCTACGATTTTTGGAGTGGACCCAGCCTACTACTACTACTACTACATGGACGTCTGG	CARATIFGVDPAYYYYYYMDVW	IGHV4-34	IGHD3-3	IGHJ6	9	11	27	36
1	3.0807147258163895E-4	TGTGCGAGAGATTCCTCATTTGCCATTGCCATGGCAGTGTTGGTTAAGGGGTACTTCGATCTCTGG	CARDSSFAIAMAVLVKGYFDLW	IGHV4-31	IGHD3-22	IGHJ2	11	40	45	49
1	3.0807147258163895E-4	TGTGCCAGAGTGTCGGGTATTACGATTTTTGGAGTGGTTATTATAAGTGCTTTTGATATCTGG	CARVSGITIFGVVIISAFDIW	IGHV4-39	IGHD3-3	IGHJ3	8	16	44	47
1	3.0807147258163895E-4	TGTGCCAGAGGAAGGACATACATGATTACGATTTTTGGAGTGGAGGATGCTTTTGATATCTGG	CARGRTYMITIFGVEDAFDIW	IGHV4-30-2	IGHD3-3	IGHJ3	9	24	42	45
1	3.0807147258163895E-4	TGTGCGGGAGACCCAATTACGACTTTTGGAGTAATTCGGCCGAGGAATGCTTTTGACATTTGG	CAGDPITTFGVIRPRNAFDIW	IGHV1-18	IGHD3-3	IGHJ3	10	15	31	46
1	3.0807147258163895E-4	TGTGCGAGATTCGCACTATGGTTCGGGGAACTTCAGGGGTCGTTTAACTGGTTCGACCCCTGG	CARFALWFGELQGSFNWFDPW	IGHV7-81	IGHD3-10	IGHJ5	9	14	28	45
1	3.0807147258163895E-4	TGTGCGAGAGTCACTACATCTTACGGTGACTACGACGGGTATTCTTACTACTTTGACTTCTGG	CARVTTSYGDYDGYSYYFDFW	IGHV3-64	IGHD4-17	IGHJ4	9	21	33	45
1	3.0807147258163895E-4	TGTGCGAGAGTGGTTAGTATCTCCTGGTTGGGTATAGCAGTGGCTGGACCGTTTGACTACTGG	CARVVSISWLGIAVAGPFDYW	IGHV1-18	IGHD6-19	IGHJ4	9	29	46	51
1	3.0807147258163895E-4	TGTGCGAGAGGCATAGCAGTGGCTGGGGCACGGGGGATCGACCTCCCTCCTCCTGACTACTGG	CARGIAVAGARGIDLPPPDYW	IGHV4-34	IGHD6-19	IGHJ4	11	12	25	53
1	3.0807147258163895E-4	TGTGCGAGAGGGGGGTATAGCAGCAGCTGGTTTAGCTACTACTACTACGGTATGGACGTCTGG	CARGGYSSSWFSYYYYGMDVW	IGHV4-34	IGHD6-13	IGHJ6	10	12	30	35
1	3.0807147258163895E-4	TGTGCGAGAGAGTCCCCGGTCGTTACTATGATAGTAGTGGTTATTAATCCATTGAACTACTCG	CARESPVVTMIVVVINPLNYS	IGHV1-18	IGHD3-22	IGHJ4	10	22	45	55
1	3.0807147258163895E-4	TGTGCGAGAGAAGCTCGGAGCCGGTATAGTGGGAGCTACCTGTACTGGTACTTCGATCTCTGG	CAREARSRYSGSYLYWYFDLW	IGHV3-11	IGHD1-26	IGHJ2	10	20	38	42
1	3.0807147258163895E-4	TGTGTGAGGGGGGATGACAGCAGAACTGGGACGACCCACTATTACGGAATGGACGTCTGG	CVRGDDSRTGTTHYYGMDVW	IGHV3-60	IGHD1-1	IGHJ6	6	23	34	48
1	3.0807147258163895E-4	TGTGCGAGGGCCCACCTCGTGACTACAGTATTTAACTACTACTACTACATGGACGTCTGG	CARAHLVTTVFNYYYYMDVW	IGHV3-64	IGHD4-11	IGHJ6	7	19	29	34
1	3.0807147258163895E-4	TGTGCGAGAGCGGAGGGCTACCAGCTGCTATCCTACTACTACTACTACATGGACGTCTGG	CARAEGYQLLSYYYYYMDVW	IGHV4-34	IGHD2-2	IGHJ6	9	18	30	32
1	3.0807147258163895E-4	TGTGCGAGAGGGACTACGATTTTTGGAGTGGTTACCGTACCCTCCCCCTTTGACTACTGG	CARGTTIFGVVTVPSPFDYW	IGHV4-59	IGHD3-3	IGHJ4	9	14	33	47
1	3.0807147258163895E-4	TGTGCGAGAGATTTAGATTACGATTTTTGGAGTGGTTATAGCCGGACCTTTGACTACTGG	CARDLDYDFWSGYSRTFDYW	IGHV3-21	IGHD3-3	IGHJ4	11	16	38	47
1	3.0807147258163895E-4	TGTGCGAGAGACGCCCACTTTATTCTACAGCTATGGTCTCGACAGGGTTTTGACTACTGG	CARDAHFILQLWSRQGFDYW	IGHV4-31	IGHD5-18	IGHJ4	10	25	36	48
1	3.0807147258163895E-4	TGTGCGAGAGACGCCCACTTTATTCTACAGCTATGGTCCCGACAGGGTTTTGACTACTGG	CARDAHFILQLWSRQGFDYW	IGHV1-18	IGHD5-18	IGHJ4	10	25	36	48
1	3.0807147258163895E-4	TGTGCGAGAGAGGGCGATAGTAGTGGTTATTACTACGGGGTTGAGTACTTCCAGCACTGG	CAREGDSSGYYYGVEYFQHW	IGHV3-7	IGHD3-22	IGHJ1	10	15	36	41
1	3.0807147258163895E-4	TGTGCGAAAGATAGCAGTGGCTGGTACAGCCCCCGAGGGTACAACTGGTTCGACCCCTGG	CAKDSSGWYSPRGYNWFDPW	IGHV3-60	IGHD6-19	IGHJ5	11	12	26	38
1	3.0807147258163895E-4	TGTGCGAAAGATAGCAGTGGCTGGTACAGCCCCCGAGGGTACAACTGGTTCGACCCCTGG	CAKDSSGWYSPRGYNWFDPW	IGHV4-31	IGHD6-19	IGHJ5	11	12	26	38
1	3.0807147258163895E-4	TGTGCGAAAGACGGGCGGGAGCTACTCCAACTCTACTACTACTACTACATGGACGTCTGG	CAKDGRELLQLYYYYYMDVW	IGHV3-23	IGHD1-26	IGHJ6	10	16	25	32
1	3.0807147258163895E-4	TGTGCGAAAGACGGGCGGGAGCTACTCCAACTCTACTACTACTACTACATGGACGTCTGG	CAKDGRELLQLYYYYYMDVW	IGHV1-69D	IGHD1-26	IGHJ6	10	16	25	32
1	3.0807147258163895E-4	TGTGCGAAAGAAGGAGAGATGGCAACCCAATACTACTACTACTACTACATGGACGTCTGG	CAKEGEMATQYYYYYYMDVW	IGHV3-23	IGHD5-24	IGHJ6	10	14	22	30
1	3.0807147258163895E-4	TGTGCGAAAAGGTGCGCCGGAGATTGTAGTAGTACCATCTGCCCGACCTTTGACTCCTGG	CAKRCAGDCSSTICPTFDSW	IGHV4-4	IGHD2-2	IGHJ4	6	18	41	47
1	3.0807147258163895E-4	TGTGCACGCCTCGTGGCTGGTGGGGGAATTTACTACTACTACTACTACATGGACGTCTGG	CARLVAGGGIYYYYYYMDVW	IGHV2-26	IGHD6-19	IGHJ6	7	12	20	29
1	3.0807147258163895E-4	TGTGCAAGAGATATAAGCGTCGACATAGTGGGAGCTACCCCGGGTGCTTTTGATATCTGG	CARDISVDIVGATPGAFDIW	IGHV3-74	IGHD1-26	IGHJ3	11	24	37	44
1	3.0807147258163895E-4	TGTACCACAGATCGCCTTTATGATTACGTTTGGGGGAGTTATCGTTATCCCGGCTACTGG	CTTDRLYDYVWGSYRYPGYW	IGHV3-15	IGHD3-16	IGHJ4	12	17	52	53
1	3.0807147258163895E-4	TGTGTGAAAGAACTGCACGAGGTAGCGTGGAAGAAGTGGGGGTACTTTGACTTCTGG	CVKELHEVAWKKWGYFDFW	IGHV3-23	IGHD1-26	IGHJ4	10	34	39	42
1	3.0807147258163895E-4	TGTGCGACTATAGCAGCAGCTGAGACTTACTACTACTACTACGGTATGGACGTCTGG	CATIAAAETYYYYYGMDVW	IGHV4-4	IGHD6-13	IGHJ6	6	8	21	26
1	3.0807147258163895E-4	TGTGCGACGTCGCGGTCTCCCGGGTATAGCAGCAGCTGGCATGCTTTTGATATCTGG	CATSRSPGYSSSWHAFDIW	IGHV1-18	IGHD6-13	IGHJ3	6	18	38	40
1	3.0807147258163895E-4	TGTGCGAGCACGACTACGGTGACTACCTACTACTACTACTACGGTATGGACGTCTGG	CASTTTVTTYYYYYGMDVW	IGHV4-31	IGHD4-17	IGHJ6	7	11	25	27
1	3.0807147258163895E-4	TGTGCGAGAGCCCACCCCCCCTGGCTGGGGATTGTGGTAGGGTGGTTCGACCCCTGG	CARAHPPWLGIVVGWFDPW	IGHV4-31	IGHD2-21	IGHJ5	9	30	37	42
1	3.0807147258163895E-4	TGTGCGAGAGGTTATTTTCAGCAGTGGCTGGTCAGATTGTACTACTTTGACTACTGG	CARGYFQQWLVRLYYFDYW	IGHV5-51	IGHD6-19	IGHJ4	8	19	31	38
1	3.0807147258163895E-4	TGTGCGAGAGGTAATAGTGGGAGCTTATACTACTACTACTACTACATGGACGTCTGG	CARGNSGSLYYYYYYMDVW	IGHV4-34	IGHD1-26	IGHJ6	10	13	24	27
1	3.0807147258163895E-4	TGTGCGAGAGGGGTGGGCAGCAGCTGGTACCAGGGGGTTGATGCTTTTGATATCTGG	CARGVGSSWYQGVDAFDIW	IGHV4-34	IGHD6-13	IGHJ3	10	16	29	38
1	3.0807147258163895E-4	TGTGCGAGAGGGGTGGGCAGCAGCTGGTACCAGGGGGTTGATGGTTTTGATATCTGG	CARGVGSSWYQGVDGFDIW	IGHV1-8	IGHD6-13	IGHJ3	10	16	29	38
1	3.0807147258163895E-4	TGTGCGAGAGATACTCGGGCATGGCTACAATCCCCCCAGAGGTACTTCGATCTCTGG	CARDTRAWLQSPQRYFDLW	IGHV3-64	IGHD5-24	IGHJ2	11	20	30	40
1	3.0807147258163895E-4	TGTGCGAGAGACTACGACCCTATCCTAGGGGGAGCCCCCGTTTGGTTCGACCCCTGG	CARDYDPILGGAPVWFDPW	IGHV3-30	IGHD2-15	IGHJ5	10	20	28	42
1	3.0807147258163895E-4	TGTGCGAGAGACCCCGGTGGGGATTACTATGATAGTAGTGGTTACTTCGATCTCTGG	CARDPGGDYYDSSGYFDLW	IGHV4-31	IGHD3-22	IGHJ2	10	22	41	42
1	3.0807147258163895E-4	TGTGCGAGAGACCACCGGGGGTGGCTACAATTTTCGGACGGTGCTTTTGATATCTGG	CARDHRGWLQFSDGAFDIW	IGHV3-33	IGHD5-24	IGHJ3	10	21	31	41
1	3.0807147258163895E-4	TGTGCGAGAGAGTCTAGGTCCTTGAGAGATGGCTACAATTTTGGTTTTGACTACTGG	CARESRSLRDGYNFGFDYW	IGHV1-69	IGHD5-24	IGHJ4	10	24	39	45
1	3.0807147258163895E-4	TGTGCGAAAGATCCATTTCGGTGGCTGGCCGACTACTACTACTACATGGACGTCTGG	CAKDPFRWLADYYYYMDVW	IGHV3-23	IGHD6-19	IGHJ6	12	20	27	31
1	3.0807147258163895E-4	TGTGCGAAAGATGCCCTAGGATTTGCCGGGGTCTACTACTACTACATGGACGTCTGG	CAKDALGFAGVYYYYMDVW	IGHV4-31	IGHD2-15	IGHJ6	11	14	21	32
1	3.0807147258163895E-4	TGTGCGAAAGATATGGGTAGTGGAATTGTAGTAGTACCAGCTGCTATGTCCTACTGG	CAKDMGSGIVVVPAAMSYW	IGHV3-33	IGHD2-2	IGHJ4	11	24	47	50
1	3.0807147258163895E-4	TGTGCGAAAGATATGGGTAGTGGAATTGTAGTAGTACCAGCTGCTATGTCCTACTGG	CAKDMGSGIVVVPAAMSYW	IGHV3-48	IGHD2-2	IGHJ4	11	24	47	50
1	3.0807147258163895E-4	TGTGCGAAAGAGATGATGAGTGGCTACGCTACATTATACTACGGTATGGACGTCTGG	CAKEMMSGYATLYYGMDVW	IGHV4-31	IGHD5-12	IGHJ6	10	18	27	45
1	3.0807147258163895E-4	TGTGCGAAAGAAGGAGAGATGGCAACCCGATACTACTACTACTACATGGACGTCTGG	CAKEGEMATRYYYYYMDVW	IGHV3-23	IGHD5-24	IGHJ6	10	14	22	30
1	3.0807147258163895E-4	TGTGCACGGACCTATTACGATATTTTGACTGGTTATTCGTTGGACTTTGACTACTGG	CARTYYDILTGYSLDFDYW	IGHV2-26	IGHD3-9	IGHJ4	9	12	36	43
1	3.0807147258163895E-4	TGTGCACGGACCCCCTACGATATTTTGCCTGGTTATCACTACGGTATGGACGTCTGG	CARTPYDILPGYHYGMDVW	IGHV2-26	IGHD3-9	IGHJ6	9	15	35	45
1	3.0807147258163895E-4	TGTACGGGGTCCGGGTGGGAGCTACGACTCTACTACTACTACTACATGGACGTCTGG	CTGSGWELRLYYYYYMDVW	IGHV3-73	IGHD1-26	IGHJ6	4	14	24	29
1	3.0807147258163895E-4	TGTGCGCGACTTGGCTTTGATAGGGATGGTTATTTAAAATCCTTTGACTACTGG	CARLGFDRDGYLKSFDYW	IGHV1-46	IGHD3-22	IGHJ4	5	26	33	41
1	3.0807147258163895E-4	TGTGCGACCTTCAGTCCGTATGGCACTAGTTGGTACGGGAGAGCTGACTATTGG	CATFSPYGTSWYGRADYW	IGHV3-11	IGHD6-13	IGHJ1	6	17	36	51
1	3.0807147258163895E-4	TGTGCGAGATCCCCGTATTGTGGTGGTGACTGCTATGGTGCTTTTGATATCTGG	CARSPYCGGDCYGAFDIW	IGHV4-55	IGHD2-21	IGHJ3	9	15	33	34
1	3.0807147258163895E-4	TGTGCGAGAGCGCGGTATTACTATGATAGTAGTGGTTATTACTTTAACTACTGG	CARARYYYDSSGYYFNYW	IGHV1-46	IGHD3-22	IGHJ4	9	14	38	39
1	3.0807147258163895E-4	TGTGCGAGAGATTTCGCAGCAGCAGCTGAGCCGGGGGACTGGTTCGACCCCTGG	CARDFAAAAEPGDWFDPW	IGHV4-28	IGHD6-13	IGHJ5	14	17	27	37
1	3.0807147258163895E-4	TGTGCGAGAGATGGGGAATATATAACTGGAACCTCCGGGTGGTTCGACCCCTGG	CARDGEYITGTSGWFDPW	IGHV3-30	IGHD1-20	IGHJ5	11	20	31	39
1	3.0807147258163895E-4	TGTGCGAAAGATCGCTTTGGCAGCAGCTGGGAGAGCCCAGACTTTGACTCCTGG	CAKDRFGSSWESPDFDSW	IGHV4-31	IGHD6-13	IGHJ4	12	19	29	40
1	3.0807147258163895E-4	TGTGCACGGGTCAATCGATATTGTACTAGTACCAGCTGCTATCTTGACTTCTGG	CARVNRYCTSTSCYLDFW	IGHV2-26	IGHD2-2	IGHJ4	8	16	41	43
1	3.0807147258163895E-4	TGTGCAACGTCGGGTATAGCAGCAGCTGGTACGGGTGACTGGTTCGACCCCTGG	CATSGIAAAGTGDWFDPW	IGHV1-24	IGHD6-13	IGHJ5	7	10	32	37
1	3.0807147258163895E-4	TGTACTAGAGATCGTGGGAGCTACGGTGACTACTCTGATGTTTTTGATATCTGG	CTRDRGSYGDYSDVFDIW	IGHV3-49	IGHD4-17	IGHJ3	12	20	32	35
1	3.0807147258163895E-4	TGTGTGGGCGCACATTCATTTAGGAGTGGTTGGTACTTCTTTGACTATTGG	CVGAHSFRSGWYFFDYW	IGHV4-30-2	IGHD3-3	IGHJ4	3	18	30	32
1	3.0807147258163895E-4	TGTGCGACGACCAGGGATATTTTGACTGGTTATTCCCCTTTTGACTACTGG	CATTRDILTGYSPFDYW	IGHV4-34	IGHD3-9	IGHJ4	6	15	33	39
1	3.0807147258163895E-4	TGTGCGAGGGGGTATAACTGGAACTACTCCGACTACTACATGGACGTCTGG	CARGYNWNYSDYYMDVW	IGHV5-10-1	IGHD1-20	IGHJ6	7	10	21	22
1	3.0807147258163895E-4	TGTGCGAGAGTTTCCGGGTATACCAGCATCGAGGGTCCGTTTGACTACTGG	CARVSGYTSIEGPFDYW	IGHV3-53	IGHD6-13	IGHJ4	9	13	27	39
1	3.0807147258163895E-4	TGTGCGAGAGGGAGAGATAGCAGCTCCCTTCGGTGGTGCTTCGATCTCTGG	CARGRDSSSLRWCFDLW	IGHV4-59	IGHD6-6	IGHJ2	9	16	25	33
1	3.0807147258163895E-4	TGTGCGAGAGAATTACCAGCTGCTATCCGTCCCTCAGGGTTTGACTACTGG	CARELPAAIRPSGFDYW	IGHV4-31	IGHD2-2	IGHJ4	10	13	25	39
1	3.0807147258163895E-4	TGTGCACGGATGGGTTATTACTATGATAGTGAGACTGCTTTTGATATCTGG	CARMGYYYDSETAFDIW	IGHV2-26	IGHD3-22	IGHJ3	10	15	29	35
1	3.0807147258163895E-4	TGTGCAAAAGATTTCGGTAGCAGTGGCTGGTACGGCCACTTTGACTACTGG	CAKDFGSSGWYGHFDYW	IGHV3-43	IGHD6-19	IGHJ4	11	17	33	37
1	3.0807147258163895E-4	TGTGCAAAAGATAAGGGGATGGGGGGGGGTTTTGATGCTTTTGATATCTGG	CAKDKGMGGGFDAFDIW	IGHV3-43	IGHD3-16	IGHJ3	12	19	24	32
1	3.0807147258163895E-4	TGTGCGAGGCTAAACATAGCAGTGGCTGAGGGCTGGTTCGACCCCTGG	CARLNIAVAEGWFDPW	IGHV4-31	IGHD6-19	IGHJ5	7	15	27	32
1	3.0807147258163895E-4	TGTGCGAGATGGGGTGGGAGCCAAAGATCGAACTGGTTCGACCCATGG	CARWGGSQRSNWFDPW	IGHV3-21	IGHD1-26	IGHJ5	8	13	20	30
1	3.0807147258163895E-4	TGTGCGAGATGGGGAATAGTAGTACCAGCTGCTACCCTAGACTACTGG	CARWGIVVPAATLDYW	IGHV7-81	IGHD2-2	IGHJ4	9	16	33	39
1	3.0807147258163895E-4	TGTGCGAGACTCCGGCCCAGCTCGTCCGGGTTCTACTTTGAGTACTGG	CARLRPSSSGFYFEYW	IGHV5-10-1	IGHD6-6	IGHJ4	9	17	28	32
1	3.0807147258163895E-4	TGTGCGAGAGTTCGAGGTGGCAATTTTGGAAATGCGTTTGATATTTGG	CARVRGGNFGNAFDIW	IGHV1-18	IGHD3-3	IGHJ3	9	23	29	31
1	3.0807147258163895E-4	TGTGCGAGAGATTATGGGAGCTACCCGTACTACGGTATGGACGTCTGG	CARDYGSYPYYGMDVW	IGHV4-59	IGHD1-26	IGHJ6	11	14	23	36
1	3.0807147258163895E-4	TGTGCGAGAGATCGGCTGCGTCGCACTGGGGGGACCTGGGACTACTGG	CARDRLRRTGGTWDYW	IGHV3-30	IGHD7-27	IGHJ4	12	24	30	39
1	3.0807147258163895E-4	TGTGCGAGAGATCGGGAAGGAGCAGCTGGTAATTATTTTGACTACTGG	CARDREGAAGNYFDYW	IGHV1-69D	IGHD2-2	IGHJ4	12	20	30	36
1	3.0807147258163895E-4	TGTGCGAGAGATCGGGAAGGAGCAGCTGGTAATTATTTTGACTACTGG	CARDREGAAGNYFDYW	IGHV3-21	IGHD2-2	IGHJ4	12	20	30	36
1	3.0807147258163895E-4	TGTGCGAGAGATGCCTATTTTTATGATGGTACTGGGTATGCCTACTGG	CARDAYFYDGTGYAYW	IGHV3-47	IGHD3-22	IGHJ4	11	21	38	41
1	3.0807147258163895E-4	TGTGCGAGAGATGAGAGATGCAGTGGCTGGTCCAAAATTGACTACTGG	CARDERCSGWSKIDYW	IGHV1-46	IGHD6-19	IGHJ4	11	19	30	37
1	3.0807147258163895E-4	TGTGCGAGAGATAACTGGAACCCCCCCGCTGAATACTTCCAGCACTGG	CARDNWNPPAEYFQHW	IGHV4-31	IGHD1-1	IGHJ1	11	12	20	26
1	3.0807147258163895E-4	TGTGCGAAAACTCGGTACCAGCTGACCCTGAACTACTTTGACTACTGG	CAKTRYQLTLNYFDYW	IGHV3-23	IGHD2-2	IGHJ4	8	14	23	31
1	3.0807147258163895E-4	TGTGCGAAAAATGGTGATTACGGTGACTACAACTGGTTCGCCCCCTGG	CAKNGDYGDYNWFAPW	IGHV3-33	IGHD4-17	IGHJ5	6	14	26	27
1	3.0807147258163895E-4	TGTGCACACGGGAAGGGCTGGAACTACGAGGAGTGGTTCGACCCCTGG	CAHGKGWNYEEWFDPW	IGHV2-5	IGHD1-7	IGHJ5	8	17	27	33
1	3.0807147258163895E-4	TGTACGAGAGATGCCTTTTATTATGATGGTAGTGGGTATTCCTACTGG	CTRDAFYYDGSGYSYW	IGHV1-2	IGHD3-22	IGHJ4	11	17	39	41
1	3.0807147258163895E-4	TGCGCAAGAGATAAGGAGTCTCCGTGGTCCCTTAACCTGGACTACTGG	CARDKESPWSLNLDYW	IGHV1-18	IGHD4-17	IGHJ4	11	16	28	39
1	3.0807147258163895E-4	TGTGTGAGGGGCTCCGCATATGGTTCGGGAGCTGAGGGCTACTGG	CVRGSAYGSGAEGYW	IGHV4-39	IGHD3-10	IGHJ4	7	18	28	38
1	3.0807147258163895E-4	TGTGCGAGGTCTCTACCCATTGTAGCCGGAGCTTTTGATCTCTGG	CARSLPIVAGAFDLW	IGHV3-11	IGHD5-24	IGHJ3	7	18	26	30
1	3.0807147258163895E-4	TGTGCGAGACGAGATACCGCTAGGGTGGCGGGCTTTGACTACTGG	CARRDTARVAGFDYW	IGHV4-39	IGHD5-18	IGHJ4	9	12	25	32
1	3.0807147258163895E-4	TGTGCGAGAGTAGGTGTAACTGGGGATGATGCTTTTGATATCTGG	CARVGVTGDDAFDIW	IGHV3-21	IGHD7-27	IGHJ3	9	16	24	25
1	3.0807147258163895E-4	TGTGCGAGAGGCGAGATGGCTACAATTATTGGGTTTGACTACTGG	CARGEMATIIGFDYW	IGHV4-31	IGHD5-24	IGHJ4	9	12	27	33
1	3.0807147258163895E-4	TGTGCGAGAGGAAGTGGGAGTTATCTAGGCTGGTTCGCCCCCTGG	CARGSGSYLGWFAPW	IGHV4-4	IGHD3-16	IGHJ5	9	15	24	29
1	3.0807147258163895E-4	TGTGCGAGAGAGGGATTGGGAGCTACTCACTACTTTGACTACTGG	CAREGLGATHYFDYW	IGHV4-31	IGHD1-26	IGHJ4	10	16	26	28
1	3.0807147258163895E-4	TGTGCGAGAAAAGGGAGCAGTGGCTGGACCTATTTTGACTACTGG	CARKGSSGWTYFDYW	IGHV3-21	IGHD6-19	IGHJ4	8	15	26	29
1	3.0807147258163895E-4	TGTGCGAAGGAGATTTCCCCGGGATCGGAGGGCTTTGAGTACTGG	CAKEISPGSEGFEYW	IGHV4-34	IGHD3-10	IGHJ4	6	15	20	32
1	3.0807147258163895E-4	TGTGCGAAAGACGACGGTGACTACGGTCCGTACTTTGACTACAGG	CAKDDGDYGPYFDYR	IGHV4-31	IGHD4-17	IGHJ4	10	13	24	30
1	3.0807147258163895E-4	TGTGCAAGAGATCTTCCGAGTGGGAGCTACCTATTTGACTACTGG	CARDLPSGSYLFDYW	IGHV3-13	IGHD1-26	IGHJ4	13	18	29	33
1	3.0807147258163895E-4	TGTACCGCAGAGTCAGTGGGAGCCGCGTGGGGCTTTGACTACTGG	CTAESVGAAWGFDYW	IGHV3-15	IGHD1-26	IGHJ4	10	14	22	32
1	3.0807147258163895E-4	TGTGCTGGGGAGATGGCTACAACGGATGCTTTTGATATCTGG	CAGEMATTDAFDIW	IGHV3-72	IGHD5-24	IGHJ3	5	9	21	24
1	3.0807147258163895E-4	TGTGCGACCGGCGTAAGGGTCAGGTATTACTTTGACATCTGG	CATGVRVRYYFDIW	IGHV1-18	IGHD3-3	IGHJ4	6	11	15	23
1	3.0807147258163895E-4	TGTGCGACGGAACTTGGTTCGGGCCACCCCGCGGCGCCCTGG	CATELGSGHPAAPW	IGHV4-34	IGHD3-10	IGHJ5	6	14	22	36
1	3.0807147258163895E-4	TGTGCGAGTGAGTTGATGTCTGTTGGTGCTTTTGATATCTGG	CASELMSVGAFDIW	IGHV3-30	IGHD1-1	IGHJ3	7	10	14	26
1	3.0807147258163895E-4	TGTGCGAGCCCTTATAGCAGCTCGATGTTGCCTGACTACTGG	CASPYSSSMLPDYW	IGHV4-39	IGHD6-6	IGHJ4	7	12	23	32
1	3.0807147258163895E-4	TGTGCGAGGACGGTTCGGGGAGTTAGATACTTTGACTACTGG	CARTVRGVRYFDYW	IGHV4-4	IGHD3-10	IGHJ4	7	11	24	27
1	3.0807147258163895E-4	TGTGCGAGACTCTATTACGCCGCGAGGGCCTTTGACTACTGG	CARLYYAARAFDYW	IGHV5-10-1	IGHD3-3	IGHJ4	9	12	18	29
1	3.0807147258163895E-4	TGTGCGAGAGCGAGTGGGAGATGGCTACAATTAGACTACTGG	CARASGRWLQLDYW	IGHV4-31	IGHD5-24	IGHJ4	9	17	32	33
1	3.0807147258163895E-4	TGTGCGAGAGATTTCCGGGTCCCTGGAGGTCTCGACCCCTGG	CARDFRVPGGLDPW	IGHV3-23	IGHD1-14	IGHJ5	11	12	17	31
1	3.0807147258163895E-4	TGTGCGAGAGATTTCCGGGTCCCTGGAGGTCTCGACCCCTGG	CARDFRVPGGLDPW	IGHV3-21	IGHD1-14	IGHJ5	11	12	17	31
1	3.0807147258163895E-4	TGTGCGAGAGATTTAGGAGGGGGCGGAGGCATGGACGTCTGG	CARDLGGGGGMDVW	IGHV3-30	IGHD2-15	IGHJ6	11	13	17	29
1	3.0807147258163895E-4	TGTGCGAGAGATTTAGGAGGGGGCGGAGGCATGGACGTCTGG	CARDLGGGGGMDVW	IGHV3-33	IGHD2-15	IGHJ6	11	13	17	29
1	3.0807147258163895E-4	TGTGCGAGAATCCACAGCTACTACTACTACATGGACGTCTGG	CARIHSYYYYMDVW	IGHV4-4	IGHD5-12	IGHJ6	8	9	14	17
1	3.0807147258163895E-4	TGTGCAAAGGAGGGTTTGGGGGGGCACCACTTTGACTACTGG	CAKEGLGGHHFDYW	IGHV7-81	IGHD3-16	IGHJ4	4	13	21	28
1	3.0807147258163895E-4	TGTACGCACCGGATCAAAAGTGTCGACTACTTCCAACACTGG	CTHRIKSVDYFQHW	IGHV1-46	IGHD1-14	IGHJ1	2	7	12	27
1	3.0807147258163895E-4	TGTGCCAGAGGTTCATCCGGTGCGTCCTTGGACTTCTGG	CARGSSGASLDFW	IGHV4-31	IGHD1-14	IGHJ4	9	15	20	26
1	3.0807147258163895E-4	TGTGCGAGAGTTTCTCTCTTCAGGCCTTTTGACTACTGG	CARVSLFRPFDYW	IGHV4-31	IGHD5-24	IGHJ4	9	12	16	27
1	3.0807147258163895E-4	TGTGCGAGAGCCCGAGTGGGAGCCGACTTTGACTACTGG	CARARVGADFDYW	IGHV3-48	IGHD1-26	IGHJ4	9	14	22	25
1	3.0807147258163895E-4	TGTGCGAGAGGCCAGGCGTACTACTACATGGACGTCTGG	CARGQAYYYMDVW	IGHV4-34	.	IGHJ6	12	-1	-1	18
1	3.0807147258163895E-4	TGTGCGAGAGGGCTTGTTACTGGGGACCCCGACTACTGG	CARGLVTGDPDYW	IGHV4-34	IGHD7-27	IGHJ4	10	18	29	30
1	3.0807147258163895E-4	TGTGGGACTTTCGTGGCTACGAGTCCTATGGACGTCTGG	CGTFVATSPMDVW	IGHV3-23	IGHD5-12	IGHJ6	3	12	21	27
1	3.0807147258163895E-4	TGTGCGATCCTGGGCGACGGTGACTACGTTAGCTGG	CAILGDGDYVSW	IGHV3-30	IGHD4-17	IGHJ4	6	16	28	32
1	3.0807147258163895E-4	TGTGCGAGACACAGCTATGGTATCTTTGACTCCTGG	CARHSYGIFDSW	IGHV3-23	IGHD5-18	IGHJ4	6	10	20	23
1	3.0807147258163895E-4	TGTGCGAGAGCCACAGGCAGCTACTATGACTACTGG	CARATGSYYDYW	IGHV1-2	IGHD2-21	IGHJ4	9	10	14	20
1	3.0807147258163895E-4	TGTGCGAGAGGGGATATCTGGGCTTTTGATATCTGG	CARGDIWAFDIW	IGHV4-34	IGHD2-15	IGHJ3	10	11	16	21
1	3.0807147258163895E-4	TGTGCGAGAGGATTAGTGGGAGCAACTGGCTACTGG	CARGLVGATGYW	IGHV1-8	IGHD1-26	IGHJ4	10	13	26	29
1	3.0807147258163895E-4	TGTGCGAGGATGCATGGCTCTATTGACGACTGG	CARMHGSIDDW	IGHV1-46	IGHD5-24	IGHJ4	7	13	18	22
1	3.0807147258163895E-4	TGTGCGAGCTCGTGGCTGGCAGACTACTGG	CASSWLADYW	IGHV3-21	IGHD6-19	IGHJ4	7	11	18	21
1	3.0807147258163895E-4	TGTGCGAGAGGGTTTGACTACTGG	CARGFDYW	IGHV1-8	.	IGHJ4	10	-1	-1	12
1	3.0807147258163895E-4	TGTACTGGCCGTGGGGCCTACTGG	CTGRGAYW	IGHV1-46	IGHD1-7	IGHJ4	2	3	7	17
1	3.0807147258163895E-4	TGTACGAAAGATCTTGGCGACTGG	CTKDLGDW	IGHV3-23	.	IGHJ4	14	-1	-1	19
1	3.0807147258163895E-4	TGTACACCACGATTTGACCACTGG	CTPRFDHW	IGHV1-24	IGHD2-15	IGHJ4	2	4	9	12
1	3.0807147258163895E-4	TGTACACCACGATTTGACCACTGG	CTPRFDHW	IGHV1-67	IGHD2-15	IGHJ4	2	4	9	12
1	3.0807147258163895E-4	TGTACACCACGATTTGACCACTGG	CTPRFDHW	IGHV1-46	IGHD2-15	IGHJ4	2	4	9	12
1	3.0807147258163895E-4	TGTACACCACGATTTGACCACTGG	CTPRFDHW	IGHV3-15	IGHD1-14	IGHJ4	4	5	10	12
