# Supplementary material for: Biomarkers and Immune Repertoire Metrics Identified by Peripheral Blood Transcriptomic Sequencing Reveal the Pathogenesis of COVID-19
Source: Front Immunol. 2021 Aug 24;12:677025. doi: 10.3389/fimmu.2021.677025 (PMC8421539; doi:10.3389/fimmu.2021.677025)
Supplement: Supplementary file 1 [file DataSheet_1.zip › TCR_BCR/IGH/convert.SRR12007853.clonotypes.IGH.txt]

count	freq	cdr3nt	cdr3aa	v	d	j	VEnd	DStart	DEnd	JStart
213	0.026664997496244368	TGTGCGGCCCTGGGTCCGGGTTGGACAGCAGTTGCTTATGGACACACTGACTACTGG	CAALGPGWTAVAYGHTDYW	IGHV3-23	IGHD6-19	IGHJ4	5	26	35	47
191	0.023910866299449173	TGTGCGAGAGACGTCGTTGGAGTGTCTGGCCACGACCACTGG	CARDVVGVSGHDHW	IGHV1-2	IGHD3-3	IGHJ5	10	16	23	32
90	0.011266900350525789	TGTGCGAGAGACATCGTTGGAGTGTCTGGCCACGACCGCTGG	CARDIVGVSGHDRW	IGHV1-18	IGHD3-3	IGHJ5	10	16	23	32
83	0.010390585878818227	TGTGCGAGAGACATCGTTGGAGTGTCTGGCCACGACCACTGG	CARDIVGVSGHDHW	IGHV1-18	IGHD3-3	IGHJ5	10	16	23	32
40	0.005007511266900351	TGTGCGCGGATCCCCCAGTATGCTGACGTTAGTGGTTACCCTAAATACTTCGAACACTGG	CARIPQYADVSGYPKYFEHW	IGHV1-18	IGHD3-22	IGHJ1	5	29	37	43
40	0.005007511266900351	TGTGCGAGAGAACCACGGAGATGGCTACAATTAGAAGGGTTTAATTACTTTGACTACTGG	CAREPRRWLQLEGFNYFDYW	IGHV4-59	IGHD5-24	IGHJ4	10	17	32	45
40	0.005007511266900351	TGTGCGAGACATGAACGGAGATGGCTACAACTACTGCCCCATGCTTTTGATATCTGG	CARHERRWLQLLPHAFDIW	IGHV4-39	IGHD5-24	IGHJ3	12	17	33	40
40	0.005007511266900351	TGTGCGAGAGACATCGTTGGAGTGTCTGGCCACGACCGCTGG	CARDIVGVSGHDRW	IGHV1-2	IGHD3-3	IGHJ5	10	16	23	32
37	0.004631947921882824	TGTGCGAGAGGGGGCGCGCGATTGGAGACCCTCGCCCTTAAATACTGG	CARGGARLETLALKYW	IGHV4-34	IGHD3-3	IGHJ4	10	21	26	42
36	0.004506760140210316	TGTGCAACAGCCCCGCCGATATATTGTAGTAGTACCAGCTGCTATGAACTTAAGGCCGCTTACTACTACTACGGTATGGACGTCTGG	CATAPPIYCSSTSCYELKAAYYYYGMDVW	IGHV1-24	IGHD2-2	IGHJ6	9	20	45	60
34	0.004256384576865298	TGTGCGAAAGTGGCGAACTGGGTGTCTCGAAACTTCGACCTCTGG	CAKVANWVSRNFDLW	IGHV3-53	IGHD7-27	IGHJ2	6	15	21	31
31	0.0038808212318477715	TGTGCGAAAGATCCCTTTTACGATTTTTGGAGTGGTTATTATTTTGACTACTGG	CAKDPFYDFWSGYYFDYW	IGHV3-23	IGHD3-3	IGHJ4	12	17	41	42
31	0.0038808212318477715	TGTGCGGGAGACCCGGCAGGGGAGTGGTTCGAATATATGGACGTCTGG	CAGDPAGEWFEYMDVW	IGHV3-21	IGHD3-3	IGHJ6	10	20	28	36
30	0.003755633450175263	TGTGCGAAACCCAGTCCTATGGGTAACGACTACTTTGACTCCTGG	CAKPSPMGNDYFDSW	IGHV3-33	IGHD4-23	IGHJ4	6	21	26	28
30	0.003755633450175263	TGTGCGAGAGACATCGTTGGAGTGTCTGGCCACGACCACTGG	CARDIVGVSGHDHW	IGHV1-2	IGHD3-3	IGHJ5	10	16	23	32
29	0.003630445668502754	TGTGCGAGGAGGTATCCCTATTGTGGTAGTACCAGCTGCTTTTGGGGGGGATGGTTCGACCCCTGG	CARRYPYCGSTSCFWGGWFDPW	IGHV3-30	IGHD2-2	IGHJ5	7	18	39	51
28	0.0035052578868302454	TGTGCCAGAGGACCGGAGCTACAACCAATTACGATTTTTGGAGTGGTTACCCCACGGTCAGCAGGCATCTTTGACTACTGG	CARGPELQPITIFGVVTPRSAGIFDYW	IGHV4-30-2	IGHD3-3	IGHJ4	9	27	48	68
25	0.003129694541812719	TGTGCGAGAGTTCTGTTCGGGGACTTGGTCATCTACCCCTTTTACTTCTACAACGGCATGGACGTCTGG	CARVLFGDLVIYPFYFYNGMDVW	IGHV4-4	IGHD3-10	IGHJ6	13	14	22	42
24	0.0030045067601402104	TGTGCGAGACGCCCGATTAGTATTACGATTTTTGGAGTGGTTACCCCAGGATGGTTCGACCCCTGG	CARRPISITIFGVVTPGWFDPW	IGHV4-34	IGHD3-3	IGHJ5	12	19	42	51
24	0.0030045067601402104	TGTGCGAGGGACATCGTTGGAGTGTCTGGCCACGACCACTGG	CARDIVGVSGHDHW	IGHV1-2	IGHD3-3	IGHJ5	7	16	23	32
23	0.0028793189784677015	TGTGCACGAGTGGGGGCTACTTATCATTCCTACTACTACATGGACGTCTGG	CARVGATYHSYYYMDVW	IGHV1-18	IGHD1-26	IGHJ6	4	8	20	29
22	0.002754131196795193	TGTGCGAGAGGCCTTAGACATTGTAGTGGTGGTAGTTGCTATAACTACTACGACTACGGTATGGACGTCTGG	CARGLRHCSGGSCYNYYDYGMDVW	IGHV1-8	IGHD2-15	IGHJ6	13	19	38	39
22	0.002754131196795193	TGTGCAACAGGTATAGCAGTGGCTGGTACTAGATGGGATTACTACTACTACTACGGTATGGACGTCTGG	CATGIAVAGTRWDYYYYYGMDVW	IGHV1-24	IGHD6-19	IGHJ6	9	10	28	37
22	0.002754131196795193	TGTGCGAGGCGATATTATGGTTCGGGGAGTTATTGGCCCTTTGACTACTGG	CARRYYGSGSYWPFDYW	IGHV4-4	IGHD3-10	IGHJ4	7	15	33	38
22	0.002754131196795193	TGTGCGAGAGATGAGTGGGTAGCCCCCTTTGACTACTGG	CARDEWVAPFDYW	IGHV4-4	IGHD2-15	IGHJ4	11	17	22	26
22	0.002754131196795193	TGCGCAAGAGTCCAACGCACTACTGCCATTGAGGACTGG	CARVQRTTAIEDW	IGHV3-74	IGHD3-22	IGHJ4	9	17	23	34
21	0.002628943415122684	TGTGCGAGGGGCCGGTTAGACTACGGTGACTTCGAACCCAACTGGTTCGACCCCTGG	CARGRLDYGDFEPNWFDPW	IGHV4-34	IGHD4-17	IGHJ5	12	18	30	38
21	0.002628943415122684	TGTGCGAGAGCTCCACGTGGGATTTTTGGAGTGGTTACCCACTTTGACTACTGG	CARAPRGIFGVVTHFDYW	IGHV4-31	IGHD3-3	IGHJ4	9	20	36	40
21	0.002628943415122684	TGTGCGAAAGATCGGGGCAATGACTACGGTGACCAGCTTGACTACTGG	CAKDRGNDYGDQLDYW	IGHV3-23	IGHD4-17	IGHJ4	12	19	32	37
20	0.0025037556334501754	TGTGCAAGAGTCCAACGCACTACTGCCATTGAGGACTGG	CARVQRTTAIEDW	IGHV3-74	IGHD3-22	IGHJ4	9	17	23	34
19	0.0023785678517776665	TGTGCAACATCATCGGCCATAACCCCCACGGTGCCGAACTGGTTCGACCCCTGG	CATSSAITPTVPNWFDPW	IGHV1-24	IGHD3-22	IGHJ5	8	18	23	36
19	0.0023785678517776665	TGTGCGAGAGACGAGGGCAGCTGGTACGGTGTGGACGTCTGG	CARDEGSWYGVDVW	IGHV3-30	IGHD6-13	IGHJ6	10	16	27	31
18	0.002253380070105158	TGTGCGAGTATCACTTGGCTCAGGGGCTGGTTCGACCCCTGG	CASITWLRGWFDPW	IGHV4-4	IGHD3-22	IGHJ5	7	8	12	26
18	0.002253380070105158	TGTGCGAGATCGGGAGTTGATGCTTTTGATATCTGG	CARSGVDAFDIW	IGHV3-21	IGHD3-10	IGHJ3	8	11	16	17
17	0.002128192288432649	TGTGCGAGAACCTCCTCTATGGTTCGGGGGATTATTACGGCTAAAAGTTACGGTATGGACGTCTGG	CARTSSMVRGIITAKSYGMDVW	IGHV1-46	IGHD3-10	IGHJ6	8	16	36	54
17	0.002128192288432649	TGTGCGGCCCTGGGTCCGGGTTGGACAGCAGTTGGTGGTGGACACACTGACTACTGG	CAALGPGWTAVGGGHTDYW	IGHV3-23	IGHD2-21	IGHJ4	5	32	39	47
17	0.002128192288432649	TGTGCGAGAGAAGGACCGGAAGAGCTTTTGACTGATTACTGGTACTTCGGTCTCTGG	CAREGPEELLTDYWYFGLW	IGHV4-59	IGHD3-9	IGHJ2	10	25	33	36
17	0.002128192288432649	TGTGCAACCAGCTGTAGTACCCGCGTTTGTGGGTGGTTCGACCCCTGG	CATSCSTRVCGWFDPW	IGHV1-24	IGHD2-2	IGHJ5	7	13	20	33
17	0.002128192288432649	TGTGCGAGAGATGGGGGGGGTTGGTTCGACCCCTGG	CARDGGGWFDPW	IGHV3-30	IGHD3-16	IGHJ5	11	12	16	21
16	0.00200300450676014	TGTGCGAGAGAAGGACCGGAAGAACTTTTGACTGATTACTGGTTCTTCGGTCTCTGG	CAREGPEELLTDYWFFGLW	IGHV4-59	IGHD3-9	IGHJ2	10	25	33	36
15	0.0018778167250876315	TGTGCAAAAGGGGATAACGGCTATCGTATTACGATTTTTGGAGTGGTTATCGGGTACTGG	CAKGDNGYRITIFGVVIGYW	IGHV3-9	IGHD3-3	IGHJ4	9	24	49	54
15	0.0018778167250876315	TGTGCGAGAGGCATTTCGGTCTACCAGCTGCTATGGAGGTACTACTTTGACTACTGG	CARGISVYQLLWRYYFDYW	IGHV1-8	IGHD2-2	IGHJ4	11	21	34	38
15	0.0018778167250876315	TGTGCGAGAGGAAGTCGAATATGGTTCGGGGACTTATTACCCTTTGACCACTGG	CARGSRIWFGDLLPFDHW	IGHV3-21	IGHD3-10	IGHJ4	9	19	38	41
15	0.0018778167250876315	TGTGCGAGAGATTTGTTTTTGGAGTGGTTACCTGCCTCATTATTCGACTGG	CARDLFLEWLPASLFDW	IGHV3-21	IGHD3-3	IGHJ4	11	15	29	46
14	0.0017526289434151227	TGTGCGAGAGGTAACGTAGGTAGCAGCAGCTGGTACAGCTACTACTACTACGGTATGGACGTCTGG	CARGNVGSSSWYSYYYYGMDVW	IGHV4-34	IGHD6-13	IGHJ6	10	20	35	38
14	0.0017526289434151227	TGTGCGAGAGCCCTTTCCCCCTTTATGGTTTTAGGGGGGTTCTACTTTGACTACTGG	CARALSPFMVLGGFYFDYW	IGHV4-4	IGHD3-10	IGHJ4	9	23	29	41
14	0.0017526289434151227	TGTGCGCGAGGGGGCGCGCGATTGGAGACCCTCGCCCTTAAATACTGG	CARGGARLETLALKYW	IGHV4-34	IGHD3-3	IGHJ4	10	21	26	42
14	0.0017526289434151227	TGTGCAACAGGCCCCCAGATGACTCTCCCAAACTGGTTCGACCCCTGG	CATGPQMTLPNWFDPW	IGHV1-24	IGHD3-16	IGHJ5	9	17	29	30
14	0.0017526289434151227	TGTGCGAGAGACGTCGTTGGAGTGTCTGGCCACGACCGCTGG	CARDVVGVSGHDRW	IGHV1-2	IGHD3-3	IGHJ5	10	16	23	32
13	0.001627441161742614	TGTGCGAGATCGGGCACCGATATGGTTCGGGGACCTCACTACTACTACTACTACATGGACGTCTGG	CARSGTDMVRGPHYYYYYMDVW	IGHV4-59	IGHD3-10	IGHJ6	8	20	32	37
13	0.001627441161742614	TGTGCCAGGCACATCATAAATATTACGATTTTTGGAGTGCCCAAGAGGTGGTTCGACCCCTGG	CARHIINITIFGVPKRWFDPW	IGHV4-31	IGHD3-3	IGHJ5	4	20	38	48
13	0.001627441161742614	TGTGCGAGAGGAAGTCGAATATGGTTCGGGGACTTATTACCCTTTGACCACTGG	CARGSRIWFGDLLPFDHW	IGHV4-34	IGHD3-10	IGHJ4	10	19	38	41
13	0.001627441161742614	TGTGCGACAGATGGAACAAATTACTATGGTTCGGCGAGTCTTCACTACTGG	CATDGTNYYGSASLHYW	IGHV3-30	IGHD3-10	IGHJ4	11	19	38	43
13	0.001627441161742614	TGTGCGAGACACGAGCGTGGATACAGCTATGGAACCCTTGACTACTGG	CARHERGYSYGTLDYW	IGHV4-39	IGHD5-18	IGHJ4	10	15	31	37
13	0.001627441161742614	TGTGCAAGAGGGGATAGTAGTGGTTATTACTACTACTTTGACTACTGG	CARGDSSGYYYYFDYW	IGHV3-13	IGHD3-22	IGHJ4	9	12	29	30
12	0.0015022533800701052	TGTGCGAAAATGTATGGTTGTAGTGGTGGTAGCTGCTACCCAACCGACTACTACTACTACGGTATGGACGTCTGG	CAKMYGCSGGSCYPTDYYYYGMDVW	IGHV3-21	IGHD2-15	IGHJ6	6	17	38	46
12	0.0015022533800701052	TGTGCGAGACATTTTCGTAAGGAAATTACGATTTTTGGAGTGGTTAAATCCCCCCGGTTCGACCCCTGG	CARHFRKEITIFGVVKSPRFDPW	IGHV4-39	IGHD3-3	IGHJ5	11	24	45	55
12	0.0015022533800701052	TGTGTGAGACATAAAGCGCAGATAACGAGTTTTGGAGAGGGAACTTACTACTTTGAATATTGG	CVRHKAQITSFGEGTYYFEYW	IGHV4-39	IGHD3-3	IGHJ4	11	24	36	45
12	0.0015022533800701052	TGTGCGAGAGCCCGGTCCGTATTACGATTTTTGGAGTGGCCGCCTAACATGGACGTCTGG	CARARSVLRFLEWPPNMDVW	IGHV3-21	IGHD3-3	IGHJ6	9	17	38	46
12	0.0015022533800701052	TGTGCGAGATCCAGGCGGGATCTGGATATACTGGCTACGGAATACTTCGATCTCTGG	CARSRRDLDILATEYFDLW	IGHV4-4	IGHD5-12	IGHJ2	8	22	38	42
12	0.0015022533800701052	TGTGCCAGAGTAACCATGTTGGAGTGGTCGGTTGATGCTTTTGATATCTGG	CARVTMLEWSVDAFDIW	IGHV4-30-2	IGHD3-3	IGHJ3	9	18	27	32
12	0.0015022533800701052	TGTGCGAGACTCTACGATTTTTGGAGTGGTACCGATGCTTTTGATATCTGG	CARLYDFWSGTDAFDIW	IGHV4-39	IGHD3-3	IGHJ3	9	12	29	33
12	0.0015022533800701052	TGTGCGAGACTCAGTGCGAGTATCTACGTGGAGGAAGGTATGGACGTCTGG	CARLSASIYVEEGMDVW	IGHV4-4	IGHD5-18	IGHJ6	8	19	31	39
12	0.0015022533800701052	TGTGCGAGAGCTAGGGCAAGGGTGGTTATATCTGCTTTTGATATCTGG	CARARARVVISAFDIW	IGHV4-31	IGHD3-22	IGHJ3	9	21	28	32
12	0.0015022533800701052	TGTGCGAGAGATTGCTCGGACGGTGGCCTTGATGCTTTTGATATCTGG	CARDCSDGGLDAFDIW	IGHV4-4	IGHD4-23	IGHJ3	11	19	25	29
11	0.0013770655983975965	TGTGCGAGTTCTGAAGAGGTGGTGGTAGCTGCTAACCGGGCTTACTACTACTACTACGGTATGGACGTCTGG	CASSEEVVVAANRAYYYYYGMDVW	IGHV3-21	IGHD2-15	IGHJ6	7	18	33	41
11	0.0013770655983975965	TGTGCGAGAGGCAGGTTGCGGGCAGGGATTTTTGGAGTGGTTATTCCCTACTACTACATGGACGTCTGG	CARGRLRAGIFGVVIPYYYMDVW	IGHV1-8	IGHD3-3	IGHJ6	11	26	44	47
11	0.0013770655983975965	TGTGCGAAGACCGAGGATACACTTATGGTACCCGCAAATAACTACTACTACTACTACATGGACGTCTGG	CAKTEDTLMVPANNYYYYYMDVW	IGHV3-21	IGHD5-18	IGHJ6	6	14	28	40
11	0.0013770655983975965	TGTGCGAGAGTTGTCTCCCGATTAGCCAGCGTGATAGTAGTGGATATATACTACTTTGACTACTGG	CARVVSRLASVIVVDIYYFDYW	IGHV1-46	IGHD3-22	IGHJ4	16	31	46	48
11	0.0013770655983975965	TGCGCGAGTGGAAAATTCGATTTTGTGACTGGTTTTTATCAATCGGGAGCTTTTGATATCTGG	CASGKFDFVTGFYQSGAFDIW	IGHV4-59	IGHD3-9	IGHJ3	7	17	38	48
11	0.0013770655983975965	TGTGCGAGAGGCCGCCGGGCAAGGCGTGGAGTATATGGCCACTACTACTTTGATTATTGG	CARGRRARRGVYGHYYFDYW	IGHV4-34	IGHD6-6	IGHJ4	12	28	34	42
11	0.0013770655983975965	TGTGCGAGAGGCCGTTTGGATACAGCTATGGTTAAGAACTACTACATGGACGTCTGG	CARGRLDTAMVKNYYMDVW	IGHV1-8	IGHD5-18	IGHJ6	12	16	33	37
11	0.0013770655983975965	TGTGCAAAAGATGGGGTAACAGTGGCTGGCCCCGCCCCTTACTACTTTGACTACTGG	CAKDGVTVAGPAPYYFDYW	IGHV3-9	IGHD6-19	IGHJ4	11	19	28	39
11	0.0013770655983975965	TGTGCGAGACTTCGAACGGAAGACTATAGCAGTTCGTTAAACTTTGACTATTGG	CARLRTEDYSSSLNFDYW	IGHV4-39	IGHD6-6	IGHJ4	9	24	36	40
11	0.0013770655983975965	TGTGCGAGACGCCGATTCTACAATACTAAGGTGGACTGGTACTTCGATCTCTGG	CARRRFYNTKVDWYFDLW	IGHV4-34	IGHD2-15	IGHJ2	12	17	24	34
11	0.0013770655983975965	TGTGCGAGAGATCATCTATGGGTGGGCTACTACTACGGTATGGACGTCTGG	CARDHLWVGYYYGMDVW	IGHV1-18	IGHD3-10	IGHJ6	12	15	20	26
11	0.0013770655983975965	TGTGCGAGAATGGGCATGGGTGGTGGGGTCACGGGATACTTTGACTCCTGG	CARMGMGGGVTGYFDSW	IGHV1-18	IGHD2-15	IGHJ4	8	19	25	36
11	0.0013770655983975965	TGTGCGAAAGTGGCGAACTGGGTGTCTCGAAACTTCGACCTCTGG	CAKVANWVSRNFDLW	IGHV3-23	IGHD7-27	IGHJ2	9	15	21	31
11	0.0013770655983975965	TGTGCGAGTGGGGCATATAGCAGTTCGTGGGTTGACTCCTGG	CASGAYSSSWVDSW	IGHV4-4	IGHD6-6	IGHJ4	7	15	27	31
11	0.0013770655983975965	TGTGCGAGCTCATTACTATGGTTCGGGGAGTTGTCCTACTGG	CASSLLWFGELSYW	IGHV3-30	IGHD3-10	IGHJ4	7	11	31	35
11	0.0013770655983975965	TGTGCGAGAGACGTCGTTGGAGTGTCTGGCCACGACCACTGG	CARDVVGVSGHDHW	IGHV3-53	IGHD3-3	IGHJ5	10	16	23	32
11	0.0013770655983975965	TGTACTAGAGACGATTTTTGGAGTGGTTACTCCGACTACTGG	CTRDDFWSGYSDYW	IGHV3-49	IGHD3-3	IGHJ4	10	11	28	33
11	0.0013770655983975965	TGTGCGAGAATGGGTGCTGCTCTTGATATCTGG	CARMGAALDIW	IGHV4-39	.	IGHJ3	8	-1	-1	17
10	0.0012518778167250877	TGTGCGAGAGCCCTTCCGATTACGATTTTTGGAGTGGTTACTATCGAGAGGGGATGGTTCGACCCCTGG	CARALPITIFGVVTIERGWFDPW	IGHV3-21	IGHD3-3	IGHJ5	9	18	43	54
10	0.0012518778167250877	TGTGCCAGAGGAAGAAGGGATCGTATTACGATTTTTGGAGTGGTTATAGGAGCTTTTGATATCTGG	CARGRRDRITIFGVVIGAFDIW	IGHV4-30-2	IGHD3-3	IGHJ3	9	21	46	51
10	0.0012518778167250877	TGTGCGAGAGTAAAGGCGGGGCTACTATGGTTCGGGGAGTTATTCTACTACGGTATGGACGTCTGG	CARVKAGLLWFGELFYYGMDVW	IGHV4-4	IGHD3-10	IGHJ6	9	22	43	44
10	0.0012518778167250877	TGTGCGAGATTATATTACGATTTTTGGAGTCATTATACCCGGGTGGGTTTTTTTGATATCTGG	CARLYYDFWSHYTRVGFFDIW	IGHV4-39	IGHD3-3	IGHJ3	8	12	29	50
10	0.0012518778167250877	TGTGCGAGACATAGGGGGAAGCAGCTTTTTGGAGTGGTTATTATCCAGATGTTTGACTACTGG	CARHRGKQLFGVVIIQMFDYW	IGHV4-39	IGHD3-3	IGHJ4	11	25	43	51
10	0.0012518778167250877	TGTGCGAGAGGCCTCTCCCGGTGGGGTATGATAGTAGTGGCTGCCTACGGTATGGACGTCTGG	CARGLSRWGMIVVAAYGMDVW	IGHV1-8	IGHD3-22	IGHJ6	16	26	39	51
10	0.0012518778167250877	TGTGCGAGAGATCGCCGATATTTTGACTGGTTATGGCGGGTATGCGCAACCTTTGACTACTGG	CARDRRYFDWLWRVCATFDYW	IGHV4-4	IGHD3-9	IGHJ4	12	15	33	50
10	0.0012518778167250877	TGTGCGAGAGGGTTGAGGGTTCGGGGAGTCTTCTACTACTACTACTACATGGACGTCTGG	CARGLRVRGVFYYYYYMDVW	IGHV1-8	IGHD3-10	IGHJ6	10	17	28	32
10	0.0012518778167250877	TGTGCGAGAGAGCCCTCCCCCACGAGTGATTATTACTACGATGATGGTTTTGATAAGTGG	CAREPSPTSDYYYDDGFDKW	IGHV3-64	IGHD3-22	IGHJ3	10	24	39	40
10	0.0012518778167250877	TGTGCGAGAGATGGTTATTACTATGATAGTAGTGGTTATTACTCCTTTGACTACTGG	CARDGYYYDSSGYYSFDYW	IGHV3-21	IGHD3-22	IGHJ4	11	15	38	39
10	0.0012518778167250877	TGTGCAACAGGACCGTCATTGTATAGTGGGAGCTACTCTAACTGGTTCGACCCCTGG	CATGPSLYSGSYSNWFDPW	IGHV1-24	IGHD1-26	IGHJ5	9	20	36	39
10	0.0012518778167250877	TGTGTCAAAGATTCTTCTGGGGCAGTCTGGTTCGGGGGACTTTTTGAGCGCTGG	CVKDSSGAVWFGGLFERW	IGHV3-9	IGHD3-10	IGHJ4	11	27	36	50
10	0.0012518778167250877	TGTGCGAGACTGCCGAGTCTGTACTACTTTGATAGCAATTATTTTGAGTACTGG	CARLPSLYYFDSNYFEYW	IGHV3-20	IGHD3-22	IGHJ4	8	20	34	42
10	0.0012518778167250877	TGTGCGAACAGCTATTATGATTTTTGGAGTGATCATTATACCCTTGACTATTGG	CANSYYDFWSDHYTLDYW	IGHV3-30	IGHD3-3	IGHJ4	6	12	41	43
10	0.0012518778167250877	TGTGCGAAAGATTTGGGATGGCAGCAGCTGGTAAAAGGTTCAAATGGCTACTGG	CAKDLGWQQLVKGSNGYW	IGHV3-21	IGHD6-13	IGHJ4	11	20	32	47
10	0.0012518778167250877	TGTGCGACCCACGCAATAGAGAGGACTACACCAGGCGCTTTTGATATCTGG	CATHAIERTTPGAFDIW	IGHV5-10-1	IGHD5-24	IGHJ3	6	16	29	36
10	0.0012518778167250877	TGTGTGAAAGAGACTGCAGTGGCTGGTAGGGGGAGATTTGACTACTGG	CVKETAVAGRGRFDYW	IGHV3-23	IGHD6-19	IGHJ4	10	15	27	36
10	0.0012518778167250877	TGTGCGACCGTCGCCGGGTATAGTAGTAGTTTAACTCTTGACTTGTGG	CATVAGYSSSLTLDLW	IGHV3-30	IGHD6-19	IGHJ4	6	13	26	37
10	0.0012518778167250877	TGTGCAACATCCTCCCCCCATACGGGATACAACTGGTTCGACCCCTGG	CATSSPHTGYNWFDPW	IGHV1-24	IGHD3-16	IGHJ5	8	11	17	27
10	0.0012518778167250877	TGTGCGAGGGGACGATGGTTCGGAGAGCCCCTCTATTACTGG	CARGRWFGEPLYYW	IGHV4-4	IGHD3-10	IGHJ4	7	14	26	36
10	0.0012518778167250877	TGTGCGAGGGGGGTTTACGAGGATGCTTTTGATGTTTGG	CARGVYEDAFDVW	IGHV4-39	IGHD3-3	IGHJ3	7	14	19	21
10	0.0012518778167250877	TGTGCGAGGACTACTACATCTCGCCCTTTTGACTACTGG	CARTTTSRPFDYW	IGHV4-39	IGHD2-2	IGHJ4	7	9	17	27
10	0.0012518778167250877	TGTGCGAGAATTGGTCCTTTGGCTGGTGGTGACTACTGG	CARIGPLAGGDYW	IGHV4-4	IGHD6-19	IGHJ4	8	19	26	29
9	0.001126690035052579	TGTGCAACATCTCTGGCTGTAGTAGTACCAGCTGCTAGCCTCGATTGGGACTACTACTACGGTATGGACGTCTGG	CATSLAVVVPAASLDWDYYYGMDVW	IGHV1-24	IGHD2-2	IGHJ6	8	17	36	49
9	0.001126690035052579	TGTGCGAGACATCCCGCCTCCATTACGATTTTTGGAGTGGTTATCCCGATGAGTAGCTGGTTCGACCCCTGG	CARHPASITIFGVVIPMSSWFDPW	IGHV4-39	IGHD3-3	IGHJ5	11	21	43	56
9	0.001126690035052579	TGTGCGAGAGGCCTGTTCACTCGGCATATTGTGGTGGTGATTGCTATCAGATCGTACTACTTTGACTACTGG	CARGLFTRHIVVVIAIRSYYFDYW	IGHV1-8	IGHD2-21	IGHJ4	13	23	46	53
9	0.001126690035052579	TGTGCAACAGCATATCCCCTTAGTGGGACCCCTACGTCCCAATACTACTACTACTACGGTATGGACGTCTGG	CATAYPLSGTPTSQYYYYYGMDVW	IGHV1-24	IGHD1-26	IGHJ6	9	20	27	42
9	0.001126690035052579	TGTGCGAGACACTTAGGACTTACGATTTTTGGAGTGGTTACCCTAGGGGGTATGGACGTCTGG	CARHLGLTIFGVVTLGGMDVW	IGHV4-39	IGHD3-3	IGHJ6	10	19	39	51
9	0.001126690035052579	TGTGCGAGAGTTGCGGGGGGTACTATGATAGTAGTGGTTATTCCAGGATACTTTGACTACTGG	CARVAGGTMIVVVIPGYFDYW	IGHV4-4	IGHD3-22	IGHJ4	9	20	41	48
9	0.001126690035052579	TGTGCGAGAGTCGCCCTAGGATATTGTAGTGGTGGTAGCTGCTACTCCGGGTTCGACCCCTGG	CARVALGYCSGGSCYSGFDPW	IGHV4-59	IGHD2-15	IGHJ5	9	14	48	49
9	0.001126690035052579	TGTGCGAGAGATGCAATGGGGGCTCCTTGGGAGCTCCAGTGGATCTATTACATGGACGTGTGG	CARDAMGAPWELQWIYYMDVW	IGHV3-21	IGHD1-26	IGHJ6	11	27	34	44
9	0.001126690035052579	TGTGCGAGAGTCCAAAAGAGATGGCTACAATTGGTTGTACGGTACTACTTTGACTACTGG	CARVQKRWLQLVVRYYFDYW	IGHV1-69	IGHD5-24	IGHJ4	9	16	31	41
9	0.001126690035052579	TGTGCGAGAGATTCCGCTGCCCCAATAAGGCTTCGTTACTATTACCATATGGACGTCTGG	CARDSAAPIRLRYYYHMDVW	IGHV3-21	IGHD6-25	IGHJ6	11	13	19	36
9	0.001126690035052579	TGTGCGAAAGATCTGGAGCCCTGTACTAGTGCCAGCTGCTCCTACGGTATGGACGTCTGG	CAKDLEPCTSASCSYGMDVW	IGHV3-23	IGHD2-2	IGHJ6	13	21	39	48
9	0.001126690035052579	TGCGCGAGACTGTCTATTACATTCACAGCGAATGTGCCAATGGCGTCCTTCGACCCCTGG	CARLSITFTANVPMASFDPW	IGHV4-4	IGHD3-10	IGHJ5	8	14	19	48
9	0.001126690035052579	TGTGCGAGAGTAGAAGGGGAGGCATGGTATAGCAGCTCGTACTACTTTGACTTCTGG	CARVEGEAWYSSSYYFDFW	IGHV4-4	IGHD6-6	IGHJ4	9	26	37	38
9	0.001126690035052579	TGTGCGAGAGGCGCTACGGTGACTACCTTCTACTACTACTACGGTATGGACGTCTGG	CARGATVTTFYYYYGMDVW	IGHV4-34	IGHD4-17	IGHJ6	11	13	25	29
9	0.001126690035052579	TGTGCGAAAGATTTGGGGGTGGTAGCTGCTACCCACACCGAAAATATGGACGTCTGG	CAKDLGVVAATHTENMDVW	IGHV3-33	IGHD2-15	IGHJ6	11	17	31	45
9	0.001126690035052579	TGTGCGAGAGGCGTTACGATTTTTGGAGTGGTTACCCTCTACCTTGACTACTGG	CARGVTIFGVVTLYLDYW	IGHV4-34	IGHD3-3	IGHJ4	11	13	33	38
9	0.001126690035052579	TGTGCGAGAGGGGGACCGGGTAGTTACTACTACTACTACGGTATGGACGTCTGG	CARGGPGSYYYYYGMDVW	IGHV3-21	IGHD6-13	IGHJ6	9	15	21	23
9	0.001126690035052579	TGTGCGAGATCCGGTCGGGATGGAGATAGTAGTGGTTTTTACTCAAACTGG	CARSGRDGDSSGFYSNW	IGHV4-55	IGHD3-22	IGHJ4	9	24	42	46
9	0.001126690035052579	TGTGCGAGAGGGGGCAGCTCGGACTACTACTACTACGGTACGGACGTCTGG	CARGGSSDYYYYGTDVW	IGHV1-8	IGHD6-6	IGHJ6	10	13	20	22
9	0.001126690035052579	TGTGCGAGAGATCTCCCCACGGGGAGGAAACTGCAGACTTTTGATATCTGG	CARDLPTGRKLQTFDIW	IGHV4-4	IGHD3-10	IGHJ3	14	19	25	37
9	0.001126690035052579	TGTGCGAGAGGCGTCGATTTTTTGACTGGTTACGGTATGGACGTCTGG	CARGVDFLTGYGMDVW	IGHV4-34	IGHD3-9	IGHJ6	11	14	31	36
9	0.001126690035052579	TGTGCGAGAGGGGGCGCGCGATTGGAGACGCTCGCCCTCAAATACTGG	CARGGARLETLALKYW	IGHV4-34	IGHD3-3	IGHJ4	10	21	26	42
9	0.001126690035052579	TGTGCGAAAGATCGGGGCATTGACTACGGTGACCAGCTTGACTACTGG	CAKDRGIDYGDQLDYW	IGHV3-23	IGHD4-17	IGHJ4	12	20	32	37
9	0.001126690035052579	TGTGCAACAGGAGCTAATTACTTACCCTCCTACGGTATGGACGTCTGG	CATGANYLPSYGMDVW	IGHV1-24	IGHD4-17	IGHJ6	9	29	35	36
9	0.001126690035052579	TGTGCGAGACACAAGTTCTACAAGTGGGATGCTTTTGATATCTGG	CARHKFYKWDAFDIW	IGHV4-39	IGHD2-15	IGHJ3	10	17	22	27
9	0.001126690035052579	TGTGCACACAGCCGCGACGTGGGACATTATCCCTATGAATACTGG	CAHSRDVGHYPYEYW	IGHV2-5	IGHD1-1	IGHJ4	10	14	19	35
9	0.001126690035052579	TGTGCGAGAGACATCGTTGGAGTGTCTGGCCACGACCACTGG	CARDIVGVSGHDHW	IGHV3-53	IGHD3-3	IGHJ5	10	16	23	32
9	0.001126690035052579	TGTACTAGGGACGATTTTTGGAGTGGTTATTTTGACTACTGG	CTRDDFWSGYFDYW	IGHV3-49	IGHD3-3	IGHJ4	7	10	29	30
9	0.001126690035052579	TGTGCGAGACCGACCACTTATTCAGACTTTAACTTCTGG	CARPTTYSDFNFW	IGHV5-10-1	IGHD2-15	IGHJ4	9	12	17	25
9	0.001126690035052579	TGTGCCATGCTTGGGTACTACAACTACTGG	CAMLGYYNYW	IGHV3-11	IGHD2-2	IGHJ4	4	13	20	22
9	0.001126690035052579	TGTACTAGAAGTGACTACTGG	CTRSDYW	IGHV3-49	.	IGHJ4	8	-1	-1	11
8	0.00100150225338007	TGTGCGAGAGACTCCAAGTATTACGATTTTTGGAGTGGTTATTCTACCGGTCGATCTTACTACTACTACTACTACATGGACGTCTGG	CARDSKYYDFWSGYSTGRSYYYYYYMDVW	IGHV3-30	IGHD3-3	IGHJ6	10	17	50	56
8	0.00100150225338007	TGTGCGAGAGCCAAAGCAGTATGGGGAGGGTGGGAGCTACTAGCCCCTCGAACACCGTACAAACATGATGCTTTTGATATCTGG	CARAKAVWGGWELLAPRTPYKHDAFDIW	IGHV1-2	IGHD1-26	IGHJ3	9	29	41	63
8	0.00100150225338007	TGTGCGAGACATGAGTTCTTTAACGAGCCTACGATTTTTGGAGTGGTTATTACCGGAAACTACTTTGACTACTGG	CARHEFFNEPTIFGVVITGNYFDYW	IGHV4-39	IGHD3-3	IGHJ4	12	29	51	58
8	0.00100150225338007	TGTGCGAGAGATCGGATGATTACGTTTGGGGGAGTTATCGCCATCGCGTACTACTACTACGGTATGGACGTCTGG	CARDRMITFGGVIAIAYYYYGMDVW	IGHV3-30	IGHD3-16	IGHJ6	12	15	39	48
8	0.00100150225338007	TGTGCGAGAGAAGGGGGGGGATATTGTAGTGGTGGTAGCTGCTACCTACAACCCACTTACGGTATGGACGTCTGG	CAREGGGYCSGGSCYLQPTYGMDVW	IGHV1-46	IGHD2-15	IGHJ6	10	18	44	63
8	0.00100150225338007	TGTGCAACAGACACCCCCTCTGTAGTAGTACCAGCTGCTATCGGGATGGACTACTACTACGGTATGGACGTCTGG	CATDTPSVVVPAAIGMDYYYGMDVW	IGHV1-24	IGHD2-2	IGHJ6	10	20	40	49
8	0.00100150225338007	TGTGCGAGTCGGGTCCCCCCCTCAAGGAAGAGTAGTGTCTCGTACGGGTTCTACTACATGGCCGTCTGG	CASRVPPSRKSSVSYGFYYMAVW	IGHV3-21	IGHD3-22	IGHJ6	7	30	36	50
8	0.00100150225338007	TGTGCGAGATCTCCCGGGGGATCTACGATTTTTGGAGTGGTTATTATTCACTGGTACTTCGATCTCTGG	CARSPGGSTIFGVVIIHWYFDLW	IGHV4-39	IGHD3-3	IGHJ2	8	23	46	49
8	0.00100150225338007	TGTGCGAGAGACAATCGTATTACGATTTTTGGAGTGGTTATTATGAAGGGGGTCTACTTTGACTACTGG	CARDNRITIFGVVIMKGVYFDYW	IGHV1-46	IGHD3-3	IGHJ4	10	15	43	53
8	0.00100150225338007	TGTGCGAGGAGGTATCCCTATTGTGGTAGTACCAGCTGCTTTTGGGGGGGATGGTTCGATTCCTGG	CARRYPYCGSTSCFWGGWFDSW	IGHV3-30	IGHD2-2	IGHJ5	7	18	39	51
8	0.00100150225338007	TGTGCGAGAGGTCATTGTAGTAGTACCAGCTGCCACCCGGGGCTCTACTACTACATGGACGTCTGG	CARGHCSSTSCHPGLYYYMDVW	IGHV3-30	IGHD2-2	IGHJ6	9	13	32	44
8	0.00100150225338007	TGTGCGAGAGAAGCTATGATAGTAGTGGTTGGGAAAGCTTACTACTACTACGGTATGGACGTCTGG	CAREAMIVVVGKAYYYYGMDVW	IGHV4-4	IGHD3-22	IGHJ6	10	13	29	39
8	0.00100150225338007	TGTGCGAAAGATGGGGTGGCCGCGAGGTTCGGCCACGGGGTCGTGTTGGACTACTTTGACTACTGG	CAKDGVAARFGHGVVLDYFDYW	IGHV3-23	IGHD3-10	IGHJ4	11	25	31	49
8	0.00100150225338007	TGTGCCAGAGATAGGGGGCGTACGATTTTTGGAGTGGTTATTATGGATGCTTTTGATATCTGG	CARDRGRTIFGVVIMDAFDIW	IGHV4-30-2	IGHD3-3	IGHJ3	11	20	43	45
8	0.00100150225338007	TGTGCGAGACACTTAGGGCGGATTACGATTTTTGGAGTGGTTATTATGAACTTTGGGTACTGG	CARHLGRITIFGVVIMNFGYW	IGHV4-39	IGHD3-3	IGHJ4	10	21	46	49
8	0.00100150225338007	TGTGCGAGAGGGACGAGATTACGATTTTTGGAGTGGTTTCGACCACCCAACTTTGACTACTGG	CARGTRLRFLEWFRPPNFDYW	IGHV1-8	IGHD3-3	IGHJ4	10	17	37	49
8	0.00100150225338007	TGTGCGAGGGCGCCCATAGGTGGTGTGGTGTCAGTGTACTACCACGGTATGGACGTCTGG	CARAPIGGVVSVYYHGMDVW	IGHV4-31	IGHD2-15	IGHJ6	7	38	44	48
8	0.00100150225338007	TGTGCGAGGGATTACTATCATAGTACTGGTTATCAGTATCCCCAATACTTTGACTACTGG	CARDYYHSTGYQYPQYFDYW	IGHV1-18	IGHD3-22	IGHJ4	11	12	32	45
8	0.00100150225338007	TGTGCGAGAGTATATTATGATTTTATGTGGGGGACCTATGCATATTATTTTGACCACTGG	CARVYYDFMWGTYAYYFDHW	IGHV4-4	IGHD3-16	IGHJ4	9	12	21	48
8	0.00100150225338007	TGTGCGAGAGGGGTCCGGGTCTGGTATAACTGGAACTACGACAACTGGTTCGACCCCTGG	CARGVRVWYNWNYDNWFDPW	IGHV4-34	IGHD1-7	IGHJ5	10	22	39	40
8	0.00100150225338007	TGTGCGAGAGATTCTGAGCAGCAGCTGGTATACTGGGGGTACTACGGTATGGACGTCTGG	CARDSEQQLVYWGYYGMDVW	IGHV3-21	IGHD6-13	IGHJ6	11	16	29	48
8	0.00100150225338007	TGTGCGAGAGATTCGGACGATTTTTGGAGTGGATTGGGGGGGCACTGGTTCGACCCCTGG	CARDSDDFWSGLGGHWFDPW	IGHV3-30	IGHD3-3	IGHJ5	11	16	31	43
8	0.00100150225338007	TGTGCAACAGGGCCCCCGTATTGTACTAATGGTGTATGCTATGGGTGGTTCGACCCCTGG	CATGPPYCTNGVCYGWFDPW	IGHV1-24	IGHD2-8	IGHJ5	9	18	41	45
8	0.00100150225338007	TGTGCGAGATTGGGGCCCGGGGGATGGTTCGGGGAGACCGGCTACTTTGACTACTGG	CARLGPGGWFGETGYFDYW	IGHV3-11	IGHD3-10	IGHJ4	8	23	35	41
8	0.00100150225338007	TGTGCGAGAGGCCGCCGGTGGGACTTTGGGAACTACTACTACGGTATGGACGTCTGG	CARGRRWDFGNYYYGMDVW	IGHV4-34	IGHD1-26	IGHJ6	12	17	22	31
8	0.00100150225338007	TGTGCGAGAGGAGGGGCTGCGGGTAAATATTACTACTACTACTACATGGACGTCTGG	CARGGAAGKYYYYYYMDVW	IGHV3-30	IGHD6-13	IGHJ6	9	19	24	30
8	0.00100150225338007	TGTGCGAGAGATGTGGGAGGGGTTGCTGCTACTTTCCATGATGCTTTTGATATCTGG	CARDVGGVAATFHDAFDIW	IGHV4-4	IGHD2-15	IGHJ3	11	20	32	36
8	0.00100150225338007	TGTGCGAGAGACCCTTCTCCCAGAGTGGGATTTAATCGGGGTGTTTTTGATATCTGG	CARDPSPRVGFNRGVFDIW	IGHV1-46	IGHD1-26	IGHJ3	10	23	29	44
8	0.00100150225338007	TGTGCGAAAGTCGGATATTGTAGTGGTGGTAGCTGCCACGAGGCTTTTGATATCTGG	CAKVGYCSGGSCHEAFDIW	IGHV3-23	IGHD2-15	IGHJ3	9	12	35	42
8	0.00100150225338007	TGTGCGAGACATGGATATTGTGGTGGTGACTGCTATGAATACTTCCAGCACTGG	CARHGYCGGDCYEYFQHW	IGHV4-39	IGHD2-21	IGHJ1	12	14	34	35
8	0.00100150225338007	TGTGCGAGAGGTCCGATTTTTGGAGTGGTTATAACAGGAGGTATGGACGTCTGG	CARGPIFGVVITGGMDVW	IGHV3-11	IGHD3-3	IGHJ6	9	13	31	42
8	0.00100150225338007	TGTGCGAAAGATTTGGGAGTGGATAGCAGTGGCTGGTACTCCCAGGTGGGCTGG	CAKDLGVDSSGWYSQVGW	IGHV3-33	IGHD6-19	IGHJ4	11	22	38	50
8	0.00100150225338007	TGTGCGAAAGATCGAGGCGGAGTAGTACCAACAGATGCTTTTGATATCTGG	CAKDRGGVVPTDAFDIW	IGHV3-21	IGHD2-2	IGHJ3	12	20	29	33
8	0.00100150225338007	TGTGCAAAAGGAACGTTTTGGAGTGGTTATTATACGGGGATGGACGTCTGG	CAKGTFWSGYYTGMDVW	IGHV3-43	IGHD3-3	IGHJ6	9	15	34	39
8	0.00100150225338007	TGTGCGAGAGGCGTCGATTTTTTGACTGGTTACGGAATGGACGTCTGG	CARGVDFLTGYGMDVW	IGHV4-34	IGHD3-9	IGHJ6	11	14	31	36
8	0.00100150225338007	TGTGCGAGAGGAACCCAAGTGGTTCCAACCACACCGGTTGACTACTGG	CARGTQVVPTTPVDYW	IGHV3-21	IGHD1-14	IGHJ4	9	14	25	37
8	0.00100150225338007	TGTGCGAAAGATAGGGGCAATGACTACGGTGACCAACTTGACTACTGG	CAKDRGNDYGDQLDYW	IGHV3-23	IGHD4-17	IGHJ4	11	19	32	37
8	0.00100150225338007	TGTGCACACAGACCTGGCGATTTTTGGAGTGGTTATTATGACTACTGG	CAHRPGDFWSGYYDYW	IGHV2-5	IGHD3-3	IGHJ4	12	17	37	38
8	0.00100150225338007	TGTGCGCGTTGGATACAGCTATGGGGGTATGCTTTTGATATCTGG	CARWIQLWGYAFDIW	IGHV3-21	IGHD5-18	IGHJ3	5	9	23	28
8	0.00100150225338007	TGTGCGAGATCCGTGGACACAGCTATGGCTACGTTTGACTACTGG	CARSVDTAMATFDYW	IGHV1-2	IGHD5-18	IGHJ4	8	11	32	33
8	0.00100150225338007	TGTGCGAGGATGGCTACGAGTAACCCCAGCTTTGACTACTGG	CARMATSNPSFDYW	IGHV3-21	IGHD5-12	IGHJ4	7	10	18	29
8	0.00100150225338007	TGTGCGAGGATAGTAGTGGCCTACAACTGGTTCGACCCCTGG	CARIVVAYNWFDPW	IGHV4-31	IGHD3-22	IGHJ5	7	8	18	21
8	0.00100150225338007	TGTGCGAGACTAAGGTGGCTACGGGGGAACTTTGACTACTGG	CARLRWLRGNFDYW	IGHV4-39	IGHD5-12	IGHJ4	9	14	22	28
8	0.00100150225338007	TGTGCGAGAGATATTTTGACTGGCCACACCCTTGACTACTGG	CARDILTGHTLDYW	IGHV4-4	IGHD3-9	IGHJ4	11	12	22	31
8	0.00100150225338007	TGTGCGAGAGATAGAGGGAACGGAGAAGGGTTTGACTACTGG	CARDRGNGEGFDYW	IGHV3-21	IGHD1-1	IGHJ4	11	16	21	30
8	0.00100150225338007	TGTGCGAGAGACGTCGTAGGAGTGTCTGGCCACGACTCCTGG	CARDVVGVSGHDSW	IGHV1-18	IGHD6-19	IGHJ5	10	16	28	32
8	0.00100150225338007	TGTGCGGGTGACTACCGTGAGTCCTGGTTCGACCCCTGG	CAGDYRESWFDPW	IGHV4-39	IGHD4-17	IGHJ5	5	6	14	23
8	0.00100150225338007	TGTGCGAAAGATCCTGGGAGCTACTTTGTGGACTACTGG	CAKDPGSYFVDYW	IGHV3-23	IGHD1-26	IGHJ4	12	14	24	30
8	0.00100150225338007	TGTGCGAGAGATCTAGGTGGTTACTCTGACTACTGG	CARDLGGYSDYW	IGHV3-30	IGHD2-15	IGHJ4	13	15	20	21
8	0.00100150225338007	TGTGCGAGAGATGGGGGAGGCTGGTTCGACCCCTGG	CARDGGGWFDPW	IGHV3-30	IGHD3-16	IGHJ5	11	12	18	20
7	8.763144717075614E-4	TGTGCGAGAGCCCCAAGTAGGAATCGTGTTCCTACGATTTTTGGAGTGGTTACGAACAACTCCCCAAACTGGTTCGACCCCTGG	CARAPSRNRVPTIFGVVTNNSPNWFDPW	IGHV1-46	IGHD3-3	IGHJ5	9	32	51	66
7	8.763144717075614E-4	TGTGCGAGAGCGGCGGTATATTGTAGTAGTACCAGCTGCCGATCCCTTTACTACTACTACTACTACATGGACGTCTGG	CARAAVYCSSTSCRSLYYYYYYMDVW	IGHV3-30	IGHD2-2	IGHJ6	9	17	38	47
7	8.763144717075614E-4	TGTGCCAGGGCCCCACACATGGTGATTTTTGGACCTACACTCTCTTTGGGGGGCTACTACATGGACGTCTGG	CARAPHMVIFGPTLSLGGYYMDVW	IGHV4-30-2	IGHD3-3	IGHJ6	7	23	32	53
7	8.763144717075614E-4	TGTGCGAGGGCCCTAACCTTCTATGATAGTAGTGGTTATTACTACTCCCAAGTCACCTATTTTGACTACTGG	CARALTFYDSSGYYYSQVTYFDYW	IGHV3-21	IGHD3-22	IGHJ4	7	20	44	56
7	8.763144717075614E-4	TGTGCGAGAGATCTTTACGATTTTTGGAGTGGTTATAATGTTATCCCCTACTACTACGGTATGGACGTCTGG	CARDLYDFWSGYNVIPYYYGMDVW	IGHV3-21	IGHD3-3	IGHJ6	13	14	35	47
7	8.763144717075614E-4	TGTGCGAGAGGCTTAGCGTATTACGATTTTTGGAGTGGTTATTCCCGCTTCAACTGGTTCGACCCCTGG	CARGLAYYDFWSGYSRFNWFDPW	IGHV4-34	IGHD3-3	IGHJ5	11	16	42	50
7	8.763144717075614E-4	TGTGCAACAGTCCCGGCAGTAACTACGGCCGGGGGCCAGGGGGGGTACTACTACGGTATGGACGTCTGG	CATVPAVTTAGGQGGYYYGMDVW	IGHV1-24	IGHD4-11	IGHJ6	9	16	26	45
7	8.763144717075614E-4	TGTGCAACAGTACGCCCATATTGTAGTAGTACCAGCTGCTATTATCCACTCAACTGGTTCGACCCCTGG	CATVRPYCSSTSCYYPLNWFDPW	IGHV1-24	IGHD2-2	IGHJ5	9	17	41	50
7	8.763144717075614E-4	TGTGCGAGACATTGGACGTTTACGATTTTTGGAGTGGTTATTATCCCGGGCTGGTTCGACCCCTGG	CARHWTFTIFGVVIIPGWFDPW	IGHV4-39	IGHD3-3	IGHJ5	11	19	48	50
7	8.763144717075614E-4	TGTGCGAGACAGGCAGGGTGGGTTACGATTTTTGGAGTGGTTATTATTGACGGTATGGACGTCTGG	CARQAGWVTIFGVVIIDGMDVW	IGHV5-10-1	IGHD3-3	IGHJ6	10	22	46	54
7	8.763144717075614E-4	TGTGCGAAACAAAACGGGGAATATTGTAGTAGTACCAGCTGCTATGTAGGCTACTTTGACTACTGG	CAKQNGEYCSSTSCYVGYFDYW	IGHV3-21	IGHD2-2	IGHJ4	6	20	45	50
7	8.763144717075614E-4	TGTGCAACATCCCCCCCAGGGGTGGGGATCGGAGACCCCTACTACTACTACGGTATGGACGTCTGG	CATSPPGVGIGDPYYYYGMDVW	IGHV1-24	IGHD7-27	IGHJ6	8	22	29	38
7	8.763144717075614E-4	TGTGCAAAAGATAATCGTGTTCGGAACGTATTACGATATTTTGACCAGGGGTACTTCGATCTCTGG	CAKDNRVRNVLRYFDQGYFDLW	IGHV3-9	IGHD3-9	IGHJ2	12	25	44	49
7	8.763144717075614E-4	TGTGCCAGGCAGGGATTTAGTAGTGGTTATTTTTCTGTAGTCCGGGGGGCATTTGACTACTGG	CARQGFSSGYFSVVRGAFDYW	IGHV4-31	IGHD3-22	IGHJ4	4	17	30	51
7	8.763144717075614E-4	TGTGCGACTGAGATGGCTACAATCTCCCTTAGGCTACACTACTACTACGGTATGGACGTCTGG	CATEMATISLRLHYYYGMDVW	IGHV4-4	IGHD5-24	IGHJ6	6	9	22	37
7	8.763144717075614E-4	TGTGCGAGATGGACCTGGGGCTACAATTCGGGGTACTACTACTACTACGGTATGGACGTCTGG	CARWTWGYNSGYYYYYGMDVW	IGHV5-10-1	IGHD5-24	IGHJ6	8	18	27	33
7	8.763144717075614E-4	TGTGCGAGACATTTTCAACGTATTACGATTTTTGGAGTGGTTAATAACTGGTTCGACCCCTGG	CARHFQRITIFGVVNNWFDPW	IGHV4-39	IGHD3-3	IGHJ5	11	17	42	45
7	8.763144717075614E-4	TGTGCGAGACATCACCTGTCTGTTACGATTTTTGGAGTGGTTACCAACTGGTTCGACCCCTGG	CARHHLSVTIFGVVTNWFDPW	IGHV4-39	IGHD3-3	IGHJ5	11	22	42	44
7	8.763144717075614E-4	TGTGCGAGAGGATTCTACGATTTTTGGAGTGGTTACCTCACCTCTGGGTACATGGACGTCTGG	CARGFYDFWSGYLTSGYMDVW	IGHV3-53	IGHD3-3	IGHJ6	9	15	34	48
7	8.763144717075614E-4	TGTGCGAGAGATGGAGATTATAGCAACACCTGGTCCCTCTTCTACTACTACATGGACGTCTGG	CARDGDYSNTWSLFYYYMDVW	IGHV3-30	IGHD6-13	IGHJ6	11	18	33	41
7	8.763144717075614E-4	TGTGCGAGACGATATCATTGTAGTAGTACCAGCTGCCTTTTAGGTGCTTTTGATATCTGG	CARRYHCSSTSCLLGAFDIW	IGHV4-39	IGHD2-2	IGHJ3	9	16	35	44
7	8.763144717075614E-4	TGTGCGAAAGATGACCGGGGGTCCGTCATTGTAGTAGTACCAGCTGCCTATGACTACTGG	CAKDDRGSVIVVVPAAYDYW	IGHV3-23	IGHD2-2	IGHJ4	11	27	46	50
7	8.763144717075614E-4	TGTGCGAAAGATAAGGACTGGAAGAGCATCCCCTCGGACTACTACGGCATGGACGTCTGG	CAKDKDWKSIPSDYYGMDVW	IGHV3-21	IGHD1-1	IGHJ6	11	16	22	37
7	8.763144717075614E-4	TGTGCAAAAGACGCTCTAGAACGGGGATACAGTAACTACTACTACTACTTCGACGTCTGG	CAKDALERGYSNYYYYFDVW	IGHV3-9	IGHD5-18	IGHJ6	10	20	31	34
7	8.763144717075614E-4	TGTGCGGCCCTGGGTCCGGGTTGGACAGCAGTTGCTTATGGACACACTGACTACTGG	CAALGPGWTAVAYGHTDYW	IGHV1-58	IGHD6-19	IGHJ4	7	26	35	47
7	8.763144717075614E-4	TGTGCGGCCCTGGGTCCGGGCTGGGTAGCAGTTGGTGGTGGGCACACTGACTACTGG	CAALGPGWVAVGGGHTDYW	IGHV3-23	IGHD2-21	IGHJ4	5	32	39	47
7	8.763144717075614E-4	TGTGCGAGGTTCGACTACGTCCGAGCGGACTACTACTACTACGGTATGGACGTCTGG	CARFDYVRADYYYYGMDVW	IGHV4-4	IGHD4-17	IGHJ6	7	12	19	28
7	8.763144717075614E-4	TGTGCGAGAGGCAGGTATAGCAGTGGCTGGTCCTCTGAGCCCCCTTTTGACTACTGG	CARGRYSSGWSSEPPFDYW	IGHV1-8	IGHD6-19	IGHJ4	11	13	30	45
7	8.763144717075614E-4	TGTGCGAGAGACCCCTACGATTTTTGGAGTGGTTATAACTACTACTTTGACTACTGG	CARDPYDFWSGYNYYFDYW	IGHV3-21	IGHD3-3	IGHJ4	10	15	35	39
7	8.763144717075614E-4	TGTGCGAAAGATCCGGGCAGTAGTGGTTATTTCGCCCTGTACTACTTTGACTACTGG	CAKDPGSSGYFALYYFDYW	IGHV3-23	IGHD3-22	IGHJ4	12	18	30	38
7	8.763144717075614E-4	TGTGCGAAAGATCATGCTTCCGTAGTGGGAGCTAGCGGAGGAGAGTTTGACTCCTGG	CAKDHASVVGASGGEFDSW	IGHV3-23	IGHD1-26	IGHJ4	12	22	33	45
7	8.763144717075614E-4	TGTGCACACAGTCGATGGTTCGGGGAGTCATTATGGTCGGTCTGGTTCGACCCCTGG	CAHSRWFGESLWSVWFDPW	IGHV2-5	IGHD3-10	IGHJ5	10	14	33	41
7	8.763144717075614E-4	TGTGCACACAAGGGCTGTAGTAGTACCAGCTGCTACCCTGATGCTTTTGATATCTGG	CAHKGCSSTSCYPDAFDIW	IGHV2-5	IGHD2-2	IGHJ3	9	15	34	38
7	8.763144717075614E-4	TGTGTGAGAAAACATTGCAGTACTGCCGACTGCCTAAATTTGTTCGACCCCTGG	CVRKHCSTADCLNLFDPW	IGHV5-10-1	IGHD2-21	IGHJ5	8	27	32	41
7	8.763144717075614E-4	TGTGCGGTAGAGATGGCTACAACCTACTACTACTACTACGGTATGGACGTCTGG	CAVEMATTYYYYYGMDVW	IGHV3-21	IGHD5-24	IGHJ6	5	6	21	24
7	8.763144717075614E-4	TGTGCGAGTGGGGTTTCTTTACGATATTTTGACGAGGACGGTATGGACGTCTGG	CASGVSLRYFDEDGMDVW	IGHV3-21	IGHD3-9	IGHJ6	7	18	32	42
7	8.763144717075614E-4	TGCGCGAGAGACTTATTTAGCGGTTTCTGGAGTGGTTATGCGTTTGACTTCTGG	CARDLFSGFWSGYAFDFW	IGHV1-18	IGHD3-3	IGHJ4	10	23	38	42
7	8.763144717075614E-4	TGTGCGACAGATGGCTGCAGCAGTTTTAACGGGTGTTGGCTCGACCGCTGG	CATDGCSSFNGCWLDRW	IGHV3-21	IGHD6-13	IGHJ5	11	16	22	36
7	8.763144717075614E-4	TGTGCGAGACCCCACGCCGATAGTCCGACCTACCAACTCTTCCAGCACTGG	CARPHADSPTYQLFQHW	IGHV3-64	IGHD2-15	IGHJ1	8	29	34	38
7	8.763144717075614E-4	TGTGCGAGACCGAGTGGGAGCTACTACTACTACTACGGTATGGACGTCTGG	CARPSGSYYYYYGMDVW	IGHV1-46	IGHD1-26	IGHJ6	8	12	20	21
7	8.763144717075614E-4	TGTGCGAGAGATACGTATTACTATGGTTCGGGGAGGGATATGGACGTCTGG	CARDTYYYGSGRDMDVW	IGHV3-21	IGHD3-10	IGHJ6	11	12	34	39
7	8.763144717075614E-4	TGTGCGACATCCCGGTCTTACGGAATACGATTCTATTTTGACTACTGG	CATSRSYGIRFYFDYW	IGHV1-2	IGHD3-3	IGHJ4	6	18	31	32
7	8.763144717075614E-4	TGTGCGAGATCACTGGGAGCTACTACGGAACTTGGCTTTGACTACTGG	CARSLGATTELGFDYW	IGHV4-59	IGHD1-26	IGHJ4	8	13	26	35
7	8.763144717075614E-4	TGTGCGAGACGGACGTTGGTTATTCCAAACAACTGGTTCGACCCCTGG	CARRTLVIPNNWFDPW	IGHV4-39	IGHD3-22	IGHJ5	9	16	23	28
7	8.763144717075614E-4	TGTGCGAGAGGTTTATATAGTGGCTACGAATACTACTTTGACTACTGG	CARGLYSGYEYYFDYW	IGHV3-21	IGHD5-12	IGHJ4	9	14	28	30
7	8.763144717075614E-4	TGTGCGAGAGAAGAGTTTTGGAGTGGTGTGAGCTACTTTGACTACTGG	CAREEFWSGVSYFDYW	IGHV4-4	IGHD3-3	IGHJ4	10	15	26	32
7	8.763144717075614E-4	TGTGCGAAGAGTACGGGGTTCGGGGAGTTATTACCCTTTGACTACTGG	CAKSTGFGELLPFDYW	IGHV3-33	IGHD3-10	IGHJ4	6	16	32	35
7	8.763144717075614E-4	TGTGCAAAGGGTATGATGGCTACAACTAATTGGGCAATTGACTACTGG	CAKGMMATTNWAIDYW	IGHV3-9	IGHD5-24	IGHJ4	7	14	24	37
7	8.763144717075614E-4	TGTACTAGTCGAATTATGACGATGTTTGAAGTGACTGGGGACTACTGG	CTSRIMTMFEVTGDYW	IGHV3-73	IGHD3-3	IGHJ4	7	14	32	39
7	8.763144717075614E-4	TGTACGATCGGTGACTACGACTACTACTACTACGGTATGGACGTCTGG	CTIGDYDYYYYGMDVW	IGHV3-21	IGHD4-17	IGHJ6	6	8	18	19
7	8.763144717075614E-4	TGTGCGAAAGCCGACCAGTTCCCGGGAAACGGTATGGACGTCTGG	CAKADQFPGNGMDVW	IGHV3-33	IGHD1-20	IGHJ6	6	14	19	33
7	8.763144717075614E-4	TGTGCGAAAGATCAGGGAGGACTGCGATATTTGTTTGACAACTGG	CAKDQGGLRYLFDNW	IGHV3-23	IGHD3-9	IGHJ4	12	24	31	33
7	8.763144717075614E-4	TGTGCAAGATATTGTGGTGGAGACTGCCCCTATTTTGACTACTGG	CARYCGGDCPYFDYW	IGHV3-74	IGHD2-21	IGHJ4	8	9	26	29
7	8.763144717075614E-4	TGTGCGAGAGACGTCATTGGCGTGTCTGGCCACGACTACTGG	CARDVIGVSGHDYW	IGHV1-18	IGHD4-23	IGHJ4	10	12	16	33
7	8.763144717075614E-4	TGTGCGAGAGACATCGTTGGAGTGTCTGGCCACGACCGCTGG	CARDIVGVSGHDRW	IGHV3-53	IGHD3-3	IGHJ5	10	16	23	32
7	8.763144717075614E-4	TGTGCAAGAGCCGGACAGAGCCATTACGATTTGTGGGACTGG	CARAGQSHYDLWDW	IGHV3-13	IGHD3-3	IGHJ4	9	22	35	37
7	8.763144717075614E-4	TGTGCAAGAGATCCGGGGGGACTATGGTACTTCGATCTCTGG	CARDPGGLWYFDLW	IGHV3-13	IGHD3-16	IGHJ2	12	15	20	24
7	8.763144717075614E-4	TGTGCGAGAATTGGTCCTTTGGCTGGTGGTGACTACTGG	CARIGPLAGGDYW	IGHV4-28	IGHD6-19	IGHJ4	9	19	26	29
7	8.763144717075614E-4	TGTTTGATGTCTACGACATATTACTTTGACTACTGG	CLMSTTYYFDYW	IGHV3-49	IGHD5-12	IGHJ4	2	10	15	21
6	7.511266900350526E-4	TGTGCGAGGGGGGTTACGGGATATTGTAGTGGTGGTAGCTGCTACTTGGGTCTGTCCCTGGACTACTACTACTACATGGACGTCTGG	CARGVTGYCSGGSCYLGLSLDYYYYMDVW	IGHV1-2	IGHD2-15	IGHJ6	7	18	45	61
6	7.511266900350526E-4	TGTGCGAGAGGGTCCCTGTCCTATTGTAGTAGTACCAGCTGTCCCCTCCTGCCCTACTACTACTACTACATGGACGTCTGG	CARGSLSYCSSTSCPLLPYYYYYMDVW	IGHV1-2	IGHD2-2	IGHJ6	9	21	40	53
6	7.511266900350526E-4	TGTGCGAGAGGCGTCGAAAAGATCGCGTACGTGGTAGCTGCTTTATATTACTACTACTACTACGGTATGGACGTCTGG	CARGVEKIAYVVAALYYYYYYGMDVW	IGHV1-8	IGHD2-15	IGHJ6	11	30	41	44
6	7.511266900350526E-4	TGTGCGAAAGATCTCGTGAAATCGACTATGGTTCGGGGATTCTTCAATGTGGACTACTACTACTACATGGACGTCTGG	CAKDLVKSTMVRGFFNVDYYYYMDVW	IGHV3-23	IGHD3-10	IGHJ6	13	24	38	52
6	7.511266900350526E-4	TGTGCGAGGCGTAAGTGGGAGCTACTAGGGGGAACGGGGCTTTTGGACGACTACTACTACTACATGGACGTCTGG	CARRKWELLGGTGLLDDYYYYMDVW	IGHV4-59	IGHD1-26	IGHJ6	7	13	26	49
6	7.511266900350526E-4	TGTGCGAGACATGAACCTCGATATTACGATATTTTGACTGGCCCTATATGGGGGACTAATGCTTTTGATATCTGG	CARHEPRYYDILTGPIWGTNAFDIW	IGHV4-39	IGHD3-9	IGHJ3	12	21	40	58
6	7.511266900350526E-4	TGTGCGAGAGATCGAGGAGGTTACTATGATAGTAGTGGTTATTACAGAAGCTTTTACTGGTACTTCGATCTCTGG	CARDRGGYYDSSGYYRSFYWYFDLW	IGHV3-21	IGHD3-22	IGHJ2	12	20	44	54
6	7.511266900350526E-4	TGTGCGAGAGATGGGGTGGATTGTACTAATGGTGTATGCCCTCGTTACTACTACTACTACGGTATGGACGTCTGG	CARDGVDCTNGVCPRYYYYYGMDVW	IGHV4-31	IGHD2-8	IGHJ6	11	19	38	44
6	7.511266900350526E-4	TGTGCGAGAGAGCGTATTGTAGTAGTACCAGCTGCTAACCGGCTTTACTACTACTACTACTACATGGACGTCTGG	CARERIVVVPAANRLYYYYYYMDVW	IGHV4-34	IGHD2-2	IGHJ6	9	14	36	44
6	7.511266900350526E-4	TGTGCGAAAGGGTCGCGCGGGGGGGGTACGATTTTTGGAGTGGTTATTATAGCAGGGTACTACTTTGACTACTGG	CAKGSRGGGTIFGVVIIAGYYFDYW	IGHV3-23	IGHD3-3	IGHJ4	9	26	50	56
6	7.511266900350526E-4	TGTGCACACAGCATACCATCACTCACCGAGGGGGTTTCGAACTTTTACTACTACTACTACGGTATGGACGTCTGG	CAHSIPSLTEGVSNFYYYYYGMDVW	IGHV2-5	IGHD2-15	IGHJ6	10	13	22	44
6	7.511266900350526E-4	TGTGCGAGTCAAGGAATGAGTACGGTTACGATTTTTGGAGTGGTTGTGTGGTCCAACTGGTTCGACCCCTGG	CASQGMSTVTIFGVVVWSNWFDPW	IGHV4-39	IGHD3-3	IGHJ5	7	25	44	53
6	7.511266900350526E-4	TGTGCGAGACTAGGCGCCGTGAGCCAGTGGCCAATGATAGTCGTCTACTACTACTACTACATGGACGTCTGG	CARLGAVSQWPMIVVYYYYYMDVW	IGHV4-39	IGHD3-22	IGHJ6	9	33	40	44
6	7.511266900350526E-4	TGTGCGAGAGTCCAGGACCTGGAGCAGTGGCTGGAAGAACCTTACTACTACTACTACGGTATGGACGTCTGG	CARVQDLEQWLEEPYYYYYGMDVW	IGHV1-18	IGHD6-19	IGHJ6	9	22	33	41
6	7.511266900350526E-4	TGTGCGAGAGATGGCGTGCACGATGCTGTGACTGGTTTCTATAGCTTTGGCAACTGGTACTTCGATCTCTGG	CARDGVHDAVTGFYSFGNWYFDLW	IGHV3-23	IGHD3-9	IGHJ2	11	28	36	52
6	7.511266900350526E-4	TGTGCGAGAGAACAGCCAGAGGCATGGTATAGCAGTGGCTGGTATACGTACTACTACTACATGGACGTCTGG	CAREQPEAWYSSGWYTYYYYMDVW	IGHV3-21	IGHD6-19	IGHJ6	10	25	43	48
6	7.511266900350526E-4	TGTGCGAGAGGTTCTAAGTACTACGATTTTTGGAGTGGTTCGGACTACTACTACTACATGGACGTCTGG	CARGSKYYDFWSGSDYYYYMDVW	IGHV4-4	IGHD3-3	IGHJ6	9	17	39	43
6	7.511266900350526E-4	TGTGCGAGAGGGGATATTGTAGTAGTACCAGCTGCTATAGGAGAGTACTACTACTACATGGACGTCTGG	CARGDIVVVPAAIGEYYYYMDVW	IGHV1-8	IGHD2-2	IGHJ6	10	11	37	45
6	7.511266900350526E-4	TGTGCGAGAGAGGTCTACAATGGGGCAGCTCGTGTCTCTTATTACTACTACTACGGTATGGACGTCTGG	CAREVYNGAARVSYYYYYGMDVW	IGHV4-4	IGHD6-6	IGHJ6	10	24	32	38
6	7.511266900350526E-4	TGTGCGAAAGGGATGGGATACTATGGTTCGGGGAGTTATTACTACTACTACTACGGTATGGACGTCTGG	CAKGMGYYGSGSYYYYYYGMDVW	IGHV3-23	IGHD3-10	IGHJ6	9	18	35	36
6	7.511266900350526E-4	TGTGCGAAAAGGGGACATAGCGTGATTTTTGGAGTGGTTAAAGTTTCGGACTACGGTATGGACGTCTGG	CAKRGHSVIFGVVKVSDYGMDVW	IGHV3-23	IGHD3-3	IGHJ6	8	23	39	57
6	7.511266900350526E-4	TGTGCAAAAGATCGGCGCGATGGCTCGGGGACTTATGGTAACTTCTACTATAACGGAATGGACGTCTGG	CAKDRRDGSGTYGNFYYNGMDVW	IGHV3-9	IGHD3-10	IGHJ6	11	19	35	57
6	7.511266900350526E-4	TGTGCAAAAGATGGGGAAAGATGTAGTAGTACCAGCTGCTATGGGTCCTACTACTACATGGACGTCTGG	CAKDGERCSSTSCYGSYYYMDVW	IGHV3-43	IGHD2-2	IGHJ6	11	21	42	47
6	7.511266900350526E-4	TGTGCGAGGAGGTATCCCTATTGTGGTAGTACCAGCTGCTTTTGGGGGGGATGGTTCGACCCCTGG	CARRYPYCGSTSCFWGGWFDPW	IGHV3-64	IGHD2-2	IGHJ5	7	18	39	51
6	7.511266900350526E-4	TGTGCGAGACGAAACATTTATTACTATGGTTCGGGGAGTTATTCGCCCGGTGCTTTTGATATCTGG	CARRNIYYYGSGSYSPGAFDIW	IGHV5-10-1	IGHD3-10	IGHJ3	9	18	42	50
6	7.511266900350526E-4	TGTGCGAGAGGTAACGTAGGTAGCAGCAGCTGGTACAGCTACTACTACTACGGTATGGACGTCTGG	CARGNVGSSSWYSYYYYGMDVW	IGHV1-8	IGHD6-13	IGHJ6	10	20	35	38
6	7.511266900350526E-4	TGTGCGAGAGGCCAGGTTGTATTACGATATTTTGACTGGGCCCTATCCTACGGTATGGACGTCTGG	CARGQVVLRYFDWALSYGMDVW	IGHV1-8	IGHD3-9	IGHJ6	12	18	38	54
6	7.511266900350526E-4	TGTGCGAGAGATGCGTATAGCAGCTCGGGGGGAAGTGTCTACTACTACTACGGTATGGACGTCTGG	CARDAYSSSGGSVYYYYGMDVW	IGHV3-21	IGHD6-6	IGHJ6	11	14	26	38
6	7.511266900350526E-4	TGTGCGAGAGATAAGGGCCTCCCGTATTGGCAAATTTTGACTCCTGGGGGGCCTATGGACGTCTGG	CARDKGLPYWQILTPGGPMDVW	IGHV4-59	IGHD3-9	IGHJ6	11	33	41	54
6	7.511266900350526E-4	TGTGCGAGAGAGGAGGTATTACGATATTTTGACTGGTTATCTACTTACTACGGTATGGACGTCTGG	CAREEVLRYFDWLSTYYGMDVW	IGHV4-4	IGHD3-9	IGHJ6	10	15	39	54
6	7.511266900350526E-4	TGTGCGAAAGATCCCTTAAAGGAGTATTACGATTTTTGGAGTGGTTACGACTACATGGACGTCTGG	CAKDPLKEYYDFWSGYDYMDVW	IGHV3-30	IGHD3-3	IGHJ6	12	23	44	45
6	7.511266900350526E-4	TGTGTGAGACATAAAGCGCAGATAACGAGTTTTGGAGAGGGAACTTACTACTTTGAATATTGG	CVRHKAQITSFGEGTYYFEYW	IGHV3-16	IGHD3-3	IGHJ4	8	24	36	45
6	7.511266900350526E-4	TGTGCGAGACGGAGAGACGATCTGTGGGGTGGATATTATGGCCTCCAGGGGTTCGACCCCTGG	CARRRDDLWGGYYGLQGFDPW	IGHV4-28	IGHD3-3	IGHJ5	8	16	38	49
6	7.511266900350526E-4	TGTGCGAGACATGGGGGGCCTACGATTTTTGGAGTGGTTATTATCGGGTGGTTCGACCCCTGG	CARHGGPTIFGVVIIGWFDPW	IGHV4-39	IGHD3-3	IGHJ5	12	20	43	48
6	7.511266900350526E-4	TGTGCGAGAGCAGAGGGGCAAATTACGATTTTTGGAGTGGTTATAGAATACTTCCAGCACTGG	CARAEGQITIFGVVIEYFQHW	IGHV4-31	IGHD3-3	IGHJ1	9	21	43	45
6	7.511266900350526E-4	TGTGCGAGAGATTCCTGGGTGGGAGCTACGGGCTACTACTACTACTACGGTATGGACGTCTGG	CARDSWVGATGYYYYYGMDVW	IGHV3-21	IGHD1-26	IGHJ6	11	18	28	33
6	7.511266900350526E-4	TGTGCGAGAGATCCTGTGTCGTATATAGTACCTCTTGGGGGTCGTGGCGCTTTTGATATCTGG	CARDPVSYIVPLGGRGAFDIW	IGHV4-31	IGHD2-2	IGHJ3	12	25	31	48
6	7.511266900350526E-4	TGTGCGAGAGAGCGCCTTTGGTATTACGATTTTTGGAGTGGTTCTAGCTACATGGACGTCTGG	CARERLWYYDFWSGSSYMDVW	IGHV3-30	IGHD3-3	IGHJ6	10	20	42	47
6	7.511266900350526E-4	TGTGCGAGAGAAGCCTCGATTGTAGTAGTACCAGCTGCTATTTCCGACTACTTTGACTACTGG	CAREASIVVVPAAISDYFDYW	IGHV4-4	IGHD2-2	IGHJ4	10	18	40	46
6	7.511266900350526E-4	TGTGCGAAATTCCCTGGGTTCGGGGAGTTCCCGGAGGTTATCAATGATGCTTTTGATATCTGG	CAKFPGFGEFPEVINDAFDIW	IGHV3-21	IGHD3-10	IGHJ3	6	16	28	43
6	7.511266900350526E-4	TGTGCGAAAGATCTAGCGCCTTGGTTTCATGATAGTAGCACTTCGGACTGGTTCGACCCCTGG	CAKDLAPWFHDSSTSDWFDPW	IGHV3-21	IGHD3-22	IGHJ5	13	28	37	46
6	7.511266900350526E-4	TGTGTGAGAGGGGGGGGTGGCGGCAGCCCCTGGTATCGTGTTGACTACATTGACTACTGG	CVRGGGGGSPWYRVDYIDYW	IGHV4-4	IGHD6-13	IGHJ4	9	22	34	43
6	7.511266900350526E-4	TGTGCGAGATTTCTCCGGTATATTACTATGGTTCGGGGAGCCAACGGGTTCGACCCCTGG	CARFLRYITMVRGANGFDPW	IGHV4-55	IGHD3-10	IGHJ5	9	20	39	41
6	7.511266900350526E-4	TGTGCGAGACAATGGGAGCATTGTAGTAGTGACAGTTGCTATCCGTCCTTTGACCGCTGG	CARQWEHCSSDSCYPSFDRW	IGHV4-39	IGHD2-2	IGHJ4	10	19	41	47
6	7.511266900350526E-4	TGTGCGAGAGTCCAAAAGAGATGGCTACAATTGGTTGTACGGTACTACTTTGACTACTGG	CARVQKRWLQLVVRYYFDYW	IGHV4-34	IGHD5-24	IGHJ4	9	16	31	41
6	7.511266900350526E-4	TGTGCGAGAGGGGGCAAGGACCAGCTGCTATTCCACTACTACTACTACATGGACGTCTGG	CARGGKDQLLFHYYYYMDVW	IGHV1-8	IGHD2-2	IGHJ6	10	19	30	34
6	7.511266900350526E-4	TGTGCGAGAGATTCGGACGATTTTTGGAGTGGATTGGGGGGGCACTGGTTCGACCCCTGG	CARDSDDFWSGLGGHWFDPW	IGHV4-31	IGHD3-3	IGHJ5	11	16	31	43
6	7.511266900350526E-4	TGTGCGAGAGATATTGTAGTAGTACCAGCTGCATCGAGAATGGGTGCTTTTGATATCTGG	CARDIVVVPAASRMGAFDIW	IGHV1-18	IGHD2-2	IGHJ3	11	12	31	44
6	7.511266900350526E-4	TGTGCGAGAATACCCAGTACTACTTATTACTACGTCGATAACTGGTACTTCGATGTCTGG	CARIPSTTYYYVDNWYFDVW	IGHV3-23	IGHD3-22	IGHJ2	6	23	34	40
6	7.511266900350526E-4	TGTACTAGAAGCTATGATAGTAGTGGTTTTCACGCTAACTTGTACTACTTTGACTACTGG	CTRSYDSSGFHANLYYFDYW	IGHV3-73	IGHD3-22	IGHJ4	8	11	27	41
6	7.511266900350526E-4	TGTGCTAAAGCCAAGTATACCAGTGGCCCCACGTCCTGCTACGGTATGGACGTCTGG	CAKAKYTSGPTSCYGMDVW	IGHV3-21	IGHD6-19	IGHJ6	4	14	26	45
6	7.511266900350526E-4	TGTGCGGCCCTGGGTCCGGGTTGGACAGCAGTTGGTCATGGACACGAGGACTACTGG	CAALGPGWTAVGHGHEDYW	IGHV3-23	IGHD6-13	IGHJ4	5	25	35	48
6	7.511266900350526E-4	TGTGCGAGCCATATTGTGGTGGTGATTGCTACCATGGGGTGGTACTTCGATCTCTGG	CASHIVVVIATMGWYFDLW	IGHV4-39	IGHD2-21	IGHJ2	11	12	30	39
6	7.511266900350526E-4	TGTGCGAGGGGCCGATTAGACTACGGTGACTTCGAACCCAACTGGTTCGACCCCTGG	CARGRLDYGDFEPNWFDPW	IGHV4-34	IGHD4-17	IGHJ5	12	18	30	38
6	7.511266900350526E-4	TGTGCGAGATTTCCCCTCCGATATGATAGTAGTGCTTATTACCATTTCGACCCCTGG	CARFPLRYDSSAYYHFDPW	IGHV4-55	IGHD3-22	IGHJ5	9	21	41	45
6	7.511266900350526E-4	TGTGCGAGAGCTAGTAGTACCTACGATTTTTGGAGTGGTTACAATCCTGACTACTGG	CARASSTYDFWSGYNPDYW	IGHV1-18	IGHD3-3	IGHJ4	9	21	40	47
6	7.511266900350526E-4	TGTGCGAGAGCAGGCTTATTTACGATTTTTGGAGTGGTCAACAACTTTGACTACTGG	CARAGLFTIFGVVNNFDYW	IGHV4-34	IGHD3-3	IGHJ4	9	19	37	43
6	7.511266900350526E-4	TGTGCGAGAGATCAGGCCCCAGAGTATAGCAGTGGCTGGTACCCCTTTGACTACTGG	CARDQAPEYSSGWYPFDYW	IGHV4-4	IGHD6-19	IGHJ4	12	23	41	44
6	7.511266900350526E-4	TGTGCGAAAGCGGGATATTGTAGTAGTATCAGCTGTTACACATACTTTGACCAATGG	CAKAGYCSSISCYTYFDQW	IGHV3-23	IGHD2-2	IGHJ4	9	12	34	42
6	7.511266900350526E-4	TGTGCGAAAGATCCCCCAACTACGGTGACAGACTACTACTACGGTATGGACGTCTGG	CAKDPPTTVTDYYYGMDVW	IGHV3-21	IGHD4-17	IGHJ6	12	18	28	31
6	7.511266900350526E-4	TGTACGAAAGCCAAATACGATCTTCTGACTTACTACTACTACGGTATGGACGTCTGG	CTKAKYDLLTYYYYGMDVW	IGHV4-4	IGHD3-9	IGHJ6	6	15	29	30
6	7.511266900350526E-4	TGTGCGACTGATATAGCAGCAGCTTATGACGTCTACTACGGTATGGACGTCTGG	CATDIAAAYDVYYGMDVW	IGHV3-21	IGHD6-13	IGHJ6	6	11	23	32
6	7.511266900350526E-4	TGTGCGAGATCCGGACCGTATGGTTCGGAGACCCGACTGGCAATTGACTACTGG	CARSGPYGSETRLAIDYW	IGHV1-2	IGHD3-10	IGHJ4	8	18	27	43
6	7.511266900350526E-4	TGTGCGAGACGGTCCTTCTATGGTAGTGGTCGTTATTTCCACTTTGACTTTTGG	CARRSFYGSGRYFHFDFW	IGHV4-39	IGHD3-22	IGHJ4	9	17	36	40
6	7.511266900350526E-4	TGTGCGAGAGAGGACGGTGACTACGAAAACTACTACTACGGTATGGACGTCTGG	CAREDGDYENYYYGMDVW	IGHV4-4	IGHD4-17	IGHJ6	10	13	24	28
6	7.511266900350526E-4	TGTGCGAGGGGGGATTGTCCTCATAGCTGCCCAGGGCCTTTTGATATCTGG	CARGDCPHSCPGPFDIW	IGHV4-39	IGHD5-18	IGHJ3	7	21	28	37
6	7.511266900350526E-4	TGTGCGAGAGGCACGAGCAGTGGCTGGGCTCATGATGCTTTTGATATCTGG	CARGTSSGWAHDAFDIW	IGHV1-8	IGHD6-19	IGHJ3	11	15	26	29
6	7.511266900350526E-4	TGTGCGAGAGGGCTTAGTGGTTATTATCCCTTTAGTGCTTTTGATATCTGG	CARGLSGYYPFSAFDIW	IGHV4-4	IGHD3-22	IGHJ3	9	14	25	35
6	7.511266900350526E-4	TGTGCGAAAGCCCCCGAATATGATTACGTTTGGGGGACCCTGGGCTACTGG	CAKAPEYDYVWGTLGYW	IGHV3-23	IGHD3-16	IGHJ4	9	18	36	44
6	7.511266900350526E-4	TGTGCGGGATCTCAGGGGGCGGGGCGCTACTACGGTATGGACGTCTGG	CAGSQGAGRYYGMDVW	IGHV4-39	IGHD3-10	IGHJ6	5	19	23	26
6	7.511266900350526E-4	TGTGCGAGATCTCCGGACCACCTGGTCCCCTACTACTTTGATTCCTGG	CARSPDHLVPYYFDSW	IGHV4-39	IGHD2-15	IGHJ4	8	10	16	30
6	7.511266900350526E-4	TGTGCGAGAGCACCATATAGTAGTGTCAGCTGCTTTTTTGACTACTGG	CARAPYSSVSCFFDYW	IGHV3-21	IGHD2-2	IGHJ4	9	17	33	36
6	7.511266900350526E-4	TGTGCGAGAGGAGCGGCTGGTTACTACTACTACTACATGGACGTCTGG	CARGAAGYYYYYMDVW	IGHV1-8	IGHD6-19	IGHJ6	10	14	20	21
6	7.511266900350526E-4	TGTGCGAGAGATGTGGCGGGTGACGGATTTTCCTTCTTTGATGACTGG	CARDVAGDGFSFFDDW	IGHV3-53	IGHD2-21	IGHJ4	11	18	23	35
6	7.511266900350526E-4	TGTGCGAGAGATGGATACGATTTTTGGAGTGGTTATAAGGACGTCTGG	CARDGYDFWSGYKDVW	IGHV3-21	IGHD3-3	IGHJ6	11	15	35	38
6	7.511266900350526E-4	TGTGCACGAGTTGTGTGGTCAGGTGGCTCGGGGGAAGCTGACGTCTGG	CARVVWSGGSGEADVW	IGHV2-26	IGHD3-10	IGHJ4	7	23	32	44
6	7.511266900350526E-4	TGTACTAGTCGAATTATGATGATGTCTGAAGTGACTGGGGACTACTGG	CTSRIMMMSEVTGDYW	IGHV3-73	IGHD3-16	IGHJ4	7	12	19	39
6	7.511266900350526E-4	TGTGTAAAAGATCGGTCCCGCGCCAGCAGCTACTATGACTACTGG	CVKDRSRASSYYDYW	IGHV3-43	IGHD6-13	IGHJ4	11	23	28	29
6	7.511266900350526E-4	TGTGCGAGCACCCCAAGAGATGGCAGCACCCCCTTTGACTCCTGG	CASTPRDGSTPFDSW	IGHV4-39	IGHD5-24	IGHJ4	7	15	23	32
6	7.511266900350526E-4	TGTGCGAGCACCCCAAGAGATGGCAGCACCCCCTTTGACTCCTGG	CASTPRDGSTPFDSW	IGHV4-4	IGHD5-24	IGHJ4	7	15	23	32
6	7.511266900350526E-4	TGTGCGAGGCATGACTACGGTGACAGGGGATACTTTGACTACTGG	CARHDYGDRGYFDYW	IGHV4-39	IGHD4-17	IGHJ4	12	13	23	30
6	7.511266900350526E-4	TGTGCGAGATGGGGAGATTTTTGGAGTGCTTACTATGACTACTGG	CARWGDFWSAYYDYW	IGHV4-55	IGHD3-3	IGHJ4	9	15	27	30
6	7.511266900350526E-4	TGTGCGAGAGTGTGGTTCGGGGACGATATGGGTTTTGACTACTGG	CARVWFGDDMGFDYW	IGHV4-34	IGHD3-10	IGHJ4	9	12	22	33
6	7.511266900350526E-4	TGTGCGAGAGGAGATTTTTGGAGTGGTTATTATCTTGACTACTGG	CARGDFWSGYYLDYW	IGHV1-8	IGHD3-3	IGHJ4	10	12	32	34
6	7.511266900350526E-4	TGTGCGAAATCTGACTCGGGTGGTGACTGCTACCCGGACTACTGG	CAKSDSGGDCYPDYW	IGHV3-23	IGHD2-21	IGHJ4	8	18	31	36
6	7.511266900350526E-4	TGTGCGAAAGGGATGTGGGAGCTACTCGGCGCTTTTGATATCTGG	CAKGMWELLGAFDIW	IGHV3-30	IGHD1-26	IGHJ3	6	14	25	30
6	7.511266900350526E-4	TGTGCGAAAAGCTTAGCAGCTCCCCCACGGTGGTTCGACCCCTGG	CAKSLAAPPRWFDPW	IGHV3-30	IGHD6-6	IGHJ5	6	13	21	30
6	7.511266900350526E-4	TGTGCACAAGTACGATTTTTGGAGTGGCCATCGTTTGACTACTGG	CAQVRFLEWPSFDYW	IGHV2-5	IGHD3-3	IGHJ4	7	10	26	33
6	7.511266900350526E-4	TGTGTGCGGAGTAGCAGTGGCTGGTTTCCCTTTGACTACTGG	CVRSSSGWFPFDYW	IGHV3-21	IGHD6-19	IGHJ4	3	11	24	29
6	7.511266900350526E-4	TGTGCGAGACATGTAGGAGATAGCAGTGCCTGGGACTTCTGG	CARHVGDSSAWDFW	IGHV4-39	IGHD6-19	IGHJ4	13	19	32	33
6	7.511266900350526E-4	TGTGCGAGAGTCGGGCGCAGCAGCTGGTTTTTTGACTACTGG	CARVGRSSWFFDYW	IGHV3-21	IGHD6-13	IGHJ4	9	16	27	30
6	7.511266900350526E-4	TGTGCGAGAGTGGGTAGCAGCAGCTGGTACATGGACTACTGG	CARVGSSSWYMDYW	IGHV3-21	IGHD6-13	IGHJ4	9	14	29	33
6	7.511266900350526E-4	TGTGCGAGAGCGATGGGGGGTGACTGGTCCTTCGACTACTGG	CARAMGGDWSFDYW	IGHV3-21	IGHD2-21	IGHJ4	9	18	25	29
6	7.511266900350526E-4	TGTGCGAGAGGCCGATGGTCCTACTGGTACTTCGATCTCTGG	CARGRWSYWYFDLW	IGHV4-34	IGHD2-8	IGHJ2	12	14	18	20
6	7.511266900350526E-4	TGTGCGAGAGGGCGTAGTGGGAGCTACTACGTCGACCTCTGG	CARGRSGSYYVDLW	IGHV3-21	IGHD1-26	IGHJ5	9	14	30	31
6	7.511266900350526E-4	TGTGCGAGAGACATCGTTGGAGTGTCTGGCCACGACTCCTGG	CARDIVGVSGHDSW	IGHV1-2	IGHD3-3	IGHJ5	10	16	23	32
6	7.511266900350526E-4	TGTGCGAGAGACAGCGTTGGGGTGTCTGGCCACGACCGCTGG	CARDSVGVSGHDRW	IGHV1-2	IGHD3-16	IGHJ5	10	16	21	32
6	7.511266900350526E-4	TGTGCGAGAATCGGGGGCAGCAGCTGGTACTTTGACTACTGG	CARIGGSSWYFDYW	IGHV3-21	IGHD6-13	IGHJ4	8	16	26	27
6	7.511266900350526E-4	TGTGCAAGAGATCCGGCGCGTCTAAACTGGTTCGACCCCTGG	CARDPARLNWFDPW	IGHV3-74	.	IGHJ5	12	-1	-1	24
6	7.511266900350526E-4	TGTGCGAGGGACTACGGTGACTACTACTTTGACTACTGG	CARDYGDYYFDYW	IGHV3-53	IGHD4-17	IGHJ4	7	9	20	21
6	7.511266900350526E-4	TGTGCGAGGAGGGAGTGGCTGGAGTTGTTTGACTACTGG	CARREWLELFDYW	IGHV4-4	IGHD6-19	IGHJ4	7	13	21	27
6	7.511266900350526E-4	TGTGCGAGACGTCCTCTTCCGTCTGCTTTTGATATCTGG	CARRPLPSAFDIW	IGHV4-39	IGHD1-14	IGHJ3	9	16	20	23
6	7.511266900350526E-4	TGTGCGAGACGGATTGAAGGGTATGCTTTTGATATCTGG	CARRIEGYAFDIW	IGHV4-39	.	IGHJ3	9	-1	-1	22
6	7.511266900350526E-4	TGTGCGAGAGATGGAGGAAACTGGTTCGACCCCTGG	CARDGGNWFDPW	IGHV3-30	.	IGHJ5	11	-1	-1	18
6	7.511266900350526E-4	TGTGCGAAATTCGGTATAGGTGGCACCTACTGG	CAKFGIGGTYW	IGHV3-23	IGHD1-26	IGHJ4	8	11	18	26
6	7.511266900350526E-4	TGTGCGAAAGGAGTCGAGGTCTCCTACTGG	CAKGVEVSYW	IGHV3-23	IGHD6-6	IGHJ4	9	13	17	23
6	7.511266900350526E-4	TGTGCGAGGGGCTTTGACTACTGG	CARGFDYW	IGHV4-59	.	IGHJ4	7	-1	-1	11
6	7.511266900350526E-4	TGTGCGAGAGGATTTGACTACTGG	CARGFDYW	IGHV4-59	.	IGHJ4	9	-1	-1	12
5	6.259389083625439E-4	TGTGCGAGATCCCTCCCCCTATGGTCGGGGCTTATGACTACGGTGACTACGGTGGCTTACGGTATGGACGTCTGG	CARSLPLWSGLMTTVTTVAYGMDVW	IGHV1-46	IGHD4-17	IGHJ6	8	33	50	63
5	6.259389083625439E-4	TGTGGGTCTGCCTCCGCCTTACAACTGGAACGACCCGGTGGGGCTTTATACTACTACTACTACATGGACGTCTGG	CGSASALQLERPGGALYYYYYMDVW	IGHV4-30-2	IGHD1-1	IGHJ6	3	19	33	48
5	6.259389083625439E-4	TGTGCGAGAGGCCTCCCCTTAAGTGGACGATTTTTGGAGTGGTTAGCGGGCCCCTACTACATGGACGTCTGG	CARGLPLSGRFLEWLAGPYYMDVW	IGHV1-8	IGHD3-3	IGHJ6	14	26	44	53
5	6.259389083625439E-4	TGTGCGAGAGGAGCCCCCATTACGATTTTTGGAGTGGTTATTGGCTACTACTACTACGGTATGGACGTCTGG	CARGAPITIFGVVIGYYYYGMDVW	IGHV1-8	IGHD3-3	IGHJ6	10	18	41	44
5	6.259389083625439E-4	TGTGCGAGAGATTTCTTGCTTGGTTTAAGGAGCAGTGGCTGGTACTACTACTACTACGGTATGGACGTCTGG	CARDFLLGLRSSGWYYYYYGMDVW	IGHV3-30	IGHD6-19	IGHJ6	15	30	41	42
5	6.259389083625439E-4	TGTGCGAGAGATGGGCAAGAAAGTATGGCTACGATTTTTGGAGTGGTTATTATGGGGGGTATGGACGTCTGG	CARDGQESMATIFGVVIMGGMDVW	IGHV4-4	IGHD3-3	IGHJ6	11	29	52	60
5	6.259389083625439E-4	TGTGCGAGGCATTACTATGGTTCGGGGAGTTATTACCTAGGCTACTACTACTACGGTATGGACGTCTGG	CARHYYGSGSYYLGYYYYGMDVW	IGHV3-21	IGHD3-10	IGHJ6	7	10	34	41
5	6.259389083625439E-4	TGTGCGAGAGCCAAGTATTATGATTACGTTTGGGGGAGTTATCGTCGCAACCCGAACTTTGACTACTGG	CARAKYYDYVWGSYRRNPNFDYW	IGHV4-34	IGHD3-16	IGHJ4	9	14	44	55
5	6.259389083625439E-4	TGTGCGAGAGGGTGGAGGTATTGTAGTAGTACCAGCTGCTATCGGCGTTACTACGGTATGGACGTCTGG	CARGWRYCSSTSCYRRYYGMDVW	IGHV4-34	IGHD2-2	IGHJ6	10	18	41	57
5	6.259389083625439E-4	TGTGCGAGAGATTTTAGGGTGGTAGCTGCTACAGACCTCAGCTACTACTACTACGGTATGGACGTCTGG	CARDFRVVAATDLSYYYYGMDVW	IGHV4-59	IGHD2-15	IGHJ6	11	17	31	41
5	6.259389083625439E-4	TGTGCGAGAGATAAATGGGAAAGTTCATATTTTGACTGGTTATTAATCTCGGGCTGGTTCGACCCCTGG	CARDKWESSYFDWLLISGWFDPW	IGHV4-31	IGHD3-9	IGHJ5	11	26	44	53
5	6.259389083625439E-4	TGTGCCAGAGCCCATTCCAGACGTATTACGATTTTTGGAGTGGTTATTACCTCCTTTGACTACTGG	CARAHSRRITIFGVVITSFDYW	IGHV4-30-2	IGHD3-3	IGHJ4	9	20	48	53
5	6.259389083625439E-4	TGTGCGAGACATGTGGTTGTTACGATTTTTGGAGTGGTTATTATCCCTGGAGCTTTTGATATCTGG	CARHVVVTIFGVVIIPGAFDIW	IGHV4-39	IGHD3-3	IGHJ3	13	19	43	51
5	6.259389083625439E-4	TGTGCGAGACATGTGACAAGTTCCCTTGTGGTGGTGATTGCTATCTCAGTATACTTTGACTACTGG	CARHVTSSLVVVIAISVYFDYW	IGHV4-39	IGHD2-21	IGHJ4	13	25	43	51
5	6.259389083625439E-4	TGTGCGAGACATATAACAGGTATTACGATTTTTGGAGTCCTATACTACTACTACATGGACGTCTGG	CARHITGITIFGVLYYYYMDVW	IGHV4-39	IGHD3-3	IGHJ6	11	19	37	42
5	6.259389083625439E-4	TGTGCGAGAACCTCCTCTATGGTTCGGGGGATTATTACGGCTAAAAGTTACGGTATGGACGTCTGG	CARTSSMVRGIITAKSYGMDVW	IGHV5-10-1	IGHD3-10	IGHJ6	8	16	36	54
5	6.259389083625439E-4	TGTACTAGAGTGCGGCTGAATGACTACAGACCGATTTACTACTACTACTACTACATGGACGTCTGG	CTRVRLNDYRPIYYYYYYMDVW	IGHV3-49	IGHD4-11	IGHJ6	9	19	28	35
5	6.259389083625439E-4	TGTACTAGAGATCGGTACCGGGCAGCTACTATGATAGTAGTGGTCGACTGGTACTTCGATCTCTGG	CTRDRYRAATMIVVVDWYFDLW	IGHV3-49	IGHD3-22	IGHJ2	12	26	43	46
5	6.259389083625439E-4	TGTACCACAGGATCTAGTATTACGATTTTTGGAGTGGTTATTAGACTGGAGGCTTTTGATATCTGG	CTTGSSITIFGVVIRLEAFDIW	IGHV3-15	IGHD3-3	IGHJ3	9	16	42	51
5	6.259389083625439E-4	TGTGCGAGATCCCCCGCTATTACTATGATAGTAGTGGTTATCTCCAACTGGTTCGACCCCTGG	CARSPAITMIVVVISNWFDPW	IGHV4-55	IGHD3-22	IGHJ5	9	17	40	44
5	6.259389083625439E-4	TGTGCGAGACGGGCTCTAGGATATTGTAGTGGTGGTAGCTGCTACTCGGGCTTTGACTACTGG	CARRALGYCSGGSCYSGFDYW	IGHV4-39	IGHD2-15	IGHJ4	9	15	46	50
5	6.259389083625439E-4	TGTGCGAGACATAGGAGGTTTACGATTTTTGGAGTGGTTATTAGGGGAGCTTTTGATATCTGG	CARHRRFTIFGVVIRGAFDIW	IGHV4-39	IGHD3-3	IGHJ3	11	19	42	48
5	6.259389083625439E-4	TGTGCGAGAGATAGAGCTCCTGGCTCTATAGCAGCTCGGCCCGATTACGGATTCCAGCACTGG	CARDRAPGSIAARPDYGFQHW	IGHV1-2	IGHD6-6	IGHJ1	11	26	37	51
5	6.259389083625439E-4	TGTGCGAAAGCGGGCAACTGGAACTACGTCGAACACTATCATTACTACTACATGGACGTCTGG	CAKAGNWNYVEHYHYYYMDVW	IGHV3-23	IGHD1-7	IGHJ6	9	15	28	42
5	6.259389083625439E-4	TGTGGGAGAGATTCGGGTCTATATTGTGGTGGTGATTGCTATTCGGGGGGCTTTGACTACTGG	CGRDSGLYCGGDCYSGGFDYW	IGHV1-69	IGHD2-21	IGHJ4	11	20	43	50
5	6.259389083625439E-4	TGTGCGAGATCTCGTGCAGATTGTAGTGGTGGTAGCTGCTACTTTTGGTTCGACCCCTGG	CARSRADCSGGSCYFWFDPW	IGHV4-55	IGHD2-15	IGHJ5	9	19	42	45
5	6.259389083625439E-4	TGTGCGAGATCCGGGTATTACTATGATGGAGGTGATTATTATCAATTTTTTGACCTCTGG	CARSGYYYDGGDYYQFFDLW	IGHV3-21	IGHD3-22	IGHJ5	8	14	40	51
5	6.259389083625439E-4	TGTGCGAGACCATCGCAGAATAGCAGCTGGTACGCCCCGTACTACTACATGGACGTCTGG	CARPSQNSSWYAPYYYMDVW	IGHV4-39	IGHD2-2	IGHJ6	9	19	32	39
5	6.259389083625439E-4	TGTGCGAGACGTTTCTGGAACTGGAACCACCTTGGCGACTACTTCTACATGGACGTCTGG	CARRFWNWNHLGDYFYMDVW	IGHV4-39	IGHD1-1	IGHJ6	9	18	26	37
5	6.259389083625439E-4	TGTGCGAGAGATAAGCCTTTACGTTTCGGGGAGTTTTCGCCCAACTACATTGACTTCTGG	CARDKPLRFGEFSPNYIDFW	IGHV3-11	IGHD3-16	IGHJ4	11	18	38	43
5	6.259389083625439E-4	TGTGCGGCCCTGGGTCCGGGTTGGACAGCAGTTCCTTATGGACACACAGACTACTGG	CAALGPGWTAVPYGHTDYW	IGHV3-23	IGHD1-7	IGHJ4	5	29	34	48
5	6.259389083625439E-4	TGTGCGAGGGGCCGGCTAGACTACGGTGACTTCGAACCCAACTGGTTCGACCCCTGG	CARGRLDYGDFEPNWFDPW	IGHV4-34	IGHD4-17	IGHJ5	12	18	30	38
5	6.259389083625439E-4	TGTGCGAGACTCGACTACGGGGATGACCTCGCAACCTACTTCTACATGGGCGTCTGG	CARLDYGDDLATYFYMGVW	IGHV4-39	IGHD4-17	IGHJ6	9	12	19	35
5	6.259389083625439E-4	TGTGCGAGACATCTTGGAAATTCCGGTGGTGATCACCATGATGTTTTTGATATCTGG	CARHLGNSGGDHHDVFDIW	IGHV4-39	IGHD2-21	IGHJ3	11	24	31	36
5	6.259389083625439E-4	TGTGCGAGAGGGGATGACGGGTACCAGCTGCTATGGAAAGGCTGGTTCGACCCCTGG	CARGDDGYQLLWKGWFDPW	IGHV4-4	IGHD2-2	IGHJ5	9	20	34	41
5	6.259389083625439E-4	TGTGCGAGAGGGAACCTCGGGTATAGCAGTGGCTGGTATCCATTTTGGGGCTACTGG	CARGNLGYSSGWYPFWGYW	IGHV3-21	IGHD6-19	IGHJ4	9	17	37	50
5	6.259389083625439E-4	TGTGCGAGAGAACGGTGGGAGCTATCCCAAGACTACTACTACTACATGGACGTCTGG	CARERWELSQDYYYYMDVW	IGHV3-64	IGHD1-26	IGHJ6	10	14	23	31
5	6.259389083625439E-4	TGTGCGAAAGATTCGAGCAGCAGCTGGTATTTTTCTGAGGCTGCTTTTGATGTCTGG	CAKDSSSSWYFSEAAFDVW	IGHV3-23	IGHD6-13	IGHJ3	11	15	28	41
5	6.259389083625439E-4	TGTGCGGGACATATTGTGGTGGTGACTGCTACCTACTGGTACTTCGATCTCTGG	CAGHIVVVTATYWYFDLW	IGHV4-55	IGHD2-21	IGHJ2	13	14	30	32
5	6.259389083625439E-4	TGTGCGAGACTTCGAACGGAAGACTATAGCAGTTCGTTAAACTTTGACTATTGG	CARLRTEDYSSSLNFDYW	IGHV3-23	IGHD6-6	IGHJ4	6	24	36	40
5	6.259389083625439E-4	TGTGCGAGAGCTTCCATTACTATGATAGTAGTGGTAGAGGCTTTTGATATCTGG	CARASITMIVVVEAFDIW	IGHV4-31	IGHD3-22	IGHJ3	9	15	34	39
5	6.259389083625439E-4	TGTGCGAGAGCGGTCAATGGTGGCAGTGGCTGGGGTGATGCTTTTGATATCTGG	CARAVNGGSGWGDAFDIW	IGHV3-11	IGHD6-19	IGHJ3	9	22	32	35
5	6.259389083625439E-4	TGTGCGAGAGGTTTTTTTGAGTGGTTATTATACCGGTACGGTATGGACGTCTGG	CARGFFEWLLYRYGMDVW	IGHV3-21	IGHD3-3	IGHJ6	9	12	37	42
5	6.259389083625439E-4	TGTGCGAGAGATCAGGGCCTCGATGAGTTGAACTTCTTCGGTATGGACGTCTGG	CARDQGLDELNFFGMDVW	IGHV3-21	IGHD1-7	IGHJ6	12	29	33	42
5	6.259389083625439E-4	TGTGCGAAGGATTTCTATCACAGTAGATCGGGGGGTTATCACAGTGACCTCTGG	CAKDFYHSRSGGYHSDLW	IGHV3-30	IGHD3-10	IGHJ5	24	27	38	45
5	6.259389083625439E-4	TGTGCGAAAAACGTATTGCCCGCCCACTACTACTACTACGGTATGGACGTCTGG	CAKNVLPAHYYYYGMDVW	IGHV3-30	IGHD3-10	IGHJ6	6	10	16	25
5	6.259389083625439E-4	TGTGCACGGATGATTTGGGAAGCTATGGTTAACTACTACTACATGGACGTCTGG	CARMIWEAMVNYYYMDVW	IGHV2-26	IGHD5-18	IGHJ6	10	20	30	31
5	6.259389083625439E-4	TGTGCAAGAGATGGGGGCCCGATCCAGGACGTCCCTGATGCTTTTGATATCTGG	CARDGGPIQDVPDAFDIW	IGHV3-74	IGHD1-1	IGHJ3	11	27	32	35
5	6.259389083625439E-4	TGTACTTCGGATACAGCTATGGCCTACTACTACTACTACGGTATGGACGTCTGG	CTSDTAMAYYYYYGMDVW	IGHV3-49	IGHD5-18	IGHJ6	5	8	21	24
5	6.259389083625439E-4	TGTGTAAGAGATGAGGCCGGAACTATGGATTTAGGCTGGTTCGACTCCTGG	CVRDEAGTMDLGWFDSW	IGHV3-9	IGHD1-14	IGHJ5	11	16	22	35
5	6.259389083625439E-4	TGTGCGACTCTAAGGGGTGACACTGGGGGCTACTGGTGGTTCGACCCCTGG	CATLRGDTGGYWWFDPW	IGHV4-4	IGHD1-26	IGHJ5	6	23	33	36
5	6.259389083625439E-4	TGTGCGAGTCTGACGGGTGATACTGGGGGCTACTGGTGGTTCGACCCCTGG	CASLTGDTGGYWWFDPW	IGHV4-4	IGHD1-26	IGHJ5	7	19	33	36
5	6.259389083625439E-4	TGTGCGAGTGGGTATTACGATTTTTGGAGTGGTTATGGGTTCGACCCCTGG	CASGYYDFWSGYGFDPW	IGHV4-39	IGHD3-3	IGHJ5	7	11	35	37
5	6.259389083625439E-4	TGTGCGAGGAGGGGGGATAGTAATGGCCCCTATGATGCTTTTGATATCTGG	CARRGDSNGPYDAFDIW	IGHV4-4	IGHD3-10	IGHJ3	7	16	23	31
5	6.259389083625439E-4	TGTGCGAGACTGACCCGAGGCTACACACCCGCCTACGCCTATGACTACTGG	CARLTRGYTPAYAYDYW	IGHV4-4	IGHD5-24	IGHJ4	8	18	24	41
5	6.259389083625439E-4	TGTGCGAGAGATCCCGGGGGATATTGTAGTAGTACCAGCTGCCCAAACTGG	CARDPGGYCSSTSCPNW	IGHV3-21	IGHD2-2	IGHJ4	12	18	41	46
5	6.259389083625439E-4	TGTGCGAGAGATCGGGGTCATTACTATGATAGTAGTGACTTTGACTACTGG	CARDRGHYYDSSDFDYW	IGHV4-4	IGHD3-22	IGHJ4	12	19	36	37
5	6.259389083625439E-4	TGTGCGAGAGAGACTACCGAGTTTAGCAGTTCATATTGGTTCGACCCCTGG	CARETTEFSSSYWFDPW	IGHV1-46	IGHD6-6	IGHJ5	10	17	28	36
5	6.259389083625439E-4	TGTGCGAGAAAATATTGTAGTGGTGGTAGCTGTTCCTACTTTGACTACTGG	CARKYCSGGSCSYFDYW	IGHV4-28	IGHD2-15	IGHJ4	10	11	31	35
5	6.259389083625439E-4	TGTGCGAAAGATATCCCATCGAGCTTTCGTGAGGACGGTATGGACGTCTGG	CAKDIPSSFREDGMDVW	IGHV3-21	IGHD6-6	IGHJ6	11	19	24	39
5	6.259389083625439E-4	TGTACCACAGCCCCTGGAATTTGGAATTTTGGAGAGGTTGTTGACTATTGG	CTTAPGIWNFGEVVDYW	IGHV3-15	IGHD3-3	IGHJ4	9	26	38	40
5	6.259389083625439E-4	TGTGTGAAAGGGTCGAACAATGGTTACGGGTACTTCTTTGACTACTGG	CVKGSNNGYGYFFDYW	IGHV3-23	IGHD5-18	IGHJ4	9	19	27	29
5	6.259389083625439E-4	TGTGCGAGGGATGAGGCTTTGGGTGGTTCGGGGAGACTCGACTACTGG	CARDEALGGSGRLDYW	IGHV3-20	IGHD3-10	IGHJ4	11	23	34	39
5	6.259389083625439E-4	TGTGCGAGATTTGAGTGGATGTCGGGAAATAATGCTTTTGATATCTGG	CARFEWMSGNNAFDIW	IGHV4-55	IGHD3-3	IGHJ3	9	12	17	31
5	6.259389083625439E-4	TGTGCGAGATTTGAGTGGATGTCGGGAAATAATGCTTTTGATATCTGG	CARFEWMSGNNAFDIW	IGHV3-53	IGHD3-3	IGHJ3	8	12	17	31
5	6.259389083625439E-4	TGTGCGAGACCAAGGTATAGTAGCACCTGGTACTACTTTGACTCCTGG	CARPRYSSTWYYFDSW	IGHV3-23	IGHD6-13	IGHJ4	6	13	28	29
5	6.259389083625439E-4	TGTGCGAGACATGAGGATCCCACGGGCCACACCCTCTTTGACTCCTGG	CARHEDPTGHTLFDSW	IGHV4-39	IGHD7-27	IGHJ4	12	14	20	35
5	6.259389083625439E-4	TGTGCGAGAGTAGGGTACAGCTATGGTTTTAACGGTATGGACGTCTGG	CARVGYSYGFNGMDVW	IGHV4-59	IGHD5-18	IGHJ6	9	15	27	36
5	6.259389083625439E-4	TGTGCGAGAGATCAGGATGGCTACGATTGGGACTACTTTGACTACTGG	CARDQDGYDWDYFDYW	IGHV3-21	IGHD5-12	IGHJ4	12	17	27	31
5	6.259389083625439E-4	TGTGCGAGAGAGGCTGGGAGTCCCTATAAGTACGGAATGGACGTCTGG	CAREAGSPYKYGMDVW	IGHV1-18	IGHD1-26	IGHJ6	10	14	19	36
5	6.259389083625439E-4	TGTGCGAAAGATCGGGGAGCAGTGGCTGACGAGGTGGGGGACTACTGG	CAKDRGAVADEVGDYW	IGHV3-33	IGHD6-19	IGHJ4	12	17	27	39
5	6.259389083625439E-4	TGTGCGAAAGATGGTTCGGGGAGTCCGCACAACTGGTTCGACCCCTGG	CAKDGSGSPHNWFDPW	IGHV3-23	IGHD3-10	IGHJ5	11	12	23	28
5	6.259389083625439E-4	TGTGCACACAGGGGGCAGCAGCTGCCACAGGGAGAGTTCGACCCCTGG	CAHRGQQLPQGEFDPW	IGHV2-5	IGHD6-13	IGHJ5	10	14	23	35
5	6.259389083625439E-4	TGTGCAAGAGAGGGAATTACTATGATAGTAGTGGCCCTTGACTACTGG	CAREGITMIVVALDYW	IGHV3-13	IGHD3-22	IGHJ4	10	15	33	37
5	6.259389083625439E-4	TGTGCAAAAGATGGATACAGCTATGCCTTTGATGCTTTTGATATCTGG	CAKDGYSYAFDAFDIW	IGHV3-9	IGHD5-18	IGHJ3	11	12	24	29
5	6.259389083625439E-4	TGTGCAAAAGATAAGACCTGGCTGGGTACTACTGTTTATGCTAACTGG	CAKDKTWLGTTVYANW	IGHV3-43	IGHD2-2	IGHJ1	12	24	32	43
5	6.259389083625439E-4	TGTGGGAAAGATCGTGTCGGCAGCTGGTACCGCTTTTTTGACTCCTGG	CGKDRVGSWYRFFDSW	IGHV3-23	IGHD2-2	IGHJ4	12	19	29	36
5	6.259389083625439E-4	TGTGCGAGTTCGGTTTTTGGACTGGTTACCTACTTTGACTACTGG	CASSVFGLVTYFDYW	IGHV3-21	IGHD3-3	IGHJ4	7	13	27	29
5	6.259389083625439E-4	TGTGCGAGCGATAGGATAGTGGGAGCTACTTACTTTGACTACTGG	CASDRIVGATYFDYW	IGHV4-4	IGHD1-26	IGHJ4	11	15	29	30
5	6.259389083625439E-4	TGTGCGAGACTTGGAGACTACGGTGACTACAGGTTCGACCCCTGG	CARLGDYGDYRFDPW	IGHV4-39	IGHD4-17	IGHJ5	9	15	29	31
5	6.259389083625439E-4	TGTGCGAGACTGGGGGAGTGGCTGGTACACTCTTTTGACTACTGG	CARLGEWLVHSFDYW	IGHV4-39	IGHD6-19	IGHJ4	9	16	27	33
5	6.259389083625439E-4	TGTGCGAGAGTCCCTCTCTACTACTACTACTACATGGACGTCTGG	CARVPLYYYYYMDVW	IGHV4-34	.	IGHJ6	9	-1	-1	17
5	6.259389083625439E-4	TGTGCGAGAGTAAAGTATAGTGGGAGCTACCATTTTGACCACTGG	CARVKYSGSYHFDHW	IGHV3-53	IGHD1-26	IGHJ4	9	14	29	33
5	6.259389083625439E-4	TGTGCGAAACCCAGTCCGATGGGTAACGACTACTTTGACTCCTGG	CAKPSPMGNDYFDSW	IGHV3-33	IGHD3-9	IGHJ4	6	10	15	28
5	6.259389083625439E-4	TGTGCACACCGATATGGCTACAATTCCCCCTACTTTGACTACTGG	CAHRYGYNSPYFDYW	IGHV2-5	IGHD5-24	IGHJ4	8	13	24	29
5	6.259389083625439E-4	TGTGCACACAAATGGGGCTGGAACTCGGCGGCCTTCGACCCCTGG	CAHKWGWNSAAFDPW	IGHV2-5	IGHD1-7	IGHJ5	9	17	24	33
5	6.259389083625439E-4	TGTGCAAGAGAGTGGATGGTGGTAACTCCAGCTTTTGACTACTGG	CAREWMVVTPAFDYW	IGHV3-74	IGHD4-23	IGHJ4	10	17	28	33
5	6.259389083625439E-4	TGTACTAGAGTTAAAGATTTTTGGACTGGTTACTTTGACTACTGG	CTRVKDFWTGYFDYW	IGHV3-49	IGHD3-3	IGHJ4	9	15	29	30
5	6.259389083625439E-4	TGTGCGAGACTTGGGTCAAGCAGCTGGTACTTTGACTACTGG	CARLGSSSWYFDYW	IGHV4-39	IGHD2-2	IGHJ4	9	18	26	27
5	6.259389083625439E-4	TGTGCGAGAGCTTGGGGGAACGGGCCCCCCTTTGACTACTGG	CARAWGNGPPFDYW	IGHV4-4	IGHD3-16	IGHJ4	9	11	18	29
5	6.259389083625439E-4	TGTGCGAGAACAGTCCTCCCTTACTACGTTATGGACGTCTGG	CARTVLPYYVMDVW	IGHV3-21	IGHD3-22	IGHJ6	8	20	28	30
5	6.259389083625439E-4	TGTGCACGGATGGTTACTAATGGTGTATCCCTTGACTACTGG	CARMVTNGVSLDYW	IGHV2-70	IGHD2-8	IGHJ4	10	14	27	31
5	6.259389083625439E-4	TGTGCAACAGACCGTCCCCGAACTGGGGATCTTGACTACTGG	CATDRPRTGDLDYW	IGHV1-24	IGHD7-27	IGHJ4	10	20	30	31
5	6.259389083625439E-4	TGTGCAAAAGAAGGTCGGGGAGCTGGCTACTTTGACTACTGG	CAKEGRGAGYFDYW	IGHV3-9	IGHD3-10	IGHJ4	10	14	21	26
5	6.259389083625439E-4	TGTGGGAGAACACCACCTAGCGCTGACTACGTTGACTCCTGG	CGRTPPSADYVDSW	IGHV4-39	IGHD2-21	IGHJ4	8	10	16	25
5	6.259389083625439E-4	TGTACTAGAGACGATTTTTGGAGTGGTTATTATGTGTACTGG	CTRDDFWSGYYVYW	IGHV3-49	IGHD3-3	IGHJ4	10	11	32	36
5	6.259389083625439E-4	TGTGCGAAAGTGCGGAACTACTGGTACTTCGATCTCTGG	CAKVRNYWYFDLW	IGHV3-23	IGHD1-14	IGHJ2	9	12	16	17
5	6.259389083625439E-4	TGTGCAAGGCTCGAGGTTCTTGACGGCATAGACGTCTGG	CARLEVLDGIDVW	IGHV6-1	IGHD6-6	IGHJ6	7	9	14	26
5	6.259389083625439E-4	TGTGCGACTGGTGGATACAGCTACGCTGACTCCTGG	CATGGYSYADSW	IGHV3-20	IGHD5-18	IGHJ4	6	10	22	26
5	6.259389083625439E-4	TGTGCGAGAGAAGGTGGGAACTGGTTCGACCCCTGG	CAREGGNWFDPW	IGHV3-30	IGHD2-15	IGHJ5	10	12	16	18
5	6.259389083625439E-4	TGTGCGAGAAGTCTTTACGTGGTCTTTGACTTCTGG	CARSLYVVFDFW	IGHV4-4	IGHD1-14	IGHJ4	8	16	22	23
5	6.259389083625439E-4	TGTACAAGAGAGTTTGGGGCTTCCTTTGACTACTGG	CTREFGASFDYW	IGHV3-74	IGHD3-16	IGHJ4	10	11	18	23
5	6.259389083625439E-4	TGTGCGAGATGGTACGGTGCTCTTGACTACTGG	CARWYGALDYW	IGHV3-53	IGHD4-17	IGHJ4	8	12	18	22
5	6.259389083625439E-4	TGTGCGAGACTCGGGGGCGACTACTGG	CARLGGDYW	IGHV5-10-1	IGHD3-10	IGHJ4	9	10	15	18
5	6.259389083625439E-4	TGTGCGAGAGGTTTTGACTACTGG	CARGFDYW	IGHV4-59	.	IGHJ4	9	-1	-1	12
4	5.00751126690035E-4	TGTGCGAGAGATGTCCCATATTGTGGTGGTGATTGCTATTTGTTTTTGGGGGAGCTTAACGTGGGTTACTACTACTACTACTACATGGACGTCTGG	CARDVPYCGGDCYLFLGELNVGYYYYYYMDVW	IGHV1-18	IGHD2-21	IGHJ6	11	16	39	65
4	5.00751126690035E-4	TGTGCGAGAGGCCACGAGTTTTATTACGATTTTTGGAGCGGTTTTTCTAAAAATTACTACTACTTCTACTACATGGACGTCTGG	CARGHEFYYDFWSGFSKNYYYFYYMDVW	IGHV1-8	IGHD3-3	IGHJ6	12	21	42	52
4	5.00751126690035E-4	TGTGCGAGAGAGAGCAGGGCGATAGTGGATACAGCTATGGAACCGGACTCGTCGGGGCTACACTACTACGGTATGGACGTCTGG	CARESRAIVDTAMEPDSSGLHYYGMDVW	IGHV4-59	IGHD5-18	IGHJ6	10	24	39	61
4	5.00751126690035E-4	TGTTCTAGAAATACTAGGGTTACGCATTATGGAGTGATTCTTATAGCGTATTGGTACCACTACTATTATATGGACGTCTGG	CSRNTRVTHYGVILIAYWYHYYYMDVW	IGHV3-49	IGHD3-3	IGHJ6	8	19	44	54
4	5.00751126690035E-4	TGTGCGAGACAGGCCCTCCCTAAGGGGTACCAGGTATTACGGGTGACCACAAAGTTTTTCCACTACTACATGGACGTCTGG	CARQALPKGYQVLRVTTKFFHYYMDVW	IGHV3-21	IGHD3-3	IGHJ6	8	33	40	61
4	5.00751126690035E-4	TGTGCGAGAGATTCTGATATTGTAGTAGTACCAGCTGCTATACAGGGGGCTTACTACTACTACTACTACATGGACGTCTGG	CARDSDIVVVPAAIQGAYYYYYYMDVW	IGHV3-30	IGHD2-2	IGHJ6	11	15	40	50
4	5.00751126690035E-4	TGTGCGAGAGATCTGGGGGTACAATCCGACAGCAGCAGCTGGTGGGGTGGGGTATACTACTACTACGGTATGGACGTCTGG	CARDLGVQSDSSSWWGGVYYYYGMDVW	IGHV1-46	IGHD6-13	IGHJ6	13	30	42	54
4	5.00751126690035E-4	TGTGCGAGAGATCTGGGGGTACAATCCGACAGCAGCAGCTGGTGGGGTGGGGTATACTACTACTACGGTATGGACGTCTGG	CARDLGVQSDSSSWWGGVYYYYGMDVW	IGHV3-53	IGHD6-13	IGHJ6	13	30	42	54
4	5.00751126690035E-4	TGTGCGAGAGATCAATATCTACCGTGGGATATTGTAGTGGTGGTAGCTGCTACGGGGGCTATAGACGCTTTTGATATCTGG	CARDQYLPWDIVVVVAATGAIDAFDIW	IGHV1-18	IGHD2-15	IGHJ3	12	26	52	66
4	5.00751126690035E-4	TGTGCGAGAGATGCTATGTACGGGGAAATAACGATTTTTGGAGTGGTTAAGAGTAGGGCTGAGGACTACATGGACGTCTGG	CARDAMYGEITIFGVVKSRAEDYMDVW	IGHV3-21	IGHD3-3	IGHJ6	11	30	48	64
4	5.00751126690035E-4	TGTGCGAGAGATATTGCGCCTGAACCCGGGTGGAACGGTGACTACGAAGGCTACTACTACTACTACGGTATGGACGTCTGG	CARDIAPEPGWNGDYEGYYYYYGMDVW	IGHV1-18	IGHD4-17	IGHJ6	11	34	45	51
4	5.00751126690035E-4	TGTGCGAGAGATCTGGGCCGCCCGAAGTATTGTAGTAGTACCAGCTGCTATAAGCCTCTGGGCTGGTTCGACCCCTGG	CARDLGRPKYCSSTSCYKPLGWFDPW	IGHV4-31	IGHD2-2	IGHJ5	13	27	50	62
4	5.00751126690035E-4	TGTGCGAGAGAGTCCCTTCCGCCCTATTACGATATTTTGACTGGTTATTATGGAGACTACTACTACATGGACGTCTGG	CARESLPPYYDILTGYYGDYYYMDVW	IGHV3-30	IGHD3-9	IGHJ6	10	24	50	55
4	5.00751126690035E-4	TGTGCACGCCTATACGATTTTTGGGGTGGTTATCTGTCGTGGGAGGGGACCCACTACGCCTACGCTATGGACGTCTGG	CARLYDFWGGYLSWEGTHYAYAMDVW	IGHV2-26	IGHD3-3	IGHJ6	7	12	32	66
4	5.00751126690035E-4	TGTGCAAAACCTCTATGCTGCATCTTCACATCCTGTGGTGGTGACTGCCAAGCGGAGGGTGCTGCTTTTGATATCTGG	CAKPLCCIFTSCGGDCQAEGAAFDIW	IGHV3-43	IGHD2-21	IGHJ3	8	33	47	62
4	5.00751126690035E-4	TGTGCGAGACATAGGCTAGGGCAGGGGTATTGTAGTAGTACCAGCTGCTATATATCGAGCTACTTTGACTACTGG	CARHRLGQGYCSSTSCYISSYFDYW	IGHV1-69	IGHD2-2	IGHJ4	8	27	50	59
4	5.00751126690035E-4	TGTGCGAGAGATCGGGGGGCGATTACTGTGGTGTTAATTGCTTTTTTTTCCTCGGGTGGCGCTTTTGATATCTGG	CARDRGAITVVLIAFFSSGGAFDIW	IGHV1-46	IGHD3-10	IGHJ3	12	21	31	60
4	5.00751126690035E-4	TGTGCGAGTGACCCGGCTCGGGATCATTTTGATAGCAGTGGTTATCACCTTGGGTATGGTATGGACGTCTGG	CASDPARDHFDSSGYHLGYGMDVW	IGHV3-11	IGHD3-22	IGHJ6	7	29	44	60
4	5.00751126690035E-4	TGTGCGAGGATTGTAGTAGTACCAGCTGCTATAGAGGCGTTTTACTACTACTACTACTACATGGACGTCTGG	CARIVVVPAAIEAFYYYYYYMDVW	IGHV3-21	IGHD2-2	IGHJ6	7	9	31	41
4	5.00751126690035E-4	TGTGCGAGATCGGGTTTAGCCGCTTTCTCTATGGTTCGGGGAGTTACATTCAAGAACTGGTTCGACCCCTGG	CARSGLAAFSMVRGVTFKNWFDPW	IGHV4-4	IGHD3-10	IGHJ5	8	28	45	54
4	5.00751126690035E-4	TGTGCGAGAGGCTTAGCCTCTATTACTATGATAGTAGTGGTCCCACTCAGATCGTACTACTTTGACTACTGG	CARGLASITMIVVVPLRSYYFDYW	IGHV1-8	IGHD3-22	IGHJ4	11	20	40	53
4	5.00751126690035E-4	TGTGCGAGAGGCCCAGGGCATAGCGGGAACTATTGGGGTAATTACTACTACTACTACGCTATGGACGTCTGG	CARGPGHSGNYWGNYYYYYAMDVW	IGHV1-8	IGHD2-2	IGHJ6	12	16	23	40
4	5.00751126690035E-4	TGTGCGAGAGATCTGAGGCTCGGGGGACGATTTTTGGAGTGGCTGCTAGAGGCGGGGTACATGGACGTCTGG	CARDLRLGGRFLEWLLEAGYMDVW	IGHV3-30	IGHD3-3	IGHJ6	13	26	41	57
4	5.00751126690035E-4	TGTGCGAGAGATCGTGTACTTATTCGAGGATTACGATATTTTGACCGGTTATCGTTCTGGTTCGACCCCTGG	CARDRVLIRGLRYFDRLSFWFDPW	IGHV3-20	IGHD3-9	IGHJ5	12	29	51	56
4	5.00751126690035E-4	TGTGCGAGAGATATAGGATATTTTGACTGGTCGCGATTCTATTACTACTACTACTACTACATGGACGTCTGG	CARDIGYFDWSRFYYYYYYYMDVW	IGHV3-30	IGHD3-9	IGHJ6	11	16	30	39
4	5.00751126690035E-4	TGTGCACACAGTACCCAATCCCTTATGATTACGTTTGGGGGAGTTATCGCTTACTGGTACTTCGATCTCTGG	CAHSTQSLMITFGGVIAYWYFDLW	IGHV2-5	IGHD3-16	IGHJ2	10	22	48	51
4	5.00751126690035E-4	TGTGCAACAGCATTCGTAGTACCAGCTGCTATACCGACCTGGGAGGGGTACTACTACGGTATGGACGTCTGG	CATAFVVPAAIPTWEGYYYGMDVW	IGHV1-24	IGHD2-2	IGHJ6	9	15	35	48
4	5.00751126690035E-4	TGTGCAAAAGATATGATTGCCTTTGGGGGAGTTATCGGCATAACTTACTACTACTACGGTATGGACGTCTGG	CAKDMIAFGGVIGITYYYYGMDVW	IGHV3-9	IGHD3-16	IGHJ6	13	14	36	45
4	5.00751126690035E-4	TGTGCCGCCCGTTTAAACTATTACGATTTTTGGAGTGGTTATTATAGAGGGGATGCTTTTGATATCTGG	CAARLNYYDFWSGYYRGDAFDIW	IGHV4-31	IGHD3-3	IGHJ3	4	18	45	51
4	5.00751126690035E-4	TGTGCGGCCAATCTATGGTTCGGGGAGTCCACCATCAGGGACTACTACTACTACGGTATGGACGTCTGG	CAANLWFGESTIRDYYYYGMDVW	IGHV1-58	IGHD3-10	IGHJ6	7	12	27	40
4	5.00751126690035E-4	TGTGCGAGACTAGGCGCCGTGAGCCAGTGGCCAATGATAGTCGTCTACTACTACTACATGGACGTCTGG	CARLGAVSQWPMIVVYYYYMDVW	IGHV4-39	IGHD3-22	IGHJ6	9	33	40	44
4	5.00751126690035E-4	TGTGCGAGACATTTCAAGCGGCGTACTATGATAGTAGTGGGCGGCTACTACTACTACATGGACGTCTGG	CARHFKRRTMIVVGGYYYYMDVW	IGHV4-39	IGHD3-22	IGHJ6	11	23	39	44
4	5.00751126690035E-4	TGTGCGAGACATTCCCCCCATTACTATGATAGTAGTGGTTATTACCCCACGGGGTACATGGACGTCTGG	CARHSPHYYDSSGYYPTGYMDVW	IGHV4-39	IGHD3-22	IGHJ6	11	19	44	54
4	5.00751126690035E-4	TGTGCGAGAGTCGGGGTTCGGGGAGCTACCCGTCCCTCTTACTACTACTACTACGGTATGGACGTCTGG	CARVGVRGATRPSYYYYYGMDVW	IGHV4-4	IGHD3-10	IGHJ6	9	14	24	38
4	5.00751126690035E-4	TGTGCGAGAGCTCGCAAGAATCCTACGGTATTACGATTTTTGGAGTGGTTGAGGTACATGGACGTCTGG	CARARKNPTVLRFLEWLRYMDVW	IGHV4-59	IGHD3-3	IGHJ6	9	27	49	54
4	5.00751126690035E-4	TGTGCGAGAGGTGACGAGGGTGTGGCTACGATTATTGGTGACTACTACTACTACGGTATGGACGTCTGG	CARGDEGVATIIGDYYYYGMDVW	IGHV4-4	IGHD5-12	IGHJ6	9	21	33	40
4	5.00751126690035E-4	TGTGCGAGAGACCGCCGCTCTTGTAGTACTTCCACCTGCTCTCATTACTACTACTACATCGACGTCTGG	CARDRRSCSTSTCSHYYYYIDVW	IGHV3-21	IGHD2-2	IGHJ6	10	20	39	45
4	5.00751126690035E-4	TGTGCGAGAGAGGTTGTAGTAGTACCAGCTGCTAGGGTCCTGAGGTACTACTACTACATGGACGTCTGG	CAREVVVVPAARVLRYYYYMDVW	IGHV4-34	IGHD2-2	IGHJ6	9	13	33	45
4	5.00751126690035E-4	TGTGCGAGAACAACGAAGATTTTTGGAGTGGCCCGGCGGGGGGACTCCTACTACTACATGGACGTCTGG	CARTTKIFGVARRGDSYYYMDVW	IGHV4-34	IGHD3-3	IGHJ6	8	17	30	43
4	5.00751126690035E-4	TGTGCACGGATACTGCATTACGATATTTTGACTGGTTATTATCCTCACCCAGGGGTCTTTGACTACTGG	CARILHYDILTGYYPHPGVFDYW	IGHV2-26	IGHD3-9	IGHJ4	12	16	41	56
4	5.00751126690035E-4	TGTGCAACGTCCCAGGTAGTGGCTGGTACGGGACGTAGCTACTACTACTACTACGGTATGGACGTCTGG	CATSQVVAGTGRSYYYYYGMDVW	IGHV1-24	IGHD6-19	IGHJ6	7	17	29	39
4	5.00751126690035E-4	TGTGCAAAAGATTTGGGGGTGGGTAGTGTTGGTAATTTCGGATACTTCTACTATGGTATGGACGTCTGG	CAKDLGVGSVGNFGYFYYGMDVW	IGHV3-9	IGHD3-10	IGHJ6	11	48	56	57
4	5.00751126690035E-4	TGTGCGGGAGCGGTATATTGTAGTAGTACCAGTTGCACTACTGAGTACTACTACATGGACGTCTGG	CAGAVYCSSTSCTTEYYYMDVW	IGHV4-59	IGHD2-2	IGHJ6	9	14	35	36
4	5.00751126690035E-4	TGTGCGAGCGCCCTTGAAAATTACGATATTTTGACTGGTTATTATCAAGGGTGGTTCGACCCCTGG	CASALENYDILTGYYQGWFDPW	IGHV1-18	IGHD3-9	IGHJ5	7	19	44	51
4	5.00751126690035E-4	TGTGCGAGCGAGGCGGTGGTGTACTATGATAGTAGTGGTTATTACTACTATGCTTTTGATATCTGG	CASEAVVYYDSSGYYYYAFDIW	IGHV4-4	IGHD3-22	IGHJ3	7	21	47	49
4	5.00751126690035E-4	TGTGCGAGATCAGTAGTACCAGCTGCTACGCCATATTACTACTACTACTACGCTATGGACGTCTGG	CARSVVPAATPYYYYYYAMDVW	IGHV4-55	IGHD2-2	IGHJ6	9	11	31	32
4	5.00751126690035E-4	TGTGCGAGACTCAGGTCAAGACCTAGTGATATTGTAGTAGTAGGCTACTACTACATGGACGTCTGG	CARLRSRPSDIVVVGYYYMDVW	IGHV4-39	IGHD2-2	IGHJ6	9	21	41	44
4	5.00751126690035E-4	TGTGCGAGACAGGTGTGGTACTATGATAGTAGTGGTTACCCACACCTCGAGCCTTTTGACTACTGG	CARQVWYYDSSGYPHLEPFDYW	IGHV4-39	IGHD3-22	IGHJ4	10	18	37	54
4	5.00751126690035E-4	TGTGCGAGAGATATAAGGCGTATTACGATTTTTGGAGTGGTCGACCGGGGGGGTATGGACGTCTGG	CARDIRRITIFGVVDRGGMDVW	IGHV4-4	IGHD3-3	IGHJ6	11	18	40	54
4	5.00751126690035E-4	TGTGCGAGAGATACGGGGAGTATTACGATTTTTGGAGTGGTTATTGAAGAGTACTTTGACTACTGG	CARDTGSITIFGVVIEEYFDYW	IGHV1-46	IGHD3-3	IGHJ4	11	19	44	51
4	5.00751126690035E-4	TGTGCGAGAACGGGGGATTATTACGATTTTTGGAGTGGTTATTCGGGGGCATACTTTGACTACTGG	CARTGDYYDFWSGYSGAYFDYW	IGHV4-59	IGHD3-3	IGHJ4	8	18	42	51
4	5.00751126690035E-4	TGTGCGAAAGATCTCGACGGCTATTGTAGTGGTGGTAGCTGCTACTACTACGGTATGGACGTCTGG	CAKDLDGYCSGGSCYYYGMDVW	IGHV3-21	IGHD2-15	IGHJ6	14	21	40	41
4	5.00751126690035E-4	TGTACCACAGATGGGGATTACGATTTTTGGAGTGGTTATTATTACTACTCCTACATGGGCGTCTGG	CTTDGDYDFWSGYYYYSYMGVW	IGHV3-15	IGHD3-3	IGHJ6	11	16	34	35
4	5.00751126690035E-4	TGTACAAGAGGGAGTCACAGCACTAGGTACGATGACCACGGAGACTACTACGGTATGGACGTCTGG	CTRGSHSTRYDDHGDYYGMDVW	IGHV6-1	IGHD4-17	IGHJ6	9	31	40	43
4	5.00751126690035E-4	TGTGCGAGACATAGGGGGAAGCAGCTTTTTGGAGTGGTTATTATCCAGATGTTTGACTATTGG	CARHRGKQLFGVVIIQMFDYW	IGHV4-39	IGHD3-3	IGHJ4	11	25	43	51
4	5.00751126690035E-4	TGTGCGAGACATAAATCGGGGGTCCAATTCTTAGTGGCTACGATCCAATCATTTGACTACTGG	CARHKSGVQFLVATIQSFDYW	IGHV4-39	IGHD5-12	IGHJ4	11	31	43	51
4	5.00751126690035E-4	TGTGCGAGAGCATATGAAGAAATTACGATTTTTGGAGTGGTCAAATCCTCCATGGACGTCTGG	CARAYEEITIFGVVKSSMDVW	IGHV3-21	IGHD3-3	IGHJ6	9	21	40	50
4	5.00751126690035E-4	TGTGCGAGAGGTACGGTGGTCATCATTGCTGTCGACGACCGACACGACACCTTTGACATCTGG	CARGTVVIIAVDDRHDTFDIW	IGHV1-8	IGHD4-23	IGHJ3	10	11	19	51
4	5.00751126690035E-4	TGTGCGAGAGGCGGCGTCGGTGATTTTTGGAGTGGTTATTATGCGGATGCTTTTGATATCTGG	CARGGVGDFWSGYYADAFDIW	IGHV1-8	IGHD3-3	IGHJ3	11	21	41	45
4	5.00751126690035E-4	TGTGCGAGAGAAGAGGTTTTTTATACAGCTATGGGGCGACAGGGGAGCTGGTTCGACCCCTGG	CAREEVFYTAMGRQGSWFDPW	IGHV4-31	IGHD5-18	IGHJ5	10	22	33	47
4	5.00751126690035E-4	TGTGCGAAAGATTCCGGTATTACGATTTTTGGAGTGGTTACCACCTACTACTTTGACTACTGG	CAKDSGITIFGVVTTYYFDYW	IGHV3-23	IGHD3-3	IGHJ4	11	16	39	45
4	5.00751126690035E-4	TGTGCGAAAGATCAAGGGATTACGATTTTTGGAGTGGCCATCATAGGGGCTTTTGATATCTGG	CAKDQGITIFGVAIIGAFDIW	IGHV3-30	IGHD3-3	IGHJ3	12	18	36	48
4	5.00751126690035E-4	TGTGCAAGAGCGGAGATGGCTACAATTTTTTCTTACTACTACTACTACGGTATGGACGTCTGG	CARAEMATIFSYYYYYGMDVW	IGHV3-13	IGHD5-24	IGHJ6	9	12	26	32
4	5.00751126690035E-4	TGTGCGGCCGAACGATTTTTGGAGTGGTTATCACAGGGCTACTACGGTATGGACGTCTGG	CAAERFLEWLSQGYYGMDVW	IGHV4-31	IGHD3-3	IGHJ6	5	11	30	38
4	5.00751126690035E-4	TGTGCGAGACAGCCTTATTTGGAGTGGTTATTCCATGTTGAGGTTTCATTTGACTACTGG	CARQPYLEWLFHVEVSFDYW	IGHV4-39	IGHD3-3	IGHJ4	10	17	31	48
4	5.00751126690035E-4	TGTGCGAGAGTTGAGGTGTGGGGATATTGTAGTGGTGGTAGCTGCTACCCTGACTACTGG	CARVEVWGYCSGGSCYPDYW	IGHV1-18	IGHD2-15	IGHJ4	9	21	47	50
4	5.00751126690035E-4	TGTGCGAGAGGCCTAGCAGTAACTACTTTCTACTACTACTACAACGGTATGGACGTCTGG	CARGLAVTTFYYYYNGMDVW	IGHV4-34	IGHD4-11	IGHJ6	13	16	25	30
4	5.00751126690035E-4	TGTGCGAGAGGACGGGGACGATATAGAGATGGCCTCAATTTACATTCTTTTGACTACTTT	CARGRGRYRDGLNLHSFDYF	IGHV3-21	IGHD5-24	IGHJ4	9	23	39	48
4	5.00751126690035E-4	TGTGCGAGAGGAGCGTGGGAGGGTCTAGATTTTTGGAGTGGTTATTATACGGACTACTGG	CARGAWEGLDFWSGYYTDYW	IGHV3-30	IGHD3-3	IGHJ4	9	27	49	51
4	5.00751126690035E-4	TGTGCGAGAGATAAGCCTTTACGTTTCGGGGAGTTTTCGCCCAACTACTTTGACTTCTGG	CARDKPLRFGEFSPNYFDFW	IGHV3-11	IGHD3-16	IGHJ4	11	18	38	43
4	5.00751126690035E-4	TGTGCGAGAACGGTTCGGGGAGTTTTGATAGTCTATTACTACTACTACATGGACGTCTGG	CARTVRGVLIVYYYYYMDVW	IGHV4-34	IGHD3-10	IGHJ6	8	11	23	32
4	5.00751126690035E-4	TGTGCGAAGGTGGAGTTTAGCACTTCCCATCGATATTACTATTATAGTCTGGAAGTCTGG	CAKVEFSTSHRYYYYSLEVW	IGHV3-53	IGHD3-22	IGHJ6	6	33	47	49
4	5.00751126690035E-4	TGTGCGAAAGATGTATATTGTAGTGGTGGTAGCTGCTACTCCGATGGTATGGACGTCTGG	CAKDVYCSGGSCYSDGMDVW	IGHV3-23	IGHD2-15	IGHJ6	11	14	42	48
4	5.00751126690035E-4	TGTGCAAGAGTGGCCCCCGATTGTAGTGGTGGTAGCTGCTACCACTGGTTCGACCCCTGG	CARVAPDCSGGSCYHWFDPW	IGHV6-1	IGHD2-15	IGHJ5	9	19	38	39
4	5.00751126690035E-4	TGTACGAGAGTTGGAGGCTACTACGGTTCGGGGACTTTTCATGACGTCGCCGACCACTGG	CTRVGGYYGSGTFHDVADHW	IGHV3-21	IGHD3-10	IGHJ5	9	18	46	50
4	5.00751126690035E-4	TGCGCGAGAGTTTCTATTACATTCACAGCTAACGTGCCATTGGCGTCCTTCGACCCCTGG	CARVSITFTANVPLASFDPW	IGHV4-4	IGHD5-18	IGHJ5	9	24	30	48
4	5.00751126690035E-4	TGTGCGGCTACGATCGACTACGGTGACTACGTCCCCCATACAGCTATGGACTACTGG	CAATIDYGDYVPHTAMDYW	IGHV4-4	IGHD4-17	IGHJ4	5	15	31	48
4	5.00751126690035E-4	TGTGCGGGTGAGCAGCAGCTGTTTTGGGACTACTACTACTACGGTATGGACGTCTGG	CAGEQQLFWDYYYYGMDVW	IGHV4-4	IGHD6-13	IGHJ6	5	10	20	28
4	5.00751126690035E-4	TGTGCGATCGAGGCGTATTACTATGGTTCGGGGAGTTATTACCCAAGTGACTACTGG	CAIEAYYYGSGSYYPSDYW	IGHV4-34	IGHD3-10	IGHJ4	6	13	40	47
4	5.00751126690035E-4	TGTGCGAGCCCCGGTGGGAGCTACTCAAGCTACTACTACTACGGTATGGACGTCTGG	CASPGGSYSSYYYYGMDVW	IGHV1-69	IGHD1-26	IGHJ6	7	13	24	29
4	5.00751126690035E-4	TGTGCGAGGGGCTTATGGTTCGGGGAGTTATTAGACTACTACGGTATGGACGTCTGG	CARGLWFGELLDYYGMDVW	IGHV5-10-1	IGHD3-10	IGHJ6	7	13	32	34
4	5.00751126690035E-4	TGTGCGAGACCGTTCATTTTGGGGTTGCCGACGTCATACATTTGGTTCGACCCCTGG	CARPFILGLPTSYIWFDPW	IGHV4-39	IGHD1-1	IGHJ5	9	28	34	42
4	5.00751126690035E-4	TGTGCGAGAGTCGCACACGACTCTTGGAGTGGTTATGTCAAGGGCTTGGACGTCTGG	CARVAHDSWSGYVKGLDVW	IGHV4-4	IGHD3-3	IGHJ6	9	16	35	46
4	5.00751126690035E-4	TGTGCGAGAGGCCTAGGGAAGTGGGAGCTAGTAGAGAAGTACTACTTTGACTACTGG	CARGLGKWELVEKYYFDYW	IGHV1-8	IGHD1-26	IGHJ4	13	19	29	37
4	5.00751126690035E-4	TGTGCGAGAGACGCATTACGATATTTTGACTGGTTGGCCTACGGTATGGACGTCTGG	CARDALRYFDWLAYGMDVW	IGHV3-21	IGHD3-9	IGHJ6	10	14	34	45
4	5.00751126690035E-4	TGTGCGAGAGAAGGACCGGAAGAACTTTTGACTGATTACTGGTTCTTCGGTCTCTGG	CAREGPEELLTDYWFFGLW	IGHV3-48	IGHD3-9	IGHJ2	10	25	33	36
4	5.00751126690035E-4	TGCACTAGACGACTGGATTATTATGATAGTAGTGGCTATTATGCTCTTGATATTTGG	CTRRLDYYDSSGYYALDIW	IGHV3-73	IGHD3-22	IGHJ3	9	16	39	40
4	5.00751126690035E-4	TGTGTGAGACTGCCGAGTCAGTATTACTTTGATAGTAATTATTTTGAACATTGG	CVRLPSQYYFDSNYFEHW	IGHV3-20	IGHD3-22	IGHJ4	8	20	36	51
4	5.00751126690035E-4	TGTGCCACTCTTGTGGTGGTGACTGCTTTTGGGGGCGACTGGGTCGACCCCTGG	CATLVVVTAFGGDWVDPW	IGHV3-21	IGHD2-21	IGHJ5	4	10	26	37
4	5.00751126690035E-4	TGTGCGCGAGACTCAGGCAGCGGGAACTACAATGGCGATGCTATTGATCTCTGG	CARDSGSGNYNGDAIDLW	IGHV3-53	IGHD1-7	IGHJ3	10	22	29	36
4	5.00751126690035E-4	TGTGCGACAACGGGAGCCACGATTTTTGGAGTCGTTGGCTGGTTCGACCCCTGG	CATTGATIFGVVGWFDPW	IGHV4-31	IGHD3-3	IGHJ5	6	18	35	38
4	5.00751126690035E-4	TGTGCGAGGGTCCCACTGGGATATAGCAGTGCTTCATACCGATTTGACTACTGG	CARVPLGYSSASYRFDYW	IGHV4-4	IGHD6-19	IGHJ4	7	21	30	42
4	5.00751126690035E-4	TGTGCGAGACGCCGATTCTACAATACTCAGGTGGACTGGTACTTCGATCTCTGG	CARRRFYNTQVDWYFDLW	IGHV4-34	IGHD2-15	IGHJ2	12	17	24	34
4	5.00751126690035E-4	TGTGCGAGAGCTACGTATTACTATGATAGTAGTGGTTATTACGAGTCCTACTGG	CARATYYYDSSGYYESYW	IGHV3-21	IGHD3-22	IGHJ4	9	11	41	47
4	5.00751126690035E-4	TGTGCGAGAGGGGAAATAACGATTTTTGGAGTGCTTAGCATCTTTGACTCCTGG	CARGEITIFGVLSIFDSW	IGHV4-34	IGHD3-3	IGHJ4	10	18	36	41
4	5.00751126690035E-4	TGTGCGAGAGGAAGTCGAATATGGTTCGGGGACTTATTACCCTTTGACTACTGG	CARGSRIWFGDLLPFDYW	IGHV3-21	IGHD3-10	IGHJ4	9	19	38	41
4	5.00751126690035E-4	TGTGCGAGAGGAAGTCGAATATGGTTCGGGGACTTATTACCCTTTGACTACTGG	CARGSRIWFGDLLPFDYW	IGHV4-34	IGHD3-10	IGHJ4	10	19	38	41
4	5.00751126690035E-4	TGTGCGAGAGGAAGGGGGAAGTACCAGCTGCTAATTGATGCTTTTGATATCTGG	CARGRGKYQLLIDAFDIW	IGHV3-30	IGHD2-2	IGHJ3	9	19	32	35
4	5.00751126690035E-4	TGTGCGAAAGGGAATCCCTACGGCGTAGCAGTGGCTGGCGTCTTTGACTACTGG	CAKGNPYGVAVAGVFDYW	IGHV3-30	IGHD6-19	IGHJ4	6	25	37	41
4	5.00751126690035E-4	TGTGCGAAAGATTTTCCCTTAGCGGGCAGCAGCTGGTACGAGGTTGACTACTGG	CAKDFPLAGSSWYEVDYW	IGHV3-33	IGHD6-13	IGHJ4	11	25	39	43
4	5.00751126690035E-4	TGTGCGAAAGAATCTACATGGGGCTATGATAGTAGTGGACATGCTGACTACTGG	CAKESTWGYDSSGHADYW	IGHV3-21	IGHD3-22	IGHJ4	10	23	37	44
4	5.00751126690035E-4	TGTGCAACAACCACCCCATTACGATTTTTGGAGTGGTCCTGGTTCGACCCCTGG	CATTTPLRFLEWSWFDPW	IGHV1-24	IGHD3-3	IGHJ5	8	17	36	38
4	5.00751126690035E-4	TGTGCAAGGACGGTCTATGATAGTAGTGGTTATTATTACTGGTTCGACCCCTGG	CARTVYDSSGYYYWFDPW	IGHV3-13	IGHD3-22	IGHJ5	7	14	34	37
4	5.00751126690035E-4	TGTGCAAGAGATAAGTATTACGATTTTTGGAGTGGTTTCGGGATCGACTACTGG	CARDKYYDFWSGFGIDYW	IGHV3-13	IGHD3-3	IGHJ4	11	14	36	45
4	5.00751126690035E-4	TGTGCAAAAGATCCGTTTTACGATTTTTGGAGTGGTTATTATTTTGACTACTGG	CAKDPFYDFWSGYYFDYW	IGHV3-23	IGHD3-3	IGHJ4	12	13	41	42
4	5.00751126690035E-4	TGTGCAAAAGATATCGTGAGTGGCTACGATAACGACTACGGTATGGACGTCTGG	CAKDIVSGYDNDYGMDVW	IGHV3-43	IGHD5-12	IGHJ6	13	18	33	42
4	5.00751126690035E-4	TGTGGGAGAGACGGCTATTGGACTGCATCTAAAATAAAAGGTTTTGATGTTTGG	CGRDGYWTASKIKGFDVW	IGHV3-21	IGHD2-21	IGHJ3	10	20	25	41
4	5.00751126690035E-4	TGTTCGACTTCTCCCATGGGGGGCGTGTGGTACTTCGGCATGGACGTCTGG	CSTSPMGGVWYFGMDVW	IGHV4-59	IGHD2-2	IGHJ6	6	27	33	38
4	5.00751126690035E-4	TGTGTGCGATGGCCTGGAGTTACTACGCGCGTGAGGTTTTTTGACTTCTGG	CVRWPGVTTRVRFFDFW	IGHV5-10-1	IGHD1-26	IGHJ4	3	15	26	39
4	5.00751126690035E-4	TGTGCGACCGCCCCCTCCTATGTTTTGGGAACAACTAGCCTCGACCACTGG	CATAPSYVLGTTSLDHW	IGHV1-69	IGHD1-1	IGHJ5	6	30	35	40
4	5.00751126690035E-4	TGTGCGAGCGGTCATCTAGCTTACTTTGATAGTAGTGGTCTTGACTACTGG	CASGHLAYFDSSGLDYW	IGHV4-34	IGHD3-22	IGHJ4	7	20	38	40
4	5.00751126690035E-4	TGTGCGAGACTTGCGGACGACGGTGAAGAAGGGGGGTGGTTCGACCCCTGG	CARLADDGEEGGWFDPW	IGHV4-39	IGHD4-17	IGHJ5	9	15	25	36
4	5.00751126690035E-4	TGTGCGAGACCGAGTGGGAGCTACTACTACTACTACGGTATGGACGTCTGG	CARPSGSYYYYYGMDVW	IGHV4-31	IGHD1-26	IGHJ6	8	12	20	21
4	5.00751126690035E-4	TGTGCGAGACGCCCCGGTGGACAGCTATGGTCTTATGCTTTTGATATCTGG	CARRPGGQLWSYAFDIW	IGHV4-39	IGHD5-18	IGHJ3	9	20	30	34
4	5.00751126690035E-4	TGTGCGAGAGATTTGTTTTTGGAGTGGTTACCTGCCTCATTATTCGACTGG	CARDLFLEWLPASLFDW	IGHV4-31	IGHD3-3	IGHJ4	11	15	29	46
4	5.00751126690035E-4	TGTGCGAGAGATGGGAGTATAAGTGGAGAAGGGTCCCACTTTGACTACTGG	CARDGSISGEGSHFDYW	IGHV4-31	IGHD1-20	IGHJ4	11	16	26	37
4	5.00751126690035E-4	TGTGCGAGAGAGGGTTATAGTGCCTACGATTACGGTGCTTTTGATATCTGG	CAREGYSAYDYGAFDIW	IGHV3-53	IGHD5-12	IGHJ3	10	15	33	35
4	5.00751126690035E-4	TGTGCGAGAGAAGAGGCGGTAGCTGCTACTAACGAATACTTCCAACACTGG	CAREEAVAATNEYFQHW	IGHV3-53	IGHD2-15	IGHJ1	10	17	29	33
4	5.00751126690035E-4	TGTGCGAAAGAGGCTCTCCTGGGAGACTATGGTTCGGGCATTGACTACTGG	CAKEALLGDYGSGIDYW	IGHV3-21	IGHD3-10	IGHJ4	10	25	37	40
4	5.00751126690035E-4	TGTGCATATGCCTCGTCTTTATACGCTGACTCCAGCTGGTTCGACCCCTGG	CAYASSLYADSSWFDPW	IGHV1-18	IGHD4-17	IGHJ5	4	21	30	35
4	5.00751126690035E-4	TGTGCAACAGCTCCCGTATTACGATTTTTGTGGGACTGGTTCGACCCCTGG	CATAPVLRFLWDWFDPW	IGHV1-24	IGHD3-3	IGHJ5	9	14	29	34
4	5.00751126690035E-4	TGTGCAACAGAACCCGCCTATAGCAGCAGCTGGTACAAATGTGTCTACTGG	CATEPAYSSSWYKCVYW	IGHV1-24	IGHD6-13	IGHJ4	10	11	35	44
4	5.00751126690035E-4	TGTGCAAAAGACATATCCGAGATGGCTGCACTTCCCCACTTTGACTACTGG	CAKDISEMAALPHFDYW	IGHV3-43	IGHD5-24	IGHJ4	16	18	26	37
4	5.00751126690035E-4	TGTTCGAGAAGTGAGACGAAGCACCACTACTACGGCATGGATGTCTGG	CSRSETKHHYYGMDVW	IGHV4-4	IGHD6-6	IGHJ6	8	14	18	25
4	5.00751126690035E-4	TGTGTGCGTGAAGACTACGGTGATCAATTTGAATACTTGCAACACTGG	CVREDYGDQFEYLQHW	IGHV3-74	IGHD4-17	IGHJ1	3	12	22	29
4	5.00751126690035E-4	TGTGCGCGAGGGGGCGCGCGATTGGAGACGCTCGCCCTCAAATACTGG	CARGGARLETLALKYW	IGHV4-34	IGHD3-3	IGHJ4	10	21	26	42
4	5.00751126690035E-4	TGTGCGGCTTTCCACGCCCGCGGCGGTTGGGAAGACTTTGACTACTGG	CAAFHARGGWEDFDYW	IGHV1-69	IGHD5-12	IGHJ4	5	10	15	34
4	5.00751126690035E-4	TGTGCGACTTCGGTGGGGACACTTCATGAAGGAGGTCTTGATATGTGG	CATSVGTLHEGGLDMW	IGHV1-2	IGHD4-23	IGHJ3	6	23	28	37
4	5.00751126690035E-4	TGTGCGAGGACACTATTAATGTTTGGTGAAGACTACTTTGACTACTGG	CARTLLMFGEDYFDYW	IGHV1-18	IGHD1-26	IGHJ4	7	10	15	31
4	5.00751126690035E-4	TGTGCGAGATCTCCGGACCACCTGGTCCCCTACTACTTTGATTCCTGG	CARSPDHLVPYYFDSW	IGHV4-55	IGHD2-15	IGHJ4	9	10	16	30
4	5.00751126690035E-4	TGTGCGAGACTCGGAATCAGTGGCTGGCAAAGCGGATTTGACTACTGG	CARLGISGWQSGFDYW	IGHV5-51	IGHD6-19	IGHJ4	9	17	26	36
4	5.00751126690035E-4	TGTGCGAGACACGATACGGGAATTACTATGATAGGATCTGACTACTGG	CARHDTGITMIGSDYW	IGHV5-10-1	IGHD3-22	IGHJ4	10	21	33	38
4	5.00751126690035E-4	TGTGCGAGAGTTGGGGGTGGATGGGGCTACTACTACATGGACGTCTGG	CARVGGGWGYYYMDVW	IGHV3-21	IGHD3-16	IGHJ6	9	10	16	26
4	5.00751126690035E-4	TGTGCGAGAGCCCCTCTGGGAGCTGCTACCCAAGGCTTTGACTACTGG	CARAPLGAATQGFDYW	IGHV4-4	IGHD1-26	IGHJ4	9	16	28	35
4	5.00751126690035E-4	TGTGCGAGAGCCATAGGGTCAATAGCATCAGCCGGGTGTGATATCTGG	CARAIGSIASAGCDIW	IGHV3-20	IGHD6-13	IGHJ3	9	21	31	38
4	5.00751126690035E-4	TGTGCGAGAGGCGTCGATTTTTTGACGGGTTACGGAATGGACGTCTGG	CARGVDFLTGYGMDVW	IGHV4-34	IGHD3-9	IGHJ6	11	14	31	36
4	5.00751126690035E-4	TGTGCGAGAGGGGAGAGATGGCTAAAATCTTGGTACTTCGATGTCTGG	CARGERWLKSWYFDVW	IGHV3-11	IGHD5-24	IGHJ2	9	13	27	30
4	5.00751126690035E-4	TGTGCGAGAGGACGACATAGCAGCGCCTGGTCCCCATCTGACGAATGG	CARGRHSSAWSPSDEW	IGHV3-30	IGHD2-2	IGHJ4	9	15	23	38
4	5.00751126690035E-4	TGTGCGAGAGATCGCTACGATTTTTGGAGTGGTTATACAGACTACTGG	CARDRYDFWSGYTDYW	IGHV3-21	IGHD3-3	IGHJ4	12	15	35	39
4	5.00751126690035E-4	TGTGCGAAGTCAGATGGCGGTTGGGGCACGGGGTACTTCCAGCACTGG	CAKSDGGWGTGYFQHW	IGHV3-21	IGHD5-24	IGHJ1	6	11	17	33
4	5.00751126690035E-4	TGTGCAATCCCACGTGGATTTAGGTATGGATATCACTATGATTCCTGG	CAIPRGFRYGYHYDSW	IGHV4-30-2	IGHD5-12	IGHJ5	4	9	22	43
4	5.00751126690035E-4	TGTGCAACAGCGGGGCAGATCGCCAGACCCGGCTGGTTCGACCCCTGG	CATAGQIARPGWFDPW	IGHV1-24	IGHD6-13	IGHJ5	9	26	31	32
4	5.00751126690035E-4	TGTGCAACAGGGCCGGCCCTTTATAGCCCCAACTGGTTCGACCCCTGG	CATGPALYSPNWFDPW	IGHV1-24	IGHD2-8	IGHJ5	9	21	26	29
4	5.00751126690035E-4	TGTGTAAAAGGCGGCGGACGGTTCGGGGAGTTCTTCGAGTCGTGG	CVKGGGRFGEFFESW	IGHV3-9	IGHD3-10	IGHJ4	9	19	31	42
4	5.00751126690035E-4	TGTGCGACTCCGCGTGGATACAGCTATGGTCCCTTTGACTACTGG	CATPRGYSYGPFDYW	IGHV3-21	IGHD5-18	IGHJ4	6	8	29	32
4	5.00751126690035E-4	TGTGCGAGCACCCCAAGTGATGGCAGCACCCCCTTTGACTCCTGG	CASTPSDGSTPFDSW	IGHV4-39	IGHD3-16	IGHJ4	7	10	15	32
4	5.00751126690035E-4	TGTGCGAGATCGCACGGTGACACCTACAACTGGTTCGACCCCTGG	CARSHGDTYNWFDPW	IGHV1-2	IGHD4-17	IGHJ5	8	13	20	24
4	5.00751126690035E-4	TGTGCGAGACGCCCATGGTTAAGCGACTACGGTATGGACGTCTGG	CARRPWLSDYGMDVW	IGHV5-10-1	IGHD4-17	IGHJ6	9	24	32	33
4	5.00751126690035E-4	TGTGCGAGACATCACACCTCCTTTTTTTACTACTTTGACGTCTGG	CARHHTSFFYYFDVW	IGHV4-39	IGHD2-8	IGHJ4	11	13	17	27
4	5.00751126690035E-4	TGTGCGAGAGTGTGGTTCGGGGACGATATGGGTTTTGACTACTGG	CARVWFGDDMGFDYW	IGHV3-48	IGHD3-10	IGHJ4	9	12	22	33
4	5.00751126690035E-4	TGTGCGAGAGATGTATGTAGTGGTGGTAGCTGCTACGACTACTGG	CARDVCSGGSCYDYW	IGHV3-21	IGHD2-15	IGHJ4	11	15	35	36
4	5.00751126690035E-4	TGTGCGAGAGAGATGGCTGGAATGCATTACGGCATGGACGTCTGG	CAREMAGMHYGMDVW	IGHV3-21	IGHD5-24	IGHJ6	10	11	17	32
4	5.00751126690035E-4	TGTGCGAAACCCAGCCCTATGGGTAATGACTACTTTGACTCCTGG	CAKPSPMGNDYFDSW	IGHV3-21	IGHD3-10	IGHJ4	6	16	21	28
4	5.00751126690035E-4	TGTGCGAAAGATACGACTTTCCAGGACGGTGCTTTTGATATCTGG	CAKDTTFQDGAFDIW	IGHV3-30	IGHD1-1	IGHJ3	11	18	23	29
4	5.00751126690035E-4	TGTGCACGGATACCCGACTTGGTGGGCCACTACTTTGACTACTGG	CARIPDLVGHYFDYW	IGHV2-26	IGHD2-15	IGHJ4	12	19	24	28
4	5.00751126690035E-4	TGTGCACACAGACAGCATCTATATAGTACCAGCTGGCACATCTGG	CAHRQHLYSTSWHIW	IGHV2-5	IGHD2-2	IGHJ4	12	23	34	41
4	5.00751126690035E-4	TGTGCACACAGAACACCAATTTTATATGATGCTTTTGATATCTGG	CAHRTPILYDAFDIW	IGHV2-5	IGHD2-8	IGHJ3	11	12	17	25
4	5.00751126690035E-4	TGTGCAAGAGGGTCGCTATGGCCAGACGACTACTTTGACTACTGG	CARGSLWPDDYFDYW	IGHV3-74	IGHD5-18	IGHJ4	9	14	20	28
4	5.00751126690035E-4	TGTGCAAGAGACTTTTACTATGATAGTAGTGGTTTTGACTACTGG	CARDFYYDSSGFDYW	IGHV3-74	IGHD3-22	IGHJ4	10	14	32	33
4	5.00751126690035E-4	TGTGCAAAAGGGGGCAGCTCGTCATACTGGTACTTCGATCTCTGG	CAKGGSSSYWYFDLW	IGHV3-43	IGHD6-6	IGHJ2	9	13	22	24
4	5.00751126690035E-4	TGTGCAAAAGAAGGCAGTCGTGGAGAAAACTGGCTCGACCCCTGG	CAKEGSRGENWLDPW	IGHV3-33	IGHD2-21	IGHJ5	4	13	18	27
4	5.00751126690035E-4	TGTACTAGATGCGATTTTTGGAGTGGTTATTGGTTTGACTACTGG	CTRCDFWSGYWFDYW	IGHV3-49	IGHD3-3	IGHJ4	8	11	30	33
4	5.00751126690035E-4	TGTACTAGAGATGACGGAGCCTACGATTCCTACTTTGACTACTGG	CTRDDGAYDSYFDYW	IGHV3-49	IGHD5-12	IGHJ4	11	20	27	29
4	5.00751126690035E-4	TGTGCGCGAGCCAGTGAGTACTTCGGTTTAAAGGACCATTGG	CARASEYFGLKDHW	IGHV3-21	IGHD2-15	IGHJ4	9	15	19	39
4	5.00751126690035E-4	TGTGCGCGAGAAGAGGATCTAAACTGGTATTTCGATTTCTGG	CAREEDLNWYFDFW	IGHV1-3	IGHD2-15	IGHJ2	10	13	17	22
4	5.00751126690035E-4	TGTGCGAGTGGGTTCGACGTGGATACAGGACGTGACTACTGG	CASGFDVDTGRDYW	IGHV4-59	IGHD5-18	IGHJ4	7	16	27	32
4	5.00751126690035E-4	TGTGCGAGATATTATTCCGGTGACTCCCACCTTGACTACTGG	CARYYSGDSHLDYW	IGHV1-2	IGHD3-3	IGHJ4	8	9	20	31
4	5.00751126690035E-4	TGTGCGAGACTTGGGTGGCTACGTGGGTACTTTGACTACTGG	CARLGWLRGYFDYW	IGHV4-39	IGHD5-12	IGHJ4	9	14	22	27
4	5.00751126690035E-4	TGTGCGAGAGCTACCTTCTATGGTTCAGACTTTGACTACTGG	CARATFYGSDFDYW	IGHV3-30	IGHD3-10	IGHJ4	9	17	25	28
4	5.00751126690035E-4	TGTGCGAGAGCGTTCCGTGGATACAGCCCCTGCGACTACTGG	CARAFRGYSPCDYW	IGHV4-4	IGHD5-18	IGHJ4	9	15	26	33
4	5.00751126690035E-4	TGTGCGAGAGGGGTTGGATACGAAAACTGCTTCGACTCCTGG	CARGVGYENCFDSW	IGHV3-11	IGHD5-18	IGHJ5	9	14	20	24
4	5.00751126690035E-4	TGTGCGAGAGATCGGTGGTTCGGGGAGGGGTTCGACCCCTGG	CARDRWFGEGFDPW	IGHV3-53	IGHD3-10	IGHJ5	12	15	26	28
4	5.00751126690035E-4	TGTGCGAGAGACATCGTTGGAGTGTCTGGCCACGACCAGTGG	CARDIVGVSGHDQW	IGHV1-18	IGHD3-3	IGHJ5	10	16	23	32
4	5.00751126690035E-4	TGTGCGAGAGACAGCGTTGGGGTGTCTGGCCACGACCGCTGG	CARDSVGVSGHDRW	IGHV1-18	IGHD3-16	IGHJ5	10	16	21	32
4	5.00751126690035E-4	TGTGCGAGAGAGAATTATGGCTGGAATGGGCTTGACTATTGG	CARENYGWNGLDYW	IGHV3-30	IGHD6-19	IGHJ4	10	17	23	31
4	5.00751126690035E-4	TGTGCGAGAAAGTTACCTTACAATCAGCCCTTTGACCACTGG	CARKLPYNQPFDHW	IGHV3-23	IGHD4-23	IGHJ4	6	10	16	29
4	5.00751126690035E-4	TGTGCGAAAGATCTAGGGTTCGGGGAGTTCTGTGACTACTGG	CAKDLGFGEFCDYW	IGHV3-21	IGHD3-10	IGHJ4	13	16	28	32
4	5.00751126690035E-4	TGTGCATTTCTGAGTGGAACATTTTCGGGCCTGAGCGTCTGG	CAFLSGTFSGLSVW	IGHV3-21	IGHD1-20	IGHJ6	4	14	19	35
4	5.00751126690035E-4	TGTGCAGCGGGGGTGACTACTCCCTACTACTTTGACTACTGG	CAAGVTTPYYFDYW	IGHV1-24	IGHD4-17	IGHJ4	5	11	19	24
4	5.00751126690035E-4	TGTATGACCGGGGCAACTGGAACGAACATGCATGACTATTGG	CMTGATGTNMHDYW	IGHV1-18	IGHD1-1	IGHJ4	2	6	24	32
4	5.00751126690035E-4	TGTACTAGAGATGATTTTTGGAGTGGTTACTATGACTACTGG	CTRDDFWSGYYDYW	IGHV3-49	IGHD3-3	IGHJ4	11	12	26	27
4	5.00751126690035E-4	TGTGTTTATATCGCAGCGGGTGGCTTCTTTGACTACTGG	CVYIAAGGFFDYW	IGHV3-23	IGHD6-25	IGHJ4	3	8	18	26
4	5.00751126690035E-4	TGTGCGCGAGGTTACCCGGATGGGTGGTTCGACCCCTGG	CARGYPDGWFDPW	IGHV4-31	IGHD6-13	IGHJ5	9	12	18	24
4	5.00751126690035E-4	TGTGCGAGCCTTTGGAGTGGTTATTATAGGGGAGGCTGG	CASLWSGYYRGGW	IGHV4-4	IGHD3-3	IGHJ4	7	10	27	35
4	5.00751126690035E-4	TGTGCGAGGTCTCGACCGGGGGGTTGGTTCGACCCCTGG	CARSRPGGWFDPW	IGHV4-31	IGHD6-6	IGHJ5	7	10	18	24
4	5.00751126690035E-4	TGTGCGAGAGAGAGGACAGTAACATGGTTCGACCCCTGG	CARERTVTWFDPW	IGHV3-21	IGHD4-11	IGHJ5	10	15	22	24
4	5.00751126690035E-4	TGTGCGAAAGTCTTCGGTTCGGGGACTATCGACTACTGG	CAKVFGSGTIDYW	IGHV3-30	IGHD3-10	IGHJ4	6	15	24	30
4	5.00751126690035E-4	TGTGCACACAGACATCCTTACTACTACATGGACGTCTGG	CAHRHPYYYMDVW	IGHV2-5	IGHD2-15	IGHJ6	12	13	17	18
4	5.00751126690035E-4	TGCGCAAGAGTCCAACGCACTACTGCCATTGAGGACTGG	CARVQRTTAIEDW	IGHV3-11	IGHD3-22	IGHJ4	9	17	23	34
4	5.00751126690035E-4	TGTGCGCGGGAGGGGCCAGGGCAGCAGCTAGGCTGG	CAREGPGQQLGW	IGHV4-39	IGHD6-13	IGHJ4	5	20	28	32
4	5.00751126690035E-4	TGTGCGAGAGTCAGTGGGGCGCACCCTTTCTACTGG	CARVSGAHPFYW	IGHV1-46	IGHD1-26	IGHJ4	9	12	17	29
4	5.00751126690035E-4	TGTGCGAGAGATGGGGGTGGCTACATGGACGTCTGG	CARDGGGYMDVW	IGHV3-30	IGHD2-15	IGHJ6	11	15	19	20
4	5.00751126690035E-4	TGTGCGAGAGATGGGGGGGGCTGGTTCGACCCCTGG	CARDGGGWFDPW	IGHV3-30	IGHD3-16	IGHJ5	11	12	16	20
4	5.00751126690035E-4	TGTGCCAGGAGGGGTGGAGGTCTGGACGTCTGG	CARRGGGLDVW	IGHV3-33	IGHD2-15	IGHJ6	4	12	16	22
4	5.00751126690035E-4	TGTGCGAGGGGGAACGACGAAGACTACTGG	CARGNDEDYW	IGHV3-21	IGHD1-1	IGHJ4	7	10	18	21
4	5.00751126690035E-4	TGTGCGAGGGGACATATAGTGGGAGCCTGG	CARGHIVGAW	IGHV3-21	IGHD1-26	IGHJ5	7	14	24	25
4	5.00751126690035E-4	TGTGCGAGACTGTACGGTCGAGGCTACTGG	CARLYGRGYW	IGHV3-21	IGHD4-17	IGHJ4	8	12	17	23
4	5.00751126690035E-4	TGTGCGATGAGGGACTTTGACTACTGG	CAMRDFDYW	IGHV3-64	.	IGHJ4	6	-1	-1	13
4	5.00751126690035E-4	TGTGCGAGGGGGTTTGACTACTGG	CARGFDYW	IGHV4-59	.	IGHJ4	7	-1	-1	12
3	3.755633450175263E-4	TGTGCGAGAGACTCCAAGTATTACGATTTTTGGAGTGGTTATTCTACCGGTCGATCTTACTACTACTACTACTACATGGACGTCTGG	CARDSKYYDFWSGYSTGRSYYYYYYMDVW	IGHV4-31	IGHD3-3	IGHJ6	10	17	50	56
3	3.755633450175263E-4	TGTGCGAGACATGGTGTAAGGGGGGCTCAGTATTACGATTTTTGGAGTGGCTCCATTGACGTACGGGACTGGTTCGACCCCTGG	CARHGVRGAQYYDFWSGSIDVRDWFDPW	IGHV4-39	IGHD3-3	IGHJ5	12	29	49	67
3	3.755633450175263E-4	TGTGCGAGAGAATGGACAACTGACGGATACGATTTTTGGAGTGGTTATTCATACTACTACTACTACTACATGGACGTCTGG	CAREWTTDGYDFWSGYSYYYYYYMDVW	IGHV3-53	IGHD3-3	IGHJ6	10	27	48	51
3	3.755633450175263E-4	TGTGCGAGAGGCCACAATAGACCACGTATTACGATTTTTGGAGTGGTTATTAGGAACTACTACGGTATGGACGTCTGG	CARGHNRPRITIFGVVIRNYYGMDVW	IGHV1-8	IGHD3-3	IGHJ6	12	23	51	55
3	3.755633450175263E-4	TGTGCGAGGGCCCGGCGGGAAATTAATATGATAGTAGTAGTTATTACTAGTTACTACCAATACATGGACGTCTGG	CARARREINMIVVVITSYYQYMDVW	IGHV3-33	IGHD3-22	IGHJ6	7	21	30	31
3	3.755633450175263E-4	TGTGCGAGATCGTTTCAGAGAAGTGAAGTACAATTACTATGGTTCGGGGAGTTATCGTACTGGTTCGACCCCTGG	CARSFQRSEVQLLWFGELSYWFDPW	IGHV4-55	IGHD3-10	IGHJ5	9	32	54	58
3	3.755633450175263E-4	TGTGCGAGAGGCCGGATGGCCAGGATTACGATTTTTGGAGTGGGTCTCTACTACTACTACTACATGGACGTCTGG	CARGRMARITIFGVGLYYYYYMDVW	IGHV1-8	IGHD3-3	IGHJ6	12	24	42	47
3	3.755633450175263E-4	TGTGCGAGAGATTTTATAAGGAAAGAGGTTACGATTTTTGGAGTGGTTTACCACCAGGGCGGTATGGACGTCTGG	CARDFIRKEVTIFGVVYHQGGMDVW	IGHV4-59	IGHD3-3	IGHJ6	11	28	47	63
3	3.755633450175263E-4	TGTGCGAGAGATCGGGGGGCGATTACTGTGGTGTTAATTGCTTTTTTTTCCTCGGGTGGCGCTTTTGATATCTGG	CARDRGAITVVLIAFFSSGGAFDIW	IGHV1-67	IGHD3-10	IGHJ3	12	21	31	60
3	3.755633450175263E-4	TGTGCGAGAGATGCTCATTGTAGTGGTGGTAGCTGCTACGAGGGGGAGTGGTACTACTACGGTATGGACGTCTGG	CARDAHCSGGSCYEGEWYYYGMDVW	IGHV3-21	IGHD2-15	IGHJ6	11	16	38	51
3	3.755633450175263E-4	TGTGCGAGAGAGCGTATTGTAGTAGTACCAGCTGCTAACCGGCTTTACTACTACTACTACTACATGGACGTCTGG	CARERIVVVPAANRLYYYYYYMDVW	IGHV4-31	IGHD2-2	IGHJ6	10	14	36	44
3	3.755633450175263E-4	TGTGCCAGAGTATCTACCTCGCGTATTACGATTTTTGGAGTGGTTACCCCTGGGCACTACTTTGACTACTGG	CARVSTSRITIFGVVTPGHYFDYW	IGHV4-30-2	IGHD3-3	IGHJ4	9	21	45	55
3	3.755633450175263E-4	TGTGCGAGGTTTATTGTAGTAGTACCAGCTGCTATGGGGGTGGGCTACTACTACTACTACATGGACGTCTGG	CARFIVVVPAAMGVGYYYYYMDVW	IGHV1-18	IGHD2-2	IGHJ6	7	11	35	44
3	3.755633450175263E-4	TGTGCGAGACCCGGCCGCCCTTACTATGATAGTAGTGGTTATTACTACGCCGAGGATTTTTTTGACTACTGG	CARPGRPYYDSSGYYYAEDFFDYW	IGHV4-39	IGHD3-22	IGHJ4	9	20	48	60
3	3.755633450175263E-4	TGTGCGAGAGGCATCCGGGGGATGATAGTAGTGGTTATTACTCCTTACTACTACTACTACATGGACGTCTGG	CARGIRGMIVVVITPYYYYYMDVW	IGHV1-8	IGHD3-22	IGHJ6	11	21	41	45
3	3.755633450175263E-4	TGTGCGAGAGATCTGAGGCTCGGGGGACGATTTTTGGAGTGGCTGCTAGAGGCGGGGTACATGGACGTCTGG	CARDLRLGGRFLEWLLEAGYMDVW	IGHV3-23	IGHD3-3	IGHJ6	13	26	41	57
3	3.755633450175263E-4	TGTGCGAGAGATCCGGGTGGATATTGTAGTGGGACCAGTTGCTTTCGCAAAGGATACTGGCTCGACCCCTGG	CARDPGGYCSGTSCFRKGYWLDPW	IGHV3-21	IGHD2-2	IGHJ5	12	18	42	55
3	3.755633450175263E-4	TGTGCGAGAGATCGTGTACTTATTCGAGGATTACGATATTTTGACCGGTTATCGTTCTGGTTCGACCCCTGG	CARDRVLIRGLRYFDRLSFWFDPW	IGHV4-31	IGHD3-9	IGHJ5	12	29	51	56
3	3.755633450175263E-4	TGTGCGAGAGAGGTGGTGGAGTGGAGTGGTTATTATACCGGTATTCACTACTACTACTACATGGACGTCTGG	CAREVVEWSGYYTGIHYYYYMDVW	IGHV3-21	IGHD3-3	IGHJ6	10	21	43	46
3	3.755633450175263E-4	TGTGCGAAAGATGCAAGACCCGAGTATTACGATTTTTGGAGTGGTTATTATCCGTACTACTTTGACTACTGG	CAKDARPEYYDFWSGYYPYYFDYW	IGHV3-23	IGHD3-3	IGHJ4	11	23	50	53
3	3.755633450175263E-4	TGTGCAACAGCCCCGGGGGGGGAGTATTACGATATTTTGACTGGTTATCGGGATGGGTGGTTCGACCCCTGG	CATAPGGEYYDILTGYRDGWFDPW	IGHV1-24	IGHD3-9	IGHJ5	9	23	47	57
3	3.755633450175263E-4	TGTACTAGAGTGTTGACGGAAGCAGCAGCTGGTACTCTAGTCTACTACTACTACTACTACATGGACGTCTGG	CTRVLTEAAAGTLVYYYYYYMDVW	IGHV3-49	IGHD6-13	IGHJ6	9	20	34	42
3	3.755633450175263E-4	TGTACTAGAACCCAACAAGCTTCACATTATAGCAGTGGCTGGTACTACTACTACTACTACATGGACGTCTGG	CTRTQQASHYSSGWYYYYYYMDVW	IGHV3-49	IGHD6-19	IGHJ6	8	27	41	42
3	3.755633450175263E-4	TGTGCGAGATCTCCCGGGGGATCTACGATTTTTGGAGTGGTTATTATTCACTGGTACTTCGATCTCTGG	CARSPGGSTIFGVVIIHWYFDLW	IGHV4-55	IGHD3-3	IGHJ2	9	23	46	49
3	3.755633450175263E-4	TGTGCGAGACGGGCAACGGTCCCTTATTACTATGATAGTAGTGGTTGGGGATACTACTTTGACTACTGG	CARRATVPYYYDSSGWGYYFDYW	IGHV4-39	IGHD3-22	IGHJ4	9	24	45	51
3	3.755633450175263E-4	TGTGCGAGACATGCCCTAAATTACAATTTTTGGAGTGGTTATAGTTCGGGCGATGCTTTTGATATCTGG	CARHALNYNFWSGYSSGDAFDIW	IGHV4-39	IGHD3-3	IGHJ3	12	19	41	51
3	3.755633450175263E-4	TGTGCGAGAGTGGGTGTCAGTTATGATTACGTTTGGGGGAGTTATCGCCCACACGGTATGGACGTCTGG	CARVGVSYDYVWGSYRPHGMDVW	IGHV4-31	IGHD3-16	IGHJ6	9	20	46	57
3	3.755633450175263E-4	TGTGCGAGAGATTGGGGAGGAAAGTGGTACTATGATAGTAGTGGTTATTATGACGCTTTTGATATCTGG	CARDWGGKWYYDSSGYYDAFDIW	IGHV3-21	IGHD3-22	IGHJ3	11	27	48	49
3	3.755633450175263E-4	TGTGCGAGAGATCTTCCTTATTACGATTTTTGGAGTGGTTATTTAGGTCCCCACTGGTTCGACCCCTGG	CARDLPYYDFWSGYLGPHWFDPW	IGHV4-4	IGHD3-3	IGHJ5	13	18	42	52
3	3.755633450175263E-4	TGTGCGAGAGATCCGTCCCCGGATAATTACGATTTTTGGAGTGGTTATTATACTTACTTTGACTACTGG	CARDPSPDNYDFWSGYYTYFDYW	IGHV3-30	IGHD3-3	IGHJ4	12	25	52	54
3	3.755633450175263E-4	TGTGCGAGAGATAACGGGGGATATTGTAGTAGTACCAGCTGCTCCGGGCCCCCTGACTTTGACTACTGG	CARDNGGYCSSTSCSGPPDFDYW	IGHV1-18	IGHD2-2	IGHJ4	11	18	42	55
3	3.755633450175263E-4	TGTGCGAGAGACGAAAGTGGGAGCTACTACGGGTTCGACTCCGACTACTACTACTACATGGACGTCTGG	CARDESGSYYGFDSDYYYYMDVW	IGHV4-59	IGHD1-26	IGHJ6	10	15	30	43
3	3.755633450175263E-4	TGTGCGAGAGAGGGGCGATATTTTGACTGGTTATCACGCGACTACTACTACTACTACATGGACGTCTGG	CAREGRYFDWLSRDYYYYYMDVW	IGHV4-31	IGHD3-9	IGHJ6	10	15	33	40
3	3.755633450175263E-4	TGTGCGAAAGATCAGGGCGAATCCGGAATACAGCTGTGGTGGGGCGACTACTGGTACTTCGATCTCTGG	CAKDQGESGIQLWWGDYWYFDLW	IGHV3-23	IGHD5-18	IGHJ2	12	27	39	47
3	3.755633450175263E-4	TGTGCACGGACGCCGACGTATTATGATTCCTGGACTGCTGCTAGGGACTTCTACTACATGGACGTCTGG	CARTPTYYDSWTAARDFYYMDVW	IGHV2-26	IGHD3-16	IGHJ6	9	15	27	46
3	3.755633450175263E-4	TGTGCAAGAGGTCTCGGCGATTATGATTACGTTTGGGGGAGTTATCGCCCGGGTGCTTTTGATATCTGG	CARGLGDYDYVWGSYRPGAFDIW	IGHV3-13	IGHD3-16	IGHJ3	14	19	46	53
3	3.755633450175263E-4	TGTGCGAGTGTGGGTGTATTACGATATTTTGACTGGTTATCCCAGGGGGGCTACTTTGACTACTGG	CASVGVLRYFDWLSQGGYFDYW	IGHV4-4	IGHD3-9	IGHJ4	7	15	39	50
3	3.755633450175263E-4	TGTGCGAGACGGACCTTATTAATTACGATTTTTGGAGTGGTTACGAATGATGCTTTTGATATCTGG	CARRTLLITIFGVVTNDAFDIW	IGHV4-39	IGHD3-3	IGHJ3	9	21	42	46
3	3.755633450175263E-4	TGTGCGAGACGGAGGGATTGTAGTGGTGGTAGCTGCTACGTTGGGGGAAACGGTTTGGACGTCTGG	CARRRDCSGGSCYVGGNGLDVW	IGHV5-10-1	IGHD2-15	IGHJ6	9	16	38	55
3	3.755633450175263E-4	TGTGCGAGACATGCGGAGGGCATTGTACTAATGGTGTATGCTATACTCTGGTACTTCGATCTCTGG	CARHAEGIVLMVYAILWYFDLW	IGHV4-39	IGHD2-8	IGHJ2	12	21	45	47
3	3.755633450175263E-4	TGTGCGAGAGTTCAACCTCATTACTATGATAGTAGTGGTTATTACCCCGATGCTTTTGATATCTGG	CARVQPHYYDSSGYYPDAFDIW	IGHV3-21	IGHD3-22	IGHJ3	9	19	44	48
3	3.755633450175263E-4	TGTGCGAGAGATGGGCGGGGTATAGCAGTGGCTGGTACGAGAGGGTACAACTGGTTCGACCCCTGG	CARDGRGIAVAGTRGYNWFDPW	IGHV4-4	IGHD6-19	IGHJ5	11	17	38	44
3	3.755633450175263E-4	TGTGCGAGAGATAGGTCACGTATTACGATTTTTGGAGTGGTTATTATTGATGCTTTTGATATCTGG	CARDRSRITIFGVVIIDAFDIW	IGHV4-31	IGHD3-3	IGHJ3	11	17	46	47
3	3.755633450175263E-4	TGTGCGAGAGAAAGCTTACTATGGTTCGGGGAGCTGGCCTGGACCTCGGGGTGGTTCGACCCCTGG	CARESLLWFGELAWTSGWFDPW	IGHV4-31	IGHD3-10	IGHJ5	10	15	32	51
3	3.755633450175263E-4	TGTGCGAGAAGCAACCAGTGGCTGGTACGTGGACATGAGTACAAGTACAACTGGTTCGACCCCTGG	CARSNQWLVRGHEYKYNWFDPW	IGHV4-4	IGHD6-19	IGHJ5	8	15	29	44
3	3.755633450175263E-4	TGTGCAAGAGTCAAGTATTACTATGATAGTAGTGGTTACCCACACTGGTGGTACTTCGATCTCTGG	CARVKYYYDSSGYPHWWYFDLW	IGHV3-13	IGHD3-22	IGHJ2	9	14	37	48
3	3.755633450175263E-4	TGTGCGATTTGGGGTGATAGAGCTACCCTTTTTGGAGAGGTGTCAGATGTTTTTGATGTCTGG	CAIWGDRATLFGEVSDVFDVW	IGHV3-30	IGHD3-3	IGHJ3	6	28	40	45
3	3.755633450175263E-4	TGTGCGACTGATCCGAAGGGATATTGTAGTGGTGATAGCTGCCAGACCTACTTTGACTACTGG	CATDPKGYCSGDSCQTYFDYW	IGHV4-4	IGHD2-15	IGHJ4	6	18	41	47
3	3.755633450175263E-4	TGTGCGAGGGGGGCTCCCCTCATTGTAGTAGTACCAGCTGCATACGGGTGGTTCGACCCCTGG	CARGAPLIVVVPAAYGWFDPW	IGHV1-18	IGHD2-2	IGHJ5	7	21	40	48
3	3.755633450175263E-4	TGTGCGAGGACAACATATTGTGGTGGTGACTGCTACCCAGAAAGTGATGCTTTTGATATCTGG	CARTTYCGGDCYPESDAFDIW	IGHV4-4	IGHD2-21	IGHJ3	7	13	34	44
3	3.755633450175263E-4	TGTGCGAGATTATATTACGATTTTTGGAGTCATTATACCCGGGTGGGTTTTTTTGATATCTGG	CARLYYDFWSHYTRVGFFDIW	IGHV4-55	IGHD3-3	IGHJ3	9	12	29	50
3	3.755633450175263E-4	TGTGCGAGACGGGCCCTAGGATATTGTAGTGGTGGTAGCTGCTACTCGGGGTTTGACTACTGG	CARRALGYCSGGSCYSGFDYW	IGHV4-39	IGHD2-15	IGHJ4	9	14	46	51
3	3.755633450175263E-4	TGTGCGAGACATCCGGTTTCGGCCGATTACGATTTTTGGAGTGGCCCCCCCATGGACGTCTGG	CARHPVSADYDFWSGPPMDVW	IGHV4-39	IGHD3-3	IGHJ6	11	25	43	50
3	3.755633450175263E-4	TGTGCGAGACACCTAATGGGGTATAGCAGTGGCTGGTACTACTACTACGGTATGGACGTCTGG	CARHLMGYSSGWYYYYGMDVW	IGHV5-10-1	IGHD6-19	IGHJ6	10	18	35	36
3	3.755633450175263E-4	TGTGCGAGACAGGAAGGTACTATGATAGTAGTGGTTATTACGCCATACTACTTTGACTACTGG	CARQEGTMIVVVITPYYFDYW	IGHV4-39	IGHD3-22	IGHJ4	10	17	40	45
3	3.755633450175263E-4	TGTGCGAGAGTGCAACGTATTACGATTTTTGGAGTGGTTATTATCGGTGCTTTTGATATCTGG	CARVQRITIFGVVIIGAFDIW	IGHV4-59	IGHD3-3	IGHJ3	9	14	43	47
3	3.755633450175263E-4	TGTGCGAGAGCGGGACGTGGATACAGCTATGGTTTCTACTACTACTACTACATGGACGTCTGG	CARAGRGYSYGFYYYYYMDVW	IGHV4-59	IGHD5-18	IGHJ6	9	14	33	35
3	3.755633450175263E-4	TGTGCGAGAGATCCTGGAGCTGATACCGTTTTCCGATCCGCCAACTCCGAATTTGACTATTGG	CARDPGADTVFRSANSEFDYW	IGHV3-21	IGHD4-23	IGHJ4	12	42	48	51
3	3.755633450175263E-4	TGTGCGAGAGATCCAGGGGGGGCGATTTTTGGAGTGGTTATTATGGGTTACATGGACGTCTGG	CARDPGGAIFGVVIMGYMDVW	IGHV4-31	IGHD3-3	IGHJ6	12	22	43	48
3	3.755633450175263E-4	TGTGCGAGAGATGCAATGGGGGCTCCTTGGGAGCTCCAGTGGATCTATTACATGGACGTGTGG	CARDAMGAPWELQWIYYMDVW	IGHV4-31	IGHD1-26	IGHJ6	11	27	34	44
3	3.755633450175263E-4	TGTGCGAGAGATGGTATTACTATGATAGTAGTGGTTATTACTACGGGCTGGTTCGACCCCTGG	CARDGITMIVVVITTGWFDPW	IGHV4-4	IGHD3-22	IGHJ5	11	13	44	47
3	3.755633450175263E-4	TGTGCGAGAGACCGTTACGAATTACGATATTTTGACTGGTTATCCACCCCCTTTGACTCCTGG	CARDRYELRYFDWLSTPFDSW	IGHV3-20	IGHD3-9	IGHJ4	10	15	42	50
3	3.755633450175263E-4	TGTGCACAAACCATTGTCGAATATTGTAGTAGTGCCAGTTGCGACTTCTACATGTATGTCTGG	CAQTIVEYCSSASCDFYMYVW	IGHV2-5	IGHD2-2	IGHJ6	7	20	41	43
3	3.755633450175263E-4	TGTGCAAAAGATCGGGCTAGAGGATGGGCCAGTACAGAAGAAACGTGGGGGTCTGACTTCTGG	CAKDRARGWASTEETWGSDFW	IGHV3-43	IGHD1-14	IGHJ4	11	42	47	53
3	3.755633450175263E-4	TGTACCACCCAACACTTCAGTGGCTGGTACCTCCCCTACTACTACTACGGTATGGACGTCTGG	CTTQHFSGWYLPYYYYGMDVW	IGHV3-15	IGHD6-19	IGHJ6	7	17	29	35
3	3.755633450175263E-4	TGTACCACAGGAAGGGAATTGGTCTATAGCAGTGGCTGGCCCTTTCATGTTTCCGACTACTGG	CTTGRELVYSSGWPFHVSDYW	IGHV3-15	IGHD6-19	IGHJ4	9	24	38	54
3	3.755633450175263E-4	TGTACCACAGATCGGGTTTATGATTACGTTTGGGGGAGTTATCGTCAAGTGTTCGACCCCTGG	CTTDRVYDYVWGSYRQVFDPW	IGHV3-15	IGHD3-16	IGHJ5	12	17	44	50
3	3.755633450175263E-4	TGTGTGAGAGATCTCTCGATTGACAGGGGGGGCCACTGGTATGATGCTTTTGATATCTGG	CVRDLSIDRGGHWYDAFDIW	IGHV3-48	IGHD6-19	IGHJ3	17	31	37	40
3	3.755633450175263E-4	TGTGCGGCAGCCATCGGACAGTGGCTGGTCCTCCAAGGGGGTTACTACTTTGACTACTGG	CAAAIGQWLVLQGGYYFDYW	IGHV4-39	IGHD6-19	IGHJ4	5	18	28	42
3	3.755633450175263E-4	TGTGCGAGTAGGGGGTGTTGTTTCGAGATTTTGACTGGCACCCCCAGCTTTCACTACTGG	CASRGCCFEILTGTPSFHYW	IGHV3-30	IGHD3-9	IGHJ4	7	23	37	47
3	3.755633450175263E-4	TGTGCGAGACCTGATAGTAGTGGTTATTATGGGGACGGAGCGGATGCTTTTGATATCTGG	CARPDSSGYYGDGADAFDIW	IGHV4-39	IGHD3-22	IGHJ3	9	11	28	42
3	3.755633450175263E-4	TGTGCGAGAGTTGAGGAAGGTTTTAACTATGACACGAAGACAGACTGGTTCGACCCCTGG	CARVEEGFNYDTKTDWFDPW	IGHV1-18	IGHD3-22	IGHJ5	9	25	31	43
3	3.755633450175263E-4	TGTGCGAGAGTACCCCAATCGTATAACTGGAACCACGTGGGGAACTGGTTCGACCCCTGG	CARVPQSYNWNHVGNWFDPW	IGHV1-2	IGHD1-14	IGHJ5	9	20	39	42
3	3.755633450175263E-4	TGTGCGAGAGGCCTTAGCCTTGTTTTTCGGGGAGTGGGTTTCTACGCTTTGGACGTCTGG	CARGLSLVFRGVGFYALDVW	IGHV1-8	IGHD3-10	IGHJ6	13	25	34	49
3	3.755633450175263E-4	TGTGCGAGAGGGGTCCGGGTCTGGTATAACTGGAACTACGACAACTGGTTCGACCCCTGG	CARGVRVWYNWNYDNWFDPW	IGHV1-8	IGHD1-7	IGHJ5	10	22	39	40
3	3.755633450175263E-4	TGTGCGAGAGGGGTAAGGCGGAAGTACCAGCTGCTCCCGGCGTACTGGTTCGACCCCTGG	CARGVRRKYQLLPAYWFDPW	IGHV1-8	IGHD2-2	IGHJ5	10	22	34	43
3	3.755633450175263E-4	TGTGCGAGAGATGGCGATAGTAGTGGTTATTACTACGAAGGAAATGCTTTTGATATCTGG	CARDGDSSGYYYEGNAFDIW	IGHV4-31	IGHD3-22	IGHJ3	11	15	36	43
3	3.755633450175263E-4	TGTGCGAGAGAGAAAGCCTTACGATATTTTGACACAGCAGATCACGGTATGGACGTCTGG	CAREKALRYFDTADHGMDVW	IGHV4-4	IGHD3-9	IGHJ6	10	18	32	48
3	3.755633450175263E-4	TGTGCGAGAGAAGGGTATTGTACTAGTGCCACCTGCTACGGCACCGCCTTCGACCCCTGG	CAREGYCTSATCYGTAFDPW	IGHV4-34	IGHD2-2	IGHJ5	9	11	37	48
3	3.755633450175263E-4	TGTGCGAGAATTGGTGTGGGGGCGTATAGCAGCAGCTGGTACCACTACTTTGACTACTGG	CARIGVGAYSSSWYHYFDYW	IGHV4-30-2	IGHD6-13	IGHJ4	8	23	41	43
3	3.755633450175263E-4	TGTGCGAGAATGCTGGGCGTCCATACAGCTATGGTAGAAGGTGGTGCTTTTGATATCTGG	CARMLGVHTAMVEGGAFDIW	IGHV3-53	IGHD5-18	IGHJ3	8	22	34	44
3	3.755633450175263E-4	TGTGCACACATTAATTCTTACGCCTTATATAGTACTGGCTGGTCCCCCTTCGACTTCTGG	CAHINSYALYSTGWSPFDFW	IGHV2-5	IGHD6-19	IGHJ4	9	27	42	47
3	3.755633450175263E-4	TGTGCAAAAGATGTGCTTCCTAGTGGTTATAACCCTCCCACCTTCTACTTCGACTACTGG	CAKDVLPSGYNPPTFYFDYW	IGHV3-23	IGHD3-22	IGHJ4	11	20	29	44
3	3.755633450175263E-4	TGTGTGGGGGAGTTATCGTCATTGGGGGACTACTATTACTACGGTATGGACGTCTGG	CVGELSSLGDYYYYGMDVW	IGHV4-30-2	IGHD3-16	IGHJ6	3	4	18	28
3	3.755633450175263E-4	TGTGCTAAAGCCAAGTATACCAGTGGCCCCACGTCCTGCTACGGTATGGACGTCTGG	CAKAKYTSGPTSCYGMDVW	IGHV3-7	IGHD6-19	IGHJ6	4	14	26	45
3	3.755633450175263E-4	TGTGCCAGAGTAGGGGATTATAACTGGAACTACGATTTAGCTGGACCTGACTACTGG	CARVGDYNWNYDLAGPDYW	IGHV4-30-2	IGHD1-7	IGHJ4	9	18	33	47
3	3.755633450175263E-4	TGTGCGGCTCATAGCAGCAGCTGGTGGAGGAGTTACTACTACGGTATGGACGTCTGG	CAAHSSSWWRSYYYGMDVW	IGHV3-21	IGHD6-13	IGHJ6	5	10	24	33
3	3.755633450175263E-4	TGTGCGACCATCCCGGGTACAGTAACTACTGCCTACTACTACGGTATGGACGTCTGG	CATIPGTVTTAYYYGMDVW	IGHV3-21	IGHD4-11	IGHJ6	6	17	28	32
3	3.755633450175263E-4	TGTGCGAGCCCGAGGGAGTATTACGATTTTTGGAGGGCTTCCCCTCTTGACTACTGG	CASPREYYDFWRASPLDYW	IGHV3-30	IGHD3-3	IGHJ4	7	17	34	46
3	3.755633450175263E-4	TGTGCGAGAGTCCTCGTGTATTACGATTTTTGGAGTGGTTATCAGTTCGACCCCTGG	CARVLVYYDFWSGYQFDPW	IGHV1-8	IGHD3-3	IGHJ5	14	17	41	44
3	3.755633450175263E-4	TGTGCGAGAGCGGGTCGTATTACGATTTTTGGAGTGGTTAACTGGTTCGACCCCTGG	CARAGRITIFGVVNWFDPW	IGHV4-31	IGHD3-3	IGHJ5	9	15	38	39
3	3.755633450175263E-4	TGTGCGAGAGGCACCCATACGATTTTTGGAGTGGTTAGCTACGGTATGGACGTCTGG	CARGTHTIFGVVSYGMDVW	IGHV4-31	IGHD3-3	IGHJ6	9	17	36	45
3	3.755633450175263E-4	TGTGCGAGAGGCAGAATGGTGTATGGTATAGTCCGACGGTACTACTTTGACTACTGG	CARGRMVYGIVRRYYFDYW	IGHV1-8	IGHD2-8	IGHJ4	11	14	29	38
3	3.755633450175263E-4	TGTGCGAGAGATTTTCTATCTCGGCTGCCCGTCCTCTACTGGTACTTCGATCTCTGG	CARDFLSRLPVLYWYFDLW	IGHV3-21	IGHD2-15	IGHJ2	11	23	27	35
3	3.755633450175263E-4	TGTGCGAGAGATTCGAGGAGCAGTTGGTATTTTTCTGAGGCTGCCTTTGATGTCTGG	CARDSRSSWYFSEAAFDVW	IGHV3-23	IGHD2-2	IGHJ3	11	18	28	41
3	3.755633450175263E-4	TGTGCGAGAGATTCATCATATTGTAGTGGTGGTAGCTGCTACCAGTGGGACTACTGG	CARDSSYCSGGSCYQWDYW	IGHV1-46	IGHD2-15	IGHJ4	11	17	41	48
3	3.755633450175263E-4	TGTGCGAGAGATCCGGCCCGCTACGGTGACTACGGTATCCCCTACTTTGACTACTGG	CARDPARYGDYGIPYFDYW	IGHV3-11	IGHD4-17	IGHJ4	12	20	33	41
3	3.755633450175263E-4	TGTGCGAGAGATGCCTACTATGATAGTGTTCCACCTTACAACTGGTTCGACCCCTGG	CARDAYYDSVPPYNWFDPW	IGHV3-21	IGHD3-22	IGHJ5	11	15	26	36
3	3.755633450175263E-4	TGTGCGAGAGATGCCTACTATGATAGTGTTCCACCTTACAACTGGTTCGACCCCTGG	CARDAYYDSVPPYNWFDPW	IGHV4-31	IGHD3-22	IGHJ5	11	15	26	36
3	3.755633450175263E-4	TGTGCGAGAGATAGGGGTTTGATGATAGTAGTGGCCCACTACTACTTTGACTACTGG	CARDRGLMIVVAHYYFDYW	IGHV3-30	IGHD3-22	IGHJ4	11	21	33	39
3	3.755633450175263E-4	TGTGCGAGAGACCCTTCTCCCAGAGTGGGAGCTAATCGGGGTGTTTTTGATATCTGG	CARDPSPRVGANRGVFDIW	IGHV1-69	IGHD1-26	IGHJ3	10	23	33	44
3	3.755633450175263E-4	TGTGCGAAAGATTCGAGCAGCAGCTGGTATTTTTCTGAGGCTGCTTTTGATATCTGG	CAKDSSSSWYFSEAAFDIW	IGHV3-23	IGHD6-13	IGHJ3	11	15	28	41
3	3.755633450175263E-4	TGTGCGAAAGATCACCTTACATTCTGTTCTGGTGACGGGTGCACGTTTGATATCTGG	CAKDHLTFCSGDGCTFDIW	IGHV3-23	IGHD2-21	IGHJ3	12	29	35	45
3	3.755633450175263E-4	TGTGCACGGAGGGAAGATACCTTGACTGGTTATTATCGTGATGCTTTTGATATCTGG	CARREDTLTGYYRDAFDIW	IGHV2-26	IGHD3-9	IGHJ3	9	21	33	34
3	3.755633450175263E-4	TGTGCAAAAGGGTCTCATTACTATGATAGTAGTGGCCAAAGTAACTTTGACTACTGG	CAKGSHYYDSSGQSNFDYW	IGHV3-43	IGHD3-22	IGHJ4	9	16	34	43
3	3.755633450175263E-4	TGTGCAAAAGATAGAGGCTACGATTTTTGGAGTGGTTACAACTACTTTGACTACTGG	CAKDRGYDFWSGYNYFDYW	IGHV3-9	IGHD3-3	IGHJ4	12	18	37	40
3	3.755633450175263E-4	TGTGCGAGCCGATATTGTAGTAGTACCAGCTGCCCCAACTGGTTCGACCCCTGG	CASRYCSSTSCPNWFDPW	IGHV4-4	IGHD2-2	IGHJ5	7	10	32	35
3	3.755633450175263E-4	TGTGCGAGACTTCGAACGCAAGACTATAGCAGTTCGTTAAACTTTGACTATTGG	CARLRTQDYSSSLNFDYW	IGHV4-39	IGHD6-6	IGHJ4	9	24	36	40
3	3.755633450175263E-4	TGTGCGAGACTGGGGACTACGAGGTTTGGAGTGGTGGAATCATTTGACTACTGG	CARLGTTRFGVVESFDYW	IGHV4-31	IGHD3-3	IGHJ4	8	17	34	42
3	3.755633450175263E-4	TGTGCGAGACATTTTTCCGTGGTGGTAGCTGCTATGCGCTGGTTCGACCCCTGG	CARHFSVVVAAMRWFDPW	IGHV4-39	IGHD2-15	IGHJ5	11	18	33	38
3	3.755633450175263E-4	TGTGCGAGACATCCTGCCCGCATCGGATATAGTGGCTACGATTTTGACTACTGG	CARHPARIGYSGYDFDYW	IGHV4-39	IGHD5-12	IGHJ4	11	24	41	42
3	3.755633450175263E-4	TGTGCGAGAGTCGGGATGGCTGGTCCATACTTCGCCGGGTACTTTGACTACTGG	CARVGMAGPYFAGYFDYW	IGHV3-30	IGHD6-19	IGHJ4	9	16	23	39
3	3.755633450175263E-4	TGTGCGAGAGTGTCGGAGTTACTGCACTACCACTACTTCGGTATGGACGTCTGG	CARVSELLHYHYFGMDVW	IGHV6-1	IGHD4-23	IGHJ6	9	13	21	25
3	3.755633450175263E-4	TGTGCGAGAGCTACGTATTATTATGATAGTAGTGGTTATTACGAGTCCTACTGG	CARATYYYDSSGYYESYW	IGHV3-21	IGHD3-22	IGHJ4	9	11	41	47
3	3.755633450175263E-4	TGTGCGAGAGCCTATATGGTTCGGGGAGTTATTGGGGATGCTTTTGATATCTGG	CARAYMVRGVIGDAFDIW	IGHV3-21	IGHD3-10	IGHJ3	9	14	32	36
3	3.755633450175263E-4	TGTGCGAGAGCCCCTCCTTATACCGGGACCTACCCTTGGTACTTTGACTACTGG	CARAPPYTGTYPWYFDYW	IGHV3-21	IGHD1-20	IGHJ4	9	17	25	39
3	3.755633450175263E-4	TGTGCGAGAGGTCCGATTTTTGGAGTGGTTATAACAGGAGGTATGGACGTCTGG	CARGPIFGVVITGGMDVW	IGHV1-8	IGHD3-3	IGHJ6	10	13	31	42
3	3.755633450175263E-4	TGTGCGAGAGGCCGAGGAGTTGTGGTTTATAGCAGCAGCTGGTACGACTACTGG	CARGRGVVVYSSSWYDYW	IGHV4-34	IGHD6-13	IGHJ4	12	27	44	45
3	3.755633450175263E-4	TGTGCGAGAGGCAAGTGGCTCGCCTACTACTACTACTACGGTATGGACGTCTGG	CARGKWLAYYYYYGMDVW	IGHV4-34	IGHD5-12	IGHJ6	11	13	19	24
3	3.755633450175263E-4	TGTGCGAGAGGGGGGACGATTTTTGGAGTGGTTATTGGGTGGTTCGACCCCTGG	CARGGTIFGVVIGWFDPW	IGHV4-31	IGHD3-3	IGHJ5	9	15	35	39
3	3.755633450175263E-4	TGTGCGAGAGGGAAGATGGCTACAATTAACTACTACTACGGTATGGACGTCTGG	CARGKMATINYYYGMDVW	IGHV1-8	IGHD5-24	IGHJ6	10	13	27	28
3	3.755633450175263E-4	TGTGCGAGAGATCTATCGGGAGTGGTGTACTACTACTACTACATGGACGTCTGG	CARDLSGVVYYYYYMDVW	IGHV3-21	IGHD3-3	IGHJ6	17	18	25	27
3	3.755633450175263E-4	TGTGCGAGAGAGGTTGGGCGATATTTTGAAGCCCGGGATGCTTTTGATATCTGG	CAREVGRYFEARDAFDIW	IGHV4-31	IGHD3-9	IGHJ3	10	18	28	36
3	3.755633450175263E-4	TGTGCGAGAGAGGTGGGGGGTGGATACAGTTATGGTCACCGTTTCGACCCCTGG	CAREVGGGYSYGHRFDPW	IGHV3-30	IGHD5-18	IGHJ5	10	19	35	42
3	3.755633450175263E-4	TGTGCGAGAGAAGAAAGGTTAGGTTACTACTACTACTACGGTATGGACGTCTGG	CAREERLGYYYYYGMDVW	IGHV1-18	IGHD3-22	IGHJ6	10	16	20	23
3	3.755633450175263E-4	TGTGCGAATAGCCCCATCACGTATTACGATTTTTGGAGTGGTTATTACTACTGG	CANSPITYYDFWSGYYYW	IGHV4-39	IGHD3-3	IGHJ4	6	18	45	46
3	3.755633450175263E-4	TGTGCGAAGGATTTCTATCATAGTAGATCGGGGGGTTACCACAGTGACTACTGG	CAKDFYHSRSGGYHSDYW	IGHV3-30	IGHD3-22	IGHJ4	6	14	24	44
3	3.755633450175263E-4	TGTGCGAAAGATTTAGGGGTGACTGCTATCTTCAATGATGCTTTTGATATCTGG	CAKDLGVTAIFNDAFDIW	IGHV3-21	IGHD2-21	IGHJ3	11	17	28	34
3	3.755633450175263E-4	TGTGCGAAAGATCCTATTTTGACTGGTTATTATAGCCCCTACTTTGACTACTGG	CAKDPILTGYYSPYFDYW	IGHV3-21	IGHD3-9	IGHJ4	12	14	33	38
3	3.755633450175263E-4	TGTGCGAAAGATCCGTTTTACGATTTTTGGAGTGGTTATTATTTTGACTACTGG	CAKDPFYDFWSGYYFDYW	IGHV3-23	IGHD3-3	IGHJ4	12	13	41	42
3	3.755633450175263E-4	TGTGCGAAAGATCATTTCCCTGGGGATGACAATAACTACGGTATGGACGTCTGG	CAKDHFPGDDNNYGMDVW	IGHV3-33	IGHD4-11	IGHJ6	12	28	39	42
3	3.755633450175263E-4	TGTGCAAAAGGTTGGAGTACAGAAAGTAACCTTGGGCACGCTTTTGACATCTGG	CAKGWSTESNLGHAFDIW	IGHV3-9	IGHD3-3	IGHJ3	9	11	17	39
3	3.755633450175263E-4	TGTGCAAAAGGGGGCAGTGGCTGGTCCTTACGCGCTGAATACTTCCAGCACTGG	CAKGGSGWSLRAEYFQHW	IGHV3-9	IGHD6-19	IGHJ1	9	13	24	31
3	3.755633450175263E-4	TGTGCAAAAAATATAGCAGCAGCTGGTACCGACCACTACGGTATGGACGTCTGG	CAKNIAAAGTDHYGMDVW	IGHV3-9	IGHD6-13	IGHJ6	14	15	28	42
3	3.755633450175263E-4	TGTACCACAGAATTCGGGCATCAATACGATTTTTGGAGTCCCTTTGACTACTGG	CTTEFGHQYDFWSPFDYW	IGHV3-15	IGHD3-3	IGHJ4	10	24	38	41
3	3.755633450175263E-4	TGTACGAAAGATCTGGTGGGTGGGAGCTACAGTCCTTCTGTCTTTGACTACTGG	CTKDLVGGSYSPSVFDYW	IGHV3-11	IGHD1-26	IGHJ4	13	19	29	41
3	3.755633450175263E-4	TGTGCCAGAGTGGAAACGGACTGGAACAACTACGGGGGAGTTGACTACTGG	CARVETDWNNYGGVDYW	IGHV4-30-2	IGHD1-1	IGHJ4	9	19	26	40
3	3.755633450175263E-4	TGTGCGGTAGGATATTGTAGTGGTGGTAGCTGCTCCGACTTTGACTACTGG	CAVGYCSGGSCSDFDYW	IGHV3-21	IGHD2-15	IGHJ4	5	7	33	37
3	3.755633450175263E-4	TGTGCGACCTCTAGTGGGGCAGTGGCTGGTACTTCCCCCTTTGACTACTGG	CATSSGAVAGTSPFDYW	IGHV5-51	IGHD6-19	IGHJ4	6	18	31	38
3	3.755633450175263E-4	TGTGCGACCCACCTTCAGAGATGGCTACAAATGGGATTATTTGACTACTGG	CATHLQRWLQMGLFDYW	IGHV3-11	IGHD5-24	IGHJ4	6	16	29	39
3	3.755633450175263E-4	TGTGCGAGTATAAAAATTGGGGGAGATCCCAGGTTCCCTTTCGACCCCTGG	CASIKIGGDPRFPFDPW	IGHV4-31	IGHD3-16	IGHJ5	7	16	24	39
3	3.755633450175263E-4	TGTGCGAGCCGATATTGTAGTGGTGGTAGCTGCTCCTGGTTCGACCCCTGG	CASRYCSGGSCSWFDPW	IGHV4-4	IGHD2-15	IGHJ5	7	10	33	35
3	3.755633450175263E-4	TGTGCGAGGAACTATTTTAGTGGGAGCTACTCTCCTACCTTTGACTACTGG	CARNYFSGSYSPTFDYW	IGHV4-4	IGHD1-26	IGHJ4	7	17	30	38
3	3.755633450175263E-4	TGTGCGAGACCCCATACGTATTACCACTCTGACTGGTACTTCGATCTCTGG	CARPHTYYHSDWYFDLW	IGHV4-4	IGHD3-10	IGHJ2	8	13	23	31
3	3.755633450175263E-4	TGTGCGAGACCCCACGCCGATAGTCCGACCTACCAACTCTTCCAGCACTGG	CARPHADSPTYQLFQHW	IGHV3-23	IGHD2-15	IGHJ1	6	29	34	38
3	3.755633450175263E-4	TGTGCGAGACATTTCCCGCCAGAGAGCAGTGGCTGGTACTACGACCCCTGG	CARHFPPESSGWYYDPW	IGHV4-39	IGHD6-19	IGHJ5	18	24	38	41
3	3.755633450175263E-4	TGTGCGAGAGTGGCCGGGGATATAGTGGCTCCATACTGGTTCGACCCCTGG	CARVAGDIVAPYWFDPW	IGHV1-18	IGHD5-12	IGHJ5	9	17	29	34
3	3.755633450175263E-4	TGTGCGAGAGCTCGTATTACGATTTTTGGAGGGCGGTACATGGACGTCTGG	CARARITIFGGRYMDVW	IGHV4-59	IGHD3-3	IGHJ6	9	12	30	36
3	3.755633450175263E-4	TGTGCGAGAGCCGTTTACGATTTTTGGACTGGGAATTACTTCGATCTCTGG	CARAVYDFWTGNYFDLW	IGHV4-31	IGHD3-3	IGHJ2	9	14	31	36
3	3.755633450175263E-4	TGTGCGAGAGGCCCCCGTAACGACATTTGGAGTACTTATTTAGATGTCTGG	CARGPRNDIWSTYLDVW	IGHV3-30	IGHD3-3	IGHJ6	9	25	39	45
3	3.755633450175263E-4	TGTGCGAGAGGCACGAGCAGTGGCTGGGCTCATGATGCTTTTGATATCTGG	CARGTSSGWAHDAFDIW	IGHV3-11	IGHD6-19	IGHJ3	9	15	26	29
3	3.755633450175263E-4	TGTGCGAGAGGGTCTAAAGGAGTGGGATCTCAGGCCGGTTTTGCCTACTGG	CARGSKGVGSQAGFAYW	IGHV1-8	IGHD1-26	IGHJ4	10	20	26	39
3	3.755633450175263E-4	TGTGCGAGAGGGGGCAGCTCGGACTACTACTACTACGGTATGGACGTCTGG	CARGGSSDYYYYGMDVW	IGHV1-8	IGHD6-6	IGHJ6	10	13	20	22
3	3.755633450175263E-4	TGTGCGAGAGGAGAGGGATGGCTACAATCGATAGGGAAGTTTGACTACTGG	CARGEGWLQSIGKFDYW	IGHV4-31	IGHD5-24	IGHJ4	9	16	27	39
3	3.755633450175263E-4	TGTGCGAGAGATCTATCGATTTTTGGAGTGGTTATTTTCATGGACGTCTGG	CARDLSIFGVVIFMDVW	IGHV3-21	IGHD3-3	IGHJ6	17	18	35	38
3	3.755633450175263E-4	TGTGCGAGAGATCGTACAGCTATGGGCTACTACTACTACATGGACGTCTGG	CARDRTAMGYYYYMDVW	IGHV1-2	IGHD5-18	IGHJ6	12	14	24	26
3	3.755633450175263E-4	TGTGCGAGAGATGGATTTTGGAGTGGTTATTATTTCTGGTTCGACCCCTGG	CARDGFWSGYYFWFDPW	IGHV3-21	IGHD3-3	IGHJ5	11	15	32	35
3	3.755633450175263E-4	TGTGCGAGAGACCTCCGGGTGGGGAGTTATCTCTCCTGGTTCGACCCCTGG	CARDLRVGSYLSWFDPW	IGHV1-46	IGHD3-16	IGHJ5	14	20	30	35
3	3.755633450175263E-4	TGTGCGAGAGAGGAGTACCAGCTATCCTACTACTACGGTATGGACGTCTGG	CAREEYQLSYYYGMDVW	IGHV4-4	IGHD2-2	IGHJ6	10	13	22	26
3	3.755633450175263E-4	TGTGCGAGAAAGGTACTATGGTTCGGGGACGACAACTGGTTCGACCCCTGG	CARKVLWFGDDNWFDPW	IGHV4-28	IGHD3-10	IGHJ5	10	13	28	31
3	3.755633450175263E-4	TGTGCGAAAGATGTACCGATAGTGGGAGCTATATCCGTTATGGACGTCTGG	CAKDVPIVGAISVMDVW	IGHV3-21	IGHD1-26	IGHJ6	11	18	30	39
3	3.755633450175263E-4	TGTGCGAAAGAAAAGGAGGGTGGATACACCTATGGCACGCCTGACTATTGG	CAKEKEGGYTYGTPDYW	IGHV3-21	IGHD5-18	IGHJ4	10	19	34	41
3	3.755633450175263E-4	TGTGCACACCATGGGGGAATAGCAGTGGCTGGGGATGCTTTTGACATCTGG	CAHHGGIAVAGDAFDIW	IGHV2-5	IGHD6-19	IGHJ3	8	14	31	33
3	3.755633450175263E-4	TGTGCACACAGACTTCCGATTAACTTCCTTGAGGGGTGGTTCGACCCCTGG	CAHRLPINFLEGWFDPW	IGHV2-5	IGHD5-12	IGHJ5	12	16	21	36
3	3.755633450175263E-4	TGTGCAAGATCTGCTTACAGTGGTTACTACACTGGTGCTTTTGAAATGAGG	CARSAYSGYYTGAFEMR	IGHV3-9	IGHD3-22	IGHJ3	6	18	29	35
3	3.755633450175263E-4	TGTGCAAAAGATTCGGAAGTGGTGTATGCTATCGGAGGCTTTGACTACTGG	CAKDSEVVYAIGGFDYW	IGHV3-43	IGHD2-8	IGHJ4	11	19	31	38
3	3.755633450175263E-4	TGTGTCAGAGATCCTACTACTACCCTCCCATATTACTTTGACCACTGG	CVRDPTTTLPYYFDHW	IGHV3-20	IGHD2-2	IGHJ4	12	14	22	33
3	3.755633450175263E-4	TGTGTGAAAGATAAAAACAAGCTTTTCTCTTTCGTCTTTGACTACTGG	CVKDKNKLFSFVFDYW	IGHV3-60	IGHD3-3	IGHJ4	11	12	16	35
3	3.755633450175263E-4	TGTGCCTCCCACGATTTTTGGAGTGGTTCGAACTGGTTCGACCCCTGG	CASHDFWSGSNWFDPW	IGHV4-39	IGHD3-3	IGHJ5	4	10	27	30
3	3.755633450175263E-4	TGTGCGAGGAGTGCGGGGTTCGGGGAGTTATTACACTCTGACCACTGG	CARSAGFGELLHSDHW	IGHV3-33	IGHD3-10	IGHJ4	7	16	32	34
3	3.755633450175263E-4	TGTGCGAGACTATATAACTGGAACTACGGTGATGCTTTTGATATCTGG	CARLYNWNYGDAFDIW	IGHV4-39	IGHD1-7	IGHJ3	9	12	27	29
3	3.755633450175263E-4	TGTGCGAGACATCGGGGGTGGATACAGCTATGGTACCTTGACTACTGG	CARHRGWIQLWYLDYW	IGHV4-39	IGHD5-18	IGHJ4	11	17	32	33
3	3.755633450175263E-4	TGTGCGAGAGTGGAGGATTACTATGATAGTAGTGGTCTTGACTACTGG	CARVEDYYDSSGLDYW	IGHV3-21	IGHD3-22	IGHJ4	9	16	35	37
3	3.755633450175263E-4	TGTGCGAGAGTATATAGTGGGAGCTACTACGGCTACTTTGACTACTGG	CARVYSGSYYGYFDYW	IGHV4-34	IGHD1-26	IGHJ4	9	12	30	32
3	3.755633450175263E-4	TGTGCGAGAGCCTTCGAAGGCGGTAGCTACCCCCCTTTTGACTACTGG	CARAFEGGSYPPFDYW	IGHV4-4	IGHD2-15	IGHJ4	9	24	30	36
3	3.755633450175263E-4	TGTGCGAGAGGGCATCTCTATGGTTCGGGGAGTTATCTTGACTACTGG	CARGHLYGSGSYLDYW	IGHV3-11	IGHD3-10	IGHJ4	9	17	35	37
3	3.755633450175263E-4	TGTGCGAGAGGGGGCGCGCGATTGGAGACCCTCGCCCTTAAGTACTGG	CARGGARLETLALKYW	IGHV4-34	IGHD3-3	IGHJ4	10	21	26	42
3	3.755633450175263E-4	TGTGCGAGAGGGGGCGCGCGATTGGAGACCCTCGCCCTTAAATACTGG	CARGGARLETLALKYW	IGHV4-34	IGHD3-3	IGHJ5	10	21	26	44
3	3.755633450175263E-4	TGTGCGAGAGATCAAGCTATGCCCTACTACTACTACATGGACGTCTGG	CARDQAMPYYYYMDVW	IGHV1-2	IGHD2-2	IGHJ6	12	15	22	23
3	3.755633450175263E-4	TGTGCGAGAGATGTCCCGGCTAGTGGACCCCCCCTACTTGACTACTGG	CARDVPASGPPLLDYW	IGHV1-18	IGHD1-26	IGHJ4	11	20	25	37
3	3.755633450175263E-4	TGTGCGAGAAGGGGTTCTAGCGCATCCTCGCCCGGTATGGACGTCTGG	CARRGSSASSPGMDVW	IGHV3-21	IGHD6-6	IGHJ6	8	26	34	36
3	3.755633450175263E-4	TGTGCGAAGAGTACGGGGTTCGGGGAGTTATTACCGTCTGACTACTGG	CAKSTGFGELLPSDYW	IGHV3-21	IGHD3-10	IGHJ4	6	16	32	38
3	3.755633450175263E-4	TGTGCGAAAGCAATCCCGACTAATGTCGTGGCCCCCTTTGACTATTGG	CAKAIPTNVVAPFDYW	IGHV4-4	IGHD2-8	IGHJ4	6	18	24	35
3	3.755633450175263E-4	TGTGCGAAAGAGTTTCTATGGTTCGGGGAGTCTTGCTTTGACTACTGG	CAKEFLWFGESCFDYW	IGHV3-23	IGHD3-10	IGHJ4	10	15	30	35
3	3.755633450175263E-4	TGTGCACACTACTACGGTGACCACGATCGGGGTTCTTTTGACTACTGG	CAHYYGDHDRGSFDYW	IGHV2-5	IGHD4-17	IGHJ4	8	10	24	36
3	3.755633450175263E-4	TGTACTAGTCGAATTATGTCGATGTTTGAAGTGGCTGGGGACTACTGG	CTSRIMSMFEVAGDYW	IGHV3-73	IGHD6-19	IGHJ4	7	29	37	39
3	3.755633450175263E-4	TGTACTAGTCGAATTATGACGATGTCTGAAGTGGCTGGGGACTACTGG	CTSRIMTMSEVAGDYW	IGHV3-73	IGHD6-19	IGHJ4	7	29	37	39
3	3.755633450175263E-4	TGTACCACAGATAATTGGGTGGTGGTGACTGCTATTCTTTACTACTGG	CTTDNWVVVTAILYYW	IGHV3-15	IGHD2-21	IGHJ4	11	18	36	40
3	3.755633450175263E-4	TGCGCAAAAGGAGGCAGCAGCTGGTACTATTTCGGTTTGGACGTCTGG	CAKGGSSWYYFGLDVW	IGHV6-1	IGHD2-2	IGHJ6	6	15	28	37
3	3.755633450175263E-4	TGTGTGAAGTCGGGAGGTAGGGGCGCGGCTGGTCTTGACTACTGG	CVKSGGRGAAGLDYW	IGHV3-60	IGHD6-19	IGHJ4	7	26	32	34
3	3.755633450175263E-4	TGTGCTAGGGGAGGCAACTGGCCGACCTACTACTTTGACTCCTGG	CARGGNWPTYYFDSW	IGHV3-21	IGHD1-1	IGHJ4	4	14	20	27
3	3.755633450175263E-4	TGTGCGAGCGGATGGGTGGTAGCTGCTGCCCCTTTTGACTACTGG	CASGWVVAAAPFDYW	IGHV3-11	IGHD2-15	IGHJ4	7	14	26	33
3	3.755633450175263E-4	TGTGCGAGATATGATTTTTGGGTTGACAACTGGTTCGACCCCTGG	CARYDFWVDNWFDPW	IGHV4-39	IGHD3-3	IGHJ5	12	13	20	25
3	3.755633450175263E-4	TGTGCGAGACAGCCCCGCAGGGGCTCGTCCCCCTTTGACTCCTGG	CARQPRRGSSPFDSW	IGHV4-4	IGHD6-6	IGHJ4	8	22	29	32
3	3.755633450175263E-4	TGTGCGAGACAGGATTTTTGGAGTGGTTATTATCTTGACTACTGG	CARQDFWSGYYLDYW	IGHV3-11	IGHD3-3	IGHJ4	8	12	32	34
3	3.755633450175263E-4	TGTGCGAGAGTGAATACGGTGGTAACGTGGTACTTTGACTACTGG	CARVNTVVTWYFDYW	IGHV3-53	IGHD4-23	IGHJ4	9	10	25	30
3	3.755633450175263E-4	TGTGCGAGAGCCGATTTTTGGAGTGGTTACTACTTTGACTACTGG	CARADFWSGYYFDYW	IGHV4-34	IGHD3-3	IGHJ4	9	11	26	27
3	3.755633450175263E-4	TGTGCGAGAGATCGAGAAGGGGGAGCTGCCCCCTGTGACTACTGG	CARDREGGAAPCDYW	IGHV1-18	IGHD1-26	IGHJ4	12	20	26	35
3	3.755633450175263E-4	TGTGCGAGAGATGGCCCTACGGTGACCCGTTACTTTGACTACTGG	CARDGPTVTRYFDYW	IGHV3-21	IGHD4-17	IGHJ4	11	16	25	30
3	3.755633450175263E-4	TGTGCGAGAGATAGGGGTATAACTGGAACTACTTTAGACTACTGG	CARDRGITGTTLDYW	IGHV3-21	IGHD1-20	IGHJ4	11	15	26	27
3	3.755633450175263E-4	TGTGCGAAATCTGACTCGGGTGGTGACTCCTACCCGCATTACTGG	CAKSDSGGDSYPHYW	IGHV3-23	IGHD2-21	IGHJ4	8	18	31	39
3	3.755633450175263E-4	TGTGCGAAATCTGAGTATAGCAGCTCGTCCGTGTTTGACTACTGG	CAKSEYSSSSVFDYW	IGHV4-4	IGHD6-6	IGHJ4	6	12	30	33
3	3.755633450175263E-4	TGTGCGAAAGTGCCGAACTGGGTGTCTCGATATTTCGACCTCTGG	CAKVPNWVSRYFDLW	IGHV3-23	IGHD7-27	IGHJ2	9	15	21	33
3	3.755633450175263E-4	TGTGCGAAAGATTTATACTCGCCAGATGATGCTTTTGATATCTGG	CAKDLYSPDDAFDIW	IGHV3-21	IGHD6-6	IGHJ3	11	13	20	25
3	3.755633450175263E-4	TGTGCACGGGGGATCCCGCGATCGGACTACTACATGGACGTCTGG	CARGIPRSDYYMDVW	IGHV2-70	IGHD7-27	IGHJ6	8	9	16	25
3	3.755633450175263E-4	TGTGCAACTGGTCCCGGGGAGGTTGACAACTGGTTCGACCCCTGG	CATGPGEVDNWFDPW	IGHV1-24	IGHD3-10	IGHJ5	7	14	20	25
3	3.755633450175263E-4	TGTGCAAAAGAACACCGGGGGGGCTTTGACGCTTTTGAAGCCTGG	CAKEHRGGFDAFEAW	IGHV3-9	IGHD1-7	IGHJ3	10	13	17	26
3	3.755633450175263E-4	TGTACTAGACACGATTTTTGGAGTGGTTATTATCTTGACTACTGG	CTRHDFWSGYYLDYW	IGHV3-49	IGHD3-3	IGHJ4	8	10	32	34
3	3.755633450175263E-4	TGTACTAGAGGCGATTTTTGGAGTGCTTATTATATGGACTGCTGG	CTRGDFWSAYYMDCW	IGHV3-49	IGHD3-3	IGHJ4	9	11	33	36
3	3.755633450175263E-4	TGTGCCTGCCAGACACGAGAATACGGTGATCTCGACTACTGG	CACQTREYGDLDYW	IGHV3-21	IGHD4-17	IGHJ4	4	21	28	33
3	3.755633450175263E-4	TGTGCCAGAGGGGAGTGGCTACGTGGGGGCTTTGACTACTGG	CARGEWLRGGFDYW	IGHV4-30-2	IGHD5-12	IGHJ4	9	13	22	29
3	3.755633450175263E-4	TGTGCGAGCAGTGTAGGCAGTGGTTACACTTTTGACTACTGG	CASSVGSGYTFDYW	IGHV4-34	IGHD3-22	IGHJ4	7	18	25	30
3	3.755633450175263E-4	TGTGCGAGGTTGCCTAGCAGTGGCTGGTACTTTGACTACTGG	CARLPSSGWYFDYW	IGHV3-21	IGHD6-19	IGHJ4	7	14	26	27
3	3.755633450175263E-4	TGTGCGAGGCCGGGTATAGCAGCAGCTGGTATGGACTACTGG	CARPGIAAAGMDYW	IGHV3-30	IGHD6-13	IGHJ4	7	9	30	33
3	3.755633450175263E-4	TGTGCGAGATTCCTGGGATTGACTGTCTACTTTGACTCCTGG	CARFLGLTVYFDSW	IGHV3-21	IGHD3-9	IGHJ4	8	18	24	26
3	3.755633450175263E-4	TGTGCGAGACATCAAGATTACCCACTCCGATTTGACTACTGG	CARHQDYPLRFDYW	IGHV4-39	IGHD3-3	IGHJ4	11	21	27	30
3	3.755633450175263E-4	TGTGCGAGACATGGAAGCTACTACTACGGTATGGACGTCTGG	CARHGSYYYGMDVW	IGHV5-10-1	.	IGHJ6	12	-1	-1	17
3	3.755633450175263E-4	TGTGCGAGAGTCCTCCCTCAGGGGGACTACTTTGACTACTGG	CARVLPQGDYFDYW	IGHV3-53	IGHD1-26	IGHJ4	9	12	16	25
3	3.755633450175263E-4	TGTGCGAGAGTCGGACCTCGATTTTCTTCCCTTGACCAGTGG	CARVGPRFSSLDQW	IGHV1-18	IGHD3-3	IGHJ4	9	18	24	31
3	3.755633450175263E-4	TGTGCGAGAGTCAGCTCGTCCGGTTGGGCCTTTGACTACTGG	CARVSSSGWAFDYW	IGHV3-48	IGHD6-6	IGHJ4	9	11	22	29
3	3.755633450175263E-4	TGTGCGAGAGTGGGTAGCAGCAGCTGGTACTTTGACTACTGG	CARVGSSSWYFDYW	IGHV3-21	IGHD6-13	IGHJ4	9	14	26	27
3	3.755633450175263E-4	TGTGCGAGAGTACAGGACTACTACTACGGTATGGACGTCTGG	CARVQDYYYGMDVW	IGHV3-21	IGHD4-11	IGHJ6	9	10	14	16
3	3.755633450175263E-4	TGTGCGAGAGATTGTAGTAGTACCAGCTGCCATCTCTACTGG	CARDCSSTSCHLYW	IGHV4-31	IGHD2-2	IGHJ4	11	12	29	35
3	3.755633450175263E-4	TGTGCGAGAGATAGCAGCAGCCTCAGGTGGTTCGACCCCTGG	CARDSSSLRWFDPW	IGHV1-18	IGHD6-13	IGHJ5	11	12	20	27
3	3.755633450175263E-4	TGTGCGAGAGACATCGTTGGACTGTCTGGCCAAGACCACTGG	CARDIVGLSGQDHW	IGHV1-18	IGHD3-16	IGHJ4	10	12	17	33
3	3.755633450175263E-4	TGTGCGAGAGACATCGTTGGACTGTCTGGCCAAGACCACTGG	CARDIVGLSGQDHW	IGHV1-2	IGHD3-16	IGHJ4	10	12	17	33
3	3.755633450175263E-4	TGTGCGAGAGACATCGTTGGAGTGTCTGGCCACGACTCATGG	CARDIVGVSGHDSW	IGHV1-18	IGHD3-3	IGHJ5	10	16	23	32
3	3.755633450175263E-4	TGTGCGAGAGACATCGTTGGAGTGTCTGGCCACGACCGCTGG	CARDIVGVSGHDRW	IGHV1-67	IGHD3-3	IGHJ5	10	16	23	32
3	3.755633450175263E-4	TGTGCGAGAGACATCGTTGGAGTGTCTGGCCACGACCACTGG	CARDIVGVSGHDHW	IGHV1-18	IGHD3-3	IGHJ1	10	16	23	36
3	3.755633450175263E-4	TGTGCGAGAGACATCGTTGGAGTGTCTGGCCACGACCACTGG	CARDIVGVSGHDHW	IGHV5-10-1	IGHD3-3	IGHJ5	8	16	23	32
3	3.755633450175263E-4	TGTGCGAGAGAGGGGGAGCAGTGGCTGGTATGGGACTACTGG	CAREGEQWLVWDYW	IGHV3-21	IGHD6-19	IGHJ4	10	16	29	33
3	3.755633450175263E-4	TGTGCGAGAGAACGGGGGAAGAGTGGCTACTTTGACTACTGG	CARERGKSGYFDYW	IGHV4-4	IGHD3-16	IGHJ4	10	13	18	26
3	3.755633450175263E-4	TGTGCGAAAGGGGGGGACGGATACAGCTATGGAGACTACTGG	CAKGGDGYSYGDYW	IGHV3-33	IGHD5-18	IGHJ4	6	18	31	33
3	3.755633450175263E-4	TGTGCGAAAGATTTGAGTATAGCAGCCCTCGTTGACTACTGG	CAKDLSIAALVDYW	IGHV3-30	IGHD6-6	IGHJ4	11	14	25	31
3	3.755633450175263E-4	TGTGCGAAAGATCTTTCCTTCGCGGATAGCAGCTCCCTCTGG	CAKDLSFADSSSLW	IGHV3-23	IGHD6-6	IGHJ4	16	25	34	38
3	3.755633450175263E-4	TGTGCAAAAGGAATTTACTATGACAGTCCTTTTGACTTCTGG	CAKGIYYDSPFDFW	IGHV3-9	IGHD3-22	IGHJ4	9	14	26	30
3	3.755633450175263E-4	TGTACCACAGATCTACATGACTACGGTGACCTTGACTACTGG	CTTDLHDYGDLDYW	IGHV3-15	IGHD4-17	IGHJ4	13	15	29	31
3	3.755633450175263E-4	TGTGCGAGCTTGTTCCGATATAGTGGCTACGCGGGCTGG	CASLFRYSGYAGW	IGHV3-30	IGHD5-12	IGHJ4	7	16	30	35
3	3.755633450175263E-4	TGTGCGAGAGCGATTTTTGGAGTGGCGTATGACTCCTGG	CARAIFGVAYDSW	IGHV4-34	IGHD3-3	IGHJ4	9	10	24	29
3	3.755633450175263E-4	TGTGCGAGAGGGGAGGCGGGCAACTGGTTCGACCCCTGG	CARGEAGNWFDPW	IGHV3-30	IGHD1-26	IGHJ5	9	10	14	20
3	3.755633450175263E-4	TGTGCGAGAGGACAGGGGAACTCTGGTTACGACTCCTGG	CARGQGNSGYDSW	IGHV1-8	IGHD1-7	IGHJ5	10	16	21	22
3	3.755633450175263E-4	TGTGCGAGAGATCAGGGAAAGAATGCTTTTGATATCTGG	CARDQGKNAFDIW	IGHV3-30	.	IGHJ3	12	-1	-1	22
3	3.755633450175263E-4	TGTGCGAGAGACTACGGTGACTACTACTTTGACTACTGG	CARDYGDYYFDYW	IGHV3-11	IGHD4-17	IGHJ4	10	11	20	21
3	3.755633450175263E-4	TGTGCGAGAGACCATGGTTTCATCTACTTCGACCCCTGG	CARDHGFIYFDPW	IGHV1-18	IGHD3-10	IGHJ5	10	13	18	27
3	3.755633450175263E-4	TGTGCGAGAGAATGGCTACAGTGTTCCTTTGACTACTGG	CAREWLQCSFDYW	IGHV3-30	IGHD5-24	IGHJ4	10	11	19	26
3	3.755633450175263E-4	TGTGCGAGAGAAGGGTCCTTACTGGTAGAGGACTACTGG	CAREGSLLVEDYW	IGHV3-20	IGHD2-15	IGHJ4	10	22	27	30
3	3.755633450175263E-4	TGTGCGAACAGTCCTTTGGTGTATGCTATATACTACTGG	CANSPLVYAIYYW	IGHV3-23	IGHD2-8	IGHJ4	7	16	29	31
3	3.755633450175263E-4	TGTGTGAGAGATCCCACCGGGTATTTCAGTCATTGG	CVRDPTGYFSHW	IGHV3-21	IGHD6-13	IGHJ4	12	16	23	33
3	3.755633450175263E-4	TGTGCGACTGGTGGATACAGCTACGCTGACTCCTGG	CATGGYSYADSW	IGHV3-11	IGHD5-18	IGHJ4	6	10	22	26
3	3.755633450175263E-4	TGTGCGACTGGGGGTGGCTGGTACCAACCCTACTGG	CATGGGWYQPYW	IGHV3-30	IGHD6-19	IGHJ4	6	13	23	29
3	3.755633450175263E-4	TGTGCGACCTATAACCCCCCCTACTTTGACTCCTGG	CATYNPPYFDSW	IGHV4-39	IGHD1-14	IGHJ4	6	9	15	20
3	3.755633450175263E-4	TGTGCGAGCAACATCCCTATTTTTGGTTACTACTGG	CASNIPIFGYYW	IGHV3-11	IGHD3-3	IGHJ4	7	18	25	28
3	3.755633450175263E-4	TGTGCGAGAGTCCCAGGTCACGGTATGGACGTCTGG	CARVPGHGMDVW	IGHV3-30	IGHD2-21	IGHJ6	9	16	20	24
3	3.755633450175263E-4	TGTGCGAGAGGCCATTGGGGGTGGTTCGACCCCTGG	CARGHWGWFDPW	IGHV3-30	IGHD3-16	IGHJ5	9	14	20	21
3	3.755633450175263E-4	TGTGCGAGAGATTTCGGAAACGCTTTTGATATCTGG	CARDFGNAFDIW	IGHV3-30	IGHD1-14	IGHJ3	11	14	18	21
3	3.755633450175263E-4	TGTGCGAGAGATTTGGGAGCGGGGTTCGACCCCTGG	CARDLGAGFDPW	IGHV3-30	IGHD1-26	IGHJ5	11	13	19	22
3	3.755633450175263E-4	TGTGCGAGAGATCTTGGGGGCTACATGGACGTCTGG	CARDLGGYMDVW	IGHV3-30	IGHD3-16	IGHJ6	13	14	19	20
3	3.755633450175263E-4	TGTGCGAGAGATCTTGGGGGCTACATGGACGTCTGG	CARDLGGYMDVW	IGHV4-31	IGHD3-16	IGHJ6	13	14	19	20
3	3.755633450175263E-4	TGTGCGAGAGATCAAGGGGGGTACTTCGATCTCTGG	CARDQGGYFDLW	IGHV3-30	.	IGHJ2	12	-1	-1	19
3	3.755633450175263E-4	TGTGCGAGAGACACGTACAGCTATGGTTTGGACTGG	CARDTYSYGLDW	IGHV3-11	IGHD5-18	IGHJ4	10	15	27	31
3	3.755633450175263E-4	TGTGCGAAAGATGTAGGTGGGAGCTTGGGCTACTGG	CAKDVGGSLGYW	IGHV3-23	IGHD1-26	IGHJ4	11	16	24	29
3	3.755633450175263E-4	TGTGCGAGTCTGAGACAAGGCTACAATCCGTGG	CASLRQGYNPW	IGHV4-4	IGHD5-24	IGHJ4	7	18	26	30
3	3.755633450175263E-4	TGTGCGAGGAGTCGGACCCACTTTGCCCTCTGG	CARSRTHFALW	IGHV4-59	IGHD6-6	IGHJ4	7	12	16	19
3	3.755633450175263E-4	TGTGGGAGAGTGTGGGTGGGAGTTGAGTACTGG	CGRVWVGVEYW	IGHV4-4	IGHD1-26	IGHJ4	9	15	21	22
3	3.755633450175263E-4	TGTGCGAAACCCTTCGGGGAGGACCCCTGG	CAKPFGEDPW	IGHV3-23	IGHD3-10	IGHJ5	8	12	20	21
3	3.755633450175263E-4	TGTGCGAGAGCTGGTGGGACAATCTGG	CARAGGTIW	IGHV3-21	IGHD1-26	IGHJ4	9	13	18	23
3	3.755633450175263E-4	TGTGCCTCCAGGGGGGGCTACTGG	CASRGGYW	IGHV4-59	IGHD1-20	IGHJ4	4	6	10	17
2	2.503755633450175E-4	TGTGCAAGAGATCCAACTTCTTACGATTTTTGGAGTGGTTATTATAGGGTCATGGCGTTGGGTTGGGCCCCCCAGGAGCTCTACTACGGTATGGACGTCTGG	CARDPTSYDFWSGYYRVMALGWAPQELYYGMDVW	IGHV3-74	IGHD3-3	IGHJ6	12	20	45	80
2	2.503755633450175E-4	TGTGCGAGAGCGGTCTCGGCTAATTACGATTTTTGGAGTGGTTATTACCTAGGGGGGTATGACCAATACTACTACTACGGTATGGACGTCTGG	CARAVSANYDFWSGYYLGGYDQYYYYGMDVW	IGHV1-18	IGHD3-3	IGHJ6	9	22	46	66
2	2.503755633450175E-4	TGTGCGAGAGATTCAGAGTTCCGCTTATGCTATTACTATGATAGTAGTGGCCTACTAGGGCCCTATTGCCGCTACTACGGTATGGACGTCTGG	CARDSEFRLCYYYDSSGLLGPYCRYYGMDVW	IGHV3-21	IGHD3-22	IGHJ6	11	30	49	71
2	2.503755633450175E-4	TGTGCGAAAGCGGTCTCGGCTAATTACGATTTTTGGAGTGGTTATTACCTAGGGGGGTATGACCAATACTACTACTACGGTATGGACGTCTGG	CAKAVSANYDFWSGYYLGGYDQYYYYGMDVW	IGHV1-18	IGHD3-3	IGHJ6	6	22	46	66
2	2.503755633450175E-4	TGTGCGAGAGCTGTCACCTATTTCACCGATTACGATATTTTGACTGGTTACCAGGGGGCCTACTACTACTACTACTACATGGACGTCTGG	CARAVTYFTDYDILTGYQGAYYYYYYMDVW	IGHV1-18	IGHD3-9	IGHJ6	9	28	49	60
2	2.503755633450175E-4	TGTGCGAGAGACTCCAAGTATTACGATTTTTGGAGTGGTTATTCTACCGGTCGATCTTACTACTACTACTACTACATGGACGTCTGG	CARDSKYYDFWSGYSTGRSYYYYYYMDVW	IGHV3-33	IGHD3-3	IGHJ6	10	17	50	56
2	2.503755633450175E-4	TGTGCTAGAGTGATGTATTACGATCTTTGGAGTGCTTATTCTCCCCTTGGAGTCACTGGCGATCACTCCGCAATGGACGTCTGG	CARVMYYDLWSAYSPLGVTGDHSAMDVW	IGHV3-49	IGHD3-3	IGHJ6	9	14	39	72
2	2.503755633450175E-4	TGTGCGAGAGTCTGCTATCTTCCCGGGGAGTGTCATTTTTGGAGTGGTTATTATACAGCGGGGATTCCCTACTTTGACTACTGG	CARVCYLPGECHFWSGYYTAGIPYFDYW	IGHV3-21	IGHD3-3	IGHJ4	9	34	55	68
2	2.503755633450175E-4	TGTGCGAGAGATCATGCCCCTCAAAATTACGATATTTTGACTGGTTATACCCCGGACTACTACTACTACTACATGGACGTCTGG	CARDHAPQNYDILTGYTPDYYYYYMDVW	IGHV1-46	IGHD3-9	IGHJ6	12	25	47	55
2	2.503755633450175E-4	TGTGCTAGAGAGAAGGAGACTTATGGGCCTATAGTACCCGGTGATTCTCGGTCGTTCTCCTACTACTACATGGACGTCTGG	CAREKETYGPIVPGDSRSFSYYYMDVW	IGHV3-49	IGHD1-1	IGHJ6	10	50	56	59
2	2.503755633450175E-4	TGTGCGAGATCGGGCCAATATTTCGATTTTTGGAGTGGCCCCATATGGGCGGACTACTACTTCTACTACATGGACGTCTGG	CARSGQYFDFWSGPIWADYYFYYMDVW	IGHV4-39	IGHD3-3	IGHJ6	8	18	37	52
2	2.503755633450175E-4	TGTGCGAGACCGCCTACGTATTGTAGTGGTGGTAGCTGCTACTCATCCTTCTACTACTACTACTACGGTATGGACGTCTGG	CARPPTYCSGGSCYSSFYYYYYGMDVW	IGHV3-30	IGHD2-15	IGHJ6	8	18	43	51
2	2.503755633450175E-4	TGTGCGAGACAGCCTGATGCCCAGTATTGCAGTGGTACCAGCTGCTACCCTACTGGCGACTACTACTACATGGACGTCTGG	CARQPDAQYCSGTSCYPTGDYYYMDVW	IGHV4-39	IGHD2-2	IGHJ6	10	24	46	58
2	2.503755633450175E-4	TGTGCGAGAGGCGCGGGGGATGTTGAAGTAGTATCAGCTCTTATTGTTTATTACTACTACTCCTACTACATGGACGTCTGG	CARGAGDVEVVSALIVYYYYSYYMDVW	IGHV4-34	IGHD2-2	IGHJ6	11	17	38	48
2	2.503755633450175E-4	TGTGCGAGAGATTCGAGGGAGAACTATTACGATATTTTGACTGGTTTTTCGGGGGGACTTCTCCACTGGTTCGACCCCTGG	CARDSRENYYDILTGFSGGLLHWFDPW	IGHV1-46	IGHD3-9	IGHJ5	11	24	45	64
2	2.503755633450175E-4	TGTGCGAGAGACGGGGCCCTTAATTACGATATTTTGACTGGTTATTACCCCCACTCGGAGTACTACGGTATGGACGTCTGG	CARDGALNYDILTGYYPHSEYYGMDVW	IGHV4-31	IGHD3-9	IGHJ6	10	22	46	69
2	2.503755633450175E-4	TGTGCGGCCGGCGGGGTGAGTCGACTATGGCCCAACAATCCTTTCGGGGAGTACTACTACTACGGTATGGACGTCTGG	CAAGGVSRLWPNNPFGEYYYYGMDVW	IGHV1-46	IGHD3-10	IGHJ6	5	42	50	51
2	2.503755633450175E-4	TGTGCGAGAGGGTCCCGGGCGATTACGATTTTTGGAGTGGTTATCGAGACCCTACCCCTCCAGGGTATGGACGTCTGG	CARGSRAITIFGVVIETLPLQGMDVW	IGHV4-34	IGHD3-3	IGHJ6	10	21	43	66
2	2.503755633450175E-4	TGTGCGAAAGAGGGGCCCGAAACAGTATTTTGTGGTGGTGGCTGCTTGGCCCCCTCGTCCTACGGTTTGGACGTCTGG	CAKEGPETVFCGGGCLAPSSYGLDVW	IGHV3-23	IGHD2-21	IGHJ6	10	29	45	67
2	2.503755633450175E-4	TGTGCGAGGGCCCGGCGGGAAATTAATATGATAGTGGTAGTTATTACTAGTTACTACCAATACATGGACGTCTGG	CARARREINMIVVVITSYYQYMDVW	IGHV4-34	IGHD3-22	IGHJ6	7	21	34	41
2	2.503755633450175E-4	TGTGCGAGGGCCCGGAGGGAAATTAATATGATAGTACTAGTTATTACTAGTTACTCCCAATACATGGACGTCTGG	CARARREINMIVLVITSYSQYMDVW	IGHV4-34	IGHD3-22	IGHJ6	7	21	35	41
2	2.503755633450175E-4	TGTGCGAGATTCCCTCATGACTACGTTTGGGGGAATTTTCCGGGGGCCACTTATTACTATGGTTTGGACGTCTGG	CARFPHDYVWGNFPGATYYYGLDVW	IGHV4-55	IGHD3-16	IGHJ6	9	16	33	64
2	2.503755633450175E-4	TGTGCGAGATCCCTCCCCCTATGGTCGGGGCTTATGACTACGGTGACTACGGTGGCTTACGGTATGGACGTCTGG	CARSLPLWSGLMTTVTTVAYGMDVW	IGHV4-55	IGHD4-17	IGHJ6	9	33	50	63
2	2.503755633450175E-4	TGTGCGAGACATGTATGGAGTATTACTATGATAGTAGTGGTTATTACGGATGTACGGAACTGGTTCGACCCCTGG	CARHVWSITMIVVVITDVRNWFDPW	IGHV4-39	IGHD3-22	IGHJ5	13	19	46	57
2	2.503755633450175E-4	TGTGCGAGAGCGACTTTACTGGGGTTCGGGGAATTATTATGGGTTCGTGGGACGGATTACTTTTTTGACTCTTGG	CARATLLGFGELLWVRGTDYFFDSW	IGHV3-48	IGHD3-10	IGHJ4	9	15	39	63
2	2.503755633450175E-4	TGTGCGAGAGATCCCGGATATTGTAGTAGTACCAGCTGCTCTGAACCCTACTACTACTACTACATGGACGTCTGG	CARDPGYCSSTSCSEPYYYYYMDVW	IGHV4-31	IGHD2-2	IGHJ6	12	15	39	47
2	2.503755633450175E-4	TGTGCGAGAGATCGGGGGGCGATTACTGTGGTGTTAATTGCTTTTTTTTCCTCGGGTGGCGCTTTTGATATCTGG	CARDRGAITVVLIAFFSSGGAFDIW	IGHV4-31	IGHD3-10	IGHJ3	12	21	31	60
2	2.503755633450175E-4	TGTGCGAGAGATCGGATGATTACGTTTGGGGGAGTTATCGCCATCGCGTACTACTACTACGGTATGGACGTCTGG	CARDRMITFGGVIAIAYYYYGMDVW	IGHV3-33	IGHD3-16	IGHJ6	12	15	39	48
2	2.503755633450175E-4	TGTGCGAGAGAGCGTATTGTAGTAGTACCAGCTGCTAACCGGCTTTACTACTACTACTACTACATGGACGTCTGG	CARERIVVVPAANRLYYYYYYMDVW	IGHV4-28	IGHD2-2	IGHJ6	8	14	36	44
2	2.503755633450175E-4	TGTGCGAGAGAAAGGCGGGGATTTGAGATTACGATTTTTGGAGAATTCTACTACTACTACTACATGGACGTCTGG	CARERRGFEITIFGEFYYYYYMDVW	IGHV3-53	IGHD3-3	IGHJ6	10	27	42	47
2	2.503755633450175E-4	TGTTCGAAAAGTAGGGGTTATTACTTTCGGAGTACTGGATCTTACGACGATGCCCCTGGAATTGACTACTGG	CSKSRGYYFRSTGSYDDAPGIDYW	IGHV3-33	IGHD3-22	IGHJ4	6	9	24	61
2	2.503755633450175E-4	TGTGCGAGGATTGTAGTAGTACCAGCTGCTATAGAGGCGTTTTACTACTACTACTACTACATGGACGTCTGG	CARIVVVPAAIEAFYYYYYYMDVW	IGHV4-4	IGHD2-2	IGHJ6	7	9	31	41
2	2.503755633450175E-4	TGTGCGAGACTTTTCTTCGATTTTTGGAACTCTCCTTATGGCCGTGTCGGCCTCTACTACTTTGACTACTGG	CARLFFDFWNSPYGRVGLYYFDYW	IGHV4-39	IGHD3-3	IGHJ4	9	17	27	54
2	2.503755633450175E-4	TGTGCGAGACTTTTCTTCGATTTTTGGAACTCTCCTTATGGCCGTGTCGGCCTCTACTACTTTGACTACTGG	CARLFFDFWNSPYGRVGLYYFDYW	IGHV5-10-1	IGHD3-3	IGHJ4	9	17	27	54
2	2.503755633450175E-4	TGTGCGAGACATGTGGTTCGGACGGAATCATCTACTGTCGTCGGGAGAGTACTGGAATACTTCCACCAGTGG	CARHVVRTESSTVVGRVLEYFHQW	IGHV4-39	IGHD3-10	IGHJ1	13	14	20	54
2	2.503755633450175E-4	TGTGCGAGAGGCCCAGGGCATAGCGGGAACTATTGGGGTAATTACTACTACTACTACGCTATGGACGTCTGG	CARGPGHSGNYWGNYYYYYAMDVW	IGHV4-34	IGHD2-2	IGHJ6	12	16	23	40
2	2.503755633450175E-4	TGTGCGAGAGGCGTTCGGAGTTTTACTATGATAGTAGTGGTTAGGATACACTACTACTACATGGACGTCTGG	CARGVRSFTMIVVVRIHYYYMDVW	IGHV1-8	IGHD3-22	IGHJ6	11	22	42	49
2	2.503755633450175E-4	TGTGCGAGAGGGGGTCCGTATTACGATTTTTGGAGTGGTTATTACCCACACCCCGACTACTTTGACTACTGG	CARGGPYYDFWSGYYPHPDYFDYW	IGHV1-46	IGHD3-3	IGHJ4	9	16	43	55
2	2.503755633450175E-4	TGTGCGAGAGATCTGAGGCTCGGGGGACGATTTTTGGAGTGGTTGTTAGAGGCGGGGTACATGGACGTCTGG	CARDLRLGGRFLEWLLEAGYMDVW	IGHV3-30	IGHD3-3	IGHJ6	13	26	47	57
2	2.503755633450175E-4	TGTGCGAGAGATCTGAGGCTCGGGGGACGATTTTTGGAGTGGCTGCTAGAGGCGGGGTACATGGACGTCTGG	CARDLRLGGRFLEWLLEAGYMDVW	IGHV3-33	IGHD3-3	IGHJ6	13	26	41	57
2	2.503755633450175E-4	TGTGCGAGAGATCCCCTCGAATTGTATTGTAGTCCTACCAGCTGCTATGGTAGGACTGCTTTTGATATCTGG	CARDPLELYCSPTSCYGRTAFDIW	IGHV4-4	IGHD2-2	IGHJ3	12	24	48	56
2	2.503755633450175E-4	TGTGCGAGAGATCCCGCACCTTTCTATTACGATATTTTGACTGGTTATTACCCTAACTGGTTCGACCCCTGG	CARDPAPFYYDILTGYYPNWFDPW	IGHV1-18	IGHD3-9	IGHJ5	12	24	49	54
2	2.503755633450175E-4	TGTGCGAGAGATCCCGCACCTTTCTATTACGATATTTTGACTGGTTATTACCCTAACTGGTTCGACCCCTGG	CARDPAPFYYDILTGYYPNWFDPW	IGHV3-53	IGHD3-9	IGHJ5	12	24	49	54
2	2.503755633450175E-4	TGTGCGAGAGATCCGGGTGGATATTGTAGTGGTGGCAGTTGCTTTCGCAAAGGATACTGGTTCGACCCCTGG	CARDPGGYCSGGSCFRKGYWFDPW	IGHV3-21	IGHD2-15	IGHJ5	12	18	42	55
2	2.503755633450175E-4	TGTGCGAGAGATATAGGATATTTTGACTGGTCGCGATTCTATTACTACTACTACTACTACATGGACGTCTGG	CARDIGYFDWSRFYYYYYYYMDVW	IGHV4-31	IGHD3-9	IGHJ6	11	16	30	39
2	2.503755633450175E-4	TGTGCGAGAGATAGGTATTACGATTTTTGGAGTGGTTATTATTACTACTACTACTACGGTATGGACGTCTGG	CARDRYYDFWSGYYYYYYYGMDVW	IGHV4-31	IGHD3-3	IGHJ6	11	14	38	39
2	2.503755633450175E-4	TGTGCGAGAGAGGGGGCACCGTATTACTATGATAGTAGTGGTTATTACACTGGGGTTTGGTTCGACCCCTGG	CAREGAPYYYDSSGYYTGVWFDPW	IGHV1-8	IGHD3-22	IGHJ5	9	19	47	57
2	2.503755633450175E-4	TGTGCGAGAGAGATAACCGGTTCGGGGAGTTATTACCCTGAATACTACTACTACTACTACATGGACGTCTGG	CAREITGSGSYYPEYYYYYYMDVW	IGHV3-21	IGHD3-10	IGHJ6	10	18	34	42
2	2.503755633450175E-4	TGTGCGAGAGAACCGTGGATAGCAGTGGCTGGTACGCTCATTTACTACTACTACTACTACATGGACGTCTGG	CAREPWIAVAGTLIYYYYYYMDVW	IGHV3-21	IGHD6-19	IGHJ6	10	18	35	41
2	2.503755633450175E-4	TGTGCGAAAGATGGCGTGCACGATGCTGTGACTGGTTTCTATAGCTTTGGCAACTGGTACTTCGATCTCTGG	CAKDGVHDAVTGFYSFGNWYFDLW	IGHV3-23	IGHD3-9	IGHJ2	11	28	36	52
2	2.503755633450175E-4	TGTGCCAGAGAGCACCACGTAGGGTATTGTAGTAGTACCAGCTGCTATACGGATGCTTTTGATATCTGG	CAREHHVGYCSSTSCYTDAFDIW	IGHV4-30-2	IGHD2-2	IGHJ3	10	19	47	51
2	2.503755633450175E-4	TGTGCGGCGTCAGAGGTCGGATGGAGTGGTTATTACTTCCCGTACTACTACTACGGTATGGACGTCTGG	CAASEVGWSGYYFPYYYYGMDVW	IGHV4-4	IGHD3-3	IGHJ6	5	21	34	42
2	2.503755633450175E-4	TGTGCGACAGTGGCGACGAAGAATGAACACCTTTGGGGGACTTACCGCGCTAATTGGTTGGACCCCTGG	CATVATKNEHLWGTYRANWLDPW	IGHV1-2	IGHD3-16	IGHJ5	6	31	43	54
2	2.503755633450175E-4	TGTGCGAGCATGTCCGAGATGGCTACAATGAGTCCTTGGGCCCGATCGGCTTACTACTTTGACTACTGG	CASMSEMATMSPWARSAYYFDYW	IGHV4-39	IGHD5-24	IGHJ4	13	15	28	51
2	2.503755633450175E-4	TGTGCGAGGTTGTATTATGATTACCTTTGGGGGACTTATCGTTTATCTCAGAACTACTTTGACTACTGG	CARLYYDYLWGTYRLSQNYFDYW	IGHV1-18	IGHD3-16	IGHJ4	7	11	42	52
2	2.503755633450175E-4	TGTGCGAGGGATATTGTAGTGGTGGTAGCTGCTACCCGCCCCTACTACTACTACTACATGGACGTCTGG	CARDIVVVVAATRPYYYYYMDVW	IGHV4-34	IGHD2-15	IGHJ6	7	8	34	41
2	2.503755633450175E-4	TGTGCGAGGACGGACAAATATTGTAGTAGTACCAGCTGCCATGGACCGCTCTACTACATGGACGTCTGG	CARTDKYCSSTSCHGPLYYMDVW	IGHV1-18	IGHD2-2	IGHJ6	7	17	42	50
2	2.503755633450175E-4	TGTGCGAGACATGGTATAGCAGCAGCTGGTACGTTGGATTACTACTACTACTACTACATGGACGTCTGG	CARHGIAAAGTLDYYYYYYMDVW	IGHV4-39	IGHD6-13	IGHJ6	12	13	33	37
2	2.503755633450175E-4	TGTGCGAGACACACTGGGTTATCGATTTTTGGAGTGGCCCCGATGGGGTACTACGGTATGGACGTCTGG	CARHTGLSIFGVAPMGYYGMDVW	IGHV3-21	IGHD3-3	IGHJ6	8	22	36	57
2	2.503755633450175E-4	TGTGCGAGAGTCGGGGCCTTACGATATTTTGACTGGTTATTATCAGGGGCGGGGTGGTTCGACCCCTGG	CARVGALRYFDWLLSGAGWFDPW	IGHV4-4	IGHD3-9	IGHJ5	9	18	42	54
2	2.503755633450175E-4	TGTGCGAGAGATTTTAGGGTGGTAGCTGCTACAGACCTCAGCTACTACTACTACGGTATGGACGTCTGG	CARDFRVVAATDLSYYYYGMDVW	IGHV3-53	IGHD2-15	IGHJ6	11	17	31	41
2	2.503755633450175E-4	TGTGCGAGAGATTTCCCCCAGGGGTTGTATAGTGGCTACGATTACTACTACTACTACATGGACGTCTGG	CARDFPQGLYSGYDYYYYYMDVW	IGHV4-31	IGHD5-12	IGHJ6	11	27	41	42
2	2.503755633450175E-4	TGTGCGAGAGATTTGTATTACTATGATAGTAGTGGTCGAGGGCAGGTTGAGTACTACTTTGACTACTGG	CARDLYYYDSSGRGQVEYYFDYW	IGHV1-3	IGHD3-22	IGHJ4	11	14	35	49
2	2.503755633450175E-4	TGTGCGAGAGATTTGTATTACTATGATAGTAGTGGTCGAGGGCAGGTTGAGTACTACTTTGACTACTGG	CARDLYYYDSSGRGQVEYYFDYW	IGHV3-33	IGHD3-22	IGHJ4	11	14	35	49
2	2.503755633450175E-4	TGTGCGAGAGATCATCGCTATACGATTTTTGGAGTGGTTATTATTTCAGCCTACGGTATGGACGTCTGG	CARDHRYTIFGVVIISAYGMDVW	IGHV3-30	IGHD3-3	IGHJ6	12	20	43	57
2	2.503755633450175E-4	TGTGCGAGAGATAAGACTGCCCGAGAGGTTACGATTTTTGGAGTGGTTATCCAGGGGCTCGACCCCTGG	CARDKTAREVTIFGVVIQGLDPW	IGHV4-31	IGHD3-3	IGHJ5	11	28	49	58
2	2.503755633450175E-4	TGTGCGAGAGATAAATGGGAAAGTTCATATTTTGACTGGTTATTAATCTCGGGCTGGTTCGACCCCTGG	CARDKWESSYFDWLLISGWFDPW	IGHV4-4	IGHD3-9	IGHJ5	11	26	44	53
2	2.503755633450175E-4	TGTGCGAGAGACCGGGGGTACGGTATTGTAGTGGTGGTAGCTACATACTACTACGGTATGGACGTCTGG	CARDRGYGIVVVVATYYYGMDVW	IGHV3-21	IGHD2-15	IGHJ6	10	23	41	45
2	2.503755633450175E-4	TGTGCGAGAGACGTTCGCCCTGTTTACGATTTTTGGAGTGGTTATAGGGCAAACTGGTTCGACCCCTGG	CARDVRPVYDFWSGYRANWFDPW	IGHV3-21	IGHD3-3	IGHJ5	10	23	44	51
2	2.503755633450175E-4	TGTGCGAGAGACGTATTACGATATTTTGACTCCTCCGAGTTCTACTACTACTACGGTATGGACGTCTGG	CARDVLRYFDSSEFYYYYGMDVW	IGHV4-31	IGHD3-9	IGHJ6	10	11	30	41
2	2.503755633450175E-4	TGTGCGAGAGAGTACGATTTTTGGAGTGGTTATTTCGTTCTTGCGGGAAAAAACTGGTTCGACCCCTGG	CAREYDFWSGYFVLAGKNWFDPW	IGHV4-39	IGHD3-3	IGHJ5	8	12	33	51
2	2.503755633450175E-4	TGTGCGAGAGAGGGGCTTATGATTACGTTTGGGGGAGTTATCGGCGGGCATGATGCTTTTGATATCTGG	CAREGLMITFGGVIGGHDAFDIW	IGHV4-31	IGHD3-16	IGHJ3	10	16	42	48
2	2.503755633450175E-4	TGTGCGAGAGAACCCGTATATTACGATTTTTGGAGTGGTTACCACGGGTTCTACGGTATGGACGTCTGG	CAREPVYYDFWSGYHGFYGMDVW	IGHV4-31	IGHD3-3	IGHJ6	10	18	40	57
2	2.503755633450175E-4	TGTGCGAGAAGTACCCTATTACGATATTTTGACTGGTTGCCATATAAGGAGGATGCTTTTGATATCTGG	CARSTLLRYFDWLPYKEDAFDIW	IGHV4-28	IGHD3-9	IGHJ3	9	16	37	51
2	2.503755633450175E-4	TGTGCGAGAAGAGGCCCTAGTTGTACTAATGGTGTATGCTATCGGGGGGACAACTGGTTCGACCCCTGG	CARRGPSCTNGVCYRGDNWFDPW	IGHV4-28	IGHD2-8	IGHJ5	9	20	41	49
2	2.503755633450175E-4	TGTGCGAAGACTGATTACATGGAAGGACATTGTAGTGGTCCCAGCTGCTTGGGGTTCTTTGAGTTTTGG	CAKTDYMEGHCSGPSCLGFFEFW	IGHV3-74	IGHD2-2	IGHJ4	4	23	48	56
2	2.503755633450175E-4	TGTGCGAAAGATCAGGGCGAGTCCGGTATACAGCTCTGGTGGGGCGACTACTGGTTCTTCGATCTCTGG	CAKDQGESGIQLWWGDYWFFDLW	IGHV3-23	IGHD5-18	IGHJ2	12	27	39	47
2	2.503755633450175E-4	TGTGCAACAGGGGGTCCACATTACGATGTTTTGACTGGCAGAAACTACTACCACGGTGTGGACGTCTGG	CATGGPHYDVLTGRNYYHGVDVW	IGHV1-24	IGHD3-9	IGHJ6	9	19	37	58
2	2.503755633450175E-4	TGTGCAAAAGATCGGCGCGATGGTTCGGGGAGATATGGGAACTTCTATTATTACGGCATGGACGTCTGG	CAKDRRDGSGRYGNFYYYGMDVW	IGHV3-9	IGHD3-10	IGHJ6	11	19	35	56
2	2.503755633450175E-4	TGTGCAAAAGATATAGGAGCTACTACGGTGGGGGGTGCCTACGGTGGGGGGCCCGGTATGGACGTCTGG	CAKDIGATTVGGAYGGGPGMDVW	IGHV3-43	IGHD1-26	IGHJ6	14	15	26	57
2	2.503755633450175E-4	TGTGCTAAACGGGCGTATTACGATTTTTGGAGTGGTTATTCCCCCTCTGGTGCTTTTGATATCTGG	CAKRAYYDFWSGYSPSGAFDIW	IGHV4-39	IGHD3-3	IGHJ3	4	13	39	50
2	2.503755633450175E-4	TGTGCCAGCGGGAGATTATGGTTCGAGGAGTTACGACTCTACCTCTCCTACTACGTGGACGTCTGG	CASGRLWFEELRLYLSYYVDVW	IGHV4-31	IGHD3-10	IGHJ6	4	16	32	47
2	2.503755633450175E-4	TGTGCGCGATTGCACCCCTACAGTAACTCCCGCCTTTTTCTTGATTCGTACTACTTTGACTACTGG	CARLHPYSNSRLFLDSYYFDYW	IGHV4-59	IGHD4-11	IGHJ4	5	17	27	47
2	2.503755633450175E-4	TGTGCGCGAGATTTGCCAGATATTGCACAAGGAACAGGGGGTGCAGTAGATGGTATGGACGTCTGG	CARDLPDIAQGTGGAVDGMDVW	IGHV4-4	IGHD2-15	IGHJ6	11	18	24	54
2	2.503755633450175E-4	TGTGCGGGGGGGCGGTCGCGCATTACGATTTTTGGAGTGGTTGTTATCCCTCCTCTTTTCTACTGG	CAGGRSRITIFGVVVIPPLFYW	IGHV3-23	IGHD3-3	IGHJ4	5	21	46	59
2	2.503755633450175E-4	TGTGCGAGTGGTCTCCCCCGTAGATTACTCTGGTTCGGGGAGTCCTCCGACTACTTTGACTACTGG	CASGLPRRLLWFGESSDYFDYW	IGHV1-69	IGHD3-10	IGHJ4	14	23	42	49
2	2.503755633450175E-4	TGTGCGAGCCTCACCCTCCTCGAAGGCGATTTTTGGAGTGGCACCCCTGATGCTTTTGATATCTGG	CASLTLLEGDFWSGTPDAFDIW	IGHV3-11	IGHD3-3	IGHJ3	7	26	40	47
2	2.503755633450175E-4	TGTGCGAGCCTCACCCTCCTCGAAGGCGATTTTTGGAGTGGCACCCCTGATGCTTTTGATATCTGG	CASLTLLEGDFWSGTPDAFDIW	IGHV3-53	IGHD3-3	IGHJ3	7	26	40	47
2	2.503755633450175E-4	TGTGCGAGCCTCACCCTCCTCGAAGGCGATTTTTGGAGTGGCACCCCTGATGCTTTTGATATCTGG	CASLTLLEGDFWSGTPDAFDIW	IGHV4-31	IGHD3-3	IGHJ3	7	26	40	47
2	2.503755633450175E-4	TGTGCGAGCGCCCTTGAAAATTACGATATTTTGACTGGTTATTATCAAGGGTGGTTCGACCCCTGG	CASALENYDILTGYYQGWFDPW	IGHV4-4	IGHD3-9	IGHJ5	7	19	44	51
2	2.503755633450175E-4	TGTGCGAGGTCCCCGTATTACGATATTTTGACTGGTTCCCTAAGCCCCAACTGGTTCGACCCCTGG	CARSPYYDILTGSLSPNWFDPW	IGHV1-69	IGHD3-9	IGHJ5	7	13	36	47
2	2.503755633450175E-4	TGTGCGAGGGCCGGCGTTTATGATTACGTTTGGGGGAGTTATCGTTCCAACTGGTTCGACCCCTGG	CARAGVYDYVWGSYRSNWFDPW	IGHV1-18	IGHD3-16	IGHJ5	7	17	45	47
2	2.503755633450175E-4	TGTGCGAGGAGGTATCCCTATTGTGGTAGTACCAGCTGCTTTTGGGGGGGATGGTTCGACCCCTGG	CARRYPYCGSTSCFWGGWFDPW	IGHV4-4	IGHD2-2	IGHJ5	7	18	39	51
2	2.503755633450175E-4	TGTGCGAGATCGGGCACCGATATGGTTCGGGGACCTCACTACTACTACTACTACATGGACGTCTGG	CARSGTDMVRGPHYYYYYMDVW	IGHV4-55	IGHD3-10	IGHJ6	9	20	32	37
2	2.503755633450175E-4	TGTGCGAGACTGGAGGTAAAGTTGCGATTTTTGGAGTGGGCACGGCTTGACTACTTTGACTACTGG	CARLEVKLRFLEWARLDYFDYW	IGHV4-39	IGHD3-3	IGHJ4	9	24	38	49
2	2.503755633450175E-4	TGTGCGAGACGAAACATTTATTACTATGGTTCGGGGAGTTATTCGCCCGGTGCTTTTGATATCTGG	CARRNIYYYGSGSYSPGAFDIW	IGHV7-81	IGHD3-10	IGHJ3	8	18	42	50
2	2.503755633450175E-4	TGTGCGAGACATGTTTTACGATATTTTGGCCAAACCCGGAGCGGAACGAACTGGTTCGACCCCTGG	CARHVLRYFGQTRSGTNWFDPW	IGHV4-39	IGHD3-9	IGHJ5	13	15	27	48
2	2.503755633450175E-4	TGTGCGAGAGTTCGGTCAGAACGTATTACGATTTTTGGAGTGGTTATTGGGGCTTTTGATATCTGG	CARVRSERITIFGVVIGAFDIW	IGHV4-34	IGHD3-3	IGHJ3	9	20	47	51
2	2.503755633450175E-4	TGTGCGAGAGTTGTCTCCCGATTAGCCAGCGTGATAGTAGTGGATATATACTACTTTGACTACTGG	CARVVSRLASVIVVDIYYFDYW	IGHV4-39	IGHD3-22	IGHJ4	16	31	46	48
2	2.503755633450175E-4	TGTGCGAGAGTTGTCTCCCGATTAGCCAGCGTGATAGTAGTGGATATATACTACTTTGACTACTGG	CARVVSRLASVIVVDIYYFDYW	IGHV4-31	IGHD3-22	IGHJ4	16	31	46	48
2	2.503755633450175E-4	TGTGCGAGAGTCCCCCGGCTTTGGGACAAAGATTATGCAGGGTACTTCTACTACATGGACGTCTGG	CARVPRLWDKDYAGYFYYMDVW	IGHV3-21	IGHD3-16	IGHJ6	9	10	15	42
2	2.503755633450175E-4	TGTGCGAGAGTCGAGGCGGGAATTACACTTTTTGGAGTACTTAGCCTGGGGGCGCCTGACTCCTGG	CARVEAGITLFGVLSLGAPDSW	IGHV3-30	IGHD3-3	IGHJ4	9	21	37	56
2	2.503755633450175E-4	TGTGCGAGAGTGGTGGCAATTCGTCCCGGAACTCATTACTATACCCACTACTACATGGACGTCTGG	CARVVAIRPGTHYYTHYYMDVW	IGHV4-59	IGHD3-10	IGHJ6	9	34	41	46
2	2.503755633450175E-4	TGTGCGAGAGCTCCGTATTATGATTACGTTTGGGGGAGTTATCGTTATGACTACTTTGACTACTGG	CARAPYYDYVWGSYRYDYFDYW	IGHV4-34	IGHD3-16	IGHJ4	9	13	47	49
2	2.503755633450175E-4	TGTGCGAGAGCCCCTTCAGTTTATAGCAGTGGCTGGCACTACTACTACTACGGTATGGACGTCTGG	CARAPSVYSSGWHYYYYGMDVW	IGHV1-46	IGHD6-19	IGHJ6	9	21	35	37
2	2.503755633450175E-4	TGTGCGAGAGCAGAAAAACGTATTACGATTTTTGGAGTGGTTATAGAGGGTGCTTTTGATATCTGG	CARAEKRITIFGVVIEGAFDIW	IGHV3-11	IGHD3-3	IGHJ3	9	17	43	50
2	2.503755633450175E-4	TGTGCGAGAGGGGTGGTGACTGCTATTCGGATATTTGACTACTACTACTACGGTATGGACGTCTGG	CARGVVTAIRIFDYYYYGMDVW	IGHV4-34	IGHD2-21	IGHJ6	10	11	27	37
2	2.503755633450175E-4	TGTGCGAGAGGGGGCCCCTATAGCAGCAGCTGGTACCGGGCTTACTCCTACGCTATGGACGTCTGG	CARGGPYSSSWYRAYSYAMDVW	IGHV1-18	IGHD6-13	IGHJ6	9	18	35	54
2	2.503755633450175E-4	TGTGCGAGAGGGATCCCGTACGATTTTTGGAGTGGTTATTATTCGGATGGGGGTCACGACTACTGG	CARGIPYDFWSGYYSDGGHDYW	IGHV1-8	IGHD3-3	IGHJ4	10	18	41	57
2	2.503755633450175E-4	TGTGCGAGAGATTTCCCAAATGCTTACTGTGATAGCACCTCCTGCCTGGGGTGGCTCGACCCCTGG	CARDFPNAYCDSTSCLGWLDPW	IGHV4-31	IGHD3-22	IGHJ5	11	23	34	51
2	2.503755633450175E-4	TGTGCGAGAGATTTGGGCACCCTTAAGTACGATTTTTTGAGTGATTCTTCGGGTTTTGACTACTGG	CARDLGTLKYDFLSDSSGFDYW	IGHV3-11	IGHD3-3	IGHJ4	11	27	42	54
2	2.503755633450175E-4	TGTGCGAGAGATTATCGAGACGGCGATTTTTGGAGTGGTTACACAACATACTACATGGACGTCTGG	CARDYRDGDFWSGYTTYYMDVW	IGHV4-59	IGHD3-3	IGHJ6	11	23	40	48
2	2.503755633450175E-4	TGTGCGAGAGATCAGGTATTACGATATTTTGACTGGTCTTACTACTACTACGGTATGGACGTCTGG	CARDQVLRYFDWSYYYYGMDVW	IGHV4-4	IGHD3-9	IGHJ6	12	15	36	39
2	2.503755633450175E-4	TGTGCGAGAGATAAGGCGGCAGCTGGAACGTTGGTTTGGATCTACTACTACGGTATGGACGTCTGG	CARDKAAAGTLVWIYYYGMDVW	IGHV4-4	IGHD6-13	IGHJ6	11	18	30	41
2	2.503755633450175E-4	TGTGCGAGAGACCGAAGCTTCCCCCGATGTACCAGCTGCTATAGGGAAGATGCTTTTAATATCTGG	CARDRSFPRCTSCYREDAFNIW	IGHV3-30	IGHD2-2	IGHJ3	10	28	41	48
2	2.503755633450175E-4	TGTGCGAGAGACGCCGTAATTACGATTTTTGGAGTGGTTATCTCCTACTACTACATGGACGTCTGG	CARDAVITIFGVVISYYYMDVW	IGHV3-21	IGHD3-3	IGHJ6	10	18	40	44
2	2.503755633450175E-4	TGTGCGAGAGAGAGTATTGTAGTAGTACCAGCTGCTATACGCGGAGCGTACTACTTTGACTACTGG	CARESIVVVPAAIRGAYYFDYW	IGHV4-31	IGHD2-2	IGHJ4	10	14	37	47
2	2.503755633450175E-4	TGTGCGAGAGAAGCCGATATAGCAGCAGCTGGTAGCCCCTACTACTACTACGGTATGGACGTCTGG	CAREADIAAAGSPYYYYGMDVW	IGHV4-59	IGHD6-13	IGHJ6	10	17	33	38
2	2.503755633450175E-4	TGTGCGAGAGAAACGTATTACTATGATAGTAGTGGTTATTATGGTTCGGATGCTTTTGATATCTGG	CARETYYYDSSGYYGSDAFDIW	IGHV4-4	IGHD3-22	IGHJ3	10	12	40	48
2	2.503755633450175E-4	TGTGCGAGAATGGCCGATTGTAGTAGTACCAGCTGCCCCTACTACTACTACTACATGGACGTCTGG	CARMADCSSTSCPYYYYYMDVW	IGHV4-28	IGHD2-2	IGHJ6	9	16	35	38
2	2.503755633450175E-4	TGTGCGAGAACCTCCTCTATGGTTCGGGGGATTATTACGGCTAAAAGTTACGGTATGGACGTCTGG	CARTSSMVRGIITAKSYGMDVW	IGHV4-28	IGHD3-10	IGHJ6	9	16	36	54
2	2.503755633450175E-4	TGTGCGAGAAATGGGGACTTTTTGGAGTCGTTGGGTTACCAGTACTACTACGGTTTGGACGTCTGG	CARNGDFLESLGYQYYYGLDVW	IGHV3-21	IGHD3-3	IGHJ6	8	18	31	35
2	2.503755633450175E-4	TGTGCGAAAGATGGGTCAGTGTCAGCTGCTATGGGTGGGTACTCCTACTACTACATGGACGTCTGG	CAKDGSVSAAMGGYSYYYMDVW	IGHV3-30	IGHD2-2	IGHJ6	11	22	32	39
2	2.503755633450175E-4	TGTGCGAAAAATAACCTCATTACGATTTTTGGAGTGGTTACCGCCCAATGGTACTTCGATCTCTGG	CAKNNLITIFGVVTAQWYFDLW	IGHV3-23	IGHD3-3	IGHJ2	8	18	39	48
2	2.503755633450175E-4	TGTGCATATAGCCGAGATTACGATATTTTGACTGACTTCCAGCCTTACTACGGTATGGACGTCTGG	CAYSRDYDILTDFQPYYGMDVW	IGHV2-5	IGHD3-9	IGHJ6	5	16	33	54
2	2.503755633450175E-4	TGTGCACACAGACTACGGTATTACGATTTTTGGAGTGGTTATTATGATTGGTGGTTCGACCCCTGG	CAHRLRYYDFWSGYYDWWFDPW	IGHV2-5	IGHD3-3	IGHJ5	12	17	44	51
2	2.503755633450175E-4	TGTGCAAGAGGCGGCCCTGATTACTATGATAGTAGTGGTTATTATCCGTACTACTTTGACTACTGG	CARGGPDYYDSSGYYPYYFDYW	IGHV3-13	IGHD3-22	IGHJ4	9	19	43	47
2	2.503755633450175E-4	TGTACCACAGATGGGGATTACGATTTTTGGAGTGGTTATTATTACTACTCCTATATGGGCGTCTGG	CTTDGDYDFWSGYYYYSYMGVW	IGHV3-15	IGHD3-3	IGHJ6	11	16	34	35
2	2.503755633450175E-4	TGTGCCAGGCACATCATAAATATTACGATTTTTGGAGTGCCCAAGAGGTGGTTCGACCCCTGG	CARHIINITIFGVPKRWFDPW	IGHV3-38	IGHD3-3	IGHJ5	7	20	38	48
2	2.503755633450175E-4	TGTGCCAGAGCTGCCTCCGTTACTATGATAGTAGTGGTTATCATTGATGCTTTTGATATCTGG	CARAASVTMIVVVIIDAFDIW	IGHV4-30-2	IGHD3-22	IGHJ3	9	19	40	44
2	2.503755633450175E-4	TGTGCGCGCCTCCCGGGCATCGCAGTGGCGGACTTCTACTACTACTTCGGAATGGACGTCTGG	CARLPGIAVADFYYYFGMDVW	IGHV4-4	IGHD6-19	IGHJ6	5	11	28	35
2	2.503755633450175E-4	TGTGCGACGAATTTAGTTAGTATTACGATTTTTGGAGTGGTTAAGGACTGGTTCGACCCCTGG	CATNLVSITIFGVVKDWFDPW	IGHV4-39	IGHD3-3	IGHJ5	6	19	42	46
2	2.503755633450175E-4	TGTGCGAGTAGTCGTGGCAGATATCCCGGTGTGGGGGCAACTGGTACTGAGTTTGCCTACTGG	CASSRGRYPGVGATGTEFAYW	IGHV1-46	IGHD2-2	IGHJ4	7	36	47	51
2	2.503755633450175E-4	TGTGCGAGGCTATTACGATTTTTGGAGTGGTTATTATACCCATACGGCTGGTTCGACCCCTGG	CARLLRFLEWLLYPYGWFDPW	IGHV4-4	IGHD3-3	IGHJ5	7	10	39	47
2	2.503755633450175E-4	TGTGCGAGGGGCCCCGAACCGATAGTAGTGGTTATTACTGAGGGAGAGGCTTTTGATATCTGG	CARGPEPIVVVITEGEAFDIW	IGHV1-18	IGHD3-22	IGHJ3	7	20	38	48
2	2.503755633450175E-4	TGTGCGAGATTTTCGACAGAGATGCAGTCCAATTACTACTACTACTACGGTATGGACGTCTGG	CARFSTEMQSNYYYYYGMDVW	IGHV3-11	IGHD5-24	IGHJ6	8	17	23	31
2	2.503755633450175E-4	TGTGCGAGACATGGAATTTTTCAGTGGGGTAGCAGCAGCTGGGCCGACTACTTTGACTACTGG	CARHGIFQWGSSSWADYFDYW	IGHV4-39	IGHD6-13	IGHJ4	12	29	41	46
2	2.503755633450175E-4	TGTGCGAGACAAGGTGGTGGTGGTACTCCTTATTACTACTACTACTACTACATGGACGTCTGG	CARQGGGGTPYYYYYYYMDVW	IGHV5-10-1	IGHD2-15	IGHJ6	10	16	24	30
2	2.503755633450175E-4	TGTGCGAGAGTTGTGGGTATTACTATGATAGTAGTGGTTATATCAGGCTGGTTCGACCCCTTG	CARVVGITMIVVVISGWFDPL	IGHV4-31	IGHD3-22	IGHJ5	9	16	40	47
2	2.503755633450175E-4	TGTGCGAGAGTTGGGGCGAGTGGTTATTATAGTTATCACTACTACTACGGTATGGACGTCTGG	CARVGASGYYSYHYYYGMDVW	IGHV4-31	IGHD3-3	IGHJ6	9	17	30	37
2	2.503755633450175E-4	TGTGCGAGAGTTGGAATTGCACTATTGGTGTACGCTATAAACGATGATGGTTTTGATATATGG	CARVGIALLVYAINDDGFDIW	IGHV1-18	IGHD2-8	IGHJ3	9	15	38	43
2	2.503755633450175E-4	TGTGCGAGAGTCCCCCGGTATTACTATGATAGTAGTGGTTACCGGGGGGGTTTTGACTACTGG	CARVPRYYYDSSGYRGGFDYW	IGHV1-46	IGHD3-22	IGHJ4	9	17	40	51
2	2.503755633450175E-4	TGTGCGAGAGCCCCCTCAACGATTTTTGGAGTGGTTCTTATAGGGAATTGGTTCGACCCCTGG	CARAPSTIFGVVLIGNWFDPW	IGHV1-2	IGHD3-3	IGHJ5	9	18	41	48
2	2.503755633450175E-4	TGTGCGAGAGCGTATTTTTGGGATGACTACGGTGGCCAGATCTACTGGTACTTCGATCTCTGG	CARAYFWDDYGGQIYWYFDLW	IGHV3-21	IGHD4-23	IGHJ2	9	22	34	41
2	2.503755633450175E-4	TGTGCGAGAGCGACACAGGATATTGTAGTAGTACCAGACCTCTACTACGGTATGGACGTCTGG	CARATQDIVVVPDLYYGMDVW	IGHV3-30	IGHD2-2	IGHJ6	9	16	36	41
2	2.503755633450175E-4	TGTGCGAGAGGGGAGATTGTTCATTGTAGTGGTGGAACCTGCTACTCTCTTCCCCCTTACTGG	CARGEIVHCSGGTCYSLPPYW	IGHV4-34	IGHD2-15	IGHJ4	10	22	46	57
2	2.503755633450175E-4	TGTGCGAGAGGATTCTACGATTTTTGGAGTGGTTACCTCACCTCTGGGTACATGGACGTCTGG	CARGFYDFWSGYLTSGYMDVW	IGHV1-8	IGHD3-3	IGHJ6	10	15	34	48
2	2.503755633450175E-4	TGTGCGAGAGATTCGAGAGCCCCAAAGCGAGTATTAGCAGCAGCTGGTGCCCTTGCCTTCTGG	CARDSRAPKRVLAAAGALAFW	IGHV4-31	IGHD6-13	IGHJ4	11	34	47	52
2	2.503755633450175E-4	TGTGCGAGAGATCTAAACCGTATTACGATTTTTGGAGTGGTTATCGATGCTTTTGATATCTGG	CARDLNRITIFGVVIDAFDIW	IGHV4-31	IGHD3-3	IGHJ3	13	18	43	45
2	2.503755633450175E-4	TGTGCGAGAGATCAGGTGGAGGACACAGCTATGGGAAAATACCAATACGGAATGGACGTCTGG	CARDQVEDTAMGKYQYGMDVW	IGHV4-31	IGHD5-18	IGHJ6	12	20	33	51
2	2.503755633450175E-4	TGTGCGAGAGATGCACAAGGGGATATTGTAGTAGTACCAGCTGCTAGCGGGTTCGACCCCTGG	CARDAQGDIVVVPAASGFDPW	IGHV4-4	IGHD2-2	IGHJ5	11	20	45	49
2	2.503755633450175E-4	TGTGCGAGAGATGGTATAGCAGCAGCTGGAGGGGCCTACTACTACTACGGTATGGACGTCTGG	CARDGIAAAGGAYYYYGMDVW	IGHV3-21	IGHD6-13	IGHJ6	11	12	28	35
2	2.503755633450175E-4	TGTGCGAGAGATGGCGGCGATTTTTGGAGTGCTTATTCCTACTACTACGGTATGGACGTCTGG	CARDGGDFWSAYSYYYGMDVW	IGHV4-31	IGHD3-3	IGHJ6	11	17	36	38
2	2.503755633450175E-4	TGTGCGAGAGAGGGGAGACGTATTACTATGGTTCGGGGAGTTAATGGGTGGTTCGACCCCTGG	CAREGRRITMVRGVNGWFDPW	IGHV3-11	IGHD3-10	IGHJ5	10	17	42	48
2	2.503755633450175E-4	TGTGCGAAAGATGGGGGTATTACGATTTTTGGAGTGGTTATTACGTACTACTTTGACTACTGG	CAKDGGITIFGVVITYYFDYW	IGHV3-23	IGHD3-3	IGHJ4	11	16	42	44
2	2.503755633450175E-4	TGTGCACACAGGGATTGTAGTGGTGGTAGCTGCTACTTGGGGGGTAGCTACTTTGACTACTGG	CAHRDCSGGSCYLGGSYFDYW	IGHV2-5	IGHD2-15	IGHJ4	10	13	36	47
2	2.503755633450175E-4	TGTGCAACAGCTCTAGCAGTGGCTGGTACCCTCTACTACTACTACTACGGTATGGACGTCTGG	CATALAVAGTLYYYYYGMDVW	IGHV1-24	IGHD6-19	IGHJ6	13	14	28	33
2	2.503755633450175E-4	TGTGCAAGAGCGGAGATGGCTACAATTTTTTCTTACTACTACTACTACGGTATGGACGTCTGG	CARAEMATIFSYYYYYGMDVW	IGHV3-74	IGHD5-24	IGHJ6	9	12	26	32
2	2.503755633450175E-4	TGTGCAAGAGGGGACGTCATAGCAGTGGCTGGTAGGCTCTACTACTACGGTATGGACGTCTGG	CARGDVIAVAGRLYYYGMDVW	IGHV3-13	IGHD6-19	IGHJ6	9	18	33	38
2	2.503755633450175E-4	TGTGCCCGGGGTAGGCAGGATATTTTCCCTGTCTACTACTACTACGGTATGGACGTCTGG	CARGRQDIFPVYYYYGMDVW	IGHV4-30-2	IGHD2-15	IGHJ6	5	16	23	32
2	2.503755633450175E-4	TGTGCGCGGATCCCCCAGTATGCTGACGTTAGTGGTTACCCTAAATACTTCGAACACTGG	CARIPQYADVSGYPKYFEHW	IGHV4-31	IGHD3-22	IGHJ1	5	29	37	43
2	2.503755633450175E-4	TGTGCGAGGTCAAGTGGGAGCTACTACTTAGAGCTTCATTCTTTGTACTTTGACTACTGG	CARSSGSYYLELHSLYFDYW	IGHV4-39	IGHD1-26	IGHJ4	7	12	30	45
2	2.503755633450175E-4	TGTGCGAGGTACGGTGGTAACTCCTGGAGAGACTACTACTACTACTACATGGACGTCTGG	CARYGGNSWRDYYYYYMDVW	IGHV4-28	IGHD4-23	IGHJ6	7	9	23	31
2	2.503755633450175E-4	TGTGCGAGGGAACTTTATGGCTCGGGGAGTGGCCACTTCTACTACGGAATGGACGTCTGG	CARELYGSGSGHFYYGMDVW	IGHV3-21	IGHD3-10	IGHJ6	7	15	29	34
2	2.503755633450175E-4	TGTGCGAGACATTCGAGGACTACTATGATAGTAGTGGTTATGGGGGCCTTTGACTACTGG	CARHSRTTMIVVVMGAFDYW	IGHV4-39	IGHD3-22	IGHJ4	11	20	40	47
2	2.503755633450175E-4	TGTGCGAGACATTCGAGGACTACTATGATAGTAGTGGTTATGGGGGCCTTTGACTACTGG	CARHSRTTMIVVVMGAFDYW	IGHV5-10-1	IGHD3-22	IGHJ4	11	20	40	47
2	2.503755633450175E-4	TGTGCGAGACATGTGACCTTTAGCAGTGGTCATTACTTCCCTTGGTACTTTGACTACTGG	CARHVTFSSGHYFPWYFDYW	IGHV4-39	IGHD3-22	IGHJ4	13	20	36	45
2	2.503755633450175E-4	TGTGCGAGAGTCGGACAACTGGAACGAGAGCGTCTCGACTATTGGGGACTCGACCCCTGG	CARVGQLERERLDYWGLDPW	IGHV1-2	IGHD1-1	IGHJ5	9	14	26	49
2	2.503755633450175E-4	TGTGCGAGAGTGCCCCTTGTAGTAGTACCAGCTGCTATGAAGGGGGCTTTTGATATCTGG	CARVPLVVVPAAMKGAFDIW	IGHV4-31	IGHD2-2	IGHJ3	9	16	38	45
2	2.503755633450175E-4	TGTGCGAGAGTGCCCCAGCAGTGGCTGGTACTGGACTACTACTACTACATGGACGTCTGG	CARVPQQWLVLDYYYYMDVW	IGHV3-20	IGHD6-19	IGHJ6	9	16	30	34
2	2.503755633450175E-4	TGTGCGAGAGCTCAGAATTACGATTTTTGGACTGGGGGCAAAAATTACTTTGACTCCTGG	CARAQNYDFWTGGKNYFDSW	IGHV4-4	IGHD3-3	IGHJ4	9	16	34	45
2	2.503755633450175E-4	TGTGCGAGAGGCCCCCAGACGATTTTTGGAGTGGTTATTAGTTCGCACTTTGACTACTGG	CARGPQTIFGVVISSHFDYW	IGHV1-8	IGHD3-3	IGHJ4	12	18	39	46
2	2.503755633450175E-4	TGTGCGAGAGGCGTAACGGGTCTCTTCTTGGGCTACCAATATTACTATATGGACGTCTGG	CARGVTGLFLGYQYYYMDVW	IGHV1-8	IGHD4-23	IGHJ6	11	12	16	32
2	2.503755633450175E-4	TGTGCGAGAGGCGAGGGAAAATTACGATATTTTGACTGGTTAAACTGGTTCGACCCCTGG	CARGEGKLRYFDWLNWFDPW	IGHV1-8	IGHD3-9	IGHJ5	11	20	41	42
2	2.503755633450175E-4	TGTGCGAGAGGGCAGCATGGGACGTATTACTATGGTTCGGGGAGCCCTCCGGACTGGTGG	CARGQHGTYYYGSGSPPDWW	IGHV3-30	IGHD3-10	IGHJ4	9	21	43	57
2	2.503755633450175E-4	TGTGCGAGAGGGGACCGTTATCTCTTTCGAGAAGAAACCGATGATGCTTTCGATATCTGG	CARGDRYLFREETDDAFDIW	IGHV4-4	IGHD3-10	IGHJ3	9	15	20	40
2	2.503755633450175E-4	TGTGCGAGAGGAGCGTGGGAGGGTCTAGATTTTTGGAGTGGTTATTATACGGACTACTGG	CARGAWEGLDFWSGYYTDYW	IGHV4-34	IGHD3-3	IGHJ4	10	27	49	51
2	2.503755633450175E-4	TGTGCGAGAGGAATAATGGAGTGGGAGCTTTCCTACTACTACTACGGTATGGACGTCTGG	CARGIMEWELSYYYYGMDVW	IGHV1-8	IGHD1-26	IGHJ6	10	19	28	32
2	2.503755633450175E-4	TGTGCGAGAGATTGCAGTAATAGTTGGTGCTATAACGGCGACCCCCCCCTTGACTACTGG	CARDCSNSWCYNGDPPLDYW	IGHV1-18	IGHD2-8	IGHJ4	11	27	37	49
2	2.503755633450175E-4	TGTGCGAGAGATGCAGTGGCTACGACTACCACCGCCTACTACTACGGTATGGACGTCTGG	CARDAVATTTTAYYYGMDVW	IGHV4-4	IGHD5-12	IGHJ6	11	14	28	35
2	2.503755633450175E-4	TGTGCGAGAGATAGTTATAGCAGTGGCTGGTACTTAGAAGCTTTTGATTTTGACTACTGG	CARDSYSSGWYLEAFDFDYW	IGHV4-31	IGHD6-19	IGHJ4	11	15	32	48
2	2.503755633450175E-4	TGTGCGAGAGACCGCTATAGCAGTACGCCCTGGGACTACTCCTCCGGCATGGACATCTGG	CARDRYSSTPWDYSSGMDIW	IGHV4-31	IGHD6-19	IGHJ6	10	15	23	34
2	2.503755633450175E-4	TGTGCGAGAGAGCCTCTGGGACAAGGAAGTGAGAATGAAAGGCGGGCTTTGGACGTCTGG	CAREPLGQGSENERRALDVW	IGHV4-31	IGHD1-26	IGHJ6	10	16	20	49
2	2.503755633450175E-4	TGTGCGAGAGAGGATCGGGTATTCCTAAACTCCTACTACTACTACGGTATGGACGTCTGG	CAREDRVFLNSYYYYGMDVW	IGHV3-21	IGHD6-13	IGHJ6	10	15	21	32
2	2.503755633450175E-4	TGTGCGAGAGAAGGCTCTTGCACTAGTGCCAGCTGCTACGGCACCCCCTTCGACCCCTGG	CAREGSCTSASCYGTPFDPW	IGHV3-33	IGHD2-2	IGHJ5	10	23	37	48
2	2.503755633450175E-4	TGTGCGAGAATGCGCGGAGATGGCTACAATTCGGGGTACTACTACGGTATGGACGTCTGG	CARMRGDGYNSGYYYGMDVW	IGHV3-30	IGHD5-24	IGHJ6	8	16	30	36
2	2.503755633450175E-4	TGTGCGAGAACGGTTCGGGGAGTTTTGATAGTCTATTACTACTACTACATGGACGTCTGG	CARTVRGVLIVYYYYYMDVW	IGHV3-33	IGHD3-10	IGHJ6	8	11	23	32
2	2.503755633450175E-4	TGTGCGAGAACGGTTCGGGGAGTTTTGATAGTCTATTACTACTACTACATGGACGTCTGG	CARTVRGVLIVYYYYYMDVW	IGHV4-28	IGHD3-10	IGHJ6	9	11	23	32
2	2.503755633450175E-4	TGTGCGAAGGCGAAGTGGGGGGGGGGAAAGATGGCTACACTTACGGCCTTTGACTACTGG	CAKAKWGGGKMATLTAFDYW	IGHV3-23	IGHD5-24	IGHJ4	7	28	44	47
2	2.503755633450175E-4	TGTGCGAAGGATGGGCACCATTGTACTACTGATAGCTGCGGAACCGCTTTTGACTACTGG	CAKDGHHCTTDSCGTAFDYW	IGHV3-21	IGHD2-8	IGHJ4	6	19	27	48
2	2.503755633450175E-4	TGTGCGAAAGTTCCCCTCCATTGTAGTAGTACCAGCTGCGATTCCCCCTTTGACTACTGG	CAKVPLHCSSTSCDSPFDYW	IGHV3-23	IGHD2-2	IGHJ4	9	19	38	47
2	2.503755633450175E-4	TGTGCGAAAGATCTTGGGTACAGTGCAGCAGCTGGTGGCCAGGATGCTTTTGATATCTGG	CAKDLGYSAAAGGQDAFDIW	IGHV3-21	IGHD6-13	IGHJ3	13	24	35	42
2	2.503755633450175E-4	TGTGCGAAAGATCAGGGGTGGCTGGTAGATCGCAACTACTACTACGGTATGGACGTCTGG	CAKDQGWLVDRNYYYGMDVW	IGHV3-60	IGHD6-19	IGHJ6	12	17	26	34
2	2.503755633450175E-4	TGTGCGAAAGACATGGGTATAGCAGCAGCTGGTACGTGGGACAACTGGTTCGACCCCTGG	CAKDMGIAAAGTWDNWFDPW	IGHV4-31	IGHD6-13	IGHJ5	10	14	36	40
2	2.503755633450175E-4	TGTGCAACCCCGCAGACCTATTACGATTTTCGGCGTGGTTATTATGCCTTTGACTACTGG	CATPQTYYDFRRGYYAFDYW	IGHV1-24	IGHD3-3	IGHJ4	7	18	44	47
2	2.503755633450175E-4	TGTGCAACAGGGCCCCCGTATTGTACTAATGGTGTATGCTATGGGTGGTACGACCCCTGG	CATGPPYCTNGVCYGWYDPW	IGHV1-24	IGHD2-8	IGHJ5	9	18	41	45
2	2.503755633450175E-4	TGTGCAAGAGTTGATGGGCCCCCGTTGTTTTACTACTACTACTACTACATGGACGTCTGG	CARVDGPPLFYYYYYYMDVW	IGHV3-74	IGHD1-1	IGHJ6	9	23	27	29
2	2.503755633450175E-4	TGTGCAAAAGGGCCACACTGGGGGGACATCTCCGGGTCGGGCTACGGTATGGACGTCTGG	CAKGPHWGDISGSGYGMDVW	IGHV3-43	IGHD4-17	IGHJ6	9	41	47	48
2	2.503755633450175E-4	TGTACTAGATCTCGTGAGATTATGATAGTAGTGGTTATTACTCATCCTTTTGACTACTGG	CTRSREIMIVVVITHPFDYW	IGHV3-49	IGHD3-22	IGHJ4	8	20	41	48
2	2.503755633450175E-4	TGTACCACAGATCTTCCCCTCAACTGGAACTACGGAATCGTCGACTGGTTCGACCCCTGG	CTTDLPLNWNYGIVDWFDPW	IGHV3-15	IGHD1-7	IGHJ5	13	21	33	43
2	2.503755633450175E-4	TGTACCACAATTAGGATTTATGATTACGTTTGGGGGAGTTATCGGGAACCTGACTACTGG	CTTIRIYDYVWGSYREPDYW	IGHV3-15	IGHD3-16	IGHJ4	8	17	43	50
2	2.503755633450175E-4	TGTGTGAAAGATGGACGAGACCGAGGGGGGGGTGCACACATATGGTTTGACTGGTGG	CVKDGRDRGGGAHIWFDWW	IGHV3-60	IGHD6-6	IGHJ4	11	12	18	45
2	2.503755633450175E-4	TGTGCGGCTCATAGCAGCAGCTGGTGGAGGAGTTACTACTACGGTATGGACGTTTGG	CAAHSSSWWRSYYYGMDVW	IGHV3-21	IGHD6-13	IGHJ6	5	10	24	33
2	2.503755633450175E-4	TGTGCGGCCCTGGGTCCGGGTTGGACAGCAGTTGCTTATGGACACACTGACTACTGG	CAALGPGWTAVAYGHTDYW	IGHV1-45	IGHD6-19	IGHJ4	4	26	35	47
2	2.503755633450175E-4	TGTGCGGCCCTGGGTCCGGGTTGGACAGCAGTTGCTTATGGACACACTGACTACTGG	CAALGPGWTAVAYGHTDYW	IGHV3-11	IGHD6-19	IGHJ4	5	26	35	47
2	2.503755633450175E-4	TGTGCGGCCCTGGGTCCGGGTTGGACAGCAGTTGCTTATGGACACACTGACTACTGG	CAALGPGWTAVAYGHTDYW	IGHV3-42	IGHD6-19	IGHJ4	2	26	35	47
2	2.503755633450175E-4	TGTGCGGCCCTGGGTCCGGGTTGGACAGCAGTTGCTTATGGACACACTGACTACTGG	CAALGPGWTAVAYGHTDYW	IGHV3-74	IGHD6-19	IGHJ4	4	26	35	47
2	2.503755633450175E-4	TGTGCGGCCCTGGGTCCGGGTTGGACAGCAGTTGCTTATGGACACACTGACTACTGG	CAALGPGWTAVAYGHTDYW	IGHV1-69	IGHD6-19	IGHJ4	5	26	35	47
2	2.503755633450175E-4	TGTGCGGCCCTGGGTCCGGGTTGGACAGCAGTTGGTAATGGACACACTGACTACTGG	CAALGPGWTAVGNGHTDYW	IGHV3-23	IGHD6-13	IGHJ4	5	25	36	47
2	2.503755633450175E-4	TGTGCGGGCGAGATGGCTACAATCCATTACTACTACTACTACGGTATGGACGTCTGG	CAGEMATIHYYYYYGMDVW	IGHV4-4	IGHD5-24	IGHJ6	5	9	22	25
2	2.503755633450175E-4	TGTGCGGGACACATTTTGACTGGTTTCAAAAATAACTACTGGTACTTCGATCTCTGG	CAGHILTGFKNNYWYFDLW	IGHV1-58	IGHD3-9	IGHJ2	6	12	24	35
2	2.503755633450175E-4	TGTGCGACTTGGGGGGGTGATCACACTTGGGGCACTTATCATTATCGCGACTACTGG	CATWGGDHTWGTYHYRDYW	IGHV3-30	IGHD3-16	IGHJ4	6	26	44	48
2	2.503755633450175E-4	TGTGCGAGGGGGCGATTAGACTACGGTGACTTCGAACCCAACTGGTTCGACCCCTGG	CARGRLDYGDFEPNWFDPW	IGHV4-34	IGHD4-17	IGHJ5	7	18	30	38
2	2.503755633450175E-4	TGTGCGAGGATTTCCATATGGTTCGGGGAGCGGAACTACTGGTACTTCGATCTCTGG	CARISIWFGERNYWYFDLW	IGHV4-31	IGHD3-10	IGHJ2	7	16	29	35
2	2.503755633450175E-4	TGTGCGAGATTACAGCTATGGTTATCCTACTACTACTACTACGGTATGGACGTCTGG	CARLQLWLSYYYYYGMDVW	IGHV4-55	IGHD5-18	IGHJ6	9	10	23	27
2	2.503755633450175E-4	TGTGCGAGATCTATAGCGGTGGCTGGTTGGGAGGTAGGAGGTTTCTTTGACTACTGG	CARSIAVAGWEVGGFFDYW	IGHV4-55	IGHD6-19	IGHJ4	13	14	26	44
2	2.503755633450175E-4	TGTGCGAGATGGACTACGGTGACTACGTTTTACTACTACGACGGTATGGACGTCTGG	CARWTTVTTFYYYDGMDVW	IGHV4-55	IGHD4-17	IGHJ6	9	11	27	30
2	2.503755633450175E-4	TGTGCGAGACTCCCGCCAGACAACCTTTGGAAGCTTGTGTATCACTTTGACTCCTGG	CARLPPDNLWKLVYHFDSW	IGHV3-20	IGHD2-8	IGHJ4	8	36	41	43
2	2.503755633450175E-4	TGTGCGAGACATCTTCCAATGATAGTAGGGCTTATGCAGGACTGGTTCGACCCCTGG	CARHLPMIVGLMQDWFDPW	IGHV4-39	IGHD3-22	IGHJ5	11	18	34	40
2	2.503755633450175E-4	TGTGCGAGACATGTCGACTACGGTGACTACATTAGTGGCAATTGGTTCGACCCCTGG	CARHVDYGDYISGNWFDPW	IGHV4-39	IGHD4-17	IGHJ5	14	15	29	38
2	2.503755633450175E-4	TGTGCGAGACACACCTACGATTTTTGGAGTGGTTATTTGGGCTACATGGACGTCTTG	CARHTYDFWSGYLGYMDVL	IGHV4-39	IGHD3-3	IGHJ6	10	15	36	41
2	2.503755633450175E-4	TGTGCGAGACACACCTACGATTTTTGGAGTGGTTATTTGGGCTACATGGACGTCTGG	CARHTYDFWSGYLGYMDVW	IGHV4-39	IGHD3-3	IGHJ6	10	15	36	41
2	2.503755633450175E-4	TGTGCGAGACAGAGGGGCGATTTTTGGAGTGGTTATTTCCTCTACTTTGACTACTGG	CARQRGDFWSGYFLYFDYW	IGHV4-4	IGHD3-3	IGHJ4	8	17	36	41
2	2.503755633450175E-4	TGTGCGAGAGCTTCCGGGGGGGGGTACTGGTTATCCTACCATGGTTTGGACGTCTGG	CARASGGGYWLSYHGLDVW	IGHV3-20	IGHD3-9	IGHJ6	9	25	33	46
2	2.503755633450175E-4	TGTGCGAGAGCCCCTTATTCCTATGATAGTAGTGGTTATTACTACTTTGACTACTGG	CARAPYSYDSSGYYYFDYW	IGHV4-31	IGHD3-22	IGHJ4	9	15	38	39
2	2.503755633450175E-4	TGTGCGAGAGCCCAACGTATTACGATTTTTGGAGTGGTTGGGGCTTTTGATATCTGG	CARAQRITIFGVVGAFDIW	IGHV1-18	IGHD3-3	IGHJ3	9	14	38	42
2	2.503755633450175E-4	TGTGCGAGAGCGGCACGTATTACGATTTTTGGAGTGGTTACTCACTTTGACTACTGG	CARAARITIFGVVTHFDYW	IGHV4-31	IGHD3-3	IGHJ4	9	14	39	43
2	2.503755633450175E-4	TGTGCGAGAGGTTTTGGACATGGTGTCTTCCAATACGACCATGCTTTTGATGTCTGG	CARGFGHGVFQYDHAFDVW	IGHV4-4	IGHD2-8	IGHJ3	9	19	25	40
2	2.503755633450175E-4	TGTGCGAGAGGCCGTTTAGACTACGGTGACTCCGAACCCAACTGGTTCGACCCCTGG	CARGRLDYGDSEPNWFDPW	IGHV4-34	IGHD4-17	IGHJ5	12	18	30	38
2	2.503755633450175E-4	TGTGCGAGAGGGACCTATTACTATGGTTCGGGGAGTTACTACTACATGGACGTCTGG	CARGTYYYGSGSYYYMDVW	IGHV4-34	IGHD3-10	IGHJ6	10	15	35	36
2	2.503755633450175E-4	TGTGCGAGAGGAGGGGCTGCGGGTAAATACTACTACTACTACTACATGGACGTCTGG	CARGGAAGKYYYYYYMDVW	IGHV3-30	IGHD6-13	IGHJ6	9	19	24	27
2	2.503755633450175E-4	TGTGCGAGAGGAGGGGCTGCGGGTAAATACTACTACTACTACTACATGGACGTCTGG	CARGGAAGKYYYYYYMDVW	IGHV4-34	IGHD6-13	IGHJ6	10	19	24	27
2	2.503755633450175E-4	TGTGCGAGAGGAGGGACTAAGGGGCTTCTCTACTACTACTACTACATGGACGTCTGG	CARGGTKGLLYYYYYMDVW	IGHV3-11	IGHD2-8	IGHJ6	9	15	19	29
2	2.503755633450175E-4	TGTGCGAGAGGAGGGACTAAGGGGCTTCTCTACTACTACTACTACATGGACGTCTGG	CARGGTKGLLYYYYYMDVW	IGHV3-53	IGHD2-8	IGHJ6	9	15	19	29
2	2.503755633450175E-4	TGTGCGAGAGGAATTACTGCATATAATGACTACGATTACTGGTACTTTGATCTCTGG	CARGITAYNDYDYWYFDLW	IGHV4-34	IGHD5-12	IGHJ2	10	20	35	36
2	2.503755633450175E-4	TGTGCGAGAGATCTTCATATATGGTTCGGGGAGCTATTTTCGCACCCTGACTACTGG	CARDLHIWFGELFSHPDYW	IGHV3-20	IGHD3-10	IGHJ4	13	19	37	47
2	2.503755633450175E-4	TGTGCGAGAGATCCGGCCCGCTACGGTGACTACGGTATCCCCTACTTTGACTACTGG	CARDPARYGDYGIPYFDYW	IGHV4-31	IGHD4-17	IGHJ4	12	20	33	41
2	2.503755633450175E-4	TGTGCGAGAGATCGGGGTATTACTTTGGAAGGTTACTACTTCGGATTGGACGTCTGG	CARDRGITLEGYYFGLDVW	IGHV4-31	IGHD3-10	IGHJ6	12	16	27	46
2	2.503755633450175E-4	TGTGCGAGAGATCGATATATGGTTCGAGGAACCCTCATGTTCTACTTTGACTACTGG	CARDRYMVRGTLMFYFDYW	IGHV1-69D	IGHD3-10	IGHJ4	12	17	29	41
2	2.503755633450175E-4	TGTGCGAGAGATCGAGGTGGATACAGTTATGGTCCCCCGTACTACTTTGACTACTGG	CARDRGGYSYGPPYYFDYW	IGHV1-18	IGHD5-18	IGHJ4	12	16	32	38
2	2.503755633450175E-4	TGTGCGAGAGATCAGAAGCAGTGGCTGGTTCCCTTGGCCTACGGTATGGACGTCTGG	CARDQKQWLVPLAYGMDVW	IGHV4-4	IGHD6-19	IGHJ6	12	16	28	45
2	2.503755633450175E-4	TGTGCGAGAGATACGGCTCTCGAACGTGGATACACCTATGGGTGCCCGGGTTTTTGG	CARDTALERGYTYGCPGFW	IGHV1-46	IGHD5-18	IGHJ4	11	23	40	54
2	2.503755633450175E-4	TGTGCGAGAGACGGAGACGCGGTATGGTTCGGGGAGTTATTCTACTTTGACTACTGG	CARDGDAVWFGELFYFDYW	IGHV3-30	IGHD3-10	IGHJ4	10	22	40	41
2	2.503755633450175E-4	TGTGCGAGAGACGGAGACGCGGTATGGTTCGGGGAGTTATTCTACTTTGACTACTGG	CARDGDAVWFGELFYFDYW	IGHV4-31	IGHD3-10	IGHJ4	10	22	40	41
2	2.503755633450175E-4	TGTGCGAGAGACATTCCCTCCAGGGGAGGGTACTACTATTACGGTCTGGACGTCTGG	CARDIPSRGGYYYYGLDVW	IGHV4-31	IGHD2-2	IGHJ6	10	28	37	46
2	2.503755633450175E-4	TGTGCGAGAGAGGGTGCAGTGGTGGTAGCTGCTACATCGGGAGGCTTTGACCACTGG	CAREGAVVVAATSGGFDHW	IGHV3-30	IGHD2-15	IGHJ4	10	17	34	44
2	2.503755633450175E-4	TGTGCGAGAGAGGGGAAAATATGGTTCGGGGAGTTATATACGGGCTTTGACTACTGG	CAREGKIWFGELYTGFDYW	IGHV3-11	IGHD3-10	IGHJ4	10	19	36	44
2	2.503755633450175E-4	TGTGCGAGAGAACGGTGGGAGCTATCCCAAGACTACTACTACTACATGGACGTCTGG	CARERWELSQDYYYYMDVW	IGHV1-3	IGHD1-26	IGHJ6	10	14	23	31
2	2.503755633450175E-4	TGTGCGAGAGAAGGACCGGAAGAGCTTTTGACTGATTACTGGTACTTCGGTCTCTGG	CAREGPEELLTDYWYFGLW	IGHV3-53	IGHD3-9	IGHJ2	10	25	33	36
2	2.503755633450175E-4	TGTGCGAAAGATCTGTCACTATGGTTCGGGGAGTTATTATATGCTTTTGATATCTGG	CAKDLSLWFGELLYAFDIW	IGHV3-60	IGHD3-10	IGHJ3	18	19	39	40
2	2.503755633450175E-4	TGTGCGAAAGATCTGCAGTTCGGCTATAGTGGGAGCTACGAGGCTTTTGATATCTGG	CAKDLQFGYSGSYEAFDIW	IGHV3-21	IGHD1-26	IGHJ3	13	24	38	42
2	2.503755633450175E-4	TGTGCGAAAGATGGGGGAGGTTGGTATACCAGTGGCTGGTACTACTTTGACAACTGG	CAKDGGGWYTSGWYYFDNW	IGHV3-23	IGHD6-19	IGHJ4	11	22	37	38
2	2.503755633450175E-4	TGTGCACGGGAGAGTTACGATATTTTGACTGGTTACCTCACGGGCTTTGACTACTGG	CARESYDILTGYLTGFDYW	IGHV2-70	IGHD3-9	IGHJ4	8	14	34	44
2	2.503755633450175E-4	TGTGCAACACTTACCTCCCGCCCCCTAGGTGGATACAGCTATGGTTTTGACTACTGG	CATLTSRPLGGYSYGFDYW	IGHV1-24	IGHD5-18	IGHJ4	8	28	44	45
2	2.503755633450175E-4	TGTGCAAAACTATCAAGCCCCGTTCGGGGAGGCCATACGGGCTGGTTCGACCCCTGG	CAKLSSPVRGGHTGWFDPW	IGHV3-9	IGHD3-10	IGHJ5	8	21	30	41
2	2.503755633450175E-4	TGTACTAGAGATCTGCTTACGGAGTTTGGGGTGGTTCAGGATGCTTTTGACATCTGG	CTRDLLTEFGVVQDAFDIW	IGHV3-49	IGHD3-16	IGHJ3	13	23	30	35
2	2.503755633450175E-4	TGTACCACAGATCGACTTGGTGTCCTCGCAAGGATTACCTACGGTATGGACGTCTGG	CTTDRLGVLARITYGMDVW	IGHV3-15	IGHD4-17	IGHJ6	12	38	44	45
2	2.503755633450175E-4	TGCGCGAGAGGAGGGATAGCAGCACCTGGTTCTGGCTACAACTCCATGGACGTCTGG	CARGGIAAPGSGYNSMDVW	IGHV1-18	IGHD6-13	IGHJ6	9	15	29	35
2	2.503755633450175E-4	TGTGTCAAAGATTCTTCTGGGGCAGTCTGGTTCGGGGGACTTTTTGAGCGCTGG	CVKDSSGAVWFGGLFERW	IGHV3-43	IGHD3-10	IGHJ4	11	27	36	50
2	2.503755633450175E-4	TGTGTGAGAGACGAACAGAAATGGTTACAGTACTACTACGGTATGGACGTCTGG	CVRDEQKWLQYYYGMDVW	IGHV3-11	IGHD5-18	IGHJ6	10	20	27	30
2	2.503755633450175E-4	TGTGTAAGAAGTGACAGTAGTGGTCCTTATTACTACTATGCCCTGGACGTCTGG	CVRSDSSGPYYYYALDVW	IGHV3-33	IGHD3-22	IGHJ6	3	11	23	30
2	2.503755633450175E-4	TGTGCCACTCTTGTGGTGGTGACTGCTTATGGGGGCGACTGGGTCGACCCCTGG	CATLVVVTAYGGDWVDPW	IGHV3-21	IGHD2-21	IGHJ5	4	10	26	37
2	2.503755633450175E-4	TGTGCCAGAGCAGGTGTTACGATTTTTGGAGTGGTTCAGGCCTTCGACCCCTGG	CARAGVTIFGVVQAFDPW	IGHV4-30-2	IGHD3-3	IGHJ5	9	16	35	42
2	2.503755633450175E-4	TGTGCGGGAGGGGAAGGTATTGTGGTGGTGACCGCCTGGTACTTCGATCTCTGG	CAGGEGIVVVTAWYFDLW	IGHV1-69	IGHD2-21	IGHJ2	9	17	31	35
2	2.503755633450175E-4	TGTGCGACCGCGCCGGGTATAGCAGTGGCTGGTACAGGTGCTTTTGATATCTGG	CATAPGIAVAGTGAFDIW	IGHV4-39	IGHD6-19	IGHJ3	6	12	34	38
2	2.503755633450175E-4	TGTGCGACAAGGGCGGGCCACTACGGGCACTACTACTACTACATGGACGTCTGG	CATRAGHYGHYYYYMDVW	IGHV1-2	IGHD2-15	IGHJ6	6	17	23	28
2	2.503755633450175E-4	TGTGCGAGTTCGCCAGCTGCAAATTACTACTACTACTACTACATGGACGTCTGG	CASSPAANYYYYYYMDVW	IGHV3-53	IGHD2-2	IGHJ6	7	12	19	22
2	2.503755633450175E-4	TGTGCGAGCTTTGGGAGCAGTGGCTGGTACGGGGGAAACTGGTTCGACCCCTGG	CASFGSSGWYGGNWFDPW	IGHV3-30	IGHD6-19	IGHJ5	7	15	30	36
2	2.503755633450175E-4	TGTGCGAGCCCGGCAGAGGGCCCCTACGGTGACTACGGCCGGGGTGACTACTGG	CASPAEGPYGDYGRGDYW	IGHV4-31	IGHD4-17	IGHJ4	7	23	36	44
2	2.503755633450175E-4	TGTGCGAGCGATATAGCAGCTCGAGGGTACTACTACTACGGTATGGACGTCTGG	CASDIAARGYYYYGMDVW	IGHV3-11	IGHD6-6	IGHJ6	11	12	22	27
2	2.503755633450175E-4	TGTGCGAGCGAAAAGTCTAAGCAGTGGCTGGCGATGTACTACTTTGACTACTGG	CASEKSKQWLAMYYFDYW	IGHV4-4	IGHD6-19	IGHJ4	7	19	30	35
2	2.503755633450175E-4	TGTGCGAGGATGTATAGCAGCAGCTGGTACTACTACTACGGTATGGACGTCTGG	CARMYSSSWYYYYGMDVW	IGHV5-10-1	IGHD6-13	IGHJ6	7	11	26	27
2	2.503755633450175E-4	TGTGCGAGGACCGTATTACGATTTTTGGAGTGGCTAAGTCCCTTTGACTACTGG	CARTVLRFLEWLSPFDYW	IGHV4-39	IGHD3-3	IGHJ4	7	11	32	41
2	2.503755633450175E-4	TGTGCGAGATTGGAGCAAGACGACTGGGGATCCTTGAACTGGTTCGTCCCCTGG	CARLEQDDWGSLNWFVPW	IGHV4-4	IGHD7-27	IGHJ5	8	22	32	36
2	2.503755633450175E-4	TGTGCGAGACTGAGCCTGCTGGACTATGGTTCGGGGAGTCCTTTTGACTACTGG	CARLSLLDYGSGSPFDYW	IGHV4-4	IGHD3-10	IGHJ4	8	22	38	42
2	2.503755633450175E-4	TGTGCGAGACGTGCGGAGGGGTACTATGGTTACGACTACTACTTTGACTACTGG	CARRAEGYYGYDYYFDYW	IGHV4-31	IGHD5-18	IGHJ4	8	23	33	36
2	2.503755633450175E-4	TGTGCGAGACGCCGGTTCTTCAATACTAAGGTGGACTGGTACTTCGATCTCTGG	CARRRFFNTKVDWYFDLW	IGHV4-34	IGHD4-23	IGHJ2	12	24	33	34
2	2.503755633450175E-4	TGTGCGAGACGCCGATTCTACAATACTAAGGTGGACTGGTACTTCGATCTCTGG	CARRRFYNTKVDWYFDLW	IGHV4-39	IGHD2-15	IGHJ2	9	17	24	34
2	2.503755633450175E-4	TGTGCGAGAGCTACGTATTACTATGATAGTAGTGGTTATTACGAGTCCTACTGG	CARATYYYDSSGYYESYW	IGHV3-7	IGHD3-22	IGHJ4	9	11	41	47
2	2.503755633450175E-4	TGTGCGAGAGCCCGGTATTACTATGATGGTAGTGGATATTACTTTGACTACTGG	CARARYYYDGSGYYFDYW	IGHV3-20	IGHD3-22	IGHJ4	9	14	38	39
2	2.503755633450175E-4	TGTGCGAGAGCCCGAATGATTTTTGGAGTGGTTATTGGGTACTTTGACTACTGG	CARARMIFGVVIGYFDYW	IGHV4-31	IGHD3-3	IGHJ4	9	17	35	39
2	2.503755633450175E-4	TGTGCGAGAGGTTTTTTTGAGTGGTTATTATACCGGTACGGTATGGACGTCTGG	CARGFFEWLLYRYGMDVW	IGHV1-8	IGHD3-3	IGHJ6	10	12	37	42
2	2.503755633450175E-4	TGTGCGAGAGGTCATACTGGGAGCTATCAACGACTTGATGCTTTGGATATCTGG	CARGHTGSYQRLDALDIW	IGHV3-21	IGHD1-26	IGHJ3	9	13	25	35
2	2.503755633450175E-4	TGTGCGAGAGGCGGAAGGGCTAACTGGGGGTTTGCTGATGCCTTCGATATCTGG	CARGGRANWGFADAFDIW	IGHV4-4	IGHD7-27	IGHJ3	9	18	28	35
2	2.503755633450175E-4	TGTGCGAGAGGGTGGTCGCTAATGGTGTATAACACCGGGGCTTTTGATATCTGG	CARGWSLMVYNTGAFDIW	IGHV3-11	IGHD2-8	IGHJ3	9	18	29	39
2	2.503755633450175E-4	TGTGCGAGAGGGGGTATTATGATTACGTTTGGGCCCCAGTATGAGGACTACTGG	CARGGIMITFGPQYEDYW	IGHV4-34	IGHD3-16	IGHJ4	10	13	32	45
2	2.503755633450175E-4	TGTGCGAGAGGAGGGGGTCCTAGGGTAGTGGTGGCTGTTCCCTATGATTACTGG	CARGGGPRVVVAVPYDYW	IGHV1-18	IGHD2-15	IGHJ4	9	24	33	44
2	2.503755633450175E-4	TGTGCGAGAGATCCCCGATTTACGTACTACTACTACTACGGTATGGACGTCTGG	CARDPRFTYYYYYGMDVW	IGHV4-31	IGHD3-3	IGHJ6	12	15	20	24
2	2.503755633450175E-4	TGTGCGAGAGACCGAAAGGGAGATGGCTACAATTACTCCCCTGGGGACGTCTGG	CARDRKGDGYNYSPGDVW	IGHV1-46	IGHD5-24	IGHJ6	10	19	35	44
2	2.503755633450175E-4	TGTGCGAGAGAGTATGATTTTTACAATGGTTATTACACCGGCATGGACTACTGG	CAREYDFYNGYYTGMDYW	IGHV3-30	IGHD3-3	IGHJ4	10	15	40	45
2	2.503755633450175E-4	TGTGCGAGAGAGGAGACTAACAGTGGCACCTCGCTATATGGTGTGGACGTCTGG	CAREETNSGTSLYGVDVW	IGHV1-18	IGHD6-19	IGHJ6	10	20	26	43
2	2.503755633450175E-4	TGTGCGAGAGAAATGAGCCCATATTGCGCTGGCGACTGTTTTTTCGGCTATTGG	CAREMSPYCAGDCFFGYW	IGHV1-3	IGHD2-21	IGHJ4	10	19	37	47
2	2.503755633450175E-4	TGTGCGAAGGATTTCTATCACAGTAGATCGGGGGGTTACCACAGCGACTACTGG	CAKDFYHSRSGGYHSDYW	IGHV3-30	IGHD4-23	IGHJ4	24	34	41	45
2	2.503755633450175E-4	TGTGCGAAAGATCGATCTCCGACTACCTACTACTACTACGGTATGGACGTCTGG	CAKDRSPTTYYYYGMDVW	IGHV3-23	IGHD4-11	IGHJ6	12	20	25	26
2	2.503755633450175E-4	TGTGCGAAAGATCACAAGTGGCTGGCCTACTACTACTACTACATGGACGTCTGG	CAKDHKWLAYYYYYMDVW	IGHV3-48	IGHD6-19	IGHJ6	12	16	24	26
2	2.503755633450175E-4	TGTGCATATAGTTTTGATGATGCATATTACGATTTTTGGAGTGCTCATTACTGG	CAYSFDDAYYDFWSAHYW	IGHV2-5	IGHD3-3	IGHJ4	5	24	42	48
2	2.503755633450175E-4	TGTGCACACAGACGGGAGGTTAGCAGCAGCTGGTGGGGATGGTTCGACCCCTGG	CAHRREVSSSWWGWFDPW	IGHV2-5	IGHD6-13	IGHJ5	13	20	33	39
2	2.503755633450175E-4	TGTGCAACAGCGCCGGGTATAGCAGCAGCTGGTACTCACTGGTTCGACCCCTGG	CATAPGIAAAGTHWFDPW	IGHV1-24	IGHD6-13	IGHJ5	9	12	34	37
2	2.503755633450175E-4	TGTGCAAAAGATATGGGTGAGGGGATTGTGGTGGTGACTCCTATAGACTACTGG	CAKDMGEGIVVVTPIDYW	IGHV3-9	IGHD2-21	IGHJ4	13	24	43	45
2	2.503755633450175E-4	TGTGCAAAAGATAAGTCTCATAGTGGGAGCTTACTCGACGGTATGGACGTCTGG	CAKDKSHSGSLLDGMDVW	IGHV3-43	IGHD1-26	IGHJ6	12	19	30	42
2	2.503755633450175E-4	TGTACGAGAGGGCAGGCCTTGACTACGGTGACTACGGGGAACTTTGACTACTGG	CTRGQALTTVTTGNFDYW	IGHV4-4	IGHD4-17	IGHJ4	9	19	35	40
2	2.503755633450175E-4	TGTACGAAAGATCTGGTGGGTGGGAGCTACAGTCCTTCTGTCTTTGACTACTGG	CTKDLVGGSYSPSVFDYW	IGHV3-23	IGHD1-26	IGHJ4	13	19	29	41
2	2.503755633450175E-4	TGCGCGAGAGACAGTGGATACGGCTATGGTGTCCATGATGCTTCTGATGTCTGG	CARDSGYGYGVHDASDVW	IGHV3-21	IGHD5-18	IGHJ3	10	13	29	33
2	2.503755633450175E-4	TGCGCGAGAGACAGTGGATACGGCTATGGTGTCCATGATGCTTCTGATGTCTGG	CARDSGYGYGVHDASDVW	IGHV3-65	IGHD5-18	IGHJ3	0	13	29	33
2	2.503755633450175E-4	TGTGTGCGATGGCCTGGAGTTACTACGCGCGTGAGGTTTTTTGACTTCTGG	CVRWPGVTTRVRFFDFW	IGHV5-78	IGHD1-26	IGHJ4	5	15	26	39
2	2.503755633450175E-4	TGTGTGAGAGGAATAACTGGAATTAGTAACCCTTATCACCTTGACTTCTGG	CVRGITGISNPYHLDFW	IGHV3-52	IGHD1-20	IGHJ4	10	12	21	40
2	2.503755633450175E-4	TGTGTGAAAATGCCTAGGGGGACTGGAACGAAATCTTTTTTTGACAACTGG	CVKMPRGTGTKSFFDNW	IGHV3-60	IGHD1-1	IGHJ4	8	21	30	39
2	2.503755633450175E-4	TGTGCTAGGGTAGGCGTTTACCAGCTGCCTCTCTATTTCTTTGACCACTGG	CARVGVYQLPLYFFDHW	IGHV3-49	IGHD2-2	IGHJ4	7	18	27	38
2	2.503755633450175E-4	TGTGCCAGATGCAAGGCTCCCTTTTACGGGGGAGAATACATGGACGTCTGG	CARCKAPFYGGEYMDVW	IGHV4-30-2	IGHD3-16	IGHJ6	8	27	33	36
2	2.503755633450175E-4	TGTGCCAGACTTCTCCCCCCGTATTATTATGGTTCGGGGACTGACTACTGG	CARLLPPYYYGSGTDYW	IGHV3-38	IGHD3-10	IGHJ4	8	19	39	41
2	2.503755633450175E-4	TGTGCCAAACCTTCAGTACGCTTCGGGGAGTTAGGCCACTTTGACTTCTGG	CAKPSVRFGELGHFDFW	IGHV3-30	IGHD3-10	IGHJ4	4	21	32	37
2	2.503755633450175E-4	TGTGCGGCAGATTCGTATTACTTTGGTTCGGGGAGTTTTTTTGACTACTGG	CAADSYYFGSGSFFDYW	IGHV3-30	IGHD3-10	IGHJ4	5	13	36	39
2	2.503755633450175E-4	TGTGCGACACCTTTAAGCAGTGGCTGGCCCTATGATGCTTTTGATATCTGG	CATPLSSGWPYDAFDIW	IGHV5-51	IGHD6-19	IGHJ3	6	15	26	31
2	2.503755633450175E-4	TGTGCGACAGGAAAGAGTGGGAGTTACGGGGCGGACTGGTTCGAGCCCTGG	CATGKSGSYGADWFEPW	IGHV1-46	IGHD1-26	IGHJ5	6	15	26	34
2	2.503755633450175E-4	TGTGCGAGTCTAACGGGAGATAATGGGGGCTACTGGTGGTTCGACCCCTGG	CASLTGDNGGYWWFDPW	IGHV4-4	IGHD1-26	IGHJ5	7	19	33	36
2	2.503755633450175E-4	TGTGCGAGTATGAGGGACCCCTATAGCAGCTCGTCGACCTTTGACTACTGG	CASMRDPYSSSSTFDYW	IGHV3-23	IGHD6-6	IGHJ4	6	21	34	38
2	2.503755633450175E-4	TGTGCGAGCAGATATTGTAGTGGTGGTAGCTGCTCCTTCTTTGACTACTGG	CASRYCSGGSCSFFDYW	IGHV4-4	IGHD2-15	IGHJ4	7	10	33	38
2	2.503755633450175E-4	TGTGCGAGGCCCAGTGGGAGCTACGGGTACTACTACGGTATGGACGTCTGG	CARPSGSYGYYYGMDVW	IGHV1-69	IGHD1-26	IGHJ6	7	12	23	27
2	2.503755633450175E-4	TGTGCGAGGGCCGGCTCGGGAGATGGCTACAATTACCCGTTTGACTACTGG	CARAGSGDGYNYPFDYW	IGHV1-18	IGHD5-24	IGHJ4	7	19	35	39
2	2.503755633450175E-4	TGTGCGAGGGGGGATTGTCCTCATAGCTGCCCAGGGCCTTTTGATATCTGG	CARGDCPHSCPGPFDIW	IGHV4-31	IGHD5-18	IGHJ3	7	21	28	37
2	2.503755633450175E-4	TGTGCGAGATCCCACGCCGATAGTCCGACCTACCAACTCTTCCAGCACTGG	CARSHADSPTYQLFQHW	IGHV3-64	IGHD1-26	IGHJ1	8	9	14	38
2	2.503755633450175E-4	TGTGCGAGACTCCCGTATTACTATGATTCCACGGGTGCTTTTGATATCTGG	CARLPYYYDSTGAFDIW	IGHV4-39	IGHD3-22	IGHJ3	9	13	26	35
2	2.503755633450175E-4	TGTGCGAGACTCGCGGGCTTAATAGTGGGAGCTACCCAGGCTGGGTACTGG	CARLAGLIVGATQAGYW	IGHV4-39	IGHD1-26	IGHJ4	9	21	34	45
2	2.503755633450175E-4	TGTGCGAGACCCCACGCCGATAGTCCGACCTACCAACTCTTCCAGCACTGG	CARPHADSPTYQLFQHW	IGHV4-39	IGHD2-15	IGHJ1	9	29	34	38
2	2.503755633450175E-4	TGTGCGAGACATATCGGGGGTTTAACCACCAACTGGTACACGGACTACTGG	CARHIGGLTTNWYTDYW	IGHV5-10-1	IGHD2-15	IGHJ4	11	24	30	42
2	2.503755633450175E-4	TGTGCGAGAGTTACAGCTTCTACCCCCGTAGGGCAGAAAATTGACTACTGG	CARVTASTPVGQKIDYW	IGHV4-4	IGHD4-23	IGHJ4	9	20	30	40
2	2.503755633450175E-4	TGTGCGAGAGTCATCCAGTCTGAGTCCGGTGGTTACTGGTTTGACCAGTGG	CARVIQSESGGYWFDQW	IGHV3-11	IGHD4-23	IGHJ5	9	26	32	34
2	2.503755633450175E-4	TGTGCGAGAGGCGAGTACCAGCTGCTATATTGGGGCTGGTTCGACCCCTGG	CARGEYQLLYWGWFDPW	IGHV4-34	IGHD2-2	IGHJ5	11	13	27	35
2	2.503755633450175E-4	TGTGCGAGAGGGTCTAAAGGAGTGGGACCTCAGGCCGGTTTTGCCTACTGG	CARGSKGVGPQAGFAYW	IGHV1-8	IGHD1-26	IGHJ4	10	20	26	39
2	2.503755633450175E-4	TGTGCGAGAGGGTGGGAGTGGCTGTCATTTGTCGAGGCTTTCGATATCTGG	CARGWEWLSFVEAFDIW	IGHV4-34	IGHD6-19	IGHJ3	10	16	23	36
2	2.503755633450175E-4	TGTGCGAGAGGGCAAAGTATAGCAGCTCACTGGTACTACTTTGACTACTGG	CARGQSIAAHWYYFDYW	IGHV1-8	IGHD6-6	IGHJ4	10	15	27	32
2	2.503755633450175E-4	TGTGCGAGAGGGGGCGATTTTTGGGGTTTGGACTACTACATGGACGTCTGG	CARGGDFWGLDYYMDVW	IGHV1-2	IGHD3-3	IGHJ6	9	14	23	31
2	2.503755633450175E-4	TGTGCGAGAGGACTTAGTAGTGGCTGGGGGAGGGGTGCCTTCGATATCTGG	CARGLSSGWGRGAFDIW	IGHV3-20	IGHD6-19	IGHJ3	9	14	26	35
2	2.503755633450175E-4	TGTGCGAGAGATGGCCCTCCTAGCAGCTGGTATCTGGGCTTTGACTACTGG	CARDGPPSSWYLGFDYW	IGHV3-21	IGHD2-2	IGHJ4	11	20	31	38
2	2.503755633450175E-4	TGTGCGAGAGATGGGAACGATTTTTGGCATAGATCTGCTTTTGATATCTGG	CARDGNDFWHRSAFDIW	IGHV3-48	IGHD3-3	IGHJ3	11	16	26	35
2	2.503755633450175E-4	TGTGCGAGAGACTTTAGCAGTGGCTGGTATAGGGACTTCTTTGACCACTGG	CARDFSSGWYRDFFDHW	IGHV4-4	IGHD6-19	IGHJ4	10	14	28	34
2	2.503755633450175E-4	TGTGCGAGAGACCTCTATGAGCCAGGTCGTCCGGCCCCCATTGACACCTGG	CARDLYEPGRPAPIDTW	IGHV3-72	IGHD6-6	IGHJ5	16	22	33	42
2	2.503755633450175E-4	TGTGCGAGAGACCTGTACGAGCCAGGTCGTCCGGCCCCCGTTGACTCCTGG	CARDLYEPGRPAPVDSW	IGHV3-66	IGHD6-6	IGHJ4	10	22	33	40
2	2.503755633450175E-4	TGTGCGAGAGAGGCGATGGGTTCGAGAAACCATCATATCTTTGACCAGTGG	CAREAMGSRNHHIFDQW	IGHV3-30	IGHD3-10	IGHJ4	10	27	32	38
2	2.503755633450175E-4	TGTGCGAGAGAGAAAGGAGGTCGTCTTGCTTCGGGTGCTTTGGATGTCTGG	CAREKGGRLASGALDVW	IGHV3-21	IGHD3-10	IGHJ3	10	29	34	35
2	2.503755633450175E-4	TGTGCGAGAATTCAAGATGGCTACAATTATGACGATGCTTTTGATATCTGG	CARIQDGYNYDDAFDIW	IGHV4-39	IGHD5-24	IGHJ3	8	14	28	33
2	2.503755633450175E-4	TGTGCGAGAATAATGGTGTATGCTTGGGGCTACTACTACATGGACGTCTGG	CARIMVYAWGYYYMDVW	IGHV4-28	IGHD2-8	IGHJ6	9	10	23	29
2	2.503755633450175E-4	TGTGCGAGAAAGCATTGGGACTATGATACTAACAATTATTATGACTATTGG	CARKHWDYDTNNYYDYW	IGHV1-18	IGHD3-22	IGHJ4	8	19	27	41
2	2.503755633450175E-4	TGTGCGAGAAAAGAGGATTTTGACTGGTCGGGTCACGCTTTTGACTACTGG	CARKEDFDWSGHAFDYW	IGHV3-48	IGHD3-9	IGHJ4	8	16	27	39
2	2.503755633450175E-4	TGTGCGAAGCTTCTGTCCGCGGAATTCTACTATTATGGCATGGAAGTCTGG	CAKLLSAEFYYYGMEVW	IGHV3-11	IGHD3-16	IGHJ6	6	30	36	38
2	2.503755633450175E-4	TGTGCGAAAGATATTGAGAGATGGCTACAATTGTCGGGTTTAGACTACTGG	CAKDIERWLQLSGLDYW	IGHV3-23	IGHD5-24	IGHJ4	11	16	31	42
2	2.503755633450175E-4	TGTGCACGGAGTGTGGTAGAGATGGCTACAATTACCTTTTTTGACTACTGG	CARSVVEMATITFFDYW	IGHV2-26	IGHD5-24	IGHJ4	9	15	34	39
2	2.503755633450175E-4	TGTGCAACACTTTATTCCCTGGATCAGGTGCTATTCGGGGGGACAGGCTGG	CATLYSLDQVLFGGTGW	IGHV1-24	IGHD2-21	IGHJ4	8	28	35	47
2	2.503755633450175E-4	TGTGCAAAAGGGTCCATCCATGATATAGTCGAACAATTCTTCGACTCCTGG	CAKGSIHDIVEQFFDSW	IGHV3-9	IGHD5-12	IGHJ4	9	21	28	38
2	2.503755633450175E-4	TGTGCAAAAGATTTTTACGGTGACTACCCCCGAGGCTACTTTGACTACTGG	CAKDFYGDYPRGYFDYW	IGHV3-43	IGHD4-17	IGHJ4	11	15	26	35
2	2.503755633450175E-4	TGTGCAAAAGATGTGCAGCGGGAGCTACTCTACGACGCGTTTGACTACTGG	CAKDVQRELLYDAFDYW	IGHV3-9	IGHD1-26	IGHJ4	11	19	28	39
2	2.503755633450175E-4	TGTGCAAAAGATGATTCTATCGTCGCATCCGGGTCCTTTATTGACCACTGG	CAKDDSIVASGSFIDHW	IGHV3-43	IGHD3-16	IGHJ4	11	17	22	40
2	2.503755633450175E-4	TGTGCAAAAGAAGGCATGGAGTATGCTGTGGGAGACCACATTGACTACTGG	CAKEGMEYAVGDHIDYW	IGHV3-74	IGHD2-8	IGHJ4	10	15	26	40
2	2.503755633450175E-4	TGTACGAGAGGGCTGGTTCGGGGAATCATTATAACGTACTTTGACTACTGG	CTRGLVRGIIITYFDYW	IGHV3-11	IGHD3-10	IGHJ4	9	13	35	36
2	2.503755633450175E-4	TGCGCGAGAGCGTCTGATGGGGGTGAGTGGGAGCTACCCCTGGACCCCTGG	CARASDGGEWELPLDPW	IGHV3-20	IGHD1-26	IGHJ5	9	25	36	42
2	2.503755633450175E-4	TGTTCGAGACTGGCCCACGAGATAGCAGTGGCTCCTTTTGATATCTGG	CSRLAHEIAVAPFDIW	IGHV5-10-1	IGHD6-19	IGHJ3	9	21	32	34
2	2.503755633450175E-4	TGTGTGAGAGATGGCTTGACTATGATTCGGGACAGCCCTGACTACTGG	CVRDGLTMIRDSPDYW	IGHV3-21	IGHD3-10	IGHJ4	11	18	30	38
2	2.503755633450175E-4	TGTGTAAAAGATATAGACCGAAGATGGATTTACGGTATGGACGTCTGG	CVKDIDRRWIYGMDVW	IGHV3-43	IGHD4-17	IGHJ6	14	30	35	36
2	2.503755633450175E-4	TGTGCCTCCCACGATTTTTGGAGTGGTTCGAACTGGTTCGACCCCTGG	CASHDFWSGSNWFDPW	IGHV3-33	IGHD3-3	IGHJ5	4	10	27	30
2	2.503755633450175E-4	TGTGCCAGAGCGGGCTACGGTGGTAATTGGGGCCCCTTTGACTACTGG	CARAGYGGNWGPFDYW	IGHV4-39	IGHD4-23	IGHJ4	8	14	25	35
2	2.503755633450175E-4	TGTGCCAGAATAAGGATTACGATTTTCTACTACTACATAGACATCTGG	CARIRITIFYYYIDIW	IGHV4-30-2	IGHD3-3	IGHJ6	8	15	25	26
2	2.503755633450175E-4	TGTGCGGTTAGTGGTTCTCAGTGGGAGCTCACTTTCTTTGACTACTGG	CAVSGSQWELTFFDYW	IGHV5-10-1	IGHD1-26	IGHJ4	5	19	28	35
2	2.503755633450175E-4	TGTGCGGCTTTCCGCGCCCGCGGCGGCTGGGAAGACTTTGACTACTGG	CAAFRARGGWEDFDYW	IGHV1-69	IGHD6-19	IGHJ4	5	24	29	34
2	2.503755633450175E-4	TGTGCGACCCCCCTTTATTACTATGGTTCGGGGAGTTATGACTACTGG	CATPLYYYGSGSYDYW	IGHV3-30	IGHD3-10	IGHJ4	6	15	37	38
2	2.503755633450175E-4	TGTGCGACCCCGTACTACGGTGACTACGATGGGGTTTTTGACTACTGG	CATPYYGDYDGVFDYW	IGHV3-48	IGHD4-17	IGHJ4	6	13	27	36
2	2.503755633450175E-4	TGTGCGACCGGGAACGTATTACTATGGTTCGGGGAGTTGATAAGCTGG	CATGNVLLWFGELISW	IGHV1-69	IGHD3-10	IGHJ4	6	13	37	44
2	2.503755633450175E-4	TGTGCGAGCCTTATTACTATGCTTCGGGACTCCTGGTTCGACCCCTGG	CASLITMLRDSWFDPW	IGHV3-7	IGHD3-10	IGHJ5	7	11	27	32
2	2.503755633450175E-4	TGTGCGAGGTTCCGTAGTGGTTATTACTACGCCCCCTTTGACTACTGG	CARFRSGYYYAPFDYW	IGHV4-39	IGHD3-22	IGHJ4	7	13	30	35
2	2.503755633450175E-4	TGTGCGAGGTGCCTTGACAGTGGCTGGTCTGATGCTTTTGATATCTGG	CARCLDSGWSDAFDIW	IGHV4-31	IGHD6-19	IGHJ3	7	17	27	29
2	2.503755633450175E-4	TGTGCGAGGCGGGGCATACTGACGTGGCGAGCCGCCATGGACGTCTGG	CARRGILTWRAAMDVW	IGHV1-46	IGHD1-14	IGHJ6	7	21	26	35
2	2.503755633450175E-4	TGTGCGAGGCGGGGCATACTGACGTGGCGAGCCGCCATGGACGTCTGG	CARRGILTWRAAMDVW	IGHV3-23	IGHD1-14	IGHJ6	6	21	26	35
2	2.503755633450175E-4	TGTGCGAGGGTCGATATTTTGACTGGTTATTCTCCCCTGGACGTCTGG	CARVDILTGYSPLDVW	IGHV3-30	IGHD3-9	IGHJ6	7	11	30	37
2	2.503755633450175E-4	TGTGCGAGACTACGAGGGTGGATACAGCTATGGTACCTTGACTACTGG	CARLRGWIQLWYLDYW	IGHV4-4	IGHD5-18	IGHJ4	8	17	32	33
2	2.503755633450175E-4	TGTGCGAGACACGAGCGTGGATACAGCTATGGAACCCTTGACTACTGG	CARHERGYSYGTLDYW	IGHV1-69	IGHD5-18	IGHJ4	8	15	31	37
2	2.503755633450175E-4	TGTGCGAGAGTTCGTCGCCCGCACCAGTGGCTGGGGGCAACTTACTGG	CARVRRPHQWLGATYW	IGHV3-48	IGHD6-19	IGHJ4	9	24	33	42
2	2.503755633450175E-4	TGTGCGAGAGTCTACGATTTTTGGAGTGGTTATTATATTGACTACTGG	CARVYDFWSGYYIDYW	IGHV3-21	IGHD3-3	IGHJ4	9	12	36	37
2	2.503755633450175E-4	TGTGCGAGAGTCCGGGCGGGCTATACAAGTAGATGGATCGACTACTGG	CARVRAGYTSRWIDYW	IGHV1-18	IGHD2-8	IGHJ4	9	19	25	39
2	2.503755633450175E-4	TGTGCGAGAGTGCCCCGTCTTTGGGTAGCTGCTTATTATGACTATTGG	CARVPRLWVAAYYDYW	IGHV3-30	IGHD2-15	IGHJ4	9	23	32	38
2	2.503755633450175E-4	TGTGCGAGAGCCGATTGTAGTAGTACCACCTGCCCCTTTGACTACTGG	CARADCSSTTCPFDYW	IGHV3-30	IGHD2-2	IGHJ4	9	13	32	35
2	2.503755633450175E-4	TGTGCGAGAGCGGGTTACTATGATAGTAGTGGTTACGGATTCGCCTGG	CARAGYYDSSGYGFAW	IGHV3-21	IGHD3-22	IGHJ5	9	14	34	43
2	2.503755633450175E-4	TGTGCGAGAGGCGTCGATTTTTTGACTGGTTACGGTATGGACGTCTGG	CARGVDFLTGYGMDVW	IGHV1-8	IGHD3-9	IGHJ6	11	14	31	36
2	2.503755633450175E-4	TGTGCGAGAGGATCAGTGGGGGCTACACGGGGAGACTTTGACTCCTGG	CARGSVGATRGDFDSW	IGHV3-21	IGHD1-26	IGHJ4	9	14	25	34
2	2.503755633450175E-4	TGTGCGAGAGGAACCCAAGTGGTTCCAACCACACCGGTTGACTACTGG	CARGTQVVPTTPVDYW	IGHV1-8	IGHD1-14	IGHJ4	10	14	25	37
2	2.503755633450175E-4	TGTGCGAGAGATTTGGGACATACTGGGCACGATCTACTTGACTACTGG	CARDLGHTGHDLLDYW	IGHV3-21	IGHD7-27	IGHJ4	11	21	26	37
2	2.503755633450175E-4	TGTGCGAGAGATTTGGGACATACTGGGCACGATCTACTTGACTACTGG	CARDLGHTGHDLLDYW	IGHV4-31	IGHD7-27	IGHJ4	11	21	26	37
2	2.503755633450175E-4	TGTGCGAGAGATTTGGGACATACTGGATACGATTTACTTGACTACTGG	CARDLGHTGYDLLDYW	IGHV3-21	IGHD5-12	IGHJ4	11	15	33	37
2	2.503755633450175E-4	TGTGCGAGAGATTTGGGAGTTGCTTATAGTAGTGGCCTTGACTACTGG	CARDLGVAYSSGLDYW	IGHV4-4	IGHD3-22	IGHJ4	11	25	34	37
2	2.503755633450175E-4	TGTGCGAGAGATCTTCGGTATAGCAGCAGCTGGGGTATTGACTACTGG	CARDLRYSSSWGIDYW	IGHV4-31	IGHD6-13	IGHJ4	13	16	32	37
2	2.503755633450175E-4	TGTGCGAGAGATCAGGATGGCTACGATTGGGACTACTTTGACTACTGG	CARDQDGYDWDYFDYW	IGHV4-31	IGHD5-12	IGHJ4	12	17	27	31
2	2.503755633450175E-4	TGTGCGAGAGATCAAGCTATGCCCTACTACTACTACATGGACGTCTGG	CARDQAMPYYYYMDVW	IGHV4-31	IGHD2-2	IGHJ6	12	15	22	23
2	2.503755633450175E-4	TGTGCGAGAGACCCCTACAGTACTGGCTACTCCAACCTCGACTACTGG	CARDPYSTGYSNLDYW	IGHV3-30	IGHD2-15	IGHJ4	10	25	32	39
2	2.503755633450175E-4	TGTGCGAGAGAGGATTACTATGATAGTAGTGGTTCCCTTGACTACTGG	CAREDYYDSSGSLDYW	IGHV3-30	IGHD3-22	IGHJ4	10	13	33	37
2	2.503755633450175E-4	TGTGCGAGAACCTATAGTGGGAGCTACTCGGGTGCTTTTGATATCTGG	CARTYSGSYSGAFDIW	IGHV4-28	IGHD1-26	IGHJ3	9	12	27	32
2	2.503755633450175E-4	TGTGCGAGAAGGGGTATGGTCCGACCCTCGCAAATCTTCGACCCCTGG	CARRGMVRPSQIFDPW	IGHV4-4	IGHD3-10	IGHJ5	8	14	19	36
2	2.503755633450175E-4	TGTGCGAAGAGTACGGGGTTCGGGGAGTTATTACCGTCTGACTACTGG	CAKSTGFGELLPSDYW	IGHV3-64	IGHD3-10	IGHJ4	6	16	32	38
2	2.503755633450175E-4	TGTGCGAAGAGTACGGGGTTCGGGGAGTTATTACCGTCTGACTACTGG	CAKSTGFGELLPSDYW	IGHV4-4	IGHD3-10	IGHJ4	6	16	32	38
2	2.503755633450175E-4	TGTGCGAAAGATTTTCAAGTGGGAGCTACCCCGGGTGGTGACTACTGG	CAKDFQVGATPGGDYW	IGHV3-33	IGHD1-26	IGHJ4	11	17	28	38
2	2.503755633450175E-4	TGTGCGAAAGATTTAGGGTTCGGGGAGTTAGATGCTTTTGATATCTGG	CAKDLGFGELDAFDIW	IGHV3-60	IGHD3-10	IGHJ3	11	16	29	30
2	2.503755633450175E-4	TGTGCGAAAGATCAGTCAGGTGGGAGCTACGGGAAATATGACTACTGG	CAKDQSGGSYGKYDYW	IGHV3-30	IGHD1-26	IGHJ4	12	19	29	38
2	2.503755633450175E-4	TGTGCGAAAGATGGGGGCAATGACTACGGTGACCAGCTTGACTGCTGG	CAKDGGNDYGDQLDCW	IGHV3-23	IGHD4-17	IGHJ4	11	19	32	37
2	2.503755633450175E-4	TGTGCAACGAGTTTAGCAGTGCCCGGTAAAGGTGCATTAGATCTTTGG	CATSLAVPGKGALDLW	IGHV3-74	IGHD6-6	IGHJ3	6	7	18	32
2	2.503755633450175E-4	TGTGCAAAGTCTTTCTATAGTGGACACTACGACCTTGTGGACTACTGG	CAKSFYSGHYDLVDYW	IGHV3-43	IGHD1-26	IGHJ4	7	15	22	39
2	2.503755633450175E-4	TGTACTAGTCGAATTATGACGATGTTTGAAGTGGCTGGGGACTACTGG	CTSRIMTMFEVAGDYW	IGHV3-73	IGHD3-3	IGHJ4	7	14	33	39
2	2.503755633450175E-4	TGTACAAGTCGAATCATGACGATGTCTGAAGTGGCTGGGGACTACTGG	CTSRIMTMSEVAGDYW	IGHV3-73	IGHD6-19	IGHJ4	4	29	37	39
2	2.503755633450175E-4	TGCGCGAGAGTCCCAGATTATCACGGTTCGGGGGGTTTGGACAAATGG	CARVPDYHGSGGLDKW	IGHV4-34	IGHD3-10	IGHJ4	9	24	36	45
2	2.503755633450175E-4	TGTGTGAGAGGGGACTCTTTACCAGGGATCCCCCCCGACTCCTGG	CVRGDSLPGIPPDSW	IGHV3-35	IGHD7-27	IGHJ5	8	24	32	35
2	2.503755633450175E-4	TGTGCCAGCCTCCTGGGGTCCACACGTGATGCTTTTGATATCTGG	CASLLGSTRDAFDIW	IGHV4-30-2	IGHD7-27	IGHJ3	7	12	17	26
2	2.503755633450175E-4	TGTGCCAGGGGATTTTACGTTTGGGGGAAGAGCTTTGACTACTGG	CARGFYVWGKSFDYW	IGHV4-31	IGHD3-16	IGHJ4	4	14	27	32
2	2.503755633450175E-4	TGTGCCAGAGTAAGGGAAGACCCACAAGATGCTTTTGATATCTGG	CARVREDPQDAFDIW	IGHV4-30-2	IGHD2-21	IGHJ3	9	21	26	27
2	2.503755633450175E-4	TGTGCGAGTTCATTACTATGGTTCGGGGAGTCACTCGGGGACTGG	CASSLLWFGESLGDW	IGHV3-30	IGHD3-10	IGHJ4	7	11	30	40
2	2.503755633450175E-4	TGTGCGAGACATGGTTATGGGACCTACTATGCTTTTGATATCTGG	CARHGYGTYYAFDIW	IGHV4-39	IGHD1-26	IGHJ3	12	17	27	28
2	2.503755633450175E-4	TGTGCGAGAGTGTGGTTCGGGGACGATATGGGTTTTGACTACTGG	CARVWFGDDMGFDYW	IGHV3-64	IGHD3-10	IGHJ4	9	12	22	33
2	2.503755633450175E-4	TGTGCGAGAGCGGCGGGATTCGGGGAGTTAGCCCCTGACCACTGG	CARAAGFGELAPDHW	IGHV3-30	IGHD3-10	IGHJ4	9	18	29	35
2	2.503755633450175E-4	TGTGCGAGAGGTACTGGTTCGGGGAGTTACTTAATTGACTACTGG	CARGTGSGSYLIDYW	IGHV3-30	IGHD3-10	IGHJ4	9	14	28	34
2	2.503755633450175E-4	TGTGCGAGAGGCTACGGTGACTACATTCCTAGCTTTGACTACTGG	CARGYGDYIPSFDYW	IGHV4-34	IGHD4-17	IGHJ4	11	12	23	32
2	2.503755633450175E-4	TGTGCGAGAGGGAGATACTATGATAGTAGTGGTCTTGACTACTGG	CARGRYYDSSGLDYW	IGHV3-11	IGHD3-22	IGHJ4	9	15	32	34
2	2.503755633450175E-4	TGTGCGAGAGGAGGCAGTGGCTGGGGGGCAGGTTTTGACTACTGG	CARGGSGWGAGFDYW	IGHV1-8	IGHD6-19	IGHJ4	10	13	23	33
2	2.503755633450175E-4	TGTGCGAGAGATCCCGGACTACCGGAATACCAGCTTGACAACTGG	CARDPGLPEYQLDNW	IGHV3-30	IGHD2-21	IGHJ4	12	21	32	34
2	2.503755633450175E-4	TGTGCGAGAGATCGCTACAATATTTGGGAGTACCTTGACTACTGG	CARDRYNIWEYLDYW	IGHV1-18	IGHD2-15	IGHJ4	12	14	22	30
2	2.503755633450175E-4	TGTGCGAGAGATGAGCCGGATTACAGTGGGGATTTGGGCTACTGG	CARDEPDYSGDLGYW	IGHV1-18	IGHD7-27	IGHJ4	11	26	32	38
2	2.503755633450175E-4	TGTGCGAGAGAGTCAGACCCGTGGTCTCCCTTATTTGACTGCTGG	CARESDPWSPLFDCW	IGHV3-21	IGHD1-14	IGHJ4	10	19	24	33
2	2.503755633450175E-4	TGTGCGAGAGAAAGTCGCAAGGGGGGATTTGCCGTTGATTACTGG	CARESRKGGFAVDYW	IGHV3-11	IGHD3-16	IGHJ4	10	21	26	34
2	2.503755633450175E-4	TGTGCGAACCTTGGGGAGCGCGTAGCAGCTGGACGGAACTACTGG	CANLGERVAAGRNYW	IGHV3-30	IGHD2-2	IGHJ4	6	22	31	37
2	2.503755633450175E-4	TGTGCGAAATCTGACTCGGGTGGTGACTCCTACCCGCATTACTGG	CAKSDSGGDSYPHYW	IGHV3-11	IGHD2-21	IGHJ4	6	18	31	39
2	2.503755633450175E-4	TGTGCGAAAGTGCCGAACTGGGTGTCTCGATATTTCGACCTCTGG	CAKVPNWVSRYFDLW	IGHV3-53	IGHD7-27	IGHJ2	6	15	21	33
2	2.503755633450175E-4	TGTGCGAAAGTGGCGAACTGGGTGTCTCGAAACTTCGACCTCTGG	CAKVANWVSRNFDLW	IGHV3-60	IGHD7-27	IGHJ2	9	15	21	31
2	2.503755633450175E-4	TGTGCGAAAGGCAGCAGCTGGTACGGGGACCACTTTGACTACTGG	CAKGSSWYGDHFDYW	IGHV5-10-1	IGHD6-13	IGHJ4	6	10	24	31
2	2.503755633450175E-4	TGTGCGAAAGATCTAAGTGGCCGACTTGAAGCTTTTGATAACTGG	CAKDLSGRLEAFDNW	IGHV3-23	IGHD5-12	IGHJ3	13	15	20	26
2	2.503755633450175E-4	TGTGCGAAAGATCGTAGTAGCAGTTGGTACTTCCCCCATACCTGG	CAKDRSSSWYFPHTW	IGHV3-43	IGHD2-2	IGHJ5	11	17	30	40
2	2.503755633450175E-4	TGTGCGAAAGATGATTCAAATGTGGACACCATTGTTGACAACTGG	CAKDDSNVDTIVDNW	IGHV3-21	IGHD2-8	IGHJ4	11	25	32	34
2	2.503755633450175E-4	TGTGCGAAAGATGACTCAAATGTGGATACCGTTGTTGACCACTGG	CAKDDSNVDTVVDHW	IGHV3-23	IGHD5-18	IGHJ4	11	21	28	34
2	2.503755633450175E-4	TGTGCACGGGGCATAGCAGCAGCTGGTATGGGGCTTGACTACTGG	CARGIAAAGMGLDYW	IGHV2-26	IGHD6-13	IGHJ4	8	12	27	34
2	2.503755633450175E-4	TGTGCACACAGGTATAACTGGAACGGACCATACTTCGATCTCTGG	CAHRYNWNGPYFDLW	IGHV2-5	IGHD1-20	IGHJ2	10	11	24	30
2	2.503755633450175E-4	TGTGCAACAGGGTATAGTTCCGACTATAAGGGTATGGACGTCTGG	CATGYSSDYKGMDVW	IGHV1-24	IGHD1-26	IGHJ6	9	10	17	33
2	2.503755633450175E-4	TGTGCAAAAGATGTAGGGTATAGCAGTGGCTGCCCCGACTACTGG	CAKDVGYSSGCPDYW	IGHV3-9	IGHD6-19	IGHJ4	11	15	31	36
2	2.503755633450175E-4	TGTGCAAAAGATATAGGGGAGAGTGGGAGTATATTTGACTACTGG	CAKDIGESGSIFDYW	IGHV3-9	IGHD1-26	IGHJ4	14	21	28	33
2	2.503755633450175E-4	TGTACTAGACACGATTTTTGGAGTGGTTATTATCTTGACTACTGG	CTRHDFWSGYYLDYW	IGHV3-65	IGHD3-3	IGHJ4	8	10	32	34
2	2.503755633450175E-4	TGTGTGAGACATGGATCTCTCTACGGTTGGGGCTCTGCCTGG	CVRHGSLYGWGSAW	IGHV5-51	IGHD5-24	IGHJ5	12	17	24	37
2	2.503755633450175E-4	TGTGTAAGAGCTCTCTTCGATCACAACGCCTCTGACTACTGG	CVRALFDHNASDYW	IGHV3-74	IGHD1-1	IGHJ4	16	22	26	32
2	2.503755633450175E-4	TGTGCTTACCAGATAGGATATAGTGGCCAATTTGACTACTGG	CAYQIGYSGQFDYW	IGHV3-30	IGHD5-12	IGHJ4	4	15	26	30
2	2.503755633450175E-4	TGTGCGCGACATCTCGCCTACGGAGACTCCGTCGACCCCTGG	CARHLAYGDSVDPW	IGHV4-39	IGHD4-17	IGHJ5	11	17	27	31
2	2.503755633450175E-4	TGTGCGCGAGACATCGTTGGAGTGTCTGGCCACGACTCCTGG	CARDIVGVSGHDSW	IGHV1-2	IGHD3-3	IGHJ5	10	16	23	32
2	2.503755633450175E-4	TGTGCGAGGACTGGGACCTTCAAGTACTACTTTGACTACTGG	CARTGTFKYYFDYW	IGHV1-3	IGHD3-9	IGHJ4	7	8	13	22
2	2.503755633450175E-4	TGTGCGAGATTTTGTGGTGGTGATTGCCGCCATGACTACTGG	CARFCGGDCRHDYW	IGHV4-55	IGHD2-21	IGHJ4	9	11	26	32
2	2.503755633450175E-4	TGTGCGAGATACGATATTGTAGTAGGCTCCTTTGACTACTGG	CARYDIVVGSFDYW	IGHV4-55	IGHD2-2	IGHJ4	10	12	24	29
2	2.503755633450175E-4	TGTGCGAGACTCTTTGTAGTGGGGAAGTACATGGACGTCTGG	CARLFVVGKYMDVW	IGHV4-4	IGHD2-15	IGHJ6	8	13	21	27
2	2.503755633450175E-4	TGTGCGAGACTCGGTGAAAGGGGCTATGGTTTCGATATCTGG	CARLGERGYGFDIW	IGHV1-3	IGHD4-17	IGHJ3	8	11	16	25
2	2.503755633450175E-4	TGTGCGAGACAGGCGACAGGATTAAATTGGTTCGACTCCTGG	CARQATGLNWFDSW	IGHV1-46	IGHD2-15	IGHJ5	8	17	21	27
2	2.503755633450175E-4	TGTGCGAGAGTTTTGTATAGCGGTGATGCTTTTGATATCTGG	CARVLYSGDAFDIW	IGHV4-34	IGHD2-8	IGHJ3	9	14	20	23
2	2.503755633450175E-4	TGTGCGAGAGTCCCCAGCAGTGGCTGGGACTTTGACTACTGG	CARVPSSGWDFDYW	IGHV3-48	IGHD6-19	IGHJ4	9	15	26	28
2	2.503755633450175E-4	TGTGCGAGAGCCACTGGAGGCAATGATTTTTTTGATGTCTGG	CARATGGNDFFDVW	IGHV5-10-1	IGHD6-19	IGHJ3	8	9	15	22
2	2.503755633450175E-4	TGTGCGAGAGGTCTTTTCTGGGGGACAGACTTTGACTACTGG	CARGLFWGTDFDYW	IGHV1-8	IGHD3-16	IGHJ4	10	18	24	28
2	2.503755633450175E-4	TGTGCGAGAGGCCCTTATTACGATTTTCGGTTCGACCCCTGG	CARGPYYDFRFDPW	IGHV4-59	IGHD3-3	IGHJ5	9	15	26	28
2	2.503755633450175E-4	TGTGCGAGAGATTGTAGTAGTACCAGCTGCCATCTCTACTGG	CARDCSSTSCHLYW	IGHV3-30	IGHD2-2	IGHJ4	11	12	29	35
2	2.503755633450175E-4	TGTGCGAGAGATCGTTCGTATCGGGGGTCCTTTGACTACTGG	CARDRSYRGSFDYW	IGHV3-53	IGHD3-10	IGHJ4	12	20	25	29
2	2.503755633450175E-4	TGTGCGAGAGACGTCGTTGGAGTGTCTGGCCACGACCACTGG	CARDVVGVSGHDHW	IGHV1-46	IGHD3-3	IGHJ5	10	16	23	32
2	2.503755633450175E-4	TGTGCGAGAGACGTCGTTGGAGTGTCTGGCCACGACCACTGG	CARDVVGVSGHDHW	IGHV5-10-1	IGHD1-1	IGHJ5	8	9	17	32
2	2.503755633450175E-4	TGTGCGAGAGACGAGGGCAGCTGGTACGGTGTGGACGTCTGG	CARDEGSWYGVDVW	IGHV3-25	IGHD6-13	IGHJ6	10	16	27	31
2	2.503755633450175E-4	TGTGCGAGAGAGAAGGAGGGCTACGGAGCTTATGTCGACTGG	CAREKEGYGAYVDW	IGHV4-59	IGHD6-25	IGHJ1	10	18	28	37
2	2.503755633450175E-4	TGTGCGAGAATCGGGGGCAGCAGCTGGTACTTTGACTACTGG	CARIGGSSWYFDYW	IGHV4-28	IGHD6-13	IGHJ4	9	16	26	27
2	2.503755633450175E-4	TGTGCGAAAGTATTTAGGGGGTTCGGAGTCTTTGACTACTGG	CAKVFRGFGVFDYW	IGHV3-30	IGHD3-10	IGHJ4	6	19	25	29
2	2.503755633450175E-4	TGTGCGAAAGTATTTAGGGGGTTCGGAGTCTTTGACTACTGG	CAKVFRGFGVFDYW	IGHV3-64	IGHD3-10	IGHJ4	6	19	25	29
2	2.503755633450175E-4	TGTGCGAAAGCCCTAATTACTATGACCAGCTTTGATATCTGG	CAKALITMTSFDIW	IGHV3-30	IGHD3-22	IGHJ3	6	15	24	30
2	2.503755633450175E-4	TGTGCGAAAGGCCCTTATGAAAACGGTGCTTTTGATCTCTGG	CAKGPYENGAFDLW	IGHV3-23	IGHD3-16	IGHJ3	9	14	19	26
2	2.503755633450175E-4	TGTGCGAAAGGAGGTGGCGTGGGGGGCTGGTTCGACCCCTGG	CAKGGGVGGWFDPW	IGHV3-23	IGHD3-16	IGHJ5	9	19	24	26
2	2.503755633450175E-4	TGTGCGAAAGATTTGAGTATAGCAGCCCTCGTTGACTACTGG	CAKDLSIAALVDYW	IGHV3-48	IGHD6-6	IGHJ4	11	14	25	31
2	2.503755633450175E-4	TGTGCGAAAGATTCGGGCGGAGTACTATGGTTCGATGACTGG	CAKDSGGVLWFDDW	IGHV3-30	IGHD2-15	IGHJ5	11	17	23	27
2	2.503755633450175E-4	TGTGCGAAAGATCGATATGGCTGGCATGCTTTTGATGTCTGG	CAKDRYGWHAFDVW	IGHV1-46	IGHD6-19	IGHJ3	12	17	23	25
2	2.503755633450175E-4	TGTGCGAAAGATCGATATGGCTGGCATGCTTTTGATGTCTGG	CAKDRYGWHAFDVW	IGHV3-23	IGHD6-19	IGHJ3	12	17	23	25
2	2.503755633450175E-4	TGTGCGAAAGATCGATATGGCTGGCATGCTTTTGATGTGTGG	CAKDRYGWHAFDVW	IGHV3-23	IGHD6-19	IGHJ3	12	17	23	25
2	2.503755633450175E-4	TGTGCGAAAGATGGGGGGTCGAAGCTATGGTCTGACTACTGG	CAKDGGSKLWSDYW	IGHV3-30	IGHD5-18	IGHJ4	11	22	30	32
2	2.503755633450175E-4	TGTGCGAAAGACCTTGGGTTCGGGGAGCCGTTTGACTACTGG	CAKDLGFGEPFDYW	IGHV3-30	IGHD3-10	IGHJ4	10	16	26	30
2	2.503755633450175E-4	TGTGCGAAAGACCTTGGGTTCGGGGAGCCGTTTGACTACTGG	CAKDLGFGEPFDYW	IGHV3-21	IGHD3-10	IGHJ4	10	16	26	30
2	2.503755633450175E-4	TGTGCGAAAGAATTGGATGGGCAGTGGCTGCCTGACTACTGG	CAKELDGQWLPDYW	IGHV3-30	IGHD6-19	IGHJ4	10	20	29	32
2	2.503755633450175E-4	TGTACTAGAGACGATTTTTGGAGTGGTTATTATGGCTACTGG	CTRDDFWSGYYGYW	IGHV3-49	IGHD3-3	IGHJ4	10	11	32	35
2	2.503755633450175E-4	TGTACATCTGAACGTGGATATAGTGGCTACGATGGACCCTGG	CTSERGYSGYDGPW	IGHV3-49	IGHD5-12	IGHJ5	4	11	32	36
2	2.503755633450175E-4	TGTGCGGCCTTTGGTCGGGAAGATGCTTTTGATATATGG	CAAFGREDAFDIW	IGHV1-58	IGHD3-10	IGHJ3	7	14	18	21
2	2.503755633450175E-4	TGTGCGAGCGAACTGGAACTACGTCCCTTTGACTACTGG	CASELELRPFDYW	IGHV3-30	IGHD1-7	IGHJ4	7	10	23	26
2	2.503755633450175E-4	TGTGCGAGGCAGTGGATTCAACGGGCTTTTGATATCTGG	CARQWIQRAFDIW	IGHV3-11	IGHD6-19	IGHJ3	7	8	14	24
2	2.503755633450175E-4	TGTGCGAGGCAGTGGATTCAACGGGCTTTTGATATCTGG	CARQWIQRAFDIW	IGHV4-4	IGHD6-19	IGHJ3	7	8	14	24
2	2.503755633450175E-4	TGTGCGAGGGGTGGCCCGCCTACTTTCTTTGACCACTGG	CARGGPPTFFDHW	IGHV3-23	IGHD2-15	IGHJ4	6	9	13	26
2	2.503755633450175E-4	TGTGCGAGACTCCCTAACCTGGCCTGGTTCGACCCCTGG	CARLPNLAWFDPW	IGHV4-39	IGHD3-22	IGHJ5	9	14	18	23
2	2.503755633450175E-4	TGTGCGAGACCCTTCGACCCCGACGGGCTTGACTACTGG	CARPFDPDGLDYW	IGHV4-39	IGHD3-10	IGHJ4	9	17	22	28
2	2.503755633450175E-4	TGTGCGAGACCATGGGGTGGCTGGGATTTTGGCTTCTGG	CARPWGGWDFGFW	IGHV4-39	IGHD6-19	IGHJ4	9	16	23	27
2	2.503755633450175E-4	TGTGCGAGACAGACTGGGGCAGACTGGTTCGACCCCTGG	CARQTGADWFDPW	IGHV4-4	IGHD7-27	IGHJ5	8	12	18	22
2	2.503755633450175E-4	TGTGCGAGAGAGATGAGAGCCCGCCCCTTTGACTCCTGG	CAREMRARPFDSW	IGHV1-67	.	IGHJ4	10	-1	-1	26
2	2.503755633450175E-4	TGTGCGAGAGAAGTGGCGGGGGGGGCGTTCGACCCCTGG	CAREVAGGAFDPW	IGHV3-33	IGHD5-12	IGHJ5	10	11	16	26
2	2.503755633450175E-4	TGTGCGAGAAGCAGCTATGGCCTTTTCTTCGGCTACTGG	CARSSYGLFFGYW	IGHV3-21	IGHD5-18	IGHJ4	8	11	19	32
2	2.503755633450175E-4	TGTGCGAAAGATTTTAGGCTTGGCGCTTTTGATATCTGG	CAKDFRLGAFDIW	IGHV3-30	.	IGHJ3	11	-1	-1	24
2	2.503755633450175E-4	TGTGCGAAAGATATGAACTACTACGTTATGGACGTCTGG	CAKDMNYYVMDVW	IGHV3-21	.	IGHJ6	11	-1	-1	16
2	2.503755633450175E-4	TGTGCAAGGCTCGAGGTTCTTGACGGCATAGACGTCTGG	CARLEVLDGIDVW	IGHV3-47	IGHD6-6	IGHJ6	7	9	14	26
2	2.503755633450175E-4	TGTACGCGGCGGAGTTATTACGCCGCTTTTGATGTCTGG	CTRRSYYAAFDVW	IGHV4-31	IGHD3-10	IGHJ3	2	10	19	24
2	2.503755633450175E-4	TGTACGAGAGGTAAATACAGCTATGGCCTTGACTCCTGG	CTRGKYSYGLDSW	IGHV3-11	IGHD5-18	IGHJ4	9	14	25	28
2	2.503755633450175E-4	TGTGTGAAAGAGGGGGACCACTACATGGACGTCTGG	CVKEGDHYMDVW	IGHV3-30	IGHD3-16	IGHJ6	10	11	16	19
2	2.503755633450175E-4	TGTGCGAGTATAACTGGGATTGCTTTTGATATCTGG	CASITGIAFDIW	IGHV4-39	IGHD1-20	IGHJ3	7	8	16	20
2	2.503755633450175E-4	TGTGCGAGGGGCGGTGGTGCTTACTTTGACTACTGG	CARGGGAYFDYW	IGHV3-30	IGHD2-21	IGHJ4	7	12	18	21
2	2.503755633450175E-4	TGTGCGAGGGGCGGTGGTGCTTACTTTGACTACTGG	CARGGGAYFDYW	IGHV1-8	IGHD2-21	IGHJ4	11	12	18	21
2	2.503755633450175E-4	TGTGCGAGATCGGGAGTTGATGCTTTTGATATCTGG	CARSGVDAFDIW	IGHV4-39	IGHD3-10	IGHJ3	8	11	16	17
2	2.503755633450175E-4	TGTGCGAGAGTCAGTGGGACCCACCCTTTCTACTGG	CARVSGTHPFYW	IGHV1-67	IGHD1-26	IGHJ4	9	12	18	29
2	2.503755633450175E-4	TGTGCGAGAGGGTCGGTGACTACATTTGACTACTGG	CARGSVTTFDYW	IGHV1-18	IGHD4-17	IGHJ4	9	13	17	18
2	2.503755633450175E-4	TGTGCGAGAGATTTCGGGGCGGGTTTTGACTACTGG	CARDFGAGFDYW	IGHV3-30	IGHD3-10	IGHJ4	11	12	18	24
2	2.503755633450175E-4	TGTGCGAGAGATTTCGGAAACGCTTTTGATATCTGG	CARDFGNAFDIW	IGHV3-33	IGHD1-14	IGHJ3	11	14	18	21
2	2.503755633450175E-4	TGTGCGAGAGATCTAGGTGGTTACTCTGACTACTGG	CARDLGGYSDYW	IGHV4-31	IGHD2-15	IGHJ4	13	15	20	21
2	2.503755633450175E-4	TGTGCGAGAGATCATGGTACAGCTATGGACCGCTGG	CARDHGTAMDRW	IGHV3-33	IGHD5-18	IGHJ5	12	17	26	27
2	2.503755633450175E-4	TGTGCGAGAGATCATGGGAGTGGTGGGGACTACTGG	CARDHGSGGDYW	IGHV3-30	IGHD2-15	IGHJ4	12	18	25	27
2	2.503755633450175E-4	TGTGCGAGAGATGGAGGCGGATACTTCCAGCACTGG	CARDGGGYFQHW	IGHV3-30	.	IGHJ1	11	-1	-1	20
2	2.503755633450175E-4	TGTGCGAGAGATGGAGGCGGATACTTCCAGCACTGG	CARDGGGYFQHW	IGHV3-33	.	IGHJ1	11	-1	-1	20
2	2.503755633450175E-4	TGTGCGAGAGATATGGGTGGTTACTTTGACTACTGG	CARDMGGYFDYW	IGHV3-30	IGHD2-15	IGHJ4	11	15	20	21
2	2.503755633450175E-4	TGTGCGAGAGATAGTGGGAGCTACCTTGACTACTGG	CARDSGSYLDYW	IGHV3-30	IGHD1-26	IGHJ4	11	12	19	20
2	2.503755633450175E-4	TGTGCGAAAGAGTTGGTGGTGGGGTTAGACTACTGG	CAKELVVGLDYW	IGHV3-21	IGHD2-21	IGHJ4	10	13	20	27
2	2.503755633450175E-4	TGTGCGAAAGAGGAGGAACTGGAACTTGACTACTGG	CAKEEELELDYW	IGHV3-33	IGHD1-1	IGHJ4	10	16	24	25
2	2.503755633450175E-4	TGTGCGAAAGAACTGGGCAGTGGCCTTGACTACTGG	CAKELGSGLDYW	IGHV3-23	IGHD6-19	IGHJ4	10	16	23	25
2	2.503755633450175E-4	TGCGCGACCTATAACCCCCCCTACTTTGACTCCTGG	CATYNPPYFDSW	IGHV4-39	IGHD1-14	IGHJ4	6	9	15	20
2	2.503755633450175E-4	TGCGCGACCTATAACCCCCCCTACTTTGACTCCTGG	CATYNPPYFDSW	IGHV4-31	IGHD1-14	IGHJ4	6	9	15	20
2	2.503755633450175E-4	TGTCTCATCAGGTTGTACTTCTTTGATTACTGG	CLIRLYFFDYW	IGHV3-21	.	IGHJ4	2	-1	-1	14
2	2.503755633450175E-4	TGTCTCATCAGGTTGTACTTCTTTGACTACTGG	CLIRLYFFDYW	IGHV3-21	.	IGHJ4	2	-1	-1	14
2	2.503755633450175E-4	TGTGCGAGGACCAAATACGGTATGGACGTCTGG	CARTKYGMDVW	IGHV1-46	IGHD3-22	IGHJ6	7	13	18	21
2	2.503755633450175E-4	TGTGCGAGAATGGGTGCTGCTCTTGATATCTGG	CARMGAALDIW	IGHV4-28	.	IGHJ3	9	-1	-1	17
2	2.503755633450175E-4	TGTGCGAGATCCCTTGCCTCTGATCTTTGG	CARSLASDLW	IGHV3-11	.	IGHJ3	8	-1	-1	20
2	2.503755633450175E-4	TGTGCGAGATCCCTTGCCTCTGATCTTTGG	CARSLASDLW	IGHV4-55	.	IGHJ3	9	-1	-1	20
2	2.503755633450175E-4	TGTGCGAGAGACCTCTTCTATCTAAACTGG	CARDLFYLNW	IGHV3-53	IGHD3-22	IGHJ4	15	17	21	25
2	2.503755633450175E-4	TGTGCGAGAGACCTCTTCTATCTAAACTGG	CARDLFYLNW	IGHV4-34	IGHD3-22	IGHJ4	15	17	21	25
2	2.503755633450175E-4	TGTGCGAGAGAAAGCTGGTTCGACCCCTGG	CARESWFDPW	IGHV4-31	.	IGHJ5	10	-1	-1	14
2	2.503755633450175E-4	TGTGCGAGACTCGGGGGCGACTACTGG	CARLGGDYW	IGHV4-39	IGHD3-10	IGHJ4	9	10	15	18
2	2.503755633450175E-4	TGTGCGAGAACTGACACCTATGACTGG	CARTDTYDW	IGHV4-28	IGHD5-18	IGHJ4	9	13	21	22
2	2.503755633450175E-4	TGTGGTCGTGGTTTTGACTACTGG	CGRGFDYW	IGHV4-30-2	IGHD1-14	IGHJ4	3	6	11	12
2	2.503755633450175E-4	TGTACTAGAGCGGATTACTGG	CTRADYW	IGHV3-49	.	IGHJ4	9	-1	-1	15
1	1.2518778167250875E-4	TGTGCGAGAGATTCAGAGTTCCGCTTATGCTATTACTATGATAGTAGTGGCCTACTAGGGCCCTATTGCCGCTACTACGGTATGGACGTCTGG	CARDSEFRLCYYYDSSGLLGPYCRYYGMDVW	IGHV3-64	IGHD3-22	IGHJ6	11	30	49	71
1	1.2518778167250875E-4	TGTGCGAGAGAGGGGCGATTTTCAAAGCCTACGAGCGGACTCAATACTCTCCTGGGGGGCTACTACTACTACTACTACATGGACGTCTGG	CAREGRFSKPTSGLNTLLGGYYYYYYMDVW	IGHV4-28	IGHD3-3	IGHJ6	8	15	21	60
1	1.2518778167250875E-4	TGTGCGAGAGAGGGGCGATTTTCAAAGCCTACGAGCGGACTCAATACTCTCCTGGGGGGCTACTACTACTACTACTACATGGACGTCTGG	CAREGRFSKPTSGLNTLLGGYYYYYYMDVW	IGHV4-31	IGHD3-3	IGHJ6	10	15	21	60
1	1.2518778167250875E-4	TGTGCGAGAGGGATGGGCTACTATGATAGTAGTGGTTATTACTACCCGACGGGCCAACCCTACTACTACTACGGTATGGACGTCTGG	CARGMGYYDSSGYYYPTGQPYYYYGMDVW	IGHV1-3	IGHD3-22	IGHJ6	9	18	44	59
1	1.2518778167250875E-4	TGTGCGAGAGATCGGGCGTATTACGATTTTTGGAGTGGTTATCTTATAACCCCGAACTACTACTACTACTACGGTATGGACGTCTGG	CARDRAYYDFWSGYLITPNYYYYYGMDVW	IGHV3-33	IGHD3-3	IGHJ6	12	16	41	57
1	1.2518778167250875E-4	TGTGCGAGAGCCCCAAGTAGGAATCGTGTTCCTACGATTTTTGGAGTGGTTACGAACAACTCCCCAAACTGGTTCGACCCCTGG	CARAPSRNRVPTIFGVVTNNSPNWFDPW	IGHV4-34	IGHD3-3	IGHJ5	9	32	51	66
1	1.2518778167250875E-4	TGTGCGAGAGATCATGCCCCTCAAAATTACGATATTTTGACTGGTTATACCCCGGACTACTACTACTACTACATGGACGTCTGG	CARDHAPQNYDILTGYTPDYYYYYMDVW	IGHV4-31	IGHD3-9	IGHJ6	12	25	47	55
1	1.2518778167250875E-4	TGTGCGAGAGACTGTAACGATTTTTGGAGTGGTTATTATACAGGCGGGGGGTTCGGCTACTACTACTACTACATGGACGTCTGG	CARDCNDFWSGYYTGGGFGYYYYYMDVW	IGHV3-53	IGHD3-3	IGHJ6	10	16	40	56
1	1.2518778167250875E-4	TGTGCGAGAGACTGTAACGATTTTTGGAGTGGTTATTATACAGGCGGGGGGTTCGGCTACTACTACTACTACATGGACGTCTGG	CARDCNDFWSGYYTGGGFGYYYYYMDVW	IGHV4-31	IGHD3-3	IGHJ6	10	16	40	56
1	1.2518778167250875E-4	TGTGCGAGCGAGGGCGTTACACGGTCGCGTTTGTGGGATTGTAGTGGTGGTAGCTGCTACTCATGGTGGTTCGACCCCTGG	CASEGVTRSRLWDCSGGSCYSWWFDPW	IGHV4-4	IGHD2-15	IGHJ5	7	37	61	66
1	1.2518778167250875E-4	TGTGCGAGACAGGCCCTCCCTAAGGGGTACCAGGTATTACGGGTGACCACAAAGTTTTTCCACTACTACATGGACGTCTGG	CARQALPKGYQVLRVTTKFFHYYMDVW	IGHV4-34	IGHD3-3	IGHJ6	8	33	40	61
1	1.2518778167250875E-4	TGTGCGAGACAGGCCCTCCCTAAGGGGTACCAGGTATTACGGGTGACCACAAAGTTTTTCCACTACTACATGGACGTCTGG	CARQALPKGYQVLRVTTKFFHYYMDVW	IGHV4-39	IGHD3-3	IGHJ6	10	33	40	61
1	1.2518778167250875E-4	TGTGCGAGAGATTCGAGGGAGAACTATTACGATATTTTGACTGGTTTTTCGGGGGGACTTCTCCACTGGTTCGACCCCTGG	CARDSRENYYDILTGFSGGLLHWFDPW	IGHV3-53	IGHD3-9	IGHJ5	11	24	45	64
1	1.2518778167250875E-4	TGTGCGAGAGATGCTATGTACGGGGGAATAACGATTTTTGGAGTGGTTAAGAGTAGGGCTGAGGACTACATGGACGTCTGG	CARDAMYGGITIFGVVKSRAEDYMDVW	IGHV4-31	IGHD3-3	IGHJ6	11	30	48	64
1	1.2518778167250875E-4	TGTGCGAGAGATGCTATGTACGGGGAAATAACGATTTTTGGAGTGGTTAAGAGTAGGGCTGAGGACTACATGGACGTCTGG	CARDAMYGEITIFGVVKSRAEDYMDVW	IGHV3-53	IGHD3-3	IGHJ6	11	30	48	64
1	1.2518778167250875E-4	TGTGCGAGAGATGCTATGTACGGGGAAATAACGATTTTTGGAGTGGTTAAGAGTAGGGCTGAGGACTACATGGACGTCTGG	CARDAMYGEITIFGVVKSRAEDYMDVW	IGHV4-31	IGHD3-3	IGHJ6	11	30	48	64
1	1.2518778167250875E-4	TGTGCGAGAGAATGGACAACTGACGGATACGATTTTTGGAGTGGTTATTCATACTACTACTACTACTACATGGACGTCTGG	CAREWTTDGYDFWSGYSYYYYYYMDVW	IGHV3-64	IGHD3-3	IGHJ6	10	27	48	51
1	1.2518778167250875E-4	TGTACTAGACCTGTAATACCCCGCCATCATTGTAGTGGTGGTAGCTGCTACTGGGACTACTACTACGGTATGGACGTCTGG	CTRPVIPRHHCSGGSCYWDYYYGMDVW	IGHV3-73	IGHD2-15	IGHJ6	13	28	51	55
1	1.2518778167250875E-4	TGTGTGAAAGAATCGATGGGCTATGATAGTAGTGGTTATTACTACCCCCCCTACTACTACTACGGTATGGACGTCTGG	CVKESMGYDSSGYYYPPYYYYGMDVW	IGHV3-60	IGHD3-22	IGHJ6	10	20	44	50
1	1.2518778167250875E-4	TGTGCGAGAGATGTAGTCCTGTATAGCAGCAGCTGGCCACTGGGGGGTTACTACTACTACTACGGTATGGACGTCTGG	CARDVVLYSSSWPLGGYYYYYGMDVW	IGHV3-33	IGHD6-13	IGHJ6	11	20	35	47
1	1.2518778167250875E-4	TGTGCGAGAGATGCCCCCCCGGATATTGTAGTAGTACCAGCTGCCCCCTACTACTACTACTACTACATGGACGTCTGG	CARDAPPDIVVVPAAPYYYYYYMDVW	IGHV3-30	IGHD2-2	IGHJ6	11	20	43	48
1	1.2518778167250875E-4	TGTGCGAGAGATGCCCCCCCGGATATTGTAGTAGTACCAGCTGCCCCCTACTACTACTACTACTACATGGACGTCTGG	CARDAPPDIVVVPAAPYYYYYYMDVW	IGHV4-31	IGHD2-2	IGHJ6	11	20	43	48
1	1.2518778167250875E-4	TGTGCGAGAGAGTCCCTTCCGCCCTATTACGATATTTTGACTGGTTATTATGGAGACTACTACTACATGGACGTCTGG	CARESLPPYYDILTGYYGDYYYMDVW	IGHV4-31	IGHD3-9	IGHJ6	10	24	50	55
1	1.2518778167250875E-4	TGTGCGAAAGATTTCGGGAGGGCTTACTATGGTTCGGGGAGTTATTACGACTACTACTACTACGGTATGGACGTCTGG	CAKDFGRAYYGSGSYYDYYYYGMDVW	IGHV4-31	IGHD3-10	IGHJ6	11	23	46	49
1	1.2518778167250875E-4	TGTGCGAGGGCCCGGCTGGAAATTAATATGATGGTAGTTATTCTTACTAGTTACTACAAATACATGGACGTCTGG	CARARLEINMMVVILTSYYKYMDVW	IGHV3-33	IGHD3-22	IGHJ6	7	21	48	51
1	1.2518778167250875E-4	TGTGCGAGGGCCCGGCAGGAAATTAATATGATGGTAGTTATTATGACGAGTTACTACCAATACATGGACGTCTGG	CARARQEINMMVVIMTSYYQYMDVW	IGHV4-4	IGHD3-22	IGHJ6	7	21	37	51
1	1.2518778167250875E-4	TGTGCGAGACTTTCCCCTTCCGAGTATTACGATTTTTGGAGTCCTTATTATAGGAATGATGCTTTTGATATGTGG	CARLSPSEYYDFWSPYYRNDAFDMW	IGHV3-23	IGHD3-3	IGHJ3	6	23	51	55
1	1.2518778167250875E-4	TGTGCGAGACAAGGGCCTCGAAACGTATTACTATGGTTCGGGGAGTTATATATTGGGGCCTGGTTCGACCCCTGG	CARQGPRNVLLWFGELYIGAWFDPW	IGHV4-39	IGHD3-10	IGHJ5	10	22	48	59
1	1.2518778167250875E-4	TGTGCGAGAGTTGCGGTACACGTGGATATAGTGGCTAATAAGGGTTACTACTACTACTACGGTATGGACGTCTGG	CARVAVHVDIVANKGYYYYYGMDVW	IGHV4-34	IGHD5-12	IGHJ6	9	18	36	44
1	1.2518778167250875E-4	TGTGCGAGAGCGGCGGTATATTGTAGTAGTACCAGCTGCCGATCCCTTTACTACTACTACTACATGGACGTCTGG	CARAAVYCSSTSCRSLYYYYYMDVW	IGHV4-34	IGHD2-2	IGHJ6	9	17	38	48
1	1.2518778167250875E-4	TGTGCGAGAGCGGCGGTATATTGTAGTAGTACCAGCTGCCGATCCCTTTACTACTACTACTACATGGACGTCTGG	CARAAVYCSSTSCRSLYYYYYMDVW	IGHV3-7	IGHD2-2	IGHJ6	9	17	38	48
1	1.2518778167250875E-4	TGTGCGAGAGATTCGGCCCCCCTACATTGTACTAGTACCAATTGCTACCGCGGGGCCAAGTGGTTCGACCCCTGG	CARDSAPLHCTSTNCYRGAKWFDPW	IGHV4-31	IGHD2-2	IGHJ5	11	25	46	56
1	1.2518778167250875E-4	TGTGCGAGAGATCTCTCGCCTGACTGGGGATTGTTGAGTCTCAATTACTACTACTACAACCGTATGGACGTCTGG	CARDLSPDWGLLSLNYYYYNRMDVW	IGHV4-31	IGHD7-27	IGHJ6	18	22	30	43
1	1.2518778167250875E-4	TGTGCGAGAGATAAGTTTTCTCGTGATTACTATGATAGTAGTGGTTATTATCACCTCGATGCTTTTGATATCTGG	CARDKFSRDYYDSSGYYHLDAFDIW	IGHV3-21	IGHD3-22	IGHJ3	11	25	49	57
1	1.2518778167250875E-4	TGTGCGAGAGAGCGTATTGTAGTAGTACCAGCTGCTAACCGGCTTTACTACTACTACTACTACATGGACGTCTGG	CARERIVVVPAANRLYYYYYYMDVW	IGHV3-53	IGHD2-2	IGHJ6	10	14	36	44
1	1.2518778167250875E-4	TGTGCGAGAGAGGGTCTGCCCCACGCCGAATTGTGGTGGCTACACGTTTCCCCCCGGGGTGCTTTTGATATCTGG	CAREGLPHAELWWLHVSPRGAFDIW	IGHV4-55	IGHD2-21	IGHJ3	8	29	38	59
1	1.2518778167250875E-4	TGTGCGAGAGAGGGTCTGCCCCACGCCGAATTGTGGTGGCTACACGTTTCCCCCCGGGGTGCTTTTGATATCTGG	CAREGLPHAELWWLHVSPRGAFDIW	IGHV3-53	IGHD2-21	IGHJ3	10	29	38	59
1	1.2518778167250875E-4	TGTGCGAGAGAGGGCCCCGATATTGTAGTAGTACCAGCTGCTAGATCCGTGGACTACTACTACATGGACGTCTGG	CAREGPDIVVVPAARSVDYYYMDVW	IGHV3-21	IGHD2-2	IGHJ6	10	18	42	52
1	1.2518778167250875E-4	TGTGCGAGAGAATTTTTGGAGTGGCCCAAGTTTGGGATGGGGGGTTCCGTCCAGGACAACGAATTTGACTACTGG	CAREFLEWPKFGMGGSVQDNEFDYW	IGHV5-10-1	IGHD3-3	IGHJ4	8	11	23	63
1	1.2518778167250875E-4	TGTGCGAGAGAACACCCTCCTCCTACTGTTGTATCACCGGCTACCACCTACTACTACTACTACATGGACGTCTGG	CAREHPPPTVVSPATTYYYYYMDVW	IGHV4-31	IGHD2-15	IGHJ6	10	39	46	47
1	1.2518778167250875E-4	TGTGCGAGAGAAAAGTCGAGGTATTACGATTTTTGGAGTGGTTATTACACAAGGAACACCGGGTTCGACCCCTGG	CAREKSRYYDFWSGYYTRNTGFDPW	IGHV4-31	IGHD3-3	IGHJ5	10	20	46	61
1	1.2518778167250875E-4	TGTGCGAAACAGGGTTACGATTTTTGGAGTGGTTATCCGAATGAATACTACTACTACTACGGTATGGACGTCTGG	CAKQGYDFWSGYPNEYYYYYGMDVW	IGHV4-39	IGHD3-3	IGHJ6	10	14	35	45
1	1.2518778167250875E-4	TGTGCGAAAGGGTCGCGCGGGGGGGGTACGATTTTTGGAGTGGTTATTATAGCAGGGTACTACTTTGACTACTGG	CAKGSRGGGTIFGVVIIAGYYFDYW	IGHV1-8	IGHD3-3	IGHJ4	10	26	50	56
1	1.2518778167250875E-4	TGTGCAAGAGGAAAACGAGGTCATTTTGACTGGTTATTTAAGTCTGATGGGGACTACTACGGTATGGACGTCTGG	CARGKRGHFDWLFKSDGDYYGMDVW	IGHV3-13	IGHD3-9	IGHJ6	9	22	37	52
1	1.2518778167250875E-4	TGTGCGACGCCCCCTCATAGCAGCAGCTGGTATATCGCTAACGCGCTAAACTACTACTACATGGACGTCTGG	CATPPHSSSWYIANALNYYYMDVW	IGHV3-64	IGHD6-13	IGHJ6	6	16	31	49
1	1.2518778167250875E-4	TGTGCGAGTGACCCGGCTCGGGATCATTATGATAGTGATGGTTATCACCTTGGGTACGGAATGGACATGTGG	CASDPARDHYDSDGYHLGYGMDMW	IGHV5-10-1	IGHD3-22	IGHJ6	7	27	44	60
1	1.2518778167250875E-4	TGTGCGAGGGCCCAGTTATTCCAGAAAGCAGTCACCACCACAATAATGCGGAGGTTTGCTTTTGATATATGG	CARAQLFQKAVTTTIMRRFAFDIW	IGHV3-48	IGHD2-21	IGHJ3	7	16	44	56
1	1.2518778167250875E-4	TGTGCGAGATCGGGTTTAGCCGCTTTCTCTATGGTTCGGGGAGTTACATTCAAGAACTGGTTCGACCCCTGG	CARSGLAAFSMVRGVTFKNWFDPW	IGHV7-81	IGHD3-10	IGHJ5	9	28	45	54
1	1.2518778167250875E-4	TGTGCGAGACTCAATAGGCGATATTGTCGTAGTACCACCAATTGTGAGGGGGGGGAGGACTTTGACTCCTGG	CARLNRRYCRSTTNCEGGEDFDSW	IGHV5-10-1	IGHD2-2	IGHJ4	9	19	36	58
1	1.2518778167250875E-4	TGTGCGAGACATGTTGGCGTGAGGGATATTGTACTAATGGTGTATGCTGGGGTTTACTACTTTGACTACTGG	CARHVGVRDIVLMVYAGVYYFDYW	IGHV4-39	IGHD2-8	IGHJ4	13	23	47	54
1	1.2518778167250875E-4	TGTGCGAGAGGCCTGGCACGCTACGAATTACGATTTTTGGAGTGGTTATTTCCTGATGCTTTTGATATCTGG	CARGLARYELRFLEWLFPDAFDIW	IGHV1-8	IGHD3-3	IGHJ3	13	21	49	53
1	1.2518778167250875E-4	TGTGCGAGAGGCATTAAGTCATACCCCGTTTATTACTATGATAGTAGTGGTTATTCCCCGCTTGACTACTGG	CARGIKSYPVYYYDSSGYSPLDYW	IGHV1-8	IGHD3-22	IGHJ4	11	30	54	61
1	1.2518778167250875E-4	TGTGCGAGAGATTTCTTGCTTGGTTTAAGGAGCAGTGGCTGGTACTACTACTACTACGGTATGGACGTCTGG	CARDFLLGLRSSGWYYYYYGMDVW	IGHV4-31	IGHD6-19	IGHJ6	15	30	41	42
1	1.2518778167250875E-4	TGTGCGAGAGATCTTTACGATTTTTGGAGTGGTTATAATGTTATCCCCTACTACTACGGTATGGACGTCTGG	CARDLYDFWSGYNVIPYYYGMDVW	IGHV4-31	IGHD3-3	IGHJ6	13	14	35	47
1	1.2518778167250875E-4	TGTGCGAGAGATCTGAGGCTCGGGGGACGTTTTTTGGAGTGGTTATTAGAGGCGGGGTACATGGACGTCTGG	CARDLRLGGRFLEWLLEAGYMDVW	IGHV4-31	IGHD3-3	IGHJ6	13	26	47	57
1	1.2518778167250875E-4	TGTGCGAGAGATCTGAGGCTCGGGGGACGATTTTTGGAGTGGCTGCTAGAGGTGGGGTACATGGACGTCTGG	CARDLRLGGRFLEWLLEVGYMDVW	IGHV4-31	IGHD3-3	IGHJ6	13	26	41	57
1	1.2518778167250875E-4	TGTGCGAGAGATCTGAGGCTCGGGGGACGATTTTTGGAGTGGCTGCTAGAGGCGGGGTACATGGACGTCTGG	CARDLRLGGRFLEWLLEAGYMDVW	IGHV4-31	IGHD3-3	IGHJ6	13	26	41	57
1	1.2518778167250875E-4	TGTGCGAGAGATCCGGGTGGATCTTGTAGTGGTAGCAATTGCTTTCGCAAAGGATACTGGTTCGACCCCTGG	CARDPGGSCSGSNCFRKGYWFDPW	IGHV4-31	IGHD2-15	IGHJ5	12	18	32	55
1	1.2518778167250875E-4	TGTGCGAGAGACCTTCTACCACTTGGCAGCGCGCCTCCTCTCTACTACTTCCACTACGGAATGGACGTCTGG	CARDLLPLGSAPPLYYFHYGMDVW	IGHV3-53	IGHD2-15	IGHJ6	10	15	21	42
1	1.2518778167250875E-4	TGTGCGAGAGACCCACAAACGTATTACTATGATAGTAGTGGTTATTACTTGGAGTACTACTTTGACTACTGG	CARDPQTYYYDSSGYYLEYYFDYW	IGHV3-30	IGHD3-22	IGHJ4	10	18	48	52
1	1.2518778167250875E-4	TGTGCGAGAGAGATAACCGGTTCGGGGAGTTATTACCCTGAATACTACTACTACTACTACATGGACGTCTGG	CAREITGSGSYYPEYYYYYYMDVW	IGHV6-1	IGHD3-10	IGHJ6	10	18	34	42
1	1.2518778167250875E-4	TGTGCGAGAGAGAACTTCTTGACGTATTACTATGATAGTAGTGGTTATTACTCGTGGTACTTTGACTACTGG	CARENFLTYYYDSSGYYSWYFDYW	IGHV4-31	IGHD3-22	IGHJ4	10	21	51	57
1	1.2518778167250875E-4	TGTGCGAGAGAACAGCCAGAGGCATGGTATAGCAGTGGCTGGTATACGTACTACTACTACATGGACGTCTGG	CAREQPEAWYSSGWYTYYYYMDVW	IGHV4-31	IGHD6-19	IGHJ6	10	25	43	48
1	1.2518778167250875E-4	TGTGCGAAAAGCACCGGGGGCATGACTGGGGAGCTACCCTACTTCTACTACTACTACGGTATGGACGTCTGG	CAKSTGGMTGELPYFYYYYGMDVW	IGHV3-23	IGHD1-26	IGHJ6	8	28	36	44
1	1.2518778167250875E-4	TGTGCCAGAGCAATCGTACTAATGACGTCGGATACGGTGACTAGGATGTTAGGCTACATGGACGTCTGG	CARAIVLMTSDTVTRMLGYMDVW	IGHV4-39	IGHD4-17	IGHJ6	8	32	42	53
1	1.2518778167250875E-4	TGTGCGGGGAGTGGGGAAATTACTATGGTTCGGGGAGTTATTAAGTACTACTACGGTATGGACGTCTGG	CAGSGEITMVRGVIKYYYGMDVW	IGHV1-58	IGHD3-10	IGHJ6	6	18	42	45
1	1.2518778167250875E-4	TGTGCGACAGTGGCGACGAAGAATGAACACCTTTGGGGGACTTACCGCGCTAATTGGTTGGACCCCTGG	CATVATKNEHLWGTYRANWLDPW	IGHV4-39	IGHD3-16	IGHJ5	6	31	43	54
1	1.2518778167250875E-4	TGTGCGAGGTCCATTCTGCGTGGATATAGTGGCTCCGATGACTACTATTATTACGGTATGGACGTCTGG	CARSILRGYSGSDDYYYYGMDVW	IGHV1-46	IGHD5-12	IGHJ6	7	18	38	40
1	1.2518778167250875E-4	TGTGCGAGGGCACGTATTGTACGATTTTTGGAGCTGGGAGACTACTACTACTACTACATGGACGTCTGG	CARARIVRFLELGDYYYYYMDVW	IGHV1-46	IGHD3-3	IGHJ6	7	19	32	40
1	1.2518778167250875E-4	TGTGCGAGGGATATTGTAGTGGTGGTAGCTGCTACCCGCCCCTACTACTACTACTACATGGACGTCTGG	CARDIVVVVAATRPYYYYYMDVW	IGHV3-30	IGHD2-15	IGHJ6	11	12	34	41
1	1.2518778167250875E-4	TGTGCGAGACGCCTCGAGGTTACGATTTTTGGAGTGGTTATTAATGATGCCAACTGGTTCGACCCCTGG	CARRLEVTIFGVVINDANWFDPW	IGHV4-39	IGHD3-3	IGHJ5	9	19	42	50
1	1.2518778167250875E-4	TGTGCGAGACATTTTCCTTATAGCAGTGGCTGGTACGACGACTACTACTACTACGGTATGGACGTCTGG	CARHFPYSSGWYDDYYYYGMDVW	IGHV4-39	IGHD6-19	IGHJ6	11	18	36	40
1	1.2518778167250875E-4	TGTGCGAGACATCAGGCGCCCCGAGGGCTTTTACGTGGATACAGCCCAGACAACTGGTTCGACCCCTGG	CARHQAPRGLLRGYSPDNWFDPW	IGHV4-31	IGHD5-18	IGHJ5	12	32	44	49
1	1.2518778167250875E-4	TGTGCGAGACATGCCCTAAATTACAATTTTTGGAGTGGTTATAGTTCGGGCGATGCTTTTGATATCTGG	CARHALNYNFWSGYSSGDAFDIW	IGHV4-34	IGHD3-3	IGHJ3	8	19	41	51
1	1.2518778167250875E-4	TGTGCGAGACATGGTATAGCAGCAGCTGGTACGTTGGATTACTACTACTACTACTACATGGACGTCTGG	CARHGIAAAGTLDYYYYYYMDVW	IGHV4-31	IGHD6-13	IGHJ6	8	12	33	37
1	1.2518778167250875E-4	TGTGCGAGACACTTCAACATTTATTACTATGATAGTAGTGGTTATTGGAGTGGCTGGTTCGACCCCTGG	CARHFNIYYYDSSGYWSGWFDPW	IGHV4-39	IGHD3-22	IGHJ5	10	21	45	53
1	1.2518778167250875E-4	TGTGCGAGAGTTCACCGGGACGATCTTTGGAGTGGTTATTCGCCCTACGACTACTACATGGACGTCTGG	CARVHRDDLWSGYSPYDYYMDVW	IGHV4-34	IGHD3-3	IGHJ6	9	19	39	44
1	1.2518778167250875E-4	TGTGCGAGAGCAGGGACAGTAGATTATTATGAGAGTAGTGGTAATTACTTCAACTGGTTCGACTCCTGG	CARAGTVDYYESSGNYFNWFDSW	IGHV4-31	IGHD3-22	IGHJ5	9	22	48	50
1	1.2518778167250875E-4	TGTGCGAGAGGTGACGAGGGTGTGGCTACGATTATTGGTGACTACTACTACTACGGTATGGACGTCTGG	CARGDEGVATIIGDYYYYGMDVW	IGHV1-8	IGHD5-12	IGHJ6	10	21	33	40
1	1.2518778167250875E-4	TGTGCGAGAGGCAGGTTGCGGGCAGGGATTTTTGGAGTGGTTATTCCCTACTACTACATGGACGTCTGG	CARGRLRAGIFGVVIPYYYMDVW	IGHV4-34	IGHD3-3	IGHJ6	11	26	44	47
1	1.2518778167250875E-4	TGTGCGAGAGGGTGGAGGTATTGTAGTAGTACCAACTGCTATCGGCGTTACTACGGTATGGACGTCTGG	CARGWRYCSSTNCYRRYYGMDVW	IGHV4-34	IGHD2-2	IGHJ6	10	18	41	57
1	1.2518778167250875E-4	TGTGCGAGAGATTTCCCCCAGGGGTTGTATAGTGGCTACGATTACTACTACTACTACATGGACGTCTGG	CARDFPQGLYSGYDYYYYYMDVW	IGHV1-3	IGHD5-12	IGHJ6	11	27	41	42
1	1.2518778167250875E-4	TGTGCGAGAGATTTGTATTACTATGATAGTAGTGGTCGAGGGCAGGTTGAGTACTACTTTGACTACTGG	CARDLYYYDSSGRGQVEYYFDYW	IGHV4-31	IGHD3-22	IGHJ4	11	14	35	49
1	1.2518778167250875E-4	TGTGCGAGAGATCCCATTAAGGAGTACCAGCTGCTAGCCTACTACTACTACTACGGTATGGACGTCTGG	CARDPIKEYQLLAYYYYYGMDVW	IGHV3-7	IGHD2-2	IGHJ6	12	22	35	39
1	1.2518778167250875E-4	TGTGCGAGAGATCCGTCCCCGGATAATTACGATTTTTGGAGTGGTTATTATACTTACTTTGACTACTGG	CARDPSPDNYDFWSGYYTYFDYW	IGHV4-31	IGHD3-3	IGHJ4	12	25	52	54
1	1.2518778167250875E-4	TGTGCGAGAGATCAGGGCGAATCCGGGATACAGCTTTGGTGGGGCGACTACTGGTACTTCGATCTCTGG	CARDQGESGIQLWWGDYWYFDLW	IGHV4-31	IGHD5-18	IGHJ2	12	25	39	47
1	1.2518778167250875E-4	TGTGCGAGAGATGCGGGAACTCTATGGTTCGGGGAGTTATTATTCAGGAACTACGGTATGGACGTCTGG	CARDAGTLWFGELLFRNYGMDVW	IGHV4-31	IGHD3-10	IGHJ6	11	21	42	57
1	1.2518778167250875E-4	TGTGCGAGAGATGGTAGCAGCAGCTGGGGTTATTATGCCGGATACTACTACTACGGTATGGACGTCTGG	CARDGSSSWGYYAGYYYYGMDVW	IGHV3-30	IGHD6-13	IGHJ6	11	14	26	42
1	1.2518778167250875E-4	TGTGCGAGAGATAACGGGGGATATTGTAGTAGTACCAGCTGCTCGGGGCCCCCTGACTTTGACTACTGG	CARDNGGYCSSTSCSGPPDFDYW	IGHV1-18	IGHD2-2	IGHJ4	11	18	42	55
1	1.2518778167250875E-4	TGTGCGAGAGACGTTCGCCCTGTTTACGATTTTTGGAGTGGTTATAGGGCAAACTGGTTCGACCCCTGG	CARDVRPVYDFWSGYRANWFDPW	IGHV4-31	IGHD3-3	IGHJ5	10	23	44	51
1	1.2518778167250875E-4	TGTGCGAGAGACGAAAGTGGGAGCTACTACGGGTTCGACTCCGACTACTACTACTACATGGACGTCTGG	CARDESGSYYGFDSDYYYYMDVW	IGHV3-33	IGHD1-26	IGHJ6	10	15	30	43
1	1.2518778167250875E-4	TGTGCGAGAGAGTACGATTTTTGGAGTGGTTATTTCGTTCTTGCGGGAAAAAACTGGTTCGACCCCTGG	CAREYDFWSGYFVLAGKNWFDPW	IGHV3-30	IGHD3-3	IGHJ5	10	12	33	51
1	1.2518778167250875E-4	TGTGCGAGAGAGTACGATTTTTGGAGTGGTTATTTCGTTCTTGCGGGAAAAAACTGGTTCGACCCCTGG	CAREYDFWSGYFVLAGKNWFDPW	IGHV3-33	IGHD3-3	IGHJ5	10	12	33	51
1	1.2518778167250875E-4	TGTGCGAGAGAGTACGATTTTTGGAGTGGTTATTTCGTTCTTGCGGAAAAAAACTGGTTCGACCCCTGG	CAREYDFWSGYFVLAEKNWFDPW	IGHV3-33	IGHD3-3	IGHJ5	10	12	33	51
1	1.2518778167250875E-4	TGTGCGAGAGAGTACGATTTTTGGAGTGGTTATTTCGTTCTTGCGGAAAAAAACTGGTTCGACCCCTGG	CAREYDFWSGYFVLAEKNWFDPW	IGHV4-39	IGHD3-3	IGHJ5	8	12	33	51
1	1.2518778167250875E-4	TGTGCGAGAGAGGTTGTGGGGAACAGTAACTACGCCCCTTACTACTACTACTACTACATGGACGTCTGG	CAREVVGNSNYAPYYYYYYMDVW	IGHV4-31	IGHD4-11	IGHJ6	10	22	33	38
1	1.2518778167250875E-4	TGTGCGAGAGAGGTCTACAATGGGGCAGCTCGTGTCTCTTATTACTACTACTACGGTATGGACGTCTGG	CAREVYNGAARVSYYYYYGMDVW	IGHV1-18	IGHD6-6	IGHJ6	10	24	32	38
1	1.2518778167250875E-4	TGTGCGAGAGAGGGGCTTATGATTACGTTTGGGGGAGTTATCGGCGGGCATGATGCTTTTGATATCTGG	CAREGLMITFGGVIGGHDAFDIW	IGHV3-30	IGHD3-16	IGHJ3	10	16	42	48
1	1.2518778167250875E-4	TGTGCGAGAACAACGAAGATTTTTGGAGTGGCCCGGCGGGGGGACTCCTACTACTACATGGACGTCTGG	CARTTKIFGVARRGDSYYYMDVW	IGHV3-23	IGHD3-3	IGHJ6	6	17	30	43
1	1.2518778167250875E-4	TGTGCGAAGGCTCCCTCTAATAGTGTATGTTCTATGTTGGGGTGTCTTGCTCGTATCTTTGACTACTGG	CAKAPSNSVCSMLGCLARIFDYW	IGHV3-23	IGHD2-8	IGHJ4	7	16	28	56
1	1.2518778167250875E-4	TGTGCGAAAGATGGGGGAAAGGACTACGGTGACTACGGAGGCTACTACTACTACGGTATGGACGTCTGG	CAKDGGKDYGDYGGYYYYGMDVW	IGHV4-31	IGHD4-17	IGHJ6	11	21	36	41
1	1.2518778167250875E-4	TGTGCGAAAGATAACTACTATGGTTCGGGGAGTTATTATAATTTTTACTACTACGGTATGGACGTCTGG	CAKDNYYGSGSYYNFYYYGMDVW	IGHV3-43	IGHD3-10	IGHJ6	12	15	40	45
1	1.2518778167250875E-4	TGTGCAACAGCACCAGTTATGGTTCGGGGAGCTACCGCAGACTACTACTACTACGGTATGGACGTCTGG	CATAPVMVRGATADYYYYGMDVW	IGHV1-24	IGHD3-10	IGHJ6	9	17	30	40
1	1.2518778167250875E-4	TGTGCGACCAACGTTGAGGGGACGTATTATGATTACGTTTGGGGGAGTTATCCCCTTGACTACTGG	CATNVEGTYYDYVWGSYPLDYW	IGHV4-31	IGHD3-16	IGHJ4	6	21	51	55
1	1.2518778167250875E-4	TGTGCGACAAATAAAGAGGGGGACAACCCCCTTTTCTCAGTTTGGTTCGGGGAATATAACTACTGG	CATNKEGDNPLFSVWFGEYNYW	IGHV2-26	IGHD3-10	IGHJ4	4	42	52	58
1	1.2518778167250875E-4	TGTGCGAGGGCCCTCAGCGGGTATGGAACGGACCTCCTCTATTACTATTACACTATGGATGTCTGG	CARALSGYGTDLLYYYYTMDVW	IGHV1-67	IGHD3-10	IGHJ3	7	39	47	57
1	1.2518778167250875E-4	TGTGCGAGGGAGTGGGTTGTAGTAGTTCCAGCTGCCGCGGGCGGCATAAATTTATTCGACCCCTGG	CAREWVVVVPAAAGGINLFDPW	IGHV4-31	IGHD2-2	IGHJ5	7	16	34	54
1	1.2518778167250875E-4	TGTGCGAGATTGCACCCCTACAGTAACTCCCGCCTTTTTCTTGATTCGTACTACTTTGACTACTGG	CARLHPYSNSRLFLDSYYFDYW	IGHV4-59	IGHD4-11	IGHJ4	8	17	27	47
1	1.2518778167250875E-4	TGTGCGAGACGCCCGATTAGTATTACGATTTTTGGAGTGGTTACCCCAGGATGGTTCGACCCCTGG	CARRPISITIFGVVTPGWFDPW	IGHV1-8	IGHD3-3	IGHJ5	12	19	42	51
1	1.2518778167250875E-4	TGTGCGAGACGCCCGATTAGTATTACGATTTTTGGAGTGGTTACCCCAGGATGGTTCGACCCCTGG	CARRPISITIFGVVTPGWFDPW	IGHV3-30	IGHD3-3	IGHJ5	8	19	42	51
1	1.2518778167250875E-4	TGTGCGAGACGGAGGGATTGTAGTGGTGGTAGCTGCTACGTTGGGGGAAACGGTTTGGACGTCTGG	CARRRDCSGGSCYVGGNGLDVW	IGHV5-51	IGHD2-15	IGHJ6	9	16	38	55
1	1.2518778167250875E-4	TGTGCGAGACATGGCCGAATTACGATTTTTGGAGTGGTTATTATAGGGGGTGCTTTTGATATCTGG	CARHGRITIFGVVIIGGAFDIW	IGHV4-39	IGHD3-3	IGHJ3	12	18	44	50
1	1.2518778167250875E-4	TGTGCGAGACACCACTGTAGTGAGACAAGTTGTACCCCGAAGGACTACTACGGAATGGACGTCTGG	CARHHCSETSCTPKDYYGMDVW	IGHV4-59	IGHD1-1	IGHJ6	8	27	35	43
1	1.2518778167250875E-4	TGTGCGAGACAGGTGTGGTACTATGATAGTAGTGGTTACCCACACCTCGAGCCTTTTGACTACTGG	CARQVWYYDSSGYPHLEPFDYW	IGHV4-34	IGHD3-22	IGHJ4	8	18	37	54
1	1.2518778167250875E-4	TGTGCGAGACAGGCAGGGTGGGTTACGATTTTTGGAGTGGTTATTATTGACGGTATGGACGTCTGG	CARQAGWVTIFGVVIIDGMDVW	IGHV5-51	IGHD3-3	IGHJ6	10	22	46	54
1	1.2518778167250875E-4	TGTGCGAGACAGGGGTCGGATACGATTTTTGGAGTGGTTATATCCTACTACTACATGGACGTCTGG	CARQGSDTIFGVVISYYYMDVW	IGHV4-39	IGHD3-3	IGHJ6	10	20	40	44
1	1.2518778167250875E-4	TGTGCGAGACAAGCGGGTGGTGGTGATGGTTTCCCCTACTACTACTACTACTACATGGACGTTTGG	CARQAGGGDGFPYYYYYYMDVW	IGHV5-10-1	IGHD2-21	IGHJ6	10	16	25	36
1	1.2518778167250875E-4	TGTGCGAGAGTTCGGTCAGAACGTATTACGATTTTTGGAGTGGTTATTGGGGCTTTTGATATCTGG	CARVRSERITIFGVVIGAFDIW	IGHV3-48	IGHD3-3	IGHJ3	9	20	47	51
1	1.2518778167250875E-4	TGTGCGAGAGTTCAACCTCATTACTATGATAGTAGTGGTTATTACCCCGATGCTTTTGATATCTGG	CARVQPHYYDSSGYYPDAFDIW	IGHV1-69D	IGHD3-22	IGHJ3	9	19	44	48
1	1.2518778167250875E-4	TGTGCGAGAGTGGGATTTACGATTTTTGGAGTGGTGGGCTACTACTACTACGGTATGGACGTCTGG	CARVGFTIFGVVGYYYYGMDVW	IGHV4-34	IGHD3-3	IGHJ6	9	16	34	38
1	1.2518778167250875E-4	TGTGCGAGAGCCCCTTCAGTTTATAGCAGTGGCTGGCACTACTACTACTACGGTATGGACGTCTGG	CARAPSVYSSGWHYYYYGMDVW	IGHV3-33	IGHD6-19	IGHJ6	9	21	35	37
1	1.2518778167250875E-4	TGTGCGAGAGCCGCCCCGATTACGATTTTTGGAGTGGTTATTATCCCCGGCTACATGGACGTCTGG	CARAAPITIFGVVIIPGYMDVW	IGHV4-59	IGHD3-3	IGHJ6	9	18	43	50
1	1.2518778167250875E-4	TGTGCGAGAGGTCATTGTAGTAGTACCAGCTGCCACCCGGGGCTCTACTACTACATGGACGTCTGG	CARGHCSSTSCHPGLYYYMDVW	IGHV1-8	IGHD2-2	IGHJ6	10	13	32	44
1	1.2518778167250875E-4	TGTGCGAGAGATGGATATTGTAGTGGTGGTAGCTGCTCTCACGACCATGATGCTTTTGATATCTGG	CARDGYCSGGSCSHDHDAFDIW	IGHV4-4	IGHD2-15	IGHJ3	11	12	36	45
1	1.2518778167250875E-4	TGTGCGAGAGATAGGCGGACCTACGATTTTTGGAGTGGTTATTTCCCGTACTACTTTGACTACTGG	CARDRRTYDFWSGYFPYYFDYW	IGHV3-33	IGHD3-3	IGHJ4	11	21	42	47
1	1.2518778167250875E-4	TGTGCGAGAGATAAGGCAGCAGCTGGAACGTTGGTTTGGATCTACTACTACGGTATGGACGTCTGG	CARDKAAAGTLVWIYYYGMDVW	IGHV4-4	IGHD6-13	IGHJ6	11	15	30	41
1	1.2518778167250875E-4	TGTGCGAGAGACCGAAGCTTCCCCCGATGTACCAGCTGCTATAGGGAAGATGCTTTTAATATCTGG	CARDRSFPRCTSCYREDAFNIW	IGHV3-21	IGHD2-2	IGHJ3	10	28	41	48
1	1.2518778167250875E-4	TGTGCGAGAGAGATTAGTGGTCGATATTTTGACGCCTACTACTACTACTACGGTATGGACGTCTGG	CAREISGRYFDAYYYYYGMDVW	IGHV4-4	IGHD3-9	IGHJ6	10	21	32	36
1	1.2518778167250875E-4	TGTGCGAGAGAATTTGAGGGTGGGAGCTCAAAAGAGCGCTACTACTACTACGGTATGGACGTCTGG	CAREFEGGSSKERYYYYGMDVW	IGHV3-33	IGHD1-26	IGHJ6	10	19	27	38
1	1.2518778167250875E-4	TGTGCGAGAACCTCCTCTATGGTTCGGGGGATTATTACGGCTAAAAGTTACGGTATGGACGTCTGG	CARTSSMVRGIITAKSYGMDVW	IGHV1-45	IGHD3-10	IGHJ6	8	16	36	54
1	1.2518778167250875E-4	TGTGCGAGAACCTCCTCTATGGTTCGGGGGATTATTACGGCTAAAAGTTACGGTATGGACGTCTGG	CARTSSMVRGIITAKSYGMDVW	IGHV1-67	IGHD3-10	IGHJ6	8	16	36	54
1	1.2518778167250875E-4	TGTGCGAGAAATGGGGAATTTTTGGAGTCGTTGGGTTACCAGTACTACTACGGTATGGACGTCTGG	CARNGEFLESLGYQYYYGMDVW	IGHV3-16	IGHD3-3	IGHJ6	11	17	31	35
1	1.2518778167250875E-4	TGTGCGAGAAATGGGGAATTTTTGGAGTCGTTGGGTTACCAGTACTACTACGGTATGGACGTCTGG	CARNGEFLESLGYQYYYGMDVW	IGHV3-21	IGHD3-3	IGHJ3	8	17	31	61
1	1.2518778167250875E-4	TGTGCGAAACAAAACGGGGAATATTGTAGTAGTACCAGCTGCTATGTAGGCTACTTTGACTACTGG	CAKQNGEYCSSTSCYVGYFDYW	IGHV3-7	IGHD2-2	IGHJ4	6	20	45	50
1	1.2518778167250875E-4	TGTGCGAAAGATCCCTTAAAGGAGTATTACGATTTTTGGAGTGGTTACGACTACATGGACGTCTGG	CAKDPLKEYYDFWSGYDYMDVW	IGHV3-66	IGHD3-3	IGHJ6	12	23	44	45
1	1.2518778167250875E-4	TGTGCGAAAGATATGTTCACGTATTCCGTCGACGATTTTTGGAGTAATTACGGTATGGACGTCTGG	CAKDMFTYSVDDFWSNYGMDVW	IGHV3-30	IGHD3-3	IGHJ6	11	31	44	54
1	1.2518778167250875E-4	TGTGCGAAAGATATGTTCACGTATTCCGTCGACGATTTTTGGAGTAATTACGGTATGGACGTCTGG	CAKDMFTYSVDDFWSNYGMDVW	IGHV3-21	IGHD3-3	IGHJ6	11	31	44	54
1	1.2518778167250875E-4	TGTGCAAGTAGTAGTTACTATGATAGTAGTGGTTCTTACTCCACGGCTGATGCTTTTGATATCTGG	CASSSYYDSSGSYSTADAFDIW	IGHV3-74	IGHD3-22	IGHJ3	7	14	39	47
1	1.2518778167250875E-4	TGTACCACAGGATCTAGTATTACGATTTTTGGAGTGGTTGTTAGACTGGAGGCTTTTGATATCTGG	CTTGSSITIFGVVVRLEAFDIW	IGHV3-15	IGHD3-3	IGHJ3	9	16	42	51
1	1.2518778167250875E-4	TGCGCGAGACTTTCTGAGGATTTCGATGTTTTGACTGGTTCAGGTGACACGCACTTTGACTTCTGG	CARLSEDFDVLTGSGDTHFDFW	IGHV5-10-1	IGHD3-9	IGHJ4	9	19	39	52
1	1.2518778167250875E-4	TGCGCAAAAGATTTTTCGGGGGGGACTGAAGAGATGTTTCCAATTACGGAGGGAATTGACTACTGG	CAKDFSGGTEEMFPITEGIDYW	IGHV3-43	IGHD5-24	IGHJ4	11	29	47	55
1	1.2518778167250875E-4	TGTGTGAGGGGGGGTTACGATTTCTGGAGTGGTTATTATACCGGTTCGTTCTTTGACTACTGG	CVRGGYDFWSGYYTGSFFDYW	IGHV3-47	IGHD3-3	IGHJ4	3	14	44	50
1	1.2518778167250875E-4	TGTGCCAGGCACATCATAAATATTACGATTTTTGGAGTGCCCAAGAGGTGGTTCGACCCCTGG	CARHIINITIFGVPKRWFDPW	IGHV4-30-2	IGHD3-3	IGHJ5	7	20	38	48
1	1.2518778167250875E-4	TGTGCCAGGCAGGGATTTAGTAGTGGTTATTTTTCTGTAGTCCGGGGGGCATTTGACTACTGG	CARQGFSSGYFSVVRGAFDYW	IGHV3-38	IGHD3-22	IGHJ4	7	17	30	51
1	1.2518778167250875E-4	TGTGCCAGATATACGTTTAGTATTACGATTTTTGGAGTGGTTATTAGCTGGTTCGACCCCTGG	CARYTFSITIFGVVISWFDPW	IGHV3-38	IGHD3-3	IGHJ5	12	19	45	47
1	1.2518778167250875E-4	TGTGCCAGAGCGATGACGATACTCTGGTTCGGGGAATTTTTACCCTATTACTTTGACTTCTGG	CARAMTILWFGEFLPYYFDFW	IGHV4-30-2	IGHD3-10	IGHJ4	9	19	41	48
1	1.2518778167250875E-4	TGTGCGATTGGACGGTCGAAATTAACAGAAGGTTTTTTAGGAAGTGAGGACTTCCAATATTGG	CAIGRSKLTEGFLGSEDFQYW	IGHV3-48	IGHD2-15	IGHJ1	6	37	41	49
1	1.2518778167250875E-4	TGTGCGACCGACGTAACATATTGTACTAGTTCCACTTGCGACATCCAAGCTTTTGATAACTGG	CATDVTYCTSSTCDIQAFDNW	IGHV1-18	IGHD2-8	IGHJ3	6	17	27	48
1	1.2518778167250875E-4	TGTGCGACGAATTTAGTTAGTATTACGATTTTTGGAGTGGTTAAGGACTGGTTCGACCCCTGG	CATNLVSITIFGVVKDWFDPW	IGHV4-28	IGHD3-3	IGHJ5	13	19	42	46
1	1.2518778167250875E-4	TGTGCGACACCGGCCCGGTATTGTAGTGGTGGTAGCTGCTACTACTACGGTATGGACGTCTGG	CATPARYCSGGSCYYYGMDVW	IGHV1-18	IGHD2-15	IGHJ6	6	18	37	38
1	1.2518778167250875E-4	TGTGCGAGTAGTCGTGGCAGATATCCCGGTGTGGGGGCAACTGGTACTGAGTTTGCCTACTGG	CASSRGRYPGVGATGTEFAYW	IGHV1-67	IGHD2-2	IGHJ4	7	36	47	51
1	1.2518778167250875E-4	TGTGCGAGCTCACCCAATTACTATGATAGTAGTGGTTCCAATCCATACGGTATGGACGTCTGG	CASSPNYYDSSGSNPYGMDVW	IGHV3-30	IGHD3-22	IGHJ6	7	16	36	51
1	1.2518778167250875E-4	TGTGCGAGCGATCCCGGGGTAGCTGCTACTCCAATGTTCGTTTACTACGGTATGGACGTCTGG	CASDPGVAATPMFVYYGMDVW	IGHV3-30	IGHD2-15	IGHJ6	12	17	31	51
1	1.2518778167250875E-4	TGTGCGAGCAGCTTGTATTACTATGATAGTAGTGGGAAGGCCGATAATGCTTTTGATATCTGG	CASSLYYYDSSGKADNAFDIW	IGHV3-48	IGHD3-22	IGHJ3	7	14	34	46
1	1.2518778167250875E-4	TGTGCGAGGGGGGCTCCCCTCATTGTAGTAGTACCAGCTGCATACGGGTGGTTCGACCCCTGG	CARGAPLIVVVPAAYGWFDPW	IGHV3-53	IGHD2-2	IGHJ5	7	21	40	48
1	1.2518778167250875E-4	TGTGCGAGGACCCGAGAGAGGGGACCCGGGGCTTACTACTACTACTACTACATGGACGTCTGG	CARTRERGPGAYYYYYYMDVW	IGHV3-21	IGHD6-13	IGHJ6	7	23	29	32
1	1.2518778167250875E-4	TGTGCGAGGACCCGAGAGAGGGGACCCGGGGCTTACTACTACTACTACTACATGGACGTCTGG	CARTRERGPGAYYYYYYMDVW	IGHV4-28	IGHD6-13	IGHJ6	7	23	29	32
1	1.2518778167250875E-4	TGTGCGAGATTCTTCGGGGATTACGATTTTTGGAGTGGTCCCACCCACGAGGAAGACGTCTGG	CARFFGDYDFWSGPTHEEDVW	IGHV1-3	IGHD3-3	IGHJ6	8	19	38	54
1	1.2518778167250875E-4	TGTGCGAGACCCAATAGGGGCAGCAGCTGGTCTTTATACTACTACTACTACATGGACGTCTGG	CARPNRGSSWSLYYYYYMDVW	IGHV4-39	IGHD6-13	IGHJ6	9	19	30	36
1	1.2518778167250875E-4	TGTGCGAGACCGGGTTACTATGATAGTAGTGGTTATTACCAATCTGATGCTTTTGATATCTGG	CARPGYYDSSGYYQSDAFDIW	IGHV5-10-1	IGHD3-22	IGHJ3	9	14	38	44
1	1.2518778167250875E-4	TGTGCGAGACGACTATTACAATTTTTGGAGGACTTGGAGGAAGCCGATGCTTTTGATATCTGG	CARRLLQFLEDLEEADAFDIW	IGHV3-21	IGHD3-3	IGHJ3	8	13	29	45
1	1.2518778167250875E-4	TGTGCGAGACGACTATTACAATTTTTGGAGGACTTGGAGGAAGCCGATGCTTTTGATATCTGG	CARRLLQFLEDLEEADAFDIW	IGHV4-39	IGHD3-3	IGHJ3	9	13	29	45
1	1.2518778167250875E-4	TGTGCGAGACATTCCCGTATTACGATTTTTGGAGTGGTTATTATTGGAGCTTTTGATATCTGG	CARHSRITIFGVVIIGAFDIW	IGHV4-39	IGHD3-3	IGHJ3	11	15	43	48
1	1.2518778167250875E-4	TGTGCGAGACATCACCTGTCTGTTACGATTTTTGGAGTGGTTACCAACTGGTTCGACCCCTGG	CARHHLSVTIFGVVTNWFDPW	IGHV5-10-1	IGHD3-3	IGHJ5	11	22	42	44
1	1.2518778167250875E-4	TGTGCGAGACATGGTCGGTTTACGATTTTTGGAGTGGTTATTATTGGTGCTTTTGATATCTGG	CARHGRFTIFGVVIIGAFDIW	IGHV4-39	IGHD3-3	IGHJ3	12	19	43	47
1	1.2518778167250875E-4	TGTGCGAGACATATTGCTGGGTGGTTACCACCGACTACCACCTCAAACTACTTCGACCCTTGG	CARHIAGWLPPTTTSNYFDPW	IGHV5-10-1	IGHD4-23	IGHJ5	11	23	32	51
1	1.2518778167250875E-4	TGTGCGAGACACTTAGGACTTACGATTTTTGGAGTGGTTACCCTAGGGGGTATGGACGTCTGG	CARHLGLTIFGVVTLGGMDVW	IGHV4-31	IGHD3-3	IGHJ6	8	19	39	51
1	1.2518778167250875E-4	TGTGCGAGAGTTTTCAATTACTATGATAGTAGTGGTTATTACTACGGCTACTTTGACTACTGG	CARVFNYYDSSGYYYGYFDYW	IGHV3-21	IGHD3-22	IGHJ4	9	16	45	47
1	1.2518778167250875E-4	TGTGCGAGAGTTGACATAATTACTATGATAGTAGTGGACTTGGTTGGTGCTTTTGATATCTGG	CARVDIITMIVVDLVGAFDIW	IGHV3-53	IGHD3-22	IGHJ3	9	18	36	47
1	1.2518778167250875E-4	TGTGCGAGAGTCCCCCGGTATTACTATGATAGTAGTGGTTACCGGGGGGGTTTTGACTACTGG	CARVPRYYYDSSGYRGGFDYW	IGHV4-31	IGHD3-22	IGHJ4	9	17	40	51
1	1.2518778167250875E-4	TGTGCGAGAGCCCCCTCAACGATTTTTGGAGTGGTTCTTATAGGGAATTGGTTCGACCCCTGG	CARAPSTIFGVVLIGNWFDPW	IGHV1-8	IGHD3-3	IGHJ5	16	18	41	48
1	1.2518778167250875E-4	TGTGCGAGAGCAATGGGGGTTACGATTTTTGGAGTGGTTATCATCAACTGGTTCGACCCCTGG	CARAMGVTIFGVVIINWFDPW	IGHV4-34	IGHD3-3	IGHJ5	9	19	40	44
1	1.2518778167250875E-4	TGTGCGAGAGGCTATTACGATATTTTGACTGGTTTTTATGGGGGGCCAACTTTTGACCTCTGG	CARGYYDILTGFYGGPTFDLW	IGHV1-8	IGHD3-9	IGHJ5	11	12	38	54
1	1.2518778167250875E-4	TGTGCGAGAGGCCTCTCCCGGTGGGGTATGATAGTAGTGGCCGCCTACGGTATGGACGTCTGG	CARGLSRWGMIVVAAYGMDVW	IGHV1-8	IGHD3-22	IGHJ6	16	26	39	51
1	1.2518778167250875E-4	TGTGCGAGAGATTTTGGGGGTTTAGCAGCAGCTGGTTACTACTACTACGGTATGGACGTCTGG	CARDFGGLAAAGYYYYGMDVW	IGHV3-33	IGHD6-13	IGHJ6	11	17	35	36
1	1.2518778167250875E-4	TGTGCGAGAGATTCCTGGGTGGGAGCTACGGGCTACTACTACTACTACGGTATGGACGTCTGG	CARDSWVGATGYYYYYGMDVW	IGHV3-64	IGHD1-26	IGHJ6	11	18	28	33
1	1.2518778167250875E-4	TGTGCGAGAGATTCCCCACCCCATTACTCTGCTTTGGGGAGTTATTACGACTTTGACTACTGG	CARDSPPHYSALGSYYDFDYW	IGHV4-31	IGHD3-10	IGHJ4	11	22	44	45
1	1.2518778167250875E-4	TGTGCGAGAGATTGTAAGGGCATTTTGACTGGTTACGACTACTACTACGGTATGGACGTCTGG	CARDCKGILTGYDYYYGMDVW	IGHV4-31	IGHD3-9	IGHJ6	11	21	31	32
1	1.2518778167250875E-4	TGTGCGAGAGATTGGTTCTACGGGTATAGCAGTGGCTGGTACCTCAACTACTTTGACTACTGG	CARDWFYGYSSGWYLNYFDYW	IGHV4-31	IGHD6-19	IGHJ4	11	20	41	46
1	1.2518778167250875E-4	TGTGCGAGAGATTATATTGTAGTAGTACCAGCTGCTATTTTCCAATACGGTATGGACGTCTGG	CARDYIVVVPAAIFQYGMDVW	IGHV3-30	IGHD2-2	IGHJ6	11	13	37	51
1	1.2518778167250875E-4	TGTGCGAGAGATTATATTGTAGTAGTACCAGCTGCTATTTTCCAATACGGTATGGACGTCTGG	CARDYIVVVPAAIFQYGMDVW	IGHV3-21	IGHD2-2	IGHJ6	11	13	37	51
1	1.2518778167250875E-4	TGTGCGAGAGATCCTGGAGCTGATACCGTTTTCCGATCCGCCAACTCCGAATTTGACTATTGG	CARDPGADTVFRSANSEFDYW	IGHV3-48	IGHD4-23	IGHJ4	12	42	48	51
1	1.2518778167250875E-4	TGTGCGAGAGATCCGGGGGTTGTACTAATGGTGTATGCTATCAGCTCCGGTATGGACGTCTGG	CARDPGVVLMVYAISSGMDVW	IGHV3-7	IGHD2-8	IGHJ6	12	19	40	51
1	1.2518778167250875E-4	TGTGCGAGAGATAGAGCTCCTGGCTCTATAGCAGCTCGGCCCGATTACGGATTCCAGCACTGG	CARDRAPGSIAARPDYGFQHW	IGHV1-69D	IGHD6-6	IGHJ1	11	26	37	51
1	1.2518778167250875E-4	TGTGCGAGAGACTATATTGTAGTAGTACCAGCTGCCTACTACTACTACGGTATGGACGTCTGG	CARDYIVVVPAAYYYYGMDVW	IGHV3-21	IGHD2-2	IGHJ6	10	13	34	35
1	1.2518778167250875E-4	TGTGCGAGAGAGCGCCTTTGGTATTACGATTTTTGGAGTGGTTCTAGCTACATGGACGTCTGG	CARERLWYYDFWSGSSYMDVW	IGHV3-7	IGHD3-3	IGHJ6	10	20	42	47
1	1.2518778167250875E-4	TGTGCGAGAGAGGGGAGACGTATTACTATGGTTCGGGGAGTTAATGGGTGGTTCGACCCCTGG	CAREGRRITMVRGVNGWFDPW	IGHV3-53	IGHD3-10	IGHJ5	10	17	42	48
1	1.2518778167250875E-4	TGTGCGAGAGAATGGGGAACGATGTTTGGAGTGGTTATTATAGGGGATGCTTTTGATATCTGG	CAREWGTMFGVVIIGDAFDIW	IGHV4-31	IGHD3-3	IGHJ3	10	18	41	45
1	1.2518778167250875E-4	TGTGCGAGAGAAGGGGGAGCTACTCTTTTATACAATTACTTCTACTATGGTATGGACGTCTGG	CAREGGATLLYNYFYYGMDVW	IGHV4-31	IGHD1-26	IGHJ6	10	14	23	51
1	1.2518778167250875E-4	TGTGCGAAATTCCCTGGGTTCGGGGAGTTCCCGGAGGTTATCAATGATGCTTTTGATATCTGG	CAKFPGFGEFPEVINDAFDIW	IGHV3-48	IGHD3-10	IGHJ3	6	16	28	43
1	1.2518778167250875E-4	TGTGCGAAATTCCCTGGGTTCGGGGAGTTCCCGGAGGTTATCAATGATGCTTTTGATATCTGG	CAKFPGFGEFPEVINDAFDIW	IGHV4-4	IGHD3-10	IGHJ3	6	16	28	43
1	1.2518778167250875E-4	TGTGCGAAAGATCTAGCGCCTTGGTTTCATGATAGTAGCACTTCGGACTGGTTCGACCCCTGG	CAKDLAPWFHDSSTSDWFDPW	IGHV4-31	IGHD3-22	IGHJ5	13	28	37	46
1	1.2518778167250875E-4	TGTGCGAAAGATCAAGGGATTACGATTTTTGGAGTGGCCATCATAGGGGCTTTTGATATCTGG	CAKDQGITIFGVAIIGAFDIW	IGHV4-31	IGHD3-3	IGHJ3	12	18	36	48
1	1.2518778167250875E-4	TGTGCAACAGCTCTAGCAGTGGCTGGTACCCTCTACTACTACTACTACGGTATGGACGTCTGG	CATALAVAGTLYYYYYGMDVW	IGHV1-69-2	IGHD6-19	IGHJ6	13	14	28	33
1	1.2518778167250875E-4	TGTGCAAAAGAGGGTAGCTATGGTTATCGCGGAGCCGAAATACAAAACTGGTTCGACCCCTGG	CAKEGSYGYRGAEIQNWFDPW	IGHV3-43	IGHD5-18	IGHJ5	10	15	25	45
1	1.2518778167250875E-4	TGTGGGAGAGATTCGGGTCTATATTGTGGTGGTGATTGCTATTCGGGGGGCTTTGACTACTGG	CGRDSGLYCGGDCYSGGFDYW	IGHV3-53	IGHD2-21	IGHJ4	11	20	43	50
1	1.2518778167250875E-4	TGTGTCAGAATCTGCAGTGGTGAAGGCTGTGACTATTACTCCTATGGCATGGACGTCTGG	CVRICSGEGCDYYSYGMDVW	IGHV4-34	IGHD2-15	IGHJ6	3	15	21	47
1	1.2518778167250875E-4	TGTGCCAGAGCTGGGGCGCGTTGTAGTAGTACCAGCTGCTATTCCCCCTTTGACTACTGG	CARAGARCSSTSCYSPFDYW	IGHV4-30-2	IGHD2-2	IGHJ4	9	20	41	47
1	1.2518778167250875E-4	TGTGCGCGGATCCCCCAGTATGCTGACGTTAGTGGTTACCCTAAATACTTCGAACACTGG	CARIPQYADVSGYPKYFEHW	IGHV3-9	IGHD3-22	IGHJ1	4	29	37	43
1	1.2518778167250875E-4	TGTGCGAGCCTGATCGATTATGATTACGTTTGGGGGAGTTATGGGGCTATTGACTACTGG	CASLIDYDYVWGSYGAIDYW	IGHV4-4	IGHD3-16	IGHJ4	7	16	41	49
1	1.2518778167250875E-4	TGTGCGAGCATTCTGGATTACTATGATAGTAGTGGTTACCAAAACTGGTTCGACCCCTGG	CASILDYYDSSGYQNWFDPW	IGHV1-46	IGHD3-22	IGHJ5	7	16	37	42
1	1.2518778167250875E-4	TGTGCGAGGCATAATAATATGATTACGTTTGGGGGAGTTATCGTTCACTTTGACTACTGG	CARHNNMITFGGVIVHFDYW	IGHV1-3	IGHD3-16	IGHJ4	7	17	44	46
1	1.2518778167250875E-4	TGTGCGAGGGCGCCCATAGGTGGTGTGGTGTCAGTGTACTACCACGGTATGGACGTCTGG	CARAPIGGVVSVYYHGMDVW	IGHV4-4	IGHD2-15	IGHJ6	7	38	44	48
1	1.2518778167250875E-4	TGTGCGAGGGAACCACGTTATTTTGAAAGTGCTGGGTACCCATACTACTTTGACTCCTGG	CAREPRYFESAGYPYYFDSW	IGHV3-21	IGHD1-14	IGHJ4	7	8	17	42
1	1.2518778167250875E-4	TGTGCGAGGAGCCGGTATAGCAGCAGCTGGTACGGGTGGAAGGGCTGGTTCGACCCCTGG	CARSRYSSSWYGWKGWFDPW	IGHV4-34	IGHD6-13	IGHJ5	7	13	33	44
1	1.2518778167250875E-4	TGTGCGAGATCCGGGTATTACTATGATGGAGGTGATTATTATCAATTTTTTGACCTCTGG	CARSGYYYDGGDYYQFFDLW	IGHV4-34	IGHD3-22	IGHJ5	8	14	40	51
1	1.2518778167250875E-4	TGTGCGAGATCCGGGTATTACTATGATGGAGGTGATTATTATCAATTTTTTGACCTCTGG	CARSGYYYDGGDYYQFFDLW	IGHV4-55	IGHD3-22	IGHJ5	9	14	40	51
1	1.2518778167250875E-4	TGTGCGAGACGGGCCCCCGGGCATTACTATGATAGTAGTGGTTATGACTTTGACTACTGG	CARRAPGHYYDSSGYDFDYW	IGHV4-39	IGHD3-22	IGHJ4	9	22	44	46
1	1.2518778167250875E-4	TGTGCGAGACGATATCATTGTAGTAGTACCAGCTGCCTTTTAGGTGCTTTTGATATCTGG	CARRYHCSSTSCLLGAFDIW	IGHV5-51	IGHD2-2	IGHJ3	9	16	35	44
1	1.2518778167250875E-4	TGTGCGAGACATGTGGCGGGTGATGGCATTGTACTAGTGCCAGTTGCGATTAACTACTGG	CARHVAGDGIVLVPVAINYW	IGHV4-31	IGHD2-2	IGHJ4	8	27	46	52
1	1.2518778167250875E-4	TGTGCGAGAGTTCGGTGGGAGCTACGACATCTTGGCTACTACTACTACATGGACGTCTGG	CARVRWELRHLGYYYYMDVW	IGHV3-48	IGHD1-26	IGHJ6	9	14	24	35
1	1.2518778167250875E-4	TGTGCGAGAGTTCGGTGGGAGCTACGACATCTTGGCTACTACTACTACATGGACGTCTGG	CARVRWELRHLGYYYYMDVW	IGHV4-34	IGHD1-26	IGHJ6	9	14	24	35
1	1.2518778167250875E-4	TGTGCGAGAGTTGAGGTGTGGGGATATTGTAGTGGTGGTAGCTGCTACCCTGACTACTGG	CARVEVWGYCSGGSCYPDYW	IGHV4-34	IGHD2-15	IGHJ4	9	21	47	50
1	1.2518778167250875E-4	TGTGCGAGAGTCAGCTATGGTTCGGCGAGATATTATACCCCGAATGGTTTTGATATGTGG	CARVSYGSARYYTPNGFDMW	IGHV3-21	IGHD3-10	IGHJ3	9	14	36	43
1	1.2518778167250875E-4	TGTGCGAGAGTATATTATGATTTTATGTGGGGGACCTATGCATATTATTTTGACCACTGG	CARVYYDFMWGTYAYYFDHW	IGHV7-81	IGHD2-21	IGHJ4	14	39	45	48
1	1.2518778167250875E-4	TGTGCGAGAGTACCCCAATCGTATAACTGGAACCACGTGGGGAACTGGTTCGACCCCTGG	CARVPQSYNWNHVGNWFDPW	IGHV3-53	IGHD1-14	IGHJ5	9	20	39	42
1	1.2518778167250875E-4	TGTGCGAGAGTAGACTACGGTGACTACGTGGGGGGGGGTGGCTACGGTATGGACGTCTGG	CARVDYGDYVGGGGYGMDVW	IGHV1-2	IGHD4-17	IGHJ6	9	12	28	48
1	1.2518778167250875E-4	TGTGCGAGAGCTGGTATTACTATGATAGTAGTGCCCGTAATAGATGCTTTTGATATCTGG	CARAGITMIVVPVIDAFDIW	IGHV4-34	IGHD3-22	IGHJ3	9	13	32	42
1	1.2518778167250875E-4	TGTGCGAGAGGTGGTTACGATTTTTGGAGTGGTTATTCCCATCGCCCCGTTGACTACTGG	CARGGYDFWSGYSHRPVDYW	IGHV1-8	IGHD3-3	IGHJ4	10	14	36	49
1	1.2518778167250875E-4	TGTGCGAGAGGCCGCCGGGGGGTGGGGATTTACTACTACTACTACTACATGGACGTCTGG	CARGRRGVGIYYYYYYMDVW	IGHV1-8	IGHD7-27	IGHJ6	12	22	28	29
1	1.2518778167250875E-4	TGTGCGAGAGGGGACCGTTATCTCTTTCGAGAAGAAACCGATGATGCTTTCGATATCTGG	CARGDRYLFREETDDAFDIW	IGHV1-8	IGHD3-10	IGHJ3	10	15	20	40
1	1.2518778167250875E-4	TGTGCGAGAGATTCCGCTGCCCCAATAAGGCTTCGTTACTATTACCATATGGACGTCTGG	CARDSAAPIRLRYYYHMDVW	IGHV4-31	IGHD6-25	IGHJ6	11	13	19	36
1	1.2518778167250875E-4	TGTGCGAGAGATTCGGATTACGATTTTTGGAGTGGTTATTATGGCTACATGGACGTCTGG	CARDSDYDFWSGYYGYMDVW	IGHV3-33	IGHD3-3	IGHJ6	11	16	41	44
1	1.2518778167250875E-4	TGTGCGAGAGATTCGGACGATTTTTGGAGTGGATTGGGGGGGCACTGGTTCGACCCCTGG	CARDSDDFWSGLGGHWFDPW	IGHV3-33	IGHD3-3	IGHJ5	11	16	31	43
1	1.2518778167250875E-4	TGTGCGAGAGATCAGGGATTTTTGGAGTGGGGCCCTCGCTACTACGGTCTGGACGTCTGG	CARDQGFLEWGPRYYGLDVW	IGHV3-7	IGHD3-3	IGHJ6	12	16	29	49
1	1.2518778167250875E-4	TGTGCGAGAGATATTGTAGTAGTACCAGCTGCATCGAGAATGGGTGCTTTTGATATCTGG	CARDIVVVPAASRMGAFDIW	IGHV4-31	IGHD2-2	IGHJ3	11	12	31	44
1	1.2518778167250875E-4	TGTGCGAGAGATAATCCCGCCCAAATAGCAGTGGCTGGTATTGGTGCTTTTGATATCTGG	CARDNPAQIAVAGIGAFDIW	IGHV3-53	IGHD6-19	IGHJ3	11	24	39	44
1	1.2518778167250875E-4	TGTGCGAGAGACCCGCCAAAGGGTCTTTTTGGAGTGGTTATTCCCGAGTTCGACTACTGG	CARDPPKGLFGVVIPEFDYW	IGHV4-31	IGHD3-3	IGHJ4	10	25	41	51
1	1.2518778167250875E-4	TGTGCGAGAGACGCTCGTCTGGGGTATATAGTGGCTACGGGATACTACTTTGACTACTGG	CARDARLGYIVATGYYFDYW	IGHV4-31	IGHD5-12	IGHJ4	10	25	38	42
1	1.2518778167250875E-4	TGTGCGAGAGAGCCTCTGGGACAAGGAAGTGAGAATGAAAGGCGGGCTTTGGACGTCTGG	CAREPLGQGSENERRALDVW	IGHV4-31	IGHD1-26	IGHJ3	10	16	20	45
1	1.2518778167250875E-4	TGTGCGAGAGAGGGGGGGGGATTTTTGGAGTGGGGATCAGGTTCGTATGTGGACGTCTGG	CAREGGGFLEWGSGSYVDVW	IGHV4-28	IGHD3-3	IGHJ6	8	19	32	49
1	1.2518778167250875E-4	TGTGCGAGAGAGACTGAAATCAGTCGGGGAGTTCGACTCTACTACGGTATGGACGTCTGG	CARETEISRGVRLYYGMDVW	IGHV3-53	IGHD3-10	IGHJ6	10	23	32	38
1	1.2518778167250875E-4	TGTGCGAGAGAAGGTGGATACAGCTATGGTTGGAACTACTACTACGGTATGGACGTCTGG	CAREGGYSYGWNYYYGMDVW	IGHV3-21	IGHD5-18	IGHJ6	10	13	30	34
1	1.2518778167250875E-4	TGTGCGAGAGAAAAATCTCATTTTACAGTGGTGACTGGTTTGGGCCCCCTTGACTACTGG	CAREKSHFTVVTGLGPLDYW	IGHV3-21	IGHD2-21	IGHJ4	10	27	36	49
1	1.2518778167250875E-4	TGTGCGAGAATGCTGGGCGTCCATACAGCTATGGTAGAAGGTGGTGCTTTTGATATCTGG	CARMLGVHTAMVEGGAFDIW	IGHV4-28	IGHD5-18	IGHJ3	9	22	34	44
1	1.2518778167250875E-4	TGTGCGAGAAGAGCCGGGAGGGACGAGATGGCTACAATGGTTGCTGCTTTTGATATCTGG	CARRAGRDEMATMVAAFDIW	IGHV4-28	IGHD5-24	IGHJ3	9	24	37	44
1	1.2518778167250875E-4	TGTGCGAAAGATTTTGGGTTCGGGGAGTTATTAACCCCAGATGATGCTTTTGATATCTGG	CAKDFGFGELLTPDDAFDIW	IGHV3-21	IGHD3-10	IGHJ3	11	16	32	40
1	1.2518778167250875E-4	TGTGCGAAAGATCTTGGGTACAGTGCAGCAGCTGGTGGCCAGGATGCTTTTGATATCTGG	CAKDLGYSAAAGGQDAFDIW	IGHV3-15	IGHD6-13	IGHJ3	23	24	35	42
1	1.2518778167250875E-4	TGTGCGAAAGATCCCCCGAATAACTGGAACTACGTAGGCTACTACGGTATGGACGTCTGG	CAKDPPNNWNYVGYYGMDVW	IGHV3-30	IGHD1-7	IGHJ6	12	19	36	38
1	1.2518778167250875E-4	TGTGCGAAAGATCGACAATTTACGATTTTTGGAGTGGTACCTGATGCTTTTGATATCTGG	CAKDRQFTIFGVVPDAFDIW	IGHV3-48	IGHD3-3	IGHJ3	12	19	37	41
1	1.2518778167250875E-4	TGTGCGAAAGATATAGGCAGTTCGTCCTCGGGATACTTCTACTTGGCTATGGACGTCTGG	CAKDIGSSSSGYFYLAMDVW	IGHV3-43	IGHD6-6	IGHJ6	14	16	26	48
1	1.2518778167250875E-4	TGTGCGAAAGATATAGGCAGTTCGTCCTCGGGATACTTCTACTTGGCTATGGACGTCTGG	CAKDIGSSSSGYFYLAMDVW	IGHV4-31	IGHD6-6	IGHJ6	11	16	26	48
1	1.2518778167250875E-4	TGTGCGAAAGACCTACCTTTCAGTGGGGCATATTGTGGTGGTGACTGCTATCCTTACTGG	CAKDLPFSGAYCGGDCYPYW	IGHV3-30	IGHD2-21	IGHJ4	10	27	50	54
1	1.2518778167250875E-4	TGTGCGAAAGACCTACCTTTCAGTGGGGCATATTGTGGTGGTGACTGCTATCCTTACTGG	CAKDLPFSGAYCGGDCYPYW	IGHV3-21	IGHD2-21	IGHJ4	10	27	50	54
1	1.2518778167250875E-4	TGTGCGAAAGACATGGGTATAGCAGCAGCTGGTACGTGGGACAACTGGTTCGACCCCTGG	CAKDMGIAAAGTWDNWFDPW	IGHV3-60	IGHD6-13	IGHJ5	10	14	36	40
1	1.2518778167250875E-4	TGTGCACGGAGTAGTATTGTAGTAGTACCAGCTGCTATAGAGTATGCTTTTGATATCTGG	CARSSIVVVPAAIEYAFDIW	IGHV2-26	IGHD2-2	IGHJ3	9	14	37	43
1	1.2518778167250875E-4	TGTGCAACGCCGCAGACCTATTACGATTTTCGGCGTGGTTATTATGCCTTTGATCACTGG	CATPQTYYDFRRGYYAFDHW	IGHV1-69-2	IGHD3-3	IGHJ4	7	18	44	47
1	1.2518778167250875E-4	TGTGCAAAAGATTTTTTTTCCACCCCTAGCAGCTCGTCCGTAACCCCCTTCGACTACTGG	CAKDFFSTPSSSSVTPFDYW	IGHV3-43	IGHD6-6	IGHJ4	11	26	39	47
1	1.2518778167250875E-4	TGTACTAGATCTCGTGAGATTATGATAGTAGTGGTTATTACTCATCCTTTTGACTACTGG	CTRSREIMIVVVITHPFDYW	IGHV3-73	IGHD3-22	IGHJ4	8	20	41	48
1	1.2518778167250875E-4	TGTACCACAGCTCTTACGGAAGAGATGGGTACACTCTACCCCGATGCTTTTGATTTCTGG	CTTALTEEMGTLYPDAFDFW	IGHV3-15	IGHD5-24	IGHJ3	13	20	32	42
1	1.2518778167250875E-4	TGTACCACAGATCGGTATTATGATTACGTTTGGGGGAGTTATCGTTATCTTGGCTCCTGG	CTTDRYYDYVWGSYRYLGSW	IGHV3-15	IGHD3-16	IGHJ5	12	14	47	55
1	1.2518778167250875E-4	TGTACCACAGATAGATACTATGATTACGTTTGGGGGAGTTATCGTTATACTGACTACTGG	CTTDRYYDYVWGSYRYTDYW	IGHV3-15	IGHD3-16	IGHJ4	11	18	49	50
1	1.2518778167250875E-4	TGTACGAGAGTTGGAGGTTACTACGGTTCGGGGACTTTTCATGACGTCGCCGACCACTGG	CTRVGGYYGSGTFHDVADHW	IGHV1-18	IGHD3-10	IGHJ5	9	17	46	50
1	1.2518778167250875E-4	TGTACGAGAGTTGGAGGTTACTACGGTTCGGGGACTTTTCATGACGTCGCCGACCACTGG	CTRVGGYYGSGTFHDVADHW	IGHV3-21	IGHD3-10	IGHJ4	9	17	46	51
1	1.2518778167250875E-4	TGTGTTAAAGACACATATACCAGCAGTGCATATACTGGGAGCTACTTTGACTTTTGG	CVKDTYTSSAYTGSYFDFW	IGHV3-9	IGHD1-26	IGHJ4	10	30	40	41
1	1.2518778167250875E-4	TGTGTGGGGGAGTTATCGTCATTGGGGGACTACTATTACTACGGTATGGACGTCTGG	CVGELSSLGDYYYYGMDVW	IGHV4-31	IGHD3-16	IGHJ6	3	4	18	28
1	1.2518778167250875E-4	TGTGCTAAAGCCAAGTATACCAGTGGCCCCACGTCCTGCTACGGTATGGACGTCTGG	CAKAKYTSGPTSCYGMDVW	IGHV3-72	IGHD6-19	IGHJ6	6	14	26	45
1	1.2518778167250875E-4	TGTGCGGCTCATAGCAGCAGCTGGTGGAGGAGTTACTACTACGGTATGGACGTCTGG	CAAHSSSWWRSYYYGMDVW	IGHV1-58	IGHD6-13	IGHJ6	7	10	24	33
1	1.2518778167250875E-4	TGTGCGGCCCTGGGTCCGGGTTGGACAGCAGTTCCTTATGGACACACAGACTACTGG	CAALGPGWTAVPYGHTDYW	IGHV1-58	IGHD1-7	IGHJ4	7	29	34	48
1	1.2518778167250875E-4	TGTGCGGCCCTGGGTCCGGGTTGGACAGCAGTTGCTTATGGACACACTGACTACTGG	CAALGPGWTAVAYGHTDYW	IGHV3-23	IGHD6-19	IGHJ5	5	26	35	53
1	1.2518778167250875E-4	TGTGCGGCCCTGGGTCCGGGTTGGACAGCAGTTGCTTATGGACACACTGACTACTGG	CAALGPGWTAVAYGHTDYW	IGHV3-38	IGHD6-19	IGHJ4	4	26	35	47
1	1.2518778167250875E-4	TGTGCGGCCCTGGGTCCGGGTTGGACAGCAGTTGGTGGTGGACACACTGACTACTGG	CAALGPGWTAVGGGHTDYW	IGHV3-72	IGHD2-21	IGHJ4	4	32	39	47
1	1.2518778167250875E-4	TGTGCGGGTTCGATCTTCGATGTTTGGAGTGGTTACTATTCCTCTTATGACTACTGG	CAGSIFDVWSGYYSSYDYW	IGHV4-4	IGHD3-3	IGHJ4	5	17	38	47
1	1.2518778167250875E-4	TGTGCGGGACACATTTTGACTGGTTTCAAAAATAACTACTGGTACTTCGATCTCTGG	CAGHILTGFKNNYWYFDLW	IGHV4-39	IGHD3-9	IGHJ2	10	12	24	35
1	1.2518778167250875E-4	TGTGCGACTCGTCAAATTTGTAAAGGTGGAAACTGCCACTTTCCCTTCGACTCCTGG	CATRQICKGGNCHFPFDSW	IGHV4-34	IGHD2-15	IGHJ5	6	17	39	45
1	1.2518778167250875E-4	TGTGCGAGTTCATTCGGACGACTTATCGGGGTGATTGTTACCCCCCTTGACTACTGG	CASSFGRLIGVIVTPLDYW	IGHV3-64	IGHD6-6	IGHJ4	7	14	20	46
1	1.2518778167250875E-4	TGTGCGAGTTCATTCGGACGACTTATCGGGGTGATTGTTACCCCCCTTGACTACTGG	CASSFGRLIGVIVTPLDYW	IGHV4-4	IGHD6-6	IGHJ4	7	14	20	46
1	1.2518778167250875E-4	TGTGCGAGTCCCCCTCTCGCGTATTACTATGCTTCGGGGAGTTATTGGGACTCCTGG	CASPPLAYYYASGSYWDSW	IGHV3-23	IGHD3-10	IGHJ4	6	19	45	48
1	1.2518778167250875E-4	TGTGCGAGCCCTATGTTTGATACGTATTACGATTTTTGGAGTGGTCTTGACTACTGG	CASPMFDTYYDFWSGLDYW	IGHV3-48	IGHD3-3	IGHJ4	7	19	44	46
1	1.2518778167250875E-4	TGTGCGAGCCCCGGTGGGAGCTACTCAAGCTACTACTACTACGGTATGGACGTCTGG	CASPGGSYSSYYYYGMDVW	IGHV4-34	IGHD1-26	IGHJ6	7	13	24	29
1	1.2518778167250875E-4	TGTGCGAGCCCGGGGGCAGTGGCTGCCTACTACTACTACTACGGTATGGACGTCTGG	CASPGAVAAYYYYYGMDVW	IGHV3-66	IGHD6-19	IGHJ6	7	15	24	27
1	1.2518778167250875E-4	TGTGCGAGCCCGAGGGAGTATTACGATTTTTGGAGGGCTTCCCCTCTTGACTACTGG	CASPREYYDFWRASPLDYW	IGHV3-64	IGHD3-3	IGHJ4	7	17	34	46
1	1.2518778167250875E-4	TGTGCGAGGGGCCGGTTAGACTACGGTGACTTCGAACCCAACTGGTTCGACCCCTGG	CARGRLDYGDFEPNWFDPW	IGHV3-30	IGHD4-17	IGHJ5	7	18	30	38
1	1.2518778167250875E-4	TGTGCGAGGGGCCGGCTAGACTACGGTGACTTCGAACCCAACTGGTTCGACCCCTGG	CARGRLDYGDFEPNWFDPW	IGHV3-30	IGHD4-17	IGHJ5	7	18	30	38
1	1.2518778167250875E-4	TGTGCGAGGGGCCGATTAGACTACGGTGACTTCGAACCCAACTGGTTCGACCCCTGG	CARGRLDYGDFEPNWFDPW	IGHV4-39	IGHD4-17	IGHJ5	7	18	30	38
1	1.2518778167250875E-4	TGTGCGAGGATTTCCATATGGTTCGGGGAGCGGAACTACTGGTACTTCGATCTCTGG	CARISIWFGERNYWYFDLW	IGHV3-64	IGHD3-10	IGHJ2	7	16	29	35
1	1.2518778167250875E-4	TGTGCGAGGAAATCGGGATTTAGTGGCTACGATCAAGGTTTCTACATGGACGTCTGG	CARKSGFSGYDQGFYMDVW	IGHV3-21	IGHD5-12	IGHJ6	7	15	32	41
1	1.2518778167250875E-4	TGTGCGAGATCCACGTACTATGATTCTTGGAGTGGTTATTGGGCCGCTGGCGTCTGG	CARSTYYDSWSGYWAAGVW	IGHV4-55	IGHD3-3	IGHJ6	9	12	39	50
1	1.2518778167250875E-4	TGTGCGAGATATTATAGCAGCAGCGGACCGGATGACTACTACGGTATGGACGTCTGG	CARYYSSSGPDDYYGMDVW	IGHV7-81	IGHD6-13	IGHJ6	11	12	23	34
1	1.2518778167250875E-4	TGTGCGAGACTGCTATGGTTTTACGGTGGACCTCGACAGTACTACTTTGACTACTGG	CARLLWFYGGPRQYYFDYW	IGHV1-18	IGHD5-18	IGHJ4	8	11	19	37
1	1.2518778167250875E-4	TGTGCGAGACTGGATTTACGATTTTTGGAGTGGATAGGGACTCTCTTTGACTACTGG	CARLDLRFLEWIGTLFDYW	IGHV4-39	IGHD3-3	IGHJ4	9	15	32	44
1	1.2518778167250875E-4	TGTGCGAGACTACTATTAGGGCAGCTGGTACAGTGGGCGGGTTGGTTCGACCCCTGG	CARLLLGQLVQWAGWFDPW	IGHV4-39	IGHD2-2	IGHJ5	9	20	30	42
1	1.2518778167250875E-4	TGTGCGAGACATGAACGGAGATGGCTACAACTACTGCCCCATGCTTTTGATATCTGG	CARHERRWLQLLPHAFDIW	IGHV5-51	IGHD5-24	IGHJ3	12	17	33	40
1	1.2518778167250875E-4	TGTGCGAGACACACCTACGATTTTTGGAGTGGTTATTTGGGCTACATGGACGTCTGG	CARHTYDFWSGYLGYMDVW	IGHV5-10-1	IGHD3-3	IGHJ6	10	15	36	41
1	1.2518778167250875E-4	TGTGCGAGACAGGTCTATGCCTGGAGTGCCAAGGCCCCCCCTCCCTTTGACTACTGG	CARQVYAWSAKAPPPFDYW	IGHV4-39	IGHD3-3	IGHJ4	15	21	27	44
1	1.2518778167250875E-4	TGTGCGAGAGTCCTCGTGTATTACGATTTTTGGAGTGGTTATCAGTTCGACCCCTGG	CARVLVYYDFWSGYQFDPW	IGHV4-31	IGHD3-3	IGHJ5	9	17	41	44
1	1.2518778167250875E-4	TGTGCGAGAGTGGCTACGGTGACTATTTACTACTACTACTACGGTATGGACGTCTGG	CARVATVTIYYYYYGMDVW	IGHV3-7	IGHD4-17	IGHJ6	9	13	24	26
1	1.2518778167250875E-4	TGTGCGAGAGTGGATTCGTATAGCAGCCTCTACTACTACTACGGTATGGACGTCTGG	CARVDSYSSLYYYYGMDVW	IGHV1-69	IGHD6-13	IGHJ6	9	17	26	29
1	1.2518778167250875E-4	TGTGCGAGAGTGGATTCGTATAGCAGCCTCTACTACTACTACGGTATGGACGTCTGG	CARVDSYSSLYYYYGMDVW	IGHV4-31	IGHD6-13	IGHJ6	9	17	26	29
1	1.2518778167250875E-4	TGTGCGAGAGTGGACCAGTGGCTGGCCCTCTACTACTACTACGGTATGGACGTCTGG	CARVDQWLALYYYYGMDVW	IGHV3-11	IGHD6-19	IGHJ6	9	15	24	29
1	1.2518778167250875E-4	TGTGCGAGAGCCTATAGTAGAGTAGTACCAGCTGCTCGAGGTGCTTTTGATATCTGG	CARAYSRVVPAARGAFDIW	IGHV3-48	IGHD2-2	IGHJ3	9	20	35	41
1	1.2518778167250875E-4	TGTGCGAGAGCCCCCAATAAGCAGTGGCTGGTACAAAGGTACTACTTTGACTACTGG	CARAPNKQWLVQRYYFDYW	IGHV3-48	IGHD6-19	IGHJ4	9	19	33	38
1	1.2518778167250875E-4	TGTGCGAGAGCCCGCCCGGGTATAGCAGCAGCTGGTACGGGGTACTTTGACTACTGG	CARARPGIAAAGTGYFDYW	IGHV4-31	IGHD6-13	IGHJ4	9	14	38	42
1	1.2518778167250875E-4	TGTGCGAGAGCAGTTAACGTATTACGATTTTTGGAGTGGTTATACTTTGACTACTGG	CARAVNVLRFLEWLYFDYW	IGHV3-30	IGHD3-3	IGHJ4	9	16	41	42
1	1.2518778167250875E-4	TGTGCGAGAGCAGTTAACGTATTACGATTTTTGGAGTGGTTATACTTTGACTACTGG	CARAVNVLRFLEWLYFDYW	IGHV3-21	IGHD3-3	IGHJ4	9	16	41	42
1	1.2518778167250875E-4	TGTGCGAGAGCAGTTAACGTATTACGATTTTTGGAGTGGTTATACTTTGACTACTGG	CARAVNVLRFLEWLYFDYW	IGHV3-48	IGHD3-3	IGHJ4	9	16	41	42
1	1.2518778167250875E-4	TGTGCGAGAGCAGTTAACGTATTACGATTTTTGGAGTGGTTATACTTTGACTACTGG	CARAVNVLRFLEWLYFDYW	IGHV4-34	IGHD3-3	IGHJ4	9	16	41	42
1	1.2518778167250875E-4	TGTGCGAGAGCAATGGTGTATGCTACCCGGTACTACTACTACGGTATGGACGTCTGG	CARAMVYATRYYYYGMDVW	IGHV4-34	IGHD2-8	IGHJ6	9	11	24	30
1	1.2518778167250875E-4	TGTGCGAGAGGTTGTACTAATGGTGTATGCTATACCCGGGATGCTTTTGATATCTGG	CARGCTNGVCYTRDAFDIW	IGHV1-8	IGHD2-8	IGHJ3	10	11	35	39
1	1.2518778167250875E-4	TGTGCGAGAGGCCGCCGGTGGGACTTTGGGAACTACTACTACGGTATGGACGTCTGG	CARGRRWDFGNYYYGMDVW	IGHV1-69	IGHD1-26	IGHJ6	9	17	22	31
1	1.2518778167250875E-4	TGTGCGAGAGGCCGGTACAGCTATGGTTACGGCCAAGGGTACGGTATGGACGTCTGG	CARGRYSYGYGQGYGMDVW	IGHV1-8	IGHD5-18	IGHJ6	12	15	30	45
1	1.2518778167250875E-4	TGTGCGAGAGGCGGGATTGTAGTAGTACCAGCTGCTATTGGCTGGTTCGACCCCTGG	CARGGIVVVPAAIGWFDPW	IGHV4-34	IGHD2-2	IGHJ5	11	15	37	41
1	1.2518778167250875E-4	TGTGCGAGAGGCACCCATACGATTTTTGGAGTGGTTAGCTACGGTATGGACGTCTGG	CARGTHTIFGVVSYGMDVW	IGHV1-8	IGHD3-3	IGHJ6	11	17	36	45
1	1.2518778167250875E-4	TGTGCGAGAGGGCCCATAACTGGAACTACATTTTTCTCGGGGTACATGGACGTCTGG	CARGPITGTTFFSGYMDVW	IGHV3-30	IGHD1-7	IGHJ6	9	15	28	42
1	1.2518778167250875E-4	TGTGCGAGAGGGCCCATAACTGGAACTACATTTTTCTCGGGGTACATGGACGTCTGG	CARGPITGTTFFSGYMDVW	IGHV1-8	IGHD1-7	IGHJ6	10	15	28	42
1	1.2518778167250875E-4	TGTGCGAGAGGGGCGGGCAGTGGCTGGCCCCCCTCAGACCTCTACATGGACGTCTGG	CARGAGSGWPPSDLYMDVW	IGHV4-34	IGHD6-19	IGHJ6	10	16	26	41
1	1.2518778167250875E-4	TGTGCGAGAGGGGATTGTAGTAGTACCAGCTGCCCGGCAGGGTGGTTCGACCCCTGG	CARGDCSSTSCPAGWFDPW	IGHV1-8	IGHD2-2	IGHJ5	10	13	32	42
1	1.2518778167250875E-4	TGTGCGAGAGGGACCTATTACTATGGTTCGGGGAGTTACTACTACATGGACGTCTGG	CARGTYYYGSGSYYYMDVW	IGHV3-21	IGHD3-10	IGHJ6	9	15	35	36
1	1.2518778167250875E-4	TGTGCGAGAGGGAACTTCTATAACAACAATGGCTATTACTCGAACTTTGACTTCTGG	CARGNFYNNNGYYSNFDFW	IGHV3-21	IGHD3-22	IGHJ4	9	29	39	43
1	1.2518778167250875E-4	TGTGCGAGAGGGAACCTCGGGTATAGCAGTGGCTGGTATCCATTTTGGGGCTACTGG	CARGNLGYSSGWYPFWGYW	IGHV4-34	IGHD6-19	IGHJ4	10	17	37	50
1	1.2518778167250875E-4	TGTGCGAGAGGAGGGTGGGAGCTACCCTACTACTACTACTACGGTATGGACGTCTGG	CARGGWELPYYYYYGMDVW	IGHV1-8	IGHD1-26	IGHJ6	10	14	24	27
1	1.2518778167250875E-4	TGTGCGAGAGGAGGGGCTGCGGGTAAATATTACTACTACTACTACATGGACGTCTGG	CARGGAAGKYYYYYYMDVW	IGHV1-8	IGHD6-13	IGHJ6	10	19	24	30
1	1.2518778167250875E-4	TGTGCGAGAGATTGGGGTCTATGGTTCGGGGAGTTATCTCGAATCCTTGACTACTGG	CARDWGLWFGELSRILDYW	IGHV4-31	IGHD3-10	IGHJ4	11	18	36	46
1	1.2518778167250875E-4	TGTGCGAGAGATTATGACTACGGTGACTACTGGTCCAGAAGCCACTTTGACTACTGG	CARDYDYGDYWSRSHFDYW	IGHV4-31	IGHD4-17	IGHJ4	11	13	29	43
1	1.2518778167250875E-4	TGTGCGAGAGATCCCCCTGACTACGGTGACTACTACTACTACGGTATGGACGTCTGG	CARDPPDYGDYYYYGMDVW	IGHV4-31	IGHD4-17	IGHJ6	12	17	27	28
1	1.2518778167250875E-4	TGTGCGAGAGATCGGGGTTACTATGATAGTAGTGGCATCTGGTACTTCGATCTCTGG	CARDRGYYDSSGIWYFDLW	IGHV4-31	IGHD3-22	IGHJ2	12	17	34	38
1	1.2518778167250875E-4	TGTGCGAGAGATCGGGGTATTACTTTGGAAGGTTACTACTTCGGATTGGACGTCTGG	CARDRGITLEGYYFGLDVW	IGHV3-53	IGHD3-10	IGHJ6	12	16	27	46
1	1.2518778167250875E-4	TGTGCGAGAGATGCCCACCGCCAGCCCATAGCAGCAGGCGGGGGTATGGACGTCTGG	CARDAHRQPIAAGGGMDVW	IGHV3-30	IGHD6-13	IGHJ6	11	27	36	45
1	1.2518778167250875E-4	TGTGCGAGAGATGCCCACCGCCAGCCCATAGCAGCAGGCGGGGGTATGGACGTCTGG	CARDAHRQPIAAGGGMDVW	IGHV3-7	IGHD6-13	IGHJ6	11	27	36	45
1	1.2518778167250875E-4	TGTGCGAGAGATGATATTACGGTGACTTACGTCCCCCCCAACTACTTTGACTACTGG	CARDDITVTYVPPNYFDYW	IGHV3-33	IGHD4-17	IGHJ4	11	17	26	40
1	1.2518778167250875E-4	TGTGCGAGAGATGATATTACGGTGACTTACGTCCCCCCCAACTACTTTGACTACTGG	CARDDITVTYVPPNYFDYW	IGHV4-31	IGHD4-17	IGHJ4	11	17	26	40
1	1.2518778167250875E-4	TGTGCGAGAGATACAGGATATTGTGGTGGTGGCAGCTGCTACGGATTTGACTCGTGG	CARDTGYCGGGSCYGFDSW	IGHV1-46	IGHD2-15	IGHJ4	11	14	41	45
1	1.2518778167250875E-4	TGTGCGAGAGACTTGAGTTCGCTCAGTGGGAATCAATGGGGTTCTTTTGATGTGTGG	CARDLSSLSGNQWGSFDVW	IGHV7-81	IGHD1-26	IGHJ3	8	24	30	43
1	1.2518778167250875E-4	TGTGCGAGAGACCCTTCTCCCAGAGTGGGATTTAATCGGGGTGTTTTTGATATCTGG	CARDPSPRVGFNRGVFDIW	IGHV1-18	IGHD1-26	IGHJ3	10	23	29	44
1	1.2518778167250875E-4	TGTGCGAGAGACCCTTCTCCCAGAGTGGGAGCTAATCGGGGTGTTTTTGATATCTGG	CARDPSPRVGANRGVFDIW	IGHV1-18	IGHD1-26	IGHJ3	10	23	33	44
1	1.2518778167250875E-4	TGTGCGAGAGACCCTTCTCCCAGAGTGGGAGCTAATCGGGGTGTTTTTGATATCTGG	CARDPSPRVGANRGVFDIW	IGHV4-31	IGHD1-26	IGHJ3	10	23	33	44
1	1.2518778167250875E-4	TGTGCGAGAGAGCGACATACAACTGTTCTTGCCGGGGCGGAAGCTTTCGATGTCTGG	CARERHTTVLAGAEAFDVW	IGHV3-21	IGHD1-1	IGHJ3	10	17	24	42
1	1.2518778167250875E-4	TGTGCGAGAGAGGGGAATGGCTACAAATTCCCCTACTACTACGGTATGGACGTCTGG	CAREGNGYKFPYYYGMDVW	IGHV3-33	IGHD5-24	IGHJ6	10	16	25	32
1	1.2518778167250875E-4	TGTGCGAGAGAGGGGAAAATATGGTTCGGGGAGTTATATACGGGCTTTGACTACTGG	CAREGKIWFGELYTGFDYW	IGHV4-31	IGHD3-10	IGHJ4	10	19	36	44
1	1.2518778167250875E-4	TGTGCGAGAGAACGGTGGGAGCTATCCCAAGACTACTACTACTACATGGACGTCTGG	CARERWELSQDYYYYMDVW	IGHV4-31	IGHD1-26	IGHJ6	10	14	23	31
1	1.2518778167250875E-4	TGTGCGAGAGAACATCCGTCCTCCGGCACAGCAGCAGGCGGGGGTGTGGACGTCTGG	CAREHPSSGTAAGGGVDVW	IGHV3-53	IGHD2-2	IGHJ6	10	22	34	46
1	1.2518778167250875E-4	TGTGCGAGAGAAGGACCGGAAGAACTTTTGACTGATTACTGGTTCTTCGGTCTCTGG	CAREGPEELLTDYWFFGLW	IGHV3-66	IGHD3-9	IGHJ2	10	25	33	36
1	1.2518778167250875E-4	TGTGCGAGAGAAGATTACGATATTTTGACTGGTTATTATAGGTGGTTCGACCCCTGG	CAREDYDILTGYYRWFDPW	IGHV3-53	IGHD3-9	IGHJ5	10	13	39	42
1	1.2518778167250875E-4	TGTGCGAGAAGGCTCCCATATTGTGTTGGTGGCACCTGCCTCAGCTTTCAGGACTGG	CARRLPYCVGGTCLSFQDW	IGHV4-28	IGHD2-21	IGHJ4	9	16	30	52
1	1.2518778167250875E-4	TGTGCGAAAGATTTTGGCGTGGATACAGCTATGGTTAGAGATGCTTTTGATATCTGG	CAKDFGVDTAMVRDAFDIW	IGHV3-21	IGHD5-18	IGHJ3	11	17	36	39
1	1.2518778167250875E-4	TGTGCGAAAGATTCCCCTTGTAGTAGTACCAGCTGCTACCCGCTTTTGGGCTACTGG	CAKDSPCSSTSCYPLLGYW	IGHV3-48	IGHD2-2	IGHJ4	11	17	37	50
1	1.2518778167250875E-4	TGTGCGAAAGATCTGTCACTATGGTTCGGGGAGTTATTATATGCTTTTGATATCTGG	CAKDLSLWFGELLYAFDIW	IGHV3-21	IGHD3-10	IGHJ3	13	17	39	40
1	1.2518778167250875E-4	TGTGCGAAAGATCTGCAGTTCGGCTATAGTGGGAGCTACGAGGCTTTTGATATCTGG	CAKDLQFGYSGSYEAFDIW	IGHV3-23	IGHD1-26	IGHJ3	13	24	38	42
1	1.2518778167250875E-4	TGTGCGAAAGATCTGGAGGTAGCTGTAAACTACTACTACTACGGTATGGACGTCTGG	CAKDLEVAVNYYYYGMDVW	IGHV4-31	IGHD2-15	IGHJ6	13	17	24	28
1	1.2518778167250875E-4	TGTGCGAAAGATCCCCCAACTACGGTGACAGACTACTACTACGGTATGGACGTCTGG	CAKDPPTTVTDYYYGMDVW	IGHV4-31	IGHD4-17	IGHJ6	12	18	28	31
1	1.2518778167250875E-4	TGTGCGAAAGATCGTTACCTAGGTATAACTGGAACTACGGGGTACTTTGACTACTGG	CAKDRYLGITGTTGYFDYW	IGHV3-7	IGHD1-7	IGHJ4	12	21	38	42
1	1.2518778167250875E-4	TGTGCGAAAGATCACCTTACATTCTGTTCTGGTGACGGGTGCACGTTTGATATCTGG	CAKDHLTFCSGDGCTFDIW	IGHV3-20	IGHD2-21	IGHJ3	12	29	35	45
1	1.2518778167250875E-4	TGTGCGAAAGATCACCTTACATTCTGTTCTGGTGACGGGTGCACGTTTGATATCTGG	CAKDHLTFCSGDGCTFDIW	IGHV3-9	IGHD2-21	IGHJ3	11	29	35	45
1	1.2518778167250875E-4	TGTGCAACACGCCTAGCATATTGTGGTGGTGACTGCTATTCCTTTCTTGACTACTGG	CATRLAYCGGDCYSFLDYW	IGHV1-69-2	IGHD2-21	IGHJ4	8	12	41	46
1	1.2518778167250875E-4	TGTGCAAAAGATAAGGCTGGTACTACTAATAACTACTACTACGGTATGGACGTCTGG	CAKDKAGTTNNYYYGMDVW	IGHV3-9	IGHD2-2	IGHJ6	12	15	27	31
1	1.2518778167250875E-4	TGTACGAGAGATGTAGAAGTGGGACCTACTTACATCGCCAACTACTTTGACTTGTGG	CTRDVEVGPTYIANYFDLW	IGHV4-31	IGHD1-26	IGHJ4	11	17	29	40
1	1.2518778167250875E-4	TGCGCGATCATGCATATGCGAGTGATGTTTGGAGTGGTGAAAGACTTTGACTACTGG	CAIMHMRVMFGVVKDFDYW	IGHV3-64	IGHD3-3	IGHJ4	6	23	37	43
1	1.2518778167250875E-4	TGTGTTAAAGATTTGGGGGGCATTCAACGATGGTCGACGACCTTTCACTCCTGG	CVKDLGGIQRWSTTFHSW	IGHV3-43	IGHD3-16	IGHJ4	11	12	18	41
1	1.2518778167250875E-4	TGTGTCAAGGATCGCGGAGCGAGTGGCTCTGAGAGCTTCGTCTTTGATCCTTGG	CVKDRGASGSESFVFDPW	IGHV4-30-2	IGHD5-12	IGHJ1	3	21	27	51
1	1.2518778167250875E-4	TGTGTCAAAGATTCTTCTGGGGCAGTCTGGTTCGGGGGACTTTTTGAGCGCTGG	CVKDSSGAVWFGGLFERW	IGHV3-9	IGHD3-10	IGHJ2P	11	27	36	45
1	1.2518778167250875E-4	TGTGTGAGAGACGAACAGAAATGGTTACAGTACTACTACGGTATGGACGTCTGG	CVRDEQKWLQYYYGMDVW	IGHV3-35	IGHD5-18	IGHJ6	8	20	27	30
1	1.2518778167250875E-4	TGTGTAAAAGATGTTAGGGTTATGGTACGTGACTGGGGCTGCATGGACGTCTGG	CVKDVRVMVRDWGCMDVW	IGHV3-43	IGHD6-13	IGHJ6	11	22	29	41
1	1.2518778167250875E-4	TGTGCTCAAGCAGGGTATAGTAGTAGCTGGTACGGGGGGTACTTCCAGCACTGG	CAQAGYSSSWYGGYFQHW	IGHV3-30	IGHD6-13	IGHJ1	4	12	33	39
1	1.2518778167250875E-4	TGTGCCAGGGTACACTATGACAGGAATAAATCTTACGAGGGTTTTGACTACTGG	CARVHYDRNKSYEGFDYW	IGHV3-72	IGHD3-22	IGHJ4	4	13	19	42
1	1.2518778167250875E-4	TGTGCCAAGACTCTAAAACACGACAATTATTGGCGGATCGGTTTTGATATCTGG	CAKTLKHDNYWRIGFDIW	IGHV4-31	IGHD5-24	IGHJ3	4	22	28	41
1	1.2518778167250875E-4	TGTGCGCGGATGACTGCGTTTGGGGGACTTCTCGTTAAAACCTTTGACTTCTGG	CARMTAFGGLLVKTFDFW	IGHV2-26	IGHD3-16	IGHJ4	10	16	36	41
1	1.2518778167250875E-4	TGTGCGGGTGAGGGGACACGGTATTACTACTACTACTACGGTATGGACGTCTGG	CAGEGTRYYYYYYGMDVW	IGHV1-58	IGHD3-10	IGHJ6	6	11	15	21
1	1.2518778167250875E-4	TGTGCGGGCGAGATGGCTACAATCCATTACTACTACTACGGTATGGACGTCTGG	CAGEMATIHYYYYGMDVW	IGHV1-58	IGHD5-24	IGHJ6	6	9	22	27
1	1.2518778167250875E-4	TGTGCGGGACATATTGTGGTGGTGACTGCTACCTACTGGTACTTCGATCTCTGG	CAGHIVVVTATYWYFDLW	IGHV1-58	IGHD2-21	IGHJ2	6	9	30	32
1	1.2518778167250875E-4	TGTGCGACTGATATAGCAGCAGCTTATGACGTCTACTACGGTATGGACGTCTGG	CATDIAAAYDVYYGMDVW	IGHV4-39	IGHD6-13	IGHJ6	6	11	23	32
1	1.2518778167250875E-4	TGTGCGACCGCGCCGGGTATAGCAGTGGCTGGTACAGGTGCTTTTGATATCTGG	CATAPGIAVAGTGAFDIW	IGHV1-69	IGHD6-19	IGHJ3	6	12	34	38
1	1.2518778167250875E-4	TGTGCGAGCCTCCGTTGGGAATATTGTGGTGGTGATTGCTACCTTGACTACTGG	CASLRWEYCGGDCYLDYW	IGHV4-31	IGHD2-21	IGHJ4	7	20	34	38
1	1.2518778167250875E-4	TGTGCGAGCCCCGGTGGGAGCTACTCAAGCTACTACTACGGTATGGACGTCTGG	CASPGGSYSSYYYGMDVW	IGHV1-46	IGHD1-26	IGHJ6	7	13	24	29
1	1.2518778167250875E-4	TGTGCGAGCCCGGCAGAGGGCCCCTACGGTGACTACGGCCGGGGTGACTACTGG	CASPAEGPYGDYGRGDYW	IGHV4-28	IGHD4-17	IGHJ4	7	23	36	44
1	1.2518778167250875E-4	TGTGCGAGGGTCCCACTGGGATATAGCAGTGCTTCATACCGATTTGACTACTGG	CARVPLGYSSASYRFDYW	IGHV1-24	IGHD6-19	IGHJ4	4	21	30	42
1	1.2518778167250875E-4	TGTGCGAGATGGGGGCTTGACTTGACTTACTACTTCTACGGTATAGACGTCTGG	CARWGLDLTYYFYGIDVW	IGHV4-55	IGHD3-9	IGHJ6	9	16	21	27
1	1.2518778167250875E-4	TGTGCGAGACTTCGAACGGAAGACTATAGCAGTTCGTTAAACTTTGACTATTGG	CARLRTEDYSSSLNFDYW	IGHV4-31	IGHD6-6	IGHJ4	8	24	36	40
1	1.2518778167250875E-4	TGTGCGAGACTTGCTGGCTACAATTACTACTACTACTACTACATGGACGTCTGG	CARLAGYNYYYYYYMDVW	IGHV5-10-1	IGHD5-24	IGHJ6	9	14	21	22
1	1.2518778167250875E-4	TGTGCGAGACTCGGTGGCTACGGCTACTACTACTACTACTACATGGACGTCTGG	CARLGGYGYYYYYYMDVW	IGHV5-10-1	IGHD5-12	IGHJ6	9	13	21	24
1	1.2518778167250875E-4	TGTGCGAGACTCGGTGGCTACGGCTACTACTACTACTACTACATGGACGTCTGG	CARLGGYGYYYYYYMDVW	IGHV7-81	IGHD5-12	IGHJ6	8	13	21	24
1	1.2518778167250875E-4	TGTGCGAGACTGCCGAGTCAGTATTACTTTGATAGTAATTACTTTGAGTACTGG	CARLPSQYYFDSNYFEYW	IGHV3-20	IGHD3-22	IGHJ4	8	20	36	39
1	1.2518778167250875E-4	TGTGCGAGACTGGGGACTACGAGGTTTGGAGTGGTGGAATCATTTGACTACTGG	CARLGTTRFGVVESFDYW	IGHV4-4	IGHD3-3	IGHJ4	8	17	34	42
1	1.2518778167250875E-4	TGTGCGAGACATATCAGTAGTGGTTATTACTACGTCTACTACTTTGACTACTGG	CARHISSGYYYVYYFDYW	IGHV4-39	IGHD3-22	IGHJ4	11	15	34	36
1	1.2518778167250875E-4	TGTGCGAGACATATCAGTAGTGGTTATTACTACGTCTACTACTTTGACTACTGG	CARHISSGYYYVYYFDYW	IGHV4-55	IGHD3-22	IGHJ4	14	15	34	36
1	1.2518778167250875E-4	TGTGCGAGACAGGGGAGTTGGTATTACTACTACTACTACTACATGGACGTCTGG	CARQGSWYYYYYYYMDVW	IGHV4-39	IGHD3-10	IGHJ6	10	11	18	21
1	1.2518778167250875E-4	TGTGCGAGAGTAGGTTGGGTGGCGCAGTGGCTGGTACCTTGGTTCGACCCCTGG	CARVGWVAQWLVPWFDPW	IGHV3-53	IGHD6-19	IGHJ5	9	23	36	39
1	1.2518778167250875E-4	TGTGCGAGAGCTCCACGTGGGATTTTTGGAGTGGTTACCCACTTTGACTACTGG	CARAPRGIFGVVTHFDYW	IGHV3-33	IGHD3-3	IGHJ4	9	20	36	40
1	1.2518778167250875E-4	TGTGCGAGAGCTACGTATTACTATGATAGTAGTGGTTATTACGAGTCCTACTGG	CARATYYYDSSGYYESYW	IGHV3-48	IGHD3-22	IGHJ4	9	11	41	47
1	1.2518778167250875E-4	TGTGCGAGAGCTACGTATTACCATGATAGTAGTGGTTATTACGAGTCCTACTGG	CARATYYHDSSGYYESYW	IGHV3-33	IGHD3-22	IGHJ4	9	11	41	47
1	1.2518778167250875E-4	TGTGCGAGAGCCCACCTTACGATTTTTGGAGTGGTTAAAAACTTTGACTACTGG	CARAHLTIFGVVKNFDYW	IGHV4-34	IGHD3-3	IGHJ4	9	16	36	40
1	1.2518778167250875E-4	TGTGCGAGAGCCGCGCTAGGGCTTAAGTGGGAGCTACTCCCGTGGGACTACTGG	CARAALGLKWELLPWDYW	IGHV4-34	IGHD1-26	IGHJ4	9	25	37	45
1	1.2518778167250875E-4	TGTGCGAGAGCGCGGGTCAAGCAGCAGCTGGCGTCCTGGTACTTCGATCTCTGG	CARARVKQQLASWYFDLW	IGHV3-64	IGHD6-13	IGHJ2	9	12	30	35
1	1.2518778167250875E-4	TGTGCGAGAGCGGTCAATGGTGGCAGTGGCTGGGGTGATGCTTTTGATATCTGG	CARAVNGGSGWGDAFDIW	IGHV4-34	IGHD6-19	IGHJ3	9	22	32	35
1	1.2518778167250875E-4	TGTGCGAGAGGTTTAGGAGCAGCAGCTGAGGTTCGTGATGCTTTTGATATCTGG	CARGLGAAAEVRDAFDIW	IGHV4-4	IGHD6-13	IGHJ3	9	17	27	35
1	1.2518778167250875E-4	TGTGCGAGAGGTCCGATTTTTGGAGTGGTTATAACAGGAGCTATGGACGTCTGG	CARGPIFGVVITGAMDVW	IGHV1-8	IGHD3-3	IGHJ6	10	13	31	42
1	1.2518778167250875E-4	TGTGCGAGAGGTCGGAGGTCTCCACCAGTGGCTGCTACATTAGGTGACTACTGG	CARGRRSPPVAATLGDYW	IGHV3-47	IGHD6-19	IGHJ4	9	25	37	44
1	1.2518778167250875E-4	TGTGCGAGAGGTCGGAGGTCTCCACCAGTGGCTGCTACATTAGGTGACTACTGG	CARGRRSPPVAATLGDYW	IGHV4-34	IGHD6-19	IGHJ4	10	25	37	44
1	1.2518778167250875E-4	TGTGCGAGAGGGTGGTCGCTAATGGTGTATAACACCGGGGCTTTTGATATCTGG	CARGWSLMVYNTGAFDIW	IGHV1-8	IGHD2-8	IGHJ3	10	18	29	39
1	1.2518778167250875E-4	TGTGCGAGAGGGGGGACGATTTTTGGAGTGGTTATTGGGTGGTTCGACCCCTGG	CARGGTIFGVVIGWFDPW	IGHV1-8	IGHD3-3	IGHJ5	10	15	35	39
1	1.2518778167250875E-4	TGTGCGAGAGGGGGACCGGGTAGTTACTACTACTACTACGGTATGGACGTCTGG	CARGGPGSYYYYYGMDVW	IGHV1-8	IGHD6-13	IGHJ6	10	15	21	23
1	1.2518778167250875E-4	TGTGCGAGAGGGACGGTCGGATTGTCTAGCGGCAGCTGGTACATGGACTACTGG	CARGTVGLSSGSWYMDYW	IGHV4-31	IGHD6-13	IGHJ4	9	26	41	45
1	1.2518778167250875E-4	TGTGCGAGAGGGAATACGATTTTTGGAGTGGTTACTAATGCTTTTGATATCTGG	CARGNTIFGVVTNAFDIW	IGHV1-8	IGHD3-3	IGHJ3	10	14	33	37
1	1.2518778167250875E-4	TGTGCGAGAGGGAAGATGGCTACAATTAACTACTACTACGGTATGGACGTCTGG	CARGKMATINYYYGMDVW	IGHV3-11	IGHD5-24	IGHJ6	9	13	27	28
1	1.2518778167250875E-4	TGTGCGAGAGGAAGGGGGAAGTACCAGCTGCTAATTGATGCTTTTGATATCTGG	CARGRGKYQLLIDAFDIW	IGHV1-8	IGHD2-2	IGHJ3	10	19	32	35
1	1.2518778167250875E-4	TGTGCGAGAGATTCCCACTACGATTTTTGGAGTGGTTACTACTTTGACTACTGG	CARDSHYDFWSGYYFDYW	IGHV3-33	IGHD3-3	IGHJ4	11	18	35	36
1	1.2518778167250875E-4	TGTGCGAGAGATCTTGGGGGTATAGCAGTGGCCAATCATGCTTTTGATATCTGG	CARDLGGIAVANHAFDIW	IGHV4-4	IGHD6-19	IGHJ3	13	17	31	37
1	1.2518778167250875E-4	TGTGCGAGAGATCGGGACTACGGGCACTTTTGGGACTGGTACTTCGATCTCTGG	CARDRDYGHFWDWYFDLW	IGHV3-33	IGHD4-17	IGHJ2	12	15	22	34
1	1.2518778167250875E-4	TGTGCGAGAGATGTTTTTTACTATGAATCGGCGAGTTATGCTTTTGATATCTGG	CARDVFYYESASYAFDIW	IGHV3-11	IGHD3-10	IGHJ3	11	17	36	37
1	1.2518778167250875E-4	TGTGCGAGAGATAGCAGCTCGTCCGTCGGCTACTACTACGGTATGGACGTCTGG	CARDSSSSVGYYYGMDVW	IGHV4-31	IGHD6-6	IGHJ6	11	12	24	29
1	1.2518778167250875E-4	TGTGCGAGAGACCCTATAGCAGTGGCTGGTTTGATCGATGCTTTTGATATCTGG	CARDPIAVAGLIDAFDIW	IGHV3-30	IGHD6-19	IGHJ3	10	14	29	36
1	1.2518778167250875E-4	TGTGCGAGAGACCCTATAGCAGTGGCTGGTTTGATCGATGCTTTTGATATCTGG	CARDPIAVAGLIDAFDIW	IGHV3-33	IGHD6-19	IGHJ3	10	14	29	36
1	1.2518778167250875E-4	TGTGCGAGAGACCGAAAGGGAGATGGCTACAATTACTCCCCTGGGGACGTCTGG	CARDRKGDGYNYSPGDVW	IGHV3-53	IGHD5-24	IGHJ6	10	19	35	44
1	1.2518778167250875E-4	TGTGCGAGAGAGTATGATTTTTACAATGGTTATTACACCGGCATGGACTACTGG	CAREYDFYNGYYTGMDYW	IGHV4-31	IGHD3-3	IGHJ4	10	15	40	45
1	1.2518778167250875E-4	TGTGCGAGAGAGCCGGAGCTGGCTACAATGGGAGGGGGGGTCTTTGACTTCTGG	CAREPELATMGGGVFDFW	IGHV3-30	IGHD5-24	IGHJ4	10	15	28	41
1	1.2518778167250875E-4	TGTGCGAGAGAGCCAGTGGGGGGTTACTACTACTACTACGGTATGGACGTCTGG	CAREPVGGYYYYYGMDVW	IGHV4-28	IGHD1-26	IGHJ6	8	14	19	23
1	1.2518778167250875E-4	TGTGCGAGAGAGGTGGGGGGTGGATACAGTTATGGTCACCGTTTCGACCCCTGG	CAREVGGGYSYGHRFDPW	IGHV4-34	IGHD5-18	IGHJ5	9	19	35	42
1	1.2518778167250875E-4	TGTGCGAGAGAGAGGGGGGGGTATAGCAGCAGGGATGATGCTTTTGATATCTGG	CARERGGYSSRDDAFDIW	IGHV4-31	IGHD6-13	IGHJ3	10	18	31	34
1	1.2518778167250875E-4	TGTGCGAGAGAAATGAGCCCATATTGCGCTGGCGACTGTTTTTTCGGCTATTGG	CAREMSPYCAGDCFFGYW	IGHV1-68	IGHD2-21	IGHJ4	8	19	37	47
1	1.2518778167250875E-4	TGTGCGAACCATATCATTTCGCCTTTTAGATACTACTTCTACATGGACGCCTGG	CANHIISPFRYYFYMDAW	IGHV4-55	IGHD3-10	IGHJ6	6	7	12	30
1	1.2518778167250875E-4	TGTGCGAACAGCTATTATGATTTTTGGAGTGATCATTATACCCTTGACTATTGG	CANSYYDFWSDHYTLDYW	IGHV3-64	IGHD3-3	IGHJ4	6	12	41	43
1	1.2518778167250875E-4	TGTGCGAAGGGGGTGGCCTACGGTTCGGCGAGGTTTGGGTCTTTTGACTTCTGG	CAKGVAYGSARFGSFDFW	IGHV4-4	IGHD3-10	IGHJ3	6	17	31	40
1	1.2518778167250875E-4	TGTGCGAAGGATTTCTATCACAGTAGATCGGGGGGTTATCACAGTGACCTCTGG	CAKDFYHSRSGGYHSDLW	IGHV3-33	IGHD3-10	IGHJ5	24	27	38	45
1	1.2518778167250875E-4	TGTGCGAAACTCCTTGGGAGTTACTTATCCATCCACTATTATATGGACGTCTGG	CAKLLGSYLSIHYYMDVW	IGHV3-30	IGHD3-10	IGHJ6	6	15	22	34
1	1.2518778167250875E-4	TGTGCGAAAGATTTTCCCTTAGCGGGCAGCAGCTGGTACGAGGTTGACTACTGG	CAKDFPLAGSSWYEVDYW	IGHV3-60	IGHD6-13	IGHJ4	11	25	39	43
1	1.2518778167250875E-4	TGTGCGAAAGATTTGGGTTTCGGGGAGTTAATCCGCGACTACTTTGACTACTGG	CAKDLGFGELIRDYFDYW	IGHV3-60	IGHD3-10	IGHJ4	11	18	29	37
1	1.2518778167250875E-4	TGTGCGAAAGATTTGGGTTTCGGGGAGTTAATCCGCGACTACTTTGACTACTGG	CAKDLGFGELIRDYFDYW	IGHV4-31	IGHD3-10	IGHJ4	11	18	29	37
1	1.2518778167250875E-4	TGTGCGAAAGATTTGGGAGTGGATAGCAGTGGCTGGTACTCCCAGGTGGGCTGG	CAKDLGVDSSGWYSQVGW	IGHV4-31	IGHD6-19	IGHJ4	11	22	38	50
1	1.2518778167250875E-4	TGTGCGAAAGATCCCTTTTACGATTTTTGGAGTGGTTATTATTTTGACTACTGG	CAKDPFYDFWSGYYFDYW	IGHV4-31	IGHD3-3	IGHJ4	12	17	41	42
1	1.2518778167250875E-4	TGTGCGAAAGATCGCGGTGGCGATAAGTGGAACTATGATGCTTTTGATGTCTGG	CAKDRGGDKWNYDAFDVW	IGHV3-23	IGHD1-7	IGHJ3	12	22	33	34
1	1.2518778167250875E-4	TGTGCGAAAGATCAGGGGTGGTTCGGGAGCCATGGATACTACTTTGACTACTGG	CAKDQGWFGSHGYYFDYW	IGHV3-21	IGHD3-10	IGHJ4	12	18	26	36
1	1.2518778167250875E-4	TGTGCACACTTTACCTATTACTATGGTTCGGGGAGCTACTACTTTGACTACTGG	CAHFTYYYGSGSYYFDYW	IGHV2-5	IGHD3-10	IGHJ4	8	11	34	36
1	1.2518778167250875E-4	TGTGCAACCCTGGGGGTTCGGGGAGTTGTCCACTACTACGGTATGGACGTCTGG	CATLGVRGVVHYYGMDVW	IGHV1-24	IGHD3-10	IGHJ6	7	14	26	31
1	1.2518778167250875E-4	TGTGCAAGAGAGGCAGTGATGGAATACTACTACTACTACGGTATGGACGTCTGG	CAREAVMEYYYYYGMDVW	IGHV3-13	IGHD6-19	IGHJ6	10	12	17	24
1	1.2518778167250875E-4	TGTGCAAAAGATAATTCGTATTACTATGATAGTAGGGGTGCTTTTGATATCTGG	CAKDNSYYYDSRGAFDIW	IGHV3-43	IGHD3-22	IGHJ3	12	16	34	38
1	1.2518778167250875E-4	TGTGGTCGATTAGGGGGCTACGGTGACTACCTTTTATCGTGGTTCGACCCCTGG	CGRLGGYGDYLLSWFDPW	IGHV4-31	IGHD4-17	IGHJ5	3	17	29	39
1	1.2518778167250875E-4	TGTGGGAGAGACGGCTATTGGACTGCATCTAAAATAAAAGGTTTTGATGTTTGG	CGRDGYWTASKIKGFDVW	IGHV1-67	IGHD2-21	IGHJ3	10	20	25	41
1	1.2518778167250875E-4	TGTGTCAGAGATGTCCCGGTGACTCCTCGGGGGAGTGGTCTTCATATCTGG	CVRDVPVTPRGSGLHIW	IGHV3-72	IGHD3-16	IGHJ3	11	28	35	43
1	1.2518778167250875E-4	TGTGTGAGAGAAGGTTATAGCAGTGGCCGGGCCCCTGCCTTTGATTTCTGG	CVREGYSSGRAPAFDFW	IGHV3-52	IGHD6-19	IGHJ4	9	15	26	38
1	1.2518778167250875E-4	TGTGTGAAAGACCGGTGGGGAGATGGCTATAGTTACTTCCTTGACCGCTGG	CVKDRWGDGYSYFLDRW	IGHV3-60	IGHD5-24	IGHJ5	10	19	35	42
1	1.2518778167250875E-4	TGTGCCAGAGTAACCATGTTGGAGTGGTCGGTTGATGCTTTTGATATCTGG	CARVTMLEWSVDAFDIW	IGHV4-31	IGHD3-3	IGHJ3	9	18	27	32
1	1.2518778167250875E-4	TGTGCGACAGATGGAACAAATTACTATGGTTCGGCGAGTCTTCACTACTGG	CATDGTNYYGSASLHYW	IGHV5-10-1	IGHD3-10	IGHJ4	6	19	38	43
1	1.2518778167250875E-4	TGTGCGACAAGAAAGAGTGGGAGTTACGGGGCGGACTGGTTCGAGCCCTGG	CATRKSGSYGADWFEPW	IGHV1-67	IGHD1-26	IGHJ5	3	15	26	34
1	1.2518778167250875E-4	TGTGCGAGTCTAACGGGTGATACTGGGGGCTACTGGTGGTTCGACCCCTGG	CASLTGDTGGYWWFDPW	IGHV4-31	IGHD1-26	IGHJ5	7	19	33	36
1	1.2518778167250875E-4	TGTGCGAGCGGGGGGGCTGGTGACTACGGTGACTACTACTTTGACTACTGG	CASGGAGDYGDYYFDYW	IGHV3-48	IGHD4-17	IGHJ4	7	20	32	33
1	1.2518778167250875E-4	TGTGCGAGGGCCGGCTCGGGAGATGGCTACAATTACCCGTTTGACTACTGG	CARAGSGDGYNYPFDYW	IGHV3-33	IGHD5-24	IGHJ4	7	19	35	39
1	1.2518778167250875E-4	TGTGCGAGGGGCGACTATTACGATTTTTTGAGTGGTTACTTTGACTACTGG	CARGDYYDFLSGYFDYW	IGHV4-34	IGHD3-3	IGHJ4	11	15	35	36
1	1.2518778167250875E-4	TGTGCGAGGGGACTATGGTTCGGGGAGTTATCTGATGCTTTTGATATCTGG	CARGLWFGELSDAFDIW	IGHV4-4	IGHD3-10	IGHJ3	7	11	30	32
1	1.2518778167250875E-4	TGTGCGAGATTCGAGGCACAAGACTACGGTGGTGTTCACTTTGACTACTGG	CARFEAQDYGGVHFDYW	IGHV4-55	IGHD4-23	IGHJ4	9	21	32	37
1	1.2518778167250875E-4	TGTGCGAGATCCCCCCCCGGGCAGCTCGTCCGGGCTGCCTTTGACTACTGG	CARSPPGQLVRAAFDYW	IGHV1-46	IGHD6-6	IGHJ4	8	20	32	38
1	1.2518778167250875E-4	TGTGCGAGACTTGGGAGAGGTCCTGGGGTCGACTGGTACTTCGATCTCTGG	CARLGRGPGVDWYFDLW	IGHV4-39	IGHD1-26	IGHJ2	9	11	16	31
1	1.2518778167250875E-4	TGTGCGAGACTTAGCGTTACTATGATAGTAGGGTGGTACTTCGATCTCTGG	CARLSVTMIVGWYFDLW	IGHV4-31	IGHD3-22	IGHJ2	8	16	30	33
1	1.2518778167250875E-4	TGTGCGAGACTCTACGATTTTTGGAGTGGTACCGATGCTTTTGATATCTGG	CARLYDFWSGTDAFDIW	IGHV1-3	IGHD3-3	IGHJ3	8	12	29	33
1	1.2518778167250875E-4	TGTGCGAGACTGACCCGAGGCTACACACCCGCCTACGCCTATGACTACTGG	CARLTRGYTPAYAYDYW	IGHV5-10-1	IGHD5-24	IGHJ4	9	18	24	41
1	1.2518778167250875E-4	TGTGCGAGACTAGGAGACGTATTACGATTTTTGGAGTGGTTTGACTACTGG	CARLGDVLRFLEWFDYW	IGHV4-39	IGHD3-3	IGHJ4	9	16	38	39
1	1.2518778167250875E-4	TGTGCGAGACCGAGTGGGAGCTACTACTACTACTACGGTATGGACGTCTGG	CARPSGSYYYYYGMDVW	IGHV5-10-1	IGHD1-26	IGHJ6	9	12	20	21
1	1.2518778167250875E-4	TGTGCGAGACGCGCCGGGGATCATAGTAGTGGGTACTACTTTGACTACTGG	CARRAGDHSSGYYFDYW	IGHV1-46	IGHD3-22	IGHJ4	8	22	31	32
1	1.2518778167250875E-4	TGTGCGAGACATTTCCCGCCAGAGAGCAGTGGCTGGTACTACGACCCCTGG	CARHFPPESSGWYYDPW	IGHV4-28	IGHD6-19	IGHJ5	18	24	38	41
1	1.2518778167250875E-4	TGTGCGAGACATGGATTGAATGACTACAGATTTTACTGGTTCGACTCCTGG	CARHGLNDYRFYWFDSW	IGHV4-39	IGHD4-11	IGHJ5	12	19	28	34
1	1.2518778167250875E-4	TGTGCGAGACAGTCGCCTCTATGGTTCGGGGAGTCCCCAGTTGACTACTGG	CARQSPLWFGESPVDYW	IGHV4-39	IGHD3-10	IGHJ4	10	18	33	40
1	1.2518778167250875E-4	TGTGCGAGAGTGGGGGCGTATTACGATATTTTGACTGGTTATAGCGACTGG	CARVGAYYDILTGYSDW	IGHV3-33	IGHD3-9	IGHJ4	9	16	41	46
1	1.2518778167250875E-4	TGTGCGAGAGTATATTATGATTTTATGTGGGGGACCTATTTTGACCACTGG	CARVYYDFMWGTYFDHW	IGHV3-53	IGHD3-16	IGHJ4	9	12	21	35
1	1.2518778167250875E-4	TGTGCGAGAGCCCCAATTACTATGATAGTAGTGAATGCTTTTGATATCTGG	CARAPITMIVVNAFDIW	IGHV4-31	IGHD3-22	IGHJ3	9	15	32	34
1	1.2518778167250875E-4	TGTGCGAGAGGTTTGACTGGAATTAGTGACCCTTATCACTATGACTTGTGG	CARGLTGISDPYHYDLW	IGHV5-10-1	IGHD3-9	IGHJ4	8	11	19	37
1	1.2518778167250875E-4	TGTGCGAGAGGCTGCGGTATGGTTCGGACTGACAACTGCCTCGACCCCTGG	CARGCGMVRTDNCLDPW	IGHV4-31	IGHD3-10	IGHJ5	9	17	26	31
1	1.2518778167250875E-4	TGTGCGAGAGGCCCCTTTGGGTCTATAGGAGGAGCTGGAGAAGACTACTGG	CARGPFGSIGGAGEDYW	IGHV4-34	IGHD6-13	IGHJ4	12	23	37	42
1	1.2518778167250875E-4	TGTGCGAGAGGCGTTGAATTACTATGGTTCGGGACTTACTTTGACTACTGG	CARGVELLWFGTYFDYW	IGHV1-8	IGHD3-10	IGHJ4	11	17	32	36
1	1.2518778167250875E-4	TGTGCGAGAGGGCTTAGTGGTTATTATCCCTTTAGTGCTTTTGATATCTGG	CARGLSGYYPFSAFDIW	IGHV1-8	IGHD3-22	IGHJ3	10	14	25	35
1	1.2518778167250875E-4	TGTGCGAGAGGGCACCCCGGTGACCATCGGAACGGTGGGTTCGACCCCTGG	CARGHPGDHRNGGFDPW	IGHV3-30	IGHD4-17	IGHJ5	9	17	23	37
1	1.2518778167250875E-4	TGTGCGAGAGGGGGCGATTTTTGGGGTTTGGACTACTACATGGACGTCTGG	CARGGDFWGLDYYMDVW	IGHV1-8	IGHD3-3	IGHJ6	10	14	23	31
1	1.2518778167250875E-4	TGTGCGAGAGGGGGCAGCTCGGACTACTACTACTACGGTACGGACGTCTGG	CARGGSSDYYYYGTDVW	IGHV4-34	IGHD6-6	IGHJ6	10	13	20	22
1	1.2518778167250875E-4	TGTGCGAGAGGGGAGTATAGCAGTGGCTGGGTGGAATACTTCCAGCACTGG	CARGEYSSGWVEYFQHW	IGHV1-8	IGHD6-19	IGHJ1	10	14	29	33
1	1.2518778167250875E-4	TGTGCGAGAGATCTATCGATTTTTGGAGTGGTTATTTTCATGGACGTCTGG	CARDLSIFGVVIFMDVW	IGHV3-7	IGHD3-3	IGHJ6	17	18	35	38
1	1.2518778167250875E-4	TGTGCGAGAGATCCCGGGGGATATTGTAGTAGTACCAGCTGCCCAAACTGG	CARDPGGYCSSTSCPNW	IGHV3-30	IGHD2-2	IGHJ4	12	18	41	46
1	1.2518778167250875E-4	TGTGCGAGAGATCGTACAGCTATGGGCTACTACTACTACATGGACGTCTGG	CARDRTAMGYYYYMDVW	IGHV3-33	IGHD5-18	IGHJ6	12	14	24	26
1	1.2518778167250875E-4	TGTGCGAGAGATCGGGGTCATTACTATGATAGTAGTGACTTTGACTACTGG	CARDRGHYYDSSDFDYW	IGHV4-39	IGHD3-22	IGHJ4	8	19	36	37
1	1.2518778167250875E-4	TGTGCGAGAGATCATCTATGGGTGGGCTACTACTACGGTATGGACGTCTGG	CARDHLWVGYYYGMDVW	IGHV4-31	IGHD3-10	IGHJ6	12	15	20	26
1	1.2518778167250875E-4	TGTGCGAGAGATCAGGATACAGCTCTGGATCACTACGCTATGGACGTCTGG	CARDQDTALDHYAMDVW	IGHV3-33	IGHD5-18	IGHJ6	12	14	27	39
1	1.2518778167250875E-4	TGTGCGAGAGATCAGGATACAGCTCTGGATCACTACGCTATGGACGTCTGG	CARDQDTALDHYAMDVW	IGHV4-31	IGHD5-18	IGHJ6	12	14	27	39
1	1.2518778167250875E-4	TGTGCGAGAGATGTCTACGAGCCTGGTCGTCCGGCCCCCATTGACACCTGG	CARDVYEPGRPAPIDTW	IGHV1-67	IGHD6-6	IGHJ5	15	26	33	42
1	1.2518778167250875E-4	TGTGCGAGAGATGGGAACTACGGAGGTTCATATGATGCTATTGATATCTGG	CARDGNYGGSYDAIDIW	IGHV1-18	IGHD1-7	IGHJ3	11	13	21	31
1	1.2518778167250875E-4	TGTGCGAGAGATGGGAACTACGGAGGTTCATATGATGCTATTGATATCTGG	CARDGNYGGSYDAIDIW	IGHV3-53	IGHD1-7	IGHJ3	11	13	21	31
1	1.2518778167250875E-4	TGTGCGAGAGATGGATTTTGGAGTGGTTATTATTTCTGGTTCGACCCCTGG	CARDGFWSGYYFWFDPW	IGHV4-31	IGHD3-3	IGHJ5	11	15	32	35
1	1.2518778167250875E-4	TGTGCGAGAGACTTGTACGAGCCAGGTCGTCCGGCCCCCATTGACTCCTGG	CARDLYEPGRPAPIDSW	IGHV3-30	IGHD6-6	IGHJ4	10	22	33	40
1	1.2518778167250875E-4	TGTGCGAGAGACATGTACGAGCCAGGTCGTCCGGCCCCCGTTGACTCTTGG	CARDMYEPGRPAPVDSW	IGHV3-48	IGHD6-6	IGHJ4	10	22	33	40
1	1.2518778167250875E-4	TGTGCGAGAGACATGTACGAGCCAGGTCGTCCGGCCCCCATTGACTCCTGG	CARDMYEPGRPAPIDSW	IGHV4-31	IGHD6-6	IGHJ4	10	22	33	40
1	1.2518778167250875E-4	TGTGCGAGAGACATGTACGAGCCAGGTCGTCCGGCCCCCATTGACTCCTGG	CARDMYEPGRPAPIDSW	IGHV3-66	IGHD6-6	IGHJ5	10	22	33	42
1	1.2518778167250875E-4	TGTGCGAGAGAGGCGATGGGTTCGAGAAACCATCATATCTTTGACCAGTGG	CAREAMGSRNHHIFDQW	IGHV3-33	IGHD3-10	IGHJ4	10	27	32	38
1	1.2518778167250875E-4	TGTGCGAGAGAGGGCTATAGTGCCTACGATTACGGTGCTTTTGATATCTGG	CAREGYSAYDYGAFDIW	IGHV3-11	IGHD5-12	IGHJ3	10	15	33	35
1	1.2518778167250875E-4	TGTGCGAGAGAGGGGAATATTGTGACCCCTCGGAGTGCTTTTGATATCTGG	CAREGNIVTPRSAFDIW	IGHV3-53	IGHD2-21	IGHJ3	10	16	23	35
1	1.2518778167250875E-4	TGTGCGAGAATTCAAGATGGCTACAATTATGACGATGCTTTTGATATCTGG	CARIQDGYNYDDAFDIW	IGHV4-28	IGHD5-24	IGHJ3	9	14	28	33
1	1.2518778167250875E-4	TGTGCGAGAAAATATTGTAGTGGTGGTAGCTGCTCCTACTTTGACTACTGG	CARKYCSGGSCSYFDYW	IGHV4-28	IGHD2-15	IGHJ4	10	11	33	35
1	1.2518778167250875E-4	TGTGCGAGAAAAGAGGATTTTGACTGGTCGGGTCACGCTTTTGACTACTGG	CARKEDFDWSGHAFDYW	IGHV3-21	IGHD3-9	IGHJ4	8	16	27	39
1	1.2518778167250875E-4	TGTGCGAACCCTCGGGTGGCAGCTGGCTACTACTACGGTATGGACGTCTGG	CANPRVAAGYYYGMDVW	IGHV4-4	IGHD2-2	IGHJ6	6	18	25	26
1	1.2518778167250875E-4	TGTGCGAAAGCTGGGGTCATTCATGACTACGGTGACTTTTTTGACTGCTGG	CAKAGVIHDYGDFFDCW	IGHV3-23	IGHD4-17	IGHJ4	9	20	36	39
1	1.2518778167250875E-4	TGTGCGAAAGATTTTGGTTTTGGAGCTATGGACAACTGGTTCGACCCCTGG	CAKDFGFGAMDNWFDPW	IGHV3-11	IGHD3-3	IGHJ5	11	17	24	31
1	1.2518778167250875E-4	TGTGCGAAAGATTTCGGTATAACTGGAACCCTTGATGCTTTTGATATCTGG	CAKDFGITGTLDAFDIW	IGHV3-64	IGHD1-20	IGHJ3	11	14	28	32
1	1.2518778167250875E-4	TGTGCGAAAGATTACATGGTGGGAGCTACTATCACCCAGTTTGACTACTGG	CAKDYMVGATITQFDYW	IGHV3-21	IGHD1-26	IGHJ4	11	18	30	39
1	1.2518778167250875E-4	TGTGCGAAAGATCGAGGCGGAGTAGTACCAACAGATGCTTTTGATATCTGG	CAKDRGGVVPTDAFDIW	IGHV3-53	IGHD2-2	IGHJ3	12	20	29	33
1	1.2518778167250875E-4	TGTGCGAAAGATCGAGGCGGAGTAGTACCAACAGATGCTTTTGATATCTGG	CAKDRGGVVPTDAFDIW	IGHV3-48	IGHD2-2	IGHJ3	12	20	29	33
1	1.2518778167250875E-4	TGTGCGAAAGATCGAGGCGGAGTAGTACCAACAGATGCTTTTGATATCTGG	CAKDRGGVVPTDAFDIW	IGHV4-31	IGHD2-2	IGHJ3	12	20	29	33
1	1.2518778167250875E-4	TGTGCGAAAGATCGAGGCGGAGTAGTACCAACAGATGCTTTCGATATCTGG	CAKDRGGVVPTDAFDIW	IGHV3-30	IGHD2-2	IGHJ3	12	20	29	33
1	1.2518778167250875E-4	TGTGCGAAAGATCACGCAGTGGGAGCTACTACCCCCGGTACGGATTACTGG	CAKDHAVGATTPGTDYW	IGHV3-60	IGHD1-26	IGHJ4	12	17	31	45
1	1.2518778167250875E-4	TGTGCGAAAGAGGCTCTCCTGGGAGACTATGGTTCGGGCATTGACTACTGG	CAKEALLGDYGSGIDYW	IGHV3-65	IGHD3-10	IGHJ4	0	25	37	40
1	1.2518778167250875E-4	TGTGCGAAAGAAAAGGAGGGTGGATACACCTATGGCACGCCTGACTATTGG	CAKEKEGGYTYGTPDYW	IGHV4-31	IGHD5-18	IGHJ4	10	19	34	41
1	1.2518778167250875E-4	TGTGCACGCTCAATGCATGGTGGCGACGATTACTGGTACTTCGATCCCTGG	CARSMHGGDDYWYFDPW	IGHV2-5	IGHD5-12	IGHJ2	6	19	29	30
1	1.2518778167250875E-4	TGTGCACGAGTGGGGGCTACTTATCATTCCTACTACTACATGGACGTCTGG	CARVGATYHSYYYMDVW	IGHV1-24	IGHD1-26	IGHJ6	5	8	20	29
1	1.2518778167250875E-4	TGTGCAACACTTTATTCCCTGGATCAGGTGCTATTCGGGGGGACAGGCTGG	CATLYSLDQVLFGGTGW	IGHV3-47	IGHD2-21	IGHJ4	6	28	35	47
1	1.2518778167250875E-4	TGTACCGCAGATATTCGATATGATTATAATTATGGGCCCTTTGACTACTGG	CTADIRYDYNYGPFDYW	IGHV3-15	IGHD3-16	IGHJ4	11	18	25	38
1	1.2518778167250875E-4	TGTACGAGAGGGCTGGTTCGGGGAATCATTATAACGTACTTTGACTACTGG	CTRGLVRGIIITYFDYW	IGHV1-8	IGHD3-10	IGHJ4	10	13	35	36
1	1.2518778167250875E-4	TGTACAAAAGCGGCAGTGGCTGGTACCCTCTTGGATGCTTTTGATATCCGG	CTKAAVAGTLLDAFDIR	IGHV3-9	IGHD6-19	IGHJ3	9	12	25	33
1	1.2518778167250875E-4	TGTAAGGTCTTTCACTATATAGCAGCAGCTGGTCATAAGTTCGACCCCTGG	CKVFHYIAAAGHKFDPW	IGHV3-49	IGHD6-13	IGHJ5	3	17	32	38
1	1.2518778167250875E-4	TGTGTGAGGGACGATGCCTACAGAGGTGTTGATGGTTTTGACATCTGG	CVRDDAYRGVDGFDIW	IGHV3-16	IGHD4-11	IGHJ3	7	13	22	29
1	1.2518778167250875E-4	TGTGCTCGAGTTGAGATTGGTCATAGTTGTTACTGGTTCGACCCCTGG	CARVEIGHSCYWFDPW	IGHV3-23	IGHD3-22	IGHJ5	4	20	26	31
1	1.2518778167250875E-4	TGTGCTCGAGTTGAGATTGGTCATAGTTGTTACTGGTTCGACCCCTGG	CARVEIGHSCYWFDPW	IGHV3-66	IGHD3-22	IGHJ5	4	20	26	31
1	1.2518778167250875E-4	TGTGCCAGAGCGGGCTACGGTGGTAATTGGGGCCCCTTTGACTACTGG	CARAGYGGNWGPFDYW	IGHV4-30-2	IGHD4-23	IGHJ4	9	14	25	35
1	1.2518778167250875E-4	TGTGCCAGAGATGCAGGGCAGTGGCTGGACGGGGGGTTTGACTACTGG	CARDAGQWLDGGFDYW	IGHV4-30-2	IGHD6-19	IGHJ4	11	17	27	36
1	1.2518778167250875E-4	TGTGCGGCAGCTGCTACTTACTACTACTACTACTACATGGACGTCTGG	CAAAATYYYYYYMDVW	IGHV3-21	IGHD2-15	IGHJ6	5	8	16	17
1	1.2518778167250875E-4	TGTGCGGGATCTCAGGGGGCGGGGCGCTACTACGGTATGGACGTCTGG	CAGSQGAGRYYGMDVW	IGHV1-58	IGHD3-10	IGHJ6	6	19	23	26
1	1.2518778167250875E-4	TGTGCGGGAAGAAGAGTCCTGGGGGGGGACAGCTGGTTCGACCCCTGG	CAGRRVLGGDSWFDPW	IGHV4-31	IGHD3-16	IGHJ5	5	19	24	28
1	1.2518778167250875E-4	TGTGCGATTAGTGCCTACGATTCGTACTACTACGGTATGGACGTCTGG	CAISAYDSYYYGMDVW	IGHV1-46	IGHD5-12	IGHJ6	6	8	21	24
1	1.2518778167250875E-4	TGTGCGACCCTGACTACGCCGGATGACCACTATGGTATGGACGTCTGG	CATLTTPDDHYGMDVW	IGHV3-30	IGHD3-10	IGHJ3	6	28	35	43
1	1.2518778167250875E-4	TGTGCGACCGGGAACGTATTACTATGGTTCGGGGAGTTGATAAGCTGG	CATGNVLLWFGELISW	IGHV4-4	IGHD3-10	IGHJ4	6	13	37	44
1	1.2518778167250875E-4	TGTGCGACCGGGAACGTATTACTATGGTTCGGGGAGTTGATAAGCTGG	CATGNVLLWFGELISW	IGHV4-34	IGHD3-10	IGHJ4	6	13	37	44
1	1.2518778167250875E-4	TGTGCGAGTCGCCCCCTGGGGATCGGGATAAAACATACTGACTACTGG	CASRPLGIGIKHTDYW	IGHV4-4	IGHD7-27	IGHJ4	7	15	23	38
1	1.2518778167250875E-4	TGTGCGAGGCGGGGCATACTGACGTGGCGAGTCGCCATGGACGTCTGG	CARRGILTWRVAMDVW	IGHV1-46	IGHD1-14	IGHJ6	7	21	26	35
1	1.2518778167250875E-4	TGTGCGAGGGTCGATATTTTGACTGGTTATTCTCCCCTGGACGTCTGG	CARVDILTGYSPLDVW	IGHV3-64	IGHD3-9	IGHJ6	7	11	30	37
1	1.2518778167250875E-4	TGTGCGAGGGCCATCCGGATATATAGTTTTGGTTCCTTTGACTACTGG	CARAIRIYSFGSFDYW	IGHV4-34	IGHD5-12	IGHJ4	7	16	22	35
1	1.2518778167250875E-4	TGTGCGAGACTTAGAGATGGCTACCGCCTTGCCTGGTTCGACCCCTGG	CARLRDGYRLAWFDPW	IGHV5-10-1	IGHD5-24	IGHJ5	9	11	23	32
1	1.2518778167250875E-4	TGTGCGAGACTACGAGGGTGGATACAGCTATGGTACCTTGACTACTGG	CARLRGWIQLWYLDYW	IGHV4-39	IGHD5-18	IGHJ4	9	17	32	33
1	1.2518778167250875E-4	TGTGCGAGACCAAGGTATAGTAGCACCTGGTACTACTTTGACTCCTGG	CARPRYSSTWYYFDSW	IGHV4-39	IGHD6-13	IGHJ4	9	13	28	29
1	1.2518778167250875E-4	TGTGCGAGACGTTACGGTGACTACCCCTACTGTTACTTCGATCTCTGG	CARRYGDYPYCYFDLW	IGHV4-39	IGHD4-17	IGHJ2	9	12	23	26
1	1.2518778167250875E-4	TGTGCGAGACATCGGGGGTGGATACAGCTATGGTACCTTGACTACTGG	CARHRGWIQLWYLDYW	IGHV3-53	IGHD5-18	IGHJ4	12	17	32	33
1	1.2518778167250875E-4	TGTGCGAGACATACGGGGCAGCTGGTACCGTCCTGCCCTGACTACTGG	CARHTGQLVPSCPDYW	IGHV5-10-1	IGHD2-2	IGHJ4	11	17	27	38
1	1.2518778167250875E-4	TGTGCGAGAGTTCGTCGCCCGCACCAGTGGCTGGGGGCAACTTACTGG	CARVRRPHQWLGATYW	IGHV3-21	IGHD6-19	IGHJ4	9	24	33	42
1	1.2518778167250875E-4	TGTGCGAGAGTGGAGGATTACTATGATAGTAGTGGTCTTGACTACTGG	CARVEDYYDSSGLDYW	IGHV4-34	IGHD3-22	IGHJ4	9	16	35	37
1	1.2518778167250875E-4	TGTGCGAGAGTATTCAGTGGTTATTACCGGGGCTACTTTGACTACTGG	CARVFSGYYRGYFDYW	IGHV3-30	IGHD3-22	IGHJ4	9	15	26	32
1	1.2518778167250875E-4	TGTGCGAGAGCTGCTTGGGGGAGTTATCGGGATGCTTTTGATATCTGG	CARAAWGSYRDAFDIW	IGHV3-33	IGHD3-16	IGHJ3	9	14	28	30
1	1.2518778167250875E-4	TGTGCGAGAGCTGCTTGGGGGAGTTATCGGGATGCTTTTGATATCTGG	CARAAWGSYRDAFDIW	IGHV4-34	IGHD3-16	IGHJ3	9	14	28	30
1	1.2518778167250875E-4	TGTGCGAGAGCCGATTGTAGTAGTACCACCTGCCCCTTTGACTACTGG	CARADCSSTTCPFDYW	IGHV3-21	IGHD2-2	IGHJ4	9	13	32	35
1	1.2518778167250875E-4	TGTGCGAGAGGCGTCGATTTTTTGACTGGTTACAGAATGGACGTCTGG	CARGVDFLTGYRMDVW	IGHV4-34	IGHD3-9	IGHJ6	11	14	31	36
1	1.2518778167250875E-4	TGTGCGAGAGGCACAGTAAGTGCTACCCGCGGTGAATTTCGTATCTGG	CARGTVSATRGEFRIW	IGHV1-8	IGHD4-11	IGHJ3	11	12	18	41
1	1.2518778167250875E-4	TGTGCGAGAGGGGGTATAGCAGTGGCTGGTAGGGGGATTGACTACTGG	CARGGIAVAGRGIDYW	IGHV1-8	IGHD6-19	IGHJ4	10	11	30	37
1	1.2518778167250875E-4	TGTGCGAGAGGGGGCGCGCGATTGGAGACCCTCGCCCTTAAATACTGG	CARGGARLETLALKYW	IGHV1-8	IGHD3-3	IGHJ4	10	21	26	42
1	1.2518778167250875E-4	TGTGCGAGAGGGGGCGCGCGATTGGAGACGCTCGCCCTCAAATACTGG	CARGGARLETLALKYW	IGHV4-34	IGHD3-3	IGHJ5	10	21	26	44
1	1.2518778167250875E-4	TGTGCGAGAGGGGGACCCCCGGTGGTAGCTGGGACTTTGGACTTCTGG	CARGGPPVVAGTLDFW	IGHV4-59	IGHD2-15	IGHJ4	9	20	30	33
1	1.2518778167250875E-4	TGTGCGAGAGGGGACTACGGTGACCTTTACTGGTACTTCGATCTCTGG	CARGDYGDLYWYFDLW	IGHV3-21	IGHD4-17	IGHJ2	9	12	23	27
1	1.2518778167250875E-4	TGTGCGAGAGGGGACTACGGTGACCTTTACTGGTACTTCGATCTCTGG	CARGDYGDLYWYFDLW	IGHV1-8	IGHD4-17	IGHJ2	10	12	23	27
1	1.2518778167250875E-4	TGTGCGAGAGGAATGGTAGCTGCTGGAGGCGGGTGGTTCGACCCCTGG	CARGMVAAGGGWFDPW	IGHV1-8	IGHD2-15	IGHJ5	10	13	23	33
1	1.2518778167250875E-4	TGTGCGAGAGATTCCAATTTGTATTATTATGATAGTGGTGTTAAGTGG	CARDSNLYYYDSGVKW	IGHV3-21	IGHD3-22	IGHJ1	11	20	39	45
1	1.2518778167250875E-4	TGTGCGAGAGATCCAGGATACAGCTATGGTAGTGGAATTGACTACTGG	CARDPGYSYGSGIDYW	IGHV3-30	IGHD5-18	IGHJ4	12	15	29	37
1	1.2518778167250875E-4	TGTGCGAGAGATCGGTTGGATAGCAGCAGCTGGGAGATTGACTACTGG	CARDRLDSSSWEIDYW	IGHV4-4	IGHD6-13	IGHJ4	12	19	32	37
1	1.2518778167250875E-4	TGTGCGAGAGATCACTACTATGATAGTAGTGGTTATTATGACTACTGG	CARDHYYDSSGYYDYW	IGHV3-21	IGHD3-22	IGHJ4	12	15	37	38
1	1.2518778167250875E-4	TGTGCGAGAGATGTCCCGGCTAGTGGACCCCCCCTACTTGACTACTGG	CARDVPASGPPLLDYW	IGHV3-53	IGHD1-26	IGHJ4	11	20	25	37
1	1.2518778167250875E-4	TGTGCGAGAGATGGGGGCAATGACTACGGTGACCAACTTGACTACTGG	CARDGGNDYGDQLDYW	IGHV3-11	IGHD4-17	IGHJ4	11	19	32	37
1	1.2518778167250875E-4	TGTGCGAGAGATAAGTACGATTTTTGGAGTGGTTATACTGACTACTGG	CARDKYDFWSGYTDYW	IGHV3-33	IGHD3-3	IGHJ4	11	15	35	38
1	1.2518778167250875E-4	TGTGCGAGAGACCCAACCCCCTATTTCAGAGGTGCTTTTGATATCTGG	CARDPTPYFRGAFDIW	IGHV1-46	IGHD2-21	IGHJ3	10	20	24	32
1	1.2518778167250875E-4	TGTGCGAGAGACCAGCGGGGAAGTTTTTCTGAATATTTTTCTTACTGG	CARDQRGSFSEYFSYW	IGHV1-46	IGHD3-9	IGHJ4	10	32	38	42
[truncated: 282 more rows]
