# Supplementary material for: Biomarkers and Immune Repertoire Metrics Identified by Peripheral Blood Transcriptomic Sequencing Reveal the Pathogenesis of COVID-19
Source: Front Immunol. 2021 Aug 24;12:677025. doi: 10.3389/fimmu.2021.677025 (PMC8421539; doi:10.3389/fimmu.2021.677025)
Supplement: Supplementary file 1 [file DataSheet_1.zip › TCR_BCR/IGH/convert.SRR12007854.clonotypes.IGH.txt]

count	freq	cdr3nt	cdr3aa	v	d	j	VEnd	DStart	DEnd	JStart
241	0.02999377722464219	TGTGCGGCCCTGGGTCCGGGTTGGACAGCAGTTGCTTATGGACACACTGACTACTGG	CAALGPGWTAVAYGHTDYW	IGHV3-23	IGHD6-19	IGHJ4	5	26	35	47
179	0.022277535780958306	TGTGCGAGAGACGTCGTTGGAGTGTCTGGCCACGACCACTGG	CARDVVGVSGHDHW	IGHV1-2	IGHD3-3	IGHJ5	10	16	23	32
89	0.011076540136901058	TGTGCGAGAGACATCGTTGGAGTGTCTGGCCACGACCGCTGG	CARDIVGVSGHDRW	IGHV1-18	IGHD3-3	IGHJ5	10	16	23	32
74	0.009209707529558183	TGTGCGAGAGACATCGTTGGAGTGTCTGGCCACGACCACTGG	CARDIVGVSGHDHW	IGHV1-18	IGHD3-3	IGHJ5	10	16	23	32
44	0.005476042314872433	TGTGCGAGAGACATCGTTGGAGTGTCTGGCCACGACCGCTGG	CARDIVGVSGHDRW	IGHV1-2	IGHD3-3	IGHJ5	10	16	23	32
44	0.005476042314872433	TGTGCGAGAGACATCGTTGGAGTGTCTGGCCACGACCACTGG	CARDIVGVSGHDHW	IGHV1-2	IGHD3-3	IGHJ5	10	16	23	32
39	0.0048537647790914745	TGTGCGAAAGATCCCTTTTACGATTTTTGGAGTGGTTATTATTTTGACTACTGG	CAKDPFYDFWSGYYFDYW	IGHV3-23	IGHD3-3	IGHJ4	12	17	41	42
39	0.0048537647790914745	TGTGCGAAACCCAGTCCTATGGGTAACGACTACTTTGACTCCTGG	CAKPSPMGNDYFDSW	IGHV3-33	IGHD4-23	IGHJ4	6	21	26	28
38	0.0047293092719352834	TGTGCGAGGAGGTATCCCTATTGTGGTAGTACCAGCTGCTTTTGGGGGGGATGGTTCGACCCCTGG	CARRYPYCGSTSCFWGGWFDPW	IGHV3-30	IGHD2-2	IGHJ5	7	18	39	51
36	0.0044803982576229	TGTGCCAGAGGACCGGAGCTACAACCAATTACGATTTTTGGAGTGGTTACCCCACGGTCAGCAGGCATCTTTGACTACTGG	CARGPELQPITIFGVVTPRSAGIFDYW	IGHV4-30-2	IGHD3-3	IGHJ4	9	27	48	68
35	0.0043559427504667085	TGTGCGAGACATGAACGGAGATGGCTACAACTACTGCCCCATGCTTTTGATATCTGG	CARHERRWLQLLPHAFDIW	IGHV4-39	IGHD5-24	IGHJ3	12	17	33	40
34	0.004231487243310517	TGTGCGAGAGTTCTGTTCGGGGACTTGGTCATCTACCCCTTTTACTTCTACAACGGCATGGACGTCTGG	CARVLFGDLVIYPFYFYNGMDVW	IGHV4-4	IGHD3-10	IGHJ6	13	14	22	42
33	0.004107031736154325	TGTGCGAGACGCCCGATTAGTATTACGATTTTTGGAGTGGTTACCCCAGGATGGTTCGACCCCTGG	CARRPISITIFGVVTPGWFDPW	IGHV4-34	IGHD3-3	IGHJ5	12	19	42	51
33	0.004107031736154325	TGTGCAAGAGTCCAACGCACTACTGCCATTGAGGACTGG	CARVQRTTAIEDW	IGHV3-74	IGHD3-22	IGHJ4	9	17	23	34
31	0.0038581207218419413	TGTGCGAGGGGCCGGTTAGACTACGGTGACTTCGAACCCAACTGGTTCGACCCCTGG	CARGRLDYGDFEPNWFDPW	IGHV4-34	IGHD4-17	IGHJ5	12	18	30	38
30	0.00373366521468575	TGTGCAACAGCCCCGCCGATATATTGTAGTAGTACCAGCTGCTATGAACTTAAGGCCGCTTACTACTACTACGGTATGGACGTCTGG	CATAPPIYCSSTSCYELKAAYYYYGMDVW	IGHV1-24	IGHD2-2	IGHJ6	9	20	45	60
30	0.00373366521468575	TGTGCGAGAGATGAGTGGGTAGCCCCCTTTGACTACTGG	CARDEWVAPFDYW	IGHV4-4	IGHD2-15	IGHJ4	11	17	22	26
29	0.0036092097075295583	TGTGCGAGAGGAAGTCGAATATGGTTCGGGGACTTATTACCCTTTGACCACTGG	CARGSRIWFGDLLPFDHW	IGHV3-21	IGHD3-10	IGHJ4	9	19	38	41
28	0.0034847542003733664	TGTGCGCGGATCCCCCAGTATGCTGACGTTAGTGGTTACCCTAAATACTTCGAACACTGG	CARIPQYADVSGYPKYFEHW	IGHV1-18	IGHD3-22	IGHJ1	5	29	37	43
28	0.0034847542003733664	TGTGCACGAGTGGGGGCTACTTATCATTCCTACTACTACATGGACGTCTGG	CARVGATYHSYYYMDVW	IGHV1-18	IGHD1-26	IGHJ6	4	8	20	29
27	0.003360298693217175	TGTGCGAGGGACATCGTTGGAGTGTCTGGCCACGACCACTGG	CARDIVGVSGHDHW	IGHV1-2	IGHD3-3	IGHJ5	7	16	23	32
26	0.003235843186060983	TGTGCGAGAGCTCCACGTGGGATTTTTGGAGTGGTTACCCACTTTGACTACTGG	CARAPRGIFGVVTHFDYW	IGHV4-31	IGHD3-3	IGHJ4	9	20	36	40
26	0.003235843186060983	TGTGCGAGAGGGGGCGCGCGATTGGAGACCCTCGCCCTTAAATACTGG	CARGGARLETLALKYW	IGHV4-34	IGHD3-3	IGHJ4	10	21	26	42
25	0.0031113876789047915	TGTGCGAGAGAACCACGGAGATGGCTACAATTAGAAGGGTTTAATTACTTTGACTACTGG	CAREPRRWLQLEGFNYFDYW	IGHV4-59	IGHD5-24	IGHJ4	10	17	32	45
25	0.0031113876789047915	TGTGCGAGGCGATATTATGGTTCGGGGAGTTATTGGCCCTTTGACTACTGG	CARRYYGSGSYWPFDYW	IGHV4-4	IGHD3-10	IGHJ4	7	15	33	38
23	0.002862476664592408	TGTGCGAGAGAAGGACCGGAAGAGCTTTTGACTGATTACTGGTACTTCGGTCTCTGG	CAREGPEELLTDYWYFGLW	IGHV4-59	IGHD3-9	IGHJ2	10	25	33	36
23	0.002862476664592408	TGTGCGAAAGTGGCGAACTGGGTGTCTCGAAACTTCGACCTCTGG	CAKVANWVSRNFDLW	IGHV3-53	IGHD7-27	IGHJ2	6	15	21	31
21	0.0026135656502800247	TGTGCGGGAGACCCGGCAGGGGAGTGGTTCGAATATATGGACGTCTGG	CAGDPAGEWFEYMDVW	IGHV3-21	IGHD3-3	IGHJ6	10	20	28	36
20	0.002489110143123833	TGTGCGAAAGATCGGGGCAATGACTACGGTGACCAGCTTGACTACTGG	CAKDRGNDYGDQLDYW	IGHV3-23	IGHD4-17	IGHJ4	12	19	32	37
20	0.002489110143123833	TGTGCGAGATCGGGAGTTGATGCTTTTGATATCTGG	CARSGVDAFDIW	IGHV3-21	IGHD3-10	IGHJ3	8	11	16	17
19	0.0023646546359676417	TGTGTGAGACATAAAGCGCAGATAACGAGTTTTGGAGAGGGAACTTACTACTTTGAATATTGG	CVRHKAQITSFGEGTYYFEYW	IGHV4-39	IGHD3-3	IGHJ4	11	24	36	45
19	0.0023646546359676417	TGTGCGGCCCTGGGTCCGGGTTGGACAGCAGTTGGTGGTGGACACACTGACTACTGG	CAALGPGWTAVGGGHTDYW	IGHV3-23	IGHD2-21	IGHJ4	5	32	39	47
18	0.00224019912881145	TGTGCGAGAGGCCTTAGACATTGTAGTGGTGGTAGTTGCTATAACTACTACGACTACGGTATGGACGTCTGG	CARGLRHCSGGSCYNYYDYGMDVW	IGHV1-8	IGHD2-15	IGHJ6	13	19	38	39
17	0.0021157436216552583	TGTGCGAGAGGTAACGTAGGTAGCAGCAGCTGGTACAGCTACTACTACTACGGTATGGACGTCTGG	CARGNVGSSSWYSYYYYGMDVW	IGHV4-34	IGHD6-13	IGHJ6	10	20	35	38
17	0.0021157436216552583	TGTGCGAGAACCTCCTCTATGGTTCGGGGGATTATTACGGCTAAAAGTTACGGTATGGACGTCTGG	CARTSSMVRGIITAKSYGMDVW	IGHV1-46	IGHD3-10	IGHJ6	8	16	36	54
17	0.0021157436216552583	TGTGCGAGAGGCCTCTCCCGGTGGGGTATGATAGTAGTGGCTGCCTACGGTATGGACGTCTGG	CARGLSRWGMIVVAAYGMDVW	IGHV1-8	IGHD3-22	IGHJ6	16	26	39	51
17	0.0021157436216552583	TGTGCGAGACGCCGATTCTACAATACTAAGGTGGACTGGTACTTCGATCTCTGG	CARRRFYNTKVDWYFDLW	IGHV4-34	IGHD2-15	IGHJ2	12	17	24	34
17	0.0021157436216552583	TGTGCGACAGATGGAACAAATTACTATGGTTCGGCGAGTCTTCACTACTGG	CATDGTNYYGSASLHYW	IGHV3-30	IGHD3-10	IGHJ4	11	19	38	43
17	0.0021157436216552583	TGTGCAACCAGCTGTAGTACCCGCGTTTGTGGGTGGTTCGACCCCTGG	CATSCSTRVCGWFDPW	IGHV1-24	IGHD2-2	IGHJ5	7	13	20	33
16	0.0019912881144990664	TGTGCGAGAGAAGGCTCTTGCACTAGTGCCAGCTGCTACGGCACCCCCTTCGACCCCTGG	CAREGSCTSASCYGTPFDPW	IGHV4-39	IGHD2-2	IGHJ5	8	23	37	48
16	0.0019912881144990664	TGTGCGAGAGGCGTCGATTTTTTGACTGGTTACGGTATGGACGTCTGG	CARGVDFLTGYGMDVW	IGHV4-34	IGHD3-9	IGHJ6	11	14	31	36
16	0.0019912881144990664	TGTGCAACATCCTCCCCCCATACGGGATACAACTGGTTCGACCCCTGG	CATSSPHTGYNWFDPW	IGHV1-24	IGHD3-16	IGHJ5	8	11	17	27
16	0.0019912881144990664	TGCGCAAGAGTCCAACGCACTACTGCCATTGAGGACTGG	CARVQRTTAIEDW	IGHV3-74	IGHD3-22	IGHJ4	9	17	23	34
15	0.001866832607342875	TGTGCGAAGACCGAGGATACACTTATGGTACCCGCAAATAACTACTACTACTACTACATGGACGTCTGG	CAKTEDTLMVPANNYYYYYMDVW	IGHV3-21	IGHD5-18	IGHJ6	6	14	28	40
15	0.001866832607342875	TGTGCCAGGCACATCATAAATATTACGATTTTTGGAGTGCCCAAGAGGTGGTTCGACCCCTGG	CARHIINITIFGVPKRWFDPW	IGHV4-31	IGHD3-3	IGHJ5	4	20	38	48
15	0.001866832607342875	TGTGCGAGAGATGCAATGGGGGCTCCTTGGGAGCTCCAGTGGATCTATTACATGGACGTGTGG	CARDAMGAPWELQWIYYMDVW	IGHV3-21	IGHD1-26	IGHJ6	11	27	34	44
15	0.001866832607342875	TGTGCGAGAGCCCTTTCCCCCTTTATGGTTTTAGGGGGGTTCTACTTTGACTACTGG	CARALSPFMVLGGFYFDYW	IGHV4-4	IGHD3-10	IGHJ4	9	23	29	41
15	0.001866832607342875	TGTGTCAAAGATTCTTCTGGGGCAGTCTGGTTCGGGGGACTTTTTGAGCGCTGG	CVKDSSGAVWFGGLFERW	IGHV3-9	IGHD3-10	IGHJ4	11	27	36	50
15	0.001866832607342875	TGTGCGAGAGACGTCGTAGGAGTGTCTGGCCACGACTCCTGG	CARDVVGVSGHDSW	IGHV1-2	IGHD6-19	IGHJ5	10	16	28	32
14	0.0017423771001866832	TGTGCGAGAGATGGAGATTATAGCAACACCTGGTCCCTCTTCTACTACTACATGGACGTCTGG	CARDGDYSNTWSLFYYYMDVW	IGHV3-30	IGHD6-13	IGHJ6	11	18	33	41
14	0.0017423771001866832	TGTGCGAGAGGCATTTCGGTCTACCAGCTGCTATGGAGGTACTACTTTGACTACTGG	CARGISVYQLLWRYYFDYW	IGHV1-8	IGHD2-2	IGHJ4	11	21	34	38
14	0.0017423771001866832	TGTGCGAGAGGGGGCGCGCGATTGGAGACCCTCGCCCTTAAGTACTGG	CARGGARLETLALKYW	IGHV4-34	IGHD3-3	IGHJ4	10	21	26	42
14	0.0017423771001866832	TGTGCGAAAGTGGCGAACTGGGTGTCTCGAAACTTCGACCTCTGG	CAKVANWVSRNFDLW	IGHV3-23	IGHD7-27	IGHJ2	9	15	21	31
13	0.0016179215930304915	TGTGCAACAGGTATAGCAGTGGCTGGTACTAGATGGGATTACTACTACTACTACGGTATGGACGTCTGG	CATGIAVAGTRWDYYYYYGMDVW	IGHV1-24	IGHD6-19	IGHJ6	9	10	28	37
13	0.0016179215930304915	TGTGCGCGAAAGGCGCCCGACTACGGTGGTAACTCATATCTTGATGCTTTTGATATCTGG	CARKAPDYGGNSYLDAFDIW	IGHV1-2	IGHD4-23	IGHJ3	5	18	34	37
13	0.0016179215930304915	TGTGCACGGATGATTTGGGAAGCTATGGTTAACTACTACTACATGGACGTCTGG	CARMIWEAMVNYYYMDVW	IGHV2-26	IGHD5-18	IGHJ6	10	20	30	31
13	0.0016179215930304915	TGTGCGAGACCCCACGCCGATAGTCCGACCTACCAACTCTTCCAGCACTGG	CARPHADSPTYQLFQHW	IGHV3-64	IGHD2-15	IGHJ1	8	29	34	38
13	0.0016179215930304915	TGTGCGACATCCCGGTCTTACGGAATACGATTCTATTTTGACTACTGG	CATSRSYGIRFYFDYW	IGHV1-2	IGHD3-3	IGHJ4	6	18	31	32
13	0.0016179215930304915	TGTGCGAGACACGAGCGTGGATACAGCTATGGAACCCTTGACTACTGG	CARHERGYSYGTLDYW	IGHV4-39	IGHD5-18	IGHJ4	10	15	31	37
13	0.0016179215930304915	TGTGCGAGAGGGGGCGCGCGATTGGAGACGCTCGCCCTCAAATACTGG	CARGGARLETLALKYW	IGHV4-34	IGHD3-3	IGHJ4	10	21	26	42
13	0.0016179215930304915	TGTGCGAAAGATGGTTCGGGGAGTCCGCACAACTGGTTCGACCCCTGG	CAKDGSGSPHNWFDPW	IGHV3-23	IGHD3-10	IGHJ5	11	12	23	28
13	0.0016179215930304915	TGTGCGAGAATTGGTCCTTTGGCTGGTGGTGACTACTGG	CARIGPLAGGDYW	IGHV4-28	IGHD6-19	IGHJ4	9	19	26	29
12	0.0014934660858743	TGTGCGAGAGTATATTATGATTTTATGTGGGGGACCTATGCATATTATTTTGACCACTGG	CARVYYDFMWGTYAYYFDHW	IGHV4-4	IGHD3-16	IGHJ4	9	12	21	48
12	0.0014934660858743	TGTGCGAGAGATTCCGCTGCCCCAATAAGGCTTCGTTACTATTACCATATGGACGTCTGG	CARDSAAPIRLRYYYHMDVW	IGHV3-21	IGHD6-25	IGHJ6	11	13	19	36
12	0.0014934660858743	TGTGCGGCCCTGGGTCCGGGTTGGACAGCAGTTGCTTATGGACACACTGACTACTGG	CAALGPGWTAVAYGHTDYW	IGHV1-58	IGHD6-19	IGHJ4	7	26	35	47
12	0.0014934660858743	TGTGCGAGAGGCCTAGGGAAGTGGGAGCTAGTAGAGAAGTACTACTTTGACTACTGG	CARGLGKWELVEKYYFDYW	IGHV1-8	IGHD1-26	IGHJ4	13	19	29	37
12	0.0014934660858743	TGTGCAAAACTATCAAGCCCCGTTCGGGGAGGCCATACGGGCTGGTTCGACCCCTGG	CAKLSSPVRGGHTGWFDPW	IGHV3-9	IGHD3-10	IGHJ5	8	21	30	41
12	0.0014934660858743	TGTGCAACATCATCGGCCATAACCCCCACGGTGCCGAACTGGTTCGACCCCTGG	CATSSAITPTVPNWFDPW	IGHV1-24	IGHD3-22	IGHJ5	8	18	23	36
12	0.0014934660858743	TGTGCGAGTGGGTATTACGATTTTTGGAGTGGTTATGGGTTCGACCCCTGG	CASGYYDFWSGYGFDPW	IGHV4-39	IGHD3-3	IGHJ5	7	11	35	37
12	0.0014934660858743	TGTGCGAGAGATTTGTTTTTGGAGTGGTTACCTGCCTCATTATTCGACTGG	CARDLFLEWLPASLFDW	IGHV3-21	IGHD3-3	IGHJ4	11	15	29	46
12	0.0014934660858743	TGTGCGAGGGATGAGGCTTTGGGTGGTTCGGGGAGACTCGACTACTGG	CARDEALGGSGRLDYW	IGHV3-20	IGHD3-10	IGHJ4	11	23	34	39
12	0.0014934660858743	TGTGCGAGAGATTGCTCGGACGGTGGCCTTGATGCTTTTGATATCTGG	CARDCSDGGLDAFDIW	IGHV4-4	IGHD4-23	IGHJ3	11	19	25	29
12	0.0014934660858743	TGTGCGAGACTAAGGTGGCTACGGGGGAACTTTGACTACTGG	CARLRWLRGNFDYW	IGHV4-39	IGHD5-12	IGHJ4	9	14	22	28
12	0.0014934660858743	TGTGCGAGAGACGAGGGCAGCTGGTACGGTGTGGACGTCTGG	CARDEGSWYGVDVW	IGHV3-30	IGHD6-13	IGHJ6	10	16	27	31
12	0.0014934660858743	TGTGCGAGAATGGGTGCTGCTCTTGATATCTGG	CARMGAALDIW	IGHV4-4	.	IGHJ3	8	-1	-1	17
11	0.0013690105787181083	TGTGCGAGACATGAACCTCGATATTACGATATTTTGACTGGCCCTATATGGGGGACTAATGCTTTTGATATCTGG	CARHEPRYYDILTGPIWGTNAFDIW	IGHV4-39	IGHD3-9	IGHJ3	12	21	40	58
11	0.0013690105787181083	TGTGCGAAAGGGTCGCGCGGGGGGGGTACGATTTTTGGAGTGGTTATTATAGCAGGGTACTACTTTGACTACTGG	CAKGSRGGGTIFGVVIIAGYYFDYW	IGHV3-23	IGHD3-3	IGHJ4	9	26	50	56
11	0.0013690105787181083	TGTGCAACATCTCTGGCTGTAGTAGTACCAGCTGCTAGCCTCGATTGGGACTACTACTACGGTATGGACGTCTGG	CATSLAVVVPAASLDWDYYYGMDVW	IGHV1-24	IGHD2-2	IGHJ6	8	17	36	49
11	0.0013690105787181083	TGTGCGAGAGAGGGGCGATATTTTGACTGGTTATCACGCGACTACTACTACTACTACATGGACGTCTGG	CAREGRYFDWLSRDYYYYYMDVW	IGHV3-53	IGHD3-9	IGHJ6	10	15	33	40
11	0.0013690105787181083	TGTGCGAGTGAAGATAGTGGCTACGATAAGGGGTATTACTACTACTACTTCGGTATGGACGTCTGG	CASEDSGYDKGYYYYYFGMDVW	IGHV4-4	IGHD5-12	IGHJ6	7	13	26	33
11	0.0013690105787181083	TGTGTGAGACATAAAGCGCAGATAACGAGTTTTGGAGAGGGAACTTACTACTTTGAATATTGG	CVRHKAQITSFGEGTYYFEYW	IGHV3-16	IGHD3-3	IGHJ4	8	24	36	45
11	0.0013690105787181083	TGTGCGAGAGACCCGCCAAAGGGTCTTTTTGGAGTGGTTATTCCCGAGTTCGACTACTGG	CARDPPKGLFGVVIPEFDYW	IGHV3-21	IGHD3-3	IGHJ4	10	25	41	51
11	0.0013690105787181083	TGTGCGAGAGGCCGCCGGTGGGACTTTGGGAACTACTACTACGGTATGGACGTCTGG	CARGRRWDFGNYYYGMDVW	IGHV4-34	IGHD1-26	IGHJ6	12	17	22	31
11	0.0013690105787181083	TGTGCGAGAGACCCTTCTCCCAGAGTGGGAGCTAATCGGGGTGTTTTTGATATCTGG	CARDPSPRVGANRGVFDIW	IGHV1-18	IGHD1-26	IGHJ3	10	23	33	44
11	0.0013690105787181083	TGTGCGGGACATATTGTGGTGGTGACTGCTACCTACTGGTACTTCGATCTCTGG	CAGHIVVVTATYWYFDLW	IGHV4-4	IGHD2-21	IGHJ2	5	9	30	32
11	0.0013690105787181083	TGTGCGAGTCTGACGGGTGATACTGGGGGCTACTGGTGGTTCGACCCCTGG	CASLTGDTGGYWWFDPW	IGHV4-4	IGHD1-26	IGHJ5	7	19	33	36
11	0.0013690105787181083	TGTGCGAGAGCTAGGGCAAGGGTGGTTATATCTGCTTTTGATATCTGG	CARARARVVISAFDIW	IGHV4-31	IGHD3-22	IGHJ3	9	21	28	32
11	0.0013690105787181083	TGTGCGAGAGATCGCTACGATTTTTGGAGTGGTTATACAGACTACTGG	CARDRYDFWSGYTDYW	IGHV3-21	IGHD3-3	IGHJ4	12	15	35	39
11	0.0013690105787181083	TGTGCAAGAGGGGATAGTAGTGGTTATTACTACTACTTTGACTACTGG	CARGDSSGYYYYFDYW	IGHV3-13	IGHD3-22	IGHJ4	9	12	29	30
11	0.0013690105787181083	TGTGCGAGGACTACTACATCTCGCCCTTTTGACTACTGG	CARTTTSRPFDYW	IGHV4-39	IGHD2-2	IGHJ4	7	9	17	27
10	0.0012445550715619166	TGTGCGAGACAAGGGCCTCGAAACGTATTACTATGGTTCGGGGAGTTATATATTGGGGCCTGGTTCGACCCCTGG	CARQGPRNVLLWFGELYIGAWFDPW	IGHV4-39	IGHD3-10	IGHJ5	10	22	48	59
10	0.0012445550715619166	TGTGCAACAGACACCCCCTCTGTAGTAGTACCAGCTGCTATCGGGATGGACTACTACTACGGTATGGACGTCTGG	CATDTPSVVVPAAIGMDYYYGMDVW	IGHV1-24	IGHD2-2	IGHJ6	10	20	40	49
10	0.0012445550715619166	TGTGCACGCGCGCAGTTTTATGATAGTAGTGATTCTTCTTTTAGTTATTACTACTACTACATGGACGTCTGG	CARAQFYDSSDSSFSYYYYYMDVW	IGHV2-5	IGHD3-22	IGHJ6	6	18	30	48
10	0.0012445550715619166	TGTGCAAAAGATGGGGAAAGATGTAGTAGTACCAGCTGCTATGGGTCCTACTACTACATGGACGTCTGG	CAKDGERCSSTSCYGSYYYMDVW	IGHV3-43	IGHD2-2	IGHJ6	11	21	42	47
10	0.0012445550715619166	TGTGCGAGACATCACCTGTCTGTTACGATTTTTGGAGTGGTTACCAACTGGTTCGACCCCTGG	CARHHLSVTIFGVVTNWFDPW	IGHV4-39	IGHD3-3	IGHJ5	11	22	42	44
10	0.0012445550715619166	TGTGTGAGAGGGGGGGGTGGCGGCAGCCCCTGGTATCGTGTTGACTACATTGACTACTGG	CVRGGGGGSPWYRVDYIDYW	IGHV4-4	IGHD6-13	IGHJ4	9	22	34	43
10	0.0012445550715619166	TGTGCGGCAGCCATCGGACAGTGGCTGGTCCTCCAAGGGGGTTACTACTTTGACTACTGG	CAAAIGQWLVLQGGYYFDYW	IGHV4-39	IGHD6-19	IGHJ4	5	18	28	42
10	0.0012445550715619166	TGCGCGAGACTGTCTATTACATTCACAGCGAATGTGCCAATGGCGTCCTTCGACCCCTGG	CARLSITFTANVPMASFDPW	IGHV4-4	IGHD3-10	IGHJ5	8	14	19	48
10	0.0012445550715619166	TGTGCGAGAGGCCGTTTGGATACAGCTATGGTTAAGAACTACTACATGGACGTCTGG	CARGRLDTAMVKNYYMDVW	IGHV1-8	IGHD5-18	IGHJ6	12	16	33	37
10	0.0012445550715619166	TGTGCGAGAGGCGTTACGATTTTTGGAGTGGTTACCCTCTACCTTGACTACTGG	CARGVTIFGVVTLYLDYW	IGHV4-34	IGHD3-3	IGHJ4	11	13	33	38
10	0.0012445550715619166	TGTGCGAGATGTTTAGCAGCAGCTGGTACCCCGTTTGACTCCTGG	CARCLAAAGTPFDSW	IGHV4-39	IGHD6-13	IGHJ4	8	13	28	33
10	0.0012445550715619166	TGTGCGAGTATCACTTGGCTCAGGGGCTGGTTCGACCCCTGG	CASITWLRGWFDPW	IGHV4-4	IGHD3-22	IGHJ5	7	8	12	26
9	0.001120099564405725	TGTGCGAAAGAGGGGCCCGAAACAGTATTTTGTGGTGGTGGCTGCTTGGCCCCCTCGTCCTACGGTTTGGACGTCTGG	CAKEGPETVFCGGGCLAPSSYGLDVW	IGHV3-23	IGHD2-21	IGHJ6	10	29	45	67
9	0.001120099564405725	TGTACTAGAGTGCGGCTGAATGACTACAGACCGATTTACTACTACTACTACTACATGGACGTCTGG	CTRVRLNDYRPIYYYYYYMDVW	IGHV3-49	IGHD4-11	IGHJ6	9	19	28	35
9	0.001120099564405725	TGTGCGAGACTCGATTACGATTTTTGGAGTGGTTATTATACCGGTAATGCTTTTGATATCTGG	CARLDYDFWSGYYTGNAFDIW	IGHV4-39	IGHD3-3	IGHJ3	9	13	45	46
9	0.001120099564405725	TGTGCGAGAGATCCTGTGTCGTATATAGTACCTCTTGGGGGTCGTGGCGCTTTTGATATCTGG	CARDPVSYIVPLGGRGAFDIW	IGHV4-4	IGHD2-2	IGHJ3	12	25	31	48
9	0.001120099564405725	TGCGCGAGTGGAAAATTCGATTTTGTGACTGGTTTTTATCAATCGGGAGCTTTTGATATCTGG	CASGKFDFVTGFYQSGAFDIW	IGHV4-59	IGHD3-9	IGHJ3	7	17	38	48
9	0.001120099564405725	TGTGCGAGGGCGCCCATAGGTGGTGTGGTGTCAGTGTACTACCACGGTATGGACGTCTGG	CARAPIGGVVSVYYHGMDVW	IGHV4-31	IGHD2-15	IGHJ6	7	38	44	48
9	0.001120099564405725	TGTGCGAGACATGTGCCGGGTGATGGCATTGTTTTGGTGCCAGTTCCTATTGACTACTGG	CARHVPGDGIVLVPVPIDYW	IGHV4-39	IGHD1-20	IGHJ4	13	39	44	49
9	0.001120099564405725	TGTGCGAAAGATGACCGGGGGTCCGTCATTGTAGTAGTACCAGCTGCCTATGACTACTGG	CAKDDRGSVIVVVPAAYDYW	IGHV3-23	IGHD2-2	IGHJ4	11	27	46	50
9	0.001120099564405725	TGTGCAAAAGGGGATAACGGCTATCGTATTACGATTTTTGGAGTGGTTATCGGGTACTGG	CAKGDNGYRITIFGVVIGYW	IGHV3-9	IGHD3-3	IGHJ4	9	24	49	54
9	0.001120099564405725	TGTGCGAGATCCAGGCGGGATCTGGATATACTGGCTACGGAATACTTCGATCTCTGG	CARSRRDLDILATEYFDLW	IGHV4-4	IGHD5-12	IGHJ2	8	22	38	42
9	0.001120099564405725	TGTGCGAGACATCTTGGAAATTCCGGTGGTGATCACCATGATGTTTTTGATATCTGG	CARHLGNSGGDHHDVFDIW	IGHV4-39	IGHD2-21	IGHJ3	11	24	31	36
9	0.001120099564405725	TGTGCGAGAGAAGGACCGGAAGAACTTTTGACTGATTACTGGTTCTTCGGTCTCTGG	CAREGPEELLTDYWFFGLW	IGHV4-59	IGHD3-9	IGHJ2	10	25	33	36
9	0.001120099564405725	TGTGCAAGAGGTGATCATTACGATTTTTGGAGTGGTCATGATGCTTTTGATATCTGG	CARGDHYDFWSGHDAFDIW	IGHV3-74	IGHD3-3	IGHJ3	9	16	34	35
9	0.001120099564405725	TGTGCGAGACTGCCGAGTCTGTACTACTTTGATAGCAATTATTTTGAGTACTGG	CARLPSLYYFDSNYFEYW	IGHV3-20	IGHD3-22	IGHJ4	8	20	34	42
9	0.001120099564405725	TGTGCGAGAGTGTCGGAGTTACTGCACTACCACTACTTCGGTATGGACGTCTGG	CARVSELLHYHYFGMDVW	IGHV6-1	IGHD4-23	IGHJ6	9	13	21	25
9	0.001120099564405725	TGTGCCAGAGTAACCATGTTGGAGTGGTCGGTTGATGCTTTTGATATCTGG	CARVTMLEWSVDAFDIW	IGHV4-30-2	IGHD3-3	IGHJ3	9	18	27	32
9	0.001120099564405725	TGTGCGAGTGGGTATTACGATTTTTGGAGTGGTTATGGGTTCGACCCCTGG	CASGYYDFWSGYGFDPW	IGHV4-4	IGHD3-3	IGHJ5	7	11	35	37
9	0.001120099564405725	TGTGCGAGGTGCCTTGACAGTGGCTGGTCTGATGCTTTTGATATCTGG	CARCLDSGWSDAFDIW	IGHV4-4	IGHD6-19	IGHJ3	7	17	27	29
9	0.001120099564405725	TGTGCGAGATCTCCGGACCACCTGGTCCCCTACTACTTTGATTCCTGG	CARSPDHLVPYYFDSW	IGHV4-39	IGHD2-15	IGHJ4	8	10	16	30
9	0.001120099564405725	TGTGCGAGACACAAGTTCTACAAGTGGGATGCTTTTGATATCTGG	CARHKFYKWDAFDIW	IGHV4-39	IGHD2-15	IGHJ3	10	17	22	27
9	0.001120099564405725	TGTGCAAGATATTGTGGTGGAGACTGCCCCTATTTTGACTACTGG	CARYCGGDCPYFDYW	IGHV3-74	IGHD2-21	IGHJ4	8	9	26	29
9	0.001120099564405725	TGTGCGAGAGACATCGTTGGAGTGTCTGGCCACGACCAGTGG	CARDIVGVSGHDQW	IGHV1-18	IGHD3-3	IGHJ5	10	16	23	32
9	0.001120099564405725	TGTACTAGAAGTGACTACTGG	CTRSDYW	IGHV3-49	.	IGHJ4	8	-1	-1	11
8	9.956440572495332E-4	TGTGCGAGAGACTCCAAGTATTACGATTTTTGGAGTGGTTATTCTACCGGTCGATCTTACTACTACTACTACTACATGGACGTCTGG	CARDSKYYDFWSGYSTGRSYYYYYYMDVW	IGHV4-31	IGHD3-3	IGHJ6	10	17	50	56
8	9.956440572495332E-4	TGTGCGAGAGAGAGCAGGGCGATAGTGGATACAGCTATGGAACCGGACTCGTCGGGGCTACACTACTACGGTATGGACGTCTGG	CARESRAIVDTAMEPDSSGLHYYGMDVW	IGHV4-59	IGHD5-18	IGHJ6	10	24	39	61
8	9.956440572495332E-4	TGTGCGAGAGATTCTGATATTGTAGTAGTACCAGCTGCTATACAGGGGGCTTACTACTACTACTACTACATGGACGTCTGG	CARDSDIVVVPAAIQGAYYYYYYMDVW	IGHV3-21	IGHD2-2	IGHJ6	11	15	40	50
8	9.956440572495332E-4	TGTGCGAAAGATCTCGTGAAATCGACTATGGTTCGGGGATTCTTCAATGTGGACTACTACTACTACATGGACGTCTGG	CAKDLVKSTMVRGFFNVDYYYYMDVW	IGHV3-23	IGHD3-10	IGHJ6	13	24	38	52
8	9.956440572495332E-4	TGTGCGAGAGGCCTGTTCACTCGGCATATTGTGGTGGTGATTGCTATCAGATCGTACTACTTTGACTACTGG	CARGLFTRHIVVVIAIRSYYFDYW	IGHV1-8	IGHD2-21	IGHJ4	13	23	46	53
8	9.956440572495332E-4	TGTGCGAGTCGGGTCCCCCCCTCAAGGAAGAGTAGTGTCTCGTACGGGTTCTACTACATGGCCGTCTGG	CASRVPPSRKSSVSYGFYYMAVW	IGHV3-21	IGHD3-22	IGHJ6	7	30	36	50
8	9.956440572495332E-4	TGTGCGAGGGATATTGTAGTGGTGGTAGCTGCTACCCGCCCCTACTACTACTACTACATGGACGTCTGG	CARDIVVVVAATRPYYYYYMDVW	IGHV4-34	IGHD2-15	IGHJ6	7	8	34	41
8	9.956440572495332E-4	TGTGCGAGATCTCCCGGGGGATCTACGATTTTTGGAGTGGTTATTATTCACTGGTACTTCGATCTCTGG	CARSPGGSTIFGVVIIHWYFDLW	IGHV4-39	IGHD3-3	IGHJ2	8	23	46	49
8	9.956440572495332E-4	TGTGCGAGAGCCCTTCCGATTACGATTTTTGGAGTGGTTACTATCGAGAGGGGATGGTTCGACCCCTGG	CARALPITIFGVVTIERGWFDPW	IGHV3-21	IGHD3-3	IGHJ5	9	18	43	54
8	9.956440572495332E-4	TGTGCTAAACGGGCGTATTACGATTTTTGGAGTGGTTATTCCCCCTCTGGTGCTTTTGATATCTGG	CAKRAYYDFWSGYSPSGAFDIW	IGHV4-39	IGHD3-3	IGHJ3	4	13	39	50
8	9.956440572495332E-4	TGTGCGAGAGATAAGGCAGCAGCTGGAACGTTGGTTTGGATCTACTACTACGGTATGGACGTCTGG	CARDKAAAGTLVWIYYYGMDVW	IGHV4-4	IGHD6-13	IGHJ6	11	15	30	41
8	9.956440572495332E-4	TGTGCAAGAGGGGACGTCATAGCAGTGGCTGGTAGGCTCTACTACTACGGTATGGACGTCTGG	CARGDVIAVAGRLYYYGMDVW	IGHV3-13	IGHD6-19	IGHJ6	9	18	33	38
8	9.956440572495332E-4	TGTGCGAGAGGCCGCCGGGCAAGGCGTGGAGTATATGGCCACTACTACTTTGATTATTGG	CARGRRARRGVYGHYYFDYW	IGHV1-8	IGHD6-6	IGHJ4	12	28	34	42
8	9.956440572495332E-4	TGTGCGAGAGGGGTCCGGGTCTGGTATAACTGGAACTACGACAACTGGTTCGACCCCTGG	CARGVRVWYNWNYDNWFDPW	IGHV4-34	IGHD1-7	IGHJ5	10	22	39	40
8	9.956440572495332E-4	TGTGCGAAAGATCTGGAGCCCTGTACTAGTGCCAGCTGCTCCTACGGTATGGACGTCTGG	CAKDLEPCTSASCSYGMDVW	IGHV3-23	IGHD2-2	IGHJ6	13	21	39	48
8	9.956440572495332E-4	TGTGCGGCCCTGGGTCCGGGTTGGACAGCAGTTGGTCATGGACACGAGGACTACTGG	CAALGPGWTAVGHGHEDYW	IGHV3-23	IGHD6-13	IGHJ4	5	25	35	48
8	9.956440572495332E-4	TGTGCGAGGGGCCGATTAGACTACGGTGACTTCGAACCCAACTGGTTCGACCCCTGG	CARGRLDYGDFEPNWFDPW	IGHV4-34	IGHD4-17	IGHJ5	12	18	30	38
8	9.956440572495332E-4	TGTGCGAGAGTCCTCGTGTATTACGATTTTTGGAGTGGTTATCAGTTCGACCCCTGG	CARVLVYYDFWSGYQFDPW	IGHV4-4	IGHD3-3	IGHJ5	9	17	41	44
8	9.956440572495332E-4	TGTGCGAGAGCTTCCATTACTATGATAGTAGTGGTAGAGGCTTTTGATATCTGG	CARASITMIVVVEAFDIW	IGHV4-31	IGHD3-22	IGHJ3	9	15	34	39
8	9.956440572495332E-4	TGTGCGAGAGGCAAGTGGCTCGCCTACTACTACTACTACGGTATGGACGTCTGG	CARGKWLAYYYYYGMDVW	IGHV4-34	IGHD5-12	IGHJ6	11	13	19	24
8	9.956440572495332E-4	TGTGCGAGAGATAAAACAGACGGGGACTTACCTAATGATGTTTTTGATGTCTGG	CARDKTDGDLPNDVFDVW	IGHV3-20	IGHD3-10	IGHJ3	11	20	29	34
8	9.956440572495332E-4	TGTGCGAAAGATTTTCCCTTAGCGGGCAGCAGCTGGTACGAGGTTGACTACTGG	CAKDFPLAGSSWYEVDYW	IGHV3-21	IGHD6-13	IGHJ4	11	25	39	43
8	9.956440572495332E-4	TGTGCGAGACTCTACGATTTTTGGAGTGGTACCGATGCTTTTGATATCTGG	CARLYDFWSGTDAFDIW	IGHV4-39	IGHD3-3	IGHJ3	9	12	29	33
8	9.956440572495332E-4	TGTGCGAGAGGAACCCAAGTGGTTCCAACCACACCGGTTGACTACTGG	CARGTQVVPTTPVDYW	IGHV3-21	IGHD1-14	IGHJ4	9	14	25	37
8	9.956440572495332E-4	TGTGCGAAAGATCGGGGCATTGACTACGGTGACCAGCTTGACTACTGG	CAKDRGIDYGDQLDYW	IGHV3-23	IGHD4-17	IGHJ4	12	20	32	37
8	9.956440572495332E-4	TGTGCAACAGGAGCTAATTACTTACCCTCCTACGGTATGGACGTCTGG	CATGANYLPSYGMDVW	IGHV1-24	IGHD4-17	IGHJ6	9	29	35	36
8	9.956440572495332E-4	TGTGCGAGGCATGACTACGGTGACAGGGGATACTTTGACTACTGG	CARHDYGDRGYFDYW	IGHV4-39	IGHD4-17	IGHJ4	12	13	23	30
8	9.956440572495332E-4	TGTGCGAAAGATCAGGGAGGACTGCGATATTTGTTTGACAACTGG	CAKDQGGLRYLFDNW	IGHV3-23	IGHD3-9	IGHJ4	12	24	31	33
8	9.956440572495332E-4	TGTGCGAGAGATCGGTGGTTCGGGGAGGGGTTCGACCCCTGG	CARDRWFGEGFDPW	IGHV4-4	IGHD3-10	IGHJ5	12	15	26	28
8	9.956440572495332E-4	TGTGCGAGAGACGTCGTTGGAGTGTCTGGCCACGACCGCTGG	CARDVVGVSGHDRW	IGHV1-2	IGHD3-3	IGHJ5	10	16	23	32
8	9.956440572495332E-4	TGTGCAAAAGAAGGTCGGGGAGCTGGCTACTTTGACTACTGG	CAKEGRGAGYFDYW	IGHV3-43	IGHD3-10	IGHJ4	10	14	21	26
8	9.956440572495332E-4	TGTGGGAGAACACCACCTAGCGCTGACTACGTTGACTCCTGG	CGRTPPSADYVDSW	IGHV4-39	IGHD2-21	IGHJ4	8	10	16	25
8	9.956440572495332E-4	TGTACTAGGGACGATTTTTGGAGTGGTTATTTTGACTACTGG	CTRDDFWSGYFDYW	IGHV3-49	IGHD3-3	IGHJ4	7	10	29	30
8	9.956440572495332E-4	TGTGCGAGGGGGGTTTACGAGGATGCTTTTGATGTTTGG	CARGVYEDAFDVW	IGHV4-39	IGHD3-3	IGHJ3	7	14	19	21
8	9.956440572495332E-4	TGTGCGAGGGACTACGGTGACTACTACTTTGACTACTGG	CARDYGDYYFDYW	IGHV3-53	IGHD4-17	IGHJ4	7	9	20	21
8	9.956440572495332E-4	TGTGCGAGACCGACCACTTATTCAGACTTTAACTTCTGG	CARPTTYSDFNFW	IGHV5-10-1	IGHD2-15	IGHJ4	9	12	17	25
8	9.956440572495332E-4	TGTGCGAGGGGACATATAGTGGGAGCCTGG	CARGHIVGAW	IGHV3-21	IGHD1-26	IGHJ5	7	14	24	25
8	9.956440572495332E-4	TGTGCGAAAGGAGTCGAGGTCTCCTACTGG	CAKGVEVSYW	IGHV3-23	IGHD6-6	IGHJ4	9	13	17	23
7	8.711885500933416E-4	TGTGCGAGAGATGTAGTCCTGTATAGCAGCAGCTGGCCACTGGGGGGTTACTACTACTACTACGGTATGGACGTCTGG	CARDVVLYSSSWPLGGYYYYYGMDVW	IGHV3-21	IGHD6-13	IGHJ6	11	20	35	47
7	8.711885500933416E-4	TGTGCGAGAGATCGGGGGGCGATTACTGTGGTGTTAATTGCTTTTTTTTCCTCGGGTGGTGCTTTTGATATATGG	CARDRGAITVVLIAFFSSGGAFDIW	IGHV1-46	IGHD3-10	IGHJ3	12	21	31	59
7	8.711885500933416E-4	TGTGCAACAGCATTCGTAGTACCAGCTGCTATACCGACCTGGGAGGGGTACTACTACGGTATGGACGTCTGG	CATAFVVPAAIPTWEGYYYGMDVW	IGHV1-24	IGHD2-2	IGHJ6	9	15	35	48
7	8.711885500933416E-4	TGTACTAGAACCCAACAAGCTTCACATTATAGCAGTGGCTGGTACTACTACTACTACTACATGGACGTCTGG	CTRTQQASHYSSGWYYYYYYMDVW	IGHV3-49	IGHD6-19	IGHJ6	8	27	41	42
7	8.711885500933416E-4	TGTGCGAGACATTTTCGTAAGGAAATTACGATTTTTGGAGTGGTTAAATCCCCCCGGTTCGACCCCTGG	CARHFRKEITIFGVVKSPRFDPW	IGHV4-39	IGHD3-3	IGHJ5	11	24	45	55
7	8.711885500933416E-4	TGTGCGAGAGGCTTAGCGTATTACGATTTTTGGAGTGGTTATTCCCGCTTCAACTGGTTCGACCCCTGG	CARGLAYYDFWSGYSRFNWFDPW	IGHV4-34	IGHD3-3	IGHJ5	11	16	42	50
7	8.711885500933416E-4	TGTGCGAGAGACCGGGGGTACGGTATTGTAGTGGTGGTAGCTACATACTACTACGGTATGGACGTCTGG	CARDRGYGIVVVVATYYYGMDVW	IGHV3-21	IGHD2-15	IGHJ6	10	23	41	45
7	8.711885500933416E-4	TGTGCGAGACAGGTGTGGTACTATGATAGTAGTGGTTACCCACACCTCGAGCCTTTTGACTACTGG	CARQVWYYDSSGYPHLEPFDYW	IGHV4-39	IGHD3-22	IGHJ4	10	18	37	54
7	8.711885500933416E-4	TGTGCGAGAGATAAGGGCCTCCCGTATTGGCAAATTTTGACTCCTGGGGGGCCTATGGACGTCTGG	CARDKGLPYWQILTPGGPMDVW	IGHV4-59	IGHD3-9	IGHJ6	11	33	41	54
7	8.711885500933416E-4	TGTGCGAGAGACCGAAGCTTCCCCCGATGTACCAGCTGCTATAGGGAAGATGCTTTTAATATCTGG	CARDRSFPRCTSCYREDAFNIW	IGHV3-21	IGHD2-2	IGHJ3	10	28	41	48
7	8.711885500933416E-4	TGTGCACACAGACTACGGTATTACGATTTTTGGAGTGGTTATTATGATTGGTGGTTCGACCCCTGG	CAHRLRYYDFWSGYYDWWFDPW	IGHV2-5	IGHD3-3	IGHJ5	12	17	44	51
7	8.711885500933416E-4	TGTGCAAAAGATAATCGTGTTCGGAACGTATTACGATATTTTGACCAGGGGTACTTCGATCTCTGG	CAKDNRVRNVLRYFDQGYFDLW	IGHV3-9	IGHD3-9	IGHJ2	12	25	44	49
7	8.711885500933416E-4	TGTGCGAGACACTTAGGGCGGATTACGATTTTTGGAGTGGTTATTATGAACTTTGGGTACTGG	CARHLGRITIFGVVIMNFGYW	IGHV4-39	IGHD3-3	IGHJ4	10	21	46	49
7	8.711885500933416E-4	TGTGCGAGAGCAGGATTTAACAGTGGCTACTCCTCTCCTTATTCTTACGATTTGGACGTCTGG	CARAGFNSGYSSPYSYDLDVW	IGHV4-4	IGHD5-12	IGHJ6	9	21	29	52
7	8.711885500933416E-4	TGTGCGAGAGGGACGAGATTACGATTTTTGGAGTGGTTTCGACCACCCAACTTTGACTACTGG	CARGTRLRFLEWFRPPNFDYW	IGHV1-8	IGHD3-3	IGHJ4	10	17	37	49
7	8.711885500933416E-4	TGTGCGAGAGATCGCCGATATTTTGACTGGTTATGGCGGGTATGCGCAACCTTTGACTACTGG	CARDRRYFDWLWRVCATFDYW	IGHV4-31	IGHD3-9	IGHJ4	12	15	33	50
7	8.711885500933416E-4	TGTGCGAGACGATATCATTGTAGTAGTACCAGCTGCCTTTTAGGTGCTTTTGATATCTGG	CARRYHCSSTSCLLGAFDIW	IGHV4-39	IGHD2-2	IGHJ3	9	16	35	44
7	8.711885500933416E-4	TGTGCGAGAGATTCGGACGATTTTTGGAGTGGATTGGGGGGGCACTGGTTCGACCCCTGG	CARDSDDFWSGLGGHWFDPW	IGHV3-30	IGHD3-3	IGHJ5	11	16	31	43
7	8.711885500933416E-4	TGTGCGAAAGATCTTGGGTACAGTGCAGCAGCTGGTGGCCAGGATGCTTTTGATATCTGG	CAKDLGYSAAAGGQDAFDIW	IGHV3-33	IGHD6-13	IGHJ3	13	24	35	42
7	8.711885500933416E-4	TGTGCAAAAGATGTGCTTCCTAGTGGTTATAACCCTCCCACCTTCTACTTCGACTACTGG	CAKDVLPSGYNPPTFYFDYW	IGHV3-23	IGHD3-22	IGHJ4	11	20	29	44
7	8.711885500933416E-4	TGTGTGGGGGAGTTATCGTCATTGGGGGACTACTATTACTACGGTATGGACGTCTGG	CVGELSSLGDYYYYGMDVW	IGHV4-30-2	IGHD3-16	IGHJ6	3	4	18	28
7	8.711885500933416E-4	TGTGCGGCCCTGGGTCCGGGTTGGACAGCAGTTGGTAATGGACACACTGACTACTGG	CAALGPGWTAVGNGHTDYW	IGHV3-23	IGHD6-13	IGHJ4	5	25	36	47
7	8.711885500933416E-4	TGTGCGAGCCCGAGGGAGTATTACGATTTTTGGAGGGCTTCCCCTCTTGACTACTGG	CASPREYYDFWRASPLDYW	IGHV3-30	IGHD3-3	IGHJ4	7	17	34	46
7	8.711885500933416E-4	TGTGCGAGGTCCTTAGGATATTGTAGTAGTACCAGCTGCTCCCCCTTTGACTACTGG	CARSLGYCSSTSCSPFDYW	IGHV1-2	IGHD2-2	IGHJ4	7	13	39	44
7	8.711885500933416E-4	TGTGCGAGACTCGACTACGGGGATGACCTCGCAACCTACTTCTACATGGGCGTCTGG	CARLDYGDDLATYFYMGVW	IGHV4-39	IGHD4-17	IGHJ6	9	12	19	35
7	8.711885500933416E-4	TGTGCGAGAGGCGCTACGGTGACTACCTTCTACTACTACTACGGTATGGACGTCTGG	CARGATVTTFYYYYGMDVW	IGHV4-34	IGHD4-17	IGHJ6	11	13	25	29
7	8.711885500933416E-4	TGTGCGAGAGATCAGGCCCCAGAGTATAGCAGTGGCTGGTACCCCTTTGACTACTGG	CARDQAPEYSSGWYPFDYW	IGHV4-4	IGHD6-19	IGHJ4	12	23	41	44
7	8.711885500933416E-4	TGTGCGAAAGTCGGATATTGTAGTGGTGGTAGCTGCCACGAGGCTTTTGATATCTGG	CAKVGYCSGGSCHEAFDIW	IGHV3-23	IGHD2-15	IGHJ3	9	12	35	42
7	8.711885500933416E-4	TGTGCAACAGGACCGTCATTGTATAGTGGGAGCTACTCTAACTGGTTCGACCCCTGG	CATGPSLYSGSYSNWFDPW	IGHV1-24	IGHD1-26	IGHJ5	9	20	36	39
7	8.711885500933416E-4	TGTACTAGAGATCTGCTTACGGAGTTTGGGGTGGTTCAGGATGCTTTTGACATCTGG	CTRDLLTEFGVVQDAFDIW	IGHV3-49	IGHD3-16	IGHJ3	13	23	30	35
7	8.711885500933416E-4	TGTGCGAGACTTCGAACGGAAGACTATAGCAGTTCGTTAAACTTTGACTATTGG	CARLRTEDYSSSLNFDYW	IGHV4-39	IGHD6-6	IGHJ4	9	24	36	40
7	8.711885500933416E-4	TGTGCGAGACATCCTGCCCGCATCGGATATAGTGGCTACGATTTTGACTACTGG	CARHPARIGYSGYDFDYW	IGHV4-39	IGHD5-12	IGHJ4	11	24	41	42
7	8.711885500933416E-4	TGTGCGAGAGGCTGGCGTTACTATGATAGTAGTGGTTATTACCCTGACTACTGG	CARGWRYYDSSGYYPDYW	IGHV1-8	IGHD3-22	IGHJ4	11	17	41	44
7	8.711885500933416E-4	TGTGCGAGAGACCGAAAGGGAGATGGCTACAATTACTCCCCTGGGGACGTCTGG	CARDRKGDGYNYSPGDVW	IGHV1-46	IGHD5-24	IGHJ6	10	19	35	44
7	8.711885500933416E-4	TGTGCGAGAGAGAGAAGAATTTATAGTGCGGGGATCTATGGTATGGACGTCTGG	CARERRIYSAGIYGMDVW	IGHV3-21	IGHD3-10	IGHJ6	10	35	41	42
7	8.711885500933416E-4	TGTACTTCGGATACAGCTATGGCCTACTACTACTACTACGGTATGGACGTCTGG	CTSDTAMAYYYYYGMDVW	IGHV3-49	IGHD5-18	IGHJ6	5	8	21	24
7	8.711885500933416E-4	TGTGCCAGAGTGGAAACGGACTGGAACAACTACGGGGGAGTTGACTACTGG	CARVETDWNNYGGVDYW	IGHV4-30-2	IGHD1-1	IGHJ4	9	19	26	40
7	8.711885500933416E-4	TGTGCGAGTATAAAAATTGGGGGAGATCCCAGGTTCCCTTTCGACCCCTGG	CASIKIGGDPRFPFDPW	IGHV4-31	IGHD3-16	IGHJ5	7	16	24	39
7	8.711885500933416E-4	TGTGCGAGCGGTCATCTAGCTTACTTTGATAGTAGTGGTCTTGACTACTGG	CASGHLAYFDSSGLDYW	IGHV4-34	IGHD3-22	IGHJ4	7	20	38	40
7	8.711885500933416E-4	TGTGCGAAAGATCCTGGATTATTGGGGCGCGGGGGCTACTTTGACTACTGG	CAKDPGLLGRGGYFDYW	IGHV3-23	IGHD3-16	IGHJ4	12	21	26	35
7	8.711885500933416E-4	TGTGCGAGACCAAGGTATAGTAGCACCTGGTACTACTTTGACTCCTGG	CARPRYSSTWYYFDSW	IGHV3-23	IGHD6-13	IGHJ4	6	13	28	29
7	8.711885500933416E-4	TGTGCGAGAGCCCCTCTGGGAGCTGCTACCCAAGGCTTTGACTACTGG	CARAPLGAATQGFDYW	IGHV4-34	IGHD1-26	IGHJ4	9	16	28	35
7	8.711885500933416E-4	TGTGCGAAAGATTTTCAAGTGGGAGCTACCCCGGGTGGTGACTACTGG	CAKDFQVGATPGGDYW	IGHV3-21	IGHD1-26	IGHJ4	11	17	28	38
7	8.711885500933416E-4	TGTGCGAAAGAGCCGTATTACTATGATAGTAGTGGTTTTGACTACTGG	CAKEPYYYDSSGFDYW	IGHV3-33	IGHD3-22	IGHJ4	10	13	35	36
7	8.711885500933416E-4	TGTGCAACAGGCCCCCAGATGACTCTCCCAAACTGGTTCGACCCCTGG	CATGPQMTLPNWFDPW	IGHV1-24	IGHD3-16	IGHJ5	9	17	29	30
7	8.711885500933416E-4	TGTGCGAAACCCAGCCCTATGGGTAATGACTACTTTGACTCCTGG	CAKPSPMGNDYFDSW	IGHV3-33	IGHD3-10	IGHJ4	6	16	21	28
7	8.711885500933416E-4	TGTGCACACAGGGGGAACTGGAACTCCGGGACCTTTGACTACTGG	CAHRGNWNSGTFDYW	IGHV2-5	IGHD1-7	IGHJ4	10	15	24	32
7	8.711885500933416E-4	TGTGCACACAGAACACCAATTTTATATGATGCTTTTGATATCTGG	CAHRTPILYDAFDIW	IGHV2-5	IGHD2-8	IGHJ3	11	12	17	25
7	8.711885500933416E-4	TGTGCGAGCAGTGTAGGCAGTGGTTACACTTTTGACTACTGG	CASSVGSGYTFDYW	IGHV4-34	IGHD3-22	IGHJ4	7	18	25	30
7	8.711885500933416E-4	TGTGCGAGAGTTTTGTATAGCGGTGATGCTTTTGATATCTGG	CARVLYSGDAFDIW	IGHV4-4	IGHD2-8	IGHJ3	9	14	20	23
7	8.711885500933416E-4	TGTGCGAGAGTCAGCTCGTCCGGTTGGGCCTTTGACTACTGG	CARVSSSGWAFDYW	IGHV3-21	IGHD6-6	IGHJ4	9	11	22	29
7	8.711885500933416E-4	TGTGCGAGAGTACAGGACTACTACTACGGTATGGACGTCTGG	CARVQDYYYGMDVW	IGHV3-21	IGHD4-11	IGHJ6	9	10	14	16
7	8.711885500933416E-4	TGTGCGAGAGACGTCGTTGGAGTGTCTGGCCACGACCACTGG	CARDVVGVSGHDHW	IGHV3-53	IGHD3-3	IGHJ5	10	16	23	32
7	8.711885500933416E-4	TGTGCGAGAGACATCGTTGGAGTGTCTGGCCACGACCACTGG	CARDIVGVSGHDHW	IGHV3-53	IGHD3-3	IGHJ5	10	16	23	32
7	8.711885500933416E-4	TGTGCGAGAGATCAGGGAAAGAATGCTTTTGATATCTGG	CARDQGKNAFDIW	IGHV3-30	.	IGHJ3	12	-1	-1	22
7	8.711885500933416E-4	TGTGCGAGAGATGCCGGTGGGTACTTTGACTACTGG	CARDAGGYFDYW	IGHV3-30	IGHD4-23	IGHJ4	11	14	19	21
7	8.711885500933416E-4	TGTGCGAGAAGTCTTTACGTGGTCTTTGACTTCTGG	CARSLYVVFDFW	IGHV4-4	IGHD1-14	IGHJ4	8	16	22	23
7	8.711885500933416E-4	TGTGCGAAATTCGGTATAGGTGGCACCTACTGG	CAKFGIGGTYW	IGHV3-23	IGHD1-26	IGHJ4	8	11	18	26
7	8.711885500933416E-4	TGTGCGAGGGGGTTTGACTACTGG	CARGFDYW	IGHV4-59	.	IGHJ4	7	-1	-1	12
7	8.711885500933416E-4	TGTGGTCGTGGTTTTGACTACTGG	CGRGFDYW	IGHV4-30-2	IGHD1-14	IGHJ4	3	6	11	12
6	7.4673304293715E-4	TGTGCGAGAGACTGTAACGATTTTTGGAGTGGTTATTATACAGGCGGGGGGTTCGGCTACTACTACTACTACATGGACGTCTGG	CARDCNDFWSGYYTGGGFGYYYYYMDVW	IGHV4-34	IGHD3-3	IGHJ6	9	16	40	56
6	7.4673304293715E-4	TGTGCGAGAGTGCCGGATTACGATTTTTGGAGTGGTTATGATAGATCGGGATACTACTACTACTACATGGACGTCTGG	CARVPDYDFWSGYDRSGYYYYYMDVW	IGHV1-46	IGHD3-3	IGHJ6	9	16	42	51
6	7.4673304293715E-4	TGTGCGAGACATGAGTTCTTTAACGAGCCTACGATTTTTGGAGTGGTTATTACCGGAAACTACTTTGACTACTGG	CARHEFFNEPTIFGVVITGNYFDYW	IGHV4-39	IGHD3-3	IGHJ4	12	29	51	58
6	7.4673304293715E-4	TGTGCGAGAGATCGGATGATTACGTTTGGGGGAGTTATCGCCATCGCGTACTACTACTACGGTATGGACGTCTGG	CARDRMITFGGVIAIAYYYYGMDVW	IGHV3-30	IGHD3-16	IGHJ6	12	15	39	48
6	7.4673304293715E-4	TGTGCGAGAGATGCTCATTGTAGTGGTGGTAGCTGCTACGAGGGGGAGTGGTACTACTACGGTATGGACGTCTGG	CARDAHCSGGSCYEGEWYYYGMDVW	IGHV3-21	IGHD2-15	IGHJ6	11	16	38	51
6	7.4673304293715E-4	TGTGCGAAAATGTATGGTTGTAGTGGTGGTAGCTGCTACCCAACCGACTACTACTACTACGGTATGGACGTCTGG	CAKMYGCSGGSCYPTDYYYYGMDVW	IGHV3-21	IGHD2-15	IGHJ6	6	17	38	46
6	7.4673304293715E-4	TGTGCCAGGGCCCCACACATGGTGATTTTTGGACCTACACTCTCTTTGGGGGGCTACTACATGGACGTCTGG	CARAPHMVIFGPTLSLGGYYMDVW	IGHV4-31	IGHD3-3	IGHJ6	4	23	32	53
6	7.4673304293715E-4	TGTGCGAGGTTTATTGTAGTAGTACCAGCTGCTATGGGGGTGGGCTACTACTACTACTACATGGACGTCTGG	CARFIVVVPAAMGVGYYYYYMDVW	IGHV1-18	IGHD2-2	IGHJ6	7	11	35	44
6	7.4673304293715E-4	TGTGCGAGACATCCCGCCTCCATTACGATTTTTGGAGTGGTTATCCCGATGAGTAGCTGGTTCGACCCCTGG	CARHPASITIFGVVIPMSSWFDPW	IGHV4-39	IGHD3-3	IGHJ5	11	21	43	56
6	7.4673304293715E-4	TGTGCGAGAGGTCAACAAGGCTCAGTTTGGTTCGGGGACTCATTACCCGACAACTACTTCTTTGAATACTGG	CARGQQGSVWFGDSLPDNYFFEYW	IGHV4-4	IGHD3-10	IGHJ4	9	27	44	54
6	7.4673304293715E-4	TGTGCGAGAGGCCTCCCCTTAAGTGGACGATTTTTGGAGTGGTTAGCGGGCCCCTACTACATGGACGTCTGG	CARGLPLSGRFLEWLAGPYYMDVW	IGHV1-8	IGHD3-3	IGHJ6	14	26	44	53
6	7.4673304293715E-4	TGTGCGAGAGGCGTTCGGAGTTTTACTATGATAGTAGTGGTTAGGATACACTACTACTACATGGACGTCTGG	CARGVRSFTMIVVVRIHYYYMDVW	IGHV1-8	IGHD3-22	IGHJ6	11	22	42	49
6	7.4673304293715E-4	TGTGCGAGAGAGCGGGGGGGCGATTTTTGGAGTGGTTACTCCGACTACTACTACTACTACATGGACGTCTGG	CARERGGDFWSGYSDYYYYYMDVW	IGHV3-21	IGHD3-3	IGHJ6	10	20	37	43
6	7.4673304293715E-4	TGTGCGAGAGAGGGGGCACCGTATTACTATGATAGTAGTGGTTATTACACTGGGGTTTGGTTCGACCCCTGG	CAREGAPYYYDSSGYYTGVWFDPW	IGHV1-8	IGHD3-22	IGHJ5	9	19	47	57
6	7.4673304293715E-4	TGTGCGAGAGAGATAACCGGTTCGGGGAGTTATTACCCTGAATACTACTACTACTACTACATGGACGTCTGG	CAREITGSGSYYPEYYYYYYMDVW	IGHV3-21	IGHD3-10	IGHJ6	10	18	34	42
6	7.4673304293715E-4	TGTGCGAGACATGGTATAGCAGCAGCTGGTACGTTGGATTACTACTACTACTACTACATGGACGTCTGG	CARHGIAAAGTLDYYYYYYMDVW	IGHV4-39	IGHD6-13	IGHJ6	12	13	33	37
6	7.4673304293715E-4	TGTGCGAGAGATTTACGTATTACTATGGTTCGGGGAGTTATGTACTACTACTACGGTATGGACGTCTGG	CARDLRITMVRGVMYYYYGMDVW	IGHV4-31	IGHD3-10	IGHJ6	11	13	40	42
6	7.4673304293715E-4	TGTGCGAGAGATTCGGTAGCGGTGACTACGTCAAGAAATTACTACTACTACTACGGTATGGACGTCTGG	CARDSVAVTTSRNYYYYYGMDVW	IGHV1-3	IGHD4-17	IGHJ6	11	19	30	37
6	7.4673304293715E-4	TGTGCGAGAGATCTTCCTTATTACGATTTTTGGAGTGGTTATTTAGGTCCCCACTGGTTCGACCCCTGG	CARDLPYYDFWSGYLGPHWFDPW	IGHV4-4	IGHD3-3	IGHJ5	13	18	42	52
6	7.4673304293715E-4	TGTGCGAGAGATAAATGGGAAAGTTCATATTTTGACTGGTTATTAATCTCGGGCTGGTTCGACCCCTGG	CARDKWESSYFDWLLISGWFDPW	IGHV4-4	IGHD3-9	IGHJ5	11	26	44	53
6	7.4673304293715E-4	TGTGCGAGAGACGTATTACGATATTTTGACTCCTCCGAGTTCTACTACTACTACGGTATGGACGTCTGG	CARDVLRYFDSSEFYYYYGMDVW	IGHV4-31	IGHD3-9	IGHJ6	10	11	30	41
6	7.4673304293715E-4	TGTGCAACAGGGGGTCCACATTACGATGTTTTGACTGGCAGAAACTACTACCACGGTGTGGACGTCTGG	CATGGPHYDVLTGRNYYHGVDVW	IGHV1-24	IGHD3-9	IGHJ6	9	19	37	58
6	7.4673304293715E-4	TGTGCAAAAGATTTGGGGGTGGGTAGTGTTGGTAATTTCGGATACTTCTACTATGGTATGGACGTCTGG	CAKDLGVGSVGNFGYFYYGMDVW	IGHV3-9	IGHD3-10	IGHJ6	11	48	56	57
6	7.4673304293715E-4	TGTGCGAGACGCCCGATTAGTATTACGATTTTTGGAGTGGTTACCCCAGGATGGTTCGACCCCTGG	CARRPISITIFGVVTPGWFDPW	IGHV4-39	IGHD3-3	IGHJ5	9	19	42	51
6	7.4673304293715E-4	TGTGCGAGAGGCCAGGTTGTATTACGATATTTTGACTGGGCCCTATCCTACGGTATGGACGTCTGG	CARGQVVLRYFDWALSYGMDVW	IGHV1-8	IGHD3-9	IGHJ6	12	18	38	54
6	7.4673304293715E-4	TGTGCGAAAGATGGGGTGGCCGCGAGGTTCGGCCACGGGGTCGTGTTGGACTACTTTGACTACTGG	CAKDGVAARFGHGVVLDYFDYW	IGHV3-23	IGHD3-10	IGHJ4	11	25	31	49
6	7.4673304293715E-4	TGCGCGAGACTTTCTGAGGATTTCGATGTTTTGACTGGTTCAGGTGACACGCACTTTGACTTCTGG	CARLSEDFDVLTGSGDTHFDFW	IGHV5-10-1	IGHD3-9	IGHJ4	9	19	39	52
6	7.4673304293715E-4	TGTGCGTGCCAAGACCAGAGTATTACGATTTTTGGAGTGGTTATGGGAAAGTTTGACCCCTGG	CACQDQSITIFGVVMGKFDPW	IGHV4-39	IGHD3-3	IGHJ5	5	19	43	50
6	7.4673304293715E-4	TGTGCGACTGAGATGGCTACAATCTCCCTTAGGCTACACTACTACTACGGTATGGACGTCTGG	CATEMATISLRLHYYYGMDVW	IGHV4-4	IGHD5-24	IGHJ6	6	9	22	37
6	7.4673304293715E-4	TGTGCGAGACCCGTGGCCGGCCTTAGGACTGCAGTAGATGGTGCGACTGCTTTTGATGTCTGG	CARPVAGLRTAVDGATAFDVW	IGHV4-4	IGHD4-11	IGHJ3	8	26	35	47
6	7.4673304293715E-4	TGTGCGAGACATAGGAGGTTTACGATTTTTGGAGTGGTTATTAGGGGAGCTTTTGATATCTGG	CARHRRFTIFGVVIRGAFDIW	IGHV4-39	IGHD3-3	IGHJ3	11	19	42	48
6	7.4673304293715E-4	TGTGCGAGACACCTAATGGGGTATAGCAGTGGCTGGTACTACTACTACGGTATGGACGTCTGG	CARHLMGYSSGWYYYYGMDVW	IGHV5-10-1	IGHD6-19	IGHJ6	10	18	35	36
6	7.4673304293715E-4	TGTGCGAGACAGGAAGGTACTATGATAGTAGTGGTTATTACGCCATACTACTTTGACTACTGG	CARQEGTMIVVVITPYYFDYW	IGHV4-39	IGHD3-22	IGHJ4	10	17	40	45
6	7.4673304293715E-4	TGTGCGAGAGATAGAGCTCCTGGCTCTATAGCAGCTCGGCCCGATTACGGATTCCAGCACTGG	CARDRAPGSIAARPDYGFQHW	IGHV1-2	IGHD6-6	IGHJ1	11	26	37	51
6	7.4673304293715E-4	TGTGCGAAAGATTCCGGTATTACGATTTTTGGAGTGGTTACCACCTACTACTTTGACTACTGG	CAKDSGITIFGVVTTYYFDYW	IGHV3-23	IGHD3-3	IGHJ4	11	16	39	45
6	7.4673304293715E-4	TGTGCAACAGCTCTAGCAGTGGCTGGTACCCTCTACTACTACTACTACGGTATGGACGTCTGG	CATALAVAGTLYYYYYGMDVW	IGHV1-24	IGHD6-19	IGHJ6	13	14	28	33
6	7.4673304293715E-4	TGTACTAGAGACGTGTATTGCAGAGGAGGAAGTTGCGACAGGGGCGGGTTTGTTGACTCCTGG	CTRDVYCRGGSCDRGGFVDSW	IGHV3-49	IGHD2-8	IGHJ4	10	12	17	52
6	7.4673304293715E-4	TGTGCGAGGGATTACTATCATAGTACTGGTTATCAGTATCCCCAATACTTTGACTACTGG	CARDYYHSTGYQYPQYFDYW	IGHV1-18	IGHD3-22	IGHJ4	11	12	32	45
6	7.4673304293715E-4	TGTGCGAGATCTCGTGCAGATTGTAGTGGTGGTAGCTGCTACTTTTGGTTCGACCCCTGG	CARSRADCSGGSCYFWFDPW	IGHV4-55	IGHD2-15	IGHJ5	9	19	42	45
6	7.4673304293715E-4	TGTGCGAGACATTCGAGGACTACTATGATAGTAGTGGTTATGGGGGCCTTTGACTACTGG	CARHSRTTMIVVVMGAFDYW	IGHV4-39	IGHD3-22	IGHJ4	11	20	40	47
6	7.4673304293715E-4	TGTGCGAGACATGTGACCTTTAGCAGTGGTCATTACTTCCCTTGGTACTTTGACTACTGG	CARHVTFSSGHYFPWYFDYW	IGHV4-39	IGHD3-22	IGHJ4	13	20	36	45
6	7.4673304293715E-4	TGTGCGAGAGTCCAAAAGAGATGGCTACAATTGGTTGTACGGTACTACTTTGACTACTGG	CARVQKRWLQLVVRYYFDYW	IGHV4-34	IGHD5-24	IGHJ4	9	16	31	41
6	7.4673304293715E-4	TGTGCGAGAGATTCTGAGCAGCAGCTGGTATACTGGGGGTACTACGGTATGGACGTCTGG	CARDSEQQLVYWGYYGMDVW	IGHV3-21	IGHD6-13	IGHJ6	11	16	29	48
6	7.4673304293715E-4	TGTGCAAAAGACGCTCTAGAACGGGGATACAGTAACTACTACTACTACTTCGACGTCTGG	CAKDALERGYSNYYYYFDVW	IGHV3-9	IGHD5-18	IGHJ6	10	20	31	34
6	7.4673304293715E-4	TGCGTCTTTATGAAGGAGTGGGAACTCAGTACCTGGGATCATGATGATTTTGATATGTGG	CVFMKEWELSTWDHDDFDMW	IGHV3-21	IGHD1-26	IGHJ3	1	16	22	37
6	7.4673304293715E-4	TGTGCGGCTCATAGCAGCAGCTGGTGGAGGAGTTACTACTACGGTATGGACGTCTGG	CAAHSSSWWRSYYYGMDVW	IGHV3-21	IGHD6-13	IGHJ6	5	10	24	33
6	7.4673304293715E-4	TGTGCGAGAGATGTGGGAGGGGTTGCTGCTACTTTCCATGATGCTTTTGATATCTGG	CARDVGGVAATFHDAFDIW	IGHV4-4	IGHD2-15	IGHJ3	11	20	32	36
6	7.4673304293715E-4	TGTGCACACAAGGGCTGTAGTAGTACCAGCTGCTACCCTGATGCTTTTGATATCTGG	CAHKGCSSTSCYPDAFDIW	IGHV2-5	IGHD2-2	IGHJ3	9	15	34	38
6	7.4673304293715E-4	TGTGCAACACGCCTAGCATATTGTGGTGGTGACTGCTATTCCTTTCTTGACTACTGG	CATRLAYCGGDCYSFLDYW	IGHV1-24	IGHD2-21	IGHJ4	8	12	41	46
6	7.4673304293715E-4	TGTACGAAAGCCAAATACGATCTTCTGACTTACTACTACTACGGTATGGACGTCTGG	CTKAKYDLLTYYYYGMDVW	IGHV4-4	IGHD3-9	IGHJ6	6	15	29	30
6	7.4673304293715E-4	TGTGCCAGAGATAAAATGGAATATAGCAGCAACCCTAAGGGTTTTGACTACTGG	CARDKMEYSSNPKGFDYW	IGHV1-18	IGHD6-13	IGHJ4	11	21	30	42
6	7.4673304293715E-4	TGTGCGAGACTGGGGACTACGAGGTTTGGAGTGGTGGAATCATTTGACTACTGG	CARLGTTRFGVVESFDYW	IGHV4-31	IGHD3-3	IGHJ4	8	17	34	42
6	7.4673304293715E-4	TGTGCGAGACGCCGGTTCTTCAATACTAAGGTGGACTGGTACTTCGATCTCTGG	CARRRFFNTKVDWYFDLW	IGHV4-34	IGHD4-23	IGHJ2	12	24	33	34
6	7.4673304293715E-4	TGTGCGAGACGCCGATTCTACAATACTCAGGTGGACTGGTACTTCGATCTCTGG	CARRRFYNTQVDWYFDLW	IGHV4-34	IGHD2-15	IGHJ2	12	17	24	34
6	7.4673304293715E-4	TGTGCGAGAGCTACGTATTACTATGATAGTAGTGGTTATTACGAGTCCTACTGG	CARATYYYDSSGYYESYW	IGHV4-34	IGHD3-22	IGHJ4	9	11	41	47
6	7.4673304293715E-4	TGTGCGAGAGCCCGGTATTACTATGATGGTAGTGGATATTACTTTGACTACTGG	CARARYYYDGSGYYFDYW	IGHV3-20	IGHD3-22	IGHJ4	9	14	38	39
6	7.4673304293715E-4	TGTGCGAGAGGAGTAGGTCTATGGTTCGGCCATCATCACGCTTATGATATCTGG	CARGVGLWFGHHHAYDIW	IGHV4-34	IGHD3-10	IGHJ3	10	18	28	30
6	7.4673304293715E-4	TGTGCGAGAGGAAGTCGAATATGGTTCGGGGACTTATTACCCTTTGACCACTGG	CARGSRIWFGDLLPFDHW	IGHV1-8	IGHD3-10	IGHJ4	10	19	38	41
6	7.4673304293715E-4	TGTGCGAGAGAAGGTGCTGCTATTAACTACTACTACTACGGTATGGACGTCTGG	CAREGAAINYYYYGMDVW	IGHV3-21	IGHD6-13	IGHJ6	10	14	22	25
6	7.4673304293715E-4	TGTGCGAACAGCTATTATGATTTTTGGAGTGATCATTATACCCTTGACTATTGG	CANSYYDFWSDHYTLDYW	IGHV3-30	IGHD3-3	IGHJ4	6	12	41	43
6	7.4673304293715E-4	TGTGCGAAAGATTTGGGAGTGGATAGCAGTGGCTGGTACTCCCAGGTGGGCTGG	CAKDLGVDSSGWYSQVGW	IGHV3-33	IGHD6-19	IGHJ4	11	22	38	50
6	7.4673304293715E-4	TGTGCAAAAAATATAGCAGCAGCTGGTACCGACCACTACGGTATGGACGTCTGG	CAKNIAAAGTDHYGMDVW	IGHV3-43	IGHD6-13	IGHJ6	14	15	28	42
6	7.4673304293715E-4	TGTAATAGAGAACTCGATCCCGCCAATTACTATGGTTCCACGTTCGACCCCTGG	CNRELDPANYYGSTFDPW	IGHV3-49	IGHD3-10	IGHJ5	14	25	37	41
6	7.4673304293715E-4	TGTGCGAGTGAGGGGGTGTCTTACCTCCCAAGGAATGCTTTTGATATCTGG	CASEGVSYLPRNAFDIW	IGHV4-4	IGHD1-26	IGHJ3	7	24	29	34
6	7.4673304293715E-4	TGTGCGAGACTCAGTGCGAGTATCTACGTGGAGGAAGGTATGGACGTCTGG	CARLSASIYVEEGMDVW	IGHV4-4	IGHD5-18	IGHJ6	8	19	31	39
6	7.4673304293715E-4	TGTGCGAGACATTTCCCGCCAGAGAGCAGTGGCTGGTACTACGACCCCTGG	CARHFPPESSGWYYDPW	IGHV4-39	IGHD6-19	IGHJ5	18	24	38	41
6	7.4673304293715E-4	TGTGCGAGAGGGGGCAGCTCGGACTACTACTACTACGGTACGGACGTCTGG	CARGGSSDYYYYGTDVW	IGHV1-8	IGHD6-6	IGHJ6	10	13	20	22
6	7.4673304293715E-4	TGTGCGAGAGATGGGAGTATAAGTGGAGAAGGGTCCCACTTTGACTACTGG	CARDGSISGEGSHFDYW	IGHV4-31	IGHD1-20	IGHJ4	11	16	26	37
6	7.4673304293715E-4	TGTGCGAAAGCCCCCGAATATGATTACGTTTGGGGGACCCTGGGCTACTGG	CAKAPEYDYVWGTLGYW	IGHV3-23	IGHD3-16	IGHJ4	9	18	36	44
6	7.4673304293715E-4	TGTGCAAGATCTGCTTACAGTGGTTACTACACTGGTGCTTTTGAAATGAGG	CARSAYSGYYTGAFEMR	IGHV3-9	IGHD3-22	IGHJ3	6	18	29	35
6	7.4673304293715E-4	TGTACGAGAGGGCTGGTTCGGGGAATCATTATAACGTACTTTGACTACTGG	CTRGLVRGIIITYFDYW	IGHV3-53	IGHD3-10	IGHJ4	9	13	35	36
6	7.4673304293715E-4	TGTTCGAGAAGTGAGACGAAGCACCACTACTACGGCATGGATGTCTGG	CSRSETKHHYYGMDVW	IGHV4-4	IGHD6-6	IGHJ6	8	14	18	25
6	7.4673304293715E-4	TGTGTGAAAGGGTCGAACAATGGTTACGGGTACTTCTTTGACTACTGG	CVKGSNNGYGYFFDYW	IGHV3-23	IGHD5-18	IGHJ4	9	19	27	29
6	7.4673304293715E-4	TGTGCGCGAGGGGGCGCGCGATTGGAGACCCTCGCCCTTAAATACTGG	CARGGARLETLALKYW	IGHV4-34	IGHD3-3	IGHJ4	10	21	26	42
6	7.4673304293715E-4	TGTGCGATTAGTGCCTACGATTCGTACTACTACGGTATGGACGTCTGG	CAISAYDSYYYGMDVW	IGHV1-69	IGHD5-12	IGHJ6	6	8	21	24
6	7.4673304293715E-4	TGTGCGACCCCGTACTACGGTGACTACGATGGGGTTTTTGACTACTGG	CATPYYGDYDGVFDYW	IGHV3-21	IGHD4-17	IGHJ4	6	13	27	36
6	7.4673304293715E-4	TGTGCGACCGTCGCCGGGTATAGTAGTAGTTTAACTCTTGACTTGTGG	CATVAGYSSSLTLDLW	IGHV3-30	IGHD6-19	IGHJ4	6	13	26	37
6	7.4673304293715E-4	TGTGCGAGCCGGACTACGGTGGTAACTCCGACAGCTTTTGATATCTGG	CASRTTVVTPTAFDIW	IGHV4-39	IGHD4-23	IGHJ3	7	11	29	33
6	7.4673304293715E-4	TGTGCGAGAGGCGTCGATTTTTTGACTGGTTACGGAATGGACGTCTGG	CARGVDFLTGYGMDVW	IGHV4-34	IGHD3-9	IGHJ6	11	14	31	36
6	7.4673304293715E-4	TGTGCGAGAGATCAGGATGGCTACGATTGGGACTACTTTGACTACTGG	CARDQDGYDWDYFDYW	IGHV3-21	IGHD5-12	IGHJ4	12	17	27	31
6	7.4673304293715E-4	TGTGCGAGAGATAAGTACGATTTTTGGAGTGGTTATACTGACTACTGG	CARDKYDFWSGYTDYW	IGHV3-21	IGHD3-3	IGHJ4	11	15	35	38
6	7.4673304293715E-4	TGTGCGAGAGACCAGCGGGGAAGTTTTTCTGAATATTTTTCTTACTGG	CARDQRGSFSEYFSYW	IGHV1-46	IGHD3-9	IGHJ1	10	32	38	43
6	7.4673304293715E-4	TGTGCGAAAGATTTAGGGTTCGGGGAGTTAGATGCTTTTGATATCTGG	CAKDLGFGELDAFDIW	IGHV3-21	IGHD3-10	IGHJ3	11	16	29	30
6	7.4673304293715E-4	TGTGCACACAGACCCCCCTTAGTCTCCGTAGATGCTTTTGATATCTGG	CAHRPPLVSVDAFDIW	IGHV2-5	IGHD4-17	IGHJ3	12	19	29	30
6	7.4673304293715E-4	TGTGCAACGAGTTTAGCAGTGCCCGGTAAAGGTGCATTAGATCTTTGG	CATSLAVPGKGALDLW	IGHV3-74	IGHD6-6	IGHJ3	6	7	18	32
6	7.4673304293715E-4	TGTGCGCGTTGGATACAGCTATGGGGGTATGCTTTTGATATCTGG	CARWIQLWGYAFDIW	IGHV3-21	IGHD5-18	IGHJ3	5	9	23	28
6	7.4673304293715E-4	TGTGCGAGATCGCACGGTGACACCTACAACTGGTTCGACCCCTGG	CARSHGDTYNWFDPW	IGHV1-2	IGHD4-17	IGHJ5	8	13	20	24
6	7.4673304293715E-4	TGTGCGAGAGTCCCTCTCTACTACTACTACTACATGGACGTCTGG	CARVPLYYYYYMDVW	IGHV4-34	.	IGHJ6	9	-1	-1	17
6	7.4673304293715E-4	TGTGCGAGAGTCAAGGGGTGGGAACGGGAGGTGCTTGACTACTGG	CARVKGWEREVLDYW	IGHV3-30	IGHD1-1	IGHJ4	9	20	25	34
6	7.4673304293715E-4	TGTGCGAAATCTGAGTATAGCAGCTCGTCCGTGTTTGACTACTGG	CAKSEYSSSSVFDYW	IGHV4-4	IGHD6-6	IGHJ4	6	12	30	33
6	7.4673304293715E-4	TGTGCGAAAAAAGAGGTGGGAGGACAGAGCTGGTTCGACCCCTGG	CAKKEVGGQSWFDPW	IGHV3-23	IGHD1-26	IGHJ5	8	15	21	29
6	7.4673304293715E-4	TGTGCACACAGCCGCGACGTGGGACATTATCCCTATGAATACTGG	CAHSRDVGHYPYEYW	IGHV2-5	IGHD1-1	IGHJ4	10	14	19	35
6	7.4673304293715E-4	TGTACCACAGACCCACAGCCTTATACCACCGGCTGGCAATCCTGG	CTTDPQPYTTGWQSW	IGHV3-15	IGHD4-23	IGHJ5	10	23	30	40
6	7.4673304293715E-4	TGTGCGAGCTCATTACTATGGTTCGGGGAGTTGTCCTACTGG	CASSLLWFGELSYW	IGHV3-30	IGHD3-10	IGHJ4	7	11	31	35
6	7.4673304293715E-4	TGTGCGAGAGACGTCATTGGCGTGTCTGGCCACGACTACTGG	CARDVIGVSGHDYW	IGHV1-18	IGHD4-23	IGHJ4	10	12	16	33
6	7.4673304293715E-4	TGTGCGAGAGACATCGTTGGAGTGTCTGGCCACGACCGCTGG	CARDIVGVSGHDRW	IGHV3-53	IGHD3-3	IGHJ5	10	16	23	32
6	7.4673304293715E-4	TGTGCAACAGACCGTCCCCGAACTGGGGATCTTGACTACTGG	CATDRPRTGDLDYW	IGHV1-24	IGHD7-27	IGHJ4	10	20	30	31
6	7.4673304293715E-4	TGTGCGGGTGACTACCGTGAGTCCTGGTTCGACCCCTGG	CAGDYRESWFDPW	IGHV4-39	IGHD4-17	IGHJ5	5	6	14	23
6	7.4673304293715E-4	TGTGCGAAAGATATGAACTACTACGTTATGGACGTCTGG	CAKDMNYYVMDVW	IGHV3-21	.	IGHJ6	11	-1	-1	16
6	7.4673304293715E-4	TGTGCACATGTGGAGTACAAAACCACACCCCACCACTGG	CAHVEYKTTPHHW	IGHV2-5	IGHD2-8	IGHJ4	7	13	19	34
6	7.4673304293715E-4	TGTGCGCGGGAGGGGCCAGGGCAGCAGCTAGGCTGG	CAREGPGQQLGW	IGHV4-39	IGHD6-13	IGHJ4	5	20	28	32
6	7.4673304293715E-4	TGTGCGAGAGATGGGGGGGGTTGGTTCGACCCCTGG	CARDGGGWFDPW	IGHV3-30	IGHD3-16	IGHJ5	11	12	16	21
6	7.4673304293715E-4	TGTGCGAAAGAGGAGGAACTGGAACTTGACTACTGG	CAKEEELELDYW	IGHV3-33	IGHD1-1	IGHJ4	10	16	24	25
6	7.4673304293715E-4	TGTGCGAGTCTGAGACAAGGCTACAATCCGTGG	CASLRQGYNPW	IGHV4-4	IGHD5-24	IGHJ4	7	18	26	30
5	6.222775357809583E-4	TGTGCTAGAGTGATGTATTACGATCTTTGGAGTGCTTATTCTCCCCTTGGAGTCACTGGCGATCACTCCGCAATGGACGTCTGG	CARVMYYDLWSAYSPLGVTGDHSAMDVW	IGHV3-49	IGHD3-3	IGHJ6	9	14	39	72
5	6.222775357809583E-4	TGTGCGAGACTGGGACGGGGTGGTTATTACTATGATAGTAGTGGTTATTATACCCCCCATGATGCTTTTGATATCTGG	CARLGRGGYYYDSSGYYTPHDAFDIW	IGHV4-39	IGHD3-22	IGHJ3	9	24	49	57
5	6.222775357809583E-4	TGTGCAAAACCTCTATGCTGCATCTTCACATCCTGTGGTGGTGACTGCCAAGCGGAGGGTGCTGCTTTTGATATCTGG	CAKPLCCIFTSCGGDCQAEGAAFDIW	IGHV3-9	IGHD2-21	IGHJ3	8	33	47	62
5	6.222775357809583E-4	TGTGCGAGACATGTATGGAGTATTACTATGATAGTAGTGGTTATTACGGATGTACGGAACTGGTTCGACCCCTGG	CARHVWSITMIVVVITDVRNWFDPW	IGHV4-39	IGHD3-22	IGHJ5	13	19	46	57
5	6.222775357809583E-4	TGTGCGAGAGATCGGGGGGCGATTACTGTGGTGTTAATTGCTTTTTTTTCCTCGGGTGGCGCTTTTGATATCTGG	CARDRGAITVVLIAFFSSGGAFDIW	IGHV1-46	IGHD3-10	IGHJ3	12	21	31	60
5	6.222775357809583E-4	TGTGCGAGAGATGGGGTGGATTGTACTAATGGTGTATGCCCTCGTTACTACTACTACTACGGTATGGACGTCTGG	CARDGVDCTNGVCPRYYYYYGMDVW	IGHV4-31	IGHD2-8	IGHJ6	11	19	38	44
5	6.222775357809583E-4	TGTGCGAGAGAACACCCTCCTCCTAATGTAGTATCACCGGCTACCACCTACTACTACTACTACATGGACGTCTGG	CAREHPPPNVVSPATTYYYYYMDVW	IGHV4-4	IGHD2-15	IGHJ6	10	39	46	47
5	6.222775357809583E-4	TGTGCGAGACCCGGCCGCCCTTACTATGATAGTAGTGGTTATTACTACGCCGAGGATTTTTTTGACTACTGG	CARPGRPYYDSSGYYYAEDFFDYW	IGHV4-39	IGHD3-22	IGHJ4	9	20	48	60
5	6.222775357809583E-4	TGTGCGAGAGATCTGAGGCTCGGGGGACGATTTTTGGAGTGGTTGTTAGAGGCGGGGTACATGGACGTCTGG	CARDLRLGGRFLEWLLEAGYMDVW	IGHV3-30	IGHD3-3	IGHJ6	13	26	47	57
5	6.222775357809583E-4	TGTGCGAGAGATGGGCAAGAAAGTATGGCTACGATTTTTGGAGTGGTTATTATGGGGGGTATGGACGTCTGG	CARDGQESMATIFGVVIMGGMDVW	IGHV4-4	IGHD3-3	IGHJ6	11	29	52	60
5	6.222775357809583E-4	TGTGCCGCCCGTTTAAACTATTACGATTTTTGGAGTGGTTATTATAGAGGGGATGCTTTTGATATCTGG	CAARLNYYDFWSGYYRGDAFDIW	IGHV4-31	IGHD3-3	IGHJ3	4	18	45	51
5	6.222775357809583E-4	TGTGCCAGAGAGCACCACGTAGGGTATTGTAGTAGTACCAGCTGCTATACGGATGCTTTTGATATCTGG	CAREHHVGYCSSTSCYTDAFDIW	IGHV4-30-2	IGHD2-2	IGHJ3	10	19	47	51
5	6.222775357809583E-4	TGTGCGAGGTCCATTCTGCGTGGATATAGTGGCTCCGATGACTACTATTATTACGGTATGGACGTCTGG	CARSILRGYSGSDDYYYYGMDVW	IGHV1-46	IGHD5-12	IGHJ6	7	18	38	40
5	6.222775357809583E-4	TGTGCGAGGGTGCTCTGGTCCTCCTATAGCGAGCCTAGACGGAAGCCTGAATACTGCTTTGACAAGTGG	CARVLWSSYSEPRRKPEYCFDKW	IGHV4-59	IGHD2-8	IGHJ4	7	24	29	51
5	6.222775357809583E-4	TGTGCGAGACATTCCCCCCATTACTATGATAGTAGTGGTTATTACCCCACGGGGTACATGGACGTCTGG	CARHSPHYYDSSGYYPTGYMDVW	IGHV4-39	IGHD3-22	IGHJ6	11	19	44	54
5	6.222775357809583E-4	TGTGCGAGAGCCAAGTATTATGATTACGTTTGGGGGAGTTATCGTCGCAACCCGAACTTTGACTACTGG	CARAKYYDYVWGSYRRNPNFDYW	IGHV4-34	IGHD3-16	IGHJ4	9	14	44	55
5	6.222775357809583E-4	TGTGCGAGAGGCAGGTTGCGGGCAGGGATTTTTGGAGTGGTTATTCCCTACTACTACATGGACGTCTGG	CARGRLRAGIFGVVIPYYYMDVW	IGHV1-8	IGHD3-3	IGHJ6	11	26	44	47
5	6.222775357809583E-4	TGTGCAACAGTCCCGGCAGTAACTACGGCCGGGGGCCAGGGGGGGTACTACTACGGTATGGACGTCTGG	CATVPAVTTAGGQGGYYYGMDVW	IGHV1-24	IGHD4-11	IGHJ6	9	16	26	45
5	6.222775357809583E-4	TGTGCAACAGCACCAGTTATGGTTCGGGGAGCTACCGCAGACTACTACTACTACGGTATGGACGTCTGG	CATAPVMVRGATADYYYYGMDVW	IGHV1-24	IGHD3-10	IGHJ6	9	17	30	40
5	6.222775357809583E-4	TGTGCAAAAGATCGGCGCGATGGCTCGGGGACTTATGGTAACTTCTACTATAACGGAATGGACGTCTGG	CAKDRRDGSGTYGNFYYNGMDVW	IGHV3-9	IGHD3-10	IGHJ6	11	19	35	57
5	6.222775357809583E-4	TGTGCGAGATCGGGCACCGATATGGTTCGGGGACCTCACTACTACTACTACTACATGGACGTCTGG	CARSGTDMVRGPHYYYYYMDVW	IGHV4-59	IGHD3-10	IGHJ6	8	20	32	37
5	6.222775357809583E-4	TGTGCGAGAGTTCAACCTCATTACTATGATAGTAGTGGTTATTACCCCGATGCTTTTGATATCTGG	CARVQPHYYDSSGYYPDAFDIW	IGHV3-21	IGHD3-22	IGHJ3	9	19	44	48
5	6.222775357809583E-4	TGTGCGAGAGCCGCCCCGATTACGATTTTTGGAGTGGTTATTATCCCCGGCTACATGGACGTCTGG	CARAAPITIFGVVIIPGYMDVW	IGHV4-59	IGHD3-3	IGHJ6	9	18	43	50
5	6.222775357809583E-4	TGTGCGAGAGATACGGGGAGTATTACGATTTTTGGAGTGGTTATTGAAGAGTACTTTGACTACTGG	CARDTGSITIFGVVIEEYFDYW	IGHV1-46	IGHD3-3	IGHJ4	11	19	44	51
5	6.222775357809583E-4	TGTGCGAGAGACGCCGTAATTACGATTTTTGGAGTGGTTATCTCCTACTACTACATGGACGTCTGG	CARDAVITIFGVVISYYYMDVW	IGHV3-21	IGHD3-3	IGHJ6	10	18	40	44
5	6.222775357809583E-4	TGTGCCAGGCAGGGATTTAGTAGTGGTTATTTTTCTGTAGTCCGGGGGGCATTTGACTACTGG	CARQGFSSGYFSVVRGAFDYW	IGHV4-31	IGHD3-22	IGHJ4	4	17	30	51
5	6.222775357809583E-4	TGTGCCAGGCAGGGATTTAGTAGTGGTTATTTTTCTGTAGTCCGGGGGGCATTTGACTACTGG	CARQGFSSGYFSVVRGAFDYW	IGHV4-30-2	IGHD3-22	IGHJ4	7	17	30	51
5	6.222775357809583E-4	TGTGCCAGATATACGTTTAGTATTACGATTTTTGGAGTGGTTATTAGCTGGTTCGACCCCTGG	CARYTFSITIFGVVISWFDPW	IGHV4-30-2	IGHD3-3	IGHJ5	8	19	45	47
5	6.222775357809583E-4	TGTGCCAGAGATAGGGGGCGTACGATTTTTGGAGTGGTTATTATGGATGCTTTTGATATCTGG	CARDRGRTIFGVVIMDAFDIW	IGHV4-30-2	IGHD3-3	IGHJ3	11	20	43	45
5	6.222775357809583E-4	TGTGCGAGCTTTAACGCCCTCTATTACTATGATAGTAGTGGCTCTGATGCTTTTGATATCTGG	CASFNALYYYDSSGSDAFDIW	IGHV4-4	IGHD3-22	IGHJ3	7	21	40	44
5	6.222775357809583E-4	TGTGCGAGGGGGGCTCCCCTCATTGTAGTAGTACCAGCTGCATACGGGTGGTTCGACCCCTGG	CARGAPLIVVVPAAYGWFDPW	IGHV1-18	IGHD2-2	IGHJ5	7	21	40	48
5	6.222775357809583E-4	TGTGCGAGATCCCCCGCTATTACTATGATAGTAGTGGTTATCTCCAACTGGTTCGACCCCTGG	CARSPAITMIVVVISNWFDPW	IGHV4-39	IGHD3-22	IGHJ5	8	17	40	44
5	6.222775357809583E-4	TGTGCGAGACATGGGGGGCCTACGATTTTTGGAGTGGTTATTATCGGGTGGTTCGACCCCTGG	CARHGGPTIFGVVIIGWFDPW	IGHV4-39	IGHD3-3	IGHJ5	12	20	43	48
5	6.222775357809583E-4	TGTGCGAGACATAGGGGGAAGCAGCTTTTTGGAGTGGTTATTATCCAGATGTTTGACTATTGG	CARHRGKQLFGVVIIQMFDYW	IGHV4-39	IGHD3-3	IGHJ4	11	25	43	51
5	6.222775357809583E-4	TGTGCGAGAGATCGGTCATATTGTAGTACGAGGACCAGTTGTACTTTGTACTTTGACTCCTGG	CARDRSYCSTRTSCTLYFDSW	IGHV3-21	IGHD2-2	IGHJ4	12	17	27	48
5	6.222775357809583E-4	TGTGCGAGAGATGCACAAGGGGATATTGTAGTAGTACCAGCTGCTAGCGGGTTCGACCCCTGG	CARDAQGDIVVVPAASGFDPW	IGHV4-31	IGHD2-2	IGHJ5	11	20	45	49
5	6.222775357809583E-4	TGTGCGAAAGATCAGGAGGGGATTTTTGGAGTGGTTATTATCGAGTACTACTTTGACTACTGG	CAKDQEGIFGVVIIEYYFDYW	IGHV3-30	IGHD3-3	IGHJ4	12	20	40	43
5	6.222775357809583E-4	TGTGCGAAAGATGGGGGTATTACGATTTTTGGAGTGGTTATTACGTACTACTTTGACTACTGG	CAKDGGITIFGVVITYYFDYW	IGHV3-23	IGHD3-3	IGHJ4	11	16	42	44
5	6.222775357809583E-4	TGTGCAAAAGAAGCGGTGCGAGTTATAGCAGCAGCTGGCGGATTCTACTACTTTGACTACTGG	CAKEAVRVIAAAGGFYYFDYW	IGHV3-9	IGHD6-13	IGHJ4	10	23	37	45
5	6.222775357809583E-4	TGTGCGAGACAGGCTCCCTACAGACAGGGGGGGTTCTACTTCTACTTCATGGACGTCTGG	CARQAPYRQGGFYFYFMDVW	IGHV4-39	IGHD1-26	IGHJ6	10	12	17	35
5	6.222775357809583E-4	TGTGCGAGAGTTCGGTGGGAGCTACGACATCTTGGCTACTACTACTACATGGACGTCTGG	CARVRWELRHLGYYYYMDVW	IGHV3-21	IGHD1-26	IGHJ6	9	14	24	35
5	6.222775357809583E-4	TGTGCGAGAGTCCAAAAGAGATGGCTACAATTGGTTGTACGGTACTACTTTGACTACTGG	CARVQKRWLQLVVRYYFDYW	IGHV1-69	IGHD5-24	IGHJ4	9	16	31	41
5	6.222775357809583E-4	TGTGCGAGAGGCACGAGAGGCACTGATATTGTGGTAATGGTGTCTGCCCCTGACTACTGG	CARGTRGTDIVVMVSAPDYW	IGHV3-30	IGHD2-8	IGHJ4	9	24	46	50
5	6.222775357809583E-4	TGTGCGAGAGGGTTGAGGGTTCGGGGAGTCTTCTACTACTACTACTACATGGACGTCTGG	CARGLRVRGVFYYYYYMDVW	IGHV1-8	IGHD3-10	IGHJ6	10	17	28	32
5	6.222775357809583E-4	TGTGCGAGAGGGGTAAGGCGGAAGTACCAGCTGCTCCCGGCGTACTGGTTCGACCCCTGG	CARGVRRKYQLLPAYWFDPW	IGHV1-8	IGHD2-2	IGHJ5	10	22	34	43
5	6.222775357809583E-4	TGTGCGAGAGGAATAATGGAGTGGGAGCTTTCCTACTACTACTACGGTATGGACGTCTGG	CARGIMEWELSYYYYGMDVW	IGHV3-53	IGHD1-26	IGHJ6	9	19	28	32
5	6.222775357809583E-4	TGTGCGAGAGATAGTTATAGCAGTGGCTGGTACTTAGAAGCTTTTGATTTTGACTACTGG	CARDSYSSGWYLEAFDFDYW	IGHV1-2	IGHD6-19	IGHJ4	11	15	32	48
5	6.222775357809583E-4	TGTGCAACAGGGCCCCCGTATTGTACTAATGGTGTATGCTATGGGTGGTTCGACCCCTGG	CATGPPYCTNGVCYGWFDPW	IGHV1-24	IGHD2-8	IGHJ5	9	18	41	45
5	6.222775357809583E-4	TGTGCAAAAGGGCCACACTGGGGGGACATCTCCGGGTCGGGCTACGGTATGGACGTCTGG	CAKGPHWGDISGSGYGMDVW	IGHV3-43	IGHD4-17	IGHJ6	9	41	47	48
5	6.222775357809583E-4	TGTACCACAATTAGGATTTATGATTACGTTTGGGGGAGTTATCGGGAACCTGACTACTGG	CTTIRIYDYVWGSYREPDYW	IGHV3-15	IGHD3-16	IGHJ4	8	17	43	50
5	6.222775357809583E-4	TGTGCGGCTACGATCGACTACGGTGACTACGTCCCCCATACAGCTATGGACTACTGG	CAATIDYGDYVPHTAMDYW	IGHV4-4	IGHD4-17	IGHJ4	5	15	31	48
5	6.222775357809583E-4	TGTGCGGGTGAGCAGCAGCTGTTTTGGGACTACTACTACTACGGTATGGACGTCTGG	CAGEQQLFWDYYYYGMDVW	IGHV4-4	IGHD6-13	IGHJ6	5	10	20	28
5	6.222775357809583E-4	TGTGCGGGGGGATTAAGGCAGCCACGTAAACTCTACTACTACTACATGGACGTCTGG	CAGGLRQPRKLYYYYMDVW	IGHV4-39	IGHD6-19	IGHJ6	5	18	24	32
5	6.222775357809583E-4	TGTGCGACTCGTCAAATTTGTAAAGGTGGAAACTGCCACTTTCCCTTCGACTCCTGG	CATRQICKGGNCHFPFDSW	IGHV4-39	IGHD2-15	IGHJ5	6	17	39	45
5	6.222775357809583E-4	TGTGCGAGTTCATTCGGACGACTTATCGGGGTGATTGTTACCCCCCTTGACTACTGG	CASSFGRLIGVIVTPLDYW	IGHV3-30	IGHD6-6	IGHJ4	7	14	20	46
5	6.222775357809583E-4	TGTGCGAGGTTCGACTACGTCCGAGCGGACTACTACTACTACGGTATGGACGTCTGG	CARFDYVRADYYYYGMDVW	IGHV4-4	IGHD4-17	IGHJ6	7	12	19	28
5	6.222775357809583E-4	TGTGCGAGATTACAGCTATGGTTATCCTACTACTACTACTACGGTATGGACGTCTGG	CARLQLWLSYYYYYGMDVW	IGHV4-34	IGHD5-18	IGHJ6	8	10	23	27
5	6.222775357809583E-4	TGTGCGAGATGGGGATACAGCTCTGGCACCTACTACTACTACTACTTGGACGTCTGG	CARWGYSSGTYYYYYLDVW	IGHV4-59	IGHD5-18	IGHJ6	8	12	25	29
5	6.222775357809583E-4	TGTGCGAGACATGTCGACTACGGTGACTACATTAGTGGCAATTGGTTCGACCCCTGG	CARHVDYGDYISGNWFDPW	IGHV4-39	IGHD4-17	IGHJ5	14	15	29	38
5	6.222775357809583E-4	TGTGCGAGAGGCTCGGGTAGGAATTGGCTCGTCCGTCGATACTACTTTGACTACTGG	CARGSGRNWLVRRYYFDYW	IGHV1-8	IGHD6-6	IGHJ4	11	26	34	39
5	6.222775357809583E-4	TGTGCGAGAGGCACCCATACGATTTTTGGAGTGGTTAGCTACGGTATGGACGTCTGG	CARGTHTIFGVVSYGMDVW	IGHV4-31	IGHD3-3	IGHJ6	9	17	36	45
5	6.222775357809583E-4	TGTGCGAGAGGGAACCTCGGGTATAGCAGTGGCTGGTATCCATTTTGGGGCTACTGG	CARGNLGYSSGWYPFWGYW	IGHV3-21	IGHD6-19	IGHJ4	9	17	37	50
5	6.222775357809583E-4	TGTGCGAGAGATCGGGGTTACTATGATAGTAGTGGCATCTGGTACTTCGATCTCTGG	CARDRGYYDSSGIWYFDLW	IGHV4-31	IGHD3-22	IGHJ2	12	17	34	38
5	6.222775357809583E-4	TGTGCGAGAGAGGGGAATGGCTACAAATTCCCCTACTACTACGGTATGGACGTCTGG	CAREGNGYKFPYYYGMDVW	IGHV3-21	IGHD5-24	IGHJ6	10	16	25	32
5	6.222775357809583E-4	TGTGCGAGAGAACGGTGGGAGCTATCCCAAGACTACTACTACTACATGGACGTCTGG	CARERWELSQDYYYYMDVW	IGHV3-64	IGHD1-26	IGHJ6	10	14	23	31
5	6.222775357809583E-4	TGTGCCAAGACTCTAAAACACGACAATTATTGGCGGATCGGTTTTGATATCTGG	CAKTLKHDNYWRIGFDIW	IGHV4-31	IGHD5-24	IGHJ3	4	22	28	41
5	6.222775357809583E-4	TGTGCGACTGATATAGCAGCAGCTTATGACGTCTACTACGGTATGGACGTCTGG	CATDIAAAYDVYYGMDVW	IGHV3-21	IGHD6-13	IGHJ6	6	11	23	32
5	6.222775357809583E-4	TGTGCGAGCGAAAAGTCTAAGCAGTGGCTGGCGATGTACTACTTTGACTACTGG	CASEKSKQWLAMYYFDYW	IGHV4-4	IGHD6-19	IGHJ4	7	19	30	35
5	6.222775357809583E-4	TGTGCGAGACATATCAGTAGTGGTTATTACTACGTCTACTACTTTGACTACTGG	CARHISSGYYYVYYFDYW	IGHV4-55	IGHD3-22	IGHJ4	14	15	34	36
5	6.222775357809583E-4	TGTGCGAGAGGTTTTTTTGAGTGGTTATTATACCGGTACGGTATGGACGTCTGG	CARGFFEWLLYRYGMDVW	IGHV3-21	IGHD3-3	IGHJ6	9	12	37	42
5	6.222775357809583E-4	TGTGCGAGAGGCCGAGGAGTTGTGGTTTATAGCAGCAGCTGGTACGACTACTGG	CARGRGVVVYSSSWYDYW	IGHV4-34	IGHD6-13	IGHJ4	12	27	44	45
5	6.222775357809583E-4	TGTGCGAGAGGGACGGTCGGATTGTCTAGCGGCAGCTGGTACATGGACTACTGG	CARGTVGLSSGSWYMDYW	IGHV4-31	IGHD6-13	IGHJ4	9	26	41	45
5	6.222775357809583E-4	TGTGCGAGAGGAGGGGGTCCTAGGGTAGTGGTGGCTGTTCCCTATGATTACTGG	CARGGGPRVVVAVPYDYW	IGHV1-18	IGHD2-15	IGHJ4	9	24	33	44
5	6.222775357809583E-4	TGTGCGAGAGATAGGTTTTGTACTAATGGTCAATGCTATACCTTTGACTCCTGG	CARDRFCTNGQCYTFDSW	IGHV1-18	IGHD2-8	IGHJ4	11	17	40	41
5	6.222775357809583E-4	TGTGCGAGAGACCCTATAGCAGTGGCTGGTTTGATCGATGCTTTTGATATCTGG	CARDPIAVAGLIDAFDIW	IGHV3-30	IGHD6-19	IGHJ3	10	14	29	36
5	6.222775357809583E-4	TGTGCGAGAGAGGACGGTGACTACGAAAACTACTACTACGGTATGGACGTCTGG	CAREDGDYENYYYGMDVW	IGHV4-31	IGHD4-17	IGHJ6	10	13	24	28
5	6.222775357809583E-4	TGTGCGAAAGATTTAGGGGTGACTGCTATCTTCAATGATGCTTTTGATATCTGG	CAKDLGVTAIFNDAFDIW	IGHV3-21	IGHD2-21	IGHJ3	11	17	28	34
5	6.222775357809583E-4	TGTGCAACAACCACCCCATTACGATTTTTGGAGTGGTCCTGGTTCGACCCCTGG	CATTTPLRFLEWSWFDPW	IGHV1-24	IGHD3-3	IGHJ5	8	17	36	38
5	6.222775357809583E-4	TGTGCAAAAGGGGGCAGTGGCTGGTCCTTACGCGCTGAATACTTCCAGCACTGG	CAKGGSGWSLRAEYFQHW	IGHV3-9	IGHD6-19	IGHJ1	9	13	24	31
5	6.222775357809583E-4	TGTTCGACTTCTCCCATGGGGGGCGTGTGGTACTTCGGCATGGACGTCTGG	CSTSPMGGVWYFGMDVW	IGHV4-59	IGHD2-2	IGHJ6	6	27	33	38
5	6.222775357809583E-4	TGTGCGGTAGGATATTGTAGTGGTGGTAGCTGCTCCGACTTTGACTACTGG	CAVGYCSGGSCSDFDYW	IGHV3-21	IGHD2-15	IGHJ4	5	7	33	37
5	6.222775357809583E-4	TGTGCGAGATCCGGTCGGGATGGAGATAGTAGTGGTTTTTACTCAAACTGG	CARSGRDGDSSGFYSNW	IGHV4-55	IGHD3-22	IGHJ4	9	24	42	46
5	6.222775357809583E-4	TGTGCGAGAGTTACAGCTTCTACCCCCGTAGGGCAGAAAATTGACTACTGG	CARVTASTPVGQKIDYW	IGHV4-34	IGHD4-23	IGHJ4	9	20	30	40
5	6.222775357809583E-4	TGTGCGAGAGGGGGCGATTTTTGGGGTTTGGACTACTACATGGACGTCTGG	CARGGDFWGLDYYMDVW	IGHV1-2	IGHD3-3	IGHJ6	9	14	23	31
5	6.222775357809583E-4	TGTGCGAGAGAGAAAGGAGGTCGTCTTGCTTCGGGTGCTTTGGATGTCTGG	CAREKGGRLASGALDVW	IGHV3-11	IGHD3-10	IGHJ3	10	29	34	35
5	6.222775357809583E-4	TGTGCGAGAAAAGAGGATTTTGACTGGTCGGGTCACGCTTTTGACTACTGG	CARKEDFDWSGHAFDYW	IGHV3-21	IGHD3-9	IGHJ4	8	16	27	39
5	6.222775357809583E-4	TGTGCAACACTTTATTCCCTGGATCAGGTGCTATTCGGGGGGACAGGCTGG	CATLYSLDQVLFGGTGW	IGHV1-24	IGHD2-21	IGHJ4	8	28	35	47
5	6.222775357809583E-4	TGTGCGGCAGCTGCTACTTACTACTACTACTACTACATGGACGTCTGG	CAAAATYYYYYYMDVW	IGHV3-21	IGHD2-15	IGHJ6	5	8	16	17
5	6.222775357809583E-4	TGTGCGAGATTTGAGTGGATGTCGGGAAATAATGCTTTTGATATCTGG	CARFEWMSGNNAFDIW	IGHV3-11	IGHD3-3	IGHJ3	8	12	17	31
5	6.222775357809583E-4	TGTGCGAGACTCGGAATCAGTGGCTGGCAAAGCGGATTTGACTACTGG	CARLGISGWQSGFDYW	IGHV5-10-1	IGHD6-19	IGHJ4	9	17	26	36
5	6.222775357809583E-4	TGTGCGAGAGCCGATTGTAGTAGTACCACCTGCCCCTTTGACTACTGG	CARADCSSTTCPFDYW	IGHV3-30	IGHD2-2	IGHJ4	9	13	32	35
5	6.222775357809583E-4	TGTGCGAGAGGCTACAGTAACTACGGGGACTATTACATGGACGTCTGG	CARGYSNYGDYYMDVW	IGHV4-34	IGHD4-11	IGHJ6	11	12	24	28
5	6.222775357809583E-4	TGTGCGAAAGATCGGGGAGCAGTGGCTGACGAGGTGGGGGACTACTGG	CAKDRGAVADEVGDYW	IGHV3-21	IGHD6-19	IGHJ4	12	17	27	39
5	6.222775357809583E-4	TGTGCGAAAGATGGGGGCAATGACTACGGTGACCAGCTTGACTGCTGG	CAKDGGNDYGDQLDCW	IGHV3-23	IGHD4-17	IGHJ4	11	19	32	37
5	6.222775357809583E-4	TGTACTAGTCGAATTATGACGATGTTTGAAGTGACTGGGGACTACTGG	CTSRIMTMFEVTGDYW	IGHV3-73	IGHD3-3	IGHJ4	7	14	32	39
5	6.222775357809583E-4	TGTGCGAGAGATAGGGGTATAACTGGAACTACTTTAGACTACTGG	CARDRGITGTTLDYW	IGHV3-21	IGHD1-20	IGHJ4	11	15	26	27
5	6.222775357809583E-4	TGTGCGAAACCCAGTCCGATGGGTAACGACTACTTTGACTCCTGG	CAKPSPMGNDYFDSW	IGHV3-33	IGHD3-9	IGHJ4	6	10	15	28
5	6.222775357809583E-4	TGTGCAAAAGGAAAGGGGCCAATGACTAGTCACTTTGACTACTGG	CAKGKGPMTSHFDYW	IGHV3-43	IGHD4-11	IGHJ4	9	21	27	31
5	6.222775357809583E-4	TGTACTAGACTCGATTTTTGGAGTGGTTTCTACTTTGACTACTGG	CTRLDFWSGFYFDYW	IGHV3-49	IGHD3-3	IGHJ4	8	11	27	29
5	6.222775357809583E-4	TGTGCCAGAGGGGAGTGGCTACGTGGGGGCTTTGACTACTGG	CARGEWLRGGFDYW	IGHV4-30-2	IGHD5-12	IGHJ4	9	13	22	29
5	6.222775357809583E-4	TGTGCGCGAGACATCGTTGGAGTGTCTGGCCACGACTCCTGG	CARDIVGVSGHDSW	IGHV1-18	IGHD3-3	IGHJ5	10	16	23	32
5	6.222775357809583E-4	TGTGCGAGGGGACGATGGTTCGGAGAGCCCCTCTATTACTGG	CARGRWFGEPLYYW	IGHV4-4	IGHD3-10	IGHJ4	7	14	26	36
5	6.222775357809583E-4	TGTGCGAGGATAGTAGTGGCCTACAACTGGTTCGACCCCTGG	CARIVVAYNWFDPW	IGHV4-31	IGHD3-22	IGHJ5	7	8	18	21
5	6.222775357809583E-4	TGTGCGAGAGTCCCTGGCAGCAGCTGGTACTTTGACTACTGG	CARVPGSSWYFDYW	IGHV3-21	IGHD6-13	IGHJ4	9	16	26	27
5	6.222775357809583E-4	TGTGCGAGAGCACCGTGGGAGCTGGATGCTTTCGATATGTGG	CARAPWELDAFDMW	IGHV3-20	IGHD1-26	IGHJ3	9	14	22	24
5	6.222775357809583E-4	TGTGCGAGAGATTTCTATGGTTCGGGGACTTATCCCCACTGG	CARDFYGSGTYPHW	IGHV3-30	IGHD3-10	IGHJ4	15	16	32	37
5	6.222775357809583E-4	TGTGCGAGAGACATCGTTGGAGTGTCTGGCCACGACTCCTGG	CARDIVGVSGHDSW	IGHV1-18	IGHD3-3	IGHJ5	10	16	23	32
5	6.222775357809583E-4	TGTGCGAGAGACAGCGTTGGGGTGTCTGGCCACGACCGCTGG	CARDSVGVSGHDRW	IGHV1-18	IGHD3-16	IGHJ5	10	16	21	32
5	6.222775357809583E-4	TGTGCGAAAGATGGGGGGTCGAAGCTATGGTCTGACTACTGG	CAKDGGSKLWSDYW	IGHV3-30	IGHD5-18	IGHJ4	11	22	30	32
5	6.222775357809583E-4	TGTACTAGAGACGATTTTTGGAGTGGTTATTATGTGTACTGG	CTRDDFWSGYYVYW	IGHV3-49	IGHD3-3	IGHJ4	10	11	32	36
5	6.222775357809583E-4	TGTGCGAGAGGCGATAGTAACACCGGTGGGGACTACTGG	CARGDSNTGGDYW	IGHV1-8	IGHD3-10	IGHJ4	11	13	19	30
5	6.222775357809583E-4	TGTGCGAAAGTTCAACCGGTAGCTGCCCCTGGGAACTGG	CAKVQPVAAPGNW	IGHV3-30	IGHD2-15	IGHJ4	6	17	25	34
5	6.222775357809583E-4	TGTGCGAAAGTGCGGAACTACTGGTACTTCGATCTCTGG	CAKVRNYWYFDLW	IGHV3-23	IGHD1-14	IGHJ2	9	12	16	17
5	6.222775357809583E-4	TGTGCAAGGCTCGAGGTTCTTGACGGCATAGACGTCTGG	CARLEVLDGIDVW	IGHV6-1	IGHD6-6	IGHJ6	7	9	14	26
5	6.222775357809583E-4	TGTGCGAGAGTGGTTACTGATGCTTTTGATATCTGG	CARVVTDAFDIW	IGHV3-53	IGHD5-18	IGHJ3	9	10	16	17
5	6.222775357809583E-4	TGTGCGAGAGATCTTGGGGGCTACATGGACGTCTGG	CARDLGGYMDVW	IGHV3-30	IGHD3-16	IGHJ6	13	14	19	20
5	6.222775357809583E-4	TGTGCGAGAGATGGGGGAGGCTGGTTCGACCCCTGG	CARDGGGWFDPW	IGHV3-30	IGHD3-16	IGHJ5	11	12	18	20
5	6.222775357809583E-4	TGTGCGAAAGATGTAGGTGGGAGCTTGGGCTACTGG	CAKDVGGSLGYW	IGHV3-23	IGHD1-26	IGHJ4	11	16	24	29
5	6.222775357809583E-4	TGTGCGAAAGAAGGAATGGTGGTTCTTGACTACTGG	CAKEGMVVLDYW	IGHV3-33	IGHD2-15	IGHJ4	10	16	22	25
5	6.222775357809583E-4	TGTACGAGATCTCGGTCTTATTATTCTGACTTCTGG	CTRSRSYYSDFW	IGHV1-18	IGHD3-10	IGHJ4	8	17	23	26
5	6.222775357809583E-4	TGTGCCATGCTTGGGTACTACAACTACTGG	CAMLGYYNYW	IGHV3-11	IGHD2-2	IGHJ4	4	13	20	22
5	6.222775357809583E-4	TGTGCGAGAGAGTCCTGGTTCGACCCCTGG	CARESWFDPW	IGHV3-30	.	IGHJ5	10	-1	-1	14
5	6.222775357809583E-4	TGTGCGAGGGGCTTTGACTACTGG	CARGFDYW	IGHV4-59	.	IGHJ4	7	-1	-1	11
5	6.222775357809583E-4	TGTGCGAGAGGTTTTGACTACTGG	CARGFDYW	IGHV4-59	.	IGHJ4	9	-1	-1	12
5	6.222775357809583E-4	TGTACTAGAACGGACTACTGG	CTRTDYW	IGHV3-49	.	IGHJ4	8	-1	-1	12
4	4.978220286247666E-4	TGTGCGAGAGATGTCCCATATTGTGGTGGTGATTGCTATTTGTTTTTGGGGGAGCTTAACGTGGGTTACTACTACTACTACTACATGGACGTCTGG	CARDVPYCGGDCYLFLGELNVGYYYYYYMDVW	IGHV3-21	IGHD2-21	IGHJ6	11	16	39	65
4	4.978220286247666E-4	TGTGCGAGAGACTCCAAGTATTACGATTTTTGGAGTGGTTATTCTACCGGTCGATCTTACTACTACTACTACTACATGGACGTCTGG	CARDSKYYDFWSGYSTGRSYYYYYYMDVW	IGHV3-33	IGHD3-3	IGHJ6	10	17	50	56
4	4.978220286247666E-4	TGTGCGAGAGGGTCCCTGTCCTATTGTAGTAGTACCAGCTGTCCCCTCCTGCCCTACTACTACTACTACATGGACGTCTGG	CARGSLSYCSSTSCPLLPYYYYYMDVW	IGHV1-18	IGHD2-2	IGHJ6	9	21	40	53
4	4.978220286247666E-4	TGTGCGAGAGATGCTATGTACGGGGAAATAACGATTTTTGGAGTGGTTAAGAGTAGGGCTGAGGACTACATGGACGTCTGG	CARDAMYGEITIFGVVKSRAEDYMDVW	IGHV3-21	IGHD3-3	IGHJ6	11	30	48	64
4	4.978220286247666E-4	TGTGCGAGAGAATGGACAACTGACGGATACGATTTTTGGAGTGGTTATTCATACTACTACTACTACTACATGGACGTCTGG	CAREWTTDGYDFWSGYSYYYYYYMDVW	IGHV1-46	IGHD3-3	IGHJ6	10	27	48	51
4	4.978220286247666E-4	TGTACTAGACCTGTAATACCCCGCCATCATTGTAGTGGTGGTAGCTGCTACTGGGACTACTACTACGGTATGGACGTCTGG	CTRPVIPRHHCSGGSCYWDYYYGMDVW	IGHV3-73	IGHD2-15	IGHJ6	13	28	51	55
4	4.978220286247666E-4	TGTGCGAGAGCCGGTCGACCGTATTACGATTTTTGGAGTGGTTATTATGGGGACTACTACTACTACATGGACGTCTGG	CARAGRPYYDFWSGYYGDYYYYMDVW	IGHV3-21	IGHD3-3	IGHJ6	9	19	47	52
4	4.978220286247666E-4	TGTGCGAGAGCGGCGGTATATTGTAGTAGTACCAGCTGCCGATCCCTTTACTACTACTACTACTACATGGACGTCTGG	CARAAVYCSSTSCRSLYYYYYYMDVW	IGHV3-30	IGHD2-2	IGHJ6	9	17	38	47
4	4.978220286247666E-4	TGTGCGAGATTCCCTCATGACTACGTTTGGGGGAATTTTCCGGGGGCCACTTATTACTATGGTTTGGACGTCTGG	CARFPHDYVWGNFPGATYYYGLDVW	IGHV3-64	IGHD3-16	IGHJ6	8	16	33	64
4	4.978220286247666E-4	TGTGCGAGATCCCTCCCCCTATGGTCGGGGCTTATGACTACGGTGACTACGGTGGCTTACGGTATGGACGTCTGG	CARSLPLWSGLMTTVTTVAYGMDVW	IGHV1-46	IGHD4-17	IGHJ6	8	33	50	63
4	4.978220286247666E-4	TGTGCGAGAGCCCAGAGCATTGTAGTAGTACCAGCTGCTATTATCCCCCGTGTCGTAGGCTGGTTCGACCCCTGG	CARAQSIVVVPAAIIPRVVGWFDPW	IGHV4-59	IGHD2-2	IGHJ5	9	18	40	59
4	4.978220286247666E-4	TGTGCGAGAGGCCCCCCCATCGCGATTACGATTTTTGGAGTGGTTATTATTGGGGGGATCTGGTTCGACCCCTGG	CARGPPIAITIFGVVIIGGIWFDPW	IGHV4-4	IGHD3-3	IGHJ5	9	24	49	59
4	4.978220286247666E-4	TGTGCGAGAGATTCGGCCCCCCTACATTGTACTAGTACCAATTGCTACCGCGGGGCCAAGTGGTTCGACCCCTGG	CARDSAPLHCTSTNCYRGAKWFDPW	IGHV1-18	IGHD2-2	IGHJ5	11	25	46	56
4	4.978220286247666E-4	TGTGCGAGAGAAAGGCGGGGATTTGAGATTACGATTTTTGGAGAATTCTACTACTACTACTACATGGACGTCTGG	CARERRGFEITIFGEFYYYYYMDVW	IGHV4-59	IGHD3-3	IGHJ6	10	27	42	47
4	4.978220286247666E-4	TGTGCGAGTCAAGGAATGAGTACGGTTACGATTTTTGGAGTGGTTGTGTGGTCCAACTGGTTCGACCCCTGG	CASQGMSTVTIFGVVVWSNWFDPW	IGHV4-39	IGHD3-3	IGHJ5	7	25	44	53
4	4.978220286247666E-4	TGTGCGAGGATTGTAGTAGTACCAGCTGCTATAGAGGCGTTTTACTACTACTACTACTACATGGACGTCTGG	CARIVVVPAAIEAFYYYYYYMDVW	IGHV3-21	IGHD2-2	IGHJ6	7	9	31	41
4	4.978220286247666E-4	TGTGCGAGAGGCATCCGGGGGATGATAGTAGTGGTTATTACTCCTTACTACTACTACTACATGGACGTCTGG	CARGIRGMIVVVITPYYYYYMDVW	IGHV1-8	IGHD3-22	IGHJ6	11	21	41	45
4	4.978220286247666E-4	TGTGCGAGAGGAGCCCCCATTACGATTTTTGGAGTGGTTATTGGCTACTACTACTACGGTATGGACGTCTGG	CARGAPITIFGVVIGYYYYGMDVW	IGHV1-8	IGHD3-3	IGHJ6	10	18	41	44
4	4.978220286247666E-4	TGTGCGAGAGATCTTTACGATTTTTGGAGTGGTTATAATGTTATCCCCTACTACTACGGTATGGACGTCTGG	CARDLYDFWSGYNVIPYYYGMDVW	IGHV3-21	IGHD3-3	IGHJ6	13	14	35	47
4	4.978220286247666E-4	TGTGCGAGAGATGGCGTGCACGATGCTGTGACTGGTTTCTATAGCTTTGGCAACTGGTACTTCGATCTCTGG	CARDGVHDAVTGFYSFGNWYFDLW	IGHV3-23	IGHD3-9	IGHJ2	11	28	36	52
4	4.978220286247666E-4	TGTGCGAGAGAGGTGGTGGAGTGGAGTGGTTATTATACCGGTATTCACTACTACTACTACATGGACGTCTGG	CAREVVEWSGYYTGIHYYYYMDVW	IGHV3-21	IGHD3-3	IGHJ6	10	21	43	46
4	4.978220286247666E-4	TGTGCGAGAGAACAGCCAGAGGCATGGTATAGCAGTGGCTGGTATACGTACTACTACTACATGGACGTCTGG	CAREQPEAWYSSGWYTYYYYMDVW	IGHV3-21	IGHD6-19	IGHJ6	10	25	43	48
4	4.978220286247666E-4	TGTGCGAGAAGTTACAACGATATTTGGAGTGCTTACCTAAATACATATATCAAGTTCGGTATGGACGTCTGG	CARSYNDIWSAYLNTYIKFGMDVW	IGHV3-21	IGHD3-3	IGHJ6	8	16	34	60
4	4.978220286247666E-4	TGTGCGAAACCACTTCCATATTATGGTTCGGGGAGTTTCCTCCCTCGGTACTATAATGGTATGGACGTCTGG	CAKPLPYYGSGSFLPRYYNGMDVW	IGHV3-21	IGHD3-10	IGHJ6	6	21	36	60
4	4.978220286247666E-4	TGTACTAGAGTGTTGACGGAAGCAGCAGCTGGTACTCTAGTCTACTACTACTACTACTACATGGACGTCTGG	CTRVLTEAAAGTLVYYYYYYMDVW	IGHV3-49	IGHD6-13	IGHJ6	9	20	34	42
4	4.978220286247666E-4	TGTGCGGCCAATCTATGGTTCGGGGAGTCCACCATCAGGGACTACTACTACTACGGTATGGACGTCTGG	CAANLWFGESTIRDYYYYGMDVW	IGHV1-58	IGHD3-10	IGHJ6	7	12	27	40
4	4.978220286247666E-4	TGTGCGAGAGTCGGGGCCTTACGATATTTTGACTGGTTATTATCAGGGGCGGGGTGGTTCGACCCCTGG	CARVGALRYFDWLLSGAGWFDPW	IGHV4-4	IGHD3-9	IGHJ5	9	18	42	54
4	4.978220286247666E-4	TGTGCGAGAGGGTGGAGGTATTGTAGTAGTACCAGCTGCTATCGGCGTTACTACGGTATGGACGTCTGG	CARGWRYCSSTSCYRRYYGMDVW	IGHV4-34	IGHD2-2	IGHJ6	10	18	41	57
4	4.978220286247666E-4	TGTGCGAGAGATGCGGGAACTCTATGGTTCGGGGAGTTATTATTCAGGAACTACGGTATGGACGTCTGG	CARDAGTLWFGELLFRNYGMDVW	IGHV3-21	IGHD3-10	IGHJ6	11	21	42	57
4	4.978220286247666E-4	TGTGCGAGAGAGGTTGTGGGGAACAGTAACTACGCCCCTTACTACTACTACTACTACATGGACGTCTGG	CAREVVGNSNYAPYYYYYYMDVW	IGHV3-21	IGHD4-11	IGHJ6	10	22	33	38
4	4.978220286247666E-4	TGTGCGAGAGAGGTTGTAGTAGTACCAGCTGCTAGGGTCCTGAGGTACTACTACTACATGGACGTCTGG	CAREVVVVPAARVLRYYYYMDVW	IGHV4-34	IGHD2-2	IGHJ6	9	13	33	45
4	4.978220286247666E-4	TGTGCGAAAGATAACTACTATGGTTCGGGGAGTTATTATAATTTTTACTACTACGGTATGGACGTCTGG	CAKDNYYGSGSYYNFYYYGMDVW	IGHV3-21	IGHD3-10	IGHJ6	11	15	40	45
4	4.978220286247666E-4	TGTGCACGGATACTGCATTACGATATTTTGACTGGTTATTATCCTCACCCAGGGGTCTTTGACTACTGG	CARILHYDILTGYYPHPGVFDYW	IGHV2-26	IGHD3-9	IGHJ4	12	16	41	56
4	4.978220286247666E-4	TGTGCAACAGTACGCCCATATTGTAGTAGTACCAGCTGCTATTATCCACTCAACTGGTTCGACCCCTGG	CATVRPYCSSTSCYYPLNWFDPW	IGHV1-24	IGHD2-2	IGHJ5	9	17	41	50
4	4.978220286247666E-4	TGTGCAAGAGGTCTCGGCGATTATGATTACGTTTGGGGGAGTTATCGCCCGGGTGCTTTTGATATCTGG	CARGLGDYDYVWGSYRPGAFDIW	IGHV3-13	IGHD3-16	IGHJ3	14	19	46	53
4	4.978220286247666E-4	TGTGCCAGAGCCCATTCCAGACGTATTACGATTTTTGGAGTGGTTATTACCTCCTTTGACTACTGG	CARAHSRRITIFGVVITSFDYW	IGHV4-30-2	IGHD3-3	IGHJ4	9	20	48	53
4	4.978220286247666E-4	TGTGCGAGGGAGTGGGTTGTAGTAGTTCCAGCTGCCGCGGGCGGCATAAATTTATTCGACCCCTGG	CAREWVVVVPAAAGGINLFDPW	IGHV4-4	IGHD2-2	IGHJ5	7	16	34	54
4	4.978220286247666E-4	TGTGCGAGGAGGTATCCCTATTGTGGTAGTACCAGCTGCTTTTGGGGGGGATGGTTCGATTCCTGG	CARRYPYCGSTSCFWGGWFDSW	IGHV3-30	IGHD2-2	IGHJ5	7	18	39	51
4	4.978220286247666E-4	TGTGCGAGGAGGTATCCCTATTGTGGTAGTACCAGCTGCTTTTGGGGGGGATGGTTCGACCCCTGG	CARRYPYCGSTSCFWGGWFDPW	IGHV3-48	IGHD2-2	IGHJ5	7	18	39	51
4	4.978220286247666E-4	TGTGCGAGATTGCACCCCTACAGTAACTCCCGCCTTTTTCTTGATTCGTACTACTTTGACTACTGG	CARLHPYSNSRLFLDSYYFDYW	IGHV4-59	IGHD4-11	IGHJ4	8	17	27	47
4	4.978220286247666E-4	TGTGCGAGAGTTGTCTCCCGATTAGCCAGCGTGATAGTAGTGGATATATACTACTTTGACTACTGG	CARVVSRLASVIVVDIYYFDYW	IGHV1-46	IGHD3-22	IGHJ4	16	31	46	48
4	4.978220286247666E-4	TGTGCGAGAGTCGGCGTATTACGATATTTTGACCGAACTTACTACTACTACGGTATGGACGTCTGG	CARVGVLRYFDRTYYYYGMDVW	IGHV4-4	IGHD3-9	IGHJ6	9	14	32	39
4	4.978220286247666E-4	TGTGCGAGAGATATAAGGCGTATTACGATTTTTGGAGTGGTCGACCGGGGGGGTATGGACGTCTGG	CARDIRRITIFGVVDRGGMDVW	IGHV4-4	IGHD3-3	IGHJ6	11	18	40	54
4	4.978220286247666E-4	TGTGCGAGAGAGATTAGTGGTCGATATTTTGACGCCTACTACTACTACTACGGTATGGACGTCTGG	CAREISGRYFDAYYYYYGMDVW	IGHV4-31	IGHD3-9	IGHJ6	10	21	32	36
4	4.978220286247666E-4	TGTGCGAGAGAGAGTATTGTAGTAGTACCAGCTGCTATACGCGGAGCGTACTACTTTGACTACTGG	CARESIVVVPAAIRGAYYFDYW	IGHV3-30	IGHD2-2	IGHJ4	10	14	37	47
4	4.978220286247666E-4	TGTGCGAGAAGCAACCAGTGGCTGGTACGTGGACATGAGTACAAGTACAACTGGTTCGACCCCTGG	CARSNQWLVRGHEYKYNWFDPW	IGHV4-4	IGHD6-19	IGHJ5	8	15	29	44
4	4.978220286247666E-4	TGTGCGAAACAAAACGGGGAATATTGTAGTAGTACCAGCTGCTATGTAGGCTACTTTGACTACTGG	CAKQNGEYCSSTSCYVGYFDYW	IGHV3-33	IGHD2-2	IGHJ4	6	20	45	50
4	4.978220286247666E-4	TGTGCGAAAGATCCCTTAAAGGAGTATTACGATTTTTGGAGTGGTTACGACTACATGGACGTCTGG	CAKDPLKEYYDFWSGYDYMDVW	IGHV3-30	IGHD3-3	IGHJ6	12	23	44	45
4	4.978220286247666E-4	TGTGCATATAGCCGAGATTACGATATTTTGACTGACTTCCAGCCTTACTACGGTATGGACGTCTGG	CAYSRDYDILTDFQPYYGMDVW	IGHV2-26	IGHD3-9	IGHJ6	5	16	33	54
4	4.978220286247666E-4	TGTACAAGAGGGAGTCACAGCACTAGGTACGATGACCACGGAGACTACTACGGTATGGACGTCTGG	CTRGSHSTRYDDHGDYYGMDVW	IGHV6-1	IGHD4-17	IGHJ6	9	31	40	43
4	4.978220286247666E-4	TGTGCGCGCCTCCCGGGCATCGCAGTGGCGGACTTCTACTACTACTTCGGAATGGACGTCTGG	CARLPGIAVADFYYYFGMDVW	IGHV4-4	IGHD6-19	IGHJ6	5	11	28	35
4	4.978220286247666E-4	TGTGCGCGCCTCCCGGGCATAGCAGTGGCGGACTTCTACTACTACTACGGTATGGACGTCTGG	CARLPGIAVADFYYYYGMDVW	IGHV4-4	IGHD6-19	IGHJ6	5	11	28	35
4	4.978220286247666E-4	TGTGCGCGACAGGCGCATTGTGGAAGCACCACATGCCAAGTACGCGCGGATTTTGACTACTGG	CARQAHCGSTTCQVRADFDYW	IGHV4-39	IGHD2-21	IGHJ4	10	26	32	51
4	4.978220286247666E-4	TGTGCGACGAATTTAGTTAGTATTACGATTTTTGGAGTGGTTAAGGACTGGTTCGACCCCTGG	CATNLVSITIFGVVKDWFDPW	IGHV4-39	IGHD3-3	IGHJ5	6	19	42	46
4	4.978220286247666E-4	TGTGCGAGGGGCCCCGAACCGATAGTAGTGGTTATTACTGAGGGAGAGGCTTTTGATATCTGG	CARGPEPIVVVITEGEAFDIW	IGHV1-18	IGHD3-22	IGHJ3	7	20	38	48
4	4.978220286247666E-4	TGTGCGAGGACCCGAGAGAGGGGACCCGGGGCTTACTACTACTACTACTACATGGACGTCTGG	CARTRERGPGAYYYYYYMDVW	IGHV3-21	IGHD6-13	IGHJ6	7	23	29	32
4	4.978220286247666E-4	TGTGCGAGACGGGCCCTAGGATATTGTAGTGGTGGTAGCTGCTACTCGGGGTTTGACTACTGG	CARRALGYCSGGSCYSGFDYW	IGHV4-39	IGHD2-15	IGHJ4	9	14	46	51
4	4.978220286247666E-4	TGTGCGAGACGGGCCCTAGGATATTGTAGTGGTGGTAGCTGCTACTCGGGGTTTGACTACTGG	CARRALGYCSGGSCYSGFDYW	IGHV4-31	IGHD2-15	IGHJ4	8	14	46	51
4	4.978220286247666E-4	TGTGCGAGACATGGAATTTTTCAGTGGGGTAGCAGCAGCTGGGCCGACTACTTTGACTACTGG	CARHGIFQWGSSSWADYFDYW	IGHV4-39	IGHD6-13	IGHJ4	12	29	41	46
4	4.978220286247666E-4	TGTGCGAGACACTTAGGACTTACGATTTTTGGAGTGGTTACCCTAGGGGGTATGGACGTCTGG	CARHLGLTIFGVVTLGGMDVW	IGHV4-39	IGHD3-3	IGHJ6	10	19	39	51
4	4.978220286247666E-4	TGTGCGAGAGTCCCATCGCCCCATTGTACTAATGGTGTCTGTCCCCCCGACTTTGACTTCTGG	CARVPSPHCTNGVCPPDFDFW	IGHV3-21	IGHD2-8	IGHJ4	9	22	37	49
4	4.978220286247666E-4	TGTGCGAGAGAAGCCTCGATTGTAGTAGTACCAGCTGCTATTTCCGACTACTTTGACTACTGG	CAREASIVVVPAAISDYFDYW	IGHV4-4	IGHD2-2	IGHJ4	10	18	40	46
4	4.978220286247666E-4	TGTGCGAAAGATCTAGCGCCTTGGTTTCATGATAGTAGCACTTCGGACTGGTTCGACCCCTGG	CAKDLAPWFHDSSTSDWFDPW	IGHV3-30	IGHD3-22	IGHJ5	13	28	37	46
4	4.978220286247666E-4	TGTGCAAGAGCGGAGATGGCTACAATTTTTTCTTACTACTACTACTACGGTATGGACGTCTGG	CARAEMATIFSYYYYYGMDVW	IGHV3-74	IGHD5-24	IGHJ6	9	12	26	32
4	4.978220286247666E-4	TGTGCAAAAGAAGCGGTGCGAGTTATAGCAGCAGCTGGCGGATTCTACTACTTTGACTACTGG	CAKEAVRVIAAAGGFYYFDYW	IGHV3-43	IGHD6-13	IGHJ4	10	23	37	45
4	4.978220286247666E-4	TGTGGGAGAGATTCGGGTCTATATTGTGGTGGTGATTGCTATTCGGGGGGCTTTGACTACTGG	CGRDSGLYCGGDCYSGGFDYW	IGHV1-46	IGHD2-21	IGHJ4	11	20	43	50
4	4.978220286247666E-4	TGTGCGAGACATGTCCCCGAGTTAATTAGCAGTGGCTGGTACTCGGGCTTTGACTACTGG	CARHVPELISSGWYSGFDYW	IGHV4-39	IGHD6-19	IGHJ4	14	26	41	47
4	4.978220286247666E-4	TGTGCGAGACAGCCTTATTTGGAGTGGTTATTCCATGTTGAGGTTTCATTTGACTACTGG	CARQPYLEWLFHVEVSFDYW	IGHV4-39	IGHD3-3	IGHJ4	10	17	31	48
4	4.978220286247666E-4	TGTGCGAGAGTACCCCAATCGTATAACTGGAACCACGTGGGGAACTGGTTCGACCCCTGG	CARVPQSYNWNHVGNWFDPW	IGHV1-2	IGHD1-14	IGHJ5	9	20	39	42
4	4.978220286247666E-4	TGTGCGAGAGGGGGCAAGGACCAGCTGCTATTCCACTACTACTACTACATGGACGTCTGG	CARGGKDQLLFHYYYYMDVW	IGHV1-8	IGHD2-2	IGHJ6	10	19	30	34
4	4.978220286247666E-4	TGTGCGAGAGGGGACCGTTATCTCTTTCGAGAAGAAACCGATGATGCTTTCGATATCTGG	CARGDRYLFREETDDAFDIW	IGHV4-4	IGHD3-10	IGHJ3	9	15	20	40
4	4.978220286247666E-4	TGTGCGAGAGATAAGCCTTTACGTTTCGGGGAGTTTTCGCCCAACTACTTTGACCTCTGG	CARDKPLRFGEFSPNYFDLW	IGHV3-53	IGHD3-16	IGHJ4	11	18	38	43
4	4.978220286247666E-4	TGTGCGAGAGATAAGCCTTTACGTTTCGGGGAGTTTTCGCCCAACTACATTGACTTCTGG	CARDKPLRFGEFSPNYIDFW	IGHV3-11	IGHD3-16	IGHJ4	11	18	38	43
4	4.978220286247666E-4	TGTGCGAGAGAGCCCTCCCCCACGAGTGATTATTACTACGATGATGGTTTTGATAAGTGG	CAREPSPTSDYYYDDGFDKW	IGHV3-64	IGHD3-22	IGHJ3	10	24	39	40
4	4.978220286247666E-4	TGTGCGAAAGATCAGGGGTGGCTGGTAGATCGCAACTACTACTACGGTATGGACGTCTGG	CAKDQGWLVDRNYYYGMDVW	IGHV3-33	IGHD6-19	IGHJ6	12	17	26	34
4	4.978220286247666E-4	TGTACTAGATCTCGTGAGATTATGATAGTAGTGGTTATTACTCATCCTTTTGACTACTGG	CTRSREIMIVVVITHPFDYW	IGHV3-49	IGHD3-22	IGHJ4	8	20	41	48
4	4.978220286247666E-4	TGTACCACAGATCGGTATTATGATTACGTTTGGGGGAGTTATCGTTATCTTGGCTCCTGG	CTTDRYYDYVWGSYRYLGSW	IGHV3-15	IGHD3-16	IGHJ5	12	14	47	55
4	4.978220286247666E-4	TGTACGAGACGTAGAAGGTGGGAGCTTCCGGACTACTACTACTACGGTATGGACGTCTGG	CTRRRRWELPDYYYYGMDVW	IGHV3-11	IGHD1-26	IGHJ6	8	17	25	31
4	4.978220286247666E-4	TGTGCGGCCCTGGGTCCGGGTTGGGTAGCGGTTGGTGGTGGACACGAGGACTACTGG	CAALGPGWVAVGGGHEDYW	IGHV3-23	IGHD2-21	IGHJ4	5	32	39	48
4	4.978220286247666E-4	TGTGCGGGACACATTTTGACTGGTTTCAAAAATAACTACTGGTACTTCGATCTCTGG	CAGHILTGFKNNYWYFDLW	IGHV4-4	IGHD3-9	IGHJ2	5	12	24	35
4	4.978220286247666E-4	TGTGCGAGCCCGGGGGCAGTGGCTGCCTACTACTACTACTACGGTATGGACGTCTGG	CASPGAVAAYYYYYGMDVW	IGHV1-46	IGHD6-19	IGHJ6	7	15	24	27
4	4.978220286247666E-4	TGTGCGAGCCATATTGTGGTGGTGATTGCTACCATGGGGTGGTACTTCGATCTCTGG	CASHIVVVIATMGWYFDLW	IGHV4-39	IGHD2-21	IGHJ2	11	12	30	39
4	4.978220286247666E-4	TGTGCGAGATCCACGTACTATGATTCTTGGAGTGGTTATTGGGCCGCTGGCGTCTGG	CARSTYYDSWSGYWAAGVW	IGHV4-55	IGHD3-3	IGHJ6	9	12	39	50
4	4.978220286247666E-4	TGTGCGAGACCGTTCATTTTGGGGTTGCCGACGTCATACATTTGGTTCGACCCCTGG	CARPFILGLPTSYIWFDPW	IGHV4-39	IGHD1-1	IGHJ5	9	28	34	42
4	4.978220286247666E-4	TGTGCGAGACGCACGGTGGTAGCTGAGTACTACTACTACTACTACATGGACGTCTGG	CARRTVVAEYYYYYYMDVW	IGHV1-2	IGHD2-15	IGHJ6	8	14	24	27
4	4.978220286247666E-4	TGTGCGAGACAGGAAAGGAGATGGCTACAATTATTGCCCTACTACTTTGACTACTGG	CARQERRWLQLLPYYFDYW	IGHV4-39	IGHD5-24	IGHJ4	10	17	32	39
4	4.978220286247666E-4	TGTGCGAGAGCTAGTAGTACCTACGATTTTTGGAGTGGTTACAATCCTGACTACTGG	CARASSTYDFWSGYNPDYW	IGHV1-18	IGHD3-3	IGHJ4	9	21	40	47
4	4.978220286247666E-4	TGTGCGAGAGGCCCGACCGTCTTTTGGTTTAGCAGCCGCTGGTACCTTGACTCCTGG	CARGPTVFWFSSRWYLDSW	IGHV1-2	IGHD6-13	IGHJ4	9	25	41	42
4	4.978220286247666E-4	TGTGCGAGAGGGGATGACGGGTACCAGCTGCTATGGAAAGGCTGGTTCGACCCCTGG	CARGDDGYQLLWKGWFDPW	IGHV4-4	IGHD2-2	IGHJ5	9	20	34	41
4	4.978220286247666E-4	TGTGCGAGAGACGCATTACGATATTTTGACTGGTTGGCCTACGGTATGGACGTCTGG	CARDALRYFDWLAYGMDVW	IGHV3-21	IGHD3-9	IGHJ6	10	14	34	45
4	4.978220286247666E-4	TGTGCGAGAGAGGGTGCAGTGGTGGTAGCTGCTACATCGGGAGGCTTTGACCACTGG	CAREGAVVVAATSGGFDHW	IGHV3-30	IGHD2-15	IGHJ4	10	17	34	44
4	4.978220286247666E-4	TGTGCGAGAGAGGGGAATTACCATGACAGTAGTGGGGGGAGGTACTTCCAGGACTGG	CAREGNYHDSSGGRYFQDW	IGHV3-48	IGHD3-22	IGHJ1	10	16	34	42
4	4.978220286247666E-4	TGTGCGAGAAGTGAACAACGACAGTTCGGGGACCCTAAGGGTGCTTTTGATTTATGG	CARSEQRQFGDPKGAFDLW	IGHV4-28	IGHD3-10	IGHJ3	9	23	31	41
4	4.978220286247666E-4	TGTGCGAAAGCGGGATATTGTAGTAGTATCAGCTGTTACACATACTTTGACCAATGG	CAKAGYCSSISCYTYFDQW	IGHV3-23	IGHD2-2	IGHJ4	9	12	34	42
4	4.978220286247666E-4	TGTGCGAAAGATCCCCCAACTACGGTGACAGACTACTACTACGGTATGGACGTCTGG	CAKDPPTTVTDYYYGMDVW	IGHV3-21	IGHD4-17	IGHJ6	12	18	28	31
4	4.978220286247666E-4	TGTGCGAAAGATCCGGGCAGTAGTGGTTATTTCGCCCTGTACTACTTTGACTACTGG	CAKDPGSSGYFALYYFDYW	IGHV3-23	IGHD3-22	IGHJ4	12	18	30	38
4	4.978220286247666E-4	TGTGCGAAAGATCACCTTACATTCTGTTCTGGTGACGGGTGCACGTTTGATATCTGG	CAKDHLTFCSGDGCTFDIW	IGHV3-23	IGHD2-21	IGHJ3	12	29	35	45
4	4.978220286247666E-4	TGTGCACGGAGGGAAGATACCTTGACTGGTTATTATCGTGATGCTTTTGATATCTGG	CARREDTLTGYYRDAFDIW	IGHV2-26	IGHD3-9	IGHJ3	9	21	33	34
4	4.978220286247666E-4	TGTGCACACAGTCGATGGTTCGGGGAGTCATTATGGTCGGTCTGGTTCGACCCCTGG	CAHSRWFGESLWSVWFDPW	IGHV2-5	IGHD3-10	IGHJ5	10	14	33	41
4	4.978220286247666E-4	TGTGCAAAAGATGGGGTAACAGTGGCTGGCCCCGCCCCTTACTACTTTGACTACTGG	CAKDGVTVAGPAPYYFDYW	IGHV3-9	IGHD6-19	IGHJ4	11	19	28	39
4	4.978220286247666E-4	TGTGCAAAAGATAAGGCTGGTACTACTAATAACTACTACTACGGTATGGACGTCTGG	CAKDKAGTTNNYYYGMDVW	IGHV3-9	IGHD2-2	IGHJ6	12	15	27	31
4	4.978220286247666E-4	TGTACGAGAGAAGGACCGGAAGAACTTTTGACTGATTACTGGTTCTTCGGTCTCTGG	CTREGPEELLTDYWFFGLW	IGHV4-59	IGHD3-9	IGHJ2	10	25	33	36
4	4.978220286247666E-4	TGTGCCACTCTTGTGGTGGTGACTGCTTATGGGGGCGACTGGGTCGACCCCTGG	CATLVVVTAYGGDWVDPW	IGHV3-21	IGHD2-21	IGHJ5	4	10	26	37
4	4.978220286247666E-4	TGTGCGGTAGAGATGGCTACAACCTACTACTACTACTACGGTATGGACGTCTGG	CAVEMATTYYYYYGMDVW	IGHV3-21	IGHD5-24	IGHJ6	5	6	21	24
4	4.978220286247666E-4	TGTGCGAGCCGATATTGTAGTAGTACCAGCTGCCCCAACTGGTTCGACCCCTGG	CASRYCSSTSCPNWFDPW	IGHV4-4	IGHD2-2	IGHJ5	7	10	32	35
4	4.978220286247666E-4	TGTGCGAGGATGTATAGCAGCAGCTGGTACTACTACTACGGTATGGACGTCTGG	CARMYSSSWYYYYGMDVW	IGHV5-10-1	IGHD6-13	IGHJ6	7	11	26	27
4	4.978220286247666E-4	TGTGCGAGGACCGTATTACGATTTTTGGAGTGGCTAAGTCCCTTTGACTACTGG	CARTVLRFLEWLSPFDYW	IGHV4-39	IGHD3-3	IGHJ4	7	11	32	41
4	4.978220286247666E-4	TGTGCGAGATCCGGACCGTATGGTTCGGAGACCCGACTGGCAATTGACTACTGG	CARSGPYGSETRLAIDYW	IGHV1-2	IGHD3-10	IGHJ4	8	18	27	43
4	4.978220286247666E-4	TGTGCGAGAGGTCCGATTTTTGGAGTGGTTATAACAGGAGGTATGGACGTCTGG	CARGPIFGVVITGGMDVW	IGHV1-8	IGHD3-3	IGHJ6	10	13	31	42
4	4.978220286247666E-4	TGTGCGAGAGGGCGTCATTACTATGATAGTAGTGGTTATCACCTTGACTACTGG	CARGRHYYDSSGYHLDYW	IGHV4-59	IGHD3-22	IGHJ4	9	16	38	43
4	4.978220286247666E-4	TGTGCGAGAGATCTATCGGGAGTGGTGTACTACTACTACTACATGGACGTCTGG	CARDLSGVVYYYYYMDVW	IGHV3-21	IGHD3-3	IGHJ6	17	18	25	27
4	4.978220286247666E-4	TGTGCGAGAGATCCCCGATTTACGTACTACTACTACTACGGTATGGACGTCTGG	CARDPRFTYYYYYGMDVW	IGHV3-21	IGHD3-3	IGHJ6	12	15	20	24
4	4.978220286247666E-4	TGTGCGAGAGAAGAAAGGTTAGGTTACTACTACTACTACGGTATGGACGTCTGG	CAREERLGYYYYYGMDVW	IGHV4-31	IGHD3-22	IGHJ6	10	16	20	23
4	4.978220286247666E-4	TGTGCGAAAGATCCTATTTTGACTGGTTATTATAGCCCCTACTTTGACTACTGG	CAKDPILTGYYSPYFDYW	IGHV3-30	IGHD3-9	IGHJ4	12	14	33	38
4	4.978220286247666E-4	TGTGCAAAAGGCCCGCATAGAGTGTGGCACTACTACTACTACATGGACGTCTGG	CAKGPHRVWHYYYYMDVW	IGHV3-43	IGHD2-2	IGHJ6	9	10	19	28
4	4.978220286247666E-4	TGTGCAAAAGATATGGGTGAGGGGATTGTGGTGGTGACTCCTATAGACTACTGG	CAKDMGEGIVVVTPIDYW	IGHV3-9	IGHD2-21	IGHJ4	13	24	43	45
4	4.978220286247666E-4	TGTGGTCGATTAGGGGGCTACGGTGACTACCTTTTATCGTGGTTCGACCCCTGG	CGRLGGYGDYLLSWFDPW	IGHV4-59	IGHD4-17	IGHJ5	3	17	29	39
4	4.978220286247666E-4	TGTGGGAGAGACGGCTATTGGACTGCATCTAAAATAAAAGGTTTTGATGTTTGG	CGRDGYWTASKIKGFDVW	IGHV3-11	IGHD2-21	IGHJ3	10	20	25	41
4	4.978220286247666E-4	TGTGGGAGAGACGGCTATTGGACTGCATCTAAAATAAAAGGTTTTGATGTTTGG	CGRDGYWTASKIKGFDVW	IGHV3-21	IGHD2-21	IGHJ3	10	20	25	41
4	4.978220286247666E-4	TGTGCCAGACTTCTCCCCCCGTATTATTATGGTTCGGGGACTGACTACTGG	CARLLPPYYYGSGTDYW	IGHV4-30-2	IGHD3-10	IGHJ4	8	19	39	41
4	4.978220286247666E-4	TGTGCGCGAGGCCGGCGCAGTGGCTGGTTTATGGGCTACTTTAATTCTTGG	CARGRRSGWFMGYFNSW	IGHV4-59	IGHD6-19	IGHJ4	9	16	27	35
4	4.978220286247666E-4	TGTGCGACTCTAAGGGGTGACACTGGGGGCTACTGGTGGTTCGACCCCTGG	CATLRGDTGGYWWFDPW	IGHV4-4	IGHD1-26	IGHJ5	6	23	33	36
4	4.978220286247666E-4	TGTGCGAGGGGGGATTGTCCTCATAGCTGCCCAGGGCCTTTTGATATCTGG	CARGDCPHSCPGPFDIW	IGHV4-39	IGHD5-18	IGHJ3	7	21	28	37
4	4.978220286247666E-4	TGTGCGAGGAGGGGGGATAGTAATGGCCCCTATGATGCTTTTGATATCTGG	CARRGDSNGPYDAFDIW	IGHV4-4	IGHD3-10	IGHJ3	7	16	23	31
4	4.978220286247666E-4	TGTGCGAGACCGAGTGGGAGCTACTACTACTACTACGGTATGGACGTCTGG	CARPSGSYYYYYGMDVW	IGHV1-46	IGHD1-26	IGHJ6	8	12	20	21
4	4.978220286247666E-4	TGTGCGAGACGCCCCGGTGGACAGCTATGGTCTTATGCTTTTGATATCTGG	CARRPGGQLWSYAFDIW	IGHV4-39	IGHD5-18	IGHJ3	9	20	30	34
4	4.978220286247666E-4	TGTGCGAGACGCGCCGGGGATCATAGTAGTGGGTACTACTTTGACTACTGG	CARRAGDHSSGYYFDYW	IGHV1-69	IGHD3-22	IGHJ4	8	22	31	32
4	4.978220286247666E-4	TGTGCGAGACGCGATGACTACTTTGACTACGACTTCGCTATGGACGCCTGG	CARRDDYFDYDFAMDAW	IGHV5-10-1	IGHD4-17	IGHJ6	9	13	30	39
4	4.978220286247666E-4	TGTGCGAGAGGCTGCGGTATGGTTCGGACTGACAACTGCCTCGACCCCTGG	CARGCGMVRTDNCLDPW	IGHV4-31	IGHD3-10	IGHJ5	9	17	26	31
4	4.978220286247666E-4	TGTGCGAGAGATCTCCCCACGGGGAGGAAACTGCAGACTTTTGATATCTGG	CARDLPTGRKLQTFDIW	IGHV4-4	IGHD3-10	IGHJ3	14	19	25	37
4	4.978220286247666E-4	TGTGCGAGAGATCAGGATACAGCTCTGGATCACTACGCTATGGACGTCTGG	CARDQDTALDHYAMDVW	IGHV3-30	IGHD5-18	IGHJ6	12	14	27	39
4	4.978220286247666E-4	TGTGCGAGAGATGGGAGGGATAGTAGTGGTTATTTTGCTTTTGATATCTGG	CARDGRDSSGYFAFDIW	IGHV3-30	IGHD3-22	IGHJ3	11	18	33	35
4	4.978220286247666E-4	TGTGCGAGAGATAACTGGAACAGTGGGATCCATGATGCTTTTGATATTTGG	CARDNWNSGIHDAFDIW	IGHV3-30	IGHD1-1	IGHJ3	11	12	20	30
4	4.978220286247666E-4	TGTGCGAGAGAAGAGGCGGTAGCTGCTACTAACGAATACTTCCAACACTGG	CAREEAVAATNEYFQHW	IGHV3-53	IGHD2-15	IGHJ1	10	17	29	33
4	4.978220286247666E-4	TGTGCGAGAGAAGAGGCGGTAGCTGCTACTAACGAATACTTCCAACACTGG	CAREEAVAATNEYFQHW	IGHV4-31	IGHD2-15	IGHJ1	10	17	29	33
4	4.978220286247666E-4	TGTGCGAGAATGGGCATGGGTGGTGGGGTCACGGGATACTTTGACTCCTGG	CARMGMGGGVTGYFDSW	IGHV1-18	IGHD2-15	IGHJ4	8	19	25	36
4	4.978220286247666E-4	TGTGCGAGAAAGGTACTATGGTTCGGGGACGACAACTGGTTCGACCCCTGG	CARKVLWFGDDNWFDPW	IGHV4-28	IGHD3-10	IGHJ5	10	13	28	31
4	4.978220286247666E-4	TGTGCACACAGACTTCCGATTAACTTCCTTGAGGGGTGGTTCGACCCCTGG	CAHRLPINFLEGWFDPW	IGHV2-5	IGHD5-12	IGHJ5	12	16	21	36
4	4.978220286247666E-4	TGTGCAACAGCTCCCGTATTACGATTTTTGTGGGACTGGTTCGACCCCTGG	CATAPVLRFLWDWFDPW	IGHV1-24	IGHD3-3	IGHJ5	9	14	29	34
4	4.978220286247666E-4	TGTGCAACAGAACCCGCCTATAGCAGCAGCTGGTACAAATGTGTCTACTGG	CATEPAYSSSWYKCVYW	IGHV1-24	IGHD6-13	IGHJ4	10	11	35	44
4	4.978220286247666E-4	TGTGCAAAAGATTTTTACGGTGACTACCCCCGAGGCTACTTTGACTACTGG	CAKDFYGDYPRGYFDYW	IGHV3-43	IGHD4-17	IGHJ4	11	15	26	35
4	4.978220286247666E-4	TGCGCGACAGATGGTTGCAGCAGCTACAACGGGTGCTGGCTCGACCGCTGG	CATDGCSSYNGCWLDRW	IGHV3-21	IGHD2-15	IGHJ5	11	18	26	35
4	4.978220286247666E-4	TGTGTGAAAGAGACTGCAGTGGCTGGTAGGGGGAGATTTGACTACTGG	CVKETAVAGRGRFDYW	IGHV3-23	IGHD6-19	IGHJ4	10	15	27	36
4	4.978220286247666E-4	TGTGCCTCCCACGATTTTTGGAGTGGTTCGAACTGGTTCGACCCCTGG	CASHDFWSGSNWFDPW	IGHV4-39	IGHD3-3	IGHJ5	4	10	27	30
4	4.978220286247666E-4	TGTGCCAGAATAAGGATTACGATTTTCTACTACTACATAGACATCTGG	CARIRITIFYYYIDIW	IGHV4-30-2	IGHD3-3	IGHJ6	8	15	25	26
4	4.978220286247666E-4	TGTGCGGGATCTCAGGGGGCGGGGCGCTACTACGGTATGGACGTCTGG	CAGSQGAGRYYGMDVW	IGHV4-39	IGHD3-10	IGHJ6	5	19	23	26
4	4.978220286247666E-4	TGTGCGAGGTTCCGTAGTGGTTATTACTACGCCCCCTTTGACTACTGG	CARFRSGYYYAPFDYW	IGHV4-39	IGHD3-22	IGHJ4	7	13	30	35
4	4.978220286247666E-4	TGTGCGAGGACACTATTAATGTTTGGTGAAGACTACTTTGACTACTGG	CARTLLMFGEDYFDYW	IGHV1-18	IGHD1-26	IGHJ4	7	10	15	31
4	4.978220286247666E-4	TGTGCGAGATTTGAGTGGATGTCGGGAAATAATGCTTTTGATATCTGG	CARFEWMSGNNAFDIW	IGHV3-53	IGHD3-3	IGHJ3	8	12	17	31
4	4.978220286247666E-4	TGTGCGAGACTTAGAGATGGCTACCGCCTTGCCTGGTTCGACCCCTGG	CARLRDGYRLAWFDPW	IGHV5-10-1	IGHD5-24	IGHJ5	9	11	23	32
4	4.978220286247666E-4	TGTGCGAGAGTCCGGGCGGGCTATACAAGTAGATGGATCGACTACTGG	CARVRAGYTSRWIDYW	IGHV1-18	IGHD2-8	IGHJ4	9	19	25	39
4	4.978220286247666E-4	TGTGCGAGAGCCTTCGAAGGCGGTAGCTACCCCCCTTTTGACTACTGG	CARAFEGGSYPPFDYW	IGHV4-4	IGHD2-15	IGHJ4	9	24	30	36
4	4.978220286247666E-4	TGTGCGAGAGCACCATATAGTAGTGTCAGCTGCTTTTTTGACTACTGG	CARAPYSSVSCFFDYW	IGHV3-21	IGHD2-2	IGHJ4	9	17	33	36
4	4.978220286247666E-4	TGTGCGAGAGGCGTCGATTTTTTGACGGGTTACGGAATGGACGTCTGG	CARGVDFLTGYGMDVW	IGHV4-34	IGHD3-9	IGHJ6	11	14	31	36
4	4.978220286247666E-4	TGTGCGAGAGATGTCCCGGCTAGTGGACCCCCCCTACTTGACTACTGG	CARDVPASGPPLLDYW	IGHV1-18	IGHD1-26	IGHJ4	11	20	25	37
4	4.978220286247666E-4	TGTGCGAGAGACGGGGGGAGGGGAGTTGGTGATGCTTTTGATATCTGG	CARDGGRGVGDAFDIW	IGHV4-4	IGHD3-10	IGHJ3	10	19	26	29
4	4.978220286247666E-4	TGTGCGAGAGAAGAGTTTTGGAGTGGTGTGAGCTACTTTGACTACTGG	CAREEFWSGVSYFDYW	IGHV4-4	IGHD3-3	IGHJ4	10	15	26	32
4	4.978220286247666E-4	TGTGCGAGAAGGGGTTCTAGCGCATCCTCGCCCGGTATGGACGTCTGG	CARRGSSASSPGMDVW	IGHV3-21	IGHD6-6	IGHJ6	8	26	34	36
4	4.978220286247666E-4	TGTGCGAAAGATCAGTCAGGTGGGAGCTACGGGAAATATGACTACTGG	CAKDQSGGSYGKYDYW	IGHV3-30	IGHD1-26	IGHJ4	12	19	29	38
4	4.978220286247666E-4	TGTGCACACAGGGGGCAGCAGCTGCCACAGGGAGAGTTCGACCCCTGG	CAHRGQQLPQGEFDPW	IGHV2-5	IGHD6-13	IGHJ5	10	14	23	35
4	4.978220286247666E-4	TGTGCACACAGACCTCAGGGTTTTTGGAGTGGTTACCTTGACTACTGG	CAHRPQGFWSGYLDYW	IGHV2-5	IGHD3-3	IGHJ4	12	20	32	33
4	4.978220286247666E-4	TGTGCAAAAGATAAGACCTGGCTGGGTACTACTGTTTATGCTAACTGG	CAKDKTWLGTTVYANW	IGHV3-43	IGHD2-2	IGHJ1	12	24	32	43
4	4.978220286247666E-4	TGTGCGAGTTTTGGAGTGGTTATTATAAGCGGTATGGACGTCTGG	CASFGVVIISGMDVW	IGHV3-30	IGHD3-3	IGHJ6	7	8	26	33
4	4.978220286247666E-4	TGTGCGAGATGGGGAGATTTTTGGAGTGCTTACTATGACTACTGG	CARWGDFWSAYYDYW	IGHV4-55	IGHD3-3	IGHJ4	9	15	27	30
4	4.978220286247666E-4	TGTGCGAGACGCCCATGGTTAAGCGACTACGGTATGGACGTCTGG	CARRPWLSDYGMDVW	IGHV5-10-1	IGHD4-17	IGHJ6	9	24	32	33
4	4.978220286247666E-4	TGTGCGAGACATCACACCTCCTTTTTTTACTACTTTGACGTCTGG	CARHHTSFFYYFDVW	IGHV4-39	IGHD2-8	IGHJ4	11	13	17	27
4	4.978220286247666E-4	TGTGCGAGAGTGAATACGGTGGTAACGTGGTACTTTGACTACTGG	CARVNTVVTWYFDYW	IGHV3-11	IGHD4-23	IGHJ4	9	10	25	30
4	4.978220286247666E-4	TGTGCGAGAGGAAGTATGTGGTTCGGGGAGTTAGGCACCCTCTGG	CARGSMWFGELGTLW	IGHV5-51	IGHD3-10	IGHJ4	8	18	32	41
4	4.978220286247666E-4	TGTGCGAGAGATCGAGAAGGGGGAGCTGCCCCCTGTGACTACTGG	CARDREGGAAPCDYW	IGHV1-18	IGHD1-26	IGHJ4	12	20	26	35
4	4.978220286247666E-4	TGTGCGAGAAATTCAGACGGCAGTGGCTGGTACTATGACTACTGG	CARNSDGSGWYYDYW	IGHV3-30	IGHD6-19	IGHJ4	8	19	29	30
4	4.978220286247666E-4	TGTGCGAAATCTGACTCGGGTGGTGACTGCTACCCGGACTACTGG	CAKSDSGGDCYPDYW	IGHV3-11	IGHD2-21	IGHJ4	6	18	31	36
4	4.978220286247666E-4	TGTGCGAAACCCAGTCCTATGGGTAACGACTACTTTGACTCTTGG	CAKPSPMGNDYFDSW	IGHV3-33	IGHD4-23	IGHJ4	6	21	26	28
4	4.978220286247666E-4	TGTGCACGGGGGATCCCGCGATCGGACTACTACATGGACGTCTGG	CARGIPRSDYYMDVW	IGHV2-70	IGHD7-27	IGHJ6	8	9	16	25
4	4.978220286247666E-4	TGTGCACACCGATATGGCTACAATTCCCCCTACTTTGACTACTGG	CAHRYGYNSPYFDYW	IGHV2-5	IGHD5-24	IGHJ4	8	13	24	29
4	4.978220286247666E-4	TGTGCACACAGGTATAACTGGAACGGACCATACTTCGATCTCTGG	CAHRYNWNGPYFDLW	IGHV2-5	IGHD1-20	IGHJ2	10	11	24	30
4	4.978220286247666E-4	TGTGCACACAGACAGCATCTATATAGTACCAGCTGGCACATCTGG	CAHRQHLYSTSWHIW	IGHV2-5	IGHD2-2	IGHJ4	12	23	34	41
4	4.978220286247666E-4	TGTGCAAAAGATGTAGGGTATAGCAGTGGCTGCCCCGACTACTGG	CAKDVGYSSGCPDYW	IGHV3-9	IGHD6-19	IGHJ4	11	15	31	36
4	4.978220286247666E-4	TGTATTACAGACCCTCAGCCGTATACCAGCAGCTGGAAATCGTGG	CITDPQPYTSSWKSW	IGHV3-15	IGHD6-13	IGHJ4	10	20	35	42
4	4.978220286247666E-4	TGTACTAGACACGATTTTTGGAGTGGTTATTATCTTGACTACTGG	CTRHDFWSGYYLDYW	IGHV3-49	IGHD3-3	IGHJ4	8	10	32	34
4	4.978220286247666E-4	TGTGTAAGAGCTCTCTTCGATCACAACGCCTCTGACTACTGG	CVRALFDHNASDYW	IGHV3-74	IGHD1-1	IGHJ4	16	22	26	32
4	4.978220286247666E-4	TGTGCTTACCAGATAGGATATAGTGGCCAATTTGACTACTGG	CAYQIGYSGQFDYW	IGHV3-30	IGHD5-12	IGHJ4	4	15	26	30
4	4.978220286247666E-4	TGTGCGCGAGACATCGTTGGAGTGTCTGGCCACGACTCCTGG	CARDIVGVSGHDSW	IGHV1-2	IGHD3-3	IGHJ5	10	16	23	32
4	4.978220286247666E-4	TGTGCGAGCCAATTGTATTACTATGGGTCCTTTGACTACTGG	CASQLYYYGSFDYW	IGHV3-21	IGHD3-10	IGHJ4	7	14	25	29
4	4.978220286247666E-4	TGTGCGAGGCTAGGGTGGCTCCGCGGATGGTTCGACCCCTGG	CARLGWLRGWFDPW	IGHV4-59	IGHD5-12	IGHJ5	7	14	19	27
4	4.978220286247666E-4	TGTGCGAGATTCCTGGGATTGACTGTCTACTTTGACTCCTGG	CARFLGLTVYFDSW	IGHV3-21	IGHD3-9	IGHJ4	8	18	24	26
4	4.978220286247666E-4	TGTGCGAGATACGATATTGTAGTAGGCTCCTTTGACTACTGG	CARYDIVVGSFDYW	IGHV4-4	IGHD2-2	IGHJ4	8	12	24	29
4	4.978220286247666E-4	TGTGCGAGACATGTAGGAGATAGCAGTGCCTGGGACTTCTGG	CARHVGDSSAWDFW	IGHV4-39	IGHD6-19	IGHJ4	13	19	32	33
4	4.978220286247666E-4	TGTGCGAGACATGGAAGCTACTACTACGGTATGGACGTCTGG	CARHGSYYYGMDVW	IGHV5-10-1	.	IGHJ6	12	-1	-1	17
4	4.978220286247666E-4	TGTGCGAGAGTCGGACCTCGATTTTCTTCCCTTGACCAGTGG	CARVGPRFSSLDQW	IGHV1-18	IGHD3-3	IGHJ4	9	18	24	31
4	4.978220286247666E-4	TGTGCGAGAGCTTGGGGGAACGGGCCCCCCTTTGACTACTGG	CARAWGNGPPFDYW	IGHV4-4	IGHD3-16	IGHJ4	9	11	18	29
4	4.978220286247666E-4	TGTGCGAGAGCGAGGTGGCTCCGGGGAAACTTTGACTACTGG	CARARWLRGNFDYW	IGHV4-31	IGHD1-14	IGHJ4	9	14	23	28
4	4.978220286247666E-4	TGTGCGAGAGATATTTTGACTGGCCACACCCTTGACTACTGG	CARDILTGHTLDYW	IGHV4-4	IGHD3-9	IGHJ4	11	12	22	31
4	4.978220286247666E-4	TGTGCGAAAGGGGGGGACGGATACAGCTATGGAGACTACTGG	CAKGGDGYSYGDYW	IGHV3-30	IGHD5-18	IGHJ4	6	18	31	33
4	4.978220286247666E-4	TGTGCAGCGGGGGTGACTACTCCCTACTACTTTGACTACTGG	CAAGVTTPYYFDYW	IGHV1-24	IGHD4-17	IGHJ4	5	11	19	24
4	4.978220286247666E-4	TGTGCAAAAGGAATTTACTATGACAGTCCTTTTGACTTCTGG	CAKGIYYDSPFDFW	IGHV3-9	IGHD3-22	IGHJ4	9	14	26	30
4	4.978220286247666E-4	TGTACTAGGGACGATTTTTGGAGTGGTTATTATAACTACTGG	CTRDDFWSGYYNYW	IGHV3-49	IGHD3-3	IGHJ4	7	10	33	34
4	4.978220286247666E-4	TGTACTAGAGAGGATTTTTGGAGTGGTTATTATACCGACTGG	CTREDFWSGYYTDW	IGHV3-49	IGHD3-3	IGHJ4	10	12	36	37
4	4.978220286247666E-4	TGTGCGAGAGGACCTATGGCGTACTACTTTGACTACTGG	CARGPMAYYFDYW	IGHV4-4	IGHD3-10	IGHJ4	9	13	18	20
4	4.978220286247666E-4	TGTGCGAGAGATTTCCACCGAGGGTACATGGACGTCTGG	CARDFHRGYMDVW	IGHV4-4	IGHD4-23	IGHJ6	11	14	19	24
4	4.978220286247666E-4	TGTGCGAGAGAGATGAGAGCCCGCCCCTTTGACTCCTGG	CAREMRARPFDSW	IGHV1-67	.	IGHJ4	10	-1	-1	26
4	4.978220286247666E-4	TGTGTGAGAGATCCCACCGGGTATTTCAGTCATTGG	CVRDPTGYFSHW	IGHV3-21	IGHD6-13	IGHJ4	12	16	23	33
4	4.978220286247666E-4	TGTGCGAGAGGGTCGGTGACTACATTTGACTACTGG	CARGSVTTFDYW	IGHV1-18	IGHD4-17	IGHJ4	9	13	17	18
4	4.978220286247666E-4	TGTGCGAGAGATCTAGGGTCGTACATGGACGTCTGG	CARDLGSYMDVW	IGHV3-30	.	IGHJ6	13	-1	-1	21
4	4.978220286247666E-4	TGTGCGAGAGATGGAGGCGGATACTTCCAGCACTGG	CARDGGGYFQHW	IGHV4-31	.	IGHJ1	11	-1	-1	20
4	4.978220286247666E-4	TGTCTCATCAGGTTGTACTTCTTTGACTACTGG	CLIRLYFFDYW	IGHV3-21	.	IGHJ4	2	-1	-1	14
4	4.978220286247666E-4	TGTGCGAGTCGTCGGTATGGCGGCTTCGACTGG	CASRRYGGFDW	IGHV3-30	IGHD1-20	IGHJ4	7	12	17	28
4	4.978220286247666E-4	TGTGCGAGAGCTGGTGGGACAATCTGG	CARAGGTIW	IGHV3-21	IGHD1-26	IGHJ4	9	13	18	23
4	4.978220286247666E-4	TGTGCGAGAGGTTTTGACTACTGG	CARGFDYW	IGHV1-8	.	IGHJ4	10	-1	-1	12
4	4.978220286247666E-4	TGTACTAGAACTGACTACTGG	CTRTDYW	IGHV3-49	.	IGHJ4	8	-1	-1	11
3	3.73366521468575E-4	TGTGCGAGAGCTAGACACGGGAGGACCTCTCCGTATTACGATTTTTGGAGTGGTTATTTTTTGGCATACTACTACATGGACGTCTGG	CARARHGRTSPYYDFWSGYFLAYYYMDVW	IGHV3-20	IGHD3-3	IGHJ6	9	31	57	66
3	3.73366521468575E-4	TGTGCGAGAGGCCACAATAGACCACGTATTACGATTTTTGGAGTGGTTATTAGGAACTACTACGGTATGGACGTCTGG	CARGHNRPRITIFGVVIRNYYGMDVW	IGHV1-8	IGHD3-3	IGHJ6	12	23	51	55
3	3.73366521468575E-4	TGTGCGAGAGGGTCCCGGGCGATTACGATTTTTGGAGTGGTTATCGAGACCCTACCCCTCCAGGGTATGGACGTCTGG	CARGSRAITIFGVVIETLPLQGMDVW	IGHV4-34	IGHD3-3	IGHJ6	10	21	43	66
3	3.73366521468575E-4	TGTGCAAAAGATATGTCCCATTCCCCTTATAGCAGCAGCTGGTACCCTGGCAATTGGGTCGTTGGTATGGACGTCTGG	CAKDMSHSPYSSSWYPGNWVVGMDVW	IGHV3-9	IGHD6-13	IGHJ6	13	27	44	66
3	3.73366521468575E-4	TGTGCAAAAGATATAATGAAGGTAGAGTCCATGATTCGGGGAGTCTCAGTCTACTTCTCCTACGGTCTGGACGTCTGG	CAKDIMKVESMIRGVSVYFSYGLDVW	IGHV3-9	IGHD3-10	IGHJ6	14	30	43	67
3	3.73366521468575E-4	TGTGCGAGATCCCTCCCCCTATGGTCGGGGCTTATGACTACGGTGACTACGGTGGCTTACGGTATGGACGTCTGG	CARSLPLWSGLMTTVTTVAYGMDVW	IGHV4-55	IGHD4-17	IGHJ6	9	33	50	63
3	3.73366521468575E-4	TGTGCGAGAGCGCCCCTAGGAGAGGAAGTGGGTATGGTGACCTATCACTACTACTACTCCGGTTTGGACGTCTGG	CARAPLGEEVGMVTYHYYYSGLDVW	IGHV4-4	IGHD2-15	IGHJ6	9	14	20	42
3	3.73366521468575E-4	TGTGCGAGAGATGCTCATTGTAGTGGTGGTAGCTGCTACGAGGGGGAGTGGTACTACTACGGTATGGACGTCTGG	CARDAHCSGGSCYEGEWYYYGMDVW	IGHV4-31	IGHD2-15	IGHJ6	11	16	38	51
3	3.73366521468575E-4	TGTGTGAGGGAGACTGGTATACTACGATTTGTGGAGCGGACCCCAAGAAAGGGAGGTGCTTTTCATATCTGG	CVRETGILRFVERTPRKGGAFHIW	IGHV3-21	IGHD3-3	IGHJ3	7	22	35	56
3	3.73366521468575E-4	TGTGCTAGAGAGACAGGGTATTACTATGGTTCGGGGAGTTATTTCCGCCCAAAATTCTCCATGGACGTCTGG	CARETGYYYGSGSYFRPKFSMDVW	IGHV3-72	IGHD3-10	IGHJ6	10	17	42	59
3	3.73366521468575E-4	TGTGCCAGAGTATCTACCTCGCGTATTACGATTTTTGGAGTGGTTACCCCTGGGCACTACTTTGACTACTGG	CARVSTSRITIFGVVTPGHYFDYW	IGHV4-30-2	IGHD3-3	IGHJ4	9	21	45	55
3	3.73366521468575E-4	TGTGCGACGCCCCCTCATAGCAGCAGCTGGTATATCGCTAACGCGCTAAACTACTACTACATGGACGTCTGG	CATPPHSSSWYIANALNYYYMDVW	IGHV3-30	IGHD6-13	IGHJ6	6	16	31	49
3	3.73366521468575E-4	TGTGCGAGTTCTGAAGAGGTGGTGGTAGCTGCTAACCGGGCTTACTACTACTACTACGGTATGGACGTCTGG	CASSEEVVVAANRAYYYYYGMDVW	IGHV3-21	IGHD2-15	IGHJ6	7	18	33	41
3	3.73366521468575E-4	TGTGCGAGATCGGGTTTAGCCGCTTTCTCTATGGTTCGGGGAGTTACATTCAAGAACTGGTTCGACCCCTGG	CARSGLAAFSMVRGVTFKNWFDPW	IGHV4-4	IGHD3-10	IGHJ5	8	28	45	54
3	3.73366521468575E-4	TGTGCGAGACTAGGCGCCGTGAGCCAGTGGCCAATGATAGTCGTCTACTACTACTACTACATGGACGTCTGG	CARLGAVSQWPMIVVYYYYYMDVW	IGHV4-39	IGHD3-22	IGHJ6	9	33	40	44
3	3.73366521468575E-4	TGTGCGAGAGGCCTGGCACGCTACGAATTACGATTTTTGGAGTGGTTATTTCCTGATGCTTTTGATATCTGG	CARGLARYELRFLEWLFPDAFDIW	IGHV1-8	IGHD3-3	IGHJ3	13	21	49	53
3	3.73366521468575E-4	TGTGCGAGAGGCCCAGGGCATAGCGGGAACTATTGGGGTAATTACTACTACTACTACGCTATGGACGTCTGG	CARGPGHSGNYWGNYYYYYAMDVW	IGHV1-8	IGHD2-2	IGHJ6	12	16	23	40
3	3.73366521468575E-4	TGTGCGAGAGATCCCGCACCTTTCTATTACGATATTTTGACTGGTTATTACCCTAACTGGTTCGACCCCTGG	CARDPAPFYYDILTGYYPNWFDPW	IGHV4-31	IGHD3-9	IGHJ5	12	24	49	54
3	3.73366521468575E-4	TGTGCGAAAGCTCCGGGCCCATTAGTGGCAGCTATTGAGCCGGGAACCTCCTATTACGGTTTCGACGTCTGG	CAKAPGPLVAAIEPGTSYYGFDVW	IGHV4-4	IGHD1-26	IGHJ6	6	22	33	63
3	3.73366521468575E-4	TGTGCGAAAGATGCAAGACCCGAGTATTACGATTTTTGGAGTGGTTATTATCCGTACTACTTTGACTACTGG	CAKDARPEYYDFWSGYYPYYFDYW	IGHV3-23	IGHD3-3	IGHJ4	11	23	50	53
3	3.73366521468575E-4	TGTGCACACAGTACCCAATCCCTTATGATTACGTTTGGGGGAGTTATCGCTTACTGGTACTTCGATCTCTGG	CAHSTQSLMITFGGVIAYWYFDLW	IGHV2-5	IGHD3-16	IGHJ2	10	22	48	51
3	3.73366521468575E-4	TGTGCGAGATCTCCCGGGGGATCTACGATTTTTGGAGTGGTTATTATTCACTGGTACTTCGATCTCTGG	CARSPGGSTIFGVVIIHWYFDLW	IGHV4-55	IGHD3-3	IGHJ2	9	23	46	49
3	3.73366521468575E-4	TGTGCGAGACGCCTCGAGGTTACGATTTTTGGAGTGGTTATTAATGATGCCAACTGGTTCGACCCCTGG	CARRLEVTIFGVVINDANWFDPW	IGHV4-39	IGHD3-3	IGHJ5	9	19	42	50
3	3.73366521468575E-4	TGTGCGAGACGGGCAACGGTCCCTTATTACTATGATAGTAGTGGTTGGGGATACTACTTTGACTACTGG	CARRATVPYYYDSSGWGYYFDYW	IGHV4-39	IGHD3-22	IGHJ4	9	24	45	51
3	3.73366521468575E-4	TGTGCGAGACATTTTCCTTATAGCAGTGGCTGGTACGACGACTACTACTACTACGGTATGGACGTCTGG	CARHFPYSSGWYDDYYYYGMDVW	IGHV4-39	IGHD6-19	IGHJ6	11	18	36	40
3	3.73366521468575E-4	TGTGCGAGACATGCCCTAAATTACAATTTTTGGAGTGGTTATAGTTCGGGCGATGCTTTTGATATCTGG	CARHALNYNFWSGYSSGDAFDIW	IGHV4-39	IGHD3-3	IGHJ3	12	19	41	51
3	3.73366521468575E-4	TGTGCGAGAGGTGGCGGAGCGGGATGCGATTTTTGGAAGGATTATTGTGACTACTACTTTGAAGACTGG	CARGGGAGCDFWKDYCDYYFEDW	IGHV1-8	IGHD3-3	IGHJ4	10	26	36	51
3	3.73366521468575E-4	TGTGCGAGAGGTGACGAGGGTGTGGCTACGATTATTGGTGACTACTACTACTACGGTATGGACGTCTGG	CARGDEGVATIIGDYYYYGMDVW	IGHV1-8	IGHD5-12	IGHJ6	10	21	33	40
3	3.73366521468575E-4	TGTGCGAGAGATTTTAGGGTGGTAGCTGCTACAGACCTCAGCTACTACTACTACGGTATGGACGTCTGG	CARDFRVVAATDLSYYYYGMDVW	IGHV4-31	IGHD2-15	IGHJ6	11	17	31	41
3	3.73366521468575E-4	TGTGCGAGAGATGCTAGGGTCCTGGGTTACTATGATAATGCTGGTTTTTATCAAGCTTTTGATATCTGG	CARDARVLGYYDNAGFYQAFDIW	IGHV4-4	IGHD3-22	IGHJ3	11	26	49	54
3	3.73366521468575E-4	TGTGCGAGAGACGTTCGCCCTGTTTACGATTTTTGGAGTGGTTATAGGGCAAACTGGTTCGACCCCTGG	CARDVRPVYDFWSGYRANWFDPW	IGHV3-21	IGHD3-3	IGHJ5	10	23	44	51
3	3.73366521468575E-4	TGTGCGAGAGACGAAAGTGGGAGCTACTACGGGTTCGACTCCGACTACTACTACTACATGGACGTCTGG	CARDESGSYYGFDSDYYYYMDVW	IGHV4-59	IGHD1-26	IGHJ6	10	15	30	43
3	3.73366521468575E-4	TGTGCGAGAAGTACCCTATTACGATATTTTGACTGGTTGCCATATAAGGAGGATGCTTTTGATATCTGG	CARSTLLRYFDWLPYKEDAFDIW	IGHV4-28	IGHD3-9	IGHJ3	9	16	37	51
3	3.73366521468575E-4	TGTGCGAGAAGTACCCTATTACGATATTTTGACTGGTTGCCATATAAGGAGGATGCTTTTGATATCTGG	CARSTLLRYFDWLPYKEDAFDIW	IGHV4-59	IGHD3-9	IGHJ3	8	16	37	51
3	3.73366521468575E-4	TGTGCGAAGGCTCCCTCTAATAGTGTATGTTCTATGTTGGGGTGTCTTGCTCGTATCTTTGACTACTGG	CAKAPSNSVCSMLGCLARIFDYW	IGHV3-23	IGHD2-8	IGHJ4	7	16	28	56
3	3.73366521468575E-4	TGTGCGAAAGGGATGGGATACTATGGTTCGGGGAGTTATTACTACTACTACTACGGTATGGACGTCTGG	CAKGMGYYGSGSYYYYYYGMDVW	IGHV3-23	IGHD3-10	IGHJ6	9	18	35	36
3	3.73366521468575E-4	TGTGCGAAAAGGGGACATAGCGTGATTTTTGGAGTGGTTAAAGTTTCGGACTACGGTATGGACGTCTGG	CAKRGHSVIFGVVKVSDYGMDVW	IGHV3-23	IGHD3-3	IGHJ6	8	23	39	57
3	3.73366521468575E-4	TGTGCGGGGGGGCGGTCGCGCATTACGATTTTTGGAGTGGTTGTTATCCCTCCTCTTTTCTACTGG	CAGGRSRITIFGVVVIPPLFYW	IGHV3-23	IGHD3-3	IGHJ4	5	21	46	59
3	3.73366521468575E-4	TGTGCGAGCGCCCTTGAAAATTACGATATTTTGACTGGTTATTATCAAGGGTGGTTCGACCCCTGG	CASALENYDILTGYYQGWFDPW	IGHV1-18	IGHD3-9	IGHJ5	7	19	44	51
3	3.73366521468575E-4	TGTGCGAGCGGGGGGGAGGTAGGATACAGCTATGGCCGCCGCTACTACTACTACATGGACGTCTGG	CASGGEVGYSYGRRYYYYMDVW	IGHV4-59	IGHD5-18	IGHJ6	7	21	34	41
3	3.73366521468575E-4	TGTGCGAGCGAGGCGGTGGTGTACTATGATAGTAGTGGTTATTACTACTATGCTTTTGATATCTGG	CASEAVVYYDSSGYYYYAFDIW	IGHV4-4	IGHD3-22	IGHJ3	7	21	47	49
3	3.73366521468575E-4	TGTGCGAGATCAGTAGTACCAGCTGCTACGCCATATTACTACTACTACTACGCTATGGACGTCTGG	CARSVVPAATPYYYYYYAMDVW	IGHV4-55	IGHD2-2	IGHJ6	9	11	31	32
3	3.73366521468575E-4	TGTGCGAGACTCAGGTCAAGACCTAGTGATATTGTAGTAGTAGGCTACTACTACATGGACGTCTGG	CARLRSRPSDIVVVGYYYMDVW	IGHV4-39	IGHD2-2	IGHJ6	9	21	41	44
3	3.73366521468575E-4	TGTGCGAGACTGGAGGTAAAGTTGCGATTTTTGGAGTGGGCACGGCTTGACTACTTTGACTACTGG	CARLEVKLRFLEWARLDYFDYW	IGHV4-39	IGHD3-3	IGHJ4	9	24	38	49
3	3.73366521468575E-4	TGTGCGAGACGAAACATTTATTACTATGGTTCGGGGAGTTATTCGCCCGGTGCTTTTGATATCTGG	CARRNIYYYGSGSYSPGAFDIW	IGHV5-10-1	IGHD3-10	IGHJ3	9	18	42	50
3	3.73366521468575E-4	TGTGCGAGACATGTTTTACGATATTTTGGCCAAACCCGGAGCGGAACGAACTGGTTCGACCCCTGG	CARHVLRYFGQTRSGTNWFDPW	IGHV4-39	IGHD3-9	IGHJ5	13	15	27	48
3	3.73366521468575E-4	TGTGCGAGACATGTGGTTGTTACGATTTTTGGAGTGGTTATTATCCCTGGAGCTTTTGATATCTGG	CARHVVVTIFGVVIIPGAFDIW	IGHV4-39	IGHD3-3	IGHJ3	13	19	43	51
3	3.73366521468575E-4	TGTGCGAGACAGGCAGGGTGGGTTACGATTTTTGGAGTGGTTATTATTGACGGTATGGACGTCTGG	CARQAGWVTIFGVVIIDGMDVW	IGHV5-10-1	IGHD3-3	IGHJ6	10	22	46	54
3	3.73366521468575E-4	TGTGCGAGAGTCCCCCGGCTTTGGGACAAAGATTATGCAGGGTACTTCTACTACATGGACGTCTGG	CARVPRLWDKDYAGYFYYMDVW	IGHV3-33	IGHD3-16	IGHJ6	9	10	15	42
3	3.73366521468575E-4	TGTGCGAGAGTCGAGGCGGGAATTACACTTTTTGGAGTACTTAGCCTGGGGGCGCCTGACTCCTGG	CARVEAGITLFGVLSLGAPDSW	IGHV3-30	IGHD3-3	IGHJ4	9	21	37	56
3	3.73366521468575E-4	TGTGCGAGAGTAAAGGCGGGGCTACTATGGTTCGGGGAGTTATTCTACTACGGTATGGACGTCTGG	CARVKAGLLWFGELFYYGMDVW	IGHV4-4	IGHD3-10	IGHJ6	9	22	43	44
3	3.73366521468575E-4	TGTGCGAGAGGTCATTGTAGTAGTACCAGCTGCCACCCGGGGCTCTACTACTACATGGACGTCTGG	CARGHCSSTSCHPGLYYYMDVW	IGHV3-30	IGHD2-2	IGHJ6	9	13	32	44
3	3.73366521468575E-4	TGTGCGAGAGGTGCCGAGTATTACGATTTTTGGAGTGGTTATTATAGGAACTGGTTCGACCCCTGG	CARGAEYYDFWSGYYRNWFDPW	IGHV4-59	IGHD3-3	IGHJ5	9	17	45	48
3	3.73366521468575E-4	TGTGCGAGAGGGGTGGTGACTGCTATTCGGATATTTGACTACTACTACTACGGTATGGACGTCTGG	CARGVVTAIRIFDYYYYGMDVW	IGHV4-34	IGHD2-21	IGHJ6	10	11	27	37
3	3.73366521468575E-4	TGTGCGAGAGATTTCCCAAATGCTTACTGTGATAGCACCTCCTGCCTGGGGTGGCTCGACCCCTGG	CARDFPNAYCDSTSCLGWLDPW	IGHV3-30	IGHD3-22	IGHJ5	11	23	34	51
3	3.73366521468575E-4	TGTGCGAGAGATGCGTATAGCAGCTCGGGGGGAAGTGTCTACTACTACTACGGTATGGACGTCTGG	CARDAYSSSGGSVYYYYGMDVW	IGHV3-21	IGHD6-6	IGHJ6	11	14	26	38
3	3.73366521468575E-4	TGTGCGAGAGAATTTGAGGGTGGGAGCTCAAAAGAGCGCTACTACTACTACGGTATGGACGTCTGG	CAREFEGGSSKERYYYYGMDVW	IGHV3-30	IGHD1-26	IGHJ6	10	19	27	38
3	3.73366521468575E-4	TGTGCGAGAGAAAGCTTACTATGGTTCGGGGAGCTGGCCTGGACCTCGGGGTGGTTCGACCCCTGG	CARESLLWFGELAWTSGWFDPW	IGHV4-31	IGHD3-10	IGHJ5	10	15	32	51
3	3.73366521468575E-4	TGTGCGAGAAGCAACCAGTGGCTGGTACGTGGACATGAGTACAAGTACAACTGGTTCGACCCCTGG	CARSNQWLVRGHEYKYNWFDPW	IGHV4-28	IGHD6-19	IGHJ5	9	15	29	44
3	3.73366521468575E-4	TGTGCAACAGGCCCTCCCGCGGGCGATATTTTGACTGGTTATTACCCGAGGTGGTTCGACCCCTGG	CATGPPAGDILTGYYPRWFDPW	IGHV1-24	IGHD3-9	IGHJ5	9	23	43	51
3	3.73366521468575E-4	TGTACCACAGGATCTAGTATTACGATTTTTGGAGTGGTTATTAGACTGGAGGCTTTTGATATCTGG	CTTGSSITIFGVVIRLEAFDIW	IGHV3-15	IGHD3-3	IGHJ3	9	16	42	51
3	3.73366521468575E-4	TGTACCACAGATGGGGATTACGATTTTTGGAGTGGTTATTATTACTACTCCTACATGGGCGTCTGG	CTTDGDYDFWSGYYYYSYMGVW	IGHV3-15	IGHD3-3	IGHJ6	11	16	34	35
3	3.73366521468575E-4	TGTGTAAGAGATAGTTCGAACAACCCCTATTACTATGAGAGTAGTGGTTATTGTGACTACTGG	CVRDSSNNPYYYESSGYCDYW	IGHV3-74	IGHD3-22	IGHJ4	11	27	51	53
3	3.73366521468575E-4	TGTGCCAGGCACATCATAAATATTACGATTTTTGGAGTGCCCAAGAGGTGGTTCGACCCCTGG	CARHIINITIFGVPKRWFDPW	IGHV3-38	IGHD3-3	IGHJ5	7	20	38	48
3	3.73366521468575E-4	TGTGCGACGAATTTAGTTAGTATTACGATTTTTGGAGTGGTTAAGGACTGGTTCGACCCCTGG	CATNLVSITIFGVVKDWFDPW	IGHV4-28	IGHD3-3	IGHJ5	13	19	42	46
3	3.73366521468575E-4	TGTGCGAGCGATCCCGGGGTAGCTGCTACTCCAATGTTCGTTTACTACGGTATGGACGTCTGG	CASDPGVAATPMFVYYGMDVW	IGHV3-30	IGHD2-15	IGHJ6	12	17	31	51
3	3.73366521468575E-4	TGTGCGAGACATATTGCTGGGTGGTTACCACCGACTACCACCTCAAACTACTTCGACCCTTGG	CARHIAGWLPPTTTSNYFDPW	IGHV5-10-1	IGHD4-23	IGHJ5	11	23	32	51
3	3.73366521468575E-4	TGTGCGAGACATAAATCGGGGGTCCAATTCTTAGTGGCTACGATCCAATCATTTGACTACTGG	CARHKSGVQFLVATIQSFDYW	IGHV4-39	IGHD5-12	IGHJ4	11	31	43	51
3	3.73366521468575E-4	TGTGCGAGAGTTGACATAATTACTATGATAGTAGTGGACTTGGTTGGTGCTTTTGATATCTGG	CARVDIITMIVVDLVGAFDIW	IGHV4-59	IGHD3-22	IGHJ3	9	18	36	47
3	3.73366521468575E-4	TGTGCGAGAGCAGAGGGGCAAATTACGATTTTTGGAGTGGTTATAGAATACTTCCAGCACTGG	CARAEGQITIFGVVIEYFQHW	IGHV4-31	IGHD3-3	IGHJ1	9	21	43	45
3	3.73366521468575E-4	TGTGCGAGAGATTCGAGAGCCCCAAAGCGAGTATTAGCAGCAGCTGGTGCCCTTGCCTTCTGG	CARDSRAPKRVLAAAGALAFW	IGHV4-31	IGHD6-13	IGHJ4	11	34	47	52
3	3.73366521468575E-4	TGTGCGAGAGATCCTGGAGCTGATACCGTTTTCCGATCCGCCAACTCCGAATTTGACTATTGG	CARDPGADTVFRSANSEFDYW	IGHV3-21	IGHD4-23	IGHJ4	12	42	48	51
3	3.73366521468575E-4	TGTGCGAGAGATGGCGGCGATTTTTGGAGTGCTTATTCCTACTACTACGGTATGGACGTCTGG	CARDGGDFWSAYSYYYGMDVW	IGHV3-21	IGHD3-3	IGHJ6	11	17	36	38
3	3.73366521468575E-4	TGTGCGAGAGATGGGCTAGGATATTGTAGTAGTACCAGCTGCTATGATGCTTTTGATATCTGG	CARDGLGYCSSTSCYDAFDIW	IGHV4-59	IGHD2-2	IGHJ3	11	15	42	43
3	3.73366521468575E-4	TGTGCGAAATTCCCTGGGTTCGGGGAGTTCCCGGAGGTTATCAATGATGCTTTTGATATCTGG	CAKFPGFGEFPEVINDAFDIW	IGHV3-21	IGHD3-10	IGHJ3	6	16	28	43
3	3.73366521468575E-4	TGTGCGAAAGATCCGTCTTTCGATTTTTGGGGAGGCTTCTCAAGCCAGTATTTTGACTACTGG	CAKDPSFDFWGGFSSQYFDYW	IGHV3-23	IGHD3-3	IGHJ4	12	13	29	51
3	3.73366521468575E-4	TGTGCAAAAGATCGGGCTAGAGGATGGGCCAGTACAGAAGAAACGTGGGGGTCTGACTTCTGG	CAKDRARGWASTEETWGSDFW	IGHV3-43	IGHD1-14	IGHJ4	11	42	47	53
3	3.73366521468575E-4	TGTGCCAGAGCTGGGGCGCGTTGTAGTAGTACCAGCTGCTATTCCCCCTTTGACTACTGG	CARAGARCSSTSCYSPFDYW	IGHV4-30-2	IGHD2-2	IGHJ4	9	20	41	47
3	3.73366521468575E-4	TGTGCGCGGATCCCCCAGTATGCTGACGTTAGTGGTTACCCTAAATACTTCGAACACTGG	CARIPQYADVSGYPKYFEHW	IGHV4-31	IGHD3-22	IGHJ1	5	29	37	43
3	3.73366521468575E-4	TGTGCGAGGGAACCACGTTATTTTGAAAGTGCTGGGTACCCATACTACTTTGACTCCTGG	CAREPRYFESAGYPYYFDSW	IGHV3-21	IGHD1-14	IGHJ4	7	8	17	42
3	3.73366521468575E-4	TGTGCGAGACCTGATAGTAGTGGTTATTATGGGGACGGAGCGGATGCTTTTGATATCTGG	CARPDSSGYYGDGADAFDIW	IGHV3-21	IGHD3-22	IGHJ3	8	11	28	42
3	3.73366521468575E-4	TGTGCGAGACATGTGGCGGGTGATGGCATTGTACTAGTGCCAGTTGCGATTAACTACTGG	CARHVAGDGIVLVPVAINYW	IGHV4-39	IGHD2-2	IGHJ4	13	27	46	52
3	3.73366521468575E-4	TGTGCGAGACATAGCCCTCCCCACTATTACTATGATAGTAGTGGCCTACACGACTACTGG	CARHSPPHYYYDSSGLHDYW	IGHV4-39	IGHD3-22	IGHJ4	11	24	43	51
3	3.73366521468575E-4	TGTGCGAGACAAGTAGCTATTGTCACTTGGGCAATACCAAATAACTGCTTCGACCCCTGG	CARQVAIVTWAIPNNCFDPW	IGHV4-39	IGHD1-26	IGHJ5	10	11	17	42
3	3.73366521468575E-4	TGTGCGAGAGTTGAGGTGTGGGGATATTGTAGTGGTGGTAGCTGCTACCCTGACTACTGG	CARVEVWGYCSGGSCYPDYW	IGHV1-2	IGHD2-15	IGHJ4	9	21	47	50
3	3.73366521468575E-4	TGTGCGAGAGCCCGGTCCGTATTACGATTTTTGGAGTGGCCGCCTAACATGGACGTCTGG	CARARSVLRFLEWPPNMDVW	IGHV4-34	IGHD3-3	IGHJ6	9	17	38	46
3	3.73366521468575E-4	TGTGCGAGAGGCCCCCAGACGATTTTTGGAGTGGTTATTAGTTCGCACTTTGACTACTGG	CARGPQTIFGVVISSHFDYW	IGHV1-8	IGHD3-3	IGHJ4	12	18	39	46
3	3.73366521468575E-4	TGTGCGAGAGGAAAGGATAGTGTTACTATGATAGTAGTGGTTCCCCTCTTTGACTACTGG	CARGKDSVTMIVVVPLFDYW	IGHV3-21	IGHD3-22	IGHJ4	9	22	41	47
3	3.73366521468575E-4	TGTGCGAGAGATTCGGACGATTTTTGGAGTGGATTGGGGGGGCACTGGTTCGACCCCTGG	CARDSDDFWSGLGGHWFDPW	IGHV4-31	IGHD3-3	IGHJ5	11	16	31	43
3	3.73366521468575E-4	TGTGCGAGAGATTGGGATAGTGGCTACGTTTGGTACTACTACTACGGTATGGACGTCTGG	CARDWDSGYVWYYYYGMDVW	IGHV1-18	IGHD5-12	IGHJ6	11	16	27	33
3	3.73366521468575E-4	TGTGCGAGAGACGCTCGTCTGGGGTATATAGTGGCTACGGGATACTACTTTGACTACTGG	CARDARLGYIVATGYYFDYW	IGHV4-4	IGHD5-12	IGHJ4	10	25	38	42
3	3.73366521468575E-4	TGTGCGAGAGAGGATCGGGTATTCCTAAACTCCTACTACTACTACGGTATGGACGTCTGG	CAREDRVFLNSYYYYGMDVW	IGHV3-21	IGHD6-13	IGHJ6	10	15	21	32
3	3.73366521468575E-4	TGTGCGAGAGAGAAAGCCTTACGATATTTTGACACAGCAGATCACGGTATGGACGTCTGG	CAREKALRYFDTADHGMDVW	IGHV4-31	IGHD3-9	IGHJ6	10	18	32	48
3	3.73366521468575E-4	TGTGCGAGAGAACGGGAGTGGCTACGGGTTGGTTGGTACTACTACGGTATGGACGTCTGG	CAREREWLRVGWYYYGMDVW	IGHV1-46	IGHD5-12	IGHJ6	10	16	25	36
3	3.73366521468575E-4	TGTGCGAGAACGGTTCGGGGAGTTTTGATAGTCTATTACTACTACTACATGGACGTCTGG	CARTVRGVLIVYYYYYMDVW	IGHV4-34	IGHD3-10	IGHJ6	8	11	23	32
3	3.73366521468575E-4	TGTGCGAAAGATTTTGGGTTCGGGGAGTTATTAACCCCAGATGATGCTTTTGATATCTGG	CAKDFGFGELLTPDDAFDIW	IGHV3-21	IGHD3-10	IGHJ3	11	16	32	40
3	3.73366521468575E-4	TGTGCGAAAGATGTATATTGTAGTGGTGGTAGCTGCTACTCCGATGGTATGGACGTCTGG	CAKDVYCSGGSCYSDGMDVW	IGHV3-23	IGHD2-15	IGHJ6	11	14	42	48
3	3.73366521468575E-4	TGTGCGAAAGATAAGGACTGGAAGAGCATCCCCTCGGACTACTACGGCATGGACGTCTGG	CAKDKDWKSIPSDYYGMDVW	IGHV3-21	IGHD1-1	IGHJ6	11	16	22	37
3	3.73366521468575E-4	TGTGCGAAAGACATGGGTATAGCAGCAGCTGGTACGTGGGACAACTGGTTCGACCCCTGG	CAKDMGIAAAGTWDNWFDPW	IGHV3-21	IGHD6-13	IGHJ5	10	14	36	40
3	3.73366521468575E-4	TGTGCGAAAAGGGGGTTAAGGATTTTGGAGTGGTTATTAGAGGGCTACTTTGACTACTGG	CAKRGLRILEWLLEGYFDYW	IGHV3-30	IGHD3-3	IGHJ4	6	22	38	44
3	3.73366521468575E-4	TGTGCAACCCCGCAGACCTATTACGATTTTCGGCGTGGTTATTATGCCTTTGACTACTGG	CATPQTYYDFRRGYYAFDYW	IGHV1-24	IGHD3-3	IGHJ4	7	18	44	47
3	3.73366521468575E-4	TGTGCAACGCCGCAGACCTATTACGATTTTCGGCGTGGTTATTATGCCTTTGATCACTGG	CATPQTYYDFRRGYYAFDHW	IGHV1-24	IGHD3-3	IGHJ4	7	18	44	47
3	3.73366521468575E-4	TGTGCAAGAGTTGATGGGCCCCCGTTGTTTTACTACTACTACTACTACATGGACGTCTGG	CARVDGPPLFYYYYYYMDVW	IGHV3-74	IGHD1-1	IGHJ6	9	23	27	29
3	3.73366521468575E-4	TGTACCACAGATCTTCCCCTCAACTGGAACTACGGAATCGTCGACTGGTTCGACCCCTGG	CTTDLPLNWNYGIVDWFDPW	IGHV3-15	IGHD1-7	IGHJ5	13	21	33	43
3	3.73366521468575E-4	TGTACGAAAGATCGAACCTTTTACTATGATAGAGGTGGTTATTACTTTTTTGAATATTGG	CTKDRTFYYDRGGYYFFEYW	IGHV3-23	IGHD3-22	IGHJ4	12	20	45	48
3	3.73366521468575E-4	TGTGCGAGGGGCTTATGGTTCGGGGAGTTATTAGACTACTACGGTATGGACGTCTGG	CARGLWFGELLDYYGMDVW	IGHV5-10-1	IGHD3-10	IGHJ6	7	13	32	34
3	3.73366521468575E-4	TGTGCGAGATTACAGCTATGGTTATCCTACTACTACTACTACGGTATGGACGTCTGG	CARLQLWLSYYYYYGMDVW	IGHV4-55	IGHD5-18	IGHJ6	9	10	23	27
3	3.73366521468575E-4	TGTGCGAGACAGAGGGGCGATTTTTGGAGTGGTTATTTCCTCTACTTTGACTACTGG	CARQRGDFWSGYFLYFDYW	IGHV4-39	IGHD3-3	IGHJ4	10	17	36	41
3	3.73366521468575E-4	TGTGCGAGAGTCCTCGTGTATTACGATTTTTGGAGTGGTTATCAGTTCGACCCCTGG	CARVLVYYDFWSGYQFDPW	IGHV1-8	IGHD3-3	IGHJ5	14	17	41	44
3	3.73366521468575E-4	TGTGCGAGAGTAGAAGGGGAGGCATGGTATAGCAGCTCGTACTACTTTGACTTCTGG	CARVEGEAWYSSSYYFDFW	IGHV4-4	IGHD6-6	IGHJ4	9	26	37	38
3	3.73366521468575E-4	TGTGCGAGAGCGGCACGTATTACGATTTTTGGAGTGGTTACTCACTTTGACTACTGG	CARAARITIFGVVTHFDYW	IGHV4-34	IGHD3-3	IGHJ4	9	14	39	43
3	3.73366521468575E-4	TGTGCGAGAGGTTTTGGACATGGTGTCTTCCAATACGACCATGCTTTTGATGTCTGG	CARGFGHGVFQYDHAFDVW	IGHV4-4	IGHD2-8	IGHJ3	9	19	25	40
3	3.73366521468575E-4	TGTGCGAGAGGCCGGTACAGCTATGGTTACGGCCAAGGGTACGGTATGGACGTCTGG	CARGRYSYGYGQGYGMDVW	IGHV1-8	IGHD5-18	IGHJ6	12	15	30	45
3	3.73366521468575E-4	TGTGCGAGAGGCAGAATGGTGTATGGTATAGTCCGACGGTACTACTTTGACTACTGG	CARGRMVYGIVRRYYFDYW	IGHV1-8	IGHD2-8	IGHJ4	11	14	29	38
3	3.73366521468575E-4	TGTGCGAGAGGGACTACAAGCGTTCTCCTCCCGACTAACGGTTACTTTGACTCTTGG	CARGTTSVLLPTNGYFDSW	IGHV4-4	IGHD2-15	IGHJ4	9	12	18	42
3	3.73366521468575E-4	TGTGCGAGAGATCTACGATTTCGGGCAGTCAAGACCCCTGTGTGGTTCGACCCCCGG	CARDLRFRAVKTPVWFDPR	IGHV3-20	IGHD2-21	IGHJ5	13	24	30	42
3	3.73366521468575E-4	TGTGCGAGAGATCGAGGTGGATACAGTTATGGTCCCCCGTACTACTTTGACTACTGG	CARDRGGYSYGPPYYFDYW	IGHV1-18	IGHD5-18	IGHJ4	12	16	32	38
3	3.73366521468575E-4	TGTGCGAGAGATGCCCACCGCCAGCCCATAGCAGCAGGCGGGGGTATGGACGTCTGG	CARDAHRQPIAAGGGMDVW	IGHV3-21	IGHD6-13	IGHJ6	11	27	36	45
3	3.73366521468575E-4	TGTGCGAGAGAGGGGAAAATATGGTTCGGGGAGTTATATACGGGCTTTGACTACTGG	CAREGKIWFGELYTGFDYW	IGHV3-11	IGHD3-10	IGHJ4	10	19	36	44
3	3.73366521468575E-4	TGTGCGAAAGATTCGAGCAGCAGCTGGTATTTTTCTGAGGCTGCTTTTGATGTCTGG	CAKDSSSSWYFSEAAFDVW	IGHV3-23	IGHD6-13	IGHJ3	11	15	28	41
3	3.73366521468575E-4	TGTGCGAAAGATTCGAGCAGCAGCTGGTATTTTTCTGAGGCTGCTTTTGATATCTGG	CAKDSSSSWYFSEAAFDIW	IGHV3-23	IGHD6-13	IGHJ3	11	15	28	41
3	3.73366521468575E-4	TGTGCGAAAGATCGTTACCTAGGTATAACTGGAACTACGGGGTACTTTGACTACTGG	CAKDRYLGITGTTGYFDYW	IGHV3-30	IGHD1-7	IGHJ4	12	21	38	42
3	3.73366521468575E-4	TGTGCGAAAGATGTAGATACCAGTGGCTGGTATGCAGGCAGTTACCTGGACTCCTGG	CAKDVDTSGWYAGSYLDSW	IGHV1-18	IGHD6-19	IGHJ4	11	16	31	48
3	3.73366521468575E-4	TGTGCGAAAGATGGGGGAGGTTGGTATACCAGTGGCTGGTACTACTTTGACAACTGG	CAKDGGGWYTSGWYYFDNW	IGHV3-23	IGHD6-19	IGHJ4	11	22	37	38
3	3.73366521468575E-4	TGTGCGCGAGACTCAGGCAGCGGGAACTACAATGGCGATGCTATTGATCTCTGG	CARDSGSGNYNGDAIDLW	IGHV3-23	IGHD1-7	IGHJ3	5	22	29	36
3	3.73366521468575E-4	TGTGCGAGTGGGGTTTCTTTACGATATTTTGACGAGGACGGTATGGACGTCTGG	CASGVSLRYFDEDGMDVW	IGHV3-21	IGHD3-9	IGHJ6	7	18	32	42
3	3.73366521468575E-4	TGTGCGAGCGATATAGCAGCTCGAGGGTACTACTACTACGGTATGGACGTCTGG	CASDIAARGYYYYGMDVW	IGHV3-11	IGHD6-6	IGHJ6	11	12	22	27
3	3.73366521468575E-4	TGTGCGAGACTTCGAACGGAAGACTATAGCAGTTCGTTAAACTTTGACTATTGG	CARLRTEDYSSSLNFDYW	IGHV3-23	IGHD6-6	IGHJ4	6	24	36	40
3	3.73366521468575E-4	TGTGCGAGACTGCCGAGTCAGTATTACTTTGATAGTAATTACTTTGAGTACTGG	CARLPSQYYFDSNYFEYW	IGHV3-20	IGHD3-22	IGHJ4	8	20	36	39
3	3.73366521468575E-4	TGTGCGAGAGCCCCTTTGCCGTCCTCTCGTGCCGGGGTAGGTATGGACGTCTGG	CARAPLPSSRAGVGMDVW	IGHV3-53	IGHD2-2	IGHJ6	9	29	34	42
3	3.73366521468575E-4	TGTGCGAGAGCCCCTCCTTATACCGGGACCTACCCTTGGTACTTTGACTACTGG	CARAPPYTGTYPWYFDYW	IGHV3-21	IGHD1-20	IGHJ4	9	17	25	39
3	3.73366521468575E-4	TGTGCGAGAGCCCGAATGATTTTTGGAGTGGTTATTGGGTACTTTGACTACTGG	CARARMIFGVVIGYFDYW	IGHV4-31	IGHD3-3	IGHJ4	9	17	35	39
3	3.73366521468575E-4	TGTGCGAGAGCGGTCAATGGTGGCAGTGGCTGGGGTGATGCTTTTGATATCTGG	CARAVNGGSGWGDAFDIW	IGHV3-11	IGHD6-19	IGHJ3	9	22	32	35
3	3.73366521468575E-4	TGTGCGAGAGCAGATTCTACGATTTTTGGAGTGGTGCGGTACTTTGACTACTGG	CARADSTIFGVVRYFDYW	IGHV4-34	IGHD3-3	IGHJ4	9	17	34	39
3	3.73366521468575E-4	TGTGCGAGAGGGCATCGGGGGATTTTTGGAGTGGTTAGAGAGTTCGACCCCTGG	CARGHRGIFGVVREFDPW	IGHV4-59	IGHD3-3	IGHJ5	9	20	36	41
3	3.73366521468575E-4	TGTGCGAGAGGGGAAATAACGATTTTTGGAGTGCTTAGCATCTTTGACTCCTGG	CARGEITIFGVLSIFDSW	IGHV4-34	IGHD3-3	IGHJ4	10	18	36	41
3	3.73366521468575E-4	TGTGCGAAGGATTTCTATCATAGTAGATCGGGGGGTTACCACAGTGACTACTGG	CAKDFYHSRSGGYHSDYW	IGHV3-30	IGHD3-22	IGHJ4	6	14	24	44
3	3.73366521468575E-4	TGTGCGAAGGATTTCTATCACAGTAGATCGGGGGGTTACCACAGCGACTACTGG	CAKDFYHSRSGGYHSDYW	IGHV3-30	IGHD4-23	IGHJ4	24	34	41	45
3	3.73366521468575E-4	TGTGCGAAAGATTTGGGATGGCAGCAGCTGGTAAAAGGTTCAAATGGCTACTGG	CAKDLGWQQLVKGSNGYW	IGHV3-33	IGHD6-13	IGHJ4	11	20	32	47
3	3.73366521468575E-4	TGTGCGAAAGATCGCGGTGGCGATAAGTGGAACTATGATGCTTTTGATGTCTGG	CAKDRGGDKWNYDAFDVW	IGHV3-23	IGHD1-7	IGHJ3	12	22	33	34
3	3.73366521468575E-4	TGTGCGAAAGATCGATCTCCGACTACCTACTACTACTACGGTATGGACGTCTGG	CAKDRSPTTYYYYGMDVW	IGHV3-23	IGHD4-11	IGHJ6	12	20	25	26
3	3.73366521468575E-4	TGTGCAACCCTGGGGGTTCGGGGAGTTGTCCACTACTACGGTATGGACGTCTGG	CATLGVRGVVHYYGMDVW	IGHV1-24	IGHD3-10	IGHJ6	7	14	26	31
3	3.73366521468575E-4	TGTGCAAGAGTGGATAGTAGTGGCTATTATCCAATAGGGGGTATGGATGTCTGG	CARVDSSGYYPIGGMDVW	IGHV3-9	IGHD3-22	IGHJ6	6	12	28	42
3	3.73366521468575E-4	TGTGCAAGAGATAAGTATTACGATTTTTGGAGTGGTTTCGGGATCGACTACTGG	CARDKYYDFWSGFGIDYW	IGHV3-13	IGHD3-3	IGHJ4	11	14	36	45
3	3.73366521468575E-4	TGTGCAAAAGATCCGTTTTACGATTTTTGGAGTGGTTATTATTTTGACTACTGG	CAKDPFYDFWSGYYFDYW	IGHV3-23	IGHD3-3	IGHJ4	12	13	41	42
3	3.73366521468575E-4	TGTGCAAAAGATATCGTGAGTGGCTACGATAACGACTACGGTATGGACGTCTGG	CAKDIVSGYDNDYGMDVW	IGHV3-43	IGHD5-12	IGHJ6	13	18	33	42
3	3.73366521468575E-4	TGCGCGAGAGACTTATTTAGCGGTTTCTGGAGTGGTTATGCGTTTGACTTCTGG	CARDLFSGFWSGYAFDFW	IGHV1-18	IGHD3-3	IGHJ4	10	23	38	42
3	3.73366521468575E-4	TGTGTCAGAGATGTCCCGGTGACTCCTCGGGGGAGTGGTCTTCATATCTGG	CVRDVPVTPRGSGLHIW	IGHV3-72	IGHD3-16	IGHJ3	11	28	35	43
3	3.73366521468575E-4	TGTGCGACCCACCTTCAGAGATGGCTACAAATGGGATTATTTGACTACTGG	CATHLQRWLQMGLFDYW	IGHV3-11	IGHD5-24	IGHJ4	6	16	29	39
3	3.73366521468575E-4	TGTGCGAGTCTAACGGGAGATAATGGGGGCTACTGGTGGTTCGACCCCTGG	CASLTGDNGGYWWFDPW	IGHV4-4	IGHD1-26	IGHJ5	7	19	33	36
3	3.73366521468575E-4	TGTGCGAGCCGATATTGTAGTGGTGGTAGCTGCTCCTGGTTCGACCCCTGG	CASRYCSGGSCSWFDPW	IGHV4-4	IGHD2-15	IGHJ5	7	10	33	35
3	3.73366521468575E-4	TGTGCGAGGAACTATTTTAGTGGGAGCTACTCTCCTACCTTTGACTACTGG	CARNYFSGSYSPTFDYW	IGHV4-4	IGHD1-26	IGHJ4	7	17	30	38
3	3.73366521468575E-4	TGTGCGAGACATTTCCCGCCAGAGAGCAGTGGCTGGTACTACGACCCCTGG	CARHFPPESSGWYYDPW	IGHV4-28	IGHD6-19	IGHJ5	18	24	38	41
3	3.73366521468575E-4	TGTGCGAGACATGGATTGAATGACTACAGATTTTACTGGTTCGACTCCTGG	CARHGLNDYRFYWFDSW	IGHV4-39	IGHD4-11	IGHJ5	12	19	28	34
3	3.73366521468575E-4	TGTGCGAGACAGTCGCCTCTATGGTTCGGGGAGTCCCCAGTTGACTACTGG	CARQSPLWFGESPVDYW	IGHV5-10-1	IGHD3-10	IGHJ4	10	18	33	40
3	3.73366521468575E-4	TGTGCGAGAGGCTGCGGTATGGTTCGGACTGACAACTGCCTCGACCCCTGG	CARGCGMVRTDNCLDPW	IGHV1-8	IGHD3-10	IGHJ5	11	17	26	31
3	3.73366521468575E-4	TGTGCGAGAGGGTCTAAAGGAGTGGGATCTCAGGCCGGTTTTGCCTACTGG	CARGSKGVGSQAGFAYW	IGHV1-8	IGHD1-26	IGHJ4	10	20	26	39
3	3.73366521468575E-4	TGTGCGAGAGGGGAGTATAGCAGTGGCTGGGTGGAATACTTCCAGCACTGG	CARGEYSSGWVEYFQHW	IGHV1-8	IGHD6-19	IGHJ1	10	14	29	33
3	3.73366521468575E-4	TGTGCGAGAGATACGTATTACTATGGTTCGGGGAGGGATATGGACGTCTGG	CARDTYYYGSGRDMDVW	IGHV4-31	IGHD3-10	IGHJ6	11	12	34	39
3	3.73366521468575E-4	TGTGCGAGAGAGCTCGACGTTTATGTTTCGGGGAGTTACCCTGATTACTGG	CARELDVYVSGSYPDYW	IGHV3-30	IGHD3-10	IGHJ4	14	21	37	41
3	3.73366521468575E-4	TGTGCGAGAGAGGCGATGGGTTCGAGAAACCATCATATCTTTGACCAGTGG	CAREAMGSRNHHIFDQW	IGHV3-30	IGHD3-10	IGHJ4	10	27	32	38
3	3.73366521468575E-4	TGTGCGAGAGAGACTACCGAGTTTAGCAGTTCATATTGGTTCGACCCCTGG	CARETTEFSSSYWFDPW	IGHV1-46	IGHD6-6	IGHJ5	10	17	28	36
3	3.73366521468575E-4	TGTGCGAAAGATTACATGGTGGGAGCTACTATCACCCAGTTTGACTACTGG	CAKDYMVGATITQFDYW	IGHV3-21	IGHD1-26	IGHJ4	11	18	30	39
3	3.73366521468575E-4	TGTGCAAAAGGGACAGTGGCTGGTCCGTCGGGGGGGATATTTGACTTCTGG	CAKGTVAGPSGGIFDFW	IGHV3-9	IGHD6-19	IGHJ4	9	13	27	39
3	3.73366521468575E-4	TGTGCAAAAGGAACGTTTTGGAGTGGTTATTATACGGGGATGGACGTCTGG	CAKGTFWSGYYTGMDVW	IGHV3-43	IGHD3-3	IGHJ6	9	15	34	39
3	3.73366521468575E-4	TGTGCAAAAGATGTGCAGCGGGAGCTACTCTACGACGCGTTTGACTACTGG	CAKDVQRELLYDAFDYW	IGHV3-9	IGHD1-26	IGHJ4	11	19	28	39
3	3.73366521468575E-4	TGCGCACGGATATCGCGCATAGTGGGAGCTACTTACTACTTTGACTACTGG	CARISRIVGATYYFDYW	IGHV2-26	IGHD1-26	IGHJ4	11	18	32	33
3	3.73366521468575E-4	TGTTCGAGACTGGCCCACGAGATAGCAGTGGCTCCTTTTGATATCTGG	CSRLAHEIAVAPFDIW	IGHV5-51	IGHD6-19	IGHJ3	9	21	32	34
3	3.73366521468575E-4	TGTGTCAGAGATCCTACTACTACCCTCCCATATTACTTTGACCACTGG	CVRDPTTTLPYYFDHW	IGHV3-20	IGHD2-2	IGHJ4	12	14	22	33
3	3.73366521468575E-4	TGTGCGAGATTTGAGTGGATGTCGGGAAATAATGCTTTTGATATCTGG	CARFEWMSGNNAFDIW	IGHV4-55	IGHD3-3	IGHJ3	9	12	17	31
3	3.73366521468575E-4	TGTGCGAGATCACTGGGAGCTACTACGGAACTTGGCTTTGACTACTGG	CARSLGATTELGFDYW	IGHV4-59	IGHD1-26	IGHJ4	8	13	26	35
3	3.73366521468575E-4	TGTGCGAGACTATATAACTGGAACTACGGTGATGCTTTTGATATCTGG	CARLYNWNYGDAFDIW	IGHV4-39	IGHD1-7	IGHJ3	9	12	27	29
3	3.73366521468575E-4	TGTGCGAGAGGGCATCTCTATGGTTCGGGGAGTTATCTTGACTACTGG	CARGHLYGSGSYLDYW	IGHV3-11	IGHD3-10	IGHJ4	9	17	35	37
3	3.73366521468575E-4	TGTGCGAGAGGAGCGGCTGGTTACTACTACTACTACATGGACGTCTGG	CARGAAGYYYYYMDVW	IGHV1-69	IGHD6-19	IGHJ6	9	14	20	21
3	3.73366521468575E-4	TGTGCGAGAGATCACTACTATGATAGTAGTGGTTATTATGACTACTGG	CARDHYYDSSGYYDYW	IGHV3-21	IGHD3-22	IGHJ4	12	15	37	38
3	3.73366521468575E-4	TGTGCGAGAGATGTGGCGGGTGACGGATTTTCCTTCTTTGATGACTGG	CARDVAGDGFSFFDDW	IGHV3-53	IGHD2-21	IGHJ4	11	18	23	35
3	3.73366521468575E-4	TGTGCGAGAGATGACGGTGACGCGACGGGGGGCTATGCTGACTGCTGG	CARDDGDATGGYADCW	IGHV4-31	IGHD4-17	IGHJ4	11	13	20	38
3	3.73366521468575E-4	TGTGCGAGAACCTATAGTGGGAGCTACTCGGGTGCTTTTGATATCTGG	CARTYSGSYSGAFDIW	IGHV3-30	IGHD1-26	IGHJ3	8	12	27	32
3	3.73366521468575E-4	TGTGCGAAGTCAGATGGCGGTTGGGGCACGGGGTACTTCCAGCACTGG	CAKSDGGWGTGYFQHW	IGHV3-33	IGHD5-24	IGHJ1	6	11	17	33
3	3.73366521468575E-4	TGTGCGAAGAGTACGGGGTTCGGGGAGTTATTACCGTCTGACTACTGG	CAKSTGFGELLPSDYW	IGHV3-21	IGHD3-10	IGHJ4	6	16	32	38
3	3.73366521468575E-4	TGTGCGAAAGCAATCCCGACTAATGTCGTGGCCCCCTTTGACTATTGG	CAKAIPTNVVAPFDYW	IGHV4-4	IGHD2-8	IGHJ4	6	18	24	35
3	3.73366521468575E-4	TGTGCGAAAGATAGGGGCAATGACTACGGTGACCAACTTGACTACTGG	CAKDRGNDYGDQLDYW	IGHV3-23	IGHD4-17	IGHJ4	11	19	32	37
3	3.73366521468575E-4	TGTGCACACAGACCATCGAGTTTTAGCAGCAGCTTCTTTGACTACTGG	CAHRPSSFSSSFFDYW	IGHV2-5	IGHD6-13	IGHJ4	12	23	33	35
3	3.73366521468575E-4	TGTGCAACAGGGCCGGCCCTTTATAGCCCCAACTGGTTCGACCCCTGG	CATGPALYSPNWFDPW	IGHV1-24	IGHD2-8	IGHJ5	9	21	26	29
3	3.73366521468575E-4	TGTGCAAAAGGTGGTATTGTGGAACGGTTTTACTACTGTGACAGTTGG	CAKGGIVERFYYCDSW	IGHV3-43	IGHD2-21	IGHJ4	9	14	21	30
3	3.73366521468575E-4	TGTACTAGTCGAATTATGATGATGTCTGAAGTGACTGGGGACTACTGG	CTSRIMMMSEVTGDYW	IGHV3-73	IGHD3-16	IGHJ4	7	12	19	39
3	3.73366521468575E-4	TGCGCGAGAGTCCCAGATTATCACGGTTCGGGGGGTTTGGACAAATGG	CARVPDYHGSGGLDKW	IGHV4-34	IGHD3-10	IGHJ4	9	24	36	45
3	3.73366521468575E-4	TGTGTAAAGGAAAGCAGTAGTGGCTGGCACTACTTTGACCACTGG	CVKESSSGWHYFDHW	IGHV3-9	IGHD6-19	IGHJ4	7	18	26	28
3	3.73366521468575E-4	TGTGCGAGTTCCTTTACTACTACCCCAGGTCTACTTGACTACTGG	CASSFTTTPGLLDYW	IGHV5-51	IGHD2-2	IGHJ4	7	14	22	34
3	3.73366521468575E-4	TGTGCGAGCGATAGGATAGTGGGAGCTACTTACTTTGACTACTGG	CASDRIVGATYFDYW	IGHV4-4	IGHD1-26	IGHJ4	11	15	29	30
3	3.73366521468575E-4	TGTGCGAGATCCGTGGATACAGCTATGGCTACCTTTGACTACTGG	CARSVDTAMATFDYW	IGHV1-2	IGHD5-18	IGHJ4	8	11	31	32
3	3.73366521468575E-4	TGTGCGAGAGGGAGATACTATGATAGTAGTGGTCTTGACTACTGG	CARGRYYDSSGLDYW	IGHV3-53	IGHD3-22	IGHJ4	9	15	32	34
3	3.73366521468575E-4	TGTGCGAGAGGAGGCAGTGGCTGGGGGGCAGGTTTTGACTACTGG	CARGGSGWGAGFDYW	IGHV1-8	IGHD6-19	IGHJ4	10	13	23	33
3	3.73366521468575E-4	TGTGCGAGAGGAGATTTTTGGAGTGGTTATTATCTTGACTACTGG	CARGDFWSGYYLDYW	IGHV1-8	IGHD3-3	IGHJ4	10	12	32	34
3	3.73366521468575E-4	TGTGCGAGAGATCGCTACAATATTTGGGAGTACCTTGACTACTGG	CARDRYNIWEYLDYW	IGHV1-18	IGHD2-15	IGHJ4	12	14	22	30
3	3.73366521468575E-4	TGTGCGAGAGATCGAGGAAGTGTTATGACGTCCCTGGACGTCTGC	CARDRGSVMTSLDVC	IGHV3-20	IGHD1-1	IGHJ6	12	26	31	34
3	3.73366521468575E-4	TGTGCGAGAGATGTATGTAGTGGTGGTAGCTGCTACGACTACTGG	CARDVCSGGSCYDYW	IGHV3-21	IGHD2-15	IGHJ4	11	15	35	36
3	3.73366521468575E-4	TGTGCGAGAGATGGCCCTACGGTGACCCGTTACTTTGACTACTGG	CARDGPTVTRYFDYW	IGHV3-21	IGHD4-17	IGHJ4	11	16	25	30
3	3.73366521468575E-4	TGTGCGAGAGAGGGGGCGGGATTTTTGGACGGTATGGACGTCTGG	CAREGAGFLDGMDVW	IGHV3-21	IGHD3-3	IGHJ6	10	19	28	33
3	3.73366521468575E-4	TGTGCGAGAGAAAGTCGCAAGGGGGGATTTGCCGTTGATTACTGG	CARESRKGGFAVDYW	IGHV3-11	IGHD3-16	IGHJ4	10	21	26	34
3	3.73366521468575E-4	TGTGCGAGAATGCCGGATACCTGGGGGACCTTCTTTGACTATTGG	CARMPDTWGTFFDYW	IGHV4-4	IGHD2-2	IGHJ4	8	9	15	32
3	3.73366521468575E-4	TGTGCGAAATCTGACTCGGGTGGTGACTGCTACCCGGACTACTGG	CAKSDSGGDCYPDYW	IGHV3-23	IGHD2-21	IGHJ4	8	18	31	36
3	3.73366521468575E-4	TGTGCGAAAGATGTCGGGGGTCGGCCGAGGTACTTTGACTACTGG	CAKDVGGRPRYFDYW	IGHV3-30	IGHD3-10	IGHJ4	11	13	18	30
3	3.73366521468575E-4	TGTGCGAAAAGCTTAGCAGCTCCCCCACGGTGGTTCGACCCCTGG	CAKSLAAPPRWFDPW	IGHV3-30	IGHD6-6	IGHJ5	6	13	21	30
3	3.73366521468575E-4	TGTGCACACCGGGCGGATTTTTGGAGTGGTTATTTTGACTACTGG	CAHRADFWSGYFDYW	IGHV2-5	IGHD3-3	IGHJ4	8	15	32	33
3	3.73366521468575E-4	TGTGCACAAGTACGATTTTTGGAGTGGCCATCGTTTGACTACTGG	CAQVRFLEWPSFDYW	IGHV2-5	IGHD3-3	IGHJ4	7	10	26	33
3	3.73366521468575E-4	TGTGCAACGTCCGGCCCAAGTGGTTACAACTGGTTCGACCCCTGG	CATSGPSGYNWFDPW	IGHV1-24	IGHD2-15	IGHJ5	7	18	23	24
3	3.73366521468575E-4	TGTACTAGAGATGACGGAGCCTACGATTCCTACTTTGACTACTGG	CTRDDGAYDSYFDYW	IGHV3-49	IGHD5-12	IGHJ4	11	20	27	29
3	3.73366521468575E-4	TGTGTGGAGCAGCAGCTGCCGCGGGACTGGTTCGACCCCTGG	CVEQQLPRDWFDPW	IGHV4-30-2	IGHD6-13	IGHJ5	3	7	17	25
3	3.73366521468575E-4	TGTGCGTCCTCAACCTACTACTACTACGGTATGGACGTCTGG	CASSTYYYYGMDVW	IGHV4-4	.	IGHJ6	5	-1	-1	14
3	3.73366521468575E-4	TGTGCGCGAGAAGAGGATCTAAACTGGTATTTCGATTTCTGG	CAREEDLNWYFDFW	IGHV1-3	IGHD2-15	IGHJ2	10	13	17	22
3	3.73366521468575E-4	TGTGCGAGTGGGGCATATAGCAGTTCGTGGGTTGACTCCTGG	CASGAYSSSWVDSW	IGHV4-31	IGHD6-6	IGHJ4	7	15	27	31
3	3.73366521468575E-4	TGTGCGAGATTTTGTGGTGGTGATTGCCGCCATGACTACTGG	CARFCGGDCRHDYW	IGHV4-55	IGHD2-21	IGHJ4	9	11	26	32
3	3.73366521468575E-4	TGTGCGAGACTTGGGTGGCTACGTGGGTACTTTGACTACTGG	CARLGWLRGYFDYW	IGHV4-39	IGHD5-12	IGHJ4	9	14	22	27
3	3.73366521468575E-4	TGTGCGAGACTATCCTCCCTGGACTACTACTTTGACTACTGG	CARLSSLDYYFDYW	IGHV5-10-1	IGHD2-15	IGHJ4	9	10	15	24
3	3.73366521468575E-4	TGTGCGAGACGTAGCAGCAGCTGGTACTACTTTGACTACTGG	CARRSSSWYYFDYW	IGHV1-46	IGHD6-13	IGHJ4	8	11	22	23
3	3.73366521468575E-4	TGTGCGAGAGTCCTCCCTCAGGGGGACTACTTTGACTACTGG	CARVLPQGDYFDYW	IGHV3-53	IGHD1-26	IGHJ4	9	12	16	25
3	3.73366521468575E-4	TGTGCGAGAGTCCCCAGCAGTGGCTGGGACTTTGACTACTGG	CARVPSSGWDFDYW	IGHV3-21	IGHD6-19	IGHJ4	9	15	26	28
3	3.73366521468575E-4	TGTGCGAGAGTCGGGCGCAGCAGCTGGTTTTTTGACTACTGG	CARVGRSSWFFDYW	IGHV3-21	IGHD6-13	IGHJ4	9	16	27	30
3	3.73366521468575E-4	TGTGCGAGAGGCCGATGGTCCTACTGGTACTTCGATCTCTGG	CARGRWSYWYFDLW	IGHV4-34	IGHD2-8	IGHJ2	12	14	18	20
3	3.73366521468575E-4	TGTGCGAGAGGGTATTTTTGGAGTGGTTACTTTGATTACTGG	CARGYFWSGYFDYW	IGHV1-8	IGHD3-3	IGHJ4	10	13	26	27
3	3.73366521468575E-4	TGTGCGAGAGGGCGTAGTGGGAGCTACTACGTCGACCTCTGG	CARGRSGSYYVDLW	IGHV3-21	IGHD1-26	IGHJ5	9	14	30	31
3	3.73366521468575E-4	TGTGCGAGAGGGCGTAGTGGGAGCTACTACGTCGACCTCTGG	CARGRSGSYYVDLW	IGHV4-34	IGHD1-26	IGHJ5	10	14	30	31
3	3.73366521468575E-4	TGTGCGAGAGACGTCGTTGGAGTGTCTGGCCACGACCACTGG	CARDVVGVSGHDHW	IGHV1-18	IGHD3-3	IGHJ1	10	16	23	36
3	3.73366521468575E-4	TGTGCGAGAGACATCGTTGGACTGTCTGGCCAAGACCACTGG	CARDIVGLSGQDHW	IGHV1-18	IGHD3-16	IGHJ4	10	12	17	33
3	3.73366521468575E-4	TGTGCGAGAGAGTTTTACAGCATAACGGGATTTGACTCCTGG	CAREFYSITGFDSW	IGHV4-59	IGHD2-8	IGHJ4	10	18	23	30
3	3.73366521468575E-4	TGTGCGAGAGAGAAGGAGGGCTACGGAGCTTATGTCGACTGG	CAREKEGYGAYVDW	IGHV4-59	IGHD6-25	IGHJ4	10	18	28	37
3	3.73366521468575E-4	TGTGCGAGAGAACGGGGGAAGAGTGGCTACTTTGACTACTGG	CARERGKSGYFDYW	IGHV4-4	IGHD3-16	IGHJ4	10	13	18	26
3	3.73366521468575E-4	TGTGCGAGAATTCCCGATTTTAAATTGGGGACCCCCTACTGG	CARIPDFKLGTPYW	IGHV4-28	IGHD3-3	IGHJ4	9	14	20	35
3	3.73366521468575E-4	TGTGCGAGAATCGGGGGCAGCAGCTGGTACTTTGACTACTGG	CARIGGSSWYFDYW	IGHV3-21	IGHD6-13	IGHJ4	8	16	26	27
3	3.73366521468575E-4	TGTGCGAAAGGCCTGTGGGTCCCGGGGTACTTTGACTACTGG	CAKGLWVPGYFDYW	IGHV1-8	IGHD6-13	IGHJ4	13	20	25	27
3	3.73366521468575E-4	TGTGCGAAAGGCCCTTATGAAAACGGTGCTTTTGATCTCTGG	CAKGPYENGAFDLW	IGHV3-23	IGHD3-16	IGHJ3	9	14	19	26
3	3.73366521468575E-4	TGTGCGAAAGATTCGGGCGGAGTACTATGGTTCGATGACTGG	CAKDSGGVLWFDDW	IGHV3-30	IGHD2-15	IGHJ5	11	17	23	27
3	3.73366521468575E-4	TGTGCGAAAGATCGATATGGCTGGCATGCTTTTGATGTCTGG	CAKDRYGWHAFDVW	IGHV1-46	IGHD6-19	IGHJ3	12	17	23	25
3	3.73366521468575E-4	TGTGCATTTCTGAGTGGAACATTTTCGGGCCTGAGCGTCTGG	CAFLSGTFSGLSVW	IGHV3-21	IGHD1-20	IGHJ6	4	14	19	35
3	3.73366521468575E-4	TGTGCAAGAGCCGGACAGAGCCATTACGATTTGTGGGACTGG	CARAGQSHYDLWDW	IGHV3-13	IGHD3-3	IGHJ4	9	22	35	37
3	3.73366521468575E-4	TGTGCAAGAGATCCGGCGCGTCTAAACTGGTTCGACCCCTGG	CARDPARLNWFDPW	IGHV3-13	.	IGHJ5	12	-1	-1	24
3	3.73366521468575E-4	TGTGCAAGAGATCCGGGGGGACTATGGTACTTCGATCTCTGG	CARDPGGLWYFDLW	IGHV3-13	IGHD3-16	IGHJ2	12	15	20	24
3	3.73366521468575E-4	TGTACTAGAGACGATTTTTGGAGTGGTTACTCCGACTACTGG	CTRDDFWSGYSDYW	IGHV3-49	IGHD3-3	IGHJ4	10	11	28	33
3	3.73366521468575E-4	TGTACCACAGATCTACATGACTACGGTGACCTTGACTACTGG	CTTDLHDYGDLDYW	IGHV3-15	IGHD4-17	IGHJ4	13	15	29	31
3	3.73366521468575E-4	TGTGTGACATTGGAGCTTCGGGGACTTATTGGCCCCTGG	CVTLELRGLIGPW	IGHV1-24	IGHD3-10	IGHJ5	3	16	29	32
3	3.73366521468575E-4	TGTGCGCGAGGTTACCCGGATGGGTGGTTCGACCCCTGG	CARGYPDGWFDPW	IGHV4-31	IGHD6-13	IGHJ5	9	12	18	24
3	3.73366521468575E-4	TGTGCGACAGTAAGCCTCAGAAACTGGTTCGACCCCTGG	CATVSLRNWFDPW	IGHV4-4	IGHD4-11	IGHJ5	6	7	12	21
3	3.73366521468575E-4	TGTGCGAGGACTACTACATCTCGCCCTTTTGACTACTGG	CARTTTSRPFDYW	IGHV4-31	IGHD2-2	IGHJ4	7	9	17	27
3	3.73366521468575E-4	TGTGCGAGGAGGGAGTGGCTGGAGTTGTTTGACTACTGG	CARREWLELFDYW	IGHV4-4	IGHD6-19	IGHJ4	7	13	21	27
3	3.73366521468575E-4	TGTGCGAGAGACTACGGTGACTACTACTTTGACTACTGG	CARDYGDYYFDYW	IGHV3-11	IGHD4-17	IGHJ4	10	11	20	21
3	3.73366521468575E-4	TGTGCGAAAGATTTTAGGCTTGGCGCTTTTGATATCTGG	CAKDFRLGAFDIW	IGHV3-30	.	IGHJ3	11	-1	-1	24
3	3.73366521468575E-4	TGTGCGAGCAACATCCCTATTTTTGGTTACTACTGG	CASNIPIFGYYW	IGHV3-11	IGHD3-3	IGHJ4	7	18	25	28
3	3.73366521468575E-4	TGTGCGAGAGTCCCAGGTCACGGTATGGACGTCTGG	CARVPGHGMDVW	IGHV3-33	IGHD2-21	IGHJ6	9	16	20	24
3	3.73366521468575E-4	TGTGCGAGAGATTTAGGTGGCTACTTTGACTACTGG	CARDLGGYFDYW	IGHV3-33	IGHD2-15	IGHJ4	11	15	19	20
3	3.73366521468575E-4	TGTGCGAGAGATCTAGGTGGTTATGCTGACTACTGG	CARDLGGYADYW	IGHV3-30	IGHD3-22	IGHJ4	13	16	23	26
3	3.73366521468575E-4	TGTGCGAGAGATATGGGTGGTTACTTTGACTACTGG	CARDMGGYFDYW	IGHV3-30	IGHD2-15	IGHJ4	11	15	20	21
3	3.73366521468575E-4	TGTGCGAGAGAACTACGGAAGCAATTTGACTATTGG	CARELRKQFDYW	IGHV3-11	IGHD4-17	IGHJ4	10	11	17	24
3	3.73366521468575E-4	TGTGCGAGAGAAGGTGGGAACTGGTTCGACCCCTGG	CAREGGNWFDPW	IGHV3-30	IGHD2-15	IGHJ5	10	12	16	18
3	3.73366521468575E-4	TGTGCGAAAGAGTTGGTGGTGGGGTTAGACTACTGG	CAKELVVGLDYW	IGHV3-21	IGHD2-21	IGHJ4	10	13	20	27
3	3.73366521468575E-4	TGTGCGAAAGAACTGGGCAGTGGCCTTGACTACTGG	CAKELGSGLDYW	IGHV3-23	IGHD6-19	IGHJ4	10	16	23	25
3	3.73366521468575E-4	TGTGCGAGATCCCTTGCCTCTGATCTTTGG	CARSLASDLW	IGHV3-53	.	IGHJ3	8	-1	-1	20
3	3.73366521468575E-4	TGTGCGAGAGGCTGGAACCTTGACTACTGG	CARGWNLDYW	IGHV4-4	IGHD1-1	IGHJ4	9	11	17	19
3	3.73366521468575E-4	TGTGCGAGAGACCTCTTCTATCTAAACTGG	CARDLFYLNW	IGHV3-11	IGHD3-22	IGHJ4	15	17	21	25
3	3.73366521468575E-4	TGTGCGAAACCCTTCGGGGAGGACCCCTGG	CAKPFGEDPW	IGHV3-23	IGHD3-10	IGHJ5	8	12	20	21
3	3.73366521468575E-4	TGTGCGATGAGGGACTTTGACTTCTGG	CAMRDFDFW	IGHV3-64	.	IGHJ4	6	-1	-1	13
3	3.73366521468575E-4	TGTGCCTCCAGGGGGGGCTACTGG	CASRGGYW	IGHV3-38	IGHD1-1	IGHJ4	5	6	10	17
3	3.73366521468575E-4	TGTACTAGAGCGGATTACTGG	CTRADYW	IGHV3-49	.	IGHJ4	9	-1	-1	15
2	2.489110143123833E-4	TGTGCGAGAGATGTGGGACCCCAAAGACCCTATTACGATTTTTGGAGTGGTTATCTGTTGGGGATGGGGAACCTCACATACTACTACTACTACATGGACGTCTGG	CARDVGPQRPYYDFWSGYLLGMGNLTYYYYYMDVW	IGHV1-18	IGHD3-3	IGHJ6	11	30	53	78
2	2.489110143123833E-4	TGTGCGAGAGGAGGGTCCGCCCTCGGAGGAGAGAAGGAGTATGATTACGTTTGGGGGAGTTATCGTTCTATCCTCAACTGGTTCGACCCCTGG	CARGGSALGGEKEYDYVWGSYRSILNWFDPW	IGHV1-46	IGHD3-16	IGHJ5	9	39	66	74
2	2.489110143123833E-4	TGTGCGAGAGATTCAGAGTTCCGCTTATGCTATTACTATGATAGTAGTGGCCTACTAGGGCCCTATTGCCGCTACTACGGTATGGACGTCTGG	CARDSEFRLCYYYDSSGLLGPYCRYYGMDVW	IGHV3-21	IGHD3-22	IGHJ6	11	30	49	71
2	2.489110143123833E-4	TGTGCGAAAGCGGTCTCGGCTAATTACGATTTTTGGAGTGGTTATTACCTAGGGGGGTATGACCAATACTACTACTACGGTATGGACGTCTGG	CAKAVSANYDFWSGYYLGGYDQYYYYGMDVW	IGHV1-3	IGHD3-3	IGHJ6	6	22	46	66
2	2.489110143123833E-4	TGTGCGAGAGAGGGGCGATTTTCAAAGCCTACGAGCGGACTCAATACTCTCCTGGGGGGCTACTACTACTACTACTACATGGACGTCTGG	CAREGRFSKPTSGLNTLLGGYYYYYYMDVW	IGHV1-46	IGHD3-3	IGHJ6	10	15	21	60
2	2.489110143123833E-4	TGTGCGAGAGGGATGGGCTACTATGATAGTAGTGGTTATTACTACCCGACGGGCCAACCCTACTACTACTACGGTATGGACGTCTGG	CARGMGYYDSSGYYYPTGQPYYYYGMDVW	IGHV3-21	IGHD3-22	IGHJ6	9	18	44	59
2	2.489110143123833E-4	TGTGCGAGAGATCGGGCGTATTACGATTTTTGGAGTGGTTATCTTATAACCCCGAACTACTACTACTACTACGGTATGGACGTCTGG	CARDRAYYDFWSGYLITPNYYYYYGMDVW	IGHV3-30	IGHD3-3	IGHJ6	12	16	41	57
2	2.489110143123833E-4	TGTGCGAGAGCCCCAAGTAGGAATCGTGTTCCTACGATTTTTGGAGTGGTTACGAACAACTCCCCAAACTGGTTCGACCCCTGG	CARAPSRNRVPTIFGVVTNNSPNWFDPW	IGHV1-69	IGHD3-3	IGHJ5	9	32	51	66
2	2.489110143123833E-4	TGTGCGAGAGCCAAAGCAGTATGGGGAGGGTGGGAGCTACTAGCCCCTCGAACACCGTACAAACATGATGCTTTTGATATCTGG	CARAKAVWGGWELLAPRTPYKHDAFDIW	IGHV1-2	IGHD1-26	IGHJ3	9	29	41	63
2	2.489110143123833E-4	TGTGCGAGAGATCATGCCCCTCAAAATTACGATATTTTGACTGGTTATACCCCGGACTACTACTACTACTACATGGACGTCTGG	CARDHAPQNYDILTGYTPDYYYYYMDVW	IGHV1-46	IGHD3-9	IGHJ6	12	25	47	55
2	2.489110143123833E-4	TGTGCGAGACCGCCTACGTATTGTAGTGGTGGTAGCTGCTACTCATCTTTCTACTACTACTACTACGGTATGGACGTCTGG	CARPPTYCSGGSCYSSFYYYYYGMDVW	IGHV3-30	IGHD2-15	IGHJ6	8	18	43	51
2	2.489110143123833E-4	TGTGCGAGACCGCCTACGTATTGTAGTGGTGGTAGCTGCTACTCATCCTTCTACTACTACTACTACGGTATGGACGTCTGG	CARPPTYCSGGSCYSSFYYYYYGMDVW	IGHV3-30	IGHD2-15	IGHJ6	8	18	43	51
2	2.489110143123833E-4	TGTGCGAGAGGCGCGGGGGATGTTGAAGTAGTATCAGCTCTTATTGTTTATTACTACTACTCCTACTACATGGACGTCTGG	CARGAGDVEVVSALIVYYYYSYYMDVW	IGHV4-34	IGHD2-2	IGHJ6	11	17	38	48
2	2.489110143123833E-4	TGTGCGAGAGGGTCCCTGTCCTATTGTAGTAGTACCAGCTGTCCCCTCCTGCCCTACTACTACTACTACATGGACGTCTGG	CARGSLSYCSSTSCPLLPYYYYYMDVW	IGHV1-8	IGHD2-2	IGHJ6	10	21	40	53
2	2.489110143123833E-4	TGTGCGAGAGATTCGAGGGAGAACTATTACGATATTTTGACTGGTTTTTCGGGGGGACTTCTCCACTGGTTCGACCCCTGG	CARDSRENYYDILTGFSGGLLHWFDPW	IGHV1-46	IGHD3-9	IGHJ5	11	24	45	64
2	2.489110143123833E-4	TGTGCGAGAGATTCGAGGGAGAACTATTACGATATTTTGACTGGTTTTTCGGGGGGACTTCTCCACTGGTTCGACCCCTGG	CARDSRENYYDILTGFSGGLLHWFDPW	IGHV3-53	IGHD3-9	IGHJ5	11	24	45	64
2	2.489110143123833E-4	TGTGCGAGAGATCTGGGGGTACAATCCGACAGCAGCAGCTGGTGGGGTGGGGTATACTACTACTACGGTATGGACGTCTGG	CARDLGVQSDSSSWWGGVYYYYGMDVW	IGHV1-46	IGHD6-13	IGHJ6	13	30	42	54
2	2.489110143123833E-4	TGTGCGAGAGATCAATATCTACCGTGGGATATTGTAGTGGTGGTAGCTGCTACGGGGGCTATAGACGCTTTTGATATCTGG	CARDQYLPWDIVVVVAATGAIDAFDIW	IGHV1-18	IGHD2-15	IGHJ3	12	26	52	66
2	2.489110143123833E-4	TGTGCGAGAGATATTGCGCCTGAACCCGGGTGGAACGGTGACTACGAAGGCTACTACTACTACTACGGTATGGACGTCTGG	CARDIAPEPGWNGDYEGYYYYYGMDVW	IGHV4-31	IGHD4-17	IGHJ6	11	34	45	51
2	2.489110143123833E-4	TGTGCGAGAGACGGTTCCGTGGATACAGCTATGGTTTTACGATATTTTGACTGGTCAAAACCTGACGGTATGGACGTCTGG	CARDGSVDTAMVLRYFDWSKPDGMDVW	IGHV3-11	IGHD3-9	IGHJ6	10	36	54	69
2	2.489110143123833E-4	TGTGCGAGAGAATGGACAACTGACGGATACGATTTTTGGAGTGGTTATTCATACTACTACTACTACTACATGGACGTCTGG	CAREWTTDGYDFWSGYSYYYYYYMDVW	IGHV4-31	IGHD3-3	IGHJ6	10	27	48	51
2	2.489110143123833E-4	TGTGCACGGACCAGGCTCCCCTCAGGGGGGGAAAATTACGATTTTTGGAGTGGCCCATCCTACTACTACATGGACGTCTGG	CARTRLPSGGENYDFWSGPSYYYMDVW	IGHV2-5	IGHD3-3	IGHJ6	6	34	52	59
2	2.489110143123833E-4	TGTATGAGAGATCCCCCGTCTCCCCCGCTAGGGCGGTCCTACAGTAACTACGACCCTGACCGACGAAAGTTTGACTACTGG	CMRDPPSPPLGRSYSNYDPDRRKFDYW	IGHV3-21	IGHD4-11	IGHJ4	12	38	51	69
2	2.489110143123833E-4	TGTGCGACGACGCCTCTACGATTTTTGGAGTGGTTATCACCCAACCAAGACTACTACTACTACTACATGGACGTCTGG	CATTPLRFLEWLSPNQDYYYYYMDVW	IGHV4-39	IGHD3-3	IGHJ6	6	16	36	49
2	2.489110143123833E-4	TGTGCGAGAGTGCCGGATTACGATTTTTGGAGTGGTTATGATAGATCGGGATACTACTACTACTACATGGACGTCTGG	CARVPDYDFWSGYDRSGYYYYYMDVW	IGHV4-31	IGHD3-3	IGHJ6	9	16	42	51
2	2.489110143123833E-4	TGTGCGAGAGTGGCGGTATATTGTAGTAGTACCAGCTGCCGATCCCTTTACTACTACTACTACTACATGGACGTCTGG	CARVAVYCSSTSCRSLYYYYYYMDVW	IGHV3-30	IGHD2-2	IGHJ6	9	17	38	47
2	2.489110143123833E-4	TGTGCGAGAGATCTGGGCCGCCCGAAGTATTGTAGTAGTACCAGCTGCTATAAGCCTCTGGGCTGGTTCGACCCCTGG	CARDLGRPKYCSSTSCYKPLGWFDPW	IGHV4-31	IGHD2-2	IGHJ5	13	27	50	62
2	2.489110143123833E-4	TGTGCGAGAGATCGAATTGTAGTAGTACCAGCTGCTATGTCTCGGGCCCCGGAGTACTACTACGGTATGGACGTCTGG	CARDRIVVVPAAMSRAPEYYYGMDVW	IGHV4-31	IGHD2-2	IGHJ6	12	15	38	54
2	2.489110143123833E-4	TGTGCGAGAGAGTCCCTTCCGCCCTATTACGATATTTTGACTGGTTATTATGGAGACTACTACTACATGGACGTCTGG	CARESLPPYYDILTGYYGDYYYMDVW	IGHV3-30	IGHD3-9	IGHJ6	10	24	50	55
2	2.489110143123833E-4	TGTGCGAAAGATGGTAGGGAAGATTACGATTTTTGGAGTGGTTATTATAAGGACTACTACTACGGTATGGACGTCTGG	CAKDGREDYDFWSGYYKDYYYGMDVW	IGHV3-33	IGHD3-3	IGHJ6	11	22	48	52
2	2.489110143123833E-4	TGTGCGAAAGAATCGATGGGCTATGATAGTAGTGGTTATTACTACCCCCCCTACTACTACTACGGTATGGACGTCTGG	CAKESMGYDSSGYYYPPYYYYGMDVW	IGHV3-21	IGHD3-22	IGHJ6	10	20	44	50
2	2.489110143123833E-4	TGTGCAACAGAGACCCCCCTTTCTAATTGTAGTAGTACCAGCTGCCGACCGCACTACTACTACTACATGGACGTCTGG	CATETPLSNCSSTSCRPHYYYYMDVW	IGHV1-24	IGHD2-2	IGHJ6	10	25	44	52
2	2.489110143123833E-4	TGTGCAAGAGATGGGGGATATTGTAGTAGTACCAGCTGCTATGGGGGGTTGATGTGGTACTACTACATGGACGTCTGG	CARDGGYCSSTSCYGGLMWYYYMDVW	IGHV3-74	IGHD2-2	IGHJ6	11	15	42	57
2	2.489110143123833E-4	TGCGCGAGAATGCTAATGAAAATTACTATGATAGTAGTGGTTTTTGTACCGTCCACCTACGGCGCTTTTGATATCTGG	CARMLMKITMIVVVFVPSTYGAFDIW	IGHV4-34	IGHD3-22	IGHJ3	8	21	41	63
2	2.489110143123833E-4	TGTGCGAGGCGTAAGTGGGAGCTACTAGGGGGAACGGGGCTTTTGGACGACTACTACTACTACATGGACGTCTGG	CARRKWELLGGTGLLDDYYYYMDVW	IGHV4-4	IGHD1-26	IGHJ6	7	13	26	49
2	2.489110143123833E-4	TGTGCGAGGGCCCGGCGGGAAATTAATATGATAGTAGTAGTTATTACTAGTTACTACCAATACATGGACGTCTGG	CARARREINMIVVVITSYYQYMDVW	IGHV4-34	IGHD3-22	IGHJ6	7	21	30	31
2	2.489110143123833E-4	TGTGCGAGATTCCCTCATGACTACGTTTGGGGGAATTTTCCGGGGGCCACTTATTACTATGGTTTGGACGTCTGG	CARFPHDYVWGNFPGATYYYGLDVW	IGHV4-55	IGHD3-16	IGHJ6	9	16	33	64
2	2.489110143123833E-4	TGTGCGAGATCGTTTCAGAGAAGTGAAGTACAATTACTATGGTTCGGGGAGTTATCGTACTGGTTCGACCCCTGG	CARSFQRSEVQLLWFGELSYWFDPW	IGHV1-46	IGHD3-10	IGHJ5	8	32	54	58
2	2.489110143123833E-4	TGTGCGAGACATAGGCTAGGGCAGGGGTATTGTAGTAGTACCAGCTGCTATATATCGAGCTACTTTGACTACTGG	CARHRLGQGYCSSTSCYISSYFDYW	IGHV1-46	IGHD2-2	IGHJ4	8	27	50	59
2	2.489110143123833E-4	TGTGCGAGAGCGTCCAAGAATTGTAGTAGTACCAGCTGCTATTTTTACTACTACTACTACTACATGGACGTCTGG	CARASKNCSSTSCYFYYYYYYMDVW	IGHV4-59	IGHD2-2	IGHJ6	9	19	41	44
2	2.489110143123833E-4	TGTGCGAGAGGCAGGCGGCTATTACTATGGTTCGGGGAGCTCCCCTCCGTCGACTACTACGGTATGGACGTCTGG	CARGRRLLLWFGELPSVDYYGMDVW	IGHV4-34	IGHD3-10	IGHJ6	11	19	38	52
2	2.489110143123833E-4	TGTGCGAGAGATCCCGGATATTGTAGTAGTACCAGCTGCTCTGAACCCTACTACTACTACTACATGGACGTCTGG	CARDPGYCSSTSCSEPYYYYYMDVW	IGHV1-46	IGHD2-2	IGHJ6	12	15	39	47
2	2.489110143123833E-4	TGTGCGAGAGATCGGGCGGATTGTAGTGGTGGTAGCTGCTACTCCTTTTTCTACTACTACGGTATGGACGTCTGG	CARDRADCSGGSCYSFFYYYGMDVW	IGHV1-46	IGHD2-15	IGHJ6	12	19	44	50
2	2.489110143123833E-4	TGTGCGAGAGATCGGGGGGCGATTACTGTGGTGTTAATTGCTTTTTTTTCCTCGGGTGGCGCTTTTGATATCTGG	CARDRGAITVVLIAFFSSGGAFDIW	IGHV3-53	IGHD3-10	IGHJ3	12	21	31	60
2	2.489110143123833E-4	TGTGCGAGAGATCGGGGGGCGATTACTGTGGTGTTAATTGCTTTTTTTTCCTCGGGTGGCGCTTTTGATATCTGG	CARDRGAITVVLIAFFSSGGAFDIW	IGHV5-10-1	IGHD3-10	IGHJ3	8	21	31	60
2	2.489110143123833E-4	TGTGCGAGAGAAGGGGGGGGATATTGTAGTGGTGGTAGCTGCTACCTACAACCCACTTACGGTATGGACGTCTGG	CAREGGGYCSGGSCYLQPTYGMDVW	IGHV1-46	IGHD2-15	IGHJ6	10	18	44	63
2	2.489110143123833E-4	TGTGCGAAAGGTAACGACGGTGAGGCCGGGTATAGCAGTGGCTGGTACCTCTACTACTACTACATGGACGTCTGG	CAKGNDGEAGYSSGWYLYYYYMDVW	IGHV4-34	IGHD6-19	IGHJ6	10	25	47	50
2	2.489110143123833E-4	TGCGCTAGAGCGTCTTTACTAGGAATCGGGGACTTACTGTGGGTTCGTGGGGCGGATTACTACTTTGACTACTGG	CARASLLGIGDLLWVRGADYYFDYW	IGHV4-31	IGHD3-10	IGHJ4	9	15	35	57
2	2.489110143123833E-4	TGTGTGAGTTCTGAAGAGGTGGTGGTAGCTGCTAACCGGGCTTACTACTACTACTACGGTATGGACGTCTGG	CVSSEEVVVAANRAYYYYYGMDVW	IGHV3-21	IGHD2-15	IGHJ6	7	18	33	41
2	2.489110143123833E-4	TGTGCGAGACTTTTCTTCGATTTTTGGAACTCTCCTTATGGCCGTGTCGGCCTCTACTACTTTGACTACTGG	CARLFFDFWNSPYGRVGLYYFDYW	IGHV5-10-1	IGHD3-3	IGHJ4	9	17	27	54
2	2.489110143123833E-4	TGTGCGAGACATGTGGTTCGGACGGAATCATCTACTGTCGTCGGGAGAGTACTGGAATACTTCCACCAGTGG	CARHVVRTESSTVVGRVLEYFHQW	IGHV4-39	IGHD3-10	IGHJ1	13	14	20	54
2	2.489110143123833E-4	TGTGCGAGAGTTATGCCACATTGTGTTAGTGCCAGCTGCTTTCCATACAGCTATGGTCCTCCGGGGTTCTGG	CARVMPHCVSASCFPYSYGPPGFW	IGHV3-21	IGHD5-18	IGHJ4	9	44	56	68
2	2.489110143123833E-4	TGTGCGAGAGGGGGTCCGTATTACGATTTTTGGAGTGGTTATTACCCACACCCCGACTACTTTGACTACTGG	CARGGPYYDFWSGYYPHPDYFDYW	IGHV1-8	IGHD3-3	IGHJ4	10	16	43	55
2	2.489110143123833E-4	TGTGCGAGAGATTTCTTGCTTGGTTTAAGGAGCAGTGGCTGGTACTACTACTACTACGGTATGGACGTCTGG	CARDFLLGLRSSGWYYYYYGMDVW	IGHV3-30	IGHD6-19	IGHJ6	15	30	41	42
2	2.489110143123833E-4	TGTGCGAGAGATCTGAGGCTCGGGGGACGATTTTTGGAGTGGCTGCTAGAGGCGGGGTACATGGACGTCTGG	CARDLRLGGRFLEWLLEAGYMDVW	IGHV3-30	IGHD3-3	IGHJ6	13	26	41	57
2	2.489110143123833E-4	TGTGCGAGAGATCCCCTCGAATTGTATTGTAGTCCTACCAGCTGCTATGGTAGGACTGCTTTTGATATCTGG	CARDPLELYCSPTSCYGRTAFDIW	IGHV4-31	IGHD2-2	IGHJ3	12	24	48	56
2	2.489110143123833E-4	TGTGCGAGAGATCCGGGTGGATATTGTAGTGGTGGCAGTTGCTTTCGCAAAGGATACTGGTTCGACCCCTGG	CARDPGGYCSGGSCFRKGYWFDPW	IGHV3-21	IGHD2-15	IGHJ5	12	18	42	55
2	2.489110143123833E-4	TGTGCGAGAGATCCGGGTGGATATTGTAGTGGGACCAGTTGCTTTCGCAAAGGATACTGGCTCGACCCCTGG	CARDPGGYCSGTSCFRKGYWLDPW	IGHV3-21	IGHD2-2	IGHJ5	12	18	42	55
2	2.489110143123833E-4	TGTGCGAGAGATCGTGTACTTATTCGAGGATTACGATATTTTGACCGGTTATCGTTCTGGTTCGACCCCTGG	CARDRVLIRGLRYFDRLSFWFDPW	IGHV3-20	IGHD3-9	IGHJ5	12	29	51	56
2	2.489110143123833E-4	TGTGCGAGAGATGGCGTGCACGATGCTGTGACTGGTTTCTATAGCTTTGGCAACTGGTACTTCGATCTCTGG	CARDGVHDAVTGFYSFGNWYFDLW	IGHV4-31	IGHD3-9	IGHJ2	11	28	36	52
2	2.489110143123833E-4	TGTGCGAGAGATATAGGATATTTTGACTGGTCGCGATTCTATTACTACTACTACTACTACATGGACGTCTGG	CARDIGYFDWSRFYYYYYYYMDVW	IGHV1-18	IGHD3-9	IGHJ6	11	16	30	39
2	2.489110143123833E-4	TGTGCGAGAGACTTGGGGTGTAATGGTGGTAGGTGCCTTTCCAGGGGGGCCTATTACGGTTTCGACGTCTGG	CARDLGCNGGRCLSRGAYYGFDVW	IGHV3-11	IGHD2-15	IGHJ6	10	18	35	63
2	2.489110143123833E-4	TGTGCGAGAGAGGGGGCACCGTATTACTATGATAGTAGTGGTTATTACACTGGGGTTTGGTTCGACCCCTGG	CAREGAPYYYDSSGYYTGVWFDPW	IGHV4-31	IGHD3-22	IGHJ5	10	19	47	57
2	2.489110143123833E-4	TGTGCGAGAGAACCGTGGATAGCAGTGGCTGGTACGCTCATTTACTACTACTACTACTACATGGACGTCTGG	CAREPWIAVAGTLIYYYYYYMDVW	IGHV4-31	IGHD6-19	IGHJ6	10	18	35	41
2	2.489110143123833E-4	TGTGCGAGAGAACAGCCAGAGGCATGGTATAGCAGTGGCTGGTATACGTACTACTGCTACATGGACGTCTGG	CAREQPEAWYSSGWYTYYCYMDVW	IGHV3-33	IGHD6-19	IGHJ6	10	25	43	48
2	2.489110143123833E-4	TGTGCGAGAGAACAGCCAGAGGCATGGTATAGCAGTGGCTGGTATACGTACTACTACTACATGGACGTCTGG	CAREQPEAWYSSGWYTYYYYMDVW	IGHV4-31	IGHD6-19	IGHJ6	10	25	43	48
2	2.489110143123833E-4	TGTGCAACAGCATATCCCCTTAGTGGGACCCCTACGTCCCAATACTACTACTACTACGGTATGGACGTCTGG	CATAYPLSGTPTSQYYYYYGMDVW	IGHV1-24	IGHD1-26	IGHJ6	9	20	27	42
2	2.489110143123833E-4	TGTGCAAAAGATATGATTGCCTTTGGGGGAGTTATCGGCATAACTTACTACTACTACGGTATGGACGTCTGG	CAKDMIAFGGVIGITYYYYGMDVW	IGHV3-9	IGHD3-16	IGHJ6	13	14	36	45
2	2.489110143123833E-4	TGTGCGGTACATACCCTGGGAGGTGGTGATAGTAGTGGTTATAAGGTGGAGGATGCTTTTGATATCTGG	CAVHTLGGGDSSGYKVEDAFDIW	IGHV1-58	IGHD3-22	IGHJ3	6	26	41	51
2	2.489110143123833E-4	TGTGCGAGGATTGTAGTAGTACCAGCTGCTATAGAGGCGTTTTACTACTACTACTACATGGACGTCTGG	CARIVVVPAAIEAFYYYYYMDVW	IGHV3-21	IGHD2-2	IGHJ6	7	9	31	42
2	2.489110143123833E-4	TGTGCGAGACTCGACTTCGCCGCCGGGTGGCTACTTGATTACTACTACTACTACGGTATGGACGTCTGG	CARLDFAAGWLLDYYYYYGMDVW	IGHV4-39	IGHD5-12	IGHJ6	9	26	33	37
2	2.489110143123833E-4	TGTGCGAGACTAAGCGGATATTGTAGTGGTGGTAGCTGCTACTACTACTACTACGGTATGGACGTCTGG	CARLSGYCSGGSCYYYYYGMDVW	IGHV4-39	IGHD2-15	IGHJ6	9	15	38	39
2	2.489110143123833E-4	TGTGCGAGACATTTCAAGCGGCGTACTATGATAGTAGTGGGCGGCTACTACTACTACATGGACGTCTGG	CARHFKRRTMIVVGGYYYYMDVW	IGHV4-39	IGHD3-22	IGHJ6	11	23	39	44
2	2.489110143123833E-4	TGTGCGAGACACTTCAACATTTATTACTATGATAGTAGTGGTTATTGGAGTGGCTGGTTCGACCCCTGG	CARHFNIYYYDSSGYWSGWFDPW	IGHV4-39	IGHD3-22	IGHJ5	10	21	45	53
2	2.489110143123833E-4	TGTGCGAGACACACTGGGTTATCGATTTTTGGAGTGGCCCCGATGGGGTACTACGGTATGGACGTCTGG	CARHTGLSIFGVAPMGYYGMDVW	IGHV3-21	IGHD3-3	IGHJ6	8	22	36	57
2	2.489110143123833E-4	TGTGCGAGAGTTACGGAAACGTATTACTATGATAGTAGTGGTTATTCCATGCCCTGGTTCGACCCCTGG	CARVTETYYYDSSGYSMPWFDPW	IGHV1-46	IGHD3-22	IGHJ5	9	18	45	53
2	2.489110143123833E-4	TGTGCGAGAGTGGGTGTCAGTTATGATTACGTTTGGGGGAGTTATCGCCCACACGGTATGGACGTCTGG	CARVGVSYDYVWGSYRPHGMDVW	IGHV4-34	IGHD3-16	IGHJ6	9	20	46	57
2	2.489110143123833E-4	TGTGCGAGAGCTCGCAAGAATCCTACGGTATTACGATTTTTGGAGTGGTTGAGGTACATGGACGTCTGG	CARARKNPTVLRFLEWLRYMDVW	IGHV4-59	IGHD3-3	IGHJ6	9	27	49	54
2	2.489110143123833E-4	TGTGCGAGAGGTTCTAAGTACTACGATTTTTGGAGTGGTTCGGACTACTACTACTACATGGACGTCTGG	CARGSKYYDFWSGSDYYYYMDVW	IGHV1-8	IGHD3-3	IGHJ6	10	17	39	43
2	2.489110143123833E-4	TGTGCGAGAGGTGACGAGGGTGTGGCTACGATTATTGGTGACTACTACTACTACGGTATGGACGTCTGG	CARGDEGVATIIGDYYYYGMDVW	IGHV4-4	IGHD5-12	IGHJ6	9	21	33	40
2	2.489110143123833E-4	TGTGCGAGAGATCAGGCCCCCATTACGATTTTTGGAGTGGTTGACTACTACTACGGTATGGACGTCTGG	CARDQAPITIFGVVDYYYGMDVW	IGHV1-18	IGHD3-3	IGHJ6	12	21	41	43
2	2.489110143123833E-4	TGTGCGAGAGATGGGCGGTATTACGATATTTTGACTGGTTATTATGGGGCAGGCGCTTTTGATATCTGG	CARDGRYYDILTGYYGAGAFDIW	IGHV3-21	IGHD3-9	IGHJ3	11	17	44	54
2	2.489110143123833E-4	TGTGCGAGAGATAACGGGGGATATTGTAGTAGTACCAGCTGCTCCGGGCCCCCTGACTTTGACTACTGG	CARDNGGYCSSTSCSGPPDFDYW	IGHV1-18	IGHD2-2	IGHJ4	11	18	42	55
2	2.489110143123833E-4	TGTGCGAGAGATAACGGGGGATATTGTAGTAGTACCAGCTGCTCCGGGCCCCCTGACTTTGACTACTGG	CARDNGGYCSSTSCSGPPDFDYW	IGHV4-31	IGHD2-2	IGHJ4	11	18	42	55
2	2.489110143123833E-4	TGTGCGAGAGACCGCCGCTCTTGTAGTACTTCCACCTGCTCTCATTACTACTACTACATCGACGTCTGG	CARDRRSCSTSTCSHYYYYIDVW	IGHV3-21	IGHD2-2	IGHJ6	10	20	39	45
2	2.489110143123833E-4	TGTGCGAGAGACAATCGTATTACGATTTTTGGAGTGGTTATTATGAAGGGGGTCTACTTTGACTACTGG	CARDNRITIFGVVIMKGVYFDYW	IGHV1-46	IGHD3-3	IGHJ4	10	15	43	53
2	2.489110143123833E-4	TGTGCGAGAGAGTACGATTTTTGGAGTGGTTATTTCGTTCTTGCGGGAAAAAACTGGTTCGACCCCTGG	CAREYDFWSGYFVLAGKNWFDPW	IGHV4-31	IGHD3-3	IGHJ5	10	12	33	51
2	2.489110143123833E-4	TGTGCGAGAGAGGGGCTTATGATTACGTTTGGGGGAGTTATCGGCGGGTATGATGCTTTTGATATCTGG	CAREGLMITFGGVIGGYDAFDIW	IGHV4-31	IGHD3-16	IGHJ3	10	16	42	49
2	2.489110143123833E-4	TGTGCGAGAAACCATATGATTACGTTTGGGGGAGTTATCGTCGAGCTGATTAACTGGTTCGACCCCTGG	CARNHMITFGGVIVELINWFDPW	IGHV1-46	IGHD3-16	IGHJ5	8	14	40	51
2	2.489110143123833E-4	TGTGCGAAAGATCAGGGCGAATCCGGGATACAGTTATGGTGGGGCGACTACTGGTTCTTCGATCTCTGG	CAKDQGESGIQLWWGDYWFFDLW	IGHV3-23	IGHD5-18	IGHJ2	12	25	39	47
2	2.489110143123833E-4	TGTGCGAAAGATCAGGGCGAATCCGGAATACAGCTGTGGTGGGGCGACTACTGGTACTTCGATCTCTGG	CAKDQGESGIQLWWGDYWYFDLW	IGHV3-23	IGHD5-18	IGHJ2	12	27	39	47
2	2.489110143123833E-4	TGTGCGAAAGATAACTACTATGGTTCGGGGAGTTATTATAATTTTTACTACTACGGTATGGACGTCTGG	CAKDNYYGSGSYYNFYYYGMDVW	IGHV4-31	IGHD3-10	IGHJ6	11	15	40	45
2	2.489110143123833E-4	TGTGCGAAAGAGGATATTGTAGTAGTACCAGCTGCTATGGTCTACTACTACTACTACATGGACGTCTGG	CAKEDIVVVPAAMVYYYYYMDVW	IGHV3-30	IGHD2-2	IGHJ6	10	11	38	41
2	2.489110143123833E-4	TGTGCACGGACGCCGACGTATTATGATTCCTGGACTGCTGCTAGGGACTTCTACTACATGGACGTCTGG	CARTPTYYDSWTAARDFYYMDVW	IGHV2-26	IGHD3-16	IGHJ6	9	15	27	46
2	2.489110143123833E-4	TGTGCACGGACGCCGACGTATTATGATTCCTGGACGGCTGCTAGGGACTTCTACTACATGGACGTCTGG	CARTPTYYDSWTAARDFYYMDVW	IGHV2-26	IGHD3-16	IGHJ6	9	15	27	46
2	2.489110143123833E-4	TGTACAACTAACCCGCAAAATTACTATGATAGTAGTGGTTATTACTACCGGTACGGTATGGACGTCTGG	CTTNPQNYYDSSGYYYRYGMDVW	IGHV3-9	IGHD3-22	IGHJ6	6	19	47	57
2	2.489110143123833E-4	TGTGCCAGAGCGGTTACGGCCCTTACGATTTTTGGAGTGGTTATTATTGATCACTTTGACTACTGG	CARAVTALTIFGVVIIDHFDYW	IGHV4-30-2	IGHD3-3	IGHJ4	9	22	46	52
2	2.489110143123833E-4	TGTGCCAGAGGAAGAAGGGATCGTATTACGATTTTTGGAGTGGTTATAGGAGCTTTTGATATCTGG	CARGRRDRITIFGVVIGAFDIW	IGHV4-30-2	IGHD3-3	IGHJ3	9	21	46	51
2	2.489110143123833E-4	TGTGCGCGAGATTTGCCAGATATTGCACAAGGAACAGGGGGTGCAGTAGATGGTATGGACGTCTGG	CARDLPDIAQGTGGAVDGMDVW	IGHV4-4	IGHD2-15	IGHJ6	11	18	24	54
2	2.489110143123833E-4	TGTGCGACCAACGTTGAGGGGACGTATTATGATTACGTTTGGGGGAGTTATCCCCTTGACTACTGG	CATNVEGTYYDYVWGSYPLDYW	IGHV4-31	IGHD3-16	IGHJ4	6	21	51	55
2	2.489110143123833E-4	TGTGCGAGGGCCCTCAGCGGGTATGGAACGGACCTCCTCTATTACTATTACACTATGGATGTCTGG	CARALSGYGTDLLYYYYTMDVW	IGHV1-2	IGHD1-1	IGHJ6	7	23	29	38
2	2.489110143123833E-4	TGTGCGAGGAGGTATCCCTATTGTGGTAGTACCAGCTGCTTTTGGGGGGGATGGTTCGACCCCTGG	CARRYPYCGSTSCFWGGWFDPW	IGHV4-4	IGHD2-2	IGHJ5	7	18	39	51
2	2.489110143123833E-4	TGTGCGAGATCGGGCACCGATATGGTTCGGGGACCTCACTACTACTACTACTACATGGACGTCTGG	CARSGTDMVRGPHYYYYYMDVW	IGHV4-55	IGHD3-10	IGHJ6	9	20	32	37
2	2.489110143123833E-4	TGTGCGAGACGCCCAGGGGAAGGTGTCTACAACCCCCAGGAAGGGTCTGATGCTTTTGATATCTGG	CARRPGEGVYNPQEGSDAFDIW	IGHV1-8	IGHD1-1	IGHJ3	12	27	32	47
2	2.489110143123833E-4	TGTGCGAGACATTGGACGTTTACGATTTTTGGAGTGGTTATTATCCCGGGCTGGTTCGACCCCTGG	CARHWTFTIFGVVIIPGWFDPW	IGHV4-28	IGHD3-3	IGHJ5	12	19	48	50
2	2.489110143123833E-4	TGTGCGAGAGTTCAACCTCATTACTATGATAGTAGTGGTTATTACCCCGATGCTTTTGATATCTGG	CARVQPHYYDSSGYYPDAFDIW	IGHV4-34	IGHD3-22	IGHJ3	9	19	44	48
2	2.489110143123833E-4	TGTGCGAGAGTGGTGGCAATTCGTCCCGGAACTCATTACTATACCCACTACTACATGGACGTCTGG	CARVVAIRPGTHYYTHYYMDVW	IGHV4-59	IGHD3-10	IGHJ6	9	34	41	46
2	2.489110143123833E-4	TGTGCGAGAGCCCCTTCAGTTTATAGCAGTGGCTGGCACTACTACTACTACGGTATGGACGTCTGG	CARAPSVYSSGWHYYYYGMDVW	IGHV1-46	IGHD6-19	IGHJ6	9	21	35	37
2	2.489110143123833E-4	TGTGCGAGAGCGGTAGAGGTTGTAGTAGTACCAGCTGCTATTTTTCCAGACTGGTTCGACCCCTGG	CARAVEVVVVPAAIFPDWFDPW	IGHV4-59	IGHD2-2	IGHJ5	9	19	40	49
2	2.489110143123833E-4	TGTGCGAGAGGTCATTGTAGTAGTACCAGCTGCCACCCGGGGCTCTACTACTACATGGACGTCTGG	CARGHCSSTSCHPGLYYYMDVW	IGHV1-8	IGHD2-2	IGHJ6	10	13	32	44
2	2.489110143123833E-4	TGTGCGAGAGATCCTACTACGTATTACGATTTTTGGAGTGGTTACTCCTACGGTATGGACGTCTGG	CARDPTTYYDFWSGYSYGMDVW	IGHV3-30	IGHD3-3	IGHJ6	12	17	43	54
2	2.489110143123833E-4	TGTGCGAGAGATCCGTGTCGTGTAGTAGCTCCCGGGGCAGGTTGCTACTACGGTTTGGATGTCTGG	CARDPCRVVAPGAGCYYGLDVW	IGHV3-30	IGHD1-26	IGHJ6	12	21	32	55
2	2.489110143123833E-4	TGTGCGAGAGATCGGGGGGGGGACGGTGACTTCGAGAACTACTACTACTACGGTATGGACGTCTGG	CARDRGGDGDFENYYYYGMDVW	IGHV4-31	IGHD4-17	IGHJ6	12	22	30	37
2	2.489110143123833E-4	TGTGCGAGAGACCGAAGCTTCCCCCGATGTACCAGCTGCTACAGGGAAGATGCTTTTAGTATCTGG	CARDRSFPRCTSCYREDAFSIW	IGHV3-7	IGHD2-2	IGHJ3	10	28	40	48
2	2.489110143123833E-4	TGTGCGAGAGACGCCGTAATTACGATTTTTGGAGTGGTTATCTCCTACTACTACATGGACGTCTGG	CARDAVITIFGVVISYYYMDVW	IGHV4-31	IGHD3-3	IGHJ6	10	18	40	44
2	2.489110143123833E-4	TGTGCGAGAGAGGGCGCGGTATGGTTCGGGGACCATGCCTACTACTACTACGGTATGGACGTCTGG	CAREGAVWFGDHAYYYYGMDVW	IGHV3-21	IGHD3-10	IGHJ6	10	19	31	38
2	2.489110143123833E-4	TGTGCGAGAGAATTTGAGGGTGGGAGCTCAAAAGAGCGCTACTACTACTACGGTATGGACGTCTGG	CAREFEGGSSKERYYYYGMDVW	IGHV4-31	IGHD1-26	IGHJ6	10	19	27	38
2	2.489110143123833E-4	TGTGCGAAGGAGGTCAGTGGGACTTATCGAATGGGGAACTACTACTACCACGGTATGGACGTCTGG	CAKEVSGTYRMGNYYYHGMDVW	IGHV3-21	IGHD3-16	IGHJ6	6	18	28	37
2	2.489110143123833E-4	TGTGCGAAACAAAACGGGGAATATTGTAGTAGTACCAGCTGCTATGTAGGCTACTTTGACTACTGG	CAKQNGEYCSSTSCYVGYFDYW	IGHV4-39	IGHD2-2	IGHJ4	10	20	45	50
2	2.489110143123833E-4	TGTGCGAAAGATTCAGAGATGGGTATAGTGGGAACTACCCCCTACACTTACTACTTTGACTGCTGG	CAKDSEMGIVGTTPYTYYFDCW	IGHV3-72	IGHD1-26	IGHJ4	11	21	37	48
2	2.489110143123833E-4	TGTGCGAAAGATCCCTTAAAGGAGTATTACGATTTTTGGAGTGGTTACGACTACATGGACGTCTGG	CAKDPLKEYYDFWSGYDYMDVW	IGHV4-31	IGHD3-3	IGHJ6	12	23	44	45
2	2.489110143123833E-4	TGTGCGAAAAATAACCTCATTACGATTTTTGGAGTGGTTACCGCCCAATGGTACTTCGATCTCTGG	CAKNNLITIFGVVTAQWYFDLW	IGHV3-23	IGHD3-3	IGHJ2	8	18	39	48
2	2.489110143123833E-4	TGTGCACACACAAGGAGTGGGAGGTACGACAATATGGCGCTAAATGTGGATGGTTTTGATGTCTGG	CAHTRSGRYDNMALNVDGFDVW	IGHV2-5	IGHD1-26	IGHJ3	9	15	26	48
2	2.489110143123833E-4	TGTGCAACATCCCCCCCAGGGGTGGGGATCGGAGACCCCTACTACTACTACGGTATGGACGTCTGG	CATSPPGVGIGDPYYYYGMDVW	IGHV1-24	IGHD7-27	IGHJ6	8	22	29	38
2	2.489110143123833E-4	TGTGCAAGATCGTCCCGGGGCTACGATAATTTGACGGGGTACTACTTCGCCGCTCTGGACCTCTGG	CARSSRGYDNLTGYYFAALDLW	IGHV3-43	IGHD3-9	IGHJ6	6	21	34	55
2	2.489110143123833E-4	TGTGCAAGAGTCAAGTATTACTATGATAGTAGTGGTTACCCACACTGGTGGTACTTCGATCTCTGG	CARVKYYYDSSGYPHWWYFDLW	IGHV3-13	IGHD3-22	IGHJ2	9	14	37	48
2	2.489110143123833E-4	TGTGCGACACCGGCCCGGTATTGTAGTGGTGGTAGCTGCTACTACTACGGTATGGACGTCTGG	CATPARYCSGGSCYYYGMDVW	IGHV1-18	IGHD2-15	IGHJ6	6	18	37	38
2	2.489110143123833E-4	TGTGCGAGATTTCATTGTGGTGGTGACTGTCTGCCTTACGACTACTACGGTATGGACGTCTGG	CARFHCGGDCLPYDYYGMDVW	IGHV1-18	IGHD2-21	IGHJ6	8	13	28	36
2	2.489110143123833E-4	TGTGCGAGATGGACCTGGGGCTACAATTCGGGGTACTACTACTACTACGGTATGGACGTCTGG	CARWTWGYNSGYYYYYGMDVW	IGHV5-10-1	IGHD5-24	IGHJ6	8	18	27	33
2	2.489110143123833E-4	TGTGCGAGACCCAATAGGGGCAGCAGCTGGTCTTTATACTACTACTACTACATGGACGTCTGG	CARPNRGSSWSLYYYYYMDVW	IGHV3-21	IGHD6-13	IGHJ6	8	19	30	36
2	2.489110143123833E-4	TGTGCGAGACGGAGAGACGATCCTTGGAGTGGTTATTATGGCCTCCAGGGGTTCGACCCCTGG	CARRRDDPWSGYYGLQGFDPW	IGHV4-39	IGHD3-3	IGHJ5	9	16	38	49
2	2.489110143123833E-4	TGTGCGAGACAGGAAGGTACTATGATAGTAGTGGTTATTACGCCATACTACTTTGACTACTGG	CARQEGTMIVVVITPYYFDYW	IGHV4-4	IGHD3-22	IGHJ4	8	17	40	45
2	2.489110143123833E-4	TGTGCGAGAGTTGTGGGTATTACTATGATAGTAGTGGTTATATCAGGCTGGTTCGACCCCTGG	CARVVGITMIVVVISGWFDPW	IGHV4-34	IGHD3-22	IGHJ5	9	16	40	47
2	2.489110143123833E-4	TGTGCGAGAGTTGGGGCGAGTGGTTATTATAGTTATCACTACTACTACGGTATGGACGTCTGG	CARVGASGYYSYHYYYGMDVW	IGHV3-53	IGHD3-3	IGHJ6	9	17	30	37
2	2.489110143123833E-4	TGTGCGAGAGTCCCCCGGTATTACTATGATAGTAGTGGTTACCGGGGGGGTTTTGACTACTGG	CARVPRYYYDSSGYRGGFDYW	IGHV1-46	IGHD3-22	IGHJ4	9	17	40	51
2	2.489110143123833E-4	TGTGCGAGAGTCCCATCGCCCTATTGTACTAATGGTGTATGTCCCCCCAACTTTGACTATTGG	CARVPSPYCTNGVCPPNFDYW	IGHV3-21	IGHD2-8	IGHJ4	9	21	40	49
2	2.489110143123833E-4	TGTGCGAGAGTGCAACGTATTACGATTTTTGGAGTGGTTATTATCGGTGCTTTTGATATCTGG	CARVQRITIFGVVIIGAFDIW	IGHV4-31	IGHD3-3	IGHJ3	9	14	43	47
2	2.489110143123833E-4	TGTGCGAGAGCGGGACGTGGATACAGCTATGGTTTCTACTACTACTACTACATGGACGTCTGG	CARAGRGYSYGFYYYYYMDVW	IGHV4-59	IGHD5-18	IGHJ6	9	14	33	35
2	2.489110143123833E-4	TGTGCGAGAGCGACACAGGATATTGTAGTAGTACCAGACCTCTACTACGGTATGGACGTCTGG	CARATQDIVVVPDLYYGMDVW	IGHV3-30	IGHD2-2	IGHJ6	9	16	36	41
2	2.489110143123833E-4	TGTGCGAGAGGATTCTACGATTTTTGGAGTGGTTACCTCACCTCTGGGTACATGGACGTCTGG	CARGFYDFWSGYLTSGYMDVW	IGHV3-53	IGHD3-3	IGHJ6	9	15	34	48
2	2.489110143123833E-4	TGTGCGAGAGATTCCTGGGTGGGAGCTACGGGCTACTACTACTACTACGGTATGGACGTCTGG	CARDSWVGATGYYYYYGMDVW	IGHV3-33	IGHD1-26	IGHJ6	11	18	28	33
2	2.489110143123833E-4	TGTGCGAGAGATCGACTTCTATGGTTCGGGGACTTCTCTGTGGGTGATGCTCTTGATGTCTGG	CARDRLLWFGDFSVGDALDVW	IGHV3-30	IGHD3-10	IGHJ3	12	18	31	44
2	2.489110143123833E-4	TGTGCGAGAGATGCACAAGGGGATATTGTAGTAGTACCAGCTGCTAGCGGGTTCGACCCCTGG	CARDAQGDIVVVPAASGFDPW	IGHV3-64	IGHD2-2	IGHJ5	11	20	45	49
2	2.489110143123833E-4	TGTGCGAGAGATGGTATAGCAGCAGCTGGAGGGGCCTACTACTACTACGGTATGGACGTCTGG	CARDGIAAAGGAYYYYGMDVW	IGHV4-31	IGHD6-13	IGHJ6	11	12	28	35
2	2.489110143123833E-4	TGTGCGAGAGACCGCATCATGACCAGGCTTGGGGGAGACTTCTACTACGGTATGGGCGTCTGG	CARDRIMTRLGGDFYYGMGVW	IGHV3-11	IGHD3-16	IGHJ6	10	28	36	37
2	2.489110143123833E-4	TGTGCGAGAGAGAGGGGTGGATATTGTAATGGTATCACCTGCTCACATGCTTTTGATATTTGG	CARERGGYCNGITCSHAFDIW	IGHV3-30	IGHD2-2	IGHJ3	10	18	42	46
2	2.489110143123833E-4	TGTGCGAGAGAAGAGGTTTTTTATACAGCTATGGGGCGACAGGGGAGCTGGTTCGACCCCTGG	CAREEVFYTAMGRQGSWFDPW	IGHV4-31	IGHD5-18	IGHJ5	10	22	33	47
2	2.489110143123833E-4	TGTGCGAAGAATGGGGCCTTATATAGTGGCTACGATAGCTACTACTACTACATGGCCGTCTGG	CAKNGALYSGYDSYYYYMAVW	IGHV1-46	IGHD5-12	IGHJ6	6	20	35	38
2	2.489110143123833E-4	TGTGCGAAAGATCGGGGTATTACTATGGTTCGGGGAGTTATTTCCTACTACTTTGACTACTGG	CAKDRGITMVRGVISYYFDYW	IGHV3-23	IGHD3-10	IGHJ4	12	16	41	45
2	2.489110143123833E-4	TGTGCACAAACCATTGTCGAATATTGTAGTAGTGCCAGTTGCGACTTCTACATGTATGTCTGG	CAQTIVEYCSSASCDFYMYVW	IGHV2-5	IGHD2-2	IGHJ6	7	20	41	43
2	2.489110143123833E-4	TGTACGAGATCGCCCCTCAGCAGCGTCTTTGGTACCCACATGGGAGGCGCTATGGACCTCTGG	CTRSPLSSVFGTHMGGAMDLW	IGHV3-30	IGHD5-18	IGHJ3	8	48	54	58
2	2.489110143123833E-4	TGTGCCCGGGGTAGGCAGGATATTTTCCCTGTCTACTACTACTACGGTATGGACGTCTGG	CARGRQDIFPVYYYYGMDVW	IGHV4-4	IGHD2-15	IGHJ6	4	16	23	32
2	2.489110143123833E-4	TGTGCGGCAGCCATCGGACAGTGGCTGGTCCTCCAAGGGGGTTACTACTTTGACTACTGG	CAAAIGQWLVLQGGYYFDYW	IGHV1-58	IGHD6-19	IGHJ4	9	18	28	42
2	2.489110143123833E-4	TGTGCGAGCCTGATCGATTATGATTACGTTTGGGGGAGTTATGGGGCTATTGACTACTGG	CASLIDYDYVWGSYGAIDYW	IGHV4-39	IGHD3-16	IGHJ4	7	16	41	49
2	2.489110143123833E-4	TGTGCGAGGTCAAGTGGGAGCTACTACTTAGAGCTTCATTCTTTGTACTTTGACTACTGG	CARSSGSYYLELHSLYFDYW	IGHV4-39	IGHD1-26	IGHJ4	7	12	30	45
2	2.489110143123833E-4	TGTGCGAGGACCCGAGAGAGGGGACCCGGGGCTTACTACTACTACTACATGGACGTCTGG	CARTRERGPGAYYYYYMDVW	IGHV3-21	IGHD6-13	IGHJ6	7	23	29	33
2	2.489110143123833E-4	TGTGCGAGGAGCCGGTATAGCAGCAGCTGGTACGGGTGGAAGGGCTGGTTCGACCCCTGG	CARSRYSSSWYGWKGWFDPW	IGHV4-34	IGHD6-13	IGHJ5	7	13	33	44
2	2.489110143123833E-4	TGTGCGAGATTTCTCCGGTATATTACTATGGTTCGGGGAGCCAACGGGTTCGACCCCTGG	CARFLRYITMVRGANGFDPW	IGHV4-55	IGHD3-10	IGHJ5	9	20	39	41
2	2.489110143123833E-4	TGTGCGAGATCCGGGTATTACTATGATGGAGGTGATTATTATCAATTTTTTGACCTCTGG	CARSGYYYDGGDYYQFFDLW	IGHV3-21	IGHD3-22	IGHJ5	8	14	40	51
2	2.489110143123833E-4	TGTGCGAGACCATCGCAGAATAGCAGCTGGTACGCCCCGTACTACTACATGGACGTCTGG	CARPSQNSSWYAPYYYMDVW	IGHV4-39	IGHD2-2	IGHJ6	9	19	32	39
2	2.489110143123833E-4	TGTGCGAGACGGGCCCCCGGGCATTACTATGATAGTAGTGGTTATGACTTTGACTACTGG	CARRAPGHYYDSSGYDFDYW	IGHV5-10-1	IGHD3-22	IGHJ4	9	22	44	46
2	2.489110143123833E-4	TGTGCGAGACATGGTCGGGGATTTTTGGAGTGGTTATTCACTGGCTGGTTCGACCCCTGG	CARHGRGFLEWLFTGWFDPW	IGHV4-39	IGHD3-3	IGHJ5	12	19	37	44
2	2.489110143123833E-4	TGTGCGAGACAATGGGAGCATTGTAGTAGTGACAGTTGCTATCCGTCCTTTGACCGCTGG	CARQWEHCSSDSCYPSFDRW	IGHV4-39	IGHD2-2	IGHJ4	10	19	41	47
2	2.489110143123833E-4	TGTGCGAGAGTTCGGTGGGAGCTACGACATCTTGGCTACTACTACTACATGGACGTCTGG	CARVRWELRHLGYYYYMDVW	IGHV4-34	IGHD1-26	IGHJ6	9	14	24	35
2	2.489110143123833E-4	TGTGCGAGAGTTGAGGAGGGTTTTAACTATGACACGAAGACAGACTGGTTCGACCCCTGG	CARVEEGFNYDTKTDWFDPW	IGHV4-34	IGHD3-22	IGHJ5	9	25	31	43
2	2.489110143123833E-4	TGTGCGAGAGCTGGTATTACTATGATAGTAGTGCCCGTAATAGATGCTTTTGATATCTGG	CARAGITMIVVPVIDAFDIW	IGHV4-31	IGHD3-22	IGHJ3	9	13	32	42
2	2.489110143123833E-4	TGTGCGAGAGCGTATTATGATTATATTTGGGGGACTTATGCATACTACTTTGACGACTGG	CARAYYDYIWGTYAYYFDDW	IGHV4-4	IGHD3-16	IGHJ4	9	10	38	42
2	2.489110143123833E-4	TGTGCGAGAGGCCCCCAGACGATTTTTGGAGTGGTTATTAGTTCGCACTTTGACTACTGG	CARGPQTIFGVVISSHFDYW	IGHV4-4	IGHD3-3	IGHJ4	9	18	39	46
2	2.489110143123833E-4	TGTGCGAGAGGAGCGTGGGAGGGTCTAGATTTTTGGAGTGGTTATTATACGGACTACTGG	CARGAWEGLDFWSGYYTDYW	IGHV3-30	IGHD3-3	IGHJ4	9	27	49	51
2	2.489110143123833E-4	TGTGCGAGAGGAATAATGGAGTGGGAGCTTTCCTACTACTACTACGGTATGGACGTCTGG	CARGIMEWELSYYYYGMDVW	IGHV1-8	IGHD1-26	IGHJ6	10	19	28	32
2	2.489110143123833E-4	TGTGCGAGAGGAAAGGATAGTGTTACTATGATAGTAGTGGTTCCCCTCTTTGACTACTGG	CARGKDSVTMIVVVPLFDYW	IGHV1-8	IGHD3-22	IGHJ4	10	22	41	47
2	2.489110143123833E-4	TGTGCGAGAGATTCCGCTGCCCCAATAAGGCTTCGTTACTATTACCATTTGGACGTCTGG	CARDSAAPIRLRYYYHLDVW	IGHV4-31	IGHD6-25	IGHJ6	11	13	19	36
2	2.489110143123833E-4	TGTGCGAGAGATTCGGATTACGATTTTTGGAGTGGTTATTATGGCTACATGGACGTCTGG	CARDSDYDFWSGYYGYMDVW	IGHV4-31	IGHD3-3	IGHJ6	11	16	41	44
2	2.489110143123833E-4	TGTGCGAGAGATTCGGACGATTTTTGGAGTGGATTGGGGGGGCACTGGTTCGACCCCTGG	CARDSDDFWSGLGGHWFDPW	IGHV3-33	IGHD3-3	IGHJ5	11	16	31	43
2	2.489110143123833E-4	TGTGCGAGAGATCAGGGATTTTTGGAGTGGGGCCCTCGCTACTACGGTCTGGACGTCTGG	CARDQGFLEWGPRYYGLDVW	IGHV3-11	IGHD3-3	IGHJ6	12	16	29	49
2	2.489110143123833E-4	TGTGCGAGAGATCAGGGATTTTTGGAGTGGGGCCCTCGCTACTACGGTCTGGACGTCTGG	CARDQGFLEWGPRYYGLDVW	IGHV3-53	IGHD3-3	IGHJ6	12	16	29	49
2	2.489110143123833E-4	TGTGCGAGAGATGGCGATAGTAGTGGTTATTACTACGAAGGAAATGCTTTTGATATCTGG	CARDGDSSGYYYEGNAFDIW	IGHV4-4	IGHD3-22	IGHJ3	11	15	36	43
2	2.489110143123833E-4	TGTGCGAGAGATATTGTAGTAGTACCAGCTGCATCGAGAATGGGTGCTTTTGATATCTGG	CARDIVVVPAASRMGAFDIW	IGHV1-18	IGHD2-2	IGHJ3	11	12	31	44
2	2.489110143123833E-4	TGTGCGAGAGATAATCCCGCCCAAATAGCAGTGGCTGGTATTGGTGCTTTTGATATCTGG	CARDNPAQIAVAGIGAFDIW	IGHV3-11	IGHD6-19	IGHJ3	11	24	39	44
2	2.489110143123833E-4	TGTGCGAGAGATAATCCCGCCCAAATAGCAGTGGCTGGTATTGGTGCTTTTGATATCTGG	CARDNPAQIAVAGIGAFDIW	IGHV3-53	IGHD6-19	IGHJ3	11	24	39	44
2	2.489110143123833E-4	TGTGCGAGAGAGCCTCTGGGACAAGGAAGTGAGAATGAAAGGCGGGCTTTGGACGTCTGG	CAREPLGQGSENERRALDVW	IGHV4-31	IGHD1-26	IGHJ6	10	16	20	49
2	2.489110143123833E-4	TGTGCGAGAGAGGCGGGTTGGGGATTCAGTTATGATGAAGGAGACTATTTTGACTACTGG	CAREAGWGFSYDEGDYFDYW	IGHV1-69	IGHD1-20	IGHJ4	10	26	32	43
2	2.489110143123833E-4	TGTGCGAGAGAACGGGAGTGGCTACGGGTTGGTTGGTACTACTACGGTATGGACGTCTGG	CAREREWLRVGWYYYGMDVW	IGHV4-31	IGHD5-12	IGHJ6	10	16	25	36
2	2.489110143123833E-4	TGTGCGAGAGAAGGCTCTTGCACTAGTGCCAGCTGCTACGGCACCCCCTTCGACCCCTGG	CAREGSCTSASCYGTPFDPW	IGHV3-64	IGHD2-2	IGHJ5	10	23	37	48
2	2.489110143123833E-4	TGTGCGAGAATCATTAGACCCCCCTTGGGATATTTCTACTACCACTACATGGACGTCTGG	CARIIRPPLGYFYYHYMDVW	IGHV3-21	IGHD2-15	IGHJ6	8	27	33	35
2	2.489110143123833E-4	TGTGCGAGAATGTCAGACGATTACGGTGACTTCCCAGGGAGCGGCTCCTTTGATATCTGG	CARMSDDYGDFPGSGSFDIW	IGHV3-11	IGHD4-17	IGHJ3	8	21	30	48
2	2.489110143123833E-4	TGTGCGAGAATGCTGGGCGTCCATACAGCTATGGTAGAAGGTGGTGCTTTTGATATCTGG	CARMLGVHTAMVEGGAFDIW	IGHV3-53	IGHD5-18	IGHJ3	8	22	34	44
2	2.489110143123833E-4	TGTGCGAGAATGCAACCACCTGCTCCTATCCCCTACTACTACTTCTACATGAACGTCTGG	CARMQPPAPIPYYYFYMNVW	IGHV3-48	IGHD6-13	IGHJ6	8	14	28	32
2	2.489110143123833E-4	TGTGCGAAGGTGGAGTTTAGCACTTCCCATCGATATTACTATTATAGTCTGGAAGTCTGG	CAKVEFSTSHRYYYYSLEVW	IGHV3-53	IGHD3-22	IGHJ6	6	33	47	49
2	2.489110143123833E-4	TGTGCGAAGGATCGTAGTTATTACTACGATATTGATGGCCGTTATCACTTAGACTCCTGG	CAKDRSYYYDIDGRYHLDSW	IGHV3-30	IGHD3-22	IGHJ4	6	16	27	46
2	2.489110143123833E-4	TGTGCGAAAGTTCCCCTCCATTGTAGTAGTACCAGCTGCGATTCCCCCTTTGACTACTGG	CAKVPLHCSSTSCDSPFDYW	IGHV3-23	IGHD2-2	IGHJ4	9	19	38	47
2	2.489110143123833E-4	TGTGCGAAAGATAACCGACCCACTATGATAGTAGTGGTTATTACTCACTTTGACTACTGG	CAKDNRPTMIVVVITHFDYW	IGHV3-23	IGHD3-22	IGHJ4	11	21	44	46
2	2.489110143123833E-4	TGTGCAAGAGTGGCCCCCGATTGTAGTGGTGGTAGCTGCTACCACTGGTTCGACCCCTGG	CARVAPDCSGGSCYHWFDPW	IGHV6-1	IGHD2-15	IGHJ5	9	19	38	39
2	2.489110143123833E-4	TGTGCAAAAGATTTTTTTTCCACCCCTAGCAGCTCGTCCGTAACCCCCTTCGACTACTGG	CAKDFFSTPSSSSVTPFDYW	IGHV3-43	IGHD6-6	IGHJ4	11	26	39	47
2	2.489110143123833E-4	TGTGTGAGACGGGAGTTGCGTGGATACACCTATGGTTTATATACTTTTAACATCTGG	CVRRELRGYTYGLYTFNIW	IGHV3-53	IGHD5-18	IGHJ3	8	18	36	43
2	2.489110143123833E-4	TGTGCTAAAGCCAAGTATACCAGTGGCCCCACGTCCTGCTACGGTATGGACGTCTGG	CAKAKYTSGPTSCYGMDVW	IGHV3-33	IGHD6-19	IGHJ6	4	14	26	45
2	2.489110143123833E-4	TGTGCCAGAGAAAAACCCGTAGGCGATTTTTGGAGTGGTTACTATTTTGACTACTGG	CAREKPVGDFWSGYYFDYW	IGHV4-30-2	IGHD3-3	IGHJ4	10	23	38	39
2	2.489110143123833E-4	TGTGCGCGCATAAAGGGGAGTGGCTGGCCCTACTACCAGTACACTATGGACGTCTGG	CARIKGSGWPYYQYTMDVW	IGHV2-26	IGHD6-19	IGHJ6	11	18	26	29
2	2.489110143123833E-4	TGTGCGGCCCTGGGTCCGGGTTGGACAGCAGTTCCTTATGGACACACAGACTACTGG	CAALGPGWTAVPYGHTDYW	IGHV3-42	IGHD1-7	IGHJ4	2	29	34	48
2	2.489110143123833E-4	TGTGCGGCCCTGGGTCCGGGTTGGACAGCAGTTGCTTATGGACACACTGACTACTGG	CAALGPGWTAVAYGHTDYW	IGHV7-81	IGHD6-19	IGHJ4	5	26	35	47
2	2.489110143123833E-4	TGTGCGGCAGAGGAGTTCGATTTTTGGAGTGGTTATTATCCTGCTTTTGATATCTGG	CAAEEFDFWSGYYPAFDIW	IGHV1-58	IGHD3-3	IGHJ3	10	17	38	41
2	2.489110143123833E-4	TGTGCGGGCCATGAGTGGTTACCATATTACTACTACTACTACTACATGGACGTCTGG	CAGHEWLPYYYYYYYMDVW	IGHV3-21	IGHD3-3	IGHJ6	5	12	20	23
2	2.489110143123833E-4	TGTGCGGGCGAGATGGCTACAATCCATTACTACTACTACTACGGTATGGACGTCTGG	CAGEMATIHYYYYYGMDVW	IGHV4-4	IGHD5-24	IGHJ6	5	9	22	25
2	2.489110143123833E-4	TGTGCGATCGAGGCGTATTACTATGGTTCGGGGAGTTATTACCCAAGTGACTACTGG	CAIEAYYYGSGSYYPSDYW	IGHV4-34	IGHD3-10	IGHJ4	6	13	40	47
2	2.489110143123833E-4	TGTGCGACCATCCCGGGTACAGTAACTACTGCCTACTACTACGGTATGGACGTCTGG	CATIPGTVTTAYYYGMDVW	IGHV3-21	IGHD4-11	IGHJ6	6	17	28	32
2	2.489110143123833E-4	TGTGCGAGGATTTCCATATGGTTCGGGGAGCGGAACTACTGGTACTTCGATCTCTGG	CARISIWFGERNYWYFDLW	IGHV4-31	IGHD3-10	IGHJ2	7	16	29	35
2	2.489110143123833E-4	TGTGCGAGGAAATCGGGATTTAGTGGCTACGATCAAGGTTTCTACATGGACGTCTGG	CARKSGFSGYDQGFYMDVW	IGHV3-21	IGHD5-12	IGHJ6	7	15	32	41
2	2.489110143123833E-4	TGTGCGAGATTTCCCCTCCGATATGATAGTAGTGCTTATTACCATTTCGACCCCTGG	CARFPLRYDSSAYYHFDPW	IGHV4-39	IGHD3-22	IGHJ5	8	21	41	45
2	2.489110143123833E-4	TGTGCGAGATTTCCCCTCCGATATGATAGTAGTGCTTATTACCATTTCGACCCCTGG	CARFPLRYDSSAYYHFDPW	IGHV4-55	IGHD3-22	IGHJ5	9	21	41	45
2	2.489110143123833E-4	TGTGCGAGATCTTCTACGGTGACTACAGACAACTACCCTTACGGTATGGACGTCTGG	CARSSTVTTDNYPYGMDVW	IGHV1-18	IGHD4-17	IGHJ6	8	13	25	45
2	2.489110143123833E-4	TGTGCGAGATCTTCTACGGTGACTACAGACAACTACCCTTACGGTATGGACGTCTGG	CARSSTVTTDNYPYGMDVW	IGHV4-55	IGHD4-17	IGHJ6	9	13	25	45
2	2.489110143123833E-4	TGTGCGAGATGGACTACGGTGACTACGTTTTACTACTACGACGGTATGGACGTCTGG	CARWTTVTTFYYYDGMDVW	IGHV4-55	IGHD4-17	IGHJ6	9	11	27	30
2	2.489110143123833E-4	TGTGCGAGACATGAACGGAGATGGCTACAACTACTGCCCCATGCTTTTGATATCTGG	CARHERRWLQLLPHAFDIW	IGHV5-10-1	IGHD5-24	IGHJ3	12	17	33	40
2	2.489110143123833E-4	TGTGCGAGACAATATTGTAGTAGTACCAGCTGCCCCAGGGGCTACTTTGACTACTGG	CARQYCSSTSCPRGYFDYW	IGHV4-39	IGHD2-2	IGHJ4	10	11	32	41
2	2.489110143123833E-4	TGTGCGAGAGTGGCTACGGTGACTATTTACTACTACTACTACGGTATGGACGTCTGG	CARVATVTIYYYYYGMDVW	IGHV3-30	IGHD4-17	IGHJ6	9	13	24	26
2	2.489110143123833E-4	TGTGCGAGAGTGGATTCGTATAGCAGCCTCTACTACTACTACGGTATGGACGTCTGG	CARVDSYSSLYYYYGMDVW	IGHV1-46	IGHD6-13	IGHJ6	9	17	26	29
2	2.489110143123833E-4	TGTGCGAGAGTGGACCAGTGGCTGGCCCTCTACTACTACTACGGTATGGACGTCTGG	CARVDQWLALYYYYGMDVW	IGHV3-11	IGHD6-19	IGHJ6	9	15	24	29
2	2.489110143123833E-4	TGTGCGAGAGTAAATGAGCAGTGGCTGGCACGACTCGGGCACTACTTTGACTACTGG	CARVNEQWLARLGHYFDYW	IGHV3-21	IGHD6-19	IGHJ4	9	16	31	40
2	2.489110143123833E-4	TGTGCGAGAGCCCTTTCCCCCTTTATGGTTTTAGGGGGGTTCTACTTTGACTACTGG	CARALSPFMVLGGFYFDYW	IGHV1-8	IGHD3-10	IGHJ4	13	23	29	41
2	2.489110143123833E-4	TGTGCGAGAGCCCCTTATTCCTATGATAGTAGTGGTTATTACTACTTTGACTACTGG	CARAPYSYDSSGYYYFDYW	IGHV1-69	IGHD3-22	IGHJ4	9	15	38	39
2	2.489110143123833E-4	TGTGCGAGAGCCCCCAATAAGCAGTGGCTGGTACAAAGGTACTACTTTGACTACTGG	CARAPNKQWLVQRYYFDYW	IGHV1-8	IGHD6-19	IGHJ4	9	19	33	38
2	2.489110143123833E-4	TGTGCGAGAGCAGTTAACGTATTACGATTTTTGGAGTGGTTATACTTTGACTACTGG	CARAVNVLRFLEWLYFDYW	IGHV3-21	IGHD3-3	IGHJ4	9	16	41	42
2	2.489110143123833E-4	TGTGCGAGAGGTTGTACTAATGGTGTATGCTATACCCGGGATGCTTTTGATATCTGG	CARGCTNGVCYTRDAFDIW	IGHV4-31	IGHD2-8	IGHJ3	9	11	35	39
2	2.489110143123833E-4	TGTGCGAGAGGCCGTTTAGACTACGGTGACTCCGAACCCAACTGGTTCGACCCCTGG	CARGRLDYGDSEPNWFDPW	IGHV4-34	IGHD4-17	IGHJ5	12	18	30	38
2	2.489110143123833E-4	TGTGCGAGAGGGGTAGTAGTACCAGACTACTACTACTACTACTACATGGACGTCTGG	CARGVVVPDYYYYYYMDVW	IGHV3-30	IGHD2-2	IGHJ6	9	12	24	27
2	2.489110143123833E-4	TGTGCGAGAGGGGATGACGGGTACCAGCTGCTATGGAAAGGCTGGTTCGACCCCTGG	CARGDDGYQLLWKGWFDPW	IGHV1-8	IGHD2-2	IGHJ5	10	20	34	41
2	2.489110143123833E-4	TGTGCGAGAGGAGGGACTAAGGGGCTTCTCTACTACTACTACTACATGGACGTCTGG	CARGGTKGLLYYYYYMDVW	IGHV3-53	IGHD2-8	IGHJ6	9	15	19	29
2	2.489110143123833E-4	TGTGCGAGAGATTTTCTATCTCGGCTGCCCGTCCTCTACTGGTACTTCGATCTCTGG	CARDFLSRLPVLYWYFDLW	IGHV3-21	IGHD2-15	IGHJ2	11	23	27	35
2	2.489110143123833E-4	TGTGCGAGAGATTATGACTACGGTGACTACTGGTCCAGAAGCCACTTTGACTACTGG	CARDYDYGDYWSRSHFDYW	IGHV4-4	IGHD4-17	IGHJ4	11	13	29	43
2	2.489110143123833E-4	TGTGCGAGAGATCCGGGTATTGTGGTGGTGATTGCTATCCGTTACTTTGACTACTGG	CARDPGIVVVIAIRYFDYW	IGHV3-30	IGHD2-21	IGHJ4	12	17	37	42
2	2.489110143123833E-4	TGTGCGAGAGATCCGGGTATTGTGGTGGTGATTGCTATCCGTTACTTTGACTACTGG	CARDPGIVVVIAIRYFDYW	IGHV3-66	IGHD2-21	IGHJ4	12	17	37	42
2	2.489110143123833E-4	TGTGCGAGAGATCGGGGTATTACTTTGGAAGGTTACTACTTCGGATTGGACGTCTGG	CARDRGITLEGYYFGLDVW	IGHV4-31	IGHD3-10	IGHJ6	12	16	27	46
2	2.489110143123833E-4	TGTGCGAGAGATACGGCTCTCGAACGTGGATACACCTATGGGTGCCCGGGTTTTTGG	CARDTALERGYTYGCPGFW	IGHV1-46	IGHD5-18	IGHJ4	11	23	40	54
2	2.489110143123833E-4	TGTGCGAGAGACTTGAGTTCGCTCAGTGGGGATCAATGGGGTTCTTTTGATGTGTGG	CARDLSSLSGDQWGSFDVW	IGHV4-31	IGHD7-27	IGHJ3	10	15	33	43
2	2.489110143123833E-4	TGTGCGAGAGACCCTTCTCCCAGAGTGGGATTTAATCGGGGTGTTTTTGATATCTGG	CARDPSPRVGFNRGVFDIW	IGHV1-18	IGHD1-26	IGHJ3	10	23	29	44
2	2.489110143123833E-4	TGTGCGAGAGACCCTTCTCCCAGAGTGGGATTTAATCGGGGTGTTTTTGATATCTGG	CARDPSPRVGFNRGVFDIW	IGHV1-46	IGHD1-26	IGHJ3	10	23	29	44
2	2.489110143123833E-4	TGTGCGAGAGACCCCTACGATTTTTGGAGTGGTTATAACTACTACTTTGACTACTGG	CARDPYDFWSGYNYYFDYW	IGHV3-33	IGHD3-3	IGHJ4	10	15	35	39
2	2.489110143123833E-4	TGTGCGAGAGACGCATTACGATATTTTGACTGGTTGGCCTACGGTATGGACGTCTGG	CARDALRYFDWLAYGMDVW	IGHV3-30	IGHD3-9	IGHJ6	10	14	34	45
2	2.489110143123833E-4	TGTGCGAGAGACGGTTGTAGTGGTGGTAGCTGCTACTCCCTCTGGTTCGACCCCTGG	CARDGCSGGSCYSLWFDPW	IGHV1-2	IGHD2-15	IGHJ5	10	14	38	41
2	2.489110143123833E-4	TGTGCGAGAGAGTACTACGATTTTTGGAGTGGCCACAGCTACGGGATGGACGTCTGG	CAREYYDFWSGHSYGMDVW	IGHV4-34	IGHD3-3	IGHJ6	9	11	31	45
2	2.489110143123833E-4	TGTGCGAGAGAACATCCGTCCTCCGGCACAGCAGCAGGCGGGGGTGTGGACGTCTGG	CAREHPSSGTAAGGGVDVW	IGHV3-53	IGHD2-2	IGHJ6	10	22	34	46
2	2.489110143123833E-4	TGTGCGAGAGAAGATTACGATATTTTGACTGGTTATTATAGGTGGTTCGACCCCTGG	CAREDYDILTGYYRWFDPW	IGHV3-21	IGHD3-9	IGHJ5	10	13	39	42
2	2.489110143123833E-4	TGTGCGAGAACCGACCCCGATTACGATTTTTGGAGTGGTTATTATATGGACTACTGG	CARTDPDYDFWSGYYMDYW	IGHV5-10-1	IGHD3-3	IGHJ4	8	19	45	48
2	2.489110143123833E-4	TGTGCGAAAGATTTGGGGGTGGTAGCTGCTACCCACACCGAAAATATGGACGTCTGG	CAKDLGVVAATHTENMDVW	IGHV3-33	IGHD2-15	IGHJ6	11	17	31	45
2	2.489110143123833E-4	TGTGCGAAAGATTTGGGGGTGGTAGCTGCTACCCACACCGAAAATATGGACGTCTGG	CAKDLGVVAATHTENMDVW	IGHV3-60	IGHD2-15	IGHJ6	11	17	31	45
2	2.489110143123833E-4	TGTGCGAAAGATCTGGAGGTAGCTGTAAACTACTACTACTACGGTATGGACGTCTGG	CAKDLEVAVNYYYYGMDVW	IGHV3-33	IGHD2-15	IGHJ6	13	17	24	28
2	2.489110143123833E-4	TGTGCGAAAGATCATGCTTCCGTAGTGGGAGCTAGCGGAGGAGAGTTTGACTCCTGG	CAKDHASVVGASGGEFDSW	IGHV3-23	IGHD1-26	IGHJ4	12	22	33	45
2	2.489110143123833E-4	TGTGCGAAAGATCACCTTACATTCTGTTCTGGTGACGGGTGCACGTTTGATATCTGG	CAKDHLTFCSGDGCTFDIW	IGHV3-20	IGHD2-21	IGHJ3	12	29	35	45
2	2.489110143123833E-4	TGTGCAAAGGATATTCGGCCCTATTACTACGATAGTAGTGGTTGTTTTGCCTCCTGG	CAKDIRPYYYDSSGCFASW	IGHV3-9	IGHD3-22	IGHJ4	13	21	42	45
2	2.489110143123833E-4	TGTGCAAAGGATATTCGGCCCTATTACTACGATAGTAGTGGTTGTTTTGCCTCCTGG	CAKDIRPYYYDSSGCFASW	IGHV3-9	IGHD3-22	IGHJ5	13	21	42	52
2	2.489110143123833E-4	TGTACCACAGATCGACTTGGTGTCCTCGCAAGGATTACCTACGGTATGGACGTCTGG	CTTDRLGVLARITYGMDVW	IGHV3-15	IGHD4-17	IGHJ6	12	38	44	45
2	2.489110143123833E-4	TGTTCTAGAGGATTAACTGGCCGAGAGACATACCCTTACTACTTTGATTCCTGG	CSRGLTGRETYPYYFDSW	IGHV3-49	IGHD1-20	IGHJ4	9	13	19	36
2	2.489110143123833E-4	TGTGTGAGACTGCCGAGTCAGTATTACTTTGATAGTAATTATTTTGAACATTGG	CVRLPSQYYFDSNYFEHW	IGHV3-11	IGHD3-22	IGHJ4	8	20	36	51
2	2.489110143123833E-4	TGTGTGAGAGACGAACAGAAATGGTTACAGTACTACTACGGTATGGACGTCTGG	CVRDEQKWLQYYYGMDVW	IGHV3-11	IGHD5-18	IGHJ6	10	20	27	30
2	2.489110143123833E-4	TGTGCCAGGGTACACTATGACAGGAATAAATCTTACGAGGGGTTTGACTACTGG	CARVHYDRNKSYEGFDYW	IGHV3-49	IGHD3-22	IGHJ4	2	13	19	42
2	2.489110143123833E-4	TGTGCGACAGCCAATTCCTATGTCAGTACTGGTTTTTTCTACATTGACTACTGG	CATANSYVSTGFFYIDYW	IGHV3-21	IGHD3-22	IGHJ4	6	13	33	38
2	2.489110143123833E-4	TGTGCGACAAGGGCGGGCCACTACGGGCACTACTACTACTACATGGACGTCTGG	CATRAGHYGHYYYYMDVW	IGHV1-2	IGHD2-15	IGHJ6	6	17	23	28
2	2.489110143123833E-4	TGTGCGACAAGGGCGGGCCACTACGGGCACTACTACTACTACATGGACGTCTGG	CATRAGHYGHYYYYMDVW	IGHV4-28	IGHD2-15	IGHJ6	6	17	23	28
2	2.489110143123833E-4	TGTGCGAGCCCGGCAGAGGGCCCCTACGGTGACTACGGCCGGGGTGACTACTGG	CASPAEGPYGDYGRGDYW	IGHV3-53	IGHD4-17	IGHJ4	7	23	36	44
2	2.489110143123833E-4	TGTGCGAGCCCGGCAGAGGGCCCCTACGGTGACTACGGCCGGGGTGACTACTGG	CASPAEGPYGDYGRGDYW	IGHV4-31	IGHD4-17	IGHJ4	7	23	36	44
2	2.489110143123833E-4	TGTGCGAGATTACAGCTATGGTTATCCTACTACTACTACGGTATGGACGTCTGG	CARLQLWLSYYYYGMDVW	IGHV4-34	IGHD5-18	IGHJ6	8	10	23	26
2	2.489110143123833E-4	TGTGCGAGATCCGCAGCAGCTGCCTACTACTACTATAACGGTATGGACGTCTGG	CARSAAAAYYYYNGMDVW	IGHV4-59	IGHD6-13	IGHJ6	8	12	21	24
2	2.489110143123833E-4	TGTGCGAGATGGGGGCTTGACTTGACTTACTACTTCTACGGTATAGACGTCTGG	CARWGLDLTYYFYGIDVW	IGHV3-21	IGHD3-16	IGHJ6	8	9	14	27
2	2.489110143123833E-4	TGTGCGAGACTTGCTGGCTACAATTACTACTACTACTACTACATGGACGTCTGG	CARLAGYNYYYYYYMDVW	IGHV5-51	IGHD5-24	IGHJ6	9	14	21	22
2	2.489110143123833E-4	TGTGCGAGACTGAGCCTGCTGGACTATGGTTCGGGGAGTCCTTTTGACTACTGG	CARLSLLDYGSGSPFDYW	IGHV4-39	IGHD3-10	IGHJ4	9	22	38	42
2	2.489110143123833E-4	TGTGCGAGACTGAGCCTGCTGGACTATGGTTCGGGGAGTCCTTTTGACTACTGG	CARLSLLDYGSGSPFDYW	IGHV4-31	IGHD3-10	IGHJ4	8	22	38	42
2	2.489110143123833E-4	TGTGCGAGACCCCCTTTGCCGTCCTCTCGTGCCGGGGTAGGTATGGACGTCTGG	CARPPLPSSRAGVGMDVW	IGHV3-53	IGHD2-2	IGHJ6	8	29	34	42
2	2.489110143123833E-4	TGTGCGAGAGCCCCTTTGCCGTCCTCTCGTGCCGGGGTAGGTATGGACGTCTGG	CARAPLPSSRAGVGMDVW	IGHV4-34	IGHD2-2	IGHJ6	9	29	34	42
2	2.489110143123833E-4	TGTGCGAGAGCCCGGTATTACTATGATGGTAGTGGATATTACTTTGACTACTGG	CARARYYYDGSGYYFDYW	IGHV1-8	IGHD3-22	IGHJ4	9	14	38	39
2	2.489110143123833E-4	TGTGCGAGAGCCCACCTTACGATTTTTGGAGTGGTTAAAAACTTTGACTACTGG	CARAHLTIFGVVKNFDYW	IGHV4-31	IGHD3-3	IGHJ4	9	16	36	40
2	2.489110143123833E-4	TGTGCGAGAGCGGTCAATGGTGGCAGTGGCTGGGGTGATGCTTTTGATATCTGG	CARAVNGGSGWGDAFDIW	IGHV4-31	IGHD6-19	IGHJ3	9	22	32	35
2	2.489110143123833E-4	TGTGCGAGAGGGGGACCGGGTAGTTACTACTACTACTACGGTATGGACGTCTGG	CARGGPGSYYYYYGMDVW	IGHV3-21	IGHD6-13	IGHJ6	9	15	21	23
2	2.489110143123833E-4	TGTGCGAGAGGAAGTCGAATATGGTTCGGGGACTTATTACCCTTTGACTACTGG	CARGSRIWFGDLLPFDYW	IGHV3-23	IGHD3-10	IGHJ4	6	19	38	41
2	2.489110143123833E-4	TGTGCGAGAGGAAGGGGGAAGTACCAGCTGCTAATTGATGCTTTTGATATCTGG	CARGRGKYQLLIDAFDIW	IGHV3-30	IGHD2-2	IGHJ3	9	19	32	35
2	2.489110143123833E-4	TGTGCGAGAGATTCCCACTACGATTTTTGGAGTGGTTACTACTTTGACTACTGG	CARDSHYDFWSGYYFDYW	IGHV4-31	IGHD3-3	IGHJ4	11	18	35	36
2	2.489110143123833E-4	TGTGCGAGAGATTCCCACTACGATTTTTGGAGTGGTTACTACTTTGACTACTGG	CARDSHYDFWSGYYFDYW	IGHV3-30	IGHD3-3	IGHJ4	11	18	35	36
2	2.489110143123833E-4	TGTGCGAGAGATCCGTATTGTTTTCGTGATAGCTGCGTGGATCCCCCTGCCTGG	CARDPYCFRDSCVDPPAW	IGHV4-31	IGHD2-15	IGHJ5	12	15	35	49
2	2.489110143123833E-4	TGTGCGAGAGATCGGGACTACGGGCACTTTTGGGACTGGTACTTCGATCTCTGG	CARDRDYGHFWDWYFDLW	IGHV3-64	IGHD4-17	IGHJ2	12	15	22	34
2	2.489110143123833E-4	TGTGCGAGAGATCATTACCAGCTGCCATACTACTACTACTACATGGACGTCTGG	CARDHYQLPYYYYYMDVW	IGHV3-21	IGHD2-2	IGHJ6	12	15	24	27
2	2.489110143123833E-4	TGTGCGAGAGATAGTGCCTTGGTTCGGGGAGTTGCAAGGAAGTTTGACTTTTGG	CARDSALVRGVARKFDFW	IGHV4-31	IGHD3-10	IGHJ4	11	19	32	42
2	2.489110143123833E-4	TGTGCGAGAGATAAAACAGACGGGGACTTACCTAATGATGTTTTTGATGTCTGG	CARDKTDGDLPNDVFDVW	IGHV4-31	IGHD3-10	IGHJ3	11	20	29	34
2	2.489110143123833E-4	TGTGCGAGAGAGTATGATTTTTACAATGGTTATTACACCGGCATGGACTACTGG	CAREYDFYNGYYTGMDYW	IGHV3-30	IGHD3-3	IGHJ4	10	15	40	45
2	2.489110143123833E-4	TGTGCGAGAGAGGAGACTAACAGTGGCACCTCGCTATATGGTGTGGACGTCTGG	CAREETNSGTSLYGVDVW	IGHV1-46	IGHD2-8	IGHJ1	10	37	43	50
2	2.489110143123833E-4	TGTGCGAATAGCCCCATCACGTATTACGATTTTTGGAGTGGTTATTACTACTGG	CANSPITYYDFWSGYYYW	IGHV4-39	IGHD3-3	IGHJ4	6	18	45	46
2	2.489110143123833E-4	TGTGCGAAGGATTTCTATCACAGTAGATCGGGGGGTTATCACAGTGACCTCTGG	CAKDFYHSRSGGYHSDLW	IGHV3-30	IGHD3-10	IGHJ5	24	27	38	45
2	2.489110143123833E-4	TGTGCGAAGGATTTCTATCACAGTAGATCGGGGGGTTATCACAGTGACCTCTGG	CAKDFYHSRSGGYHSDLW	IGHV3-48	IGHD3-10	IGHJ5	24	27	38	45
2	2.489110143123833E-4	TGTGCGAAAGATCTCGGGTTCGGGGAGTTACCCTCTAACTGGTTCGACCCCTGG	CAKDLGFGELPSNWFDPW	IGHV3-33	IGHD3-10	IGHJ5	14	16	29	36
2	2.489110143123833E-4	TGTGCGAAAGATCGAGGCCTATGGTTCGGGGAGTTTGATGCTTTTGATATCTGG	CAKDRGLWFGEFDAFDIW	IGHV3-23	IGHD3-10	IGHJ3	12	18	34	35
2	2.489110143123833E-4	TGTGCGAAAGATCATTTCCCTGGGGATGACAATAACTACGGTATGGACGTCTGG	CAKDHFPGDDNNYGMDVW	IGHV3-21	IGHD4-11	IGHJ6	12	28	39	42
2	2.489110143123833E-4	TGTGCATATAGTTTTGATGATGCATATTACGATTTTTGGAGTGCTCATTACTGG	CAYSFDDAYYDFWSAHYW	IGHV2-5	IGHD3-3	IGHJ4	5	24	42	48
2	2.489110143123833E-4	TGTGCACGGATGAACTGGAACTACTTCGTCCACTACTACTACATGGACGTCTGG	CARMNWNYFVHYYYMDVW	IGHV2-26	IGHD1-7	IGHJ6	10	12	23	31
2	2.489110143123833E-4	TGTGCACACAGACGGGAGGTTAGCAGCAGCTGGTGGGGATGGTTCGACCCCTGG	CAHRREVSSSWWGWFDPW	IGHV2-5	IGHD6-13	IGHJ5	13	20	33	39
2	2.489110143123833E-4	TGTGCAACATCATCGGCCATAACCCCCACGGTGCCGAACTGGTTCGATCCCTGG	CATSSAITPTVPNWFDPW	IGHV1-24	IGHD3-22	IGHJ5	8	18	23	36
2	2.489110143123833E-4	TGTGCAAGCTTATGGGGGTATTACTATGATAGTAGTGGTTATATTGACTACTGG	CASLWGYYYDSSGYIDYW	IGHV3-13	IGHD3-22	IGHJ4	7	17	41	43
2	2.489110143123833E-4	TGTGCAAGAGATGGGGGCCCGATCCAGGACGTCCCTGATGCTTTTGATATCTGG	CARDGGPIQDVPDAFDIW	IGHV3-74	IGHD1-1	IGHJ3	11	27	32	35
2	2.489110143123833E-4	TGTGCAAGAGATAAGTATTACGATTTTTGGAGTGGTTTCGGGATCGACTACTGG	CARDKYYDFWSGFGIDYW	IGHV3-74	IGHD3-3	IGHJ4	11	14	36	45
2	2.489110143123833E-4	TGTGCAAGAGAGGCAGTGATGGAATACTACTACTACTACGGTATGGACGTCTGG	CAREAVMEYYYYYGMDVW	IGHV3-13	IGHD6-19	IGHJ6	10	12	17	24
2	2.489110143123833E-4	TGTGGGAGAGACGGCTATTGGACTGCATCTAAAATAAAAGGTTTTGATGTTTGG	CGRDGYWTASKIKGFDVW	IGHV1-67	IGHD2-21	IGHJ3	10	20	25	41
2	2.489110143123833E-4	TGTACCACAGAATTCGGGCATCAATACGATTTTTGGAGTCCCTTTGACTACTGG	CTTEFGHQYDFWSPFDYW	IGHV3-15	IGHD3-3	IGHJ4	10	24	38	41
2	2.489110143123833E-4	TGTACGAGAGGGCAGGCCTTGACTACGGTGACTACGGGGAACTTTGACTACTGG	CTRGQALTTVTTGNFDYW	IGHV4-34	IGHD4-17	IGHJ4	10	19	35	40
2	2.489110143123833E-4	TGTAGCAGGGTACACTATGACAGGAATAAATCTTACGAGGGTTTTGACTACTGG	CSRVHYDRNKSYEGFDYW	IGHV3-49	IGHD3-22	IGHJ4	3	13	19	42
2	2.489110143123833E-4	TGTAGCAGGGTACACTATGACAGGAATAAATCTTACGAGGGGTTTGACTACTGG	CSRVHYDRNKSYEGFDYW	IGHV3-15	IGHD3-22	IGHJ4	3	13	19	42
2	2.489110143123833E-4	TGTAGCAGGGTACACTATGACAGGAATAAATCTTACGAGGGGTTTGACTACTGG	CSRVHYDRNKSYEGFDYW	IGHV3-49	IGHD3-22	IGHJ4	3	13	19	42
2	2.489110143123833E-4	TGTGTGAAAATGCCTAGGGGGACTGGAACGAAATCTTTTTTTGACAACTGG	CVKMPRGTGTKSFFDNW	IGHV3-30	IGHD1-1	IGHJ4	3	21	30	39
2	2.489110143123833E-4	TGTGTAAGAGATGAGGCCGGAACTATGGATTTAGGCTGGTTCGACTCCTGG	CVRDEAGTMDLGWFDSW	IGHV3-9	IGHD1-14	IGHJ5	11	16	22	35
2	2.489110143123833E-4	TGTGCGGCAGATTCGTATTACTTTGGTTCGGGGAGTTTTTTTGACTACTGG	CAADSYYFGSGSFFDYW	IGHV3-30	IGHD3-10	IGHJ4	5	13	36	39
2	2.489110143123833E-4	TGTGCGACCCACGCAATAGAGAGGACTACACCAGGCGCTTTTGATATCTGG	CATHAIERTTPGAFDIW	IGHV5-10-1	IGHD5-24	IGHJ3	6	16	29	36
2	2.489110143123833E-4	TGTGCGACCGCCCCCTCCTATGTTTTGGGAACAACTAGCCTCGACCACTGG	CATAPSYVLGTTSLDHW	IGHV4-59	IGHD1-1	IGHJ5	6	30	35	40
2	2.489110143123833E-4	TGTGCGACAGATGGCTGCAGCAGTTTTAACGGGTGTTGGCTCGACCGCTGG	CATDGCSSFNGCWLDRW	IGHV3-21	IGHD6-13	IGHJ5	11	16	22	36
2	2.489110143123833E-4	TGTGCGAGTCTAACGGGTGATACTGGGGGCTACTGGTGGTTCGACCCCTGG	CASLTGDTGGYWWFDPW	IGHV4-4	IGHD1-26	IGHJ5	7	19	33	36
2	2.489110143123833E-4	TGTGCGAGTATGAGGGACCCCTATAGCAGCTCGTCGACCTTTGACTACTGG	CASMRDPYSSSSTFDYW	IGHV3-23	IGHD6-6	IGHJ4	6	21	34	38
2	2.489110143123833E-4	TGTGCGAGCAGATATTGTAGTGGTGGTAGCTGCTCCTTCTTTGACTACTGG	CASRYCSGGSCSFFDYW	IGHV4-31	IGHD2-15	IGHJ4	7	10	33	38
2	2.489110143123833E-4	TGTGCGAGGCCCAGTGGGAGCTACGGGTACTACTACGGTATGGACGTCTGG	CARPSGSYGYYYGMDVW	IGHV1-46	IGHD1-26	IGHJ6	7	12	23	27
2	2.489110143123833E-4	TGTGCGAGGGGCGACTATTACGATTTTTGGAGTGGTTACTTTGACTACTGG	CARGDYYDFWSGYFDYW	IGHV4-34	IGHD3-3	IGHJ4	11	15	35	36
2	2.489110143123833E-4	TGTGCGAGGGGGTCTTGTGCTGGTGGTAGTTGTTACCACTGTGACAACTGG	CARGSCAGGSCYHCDNW	IGHV3-21	IGHD2-15	IGHJ4	7	20	28	33
2	2.489110143123833E-4	TGTGCGAGACTCTACGATTTTTGGAGTGGTACCGATGCTTTTGATATCTGG	CARLYDFWSGTDAFDIW	IGHV5-10-1	IGHD3-3	IGHJ3	9	12	29	33
2	2.489110143123833E-4	TGTGCGAGACTCGCGGGCTTAATAGTGGGAGCTACCCAGGCTGGGTACTGG	CARLAGLIVGATQAGYW	IGHV1-69	IGHD1-26	IGHJ4	8	21	34	45
2	2.489110143123833E-4	TGTGCGAGACTGACCCGAGGCTACACACCCGCCTACGCCTATGACTACTGG	CARLTRGYTPAYAYDYW	IGHV4-4	IGHD5-24	IGHJ4	8	18	24	41
2	2.489110143123833E-4	TGTGCGAGACGTTCGTTTTGTAGTAGTACCAGCTGCTACTTTGATTACTGG	CARRSFCSSTSCYFDYW	IGHV4-4	IGHD2-2	IGHJ4	8	17	34	35
2	2.489110143123833E-4	TGTGCGAGACACAGAAGAATTGTAGTAGTACCAGCTGCTATAGATTACTGG	CARHRRIVVVPAAIDYW	IGHV4-39	IGHD2-2	IGHJ4	10	18	40	45
2	2.489110143123833E-4	TGTGCGAGAGTCATCCAGTCTGAGTCCGGTGGTTACTGGTTTGACCAGTGG	CARVIQSESGGYWFDQW	IGHV3-11	IGHD4-23	IGHJ5	9	26	32	34
2	2.489110143123833E-4	TGTGCGAGAGGGCACCCCGGTGACCATCGGAACGGTGGGTTCGACCCCTGG	CARGHPGDHRNGGFDPW	IGHV3-30	IGHD4-17	IGHJ5	9	17	23	37
2	2.489110143123833E-4	TGTGCGAGAGATCTATCGATTTTTGGAGTGGTTATTTTCATGGACGTCTGG	CARDLSIFGVVIFMDVW	IGHV4-31	IGHD3-3	IGHJ6	17	18	35	38
2	2.489110143123833E-4	TGTGCGAGAGATCCCGGGGGATATTGTAGTAGTACCAGCTGCCCAAACTGG	CARDPGGYCSSTSCPNW	IGHV3-21	IGHD2-2	IGHJ4	12	18	41	46
2	2.489110143123833E-4	TGTGCGAGAGATCCCGGGGGATATTGTAGTAGTACCAGCTGCCCAAACTGG	CARDPGGYCSSTSCPNW	IGHV4-31	IGHD2-2	IGHJ4	12	18	41	46
2	2.489110143123833E-4	TGTGCGAGAGATCGGGGTCATTACTATGATAGTAGTGACTTTGACTACTGG	CARDRGHYYDSSDFDYW	IGHV4-4	IGHD3-22	IGHJ4	12	19	36	37
2	2.489110143123833E-4	TGTGCGAGAGATGTCTACGAGCCTGGTCGTCCGGCCCCCATTGACACCTGG	CARDVYEPGRPAPIDTW	IGHV3-30	IGHD6-6	IGHJ5	15	26	33	42
2	2.489110143123833E-4	TGTGCGAGAGATGGATTTTGGAGTGGTTATTATTTCTGGTTCGACCCCTGG	CARDGFWSGYYFWFDPW	IGHV3-21	IGHD3-3	IGHJ5	11	15	32	35
2	2.489110143123833E-4	TGTGCGAGAGATACGTATTACTATGGTTCGGGGAGGGATATGGACGTCTGG	CARDTYYYGSGRDMDVW	IGHV3-21	IGHD3-10	IGHJ6	11	12	34	39
2	2.489110143123833E-4	TGTGCGAGAGATAAAGTAGGATATACCTATGGCCGCTGTTTTCACTACTGG	CARDKVGYTYGRCFHYW	IGHV4-31	IGHD2-15	IGHJ4	11	16	23	39
2	2.489110143123833E-4	TGTGCGAGAGACCTCTATGAGCCAGGTCGTCCGGCCCCCATTGACACCTGG	CARDLYEPGRPAPIDTW	IGHV3-11	IGHD6-6	IGHJ5	15	22	33	42
2	2.489110143123833E-4	TGTGCGAGAGACCTCCGGGTGGGGAGTTATCTCTCCTGGTTCGACCCCTGG	CARDLRVGSYLSWFDPW	IGHV4-34	IGHD3-16	IGHJ5	14	20	30	35
2	2.489110143123833E-4	TGTGCGAGAGACATGTACGAGCCAGGTCGTCCGGCCCCCGTTGACTCTTGG	CARDMYEPGRPAPVDSW	IGHV3-66	IGHD6-6	IGHJ4	10	22	33	40
2	2.489110143123833E-4	TGTGCGAGAGAGGGTTATAGTGCCTACGATTACGGTGCTTTTGATATCTGG	CAREGYSAYDYGAFDIW	IGHV4-31	IGHD5-12	IGHJ3	10	15	33	35
2	2.489110143123833E-4	TGTGCGAGAGAGGGGAATATTGTGACCCCTCGGAGTGCTTTTGATATCTGG	CAREGNIVTPRSAFDIW	IGHV4-28	IGHD2-21	IGHJ3	8	16	23	35
2	2.489110143123833E-4	TGTGCGAGAATAATGGTGTATGCTTGGGGCTACTACTACATGGACGTCTGG	CARIMVYAWGYYYMDVW	IGHV4-59	IGHD2-8	IGHJ6	8	10	23	29
2	2.489110143123833E-4	TGTGCGAGAAAGGTACTATGGTTCGGGGACGACAACTGGTTCGACCCCTGG	CARKVLWFGDDNWFDPW	IGHV3-11	IGHD3-10	IGHJ5	8	13	28	31
2	2.489110143123833E-4	TGTGCGAGAAAATATTGTAGTGGTGGTAGCTGTTCCTACTTTGACTACTGG	CARKYCSGGSCSYFDYW	IGHV4-28	IGHD2-15	IGHJ4	10	11	31	35
2	2.489110143123833E-4	TGTGCGAAAGATGTACCGATAGTGGGAGCTATATCCGTTATGGACGTCTGG	CAKDVPIVGAISVMDVW	IGHV3-33	IGHD1-26	IGHJ6	11	18	30	39
2	2.489110143123833E-4	TGTGCGAAAGATGTACCGATAGTGGGAGCTATATCCGTTATGGACGTCTGG	CAKDVPIVGAISVMDVW	IGHV3-48	IGHD1-26	IGHJ6	11	18	30	39
2	2.489110143123833E-4	TGTGCACACCATGGGGGAATAGCAGTGGCTGGGGATGCTTTTGACATCTGG	CAHHGGIAVAGDAFDIW	IGHV2-5	IGHD6-19	IGHJ3	8	14	31	33
2	2.489110143123833E-4	TGTGCAAAAGATTCGGAAGTGGTGTATGCTATCGGAGGCTTTGACTACTGG	CAKDSEVVYAIGGFDYW	IGHV3-43	IGHD2-8	IGHJ4	11	19	31	38
2	2.489110143123833E-4	TGTGCAAAAGACATATCCGAGATGGCTGCACTTCCCCACTTTGACTACTGG	CAKDISEMAALPHFDYW	IGHV3-43	IGHD5-24	IGHJ4	16	18	26	37
2	2.489110143123833E-4	TGTGCAAAAGAAGGCATGGAGTATGCTGTGGGAGACCACATTGACTACTGG	CAKEGMEYAVGDHIDYW	IGHV3-53	IGHD2-8	IGHJ4	4	15	26	40
2	2.489110143123833E-4	TGTACCACAGCCCCTGGAATTTGGAATTTTGGAGAGGTTGTTGACTATTGG	CTTAPGIWNFGEVVDYW	IGHV3-15	IGHD3-3	IGHJ4	9	26	38	40
2	2.489110143123833E-4	TGTACGAGAGACCGTGGTGGGTCCAATACGGTCAATGCTTTTGATCTCTGG	CTRDRGGSNTVNAFDLW	IGHV3-21	IGHD2-15	IGHJ3	10	13	19	34
2	2.489110143123833E-4	TGTAAGGTCTTTCACTATATAGTAGCAGCTGGTCATAAGTTCGACCCCTGG	CKVFHYIVAAGHKFDPW	IGHV3-49	IGHD6-13	IGHJ5	3	17	32	38
2	2.489110143123833E-4	TGCGCGACAGATGGTTGCAGCAGCTGGAACGGGTGTTGGCTCGACCGCTGG	CATDGCSSWNGCWLDRW	IGHV3-21	IGHD6-13	IGHJ5	11	16	30	36
2	2.489110143123833E-4	TGTGTGCGTGAAGACTACGGTGATCAATTTGAATACTTGCAACACTGG	CVREDYGDQFEYLQHW	IGHV3-74	IGHD4-17	IGHJ1	3	12	22	29
2	2.489110143123833E-4	TGTGTGAGGGACGATGCCTACAGAGGTGTTGATGGTTTTGACATCTGG	CVRDDAYRGVDGFDIW	IGHV3-30	IGHD4-11	IGHJ3	7	13	22	29
2	2.489110143123833E-4	TGTGTGAGAGGCTTTAACGATGACTATGTGACATCGCTGGACCGGTGG	CVRGFNDDYVTSLDRW	IGHV3-52	IGHD3-16	IGHJ4	11	14	24	45
2	2.489110143123833E-4	TGTGCGCGAGGGGGCGCGCGATTGGAGACGCTCGCCCTCAAATACTGG	CARGGARLETLALKYW	IGHV4-34	IGHD3-3	IGHJ4	10	21	26	42
2	2.489110143123833E-4	TGTGCGGCTTTCCGCGCCCGCGGCGGCTGGGAAGACTTTGACTACTGG	CAAFRARGGWEDFDYW	IGHV1-46	IGHD6-19	IGHJ4	5	24	29	34
2	2.489110143123833E-4	TGTGCGGCAGCTGCTACTTACTACTACTACTACTACATGGACGTCTGG	CAAAATYYYYYYMDVW	IGHV1-58	IGHD2-15	IGHJ6	9	10	16	17
2	2.489110143123833E-4	TGTGCGACTTCGGTGGGGACACTTCATGAAGGAGGTCTTGATATGTGG	CATSVGTLHEGGLDMW	IGHV1-2	IGHD4-23	IGHJ3	6	23	28	37
2	2.489110143123833E-4	TGTGCGACTTCGGTGGGGACACTTCATGAAGGAGGTCTTGATATGTGG	CATSVGTLHEGGLDMW	IGHV4-4	IGHD4-23	IGHJ3	6	23	28	37
2	2.489110143123833E-4	TGTGCGACCCTGACTACGCCGGATGACCACTATGGTATGGACGTCTGG	CATLTTPDDHYGMDVW	IGHV3-30	IGHD3-10	IGHJ6	6	28	35	36
2	2.489110143123833E-4	TGTGCGAGTCGCCCCCTGGGGATCGGGATAAAACATACTGACTACTGG	CASRPLGIGIKHTDYW	IGHV4-4	IGHD7-27	IGHJ4	7	15	23	38
2	2.489110143123833E-4	TGTGCGAGGTGGGCCTGGGTCTCGGGTGGATACCTTTTTGACTACTGG	CARWAWVSGGYLFDYW	IGHV4-39	IGHD5-18	IGHJ4	7	25	32	36
2	2.489110143123833E-4	TGTGCGAGACGGACGTTGGTTATTCCAAACAACTGGTTCGACCCCTGG	CARRTLVIPNNWFDPW	IGHV4-39	IGHD3-22	IGHJ5	9	16	23	28
2	2.489110143123833E-4	TGTGCGAGAGTTGGGGGTGGATGGGGCTACTACTACATGGACGTCTGG	CARVGGGWGYYYMDVW	IGHV3-21	IGHD3-16	IGHJ6	9	10	16	26
2	2.489110143123833E-4	TGTGCGAGAGTGGAGGATTACTATGATAGTAGTGGTCTTGACTACTGG	CARVEDYYDSSGLDYW	IGHV3-30	IGHD3-22	IGHJ4	9	16	35	37
2	2.489110143123833E-4	TGTGCGAGAGTGGAGGATTACTATGATAGTAGTGGTCTTGACTACTGG	CARVEDYYDSSGLDYW	IGHV3-21	IGHD3-22	IGHJ4	9	16	35	37
2	2.489110143123833E-4	TGTGCGAGAGTGGAGGATTACTATGATAGTAGTGGTATTGACTACTGG	CARVEDYYDSSGIDYW	IGHV3-21	IGHD3-22	IGHJ4	9	16	35	37
2	2.489110143123833E-4	TGTGCGAGAGCTCGGGGGGGAGCTTACCGGGGCGGTATGGACGTCTGG	CARARGGAYRGGMDVW	IGHV3-30	IGHD1-26	IGHJ6	9	17	23	36
2	2.489110143123833E-4	TGTGCGAGAGCCGATTGTAGTAGTACCACCTGCCCCTTTGACTACTGG	CARADCSSTTCPFDYW	IGHV3-33	IGHD2-2	IGHJ4	9	13	32	35
2	2.489110143123833E-4	TGTGCGAGAGCGGGTTACTATGATAGTAGTGGTTACGGATTCGCCTGG	CARAGYYDSSGYGFAW	IGHV3-21	IGHD3-22	IGHJ5	9	14	34	43
2	2.489110143123833E-4	TGTGCGAGAGGTTTATATAGTGGCTACGAATACTACTTTGACTACTGG	CARGLYSGYEYYFDYW	IGHV3-21	IGHD5-12	IGHJ4	9	14	28	30
2	2.489110143123833E-4	TGTGCGAGAGGCTTTGTAGTACCAGCTCGCTACGGTATGGACGTCTGG	CARGFVVPARYGMDVW	IGHV3-11	IGHD2-2	IGHJ6	9	15	26	36
2	2.489110143123833E-4	TGTGCGAGAGGGGGCTACTGCAGTGGTGACTGCCAGTTCGACCACTGG	CARGGYCSGDCQFDHW	IGHV3-21	IGHD2-21	IGHJ5	9	22	32	35
2	2.489110143123833E-4	TGTGCGAGAGGGGGCGCGCGATTGGAGACCCTCGCCCTTAAATACTGG	CARGGARLETLALKYW	IGHV3-23	IGHD3-3	IGHJ4	6	21	26	42
2	2.489110143123833E-4	TGTGCGAGAGGGGGCGCGCGATTGGAGACCCTCGCCCTTAAATACTGG	CARGGARLETLALKYW	IGHV4-34	IGHD3-3	IGHJ5	10	21	26	44
2	2.489110143123833E-4	TGTGCGAGAGGGGGACCCCCGGTGGTAGCTGGGACTTTGGACTTCTGG	CARGGPPVVAGTLDFW	IGHV4-34	IGHD2-15	IGHJ4	10	20	30	33
2	2.489110143123833E-4	TGTGCGAGAGGGGAGAGATGGCTAAAATCTTGGTACTTCGATGTCTGG	CARGERWLKSWYFDVW	IGHV3-11	IGHD5-24	IGHJ2	9	13	27	30
2	2.489110143123833E-4	TGTGCGAGAGGACGACATAGCAGCGCCTGGTCCCCATCTGACGAATGG	CARGRHSSAWSPSDEW	IGHV3-30	IGHD2-2	IGHJ4	9	15	23	38
2	2.489110143123833E-4	TGTGCGAGAGATTTGGGACATACTGGATACGATTTACTTGACTACTGG	CARDLGHTGYDLLDYW	IGHV3-30	IGHD5-12	IGHJ4	11	15	33	37
2	2.489110143123833E-4	TGTGCGAGAGATTTGGGAGTTGCTTATAGTAGTGGCCTTGACTACTGG	CARDLGVAYSSGLDYW	IGHV3-53	IGHD3-22	IGHJ4	11	25	34	37
2	2.489110143123833E-4	TGTGCGAGAGATCAAGCTATGCCCTACTACTACTACATGGACGTCTGG	CARDQAMPYYYYMDVW	IGHV1-2	IGHD2-2	IGHJ6	12	15	22	23
2	2.489110143123833E-4	TGTGCGAGAGATGGATACGATTTTTGGAGTGGTTATAAGGACGTCTGG	CARDGYDFWSGYKDVW	IGHV3-21	IGHD3-3	IGHJ6	11	15	35	38
2	2.489110143123833E-4	TGTGCGAGAGATGAATGGGAGTTACCGGGGGATGCTTTTGATCTCTGG	CARDEWELPGDAFDLW	IGHV4-4	IGHD4-23	IGHJ3	11	17	25	30
2	2.489110143123833E-4	TGTGCGAGAGATAAGTACGATTTTTGGAGTGGTTATACTGACTACTGG	CARDKYDFWSGYTDYW	IGHV4-31	IGHD3-3	IGHJ4	11	15	35	38
2	2.489110143123833E-4	TGTGCGAGAGACGGATACAGCTATGGTGCCGGGTACTTCCAGCACTGG	CARDGYSYGAGYFQHW	IGHV3-30	IGHD5-18	IGHJ1	10	12	26	33
2	2.489110143123833E-4	TGTGCGAGAATTGAGGGTTCTGGTTATTACTCCTACTTTGACTATTGG	CARIEGSGYYSYFDYW	IGHV3-30	IGHD3-22	IGHJ4	8	20	30	32
2	2.489110143123833E-4	TGTGCGAGAAGCCCTACGGTGGGAACGAAGGATGCTTTTGATATCTGG	CARSPTVGTKDAFDIW	IGHV4-28	IGHD4-23	IGHJ3	9	13	25	30
2	2.489110143123833E-4	TGTGCGAGAAGCACCGGCAGCAGTGGCTGGTCCGCGACTGACTACTGG	CARSTGSSGWSATDYW	IGHV3-20	IGHD6-19	IGHJ4	8	18	30	38
2	2.489110143123833E-4	TGTGCGAGAAGGGGTATGGTCCGACCCTCGCAAATCTTCGACCCCTGG	CARRGMVRPSQIFDPW	IGHV4-28	IGHD3-10	IGHJ5	9	14	19	36
2	2.489110143123833E-4	TGTGCGAAAGATCGGGGCAATGACTACGGTGACCAACTTGACTACTGG	CAKDRGNDYGDQLDYW	IGHV3-23	IGHD4-17	IGHJ4	12	19	32	37
2	2.489110143123833E-4	TGTGCGAAAGAGTTTCTATGGTTCGGGGAGTCTTGCTTTGACTACTGG	CAKEFLWFGESCFDYW	IGHV3-23	IGHD3-10	IGHJ4	10	15	30	35
2	2.489110143123833E-4	TGTGCACGCAGTGAGCCCTCCTTTGGGGGGGGCGCTTTTAATATCTGG	CARSEPSFGGGAFNIW	IGHV2-70	IGHD3-16	IGHJ3	7	21	28	33
2	2.489110143123833E-4	TGTGCACGGATACCTCCGAACTACTACTACTACTACATGGACGTCTGG	CARIPPNYYYYYMDVW	IGHV2-26	IGHD2-15	IGHJ6	12	13	17	19
2	2.489110143123833E-4	TGTGCACGAGTTGTGTGGTCAGGTGGCTCGGGGGAAGCTGACGTCTGG	CARVVWSGGSGEADVW	IGHV2-26	IGHD3-10	IGHJ4	7	23	32	44
2	2.489110143123833E-4	TGTGCACACTACTACGGTGACCACGATCGGGGTTCTTTTGACTACTGG	CAHYYGDHDRGSFDYW	IGHV2-5	IGHD4-17	IGHJ4	8	10	24	36
2	2.489110143123833E-4	TGTGCACACAGACCTGGCGATTTTTGGAGTGGTTATTATGACTACTGG	CAHRPGDFWSGYYDYW	IGHV2-5	IGHD3-3	IGHJ4	12	17	37	38
2	2.489110143123833E-4	TGTGCAACAGCGGGGCAGATCGCCAGACCCGGCTGGTTCGACCCCTGG	CATAGQIARPGWFDPW	IGHV1-24	IGHD6-13	IGHJ5	9	26	31	32
2	2.489110143123833E-4	TGTACTAGTCGAATTATGACGATGTCTGAAGTGGCTGGGGACTACTGG	CTSRIMTMSEVAGDYW	IGHV3-73	IGHD6-19	IGHJ4	7	29	37	39
2	2.489110143123833E-4	TGTGTTAGAGAGTCTGGACAGCAGTGGCTGGGATGGGACCTCTGG	CVRESGQQWLGWDLW	IGHV3-21	IGHD6-19	IGHJ5	10	19	30	36
2	2.489110143123833E-4	TGTGCCAGGGGATTTTACGTTTGGGGGAAGAGCTTTGACTACTGG	CARGFYVWGKSFDYW	IGHV4-31	IGHD3-16	IGHJ4	4	14	27	32
2	2.489110143123833E-4	TGTGCGAGTTCGGTTTTTGGACTGGTTACCTACTTTGACTACTGG	CASSVFGLVTYFDYW	IGHV3-21	IGHD3-3	IGHJ4	7	13	27	29
2	2.489110143123833E-4	TGTGCGAGCACCCCAAGTGATGGCAGCACCCCCTTTGACTCCTGG	CASTPSDGSTPFDSW	IGHV4-39	IGHD3-16	IGHJ4	7	10	15	32
2	2.489110143123833E-4	TGTGCGAGGGGAGGGGGGTTCGGTGAGCCTTCCTTTGACTACTGG	CARGGGFGEPSFDYW	IGHV3-21	IGHD3-10	IGHJ4	7	16	26	32
2	2.489110143123833E-4	TGTGCGAGATCGCACGGTGACACCTACAACTGGTTCGACCCCTGG	CARSHGDTYNWFDPW	IGHV4-55	IGHD4-17	IGHJ5	9	13	20	24
2	2.489110143123833E-4	TGTGCGAGATGTTTAGCAGCAGCTGGTACCCCGTTTGACTCCTGG	CARCLAAAGTPFDSW	IGHV4-39	IGHD6-13	IGHJ5	8	13	28	32
2	2.489110143123833E-4	TGTGCGAGATATGATTTTTGGGTTGACAACTGGTTCGACCCCTGG	CARYDFWVDNWFDPW	IGHV4-39	IGHD3-3	IGHJ5	12	13	20	25
2	2.489110143123833E-4	TGTGCGAGACTTGGAGACTACGGTGACTACAGGTTCGACCCCTGG	CARLGDYGDYRFDPW	IGHV4-39	IGHD4-17	IGHJ5	9	15	29	31
2	2.489110143123833E-4	TGTGCGAGACTGGGGGAGTGGCTGGTACACTCTTTTGACTACTGG	CARLGEWLVHSFDYW	IGHV4-39	IGHD6-19	IGHJ4	9	16	27	33
2	2.489110143123833E-4	TGTGCGAGACAGGATTTTTGGAGTGGTTATTATCTTGACTACTGG	CARQDFWSGYYLDYW	IGHV4-39	IGHD3-3	IGHJ4	10	12	32	34
2	2.489110143123833E-4	TGTGCGAGAGTTGCAATGTCGACAATCTGGATTTTCGACTATTGG	CARVAMSTIWIFDYW	IGHV4-59	IGHD3-3	IGHJ4	9	29	34	36
2	2.489110143123833E-4	TGTGCGAGAGTGTGGTTCGGGGACGATATGGGTTTTGACTACTGG	CARVWFGDDMGFDYW	IGHV3-21	IGHD3-10	IGHJ4	9	12	22	33
2	2.489110143123833E-4	TGTGCGAGAGTAAAGTATAGTGGGAGCTACCATTTTGACCACTGG	CARVKYSGSYHFDHW	IGHV3-53	IGHD1-26	IGHJ4	9	14	29	33
2	2.489110143123833E-4	TGTGCGAGAGCGGCGGGATTCGGGGAGTTAGCCCCTGACCACTGG	CARAAGFGELAPDHW	IGHV3-30	IGHD3-10	IGHJ4	9	18	29	35
2	2.489110143123833E-4	TGTGCGAGAGGCTACGGTGACTACATTCCTAGCTTTGACTACTGG	CARGYGDYIPSFDYW	IGHV4-34	IGHD4-17	IGHJ4	11	12	23	32
2	2.489110143123833E-4	TGTGCGAGAGATGAGCCGGATTACAGTGGGGATTTGGGCTACTGG	CARDEPDYSGDLGYW	IGHV1-18	IGHD7-27	IGHJ4	11	26	32	38
2	2.489110143123833E-4	TGTGCGAACCTTGGGGAGCGCGTAGCAGCTGGACGGAACTACTGG	CANLGERVAAGRNYW	IGHV3-30	IGHD2-2	IGHJ4	6	22	31	37
2	2.489110143123833E-4	TGTGCGAAACCCAGTCCTATGGGTAACGACTACTTTGACTCCTGG	CAKPSPMGNDYFDSW	IGHV3-35	IGHD4-23	IGHJ4	3	21	26	28
2	2.489110143123833E-4	TGTGCGAAACCCAGTCCCATGGGAAACGACTACTTTGACGCCTGG	CAKPSPMGNDYFDAW	IGHV3-21	IGHD3-9	IGHJ4	6	10	15	28
2	2.489110143123833E-4	TGTGCGAAAGTGCCGAACTGGGTGTCTCGATATTTCGACCTCTGG	CAKVPNWVSRYFDLW	IGHV3-53	IGHD7-27	IGHJ2	6	15	21	33
2	2.489110143123833E-4	TGTGCGAAAGTGGCGAACTGGGTGTCTCGAAACTTCGACCTCTGG	CAKVANWVSRNFDLW	IGHV1-18	IGHD7-27	IGHJ2	6	15	21	31
2	2.489110143123833E-4	TGTGCGAAAGTGGCGAACTGGGTGTCTCGAAACTTCGACCTCTGG	CAKVANWVSRNFDLW	IGHV3-60	IGHD7-27	IGHJ2	9	15	21	31
2	2.489110143123833E-4	TGTGCGAAAGCCGACCAGTTCCCGGGAAACGGTATGGACGTCTGG	CAKADQFPGNGMDVW	IGHV3-33	IGHD1-20	IGHJ6	6	14	19	33
2	2.489110143123833E-4	TGTGCGAAAGGGGGTGGGGGGCCGAGGCTCCTCTTAGACTACTGG	CAKGGGGPRLLLDYW	IGHV3-30	IGHD3-16	IGHJ4	6	14	19	32
2	2.489110143123833E-4	TGTGCGAAAGATCTCCATTTTTGGCCGAACTGGTTCGACCCCTGG	CAKDLHFWPNWFDPW	IGHV3-23	IGHD3-3	IGHJ5	13	16	23	27
2	2.489110143123833E-4	TGTGCGAAAGATACGACTTTCCAGGACGGTGCTTTTGATATCTGG	CAKDTTFQDGAFDIW	IGHV3-30	IGHD1-1	IGHJ3	11	18	23	29
2	2.489110143123833E-4	TGTGCGAAAGAAGCAAGCAGTGGCTGGTACTACTTTGACTACTGG	CAKEASSGWYYFDYW	IGHV3-30	IGHD6-19	IGHJ4	10	15	25	26
2	2.489110143123833E-4	TGTGCACGGATACCCGACTTGGTGGGCCACTACTTTGACTACTGG	CARIPDLVGHYFDYW	IGHV2-26	IGHD2-15	IGHJ4	12	19	24	28
2	2.489110143123833E-4	TGTGCACACAAATGGGGCTGGAACTCGGCGGCCTTCGACCCCTGG	CAHKWGWNSAAFDPW	IGHV2-5	IGHD1-7	IGHJ5	9	17	24	33
2	2.489110143123833E-4	TGTGCAAGAGAGTGGATGGTGGTAACTCCAGCTTTTGACTACTGG	CAREWMVVTPAFDYW	IGHV3-13	IGHD4-23	IGHJ4	10	17	28	33
2	2.489110143123833E-4	TGTGCAAAAGATATAGGGGAGAGTGGGAGTATATTTGACTACTGG	CAKDIGESGSIFDYW	IGHV3-9	IGHD1-26	IGHJ4	14	21	28	33
2	2.489110143123833E-4	TGTGCAAAAGATAAGGCTCAATGGGAACTATTCCCTGATTACTGG	CAKDKAQWELFPDYW	IGHV3-43	IGHD1-7	IGHJ4	12	23	29	35
2	2.489110143123833E-4	TGTACTAGACACGATTTTTGGAGTGGTTACTACTTTGACTACTGG	CTRHDFWSGYYFDYW	IGHV3-49	IGHD3-3	IGHJ4	8	10	26	27
2	2.489110143123833E-4	TGTACTAGAGGCGATTTTTGGAGTGCTTATTATATGGACTGCTGG	CTRGDFWSAYYMDCW	IGHV3-49	IGHD3-3	IGHJ4	9	11	33	36
2	2.489110143123833E-4	TGTGTGCGAGACATCGTTGGAGTGTCTGGCCACGACCACTGG	CVRDIVGVSGHDHW	IGHV1-2	IGHD3-3	IGHJ5	10	16	23	32
2	2.489110143123833E-4	TGTGTGAGACATGGATCTCTCTACGGTTGGGGCTCTGCCTGG	CVRHGSLYGWGSAW	IGHV5-10-1	IGHD5-24	IGHJ5	12	17	24	37
2	2.489110143123833E-4	TGTGTACGACAGGAATGGGAGTTTAATTACTTTGACTATTGG	CVRQEWEFNYFDYW	IGHV3-74	IGHD3-10	IGHJ4	3	16	22	27
2	2.489110143123833E-4	TGTGCCTCTGGGGGGGCTGCCGATGATGCTTTTGATATCTGG	CASGGAADDAFDIW	IGHV3-43	IGHD3-16	IGHJ3	4	8	13	22
2	2.489110143123833E-4	TGTGCCTGCCAGACACGAGAATACGGTGATCTCGACTACTGG	CACQTREYGDLDYW	IGHV3-21	IGHD4-17	IGHJ4	4	21	28	33
2	2.489110143123833E-4	TGTGCGCGAGACATCGTTGGAGTGTCTGGCCACGACTCCTGG	CARDIVGVSGHDSW	IGHV1-24	IGHD3-3	IGHJ5	4	16	23	32
2	2.489110143123833E-4	TGTGCGGGAGCTACCTTCTATGGTTCAGACTTTGACTACTGG	CAGATFYGSDFDYW	IGHV3-30	IGHD3-10	IGHJ4	9	17	25	28
2	2.489110143123833E-4	TGTGCGAGTGGGTTCGACGTGGATACAGGACGTGACTACTGG	CASGFDVDTGRDYW	IGHV4-59	IGHD5-18	IGHJ4	7	16	27	32
2	2.489110143123833E-4	TGTGCGAGCCTCGGGGGCAGCAGCTGGCATTTTGACTACTGG	CASLGGSSWHFDYW	IGHV3-21	IGHD6-13	IGHJ4	7	16	26	30
2	2.489110143123833E-4	TGTGCGAGGCCGGGTATAGCAGCAGCTGGTATGGACTACTGG	CARPGIAAAGMDYW	IGHV3-30	IGHD6-13	IGHJ4	7	9	30	33
2	2.489110143123833E-4	TGTGCGAGGGACATCGTTGGAGTGTCTGGCCACGACCACTGG	CARDIVGVSGHDHW	IGHV1-67	IGHD3-3	IGHJ5	7	16	23	32
2	2.489110143123833E-4	TGTGCGAGGATGGCTACGAGTAACCCCAGCTTTGACTACTGG	CARMATSNPSFDYW	IGHV3-21	IGHD5-12	IGHJ4	7	10	18	29
2	2.489110143123833E-4	TGTGCGAGGATAGTAGTGGCCTACAACTGGTTCGACCCCTGG	CARIVVAYNWFDPW	IGHV4-4	IGHD3-22	IGHJ5	7	8	18	21
2	2.489110143123833E-4	TGTGCGAGATCTATGATAGTATATCTAGGGGTGGACGTCTGG	CARSMIVYLGVDVW	IGHV3-11	IGHD3-22	IGHJ6	8	10	20	31
2	2.489110143123833E-4	TGTGCGAGATCTATGATAGTATATCTAGGGGTGGACGTCTGG	CARSMIVYLGVDVW	IGHV3-21	IGHD3-22	IGHJ6	8	10	20	31
2	2.489110143123833E-4	TGTGCGAGATATTATTCCGGTGACTCCCACCTTGACTACTGG	CARYYSGDSHLDYW	IGHV4-55	IGHD2-21	IGHJ4	11	12	19	31
2	2.489110143123833E-4	TGTGCGAGACATCAAGATTACCCACTCCGATTTGACTACTGG	CARHQDYPLRFDYW	IGHV4-39	IGHD3-3	IGHJ4	11	21	27	30
2	2.489110143123833E-4	TGTGCGAGAGTTTGGCTCTCGGGGGATGCTTTTGATATCTGG	CARVWLSGDAFDIW	IGHV4-31	IGHD3-10	IGHJ3	9	18	23	24
2	2.489110143123833E-4	TGTGCGAGAGTTGATCCTAGTGGTCCAACCCTTGACAACTGG	CARVDPSGPTLDNW	IGHV4-4	IGHD2-15	IGHJ4	9	13	19	31
2	2.489110143123833E-4	TGTGCGAGAGTCCCTAGCAGCAGCTGGACCTTTGACTACTGG	CARVPSSSWTFDYW	IGHV3-33	IGHD6-13	IGHJ4	9	14	26	29
2	2.489110143123833E-4	TGTGCGAGAGTCGGGGGCAGCAGCTGGTATTTTGACTACTGG	CARVGGSSWYFDYW	IGHV3-21	IGHD6-13	IGHJ4	9	16	28	30
2	2.489110143123833E-4	TGTGCGAGAGCTACCTTCTATGGTTCAGACTTTGACTACTGG	CARATFYGSDFDYW	IGHV3-64	IGHD3-10	IGHJ4	9	17	25	28
2	2.489110143123833E-4	TGTGCGAGAGCCACTGGAGGCAATGATTTTTTTGATGTCTGG	CARATGGNDFFDVW	IGHV5-51	IGHD6-19	IGHJ3	8	9	15	22
2	2.489110143123833E-4	TGTGCGAGAGGGGTTGGATACGAAAACTGCTTCGACTCCTGG	CARGVGYENCFDSW	IGHV3-11	IGHD5-18	IGHJ5	9	14	20	24
2	2.489110143123833E-4	TGTGCGAGAGGGGTTGGATACGAAAACTGCTTCGACTCCTGG	CARGVGYENCFDSW	IGHV3-21	IGHD5-18	IGHJ5	9	14	20	24
2	2.489110143123833E-4	TGTGCGAGAGATTGTAGTAGTACCAGCTGCCATCTCTACTGG	CARDCSSTSCHLYW	IGHV4-31	IGHD2-2	IGHJ4	11	12	29	35
2	2.489110143123833E-4	TGTGCGAGAGATTGTAGTAGTACCAGCTGCCATCTCTACTGG	CARDCSSTSCHLYW	IGHV3-33	IGHD2-2	IGHJ4	11	12	29	35
2	2.489110143123833E-4	TGTGCGAGAGATCGTTCGTATCGGGGGTCCTTTGACTACTGG	CARDRSYRGSFDYW	IGHV1-18	IGHD3-10	IGHJ4	12	20	25	29
2	2.489110143123833E-4	TGTGCGAGAGACGTCGTTGGAGTGTCTGGCCACGACCACTGG	CARDVVGVSGHDHW	IGHV5-10-1	IGHD1-1	IGHJ5	8	9	17	32
2	2.489110143123833E-4	TGTGCGAGAGACGAGGGCAGCTGGTACGGTGTGGACGTCTGG	CARDEGSWYGVDVW	IGHV3-48	IGHD6-13	IGHJ6	10	16	27	31
2	2.489110143123833E-4	TGTGCGAGAGACATCGTTGGAGTGTCTGGCCACGACCACTGG	CARDIVGVSGHDHW	IGHV1-18	IGHD3-3	IGHJ1	10	16	23	36
2	2.489110143123833E-4	TGTGCGAGAGACATCGTTGGAGTGTCTGGCCACGACCACTGG	CARDIVGVSGHDHW	IGHV3-20	IGHD3-3	IGHJ5	10	16	23	32
2	2.489110143123833E-4	TGTGCGAGAGACAGCGTTGGGGTGTCTGGCCACGACCGCTGG	CARDSVGVSGHDRW	IGHV1-2	IGHD3-16	IGHJ5	10	16	21	32
2	2.489110143123833E-4	TGTGCGAGAGAGAATTATGGCTGGAATGGGCTTGACTATTGG	CARENYGWNGLDYW	IGHV1-18	IGHD6-19	IGHJ4	10	17	23	31
2	2.489110143123833E-4	TGTGCGAGAATTCCCGATTTTAAACTGGGGACCCCCTACTGG	CARIPDFKLGTPYW	IGHV4-28	IGHD7-27	IGHJ4	9	22	34	35
2	2.489110143123833E-4	TGTGCGAGAACAGTCCTCCCTTACTACGTTATGGACGTCTGG	CARTVLPYYVMDVW	IGHV3-21	IGHD3-22	IGHJ6	8	20	28	30
2	2.489110143123833E-4	TGTGCGAAAGGAGGTGGCGTGGGGGGCTGGTTCGACCCCTGG	CAKGGGVGGWFDPW	IGHV3-23	IGHD3-16	IGHJ5	9	19	24	26
2	2.489110143123833E-4	TGTGCGAAAGATCCTTGCGGACGGGGCTGTTCTCTTGACTGG	CAKDPCGRGCSLDW	IGHV3-23	IGHD6-6	IGHJ4	12	17	22	37
2	2.489110143123833E-4	TGTGCGAAAGAATTGGATGGGCAGTGGCTGCCTGACTACTGG	CAKELDGQWLPDYW	IGHV3-30	IGHD6-19	IGHJ4	10	20	29	32
2	2.489110143123833E-4	TGTGCGAAAGAATTGGATGGGCAGTGGCTGCCTGACTACTGG	CAKELDGQWLPDYW	IGHV3-60	IGHD6-19	IGHJ4	10	20	29	32
2	2.489110143123833E-4	TGTGCGAAAGAATTGGATGGGCAGTGGCTGCCTGACTACTGG	CAKELDGQWLPDYW	IGHV3-48	IGHD6-19	IGHJ4	10	20	29	32
2	2.489110143123833E-4	TGTGCACGCGACGGATATTACTCCGCCTACTTTGACTACTGG	CARDGYYSAYFDYW	IGHV2-5	IGHD2-15	IGHJ4	6	12	18	26
2	2.489110143123833E-4	TGTGCACACAGAACCCTTCTTTGGGGCTTCTTTGACTACTGG	CAHRTLLWGFFDYW	IGHV2-5	IGHD3-16	IGHJ4	11	19	25	29
2	2.489110143123833E-4	TGTGCAAAAGATGGAGGCTATGGTTGGGATTTTGACTACTGG	CAKDGGYGWDFDYW	IGHV3-43	IGHD5-18	IGHJ4	11	16	24	30
2	2.489110143123833E-4	TGTATGACCGGGGCAACTGGAACGAACATGCATGACTATTGG	CMTGATGTNMHDYW	IGHV1-18	IGHD1-1	IGHJ4	2	6	24	32
2	2.489110143123833E-4	TGTATGACCGGGGCAACTGGAACGAACATGCATGACTATTGG	CMTGATGTNMHDYW	IGHV1-24	IGHD1-1	IGHJ4	2	6	24	32
2	2.489110143123833E-4	TGTATGACCGGGGCAACTGGAACGAACATGCATGACTATTGG	CMTGATGTNMHDYW	IGHV1-46	IGHD1-1	IGHJ4	2	6	24	32
2	2.489110143123833E-4	TGTACTAGAGATGATTTTTGGAGTGGTTACTATGACTACTGG	CTRDDFWSGYYDYW	IGHV3-49	IGHD3-3	IGHJ4	11	12	26	27
2	2.489110143123833E-4	TGTACTAGAGACGATTTTTGGAGTGGTTATTATGGCTACTGG	CTRDDFWSGYYGYW	IGHV3-49	IGHD3-3	IGHJ4	10	11	32	35
2	2.489110143123833E-4	TGTACTAGAGACGATTTTTGGAGTGGCTACTTTGACTACTGG	CTRDDFWSGYFDYW	IGHV3-49	IGHD3-3	IGHJ4	10	11	25	26
2	2.489110143123833E-4	TGTACTAGAGAGGATTTTTGGAGTGGTTATTTTGACTACTGG	CTREDFWSGYFDYW	IGHV3-49	IGHD3-3	IGHJ4	10	12	29	30
2	2.489110143123833E-4	TGTACGAGGGACATCGTTGGAGTGTCTGGCCACGACCACTGG	CTRDIVGVSGHDHW	IGHV1-2	IGHD3-3	IGHJ5	7	16	23	32
2	2.489110143123833E-4	TGTGTGAAAGTGTTGGGATCGGGGACTCTTGATATCTGG	CVKVLGSGTLDIW	IGHV3-30	IGHD3-10	IGHJ3	3	18	24	28
2	2.489110143123833E-4	TGTGTGAAAGTGTTGGGATCGGGGACTCTTGATATCTGG	CVKVLGSGTLDIW	IGHV3-60	IGHD3-10	IGHJ3	9	18	24	28
2	2.489110143123833E-4	TGTGCGAGCTTGTTCCGATATAGTGGCTACGCGGGCTGG	CASLFRYSGYAGW	IGHV3-30	IGHD5-12	IGHJ4	7	16	30	35
2	2.489110143123833E-4	TGTGCGAGATTATGGGGGGCCAACTGGTTCGACCCCTGG	CARLWGANWFDPW	IGHV1-3	IGHD3-16	IGHJ5	8	12	17	20
2	2.489110143123833E-4	TGTGCGAGACGGGATTCGACCCAAGCAATTGACTACTGG	CARRDSTQAIDYW	IGHV5-10-1	IGHD3-16	IGHJ4	9	19	23	28
2	2.489110143123833E-4	TGTGCGAGACGGATTGAAGGGTATGCTTTTGATATCTGG	CARRIEGYAFDIW	IGHV4-39	.	IGHJ3	9	-1	-1	22
2	2.489110143123833E-4	TGTGCGAGACAGACTGGGGCAGACTGGTTCGACCCCTGG	CARQTGADWFDPW	IGHV4-39	IGHD7-27	IGHJ5	10	12	18	22
2	2.489110143123833E-4	TGTGCGAGAGATCAGGATGAAAGGTACTTTGACTACTGG	CARDQDERYFDYW	IGHV4-4	IGHD2-15	IGHJ4	12	13	17	24
2	2.489110143123833E-4	TGTGCGAGAGATGAGTGGGTTGCCCCCTTTGACTACTGG	CARDEWVAPFDYW	IGHV4-31	IGHD1-26	IGHJ4	11	13	18	26
2	2.489110143123833E-4	TGTGCGAGAGAGAGGACAGTAACATGGTTCGACCCCTGG	CARERTVTWFDPW	IGHV3-21	IGHD4-11	IGHJ5	10	15	22	24
2	2.489110143123833E-4	TGTGCGAGAGAATGGCTACAGTGTTCCTTTGACTACTGG	CAREWLQCSFDYW	IGHV3-11	IGHD5-24	IGHJ4	10	11	19	26
2	2.489110143123833E-4	TGTGCGAGAGAAGTGGCGGGGGGGGCGTTCGACCCCTGG	CAREVAGGAFDPW	IGHV3-21	IGHD5-12	IGHJ5	10	11	16	26
2	2.489110143123833E-4	TGTGCGAGAAGCAGCTATGGCCTTTTCTTCGGCTACTGG	CARSSYGLFFGYW	IGHV3-21	IGHD5-18	IGHJ4	8	11	19	32
2	2.489110143123833E-4	TGTGCGAAAGTCTTCGGTTCGGGGACTATCGACTACTGG	CAKVFGSGTIDYW	IGHV3-30	IGHD3-10	IGHJ4	6	15	24	30
2	2.489110143123833E-4	TGTGCGAAAGATCCTGGGAGCTACTTTGTGGACTACTGG	CAKDPGSYFVDYW	IGHV3-23	IGHD1-26	IGHJ4	12	14	24	30
2	2.489110143123833E-4	TGTGCACACAGACATCCTTACTACTACATGGACGTCTGG	CAHRHPYYYMDVW	IGHV2-5	IGHD2-15	IGHJ6	12	13	17	18
2	2.489110143123833E-4	TGTACTAAAGATGGCTATATAAGTGCCCTTGATTACTGG	CTKDGYISALDYW	IGHV3-15	IGHD2-8	IGHJ4	11	13	18	28
2	2.489110143123833E-4	TGTGCGACTGGGGGTGGCTGGTACCAACCCTACTGG	CATGGGWYQPYW	IGHV3-30	IGHD6-19	IGHJ4	6	13	23	29
2	2.489110143123833E-4	TGTGCGAGTGGAGGATATACTGTGCTTGACTACTGG	CASGGYTVLDYW	IGHV3-11	IGHD2-15	IGHJ4	7	11	17	25
2	2.489110143123833E-4	TGTGCGAGAGTTCAGTGGCTACGACTTGACTACTGG	CARVQWLRLDYW	IGHV1-18	IGHD5-12	IGHJ4	9	13	23	25
2	2.489110143123833E-4	TGTGCGAGAGATTTCGGGGGAGGCCTTGACTACTGG	CARDFGGGLDYW	IGHV3-30	IGHD3-10	IGHJ4	11	12	18	25
2	2.489110143123833E-4	TGTGCGAGAGATTTCGGAAACGCTTTTGATATCTGG	CARDFGNAFDIW	IGHV3-30	IGHD1-14	IGHJ3	11	14	18	21
2	2.489110143123833E-4	TGTGCGAGAGATTTGGGGGGCTACTTTGACTACTGG	CARDLGGYFDYW	IGHV3-30	IGHD3-16	IGHJ4	11	12	18	20
2	2.489110143123833E-4	TGTGCGAGAGATCTCGGGGGCTACTTTGACTACTGG	CARDLGGYFDYW	IGHV3-30	IGHD3-16	IGHJ4	14	15	19	20
2	2.489110143123833E-4	TGTGCGAGAGATCTAGGTGGTTACTCTGACTACTGG	CARDLGGYSDYW	IGHV3-30	IGHD2-15	IGHJ4	13	15	20	21
2	2.489110143123833E-4	TGTGCGAGAGATCTAGGTGGTTACTCTGACTACTGG	CARDLGGYSDYW	IGHV3-33	IGHD2-15	IGHJ4	13	15	20	21
2	2.489110143123833E-4	TGTGCGAGAGATGGGGGGGGCTGGTTCGACCCCTGG	CARDGGGWFDPW	IGHV3-30	IGHD3-16	IGHJ5	11	12	16	20
2	2.489110143123833E-4	TGTGCGAGAGATGGAGGAAACTGGTTCGACCCCTGG	CARDGGNWFDPW	IGHV4-31	.	IGHJ5	11	-1	-1	18
2	2.489110143123833E-4	TGTGCGAGAGACCGGGGGGACTGGCTCGACCCCTGG	CARDRGDWLDPW	IGHV4-59	IGHD3-10	IGHJ5	10	12	16	19
2	2.489110143123833E-4	TGTGCGAAAGATCAGGGTGGGAGCCTTGGGTACTGG	CAKDQGGSLGYW	IGHV3-23	IGHD1-26	IGHJ4	12	16	23	30
2	2.489110143123833E-4	TGTGCAAGAGATGTCAGTCCTGTCTTCGACCCCTGG	CARDVSPVFDPW	IGHV3-74	IGHD2-21	IGHJ5	11	14	18	24
2	2.489110143123833E-4	TGTGCGAGAGGAGACAGTAACTACAACTACTGG	CARGDSNYNYW	IGHV1-18	IGHD4-11	IGHJ4	9	13	23	25
2	2.489110143123833E-4	TGTGCGAGAATGGGTGCTGCTTTTGATATCTGG	CARMGAAFDIW	IGHV4-39	.	IGHJ3	8	-1	-1	17
2	2.489110143123833E-4	TGTGAGTTGTCAGCAGCCCCGAGAGACTACTGG	CELSAAPRDYW	IGHV3-21	IGHD6-13	IGHJ4	3	10	16	24
2	2.489110143123833E-4	TGCGCGAGAGGATTCCCGGTGTTTGTTGACTGG	CARGFPVFVDW	IGHV4-31	IGHD1-7	IGHJ4	9	15	19	28
2	2.489110143123833E-4	TGTGTGAGACATTCTATCTTTGACTATTGG	CVRHSIFDYW	IGHV5-10-1	.	IGHJ4	11	-1	-1	17
2	2.489110143123833E-4	TGTGCGAGGGGGAACGACGAAGACTACTGG	CARGNDEDYW	IGHV3-21	IGHD1-1	IGHJ4	7	10	18	21
2	2.489110143123833E-4	TGTGCGAGACTGTACGGTCGAGGCTACTGG	CARLYGRGYW	IGHV3-21	IGHD4-17	IGHJ4	8	12	17	23
2	2.489110143123833E-4	TGTGCGATGAGGGACTTTGACTACTGG	CAMRDFDYW	IGHV1-3	.	IGHJ4	6	-1	-1	13
2	2.489110143123833E-4	TGTGCGATGAGGGACTTTGACTACTGG	CAMRDFDYW	IGHV3-64	.	IGHJ4	6	-1	-1	13
2	2.489110143123833E-4	TGTGCGAGAGGATTTGACTACTGG	CARGFDYW	IGHV4-59	.	IGHJ4	9	-1	-1	12
1	1.2445550715619165E-4	TGTGCGAGAGCCCCAAGTAGGAATCGTGTTCCTACGATTTTTGGAGTGGTTACGAACAACTCCCCAAACTGGTTCGACCCCTGG	CARAPSRNRVPTIFGVVTNNSPNWFDPW	IGHV3-30	IGHD3-3	IGHJ5	9	32	51	66
1	1.2445550715619165E-4	TGTGCGAGAGCCAAAGCAGTATGGGGAGGGTGGGAGCTACTAGCCCCTCGAACACCGTACAAACATGATGCTTTTGATATCTGG	CARAKAVWGGWELLAPRTPYKHDAFDIW	IGHV4-34	IGHD1-26	IGHJ3	9	29	41	63
1	1.2445550715619165E-4	TGTGCGAGAGACTGTAACGATTTTTGGAGTGGTTATTATACAGGCGGGGGGTTCGGCTACTACTACTACTACATGGACGTCTGG	CARDCNDFWSGYYTGGGFGYYYYYMDVW	IGHV3-33	IGHD3-3	IGHJ6	10	16	40	56
1	1.2445550715619165E-4	TGTGCGAGAGATCTGGGGGTACAATCCGACAGCAGCAGCTGGTGGGGTGGGGTATACTACTACTACGGTATGGACGTCTGG	CARDLGVQSDSSSWWGGVYYYYGMDVW	IGHV4-31	IGHD6-13	IGHJ6	13	30	42	54
1	1.2445550715619165E-4	TGTGCGAGAGATCAATATCTACCGTGGGATATTGTAGTGGTGGTAGCTGCTACGGGGGCTATAGACGCTTTTGATATCTGG	CARDQYLPWDIVVVVAATGAIDAFDIW	IGHV4-31	IGHD2-15	IGHJ3	12	26	52	66
1	1.2445550715619165E-4	TGTGCGAGAGATCAATATCTACCGTGGGATATTGTAGTGGTGGTAGCTGCTACGGGGGCTATAGACACTTTTGATATCTGG	CARDQYLPWDIVVVVAATGAIDTFDIW	IGHV3-53	IGHD2-15	IGHJ3	12	26	52	67
1	1.2445550715619165E-4	TGTGCGAGAGATGCTATGTACGGGGGAATAACGATTTTTGGAGTGGTTAAGAGTAGGGCTGAGGACTACATGGACGTCTGG	CARDAMYGGITIFGVVKSRAEDYMDVW	IGHV4-31	IGHD3-3	IGHJ6	11	30	48	64
1	1.2445550715619165E-4	TGTGCGAGAGATATTGCGCCTGAACCCGGGTGGAACGGTGACTACGAAGGCTACTACTACTACTACGGTATGGACGTCTGG	CARDIAPEPGWNGDYEGYYYYYGMDVW	IGHV3-64	IGHD4-17	IGHJ6	11	34	45	51
1	1.2445550715619165E-4	TGTGCGAAGACGGCACTTTGGAAATACTGCTATAGTACCAGTTGCCCCGACTCCCCCACAAGTTTCTACATGGACGTCTGG	CAKTALWKYCYSTSCPDSPTSFYMDVW	IGHV3-23	IGHD2-2	IGHJ6	7	32	44	65
1	1.2445550715619165E-4	TGTGCGAAAGCGATCTCCACATATTGTGGAGGAGCCTGCTATTCATGGAGTGGGTCTGGTGGATATGATATTGACTCCTGG	CAKAISTYCGGACYSWSGSGGYDIDSW	IGHV3-64	IGHD2-21	IGHJ4	6	19	43	70
1	1.2445550715619165E-4	TGTGCGACGACGCCTCTACGATTTTTGGAGTGGTTATCACCCAACCAAGACTACTACTACTACTACATGGACGTCTGG	CATTPLRFLEWLSPNQDYYYYYMDVW	IGHV1-8	IGHD3-3	IGHJ6	16	17	36	49
1	1.2445550715619165E-4	TGTGCGAGCGCCTCGTCCCTGAGGGAGGATAGCAGCAGCTGGTATGGATACTACTACTACTACGGTATGGACGTCTGG	CASASSLREDSSSWYGYYYYYGMDVW	IGHV3-30	IGHD6-13	IGHJ6	7	28	43	48
1	1.2445550715619165E-4	TGTGCGAGCGCCTCGTCCCTGAGGGAGGATAGCAGCAGCTGGTATGGATACTACTACTACTACGGTATGGACGTCTGG	CASASSLREDSSSWYGYYYYYGMDVW	IGHV4-4	IGHD6-13	IGHJ6	7	28	43	48
1	1.2445550715619165E-4	TGTGCGAGACTGGGACGGGGTGGTTATTACTATGATAGTAGTGGTTATTATACCCCCCATGATGCTTTTGATATCTGG	CARLGRGGYYYDSSGYYTPHDAFDIW	IGHV3-11	IGHD3-22	IGHJ3	8	24	49	57
1	1.2445550715619165E-4	TGTGCGAGACTGGGACGGGGTGGTTATTACTATGATAGTAGTGGTTATTATACCCCCCATGATGCTTTTGATATCTGG	CARLGRGGYYYDSSGYYTPHDAFDIW	IGHV5-10-1	IGHD3-22	IGHJ3	9	24	49	57
1	1.2445550715619165E-4	TGTGCGAGAGATGTAGTCCTGTATAGCAGCAGCTGGCCACTGGGGGGTTACTACTACTACTACGGTATGGACGTCTGG	CARDVVLYSSSWPLGGYYYYYGMDVW	IGHV4-31	IGHD6-13	IGHJ6	11	20	35	47
1	1.2445550715619165E-4	TGTGCGAGAGATGCCCCCCCGGATATTGTAGTAGTACCAGCTGCCCCCTACTACTACTACTACTACATGGACGTCTGG	CARDAPPDIVVVPAAPYYYYYYMDVW	IGHV4-31	IGHD2-2	IGHJ6	11	20	43	48
1	1.2445550715619165E-4	TGTGCGAAAGATTTCGGGAGGGCTTACTATGGTTCGGGGAGTTATTACGACTACTACTACTACGGTATGGACGTCTGG	CAKDFGRAYYGSGSYYDYYYYGMDVW	IGHV3-60	IGHD3-10	IGHJ6	11	23	46	49
1	1.2445550715619165E-4	TGTGCGAAAGATGGTAGGGAAGATTACGATTTTTGGAGTGGTTATTATAAGGACTACTACTACGGTATGGACGTCTGG	CAKDGREDYDFWSGYYKDYYYGMDVW	IGHV3-48	IGHD3-3	IGHJ6	11	22	48	52
1	1.2445550715619165E-4	TGCGCCAGGTTACATTCCTTTCATTATGACGCGGGGAGCCATGATAAGGGCCACTATTTCTATTACATGGACGTCTGG	CARLHSFHYDAGSHDKGHYFYYMDVW	IGHV3-38	IGHD3-10	IGHJ6	7	31	37	52
1	1.2445550715619165E-4	TGTGCGAGGGCCCGGCGGGAAATTAATATGATAGTAGTAGTTATTACTAGTTACTACCAATACATGGACGTCTGG	CARARREINMIVVVITSYYQYMDVW	IGHV4-4	IGHD3-22	IGHJ6	7	21	30	31
1	1.2445550715619165E-4	TGTGCGAGGGCCCGGAGGGAAATTAATATGATAGTACTAGTTATTACTAGTTACTCCCAATACATGGACGTCTGG	CARARREINMIVLVITSYSQYMDVW	IGHV4-4	IGHD3-22	IGHJ6	7	21	35	41
1	1.2445550715619165E-4	TGTGCGAGAGGCTTTCGCGGGGTTCGGGGAGTTATTATAACGTTTCCCTACTACTACTACTACATGGACGTCTGG	CARGFRGVRGVIITFPYYYYYMDVW	IGHV1-8	IGHD3-10	IGHJ6	11	20	43	47
1	1.2445550715619165E-4	TGTGCGAGAGGCTGTAAGATGGTTCGGGGAGTTATTATAACAAAATACTACTACTACTACTACATGGACGTCTGG	CARGCKMVRGVIITKYYYYYYMDVW	IGHV1-8	IGHD3-10	IGHJ6	11	18	40	45
1	1.2445550715619165E-4	TGTGCGAGAGGCCCCCCCATCGCGATTACGATTTTTGGAGTGGTTATTATTGGGGGGATCTGGTTCGACCCCTGG	CARGPPIAITIFGVVIIGGIWFDPW	IGHV1-8	IGHD3-3	IGHJ5	12	24	49	59
1	1.2445550715619165E-4	TGTGCGAGAGATTCCCCACGTATTACTATGATAGTAGTGGTTACCGACTACTACTACTACGGTATGGACGTCTGG	CARDSPRITMIVVVTDYYYYGMDVW	IGHV4-31	IGHD3-22	IGHJ6	11	17	42	46
1	1.2445550715619165E-4	TGTGCGAGAGATTCGGCCCCCCTACATTGTACTAGTACCAATTGCTACCGCGGGGCCAAGTGGTTCGACCCCTGG	CARDSAPLHCTSTNCYRGAKWFDPW	IGHV3-33	IGHD2-2	IGHJ5	11	25	46	56
1	1.2445550715619165E-4	TGTGCGAGAGATCGGGGGGCTATTACTGTGGTGTTAATTGCTTTTTTTTCCTCGGGTGGCGCTTTTGATATCTGG	CARDRGAITVVLIAFFSSGGAFDIW	IGHV4-31	IGHD3-10	IGHJ3	12	20	31	60
1	1.2445550715619165E-4	TGTGCGAGAGAGTCCATCGATACACGTTTGGGGGAGTTTATAAGTAGGCCTCTCTACTACGGTATGGACGTCTGG	CARESIDTRLGEFISRPLYYGMDVW	IGHV4-31	IGHD3-16	IGHJ6	10	23	37	53
1	1.2445550715619165E-4	TGTGCGAGAGAGGGGAGAGGGGACGACTATGATTACGTTTGGGGGAGTTATCGTTATACCGGTTTGGGCAACTGG	CAREGRGDDYDYVWGSYRYTGLGNW	IGHV4-31	IGHD3-16	IGHJ4	10	27	62	70
1	1.2445550715619165E-4	TGTGCGAGAGAGACCCTCGGCGACCAGTTTTACGATTTTTGGAGTGGTTATGAAAGAAAGGCCATGGACGTCTGG	CARETLGDQFYDFWSGYERKAMDVW	IGHV4-28	IGHD3-3	IGHJ6	8	29	50	62
1	1.2445550715619165E-4	TGTGCGAGAGAACACCCTCCTCCTACTGTTGTATCACCGGCTACCACCTACTACTACTACTACATGGACGTCTGG	CAREHPPPTVVSPATTYYYYYMDVW	IGHV4-31	IGHD2-15	IGHJ6	10	39	46	47
1	1.2445550715619165E-4	TGTGCGAGAGAAGGGGGGGGATATTGTAGTGGTGGTAGCTGCTACCTACAACCCACTTACGGTATGGACGTCTGG	CAREGGGYCSGGSCYLQPTYGMDVW	IGHV3-66	IGHD2-15	IGHJ6	10	18	44	63
1	1.2445550715619165E-4	TGTGCAAGAGGAAAACGAGGTCATTTTGACTGGTTATTTAAGTCTGATGGGGACTACTACGGTATGGACGTCTGG	CARGKRGHFDWLFKSDGDYYGMDVW	IGHV3-13	IGHD3-9	IGHJ6	9	22	37	52
1	1.2445550715619165E-4	TGTGCCAGGGCCCCACACATGGTGATTTTTGGACCTACACTCTCTTTGGGGGGCTACTACATGGACGTCTGG	CARAPHMVIFGPTLSLGGYYMDVW	IGHV4-30-2	IGHD3-3	IGHJ6	7	23	32	53
1	1.2445550715619165E-4	TGTGCGCGGGAAAGTGGACAAATAAATTTTGTTGTGGTTCCATCTGCTACATTCAATTGGTTCGACCCCTGG	CARESGQINFVVVPSATFNWFDPW	IGHV3-47	IGHD2-2	IGHJ5	4	28	48	53
1	1.2445550715619165E-4	TGTGCGCGGGAAAGTGGACAAATAAATTTTGTTGTGGTTCCATCTGCTACATTCAATTGGTTCGACCCCTGG	CARESGQINFVVVPSATFNWFDPW	IGHV3-66	IGHD2-2	IGHJ5	5	28	48	53
1	1.2445550715619165E-4	TGTGCGAGTCAAGGAATGAGTACGGTTACGATTTTTGGAGTGGTTGTGTGGTCCAACTGGTTCGACCCCTGG	CASQGMSTVTIFGVVVWSNWFDPW	IGHV4-4	IGHD3-3	IGHJ5	7	25	44	53
1	1.2445550715619165E-4	TGTGCGAGTGACCCGGCTCGGGATCATTTTGATAGCAGTGGTTATCACCTTGGGTATGGTATGGACGTCTGG	CASDPARDHFDSSGYHLGYGMDVW	IGHV4-31	IGHD3-22	IGHJ6	7	29	44	60
1	1.2445550715619165E-4	TGTGCGAGCGGACGAACCCTCTCTAGGTATAGCAGTGGCTGGTACCACTACTACTACGGTATGGACGTCTGG	CASGRTLSRYSSGWYHYYYGMDVW	IGHV4-4	IGHD6-19	IGHJ6	7	25	41	42
1	1.2445550715619165E-4	TGTGCGAGGTTTATTGTAGTAGTACCAGCTGCTATGGGGGTGGGCTACTACTACTACTACATGGACGTCTGG	CARFIVVVPAAMGVGYYYYYMDVW	IGHV4-39	IGHD2-2	IGHJ6	7	11	35	44
1	1.2445550715619165E-4	TGTGCGAGGGCCCTAACCTTCTATGATAGTAGTGGTTATTACTACTCCCAAGTCACCTATTTTGACTACTGG	CARALTFYDSSGYYYSQVTYFDYW	IGHV4-39	IGHD3-22	IGHJ4	7	20	44	56
1	1.2445550715619165E-4	TGTGCGAGATCAACTCCTACTATGATAGTAGTGGTTATTACCCCCCTCTACTACTACTACATGGACGTCTGG	CARSTPTMIVVVITPLYYYYMDVW	IGHV4-55	IGHD3-22	IGHJ6	9	17	40	47
1	1.2445550715619165E-4	TGTGCGAGACTAGGCGCCGTGAGCCAGTGGCCAATGATAGTCGTCTACTACTACTACTACATGGACGTCTGG	CARLGAVSQWPMIVVYYYYYMDVW	IGHV4-4	IGHD3-22	IGHJ6	8	33	40	44
1	1.2445550715619165E-4	TGTGCGAGACCTTCGATCAAATATTACTCTGATAGTAGTGGTCAGTACTACGCCTATTATTATGACTACTGG	CARPSIKYYSDSSGQYYAYYYDYW	IGHV4-39	IGHD3-22	IGHJ4	9	21	51	62
1	1.2445550715619165E-4	TGTGCGAGACATCCCGCCTCCATTACGATTTTTGGAGTGGTTATCCCGATGAGTAGCTGGTTCGACCCCTGG	CARHPASITIFGVVIPMSSWFDPW	IGHV3-53	IGHD3-3	IGHJ5	12	21	43	56
1	1.2445550715619165E-4	TGTGCGAGAGTCCAGGACCTGGAGCAGTGGCTGGAAGAACCTTACTACTACTACTACGGTATGGACGTCTGG	CARVQDLEQWLEEPYYYYYGMDVW	IGHV1-18	IGHD6-19	IGHJ6	9	22	33	41
1	1.2445550715619165E-4	TGTGCGAGAGCCCGTACTACGGTGACTACGAAGGTGCTTTTGAGCGGAACTCTGGGAGGTATGGACGTCTGG	CARARTTVTTKVLLSGTLGGMDVW	IGHV4-34	IGHD4-17	IGHJ6	9	15	29	60
1	1.2445550715619165E-4	TGTGCGAGAGGTCAACAAGGCTCAGTTTGGTTCGGGGACTCATTACCCGACAACTACTTCTTTGAATACTGG	CARGQQGSVWFGDSLPDNYFFEYW	IGHV4-39	IGHD3-10	IGHJ4	8	27	44	54
1	1.2445550715619165E-4	TGTGCGAGAGGCCAATCACGTATTATGATAGTAGTGGTTATTACACTTAGGTCTCTCTACTTTGACTACTGG	CARGQSRIMIVVVITLRSLYFDYW	IGHV1-8	IGHD3-22	IGHJ4	12	23	43	56
1	1.2445550715619165E-4	TGTGCGAGAGATTTCTTGCTTGGTTTAAGGAGCAGTGGCTGGTACTACTACTACTACGGTATGGACGTCTGG	CARDFLLGLRSSGWYYYYYGMDVW	IGHV3-33	IGHD6-19	IGHJ6	15	30	41	42
1	1.2445550715619165E-4	TGTGCGAGAGATTTCTTGCTTGGTTTAAGGAGCAGTGGCTGGTACTACTACTACTACGGTATGGACGTCTGG	CARDFLLGLRSSGWYYYYYGMDVW	IGHV4-31	IGHD6-19	IGHJ6	15	30	41	42
1	1.2445550715619165E-4	TGTGCGAGAGATCTTTACGATTTTTGGAGTGGTTATAATGTTATCCCCTACTACTACGGTATGGACGTCTGG	CARDLYDFWSGYNVIPYYYGMDVW	IGHV3-23	IGHD3-3	IGHJ6	15	16	35	47
1	1.2445550715619165E-4	TGTGCGAGAGATCTGAGGCTCGGGGGACGATTTTTGGAGTGGTTGTTAGAGGCGGGGTACATGGACGTCTGG	CARDLRLGGRFLEWLLEAGYMDVW	IGHV3-23	IGHD3-3	IGHJ6	13	26	47	57
1	1.2445550715619165E-4	TGTGCGAGAGATCTGAGGCTCGGGGGACGATTTTTGGAGTGGTTGTTAGAGGCGGGGTACATGGACGTCTGG	CARDLRLGGRFLEWLLEAGYMDVW	IGHV3-48	IGHD3-3	IGHJ6	13	26	47	57
1	1.2445550715619165E-4	TGTGCGAGAGATCTGAGGCTCGGGGGACGATTTTTGGAGTGGCTGCTAGAGGCGGGGTACATGGACGTCTGG	CARDLRLGGRFLEWLLEAGYMDVW	IGHV4-31	IGHD3-3	IGHJ6	13	26	41	57
1	1.2445550715619165E-4	TGTGCGAGAGATCCGGGTGGATATTGTAGTGGGACCAGTTGCTTTCGCAAAGGATACTGGCTCGACCCCTGG	CARDPGGYCSGTSCFRKGYWLDPW	IGHV3-23	IGHD2-2	IGHJ5	12	18	42	55
1	1.2445550715619165E-4	TGTGCGAGAGATCCGGGTGGATATTGTAGTGGGACCAGTTGCTTTCGCAAAGGATACTGGCTCGACCCCTGG	CARDPGGYCSGTSCFRKGYWLDPW	IGHV3-64	IGHD2-2	IGHJ5	12	18	42	55
1	1.2445550715619165E-4	TGTGCGAGAGATCCGGGTGGATATTGTAGTGGGACCAGTTGCTTTCGCAAAGGATACTGGCTCGACCCCTGG	CARDPGGYCSGTSCFRKGYWLDPW	IGHV4-31	IGHD2-2	IGHJ5	12	18	42	55
1	1.2445550715619165E-4	TGTGCGAGAGATCGTGTAGTTATTCGAGGATTACGATATTTTGACCGGTTATCGTACTGGTTCGACCCCTGG	CARDRVVIRGLRYFDRLSYWFDPW	IGHV4-31	IGHD3-9	IGHJ5	12	29	51	55
1	1.2445550715619165E-4	TGTGCGAGAGATATAGGATATTTTGACTGGTCGCGATTCTATTACTACTACTACTACTACATGGACGTCTGG	CARDIGYFDWSRFYYYYYYYMDVW	IGHV3-21	IGHD3-9	IGHJ6	11	16	30	39
1	1.2445550715619165E-4	TGTGCGAGAGACTCAACCCCGATTTATTACGATATTTTGACTGGCCCTACTCTCAACTGGTTCGACCCCTGG	CARDSTPIYYDILTGPTLNWFDPW	IGHV4-31	IGHD3-9	IGHJ5	10	24	43	53
1	1.2445550715619165E-4	TGTGCGAGAGAGCGCGACTCCGAGCAATTATTACTATGGTTCGGGGAGCTAAGAGGAGGCTTTGACTACTGG	CARERDSEQLLLWFGELRGGFDYW	IGHV4-31	IGHD3-10	IGHJ4	10	28	47	59
1	1.2445550715619165E-4	TGTGCGAGAGAGGTGGTGGAGTGGAGTGGTTATTATACCGGTATTCACTACTACTACTACATGGACGTCTGG	CAREVVEWSGYYTGIHYYYYMDVW	IGHV1-69D	IGHD3-3	IGHJ6	10	21	43	46
1	1.2445550715619165E-4	TGTGCGAGAGAGGGGGCACCGTATTACTATGATAGTAGTGGTTATTACACTGGGGTTTGGTTCGACCCCTGG	CAREGAPYYYDSSGYYTGVWFDPW	IGHV1-46	IGHD3-22	IGHJ5	10	19	47	57
1	1.2445550715619165E-4	TGTGCGAGAGAACCGTGGATAGCAGTGGCTGGTACGCTCATTTACTACTACTACTACTACATGGACGTCTGG	CAREPWIAVAGTLIYYYYYYMDVW	IGHV3-21	IGHD6-19	IGHJ6	10	18	35	41
1	1.2445550715619165E-4	TGTGCGAGAGAACCGTGGATAGCAGTGGCTGGTACGCTCATTTACTACTACTACTACTACATGGACGTCTGG	CAREPWIAVAGTLIYYYYYYMDVW	IGHV3-7	IGHD6-19	IGHJ6	10	18	35	41
1	1.2445550715619165E-4	TGTGCGAGAAGTTACAACGATATTTGGAGTGCTTACCTAAATACATATATCAAGTTCGGTATGGACGTCTGG	CARSYNDIWSAYLNTYIKFGMDVW	IGHV4-28	IGHD3-3	IGHJ6	9	16	34	60
1	1.2445550715619165E-4	TGTGCGAAGGTGCCCAGTAGTCAGGGATATTATTCGCGTAACTTCGAGTACATTTACGGCATGGACGTCTGG	CAKVPSSQGYYSRNFEYIYGMDVW	IGHV3-60	IGHD2-15	IGHJ6	7	24	30	59
1	1.2445550715619165E-4	TGTGCGAAACCACTTCCATATTATGGTTCGGGGAGTTTCCTCCCTCGGTACTATAATGGTATGGACGTCTGG	CAKPLPYYGSGSFLPRYYNGMDVW	IGHV3-7	IGHD3-10	IGHJ6	6	21	36	60
1	1.2445550715619165E-4	TGTGCGAAAGATTTCCCCCCGCTCATAGGTGATCGGGGAGTTATAGAAGACGGTGATGCTTTTGATATCTGG	CAKDFPPLIGDRGVIEDGDAFDIW	IGHV4-31	IGHD3-10	IGHJ3	11	32	43	53
1	1.2445550715619165E-4	TGTGCGAAAAGCACCGGGGGCATGACTGGGGAGCTACCCTACTTCTACTACTACTACGGTATGGACGTCTGG	CAKSTGGMTGELPYFYYYYGMDVW	IGHV3-23	IGHD1-26	IGHJ6	8	28	36	44
1	1.2445550715619165E-4	TGTGCGTCTCGCTCATCGTATTACTATGATAGTAGTGGTTATTACGCTAGCCGTTACTTTGACTACTGG	CASRSSYYYDSSGYYASRYFDYW	IGHV3-33	IGHD3-22	IGHJ4	5	16	44	54
1	1.2445550715619165E-4	TGTGCGACAGTGGCGACGAAGAATGAACACCTTTTGGGGACTTACCGCGCTAATTGGTTGGACCCCTGG	CATVATKNEHLLGTYRANWLDPW	IGHV4-4	IGHD5-12	IGHJ5	6	8	18	54
1	1.2445550715619165E-4	TGTGCGACAGTGGCGACGAAGAATGAACACCTTTGGGGGACTTACCGCGCTAATTGGTTGGACCCCTGG	CATVATKNEHLWGTYRANWLDPW	IGHV1-18	IGHD3-16	IGHJ5	6	31	43	54
1	1.2445550715619165E-4	TGTGCGAGTGGCCCAGGTATTACGATTTTTGGAGTGGCCCCAAGACCCCGTGATGCTTTTGATATCTGG	CASGPGITIFGVAPRPRDAFDIW	IGHV1-8	IGHD3-3	IGHJ3	12	16	36	50
1	1.2445550715619165E-4	TGTGCGAGCATGTCCGAGATGGCTACAATGAGTCCTTGGGCCCGATCGGCTTACTACTTTGACTACTGG	CASMSEMATMSPWARSAYYFDYW	IGHV4-4	IGHD5-24	IGHJ4	7	15	28	51
1	1.2445550715619165E-4	TGTGCGAGCATGTCCGAGATGGCTACAATGAGTCCTTGGGCCCGATCGGCTTACTACTTTGACTACTGG	CASMSEMATMSPWARSAYYFDYW	IGHV5-10-1	IGHD5-24	IGHJ4	13	15	28	51
1	1.2445550715619165E-4	TGTGCGAGATTGGGGGGATATTGTAGTGGTGGTAGCTGCTACTACTACTACTACGGTATGGACGTCTGG	CARLGGYCSGGSCYYYYYGMDVW	IGHV4-55	IGHD2-15	IGHJ6	9	15	38	39
1	1.2445550715619165E-4	TGTGCGAGATGGCTCGATTGTAGTAGTACCAGCTGCTATTTTATCAGGGAATACTACTTTGACTACTGG	CARWLDCSSTSCYFIREYYFDYW	IGHV4-55	IGHD2-2	IGHJ4	9	16	38	51
1	1.2445550715619165E-4	TGTGCGAGACACTTCAACATTTATTACTATGATAGTAGTGGTTATTGGAGTGGCTGGTTCGACCCCTGG	CARHFNIYYYDSSGYWSGWFDPW	IGHV3-33	IGHD3-22	IGHJ5	8	21	45	53
1	1.2445550715619165E-4	TGTGCGAGACACACTGGGTTATCGATTTTTGGAGTGGCCCCGATGGGGTACTACGGTATGGACGTCTGG	CARHTGLSIFGVAPMGYYGMDVW	IGHV4-39	IGHD3-3	IGHJ6	10	22	36	57
1	1.2445550715619165E-4	TGTGCGAGAGTTCTGTTCGGGGACTTGGTCATCTACCCCTTTTACTTCTACAACGGCATGGACGTCTGG	CARVLFGDLVIYPFYFYNGMDVW	IGHV3-30	IGHD3-10	IGHJ6	13	14	22	42
1	1.2445550715619165E-4	TGTGCGAGAGTTCACCGAGACGATCTTTGGAGTGGTTATTCGCCCTACGACTACTACATGGACGTCTGG	CARVHRDDLWSGYSPYDYYMDVW	IGHV3-48	IGHD3-3	IGHJ6	9	19	39	44
1	1.2445550715619165E-4	TGTGCGAGAGTCGGGGTTCGGGGAGCTACCCGTCCCTCTTACTACTACTACTACGGTATGGACGTCTGG	CARVGVRGATRPSYYYYYGMDVW	IGHV4-31	IGHD3-10	IGHJ6	9	14	24	38
1	1.2445550715619165E-4	TGTGCGAGAGTCGGGGTTCGGGGAGCTACCCGTCCCTCTTACTACTACTACTACGGTATGGACGTCTGG	CARVGVRGATRPSYYYYYGMDVW	IGHV4-4	IGHD3-10	IGHJ6	9	14	24	38
1	1.2445550715619165E-4	TGTGCGAGAGCCCTTCCGATTACGATTTTTGGAGTGGTTACTATCGAGAGGGGATGGTTCGACCCCTGG	CARALPITIFGVVTIERGWFDPW	IGHV1-3	IGHD3-3	IGHJ5	9	18	43	54
1	1.2445550715619165E-4	TGTGCGAGAGCCCTTCCGATTACGATTTTTGGAGTGGTTACTATCGAGAGGGGATGGTTCGACCCCTGG	CARALPITIFGVVTIERGWFDPW	IGHV1-8	IGHD3-3	IGHJ5	13	18	43	54
1	1.2445550715619165E-4	TGTGCGAGAGCCAAGTATTATGATTACGTTTGGGGGAGTTATCGTCGCAACCCGAACTTTGACTACTGG	CARAKYYDYVWGSYRRNPNFDYW	IGHV3-33	IGHD3-16	IGHJ4	9	14	44	55
1	1.2445550715619165E-4	TGTGCGAGAGGCTTAGTGTATTACGATTTTTGGAGTGGTTATTCCCGCTTCAACTGGTTCGACCCCTGG	CARGLVYYDFWSGYSRFNWFDPW	IGHV4-34	IGHD3-3	IGHJ5	11	17	42	50
1	1.2445550715619165E-4	TGTGCGAGAGGCCGGACGTATTACGATATTTTGACTGGTTATTCCCGGGGGAACTACTTTGACTACTGG	CARGRTYYDILTGYSRGNYFDYW	IGHV1-8	IGHD3-9	IGHJ4	12	15	42	52
1	1.2445550715619165E-4	TGTGCGAGAGGGGGGGATTATGATAGTAGTGGTTACCCTTACTACTACTACTACTGTATGGACGTCTGG	CARGGDYDSSGYPYYYYYCMDVW	IGHV1-8	IGHD3-22	IGHJ6	10	18	34	38
1	1.2445550715619165E-4	TGTGCGAGAGGGGGGGATTATGATAGTAGTGGTTACCCTTACTACTACTACTACGGTATGGACGTCTGG	CARGGDYDSSGYPYYYYYGMDVW	IGHV4-31	IGHD3-22	IGHJ6	9	18	34	38
1	1.2445550715619165E-4	TGTGCGAGAGGGGGGGATTATGATAGTAGTGGTTACCCTTACTACTACTACTACGGTATGGACGTCTGG	CARGGDYDSSGYPYYYYYGMDVW	IGHV4-4	IGHD3-22	IGHJ6	9	18	34	38
1	1.2445550715619165E-4	TGTGCGAGAGGGGATATTGTAGTAGTACCAGCTGCTATAGGAGAGTACTACTACTACATGGACGTCTGG	CARGDIVVVPAAIGEYYYYMDVW	IGHV1-8	IGHD2-2	IGHJ6	10	11	37	45
1	1.2445550715619165E-4	TGTGCGAGAGATTCGAGTATAGCAGCTCGCTGGGGCTTTTACTACTACTACTACTACATGGACGTCTGG	CARDSSIAARWGFYYYYYYMDVW	IGHV3-64	IGHD6-6	IGHJ6	11	12	28	38
1	1.2445550715619165E-4	TGTGCGAGAGATCCCGGCCCGCAGCAGCTGGTCCCTTTTTACTACTACTACTACGGTATGGACGTCTGG	CARDPGPQQLVPFYYYYYGMDVW	IGHV4-31	IGHD6-13	IGHJ6	12	20	31	38
1	1.2445550715619165E-4	TGTGCGAGAGATCCCATTAAGGAGTACCAGCTGCTAGCCTACTACTACTACTACGGTATGGACGTCTGG	CARDPIKEYQLLAYYYYYGMDVW	IGHV4-4	IGHD2-2	IGHJ6	12	22	35	39
1	1.2445550715619165E-4	TGTGCGAGAGATCCGTCCCCGGATAATTACGATTTTTGGAGTGGTTATTATACTTACTTTGACTACTGG	CARDPSPDNYDFWSGYYTYFDYW	IGHV4-31	IGHD3-3	IGHJ4	12	25	52	54
1	1.2445550715619165E-4	TGTGCGAGAGATCACTTGGGCCGTGACTTTGATGTAAGTGGTTATACCCCGGACTTCTTTGACTTCTGG	CARDHLGRDFDVSGYTPDFFDFW	IGHV3-30	IGHD1-14	IGHJ4	12	39	47	52
1	1.2445550715619165E-4	TGTGCGAGAGATCAGGGCGAATCCGGGATACAGCTTTGGTGGGGCGACTACTGGTACTTCGATCTCTGG	CARDQGESGIQLWWGDYWYFDLW	IGHV4-31	IGHD5-18	IGHJ2	12	25	39	47
1	1.2445550715619165E-4	TGTGCGAGAGATGCGGGAACTCTATGGTTCGGGGAGTTATTATTCAGGAACTACGGTATGGACGTCTGG	CARDAGTLWFGELLFRNYGMDVW	IGHV4-31	IGHD3-10	IGHJ6	11	21	42	57
1	1.2445550715619165E-4	TGTGCGAGAGATGGGGGGATACAGCCCGTGGGTGGCCCATCCTACTACTACTACGGTATGGACGTCTGG	CARDGGIQPVGGPSYYYYGMDVW	IGHV3-30	IGHD5-18	IGHJ6	11	16	24	41
1	1.2445550715619165E-4	TGTGCGAGAGATAGTGGAGTGGATTACGATTTTTGGAGTGGCCCCCTTTACTACTACATGGACGTCTGG	CARDSGVDYDFWSGPLYYYMDVW	IGHV3-30	IGHD3-3	IGHJ6	11	22	40	48
1	1.2445550715619165E-4	TGTGCGAGAGATAGTGGAGTGGATTACGATTTTTGGAGTGGCCCCCTTTACTACTACATGGACGTCTGG	CARDSGVDYDFWSGPLYYYMDVW	IGHV3-21	IGHD3-3	IGHJ6	11	22	40	48
1	1.2445550715619165E-4	TGTGCGAGAGATAAATGGGAAAGTTCATATTTTGACTGGTTATTAATCTCGGGCTGGTTCGACCCCTGT	CARDKWESSYFDWLLISGWFDPC	IGHV4-31	IGHD3-9	IGHJ5	11	26	44	53
1	1.2445550715619165E-4	TGTGCGAGAGACCCAACCATTACGATTTTTGGAGTGGCCCCCCCGGGGGGCTACGGTATGGACGTCTGG	CARDPTITIFGVAPPGGYGMDVW	IGHV4-31	IGHD3-3	IGHJ6	10	18	36	57
1	1.2445550715619165E-4	TGTGCGAGAGACCGGGGGTACGGTATTGTAGTGGTGGTAGCTACATACTACTACGGTATGGACGTCTGG	CARDRGYGIVVVVATYYYGMDVW	IGHV4-31	IGHD2-15	IGHJ6	10	23	41	45
1	1.2445550715619165E-4	TGTGCGAGAGACGTTCGCCCTGTTTACGATTTTTGGAGTGGTTATAGGGCAAACTGGTTCGACCCCTGG	CARDVRPVYDFWSGYRANWFDPW	IGHV4-31	IGHD3-3	IGHJ5	10	23	44	51
1	1.2445550715619165E-4	TGTGCGAGAGACGGGGGGAAATTACTATGGTTCGGGGAGTTATATTCCTACTACGGTATGGACGTCTGG	CARDGGKLLWFGELYSYYGMDVW	IGHV4-31	IGHD3-10	IGHJ6	10	20	42	47
1	1.2445550715619165E-4	TGTGCGAGAGAGTACGATTTTTGGAGTGGTTATTTCGTTCTTGCGGGAAAAAACTGGTTCGACCCCTGG	CAREYDFWSGYFVLAGKNWFDPW	IGHV4-39	IGHD3-3	IGHJ5	8	12	33	51
1	1.2445550715619165E-4	TGTGCGAGAGAGGTTGTGGGGAACAGGAACTACGCCCCTTACTACTACTACTACTACATGGACGTCTGG	CAREVVGNRNYAPYYYYYYMDVW	IGHV3-21	IGHD1-7	IGHJ6	10	21	33	38
1	1.2445550715619165E-4	TGTGCGAGAGAGGTTGTAGTAGTACCAGCTGCTAGGGTCCTGAGGTACTACTACTACATGGACGTCTGG	CAREVVVVPAARVLRYYYYMDVW	IGHV3-33	IGHD2-2	IGHJ6	10	13	33	45
1	1.2445550715619165E-4	TGTGCGAGAGAGGGGCTTATGATTACGTTTGGGGGAGTTATCGGCGGGCATGATGCTTTTGATATCTGG	CAREGLMITFGGVIGGHDAFDIW	IGHV4-31	IGHD3-16	IGHJ3	10	16	42	48
1	1.2445550715619165E-4	TGTGCGAGAGAGGGGCGATATTTTGACTGGTTATCACGCGACTACTACTACTACTACATGGACGTCTGG	CAREGRYFDWLSRDYYYYYMDVW	IGHV3-64	IGHD3-9	IGHJ6	10	15	33	40
1	1.2445550715619165E-4	TGTGCGAGAGAGGAACCTATTACGATTTTTGGAGTGGTTATTATGGGGGGGAGGGGCTTTGACTACTGG	CAREEPITIFGVVIMGGRGFDYW	IGHV4-31	IGHD3-3	IGHJ4	10	17	43	56
1	1.2445550715619165E-4	TGTGCGAGAGAAGAATGGGTGTTTTATAACAATAGTGTTGTTTTCCAAGGTCGGGGCTGTGCCGACTGG	CAREEWVFYNNSVVFQGRGCADW	IGHV3-23	IGHD3-10	IGHJ4	10	23	29	64
1	1.2445550715619165E-4	TGTGCGAGAAGAGGCCCTAGTTGTACTAATGGTGTATGCTATCGGGGGGACAACTGGTTCGACCCCTGG	CARRGPSCTNGVCYRGDNWFDPW	IGHV1-18	IGHD2-8	IGHJ5	8	20	41	49
1	1.2445550715619165E-4	TGTGCGAGAAGAGGCCCTAGTTGTACTAATGGTGTATGCTATCGGGGGGACAACTGGTTCGACCCCTGG	CARRGPSCTNGVCYRGDNWFDPW	IGHV4-28	IGHD2-8	IGHJ5	9	20	41	49
1	1.2445550715619165E-4	TGTGCGAGAAACCATATGATTACGTTTGGGGGAGTTATCGTCGAGCTGATTAACTGGTTCGACCCCTGG	CARNHMITFGGVIVELINWFDPW	IGHV4-28	IGHD3-16	IGHJ5	10	14	40	51
1	1.2445550715619165E-4	TGTGCGAAGATTTATTGTGGTGGCAATTGCTATCGACGTCACTACTACTACTACTACATGGACGTCTGG	CAKIYCGGNCYRRHYYYYYMDVW	IGHV3-23	IGHD2-21	IGHJ6	7	12	32	40
1	1.2445550715619165E-4	TGTGCACGGATGAGTGCTGATACCATTTTTGGACTGGTTACTCACAACTACTACTATATGGACGTCTGG	CARMSADTIFGLVTHNYYYMDVW	IGHV2-26	IGHD3-3	IGHJ6	10	20	36	37
1	1.2445550715619165E-4	TGTGCAACGTCCCAGGTAGTGGCTGGTACGGGACGTAGCTACTACTACTACTACGGTATGGACGTCTGG	CATSQVVAGTGRSYYYYYGMDVW	IGHV1-24	IGHD6-19	IGHJ6	7	17	29	39
1	1.2445550715619165E-4	TGTGCAACAGGTATAGCAGTGGCTGGTACTAGATGGGATTACTACTACTACTACGGTATGGACGTCTGG	CATGIAVAGTRWDYYYYYGMDVW	IGHV3-72	IGHD6-19	IGHJ6	4	9	28	37
1	1.2445550715619165E-4	TGTGCAAAAGATCGGCGCGATGGTTCGGGGAGATATGGGAACTTCTATTATTACGGCATGGACGTCTGG	CAKDRRDGSGRYGNFYYYGMDVW	IGHV3-43	IGHD3-10	IGHJ6	11	19	35	56
1	1.2445550715619165E-4	TGTGCAAAAGAGGAGGGGAACTACGGTGGACCCACCCATTCATACTACTACTACGGTATGGACGTCTGG	CAKEEGNYGGPTHSYYYYGMDVW	IGHV3-43	IGHD4-23	IGHJ6	10	19	28	42
1	1.2445550715619165E-4	TGTGTGAGAGCCCCTTCAGTTTATAGCAGTGGCTGGCACTACTACTACTACGGTATGGACGTCTGG	CVRAPSVYSSGWHYYYYGMDVW	IGHV3-52	IGHD6-19	IGHJ6	9	21	35	37
1	1.2445550715619165E-4	TGTGCTAAACGGGCGTATTACGATTTTTGGAGTGGTTATTCCCCCTCTGGTGCTTTTGATATCTGG	CAKRAYYDFWSGYSPSGAFDIW	IGHV3-72	IGHD3-3	IGHJ3	6	13	39	50
1	1.2445550715619165E-4	TGTGCCAGCGGAAGATTATGGTTCGAGGAGTTGCGACTCTACCTCTCCTACTACGTGGACGTCTGG	CASGRLWFEELRLYLSYYVDVW	IGHV4-30-2	IGHD3-10	IGHJ6	7	16	31	47
1	1.2445550715619165E-4	TGTGCCAGAGGGACATTATGGTTCGAGGAGTTACGACTCTACTACTCCTACTACGTGGACGTCTGG	CARGTLWFEELRLYYSYYVDVW	IGHV4-31	IGHD3-10	IGHJ6	9	16	32	38
1	1.2445550715619165E-4	TGTGCGACAAATAAAGAGGGGGACAACCCCCTTTTCTCAGTTTGGTTCGGGGAATATAACTACTGG	CATNKEGDNPLFSVWFGEYNYW	IGHV3-23	IGHD3-10	IGHJ4	6	42	52	58
1	1.2445550715619165E-4	TGTGCGAGTGTGGGTGTATTACGATATTTTGACTGGTTATCCCAGGGGGGCTACTTTGACTACTGG	CASVGVLRYFDWLSQGGYFDYW	IGHV4-31	IGHD3-9	IGHJ4	7	15	39	50
1	1.2445550715619165E-4	TGTGCGAGTGGCCTGATAAATATAGTTGCGGTGGGCCTACACGTGGTTGACGCTTTTGATAACTGG	CASGLINIVAVGLHVVDAFDNW	IGHV3-30	IGHD1-14	IGHJ3	7	39	46	47
1	1.2445550715619165E-4	TGTGCGAGCCTCACCCTCCTCGAAGGCGATTTTTGGAGTGGCACCCCTGATGCTTTTGATATCTGG	CASLTLLEGDFWSGTPDAFDIW	IGHV4-4	IGHD3-3	IGHJ3	7	26	40	47
1	1.2445550715619165E-4	TGTGCGAGCCTCACCCTCCTCGAAGGCGATTTTTGGAGTGGCACCCCTGATGCTTTTGATATCTGG	CASLTLLEGDFWSGTPDAFDIW	IGHV4-28	IGHD3-3	IGHJ3	7	26	40	47
1	1.2445550715619165E-4	TGTGCGAGGGCCCTCAGCGGGTATGGAACGGACCTCCTCTATTACTATTACACTATGGATGTCTGG	CARALSGYGTDLLYYYYTMDVW	IGHV1-8	IGHD1-1	IGHJ6	14	23	29	38
1	1.2445550715619165E-4	TGTGCGAGGAGGTATCCCTATTGTGGTAGTACCAGCTGCTTTTGGGGGGGATGGTTCGACCCCTGG	CARRYPYCGSTSCFWGGWFDPW	IGHV3-33	IGHD2-2	IGHJ5	7	18	39	51
1	1.2445550715619165E-4	TGTGCGAGGAGGTATCCCTATTGTGGTAGTACCAGCTGCTTTTGGGGGGGATGGTTCGACCCCTGG	CARRYPYCGSTSCFWGGWFDPW	IGHV4-61	IGHD2-2	IGHJ5	7	18	39	51
1	1.2445550715619165E-4	TGTGCGAGACTCAGGTCAAGACCTAGTGATATTGTAGTAGTAGGCTACTACTACATGGACGTCTGG	CARLRSRPSDIVVVGYYYMDVW	IGHV1-8	IGHD2-2	IGHJ6	8	21	41	44
1	1.2445550715619165E-4	TGTGCGAGACTGGAGGTAAAGTTGCGATTTTTGGAGTGGGCACGGCTTGACTACTTTGACTACTGG	CARLEVKLRFLEWARLDYFDYW	IGHV3-30	IGHD3-3	IGHJ4	8	24	38	49
1	1.2445550715619165E-4	TGTGCGAGACGCCCGATTAGTATTACGATTTTTGGAGTGGTTACCCCAGGATGGTTCGACCCCTGG	CARRPISITIFGVVTPGWFDPW	IGHV1-8	IGHD3-3	IGHJ5	12	19	42	51
1	1.2445550715619165E-4	TGTGCGAGACATCACGGATATTGTAGTAGTACCAGCTGCCCGAAAGATGAATACTTCCAGCACTGG	CARHHGYCSSTSCPKDEYFQHW	IGHV5-10-1	IGHD2-2	IGHJ1	11	15	38	47
1	1.2445550715619165E-4	TGTGCGAGACATGTGACAAGTTCCCTTGTGGTGGTGATTGCTATCTCAGTATACTTTGACTACTGG	CARHVTSSLVVVIAISVYFDYW	IGHV5-10-1	IGHD2-21	IGHJ4	13	25	43	51
1	1.2445550715619165E-4	TGTGCGAGACAGGGGTCGGATACGATTTTTGGAGTGGTTATATCCTACTACTACATGGACGTCTGG	CARQGSDTIFGVVISYYYMDVW	IGHV5-51	IGHD3-3	IGHJ6	10	20	40	44
1	1.2445550715619165E-4	TGTGCGAGAGTTCGGTCAGAACGTATTACGATTTTTGGAGTGGTTATTGGGGCTTTTGATATCTGG	CARVRSERITIFGVVIGAFDIW	IGHV4-59	IGHD3-3	IGHJ3	9	20	47	51
1	1.2445550715619165E-4	TGTGCGAGAGTTGTCTCCCGATTAGCCAGCGTGATAGTAGTGGATATATACTACTTTGACTACTGG	CARVVSRLASVIVVDIYYFDYW	IGHV4-39	IGHD3-22	IGHJ4	16	31	46	48
1	1.2445550715619165E-4	TGTGCGAGAGTCCCCCGGCTTTGGGACAAAGATTATGCAGGGTACTTCTACTACATGGACGTCTGG	CARVPRLWDKDYAGYFYYMDVW	IGHV3-48	IGHD3-16	IGHJ6	9	10	15	42
1	1.2445550715619165E-4	TGTGCGAGAGTGGGATTTACGATTTTTGGAGTGGTGGGCTACTACTACTACGGTATGGACGTCTGG	CARVGFTIFGVVGYYYYGMDVW	IGHV1-69D	IGHD3-3	IGHJ6	9	16	34	38
1	1.2445550715619165E-4	TGTGCGAGAGCTCCGTATTATGATTACGTTTGGGGGAGTTATCGTTATGACTACTTTGACTACTGG	CARAPYYDYVWGSYRYDYFDYW	IGHV4-34	IGHD3-16	IGHJ4	9	13	47	49
1	1.2445550715619165E-4	TGTGCGAGAGCAGAAAAACGTATTACGATTTTTGGAGTGGTTATAGAGGGTGCTTTTGATATCTGG	CARAEKRITIFGVVIEGAFDIW	IGHV3-11	IGHD3-3	IGHJ3	9	17	43	50
1	1.2445550715619165E-4	TGTGCGAGAGGTAACGTAGGTAGCAGCAGCTGGTACAGCTACTACTACTACGGTATGGACGTCTGG	CARGNVGSSSWYSYYYYGMDVW	IGHV3-11	IGHD6-13	IGHJ6	9	20	35	38
1	1.2445550715619165E-4	TGTGCGAGAGATTTCCCAAATGCTTACTGTGATAGCACCTCCTGCCTGGGGTGGCTCGACCCCTGG	CARDFPNAYCDSTSCLGWLDPW	IGHV4-31	IGHD3-22	IGHJ5	11	23	34	51
1	1.2445550715619165E-4	TGTGCGAGAGATTTGGGCACCCTTAAGTACGATTTTTTGAGTGATTCTTCGGGTTTTGACTACTGG	CARDLGTLKYDFLSDSSGFDYW	IGHV3-53	IGHD3-3	IGHJ4	11	27	42	54
1	1.2445550715619165E-4	TGTGCGAGAGATCAGGTATTACGATATTTTGACTGGTCTTACTACTACTACGGTATGGACGTCTGG	CARDQVLRYFDWSYYYYGMDVW	IGHV4-31	IGHD3-9	IGHJ6	12	15	36	39
1	1.2445550715619165E-4	TGTGCGAGAGATGGGTGGTTGGTTGCAGCTCGTCTCTACTACTACTACTACGGTATGGACGTCTGG	CARDGWLVAARLYYYYYGMDVW	IGHV3-30	IGHD6-6	IGHJ6	11	24	33	36
1	1.2445550715619165E-4	TGTGCGAGAGATATTCATTACGATATTTTGACTGGTTATCGGGCGGCGGCTAACATTGACTACTGG	CARDIHYDILTGYRAAANIDYW	IGHV3-33	IGHD3-9	IGHJ4	11	16	38	55
1	1.2445550715619165E-4	TGTGCGAGAGATATAAGGCGTATTACGATTTTTGGAGTGGTCGACCGTGGGGGTATGGACGTCTGG	CARDIRRITIFGVVDRGGMDVW	IGHV4-31	IGHD3-3	IGHJ6	11	18	40	54
1	1.2445550715619165E-4	TGTGCGAGAGATACGGGGAGTATTACGATTTTTGGAGTGGTTATTGAAGAGTACTTTGACTACTGG	CARDTGSITIFGVVIEEYFDYW	IGHV3-53	IGHD3-3	IGHJ4	11	19	44	51
1	1.2445550715619165E-4	TGTGCGAGAGACCTGGCTGATTTTTGGAGTGGTTGGCTCTACTACTACTACTACATGGACGTCTGG	CARDLADFWSGWLYYYYYMDVW	IGHV3-21	IGHD3-3	IGHJ6	10	18	33	38
1	1.2445550715619165E-4	TGTGCGAGAGACCTGGCTGATTTTTGGAGTGGTTGGCTCTACTACTACTACTACATGGACGTCTGG	CARDLADFWSGWLYYYYYMDVW	IGHV3-53	IGHD3-3	IGHJ6	10	18	33	38
1	1.2445550715619165E-4	TGTGCGAGAGAGTTAGGCGGGAGTCAGGGTTTATTCGGCTACTACTACTACGGTATGGACGTCTGG	CARELGGSQGLFGYYYYGMDVW	IGHV4-31	IGHD3-10	IGHJ6	10	18	23	38
1	1.2445550715619165E-4	TGTGCGAGAGAGAGTATTGTAGTAGTACCAGCTGCTATACGCGGAGCGTACTACTTTGACTACTGG	CARESIVVVPAAIRGAYYFDYW	IGHV4-31	IGHD2-2	IGHJ4	10	14	37	47
1	1.2445550715619165E-4	TGTGCGAGAGAAGCCGATATAGCAGCAGCTGGTAGCCCCTACTACTACTACGGTATGGACGTCTGG	CAREADIAAAGSPYYYYGMDVW	IGHV4-31	IGHD6-13	IGHJ6	10	17	33	38
1	1.2445550715619165E-4	TGTGCGAGAACCTCCTCTATGGTTCGGGGGATTATTACGGCTAAAAGTTACGGTATGGACGTCTGG	CARTSSMVRGIITAKSYGMDVW	IGHV7-81	IGHD3-10	IGHJ6	8	16	36	54
1	1.2445550715619165E-4	TGTGCGAAAGATTTTGGAGCAGAGATCTATGATACATACCGGGGGGAGAAGTGGTTCGACCCCTGG	CAKDFGAEIYDTYRGEKWFDPW	IGHV3-23	IGHD3-22	IGHJ5	11	26	33	51
1	1.2445550715619165E-4	TGTGCGAAAGATCCCTTAAAGGAGTATTACGATTTTTGGAGTGGTTACGACTACATGGACGTCTGG	CAKDPLKEYYDFWSGYDYMDVW	IGHV1-3	IGHD3-3	IGHJ6	12	23	44	45
1	1.2445550715619165E-4	TGTGCGAAAGATCCCTTAAAGGAGTATTACGATTTTTGGAGTGGTTACGACTACATGGACGTCTGG	CAKDPLKEYYDFWSGYDYMDVW	IGHV3-60	IGHD3-3	IGHJ6	12	23	44	45
1	1.2445550715619165E-4	TGTGCGAAAGATATGTTCACGTATTCCGTCGACGATTTTTGGAGTAATTACGGTATGGACGTCTGG	CAKDMFTYSVDDFWSNYGMDVW	IGHV3-60	IGHD3-3	IGHJ6	11	31	44	54
1	1.2445550715619165E-4	TGTGCACAGTCATATTGTAGTAGTACCAGCTGCTTTCGACTCCGTTACAACTGGTTCGACCCCTGG	CAQSYCSSTSCFRLRYNWFDPW	IGHV2-5	IGHD2-2	IGHJ5	7	11	33	45
1	1.2445550715619165E-4	TGTGCAACATCACCCTCCTGGGTAGCAGTGGCTGGTTTGGACTACTACTACGGTATGGACGTCTGG	CATSPSWVAVAGLDYYYGMDVW	IGHV1-24	IGHD6-19	IGHJ6	8	22	35	40
1	1.2445550715619165E-4	TGTGTGAGGGGGGGTTACGATTTCTGGAGTGGTTATTATACCGGTTCGTTCTTTGACTACTGG	CVRGGYDFWSGYYTGSFFDYW	IGHV3-47	IGHD3-3	IGHJ4	3	14	44	50
1	1.2445550715619165E-4	TGTGTGAGACATAAAGCGCAGATAACGAGTTTTGGAGAGGGAACTTACTACTTTGAATATTGG	CVRHKAQITSFGEGTYYFEYW	IGHV3-52	IGHD3-3	IGHJ4	8	24	36	45
1	1.2445550715619165E-4	TGTGTGAGAGATGGCGGCGATTTTTGGAGTGCTTATTCCTACTACTACGGTATGGACGTCTGG	CVRDGGDFWSAYSYYYGMDVW	IGHV3-21	IGHD3-3	IGHJ6	11	17	36	38
1	1.2445550715619165E-4	TGTGCCAGGCACATCATAAATATTACGATTTTTGGAGTGCCCAAGAGGTGGTTCGACCCCTGG	CARHIINITIFGVPKRWFDPW	IGHV4-30-2	IGHD3-3	IGHJ5	7	20	38	48
1	1.2445550715619165E-4	TGTGCGTGCCAAGACCAGAGTATTACGATTTTTGGAGTGGTTATGGGAAAGTTTGACCCCTGG	CACQDQSITIFGVVMGKFDPW	IGHV1-18	IGHD3-3	IGHJ5	5	19	43	50
1	1.2445550715619165E-4	TGTGCGATTGGACGGTCGAAATTAACAGAAGGTTTTTTAGGAAGTGAGGACTTCCAGTATTGG	CAIGRSKLTEGFLGSEDFQYW	IGHV3-48	IGHD2-15	IGHJ1	6	37	41	49
1	1.2445550715619165E-4	TGTGCGACACCGGCCCGGTATTGTAGTGGTGGTAGCTGCTACTACTACGGTATGGACGTCTGG	CATPARYCSGGSCYYYGMDVW	IGHV4-4	IGHD2-15	IGHJ6	6	18	37	38
1	1.2445550715619165E-4	TGTGCGAGTAGTCGTGGCAGATATCCCGGTGTGGGGGCAACTGGTACTGAGTTTGCCTACTGG	CASSRGRYPGVGATGTEFAYW	IGHV5-10-1	IGHD2-2	IGHJ4	7	36	47	51
1	1.2445550715619165E-4	TGTGCGAGGACCCGAGAGAGGGGACCCGGGGCTTACTACTACTACTACTACATGGACGTCTGG	CARTRERGPGAYYYYYYMDVW	IGHV1-3	IGHD6-13	IGHJ6	7	23	29	32
1	1.2445550715619165E-4	TGTGCGAGGACAACATATTGTGGTGGTGACTGCTACCCAGAAAGTGATGCTTTTGATATCTGG	CARTTYCGGDCYPESDAFDIW	IGHV4-4	IGHD2-21	IGHJ3	7	13	34	44
1	1.2445550715619165E-4	TGTGCGAGATTTCATTGTGGTGGTGACTGTCTGCCTTACGACTACTACGGTATGGACGTCTGG	CARFHCGGDCLPYDYYGMDVW	IGHV1-18	IGHD2-21	IGHJ3	8	13	28	58
1	1.2445550715619165E-4	TGTGCGAGACCTCCCGCTTGTAATAGTGCCAGTTGCCATAGCGAAAATGCTTTTGATGTTTGG	CARPPACNSASCHSENAFDVW	IGHV4-4	IGHD2-2	IGHJ3	8	17	35	46
1	1.2445550715619165E-4	TGTGCGAGACCCAATAGGGGCAGCAGCTGGTCTTTATACTACTACTACTACATGGACGTCTGG	CARPNRGSSWSLYYYYYMDVW	IGHV4-39	IGHD6-13	IGHJ6	9	19	30	36
1	1.2445550715619165E-4	TGTGCGAGACGGTTTCAAGTGTATAGCAGCAGCTGGAGCTACTACTACGGTATGGACGTCTGG	CARRFQVYSSSWSYYYGMDVW	IGHV1-18	IGHD6-13	IGHJ6	8	20	35	38
1	1.2445550715619165E-4	TGTGCGAGACGGGCTCTAGGATATTGTAGTGGTGGTAGCTGCTACTCGGGCTTTGACTACTGG	CARRALGYCSGGSCYSGFDYW	IGHV4-39	IGHD2-15	IGHJ4	9	15	46	50
1	1.2445550715619165E-4	TGTGCGAGACATCCGGTTTCGGCCGATTACGATTTTTGGAGTGGCCCCCCCATGGACGTCTGG	CARHPVSADYDFWSGPPMDVW	IGHV5-51	IGHD3-3	IGHJ6	11	25	43	50
1	1.2445550715619165E-4	TGTGCGAGACATCAAACTGTGTGGATTACGATTTTTGGAGTGGTTGGCGGTATGGACGTCTGG	CARHQTVWITIFGVVGGMDVW	IGHV4-39	IGHD3-3	IGHJ6	11	24	44	51
1	1.2445550715619165E-4	TGTGCGAGACATGGTCGGTTTACGATTTTTGGAGTGGTTATTATTGGTGCTTTTGATATCTGG	CARHGRFTIFGVVIIGAFDIW	IGHV4-39	IGHD3-3	IGHJ3	12	19	43	47
1	1.2445550715619165E-4	TGTGCGAGACATGGGGGGCCTACGATTTTTGGAGTGGTTATTATCGGGTGGTTCGACCCCTGG	CARHGGPTIFGVVIIGWFDPW	IGHV5-10-1	IGHD3-3	IGHJ5	12	20	43	48
1	1.2445550715619165E-4	TGTGCGAGACATAGGGGGAAGCAGCTTTTTGGAGTGGTTATTATCCAGATGTTTGACTACTGG	CARHRGKQLFGVVIIQMFDYW	IGHV4-39	IGHD3-3	IGHJ4	11	25	43	51
1	1.2445550715619165E-4	TGTGCGAGACAAGGTGGTGGTGGTACTCCTTATTACTACTACTACTACTACATGGACGTCTGG	CARQGGGGTPYYYYYYYMDVW	IGHV5-10-1	IGHD2-15	IGHJ6	10	16	24	30
1	1.2445550715619165E-4	TGTGCGAGACAAGGGTACTATGATAGTAGTGGTTATTATAGGGATGATGCTTTTGATATCTGG	CARQGYYDSSGYYRDDAFDIW	IGHV5-10-1	IGHD3-22	IGHJ3	10	15	37	43
1	1.2445550715619165E-4	TGTGCGAGAGTTGCGGGGGGTACTATGATAGTAGTGGTTATTCCAGGATACTTTGACTACTGG	CARVAGGTMIVVVIPGYFDYW	IGHV3-7	IGHD3-22	IGHJ4	9	20	41	48
1	1.2445550715619165E-4	TGTGCGAGAGCCCCCTCAACGATTTTTGGAGTGGTTCTTATAGGGAATTGGTTCGACCCCTGG	CARAPSTIFGVVLIGNWFDPW	IGHV1-8	IGHD3-3	IGHJ5	16	18	41	48
1	1.2445550715619165E-4	TGTGCGAGAGCGTATTTTTGGGATGACTACGGTGGCCAGATCTACTGGTACTTCGATCTCTGG	CARAYFWDDYGGQIYWYFDLW	IGHV3-33	IGHD4-23	IGHJ2	9	22	34	41
1	1.2445550715619165E-4	TGTGCGAGAGCGACACAGGATATTGTAGTAGTACCAGACCTCTACTACGGTATGGACGTCTGG	CARATQDIVVVPDLYYGMDVW	IGHV3-48	IGHD2-2	IGHJ6	9	16	36	41
1	1.2445550715619165E-4	TGTGCGAGAGCATATGAAGAAATTACGATTTTTGGAGTGGTCAAATCCTCCATGGACGTCTGG	CARAYEEITIFGVVKSSMDVW	IGHV3-21	IGHD3-3	IGHJ6	9	21	40	50
1	1.2445550715619165E-4	TGTGCGAGAGCAATGGGGGTTACGATTTTTGGAGTGGTTATCATCAACTGGTTCGACCCCTGG	CARAMGVTIFGVVIINWFDPW	IGHV3-11	IGHD3-3	IGHJ5	9	19	40	44
1	1.2445550715619165E-4	TGTGCGAGAGGCTTAAAATATTGTAGTGGTGGTAGCTGCTACCCGAACTGGTTCGACCCCTGG	CARGLKYCSGGSCYPNWFDPW	IGHV4-34	IGHD2-15	IGHJ5	11	17	41	45
1	1.2445550715619165E-4	TGTGCGAGAGGGGAGATTGTTCATTGTAGTGGTGGAACCTGCTACTCTCTTCCCCCTTACTGG	CARGEIVHCSGGTCYSLPPYW	IGHV1-8	IGHD2-15	IGHJ4	10	22	46	57
1	1.2445550715619165E-4	TGTGCGAGAGGACGCGCCTTCGATGATAGCAGTAATTCCCCGTACAACTGGTTCGACCCCTGG	CARGRAFDDSSNSPYNWFDPW	IGHV1-67	IGHD2-21	IGHJ5	9	25	32	41
1	1.2445550715619165E-4	TGTGCGAGAGATTCCTGGGTGGGAGCTACGGGCTACTACTACTACTACGGTATGGACGTCTGG	CARDSWVGATGYYYYYGMDVW	IGHV1-3	IGHD1-26	IGHJ6	11	18	28	33
1	1.2445550715619165E-4	TGTGCGAGAGATTCCTGGGTGGGAACTACGGGCTACTACTACTACTACGGTATGGACGTCTGG	CARDSWVGTTGYYYYYGMDVW	IGHV4-31	IGHD1-7	IGHJ6	11	21	29	33
1	1.2445550715619165E-4	TGTGCGAGAGATTCGAGAGCCCCAAAGCGAGTATTAGCAGCAGCTGGTGCCCTTGCCTTCTGG	CARDSRAPKRVLAAAGALAFW	IGHV3-64	IGHD6-13	IGHJ4	11	34	47	52
1	1.2445550715619165E-4	TGTGCGAGAGATCTAAACCGTATTACGATTTTTGGAGTGGTTATCGATGCTTTTGATATCTGG	CARDLNRITIFGVVIDAFDIW	IGHV4-31	IGHD3-3	IGHJ3	13	18	43	45
1	1.2445550715619165E-4	TGTGCGAGAGATCCTGGAGCTGATACCGTTTTCCGATCCGCCAACTCCGAATTTGACTATTGG	CARDPGADTVFRSANSEFDYW	IGHV3-48	IGHD4-23	IGHJ4	12	42	48	51
1	1.2445550715619165E-4	TGTGCGAGAGATCGTATTATAGCAGCTCGTGGTTACTACTACTACTACGGTATGGACGTCTGG	CARDRIIAARGYYYYYGMDVW	IGHV3-21	IGHD6-6	IGHJ6	12	17	29	32
1	1.2445550715619165E-4	TGTGCGAGAGATCAGGTGGAGGACACAGCTATGGGAAAATACCAATACGGAATGGACGTCTGG	CARDQVEDTAMGKYQYGMDVW	IGHV3-11	IGHD5-18	IGHJ6	12	20	33	51
1	1.2445550715619165E-4	TGTGCGAGAGATGGTATTACTATGATAGTAGTGGTTATTACTACGGGCTGGTTCGACCCCTGG	CARDGITMIVVVITTGWFDPW	IGHV4-4	IGHD3-22	IGHJ5	11	13	44	47
1	1.2445550715619165E-4	TGTGCGAGAGATAGCTACGCCCCCTTCATATTTTTGGAGTGGTTAGGGTACTTCCAGCACTGG	CARDSYAPFIFLEWLGYFQHW	IGHV4-31	IGHD3-3	IGHJ1	11	29	44	48
1	1.2445550715619165E-4	TGTGCGAGAGATAGAGCTCCTGGCTCTATAGCAGCTCGGCCCGATTACGGATTCCAGCACTGG	CARDRAPGSIAARPDYGFQHW	IGHV3-53	IGHD6-6	IGHJ1	11	26	37	51
1	1.2445550715619165E-4	TGTGCGAGAGACTATATTGTAGTAGTACCAGCTGCCTACTACTACTACGGTATGGACGTCTGG	CARDYIVVVPAAYYYYGMDVW	IGHV3-21	IGHD2-2	IGHJ6	10	13	34	35
1	1.2445550715619165E-4	TGTGCGAGAGAGCGCCTTTGGTATTACGATTTTTGGAGTGGTTCTAGCTACATGGACGTCTGG	CARERLWYYDFWSGSSYMDVW	IGHV3-66	IGHD3-3	IGHJ6	10	20	42	47
1	1.2445550715619165E-4	TGTGCGAGAGAGGGGAGACGTATTACTATGGTTCGGGGAGTTAATGGGTGGTTCGACCCCTGG	CAREGRRITMVRGVNGWFDPW	IGHV4-31	IGHD3-10	IGHJ5	10	17	42	48
1	1.2445550715619165E-4	TGTGCGAGAACGAGGTGGGGATACAGCTATGGTTTTCGAGTGTCGAATGCTTTTGATATCTGG	CARTRWGYSYGFRVSNAFDIW	IGHV4-28	IGHD5-18	IGHJ3	9	18	33	46
1	1.2445550715619165E-4	TGTGCGAAAGATCTAGCGCCTTGGTTTCATGATAGTAGCACTTCGGACTGGTTCGACCCCTGG	CAKDLAPWFHDSSTSDWFDPW	IGHV3-23	IGHD3-22	IGHJ5	13	28	37	46
1	1.2445550715619165E-4	TGTGCGAAAGATCTAGCGCCTTGGTTTCATGATAGTAGCACTTCGGACTGGTTCGACCCCTGG	CAKDLAPWFHDSSTSDWFDPW	IGHV3-60	IGHD3-22	IGHJ5	13	28	37	46
1	1.2445550715619165E-4	TGTGCGAAAGATCTAGCGCCTTGGTTTCATGATAGTAGCACTTCGGACTGGTTCGACCCCTGG	CAKDLAPWFHDSSTSDWFDPW	IGHV4-31	IGHD3-22	IGHJ5	13	28	37	46
1	1.2445550715619165E-4	TGTGCGAAAGATCAGGAGGGGATTTTTGGAGTGGTTATTATCGAGTACTACTTTGACTACTGG	CAKDQEGIFGVVIIEYYFDYW	IGHV3-23	IGHD3-3	IGHJ4	12	20	40	43
1	1.2445550715619165E-4	TGTGCGAAAGATCAGGAGGGGATTTTTGGAGTGGTTATTATCGAGTACTACTTTGACTACTGG	CAKDQEGIFGVVIIEYYFDYW	IGHV3-60	IGHD3-3	IGHJ4	12	20	40	43
1	1.2445550715619165E-4	TGTGCGAAAGATCAAGGGATTACGATTTTTGGAGTGGCCATCATAGGGGCTTTTGATATCTGG	CAKDQGITIFGVAIIGAFDIW	IGHV3-30	IGHD3-3	IGHJ3	12	18	36	48
1	1.2445550715619165E-4	TGTGCACACACCACGCTCTTACGTATTACTATGGTTCGGGGCTACTGGTACTTCGATCTCTGG	CAHTTLLRITMVRGYWYFDLW	IGHV2-5	IGHD3-10	IGHJ2	9	19	39	40
1	1.2445550715619165E-4	TGTGCACACAGGGATTGTAGTGGTGGTAGCTGCTACTTGGGGGGTAGCTACTTTGACTACTGG	CAHRDCSGGSCYLGGSYFDYW	IGHV2-5	IGHD2-15	IGHJ4	10	13	36	47
1	1.2445550715619165E-4	TGTGCAAAAGAGGGTAGCTATGGTTATCGCGGAGCCGAAATACAAAACTGGTTCGACCCCTGG	CAKEGSYGYRGAEIQNWFDPW	IGHV3-43	IGHD5-18	IGHJ5	10	15	25	45
1	1.2445550715619165E-4	TGTGGGAGAGATTCGGGTCTATATTGTGGTGGTGATTGCTATTCGGGGGGCTTTGACTACTGG	CGRDSGLYCGGDCYSGGFDYW	IGHV1-67	IGHD2-21	IGHJ4	11	20	43	50
1	1.2445550715619165E-4	TGTACTAAGGATAGGTCACCATTTCTCAATGTTTTGACCTCGGGTGATGCTTCTGATGTCTGG	CTKDRSPFLNVLTSGDASDVW	IGHV3-73	IGHD2-21	IGHJ3	6	14	20	44
1	1.2445550715619165E-4	TGTACCACAGGAAGGGAATTGGTCTATAGCAGTGGCTGGCCCTTTCATGTTTCCGACTACTGG	CTTGRELVYSSGWPFHVSDYW	IGHV3-15	IGHD6-19	IGHJ4	9	24	38	54
1	1.2445550715619165E-4	TGTACGAAAGCTTACGGATATTGTACTGGTGGGACCTGCTACTCGGACGGTATGGAAGTCTGG	CTKAYGYCTGGTCYSDGMEVW	IGHV3-11	IGHD2-15	IGHJ6	6	15	43	51
1	1.2445550715619165E-4	TGTGTGCGGGATGTCCGCCGAGCCATGGTAACGGGGGACTACTACGGTATGGACGTCTGG	CVRDVRRAMVTGDYYGMDVW	IGHV4-31	IGHD3-10	IGHJ6	3	17	30	37
1	1.2445550715619165E-4	TGTGTGAGAGATCTCTCGATTGACAGGGGGGGCCACTGGTATGATGCTTTTGATATCTGG	CVRDLSIDRGGHWYDAFDIW	IGHV3-48	IGHD6-19	IGHJ3	17	31	37	40
1	1.2445550715619165E-4	TGTGCGAGTAGGGGGTGTTGTTTCGAGATTTTGACTGGCACCCCCAGCTTTCACTACTGG	CASRGCCFEILTGTPSFHYW	IGHV3-30	IGHD3-9	IGHJ4	7	23	37	47
1	1.2445550715619165E-4	TGTGCGAGCCTGATCGATTATGATTACGTTTGGGGGAGTTATGGGGCTATTGACTACTGG	CASLIDYDYVWGSYGAIDYW	IGHV4-4	IGHD3-16	IGHJ4	7	16	41	49
1	1.2445550715619165E-4	TGTGCGAGGCCTTCCGTTATACTGTGGTTCGGGGAAGGTAGGAGGTGGTTCGACCCCTGG	CARPSVILWFGEGRRWFDPW	IGHV1-69	IGHD3-10	IGHJ5	7	19	34	45
1	1.2445550715619165E-4	TGTGCGAGGCATAATAATATGATTACGTTTGGGGGAGTTATCGTTCACTTTGACTACTGG	CARHNNMITFGGVIVHFDYW	IGHV1-18	IGHD3-16	IGHJ4	7	17	44	46
1	1.2445550715619165E-4	TGTGCGAGGGCGCCCATAGGTGGTGTGGTGTCAGTGTACTACCACGGTATGGACGTCTGG	CARAPIGGVVSVYYHGMDVW	IGHV4-4	IGHD2-15	IGHJ6	7	38	44	48
1	1.2445550715619165E-4	TGTGCGAGGGAACTTTATGGCTCGGGGAGTGGCCACTTCTACTACGGAATGGACGTCTGG	CARELYGSGSGHFYYGMDVW	IGHV3-20	IGHD3-10	IGHJ6	7	15	29	34
1	1.2445550715619165E-4	TGTGCGAGGAGCCGGTATAGCAGCAGCTGGTACGGGTGGAAGGGCTGGTTCGACCCCTGG	CARSRYSSSWYGWKGWFDPW	IGHV4-59	IGHD6-13	IGHJ5	7	13	33	44
1	1.2445550715619165E-4	TGTGCGAGATCCGGGTATTACTATGATGGAGGTGATTATTATCAATTTTTTGACCTCTGG	CARSGYYYDGGDYYQFFDLW	IGHV7-81	IGHD3-22	IGHJ5	9	14	40	51
1	1.2445550715619165E-4	TGTGCGAGACGTTTCTGGAACTGGAACCACCTTGGCGACTACTTCTACATGGACGTCTGG	CARRFWNWNHLGDYFYMDVW	IGHV4-39	IGHD1-1	IGHJ6	9	18	26	37
1	1.2445550715619165E-4	TGTGCGAGACGTTACGATTTTTGGAGTGCTTTTCACCACCACTCCTACTTTGACTACTGG	CARRYDFWSAFHHHSYFDYW	IGHV1-18	IGHD3-3	IGHJ4	8	11	27	44
1	1.2445550715619165E-4	TGTGCGAGACGGGCCCCCGGGCATTACTATGATAGTAGTGGTTATGACTTTGACTACTGG	CARRAPGHYYDSSGYDFDYW	IGHV7-81	IGHD3-22	IGHJ4	8	22	44	46
1	1.2445550715619165E-4	TGTGCGAGACATTCGAGGACTACTATGATAGTAGTGGTTATGGGGGCCTTTGACTACTGG	CARHSRTTMIVVVMGAFDYW	IGHV4-28	IGHD3-22	IGHJ4	12	20	40	47
1	1.2445550715619165E-4	TGTGCGAGACATCGACCGTATTACTATGATAGTAGTGGTCTGGGTTGGTTTGACTACTGG	CARHRPYYYDSSGLGWFDYW	IGHV4-39	IGHD3-22	IGHJ4	11	16	38	48
1	1.2445550715619165E-4	TGTGCGAGAGTCGGACAACTGGAACGAGAGCGTCTCGACTATTGGGGACTCGACCCCTGG	CARVGQLERERLDYWGLDPW	IGHV4-34	IGHD1-1	IGHJ5	9	14	26	49
1	1.2445550715619165E-4	TGTGCGAGAGTCAGCTATGGTTCGGCGAGATATTATACCCCGAATGGTTTTGATATGTGG	CARVSYGSARYYTPNGFDMW	IGHV3-33	IGHD3-10	IGHJ3	9	14	36	43
1	1.2445550715619165E-4	TGTGCGAGAGTGCCCCAGCAGTGGCTGGTACTGGACTACTACTACTACATGGACGTCTGG	CARVPQQWLVLDYYYYMDVW	IGHV4-31	IGHD6-19	IGHJ6	9	16	30	34
1	1.2445550715619165E-4	TGTGCGAGAGTACCCCAATCGTATAACTGGAACCACGTGGGGAACTGGTTCGACCCCTGG	CARVPQSYNWNHVGNWFDPW	IGHV3-64	IGHD1-14	IGHJ5	9	20	39	42
1	1.2445550715619165E-4	TGTGCGAGAGTAGACTACGGTGACTACGTGGGGGGGGGTGGCTACGGTATGGACGTCTGG	CARVDYGDYVGGGGYGMDVW	IGHV4-34	IGHD4-17	IGHJ6	9	12	28	48
1	1.2445550715619165E-4	TGTGCGAGAGCTATTTTTGACTCCGGTGACCAGGACTACTACTACGCTATGGACGTCTGG	CARAIFDSGDQDYYYAMDVW	IGHV3-33	IGHD4-17	IGHJ6	9	17	29	34
1	1.2445550715619165E-4	TGTGCGAGAGGCCTAGCAGTAACTACTTTCTACTACTACTACAACGGTATGGACGTCTGG	CARGLAVTTFYYYYNGMDVW	IGHV4-34	IGHD4-11	IGHJ6	13	16	25	30
1	1.2445550715619165E-4	TGTGCGAGAGGGGTCCGGATCTGGTATAACTGGAACTACGACAACTGGTTCGACCCCTGG	CARGVRIWYNWNYDNWFDPW	IGHV4-34	IGHD1-7	IGHJ5	10	22	39	40
1	1.2445550715619165E-4	TGTGCGAGAGGGGTCCATATTGTGGTGGTGATCCGCCACTACAACTGGTTCGACCCCTGG	CARGVHIVVVIRHYNWFDPW	IGHV1-2	IGHD2-21	IGHJ5	9	15	30	39
1	1.2445550715619165E-4	TGTGCGAGAGGGACGGAAAGATCTTGTGGTGGTGACTGCTATGGGCAATTTGACTACTGG	CARGTERSCGGDCYGQFDYW	IGHV1-8	IGHD2-21	IGHJ4	10	23	41	48
1	1.2445550715619165E-4	TGTGCGAGAGGAGCGTGGGAGGGTCTAGATTTTTGGAGTGGTTATTATACGGACTACTGG	CARGAWEGLDFWSGYYTDYW	IGHV1-8	IGHD3-3	IGHJ4	10	27	49	51
1	1.2445550715619165E-4	TGTGCGAGAGGAGACCGTTATCTCTTTCGAGAAGAAACCGATGATGCTTTCGATATCTGG	CARGDRYLFREETDDAFDIW	IGHV1-8	IGHD3-10	IGHJ3	10	15	20	40
1	1.2445550715619165E-4	TGTGCGAGAGATTCCTGGGTGGGAGCTACGGGCTACTACTACTACGGTATGGACGTCTGG	CARDSWVGATGYYYYGMDVW	IGHV3-21	IGHD1-26	IGHJ6	11	18	28	32
1	1.2445550715619165E-4	TGTGCGAGAGATTCCGCTGCCCCAATAAGGCTTCGTTACTATTACCATATGGACGTCTGG	CARDSAAPIRLRYYYHMDVW	IGHV4-31	IGHD6-25	IGHJ6	11	13	19	36
1	1.2445550715619165E-4	TGTGCGAGAGATTGCAGTAATAGTTGGTGCTATAACGGCGACCCCCCCCTTGACTACTGG	CARDCSNSWCYNGDPPLDYW	IGHV4-31	IGHD2-8	IGHJ4	11	27	37	49
1	1.2445550715619165E-4	TGTGCGAGAGATAAGCCTTTACGTTTCGGGGAGTTTTCGCCCAACTACTTTGACTTCTGG	CARDKPLRFGEFSPNYFDFW	IGHV3-53	IGHD3-16	IGHJ4	11	18	38	43
1	1.2445550715619165E-4	TGTGCGAGAGATAAGCCTTTACGTTTCGGGGAGTTTTCGCCCAACTACATTGACTTCTGG	CARDKPLRFGEFSPNYIDFW	IGHV4-31	IGHD3-16	IGHJ4	11	18	38	43
1	1.2445550715619165E-4	TGTGCGAGAGACCCGCCAAAGGGTCTTTTTGGAGTGGTTATTCCCGAGTTCGACTATTGG	CARDPPKGLFGVVIPEFDYW	IGHV4-31	IGHD3-3	IGHJ4	10	25	41	51
1	1.2445550715619165E-4	TGTGCGAGAGACGGTTGTAGTGGTGGTAGCTGCTACTCTTGGGCTCTCTTTGACTACTGG	CARDGCSGGSCYSWALFDYW	IGHV3-30	IGHD2-15	IGHJ4	10	14	37	47
1	1.2445550715619165E-4	TGTGCGAGAGAGCCTCTGGGACAAGGAAGTGAGAATGAAAGGCGGGCTTTGGACGTCTGG	CAREPLGQGSENERRALDVW	IGHV4-31	IGHD1-26	IGHJ3	10	16	20	45
1	1.2445550715619165E-4	TGTGCGAGAGAGCCCTCCCCCACGAGTGATTATTACTACGATGATGGTTTTGATAAGTGG	CAREPSPTSDYYYDDGFDKW	IGHV3-66	IGHD3-22	IGHJ3	10	24	39	40
1	1.2445550715619165E-4	TGTGCGAGAGAGGATCGGGTATTCCTAAACTCCTACTACTACTACGGTATGGACGTCTGG	CAREDRVFLNSYYYYGMDVW	IGHV4-31	IGHD6-13	IGHJ6	10	15	21	32
1	1.2445550715619165E-4	TGTGCGAGAGAAGGTGGATACAGCTATGGTTGGAACTACTACTACGGTATGGACGTCTGG	CAREGGYSYGWNYYYGMDVW	IGHV3-21	IGHD5-18	IGHJ6	10	13	30	34
1	1.2445550715619165E-4	TGTGCGAGAGAAGGCTCTTGCACTAGTGCCAGCTGCTACGGCACCCCCTTCGACCCCTGG	CAREGSCTSASCYGTPFDPW	IGHV3-33	IGHD2-2	IGHJ5	10	23	37	48
1	1.2445550715619165E-4	TGTGCGAGAGAAAAATCTCATTTTACAGTGGTGACTGGTTTGGGCCCCCTTGACTACTGG	CAREKSHFTVVTGLGPLDYW	IGHV3-21	IGHD2-21	IGHJ4	10	27	36	49
1	1.2445550715619165E-4	TGTGCGAGAATTGGTGTGGGGGCGTATAGCAGCAGCTGGTACCACTACTTTGACTACTGG	CARIGVGAYSSSWYHYFDYW	IGHV4-28	IGHD6-13	IGHJ4	9	23	41	43
1	1.2445550715619165E-4	TGTGCGAGAATCATTAGACCCCCCTTGGGATACTTCTACTACTACTACATGGACGTCTGG	CARIIRPPLGYFYYYYMDVW	IGHV3-64	IGHD2-8	IGHJ6	8	11	16	30
1	1.2445550715619165E-4	TGTGCGAGAATGTCAGACGATTACGGTGACTTCCCAGGGAGCGGCTCCTTTGATATCTGG	CARMSDDYGDFPGSGSFDIW	IGHV4-28	IGHD4-17	IGHJ3	9	21	30	48
1	1.2445550715619165E-4	TGTGCGAGAATGTCAGACGATTACGGTGACTTCCCAGGGAGCGACTCCTTTGATATCTGG	CARMSDDYGDFPGSDSFDIW	IGHV1-8	IGHD4-17	IGHJ3	8	21	30	48
1	1.2445550715619165E-4	TGTGCGAGAATGCGCGGAGATGGCTACAATTCGGGGTACTACTACGGTATGGACGTCTGG	CARMRGDGYNSGYYYGMDVW	IGHV3-64	IGHD5-24	IGHJ6	8	16	30	36
1	1.2445550715619165E-4	TGTGCGAGAATGCAACCACCTGCTCCTATCCCCTACTACTACTTCTACATGAACGTCTGG	CARMQPPAPIPYYYFYMNVW	IGHV4-28	IGHD6-13	IGHJ6	9	14	28	32
1	1.2445550715619165E-4	TGTGCGAAGGTGGAGTTTAGCACTTCCCATCGATATTACTATTATAGTCTGGAAGTCTGG	CAKVEFSTSHRYYYYSLEVW	IGHV4-31	IGHD3-22	IGHJ6	6	33	47	49
1	1.2445550715619165E-4	TGTGCGAAAGATTTTGGGTTCGGGGAGTTATTAACCCCAGATGATGCTTTTGATATCTGG	CAKDFGFGELLTPDDAFDIW	IGHV4-31	IGHD3-10	IGHJ3	11	16	32	40
1	1.2445550715619165E-4	TGTGCGAAAGATCTTGGGTACAGTGCAGCAGCTGGTGGCCAGGATGCTTTTGATATCTGG	CAKDLGYSAAAGGQDAFDIW	IGHV3-60	IGHD6-13	IGHJ3	14	24	35	42
1	1.2445550715619165E-4	TGTGCGAAAGATCGACAATTTACGATTTTTGGAGTGGTACCTGATGCTTTTGATATCTGG	CAKDRQFTIFGVVPDAFDIW	IGHV3-30	IGHD3-3	IGHJ3	12	19	37	41
1	1.2445550715619165E-4	TGTGCGAAAGATATGACCCCCTACTACTATGAAAGAGAGAACAACTGGTTCGACCCCTGG	CAKDMTPYYYERENNWFDPW	IGHV3-30	IGHD2-2	IGHJ5	11	21	28	40
1	1.2445550715619165E-4	TGTGCGAAAGATATGACCCCCTACTACTATGAAAGAGAGAACAACTGGTTCGACCCCTGG	CAKDMTPYYYERENNWFDPW	IGHV3-43	IGHD2-2	IGHJ5	13	21	28	40
1	1.2445550715619165E-4	TGTGCGAAAGATATAGGCAGTTCGTCCTCGGGATACTTCTACTTGGCTATGGACGTCTGG	CAKDIGSSSSGYFYLAMDVW	IGHV4-31	IGHD6-6	IGHJ6	11	16	26	48
1	1.2445550715619165E-4	TGTGCGAAAGATAAGGACTGGAAGAGCATCCCCTCGGACTACTACGGCATGGACGTCTGG	CAKDKDWKSIPSDYYGMDVW	IGHV3-48	IGHD1-1	IGHJ6	11	16	22	37
1	1.2445550715619165E-4	TGTGCGAAAGACCTACCTTTCAGTGGGGCATATTGTGGTGGTGACTGCTATCCTTACTGG	CAKDLPFSGAYCGGDCYPYW	IGHV3-30	IGHD2-21	IGHJ4	10	27	50	54
1	1.2445550715619165E-4	TGTGCGAAAGACCTACCTTTCAGTGGGGCATATTGTGGTGGTGACTGCTATCCTTACTGG	CAKDLPFSGAYCGGDCYPYW	IGHV3-33	IGHD2-21	IGHJ4	10	27	50	54
1	1.2445550715619165E-4	TGTGCGAAAGACATGGGTATAGCAGCAGCTGGTACGTGGGACAACTGGTTCGACCCCTGG	CAKDMGIAAAGTWDNWFDPW	IGHV4-28	IGHD6-13	IGHJ5	6	14	36	40
1	1.2445550715619165E-4	TGTGCAACCCCGCAGACCTATTACGATTTTCGGCGTGGTTATTATGCCTTTGACTACTGG	CATPQTYYDFRRGYYAFDYW	IGHV3-47	IGHD3-3	IGHJ4	6	18	44	47
1	1.2445550715619165E-4	TGTGCAAAAGATTTTTTTTCCACCCCTAGCAGCTCGTCCGTAACCCCCTTCGACTACTGG	CAKDFFSTPSSSSVTPFDYW	IGHV1-69-2	IGHD6-6	IGHJ4	11	26	39	47
1	1.2445550715619165E-4	TGTACCACAGCTCTTACGGAAGAGATGGGTACACTCTACCCCGATGCTTTTGATTTCTGG	CTTALTEEMGTLYPDAFDFW	IGHV3-15	IGHD5-24	IGHJ3	13	20	32	42
1	1.2445550715619165E-4	TGTACCACAGAAGACCCCGACTACGGTGCATACTACTACTACTACTACATGGACGTCTGG	CTTEDPDYGAYYYYYYMDVW	IGHV3-15	IGHD4-17	IGHJ6	10	18	27	30
1	1.2445550715619165E-4	TGTACGAAAGATCGAACCTTTTACTATGATAGAGGTGGTTATTACTTTTTTGAATATTGG	CTKDRTFYYDRGGYYFFEYW	IGHV3-25	IGHD3-22	IGHJ4	12	20	45	48
1	1.2445550715619165E-4	TGTACGAAAAACCCCGCCGCTTATTATGCTTCAGGGAGCTATTCCTCCTTTGACAAGTGG	CTKNPAAYYASGSYSSFDKW	IGHV3-23	IGHD3-10	IGHJ4	8	20	42	47
1	1.2445550715619165E-4	TGTGTTAAAGACACATATACCAGCAGTGCATATACTGGGAGCTACTTTGACTTTTGG	CVKDTYTSSAYTGSYFDFW	IGHV3-9	IGHD1-26	IGHJ4	10	30	40	41
1	1.2445550715619165E-4	TGTGTGAAAGATGGACGAGACCGAGGGGGGGGTGCACACATATGGTTTGACTGGTGG	CVKDGRDRGGGAHIWFDWW	IGHV3-60	IGHD6-6	IGHJ4	11	12	18	45
1	1.2445550715619165E-4	TGTGCCACAGATATTGATTACTATGATACTAGTGGTTCCCACTTCTCTGACTACTGG	CATDIDYYDTSGSHFSDYW	IGHV3-15	IGHD3-22	IGHJ4	11	16	36	40
1	1.2445550715619165E-4	TGTGCCAGAGTAGGGGATTATAACTGGAACTACGATTTAGCTGGACCTGACTACTGG	CARVGDYNWNYDLAGPDYW	IGHV4-30-2	IGHD1-7	IGHJ4	9	18	33	47
1	1.2445550715619165E-4	TGTGCGGCCCTGGGTCCGGGTTGGACAGCAGTTCCTTATGGACACACAGACTACTGG	CAALGPGWTAVPYGHTDYW	IGHV1-58	IGHD1-7	IGHJ4	7	29	34	48
1	1.2445550715619165E-4	TGTGCGGCCCTGGGTCCGGGTTGGACAGCAGTTGCTTATGGACACACTGACTACTGG	CAALGPGWTAVAYGHTDYW	IGHV1-58	IGHD6-19	IGHJ5	7	26	35	53
1	1.2445550715619165E-4	TGTGCGGCCCTGGGTCCGGGTTGGACAGCAGTTGCTTATGGACACACTGACTACTGG	CAALGPGWTAVAYGHTDYW	IGHV1-67	IGHD6-19	IGHJ4	3	26	35	47
1	1.2445550715619165E-4	TGTGCGGCCCTGGGTCCGGGTTGGACAGCAGTTGGTGGTGGACACACTGACTACTGG	CAALGPGWTAVGGGHTDYW	IGHV3-11	IGHD2-21	IGHJ4	5	32	39	47
1	1.2445550715619165E-4	TGTGCGGCCCTGGGTCCGGGTTGGACAGCAGTTGGTGGTGGACACACTGACTACTGG	CAALGPGWTAVGGGHTDYW	IGHV5-10-1	IGHD2-21	IGHJ4	5	32	39	47
1	1.2445550715619165E-4	TGTGCGGGACACATTTTGACTGGTTTCAAAAATAACTACTGGTACTTCGATCTCTGG	CAGHILTGFKNNYWYFDLW	IGHV4-39	IGHD3-9	IGHJ2	10	12	24	35
1	1.2445550715619165E-4	TGTGCGACTTGGGGGGGTGATCACACTTGGGGCACTTATCATTATCGCGACTACTGG	CATWGGDHTWGTYHYRDYW	IGHV3-30	IGHD3-16	IGHJ4	6	26	44	48
1	1.2445550715619165E-4	TGTGCGACTCGTCAAATTTGTAAAGGTGGAAACTGCCACTTTCCCTTCGACTCCTGG	CATRQICKGGNCHFPFDSW	IGHV4-31	IGHD2-15	IGHJ5	6	17	39	45
1	1.2445550715619165E-4	TGTGCGAGTCCCCCTCTCGCGTATTACTATGCTTCGGGGAGTTATTGGGACTCCTGG	CASPPLAYYYASGSYWDSW	IGHV3-23	IGHD3-10	IGHJ4	6	19	45	48
1	1.2445550715619165E-4	TGTGCGAGCCCTATGTTTGATACGTATTACGATTTTTGGAGTGGTCTTGACTACTGG	CASPMFDTYYDFWSGLDYW	IGHV3-30	IGHD3-3	IGHJ4	7	19	44	46
1	1.2445550715619165E-4	TGTGCGAGCCCCGGTGGGAGCTACTCAAGCTACTACTACTACGGTATGGACGTCTGG	CASPGGSYSSYYYYGMDVW	IGHV4-28	IGHD1-26	IGHJ6	7	13	24	29
1	1.2445550715619165E-4	TGTGCGAGCCCGGGGGCAGTGGCTGCCTACTACTACTACTACGGTATGGACGTCTGG	CASPGAVAAYYYYYGMDVW	IGHV4-4	IGHD6-19	IGHJ6	7	15	24	27
1	1.2445550715619165E-4	TGTGCGAGCCCATCATTATTTAGCAGTGGCTGGCCACATGATGCTTTTGATATCTGG	CASPSLFSSGWPHDAFDIW	IGHV4-4	IGHD6-19	IGHJ3	7	20	32	36
1	1.2445550715619165E-4	TGTGCGAGCCCACGCAGGGCCTATTACTATGCCTCGGGGAGTTATTGGGACTACTGG	CASPRRAYYYASGSYWDYW	IGHV4-4	IGHD3-10	IGHJ4	7	21	45	48
1	1.2445550715619165E-4	TGTGCGAGGTTCGACTACGTCCGAGCGGACTACTACTACTACGGTATGGACGTCTGG	CARFDYVRADYYYYGMDVW	IGHV1-18	IGHD4-17	IGHJ6	7	12	19	28
1	1.2445550715619165E-4	TGTGCGAGGTCCTTAGGATATTGTAGTAGTACCAGCTGCTCCCCCTTTGACTACTGG	CARSLGYCSSTSCSPFDYW	IGHV3-30	IGHD2-2	IGHJ4	7	13	39	44
1	1.2445550715619165E-4	TGTGCGAGGTCCATGTACGATTCTTGGACTGGTCATCCTACCGGGCTTGACTCCTGG	CARSMYDSWTGHPTGLDSW	IGHV3-23	IGHD3-3	IGHJ4	6	15	43	46
1	1.2445550715619165E-4	TGTGCGAGGTATAGTAGTATGGGCCAATATTACTATGATAGTAGCGAGGACTACTGG	CARYSSMGQYYYDSSEDYW	IGHV4-55	IGHD3-22	IGHJ4	12	27	43	48
1	1.2445550715619165E-4	TGTGCGAGGGGCCGGTTAGACTACGGTGACTTCGAACCCAACTGGTTCGACCCCTGG	CARGRLDYGDFEPNWFDPW	IGHV3-30	IGHD4-17	IGHJ5	7	18	30	38
1	1.2445550715619165E-4	TGTGCGAGGGGCCGGCTAGACTACGGTGACTTCGAACCCAACTGGTTCGACCCCTGG	CARGRLDYGDFEPNWFDPW	IGHV3-33	IGHD4-17	IGHJ5	7	18	30	38
1	1.2445550715619165E-4	TGTGCGAGGATTTCCATATGGTTCGGGGAGCGGAACTACTGGTACTTCGATCTCTGG	CARISIWFGERNYWYFDLW	IGHV4-4	IGHD3-10	IGHJ2	7	16	29	35
1	1.2445550715619165E-4	TGTGCGAGATTGGGGCCCGGGGGATGGTTCGGGGAGACCGGCTACTTTGACTACTGG	CARLGPGGWFGETGYFDYW	IGHV3-11	IGHD3-10	IGHJ4	8	23	35	41
1	1.2445550715619165E-4	TGTGCGAGATCTATAGCGGTGGCTGGTTGGGAGGTAGGAGGTTTCTTTGACTACTGG	CARSIAVAGWEVGGFFDYW	IGHV4-55	IGHD6-19	IGHJ4	13	14	26	44
1	1.2445550715619165E-4	TGTGCGAGATCCAGGCGGGATCTGGATATACTGGCTACGGAATACTTCGATCTCTGG	CARSRRDLDILATEYFDLW	IGHV7-81	IGHD5-12	IGHJ2	9	22	38	42
1	1.2445550715619165E-4	TGTGCGAGATATGGGATTAGTATAGCAGCTCGTCCCTACGGAGCTTTTGATATCTGG	CARYGISIAARPYGAFDIW	IGHV4-31	IGHD6-6	IGHJ3	8	18	34	42
1	1.2445550715619165E-4	TGTGCGAGACTCCCGCCAGACAACCTTTGGAAGCTTGTGTATCACTTTGACTCCTGG	CARLPPDNLWKLVYHFDSW	IGHV5-51	IGHD2-8	IGHJ4	9	36	41	43
1	1.2445550715619165E-4	TGTGCGAGACATACACCCTCAGAAGTGGGAGCTACGAAGGGGTACTTCCAGCACTGG	CARHTPSEVGATKGYFQHW	IGHV4-39	IGHD1-26	IGHJ1	11	23	34	42
1	1.2445550715619165E-4	TGTGCGAGACAGGTCTATGCCTGGAGTGCCAAGGCCCCCCCTCCCTTTGACTACTGG	CARQVYAWSAKAPPPFDYW	IGHV4-39	IGHD3-3	IGHJ4	15	21	27	44
1	1.2445550715619165E-4	TGTGCGAGACAGGGCCCTAGTCTTTCTGGAGTGGCCCTTGGAGCTCTTGATTTCTGG	CARQGPSLSGVALGALDFW	IGHV4-39	IGHD3-3	IGHJ3	10	22	33	42
1	1.2445550715619165E-4	TGTGCGAGACAGGGCCCTAGTCTTTCTGGAGTGGCCCTTGGAGCTCTTGATTTCTGG	CARQGPSLSGVALGALDFW	IGHV5-10-1	IGHD3-3	IGHJ3	10	22	33	42
1	1.2445550715619165E-4	TGTGCGAGAGTGGATTCGTATAGCAGCCTCTACTACTACTACGGTATGGACGTCTGG	CARVDSYSSLYYYYGMDVW	IGHV4-31	IGHD6-13	IGHJ6	9	17	26	29
1	1.2445550715619165E-4	TGTGCGAGAGTGGACCAGTGGCTGGCCCTCTACTACTACTACGGTATGGACGTCTGG	CARVDQWLALYYYYGMDVW	IGHV4-31	IGHD6-19	IGHJ6	9	15	24	29
1	1.2445550715619165E-4	TGTGCGAGAGCCCCTTATTCCTATGATAGTAGTGGTTATTACTACTTTGACTACTGG	CARAPYSYDSSGYYYFDYW	IGHV3-53	IGHD3-22	IGHJ4	9	15	38	39
1	1.2445550715619165E-4	TGTGCGAGAGCGGGTCGTATTACGATTTTTGGAGTGGTTAACTGGTTCGACCCCTGG	CARAGRITIFGVVNWFDPW	IGHV4-31	IGHD3-3	IGHJ5	9	15	38	39
1	1.2445550715619165E-4	TGTGCGAGAGCAGTTAACGTATTACGATTTTTGGAGTGGTTATACTTTGACTACTGG	CARAVNVLRFLEWLYFDYW	IGHV3-48	IGHD3-3	IGHJ4	9	16	41	42
1	1.2445550715619165E-4	TGTGCGAGAGCAGTTAACGTATTACGATTTTTGGAGTGGTTATACTTTGACTACTGG	CARAVNVLRFLEWLYFDYW	IGHV4-34	IGHD3-3	IGHJ4	9	16	41	42
1	1.2445550715619165E-4	TGTGCGAGAGCAGGCTTATTTACGATTTTTGGAGTGGTCAACAACTTTGACTACTGG	CARAGLFTIFGVVNNFDYW	IGHV4-31	IGHD3-3	IGHJ4	9	19	37	43
1	1.2445550715619165E-4	TGTGCGAGAGGTCCCCATCGGACAACAACCCGTCCGGACTATTACTTTGACTCCTGG	CARGPHRTTTRPDYYFDSW	IGHV4-34	IGHD6-6	IGHJ4	10	30	38	42
1	1.2445550715619165E-4	TGTGCGAGAGGTCGTTTGGATACAGCTATGGTTAAGAACTACTACATGGACGTCTGG	CARGRLDTAMVKNYYMDVW	IGHV1-8	IGHD5-18	IGHJ6	10	16	33	37
1	1.2445550715619165E-4	TGTGCGAGAGGCTCGGGTAGGAATTGGCTCGTCCGTCGATACTACTTTGACTACTGG	CARGSGRNWLVRRYYFDYW	IGHV1-18	IGHD6-6	IGHJ4	9	26	34	39
1	1.2445550715619165E-4	TGTGCGAGAGGCCCGACCGTCTTTTGGTTTAGCAGCCGCTGGTACCTTGACTCCTGG	CARGPTVFWFSSRWYLDSW	IGHV1-8	IGHD6-13	IGHJ4	12	25	41	42
1	1.2445550715619165E-4	TGTGCGAGAGGCCGTTTGGATACAGCTATGGTTAAGAACAACTACATGGACGTCTGG	CARGRLDTAMVKNNYMDVW	IGHV1-8	IGHD5-18	IGHJ6	12	16	33	40
1	1.2445550715619165E-4	TGTGCGAGAGGCCGTTTAGACTACGGTGACTCCGAACCCAACTGGTTCGACCCCTGG	CARGRLDYGDSEPNWFDPW	IGHV1-8	IGHD4-17	IGHJ5	12	18	30	38
1	1.2445550715619165E-4	TGTGCGAGAGGCATTTCGGTCTACCAGCTGCTATGGAGGTACTACTTTGACTACTGG	CARGISVYQLLWRYYFDYW	IGHV4-34	IGHD2-2	IGHJ4	11	21	34	38
1	1.2445550715619165E-4	TGTGCGAGAGGCAGGTATAGCAGTGGCTGGTCCTCTGAGCCCCCTTTTGACTACTGG	CARGRYSSGWSSEPPFDYW	IGHV1-8	IGHD6-19	IGHJ4	11	13	30	45
1	1.2445550715619165E-4	TGTGCGAGAGGGCCCATAACTGGAACTACATTTTTCTCGGGGTACATGGACGTCTGG	CARGPITGTTFFSGYMDVW	IGHV1-8	IGHD1-7	IGHJ6	10	15	28	42
1	1.2445550715619165E-4	TGTGCGAGAGGGGTAGTAGTACCAGACTACTACTACTACTACTACATGGACGTCTGG	CARGVVVPDYYYYYYMDVW	IGHV1-8	IGHD2-2	IGHJ6	10	12	24	27
1	1.2445550715619165E-4	TGTGCGAGAGGGGCGGGCAGTGGCTGGCCCCCCTCAGACCTCTACATGGACGTCTGG	CARGAGSGWPPSDLYMDVW	IGHV1-8	IGHD6-19	IGHJ6	10	16	26	41
1	1.2445550715619165E-4	TGTGCGAGAGGGAACCTCGGGTATAGCAGTGGCTGGTATCCATTTTGGGGCTACTGG	CARGNLGYSSGWYPFWGYW	IGHV4-34	IGHD6-19	IGHJ4	10	17	37	50
1	1.2445550715619165E-4	TGTGCGAGAGGGAACCTCAGGTATAGCAGTGGCTGGTATCCATTTTGGGGCTACTGG	CARGNLRYSSGWYPFWGYW	IGHV1-8	IGHD6-19	IGHJ4	10	19	37	50
1	1.2445550715619165E-4	TGTGCGAGAGGAGGGGCTGCGGGTAAATATTACTACTACTACTACATGGACGTCTGG	CARGGAAGKYYYYYYMDVW	IGHV3-30	IGHD6-13	IGHJ6	9	19	24	30
1	1.2445550715619165E-4	TGTGCGAGAGGAGGGGCTGCGGGTAAATATTACTACTACTACTACATGGACGTCTGG	CARGGAAGKYYYYYYMDVW	IGHV1-8	IGHD6-13	IGHJ6	10	19	24	30
1	1.2445550715619165E-4	TGTGCGAGAGGAGGGGCTGCGGGTAAATACTACTACTACTACTACATGGACGTCTGG	CARGGAAGKYYYYYYMDVW	IGHV3-30	IGHD6-13	IGHJ6	9	19	24	27
1	1.2445550715619165E-4	TGTGCGAGAGGAATTTCGGGGATTTTTGGAGTGGTTATTGGTGCTTTTGATATCTGG	CARGISGIFGVVIGAFDIW	IGHV4-31	IGHD3-3	IGHJ3	9	20	38	41
1	1.2445550715619165E-4	TGTGCGAGAGGAATTTCGGGGATTTTTGGAGTGGTTATTGGTGCTTTTGATATCTGG	CARGISGIFGVVIGAFDIW	IGHV1-8	IGHD3-3	IGHJ3	10	20	38	41
1	1.2445550715619165E-4	TGTGCGAGAGATTCGAGGAGCAGTTGGTATTTTTCTGAGGCTGCCTTTGATGTCTGG	CARDSRSSWYFSEAAFDVW	IGHV1-69D	IGHD2-2	IGHJ3	11	18	28	41
1	1.2445550715619165E-4	TGTGCGAGAGATTCATCATATTGTAGTGGTGGTAGCTGCTACCAGTGGGACTACTGG	CARDSSYCSGGSCYQWDYW	IGHV4-31	IGHD2-15	IGHJ4	11	17	41	48
1	1.2445550715619165E-4	TGTGCGAGAGATCTTCATATATGGTTCGGGGAGCTATTTTCGCACCCTGACTACTGG	CARDLHIWFGELFSHPDYW	IGHV3-11	IGHD3-10	IGHJ4	13	19	37	47
1	1.2445550715619165E-4	TGTGCGAGAGATCTTCAGGATCTCTATGATAGTAGTGGTTATGGATTTGACTACTGG	CARDLQDLYDSSGYGFDYW	IGHV3-30	IGHD3-22	IGHJ4	13	23	41	45
1	1.2445550715619165E-4	TGTGCGAGAGATCTTCAGGATCTCTATGATAGTAGTGGTTATGGATTTGACTACTGG	CARDLQDLYDSSGYGFDYW	IGHV4-31	IGHD3-22	IGHJ4	13	23	41	45
1	1.2445550715619165E-4	TGTGCGAGAGATCTGGGACCGTATAGTGGGACCTACGGGGGCGCTTTTGATATCTGG	CARDLGPYSGTYGGAFDIW	IGHV3-23	IGHD1-26	IGHJ3	13	20	35	42
1	1.2445550715619165E-4	TGTGCGAGAGATCCCTTCTCTATAGGCAGTGGCTGGACTTACTACTTTGACTACTGG	CARDPFSIGSGWTYYFDYW	IGHV4-31	IGHD6-19	IGHJ4	12	25	35	39
1	1.2445550715619165E-4	TGTGCGAGAGATCGAGGTGGATACAGTTATGGTCCCCCGTACTACTTTGACTACTGG	CARDRGGYSYGPPYYFDYW	IGHV4-31	IGHD5-18	IGHJ4	12	16	32	38
1	1.2445550715619165E-4	TGTGCGAGAGATCAGGGTTCGGGGAGTTATTACTCGGACTACGGTATGGACGTCTGG	CARDQGSGSYYSDYGMDVW	IGHV3-11	IGHD3-10	IGHJ3	12	15	31	52
1	1.2445550715619165E-4	TGTGCGAGAGATGCCTACTATGATAGTGTTCCACCTTACAACTGGTTCGACCCCTGG	CARDAYYDSVPPYNWFDPW	IGHV3-21	IGHD3-22	IGHJ5	11	15	26	36
1	1.2445550715619165E-4	TGTGCGAGAGATGGTTATTACTATGATAGTAGTGGTTATTACTCCTTTGACTACTGG	CARDGYYYDSSGYYSFDYW	IGHV3-30	IGHD3-22	IGHJ4	11	15	38	39
1	1.2445550715619165E-4	TGTGCGAGAGATGGTTATTACTATGATAGTAGTGGTTATTACTCCTTTGACTACTGG	CARDGYYYDSSGYYSFDYW	IGHV3-21	IGHD3-22	IGHJ4	11	15	38	39
1	1.2445550715619165E-4	TGTGCGAGAGATGGGGATTTTTGGAGTGGTTATTGGCTCGGGGGGATGGACGTCTGG	CARDGDFWSGYWLGGMDVW	IGHV3-30	IGHD3-3	IGHJ6	11	15	33	45
1	1.2445550715619165E-4	TGTGCGAGAGATGATATTACGGTGACTTACGTCCCCCCCAACTACTTTGACTACTGG	CARDDITVTYVPPNYFDYW	IGHV4-31	IGHD4-17	IGHJ4	11	17	26	40
1	1.2445550715619165E-4	TGTGCGAGAGATAGGGGTTTGATGATAGTAGTGGCCCACTACTACTTTGACTACTGG	CARDRGLMIVVAHYYFDYW	IGHV3-30	IGHD3-22	IGHJ4	11	21	33	39
1	1.2445550715619165E-4	TGTGCGAGAGACCCCTACGATTTTTGGAGTGGTTATAACTACTACTTTGACTACTGG	CARDPYDFWSGYNYYFDYW	IGHV3-30	IGHD3-3	IGHJ4	10	15	35	39
1	1.2445550715619165E-4	TGTGCGAGAGACCCGATGGTTCGGGGAGTTATTTGGTACAACTGGTTCGACCCCTGG	CARDPMVRGVIWYNWFDPW	IGHV1-2	IGHD3-10	IGHJ5	10	15	32	35
1	1.2445550715619165E-4	TGTGCGAGAGACGGAGACGCGGTATGGTTCGGGGAGTTATTCTACTTTGACTACTGG	CARDGDAVWFGELFYFDYW	IGHV3-30	IGHD3-10	IGHJ4	10	22	40	41
1	1.2445550715619165E-4	TGTGCGAGAGACGGAGACGCGGTATGGTTCGGGGAGTTATTCTACTTTGACTACTGG	CARDGDAVWFGELFYFDYW	IGHV4-31	IGHD3-10	IGHJ4	10	22	40	41
1	1.2445550715619165E-4	TGTGCGAGAGAGTACTACGATTTTTGGAGTGGCCACAGCTACGGGATGGACGTCTGG	CAREYYDFWSGHSYGMDVW	IGHV3-23	IGHD3-3	IGHJ6	10	11	31	45
1	1.2445550715619165E-4	TGTGCGAGAGAGGTGGAGTGGGAGCTATTCGGGGGGGGTCGTGCTTTTGATATCTGG	CAREVEWELFGGGRAFDIW	IGHV4-31	IGHD1-26	IGHJ3	10	16	26	41
1	1.2445550715619165E-4	TGTGCGAGAGAGGGTGCAGTGGTGGTAGCTGCTACATCGGGAGGCTTTGACCACTGG	CAREGAVVVAATSGGFDHW	IGHV3-53	IGHD2-15	IGHJ4	10	17	34	44
1	1.2445550715619165E-4	TGTGCGAGAGAACGGTGGGAGCTATCCCAAGACTACTACTACTACATGGACGTCTGG	CARERWELSQDYYYYMDVW	IGHV4-31	IGHD1-26	IGHJ6	10	14	23	31
1	1.2445550715619165E-4	TGTGCGAGAGAAGGACCGGAAGAACTTTTGACTGATTACTGGTTCTTCGGTCTCTGG	CAREGPEELLTDYWFFGLW	IGHV1-46	IGHD3-9	IGHJ2	10	25	33	36
1	1.2445550715619165E-4	TGTGCGAGAGAAGGACCGGAAGAACTTTTGACTGATTACTGGTTCTTCGGTCTCTGG	CAREGPEELLTDYWFFGLW	IGHV3-48	IGHD3-9	IGHJ2	10	25	33	36
1	1.2445550715619165E-4	TGTGCGAGAGAAAATGTAGTAGTACCAGCTGCTGCCACAACTGGCTTCGACCCCTGG	CARENVVVPAAATTGFDPW	IGHV3-21	IGHD2-2	IGHJ5	10	14	32	36
1	1.2445550715619165E-4	TGTGCGAAAGGTCGACAATACGATATTTTGACTGCTTACCATGCTTTTGATATGTGG	CAKGRQYDILTAYHAFDMW	IGHV3-23	IGHD3-9	IGHJ3	9	18	37	40
1	1.2445550715619165E-4	TGTGCGAAAGATTTAGGGAGTGGCTGGTACGTCGACTACTACGGTATGGACGTCTGG	CAKDLGSGWYVDYYGMDVW	IGHV3-33	IGHD6-19	IGHJ6	11	18	31	34
1	1.2445550715619165E-4	TGTGCGAAAGATTTAGGGAGTGGCTGGTACGTCGACTACTACGGTATGGACGTCTGG	CAKDLGSGWYVDYYGMDVW	IGHV3-7	IGHD6-19	IGHJ6	11	18	31	34
1	1.2445550715619165E-4	TGTGCGAAAGATCTCCGTCCGCACTATGATAGTACTGGTTATTCCCGTGACTTCTGG	CAKDLRPHYDSTGYSRDFW	IGHV3-23	IGHD3-22	IGHJ4	13	22	42	47
1	1.2445550715619165E-4	TGTGCGAAAGATCTGTCACTATGGTTCGGGGGGTTATTATATGCTTTTGATATCTGG	CAKDLSLWFGGLLYAFDIW	IGHV3-21	IGHD3-10	IGHJ3	13	17	39	40
1	1.2445550715619165E-4	TGTGCGAAAGATCTGTCACTATGGTTCGGGGAGTTATTATATGCTTTTGATATCTGG	CAKDLSLWFGELLYAFDIW	IGHV3-21	IGHD3-10	IGHJ3	13	17	39	40
1	1.2445550715619165E-4	TGTGCGAAAGATCTGCAGTTCGGCTATAGTGGGAGCTACGAGGTTTTTGATATCTGG	CAKDLQFGYSGSYEVFDIW	IGHV4-31	IGHD1-26	IGHJ3	13	24	38	44
1	1.2445550715619165E-4	TGTGCGAAAGATCTGGAGGTAGCTGTAAACTACTACTACTACGGTATGGACGTCTGG	CAKDLEVAVNYYYYGMDVW	IGHV4-31	IGHD2-15	IGHJ6	13	17	24	28
1	1.2445550715619165E-4	TGTGCGAAAGATCCCCCAACTACGGTGACAGACTACTACTACGGTATGGACGTCTGG	CAKDPPTTVTDYYYGMDVW	IGHV4-31	IGHD4-17	IGHJ6	12	18	28	31
1	1.2445550715619165E-4	TGTGCGAAAGATCGTTACCTAGGTATAACTGGAACTACGGGGTACTTTGACTACTGG	CAKDRYLGITGTTGYFDYW	IGHV3-48	IGHD1-7	IGHJ4	12	21	38	42
1	1.2445550715619165E-4	TGTGCGAAAGATCACCTTACATTCTGTTCTGGTGACGGGTGCACGTTTGATATCTGG	CAKDHLTFCSGDGCTFDIW	IGHV3-43	IGHD2-21	IGHJ3	11	29	35	45
1	1.2445550715619165E-4	TGTGCGAAAGAGGACCAGGATCGGGATACAGCTATGGTCGCCGGCTTTGACTACTGG	CAKEDQDRDTAMVAGFDYW	IGHV3-48	IGHD5-18	IGHJ4	10	23	37	44
1	1.2445550715619165E-4	TGTGCACGGACCCTGTATAGCAGCTCGTTGCTCTACTACTACTACATGGACGTCTGG	CARTLYSSSLLYYYYMDVW	IGHV2-70	IGHD6-6	IGHJ6	9	14	27	32
1	1.2445550715619165E-4	TGTGCACGAGATTACGCCACGGGCGAGCGGCGGATAGTGGGGGGCTTTGACCACTGG	CARDYATGERRIVGGFDHW	IGHV3-47	IGHD1-26	IGHJ4	11	33	40	44
1	1.2445550715619165E-4	TGTGCAAGAGATGCCGGGTATAGCAGCAGCTGGTTCCACTGGTACTTCGATCTCTGG	CARDAGYSSSWFHWYFDLW	IGHV3-13	IGHD6-13	IGHJ2	11	13	33	37
1	1.2445550715619165E-4	TGTGCAAAAGATAGAGGCTACGATTTTTGGAGTGGTTACAACTACTTTGACTACTGG	CAKDRGYDFWSGYNYFDYW	IGHV3-9	IGHD3-3	IGHJ4	12	18	37	40
1	1.2445550715619165E-4	TGTACACACCTTCCCCTGGTGGGGGAGTGGTATAGCAGCTCTCTCCCGTCCGCCTGG	CTHLPLVGEWYSSSLPSAW	IGHV2-70	IGHD6-6	IGHJ5	6	29	40	52
1	1.2445550715619165E-4	TGCGCGATCATGCATATGCGAGTGATGTTTGGAGTGGTGAAAGACTTTGACTACTGG	CAIMHMRVMFGVVKDFDYW	IGHV3-64	IGHD3-3	IGHJ4	6	23	37	43
1	1.2445550715619165E-4	TATGCGAGAGATCGATATATGGTTCGAGGAACCCTCATGTTCTACTTTGACTACTGG	YARDRYMVRGTLMFYFDYW	IGHV3-48	IGHD3-10	IGHJ4	12	17	29	41
1	1.2445550715619165E-4	TGTGTGAGAGGTCTAGGATACTGTAGTGGTCCTCACTGCGCCCCGCCTCTCTGG	CVRGLGYCSGPHCAPPLW	IGHV2-26	IGHD2-15	IGHJ4	3	12	29	50
1	1.2445550715619165E-4	TGTGTGAGAGGTCTAGGATACTGTAGTGGTCCTCACTGCGCCCCGCCTCTCTGG	CVRGLGYCSGPHCAPPLW	IGHV2-5	IGHD2-15	IGHJ4	3	12	29	50
1	1.2445550715619165E-4	TGTGTGAGAGACGAACAGAAATGGTTACAGTACTACTACGGTATGGACGTCTGG	CVRDEQKWLQYYYGMDVW	IGHV3-53	IGHD5-18	IGHJ6	10	20	27	30
1	1.2445550715619165E-4	TGTGTAAGAAGTGACAGTAGTGGTCCTTATTACTACTATGCCCTGGACGTCTGG	CVRSDSSGPYYYYALDVW	IGHV3-21	IGHD3-22	IGHJ6	3	11	23	30
1	1.2445550715619165E-4	TGTGCCACTCTTGTGGTGGTGACTGCTTTTGGGGGCGACTGGGTCGACCCCTGG	CATLVVVTAFGGDWVDPW	IGHV3-21	IGHD2-21	IGHJ5	4	10	26	37
1	1.2445550715619165E-4	TGTGCCAGGGTACACTATGACAGGAATAAATCTTACGAGGGTTTTGACTACTGG	CARVHYDRNKSYEGFDYW	IGHV3-72	IGHD3-22	IGHJ4	4	13	19	42
1	1.2445550715619165E-4	TGTGCGGGAGGGGAAGGTATTGTGGTGGTGACCGCCTGGTACTTCGATCTCTGG	CAGGEGIVVVTAWYFDLW	IGHV1-58	IGHD2-21	IGHJ2	6	17	31	35
1	1.2445550715619165E-4	TGTGCGACCACATACTACGACTTTTGGAATAATCATTATACCCTTGATTACTGG	CATTYYDFWNNHYTLDYW	IGHV1-68	IGHD3-3	IGHJ4	1	15	41	43
1	1.2445550715619165E-4	TGTGCGACCACATACTACGACTTTTGGAATAATCATTATACCCTTGATTACTGG	CATTYYDFWNNHYTLDYW	IGHV3-30	IGHD3-3	IGHJ4	6	15	41	43
1	1.2445550715619165E-4	TGTGCGAGTTCGCCAGCTGCAAATTACTACTACTACTACTACATGGACGTCTGG	CASSPAANYYYYYYMDVW	IGHV4-39	IGHD2-2	IGHJ6	7	12	19	22
1	1.2445550715619165E-4	TGTGCGAGTGGGGTTTCTTTACGATATTTTGACGAGGACGGTATGGACGTCTGG	CASGVSLRYFDEDGMDVW	IGHV3-48	IGHD3-9	IGHJ6	7	18	32	42
1	1.2445550715619165E-4	TGTGCGAGCTTTGGGAGCAGTGGCTGGTACGGGGGAAACTGGTTCGACCCCTGG	CASFGSSGWYGGNWFDPW	IGHV4-4	IGHD6-19	IGHJ5	7	15	30	36
1	1.2445550715619165E-4	TGTGCGAGGGACTCTACACCCACCCCGTGGGTGGTTCACCCCGTTGACCTCTGG	CARDSTPTPWVVHPVDLW	IGHV1-18	IGHD1-14	IGHJ1	7	30	36	50
1	1.2445550715619165E-4	TGTGCGAGGGAGTATTACCCTGATAATACTGACTTTTACTACCTCGACTACTGG	CAREYYPDNTDFYYLDYW	IGHV4-31	IGHD3-22	IGHJ4	7	11	24	36
1	1.2445550715619165E-4	TGTGCGAGGACCGTATTACGATTTTCGGAGTGGCTAAGTCCCTTTGACTACTGG	CARTVLRFSEWLSPFDYW	IGHV4-39	IGHD3-3	IGHJ4	7	11	32	41
1	1.2445550715619165E-4	TGTGCGAGATTGGAGCAAGACGACTGGGGATCCTTGAACTGGTTCGTCCCCTGG	CARLEQDDWGSLNWFVPW	IGHV4-55	IGHD7-27	IGHJ5	9	22	32	36
1	1.2445550715619165E-4	TGTGCGAGATTAGACAATGATGACAGTGGCCATTTCACTGGGTTTGACTTCTGG	CARLDNDDSGHFTGFDFW	IGHV1-18	IGHD6-19	IGHJ4	8	23	29	42
1	1.2445550715619165E-4	TGTGCGAGATCCGCAGCAGCTGCCTACTACTACTATAACGGTATGGACGTCTGG	CARSAAAAYYYYNGMDVW	IGHV4-55	IGHD6-13	IGHJ6	9	12	21	24
1	1.2445550715619165E-4	TGTGCGAGATGGGGGCTTGACTTGACTTACTACTTCTACGGTATAGACGTCTGG	CARWGLDLTYYFYGIDVW	IGHV4-55	IGHD3-9	IGHJ6	9	16	21	27
1	1.2445550715619165E-4	TGTGCGAGATATTACTATGACTATGATAGTAGTAGTTATGCCTTTGACTCCTGG	CARYYYDYDSSSYAFDSW	IGHV4-55	IGHD3-22	IGHJ4	11	15	38	41
1	1.2445550715619165E-4	TGTGCGAGACTTCGAACGCAAGACTATAGCAGTTCGTTAAACTTTGACGATTGG	CARLRTQDYSSSLNFDDW	IGHV4-39	IGHD6-6	IGHJ4	9	24	36	40
1	1.2445550715619165E-4	TGTGCGAGACTGGGGACTACGAGGTTTGGAGTGGTGGAATCATTTGACTACTGG	CARLGTTRFGVVESFDYW	IGHV4-39	IGHD3-3	IGHJ4	9	17	34	42
1	1.2445550715619165E-4	TGTGCGAGACGTCGTTACTCTAGGGTCCAGATGTGGCCCGACTTTGACTTCTGG	CARRRYSRVQMWPDFDFW	IGHV1-2	IGHD4-11	IGHJ4	8	9	22	40
1	1.2445550715619165E-4	TGTGCGAGACGGTCCTTCTATGGTAGTGGTCGTTATTTCCACTTTGACTTTTGG	CARRSFYGSGRYFHFDFW	IGHV4-39	IGHD3-22	IGHJ4	9	17	36	40
1	1.2445550715619165E-4	TGTGCGAGACATTTTTCCGTGGTGGTAGCTGCTATGCGCTGGTTCGACCCCTGG	CARHFSVVVAAMRWFDPW	IGHV4-39	IGHD2-15	IGHJ5	11	18	33	38
1	1.2445550715619165E-4	TGTGCGAGACATCCTGCCCGCATCGGATATAGTGGCTACGATTTTGACTACTGG	CARHPARIGYSGYDFDYW	IGHV3-53	IGHD5-12	IGHJ4	12	24	41	42
1	1.2445550715619165E-4	TGTGCGAGACATCGACGAGGTTGGAAGCATGACATAGATACAGCCCTTTTCTGG	CARHRRGWKHDIDTALFW	IGHV4-39	IGHD5-18	IGHJ4	11	36	43	50
1	1.2445550715619165E-4	TGTGCGAGACATGAGGGGTTCTCTGTAGTGGTGGTAGCTGCTCTTGACTACTGG	CARHEGFSVVVVAALDYW	IGHV5-10-1	IGHD2-15	IGHJ4	12	23	41	43
1	1.2445550715619165E-4	TGTGCGAGACAAGGCGGGCCGCGATGGCAGTGGCCCGAAAGTACAGACTACTGG	CARQGGPRWQWPESTDYW	IGHV4-31	IGHD6-19	IGHJ4	8	26	33	45
1	1.2445550715619165E-4	TGTGCGAGAGTCGGGATGGCTGGTCCATACTTCGCCGGGTACTTTGACTACTGG	CARVGMAGPYFAGYFDYW	IGHV4-31	IGHD6-19	IGHJ4	9	16	23	39
1	1.2445550715619165E-4	TGTGCGAGAGCCCGAATGATTTTTGGAGTGGTTATTGGGTACTTTGACTACTGG	CARARMIFGVVIGYFDYW	IGHV3-66	IGHD3-3	IGHJ4	9	17	35	39
1	1.2445550715619165E-4	TGTGCGAGAGCCAGGTATTACTATGATAGTAGTGGTTATTACTTGGACTACTGG	CARARYYYDSSGYYLDYW	IGHV4-4	IGHD3-22	IGHJ4	9	14	38	39
1	1.2445550715619165E-4	TGTGCGAGAGGTCAGGGAGAGATGGCTACAATTATCTGGTACTTCGATCTCTGG	CARGQGEMATIIWYFDLW	IGHV4-34	IGHD5-24	IGHJ2	10	17	33	35
1	1.2445550715619165E-4	TGTGCGAGAGGCGGAAGGGCTAACTGGGGGTTTGCTGATGCCTTCGATATCTGG	CARGGRANWGFADAFDIW	IGHV4-4	IGHD7-27	IGHJ3	9	18	28	35
1	1.2445550715619165E-4	TGTGCGAGAGGGGGTATTATGATTACGTTTGGGCCCCAGTATGAGGACTACTGG	CARGGIMITFGPQYEDYW	IGHV1-8	IGHD3-16	IGHJ4	10	13	32	45
1	1.2445550715619165E-4	TGTGCGAGAGGGGGGACGATTTTTGGAGTGGTTATTGGGTGGTTCGACCCCTGG	CARGGTIFGVVIGWFDPW	IGHV1-8	IGHD3-3	IGHJ5	10	15	35	39
1	1.2445550715619165E-4	TGTGCGAGAGGGACGGTCGGATTGTCTAGCGGCAGCTGGTACATGGACTACTGG	CARGTVGLSSGSWYMDYW	IGHV1-8	IGHD6-13	IGHJ4	10	26	41	45
1	1.2445550715619165E-4	TGTGCGAGAGGGAATACGATTTTTGGAGTGGTTACTAATGCTTTTGATATCTGG	CARGNTIFGVVTNAFDIW	IGHV4-31	IGHD3-3	IGHJ3	9	14	33	37
1	1.2445550715619165E-4	TGTGCGAGAGGAATGAGCCCATATTGCGCTGGCGACTGTTTTTTCGGCTATTGG	CARGMSPYCAGDCFFGYW	IGHV1-8	IGHD2-21	IGHJ4	10	19	37	47
1	1.2445550715619165E-4	TGTGCGAGAGGAAGTCGAATATGGTTCGGGGACTTATTACCCTTTGACTACTGG	CARGSRIWFGDLLPFDYW	IGHV4-34	IGHD3-10	IGHJ4	10	19	38	41
1	1.2445550715619165E-4	TGTGCGAGAGGAAGGGGGAAGTACCAGCTGCTAATTGATGCTTTTGATATCTGG	CARGRGKYQLLIDAFDIW	IGHV1-8	IGHD2-2	IGHJ3	10	19	32	35
1	1.2445550715619165E-4	TGTGCGAGAGATTTTCGTGTGGTTGGAGCTTCTCACAACTACTTCGACCCCTGG	CARDFRVVGASHNYFDPW	IGHV3-30	IGHD2-21	IGHJ5	11	17	22	34
1	1.2445550715619165E-4	TGTGCGAGAGATTTTCGTGTAGTTGGAGCTTCTCACAACTACTTCGACCCCTGG	CARDFRVVGASHNYFDPW	IGHV4-31	IGHD1-26	IGHJ5	11	19	29	34
1	1.2445550715619165E-4	TGTGCGAGAGATTCAGAGGGAACTACTGAGCACTACTACGGAATGGACGTCTGG	CARDSEGTTEHYYGMDVW	IGHV1-46	IGHD1-7	IGHJ6	11	18	25	31
1	1.2445550715619165E-4	TGTGCGAGAGATCTTGGGGGTATAGCAGTGGCCAATCATGCTTTTGATATCTGG	CARDLGGIAVANHAFDIW	IGHV3-53	IGHD6-19	IGHJ3	13	17	31	37
1	1.2445550715619165E-4	TGTGCGAGAGATCGGGGAGGTTATGTGGATACTAGTGGTTATTTTGACCACTGG	CARDRGGYVDTSGYFDHW	IGHV3-7	IGHD3-22	IGHJ4	12	27	41	42
1	1.2445550715619165E-4	TGTGCGAGAGATAGTGCCTTGGTTCGGGGAGTTGCAAGGAAGTTTGACTTTTGG	CARDSALVRGVARKFDFW	IGHV3-30	IGHD3-10	IGHJ4	11	19	32	42
1	1.2445550715619165E-4	TGTGCGAGAGATAGGTTTTGTACTAATGGTCAATGCTATACCTTTGACTCCTGG	CARDRFCTNGQCYTFDSW	IGHV4-31	IGHD2-8	IGHJ4	11	17	40	41
1	1.2445550715619165E-4	TGTGCGAGAGATAACGATGATTTTTGGAGTGGTTACCAGCCCCTTGACTACTGG	CARDNDDFWSGYQPLDYW	IGHV3-30	IGHD3-3	IGHJ4	11	18	34	43
1	1.2445550715619165E-4	TGTGCGAGAGAGCCGGAGCTGGCTACAATGGGAGGGGGGGTCTTTGACTTCTGG	CAREPELATMGGGVFDFW	IGHV3-7	IGHD5-24	IGHJ4	10	15	28	41
1	1.2445550715619165E-4	TGTGCGAGAGAGCCAGTGGGGGGTTACTACTACTACTACGGTATGGACGTCTGG	CAREPVGGYYYYYGMDVW	IGHV4-31	IGHD1-26	IGHJ6	10	14	19	23
1	1.2445550715619165E-4	TGTGCGAGAGAGGTGGGGGGTGGATACAGTTATGGTCACCGTTTCGACCCCTGG	CAREVGGGYSYGHRFDPW	IGHV3-30	IGHD5-18	IGHJ5	10	19	35	42
1	1.2445550715619165E-4	TGTGCGAGAGAGATTGCCAATAGGGGGGCCGAGGGGAAGTACTTCGACCCCTGG	CAREIANRGAEGKYFDPW	IGHV1-18	IGHD2-15	IGHJ5	10	17	21	42
1	1.2445550715619165E-4	TGTGCGAGAGAAGTAGTAGTACCAGCTGAGGCCCTTGATGCTTTTGATATCTGG	CAREVVVPAEALDAFDIW	IGHV3-30	IGHD2-2	IGHJ3	10	12	27	35
1	1.2445550715619165E-4	TGTGCGAGAGAAGAAAGGTTAGGTTACTACTACTACTACGGTATGGACGTCTGG	CAREERLGYYYYYGMDVW	IGHV3-48	IGHD3-22	IGHJ6	10	16	20	23
1	1.2445550715619165E-4	TGTGCGAGAGAAATGAGCCCATATTGCGCTGGCGACTGTTTTTTCGGCTATTGG	CAREMSPYCAGDCFFGYW	IGHV3-66	IGHD2-21	IGHJ4	10	19	37	47
1	1.2445550715619165E-4	TGTGCGAGAAGTCGTTTGGATTTTTGGAGTGGTTATTATCCGTTTGACTACTGG	CARSRLDFWSGYYPFDYW	IGHV3-48	IGHD3-3	IGHJ4	8	18	38	42
1	1.2445550715619165E-4	TGTGCGAATCAGTATTACGATTTTTGGAGTGGTGAACAGCCCATTGACCACTGG	CANQYYDFWSGEQPIDHW	IGHV3-30	IGHD3-3	IGHJ4	6	11	32	43
1	1.2445550715619165E-4	TGTGCGAACAGCTATTATGATTTTTGGAATAATCATTATACCCTTGACTATTGG	CANSYYDFWNNHYTLDYW	IGHV3-33	IGHD3-3	IGHJ4	6	12	41	43
1	1.2445550715619165E-4	TGTGCGAAAGGGAATCCCTACGGCGTAGCAGTGGCTGGCGTCTTTGACTACTGG	CAKGNPYGVAVAGVFDYW	IGHV4-34	IGHD6-19	IGHJ4	10	25	37	41
1	1.2445550715619165E-4	TGTGCGAAAGATTTTCCCTTAGCGGGCAGCAGCTGGTACGAGGTTGACTACTGG	CAKDFPLAGSSWYEVDYW	IGHV4-34	IGHD6-13	IGHJ4	6	25	39	43
1	1.2445550715619165E-4	TGTGCGAAAGATTTGGGTTTCGGGGAGTTAATCCGCGACTACTTTGACTACTGG	CAKDLGFGELIRDYFDYW	IGHV3-64	IGHD3-10	IGHJ4	11	18	29	37
1	1.2445550715619165E-4	TGTGCGAAAGATTTAGGGGTGACTGCTATCTTCAATGATGCTTTTGATATCTGG	CAKDLGVTAIFNDAFDIW	IGHV3-48	IGHD2-21	IGHJ3	11	17	28	34
1	1.2445550715619165E-4	TGTGCGAAAGATCTTATGATTACGTTTGGGGGACCCACCCCCTTTGACTACTGG	CAKDLMITFGGPTPFDYW	IGHV3-60	IGHD3-16	IGHJ4	14	15	32	41
1	1.2445550715619165E-4	TGTGCGAAAGATCCTATTTTGACTGGTTATTATAGCCCCTACTTTGACTACTGG	CAKDPILTGYYSPYFDYW	IGHV3-21	IGHD3-9	IGHJ4	12	14	33	38
1	1.2445550715619165E-4	TGTGCGAAAGAGGTCGGATACAGCTATGGTTACTACTACGGTATGGACGTCTGG	CAKEVGYSYGYYYGMDVW	IGHV3-21	IGHD5-18	IGHJ6	10	15	29	30
1	1.2445550715619165E-4	TGTGCACGGAGGGTTCGGGAGTGGTTAGCCTACTACTACTACATGGACGTCTGG	CARRVREWLAYYYYMDVW	IGHV2-26	IGHD3-3	IGHJ6	9	17	26	29
1	1.2445550715619165E-4	TGTGCAACCCTGGGGGTTCGGGGAGTTGTCCACTACTACGGTATGGACGTCTGG	CATLGVRGVVHYYGMDVW	IGHV1-24	IGHD3-10	IGHJ3	7	14	26	49
1	1.2445550715619165E-4	TGTGCAAAAGATCCGTTTTACGATTTTTGGAGTGGTTATTATTTTGACTACTGG	CAKDPFYDFWSGYYFDYW	IGHV3-43	IGHD3-3	IGHJ4	11	13	41	42
1	1.2445550715619165E-4	TGTGCAAAAGATAATTCGTATTACTATGATAGTAGGGGTGCTTTTGATATCTGG	CAKDNSYYYDSRGAFDIW	IGHV3-9	IGHD3-22	IGHJ3	12	16	34	38
1	1.2445550715619165E-4	TGTGGACACAGTGTCTCCGGAGGCTGGTTTAAGGACTGGTATTTCGATATTTGG	CGHSVSGGWFKDWYFDIW	IGHV2-5	IGHD2-15	IGHJ2	10	14	21	34
1	1.2445550715619165E-4	TGTACTAGAGACCATTTTAGTGGGAGCTACTACAGGTACTACTTTGACTACTGG	CTRDHFSGSYYRYYFDYW	IGHV3-49	IGHD1-26	IGHJ4	10	17	32	35
1	1.2445550715619165E-4	TGTACGAGAGGGCAGGCCTTGACTACGGTGACTACGGGGAACTTTGACTACTGG	CTRGQALTTVTTGNFDYW	IGHV4-4	IGHD4-17	IGHJ4	9	19	35	40
1	1.2445550715619165E-4	TGCGCGAGAGACTTATTTAGCGGTTTCTGGAGTGGTTATGCGTTTGACTTCTGG	CARDLFSGFWSGYAFDFW	IGHV4-31	IGHD3-3	IGHJ4	10	23	38	42
1	1.2445550715619165E-4	TGTGTGAGAGGAATAACTGGAATTAGTAACCCTTATCACCTTGACTTCTGG	CVRGITGISNPYHLDFW	IGHV5-78	IGHD1-20	IGHJ4	9	12	21	40
1	1.2445550715619165E-4	TGTGTGAGAGATTCGATTTTTGGAGTGCTTGTGGGGGATCTTGACCACTGG	CVRDSIFGVLVGDLDHW	IGHV3-35	IGHD3-3	IGHJ4	12	13	26	40
1	1.2445550715619165E-4	TGTGTGAGAGATTCGATTTTTGGAGTGCTTGTGGGGGATCTTGACCACTGG	CVRDSIFGVLVGDLDHW	IGHV5-78	IGHD3-3	IGHJ4	9	13	26	40
1	1.2445550715619165E-4	TGTGTGAGAGAAGGTTATAGCAGTGGCCGGGCCCCTGCCTTTGATTTCTGG	CVREGYSSGRAPAFDFW	IGHV3-35	IGHD6-19	IGHJ3	8	15	26	35
1	1.2445550715619165E-4	TGTGCCAAACCTTCAGTACGCTTCGGGGAGTTAGGCCACTTTGACTTCTGG	CAKPSVRFGELGHFDFW	IGHV3-30	IGHD3-10	IGHJ4	4	21	32	37
1	1.2445550715619165E-4	TGTGCGGCGTCTACACTGAGACCTACCATGATAGATGCTTTTAATATCTGG	CAASTLRPTMIDAFNIW	IGHV3-21	IGHD3-22	IGHJ3	5	23	32	33
1	1.2445550715619165E-4	TGTGCGGCGTCTACACTGAGACCTACCATGATAGATGCTTTTAATATCTGG	CAASTLRPTMIDAFNIW	IGHV3-7	IGHD3-22	IGHJ3	5	23	32	33
1	1.2445550715619165E-4	TGTGCGACCTCTAGTGGGGCAGTGGCTGGTACTTCCCCCTTTGACTACTGG	CATSSGAVAGTSPFDYW	IGHV5-10-1	IGHD6-19	IGHJ4	6	18	31	38
1	1.2445550715619165E-4	TGTGCGACACCTTTAAGCAGTGGCTGGCCCTATGATGCTTTTGATATCTGG	CATPLSSGWPYDAFDIW	IGHV5-10-1	IGHD6-19	IGHJ3	6	15	26	31
1	1.2445550715619165E-4	TGTGCGACAGATGGAACAAATTACTATGGTTCGGCGAGTCTTCACTACTGG	CATDGTNYYGSASLHYW	IGHV1-45	IGHD3-10	IGHJ4	4	19	38	43
1	1.2445550715619165E-4	TGTGCGAGGCGATATTATGGTTCGGGGAGTTATTGGCCCTTTGACTACTGG	CARRYYGSGSYWPFDYW	IGHV4-59	IGHD3-10	IGHJ4	7	15	33	38
1	1.2445550715619165E-4	TGTGCGAGGGGGGATTGTCCTCATAGCTGCCCAGGGCCTTTTGATATCTGG	CARGDCPHSCPGPFDIW	IGHV1-8	IGHD5-18	IGHJ3	7	21	28	37
1	1.2445550715619165E-4	TGTGCGAGGAGCGAAGGGGTTTTGACTGGTTACGACTGGTTCGACCCCTGG	CARSEGVLTGYDWFDPW	IGHV3-64	IGHD3-9	IGHJ5	7	19	29	30
1	1.2445550715619165E-4	TGTGCGAGACTTGCGGACGACGGTGAAGAAGGGGGGTGGTTCGACCCCTGG	CARLADDGEEGGWFDPW	IGHV4-31	IGHD4-17	IGHJ5	8	15	25	36
1	1.2445550715619165E-4	TGTGCGAGACTTGGGAGAGGTCCTGGGGTCGACTGGTACTTCGATCTCTGG	CARLGRGPGVDWYFDLW	IGHV4-39	IGHD1-26	IGHJ2	9	11	16	31
1	1.2445550715619165E-4	TGTGCGAGACTCGCGGGCTTAATAGTGGGAGCTACCCAGGCTGGGTACTGG	CARLAGLIVGATQAGYW	IGHV4-31	IGHD1-26	IGHJ4	8	21	34	45
1	1.2445550715619165E-4	TGTGCGAGACCGAGTGGGAGCTACTACTACTACTACGGTATGGACGTCTGG	CARPSGSYYYYYGMDVW	IGHV4-39	IGHD1-26	IGHJ6	9	12	20	21
1	1.2445550715619165E-4	TGTGCGAGACGTTCGTTTTGTAGTAGTACCAGCTGCTACTTTGATTACTGG	CARRSFCSSTSCYFDYW	IGHV7-81	IGHD2-2	IGHJ4	8	17	34	35
1	1.2445550715619165E-4	TGTGCGAGACGGATGGGTATGCACTATGGTTCGAACTGGTTCGACCCCTGG	CARRMGMHYGSNWFDPW	IGHV4-39	IGHD3-10	IGHJ5	9	22	32	33
1	1.2445550715619165E-4	TGTGCGAGACATATGACGGGGAAGTATAGCAGCAGCCCAATGCGTTACTGG	CARHMTGKYSSSPMRYW	IGHV4-39	IGHD6-13	IGHJ4	11	23	35	45
1	1.2445550715619165E-4	TGTGCGAGAGTGGCCGGGGATATAGTGGCTCCATACTGGTTCGACCCCTGG	CARVAGDIVAPYWFDPW	IGHV4-34	IGHD5-12	IGHJ5	9	17	29	34
1	1.2445550715619165E-4	TGTGCGAGAGTGGCCGGGGATATAGTGGCTCCATACTGGTTCGACCCCTGG	CARVAGDIVAPYWFDPW	IGHV3-64	IGHD5-12	IGHJ5	9	17	29	34
1	1.2445550715619165E-4	TGTGCGAGAGTGGGGTGGGGACTGGAACCAAACAACTGGTTCGACCCCTGG	CARVGWGLEPNNWFDPW	IGHV4-4	IGHD1-1	IGHJ5	9	20	27	31
1	1.2445550715619165E-4	TGTGCGAGAGCCGTTTACGATTTTTGGACTGGGAATTACTTCGATCTCTGG	CARAVYDFWTGNYFDLW	IGHV1-69	IGHD3-3	IGHJ2	9	14	31	36
1	1.2445550715619165E-4	TGTGCGAGAGGTCTCGAAGGTTACTACTACTATTACTACATGGACGTCTGG	CARGLEGYYYYYYMDVW	IGHV1-46	.	IGHJ6	14	-1	-1	20
1	1.2445550715619165E-4	TGTGCGAGAGGCCCCCGTAACGACATTTGGAGTACTTATTTAGATGTCTGG	CARGPRNDIWSTYLDVW	IGHV3-30	IGHD3-3	IGHJ6	9	25	39	45
1	1.2445550715619165E-4	TGTGCGAGAGGCGTTGAATTACTATGGTTCGGGACTTACTTTGACTACTGG	CARGVELLWFGTYFDYW	IGHV1-8	IGHD3-10	IGHJ4	11	17	32	36
1	1.2445550715619165E-4	TGTGCGAGAGGCGAGTACCAGCTGCTATATTGGGGCTGGTTCGACCCCTGG	CARGEYQLLYWGWFDPW	IGHV4-34	IGHD2-2	IGHJ5	11	13	27	35
1	1.2445550715619165E-4	TGTGCGAGAGGCACGAGCAGTGGCTGGGCTCATGATGCTTTTGATATCTGG	CARGTSSGWAHDAFDIW	IGHV1-8	IGHD6-19	IGHJ3	11	15	26	29
1	1.2445550715619165E-4	TGTGCGAGAGGGCTTAGTGGTTATTATCCCTTTAGTGCTTTTGATATCTGG	CARGLSGYYPFSAFDIW	IGHV4-4	IGHD3-22	IGHJ3	9	14	25	35
1	1.2445550715619165E-4	TGTGCGAGAGGGCACCCCGGTGACCATCGGAACGGTGGGTTCGACCCCTGG	CARGHPGDHRNGGFDPW	IGHV4-34	IGHD4-17	IGHJ5	10	17	23	37
1	1.2445550715619165E-4	TGTGCGAGAGGGGGCAGCTCGGACTACTACTACTACGGTATGGACGTCTGG	CARGGSSDYYYYGMDVW	IGHV1-8	IGHD6-6	IGHJ6	10	13	20	22
1	1.2445550715619165E-4	TGTGCGAGAGGACTTAGTAGTGGCTGGGGGAGGGGTGCCTTCGATATCTGG	CARGLSSGWGRGAFDIW	IGHV3-20	IGHD6-19	IGHJ3	9	14	26	35
1	1.2445550715619165E-4	TGTGCGAGAGGAGAGGGATGGCTACAATCGATAGGGAAGTTTGACTACTGG	CARGEGWLQSIGKFDYW	IGHV4-31	IGHD5-24	IGHJ4	9	16	27	39
1	1.2445550715619165E-4	TGTGCGAGAGATCTGTACGTCCCAGGTCGTCCGGCCCCCATTGACTACTGG	CARDLYVPGRPAPIDYW	IGHV3-48	IGHD6-6	IGHJ4	13	22	33	40
1	1.2445550715619165E-4	TGTGCGAGAGATCTGTACGTGCCAGGTCGTCCGGCCCCCATTGACTGCTGG	CARDLYVPGRPAPIDCW	IGHV3-30	IGHD6-6	IGHJ4	13	22	33	40
1	1.2445550715619165E-4	TGTGCGAGAGATCGTAGCGATTTTTGGAGGACATGCTGGTTCGACCCCTGG	CARDRSDFWRTCWFDPW	IGHV3-30	IGHD3-3	IGHJ5	12	17	28	35
1	1.2445550715619165E-4	TGTGCGAGAGATCATCTATGGGTGGGCTACTACTACGGTATGGACGTCTGG	CARDHLWVGYYYGMDVW	IGHV4-31	IGHD3-10	IGHJ6	12	15	20	26
1	1.2445550715619165E-4	TGTGCGAGAGATCAGGATACAGCTCTGGATCACTACGCTATGGACGTCTGG	CARDQDTALDHYAMDVW	IGHV3-23	IGHD5-18	IGHJ6	12	14	27	39
1	1.2445550715619165E-4	TGTGCGAGAGATGTCTACGAGCCTGGTCGTCCGGCCCCCATTGACACCTGG	CARDVYEPGRPAPIDTW	IGHV4-39	IGHD6-6	IGHJ5	15	26	33	42
1	1.2445550715619165E-4	TGTGCGAGAGATGCCTACAGTTACTACTACTACTACGGTATGGACGTCTGG	CARDAYSYYYYYGMDVW	IGHV1-46	IGHD4-11	IGHJ6	11	14	19	20
1	1.2445550715619165E-4	TGTGCGAGAGATGCCGTGTATTACGATTTTTGGAGTGGTTTCGACTACTGG	CARDAVYYDFWSGFDYW	IGHV3-21	IGHD3-3	IGHJ4	11	17	39	42
1	1.2445550715619165E-4	TGTGCGAGAGATGCCGTGTATTACGATTTTTGGAGTGGTTTCGACTACTGG	CARDAVYYDFWSGFDYW	IGHV3-21	IGHD3-3	IGHJ5	11	17	38	39
1	1.2445550715619165E-4	TGTGCGAGAGATGGGAACGATTTTTGGCATAGATCTGCTTTTGATATCTGG	CARDGNDFWHRSAFDIW	IGHV3-48	IGHD3-3	IGHJ3	11	16	26	35
1	1.2445550715619165E-4	TGTGCGAGAGATGGGAACGATTTTTGGCATAGATCTGCTTTTGATATCTGG	CARDGNDFWHRSAFDIW	IGHV4-31	IGHD3-3	IGHJ3	11	16	26	35
1	1.2445550715619165E-4	TGTGCGAGAGACTTTAGCAGTGGCTGGTATAGGGACTTCTTTGACCACTGG	CARDFSSGWYRDFFDHW	IGHV4-31	IGHD6-19	IGHJ4	10	14	28	34
1	1.2445550715619165E-4	TGTGCGAGAGACTTGTACGAGCCAGGTCGTCCGGCCCCCATTGACTCCTGG	CARDLYEPGRPAPIDSW	IGHV3-7	IGHD6-6	IGHJ4	10	22	33	40
1	1.2445550715619165E-4	TGTGCGAGAGACATGTACGAGCCAGGTCGTCCGGCCCCCATTGACTCCTGG	CARDMYEPGRPAPIDSW	IGHV3-30	IGHD6-6	IGHJ4	10	22	33	40
1	1.2445550715619165E-4	TGTGCGAGAGAGGCGATGGGTTCGAGAAACCATCATATCTTTGACCAGTGG	CAREAMGSRNHHIFDQW	IGHV4-39	IGHD3-10	IGHJ4	8	27	32	38
1	1.2445550715619165E-4	TGTGCGAGAGAGGCGATGGGTTCGAGAAACCATCATATCTTTGACCAGTGG	CAREAMGSRNHHIFDQW	IGHV1-2	IGHD3-10	IGHJ4	10	27	32	38
1	1.2445550715619165E-4	TGTGCGAGAGAGGGTTATAGTGCCTACGATTACGGTGCTTTTGATATCTGG	CAREGYSAYDYGAFDIW	IGHV3-11	IGHD5-12	IGHJ3	10	15	33	35
1	1.2445550715619165E-4	TGTGCGAGAGAGGGTTATAGTGCCTACGATTACGGTGCTTTTGATATCTGG	CAREGYSAYDYGAFDIW	IGHV4-28	IGHD5-12	IGHJ3	8	15	33	35
1	1.2445550715619165E-4	TGTGCGAGAGAGGGGAATATTGTGACCCCTCGGAGTGCTTTTGATATCTGG	CAREGNIVTPRSAFDIW	IGHV3-7	IGHD2-21	IGHJ3	10	16	23	35
1	1.2445550715619165E-4	TGTGCGAGAGAACCTTATTACTATGATAGTAGGTACTACTTTGACTTCTGG	CAREPYYYDSRYYFDFW	IGHV1-46	IGHD3-22	IGHJ4	10	15	31	32
1	1.2445550715619165E-4	TGTGCGAGAAAATATTGTAGTGGTGGTAGCTGTTCCTACTTTGACTACTGG	CARKYCSGGSCSYFDYW	IGHV3-53	IGHD2-15	IGHJ4	8	11	31	35
1	1.2445550715619165E-4	TGTGCGAAGCTTCTGTCCGCGGAATTCTACTATTATGGCATGGAAGTCTGG	CAKLLSAEFYYYGMEVW	IGHV7-34-1	IGHD3-16	IGHJ6	8	30	36	38
1	1.2445550715619165E-4	TGTGCGAAAGATTTTGGTTTTGGAGCTATGGACAACTGGTTCGACCCCTGG	CAKDFGFGAMDNWFDPW	IGHV3-21	IGHD3-3	IGHJ5	11	17	24	31
1	1.2445550715619165E-4	TGTGCGAAAGATTTTGGTTTTGGAGCTATGGACAACTGGTTCGACCCCTGG	CAKDFGFGAMDNWFDPW	IGHV3-48	IGHD3-3	IGHJ5	11	17	24	31
1	1.2445550715619165E-4	TGTGCGAAAGATTTTAGCTGGGGGAGAACCATTGATAACTTTGACTACTGG	CAKDFSWGRTIDNFDYW	IGHV3-21	IGHD3-16	IGHJ4	11	18	25	37
1	1.2445550715619165E-4	TGTGCGAAAGATTTCGGGTTCGGGGAGTCCTACAACTGGTTCGACCCCTGG	CAKDFGFGESYNWFDPW	IGHV3-21	IGHD3-10	IGHJ5	11	16	27	30
1	1.2445550715619165E-4	TGTGCGAAAGATTACATGGTGGGAGCTACTATCACCCAGTTTGACTACTGG	CAKDYMVGATITQFDYW	IGHV4-31	IGHD1-26	IGHJ4	11	18	30	39
1	1.2445550715619165E-4	TGTGCGAAAGATCACGCAGTGGGAGCTACTACCCCCGGTACGGATTACTGG	CAKDHAVGATTPGTDYW	IGHV3-60	IGHD1-26	IGHJ4	12	17	31	45
1	1.2445550715619165E-4	TGTGCGAAAGATATCCCATCGAGCTTTCGTGAGGACGGTATGGACGTCTGG	CAKDIPSSFREDGMDVW	IGHV3-21	IGHD6-6	IGHJ6	11	19	24	39
1	1.2445550715619165E-4	TGTGCGAAAGAGGCTCTCCTGGGAGACTATGGTTCGGGCATTGACTACTGG	CAKEALLGDYGSGIDYW	IGHV3-30	IGHD3-10	IGHJ4	10	25	37	40
1	1.2445550715619165E-4	TGTGCGAAAGAGGGACAGTGGGAGCTCCTGGGGAATGCTTTTGATATCTGG	CAKEGQWELLGNAFDIW	IGHV3-60	IGHD1-26	IGHJ3	10	16	25	34
1	1.2445550715619165E-4	TGTGCGAAAGAAAAGGAGGGTGGATACACCTATGGCACGCCTGACTATTGG	CAKEKEGGYTYGTPDYW	IGHV3-21	IGHD5-18	IGHJ4	10	19	34	41
1	1.2445550715619165E-4	TGTGCGAAAGAAAAGGAGGGTGGATACACCTATGGCACGCCTGACTATTGG	CAKEKEGGYTYGTPDYW	IGHV4-31	IGHD5-18	IGHJ4	10	19	34	41
1	1.2445550715619165E-4	TGTGCAAGAGGGGGGACGGTGGAGACAGCTATGTTGCACTTCCAATACTGG	CARGGTVETAMLHFQYW	IGHV3-13	IGHD5-18	IGHJ1	9	18	32	37
1	1.2445550715619165E-4	TGTGCAAAAGAAGGCATGGAGTATGCTGTGGGAGACCACATTGACTACTGG	CAKEGMEYAVGDHIDYW	IGHV3-9	IGHD2-8	IGHJ4	10	15	26	40
1	1.2445550715619165E-4	TGCGCGAGAGCGTCTGATGGGGGTGAGTGGGAGCTACCCCTGGACCCCTGG	CARASDGGEWELPLDPW	IGHV3-11	IGHD1-26	IGHJ5	9	25	36	42
1	1.2445550715619165E-4	TGCGCGAGAGCGTCTGATGGGGGTGAGTGGGAGCTACCCCTGGACCCCTGG	CARASDGGEWELPLDPW	IGHV1-2	IGHD1-26	IGHJ5	9	25	36	42
1	1.2445550715619165E-4	TGTGTCAGAATAAGGGTTACCATTTTCTACTACTACATGGACGTCTGG	CVRIRVTIFYYYMDVW	IGHV4-31	IGHD4-23	IGHJ6	3	15	21	26
1	1.2445550715619165E-4	TGTGTGAGAGGTCTGGGGTTCGATTTTTGGAGGGGCTTTGACTACTGG	CVRGLGFDFWRGFDYW	IGHV5-78	IGHD3-3	IGHJ4	13	20	31	35
1	1.2445550715619165E-4	TGTGTGAGAGATGGCTTGACTATGATTCGGGACAGCCCTGACTACTGG	CVRDGLTMIRDSPDYW	IGHV3-21	IGHD3-10	IGHJ4	11	18	30	38
1	1.2445550715619165E-4	TGTGTGAAAGATAAAAACAAGCTTTTCTCTTTCGTCTTTGACTACTGG	CVKDKNKLFSFVFDYW	IGHV3-30	IGHD3-3	IGHJ4	11	12	16	35
1	1.2445550715619165E-4	TGTGCTTCCGTCATTCGGGGAGCTAACTACTACGGTATGGACGTCTGG	CASVIRGANYYGMDVW	IGHV6-1	IGHD3-10	IGHJ6	4	13	21	25
1	1.2445550715619165E-4	TGTGCTCGAGTTGAGATTGGTCATAGTTGTTACTGGTTCGACCCCTGG	CARVEIGHSCYWFDPW	IGHV6-1	IGHD3-22	IGHJ5	4	20	26	31
1	1.2445550715619165E-4	TGTGCCATGGGTGCCCCCTTCGGCCCCCTCTACTACTTTGACTTCTGG	CAMGAPFGPLYYFDFW	IGHV4-30-2	IGHD3-10	IGHJ4	6	18	22	30
1	1.2445550715619165E-4	TGTGCCAGAGATTCCGGGCGATTTTTGGGGCACTACATGGACGTCTGG	CARDSGRFLGHYMDVW	IGHV4-30-2	IGHD3-3	IGHJ6	11	18	27	31
1	1.2445550715619165E-4	TGTGCCAGAGAGAGGATTTTTGGAGTGATTACCCCGTTTGACTCCTGG	CARERIFGVITPFDSW	IGHV4-30-2	IGHD3-3	IGHJ4	10	14	30	36
1	1.2445550715619165E-4	TGTGCGACCCCCCTTTATTACTATGGTTCGGGGAGTTATGACTACTGG	CATPLYYYGSGSYDYW	IGHV3-21	IGHD3-10	IGHJ4	6	15	37	38
1	1.2445550715619165E-4	TGTGCGACCCACAGTGGCTGGCGCCTTGCAAACTACTTTGAAAAGTGG	CATHSGWRLANYFEKW	IGHV4-39	IGHD6-19	IGHJ4	6	11	20	31
1	1.2445550715619165E-4	TGTGCGACCGGGAACGTATTACTATGGTTCGGGGAGTTGATAAGCTGG	CATGNVLLWFGELISW	IGHV1-69	IGHD3-10	IGHJ4	6	13	37	44
[truncated: 336 more rows]
