# Supplementary material for: Biomarkers and Immune Repertoire Metrics Identified by Peripheral Blood Transcriptomic Sequencing Reveal the Pathogenesis of COVID-19
Source: Front Immunol. 2021 Aug 24;12:677025. doi: 10.3389/fimmu.2021.677025 (PMC8421539; doi:10.3389/fimmu.2021.677025)
Supplement: Supplementary file 1 [file DataSheet_1.zip › TCR_BCR/IGH/convert.SRR12007855.clonotypes.IGH.txt]

count	freq	cdr3nt	cdr3aa	v	d	j	VEnd	DStart	DEnd	JStart
6	0.011627906976744186	TGTGCGAGGTCCTTTATAACTGGAACTACGGGCGGGTTGGACTACTACTACTACATGGACGTCTGG	CARSFITGTTGGLDYYYYMDVW	IGHV1-69	IGHD1-7	IGHJ6	7	14	29	40
6	0.011627906976744186	TGTGCGCGAATGCCCGGGCGACGACTGGGACCTACGGCGAAGGGGTTCTATTTTGACTTCTGG	CARMPGRRLGPTAKGFYFDFW	IGHV4-59	IGHD1-26	IGHJ4	5	25	34	47
6	0.011627906976744186	TGTGTCGTTGGGTCTAGGCACGGTGGTGACTCGCAGCACTACTGG	CVVGSRHGGDSQHYW	IGHV3-13	IGHD2-21	IGHJ4	3	21	30	37
6	0.011627906976744186	TGTGCGAGAGGTAGTGGGAGTACCGCATTCGACCCCTGG	CARGSGSTAFDPW	IGHV3-21	IGHD1-26	IGHJ5	9	11	19	27
5	0.009689922480620155	TGTGCGAGACGTCTTATAGCAGTGGCTGCCAAGGGGAAGCCGGCAATCGACCCCTGG	CARRLIAVAAKGKPAIDPW	IGHV4-39	IGHD6-19	IGHJ5	9	14	27	46
5	0.009689922480620155	TGTGCCAGAGGTGATGTTTACGAGAGAGGGGTCAACTGGTTCGACCCCTGG	CARGDVYERGVNWFDPW	IGHV4-30-2	IGHD3-3	IGHJ5	9	17	22	32
5	0.009689922480620155	TGTGCAAGGGACTGGGGATCTACCAGGTTCGACTCCTGG	CARDWGSTRFDSW	IGHV6-1	IGHD7-27	IGHJ5	7	10	19	25
4	0.007751937984496124	TGTGCGAGAGTGACTCCAGCAGAGTGTCTTAATGGAATATGCCAAGCGGATGTGGGACTTCATGACCTCTGG	CARVTPAECLNGICQADVGLHDLW	IGHV4-31	IGHD2-21	IGHJ5	9	35	41	63
4	0.007751937984496124	TGTGCGCGATATAGGGCTGAGTGTGACACTCACGCCTGCTATACTAACTGGCTCGACCCCTGG	CARYRAECDTHACYTNWLDPW	IGHV4-34	IGHD6-6	IGHJ5	5	35	44	45
4	0.007751937984496124	TGTGCGAAAGGTGCAAGGCGTATTACTATGGTAGTAGTGGCCCTCCCGACGGGCTACTGG	CAKGARRITMVVVALPTGYW	IGHV3-23	IGHD3-22	IGHJ4	9	18	39	53
4	0.007751937984496124	TGTGCGAAAGATTGGGGTTGTAGTAGTCCCACCTGCCTCGCCAACTGGCTCGACCCCTGG	CAKDWGCSSPTCLANWLDPW	IGHV3-30	IGHD2-2	IGHJ5	11	17	35	41
4	0.007751937984496124	TGTGCGAGAGTTGCGTGGGAGGTACAACTCATCCCCCATGATGTTTTTGATATTTGG	CARVAWEVQLIPHDVFDIW	IGHV3-48	IGHD1-1	IGHJ3	9	20	28	36
4	0.007751937984496124	TGTGCGAGAGGGGGTTGGCGTTCGGGGCTTTCTTATATCTATGCTTTTGATATCTGG	CARGGWRSGLSYIYAFDIW	IGHV4-31	IGHD3-10	IGHJ3	9	19	36	40
4	0.007751937984496124	TGTGCGAGAGGGAGACTAACAACTCGGCCCAAGGTTCACTACGGAATAGACGTCTGG	CARGRLTTRPKVHYGIDVW	IGHV1-8	IGHD2-21	IGHJ6	10	41	47	48
4	0.007751937984496124	TGTGCGATCCCTGAGGGGTATGGCACCACCTGGTACGGCCGCATTAACTACTGG	CAIPEGYGTTWYGRINYW	IGHV3-23	IGHD6-13	IGHJ4	6	15	36	46
4	0.007751937984496124	TGTGCGAGAGTCCGGGGTATAGCAGCAGCCAGAGGGGGATTTGACTACTGG	CARVRGIAAARGGFDYW	IGHV4-31	IGHD6-13	IGHJ4	9	14	28	39
4	0.007751937984496124	TGTTCGAGTGGCGCCGGTGACTACTATTCTAACTATGTGGACGTCTGG	CSSGAGDYYSNYVDVW	IGHV3-53	IGHD2-21	IGHJ6	7	15	28	37
4	0.007751937984496124	TGTGCGCGACACAACCACGGACCTAAAAGACAGTGGGACCACTGG	CARHNHGPKRQWDHW	IGHV4-34	IGHD1-14	IGHJ4	5	12	18	36
4	0.007751937984496124	TGTGCAAGAGGAGACGGCCATGCTTTTGATAACTGG	CARGDGHAFDNW	IGHV3-74	.	IGHJ3	9	-1	-1	19
3	0.005813953488372093	TGTGCCCGAAGGCCCATATATTGTAGTGGTGATGACTGCATCACGGACTACTTCATGGACGTCTGG	CARRPIYCSGDDCITDYFMDVW	IGHV3-21	IGHD2-15	IGHJ6	4	17	30	46
3	0.005813953488372093	TGTGCGAGAGGGGGGGCCGGGGGCCAACTGCTCCGCCGGATCCCCTGGTTCGACCCCTGG	CARGGAGGQLLRRIPWFDPW	IGHV3-21	IGHD7-27	IGHJ5	9	37	43	44
3	0.005813953488372093	TGTGCGAGAGTCGACTTTGACAGTAGTGGTTTTTGGTCTTTTGACACTTGG	CARVDFDSSGFWSFDTW	IGHV4-34	IGHD3-22	IGHJ3	9	13	30	37
3	0.005813953488372093	TGTGCGAGAGGCCCGTATAACTGGAACTCTTTGGGGGGCTTTGACTACTGG	CARGPYNWNSLGGFDYW	IGHV3-43	IGHD1-7	IGHJ4	4	14	27	38
3	0.005813953488372093	TGTGCGAGGTATTCTTCGGGGAGTCAAGCCCCTCACTTTGACTATTGG	CARYSSGSQAPHFDYW	IGHV3-23	IGHD3-10	IGHJ4	6	14	23	34
3	0.005813953488372093	TGTGTCGTTGGGTCTAGGCACGGTGGTGACTCGCAGCACTACTGG	CVVGSRHGGDSQHYW	IGHV3-53	IGHD2-21	IGHJ4	3	21	30	37
3	0.005813953488372093	TGTGTGAGAAAAATCGGGGCCTTGTCTACGGTGTTCTCCCTCTGG	CVRKIGALSTVFSLW	IGHV7-56	IGHD3-3	IGHJ4	7	8	15	41
3	0.005813953488372093	TGTGCGACAGAAGTGGGGGTCGAGACCCACAAAATTGACAACTGG	CATEVGVETHKIDNW	IGHV4-39	IGHD1-26	IGHJ4	6	11	16	34
3	0.005813953488372093	TGTGCGAGGCCCGGTTATTCGCCTACCAGCGACTTTAACTACTGG	CARPGYSPTSDFNYW	IGHV4-39	IGHD1-14	IGHJ4	7	10	17	31
3	0.005813953488372093	TGTGCGAAAGCCGTGGAAAGTGGAACCCGCCCTTCCTACTGG	CAKAVESGTRPSYW	IGHV3-23	IGHD1-20	IGHJ4	9	20	25	35
3	0.005813953488372093	TGTGCAAGAGAGTATTCGGCTATGATCGACTACTGG	CAREYSAMIDYW	IGHV3-74	IGHD3-22	IGHJ4	10	19	25	27
3	0.005813953488372093	TGTGCCAGTAGGGCGAATTGG	CASRANW	IGHV3-21	IGHD2-15	IGHJ4	4	6	10	18
3	0.005813953488372093	TGTACCTCTTCGTTTTATTGG	CTSSFYW	IGHV3-15	IGHD1-1	IGHJ4	5	9	13	18
2	0.003875968992248062	TGTGCGAGGGGGTCACGATATTCTGACTGGCTATCCCCTGTGCCCTACCCCTTCTACTACTTAGACGTCTGG	CARGSRYSDWLSPVPYPFYYLDVW	IGHV3-23	IGHD3-9	IGHJ6	6	14	33	53
2	0.003875968992248062	TGTGCGAGAGATAACGGGGTGCCAGCGGTTATGACAAGTATTTACTATTACTACCACGGTATGGACGTCTGG	CARDNGVPAVMTSIYYYYHGMDVW	IGHV3-48	IGHD1-14	IGHJ6	11	25	31	41
2	0.003875968992248062	TGTGCGAGAGATCAGAGATGGGTCCTGCGGGATACAGCTATGGTTATGGATGATGCTTTTGATATCTGG	CARDQRWVLRDTAMVMDDAFDIW	IGHV3-21	IGHD5-18	IGHJ3	12	29	45	49
2	0.003875968992248062	TGTGCGAGAGAGAGGGCCCTTGGGGTTTTTGTAGTAGTACCAGCTGCTATGGGTTGGTTCGACCCCTGG	CARERALGVFVVVPAAMGWFDPW	IGHV1-46	IGHD2-2	IGHJ5	10	28	50	54
2	0.003875968992248062	TGTGCGAGATCCTCCTTAGCCTATTGTACTAATGGTGTATGCGCTAGTGGGCTTGACTACTGG	CARSSLAYCTNGVCASGLDYW	IGHV1-46	IGHD2-8	IGHJ4	8	21	41	52
2	0.003875968992248062	TGTGCGAGAGAGCCATCTGACCCTTTAACTCAACTGGGTGATAACGACTTCATGGACGTCTGG	CAREPSDPLTQLGDNDFMDVW	IGHV1-69	IGHD1-1	IGHJ6	10	30	36	46
2	0.003875968992248062	TGTACTAGACGCAGGGGGTCTTGTACCAGTACCAGCTGTCCTAACGACTGGTTCGACCCCTGG	CTRRRGSCTSTSCPNDWFDPW	IGHV3-49	IGHD2-2	IGHJ5	8	20	37	46
2	0.003875968992248062	TGTACCGCTACTCTCCCACCGACGGGTCTCAGTTTCATAGTCGTGGTTCAATTTGACTTCTGG	CTATLPPTGLSFIVVVQFDFW	IGHV3-15	IGHD3-22	IGHJ4	5	36	47	51
2	0.003875968992248062	TGTTCAACGCACGAGGGGCGCAGCCGGTTTGTAAACTACTACTACTACATGGACGCCTGG	CSTHEGRSRFVNYYYYMDAW	IGHV1-24	IGHD1-14	IGHJ6	7	23	28	34
2	0.003875968992248062	TGTGCCAGAGATGCGACACCCGGGGCTGGAACGACCGCCGCTGATGCTTTTGAAATCTGG	CARDATPGAGTTAADAFEIW	IGHV1-18	IGHD1-1	IGHJ3	11	25	34	41
2	0.003875968992248062	TGTGCGAGAGTCCGGGACGGCTATGAGTTTGCGGGCTACTACTACTACATGGACGTCTGG	CARVRDGYEFAGYYYYMDVW	IGHV4-59	IGHD2-2	IGHJ6	9	19	24	35
2	0.003875968992248062	TGTGCGAGAGGGGGGGACAATCAAGGGATCTACAACAATTACTTCTACATGGACGTCTGG	CARGGDNQGIYNNYFYMDVW	IGHV4-4	IGHD2-2	IGHJ6	9	29	38	39
2	0.003875968992248062	TGTGCGAGAATGGGGTATAGCAGTGGCTGGTACGAGGGGGGCAACTGGTTCGACCCCTGG	CARMGYSSGWYEGGNWFDPW	IGHV5-10-1	IGHD6-19	IGHJ5	8	12	33	41
2	0.003875968992248062	TGTGCGAAATCCAAGCGGGGCCAGTACCAGCTGCTGATGCGCTACGGTATGGACGTCTGG	CAKSKRGQYQLLMRYGMDVW	IGHV3-23	IGHD2-2	IGHJ6	8	22	34	48
2	0.003875968992248062	TGTGCGAGACAGGGAGAGGCTTTCTCCCGTCTTCAGTTGCATTGGTTCGACCCCTGG	CARQGEAFSRLQLHWFDPW	IGHV4-31	IGHD1-1	IGHJ5	8	33	38	42
2	0.003875968992248062	TGTGCGAGAGCCTTGGAAGGTAGCAGCAGATGGCACCTGCCCGGCATGGACGTCTGG	CARALEGSSRWHLPGMDVW	IGHV1-18	IGHD6-13	IGHJ6	9	20	32	44
2	0.003875968992248062	TGTGCGAGAGGTCCCTACAATGTACCAACTGCCACTCATGATGCATTTGATATCTGG	CARGPYNVPTATHDAFDIW	IGHV5-10-1	IGHD2-2	IGHJ3	8	21	31	35
2	0.003875968992248062	TGTGCGAGAGGCCCACGGGGGTTCGGGGAGTTATTTAGGCGGAGATTTGACTACTGG	CARGPRGFGELFRRRFDYW	IGHV4-34	IGHD3-10	IGHJ4	12	19	34	45
2	0.003875968992248062	TGTGCGAGAGATCTGGGATTTTGTGCTGGTGACTGCCAATATTATCTTGACAACTGG	CARDLGFCAGDCQYYLDNW	IGHV3-21	IGHD2-21	IGHJ4	13	20	35	46
2	0.003875968992248062	TGTGCGAAAGGTGACGTGGCTGGAACTTATGGTCGCACATACTACTTTGACTACTGG	CAKGDVAGTYGRTYYFDYW	IGHV3-23	IGHD1-7	IGHJ4	9	19	26	39
2	0.003875968992248062	TGTGCACGGGGTTTTACGATTTTTGGAGTGACTACTTCAAACTGGTTCGACGCCTGG	CARGFTIFGVTTSNWFDAW	IGHV2-26	IGHD3-3	IGHJ5	8	13	29	39
2	0.003875968992248062	TGTGCACACAGAAGGATGTATAATGGAAGGTGGGACTCCGGGAACTTTGACTATTGG	CAHRRMYNGRWDSGNFDYW	IGHV2-5	IGHD2-15	IGHJ4	11	34	40	43
2	0.003875968992248062	TGTGCAAGAGAGCCTATCGATTTTACGGTGACTACCGGCAGCTGGTTCGACCCCTGG	CAREPIDFTVTTGSWFDPW	IGHV3-74	IGHD4-17	IGHJ5	10	23	34	41
2	0.003875968992248062	TGTGCGAGAGTTCCACGGGGAAGTAGTGGTCAATTGGGGGTGATTGACTACTGG	CARVPRGSSGQLGVIDYW	IGHV3-48	IGHD3-22	IGHJ4	9	21	29	43
2	0.003875968992248062	TGTGCGAGAGGCGTTGTAGAAGTGCCAGAGGCTCACAACTGGTTCGACCCCTGG	CARGVVEVPEAHNWFDPW	IGHV4-34	IGHD2-2	IGHJ5	11	13	27	34
2	0.003875968992248062	TGTGCGAAAGAACACCACGACATTTTGGAGTGGCCCATCCCCCCCAAAGACTGG	CAKEHHDILEWPIPPKDW	IGHV3-23	IGHD3-3	IGHJ4	10	22	32	49
2	0.003875968992248062	TGTGCACGGATGGAGATGCGGCCGACCGGGATCGCTGCTGGTTTTGATGTTTGG	CARMEMRPTGIAAGFDVW	IGHV2-5	IGHD6-13	IGHJ3	6	33	39	41
2	0.003875968992248062	TGTGTGTTGGCCTTGGGTGTAGCAGCACCTGATAACCGGGCGGACTACTGG	CVLALGVAAPDNRADYW	IGHV3-30	IGHD6-13	IGHJ4	3	14	30	42
2	0.003875968992248062	TGTGTGAGAACACAAGGACCCCTAGTTTTAGCGCAGGCAATTCTATACTGG	CVRTQGPLVLAQAILYW	IGHV3-30	IGHD7-27	IGHJ4	8	15	26	45
2	0.003875968992248062	TGTGCTAGTTTGGTAGTACCACCTGCTGTTTCGTCCAGTTTTGACTACTGG	CASLVVPPAVSSSFDYW	IGHV3-72	IGHD2-2	IGHJ4	7	12	26	39
2	0.003875968992248062	TGTGCCAGAGTTGATGTTTACGAGAGAGGGGGCACCTGGTTCGACCCCTGG	CARVDVYERGGTWFDPW	IGHV4-30-2	IGHD3-3	IGHJ5	9	17	22	35
2	0.003875968992248062	TGTGCGAGAGCGATGACTACGGTGACTTCCAAGGACTACTTTGACTACTGG	CARAMTTVTSKDYFDYW	IGHV3-11	IGHD4-17	IGHJ4	9	12	26	34
2	0.003875968992248062	TGTGCGAGAGATCCGGGTACCTTAATATTGGTGAACTACTATGACTATTGG	CARDPGTLILVNYYDYW	IGHV3-11	IGHD2-15	IGHJ4	12	24	29	34
2	0.003875968992248062	TGTGCGAGAGATAGTGGCATAGTGGCTACGCCTTACTACTTTGACTACTGG	CARDSGIVATPYYFDYW	IGHV4-31	IGHD5-12	IGHJ4	11	18	29	33
2	0.003875968992248062	TGTGCGAGAGATAAGGCCCCGGCCATCTACTACTTCGGTATGGACGTCTGG	CARDKAPAIYYFGMDVW	IGHV1-18	IGHD3-10	IGHJ6	11	16	20	26
2	0.003875968992248062	TGTGCGAAGGATAATTGGGATCGGGCACCTGAGGATGCTTTTGATATCTGG	CAKDNWDRAPEDAFDIW	IGHV1-67	IGHD2-15	IGHJ3	3	7	12	33
2	0.003875968992248062	TGTGCGAAGGAGTGGGATGACAGTGCTTATTATATCACCGCCGACTTCTGG	CAKEWDDSAYYITADFW	IGHV7-34-1	IGHD3-3	IGHJ4	8	21	33	42
2	0.003875968992248062	TGTGCGAAAGATCCGATTTTGACTGGTGGTCCGAACTGGGTCGACCCCTGG	CAKDPILTGGPNWVDPW	IGHV3-23	IGHD3-9	IGHJ5	12	15	26	33
2	0.003875968992248062	TGTGCGAAAGAATCCGATAACGTTCGGAGCTTTGTTACCATTGACTCCTGG	CAKESDNVRSFVTIDSW	IGHV3-23	IGHD3-10	IGHJ4	10	16	23	40
2	0.003875968992248062	TGTGCGAGTTTAACTGACCCCGATTACTACTTCTACATGGCCGTCTGG	CASLTDPDYYFYMAVW	IGHV3-11	IGHD1-20	IGHJ6	7	10	15	24
2	0.003875968992248062	TGTGCGAAAAGTCGGATGACTACCTTTGGGGCCAGCCTTGACCACTGG	CAKSRMTTFGASLDHW	IGHV3-30	IGHD3-16	IGHJ4	6	15	30	37
2	0.003875968992248062	TGTGCACGGTCGGGCTACAACTATGCCCAATATTATTTTGACCACTGG	CARSGYNYAQYYFDHW	IGHV2-26	IGHD5-24	IGHJ4	8	12	19	36
2	0.003875968992248062	TGTGCAAGAGAAATTTATAGCAGTGGTTTTGATGCTTTTGATATCTGG	CAREIYSSGFDAFDIW	IGHV3-30	IGHD6-19	IGHJ3	10	15	25	29
2	0.003875968992248062	TGTACAAGAGACTTCTATAACAATACTTGGACCCACTTTGACTCCTGG	CTRDFYNNTWTHFDSW	IGHV3-74	IGHD3-16	IGHJ4	10	15	24	34
2	0.003875968992248062	TGCGCACACAATTCATTCCGTGCCGGATTTGGCCACATGGACGTCTGG	CAHNSFRAGFGHMDVW	IGHV2-5	IGHD2-2	IGHJ6	9	20	25	34
2	0.003875968992248062	TGTGTCGTTGGGTCTAGGCACGGTGGCGACTCGCAGCACTACTGG	CVVGSRHGGDSQHYW	IGHV3-11	IGHD4-23	IGHJ4	3	19	25	37
2	0.003875968992248062	TGTGCGTCGCGGGCGGGTGAGAATAACGGACCCTTCTGGGACTGG	CASRAGENNGPFWDW	IGHV3-23	IGHD3-10	IGHJ4	5	21	26	40
2	0.003875968992248062	TGTGCGCGACTTATGCCGGTGGTTAATCCGGAGCTTGACTACTGG	CARLMPVVNPELDYW	IGHV4-39	IGHD4-23	IGHJ4	9	16	32	34
2	0.003875968992248062	TGTGCGAGAGGCTCGTTAACCCCTTCGGTGACTACTTACTACTGG	CARGSLTPSVTTYYW	IGHV1-8	IGHD4-17	IGHJ4	11	25	34	37
2	0.003875968992248062	TGTGCGAGAGGGAGAGGCAGCGGCTGGTCCGAGGGTGACTCCTGG	CARGRGSGWSEGDSW	IGHV1-18	IGHD6-25	IGHJ4	9	16	24	35
2	0.003875968992248062	TGTGCGAAAGACTATGGGCCACTTTTGCACGGGAACTACTACTGG	CAKDYGPLLHGNYYW	IGHV3-30	IGHD1-7	IGHJ4	10	31	36	37
2	0.003875968992248062	TGTGCGCGAGCAATGGTGGCTACGTCTGCATTTGACTACTGG	CARAMVATSAFDYW	IGHV3-48	IGHD5-12	IGHJ4	9	15	23	30
2	0.003875968992248062	TGTGCGACGGCGGACTTCGGGGAGGGAATATTGGACTACTGG	CATADFGEGILDYW	IGHV3-53	IGHD3-10	IGHJ4	6	15	23	33
2	0.003875968992248062	TGTGCGACGGCAGACTTCGGGGAGGGAATATTGGACTACTGG	CATADFGEGILDYW	IGHV3-11	IGHD3-10	IGHJ4	6	15	23	33
2	0.003875968992248062	TGTGCGAGACGAGTGGGAACCAAGGGGGAATTTGACTTCTGG	CARRVGTKGEFDFW	IGHV5-10-1	IGHD1-14	IGHJ4	9	15	21	30
2	0.003875968992248062	TGTGCGAGAGTCGGGGACTATGCTGACGAACTTGATTACTGG	CARVGDYADELDYW	IGHV3-11	IGHD3-10	IGHJ4	9	10	16	31
2	0.003875968992248062	TGTGCGAGAGGCCGGGGGGATGCTGGCTGCTACGCCTACTGG	CARGRGDAGCYAYW	IGHV1-8	IGHD2-15	IGHJ4	12	25	32	35
2	0.003875968992248062	TGTGCGAGAGATCGCAGAGGGAACTACGGTATGGACGTCTGG	CARDRRGNYGMDVW	IGHV4-59	IGHD1-7	IGHJ6	12	19	27	30
2	0.003875968992248062	TGTGCGAGAGATCAAGATCGAGCAGCAGCTCTTGACTCTTGG	CARDQDRAAALDSW	IGHV3-33	IGHD6-13	IGHJ4	12	20	29	31
2	0.003875968992248062	TGTGCACGGATTAGAGGACCGGATAGCAGCTCGGATATCTGG	CARIRGPDSSSDIW	IGHV2-26	IGHD6-6	IGHJ4	10	22	32	38
2	0.003875968992248062	TGTGCGTGGTCACCTAAGTCCTGGTACTTCGATCTCTGG	CAWSPKSWYFDLW	IGHV4-4	IGHD2-21	IGHJ2	5	8	13	20
2	0.003875968992248062	TGTGCGACAAGTGGTGGGGGTAGTGGTTATGACTCCTGG	CATSGGGSGYDSW	IGHV1-46	IGHD3-22	IGHJ4	6	19	28	29
2	0.003875968992248062	TGTGCGAGACGTCCCAGCGACTATTACTTTGACTTCTGG	CARRPSDYYFDFW	IGHV4-39	IGHD5-12	IGHJ4	9	15	23	24
2	0.003875968992248062	TGTGCGAGACGAGATAGTACTGGTTATTATCCCCGGTGG	CARRDSTGYYPRW	IGHV4-39	IGHD3-22	IGHJ4	9	12	28	36
2	0.003875968992248062	TGTGCGAGAGCTCCCTTCTCTCCCCTATACACCCCCTGG	CARAPFSPLYTPW	IGHV1-46	IGHD1-26	IGHJ5	9	19	29	32
2	0.003875968992248062	TGTGCGAGAGGCCACGCAGTGGCTGGTCTTGACTACTGG	CARGHAVAGLDYW	IGHV4-34	IGHD6-19	IGHJ4	12	15	26	28
2	0.003875968992248062	TGTGGAGTGGGAGCCATACGCTACGGTATGGACGTCTGG	CGVGAIRYGMDVW	IGHV1-46	IGHD1-26	IGHJ6	3	5	13	27
2	0.003875968992248062	TGTGCGTGCAGCCCCCGGGGTCAAATTCCCTACTGG	CACSPRGQIPYW	IGHV3-64	IGHD6-13	IGHJ4	5	13	18	29
2	0.003875968992248062	TGTGCGAGAGATCATCATTGGGCGTTTGACTATTGG	CARDHHWAFDYW	IGHV3-48	IGHD3-16	IGHJ4	12	13	17	24
2	0.003875968992248062	TGTGCAAGAGGAAACGCCCATGCTTTTGATATCTGG	CARGNAHAFDIW	IGHV3-74	IGHD3-16	IGHJ3	9	11	15	19
2	0.003875968992248062	TGTGCGAGTTATGGTGACTTCCTTGACTCTTGG	CASYGDFLDSW	IGHV4-55	IGHD2-21	IGHJ4	11	12	18	22
2	0.003875968992248062	TGTGCGAGAGATGTTAGCTGGTTCGACCCCTGG	CARDVSWFDPW	IGHV1-3	IGHD7-27	IGHJ5	11	12	16	17
2	0.003875968992248062	TGTGTGAATCAGGGTGTCCTGTATTGG	CVNQGVLYW	IGHV3-30	IGHD5-18	IGHJ4	3	18	23	24
1	0.001937984496124031	TGTGCAAGAGGGTATTACGATTTTTGGAGTGGTTATTATACGTGGACAGAACTGGGGGCATACTACTACTACGGTATGGACGTCTGG	CARGYYDFWSGYYTWTELGAYYYYGMDVW	IGHV3-13	IGHD3-3	IGHJ6	9	11	40	60
1	0.001937984496124031	TGTGCGAGAGATTGGCCCGAAAACCACCAAATAGCAGTGGCTGGTTCCGAGTCAAACCCAGGAAGGAACTGGTTCGACCCCTGG	CARDWPENHQIAVAGSESNPGRNWFDPW	IGHV4-31	IGHD6-19	IGHJ5	11	30	44	66
1	0.001937984496124031	TGTGCGAGAGGCCTTTACAACGATTTTTGGAGTGGTTATTATAAGAACCCCACCTACTACTACTACTACATGGACGTCTGG	CARGLYNDFWSGYYKNPTYYYYYMDVW	IGHV1-8	IGHD3-3	IGHJ6	13	19	42	53
1	0.001937984496124031	TGTGCGAGAGACGCGGCCCAATATTGTAGTAGTTCCAGCTGCCCCAGTTACTACTACTACTACTACATGGACGTCTGG	CARDAAQYCSSSSCPSYYYYYYMDVW	IGHV3-30	IGHD2-2	IGHJ6	10	20	41	47
1	0.001937984496124031	TGTGCGAGAGAGGAGTATGTAGTAGTACCAGCTGCTATTGGGGACAGGGACTACTACTACTACTACATGGACGTCTGG	CAREEYVVVPAAIGDRDYYYYYMDVW	IGHV3-74	IGHD2-2	IGHJ6	10	17	37	49
1	0.001937984496124031	TGTGCGAGAGATCGGGTAGTAGTACCAGCTGCTAGTAAAAGGAGAGGTTACTACTACTACGGTATGGACGTCTGG	CARDRVVVPAASKRRGYYYYGMDVW	IGHV3-33	IGHD2-2	IGHJ6	12	15	33	48
1	0.001937984496124031	TGTGCGAGAGATAGAGCCTTAGTGGTGGTAGCTGCTACTCCTGATTACTACTACTACTACGGTATGGACGTCTGG	CARDRALVVVAATPDYYYYYGMDVW	IGHV4-31	IGHD2-15	IGHJ6	11	19	40	43
1	0.001937984496124031	TGTACTAGAGACGAGTTTGAGGGACTAGGATATTGTAGTGGTGGTAGCTGCCAGGATGCTGATTTCTCCCACTGG	CTRDEFEGLGYCSGGSCQDADFSHW	IGHV3-49	IGHD2-15	IGHJ4	10	24	50	70
1	0.001937984496124031	TGTGCGAAAGGGGGGCGTGTAGTAGTACCAGCTGCTATGCGAGGTGGGTTCGTATACGGTATGGACGTCTGG	CAKGGRVVVPAAMRGGFVYGMDVW	IGHV1-8	IGHD2-2	IGHJ6	10	17	39	60
1	0.001937984496124031	TGTACTAGAGACCTTTTCGCCGGTCAGCAGCTGGTACCCCGAGACTACTACTACTACTACATGGACGTCTGG	CTRDLFAGQQLVPRDYYYYYMDVW	IGHV3-49	IGHD6-13	IGHJ6	10	24	36	43
1	0.001937984496124031	TGTGCGAGACACGATTTTTGGACTGGTTATGATAGGCGCGCGGACTACTACCACGGTATGGACGTCTGG	CARHDFWTGYDRRADYYHGMDVW	IGHV4-39	IGHD3-3	IGHJ6	10	11	33	43
1	0.001937984496124031	TGTGCGAGAGGGGGGTTTTGGAGTGGTTATTATACGGTGCCGGCTGGCCTGGGCTACTTTGACTACTGG	CARGGFWSGYYTVPAGLGYFDYW	IGHV1-8	IGHD3-3	IGHJ4	10	15	34	53
1	0.001937984496124031	TGTGCGAGAGATCAGAGATGGGTCCTGCGGGATACAGCTATGGTTATGGATGATGCTTTTGATATCTGG	CARDQRWVLRDTAMVMDDAFDIW	IGHV4-31	IGHD5-18	IGHJ3	12	29	45	49
1	0.001937984496124031	TGTGCGAGAGATGGTGGATACAGCTATGACACGACTATGTACTACTACTACTACTACATGGACGTCTGG	CARDGGYSYDTTMYYYYYYMDVW	IGHV3-48	IGHD5-18	IGHJ6	11	13	27	39
1	0.001937984496124031	TGTGCGAAAGCGAGAAGGAGGGATTACTATGATGGTAGTGGTTATTACTACTGTGACTTTGACTACTGG	CAKARRRDYYDGSGYYYCDFDYW	IGHV3-23	IGHD3-22	IGHJ4	9	22	50	55
1	0.001937984496124031	TGTGCGAGTTTACCCCGAATCGGTCCGGTCGGTATTACTATGGTTCGGGGGCAATTTGACTACTGG	CASLPRIGPVGITMVRGQFDYW	IGHV3-48	IGHD3-10	IGHJ4	7	31	49	54
1	0.001937984496124031	TGTGCGAGCCCCCTGACGGGGGGTATTACTATGGTTCGGGGATCCTACTACGGTATGGACGTCTGG	CASPLTGGITMVRGSYYGMDVW	IGHV4-4	IGHD3-10	IGHJ6	7	22	41	44
1	0.001937984496124031	TGTGCGAGGTCCTTTATAACTGGAACTACGGGCGGGTTGGACTACTACTACTACATGGACGTCTGG	CARSFITGTTGGLDYYYYMDVW	IGHV3-64	IGHD1-7	IGHJ6	7	14	29	40
1	0.001937984496124031	TGTGCGAGGCTTGACGAATTACTAGGATATTGTATTGGGACTACCTGCGATATGTTGGACCCCTGG	CARLDELLGYCIGTTCDMLDPW	IGHV4-39	IGHD2-15	IGHJ5	7	21	37	53
1	0.001937984496124031	TGTGCGAGGGCGAGAGGGAGGCAGCTCGCAACCTCTGGGCAGCTGGTACCCTGCTTTGACTACTGG	CARARGRQLATSGQLVPCFDYW	IGHV4-4	IGHD2-2	IGHJ4	7	38	48	53
1	0.001937984496124031	TGTGCGAGGGGGCACGACAAGTTGACCGATCATCCCACCCCACAATACAACTGGCTCGACCCCTGG	CARGHDKLTDHPTPQYNWLDPW	IGHV1-46	IGHD1-26	IGHJ5	7	32	37	45
1	0.001937984496124031	TGTGCGAGACTTAGTATTTCGAGTATGGCGGCTCGAGACTATTACAACTCCGGTATGGACGTCTGG	CARLSISSMAARDYYNSGMDVW	IGHV4-39	IGHD6-6	IGHJ6	9	18	34	54
1	0.001937984496124031	TGTGCGAGAGGGTATTGTAGTAGTACCAGCTGCTTCCCTTACTACTACTACGGTATGGACGTCTGG	CARGYCSSTSCFPYYYYGMDVW	IGHV1-8	IGHD2-2	IGHJ6	10	12	33	39
1	0.001937984496124031	TGTGCGAGAGATTCGGACGAGTGGGATACTATGGTTCGGGCCCCCATAGGGCGCTTTGACTACTGG	CARDSDEWDTMVRAPIGRFDYW	IGHV4-31	IGHD3-10	IGHJ4	11	26	39	53
1	0.001937984496124031	TGTGCGAGAGACCAATTTATAGCAGTGGCTGGTACTACGGACGAATATTTAGCTTTTGATATCTGG	CARDQFIAVAGTTDEYLAFDIW	IGHV3-53	IGHD6-19	IGHJ3	10	17	34	51
1	0.001937984496124031	TGTGCGAAAGGGCTCCGAGGTATAGCAGTGGCTGGTACGGGGTATCGCTACGGTATGGACGTCTGG	CAKGLRGIAVAGTGYRYGMDVW	IGHV3-30	IGHD6-19	IGHJ6	6	18	38	54
1	0.001937984496124031	TGTGCAAGAGTTGGATATAGCAGCAGCTGGTCTCTTTCTGGCTACTACTACTACATGGACGTCTGG	CARVGYSSSWSLSGYYYYMDVW	IGHV3-13	IGHD6-13	IGHJ6	9	15	30	41
1	0.001937984496124031	TGTACCACAGATGAAGCTAGTCTCGATTTTTGGAGTGAATACTACTACTACGGTATGGACGTCTGG	CTTDEASLDFWSEYYYYGMDVW	IGHV3-15	IGHD3-3	IGHJ6	11	23	36	39
1	0.001937984496124031	TGTGTAAGAGATGGAATTGAAATTGGTCATTATTACTACCGAAGAGGTGCTTTTGATATCTGG	CVRDGIEIGHYYYRRGAFDIW	IGHV3-35	IGHD3-22	IGHJ3	8	29	38	47
1	0.001937984496124031	TGTGCGCGATATAGGGCTGAGTGTGACACTCACGCCTGCTATACTAACTGGCTCGACCCCTGG	CARYRAECDTHACYTNWLDPW	IGHV4-55	IGHD6-6	IGHJ5	12	35	44	45
1	0.001937984496124031	TGTGCGCGATACAGGGCTGAGTGTGACACACACGCCTGCTATACTAACTGGCTCGACCCCTGG	CARYRAECDTHACYTNWLDPW	IGHV3-30	IGHD6-6	IGHJ5	5	35	44	45
1	0.001937984496124031	TGTGCGGAAATGGCCTTCGGGGACACTGGGAGCTACTACGGCTACTACGGTATGGACGTCTGG	CAEMAFGDTGSYYGYYGMDVW	IGHV3-23	IGHD3-10	IGHJ6	5	15	22	33
1	0.001937984496124031	TGTGCGAGGTCCCTCCCTTACGTGGTAGCTGCTACTCCCTACTACTACGGTATGGACGTCTGG	CARSLPYVVAATPYYYGMDVW	IGHV4-39	IGHD2-15	IGHJ6	7	21	37	38
1	0.001937984496124031	TGTGCGAGAGCTTGTAGTGGTGGTAGCTGCTGGCGGGGGTACTACTACTACATGGACGTCTGG	CARACSGGSCWRGYYYYMDVW	IGHV3-64	IGHD2-15	IGHJ6	9	11	30	39
1	0.001937984496124031	TGTGCGAGAGCTCGGAATTACTATGATAGTAGTGGTTATTACTTCAACTGGTTCGACCCCTGG	CARARNYYDSSGYYFNWFDPW	IGHV1-2	IGHD3-22	IGHJ5	9	16	42	44
1	0.001937984496124031	TGTGCGAGAGGTGTTGGGTATAGCAGCAGCTGGTACGTCGAACCTGATGCTTTTGATATCTGG	CARGVGYSSSWYVEPDAFDIW	IGHV4-34	IGHD6-13	IGHJ3	10	15	37	44
1	0.001937984496124031	TGTGCGAGAGGTGGTGGCGTTTGGGGGAGTTATCGTTTGTCCCCTCGGTACTTCGATCTCTGG	CARGGGVWGSYRLSPRYFDLW	IGHV1-8	IGHD3-16	IGHJ2	10	17	36	46
1	0.001937984496124031	TGTGCGAGAGACCCGTATAGTGGGGGCTACTATCGCTACTACTACTACTACATGGACGTCTGG	CARDPYSGGYYRYYYYYMDVW	IGHV3-30	IGHD1-26	IGHJ6	10	14	31	35
1	0.001937984496124031	TGTGCGAGAGAAGTTCTGAGTCGTATTACTATGATAGTAGTGGGACATGCTTTTGATATCTGG	CAREVLSRITMIVVGHAFDIW	IGHV3-30	IGHD3-22	IGHJ3	10	21	42	46
1	0.001937984496124031	TGTGCACGGATACTCTGGGGGATAGCAGTGGCGGGCCGACGTACGTACTACTTTGACTACTGG	CARILWGIAVAGRRTYYFDYW	IGHV2-26	IGHD6-19	IGHJ4	12	17	31	44
1	0.001937984496124031	TGTACCACGGGGAGTGATTTCGATTGGCCTGAAAACTACTATTACCCCTACATGGACGTCTGG	CTTGSDFDWPENYYYPYMDVW	IGHV3-15	IGHD3-10	IGHJ6	7	8	18	34
1	0.001937984496124031	TGTACCACAGGTGATAGTAGTGGTTATCGACTACAATACTACTACTACTACATGGACGTCTGG	CTTGDSSGYRLQYYYYYMDVW	IGHV3-15	IGHD3-22	IGHJ6	9	11	26	36
1	0.001937984496124031	TGTGTCCACGGTGCGACTGTAGGGGGAATTTTGCCCCCCGCTGTGCGGTTCGACCCCTGG	CVHGATVGGILPPAVRFDPW	IGHV2-26	IGHD4-11	IGHJ5	3	15	21	46
1	0.001937984496124031	TGTGTGAAAGTAGGCTGGGGCTCACTCCTCGCGGATTACTACTACTACATGGACGTCTGG	CVKVGWGSLLADYYYYMDVW	IGHV3-30	IGHD3-3	IGHJ6	3	22	27	36
1	0.001937984496124031	TGTGCGCGAGTCCGGAGTAGTGGGTGGCACACGACCCAAGCCCCCAATTTTGACTATTGG	CARVRSSGWHTTQAPNFDYW	IGHV3-30	IGHD2-15	IGHJ4	9	10	19	48
1	0.001937984496124031	TGTGCGAGGGAGGGGACGGATATTGTAGTGGTGGTAGCTGCTACTTACCTCGACCCCTGG	CAREGTDIVVVVAATYLDPW	IGHV3-30	IGHD2-15	IGHJ5	7	17	44	49
1	0.001937984496124031	TGTGCGAGGATTATGGGTTACGATTACAGGGGCTCTGGGTCTGATGCTCTTGATTTCTGG	CARIMGYDYRGSGSDALDFW	IGHV5-10-1	IGHD5-12	IGHJ3	7	18	26	41
1	0.001937984496124031	TGTGCGAGACCCCATTGTGATAGAACCAGCTGCAACTGGAATGATGCTTTTGGTATCTGG	CARPHCDRTSCNWNDAFGIW	IGHV4-39	IGHD2-2	IGHJ3	9	13	32	40
1	0.001937984496124031	TGTGCGAGACATTGTATGGACTACGGTGGTTCCCCGGCGCTAGACTACTTTGACTACTGG	CARHCMDYGGSPALDYFDYW	IGHV4-39	IGHD4-23	IGHJ4	11	18	29	43
1	0.001937984496124031	TGTGCGAGACATGGCAATCCCACCGGTGCCAACGTCGGAGGATTCTACTTTGACTACTGG	CARHGNPTGANVGGFYFDYW	IGHV5-10-1	IGHD1-7	IGHJ4	12	21	26	44
1	0.001937984496124031	TGTGCGAGAGGCCCTCACAACTACGAGGGATACTACTACTACTACTACATGGACGTCTGG	CARGPHNYEGYYYYYYMDVW	IGHV1-8	IGHD1-7	IGHJ6	12	18	24	30
1	0.001937984496124031	TGTGCGAGAGATCCGAGTTGTACTGGTGGTGGTAGTTGCTACCGGCCCTTTGACTACTGG	CARDPSCTGGGSCYRPFDYW	IGHV4-31	IGHD2-15	IGHJ4	12	25	41	47
1	0.001937984496124031	TGTGCGAGAGATAATGTCGTGTTTGAAGTACCACCTGCTATCCCCCGGTTCGACCCCTGG	CARDNVVFEVPPAIPRFDPW	IGHV3-30	IGHD2-2	IGHJ5	11	26	40	46
1	0.001937984496124031	TGTGCGAGAGACATAGGATATTGTAGTAGTACCAGCTGCCAAAACTGGTTCGACCCCTGG	CARDIGYCSSTSCQNWFDPW	IGHV4-31	IGHD2-2	IGHJ5	10	13	38	42
1	0.001937984496124031	TGTGCGAAAGATCGGAAGCGGGGTATAGCAGCAGCTGGGGAAATCGGGTTCGACCCCTGG	CAKDRKRGIAAAGEIGFDPW	IGHV3-23	IGHD6-13	IGHJ5	12	20	37	46
1	0.001937984496124031	TGTGCGAAAGACCATATACCCTGGAACGATATTTTGACTGGCCACATGGAGGTTGCCTGG	CAKDHIPWNDILTGHMEVAW	IGHV3-23	IGHD3-9	IGHJ5	10	25	40	55
1	0.001937984496124031	TGTGCAACTGAAACTGGAACTGAGGCCTCTGGGATCTACTACTACGGTATGGACGTCTGG	CATETGTEASGIYYYGMDVW	IGHV1-69-2	IGHD1-7	IGHJ6	7	11	20	35
1	0.001937984496124031	TGTGCGCACTTGGGAACGACTGGAAGGAATCCCTACTACTACGGTATGGACGTCTGG	CAHLGTTGRNPYYYGMDVW	IGHV3-21	IGHD1-1	IGHJ6	5	12	19	32
1	0.001937984496124031	TGTGCGAGCGCTACAATTGATAGTAGTGGTTATTACTACTCTGCTTTTGATATCTGG	CASATIDSSGYYYSAFDIW	IGHV3-23	IGHD3-22	IGHJ3	6	17	38	41
1	0.001937984496124031	TGTGCGAGGGCTCTGGGTTACTATGATGGTAGTGGTTATGACTACTTTCACTCCTGG	CARALGYYDGSGYDYFHSW	IGHV4-31	IGHD3-22	IGHJ4	7	17	38	40
1	0.001937984496124031	TGTGCGAGATGGGTACGTTGTAGTAGTACCAGCTGCTATGCCGGTCTGGTTGACTGG	CARWVRCSSTSCYAGLVDW	IGHV4-55	IGHD2-2	IGHJ4	9	17	43	52
1	0.001937984496124031	TGTGCGAGACGAGATTGTGGTAATGCTGAATGTTCTTCGGAGATATTCGACTCCTGG	CARRDCGNAECSSEIFDSW	IGHV4-31	IGHD2-21	IGHJ5	8	13	20	45
1	0.001937984496124031	TGTGCGAGACATGGGCTGGAACCCGAAAACTACTACTACTACTACATGGACGTCTGG	CARHGLEPENYYYYYMDVW	IGHV5-10-1	IGHD1-1	IGHJ6	12	15	21	28
1	0.001937984496124031	TGTGCGAGAGCCCTTGATAATAGTGGTTATTTTTTGGGGTACTACTTTGACTACTGG	CARALDNSGYFLGYYFDYW	IGHV1-8	IGHD3-22	IGHJ4	13	14	30	38
1	0.001937984496124031	TGTGCGAGAGGGGAACAGGAGGGTCGGGACTACTACTACTACGGTATGGACGTCTGG	CARGEQEGRDYYYYGMDVW	IGHV1-8	IGHD1-20	IGHJ6	10	11	15	28
1	0.001937984496124031	TGTGCGAGAGGATACCTCAGTAGTTCGGGGAGTTATTATGAACCCTTTGACTACTGG	CARGYLSSSGSYYEPFDYW	IGHV1-8	IGHD3-10	IGHJ4	10	22	38	44
1	0.001937984496124031	TGTGCGAGAGATTTGGCCTATTGTAGTAGTACCAACTGCCACTGGTTCGACCCCTGG	CARDLAYCSSTNCHWFDPW	IGHV4-31	IGHD2-2	IGHJ5	11	18	38	40
1	0.001937984496124031	TGTGCGAGAGATTGGGACAATGACTACGGTGACGGGAGAGGCTGGTTCGACCCCTGG	CARDWDNDYGDGRGWFDPW	IGHV1-46	IGHD4-17	IGHJ5	11	19	32	41
1	0.001937984496124031	TGTGCGAGAGATCTAATTAGCAGCAGCTGGTACGAGTACTACGGTATGGACGTCTGG	CARDLISSSWYEYYGMDVW	IGHV3-21	IGHD6-13	IGHJ6	13	17	33	45
1	0.001937984496124031	TGTGCGAGAAGTGATCGGGCAGTGGCTGGTACTTACAATAACGGTCTGGACGTCTGG	CARSDRAVAGTYNNGLDVW	IGHV5-10-1	IGHD6-19	IGHJ6	8	18	35	46
1	0.001937984496124031	TGTGCGAGAAATTATTACGATTTTTGGAGTGGTTATGGGGGGTGGTTCGACCCCTGG	CARNYYDFWSGYGGWFDPW	IGHV4-28	IGHD3-3	IGHJ5	12	13	35	42
1	0.001937984496124031	TGTGCGAAAGAAAGGGGGGCCCATATAGCAGCTCGTCCTGACTGGTTCGACCCCTGG	CAKERGAHIAARPDWFDPW	IGHV3-23	IGHD6-6	IGHJ5	10	23	37	40
1	0.001937984496124031	TGTGCACACAGAGTGACAGCATCTGGTATGTGGGATGGGGGATTCTTTGACTCCTGG	CAHRVTASGMWDGGFFDSW	IGHV2-5	IGHD6-13	IGHJ4	11	16	27	44
1	0.001937984496124031	TGTGTGAAAACCACAGGTACCCGGAAGAACTACTACTACTACATGGACGTCTGG	CVKTTGTRKNYYYYMDVW	IGHV3-30	IGHD6-13	IGHJ6	3	17	23	28
1	0.001937984496124031	TGTGCGAGTGCCCCGATACGTGGATACAGCTATAGTTCCTTAGTTGACTACTGG	CASAPIRGYSYSSLVDYW	IGHV4-34	IGHD5-18	IGHJ4	7	17	36	43
1	0.001937984496124031	TGTGCGAGATCATCGTATTACGATATTTTGACTGGTTATTATTTTGACTACTGG	CARSSYYDILTGYYFDYW	IGHV5-10-1	IGHD3-9	IGHJ4	8	13	41	42
1	0.001937984496124031	TGTGCGAGACCCGCCATGTGGGTTCGGGACCCTACGGGTGCTTTTGATATCTGG	CARPAMWVRDPTGAFDIW	IGHV4-39	IGHD3-10	IGHJ3	9	20	27	38
1	0.001937984496124031	TGTGCGAGAGTCCCGCGCGTCAGAACCTATGATAGTAGTGGTTATACACCCTGG	CARVPRVRTYDSSGYTPW	IGHV3-33	IGHD3-22	IGHJ5	9	26	44	48
1	0.001937984496124031	TGTGCGAGAGTGTGGCAGCCCGAGATTTACTACTACTACTACATGGACGTCTGG	CARVWQPEIYYYYYMDVW	IGHV3-11	IGHD2-15	IGHJ6	9	14	18	27
1	0.001937984496124031	TGTGCGAGAGCATATTGTGGTGGTGATTGCTATGAACGAACTGTCGACTACTGG	CARAYCGGDCYERTVDYW	IGHV4-34	IGHD2-21	IGHJ4	9	10	32	45
1	0.001937984496124031	TGTGCGAGAGATCGGGAGTACCAGCTGCTAAGGGATGATGCTTTTGATATCTGG	CARDREYQLLRDDAFDIW	IGHV3-30	IGHD2-2	IGHJ3	12	16	29	34
1	0.001937984496124031	TGTGCGAGAGATCATTATAGCAGCTCGTCCCTGGTTAATCCATTTGACTACTGG	CARDHYSSSSLVNPFDYW	IGHV3-48	IGHD6-6	IGHJ4	12	15	29	42
1	0.001937984496124031	TGTGCGAGAGACGGGCCCTCATTTATAATAAGACCAACAGCAATTGACTACTGG	CARDGPSFIIRPTAIDYW	IGHV4-31	IGHD3-10	IGHJ4	10	22	30	43
1	0.001937984496124031	TGTGCGAGAGACATGGTATCCATAGGGAGCAGCTGGCACTGGTTCGACCCCTGG	CARDMVSIGSSWHWFDPW	IGHV4-31	IGHD2-2	IGHJ5	10	27	35	37
1	0.001937984496124031	TGTGCGAGAGAGTCTAGTGATGGTGGGTACCCTTGGGACTACTTTGACTACTGG	CARESSDGGYPWDYFDYW	IGHV3-30	IGHD2-15	IGHJ4	10	14	23	37
1	0.001937984496124031	TGTGCGAAAGCCCCCCCGGTGGTACGGTACTACTACTACTACATGGACCTCTGG	CAKAPPVVRYYYYYMDLW	IGHV3-23	IGHD4-23	IGHJ6	9	16	23	27
1	0.001937984496124031	TGTGCGAAAGGCCTATTCAATTCGCCCTATTATGATTGTACTTTTGACTATTGG	CAKGLFNSPYYDCTFDYW	IGHV3-23	IGHD3-16	IGHJ4	9	27	36	42
1	0.001937984496124031	TGTGCGAAAGATCCGGGAAGTGGATACAGTGGATATTACTACTTTGACTACTGG	CAKDPGSGYSGYYYFDYW	IGHV3-21	IGHD5-18	IGHJ4	12	19	28	36
1	0.001937984496124031	TGTGCGAAAGATCGGGGTCGTATAGCAGCTCCGAACTACGGTATGGACGTCTGG	CAKDRGRIAAPNYGMDVW	IGHV3-23	IGHD6-6	IGHJ6	12	19	30	42
1	0.001937984496124031	TGTGCGAAAACCCCCGACGACAGTGGTAACCCCGGTCTTTCTTTTGATGTCTGG	CAKTPDDSGNPGLSFDVW	IGHV3-23	IGHD4-23	IGHJ3	8	15	34	40
1	0.001937984496124031	TGTGCAACGGGGTATAGCAGCTCGTCTGAGGGGAAAAACTGGTTCGACCCCTGG	CATGYSSSSEGKNWFDPW	IGHV1-24	IGHD6-6	IGHJ5	7	11	25	36
1	0.001937984496124031	TGTGCAACAGAAGGGAGTGGTTCGGGACTTTCTTATTTGGCCTTTGACTCCTGG	CATEGSGSGLSYLAFDSW	IGHV1-24	IGHD3-10	IGHJ4	10	17	25	41
1	0.001937984496124031	TGTGCAAAAGATCACCTCAGTGGTCGGTGGGTGGCTTCAGTGTTTGAATACTGG	CAKDHLSGRWVASVFEYW	IGHV3-23	IGHD2-15	IGHJ4	12	18	23	42
1	0.001937984496124031	TGTACCACAGATCTGTCCGGGCTTTATAGCAGTGGCTGGCCCGAAAAGCACTGG	CTTDLSGLYSSGWPEKHW	IGHV3-15	IGHD6-19	IGHJ1	15	24	38	46
1	0.001937984496124031	TGTACCACAGACGGTGACCGGGGGGACTACTACTACTACGGTATGGACGTCTGG	CTTDGDRGDYYYYGMDVW	IGHV3-15	IGHD4-17	IGHJ6	10	11	17	25
1	0.001937984496124031	TGTGTGAAACATCGAGAATTACGGTCGATAATTGACGCATTTCACTACTGG	CVKHRELRSIIDAFHYW	IGHV3-60	IGHD5-24	IGHJ4	12	16	22	39
1	0.001937984496124031	TGTGCCAGAGGTGATGTTTACGAGAGAGGGGTCAACTGGTTCGACCCCTGG	CARGDVYERGVNWFDPW	IGHV1-67	IGHD3-3	IGHJ5	3	17	22	32
1	0.001937984496124031	TGTGCGAGCCAACCTAGTGGCTACGACGGTTCGGTCTACATGGACGTCTGG	CASQPSGYDGSVYMDVW	IGHV4-4	IGHD5-12	IGHJ6	7	14	25	35
1	0.001937984496124031	TGTGCGAGGTGGAGGTTGTCTTATTATGATAGTGGTGGTCTTGACTACTGG	CARWRLSYYDSGGLDYW	IGHV4-31	IGHD3-22	IGHJ4	7	20	38	40
1	0.001937984496124031	TGTGCGAGATATAGCGGGCCACAGTTGGTCAGCAACTGGTTCGACCCCTGG	CARYSGPQLVSNWFDPW	IGHV5-10-1	IGHD2-8	IGHJ5	8	9	14	32
1	0.001937984496124031	TGTGCGAGACTTTTTCTCGTGGGAGCTACTACGGGAGGACCTGACTACTGG	CARLFLVGATTGGPDYW	IGHV5-10-1	IGHD1-26	IGHJ4	9	18	32	41
1	0.001937984496124031	TGTGCGAGAGTCAGACGAGACCATCGATACTACTACTACATGGACGTCTGG	CARVRRDHRYYYYMDVW	IGHV3-53	IGHD6-6	IGHJ6	9	13	18	27
1	0.001937984496124031	TGTGCGAGAGCGTCCTCGCAATTACGATATTTTGACTGGTTATACTACTGG	CARASSQLRYFDWLYYW	IGHV1-46	IGHD3-9	IGHJ4	9	20	42	43
1	0.001937984496124031	TGTGCGAGAGGTCAGTACCAGCCGAACTACTACTACTACATGGACGTCTGG	CARGQYQPNYYYYMDVW	IGHV1-8	IGHD2-2	IGHJ6	10	13	21	25
1	0.001937984496124031	TGTGCGAGAGGCTTCGGGGTGAATAATTTGGATGTTATTTTTGCCTACTGG	CARGFGVNNLDVIFAYW	IGHV3-23	IGHD3-10	IGHJ4	6	12	18	39
1	0.001937984496124031	TGTGCGAGAGGCTGTAGTGGGAGCTACGCCGCGGTTTACTTTGACTACTGG	CARGCSGSYAAVYFDYW	IGHV4-34	IGHD1-26	IGHJ4	11	14	26	36
1	0.001937984496124031	TGTGCGAGAGGCGTGGTTCGGGGAGTTATTCTTCACTGGTTCGACCCCTGG	CARGVVRGVILHWFDPW	IGHV1-8	IGHD3-10	IGHJ5	11	13	29	34
1	0.001937984496124031	TGTGCGAGAGGGAAGATACAACCCCTCTACTACTACGGTATGGACGTCTGG	CARGKIQPLYYYGMDVW	IGHV4-59	IGHD1-1	IGHJ6	9	16	21	26
1	0.001937984496124031	TGTGCGAGAGATCTTCCGGTTTGTGTCAGCTGCCGAACCTTTGACTACTGG	CARDLPVCVSCRTFDYW	IGHV4-31	IGHD1-14	IGHJ4	13	14	20	38
1	0.001937984496124031	TGTGCGAGAGATAAGGCCCCGGCCATCTACTACTTCGGTATGGACGTCTGG	CARDKAPAIYYFGMDVW	IGHV3-66	IGHD3-10	IGHJ6	11	16	20	26
1	0.001937984496124031	TGTGCGAGAATTGTAGTAGTACCAGCTGCTATGCCGGTACCTGACTACTGG	CARIVVVPAAMPVPDYW	IGHV4-28	IGHD2-2	IGHJ4	9	10	36	41
1	0.001937984496124031	TGTGCGAAAGTTAGGCCGCGGCAGCTCGTCGGTAACTGGTTCGACCCCTGG	CAKVRPRQLVGNWFDPW	IGHV3-23	IGHD6-6	IGHJ5	9	20	29	33
1	0.001937984496124031	TGTGCGAAAGACGGGAGTATAGCAGCTCGTCCGTACTACTTTGACTACTGG	CAKDGSIAARPYYFDYW	IGHV3-23	IGHD6-6	IGHJ4	10	14	31	32
1	0.001937984496124031	TGTATGAGGGAGGTCGTTTACGCCTATGATTCGGGGAGCTTTGGGGACTGG	CMREVVYAYDSGSFGDW	IGHV4-30-2	IGHD3-10	IGHJ4	2	23	37	46
1	0.001937984496124031	TGTACTAGAGATTCCGGATATAGTGGCTACGATTGGCGGGGGGACTACTGG	CTRDSGYSGYDWRGDYW	IGHV3-49	IGHD5-12	IGHJ4	11	15	33	42
1	0.001937984496124031	TGCGCCAGAGTTGATGTTTACGAACGAGGGGGCACCTGGTTCGACCCCTGG	CARVDVYERGGTWFDPW	IGHV4-30-2	IGHD1-1	IGHJ5	9	21	26	35
1	0.001937984496124031	TGTGTGAGAGAGGACCACCGGAATTACGATGACGCTTTTGATGCCTGG	CVREDHRNYDDAFDAW	IGHV3-30	IGHD2-21	IGHJ3	10	17	23	28
1	0.001937984496124031	TGTGCCTATAGCAGTGGCTGGTACGAAGAATATTACTTTGACTCCTGG	CAYSSGWYEEYYFDSW	IGHV3-30	IGHD6-19	IGHJ4	4	6	24	33
1	0.001937984496124031	TGTGCGCGAGAAGGTAGTGGGAAATACTTCTACTACGCGGACGTCTGG	CAREGSGKYFYYADVW	IGHV3-53	IGHD1-26	IGHJ6	10	14	21	24
1	0.001937984496124031	TGTGCGGGCGCGGACTACGGTGACTACGCTGTTACAGGGGGCTACTGG	CAGADYGDYAVTGGYW	IGHV3-23	IGHD4-17	IGHJ4	5	12	27	41
1	0.001937984496124031	TGTGCGAGTTTTGGCGCAGAGTATGGTAGTCGGGACTTTGACTACTGG	CASFGAEYGSRDFDYW	IGHV1-46	IGHD2-15	IGHJ4	7	23	28	34
1	0.001937984496124031	TGTGCGAGTCTCAAGGCCGGGTATAGCAGCTCTAGGCTTGACTACTGG	CASLKAGYSSSRLDYW	IGHV1-46	IGHD6-13	IGHJ4	7	16	29	37
1	0.001937984496124031	TGTGCGAGACGTCACCCGTACAGCAACAGGGGGGACCTTGACTACTGG	CARRHPYSNRGDLDYW	IGHV5-10-1	IGHD2-21	IGHJ4	9	10	15	37
1	0.001937984496124031	TGTGCGAGACGGGTAGCAGCTCGTCCTCATAACTGGTTCGACCCCTGG	CARRVAARPHNWFDPW	IGHV5-10-1	IGHD6-6	IGHJ5	9	13	25	30
1	0.001937984496124031	TGTGCGAGACATAGCACAGCTATGGTTGAGAACTGGTTCGACCCCTGG	CARHSTAMVENWFDPW	IGHV4-39	IGHD5-18	IGHJ5	11	15	26	30
1	0.001937984496124031	TGTGCGAGAGTCCGTCTCGGTACGACAGCCAACTACATGGACGTCTGG	CARVRLGTTANYMDVW	IGHV1-8	IGHD6-19	IGHJ6	18	25	30	31
1	0.001937984496124031	TGTGCGAGAGTCCGCGCAGCAGGTGGCTTTTATTACTTTGACTCCTGG	CARVRAAGGFYYFDSW	IGHV1-46	IGHD6-13	IGHJ4	9	15	25	33
1	0.001937984496124031	TGTGCGAGAGTCGGATATAACTGGAATGTAGGCGGTATGGACGTCTGG	CARVGYNWNVGGMDVW	IGHV1-2	IGHD1-20	IGHJ6	9	15	25	36
1	0.001937984496124031	TGTGCGAGAGGACTTTGGAGTGGTTATTTCTCGCGGTTCGACCCCTGG	CARGLWSGYFSRFDPW	IGHV1-8	IGHD3-3	IGHJ5	10	13	27	34
1	0.001937984496124031	TGTGCGAGAGATCCGGCTTACTATGGTTCGGGGAGTTACGTCCACTGG	CARDPAYYGSGSYVHW	IGHV3-21	IGHD3-10	IGHJ4	12	17	37	43
1	0.001937984496124031	TGTGCGAGAGATGGGGGGCCTACGCGCCAATCGATTTGTGAGTACTGG	CARDGGPTRQSICEYW	IGHV1-46	IGHD3-3	IGHJ4	11	31	36	38
1	0.001937984496124031	TGTGCGAGAGACGTCTCAGGATACAGCTATGCCCAATTTGACTACTGG	CARDVSGYSYAQFDYW	IGHV4-31	IGHD5-18	IGHJ4	10	18	30	36
1	0.001937984496124031	TGTGCGAGAAGTTACTATGGTTCGGGGAGCCCCTACATGGACGTCTGG	CARSYYGSGSPYMDVW	IGHV4-39	IGHD3-10	IGHJ6	8	11	28	32
1	0.001937984496124031	TGTGCGAAAGCCCAGTCGAGTATAGCAGCTCGGCCGAGTGACTACTGG	CAKAQSSIAARPSDYW	IGHV3-23	IGHD6-6	IGHJ4	9	15	35	38
1	0.001937984496124031	TGTGCGAAAGCAAGGATCCCGATGCCAAATGATGCTTTTGATATCTGG	CAKARIPMPNDAFDIW	IGHV4-4	IGHD7-27	IGHJ3	6	13	19	28
1	0.001937984496124031	TGTGCGAAAGGGGAAGGGTACTACTACTACTACTACATGGACGTCTGG	CAKGEGYYYYYYMDVW	IGHV3-23	.	IGHJ6	9	-1	-1	18
1	0.001937984496124031	TGTGCGAAAGACCCAGGATATCCCGCTTCGGACTCGTTCGACCCCTGG	CAKDPGYPASDSFDPW	IGHV3-23	IGHD2-15	IGHJ5	10	14	20	31
1	0.001937984496124031	TGTGCACGGATACTACGTTTGGGGGAGTTATCGTTATGGGACTACTGG	CARILRLGELSLWDYW	IGHV2-26	IGHD3-16	IGHJ4	12	13	36	39
1	0.001937984496124031	TGTGCAACAGTGGACTGGGATCCAGCTCGAGTGTATTTTGACTACTGG	CATVDWDPARVYFDYW	IGHV1-24	IGHD6-6	IGHJ4	9	25	31	36
1	0.001937984496124031	TGTGCAACAGACTACCCCGCCGTGTCGGTTGGAACGACGTTCTACTGG	CATDYPAVSVGTTFYW	IGHV1-24	IGHD1-1	IGHJ4	10	29	39	41
1	0.001937984496124031	TGTGCAACAAAGGGTCTGGGCTACTACTACTACGGTATGGACGTCTGG	CATKGLGYYYYGMDVW	IGHV1-24	IGHD7-27	IGHJ6	8	15	19	20
1	0.001937984496124031	TGTACCACAGATAGTGGGCACACAGCTATGGTCCCTTTTGACTACTGG	CTTDSGHTAMVPFDYW	IGHV3-15	IGHD5-18	IGHJ4	11	21	31	36
1	0.001937984496124031	TGTTCGAGAGATCTCTATAGCAGGTCCAATCCTTTTGACTACTGG	CSRDLYSRSNPFDYW	IGHV1-67	IGHD2-21	IGHJ4	15	16	22	33
1	0.001937984496124031	TGTGTCGTTGGGTCTAGGCACGGTGGAGACTCGCAGCACTACTGG	CVVGSRHGGDSQHYW	IGHV3-11	IGHD4-23	IGHJ4	3	19	25	37
1	0.001937984496124031	TGTGTGAGAGGCAACTCGGGATTAAATGATGCTCTTGATATGTGG	CVRGNSGLNDALDMW	IGHV3-21	IGHD7-27	IGHJ3	9	12	21	25
1	0.001937984496124031	TGTGTGAGAAAAATCGGGGCCTTGTCTACGGTGTTCTCCCTCTGG	CVRKIGALSTVFSLW	IGHV7-4-1	IGHD4-17	IGHJ4	8	25	32	41
1	0.001937984496124031	TGTGTGAAACATAACACAGTGGGACCCGCCTACCTTGACCAGTGG	CVKHNTVGPAYLDQW	IGHV3-60	IGHD1-26	IGHJ4	8	17	23	29
1	0.001937984496124031	TGTGCCAGATCCAGCAGCTGGTACGGGGGGTACTTTGACTACTGG	CARSSSWYGGYFDYW	IGHV4-30-2	IGHD6-13	IGHJ4	8	11	24	30
1	0.001937984496124031	TGTGCGGTTCTTGGCGATTTTTGGAGTGGTTACCACGACCCCTGG	CAVLGDFWSGYHDPW	IGHV1-58	IGHD3-3	IGHJ5	6	14	31	35
1	0.001937984496124031	TGTGCGGTTCTTGGCGATTTTTGGAGTGGTTACCACGACCCCTGG	CAVLGDFWSGYHDPW	IGHV1-46	IGHD3-3	IGHJ5	5	14	31	35
1	0.001937984496124031	TGTGCGATAAGGGGAAATTATTACAGGCATCACCTCGACCCCTGG	CAIRGNYYRHHLDPW	IGHV3-23	IGHD3-22	IGHJ5	6	17	23	34
1	0.001937984496124031	TGTGCGAGTCAATCGTACCGCCTCTCTATTTATTTTGACTACTGG	CASQSYRLSIYFDYW	IGHV1-46	IGHD3-3	IGHJ4	7	10	16	33
1	0.001937984496124031	TGTGCGAGTGGGGGAGTCAGTTATTTTTGGACCTTTGACTACTGG	CASGGVSYFWTFDYW	IGHV1-2	IGHD3-16	IGHJ4	7	8	16	32
1	0.001937984496124031	TGTGCGAGATCTACGGTCGAGCAGGCTTTTTCCTTTGACTACTGG	CARSTVEQAFSFDYW	IGHV4-55	IGHD4-17	IGHJ4	9	10	16	32
1	0.001937984496124031	TGTGCGAGACATGCAGGCCTTGGGGTCGGCTTGTTTGACTACTGG	CARHAGLGVGLFDYW	IGHV4-39	IGHD3-16	IGHJ4	12	19	24	33
1	0.001937984496124031	TGTGCGAGAGGCTCGTTAACCCCTTCGGTGACTACTTACTACTGG	CARGSLTPSVTTYYW	IGHV4-34	IGHD4-17	IGHJ4	11	25	34	37
1	0.001937984496124031	TGTGCGAGAGGAGCTTTTCGGGGAATTGCGCCCCTCGACCCCTGG	CARGAFRGIAPLDPW	IGHV4-4	IGHD3-10	IGHJ5	9	16	23	34
1	0.001937984496124031	TGTGCGAGAGGAGACGGGGGGAGAACGGATGCTTTTGATATCTGG	CARGDGGRTDAFDIW	IGHV4-39	IGHD3-16	IGHJ3	8	16	22	27
1	0.001937984496124031	TGTGCGAGAGACACCCGGGGTAGTGGGAGTTTCTGGGACTACTGG	CARDTRGSGSFWDYW	IGHV3-21	IGHD1-26	IGHJ4	10	20	28	36
1	0.001937984496124031	TGTGCGAGAGAACTGTATTACTATGGTTCGGGGAGTTATCTCTGG	CARELYYYGSGSYLW	IGHV3-21	IGHD3-10	IGHJ4	10	14	38	41
1	0.001937984496124031	TGTGCGAGAGAAGGAATACCAGGTTCCTACGGTATGGACGTCTGG	CAREGIPGSYGMDVW	IGHV3-21	IGHD4-17	IGHJ6	10	26	32	33
1	0.001937984496124031	TGTGCGAAGTATTACTATGATAGTAGTGGTTATCTTGACTACTGG	CAKYYYDSSGYLDYW	IGHV3-30	IGHD3-22	IGHJ4	6	8	32	34
1	0.001937984496124031	TGTGCGAAATGGGCGGGGCAGTGGCTGACCCCGACTGACTACTGG	CAKWAGQWLTPTDYW	IGHV4-39	IGHD6-19	IGHJ4	6	17	26	35
1	0.001937984496124031	TGTGCGAAAGCTACTACGGAGAACTGGATACTTTTTGACTACTGG	CAKATTENWILFDYW	IGHV3-23	IGHD1-26	IGHJ4	9	10	17	33
1	0.001937984496124031	TGTGCGAAAGGAAGGATCTATGATAGTAGTGCTTTTTACAACTGG	CAKGRIYDSSAFYNW	IGHV3-23	IGHD3-22	IGHJ4	9	17	30	33
1	0.001937984496124031	TGTGCGAAAGAGCAGGGGCTTTACTGGAACACTGAGGACTACTGG	CAKEQGLYWNTEDYW	IGHV3-23	IGHD1-1	IGHJ4	10	22	29	36
1	0.001937984496124031	TGTGCGAAAGAGGGTAGTGGGAGCTACCCCGATTCTGACTACTGG	CAKEGSGSYPDSDYW	IGHV3-23	IGHD1-26	IGHJ4	10	14	26	35
1	0.001937984496124031	TGTGCACACAGCGCTTTTACCAGACGCTACGGTATGGACGTCTGG	CAHSAFTRRYGMDVW	IGHV2-5	IGHD4-17	IGHJ6	10	26	32	33
1	0.001937984496124031	TGTGCAAGACGTCATTACTCTGGTTCGAGGAGTACTGACTACTGG	CARRHYSGSRSTDYW	IGHV5-10-1	IGHD3-10	IGHJ4	9	13	32	35
1	0.001937984496124031	TGTGCAAGAGATATAGCAGGTCGTTACAACTGGTTCGACCCCTGG	CARDIAGRYNWFDPW	IGHV3-74	IGHD6-6	IGHJ5	11	12	23	24
1	0.001937984496124031	TGTACCGCAGACGTGCCAGAACCACTATCGCAGATTGACTACTGG	CTADVPEPLSQIDYW	IGHV3-15	IGHD3-22	IGHJ4	10	19	26	34
1	0.001937984496124031	TGTACCACAGATCGAGTAGTGGTTATTACTAACAATGACTACTGG	CTTDRVVVITNNDYW	IGHV3-15	IGHD3-22	IGHJ4	12	14	30	35
1	0.001937984496124031	TGTAGGGCAGCAGCTGCAAAACATGCCCCTCCGTTCGACCCCTGG	CRAAAAKHAPPFDPW	IGHV3-48	IGHD6-13	IGHJ5	2	6	15	32
1	0.001937984496124031	TGTGTGAAAGGGGGGTGGATGTGGGAGCTACGGGACTACTGG	CVKGGWMWELRDYW	IGHV3-66	IGHD1-26	IGHJ4	3	20	30	33
1	0.001937984496124031	TGTGCGCGAGACTACGATTTTTGGGACTACCTTGACTACTGG	CARDYDFWDYLDYW	IGHV3-53	IGHD3-3	IGHJ4	10	12	23	25
1	0.001937984496124031	TGTGCGGCGGGATACGTTGACGGGAACCTCCATGACTATTGG	CAAGYVDGNLHDYW	IGHV3-21	IGHD3-22	IGHJ4	5	11	16	32
1	0.001937984496124031	TGTGCGGCAGACCCACTCTTACCTGATGCTTTTGATATCTGG	CAADPLLPDAFDIW	IGHV1-58	IGHD1-26	IGHJ3	10	11	16	23
1	0.001937984496124031	TGTGCGACGGCGACATTCGGGAACGGAATATTGGACTACTGG	CATATFGNGILDYW	IGHV3-11	IGHD2-21	IGHJ4	6	23	29	33
1	0.001937984496124031	TGTGCGAGGTTCTATGGTGGGAATTTTGACTTTGACTTCTGG	CARFYGGNFDFDFW	IGHV4-59	IGHD3-10	IGHJ4	7	11	17	28
1	0.001937984496124031	TGTGCGAGAGTGGCCTTTTCGAGGGTCGGATTCGACCCCTGG	CARVAFSRVGFDPW	IGHV1-46	IGHD6-6	IGHJ5	9	18	22	30
1	0.001937984496124031	TGTGCGAGAGCATACGGCCTTTATGATGCTTTTGATATCTGG	CARAYGLYDAFDIW	IGHV3-21	IGHD2-8	IGHJ3	9	10	14	22
1	0.001937984496124031	TGTGCGAGAGGTGACCCTGAGGTGGCTCCCTTTGACTACTGG	CARGDPEVAPFDYW	IGHV3-21	IGHD5-12	IGHJ4	9	21	26	29
1	0.001937984496124031	TGTGCGAGAGATGTGACTAGCCCTCCGTTCTTTGACTACTGG	CARDVTSPPFFDYW	IGHV1-46	IGHD4-17	IGHJ4	11	12	18	29
1	0.001937984496124031	TGTGCGAGAGATGGTAATTGGTTCGGGGCGATTGACTACTGG	CARDGNWFGAIDYW	IGHV4-4	IGHD3-10	IGHJ4	11	18	27	31
1	0.001937984496124031	TGTGCGAGAGAAGTAGCAGAATACAACTGGTTCGACCCCTGG	CAREVAEYNWFDPW	IGHV1-18	IGHD2-15	IGHJ5	10	11	18	21
1	0.001937984496124031	TGTGCGAGAACAGAGAATGGACCGACATGGGGGGCCTACTGG	CARTENGPTWGAYW	IGHV3-21	IGHD3-16	IGHJ4	8	27	32	35
1	0.001937984496124031	TGTGCGAATTCCTACGGTGGTAATACCGAAACTGACTCCTGG	CANSYGGNTETDSW	IGHV3-23	IGHD4-23	IGHJ4	7	11	22	32
1	0.001937984496124031	TGTGCGAAAGATCGGGGGGGGGCAGCAGCGTTTGACTACTGG	CAKDRGGAAAFDYW	IGHV3-23	IGHD6-13	IGHJ4	12	21	28	30
1	0.001937984496124031	TGTGCGAAAGACGGAGACTACGGTGATTACTTTGACTACTGG	CAKDGDYGDYFDYW	IGHV3-23	IGHD4-17	IGHJ4	10	15	25	27
1	0.001937984496124031	TGTGCGAAAGAGCTTGGGGCAGCAGCTTCCTCTGACTACTGG	CAKELGAAASSDYW	IGHV3-30	IGHD6-13	IGHJ4	10	18	26	32
1	0.001937984496124031	TGTGCACCCGAGGTTTCGGGGACTTATAAATTAGTCTCCTGG	CAPEVSGTYKLVSW	IGHV3-43	IGHD3-10	IGHJ5	5	14	26	37
1	0.001937984496124031	TGTGCAAGAGTCATTGCATTGGGCCGCGGTATGAACGTCTGG	CARVIALGRGMNVW	IGHV3-13	IGHD3-16	IGHJ6	9	18	22	30
1	0.001937984496124031	TGTGCAAGAGGGGATCGTCGGTGGTATATGTTTGACTACTGG	CARGDRRWYMFDYW	IGHV3-53	IGHD4-23	IGHJ4	9	18	25	30
1	0.001937984496124031	TGTACTAGACGTTCGTATAGTGGGAGCTACTCTGACTACTGG	CTRRSYSGSYSDYW	IGHV3-73	IGHD1-26	IGHJ4	9	14	25	26
1	0.001937984496124031	TGTACTAGAAAGTACCAGCTGCCAATAGGATTCGACCCCTGG	CTRKYQLPIGFDPW	IGHV3-49	IGHD2-2	IGHJ5	8	10	21	30
1	0.001937984496124031	TGTACGAGAGGGGGGACCGTGATGGGTGCTATTGATTTCTGG	CTRGGTVMGAIDFW	IGHV4-34	IGHD3-10	IGHJ3	10	11	15	26
1	0.001937984496124031	TGTGCGACAGATACTGGGAGCTACCGTCACGACTGCTGG	CATDTGSYRHDCW	IGHV3-23	IGHD1-26	IGHJ4	11	14	23	30
1	0.001937984496124031	TGTGCGACAAGTGGCGGGGGTAGTGGTTATGACTCCTGG	CATSGGGSGYDSW	IGHV1-69	IGHD3-22	IGHJ4	6	19	28	29
1	0.001937984496124031	TGTGCGAGTTGCTATGGCCACAACTGGTTCGACCCCTGG	CASCYGHNWFDPW	IGHV4-4	IGHD2-2	IGHJ5	7	9	15	19
1	0.001937984496124031	TGTGCGAGTCGGGTGGGTGACGGTGACTATGACTACTGG	CASRVGDGDYDYW	IGHV1-69	IGHD2-21	IGHJ4	7	15	20	25
1	0.001937984496124031	TGTGCGAGGTCACCAAAGTCCTGGTACTTCGATGTCTGG	CARSPKSWYFDVW	IGHV4-4	IGHD2-21	IGHJ2	7	8	14	20
1	0.001937984496124031	TGTGCGAGACGTGATATAGTGGGAGCTACGGTCTACTGG	CARRDIVGATVYW	IGHV4-39	IGHD1-26	IGHJ4	9	14	28	32
1	0.001937984496124031	TGTGCGAGACGAGATAGTACTGGTTATTATCCCCGGTGG	CARRDSTGYYPRW	IGHV3-64	IGHD3-22	IGHJ4	8	12	28	36
1	0.001937984496124031	TGTGCGAGACATGTGGGTGCGGGACCCTTTGACCACTGG	CARHVGAGPFDHW	IGHV4-39	.	IGHJ4	13	-1	-1	26
1	0.001937984496124031	TGTGCGAGAGTCAGATCTGGAAGCTGGTTCGACCCCTGG	CARVRSGSWFDPW	IGHV3-33	IGHD1-1	IGHJ5	9	16	21	23
1	0.001937984496124031	TGTGCGAGAGTGGGTATCTATGGCTCTTTTGACTACTGG	CARVGIYGSFDYW	IGHV1-46	IGHD3-10	IGHJ4	9	17	22	27
1	0.001937984496124031	TGTGCGAGAGAAAGGGATCGGGACAACTTTGACTACTGG	CARERDRDNFDYW	IGHV4-39	IGHD7-27	IGHJ4	8	13	18	25
1	0.001937984496124031	TGTGCGAGAAATGGCGGGGTGGGGACCGCTGACTACTGG	CARNGGVGTADYW	IGHV3-11	IGHD7-27	IGHJ4	8	19	24	29
1	0.001937984496124031	TGTGCGAAAAGGGGGCCGGAGTGGTCCTTTGACTACTGG	CAKRGPEWSFDYW	IGHV3-23	IGHD3-3	IGHJ4	8	17	24	26
1	0.001937984496124031	TGTGCACGGGAAGAATACACCAGCGGCTTCAACTTCTGG	CAREEYTSGFNFW	IGHV2-5	IGHD2-8	IGHJ4	6	14	21	31
1	0.001937984496124031	TGTGCAAGAGGAGGTGGATCGCATGCTTTTGATGTCTGG	CARGGGSHAFDVW	IGHV3-13	IGHD5-12	IGHJ3	9	13	18	22
1	0.001937984496124031	TGTGCAAGAGATAGATCGCTACAACTCTTTGACTACTGG	CARDRSLQLFDYW	IGHV3-13	IGHD5-24	IGHJ4	11	12	23	26
1	0.001937984496124031	TGTGGGGCAGCTGCTGGGGGGTACTACTTTGACTACTGG	CGAAAGGYYFDYW	IGHV1-69	IGHD6-13	IGHJ4	3	7	15	20
1	0.001937984496124031	TGTATACATTACGATTTTTGGAGGGGACTTGACTACTGG	CIHYDFWRGLDYW	IGHV3-15	IGHD3-3	IGHJ4	3	7	22	28
1	0.001937984496124031	TGTACCACTATAGTGGCTACGATCCTAGTTGACTACTGG	CTTIVATILVDYW	IGHV3-15	IGHD5-12	IGHJ4	7	8	22	28
1	0.001937984496124031	TGTACCACAGTCATTGCAGTGATGTCAGTTGGCCCTTGG	CTTVIAVMSVGPW	IGHV3-15	IGHD1-1	IGHJ5	9	25	30	32
1	0.001937984496124031	TGTACAAGTGGGAGCTTCTCCTACGGTTTGGACGTCTGG	CTSGSFSYGLDVW	IGHV3-15	IGHD1-26	IGHJ6	4	6	15	28
1	0.001937984496124031	TGTGTGGCTTCACAGTGGCTGGCCTTTGACCACTGG	CVASQWLAFDHW	IGHV3-74	IGHD6-19	IGHJ4	3	12	21	23
1	0.001937984496124031	TGTGTAGCCTCAGAGTGGCTGGCTTTTGACTTCTGG	CVASEWLAFDFW	IGHV3-74	IGHD6-19	IGHJ4	3	13	21	24
1	0.001937984496124031	TGTGCGGCCTCACGTTGGCGACACTTTGACTACTGG	CAASRWRHFDYW	IGHV4-39	IGHD1-14	IGHJ4	5	10	14	22
1	0.001937984496124031	TGTGCGACTTGGAGCGGGTGGAGGGGTGCCTACTGG	CATWSGWRGAYW	IGHV5-10-1	IGHD3-3	IGHJ4	6	8	13	29
1	0.001937984496124031	TGTGCGAGAGATCTTGGTACGATTCGAACCGGGTGG	CARDLGTIRTGW	IGHV3-11	IGHD3-3	IGHJ4	13	17	23	33
1	0.001937984496124031	TGTGCGAGAGATCACGATTGGGCGTTTGACTACTGG	CARDHDWAFDYW	IGHV3-47	IGHD3-3	IGHJ4	12	13	18	24
1	0.001937984496124031	TGTGCGAGAGATCACGATTGGGCGTTTGACTACTGG	CARDHDWAFDYW	IGHV3-7	IGHD3-3	IGHJ4	12	13	18	24
1	0.001937984496124031	TGTGCGAGAGATAATATGGGATCTCTTGACTACTGG	CARDNMGSLDYW	IGHV4-59	IGHD2-21	IGHJ4	11	12	17	25
1	0.001937984496124031	TGTGCGAAGGAGCAGCTCGCAGAGATTGACTACTGG	CAKEQLAEIDYW	IGHV3-23	IGHD6-6	IGHJ4	7	10	18	25
1	0.001937984496124031	TGTGCATGCGACCAATGGCTGGCACATTACTATTGG	CACDQWLAHYYW	IGHV3-11	IGHD6-19	IGHJ4	4	15	21	28
1	0.001937984496124031	TGTGTGAGAGGCCGGGTACTCATGGACGTCTGG	CVRGRVLMDVW	IGHV4-34	IGHD2-2	IGHJ6	12	14	19	20
1	0.001937984496124031	TGTGCGCCGCGTACAATGACTCATGATTACTGG	CAPRTMTHDYW	IGHV3-23	IGHD2-8	IGHJ4	5	10	16	23
1	0.001937984496124031	TGTGCGAGAGATGCGGAGGCTTTTGATGTCTGG	CARDAEAFDVW	IGHV4-31	IGHD2-15	IGHJ3	11	13	17	18
1	0.001937984496124031	TGTGCGAGAGATAGTAGTGGTTATTTGTACTGG	CARDSSGYLYW	IGHV5-10-1	IGHD3-22	IGHJ4	8	9	24	27
1	0.001937984496124031	TGTGCGAGAGAGGATGATGCTTTTGATATCTGG	CAREDDAFDIW	IGHV4-31	.	IGHJ3	10	-1	-1	13
1	0.001937984496124031	TGTGCGACAAGTAACTACCTCGGCTACTGG	CATSNYLGYW	IGHV3-11	.	IGHJ4	6	-1	-1	13
1	0.001937984496124031	TGTGCGAGAGATTTGCCCTACCCCCAACTC	CARDLPYPQL	IGHV3-21	IGHD3-16	IGHJ4	11	20	26	30
1	0.001937984496124031	TGTGCGAGAGAATCGGGATTGGTGTACTGG	CARESGLVYW	IGHV3-48	IGHD2-15	IGHJ4	10	19	23	24
1	0.001937984496124031	TGTGCGAATATAGTGGGAGCTACCGACGGG	CANIVGATDG	IGHV3-23	IGHD1-26	IGHJ4	7	8	22	28
1	0.001937984496124031	TGTGCAACTGGGGAACTGTCTGGGTCCTGG	CATGELSGSW	IGHV1-24	IGHD1-7	IGHJ5	7	11	16	25
1	0.001937984496124031	TGTGTGAATCAGGGTGTCCTGTATTGG	CVNQGVLYW	IGHV3-35	IGHD5-18	IGHJ4	6	18	23	24
1	0.001937984496124031	TGTGCGGGTGAATACTTCCAACACTGG	CAGEYFQHW	IGHV4-39	.	IGHJ1	5	-1	-1	8
1	0.001937984496124031	TGTGCGAGAGCCTCTGCCCGTTATTGG	CARASARYW	IGHV3-48	IGHD3-10	IGHJ4	9	18	23	24
1	0.001937984496124031	TGTGCGAGAGGGTTGGGTGACTACTGG	CARGLGDYW	IGHV1-8	IGHD3-16	IGHJ4	10	12	16	17
1	0.001937984496124031	TGTGCGAGAGATGATGGGGGAGTCTGG	CARDDGGVW	IGHV3-53	IGHD3-16	IGHJ6	11	14	20	21
1	0.001937984496124031	TGTGCGAGAGAAGCGGCCGCCTGG	CAREAAAW	IGHV4-31	IGHD6-25	IGHJ5	10	11	16	19
1	0.001937984496124031	TGTGCCAGTAGGGCGAATTGG	CASRANW	IGHV3-7	IGHD2-15	IGHJ4	4	6	10	18
