# Supplementary material for: Biomarkers and Immune Repertoire Metrics Identified by Peripheral Blood Transcriptomic Sequencing Reveal the Pathogenesis of COVID-19
Source: Front Immunol. 2021 Aug 24;12:677025. doi: 10.3389/fimmu.2021.677025 (PMC8421539; doi:10.3389/fimmu.2021.677025)
Supplement: Supplementary file 1 [file DataSheet_1.zip › TCR_BCR/IGH/convert.SRR12007856.clonotypes.IGH.txt]

count	freq	cdr3nt	cdr3aa	v	d	j	VEnd	DStart	DEnd	JStart
6	0.011741682974559686	TGTGCGAAAGATTGGGGTTGTAGTAGTCCCACCTGCCTCGCCAACTGGCTCGACCCCTGG	CAKDWGCSSPTCLANWLDPW	IGHV3-30	IGHD2-2	IGHJ5	11	17	35	41
6	0.011741682974559686	TGTGTCGTTGGGTCTAGGCACGGTGGTGACTCGCAGCACTACTGG	CVVGSRHGGDSQHYW	IGHV3-11	IGHD2-21	IGHJ4	3	21	30	37
6	0.011741682974559686	TGTAGGGCAGCAGCTGCAAAACATGCCCCTCCGTTCGACCCCTGG	CRAAAAKHAPPFDPW	IGHV3-74	IGHD6-13	IGHJ5	2	6	15	32
5	0.009784735812133072	TGTGCGCGAATGCCCGGGCGACGACTGGGACCTACGGCGAAGGGGTTCTATTTTGACTTCTGG	CARMPGRRLGPTAKGFYFDFW	IGHV4-59	IGHD1-26	IGHJ4	5	25	34	47
5	0.009784735812133072	TGTGCGAGAGATTTGTGGTCTAGAGATTGTCATACTCTGAGCTGCTCACACTTTGACTCCTGG	CARDLWSRDCHTLSCSHFDSW	IGHV3-33	IGHD6-6	IGHJ4	11	38	45	49
5	0.009784735812133072	TGTGCGAGGTATTCTTCGGGGAGTCAAGCCCCTCACTTTGACTATTGG	CARYSSGSQAPHFDYW	IGHV3-23	IGHD3-10	IGHJ4	6	14	23	34
5	0.009784735812133072	TGTGCGTGGTCACCTAAGTCCTGGTACTTCGATCTCTGG	CAWSPKSWYFDLW	IGHV4-4	IGHD2-21	IGHJ2	5	8	13	20
5	0.009784735812133072	TGTGCAAGGGACTGGGGATCTACCAGGTTCGACTCCTGG	CARDWGSTRFDSW	IGHV6-1	IGHD7-27	IGHJ5	7	10	19	25
4	0.007827788649706457	TGTGCGAGACTTAGTATTTCGAGTATGGCGGCTCGAGACTATTACAACTCCGGTATGGACGTCTGG	CARLSISSMAARDYYNSGMDVW	IGHV4-39	IGHD6-6	IGHJ6	9	18	34	54
4	0.007827788649706457	TGTGCGAGACAAGTGATATATTGTACTAGTAGCAGCTGTTATCGAGAGCCCAAGTCCTTCTGG	CARQVIYCTSSSCYREPKSFW	IGHV3-11	IGHD2-2	IGHJ4	8	17	41	59
4	0.007827788649706457	TGTGTTCCCCAAGCGGATGACGATTTTTGGAGTAGTTTTTACATTTTTGAGTCCTGG	CVPQADDDFWSSFYIFESW	IGHV3-23	IGHD3-3	IGHJ4	3	19	40	45
4	0.007827788649706457	TGTGCGAGGTGCGACTTCTTACCTCCCTACTATTATCTCGGTATGGACCTCTGG	CARCDFLPPYYYLGMDLW	IGHV3-21	IGHD3-22	IGHJ6	7	26	32	42
4	0.007827788649706457	TGTGCGAGAGGCGTTGTAGAAGTGCCAGAGGCTCACAACTGGTTCGACCCCTGG	CARGVVEVPEAHNWFDPW	IGHV4-34	IGHD2-2	IGHJ5	11	13	27	34
4	0.007827788649706457	TGTGCGAGGTCGGCTAGGAAAGTACTCTGGTCCGGGGAGTTGGGCTACTGG	CARSARKVLWSGELGYW	IGHV3-30	IGHD3-10	IGHJ4	7	22	40	44
4	0.007827788649706457	TGTGCGAGAGTCCGGGGTATAGCAGCAGCCAGAGGGGGATTTGACTACTGG	CARVRGIAAARGGFDYW	IGHV1-46	IGHD6-13	IGHJ4	9	14	28	39
4	0.007827788649706457	TGTTCGAGTGGCGCCGGTGACTACTATTCTAACTATGTGGACGTCTGG	CSSGAGDYYSNYVDVW	IGHV3-53	IGHD2-21	IGHJ6	7	15	28	37
4	0.007827788649706457	TGTGTCGTTGGGTCTAGGCACGGTGGTGACTCGCAGCACTACTGG	CVVGSRHGGDSQHYW	IGHV3-13	IGHD2-21	IGHJ4	3	21	30	37
4	0.007827788649706457	TGTGCGAGAGGAGCTTTTCGGGGAATTGCGCCCCTCGACCCCTGG	CARGAFRGIAPLDPW	IGHV4-31	IGHD3-10	IGHJ5	9	16	23	34
4	0.007827788649706457	TGTGCGAGAGGCCGGGGGGATGCTGGCTGCTACGCCTACTGG	CARGRGDAGCYAYW	IGHV4-31	IGHD2-15	IGHJ4	9	25	32	35
4	0.007827788649706457	TGTACTAGAAAGTACCAGCTGCCAATAGGATTCGACCCCTGG	CTRKYQLPIGFDPW	IGHV3-49	IGHD2-2	IGHJ5	8	10	21	30
4	0.007827788649706457	TGTGCGACAAGTGGCGGGGGTAGTGGTTATGACTCCTGG	CATSGGGSGYDSW	IGHV1-69	IGHD3-22	IGHJ4	6	19	28	29
3	0.005870841487279843	TGTGCGAGGTCCTTTATAACTGGAACTACGGGCGGGTTGGACTACTACTACTACATGGACGTCTGG	CARSFITGTTGGLDYYYYMDVW	IGHV1-69	IGHD1-7	IGHJ6	7	14	29	40
3	0.005870841487279843	TGTGCGACATCAGATTACTCTGATGTGGATTTAGACTACTTCTACATGGACGTCTGG	CATSDYSDVDLDYFYMDVW	IGHV4-39	IGHD3-22	IGHJ6	6	13	23	34
3	0.005870841487279843	TGTGCGAGACGTCTTATAGCAGTGGCTGCCAAGGGGAAGCCGGCAATCGACCCCTGG	CARRLIAVAAKGKPAIDPW	IGHV4-39	IGHD6-19	IGHJ5	9	14	27	46
3	0.005870841487279843	TGTGCACGGGGTTTTACGATTTTTGGAGTGACTACTTCAAACTGGTTCGACGCCTGG	CARGFTIFGVTTSNWFDAW	IGHV2-26	IGHD3-3	IGHJ5	8	13	29	39
3	0.005870841487279843	TGTGCGATCCCTGAGGGGTATGGCACCACCTGGTACGGCCGCATTAACTACTGG	CAIPEGYGTTWYGRINYW	IGHV3-23	IGHD6-13	IGHJ4	6	15	36	46
3	0.005870841487279843	TGTGCGAGAGTCGACTTTGACAGTAGTGGTTTTTGGTCTTTTGACACTTGG	CARVDFDSSGFWSFDTW	IGHV4-34	IGHD3-22	IGHJ3	9	13	30	37
3	0.005870841487279843	TGTGCGCGACTTATGCCGGTGGTTAATCCGGAGCTTGACTACTGG	CARLMPVVNPELDYW	IGHV4-39	IGHD4-23	IGHJ4	9	16	32	34
3	0.005870841487279843	TGTGCGAGAGAAGGAATACCAGGTTCCTACGGTATGGACGTCTGG	CAREGIPGSYGMDVW	IGHV3-33	IGHD4-17	IGHJ6	10	26	32	33
3	0.005870841487279843	TGTGCGAAAGCCGTGGAAAGTGGAACCCGCCCTTCCTACTGG	CAKAVESGTRPSYW	IGHV3-23	IGHD1-20	IGHJ4	9	20	25	35
3	0.005870841487279843	TGTGCGAGAGGTAGTGGGAGTACCGCATTCGACCCCTGG	CARGSGSTAFDPW	IGHV3-21	IGHD1-26	IGHJ5	9	11	19	27
3	0.005870841487279843	TGTGTGGCTTCACAGTGGCTGGCCTTTGACCACTGG	CVASQWLAFDHW	IGHV3-74	IGHD6-19	IGHJ4	3	12	21	23
3	0.005870841487279843	TGTGCGAGAGATCATCATTGGGCGTTTGACTATTGG	CARDHHWAFDYW	IGHV3-48	IGHD3-16	IGHJ4	12	13	17	24
3	0.005870841487279843	TGTGCAAGAGGAAACGCCCATGCTTTTGATATCTGG	CARGNAHAFDIW	IGHV3-74	IGHD3-16	IGHJ3	9	11	15	19
2	0.003913894324853229	TGTGCGAGAGAGAGGTCTAGCCGTGACATTACGATTCTTGGAGAACCCTCCCAAGAATTGGCCCCCTACTACTACTATATGGACGTCTGG	CARERSSRDITILGEPSQELAPYYYYMDVW	IGHV1-8	IGHD3-3	IGHJ6	9	27	42	65
2	0.003913894324853229	TGTGCGAGAGAGAGGTCTAGCCGTGACATTACGATTCTTGGAGAACCCTCCCAAGAATTGGCCCCCTACTACTACTATATGGACGTCTGG	CARERSSRDITILGEPSQELAPYYYYMDVW	IGHV4-55	IGHD3-3	IGHJ6	8	27	42	65
2	0.003913894324853229	TGTACCACAGGGAGACCCGCGGGATATTGTAGTAGTACCACCTGCTACTCGACGTCCATCTACTTTGACTACTGG	CTTGRPAGYCSSTTCYSTSIYFDYW	IGHV3-15	IGHD2-2	IGHJ4	9	21	46	59
2	0.003913894324853229	TGTGCACGGGCAATAGAATGGGCCTATGATTACGTTTGGGGGAGTTATCGCATTGACGCTTTTGATACTTGG	CARAIEWAYDYVWGSYRIDAFDTW	IGHV2-26	IGHD3-16	IGHJ3	8	24	49	53
2	0.003913894324853229	TGTGCGAGAGGGTTGGATAGTAGTGGTTATTACTATCATTACTACTACTACTACGGTATGGACGTCTGG	CARGLDSSGYYYHYYYYYGMDVW	IGHV1-8	IGHD3-22	IGHJ6	10	15	34	37
2	0.003913894324853229	TGTGCGAGAGGAGGACATTGCAATACTGCCAGCTGCTCCAAATATCACTACTTCGGTATGGACGTCTGG	CARGGHCNTASCSKYHYFGMDVW	IGHV1-8	IGHD2-2	IGHJ6	10	11	36	57
2	0.003913894324853229	TGTGCGAGAGATCTAGGGGTTGGAGCACGAGGGGAGGTATACTACTACTACTACGGTATGGACGTCTGG	CARDLGVGARGEVYYYYYGMDVW	IGHV4-31	IGHD3-10	IGHJ6	13	30	35	39
2	0.003913894324853229	TGTGCGACCCATAGCTTCATAGCAGCTCGTTCCTCGCGACGCTACTACTACGGTATGGACGTCTGG	CATHSFIAARSSRRYYYGMDVW	IGHV4-34	IGHD6-6	IGHJ6	6	18	29	41
2	0.003913894324853229	TGTGCGAAACGCACGGGGTCCACGAGCGCGGGGTTGGACTACTACTACTACTACATGGACGTCTGG	CAKRTGSTSAGLDYYYYYMDVW	IGHV1-18	IGHD5-12	IGHJ6	6	18	23	37
2	0.003913894324853229	TGTGCGAGAGGGCATTGTAGTAGTAGCAGCTGCTATCCTGAGAACAACTGGTTCGACCCCTGG	CARGHCSSSSCYPENNWFDPW	IGHV4-59	IGHD2-2	IGHJ5	9	13	35	43
2	0.003913894324853229	TGTACTAGACGCAGGGGAAATTGTGCTAGTACCAGCTGTCCTAATGACTGGTTCGACCCCTGG	CTRRRGNCASTSCPNDWFDPW	IGHV3-49	IGHD2-2	IGHJ5	8	15	37	46
2	0.003913894324853229	TGTACCAGAAAGCGCATTTTGACTGGTTCTTTTGGCTACTACTACTACTACTTCGACGTCTGG	CTRKRILTGSFGYYYYYFDVW	IGHV3-49	IGHD3-9	IGHJ6	8	15	27	35
2	0.003913894324853229	TGTGCCAGAGGCCCCTTAGATGACAGTAGTGATTATGCCAAAAGGTGGTTCGACCCCTGG	CARGPLDDSSDYAKRWFDPW	IGHV4-30-2	IGHD3-22	IGHJ5	9	19	35	45
2	0.003913894324853229	TGTGCGAGACATGGCAATCCCACCGGTGCCAACGTCGGAGGATTCTACTTTGACTACTGG	CARHGNPTGANVGGFYFDYW	IGHV4-39	IGHD1-7	IGHJ4	12	21	26	44
2	0.003913894324853229	TGTGCGAGAGGCCCCATGGTACTATGGTTCGGGGAGTCAAGGCGGGTGTTCGACCCCTGG	CARGPMVLWFGESRRVFDPW	IGHV1-8	IGHD3-10	IGHJ5	12	19	36	47
2	0.003913894324853229	TGTACTAGAGATCTGGACTGGAACGACGACGACTTCTACTACTATTCCATGGACGTCTGG	CTRDLDWNDDDFYYYSMDVW	IGHV3-49	IGHD1-1	IGHJ6	13	16	27	31
2	0.003913894324853229	TGTGCGAGACCTGCAAGGGAGGGAGATTACTACTACTACTACGCCTTGGACGTCTGG	CARPAREGDYYYYYALDVW	IGHV1-69D	IGHD1-26	IGHJ6	8	16	20	25
2	0.003913894324853229	TGTGCGAGAGGGGGTTGGCGTTCGGGAATTTCTTACATTTATGCTTTTGATATCTGG	CARGGWRSGISYIYAFDIW	IGHV1-8	IGHD3-10	IGHJ3	10	19	25	40
2	0.003913894324853229	TGTGCGAGAGATAGGCCCCTTGACGATTACGGTGACCCCCGGGGTTTTGACCTCTGG	CARDRPLDDYGDPRGFDLW	IGHV4-59	IGHD4-17	IGHJ2	11	27	35	51
2	0.003913894324853229	TGTGCGAAAGGTGACGTGGCTGGAACTTATGGTCGCACATACTACTTTGACTACTGG	CAKGDVAGTYGRTYYFDYW	IGHV3-23	IGHD1-7	IGHJ4	9	19	26	39
2	0.003913894324853229	TGTGCACACAGAAGGATGTATAATGGAAGGTGGGACTCCGGGAACTTTGACTATTGG	CAHRRMYNGRWDSGNFDYW	IGHV2-5	IGHD2-15	IGHJ4	11	34	40	43
2	0.003913894324853229	TGTGCGACTTGGAGTTCCCAAGTTTATTTCTACTACAATGTTATCGACGTCTGG	CATWSSQVYFYYNVIDVW	IGHV5-10-1	IGHD2-2	IGHJ6	6	29	38	45
2	0.003913894324853229	TGTGCGACGCAGCAGTGGCTGGCACATATACCCCAGTATTATTTTGACTACTGG	CATQQWLAHIPQYYFDYW	IGHV3-23	IGHD6-19	IGHJ4	6	10	21	34
2	0.003913894324853229	TGTGCGAGAGTTCCACGGGGAAGTAGTGGTCAATTGGGGGTGATTGACTACTGG	CARVPRGSSGQLGVIDYW	IGHV3-48	IGHD3-22	IGHJ4	9	21	29	43
2	0.003913894324853229	TGTGCGAGAGATCCCGCCGGGGCTGGTACCCGTCACAACTGGTTCGACCCCTGG	CARDPAGAGTRHNWFDPW	IGHV3-30	IGHD6-19	IGHJ5	12	20	28	34
2	0.003913894324853229	TGTGCCAGAGTTGATGTTTACGAGAGAGGGGGCACCTGGTTCGACCCCTGG	CARVDVYERGGTWFDPW	IGHV4-30-2	IGHD3-3	IGHJ5	9	17	22	35
2	0.003913894324853229	TGTGCCAGAGGTGATGTTTACGAGAGAGGGGTCAACTGGTTCGACCCCTGG	CARGDVYERGVNWFDPW	IGHV4-30-2	IGHD3-3	IGHJ5	9	17	22	32
2	0.003913894324853229	TGTGCGAGGTGGAGGTTGTCTTATTATGATAGTGGTGGTCTTGACTACTGG	CARWRLSYYDSGGLDYW	IGHV3-11	IGHD3-22	IGHJ4	7	20	38	40
2	0.003913894324853229	TGTGCGAGAGCGATGACTACGGTGACTTCCAAGGACTACTTTGACTACTGG	CARAMTTVTSKDYFDYW	IGHV3-11	IGHD4-17	IGHJ4	9	12	26	34
2	0.003913894324853229	TGTGCGAGAGATCCGGGTACCTTAATATTGGTGAACTACTATGACTATTGG	CARDPGTLILVNYYDYW	IGHV3-23	IGHD2-15	IGHJ4	12	24	29	34
2	0.003913894324853229	TGTGCGAGAGATAATTATCGCGACTACGGTGACTTCTTTTTTGACTACTGG	CARDNYRDYGDFFFDYW	IGHV1-69D	IGHD4-17	IGHJ4	11	21	33	39
2	0.003913894324853229	TGTGCGAAAGCCCCTGTAACGTCGGTTCACAGGAACTACATTGACTACTGG	CAKAPVTSVHRNYIDYW	IGHV3-11	IGHD1-1	IGHJ4	6	18	23	34
2	0.003913894324853229	TGTGCGATCCATCCCCATGGTGGTGATTGCTGTATCTTTGACTACTGG	CAIHPHGGDCCIFDYW	IGHV5-10-1	IGHD2-21	IGHJ4	6	17	30	35
2	0.003913894324853229	TGTGCGAGAGTCCGTCTCGGTACGACAGCCAACTACATGGACGTCTGG	CARVRLGTTANYMDVW	IGHV1-8	IGHD6-19	IGHJ6	18	25	30	31
2	0.003913894324853229	TGTGCGAGAGTGGGTTCGATAGTCGCGGCAAAGGGCCTTGACTACTGG	CARVGSIVAAKGLDYW	IGHV3-21	IGHD3-10	IGHJ4	9	12	17	37
2	0.003913894324853229	TGTGCGAAAGCCCGAAGCAGTTCGCCAGCGGCCCCAGAAAACTACTGG	CAKARSSSPAAPENYW	IGHV3-23	IGHD6-25	IGHJ4	9	25	31	40
2	0.003913894324853229	TGTGCGAAAGACCCAGGATATCCCGCTTCGGACTCGTTCGACCCCCGG	CAKDPGYPASDSFDPR	IGHV3-23	IGHD2-15	IGHJ5	10	14	20	31
2	0.003913894324853229	TGTGTCATTGGGTCTAGGCACGGTGGTGACTCGCACCACTACTGG	CVIGSRHGGDSHHYW	IGHV3-13	IGHD2-21	IGHJ4	3	21	30	37
2	0.003913894324853229	TGTGTGAGAGGTGGCGGTCAGAATGACTACTACATGGACGTCTGG	CVRGGGQNDYYMDVW	IGHV1-18	IGHD5-12	IGHJ6	9	10	14	25
2	0.003913894324853229	TGTGCGCGTGGTCACGATAGTAGTCGCAATTCATTTGACTACTGG	CARGHDSSRNSFDYW	IGHV1-46	IGHD3-22	IGHJ4	5	15	23	33
2	0.003913894324853229	TGTGCGCGACACAACCACGGACCTAAAAGACAGTGGGACCACTGG	CARHNHGPKRQWDHW	IGHV4-34	IGHD1-14	IGHJ4	5	12	18	36
2	0.003913894324853229	TGTGCGATAAGGGGAAATTATTACAGGCATCACCTCGACCCCTGG	CAIRGNYYRHHLDPW	IGHV1-69	IGHD3-22	IGHJ5	6	17	23	34
2	0.003913894324853229	TGTGCGAGTCAATCGTACCGCCTCTCTATTTATTTTGACTACTGG	CASQSYRLSIYFDYW	IGHV1-46	IGHD3-3	IGHJ4	7	10	16	33
2	0.003913894324853229	TGTGCGAGAGGCTCGTTAACCCCTTCGGTGACTACTTACTACTGG	CARGSLTPSVTTYYW	IGHV1-8	IGHD4-17	IGHJ4	11	25	34	37
2	0.003913894324853229	TGTGCGAGAGGCGGGTCGACCAGCAGCTGGTACTGGCACGACTGG	CARGGSTSSWYWHDW	IGHV3-11	IGHD2-2	IGHJ1	9	21	33	40
2	0.003913894324853229	TGTGCGAGAGATGGTGGGAGCTACGGCTACTACTTTGACTACTGG	CARDGGSYGYYFDYW	IGHV1-2	IGHD1-26	IGHJ4	11	13	23	27
2	0.003913894324853229	TGTGCGAGAGATGGCGGTGGTCCTTTTAAAGAAGCGGACTACTGG	CARDGGGPFKEADYW	IGHV3-21	IGHD4-23	IGHJ4	11	14	20	36
2	0.003913894324853229	TGTACTAGAGATTATGAGTACCAACTGTTACCCTTTGACCTCTGG	CTRDYEYQLLPFDLW	IGHV3-49	IGHD2-2	IGHJ4	11	16	26	32
2	0.003913894324853229	TGTACGCCAGGGGGAGTGGCTGGAACAGGGTGGTTCGACCCCTGG	CTPGGVAGTGWFDPW	IGHV3-15	IGHD6-19	IGHJ5	4	14	22	30
2	0.003913894324853229	TGTACATATCTTCCGGGGGCAGCGGCTGGTAGTGGTGGCTACTGG	CTYLPGAAAGSGGYW	IGHV3-15	IGHD2-15	IGHJ4	4	28	37	38
2	0.003913894324853229	TGCGGAACAGATTCGCGCGGGGGAACGAGCGGCTTCGACTCCTGG	CGTDSRGGTSGFDSW	IGHV1-24	IGHD1-1	IGHJ5	11	21	27	33
2	0.003913894324853229	TGTGCGAGGTTCTATGGTGGGAATTTTGACTTTGACTTCTGG	CARFYGGNFDFDFW	IGHV4-59	IGHD3-10	IGHJ4	7	11	17	28
2	0.003913894324853229	TGTGCGAGGGAGAGAGATGGCTACAATTGGATTGACTACTGG	CARERDGYNWIDYW	IGHV5-10-1	IGHD5-24	IGHJ4	7	12	27	31
2	0.003913894324853229	TGTGCGAGACGCAATTTTTGGTACAACTGGTTCGACCCCTGG	CARRNFWYNWFDPW	IGHV4-39	IGHD3-3	IGHJ5	9	13	19	20
2	0.003913894324853229	TGTGCGAGAGCTAAAGATGGGTTCCGCTACATGGACGTCTGG	CARAKDGFRYMDVW	IGHV3-30	IGHD1-14	IGHJ6	9	19	25	26
2	0.003913894324853229	TGTGCGAGAGGTGACCCTGAGGTGGCTCCCTTTGACTACTGG	CARGDPEVAPFDYW	IGHV3-21	IGHD5-12	IGHJ4	9	21	26	29
2	0.003913894324853229	TGTGCGAGAGGCCGGGGGGATGCTGGCTGCTACGCCTACTGG	CARGRGDAGCYAYW	IGHV1-8	IGHD2-15	IGHJ4	12	25	32	35
2	0.003913894324853229	TGTGCGAGAGATTCATCTGGGAGCTACTATCGGTTGGTCTGG	CARDSSGSYYRLVW	IGHV3-11	IGHD1-26	IGHJ4	11	17	28	38
2	0.003913894324853229	TGTGCGAGACGAGATAGTACTGGTTATTATCCCCGGTGG	CARRDSTGYYPRW	IGHV4-39	IGHD3-22	IGHJ4	9	12	28	36
2	0.003913894324853229	TGTACCACAGTCATTGCAGTGATGTCAGTTGGCCCTTGG	CTTVIAVMSVGPW	IGHV3-15	IGHD1-1	IGHJ5	9	25	30	32
2	0.003913894324853229	TGTACCACAGATACAGCTATGGCCCTACTTGACTACTGG	CTTDTAMALLDYW	IGHV3-15	IGHD5-18	IGHJ4	11	12	21	28
2	0.003913894324853229	TGTGCGGGAGGGGCTGGCTGGGATTCAGACTTCTGG	CAGGAGWDSDFW	IGHV1-58	IGHD6-19	IGHJ4	6	14	20	27
2	0.003913894324853229	TGTGCGAGAGACATCAGTGGGAGCCGCTCCTACTGG	CARDISGSRSYW	IGHV4-39	IGHD1-26	IGHJ4	8	15	23	29
2	0.003913894324853229	TGTGCGAGAACCCCATGGTTTTCGCTCGGGGAGATG	CARTPWFSLGEM	IGHV3-53	IGHD3-10	IGHJ4	8	25	32	35
2	0.003913894324853229	TGTGCAAGAGGGGACGCCCATGCTTTTGATATCTGG	CARGDAHAFDIW	IGHV3-13	IGHD6-6	IGHJ3	9	11	15	19
2	0.003913894324853229	TGTGCGAGAGGCCGCGTTCGGCCGGACGTCTGG	CARGRVRPDVW	IGHV4-34	IGHD3-10	IGHJ6	12	15	20	23
2	0.003913894324853229	TGTGCGAGAGAGGATGATGCTTTTGATATCTGG	CAREDDAFDIW	IGHV3-53	.	IGHJ3	10	-1	-1	13
2	0.003913894324853229	TGTGCGAAAGATCTCTACTACTTTGAGTTCTGG	CAKDLYYFEFW	IGHV3-23	.	IGHJ4	13	-1	-1	15
1	0.0019569471624266144	TGTACCACAGATAAGGAGGGTCAGGCGGTACGATATTTTGACTGGTTATTCCGCCGGAATTACTACTTCTACTACATGGACGTCTGG	CTTDKEGQAVRYFDWLFRRNYYFYYMDVW	IGHV3-15	IGHD3-9	IGHJ6	11	28	49	60
1	0.0019569471624266144	TGTGCGAGAGGCCGGCTGTTGATTAAGCATGGGGGAGTGATCGTTGAAGCGCCCGGACCGAACTGGTTCGACCTCTGG	CARGRLLIKHGGVIVEAPGPNWFDLW	IGHV1-8	IGHD3-16	IGHJ5	12	19	44	60
1	0.0019569471624266144	TGTGCGAGACTTCCTTGTAGTAGTACCAGCTGCTCCCTGTTTGACTACTACTACTACTACATGGACGTCTGG	CARLPCSSTSCSLFDYYYYYMDVW	IGHV4-39	IGHD2-2	IGHJ6	9	14	33	43
1	0.0019569471624266144	TGTGCGAGACTGAGGATACTATGGTTCGGGGAGTTATTAGACCACTACTACTACTACGGTATGGACGTCTGG	CARLRILWFGELLDHYYYYGMDVW	IGHV4-39	IGHD3-10	IGHJ6	9	16	38	43
1	0.0019569471624266144	TGTGCGAGAGAGGAGAATTGTAGTGGTGGTAGCTGCTACAGGGGGGATTTTTACTGGTACTTCGATCTCTGG	CAREENCSGGSCYRGDFYWYFDLW	IGHV3-33	IGHD2-15	IGHJ2	10	16	38	51
1	0.0019569471624266144	TGTGCGAGAGAGAGATATTGTAGTGGTGGTAGCTGCTACTCCGACTACTACTACTACGGTATGGACGTCTGG	CARERYCSGGSCYSDYYYYGMDVW	IGHV4-31	IGHD2-15	IGHJ6	10	13	42	43
1	0.0019569471624266144	TGTGCGAGATACCCAACCAATCAATACGATGTCTTGACTGGTTATCGCCTACATTTTTTTGATTCGTGG	CARYPTNQYDVLTGYRLHFFDSW	IGHV4-55	IGHD3-9	IGHJ4	10	24	44	66
1	0.0019569471624266144	TGTGCGAGAGTGTGGCAGCTCGACCCCGATTACTATGATAGTACCGTTCTGGGGTGGTTCGACCCCTGG	CARVWQLDPDYYDSTVLGWFDPW	IGHV4-31	IGHD3-22	IGHJ5	9	28	42	54
1	0.0019569471624266144	TGTGCCACCGGGGAGGATGTTGTGGTTGTGCCAGCTGCCATATTCCGGGTAAATCTTGACTACTGG	CATGEDVVVVPAAIFRVNLDYW	IGHV3-38	IGHD2-2	IGHJ4	6	13	37	55
1	0.0019569471624266144	TGTGCGGTCGCCACAGCCCGGTCTACCGTCCCCCCCGTCTACTACTACTATGGGATAGACGTCTGG	CAVATARSTVPPVYYYYGIDVW	IGHV4-31	IGHD3-16	IGHJ6	5	28	33	38
1	0.0019569471624266144	TGTGCGAGCCTAAATTACGATACGGATTTAACCCCAACAAAATACTACTACTACATGGACGTCTGG	CASLNYDTDLTPTKYYYYMDVW	IGHV1-46	IGHD3-9	IGHJ6	7	13	21	42
1	0.0019569471624266144	TGTGCGAGCCGAGAAGAAGCATTACGAGATTCGGACTGGCCCACCCGTGACTACATGGACGTCTGG	CASREEALRDSDWPTRDYMDVW	IGHV3-64	IGHD3-9	IGHJ6	7	20	38	49
1	0.0019569471624266144	TGTGCGAGGTCCTTTATAACTGGAACTACGGGCGGGTTGGACTACTACTACTACATGGACGTCTGG	CARSFITGTTGGLDYYYYMDVW	IGHV4-4	IGHD1-7	IGHJ6	7	14	29	40
1	0.0019569471624266144	TGTGCGAGATCCCTAGGATATTGTAGTAGTACCAACTGCCACCTGACCAACGGTATGGACGTCTGG	CARSLGYCSSTNCHLTNGMDVW	IGHV1-18	IGHD2-2	IGHJ6	8	11	38	54
1	0.0019569471624266144	TGTGCGAGAGGGTCAGGGGGGCAGTGGCTGGGTGACTATTACTACTACTACTCCATGGACGTCTGG	CARGSGGQWLGDYYYYYSMDVW	IGHV1-8	IGHD6-19	IGHJ6	10	20	30	39
1	0.0019569471624266144	TGTGCGAGAGAGAAGCGAGATTACGATATTTTGACTGGTTATTATATCGGCTGGTTCGACCCCTGG	CAREKRDYDILTGYYIGWFDPW	IGHV4-59	IGHD3-9	IGHJ5	10	19	45	50
1	0.0019569471624266144	TGTGCGAGAAAGGGCCGGAAAACGAGTATAGCAGCTCGTCCGGCGAACCATGCTTTTGATATCTGG	CARKGRKTSIAARPANHAFDIW	IGHV4-28	IGHD6-6	IGHJ3	10	22	42	49
1	0.0019569471624266144	TGTGCGAAAACGGGATATTATTTTGATGGTCGTGCTAACAGAGAGGCCCTTGTTTTTGAACTCTGG	CAKTGYYFDGRANREALVFELW	IGHV1-67	IGHD3-9	IGHJ3	3	18	25	53
1	0.0019569471624266144	TGTGCAAGAGATCAGGTGGCTTATTACGATTTTTGGAGTGGGACAAACAACTGGTTCGACCCCTGG	CARDQVAYYDFWSGTNNWFDPW	IGHV3-13	IGHD3-3	IGHJ5	12	21	40	46
1	0.0019569471624266144	TGTGTAAGAGATGGAATTGAAATTGGTCATTATTACTACCGAAGAGGTGCTTTTGATATCTGG	CVRDGIEIGHYYYRRGAFDIW	IGHV1-69-2	IGHD3-22	IGHJ3	11	29	38	47
1	0.0019569471624266144	TGTGCGCGAGGAGGGCCAGCACCTCGTGAATATCTCTACTACTACCACTACATGGACGTCTGG	CARGGPAPREYLYYYHYMDVW	IGHV3-21	IGHD6-6	IGHJ6	9	17	26	28
1	0.0019569471624266144	TGTGCGAGCCCCGGCCACCACAGCTCCGGGGGGGTCTACTACTACTACTACATGGACGTCTGG	CASPGHHSSGGVYYYYYMDVW	IGHV3-48	IGHD2-21	IGHJ6	7	14	21	35
1	0.0019569471624266144	TGTGCGAGATCTGAGGCTGAGATGCTATACTTAACCTACTACTACTACGGTATGGACGTCTGG	CARSEAEMLYLTYYYYGMDVW	IGHV4-55	IGHD6-6	IGHJ6	9	18	30	35
1	0.0019569471624266144	TGTGCGAGACGTAATGTTGCAGTAGAATCAGGTGATCGCGATGAGCCTCGGTTTGACTACTTG	CARRNVAVESGDRDEPRFDYL	IGHV3-33	IGHD3-3	IGHJ4	8	9	14	51
1	0.0019569471624266144	TGTGCGAGACATGATATTGTAGTAGTACCAGCTGCTATAGTCCCTGGGGGTATGGACGTCTGG	CARHDIVVVPAAIVPGGMDVW	IGHV4-39	IGHD2-2	IGHJ6	12	13	37	51
1	0.0019569471624266144	TGTGCGAGACAAGTGATATATTGTACTAGTAGCAGCTGTTATCGAGAGCCCAAGTCCTTCTGG	CARQVIYCTSSSCYREPKSFW	IGHV4-4	IGHD2-2	IGHJ4	8	17	41	59
1	0.0019569471624266144	TGTGCGAGAGTTCGCAGCAGCAGCTGGTACGTCCCTGGTCGTTTCTACGGTATGGACGTCTGG	CARVRSSSWYVPGRFYGMDVW	IGHV1-46	IGHD6-13	IGHJ6	9	15	31	51
1	0.0019569471624266144	TGTGCGAGAGTAAATAAATGGTGGCTGCGACGATCCTACTACTACTATTACATGGACGTCTGG	CARVNKWWLRRSYYYYYMDVW	IGHV4-34	IGHD2-8	IGHJ6	9	16	22	35
1	0.0019569471624266144	TGTGCGAGAGGAGACGTCTATCGCAGCTCCCACAAAGACTACTACTACGGTATGGACGTCTGG	CARGDVYRSSHKDYYYGMDVW	IGHV1-8	IGHD1-26	IGHJ6	10	24	32	37
1	0.0019569471624266144	TGTGCGAGAGATTTGTGGTCTAGAGATTGTCATACTCTGAGCTGCTCACACTTTGACTCCTGG	CARDLWSRDCHTLSCSHFDSW	IGHV4-31	IGHD6-6	IGHJ4	11	38	45	49
1	0.0019569471624266144	TGTGCGAGAGACCCGTATAGTGGGGGCTACTATCGCTACTACTACTACTACATGGACGTCTGG	CARDPYSGGYYRYYYYYMDVW	IGHV3-30	IGHD1-26	IGHJ6	10	14	31	35
1	0.0019569471624266144	TGTGCGAGAGACGGAGGGTATTATTATGAGAATAGTGGCGCTGGGGGCTGGTTCGACCCCTGG	CARDGGYYYENSGAGGWFDPW	IGHV3-21	IGHD3-22	IGHJ5	10	17	37	47
1	0.0019569471624266144	TGTGCGAGAGAGCCATCTGACCCTTTAACTCAACTGGGTGATAACGACTTCATGGACGTCTGG	CAREPSDPLTQLGDNDFMDVW	IGHV3-53	IGHD1-1	IGHJ6	10	30	36	46
1	0.0019569471624266144	TGTGCGAGAAGGGGTGGTGAGCAGCTCGCCCCACCCGACTACTACTACTACATGGACGTCTGG	CARRGGEQLAPPDYYYYMDVW	IGHV4-28	IGHD6-6	IGHJ6	9	19	27	37
1	0.0019569471624266144	TGTGCGAGAAATCGTGGATACAGCTATGGCCGTTACTACTACTACTACGGTATGGACGTCTGG	CARNRGYSYGRYYYYYGMDVW	IGHV3-33	IGHD5-18	IGHJ6	12	13	28	32
1	0.0019569471624266144	TGTGCGAAATCGCAACGTGAATATTGTAGTAGTTCCAACTGCTTTGACGCCTTCGATCTCTGG	CAKSQREYCSSSNCFDAFDLW	IGHV3-30	IGHD2-2	IGHJ2	6	20	42	50
1	0.0019569471624266144	TGTGCGAAAGGGTCCGGCTGGGGATTGGTTCGGGGAAGGCAATCACAAAACTTTGACTACTGG	CAKGSGWGLVRGRQSQNFDYW	IGHV3-23	IGHD3-10	IGHJ4	9	25	35	49
1	0.0019569471624266144	TGTGCGAAAGATCCGGAAAGCATGTTGGACTACGGTGACACGTGGGGGTGGTTCGACCCCTGG	CAKDPESMLDYGDTWGWFDPW	IGHV3-23	IGHD4-17	IGHJ5	12	27	38	48
1	0.0019569471624266144	TGTGCAAGAGATCGGTTGTATTACTATGGTTCGGGGAGTTTGCGGTACGGTATGGACGTCTGG	CARDRLYYYGSGSLRYGMDVW	IGHV3-13	IGHD3-10	IGHJ6	12	17	39	51
1	0.0019569471624266144	TGTACTAGACGCAGGGGGTCTTGTACCAGTACCAGCTGTCCTAACGACTGGTTCGACCCCTGG	CTRRRGSCTSTSCPNDWFDPW	IGHV3-73	IGHD2-2	IGHJ5	9	20	37	46
1	0.0019569471624266144	TGTACTAGACGCAGGGGGAATTGTGCTAGTACCAGCTGTCCTAATGACTGGTTCGACCCCTGG	CTRRRGNCASTSCPNDWFDPW	IGHV3-49	IGHD2-2	IGHJ5	8	19	37	46
1	0.0019569471624266144	TGTTCAACGCACGAGGGGCGCAGCCGGTTTGTAAACTACTACTACTACATGGACGCCTGG	CSTHEGRSRFVNYYYYMDAW	IGHV3-23	IGHD1-14	IGHJ6	2	23	28	34
1	0.0019569471624266144	TGTGTCCACGGTGCGACTGTAGGGGGAATTTTGCCCCCCGCTGTGCGGTTCGACCCCTGG	CVHGATVGGILPPAVRFDPW	IGHV2-26	IGHD4-11	IGHJ5	3	15	21	46
1	0.0019569471624266144	TGTGTCCACGGTGCGACTGTAGGGGGAATTTTGCCCCCCGCTGTGCGGTTCGACCCCTGG	CVHGATVGGILPPAVRFDPW	IGHV2-70	IGHD4-11	IGHJ5	3	15	21	46
1	0.0019569471624266144	TGTGCGGGTGAGGGGTTTTGTAATGGTATTACCTGCTCTCATGAGGCGTTCGACCCCTGG	CAGEGFCNGITCSHEAFDPW	IGHV3-48	IGHD2-15	IGHJ5	5	17	36	47
1	0.0019569471624266144	TGTGCGAGACCCCATTGTGATAGAACCAGCTGCAACTGGAATGATGCTTTTGGTATCTGG	CARPHCDRTSCNWNDAFGIW	IGHV4-39	IGHD2-2	IGHJ3	9	13	32	40
1	0.0019569471624266144	TGTGCGAGACGGGGCGGGGCTCGGGATTACTATGATAGTAGTGCTGCTTTTGATATCTGG	CARRGGARDYYDSSAAFDIW	IGHV4-39	IGHD3-22	IGHJ3	9	25	42	44
1	0.0019569471624266144	TGTGCGAGACATGGCAATCCCACCGGTGCCAACGTCGGAGGATTCTACTTTGACTACTGG	CARHGNPTGANVGGFYFDYW	IGHV5-10-1	IGHD1-7	IGHJ4	12	21	26	44
1	0.0019569471624266144	TGTGCGAGAGTTTCATTCGTACACCTGGAACGACGGAGGTCGTACTGGTTCGATTCCTGG	CARVSFVHLERRRSYWFDSW	IGHV3-21	IGHD1-1	IGHJ5	9	18	34	43
1	0.0019569471624266144	TGTGCGAGAGTCGGGGATGGCTACCTATATTACTACTACTACTACTACATGGACGTCTGG	CARVGDGYLYYYYYYYMDVW	IGHV3-11	IGHD5-24	IGHJ6	9	15	23	26
1	0.0019569471624266144	TGTGCGAGAGGTATACTTATAACTGGAACTACCCCCGACCTTTATGCTTTTGATATCTGG	CARGILITGTTPDLYAFDIW	IGHV4-34	IGHD1-7	IGHJ3	10	17	31	43
1	0.0019569471624266144	TGTGCGAGAGGGGGGGCCGGGGGCCAACTGCTCCGCCGGATCCCCTGGTTCGACCCCTGG	CARGGAGGQLLRRIPWFDPW	IGHV3-21	IGHD7-27	IGHJ5	9	37	43	44
1	0.0019569471624266144	TGTGCGAGAGGGGGGGCCGGGGGCCAACTGCTCCGCCGGATCCCCTGGTTCGACCCCTGG	CARGGAGGQLLRRIPWFDPW	IGHV1-8	IGHD7-27	IGHJ5	10	37	43	44
1	0.0019569471624266144	TGTGCGAGAGATCCTAAGGCTATTACGATTTTTGGAGTGGTCGACTGGTTCGACCCCTGG	CARDPKAITIFGVVDWFDPW	IGHV4-31	IGHD3-3	IGHJ5	12	20	40	43
1	0.0019569471624266144	TGTGCGAGAGATCCGAGTTGTACTGGTGGTGGTAGTTGCTACCGGCCCTTTGACTACTGG	CARDPSCTGGGSCYRPFDYW	IGHV3-21	IGHD2-15	IGHJ4	12	25	41	47
1	0.0019569471624266144	TGTGCGAGAGATCAAGACTACGATAACAGTGGTTATTATTACGGTCCATTTGACTACTGG	CARDQDYDNSGYYYGPFDYW	IGHV4-31	IGHD3-22	IGHJ4	12	16	42	48
1	0.0019569471624266144	TGTGCGAGAGAGGGGGAATATTGTAGTGGTGGTAGCTGTTCCGACCTCCCTTCCTACTGG	CAREGEYCSGGSCSDLPSYW	IGHV4-31	IGHD2-15	IGHJ4	10	17	37	53
1	0.0019569471624266144	TGTGCGAAAGGTCAAAGGAATTATGATAGTAGTGTCGCCACTCACTGGTTCGACTCCTGG	CAKGQRNYDSSVATHWFDSW	IGHV3-23	IGHD3-22	IGHJ5	9	21	33	43
1	0.0019569471624266144	TGTGCGAAAGATTGGGGTTGTAGTAGTCCCACCTGCCTCGCCAACTGGCTCGACCCCTGG	CAKDWGCSSPTCLANWLDPW	IGHV4-31	IGHD2-2	IGHJ5	11	17	35	41
1	0.0019569471624266144	TGTGCACACAGTCGAGTGAGTATAGCAACCGCGTCAGACTACTACTACATGGACGTCTGG	CAHSRVSIATASDYYYMDVW	IGHV2-5	IGHD6-6	IGHJ6	10	17	26	37
1	0.0019569471624266144	TGTACCACGGGGGCCCTTGTACTAATGATGAGTCCTGACCCCGTTACTTCTGATATCTGG	CTTGALVLMMSPDPVTSDIW	IGHV3-73	IGHD2-8	IGHJ3	4	16	26	46
1	0.0019569471624266144	TGTACCACAGGACGACCTACTTTAGGAGCCAACAAACGGGGTGATGCTTTTGATATCTGG	CTTGRPTLGANKRGDAFDIW	IGHV3-15	IGHD3-16	IGHJ3	9	32	37	41
1	0.0019569471624266144	TGTGTGAAAGACGTAATAGCAGTAGCTGCCACGGTCTTCGAATGGTTCGACCCCTGG	CVKDVIAVAATVFEWFDPW	IGHV3-30	IGHD6-13	IGHJ5	10	15	27	42
1	0.0019569471624266144	TGTGCCAGAGTTGGAGTTTGTCGAACAACTAGTTGCTCTAACTACTTTCCCTACTGG	CARVGVCRTTSCSNYFPYW	IGHV1-18	IGHD3-3	IGHJ4	9	10	16	40
1	0.0019569471624266144	TGTGCGAGACTCCGCGGGTATGCCACCCCCGACTACTACTACTACATGGACGTCTGG	CARLRGYATPDYYYYMDVW	IGHV5-10-1	IGHD6-13	IGHJ6	9	14	20	31
1	0.0019569471624266144	TGTGCGAGACGAGATTGTGGTAATGCTGAATGTTCTTCGGAGATATTCGACTCCTGG	CARRDCGNAECSSEIFDSW	IGHV6-1	IGHD2-21	IGHJ5	8	13	20	45
1	0.0019569471624266144	TGTGCGAGAGTTCCTGATTATGGCGACTACGAGATGAGTTACGGTATGGACGTTTGG	CARVPDYGDYEMSYGMDVW	IGHV3-21	IGHD4-17	IGHJ6	9	14	30	45
1	0.0019569471624266144	TGTGCGAGAGTGACCCATTCGTATTACTATGGTTCGGGGAGGTCACTTGACTACTGG	CARVTHSYYYGSGRSLDYW	IGHV1-46	IGHD3-10	IGHJ4	9	19	40	46
1	0.0019569471624266144	TGTGCGAGAGCCTTGGAAGGTAGCAGCAGATGGCACCTGCCCGGCATGGACGTCTGG	CARALEGSSRWHLPGMDVW	IGHV1-18	IGHD6-13	IGHJ6	9	20	32	44
1	0.0019569471624266144	TGTGCGAGAGCATTGTGGTTCGGTCTCCCCCGAACGAACTACTACATGGACGTCTGG	CARALWFGLPRTNYYMDVW	IGHV4-34	IGHD3-16	IGHJ6	9	24	35	37
1	0.0019569471624266144	TGTGCGAGAGGCTTATCGAGGATACAACTCTGGTTACCGCTCGCTTTTGATATTTGG	CARGLSRIQLWLPLAFDIW	IGHV4-34	IGHD5-18	IGHJ3	11	19	36	42
1	0.0019569471624266144	TGTGCGAGAGGGAATACTATGGTTCGGGGAGCTCCCTACTACTACATGGACGTCTGG	CARGNTMVRGAPYYYMDVW	IGHV1-8	IGHD3-10	IGHJ6	10	14	30	35
1	0.0019569471624266144	TGTGCGAGAGATCGTGGTGGTGATTGCTATTCCGGTCTGTGTGCTTTTGATATCTGG	CARDRGGDCYSGLCAFDIW	IGHV3-33	IGHD2-21	IGHJ3	12	13	34	41
1	0.0019569471624266144	TGTGCGAGAGATCAAGTCGGGGAGTATTTCAACGACTACTACAACATGGACGTCTGG	CARDQVGEYFNDYYNMDVW	IGHV3-49	IGHD3-10	IGHJ6	12	16	23	24
1	0.0019569471624266144	TGTGCGAGAGATGACTGGAACTACTTTCTTCAAACGCAAACTCAGGGCATAAATTGG	CARDDWNYFLQTQTQGINW	IGHV4-31	IGHD1-7	IGHJ4	11	13	23	54
1	0.0019569471624266144	TGTGCGAGAGACCCGAAGGGGGCTTACGATATTTTGACTGGTTGCTTTGACTACTGG	CARDPKGAYDILTGCFDYW	IGHV3-7	IGHD3-9	IGHJ4	10	23	42	44
1	0.0019569471624266144	TGTGCGAAGATGAGTGGCTACAGCCCTATCGGGAGTGGATACCTCTTTGACCATTGG	CAKMSGYSPIGSGYLFDHW	IGHV3-23	IGHD5-12	IGHJ4	7	12	20	44
1	0.0019569471624266144	TGTGCGAAAGATCCCAATCTTCTGACCAGTATAGCAGCACCCGGAATGGGATACTGG	CAKDPNLLTSIAAPGMGYW	IGHV3-23	IGHD6-13	IGHJ4	12	28	38	51
1	0.0019569471624266144	TGTGCAAGAGGCGATATTGTAGTAGTACCAGCTGCTATCTTCACTTTCGACCCCTGG	CARGDIVVVPAAIFTFDPW	IGHV3-74	IGHD2-2	IGHJ5	9	12	37	45
1	0.0019569471624266144	TGTGCAAGAGAGCCTATCGATTTTACGGTGACTACCGGCAGCTGGTTCGACCCCTGG	CAREPIDFTVTTGSWFDPW	IGHV3-74	IGHD4-17	IGHJ5	10	23	34	41
1	0.0019569471624266144	TGCGCGAGAGGCGGGAGGCGAGTCTACGGTGACTCCTATGATGCTTTTGAGGTCTGG	CARGGRRVYGDSYDAFEVW	IGHV4-34	IGHD4-17	IGHJ3	11	23	33	37
1	0.0019569471624266144	TGTGCCAGAGGGTTACGATTTTTGGAGTGGTTATTAGGCTACTTTGACTACTGG	CARGLRFLEWLLGYFDYW	IGHV3-23	IGHD3-3	IGHJ4	4	12	35	38
1	0.0019569471624266144	TGTGCGAGACATTCGGATCGCGGAATGTATACTACTAAGGGAATGGACTACTGG	CARHSDRGMYTTKGMDYW	IGHV4-39	IGHD2-2	IGHJ4	11	29	36	45
1	0.0019569471624266144	TGTGCGAGACATCTTATTAGCAGCAGCTGGTACCCCAGCTGGTTCGACCCCTGG	CARHLISSSWYPSWFDPW	IGHV4-39	IGHD6-13	IGHJ5	11	17	32	38
1	0.0019569471624266144	TGTGCGAGACATACCTTTATGATTACGTTTGGGGGAGTTGACTTTGACTACTGG	CARHTFMITFGGVDFDYW	IGHV3-11	IGHD3-16	IGHJ4	8	16	38	40
1	0.0019569471624266144	TGTGCGAGAGGTGGGGACTATGATAGTAGTGGTTATTACCCCCTCTACTACTGG	CARGGDYDSSGYYPLYYW	IGHV3-21	IGHD3-22	IGHJ4	9	16	38	46
1	0.0019569471624266144	TGTGCGAGAGGGGGTTACTTTGCCAACTACTACTACTACTACATGGACGTCTGG	CARGGYFANYYYYYMDVW	IGHV3-30	IGHD4-11	IGHJ6	9	13	18	25
1	0.0019569471624266144	TGTGCGAGAGAGGGTATAGGTGGGAATATGGTTCGGGGAGTTATCGGATACTGG	CAREGIGGNMVRGVIGYW	IGHV4-31	IGHD3-10	IGHJ4	10	26	43	48
1	0.0019569471624266144	TGTGCGAGAGAACTATTTACCAACAATTGGTACGTCGGCTACTTTGACTACTGG	CARELFTNNWYVGYFDYW	IGHV4-31	IGHD6-13	IGHJ4	10	27	34	38
1	0.0019569471624266144	TGTGCGAGAGAAATGGGTATAGCAGCAGCTGGAGTCTGGGCTTTTGACTACTGG	CAREMGIAAAGVWAFDYW	IGHV4-31	IGHD6-13	IGHJ4	10	14	31	42
1	0.0019569471624266144	TGTGCGAAAGATACTCCCGAGTTCCGGATCCCTAGCAGTGGCGAGAATGACTGG	CAKDTPEFRIPSSGENDW	IGHV3-23	IGHD6-19	IGHJ4	11	32	41	49
1	0.0019569471624266144	TGTGCACGGATGCGTCTCGATTTTTGGAGTGGTTACGGGTGGTTTGACTACTGG	CARMRLDFWSGYGWFDYW	IGHV2-26	IGHD3-3	IGHJ4	14	17	34	42
1	0.0019569471624266144	TGTGCAACAGAAGGGAGTGGTTCGGGACTTTCTTATTTGGCCTTTGACTCCTGG	CATEGSGSGLSYLAFDSW	IGHV1-24	IGHD3-10	IGHJ4	10	17	25	41
1	0.0019569471624266144	TGTGCAAGGGGGCCCTACGACACCCTTAATGACCCTGGCTACTTTGACTACTGG	CARGPYDTLNDPGYFDYW	IGHV3-13	IGHD5-12	IGHJ4	7	14	19	38
1	0.0019569471624266144	TGTACCACAGATCGGGTGGATACAGCTATGGTTACGGGAAACTTTGACTACTGG	CTTDRVDTAMVTGNFDYW	IGHV3-15	IGHD5-18	IGHJ4	12	15	35	40
1	0.0019569471624266144	TGTCTCACTGGGGTGGTGGTGACTGCTATTCCCCCCGGCTTTGACTACTGG	CLTGVVVTAIPPGFDYW	IGHV3-30	IGHD2-21	IGHJ4	2	12	31	38
1	0.0019569471624266144	TGTGTGAAACATCGGGAACTGCGGTCGATAATTGGCTCTTTTGGCCACTGG	CVKHRELRSIIGSFGHW	IGHV3-30	IGHD1-7	IGHJ4	3	14	19	39
1	0.0019569471624266144	TGTGTGAAACATCGAGAATTACGGTCGATAATTGACGCATTTCACTACTGG	CVKHRELRSIIDAFHYW	IGHV3-30	IGHD5-24	IGHJ4	3	16	22	39
1	0.0019569471624266144	TGTGTGAAAGATCCTACATTGTCAATTACTACTTCGGGCGCCGACTATTGG	CVKDPTLSITTSGADYW	IGHV3-74	IGHD3-22	IGHJ4	3	24	31	42
1	0.0019569471624266144	TGTGCCAGAGGTGATGTTTACGAGAGAGGGGTCAACTGGTTCGACCCCTGG	CARGDVYERGVNWFDPW	IGHV4-31	IGHD3-3	IGHJ5	9	17	22	32
1	0.0019569471624266144	TGTGCGAGACGATGTGGGATTAGTACCAGCTGCTATAGCTTTGACTACTGG	CARRCGISTSCYSFDYW	IGHV4-39	IGHD2-2	IGHJ4	9	20	35	38
1	0.0019569471624266144	TGTGCGAGAGTTGGGCAACCCACCTACTACTACTACGGTATGGACGTCTGG	CARVGQPTYYYYGMDVW	IGHV3-11	IGHD1-26	IGHJ6	9	18	22	23
1	0.0019569471624266144	TGTGCGAGAGTCGACTTTGATAGTAGTGGTTTTTGGACTTTTGATACGTGG	CARVDFDSSGFWTFDTW	IGHV4-34	IGHD3-22	IGHJ3	9	13	30	37
1	0.0019569471624266144	TGTGCGAGAGCGATGACTACGGTGACTTCCAAGGACTACTTTGACTACTGG	CARAMTTVTSKDYFDYW	IGHV3-53	IGHD4-17	IGHJ4	9	12	26	34
1	0.0019569471624266144	TGTGCGAGAGCAGGGTTCCAATATGGTTCGGGGCGAGGAAATGACTACTGG	CARAGFQYGSGRGNDYW	IGHV5-10-1	IGHD3-10	IGHJ4	8	21	32	41
1	0.0019569471624266144	TGTGCGAGAGGCCAGGTCCGGTATAGTGGGAGCTCCGTCTTTGACTACTGG	CARGQVRYSGSSVFDYW	IGHV4-34	IGHD1-26	IGHJ4	12	17	33	38
1	0.0019569471624266144	TGTGCGAGAGGCCAGGGTTCGGGTGGAGGTCGAAACTGGTTCGACCCCTGG	CARGQGSGGGRNWFDPW	IGHV4-34	IGHD3-10	IGHJ5	12	15	22	33
1	0.0019569471624266144	TGTGCGAGAGGAGGAGATAGTAGTGGTATCCGAGGCTGGTTCGACCCCTGG	CARGGDSSGIRGWFDPW	IGHV4-34	IGHD3-22	IGHJ5	10	15	26	35
1	0.0019569471624266144	TGTGCGAGAGATTCTAGCAGTGGCTGGTACTCGGACTACTTTGACTACTGG	CARDSSSGWYSDYFDYW	IGHV3-30	IGHD6-19	IGHJ4	11	14	29	34
1	0.0019569471624266144	TGTGCGAGAGATGATAGTAGTGGTTATTACTACGTCGGCGTTGACTACTGG	CARDDSSGYYYVGVDYW	IGHV3-21	IGHD3-22	IGHJ4	11	12	34	40
1	0.0019569471624266144	TGTGCGAGAGAGAGAGATGGCTACAATTTACCCGAGGTGTTCGACCCCTGG	CARERDGYNLPEVFDPW	IGHV1-8	IGHD5-24	IGHJ5	9	12	27	38
1	0.0019569471624266144	TGTGCGAAGGATAATTGGGATCGGGCACCTGAGGATGCTTTTGATATCTGG	CAKDNWDRAPEDAFDIW	IGHV3-11	IGHD2-15	IGHJ3	6	7	12	33
1	0.0019569471624266144	TGTGCGAAGGATAATTGGGATCGGGCACCTGAGGATGCTTTTGATATCTGG	CAKDNWDRAPEDAFDIW	IGHV4-31	IGHD2-15	IGHJ3	6	7	12	33
1	0.0019569471624266144	TGTGCGAAGACTCGTATAGCATCAACTAGCGCGGATGCTTTTGATATATGG	CAKTRIASTSADAFDIW	IGHV3-23	IGHD2-8	IGHJ3	7	13	21	33
1	0.0019569471624266144	TGTGCGAAAGCCCCTGTAACGTCGGTTCACAGGAACTACATTGACTACTGG	CAKAPVTSVHRNYIDYW	IGHV1-67	IGHD1-1	IGHJ4	3	18	23	34
1	0.0019569471624266144	TGTGCGAAAGGGGGCAGGTTTCGGTACTACTACTACGGTATGGACGTCTGG	CAKGGRFRYYYYGMDVW	IGHV3-30	IGHD3-10	IGHJ6	6	19	23	24
1	0.0019569471624266144	TGTGCGAAAGACGGGAGTATAGCAGCTCGTCCGTACTACTTTGACTACTGG	CAKDGSIAARPYYFDYW	IGHV3-23	IGHD6-6	IGHJ4	10	14	31	32
1	0.0019569471624266144	TGTGCACGGATTGGAGGTTACGGTGGTAATGATTACGGTATGGACGTCTGG	CARIGGYGGNDYGMDVW	IGHV2-26	IGHD4-23	IGHJ6	10	18	28	39
1	0.0019569471624266144	TGTGCACACAGGGCAGGGGGGGGAGCAGTGGCTGTCCGCTTTGACTACTGG	CAHRAGGGAVAVRFDYW	IGHV2-5	IGHD6-19	IGHJ4	10	23	33	38
1	0.0019569471624266144	TGTATGAGGGAGGTCGTTTACGCCTATGATTCGGGGAGCTTTGGGGACTGG	CMREVVYAYDSGSFGDW	IGHV4-30-2	IGHD3-10	IGHJ1	2	23	37	46
1	0.0019569471624266144	TGTACTACCATCAAGTTGGGTGACTACCCTTACTACTACTTCGATCTCTGG	CTTIKLGDYPYYYFDLW	IGHV3-73	IGHD4-17	IGHJ2	6	18	26	36
1	0.0019569471624266144	TGTACCACAGATCGGGACGGATACAGCTATGGTTTCTCCCATGACTACTGG	CTTDRDGYSYGFSHDYW	IGHV3-15	IGHD5-18	IGHJ4	12	18	33	41
1	0.0019569471624266144	TGCGCCAGAGTTGATGTTTACGAACGAGGGGGCACCTGGTTCGACCCCTGG	CARVDVYERGGTWFDPW	IGHV4-30-2	IGHD1-1	IGHJ5	9	21	26	35
1	0.0019569471624266144	TGTGTGAGAGAAATACCTGTGGCTGGTACGAGCGGTGAGGACTACTGG	CVREIPVAGTSGEDYW	IGHV3-52	IGHD6-19	IGHJ4	9	18	29	39
1	0.0019569471624266144	TGTGCCAGAGACGCTTATTACTATGATAGTAGTGGTTACGACTACTGG	CARDAYYYDSSGYDYW	IGHV4-30-2	IGHD3-22	IGHJ4	10	15	37	39
1	0.0019569471624266144	TGTGCGAGGGGCCATGACTACGAAGGGCGAGGGTTTTTCCACTACTGG	CARGHDYEGRGFFHYW	IGHV1-8	IGHD4-17	IGHJ4	12	13	21	40
1	0.0019569471624266144	TGTGCGAGACACCATTACTATGATAGTAGTGGTTATTACAACTACTGG	CARHHYYDSSGYYNYW	IGHV5-10-1	IGHD3-22	IGHJ4	10	13	38	40
1	0.0019569471624266144	TGTGCGAGAGCTTGGTATATACCAACATCTGCCTCTTTTGACTACTGG	CARAWYIPTSASFDYW	IGHV5-78	IGHD1-20	IGHJ4	11	17	22	36
1	0.0019569471624266144	TGTGCGAGAGGCGGGGCCCTGGAGTGGTTACTGTACTTTGACTTCTGG	CARGGALEWLLYFDFW	IGHV4-4	IGHD3-3	IGHJ4	9	19	29	33
1	0.0019569471624266144	TGTGCGAGAGGACAGGAAGAGAGTGGTTATCGACACTTTGACTCCTGG	CARGQEESGYRHFDSW	IGHV1-8	IGHD3-3	IGHJ4	10	20	29	34
1	0.0019569471624266144	TGTGCGAGAGATGTCCCCCGCAGCGGCAGGGATGCTTTTGATATTTGG	CARDVPRSGRDAFDIW	IGHV5-10-1	IGHD6-25	IGHJ3	14	19	26	30
1	0.0019569471624266144	TGTGCGAGAGATGAGGCGGTGGGGTCTACTGTCTGGTTCGACCCCTGG	CARDEAVGSTVWFDPW	IGHV3-21	IGHD4-11	IGHJ5	11	26	31	32
1	0.0019569471624266144	TGTGCGAGAGACGTCTCAGGATACAGCTATGCCCAATTTGACTACTGG	CARDVSGYSYAQFDYW	IGHV3-53	IGHD5-18	IGHJ4	10	18	30	36
1	0.0019569471624266144	TGTGCGAGAGAATTAGTCTGTAGTGGTGGTAGCTGCACTGACTACTGG	CARELVCSGGSCTDYW	IGHV4-31	IGHD2-15	IGHJ4	10	18	35	38
1	0.0019569471624266144	TGTGCGAGAAGTCGCGATTACGATATTCTCACTGGTTTTGACTACTGG	CARSRDYDILTGFDYW	IGHV5-10-1	IGHD3-9	IGHJ4	8	16	35	36
1	0.0019569471624266144	TGTGCGAAGGGTATAGCAGCAGCTGGTACAAGCTGGTTCGACCCCTGG	CAKGIAAAGTSWFDPW	IGHV4-39	IGHD6-13	IGHJ5	6	8	24	25
1	0.0019569471624266144	TGTGCGAAATGTACCCGTAGTACCAGCTGCTATTTCTTTGACTACTGG	CAKCTRSTSCYFFDYW	IGHV3-23	IGHD2-2	IGHJ4	8	16	32	35
1	0.0019569471624266144	TGTGCGAAACACTACGGTGACTCCACATCCCAAGCCTTTGACTACTGG	CAKHYGDSTSQAFDYW	IGHV3-23	IGHD4-17	IGHJ4	8	10	21	35
1	0.0019569471624266144	TGTGCGAAAGGTAGCGGCTCTGCCAGACCTTACTACTTTGACTACTGG	CAKGSGSARPYYFDYW	IGHV3-23	IGHD6-25	IGHJ4	9	12	18	30
1	0.0019569471624266144	TGTGCGAAAGATTTTTTTGGAGTGAAGGCAGATGCTTTTGATATATGG	CAKDFFGVKADAFDIW	IGHV3-23	IGHD3-3	IGHJ3	15	16	23	30
1	0.0019569471624266144	TGTGCGAAAGATTATTGTACTAATAATAACTGCTACTTTGACTACTGG	CAKDYCTNNNCYFDYW	IGHV3-30	IGHD2-8	IGHJ4	11	12	23	32
1	0.0019569471624266144	TGTGCGAAAGATCGCTACCGGTTCGGGTCCGATGCTTTTGATATCTGG	CAKDRYRFGSDAFDIW	IGHV3-23	IGHD3-10	IGHJ3	12	19	26	30
1	0.0019569471624266144	TGTGCGAAAGATAACTACGGTGACAAGCCAACATCCTTTGACTACTGG	CAKDNYGDKPTSFDYW	IGHV3-23	IGHD4-17	IGHJ4	11	13	23	35
1	0.0019569471624266144	TGTGCGAAAGACCCAGGATATCCCGCTTCGGACTCGTTCGACCCCTGG	CAKDPGYPASDSFDPW	IGHV3-23	IGHD2-15	IGHJ5	10	14	20	31
1	0.0019569471624266144	TGTGCGAAAGAAAAGCCTCTTTGGAGTGGTTCCTTCATTGACTACTGG	CAKEKPLWSGSFIDYW	IGHV3-30	IGHD3-3	IGHJ4	10	19	30	37
1	0.0019569471624266144	TGTGCAACCCTAGTAGTAGCAGCTGCCAATGATGGTTTTGACATCTGG	CATLVVAAANDGFDIW	IGHV1-67	IGHD2-2	IGHJ3	3	10	25	28
1	0.0019569471624266144	TGTGCAACAAAGGGTCTGGGCTACTACTACTACGGTATGGACGTCTGG	CATKGLGYYYYGMDVW	IGHV1-24	IGHD7-27	IGHJ6	8	15	19	20
1	0.0019569471624266144	TGTACGACAGATCGGTTTAGTGGGACCTACGGGCCCTATGACTACTGG	CTTDRFSGTYGPYDYW	IGHV3-15	IGHD1-26	IGHJ4	12	13	29	38
1	0.0019569471624266144	TGTGTCGTTGGGTCTAGGCACGGTGGCGACTCGCAGCACTACTGG	CVVGSRHGGDSQHYW	IGHV1-58	IGHD4-23	IGHJ4	3	19	25	37
1	0.0019569471624266144	TGTGTCGTTGGGTCCAGGTACGGTGGTGACTCGCAGCACTACTGG	CVVGSRYGGDSQHYW	IGHV3-53	IGHD4-23	IGHJ4	3	18	31	37
1	0.0019569471624266144	TGTGTGAGAGGCAACTCGGGATTAAATGATGCTCTTGATATGTGG	CVRGNSGLNDALDMW	IGHV3-35	IGHD7-27	IGHJ3	8	12	21	25
1	0.0019569471624266144	TGTGTGAAAGATATAAGAAGAGAAGTGGGAGGGTCCGACTACTGG	CVKDIRREVGGSDYW	IGHV3-23	IGHD1-26	IGHJ4	11	23	30	36
1	0.0019569471624266144	TGTGTAAGAGAAGGTCCTATGACTCCCCGAGCTTTTGATATCTGG	CVREGPMTPRAFDIW	IGHV3-13	IGHD3-10	IGHJ3	10	21	29	30
1	0.0019569471624266144	TGTGCGGTTCTTGGCGATTTTTGGAGTGGTTACCACGACCCCTGG	CAVLGDFWSGYHDPW	IGHV1-46	IGHD3-3	IGHJ5	5	14	31	35
1	0.0019569471624266144	TGTGCGAGTGGGGGAGTCAGTTATTTTTGGACCTTTGACTACTGG	CASGGVSYFWTFDYW	IGHV1-18	IGHD3-16	IGHJ4	7	8	16	32
1	0.0019569471624266144	TGTGCGAGCGCAGTGGCTGGTACTGCGGTGGTCTTTGACTACTGG	CASAVAGTAVVFDYW	IGHV1-18	IGHD6-19	IGHJ4	7	9	22	32
1	0.0019569471624266144	TGTGCGAGGCCCGGTTATTCGCCTACCAGCGACTTTAACTACTGG	CARPGYSPTSDFNYW	IGHV4-39	IGHD1-14	IGHJ4	7	10	17	31
1	0.0019569471624266144	TGTGCGAGGGGGGTTCATTACTATGCCTCGGGAAATGAGTATTGG	CARGVHYYASGNEYW	IGHV4-4	IGHD3-10	IGHJ4	7	16	31	35
1	0.0019569471624266144	TGTGCGAGATGTATCCACAATAGATGCCCTAGGCCTCACAACTGG	CARCIHNRCPRPHNW	IGHV3-11	IGHD5-18	IGHJ1	8	9	17	40
1	0.0019569471624266144	TGTGCGAGACCAATTGGCGTGGATATAGACCCATTTGGCTACTGG	CARPIGVDIDPFGYW	IGHV5-10-1	IGHD5-12	IGHJ4	9	17	27	33
1	0.0019569471624266144	TGTGCGAGACAGACAACGATAGGAGAAGTGACATCGGATATCTGG	CARQTTIGEVTSDIW	IGHV5-51	IGHD3-16	IGHJ3	10	14	20	36
1	0.0019569471624266144	TGTGCGAGACAAGACTGGAACTACCCGGGGTGGTTTGACCTCTGG	CARQDWNYPGWFDLW	IGHV5-10-1	IGHD1-7	IGHJ5	10	13	23	30
1	0.0019569471624266144	TGTGCGAGAGTGGAGGGTGGTTATGGACCAATAATTGACTACTGG	CARVEGGYGPIIDYW	IGHV3-48	IGHD3-22	IGHJ4	9	16	23	34
1	0.0019569471624266144	TGTGCGAGAGTAACCCGTGGATACAGCTATGGGTTTGACTACTGG	CARVTRGYSYGFDYW	IGHV3-48	IGHD5-18	IGHJ4	9	15	31	33
1	0.0019569471624266144	TGTGCGAGAGCTCTTATGATAAGGGGGAGGTACATGGACGTCTGG	CARALMIRGRYMDVW	IGHV3-33	IGHD3-16	IGHJ6	13	22	28	30
1	0.0019569471624266144	TGTGCGAGAGGTCAGGGCAGCTGGCAACCTTACTTTGACTACTGG	CARGQGSWQPYFDYW	IGHV1-8	IGHD2-2	IGHJ4	10	16	23	30
1	0.0019569471624266144	TGTGCGAGAGGGAGAGGCAGCGGCTGGTCCGAGGGTGACTCCTGG	CARGRGSGWSEGDSW	IGHV1-18	IGHD6-25	IGHJ4	9	16	24	35
1	0.0019569471624266144	TGTGCGAGAGATAACGTAGTACCCCTTTGGGATATGGACGTCTGG	CARDNVVPLWDMDVW	IGHV4-31	IGHD1-26	IGHJ6	11	13	20	33
1	0.0019569471624266144	TGTGCGAGAGAGGGGGACGGTGACCCGTACTACTTTGACTACTGG	CAREGDGDPYYFDYW	IGHV3-53	IGHD4-17	IGHJ4	10	16	23	26
1	0.0019569471624266144	TGTGCGAGAAGGCCGACTGCTTATGGACAGTACTTTGACTACTGG	CARRPTAYGQYFDYW	IGHV4-28	IGHD2-21	IGHJ4	9	14	20	30
1	0.0019569471624266144	TGTGCGAAATTAGATAGCAGCAGCTCCGATGCTTTTGATATCTGG	CAKLDSSSSDAFDIW	IGHV3-23	IGHD6-13	IGHJ3	8	13	24	27
1	0.0019569471624266144	TGTGCGAAAGAGCAGGGGCTTTACTGGAACACTGAGGACTACTGG	CAKEQGLYWNTEDYW	IGHV3-30	IGHD1-1	IGHJ4	10	22	29	36
1	0.0019569471624266144	TGTGCACGGGCTGCGGATAGCAGCTCGCAGGGGTTTGACTACTGG	CARAADSSSQGFDYW	IGHV2-26	IGHD6-6	IGHJ4	8	16	26	33
1	0.0019569471624266144	TGTGCAAGAGACACTGGGGAAGCGATTTCGACGTTTGACTACTGG	CARDTGEAISTFDYW	IGHV6-1	IGHD7-27	IGHJ4	10	12	19	33
1	0.0019569471624266144	TGTACCACAGAGTATGGCGCTACCCTTGGTGCTTTTGATATCTGG	CTTEYGATLGAFDIW	IGHV3-15	IGHD2-15	IGHJ3	10	18	23	29
1	0.0019569471624266144	TGTTCGAAAGATGAAGGTCGCTCTACACTCCCAAGGAACTGG	CSKDEGRSTLPRNW	IGHV3-23	IGHD3-10	IGHJ4	11	26	31	37
1	0.0019569471624266144	TGTGCGCGAGACTACGATTTTTGGGACTACCTTGACTACTGG	CARDYDFWDYLDYW	IGHV3-21	IGHD3-3	IGHJ4	10	12	23	25
1	0.0019569471624266144	TGTGCGACACGTCGGGTGTTTGGAGTGGTGCTTCTTTCGTGG	CATRRVFGVVLLSW	IGHV4-4	IGHD3-3	IGHJ4	6	18	28	39
1	0.0019569471624266144	TGTGCGAGTCCCCTGGTTAGTGGGGATGTAGTTGGCCTCTGG	CASPLVSGDVVGLW	IGHV3-11	IGHD1-26	IGHJ4	7	17	23	38
1	0.0019569471624266144	TGTGCGAGTCAAGGGGTTAGCGGCTACGACCCCGACTACTGG	CASQGVSGYDPDYW	IGHV5-10-1	IGHD6-25	IGHJ4	7	18	27	33
1	0.0019569471624266144	TGTGCGAGGTGCTGCCACCCTGACTACTACATGGACGTCTGG	CARCCHPDYYMDVW	IGHV1-2	IGHD6-13	IGHJ6	7	9	14	22
1	0.0019569471624266144	TGTGCGAGGGTAGCGGCAGCTCGTCCGTATCATGACTACTGG	CARVAAARPYHDYW	IGHV5-10-1	IGHD6-6	IGHJ4	7	15	26	32
1	0.0019569471624266144	TGTGCGAGGGACCCTAAAGAGGGCTACTACATGGACGTCTGG	CARDPKEGYYMDVW	IGHV3-30	.	IGHJ6	7	-1	-1	23
1	0.0019569471624266144	TGTGCGAGACGTAGAGATGCCTACGAGGACTTTGAGTACTGG	CARRRDAYEDFEYW	IGHV5-10-1	IGHD5-24	IGHJ4	9	10	23	28
1	0.0019569471624266144	TGTGCGAGACATGAGGCCTATAGCAGCAGCTGGTTGTACTGG	CARHEAYSSSWLYW	IGHV5-10-1	IGHD6-13	IGHJ4	12	18	33	36
1	0.0019569471624266144	TGTGCGAGACATGAGATGGGCCCCGACTGGTTCGACCCCTGG	CARHEMGPDWFDPW	IGHV4-39	IGHD5-24	IGHJ5	12	13	18	25
1	0.0019569471624266144	TGTGCGAGAGGTGTAGGTTATTCCAACTACTTTGACTACTGG	CARGVGYSNYFDYW	IGHV3-11	IGHD3-22	IGHJ4	9	15	21	25
1	0.0019569471624266144	TGTGCGAGAGGAGAATCAGTGGCTGGTACTGGGGACTACTGG	CARGESVAGTGDYW	IGHV1-8	IGHD6-19	IGHJ4	10	16	28	33
1	0.0019569471624266144	TGTGCGAGAGATTTTTATGATAGTAGTGGTTTGAGTCCCTGG	CARDFYDSSGLSPW	IGHV3-21	IGHD3-22	IGHJ5	11	15	30	36
1	0.0019569471624266144	TGTGCGAGAGATTGTAGTAGTACCAGCTGTATTGACTACTGG	CARDCSSTSCIDYW	IGHV1-46	IGHD2-2	IGHJ4	11	12	28	31
1	0.0019569471624266144	TGTGCGAGAGATCGTGGTGCTGATGCCCCGATTGACTACTGG	CARDRGADAPIDYW	IGHV3-21	IGHD2-21	IGHJ4	12	13	22	31
1	0.0019569471624266144	TGTGCGAGAGATCGCAGAGGGAACTACGGTATGGACGTCTGG	CARDRRGNYGMDVW	IGHV4-59	IGHD1-7	IGHJ6	12	19	27	30
1	0.0019569471624266144	TGTGCGAGAGAACTGCCGGGGTACTACGGTATGGACGTCTGG	CARELPGYYGMDVW	IGHV4-31	IGHD2-2	IGHJ6	10	19	26	30
1	0.0019569471624266144	TGTGCGAGAACAGAGAATGGACCGACATGGGGGGCCTACTGG	CARTENGPTWGAYW	IGHV3-33	IGHD3-16	IGHJ4	8	27	32	35
1	0.0019569471624266144	TGTGCGAAAGCAACGGGACTGTTAGACCCCTTTGACTATTGG	CAKATGLLDPFDYW	IGHV3-23	IGHD6-19	IGHJ4	9	17	28	29
1	0.0019569471624266144	TGTGCGAAAGAGCTTGGGGCAGCAGCTTCCTCTGACTACTGG	CAKELGAAASSDYW	IGHV3-30	IGHD6-13	IGHJ4	10	18	26	32
1	0.0019569471624266144	TGTGCAAGGAGTGGGTACTACGTAGAATACTTCCAGGATTGG	CARSGYYVEYFQDW	IGHV3-13	IGHD1-26	IGHJ1	7	15	23	24
1	0.0019569471624266144	TGTGCAAGATATAGTGTGGCTACGGCACCCTTTGACTCCTGG	CARYSVATAPFDSW	IGHV3-13	IGHD5-12	IGHJ4	8	15	23	29
1	0.0019569471624266144	TGTACTAGAGACAGTGCTTACAGCGTAGCTTTTGATATCTGG	CTRDSAYSVAFDIW	IGHV3-49	IGHD5-18	IGHJ3	10	18	23	27
1	0.0019569471624266144	TGTACAAGAGTAACTGGGAACCTGTACTACTTTGACTACTGG	CTRVTGNLYYFDYW	IGHV3-74	IGHD7-27	IGHJ4	9	10	17	23
1	0.0019569471624266144	TGTGCGAGCGGCTACGGTGGTAATGGGTGGTCCTACTGG	CASGYGGNGWSYW	IGHV4-34	IGHD4-23	IGHJ4	11	12	22	32
1	0.0019569471624266144	TGTGCGAGATTTGACTGGAACTACGGAGGGGCCTACTGG	CARFDWNYGGAYW	IGHV3-53	IGHD1-7	IGHJ4	8	13	24	32
1	0.0019569471624266144	TGTGCGAGACGTCCCAGCGACTATTACTTTGACTTCTGG	CARRPSDYYFDFW	IGHV4-39	IGHD5-12	IGHJ4	9	15	23	24
1	0.0019569471624266144	TGTGCGAGACGTCCCAGCGACTATTACTTTGACTTCTGG	CARRPSDYYFDFW	IGHV6-1	IGHD6-19	IGHJ4	8	9	21	24
1	0.0019569471624266144	TGTGCGAGACAAGGGAATTGGAACTCGTTCGACCCCTGG	CARQGNWNSFDPW	IGHV4-39	IGHD2-21	IGHJ5	10	13	17	21
1	0.0019569471624266144	TGTGCGAGAGTAGTACCAGCCGCGCTGCTTGACTACTGG	CARVVPAALLDYW	IGHV3-33	IGHD2-2	IGHJ4	9	10	19	28
1	0.0019569471624266144	TGTGCGAGAGGCCGCTCCGGATATATGTGGAACTATTGG	CARGRSGYMWNYW	IGHV4-34	IGHD5-12	IGHJ4	16	18	24	31
1	0.0019569471624266144	TGTGCGAGAGGAAGGATAGCTGCTTACGTTGACTACTGG	CARGRIAAYVDYW	IGHV1-8	IGHD2-15	IGHJ4	10	16	23	24
1	0.0019569471624266144	TGTGCGAGAGAGGGATATCCCTATTGTTTTGATATCTGG	CAREGYPYCFDIW	IGHV1-46	IGHD2-15	IGHJ3	10	14	19	26
1	0.0019569471624266144	TGTGCGAGAGAGGGATATCCCTATTGTTTTGATATCTGG	CAREGYPYCFDIW	IGHV1-67	IGHD2-15	IGHJ3	10	14	19	26
1	0.0019569471624266144	TGTGCGAGAAATGGCGGGGTGGGGACCGCTGACTACTGG	CARNGGVGTADYW	IGHV4-28	IGHD7-27	IGHJ4	11	19	24	29
1	0.0019569471624266144	TGTGCAACAGATTTGGCTGGAACGGCCTTTGACTACTGG	CATDLAGTAFDYW	IGHV1-24	IGHD1-1	IGHJ4	11	16	23	26
1	0.0019569471624266144	TGTGCAAGCCTTCGCGGAGGGAGTTATTCTGACAACTGG	CASLRGGSYSDNW	IGHV3-74	IGHD3-10	IGHJ4	7	18	27	29
1	0.0019569471624266144	TGTGCAAGAGATAGATCGCTACAACTCTTTGACTACTGG	CARDRSLQLFDYW	IGHV3-13	IGHD5-24	IGHJ4	11	12	23	26
1	0.0019569471624266144	TGTACTAGCCCCGAGCAGTGGCGGAACCCCGTAGGGTGG	CTSPEQWRNPVGW	IGHV3-73	IGHD6-19	IGHJ4	7	13	21	36
1	0.0019569471624266144	TGTACGAGAGGCTCCGACAGTCGAAAACAAGGGTACTGG	CTRGSDSRKQGYW	IGHV4-34	IGHD3-9	IGHJ4	11	17	25	33
1	0.0019569471624266144	TGCACTAGACCCGGAATAACTGGAAAGGGGGGCTATTGG	CTRPGITGKGGYW	IGHV3-25	IGHD1-20	IGHJ4	8	10	24	32
1	0.0019569471624266144	TGTGTGGCTTCACAGTGGCTGGCCTTTGACCACTGG	CVASQWLAFDHW	IGHV3-74	IGHD6-19	IGHJ1	3	12	21	30
1	0.0019569471624266144	TGTGCGGCCGCACGTTGGCGACACATTGACTACTGG	CAAARWRHIDYW	IGHV4-39	IGHD1-14	IGHJ4	5	10	14	25
1	0.0019569471624266144	TGTGCGACCCCTTACCACTACGGTGCCCTACTTTGG	CATPYHYGALLW	IGHV4-4	IGHD4-17	IGHJ5	6	16	24	33
1	0.0019569471624266144	TGTGCGAGACTTGGGGAGCAGCTCGTGGACTACTGG	CARLGEQLVDYW	IGHV4-39	IGHD6-6	IGHJ4	9	16	25	27
1	0.0019569471624266144	TGTGCGAGAGATGGGGTGGACTGGTTCGACCCCTGG	CARDGVDWFDPW	IGHV4-59	IGHD2-15	IGHJ5	11	14	18	19
1	0.0019569471624266144	TGTGCGAGAGACACCGCAAACTACATGGACGTCTGG	CARDTANYMDVW	IGHV3-30	IGHD4-17	IGHJ6	10	11	15	19
1	0.0019569471624266144	TGTGCGAGAACAGCAGTGGCTGGTACCGGAGCCTGG	CARTAVAGTGAW	IGHV3-64	IGHD6-19	IGHJ5	8	11	25	31
1	0.0019569471624266144	TGTGCATGCGACCAATGGCTGGCACATTACTATTGG	CACDQWLAHYYW	IGHV3-11	IGHD6-19	IGHJ4	4	15	21	28
1	0.0019569471624266144	TGTGCAAGAGGGAATGCCCATGCTCTTGATGTCTGG	CARGNAHALDVW	IGHV3-74	IGHD2-2	IGHJ3	9	13	17	19
1	0.0019569471624266144	TGTGCAAGAGATTTGGTGGGAGCTACTTCCTACTGG	CARDLVGATSYW	IGHV3-74	IGHD1-26	IGHJ4	11	15	26	29
1	0.0019569471624266144	TGTGCAAGAGAGTATTCGGCTATGATCGACTACTGG	CAREYSAMIDYW	IGHV3-74	IGHD3-22	IGHJ4	10	19	25	27
1	0.0019569471624266144	TGTGCGAGACTTGGGGCCCCCTTTGACTACTGG	CARLGAPFDYW	IGHV1-2	IGHD3-16	IGHJ4	8	10	15	20
1	0.0019569471624266144	TGTGCGAGACATCGGCACTGGTTCGACCCCTGG	CARHRHWFDPW	IGHV4-39	.	IGHJ5	11	-1	-1	16
1	0.0019569471624266144	TGTGCGAGAGTGTATGTGGGGTTTCGGCCCTGG	CARVYVGFRPW	IGHV4-34	IGHD2-8	IGHJ5	9	10	15	27
1	0.0019569471624266144	TGTGCGAGAGGTTCCGGGTTGGAGGAGTACTGG	CARGSGLEEYW	IGHV1-46	IGHD1-14	IGHJ4	9	10	16	27
1	0.0019569471624266144	TGTGCGAGAGGAGGGAGCACACCCGACTACTGG	CARGGSTPDYW	IGHV4-59	IGHD1-26	IGHJ4	9	12	17	24
1	0.0019569471624266144	TGTGCGAGAGATGCGGAGGCTTTTGATGTCTGG	CARDAEAFDVW	IGHV1-46	IGHD2-15	IGHJ3	11	13	17	18
1	0.0019569471624266144	TGTGCGAGAGATGCGGAGGCTTTTGATGTCTGG	CARDAEAFDVW	IGHV3-53	IGHD2-15	IGHJ3	11	13	17	18
1	0.0019569471624266144	TGTGCGAGTACAGATTTAAGCGACCCCTGG	CASTDLSDPW	IGHV4-4	IGHD4-11	IGHJ5	7	8	12	20
1	0.0019569471624266144	TGCGCTCTCGACCTACCCCCTGATGTCTGG	CALDLPPDVW	IGHV3-49	IGHD2-15	IGHJ3	1	12	16	20
1	0.0019569471624266144	TGTGTGAATCAGGGTGTCCTGTATTGG	CVNQGVLYW	IGHV3-35	IGHD5-18	IGHJ4	6	18	23	24
1	0.0019569471624266144	TGTGCGAGAAATTATGACCACTGG	CARNYDHW	IGHV3-74	IGHD5-24	IGHJ4	8	9	13	14
1	0.0019569471624266144	TGTGCCAGTAGGGCGAATTGG	CASRANW	IGHV3-13	IGHD2-15	IGHJ4	4	6	10	18
1	0.0019569471624266144	TGTGCCAGTAGGGCGAATTGG	CASRANW	IGHV4-30-2	.	IGHJ4	7	-1	-1	18
