# Supplementary material for: Biomarkers and Immune Repertoire Metrics Identified by Peripheral Blood Transcriptomic Sequencing Reveal the Pathogenesis of COVID-19
Source: Front Immunol. 2021 Aug 24;12:677025. doi: 10.3389/fimmu.2021.677025 (PMC8421539; doi:10.3389/fimmu.2021.677025)
Supplement: Supplementary file 1 [file DataSheet_1.zip › TCR_BCR/IGH/convert.SRR12007857.clonotypes.IGH.txt]

count	freq	cdr3nt	cdr3aa	v	d	j	VEnd	DStart	DEnd	JStart
11	0.05759162303664921	TGTGCAAGACTAGGGGGGACGGTAGCAGCAGCTGGGGGTCTTGACTACTGG	CARLGGTVAAAGGLDYW	IGHV3-74	IGHD6-13	IGHJ4	8	22	34	40
9	0.04712041884816754	TGTGCAAGAGGGCCGGCAGTAGAAGGTATATCGGGAGCCAAGGGGTACTTCGATCTCTGG	CARGPAVEGISGAKGYFDLW	IGHV3-13	IGHD1-26	IGHJ2	9	24	37	43
6	0.031413612565445025	TGTGCGAGAGATGGAGACGCCTGGGGGACAATTACGACCCTTTACGGAATGGACGTCTGG	CARDGDAWGTITTLYGMDVW	IGHV1-46	IGHD5-24	IGHJ6	11	27	35	48
6	0.031413612565445025	TGTGCGAGAAAGACAAAACGTGATAGCGATGGAAGGGATCCTCTTGACTACTGG	CARKTKRDSDGRDPLDYW	IGHV4-59	IGHD7-27	IGHJ4	8	34	40	43
6	0.031413612565445025	TGTGCGAGACGCGGAAGTGGAAATAAGTCTCCCCCCTACTACGACTTCTGG	CARRGSGNKSPPYYDFW	IGHV4-39	IGHD3-16	IGHJ4	9	28	34	35
5	0.02617801047120419	TGTGCGACTGGTAGTCCTTTCGAGTTCTGGACTGGAGATAAAAATGGTTTTGATGTCTGG	CATGSPFEFWTGDKNGFDVW	IGHV3-21	IGHD1-7	IGHJ3	6	30	35	43
5	0.02617801047120419	TGTGCACACAGGAAAGATTACGTTTGGGGGAGTACCCTCTATGATGCTTTTGATATCTGG	CAHRKDYVWGSTLYDAFDIW	IGHV2-5	IGHD3-16	IGHJ3	10	15	32	40
5	0.02617801047120419	TGTGCGAGAGATCCAACGTTTCGCGCCGAATTTGACTACTGG	CARDPTFRAEFDYW	IGHV3-11	IGHD3-10	IGHJ4	12	14	19	30
4	0.020942408376963352	TGTGCGAGAGTGAGGGCAGAAGAAACTACGGTGACTACGTTTAGGGTATACTGGTTCGACCCCTGG	CARVRAEETTVTTFRVYWFDPW	IGHV4-59	IGHD4-17	IGHJ5	9	24	39	49
4	0.020942408376963352	TGTGCGAGGACCCCGTGGTACGGTGGTAACCCACACTACTTTGACTGGTGG	CARTPWYGGNPHYFDWW	IGHV3-21	IGHD4-23	IGHJ4	7	18	29	34
3	0.015706806282722512	TGTGCGAGAGATGGGATCTACAGTAACCCCTACTACTACTTTGACTACTGG	CARDGIYSNPYYYFDYW	IGHV4-31	IGHD4-11	IGHJ4	11	17	26	33
3	0.015706806282722512	TGTGCGAAGGGCCTTTACAGGTACAGTTACAAGGACGGTTTTGATATCTGG	CAKGLYRYSYKDGFDIW	IGHV3-30	IGHD1-1	IGHJ3	6	15	24	38
3	0.015706806282722512	TGTGCCACAGAGCAGCCCAACTGGCTTGACTCCTGG	CATEQPNWLDSW	IGHV3-15	IGHD2-15	IGHJ5	10	11	15	17
2	0.010471204188481676	TGTGCGAGAACGGGAGTAAAGGATGGTAGCAGGAGCTGGTACGTCCACAGGAGGCGCTACTGCTTTGACTCCTGG	CARTGVKDGSRSWYVHRRRYCFDSW	IGHV4-31	IGHD6-13	IGHJ4	8	26	43	57
2	0.010471204188481676	TGTACCACAGGGGTTATGGTGACTACGGTGGTAACCAACTCGGCCTCGACCTTTGACTACTGG	CTTGVMVTTVVTNSASTFDYW	IGHV3-15	IGHD4-23	IGHJ4	9	19	34	50
2	0.010471204188481676	TGTGCGAAAGATCCGGGTTATTGTAGTAGTACCAGCTGCTATTGGCGGTTCGACCCCTGG	CAKDPGYCSSTSCYWRFDPW	IGHV3-48	IGHD2-2	IGHJ5	12	18	41	46
2	0.010471204188481676	TGTGCGAAGGTTCTTCACAACTGGTCTCGCTACTACTACTACGGTATGGACGTCTGG	CAKVLHNWSRYYYYGMDVW	IGHV3-23	IGHD1-1	IGHJ6	14	16	23	29
2	0.010471204188481676	TGTGCGAGACATAATAGTGCCTTTTTTGGAGTGGTAAATTCTCTTGACTACTGG	CARHNSAFFGVVNSLDYW	IGHV5-10-1	IGHD3-3	IGHJ4	11	22	34	43
2	0.010471204188481676	TGTGCGAAAGATGGTCTGCTGGCTAGCAGTCGACCGTACTGGTTCGACCCCTGG	CAKDGLLASSRPYWFDPW	IGHV3-23	IGHD2-21	IGHJ5	11	23	30	37
2	0.010471204188481676	TGTGCGAGAGGGCTGTCGAATTTAGGAGGGACCTACGGTTTGGACGTCTGG	CARGLSNLGGTYGLDVW	IGHV1-8	IGHD4-17	IGHJ6	17	32	38	40
2	0.010471204188481676	TGTGCGAGAGATTACTATGATATTAGTGGTTATTACCAAGGGGACTACTGG	CARDYYDISGYYQGDYW	IGHV4-31	IGHD3-22	IGHJ4	11	12	35	42
2	0.010471204188481676	TGTGCGAAATTGGGTGGCCTGCTGCTCAGGGATTTCTACTTTCACTGCTGG	CAKLGGLLLRDFYFHCW	IGHV3-23	IGHD6-13	IGHJ4	8	18	25	35
2	0.010471204188481676	TGTGCGAGAGATGGGTACAACTATGGTCAAGATGCTTTTGATATCTGG	CARDGYNYGQDAFDIW	IGHV4-31	IGHD1-1	IGHJ3	11	13	21	26
2	0.010471204188481676	TGTGCGAAAGATTCGGATAGTGGGAGCTACTCGGGCTTTGACTACTGG	CAKDSDSGSYSGFDYW	IGHV3-23	IGHD1-26	IGHJ4	11	16	30	35
2	0.010471204188481676	TGTGCGGCCGATCGGTACAGTAACTATGGCGGTCTGGACGTCTGG	CAADRYSNYGGLDVW	IGHV1-58	IGHD4-11	IGHJ6	12	15	25	34
2	0.010471204188481676	TGTGCGAGACATCGGGGGGGCTTGGGGCGGCACTTTGACTACTGG	CARHRGGLGRHFDYW	IGHV4-39	IGHD3-16	IGHJ4	11	21	26	31
2	0.010471204188481676	TGTGCGAGAGATGGCACGGATCCTGGAATCTACCTCGATCTCTGG	CARDGTDPGIYLDLW	IGHV3-11	IGHD1-20	IGHJ2	11	22	27	30
2	0.010471204188481676	TGTGCGAAATCCGGCAGCAACTGGTACGGGTGGTTCGATTTCTGG	CAKSGSNWYGWFDFW	IGHV3-23	IGHD6-13	IGHJ2	8	13	27	33
2	0.010471204188481676	GGTGCCAGAGCTCTGCCACACCTCTCCTACGGTATGGACGTCTGG	GARALPHLSYGMDVW	IGHV4-30-2	IGHD4-17	IGHJ6	13	26	32	33
2	0.010471204188481676	TGTGCGAGAGATCGGGATAGCAGCGCATTTGACTACTGG	CARDRDSSAFDYW	IGHV3-30	IGHD6-25	IGHJ4	12	16	24	27
2	0.010471204188481676	TGTGCAAGAGGTTGGGTACGAGATGGTTTTGCTATCTGG	CARGWVRDGFAIW	IGHV3-13	IGHD6-13	IGHJ3	9	14	19	21
2	0.010471204188481676	TGTTTTACGGGGGGAAGTACGGGCTACTGG	CFTGGSTGYW	IGHV3-15	IGHD3-16	IGHJ4	2	9	14	23
2	0.010471204188481676	TGTGCCCAATATAGCTTCGGCGTCTGG	CAQYSFGVW	IGHV3-72	IGHD2-15	IGHJ6	4	6	11	20
1	0.005235602094240838	TGTGCGAAAGATGGAAATGAGTTTTGGTTCCTTTTGGAGTGGTTATTAAACCCCGCAACACACCGAGGGGTGGACGGTATGGACGTCTGG	CAKDGNEFWFLLEWLLNPATHRGVDGMDVW	IGHV3-23	IGHD3-3	IGHJ6	11	31	51	78
1	0.005235602094240838	TGTGCGAAAGATTTCTCGGGGGTTTACTATGATAGTAGTGGTTACCACCCAGACTACTACTACTACGGTATGGACGTCTGG	CAKDFSGVYYDSSGYHPDYYYYGMDVW	IGHV3-33	IGHD3-22	IGHJ6	17	23	43	52
1	0.005235602094240838	TGTGCGAGTCTATCTCCCCCTTACTCTGAATACAGCTATGGTTTGGAGCGTAGGTTCTACTACGGTATGGACGTCTGG	CASLSPPYSEYSYGLERRFYYGMDVW	IGHV4-55	IGHD5-18	IGHJ6	15	29	42	56
1	0.005235602094240838	TGTGCGAGAGTGGGGGCCGTAGGAGGGTTGGGGTATTGTAGTGGTGGTAGCTGCTACTCTGTTGCTTTTGATATCTGG	CARVGAVGGLGYCSGGSCYSVAFDIW	IGHV3-53	IGHD2-15	IGHJ3	9	33	58	62
1	0.005235602094240838	TGTGCCAGAGATCGGAAATTACTGGTTTCAACTATGATTAACTCCTATTACTATTCCTACGGTTTGGACGTCTGG	CARDRKLLVSTMINSYYYSYGLDVW	IGHV4-30-2	IGHD3-10	IGHJ6	12	45	53	64
1	0.005235602094240838	TGTGCGAGAGATCGAAGGAGGGCGGTAGGACTACGTTTGACCACTCACTACTACTACTACGGTATGGACGTCTGG	CARDRRRAVGLRLTTHYYYYGMDVW	IGHV4-31	IGHD3-16	IGHJ6	12	31	38	46
1	0.005235602094240838	TGTGCGAGAGATCACAGGGGCTACGATATTGTACTAATGGTGTATGCCACCGGGGGGGTCTACTTTGACTACTGG	CARDHRGYDIVLMVYATGGVYFDYW	IGHV3-66	IGHD2-8	IGHJ4	12	20	46	59
1	0.005235602094240838	TGTGCGAGAACGGGAGTAAAGGATGGTAGCAGGAGCTGGTACGTCCACAGGAGGCGCTACTGCTTTGACTCCTGG	CARTGVKDGSRSWYVHRRRYCFDSW	IGHV4-28	IGHD6-13	IGHJ4	9	26	43	57
1	0.005235602094240838	TGTGCGAGAGAGGGCATAGTAGTACCAGCTGCTATACGTGATTACTACTACTACTACGGTATGGACGTCTGG	CAREGIVVPAAIRDYYYYYGMDVW	IGHV4-28	IGHD2-2	IGHJ6	8	16	34	40
1	0.005235602094240838	TGTGCGAGAGAGGGCATAGTAGTACCAGCTGCTATACGTGATTACTACTACTACTACGGTATGGACGTCTGG	CAREGIVVPAAIRDYYYYYGMDVW	IGHV4-31	IGHD2-2	IGHJ6	10	16	34	40
1	0.005235602094240838	TGTACTAGAGATCCGCATAGCAGCAGCTGGTACCCCGACTCCGAATACTACTACTACGGTATGGACGTCTGG	CTRDPHSSSWYPDSEYYYYGMDVW	IGHV3-49	IGHD6-13	IGHJ6	12	16	32	45
1	0.005235602094240838	TGTGCGAGAGATCCTTATTCGTACGTATTACGATTTTTGGAGTGGTTATCCGGGGCCCTTGACTACTGG	CARDPYSYVLRFLEWLSGALDYW	IGHV4-31	IGHD3-3	IGHJ4	12	21	48	58
1	0.005235602094240838	TGTGCGAGAGATCCGGGAGTAGTACCAGCTGCTAAGGTTTACTACTACTACTACGGTATGGACGTCTGG	CARDPGVVPAAKVYYYYYGMDVW	IGHV3-53	IGHD2-2	IGHJ6	12	17	33	38
1	0.005235602094240838	TGTGCGAGAGTATCATTGGAAATTGTAGTAGTACCAGCTGTTAATAATCTCGGTATGGACGTCTGG	CARVSLEIVVVPAVNNLGMDVW	IGHV4-31	IGHD2-2	IGHJ6	9	10	39	54
1	0.005235602094240838	TGTGCGAAAGATAAATCGGGACGTATAGCAGCTCGACTCTACTACTACTACGGTATGGACGTCTGG	CAKDKSGRIAARLYYYYGMDVW	IGHV3-30	IGHD6-6	IGHJ6	11	22	34	38
1	0.005235602094240838	TGTGCGAGACTTTACCTTGATGTGGTGGTAGCTGCCCACGGGGATGGCTGGTTCGACCCCTGG	CARLYLDVVVAAHGDGWFDPW	IGHV5-10-1	IGHD2-15	IGHJ5	9	21	34	47
1	0.005235602094240838	TGTGCGAGAACGGATGCAGAAGTGGCCCTTCGGTTACTCTACTACTACGGTATGGACGTCTGG	CARTDAEVALRLLYYYGMDVW	IGHV4-28	IGHD5-12	IGHJ6	9	20	25	33
1	0.005235602094240838	TGTACTAGAGAGTGGGGTTATTACTATGATAGGTACTACTACTACTACGGTATGGACGTCTGG	CTREWGYYYDRYYYYYGMDVW	IGHV3-49	IGHD3-22	IGHJ6	10	18	31	33
1	0.005235602094240838	TGTGCGAGAGGTCTGAAGGGCAGTGGCTGGACCTACAACTACTACCCTATGGACGTCTGG	CARGLKGSGWTYNYYPMDVW	IGHV1-8	IGHD6-19	IGHJ6	10	19	29	32
1	0.005235602094240838	TGTGCGAGAGGGAGCCGATTTTTGGAGTGGTTATCTAGCGGTCGCTGGTTCGACCCCTGG	CARGSRFLEWLSSGRWFDPW	IGHV1-18	IGHD3-3	IGHJ5	9	15	33	44
1	0.005235602094240838	TGTGCGAGAGATCGGATACGGAGAGGCCAGTTGTTCTCATTTTACGGGATGGACGTCTGG	CARDRIRRGQLFSFYGMDVW	IGHV3-21	IGHD1-1	IGHJ6	12	26	33	48
1	0.005235602094240838	TGTGCGAGAGATGGAGACGCCTGGGGGACAATTACGACCCTTTACGGAATGGACGTCTGG	CARDGDAWGTITTLYGMDVW	IGHV4-31	IGHD5-24	IGHJ6	11	27	35	48
1	0.005235602094240838	TGTGCGAAAGCCGAGAACAGTGGCTGGTTCCTTTACTACTACTACGGTATGGACGTCTGG	CAKAENSGWFLYYYYGMDVW	IGHV3-30	IGHD6-19	IGHJ6	6	17	27	33
1	0.005235602094240838	TGTGCGCGACATGTCGGGCAAGAGCTTCGCTCCTCCTTCTACGGTATGGACGTCTGG	CARHVGQELRSSFYGMDVW	IGHV4-39	IGHD4-17	IGHJ6	14	38	44	45
1	0.005235602094240838	TGTGCGAGAGGCCCCCATAGAGGCAGCTCGGAGAAGTATGATGCTTTTGATATCTGG	CARGPHRGSSEKYDAFDIW	IGHV4-34	IGHD6-6	IGHJ3	12	22	29	37
1	0.005235602094240838	TGTGCGAGAGATCGTGATTACGATTTTTGGAGTGGTTATTACCGTGGCGACTACTGG	CARDRDYDFWSGYYRGDYW	IGHV4-31	IGHD3-3	IGHJ4	12	16	40	48
1	0.005235602094240838	TGTGCGAAAGATACTAGTTTGTATAGCAGTGGCTCGTACAACTGGTTCGACCCCTGG	CAKDTSLYSSGSYNWFDPW	IGHV3-23	IGHD6-19	IGHJ5	11	20	33	35
1	0.005235602094240838	TGTGCGAGGGGGGGATGTGGTGGTGACTGCTCTTACTACGGTATGGACGTCTGG	CARGGCGGDCSYYGMDVW	IGHV4-31	IGHD2-21	IGHJ6	7	15	30	42
1	0.005235602094240838	TGTGCGAGGGATATTGTAGTCGTACCAACTATTCGGGGCTGGCTCGACCCCTGG	CARDIVVVPTIRGWLDPW	IGHV3-21	IGHD2-2	IGHJ5	11	12	26	38
1	0.005235602094240838	TGTGCGAGACAGCGGTGGAACGACGTTCGGGACACTCATGCTTTTGATATCTGG	CARQRWNDVRDTHAFDIW	IGHV4-39	IGHD1-1	IGHJ3	10	15	25	37
1	0.005235602094240838	TGTGCGAGACAGCGGTGGAACGACGTTCGGGACACTGATGCTTTTGATATCTGG	CARQRWNDVRDTDAFDIW	IGHV4-39	IGHD1-1	IGHJ3	10	15	25	35
1	0.005235602094240838	TGTGCGAGAGATCTAAGAGCAGCAGCTGGTTATTACTACGGTATGGACGTCTGG	CARDLRAAAGYYYGMDVW	IGHV3-53	IGHD3-22	IGHJ6	13	26	39	42
1	0.005235602094240838	TGTGCGAGAGATGCCCCCGTGGTTGGGGTTCGGTCTCTTGCTTTTGATATCTGG	CARDAPVVGVRSLAFDIW	IGHV3-11	IGHD1-14	IGHJ3	11	17	23	38
1	0.005235602094240838	TGTGCGAGAGATGCCCCCGTGGTCGGGGTTCGGTCTCTTGCTTTTGATATCTGG	CARDAPVVGVRSLAFDIW	IGHV3-53	IGHD3-10	IGHJ3	11	26	32	38
1	0.005235602094240838	TGTGCGAGAGAAGAGCAGCTCGTCAACTACTACTACTACGGTATGGACGTCTGG	CAREEQLVNYYYYGMDVW	IGHV4-31	IGHD6-6	IGHJ6	10	13	23	25
1	0.005235602094240838	TGTGCGAAAGGGCGGCGACTTGTGGTGGTGACTGCTACCGCCTTTGACTACTGG	CAKGRRLVVVTATAFDYW	IGHV3-23	IGHD2-21	IGHJ4	9	19	36	41
1	0.005235602094240838	TGTGCAAGAGGTCGCAATTATGGTTCGGGGAGTCAAATCGTCTTTGACTACTGG	CARGRNYGSGSQIVFDYW	IGHV1-8	IGHD3-10	IGHJ4	10	18	32	41
1	0.005235602094240838	TGTGCAAGAGATCCGCATGGTTCGGGGAGTTATCACAACTGGTTCGATCCCTGG	CARDPHGSGSYHNWFDPW	IGHV3-13	IGHD3-10	IGHJ5	12	16	32	34
1	0.005235602094240838	TGTGCAAAAGATATCGCGGTGGTAACTTCCTACTACTACGGTATGGACGTCTGG	CAKDIAVVTSYYYGMDVW	IGHV3-9	IGHD4-23	IGHJ6	13	16	26	29
1	0.005235602094240838	TGTGGGAAGCTGAAGTTTTCCCATGATGGTAGTGGCTTCGGAATGGACGTCTGG	CGKLKFSHDGSGFGMDVW	IGHV1-18	IGHD3-22	IGHJ6	3	22	34	42
1	0.005235602094240838	TGTGCGGGGATGCTAAACAGTTATGGTAGTGGGTACTACTTTGACTACTGG	CAGMLNSYGSGYYFDYW	IGHV3-21	IGHD2-15	IGHJ4	5	21	31	32
1	0.005235602094240838	TGTGCGAGGGTTCAGACTAGATCGGGAACCTTAGAGACAGAAGACTACTGG	CARVQTRSGTLETEDYW	IGHV4-4	IGHD1-14	IGHJ4	7	24	29	42
1	0.005235602094240838	TGTGCGAGGACCCCGTGGTACGGTGGTAACCCACACTACTTTGACTGGTGG	CARTPWYGGNPHYFDWW	IGHV5-10-1	IGHD4-23	IGHJ4	7	18	29	34
1	0.005235602094240838	TGTGCGAGAGATCCCCCGACTTCGGTGGTAACTCCGTCATCAGGCTACTGG	CARDPPTSVVTPSSGYW	IGHV3-33	IGHD4-23	IGHJ4	12	17	35	44
1	0.005235602094240838	TGTGCGAGAGAGGTTGTACCGGCTGCCACTGTGGACGGGATGGACGTCTGG	CAREVVPAATVDGMDVW	IGHV4-55	IGHD1-1	IGHJ6	8	12	21	39
1	0.005235602094240838	TGTGCGAGAGAGGTTGTACCGGCTGCCACTGTGGACGGGATGGACGTCTGG	CAREVVPAATVDGMDVW	IGHV3-53	IGHD1-1	IGHJ6	10	12	21	39
1	0.005235602094240838	TGTGCGAAAGATCCGAACTTATTACGATTTTTGGAGTGGGCTGACTACTGG	CAKDPNLLRFLEWADYW	IGHV3-23	IGHD3-3	IGHJ4	12	19	38	41
1	0.005235602094240838	TGTGCGAAAGATCGAGGGAGTTATTATCATTTAGACGTTCTGGACGTCTGG	CAKDRGSYYHLDVLDVW	IGHV3-23	IGHD3-10	IGHJ6	12	15	26	40
1	0.005235602094240838	TGTGCGAAAGACCGACTACAGTATTCTAAATACTACGGTATGGACGTCTGG	CAKDRLQYSKYYGMDVW	IGHV4-31	IGHD4-11	IGHJ6	10	13	22	39
1	0.005235602094240838	TGTGCAAGACTAGGGGGGACGGTAGCAGCAGCTGGGGGTCTTGACTACTGG	CARLGGTVAAAGGLDYW	IGHV3-47	IGHD6-13	IGHJ4	8	22	34	40
1	0.005235602094240838	TGTGCGAGCCACATGACAATTCTTGGAACGCGGGGCTTTGACCACTGG	CASHMTILGTRGFDHW	IGHV4-4	IGHD1-1	IGHJ1	7	23	29	42
1	0.005235602094240838	TGTGCGAGAGTAGGGATTTGGAGTGGTTATTCATACTTTGACTACTGG	CARVGIWSGYSYFDYW	IGHV4-34	IGHD3-3	IGHJ4	9	16	30	33
1	0.005235602094240838	TGTGCGAGAGATCTTGGACAGCAGGACGACTTCCCGTTTGTCTACTGG	CARDLGQQDDFPFVYW	IGHV1-18	IGHD6-13	IGHJ4	13	18	23	36
1	0.005235602094240838	TGTGCGAATACTATGGTTCGGGGAGTGAGCGTTGCTTTTGATATCTGG	CANTMVRGVSVAFDIW	IGHV4-31	IGHD3-10	IGHJ3	6	8	25	32
1	0.005235602094240838	TGTGCGAAAGGTCGGGAAGCAGCTCGCCTTGCTCCCTTTGACTACTGG	CAKGREAARLAPFDYW	IGHV3-21	IGHD6-6	IGHJ4	6	17	25	35
1	0.005235602094240838	TGTGCGAAAGATCTCCGCGATGTCCACTACTACGCTATGGGCGTCTGG	CAKDLRDVHYYAMGVW	IGHV3-11	IGHD3-22	IGHJ3	14	23	31	43
1	0.005235602094240838	TGTGCGAAAGATCGGGGGTATAGCAGCAGCTGGTACCTTGACTACTGG	CAKDRGYSSSWYLDYW	IGHV3-23	IGHD6-13	IGHJ4	12	15	32	33
1	0.005235602094240838	TGTGCAAGGAGACCTTGCAGTGGTGGTTACTGCCGCTTTGACTGCTGG	CARRPCSGGYCRFDCW	IGHV6-1	IGHD2-21	IGHJ4	7	19	32	35
1	0.005235602094240838	TGTGCGGCCGATCGGTACAGTAACTATGGCGGTCTGGACGTCTGG	CAADRYSNYGGLDVW	IGHV3-23	IGHD4-11	IGHJ6	5	15	25	34
1	0.005235602094240838	TGTGCGAGAGGAGTTTCGGTGGAAGTTACTGCCTCTGACTACTGG	CARGVSVEVTASDYW	IGHV1-8	IGHD4-11	IGHJ4	10	23	30	35
1	0.005235602094240838	TGTGCGAGAGACGGGGACAGCTATGCCCCGGGAATTGACTACTGG	CARDGDSYAPGIDYW	IGHV3-21	IGHD5-18	IGHJ4	10	16	24	34
1	0.005235602094240838	TGTGCGAGAGACGGGGACAGCTATGCCCCGGGAATTGACTACTGG	CARDGDSYAPGIDYW	IGHV4-31	IGHD5-18	IGHJ4	10	16	24	34
1	0.005235602094240838	TGTGCGAGAGACACGATGACCCTTTTACACGCTATGGACGTCTGG	CARDTMTLLHAMDVW	IGHV3-30	IGHD2-8	IGHJ6	10	25	29	33
1	0.005235602094240838	TGTGCGAGAGAAGGGACGAGACGATCTTTACTGTTCGACCCCTGG	CAREGTRRSLLFDPW	IGHV4-31	IGHD6-6	IGHJ5	10	13	19	32
1	0.005235602094240838	TGTGCACGGATATCTGATCGGTTATTCCCCCTCTTTGACTACTGG	CARISDRLFPLFDYW	IGHV2-26	IGHD1-14	IGHJ4	11	18	24	32
1	0.005235602094240838	TGTGCGACAGGCCAATATGCCACCCGCCGGTACGACAACTGG	CATGQYATRRYDNW	IGHV3-11	IGHD2-21	IGHJ4	6	12	19	33
1	0.005235602094240838	TGTGCGAGGCAGGAAGCGGCTAGTCTGTGGATTGACTATTGG	CARQEAASLWIDYW	IGHV5-10-1	IGHD6-25	IGHJ4	7	14	21	31
1	0.005235602094240838	TGTGCGAGAGCGACGAGCAGCTCAGATTCCTGGGACGTCTGG	CARATSSSDSWDVW	IGHV3-11	IGHD6-6	IGHJ6	9	15	22	32
1	0.005235602094240838	TGTGCGAGAGGGACGCATTATACTTACGGTATCGACGTCTGG	CARGTHYTYGIDVW	IGHV1-8	IGHD3-3	IGHJ6	10	16	22	33
1	0.005235602094240838	TGTGCGAGAGAAATGTATGATAGTAGGATTCCTGACTACTGG	CAREMYDSRIPDYW	IGHV3-21	IGHD3-22	IGHJ4	10	15	25	32
1	0.005235602094240838	TGTGCGAAAGCTTTTACTCGAGCCGCACCCTTTGACTACTGG	CAKAFTRAAPFDYW	IGHV3-30	IGHD6-6	IGHJ4	6	14	21	29
1	0.005235602094240838	TGTGCGGGAGGGGCTACCGAAGAATACTATCAACACTGG	CAGGATEEYYQHW	IGHV3-11	IGHD2-15	IGHJ1	9	12	17	21
1	0.005235602094240838	TGTGCGAGAGTTGGAAACAACTGGAACTACCCCTATTGG	CARVGNNWNYPYW	IGHV5-10-1	IGHD1-7	IGHJ4	8	18	29	32
1	0.005235602094240838	TGTGCGAGAGATACCCCTAATGGACTGGCCCGTCTTTGG	CARDTPNGLARLW	IGHV3-33	IGHD2-8	IGHJ4	11	16	22	36
1	0.005235602094240838	TGTACCATATATAACAGTGGCTGGTCATTGGGCTACTGG	CTIYNSGWSLGYW	IGHV3-15	IGHD6-19	IGHJ4	6	9	24	32
1	0.005235602094240838	TGTACCACAGACAGCCGGTATACGGGGTCTGACTACTGG	CTTDSRYTGSDYW	IGHV3-15	IGHD1-20	IGHJ4	10	14	21	29
1	0.005235602094240838	TGTGCGAGGGTCGCCGAACTGGACGAACGCTACTGG	CARVAELDERYW	IGHV3-21	IGHD1-1	IGHJ4	7	16	22	29
1	0.005235602094240838	TGTGTGAGAGGCCTCTGGGCTACCCCCCTCTGG	CVRGLWATPLW	IGHV4-34	IGHD2-15	IGHJ4	15	18	23	29
1	0.005235602094240838	TGTGCGAGGACGGGGTACGGTATGGACGTCTGG	CARTGYGMDVW	IGHV3-11	IGHD4-17	IGHJ6	7	15	20	21
1	0.005235602094240838	TGTGCGAGAGATCCGAACTACGGCAAATACTGG	CARDPNYGKYW	IGHV3-53	IGHD1-7	IGHJ4	12	14	21	27
1	0.005235602094240838	TGTGCCCAATATAGCTTCGGCGTCTGG	CAQYSFGVW	IGHV3-72	IGHD2-15	IGHJ3	4	6	11	22
