# Supplementary material for: Biomarkers and Immune Repertoire Metrics Identified by Peripheral Blood Transcriptomic Sequencing Reveal the Pathogenesis of COVID-19
Source: Front Immunol. 2021 Aug 24;12:677025. doi: 10.3389/fimmu.2021.677025 (PMC8421539; doi:10.3389/fimmu.2021.677025)
Supplement: Supplementary file 1 [file DataSheet_1.zip › TCR_BCR/IGH/convert.SRR12007858.clonotypes.IGH.txt]

count	freq	cdr3nt	cdr3aa	v	d	j	VEnd	DStart	DEnd	JStart
10	0.05	TGTGCAAGACTAGGGGGGACGGTAGCAGCAGCTGGGGGTCTTGACTACTGG	CARLGGTVAAAGGLDYW	IGHV3-74	IGHD6-13	IGHJ4	8	22	34	40
7	0.035	TGTGCGACTGGTAGTCCTTTCGAGTTCTGGACTGGAGATAAAAATGGTTTTGATGTCTGG	CATGSPFEFWTGDKNGFDVW	IGHV3-21	IGHD1-7	IGHJ3	6	30	35	43
7	0.035	TGTGCGAGAGATATAAACAGCAGTGGCTGGTACGACGGTTTGGACGTCTGG	CARDINSSGWYDGLDVW	IGHV1-46	IGHD6-19	IGHJ6	11	18	33	40
6	0.03	TGTGCGAGGACCCCGTGGTACGGTGGTAACCCACACTACTTTGACTGGTGG	CARTPWYGGNPHYFDWW	IGHV3-21	IGHD4-23	IGHJ4	7	18	29	34
5	0.025	TGTGCGAGAGTGAGGGCAGAAGAAACTACGGTGACTACGTTTAGGGTATACTGGTTCGACCCCTGG	CARVRAEETTVTTFRVYWFDPW	IGHV4-59	IGHD4-17	IGHJ5	9	24	39	49
5	0.025	TGTGCGAGAGACTTGGCGGCAGCTGATGCTGGGAGACCATACTTTGACCACTGG	CARDLAAADAGRPYFDHW	IGHV1-46	IGHD6-13	IGHJ4	10	19	29	39
4	0.02	TGTACTAGACATTCATATTGTAGTGGTGCCAACTGCTATGCCAAAGACGGTTTTGACTACTGG	CTRHSYCSGANCYAKDGFDYW	IGHV3-73	IGHD2-2	IGHJ4	11	14	41	51
4	0.02	TGTGCAAGAGGGCCGGCAGTAGAAGGTATATCGGGAGCCAAGGGGTACTTCGATCTCTGG	CARGPAVEGISGAKGYFDLW	IGHV3-13	IGHD1-26	IGHJ2	9	24	37	43
4	0.02	TGTGCGAGACATAATAGTGCCTTTTTTGGAGTGGTAAATTCTCTTGACTACTGG	CARHNSAFFGVVNSLDYW	IGHV5-10-1	IGHD3-3	IGHJ4	11	22	34	43
4	0.02	TGTGCGAGAGATGCCCCCGTGGTTGGGGTTCGGTCTCTTGCTTTTGATATCTGG	CARDAPVVGVRSLAFDIW	IGHV3-11	IGHD1-14	IGHJ3	11	17	23	38
3	0.015	TGTGCAAGTTTGCATCTCCCCCTAACTTACGATCTTTTGACTGGTTATTACTCGACCAACTACGCTATGGACGTCTGG	CASLHLPLTYDLLTGYYSTNYAMDVW	IGHV3-74	IGHD3-9	IGHJ6	7	26	49	66
3	0.015	TGTGCACACAGGAAAGATTACGTTTGGGGGAGTACCCTCTATGATGCTTTTGATATCTGG	CAHRKDYVWGSTLYDAFDIW	IGHV2-5	IGHD3-16	IGHJ3	10	15	32	40
3	0.015	TGTGCGAAAGATGGTCTGCTGGCTAGCAGTCGACCGTACTGGTTCGACCCCTGG	CAKDGLLASSRPYWFDPW	IGHV3-23	IGHD2-21	IGHJ5	11	23	30	37
3	0.015	TGTGCGAGAGTCGGCATAGTTACCACAAAGTACTTCTTTGACCACTGG	CARVGIVTTKYFFDHW	IGHV4-31	IGHD4-23	IGHJ4	9	17	25	28
3	0.015	TGTGCCCAATATAGCTTCGGCGTCTGG	CAQYSFGVW	IGHV3-72	IGHD2-15	IGHJ6	4	6	11	20
2	0.01	TGTGCCAGAGATCGGAAATTAATGGTTTCAACTATGATTAACTCCTATTACTATTCCTACGGTTTGGACGTCTGG	CARDRKLMVSTMINSYYYSYGLDVW	IGHV4-30-2	IGHD3-10	IGHJ6	12	45	53	64
2	0.01	TGTGCGAAAGATCTGGAAGTTGCGATTTTTGGGAGTGGGCGGCGCCAGGGCTACAACTACGGCATGGACGTCTGG	CAKDLEVAIFGSGRRQGYNYGMDVW	IGHV3-23	IGHD3-3	IGHJ6	13	22	37	50
2	0.01	TGTGCGAGAGGTGTGTGGGGAAAGTTTGGGGGAGTTTTCGCCACCTACTACTATCAGGGTATGGACGTCTGG	CARGVWGKFGGVFATYYYQGMDVW	IGHV4-34	IGHD3-16	IGHJ6	10	23	39	60
2	0.01	TGTGCGACTGGTAGTCCTTTCGAGTTTTGGACTGGAGATAAAAATGGTTTTGATGTCTGG	CATGSPFEFWTGDKNGFDVW	IGHV3-21	IGHD3-3	IGHJ3	6	20	34	43
2	0.01	TGTGCAAAAGATGGGCGCGATTTTTGGAGTGGTTATTCAGGGTACTACTTTGACTACTGG	CAKDGRDFWSGYSGYYFDYW	IGHV3-43	IGHD3-3	IGHJ4	11	17	36	41
2	0.01	TGTGCGAGAGTTGAGCGTGTGGACCACCTTGATAGTAGTGGGCATCTGAAATATTGG	CARVERVDHLDSSGHLKYW	IGHV1-46	IGHD3-22	IGHJ4	9	29	40	54
2	0.01	TGTGCGAGAGATCCGCGCAGTGGCTGGTACTCAGACCGCTACGGTATGGACGTCTGG	CARDPRSGWYSDRYGMDVW	IGHV3-21	IGHD6-19	IGHJ6	12	16	29	45
2	0.01	TGTGTGAAAGATTCCCGGGAATATTTCGATTTTTGGAGTGGTCTTGACTACTGG	CVKDSREYFDFWSGLDYW	IGHV3-74	IGHD3-3	IGHJ4	3	21	41	43
2	0.01	TGTGCGAGACGCGGAAGTGGAAATAAGTCTCCCCCCTACTACGACTTCTGG	CARRGSGNKSPPYYDFW	IGHV4-39	IGHD3-16	IGHJ4	9	28	34	35
2	0.01	TGTGCGAAAGATCGAGGGAGTTATTATCATTTAGACGTTCTGGACGTCTGG	CAKDRGSYYHLDVLDVW	IGHV3-23	IGHD3-10	IGHJ3	12	15	26	46
2	0.01	TGTGCACGCTGGAGGTGTAGAGGTATCGTCTGCTTTGGACTTGACTACTGG	CARWRCRGIVCFGLDYW	IGHV2-5	IGHD3-16	IGHJ4	6	19	28	40
2	0.01	TGTGCAAGACTAGGGGGGACGGTAGCAGCAGCTGGGGGTCTTGACTACTGG	CARLGGTVAAAGGLDYW	IGHV3-47	IGHD6-13	IGHJ4	8	22	34	40
2	0.01	TGTGCAACTCAGCTGGATTCTTACTACTACTACGGTATGGACGTCTGG	CATQLDSYYYYGMDVW	IGHV3-9	IGHD2-2	IGHJ6	6	9	15	21
2	0.01	TGTGCGAGAGAAGGGACGAGACGATCTTTACTGTTCGACCCCTGG	CAREGTRRSLLFDPW	IGHV3-30	IGHD6-6	IGHJ5	10	13	19	32
2	0.01	TGTGCGAAATCCGGCAGCAACTGGTACGGGTGGTTCGATTTCTGG	CAKSGSNWYGWFDFW	IGHV3-23	IGHD6-13	IGHJ2	8	13	27	33
2	0.01	GGTGCCAGAGCTCTGCCACACCTCTCCTACGGTATGGACGTCTGG	GARALPHLSYGMDVW	IGHV4-30-2	IGHD4-17	IGHJ6	13	26	32	33
2	0.01	TGTGCGAGAGATCCAACGTTTCGCGCCGAATTTGACTACTGG	CARDPTFRAEFDYW	IGHV3-11	IGHD3-10	IGHJ4	12	14	19	30
2	0.01	TGTGTGGCAATGGGCTGGAATGACGACTTTGACCACTGG	CVAMGWNDDFDHW	IGHV3-66	IGHD1-1	IGHJ4	3	14	24	25
2	0.01	TGTGCGGGAGGGGCTACCGAAGAATACTATCAACACTGG	CAGGATEEYYQHW	IGHV3-53	IGHD2-15	IGHJ1	9	12	17	21
2	0.01	TGTGCGAGAGGTGATGAGGACAAGAACTTTGACTACTGG	CARGDEDKNFDYW	IGHV3-64	.	IGHJ4	9	-1	-1	25
2	0.01	TGTGCGAGAGAAGACTCCAATGCCTTTGATTTCTGG	CAREDSNAFDFW	IGHV3-11	IGHD3-3	IGHJ3	10	13	18	19
2	0.01	TGCGCGCGCGAACACTGGTGGCGATTCGACGCCTGG	CAREHWWRFDAW	IGHV3-21	IGHD2-15	IGHJ5	5	15	20	24
2	0.01	TGTTTTACGGGGGGAAGTACGGGCTACTGG	CFTGGSTGYW	IGHV3-15	IGHD3-16	IGHJ4	2	9	14	23
1	0.005	TGTGTGAAAGAGCAGGCAACCTTGGATACAGCTATGGTTCGGCTAAAGAAAGTGGTGGTAGCTGCTACCGGCGCTGACTACTGG	CVKEQATLDTAMVRLKKVVVAATGADYW	IGHV3-35	IGHD2-15	IGHJ4	6	50	67	74
1	0.005	TGTGCGAGAGATGGAGGGTCGGGGGGAGTAGTACCAGCTGCTACCGACGGGGTTTACTACTACTACTACGGTATGGACGTCTGG	CARDGGSGGVVPAATDGVYYYYYGMDVW	IGHV3-53	IGHD2-2	IGHJ6	11	26	42	53
1	0.005	TGTGCGAGAGGTAGTGATGTAAAAGGTTACTATGATAGTAGTGGTTATTACTACGTCGGTGGTATGGACGTCTGG	CARGSDVKGYYDSSGYYYVGGMDVW	IGHV1-8	IGHD3-22	IGHJ6	10	26	55	63
1	0.005	TGTGCGAGAGGCCGCCGGATGGAGGATTACGTTTGGGGGAGTTATCGCCACTCGTACTACTTTGACTACTGG	CARGRRMEDYVWGSYRHSYYFDYW	IGHV3-30	IGHD3-16	IGHJ4	9	24	46	53
1	0.005	TGTGCGAGAGTTGGCGCTCGTCCTTGGTTTTCGGGTCCCGGCGATTCGTACTACTTTGACTACTGG	CARVGARPWFSGPGDSYYFDYW	IGHV3-21	IGHD6-6	IGHJ4	9	15	22	47
1	0.005	TGTGCGAGAGAGCCCGCGGCATATATAGTGGCTACGATGGTTGAGTACTACGGTATGGACGTCTGG	CAREPAAYIVATMVEYYGMDVW	IGHV4-31	IGHD5-12	IGHJ6	10	22	37	54
1	0.005	TGTGCGAAAGATTTAGGATCTTGTATTAGTACGAGCTGCTTGGACTACTACGGTATGGACGTCTGG	CAKDLGSCISTSCLDYYGMDVW	IGHV3-23	IGHD2-2	IGHJ6	11	13	39	43
1	0.005	TGTGCGAAAGATGCAGGGCAGTATTACTATGATTCGGGGAGTTATTCTGAATACTTCCACCACTGG	CAKDAGQYYYDSGSYSEYFHHW	IGHV3-23	IGHD3-10	IGHJ1	11	20	45	46
1	0.005	TGTGCACGGATGGGCCTAGCAGCAGCTGGTACTGATTACTACTACTACTACGGTATGGACGTCTGG	CARMGLAAAGTDYYYYYGMDVW	IGHV2-26	IGHD6-13	IGHJ6	10	16	31	34
1	0.005	TGTGCAAGAGGCATTCGAGTGGTTATTCCCCCTGATTACTACTACTACTACGGTATGGACGTCTGG	CARGIRVVIPPDYYYYYGMDVW	IGHV6-1	IGHD3-3	IGHJ6	9	16	26	34
1	0.005	TGTGCGAGAGAATCGTTGTATAGAAGTTCGTGGGGCAACAGGTACCTCGGGCTGGACGTCTGG	CARESLYRSSWGNRYLGLDVW	IGHV4-59	IGHD6-6	IGHJ6	10	17	30	52
1	0.005	TGTGTGAAAGATCTCTCGTACTGTAGTAGTACCAACTGTTCTCAGTATTTTGAATACTGG	CVKDLSYCSSTNCSQYFEYW	IGHV3-30	IGHD2-2	IGHJ4	24	25	37	48
1	0.005	TGTGCGAGAGGGAGCCGATTTTTGGAGTGGTTATCTAGCGGTCGCTGGTTCGACCCCTGG	CARGSRFLEWLSSGRWFDPW	IGHV1-18	IGHD3-3	IGHJ5	9	15	33	44
1	0.005	TGTGCGAGAGGAAGGGATATTACGATTTTAGGAGTGGTCTACTGGTACTTCGCTCTCTGG	CARGRDITILGVVYWYFALW	IGHV1-8	IGHD3-3	IGHJ2	10	17	37	38
1	0.005	TGTGCGAGAGATGGCACGTATTACGATTTTTGGAGTGGTGCGAACTGGTTCGACCCCTGG	CARDGTYYDFWSGANWFDPW	IGHV4-31	IGHD3-3	IGHJ5	11	15	38	42
1	0.005	TGTGCGAGAGATGGAGACGCCTGGGGGACAATTACGACCCTTTACGGAATGGACGTCTGG	CARDGDAWGTITTLYGMDVW	IGHV3-7	IGHD5-24	IGHJ6	11	27	35	48
1	0.005	TGTGCGAAAGATCCGGGTTATTGTAGTAGTACCAGCTGCTATTGGCGGTTCGACCCCTGG	CAKDPGYCSSTSCYWRFDPW	IGHV3-30	IGHD2-2	IGHJ5	12	18	41	46
1	0.005	TGTGCGAAAGATCCGGGTTATTGTAGTAGTACCAGCTGCTATTGGCGGTTCGACCCCTGG	CAKDPGYCSSTSCYWRFDPW	IGHV3-33	IGHD2-2	IGHJ5	12	18	41	46
1	0.005	TGTGCAAAAGACCATTACGATTTTTGGAGTGGTCTCACCTTCTCCCCCCTTGACTACTGG	CAKDHYDFWSGLTFSPLDYW	IGHV3-43	IGHD3-3	IGHJ4	10	13	32	49
1	0.005	TGTGCGAGAGTGGGAGTGGTTATTACTTCGGGGGATAAGAATTGGTTCGACTCCTGG	CARVGVVITSGDKNWFDSW	IGHV3-21	IGHD3-22	IGHJ5	9	14	26	42
1	0.005	TGTGCGAGAGATTCGACAGCTTTTCGTTCTAGTGTCCGGAGCTGGTTTGATTACTGG	CARDSTAFRSSVRSWFDYW	IGHV3-20	IGHD2-15	IGHJ4	11	34	40	45
1	0.005	TGTGCGAGAGAAGGGGTTAAGGGCTACACTTACTACTACTACGGTATGGACGTCTGG	CAREGVKGYTYYYYGMDVW	IGHV4-31	IGHD5-24	IGHJ6	10	21	27	30
1	0.005	TGTGCACACAGGGATAGCAGCAGCTGGTCCAAACCCCTTGATGCTTTTGATATCTGG	CAHRDSSSWSKPLDAFDIW	IGHV2-5	IGHD6-13	IGHJ3	10	13	27	38
1	0.005	TGTGCACACAGACGGGGCGGATGGCTACGCCCGAGGTCGGACTACTTTCACTATTGG	CAHRRGGWLRPRSDYFHYW	IGHV2-5	IGHD5-24	IGHJ4	13	19	27	40
1	0.005	TGTGCACACAGACGGGGGGGATGGCTACGCCCGAGGTCGGACTACTTTCACTATTGG	CAHRRGGWLRPRSDYFHYW	IGHV2-5	IGHD5-24	IGHJ4	13	19	27	40
1	0.005	TGTAGTAGAGATTCGACGCCAAGCGACAGTTGGCACGGAACTGGCTTTGACTACTGG	CSRDSTPSDSWHGTGFDYW	IGHV1-67	IGHD1-20	IGHJ4	11	38	43	44
1	0.005	TGTGTGAAAGATTCCCGGGAATATTTCGATTTTTGGAGTGGTCTTGACTACTGG	CVKDSREYFDFWSGLDYW	IGHV3-9	IGHD3-3	IGHJ4	11	21	41	43
1	0.005	TGTGCGAGATGGTCCGGTGACTCCACGACGGTTGCGTACTCCTTTGATTCCTGG	CARWSGDSTTVAYSFDSW	IGHV5-10-1	IGHD4-17	IGHJ4	8	14	21	35
1	0.005	TGTGCGAGAGTGGTGGTAGCTGTTGATTCTTGGTACTACGGTATGGACGTCTGG	CARVVVAVDSWYYGMDVW	IGHV4-34	IGHD2-15	IGHJ6	9	10	21	42
1	0.005	TGTGCGAGAGCGGATTTCGATACAGCTATGGTCACCGGCCCTTTTGACTACTGG	CARADFDTAMVTGPFDYW	IGHV3-53	IGHD5-18	IGHJ4	9	18	31	42
1	0.005	TGTGCGAGAGGTTCGCCATATCGTACTGGTGGTACCTGCTACTATGACTTCTGG	CARGSPYRTGGTCYYDFW	IGHV1-8	IGHD2-15	IGHJ4	10	17	37	38
1	0.005	TGTGCGAGAGGCGACCCGAGTGGGAGCGGCGAAGGGGAAAACTTTGGCTACTGG	CARGDPSGSGEGENFGYW	IGHV3-23	IGHD1-26	IGHJ4	6	18	26	40
1	0.005	TGTGCGAGAAAGGATTACGATATTGTGACTGGTTATGGTTGGTTCGACCCCTGG	CARKDYDIVTGYGWFDPW	IGHV4-28	IGHD3-9	IGHJ5	10	13	35	39
1	0.005	TGTTCGAGAACCGAGTCTTATGGTGGGACCTATGATGCTTTTGATATCTGG	CSRTESYGGTYDAFDIW	IGHV4-39	IGHD1-26	IGHJ3	8	18	27	31
1	0.005	TGTGCGAGAGCGAGGCTGCCGTTCACTACAGCCTACGGTATGGACGTCTGG	CARARLPFTTAYGMDVW	IGHV1-46	IGHD2-15	IGHJ6	9	23	29	39
1	0.005	TGTGCGAGAGATCCCCCGACTTCGGTGGTAACTCCGTCATCAGGCTACTGG	CARDPPTSVVTPSSGYW	IGHV4-31	IGHD4-23	IGHJ4	12	17	35	44
1	0.005	TGTGCGAGAGAGGTTGTACCGGCTGCCACTGTGGACGGGATGGACGTCTGG	CAREVVPAATVDGMDVW	IGHV4-31	IGHD1-1	IGHJ6	10	12	21	39
1	0.005	TGTGCGAAAGTTCGAAACCTGTGGGACTACTACTACGGTATGGACGTCTGG	CAKVRNLWDYYYGMDVW	IGHV3-30	IGHD1-7	IGHJ6	6	8	12	25
1	0.005	TGTGCGAAAGGACTATCAAACAGTGGCTGGTACATATACTTCCAGCACTGG	CAKGLSNSGWYIYFQHW	IGHV3-23	IGHD6-19	IGHJ1	9	20	32	35
1	0.005	TGTGCGAAAGATCCCCTCCGGGATATAGTGGGAGCAGACTTTGACTACTGG	CAKDPLRDIVGADFDYW	IGHV3-23	IGHD1-26	IGHJ4	12	23	34	37
1	0.005	TGTGCGAAAGATCGAGGGAGTTATTATCATTTAGACGTTCTGGACGTCTGG	CAKDRGSYYHLDVLDVW	IGHV3-23	IGHD3-10	IGHJ6	12	15	26	40
1	0.005	TGTGCGAAAGACCGACTACAGTATTCTAAATACTACGGTATGGACGTCTGG	CAKDRLQYSKYYGMDVW	IGHV3-30	IGHD4-11	IGHJ6	10	13	22	39
1	0.005	TGCGCGAGAAAACAGAAGTTGCAACCTATCGGGGACTTCTTTGACTACTGG	CARKQKLQPIGDFFDYW	IGHV4-59	IGHD3-10	IGHJ4	8	28	33	34
1	0.005	TGTGTAAAAGGCAGGGGTAGCAGTGCCTGGTACTCCCTCGACTCCTGG	CVKGRGSSAWYSLDSW	IGHV3-9	IGHD6-19	IGHJ5	9	17	32	37
1	0.005	TGTGCGAGAGGCCGTTTAGTACCAGCTATCTATGGCTTTGACTACTGG	CARGRLVPAIYGFDYW	IGHV4-34	IGHD2-2	IGHJ4	12	16	26	35
1	0.005	TGTGCGAGAGGGTTCTACGGTGATCGGGAGCCGGACTTTGACTACTGG	CARGFYGDREPDFDYW	IGHV1-8	IGHD4-17	IGHJ4	10	14	22	34
1	0.005	TGTGCGAGAGATCCCGGGGGCCCCCTCCTGCACTACTTTGACTGCTGG	CARDPGGPLLHYFDCW	IGHV1-46	IGHD3-10	IGHJ4	12	14	18	31
1	0.005	TGTGCGAGAGATCGTGGGGCGCGGGGAGTTATCCCTTGGGGCTACTGG	CARDRGARGVIPWGYW	IGHV3-30	IGHD3-10	IGHJ4	12	21	31	41
1	0.005	TGTGCGAAGGGGCTGTCCGGGCTTATGTTCTGGCACTTCGATTTCTGG	CAKGLSGLMFWHFDFW	IGHV1-18	IGHD6-6	IGHJ2	6	14	19	29
1	0.005	TGTGCGAAAGCGTGGTTACGATATTTTGACTGGTTATTAGGGTACTGG	CAKAWLRYFDWLLGYW	IGHV3-23	IGHD3-9	IGHJ4	9	15	38	42
1	0.005	TGTGCGAAAGATCTCCGCGATGTCCACTACTACGCTATGGGCGTCTGG	CAKDLRDVHYYAMGVW	IGHV1-46	.	IGHJ6	14	-1	-1	25
1	0.005	TGTGCGAAAGATCGGGGGTATAGCAGCAGCTGGTACCTTGACTACTGG	CAKDRGYSSSWYLDYW	IGHV3-23	IGHD6-13	IGHJ4	12	15	32	33
1	0.005	TGTGCGAAAGATCGAGGGGTCGATATTGCTGCTAACGGGTACTACTGG	CAKDRGVDIAANGYYW	IGHV3-23	IGHD6-13	IGHJ4	12	26	33	40
1	0.005	TGTGCGAAAACGACTGGGGTGGGACCTACCCGGGCGGTTGACTCCTGG	CAKTTGVGPTRAVDSW	IGHV3-23	IGHD6-13	IGHJ4	8	26	33	37
1	0.005	TGTGCGACCGACTGCGCCGGTGATTCTCCCCCGGTTGACTACTGG	CATDCAGDSPPVDYW	IGHV3-23	IGHD3-16	IGHJ4	6	25	31	34
1	0.005	TGTGCGAGACATCGTTTCGGTGACTACGGAGGGGTCGACTACTGG	CARHRFGDYGGVDYW	IGHV4-39	IGHD4-17	IGHJ4	11	17	27	36
1	0.005	TGTGCGAGACATCGGGGGGGCTTGGGGCGGCACTTTGACTACTGG	CARHRGGLGRHFDYW	IGHV4-39	IGHD3-16	IGHJ4	11	21	26	31
1	0.005	TGTGCGAGAGGCCCAGCACCTGGTAGTCGGAGCTTAGACTACTGG	CARGPAPGSRSLDYW	IGHV1-8	IGHD6-13	IGHJ4	12	13	24	32
1	0.005	TGTGCGAGAGATCACCCCCCTCCTCATAGTGGCTTTGACTACTGG	CARDHPPPHSGFDYW	IGHV3-21	IGHD1-26	IGHJ4	12	25	31	32
1	0.005	TGTGCGAGAGACGGGGACAGCTATGCCCCGGGAATTGACTACTGG	CARDGDSYAPGIDYW	IGHV3-66	IGHD5-18	IGHJ4	10	16	24	34
1	0.005	TGTGCGAGAGAGTATAGCAGCAGGAGCTACGGTATGGACGTCTGG	CAREYSSRSYGMDVW	IGHV4-28	IGHD6-13	IGHJ6	8	11	22	33
1	0.005	TGTGCGAGAGAAGGGACGAGACGATCTTTACTGTTCGACCCCTGG	CAREGTRRSLLFDPW	IGHV3-53	IGHD6-6	IGHJ5	10	13	19	32
1	0.005	TGTGCGAGAGAAGGGACGAGACGATCTTTACTGTTCGACCCCTGG	CAREGTRRSLLFDPW	IGHV4-31	IGHD6-6	IGHJ5	10	13	19	32
1	0.005	TGTGCGAGAGAAGATAACAGTGGCTGGTCGTTCTTTGACTCCTGG	CAREDNSGWSFFDSW	IGHV3-11	IGHD6-19	IGHJ4	10	13	27	32
1	0.005	TGTGCGAAAGGCTACTACGATTTTTGGAGTGGTTCGGACGTCTGG	CAKGYYDFWSGSDVW	IGHV3-23	IGHD3-3	IGHJ6	9	15	33	35
1	0.005	TGTGCGAGGCAGGAAGCGGCTAGTCTGTGGATTGACTATTGG	CARQEAASLWIDYW	IGHV5-51	IGHD6-25	IGHJ4	7	14	21	31
1	0.005	TGTGCGAGACTTGTGAAGCAGTGGGGTCTCTTTGACTACTGG	CARLVKQWGLFDYW	IGHV5-51	IGHD6-19	IGHJ4	13	16	23	29
1	0.005	TGTGCGAGAGCCCGGATATGGAATTATGGTTTTGATATCTGG	CARARIWNYGFDIW	IGHV4-59	IGHD2-15	IGHJ3	9	13	18	25
1	0.005	TGTGCGAGAGAGTCCTCGATATATAGCAGCCCCGACTACTGG	CARESSIYSSPDYW	IGHV3-53	IGHD6-13	IGHJ4	10	21	29	33
1	0.005	TGTTCCACAGCCCTCCACCACACTGGTATGGACGTCTGG	CSTALHHTGMDVW	IGHV3-15	IGHD2-21	IGHJ6	9	14	21	27
1	0.005	TGTGCGAGAGATCGGGATAGCAGCGCATTTGACTACTGG	CARDRDSSAFDYW	IGHV3-21	IGHD6-25	IGHJ4	12	16	24	27
1	0.005	TGTGCGAGAGATCGGGATAGCAGCGCATTTGACTACTGG	CARDRDSSAFDYW	IGHV3-64	IGHD6-25	IGHJ4	12	16	24	27
1	0.005	TGTGCGAGAGATGGCGCGGGTTACGCGCTTGACTACTGG	CARDGAGYALDYW	IGHV4-31	IGHD5-18	IGHJ4	11	18	24	28
1	0.005	TGTGCAAGAGGTTGGGTACGAGATGGTTTTGCTATCTGG	CARGWVRDGFAIW	IGHV6-1	IGHD6-13	IGHJ3	9	14	19	21
1	0.005	TGTGCAAGAGATGCTTATGCCTGGGATTTTGACCACTGG	CARDAYAWDFDHW	IGHV1-45	IGHD2-2	IGHJ4	8	15	20	27
1	0.005	TGTGCCACAGAGCAGCCCAACTGGCTTGACTCCTGG	CATEQPNWLDSW	IGHV3-15	IGHD2-15	IGHJ5	10	11	15	17
1	0.005	TGTGCGAGTTTTTTGGCTCGATCGAGGTCGTACTGG	CASFLARSRSYW	IGHV4-4	IGHD3-3	IGHJ4	7	9	15	30
1	0.005	TGTGCGAGTCACCTGGGAGCGAGTTTTGACACCTGG	CASHLGASFDTW	IGHV4-39	IGHD1-26	IGHJ5	7	13	19	27
1	0.005	TGTGCGAGGGGACTATCGGCCTGGTTCGACCCCTGG	CARGLSAWFDPW	IGHV4-34	.	IGHJ5	17	-1	-1	20
1	0.005	TGTGCGAGAGAGTTTGGTCGCTACCTTGACTACTGG	CAREFGRYLDYW	IGHV3-30	IGHD3-16	IGHJ4	10	11	16	20
1	0.005	TGTGCACGGATCAATGGTGGCGGCTACGACTACTGG	CARINGGGYDYW	IGHV2-26	IGHD6-25	IGHJ4	10	19	26	27
1	0.005	TGTGCCCAATATAGCTTCGGCGTCTGG	CAQYSFGVW	IGHV3-72	IGHD2-15	IGHJ3	4	6	11	22
1	0.005	TGTGCGAGACGGTTCGACCCCTGG	CARRFDPW	IGHV4-39	.	IGHJ5	9	-1	-1	10
