# Supplementary material for: Biomarkers and Immune Repertoire Metrics Identified by Peripheral Blood Transcriptomic Sequencing Reveal the Pathogenesis of COVID-19
Source: Front Immunol. 2021 Aug 24;12:677025. doi: 10.3389/fimmu.2021.677025 (PMC8421539; doi:10.3389/fimmu.2021.677025)
Supplement: Supplementary file 1 [file DataSheet_1.zip › TCR_BCR/IGH/convert.SRR12007859.clonotypes.IGH.txt]

count	freq	cdr3nt	cdr3aa	v	d	j	VEnd	DStart	DEnd	JStart
39	0.1387900355871886	TGTGCGAGAATACCAGGATACAGCGCTGCCAATATGTTCTACTATTACGGTATGGACGTCTGG	CARIPGYSAANMFYYYGMDVW	IGHV3-21	IGHD5-18	IGHJ6	8	15	23	38
13	0.046263345195729534	TGTGCGAGAATACCAGGATACAGCGCTGCCAATATGTTCTACTATTACGGTATGGACGTCTGG	CARIPGYSAANMFYYYGMDVW	IGHV4-28	IGHD5-18	IGHJ6	9	15	23	38
7	0.02491103202846975	TGTGCGAGAGATTACGGTTGGAATGGTTATTCCTACTATTATTATGGTATGGACATCTGG	CARDYGWNGYSYYYYGMDIW	IGHV3-21	IGHD3-3	IGHJ6	11	17	30	48
4	0.014234875444839857	TGTGCCAGAGTCAAGTATAGTAGTGACCTCCTCGGTCATTACTTTGACTACTGG	CARVKYSSDLLGHYFDYW	IGHV4-30-2	IGHD3-22	IGHJ4	9	16	24	39
4	0.014234875444839857	TGTGCGAGAGTAAAAGGCGGTGGTAACACAAATGGGTACTTCGATCTTTGG	CARVKGGGNTNGYFDLW	IGHV3-11	IGHD4-23	IGHJ2	9	17	26	34
4	0.014234875444839857	TGTACGGGCTGGTATTCGTTTTCTAGGCAAAGTGACTACTGG	CTGWYSFSRQSDYW	IGHV3-15	IGHD6-19	IGHJ4	4	6	13	32
3	0.010676156583629894	TGTGCGAGAGAATACAGGAACGATTTTGGAGTGGCTAAGAAATTCGGTATGGACGTCTGG	CAREYRNDFGVAKKFGMDVW	IGHV3-53	IGHD3-3	IGHJ6	10	23	33	48
3	0.010676156583629894	TGTGCGAGAGATAATTGGGTTCAAGGAATTATTAGTGGCCATGCATTTGATATCTGG	CARDNWVQGIISGHAFDIW	IGHV4-31	IGHD3-10	IGHJ3	11	17	33	40
3	0.010676156583629894	TGTGTCAAAGGGGCGGTGGATAACACGATTTTTGGAGTGGCTCTGGACGTCTGG	CVKGAVDNTIFGVALDVW	IGHV3-9	IGHD3-3	IGHJ6	3	24	39	43
3	0.010676156583629894	TGTGCGAGAGGGCAGTGGGCGTCGGAGCCCTCCCCCTGGTACTTCGATCTCTGG	CARGQWASEPSPWYFDLW	IGHV1-18	IGHD6-19	IGHJ2	9	11	17	35
3	0.010676156583629894	TGTGCGAGAGATAACCCCAATCATAGCAGCTCTGAGGGAATTGACTACTGG	CARDNPNHSSSEGIDYW	IGHV3-11	IGHD2-2	IGHJ4	11	21	30	40
2	0.0071174377224199285	TGTGCGAGAGATCGGGGGGAATATTGTAATGATGGTAGCTGTTATTCGTGGTTTTCCGTGAGACAGAACTGGTTCGACCCCTGG	CARDRGEYCNDGSCYSWFSVRQNWFDPW	IGHV1-18	IGHD2-15	IGHJ5	12	20	40	66
2	0.0071174377224199285	TGTGTAAAAGATCGGGGGGGCTATTATTATGGTTCAGGGAGTCACTCCTATAATTACGGTATGGACGTCTGG	CVKDRGGYYYGSGSHSYNYGMDVW	IGHV3-9	IGHD3-10	IGHJ3	11	21	41	67
2	0.0071174377224199285	TGTGCCAGAGGATTAAATTACTATGATGCCTTCAATCGTCCAACTGCCTACGAGTACTACTTTGACTACTGG	CARGLNYYDAFNRPTAYEYYFDYW	IGHV4-30-2	IGHD3-22	IGHJ4	9	16	26	52
2	0.0071174377224199285	TGTGCGAGTAAAGATTGTGGTGGTGAAAGCTGCTACTACAATTTGGACGGCATGGACGTCTGG	CASKDCGGESCYYNLDGMDVW	IGHV3-64	IGHD2-15	IGHJ6	7	13	36	50
2	0.0071174377224199285	TGTGTAAAAGATATCCTTAGCAGCACCTGGCACTACTACTACTACGGTATGGACGTCTGG	CVKDILSSTWHYYYYGMDVW	IGHV3-9	IGHD6-13	IGHJ6	13	17	29	31
2	0.0071174377224199285	TGTGCGAGACGGAAGTACTTTGATATTAGTGGCTTTTTCCGTGAGGCTTTTGATATCTGG	CARRKYFDISGFFREAFDIW	IGHV4-39	IGHD3-22	IGHJ3	9	15	31	41
2	0.0071174377224199285	TGTGCGAGAGATTACGGTTGGAATGGTTATTCCTACTATTATTATGGTATGGACATCTGG	CARDYGWNGYSYYYYGMDIW	IGHV3-21	IGHD3-3	IGHJ3	11	17	30	54
2	0.0071174377224199285	TGTGCGAGAGATTACGGTTGGAATGGTTATTCCTACTATTATTATGGTATGGACATCTGG	CARDYGWNGYSYYYYGMDIW	IGHV4-31	IGHD3-3	IGHJ6	11	17	30	48
2	0.0071174377224199285	TGTGCGAGAGATCTTTCTCTGATAGCAGCAGCTGGTTATGGACCGGTTTTTGACTACTGG	CARDLSLIAAAGYGPVFDYW	IGHV4-31	IGHD6-13	IGHJ4	13	21	35	48
2	0.0071174377224199285	TGTGCGAGAGACCATAGCCCTTACGGTGACTATTATCACCATTATGGTATGGACGTCTGG	CARDHSPYGDYYHHYGMDVW	IGHV4-31	IGHD4-17	IGHJ6	10	21	31	48
2	0.0071174377224199285	TGTGCAAGGTCCCGTGGTGACTTCCACTTCCCCCGGGGGAATCGGCCTCTTGACTACTGG	CARSRGDFHFPRGNRPLDYW	IGHV1-24	IGHD2-21	IGHJ4	6	13	21	49
2	0.0071174377224199285	TGTGCAAGGTCCCGTGGTGACTTCCACTTCCCCCGGGGGAATCGGCCTCTTGACTACTGG	CARSRGDFHFPRGNRPLDYW	IGHV1-69D	IGHD2-21	IGHJ4	4	13	21	49
2	0.0071174377224199285	TGTGCGAGGAGTCATCGCAACTCTCGGAGGCCCGGGCCCACTACCCTTGACTACTGG	CARSHRNSRRPGPTTLDYW	IGHV1-58	IGHD1-26	IGHJ4	5	36	42	46
2	0.0071174377224199285	TGTGCGAGGAGTCATCGCAACTCTCGGAGGCCCGGGCCCACTACCCTTGACTACTGG	CARSHRNSRRPGPTTLDYW	IGHV3-20	IGHD1-26	IGHJ4	7	36	42	46
2	0.0071174377224199285	TGTGCGAGACGCAGAATTACTCGGGTTCAGGGAGTTACGGGATGGTTGGACCCCTGG	CARRRITRVQGVTGWLDPW	IGHV4-39	IGHD3-10	IGHJ5	9	15	36	42
2	0.0071174377224199285	TGTGCGAGAGATTACAGGAGCCGTGGTGTAGCAGCTCGTGACTGGTTCGACCCCTGG	CARDYRSRGVAARDWFDPW	IGHV4-31	IGHD6-6	IGHJ5	11	28	38	40
2	0.0071174377224199285	TGTGCGAGAGATCCCCGTATAGCAGCAGCTGGTGGATTTCCGTACTTCGATCTCTGG	CARDPRIAAAGGFPYFDLW	IGHV4-4	IGHD6-13	IGHJ2	12	16	32	41
2	0.0071174377224199285	TGTGCAAAGACCAATACCAGTTCATCCGTCAGAAATTCTTGGTACTTCGATCTCTGG	CAKTNTSSSVRNSWYFDLW	IGHV1-67	IGHD1-20	IGHJ2	3	16	21	39
2	0.0071174377224199285	TGTGCGGTCTCCCTTTACGCTGGTGATAGTGCCTACTGGTTCATCGATCTCTGG	CAVSLYAGDSAYWFIDLW	IGHV1-58	IGHD3-22	IGHJ2	6	23	29	32
2	0.0071174377224199285	TGTGCGAAAGACCTGAGTGGCAGCGCTATGGCAAAGTACTACTTTGACTACTGG	CAKDLSGSAMAKYYFDYW	IGHV3-11	IGHD5-18	IGHJ4	10	24	30	34
2	0.0071174377224199285	TGTGCGAGAGCCTCAAAGTATAGCAGCAGCTGGTACTGGTTCGACCCCTGG	CARASKYSSSWYWFDPW	IGHV4-34	IGHD6-13	IGHJ5	9	17	33	34
2	0.0071174377224199285	TGTGCCACAGACCTGCTGGGGGGCAGTGGCTCACAATTTGACTACTGG	CATDLLGGSGSQFDYW	IGHV3-15	IGHD6-19	IGHJ4	14	22	30	36
2	0.0071174377224199285	TGTGCGAAAGATCTTTACCGGCGGCGGTTGATTTTGACTGGTTTCGGG	CAKDLYRRRLILTGFG	IGHV3-30	IGHD3-9	IGHJ4	13	30	42	46
2	0.0071174377224199285	TGTGCGAGATATAAGGGACCAGCTGGTACCTTATTTGACTCCTGG	CARYKGPAGTLFDSW	IGHV3-21	IGHD2-2	IGHJ4	8	19	28	33
2	0.0071174377224199285	TGTGCGAGAGCAGAGTGGCAGCAAAAAAATGTTCCCGGCTACTGG	CARAEWQQKNVPGYW	IGHV3-23	IGHD2-15	IGHJ4	6	12	21	38
2	0.0071174377224199285	TGTGCGAGAGGTGATATTGGGGAGCCGGGGTACTTTGACTACTGG	CARGDIGEPGYFDYW	IGHV3-30	IGHD2-15	IGHJ4	9	12	18	30
2	0.0071174377224199285	TGTGCGAGAGAGGGTAGGGATGATGGTTTTGATATCTGG	CAREGRDDGFDIW	IGHV3-21	IGHD2-15	IGHJ3	10	12	16	19
2	0.0071174377224199285	TGTGCGAGCGGAGACTGGTACTTCGATGTCTGG	CASGDWYFDVW	IGHV4-4	IGHD2-15	IGHJ2	7	8	12	13
1	0.0035587188612099642	TGTGCGAGAGAGCTGCGTGGATATAGTGGCTACGACCACGGCCCCGGGGGCCGCTACTACTACTACGGTATGGACGTCTGG	CARELRGYSGYDHGPGGRYYYYGMDVW	IGHV3-30	IGHD5-12	IGHJ6	10	15	34	53
1	0.0035587188612099642	TGTGCGAGAGGCCGGGGTTCCATAGATAGCAGCAGCTGGTACGAGGTGGCTACGAATCCCTACTTTGACTACTGG	CARGRGSIDSSSWYEVATNPYFDYW	IGHV1-8	IGHD6-13	IGHJ4	12	25	42	59
1	0.0035587188612099642	TGTGTAAAAGATCGGGGGGGCTATTATTATGGTTCAGGGAGTCACTCCTATAATTACGGTATGGACGTCTGG	CVKDRGGYYYGSGSHSYNYGMDVW	IGHV3-9	IGHD3-10	IGHJ6	11	21	41	60
1	0.0035587188612099642	TGTGCGAGGGATCAATTACGATTTTTGGAGTGGCTCAAAGACCACTACTACTACTACGGTATGGACGTCTGG	CARDQLRFLEWLKDHYYYYGMDVW	IGHV3-7	IGHD3-3	IGHJ6	12	14	32	43
1	0.0035587188612099642	TGTGCGAGAGGGCGTGTTGTGGTGGTAGCTGCTCCTATAGCTAGTAACTCCGGAGGCTACTTTGACTACTGG	CARGRVVVVAAPIASNSGGYFDYW	IGHV1-8	IGHD2-15	IGHJ4	10	14	32	56
1	0.0035587188612099642	TGTGCGAGAGATCGGACTTGGGCCGAGGGAGTTCTACCAGCTGCTATGTCTCAACATGCTTTTGATTTCTGG	CARDRTWAEGVLPAAMSQHAFDFW	IGHV3-30	IGHD2-2	IGHJ3	12	34	47	55
1	0.0035587188612099642	TGTGCGAAAGAGACAGTACCAGCTACTGTAATGGGCTCCTTCTTTAACTACTACTACGGTATGGACGTCTGG	CAKETVPATVMGSFFNYYYGMDVW	IGHV3-48	IGHD2-2	IGHJ6	10	14	23	46
1	0.0035587188612099642	TGTGCGCAAACTTCCGGGAATTACTATGATAGTTATGGTTTTTACAGGGGGGGTTGGTTTGACTACTGG	CAQTSGNYYDSYGFYRGGWFDYW	IGHV3-23	IGHD3-22	IGHJ4	5	19	44	57
1	0.0035587188612099642	TGTGCGAGACTGTCCATCCACCATTTTGACTGGCACCACCGCTACTACTACTACGGTATGGACGTCTGG	CARLSIHHFDWHHRYYYYGMDVW	IGHV1-18	IGHD3-9	IGHJ6	8	22	32	41
1	0.0035587188612099642	TGTGCGAGAGATGGGGGGGGGTATTACGATTTTTGGAGTGGCCAAAAAAATTGGTTCGACCCCTGG	CARDGGGYYDFWSGQKNWFDPW	IGHV1-46	IGHD3-3	IGHJ5	11	20	40	51
1	0.0035587188612099642	TGTGCGAGAGAGGGGCCCGATTACATTTGGGGGAGTTATCGTTCAAATGATGCTTTTGATATCTGG	CAREGPDYIWGSYRSNDAFDIW	IGHV3-30	IGHD3-16	IGHJ3	10	18	42	46
1	0.0035587188612099642	TGTGCGAGAGAACGCCTTACTATGGTTCGGGGAGTTACCGAGTGGCTTTCCTACTTTGACTACTGG	CARERLTMVRGVTEWLSYFDYW	IGHV3-53	IGHD3-10	IGHJ4	10	16	36	50
1	0.0035587188612099642	TGTGCGAAAGTCGGCTCGGTTTCGTTTTGTCGTGGTTCAACCTGCCCTGTCCCCTTTGACTACTGG	CAKVGSVSFCRGSTCPVPFDYW	IGHV3-23	IGHD1-14	IGHJ4	9	30	37	53
1	0.0035587188612099642	TGTGCGAAAGGGGGTGAACCCCGATATTGTAGTGGTGGTAGCTGCGGCTGGTACTTCGATCTCTGG	CAKGGEPRYCSGGSCGWYFDLW	IGHV1-8	IGHD2-15	IGHJ2	10	22	44	47
1	0.0035587188612099642	TGTGCAAGAGTGCGCCTCGTAGAGATGGCTACCGCTAGACGAGAAAAGGATGCTTTTGATATCTGG	CARVRLVEMATARREKDAFDIW	IGHV3-13	IGHD5-24	IGHJ3	9	17	31	48
1	0.0035587188612099642	TGCGCGAAAGGGTCGTCGTATCGATATTATGATAGTAGTGGTTATTATGATGCTTTTGATATCTGG	CAKGSSYRYYDSSGYYDAFDIW	IGHV3-23	IGHD3-22	IGHJ3	9	27	45	46
1	0.0035587188612099642	TGTGCGATCATACCAGGATACAGCGCTGCCAATATGTTCTACTATTACGGTATGGACGTCTGG	CAIIPGYSAANMFYYYGMDVW	IGHV4-4	IGHD5-18	IGHJ6	6	15	23	38
1	0.0035587188612099642	TGTGCGAGAGGATATTGTAGTAGTACCAGCTGCCCAAGGTACTACTACGGTATGGACGTCTGG	CARGYCSSTSCPRYYYGMDVW	IGHV4-31	IGHD2-2	IGHJ6	9	10	32	39
1	0.0035587188612099642	TGTGCGAGAGATTCCCACCCCCGGACCTACTTCGGTGGAACCGGGCGCGCCTTTGACTGCTGG	CARDSHPRTYFGGTGRAFDCW	IGHV4-31	IGHD4-23	IGHJ4	11	28	37	50
1	0.0035587188612099642	TGTACCACAGGGGCCTTACACCATGTAGTGGTGGTAGCTGCTACTCGGACGTTGGGCGTCTGG	CTTGALHHVVVVAATRTLGVW	IGHV3-15	IGHD2-15	IGHJ6	9	23	45	52
1	0.0035587188612099642	TGTGCGTTGGGTGTCCGGTATATCACCTCGCGGGGCCACTCTTACCTTATGGACGTCTGG	CALGVRYITSRGHSYLMDVW	IGHV3-11	IGHD1-20	IGHJ6	5	14	21	48
1	0.0035587188612099642	TGTGCGGCAGGGGATTATGATTACGTTTGGGAGTCATTATTAGGAACGAGCGACTACTGG	CAAGDYDYVWESLLGTSDYW	IGHV1-58	IGHD3-16	IGHJ4	9	13	30	51
1	0.0035587188612099642	TGTGCGAGACGTATAGCAGCTCGTCCAACCGGCCGACGGAACTACTACTTTGACTACTGG	CARRIAARPTGRRNYYFDYW	IGHV4-39	IGHD6-6	IGHJ4	9	10	25	42
1	0.0035587188612099642	TGTGCGAGAGTAGGGGCGTATTACTATGATAGTAGTGGTCCGTACTACTTTGACTACTGG	CARVGAYYYDSSGPYYFDYW	IGHV3-53	IGHD3-22	IGHJ4	9	16	38	41
1	0.0035587188612099642	TGTGCGAGAGGGTTGAGGAGCAGCAGCTGGCGCCACGCCCTTTACTACTTTGACTACTGG	CARGLRSSSWRHALYYFDYW	IGHV1-8	IGHD6-13	IGHJ4	10	18	29	42
1	0.0035587188612099642	TGTGCGAGAGATCGTATAGCAGCAGCTGACGGCTACTACTACTACGGTATGGACGTCTGG	CARDRIAAADGYYYYGMDVW	IGHV4-31	IGHD6-13	IGHJ6	12	13	27	32
1	0.0035587188612099642	TGTGCGAGAGATGAGAGTATCTTGGTTAGGGGCGGTGGCTGGTACTACTTTGACTACTGG	CARDESILVRGGGWYYFDYW	IGHV1-18	IGHD6-19	IGHJ4	11	34	40	41
1	0.0035587188612099642	TGTGCGAAAGCCTCCCGTATTACTATGATAGTAGTGGTTAGTAACTACTTTGACTACTGG	CAKASRITMIVVVSNYFDYW	IGHV3-23	IGHD3-22	IGHJ4	9	15	39	43
1	0.0035587188612099642	TGTGCGAAAGATCGGGATGATTGTAATGGTTCCACCTGCAACTACGCTATGGACGTCTGG	CAKDRDDCNGSTCNYAMDVW	IGHV4-31	IGHD3-22	IGHJ6	12	16	30	48
1	0.0035587188612099642	TGTGCAAAACTTTGGGGTTCCCGCTACGGTGGTAAAGCGGGGTTCGCTTTTGATATCTGG	CAKLWGSRYGGKAGFAFDIW	IGHV3-9	IGHD4-23	IGHJ3	8	23	34	45
1	0.0035587188612099642	TGTGCGAGGGGATCTCGTTCAGGGAGTTATTACTACTACTACGGTATGGACGTCTGG	CARGSRSGSYYYYYGMDVW	IGHV1-8	IGHD3-10	IGHJ6	7	16	25	26
1	0.0035587188612099642	TGTGCGAGGGGAGCAGCAGCTGGTAGTTTTTACTACTACTACGGTATGGACGTCTGG	CARGAAAGSFYYYYGMDVW	IGHV1-2	IGHD6-13	IGHJ6	7	11	24	30
1	0.0035587188612099642	TGTGCGAGATCCGACGCCCCCTATAGTGGCTACGAAGGGAATGAATTTGACTACTGG	CARSDAPYSGYEGNEFDYW	IGHV5-10-1	IGHD5-12	IGHJ4	8	21	34	45
1	0.0035587188612099642	TGTGCGAGACGGTCATCAGCCGCCTATTACTACTACTACTACGGTATGGACGTCTGG	CARRSSAAYYYYYYGMDVW	IGHV4-39	IGHD6-25	IGHJ6	9	17	22	24
1	0.0035587188612099642	TGTGCGAGAGCCTCTCGCCGTTACGATTTTTGGAGTGGTGATGCTTTTGATATCTGG	CARASRRYDFWSGDAFDIW	IGHV3-21	IGHD3-3	IGHJ3	17	20	37	38
1	0.0035587188612099642	TGTGCGAGAGCGTTTTCCGCAGCTGTTACTGACTTCTACTACGGTATGGACGTCTGG	CARAFSAAVTDFYYGMDVW	IGHV3-30	IGHD2-2	IGHJ6	9	18	24	25
1	0.0035587188612099642	TGTGCGAGAGGTTGTAGTGGTGGTAGCTGCTACTTGGGGGGTGCTTTTGATATCTGG	CARGCSGGSCYLGGAFDIW	IGHV1-8	IGHD2-15	IGHJ3	10	11	33	41
1	0.0035587188612099642	TGTGCGAGAGATCCCCTCCCTAGCAGCAGCTGGTACCCGTACTACTTTGACTACTGG	CARDPLPSSSWYPYYFDYW	IGHV3-30	IGHD6-13	IGHJ4	12	20	35	38
1	0.0035587188612099642	TGTGCGAGAGACCCTCATCCACAATATAGCAGCAGCTGGTACTACTTTGACTACTGG	CARDPHPQYSSSWYYFDYW	IGHV3-21	IGHD6-13	IGHJ4	10	24	37	38
1	0.0035587188612099642	TGTGCGAGAGAATTTTGGAGTGGGCCGTACTACTACTACTACGGTATGGACGTCTGG	CAREFWSGPYYYYYGMDVW	IGHV3-21	IGHD3-3	IGHJ6	10	12	22	27
1	0.0035587188612099642	TGTGCGAGAGAACACGGTGGTAACTCCGGAAGCTGGTCTGGGGCTTTTGATATCTGG	CAREHGGNSGSWSGAFDIW	IGHV1-46	IGHD4-23	IGHJ3	10	13	29	42
1	0.0035587188612099642	TGTGCGAAAAGCCCTGTGGGAATATTGTGGTGGTGGATGGATCCTTTTGATATCTGG	CAKSPVGILWWWMDPFDIW	IGHV3-23	IGHD2-21	IGHJ3	8	21	34	39
1	0.0035587188612099642	TGTGCAAAGACCAATACCAGTTCATCCGTCAGAAATTCTTGGTACTTCGATCTCTGG	CAKTNTSSSVRNSWYFDLW	IGHV3-9	IGHD1-20	IGHJ2	7	16	21	39
1	0.0035587188612099642	TGTGCAAAAGATCTGAAGGAGCCGAAGTTGAGGGCCGGGGATGGTTTTGATATCTGG	CAKDLKEPKLRAGDGFDIW	IGHV3-9	IGHD1-1	IGHJ3	11	25	29	39
1	0.0035587188612099642	TGTGTGAAAGATGGAAGCCATGATTCGGGGACTTATTATAACGAGGGCCACTGG	CVKDGSHDSGTYYNEGHW	IGHV3-23	IGHD3-10	IGHJ4	11	19	42	49
1	0.0035587188612099642	TGTGCGAGCTCAACTGGGGATCCGTACTCCTACTACTACGGTATGGACGTCTGG	CASSTGDPYSYYYGMDVW	IGHV4-4	IGHD7-27	IGHJ6	7	11	22	24
1	0.0035587188612099642	TGTGCGAGATCAGTAAGTACAGCCCCCGACGAGGTCAACTACTTTGACTACTGG	CARSVSTAPDEVNYFDYW	IGHV3-64	IGHD4-11	IGHJ4	8	10	19	37
1	0.0035587188612099642	TGTGCGAGATACCCGGGCGATGCGCTAAGCCCAACCGATGCTTTTGATATCTGG	CARYPGDALSPTDAFDIW	IGHV4-34	IGHD6-13	IGHJ3	8	9	16	36
1	0.0035587188612099642	TGTGCGAGAGTTAGGATGGCTACGAGCGGCGTGCGATACTACTTTGACTACTGG	CARVRMATSGVRYYFDYW	IGHV3-21	IGHD5-12	IGHJ4	9	16	24	36
1	0.0035587188612099642	TGTGCGAGAGTATATTATTGTACTCGTGGCGTGTGCTATAGTCATGACTACTGG	CARVYYCTRGVCYSHDYW	IGHV3-23	IGHD2-8	IGHJ4	6	15	39	44
1	0.0035587188612099642	TGTGCGAGAGATCATGGGGGTAGTGGTTATTACACCGATGCTTTTGATATCTGG	CARDHGGSGYYTDAFDIW	IGHV4-31	IGHD3-22	IGHJ3	12	19	32	36
1	0.0035587188612099642	TGTGCGAATTGGCCTGCCACGGGAGCTACGGGAGCCCCCAGGGTGTGGTACTGG	CANWPATGATGAPRVWYW	IGHV3-30	IGHD1-26	IGHJ4	6	20	28	48
1	0.0035587188612099642	TGTGCAAAAGATAGCCAGTGGGCGATGTATAACTGGAACTACCCCGACTACTGG	CAKDSQWAMYNWNYPDYW	IGHV3-43	IGHD1-7	IGHJ4	12	26	41	45
1	0.0035587188612099642	TGCGCGAGAGATGGACATTACTCTGATAGTAGTTTCCACGCTTCTGATATCTGG	CARDGHYSDSSFHASDIW	IGHV3-21	IGHD3-22	IGHJ3	11	16	32	39
1	0.0035587188612099642	TGTGTGAAGTGGGGGGCCTTGCCAAGTGCCAATTACGCAATGGACGTCTGG	CVKWGALPSANYAMDVW	IGHV3-23	IGHD5-24	IGHJ6	7	29	36	39
1	0.0035587188612099642	TGTGCGCGAGATCCCACTTGGAGCAGCAGCTGGTACGGCGTCGACCACTGG	CARDPTWSSSWYGVDHW	IGHV3-33	IGHD6-13	IGHJ5	12	21	36	40
1	0.0035587188612099642	TGTGCGAGGACAAAATACGGTGACTACCCTGGTGAAGACTTTGACTACTGG	CARTKYGDYPGEDFDYW	IGHV1-18	IGHD4-17	IGHJ4	7	15	26	37
1	0.0035587188612099642	TGTGCGAGATCTAATACGAACCACTACTACTACTTCGGTATGGACGTCTGG	CARSNTNHYYYFGMDVW	IGHV3-11	IGHD3-10	IGHJ6	8	11	17	22
1	0.0035587188612099642	TGTGCGAGACTTAGCAGTGGCTGGAACAAAAAAGGACACTTTGACTACTGG	CARLSSGWNKKGHFDYW	IGHV1-2	IGHD6-19	IGHJ4	8	11	23	37
1	0.0035587188612099642	TGTGCGAGACACTCCTCCTATGATTTTTGGAGTGGTTCCTTTGACTACTGG	CARHSSYDFWSGSFDYW	IGHV7-81	IGHD3-3	IGHJ4	8	21	36	38
1	0.0035587188612099642	TGTGCGAGAGTAAAAGGCGGTGGTAACACAAATGGGTACTTCGATCTTTGG	CARVKGGGNTNGYFDLW	IGHV3-64	IGHD4-23	IGHJ2	9	17	26	34
1	0.0035587188612099642	TGTGCGAGAGGCCTTACGTTTGGGGGAGTTATCGCCCCTTTTGACTACTGG	CARGLTFGGVIAPFDYW	IGHV1-8	IGHD3-16	IGHJ4	13	14	33	39
1	0.0035587188612099642	TGTGCGAGAGGCGCCTACATTTGGGGGAGTTATCGCCCCTTTGACTACTGG	CARGAYIWGSYRPFDYW	IGHV1-8	IGHD3-16	IGHJ4	11	15	34	38
1	0.0035587188612099642	TGTGCGAGAGGACGAGGTGGGAGCTACTACAACTCCGGGCTTGACTACTGG	CARGRGGSYYNSGLDYW	IGHV1-8	IGHD1-26	IGHJ4	10	16	29	40
1	0.0035587188612099642	TGTGCGAGAGATCGTTTGATTCGAGGAGCAGCTGGTCCTATTGACTACTGG	CARDRLIRGAAGPIDYW	IGHV4-31	IGHD2-2	IGHJ4	12	26	39	40
1	0.0035587188612099642	TGTGCGAGAGATGCCCGACTACGTGGTGTCTACTACGGTATGGACGTCTGG	CARDARLRGVYYGMDVW	IGHV4-31	IGHD4-17	IGHJ6	11	16	23	29
1	0.0035587188612099642	TGTGCGAGAGACCACCATGGAATTGTGGTGGTGACTGCAATTCACTACTGG	CARDHHGIVVVTAIHYW	IGHV3-11	IGHD2-21	IGHJ4	10	21	42	43
1	0.0035587188612099642	TGTGCGAGAGAGATGAGGAACAGCAGGTGGTTAGCCTGGTTCGACCCCTGG	CAREMRNSRWLAWFDPW	IGHV3-21	IGHD6-13	IGHJ5	10	20	30	35
1	0.0035587188612099642	TGTGCGAGAGAAGCAGTGGCTGGACGGCCCAGTGATACTTTCGATGTTTGG	CAREAVAGRPSDTFDVW	IGHV3-66	IGHD6-19	IGHJ3	10	11	22	32
1	0.0035587188612099642	TGTGCGAGAGAAGCAGTGGCAGGACGGCCCAGTGATGCTTTTAATATCTGG	CAREAVAGRPSDAFNIW	IGHV3-53	IGHD6-19	IGHJ3	10	11	19	32
1	0.0035587188612099642	TGTGCGAGAGAAGGAGCTACTACGACATATTACTACGGTATGGACGTCTGG	CAREGATTTYYYGMDVW	IGHV3-64	IGHD1-26	IGHJ6	10	12	23	39
1	0.0035587188612099642	TGTGCGAGAAAACGGGATGACTTCGGTGACTTTGATGCATTTGATATCTGG	CARKRDDFGDFDAFDIW	IGHV4-28	IGHD4-17	IGHJ3	10	16	30	32
1	0.0035587188612099642	TGTGCGAAAGATGCAGGGGGATGGGTTCTGCTGGGATTCATTGACTCCTGG	CAKDAGGWVLLGFIDSW	IGHV3-23	IGHD3-16	IGHJ4	11	15	20	40
1	0.0035587188612099642	TGTGCAAGAGTCAAGGGGGTGGAGCAGTGGCTGGTACCGTTTGACTACTGG	CARVKGVEQWLVPFDYW	IGHV3-13	IGHD6-19	IGHJ4	9	22	36	39
1	0.0035587188612099642	TGTGCAAAAGCCCCAGCCACGACTACGGTGGTAACCTACTTTGACTACTGG	CAKAPATTTVVTYFDYW	IGHV3-9	IGHD4-23	IGHJ4	9	20	34	35
1	0.0035587188612099642	TGTACTAGGGACGGGTATAGGGGGAGCGAACCCGGCGACTTTGACTACTGG	CTRDGYRGSEPGDFDYW	IGHV3-49	IGHD1-26	IGHJ4	7	13	26	37
1	0.0035587188612099642	TGTGCCCTATACCCAGGATACAGCTATCTGTACGGTATGGACGTCTGG	CALYPGYSYLYGMDVW	IGHV5-10-1	IGHD5-18	IGHJ6	4	15	26	36
1	0.0035587188612099642	TGTGCGGGCGCCCCCAGTTGGTGGTCTTACTGCTACTTCGATCTCTGG	CAGAPSWWSYCYFDLW	IGHV1-58	IGHD7-27	IGHJ2	6	11	18	27
1	0.0035587188612099642	TGTGCGGGGTATCGGAGTGGTGGTGGATCTAATTGGTTCGACCCCTGG	CAGYRSGGGSNWFDPW	IGHV3-21	IGHD2-15	IGHJ5	5	15	23	33
1	0.0035587188612099642	TGTGCGATCTCAAGGGAGTATAGCAGCTCTAACTGGTTCGACCCCTGG	CAISREYSSSNWFDPW	IGHV1-69	IGHD6-6	IGHJ5	6	15	28	30
1	0.0035587188612099642	TGTGCGAGACATGCCCCACAACTGTGGTCGAGCTGGTTCGACCCCTGG	CARHAPQLWSSWFDPW	IGHV5-10-1	IGHD1-1	IGHJ5	12	17	23	32
1	0.0035587188612099642	TGTGCGAGAGTCGAACGTGGATATACTGGCTACGATGATGACTACTGG	CARVERGYTGYDDDYW	IGHV4-34	IGHD5-12	IGHJ4	9	14	35	38
1	0.0035587188612099642	TGTGCGAGAGGTGGGCCTTCGGGTAGATTAGACTGGTTCGACCCCTGG	CARGGPSGRLDWFDPW	IGHV1-8	IGHD3-10	IGHJ5	10	17	22	31
1	0.0035587188612099642	TGTGCGAGAGATCTGGGCCCCCATGCTACGGCCTCCTTTGACTACTGG	CARDLGPHATASFDYW	IGHV1-18	IGHD2-15	IGHJ4	13	23	28	35
1	0.0035587188612099642	TGTGCGAGAGATAATTGTGGTGGTGATTGCTTCCACTTTGACTACTGG	CARDNCGGDCFHFDYW	IGHV3-21	IGHD2-21	IGHJ4	11	13	30	34
1	0.0035587188612099642	TGTGCGAGAATAGCAGTGGCTGGTCCCTATGATGCTTTTGATATCTGG	CARIAVAGPYDAFDIW	IGHV4-28	IGHD6-19	IGHJ3	9	10	23	28
1	0.0035587188612099642	TGTGCGAAAGATCGGGTAACTGCTACCCCCTTCTACTTTGACTACTGG	CAKDRVTATPFYFDYW	IGHV3-30	IGHD2-15	IGHJ4	12	14	25	32
1	0.0035587188612099642	TGTGCAAGAGACCGCTCCTCTTTGCAGTGGCTGGCAGCGGACTTCTGG	CARDRSSLQWLAADFW	IGHV3-9	IGHD6-19	IGHJ4	10	23	33	39
1	0.0035587188612099642	TGTGCAAACGCTCGGGGGGGGGAGCCCAATGATGCTTTTGATATCTGG	CANARGGEPNDAFDIW	IGHV3-9	IGHD3-16	IGHJ3	7	17	23	28
1	0.0035587188612099642	TGTACCACAGCAAGCCTTTTTTGGAGTGGTTATTTACATGACTACTGG	CTTASLFWSGYLHDYW	IGHV3-15	IGHD3-3	IGHJ4	9	17	33	38
1	0.0035587188612099642	TGTGCCAGCTATATGTTGGGGTCCTACTCCGGTATGGACGTCTGG	CASYMLGSYSGMDVW	IGHV3-38	IGHD2-15	IGHJ6	13	23	31	33
1	0.0035587188612099642	TGTGCGAGATCTCCAGTGACTGGCTACTGGTACTTCGATTTCTGG	CARSPVTGYWYFDFW	IGHV1-2	IGHD2-21	IGHJ2	8	15	21	22
1	0.0035587188612099642	TGTGCGAGATGGCCGCGGCAACGGTTACGATATTTTGACTACTGG	CARWPRQRLRYFDYW	IGHV4-55	IGHD3-9	IGHJ4	9	24	32	33
1	0.0035587188612099642	TGTGCGAGACTTAGGACTACGGTGTTAACAAACCTTGACTACTGG	CARLRTTVLTNLDYW	IGHV5-51	IGHD4-23	IGHJ4	9	14	28	34
1	0.0035587188612099642	TGTGCGAGACATCCGGGAGGTCAGACAAAGGGGGTTGACTACTGG	CARHPGGQTKGVDYW	IGHV4-39	IGHD1-26	IGHJ4	11	14	18	34
1	0.0035587188612099642	TGTGCGAGAGGCCATCAAAGCGGTGACTACACGGTTGACTACTGG	CARGHQSGDYTVDYW	IGHV3-30	IGHD4-17	IGHJ4	9	20	29	34
1	0.0035587188612099642	TGTGCGAGAGATGGGGGTAATACCAGGGAATTCTTCCAGTACTGG	CARDGGNTREFFQYW	IGHV3-21	IGHD3-10	IGHJ1	11	16	22	27
1	0.0035587188612099642	TGTGCGAGAGATAGGATTGGATACTACTACGGTATGGACGTCTGG	CARDRIGYYYGMDVW	IGHV1-18	IGHD2-15	IGHJ6	11	12	16	21
1	0.0035587188612099642	TGTGCGAGAGAGGGGGAGTGGGAGCTTAAAAGCTTTGACTACTGG	CAREGEWELKSFDYW	IGHV3-33	IGHD1-26	IGHJ4	10	16	25	32
1	0.0035587188612099642	TGTGCGAGAGAGAGAGAGCCTCGGGCAGGTGCTTTTGATATCTGG	CAREREPRAGAFDIW	IGHV4-31	IGHD3-10	IGHJ3	10	20	24	29
1	0.0035587188612099642	TGTGCGAGAGAATGGGGGGGGACGGTGCATGCTTTTGATATCTGG	CAREWGGTVHAFDIW	IGHV4-31	IGHD3-16	IGHJ3	10	12	17	28
1	0.0035587188612099642	TGTGCGAAAGATCGCGGCGGGAGGGGCTGGTTCTTCGATGTCTGG	CAKDRGGRGWFFDVW	IGHV3-23	IGHD1-26	IGHJ2	12	18	22	26
1	0.0035587188612099642	TGTGCACACAGTGTGGTTAAGGAGTTGGGCTGGTTCGACCCCTGG	CAHSVVKELGWFDPW	IGHV2-5	IGHD3-22	IGHJ5	10	12	18	29
1	0.0035587188612099642	TGTGCAAGAGATCTGCGGGTATCAGAGGGCGGTATGGACGTCTGG	CARDLRVSEGGMDVW	IGHV3-13	IGHD6-13	IGHJ6	13	15	21	33
1	0.0035587188612099642	TGTGCAAGAGACTACCTTGCGGATTACTGGTACTTCGATCTCTGG	CARDYLADYWYFDLW	IGHV3-47	IGHD2-15	IGHJ2	10	11	15	24
1	0.0035587188612099642	TGTGCAAAAGATATGTGGGGTCAAGTCACTTTGATTCATCACTGG	CAKDMWGQVTLIHHW	IGHV3-9	IGHD2-21	IGHJ4	13	23	28	40
1	0.0035587188612099642	TGTGTGAGAGAGGATGGTCGATACAGCTATGGTGACTACTGG	CVREDGRYSYGDYW	IGHV3-21	IGHD5-18	IGHJ4	10	19	31	32
1	0.0035587188612099642	TGTGCGGACGTTCTGGGTGACGGGCCTTTCTTCGGTCTCTGG	CADVLGDGPFFGLW	IGHV3-23	IGHD2-21	IGHJ2	5	15	20	29
1	0.0035587188612099642	TGTGCGAGCCCCGTAGGTGTTCCCAGTGCTTTTGATATCTGG	CASPVGVPSAFDIW	IGHV1-2	IGHD4-17	IGHJ3	7	10	15	26
1	0.0035587188612099642	TGTGCGAGGTACCACGGGACGGATGGTGCTTTTGATATCTGG	CARYHGTDGAFDIW	IGHV4-59	IGHD2-15	IGHJ3	7	9	14	22
1	0.0035587188612099642	TGTGCGAGACCGACACTTATGGGCGAAATATTTGACTGCTGG	CARPTLMGEIFDCW	IGHV3-21	IGHD3-10	IGHJ4	8	17	21	30
1	0.0035587188612099642	TGTGCGAGAGTCCAACAACTGGTAAACTACCTTGAGTACTGG	CARVQQLVNYLEYW	IGHV3-11	IGHD1-1	IGHJ4	9	14	21	25
1	0.0035587188612099642	TGTGCGAGAGCGGATAGCAGCTCGGCCGGGGGTGACTACTGG	CARADSSSAGGDYW	IGHV1-18	IGHD6-6	IGHJ4	9	13	28	32
1	0.0035587188612099642	TGTGCGAGAGGTATAGCAGTGGCTGGTAGATTTGACTACTGG	CARGIAVAGRFDYW	IGHV4-34	IGHD6-19	IGHJ4	10	11	27	30
1	0.0035587188612099642	TGTGCGAGAGATTACAATTTTTATAGTGGAAATGACTACTGG	CARDYNFYSGNDYW	IGHV1-18	IGHD1-26	IGHJ4	11	21	28	32
1	0.0035587188612099642	TGTGCGAGAGATCCTCAGGTGGAGTGGTTATTTGACTACTGG	CARDPQVEWLFDYW	IGHV3-21	IGHD3-3	IGHJ4	12	19	29	30
1	0.0035587188612099642	TGTGCGAGAGATCGGGGGGTTCGGGGAGTTATAGGCTACTGG	CARDRGVRGVIGYW	IGHV1-2	IGHD3-10	IGHJ4	12	17	31	35
1	0.0035587188612099642	TGTGCGAGAGAATCCGAGTGGGAGCTACCATTTGACTACTGG	CARESEWELPFDYW	IGHV4-31	IGHD1-26	IGHJ4	10	16	27	30
1	0.0035587188612099642	TGTGCAAAAGGTCCCTTATACCGGGCCCACTTCCAGCACTGG	CAKGPLYRAHFQHW	IGHV3-9	IGHD1-20	IGHJ1	9	15	23	28
1	0.0035587188612099642	TGTGCGAGTAGCCACTGGAAGTGGTCGCTTGACTACTGG	CASSHWKWSLDYW	IGHV3-53	IGHD5-12	IGHJ4	7	8	15	28
1	0.0035587188612099642	TGTGCGAGGGCTAACGGTGACTACGTCTTGGACTACTGG	CARANGDYVLDYW	IGHV4-31	IGHD4-17	IGHJ4	7	13	25	26
1	0.0035587188612099642	TGTGCGAGACTGGGCAGCAGTGGCTGGTTCCACTACTGG	CARLGSSGWFHYW	IGHV4-39	IGHD6-19	IGHJ4	9	15	27	31
1	0.0035587188612099642	TGTGCGAGAGGCCTCTATAGCAGTGGTCTGGCGGGTTGG	CARGLYSSGLAGW	IGHV1-8	IGHD6-19	IGHJ4	15	16	25	36
1	0.0035587188612099642	TGTGCGAGAGATCGTGAGGTTCAGGGATTCGACCCCTGG	CARDREVQGFDPW	IGHV3-21	IGHD3-10	IGHJ5	12	17	26	27
1	0.0035587188612099642	TGTGCGAAAGTTGTAAGGGTCGGTGACTACGACTACTGG	CAKVVRVGDYDYW	IGHV3-23	IGHD4-17	IGHJ4	9	20	29	30
1	0.0035587188612099642	TGTGCGAAAGATGAATCGGGCTCCTCCCTTGACTACTGG	CAKDESGSSLDYW	IGHV3-30	IGHD1-26	IGHJ4	11	19	23	28
1	0.0035587188612099642	TGTGCGAGGAACAGTGGCTACGAGCTTGACTACTGG	CARNSGYELDYW	IGHV1-2	IGHD5-12	IGHJ4	7	12	22	25
1	0.0035587188612099642	TGTGCGAGAGCCCCGGCCTACGGTATGGACGTCTGG	CARAPAYGMDVW	IGHV3-21	IGHD4-17	IGHJ6	9	17	23	24
1	0.0035587188612099642	TGTGCGAGAGACTACAATAACTATTTTGACTACTGG	CARDYNNYFDYW	IGHV5-10-1	IGHD2-15	IGHJ4	8	10	18	19
1	0.0035587188612099642	TGTGCGAGAGAGGCCTACGGCGACTTTGACTACTGG	CAREAYGDFDYW	IGHV3-21	IGHD4-17	IGHJ4	10	14	19	22
1	0.0035587188612099642	TGTACTAGAATAGCAGCAGCTGGTACTCTTTACTGG	CTRIAAAGTLYW	IGHV3-49	IGHD6-13	IGHJ4	8	9	25	30
1	0.0035587188612099642	TGTACCGCACATATTACTATGGTTCAGGGACATTGG	CTAHITMVQGHW	IGHV3-15	IGHD3-10	IGHJ4	5	11	29	33
1	0.0035587188612099642	TGTGCGATAAATACCCATGGTGGCGACCGCTGG	CAINTHGGDRW	IGHV3-11	IGHD2-15	IGHJ5	6	17	22	23
1	0.0035587188612099642	TGTGCGAAAGATTTTTTACTATGGGCCTACTGG	CAKDFLLWAYW	IGHV3-23	IGHD3-10	IGHJ4	15	16	23	26
1	0.0035587188612099642	TGTGCGAGGAGGGTACCTGGCGACTACTGG	CARRVPGDYW	IGHV1-8	IGHD1-1	IGHJ4	7	12	16	21
1	0.0035587188612099642	TGTGCGAAAGGGACAGTAGCCACGAGTTGG	CAKGTVATSW	IGHV3-23	IGHD5-12	IGHJ4	9	15	22	27
1	0.0035587188612099642	TGTGCGAGAAAACCCCCTGACTACTGG	CARKPPDYW	IGHV3-21	IGHD3-16	IGHJ4	8	12	16	17
1	0.0035587188612099642	TGTGCACGGATAGAAAGGGGCTACTGG	CARIERGYW	IGHV2-70	.	IGHJ4	11	-1	-1	20
1	0.0035587188612099642	TGTGCGAGAGAGCACTGGGGCTGG	CAREHWGW	IGHV3-53	IGHD7-27	IGHJ4	10	13	19	20
