# Supplementary material for: Biomarkers and Immune Repertoire Metrics Identified by Peripheral Blood Transcriptomic Sequencing Reveal the Pathogenesis of COVID-19
Source: Front Immunol. 2021 Aug 24;12:677025. doi: 10.3389/fimmu.2021.677025 (PMC8421539; doi:10.3389/fimmu.2021.677025)
Supplement: Supplementary file 1 [file DataSheet_1.zip › TCR_BCR/IGH/convert.SRR12007860.clonotypes.IGH.txt]

count	freq	cdr3nt	cdr3aa	v	d	j	VEnd	DStart	DEnd	JStart
33	0.13636363636363635	TGTGCGAGAATACCAGGATACAGCGCTGCCAATATGTTCTACTATTACGGTATGGACGTCTGG	CARIPGYSAANMFYYYGMDVW	IGHV3-21	IGHD5-18	IGHJ6	8	15	23	38
6	0.024793388429752067	TGTGCGAGTAAAGATTGTGGTGGTGAAAGCTGCTACTACAATTTGGACGGCATGGACGTCTGG	CASKDCGGESCYYNLDGMDVW	IGHV1-46	IGHD2-15	IGHJ6	7	13	36	50
4	0.01652892561983471	TGTGCGAGACGGAAGTACTTTGATATTAGTGGCTTTTTCCGTGAGGCTTTTGATATCTGG	CARRKYFDISGFFREAFDIW	IGHV5-10-1	IGHD3-22	IGHJ3	9	15	31	41
4	0.01652892561983471	TGTGCGAGAGAATACAGGAACGATTTTGGAGTGGCTAAGAAATTCGGTATGGACGTCTGG	CAREYRNDFGVAKKFGMDVW	IGHV3-53	IGHD3-3	IGHJ6	10	23	33	48
4	0.01652892561983471	TGTGCGAGAGATCCCCGTATAGCAGCAGCTGGTGGATTTCCGTACTTCGATCTCTGG	CARDPRIAAAGGFPYFDLW	IGHV4-31	IGHD6-13	IGHJ2	12	16	32	41
3	0.012396694214876033	TGTGCGAAAGTTGACTCTTATGGTCCGGGAAATTACTACTACCCTACAGTCGCTTTTGACTCCTGG	CAKVDSYGPGNYYYPTVAFDSW	IGHV3-23	IGHD2-2	IGHJ4	9	33	41	54
3	0.012396694214876033	TGTGCGAAAGTCGGCTCGGTTTCGTTTTGTCGTGGTTCAACCTGCCCTGTCCCCTTTGACTACTGG	CAKVGSVSFCRGSTCPVPFDYW	IGHV3-23	IGHD1-14	IGHJ4	9	30	37	53
3	0.012396694214876033	TGTGCGAGAATACCAGGATACAGCGCTGCCAATATGTTCTACTATTACGGTATGGACGTCTGG	CARIPGYSAANMFYYYGMDVW	IGHV4-28	IGHD5-18	IGHJ6	9	15	23	38
3	0.012396694214876033	TGTGCGAGACGGAAGTACTTTGATATTAGTGGCTTTTTCCGTGAGGCTTTTGATATCTGG	CARRKYFDISGFFREAFDIW	IGHV4-39	IGHD3-22	IGHJ3	9	15	31	41
3	0.012396694214876033	TGTGCGAGAGATAATTGGGTTCAAGGAATTATTAGTGGCCATGCATTTGATATCTGG	CARDNWVQGIISGHAFDIW	IGHV4-31	IGHD3-10	IGHJ3	11	17	33	40
3	0.012396694214876033	TGTGCTAGAGGGGATGACTACGGTGACTACGTTGCAGGGGGCTTTGACTACTGG	CARGDDYGDYVAGGFDYW	IGHV3-72	IGHD4-17	IGHJ4	9	13	31	41
3	0.012396694214876033	TGTGCGAGAGTAAAAGGCGGTGGTAACACAAATGGGTACTTCGATCTTTGG	CARVKGGGNTNGYFDLW	IGHV3-11	IGHD4-23	IGHJ2	9	17	26	34
2	0.008264462809917356	TGTGCGAGAGTGGGGAGGAGATGGCTACAATTAGAACTACTTTCCCCGGGCCACTGGTACTTCGATCTCTGG	CARVGRRWLQLELLSPGHWYFDLW	IGHV1-46	IGHD5-24	IGHJ2	9	17	32	52
2	0.008264462809917356	TGTGCGAGAGAATGGGTTGGCGATTTTTGGAGTGGTTATGAGTTGGAGTCTTGGTTCGACCCCTGG	CAREWVGDFWSGYELESWFDPW	IGHV3-30	IGHD3-3	IGHJ5	10	20	38	51
2	0.008264462809917356	TGTGCGAGAGATTACGGTTGGAATGGTTATTCCTACTATTATTATGGTATGGACATCTGG	CARDYGWNGYSYYYYGMDIW	IGHV3-21	IGHD3-3	IGHJ6	11	17	30	48
2	0.008264462809917356	TGTGCGAGAGATTACGGTTGGAATGGTTATTCCTACTATTATTATGGTATGGACATCTGG	CARDYGWNGYSYYYYGMDIW	IGHV4-31	IGHD3-3	IGHJ6	11	17	30	48
2	0.008264462809917356	TGTGCGAAAGGGGGTATTACGATTTTTGGAGTGGCCACGGGTTACTTTGACTACTGG	CAKGGITIFGVATGYFDYW	IGHV4-34	IGHD3-3	IGHJ4	10	13	33	42
2	0.008264462809917356	TGTGTCAAAGGGGCGGTGGATAACACGATTTTTGGAGTGGCTCTGGACGTCTGG	CVKGAVDNTIFGVALDVW	IGHV3-9	IGHD3-3	IGHJ6	3	24	39	43
2	0.008264462809917356	TGTGCGGTCTCCCTTTACGCTGGTGATAGTGCCTACTGGTTCATCGATCTCTGG	CAVSLYAGDSAYWFIDLW	IGHV1-58	IGHD3-22	IGHJ2	6	23	29	32
2	0.008264462809917356	TGTGCACGGACGGACGAATCTACGTCAATGGGCTACTGGTACTTCGATCTCTGG	CARTDESTSMGYWYFDLW	IGHV2-70	IGHD5-24	IGHJ2	9	18	24	31
2	0.008264462809917356	TGTGCGAGGGTGGACAGCGTCAGTTGGTACATCCCGTACGTTGAATACTGG	CARVDSVSWYIPYVEYW	IGHV4-59	IGHD2-2	IGHJ4	7	20	29	36
2	0.008264462809917356	TGTGCGAGGAATTTCGATTTTTGGAGTGGTTATCATTGGTTCGACCCCTGG	CARNFDFWSGYHWFDPW	IGHV3-23	IGHD3-3	IGHJ5	6	10	32	36
2	0.008264462809917356	TGTGCGAGAGATCGTACGGTGGTAACTCCTTTTGAAGTTTTTGATATTTGG	CARDRTVVTPFEVFDIW	IGHV1-46	IGHD4-23	IGHJ3	12	14	28	38
2	0.008264462809917356	TGTGCGACCGATACACCTGGGTTCTCTTTTAGTATGGACGTCTGG	CATDTPGFSFSMDVW	IGHV1-2	IGHD2-8	IGHJ6	6	10	16	33
2	0.008264462809917356	TGTGCGAGATATAAGGGACCAGCTGGTACCTTATTTGACTCCTGG	CARYKGPAGTLFDSW	IGHV3-21	IGHD2-2	IGHJ4	8	19	28	33
2	0.008264462809917356	TGTGCAAGAGACGGAGTGGGAGCCGAGTATGCTTTTGATATCTGG	CARDGVGAEYAFDIW	IGHV3-74	IGHD1-26	IGHJ3	10	14	22	28
2	0.008264462809917356	TGTGCGAGAGCGTATAGTAGTGGTTATTACTCTGGCTACTGG	CARAYSSGYYSGYW	IGHV3-48	IGHD3-22	IGHJ4	9	13	26	27
2	0.008264462809917356	TGTACGGGCTGGTATTCGTTTTCTAGGCAAAGTGACTACTGG	CTGWYSFSRQSDYW	IGHV3-15	IGHD6-19	IGHJ4	4	6	13	32
2	0.008264462809917356	TGTACCGCACATATTACTATGGTTCAGGGACATTGG	CTAHITMVQGHW	IGHV3-15	IGHD3-10	IGHJ4	5	11	29	33
2	0.008264462809917356	TGTGCGAGATCCCACAATACGTTCGACCCCTGG	CARSHNTFDPW	IGHV1-46	IGHD2-21	IGHJ5	8	11	18	20
2	0.008264462809917356	TGTGCGAGAGGGTATAGCAGTGGCTGGTACTGG	CARGYSSGWYW	IGHV3-21	IGHD6-19	IGHJ4	9	10	26	27
1	0.004132231404958678	TGTGCGAGAGATCATCTCCCCAGAGAGGGATATTGTAGTGGTGGTAGCTGCTACGGATCTGATGATGCTTTTGATATCTGG	CARDHLPREGYCSGGSCYGSDDAFDIW	IGHV3-53	IGHD2-15	IGHJ3	12	27	53	61
1	0.004132231404958678	TGTGCGAGAGCGAAAAACCCCGGATTAGGGTGTGGTGGTGACTGCTATCGGGCCCACCGTTTTGACTACTGG	CARAKNPGLGCGGDCYRAHRFDYW	IGHV3-7	IGHD2-21	IGHJ4	9	30	47	60
1	0.004132231404958678	TGTGCGAGAGATCAGGATTACTATGATAGTAGTGGTTATTACTACGTATCCCCCAACTGGTTCGACCCCTGG	CARDQDYYDSSGYYYVSPNWFDPW	IGHV3-33	IGHD3-22	IGHJ5	12	16	47	53
1	0.004132231404958678	TGTGCGAGAGATAGAGCGCAGTATTACGATTTTTGGAGTGGTTCGGGATCCATTTACGGTATGGACGTCTGG	CARDRAQYYDFWSGSGSIYGMDVW	IGHV1-46	IGHD3-3	IGHJ6	11	20	42	60
1	0.004132231404958678	TGTGCGAGAGACCCTATCCCTACGTATAGTGGCTACAACAATGGGGGTCCCGCTGTCGGTATGGACGTCTGG	CARDPIPTYSGYNNGGPAVGMDVW	IGHV4-31	IGHD5-24	IGHJ6	10	15	37	60
1	0.004132231404958678	TGTGCGAGAGACCCCTTCTACGGTGGTAACGGTTTTTTCTCTGTCTACTACTACTACGGTATGGACGTCTGG	CARDPFYGGNGFFSVYYYYGMDVW	IGHV4-31	IGHD4-23	IGHJ6	10	17	29	44
1	0.004132231404958678	TGTGCGAGAGAGGGTGCCGACAAAGTTATGATTACATTTGGGGGAGTTATCGCTACCTTCTTTGACTACTGG	CAREGADKVMITFGGVIATFFDYW	IGHV3-7	IGHD3-16	IGHJ4	10	25	51	59
1	0.004132231404958678	TGTGCGAAAGAGACAGTACCAGCTACTGTAATGGGCTCCTTCTTTAACTACTACTACGGTATGGACGTCTGG	CAKETVPATVMGSFFNYYYGMDVW	IGHV3-48	IGHD2-2	IGHJ6	10	14	23	46
1	0.004132231404958678	TGTGCCCTAATAGGATATTGTAGTGGTGGTAGCTGCTACTTCCGATACTACTACGGTATGGACGTCTGG	CALIGYCSGGSCYFRYYYGMDVW	IGHV5-10-1	IGHD2-15	IGHJ6	4	10	39	45
1	0.004132231404958678	TGTGCGAGAGCTGGCGTCCGGGGGGGAGTAGTGGTGGTAGCTGCCTCGAGCTGGTACTTCGATCTCTGG	CARAGVRGGVVVVAASSWYFDLW	IGHV3-53	IGHD2-15	IGHJ2	9	27	43	50
1	0.004132231404958678	TGTGCGAGAGCCTTTGCCTATGATTACATTTGGGGGAGTTATCGTCAATATGACTGGTTCGACCCCTGG	CARAFAYDYIWGSYRQYDWFDPW	IGHV4-34	IGHD3-16	IGHJ5	9	18	44	52
1	0.004132231404958678	TGTGCGAGAGATTCTACAGCCGCGAAAAGGCGGCAAGGGCGGCACCCCGCTGGGTGGTTCGACCCCTGG	CARDSTAAKRRQGRHPAGWFDPW	IGHV3-33	IGHD4-11	IGHJ5	11	13	18	54
1	0.004132231404958678	TGTGCGAGATGGGGATATTTTGACTGGTTATTAACTTTCTACTACTACTACGGTATGGACGTCTGG	CARWGYFDWLLTFYYYYGMDVW	IGHV1-46	IGHD3-9	IGHJ6	8	13	32	38
1	0.004132231404958678	TGTGCGAGGGGGAGGGGCTACATTTCTCTGGATCAGGGAGTTATCTACTGGTTCGGCCCCTGG	CARGRGYISLDQGVIYWFGPW	IGHV4-31	IGHD3-10	IGHJ5	7	21	43	46
1	0.004132231404958678	TGTGCGAGAGTGTTATATTACTATGATAGTAGTGGTTATCCACAGGGTGCTTTTGATATCTGG	CARVLYYYDSSGYPQGAFDIW	IGHV4-34	IGHD3-22	IGHJ3	9	15	38	47
1	0.004132231404958678	TGTGCGAGAGGTTTAGGTATTCAGTGGCTGGTAGGGGTTCTACAGGGTCTCTTTGACTACTGG	CARGLGIQWLVGVLQGLFDYW	IGHV4-34	IGHD6-19	IGHJ4	10	21	32	50
1	0.004132231404958678	TGTGCGAGGGCCTCATTTGAAGAGGGGTGGCTGCTCCAGTCTCCCTACTTTGACTACTGG	CARASFEEGWLLQSPYFDYW	IGHV1-8	IGHD6-19	IGHJ4	13	26	32	44
1	0.004132231404958678	TGTGCGAGAGCCAAGTATTACTATGATAGTAGTGGTTACTGGAACTGGTTCGACCCCTGG	CARAKYYYDSSGYWNWFDPW	IGHV3-53	IGHD3-22	IGHJ5	9	14	37	42
1	0.004132231404958678	TGTGCGAGAGCGATCCCGGGTATAGCAGCAGCTGCATCCTGGGATGCTTTTGATATCTGG	CARAIPGIAAAASWDAFDIW	IGHV4-34	IGHD6-13	IGHJ3	9	14	33	42
1	0.004132231404958678	TGTGCGAGAGGTCGTTATTCCCCTGACAGTAGCGGTTACCTTGATGCTTTTGATATCTGG	CARGRYSPDSSGYLDAFDIW	IGHV1-8	IGHD3-22	IGHJ3	10	23	37	41
1	0.004132231404958678	TGTGCGAGAGGCCGACGATATGCTCCTACGGTGACCCGACGTATGGTATTTGACTACTGG	CARGRRYAPTVTRRMVFDYW	IGHV4-34	IGHD4-17	IGHJ4	12	25	34	48
1	0.004132231404958678	TGTGCGAGAGATGAGAGTATCTTGGTTAGGGGCGGTGGCTGGTACTACTTTGACTACTGG	CARDESILVRGGGWYYFDYW	IGHV1-18	IGHD6-19	IGHJ4	11	34	40	41
1	0.004132231404958678	TGTGCGAGAGACCATAGCCCTTACGGTGACTATTATCACCATTATGGTATGGACGTCTGG	CARDHSPYGDYYHHYGMDVW	IGHV1-18	IGHD4-17	IGHJ6	10	21	31	48
1	0.004132231404958678	TGTGCGAGGAGTCATCGCAACTCTCGGAGGCCCGGGCCCACTACCCTTGACTACTGG	CARSHRNSRRPGPTTLDYW	IGHV1-69	IGHD1-26	IGHJ4	7	36	42	46
1	0.004132231404958678	TGTGCGAGACCTGGGCGGTTCGGGGAGTGGGACTACTACTACGGTATGGACGTCTGG	CARPGRFGEWDYYYGMDVW	IGHV4-39	IGHD3-10	IGHJ6	9	16	27	31
1	0.004132231404958678	TGTGCGAGAGCCTTCGTAGGGGGCAGTGGCTGGAACAACAACTGGTTCGACCCCTGG	CARAFVGGSGWNNNWFDPW	IGHV3-21	IGHD6-19	IGHJ5	9	22	32	37
1	0.004132231404958678	TGTGCGAGAGCCAGTGAAAATAGTGGCTACGATTACGAGAACTGGTTCGACCCCTGG	CARASENSGYDYENWFDPW	IGHV4-34	IGHD5-12	IGHJ5	9	19	36	39
1	0.004132231404958678	TGTGCGAGAGGCGACGAATATTGTAGTGGTGGTAGCTGCGACTGGTTCGACCCCTGG	CARGDEYCSGGSCDWFDPW	IGHV1-8	IGHD2-15	IGHJ5	11	17	38	40
1	0.004132231404958678	TGTGCGAGAGATTCGGGTTACGTTTGGGGGAGCCCTTACTGGTACTTCGATCTCTGG	CARDSGYVWGSPYWYFDLW	IGHV3-33	IGHD3-16	IGHJ2	11	17	31	36
1	0.004132231404958678	TGTGCGAGAGATTACAGGAGCCGTGGTGTAGCAGCTCGTGACTGGTTCGACCCCTGG	CARDYRSRGVAARDWFDPW	IGHV4-31	IGHD6-6	IGHJ5	11	28	38	40
1	0.004132231404958678	TGTGCGAGAGATCGGGGCGGGTATAGCAGCTCGCCCGATTGGAGTATGGACGTCTGG	CARDRGGYSSSPDWSMDVW	IGHV4-31	IGHD6-6	IGHJ6	12	20	36	45
1	0.004132231404958678	TGTGCGAGAGAACACGGTGGTAACTCCGGAAGCTGGTCTGGGGCTTTTGATATCTGG	CAREHGGNSGSWSGAFDIW	IGHV1-46	IGHD4-23	IGHJ3	10	13	29	42
1	0.004132231404958678	TGTGCGAAAGGGATAGTTTCTCCTACGATGACCCACGTGGGGCTTGTGGACGTCTGG	CAKGIVSPTMTHVGLVDVW	IGHV3-30	IGHD1-14	IGHJ6	6	32	39	46
1	0.004132231404958678	TGTGCGAAAGATTTGTCTCAAGTAATAAGTCTCGGTCGTGGCTACTTTGACGACTGG	CAKDLSQVISLGRGYFDDW	IGHV3-23	IGHD1-1	IGHJ4	26	34	38	41
1	0.004132231404958678	TGTGCGAAAGATCGGGCCCGCTACGAGGCCTACTACTACTACGGTATGGACGTCTGG	CAKDRARYEAYYYYGMDVW	IGHV3-48	IGHD5-12	IGHJ6	12	19	25	29
1	0.004132231404958678	TGTGCGAAAAATAGGCGATATTGTACTAGTACCAGCTGCCATACTTTTGACTACTGG	CAKNRRYCTSTSCHTFDYW	IGHV3-30	IGHD2-2	IGHJ4	6	16	38	45
1	0.004132231404958678	TGTGCAACAGGGGTCATCGTAGCAGTGGCCGGTAAGGGGGGTTGGTTCGACCCCTGG	CATGVIVAVAGKGGWFDPW	IGHV1-24	IGHD6-19	IGHJ5	9	19	33	42
1	0.004132231404958678	TGTGCAAAGACCAATACCAGTTCATCCGTCAGAAATTCTTGGTACTTCGATCTCTGG	CAKTNTSSSVRNSWYFDLW	IGHV1-67	IGHD1-20	IGHJ2	3	16	21	39
1	0.004132231404958678	TGTGCCAGAGATTACTATGATAGTAGTGGTTATTACGGGGGTATTGACTACTGG	CARDYYDSSGYYGGIDYW	IGHV4-30-2	IGHD3-22	IGHJ4	11	12	35	43
1	0.004132231404958678	TGTGCGAGAGTCCCCAGACTAACCAACTTACCTAATGACTACTTTGACTACTGG	CARVPRLTNLPNDYFDYW	IGHV4-34	IGHD7-27	IGHJ4	9	10	16	37
1	0.004132231404958678	TGTGCGAGAGTCAGTTATAACAGTGGCTGGTTCCTAGGCTGGTTCGACCCCTGG	CARVSYNSGWFLGWFDPW	IGHV4-31	IGHD6-19	IGHJ5	9	15	30	38
1	0.004132231404958678	TGTGCGAGAGGCGCCCCGTTTTACTCTGCTTCGGGGGGTGGTGAGGACTACTGG	CARGAPFYSASGGGEDYW	IGHV1-8	IGHD3-10	IGHJ4	11	16	35	45
1	0.004132231404958678	TGTGCGAGAGGGCAGTGGGCGTCGGAGCCCTCCCCCTGGTACTTCGATCTCTGG	CARGQWASEPSPWYFDLW	IGHV1-8	IGHD6-19	IGHJ2	10	11	17	35
1	0.004132231404958678	TGTGCGAGAGGGGATTTCGGTTTTCCCATACTTTTGCCGGACTTTGACTACTGG	CARGDFGFPILLPDFDYW	IGHV1-8	IGHD2-2	IGHJ4	10	34	39	40
1	0.004132231404958678	TGTGCGAGAAGTCACATAGGACAGTGGCTGGTATCTGGCTACTTTGACTACTGG	CARSHIGQWLVSGYFDYW	IGHV3-30	IGHD6-19	IGHJ4	8	21	32	38
1	0.004132231404958678	TGTGCGAATTGGCCTGCCACGGGAGCTACGGGAGCCCCCAGGGTGTGGTACTGG	CANWPATGATGAPRVWYW	IGHV3-30	IGHD1-26	IGHJ4	6	20	28	48
1	0.004132231404958678	TGTGCGAAAGGGGACTACGGTGGTAACCCCAGGTGTTTCGGCCATGACTACTGG	CAKGDYGGNPRCFGHDYW	IGHV3-23	IGHD4-23	IGHJ4	9	12	26	44
1	0.004132231404958678	TGTGCGCGAGATCCCACTTGGAGCAGCAGCTGGTACGGCGTCGACCACTGG	CARDPTWSSSWYGVDHW	IGHV3-21	IGHD6-13	IGHJ5	12	21	36	40
1	0.004132231404958678	TGTGCGAGAGCTACCCACGGTGACTACACCTACCACGGTATGGACGTCTGG	CARATHGDYTYHGMDVW	IGHV3-53	IGHD4-17	IGHJ6	9	16	26	39
1	0.004132231404958678	TGTGCGAGAGGTGTTGGGGTAGCTGCTACTCAATACGGTATGGACGTCTGG	CARGVGVAATQYGMDVW	IGHV1-8	IGHD2-15	IGHJ6	10	17	30	39
1	0.004132231404958678	TGTGCGAGAGATCTTCCCGGTAGTAGTGGTAACTACGGTATGGACGTCTGG	CARDLPGSSGNYGMDVW	IGHV1-46	IGHD3-22	IGHJ6	13	20	29	39
1	0.004132231404958678	TGTGCGAGAGATCGATACGATTTTTGGAGTGGAAATATTATGGACGTCTGG	CARDRYDFWSGNIMDVW	IGHV1-18	IGHD3-3	IGHJ6	12	15	31	39
1	0.004132231404958678	TGTGCGAGAGAGACTCGGGGGTGGGAGCTACTGTGCGGTATGGACGTCTGG	CARETRGWELLCGMDVW	IGHV1-46	IGHD1-26	IGHJ6	10	20	31	39
1	0.004132231404958678	TGTGCGAGAGAAGCAGTGGCTGGACGGCCCAGTGATGCTTTCGATGTTTGG	CAREAVAGRPSDAFDVW	IGHV1-46	IGHD6-19	IGHJ3	10	11	22	32
1	0.004132231404958678	TGTGCGAGAAAACGGGATGACTTCGGTGACTTTGATGCATTTGATATCTGG	CARKRDDFGDFDAFDIW	IGHV4-4	IGHD4-17	IGHJ3	8	16	30	32
1	0.004132231404958678	TGTGCGAAATCTGGCGCGTATAGCCCGGTGGCCTACGGTATGGACGTCTGG	CAKSGAYSPVAYGMDVW	IGHV3-23	IGHD2-8	IGHJ6	8	17	23	39
1	0.004132231404958678	TGTGCGAAACTACCAGGGCGTGTAGCAGCAGCTGGTGAGGTTGACTACTGG	CAKLPGRVAAAGEVDYW	IGHV3-30	IGHD6-13	IGHJ4	6	22	35	40
1	0.004132231404958678	TGTGCGAAAGATCGCGCCTACTATGGTTCAGGGAACCGCTTTGACTACTGG	CAKDRAYYGSGNRFDYW	IGHV3-23	IGHD3-10	IGHJ4	12	18	33	38
1	0.004132231404958678	TGTGCGAAAGATGCAGGGGGATGGGTTCTGCTGGGATTCATTGACTCCTGG	CAKDAGGWVLLGFIDSW	IGHV3-23	IGHD3-16	IGHJ4	11	15	20	40
1	0.004132231404958678	TGTGCGAAAGATGCAGGGGGATGGGTTCTGCTGGGATTCATTGACTCCTGG	CAKDAGGWVLLGFIDSW	IGHV3-30	IGHD3-16	IGHJ4	11	15	20	40
1	0.004132231404958678	TGTGCGAAAGATGCAGGGGGATGGGTTCTGCTGGGATTCATTGACTCCTGG	CAKDAGGWVLLGFIDSW	IGHV3-30	IGHD3-16	IGHJ5	11	15	20	42
1	0.004132231404958678	TGTGCGAAAGATGCAGGGGGATGGGTTCTGCTGGGATTCATTGACTCCTGG	CAKDAGGWVLLGFIDSW	IGHV3-60	IGHD3-16	IGHJ4	11	15	20	40
1	0.004132231404958678	TGTGCGAAAGAGGCTCGGAGAGAAGGAACTGGTGGCGAGTTTGACTACTGG	CAKEARREGTGGEFDYW	IGHV3-23	IGHD1-7	IGHJ4	10	26	31	39
1	0.004132231404958678	TGTGCACGGGAACTGAATTACTATGATAGTAGTGGTTATTTTGACTACTGG	CARELNYYDSSGYFDYW	IGHV2-70	IGHD3-22	IGHJ4	8	16	38	39
1	0.004132231404958678	TGTGCAAAAGATAATAGGGGGGGAGCAGTGGCAGACGCTTTTGATATCTGG	CAKDNRGGAVADAFDIW	IGHV3-43	IGHD6-19	IGHJ3	12	23	31	36
1	0.004132231404958678	TGTGCGACCATGACTACGGTGACTACGGAATCCCATTTGGACTACTGG	CATMTTVTTESHLDYW	IGHV3-23	IGHD4-17	IGHJ4	6	8	26	39
1	0.004132231404958678	TGTGCGACAGTACACCAGGGGTTTACTAGTGGCTGGTACTATGTCTGG	CATVHQGFTSGWYYVW	IGHV4-34	IGHD6-19	IGHJ4	6	27	38	44
1	0.004132231404958678	TGTGCGAGAGTCCGCAATAGGGAGCTACTAGCCCCTTTTGACTACTGG	CARVRNRELLAPFDYW	IGHV1-69	IGHD1-26	IGHJ4	9	19	29	36
1	0.004132231404958678	TGTGCGAGAGCCCGCTATGCCAGTGACTGGTACTACTTTGACTACTGG	CARARYASDWYYFDYW	IGHV3-53	IGHD2-2	IGHJ4	9	13	20	29
1	0.004132231404958678	TGTGCGAGAGGGTCTTATTACTATGATAGTAGTGCGCTTGACTACTGG	CARGSYYYDSSALDYW	IGHV3-11	IGHD3-22	IGHJ4	9	15	33	37
1	0.004132231404958678	TGTGCGAGAGGGGGTGGCTACGATTATAACTGGTACTTCGATCTCTGG	CARGGGYDYNWYFDLW	IGHV3-30	IGHD5-12	IGHJ2	9	13	25	28
1	0.004132231404958678	TGTGCGAGAGATATCGGAGATCTGACGTTTTACGGTATGGACGTCTGG	CARDIGDLTFYGMDVW	IGHV4-31	IGHD3-3	IGHJ6	11	24	33	36
1	0.004132231404958678	TGTGCGAGAGATAATTGTGGTGGTGATTGCTTCCACTTTGACTACTGG	CARDNCGGDCFHFDYW	IGHV4-4	IGHD2-21	IGHJ4	11	13	30	34
1	0.004132231404958678	TGTGCGAGAGAACGGCTAGTTCGGGGCTACAAATGTATGGACGTCTGG	CARERLVRGYKCMDVW	IGHV4-4	IGHD3-10	IGHJ6	10	18	25	36
1	0.004132231404958678	TGTGCGAAATCCGTATTAAGGTTTTTGGAGTGGTTATCAGACTACTGG	CAKSVLRFLEWLSDYW	IGHV3-30	IGHD3-3	IGHJ4	6	7	36	39
1	0.004132231404958678	TGTGCGAAAGATTGGCGGATGGTTCAGGGAGTTACTCCTGACTACTGG	CAKDWRMVQGVTPDYW	IGHV3-23	IGHD3-10	IGHJ4	11	18	33	38
1	0.004132231404958678	TGTGCGAAAAATGTGCACTATAGCAGTAAATCGGGGGCTGACTACTGG	CAKNVHYSSKSGADYW	IGHV3-23	IGHD6-19	IGHJ4	8	18	26	38
1	0.004132231404958678	TGTGCTAGGGACCTAAAGACCTCAGCGGCGTACTTCGATGTCTGG	CARDLKTSAAYFDVW	IGHV3-72	IGHD6-25	IGHJ2	7	22	28	29
1	0.004132231404958678	TGTGCGAGTACTAGTGGGAGCTATTCTCATGGGGGGGACTACTGG	CASTSGSYSHGGDYW	IGHV4-34	IGHD1-26	IGHJ4	7	11	22	36
1	0.004132231404958678	TGTGCGAGCCTCCTAGCAGCACCTAACACGCCCTTGAAATACTGG	CASLLAAPNTPLKYW	IGHV3-53	IGHD6-13	IGHJ4	7	13	20	39
1	0.004132231404958678	TGTGCGAGCGGTATAGCAGTGGCTCGGGGCTGGTTCGACCCCTGG	CASGIAVARGWFDPW	IGHV3-21	IGHD6-19	IGHJ5	7	9	23	29
1	0.004132231404958678	TGTGCGAGGGGAATAGCAGTGGCTGGTATGGCCGTTGACTACTGG	CARGIAVAGMAVDYW	IGHV4-4	IGHD6-19	IGHJ4	7	8	27	34
1	0.004132231404958678	TGTGCGAGATTGGGCGGGGGGGACCTAAACTGGTTCGACCCCTGG	CARLGGGDLNWFDPW	IGHV3-48	IGHD3-16	IGHJ5	8	17	22	27
1	0.004132231404958678	TGTGCGAGACTAGTGGGTAGCAGCTCGTCCGGCTCTGACTACTGG	CARLVGSSSSGSDYW	IGHV4-4	IGHD6-6	IGHJ4	8	17	31	35
1	0.004132231404958678	TGTGCGAGACTAATGGAGGAAGCAGCAGCTGGTTCTGACTACTGG	CARLMEEAAAGSDYW	IGHV4-39	IGHD6-13	IGHJ4	9	20	32	35
1	0.004132231404958678	TGTGCGAGACATTCGTCGGTGACTAGTTTCGACTTTGACTACTGG	CARHSSVTSFDFDYW	IGHV4-39	IGHD4-17	IGHJ4	11	16	24	31
1	0.004132231404958678	TGTGCGAGACATCCTAGTGGGAGCTACGGGGCTAGTGACTACTGG	CARHPSGSYGASDYW	IGHV4-39	IGHD1-26	IGHJ4	11	14	26	35
1	0.004132231404958678	TGTGCGAGAGTTGATTTTGATTGGATGTACGCTATGGACGTCTGG	CARVDFDWMYAMDVW	IGHV4-34	IGHD3-9	IGHJ6	9	13	23	33
1	0.004132231404958678	TGTGCGAGAGATGGGGGTAATACCAGGGAATTCTTCCAGTACTGG	CARDGGNTREFFQYW	IGHV3-21	IGHD3-10	IGHJ1	11	16	22	27
1	0.004132231404958678	TGTGCGAGAGAGGATTTTTGGAGTGGTCATAACTTTGATTATTGG	CAREDFWSGHNFDYW	IGHV4-31	IGHD3-3	IGHJ4	10	12	26	31
1	0.004132231404958678	TGTGCAAAAGATATGTGGGGTCAAGTTACTTTGATTCATCACTGG	CAKDMWGQVTLIHHW	IGHV3-9	IGHD4-11	IGHJ4	13	23	29	40
1	0.004132231404958678	TGTGCGAGAGCAGGATGGCTACAAGGGGGGTTTGACTACTGG	CARAGWLQGGFDYW	IGHV4-31	IGHD5-24	IGHJ4	9	13	23	30
1	0.004132231404958678	TGTGCGAGAGATTACAATTTTTATAGTGGAAATGACTACTGG	CARDYNFYSGNDYW	IGHV1-18	IGHD1-26	IGHJ4	11	21	28	32
1	0.004132231404958678	TGTGCGAGAGATCTTTACGGTGACTACGGTCTTGACTACTGG	CARDLYGDYGLDYW	IGHV4-31	IGHD4-17	IGHJ4	13	15	27	31
1	0.004132231404958678	TGTGCGAGAGATCCTTCCGAGTATAGCAGTGATGGCTACTGG	CARDPSEYSSDGYW	IGHV3-53	IGHD6-6	IGHJ4	12	17	28	35
1	0.004132231404958678	TGTGCGAGAGATCCCGACTACAGTAACTGGTTCGACCCCTGG	CARDPDYSNWFDPW	IGHV4-31	IGHD4-11	IGHJ5	12	15	23	24
1	0.004132231404958678	TGTGCGAGAGATCGTCCCACGATAAGAGCTTTTGATATCTGG	CARDRPTIRAFDIW	IGHV3-11	IGHD3-16	IGHJ3	12	18	24	27
1	0.004132231404958678	TGTGCGAGAGATGGACACAGTTTTGGTACACTCGACTACTGG	CARDGHSFGTLDYW	IGHV1-69	IGHD1-1	IGHJ4	11	24	29	33
1	0.004132231404958678	TGTGCGAGAGACTTTAGTGGGAGTTACGAGATTGACTACTGG	CARDFSGSYEIDYW	IGHV3-21	IGHD1-26	IGHJ4	10	14	26	31
1	0.004132231404958678	TGTGCGAGAGAAGGGCCGACGGAGGTGACGTTTGACTACTGG	CAREGPTEVTFDYW	IGHV3-33	IGHD2-21	IGHJ4	10	23	28	30
1	0.004132231404958678	TGTACTAGAGATCATAGCAGGAACGATGCTTTTGATATCTGG	CTRDHSRNDAFDIW	IGHV3-49	IGHD2-21	IGHJ3	12	13	19	24
1	0.004132231404958678	TGTGCGCGACTAGGGGAGCATATTGTGGTGGAGGTCTGG	CARLGEHIVVEVW	IGHV5-10-1	IGHD2-21	IGHJ3	9	16	30	34
1	0.004132231404958678	TGTGCGAGATCCCCCCCTAACTGGGGCTTTGACTACTGG	CARSPPNWGFDYW	IGHV1-46	IGHD7-27	IGHJ4	8	16	25	26
1	0.004132231404958678	TGTGCGAGACTGGGCAGCAGTGGCTGGTTCCACTACTGG	CARLGSSGWFHYW	IGHV4-39	IGHD6-19	IGHJ4	9	15	27	31
1	0.004132231404958678	TGTGCGAGAGGCCTCTATAGCAGTGGTCTGGCGGGTTGG	CARGLYSSGLAGW	IGHV1-8	IGHD6-19	IGHJ4	15	16	25	36
1	0.004132231404958678	TGTGCGAGAGGCCACTACGGTGACCCTTTTGACTACTGG	CARGHYGDPFDYW	IGHV1-8	IGHD4-17	IGHJ4	12	13	23	27
1	0.004132231404958678	TGTGCGAGAGATGGGGGGAACTGGTACTTCGATATCTGG	CARDGGNWYFDIW	IGHV3-30	IGHD3-16	IGHJ2	11	13	18	19
1	0.004132231404958678	TGTGCGAGAGAGTCTCAGGTGGCGGAAATCGACTACTGG	CARESQVAEIDYW	IGHV1-3	IGHD2-15	IGHJ4	10	17	21	30
1	0.004132231404958678	TGTGCAAAAGGTGACCCCCTTAATACCCCCGACTACTGG	CAKGDPLNTPDYW	IGHV3-9	IGHD3-22	IGHJ4	9	20	25	30
1	0.004132231404958678	TGTACTAGACATGGGACTATTACTATGACCGTCTACTGG	CTRHGTITMTVYW	IGHV3-73	IGHD3-22	IGHJ4	12	17	27	32
1	0.004132231404958678	TGTACAAGAGAAGAGTATGGCTGGCACAGTGACTACTGG	CTREEYGWHSDYW	IGHV3-13	IGHD6-19	IGHJ4	10	17	23	29
1	0.004132231404958678	TGTGCGAGAGTGGTGGATACAGCTTATGACTACTGG	CARVVDTAYDYW	IGHV3-64	IGHD5-18	IGHJ4	9	12	23	26
1	0.004132231404958678	TGTGCGAGAGTGGTGGATACAGCTTATGACTACTGG	CARVVDTAYDYW	IGHV1-8	IGHD5-18	IGHJ4	9	12	23	26
1	0.004132231404958678	TGTGCGAGAGGAGACACCTTGAACTTTGACTCCTGG	CARGDTLNFDSW	IGHV5-51	IGHD2-8	IGHJ4	8	13	17	22
1	0.004132231404958678	TGTGCGAGAGATATGGCGGGTCCCATTGACTACTGG	CARDMAGPIDYW	IGHV3-33	IGHD1-26	IGHJ4	11	20	24	25
1	0.004132231404958678	TGTGCGAGAGACTACAATAACTATTTTGACTACTGG	CARDYNNYFDYW	IGHV3-53	IGHD2-15	IGHJ4	10	11	18	19
1	0.004132231404958678	TGTGCGAGAGACTACAATAACTATTTTGACTACTGG	CARDYNNYFDYW	IGHV5-10-1	IGHD2-15	IGHJ4	8	10	18	19
1	0.004132231404958678	TGTGCGAGAGAATTAGCAGCAGCTGGCGACTACTGG	CARELAAAGDYW	IGHV4-31	IGHD6-13	IGHJ4	10	13	25	27
1	0.004132231404958678	TGTGCGAAAGATGTTACGGGCCCTTTTGATATCTGG	CAKDVTGPFDIW	IGHV3-30	IGHD5-18	IGHJ3	11	12	17	22
1	0.004132231404958678	TGCGCGAGAGGTAGTATCCGCGCTTTTGATATGTGG	CARGSIRAFDMW	IGHV3-21	IGHD1-26	IGHJ3	9	10	15	21
1	0.004132231404958678	TGTGCGAGAGTCGCTGGATCCATAGACTACTGG	CARVAGSIDYW	IGHV4-31	IGHD5-18	IGHJ4	9	12	21	24
1	0.004132231404958678	TGTGCGAGAGGCGGAGATTGGTTCGACCCCTGG	CARGGDWFDPW	IGHV4-34	IGHD5-24	IGHJ5	11	13	17	18
1	0.004132231404958678	TGTGCGAAAGACTACTACGGTATGGACGTCTGG	CAKDYYGMDVW	IGHV3-30	.	IGHJ6	10	-1	-1	10
1	0.004132231404958678	TGTGCGAGAGAAGGCCCGGGGGACTACTGG	CAREGPGDYW	IGHV3-11	IGHD6-13	IGHJ4	10	14	19	21
1	0.004132231404958678	TGTGCGAGAAGTGAAACGACGCCCTACTGG	CARSETTPYW	IGHV1-18	IGHD1-1	IGHJ4	8	14	20	23
1	0.004132231404958678	TGTGCGAGAAGGAACTGGTTCGACCCCTGG	CARRNWFDPW	IGHV3-33	.	IGHJ5	8	-1	-1	12
1	0.004132231404958678	TGTGCGAGAGGCGACTACGGCCACTGG	CARGDYGHW	IGHV1-2	IGHD4-17	IGHJ4	9	12	19	22
1	0.004132231404958678	TGTGCACGGATGGCAGAGGGCTACTGG	CARMAEGYW	IGHV2-26	.	IGHJ4	10	-1	-1	20
1	0.004132231404958678	TGTGCACGGATAGAAAGGGGCTACTGG	CARIERGYW	IGHV2-70	.	IGHJ4	11	-1	-1	20
1	0.004132231404958678	TGTGCGAGAGATCCGGCAAGCTGG	CARDPASW	IGHV3-21	IGHD2-2	IGHJ4	12	13	17	20
1	0.004132231404958678	TGTGCGAGAGAGCACTGGGGCTGG	CAREHWGW	IGHV3-53	IGHD7-27	IGHJ4	10	13	19	20
1	0.004132231404958678	TGTATTCTATCAAGGGCCTACTGG	CILSRAYW	IGHV3-21	IGHD3-22	IGHJ4	2	6	11	17
