# Supplementary material for: Biomarkers and Immune Repertoire Metrics Identified by Peripheral Blood Transcriptomic Sequencing Reveal the Pathogenesis of COVID-19
Source: Front Immunol. 2021 Aug 24;12:677025. doi: 10.3389/fimmu.2021.677025 (PMC8421539; doi:10.3389/fimmu.2021.677025)
Supplement: Supplementary file 1 [file DataSheet_1.zip › TCR_BCR/IGH/convert.SRR12007861.clonotypes.IGH.txt]

count	freq	cdr3nt	cdr3aa	v	d	j	VEnd	DStart	DEnd	JStart
12	0.0375	TGTACGACACGTGGATACAGCAGTGCTTACTGGGTGACTACTGACCACTGG	CTTRGYSSAYWVTTDHW	IGHV3-23	IGHD5-18	IGHJ4	6	7	20	41
9	0.028125	TGTACGAAGACGTTTTACTTTGATAGTAGTGGCCCTCGCTTTAACTTTGACTACTGG	CTKTFYFDSSGPRFNFDYW	IGHV3-23	IGHD3-22	IGHJ4	7	9	31	43
6	0.01875	TGTGCGAGAGTCGGACACTCATGGTGGGAACTTGACTGGTGG	CARVGHSWWELDWW	IGHV3-23	IGHD2-8	IGHJ4	6	16	25	31
5	0.015625	TGTGCGAGAGTGCCGGCCGTCTTCGGTGACTACGCCCTCGACTGG	CARVPAVFGDYALDW	IGHV3-21	IGHD4-17	IGHJ4	9	23	33	40
5	0.015625	TGTGCGAGAATGGGTTATGCTGCAAACTATGACTACTGG	CARMGYAANYDYW	IGHV3-21	IGHD2-8	IGHJ4	8	15	20	25
5	0.015625	TGTGCAAGATTTCATTCTGCGGGCTACTGG	CARFHSAGYW	IGHV3-74	.	IGHJ4	8	-1	-1	23
4	0.0125	TGTGTCACAGATCTTAATGGGGCGGCCTGGGAAACAGAGTCGATGCCCTACTGG	CVTDLNGAAWETESMPYW	IGHV3-15	IGHD2-8	IGHJ4	13	14	19	47
4	0.0125	TGTGCGAAACACGCGGGGGGGGGAACTGTATGGCTCGACCCCTGG	CAKHAGGGTVWLDPW	IGHV4-39	IGHD1-7	IGHJ5	10	21	26	30
4	0.0125	TGTACCACAAAAAGCACTGGCTGGTCCCTGGACGTCTGG	CTTKSTGWSLDVW	IGHV3-15	IGHD6-19	IGHJ6	8	12	24	28
3	0.009375	TGTGCGAGACGACAAGTCGAACATATCGACCCGTCCTCGACTAATTGGCTCGACTCCTGG	CARRQVEHIDPSSTNWLDSW	IGHV4-4	IGHD2-8	IGHJ5	8	39	44	45
3	0.009375	TGTGCGAGGCACGTCTCGGCAGTACCAGGTTCTCCCTGGGACAAATTTGACTACTGG	CARHVSAVPGSPWDKFDYW	IGHV1-18	IGHD2-2	IGHJ4	7	20	27	45
3	0.009375	TGTGCGAAAGCTGGCAGTGAGCGGCCCCGTATAGTAGCTACGTCGTACTATTGG	CAKAGSERPRIVATSYYW	IGHV3-23	IGHD5-12	IGHJ4	9	29	41	46
3	0.009375	TGTGCAAGAGATTTTGGCAGTGGCTGGTACTTCTTTGACTACTGG	CARDFGSGWYFFDYW	IGHV3-74	IGHD6-19	IGHJ4	11	16	25	26
3	0.009375	TGTGCGAGAGATGGAATTGGATATAACATGATTGACTTCTGG	CARDGIGYNMIDFW	IGHV3-30	IGHD5-12	IGHJ4	11	17	24	31
2	0.00625	TGTGCCACAGATGGGGTAGATGCACCAGGAGTCACTATGGATCGGGCAATTATTAAAAATGCTTTTGAAAATTGG	CATDGVDAPGVTMDRAIIKNAFENW	IGHV3-15	IGHD3-10	IGHJ3	11	33	54	58
2	0.00625	TGTGCGAGAGATCTCTCGGGGCGTAGCAGCAGCTGGTGGAATTACTACTACTACTACTACATGGACGTCTGG	CARDLSGRSSSWWNYYYYYYMDVW	IGHV4-31	IGHD6-13	IGHJ6	17	23	36	40
2	0.00625	TGTGCGAGAGAATTTTTGCATATTGGTGGTTATGAGTCCCGTTGGCGTTCGGATGCTTTTGAGATCTGG	CAREFLHIGGYESRWRSDAFEIW	IGHV3-33	IGHD2-21	IGHJ3	10	17	24	51
2	0.00625	TGTGCGAGAGGTGCGACAATGACAAGGGGATATTGTAGTGGTGGAACCTGCTACTATGACTACTGG	CARGATMTRGYCSGGTCYYDYW	IGHV3-21	IGHD2-15	IGHJ4	9	27	43	50
2	0.00625	TGTGCGAGCGATCTCGGGCCGACGTATGATAGTAGTGGTTATTGGTACCGACTTGACAAGTGG	CASDLGPTYDSSGYWYRLDKW	IGHV3-30	IGHD3-22	IGHJ4	14	24	42	52
2	0.00625	TGTGCGAGAGGAAAGACGTTGATGGCCTCCGACTTCTACTACTACTACATGGACGTCTGG	CARGKTLMASDFYYYYMDVW	IGHV4-4	IGHD5-24	IGHJ6	9	20	25	31
2	0.00625	TGTGCGAGAGATGTCGTCACTTCGTATTGTGGTCGTGACTGCTATACTTTGGACGACTGG	CARDVVTSYCGRDCYTLDDW	IGHV3-53	IGHD2-21	IGHJ4	11	24	43	44
2	0.00625	TGTGCGAGAGATGGCGGAAGAGGAACTATGATAGTAGGGGACTATACTTTTGATATCTGG	CARDGGRGTMIVGDYTFDIW	IGHV1-18	IGHD3-22	IGHJ3	11	24	36	46
2	0.00625	TGTGCGAGAGAAATAGCAGCAACTACTACGGGGGCTGCTCATAACTGGTTCGACCCCTGG	CAREIAATTTGAAHNWFDPW	IGHV1-46	IGHD6-13	IGHJ5	10	12	20	42
2	0.00625	TGTGCGAAAGAGCATGTGTCATTATGGGGAGGTGTGAGCCTGGCTGCTTTTGATGTCTGG	CAKEHVSLWGGVSLAAFDVW	IGHV3-23	IGHD3-10	IGHJ3	10	25	30	44
2	0.00625	TGTGCACACAGACGGGAAGGTGTACGATCACCTTGGGACTGGGGGGACTTTGACTACTGG	CAHRREGVRSPWDWGDFDYW	IGHV2-5	IGHD7-27	IGHJ4	13	37	43	46
2	0.00625	TGTGCCCACAGGCAATACCTGCAGTCTGACTGGAATTTTGGTTACTTTGACTACTGG	CAHRQYLQSDWNFGYFDYW	IGHV2-5	IGHD1-1	IGHJ4	10	28	34	42
2	0.00625	TGTGCGAGGAGCTACCATGATGATACTGGTTATTGGTCGAACTTCAATTGGTGG	CARSYHDDTGYWSNFNWW	IGHV5-51	IGHD3-9	IGHJ4	7	24	33	51
2	0.00625	TGTGTGAGAGCGGACTGGCTTTGTAGTGGTAATGGCTGTTCGGGCCACTGG	CVRADWLCSGNGCSGHW	IGHV3-21	IGHD2-15	IGHJ4	9	20	29	46
2	0.00625	TGTGTGAGAGCGGACTGGCTTTGTAGTGGTAATGGCTGTTCGGGCCACTGG	CVRADWLCSGNGCSGHW	IGHV3-35	IGHD2-15	IGHJ4	8	20	29	46
2	0.00625	TGTGTGAGAGCAGACTGGCTTTGTAGTGGTAATGGCTGTTCGGGCCACTGG	CVRADWLCSGNGCSGHW	IGHV3-21	IGHD2-15	IGHJ4	9	20	29	46
2	0.00625	TGTGCGAGAGGGGATCGTGGGAGTTACTATCCGGGGCTGATTGACCACTGG	CARGDRGSYYPGLIDHW	IGHV1-8	IGHD1-26	IGHJ4	10	16	28	40
2	0.00625	TGTGCGAAATCGGCAGGGAATACAGCAATGACTAGATACATTGAGCACTGG	CAKSAGNTAMTRYIEHW	IGHV3-23	IGHD5-18	IGHJ4	8	19	29	36
2	0.00625	TGTGCGAAAGTCGGGCAGTGGCTGCCACTTGTCCCGCCGTTTGACTACTGG	CAKVGQWLPLVPPFDYW	IGHV3-23	IGHD6-19	IGHJ4	9	14	23	39
2	0.00625	TGTGGGAGAGATGGGCCGGAGGGTACCAGCACCTGGACACCTGACTCCTGG	CGRDGPEGTSTWTPDSW	IGHV3-21	IGHD2-2	IGHJ4	11	22	29	41
2	0.00625	TGTGCGAGACACGCCTCGGGGAGTTATCGGTCGGATCTTGACTACTGG	CARHASGSYRSDLDYW	IGHV3-23	IGHD3-10	IGHJ4	6	15	26	37
2	0.00625	TGTGCGAGAGGGGGGGTAGCAGTGGCTGGTGGTAGGGTGGACTACTGG	CARGGVAVAGGRVDYW	IGHV3-30	IGHD6-19	IGHJ4	9	16	29	39
2	0.00625	TGCGCGAGAGATATCTTAGGGGGCAACAACGTACTCCTTGGCTACTGG	CARDILGGNNVLLGYW	IGHV3-21	IGHD2-15	IGHJ4	15	31	36	37
2	0.00625	TGTGCGAGACAGTCTATCTACTACTACTACGGTATGGACGTCTGG	CARQSIYYYYGMDVW	IGHV5-10-1	.	IGHJ6	10	-1	-1	17
2	0.00625	TGTGCGAGAGGTCATCAGGTGATTACCCGCCATCTTGACTACTGG	CARGHQVITRHLDYW	IGHV3-21	IGHD3-16	IGHJ4	9	19	25	34
2	0.00625	TGTGCGAGAGGCGTGGATATAGTGACTATGGGGTTCGACCCCTGG	CARGVDIVTMGFDPW	IGHV1-8	IGHD5-12	IGHJ5	11	12	27	31
2	0.00625	TGTGCGAGAGGAGTCAGGGGATACAGCTATGCCTTTGACTTTTGG	CARGVRGYSYAFDFW	IGHV4-59	IGHD5-18	IGHJ4	9	18	30	32
2	0.00625	TGTGCGAGAGGAGGCGCTGGCTACCCATCCTTGCCGCGCTACTGG	CARGGAGYPSLPRYW	IGHV3-30	IGHD5-12	IGHJ4	9	17	23	38
2	0.00625	TGTATGGATTACTATGAGTCGGGGACTCATCATGACTTCTGG	CMDYYESGTHHDFW	IGHV3-72	IGHD3-10	IGHJ4	2	7	24	32
2	0.00625	TGTACCTACGGGAGTTCCGGGTTGAGGGAATTTGACTACTGG	CTYGSSGLREFDYW	IGHV3-15	IGHD1-14	IGHJ4	5	13	19	30
2	0.00625	TGTACCACAGACCAGAACTACTACTACTACATGGACGTCTGG	CTTDQNYYYYMDVW	IGHV3-15	.	IGHJ6	10	-1	-1	16
2	0.00625	TGTGTGCGGGGGACTATGGCTGGTGGCTTTGACTACTGG	CVRGTMAGGFDYW	IGHV2-26	IGHD6-19	IGHJ4	3	16	23	26
2	0.00625	TGTGCCAGAGATAACTGGGGATCATATGACTACTGG	CARDNWGSYDYW	IGHV4-30-2	IGHD7-27	IGHJ4	11	12	22	26
2	0.00625	TGTACGTCTCAGAGTGCTTTTTTTATTGACTCCTGG	CTSQSAFFIDSW	IGHV4-30-2	IGHD1-1	IGHJ4	2	3	7	25
2	0.00625	TGTGCCAGAGACCGTGGTGGGGTCGCCCCCTGG	CARDRGGVAPW	IGHV4-30-2	IGHD2-15	IGHJ5	10	13	19	22
2	0.00625	TGTGCGAGAGATAGCAGCTCGGATGACTACTGG	CARDSSSDDYW	IGHV1-46	IGHD6-6	IGHJ4	11	12	20	23
2	0.00625	TGTGCGAAACTGGCCCCTGGGTACTGG	CAKLAPGYW	IGHV4-4	IGHD1-20	IGHJ4	6	7	12	21
1	0.003125	TGTGTGAAAGATTTTTTTTTAGGAGTAGCGCCTCATTTTTTTAGGAGTATAACTGGAACTTTTGAGGGCACTGACTACTGG	CVKDFFLGVAPHFFRSITGTFEGTDYW	IGHV3-60	IGHD1-7	IGHJ4	15	46	59	71
1	0.003125	TGTGCGAGAGCAGGGGCCTCAAACGCCGACCTGTTTAGCAGTGGCTGGTATAGGGACTACTATTACGCTATGGACGTCTGG	CARAGASNADLFSSGWYRDYYYAMDVW	IGHV3-33	IGHD6-19	IGHJ6	9	35	49	55
1	0.003125	TGTGCCACAGATGGGGTAGATGCACCAGGAGTCACTATGGATCGGGCAATTATTAAAAATGCTTTTGAAAATTGG	CATDGVDAPGVTMDRAIIKNAFENW	IGHV4-30-2	IGHD3-10	IGHJ3	11	33	54	58
1	0.003125	TGTGCGAGAGATCTCACAGTAGGTCATACGATTTTTGGAGTGGTTCATAACTACTACTACGGTATGGACGTCTGG	CARDLTVGHTIFGVVHNYYYGMDVW	IGHV4-31	IGHD3-3	IGHJ6	14	26	44	49
1	0.003125	TGTGCGAGAGCAGTCCCACAAGGGCATAACAACTATGATAGTAAACCCTCCCAATACTACTTTGACTACTGG	CARAVPQGHNNYDSKPSQYYFDYW	IGHV4-31	IGHD3-22	IGHJ4	9	31	42	54
1	0.003125	TGTGCGAGATCCTTAAGGATTACTATGGTTCGGGGAGTTATTAGTCATTTGAACTGGTTCGACCCCTGG	CARSLRITMVRGVISHLNWFDPW	IGHV4-55	IGHD3-10	IGHJ5	9	18	42	51
1	0.003125	TGTGCGAGAGGCCCCTCTCCTCTCACCACTGTGGTGGTGACTGCTAAATACTGGTACTTCGATCTCTGG	CARGPSPLTTVVVTAKYWYFDLW	IGHV1-8	IGHD2-21	IGHJ2	16	29	45	48
1	0.003125	TGTGCGAGAGATTCTTATCTCGACGATTTTTGGAGTGATGAACCGCGAAGCGGCCGGTTCGACCCCTGG	CARDSYLDDFWSDEPRSGRFDPW	IGHV4-31	IGHD3-3	IGHJ5	11	22	36	55
1	0.003125	TGTGCGAGAGATAACTCGGGGGAGGATGATTACGTTTGGGGGAGTCCGTTGGGGCCCTTTGACTACTGG	CARDNSGEDDYVWGSPLGPFDYW	IGHV4-31	IGHD3-16	IGHJ4	11	25	44	56
1	0.003125	TGTACTAGGCCACCATACGGTGACTACGAGGGGGAGGCCTACTACTACTACTACGGTATGGACGTCTGG	CTRPPYGDYEGEAYYYYYGMDVW	IGHV3-49	IGHD4-17	IGHJ6	7	15	27	39
1	0.003125	TGTGCGAGAGTTTTAGCAGCAGCTGGTACTTTTTTGAAGCCGAAAAACTGGTACTTCGATCTCTGG	CARVLAAAGTFLKPKNWYFDLW	IGHV3-11	IGHD6-13	IGHJ2	9	13	28	46
1	0.003125	TGTGCGAGAGTCCTCCCTTATTGTAGTGGTGGTAGCTGCTACTCCTCTGGGGTGGCTGACTACTGG	CARVLPYCSGGSCYSSGVADYW	IGHV4-34	IGHD2-15	IGHJ4	14	18	44	56
1	0.003125	TGTGCGAGAGTGGACCTAGGAACATACTGTGTTGGTGAATGTTGGGGCAGTTGGATGGACGCCTGG	CARVDLGTYCVGECWGSWMDAW	IGHV1-69D	IGHD2-21	IGHJ5	9	22	37	57
1	0.003125	TGTGCGAGAGGCGGTGTTGGCCGATATTTTGACTGGTTATTAGCGAGGGATGCTTTTGATATCTGG	CARGGVGRYFDWLLARDAFDIW	IGHV1-8	IGHD3-9	IGHJ3	11	21	41	48
1	0.003125	TGTGCGAGAGACTTTTACGATTTTTGGAGTGGCCGGAGACCTGCGAGAGTTGGGGTTGACTACTGG	CARDFYDFWSGRRPARVGVDYW	IGHV3-30	IGHD3-3	IGHJ4	10	14	31	55
1	0.003125	TGTGCGAAGAATTCCCTTTTACTATGGTTCGGGGAGTTATTAGGAAATTACTACATGGACGTCTGG	CAKNSLLLWFGELLGNYYMDVW	IGHV3-23	IGHD3-10	IGHJ6	7	18	41	48
1	0.003125	TGTGCAAGAGTAGGAAGGCAAGCGGGGATAGTGGGTACGACGAGATTCAAGTGGTTCGACCCCTGG	CARVGRQAGIVGTTRFKWFDPW	IGHV3-13	IGHD5-12	IGHJ5	9	27	39	47
1	0.003125	TGTGCAAGAGATCTTTTTGACCCATCATCTATGGTTCGGGGAGTTATTACACCCTTTGACTACTGG	CARDLFDPSSMVRGVITPFDYW	IGHV3-13	IGHD3-10	IGHJ4	13	28	48	53
1	0.003125	TGTGCGAGCGATCTCGGGCCGACGTATGATAGTAGTGGTTATTGGTACCGACTTGACAAGTGG	CASDLGPTYDSSGYWYRLDKW	IGHV3-64	IGHD3-22	IGHJ4	14	24	42	52
1	0.003125	TGTGCGAGAGGTCAATTGTTGGGAAGCGATTTTTGGAGTGGTTCTTTTCACTTTGACTCCTGG	CARGQLLGSDFWSGSFHFDSW	IGHV3-21	IGHD3-3	IGHJ4	9	26	42	49
1	0.003125	TGTGCGAGAGATTTAGGTTACTATGATAGTAGTGGTTATTACTACGATGCTTTTGATATCTGG	CARDLGYYDSSGYYYDAFDIW	IGHV4-31	IGHD3-22	IGHJ3	11	17	44	45
1	0.003125	TGTGCGAGAGATCATGATTACTATGATAGTAGTGGCTCTGACACAAACGGTTTTGACTACTGG	CARDHDYYDSSGSDTNGFDYW	IGHV4-31	IGHD3-22	IGHJ4	12	16	34	51
1	0.003125	TGTGCGAGAGATGCTCAGACCTACGGTGACTATGACTACTACTTTTACGCCATGGACGTCTGG	CARDAQTYGDYDYYFYAMDVW	IGHV3-30	IGHD4-17	IGHJ6	11	20	29	30
1	0.003125	TGTGCGAGAGATGCTCAGACCTACGGTGACTATGACTACTACTTTTACGCCATGGACGTCTGG	CARDAQTYGDYDYYFYAMDVW	IGHV5-10-1	IGHD4-17	IGHJ6	12	20	29	30
1	0.003125	TGTACCACAGATCGGTTTAGTGATTACGTTTGGGGGAGTTATCCCGTAGCGGGGGACTACTGG	CTTDRFSDYVWGSYPVAGDYW	IGHV3-15	IGHD3-16	IGHJ4	12	20	42	54
1	0.003125	TGTGTGAAAGATCTACGGGATGAAGATTTTGACTGGTTATTGGGGCCCGTTGACGACTGG	CVKDLRDEDFDWLLGPVDDW	IGHV3-60	IGHD3-9	IGHJ4	13	25	40	49
1	0.003125	TGTGCGAGCCCTTCACCCCTACTAGGCACCTCGAGTGGGAGCTACACATTTGACTACTGG	CASPSPLLGTSSGSYTFDYW	IGHV4-31	IGHD1-26	IGHJ4	7	33	44	48
1	0.003125	TGTGCGAGATGCTCTCAGTCGAGTGGCTGGTACGACTCCGGGACCCCCTTTGACTACTGG	CARCSQSSGWYDSGTPFDYW	IGHV4-55	IGHD6-19	IGHJ4	9	21	33	47
1	0.003125	TGTGCGAGACTTCATCTCGCAGCTCGTCTATCTCTTTTGGCTGGCTACTTTGACTACTGG	CARLHLAARLSLLAGYFDYW	IGHV4-39	IGHD6-6	IGHJ4	9	18	27	44
1	0.003125	TGTGCGAGACATTCCTATTATTCTGATACTAGTGGTTTTTATTACCACTTTGACTACTGG	CARHSYYSDTSGFYYHFDYW	IGHV4-39	IGHD3-22	IGHJ4	11	15	40	42
1	0.003125	TGTGCGAGACATCGGGGATATTGTAGTGGTGGTAGCTGCCCGGATGCTTTTGATATCTGG	CARHRGYCSGGSCPDAFDIW	IGHV5-10-1	IGHD2-15	IGHJ3	11	15	38	42
1	0.003125	TGTGCGAGAGTCCGGGAGATACTAGAGCCCCCCAGGGGCTACTACTACATGGACGTCTGG	CARVREILEPPRGYYYMDVW	IGHV4-31	IGHD1-26	IGHJ6	9	13	23	38
1	0.003125	TGTGCGAGAGCACGATTAAATTACTATGATAGTAGTGACCATTACTCAGGATACTACTGG	CARARLNYYDSSDHYSGYYW	IGHV4-31	IGHD3-22	IGHJ4	9	19	36	52
1	0.003125	TGTGCGAGAGATTTTTTTTATAGCAGCTCGTCTCCCGGTTACTACTACATGGACGTCTGG	CARDFFYSSSSPGYYYMDVW	IGHV4-31	IGHD6-6	IGHJ6	11	18	31	39
1	0.003125	TGTGCGAGAGATCGTGAGCCCTTAGTTGTACTAGCTGCTACTCTTTCCTCAGACTACTGG	CARDREPLVVLAATLSSDYW	IGHV4-31	IGHD2-15	IGHJ4	12	31	42	51
1	0.003125	TGTGCGAGAGATGCCGTCACTTCGTTTTGTGGTGGTGACTGTTATACTTTGGACGACTGG	CARDAVTSFCGGDCYTLDDW	IGHV4-31	IGHD2-21	IGHJ4	11	26	40	44
1	0.003125	TGTGCGAGAGATGGCGGAAGAGGAACTATGATAGTAGGGGACTATACTTTTGATATCTGG	CARDGGRGTMIVGDYTFDIW	IGHV4-31	IGHD3-22	IGHJ3	11	24	36	46
1	0.003125	TGTGCGAGAGACCGGAATAGCAGTGCCTTGTATTGGATTCCCGGGGCTTTTGATGTCTGG	CARDRNSSALYWIPGAFDVW	IGHV3-11	IGHD2-21	IGHJ3	10	11	23	45
1	0.003125	TGTGCGAGAAGCTATTACGATTTTTGGAGTGGTTCCTACTACTACTACATGGACGTCTGG	CARSYYDFWSGSYYYYMDVW	IGHV4-28	IGHD3-3	IGHJ6	9	12	33	35
1	0.003125	TGTGCGAAAAGTCTCTACGATATTTTGACCGGTTATCATTACTACGGAATGGACGTCTGG	CAKSLYDILTGYHYYGMDVW	IGHV3-30	IGHD3-9	IGHJ6	6	15	35	48
1	0.003125	TGTACCACAGATGGATATTTTGACTGGTTATTATATCCCCAGACCCAAGTTGACTACTGG	CTTDGYFDWLLYPQTQVDYW	IGHV3-15	IGHD3-9	IGHJ4	11	13	34	49
1	0.003125	TGTGCGAGAGTCCCTACGGCGGGGGGTCCGTATACCAGCAGCTGGTACGAAGTCTGG	CARVPTAGGPYTSSWYEVW	IGHV4-34	IGHD6-13	IGHJ5	9	29	48	53
1	0.003125	TGTGCGAGAGCCCCGAGATCCGCCTCCAGAGAGACGATTGGTAAATTCGACCCCTGG	CARAPRSASRETIGKFDPW	IGHV3-21	IGHD3-10	IGHJ5	9	10	15	45
1	0.003125	TGTGCGAGAGGAATGGTTCGGGGAGTTATTTGGCCTGATGATGCTTTTGATATCTGG	CARGMVRGVIWPDDAFDIW	IGHV1-8	IGHD3-10	IGHJ3	10	12	29	37
1	0.003125	TGTGCGAGAGATACGTATTACTATGATAGTAGTGGTTATGACTACTTTGACTACTGG	CARDTYYYDSSGYDYFDYW	IGHV3-53	IGHD3-22	IGHJ4	11	12	38	40
1	0.003125	TGTGCGAGAGATAGGTATTACTATGGTTCGGGGAGTCTCAACTGGTTCGACCCCTGG	CARDRYYYGSGSLNWFDPW	IGHV3-30	IGHD3-10	IGHJ5	11	14	35	38
1	0.003125	TGTGCGAGAGAGCTTTCTGGGAGACGCCCGGGGGACAATGATGCTTTTGATATCTGG	CARELSGRRPGDNDAFDIW	IGHV3-53	IGHD1-26	IGHJ3	10	17	22	37
1	0.003125	TGTGCGAGAGAGGTTGATGTTTGGAGTGGTTATTATAGTCGAGTCTTTGACTACTGG	CAREVDVWSGYYSRVFDYW	IGHV4-31	IGHD3-3	IGHJ4	10	15	36	44
1	0.003125	TGTGCGAAAGGGAATATAGCAGCAGCTGGTACCGAGCGCAACTGGTTCGACCCCTGG	CAKGNIAAAGTERNWFDPW	IGHV3-23	IGHD6-13	IGHJ5	9	14	31	38
1	0.003125	TGTGCACACAGACTCGTGGGACTGGGATCCTGGGACACCGGTGTTCTTGATGTCTGG	CAHRLVGLGSWDTGVLDVW	IGHV2-5	IGHD7-27	IGHJ3	12	23	29	46
1	0.003125	TGTGCAAGAGGCCTCGTGAAAGACTACAACAGCCTTCCCAACGTCTTTGACCACTGG	CARGLVKDYNSLPNVFDHW	IGHV1-45	IGHD2-15	IGHJ4	8	22	28	44
1	0.003125	TGTGCAAGAGGCCTCGTGAAAGACTACAACAGCCTTCCCAACGTCTTTGACCACTGG	CARGLVKDYNSLPNVFDHW	IGHV1-8	IGHD2-15	IGHJ4	14	22	28	44
1	0.003125	TGTGCTGGGGGAGTTGCCCCCGGTGTGGTTATTACTACTCCCGATGACTACTGG	CAGGVAPGVVITTPDDYW	IGHV3-72	IGHD3-22	IGHJ4	5	24	37	44
1	0.003125	TGTGCGGGCTATTACTATGATAGTAGTGGTCCCCAATACTACTTTGACTACTGG	CAGYYYDSSGPQYYFDYW	IGHV1-58	IGHD3-22	IGHJ4	6	9	29	36
1	0.003125	TGTGCGAGTTCGTTTCGCGACGATTTTTGGAGTGGACCCTCCTTTGACTACTGG	CASSFRDDFWSGPSFDYW	IGHV3-48	IGHD3-3	IGHJ4	7	19	34	41
1	0.003125	TGTGCGAGGAGCTACCATGATGATACTGGTTATTGGTCGAACTTCAATTGGTGG	CARSYHDDTGYWSNFNWW	IGHV4-34	IGHD3-9	IGHJ4	7	24	33	51
1	0.003125	TGTGCGAGACATTGGATGCTCGCGTGGGAGCTACTCGGCCATATGGACGTCTGG	CARHWMLAWELLGHMDVW	IGHV4-39	IGHD1-26	IGHJ6	11	23	34	42
1	0.003125	TGTGCGAGACACGAGTTGGTGGGCAGCTATGGGACTGATGCTTTTGATATCTGG	CARHELVGSYGTDAFDIW	IGHV5-10-1	IGHD5-18	IGHJ3	10	23	31	35
1	0.003125	TGTGCGAGAGTGGGGAATTACGATGAAAGTAGCGAGTACTTCTTTGACTATTGG	CARVGNYDESSEYFFDYW	IGHV3-11	IGHD3-22	IGHJ4	9	16	31	34
1	0.003125	TGTGCGAGAGCGGGATACAGCTATGGGGTACCCATTGGCTTATTTGACTACTGG	CARAGYSYGVPIGLFDYW	IGHV1-46	IGHD5-18	IGHJ4	9	12	25	42
1	0.003125	TGTGCGAGAGGGATAGCACTGGCTGGCAGGCCAACCTCCGGTATGGACGTCTGG	CARGIALAGRPTSGMDVW	IGHV3-21	IGHD6-19	IGHJ6	9	12	25	42
1	0.003125	TGTGCGAGAGGAGTGGGAATTTTCGCTGAGCATTTTTCGTGGTTCGACCCCTGG	CARGVGIFAEHFSWFDPW	IGHV4-59	IGHD1-26	IGHJ5	9	11	17	39
1	0.003125	TGTGCGAGAGATCTTTACCAAAGATACCCTCCCTCCCTCGGCTTTGACTACTGG	CARDLYQRYPPSLGFDYW	IGHV3-21	IGHD4-23	IGHJ4	13	14	19	41
1	0.003125	TGTGCGAGAGATCTCACAGCAACAACTGGTAGTCATGGTGCTTTTGATATCTGG	CARDLTATTGSHGAFDIW	IGHV4-31	IGHD1-1	IGHJ3	14	21	28	32
1	0.003125	TGTGCGAGAGATCTGGCAGCAGCTGGTATGATCGGCAACTGGTTCGACCCCTGG	CARDLAAAGMIGNWFDPW	IGHV3-53	IGHD6-13	IGHJ5	13	15	27	35
1	0.003125	TGTGCGAGAGATCCTAAGGAGTTTACTATGATAGTCGCCCTTCTTGACTACTGG	CARDPKEFTMIVALLDYW	IGHV4-31	IGHD3-22	IGHJ4	12	22	34	43
1	0.003125	TGTGCGAGAGATAACGCCCCTATCGCGGCTACGGTGACATCATTTGACTACTGG	CARDNAPIAATVTSFDYW	IGHV3-21	IGHD4-17	IGHJ4	11	28	37	42
1	0.003125	TGTGCGAGAGACAGCGCGGATAGCAGTGGCTGGCTTACCCACTTTGACTCCTGG	CARDSADSSGWLTHFDSW	IGHV3-11	IGHD6-19	IGHJ4	10	19	32	40
1	0.003125	TGTGCGAGAACTCGTAAAGTGGGACCAAGGGGGTTTGGCTGGTTCGACCCCTGG	CARTRKVGPRGFGWFDPW	IGHV4-28	IGHD1-26	IGHJ5	9	13	23	38
1	0.003125	TGTGCGAGAAATCTGGAAATTGGTGGCTATAGTTATGGTTGTTTTGACTACTGG	CARNLEIGGYSYGCFDYW	IGHV1-18	IGHD5-18	IGHJ4	13	22	39	42
1	0.003125	TGTGCGAAAGTCAGGGGGGGGACTACATTGGGAATTGGCCCTAAATCCTACTGG	CAKVRGGTTLGIGPKSYW	IGHV3-33	IGHD4-11	IGHJ4	6	20	26	47
1	0.003125	TGTGCGAAAGGCCGCGGATATTGTGATGTAGGTGTCTGCCACGGTGACTACTGG	CAKGRGYCDVGVCHGDYW	IGHV4-34	IGHD2-15	IGHJ4	12	15	23	44
1	0.003125	TGTGCACATTCGTATAGCAGCTCGTCCCGCTACTACTACGGTATGGACGTCTGG	CAHSYSSSSRYYYGMDVW	IGHV2-5	IGHD6-6	IGHJ6	7	11	26	29
1	0.003125	TGTACCACATCCCGCGCGGGGTTATGGTTCGGGGAGTTATTATACGACAGCTGG	CTTSRAGLWFGELLYDSW	IGHV3-15	IGHD3-10	IGHJ4	8	22	43	50
1	0.003125	TGTGCCCACAGCCCGAGAGTACGTTTGGGGGACTTGTCGCCTGACTACTGG	CAHSPRVRLGDLSPDYW	IGHV2-5	IGHD3-16	IGHJ4	10	19	38	41
1	0.003125	TGTGCGAGACCCCGGCTAGCAGCAGCTGGTGAGGGTGCTTTTGATATCTGG	CARPRLAAAGEGAFDIW	IGHV4-39	IGHD6-13	IGHJ3	9	16	29	35
1	0.003125	TGTGCGAGACAATGGGATTACTATGATAGTAGTGGCCAATTTGACTACTGG	CARQWDYYDSSGQFDYW	IGHV4-39	IGHD3-22	IGHJ4	10	16	34	39
1	0.003125	TGTGCGAGAGTGAGTGGTTCGGGGAGTTATGCGTACTACTTTGACTACTGG	CARVSGSGSYAYYFDYW	IGHV1-46	IGHD3-10	IGHJ4	9	14	29	32
1	0.003125	TGTGCGAGAGCGGACTGGCTTTGTAGTGGTGATGGCTGCTCGGGCTCCTGG	CARADWLCSGDGCSGSW	IGHV3-33	IGHD2-15	IGHJ5	9	20	39	46
1	0.003125	TGTGCGAGAGGTCGGACTCTGCAGCAGCTGGGGGAGATCTTTGACTACTGG	CARGRTLQQLGEIFDYW	IGHV3-21	IGHD6-13	IGHJ4	9	20	30	38
1	0.003125	TGTGCGAGAGGCCAAGGTATAGCAGTGGCTGGTACGGGGTTGCACTACTGG	CARGQGIAVAGTGLHYW	IGHV4-34	IGHD6-19	IGHJ4	12	15	35	43
1	0.003125	TGTGCGAGAGATTGGGAGTGGGAAGCAGTGGCTGGTACGATTATACTCTGG	CARDWEWEAVAGTIILW	IGHV3-48	IGHD6-19	IGHJ4	11	23	38	47
1	0.003125	TGTGCGAGAGATCGGGGAGGGACTAGACACTACTACTACATGGACGTCTGG	CARDRGGTRHYYYMDVW	IGHV4-31	IGHD3-10	IGHJ6	12	13	18	28
1	0.003125	TGTGCGAGAGACTCAAACATTTGTAATGGTAATAGCTGCTATCTCAACTGG	CARDSNICNGNSCYLNW	IGHV4-31	IGHD2-15	IGHJ4	10	20	40	46
1	0.003125	TGTGCGAGAGACGACGGTGCGGTAGTGCCAAACAACCTCTTTGAGCACTGG	CARDDGAVVPNNLFEHW	IGHV3-66	IGHD2-15	IGHJ4	10	21	26	38
1	0.003125	TGTGCGAGAGACACTCGTGGATATAGTGGCTACGAGGTGTTTGACTACTGG	CARDTRGYSGYEVFDYW	IGHV4-31	IGHD5-12	IGHJ4	10	15	34	39
1	0.003125	TGTGCGAGAGAGGACTCGCTTTGTAGTGGTCCTGGCTGCTCGGGCTCTTGG	CAREDSLCSGPGCSGSW	IGHV4-31	IGHD2-15	IGHJ4	10	20	39	48
1	0.003125	TGTGCGAAGGATGAGGGGGGATCTATTGGCTACGGCCCTATTGAATACTGG	CAKDEGGSIGYGPIEYW	IGHV3-30	IGHD5-12	IGHJ4	6	18	33	40
1	0.003125	TGTGCGAAGGATGAGGGGGGATCTATTGGCTACGGCCCTATTGAATACTGG	CAKDEGGSIGYGPIEYW	IGHV4-4	IGHD5-12	IGHJ4	6	18	33	40
1	0.003125	TGTGCGAAAGCCCTTTCCCCTATTGTGGTGGTGACTGCTATTGACTACTGG	CAKALSPIVVVTAIDYW	IGHV3-23	IGHD2-21	IGHJ4	16	20	39	40
1	0.003125	TGTGCGAAAGATTGGCCCCCTACGGTGACTACGGTCGTCGGGGGGTACTGG	CAKDWPPTVTTVVGGYW	IGHV3-23	IGHD4-17	IGHJ4	11	19	32	45
1	0.003125	TGTGGACGAACTAGTATAGCAGCTCGTCTCGTCTCCTACTTTGACTACTGG	CGRTSIAARLVSYFDYW	IGHV2-70	IGHD6-6	IGHJ4	7	12	27	35
1	0.003125	TGTACTAGAGATCTGGTTTCGTGGCTACGTGGGAACTTCTTTGATTACTGG	CTRDLVSWLRGNFFDYW	IGHV3-49	IGHD5-12	IGHJ4	13	20	28	34
1	0.003125	TGTGTGAAAGGTGGTCTAAAAGTGAGCGGATATGCTTTTGACTTCTGG	CVKGGLKVSGYAFDFW	IGHV3-74	IGHD2-15	IGHJ3	3	9	14	31
1	0.003125	TGTGCGCTAGCAGCAGCTGGTAGTGATACCTACTACTTTGACTACTGG	CALAAAGSDTYYFDYW	IGHV3-23	IGHD6-13	IGHJ4	5	7	21	30
1	0.003125	TGTGCGAGAGGGGTTAGATCTAGCAGTGGCTGGTACTTGGGGCCCTGG	CARGVRSSSGWYLGPW	IGHV1-8	IGHD6-19	IGHJ5	10	20	35	42
1	0.003125	TGTGCGAGAGGGGTAGCAGCAGCTGGTAGTGGAGCTTTTGATATCTGG	CARGVAAAGSGAFDIW	IGHV4-59	IGHD6-13	IGHJ3	9	13	27	33
1	0.003125	TGTGCGAGAGATTTTGGAGTGGGAGCTACACCGACTTGGGGGTACTGG	CARDFGVGATPTWGYW	IGHV3-33	IGHD1-26	IGHJ4	11	17	28	42
1	0.003125	TGTGCGAGAGATTCCAGTGGCTGGCCAACGGGGACATTTGACTACTGG	CARDSSGWPTGTFDYW	IGHV4-31	IGHD6-19	IGHJ4	11	14	23	36
1	0.003125	TGTGCGAGAGATCGATGGCTACAATTCCTTGGCTGGTTCGACCCCTGG	CARDRWLQFLGWFDPW	IGHV1-46	IGHD5-24	IGHJ5	12	13	25	32
1	0.003125	TGTGCGAGAGATCAAGCCCTGGGCACCTACTATACTTTTGACTACTGG	CARDQALGTYYTFDYW	IGHV4-31	IGHD1-26	IGHJ4	12	28	34	36
1	0.003125	TGTGCGAGAGATGCCTATGATAGTAGTGGTTATCCCATTGACTACTGG	CARDAYDSSGYPIDYW	IGHV3-33	IGHD3-22	IGHJ4	11	14	32	37
1	0.003125	TGTGCGAGAGATGGCAGGGATGGCTACAATTCCGCGCTTGACTACTGG	CARDGRDGYNSALDYW	IGHV3-53	IGHD5-24	IGHJ4	11	18	30	37
1	0.003125	TGTGCGAGAGACCAGGATAGTAGTGGTTATTATTTACTTGACTACTGG	CARDQDSSGYYLLDYW	IGHV4-31	IGHD3-22	IGHJ4	10	15	31	37
1	0.003125	TGTGCGAGAGAAGTTGTAGGGTTACGCATCAACTGGTTCGACCCCTGG	CAREVVGLRINWFDPW	IGHV3-30	IGHD1-1	IGHJ5	10	11	17	29
1	0.003125	TGTGCGAGAAGTTCGAACACCCACTCGAGGCAATACTTTGACTACTGG	CARSSNTHSRQYFDYW	IGHV4-28	IGHD6-6	IGHJ4	9	22	28	33
1	0.003125	TGTGCGAGAAGATATTGTAGTAGTACCAGCTGCCTTTTTGACTACTGG	CARRYCSSTSCLFDYW	IGHV3-21	IGHD2-2	IGHJ4	8	10	32	36
1	0.003125	TGTGCGAAAGTGGCCCTCGTGGATACAGCTATGCCCATTGACTACTGG	CAKVALVDTAMPIDYW	IGHV3-23	IGHD5-18	IGHJ4	9	17	32	37
1	0.003125	TGTGCGAAAGCGGATAGCGGGCAGCAGCAGCTGGTTGCAATGGTCTGG	CAKADSGQQQLVAMVW	IGHV3-23	IGHD6-13	IGHJ6	9	22	34	42
1	0.003125	TGTGCGAAAGGAGTGGGCGGCGGTAGGTCCGTCTACTTTGACTACTGG	CAKGVGGGRSVYFDYW	IGHV3-23	IGHD1-26	IGHJ4	9	11	16	32
1	0.003125	TGTGCGAAAGAGCGAGATACGACGCCCTACACTATGGCACTGTTTTGG	CAKERDTTPYTMALFW	IGHV3-30	IGHD3-10	IGHJ4	10	30	36	45
1	0.003125	TGTGCGAAAATTTTGTATCCCGGAGGCACTATGACTTTTGGCCAGTGG	CAKILYPGGTMTFGQW	IGHV3-23	IGHD3-22	IGHJ4	8	27	33	45
1	0.003125	TGTGCAACAGGGGGCGTGGGGGTGGACAATGATGCTTTTGATATCTGG	CATGGVGVDNDAFDIW	IGHV1-24	IGHD3-16	IGHJ3	9	16	21	28
1	0.003125	TGTGCAACAGATCGGCTAGCAGCTCGTCCATCGGGGTTCGACCCCTGG	CATDRLAARPSGFDPW	IGHV1-24	IGHD6-6	IGHJ5	12	16	28	34
1	0.003125	TGTGCAAGAGACCACTCCCTGATTGACTGGAACTACCTTGACTCGTGG	CARDHSLIDWNYLDSW	IGHV3-47	IGHD3-9	IGHJ4	10	22	29	31
1	0.003125	TGTACTAGAGTTCCCGGTTGTAGTAGTACCAGCTGCCTTGACTACTGG	CTRVPGCSSTSCLDYW	IGHV3-49	IGHD2-2	IGHJ4	9	17	35	37
1	0.003125	TGTCGCGCAACAACGGAGTATCAAACGGTGACTACAGACTTCTGG	CRATTEYQTVTTDFW	IGHV4-30-2	IGHD4-17	IGHJ4	2	24	34	36
1	0.003125	TGTGCTAGATCCCCATTCTACGGTGACTACTATTTTGACTACTGG	CARSPFYGDYYFDYW	IGHV3-72	IGHD4-17	IGHJ4	8	17	26	27
1	0.003125	TGTGCGACTCCCGACCCAGGCGATGTCCTTTACTTTGACTACTGG	CATPDPGDVLYFDYW	IGHV1-8	IGHD3-10	IGHJ4	6	9	17	30
1	0.003125	TGTGCGACTGCTTACGGTGACTACGACTTGAACCTGGACTTCTGG	CATAYGDYDLNLDFW	IGHV1-67	IGHD4-17	IGHJ4	3	12	24	36
1	0.003125	TGTGCGAGTTGGATAGGTATAGTGGGATCCACCAGGGGCTACTGG	CASWIGIVGSTRGYW	IGHV3-11	IGHD1-26	IGHJ4	7	15	26	38
1	0.003125	TGTGCGAGTACGGCTAACTGGAACGACGTCTACTTTGACTACTGG	CASTANWNDVYFDYW	IGHV4-59	IGHD1-20	IGHJ4	7	14	28	29
1	0.003125	TGTGCGAGACTCGTTTCGGCGACTACGTCAGCTTTTGATATCTGG	CARLVSATTSAFDIW	IGHV5-10-1	IGHD4-17	IGHJ3	9	16	27	30
1	0.003125	TGTGCGAGACCTACAGCGACTCGAGAGGGCTGGTTCGACCCCTGG	CARPTATREGWFDPW	IGHV5-10-1	IGHD6-6	IGHJ5	9	18	24	29
1	0.003125	TGTGCGAGAGTCGATGGCAGTGGCTGGGGCGGATTGGACCACTGG	CARVDGSGWGGLDHW	IGHV4-4	IGHD6-19	IGHJ4	9	16	26	36
1	0.003125	TGTGCGAGAGGGCTCGGTTCGGGGAGAACCGCCTTTGACTACTGG	CARGLGSGRTAFDYW	IGHV3-21	IGHD3-10	IGHJ4	9	15	25	32
1	0.003125	TGTGCGAGAGGGGGGTTGACTTCTGAGGGGAGGTTCGACCCCTGG	CARGGLTSEGRFDPW	IGHV1-8	IGHD3-9	IGHJ5	10	15	20	31
1	0.003125	TGTGCGAGAGAGGTGGTTATTGATCCCGATGCTTTTGATCTCTGG	CAREVVIDPDAFDLW	IGHV3-21	IGHD3-22	IGHJ3	10	12	20	27
1	0.003125	TGTGCGAGAACCATAGCAGCAGCTGGTATTGAGCTTGACTACTGG	CARTIAAAGIELDYW	IGHV3-21	IGHD6-13	IGHJ4	8	12	27	34
1	0.003125	TGTGCGAGAAATCAGCTCGTCGTTGGGTACTACTTTGACTACTGG	CARNQLVVGYYFDYW	IGHV3-21	IGHD6-6	IGHJ4	12	13	20	26
1	0.003125	TGTGCGAATTTCGAAGATGGCTACAATTCCTACTTTGACTACTGG	CANFEDGYNSYFDYW	IGHV3-23	IGHD5-24	IGHJ4	7	14	27	29
1	0.003125	TGTGCGAAAGATTTGGGTATAGCAGCAGCTGGTAATAGCTACTGG	CAKDLGIAAAGNSYW	IGHV3-23	IGHD6-13	IGHJ4	11	14	33	38
1	0.003125	TGTGCGAAAGATGGAGCAGCAGCTGAATACTACTTTGACTACTGG	CAKDGAAAEYYFDYW	IGHV4-31	IGHD6-13	IGHJ4	11	14	24	27
1	0.003125	TGTGCGAAAGAAGCACAAACGTGGATACAGACTGCTGACTACTGG	CAKEAQTWIQTADYW	IGHV3-30	IGHD5-18	IGHJ4	10	18	29	35
1	0.003125	TGTGCACGCATAGTTGGTGGGCACTACTACGTCTTTGACTCCTGG	CARIVGGHYYVFDSW	IGHV2-26	IGHD1-26	IGHJ4	11	16	31	32
1	0.003125	TGTGCAAGATCGGCGACATACGCCACAAACTCCTTTGACTACTGG	CARSATYATNSFDYW	IGHV3-21	IGHD2-21	IGHJ4	8	22	27	28
1	0.003125	TGTGCAAGATCGGCGACATACGCCACAAACTCCTTTGACTACTGG	CARSATYATNSFDYW	IGHV3-13	IGHD2-21	IGHJ4	8	22	27	28
1	0.003125	TGTGCAAGAGAAGTCCGGAAGTACTACTACTACATGGACGTCTGG	CAREVRKYYYYMDVW	IGHV3-74	IGHD2-21	IGHJ6	10	13	19	21
1	0.003125	TGTACGAGAACATTTATTGGCAGCTCGGAGGGCTTTGACTCCTGG	CTRTFIGSSEGFDSW	IGHV3-23	IGHD6-6	IGHJ4	6	19	26	32
1	0.003125	TGTGCGGCAGGGTCCCCCTATGGTGAAGATTTTGACTACTGG	CAAGSPYGEDFDYW	IGHV1-58	IGHD3-10	IGHJ4	9	17	23	30
1	0.003125	TGTGCGAGGCCAGGTATAGCAGCAGCTGGTGGGGACTACTGG	CARPGIAAAGGDYW	IGHV4-4	IGHD6-13	IGHJ4	7	12	29	33
1	0.003125	TGTGCGAGGACGCTGTGGCAGCTCGGCTGGTTCGACCCCTGG	CARTLWQLGWFDPW	IGHV3-11	IGHD6-6	IGHJ5	7	17	24	26
1	0.003125	TGTGCGAGACTCTACGATGGTAAACGACCCCCTGATTACTGG	CARLYDGKRPPDYW	IGHV5-51	IGHD4-23	IGHJ4	9	11	22	32
1	0.003125	TGTGCGAGAGGTGGGGCGCGGGGCTGGTACTTCGATCTCTGG	CARGGARGWYFDLW	IGHV1-8	IGHD3-10	IGHJ2	10	18	22	23
1	0.003125	TGTGCGAAATCCACCGGTGGGTACCAGCTGCTGCTATCCTGG	CAKSTGGYQLLLSW	IGHV3-23	IGHD6-13	IGHJ5	8	20	36	37
1	0.003125	TGTGCGAAAGGGAGTGGGAGTTTAAACCGGCTTGACGACTGG	CAKGSGSLNRLDDW	IGHV3-23	IGHD1-26	IGHJ4	9	12	19	31
1	0.003125	TGTGCGAAAAGCCCCGGGGTGACAGAACATTTTGATATCTGG	CAKSPGVTEHFDIW	IGHV3-23	IGHD2-21	IGHJ3	8	17	22	29
1	0.003125	TGTGCAAGAGCCGGCTGTCGATATTGTAGTGGTGTTAGCTGG	CARAGCRYCSGVSW	IGHV3-13	IGHD2-15	IGHJ4	9	19	37	38
1	0.003125	TGCACAAATTGTGGTCTTGACTGCTACCGCCCCCTCCACTGG	CTNCGLDCYRPLHW	IGHV1-18	IGHD2-21	IGHJ4	1	7	25	37
1	0.003125	TGTGTGAAGAGGACGACTGGATACAGCTACGACTACTGG	CVKRTTGYSYDYW	IGHV3-35	IGHD5-18	IGHJ4	6	17	28	30
1	0.003125	TGTGCGACCGGCTACCAGGTGCGGGAGGCGGACGTCTGG	CATGYQVREADVW	IGHV3-21	IGHD2-15	IGHJ6	6	10	16	29
1	0.003125	TGTGCGAGTGTGGAGATGGCTACAATTTCCCATGCCTGG	CASVEMATISHAW	IGHV3-21	IGHD5-24	IGHJ5	7	12	26	34
1	0.003125	TGTGCGAGACTCGGCGCCAACCAGAAAACTGAATTCGGG	CARLGANQKTEFG	IGHV3-11	IGHD3-9	IGHJ4	8	18	23	37
1	0.003125	TGTGCGAGACGCCGAGAAGGTGGGGGCTCCCGGGACTGG	CARRREGGGSRDW	IGHV4-39	IGHD1-26	IGHJ4	9	25	30	34
1	0.003125	TGTGCGAGAGTCGGCTACGCGGGGGGTTTTGACTACTGG	CARVGYAGGFDYW	IGHV4-31	IGHD6-25	IGHJ4	9	11	18	27
1	0.003125	TGTGCGAGAGTGGCGGATTTGAACTGGTTCGACCCCTGG	CARVADLNWFDPW	IGHV1-18	IGHD3-3	IGHJ5	9	15	19	21
1	0.003125	TGTGCGAGAGATTTAGACGGAGCAGCAGCTGACTACTGG	CARDLDGAAADYW	IGHV4-4	IGHD6-13	IGHJ4	11	20	28	29
1	0.003125	TGTGCGAGAGATCGGGGTAACTACGGTTTGGACGTCTGG	CARDRGNYGLDVW	IGHV4-31	IGHD4-11	IGHJ6	12	16	24	28
1	0.003125	TGTGCGAGAGATCGGGACGCTGGGTATAGCAGCAGCTGG	CARDRDAGYSSSW	IGHV4-4	IGHD6-13	IGHJ4	12	21	34	35
1	0.003125	TGTGCGAGAAATACGGCCGGGCCTCAGGTGGACCCCTGG	CARNTAGPQVDPW	IGHV5-10-1	IGHD3-10	IGHJ5	8	9	14	30
1	0.003125	TGTGCGAAGCTTCTTGGGGAGGACACACCGTACAACTGG	CAKLLGEDTPYNW	IGHV3-30	IGHD4-17	IGHJ4	6	25	31	34
1	0.003125	TGTGCAATCAGCCCCCGTATAGGAGTGGCTGGTAGTTGG	CAISPRIGVAGSW	IGHV3-74	IGHD6-19	IGHJ4	6	16	33	36
1	0.003125	TGTACTAGAGATTTCTGGAGGCTGCAATTTAATTTCTGG	CTRDFWRLQFNFW	IGHV3-49	IGHD5-24	IGHJ4	15	19	28	35
1	0.003125	TGTGCCAGAGATAACTGGGGATCATATGACTACTGG	CARDNWGSYDYW	IGHV3-38	IGHD3-16	IGHJ4	17	20	25	26
1	0.003125	TGTGCGAGGGAAAACTACTTCCGCTTTGACTACTGG	CARENYFRFDYW	IGHV7-56	IGHD1-7	IGHJ4	8	12	17	23
1	0.003125	TGTGCGAGATTTATTCGATACTGGTTCGACCCCTGG	CARFIRYWFDPW	IGHV4-55	.	IGHJ5	13	-1	-1	19
1	0.003125	TGTGCGAGATGGAGTGGGAGGTTCCCTGACTACTGG	CARWSGRFPDYW	IGHV3-64	IGHD1-26	IGHJ4	8	12	19	26
1	0.003125	TGTGCGAGAGGTCGATGGACCGCATTTGACTCCTGG	CARGRWTAFDSW	IGHV1-8	IGHD5-24	IGHJ4	10	13	17	24
1	0.003125	TGTGCGAGAGGGCTACGTGCTGCGTTCGACCCCTGG	CARGLRAAFDPW	IGHV4-34	IGHD6-25	IGHJ5	10	11	17	23
1	0.003125	TGTGCGAAGGCCGACATAGGGTGTTTGGACGTCTGG	CAKADIGCLDVW	IGHV3-47	IGHD2-2	IGHJ6	4	9	18	25
1	0.003125	TGTGCAAGAGGGGCGACCTGGTTCTTTGACTACTGG	CARGATWFFDYW	IGHV3-13	IGHD3-9	IGHJ4	9	17	22	23
1	0.003125	TGTGTGAGAGGGGCTGGCGGGCTCGACCTTTGG	CVRGAGGLDLW	IGHV1-67	IGHD6-19	IGHJ5	9	11	16	22
1	0.003125	TGTGCGAGAGGGAGAGATGGCTACAAACCTTGG	CARGRDGYKPW	IGHV1-8	IGHD5-24	IGHJ4	10	12	25	30
1	0.003125	TGTGCGAAAGATCAAAGGGGCGTTGACTCCTGG	CAKDQRGVDSW	IGHV3-53	.	IGHJ4	12	-1	-1	22
1	0.003125	TGTGCGAGGACCGGGGGCCCTCAATACTGG	CARTGGPQYW	IGHV5-10-1	IGHD1-20	IGHJ4	7	9	13	24
1	0.003125	TGTGCGAGAGATTCGGTACATGACAACTGG	CARDSVHDNW	IGHV3-30	IGHD1-1	IGHJ4	11	13	19	20
1	0.003125	TGTGCGAGGGGCTGGTTAATG	CARGWLM	IGHV4-31	IGHD3-9	IGHJ4	7	11	17	20
