# Supplementary material for: Biomarkers and Immune Repertoire Metrics Identified by Peripheral Blood Transcriptomic Sequencing Reveal the Pathogenesis of COVID-19
Source: Front Immunol. 2021 Aug 24;12:677025. doi: 10.3389/fimmu.2021.677025 (PMC8421539; doi:10.3389/fimmu.2021.677025)
Supplement: Supplementary file 1 [file DataSheet_1.zip › TCR_BCR/IGH/convert.SRR12007862.clonotypes.IGH.txt]

count	freq	cdr3nt	cdr3aa	v	d	j	VEnd	DStart	DEnd	JStart
9	0.02406417112299465	TGTGCGAAAGCTGGCAGTGAGCGGCCCCGTATAGTAGCTACGTCGTACTATTGG	CAKAGSERPRIVATSYYW	IGHV3-23	IGHD5-12	IGHJ4	9	29	41	46
9	0.02406417112299465	TGTGCGAGAGATTCGGTACATGACAACTGG	CARDSVHDNW	IGHV3-21	IGHD1-1	IGHJ4	11	13	19	20
8	0.0213903743315508	TGTACGAAGACGTTTTACTTTGATAGTAGTGGCCCTCGCTTTAACTTTGACTACTGG	CTKTFYFDSSGPRFNFDYW	IGHV3-23	IGHD3-22	IGHJ4	7	9	31	43
7	0.01871657754010695	TGTGCGAGAGGTGCGACAATGACAAGGGGATATTGTAGTGGTGGAACCTGCTACTATGACTACTGG	CARGATMTRGYCSGGTCYYDYW	IGHV3-21	IGHD2-15	IGHJ4	9	27	43	50
7	0.01871657754010695	TGTGCGAAAATTCCTGACTACTGG	CAKIPDYW	IGHV3-21	IGHD2-21	IGHJ4	6	9	13	14
5	0.013368983957219251	TGTGCGAAAGTTTTATCCGGACATAACAGTAATTGGTCGGATCGTCGGCCCAACCCCTACATGGACGTCTGG	CAKVLSGHNSNWSDRRPNPYMDVW	IGHV3-23	IGHD4-11	IGHJ6	9	25	31	56
4	0.0106951871657754	TGTGCGCGAGATGATCTTGTGGCTGGGGGGGGCCGGAACTGGTTCGACCCCTGG	CARDDLVAGGGRNWFDPW	IGHV4-4	IGHD6-19	IGHJ5	11	18	25	36
4	0.0106951871657754	TATACCAGAGGACCCCCAAGATGGTGGATAGTAGTGGTTATTAACGGCCGCTGG	YTRGPPRWWIVVVINGRW	IGHV3-65	IGHD3-22	IGHJ4	9	26	42	50
4	0.0106951871657754	TGTGTGAGAGCGGACTGGCTTTGTAGTGGTAATGGCTGTTCGGGCCACTGG	CVRADWLCSGNGCSGHW	IGHV3-21	IGHD2-15	IGHJ4	9	20	29	46
4	0.0106951871657754	TGTTCGAGAGATATCTTAGGGGGCGACAACGTGGTCCTTGCCTACTGG	CSRDILGGDNVVLAYW	IGHV3-21	IGHD1-14	IGHJ4	15	28	34	37
4	0.0106951871657754	TGTACGTCTCAGAGTGCTTTTTTTATTGACTCCTGG	CTSQSAFFIDSW	IGHV4-30-2	IGHD1-20	IGHJ5	2	3	7	27
4	0.0106951871657754	TGTGCAAGATTTCATTCTGCGGGCTACTGG	CARFHSAGYW	IGHV3-74	.	IGHJ4	8	-1	-1	23
3	0.008021390374331552	TGTGCCCACAGGCAATACCTGCAGTCTGACTGGAATTTTGGTTACTTTGACTACTGG	CAHRQYLQSDWNFGYFDYW	IGHV2-5	IGHD1-1	IGHJ4	10	28	34	42
3	0.008021390374331552	TGTGCCAGAGGGAGATATTGTGGTGGTGGTTCCTGCTACTGGGTGTATGACTACTGG	CARGRYCGGGSCYWVYDYW	IGHV3-72	IGHD2-15	IGHJ4	9	13	39	47
3	0.008021390374331552	TGTGCGAGAGGCCGGACTATCTATGGTTCTTACTACTACTACTACATGGACGTCTGG	CARGRTIYGSYYYYYMDVW	IGHV4-59	IGHD3-10	IGHJ6	9	20	28	30
3	0.008021390374331552	TGTGCGAGAGATTCAGGTGTGGGAAACTACTACTACTACTACATGGACGTCTGG	CARDSGVGNYYYYYMDVW	IGHV3-33	IGHD1-26	IGHJ6	11	18	23	25
3	0.008021390374331552	TGTGCGAAAGTCAGGGGGGGGACTACATTGGGAATTGGCCCTAAATCCTACTGG	CAKVRGGTTLGIGPKSYW	IGHV3-33	IGHD4-11	IGHJ4	6	20	26	47
3	0.008021390374331552	TGTGCGAGAGAGGACTCGCTTTGTAGTGGTCCTGGCTGCTCGGGCTCTTGG	CAREDSLCSGPGCSGSW	IGHV3-21	IGHD2-15	IGHJ4	10	20	39	48
3	0.008021390374331552	TGTACGACACGTGGATACAGCAGTGCTTACTGGGTGACTACTGACCACTGG	CTTRGYSSAYWVTTDHW	IGHV3-23	IGHD5-18	IGHJ4	6	7	20	41
3	0.008021390374331552	TGTGCGAGTTACGATAGTAGTGGTTATTACCACTTTGGCTACTGG	CASYDSSGYYHFGYW	IGHV3-30	IGHD3-22	IGHJ4	7	12	26	27
3	0.008021390374331552	TGTGCGAGAGGGCTCGGTTCGGGGAGAACCGCCTTTGACTACTGG	CARGLGSGRTAFDYW	IGHV3-21	IGHD3-10	IGHJ4	9	15	25	32
3	0.008021390374331552	TGTGCGAGAGTCGGACACTCATGGTGGGAACTTGACTGGTGG	CARVGHSWWELDWW	IGHV3-23	IGHD2-8	IGHJ4	6	16	25	31
3	0.008021390374331552	TGTGCGAGAGATGGAATTGGATATAACATGATTGACTTCTGG	CARDGIGYNMIDFW	IGHV3-30	IGHD5-12	IGHJ4	11	17	24	31
3	0.008021390374331552	TGTGCCAGAGATAACTGGGGATCATATGACTACTGG	CARDNWGSYDYW	IGHV3-72	IGHD7-27	IGHJ4	11	12	22	26
3	0.008021390374331552	TGTGCCAGAGATAACTGGGGATCATATGACTACTGG	CARDNWGSYDYW	IGHV4-30-2	IGHD7-27	IGHJ4	11	12	22	26
3	0.008021390374331552	TGTGCAAGAGGATCGTATGACAGCACCTGGTACTGG	CARGSYDSTWYW	IGHV6-1	IGHD6-13	IGHJ4	9	20	29	30
2	0.0053475935828877	TGTGCGAGATTGGTGGCCGGGTATAGCAGTGGCTGGCGGGTTTATAGTTCGCACTACTACTACATGGACGTCTGG	CARLVAGYSSGWRVYSSHYYYMDVW	IGHV1-18	IGHD6-19	IGHJ6	8	16	35	52
2	0.0053475935828877	TGTGCGAAAGATAGGAAGGAAGGGGGCTACGATATTTTGATTGGTTATTCGGCCTTTTATTACATGGACGTCTGG	CAKDRKEGGYDILIGYSAFYYMDVW	IGHV3-23	IGHD3-9	IGHJ6	11	27	48	60
2	0.0053475935828877	TGTGCGAGAGTCATTGGGTTCGGGGACAATCATTACTACTACTACTACGGTATGGACGTCTGG	CARVIGFGDNHYYYYYGMDVW	IGHV4-31	IGHD3-10	IGHJ6	9	16	25	31
2	0.0053475935828877	TGTGCGAGAGAGGGCGCGGATCACCAGTTTTGGCGTGGTTATCTGTATTACTTTGACTCTTGG	CAREGADHQFWRGYLYYFDSW	IGHV3-21	IGHD3-3	IGHJ4	10	27	41	44
2	0.0053475935828877	TGTGCGAGAGATGGCGGAAGAGGAACTATGATAGTAGGGGACTATACTTTTGATATCTGG	CARDGGRGTMIVGDYTFDIW	IGHV1-18	IGHD3-22	IGHJ3	11	24	36	46
2	0.0053475935828877	TGTGCGAGAGAAATAGCAGCAACTACTACGGGGGCTGCTCATAACTGGTTCGACCCCTGG	CAREIAATTTGAAHNWFDPW	IGHV1-46	IGHD6-13	IGHJ5	10	12	20	42
2	0.0053475935828877	TGTGCACACAGACAATTCCAACAGTCTGACTGGAACTACGGTAACTTTGACTACTGG	CAHRQFQQSDWNYGNFDYW	IGHV2-5	IGHD1-7	IGHJ4	12	28	39	43
2	0.0053475935828877	TGTGCGAGACATCGGGGGCGGATATCTTCCGGTGGTACACTGCCTGATTACTGG	CARHRGRISSGGTLPDYW	IGHV5-10-1	IGHD4-23	IGHJ4	11	29	36	44
2	0.0053475935828877	TGTGCGAGAGTGGGGAATTACGATGAAAGTAGCGAGTACTTCTTTGACTATTGG	CARVGNYDESSEYFFDYW	IGHV3-53	IGHD3-22	IGHJ4	9	16	31	34
2	0.0053475935828877	TGTGCGAGAGGAGTGGGAATTTTCGCTGAGCATTTTTCGTGGTTCGACCCCTGG	CARGVGIFAEHFSWFDPW	IGHV1-8	IGHD1-26	IGHJ5	10	11	17	39
2	0.0053475935828877	TGTGCGAAAGGCCGCGGATATTGTGATGTAGGTGTCTGCCACGGTGACTACTGG	CAKGRGYCDVGVCHGDYW	IGHV3-53	IGHD2-15	IGHJ4	6	15	23	44
2	0.0053475935828877	TGTGCGAAAGGGCCCGCGTTGATGTTCTTTGGACCTTACGGTATGGACGTCTGG	CAKGPALMFFGPYGMDVW	IGHV3-23	IGHD3-3	IGHJ6	9	27	32	42
2	0.0053475935828877	TGTACCACAGCTTCCCGTATGGCAGTGGCTGGTACGGCAAAAGCCGGCTACTGG	CTTASRMAVAGTAKAGYW	IGHV3-15	IGHD6-19	IGHJ4	9	16	35	47
2	0.0053475935828877	TGTGTAACGCTCGGGGCAATTACTCCGGAACCTGATCCTTTTGACATCTGG	CVTLGAITPEPDPFDIW	IGHV3-74	IGHD2-15	IGHJ3	3	20	28	32
2	0.0053475935828877	TGTGCGAGACTGTATTGTGGTGAGACCAGTTGCTATGCTCATGACTTCTGG	CARLYCGETSCYAHDFW	IGHV3-21	IGHD2-2	IGHJ4	8	24	37	41
2	0.0053475935828877	TGTGCGAGAGCGGACTGGCTTTGTAGTGGTGATGGCTGTTCGGGCCACTGG	CARADWLCSGDGCSGHW	IGHV3-21	IGHD2-15	IGHJ4	9	20	37	46
2	0.0053475935828877	TGTGCGAGAGACGACGGTGCGGTAGTGCCAAACAACCTCTTTGAGCACTGG	CARDDGAVVPNNLFEHW	IGHV3-30	IGHD2-15	IGHJ4	10	21	26	38
2	0.0053475935828877	TGTGCGAAGGATGAGGGGGGATCTATTGGCTACGGCCCTATTGAATACTGG	CAKDEGGSIGYGPIEYW	IGHV3-30	IGHD5-12	IGHJ4	6	18	33	40
2	0.0053475935828877	TGTGCGAAGGATGAGGGGGGATCTATTGGCTACGGCCCTATTGAATACTGG	CAKDEGGSIGYGPIEYW	IGHV4-4	IGHD5-12	IGHJ4	6	18	33	40
2	0.0053475935828877	TGTGCAGTCTTGGACCCCGCGAAGTCTGATGCGGGGAGTTTTTGGGCCTGG	CAVLDPAKSDAGSFWAW	IGHV3-30	IGHD3-10	IGHJ5	4	31	39	46
2	0.0053475935828877	TGTGCGCGAGACAAGTTGTTCAGTGGGAGTTACCCGCTTGACCTCTGG	CARDKLFSGSYPLDLW	IGHV3-11	IGHD4-23	IGHJ5	10	25	33	39
2	0.0053475935828877	TGTGCGAGCCTGGATAGTGGGAGCTACTACGATGCTTTTGATATCTGG	CASLDSGSYYDAFDIW	IGHV3-21	IGHD1-26	IGHJ3	7	13	29	30
2	0.0053475935828877	TGTGCGAGGAGATATTGTAGTAGTGCCAGCTGTTTATTTGACCACTGG	CARRYCSSASCLFDHW	IGHV3-21	IGHD2-2	IGHJ4	7	10	31	36
2	0.0053475935828877	TGTGCGAGAGCGATGTGTAGTGGTAGCTGTTACTATTTTGACCGCTGG	CARAMCSGSCYYFDRW	IGHV3-23	IGHD2-15	IGHJ4	6	19	28	30
2	0.0053475935828877	TGTGCCAGATACGGCGGTAGCGGCACCTACTACTTTGACTACTGG	CARYGGSGTYYFDYW	IGHV3-38	IGHD2-15	IGHJ4	10	15	20	27
2	0.0053475935828877	TGTGCCAGATACGGCGGTAGCGGCACCTACTACTTTGACTACTGG	CARYGGSGTYYFDYW	IGHV4-30-2	IGHD4-23	IGHJ4	8	9	18	27
2	0.0053475935828877	TGTGCGACTGGGAACGGCCACAGCTATGGTAAAATGGACTACTGG	CATGNGHSYGKMDYW	IGHV3-21	IGHD5-18	IGHJ4	6	19	29	36
2	0.0053475935828877	TGTGCGAGAATGGCGGAACGCGTGGAGGCTTTTGATATCTGG	CARMAERVEAFDIW	IGHV3-21	IGHD1-1	IGHJ3	8	14	19	27
2	0.0053475935828877	TGTGCAAGATCGGATAGCAGCAGCTGGTACTCTGACTACTGG	CARSDSSSWYSDYW	IGHV3-13	IGHD6-13	IGHJ4	8	13	26	27
2	0.0053475935828877	TGTGTGCGGGGGACTATGGCTGGTGGCTTTGACTACTGG	CVRGTMAGGFDYW	IGHV2-26	IGHD6-19	IGHJ4	3	16	23	26
2	0.0053475935828877	TGTGCGAGAGATTTAGAGGGGTACTACTTTGACTACTGG	CARDLEGYYFDYW	IGHV3-30	IGHD5-24	IGHJ4	11	13	17	20
2	0.0053475935828877	TGTGCGAAGGGGCCAAATAGTGGGAGTTTTCCATACTGG	CAKGPNSGSFPYW	IGHV3-23	IGHD1-26	IGHJ4	7	16	25	33
2	0.0053475935828877	TGTGCAACACCTTTCATAGCAAATGGTTTTGATAACTGG	CATPFIANGFDNW	IGHV1-24	IGHD2-2	IGHJ3	8	14	20	22
2	0.0053475935828877	TGTGCAAGAGAGGATAGGGGGTACTTTGACTACTGG	CAREDRGYFDYW	IGHV3-74	IGHD2-15	IGHJ4	10	11	15	21
1	0.00267379679144385	TGTGCGAGAGATGGTCATCCGAGGTATTACTATGATAGTAGTGGTTATTTGAGTCATTTCTATGGCTGGTACTTCGATCTCTGG	CARDGHPRYYYDSSGYLSHFYGWYFDLW	IGHV3-30	IGHD3-22	IGHJ2	11	23	48	65
1	0.00267379679144385	TGTGCGAGAGTGGCCCAATCGTTTACGGAGGGTCATTACTATGATAGTAGTGGTTACAAGTCGGGGGGTAATGACTACTGG	CARVAQSFTEGHYYDSSGYKSGGNDYW	IGHV4-31	IGHD3-22	IGHJ4	9	34	55	71
1	0.00267379679144385	TGTGCCACAGATGGCGTAGATGCACCAGGAGTCACTGTGGATCGGGCAATTATTAAAAATGCCTTTGAAACTTGG	CATDGVDAPGVTVDRAIIKNAFETW	IGHV3-15	IGHD3-10	IGHJ3	11	33	54	58
1	0.00267379679144385	TGTGCGAAATTCTCTCCCGATTTCGATGACTACGGTGACTACCCCGACTACTACTACTACTACATGGACGTCTGG	CAKFSPDFDDYGDYPDYYYYYMDVW	IGHV3-23	IGHD4-17	IGHJ6	8	25	41	46
1	0.00267379679144385	TGTGCGAGAACTAGTGGTGGTAGCCTCGCGGTCGGGACTCCGTTGGGTCGGAAGTACTACTTTGACTACTGG	CARTSGGSLAVGTPLGRKYYFDYW	IGHV4-28	IGHD2-15	IGHJ4	9	11	23	52
1	0.00267379679144385	TGTGCGAGAAACCCCCCTTACTATGATAGTAGTGGTTATCCCACGGCGGGGGTGAGTTACTTTGACTACTGG	CARNPPYYDSSGYPTAGVSYFDYW	IGHV4-28	IGHD3-22	IGHJ4	10	17	38	57
1	0.00267379679144385	TGTGCGAAAGTATTATCCGGATATGTCAGCAGCTGGTCGGATCGTCGGCCCAACCCCTACATGGACGTCTGG	CAKVLSGYVSSWSDRRPNPYMDVW	IGHV3-23	IGHD6-13	IGHJ6	9	16	36	56
1	0.00267379679144385	TGTGCGAGAGAATTTTTGCATATTGGTGGTTATGAGTCCCGTTGGCGTTCGGATGCTTTTGAGATCTGG	CAREFLHIGGYESRWRSDAFEIW	IGHV4-31	IGHD2-21	IGHJ3	10	17	24	51
1	0.00267379679144385	TGTGCCACAGACTATTACTATGATCCTAGTGGTTATTTCCCCCTAGGCAACGGTATGGACGTCTGG	CATDYYYDPSGYFPLGNGMDVW	IGHV4-30-2	IGHD3-22	IGHJ6	10	12	36	54
1	0.00267379679144385	TGTGCGACAGATGGGACCGGTTGTAGCAGTGCCAGCTGCTATAGTTATATTTTCTGGGACTACTGG	CATDGTGCSSASCYSYIFWDYW	IGHV1-67	IGHD2-2	IGHJ4	11	20	41	57
1	0.00267379679144385	TGTGCGAGAGGGGGTATCGCGTCGGATAGTAGTGGTTATAAACCCCGGGGTGCTTTTGATATCTGG	CARGGIASDSSGYKPRGAFDIW	IGHV1-8	IGHD3-22	IGHJ3	10	24	38	50
1	0.00267379679144385	TGTGCACACAGTTCTAGCAGCTCGGCCCCCCCCGCTTACTACTACTACTACTACATGGACGTCTGG	CAHSSSSSAPPAYYYYYYMDVW	IGHV2-5	IGHD6-6	IGHJ6	10	14	23	35
1	0.00267379679144385	TGTGCGAGCGATCTCGGGCCGACGTATGATAGTAGTGGTTATTGGTACCGACTTGACAAGTGG	CASDLGPTYDSSGYWYRLDKW	IGHV3-30	IGHD3-22	IGHJ4	14	24	42	52
1	0.00267379679144385	TGTGCGAGATCCAACTACGGTGACTACGAGGGGGTTGTTTCGGTTATGTGGTTCGACCCCTGG	CARSNYGDYEGVVSVMWFDPW	IGHV4-55	IGHD4-17	IGHJ5	9	13	27	48
1	0.00267379679144385	TGTGCGAGAGGTTACTATGATAGTAGTGGTTACCACGAGTACTACTACTACATGGACGTCTGG	CARGYYDSSGYHEYYYYMDVW	IGHV1-8	IGHD3-22	IGHJ6	10	11	31	39
1	0.00267379679144385	TGTGCGAGAGGTTACCCTGATATTGTAGTGGTGGTAGCTGCCGTTTACTACTTTGACTACTGG	CARGYPDIVVVVAAVYYFDYW	IGHV4-34	IGHD2-15	IGHJ4	10	18	40	45
1	0.00267379679144385	TGTGCGAGAGGCGGGGTTATTTGGAAAATGACTACGGCGAACTCCGATGCTTTTGATATCTGG	CARGGVIWKMTTANSDAFDIW	IGHV1-8	IGHD4-17	IGHJ3	11	27	36	45
1	0.00267379679144385	TGTGCGAGAGATCTGCGGCTAGTAGAGATGGCTACAATGATTACGTCCTCCTTTGACTACTGG	CARDLRLVEMATMITSSFDYW	IGHV1-18	IGHD5-24	IGHJ4	13	21	37	50
1	0.00267379679144385	TGTGCGAGAGAAGGGTGTAGTAGTACCAGCTGCTATGGTGGCCGGGGTGCTTTTGATATCTGG	CAREGCSSTSCYGGRGAFDIW	IGHV3-11	IGHD2-2	IGHJ3	10	15	36	47
1	0.00267379679144385	TGTGCGAAACTTCCTTATTGTGGTGGTGACTGCTATTCGGTTTTCGAGGCTTTTGATATCTGG	CAKLPYCGGDCYSVFEAFDIW	IGHV4-4	IGHD2-21	IGHJ3	6	15	37	48
1	0.00267379679144385	TGTGCGAAAGATAAATTTAAATGGGAGTGGGTGGTAGCTGCTACTTCCCCCTCGGACTACTGG	CAKDKFKWEWVVAATSPSDYW	IGHV4-34	IGHD2-15	IGHJ4	6	29	44	54
1	0.00267379679144385	TGTGCACGGATTTCTGGTGATTACTATGATAGTAGTGGTTATTTCGGACTATTTGACTACTGG	CARISGDYYDSSGYFGLFDYW	IGHV2-26	IGHD3-22	IGHJ4	10	19	42	51
1	0.00267379679144385	TGTGCAACAGATTCTGCCTCCCTTACTATGGTCGGACGTCGGGGCTACTACATGGACGTCTGG	CATDSASLTMVGRRGYYMDVW	IGHV1-24	IGHD3-10	IGHJ6	11	22	31	44
1	0.00267379679144385	TGTACCACGGGACTGCTTTACGATATTTTGACTGGTTATTATTGGGATGCTTTTGATATCTGG	CTTGLLYDILTGYYWDAFDIW	IGHV3-15	IGHD3-9	IGHJ3	7	17	41	45
1	0.00267379679144385	TGTGTGAAAGTCGCGAATTACTATGATAGTAGTGGTTATGCCTACTACTTTGACTACTGG	CVKVANYYDSSGYAYYFDYW	IGHV3-60	IGHD3-22	IGHJ4	9	16	38	42
1	0.00267379679144385	TGTGTGAAAGATCGTGTAGCAGCAGCTGGTAAGGACGACCTATACTACTTTGACTACTGG	CVKDRVAAAGKDDLYYFDYW	IGHV3-60	IGHD6-13	IGHJ4	12	16	30	42
1	0.00267379679144385	TGTGCGACAACGTATTACTATGATAGTAGTGGTCAGGGGCACTGGTACTTCGATCTCTGG	CATTYYYDSSGQGHWYFDLW	IGHV5-10-1	IGHD3-22	IGHJ2	6	9	32	40
1	0.00267379679144385	TGTGCGAGGGTGGAGCAGTGGCTGGTAGGATACTACTACTACTACTACATGGACGTCTGG	CARVEQWLVGYYYYYYMDVW	IGHV1-46	IGHD6-19	IGHJ6	7	13	26	30
1	0.00267379679144385	TGTGCGAGGGGATTACTATGGTTCGGGGAGTTATTGGACGACTACTACATGGACGTCTGG	CARGLLWFGELLDDYYMDVW	IGHV4-4	IGHD3-10	IGHJ6	7	11	34	40
1	0.00267379679144385	TGTGCGAGGGATTTCTATGATAGTGGTGGTTATCCCCTCGAGGAGTACTTTGACTACTGG	CARDFYDSGGYPLEEYFDYW	IGHV3-33	IGHD3-22	IGHJ4	15	16	32	45
1	0.00267379679144385	TGTGCGAGATTCCTCCCCCCCATGGTGGTAGCTGCCAACTCTGATGCTTTTGATATCTGG	CARFLPPMVVAANSDAFDIW	IGHV4-55	IGHD2-15	IGHJ3	9	22	34	41
1	0.00267379679144385	TGTGCGAGAGGCTATTACTATGATAGTAGTGGTTATTCCCACTACGGTATGGACGTCTGG	CARGYYYDSSGYSHYGMDVW	IGHV1-8	IGHD3-22	IGHJ6	11	12	36	48
1	0.00267379679144385	TGTGCGAGAGATTTTTTTTATAGCAGCTCGTCTCCCGGTTACTACTACATGGACGTCTGG	CARDFFYSSSSPGYYYMDVW	IGHV1-69D	IGHD6-6	IGHJ6	11	18	31	39
1	0.00267379679144385	TGTGCGAGAGATCTTCAAAGCTACGGTGACTACGGTCCTCCGAGCTGGTTCGACCCCTGG	CARDLQSYGDYGPPSWFDPW	IGHV4-31	IGHD4-17	IGHJ5	13	20	33	44
1	0.00267379679144385	TGTGCGAGAGATCTCTGGTATTACGATTTTTGGAGTGGTACCCGGGGTATGGACGTCTGG	CARDLWYYDFWSGTRGMDVW	IGHV4-31	IGHD3-3	IGHJ6	15	17	38	48
1	0.00267379679144385	TGTGCGAGAGATGTCGTCACTTCGTATTGTGGTCGTGACTGCTATACTTTGGACGACTGG	CARDVVTSYCGRDCYTLDDW	IGHV4-31	IGHD2-21	IGHJ4	11	24	43	44
1	0.00267379679144385	TGTGCGAGAGATGCCGTCACTTCGTTTTGTGGTGGTGACTGTTATACTTTGGACGACTGG	CARDAVTSFCGGDCYTLDDW	IGHV3-53	IGHD2-21	IGHJ4	11	26	40	44
1	0.00267379679144385	TGTGCGAGAGACCCCGCAAGCATACCAGGGGCTGGTACGATAAAGGCCTTTGACTTCTGG	CARDPASIPGAGTIKAFDFW	IGHV1-18	IGHD6-19	IGHJ4	10	21	38	47
1	0.00267379679144385	TGTGCGAGAGAGGGCCAAGATGACAGTGGTTTTTTGGATTCCCGGTACTTTGACCAGTGG	CAREGQDDSGFLDSRYFDQW	IGHV1-69D	IGHD3-3	IGHJ4	10	30	37	45
1	0.00267379679144385	TGTGCACACCAACCTAATTACTATGATAGTAGTGGTTATTTCCGCCTCTTTGACTACTGG	CAHQPNYYDSSGYFRLFDYW	IGHV2-5	IGHD3-22	IGHJ4	8	16	39	47
1	0.00267379679144385	TGTGCAACAGATCCTGATAGCAGCAGCTGGTATGATGGTCGGAACGGTATGGACGTCTGG	CATDPDSSSWYDGRNGMDVW	IGHV1-24	IGHD6-13	IGHJ6	12	16	31	48
1	0.00267379679144385	TGTGCAAGAGACGGGCAGCAGTGGCTGGATCCGCTAGGTTATGATGCTTTTGATATCTGG	CARDGQQWLDPLGYDAFDIW	IGHV3-13	IGHD6-19	IGHJ3	10	16	27	40
1	0.00267379679144385	TGTGCAAAAGATACCGGGGGAGCTACCTCGGGGGGGATGAGCGACTACTTTGACTACTGG	CAKDTGGATSGGMSDYFDYW	IGHV3-43	IGHD1-26	IGHJ4	12	17	25	43
1	0.00267379679144385	TGTGCGAGTGGCGGTGTTTATTACTATGATAGTAGTGGTTATTCCCTAATTAACTGG	CASGGVYYYDSSGYSLINW	IGHV1-8	IGHD3-22	IGHJ4	11	18	42	52
1	0.00267379679144385	TGTGCGAGGCACGTCTCGGCAGTACCAGGTTCTCCCTGGGACAAATTTGACTACTGG	CARHVSAVPGSPWDKFDYW	IGHV4-4	IGHD2-2	IGHJ4	7	20	27	45
1	0.00267379679144385	TGTGCGAGGCACGTCTCGGCAGTACCAGGTTCTCCCTGGGACAAATTTGACTACTGG	CARHVSAVPGSPWDKFDYW	IGHV4-39	IGHD2-2	IGHJ4	17	20	27	45
1	0.00267379679144385	TGTGCGAGAGCGGGTTGGGGGAGTTATCGTCCAGGAACTAACTTCTTTGACTACTGG	CARAGWGSYRPGTNFFDYW	IGHV4-34	IGHD3-16	IGHJ4	9	14	29	40
1	0.00267379679144385	TGTGCGAGAGATTTAACGGTGGAAAAGGGGGCCTACTACTACGGTATGGACGTCTGG	CARDLTVEKGAYYYGMDVW	IGHV4-31	IGHD4-23	IGHJ6	11	15	21	32
1	0.00267379679144385	TGTGCGAGAGATCCTTCCACCACACTTCGGTGGGGGATCGGGGCTTTTGATATCTGG	CARDPSTTLRWGIGAFDIW	IGHV3-11	IGHD2-21	IGHJ3	12	16	23	42
1	0.00267379679144385	TGTGCGAGAGATCGTGGCCTTTGGGGGAGACATCGCATGTACTACCTTGAATACTGG	CARDRGLWGRHRMYYLEYW	IGHV3-30	IGHD3-16	IGHJ4	12	19	28	38
1	0.00267379679144385	TGTGCGAGAGATCGTGGCCTTTGGGGGAGACATCGCATGTACTACCTTGAATACTGG	CARDRGLWGRHRMYYLEYW	IGHV4-31	IGHD3-16	IGHJ4	12	19	28	38
1	0.00267379679144385	TGTGCGAGAGATGCCCTCTCATACGGTGACTACGTATGGGTCCCAACTGACTACTGG	CARDALSYGDYVWVPTDYW	IGHV3-33	IGHD4-17	IGHJ4	11	21	35	47
1	0.00267379679144385	TGTGCGAGAGACAGGGACCCCTTAATAGTGGGAGCTGGGGATGCTTTTGATATCTGG	CARDRDPLIVGAGDAFDIW	IGHV1-3	IGHD1-26	IGHJ3	10	24	35	39
1	0.00267379679144385	TGTGCGAGAGAAAGAGGTTGGGGAGATGGCTACAATCCAGACGGATTTGACTACTGG	CARERGWGDGYNPDGFDYW	IGHV5-10-1	IGHD5-24	IGHJ4	8	22	35	45
1	0.00267379679144385	TGTGCACACAGACAATACCAACAGTCTGACTGGAACTACGGTAGCTTTGACTACTGG	CAHRQYQQSDWNYGSFDYW	IGHV2-5	IGHD1-7	IGHJ4	12	28	39	44
1	0.00267379679144385	TGTGCCAGAGTATGTAACGGGTACGGTGACTACGTGGATTTAATTGACTACTGG	CARVCNGYGDYVDLIDYW	IGHV4-30-2	IGHD4-17	IGHJ4	9	21	34	43
1	0.00267379679144385	TGTGCGAGATATTGTAGCAGTGGCTGTCTTGCGGCCGATGCTTTTGATATCTGG	CARYCSSGCLAADAFDIW	IGHV4-55	IGHD6-19	IGHJ3	11	14	25	36
1	0.00267379679144385	TGTGCGAGACACCCTAACGACCTTTGGGGGAGTTATCGGCCATTTGACTACTGG	CARHPNDLWGSYRPFDYW	IGHV4-39	IGHD3-16	IGHJ4	10	22	37	42
1	0.00267379679144385	TGTGCGAGACAGAGAGTAGGAGTTCCAGCTGCTCAGTTTTACTTTGACTACTGG	CARQRVGVPAAQFYFDYW	IGHV4-39	IGHD2-2	IGHJ4	10	15	32	39
1	0.00267379679144385	TGTGCGAGAGTCTTGTGGGTGGGAGCCACTGGGGCTGATGCTTTTGATATCTGG	CARVLWVGATGADAFDIW	IGHV3-33	IGHD1-26	IGHJ3	9	18	29	35
1	0.00267379679144385	TGTGCGAGAGTAGTCGCGACGAGGCGTAGAGATGGCTACAATTTTGACTACTGG	CARVVATRRRDGYNFDYW	IGHV3-53	IGHD5-24	IGHJ4	9	24	41	42
1	0.00267379679144385	TGTGCGAGAGGTGCTATTGTACTAATGGTGTATGCTAGACCGCTTGACTACTGG	CARGAIVLMVYARPLDYW	IGHV1-8	IGHD2-8	IGHJ4	10	14	41	43
1	0.00267379679144385	TGTGCGAGAGGCTGGGCGGTCTCGGGGAGTCATGAAATTCCTTTCGACTACTGG	CARGWAVSGSHEIPFDYW	IGHV3-30	IGHD3-10	IGHJ4	9	21	29	45
1	0.00267379679144385	TGTGCGAGAGGCGACCGGATAACTGGAACTACGTTTGGCGCTTTTGATATCTGG	CARGDRITGTTFGAFDIW	IGHV4-34	IGHD1-7	IGHJ3	11	13	33	39
1	0.00267379679144385	TGTGCGAGAGGAACTCCTCCACTGAATACAGCTATGGTTCTCTTTGACTACTGG	CARGTPPLNTAMVLFDYW	IGHV1-8	IGHD5-18	IGHJ4	10	17	38	41
1	0.00267379679144385	TGTGCGAGAGATCTTGGCGGCTCCTCCCCCCCCTACTATGGTATGGACGTCTGG	CARDLGGSSPPYYGMDVW	IGHV4-31	IGHD3-10	IGHJ6	13	33	41	42
1	0.00267379679144385	TGTGCGAGAGATCGGCGGACGGACCGATACAGCTTAAGGGAACTTGACTCCTGG	CARDRRTDRYSLRELDSW	IGHV3-33	IGHD5-18	IGHJ4	12	25	33	43
1	0.00267379679144385	TGTGCGAGAGATCGGCGGACGGACCGATACAGCTTAAGGGAACTTGACTCCTGG	CARDRRTDRYSLRELDSW	IGHV4-31	IGHD5-18	IGHJ4	12	25	33	43
1	0.00267379679144385	TGTGCGAGAGATGCCGGATACAGGTTGTTCGGGGAGTCCGTGTTTGACTACTGG	CARDAGYRLFGESVFDYW	IGHV3-30	IGHD3-10	IGHJ4	11	26	36	42
1	0.00267379679144385	TGTGCGAGAGATGGGCGGGGTATAACTGGAATAACATGGTACTTCGATCTCTGG	CARDGRGITGITWYFDLW	IGHV3-30	IGHD1-20	IGHJ2	11	18	30	36
1	0.00267379679144385	TGTGCGAGAGACCGTCCCTATTACGGTGACTACGTAGGTGCTTTTGATATCTGG	CARDRPYYGDYVGAFDIW	IGHV1-3	IGHD4-17	IGHJ3	10	21	36	38
1	0.00267379679144385	TGTACCACAGAACGCTACGATTTTTGGAGTGGCTACCCGGGGCTTGACTACTGG	CTTERYDFWSGYPGLDYW	IGHV3-15	IGHD3-3	IGHJ4	10	15	31	43
1	0.00267379679144385	TGTGTGAGAGAGTCCCGGAATAGTAGAAATCATGGCAAGTTTGACTATTGG	CVRESRNSRNHGKFDYW	IGHV3-21	IGHD2-21	IGHJ4	10	14	22	39
1	0.00267379679144385	TGTGTGAAAGATATAGGATATTGTAGTGGTGGTAGCTGCTCTGACTACTGG	CVKDIGYCSGGSCSDYW	IGHV3-62	IGHD2-15	IGHJ4	11	13	39	41
1	0.00267379679144385	TGTGCGCGACATCGCGCCCCTTATAGCAGTACGTCGACTTTTGACTACTGG	CARHRAPYSSTSTFDYW	IGHV4-39	IGHD6-19	IGHJ4	11	21	29	39
1	0.00267379679144385	TGTGCGGTCCCCTCCTATGATACTGGTGGTTATTACTACTTTGACTACTGG	CAVPSYDTGGYYYFDYW	IGHV1-18	IGHD3-22	IGHJ4	5	14	32	33
1	0.00267379679144385	TGTGCGATAGTGGCTACGATTATCGAGGAGGCGGAGGACTTTGACTACTGG	CAIVATIIEEAEDFDYW	IGHV4-4	IGHD5-12	IGHJ4	6	7	21	37
1	0.00267379679144385	TGTGCGAGATCCCTCAGGGGTGGAAATCGTGGCACCCACTTTGACTACTGG	CARSLRGGNRGTHFDYW	IGHV5-10-1	IGHD5-12	IGHJ4	8	19	32	37
1	0.00267379679144385	TGTGCGAGACTCAGCCTGGGCTACTATGGTTCGGGGAGTTTTGACTACTGG	CARLSLGYYGSGSFDYW	IGHV4-4	IGHD3-10	IGHJ4	8	21	38	39
1	0.00267379679144385	TGTGCGAGAGTTAGCTTCGATAGTGCGACCTACTGGTCTTCTGACCACTGG	CARVSFDSATYWSSDHW	IGHV1-18	IGHD1-26	IGHJ4	9	19	33	41
1	0.00267379679144385	TGTGCGAGAGGTTCGGCACAGCAGTGGCCCGTTGCCCCATTTGACTACTGG	CARGSAQQWPVAPFDYW	IGHV1-8	IGHD6-19	IGHJ4	10	19	27	39
1	0.00267379679144385	TGTGCGAGAGGGAATAGTGATGTCTGGCCCCCGGCCTTATCTGACTACTGG	CARGNSDVWPPALSDYW	IGHV4-34	IGHD1-26	IGHJ4	10	13	18	41
1	0.00267379679144385	TGTGCGAGAGATTCGTGGGGCCTAGTGGCTACGATTCCGTTTGACTACTGG	CARDSWGLVATIPFDYW	IGHV3-30	IGHD5-12	IGHJ4	11	22	35	39
1	0.00267379679144385	TGTGCGAGAGATCTTGTTTATTTCGATGGGGATGATGCTTTTGATATCTGG	CARDLVYFDGDDAFDIW	IGHV3-21	IGHD3-3	IGHJ3	13	18	26	31
1	0.00267379679144385	TGTGCGAGAGATCGGGACCCCTACGGTGACTATGATGCTTTTGATATCTGG	CARDRDPYGDYDAFDIW	IGHV3-21	IGHD4-17	IGHJ3	12	20	30	31
1	0.00267379679144385	TGTGCGAGAGATCATCCGGGGGCAGTGGCTGGTGACTACTTTGACTACTGG	CARDHPGAVAGDYFDYW	IGHV3-30	IGHD6-19	IGHJ4	12	21	32	34
1	0.00267379679144385	TGTGCGAGAGACCATTACGATTTTTGGAGTGGTTACTACATGGACGTCTGG	CARDHYDFWSGYYMDVW	IGHV3-30	IGHD3-3	IGHJ6	10	13	32	33
1	0.00267379679144385	TGTGCGAGAGACGACGGTGCGGTAGTGCCAAACAACCTCTTTGAGCACTGG	CARDDGAVVPNNLFEHW	IGHV3-48	IGHD2-15	IGHJ4	10	21	26	38
1	0.00267379679144385	TGTGCGAGAATTTGGACGATTTTTGGAGGCGTGGACTGGTTCGACCCCTGG	CARIWTIFGGVDWFDPW	IGHV4-28	IGHD3-3	IGHJ5	9	15	27	34
1	0.00267379679144385	TGTGCGAAATCGGCAGGGAATACAGCAATGACTAGATACATTGAGCACTGG	CAKSAGNTAMTRYIEHW	IGHV3-23	IGHD5-18	IGHJ4	8	19	29	36
1	0.00267379679144385	TGTGCGAAAGATCCGGAGTACTATGGTTCGGGGATAAACTTTGACTACTGG	CAKDPEYYGSGINFDYW	IGHV3-23	IGHD3-10	IGHJ4	12	18	33	37
1	0.00267379679144385	TGTGCGAAAGATCGGCGATACAGTGGCGGGGGGTGGTACTTCGATCTCTGG	CAKDRRYSGGGWYFDLW	IGHV3-30	IGHD5-12	IGHJ2	12	16	26	33
1	0.00267379679144385	TGTGCGAAAGATCGGACCAGTGGCTGGTACGATGATGCTTTTGATATGTGG	CAKDRTSGWYDDAFDMW	IGHV3-23	IGHD6-19	IGHJ3	12	17	30	31
1	0.00267379679144385	TGTGCAAGAGTCAGGAGCGCCCGCAACTACTACTGGTACTTCGATCTCTGG	CARVRSARNYYWYFDLW	IGHV3-13	IGHD1-7	IGHJ2	9	24	28	29
1	0.00267379679144385	TGTGCAAGAGGGAGGACTGAGATGGCTACAACATACTACTTTGACTACTGG	CARGRTEMATTYYFDYW	IGHV3-13	IGHD5-24	IGHJ4	9	18	30	33
1	0.00267379679144385	TGTGCAAAAGATATGAGAGATGGCTACAATTCCCTCTTGTTTGACTACTGG	CAKDMRDGYNSLLFDYW	IGHV3-43	IGHD5-24	IGHJ4	13	15	30	39
1	0.00267379679144385	TGTGGACGAACTAGTATAGCAGCTCGTCTCGTCTCCTACTTTGACTACTGG	CGRTSIAARLVSYFDYW	IGHV2-70	IGHD6-6	IGHJ4	7	12	27	35
1	0.00267379679144385	TGTACGACACGTGGATACAGCAGTGCTTACTGGGTGACTACTGACCACTGG	CTTRGYSSAYWVTTDHW	IGHV1-18	IGHD5-18	IGHJ4	6	7	20	41
1	0.00267379679144385	TGTGTGAAAGGCTTGGGGAGCAGTGACTGGTACTACTTTGACTACTGG	CVKGLGSSDWYYFDYW	IGHV3-35	IGHD6-19	IGHJ4	6	18	28	29
1	0.00267379679144385	TGTGTAAGAGTGTCTTCCCCCGGTCCCGTAGATGCTTTTGATATCTGG	CVRVSSPGPVDAFDIW	IGHV3-74	IGHD3-16	IGHJ3	9	15	20	30
1	0.00267379679144385	TGTGCGCTAGCAGCAGCTGGTAGTGATACCTACTACTTTGACTACTGG	CALAAAGSDTYYFDYW	IGHV3-23	IGHD6-13	IGHJ4	5	7	21	30
1	0.00267379679144385	TGTGCGCGCGGCCGGGGGAATAAAGGCTGGGCCCATATTTCCCTCTGG	CARGRGNKGWAHISLW	IGHV4-31	IGHD2-21	IGHJ3	5	16	21	43
1	0.00267379679144385	TGTGCGAGTAGGAGAGCAGCTCGTCCGGGTCCCCTATTTGACTACTGG	CASRRAARPGPLFDYW	IGHV1-46	IGHD6-6	IGHJ4	7	14	27	36
1	0.00267379679144385	TGTGCGAGGCAGGGTCATACTGGAACTACGGGGTACTTTGACTACTGG	CARQGHTGTTGYFDYW	IGHV1-69	IGHD1-7	IGHJ4	7	18	29	33
1	0.00267379679144385	TGTGCGAGGGCGGGTGATGGTGGCTACGTCAGCTACATGGACGTCTGG	CARAGDGGYVSYMDVW	IGHV1-46	IGHD5-12	IGHJ6	7	19	27	32
1	0.00267379679144385	TGTGCGAGACTATACAGCTATGGCCCGTACAACTGGTTCGACCCCTGG	CARLYSYGPYNWFDPW	IGHV3-21	IGHD5-18	IGHJ5	8	11	22	26
1	0.00267379679144385	TGTGCGAGACGCGGGGCGGGTACTATGGTTCGGGGTCTGGTTACCTGG	CARRGAGTMVRGLVTW	IGHV4-31	IGHD3-10	IGHJ5	8	20	34	43
1	0.00267379679144385	TGTGCGAGAGTAGCGGGTTATAACTACTACTACTACATGGACGTCTGG	CARVAGYNYYYYMDVW	IGHV4-34	IGHD1-14	IGHJ6	9	15	21	22
1	0.00267379679144385	TGTGCGAGAGCTGAGATGGCTACAAGTTACTGGTACTTCGATCTCTGG	CARAEMATSYWYFDLW	IGHV5-10-1	IGHD5-24	IGHJ2	8	12	24	27
1	0.00267379679144385	TGTGCGAGAGCCCAGGATTACTATGATAGTAGTGGTTATCAGGTCTGG	CARAQDYYDSSGYQVW	IGHV4-31	IGHD3-22	IGHJ4	9	16	38	44
1	0.00267379679144385	TGTGCGAGAGCAGTATGTGGTGGAAGTTGTTACTATTTTGACCACTGG	CARAVCGGSCYYFDHW	IGHV3-23	IGHD2-21	IGHJ4	6	15	22	30
1	0.00267379679144385	TGTGCGAGAGGCGGGAAGATGGCTTCAATAGGCCGGTTCGACCCCTGG	CARGGKMASIGRFDPW	IGHV4-59	IGHD5-24	IGHJ5	9	16	28	34
1	0.00267379679144385	TGTGCGAGAGGGCCACATCCTGTGGCGAGGGGCTGGTTCGACCCCTGG	CARGPHPVARGWFDPW	IGHV1-8	IGHD2-15	IGHJ5	10	16	20	32
1	0.00267379679144385	TGTGCGAGAGGGGTAGCAGCAGCTGGTAGTGGAGCTTTTGATATCTGG	CARGVAAAGSGAFDIW	IGHV4-59	IGHD6-13	IGHJ3	9	13	27	33
1	0.00267379679144385	TGTGCGAGAGATTATGCTGGAAGTCAAGGAGGCGCTTTTGATATGTGG	CARDYAGSQGGAFDMW	IGHV1-18	IGHD1-20	IGHJ3	11	16	21	33
1	0.00267379679144385	TGTGCGAGAGATCAACCCCCTTATAGCAGCAGCTGGTTTGACTACTGG	CARDQPPYSSSWFDYW	IGHV1-46	IGHD6-13	IGHJ4	12	21	35	36
1	0.00267379679144385	TGTGCGAGAGATGGTCCAGGAATGGGGGAGGAACTATTAGACTACTGG	CARDGPGMGEELLDYW	IGHV4-31	IGHD3-16	IGHJ4	11	22	29	39
1	0.00267379679144385	TGTGCGAGAGATATTGAGTATAGCAGCAGCTGGTACCTTGACTACTGG	CARDIEYSSSWYLDYW	IGHV3-21	IGHD6-13	IGHJ4	11	17	32	33
1	0.00267379679144385	TGTGCGAGAGAGGGCTTAGCAGCCCGCATTGGGCAATTTGACTACTGG	CAREGLAARIGQFDYW	IGHV4-59	IGHD2-2	IGHJ4	10	12	22	36
1	0.00267379679144385	TGTGCGAGAAGTCTCGTAGGAGTGGGATACAACTGGTTCGACCCCTGG	CARSLVGVGYNWFDPW	IGHV3-30	IGHD1-26	IGHJ5	8	20	26	27
1	0.00267379679144385	TGTGCGAGAAGCTCGTATAGCAGCAGCTGGTACGGGTTCGGCTACTGG	CARSSYSSSWYGFGYW	IGHV3-16	IGHD6-13	IGHJ4	9	14	33	41
1	0.00267379679144385	TGTGCGAGAAGATATTGTAGTAGTACCAGCTGCCTTTTTGACTACTGG	CARRYCSSTSCLFDYW	IGHV3-21	IGHD2-2	IGHJ4	8	10	32	36
1	0.00267379679144385	TGTGCGAGAAGATATTGTAGTAGTACCAGCTGCCTTTTTGACTACTGG	CARRYCSSTSCLFDYW	IGHV3-35	IGHD2-2	IGHJ4	9	10	32	36
1	0.00267379679144385	TGTGCGAAGGGGGAGCATATTGTGGTGGTGACTGCTATCCACTACTGG	CAKGEHIVVVTAIHYW	IGHV3-23	IGHD2-21	IGHJ4	7	13	37	40
1	0.00267379679144385	TGTGCGAAAGTCTGGGGATATGGTTCGGGGAGTTATTTTGACTACTGG	CAKVWGYGSGSYFDYW	IGHV3-30	IGHD3-10	IGHJ4	6	18	35	36
1	0.00267379679144385	TGTGCGAAAGATTGGAATGACTACGGTGACTACGGGGTCGACTACTGG	CAKDWNDYGDYGVDYW	IGHV3-30	IGHD4-17	IGHJ4	11	16	33	39
1	0.00267379679144385	TGTGCGAAAGAGCGAGATACGACGCCCTACACTATGGCACTGTTTTGG	CAKERDTTPYTMALFW	IGHV3-30	IGHD3-10	IGHJ4	10	30	36	45
1	0.00267379679144385	TGTGCGAAAATTTTGTATCCCGGAGGCACTATGACTTTTGGCCAGTGG	CAKILYPGGTMTFGQW	IGHV3-23	IGHD3-22	IGHJ4	8	27	33	45
1	0.00267379679144385	TGTGCGAAAACGGAGGATGGTTCACTGTACTCTATTCGTGACTACTGG	CAKTEDGSLYSIRDYW	IGHV3-23	IGHD3-10	IGHJ4	8	16	22	38
1	0.00267379679144385	TGTGCACACAGACGTGCGGGGGTGGTAGCTGGTAACTTTGACTACTGG	CAHRRAGVVAGNFDYW	IGHV2-5	IGHD2-15	IGHJ4	14	20	30	34
1	0.00267379679144385	TGTGCCGCCACGGTGGCCCCATTCTCCTACGCCATGGACGTCTGG	CAATVAPFSYAMDVW	IGHV3-53	IGHD4-23	IGHJ6	4	9	15	32
1	0.00267379679144385	TGTGCGACTAACCTAAGGGACTACGGTGATGCTTTTGATATCTGG	CATNLRDYGDAFDIW	IGHV3-21	IGHD4-17	IGHJ3	6	18	25	26
1	0.00267379679144385	TGTGCGACCCACCGATACAGCTATGGCATCAGTTATGACTACTGG	CATHRYSYGISYDYW	IGHV4-39	IGHD5-18	IGHJ4	6	13	25	35
1	0.00267379679144385	TGTGCGAGATATTGTAGTGGTGGTAGCTGCTACGAAGACTACTGG	CARYCSGGSCYEDYW	IGHV1-18	IGHD2-15	IGHJ4	8	9	32	36
1	0.00267379679144385	TGTGCGAGACTCAATAACTTCAAGGGGTTCCACTTTGACTACTGG	CARLNNFKGFHFDYW	IGHV5-10-1	IGHD3-10	IGHJ4	9	12	18	31
1	0.00267379679144385	TGTGCGAGACTACCCTATGATAGTAGTGGTTATTACCCCACCTGG	CARLPYDSSGYYPTW	IGHV5-10-1	IGHD3-22	IGHJ5	9	14	35	40
1	0.00267379679144385	TGTGCGAGACGAAGTATAACTGGAACCGAAAACTTTGACTACTGG	CARRSITGTENFDYW	IGHV1-18	IGHD1-20	IGHJ4	8	13	25	31
1	0.00267379679144385	TGTGCGAGAGTGCCGGCCGTCTTCGGTGACTACGCCCTCGACTGG	CARVPAVFGDYALDW	IGHV3-21	IGHD4-17	IGHJ4	9	23	33	40
1	0.00267379679144385	TGTGCGAGAGCATCCATTACTTTTAATGTTGCTTTTGATATCTGG	CARASITFNVAFDIW	IGHV3-48	IGHD2-8	IGHJ3	9	13	18	25
1	0.00267379679144385	TGTGCGAGAGGTCATCAGGTGATTACCCGCCATCTTGACTACTGG	CARGHQVITRHLDYW	IGHV3-21	IGHD3-16	IGHJ4	9	19	25	34
1	0.00267379679144385	TGTGCGAGAGGGTCTTGGTGGAGGCCCGATGCTTTTGATATCTGG	CARGSWWRPDAFDIW	IGHV1-8	IGHD2-15	IGHJ3	10	15	20	27
1	0.00267379679144385	TGTGCGAGAGGGCTCGGTTCGGGGAGAACCGCCTTTGACTACTGG	CARGLGSGRTAFDYW	IGHV1-8	IGHD3-10	IGHJ4	14	15	25	32
1	0.00267379679144385	TGTGCGAGAGGGGGGTTGACTTCTGAGGGGAGGTTCGACCCCTGG	CARGGLTSEGRFDPW	IGHV1-8	IGHD3-9	IGHJ5	10	15	20	31
1	0.00267379679144385	TGTGCGAGAGGGAAGCAGCAGCTGTGGGGTGCTTTTGATATCTGG	CARGKQQLWGAFDIW	IGHV3-11	IGHD6-13	IGHJ3	9	13	23	29
1	0.00267379679144385	TGTGCGAGAGGAGGGTATATCAGTGGCTGGTACTGGAGCTCCTGG	CARGGYISGWYWSSW	IGHV3-30	IGHD6-19	IGHJ5	9	12	32	40
1	0.00267379679144385	TGTGCGAGAGGAGAGGGTGGATACAGCTATCTCCTTCGCTACTGG	CARGEGGYSYLLRYW	IGHV1-8	IGHD5-18	IGHJ4	10	16	29	38
1	0.00267379679144385	TGTGCGAGAGATCATTCCCCCCCAGACTGGTACTTCGATCTCTGG	CARDHSPPDWYFDLW	IGHV4-31	IGHD3-16	IGHJ2	12	15	20	25
1	0.00267379679144385	TGTGCGAAATGGCCTCGTGGCTGGACGTATAACTTTGACTACTGG	CAKWPRGWTYNFDYW	IGHV3-23	IGHD6-19	IGHJ4	8	16	28	31
1	0.00267379679144385	TGTGCGAAAGTCCCCTACAGTAACTACTACTACTTTGACTACTGG	CAKVPYSNYYYFDYW	IGHV3-30	IGHD4-11	IGHJ4	6	14	26	27
1	0.00267379679144385	TGTGCACGGAGCTTCGATACTATGATAGTTGGGTTCGACCCCTGG	CARSFDTMIVGFDPW	IGHV2-26	IGHD3-22	IGHJ5	9	17	28	31
1	0.00267379679144385	TGTGCAAGAGATTTTGGCAGTGGCTGGTACTTCTTTGACTACTGG	CARDFGSGWYFFDYW	IGHV3-74	IGHD6-19	IGHJ4	11	16	25	26
1	0.00267379679144385	TGCGTGAAAACTTGTGGCAGCACCAGGTGCTATTCCGACACCTGG	CVKTCGSTRCYSDTW	IGHV3-23	IGHD2-2	IGHJ5	8	11	32	35
1	0.00267379679144385	TGCGGGAGAGACTTTGGTAGTAGTGGTTATTACTCAGATAACTGG	CGRDFGSSGYYSDNW	IGHV1-2	IGHD3-22	IGHJ4	10	17	33	40
1	0.00267379679144385	TGTGCGAGGACTTTTAGCAGTGGCTGGTATTTTGACTACTGG	CARTFSSGWYFDYW	IGHV3-21	IGHD6-19	IGHJ4	7	14	28	30
1	0.00267379679144385	TGTGCGAGACTCGTCTTTGAGCGCCACTGGTTCGACCCCTGG	CARLVFERHWFDPW	IGHV4-39	IGHD3-9	IGHJ5	9	15	19	25
1	0.00267379679144385	TGTGCGAGAGTCGGAGCGGGGGCCGATGCTTTTGATATCTGG	CARVGAGADAFDIW	IGHV4-34	IGHD2-15	IGHJ3	9	11	15	24
1	0.00267379679144385	TGTGCGAGAGGTCTGTATAGCAGCTCCGGATACGACTACTGG	CARGLYSSSGYDYW	IGHV1-8	IGHD6-6	IGHJ4	10	14	25	33
1	0.00267379679144385	TGTGCGAGAGGTCATGGCTGGCCGGACTGGTTCGACCCCTGG	CARGHGWPDWFDPW	IGHV1-8	IGHD6-19	IGHJ5	10	14	20	25
1	0.00267379679144385	TGTGCGAGAGGGCAACTGGAACGAGTGGCTTTTGATATCTGG	CARGQLERVAFDIW	IGHV5-51	IGHD1-1	IGHJ3	8	12	23	27
1	0.00267379679144385	TGTGCGAGAGATCTGGGGCGTAGCAGCGCCTTCGACCCCTGG	CARDLGRSSAFDPW	IGHV3-33	IGHD2-15	IGHJ5	13	19	26	30
1	0.00267379679144385	TGTGCGAGAGATGATTTCAAGGGAGATGGCAACGGCTACTGG	CARDDFKGDGNGYW	IGHV4-31	IGHD5-24	IGHJ4	11	22	29	35
1	0.00267379679144385	TGTGCGAGAGACTGTTGTGGGAGCTACGACCTTGACTACTGG	CARDCCGSYDLDYW	IGHV1-69	IGHD1-26	IGHJ4	10	16	23	24
1	0.00267379679144385	TGTGCGAGAGACGCAGTGGGAGCTCGGTACTTCGATCTCTGG	CARDAVGARYFDLW	IGHV1-46	IGHD1-26	IGHJ2	10	14	23	25
1	0.00267379679144385	TGTGCGAGAGAGTCGGGTGCAGCAGCATTATTTGACTACTGG	CARESGAAALFDYW	IGHV3-21	IGHD6-13	IGHJ4	10	18	25	30
1	0.00267379679144385	TGTGCGAGAAGCCCCTTAAGTGGCTACGATTTTGACTACTGG	CARSPLSGYDFDYW	IGHV4-34	IGHD5-12	IGHJ4	12	18	29	30
1	0.00267379679144385	TGTGCGAAAGCGCCTTCCACGGCTATGGTTATCGACTACTGG	CAKAPSTAMVIDYW	IGHV3-30	IGHD5-18	IGHJ4	6	21	30	33
1	0.00267379679144385	TGCACTGGCGGGCGTCCGGGATCCGCGCCTCATGATTACTGG	CTGGRPGSAPHDYW	IGHV3-73	IGHD6-6	IGHJ4	5	12	18	32
1	0.00267379679144385	TGTGCGAGGCTGACTAGTTATTTCGGTATTGACGTCTGG	CARLTSYFGIDVW	IGHV3-21	IGHD3-9	IGHJ6	7	10	21	30
1	0.00267379679144385	TGTGCGAGGGGGACGGGCACCCTAATCCCTGACTACTGG	CARGTGTLIPDYW	IGHV5-10-1	IGHD2-8	IGHJ4	7	21	25	29
1	0.00267379679144385	TGTGCGAGAGTTTTAAGCAGTGGCTATAGTGACTACTGG	CARVLSSGYSDYW	IGHV4-59	IGHD6-19	IGHJ4	9	15	24	29
1	0.00267379679144385	TGTGCGAGAGGTCGCGATACCGGACACTTTGACTACTGG	CARGRDTGHFDYW	IGHV1-8	IGHD1-20	IGHJ4	10	16	22	25
1	0.00267379679144385	TGTGCGAGAGGGTACAGCTATGGTTCTTTCGACCCCTGG	CARGYSYGSFDPW	IGHV3-11	IGHD5-18	IGHJ5	9	12	24	27
1	0.00267379679144385	TGTGCGAGAGATCGGGACGCTGGGTATAGCAGCAGCTGG	CARDRDAGYSSSW	IGHV4-4	IGHD6-13	IGHJ4	12	21	34	35
1	0.00267379679144385	TGTGCGAGAGATCAGGGAAAGTTCGGTGTGGACGTCTGG	CARDQGKFGVDVW	IGHV3-30	IGHD3-10	IGHJ6	12	20	25	28
1	0.00267379679144385	TGTGCGAGAATGGCGGTGGGAGGGTGGTTCGACCCCTGG	CARMAVGGWFDPW	IGHV4-28	IGHD1-26	IGHJ5	9	15	21	24
1	0.00267379679144385	TGTGCGAGAAACGGGGGTAAATTCGATTTTGACTACTGG	CARNGGKFDFDYW	IGHV4-28	IGHD4-23	IGHJ4	10	11	19	27
1	0.00267379679144385	TGTGCGAAGGGGCCAAATAGTGGGAGTTTTCCATACTGG	CAKGPNSGSFPYW	IGHV2-5	IGHD1-26	IGHJ4	4	16	25	33
1	0.00267379679144385	TGTGCAATCAGCCCCCGTATAGGAGTGGCTGGTAGTTGG	CAISPRIGVAGSW	IGHV1-69-2	IGHD6-19	IGHJ4	6	16	33	36
1	0.00267379679144385	TGTACTAGACATGGGGACTATGACCTGATTGACTACTGG	CTRHGDYDLIDYW	IGHV3-73	IGHD3-22	IGHJ4	12	16	22	28
1	0.00267379679144385	TGTACTAGAGATTTCTGGAGGCTGCAATTTAATTTCTGG	CTRDFWRLQFNFW	IGHV3-49	IGHD5-24	IGHJ4	15	19	28	35
1	0.00267379679144385	TATGCGAGAGCGGCCACGCCGGGTCCGAGTGACTACTGG	YARAATPGPSDYW	IGHV4-4	IGHD6-13	IGHJ4	9	18	23	29
1	0.00267379679144385	TGTGTGAGGGGCGGCAGCAGCAGCTGGTTCTACTGG	CVRGGSSSWFYW	IGHV3-21	IGHD6-13	IGHJ4	7	15	27	29
1	0.00267379679144385	TGTGCGAGCACTGGCGGGAGAGGGTGGGAAGTCTGG	CASTGGRGWEVW	IGHV4-39	IGHD1-20	IGHJ6	7	9	13	26
1	0.00267379679144385	TGTGCGAGGGAAAACTACTTCCGCTTTGACTACTGG	CARENYFRFDYW	IGHV3-11	IGHD1-7	IGHJ4	7	12	17	23
1	0.00267379679144385	TGTGCGAGAGCGGAAAGTGGTTATTTCGTATACTGG	CARAESGYFVYW	IGHV4-34	IGHD3-22	IGHJ4	9	15	24	30
1	0.00267379679144385	TGTGCGAAAGACTGGTATAGCAGCTCGGTCGGCTGG	CAKDWYSSSVGW	IGHV3-23	IGHD6-6	IGHJ4	10	14	26	32
1	0.00267379679144385	TGTGCACGGATAGCTTACGAAAGACTTGACTACTGG	CARIAYERLDYW	IGHV2-26	IGHD3-3	IGHJ4	11	14	19	25
1	0.00267379679144385	TGTGCGACTGTGCGACTGGAGGGGACTTACTGG	CATVRLEGTYW	IGHV4-59	IGHD1-1	IGHJ4	6	14	19	27
1	0.00267379679144385	TGTGGTGGCTGGTATGATCTTTACGGCTACTGG	CGGWYDLYGYW	IGHV3-15	IGHD6-19	IGHJ4	2	4	13	26
1	0.00267379679144385	TGTGCGAGAGCCTCCTTAGGGGTCTACTGG	CARASLGVYW	IGHV3-30	.	IGHJ4	9	-1	-1	23
1	0.00267379679144385	TGTGCGAGAGGCGTAAAAGTGGACTACTGG	CARGVKVDYW	IGHV4-34	.	IGHJ4	11	-1	-1	21
1	0.00267379679144385	TGTACTAGAGGAGATGGCTACAATGTCTGG	CTRGDGYNVW	IGHV3-49	IGHD5-24	IGHJ4	9	10	23	26
1	0.00267379679144385	TGTGCGAAACTGGCCCCTGGGTACTGG	CAKLAPGYW	IGHV4-4	IGHD1-20	IGHJ4	6	7	12	21
1	0.00267379679144385	TGTGCAAGTACGGTGGTAAACTGG	CASTVVNW	IGHV3-13	IGHD4-23	IGHJ4	7	8	18	19
1	0.00267379679144385	TGTGCGAAAAGTGATATCTGG	CAKSDIW	IGHV3-23	.	IGHJ3	8	-1	-1	11
