# Supplementary material for: Biomarkers and Immune Repertoire Metrics Identified by Peripheral Blood Transcriptomic Sequencing Reveal the Pathogenesis of COVID-19
Source: Front Immunol. 2021 Aug 24;12:677025. doi: 10.3389/fimmu.2021.677025 (PMC8421539; doi:10.3389/fimmu.2021.677025)
Supplement: Supplementary file 1 [file DataSheet_1.zip › TCR_BCR/IGH/convert.SRR12007863.clonotypes.IGH.txt]

count	freq	cdr3nt	cdr3aa	v	d	j	VEnd	DStart	DEnd	JStart
10	0.0067842605156037995	TGTGCGAGACACCGGCCATATAGCATTGGTCTTGGCGATGCTCTAGATTTCTGG	CARHRPYSIGLGDALDFW	IGHV4-39	IGHD2-8	IGHJ3	10	18	25	36
7	0.0047489823609226595	TGTGCGAGAGATCGGGTGGCGGGTAAAGGTGGCTACAATAGCAGGGGTACGGGATTTGACTACTGG	CARDRVAGKGGYNSRGTGFDYW	IGHV4-31	IGHD5-24	IGHJ4	12	22	38	54
7	0.0047489823609226595	TGTGCGAAAGATAAGGGGCCCTACGGTGACTACCCCTACTTCCCTGGTTGG	CAKDKGPYGDYPYFPGW	IGHV3-23	IGHD4-17	IGHJ4	11	20	32	48
7	0.0047489823609226595	TGTGCCCGGTCCTACTATGATGACACTGATTCCCTATTTGAATACTGG	CARSYYDDTDSLFEYW	IGHV2-26	IGHD3-22	IGHJ4	8	12	20	36
7	0.0047489823609226595	TGTGCGAGACATATCGGCCACAACGGTGACCGGAACTTCTGG	CARHIGHNGDRNFW	IGHV4-39	IGHD4-17	IGHJ4	11	22	29	34
6	0.004070556309362279	TGTGCGAAAGATAGGGAGAATGGCTATGATTCCCCCTATTACTACTACGGTATGGACGTCTGG	CAKDRENGYDSPYYYYGMDVW	IGHV3-23	IGHD5-12	IGHJ6	11	20	30	35
6	0.004070556309362279	TGTGCAAGAGGTAGTGTTTCGATTTTTGGCGTGGTCCCTGACTCCCGATCCTTTGACTACTGG	CARGSVSIFGVVPDSRSFDYW	IGHV6-1	IGHD3-3	IGHJ4	9	19	34	50
6	0.004070556309362279	TGTGCGAGAGAACCATACACCTATGGTTACTACTACTACTACGGTATGGACGTCTGG	CAREPYTYGYYYYYGMDVW	IGHV3-21	IGHD5-18	IGHJ6	10	14	25	26
6	0.004070556309362279	TGTGCGAAAGATCCGTGGGACGTGCACCTCCAGGGCTACTACGGTATGGACGTCTGG	CAKDPWDVHLQGYYGMDVW	IGHV3-23	IGHD1-26	IGHJ6	12	14	19	35
6	0.004070556309362279	TGTGTGAGACAGGGGCTTCGGGGGAGCTACCACGGTGCATTTGACTACTGG	CVRQGLRGSYHGAFDYW	IGHV4-39	IGHD1-26	IGHJ4	10	21	33	39
6	0.004070556309362279	TGTGCTAAAATCGGGCTTCCCGGTGAGTCTTATCGACACTTTGACTCCTGG	CAKIGLPGESYRHFDSW	IGHV3-74	IGHD3-3	IGHJ4	4	6	12	37
6	0.004070556309362279	TGTGTGAGGTCCCCACTCACCGGGGACCAGGAAAGGCTTGATGTCTGG	CVRSPLTGDQERLDVW	IGHV1-45	IGHD3-10	IGHJ3	3	20	25	37
6	0.004070556309362279	TGTGCACGGTCCTACTATGATAACAGTGATTCATTGTTTGAATATTGG	CARSYYDNSDSLFEYW	IGHV2-26	IGHD3-22	IGHJ1	8	12	21	45
6	0.004070556309362279	TGTGCGAAAGAGTATGATTACGTTTGGCGCCATATTGACTACTGG	CAKEYDYVWRHIDYW	IGHV3-23	IGHD3-16	IGHJ4	10	12	26	34
6	0.004070556309362279	TGTGCGAGACATAAAACGGGAGAGCGGGCTTTTGATGTATGG	CARHKTGERAFDVW	IGHV4-34	IGHD3-16	IGHJ3	8	9	17	27
6	0.004070556309362279	TGTGCGAGAGATCGAATCGACCCAGGGGGATTTGACTACTGG	CARDRIDPGGFDYW	IGHV4-4	IGHD3-16	IGHJ4	12	24	29	30
6	0.004070556309362279	TGTGCGAGAGACTATAGTGGGAGCCCTCTTGACCGGTGG	CARDYSGSPLDRW	IGHV1-46	IGHD1-26	IGHJ4	10	12	23	36
5	0.0033921302578018998	TGTGCGAAAGCCCGCCCCCTGGTCCGATTAACTACATCTTTCCCCTACTACTGCTACGGTATGGACGTCTGG	CAKARPLVRLTTSFPYYCYGMDVW	IGHV3-23	IGHD4-11	IGHJ6	9	28	34	44
5	0.0033921302578018998	TGTGCACACAGACACGGATTCGATTTTTGGAGTAATTATCCTTCTGGGTCCTTGTGGTTCGACCCCTGG	CAHRHGFDFWSNYPSGSLWFDPW	IGHV2-5	IGHD3-3	IGHJ5	12	20	32	54
5	0.0033921302578018998	TGTGCGAGAGGCGGACTAGGTTATATTGTAGTAGTACCAGCTGCCACTTCAGGCTTTGACTACTGG	CARGGLGYIVVVPAATSGFDYW	IGHV1-8	IGHD2-2	IGHJ4	11	22	43	53
5	0.0033921302578018998	TGTGCGAGAGGGCGGGCCTCCTCTCCCTACCACTATTACGGTATGGACGTCTGG	CARGRASSPYHYYGMDVW	IGHV1-18	IGHD2-15	IGHJ6	9	26	32	42
5	0.0033921302578018998	TGCGCGAGAGAGTCAGGTATCAGTGGAACAACCCGATACGCTTTTGATATTTGG	CARESGISGTTRYAFDIW	IGHV3-30	IGHD1-20	IGHJ3	10	15	28	39
5	0.0033921302578018998	TGTGTACACAGACGACTATACAGCTATGGTTTTTTATCGGAGTACTGG	CVHRRLYSYGFLSEYW	IGHV2-5	IGHD5-18	IGHJ4	13	17	30	42
5	0.0033921302578018998	TGTGCGACCGCATCCCGAGACAATTATGGGAATGCCTTTGACTACTGG	CATASRDNYGNAFDYW	IGHV3-21	IGHD5-24	IGHJ4	6	19	25	35
5	0.0033921302578018998	TGTGCGAGTAAGCAAGAAGACTGGGGAATGCGGTACTTTGACTACTGG	CASKQEDWGMRYFDYW	IGHV4-39	IGHD7-27	IGHJ4	7	19	26	33
5	0.0033921302578018998	TGTGCAAGAGATAGTTCTGTACCGGATCGATACGTTATGGACGTCTGG	CARDSSVPDRYVMDVW	IGHV3-74	IGHD1-1	IGHJ6	11	17	24	36
5	0.0033921302578018998	TGTGCGAGAGATCGGTATACAAGTGGCTGGTACGGGGACTACTGG	CARDRYTSGWYGDYW	IGHV1-18	IGHD6-19	IGHJ4	12	13	33	36
5	0.0033921302578018998	TGTACGACCAACCCAGGACCAAGTAGTGGTTATTACGGCTACTGG	CTTNPGPSSGYYGYW	IGHV3-21	IGHD3-22	IGHJ4	6	21	35	38
5	0.0033921302578018998	TGTGCGAGCTACAGTGGCTGGAACTACTACTTTGACTACTGG	CASYSGWNYYFDYW	IGHV3-21	IGHD6-19	IGHJ4	7	11	20	24
5	0.0033921302578018998	TGTGCAAGAGATCTAGGGGCTACGAACTGGTTCGACCCCTGG	CARDLGATNWFDPW	IGHV3-74	IGHD5-12	IGHJ5	13	17	23	24
5	0.0033921302578018998	TGTGCGACAGAGGGCGATAGACCAGTACTTGACCAGTGG	CATEGDRPVLDQW	IGHV1-46	IGHD3-9	IGHJ4	10	20	25	28
5	0.0033921302578018998	TGTGCGAGACGTAGGATAGTAGTGGCTGACTACTGG	CARRRIVVADYW	IGHV4-39	IGHD3-22	IGHJ4	9	14	24	26
4	0.0027137042062415195	TGTGCGAGAGATCGACCCTGGGATTCTGGAGTGGCTAATATTTTGAATATCAATATTGTTGACTACTGG	CARDRPWDSGVANILNINIVDYW	IGHV3-21	IGHD3-9	IGHJ4	12	37	45	58
4	0.0027137042062415195	TGTGCGAAAGCAGAATCGGGCCGCGGGAGCCGCTTACCCTATTATTACTACGGTATGGACGTCTGG	CAKAESGRGSRLPYYYYGMDVW	IGHV3-33	IGHD3-22	IGHJ6	6	41	51	54
4	0.0027137042062415195	TGTGTGAAATGGGGCCGACACTGTGATGGCGGTGGCTGCAACGGGGGGTGGTTCGACCCCTGG	CVKWGRHCDGGGCNGGWFDPW	IGHV3-21	IGHD6-19	IGHJ5	3	31	37	48
4	0.0027137042062415195	TGTGCGAGACCACAAATTAATTACTACGATAATAGTGGTTACCCAGACTACTTTGACTACTGG	CARPQINYYDNSGYPDYFDYW	IGHV4-39	IGHD3-22	IGHJ4	9	19	40	46
4	0.0027137042062415195	TGTGCGAGAGGCTGGGAGGGGGTTACAGAGGGAACTTCAACCTGCCTTGACTACTGG	CARGWEGVTEGTSTCLDYW	IGHV4-34	IGHD1-26	IGHJ4	11	12	17	46
4	0.0027137042062415195	TGTGCGAAATCGGGGGTTATCTTACCGGACTACTACTTCTACGGTATGGACGTCTGG	CAKSGVILPDYYFYGMDVW	IGHV3-30	IGHD3-3	IGHJ6	6	14	27	28
4	0.0027137042062415195	TGTGCGAAAGTATGGGGATACAGCTATGCCCAAACCCTCTACGGTATGGACGTCTGG	CAKVWGYSYAQTLYGMDVW	IGHV3-23	IGHD5-18	IGHJ6	9	15	27	45
4	0.0027137042062415195	TGTGCACGGATAACCTATGCTGCGAGCAGTGGCTGGTACAACTGGTTCGACCCCTGG	CARITYAASSGWYNWFDPW	IGHV2-26	IGHD6-19	IGHJ5	11	24	34	35
4	0.0027137042062415195	TGTGCGAAACGGCGGCTTTGGAGTGTTTATCCTTACGGGAACTTTGACTACTGG	CAKRRLWSVYPYGNFDYW	IGHV3-23	IGHD3-3	IGHJ4	8	16	29	40
4	0.0027137042062415195	TGTGCACACGTATATGATTACGTTTGGGGGAGTTATCGTCCCTTTGACTACTGG	CAHVYDYVWGSYRPFDYW	IGHV2-5	IGHD3-16	IGHJ4	8	12	38	41
4	0.0027137042062415195	TGTGCAAAAGGTGTTACGATAAGTCCCACCATGTTGGGTTACTTCGATCTCTGG	CAKGVTISPTMLGYFDLW	IGHV3-9	IGHD3-16	IGHJ2	9	15	26	39
4	0.0027137042062415195	TGCGCGAGATACAACAATGGTTACATCTGGAGGTCCTACTACTTTGACTATTGG	CARYNNGYIWRSYYFDYW	IGHV4-39	IGHD5-18	IGHJ4	8	9	23	36
4	0.0027137042062415195	TGTGCGAGTAGTCCAGCTCCCTCGCCCTACTACTACGGTATGGACGTCTGG	CASSPAPSPYYYGMDVW	IGHV3-23	IGHD1-26	IGHJ6	6	14	20	26
4	0.0027137042062415195	TGTGCGAGGGTGAATATTTTGGTAGTACCATCTACTAACTTCGACTACTGG	CARVNILVVPSTNFDYW	IGHV4-39	IGHD2-2	IGHJ4	7	13	36	37
4	0.0027137042062415195	TGTGCGAGACGGGGCGACGATTTTTGGAGTGGTTATCTCATTGACTCCTGG	CARRGDDFWSGYLIDSW	IGHV5-10-1	IGHD3-3	IGHJ4	9	16	35	40
4	0.0027137042062415195	TGTGCGAGAGGAGGGTTCCACCTGCTATCGGGGAACTACTTTGACTACTGG	CARGGFHLLSGNYFDYW	IGHV4-59	IGHD2-2	IGHJ4	9	17	27	34
4	0.0027137042062415195	TGTGCGAGGGGAAATGACTACGCTCTTAGTCGCTACTTTGACTACTGG	CARGNDYALSRYFDYW	IGHV4-59	IGHD4-17	IGHJ4	7	13	21	32
4	0.0027137042062415195	TGTGCGAGGGGAAACGACTATGCTCTTAGTCGATACTTTGACCACTGG	CARGNDYALSRYFDHW	IGHV4-59	IGHD1-20	IGHJ4	7	12	17	33
4	0.0027137042062415195	TGTGCGAAGTGCGGTGGCTGGTACGGAAAGGGCTACTTTGAATACTGG	CAKCGGWYGKGYFEYW	IGHV3-53	IGHD6-19	IGHJ4	6	13	24	32
4	0.0027137042062415195	TGTACCAGGGGATATAGCGGCGTCGAGACCTATGCTTTTGATATCTGG	CTRGYSGVETYAFDIW	IGHV3-72	IGHD5-12	IGHJ3	2	9	20	31
4	0.0027137042062415195	TGTTCAAGTCCCCAGGCGAGTGGAGGTCTAGGCGTTGTGGGCCGG	CSSPQASGGLGVVGR	IGHV3-23	IGHD7-27	IGHJ4	2	8	14	43
4	0.0027137042062415195	TGTGCGAGAGATCGGGTAGATGACAGCTACACAGTTGACTACTGG	CARDRVDDSYTVDYW	IGHV3-30	IGHD2-15	IGHJ4	12	23	29	34
4	0.0027137042062415195	TGTGCGAGACATCTCTGGGCGGGTAGCTGGTTCGACCCCTGG	CARHLWAGSWFDPW	IGHV4-39	IGHD6-13	IGHJ5	15	19	24	26
4	0.0027137042062415195	TGTGCGAGAGATTCTTATTACTATGGTTCGATTGAGTACTGG	CARDSYYYGSIEYW	IGHV3-30	IGHD3-10	IGHJ4	11	15	29	31
4	0.0027137042062415195	TGTGCGAGAAGCGGACTCTCCGGTGACTACATGGACTACTGG	CARSGLSGDYMDYW	IGHV3-64	IGHD1-14	IGHJ4	8	18	23	25
4	0.0027137042062415195	TGTGCAACTACGGCTACGGTGGCACCTTCGCCCGGCCACTGG	CATTATVAPSPGHW	IGHV3-21	IGHD4-23	IGHJ1	4	13	21	36
4	0.0027137042062415195	TGTGCGAGACACGGACATTACTCTTTTGACTACTGG	CARHGHYSFDYW	IGHV3-11	IGHD3-10	IGHJ4	8	16	21	24
3	0.0020352781546811396	TGTTCGAGGGCTATTATGCTTCGGGGAGCCCCGCCGTTCGTAGACTACTATTATTACGGTTTGGACGTCTGG	CSRAIMLRGAPPFVDYYYYGLDVW	IGHV4-34	IGHD3-10	IGHJ6	7	14	27	61
3	0.0020352781546811396	TGTGCACGGATACGACGCCCTAATGGTATAGACAGTGGCTGGCCCTACTACTACTACGGTATGGACGTCTGG	CARIRRPNGIDSGWPYYYYGMDVW	IGHV2-70	IGHD6-19	IGHJ6	13	24	41	44
3	0.0020352781546811396	TGTGCGAGAGATGTCTCAAAGGGTAGTGGTTACCCCAGTCCCTACTACTACTACGGTATGGACGTCTGG	CARDVSKGSGYPSPYYYYGMDVW	IGHV3-30	IGHD3-22	IGHJ6	16	22	31	41
3	0.0020352781546811396	TGTGCTAGGGAGATTGACTATTTTTCGGGGAGATATCCTCCTCGCTACTACGGTGTGGACGTCTGG	CAREIDYFSGRYPPRYYGVDVW	IGHV3-72	IGHD3-10	IGHJ6	7	16	35	55
3	0.0020352781546811396	TGTGCGAGACAGATGCTTCCCCATCGGGCCCGACTAAGTTTCTACTACTACAATATGGACGTCTGG	CARQMLPHRARLSFYYYNMDVW	IGHV1-46	IGHD7-27	IGHJ6	8	17	22	41
3	0.0020352781546811396	TGTGCGAGAGTACATTGTAGTACTACCAGCTGCTATTACTACTACTTCTACGGTATGGACGTCTGG	CARVHCSTTSCYYYYFYGMDVW	IGHV3-21	IGHD2-2	IGHJ6	9	13	32	33
3	0.0020352781546811396	TGTGCGAGAGGGGCGGTTCTCCGCCCCAAATATAGCAGTGGGTGGTACTACTTTGACTACTGG	CARGAVLRPKYSSGWYYFDYW	IGHV1-3	IGHD6-19	IGHJ4	9	30	40	44
3	0.0020352781546811396	TGTGTGAAAGATCCCAAGTATACCAGCAGCCTTGCCGTGGGGTACGGTATGGACGTCTGG	CVKDPKYTSSLAVGYGMDVW	IGHV3-23	IGHD6-13	IGHJ6	12	17	29	48
3	0.0020352781546811396	TGTGCGAGGGGGACTGTGGTGGGATACCAGCCACTACAGTACTATGCTATGGACGTCTGG	CARGTVVGYQPLQYYAMDVW	IGHV4-39	IGHD6-19	IGHJ6	7	24	34	48
3	0.0020352781546811396	TGTGCGAGACTTGCGGGTGGTTATTATGTAATTATAGGCTCCTACGGTATGGACGTCTGG	CARLAGGYYVIIGSYGMDVW	IGHV5-10-1	IGHD3-3	IGHJ6	9	16	26	48
3	0.0020352781546811396	TGTGCGAGAGATCGGGGTACTTTCGTGGTTGTTGTTATGACTCACTCCCTTGACCTCTGG	CARDRGTFVVVVMTHSLDLW	IGHV3-30	IGHD1-14	IGHJ5	12	23	29	51
3	0.0020352781546811396	TGTGCGAGAGATCAGGGGAGGTATTACTATGATAGTAGTGGTTATTACCATGACTACTGG	CARDQGRYYYDSSGYYHDYW	IGHV4-31	IGHD3-22	IGHJ4	12	20	47	50
3	0.0020352781546811396	TGTGCGAGACATCGGTATACTAGCAGTGGCTGGTACTATGGCTACTTTGACTACTGG	CARHRYTSSGWYYGYFDYW	IGHV4-39	IGHD6-19	IGHJ4	11	20	35	41
3	0.0020352781546811396	TGTGCGAGAGATCGGGGTAGTACCAGCTCCAAGGGAAAGTACGGTATGGACGTCTGG	CARDRGSTSSKGKYGMDVW	IGHV3-21	IGHD2-2	IGHJ6	12	16	27	45
3	0.0020352781546811396	TGTGCGAGAGAGGATACTGGGCCTGGGGAGAACTACTACTACGGTATGGACGTCTGG	CAREDTGPGENYYYGMDVW	IGHV3-21	IGHD7-27	IGHJ6	10	22	28	31
3	0.0020352781546811396	TGTGCGAAGACTATTGTAGTGGTGGCAATATATTACTACTACGGTATGGACGTCTGG	CAKTIVVVAIYYYYGMDVW	IGHV3-30	IGHD2-15	IGHJ6	6	11	24	33
3	0.0020352781546811396	TGTGCGAAATTGGGGGGCTATGATACTCGTGAGACGCACTGGTTCTTCGATGTCTGG	CAKLGGYDTRETHWFFDVW	IGHV4-4	IGHD3-22	IGHJ2	6	17	24	37
3	0.0020352781546811396	TGTGCGAAATGTCCCGGGGCTACGATGCACGGTGACTATAACTGGTTCGACCCCTGG	CAKCPGATMHGDYNWFDPW	IGHV3-23	IGHD4-17	IGHJ5	8	28	37	39
3	0.0020352781546811396	TGTGCGAAAGAGTTGGATAGCAGCAGCTGGTACTCCAATGATGCTTTTGATATCTGG	CAKELDSSSWYSNDAFDIW	IGHV3-30	IGHD6-13	IGHJ3	10	16	32	37
3	0.0020352781546811396	TGTGTGAGAGATCGTCCGACACACAGTGGTGACTCTCCCCCCCGAGACTACTGG	CVRDRPTHSGDSPPRDYW	IGHV3-21	IGHD2-21	IGHJ4	12	25	33	45
3	0.0020352781546811396	TGTGCCCAGGGTGGTAGTGGTGGTTCTCATGGGGGGGACCACTTTGACTACTGG	CAQGGSGGSHGGDHFDYW	IGHV3-30	IGHD2-15	IGHJ4	4	13	23	40
3	0.0020352781546811396	TGTGCGAGGTCAGGGGAGAGCAGGTCGTCTCTTGTCTGGTACTTCGATTTCTGG	CARSGESRSSLVWYFDFW	IGHV1-2	IGHD6-6	IGHJ2	7	18	28	35
3	0.0020352781546811396	TGTGCGAGGGCGGGCGGGGCATGGTTAATAAAAAAAGACTGGCTCGACCCCTGG	CARAGGAWLIKKDWLDPW	IGHV4-59	IGHD5-18	IGHJ5	7	20	26	37
3	0.0020352781546811396	TGTGCGAGACTGGCGCATTACCATTTTACTTACCTCTACGGTATGGACGTCTGG	CARLAHYHFTYLYGMDVW	IGHV3-21	IGHD3-3	IGHJ6	8	16	26	42
3	0.0020352781546811396	TGTGCGAGAGTCATAGGTGGATACAGCTATGGAAATTACGGTATGGACGTCTGG	CARVIGGYSYGNYGMDVW	IGHV7-4-1	IGHD5-18	IGHJ6	9	16	31	42
3	0.0020352781546811396	TGTGCGAGAGATTACTTTGATAGGACTGATTATTTTTCCATGGGTGGCTACTGG	CARDYFDRTDYFSMGGYW	IGHV4-31	IGHD3-22	IGHJ4	11	12	33	47
3	0.0020352781546811396	TGTGCGAGAGATGGCTACTATGGTTCGGGGAGGTTGTACGGTATGGACGTCTGG	CARDGYYGSGRLYGMDVW	IGHV4-31	IGHD3-10	IGHJ6	11	15	31	42
3	0.0020352781546811396	TGTGCGAAAGTAGCTGGTCCGTATAGCAGTGGCTGGTACATGCTTGACTACTGG	CAKVAGPYSSGWYMLDYW	IGHV3-23	IGHD6-19	IGHJ4	9	20	38	43
3	0.0020352781546811396	TGTGCGAAAGATCTGTCGTCCCACTTAGGCTGGGGAAGTCTCCCTGAGTCCTGG	CAKDLSSHLGWGSLPESW	IGHV3-23	IGHD1-26	IGHJ5	17	18	24	49
3	0.0020352781546811396	TGTGCAAGGGGTTGCACTGGTAGCAGATGCTATAACGGGGTTGGAGACTACTGG	CARGCTGSRCYNGVGDYW	IGHV3-74	IGHD6-25	IGHJ4	7	19	40	45
3	0.0020352781546811396	TGTGTGCGGGTGGATATTGCAGTAGTGCCATCTGCTAATTTTGACTACTGG	CVRVDIAVVPSANFDYW	IGHV4-39	IGHD2-2	IGHJ4	3	11	36	39
3	0.0020352781546811396	TGTGCCAGAGATCTTAGATATAGTGGCTACGTGGGCTGGTTCGACCCCTGG	CARDLRYSGYVGWFDPW	IGHV4-30-2	IGHD5-12	IGHJ5	13	16	30	35
3	0.0020352781546811396	TGTGCGAGTGACCCGGTAGATTTTGGGTCGGCGACTCATTCGGGCTACTGG	CASDPVDFGSATHSGYW	IGHV3-53	IGHD1-20	IGHJ4	7	12	17	44
3	0.0020352781546811396	TGTGCGAGACCTAGGGGGTGGATACAGCTACGGGAGCCCTCTGACTACTGG	CARPRGWIQLREPSDYW	IGHV3-30	IGHD5-18	IGHJ4	8	17	29	41
3	0.0020352781546811396	TGTGCGAGAGTTAATATTGTTGTCGTACCATCTAGTAACTTTGACTACTGG	CARVNIVVVPSSNFDYW	IGHV4-39	IGHD2-2	IGHJ4	8	13	29	37
3	0.0020352781546811396	TGTGCGAGAGGCTATCCGGCAGCTCCACTTCTGTATCCTCTTGATGTCTGG	CARGYPAAPLLYPLDVW	IGHV4-34	IGHD5-18	IGHJ3	11	30	37	40
3	0.0020352781546811396	TGTGCGAGAGGCGGTGGGAGTATGATTTTTGGAGTGGTTATGGACGTCTGG	CARGGGSMIFGVVMDVW	IGHV3-30	IGHD3-3	IGHJ6	9	23	38	39
3	0.0020352781546811396	TGTGCGAGAGGCGGTGGGAGTATGATTTTTGGAGTGGTTATGGACGTCTGG	CARGGGSMIFGVVMDVW	IGHV1-8	IGHD3-3	IGHJ6	11	23	38	39
3	0.0020352781546811396	TGTGCACACAGTGGATGGGGTCAGTCGGGCAGCTGGGACCCAGACTACTGG	CAHSGWGQSGSWDPDYW	IGHV2-5	IGHD2-2	IGHJ4	10	28	35	42
3	0.0020352781546811396	TGCACCACAGGCGGGTATTACAGAAGAGGGTACTACGGTATGGACGTCTGG	CTTGGYYRRGYYGMDVW	IGHV3-15	IGHD2-2	IGHJ6	9	28	35	39
3	0.0020352781546811396	TGTGCTAGAGGGCCCAGAGATGGTTACAATAATGGTTTTGATATCTGG	CARGPRDGYNNGFDIW	IGHV3-72	IGHD5-24	IGHJ3	9	15	29	31
3	0.0020352781546811396	TGTGCGGCCCGGTCGGATTCAAATCGTTACTACGGTATGGACGTCTGG	CAARSDSNRYYGMDVW	IGHV4-59	IGHD3-22	IGHJ6	5	26	33	36
3	0.0020352781546811396	TGTGCGAGGGCAAGGGGGTATAGTGGGAGCTATCCCGCCGACTACTGG	CARARGYSGSYPADYW	IGHV3-21	IGHD1-26	IGHJ4	7	16	31	39
3	0.0020352781546811396	TGTGCGAGGGGAGATTACGGTGACTACCCGTACTACTTTGACTACTGG	CARGDYGDYPYYFDYW	IGHV3-33	IGHD4-17	IGHJ4	7	15	26	29
3	0.0020352781546811396	TGTGCGAGACTACTGGTACCGGCTACTAAGGGTGCCTTTGGTATCTGG	CARLLVPATKGAFGIW	IGHV4-39	IGHD2-15	IGHJ3	9	13	26	32
3	0.0020352781546811396	TGTGCGAGAGGTGTTCGGGATAGCAGTGGCTGGCGCCTTGACTACTGG	CARGVRDSSGWRLDYW	IGHV3-48	IGHD6-19	IGHJ4	9	19	32	37
3	0.0020352781546811396	TGTGCGAGAGGGCGTACAGGTATGGCTCCGGGCTACTTTGACTACTGG	CARGRTGMAPGYFDYW	IGHV3-11	IGHD5-18	IGHJ4	9	14	24	32
3	0.0020352781546811396	TGTGCGAGAGATTTTGCGTATAGTGGGAGCCCCTGGTTGGCCCCCTGG	CARDFAYSGSPWLAPW	IGHV4-31	IGHD1-26	IGHJ5	11	17	29	32
3	0.0020352781546811396	TGTGCGAGAGATCCCGCCATTTTGACTGGGAGAGGGTTCGACCCCTGG	CARDPAILTGRGFDPW	IGHV4-31	IGHD3-9	IGHJ5	12	18	28	34
3	0.0020352781546811396	TGTGCGAGAGAAACGAACTATGATAGTAGTGGTCTACCCTCGGACTGG	CARETNYDSSGLPSDW	IGHV4-31	IGHD3-22	IGHJ4	10	16	32	43
3	0.0020352781546811396	TGTGCGAGAAAAGGGTCGGACACCAGTCGCGTTTTCTTTGACTACTGG	CARKGSDTSRVFFDYW	IGHV3-64	IGHD3-9	IGHJ4	8	21	27	35
3	0.0020352781546811396	TGTGCGAAAGTCCCGAATAGTGGGAGCTACTACTACTTTGACTACTGG	CAKVPNSGSYYYFDYW	IGHV3-23	IGHD1-26	IGHJ4	9	16	29	30
3	0.0020352781546811396	TGTGCGAAAGGGACCTCCTTTAATACCTATAACTGGTTCGACCCCTGG	CAKGTSFNTYNWFDPW	IGHV3-23	IGHD3-10	IGHJ5	9	20	29	30
3	0.0020352781546811396	TGTGCACACAGACCCCGTTTGGGGGGGGCTACGACCTTTGACTACTGG	CAHRPRLGGATTFDYW	IGHV2-5	IGHD3-16	IGHJ4	12	15	24	35
3	0.0020352781546811396	TGTGCGAGCCAGAGGGGATACAGCTATGGCACTATTGACTACTGG	CASQRGYSYGTIDYW	IGHV3-21	IGHD5-18	IGHJ4	7	15	28	34
3	0.0020352781546811396	TGTGCGAGGAAGATGGCTACAAACGTGAACTACTTTGACTACTGG	CARKMATNVNYFDYW	IGHV3-30	IGHD5-24	IGHJ4	7	10	21	28
3	0.0020352781546811396	TGTGCGAGACGAGCCGCCTTTAATCCGGGCTACTTCGACCCCTGG	CARRAAFNPGYFDPW	IGHV4-39	IGHD5-12	IGHJ5	9	27	32	33
3	0.0020352781546811396	TGTGCGAGAGGACACAGCTACAACAATGATGCTTTTGATATCTGG	CARGHSYNNDAFDIW	IGHV1-46	IGHD2-15	IGHJ3	9	14	20	25
3	0.0020352781546811396	TGTGCGAGAGGAGATGGCTACAATTTGTACTACTTTGACTACTGG	CARGDGYNLYYFDYW	IGHV1-8	IGHD5-24	IGHJ4	10	11	24	26
3	0.0020352781546811396	TGTGCGAGAGATAGGGTTCGTGGGAGCTACTTGTGGGACTACTGG	CARDRVRGSYLWDYW	IGHV3-21	IGHD1-26	IGHJ4	11	19	30	36
3	0.0020352781546811396	TGTGCGAAAGGGTGGTACGTGTTCGAGGACTACTTTGACTCCTGG	CAKGWYVFEDYFDSW	IGHV3-23	IGHD6-13	IGHJ4	9	12	19	28
3	0.0020352781546811396	TGTGCGAAAATATCCAGCAGCTCGTCTTACATGATTGACTACTGG	CAKISSSSSYMIDYW	IGHV3-23	IGHD6-6	IGHJ4	8	15	25	34
3	0.0020352781546811396	TGTACGAGAGAGGGCGGTAATACACGTTATTGCTTTGACTACTGG	CTREGGNTRYCFDYW	IGHV3-21	IGHD3-10	IGHJ4	10	16	22	32
3	0.0020352781546811396	TGTGCGGCCCGTCCGGGATCTGGTTACTACTTTGACTACTGG	CAARPGSGYYFDYW	IGHV3-21	IGHD6-6	IGHJ4	5	9	15	24
3	0.0020352781546811396	TGTGCGAGGCATATCGGCCACGACGGTGACCGGAACTTCTGG	CARHIGHDGDRNFW	IGHV4-39	IGHD4-17	IGHJ4	11	22	29	34
3	0.0020352781546811396	TGTGCGAGGAGAACAACAGCTCAGTACTACTTTGACTACTGG	CARRTTAQYYFDYW	IGHV1-2	IGHD5-18	IGHJ4	7	15	20	22
3	0.0020352781546811396	TGTGCGAGAGGTTTGCGATTTTTCGATGAATTTGACTACTGG	CARGLRFFDEFDYW	IGHV4-31	IGHD3-3	IGHJ4	9	15	22	30
3	0.0020352781546811396	TGTGCGAGAGATGGGGAGGCCAGCACCGGTATGGACGTCTGG	CARDGEASTGMDVW	IGHV4-31	IGHD1-20	IGHJ6	11	24	29	30
3	0.0020352781546811396	TGTGCGAGAGAGAACATTGTAAGAAATGGTATGGACGTCTGG	CARENIVRNGMDVW	IGHV4-4	IGHD2-15	IGHJ6	10	15	20	30
3	0.0020352781546811396	TGTGCGAGAAGCGGACTCTCCGGTGACTACATGGACTACTGG	CARSGLSGDYMDYW	IGHV4-28	IGHD1-14	IGHJ4	9	18	23	25
3	0.0020352781546811396	TGTGCACGAGCGTGGAGTACAGTAACGGCTATGGACGTCTGG	CARAWSTVTAMDVW	IGHV3-74	IGHD4-11	IGHJ6	9	17	25	30
3	0.0020352781546811396	TGTGCACGAGCGTGGAGCACAGTAACGGCTATGGACGTCTGG	CARAWSTVTAMDVW	IGHV3-74	IGHD4-11	IGHJ6	9	18	25	30
3	0.0020352781546811396	TGTGCAAGGGACAGTGGGGTCTACTACTACTTTGACTTCTGG	CARDSGVYYYFDFW	IGHV6-1	IGHD1-26	IGHJ4	7	12	17	24
3	0.0020352781546811396	TGTGCGAGAGCGGGCATCTATGGCCAATTTGACTACTGG	CARAGIYGQFDYW	IGHV3-33	IGHD3-10	IGHJ4	9	17	22	27
3	0.0020352781546811396	TGTGCGAGAGGCCCGACTACGGTGACTCCTGACTATTGG	CARGPTTVTPDYW	IGHV1-18	IGHD4-17	IGHJ4	9	14	26	29
3	0.0020352781546811396	TGTGTGAGAGGGGGAGTGGATTTCGCGGCATACTGG	CVRGGVDFAAYW	IGHV1-18	IGHD3-10	IGHJ4	9	10	16	30
3	0.0020352781546811396	TGTGCGAGACATCCTATGACCCGACTTGACTACTGG	CARHPMTRLDYW	IGHV4-39	IGHD3-22	IGHJ4	11	13	18	25
3	0.0020352781546811396	TGTGCAAGAGATTACTATGGTTCGGGGGACGTCTGG	CARDYYGSGDVW	IGHV3-74	IGHD3-10	IGHJ6	11	12	25	26
3	0.0020352781546811396	TGTGCGACCTCTGGGCGGTCCGAAAAAGACTGG	CATSGRSEKDW	IGHV3-11	IGHD3-3	IGHJ4	6	22	26	28
2	0.0013568521031207597	TGTGCGAGAGATCAGCCGGAGTATTACTATGATAGTAGTGGTTATTCATTAGGGGGTAGCGGTATGGACGTCTGG	CARDQPEYYYDSSGYSLGGSGMDVW	IGHV4-31	IGHD3-22	IGHJ6	12	20	45	63
2	0.0013568521031207597	TGTGCAAAAGATATATCGTATAGTGCTAACTCCGCAGGCGTCTACTATTATTACGATTACGGGATGGACGTCTGG	CAKDISYSANSAGVYYYYDYGMDVW	IGHV3-43	IGHD3-3	IGHJ6	16	48	57	63
2	0.0013568521031207597	TGTTCGAGGGCTATTATGCTTCGGGGAGCCCCGCCGTTTGTAGACTACTATTATTACGGTTTGGACGTCTGG	CSRAIMLRGAPPFVDYYYYGLDVW	IGHV4-34	IGHD3-10	IGHJ6	7	14	27	61
2	0.0013568521031207597	TGTGCGAGAGATCGCTGTAGGAGTACCAGCTGCTATGCTGGGGGTGTGGCGGTCTGGTACTTCGATCTCTGG	CARDRCRSTSCYAGGVAVWYFDLW	IGHV1-2	IGHD2-2	IGHJ2	12	15	37	53
2	0.0013568521031207597	TGTGCAAGAGATCATTTCGCCCAGGGGGTGGCTGCACTCTCAGGGGACAGCTACTACGGTATGGACGTCTGG	CARDHFAQGVAALSGDSYYGMDVW	IGHV3-13	IGHD6-19	IGHJ6	12	27	33	50
2	0.0013568521031207597	TGTGGGAGACATCAAAGATATTGTAGTGGTGGTAGCTGCACCTCCGACTACTACTACGGTATGGACGTCTGG	CGRHQRYCSGGSCTSDYYYGMDVW	IGHV4-39	IGHD2-15	IGHJ6	11	16	45	46
2	0.0013568521031207597	TGTGTGAGACATGGCGGGGAGTGGTTTTTACCTAATGCAGACTATTACTACTACGGGATAGACGTCTGG	CVRHGGEWFLPNADYYYYGIDVW	IGHV4-39	IGHD3-3	IGHJ6	12	17	29	40
2	0.0013568521031207597	TGTGCGAGAGTAAAGGAAGGATATTGTAGTAATGGTGTATGCTATGTGGCAAATTGGTTCGACCCCTGG	CARVKEGYCSNGVCYVANWFDPW	IGHV1-46	IGHD2-8	IGHJ5	9	17	44	54
2	0.0013568521031207597	TGTGCGAGAGAATGGTTGACTACTGGGATTGTGAGTCCCGAGTATACCTACTACGGCATGGACGTCTGG	CAREWLTTGIVSPEYTYYGMDVW	IGHV3-21	IGHD6-6	IGHJ6	10	38	45	47
2	0.0013568521031207597	TGTGCACGCCCTCTGGGATTTTGTACTGGTACCACCTGCTTTGACTACTACTTCGGTCTGGGCGTCTGG	CARPLGFCTGTTCFDYYFGLGVW	IGHV2-26	IGHD2-2	IGHJ6	7	15	39	58
2	0.0013568521031207597	TGTGCTAGAGATGGCAATTACTATGATAGTAGTGGTTATCCCCCCGCCTACTACTTTGACTACTGG	CARDGNYYDSSGYPPAYYFDYW	IGHV1-46	IGHD3-22	IGHJ4	11	16	38	48
2	0.0013568521031207597	TGTGCGAGAGTAGCCTGGGATGGACGTGGATATCGTGGCTACGATTTTGAGGGGTTTGACCGCTGG	CARVAWDGRGYRGYDFEGFDRW	IGHV3-21	IGHD5-12	IGHJ5	9	23	45	52
2	0.0013568521031207597	TGTGCGAGAGATACCCCCTCTAGTAGTATGTCCCGCCACTACTACTACTACGGTATGGACGTCTGG	CARDTPSSSMSRHYYYYGMDVW	IGHV4-31	IGHD2-2	IGHJ6	11	20	27	37
2	0.0013568521031207597	TGTGCGAGAGATACCCCCTCTAGTAGTATGTCCCGCCACTACTACTACTACGGTATGGACGTCTGG	CARDTPSSSMSRHYYYYGMDVW	IGHV7-4-1	IGHD2-2	IGHJ6	11	20	27	37
2	0.0013568521031207597	TGTGCGAGAGATAATTTTGGGTCGAGCCGAATACGATACTTTGATAGTAGTGGTTATGGTTACTGG	CARDNFGSSRIRYFDSSGYGYW	IGHV3-64	IGHD3-22	IGHJ4	11	36	56	60
2	0.0013568521031207597	TGTGCGAGAGACTCTGGGACTGTCGAATATTGTAGTAGTACCAGCTGCCCGGGACTGGACGTCTGG	CARDSGTVEYCSSTSCPGLDVW	IGHV4-4	IGHD2-2	IGHJ6	10	26	47	55
2	0.0013568521031207597	TGTGCAAGAGACGAAGATACGAAGAATTACGATATTTTGACCGGTCATTCGTACTTTGACGGCTGG	CARDEDTKNYDILTGHSYFDGW	IGHV3-74	IGHD3-9	IGHJ4	10	25	48	51
2	0.0013568521031207597	TGTACGAGAGGCCTAGTAAGACCAGATAACATACAAGGGGACAACTATTTCGGTATGGACGTCTGG	CTRGLVRPDNIQGDNYFGMDVW	IGHV3-11	IGHD2-8	IGHJ6	9	25	34	54
2	0.0013568521031207597	TGTACGAGAGGCCTAGTAAGACCAGATAACATACAAGGGGACAACTATTTCGGTATGGACGTCTGG	CTRGLVRPDNIQGDNYFGMDVW	IGHV4-34	IGHD2-8	IGHJ6	13	25	34	54
2	0.0013568521031207597	TGTACGAGAGACAGGGCTACATATTGCGGTGCTGACTGCTGGCATGTCGATGCTTTTGATATCTGG	CTRDRATYCGADCWHVDAFDIW	IGHV3-21	IGHD2-21	IGHJ3	10	19	39	48
2	0.0013568521031207597	TGTGCGACAACTGGTTCGGGGAGTCCTTTCCCGCCCTACTATTATTACGCTATGGACGTCTGG	CATTGSGSPFPPYYYYAMDVW	IGHV3-23	IGHD3-10	IGHJ6	6	11	23	51
2	0.0013568521031207597	TGTGCGAGACGAGGGGTTCACGTTTGGGAGAGGAACTATCGATATTACAACTTTGACTACTGG	CARRGVHVWERNYRYYNFDYW	IGHV4-31	IGHD3-16	IGHJ4	8	19	31	45
2	0.0013568521031207597	TGTGCGAGACATGTGTGGTCTTCCTCCCGAGCGGTACCAGCTGCTCTCCCCTTTGGCTACTGG	CARHVWSSSRAVPAALPFGYW	IGHV4-39	IGHD2-2	IGHJ4	13	33	44	50
2	0.0013568521031207597	TGTGCGAGAGTGCGGAGATGGCGACAATTTTTTAAGGTCATGGGATACTACTTTGACTATTGG	CARVRRWRQFFKVMGYYFDYW	IGHV3-11	IGHD5-24	IGHJ4	9	14	28	45
2	0.0013568521031207597	TGTGCGAGAGCTCCTGAGTACGATTTTTGGAGTGGTTCCTGGAGCTACGGTATGGACGTCTGG	CARAPEYDFWSGSWSYGMDVW	IGHV3-21	IGHD3-3	IGHJ6	9	18	36	51
2	0.0013568521031207597	TGTGCGAGAGCTCCTGAGTACGATTTTTGGAGTGGTTCCTGGAGCTACGGTATGGACGTCTGG	CARAPEYDFWSGSWSYGMDVW	IGHV4-34	IGHD3-3	IGHJ6	9	18	36	51
2	0.0013568521031207597	TGTGCGAGAGATCTCGTTCTGACTGCTCATTATCAGTCGTGGTACGGGACAAGTCACTGCTGG	CARDLVLTAHYQSWYGTSHCW	IGHV3-11	IGHD2-21	IGHJ4	14	19	26	55
2	0.0013568521031207597	TGTGCGAGAGACAGTACCCTAGCCATTATAGCAGCAACTGGATCTGAGGGTTTGGACGTCTGG	CARDSTLAIIAATGSEGLDVW	IGHV3-21	IGHD6-13	IGHJ6	10	26	40	52
2	0.0013568521031207597	TGTGCGAGAAGCGGCTACGATACGGGGGGCCCTGGAAGCGTGCCATACTACTTTGACTACTGG	CARSGYDTGGPGSVPYYFDYW	IGHV4-59	IGHD6-25	IGHJ4	8	9	18	45
2	0.0013568521031207597	TGTGCAAGAGATCACTTTGGATACATCTATGATTTCGACTATTACTACGGTATGGACGTCTGG	CARDHFGYIYDFDYYYGMDVW	IGHV3-13	IGHD5-18	IGHJ6	16	17	30	37
2	0.0013568521031207597	TGTGCAAGAGATAAATTCGGGGTAGCAGATACTTTCCACGACTACTACGGTATGGACGTCTGG	CARDKFGVADTFHDYYGMDVW	IGHV3-74	IGHD2-15	IGHJ6	11	17	31	40
2	0.0013568521031207597	TGTACCACAGTTAGATATTGTAGTGGTGGTAGCTGCTCTCCCTACTACGGTATGGACGTCTGG	CTTVRYCSGGSCSPYYGMDVW	IGHV3-15	IGHD2-15	IGHJ6	9	13	36	41
2	0.0013568521031207597	TGTGTGAGAGGAACTGTGGTAGATTGTAGCAGCACCACCTGCTCCATCTTAAACTATTGG	CVRGTVVDCSSTTCSILNYW	IGHV3-21	IGHD2-2	IGHJ4	9	22	42	52
2	0.0013568521031207597	TGTGCGACGTCTAATTGTAAAAGTGCCAGTTGTTATGAACGGGGGCTCCTTGACTACTGG	CATSNCKSASCYERGLLDYW	IGHV1-2	IGHD1-1	IGHJ4	6	25	32	49
2	0.0013568521031207597	TGTGCGACAGGGGTTGGGGAATGGTTATATTACTACTACTACTACGGTCTAGACGTCTGG	CATGVGEWLYYYYYYGLDVW	IGHV3-11	IGHD2-8	IGHJ6	6	19	24	26
2	0.0013568521031207597	TGTGCGAGAGTTTCAGAAGAGGGTGAGATTGAACTAATGGTTGATGCTTTTGATATCTGG	CARVSEEGEIELMVDAFDIW	IGHV1-18	IGHD2-8	IGHJ3	9	27	40	41
2	0.0013568521031207597	TGTGCGAGAGCCCCCCGGGGCGCGTATTGTAGTGGTACTACCTGCTACTCTGACTACTGG	CARAPRGAYCSGTTCYSDYW	IGHV3-23	IGHD2-15	IGHJ4	6	24	35	44
2	0.0013568521031207597	TGTGCGAGAGGCTCTTATTGTAGTGGTGGTAGCTGCTACTACTACGGTATGGACGTCTGG	CARGSYCSGGSCYYYGMDVW	IGHV4-34	IGHD2-15	IGHJ6	11	15	34	35
2	0.0013568521031207597	TGTGCGAGAAGGCGCGAATGTAGTGGTGGCAGTTGTTACGCAGGGTACTTTGACCCCTGG	CARRRECSGGSCYAGYFDPW	IGHV1-69	IGHD2-15	IGHJ5	8	18	38	51
2	0.0013568521031207597	TGTGCGAAAGATCTGACCTCGTTTGACTGGTTTCAGTATGCCGGTTGGTTCGACTCCTGG	CAKDLTSFDWFQYAGWFDSW	IGHV3-23	IGHD3-9	IGHJ5	13	21	31	45
2	0.0013568521031207597	TGTGCGAAAGACCTCTTAGCAGGCAGGTATAGCAGCAGCTGGCCAGACTTTGACTACTGG	CAKDLLAGRYSSSWPDFDYW	IGHV3-23	IGHD6-13	IGHJ4	10	25	41	46
2	0.0013568521031207597	TGTGCGAAAGACCCCGGGCCATATAACTGGAATTCCTTCTATTACGGTATGGACGTCTGG	CAKDPGPYNWNSFYYGMDVW	IGHV3-30	IGHD1-20	IGHJ6	10	21	31	48
2	0.0013568521031207597	TGTGCGAAAACTTCTGGCCCCAATTATTATGGTTCGGGGAGGGAGTACTTTGAATACTGG	CAKTSGPNYYGSGREYFEYW	IGHV3-23	IGHD3-10	IGHJ4	8	22	40	45
2	0.0013568521031207597	TGTGCAAGAGAATGCCCGACGGGGTGGGGTAGTCGTATTAGTTGTTATGTTGACTACTGG	CARECPTGWGSRISCYVDYW	IGHV1-18	IGHD3-10	IGHJ4	10	33	39	49
2	0.0013568521031207597	TGTGTTAGAGGTTCAGCGGATACTGTAGTGAAACTTACTGTCCTCTTTGACTACTGG	CVRGSADTVVKLTVLFDYW	IGHV3-74	IGHD2-15	IGHJ4	3	17	29	44
2	0.0013568521031207597	TGTGTGAGGCTCGTTTACTGTGCTTCGGGGACTTATTGTGTCGGTGTGGACGTCTGG	CVRLVYCASGTYCVGVDVW	IGHV3-16	IGHD3-10	IGHJ6	7	14	36	46
2	0.0013568521031207597	TGTGTGAAGCCCTATGGTTCGGGGCCCTACTACTTCGACTACGGTATGGACGTCTGG	CVKPYGSGPYYFDYGMDVW	IGHV3-30	IGHD3-10	IGHJ6	3	11	23	27
2	0.0013568521031207597	TGTGCGCGAGAGGGGGGGGACGGTGATTATAGTTACTTCTACGGTTTGGACGTCTGG	CAREGGDGDYSYFYGLDVW	IGHV3-53	IGHD4-11	IGHJ6	10	29	36	46
2	0.0013568521031207597	TGTGCGAGTCCCATAGTACCAGCTGCGGAATATTACTATTATGGGATGAACGTCTGG	CASPIVPAAEYYYYGMNVW	IGHV1-46	IGHD2-2	IGHJ6	7	13	25	45
2	0.0013568521031207597	TGTGCGAGCGCCACCCAAGCAGCAACTGGTACTTATCCTTATCTTCTTGACTACTGG	CASATQAATGTYPYLLDYW	IGHV1-2	IGHD6-13	IGHJ4	7	17	31	46
2	0.0013568521031207597	TGTGCGAGGTCTGGATACAGGCAGAGAGGGTACCAGTACTACGGGATGGACCTCTGG	CARSGYRQRGYQYYGMDLW	IGHV3-21	IGHD5-18	IGHJ6	7	11	19	45
2	0.0013568521031207597	TGTGCGAGGTCCGGATACAGGCAGAGAGGGTACCAGTACTACGGGATGGACCTCTGG	CARSGYRQRGYQYYGMDLW	IGHV3-21	IGHD5-18	IGHJ6	7	12	19	45
2	0.0013568521031207597	TGTGCGAGGTCCGGATACAGGCAGAGAGGGTACCAGTACTACGGGATGGACCTCTGG	CARSGYRQRGYQYYGMDLW	IGHV4-39	IGHD5-18	IGHJ6	7	12	19	45
2	0.0013568521031207597	TGTGCGAGACATGGCGTTGATAGCAGTGGCTGGGTGACGTACTACTTTGACTATTGG	CARHGVDSSGWVTYYFDYW	IGHV4-39	IGHD6-19	IGHJ4	12	19	32	38
2	0.0013568521031207597	TGTGCGAGAGTTCCACCTCCTTACTATGAAAATACTTCTTCTTATTCGGACTCCTGG	CARVPPPYYENTSSYSDSW	IGHV4-39	IGHD3-22	IGHJ4	8	20	28	48
2	0.0013568521031207597	TGTGCGAGAGGCGGTGGCAGTAGTGGCTGGTCCCTTAACAACTGGTTCGACCCCTGG	CARGGGSSGWSLNNWFDPW	IGHV1-8	IGHD6-19	IGHJ5	11	21	30	37
2	0.0013568521031207597	TGTGCGAGAGGCGGTGGCAGTAGTGGCTGGTCCCTTAACAACTGGTTCGACCCCTGG	CARGGGSSGWSLNNWFDPW	IGHV4-4	IGHD6-19	IGHJ5	9	21	30	37
2	0.0013568521031207597	TGTGCGAGAGGAGTGCGTGGATACAGCTATGGTTCTGCGGCCGAGATTGACTACTGG	CARGVRGYSYGSAAEIDYW	IGHV1-2	IGHD5-18	IGHJ4	9	15	33	46
2	0.0013568521031207597	TGTGCGAGAGAGGGCCGTAGAGATGGCTACACCTTGGAGTACTATTTTGACTACTGG	CAREGRRDGYTLEYYFDYW	IGHV3-21	IGHD5-24	IGHJ4	10	15	30	37
2	0.0013568521031207597	TGTGCGAAGGAAAGGGGGAGTATTGGAGCAGCTGGGTGGGACTGGTTCGACCCCTGG	CAKERGSIGAAGWDWFDPW	IGHV3-23	IGHD6-13	IGHJ5	7	19	34	40
2	0.0013568521031207597	TGTGCGAAATTGGGGGGCTATGATACTCGTGAGACGCACTGGTACTTCGATGTCTGG	CAKLGGYDTRETHWYFDVW	IGHV3-23	IGHD3-22	IGHJ2	8	17	24	37
2	0.0013568521031207597	TGTGCGAAAGATCTCGGTGACTACGGCGGAAACTACTTCTACGGTATGGACGTCTGG	CAKDLGDYGGNYFYGMDVW	IGHV3-30	IGHD4-17	IGHJ6	14	15	24	31
2	0.0013568521031207597	TGTGCGAAAACCTATGATAGTAGTGGTTATTACCTTGAAAACCCATTTGACTGCAGG	CAKTYDSSGYYLENPFDCR	IGHV3-30	IGHD3-22	IGHJ4	6	11	32	45
2	0.0013568521031207597	TGTGGAAGAGCTGGTCCCTATGACAGTAGTGGCTACTACGCGTCCTTTGATATCTGG	CGRAGPYDSSGYYASFDIW	IGHV3-74	IGHD3-22	IGHJ3	9	17	38	45
2	0.0013568521031207597	TGTGGAAAAATAATGGCACCCGTGGCCGGTCGATACTACTACGGTATGGACGTCTGG	CGKIMAPVAGRYYYGMDVW	IGHV3-43	IGHD2-8	IGHJ6	8	10	15	33
2	0.0013568521031207597	TGCACTAGACACCCGACTATAGTAGTGACTGGAACAGTCGATGCTTTTGATATGTGG	CTRHPTIVVTGTVDAFDMW	IGHV3-73	IGHD3-22	IGHJ3	10	18	26	39
2	0.0013568521031207597	TGTGCTAGAGGCTCGCGTTGTCTTAGTGACTGCCACGTCCCCTTTGACTCCTGG	CARGSRCLSDCHVPFDSW	IGHV3-72	IGHD2-21	IGHJ4	9	25	32	41
2	0.0013568521031207597	TGTGCCTCGGCTTCAGAAGAGTATTATTATGATAGAGTTTGGTTCGACCCCTGG	CASASEEYYYDRVWFDPW	IGHV4-34	IGHD3-22	IGHJ5	4	20	34	39
2	0.0013568521031207597	TGTGCGAGTCCCAGTGCTTGGTCGCGCAACTATTACTATGGTATGGACGTCTGG	CASPSAWSRNYYYGMDVW	IGHV3-30	IGHD3-10	IGHJ6	7	30	41	42
2	0.0013568521031207597	TGTGCGAGTCCGCCGTATTACTATGATAGTAGTGGTTATTACCACGACTACTGG	CASPPYYYDSSGYYHDYW	IGHV4-4	IGHD3-22	IGHJ4	7	13	41	45
2	0.0013568521031207597	TGTGCGAGCGGGCGTGGTTATTACTGGGGGCCCAACAACTGGTTCGACCCCTGG	CASGRGYYWGPNNWFDPW	IGHV3-21	IGHD3-22	IGHJ5	7	13	24	34
2	0.0013568521031207597	TGTGCGAGATTCAAGGGTGGGAGTCACCTCCCTTATGATGCTTTTGATATTTGG	CARFKGGSHLPYDAFDIW	IGHV4-39	IGHD1-26	IGHJ3	8	16	22	34
2	0.0013568521031207597	TGTGCGAGACGTTCCTATTACGTTTGGGGGAGTTATCGCCCCTTTGACTACTGG	CARRSYYVWGSYRPFDYW	IGHV4-39	IGHD3-16	IGHJ4	9	16	37	41
2	0.0013568521031207597	TGTGCGAGAGCCCCAGGGGAGATGGCTACAATTAATCGAGAATTTGACTTCTGG	CARAPGEMATINREFDFW	IGHV3-30	IGHD5-24	IGHJ4	9	18	33	42
2	0.0013568521031207597	TGTGCGAGAGGCCGCAAGGCGGGAGCCTCAGTAGCTTTCTGGTTCGACTCCTGG	CARGRKAGASVAFWFDSW	IGHV4-34	IGHD1-26	IGHJ5	12	29	35	38
2	0.0013568521031207597	TGTGCGAGAGGCATAGTGGGAGCTACTACGTGGGGCTACAACTTTGACTACTGG	CARGIVGATTWGYNFDYW	IGHV4-34	IGHD1-26	IGHJ4	11	12	30	36
2	0.0013568521031207597	TGTGCGAGAGGGCGGGCCTCCTCTCCCTACCACTATTACGGTATGGACGTCTGG	CARGRASSPYHYYGMDVW	IGHV1-8	IGHD2-15	IGHJ6	10	26	32	42
2	0.0013568521031207597	TGTGCGAGAGGGGGTATAGTGGGAGCTAATTCGGGTAAGGGGTTCGACTACTGG	CARGGIVGANSGKGFDYW	IGHV1-8	IGHD1-26	IGHJ4	10	12	27	45
2	0.0013568521031207597	TGTGCGAGAGATACCCCCAGTGGTTCTGACTACTATTATGGTATGGACGTCTGG	CARDTPSGSDYYYGMDVW	IGHV4-4	IGHD3-22	IGHJ6	11	18	32	42
2	0.0013568521031207597	TGTGCGAAATCCTGGGTCTCCCGCAACTACTACTACTACGCTATGGACGTCTGG	CAKSWVSRNYYYYAMDVW	IGHV3-23	IGHD1-26	IGHJ6	8	17	21	25
2	0.0013568521031207597	TGTGCGAAAGATGGGGGTGTCGCAGTTCGTCGATGGAACTGGTTGGACCCCTGG	CAKDGGVAVRRWNWLDPW	IGHV7-4-1	IGHD6-6	IGHJ5	11	21	30	36
2	0.0013568521031207597	TGTGCGAAAGACGAACATAGCAAGTTAGGATGGTTCGGGGAATTAAGAAGTTGG	CAKDEHSKLGWFGELRSW	IGHV3-11	IGHD3-10	IGHJ4	10	29	44	51
2	0.0013568521031207597	TGTGCAAAATACCAAATTACTCTGATAGTAGATACAGATGCTTTTGATATCTGG	CAKYQITLIVDTDAFDIW	IGHV3-23	IGHD3-22	IGHJ3	8	15	30	36
2	0.0013568521031207597	TGTACCACAGATTCGGGTTTTTGGAGTGGTTATAGAAACGAGATTGCCTACTGG	CTTDSGFWSGYRNEIAYW	IGHV3-15	IGHD3-3	IGHJ4	11	17	32	43
2	0.0013568521031207597	TGCACTAGAGGAGGGACTGCACTAACAGCCTATTATGATCCTATGGACGTCTGG	CTRGGTALTAYYDPMDVW	IGHV3-72	IGHD3-16	IGHJ6	9	30	38	42
2	0.0013568521031207597	TGTTCGAAGGACCTTCACTTTGGTGACTTCATGGATGTTTATGATATCTGG	CSKDLHFGDFMDVYDIW	IGHV3-23	IGHD2-21	IGHJ3	14	20	27	33
2	0.0013568521031207597	TGTGTGCGAACGGACTATGATACAACTTACATGAATGCTTTTGATTTTTGG	CVRTDYDTTYMNAFDFW	IGHV3-21	IGHD3-22	IGHJ3	3	13	21	34
2	0.0013568521031207597	TGTGTGAAAGGCGGGGAAGGGCAGTGGCTGGTTTACTACTTTGACTACTGG	CVKGGEGQWLVYYFDYW	IGHV3-30	IGHD6-19	IGHJ4	3	20	31	33
2	0.0013568521031207597	TGTGCCACTGGCGGGTATGCCAGAAGAGGATACTACGGTATGGACGTCTGG	CATGGYARRGYYGMDVW	IGHV3-15	IGHD4-17	IGHJ6	7	31	38	39
2	0.0013568521031207597	TGTGCCAGAGAGGTCATAGCGCCGATAGATAGTGATGCTTTTGATGTCTGG	CAREVIAPIDSDAFDVW	IGHV4-30-2	IGHD2-2	IGHJ3	10	14	19	32
2	0.0013568521031207597	TGTGCGCGAAAATCCGCCAGAGATGGCTTCAACGACCCGTTTGACTACTGG	CARKSARDGFNDPFDYW	IGHV4-59	IGHD5-24	IGHJ4	5	18	31	39
2	0.0013568521031207597	TGTGCGGGGGTGACTACATCTCTAGGCTACCACTATGGTGTGGACGTCTGG	CAGVTTSLGYHYGVDVW	IGHV3-33	IGHD4-17	IGHJ6	5	8	16	40
2	0.0013568521031207597	TGTGCGATCCTCCCGCAATGGATTTTCGGAGTGGTTGTCGCTGACTTCTGG	CAILPQWIFGVVVADFW	IGHV3-23	IGHD3-3	IGHJ4	6	20	35	41
2	0.0013568521031207597	TGTGCGAGGGTAGTGAGAATGCGGGAGGGGTCGAACTGGTTCGACCCCTGG	CARVVRMREGSNWFDPW	IGHV3-23	IGHD2-15	IGHJ5	6	9	14	33
2	0.0013568521031207597	TGTGCGAGGACGTATTACTATGATAGTAGTGGTTATCCGTTTGACTACTGG	CARTYYYDSSGYPFDYW	IGHV3-48	IGHD3-22	IGHJ4	7	9	35	39
2	0.0013568521031207597	TGTGCGAGATTGGGAGGTGGTACCGGATGGGGCGCGGGTATGGACGTCTGG	CARLGGGTGWGAGMDVW	IGHV3-21	IGHD1-1	IGHJ6	8	19	25	39
2	0.0013568521031207597	TGTGCGAGACTCGGATATTGTAGTAGTACCAGCTGCTTTGTTGACTACTGG	CARLGYCSSTSCFVDYW	IGHV5-10-1	IGHD2-2	IGHJ4	9	12	36	40
2	0.0013568521031207597	TGTGCGAGACATGGTGCCCCTGGGGTTTACCACTACGTTATGGACGTCTGG	CARHGAPGVYHYVMDVW	IGHV5-10-1	IGHD2-15	IGHJ6	12	28	35	39
2	0.0013568521031207597	TGTGCGAGAGTCGAGTCCCCAGATGGCTACAACACCCCCTTTGACTACTGG	CARVESPDGYNTPFDYW	IGHV3-64	IGHD5-24	IGHJ4	9	20	31	38
2	0.0013568521031207597	TGTGCGAGAGTGGCCCGAGGGGGCGGTGGCTGGTCCGACTTTGACTACTGG	CARVARGGGGWSDFDYW	IGHV4-31	IGHD6-19	IGHJ4	9	25	33	37
2	0.0013568521031207597	TGTGCGAGAGTACAATGGTTCCAGTCACAAGGGATGCGGTTCGATCCCTGG	CARVQWFQSQGMRFDPW	IGHV1-18	IGHD1-1	IGHJ5	9	17	24	37
2	0.0013568521031207597	TGTGCGAGAGCCCCGGAGACTACGATAACCCATGATGGTTTTGATATCTGG	CARAPETTITHDGFDIW	IGHV3-21	IGHD3-16	IGHJ3	9	21	28	30
2	0.0013568521031207597	TGTGCGAGAGATCTTAGTGGAGTAGCAGCAGCTGGAACATTTGACTACTGG	CARDLSGVAAAGTFDYW	IGHV3-11	IGHD6-13	IGHJ4	13	22	34	39
2	0.0013568521031207597	TGTGCGAGAGATCCAGCTGCGGATGGCTACTTTACGGGGTTTGACTACTGG	CARDPAADGYFTGFDYW	IGHV4-31	IGHD5-24	IGHJ4	12	21	29	39
2	0.0013568521031207597	TGTGCGAGAGATCGTCGTGATGCCAGCAGGTGGTACCTGAGTGATGTCTGG	CARDRRDASRWYLSDVW	IGHV4-31	IGHD6-13	IGHJ3	12	23	35	41
2	0.0013568521031207597	TGTGCGAGAACAGGTCCACCGGTGATAACTCTTCGTGCTTTTGATATCTGG	CARTGPPVITLRAFDIW	IGHV4-34	IGHD4-23	IGHJ3	8	19	30	35
2	0.0013568521031207597	TGTGCGAGAAGGCAGGGTATTAGTGGTTCCGGTGATGCTTTTGATATCTGG	CARRQGISGSGDAFDIW	IGHV1-46	IGHD1-14	IGHJ3	8	22	31	32
2	0.0013568521031207597	TGTGCGAGAAAATCCGCTAGAGATGGCTACAACGACCCATTTGACTACTGG	CARKSARDGYNDPFDYW	IGHV4-59	IGHD5-24	IGHJ4	8	17	31	39
2	0.0013568521031207597	TGTGCGAAATCCGGTGTGAGTGGTTATCTGGGGGACTACTTTGACTCCTGG	CAKSGVSGYLGDYFDSW	IGHV3-23	IGHD3-3	IGHJ4	8	17	26	34
2	0.0013568521031207597	TGTGCGAAATCGCTGCCCGGGTCGGTGTATGCCAGCTCCCTTGACTATTGG	CAKSLPGSVYASSLDYW	IGHV3-21	IGHD2-8	IGHJ4	6	23	31	40
2	0.0013568521031207597	TGTGCGAAAGATGGGGTGGGAGCTACCAGCCCCTTCTTCTGTGACTACTGG	CAKDGVGATSPFFCDYW	IGHV3-23	IGHD1-26	IGHJ4	11	15	25	41
2	0.0013568521031207597	TGCGCCACAGGCGGGTATTACAGGAGAGGGTACTACGGTATGGACGTCTGG	CATGGYYRRGYYGMDVW	IGHV3-15	IGHD2-2	IGHJ6	9	28	35	39
2	0.0013568521031207597	TGTGTGAGGAGCCCCCCCTGGCTACAATTTATCTTCTTTGACTACTGG	CVRSPPWLQFIFFDYW	IGHV4-39	IGHD5-24	IGHJ4	7	18	28	35
2	0.0013568521031207597	TGTGTGAAAGAGATCCTATCGGCTGGCCAAGAATACTTCCACCGCTGG	CVKEILSAGQEYFHRW	IGHV3-11	IGHD2-15	IGHJ1	10	12	17	30
2	0.0013568521031207597	TGTGCGCGACGGATCAATGACTATGGTACTAATTCCGTTGCCTACTGG	CARRINDYGTNSVAYW	IGHV5-51	IGHD2-8	IGHJ4	9	21	32	37
2	0.0013568521031207597	TGTGCGAGTTCGGACCCAGAGGTGGGAGGTGATGCTTTTGATATCTGG	CASSDPEVGGDAFDIW	IGHV4-31	IGHD1-26	IGHJ3	7	21	27	29
2	0.0013568521031207597	TGTGCGAGCACTAATTGTGGTGCTGACTGTTATCCCCTCGGCTACTGG	CASTNCGADCYPLGYW	IGHV4-4	IGHD2-21	IGHJ4	7	13	32	41
2	0.0013568521031207597	TGTGCGAGACTGGGGTATAGCAGCAGCCAATACTACTTTGACTACTGG	CARLGYSSSQYYFDYW	IGHV5-10-1	IGHD6-13	IGHJ4	9	12	26	30
2	0.0013568521031207597	TGTGCGAGACCTCGGGGTTCGTTAGGGGACAACTGGTTCGACCCCTGG	CARPRGSLGDNWFDPW	IGHV4-39	IGHD3-10	IGHJ5	9	15	20	28
2	0.0013568521031207597	TGTGCGAGACGGGAATACACTAGTGGTTCCTACTACTTTGACTACTGG	CARREYTSGSYYFDYW	IGHV3-11	IGHD1-14	IGHJ4	8	22	29	30
2	0.0013568521031207597	TGTGCGAGAGGGCAAGGACGAATTAATGGTAACACACTTGACTACTGG	CARGQGRINGNTLDYW	IGHV3-21	IGHD2-8	IGHJ4	9	23	29	37
2	0.0013568521031207597	TGTGCGAGAGGGGGCGGTTCGGGGAACCCCCGCCCCGGCGGCTACTGG	CARGGGSGNPRPGGYW	IGHV4-34	IGHD3-10	IGHJ4	10	15	24	41
2	0.0013568521031207597	TGTGCGAGAGATTCGGGTGAAGATGGCTACAATGTTTTGGCCTACTGG	CARDSGEDGYNVLAYW	IGHV3-21	IGHD5-24	IGHJ4	11	20	32	41
2	0.0013568521031207597	TGTGCGAGAGATCGGGTGGTGAGAGCATTGGCTGGGTATGACTACTGG	CARDRVVRALAGYDYW	IGHV3-48	IGHD6-19	IGHJ4	12	23	34	38
2	0.0013568521031207597	TGTGCGAGAGACTTATATAGCAGTGGCCAGTATTACTTTGACTACTGG	CARDLYSSGQYYFDYW	IGHV3-33	IGHD6-19	IGHJ4	10	15	26	28
2	0.0013568521031207597	TGTGCGAGAGAGACTACGGTGACTACGTTTCCCCTTTTTGACTACTGG	CARETTVTTFPLFDYW	IGHV7-4-1	IGHD4-17	IGHJ4	10	11	27	36
2	0.0013568521031207597	TGTGCGAGAGAGAAGGGCTACTCGGGGCGCAACGGTATGGACGTCTGG	CAREKGYSGRNGMDVW	IGHV3-21	IGHD2-15	IGHJ6	10	16	22	36
2	0.0013568521031207597	TGTGCGAATGCGAGGGGGAGGTTCGGCTCAAACTACTTTGACCACTGG	CANARGRFGSNYFDHW	IGHV3-64	IGHD3-10	IGHJ4	6	19	25	31
2	0.0013568521031207597	TGTGCGAAAGATATTTCGTATGACAGTAGTCCTAGGATGGACGTCTGG	CAKDISYDSSPRMDVW	IGHV3-30	IGHD3-22	IGHJ6	11	18	29	36
2	0.0013568521031207597	TGTGCGAAAGACGGAATAGCAGTGGGCGACAAGTGGTTCGACCCCTGG	CAKDGIAVGDKWFDPW	IGHV3-23	IGHD2-21	IGHJ5	10	11	22	28
2	0.0013568521031207597	TGTGCGAAAGAGTACCTGTGTAGTCGTGGTAGCTGCTACGACTACTGG	CAKEYLCSRGSCYDYW	IGHV3-30	IGHD2-15	IGHJ4	10	18	38	39
2	0.0013568521031207597	TGTGCACACGGTCTGTATAACAGTGGCTGGTATTCCATTGACTACTGG	CAHGLYNSGWYSIDYW	IGHV2-5	IGHD6-19	IGHJ4	8	14	31	37
2	0.0013568521031207597	TGTGCACACAGTAGGGCCCCCGAGGGTTGGGCTTACTTTGACTACTGG	CAHSRAPEGWAYFDYW	IGHV2-5	IGHD3-10	IGHJ4	10	17	22	33
2	0.0013568521031207597	TGTGCACACAGCCAAGGCGGGGGCATGGCTACAACATTTGACTACTGG	CAHSQGGGMATTFDYW	IGHV2-5	IGHD5-24	IGHJ4	10	24	33	36
2	0.0013568521031207597	TGTGCACACAGACCTCGCCAAAGGCCTGGATACTACTTTGACTACTGG	CAHRPRQRPGYYFDYW	IGHV2-5	IGHD1-20	IGHJ4	12	25	29	30
2	0.0013568521031207597	TGTGCAAGAGATTTCGATACTTCAACGATGTACGGTTTGGATGTCTGG	CARDFDTSTMYGLDVW	IGHV3-21	IGHD3-16	IGHJ6	11	23	28	37
2	0.0013568521031207597	TGTGCAAGAGATTTCGATACTTCAACGATGTACGGTTTGGATGTCTGG	CARDFDTSTMYGLDVW	IGHV3-13	IGHD3-16	IGHJ6	11	23	28	37
2	0.0013568521031207597	TGTGCAAGAGACAGTTCTGTTCCGGATCGCTACGTTATGGACGTCTGG	CARDSSVPDRYVMDVW	IGHV3-74	IGHD1-14	IGHJ6	10	18	24	36
2	0.0013568521031207597	TGTGCAAAGGGACCCTATAGTAGTGGTTATAACTCCTTTGACTACTGG	CAKGPYSSGYNSFDYW	IGHV3-43	IGHD3-22	IGHJ4	7	16	29	31
2	0.0013568521031207597	TGTGCAAAAGATCATCTCCCCTATACAATAACTACGCCGGGGAATTGG	CAKDHLPYTITTPGNW	IGHV3-30	IGHD4-11	IGHJ4	12	23	35	45
2	0.0013568521031207597	TGTACCACACTCTTCCTCGTGGACACAGCTAACCCCCATGACTCCTGG	CTTLFLVDTANPHDSW	IGHV3-15	IGHD5-18	IGHJ4	8	13	30	38
2	0.0013568521031207597	TGCGCAAGAGAGAAAGTGGCTTTGGGGGAGTTCGGTATGGACGTCTGG	CAREKVALGEFGMDVW	IGHV3-74	IGHD3-16	IGHJ6	10	20	31	36
2	0.0013568521031207597	TGTGCCACAGATGGGAGTGGGCGGAACGGTGACTTCCTCTACTGG	CATDGSGRNGDFLYW	IGHV3-15	IGHD4-17	IGHJ4	11	25	33	38
2	0.0013568521031207597	TGTGCGCTCCCGTGGGGAATTGGGAGGAACGGCATGGACGTCTGG	CALPWGIGRNGMDVW	IGHV5-51	IGHD1-1	IGHJ6	5	25	30	32
2	0.0013568521031207597	TGTGCGGCAGCTGCGAACTTCCACTACTATGCTATGGGCGTCTGG	CAAAANFHYYAMGVW	IGHV4-39	IGHD3-22	IGHJ6	5	20	29	33
2	0.0013568521031207597	TGTGCGAGGGCCAGCAGTGGCTGGTACGGTGTATCTGACTACTGG	CARASSGWYGVSDYW	IGHV4-31	IGHD6-19	IGHJ4	7	12	27	35
2	0.0013568521031207597	TGTGCGAGAGGGTTTGAAGAGACTTGGCCCATTCAATACTACTGG	CARGFEETWPIQYYW	IGHV4-34	IGHD2-8	IGHJ4	10	28	32	37
2	0.0013568521031207597	TGTGCGAGAGGGGGGGTCCCGGGCGGAGATGGCTTTGACTACTGG	CARGGVPGGDGFDYW	IGHV3-21	IGHD5-24	IGHJ4	9	25	31	32
2	0.0013568521031207597	TGTGCGAGAGATTCGACACTTGGATTATGGTACTTCGATCTCTGG	CARDSTLGLWYFDLW	IGHV3-21	IGHD5-12	IGHJ2	11	16	24	27
2	0.0013568521031207597	TGTGCGAGAGATCGAAGCCACGCTATGACCCGCGTTGACTACTGG	CARDRSHAMTRVDYW	IGHV3-21	IGHD6-19	IGHJ4	12	15	31	34
2	0.0013568521031207597	TGTGCGAGAGATGATGACTATGATGACAACGGCTTGGACCACTGG	CARDDDYDDNGLDHW	IGHV3-21	IGHD4-17	IGHJ2P	11	13	30	31
2	0.0013568521031207597	TGTGCGAGAGATGATGACTATGATGACAACGGCTTGGACCACTGG	CARDDDYDDNGLDHW	IGHV3-33	IGHD3-22	IGHJ5	11	16	23	25
2	0.0013568521031207597	TGTGCGAGAGATAGAGGATACAGCTATGGTTTATTTGACTACTGG	CARDRGYSYGLFDYW	IGHV1-2	IGHD5-18	IGHJ4	11	15	30	33
2	0.0013568521031207597	TGTGCGAGAGAAGGAGGACGATATAAGGGGAATTTTGACGTGTGG	CAREGGRYKGNFDVW	IGHV4-31	IGHD3-9	IGHJ4	10	31	38	42
2	0.0013568521031207597	TGTGCGAACGTGAATTGGGTTGGCGTGTCTGGTGAAAATCGCTGG	CANVNWVGVSGENRW	IGHV3-74	IGHD3-3	IGHJ4	4	34	40	41
2	0.0013568521031207597	TGTGCGAAGTTTCGTGGGAGCCTCCTATACTACTTTGACTCCTGG	CAKFRGSLLYYFDSW	IGHV3-21	IGHD1-26	IGHJ4	6	13	20	27
2	0.0013568521031207597	TGTGCGAAAGGGTGGTACGTGTTCGAGGACTACTTTGACTACTGG	CAKGWYVFEDYFDYW	IGHV3-23	IGHD6-13	IGHJ4	9	12	19	28
2	0.0013568521031207597	TGTGCGAAAGGGGGGGTTCGGGTTCAGCGATACTTTGACTACTGG	CAKGGVRVQRYFDYW	IGHV3-23	IGHD3-10	IGHJ4	9	14	21	30
2	0.0013568521031207597	TGTGCGAAAGAGTCAAAGAGGGGACGTATTCCCACTGACTACTGG	CAKESKRGRIPTDYW	IGHV3-23	IGHD3-10	IGHJ4	10	23	29	35
2	0.0013568521031207597	TGTGCAAGAGGGGAATACAGTGGCCGCAACTGGTTCGACCCCTGG	CARGEYSGRNWFDPW	IGHV6-1	IGHD6-19	IGHJ5	9	17	23	26
2	0.0013568521031207597	TGTACTAGAGATCAATATTGGTATAGCAGTGGCTCGGGCTACTGG	CTRDQYWYSSGSGYW	IGHV3-49	IGHD6-19	IGHJ4	12	19	33	38
2	0.0013568521031207597	TGTACCACATGGGGCGTTACGGTGACTACTAGCTTTGACTACTGG	CTTWGVTVTTSFDYW	IGHV3-15	IGHD4-17	IGHJ4	8	17	25	26
2	0.0013568521031207597	TGTACCACAGATTTCGTCTTAGAGATGGCTACCTTTGACTACTGG	CTTDFVLEMATFDYW	IGHV3-15	IGHD5-24	IGHJ4	11	19	31	32
2	0.0013568521031207597	TGTGTGAGGACGGAGAGAGATGGCTTCACTTTTGCCCACTGG	CVRTERDGFTFAHW	IGHV5-10-1	IGHD5-24	IGHJ4	7	15	24	30
2	0.0013568521031207597	TGTGTGAGACACGTGGACACAGCTATTCCTTTGGACGTCTGG	CVRHVDTAIPLDVW	IGHV5-78	IGHD5-18	IGHJ6	8	9	25	31
2	0.0013568521031207597	TGTGCCCGAGGCGGGACTTTGGTTCGGAAATATGACTACTGG	CARGGTLVRKYDYW	IGHV3-23	IGHD3-10	IGHJ4	4	15	26	32
2	0.0013568521031207597	TGTGCGACCCAAGGGGGGTGGATGACTACTATTGACTACTGG	CATQGGWMTTIDYW	IGHV4-39	IGHD5-12	IGHJ4	6	17	22	24
2	0.0013568521031207597	TGTGCGAGTCGCGATGTTAGTCAAAAAGGTATTGACTACTGG	CASRDVSQKGIDYW	IGHV3-21	IGHD3-9	IGHJ4	7	18	25	31
2	0.0013568521031207597	TGTGCGAGGACCTCAGGGTTCGGGGAGTTATTAGTAAACTGG	CARTSGFGELLVNW	IGHV4-31	IGHD3-10	IGHJ4	7	16	32	37
2	0.0013568521031207597	TGTGCGAGACGCGTTTACTACGATAGAGGCCGTGACTACTGG	CARRVYYDRGRDYW	IGHV4-39	IGHD3-22	IGHJ4	9	14	25	32
2	0.0013568521031207597	TGTGCGAGACAAGGATACTACTACTACGGTATGGACGTCTGG	CARQGYYYYGMDVW	IGHV5-10-1	.	IGHJ6	10	-1	-1	15
2	0.0013568521031207597	TGTGCGAGAGGCCGAATCTACTTCTACGATATGGACGTCTGG	CARGRIYFYDMDVW	IGHV4-4	IGHD3-10	IGHJ6	9	11	15	17
2	0.0013568521031207597	TGTGCGAGAGGGTATAACACCTATGGCACATTTGACTCCTGG	CARGYNTYGTFDSW	IGHV3-23	IGHD1-14	IGHJ4	6	10	17	30
2	0.0013568521031207597	TGTGCGAGAGGAGGTACGGGAAATTATGCCCTTGACTTCTGG	CARGGTGNYALDFW	IGHV4-59	IGHD2-2	IGHJ4	9	24	29	31
2	0.0013568521031207597	TGTGCGAGAGATCATTCCATAACGACGCCACTTGATTACTGG	CARDHSITTPLDYW	IGHV1-46	IGHD1-1	IGHJ4	12	20	26	31
2	0.0013568521031207597	TGTGCGAGAGATGGGGAGGCCAGCACCGGTATGGACGTCTGG	CARDGEASTGMDVW	IGHV4-4	IGHD1-20	IGHJ6	11	24	29	30
2	0.0013568521031207597	TGTGCGAGAGATAACGGTGGGAGCTACGAGATTGACTACTGG	CARDNGGSYEIDYW	IGHV1-3	IGHD1-26	IGHJ4	11	16	26	31
2	0.0013568521031207597	TGTGCACGTGGGGGAGAGAGGAGTGGGAGTCCTTTCTCCTGG	CARGGERSGSPFSW	IGHV3-74	IGHD1-26	IGHJ5	5	21	28	37
2	0.0013568521031207597	TGTGCACACAAGGGTCTAGGTGATACAGCGGTGGACTTCTGG	CAHKGLGDTAVDFW	IGHV2-5	IGHD5-18	IGHJ4	9	21	28	33
2	0.0013568521031207597	TGTGCAAGAGCGTGGAGCACAGTAACGGCTATGGACGTCTGG	CARAWSTVTAMDVW	IGHV3-74	IGHD4-11	IGHJ6	9	18	25	30
2	0.0013568521031207597	TGTGGAAGAGATGACGGTGCCAAGAGGGCTTTTGATATCTGG	CGRDDGAKRAFDIW	IGHV3-74	IGHD4-17	IGHJ3	11	13	18	27
2	0.0013568521031207597	TGTGAGAGACGCCCGGCAGCAGCTGGTTTCATTGACTACTGG	CERRPAAAGFIDYW	IGHV4-39	IGHD6-13	IGHJ4	9	15	26	31
2	0.0013568521031207597	TGTGTGAGAAAGACTCCCTATGGAGGGTTTGACTACTGG	CVRKTPYGGFDYW	IGHV3-23	IGHD3-10	IGHJ4	3	12	17	27
2	0.0013568521031207597	TGTGTAAAAGACCATCACTGGGGAGCGAGTGACCTCTGG	CVKDHHWGASDLW	IGHV3-74	IGHD7-27	IGHJ5	10	16	23	30
2	0.0013568521031207597	TGTGCGCGACGATCGCGTGGTGACTACCTTGACTACTGG	CARRSRGDYLDYW	IGHV3-11	IGHD1-14	IGHJ4	5	15	20	22
2	0.0013568521031207597	TGTGCGACAGAGGCCAAAACTCCAGTGCTTGACTACTGG	CATEAKTPVLDYW	IGHV1-46	IGHD1-20	IGHJ4	10	20	25	28
2	0.0013568521031207597	TGTGCGAGGGGAGCGGATGGCCACAATGCTGACTACTGG	CARGADGHNADYW	IGHV3-21	IGHD5-24	IGHJ4	7	15	26	29
2	0.0013568521031207597	TGTGCGAGATGGGATAGAACATTTAACAAGTACTTTTGG	CARWDRTFNKYFW	IGHV7-4-1	IGHD2-15	IGHJ4	8	11	15	36
2	0.0013568521031207597	TGTGCGAGACTGGGGAGATGGCTACAATTTGAGTATTGG	CARLGRWLQFEYW	IGHV4-39	IGHD5-24	IGHJ4	9	14	26	27
2	0.0013568521031207597	TGTGCGAGACGAGATTCCGATTTTTGGTTCGACCCCTGG	CARRDSDFWFDPW	IGHV4-39	IGHD3-3	IGHJ5	9	13	23	24
2	0.0013568521031207597	TGTGCGAGAGCCGGCTACTACTACGATATGGACGTCTGG	CARAGYYYDMDVW	IGHV3-21	.	IGHJ6	9	-1	-1	14
2	0.0013568521031207597	TGTGCGAGAGGCCTGGCGAATGGCTGGTCTGACTACTGG	CARGLANGWSDYW	IGHV4-34	IGHD6-19	IGHJ4	13	20	27	29
2	0.0013568521031207597	TGTGCGAGAGGCCTGGCGAAAGGCTGGACTGACTACTGG	CARGLAKGWTDYW	IGHV4-34	IGHD6-19	IGHJ4	13	21	26	29
2	0.0013568521031207597	TGTGCGAGAGGGGTAGCAGTGGCTGGAACTGACTACTGG	CARGVAVAGTDYW	IGHV3-30	IGHD6-19	IGHJ4	9	13	25	29
2	0.0013568521031207597	TGTGCGAGAGGGGGGGCGAGTAACTACTTCGACCCCTGG	CARGGASNYFDPW	IGHV4-34	IGHD4-11	IGHJ5	10	18	26	27
2	0.0013568521031207597	TGTGCGAGAGATCTCGCGAGTGGGACCTACTCTTTCTGG	CARDLASGTYSFW	IGHV4-31	IGHD1-26	IGHJ4	14	18	30	35
2	0.0013568521031207597	TGTGCGAACGGTGGGGGCGGCACCTACTTTGACTCTTGG	CANGGGGTYFDSW	IGHV4-59	IGHD4-23	IGHJ4	6	7	13	23
2	0.0013568521031207597	TGTGCAAGGGGGGGTTTTAATCACGCTATGGACGTCTGG	CARGGFNHAMDVW	IGHV3-74	IGHD3-16	IGHJ6	7	17	22	27
2	0.0013568521031207597	TGTGCAAAAGATGTACATGGCAGTGGCTGGACCGACTGG	CAKDVHGSGWTDW	IGHV3-43	IGHD6-19	IGHJ1	11	19	29	34
2	0.0013568521031207597	TGCACTTGGATGACCTCCGTGACTACGGTTGACTTCTGG	CTWMTSVTTVDFW	IGHV3-49	IGHD4-17	IGHJ4	5	19	27	28
2	0.0013568521031207597	TGTGCTAGACAGACCGCCAGCTGTCATGACTATTGG	CARQTASCHDYW	IGHV3-73	IGHD2-2	IGHJ4	10	16	22	26
2	0.0013568521031207597	TGTGCGGCATTACGATTTTTTCCCTTGGACGTCTGG	CAALRFFPLDVW	IGHV1-58	IGHD3-3	IGHJ6	8	9	19	25
2	0.0013568521031207597	TGTGCGACCCTGCGGGCGGGGGGAATGGACGTCTGG	CATLRAGGMDVW	IGHV1-2	IGHD3-16	IGHJ6	6	18	23	24
2	0.0013568521031207597	TGTGCGACCCACAATGACTGGAAAATTGGATACTGG	CATHNDWKIGYW	IGHV3-21	IGHD1-1	IGHJ4	6	16	22	30
2	0.0013568521031207597	TGTGCGACAGGCCCTGACGGGTATAGGGTCCACTGG	CATGPDGYRVHW	IGHV1-8	IGHD6-13	IGHJ4	12	17	25	31
2	0.0013568521031207597	TGTGCGAGACATGGGAGTTACTGCTTTGACTACTGG	CARHGSYCFDYW	IGHV4-39	IGHD2-15	IGHJ4	12	13	17	18
2	0.0013568521031207597	TGTGCGAGAGTTTCCGGAACCCTTATTGACTACTGG	CARVSGTLIDYW	IGHV3-13	IGHD1-14	IGHJ4	9	13	20	25
2	0.0013568521031207597	TGTGCGAGAGACACTCTGGGGTACTTTGACTACTGG	CARDTLGYFDYW	IGHV4-31	IGHD7-27	IGHJ4	10	15	20	21
2	0.0013568521031207597	TGTGCGAAGAATGGTGCTTATGCCTTTGACTACTGG	CAKNGAYAFDYW	IGHV3-74	IGHD2-8	IGHJ4	4	9	15	23
2	0.0013568521031207597	TGTGCAAGAGATGGGTTAAGTGCTTTTGACATTTGG	CARDGLSAFDIW	IGHV3-74	IGHD3-22	IGHJ3	11	13	17	20
2	0.0013568521031207597	TGTGCAAGAGACCGAGATCTGATCTTTGACTCCTGG	CARDRDLIFDSW	IGHV3-74	IGHD5-24	IGHJ4	10	13	17	23
2	0.0013568521031207597	TGTACGAGGCCCCGTAATTACGCTTTTGATGTCTGG	CTRPRNYAFDVW	IGHV4-4	IGHD5-24	IGHJ3	7	12	18	21
2	0.0013568521031207597	TGTACAAGAGACCATTATAGCAGCAGCTGGTACTGG	CTRDHYSSSWYW	IGHV3-74	IGHD6-13	IGHJ4	10	15	29	30
2	0.0013568521031207597	TGTAGTAGACAGACCGTCAGTTGTCATGACTATTGG	CSRQTVSCHDYW	IGHV3-73	IGHD1-1	IGHJ4	10	17	23	26
2	0.0013568521031207597	TGTGCGAGAGGGCAACGAGTTTTGGAGGTCTGG	CARGQRVLEVW	IGHV3-21	IGHD1-20	IGHJ6	9	13	17	22
2	0.0013568521031207597	TGTGCGAGAGGAAGTGCCCTTTTGCAGTACTGG	CARGSALLQYW	IGHV3-21	IGHD3-3	IGHJ4	9	19	23	27
2	0.0013568521031207597	TGTGCGAGAGATGGGGAGGGGACCGACTCCTGG	CARDGEGTDSW	IGHV4-39	IGHD1-26	IGHJ5	12	13	17	23
2	0.0013568521031207597	TGTGCGAGAGATAAACGGCAGTGGCTGGTGTGG	CARDKRQWLVW	IGHV4-31	IGHD6-19	IGHJ4	11	17	28	30
2	0.0013568521031207597	TGTGCGAGAACAAGTGGGTACTTTGACTACTGG	CARTSGYFDYW	IGHV3-64	IGHD1-26	IGHJ4	8	12	17	18
2	0.0013568521031207597	TGTGCGAATACAGCCGGGGGTATGGACGTCTGG	CANTAGGMDVW	IGHV4-39	IGHD5-18	IGHJ6	6	7	13	21
2	0.0013568521031207597	TGTGCGAATACAGCCGGGGGTATGGACGTCTGG	CANTAGGMDVW	IGHV4-4	IGHD5-18	IGHJ6	6	7	13	21
2	0.0013568521031207597	TGTGTTGCAGAGAGATATGACGCCCCCTGG	CVAERYDAPW	IGHV3-15	IGHD5-24	IGHJ5	2	10	15	23
2	0.0013568521031207597	TGTGCGAGAGGTCGGTTGGTGGACGTCTGG	CARGRLVDVW	IGHV3-21	IGHD1-14	IGHJ6	9	12	16	19
2	0.0013568521031207597	TGTGCACGCCACTACTACTTTGACTACTGG	CARHYYFDYW	IGHV2-5	IGHD5-12	IGHJ4	6	7	11	12
2	0.0013568521031207597	TGTGCTGAGGGCAGCAGCCTCAACTGG	CAEGSSLNW	IGHV3-11	IGHD6-13	IGHJ4	4	10	17	22
2	0.0013568521031207597	TGTGCGAGGAATGGTTGGGACTCCTGG	CARNGWDSW	IGHV3-30	IGHD2-8	IGHJ4	7	9	14	18
2	0.0013568521031207597	TGTGGAACAGTCTTTGACTACTGG	CGTVFDYW	IGHV3-74	IGHD4-11	IGHJ4	3	6	10	11
2	0.0013568521031207597	TGTGCGAAAGAAGGTTGGTGG	CAKEGWW	IGHV3-11	.	IGHJ1	10	-1	-1	18
1	6.784260515603799E-4	TGTGCGAGAGATCGGGATACGGGAACGGTCGAGGGTTGGCTGTATAGTAGTGACTGGGATAACTACTACTACTACGGTTTGGACGTCTGG	CARDRDTGTVEGWLYSSDWDNYYYYGLDVW	IGHV4-31	IGHD6-19	IGHJ6	12	41	56	61
1	6.784260515603799E-4	TGTGCGAGAGCCAGTTGGATTGTGGTAGAACCAGATGCCAGACCAAGAACTACCGCCGGCGATCTTAACTACTGG	CARASWIVVEPDARPRTTAGDLNYW	IGHV3-30	IGHD2-2	IGHJ4	9	18	37	67
1	6.784260515603799E-4	TGTGCGAGAGGAGGTATTCAACGGATTGTGGCTTTTGGAGTGGTTACCGACTACTCCTACGGTATGGACGTCTGG	CARGGIQRIVAFGVVTDYSYGMDVW	IGHV1-8	IGHD3-3	IGHJ6	10	32	45	49
1	6.784260515603799E-4	TGTGCGAGAGATCCCTTTCAAAATATTTTGACTGGTTATACCATCGACTACTACTACTACGGTATGGACGTCTGG	CARDPFQNILTGYTIDYYYYGMDVW	IGHV4-31	IGHD3-9	IGHJ6	12	22	38	46
1	6.784260515603799E-4	TGTGCACGAGGAGGAGTCGGATATTGTAGTGGTGGTAGCTGCCAAAACTACTACTATCACGGTATGGACGTCTGG	CARGGVGYCSGGSCQNYYYHGMDVW	IGHV3-74	IGHD2-15	IGHJ6	9	18	41	46
1	6.784260515603799E-4	TGTGCAAAAGATATATCGTATAGTGCTAACTCCGCAGGCGTCTACTATTATTACGATTACGGGATGGACGTCTGG	CAKDISYSANSAGVYYYYDYGMDVW	IGHV3-43	IGHD3-3	IGHJ3	16	48	57	70
1	6.784260515603799E-4	TGTGCGAGAGATCGGTGTAGTAGTACCAGCTGCTATGCTGGGGGTGTGGCGGCCTGGTACTTCGATCTCTGG	CARDRCSSTSCYAGGVAAWYFDLW	IGHV1-18	IGHD2-2	IGHJ2	12	15	37	53
1	6.784260515603799E-4	TGTGCGAGAGATCGGTGTAGTAGTACCAGCTGCTATGCTGGGGGTGTGGCGGCCTGGTACTTCGATCTCTGG	CARDRCSSTSCYAGGVAAWYFDLW	IGHV3-7	IGHD2-2	IGHJ2	12	15	37	53
1	6.784260515603799E-4	TGTGCGAGAGACCGGCAGGGTTACTATGATAGTAGTGGTTCGACATGGTACACGGGTGCTTTTGATATCTGG	CARDRQGYYDSSGSTWYTGAFDIW	IGHV3-30	IGHD3-22	IGHJ3	10	20	39	56
1	6.784260515603799E-4	TGTGCGAGAGACAACTCTCATTTGGATAGTCATGGTTATTTCTACGCTGAACTGGGGTACTTCCAACACTGG	CARDNSHLDSHGYFYAELGYFQHW	IGHV4-31	IGHD3-22	IGHJ1	10	24	45	57
1	6.784260515603799E-4	TGTGCGAGAGAGGGGTACCCCGACTTCAGTGACTACGAACGCTTCGGTGGGTACTACGGTATGGACGTCTGG	CAREGYPDFSDYERFGGYYGMDVW	IGHV1-46	IGHD4-11	IGHJ6	10	21	36	60
1	6.784260515603799E-4	TGTGCGAGAAGTCGCAGTGGGAGCTATTGGGGGACGGAGATTGCCACCCCCCCCATGGCCTTTGACTACTGG	CARSRSGSYWGTEIATPPMAFDYW	IGHV1-69	IGHD1-26	IGHJ4	8	15	25	59
1	6.784260515603799E-4	TGTGCGAAAGGGGAAGGCGTATTAGTATGGTTCGGGGAACAAGGGCGTGGGATTAGCGGCTTTGACTACTGG	CAKGEGVLVWFGEQGRGISGFDYW	IGHV3-30	IGHD3-10	IGHJ4	6	17	37	59
1	6.784260515603799E-4	TGTACCACCTACACCTCGTATAGCAGCAGCTGGCGACGCCGGATGTATTACTACTACGGTATGGACGTCTGG	CTTYTSYSSSWRRRMYYYYGMDVW	IGHV3-15	IGHD6-13	IGHJ6	7	17	32	48
1	6.784260515603799E-4	TGTGCCAGTAGTTGGAGTGGTTATTATCCGCCGGATTATTACTACTACTACTACGGTTTGGACGTCTGG	CASSWSGYYPPDYYYYYYGLDVW	IGHV4-59	IGHD3-3	IGHJ6	4	11	26	36
1	6.784260515603799E-4	TGTGCGAGATATTCTGAACTAGCAGTGGCTGGAACGGGGTTGTACTACTACAACGGTATGGACGTCTGG	CARYSELAVAGTGLYYYNGMDVW	IGHV3-33	IGHD6-19	IGHJ6	8	19	35	42
1	6.784260515603799E-4	TGTGCGAGAGTCGTAGGGACGGACGGTGACTACGATCATTACTACTACTACTACGGTATGGACGTCTGG	CARVVGTDGDYDHYYYYYGMDVW	IGHV3-21	IGHD4-17	IGHJ6	9	22	33	37
1	6.784260515603799E-4	TGTGCGAGAGATGGTTATTTGGGGTTTCTGGAGTGGTTAACCCAGAATGACTACGCTATGGACGTCTGG	CARDGYLGFLEWLTQNDYAMDVW	IGHV4-31	IGHD3-3	IGHJ6	11	24	38	57
1	6.784260515603799E-4	TGTGCGAGAGACTCATCGACAACTGGCACTTTGGGCGCCGTGAGGGGAAAAAACTGCTTCGACCCCTGG	CARDSSTTGTLGAVRGKNCFDPW	IGHV1-18	IGHD1-1	IGHJ5	10	18	25	51
1	6.784260515603799E-4	TGTGCGAGAGACTCATCGACAACTGGCACTTTGGGCGCCGTGAGGGGAAAAAACTGCTTCGACCCCTGG	CARDSSTTGTLGAVRGKNCFDPW	IGHV4-31	IGHD1-1	IGHJ5	10	18	25	51
1	6.784260515603799E-4	TGTGCGAGAGAGGGCTCATATTATCAGGACAGTCGTAGTTCTTACCAAGACTGGTACTTCGATCTCTGG	CAREGSYYQDSRSSYQDWYFDLW	IGHV4-31	IGHD1-7	IGHJ2	10	33	40	49
1	6.784260515603799E-4	TGTGCGAGAAGTACGCTCCACGGTCCTTCCCCGATTTTTGGAGTGGTTATCGGCGCTTTTGATATCTGG	CARSTLHGPSPIFGVVIGAFDIW	IGHV4-28	IGHD3-3	IGHJ3	9	31	49	54
1	6.784260515603799E-4	TGTGCGAAAGGGGATTACGATTTTTGGAATGGTTACCCGGACCACTATTACTACGGTTTGGACGTCTGG	CAKGDYDFWNGYPDHYYYGLDVW	IGHV3-23	IGHD3-3	IGHJ6	9	13	34	58
1	6.784260515603799E-4	TGTGCGAAAGATTTTTCCCCCTTTTCAGGATATTGTAGTGGTGGTAGCTGCATCAAAAATGACTACTGG	CAKDFSPFSGYCSGGSCIKNDYW	IGHV3-23	IGHD2-15	IGHJ4	16	26	50	59
1	6.784260515603799E-4	TGTGCGAAAGATCTGTTCCATTACTTTGATAGTAGTGGTTACTCCTCTTCCTACGGTATGGACGTCTGG	CAKDLFHYFDSSGYSSSYGMDVW	IGHV4-31	IGHD3-22	IGHJ6	13	19	40	57
1	6.784260515603799E-4	TGTGCGAAAGAGGAGACCCCATATTACTATGGTTCGGGGACTTATTTCTCGTACTACTTTGACTACTGG	CAKEETPYYYGSGTYFSYYFDYW	IGHV3-23	IGHD3-10	IGHJ4	10	21	45	50
1	6.784260515603799E-4	TGTGCCAGAGAATCCCTTATGTTTTACTATGGTTCGGGGGCTTATTTGGGCCACTTTGACAACTGG	CARESLMFYYGSGAYLGHFDNW	IGHV4-30-2	IGHD3-10	IGHJ4	10	23	45	52
1	6.784260515603799E-4	TGTGCGGCCGGGGAGAGGAGACGACTAGTGGGGACGTTAAAGACCTTTTACGGTCTGGACCTCTGG	CAAGERRRLVGTLKTFYGLDLW	IGHV1-58	IGHD1-26	IGHJ6	7	25	31	55
1	6.784260515603799E-4	TGTGCGACCTTGCACACATTTTATGATGGTAGTCATTATTACTACGGGGACTCATTTGACTCCTGG	CATLHTFYDGSHYYYGDSFDSW	IGHV3-11	IGHD3-22	IGHJ4	6	21	45	54
1	6.784260515603799E-4	TGTGCGACCTTGCACACATTTTATGATGGTAGTCATTATTACTACGGGGACTCATTTGACTCCTGG	CATLHTFYDGSHYYYGDSFDSW	IGHV4-4	IGHD3-22	IGHJ4	6	21	45	54
1	6.784260515603799E-4	TGTGCGAGGTCCTCGTATGATTACGTTTGGGGGAGTTATCGAACGCTCGGGAAATTTGACTACTGG	CARSSYDYVWGSYRTLGKFDYW	IGHV5-10-1	IGHD3-16	IGHJ4	7	15	40	54
1	6.784260515603799E-4	TGTGCGAGGGACGCGGGAGCCTATGGTTCGGGGGACGGCTACTACTACTACGATATGGACGTCTGG	CARDAGAYGSGDGYYYYDMDVW	IGHV4-31	IGHD3-10	IGHJ6	7	20	32	38
1	6.784260515603799E-4	TGTGCGAGGGAATTGTCCAGATATTGTAGTGGTGGTAGCTGCTACGGAGATGCTTTTGATATCTGG	CARELSRYCSGGSCYGDAFDIW	IGHV4-31	IGHD2-15	IGHJ3	7	19	44	48
1	6.784260515603799E-4	TGTGCGAGAGGTTTGGGAGGGTGTGTTAGTTGTACGACCCCCTACTACTACGGTATGGACGTCTGG	CARGLGGCVSCTTPYYYGMDVW	IGHV1-8	IGHD1-1	IGHJ6	10	27	34	41
1	6.784260515603799E-4	TGTGCGAGAGATCTCTGTAGTAGTACCAGCTGCTATTACTACTACTACTACGGTATGGACGTCTGG	CARDLCSSTSCYYYYYYGMDVW	IGHV4-31	IGHD2-2	IGHJ6	15	16	32	33
1	6.784260515603799E-4	TGTGCGAGAGATCAGGTAGGGGGTTACAATGTTTTGACTGGTGGCTACTACGGAATGGACGTCTGG	CARDQVGGYNVLTGGYYGMDVW	IGHV4-31	IGHD3-9	IGHJ6	12	23	41	44
1	6.784260515603799E-4	TGTGCGAGAGATAATTTTGGGTCGAGCCGAATACGATACTTTGATAGTAGTGGTTATGGTTACTGG	CARDNFGSSRIRYFDSSGYGYW	IGHV3-30	IGHD3-22	IGHJ4	11	36	56	60
1	6.784260515603799E-4	TGTGCGAGAGACTGGGGTGGGAGCTCCTACCACGTTCGCATGGAACGGAACTACTTTGACTCCTGG	CARDWGGSSYHVRMERNYFDSW	IGHV4-31	IGHD1-26	IGHJ4	10	16	29	49
1	6.784260515603799E-4	TGTGCGAGAGACCCAGGATCGCGTAACATTTGGGGATACTACTACTACTACGGTATGGACGTCTGG	CARDPGSRNIWGYYYYYGMDVW	IGHV4-31	IGHD3-16	IGHJ6	10	28	34	36
1	6.784260515603799E-4	TGTGCGAGAGAACTAGTAGTACCAGCTGCTACCTCCCCCTACTACTACTACGGTATGGACGTCTGG	CARELVVPAATSPYYYYGMDVW	IGHV1-18	IGHD2-2	IGHJ6	10	13	30	38
1	6.784260515603799E-4	TGTGCAAGAGACGAAGATACGAAAAATTACGATATTTTGACTGGTCATTCGTACTTTGACGACTGG	CARDEDTKNYDILTGHSYFDDW	IGHV3-74	IGHD3-9	IGHJ4	10	25	48	51
1	6.784260515603799E-4	TGTGTGCGACCATATTGTTATAGTGGCGACTGCCACCGACGACCTAACTACTTTGATATGTGG	CVRPYCYSGDCHRRPNYFDMW	IGHV3-30	IGHD5-12	IGHJ4	3	18	26	46
1	6.784260515603799E-4	TGTGTGAGAGATCCGGGATATTGCAGAAGTTCCGACTGCCGGGGGGACGCTTTTGATATCTGG	CVRDPGYCRSSDCRGDAFDIW	IGHV3-47	IGHD2-2	IGHJ3	12	15	29	48
1	6.784260515603799E-4	TGTGCCCGGGTGATTACGTTTGGGGGAGTTATCGCCCACTACTACTACGGTATGGACGTCTGG	CARVITFGGVIAHYYYGMDVW	IGHV3-21	IGHD3-16	IGHJ6	4	10	33	37
1	6.784260515603799E-4	TGTGCCAGAGGATACTGTAGTAGTACCAGCTGCTATCGATGGGGCGCGTGGTTCGACCCCTGG	CARGYCSSTSCYRWGAWFDPW	IGHV1-8	IGHD2-2	IGHJ5	10	11	35	48
1	6.784260515603799E-4	TGTGCCAGAGATTATCGGGCCATGATAATGGTCCTACAGAAGGCACTCTGGTGGGACTACTGG	CARDYRAMIMVLQKALWWDYW	IGHV1-18	IGHD2-8	IGHJ4	11	25	31	54
1	6.784260515603799E-4	TGTGCCAGAGATCTGGCATATTGTGGTGGTCACGGTGACTGCTCCCACTGGTTCGACCCCTGG	CARDLAYCGGHGDCSHWFDPW	IGHV4-30-2	IGHD2-21	IGHJ5	13	15	29	46
1	6.784260515603799E-4	TGTGCGAGATGCATCGACGATTTTTGGAATGATTATTATACCGGTCGGTACTTTGACTACTGG	CARCIDDFWNDYYTGRYFDYW	IGHV4-39	IGHD3-3	IGHJ4	8	16	44	48
1	6.784260515603799E-4	TGTGCGAGAGTGGCCGATATAGTGGTGGTGGGTGGCACTCCCCAAAACTGGTTCGACCCCTGG	CARVADIVVVGGTPQNWFDPW	IGHV4-34	IGHD2-21	IGHJ5	9	16	29	45
1	6.784260515603799E-4	TGTGCGAGAGGTGGGAAGGTTCGACTAGGACTTTCCCACGAATACAACTATTTCGACCCCTGG	CARGGKVRLGLSHEYNYFDPW	IGHV3-33	IGHD2-15	IGHJ5	9	24	29	42
1	6.784260515603799E-4	TGTGCGAGAGGGACATATTGTACTAGTACCAGTTGCAATACCTACTACGGTCTGGACGTCTGG	CARGTYCTSTSCNTYYGLDVW	IGHV4-34	IGHD2-2	IGHJ6	10	14	35	52
1	6.784260515603799E-4	TGTGCGAGAGGGACATATTGTACTAGTACCAGTTGCAATACCTACTACAGTCTGGACGTCTGG	CARGTYCTSTSCNTYYSLDVW	IGHV3-21	IGHD2-2	IGHJ6	9	14	35	52
1	6.784260515603799E-4	TGTGCGAGAGGAAACGATTACGTTTGGGGGAGTTATCGTTATACCTCCCCCTTTGACTACTGG	CARGNDYVWGSYRYTSPFDYW	IGHV1-3	IGHD3-16	IGHJ4	9	15	44	50
1	6.784260515603799E-4	TGTGCGAGAGATCTCTGTGGTATCAGCTGCGATTACTACTACTACTACGGTATGGACGTCTGG	CARDLCGISCDYYYYYGMDVW	IGHV3-21	IGHD2-2	IGHJ6	15	19	29	31
1	6.784260515603799E-4	TGTGCGAGAGATGGAGCAACGGCCAAGGCCGAGTATGGATCGGGGAGTTATTCAGACTACTGG	CARDGATAKAEYGSGSYSDYW	IGHV4-31	IGHD3-10	IGHJ4	11	33	51	54
1	6.784260515603799E-4	TGTGCGAGAGACCGCTATAGCAGCTCGTCGAAGGGCTACTACTACTACGGTCTGGACGTCTGG	CARDRYSSSSKGYYYYGLDVW	IGHV4-31	IGHD6-6	IGHJ6	10	15	28	35
1	6.784260515603799E-4	TGTGCGAGAGAGGGGGGGCAGTGGCTGGTACTTAACTACTACTACAACGGTATGGACGTCTGG	CAREGGQWLVLNYYYNGMDVW	IGHV3-48	IGHD6-19	IGHJ6	10	17	30	34
1	6.784260515603799E-4	TGTGCGAGAGAGGAGTATGAGGGGTACGGGGGCACATATCAGAATTATCCGATGGACGTCTGG	CAREEYEGYGGTYQNYPMDVW	IGHV4-31	IGHD2-15	IGHJ6	10	11	16	51
1	6.784260515603799E-4	TGTGTGAGAGGAACTGTGGTAGATTGTAGCAGCACCACCTGCTCCATCTTAAACTATTGG	CVRGTVVDCSSTTCSILNYW	IGHV3-35	IGHD2-2	IGHJ4	8	22	42	52
1	6.784260515603799E-4	TGTGCGAGTTGTAGTAGTAGCATCTGCTATCGAAGGCGTCCCGATGTTTTTGATATCTGG	CASCSSSICYRRRPDVFDIW	IGHV5-10-1	IGHD2-2	IGHJ3	7	8	29	42
1	6.784260515603799E-4	TGTGCGAGGTCCGATGTTGAGTTGCGTAGCGACTACTATTACTACAATTTGGACGTCTGG	CARSDVELRSDYYYYNLDVW	IGHV1-46	IGHD5-12	IGHJ6	7	24	29	31
1	6.784260515603799E-4	TGTGCGAGACATCGCACCCAAGCAGTGAGGCCCCGAAACTTCTACGGTATGGACGTCTGG	CARHRTQAVRPRNFYGMDVW	IGHV4-39	IGHD3-10	IGHJ6	11	30	36	48
1	6.784260515603799E-4	TGTGCGAGAGTACAGTATCGGTATTGTAGTGGTGGTAGCTGCTACCCTTTTGACTACTGG	CARVQYRYCSGGSCYPFDYW	IGHV4-34	IGHD2-15	IGHJ4	9	21	44	48
1	6.784260515603799E-4	TGTGCGAGAGCGGCCCCCCTTGGTTCGGGGACGTACTACTACTACGGTATGGACGTCTGG	CARAAPLGSGTYYYYGMDVW	IGHV1-2	IGHD3-10	IGHJ6	9	20	30	33
1	6.784260515603799E-4	TGTGCGAGAGGCCCCAGGGACTACTATGATCGTCGGGGAATGGGGTGGTACGCCCCATGG	CARGPRDYYDRRGMGWYAPW	IGHV4-34	IGHD3-22	IGHJ5	12	21	29	45
1	6.784260515603799E-4	TGTGCGAGAGATCCGGCAGCACCTGGTAGTTCCTACTACTATTACGATATGGACGTCTGG	CARDPAAPGSSYYYYDMDVW	IGHV3-21	IGHD6-13	IGHJ6	12	15	27	32
1	6.784260515603799E-4	TGTGCGAGAGATCGTCCCTTTGTAGTGAAGATGATTACTACAACTTACTTTGACTCGTGG	CARDRPFVVKMITTTYFDSW	IGHV3-30	IGHD2-15	IGHJ4	12	19	26	45
1	6.784260515603799E-4	TGTGCGAGAGATCGGGGTACTTTCGTGGTTGTTGTTATGACTCACTCCCTTGACCTCTGG	CARDRGTFVVVVMTHSLDLW	IGHV4-31	IGHD1-14	IGHJ5	12	23	29	51
1	6.784260515603799E-4	TGTGCGAGAGATCAGGTGGGAGCTGACGAGGTGCACTACTACTACGGTATGGACGTCTGG	CARDQVGADEVHYYYGMDVW	IGHV1-2	IGHD1-26	IGHJ6	12	15	23	34
1	6.784260515603799E-4	TGTGCGAGAGATATCAGCCCCTATAGCAGCAGCTGGTCCGGGTACTACTTTGACTACTGG	CARDISPYSSSWSGYYFDYW	IGHV3-33	IGHD6-13	IGHJ4	11	21	36	41
1	6.784260515603799E-4	TGTGCGAGAGACGAGTCGGGGCGGTGTACTAATGGAATATGTTATGGGTTTGACTACTGG	CARDESGRCTNGICYGFDYW	IGHV3-53	IGHD2-8	IGHJ4	10	24	44	48
1	6.784260515603799E-4	TGTGCGAGAAGTCTATTTTGTAGTAGTACCAGCTGCCCGAGGGGCTGGTTCGACCCCTGG	CARSLFCSSTSCPRGWFDPW	IGHV4-28	IGHD2-2	IGHJ5	9	17	35	44
1	6.784260515603799E-4	TGTGCGAAGGAGGGCTATGATAGTACTTTAGAACGCTTTAGATCTGACCTTGACTACTGG	CAKEGYDSTLERFRSDLDYW	IGHV3-48	IGHD3-22	IGHJ4	6	14	24	49
1	6.784260515603799E-4	TGTGCGAAAGTTGGGTTACTGGTGGTAGCTGCTACGGGAAGAAACTGGTTCGACCCCTGG	CAKVGLLVVAATGRNWFDPW	IGHV3-23	IGHD2-15	IGHJ5	9	19	34	42
1	6.784260515603799E-4	TGTGCGAAAGATCTGACTTCGTTTGACTGGTTTCAGTTTGCCGGTTGGTTCGACTCCTGG	CAKDLTSFDWFQFAGWFDSW	IGHV3-23	IGHD3-9	IGHJ5	13	21	31	45
1	6.784260515603799E-4	TGTGCGAAAGATCCAACCGGTTTACGTTTGGGGGAGTTACCGTTCCCTATTGACTACTGG	CAKDPTGLRLGELPFPIDYW	IGHV3-23	IGHD3-16	IGHJ4	12	21	43	49
1	6.784260515603799E-4	TGTGCACACAGACGATATTGCAGTGGTGGTAGCTGCTATCGGAATGCTTTTGATATCTGG	CAHRRYCSGGSCYRNAFDIW	IGHV2-5	IGHD2-15	IGHJ3	13	14	37	43
1	6.784260515603799E-4	TGTACCACGACTACGTTAGTCCTTACGATGCCCGTCTACTACTACGGTATGGACGTCTGG	CTTTTLVLTMPVYYYGMDVW	IGHV3-15	IGHD4-17	IGHJ6	7	8	15	35
1	6.784260515603799E-4	TGTGCCACAGGGCCCAATTGTGAAGGTGACTGTTATTCCAGTTACTTCCAACACTGG	CATGPNCEGDCYSSYFQHW	IGHV3-15	IGHD2-21	IGHJ1	9	16	38	42
1	6.784260515603799E-4	TGTGCCAGAGATTATGGGTCGGGGAGTTACTACTACTACTACGGTATGGACGTCTGG	CARDYGSGSYYYYYGMDVW	IGHV4-30-2	IGHD3-10	IGHJ6	11	12	25	26
1	6.784260515603799E-4	TGTGCGCGACGCAGTATAGCAGCAGCTGGTTTCCCTTTTAGGGGGTTCGACCCCTGG	CARRSIAAAGFPFRGFDPW	IGHV3-21	IGHD6-13	IGHJ5	5	13	29	43
1	6.784260515603799E-4	TGTGCGAGCGCCACCCAAGCAGCAACTGGTACTTATCCTTATCTTCTTGACTACTGG	CASATQAATGTYPYLLDYW	IGHV1-69	IGHD6-13	IGHJ4	7	17	31	46
1	6.784260515603799E-4	TGTGCGAGCAGCAATTACTATGATAGTAGTGGTTATTACTACGGGATGGACTACTGG	CASSNYYDSSGYYYGMDYW	IGHV3-7	IGHD3-22	IGHJ4	7	13	42	48
1	6.784260515603799E-4	TGTGCGAGGTCTGGATACAGGCAGAGAGGGTACCAGTACTACGGGATGGACCTCTGG	CARSGYRQRGYQYYGMDLW	IGHV4-4	IGHD5-18	IGHJ6	7	11	19	45
1	6.784260515603799E-4	TGTGCGAGGTCCGGATACAGGCAGAGAGGGTACCAGTACTACGGGATGGACCTCTGG	CARSGYRQRGYQYYGMDLW	IGHV1-69D	IGHD5-18	IGHJ6	7	12	19	45
1	6.784260515603799E-4	TGTGCGAGGCTCGTTTACTGTGCTTCGGGGACTTATTGTGTCGGAATGGACGTCTGG	CARLVYCASGTYCVGMDVW	IGHV3-21	IGHD3-10	IGHJ6	7	14	36	45
1	6.784260515603799E-4	TGTGCGAGGGGCGGACGTGGGCGAATGATGAAGTACTACTACGGTATGGACGTCTGG	CARGGRGRMMKYYYGMDVW	IGHV1-8	IGHD1-14	IGHJ6	11	14	19	33
1	6.784260515603799E-4	TGTGCGAGATCCCGTTCGCGGTATAGCAGCAGCTGGTACGGTTGGTTCGACCCCTGG	CARSRSRYSSSWYGWFDPW	IGHV3-33	IGHD6-13	IGHJ5	8	19	39	42
1	6.784260515603799E-4	TGTGCGAGACAGCTTTGGAACTGGAGCTACGACTACTCCTACGGTATGGACGTCTGG	CARQLWNWSYDYSYGMDVW	IGHV4-39	IGHD1-1	IGHJ6	10	18	24	27
1	6.784260515603799E-4	TGTGCGAGACAGAAGGCTTCCCCCCGGACGCCTCTGAAATACTACTTTGACTCCTGG	CARQKASPRTPLKYYFDSW	IGHV4-39	IGHD6-6	IGHJ4	10	23	29	39
1	6.784260515603799E-4	TGTGCGAGAGCGAATCGGGCGGGGAGTTATTATAAAGTCCCCGAGTTCGACCCCTGG	CARANRAGSYYKVPEFDPW	IGHV4-34	IGHD3-10	IGHJ5	9	19	34	44
1	6.784260515603799E-4	TGTGCGAGAGGTTATAGAGGGCAGCAGCTGGTACGGGGCTCTTTTTTTGAATACTGG	CARGYRGQQLVRGSFFEYW	IGHV1-8	IGHD6-13	IGHJ4	10	20	34	45
1	6.784260515603799E-4	TGTGCGAGAGGGCTAGAGGTTTGGATGGCTACACCTAGAGGCAGGTCTGACTACTGG	CARGLEVWMATPRGRSDYW	IGHV3-21	IGHD5-24	IGHJ4	9	23	32	47
1	6.784260515603799E-4	TGTGCGAGAGGGCCCTATTATGGTTCGGGGCGAGGGCCCGGGGACTTTGACTACTGG	CARGPYYGSGRGPGDFDYW	IGHV4-59	IGHD3-10	IGHJ4	9	18	29	43
1	6.784260515603799E-4	TGTGCGAGAGGAGGTTCAGGGAATTATTATGATAGTAGTGGTTATTCTTGGTACTGG	CARGGSGNYYDSSGYSWYW	IGHV4-34	IGHD3-22	IGHJ4	10	22	45	51
1	6.784260515603799E-4	TGTGCGAGAGATTTGGGTACATATGGAGGCAACTACTACTACGGTATGGACGTCTGG	CARDLGTYGGNYYYGMDVW	IGHV3-30	IGHD1-1	IGHJ6	11	15	20	31
1	6.784260515603799E-4	TGTGCGAGAGATCTTTCTTTCGGGATTATAGCAACAACTGGCCCAGTTGACTACTGG	CARDLSFGIIATTGPVDYW	IGHV4-31	IGHD6-13	IGHJ4	13	26	40	46
1	6.784260515603799E-4	TGTGCGAGAGATCTAGGACGTACGGTGACTAAGGGCAGAGGGGCTTTTGATATCTGG	CARDLGRTVTKGRGAFDIW	IGHV3-21	IGHD4-17	IGHJ3	13	20	30	42
1	6.784260515603799E-4	TGTGCGAGAGATCAACGTAGTGGGAGCCCCTACTACTACTACGGTATGGACGTCTGG	CARDQRSGSPYYYYGMDVW	IGHV4-31	IGHD1-26	IGHJ6	12	17	26	29
1	6.784260515603799E-4	TGTGCGAGAGATGCCCATCGTTCGGGGAGTTCCCAAAAGGGTTACTTTGACTCCTGG	CARDAHRSGSSQKGYFDSW	IGHV4-31	IGHD3-10	IGHJ4	11	19	30	42
1	6.784260515603799E-4	TGTGCGAGAGATATCTACTATGGGACGGGGAGTCTCCGGGGCTGGTTCGACCCCTGG	CARDIYYGTGSLRGWFDPW	IGHV1-67	IGHD3-10	IGHJ5	15	16	32	41
1	6.784260515603799E-4	TGTGCGAGAGAGCCAAGAACGTGGGGGAGTTATCGCCAAGCCTACTTTGACTTCTGG	CAREPRTWGSYRQAYFDFW	IGHV3-21	IGHD3-16	IGHJ4	10	21	34	41
1	6.784260515603799E-4	TGTGCGAGAGAACCATACACCTATGGTTACTACTACTACTACGGTATGGACGTCTGG	CAREPYTYGYYYYYGMDVW	IGHV3-7	IGHD5-18	IGHJ6	10	14	25	26
1	6.784260515603799E-4	TGTGCGAGAGAAGACCGCTTTGCTAGCAATGGGTGGAACTGGGTTCCTGACCTCTGG	CAREDRFASNGWNWVPDLW	IGHV3-21	IGHD2-21	IGHJ5	10	20	27	48
1	6.784260515603799E-4	TGTGCGAAATTTGTTTACGATGATAGTAGTGGTTATCGTGGGGGGTTTGACTACTGG	CAKFVYDDSSGYRGGFDYW	IGHV3-23	IGHD3-22	IGHJ4	8	14	35	45
1	6.784260515603799E-4	TGTGCGAAATTGGGGGGCTATGATACTCGAGAGACGCACTGGTACTTCGAAGTCTGG	CAKLGGYDTRETHWYFEVW	IGHV3-23	IGHD6-6	IGHJ2	8	22	30	37
1	6.784260515603799E-4	TGTGCGAAATTGGGGGGCTATGATACTGGAGAGACGCACTGGTATTTCGATGTCTGG	CAKLGGYDTGETHWYFDVW	IGHV3-23	IGHD3-22	IGHJ2	8	17	24	37
1	6.784260515603799E-4	TGTGCGAAATCGGGGGTTATCTTACCGGACTACTACTTCTACGGTATGGACGTCTGG	CAKSGVILPDYYFYGMDVW	IGHV4-39	IGHD3-3	IGHJ6	6	14	27	28
1	6.784260515603799E-4	TGTGCGAAAGATCATGGGGGCCCTACGATAGTGAGCTGGGAGTCCTTCGACCCCTGG	CAKDHGGPTIVSWESFDPW	IGHV3-23	IGHD3-9	IGHJ5	12	23	29	45
1	6.784260515603799E-4	TGTGCGAAAGATGACCCCTTGATATCTCGTACTGGTTACTACGGTATGGACGTCTGG	CAKDDPLISRTGYYGMDVW	IGHV3-23	IGHD3-22	IGHJ6	11	35	42	45
1	6.784260515603799E-4	TGTGCGAAAGACCCCGCTTACCCTGGCCTTATTGGATATTATCCACTTGCCCACTGG	CAKDPAYPGLIGYYPLAHW	IGHV3-23	IGHD2-15	IGHJ4	10	33	39	52
1	6.784260515603799E-4	TGTGCACACGTGAGCAGATCGTCCCTGATTTACCACTACTACGGTGTGGACGTCTGG	CAHVSRSSLIYHYYGVDVW	IGHV2-5	IGHD3-22	IGHJ6	8	31	40	46
1	6.784260515603799E-4	TGTGCACACAGAGGACTGAGTACTTTTGGGGGAGTTTTCACATTCTGGGGCTACTGG	CAHRGLSTFGGVFTFWGYW	IGHV2-5	IGHD3-16	IGHJ4	11	16	35	50
1	6.784260515603799E-4	TGTGCAAGAGCTGGTCCCTATGATAGTAGTGGTTATTACGCGTCTTTTGATATGTGG	CARAGPYDSSGYYASFDMW	IGHV3-74	IGHD3-22	IGHJ3	9	17	38	43
1	6.784260515603799E-4	TGTGCAAGAGATGACTATGCTTCGGGGGGTTATCGCCGAGGAGGCTTTGACACCTGG	CARDDYASGGYRRGGFDTW	IGHV3-13	IGHD3-10	IGHJ4	11	13	32	44
1	6.784260515603799E-4	TGTGCAAGAGATAGGGAAGCTAGTAGTACCAGCTGCTGCTACGGTATGGACGTCTGG	CARDREASSTSCCYGMDVW	IGHV6-1	IGHD2-2	IGHJ6	11	20	36	45
1	6.784260515603799E-4	TGCACTAGACTGTACCTCGCGGGTAGCAGTGGCCCAGCCGGGTCGGTTGACTACTGG	CTRLYLAGSSGPAGSVDYW	IGHV3-73	IGHD6-19	IGHJ4	9	23	32	46
1	6.784260515603799E-4	TGTGTGAGAGATCGTCCGACACACAGTGGTGACTCTCCCCCCCGAGACTACTGG	CVRDRPTHSGDSPPRDYW	IGHV3-52	IGHD2-21	IGHJ4	9	25	33	45
1	6.784260515603799E-4	TGTGCTAGAGGGGCGTGGTATGGTTCGGGGAATTATTTCTGGTTCGACCCCTGG	CARGAWYGSGNYFWFDPW	IGHV3-72	IGHD3-10	IGHJ5	9	18	36	38
1	6.784260515603799E-4	TGTGCCACAGACCCAAAAATAGCAGCCCTGGGCTACTGCGGTATGGACGTCTGG	CATDPKIAALGYCGMDVW	IGHV3-15	IGHD2-21	IGHJ6	10	17	24	42
1	6.784260515603799E-4	TGTGCGCGAGATGCCTGTACTAACACCATCTGCTTGACCCACTTTGACTATTGG	CARDACTNTICLTHFDYW	IGHV3-33	IGHD2-8	IGHJ4	11	15	22	40
1	6.784260515603799E-4	TGTGCGCGAGATGCCTGTACTAACACCATCTGCTTGACCCACTTTGACTATTGG	CARDACTNTICLTHFDYW	IGHV3-60	IGHD2-8	IGHJ4	3	15	22	40
1	6.784260515603799E-4	TGTGCGACTTATCCCCATCTAGGTATAGCAGCAGCTGTTAGGGGCGGCTACTGG	CATYPHLGIAAAVRGGYW	IGHV3-21	IGHD6-13	IGHJ4	6	21	36	47
1	6.784260515603799E-4	TGTGCGACCCAAATTACCAGCAACTACATTGGTGGGGGCTGGTTCGACCCCTGG	CATQITSNYIGGGWFDPW	IGHV3-21	IGHD6-19	IGHJ5	6	14	24	38
1	6.784260515603799E-4	TGTGCGAGTCCGCCGTATTACTATGATAGTAGTGGTTATTACCACGACTACTGG	CASPPYYYDSSGYYHDYW	IGHV3-64	IGHD3-22	IGHJ4	7	13	41	45
1	6.784260515603799E-4	TGTGCGAGGTGTGTAATAGTGCCAGCCGAGGGCTACTACGGTTTGGACGTCTGG	CARCVIVPAEGYYGLDVW	IGHV4-4	IGHD1-26	IGHJ6	7	31	39	43
1	6.784260515603799E-4	TGTGCGAGGCCCCTTCGACCCGGGTATAGCAGCAGCTGGTTCTTTGACTACTGG	CARPLRPGYSSSWFFDYW	IGHV3-21	IGHD6-13	IGHJ4	7	17	39	41
1	6.784260515603799E-4	TGTGCGAGACATAGTGCAAGTATTACTATGATAGGCGACGGTATGGACGTCTGG	CARHSASITMIGDGMDVW	IGHV5-10-1	IGHD3-22	IGHJ6	11	19	33	42
1	6.784260515603799E-4	TGTGCGAGACACCGGCCATATAGCATTGGTCTTGGCGATGCTCTAGATTTCTGG	CARHRPYSIGLGDALDFW	IGHV3-23	IGHD2-8	IGHJ3	6	18	25	36
1	6.784260515603799E-4	TGTGCGAGAGTTGCGGCGGGAGATGGCTACGAGGTGCAGGGTTTGGACGTCTGG	CARVAAGDGYEVQGLDVW	IGHV4-39	IGHD5-24	IGHJ6	8	19	29	43
1	6.784260515603799E-4	TGTGCGAGAGTAGAAGGCCGTCATATTGTGGTGGTGACTGCTATTTTATTCTGG	CARVEGRHIVVVTAILFW	IGHV3-30	IGHD2-21	IGHJ4	9	21	44	50
1	6.784260515603799E-4	TGTGCGAGAGCCCCAGTGGGTGTGGCTGGTACGGGGGCCTGGTTCGACCCCTGG	CARAPVGVAGTGAWFDPW	IGHV4-39	IGHD6-19	IGHJ5	8	21	32	38
1	6.784260515603799E-4	TGTGCGAGAGGTCATTACATAGAAAGAAGTGGTTATTGGGGATTTGATTATTGG	CARGHYIERSGYWGFDYW	IGHV4-34	IGHD3-22	IGHJ4	10	27	36	42
1	6.784260515603799E-4	TGTGCGAGAGGCCATAGTGGGAGCTACGCCCACTGGCGCTATTTTGACTACTGG	CARGHSGSYAHWRYFDYW	IGHV3-48	IGHD1-26	IGHJ4	9	13	26	38
1	6.784260515603799E-4	TGTGCGAGAGGAGGATATTGTAGTGGGAATACCTGCTACTCATTGTATTACTGG	CARGGYCSGNTCYSLYYW	IGHV3-21	IGHD2-15	IGHJ4	9	11	40	48
1	6.784260515603799E-4	TGTGCGAGAGATTTTAGTGATGGTTCGGGGAGGGGCGATGCTTTTGATATCTGG	CARDFSDGSGRGDAFDIW	IGHV4-59	IGHD3-10	IGHJ3	11	19	31	36
1	6.784260515603799E-4	TGTGCGAGAGATTTCCGCTATAACTGGAACGACGGGCGAGGTTTTGATATCTGG	CARDFRYNWNDGRGFDIW	IGHV3-21	IGHD1-20	IGHJ3	11	14	33	41
1	6.784260515603799E-4	TGTGCGAGAGATCGAGGGGGTCAGTGGCTGGTCTACCGGCCCTTTGACTACTGG	CARDRGGQWLVYRPFDYW	IGHV3-30	IGHD6-19	IGHJ4	12	21	31	41
1	6.784260515603799E-4	TGTGCGAGAGATGGTCTGCGGGGTATAGCAGCTCGAGGGTACTTTGACTACTGG	CARDGLRGIAARGYFDYW	IGHV4-31	IGHD6-6	IGHJ4	11	22	34	39
1	6.784260515603799E-4	TGTGCGAGAGATGGAGTGGATACAGCTATTTACTACTACGGTATGGACGTCTGG	CARDGVDTAIYYYGMDVW	IGHV1-46	IGHD5-18	IGHJ6	11	15	28	30
1	6.784260515603799E-4	TGTGCGAGAGATACTTCGGCGCTAGGTCGTTCGGATTTCGGTATGGACGTCTGG	CARDTSALGRSDFGMDVW	IGHV3-74	IGHD1-1	IGHJ6	11	25	31	42
1	6.784260515603799E-4	TGTGCGAGAGAGGTAGTAGTACCAGCTGCTATGTGGGGGAGTATGGACGTCTGG	CAREVVVPAAMWGSMDVW	IGHV3-21	IGHD2-2	IGHJ6	10	12	32	42
1	6.784260515603799E-4	TGTGCGAGAGAGGGGGGAGGGAGAGATAACTGGAACTACTACTTTGACTACTGG	CAREGGGRDNWNYYFDYW	IGHV3-21	IGHD1-20	IGHJ4	10	25	35	36
1	6.784260515603799E-4	TGTGCGAGAAGCAGGGACACAGCCATGGTTATGGGATACGGCATGGACGTCTGG	CARSRDTAMVMGYGMDVW	IGHV1-2	IGHD5-18	IGHJ6	8	14	30	41
1	6.784260515603799E-4	TGTGCGAAACGGCGGGTTTGGAGTGGTTATCCTTACGGGAACTTTGACTACTGG	CAKRRVWSGYPYGNFDYW	IGHV3-23	IGHD3-3	IGHJ4	8	16	29	40
1	6.784260515603799E-4	TGTGCGAAAGATTTCCACCCCGTGAGTGGTTATCACTATGCTTTTGATATCTGG	CAKDFHPVSGYHYAFDIW	IGHV3-23	IGHD3-3	IGHJ3	11	23	32	37
1	6.784260515603799E-4	TGTGCGAAAGATCCGGGGACGTATTACTATGATAGTAGTGGTTATGATGGCTGG	CAKDPGTYYYDSSGYDGW	IGHV3-23	IGHD3-22	IGHJ4	12	18	44	50
1	6.784260515603799E-4	TGTGCGAAAGATCAGCGGAGGACTTATCACTATGGTTCGGGATATGATTACTGG	CAKDQRRTYHYGSGYDYW	IGHV3-23	IGHD3-10	IGHJ4	12	24	40	44
1	6.784260515603799E-4	TGTGCGAAAGATCAGCGGAGGACTTATCACTATGGTTCGGGATATGATTACTGG	CAKDQRRTYHYGSGYDYW	IGHV3-30	IGHD3-10	IGHJ4	12	24	40	44
1	6.784260515603799E-4	TGTGCGAAAGACTGTTGTGGATACAGTTATTCGCGCGGTGGTTTTGATGGCTGG	CAKDCCGYSYSRGGFDGW	IGHV3-23	IGHD5-18	IGHJ3	10	16	29	41
1	6.784260515603799E-4	TGTGCGAAAGAGGGGACAGCAGTGGCTGGTAATGTAGCGTCTATTGACCACTGG	CAKEGTAVAGNVASIDHW	IGHV3-23	IGHD6-19	IGHJ4	10	17	30	43
1	6.784260515603799E-4	TGTGCGAAAGAATATTCGTATTACTATGATAGTAGTGGTCACTTTGACTACTGG	CAKEYSYYYDSSGHFDYW	IGHV3-23	IGHD3-22	IGHJ4	10	16	38	40
1	6.784260515603799E-4	TGTGCGAAAGAATACTCGTATTACTATGATAGCAGTGGTCACTTTGACTACTGG	CAKEYSYYYDSSGHFDYW	IGHV3-23	IGHD3-22	IGHJ4	10	16	38	40
1	6.784260515603799E-4	TGTGCGAAAGAACAGGAACCCTTCGATGGCAGTGGCTGGTGGGGTGACTACTGG	CAKEQEPFDGSGWWGDYW	IGHV3-23	IGHD6-19	IGHJ4	10	28	39	44
1	6.784260515603799E-4	TGTGCATGTACTATTGTAGTAGTACCAGCTGCCTTCTACGGTATGGACGTCTGG	CACTIVVVPAAFYGMDVW	IGHV2-26	IGHD2-2	IGHJ6	5	11	31	42
1	6.784260515603799E-4	TGTGCACGCATAAGGGGAGATGGCCACGGTTACGTCTTGGACTTTGAGTACTGG	CARIRGDGHGYVLDFEYW	IGHV2-26	IGHD5-24	IGHJ4	11	16	34	40
1	6.784260515603799E-4	TGTGCAAGGGGTTGTACTAGTGGCAGTTGCTACAACGGGGTTGGAGACAGCTGG	CARGCTSGSCYNGVGDSW	IGHV3-74	IGHD2-15	IGHJ4	7	11	32	50
1	6.784260515603799E-4	TGCGCGAAAGTTAACTCTCCAAGGATACAGCTATGGGTCACCATTAACTACTGG	CAKVNSPRIQLWVTINYW	IGHV3-23	IGHD5-18	IGHJ4	9	22	35	46
1	6.784260515603799E-4	TGTGTGAAAGGCGGGGAAGGGCAGTGGCTGGTTTACTACTTTGACTACTGG	CVKGGEGQWLVYYFDYW	IGHV3-60	IGHD6-19	IGHJ4	9	20	31	33
1	6.784260515603799E-4	TGTGCTCGAGATTCGTGGGGCCACTTCCCCTCATACGGTTTCGACGTCTGG	CARDSWGHFPSYGFDVW	IGHV3-49	IGHD4-17	IGHJ6	11	33	38	42
1	6.784260515603799E-4	TGTGCTAAAATCGGGCTTCCCGGTGAGTCTTATCGACACTTTGACTCCTGG	CAKIGLPGESYRHFDSW	IGHV3-74	IGHD3-3	IGHJ5	4	6	12	42
1	6.784260515603799E-4	TGTGCCAGAGGATATTGTATTGGTGGTAGCTGCCCTGCCTACGACTACTGG	CARGYCIGGSCPAYDYW	IGHV4-30-2	IGHD2-15	IGHJ4	9	10	32	42
1	6.784260515603799E-4	TGTGCGCGAGTAATAGAAGTGGCTGTTCTGTGGGATGCTTTTGATATCTGG	CARVIEVAVLWDAFDIW	IGHV3-30	IGHD6-19	IGHJ3	9	12	24	33
1	6.784260515603799E-4	TGTGCGCGAGATATAACAGTGTCTGGTGCGACCCTTTACTTTGACTACTGG	CARDITVSGATLYFDYW	IGHV4-4	IGHD6-19	IGHJ4	11	12	26	36
1	6.784260515603799E-4	TGTGCGGGTACAACTGGAACGTCTGTGGGCTACTATGGTATGGACGTCTGG	CAGTTGTSVGYYGMDVW	IGHV5-10-1	IGHD1-1	IGHJ6	5	6	20	39
1	6.784260515603799E-4	TGTGCGAGTCCTTTGAGGGGTCCAAACGCCCCCTACGGTATGGACGTCTGG	CASPLRGPNAPYGMDVW	IGHV3-21	IGHD3-16	IGHJ6	7	21	27	39
1	6.784260515603799E-4	TGTGCGAGCTCCGATTGTAGTACTACCAGGTGCTACCTCTTTGACTACTGG	CASSDCSTTRCYLFDYW	IGHV1-46	IGHD2-2	IGHJ4	7	13	34	38
1	6.784260515603799E-4	TGTGCGAGCTCCGATTGTAGTACTACCAGGTGCTACCTCTTTGACTACTGG	CASSDCSTTRCYLFDYW	IGHV4-31	IGHD2-2	IGHJ4	7	13	34	38
1	6.784260515603799E-4	TGTGCGAGGGTAGTGAGAATGCGGGAGGGGTCGAACTGGCTCGACCCCTGG	CARVVRMREGSNWLDPW	IGHV3-23	IGHD2-15	IGHJ5	6	9	14	33
1	6.784260515603799E-4	TGTGCGAGGGGGTATAGCAGTGGCTGGTATCCCCACCACTTTGACTACTGG	CARGYSSGWYPHHFDYW	IGHV4-59	IGHD6-19	IGHJ4	7	9	28	37
1	6.784260515603799E-4	TGTGCGAGGGAAATTAATAGGCCAGGGGAAGGAGTTGATTTTGACCACTGG	CAREINRPGEGVDFDHW	IGHV3-47	IGHD3-10	IGHJ4	4	30	35	39
1	6.784260515603799E-4	TGTGCGAGATCGGGAAAGGCGAACTACTACTCTTACGGTATGGACGTCTGG	CARSGKANYYSYGMDVW	IGHV3-48	IGHD3-10	IGHJ6	8	9	13	22
1	6.784260515603799E-4	TGTGCGAGATCACTGCCCGCGTCGGTGTATGCCAACTCCCTTGACTATTGG	CARSLPASVYANSLDYW	IGHV3-48	IGHD2-8	IGHJ4	8	23	31	40
1	6.784260515603799E-4	TGTGCGAGACTGGGTGCCTCGGGGAGTTATAACCACGGTATGGACGTCTGG	CARLGASGSYNHGMDVW	IGHV4-4	IGHD3-10	IGHJ6	8	18	29	39
1	6.784260515603799E-4	TGTGCGAGACTAGATTACGATTTTTGGAGTGGTTACCACTTTGACTACTGG	CARLDYDFWSGYHFDYW	IGHV4-39	IGHD3-3	IGHJ4	9	13	32	33
1	6.784260515603799E-4	TGTGCGAGACGTGGGGTCCGAGTGGGAACTACGACGGCGAATGACTACTGG	CARRGVRVGTTTANDYW	IGHV4-31	IGHD1-26	IGHJ4	8	20	35	41
1	6.784260515603799E-4	TGTGCGAGACGGGGCCTCTACGCATCGGGGTCCGATGCTTTTGATATTTGG	CARRGLYASGSDAFDIW	IGHV4-39	IGHD5-24	IGHJ3	9	15	21	33
1	6.784260515603799E-4	TGTGCGAGACGGGGCAAGTACCAACTGCTAAATCGTTTCTTTGACCACTGG	CARRGKYQLLNRFFDHW	IGHV7-81	IGHD2-2	IGHJ4	8	16	29	38
1	6.784260515603799E-4	TGTGCGAGACATTGTAGTGCTGGACGTTGCTACTCCGACTCTGACTACTGG	CARHCSAGRCYSDSDYW	IGHV3-21	IGHD2-15	IGHJ4	8	10	36	37
1	6.784260515603799E-4	TGTGCGAGACATAGTGGTTCGGGGAGTTTTTTAGAACCGCTGGACGTCTGG	CARHSGSGSFLEPLDVW	IGHV4-39	IGHD3-10	IGHJ6	11	14	27	40
1	6.784260515603799E-4	TGTGCGAGACACGCTGATCGCGGTGAACTGGTTAGGGCCATGGACGTCTGG	CARHADRGELVRAMDVW	IGHV4-39	IGHD3-9	IGHJ6	10	26	33	38
1	6.784260515603799E-4	TGTGCGAGACAAGCGGGTCACAGCAGTGGCCCACCGGACTTTGACTACTGG	CARQAGHSSGPPDFDYW	IGHV4-39	IGHD6-19	IGHJ4	10	21	29	37
1	6.784260515603799E-4	TGTGCGAGAGTTAATATTGCAGTAGTACCATCTACTAACTTTGACTTCTGG	CARVNIAVVPSTNFDFW	IGHV4-34	IGHD2-2	IGHJ4	9	13	36	37
1	6.784260515603799E-4	TGTGCGAGAGTTAATATTGCAGTAGTACCATCTACTAACTTTGACTACTGG	CARVNIAVVPSTNFDYW	IGHV3-33	IGHD2-2	IGHJ4	9	13	36	37
1	6.784260515603799E-4	TGTGCGAGAGTCACTAATATGGCTGAGGGAGTTTCGAGGTTCGACTACTGG	CARVTNMAEGVSRFDYW	IGHV4-31	IGHD3-10	IGHJ4	9	26	32	42
1	6.784260515603799E-4	TGTGCGAGAGTGGCCCGAGGGGGCGGTGGCTGGTCCGACTTTGACTACTGG	CARVARGGGGWSDFDYW	IGHV1-69	IGHD6-19	IGHJ4	9	25	33	37
1	6.784260515603799E-4	TGTGCGAGAGCTGCCCGGGATGATAGTAGTGGTTATGGCGTTGACTACTGG	CARAARDDSSGYGVDYW	IGHV3-53	IGHD3-22	IGHJ4	9	19	35	40
1	6.784260515603799E-4	TGTGCGAGAGCCCCGGAGACTACGATAACCCATGATGGTTTTGATATCTGG	CARAPETTITHDGFDIW	IGHV4-34	IGHD3-16	IGHJ3	9	21	28	30
1	6.784260515603799E-4	TGTGCGAGAGATTTCCGGGACCAGCACGGGAAATTTTCTGGAGACTACTGG	CARDFRDQHGKFSGDYW	IGHV1-3	IGHD1-14	IGHJ4	11	12	17	42
1	6.784260515603799E-4	TGTGCGAGAGATTTCCGGGACCAGCACGGGAAATTTTCAGGAGACTACTGG	CARDFRDQHGKFSGDYW	IGHV3-53	IGHD1-14	IGHJ4	11	12	17	42
1	6.784260515603799E-4	TGTGCGAGAGATTTCGAGAGCGATAGAGGCTACTACGGTATGGACGCCTGG	CARDFESDRGYYGMDAW	IGHV4-31	IGHD3-22	IGHJ6	11	21	25	29
1	6.784260515603799E-4	TGTGCGAGAGATTCGGGGGCTATAGACGGAGGCTCGGGCTTTGACTACTGG	CARDSGAIDGGSGFDYW	IGHV4-4	IGHD2-8	IGHJ4	11	18	23	38
1	6.784260515603799E-4	TGTGCGAGAGATTACCCCGGCAGTGGCTGGCGAAATGCCTTTGACTACTGG	CARDYPGSGWRNAFDYW	IGHV4-31	IGHD6-19	IGHJ4	11	19	29	38
1	6.784260515603799E-4	TGTGCGAGAGATCTTAGTGGAGTAGCAGCAGCTGGAACATTTGACTACTGG	CARDLSGVAAAGTFDYW	IGHV3-23	IGHD6-13	IGHJ4	14	22	34	39
1	6.784260515603799E-4	TGTGCGAGAGATCTTAGTGGAGTAGCAGCAGCTGGAACATTTGACTACTGG	CARDLSGVAAAGTFDYW	IGHV3-30	IGHD6-13	IGHJ4	13	22	34	39
1	6.784260515603799E-4	TGTGCGAGAGATCTTAGTGGAGTAGCAGCAGCTGGAACATTTGACTACTGG	CARDLSGVAAAGTFDYW	IGHV3-48	IGHD6-13	IGHJ4	13	22	34	39
1	6.784260515603799E-4	TGTGCGAGAGATCCGGGAGCAGTGGCTGGAACGGGAGAACCGCTGGACTGG	CARDPGAVAGTGEPLDW	IGHV1-69D	IGHD6-19	IGHJ4	12	17	32	46
1	6.784260515603799E-4	TGTGCGAGAGATCGGGGGGGTGGCTACCCCCAGTACTTCTTTGACTACTGG	CARDRGGGYPQYFFDYW	IGHV4-31	IGHD5-12	IGHJ4	12	19	26	31
1	6.784260515603799E-4	TGTGCGAGAGATCGGGGATACAGTTTTGGTTGGGGCTACATTGACTACTGG	CARDRGYSFGWGYIDYW	IGHV4-31	IGHD5-18	IGHJ4	12	15	30	35
1	6.784260515603799E-4	TGTGCGAGAGACTCGGGTATGGCAGTGGCCGGAAGTGGGTTTGACTACTGG	CARDSGMAVAGSGFDYW	IGHV4-4	IGHD6-19	IGHJ4	10	13	28	39
1	6.784260515603799E-4	TGTGCGAGAGACCCTGAGCAGTGGCTGGTTTCGTGGTACTTCGATCTCTGG	CARDPEQWLVSWYFDLW	IGHV3-30	IGHD6-19	IGHJ2	10	16	28	33
1	6.784260515603799E-4	TGTGCGAGAGACGGGGCGGGCGGTGGCTGGTACTGGGAGGGATACTACTGG	CARDGAGGGWYWEGYYW	IGHV1-18	IGHD6-19	IGHJ4	10	22	32	43
1	6.784260515603799E-4	TGTGCGAGAGACACGCTTATAGCAGCAGCAGTGGGAGGGTCTGACTACTGG	CARDTLIAAAVGGSDYW	IGHV3-48	IGHD6-13	IGHJ4	10	17	28	41
1	6.784260515603799E-4	TGTGCGAGAGACAGACTTCGGGGGGACCTACCGTGGTACTTCAATCTCTGG	CARDRLRGDLPWYFNLW	IGHV1-69	IGHD3-10	IGHJ2	10	16	22	33
1	6.784260515603799E-4	TGTGCGAGAGAATCCGCAGTGGCGGAACTCTACTACGGTATGGACGTCTGG	CARESAVAELYYGMDVW	IGHV4-31	IGHD6-19	IGHJ6	10	15	22	29
1	6.784260515603799E-4	TGTGCGAGAGAATATTGTAGTGGTGGTACCTGCTACGTCCCTGGCTACTGG	CAREYCSGGTCYVPGYW	IGHV4-31	IGHD2-15	IGHJ4	10	11	35	44
1	6.784260515603799E-4	TGTGCGAGAGAAGGTGGTTCGGGGAGCAACAACTACGGGATGGACGTCTGG	CAREGGSGSNNYGMDVW	IGHV4-31	IGHD3-10	IGHJ6	10	14	25	39
1	6.784260515603799E-4	TGTGCGAAAGTGAGGCCCCCGACTACCCGGTCGGGTCCTCTTGACTACTGG	CAKVRPPTTRSGPLDYW	IGHV3-23	IGHD6-13	IGHJ4	9	23	29	40
1	6.784260515603799E-4	TGTGCGAAAGATTGGCATTGGGGAAATCCAAATTACGGCATGAACGTCTGG	CAKDWHWGNPNYGMNVW	IGHV3-30	IGHD5-24	IGHJ6	11	30	36	38
1	6.784260515603799E-4	TGTGCGAAAGATCTCAGATCAGGGGGATCTAACGACTACTTTGACTACTGG	CAKDLRSGGSNDYFDYW	IGHV3-23	IGHD7-27	IGHJ4	13	22	28	34
1	6.784260515603799E-4	TGTGCGAAAGATCGCAGAGGAAGATTACCCTTCAACTGCTTCGACCCCTGG	CAKDRRGRLPFNCFDPW	IGHV3-23	IGHD3-16	IGHJ5	12	22	27	32
1	6.784260515603799E-4	TGTGCGAAAGAGAAACTGTCGTATAGCAGTGGCTGGCCGTATGACTACTGG	CAKEKLSYSSGWPYDYW	IGHV3-23	IGHD6-19	IGHJ4	10	20	35	41
1	6.784260515603799E-4	TGTGCGAAAGAATCAGATATTTTGACTGGTTACAACTACTTTGACTACTGG	CAKESDILTGYNYFDYW	IGHV3-23	IGHD3-9	IGHJ4	10	15	31	34
1	6.784260515603799E-4	TGTGCGAAAGAAAGGTCGCGGTTGGAACTCCTTTCATCCATGGACGGTTGG	CAKERSRLELLSSMDGW	IGHV1-3	IGHD1-7	IGHJ4	10	22	28	48
1	6.784260515603799E-4	TGTGCGAAAATAGCAGCAGCTGGTACGCAATACTACGGAATGGACGTCTGG	CAKIAAAGTQYYGMDVW	IGHV3-30	IGHD6-13	IGHJ6	6	9	26	39
1	6.784260515603799E-4	TGTGCACGCATTAGGGGCTCGGGTACCAGTAGTTGGTTCCTTGACTACTGG	CARIRGSGTSSWFLDYW	IGHV2-26	IGHD1-14	IGHJ4	7	33	39	40
1	6.784260515603799E-4	TGTGCAATTCCTGACTACGGTGGTAACTCCATCGGGCCGTTTGACTACTGG	CAIPDYGGNSIGPFDYW	IGHV3-74	IGHD4-23	IGHJ4	6	11	29	39
1	6.784260515603799E-4	TGTACCACAGGGGGGACTGGTTATTATACCTTTAGTACTCTTAATATCTGG	CTTGGTGYYTFSTLNIW	IGHV3-15	IGHD3-9	IGHJ3	9	14	27	43
1	6.784260515603799E-4	TGCACGAAGTCTCACCTGAACGAATACTACTACTACGGTATGGACGACTGG	CTKSHLNEYYYYGMDDW	IGHV3-23	IGHD1-1	IGHJ6	1	17	22	24
1	6.784260515603799E-4	TGTTCGAAAGATAGCGGCTACACCTCTTTAAATGCTTTTGATATCTGG	CSKDSGYTSLNAFDIW	IGHV3-23	IGHD6-25	IGHJ3	11	12	20	31
1	6.784260515603799E-4	TGTGTGCGACACCTCGGGGGCAGCAGTTGGTTACACCTTGACTTCTGG	CVRHLGGSSWLHLDFW	IGHV5-10-1	IGHD6-13	IGHJ4	10	19	30	37
1	6.784260515603799E-4	TGTGTGAGGGGCCCCCCCTGGCTACAATTTATTTACTTTGACTCCTGG	CVRGPPWLQFIYFDSW	IGHV3-52	IGHD5-24	IGHJ4	12	18	28	33
1	6.784260515603799E-4	TGTGTGAGAGGCCGAGGTTCGGGAGGACGTAATGCTTTTGATATGTGG	CVRGRGSGGRNAFDMW	IGHV3-60	IGHD3-10	IGHJ3	6	15	22	31
1	6.784260515603799E-4	TGTGTGAAAGATCGGGAGTGGCTGGTGGAAGGTTGCTTTGACTACTGG	CVKDREWLVEGCFDYW	IGHV3-60	IGHD6-19	IGHJ4	12	16	25	35
1	6.784260515603799E-4	TGTGTGAAAGAGGGGGAATCCCTAACCTATTACCATTTTTGCAGCCCC	CVKEGESLTYYHFCSP	IGHV3-23	IGHD3-3	IGHJ4	10	27	40	48
1	6.784260515603799E-4	TGTGTATACAGACGATCTAGGACTGGTGGTGACTGCTTCCCCCACTGG	CVYRRSRTGGDCFPHW	IGHV2-5	IGHD2-21	IGHJ4	13	23	36	43
1	6.784260515603799E-4	TGTGCTAGACGCAGTAGCGAGGACTACTCCTACGTTGTGGACGTCTGG	CARRSSEDYSYVVDVW	IGHV3-72	IGHD2-15	IGHJ6	8	23	29	37
1	6.784260515603799E-4	TGTGCTAGAGGGCCTAGAGATGGCTACAATAATGCTTTTGATATCTGG	CARGPRDGYNNAFDIW	IGHV3-72	IGHD5-24	IGHJ3	9	14	29	31
1	6.784260515603799E-4	TGTGCTAGAGGACGGGACTATAGCAGCAGCTGGTACAGTGACTACTGG	CARGRDYSSSWYSDYW	IGHV1-8	IGHD6-13	IGHJ4	10	18	35	38
1	6.784260515603799E-4	TGTGCCAGAGCTGCGAGGGGGACTCCAGACTGGGGACCTGACTACTGG	CARAARGTPDWGPDYW	IGHV4-31	IGHD7-27	IGHJ4	9	28	35	38
1	6.784260515603799E-4	TGTGCCAGAGAGATTCAGAGTGTGGTCTTTGGAGTGATAGACTACTGG	CAREIQSVVFGVIDYW	IGHV3-23	IGHD3-3	IGHJ4	4	27	35	39
1	6.784260515603799E-4	TGTGCGCGTGGGGAGCAGTGGCTGGTAGCTTACTACTTTGACTACTGG	CARGEQWLVAYYFDYW	IGHV3-21	IGHD6-19	IGHJ4	5	13	26	30
1	6.784260515603799E-4	TGTGCGCGAGATCTGAAAGTGGGAGCCCCCGACTACTTTGACTACTGG	CARDLKVGAPDYFDYW	IGHV4-31	IGHD1-26	IGHJ4	13	17	25	31
1	6.784260515603799E-4	TGTGCGGGGGACCTGACTCCGGTGACAACGGATGCTTTTGATATCTGG	CAGDLTPVTTDAFDIW	IGHV4-39	IGHD4-17	IGHJ3	5	13	29	30
1	6.784260515603799E-4	TGTGCGACTTTTTACAGTGGTTTTCCCGCGAATTATTTTGACTACTGG	CATFYSGFPANYFDYW	IGHV3-23	IGHD3-3	IGHJ4	6	8	21	36
1	6.784260515603799E-4	TGTGCGACCGCATCGCGGGACAACTACGGGAATGCCTTTGACTACTGG	CATASRDNYGNAFDYW	IGHV3-23	IGHD1-7	IGHJ4	6	21	27	35
1	6.784260515603799E-4	TGTGCGAGCACTAATTGTGGTGCTGACTGCTATCCCCTCGGCTACTGG	CASTNCGADCYPLGYW	IGHV4-39	IGHD2-21	IGHJ4	7	13	32	41
1	6.784260515603799E-4	TGTGCGAGGGGGAATGACTACGCTCTTAGTCGTTATTTTGACTACTGG	CARGNDYALSRYFDYW	IGHV4-59	IGHD4-17	IGHJ4	7	13	21	36
1	6.784260515603799E-4	TGTGCGAGGGATCCCACTTATAGCGGCTACAACTGGTTCGACCCCTGG	CARDPTYSGYNWFDPW	IGHV4-59	IGHD1-20	IGHJ5	12	13	25	27
1	6.784260515603799E-4	TGTGCGAGGAATTTACGAGAAGTGCCTAGTTCACCACTATGGGCCTGG	CARNLREVPSSPLWAW	IGHV7-4-1	IGHD2-15	IGHJ5	7	31	38	43
1	6.784260515603799E-4	TGTGCGAGATCAAGTCAACGTGGATACAGCTATGCTTACGACTACTGG	CARSSQRGYSYAYDYW	IGHV3-21	IGHD5-18	IGHJ4	8	17	38	39
1	6.784260515603799E-4	TGTGCGAGATGGGGATGGTTTGGGGCCTCCTACGGTATGGACGTCTGG	CARWGWFGASYGMDVW	IGHV3-53	IGHD3-16	IGHJ6	8	17	24	36
1	6.784260515603799E-4	TGTGCGAGACGGGAATACACTAGTGGTTCCTACTACTTTGACTACTGG	CARREYTSGSYYFDYW	IGHV5-51	IGHD1-14	IGHJ4	9	22	29	30
1	6.784260515603799E-4	TGTGCGAGACATCCTACGGGCTATAACAATTACTACTTTGACTACTGG	CARHPTGYNNYYFDYW	IGHV4-39	IGHD1-7	IGHJ4	11	21	26	30
1	6.784260515603799E-4	TGTGCGAGACATGAGGATGACAGTGGGTGGGAGGTGTCGGACTACTGG	CARHEDDSGWEVSDYW	IGHV5-10-1	IGHD1-26	IGHJ4	12	26	32	39
1	6.784260515603799E-4	TGTGCGAGAGTTTGGTATATTTTGACTGGAACCGGCTTTGACTACTGG	CARVWYILTGTGFDYW	IGHV3-21	IGHD3-9	IGHJ4	9	16	28	35
1	6.784260515603799E-4	TGTGCGAGAGTGAGGGTGGGAGCTACCCTTTATGCTTTTGATATCTGG	CARVRVGATLYAFDIW	IGHV4-31	IGHD1-26	IGHJ3	9	15	25	31
1	6.784260515603799E-4	TGTGCGAGAGTAGGAATCTACGGTGACTCCTACTACTTTGACTACTGG	CARVGIYGDSYYFDYW	IGHV3-52	IGHD4-17	IGHJ4	9	17	27	30
1	6.784260515603799E-4	TGTGCGAGAGTAGGAATCTACGGTGACTCCTACTACTTTGACTACTGG	CARVGIYGDSYYFDYW	IGHV4-31	IGHD4-17	IGHJ4	9	17	27	30
1	6.784260515603799E-4	TGTGCGAGAGCCCGTGACTACGGTGACTTTAATGCTTTTGATATCTGG	CARARDYGDFNAFDIW	IGHV4-31	IGHD4-17	IGHJ3	9	14	27	31
1	6.784260515603799E-4	TGTGCGAGAGCCGCGTCCCGTAGTACCGCGTACGGTCTGGACGTCTGG	CARAASRSTAYGLDVW	IGHV3-23	IGHD2-2	IGHJ6	6	19	26	37
1	6.784260515603799E-4	TGTGCGAGAGCCATAGGGGGGGGTGGTACTCAGCCCTTTGACTACTGG	CARAIGGGGTQPFDYW	IGHV3-21	IGHD2-15	IGHJ4	9	21	27	35
1	6.784260515603799E-4	TGTGCGAGAGCCAGAGTGGGAGCTACGCGCTACGGTCTGGACGTCTGG	CARARVGATRYGLDVW	IGHV1-3	IGHD1-26	IGHJ6	9	14	25	37
1	6.784260515603799E-4	TGTGCGAGAGGTGATAGTACTGGTTACGCACGGGATTTTGACTACTGG	CARGDSTGYARDFDYW	IGHV3-21	IGHD3-22	IGHJ4	9	11	25	36
1	6.784260515603799E-4	TGTGCGAGAGGGCGAATGGTGTATGCTTCTGATGCTTTTGATATCTGG	CARGRMVYASDAFDIW	IGHV1-8	IGHD2-8	IGHJ3	10	14	26	29
1	6.784260515603799E-4	TGTGCGAGAGGGAAGGTGGTGGTAGCTGCTACCGCGGTTGACTACTGG	CARGKVVVAATAVDYW	IGHV1-8	IGHD2-15	IGHJ4	10	15	31	37
1	6.784260515603799E-4	TGTGCGAGAGGATCCGGCCATGATAGTAGTGGTTATGTTGACCACTGG	CARGSGHDSSGYVDHW	IGHV3-21	IGHD3-22	IGHJ4	9	19	35	37
1	6.784260515603799E-4	TGTGCGAGAGATTTACGAGAAGTGACTGGATCACCACAATGGGCCTGG	CARDLREVTGSPQWAW	IGHV7-4-1	IGHD2-21	IGHJ5	11	31	39	43
1	6.784260515603799E-4	TGTGCGAGAGATTCGGGTGAAGATGGCTACAATGTTTTGGCCTACTGG	CARDSGEDGYNVLAYW	IGHV4-31	IGHD5-24	IGHJ4	11	20	32	41
1	6.784260515603799E-4	TGTGCGAGAGATTGGGGTGGAGATGGCTACAATTACGGGGACTACTGG	CARDWGGDGYNYGDYW	IGHV3-21	IGHD5-24	IGHJ4	11	19	36	39
1	6.784260515603799E-4	TGTGCGAGAGATCCCGCCATTTTGACTGGGAAAGGGCTCGACCCCTGG	CARDPAILTGKGLDPW	IGHV3-53	IGHD3-9	IGHJ5	12	18	28	37
1	6.784260515603799E-4	TGTGCGAGAGATCGGGATAGCAGTGGCCGAGTGCCATTTGCCTCCTGG	CARDRDSSGRVPFASW	IGHV3-48	IGHD6-19	IGHJ4	12	16	26	36
1	6.784260515603799E-4	TGTGCGAGAGATGGCAGATCCCGCTCTGTCTACGGTATGGACGTCTGG	CARDGRSRSVYGMDVW	IGHV3-53	IGHD4-17	IGHJ6	11	29	35	36
1	6.784260515603799E-4	TGTGCGAGAGATGGATTTGATGGTAGTGCTTATGTACCCGCCTACTGG	CARDGFDGSAYVPAYW	IGHV4-31	IGHD3-22	IGHJ4	11	17	32	41
1	6.784260515603799E-4	TGTGCGAGAGATAAGCCTCCCTTCCGCACTGGCGGCTGGTCCTGGTGG	CARDKPPFRTGGWSWW	IGHV3-72	IGHD6-19	IGHJ4	11	33	39	45
1	6.784260515603799E-4	TGTGCGAGAGACTACGGTGGTAACCCCTATGATGCCTTTGATATCTGG	CARDYGGNPYDAFDIW	IGHV3-53	IGHD4-23	IGHJ3	10	11	23	28
1	6.784260515603799E-4	TGTGCGAGAGACCCGCCACGTACCGACGGGAATGCTTTTGATATCTGG	CARDPPRTDGNAFDIW	IGHV3-30	IGHD6-13	IGHJ3	10	17	23	31
1	6.784260515603799E-4	TGTGCGAGAGAGGAGGGACTAGTGGCCTACAACTGGTTCGACCCCTGG	CAREEGLVAYNWFDPW	IGHV4-4	IGHD5-12	IGHJ5	10	19	25	27
1	6.784260515603799E-4	TGTGCGAGAGAAGGGCCCTTCCTCAGCAGCTGGCCATTCGACCCCTGG	CAREGPFLSSWPFDPW	IGHV4-31	IGHD6-13	IGHJ5	10	23	32	36
1	6.784260515603799E-4	TGTGCGAGAGAAGAAACTCGAGGGTTTCGGACATGCCTTGATTATTGG	CAREETRGFRTCLDYW	IGHV4-31	IGHD6-6	IGHJ4	10	15	21	37
1	6.784260515603799E-4	TGTGCGAGAGAAACCCCCCACTGGAACGAGTACGGTATGGACGTCTGG	CARETPHWNEYGMDVW	IGHV3-33	IGHD1-1	IGHJ6	10	19	28	36
1	6.784260515603799E-4	TGTGCGAGAGAAAGTGGAGTGGCTGGCCTCATACAGTTTGACTACTGG	CARESGVAGLIQFDYW	IGHV1-18	IGHD6-19	IGHJ4	10	17	25	36
1	6.784260515603799E-4	TGTGCGAAGGGGGGGTCTAAGTGGGAGCTACGACCTTTCGACTACTGG	CAKGGSKWELRPFDYW	IGHV3-23	IGHD1-26	IGHJ4	7	19	30	39
1	6.784260515603799E-4	TGTGCGAAATCGGCGGGGTTTATATCCGTGGCCTGGTTTGACTACTGG	CAKSAGFISVAWFDYW	IGHV3-23	IGHD5-12	IGHJ4	8	20	26	36
1	6.784260515603799E-4	TGTGCGAAAGGGACGACCGGTAGCTGCTACTCGGGGAGTGGCTATTGG	CAKGTTGSCYSGSGYW	IGHV3-30	IGHD2-15	IGHJ4	6	18	31	41
1	6.784260515603799E-4	TGTGCGAAAGATAGGATAACTCGGGGAGTTGGTGCTCTTGCTATCTGG	CAKDRITRGVGALAIW	IGHV3-23	IGHD3-10	IGHJ3	11	20	29	32
1	6.784260515603799E-4	TGTGCACGGGCCCCTCTAGCAGCAGCTGGTATCGGTTTGGACGTCTGG	CARAPLAAAGIGLDVW	IGHV2-5	IGHD6-13	IGHJ3	6	16	30	43
1	6.784260515603799E-4	TGTGCACGGGCCCCTCTAGCAGCAGCTGGTATCGGTTTGGACGTCTGG	CARAPLAAAGIGLDVW	IGHV2-5	IGHD6-13	IGHJ6	6	16	30	37
1	6.784260515603799E-4	TGTGCACGGATGAGTGGGGCCTCCTACTACTACGCTATAGACGTCTGG	CARMSGASYYYAIDVW	IGHV2-26	IGHD1-26	IGHJ6	10	12	17	23
1	6.784260515603799E-4	TGTGCACGGATACTCTATGACTACGGTGACTACTTTGAGGAGGCATGG	CARILYDYGDYFEEAW	IGHV2-26	IGHD4-17	IGHJ4	12	16	32	45
1	6.784260515603799E-4	TGTGCAAGAGCCCCCATAGTGGGAGCAATCTACGGTATGGACGTCTGG	CARAPIVGAIYGMDVW	IGHV3-13	IGHD1-26	IGHJ6	9	15	25	36
1	6.784260515603799E-4	TGTGCAAGAGCGGGGGCAGAATTTGACTATAACGCTATGGACGTCTGG	CARAGAEFDYNAMDVW	IGHV3-13	IGHD3-10	IGHJ6	9	27	33	36
1	6.784260515603799E-4	TGTGCAAGAGATAGTTCTGTTCCGGATCGGTACGTTATGGACGTCTGG	CARDSSVPDRYVMDVW	IGHV3-74	IGHD1-14	IGHJ6	11	18	24	36
1	6.784260515603799E-4	TGTGCAAGAGATAGTTCTGTTCCGGATCGATACGTTATGGACGTCTGG	CARDSSVPDRYVMDVW	IGHV3-74	IGHD1-14	IGHJ6	11	18	24	36
1	6.784260515603799E-4	TGTGCAAGAGAAATAATAACACCAGGTTTCTTTGGTCTGGACGTCTGG	CAREIITPGFFGLDVW	IGHV3-47	IGHD3-10	IGHJ6	10	12	19	37
1	6.784260515603799E-4	TGTGCAAAAGATGGTGGATGGTTCGGGGAGTTATTACCCTGCTACTGG	CAKDGGWFGELLPCYW	IGHV3-43	IGHD3-10	IGHJ4	11	17	35	41
1	6.784260515603799E-4	TGTGCAAAAGATATAGGGTACACTGGTAATAACTACTTTGACTATTGG	CAKDIGYTGNNYFDYW	IGHV3-43	IGHD3-22	IGHJ4	14	25	30	31
1	6.784260515603799E-4	TGTACCCGTATTGTGGTGGTGACTACTAACTGGTGCTTCGATCTCTGG	CTRIVVVTTNWCFDLW	IGHV3-15	IGHD2-21	IGHJ2	5	8	27	28
1	6.784260515603799E-4	TGCGCTAGGGGGCCTAGAGATGGCTACAATAATGCTTTTGATCTTTGG	CARGPRDGYNNAFDLW	IGHV3-72	IGHD5-24	IGHJ3	7	14	29	31
1	6.784260515603799E-4	TGTGTGAGCCCCACAGTGGGGAGTCCTTATGATTTTGACTTCTGG	CVSPTVGSPYDFDFW	IGHV3-16	IGHD3-10	IGHJ4	7	17	23	33
1	6.784260515603799E-4	TGTGTGAGGGAATACAGGCATGACTACTGGTATTTCGATGTCTGG	CVREYRHDYWYFDVW	IGHV3-30	IGHD2-21	IGHJ2	7	8	13	23
1	6.784260515603799E-4	TGTGTGAGAGCGGGCCCAGATGCAGCCCATGGGGGGGACTTCTGG	CVRAGPDAAHGGDFW	IGHV3-30	IGHD3-16	IGHJ4	9	29	34	36
1	6.784260515603799E-4	TGTGTGAGAGCGGGCCCAGATGCAGCCCATGGGGGGGACTTCTGG	CVRAGPDAAHGGDFW	IGHV3-52	IGHD3-16	IGHJ4	9	29	34	36
1	6.784260515603799E-4	TGTGTACGGACCTATAGCAGTGGCTGGCGCGAAATGGGCTACTGG	CVRTYSSGWREMGYW	IGHV2-5	IGHD6-19	IGHJ4	3	12	26	38
1	6.784260515603799E-4	TGTGTAAAAGATCGCGGAACAAGGGTTGCTGACTTTGACTCCTGG	CVKDRGTRVADFDSW	IGHV3-9	IGHD1-14	IGHJ4	11	14	19	31
1	6.784260515603799E-4	TGTGCTAGGGGGCCGATGGGGGTGAACAACAACTTTGACTACTGG	CARGPMGVNNNFDYW	IGHV1-46	IGHD3-16	IGHJ4	4	16	21	31
1	6.784260515603799E-4	TGTGCGGCCAAGAGAGGGTATAGCAGTGGCTGGTACGACTACTGG	CAAKRGYSSGWYDYW	IGHV3-64	IGHD6-19	IGHJ4	5	15	35	36
1	6.784260515603799E-4	TGTGCGGGTAGCCCAGGGTATAGCAGTGGCTGGTACGACTACTGG	CAGSPGYSSGWYDYW	IGHV3-21	IGHD6-19	IGHJ4	5	15	35	36
1	6.784260515603799E-4	TGTGCGACCGTCTATGGTTCCGGGAGTGAGGAGGATGACTACTGG	CATVYGSGSEEDDYW	IGHV4-39	IGHD3-10	IGHJ4	6	11	26	35
1	6.784260515603799E-4	TGTGCGAGTCGGCCGGGTATGGCAGTGGCTGGGCTTGACTTCTGG	CASRPGMAVAGLDFW	IGHV1-3	IGHD6-19	IGHJ4	7	12	31	34
1	6.784260515603799E-4	TGTGCGAGTCGGCCGGGTATGGCAGTGGCTGGGCTTGACTTCTGG	CASRPGMAVAGLDFW	IGHV1-69	IGHD6-19	IGHJ4	7	12	31	34
1	6.784260515603799E-4	TGTGCGAGCGGATTTCCCTTCTACTACAACGCTAAGGACGTCTGG	CASGFPFYYNAKDVW	IGHV3-23	IGHD2-2	IGHJ6	6	20	28	35
1	6.784260515603799E-4	TGTGCGAGGCGCCCTGGTAGTAGTGGTTATCCTTTTGACTACTGG	CARRPGSSGYPFDYW	IGHV7-81	IGHD3-22	IGHJ4	7	17	29	33
1	6.784260515603799E-4	TGTGCGAGGGGGTCAATTGTAGCAGCAGTTGGTTATGACTACTGG	CARGSIVAAVGYDYW	IGHV3-21	IGHD6-13	IGHJ4	7	19	32	35
1	6.784260515603799E-4	TGTGCGAGGGGGTATAGCAGCTCGGCGGGGTGGTTCGACCCCTGG	CARGYSSSAGWFDPW	IGHV3-21	IGHD6-6	IGHJ5	7	11	23	30
1	6.784260515603799E-4	TGTGCGAGGGGGTATAGCAGCTCGGCGGGGTGGTTCGACCCCTGG	CARGYSSSAGWFDPW	IGHV4-28	IGHD6-6	IGHJ5	7	11	23	30
1	6.784260515603799E-4	TGTGCGAGGGGAGGTGGTTCGGGGACTTATAGGGATGACTACTGG	CARGGGSGTYRDDYW	IGHV1-67	IGHD3-10	IGHJ4	7	14	29	35
1	6.784260515603799E-4	TGTGCGAGGATGATAGCCCGGGACTACTGGTACTTCGATCTCTGG	CARMIARDYWYFDLW	IGHV4-4	IGHD3-22	IGHJ2	7	9	15	23
1	6.784260515603799E-4	TGTGCGAGGAGTGGCAGCAGTTGGAACGACGGGATTGACTACTGG	CARSGSSWNDGIDYW	IGHV7-4-1	IGHD1-1	IGHJ4	7	21	30	34
1	6.784260515603799E-4	TGTGCGAGATTTAGAGATGGCTTCGATTTCCACCTTGAATACTGG	CARFRDGFDFHLEYW	IGHV4-59	IGHD5-24	IGHJ4	8	11	21	34
1	6.784260515603799E-4	TGTGCGAGATCAGATGGCGAGTATAGCAGCCCCGTTGACTACTGG	CARSDGEYSSPVDYW	IGHV3-21	IGHD6-6	IGHJ4	8	17	29	34
1	6.784260515603799E-4	TGTGCGAGACTTGCCGACGAGTGGGAGCTACTGCCTGACTACTGG	CARLADEWELLPDYW	IGHV3-21	IGHD1-26	IGHJ4	8	19	31	35
1	6.784260515603799E-4	TGTGCGAGACTCGCTGATAGTAGTGGTTATTACCCCGACTACTGG	CARLADSSGYYPDYW	IGHV5-10-1	IGHD3-22	IGHJ4	9	14	32	36
1	6.784260515603799E-4	TGTGCGAGACGCAAGGGGATAGTGGGAGCTACCATTGACTACTGG	CARRKGIVGATIDYW	IGHV4-39	IGHD1-26	IGHJ4	9	18	31	34
1	6.784260515603799E-4	TGTGCGAGACGGGCGGGTTATTACGCGTACTACTTTGACTACTGG	CARRAGYYAYYFDYW	IGHV5-10-1	IGHD3-22	IGHJ4	9	15	23	26
1	6.784260515603799E-4	TGTGCGAGAGCTCGTTATGATAGTAGTGGTCCAAATGACTACTGG	CARARYDSSGPNDYW	IGHV4-31	IGHD3-22	IGHJ4	9	15	29	35
1	6.784260515603799E-4	TGTGCGAGAGCTCGCCTGGTGGTGACTGCTCAGATTGAGTACTGG	CARARLVVTAQIEYW	IGHV3-48	IGHD2-21	IGHJ4	9	16	29	34
1	6.784260515603799E-4	TGTGCGAGAGCCACCATATTGTGGTGGTATGCTTTTGATATCTGG	CARATILWWYAFDIW	IGHV3-11	IGHD2-21	IGHJ3	9	14	27	28
1	6.784260515603799E-4	TGTGCGAGAGGTAGTCGACAGCTATGGGACAGGGTTGACTACTGG	CARGSRQLWDRVDYW	IGHV3-30	IGHD5-18	IGHJ4	9	17	26	34
1	6.784260515603799E-4	TGTGCGAGAGGCCCGGAGGGCGCTGGTAATTACTACTCCTACTGG	CARGPEGAGNYYSYW	IGHV1-8	IGHD3-22	IGHJ4	12	23	35	38
1	6.784260515603799E-4	TGTGCGAGAGGCCCAGAGGGCGCTGGTTATTACTACTCCTACTGG	CARGPEGAGYYYSYW	IGHV1-8	IGHD3-22	IGHJ4	12	23	35	38
1	6.784260515603799E-4	TGTGCGAGAGGCCCAGAGGGCGCTGGTTATTACTACGCCTACTGG	CARGPEGAGYYYAYW	IGHV1-18	IGHD3-22	IGHJ4	9	23	36	38
1	6.784260515603799E-4	TGTGCGAGAGGCCCAGAGGGCGCTGGTTATTACTACGCCTACTGG	CARGPEGAGYYYAYW	IGHV1-8	IGHD3-22	IGHJ4	12	23	36	38
1	6.784260515603799E-4	TGTGCGAGAGGGTCAGCAGCAGCTGGCACAGGCTATGACTACTGG	CARGSAAAGTGYDYW	IGHV4-34	IGHD6-13	IGHJ4	10	14	25	35
1	6.784260515603799E-4	TGTGCGAGAGGGGTGGGGTATAGCAGTGGCTGGCTTGACTACTGG	CARGVGYSSGWLDYW	IGHV3-21	IGHD6-19	IGHJ4	9	15	32	34
1	6.784260515603799E-4	TGTGCGAGAGGGGGAGTGGTGGTGAACGCTCCCTTTGACTACTGG	CARGGVVVNAPFDYW	IGHV3-64	IGHD2-21	IGHJ4	9	15	24	32
1	6.784260515603799E-4	TGTGCGAGAGGATATAGTGGCTACGATTTGATATTTGACTACTGG	CARGYSGYDLIFDYW	IGHV4-34	IGHD5-12	IGHJ4	10	11	27	33
1	6.784260515603799E-4	TGTGCGAGAGATCTCGGCAGCTCGTCCAGGCAAACTGACTATTGG	CARDLGSSSRQTDYW	IGHV3-30	IGHD6-6	IGHJ4	14	16	26	35
1	6.784260515603799E-4	TGTGCGAGAGATCTATATATACTCTTAAACGGATTGGACGTCTGG	CARDLYILLNGLDVW	IGHV4-31	IGHD6-6	IGHJ6	13	17	23	34
1	6.784260515603799E-4	TGTGCGAGAGATCTAGGTAGTAGTGGTTATTACTACTTCTACTGG	CARDLGSSGYYYFYW	IGHV4-31	IGHD3-22	IGHJ4	13	17	35	38
1	6.784260515603799E-4	TGTGCGAGAGATCGAGGTGGATTCACTTATTCTTACGACTCCTGG	CARDRGGFTYSYDSW	IGHV4-31	IGHD5-12	IGHJ5	12	16	21	35
1	6.784260515603799E-4	TGTGCGAGAGATCACGCAGCAGATGGTCTCATCTTTGACCTCTGG	CARDHAADGLIFDLW	IGHV3-21	IGHD6-13	IGHJ4	12	15	26	32
1	6.784260515603799E-4	TGTGCGAGAGATGGGCCAGCAGCTCATCACGCCATGGACGTCTGG	CARDGPAAHHAMDVW	IGHV1-46	IGHD6-13	IGHJ6	11	16	23	32
1	6.784260515603799E-4	TGTGCGAGAGATAAGCAAGTGGGAGCTACTTACTTTGACTCCTGG	CARDKQVGATYFDSW	IGHV4-31	IGHD1-26	IGHJ4	11	17	29	30
1	6.784260515603799E-4	TGTGCGAGAGACGGGGGTAGAGCAGCTCGTTGCTTGGACTACTGG	CARDGGRAARCLDYW	IGHV3-30	IGHD6-6	IGHJ4	10	16	29	32
1	6.784260515603799E-4	TGTGCGAGAGAGGAGTGGGGATACAGCTATGTTTACGGCTACTGG	CAREEWGYSYVYGYW	IGHV7-4-1	IGHD5-18	IGHJ4	10	18	36	38
1	6.784260515603799E-4	TGTGCGAGAGAAGGAGGACGATATAAGGGGAATTTTGACGTGTGG	CAREGGRYKGNFDVW	IGHV1-69	IGHD3-9	IGHJ4	10	31	38	42
1	6.784260515603799E-4	TGTGCGAGAAATCCTGGGTATAGCAGTGGCTGGTATATGAACTGG	CARNPGYSSGWYMNW	IGHV3-21	IGHD6-19	IGHJ4	12	15	34	40
1	6.784260515603799E-4	TGTGCGAGAAATCGTGGCTACAACCCCTACTACTTTGACTACTGG	CARNRGYNPYYFDYW	IGHV4-28	IGHD5-24	IGHJ4	11	14	22	27
1	6.784260515603799E-4	TGTGCGAGAAATCGAGGCCCAGGGTTTGAATACTTCCAGCACTGG	CARNRGPGFEYFQHW	IGHV4-28	IGHD7-27	IGHJ1	11	17	21	26
1	6.784260515603799E-4	TGTGCGAATATGCCAGGGGGTCTAGCAGGAGCAATTGAAAACTGG	CANMPGGLAGAIENW	IGHV3-33	IGHD6-13	IGHJ4	6	17	31	40
1	6.784260515603799E-4	TGTGCGAATATGCCAGGGGGTCTAGCAGGAGCAATTGAAAACTGG	CANMPGGLAGAIENW	IGHV4-39	IGHD6-13	IGHJ4	6	17	31	40
1	6.784260515603799E-4	TGTGCGAAAGATCCGAGGAGCACGGGCGACGGTATCGACTACTGG	CAKDPRSTGDGIDYW	IGHV3-23	IGHD1-20	IGHJ4	12	29	34	36
1	6.784260515603799E-4	TGTGCGAAAGATACCGGTGACTACGTGAACCTATTTGACTACTGG	CAKDTGDYVNLFDYW	IGHV3-23	IGHD4-17	IGHJ4	11	14	25	33
1	6.784260515603799E-4	TGTGCGAAAAAAATAGCAGCAGCTGTTCCTGGCTTTGACTACTGG	CAKKIAAAVPGFDYW	IGHV3-23	IGHD6-13	IGHJ4	8	12	24	32
1	6.784260515603799E-4	TGTGCAGCGGGATGGCTACAATTAGGGCATGGGTTCGACCCCTGG	CAAGWLQLGHGFDPW	IGHV4-39	IGHD5-24	IGHJ5	4	10	23	31
1	6.784260515603799E-4	TGTGCAAGGAAGATGGCTACAAACGTGAACTACTTTGACTACTGG	CARKMATNVNYFDYW	IGHV3-30	IGHD5-24	IGHJ4	4	10	21	28
1	6.784260515603799E-4	TGTGCAAGATTCGATGACGACTATTATTACGGTCTGGACGTCTGG	CARFDDDYYYGLDVW	IGHV3-43	IGHD3-22	IGHJ6	6	23	29	34
1	6.784260515603799E-4	TGTGCAAAAGGCCCGAGTATAGCAGCTCGTCGATTCGACCCCTGG	CAKGPSIAARRFDPW	IGHV3-23	IGHD6-6	IGHJ5	9	13	30	33
1	6.784260515603799E-4	TGTGCAAAAGATAGAAAGTGGTCATACTACGGTATGGACGTCTGG	CAKDRKWSYYGMDVW	IGHV3-43	IGHD4-17	IGHJ6	12	20	32	33
1	6.784260515603799E-4	TGTGAGGCGGGCGGCGAGGGGCATTACCACGGCATGGACGTCTGG	CEAGGEGHYHGMDVW	IGHV3-23	IGHD4-23	IGHJ6	3	23	29	32
1	6.784260515603799E-4	TGTACGGGGACGCGGGGTTATAGCAGCAGCTGGTTTGACTACTGG	CTGTRGYSSSWFDYW	IGHV3-21	IGHD6-13	IGHJ4	2	18	32	33
1	6.784260515603799E-4	TGTACGAGACGGGTGGCTACAATTCCCGTCCCATTTGACTACTGG	CTRRVATIPVPFDYW	IGHV4-39	IGHD5-24	IGHJ4	9	13	23	33
1	6.784260515603799E-4	TGTGTGCGCTATGACTATGATACTACTTGTTTTCAATACTGG	CVRYDYDTTCFQYW	IGHV2-26	IGHD3-22	IGHJ4	3	9	21	36
1	6.784260515603799E-4	TGTGTGAGACACGTGGACACAGCTATTCCTTTGGACGTCTGG	CVRHVDTAIPLDVW	IGHV5-10-1	IGHD5-18	IGHJ6	10	11	25	31
1	6.784260515603799E-4	TGTGCGCGGGGGGTTGTTTTGACTGGTTCTGGGGACTACTGG	CARGVVLTGSGDYW	IGHV3-21	IGHD3-9	IGHJ4	5	16	27	33
1	6.784260515603799E-4	TGTGCGCGAGTTGGACATGGCCTATATAGTATGGACGTCTGG	CARVGHGLYSMDVW	IGHV3-60	IGHD5-12	IGHJ6	3	23	29	30
1	6.784260515603799E-4	TGTGCGGCCCGTCCGGGATCTGGTTACTACTTTGACTACTGG	CAARPGSGYYFDYW	IGHV3-47	IGHD6-6	IGHJ4	4	9	15	24
1	6.784260515603799E-4	TGTGCGACTAATTATGTTAGTAGTGGTTACTTTGACTACTGG	CATNYVSSGYFDYW	IGHV3-21	IGHD3-22	IGHJ4	6	12	26	27
1	6.784260515603799E-4	TGTGCGACCCCAGGAGGCACCTCGAGACTCTTTGACTACTGG	CATPGGTSRLFDYW	IGHV3-21	IGHD6-6	IGHJ4	6	20	25	29
1	6.784260515603799E-4	TGTGCGACCCAAGGGGGGTGGATGACTACTATTGACTACTGG	CATQGGWMTTIDYW	IGHV4-4	IGHD5-12	IGHJ4	6	17	22	24
1	6.784260515603799E-4	TGTGCGACAGGGGGCAGTGGCCGAGGGGGCTTTGACTACTGG	CATGGSGRGGFDYW	IGHV5-10-1	IGHD6-19	IGHJ4	6	13	20	29
1	6.784260515603799E-4	TGTGCGAGTTCTATAGTGGCTACTTACTACTTTGACTCCTGG	CASSIVATYYFDSW	IGHV3-64	IGHD5-12	IGHJ4	7	11	22	24
1	6.784260515603799E-4	TGTGCGAGGGAAGGATACAGTTATGGGGCTGGGGACTCCTGG	CAREGYSYGAGDSW	IGHV1-18	IGHD5-18	IGHJ4	7	12	25	33
1	6.784260515603799E-4	TGTGCGAGACTCCTCCAATTGGGGCACGGTATGGACGTCTGG	CARLLQLGHGMDVW	IGHV5-10-1	IGHD3-16	IGHJ6	9	18	23	30
1	6.784260515603799E-4	TGTGCGAGACTCGCCACGGACGGCGACTACGTGGATTCCTGG	CARLATDGDYVDSW	IGHV5-10-1	IGHD4-17	IGHJ5	9	19	31	37
1	6.784260515603799E-4	TGTGCGAGACTGGTGGTGGGATGGCTACAGGTTGACTACTGG	CARLVVGWLQVDYW	IGHV5-10-1	IGHD5-24	IGHJ4	9	19	28	31
1	6.784260515603799E-4	TGTGCGAGACGTTCCGAGTATAGCAGCAGCTGGTACTACTGG	CARRSEYSSSWYYW	IGHV4-39	IGHD6-13	IGHJ4	9	13	33	34
1	6.784260515603799E-4	TGTGCGAGACATCTCTGGGCGGGTAGCTGGTTCGACCCCTGG	CARHLWAGSWFDPW	IGHV4-31	IGHD6-13	IGHJ5	15	19	24	26
1	6.784260515603799E-4	TGTGCGAGACATAAAACGGGAGAGCGGGCTTTTGATGTATGG	CARHKTGERAFDVW	IGHV4-39	IGHD1-26	IGHJ3	11	17	21	27
1	6.784260515603799E-4	TGTGCGAGAGTCCCCGGGGCGCGGTACTACTTTGACTACTGG	CARVPGARYYFDYW	IGHV3-21	IGHD3-10	IGHJ4	9	10	15	23
1	6.784260515603799E-4	TGTGCGAGAGGTGGCAGCTGGGGGGGCTTATCTGACTACTGG	CARGGSWGGLSDYW	IGHV4-4	IGHD2-2	IGHJ4	9	13	20	32
1	6.784260515603799E-4	TGTGCGAGAGGCTGGGGACCCCAACACGGCATGGACGTCTGG	CARGWGPQHGMDVW	IGHV3-48	IGHD7-27	IGHJ6	9	11	21	29
1	6.784260515603799E-4	TGTGCGAGAGGGTTTAACCGCGCGGACTACTTTGACTATTGG	CARGFNRADYFDYW	IGHV5-10-1	IGHD1-14	IGHJ4	8	10	19	25
1	6.784260515603799E-4	TGTGCGAGAGGGGTAGAGTTATTAGGCAATTTTGACTACTGG	CARGVELLGNFDYW	IGHV3-21	IGHD3-10	IGHJ4	9	15	23	30
1	6.784260515603799E-4	TGTGCGAGAGGGGCCAGTAACTGGAACGGTTTTGACTACTGG	CARGASNWNGFDYW	IGHV3-21	IGHD1-20	IGHJ4	9	17	27	30
1	6.784260515603799E-4	TGTGCGAGAGATTTCGGCCAGGCTTACGGTATGGACGTCTGG	CARDFGQAYGMDVW	IGHV3-48	IGHD4-17	IGHJ6	11	24	29	30
1	6.784260515603799E-4	TGTGCGAGAGATTCTTATTACTATGGTTCGATTGAGTACTGG	CARDSYYYGSIEYW	IGHV3-33	IGHD3-10	IGHJ4	11	15	29	31
1	6.784260515603799E-4	TGTGCGAGAGATCTTTTACACTGGCATTCCTTTGACTACTGG	CARDLLHWHSFDYW	IGHV1-2	IGHD1-7	IGHJ4	13	19	23	29
1	6.784260515603799E-4	TGTGCGAGAGATCTAGGAGTGGCTGGGATCATTGACTACTGG	CARDLGVAGIIDYW	IGHV7-4-1	IGHD6-19	IGHJ4	13	17	25	31
1	6.784260515603799E-4	TGTGCGAGAGATCGGGGGAGCTACTACTACTTTGACTACTGG	CARDRGSYYYFDYW	IGHV3-21	IGHD1-26	IGHJ4	12	15	23	24
1	6.784260515603799E-4	TGTGCGAGAGATCATTTGACTGGTTTTCAACTTGACTACTGG	CARDHLTGFQLDYW	IGHV3-23	IGHD3-9	IGHJ4	12	14	24	31
1	6.784260515603799E-4	TGTGCGAGAGATCATTCCATAACGACGCCACTTGATTACTGG	CARDHSITTPLDYW	IGHV4-31	IGHD1-1	IGHJ4	12	20	26	31
1	6.784260515603799E-4	TGTGCGAGAGATCATTCCATAACGACGCCACTTGATTACTGG	CARDHSITTPLDYW	IGHV5-51	IGHD1-1	IGHJ4	8	20	26	31
1	6.784260515603799E-4	TGTGCGAGAGATCATTCGATAACGACGCCACTTGATTACTGG	CARDHSITTPLDYW	IGHV4-31	IGHD1-1	IGHJ4	12	20	26	31
1	6.784260515603799E-4	TGTGCGAGAGATCATTCGATAACGACGCCACTTGATTACTGG	CARDHSITTPLDYW	IGHV5-10-1	IGHD1-1	IGHJ4	8	20	26	31
1	6.784260515603799E-4	TGTGCGAGAGATGGGCCCGGGGCAGCGGGTGGAGTGAGGGGA	CARDGPGAAGGVRG	IGHV3-33	IGHD3-3	IGHJ4	11	29	35	42
1	6.784260515603799E-4	TGTGCGAGAGATGGGGAAGCCAGCACCGGTATGGACGTCTGG	CARDGEASTGMDVW	IGHV4-4	IGHD1-20	IGHJ3	11	24	31	37
1	6.784260515603799E-4	TGTGCGAGAGATGATAGTAGCAGTGGCTGGTTCGCCTACTGG	CARDDSSSGWFAYW	IGHV3-21	IGHD6-19	IGHJ4	11	17	30	35
1	6.784260515603799E-4	TGTGCGAGAGATGACGGTATAGCAGCCCCTTTTGACTACTGG	CARDDGIAAPFDYW	IGHV4-31	IGHD6-13	IGHJ4	11	15	25	30
1	6.784260515603799E-4	TGTGCGAGAGACTTGCCGGATTTATCAGTGGCTGACCCCTGG	CARDLPDLSVADPW	IGHV3-21	IGHD6-19	IGHJ5	10	15	32	33
1	6.784260515603799E-4	TGTGCGAGAGACTTGCCGGATTTATCAGTGGCTGACCCCTGG	CARDLPDLSVADPW	IGHV4-31	IGHD6-19	IGHJ5	10	15	32	33
1	6.784260515603799E-4	TGTGCGAGAAGCGGACTCTCCGGTGACTACATGGACTCCTGG	CARSGLSGDYMDSW	IGHV3-64	IGHD1-14	IGHJ4	8	18	23	25
1	6.784260515603799E-4	TGTGCGAGAAGCGGACTCTCCGGTGACTACATGGACTCCTGG	CARSGLSGDYMDSW	IGHV3-64	IGHD4-17	IGHJ5	8	20	29	33
1	6.784260515603799E-4	TGTGCGAATATCGCGGTTTGGGGTAGGGGCATGGACGTCTGG	CANIAVWGRGMDVW	IGHV3-23	IGHD3-16	IGHJ6	7	15	22	29
1	6.784260515603799E-4	TGTGCGAAGTCGCGTGGATACACCTATAAATTTGACTACTGG	CAKSRGYTYKFDYW	IGHV3-21	IGHD5-18	IGHJ4	6	12	26	30
1	6.784260515603799E-4	TGTGCGAAGAATGGTGGTTATTATGATTACTTTGACTACTGG	CAKNGGYYDYFDYW	IGHV3-30	IGHD3-3	IGHJ4	6	13	23	27
1	6.784260515603799E-4	TGTGCGAAATATATCGGTGGGAGCGGTGGAAATGGCTACTGG	CAKYIGGSGGNGYW	IGHV3-23	IGHD1-26	IGHJ4	8	16	23	35
1	6.784260515603799E-4	TGTGCGAAACGCTCCCTAAACTACTGGTACTTCGATCTCTGG	CAKRSLNYWYFDLW	IGHV3-23	IGHD1-26	IGHJ2	8	10	15	20
1	6.784260515603799E-4	TGTGCGAAACAGACCGACTACGGTGACTATGTGGACTACTGG	CAKQTDYGDYVDYW	IGHV5-10-1	IGHD4-17	IGHJ4	10	15	28	33
1	6.784260515603799E-4	TGTGCGAAAGTGCTGGAGTGGCCCATCTACTTTGACTACTGG	CAKVLEWPIYFDYW	IGHV3-23	IGHD3-3	IGHJ4	9	13	20	26
1	6.784260515603799E-4	TGTGCGAAAGGGGCCGCGGTATATGGTGAAATTGCCTACTGG	CAKGAAVYGEIAYW	IGHV3-53	IGHD1-20	IGHJ4	6	16	22	31
1	6.784260515603799E-4	TGTGCGAAAGATTCTCCGAGTACAACTTTCTTTGACCACTGG	CAKDSPSTTFFDHW	IGHV3-23	IGHD1-1	IGHJ4	11	19	26	29
1	6.784260515603799E-4	TGTGCGAAAGATTCACCGGGAACTACGTACTTCGATCTCTGG	CAKDSPGTTYFDLW	IGHV3-23	IGHD1-7	IGHJ2	11	18	25	26
1	6.784260515603799E-4	TGTGCGAAAGAGGGAGAGGATACAGCTAGTGTTGACTACTGG	CAKEGEDTASVDYW	IGHV3-23	IGHD5-18	IGHJ4	10	17	27	31
1	6.784260515603799E-4	TGTGCAAGAGAGTCTACCTACTACTGGTACTTCGATCTCTGG	CARESTYYWYFDLW	IGHV3-13	IGHD2-15	IGHJ2	10	13	17	20
1	6.784260515603799E-4	TGTGGAAGAGATGACGGTGCCAAGAGGGCTTTTGATATCTGG	CGRDDGAKRAFDIW	IGHV3-13	IGHD4-17	IGHJ3	11	13	18	27
1	6.784260515603799E-4	TGTACGAGAGCGGGGGGCGCATCACACGATATGGACGTCTGG	CTRAGGASHDMDVW	IGHV3-30	IGHD3-10	IGHJ6	9	10	14	30
1	6.784260515603799E-4	TGTGCGCGACGGGACGCCCGGTACTTCTTCGATGTCTGG	CARRDARYFFDVW	IGHV7-4-1	IGHD1-1	IGHJ2	5	17	23	26
1	6.784260515603799E-4	TGTGCGCGACGATCGCGTGGTGACTACCTTGACTACTGG	CARRSRGDYLDYW	IGHV4-31	IGHD1-14	IGHJ4	5	15	20	22
1	6.784260515603799E-4	TGTGCGACCGGGTATAGCAGCAGCTGGTACGAGGACTGG	CATGYSSSWYEDW	IGHV1-2	IGHD6-13	IGHJ4	6	7	30	34
1	6.784260515603799E-4	TGTGCGACCGAGGGTGGGGGTGATGCTTTTGATATCTGG	CATEGGGDAFDIW	IGHV4-59	IGHD3-16	IGHJ3	6	14	19	20
1	6.784260515603799E-4	TGTGCGACACAGGTTTCTGGCAGCAGCGCGTCGCACTGG	CATQVSGSSASHW	IGHV4-59	IGHD6-13	IGHJ4	6	19	26	34
1	6.784260515603799E-4	TGTGCGACAGAGGCCAAAACTCCAGTGCTTGACTACTGG	CATEAKTPVLDYW	IGHV4-31	IGHD1-20	IGHJ4	10	20	25	28
1	6.784260515603799E-4	TGTGCGAGGACCTTTAGTGGGAGCTACTTCGGCTACTGG	CARTFSGSYFGYW	IGHV3-48	IGHD1-26	IGHJ4	7	14	22	23
1	6.784260515603799E-4	TGTGCGAGGAGCCCTACCAGCCCCGTTGTTGACTACTGG	CARSPTSPVVDYW	IGHV4-31	IGHD6-19	IGHJ4	7	14	21	28
1	6.784260515603799E-4	TGTGCGAGACGGGGGGGACTTTTGGAGTGGTTTTTTGAG	CARRGGLLEWFFE	IGHV4-39	IGHD3-3	IGHJ4	9	19	31	38
1	6.784260515603799E-4	TGTGCGAGACGGGGGGGACTTTTGGAGTGGTTTTTTGAG	CARRGGLLEWFFE	IGHV4-55	IGHD3-3	IGHJ4	8	19	31	38
1	6.784260515603799E-4	TGTGCGAGACATAATCTGGTCCCTTTCTTTGACTACTGG	CARHNLVPFFDYW	IGHV3-30	IGHD3-16	IGHJ4	8	9	14	26
1	6.784260515603799E-4	TGTGCGAGAGCCTCGCAAGGGGGAGCTCTTGACTATTGG	CARASQGGALDYW	IGHV3-21	IGHD1-26	IGHJ4	9	20	26	28
1	6.784260515603799E-4	TGTGCGAGAGCGGGCATCTATGGCCAATTTGACTACTGG	CARAGIYGQFDYW	IGHV4-31	IGHD3-10	IGHJ4	9	17	22	27
1	6.784260515603799E-4	TGTGCGAGAGGGGGTGAGGGAGCCCCCTTCGACCCCTGG	CARGGEGAPFDPW	IGHV1-8	IGHD1-26	IGHJ5	10	17	22	27
1	6.784260515603799E-4	TGTGCGAGAGGGACGGTAAGTCCCGGCACAGATTACTGG	CARGTVSPGTDYW	IGHV3-53	IGHD2-2	IGHJ4	9	22	27	33
1	6.784260515603799E-4	TGTGCGAGAGGGACGGTAAGTCCCGGCACAGATTACTGG	CARGTVSPGTDYW	IGHV4-34	IGHD2-2	IGHJ4	10	22	27	33
1	6.784260515603799E-4	TGTGCGAGAGGGACGGTAAGTCCCGGCACAGATTACTGG	CARGTVSPGTDYW	IGHV7-4-1	IGHD2-2	IGHJ4	9	22	27	33
1	6.784260515603799E-4	TGTGCGAGAGATAGGGGTTCGGAGAACCGGGACTACTGG	CARDRGSENRDYW	IGHV4-59	IGHD3-10	IGHJ4	11	15	21	30
1	6.784260515603799E-4	TGTGCGAGAGACAGGGGGAGGGGCTGGTTCGACCCCTGG	CARDRGRGWFDPW	IGHV7-4-1	IGHD3-16	IGHJ5	10	13	19	23
1	6.784260515603799E-4	TGTGCGAGAGAGGAGTATCTGCACGGTTTGGACGTCTGG	CAREEYLHGLDVW	IGHV3-21	IGHD2-15	IGHJ6	10	11	16	28
1	6.784260515603799E-4	TGTGCGAGAGAAGACCATAGCAGTGACTTCGGCTACTGG	CAREDHSSDFGYW	IGHV7-4-1	IGHD6-19	IGHJ4	10	16	24	25
1	6.784260515603799E-4	TGTGCGAAAGTAATGTCGACAGTTGTTACAGACTACTGG	CAKVMSTVVTDYW	IGHV3-11	IGHD1-1	IGHJ4	6	19	25	30
1	6.784260515603799E-4	TGTGCGAAAATCGCCGGTGGCGGTGACGCAGACTACTGG	CAKIAGGGDADYW	IGHV3-23	IGHD2-21	IGHJ4	8	16	26	30
1	6.784260515603799E-4	TGTGCAAGAATCTTGTACCCCACCGGTTTCGACGTCTGG	CARILYPTGFDVW	IGHV3-48	IGHD1-1	IGHJ3	8	12	18	34
1	6.784260515603799E-4	TGTACTAGACGGCTGGGGATCTCGTCAGATGACTTCTGG	CTRRLGISSDDFW	IGHV3-73	IGHD7-27	IGHJ4	9	12	20	29
1	6.784260515603799E-4	TGTACTAACCTCTACGGTGGTGATTCCGTCGGCTACTGG	CTNLYGGDSVGYW	IGHV3-72	IGHD4-23	IGHJ4	6	11	27	32
1	6.784260515603799E-4	TGTACCAAGGGGGGTGTGGCTGCTTACTTTGACTACTGG	CTKGGVAAYFDYW	IGHV3-15	IGHD6-19	IGHJ4	6	15	21	24
1	6.784260515603799E-4	TGTACGAGCTCCCCCGGAGCTATGGGTTTTGACTACTGG	CTSSPGAMGFDYW	IGHV3-48	IGHD5-18	IGHJ4	7	17	24	27
1	6.784260515603799E-4	TGCCTAATTAGTGGGAGCTACTCCCCTTTTGACTACTGG	CLISGSYSPFDYW	IGHV4-31	IGHD1-26	IGHJ4	1	8	21	27
1	6.784260515603799E-4	TGTGTCCCCCCGAACAACATGCCCGGGGGCCAGTGG	CVPPNNMPGGQW	IGHV3-47	IGHD3-10	IGHJ4	3	7	14	33
1	6.784260515603799E-4	TGTGTCCGAGGGTTGGGGTACGGTATGGACGTCTGG	CVRGLGYGMDVW	IGHV4-39	IGHD4-17	IGHJ6	3	18	23	24
1	6.784260515603799E-4	TGTGTGGCCAGCACCTGGTCCGGCTTTGACTACTGG	CVASTWSGFDYW	IGHV6-1	IGHD6-13	IGHJ4	3	8	18	23
1	6.784260515603799E-4	TGTGTGAGGGAAACAAATTATGTTTTTGATATCTGG	CVRETNYVFDIW	IGHV3-35	.	IGHJ3	7	-1	-1	19
1	6.784260515603799E-4	TGTGCTAGACAGACCGACAGCTGTCATGACTACTGG	CARQTDSCHDYW	IGHV3-72	IGHD2-2	IGHJ4	8	17	22	26
1	6.784260515603799E-4	TGTGCGACCTCTAATACGTGGTCCTTTGGCTACTGG	CATSNTWSFGYW	IGHV4-4	IGHD3-10	IGHJ4	6	11	18	23
1	6.784260515603799E-4	TGTGCGACCCCCGGGGGGGTGACTCCGCCCTACTGG	CATPGGVTPPYW	IGHV4-39	IGHD2-21	IGHJ4	6	17	23	29
1	6.784260515603799E-4	TGTGCGACAGACTGGAACTACCTGGTTGACTATTGG	CATDWNYLVDYW	IGHV4-31	IGHD1-7	IGHJ4	10	11	20	25
1	6.784260515603799E-4	TGTGCGAGTGGGGAGATGCACTATTTTAATTACTGG	CASGEMHYFNYW	IGHV1-46	IGHD3-10	IGHJ1	7	9	14	31
1	6.784260515603799E-4	TGTGCGAGCCAAATTTACGACGGGGGGGCCTACTGG	CASQIYDGGAYW	IGHV3-11	IGHD1-1	IGHJ4	7	16	21	29
1	6.784260515603799E-4	TGTGCGAGGAGTGACAATTACCGCTTTGACTCCTGG	CARSDNYRFDSW	IGHV3-64	IGHD5-24	IGHJ4	7	13	20	23
1	6.784260515603799E-4	TGTGCGAGACCTGACTGGTTCAAAGTTGACTACTGG	CARPDWFKVDYW	IGHV4-39	IGHD3-9	IGHJ4	9	11	19	25
1	6.784260515603799E-4	TGTGCGAGACACGGGTTTTACTGTTTTGGCTACTGG	CARHGFYCFGYW	IGHV4-39	IGHD4-11	IGHJ4	10	17	23	24
1	6.784260515603799E-4	TGTGCGAGAGCCTATGACCACTGGTTCGACCCCTGG	CARAYDHWFDPW	IGHV4-34	IGHD3-22	IGHJ5	9	11	16	19
1	6.784260515603799E-4	TGTGCGAGAGCCCCAGTGGCTGGTAGTTATTACTGG	CARAPVAGSYYW	IGHV4-4	IGHD6-19	IGHJ4	9	13	24	30
1	6.784260515603799E-4	TGTGCGAGAGGGAATACTTTCGAGTTATTCCACTGG	CARGNTFELFHW	IGHV1-8	IGHD3-10	IGHJ4	10	21	28	31
1	6.784260515603799E-4	TGTGCGAGAGATGACGGCAGTTCGTTGCACTACTGG	CARDDGSSLHYW	IGHV3-11	IGHD6-6	IGHJ4	11	16	24	28
1	6.784260515603799E-4	TGTGCGAGAGAGATATATTTCTATTTTGACTCGTGG	CAREIYFYFDSW	IGHV4-31	IGHD3-9	IGHJ4	10	14	19	20
1	6.784260515603799E-4	TGTGCGAGAGAGATATATTTCTATTTTGACTCGTGG	CAREIYFYFDSW	IGHV6-1	IGHD3-9	IGHJ4	10	14	19	20
1	6.784260515603799E-4	TGTGCGAGAGAACGATCGTGGGAGCTCGAGGCCTGG	CARERSWELEAW	IGHV1-18	IGHD1-26	IGHJ5	10	17	25	31
1	6.784260515603799E-4	TGTGCGAGAATCTGGGAGGTCCCGGGTGGCTACTGG	CARIWEVPGGYW	IGHV1-18	IGHD6-13	IGHJ4	8	20	26	29
1	6.784260515603799E-4	TGTGCAAGGGGGGGGGACGGAGCCATTGACTACTGG	CARGGDGAIDYW	IGHV3-13	IGHD3-16	IGHJ4	7	11	16	25
1	6.784260515603799E-4	TGTGCAAGAGGCGGCGGCTGGCGATTTGACTCCTGG	CARGGGWRFDSW	IGHV3-47	IGHD6-19	IGHJ4	9	15	20	24
1	6.784260515603799E-4	TGTGCAAAAGATAGTCGTAGCGCCTTCGACTACTGG	CAKDSRSAFDYW	IGHV3-43	IGHD5-12	IGHJ4	12	14	20	23
1	6.784260515603799E-4	TGTACCACCTACCGGGGGGACAGTGGCTGGGCCTGG	CTTYRGDSGWAW	IGHV3-15	IGHD6-19	IGHJ5	7	20	29	31
1	6.784260515603799E-4	TGTACGAGAGGTTCAGACTACAGTAACGACTACTGG	CTRGSDYSNDYW	IGHV1-8	IGHD4-11	IGHJ4	10	15	26	27
1	6.784260515603799E-4	TGTGCCGCAGGTCCCAGTCGATATGACTACTGG	CAAGPSRYDYW	IGHV3-23	IGHD3-9	IGHJ4	4	13	18	23
1	6.784260515603799E-4	TGTGCGCATGACCTGGGGGGGAGCTCGACCTGG	CAHDLGGSSTW	IGHV3-23	IGHD1-26	IGHJ3	5	18	24	29
1	6.784260515603799E-4	TGTGCGAGGGGGAGGTGGGAGCTACCACACTGG	CARGRWELPHW	IGHV4-59	IGHD1-26	IGHJ4	7	14	24	28
1	6.784260515603799E-4	TGTGCGAGGGACACGTGGCTTATGGACGTCTGG	CARDTWLMDVW	IGHV3-30	IGHD1-14	IGHJ6	7	11	17	21
1	6.784260515603799E-4	TGTGCGAGGAAACGGTACGCTATAGACTACTGG	CARKRYAIDYW	IGHV4-4	IGHD2-8	IGHJ4	7	14	23	24
1	6.784260515603799E-4	TGTGCGAGAGCGGTTACTCAACTTGACTCCTGG	CARAVTQLDSW	IGHV3-21	IGHD4-11	IGHJ4	9	12	17	22
1	6.784260515603799E-4	TGTGCGAGAGGCACGAGGGAACCTGACTACTGG	CARGTREPDYW	IGHV1-8	IGHD1-14	IGHJ4	11	17	22	23
1	6.784260515603799E-4	TGTGCGAGAGGAGACGATGGATTTGACTACTGG	CARGDDGFDYW	IGHV1-8	IGHD3-3	IGHJ4	10	13	17	21
1	6.784260515603799E-4	TGTGCGAGAGGAGACGACGCAGTTGACTACTGG	CARGDDAVDYW	IGHV3-21	IGHD1-1	IGHJ4	9	13	18	22
1	6.784260515603799E-4	TGTGCGAGAGGAAGTGCCCTTTTGCAGTACTGG	CARGSALLQYW	IGHV1-8	IGHD3-3	IGHJ4	10	19	23	27
1	6.784260515603799E-4	TGTGCGAGAGATCAAGATGCTTTTGATATCTGG	CARDQDAFDIW	IGHV3-21	.	IGHJ3	12	-1	-1	10
1	6.784260515603799E-4	TGTGCGAGAGAGACAGGTTACATCGACTACTGG	CARETGYIDYW	IGHV3-48	IGHD5-18	IGHJ4	10	15	20	24
1	6.784260515603799E-4	TGTGCAAGAGATGGTGAAGGCTTACACTACTGG	CARDGEGLHYW	IGHV3-74	IGHD2-21	IGHJ4	11	12	16	25
1	6.784260515603799E-4	TGTGGGAAATACTCGACTCACTTTGACTCCTGG	CGKYSTHFDSW	IGHV5-10-1	IGHD6-6	IGHJ4	3	8	15	19
1	6.784260515603799E-4	TGTAATGGATATAGTTATGGTGATGATTACTGG	CNGYSYGDDYW	IGHV3-21	IGHD5-12	IGHJ4	2	5	14	23
1	6.784260515603799E-4	TGTGTATCCAACTCACCTTTTGACTCCTGG	CVSNSPFDSW	IGHV3-15	IGHD5-18	IGHJ4	2	3	9	18
1	6.784260515603799E-4	TGTGCTAGATCTAAGGTGTACGACTACTGG	CARSKVYDYW	IGHV3-49	IGHD2-8	IGHJ4	8	14	19	21
1	6.784260515603799E-4	TGTGCGAGGGAGACGGACTTTGACTACTGG	CARETDFDYW	IGHV3-30	.	IGHJ4	7	-1	-1	16
1	6.784260515603799E-4	TGTGCAAGAGGGGGAGAAGATTTTTTTTGG	CARGGEDFFW	IGHV3-74	IGHD3-3	IGHJ4	9	18	24	27
1	6.784260515603799E-4	TGTACTGACCCAGGCGGCTTGGACGTCTGG	CTDPGGLDVW	IGHV3-49	IGHD6-25	IGHJ6	5	13	18	19
1	6.784260515603799E-4	TGTGCGACAGGTGGGGGTTCAACTTGG	CATGGGSTW	IGHV1-8	IGHD3-16	IGHJ4	10	11	16	24
1	6.784260515603799E-4	TGTGCGAGCGAAACCGACGGCTTCTGG	CASETDGFW	IGHV4-39	IGHD1-1	IGHJ4	7	14	18	23
1	6.784260515603799E-4	TGTGCGAGGGGCAGCAGCTTCCCCTGG	CARGSSFPW	IGHV5-10-1	IGHD6-13	IGHJ5	7	10	18	20
1	6.784260515603799E-4	TGTGTGAGAGATGCTGCCACCTGG	CVRDAATW	IGHV3-53	IGHD2-15	IGHJ5	11	12	16	19
1	6.784260515603799E-4	TGTGCGAGAAGTGCGGCGCACTGG	CARSAAHW	IGHV4-4	IGHD6-25	IGHJ4	8	12	16	19
