# Supplementary material for: Biomarkers and Immune Repertoire Metrics Identified by Peripheral Blood Transcriptomic Sequencing Reveal the Pathogenesis of COVID-19
Source: Front Immunol. 2021 Aug 24;12:677025. doi: 10.3389/fimmu.2021.677025 (PMC8421539; doi:10.3389/fimmu.2021.677025)
Supplement: Supplementary file 1 [file DataSheet_1.zip › TCR_BCR/IGH/convert.SRR12007864.clonotypes.IGH.txt]

count	freq	cdr3nt	cdr3aa	v	d	j	VEnd	DStart	DEnd	JStart
15	0.010067114093959731	TGTGCGAGAGAAGGAGGACGATATAAGGGGAATTTTGACGTGTGG	CAREGGRYKGNFDVW	IGHV3-53	IGHD3-9	IGHJ4	10	31	38	42
11	0.00738255033557047	TGTGCGAGAGGCGGTGGGAGTATGATTTTTGGAGTGGTTATGGACGTCTGG	CARGGGSMIFGVVMDVW	IGHV3-30	IGHD3-3	IGHJ6	9	23	38	39
10	0.006711409395973154	TGTGCACGGTCCTACTATGATAACAGTGATTCATTGTTTGAATATTGG	CARSYYDNSDSLFEYW	IGHV2-26	IGHD3-22	IGHJ1	8	12	21	45
9	0.006040268456375839	TGTGTGCGGGTGGATATTGCAGTAGTGCCATCTGCTAATTTTGACTACTGG	CVRVDIAVVPSANFDYW	IGHV4-39	IGHD2-2	IGHJ4	3	11	36	39
9	0.006040268456375839	TGTGCGAGAGATCGAATCGACCCAGGGGGATTTGACTACTGG	CARDRIDPGGFDYW	IGHV4-4	IGHD3-16	IGHJ4	12	24	29	30
8	0.005369127516778523	TGTGCGAGACATGGCGTTGATAGCAGTGGCTGGGTGACGTACTACTTTGACTATTGG	CARHGVDSSGWVTYYFDYW	IGHV4-39	IGHD6-19	IGHJ4	12	19	32	38
8	0.005369127516778523	TGTGCGAAAGATCCGTGGGACGTGCACCTCCAGGGCTACTACGGTATGGACGTCTGG	CAKDPWDVHLQGYYGMDVW	IGHV3-23	IGHD1-26	IGHJ6	12	14	19	35
8	0.005369127516778523	TGTGTAAAAGGCATGGGCTACGATTTTTTGACTGCTTATTATACCTGG	CVKGMGYDFLTAYYTW	IGHV3-64	IGHD3-9	IGHJ5	3	18	42	43
8	0.005369127516778523	TGTGCGAGAGGCCTGGCGCATGGCTGGACTGACTACTGG	CARGLAHGWTDYW	IGHV4-34	IGHD6-19	IGHJ4	13	20	26	29
7	0.004697986577181208	TGTGTAAGAGATAAGTTCGGGGTTGCAGATACTTCCAACTACTACTACGGTATGGACGTCTGG	CVRDKFGVADTSNYYYGMDVW	IGHV3-74	IGHD3-10	IGHJ6	11	14	21	37
6	0.004026845637583893	TGTGCGAGACACCGGCCATATAGCATTGGTCTTGGCGATGCTCTAGATTTCTGG	CARHRPYSIGLGDALDFW	IGHV4-39	IGHD2-8	IGHJ3	10	18	25	36
6	0.004026845637583893	TGTGCGAGGGGAAACGACTATGCTCTTAGTCGATACTTTGACCACTGG	CARGNDYALSRYFDHW	IGHV4-59	IGHD1-20	IGHJ4	7	12	17	33
6	0.004026845637583893	TGTGCGAAAGAGGGAGACGAGTATAGCAGCTCGTGTATTGGCCACTGG	CAKEGDEYSSSCIGHW	IGHV3-30	IGHD6-6	IGHJ4	10	17	33	43
6	0.004026845637583893	TGTGCACACAGACCTCGCCAAAGGCCTGGATACTACTTTGACTACTGG	CAHRPRQRPGYYFDYW	IGHV2-5	IGHD1-20	IGHJ4	12	25	29	30
6	0.004026845637583893	TGTGCAAGAGATAGTTCTGTTCCGGATCGGTACGTTATGGACGTCTGG	CARDSSVPDRYVMDVW	IGHV3-74	IGHD1-14	IGHJ6	11	18	24	36
6	0.004026845637583893	TGTGCGAGAAGCGGACTCTCCGGTGACTACATGGACTACTGG	CARSGLSGDYMDYW	IGHV3-30	IGHD1-14	IGHJ4	8	18	23	25
5	0.003355704697986577	TGTACCACCTACACCTCGTATAGCAGCAGCTGGCGACGCCGGATGTATTACTACTACGGTATGGACGTCTGG	CTTYTSYSSSWRRRMYYYYGMDVW	IGHV3-15	IGHD6-13	IGHJ6	7	17	32	48
5	0.003355704697986577	TGTGCGAGAGATCCGAGGTATTACGATTTTTGGAGTGGTTATAACTCCGACGGTATGGACGTCTGG	CARDPRYYDFWSGYNSDGMDVW	IGHV7-4-1	IGHD3-3	IGHJ6	12	17	41	54
5	0.003355704697986577	TGTGTGAGAGATTCAACGTCTTATAGTGGCGGTAATCAGTATTATGATGCCTTTGATATCTGG	CVRDSTSYSGGNQYYDAFDIW	IGHV3-11	IGHD5-12	IGHJ3	11	21	29	43
5	0.003355704697986577	TGTGTGAGGCTCGTTTACTGTGCTTCGGGGACTTATTGTGTCGGTGTGGACGTCTGG	CVRLVYCASGTYCVGVDVW	IGHV3-60	IGHD3-10	IGHJ6	6	14	36	46
5	0.003355704697986577	TGTGCGAAACGGCGGCTTTGGAGTGTTTATCCTTACGGGAACTTTGACTACTGG	CAKRRLWSVYPYGNFDYW	IGHV3-23	IGHD3-3	IGHJ4	8	16	29	40
5	0.003355704697986577	TGCGCGAAAGTTAACTCTCCAAGGATACAGCTGTGGGTCACCATTAACTACTGG	CAKVNSPRIQLWVTINYW	IGHV3-23	IGHD5-18	IGHJ4	9	22	35	46
5	0.003355704697986577	TGTGTGAGACAGGGGCTTCGGGGGAGCTACCACGGTGCATTTGACTACTGG	CVRQGLRGSYHGAFDYW	IGHV4-39	IGHD1-26	IGHJ4	10	21	33	39
5	0.003355704697986577	TGTGCGAAAGGGGGGGGTACAAATTTTTGGAGCAACTGGTTCGACCCCTGG	CAKGGGTNFWSNWFDPW	IGHV3-23	IGHD3-3	IGHJ5	9	22	31	32
5	0.003355704697986577	TGTGCGAGGGGAAATGACTACGCTCTTAGTCGCTACTTTGACTACTGG	CARGNDYALSRYFDYW	IGHV4-59	IGHD4-17	IGHJ4	7	13	21	32
5	0.003355704697986577	TGTGCGAATATGCCAGGGGGTCTAGCAGGAGCAATTGAAAACTGG	CANMPGGLAGAIENW	IGHV3-23	IGHD6-13	IGHJ4	7	17	31	40
5	0.003355704697986577	TGTGCGACAGAGGGCGATAGACCAGTACTTGACCAGTGG	CATEGDRPVLDQW	IGHV1-46	IGHD3-9	IGHJ4	10	20	25	28
5	0.003355704697986577	TGTACCAAGGGGGGTGTGGCTGCTTACTTTGACTACTGG	CTKGGVAAYFDYW	IGHV3-15	IGHD6-19	IGHJ4	6	15	21	24
4	0.0026845637583892616	TGTGCAAGGTCTCTCCTAATGGGTTACTATGATAGTAGTGGTTATTACTCCGTTGATGCTTTTGATATCTGG	CARSLLMGYYDSSGYYSVDAFDIW	IGHV6-1	IGHD3-22	IGHJ3	7	23	52	53
4	0.0026845637583892616	TGTGCAAGAGAGGGAGATGGATATTGTAGTGGTGGTAACTGCTACCCTAACTGGTTCGACCCCTGG	CAREGDGYCSGGNCYPNWFDPW	IGHV3-74	IGHD2-15	IGHJ5	10	18	44	48
4	0.0026845637583892616	TGTGCAAGAGGTAGTGTTTCGATTTTTGGCGTGGTCCCTGACTCCCGATCCTTTGACTACTGG	CARGSVSIFGVVPDSRSFDYW	IGHV6-1	IGHD3-3	IGHJ4	9	19	34	50
4	0.0026845637583892616	TGTGCAAGAGATAAATTCGGGGTAGCAGATACTTTCCACGACTACTACGGTATGGACGTCTGG	CARDKFGVADTFHDYYGMDVW	IGHV3-74	IGHD2-15	IGHJ6	11	17	31	40
4	0.0026845637583892616	TGTGCGAGAGGAGTGCGTGGATACAGCTATGGTTCTGCGGCCGAGATTGACTACTGG	CARGVRGYSYGSAAEIDYW	IGHV1-2	IGHD5-18	IGHJ4	9	15	33	46
4	0.0026845637583892616	TGTGCCAGACTCCGCGAACGTGGATACAGTTATGGATACGGGCTTCACTACTGG	CARLRERGYSYGYGLHYW	IGHV1-67	IGHD5-18	IGHJ4	3	17	39	46
4	0.0026845637583892616	TGTGCGAGAGGGCGGGCCTCCTCTCCCTACCACTATTACGGTATGGACGTCTGG	CARGRASSPYHYYGMDVW	IGHV1-18	IGHD2-15	IGHJ6	9	26	32	42
4	0.0026845637583892616	TGTGCGAAAGATAGGTTGCATAGTGGGAGCGCCTCGCATGGTTTTGATTTCTGG	CAKDRLHSGSASHGFDFW	IGHV3-23	IGHD1-26	IGHJ3	11	19	29	37
4	0.0026845637583892616	TGTGCAAAAGGTGTTACGATAAGTCCCACCATGTTGGGTTACTTCGATCTCTGG	CAKGVTISPTMLGYFDLW	IGHV3-9	IGHD3-16	IGHJ2	9	15	26	39
4	0.0026845637583892616	TGTGCTAAAATCGGGCTTCCCGGTGAGTCTTATCGACACTTTGACTCCTGG	CAKIGLPGESYRHFDSW	IGHV3-74	IGHD3-3	IGHJ4	4	6	12	37
4	0.0026845637583892616	TGTGCGAGGGTGAATATTTTGGTAGTACCATCTACTAACTTCGACTACTGG	CARVNILVVPSTNFDYW	IGHV4-39	IGHD2-2	IGHJ4	7	13	36	37
4	0.0026845637583892616	TGTGCGAGATTGGGAGGTGGTACCGGATGGGGCGCGGGTATGGACGTCTGG	CARLGGGTGWGAGMDVW	IGHV3-21	IGHD1-1	IGHJ6	8	19	25	39
4	0.0026845637583892616	TGTGCGAGAGGAGGGTTCCACCTGCTATCGGGGAACTACTTTGACTACTGG	CARGGFHLLSGNYFDYW	IGHV4-59	IGHD2-2	IGHJ4	9	17	27	34
4	0.0026845637583892616	TGTGCGAGAGATCCGGGAGCAGTGGCTGGAACGGGAGAACCGCTGGACTGG	CARDPGAVAGTGEPLDW	IGHV1-2	IGHD6-19	IGHJ4	12	17	32	46
4	0.0026845637583892616	TGTGCGAGAGATCGGGGATACAGTTTTGGTTGGGGCTACATTGACTACTGG	CARDRGYSFGWGYIDYW	IGHV4-4	IGHD5-18	IGHJ4	12	15	30	35
4	0.0026845637583892616	TGTGCGAGAGACCGTTCGTATAGCAGCAGCTGGTATGGGTTCGACCCCTGG	CARDRSYSSSWYGFDPW	IGHV3-48	IGHD6-13	IGHJ5	10	17	34	37
4	0.0026845637583892616	TGTGCGAAAAGTCCAGCTCCCTCGCCCTACTACTACGGTATGGACGTCTGG	CAKSPAPSPYYYGMDVW	IGHV3-23	IGHD1-26	IGHJ6	8	14	20	26
4	0.0026845637583892616	TGTGCAAAAGATATCCGGTATAGTAGGAGCTACGAGCACCTCCAACACTGG	CAKDIRYSRSYEHLQHW	IGHV3-43	IGHD1-26	IGHJ1	13	14	32	40
4	0.0026845637583892616	TGTGTGAAAGAGGGGGAATCCCTAACCTATTACCATTTTTGCAGCCCC	CVKEGESLTYYHFCSP	IGHV3-23	IGHD3-3	IGHJ4	10	27	40	48
4	0.0026845637583892616	TGTGCCCGGTCCTACTATGATGACACTGATTCCCTATTTGAATACTGG	CARSYYDDTDSLFEYW	IGHV2-26	IGHD3-22	IGHJ4	8	12	20	36
4	0.0026845637583892616	TGTGCGAGCACTAATTGTGGTGCTGACTGCTATCCCCTCGGCTACTGG	CASTNCGADCYPLGYW	IGHV4-31	IGHD2-21	IGHJ4	7	13	32	41
4	0.0026845637583892616	TGTGCGAGACGCAAGGGGATAGTGGGAGCTACCATTGACTACTGG	CARRKGIVGATIDYW	IGHV4-39	IGHD1-26	IGHJ4	9	18	31	34
4	0.0026845637583892616	TGTGCGAGAGATCTTTTTGTGATTGAAACTGGAACCCTCGGCTGG	CARDLFVIETGTLGW	IGHV1-2	IGHD1-1	IGHJ4	13	26	34	41
4	0.0026845637583892616	TGTGCGAGAGACCTCTATGGGGGCTACTACGGTATGGACGTCTGG	CARDLYGGYYGMDVW	IGHV3-11	IGHD3-16	IGHJ6	15	17	22	23
4	0.0026845637583892616	TGTGCGAAAGAGTCAAAGAGGGGACGTATTCCCACTGACTACTGG	CAKESKRGRIPTDYW	IGHV3-23	IGHD3-10	IGHJ4	10	23	29	35
4	0.0026845637583892616	TGTGCAAGATTCGATGACGACTATTATTACGGTCTGGACGTCTGG	CARFDDDYYYGLDVW	IGHV3-43	IGHD3-22	IGHJ6	6	23	29	34
4	0.0026845637583892616	TGTGCGAGGAGAACAACAGCTCAGTACTACTTTGACTACTGG	CARRTTAQYYFDYW	IGHV1-2	IGHD5-18	IGHJ4	7	15	20	22
4	0.0026845637583892616	TGTGCGAGACATATCGGCCACAACGGTGACCGGAACTTCTGG	CARHIGHNGDRNFW	IGHV4-39	IGHD4-17	IGHJ4	11	22	29	34
4	0.0026845637583892616	TGTGCGAGACAAGGATACTACTACTACGGTATGGACGTCTGG	CARQGYYYYGMDVW	IGHV5-10-1	.	IGHJ6	10	-1	-1	15
4	0.0026845637583892616	TGTGCGAGAGATGGGGAGGCCAGCACCGGTATGGACGTCTGG	CARDGEASTGMDVW	IGHV4-4	IGHD1-20	IGHJ6	11	24	29	30
4	0.0026845637583892616	TGTGCACGAGCGTGGAGTACAGTAACGGCTATGGACGTCTGG	CARAWSTVTAMDVW	IGHV3-74	IGHD4-11	IGHJ6	9	17	25	30
4	0.0026845637583892616	TGTGTGAGAGGGGGAGTGGATTTCGCGGCATACTGG	CVRGGVDFAAYW	IGHV1-18	IGHD3-10	IGHJ4	9	10	16	30
4	0.0026845637583892616	TGTGCGAGACACGGGTTTTACTGTTTTGGCTACTGG	CARHGFYCFGYW	IGHV3-11	IGHD4-11	IGHJ4	8	17	23	24
4	0.0026845637583892616	TGTGCGAGAATCTGGGAGGTCCCGGGTGGCTACTGG	CARIWEVPGGYW	IGHV1-18	IGHD6-13	IGHJ4	8	20	26	29
4	0.0026845637583892616	TGTACGAGAGGTTCAGACTACAGTAACGACTACTGG	CTRGSDYSNDYW	IGHV3-21	IGHD4-11	IGHJ4	9	15	26	27
4	0.0026845637583892616	TGTGCGAAAGAGAACTGGGGGGACCTTTCCTGG	CAKENWGDLSW	IGHV3-21	IGHD7-27	IGHJ5	10	12	19	28
3	0.0020134228187919465	TGTGCGAGAGAATGGTTGACTACTGGGATTGTGAGTCCCGAGTATACCTACTACGGCATGGACGTCTGG	CAREWLTTGIVSPEYTYYGMDVW	IGHV4-31	IGHD6-6	IGHJ6	10	38	45	47
3	0.0020134228187919465	TGTGCGAGAGGTTTGGGAGGGTGTGTTAGTTGTACGACCCCCTACTACTACGGTATGGACGTCTGG	CARGLGGCVSCTTPYYYGMDVW	IGHV3-30	IGHD1-1	IGHJ6	9	27	34	41
3	0.0020134228187919465	TGTGCGAGAGATACCCCCTCTAGTAGTATGTCCCGCCACTACTACTACTACGGTATGGACGTCTGG	CARDTPSSSMSRHYYYYGMDVW	IGHV7-4-1	IGHD2-2	IGHJ6	11	20	27	37
3	0.0020134228187919465	TGTGCGAGAGACTCTGGGACTGTCGAATATTGTAGTAGTACCAGCTGCCCGGGACTGGACGTCTGG	CARDSGTVEYCSSTSCPGLDVW	IGHV4-4	IGHD2-2	IGHJ6	10	26	47	55
3	0.0020134228187919465	TGTGCGAGAGACTCGAGTAGCAGTGCCTGGTACCGGATTGACTACTACTACGGTGTGGACGTCTGG	CARDSSSSAWYRIDYYYGVDVW	IGHV3-21	IGHD6-19	IGHJ6	10	17	32	40
3	0.0020134228187919465	TGTGCGAAAGCAGAATCGGGCCGCGGGAGCCGCTTACCCTATTATTACTACGGTATGGACGTCTGG	CAKAESGRGSRLPYYYYGMDVW	IGHV3-21	IGHD3-22	IGHJ6	6	41	51	54
3	0.0020134228187919465	TGTACCACAGCAACATGGGCAATATTGTACTATATCTCCGACTACTACTACGGTATGGACGTCTGG	CTTATWAILYYISDYYYGMDVW	IGHV3-15	IGHD2-8	IGHJ6	9	21	31	40
3	0.0020134228187919465	TGTGCGACAACTGGTTCGGGGAGTCCTTTCCCGCCCTACTATTATTACGCTATGGACGTCTGG	CATTGSGSPFPPYYYYAMDVW	IGHV3-23	IGHD3-10	IGHJ6	6	11	23	51
3	0.0020134228187919465	TGTGCGAGACTAAGATTATCTTGTAGTGGTGGTATCTGCTACCCGGACGTTTTTGACTACTGG	CARLRLSCSGGICYPDVFDYW	IGHV4-59	IGHD2-15	IGHJ4	8	20	46	51
3	0.0020134228187919465	TGTGCGAGAGCGCCAGTAGATAGTAGTGGTTATTACTACGTCCGTAGCGTCCTTGACTATTGG	CARAPVDSSGYYYVRSVLDYW	IGHV3-21	IGHD3-22	IGHJ4	9	18	40	52
3	0.0020134228187919465	TGTGCGAAAGATATGGGTAGTACCAGCTTTTTCTCAAAACACTCCTACAATATGGACGTCTGG	CAKDMGSTSFFSKHSYNMDVW	IGHV3-23	IGHD2-2	IGHJ6	11	16	27	40
3	0.0020134228187919465	TGTGTGAAATCTGCCTTGGGACGTTCGGGGAGTTATCATACCGCCCCTTTTGACCACTGG	CVKSALGRSGSYHTAPFDHW	IGHV3-23	IGHD3-10	IGHJ4	8	22	39	48
3	0.0020134228187919465	TGTGCGAAAGATCTGACTTCGTTTGACTGGTTTCAGTTTGCCGGTTGGTTCGACTCCTGG	CAKDLTSFDWFQFAGWFDSW	IGHV3-23	IGHD3-9	IGHJ5	13	21	31	45
3	0.0020134228187919465	TGTGCGAGGTCTGGATACAGGCAGAGAGGGTACCAGTACTACGGGATGGACCTCTGG	CARSGYRQRGYQYYGMDLW	IGHV3-21	IGHD5-18	IGHJ6	7	11	19	45
3	0.0020134228187919465	TGTGCGAGAGATGCCGGGACACGCTGGATTCAGTCGAGTGATGCTTTTGATATCTGG	CARDAGTRWIQSSDAFDIW	IGHV3-48	IGHD5-18	IGHJ3	11	24	32	38
3	0.0020134228187919465	TGTGCGAAATTGGGGGGCTATGATACTCGAGAAACGCACTGGTACTTCGAAGTCTGG	CAKLGGYDTRETHWYFEVW	IGHV3-23	IGHD6-6	IGHJ2	8	22	30	37
3	0.0020134228187919465	TGTGCGAAAGATCTCGGTGACTACGGCGGAAACTACTTCTACGGTATGGACGTCTGG	CAKDLGDYGGNYFYGMDVW	IGHV3-30	IGHD4-17	IGHJ6	14	15	24	31
3	0.0020134228187919465	TGTGCAAGAGATGACTATGCTTCGGGGGGTTATCGCCGAGGAGGCTTTGACACCTGG	CARDDYASGGYRRGGFDTW	IGHV6-1	IGHD3-10	IGHJ4	11	13	32	44
3	0.0020134228187919465	TGCACTAGACTGTACCTCGCGGGTAGCAGTGGCCCAGCCGGGTCGGTTGACTACTGG	CTRLYLAGSSGPAGSVDYW	IGHV3-73	IGHD6-19	IGHJ4	9	23	32	46
3	0.0020134228187919465	TGTGCGAGAGTCATAGGTGGATACAGCTATGGAAATTACGGTATGGACGTCTGG	CARVIGGYSYGNYGMDVW	IGHV4-31	IGHD5-18	IGHJ6	9	16	31	42
3	0.0020134228187919465	TGTGCGAGAGCCCCAGTGGGTGTGGCTGGTACGGGGGCCTGGTTCGACCCCTGG	CARAPVGVAGTGAWFDPW	IGHV4-39	IGHD6-19	IGHJ5	8	21	32	38
3	0.0020134228187919465	TGTGCGAAGAGGGGACGCGCCGATTTTTGGACTGCTGATTATACTCAAGCCTGG	CAKRGRADFWTADYTQAW	IGHV3-23	IGHD3-3	IGHJ5	7	20	43	49
3	0.0020134228187919465	TGTGCGAAATATCGAGCAACACCTTCTGTTACGGGGTACGGTATGGACGTCTGG	CAKYRATPSVTGYGMDVW	IGHV3-23	IGHD4-23	IGHJ6	12	36	41	42
3	0.0020134228187919465	TGTGCGAAAGATCCGGGGACGTATTACTATGATAGTAGTGGTTATGATGGCTGG	CAKDPGTYYYDSSGYDGW	IGHV3-23	IGHD3-22	IGHJ4	12	18	44	50
3	0.0020134228187919465	TGTGCAAGGGGTTGCACTGGTAGCAGATGCTATAACGGGGTTGGAGACTACTGG	CARGCTGSRCYNGVGDYW	IGHV3-13	IGHD6-25	IGHJ4	7	19	40	45
3	0.0020134228187919465	TGTGCGCGAGATGGCCCCCTCTACGGTGGTAAGAACTGGTTCGACCCCTGG	CARDGPLYGGKNWFDPW	IGHV4-59	IGHD4-23	IGHJ5	11	20	31	33
3	0.0020134228187919465	TGTGCGATCCTCCCGCAATGGATTTTCGGAGTGGTTGTCGCTGACTTCTGG	CAILPQWIFGVVVADFW	IGHV3-23	IGHD3-3	IGHJ4	6	20	35	41
3	0.0020134228187919465	TGTGCGAGTGCGGACCCAAATAGTAGCGTCTGGTATGGTCTTGACTACTGG	CASADPNSSVWYGLDYW	IGHV4-4	IGHD1-26	IGHJ4	7	20	26	40
3	0.0020134228187919465	TGTGCGAGACACGCTGATCGCGGTGAACTGGTTAGGGCCATGGACGTCTGG	CARHADRGELVRAMDVW	IGHV4-39	IGHD3-9	IGHJ6	10	26	33	38
3	0.0020134228187919465	TGTGCGAGAGTGGCCCGAGGGGGCGGTGGCTGGTCCGACTTTGACTACTGG	CARVARGGGGWSDFDYW	IGHV4-59	IGHD6-19	IGHJ4	9	25	33	37
3	0.0020134228187919465	TGTGCGAGAGTACAATGGTTCCAGTCACAAGGGATGCGGTTCGATCCCTGG	CARVQWFQSQGMRFDPW	IGHV1-18	IGHD1-1	IGHJ5	9	17	24	37
3	0.0020134228187919465	TGTGCGAAAGAGGGTGAGGGGGCTGGCCCACCCCGGGGTTTTGACTACTGG	CAKEGEGAGPPRGFDYW	IGHV3-23	IGHD6-13	IGHJ4	10	31	36	39
3	0.0020134228187919465	TGTGCAAGAGATCAGTATTATAGTGGGAGTCCCGGGGCTTTTGATATCTGG	CARDQYYSGSPGAFDIW	IGHV3-74	IGHD1-26	IGHJ3	12	18	28	36
3	0.0020134228187919465	TGTGCAAAAGTTGGCGAAGTGGGGAGGGAACATGATGCTTTTGATTTCTGG	CAKVGEVGREHDAFDFW	IGHV3-43	IGHD1-26	IGHJ3	9	17	22	30
3	0.0020134228187919465	TGCGCCACAGGCGGGTATTACAGGAGAGGGTACTACGGTATGGACGTCTGG	CATGGYYRRGYYGMDVW	IGHV3-15	IGHD2-2	IGHJ6	9	28	35	39
3	0.0020134228187919465	TGTGCGAGGGGGAATGACTACGCTCTTAGTCGTTATTTTGACTACTGG	CARGNDYALSRYFDYW	IGHV5-10-1	IGHD4-17	IGHJ4	7	13	21	36
3	0.0020134228187919465	TGTGCGAGAGGTGTTCGGGATAGCAGTGGCTGGCGCCTTGACTACTGG	CARGVRDSSGWRLDYW	IGHV3-48	IGHD6-19	IGHJ4	9	19	32	37
3	0.0020134228187919465	TGTGCGAGAGGCCCCTCACTGGAATCTGGGGGCGAGTTTGACTCCTGG	CARGPSLESGGEFDSW	IGHV4-34	IGHD1-1	IGHJ4	16	17	23	36
3	0.0020134228187919465	TGTGCGAGAGACTTATATAGCAGTGGCCAGTATTACTTTGACTACTGG	CARDLYSSGQYYFDYW	IGHV3-48	IGHD6-19	IGHJ4	10	15	26	28
3	0.0020134228187919465	TGTGCGAAAGGGACCTCCTTTAATACCTATAACTGGTTCGACCCCTGG	CAKGTSFNTYNWFDPW	IGHV3-23	IGHD3-10	IGHJ5	9	20	29	30
3	0.0020134228187919465	TGTGCGAAAGATAGGATAACTCGGGGAGTTGGTGCTCTTGCTATCTGG	CAKDRITRGVGALAIW	IGHV3-23	IGHD3-10	IGHJ3	11	20	29	32
3	0.0020134228187919465	TGTGCAAGGGCGGTTCGGGGAGCACTGTACAACTGGTTCGACCCCTGG	CARAVRGALYNWFDPW	IGHV3-43	IGHD3-10	IGHJ5	6	11	21	25
3	0.0020134228187919465	TGTGCAAGAGATAGTTCTGTACCGGATCGATACGTTATGGACGTCTGG	CARDSSVPDRYVMDVW	IGHV3-74	IGHD1-1	IGHJ6	11	17	24	36
3	0.0020134228187919465	TGTGCGGGTAGCCCAGGGTATAGCAGTGGCTGGTACGACTACTGG	CAGSPGYSSGWYDYW	IGHV3-21	IGHD6-19	IGHJ4	5	15	35	36
3	0.0020134228187919465	TGTGCGAGGGGTACCGGTGCCCAACAAGGGGAGTTTGACTACTGG	CARGTGAQQGEFDYW	IGHV4-59	IGHD1-1	IGHJ4	7	10	17	33
3	0.0020134228187919465	TGTGCGAAATCAGATCGGGTGGCTGGTACATTAATGGACTACTGG	CAKSDRVAGTLMDYW	IGHV3-23	IGHD6-19	IGHJ4	8	18	28	36
3	0.0020134228187919465	TGTACTAGAGATCAATATTGGTATAGCAGTGGCTCGGGCTACTGG	CTRDQYWYSSGSGYW	IGHV3-49	IGHD6-19	IGHJ4	12	19	33	38
3	0.0020134228187919465	TGTACCACAGATTTCGTCTTAGAGATGGCTACCTTTGACTACTGG	CTTDFVLEMATFDYW	IGHV3-15	IGHD5-24	IGHJ4	11	19	31	32
3	0.0020134228187919465	TGTGCGAGCTACAGTGGCTGGAACTACTACTTTGACTACTGG	CASYSGWNYYFDYW	IGHV3-21	IGHD6-19	IGHJ4	7	11	20	24
3	0.0020134228187919465	TGTGCGAGAGGTTTGCGATTTTTCGATGAATTTGACTACTGG	CARGLRFFDEFDYW	IGHV1-8	IGHD3-3	IGHJ4	10	15	22	30
3	0.0020134228187919465	TGTGCGAGAGATCGGGGTAGTTCGGGCGCTTTTGATATCTGG	CARDRGSSGAFDIW	IGHV4-59	IGHD1-7	IGHJ3	12	16	22	27
3	0.0020134228187919465	TGTGCGAGAGATGACGGTATAGCAGCCCCTTTTGACTACTGG	CARDDGIAAPFDYW	IGHV3-21	IGHD6-13	IGHJ4	11	15	25	30
3	0.0020134228187919465	TGTGCACGTGGGGGAGAGAGGAGTGGGAGTCCTTTCTCCTGG	CARGGERSGSPFSW	IGHV3-74	IGHD1-26	IGHJ5	5	21	28	37
3	0.0020134228187919465	TGTGTGAGAAAGACTCCCTATGGAGGGTTTGACTACTGG	CVRKTPYGGFDYW	IGHV3-23	IGHD3-10	IGHJ4	3	12	17	27
3	0.0020134228187919465	TGTGCGAGACAAAATAGTGGGAGTTCGTCCGACTACTGG	CARQNSGSSSDYW	IGHV5-10-1	IGHD1-26	IGHJ4	10	13	22	30
3	0.0020134228187919465	TGTGCGAAAGACTCCCAGAGTTACGGCGCCGAACACTGG	CAKDSQSYGAEHW	IGHV3-30	IGHD4-23	IGHJ4	10	17	23	34
3	0.0020134228187919465	TGTGCGAAAGACACCGCTAGCTACGGAGGGGCCTGCTGG	CAKDTASYGGACW	IGHV3-23	IGHD2-15	IGHJ4	10	18	23	35
3	0.0020134228187919465	TGTGTCCCCCCGAACAACATGCCCGGGGGCCAGTGG	CVPPNNMPGGQW	IGHV3-74	IGHD3-10	IGHJ4	3	7	14	33
3	0.0020134228187919465	TGTGCGCGAGAGAGATTCGGCTGGTTCGACCCCTGG	CARERFGWFDPW	IGHV3-48	IGHD3-10	IGHJ5	10	15	19	20
3	0.0020134228187919465	TGTGCGAGAGTTTCCGGAACCCTTATTGACTACTGG	CARVSGTLIDYW	IGHV3-21	IGHD1-14	IGHJ4	9	13	20	25
3	0.0020134228187919465	TGTGCGAGAGCGGTTACTCAACTTGACTCCTGG	CARAVTQLDSW	IGHV3-21	IGHD4-11	IGHJ4	9	12	17	22
2	0.0013422818791946308	TGTACCACAGGAACTGCGGGTGCACCTATGGGGGCCAAATACTTGGGGGCCTACTACTACTACGGCATGGACGTCTGG	CTTGTAGAPMGAKYLGAYYYYGMDVW	IGHV3-15	IGHD3-16	IGHJ6	9	42	48	50
2	0.0013422818791946308	TGTGCGAGAGGAGGTATTCAACGGATTGTGGCTTTTGGAGTGGTTACCGACTACTCCTACGGTATGGACGTCTGG	CARGGIQRIVAFGVVTDYSYGMDVW	IGHV3-21	IGHD3-3	IGHJ6	9	32	45	49
2	0.0013422818791946308	TGTGCAAAAGATATATCGTATAGTGCTAACTCCGCAGGCGTCTACTATTATTACGATTACGGGATGGACGTCTGG	CAKDISYSANSAGVYYYYDYGMDVW	IGHV3-43	IGHD3-3	IGHJ6	16	48	57	63
2	0.0013422818791946308	TGTGCGAGACATTACGATTTTTGGAGTGGTCCTTATGTCCCTGGCCACGTCTATTACGGAGTGGACGTCTGG	CARHYDFWSGPYVPGHVYYGVDVW	IGHV3-21	IGHD3-3	IGHJ6	8	10	29	61
2	0.0013422818791946308	TGTGCGAGAGATCGCTGTAGGAGTACCAGCTGCTATGCTGGGGGTGTGGCGGTCTGGTACTTCGATCTCTGG	CARDRCRSTSCYAGGVAVWYFDLW	IGHV1-18	IGHD2-2	IGHJ2	12	15	37	53
2	0.0013422818791946308	TGTGCGAGAGATCGGTGTAGTAGTACCAGCTGCTATGCTGGGGGTGTGGCGGCCTGGTACTTCGATCTCTGG	CARDRCSSTSCYAGGVAAWYFDLW	IGHV1-2	IGHD2-2	IGHJ2	12	15	37	53
2	0.0013422818791946308	TGTGCGAGAGATAATCGGCTGTATTGTAGTGGTGGTAGCTGCTACTACTACTACTACGGTATGGACGTCTGG	CARDNRLYCSGGSCYYYYYGMDVW	IGHV4-31	IGHD2-15	IGHJ6	11	21	41	42
2	0.0013422818791946308	TGTGCGAGAGACAACTCTCATTTGGATAGTCATGGTTATTTCTACGCTGAACTGGGGTACTTCCAACACTGG	CARDNSHLDSHGYFYAELGYFQHW	IGHV3-11	IGHD3-22	IGHJ1	10	24	45	57
2	0.0013422818791946308	TGTGCGAAGGATAGTCATTTTGATACCAGTGCTTCCCAAGCGTTCTACTATTACTACGGCATGGACGTCTGG	CAKDSHFDTSASQAFYYYYGMDVW	IGHV3-23	IGHD3-9	IGHJ6	11	16	22	44
2	0.0013422818791946308	TGTGCAAGAGATCATTTCGCCCAGGGGGTGGCTGCACTCTCAGGGGACAGCTACTACGGTATGGACGTCTGG	CARDHFAQGVAALSGDSYYGMDVW	IGHV3-74	IGHD6-19	IGHJ6	12	27	33	50
2	0.0013422818791946308	TGTGCCAGTAGTTGGAGTGGTTATTATCCGCCGGATTATTACTACTACTACTACGGTTTGGACGTCTGG	CASSWSGYYPPDYYYYYYGLDVW	IGHV4-59	IGHD3-3	IGHJ6	4	11	26	36
2	0.0013422818791946308	TGTGCGAGAGGGCACTCGTATTATGATTACGTTTGGGGGGGTGACAGCGGGTACTACTTTGACTACTGG	CARGHSYYDYVWGGDSGYYFDYW	IGHV3-48	IGHD3-16	IGHJ4	9	16	38	50
2	0.0013422818791946308	TGTGCGAGAGATGTCTCAAAGGGTAGTGGTTACCCCAGTCCCTACTACTACTACGGTATGGACGTCTGG	CARDVSKGSGYPSPYYYYGMDVW	IGHV3-30	IGHD3-22	IGHJ6	16	22	31	41
2	0.0013422818791946308	TGTGCGAGAGAGGGATATTGCAGTAGTGGCAGCTGTTATAGTAGTAAATATTATGGTATGGACGTCTGG	CAREGYCSSGSCYSSKYYGMDVW	IGHV3-11	IGHD2-2	IGHJ6	10	12	38	57
2	0.0013422818791946308	TGTGCGAGAGAATGGTTGACTACTGGGATTGTGAGTCCCGAGTATACCTACTACGGCATGGACGTCTGG	CAREWLTTGIVSPEYTYYGMDVW	IGHV3-21	IGHD6-6	IGHJ6	10	38	45	47
2	0.0013422818791946308	TGTGCGAAAGATCGGAAGGCATACAGCTATGACCGGATGTACTACTACTACTACGGTATGGACGTCTGG	CAKDRKAYSYDRMYYYYYGMDVW	IGHV3-30	IGHD5-18	IGHJ6	12	20	30	39
2	0.0013422818791946308	TGTGCACACAGACACGGATTCGATTTTTGGAGTAATTATCCTTCTGGGTCCTTGTGGTTCGACCCCTGG	CAHRHGFDFWSNYPSGSLWFDPW	IGHV2-5	IGHD3-3	IGHJ5	12	20	32	54
2	0.0013422818791946308	TGTGCGGCGAGTGGATACAGCTATGGTTACGGAGCTTGGTACTACTACTACGGTATGGACGTCTGG	CAASGYSYGYGAWYYYYGMDVW	IGHV1-58	IGHD5-18	IGHJ6	7	10	30	39
2	0.0013422818791946308	TGTGCGAGAGTCGGTACGATTTTTGGAGTGGTTATTACGCCTTACTACTACGGTATGGACGTCTGG	CARVGTIFGVVITPYYYGMDVW	IGHV4-34	IGHD3-3	IGHJ6	9	14	36	42
2	0.0013422818791946308	TGTGCGAGAGATGGGACGCCCCACGGTGACTACGAAAAGTTCTACTATTATGGTATGGACGTCTGG	CARDGTPHGDYEKFYYYGMDVW	IGHV3-21	IGHD4-17	IGHJ6	11	22	33	54
2	0.0013422818791946308	TGTACGAGAGACAGGGCTACATATTGCGGTGCTGACTGCTGGCATGTCGATGCTTTTGATATCTGG	CTRDRATYCGADCWHVDAFDIW	IGHV3-74	IGHD2-21	IGHJ3	10	19	39	48
2	0.0013422818791946308	TGCGCGAGAGACTCTGGGACTGTCGGGGATTGTAGTAGAGTTGCCTGCCCAGGATTGGACGTCTGG	CARDSGTVGDCSRVACPGLDVW	IGHV4-4	IGHD2-2	IGHJ6	10	28	37	55
2	0.0013422818791946308	TGCGCGAAAGAAGAGGGCTTTAGTGGGAGCCACTCCCCCTACTACTACTACGGTATGGACGTCTGG	CAKEEGFSGSHSPYYYYGMDVW	IGHV3-23	IGHD1-26	IGHJ6	10	20	33	38
2	0.0013422818791946308	TGTGTGAGGACTCTACATTATGATGATTCTAGTGGTTATGGCGACAACTACTTTGACTACTGG	CVRTLHYDDSSGYGDNYFDYW	IGHV3-11	IGHD3-22	IGHJ4	7	22	38	46
2	0.0013422818791946308	TGTGTGAGGAGTCTCCATTATTATGATACTAGTGGTTTCGCCGACAATTACTTTGACTACTGG	CVRSLHYYDTSGFADNYFDYW	IGHV3-11	IGHD3-22	IGHJ4	7	16	36	48
2	0.0013422818791946308	TGTGCCAGAGATCTGGCATATTGTGGTGGTCACGGTGACTGCTCCCACTGGTTCGACCCCTGG	CARDLAYCGGHGDCSHWFDPW	IGHV3-74	IGHD2-21	IGHJ5	13	15	29	46
2	0.0013422818791946308	TGTGCGAGATGCATCGACGATTTTTGGAATGATTATTATACCGGTCGGTACTTTGACTACTGG	CARCIDDFWNDYYTGRYFDYW	IGHV7-81	IGHD3-3	IGHJ4	9	16	44	48
2	0.0013422818791946308	TGTGCGAGACATGTGTGGTCTTCCTCCCGAGCGGTACCAGCTGCTCTCCCCTTTGGCTACTGG	CARHVWSSSRAVPAALPFGYW	IGHV4-39	IGHD2-2	IGHJ4	13	33	44	50
2	0.0013422818791946308	TGTGCGAGACAGGTGTCATCGGGTATTACTATGATAGTAGTGGTTACCCACTTTGACTACTGG	CARQVSSGITMIVVVTHFDYW	IGHV4-39	IGHD3-22	IGHJ4	10	22	45	49
2	0.0013422818791946308	TGTGCGAGAGGAAACGATTACGTTTGGGGGAGTTATCGTTATACCTCCCCCTTTGACTACTGG	CARGNDYVWGSYRYTSPFDYW	IGHV1-3	IGHD3-16	IGHJ4	9	15	44	50
2	0.0013422818791946308	TGTGCGAGAGATCTCTGTGGTATCAGCTGCGATTACTACTACTACTACGGTATGGACGTCTGG	CARDLCGISCDYYYYYGMDVW	IGHV4-31	IGHD2-2	IGHJ6	15	19	29	31
2	0.0013422818791946308	TGTGCGAGAGATCGATGGGATAGCAGGTCATTTAGTTACTACTACAACGGAGTGGACGTCTGG	CARDRWDSRSFSYYYNGVDVW	IGHV3-30	IGHD2-2	IGHJ6	12	36	46	52
2	0.0013422818791946308	TGTGCGAGAGACAGTACCCTAGCCATTATAGCAGCAACTGGATCTGAGGGTTTGGACGTCTGG	CARDSTLAIIAATGSEGLDVW	IGHV3-21	IGHD6-13	IGHJ6	10	26	40	52
2	0.0013422818791946308	TGTGCGAGAGAGGGACTATATTGTGGTGGTGACTGCTATCCCTCATACTACTTTGACTACTGG	CAREGLYCGGDCYPSYYFDYW	IGHV4-4	IGHD2-21	IGHJ4	10	17	38	45
2	0.0013422818791946308	TGTGCGAAACGGGGGACGCATTGTAGTGGTTCCAAGTGCTTCCTCTATTACTTTGACTACTGG	CAKRGTHCSGSKCFLYYFDYW	IGHV3-23	IGHD2-15	IGHJ4	8	19	29	48
2	0.0013422818791946308	TGTACCACAGTTAGATATTGTAGTGGTGGTAGCTGCTCTCCCTACTACGGTATGGACGTCTGG	CTTVRYCSGGSCSPYYGMDVW	IGHV3-15	IGHD2-15	IGHJ6	9	13	36	41
2	0.0013422818791946308	TGTGTGAAAGATTGGTCGCCCTATGATAGTAGTGGTTACTCAACCAACTTTGACTACTGG	CVKDWSPYDSSGYSTNFDYW	IGHV3-60	IGHD3-22	IGHJ4	11	20	37	46
2	0.0013422818791946308	TGTGCGACGTCTAATTGTAAAAGTGCCAGTTGTTATGAACGGGGGCTCCTTGACTACTGG	CATSNCKSASCYERGLLDYW	IGHV1-18	IGHD1-1	IGHJ4	6	25	32	49
2	0.0013422818791946308	TGTGCGAGAGCCCCCCGGGGCGCGTATTGTAGTGGTACTACCTGCTACTCTGACTACTGG	CARAPRGAYCSGTTCYSDYW	IGHV3-23	IGHD2-15	IGHJ4	6	24	35	44
2	0.0013422818791946308	TGTGCGAGAGGCGGAGGATCTTGTTCTAATGGTGTTTGCTCACGGGGCCTTGACTACTGG	CARGGGSCSNGVCSRGLDYW	IGHV3-48	IGHD2-8	IGHJ4	9	14	39	49
2	0.0013422818791946308	TGTGCGAGAGGGACCAAGATGACTATGATAGTAGTGGTCCATGGTGCTTTTGATATCTGG	CARGTKMTMIVVVHGAFDIW	IGHV4-34	IGHD3-22	IGHJ3	10	21	37	39
2	0.0013422818791946308	TGTGCGAGAGATCCGGCAGCACCTGGTAGTTCCTACTACTATTACGATATGGACGTCTGG	CARDPAAPGSSYYYYDMDVW	IGHV3-21	IGHD6-13	IGHJ6	12	15	27	32
2	0.0013422818791946308	TGTGCGAGAGATCGGGGTACTTTCGTGGTTGTTGTTATGACTCACTCCCTTGACCTCTGG	CARDRGTFVVVVMTHSLDLW	IGHV3-30	IGHD1-14	IGHJ5	12	23	29	51
2	0.0013422818791946308	TGTGCGAGAGATCAGGGGAGGTATTACTATGATAGTAGTGGTTATTACCATGACTACTGG	CARDQGRYYYDSSGYYHDYW	IGHV3-21	IGHD3-22	IGHJ4	12	20	47	50
2	0.0013422818791946308	TGTGCGAGAGAGTACGCGGTATTACGATTGTTGGAGTGGGATAACTGGTTCGACCTCTGG	CAREYAVLRLLEWDNWFDLW	IGHV4-59	IGHD3-3	IGHJ5	10	18	38	42
2	0.0013422818791946308	TGTGCGAGAGAATCGCGGCAATATTATTATGCTGTTAGTGGAACCGACTTTGACCACTGG	CARESRQYYYAVSGTDFDHW	IGHV3-30	IGHD3-22	IGHJ4	10	21	40	46
2	0.0013422818791946308	TGTGCGAGAGAACTGAGCACCTGGACGAATAGATATTACTACGATGGTTTGGACGTCTGG	CARELSTWTNRYYYDGLDVW	IGHV3-11	IGHD3-22	IGHJ6	10	33	42	49
2	0.0013422818791946308	TGTGCGAGAGAAGAAGGCCTGTCGCACAGTGACCAGTACTCTGAATACTTCCAACACTGG	CAREEGLSHSDQYSEYFQHW	IGHV3-30	IGHD3-9	IGHJ1	10	31	36	40
2	0.0013422818791946308	TGTGCGAAATTTTGGGGTTATGATAGTAGTGGTTATTACGAGACCCATTTTGACTACTGG	CAKFWGYDSSGYYETHFDYW	IGHV3-23	IGHD3-22	IGHJ4	8	18	38	48
2	0.0013422818791946308	TGTGCGAAAGATCTGACCTCGTTTGACTGGTTTCAGTATGCCGGTTGGTTCGACTCCTGG	CAKDLTSFDWFQYAGWFDSW	IGHV3-60	IGHD3-9	IGHJ5	13	21	31	45
2	0.0013422818791946308	TGTGCGAAAGACCTCTTAGCAGGCAGGTATAGCAGCAGCTGGCCAGACTTTGACTACTGG	CAKDLLAGRYSSSWPDFDYW	IGHV3-23	IGHD6-13	IGHJ4	10	25	41	46
2	0.0013422818791946308	TGCGCGAAAGAGTCCGGGACCCTCAGGTATGGTTGGCGGCACTACGGTATGGACGTCTGG	CAKESGTLRYGWRHYGMDVW	IGHV3-23	IGHD4-17	IGHJ6	10	40	47	48
2	0.0013422818791946308	TGTGTGCGATCGTTCGATCATTGGTTTACTCCCCCTACTAACAGTATGGACGTCTGG	CVRSFDHWFTPPTNSMDVW	IGHV3-21	IGHD3-16	IGHJ6	3	27	34	45
2	0.0013422818791946308	TGTGCTAGGAGAGTGGGAGCTACTCCGTATAGTAGTTCCCGCTGGTTCGACCCCTGG	CARRVGATPYSSSRWFDPW	IGHV1-24	IGHD1-26	IGHJ5	4	11	28	41
2	0.0013422818791946308	TGTGCCAGAGCATATTATTATGATAGTGCTGACTACTATGATGCTTTTGATGTCTGG	CARAYYYDSADYYDAFDVW	IGHV4-30-2	IGHD3-22	IGHJ3	9	12	26	37
2	0.0013422818791946308	TGTGCGAGGTCCGGATACAGGCAGAGAGGGTACCAGTACTACGGGATGGACCTCTGG	CARSGYRQRGYQYYGMDLW	IGHV3-21	IGHD5-18	IGHJ6	7	12	19	45
2	0.0013422818791946308	TGTGCGAGGGGCGGACGTGGGCGAATGATGAAGTACTACTACGGTATGGACGTCTGG	CARGGRGRMMKYYYGMDVW	IGHV1-8	IGHD1-14	IGHJ6	11	14	19	33
2	0.0013422818791946308	TGTGCGAGACATCGGTATACTAGCAGTGGCTGGTACTATGGCTACTTTGACTACTGG	CARHRYTSSGWYYGYFDYW	IGHV4-39	IGHD6-19	IGHJ4	11	20	35	41
2	0.0013422818791946308	TGTGCGAGAGCAAGTGACTCACAACACGGCTATTATTATTACGGTATGGGTGTCTGG	CARASDSQHGYYYYGMGVW	IGHV4-59	IGHD3-16	IGHJ3	9	30	42	52
2	0.0013422818791946308	TGTGCGAGAGGCGGTGGCAGTAGTGGCTGGTCCCTTAACAACTGGTTCGACCCCTGG	CARGGGSSGWSLNNWFDPW	IGHV1-8	IGHD6-19	IGHJ5	11	21	30	37
2	0.0013422818791946308	TGTGCGAGAGATTTTCAATTTGGAGCGAGTGACTACGGACTCTGCTTTGACTACTGG	CARDFQFGASDYGLCFDYW	IGHV3-11	IGHD4-17	IGHJ4	11	29	37	44
2	0.0013422818791946308	TGTGCGAGAGATTTTCAATTTGGAGCGAGTGACTACGGACTCTGCTTTGACTACTGG	CARDFQFGASDYGLCFDYW	IGHV3-21	IGHD4-17	IGHJ4	11	29	37	44
2	0.0013422818791946308	TGTGCGAGAGATCCATTTTGGGGTGGCTACGCCGAGGGCTACGGTATGGACGTCTGG	CARDPFWGGYAEGYGMDVW	IGHV1-2	IGHD5-12	IGHJ6	12	22	30	45
2	0.0013422818791946308	TGTGCGAGAGATAGACGGGATTACTATGATAGTAGTGGTTATTACTTAGACTACTGG	CARDRRDYYDSSGYYLDYW	IGHV3-21	IGHD3-22	IGHJ4	11	19	41	42
2	0.0013422818791946308	TGTGCGAAATTGGGGGGCTATGATACTGGAGAGACGCACTGGTATTTCGATGTCTGG	CAKLGGYDTGETHWYFDVW	IGHV3-23	IGHD3-22	IGHJ2	8	17	24	37
2	0.0013422818791946308	TGTGCGAAAGATCATGGGGGCCCTACGATAGTGAGCTGGGAGTCCTTCGACCCCTGG	CAKDHGGPTIVSWESFDPW	IGHV3-23	IGHD3-9	IGHJ5	12	23	29	45
2	0.0013422818791946308	TGTGCGAAAGACTTTTTGAGGAATTACTATGGTTCGGGAGGCGCCTTTGACTCCTGG	CAKDFLRNYYGSGGAFDSW	IGHV3-30	IGHD3-10	IGHJ4	10	22	37	44
2	0.0013422818791946308	TGTGCGAAAGAGGAACTGGACTCCAGACCCTACTACTACTACGGTATGGACGTCTGG	CAKEELDSRPYYYYGMDVW	IGHV4-4	IGHD1-1	IGHJ6	10	13	19	29
2	0.0013422818791946308	TGTGGAAGAGCTGGTCCCTATGACAGTAGTGGCTACTACGCGTCCTTTGATATCTGG	CGRAGPYDSSGYYASFDIW	IGHV3-74	IGHD3-22	IGHJ3	9	17	38	45
2	0.0013422818791946308	TGTGCTAGAGTCGGACCTTGTTCTAATGGGGGGTGCCCCCCCCTGGAAAACTGG	CARVGPCSNGGCPPLENW	IGHV3-72	IGHD2-8	IGHJ4	9	17	28	49
2	0.0013422818791946308	TGTGCCACAGACCCAAAAATAGCAGCCCTGGGCTACTGCGGTATGGACGTCTGG	CATDPKIAALGYCGMDVW	IGHV3-15	IGHD2-21	IGHJ6	10	17	24	42
2	0.0013422818791946308	TGTGCGGTTATTGTAGTAGTACCAGCTGCTATACCGAACTGGTTCGACCCCTGG	CAVIVVVPAAIPNWFDPW	IGHV3-64	IGHD2-2	IGHJ5	5	8	35	36
2	0.0013422818791946308	TGTGCGACTTATCCCCATCTAGGTATAGCAGCAGCTGTTAGGGGCGGCTACTGG	CATYPHLGIAAAVRGGYW	IGHV3-21	IGHD6-13	IGHJ4	6	21	36	47
2	0.0013422818791946308	TGTGCGAGTCCCAGTGCTTGGTCGCGCAACTATTACTATGGTATGGACGTCTGG	CASPSAWSRNYYYGMDVW	IGHV3-30	IGHD3-10	IGHJ6	7	30	41	42
2	0.0013422818791946308	TGTGCGAGCCCGGGTATAGCAGTAACTGGTACCCCGTCCTATTTTGACTACTGG	CASPGIAVTGTPSYFDYW	IGHV3-7	IGHD6-13	IGHJ4	7	8	31	38
2	0.0013422818791946308	TGTGCGAGGCCCCTTCGACCCGGGTATAGCAGCAGCTGGTTCTTTGACTACTGG	CARPLRPGYSSSWFFDYW	IGHV3-21	IGHD6-13	IGHJ4	7	17	39	41
2	0.0013422818791946308	TGTGCGAGACTGGCGCATTACCATTTTACTTACCTCTACGGTATGGACGTCTGG	CARLAHYHFTYLYGMDVW	IGHV3-21	IGHD3-3	IGHJ6	8	16	26	42
2	0.0013422818791946308	TGTGCGAGAGGTCATTACATAGAAAGAAGTGGTTATTGGGGATTTGATTATTGG	CARGHYIERSGYWGFDYW	IGHV3-48	IGHD3-22	IGHJ4	9	27	36	42
2	0.0013422818791946308	TGTGCGAGAGATGATTATACTTCTGCCACCCGCAATGGCGGTTTCGACCCTTGT	CARDDYTSATRNGGFDPC	IGHV3-53	IGHD3-3	IGHJ5	11	13	19	42
2	0.0013422818791946308	TGTGCGAGAGATACTTCGGCGCTAGGTCGTTCGGATTTCGGTATGGACGTCTGG	CARDTSALGRSDFGMDVW	IGHV3-21	IGHD1-1	IGHJ6	11	25	31	42
2	0.0013422818791946308	TGTGCGAGAGATAGTATACCAGCAGCTGGAATCAAGGGGTGGTTCGACCCCTGG	CARDSIPAAGIKGWFDPW	IGHV4-31	IGHD6-13	IGHJ5	11	13	28	39
2	0.0013422818791946308	TGTGCGAAGAGGAAAGTTGCATATTATTATGATCAGGGGGCCCTTGACAAGTGG	CAKRKVAYYYDQGALDKW	IGHV3-23	IGHD3-16	IGHJ4	7	24	32	43
2	0.0013422818791946308	TGTGCGAAACGGCGGGTTTGGAGTGGTTATCCTTACGGGAACTTTGACTACTGG	CAKRRVWSGYPYGNFDYW	IGHV3-23	IGHD3-3	IGHJ4	8	16	29	40
2	0.0013422818791946308	TGTGCGAAAGTAGCTGGTCCGTATAGCAGTGGCTGGTACATGCTTGACTACTGG	CAKVAGPYSSGWYMLDYW	IGHV3-23	IGHD6-19	IGHJ4	9	20	38	43
2	0.0013422818791946308	TGTGCGAAAGAGTCAGGTATCACTGGAACTACCCGATACGCTTTTGATATTTGG	CAKESGITGTTRYAFDIW	IGHV3-30	IGHD1-7	IGHJ3	10	15	31	39
2	0.0013422818791946308	TGTGCGAAAGAATACTCGTATTACTATGATAGCAGTGGTCACTTTGACTACTGG	CAKEYSYYYDSSGHFDYW	IGHV3-23	IGHD3-22	IGHJ4	10	16	38	40
2	0.0013422818791946308	TGTGCGAAAAGGTTGGCTACAACCACGGACTACTACCACGGTATGGACGTCTGG	CAKRLATTTDYYHGMDVW	IGHV3-30	IGHD5-24	IGHJ6	6	13	21	28
2	0.0013422818791946308	TGTACCTCGGTTATCCCTGGATACAGCTATGAACCCTCCTTATTTGACTACTGG	CTSVIPGYSYEPSLFDYW	IGHV3-15	IGHD5-18	IGHJ4	5	17	30	42
2	0.0013422818791946308	TGTACCGCCGAGGATATTGTACTAATGGTGTACGACGGAGACTTTGACTACTGG	CTAEDIVLMVYDGDFDYW	IGHV3-15	IGHD2-8	IGHJ4	5	10	31	40
2	0.0013422818791946308	TGCGCGAAAGTTAACTCTCCAAGGATACAACTATGGGTCACCATTAACTACTGG	CAKVNSPRIQLWVTINYW	IGHV3-23	IGHD5-18	IGHJ4	9	22	35	46
2	0.0013422818791946308	TGCACTAGAGGAGGGACTGCACTAACAGCCTATTATGATCCTATGGACGTCTGG	CTRGGTALTAYYDPMDVW	IGHV3-72	IGHD3-16	IGHJ6	9	30	38	42
2	0.0013422818791946308	TGTGTAAAAGATTTCGGTCCGCTACTACAAGAAAGTTGGCTCGACTCCTGG	CVKDFGPLLQESWLDSW	IGHV3-9	IGHD2-2	IGHJ5	11	21	29	36
2	0.0013422818791946308	TGTGCTAAAATCGGGGTTCCCGGTGAGGCTTATCGGCACTTTGACTCCTGG	CAKIGVPGEAYRHFDSW	IGHV3-74	IGHD3-3	IGHJ4	4	6	12	37
2	0.0013422818791946308	TGTGCCAGAGGATATTGTATTGGTGGTAGCTGCCCTGCCTACGACTACTGG	CARGYCIGGSCPAYDYW	IGHV4-30-2	IGHD2-15	IGHJ4	9	10	32	42
2	0.0013422818791946308	TGTGCCAGAGAGGTCATAGCGCCGATAGATAGTGATGCTTTTGATGTCTGG	CAREVIAPIDSDAFDVW	IGHV4-30-2	IGHD2-2	IGHJ3	10	14	19	32
2	0.0013422818791946308	TGTGCGGGGGTGACTACATCTCTAGGCTACCACTATGGTGTGGACGTCTGG	CAGVTTSLGYHYGVDVW	IGHV3-21	IGHD4-17	IGHJ6	5	8	16	40
2	0.0013422818791946308	TGTGCGAGTAGTCCAGCTCCCTCGCCCTACTACTACGGTATGGACGTCTGG	CASSPAPSPYYYGMDVW	IGHV3-23	IGHD1-26	IGHJ6	6	14	20	26
2	0.0013422818791946308	TGTGCGAGGGTAGTGAGAATGCGGGAGGGGTCGAACTGGTTCGACCCCTGG	CARVVRMREGSNWFDPW	IGHV3-23	IGHD2-15	IGHJ5	6	9	14	33
2	0.0013422818791946308	TGTGCGAGGACGTATTACTATGATAGTAGTGGTTATCCGTTTGACTACTGG	CARTYYYDSSGYPFDYW	IGHV3-48	IGHD3-22	IGHJ4	7	9	35	39
2	0.0013422818791946308	TGTGCGAGATCGCTGCCCGCGTCGGTGTTTGCCAATTCTCTTGACTATTGG	CARSLPASVFANSLDYW	IGHV3-21	IGHD6-25	IGHJ4	8	10	15	40
2	0.0013422818791946308	TGTGCGAGACACCATTGTACTAGTGCCACTTGCTATGGATTTGAATACTGG	CARHHCTSATCYGFEYW	IGHV5-51	IGHD2-2	IGHJ4	10	13	36	39
2	0.0013422818791946308	TGTGCGAGAGGTTTGCTCGGGCGAATACAATTACGATTTTTCGGATACTGG	CARGLLGRIQLRFFGYW	IGHV1-18	IGHD3-3	IGHJ4	9	29	40	45
2	0.0013422818791946308	TGTGCGAGAGGAGGATACAGCTATGGGACGAACGCAAACTTTGACTACTGG	CARGGYSYGTNANFDYW	IGHV1-8	IGHD5-18	IGHJ4	10	12	25	37
2	0.0013422818791946308	TGTGCGAGAGATTCCGACTGGGCCGATGCTAATCCGATAGTGGACTACTGG	CARDSDWADANPIVDYW	IGHV3-21	IGHD2-15	IGHJ4	11	26	35	42
2	0.0013422818791946308	TGTGCGAGAGATCTTAGTGGAGTAGCAGCAGCTGGAACATTTGACTACTGG	CARDLSGVAAAGTFDYW	IGHV3-21	IGHD6-13	IGHJ4	13	22	34	39
2	0.0013422818791946308	TGTGCGAGAGATCGTCGTGATGCCAGCAGGTGGTACCTGAGTGATGTCTGG	CARDRRDASRWYLSDVW	IGHV3-11	IGHD6-13	IGHJ3	12	23	35	41
2	0.0013422818791946308	TGTGCGAGAGATCGTAGTTCTTCGGGAATTTATTATACTAGTGACTCCTGG	CARDRSSSGIYYTSDSW	IGHV3-11	IGHD3-10	IGHJ4	12	20	36	41
2	0.0013422818791946308	TGTGCGAGAGACTCGGGTATGGCAGTGGCCGGAAGTGGGTTTGACTACTGG	CARDSGMAVAGSGFDYW	IGHV4-39	IGHD6-19	IGHJ4	8	13	28	39
2	0.0013422818791946308	TGTGCGAGAACGAACGATATTTTGACTGGTCCGCTCGCTTTTGATATCTGG	CARTNDILTGPLAFDIW	IGHV4-39	IGHD3-9	IGHJ3	8	13	29	36
2	0.0013422818791946308	TGTGCGAGAACAGGTCCACCGGTGATAACTCTTCGTGCTTTTGATATCTGG	CARTGPPVITLRAFDIW	IGHV4-34	IGHD4-23	IGHJ3	8	19	30	35
2	0.0013422818791946308	TGTGCGAAGTGGATGTGGGAGCTCCTTGAGATAGGACCCTTTGACTCCTGG	CAKWMWELLEIGPFDSW	IGHV3-23	IGHD1-26	IGHJ4	7	14	22	38
2	0.0013422818791946308	TGTGCGAAGGCACCAGTTAATATAATTCTCTACTACGGTATGGACTTCTGG	CAKAPVNIILYYGMDFW	IGHV3-23	IGHD3-10	IGHJ6	7	14	24	29
2	0.0013422818791946308	TGTGCGAAATCCGGTGTGAGTGGTTATCTGGGGGACTACTTTGACTCCTGG	CAKSGVSGYLGDYFDSW	IGHV3-23	IGHD3-3	IGHJ4	8	17	26	34
2	0.0013422818791946308	TGTGCGAAAGGTCGGTTAGCTTTTACGGTGACCACCGGTATGGACGTCTGG	CAKGRLAFTVTTGMDVW	IGHV3-30	IGHD4-17	IGHJ6	6	23	31	39
2	0.0013422818791946308	TGTGCGAAAGATCGGGCGATTTTTGGCGTGGTTACTGTGATTGACTTCTGG	CAKDRAIFGVVTVIDFW	IGHV3-23	IGHD3-3	IGHJ4	12	16	33	40
2	0.0013422818791946308	TGTGCGAAAGATAAGGGGCCCTACGGTGACTACCCCTACTTCCCTGGTTGG	CAKDKGPYGDYPYFPGW	IGHV3-23	IGHD4-17	IGHJ4	11	20	32	48
2	0.0013422818791946308	TGTGCATTAGGCGCCTGGGAGGGGTGGTCCGCAGTGACTGGGGACTACTGG	CALGAWEGWSAVTGDYW	IGHV5-10-1	IGHD6-19	IGHJ4	4	30	40	42
2	0.0013422818791946308	TGTGCAATTCCTGACTACGGTGGTAACTCCATCGGGCCGTTTGACTACTGG	CAIPDYGGNSIGPFDYW	IGHV3-13	IGHD4-23	IGHJ4	6	11	29	39
2	0.0013422818791946308	TGCACCACAGGCGGGTATTACAGAAGAGGGTACTACGGTATGGACGTCTGG	CTTGGYYRRGYYGMDVW	IGHV3-15	IGHD2-2	IGHJ6	9	28	35	39
2	0.0013422818791946308	TGTGTACACAGACGACTATACAGCTATGGTTTTTTATCGGAGTACTGG	CVHRRLYSYGFLSEYW	IGHV2-5	IGHD5-18	IGHJ4	13	17	30	42
2	0.0013422818791946308	TGTGCTAGAGGGCCTAGAGATGGCTACAATAATGCTTTTGATATCTGG	CARGPRDGYNNAFDIW	IGHV3-72	IGHD5-24	IGHJ3	9	14	29	31
2	0.0013422818791946308	TGTGCCACCCTCCCTTACGATTTTTGGAATGGTGGTCTGGACGACTGG	CATLPYDFWNGGLDDW	IGHV3-15	IGHD3-3	IGHJ4	7	14	32	39
2	0.0013422818791946308	TGTGCGGGGGACCTGACTCCGGTGACAACGGATGCTTTTGATATCTGG	CAGDLTPVTTDAFDIW	IGHV4-39	IGHD4-17	IGHJ3	5	13	29	30
2	0.0013422818791946308	TGTGCGAGTAAGCAAGAAGACTGGGGAATGCGGTACTTTGACTACTGG	CASKQEDWGMRYFDYW	IGHV3-48	IGHD7-27	IGHJ4	7	19	26	33
2	0.0013422818791946308	TGTGCGAGGGGAGATTACGGTGACTACCCGTACTACTTTGACTACTGG	CARGDYGDYPYYFDYW	IGHV3-21	IGHD4-17	IGHJ4	7	15	26	29
2	0.0013422818791946308	TGTGCGAGACTACTGGTACCGGCTACTAAGGGTGCCTTTGGTATCTGG	CARLLVPATKGAFGIW	IGHV4-39	IGHD2-15	IGHJ3	9	13	26	32
2	0.0013422818791946308	TGTGCGAGACCATTCTCGCCGGGTTATCTTAGTAGATTTGACTACTGG	CARPFSPGYLSRFDYW	IGHV5-10-1	IGHD3-22	IGHJ4	9	24	33	36
2	0.0013422818791946308	TGTGCGAGACACGGAGCAGTGGGTGGTAGGAGATCTTTTGACCACTGG	CARHGAVGGRRSFDHW	IGHV4-39	IGHD6-19	IGHJ4	10	14	27	36
2	0.0013422818791946308	TGTGCGAGAGTCCCTATAGCAACTCGCGACGATTCTTTTGATATCTGG	CARVPIATRDDSFDIW	IGHV4-31	IGHD6-6	IGHJ3	9	14	25	30
2	0.0013422818791946308	TGTGCGAGAGTCCGGACAAAAGTTGTCACCCGCCTTTTTGACTCATGG	CARVRTKVVTRLFDSW	IGHV3-30	IGHD6-6	IGHJ4	9	10	16	36
2	0.0013422818791946308	TGTGCGAGAGTGAGGGTGGGAGCTACCCTTTATGCTTTTGATATCTGG	CARVRVGATLYAFDIW	IGHV4-31	IGHD1-26	IGHJ3	9	15	25	31
2	0.0013422818791946308	TGTGCGAGAGTAGGAATCTACGGTGACTCCTACTACTTTGACTACTGG	CARVGIYGDSYYFDYW	IGHV4-59	IGHD4-17	IGHJ4	9	17	27	30
2	0.0013422818791946308	TGTGCGAGAGCTAAATCTTACGGTGACTCGAGGTACTTCGATCTCTGG	CARAKSYGDSRYFDLW	IGHV3-33	IGHD4-17	IGHJ2	9	18	27	31
2	0.0013422818791946308	TGTGCGAGAGCACTGCGTGGTGGTGACTCAGGCGGTATGGACGTCTGG	CARALRGGDSGGMDVW	IGHV3-53	IGHD2-21	IGHJ6	9	16	27	36
2	0.0013422818791946308	TGTGCGAGAGGCATCGACGTTGGAAACATTTTTGTTTTTGACTCCTGG	CARGIDVGNIFVFDSW	IGHV3-21	IGHD3-3	IGHJ4	9	27	33	36
2	0.0013422818791946308	TGTGCGAGAGGGGGTTATGATATTGTGGTCACGATCGAGGACTACTGG	CARGGYDIVVTIEDYW	IGHV3-30	IGHD2-21	IGHJ4	9	19	28	39
2	0.0013422818791946308	TGTGCGAGAGATCGGGTGGTGAGAGCAGTGGCTGGGTATGACTACTGG	CARDRVVRAVAGYDYW	IGHV3-48	IGHD6-19	IGHJ4	12	23	34	38
2	0.0013422818791946308	TGTGCGAGAGATGGCAGATCCCGCTCTGTCTACGGTATGGACGTCTGG	CARDGRSRSVYGMDVW	IGHV3-53	IGHD4-17	IGHJ6	11	29	35	36
2	0.0013422818791946308	TGTGCGAGAGATGGGCAAGGGTACAAGAACTGGTCCTTTGACTACTGG	CARDGQGYKNWSFDYW	IGHV3-21	IGHD1-1	IGHJ4	11	19	25	35
2	0.0013422818791946308	TGTGCGAGAGAGCTCAGCGATGGTTTGGGTGATGCTTTTGATATCTGG	CARELSDGLGDAFDIW	IGHV3-11	IGHD3-16	IGHJ3	14	22	28	29
2	0.0013422818791946308	TGTGCGAGAGAGACTACGGTGACTACGTTTCCCCTTTTTGACTACTGG	CARETTVTTFPLFDYW	IGHV7-4-1	IGHD4-17	IGHJ4	10	11	27	36
2	0.0013422818791946308	TGTGCGAGAGAGAAGGGCTACTCGGGGCGCAACGGTATGGACGTCTGG	CAREKGYSGRNGMDVW	IGHV5-10-1	IGHD2-15	IGHJ6	8	16	22	36
2	0.0013422818791946308	TGTGCGAGAGAAACGAACTATGATAGTAGTGGTCTACCCTCGGACTGG	CARETNYDSSGLPSDW	IGHV3-21	IGHD3-22	IGHJ4	10	16	32	43
2	0.0013422818791946308	TGTGCGAGAGAAACGAACTATGATAGTAGTGGTCTACCCTCGGACTGG	CARETNYDSSGLPSDW	IGHV4-31	IGHD3-22	IGHJ4	10	16	32	43
2	0.0013422818791946308	TGTGCGAGAACCGTCTCCGGTATTGGACTTGACTACTTTGACTACTGG	CARTVSGIGLDYFDYW	IGHV3-21	IGHD1-20	IGHJ4	8	16	22	31
2	0.0013422818791946308	TGTGCGAAAGATCAGTATAGCAGCAGCTGGTACGGGTACGGCTACTGG	CAKDQYSSSWYGYGYW	IGHV3-23	IGHD6-13	IGHJ4	12	14	33	41
2	0.0013422818791946308	TGTGCGAAAGATGTCTCGCTTTACTATGGTTCGGGGAGAGACTACTGG	CAKDVSLYYGSGRDYW	IGHV3-30	IGHD3-10	IGHJ4	18	20	37	39
2	0.0013422818791946308	TGTGCGAAAGATATTTCGTATGACAGTAGTCCCAGGATGGACGTCTGG	CAKDISYDSSPRMDVW	IGHV3-23	IGHD3-22	IGHJ6	17	18	29	36
2	0.0013422818791946308	TGTGCAAGAGATTTCGATACTTCAACGATGTACGGTTTGGATGTCTGG	CARDFDTSTMYGLDVW	IGHV3-47	IGHD3-16	IGHJ6	11	23	28	37
2	0.0013422818791946308	TGTACTAGAGATGAATCTGTGCAGTGGCTGGCGCCCTTTGACTACTGG	CTRDESVQWLAPFDYW	IGHV3-49	IGHD6-19	IGHJ4	11	20	30	35
2	0.0013422818791946308	TGTACCAGGGGATATAGCGGCGTCGAGACCTATGCTTTTGATATCTGG	CTRGYSGVETYAFDIW	IGHV3-72	IGHD5-12	IGHJ3	2	9	20	31
2	0.0013422818791946308	TGCACTAGGGGGTATAGCGGCATCTCGATCTATGCTTTTGATATCTGG	CTRGYSGISIYAFDIW	IGHV3-72	IGHD6-13	IGHJ3	1	9	21	31
2	0.0013422818791946308	TGTTCAAGTCCCCAGGCGAGTGGAGGTCTAGGCGTTGTGGGCCGG	CSSPQASGGLGVVGR	IGHV3-21	IGHD7-27	IGHJ4	2	8	14	43
2	0.0013422818791946308	TGTGTGAGAGCGGGCCCAGATGCAGCCCATGGGGGGGACTTCTGG	CVRAGPDAAHGGDFW	IGHV3-30	IGHD3-16	IGHJ4	9	29	34	36
2	0.0013422818791946308	TGTGCGAGCCAGAGGGGATACAGCTATGGCACTATTGACTACTGG	CASQRGYSYGTIDYW	IGHV3-21	IGHD5-18	IGHJ4	7	15	28	34
2	0.0013422818791946308	TGTGCGAGCGTTCCCGGGTATAGCAGTGGCTGGTACACCTACTGG	CASVPGYSSGWYTYW	IGHV3-21	IGHD6-19	IGHJ4	7	12	35	38
2	0.0013422818791946308	TGTGCGAGCGGCTTCCCCTATTATTACAACGGTATGGACGTCTGG	CASGFPYYYNGMDVW	IGHV4-34	IGHD3-10	IGHJ6	11	20	30	33
2	0.0013422818791946308	TGTGCGAGGGACATGCCTGTAGTAGCAGCTGCCACTGACTGCTGG	CARDMPVVAAATDCW	IGHV4-4	IGHD2-15	IGHJ4	7	20	34	35
2	0.0013422818791946308	TGTGCGAGACTCGCTGATAGTAGTGGTTATTACCCCGACTACTGG	CARLADSSGYYPDYW	IGHV5-51	IGHD3-22	IGHJ4	9	14	32	36
2	0.0013422818791946308	TGTGCGAGAGTCTATACGGCAGCTCGTTGTTGGTTTGACTACTGG	CARVYTAARCWFDYW	IGHV3-21	IGHD6-6	IGHJ4	9	18	26	33
2	0.0013422818791946308	TGTGCGAGAGGTCATGATAGTAGTGGTTATTACTACGACTACTGG	CARGHDSSGYYYDYW	IGHV4-59	IGHD3-22	IGHJ4	9	13	35	36
2	0.0013422818791946308	TGTGCGAGAGGGGGAGTGGTGGTGAACGCTCCCTTTGACTACTGG	CARGGVVVNAPFDYW	IGHV3-64	IGHD2-21	IGHJ4	9	15	24	32
2	0.0013422818791946308	TGTGCGAGAGGACACAGCTACAACAATGATGCTTTTGATATCTGG	CARGHSYNNDAFDIW	IGHV1-8	IGHD2-15	IGHJ3	10	14	20	25
2	0.0013422818791946308	TGTGCGAGAGGAGATGGCTACAATTTGTACTACTTTGACTACTGG	CARGDGYNLYYFDYW	IGHV3-23	IGHD5-24	IGHJ4	6	10	24	26
2	0.0013422818791946308	TGTGCGAGAGGAAGAACGGACACCTTCTACTACTTTGAAGACTGG	CARGRTDTFYYFEDW	IGHV1-8	IGHD1-20	IGHJ4	10	13	17	27
2	0.0013422818791946308	TGTGCGAGAGATAGGGTTCGTGGGAGCTACTTGTGGGACTACTGG	CARDRVRGSYLWDYW	IGHV3-21	IGHD1-26	IGHJ4	11	19	30	36
2	0.0013422818791946308	TGTGCGAGAGACAGAGTAGTGTCTAGTGAGGGCGGTGGCTACTGG	CARDRVVSSEGGGYW	IGHV1-18	IGHD3-22	IGHJ4	10	14	20	38
2	0.0013422818791946308	TGTGCGAGAGAGTGGTCAAGTGGGAGTTATTACCTTGACTCGTGG	CAREWSSGSYYLDSW	IGHV4-59	IGHD3-10	IGHJ4	10	21	29	30
2	0.0013422818791946308	TGTGCGAGAAATCGTGGCTACAACCCCTACTACTTTGACTACTGG	CARNRGYNPYYFDYW	IGHV4-28	IGHD5-24	IGHJ4	11	14	22	27
2	0.0013422818791946308	TGTGCGAATATGCCAGGGGGTCTAGCAGGAGCAATTGAAAACTGG	CANMPGGLAGAIENW	IGHV3-21	IGHD6-13	IGHJ4	6	17	31	40
2	0.0013422818791946308	TGTGCGAACGTGAATTGGGTTGGCGTGTCTGGTGAAAATCGCTGG	CANVNWVGVSGENRW	IGHV3-35	IGHD3-3	IGHJ4	3	34	40	41
2	0.0013422818791946308	TGTGCGAAAGGGTGGTACGTGTTCGAGGACTACTTTGACTCCTGG	CAKGWYVFEDYFDSW	IGHV3-23	IGHD6-13	IGHJ4	9	12	19	28
2	0.0013422818791946308	TGTGCGAAAGGGGGGGTTCGGGTTCAGCGATACTTTGACTACTGG	CAKGGVRVQRYFDYW	IGHV3-23	IGHD3-10	IGHJ4	9	14	21	30
2	0.0013422818791946308	TGTGCACGAATGACTCGCACAGTGAGCTACGAGATGGACGTCTGG	CARMTRTVSYEMDVW	IGHV2-70	IGHD4-11	IGHJ6	7	9	14	26
2	0.0013422818791946308	TGTGAGGCGGGCGGCGAGGGGCATTACCACGGCATGGACGTCTGG	CEAGGEGHYHGMDVW	IGHV3-23	IGHD4-23	IGHJ6	3	23	29	32
2	0.0013422818791946308	TGTATGAGAGATTGCCCGGGGGGGTGTAGTGGTGGTAGTAAGTGG	CMRDCPGGCSGGSKW	IGHV4-59	IGHD2-15	IGHJ4	11	24	37	42
2	0.0013422818791946308	TGTGCGCGGGGGGTTGTTTTGACTGGTTCTGGGGACTACTGG	CARGVVLTGSGDYW	IGHV3-21	IGHD3-9	IGHJ4	5	16	27	33
2	0.0013422818791946308	TGTGCGCGAGTTGGACATGGCCTATATAGTATGGACGTCTGG	CARVGHGLYSMDVW	IGHV3-48	IGHD5-12	IGHJ6	9	23	29	30
2	0.0013422818791946308	TGTGCGGCCCGTCCGGGATCTGGTTACTACTTTGACTACTGG	CAARPGSGYYFDYW	IGHV3-21	IGHD6-6	IGHJ4	5	9	15	24
2	0.0013422818791946308	TGTGCGAGCAGCAGTGGCTGGTACGGATTCTTTGACTACTGG	CASSSGWYGFFDYW	IGHV3-21	IGHD6-19	IGHJ4	7	9	24	29
2	0.0013422818791946308	TGTGCGAGGGGGAATACGATTTTTTATTGTGATGACCATTGG	CARGNTIFYCDDHW	IGHV1-18	IGHD3-3	IGHJ4	7	14	23	32
2	0.0013422818791946308	TGTGCGAGACGTTCCGAGTATAGCAGCAGCTGGTACTACTGG	CARRSEYSSSWYYW	IGHV5-10-1	IGHD6-13	IGHJ4	9	13	33	34
2	0.0013422818791946308	TGTGCGAGACATCTCTGGGCGGGTAGCTGGTTCGACCCCTGG	CARHLWAGSWFDPW	IGHV4-39	IGHD6-13	IGHJ5	15	19	24	26
2	0.0013422818791946308	TGTGCGAGACATAATAATGACTACAGTAACCTTGACTACTGG	CARHNNDYSNLDYW	IGHV4-39	IGHD4-11	IGHJ4	11	16	29	31
2	0.0013422818791946308	TGTGCGAGACATAAAACGGGAGAGCGGGCTTTTGATGTATGG	CARHKTGERAFDVW	IGHV4-34	IGHD3-16	IGHJ3	8	9	17	27
2	0.0013422818791946308	TGTGCGAGACATAAAACGGGAGAGCGGGCTTTTGATGTATGG	CARHKTGERAFDVW	IGHV4-39	IGHD1-26	IGHJ3	11	17	21	27
2	0.0013422818791946308	TGTGCGAGAGTCCCCGGGGCGCGGTACTACTTTGACTACTGG	CARVPGARYYFDYW	IGHV3-21	IGHD3-10	IGHJ4	9	10	15	23
2	0.0013422818791946308	TGTGCGAGAGCTCGCGGATATACTGGGTACGATGACTACTGG	CARARGYTGYDDYW	IGHV3-21	IGHD5-12	IGHJ4	9	15	31	32
2	0.0013422818791946308	TGTGCGAGAGCAGTCCTCCGGTACGATCCCATGGACGTCTGG	CARAVLRYDPMDVW	IGHV3-33	IGHD1-1	IGHJ6	9	17	23	29
2	0.0013422818791946308	TGTGCGAGAGGGTATAACACCTATGGCACATTTGACTCCTGG	CARGYNTYGTFDSW	IGHV3-23	IGHD1-14	IGHJ4	6	10	17	30
2	0.0013422818791946308	TGTGCGAGAGATTGGATTACTAGGGATGCTTTTGATATCTGG	CARDWITRDAFDIW	IGHV3-21	IGHD3-10	IGHJ3	11	15	21	24
2	0.0013422818791946308	TGTGCGAGAGATCTAGGAGTGGCTGGGATCATTGACTACTGG	CARDLGVAGIIDYW	IGHV4-31	IGHD6-19	IGHJ4	13	17	25	31
2	0.0013422818791946308	TGTGCGAGAGATCATTCCATAACGACGCCACTTGATTACTGG	CARDHSITTPLDYW	IGHV1-46	IGHD1-1	IGHJ4	12	20	26	31
2	0.0013422818791946308	TGTGCGAGAGATCATTCGATAACGACGCCACTTGATTACTGG	CARDHSITTPLDYW	IGHV1-18	IGHD1-1	IGHJ4	12	20	26	31
2	0.0013422818791946308	TGTGCGAGAGAGGCCCCAGCTACTCTGATGTTTGACTACTGG	CAREAPATLMFDYW	IGHV1-46	IGHD1-26	IGHJ4	10	17	23	30
2	0.0013422818791946308	TGTGCGAATATCGCGGTTTGGGGTAGGGGCATGGACGTCTGG	CANIAVWGRGMDVW	IGHV3-23	IGHD3-16	IGHJ6	7	15	22	29
2	0.0013422818791946308	TGTGCGAAAGGGGCCGCGGTATATGGTGAAATTGCCTACTGG	CAKGAAVYGEIAYW	IGHV3-53	IGHD1-20	IGHJ4	6	16	22	31
2	0.0013422818791946308	TGTGCGAAAGATTCTGGGTACGGTGACTCCGGGAACTACTGG	CAKDSGYGDSGNYW	IGHV3-23	IGHD4-17	IGHJ4	11	18	27	34
2	0.0013422818791946308	TGTGCACGAGCGTGGAGCACAGTAACGGCTATGGACGTCTGG	CARAWSTVTAMDVW	IGHV3-74	IGHD4-11	IGHJ6	9	18	25	30
2	0.0013422818791946308	TGTGCAACTACGGCTACGGTGGCACCTTCGCCCGGCCACTGG	CATTATVAPSPGHW	IGHV3-21	IGHD4-23	IGHJ4	4	13	21	37
2	0.0013422818791946308	TGTGCAAGAGATCTAGGGGCTACGAACTGGTTCGACCCCTGG	CARDLGATNWFDPW	IGHV3-74	IGHD5-12	IGHJ5	13	17	23	24
2	0.0013422818791946308	TGTAGTACCAATAGTGGTTATTACCTCTACTTTGATTACTGG	CSTNSGYYLYFDYW	IGHV3-49	IGHD3-22	IGHJ4	3	11	23	26
2	0.0013422818791946308	TGCGCGAAACGCTCCCTAAACTACTGGTACTTCGATCTCTGG	CAKRSLNYWYFDLW	IGHV3-23	IGHD1-26	IGHJ2	8	10	15	20
2	0.0013422818791946308	TGTGTGAGAGATTATCCGATAACTGGTAGCCTGCACTGG	CVRDYPITGSLHW	IGHV3-21	IGHD1-20	IGHJ4	11	18	25	34
2	0.0013422818791946308	TGTGTGAGAGATTATCCGATAACTGGTAGCCTGCACTGG	CVRDYPITGSLHW	IGHV3-21	IGHD1-20	IGHJ1	11	18	25	32
2	0.0013422818791946308	TGTGCGGGAGATCATGGTAGCAGTGGCTGCCATGACTGG	CAGDHGSSGCHDW	IGHV3-33	IGHD6-19	IGHJ1	12	17	28	34
2	0.0013422818791946308	TGTGCGAGGGGAGCGGATGGCCACAATGCTGACTACTGG	CARGADGHNADYW	IGHV3-21	IGHD5-24	IGHJ4	7	15	26	29
2	0.0013422818791946308	TGTGCGAGGAGCCCTACCAGCCCCGTTGTTGACTACTGG	CARSPTSPVVDYW	IGHV1-18	IGHD6-19	IGHJ4	7	14	21	28
2	0.0013422818791946308	TGTGCGAGACTGGGGAGATGGCTACAATTTGAGTATTGG	CARLGRWLQFEYW	IGHV4-39	IGHD5-24	IGHJ4	9	14	26	27
2	0.0013422818791946308	TGTGCGAGACATAGAGATGTCTACAATCCTGACTACTGG	CARHRDVYNPDYW	IGHV5-10-1	IGHD5-24	IGHJ4	11	12	26	29
2	0.0013422818791946308	TGTGCGAGAGCCGGCTACTACTACGATATGGACGTCTGG	CARAGYYYDMDVW	IGHV3-21	.	IGHJ6	9	-1	-1	14
2	0.0013422818791946308	TGTGCGAGAGGTAGCAACGGTGACTACGTCGATGTTTGG	CARGSNGDYVDVW	IGHV1-8	IGHD4-17	IGHJ3	10	16	28	36
2	0.0013422818791946308	TGTGCGAGAGGGGTGATGACTGGGGCGATTGGTATCTGG	CARGVMTGAIGIW	IGHV4-34	IGHD2-21	IGHJ3	10	11	21	28
2	0.0013422818791946308	TGTGCGAGAGGGGGGATCTACTACGACTTTGACTTCTGG	CARGGIYYDFDFW	IGHV3-30	IGHD7-27	IGHJ4	9	11	17	21
2	0.0013422818791946308	TGTGCGAGAGATGTAAATACGTGGAGTTGGGACTACTGG	CARDVNTWSWDYW	IGHV3-21	IGHD3-22	IGHJ4	11	15	21	30
2	0.0013422818791946308	TGTGCGAAGAACAGTGCTTATTGGGGGGGTAACAACTGG	CAKNSAYWGGNNW	IGHV3-23	IGHD3-16	IGHJ4	7	20	26	34
2	0.0013422818791946308	TGTGCACGGATACGCGTGGGAGCTCACATTGACTACTGG	CARIRVGAHIDYW	IGHV2-26	IGHD1-26	IGHJ4	13	15	23	28
2	0.0013422818791946308	TGTGCAAGGGGGGGTTTTAATCACGCTATGGACGTCTGG	CARGGFNHAMDVW	IGHV3-74	IGHD3-16	IGHJ6	7	17	22	27
2	0.0013422818791946308	TGTGCAAGGGGAGGGAGCTACCATGCTTTTGATGTCTGG	CARGGSYHAFDVW	IGHV3-74	IGHD1-26	IGHJ3	7	12	20	22
2	0.0013422818791946308	TGTGCAAGGATCCCCCGAACTGGAACTGACTATTACTGG	CARIPRTGTDYYW	IGHV3-74	IGHD1-7	IGHJ4	7	17	26	33
2	0.0013422818791946308	TGTGCAAGATCCGTTGTTCCGTGGCATATGGACGTCTGG	CARSVVPWHMDVW	IGHV6-1	IGHD1-14	IGHJ6	8	11	20	27
2	0.0013422818791946308	TGTGCAAGAGGGACCCATGCCAGTGGCAGTGACTGCTGG	CARGTHASGSDCW	IGHV6-1	IGHD6-19	IGHJ4	9	20	26	29
2	0.0013422818791946308	TGTGCAAGAATCTTGTACCCCACCGGTTTCGACGTCTGG	CARILYPTGFDVW	IGHV3-48	IGHD1-1	IGHJ6	8	12	18	30
2	0.0013422818791946308	TGTATGAGAGGGGGACTTGTGGATTTCGCGGGGCACTGG	CMRGGLVDFAGHW	IGHV1-67	IGHD2-21	IGHJ4	9	16	21	34
2	0.0013422818791946308	TGTACGGGAGAGGCCTACGGTGGCCCCCCCTCGGACTGG	CTGEAYGGPPSDW	IGHV4-59	IGHD4-23	IGHJ4	10	14	22	34
2	0.0013422818791946308	TGTGCGACCCTGCGGGCGGGGGGAATGGACGTCTGG	CATLRAGGMDVW	IGHV1-2	IGHD3-16	IGHJ6	6	18	23	24
2	0.0013422818791946308	TGTGCGACAGACTGGAACTACCTGGTTGACTATTGG	CATDWNYLVDYW	IGHV3-21	IGHD1-7	IGHJ4	10	11	20	25
2	0.0013422818791946308	TGTGCGAGCCAAATTTACGACGGGGGGGCCTACTGG	CASQIYDGGAYW	IGHV3-11	IGHD1-1	IGHJ4	7	16	21	29
2	0.0013422818791946308	TGTGCGAGACATGGGAGTTACTGCTTTGACTACTGG	CARHGSYCFDYW	IGHV3-11	IGHD1-26	IGHJ4	8	11	16	18
2	0.0013422818791946308	TGTGCGAGAGTTTCCGGAACAATGATTGACTACTGG	CARVSGTMIDYW	IGHV3-21	IGHD2-21	IGHJ4	9	11	18	25
2	0.0013422818791946308	TGTGCGAGAGATCGAAGTCACTACCTTGACTACTGG	CARDRSHYLDYW	IGHV1-18	.	IGHJ4	12	-1	-1	19
2	0.0013422818791946308	TGTGCGAGAGAGATATATTTCTATTTTGACTCGTGG	CAREIYFYFDSW	IGHV3-30	IGHD3-9	IGHJ4	10	14	19	20
2	0.0013422818791946308	TGTGCGAGAATCTGGGAGGTCCCGGGTGGCTACTGG	CARIWEVPGGYW	IGHV4-28	IGHD6-13	IGHJ4	9	20	26	29
2	0.0013422818791946308	TGTGCAAGGGGGGGAGACGGAGCCGTTGACTACTGG	CARGGDGAVDYW	IGHV3-74	IGHD3-16	IGHJ4	7	9	15	25
2	0.0013422818791946308	TGTGCAAGAGATTACTATGGTTCGGGGGACGTCTGG	CARDYYGSGDVW	IGHV3-74	IGHD3-10	IGHJ6	11	12	25	26
2	0.0013422818791946308	TGTACCACCTACCGGGGGGACAGTGGCTGGGCCTGG	CTTYRGDSGWAW	IGHV3-15	IGHD6-19	IGHJ5	7	20	29	31
2	0.0013422818791946308	TGTACGAGGCCCCGTAATTACGCTTTTGATGTCTGG	CTRPRNYAFDVW	IGHV4-31	IGHD5-24	IGHJ3	7	12	18	21
2	0.0013422818791946308	TGTGCCGCAGGTCCCAGTCGATATGACTACTGG	CAAGPSRYDYW	IGHV3-15	IGHD3-9	IGHJ4	9	13	18	23
2	0.0013422818791946308	TGTGCCGGTGGGAGTTACTTGGTTGACTACTGG	CAGGSYLVDYW	IGHV3-74	IGHD1-26	IGHJ4	4	7	18	22
2	0.0013422818791946308	TGTGCGCATGACCTGGGGGGGAGCTCGACCTGG	CAHDLGGSSTW	IGHV3-23	IGHD1-26	IGHJ3	5	18	24	29
2	0.0013422818791946308	TGTGCGACAGAGCGGTGGGGGCCTGAGTACTGG	CATERWGPEYW	IGHV3-21	IGHD3-16	IGHJ4	10	15	20	23
2	0.0013422818791946308	TGTGCGAGGGACACGTGGCTTATGGACGTCTGG	CARDTWLMDVW	IGHV3-47	IGHD1-14	IGHJ6	4	11	17	21
2	0.0013422818791946308	TGTGCGAGGGACACGTGGCTTATGGACGTCTGG	CARDTWLMDVW	IGHV3-74	IGHD1-14	IGHJ6	4	11	17	21
2	0.0013422818791946308	TGTGCGAGGATAAATTACGGTGTGGACGTCTGG	CARINYGVDVW	IGHV4-4	IGHD4-17	IGHJ6	7	15	21	22
2	0.0013422818791946308	TGTGCGAGAGGCACGAGGGAACCTGACTACTGG	CARGTREPDYW	IGHV3-21	IGHD1-14	IGHJ4	9	17	22	23
2	0.0013422818791946308	TGTGCGAGAGGGCAACGAGTTTTGGAGGTCTGG	CARGQRVLEVW	IGHV3-21	IGHD1-20	IGHJ6	9	13	17	22
2	0.0013422818791946308	TGTGCGAGAGGAGGGGGGGACTTTGACTACTGG	CARGGGDFDYW	IGHV3-21	IGHD3-16	IGHJ4	9	12	16	19
2	0.0013422818791946308	TGTGCGAGAGGAAGTGCCCTTTTGCAGTACTGG	CARGSALLQYW	IGHV1-8	IGHD3-3	IGHJ4	10	19	23	27
2	0.0013422818791946308	TGTGCGAGAGATAAACGGCAGTGGCTGGTGTGG	CARDKRQWLVW	IGHV3-33	IGHD6-19	IGHJ4	11	17	28	30
2	0.0013422818791946308	TGTGCGAATACAGCCGGGGGTATGGACGTCTGG	CANTAGGMDVW	IGHV4-4	IGHD5-18	IGHJ6	6	7	13	21
2	0.0013422818791946308	TGTACTAGAGGGTTAGGAATTTTCGGTCCTTGG	CTRGLGIFGPW	IGHV3-49	IGHD2-15	IGHJ4	9	13	17	30
2	0.0013422818791946308	TGTACAACATTTGGTCGTACTGCGGGAGACTGG	CTTFGRTAGDW	IGHV3-15	IGHD1-20	IGHJ4	8	13	17	28
2	0.0013422818791946308	TGTGTGAGAGGTGGATGGTTTGACAACTGG	CVRGGWFDNW	IGHV3-21	IGHD5-12	IGHJ4	9	10	15	18
2	0.0013422818791946308	TGTGCGAGAGGTCGGTTGGTGGACGTCTGG	CARGRLVDVW	IGHV3-21	IGHD1-14	IGHJ6	9	12	16	19
2	0.0013422818791946308	TGTGCACGCCACTACTACTTTGACTACTGG	CARHYYFDYW	IGHV2-5	IGHD5-12	IGHJ4	6	7	11	12
2	0.0013422818791946308	TGTGCAAGAGGGGGAGAAGATTTTTTTTGG	CARGGEDFFW	IGHV3-74	IGHD3-3	IGHJ4	9	18	24	27
2	0.0013422818791946308	TGTGCGAAAGAAGGTTGGTGG	CAKEGWW	IGHV3-11	.	IGHJ1	10	-1	-1	18
1	6.711409395973154E-4	TGTGCGAGAGATTGGAAGGATTGTAGTAGTACCAGCTGCTATTTGTTGGCTACGATTCAGTACTACTACTACTACGGTATGGACGTCTGG	CARDWKDCSSTSCYLLATIQYYYYYGMDVW	IGHV3-66	IGHD2-2	IGHJ6	11	19	41	60
1	6.711409395973154E-4	TGTGCGAGAGATCCGTCCCGCCCGGGTCCCGTAATCCCAGGTGTAATGAGTTACCAATACAACGGTTTGGACGTCTGG	CARDPSRPGPVIPGVMSYQYNGLDVW	IGHV4-31	IGHD4-23	IGHJ6	12	47	55	67
1	6.711409395973154E-4	TGTGCGAGATTTGCCCTCCTGGGTCTCACTATGTTTCGGGACAATATTATAGGGGTCGACTACTTTGACTCCTGG	CARFALLGLTMFRDNIIGVDYFDSW	IGHV3-64	IGHD3-10	IGHJ4	8	27	39	58
1	6.711409395973154E-4	TGTGCGAGACTTCGGCCATATTGTAGTAGTACCAGCTGCCCACCTTACTACTACTACTACGGTATGGACGTCTGG	CARLRPYCSSTSCPPYYYYYGMDVW	IGHV4-39	IGHD2-2	IGHJ6	9	17	38	44
1	6.711409395973154E-4	TGTGCGAGAGCGTATGATAGTAGTGGATATTATTCCCCCGCCTCCCCACATTACTACTACGGTATGGACGTCTGG	CARAYDSSGYYSPASPHYYYGMDVW	IGHV3-48	IGHD3-22	IGHJ6	9	12	31	51
1	6.711409395973154E-4	TGTGCGAGAGATTTTAACAGTCTCGGGGATTTTTGGAGTGGTTACCCCCGGAGGGAATACTACTTTGACTACTGG	CARDFNSLGDFWSGYPRREYYFDYW	IGHV3-53	IGHD3-3	IGHJ4	11	27	43	57
1	6.711409395973154E-4	TGTGCGAGAGATCGCTGTAGGAGTACCAGCTGCTATGCTGGGGGTGTGGCGGTCTGGTACTTCGATCTCTGG	CARDRCRSTSCYAGGVAVWYFDLW	IGHV3-53	IGHD2-2	IGHJ2	12	15	37	53
1	6.711409395973154E-4	TGTGCGAGAGATAGTGTGGGCGGTTTTTGGAGAGCCCTCAAGTACTACTACTACTACGGTATGGACGTCTGG	CARDSVGGFWRALKYYYYYGMDVW	IGHV4-31	IGHD3-3	IGHJ6	11	23	31	42
1	6.711409395973154E-4	TGTGCGAGAGACAACTCTCATTTGGATAGTCATGGTTATTTCTACGCTGAACTGGGGTACTTCCAACACTGG	CARDNSHLDSHGYFYAELGYFQHW	IGHV4-31	IGHD3-22	IGHJ1	10	24	45	57
1	6.711409395973154E-4	TGTGCGAGAGAGGCGTACCCCGACTTCGCTGACTACGAGCGCTTCGGTGGGTACTACGGTATGGACGTCTGG	CAREAYPDFADYERFGGYYGMDVW	IGHV1-46	IGHD4-17	IGHJ6	10	21	36	60
1	6.711409395973154E-4	TGTGCGAGAGAGGGGTACCCCGACTTCAGTGACTACGAACGCTTCGGTGGGTACTACGGTATGGACGTCTGG	CAREGYPDFSDYERFGGYYGMDVW	IGHV4-31	IGHD4-11	IGHJ6	10	21	36	60
1	6.711409395973154E-4	TGTGCGAAAGGGGGGGCGTATAGTGGGAGCTACTACGGGCCCGATTACTACTACTACGGTATGGACGTCTGG	CAKGGAYSGSYYGPDYYYYGMDVW	IGHV3-23	IGHD1-26	IGHJ6	9	17	36	45
1	6.711409395973154E-4	TGTGCGAAAGGACCTTCTGGATACACCTATGGTCCCAGGTATTACTACTACTACTACGGTATGGACGTCTGG	CAKGPSGYTYGPRYYYYYYGMDVW	IGHV4-34	IGHD5-18	IGHJ6	10	17	32	39
1	6.711409395973154E-4	TGTGCGAGAGTTATTACTATGGTTCGGGGAGTTAACGGGATTATCGAGTTAGGGGCTTTTGATATCTGG	CARVITMVRGVNGIIELGAFDIW	IGHV3-21	IGHD3-10	IGHJ3	9	11	33	54
1	6.711409395973154E-4	TGTGCGAGAGTCAGACCCACCTGGAACGGCGAACGACAACGGGAAACCGAAGGCTACTTTGACTACTGG	CARVRPTWNGERQRETEGYFDYW	IGHV4-31	IGHD1-1	IGHJ4	9	20	27	53
1	6.711409395973154E-4	TGTGCGAGAGATCGACCCTGGGATTCTGGAGTGGCTAATATTTTGAATATCAATATTGTTGACTACTGG	CARDRPWDSGVANILNINIVDYW	IGHV3-21	IGHD3-9	IGHJ4	12	37	45	58
1	6.711409395973154E-4	TGTGCGAGAGATGTCTCAAAGGGTAGTGGTTACCCCAGTCCCTACTACTACTACGGTATGGACGTCTGG	CARDVSKGSGYPSPYYYYGMDVW	IGHV3-33	IGHD3-22	IGHJ6	16	22	31	41
1	6.711409395973154E-4	TGTGCGAGAGATGGGGGGGGATATTGTAGTAGTACCAGCTGCTATACGGTTAACGGTATGGACGTCTGG	CARDGGGYCSSTSCYTVNGMDVW	IGHV4-31	IGHD2-2	IGHJ6	11	18	44	57
1	6.711409395973154E-4	TGTGCTAGAGATGGCAATTACTATGATAGTAGTGGTTATCCCCCCGCCTACTACTTTGACTACTGG	CARDGNYYDSSGYPPAYYFDYW	IGHV3-72	IGHD3-22	IGHJ4	11	16	38	48
1	6.711409395973154E-4	TGTGCGAGATCCGGTATAGCAGCTCGGTCCCACCCCCCAGACTACTACTACGGTATGGACGTCTGG	CARSGIAARSHPPDYYYGMDVW	IGHV3-21	IGHD6-6	IGHJ6	8	13	25	40
1	6.711409395973154E-4	TGTGCGAGATATGGGGCTATGGTTACGGGTCGGTATAGCAGCAGCTGGTACGGTGGGGGCTACTGG	CARYGAMVTGRYSSSWYGGGYW	IGHV1-18	IGHD6-13	IGHJ4	8	31	51	59
1	6.711409395973154E-4	TGTGCGAGACTGAGGCAGTGGCTGGTTCTTGGGAGTGACTACGACTACTTCGATACGGACGTCTGG	CARLRQWLVLGSDYDYFDTDVW	IGHV4-39	IGHD6-19	IGHJ6	9	14	25	37
1	6.711409395973154E-4	TGTGCGAGAGGCCTGGTAAGACCAGCTGCTATACAAGAGGACCAATACTACGGTATGGACGTCTGG	CARGLVRPAAIQEDQYYGMDVW	IGHV1-8	IGHD2-2	IGHJ6	13	20	31	54
1	6.711409395973154E-4	TGTGCGAGAGGCGGACTAGGTTATATTGTAGTAGTACCAGCTGCCACTTCAGGCTTTGACTACTGG	CARGGLGYIVVVPAATSGFDYW	IGHV1-8	IGHD2-2	IGHJ4	11	22	43	53
1	6.711409395973154E-4	TGTGCGAGAGATCAGGTAGGGGGTTACAATGTTTTGACTGGTGGCTACTACGGAATGGACGTCTGG	CARDQVGGYNVLTGGYYGMDVW	IGHV3-11	IGHD3-9	IGHJ6	12	23	41	44
1	6.711409395973154E-4	TGTGCGAGAGATAATTTTGGGTCGAGCCGAATACGATACTTTGATAGTAGTGGTTATGGTTACTGG	CARDNFGSSRIRYFDSSGYGYW	IGHV3-33	IGHD3-22	IGHJ4	11	36	56	60
1	6.711409395973154E-4	TGTGCGAAATCGTATTACTCTGGTTCGGGGGACTTCTACTACTACTACTTCACTTTGGACGTCTGG	CAKSYYSGSGDFYYYYFTLDVW	IGHV3-23	IGHD3-10	IGHJ6	8	10	29	36
1	6.711409395973154E-4	TGTGCGAAAGATCCCGCCGAGCCTGGCGACTTTTGGAACGGTTACAACATATCAATGGACATCTGG	CAKDPAEPGDFWNGYNISMDIW	IGHV3-23	IGHD3-3	IGHJ6	12	26	43	54
1	6.711409395973154E-4	TGTGCAAGAGACGAAGATACGAAGAATTACGATATTTTGACCGGTCATTCGTACTTTGACGGCTGG	CARDEDTKNYDILTGHSYFDGW	IGHV3-74	IGHD3-9	IGHJ4	10	25	48	51
1	6.711409395973154E-4	TGTGCAAAAGATATTGGGGCCCAGAGATGGCTACCATTCCAGTACTACTACGGTATGGACGTCTGG	CAKDIGAQRWLPFQYYYGMDVW	IGHV3-43	IGHD5-24	IGHJ6	13	22	37	42
1	6.711409395973154E-4	TGTACTTATTGTAGTAGTACCACGAACTACTTAACCAACCCACGCTACTACGGTATGGACGTCTGG	CTYCSSTTNYLTNPRYYGMDVW	IGHV3-21	IGHD2-2	IGHJ6	2	6	21	44
1	6.711409395973154E-4	TGTACGAGAGACAGGGCTACATATTGCGGTGCTGACTGCTGGCATGTCGATGCTTTTGATATCTGG	CTRDRATYCGADCWHVDAFDIW	IGHV3-47	IGHD2-21	IGHJ3	10	19	39	48
1	6.711409395973154E-4	TGTGTGAGAGGTTCCCTCAGTAGACTGGCACCAGCCTCTCTTCATTACTACTTTGACTACTGG	CVRGSLSRLAPASLHYYFDYW	IGHV3-35	IGHD6-19	IGHJ4	8	29	35	45
1	6.711409395973154E-4	TGTGCCAGAGGATACTGTAGTAGTACCAGCTGCTATCGATGGGGCGCGTGGTTCGACCCCTGG	CARGYCSSTSCYRWGAWFDPW	IGHV4-30-2	IGHD2-2	IGHJ5	9	10	35	48
1	6.711409395973154E-4	TGTGCGAGGACACGGGGACTGGTTGGTCGGGCTGGATCTCGTGTCGCGGATATGGACGTCTGG	CARTRGLVGRAGSRVADMDVW	IGHV4-4	IGHD3-9	IGHJ6	7	16	23	51
1	6.711409395973154E-4	TGTGCGAGAGTGGCCGATATAGTGGTGGTGGGTGGCACTCCCCAAAACTGGTTCGACCCCTGG	CARVADIVVVGGTPQNWFDPW	IGHV4-34	IGHD2-21	IGHJ5	9	16	29	45
1	6.711409395973154E-4	TGTGCGAGAGCTCCTGAGTACGATTTTTGGAGTGGTTCCTGGAGCTACGGTATGGACGTCTGG	CARAPEYDFWSGSWSYGMDVW	IGHV4-34	IGHD3-3	IGHJ6	9	18	36	51
1	6.711409395973154E-4	TGTGCGAGAGCTCCCCAAGGTGGATACTATTCAAGATACTACTACTACGGTTTGGACGTCTGG	CARAPQGGYYSRYYYYGLDVW	IGHV4-34	IGHD5-18	IGHJ6	9	19	26	36
1	6.711409395973154E-4	TGTGCGAGAGGGGCGGTTCTCCGCCCCAAATATAGCAGTGGGTGGTACTACTTTGACTACTGG	CARGAVLRPKYSSGWYYFDYW	IGHV1-3	IGHD6-19	IGHJ4	9	30	40	44
1	6.711409395973154E-4	TGTGCGAGAGGGACATATTGTACTAGTACCAGTTGCAATACCTACTACGGTCTGGACGTCTGG	CARGTYCTSTSCNTYYGLDVW	IGHV1-8	IGHD2-2	IGHJ6	10	14	35	52
1	6.711409395973154E-4	TGTGCGAGAGATTTAGGTTGGGATGATAGTAGTGGTTATTACTGGGGGTACTTCGATCTCTGG	CARDLGWDDSSGYYWGYFDLW	IGHV3-53	IGHD3-22	IGHJ2	11	22	42	46
1	6.711409395973154E-4	TGTGCGAGAGATGACGTTATCAACTACGGTGGAAACGGTCCCTGTTGCGGTATGGACGTCTGG	CARDDVINYGGNGPCCGMDVW	IGHV4-31	IGHD4-23	IGHJ6	11	22	35	51
1	6.711409395973154E-4	TGTGCAAGAGATCACTTTGGATACATCTATGATTTCGACTATTACTACGGTATGGACGTCTGG	CARDHFGYIYDFDYYYGMDVW	IGHV6-1	IGHD5-18	IGHJ6	16	17	30	37
1	6.711409395973154E-4	TGTGCAAGAGATAGGGGATATTGTAGTGGTGGTAGCTGCTACTCGGGATGGTTCGACCCCTGG	CARDRGYCSGGSCYSGWFDPW	IGHV6-1	IGHD2-15	IGHJ5	11	15	47	48
1	6.711409395973154E-4	TGTGTGAAAGATTGGTCGCCCTATGATAGTAGTGGTTACTCAACCAACTTTGACTACTGG	CVKDWSPYDSSGYSTNFDYW	IGHV3-30	IGHD3-22	IGHJ4	11	20	37	46
1	6.711409395973154E-4	TGTGTGAAAGATCCCAAGTATACCAGCAGCCTTGCCGTGGGGTACGGTATGGACGTCTGG	CVKDPKYTSSLAVGYGMDVW	IGHV3-23	IGHD6-13	IGHJ6	12	17	29	48
1	6.711409395973154E-4	TGTGCGAGGTCCGATGTTGAGTTGCGTAGCGACTACTATTACTACAATTTGGACGTCTGG	CARSDVELRSDYYYYNLDVW	IGHV1-46	IGHD5-12	IGHJ6	7	24	29	31
1	6.711409395973154E-4	TGTGCGAGGGGGACTGTGGTGGGATACCAGCCACTACAGTACTATGCTATGGACGTCTGG	CARGTVVGYQPLQYYAMDVW	IGHV4-31	IGHD6-19	IGHJ6	7	24	34	48
1	6.711409395973154E-4	TGTGCGAGAGCGGCCCCCCTTGGTTCGGGGACGTACTACTACTACGGTATGGACGTCTGG	CARAAPLGSGTYYYYGMDVW	IGHV3-53	IGHD3-10	IGHJ6	9	20	30	33
1	6.711409395973154E-4	TGTGCGAGAGCAGATTACTATGATAGTAGTGGTTATTACTACTACTACTTTGACTACTGG	CARADYYDSSGYYYYYFDYW	IGHV4-31	IGHD3-22	IGHJ4	9	13	41	42
1	6.711409395973154E-4	TGTGCGAGAGGCTCTTATTGTAGTGGTGGTAGCTGCTACTACTACGGTATGGACGTCTGG	CARGSYCSGGSCYYYGMDVW	IGHV4-34	IGHD2-15	IGHJ6	11	15	34	35
1	6.711409395973154E-4	TGTGCGAGAGGCGGAGGAGGCTACTATGGTTCGGGGAGTTATTCCCCCTTTGACTACTGG	CARGGGGYYGSGSYSPFDYW	IGHV4-34	IGHD3-10	IGHJ4	11	21	42	47
1	6.711409395973154E-4	TGTGCGAGAGATCCGGCAGCACCTGGTAGTTCCTACTACTATTACGATATGGACGTCTGG	CARDPAAPGSSYYYYDMDVW	IGHV4-31	IGHD6-13	IGHJ6	12	15	27	32
1	6.711409395973154E-4	TGTGCGAGAGACGGCGGGCGCGGGGGGAGTGGTTATCCCTGGTGGTACTTCGATCTCTGG	CARDGGRGGSGYPWWYFDLW	IGHV1-18	IGHD3-3	IGHJ2	10	25	35	42
1	6.711409395973154E-4	TGTGCGAGAGAGGGGGAGAGCAGTGGCCCCCTCCACTACTACTACGGTATGGACGTCTGG	CAREGESSGPLHYYYGMDVW	IGHV4-31	IGHD6-19	IGHJ6	10	18	26	34
1	6.711409395973154E-4	TGTGCGAGAGAACTGAGCACCTGGACGAATAGATATTACTACGATGGTTTGGACGTCTGG	CARELSTWTNRYYYDGLDVW	IGHV4-31	IGHD3-22	IGHJ6	10	33	42	49
1	6.711409395973154E-4	TGTGCGAAACGGATTTGTGATAGTACCAGCTGCCAGTACTATTACGGTATGGACGTCTGG	CAKRICDSTSCQYYYGMDVW	IGHV3-23	IGHD2-2	IGHJ6	8	20	32	48
1	6.711409395973154E-4	TGTGCGAAAGTTGGGTTACTGGTGGTAGCTGCTACGGGAAGAAACTGGTTCGACCCCTGG	CAKVGLLVVAATGRNWFDPW	IGHV3-23	IGHD2-15	IGHJ5	9	19	34	42
1	6.711409395973154E-4	TGTGCGAAAGATCTGACCTCGTTTGACTGGTTTCAGTATGCCGGTTGGTTCGACTCCTGG	CAKDLTSFDWFQYAGWFDSW	IGHV1-24	IGHD3-9	IGHJ5	14	21	31	45
1	6.711409395973154E-4	TGTGCGAAAGATCTGACCTCGTTTGACTGGTTTCAGTATGCCGGTTGGTTCGACTCCTGG	CAKDLTSFDWFQYAGWFDSW	IGHV3-23	IGHD3-9	IGHJ5	13	21	31	45
1	6.711409395973154E-4	TGTGCGAAAGATATCCGATATTGTAGTAGTGGTGACTGCTACGGCTGGTTCGACCCCTGG	CAKDIRYCSSGDCYGWFDPW	IGHV3-23	IGHD2-15	IGHJ5	11	16	41	44
1	6.711409395973154E-4	TGTGCGAAAGAAGGGGGCGCGGGGGATATTGTAGTAGTACCAGCTGCTTTCGACCCCTGG	CAKEGGAGDIVVVPAAFDPW	IGHV3-23	IGHD2-2	IGHJ5	10	23	47	48
1	6.711409395973154E-4	TGTGCAAGAGGGAGGCTTTATGTTTATGGGCCCAGTCAATCGAACTACTTTGACCACTGG	CARGRLYVYGPSQSNYFDHW	IGHV1-8	IGHD3-9	IGHJ4	10	31	38	43
1	6.711409395973154E-4	TGTGCAAAAGAGGATCGGTATTCCTATGACAGTAGTGGTTATCGGAACTTTGACTTCTGG	CAKEDRYSYDSSGYRNFDFW	IGHV3-13	IGHD3-22	IGHJ4	10	17	41	46
1	6.711409395973154E-4	TGTACCACAGATACTATGTATTACGATTTTTGGAGTGGTTATCTGACCGGCGACTACTGG	CTTDTMYYDFWSGYLTGDYW	IGHV3-15	IGHD3-3	IGHJ4	11	17	41	51
1	6.711409395973154E-4	TGCGCACACAGACAGTCTTTTAAAGTGGTTAATGGGAGGAGCGATCCCTTTGACTACTGG	CAHRQSFKVVNGRSDPFDYW	IGHV2-5	IGHD3-22	IGHJ4	12	23	30	47
1	6.711409395973154E-4	TGTGTGAGATCGTACGATCATTGGTTTATTCCCCCTACCAACGGTATGGACGTCTGG	CVRSYDHWFIPPTNGMDVW	IGHV3-21	IGHD2-15	IGHJ6	8	34	39	45
1	6.711409395973154E-4	TGTGTGAAGCCCTATGGTTCGGGGCCCTACTACTTCGACTACGGTATGGACGTCTGG	CVKPYGSGPYYFDYGMDVW	IGHV3-35	IGHD3-10	IGHJ6	6	11	23	27
1	6.711409395973154E-4	TGTGTAAAAGATATGGTCCCCGGTATGATCTCAGCAGCTGGTGGATTTCTCCACTGG	CVKDMVPGMISAAGGFLHW	IGHV3-9	IGHD6-13	IGHJ4	13	31	41	52
1	6.711409395973154E-4	TGTGCGGCAGATGGGGTGGGAGCTAGCCCTTGGGACTACTACGGTATGGACGTCTGG	CAADGVGASPWDYYGMDVW	IGHV1-58	IGHD1-26	IGHJ6	11	15	24	34
1	6.711409395973154E-4	TGTGCGAGTCCCATAGTACCAGCTGCGGAATATTACTATTATGGGATGAACGTCTGG	CASPIVPAAEYYYYGMNVW	IGHV1-46	IGHD2-2	IGHJ6	7	13	25	45
1	6.711409395973154E-4	TGTGCGAGTGGGGTGCTAGGATATTGTAGTAGTCCCAGCTGCTATGAAGTTGGCTGG	CASGVLGYCSSPSCYEVGW	IGHV3-21	IGHD2-2	IGHJ4	7	15	45	53
1	6.711409395973154E-4	TGTGCGAGGCAGACTTACGATTTCTGGAGTGGTTTTCCAAACTGCTTCGACCCCTGG	CARQTYDFWSGFPNCFDPW	IGHV1-3	IGHD3-3	IGHJ5	7	14	33	39
1	6.711409395973154E-4	TGTGCGAGGGATAAAGGGGTCATAGAGACGACGACGATTGGCTGGTTCGACCCCTGG	CARDKGVIETTTIGWFDPW	IGHV4-31	IGHD1-20	IGHJ5	11	27	32	41
1	6.711409395973154E-4	TGTGCGAGATCCCGTTCGCGGTATAGCAGCAGCTGGTACGGTTGGTTCGACCCCTGG	CARSRSRYSSSWYGWFDPW	IGHV4-31	IGHD6-13	IGHJ5	8	19	39	42
1	6.711409395973154E-4	TGTGCGAGACCCAAATCTTGTAGTAGTACCACCTGCTCTGATGCTTTTGATATCTGG	CARPKSCSSTTCSDAFDIW	IGHV4-34	IGHD2-2	IGHJ3	8	17	36	38
1	6.711409395973154E-4	TGTGCGAGACATCGGTATACTAGCAGTGGCTGGTACTATGGCTACTTTGACTACTGG	CARHRYTSSGWYYGYFDYW	IGHV5-10-1	IGHD6-19	IGHJ4	11	20	35	41
1	6.711409395973154E-4	TGTGCGAGACATGTGTCTGGCACTGACTGGTATCCCCGATTTGGCTTTGACTCCTGG	CARHVSGTDWYPRFGFDSW	IGHV4-39	IGHD3-9	IGHJ4	13	23	30	44
1	6.711409395973154E-4	TGTGCGAGAGTTCCACCTCCTTACTATGAAAATACTTCTTCTTATTCGGACTCCTGG	CARVPPPYYENTSSYSDSW	IGHV3-23	IGHD3-22	IGHJ4	6	20	28	48
1	6.711409395973154E-4	TGTGCGAGAGTGCGTAGTTACTATGATAGTAGTGGTTACCATTACTTTGACTACTGG	CARVRSYYDSSGYHYFDYW	IGHV4-34	IGHD3-22	IGHJ4	9	17	37	42
1	6.711409395973154E-4	TGTGCGAGAGCGAATCGGGCGGGGAGTTATTATAACGTCCCCGAGTTCGACCCCTGG	CARANRAGSYYNVPEFDPW	IGHV3-53	IGHD3-10	IGHJ5	9	19	37	44
1	6.711409395973154E-4	TGTGCGAGAGCACTCGGTGAAAGCGGAACTACGGCTGAGGACTGGTTCGACCCCTGG	CARALGESGTTAEDWFDPW	IGHV3-48	IGHD1-7	IGHJ5	9	24	32	40
1	6.711409395973154E-4	TGTGCGAGAGCACGCCGGTGGGATTACGATTACGAGGCCGGCTCCATTGACTACTGG	CARARRWDYDYEAGSIDYW	IGHV3-11	IGHD5-12	IGHJ4	9	24	33	46
1	6.711409395973154E-4	TGTGCGAGAGCACGCCGGTGGGATTACGATTACGAGGCCGGCTCCATTGACTACTGG	CARARRWDYDYEAGSIDYW	IGHV3-53	IGHD5-12	IGHJ4	9	24	33	46
1	6.711409395973154E-4	TGTGCGAGAGCAAGTGACTCACAGCACGGCTATTTTTATTACGGTTTGGGCGTCTGG	CARASDSQHGYFYYGLGVW	IGHV3-11	IGHD3-22	IGHJ6	9	35	41	46
1	6.711409395973154E-4	TGTGCGAGAGGCTGGGAGGGGGTTACAGAGGGAACTTCAACCTGCCTTGACTACTGG	CARGWEGVTEGTSTCLDYW	IGHV4-34	IGHD1-26	IGHJ4	11	12	17	46
1	6.711409395973154E-4	TGTGCGAGAGGAGTGCGTGGATACAGCTATGGTTCTGCGGCCGAGATTGACTCCTGG	CARGVRGYSYGSAAEIDSW	IGHV1-8	IGHD5-18	IGHJ5	10	15	33	48
1	6.711409395973154E-4	TGTGCGAGAGGAGTACTTACGATTTTTGGAGTGGTTATTAATGGGTTTGACTACTGG	CARGVLTIFGVVINGFDYW	IGHV4-34	IGHD3-3	IGHJ4	10	16	39	45
1	6.711409395973154E-4	TGTGCGAGAGATCTAGGATGTACGGTGACTAAGGGCAGAGGGGCTTTTGATATCTGG	CARDLGCTVTKGRGAFDIW	IGHV3-21	IGHD4-17	IGHJ3	13	20	30	42
1	6.711409395973154E-4	TGTGCGAGAGATCGGGGTAGTACCAGCTCCAAGGGAAAGTACGGTATGGACGTCTGG	CARDRGSTSSKGKYGMDVW	IGHV3-21	IGHD2-2	IGHJ6	12	16	27	45
1	6.711409395973154E-4	TGTGCGAGAGATGTTAGGGATTACTATGATAGTAGTGGTTATTATTTTGACTACTGG	CARDVRDYYDSSGYYFDYW	IGHV3-33	IGHD3-22	IGHJ4	11	19	43	45
1	6.711409395973154E-4	TGTGCGAGAGATGCCCATCGTTCGGGGAGTTCCCAAAAGGGTTACTTTGACTCCTGG	CARDAHRSGSSQKGYFDSW	IGHV3-53	IGHD3-10	IGHJ4	11	19	30	42
1	6.711409395973154E-4	TGTGCGAGAGACGATTGTACTAATGGTGTATGCTCCCTGGAATACTTTGACTACTGG	CARDDCTNGVCSLEYFDYW	IGHV4-31	IGHD2-8	IGHJ4	10	13	33	42
1	6.711409395973154E-4	TGTGCGAGAGAGCCAAGAACGTGGGGGAGTTATCGCCAAGCCTACTTTGACTTCTGG	CAREPRTWGSYRQAYFDFW	IGHV3-21	IGHD3-16	IGHJ4	10	21	34	41
1	6.711409395973154E-4	TGTGCGAGAGAGGGCCGTAGAGATGGCTACACCTTGGAGTACTATTTTGACTACTGG	CAREGRRDGYTLEYYFDYW	IGHV3-21	IGHD5-24	IGHJ4	10	15	30	37
1	6.711409395973154E-4	TGTGCGAGAGAGGATACTGGGCCTGGGGAGAACTACTACTACGGTATGGACGTCTGG	CAREDTGPGENYYYGMDVW	IGHV4-31	IGHD7-27	IGHJ6	10	22	28	31
1	6.711409395973154E-4	TGTGCGAGAGAAAACCCGTCTGAGTTAATTGCCAACAGCTGGTACGCCGACTACTGG	CARENPSELIANSWYADYW	IGHV1-46	IGHD6-13	IGHJ4	10	35	45	48
1	6.711409395973154E-4	TGTGCGAGAACAGCTGGTACAATCGCTTCCTACTACTACTACGGTATGGACGTCTGG	CARTAGTIASYYYYGMDVW	IGHV4-28	IGHD2-2	IGHJ6	9	10	19	29
1	6.711409395973154E-4	TGTGCGAAATTGGGGGGCTATGATACTCGTGAGACGCACTGGTTCTTCGATGTCTGG	CAKLGGYDTRETHWFFDVW	IGHV3-11	IGHD3-22	IGHJ2	6	17	24	37
1	6.711409395973154E-4	TGTGCGAAATGTCCCGGGGCTACGATGCACGGTGACTATAACTGGTTCGACCCCTGG	CAKCPGATMHGDYNWFDPW	IGHV3-23	IGHD4-17	IGHJ5	8	28	37	39
1	6.711409395973154E-4	TGTGCGAAAGTAAGGATACTAGTGATTAATAGCGAACTTTACTACTTTGACTACTGG	CAKVRILVINSELYYFDYW	IGHV3-23	IGHD3-22	IGHJ4	9	14	27	39
1	6.711409395973154E-4	TGTGCGAAAGATTACTATGAGCTGGTAGTCGGTTATTATTATGGAATGGACGTCTGG	CAKDYYELVVGYYYGMDVW	IGHV3-21	IGHD3-3	IGHJ6	11	30	38	45
1	6.711409395973154E-4	TGTGCGAAAGAGGAACTGGACTCCAGACCCTACTACTACTACGGTATGGACGTCTGG	CAKEELDSRPYYYYGMDVW	IGHV3-23	IGHD1-1	IGHJ6	10	13	19	29
1	6.711409395973154E-4	TGTGCACGTCTCATTATGACAGCGTCTGGTCCGGCCGCGGGAGCCTTTGATGTCTGG	CARLIMTASGPAAGAFDVW	IGHV2-26	IGHD3-16	IGHJ3	7	12	18	45
1	6.711409395973154E-4	TGTGCAAGAGCTGGTCCCTATGATAGTAGTGGTTATTACGCGTCTTTTGATATGTGG	CARAGPYDSSGYYASFDMW	IGHV3-74	IGHD3-22	IGHJ3	9	17	38	43
1	6.711409395973154E-4	TGTGCAAGAGCTGGTCCCTATGATAGTAGTGGTTATTACGCGTCTTTTGATATGTGG	CARAGPYDSSGYYASFDMW	IGHV6-1	IGHD3-22	IGHJ3	9	17	38	43
1	6.711409395973154E-4	TGTGGAAAAATAATGGCACCCGTGGCCGGTCGATACTACTACGGTATGGACGTCTGG	CGKIMAPVAGRYYYGMDVW	IGHV3-43	IGHD2-8	IGHJ6	8	10	15	33
1	6.711409395973154E-4	TGTGTCAAATCCGCAGACTACGGTGACTACGACTTTTACTACTTTGACCACTGG	CVKSADYGDYDFYYFDHW	IGHV3-30	IGHD4-17	IGHJ4	3	15	30	36
1	6.711409395973154E-4	TGTGTCAAATCCGCAGACTACGGTGACTACGACTTTTACTACTTTGACCACTGG	CVKSADYGDYDFYYFDHW	IGHV3-35	IGHD4-17	IGHJ4	4	15	30	36
1	6.711409395973154E-4	TGTGTGAGAGATCGTCCGACACACAGTGGTGACTCTCCCCCCCGAGACTACTGG	CVRDRPTHSGDSPPRDYW	IGHV3-35	IGHD2-21	IGHJ4	8	25	33	45
1	6.711409395973154E-4	TGTGTGAAAGATAGAAGTGGCTGGTATAGGGCGCCCCCGGAACTTGACCTCTGG	CVKDRSGWYRAPPELDLW	IGHV3-23	IGHD6-19	IGHJ5	11	15	25	45
1	6.711409395973154E-4	TGTGCCCAGGGTGGTAGTGGTGGTTCTCATGGGGGGGACCACTTTGACTACTGG	CAQGGSGGSHGGDHFDYW	IGHV3-30	IGHD2-15	IGHJ4	4	13	23	40
1	6.711409395973154E-4	TGTGCCAGATCCCCCAGTATAGCAGTGGCTGGAACCTTCCGCTTTGACTACTGG	CARSPSIAVAGTFRFDYW	IGHV1-46	IGHD6-19	IGHJ4	8	16	31	41
1	6.711409395973154E-4	TGTGCGCGTTATTATTATGATAATAGTGGTTATTATGATCCTCCTGACTACTGG	CARYYYDNSGYYDPPDYW	IGHV3-23	IGHD3-22	IGHJ4	5	9	34	44
1	6.711409395973154E-4	TGTGCGACAAAAATCAACATAGTGGGAGCTACTACCCCGAACTTTGACTACTGG	CATKINIVGATTPNFDYW	IGHV1-8	IGHD1-26	IGHJ4	6	18	34	40
1	6.711409395973154E-4	TGTGCGAGCGGGCGTGGTTATTACTGGGGGCCCAACAACTGGTTCGACCCCTGG	CASGRGYYWGPNNWFDPW	IGHV3-21	IGHD3-22	IGHJ5	7	13	24	34
1	6.711409395973154E-4	TGTGCGAGCGAGTATAGCAGCTCGTCGAGGTACTACTACGGTATGGACGTCTGG	CASEYSSSSRYYYGMDVW	IGHV4-4	IGHD6-6	IGHJ6	7	8	25	30
1	6.711409395973154E-4	TGTGCGAGGCCTTTTAAACAAGGGTATAGCAGTGGCTGGTACTGGGACTACTGG	CARPFKQGYSSGWYWDYW	IGHV3-48	IGHD6-19	IGHJ4	7	21	41	45
1	6.711409395973154E-4	TGTGCGAGACTCGCGGGAGGGGGACTGGAACTCCAACCCTCTCTTGACTACTGG	CARLAGGGLELQPSLDYW	IGHV5-10-1	IGHD1-7	IGHJ4	9	23	31	43
1	6.711409395973154E-4	TGTGCGAGACTGGCGCATTACCATTTTACTTACCTCTACGGTATGGACGTCTGG	CARLAHYHFTYLYGMDVW	IGHV4-39	IGHD3-3	IGHJ6	9	16	26	42
1	6.711409395973154E-4	TGTGCGAGACGTTCCTATTACGTTTGGGGGAGTTATCGCCCCTTTGACTACTGG	CARRSYYVWGSYRPFDYW	IGHV4-39	IGHD3-16	IGHJ4	9	16	37	41
1	6.711409395973154E-4	TGTGCGAGACGGGATTACTATGATAGTAGTGGCCCATCCCCCTTTGACTACTGG	CARRDYYDSSGPSPFDYW	IGHV5-10-1	IGHD3-22	IGHJ4	9	13	31	41
1	6.711409395973154E-4	TGTGCGAGAGTAGGCTCGATGGTTCGGGGAGTTACAGATCCTTTTGACTACTGG	CARVGSMVRGVTDPFDYW	IGHV1-8	IGHD3-10	IGHJ4	9	18	33	42
1	6.711409395973154E-4	TGTGCGAGAGGCCGCAAGGCGGGAGCCTCAGTAGCTTTCTGGTTCGACTCCTGG	CARGRKAGASVAFWFDSW	IGHV4-34	IGHD1-26	IGHJ5	12	29	35	38
1	6.711409395973154E-4	TGTGCGAGAGGCATAGTGGGAGCTACTACGTGGGGCTACAACTTTGACTACTGG	CARGIVGATTWGYNFDYW	IGHV3-53	IGHD1-26	IGHJ4	9	12	30	36
1	6.711409395973154E-4	TGTGCGAGAGGGCGGGCCTCCTCTCCCTACCACTATTACGGTATGGACGTCTGG	CARGRASSPYHYYGMDVW	IGHV1-8	IGHD2-15	IGHJ6	10	26	32	42
1	6.711409395973154E-4	TGTGCGAGAGGGGGTATAGTGGGAGCTAATTCGGGTAAGGGGTTCGACTACTGG	CARGGIVGANSGKGFDYW	IGHV4-34	IGHD1-26	IGHJ4	10	12	27	45
1	6.711409395973154E-4	TGTGCGAGAGGGGGAGTTATTAATCCCTACTACTATTACGGTTTGGACGTCTGG	CARGGVINPYYYYGLDVW	IGHV1-2	IGHD3-10	IGHJ6	9	10	21	26
1	6.711409395973154E-4	TGTGCGAGAGATTACTTTGATAGGACTGATTATTTTTCCATGGGTGGCTACTGG	CARDYFDRTDYFSMGGYW	IGHV3-21	IGHD3-22	IGHJ4	11	12	33	47
1	6.711409395973154E-4	TGTGCGAGAGATCCCCCTAGAGATGGCTATAATTTTGGTGCTTCTGATATCTGG	CARDPPRDGYNFGASDIW	IGHV7-4-1	IGHD5-24	IGHJ3	12	17	33	38
1	6.711409395973154E-4	TGTGCGAGAGATCATTCCACCGATTTTTGGAGTGGTTATTATCTTGACTACTGG	CARDHSTDFWSGYYLDYW	IGHV4-31	IGHD3-3	IGHJ4	12	20	41	43
1	6.711409395973154E-4	TGTGCGAGAGATGGCTACTATGGTTCGGGGAGGTTGTACGGTATGGACGTCTGG	CARDGYYGSGRLYGMDVW	IGHV3-53	IGHD3-10	IGHJ6	11	15	31	42
1	6.711409395973154E-4	TGTGCGAGAGATGGCCTCGACTACGGTGACTTCTCGTGGTACTTTGACTACTGG	CARDGLDYGDFSWYFDYW	IGHV3-30	IGHD4-17	IGHJ4	11	18	30	39
1	6.711409395973154E-4	TGTGCGAGAGATGGGCCGTGGGGTAGTAGTTCTTCCACGCGTTTTGATTACTGG	CARDGPWGSSSSTRFDYW	IGHV3-53	IGHD2-2	IGHJ4	11	22	29	42
1	6.711409395973154E-4	TGTGCGAGAGATGGACAAGACGTAAATGGTTTCCTCGATGCGCTTGATATATGG	CARDGQDVNGFLDALDIW	IGHV3-30	IGHD2-8	IGHJ3	11	24	29	36
1	6.711409395973154E-4	TGTGCGAGAGATACTTGGCCCGAAAGATGGCTTCACTCAGACTTTGACTACTGG	CARDTWPERWLHSDFDYW	IGHV3-30	IGHD5-24	IGHJ4	11	24	31	40
1	6.711409395973154E-4	TGTGCGAGAGAGCGAGGAGGTCAAAATTACTACTACTACGGTTTGGACGTCTGG	CARERGGQNYYYYGLDVW	IGHV4-59	IGHD3-9	IGHJ6	10	19	26	27
1	6.711409395973154E-4	TGTGCGAGAGAGGGGGGAGGGAGAGATAACTGGAACTACTACTTTGACTACTGG	CAREGGGRDNWNYYFDYW	IGHV3-21	IGHD1-20	IGHJ4	10	25	35	36
1	6.711409395973154E-4	TGTGCGAGAGAGGGGACGCTGTGGCGACGTACCCGTGATGCTTTTGATATCTGG	CAREGTLWRRTRDAFDIW	IGHV3-48	IGHD6-13	IGHJ3	10	26	32	35
1	6.711409395973154E-4	TGTGCGAGAATAATAGTGGGAGCTACTAGGGAGGACAACTACTTTGACTACTGG	CARIIVGATREDNYFDYW	IGHV4-28	IGHD1-26	IGHJ4	9	12	27	37
1	6.711409395973154E-4	TGTGCGAGAAATTGGGGGAGTTGTAGTGGTGGTAGCTGCCCTCTCGTCTACTGG	CARNWGSCSGGSCPLVYW	IGHV1-46	IGHD2-15	IGHJ4	8	20	38	47
1	6.711409395973154E-4	TGTGCGAAATCCTGGGTCTCCCGCAACTACTACTACTACGCTATGGACGTCTGG	CAKSWVSRNYYYYAMDVW	IGHV3-23	IGHD1-26	IGHJ6	8	17	21	25
1	6.711409395973154E-4	TGTGCGAAAGGCCTCCGAGAGATGGCTACATACTCCTTAACCTTTCACTACTGG	CAKGLREMATYSLTFHYW	IGHV1-8	IGHD5-24	IGHJ4	14	17	29	41
1	6.711409395973154E-4	TGTGCGAAAGATTCCGGGTATAGCAGTGGCGTACCCCCGTCCCCTGACTACTGG	CAKDSGYSSGVPPSPDYW	IGHV3-30	IGHD6-19	IGHJ4	11	13	29	44
1	6.711409395973154E-4	TGTGCGAAAGATCACGGGGGTATTACTATGTTCCTGTACTACTTTGACTACTGG	CAKDHGGITMFLYYFDYW	IGHV3-23	IGHD3-10	IGHJ4	12	19	29	35
1	6.711409395973154E-4	TGTGCGAAAGATCAGCGGAGGACTTATCACTATGGTTCGGGATATGATTACTGG	CAKDQRRTYHYGSGYDYW	IGHV3-60	IGHD3-10	IGHJ4	12	24	40	44
1	6.711409395973154E-4	TGTGCGAAAGACTGTTGTGGATACAGTTATTCGCGCGGTGGTTTTGATGGCTGG	CAKDCCGYSYSRGGFDGW	IGHV3-23	IGHD5-18	IGHJ3	10	16	29	41
1	6.711409395973154E-4	TGTGCGAAAGAATATTCGTATTACTATGATAGTAGTGGTCACTTTGACTACTGG	CAKEYSYYYDSSGHFDYW	IGHV3-23	IGHD3-22	IGHJ4	10	16	38	40
1	6.711409395973154E-4	TGTGCGAAAAGGAAGAACTGGCTGGACGAGGGTCCCAGTGTTTTTGATATCTGG	CAKRKNWLDEGPSVFDIW	IGHV1-67	IGHD6-19	IGHJ3	3	18	24	41
1	6.711409395973154E-4	TGTGCACACATAAGTAGGTTTGGGGCAGCTGCCACCACGGGCTTTGACTACTGG	CAHISRFGAAATTGFDYW	IGHV2-5	IGHD2-15	IGHJ4	9	24	37	41
1	6.711409395973154E-4	TGTGCAAGGGGTTGTACTAGTGGCAGTTGCTACAACGGGGTTGGAGACAGCTGG	CARGCTSGSCYNGVGDSW	IGHV3-74	IGHD2-15	IGHJ4	7	11	32	50
1	6.711409395973154E-4	TGTGCAAGGGGTTGCACTGGTAGCAGATGCTATAACGGGGTTGGAGACTACTGG	CARGCTGSRCYNGVGDYW	IGHV6-1	IGHD6-25	IGHJ4	7	19	40	45
1	6.711409395973154E-4	TGTGCAAAAGCCAGTAGTAGTGGTATTCGCAGTGGCCCGCCCTTTGACTACTGG	CAKASSSGIRSGPPFDYW	IGHV3-43	IGHD3-22	IGHJ4	9	14	23	41
1	6.711409395973154E-4	TGTACTAGACAAGATTGTAGTGGTGGTAGCTGCTACTCTTCGGGTGGCTACTGG	CTRQDCSGGSCYSSGGYW	IGHV3-73	IGHD2-15	IGHJ4	10	13	37	47
1	6.711409395973154E-4	TGTACCACAGATTCGGGTTTTTGGAGTGGTTATAGAAACGAGATTGCCTACTGG	CTTDSGFWSGYRNEIAYW	IGHV3-15	IGHD3-3	IGHJ4	11	17	32	43
1	6.711409395973154E-4	TGCGCGAGATACAACAATGGTTACATCTGGAGGTCCTACTACTTTGACTATTGG	CARYNNGYIWRSYYFDYW	IGHV4-55	IGHD5-18	IGHJ4	10	16	23	36
1	6.711409395973154E-4	TGTCTGAGAGGGGGCGCCTTACGGGATCGTACCACCGTCTTTGACTACTGG	CLRGGALRDRTTVFDYW	IGHV1-2	IGHD4-23	IGHJ4	9	29	37	38
1	6.711409395973154E-4	TGTGTGAGAGATTTGCACTATCATAGTAGTGGTTATGAATTTGACCAGTGG	CVRDLHYHSSGYEFDQW	IGHV3-35	IGHD3-22	IGHJ4	13	16	35	39
1	6.711409395973154E-4	TGTGTGAGAGATGCGGGGTGGCTACAAACAAGGGGGTACTTTGAATACTGG	CVRDAGWLQTRGYFEYW	IGHV3-11	IGHD5-24	IGHJ4	11	18	26	36
1	6.711409395973154E-4	TGTGCGCGAGTAATAGAAGTGGCTGTTCTGTGGGATGCTTTTGATATCTGG	CARVIEVAVLWDAFDIW	IGHV3-30	IGHD6-19	IGHJ3	9	12	24	33
1	6.711409395973154E-4	TGTGCGAGTGACCCGGTAGATTTTGGGTCGGCGACTCATTCGGGCTACTGG	CASDPVDFGSATHSGYW	IGHV3-11	IGHD1-20	IGHJ4	7	12	17	44
1	6.711409395973154E-4	TGTGCGAGGTGGATTCGGGGTAGAAATGGCTTCGAATCGGGGGACTACTGG	CARWIRGRNGFESGDYW	IGHV4-4	IGHD5-24	IGHJ4	7	19	30	42
1	6.711409395973154E-4	TGTGCGAGGGCGGGAGCAGTGGCTGGTAGGAGGGATTACTTGGACTACTGG	CARAGAVAGRRDYLDYW	IGHV3-21	IGHD6-19	IGHJ4	7	14	27	36
1	6.711409395973154E-4	TGTGCGAGGGAGATTAATAGGCCAGGGGATGGAGTTGATTTTGACTACTGG	CAREINRPGDGVDFDYW	IGHV3-48	IGHD3-3	IGHJ4	7	29	34	39
1	6.711409395973154E-4	TGTGCGAGGAGAGGTCAGCCCGGTGGGAACTATCGTTCTTTTGACTACTGG	CARRGQPGGNYRSFDYW	IGHV3-23	IGHD4-23	IGHJ4	6	20	30	39
1	6.711409395973154E-4	TGTGCGAGACTAGATTACGATTTTTGGAGTGGTTACCACTTTGACTACTGG	CARLDYDFWSGYHFDYW	IGHV4-4	IGHD3-3	IGHJ4	8	13	32	33
1	6.711409395973154E-4	TGTGCGAGACATGGTGCCCCTGGGGTTTACCACTACGTTATGGACGTCTGG	CARHGAPGVYHYVMDVW	IGHV5-10-1	IGHD2-15	IGHJ6	12	28	35	39
1	6.711409395973154E-4	TGTGCGAGACAAGCGGCCCTACGGGGAGGTAACTGGTACTTCGATCTCTGG	CARQAALRGGNWYFDLW	IGHV4-31	IGHD3-10	IGHJ2	8	21	27	31
1	6.711409395973154E-4	TGTGCGAGACAAGCGGGTCACAGCAGTGGCCCACCGGACTTTGACTACTGG	CARQAGHSSGPPDFDYW	IGHV5-10-1	IGHD6-19	IGHJ4	10	21	29	37
1	6.711409395973154E-4	TGTGCGAGAGTTAGTATTGCAGTAGTACCATCTACTAACTTTGACTTCTGG	CARVSIAVVPSTNFDFW	IGHV3-53	IGHD2-2	IGHJ4	9	14	36	37
1	6.711409395973154E-4	TGTGCGAGAGTTAATATTGCAGTAGTACCATCTACTAACTTTGACTTCTGG	CARVNIAVVPSTNFDFW	IGHV4-39	IGHD2-2	IGHJ4	8	13	36	37
1	6.711409395973154E-4	TGTGCGAGAGTTAATATTGCAGTAGTACCATCTACTAACTTTGACTTCTGG	CARVNIAVVPSTNFDFW	IGHV4-34	IGHD2-2	IGHJ4	9	13	36	37
1	6.711409395973154E-4	TGTGCGAGAGTCCGGGGGGCATATGGTTCGTACAACTGGTTCGACCCCTGG	CARVRGAYGSYNWFDPW	IGHV4-34	IGHD3-10	IGHJ5	9	21	28	29
1	6.711409395973154E-4	TGTGCGAGAGTCGAGTCCCCAGATGGCTACAACACCCCCTTTGACTACTGG	CARVESPDGYNTPFDYW	IGHV3-64	IGHD5-24	IGHJ4	9	20	31	38
1	6.711409395973154E-4	TGTGCGAGAGGTTTGCTCGGGCGAATACAATTACGATTTTTCGGATACTGG	CARGLLGRIQLRFFGYW	IGHV1-8	IGHD3-3	IGHJ4	10	29	40	45
1	6.711409395973154E-4	TGTGCGAGAGGTTTAGGGGGCTACGATTCGGAAGACTACTTTGACTACTGG	CARGLGGYDSEDYFDYW	IGHV3-30	IGHD5-12	IGHJ4	9	18	27	34
1	6.711409395973154E-4	TGTGCGAGAGGCTATCCGGCAGCTCCACTTCTGTATCCTCTTGATGTCTGG	CARGYPAAPLLYPLDVW	IGHV1-8	IGHD5-18	IGHJ3	11	30	37	40
1	6.711409395973154E-4	TGTGCGAGAGGCCGAAACGATTTTTGGTTCCCCGGGGGTATGGACGTCTGG	CARGRNDFWFPGGMDVW	IGHV1-8	IGHD3-3	IGHJ6	12	16	26	39
1	6.711409395973154E-4	TGTGCGAGAGGGGGGAGCAGTGGCTGGTACCCGTTAGCTTTTGATATCTGG	CARGGSSGWYPLAFDIW	IGHV4-31	IGHD6-19	IGHJ3	9	15	29	36
1	6.711409395973154E-4	TGTGCGAGAGATTTCCGGGACCAGCACGGGAAATTTTCAGGAGACTACTGG	CARDFRDQHGKFSGDYW	IGHV3-11	IGHD1-14	IGHJ4	11	12	17	42
1	6.711409395973154E-4	TGTGCGAGAGATTTCCGGGACCAGCACGGGAAATTTTCAGGAGACTACTGG	CARDFRDQHGKFSGDYW	IGHV4-31	IGHD1-14	IGHJ4	11	12	17	42
1	6.711409395973154E-4	TGTGCGAGAGATTTCGAGAGCGATAGAGGCTACTACGGTATGGACGCCTGG	CARDFESDRGYYGMDAW	IGHV4-31	IGHD3-22	IGHJ6	11	21	25	29
1	6.711409395973154E-4	TGTGCGAGAGATTCCGACTGGGCCGATGCTAATCCGATAGTGGACTACTGG	CARDSDWADANPIVDYW	IGHV4-31	IGHD2-15	IGHJ4	11	26	35	42
1	6.711409395973154E-4	TGTGCGAGAGATCTTGGACTTACCGGGATAGCTGCTTACTTTGACTCCTGG	CARDLGLTGIAAYFDSW	IGHV3-33	IGHD2-8	IGHJ4	13	20	31	36
1	6.711409395973154E-4	TGTGCGAGAGATCTGCGGTACTATGGTTCGGGGACCTACTTTGACTCCTGG	CARDLRYYGSGTYFDSW	IGHV3-11	IGHD3-10	IGHJ4	13	18	33	35
1	6.711409395973154E-4	TGTGCGAGAGATCTAGGGTGGGAGCTTGTCTACTACGGTATGGACGTCTGG	CARDLGWELVYYGMDVW	IGHV1-46	IGHD1-26	IGHJ6	13	17	25	29
1	6.711409395973154E-4	TGTGCGAGAGATCCGGGTATAGCAGTGGCACCCAAAACTTTCGACCCCTGG	CARDPGIAVAPKTFDPW	IGHV3-21	IGHD6-19	IGHJ5	12	13	28	39
1	6.711409395973154E-4	TGTGCGAGAGATCCAGCTGCGGATGGCTACTTTACGGGGTTTGACTACTGG	CARDPAADGYFTGFDYW	IGHV4-31	IGHD5-24	IGHJ4	12	21	29	39
1	6.711409395973154E-4	TGTGCGAGAGATATTGTAGTAGTACCAGCTGCTAGGTATTTCGATCTCTGG	CARDIVVVPAARYFDLW	IGHV3-21	IGHD2-2	IGHJ2	11	12	33	34
1	6.711409395973154E-4	TGTGCGAGAGATATTGTAGTAGTACCAGCTGCTAGGTATTTCGATCTCTGG	CARDIVVVPAARYFDLW	IGHV4-31	IGHD2-2	IGHJ2	11	12	33	34
1	6.711409395973154E-4	TGTGCGAGAGATAATTGGGGGGAGCAGCTCGTCAATGAGAGGGACTACTGG	CARDNWGEQLVNERDYW	IGHV3-20	IGHD6-6	IGHJ4	11	22	32	42
1	6.711409395973154E-4	TGTGCGAGAGATAATTGGGGGGAGCAGCTCGTCAATGAGAGGGACTACTGG	CARDNWGEQLVNERDYW	IGHV3-9	IGHD6-6	IGHJ4	12	22	32	42
1	6.711409395973154E-4	TGTGCGAGAGACCCTGAGCAGTGGCTGGTTTCGTGGTACTTCGATCTCTGG	CARDPEQWLVSWYFDLW	IGHV3-30	IGHD6-19	IGHJ2	10	16	28	33
1	6.711409395973154E-4	TGTGCGAGAGACCGTTCGTATAGCAGCAGCTGGTATGGGTTCGACCCCTGG	CARDRSYSSSWYGFDPW	IGHV4-31	IGHD6-13	IGHJ5	10	17	34	37
1	6.711409395973154E-4	TGTGCGAGAGACAGACTTCGGGGGGACCTACCGTGGTACTTCAATCTCTGG	CARDRLRGDLPWYFNLW	IGHV1-18	IGHD3-10	IGHJ2	10	16	22	33
1	6.711409395973154E-4	TGTGCGAGAGAGGGTAGCGGTATAGCAGTGGCTGGCGAACTTGACTACTGG	CAREGSGIAVAGELDYW	IGHV4-31	IGHD6-19	IGHJ4	10	18	34	40
1	6.711409395973154E-4	TGTGCGAGAGAGGGGGATAGTGGCTACGATTACGAGGGGTTTGACTACTGG	CAREGDSGYDYEGFDYW	IGHV3-21	IGHD5-12	IGHJ4	10	16	33	39
1	6.711409395973154E-4	TGTGCGAGAGAGGACCACCGTGGATACAACTATGGTAACTTTGACTACTGG	CAREDHRGYNYGNFDYW	IGHV4-31	IGHD5-18	IGHJ4	10	18	35	37
1	6.711409395973154E-4	TGTGCGAGAGAATCCGGTGGTACGTTCTACTACTACGGTATGGACGTCTGG	CARESGGTFYYYGMDVW	IGHV4-31	IGHD4-23	IGHJ6	10	14	21	26
1	6.711409395973154E-4	TGTGCGAGAAGTGAGAGCGGTTATAGCAGCTCCCTATGGTTCGCCCCCTGG	CARSESGYSSSLWFAPW	IGHV7-4-1	IGHD6-6	IGHJ5	8	21	31	36
1	6.711409395973154E-4	TGTGCGAATGAGTATTGTACTAGTATTAGATGTCCGAAGCCCGGAACCTGG	CANEYCTSIRCPKPGTW	IGHV3-64	IGHD2-8	IGHJ5	6	12	21	46
1	6.711409395973154E-4	TGTGCGAAATGCAGCACGGTGGCAACGATCTACCACGGTTTCGACGTCTGG	CAKCSTVATIYHGFDVW	IGHV3-30	IGHD4-23	IGHJ6	6	15	25	42
1	6.711409395973154E-4	TGTGCGAAACCCATCCCTGATTACTATGATACCCCAAGCTTTGACTACTGG	CAKPIPDYYDTPSFDYW	IGHV3-23	IGHD3-22	IGHJ4	8	19	30	38
1	6.711409395973154E-4	TGTGCGAAAGTCGAGTCCATGACTACGGTGACTCCTAATTTTGACTACTGG	CAKVESMTTVTPNFDYW	IGHV3-23	IGHD4-17	IGHJ4	9	17	32	39
1	6.711409395973154E-4	TGTGCGAAAGCCGACTATGACTACTACTACTACTACGCTATGGACGTCTGG	CAKADYDYYYYYAMDVW	IGHV4-34	IGHD3-22	IGHJ6	6	13	19	21
1	6.711409395973154E-4	TGTGCGAAAGGCGGAAATTATTATGATAGGGTAGGCGCTTTTGATATCTGG	CAKGGNYYDRVGAFDIW	IGHV3-23	IGHD3-22	IGHJ3	9	16	28	36
1	6.711409395973154E-4	TGTGCGAAAGATTGGCATTGGGGAAATCCAAATTACGGCATGAACGTCTGG	CAKDWHWGNPNYGMNVW	IGHV3-30	IGHD5-24	IGHJ6	11	30	36	38
1	6.711409395973154E-4	TGTGCGAAAGATCGAATGGTGACTACCTTCTACTACGGTTTCGACGTCTGG	CAKDRMVTTFYYGFDVW	IGHV4-31	IGHD4-17	IGHJ6	12	17	25	42
1	6.711409395973154E-4	TGTGCGAAAGATGGGGTGGGAGCTACCAGCCCCTTCTTCTGTGACTACTGG	CAKDGVGATSPFFCDYW	IGHV3-23	IGHD1-26	IGHJ4	11	15	25	41
1	6.711409395973154E-4	TGTGCGAAAGACCTGTGGTGGATGGGTCCGTCCAACGGTATGGACGTCTGG	CAKDLWWMGPSNGMDVW	IGHV3-30	IGHD2-21	IGHJ6	10	13	20	39
1	6.711409395973154E-4	TGTGCGAAAGAATCAGATATTTTGACTGGTTACAACTACTTTGACTACTGG	CAKESDILTGYNYFDYW	IGHV3-23	IGHD3-9	IGHJ4	10	15	31	34
1	6.711409395973154E-4	TGTGCAGTTGATCCGCTTCGGGGAGCAGTGGCTGGTTCTTTTGACTACTGG	CAVDPLRGAVAGSFDYW	IGHV1-24	IGHD6-19	IGHJ4	5	23	35	39
1	6.711409395973154E-4	TGTGCAAGAGATAGGGGTGCCTACGGTGACTACGACGGCTTTGACTACTGG	CARDRGAYGDYDGFDYW	IGHV3-74	IGHD4-17	IGHJ4	11	20	33	38
1	6.711409395973154E-4	TGTGCAAAAGAAATCAGCTCGAACCCTTACTACTACGGTATGGACGTCTGG	CAKEISSNPYYYGMDVW	IGHV3-43	IGHD6-6	IGHJ6	10	14	20	27
1	6.711409395973154E-4	TGTGGCACAAGGTATGCAGTGGCACACGAGTACAACTGGTTCGACCCCTGG	CGTRYAVAHEYNWFDPW	IGHV3-15	IGHD6-19	IGHJ5	2	10	22	29
1	6.711409395973154E-4	TGTACTAGACCTATCTACAGTAACTACGTTTATTGGTACTTCGATCTCTGG	CTRPIYSNYVYWYFDLW	IGHV3-73	IGHD4-11	IGHJ2	16	17	28	33
1	6.711409395973154E-4	TGCACCACAGGCGGGTATTACAGAAGAGGGTACTACGGTATGGACGTCTGG	CTTGGYYRRGYYGMDVW	IGHV3-15	IGHD2-2	IGHJ3	9	28	35	46
1	6.711409395973154E-4	TGTGTGAGCACCAGAGTGGTAGTCTTAGCTGCTATTTTCGACTCCTGG	CVSTRVVVLAAIFDSW	IGHV3-30	IGHD2-15	IGHJ5	7	25	33	36
1	6.711409395973154E-4	TGTGTGAGAGGTGGGCGGGCAGTGGCTGGTGCCGCGTTTGACTACTGG	CVRGGRAVAGAAFDYW	IGHV3-52	IGHD6-19	IGHJ4	10	18	29	36
1	6.711409395973154E-4	TGTGTGAGAGGCCGAGGTTCGGGAGGACGTAATGCTTTTGATATGTGG	CVRGRGSGGRNAFDMW	IGHV3-21	IGHD3-10	IGHJ3	9	15	22	31
1	6.711409395973154E-4	TGTGTGAAACGGGGGGAAGATTACAGCTACTACGGTTTGGATGTCTGG	CVKRGEDYSYYGLDVW	IGHV3-60	IGHD1-26	IGHJ6	8	24	33	37
1	6.711409395973154E-4	TGTGTGAAAGGAGGGGATATTGTAGTGCCGACGCTACCACGGGACTGG	CVKGGDIVVPTLPRDW	IGHV3-30	IGHD2-15	IGHJ1	3	14	26	43
1	6.711409395973154E-4	TGTGTAAGAGAACCTAACTGGGGATCGGGGAACTGGTTCGACCCCTGG	CVREPNWGSGNWFDPW	IGHV3-74	IGHD7-27	IGHJ5	10	13	25	30
1	6.711409395973154E-4	TGTGCTAGAGGACGGGACTATAGCAGCAGCTGGTACAGTGACTACTGG	CARGRDYSSSWYSDYW	IGHV3-72	IGHD6-13	IGHJ4	9	18	35	38
1	6.711409395973154E-4	TGTGCCAGAGCTGCGAGGGGGACTCCAGACTGGGGACCTGACTACTGG	CARAARGTPDWGPDYW	IGHV4-39	IGHD7-27	IGHJ4	8	28	35	38
1	6.711409395973154E-4	TGTGCGATTCCTCGTTTTTCTTATGATAGCACTGGTTTAGACTCCTGG	CAIPRFSYDSTGLDSW	IGHV5-10-1	IGHD3-22	IGHJ5	6	21	28	30
1	6.711409395973154E-4	TGTGCGATAGGCCTTTACTATGATACTAGTGGTTATTACCGACAGTGG	CAIGLYYDTSGYYRQW	IGHV3-23	IGHD3-22	IGHJ4	6	14	38	45
1	6.711409395973154E-4	TGTGCGAGTGAATTTTCAGAACTCACGGGGCGCTGGTTCGACCCCTGG	CASEFSELTGRWFDPW	IGHV4-59	IGHD1-7	IGHJ5	7	18	22	32
1	6.711409395973154E-4	TGTGCGAGTAAGCAAGAAGACTGGGGGATGCGGTACTTTGACTACTGG	CASKQEDWGMRYFDYW	IGHV4-39	IGHD3-16	IGHJ4	7	21	27	33
1	6.711409395973154E-4	TGTGCGAGCACTAATTGTGGTGCTGACTGTTATCCCCTCGGCTACTGG	CASTNCGADCYPLGYW	IGHV3-23	IGHD2-21	IGHJ4	6	13	32	41
1	6.711409395973154E-4	TGTGCGAGGGCAAGGGGGTATAGTGGGAGCTATCCCGCCGACTACTGG	CARARGYSGSYPADYW	IGHV3-21	IGHD1-26	IGHJ4	7	16	31	39
1	6.711409395973154E-4	TGTGCGAGGGGGAATGACTACGCTCTTAGTCGTTATTTTGACTACTGG	CARGNDYALSRYFDYW	IGHV4-59	IGHD4-17	IGHJ4	7	13	21	36
1	6.711409395973154E-4	TGTGCGAGGGATCCCACTTATAGCGGCTACAACTGGTTCGACCCCTGG	CARDPTYSGYNWFDPW	IGHV4-59	IGHD1-20	IGHJ5	12	13	25	27
1	6.711409395973154E-4	TGTGCGAGATCAAGTCAACGTGGATACAGCTATGCTTACGACTACTGG	CARSSQRGYSYAYDYW	IGHV4-55	IGHD5-18	IGHJ4	9	17	38	39
1	6.711409395973154E-4	TGTGCGAGACTGACTACAAGGGTTGGGTTAGGATACTTCGATCTCTGG	CARLTTRVGLGYFDLW	IGHV1-3	IGHD4-11	IGHJ2	8	10	17	33
1	6.711409395973154E-4	TGTGCGAGACTACTGGTACCGGCTACTAAGGGTGCCTTTGGTATCTGG	CARLLVPATKGAFGIW	IGHV5-10-1	IGHD2-15	IGHJ3	9	13	26	32
1	6.711409395973154E-4	TGTGCGAGACGGGAATACACTAGTGGTTCCTACTACTTTGACTACTGG	CARREYTSGSYYFDYW	IGHV3-11	IGHD1-14	IGHJ4	8	22	29	30
1	6.711409395973154E-4	TGTGCGAGACGGGAATACACTAGTGGTTCCTACTACTTTGACTACTGG	CARREYTSGSYYFDYW	IGHV4-39	IGHD1-14	IGHJ4	9	22	29	30
1	6.711409395973154E-4	TGTGCGAGACGGAGCTTCGTGGTTACAAGCCAGAATTTTGACTACTGG	CARRSFVVTSQNFDYW	IGHV4-39	IGHD3-22	IGHJ4	9	18	24	36
1	6.711409395973154E-4	TGTGCGAGACATTTAAGCAGCTCGTTTCAAAACGGTATGGACGTCTGG	CARHLSSSFQNGMDVW	IGHV3-30	IGHD6-6	IGHJ6	8	15	24	36
1	6.711409395973154E-4	TGTGCGAGAGTTTGGTATATTTTGACTGGAACCGGCTTTGACTACTGG	CARVWYILTGTGFDYW	IGHV4-34	IGHD3-9	IGHJ4	9	16	28	35
1	6.711409395973154E-4	TGTGCGAGAGTTTATAGTGGCTTCCAAGAAAACTGGTTCGACCCCTGG	CARVYSGFQENWFDPW	IGHV4-34	IGHD5-12	IGHJ5	9	12	21	30
1	6.711409395973154E-4	TGTGCGAGAGTGAGGGTGGGAGCTACCCTTTATGCTTTTGATATCTGG	CARVRVGATLYAFDIW	IGHV4-34	IGHD1-26	IGHJ3	9	15	25	31
1	6.711409395973154E-4	TGTGCGAGAGCTCGTGGTTCGGGGCCCGGCGCCTTTTTTGACTACTGG	CARARGSGPGAFFDYW	IGHV1-3	IGHD3-10	IGHJ4	9	14	23	36
1	6.711409395973154E-4	TGTGCGAGAGCCATAGGGGGGGGTGGTACTCAGCCCTTTGACTACTGG	CARAIGGGGTQPFDYW	IGHV3-21	IGHD2-15	IGHJ4	9	21	27	35
1	6.711409395973154E-4	TGTGCGAGAGCCAGTGGCTGGTACGGGGGGGATGCTTTTGATATCTGG	CARASGWYGGDAFDIW	IGHV1-69	IGHD6-19	IGHJ3	9	11	24	30
1	6.711409395973154E-4	TGTGCGAGAGGTGTTCGGGATAGCAGTGGCTGGCGCCTTGACTACTGG	CARGVRDSSGWRLDYW	IGHV1-8	IGHD6-19	IGHJ4	10	19	32	37
1	6.711409395973154E-4	TGTGCGAGAGGTGATAGTACTGGTTACGCACGGGATTTTGACTACTGG	CARGDSTGYARDFDYW	IGHV1-8	IGHD3-22	IGHJ4	10	11	25	36
1	6.711409395973154E-4	TGTGCGAGAGGGGGTAGGAGGCCGTCACTTGATGCTTTTGATATCTGG	CARGGRRPSLDAFDIW	IGHV4-34	IGHD2-15	IGHJ3	10	14	18	29
1	6.711409395973154E-4	TGTGCGAGAGGAGCAGGCGGCGACAAAAACTACGTGATTGACGTCTGG	CARGAGGDKNYVIDVW	IGHV3-30	IGHD1-7	IGHJ4	9	27	34	37
1	6.711409395973154E-4	TGTGCGAGAGGAAGAGGGGATAGCAGTGTCTGGTACCACCTCTACTGG	CARGRGDSSVWYHLYW	IGHV1-8	IGHD6-19	IGHJ4	10	15	35	41
1	6.711409395973154E-4	TGTGCGAGAGATTGGGGTGGAGATGGCTACAATTACGGGGACTACTGG	CARDWGGDGYNYGDYW	IGHV4-31	IGHD5-24	IGHJ4	11	19	36	39
1	6.711409395973154E-4	TGTGCGAGAGATTGGGGTGGAGATGGCTACAATTACGGGGACCACTGG	CARDWGGDGYNYGDHW	IGHV3-30	IGHD5-24	IGHJ4	11	19	36	39
1	6.711409395973154E-4	TGTGCGAGAGATCGTGATAGTAGTGGTGTGTACTACTTTGACTACTGG	CARDRDSSGVYYFDYW	IGHV3-30	IGHD3-22	IGHJ4	12	14	26	29
1	6.711409395973154E-4	TGTGCGAGAGATCGGGATAGCAGTGGCCGAATGCCATTTGCCTCCTGG	CARDRDSSGRMPFASW	IGHV3-21	IGHD6-19	IGHJ4	12	16	26	36
1	6.711409395973154E-4	TGTGCGAGAGACTACGGTGGTAACCCCTATGATGCCTTTGATATCTGG	CARDYGGNPYDAFDIW	IGHV3-53	IGHD4-23	IGHJ3	10	11	23	28
1	6.711409395973154E-4	TGTGCGAGAGAGTGGTTCGGGGACTACTACTACGGTATGGACGTCTGG	CAREWFGDYYYGMDVW	IGHV4-31	IGHD3-10	IGHJ6	10	12	21	22
1	6.711409395973154E-4	TGTGCGAGAGAGCTGAATTACTATGGTTCGGGGAGTTTTGACTACTGG	CARELNYYGSGSFDYW	IGHV4-39	IGHD3-10	IGHJ4	8	16	35	36
1	6.711409395973154E-4	TGTGCGAGAGAGGAGGGACTAGTGGCCTACAACTGGTTCGACCCCTGG	CAREEGLVAYNWFDPW	IGHV4-4	IGHD5-12	IGHJ5	10	19	25	27
1	6.711409395973154E-4	TGTGCGAGAGAGAGGAAGGTGGTTATTACCCACGGCTTTGACTACTGG	CARERKVVITHGFDYW	IGHV3-21	IGHD3-22	IGHJ4	10	18	28	35
1	6.711409395973154E-4	TGTGCGAGAGAGAAGGGCTACTCGGGGCGCAACGGTATGGACGTCTGG	CAREKGYSGRNGMDVW	IGHV4-31	IGHD2-15	IGHJ6	10	16	22	36
1	6.711409395973154E-4	TGTGCGAGAGAAGGTGGACAAGACTACTACTACGGTATGGACGTCTGG	CAREGGQDYYYGMDVW	IGHV3-21	IGHD2-15	IGHJ6	10	12	16	22
1	6.711409395973154E-4	TGTGCGAGAGAAAGAGTGGATACGTCTCAGTTCTACTTTGACTCCTGG	CARERVDTSQFYFDSW	IGHV3-30	IGHD5-18	IGHJ4	10	15	22	28
1	6.711409395973154E-4	TGTGCGAGAACCTCTTACAGCAGTGCCCAATACTACTTTGACTACTGG	CARTSYSSAQYYFDYW	IGHV4-59	IGHD6-19	IGHJ4	8	18	24	30
1	6.711409395973154E-4	TGTGCGAGAAGGGTGGTAGATGCCACCATGGACTACTGTGACTACTGG	CARRVVDATMDYCDYW	IGHV4-59	IGHD2-15	IGHJ4	8	11	22	31
1	6.711409395973154E-4	TGTGCGAATGCGAGGGGGAGGTTCGGCTCAAACTACTTTGACCACTGG	CANARGRFGSNYFDHW	IGHV3-43	IGHD3-10	IGHJ4	4	19	25	31
1	6.711409395973154E-4	TGTGCGAAGTGTTCACGGGGCTACGGCAATGATGCTTTAGATGTGTGG	CAKCSRGYGNDALDVW	IGHV3-23	IGHD5-12	IGHJ3	7	18	24	28
1	6.711409395973154E-4	TGTGCGAAGTGCGGTGGCTGGTACGGAAAGGGCTACTTTGAATACTGG	CAKCGGWYGKGYFEYW	IGHV3-11	IGHD6-19	IGHJ4	6	13	24	32
1	6.711409395973154E-4	TGTGCGAAGTGCGGTGGCTGGTACGGAAAGGGCTACTTTGAATACTGG	CAKCGGWYGKGYFEYW	IGHV3-53	IGHD6-19	IGHJ4	6	13	24	32
1	6.711409395973154E-4	TGTGCGAAGGATGCTGAAGCCACTGGTCTCTCAAATTTTGACTACTGG	CAKDAEATGLSNFDYW	IGHV3-23	IGHD6-19	IGHJ4	11	17	24	36
1	6.711409395973154E-4	TGTGCGAAAGTCGTTCGCACAGATGGCCATAGCGAATTTGACTACTGG	CAKVVRTDGHSEFDYW	IGHV3-23	IGHD5-18	IGHJ4	21	26	32	36
1	6.711409395973154E-4	TGTGCGAAAGGGCGCGGGAGCTACCTTTTTGATGCTTCTGATATCTGG	CAKGRGSYLFDASDIW	IGHV3-23	IGHD1-26	IGHJ3	9	15	23	29
1	6.711409395973154E-4	TGTGCGAAAGATGATCAGGGCAGTGGCTGGGTGGTCTTTGACTACTGG	CAKDDQGSGWVVFDYW	IGHV3-23	IGHD6-19	IGHJ4	11	19	29	35
1	6.711409395973154E-4	TGTGCGAAAGATATTTCGTATGACAGTAGTCCTAGGATGGACGTCTGG	CAKDISYDSSPRMDVW	IGHV3-60	IGHD3-22	IGHJ6	16	18	29	36
1	6.711409395973154E-4	TGTGCGAAAGATAGTGGGCAGCAGCAGCTGGTAAGATTCGACTACTGG	CAKDSGQQQLVRFDYW	IGHV3-9	IGHD6-13	IGHJ4	12	19	32	39
1	6.711409395973154E-4	TGTGCGAAAGACGGAATAGCAGTGGGCGACAAGTGGTTCGACCCCTGG	CAKDGIAVGDKWFDPW	IGHV3-23	IGHD2-21	IGHJ5	10	11	22	28
1	6.711409395973154E-4	TGTGCGAAAGAGGGAGACGAGTATAGCAGCTCGTGTATTGGCCACTGG	CAKEGDEYSSSCIGHW	IGHV3-23	IGHD6-6	IGHJ4	10	17	33	43
1	6.711409395973154E-4	TGTGCGAAAGAAACTAGTCGATATAGCAGTACGTCTCTTGACTGTTGG	CAKETSRYSSTSLDCW	IGHV3-30	IGHD6-19	IGHJ4	10	21	29	37
1	6.711409395973154E-4	TGTGCGAAAAGGGGTGTTTCAAGTGGGAGTTTCTCATTGGACCATTGG	CAKRGVSSGSFSLDHW	IGHV3-23	IGHD1-26	IGHJ4	8	21	28	45
1	6.711409395973154E-4	TGTGCACGGTCCTACTATGATAACAGTGATTCATTGTTTGAATATTGG	CARSYYDNSDSLFEYW	IGHV3-75	IGHD3-22	IGHJ1	4	12	21	45
1	6.711409395973154E-4	TGTGCACGGATGAGTGGGGCCTCCTACTACTACGCTATAGACGTCTGG	CARMSGASYYYAIDVW	IGHV2-26	IGHD1-26	IGHJ6	10	12	17	23
1	6.711409395973154E-4	TGTGCACACGGTCTGTATAACAGTGGCTGGTATTCCATTGACTACTGG	CAHGLYNSGWYSIDYW	IGHV2-5	IGHD6-19	IGHJ4	8	14	31	37
1	6.711409395973154E-4	TGTGCACACAGCCAAGGCGGGGGCATGGCTACAACATTTGACTACTGG	CAHSQGGGMATTFDYW	IGHV2-5	IGHD5-24	IGHJ4	10	24	33	36
1	6.711409395973154E-4	TGTGCACACAGACCCCGTTTGGGGGGGGCTACGACCTTTGACTACTGG	CAHRPRLGGATTFDYW	IGHV2-5	IGHD3-16	IGHJ4	12	15	24	35
1	6.711409395973154E-4	TGTGCAACATCTGGGGCGGTGGGTAGTAGTGCATTTCTTGGCTACTGG	CATSGAVGSSAFLGYW	IGHV1-24	IGHD2-2	IGHJ4	8	22	29	37
1	6.711409395973154E-4	TGTGCAAGAGATAGTTCTGTTCCGGATCGATACGTTATGGACGTCTGG	CARDSSVPDRYVMDVW	IGHV3-74	IGHD1-14	IGHJ6	11	18	24	36
1	6.711409395973154E-4	TGTGCAAGAGACTACGGTGACGCCCGCGGCTGGTACTTCGATCTCTGG	CARDYGDARGWYFDLW	IGHV3-74	IGHD4-17	IGHJ2	10	11	20	29
1	6.711409395973154E-4	TGTGCAAGAGAAATAATAACACCAGGTTTCTTTGGTCTGGACGTCTGG	CAREIITPGFFGLDVW	IGHV3-47	IGHD3-10	IGHJ6	10	12	19	37
1	6.711409395973154E-4	TGTGCAAAAGATATAGGGTACACTGGTAATAACTACTTTGACTATTGG	CAKDIGYTGNNYFDYW	IGHV3-43	IGHD3-22	IGHJ4	14	25	30	31
1	6.711409395973154E-4	TGTACTGGAGGCGTGCGCTATAATGGGCACTATGGATTTGACTACTGG	CTGGVRYNGHYGFDYW	IGHV3-73	IGHD3-10	IGHJ4	5	28	34	36
1	6.711409395973154E-4	TGTACCCGTATTGTGGTGGTGACTACTAACTGGTGCTTCGATCTCTGG	CTRIVVVTTNWCFDLW	IGHV3-76	IGHD2-21	IGHJ2	3	8	27	28
1	6.711409395973154E-4	TGCGCGAGGGTTAGAGATGGCTACACATATAGTGGCTTTGATCTTTGG	CARVRDGYTYSGFDLW	IGHV3-48	IGHD5-24	IGHJ3	7	11	24	36
1	6.711409395973154E-4	TGTGTGCGGACTTACAGCAGTGGCTGGCGCGAAATGGGCTACTGG	CVRTYSSGWREMGYW	IGHV2-26	IGHD6-19	IGHJ4	3	15	26	38
1	6.711409395973154E-4	TGTGTACGGACTTATAGCAGTGGCTGGCGCGAAATGGCCTACTGG	CVRTYSSGWREMAYW	IGHV2-5	IGHD6-19	IGHJ4	3	12	26	38
1	6.711409395973154E-4	TGTGCGCTCCCGTGGGGAATTGGGAGGAACGGCATGGACGTCTGG	CALPWGIGRNGMDVW	IGHV5-10-1	IGHD1-1	IGHJ6	5	25	30	32
1	6.711409395973154E-4	TGTGCGCGAACCTCATATATTGGTGCCTGGTATCCCGACTACTGG	CARTSYIGAWYPDYW	IGHV3-15	IGHD6-19	IGHJ4	2	22	31	36
1	6.711409395973154E-4	TGTGCGGCAGCTGCGAACTTCCACTACTATGCTATGGGCGTCTGG	CAAAANFHYYAMGVW	IGHV1-58	IGHD3-22	IGHJ6	9	20	29	33
1	6.711409395973154E-4	TGTGCGGCAGCTGCGAACTTCCACTACTATGCTATGGGCGTCTGG	CAAAANFHYYAMGVW	IGHV4-39	IGHD3-22	IGHJ6	5	20	29	33
1	6.711409395973154E-4	TGTGCGAGTTTCCGTGGATATAGTGGCTACGCCTTTGACTACTGG	CASFRGYSGYAFDYW	IGHV3-64	IGHD5-12	IGHJ4	7	12	30	32
1	6.711409395973154E-4	TGTGCGAGTGCGTTCTACGGTGACTACGAAGCTTTTGATATCTGG	CASAFYGDYEAFDIW	IGHV1-46	IGHD4-17	IGHJ3	7	14	27	30
1	6.711409395973154E-4	TGTGCGAGGGGTATTTTGACTGGTTTAAGCTGGTTCGACCCCTGG	CARGILTGLSWFDPW	IGHV1-46	IGHD3-9	IGHJ5	7	11	24	29
1	6.711409395973154E-4	TGTGCGAGGGGGTATAGCAGCTCGGCGGGGTGGTTCGACCCCTGG	CARGYSSSAGWFDPW	IGHV3-33	IGHD6-6	IGHJ5	7	11	23	30
1	6.711409395973154E-4	TGTGCGAGGAGTGGCAGCAGTTGGAACGACGGGATTGACTACTGG	CARSGSSWNDGIDYW	IGHV7-4-1	IGHD1-1	IGHJ4	7	21	30	34
1	6.711409395973154E-4	TGTGCGAGATTTAGAGATGGCTTCGATTTCCACCTTGAATACTGG	CARFRDGFDFHLEYW	IGHV4-59	IGHD5-24	IGHJ4	8	11	21	34
1	6.711409395973154E-4	TGTGCGAGATCAGATGGCGAGTATAGCAGCCCCGTTGACTACTGG	CARSDGEYSSPVDYW	IGHV3-21	IGHD6-6	IGHJ4	8	17	29	34
1	6.711409395973154E-4	TGTGCGAGACGTATATCAATAACCGGCGCCCCATTTGACTTCTGG	CARRISITGAPFDFW	IGHV5-10-1	IGHD1-14	IGHJ4	9	18	25	33
1	6.711409395973154E-4	TGTGCGAGACGAGCCGCCTTTAATCCGGGCTACTTCGACCCCTGG	CARRAAFNPGYFDPW	IGHV4-39	IGHD5-12	IGHJ5	9	27	32	33
1	6.711409395973154E-4	TGTGCGAGAGTCATTTACGGTGACTACGACCCCTTGGGCTACTGG	CARVIYGDYDPLGYW	IGHV3-21	IGHD4-17	IGHJ4	9	15	27	38
1	6.711409395973154E-4	TGTGCGAGAGGCCATGACTACGCTAACTACGCTCCTGACTACTGG	CARGHDYANYAPDYW	IGHV3-11	IGHD4-11	IGHJ4	9	12	30	35
1	6.711409395973154E-4	TGTGCGAGAGGGTCAGCAGCAGCTGGAACAGGCTTTGACTACTGG	CARGSAAAGTGFDYW	IGHV4-34	IGHD6-13	IGHJ4	10	14	25	32
1	6.711409395973154E-4	TGTGCGAGAGGGGGGGTCCCGGGCGGAGATGGCTTTGACTACTGG	CARGGVPGGDGFDYW	IGHV3-21	IGHD5-24	IGHJ4	9	25	31	32
1	6.711409395973154E-4	TGTGCGAGAGGGGGAGTGGTGGTGAACGCTCCCTTTGACTACTGG	CARGGVVVNAPFDYW	IGHV1-8	IGHD2-21	IGHJ4	10	15	24	32
1	6.711409395973154E-4	TGTGCGAGAGGGGATGGCTACAATTCGCGCTACTTTGACTATTGG	CARGDGYNSRYFDYW	IGHV4-31	IGHD5-24	IGHJ4	9	12	24	29
1	6.711409395973154E-4	TGTGCGAGAGGATATAGTGGCTACGATTTGATATTTGACTACTGG	CARGYSGYDLIFDYW	IGHV3-64	IGHD5-12	IGHJ4	9	10	27	33
1	6.711409395973154E-4	TGTGCGAGAGATTCGACACTTGGATTATGGTACTTCGATCTCTGG	CARDSTLGLWYFDLW	IGHV3-30	IGHD5-12	IGHJ2	11	16	24	27
1	6.711409395973154E-4	TGTGCGAGAGATCGCCGGAGCTACAGGGCCCACTTTGACTACTGG	CARDRRSYRAHFDYW	IGHV3-30	IGHD1-26	IGHJ4	12	16	23	31
1	6.711409395973154E-4	TGTGCGAGAGATCGAAGCCACGCTATGACCCGCGTTGACTACTGG	CARDRSHAMTRVDYW	IGHV3-21	IGHD6-19	IGHJ4	12	15	31	34
1	6.711409395973154E-4	TGTGCGAGAGATCACGCAGCAGATGGTCTCATCTTTGACCTCTGG	CARDHAADGLIFDLW	IGHV4-31	IGHD6-13	IGHJ4	12	15	26	32
1	6.711409395973154E-4	TGTGCGAGAGATGGCGGGGCCTACGGTGGCTATGTGGACGTCTGG	CARDGGAYGGYVDVW	IGHV4-31	IGHD4-23	IGHJ6	11	20	28	34
1	6.711409395973154E-4	TGTGCGAGAGATGATGACTATGATGACAACGGCTTGGACCACTGG	CARDDDYDDNGLDHW	IGHV3-21	IGHD4-17	IGHJ2P	11	13	30	31
1	6.711409395973154E-4	TGTGCGAGAGATGATAGGGTCAGGCAGCCCTTCTTTGACTACTGG	CARDDRVRQPFFDYW	IGHV3-30	IGHD2-15	IGHJ4	11	23	27	32
1	6.711409395973154E-4	TGTGCGAGAGATAACCGGTGGGAGCTTAGGGCCTTTGACTACTGG	CARDNRWELRAFDYW	IGHV1-18	IGHD1-26	IGHJ4	11	17	25	32
1	6.711409395973154E-4	TGTGCGAGAGACAGATTCTACAGTGACTACCCTTTTGACTACTGG	CARDRFYSDYPFDYW	IGHV3-21	IGHD4-11	IGHJ4	10	17	29	33
1	6.711409395973154E-4	TGTGCGAGAGAGGAGTGGGGATACAGCTATGTTTACGGCTACTGG	CAREEWGYSYVYGYW	IGHV1-69	IGHD5-18	IGHJ4	10	18	36	38
1	6.711409395973154E-4	TGTGCGAGAGAGGAGTGGGGATACAGCTATGTTTACGGCTACTGG	CAREEWGYSYVYGYW	IGHV4-28	IGHD5-18	IGHJ4	8	18	36	38
1	6.711409395973154E-4	TGTGCGAGAGAATGGTATACTACTCCGTGGGCCTATGATGTCTGG	CAREWYTTPWAYDVW	IGHV4-31	IGHD2-15	IGHJ3	10	19	26	35
1	6.711409395973154E-4	TGTGCGAGAAATCCTGGGTATAGCAGTGGCTGGTATATGAACTGG	CARNPGYSSGWYMNW	IGHV3-21	IGHD6-19	IGHJ4	12	15	34	40
1	6.711409395973154E-4	TGTGCGAAAGTTTATCGAATGGTTCGGGGTAAAGTTGACTACTGG	CAKVYRMVRGKVDYW	IGHV3-23	IGHD3-10	IGHJ4	9	18	28	34
1	6.711409395973154E-4	TGTGCGAAAGTCTGGGGGTATGGTGGCTACGCCCATGACTACTGG	CAKVWGYGGYAHDYW	IGHV3-11	IGHD5-12	IGHJ4	6	18	30	35
1	6.711409395973154E-4	TGTGCGAAAGATCCGAGGAGTACGGGCGACGGTATCGACTACTGG	CAKDPRSTGDGIDYW	IGHV3-23	IGHD1-7	IGHJ4	12	29	34	36
1	6.711409395973154E-4	TGTGCGAAAGATCCGAGGAGTACGGGCGACGGTATCGACTACTGG	CAKDPRSTGDGIDYW	IGHV3-30	IGHD1-7	IGHJ4	12	29	34	36
1	6.711409395973154E-4	TGTGCGAAAGATCCGAGGAGCACGGGCGACGGTATCGACTACTGG	CAKDPRSTGDGIDYW	IGHV3-23	IGHD1-20	IGHJ4	12	29	34	36
1	6.711409395973154E-4	TGTGCACGAATGACTCGCACAGTGAGCTACGAGATGGACGTCTGG	CARMTRTVSYEMDVW	IGHV4-39	.	IGHJ6	22	-1	-1	26
1	6.711409395973154E-4	TGTGCAAGGGGCCGTTATAGCAGCGGGGGAGCGGGAGACTACTGG	CARGRYSSGGAGDYW	IGHV3-74	IGHD6-25	IGHJ4	7	15	25	36
1	6.711409395973154E-4	TGTACTAGAGATCAATGTTGGTATAGCAGTGGCTCGGGCTACTGG	CTRDQCWYSSGSGYW	IGHV3-49	IGHD6-19	IGHJ4	12	19	33	38
1	6.711409395973154E-4	TGTACGAGAGAGGGCGGTAATACACGTTATTGCTTTGACTACTGG	CTREGGNTRYCFDYW	IGHV3-30	IGHD3-10	IGHJ4	10	16	22	32
1	6.711409395973154E-4	TGTGTGCGCTATGACTATGATACTACTTGTTTTCAATACTGG	CVRYDYDTTCFQYW	IGHV2-26	IGHD3-22	IGHJ4	3	9	21	36
1	6.711409395973154E-4	TGTGTGAGACACGTGGACACAGCTATTCCTTTGGACGTCTGG	CVRHVDTAIPLDVW	IGHV5-78	IGHD5-18	IGHJ3	8	9	25	37
1	6.711409395973154E-4	TGTGTACGCTATGACTATGATAGTAGTTGTTTTGAATACTGG	CVRYDYDSSCFEYW	IGHV2-26	IGHD3-22	IGHJ4	7	9	26	30
1	6.711409395973154E-4	TGTGCGCGACATAATAATGACTACAGTTATATTGACTATTGG	CARHNNDYSYIDYW	IGHV4-39	IGHD4-11	IGHJ4	11	16	26	31
1	6.711409395973154E-4	TGTGCGCGAGATCCGACTGGGGAGTACTATTTTGACTACTGG	CARDPTGEYYFDYW	IGHV4-4	IGHD7-27	IGHJ4	12	15	21	22
1	6.711409395973154E-4	TGTGCGCGAGAAAATCGGAATTACCCGTACTTTGACTACTGG	CARENRNYPYFDYW	IGHV4-59	IGHD3-3	IGHJ4	10	11	20	27
1	6.711409395973154E-4	TGTGCGACTGGATCTAAATGGGGCCATAGTTTTAATATCTGG	CATGSKWGHSFNIW	IGHV4-59	IGHD7-27	IGHJ3	6	13	22	29
1	6.711409395973154E-4	TGTGCGACCCCAGGAGGCACCTCGAGACTCTTTGACTACTGG	CATPGGTSRLFDYW	IGHV3-21	IGHD6-6	IGHJ4	6	20	25	29
1	6.711409395973154E-4	TGTGCGACCCAAGGGGGGTGGATGACTACTATTGACTACTGG	CATQGGWMTTIDYW	IGHV3-48	IGHD5-12	IGHJ4	6	17	22	24
1	6.711409395973154E-4	TGTGCGAGTTCTATAGTGGCTACTTACTACTTTGACTCCTGG	CASSIVATYYFDSW	IGHV3-21	IGHD5-12	IGHJ4	7	11	22	24
1	6.711409395973154E-4	TGTGCGAGTCGCGATGTTAGTCAAAAAGGTATTGACTACTGG	CASRDVSQKGIDYW	IGHV3-21	IGHD3-9	IGHJ4	7	18	25	31
1	6.711409395973154E-4	TGTGCGAGTAAACCAGCAGCTGGTACATGGTTCGACCCCTGG	CASKPAAGTWFDPW	IGHV4-59	IGHD6-13	IGHJ5	7	13	25	27
1	6.711409395973154E-4	TGTGCGAGCAGCAGTGGCTGGTACGGATACTTTGACTACTGG	CASSSGWYGYFDYW	IGHV3-21	IGHD6-19	IGHJ4	7	9	24	27
1	6.711409395973154E-4	TGTGCGAGGGTCAAAACTATTAGTTCGGGCATTGACTACTGG	CARVKTISSGIDYW	IGHV1-46	IGHD3-10	IGHJ4	7	22	28	31
1	6.711409395973154E-4	TGTGCGAGGGGTAGTAGTGGTTCGTGGGGTATGGACGTCTGG	CARGSSGSWGMDVW	IGHV3-21	IGHD3-22	IGHJ6	7	11	21	30
1	6.711409395973154E-4	TGTGCGAGGGATGATGGCAGCACCTGGTGTCTTGACTTTTGG	CARDDGSTWCLDFW	IGHV3-23	IGHD6-13	IGHJ4	6	16	27	31
1	6.711409395973154E-4	TGTGCGAGATCAGCCTACAGCTATCGGTACTTTGACTACTGG	CARSAYSYRYFDYW	IGHV3-11	IGHD5-18	IGHJ4	8	15	23	27
1	6.711409395973154E-4	TGTGCGAGAGTAACGACTATGGTGACGCCGTTTGACTACTGG	CARVTTMVTPFDYW	IGHV1-2	IGHD4-17	IGHJ4	9	14	25	30
1	6.711409395973154E-4	TGTGCGAGAGCAGTCCTCCGGTACGATCCCATGGACGTCTGG	CARAVLRYDPMDVW	IGHV4-34	IGHD1-1	IGHJ6	9	17	23	29
1	6.711409395973154E-4	TGTGCGAGAGGTGGCAGCTGGGGGGGCTTATCTGACTACTGG	CARGGSWGGLSDYW	IGHV4-39	IGHD2-2	IGHJ4	8	13	20	32
1	6.711409395973154E-4	TGTGCGAGAGGTGGGAGCTTCCGCCACGTAGGGGACTACTGG	CARGGSFRHVGDYW	IGHV1-8	IGHD1-26	IGHJ4	10	11	18	33
1	6.711409395973154E-4	TGTGCGAGAGGCCGAATCTACTTCTACGATATGGACGTCTGG	CARGRIYFYDMDVW	IGHV1-8	.	IGHJ6	12	-1	-1	17
1	6.711409395973154E-4	TGTGCGAGAGGCCGAATCTACTTCTACGATATGGACGTCTGG	CARGRIYFYDMDVW	IGHV4-4	IGHD3-10	IGHJ6	9	11	15	17
1	6.711409395973154E-4	TGTGCGAGAGGGTTTAACCGCGCGGACTACTTTGACTATTGG	CARGFNRADYFDYW	IGHV5-10-1	IGHD1-14	IGHJ4	8	10	19	25
1	6.711409395973154E-4	TGTGCGAGAGGGGCCAGTGACTGGAACGGTTTTGACTACTGG	CARGASDWNGFDYW	IGHV3-21	IGHD1-1	IGHJ4	9	19	27	30
1	6.711409395973154E-4	TGTGCGAGAGGAGGTACGGGAAATTATGCCCTTGACTTCTGG	CARGGTGNYALDFW	IGHV4-59	IGHD2-2	IGHJ4	9	24	29	31
1	6.711409395973154E-4	TGTGCGAGAGATTCTTATTACTATGGTTCGATTGAGTACTGG	CARDSYYYGSIEYW	IGHV3-30	IGHD3-10	IGHJ4	11	15	29	31
1	6.711409395973154E-4	TGTGCGAGAGATCTAGGAGTGGCTGGGATCATTGACTACTGG	CARDLGVAGIIDYW	IGHV7-4-1	IGHD6-19	IGHJ4	13	17	25	31
1	6.711409395973154E-4	TGTGCGAGAGATCGGGGCTACTCGGAGGGTATGGACGTCTGG	CARDRGYSEGMDVW	IGHV4-31	IGHD2-15	IGHJ6	12	16	22	30
1	6.711409395973154E-4	TGTGCGAGAGATCATTTGACTGGTTTTCAACTTGACTACTGG	CARDHLTGFQLDYW	IGHV3-11	IGHD3-9	IGHJ4	12	14	24	31
1	6.711409395973154E-4	TGTGCGAGAGATCATTCGATAACGACGCCACTTGATTACTGG	CARDHSITTPLDYW	IGHV3-53	IGHD1-1	IGHJ4	12	20	26	31
1	6.711409395973154E-4	TGTGCGAGAGATAACGGTGGGAGCTACGAGATTGACTACTGG	CARDNGGSYEIDYW	IGHV1-3	IGHD1-26	IGHJ4	11	16	26	31
1	6.711409395973154E-4	TGTGCGAGAGACCGTGACCGGTGGGATGCTTTTGATCTCTGG	CARDRDRWDAFDLW	IGHV4-31	IGHD1-7	IGHJ3	10	16	21	24
1	6.711409395973154E-4	TGTGCGAGAGAGAACATTGTAAGAAATGGTATGGACGTCTGG	CARENIVRNGMDVW	IGHV4-4	IGHD2-15	IGHJ6	10	15	20	30
1	6.711409395973154E-4	TGTGCGAAAGTTCCCGGGGGGGGCTACAAATTTGACTACTGG	CAKVPGGGYKFDYW	IGHV3-23	IGHD5-24	IGHJ4	9	21	28	30
1	6.711409395973154E-4	TGTGCGAAAGATTCTCCGAGTACAACTTTCTTTGACCACTGG	CAKDSPSTTFFDHW	IGHV3-23	IGHD1-1	IGHJ4	11	19	26	29
1	6.711409395973154E-4	TGTGCGAAAGATTCACCGGGAACTACGTACTTCGATCTCTGG	CAKDSPGTTYFDLW	IGHV3-23	IGHD1-7	IGHJ2	11	18	25	26
1	6.711409395973154E-4	TGTGCACGGAGGACTACGGCGAAGGGTGCTTTTGATATCTGG	CARRTTAKGAFDIW	IGHV2-70	IGHD4-17	IGHJ3	9	11	18	26
1	6.711409395973154E-4	TGTGCACACAGACTGGACTACAAAGGGAGCTTTGACTACTGG	CAHRLDYKGSFDYW	IGHV2-5	IGHD2-15	IGHJ4	12	16	22	29
1	6.711409395973154E-4	TGTGCAAGGGACAGTGGGGTCTACTACTACTTTGACTTCTGG	CARDSGVYYYFDFW	IGHV6-1	IGHD1-26	IGHJ4	7	12	17	24
1	6.711409395973154E-4	TGTGCAAGAGAGGTGGCCTACAACTACGGTATGGACGTCTGG	CAREVAYNYGMDVW	IGHV3-74	IGHD2-15	IGHJ6	10	11	15	17
1	6.711409395973154E-4	TGTGAGAGACGCCCGGCAGCAGCTGGTTTCATTGACTACTGG	CERRPAAAGFIDYW	IGHV4-39	IGHD6-13	IGHJ4	9	15	26	31
1	6.711409395973154E-4	TGTACAAGAGATCATTTGACTAATTTTCAACTTGATCTCTGG	CTRDHLTNFQLDLW	IGHV3-11	IGHD3-9	IGHJ4	12	14	20	38
1	6.711409395973154E-4	TGTTCTAGGCTTTCCCGTACCCAACTCCTTGACTACTGG	CSRLSRTQLLDYW	IGHV3-22	IGHD3-10	IGHJ4	4	22	27	28
1	6.711409395973154E-4	TGTGTGAGGTCCAGCAGTATGGCAGTCTATGACAACTGG	CVRSSSMAVYDNW	IGHV3-21	IGHD6-19	IGHJ4	7	16	25	29
1	6.711409395973154E-4	TGTGTAAGAGATCGCAGTTTGTGGGGACTGTCTGACTGG	CVRDRSLWGLSDW	IGHV3-74	IGHD2-21	IGHJ4	12	20	29	34
1	6.711409395973154E-4	TGTGTAAAAGACCATCACTGGGGAGCGAGTGACCTCTGG	CVKDHHWGASDLW	IGHV3-35	IGHD7-27	IGHJ5	4	16	23	30
1	6.711409395973154E-4	TGTGCGCGCATCAGCCCCAATAACTGCTTTGACTACTGG	CARISPNNCFDYW	IGHV2-26	IGHD3-16	IGHJ4	4	14	19	22
1	6.711409395973154E-4	TGTGCGCGACGATCGCGTGGTGACTACCTTGACTACTGG	CARRSRGDYLDYW	IGHV3-42	IGHD1-14	IGHJ4	2	15	20	22
1	6.711409395973154E-4	TGTGCGCGACGATCGCGTGGTGACTACCTTGACTACTGG	CARRSRGDYLDYW	IGHV3-60	IGHD1-14	IGHJ4	3	15	20	22
1	6.711409395973154E-4	TGTGCGCGACGATCGCGTGGTGACTACCTTGACTACTGG	CARRSRGDYLDYW	IGHV4-28	IGHD1-14	IGHJ4	5	15	20	22
1	6.711409395973154E-4	TGTGCGATAAGGGCTCCCTACCACCACTTTGACTCCTGG	CAIRAPYHHFDSW	IGHV1-46	IGHD2-15	IGHJ4	6	17	24	25
1	6.711409395973154E-4	TGTGCGAGCGACGTTCATGGGGGGGTGTTTGACTATTGG	CASDVHGGVFDYW	IGHV3-21	IGHD1-1	IGHJ4	7	8	13	27
1	6.711409395973154E-4	TGTGCGAGGGCCTACAGTAACACAGGGTTTGACTGCTGG	CARAYSNTGFDCW	IGHV3-11	IGHD4-11	IGHJ4	7	11	20	27
1	6.711409395973154E-4	TGTGCGAGGGGAGCGGATGGCCACAATGCTGACTACTGG	CARGADGHNADYW	IGHV3-64	IGHD5-24	IGHJ4	7	15	26	29
1	6.711409395973154E-4	TGTGCGAGACTGGGGAGATGGCTACAATTTGAGTATTGG	CARLGRWLQFEYW	IGHV4-4	IGHD5-24	IGHJ4	8	14	26	27
1	6.711409395973154E-4	TGTGCGAGACGGGGGGGACTTTTGGAGTGGTTTTTTGAG	CARRGGLLEWFFE	IGHV4-39	IGHD3-3	IGHJ4	9	19	31	38
1	6.711409395973154E-4	TGTGCGAGAGCCTCGCAAGGGGGAGCTCTTGACTATTGG	CARASQGGALDYW	IGHV3-21	IGHD1-26	IGHJ4	9	20	26	28
1	6.711409395973154E-4	TGTGCGAGAGCGGGCATCTATGGCCAATTTGACTACTGG	CARAGIYGQFDYW	IGHV3-33	IGHD3-10	IGHJ4	9	17	22	27
1	6.711409395973154E-4	TGTGCGAGAGCAGTGGCTGGACTCTCTTTTGACTACTGG	CARAVAGLSFDYW	IGHV3-48	IGHD6-19	IGHJ4	9	10	19	27
1	6.711409395973154E-4	TGTGCGAGAGGCCTGGCGAAAGGCTGGACTGACTACTGG	CARGLAKGWTDYW	IGHV1-8	IGHD6-19	IGHJ4	13	21	26	29
1	6.711409395973154E-4	TGTGCGAGAGGCCCGACTACGGTGACTCCTGACTATTGG	CARGPTTVTPDYW	IGHV1-18	IGHD4-17	IGHJ4	9	14	26	29
1	6.711409395973154E-4	TGTGCGAGAGGGCAGTGGCTGAACGGACAGGACTACTGG	CARGQWLNGQDYW	IGHV3-21	IGHD6-19	IGHJ4	9	11	20	30
1	6.711409395973154E-4	TGTGCGAGAGATTTGGAGGAGCAGTTGTTCGCCTACTGG	CARDLEEQLFAYW	IGHV7-4-1	IGHD1-1	IGHJ4	11	21	27	32
1	6.711409395973154E-4	TGTGCGAGAGATCTCGCGAATGGGACCTACTCTTTCTGG	CARDLANGTYSFW	IGHV1-18	IGHD1-26	IGHJ4	14	20	30	35
1	6.711409395973154E-4	TGTGCGAGAGATCCTTATAGCAGTTCCCGTGACTATTGG	CARDPYSSSRDYW	IGHV3-21	IGHD6-19	IGHJ4	12	15	23	29
1	6.711409395973154E-4	TGTGCGAGAGATCAGCAGCAGCTGGACATTGACTACTGG	CARDQQQLDIDYW	IGHV3-33	IGHD6-13	IGHJ4	12	13	24	28
1	6.711409395973154E-4	TGTGCGAGAGATGCGGCAACTATCCATTTTGACTACTGG	CARDAATIHFDYW	IGHV7-4-1	IGHD3-22	IGHJ4	11	18	23	27
1	6.711409395973154E-4	TGTGCGAGAGATGGGGACTATTACGGTATGGACGTCTGG	CARDGDYYGMDVW	IGHV3-21	IGHD3-3	IGHJ6	11	18	24	27
1	6.711409395973154E-4	TGTGCGAGAGACTATAGTGGGAGCCCTCTTGACCGGTGG	CARDYSGSPLDRW	IGHV4-31	IGHD1-26	IGHJ4	10	12	23	36
1	6.711409395973154E-4	TGTGCGAGAGACCCGCCCCGAGTGCGTAATGATATCTGG	CARDPPRVRNDIW	IGHV3-21	IGHD3-10	IGHJ3	10	15	20	29
1	6.711409395973154E-4	TGTGCGAGAGACAGGGGGAGGGGCTGGTTCGACCCCTGG	CARDRGRGWFDPW	IGHV7-4-1	IGHD3-16	IGHJ5	10	13	19	23
1	6.711409395973154E-4	TGTGCGAGAGAGGGCGCTGCTAAGGGGCTTGACTACTGG	CAREGAAKGLDYW	IGHV3-21	IGHD6-25	IGHJ4	10	14	21	28
1	6.711409395973154E-4	TGTGCGAGAGAGGATTACGTTTGGGGGAGTTATCGCTGG	CAREDYVWGSYRW	IGHV3-21	IGHD3-16	IGHJ4	10	12	34	35
1	6.711409395973154E-4	TGTGCGAAAGCTCGGGATCTTTGGTACTTCGATCTCTGG	CAKARDLWYFDLW	IGHV3-30	IGHD6-6	IGHJ2	6	8	13	21
1	6.711409395973154E-4	TGTGCAAGGGGGGGTTTTAATCACGCTATGGACGTCTGG	CARGGFNHAMDVW	IGHV3-74	IGHD5-18	IGHJ3	7	24	30	34
1	6.711409395973154E-4	TGTGCAAGAGATCTTCGAGCCTACGGCATGGACGTCTGG	CARDLRAYGMDVW	IGHV3-13	IGHD4-17	IGHJ6	13	20	25	26
1	6.711409395973154E-4	TGTATCAGAGGGGGACTTGTGGATTTCGCGGGGCACTGG	CIRGGLVDFAGHW	IGHV1-67	IGHD2-21	IGHJ4	2	16	21	34
1	6.711409395973154E-4	TGCACTTGGATGACCTCCGTGACTACGGTTGACTTCTGG	CTWMTSVTTVDFW	IGHV3-49	IGHD4-17	IGHJ4	5	19	27	28
1	6.711409395973154E-4	TGTGCTAGACAGACCGCCAGCTGTCATGACTATTGG	CARQTASCHDYW	IGHV3-72	IGHD2-2	IGHJ4	8	16	22	26
1	6.711409395973154E-4	TGTGCCCGTATTACGATTTTTGGAGATGGGTACTGG	CARITIFGDGYW	IGHV3-38	IGHD3-3	IGHJ4	5	6	24	30
1	6.711409395973154E-4	TGTGCGACTCACAGTGACTGGAAAATTGAGTACTGG	CATHSDWKIEYW	IGHV3-21	IGHD1-1	IGHJ4	6	16	22	25
1	6.711409395973154E-4	TGTGCGACCTCTAATACGTGGTCCTTTGGCTACTGG	CATSNTWSFGYW	IGHV3-21	IGHD3-10	IGHJ4	6	11	18	23
1	6.711409395973154E-4	TGTGCGACCTCCAATACGTGGTCCTTTGGGTACTGG	CATSNTWSFGYW	IGHV3-64	IGHD3-10	IGHJ4	6	12	18	23
1	6.711409395973154E-4	TGTGCGACCCCCGGGGGGGTGACTCCGCCCTACTGG	CATPGGVTPPYW	IGHV4-4	IGHD2-21	IGHJ4	6	17	23	29
1	6.711409395973154E-4	TGTGCGACCCACAATGACTGGAAAATTGGATACTGG	CATHNDWKIGYW	IGHV3-21	IGHD1-1	IGHJ4	6	16	22	30
1	6.711409395973154E-4	TGTGCGACGAGCAGTGGCTGGACCTTTGAGTACTGG	CATSSGWTFEYW	IGHV3-21	IGHD6-19	IGHJ4	6	9	20	23
1	6.711409395973154E-4	TGTGCGAGCCAAATTTACGACGGGGGGACCTACTGG	CASQIYDGGTYW	IGHV3-11	IGHD1-1	IGHJ4	7	16	21	29
1	6.711409395973154E-4	TGTGCGAGGAGTGACAATTACCGCTTTGACTCCTGG	CARSDNYRFDSW	IGHV3-48	IGHD5-24	IGHJ5	7	13	20	27
1	6.711409395973154E-4	TGTGCGAGACATGGGAGTTACTGCTTTGACTACTGG	CARHGSYCFDYW	IGHV4-4	IGHD1-26	IGHJ4	8	11	16	18
1	6.711409395973154E-4	TGTGCGAGACAGGCTGGGGATGGACTCGGCTACTGG	CARQAGDGLGYW	IGHV5-10-1	IGHD7-27	IGHJ4	10	13	20	29
1	6.711409395973154E-4	TGTGCGAGAGTTTCCGGAACCCTTATTGACTACTGG	CARVSGTLIDYW	IGHV3-30	IGHD1-14	IGHJ4	9	13	20	25
1	6.711409395973154E-4	TGTGCGAGAGGGCCGGATGGGGCGTTTGACTACTGG	CARGPDGAFDYW	IGHV1-8	IGHD2-15	IGHJ4	10	12	16	24
1	6.711409395973154E-4	TGTGCGAGAGATGACGGCAGTTCGTTGCACTACTGG	CARDDGSSLHYW	IGHV3-11	IGHD6-6	IGHJ4	11	16	24	28
1	6.711409395973154E-4	TGTGCGAGAGAGATATATTTCTATTTTGACTCGTGG	CAREIYFYFDSW	IGHV3-33	IGHD3-9	IGHJ4	10	14	19	20
1	6.711409395973154E-4	TGTGCGAGAGAAACAAGGGGAGTTGAAGACTACTGG	CARETRGVEDYW	IGHV3-21	IGHD3-10	IGHJ4	10	16	23	27
1	6.711409395973154E-4	TGTGCGAAAGATCATAGTGCTGGCTGGGATTCCTGG	CAKDHSAGWDSW	IGHV1-46	IGHD6-19	IGHJ5	12	20	26	31
1	6.711409395973154E-4	TGTGCAAGAGGCGGCGGCTGGCGATTTGACTCCTGG	CARGGGWRFDSW	IGHV3-47	IGHD6-19	IGHJ4	9	15	20	24
1	6.711409395973154E-4	TGTGCAAGAGATCAGGACTGGAACTACCTCTACTGG	CARDQDWNYLYW	IGHV3-13	IGHD1-7	IGHJ4	12	16	26	29
1	6.711409395973154E-4	TGTACGAGGCCCCGTAATTACGCTTTTGATGTCTGG	CTRPRNYAFDVW	IGHV4-4	IGHD5-24	IGHJ3	7	12	18	21
1	6.711409395973154E-4	TGTGCGAGGGGACAATACAATTATGCTTTTTGG	CARGQYNYAFW	IGHV3-21	IGHD5-24	IGHJ4	7	15	22	30
1	6.711409395973154E-4	TGTGCGAGATCTGGGGGTTACCTTGACTACTGG	CARSGGYLDYW	IGHV3-53	IGHD3-16	IGHJ4	8	11	16	18
1	6.711409395973154E-4	TGTGCGAGAGTAGGCATACAGCTAGACTACTGG	CARVGIQLDYW	IGHV4-34	IGHD5-18	IGHJ4	9	15	23	24
1	6.711409395973154E-4	TGTGCGAGAGCCTCGAGGGAGCCTGACTACTGG	CARASREPDYW	IGHV3-21	IGHD1-26	IGHJ4	9	16	21	23
1	6.711409395973154E-4	TGTGCGAGAGGCACGAGGGAACCTGACTACTGT	CARGTREPDYC	IGHV3-21	IGHD1-14	IGHJ4	9	17	22	23
1	6.711409395973154E-4	TGTGCGAGAGATCAAGATGCTTTTGATATCTGG	CARDQDAFDIW	IGHV3-33	.	IGHJ3	12	-1	-1	10
1	6.711409395973154E-4	TGTGCGAGAGATAAACGGCAGTGGCTGGTGTGG	CARDKRQWLVW	IGHV3-30	IGHD6-19	IGHJ4	11	17	28	30
1	6.711409395973154E-4	TGTGCGAGAGATAAACGGCAGTGGCTGGTGTGG	CARDKRQWLVW	IGHV4-31	IGHD6-19	IGHJ4	11	17	28	30
1	6.711409395973154E-4	TGTGCGAGAACAAGTGGGTACTTTGACTACTGG	CARTSGYFDYW	IGHV3-64	IGHD1-26	IGHJ4	8	12	17	18
1	6.711409395973154E-4	TGTGCAAGAGATGGTGAAGGCTTACACTACTGG	CARDGEGLHYW	IGHV3-74	IGHD2-21	IGHJ4	11	12	16	25
1	6.711409395973154E-4	TGTACCACATATACTACTGGCTGGTGGACTTGG	CTTYTTGWWTW	IGHV3-15	IGHD6-19	IGHJ4	8	17	24	30
1	6.711409395973154E-4	TGTACCACAATGTATGTCCCCGCGACTAAGTGG	CTTMYVPATKW	IGHV3-15	IGHD2-8	IGHJ4	8	10	15	30
1	6.711409395973154E-4	TGTAATGGATATAGTTATGGTGATGATTACTGG	CNGYSYGDDYW	IGHV3-21	IGHD5-12	IGHJ4	2	5	14	23
1	6.711409395973154E-4	TGTGTTGCAGAGAGATATGACGCCCCCTGG	CVAERYDAPW	IGHV3-15	IGHD5-24	IGHJ5	2	10	15	23
1	6.711409395973154E-4	TGTGCTAGATCTAAGGTGTACGACTACTGG	CARSKVYDYW	IGHV3-49	IGHD2-8	IGHJ4	8	14	19	21
1	6.711409395973154E-4	TGTGCGGACCCTCTAGGTATTGACCACTGG	CADPLGIDHW	IGHV3-21	IGHD5-24	IGHJ4	5	10	18	19
1	6.711409395973154E-4	TGTGCGAGAGGCCACTGGTTCGACCCGTGG	CARGHWFDPW	IGHV1-8	.	IGHJ5	12	-1	-1	13
1	6.711409395973154E-4	TGTGCAAGAACCCGGTCGGTTGACTACTGG	CARTRSVDYW	IGHV3-13	IGHD6-13	IGHJ4	8	9	14	19
1	6.711409395973154E-4	TGTGCTGAGGGCAGCAGCCTCAACTGG	CAEGSSLNW	IGHV3-11	IGHD6-13	IGHJ4	4	10	17	22
1	6.711409395973154E-4	TGTGCGAGCGAAACCGACGGCTTCTGG	CASETDGFW	IGHV4-4	IGHD1-1	IGHJ4	7	14	18	23
1	6.711409395973154E-4	TGTCTGGACAGTAGTAATCATTGG	CLDSSNHW	IGHV3-15	IGHD3-16	IGHJ3	2	13	20	21
1	6.711409395973154E-4	TGTGTGAGAGATGCTGCCACCTGG	CVRDAATW	IGHV3-23	IGHD2-15	IGHJ5	11	12	16	19
1	6.711409395973154E-4	TGTGCGTTGGGGGAATACTACTGG	CALGEYYW	IGHV3-64	IGHD3-16	IGHJ4	5	6	13	16
1	6.711409395973154E-4	TGTGCGAAAGAGGGCTGGTGG	CAKEGWW	IGHV3-21	IGHD6-19	IGHJ4	10	12	17	18
