# Supplementary material for: Biomarkers and Immune Repertoire Metrics Identified by Peripheral Blood Transcriptomic Sequencing Reveal the Pathogenesis of COVID-19
Source: Front Immunol. 2021 Aug 24;12:677025. doi: 10.3389/fimmu.2021.677025 (PMC8421539; doi:10.3389/fimmu.2021.677025)
Supplement: Supplementary file 1 [file DataSheet_1.zip › TCR_BCR/IGH/convert.SRR12007865.clonotypes.IGH.txt]

count	freq	cdr3nt	cdr3aa	v	d	j	VEnd	DStart	DEnd	JStart
6	0.037037037037037035	TGTGCGAGATTTTCGTCGGGACGGTGGTACTTCGATCTCTGG	CARFSSGRWYFDLW	IGHV4-31	IGHD6-6	IGHJ2	8	12	22	24
6	0.037037037037037035	TGTGCGCGGAGTGTAGAGGGTTTTTTTGACTACTGG	CARSVEGFFDYW	IGHV3-48	IGHD2-15	IGHJ4	5	6	11	24
4	0.024691358024691357	TGTGCGAAAACCACGGGATATTGTACTAATGTTGCATGCAGCGAACAGAATGACTACTGG	CAKTTGYCTNVACSEQNDYW	IGHV3-23	IGHD2-8	IGHJ4	8	15	38	50
4	0.024691358024691357	TGTGCAAGACATGGGCCTCATATTGTGGTGGTGAGTCACTTTGACTACTGG	CARHGPHIVVVSHFDYW	IGHV4-39	IGHD2-21	IGHJ4	12	18	33	37
4	0.024691358024691357	TGTTTAAGCGGGGCACTTTTTTTA	CLSGALFL	IGHV3-74	IGHD3-10	IGHJ4	2	8	12	24
3	0.018518518518518517	TGTGCGAGAGATTGGATAGAGAAGGATGGTTATTCCGTGATGGTGGCCTACTGG	CARDWIEKDGYSVMVAYW	IGHV3-48	IGHD3-22	IGHJ4	11	26	33	47
3	0.018518518518518517	TGTGTGAGGGACGGCCATCACTACGAATTTGACTCCTGG	CVRDGHHYEFDSW	IGHV1-18	IGHD5-24	IGHJ4	7	13	24	27
3	0.018518518518518517	TGTGCGAGAGTTCAGGGTGGGGCCTATGACCACTGG	CARVQGGAYDHW	IGHV3-30	IGHD2-15	IGHJ4	9	15	19	26
3	0.018518518518518517	TGTGCGAGAGATTCCCTGGATGCTTTTGATATCTGG	CARDSLDAFDIW	IGHV3-11	.	IGHJ3	11	-1	-1	18
2	0.012345679012345678	TGTGCGAACGATATGAGATACTGTACTACTGCCAGCTGCTCGTGGTCCTACTTCTACTACTACATGGACGTCTGG	CANDMRYCTTASCSWSYFYYYMDVW	IGHV3-30	IGHD2-2	IGHJ6	6	16	39	47
2	0.012345679012345678	TGTGCGAGAGATGAGGGATACAGCCATGGTTACGGCTCGATCGACCACTACTACGCTATGGACGTCTGG	CARDEGYSHGYGSIDHYYAMDVW	IGHV4-31	IGHD5-18	IGHJ6	11	15	33	46
2	0.012345679012345678	TGTGTGAGAGGATACTGCATCGGTGGTCGTAATGGTCGCTGCTCAAACGCTATGCACGTCTGG	CVRGYCIGGRNGRCSNAMHVW	IGHV3-11	IGHD2-15	IGHJ6	9	32	42	51
2	0.012345679012345678	TGTGCGAGATCCCGGGGGGGGTATAGTGGGAGCTCCTACTACTATGGCATGGACGCCTGG	CARSRGGYSGSSYYYGMDAW	IGHV3-11	IGHD1-26	IGHJ6	8	19	33	35
2	0.012345679012345678	TGTGCGAAGAGCCTTCTTAACTATGCACCTAGTGGCAGAAAGGACTACTTTGACTACTGG	CAKSLLNYAPSGRKDYFDYW	IGHV3-30	IGHD5-12	IGHJ4	6	29	35	43
2	0.012345679012345678	TGTGCGAAAACCACGGGACATTGTCGTAATAATGCATGTAGCGAACAGAATGACTTCTGG	CAKTTGHCRNNACSEQNDFW	IGHV3-23	IGHD3-3	IGHJ4	8	23	30	50
2	0.012345679012345678	TGTGCACATAGGGCGAGTTGTAGCGGTCGTAGCTGCTACTCGGAATGGTTCGACCCCTGG	CAHRASCSGRSCYSEWFDPW	IGHV2-5	IGHD2-15	IGHJ5	7	17	40	45
2	0.012345679012345678	TGTGCAAGAAATATCAGCTCGTCCGTGGAGGGCAACTACGACTACTACATGGACGTCTGG	CARNISSSVEGNYDYYMDVW	IGHV4-39	IGHD6-6	IGHJ6	8	10	24	34
2	0.012345679012345678	TGTGCCCCAAGTGTCCTCCTTCCCAGTAGTGCCATCAACACCCGTATTGACCAGTGG	CAPSVLLPSSAINTRIDQW	IGHV1-69	IGHD3-22	IGHJ4	4	24	30	46
2	0.012345679012345678	TGTGTGAGATGTAATGGTCTCACCTGCAAGCAATTTTCAGGGTTCGGCCCCTGG	CVRCNGLTCKQFSGFGPW	IGHV3-21	IGHD2-8	IGHJ5	8	11	17	40
2	0.012345679012345678	TGTGCGAGACATGAGGGGGAATACAGCAGCTCTGGAGACTACTTTGTCTACTGG	CARHEGEYSSSGDYFVYW	IGHV5-10-1	IGHD6-13	IGHJ4	12	23	30	37
2	0.012345679012345678	TGTGCGAGAGTCCGCGATACGGGACGGGGTAAAATGGGTTTGGACGCCTGG	CARVRDTGRGKMGLDAW	IGHV3-30	IGHD2-8	IGHJ5	9	32	36	42
2	0.012345679012345678	TGTGCGAAAGATCCACAGAGTGGGAGCTACCTCGGGTACTTTGACTCCTGG	CAKDPQSGSYLGYFDSW	IGHV3-23	IGHD1-26	IGHJ4	12	18	29	36
2	0.012345679012345678	TGTGTGCGGATCCCGTCTCACGGCGGTTTTTTCTGGTTCGACCCCTGG	CVRIPSHGGFFWFDPW	IGHV2-26	IGHD1-14	IGHJ5	10	23	27	32
2	0.012345679012345678	TGTGTGAGGACGTATAGCAGTACCCTTGGGTACGGTATGGACGTCTGG	CVRTYSSTLGYGMDVW	IGHV3-35	IGHD6-19	IGHJ6	7	11	20	36
2	0.012345679012345678	TGTGCGAGAGAATTTAGCAGTTCGAACAACTGGTTCGACCCCTGG	CAREFSSSNNWFDPW	IGHV4-4	IGHD2-21	IGHJ5	10	14	20	25
2	0.012345679012345678	TGTGCGAAAGAGGCGGGTGGTGACCGCGGCCGTTTTGACTACTGG	CAKEAGGDRGRFDYW	IGHV3-23	IGHD2-21	IGHJ4	10	15	23	33
2	0.012345679012345678	TGTGCGACTCAAACCAGATGGGGTGATTCTTTTGATGTCTGG	CATQTRWGDSFDVW	IGHV3-21	IGHD3-9	IGHJ3	6	11	16	23
2	0.012345679012345678	TGTGCGAGAAACTCTTCGTTTGTCGGGGGATTAGAGTTCTGG	CARNSSFVGGLEFW	IGHV4-39	IGHD3-10	IGHJ4	8	22	27	38
2	0.012345679012345678	TGTGCAAGATCGAGATCAGGATATAGCAGCATCTGGCTATGG	CARSRSGYSSIWLW	IGHV4-39	IGHD6-13	IGHJ4	8	21	35	39
2	0.012345679012345678	TGTACAAGGACGATGGGAGCTACTTTCTGGTTCGACCCCTGG	CTRTMGATFWFDPW	IGHV3-74	IGHD1-26	IGHJ5	7	13	23	26
2	0.012345679012345678	TGTGCGAGAGATGGAGATCTCGGAATTCACTACTGG	CARDGDLGIHYW	IGHV7-4-1	IGHD2-21	IGHJ4	11	20	25	28
2	0.012345679012345678	TGTACGGGGGGAGGCGGTGGCAGATTTGACTACTGG	CTGGGGGRFDYW	IGHV3-30	IGHD3-16	IGHJ4	2	6	12	24
2	0.012345679012345678	TGTGCGAGATCTCAGGGGAGCTTCGATCTCTGG	CARSQGSFDLW	IGHV4-59	IGHD3-10	IGHJ2	8	14	19	20
2	0.012345679012345678	TGTGCGAGAGGATACCGGGGGTTTGACTACTGG	CARGYRGFDYW	IGHV1-8	IGHD1-20	IGHJ4	10	11	17	21
2	0.012345679012345678	TGCACCACTATTGACGACTACTGG	CTTIDDYW	IGHV3-21	IGHD2-15	IGHJ4	1	2	9	15
1	0.006172839506172839	TGTACTAGAGTGCCCCGCTATAGCGGCAACTGGTACGATAGCACCAGCTGGTACGATGGTTTTGATGTCTGG	CTRVPRYSGNWYDSTSWYDGFDVW	IGHV3-49	IGHD6-13	IGHJ3	9	37	53	54
1	0.006172839506172839	TGTGCGAGAGGACAGGGCACGCGATGGGGACCGGCCTCTGGCAGTAGTTGGTACGGGGGCGACTACTGG	CARGQGTRWGPASGSSWYGGDYW	IGHV1-18	IGHD6-13	IGHJ4	9	40	54	60
1	0.006172839506172839	TGTGCGAGAGGAGGGTCCGCTTATCATGATAACAACGGTAATCCCTACGTGTGGTATTTCGATCTCTGG	CARGGSAYHDNNGNPYVWYFDLW	IGHV1-8	IGHD5-24	IGHJ2	10	40	49	51
1	0.006172839506172839	TGTGCGATCCGCGGGGGGAGGCCAGATTACTATGGTTCGGGGAGTTATGTGGGGTTTGACTACTGG	CAIRGGRPDYYGSGSYVGFDYW	IGHV4-4	IGHD3-10	IGHJ4	6	25	47	54
1	0.006172839506172839	TGTGCGAGACATAGTATTACGATTTTTGGAGTGGTCCCCTACTACTACTACATGGACGTCTGG	CARHSITIFGVVPYYYYMDVW	IGHV4-39	IGHD3-3	IGHJ6	11	13	34	38
1	0.006172839506172839	TGTGCGAGAGTGGGACACGAGGACACCTATGGTTATTTTGGTCCGGCACCTACCTTCCTCTGG	CARVGHEDTYGYFGPAPTFLW	IGHV1-18	IGHD5-18	IGHJ1	9	22	34	59
1	0.006172839506172839	TGTGCGAGAGATTTTTGGTTCGGAGATTACTATGATAGTAGTGGCACCCCAGATGACTACTGG	CARDFWFGDYYDSSGTPDDYW	IGHV3-7	IGHD3-22	IGHJ4	11	25	43	53
1	0.006172839506172839	TGTGCGAGGGTGTCGGACGGCTATGGCAGTGGTTGGTGGCGTTATCACAATGACTACTGG	CARVSDGYGSGWWRYHNDYW	IGHV3-23	IGHD6-19	IGHJ4	6	17	36	50
1	0.006172839506172839	TGTGCGAGAGACCCTACGCCAACCCTGTATAGCAGTGGCTGGTGCTACTTTGACTACTGG	CARDPTPTLYSSGWCYFDYW	IGHV4-31	IGHD6-19	IGHJ4	10	26	42	44
1	0.006172839506172839	TGTGTAAAAGATATGACCCTACTATCCGAGGTAGTCAGTTGGTGTATGGACGTCTGG	CVKDMTLLSEVVSWCMDVW	IGHV3-43	IGHD3-22	IGHJ6	13	18	25	45
1	0.006172839506172839	TGTGCGAGAGATCATTACGGGGGTGACTCTAATCGACGTGGTCTGGGAGACTACTGG	CARDHYGGDSNRRGLGDYW	IGHV3-48	IGHD4-23	IGHJ4	12	15	28	48
1	0.006172839506172839	TGTGCGAAACAAAAGATTTGGGGTTTTACCAACTCCTGGCACCCTTTTGATATCTGG	CAKQKIWGFTNSWHPFDIW	IGHV5-10-1	IGHD3-16	IGHJ3	10	16	22	43
1	0.006172839506172839	TGTGCGAAAGGGGGATATTGTAGTGGTCGTAGCTGCTACTTGGACTTTGACTGCTGG	CAKGGYCSGRSCYLDFDCW	IGHV3-23	IGHD2-15	IGHJ4	9	12	39	43
1	0.006172839506172839	TGTGCGAAAACTCCCTGTAGTGGTGCTAGTTGCTTCTCCCGAGGGCTTGACTACTGG	CAKTPCSGASCFSRGLDYW	IGHV3-23	IGHD2-15	IGHJ4	8	15	42	46
1	0.006172839506172839	TGTGCGAGAGTCTCGGGGGGCGGGTTCGGGGAGTTAAAACGGTTCGACCCCTGG	CARVSGGGFGELKRFDPW	IGHV4-34	IGHD3-10	IGHJ5	9	22	35	40
1	0.006172839506172839	TGTGCGAGAGACGATCCCCTGGACACAGGCACTTTTCTTGGTCATGATATCTGG	CARDDPLDTGTFLGHDIW	IGHV1-18	IGHD7-27	IGHJ3	10	12	18	44
1	0.006172839506172839	TGTGCGAAAGATAAAGGGGTCCGTGGCGACAGTTACTGGTACTTCGATCTCTGG	CAKDKGVRGDSYWYFDLW	IGHV1-18	IGHD4-4	IGHJ2	11	28	32	33
1	0.006172839506172839	TGTGCAAGTGTCCCCGACGGTGGGAGCTACCCCCTTGGGGCTTTTGATATCTGG	CASVPDGGSYPLGAFDIW	IGHV3-13	IGHD1-26	IGHJ3	7	19	29	39
1	0.006172839506172839	TGTGCAAGAGTGGGGCTCGACTTTTTTGGAGTGGTTATTCCTTATAACTACTGG	CARVGLDFFGVVIPYNYW	IGHV3-13	IGHD3-3	IGHJ4	9	22	38	46
1	0.006172839506172839	TGTGCAAGAGGGGATATTGTAGTAGTACCAGCCGGGGGCGGTATGGACGTCTGG	CARGDIVVVPAGGGMDVW	IGHV3-74	IGHD2-2	IGHJ6	9	11	31	42
1	0.006172839506172839	TGTACGGTATGTGTTGTTGCAGTTCCAGCTGTTATGAGGGGGTTCGACCCCTGG	CTVCVVAVPAVMRGFDPW	IGHV3-23	IGHD2-2	IGHJ5	2	13	35	40
1	0.006172839506172839	TGTGCGACCCGTCGTAAAGCGGCAGCTGGAAATTATGCTTTTGATATCTGG	CATRRKAAAGNYAFDIW	IGHV4-39	IGHD6-13	IGHJ3	6	13	28	34
1	0.006172839506172839	TGTGCGAGATATTTTTGTCCTACTGGTACATGTTATGGCTTTGACTTGTGG	CARYFCPTGTCYGFDLW	IGHV4-55	IGHD2-2	IGHJ4	11	22	28	38
1	0.006172839506172839	TGTGCGAGATATTTTTGTCCTACTGGTACATGTTATGGCTTTGACTTGTGG	CARYFCPTGTCYGFDLW	IGHV4-59	IGHD2-2	IGHJ4	8	22	28	38
1	0.006172839506172839	TGTGCGAGAGTCATCAGAGAGGGTCTTATTGGGAGGTGGTCCGATCCCTGG	CARVIREGLIGRWSDPW	IGHV4-31	IGHD1-26	IGHJ5	9	29	34	36
1	0.006172839506172839	TGTGCGAGAGGCAGCCTAGCAGCATCTGGAATCCCTACTTTTAATATCTGG	CARGSLAASGIPTFNIW	IGHV4-4	IGHD6-13	IGHJ3	9	16	28	37
1	0.006172839506172839	TGTGCGAGAGATCTCCCTGATGGAGGCAACTGGTTCAAGTTCGACGTCTGG	CARDLPDGGNWFKFDVW	IGHV4-31	IGHD1-1	IGHJ5	14	26	32	38
1	0.006172839506172839	TGTGCGAGAGATGTGGGGGTGGGAGCTACTTTGGGGGCCATTGACTACTGG	CARDVGVGATLGAIDYW	IGHV3-30	IGHD1-26	IGHJ4	11	18	29	40
1	0.006172839506172839	TGTGCACGGACCCACGGACTTGAACAACTCTGGTTACCTTTTGACTACTGG	CARTHGLEQLWLPFDYW	IGHV2-26	IGHD5-18	IGHJ4	9	23	36	39
1	0.006172839506172839	TGTGCACACAGACGGGACGAATCACGCAATTTGGTTGCTTTTGATTTCTGG	CAHRRDESRNLVAFDFW	IGHV2-5	IGHD6-6	IGHJ3	13	14	19	35
1	0.006172839506172839	TGTGCAAGATCCCCGCCGTTGTCTGCAGAGGGGTTCTGGTTCGACCCCTGG	CARSPPLSAEGFWFDPW	IGHV3-30	IGHD3-10	IGHJ5	8	9	14	35
1	0.006172839506172839	TGTGCAAGACATGGGCCTCATATTGTGGTGGTGAGTCACTTTGACTACTGG	CARHGPHIVVVSHFDYW	IGHV3-13	IGHD2-21	IGHJ4	8	18	33	37
1	0.006172839506172839	TGTGCAAAACTGCGGCTAGGCGGTTCAATTACGGCCTACTTTGACTCCTGG	CAKLRLGGSITAYFDSW	IGHV3-43	IGHD5-24	IGHJ4	8	25	32	35
1	0.006172839506172839	TGTGCGCGAGATCTCATTCCGGGGCGTCCGGAAGGCCTGATTCTTTGG	CARDLIPGRPEGLILW	IGHV3-7	IGHD6-6	IGHJ4	14	24	31	45
1	0.006172839506172839	TGTGCGGTCTCGTATAGCAGGGGCGGCTACTTTTATCTTGACTATTGG	CAVSYSRGGYFYLDYW	IGHV1-18	IGHD6-19	IGHJ4	5	11	23	37
1	0.006172839506172839	TGTGCGAGAGTTCCTACGGTGACCCCTATCTGGTATCTCGATCTCTGG	CARVPTVTPIWYLDLW	IGHV4-34	IGHD4-17	IGHJ2	9	13	22	29
1	0.006172839506172839	TGTGCGAGAGTGAGTTTCGGTGGCTGGTACTCCTCCTGGGACTACTGG	CARVSFGGWYSSWDYW	IGHV1-46	IGHD6-19	IGHJ4	9	19	29	39
1	0.006172839506172839	TGTGCGAGAGCCCTCCTTGATAGTAGTAGGGCCTACTTTGACTACTGG	CARALLDSSRAYFDYW	IGHV3-30	IGHD3-22	IGHJ4	9	17	26	32
1	0.006172839506172839	TGTGCGAGAGCGTGGGCTCTGAGATGGCAGGATGCTTCTGAACTCTGG	CARAWALRWQDASELW	IGHV1-67	IGHD5-24	IGHJ3	9	20	27	30
1	0.006172839506172839	TGTGCGAGAGATTGGTCGATGGTTTACGGTGACTATTTTGACTACTGG	CARDWSMVYGDYFDYW	IGHV4-31	IGHD4-17	IGHJ4	11	24	30	31
1	0.006172839506172839	TGTGCGAGGCATATGAGTGACCGGGTCTGGTATTTCGATCTCTGG	CARHMSDRVWYFDLW	IGHV4-39	IGHD6-13	IGHJ2	11	20	25	26
1	0.006172839506172839	TGTGCGAGACGCAACAGCAGCTCGTCTCCCTTCCCTGACTTCTGG	CARRNSSSSPFPDFW	IGHV1-2	IGHD6-6	IGHJ4	8	15	25	35
1	0.006172839506172839	TGTGCGAGAGTACGATATTTTGACTGGCAGGAATTTGACTACTGG	CARVRYFDWQEFDYW	IGHV3-30	IGHD3-9	IGHJ4	9	10	26	33
1	0.006172839506172839	TGTGCGAGAGATTACGATTTTTGGAGTGCCTACTTCGACTACTGG	CARDYDFWSAYFDYW	IGHV4-31	IGHD3-3	IGHJ4	11	12	27	29
1	0.006172839506172839	TGTGCACGCTTGGTTGGATTCGGTGCTAACTTTTCTGACTACTGG	CARLVGFGANFSDYW	IGHV2-26	IGHD4-23	IGHJ4	7	20	30	35
1	0.006172839506172839	TGCGCGAGAGATCCAAATAGTGCGTCTACGGGGCCTGAGTACTGG	CARDPNSASTGPEYW	IGHV3-11	IGHD1-26	IGHJ4	12	16	21	35
1	0.006172839506172839	TGTGTGAGAGATGGAGGAGTAGTTGGAAATTTTGACTTCTGG	CVRDGGVVGNFDFW	IGHV3-52	IGHD2-15	IGHJ4	9	15	21	30
1	0.006172839506172839	TGTGCCAGAAATCAGACGCAGTTAGGACATTTTGATCTCTGG	CARNQTQLGHFDLW	IGHV4-30-2	IGHD7-27	IGHJ2	12	18	24	33
1	0.006172839506172839	TGTGCGACATCCCCCGAACGGCACGATCCCCCAAGTTATTGG	CATSPERHDPPSYW	IGHV3-30	IGHD3-10	IGHJ4	6	11	18	39
1	0.006172839506172839	TGTGCGACATCCCCCGAACGGCACGATCCCCCAAGTTATTGG	CATSPERHDPPSYW	IGHV3-64	IGHD3-10	IGHJ4	6	11	18	39
1	0.006172839506172839	TGTGCGAGTGGCTGGAACCGCGCTGAATACTTCCAGCACTGG	CASGWNRAEYFQHW	IGHV4-34	IGHD1-1	IGHJ1	11	12	17	19
1	0.006172839506172839	TGTGCGAGAGATTCGTTTCGGGGCAGTGGTTCGGACTGCTGG	CARDSFRGSGSDCW	IGHV4-31	IGHD3-22	IGHJ4	11	24	30	33
1	0.006172839506172839	TGTGCGAGAGATGGCTACAGGGGGGGAGGCTTTGACTACTGG	CARDGYRGGGFDYW	IGHV7-4-1	IGHD3-16	IGHJ4	11	21	27	29
1	0.006172839506172839	TGTGCGAGAGATGGGCCGAGTGGCTGGTTCGAGCTCATCTGG	CARDGPSGWFELIW	IGHV3-30	IGHD6-19	IGHJ3	11	18	27	36
1	0.006172839506172839	TGTGCGAAAGCCAACGGTGACTACGGGGTCTTTGACTACTGG	CAKANGDYGVFDYW	IGHV3-23	IGHD4-17	IGHJ4	9	13	24	29
1	0.006172839506172839	TGTGCAAGGAATGAGACCCGCCTAGGATATTTTGATCTCTGG	CARNETRLGYFDLW	IGHV4-39	IGHD2-15	IGHJ3	4	20	28	29
1	0.006172839506172839	TGTGCAAAGAATGGGACTCGGGTCGCCACTTTTGATGTCTGG	CAKNGTRVATFDVW	IGHV4-39	IGHD2-8	IGHJ3	4	9	13	28
1	0.006172839506172839	TGTACCACGGATCTCACCGGGAATCACTACTTTGACTACTGG	CTTDLTGNHYFDYW	IGHV3-15	IGHD1-7	IGHJ4	13	15	19	25
1	0.006172839506172839	TGTGCGAGTTTTGAAACGGCATCAGTGTCTGGTGAGTGG	CASFETASVSGEW	IGHV3-21	IGHD6-19	IGHJ4	7	22	32	36
1	0.006172839506172839	TGTGCGAGGATTAGTGGGAGCTACTACTTTGACTACTGG	CARISGSYYFDYW	IGHV4-31	IGHD1-26	IGHJ4	7	11	20	21
1	0.006172839506172839	TGTGCGAGAGAGGGACTCTACTACTACATGGACGTCTGG	CAREGLYYYMDVW	IGHV3-11	.	IGHJ6	10	-1	-1	17
1	0.006172839506172839	TGTGCGAGAACGTCTGGTACAGTGTGGTTCGACCCCTGG	CARTSGTVWFDPW	IGHV4-31	IGHD2-2	IGHJ5	8	13	19	24
1	0.006172839506172839	TGTGCGAAAAGTAGTACCAGCTGCCCGTTTGACTACTGG	CAKSSTSCPFDYW	IGHV3-30	IGHD2-2	IGHJ4	6	9	23	27
1	0.006172839506172839	TGTGCACACTCAACTGGGGATGGCTTCTTCGATCTCTGG	CAHSTGDGFFDLW	IGHV2-5	IGHD7-27	IGHJ2	8	11	20	26
1	0.006172839506172839	TGTTGCAGTACCATCTGGTTCTACTTTCAGTCCTGG	CCSTIWFYFQSW	IGHV3-21	IGHD2-2	IGHJ4	2	6	16	20
1	0.006172839506172839	TGTGCGAGAGGGGGTGTTTTACTGCCCTTCTACTGG	CARGGVLLPFYW	IGHV1-8	IGHD4-11	IGHJ4	10	18	23	29
1	0.006172839506172839	TGTACTAGACAGCTAGACTGGTACTTCGATCTCTGG	CTRQLDWYFDLW	IGHV3-73	IGHD2-21	IGHJ2	10	11	15	16
1	0.006172839506172839	TGTACGGGGGGAGGCGGTGGCAGATTTGACTACTGG	CTGGGGGRFDYW	IGHV3-73	IGHD3-16	IGHJ4	4	6	12	24
1	0.006172839506172839	TGTGTTAGAGGGCGGAATGGTTTCGATATGTGG	CVRGRNGFDMW	IGHV3-72	.	IGHJ3	9	-1	-1	16
1	0.006172839506172839	TGTGCGACTCAACCAACAAACTGGGGATTTTGG	CATQPTNWGFW	IGHV4-4	IGHD7-27	IGHJ4	6	18	27	30
1	0.006172839506172839	TGTGCGAGATCTCAGGGGAGCTTCGATCTCTGG	CARSQGSFDLW	IGHV3-23	IGHD3-10	IGHJ2	6	14	19	20
1	0.006172839506172839	TGTGCGAGATCTCAGGGGAGCTTCGATGTCTGG	CARSQGSFDVW	IGHV4-55	IGHD3-10	IGHJ2	9	14	19	20
1	0.006172839506172839	TGTGCGAGAGGTCTCTGGGGATTTGACTACTGG	CARGLWGFDYW	IGHV4-34	IGHD3-10	IGHJ4	15	16	20	21
1	0.006172839506172839	TGTGGCCCCCCCCTATTG	CGPPLL	IGHV3-20	IGHD2-21	IGHJ4	3	12	16	17
