# Supplementary material for: Biomarkers and Immune Repertoire Metrics Identified by Peripheral Blood Transcriptomic Sequencing Reveal the Pathogenesis of COVID-19
Source: Front Immunol. 2021 Aug 24;12:677025. doi: 10.3389/fimmu.2021.677025 (PMC8421539; doi:10.3389/fimmu.2021.677025)
Supplement: Supplementary file 1 [file DataSheet_1.zip › TCR_BCR/IGH/convert.SRR12007866.clonotypes.IGH.txt]

count	freq	cdr3nt	cdr3aa	v	d	j	VEnd	DStart	DEnd	JStart
7	0.04430379746835443	TGTGCACACAGACGGGACGAATCACGCAATTTGGTTGCTTTTGATTTCTGG	CAHRRDESRNLVAFDFW	IGHV2-5	IGHD6-6	IGHJ3	13	14	19	35
5	0.03164556962025317	TGTGCCGGGGGGGGTGATCCTATGGTTCGGGGAGTTTTTCTTCAATACTGG	CAGGGDPMVRGVFLQYW	IGHV4-30-2	IGHD3-10	IGHJ4	5	19	35	45
5	0.03164556962025317	TGTACGGGGGGAGGCGGTGGCAGATTTGACTACTGG	CTGGGGGRFDYW	IGHV3-30	IGHD3-16	IGHJ4	2	6	12	24
4	0.02531645569620253	TGTGCGAGGGTGTCGGACGGCTATGGCAGTGGTTGGTGGCGTTATCACAATGACTACTGG	CARVSDGYGSGWWRYHNDYW	IGHV1-18	IGHD6-19	IGHJ4	7	17	36	50
4	0.02531645569620253	TGTGCGAGAGCCCTCCTTGATAGTAGTAGGGCCTACTTTGACTACTGG	CARALLDSSRAYFDYW	IGHV3-30	IGHD3-22	IGHJ4	9	17	26	32
4	0.02531645569620253	TGTGCGAGTTTTGAAACGGCATCAGTGTCTGGTGAGTGG	CASFETASVSGEW	IGHV3-21	IGHD6-19	IGHJ4	7	22	32	36
3	0.0189873417721519	TGTGCGAGAGGGGGTAGTACCAGCCCCCAGGATAACACTCACACAGAGCGGGCCTTTGACTACTGG	CARGGSTSPQDNTHTERAFDYW	IGHV4-34	IGHD2-2	IGHJ4	10	13	23	53
3	0.0189873417721519	TGTGCGAGCCGTCCTAGTCACGCGTCTTATTTCGGGGTTTTTGACTACTGG	CASRPSHASYFGVFDYW	IGHV3-21	IGHD3-10	IGHJ4	7	30	36	39
3	0.0189873417721519	TGTATAAGACATATGTGGTTCGGCTACCCGGACTTTCATGACTACTGG	CIRHMWFGYPDFHDYW	IGHV4-39	IGHD3-10	IGHJ4	2	15	22	38
3	0.0189873417721519	TGTGCACGCTTGGTTGGATTCGGTGCTAACTTTTCTGACTACTGG	CARLVGFGANFSDYW	IGHV2-26	IGHD4-23	IGHJ4	7	20	30	35
3	0.0189873417721519	TGTGCGAGAGATGGGCCGAGTGGCTGGTTCGAGCTCATCTGG	CARDGPSGWFELIW	IGHV3-30	IGHD6-19	IGHJ3	11	18	27	36
2	0.012658227848101266	TGTGCGAAAGACACTTTAACGAGCCGTCCCCCCATTACAGCAGCTGGTACAAGGCGGTACGACTACTACGGTATGGACGTCTGG	CAKDTLTSRPPITAAGTRRYDYYGMDVW	IGHV1-2	IGHD6-13	IGHJ6	10	37	49	57
2	0.012658227848101266	TGTGCGAGCGTGAGGACGAGGGTTATGCGCGATTTTTGGAGTGGTTATTTCCCACTGGGCTTTGACTCCTGG	CASVRTRVMRDFWSGYFPLGFDSW	IGHV4-34	IGHD3-3	IGHJ4	7	29	48	59
2	0.012658227848101266	TGTGCGAGAAACGAATCTGGTCTCCTGGAAGGTGGAACGAATAAAGCGAACTGGTTCGACGCCTGG	CARNESGLLEGGTNKANWFDAW	IGHV4-39	IGHD1-1	IGHJ5	8	32	39	48
2	0.012658227848101266	TGTGCCAGAGGTGGGCCATATCATTATCCTTCGCGAAAATATCTCTTCTACTTTGACCACTGG	CARGGPYHYPSRKYLFYFDHW	IGHV3-22	IGHD3-9	IGHJ4	9	35	42	47
2	0.012658227848101266	TGTGCGAGAGGCTTCTTGGTTCGGGGAGTTCCCTACTACTACTACTACATGGACGTCTGG	CARGFLVRGVPYYYYYMDVW	IGHV1-8	IGHD3-10	IGHJ6	15	16	29	32
2	0.012658227848101266	TGTGCGAGAGATTTGACGCGCCCACCGGGGGAGTGGGAACTACCCCTCTTTGACCTCTGG	CARDLTRPPGEWELPLFDLW	IGHV3-11	IGHD1-26	IGHJ4	11	31	42	47
2	0.012658227848101266	TGTGCGAGAGATTTGACGCGCCCACCGGGGGAGTGGGAACTACCCCTCTTTGACCTCTGG	CARDLTRPPGEWELPLFDLW	IGHV3-23	IGHD1-26	IGHJ4	11	31	42	47
2	0.012658227848101266	TGTGCAAGAGAAGTAGCCCCCAGGACCAGCACGTCTTGGGATGATGCCTATGATATCTGG	CAREVAPRTSTSWDDAYDIW	IGHV3-74	IGHD1-26	IGHJ3	10	11	21	40
2	0.012658227848101266	TGTGCGAAAGATCAAGCTCTTAGTATAACTAAACTTTTTGCCGGGCCGGACTACTGG	CAKDQALSITKLFAGPDYW	IGHV3-23	IGHD1-20	IGHJ4	12	22	29	48
2	0.012658227848101266	TGTGCGAGACATGAGGGGGAATACAGCAGCTCTGGAGACTACTTTGTCTACTGG	CARHEGEYSSSGDYFVYW	IGHV5-10-1	IGHD6-13	IGHJ4	12	23	30	37
2	0.012658227848101266	TGTGCGAGAGATCTCCCTGATGGAGGCAACTGGTTCAAGTTCGACGTCTGG	CARDLPDGGNWFKFDVW	IGHV4-31	IGHD1-1	IGHJ5	14	26	32	38
2	0.012658227848101266	TGTGCACGGTCCTACGGCAGATATAGTTATGGAAATGGCTTTGACTACTGG	CARSYGRYSYGNGFDYW	IGHV2-26	IGHD5-12	IGHJ4	8	19	26	38
2	0.012658227848101266	TGTGCAAAACTGCGGCTAGGCGGTTCAATTACGGCCTACTTTGACTCCTGG	CAKLRLGGSITAYFDSW	IGHV3-43	IGHD5-24	IGHJ4	8	25	32	35
2	0.012658227848101266	TGTGCGAGACTCGCGTATAGTGGGACGTATTTTCTCGATTATTGG	CARLAYSGTYFLDYW	IGHV1-18	IGHD1-26	IGHJ4	8	14	24	42
2	0.012658227848101266	TGTGCGAGAACGTCTGGTACAGTGTGGTTCGACCCCTGG	CARTSGTVWFDPW	IGHV4-28	IGHD2-2	IGHJ5	9	13	19	24
2	0.012658227848101266	TGTGCGCGGAGTGTAGAGGGTTTTTTTGACTACTGG	CARSVEGFFDYW	IGHV3-48	IGHD2-15	IGHJ4	5	6	11	24
2	0.012658227848101266	TGTGCGAGAGGATACCGGGGGTTTGACTACTGG	CARGYRGFDYW	IGHV3-11	IGHD1-20	IGHJ4	9	11	17	21
2	0.012658227848101266	TGTGCGAGGCACCAAATCTATGACTTCTGG	CARHQIYDFW	IGHV5-10-1	IGHD2-15	IGHJ4	7	9	13	20
1	0.006329113924050633	TGTGCGAGAGGGTCCGGGGGCGCCGATTTTTGGAATGATTCTTATATCAACTACTACTACTACTACATGGACGTCTGG	CARGSGGADFWNDSYINYYYYYMDVW	IGHV4-34	IGHD3-3	IGHJ6	10	23	45	49
1	0.006329113924050633	TGTGCGAGGACTTATTGTCCTACAAGCATCTGCTCTAAGCCGGCCTACTATTACGGTATGGACGTCTGG	CARTYCPTSICSKPAYYYGMDVW	IGHV5-10-1	IGHD2-2	IGHJ6	7	34	43	44
1	0.006329113924050633	TGTGCGAGAGGCGCTTCACAGCTATGGGTTGGTACGACCAGTCGTAAGTTGTACTACTTTGACTACTGG	CARGASQLWVGTTSRKLYYFDYW	IGHV4-34	IGHD5-18	IGHJ4	11	17	26	45
1	0.006329113924050633	TGTGCGAGAGATGAGGGATACAGCCATGGTTACGGCTCGATCGACCACTACTACGCTATGGACGTCTGG	CARDEGYSHGYGSIDHYYAMDVW	IGHV4-31	IGHD5-18	IGHJ6	11	15	33	46
1	0.006329113924050633	TGTACAACTAGCTCGTATGGTTCGGGGAGTTATTATTTGGGTCCAAAGGGATACTACTTTGACAACTGG	CTTSSYGSGSYYLGPKGYYFDNW	IGHV1-24	IGHD3-10	IGHJ4	7	15	35	51
1	0.006329113924050633	TGTGCCAGAGGTGGGCCATATCATTATCCTTCGCGAAAATATCTCTTCTACTTTGACCACTGG	CARGGPYHYPSRKYLFYFDHW	IGHV4-30-2	IGHD3-9	IGHJ4	9	35	42	47
1	0.006329113924050633	TGTGCGAGAGATTCTCGAGTCTACGGTGGAAACTCCGTGGGGAGGGTCTACTTCCAGCACTGG	CARDSRVYGGNSVGRVYFQHW	IGHV1-18	IGHD4-23	IGHJ1	16	20	36	48
1	0.006329113924050633	TGTGCGAGAGATATCTCGGATATAACAACAATTGTTACACCCCGGGGTGGTTTTGACATGTGG	CARDISDITTIVTPRGGFDMW	IGHV4-31	IGHD1-20	IGHJ3	17	20	25	50
1	0.006329113924050633	TGTGCGAGAGAAGGCGGCGAGGGGATAGTGGGAGACTACTACTATTACGCAATGGACGTCTGG	CAREGGEGIVGDYYYYAMDVW	IGHV4-31	IGHD1-26	IGHJ6	10	24	33	34
1	0.006329113924050633	TGTGCGAGAACTATAATCTACGGTGACTATCGGCGGGGGTCCCACTGGTACTTCGATCTCTGG	CARTIIYGDYRRGSHWYFDLW	IGHV1-46	IGHD4-17	IGHJ2	8	17	28	43
1	0.006329113924050633	TGTGCGAGAACTATAATCTACGGTGACTATCGGCGGGGGTCCCACTGGTACTTCGATCTCTGG	CARTIIYGDYRRGSHWYFDLW	IGHV3-53	IGHD4-17	IGHJ2	8	17	28	43
1	0.006329113924050633	TGTGCGAGAGATTACGATTTCCCGACGGGCATTGACCACTACTTCGGGATGGACGTCTGG	CARDYDFPTGIDHYFGMDVW	IGHV1-2	IGHD3-22	IGHJ6	11	34	42	48
1	0.006329113924050633	TGTGCAAGAGAAGTAGCCCCCAGGACCAGCATGTCTTGGGATGATGCCTATGATATCTGG	CAREVAPRTSMSWDDAYDIW	IGHV3-13	IGHD1-26	IGHJ3	10	11	21	40
1	0.006329113924050633	TGTGCGAGACACTGGGTTAGATGGTTAAAGTCTCACAGTTACTGGTTCGACCCCTGG	CARHWVRWLKSHSYWFDPW	IGHV1-18	IGHD5-18	IGHJ5	8	20	26	40
1	0.006329113924050633	TGTGCGAGAGACCGGACCCCCTCAGAAAACTTTGGTTCGGGTCTTTTTGACTATTGG	CARDRTPSENFGSGLFDYW	IGHV4-31	IGHD3-10	IGHJ4	10	28	40	45
1	0.006329113924050633	TGTGCGAGAAAGTCCGGAGTAGTGGTTGGTACAGTGCCCTCCGGCATGGACGTCTGG	CARKSGVVVGTVPSGMDVW	IGHV4-28	IGHD2-15	IGHJ6	10	12	21	44
1	0.006329113924050633	TGTGCGAGATTGTATTACTATGACAGTTATGGTTATTCAACCCATGACTACTGG	CARLYYYDSYGYSTHDYW	IGHV1-18	IGHD3-22	IGHJ4	8	11	36	44
1	0.006329113924050633	TGTGCGAGAGTGAACTACTATGGTTCGGGGAGTCGTCTAGCTTTTGATATCTGG	CARVNYYGSGSRLAFDIW	IGHV4-34	IGHD3-10	IGHJ3	9	15	32	39
1	0.006329113924050633	TGTGCGAGAGGTCCCGACATAATGGGGAATAGTCGTTATCCTTTTGATATCTGG	CARGPDIMGNSRYPFDIW	IGHV3-11	IGHD2-21	IGHJ3	9	25	31	40
1	0.006329113924050633	TGTGCGAGAGGAAGATTAGGGTATACCAGTGGCTGGTATGCTTTTGATATCTGG	CARGRLGYTSGWYAFDIW	IGHV1-8	IGHD6-19	IGHJ3	10	18	36	37
1	0.006329113924050633	TGTGCGAGAGGAAATTGGGAGCTAGTAGACTCTATTGCCCAGGGGGACTGCTGG	CARGNWELVDSIAQGDCW	IGHV3-23	IGHD1-26	IGHJ4	6	15	23	45
1	0.006329113924050633	TGTGCGAGAGGAAATTGGGAGCTAGTAGACTCTATTGCCCAGGGGGACTGCTGG	CARGNWELVDSIAQGDCW	IGHV1-8	IGHD1-26	IGHJ4	10	15	23	45
1	0.006329113924050633	TGTGCGAGAGATTGGATAGAGAAGGATGGTTATTCCGTGATGGTGGCCTACTGG	CARDWIEKDGYSVMVAYW	IGHV3-48	IGHD3-22	IGHJ4	11	26	33	47
1	0.006329113924050633	TGTGCGAGAGATCTCTATAGGGACACCCATTCGGGGTCTAGACTTGACTACTGG	CARDLYRDTHSGSRLDYW	IGHV4-31	IGHD3-10	IGHJ4	15	29	35	43
1	0.006329113924050633	TGTGCGAAAGATAAAGGGGTCCGTGGCGACAGTTACTGGTACTTCGATCTCTGG	CAKDKGVRGDSYWYFDLW	IGHV3-23	IGHD4-4	IGHJ2	11	28	32	33
1	0.006329113924050633	TGTGCAAGAGTGGGGCTCGACTTTTTTGGAGTGGTTATTCCTTATAACTACTGG	CARVGLDFFGVVIPYNYW	IGHV3-74	IGHD3-3	IGHJ4	9	22	38	46
1	0.006329113924050633	TGTGCGGCAGCCGCGGGAAGTAGTGGGCACTTCCCCCTCCCTGACGACTGG	CAAAAGSSGHFPLPDDW	IGHV1-58	IGHD3-22	IGHJ4	9	18	25	41
1	0.006329113924050633	TGTGCGAGATCGCTGGTATGGTTCGGGGAGTTATTTCTGCCTGACTACTGG	CARSLVWFGELFLPDYW	IGHV3-21	IGHD3-10	IGHJ4	8	16	34	41
1	0.006329113924050633	TGTGCGAGAGCCAGGAAGTCCACGGTGACTACAGCCCTCAGTGACTACTGG	CARARKSTVTTALSDYW	IGHV1-46	IGHD4-17	IGHJ4	9	21	31	41
1	0.006329113924050633	TGTGCGAGAGGCAGCCTAGCAGCATCTGGAATCCCTACTTTTAATATCTGG	CARGSLAASGIPTFNIW	IGHV1-8	IGHD6-13	IGHJ3	11	16	28	37
1	0.006329113924050633	TGTGCGAGAGAAAGGAGAGAAGCAGTGGCTGTGGGCTGGGTTGACTACTGG	CARERREAVAVGWVDYW	IGHV4-4	IGHD6-19	IGHJ4	10	20	30	40
1	0.006329113924050633	TGTGCGAAAGATTACTATGATAGTAGTGGTTATTACTTTTTTGACTACTGG	CAKDYYDSSGYYFFDYW	IGHV3-60	IGHD3-22	IGHJ4	11	12	36	39
1	0.006329113924050633	TGTGCGAAAGATCCACAGAGTGGGAGCTACCTCGGGTACTTTGACTCCTGG	CAKDPQSGSYLGYFDSW	IGHV3-23	IGHD1-26	IGHJ4	12	18	29	36
1	0.006329113924050633	TGTGCAAGACATGGGCCTCATATTGTGGTGGTGAGTCACTTTGACTACTGG	CARHGPHIVVVSHFDYW	IGHV3-13	IGHD2-21	IGHJ4	8	18	33	37
1	0.006329113924050633	TGTACGAGAGATAATGGGCCTGGTATAGGAGCTCGTCCCCTCTCACACTGG	CTRDNGPGIGARPLSHW	IGHV3-30	IGHD6-6	IGHJ4	11	22	37	46
1	0.006329113924050633	TGTCTAATTGTGGTGGTGACTGCTATCCTCTCCTACTTTGACTACTGG	CLIVVVTAILSYFDYW	IGHV1-2	IGHD2-21	IGHJ4	2	6	25	32
1	0.006329113924050633	TGTGTGCGGATCCCGTCTCACGGCGTTTTTTTCTGGTTCGACCCCTGG	CVRIPSHGVFFWFDPW	IGHV2-26	IGHD3-16	IGHJ5	10	23	27	32
1	0.006329113924050633	TGTGCGACTAGCAGTGGCTGGTACCCCCTTGATGTTTTTGATATCTGG	CATSSGWYPLDVFDIW	IGHV4-4	IGHD6-19	IGHJ3	6	8	23	29
1	0.006329113924050633	TGTGCGAGTGGTAATTATTATGATGCTAAAGGGGAAGCCCCAAACTGG	CASGNYYDAKGEAPNW	IGHV4-34	IGHD3-16	IGHJ4	7	15	23	43
1	0.006329113924050633	TGTGCGAGGCTTGCTGCCTACGGTGACTGGTACTACTTTGACTACTGG	CARLAAYGDWYYFDYW	IGHV4-59	IGHD4-17	IGHJ4	7	17	27	29
1	0.006329113924050633	TGTGCGAGGCCGAATAGTCACAACTGGTGGAGCGACTTTGAAATCTGG	CARPNSHNWWSDFEIW	IGHV5-10-1	IGHD1-1	IGHJ3	7	19	26	36
1	0.006329113924050633	TGTGCGAGAGATAATACACGTGACTACTACTACGGTATGGACGTCTGG	CARDNTRDYYYGMDVW	IGHV3-21	IGHD1-14	IGHJ6	11	16	21	22
1	0.006329113924050633	TGTGCGAGAGAGGATACACATTTGATTGACTACGGTATGGACGTCTGG	CAREDTHLIDYGMDVW	IGHV4-4	IGHD4-17	IGHJ6	10	26	35	36
1	0.006329113924050633	TGTGCGAGAGAATCGTCGGCTATGGTCAACCTGCCCTTTGATTCCTGG	CARESSAMVNLPFDSW	IGHV4-31	IGHD5-18	IGHJ4	10	18	25	35
1	0.006329113924050633	TGTGCGAAATCATCGGGGAACTACTACTACTACTACATGGACGTCTGG	CAKSSGNYYYYYMDVW	IGHV3-30	IGHD3-10	IGHJ6	6	12	18	19
1	0.006329113924050633	TGTGCGACGGGGGACAACTGGAACGACAAGTTGCTCGACCCCTGG	CATGDNWNDKLLDPW	IGHV1-18	IGHD1-1	IGHJ5	6	13	26	34
1	0.006329113924050633	TGTGCGAGGCATATGAGTGACCGGGTCTGGTATTTCGATCTCTGG	CARHMSDRVWYFDLW	IGHV4-39	IGHD6-13	IGHJ2	11	20	25	26
1	0.006329113924050633	TGTGCGAGACGCAACAGCAGCTCGTCTCCCTTCCCTGACTTCTGG	CARRNSSSSPFPDFW	IGHV1-18	IGHD6-6	IGHJ4	8	15	25	35
1	0.006329113924050633	TGTGCGAGAGATGTTTCCTACGGTGACTACGCGTTTGACTACTGG	CARDVSYGDYAFDYW	IGHV1-69	IGHD4-17	IGHJ4	11	17	30	33
1	0.006329113924050633	TGTGCGAGAATCAGACCAGCAGCTGGCCACCCCTTTGACTACTGG	CARIRPAAGHPFDYW	IGHV4-28	IGHD6-13	IGHJ4	9	16	25	32
1	0.006329113924050633	TGTGCGAAACATCTTACGACATTCCCAGACTTCTTTGACTCCTGG	CAKHLTTFPDFFDSW	IGHV3-23	IGHD1-1	IGHJ4	14	15	19	28
1	0.006329113924050633	TGTGCGAAAGAGGCGGGTGGTGACCGCGGCCGTTTTGACTACTGG	CAKEAGGDRGRFDYW	IGHV3-23	IGHD2-21	IGHJ4	10	15	23	33
1	0.006329113924050633	TGTACAAGAGGTCCTCGGGGGAGTAGTGGTTCCATGGACTACTGG	CTRGPRGSSGSMDYW	IGHV3-49	IGHD3-22	IGHJ4	9	21	30	36
1	0.006329113924050633	TGCGCGAGAGATTGGGATTATAAGTCTGATGTCTTTGACATTTGG	CARDWDYKSDVFDIW	IGHV1-18	IGHD3-10	IGHJ3	11	16	22	26
1	0.006329113924050633	TGTGCTAGAGTGGCAGGTAGTAGTGGTTATTACGGCTACTGG	CARVAGSSGYYGYW	IGHV3-72	IGHD3-22	IGHJ4	9	17	32	35
1	0.006329113924050633	TGTGCGACTCAAACCAGATGGGGTGATTCTTTTGATGTCTGG	CATQTRWGDSFDVW	IGHV1-18	IGHD3-9	IGHJ3	6	11	16	23
1	0.006329113924050633	TGTGCGACATCCCCCGAACGGCACGATCCCCCAAGTTATTGG	CATSPERHDPPSYW	IGHV4-4	IGHD3-10	IGHJ4	6	11	18	39
1	0.006329113924050633	TGTGCGAGATCTACTGGGACGTATTACGGTATGGACGTCTGG	CARSTGTYYGMDVW	IGHV3-21	IGHD3-3	IGHJ6	8	18	27	30
1	0.006329113924050633	TGTGCGAGATCTACTGGGACGTATTACGGTATGGACGTCTGG	CARSTGTYYGMDVW	IGHV3-48	IGHD3-3	IGHJ6	8	18	27	30
1	0.006329113924050633	TGTGCGAGAGGGAATAGTACAGTAAGGGTACTTGACTTCTGG	CARGNSTVRVLDFW	IGHV1-18	IGHD4-11	IGHJ4	9	17	24	31
1	0.006329113924050633	TGTGCGAGAGATGGCTACAGGGGGGGAGGCTTTGACTACTGG	CARDGYRGGGFDYW	IGHV7-4-1	IGHD3-16	IGHJ4	11	21	27	29
1	0.006329113924050633	TGTGCGAGAGACCGAGGATCTACCAGAGTTTTTGACTACTGG	CARDRGSTRVFDYW	IGHV4-34	IGHD2-15	IGHJ4	9	19	24	30
1	0.006329113924050633	TGTGCAAGATCGAGATCAGGATATAGCAGCATCTGGCTATGG	CARSRSGYSSIWLW	IGHV4-39	IGHD6-13	IGHJ4	8	21	35	39
1	0.006329113924050633	TGTGCAAGACTTGCCGGGGACTACTTCTACATGGACGTCTGG	CARLAGDYFYMDVW	IGHV4-39	IGHD2-2	IGHJ6	9	11	16	19
1	0.006329113924050633	TGTGTGAGGGACGGCCATCACTACGAATTTGACTCCTGG	CVRDGHHYEFDSW	IGHV1-2	IGHD5-24	IGHJ4	7	13	24	27
1	0.006329113924050633	TGTGCGAGAGCATCTGGAATCCCTACTTTTAATATCTGG	CARASGIPTFNIW	IGHV4-4	IGHD1-1	IGHJ3	9	13	18	25
1	0.006329113924050633	TGTGCAAGAGATGTCGCGGATGGGTACTTTGATTGCTGG	CARDVADGYFDCW	IGHV3-13	IGHD5-24	IGHJ4	11	18	22	24
1	0.006329113924050633	TGTGCGCGAGGAAACGGCGCATATTGTGATCACTGG	CARGNGAYCDHW	IGHV4-4	IGHD2-21	IGHJ4	9	18	27	31
1	0.006329113924050633	TGTGCGAGACTCTGGCTACAGTCCTTTGACTACTGG	CARLWLQSFDYW	IGHV4-39	IGHD5-24	IGHJ4	9	12	19	23
1	0.006329113924050633	TGTGCGAGAGGAGGGGATCATGTGGCGGACTACTGG	CARGGDHVADYW	IGHV4-39	IGHD7-27	IGHJ4	8	12	18	27
1	0.006329113924050633	TGTGCGAGAGATGGAGATCTCGGAATTCACTACTGG	CARDGDLGIHYW	IGHV7-4-1	IGHD2-21	IGHJ4	11	20	25	28
1	0.006329113924050633	TGTGCGAAAGTTCAATTCCGGGCCACGGACTACTGG	CAKVQFRATDYW	IGHV3-23	IGHD2-21	IGHJ4	9	14	20	27
1	0.006329113924050633	TGTACGGGGGGAGGCGGTGGCAGATTTGACTACTGG	CTGGGGGRFDYW	IGHV3-48	IGHD3-16	IGHJ4	2	6	12	24
1	0.006329113924050633	TGTGCGACTCAACCAACAAACTGGGGATTTTGG	CATQPTNWGFW	IGHV4-39	IGHD7-27	IGHJ4	6	18	27	30
1	0.006329113924050633	TGTGCGAGATCTCAGGGGAGCTTCGATCTCTGG	CARSQGSFDLW	IGHV4-59	IGHD3-10	IGHJ2	8	14	19	20
1	0.006329113924050633	TGTGCGAGATCCAGCAGCTGGTACGAGTACTGG	CARSSSWYEYW	IGHV1-69D	IGHD6-13	IGHJ4	8	11	24	27
1	0.006329113924050633	TGTGCGAGAGCTACGACTTGTGACTACTGG	CARATTCDYW	IGHV1-3	.	IGHJ4	9	-1	-1	11
1	0.006329113924050633	TGCACCACTATTGACGACTACTGG	CTTIDDYW	IGHV3-74	IGHD2-15	IGHJ4	1	2	9	15
