# Supplementary material for: Biomarkers and Immune Repertoire Metrics Identified by Peripheral Blood Transcriptomic Sequencing Reveal the Pathogenesis of COVID-19
Source: Front Immunol. 2021 Aug 24;12:677025. doi: 10.3389/fimmu.2021.677025 (PMC8421539; doi:10.3389/fimmu.2021.677025)
Supplement: Supplementary file 1 [file DataSheet_1.zip › TCR_BCR/IGH/convert.SRR12007867.clonotypes.IGH.txt]

count	freq	cdr3nt	cdr3aa	v	d	j	VEnd	DStart	DEnd	JStart
17	0.01671583087512291	TGTGCGAGAGAGCGACTAAGGCTTGGAGTGGTTATTCCACTCCCTGACTTCTACCAGTATGGCATGGACGTCTGG	CARERLRLGVVIPLPDFYQYGMDVW	IGHV3-21	IGHD3-3	IGHJ6	10	22	35	62
15	0.014749262536873156	TGTACCACACATTTATTTTTCGAGCAGCGGGAAGACTACTGG	CTTHLFFEQREDYW	IGHV3-15	IGHD6-25	IGHJ4	8	22	29	33
12	0.011799410029498525	TGTGCGAGAGAATCTGACCTGGGGTTGAGCGGGGTCAACTACTACTACTACGGTATGGACGTCTGG	CARESDLGLSGVNYYYYGMDVW	IGHV1-18	IGHD7-27	IGHJ6	10	18	23	37
11	0.010816125860373648	TGTGCCAGAGGAACCCCAGACCTTGACTACTGG	CARGTPDLDYW	IGHV4-30-2	IGHD7-27	IGHJ4	9	13	18	22
10	0.00983284169124877	TGTGCGACCCGAAGATATGATTTTTGGAGTGGTTATAATGATGCTTTTGATATCTGG	CATRRYDFWSGYNDAFDIW	IGHV4-39	IGHD3-3	IGHJ3	6	18	35	37
10	0.00983284169124877	TGTGCGAGAGACACCGGTGACTACGGCTACTACTACTACGGTATGGACGTCTGG	CARDTGDYGYYYYGMDVW	IGHV3-21	IGHD4-17	IGHJ6	10	14	24	26
10	0.00983284169124877	TGTGCGAGAGATTGGGGTACAGCTAACTACTACTTTGACTACTGG	CARDWGTANYYFDYW	IGHV3-33	IGHD5-18	IGHJ4	11	17	24	27
9	0.008849557522123894	TGTGCGAGAGATCCGAATCCTCGCACCAGATATGACTACGATGACATCAACTGGTTCGACATCTGG	CARDPNPRTRYDYDDINWFDIW	IGHV4-4	IGHD4-17	IGHJ5	12	31	44	47
9	0.008849557522123894	TGTGCGAGAGGCCAGTGGGAGTATGGTTCGGGGAGTTACATCCCCTTTGACTACTGG	CARGQWEYGSGSYIPFDYW	IGHV4-34	IGHD3-10	IGHJ4	12	21	37	44
9	0.008849557522123894	TGTGCGAGAGATGATAGGTGGTTCGGTAGCCATGATGCTCTTGATATCTGG	CARDDRWFGSHDALDIW	IGHV3-21	IGHD3-10	IGHJ3	11	18	25	30
8	0.007866273352999017	TGTGCGAAAGATGGCGGCCTTGGAGACCCTCCATCTTGGTACTTTGACTACTGG	CAKDGGLGDPPSWYFDYW	IGHV3-30	IGHD3-3	IGHJ4	11	19	24	39
7	0.00688298918387414	TGTGCAAAAGATCACGGGTGGGACGGTGATAACTCCCATAAATACTTCCAGCACTGG	CAKDHGWDGDNSHKYFQHW	IGHV3-9	IGHD4-23	IGHJ1	11	22	35	40
7	0.00688298918387414	TGTGCGAGAGATTTTGGTATGGCAGCAGTCATGTACTACTTTGACTACTGG	CARDFGMAAVMYYFDYW	IGHV3-30	IGHD6-13	IGHJ4	11	15	27	32
7	0.00688298918387414	TGTGCGAGAGATCCCCCGGAGAGCAGTGGCTGGTACTACTTTGACTACTGG	CARDPPESSGWYYFDYW	IGHV4-31	IGHD6-19	IGHJ4	12	21	31	32
7	0.00688298918387414	TGTGCGAAAATTCGTCCCATGACTACGGTGACTAGCGCTTTTGACTACTGG	CAKIRPMTTVTSAFDYW	IGHV3-23	IGHD4-17	IGHJ4	8	17	33	39
7	0.00688298918387414	TGTTCGAGAGCTGGTCGATTGAGTACTATGAACTACTGG	CSRAGRLSTMNYW	IGHV4-31	IGHD3-22	IGHJ4	9	23	30	31
6	0.0058997050147492625	TGTGCACGCACAGGTCGCACTGCATATAGTAGTGCTTATTATCTGTACCACTTTGACTTCTGG	CARTGRTAYSSAYYLYHFDFW	IGHV2-70	IGHD3-22	IGHJ4	7	25	40	44
6	0.0058997050147492625	TGTGCGAAAGGGCATGATTGGAGTGGGAGCTACTTAGTGTGGGGTTACTTTGACTACTGG	CAKGHDWSGSYLVWGYFDYW	IGHV3-23	IGHD1-26	IGHJ4	9	21	33	45
6	0.0058997050147492625	TGTGCGAGAGATGGAGAGTATAGCAGTGGCTGGTACTACTTTGACTCCTGG	CARDGEYSSGWYYFDSW	IGHV3-30	IGHD6-19	IGHJ4	11	17	31	32
6	0.0058997050147492625	TGTGCAAGAGACGGGGGATATAGTGGCTACGATTACTTCTTTGACTACTGG	CARDGGYSGYDYFFDYW	IGHV3-74	IGHD5-12	IGHJ4	10	15	32	33
6	0.0058997050147492625	TGTGCGGGAACCTTAATGGTTCGGGGAGTTAACGGTATGGACGTCTGG	CAGTLMVRGVNGMDVW	IGHV4-59	IGHD3-10	IGHJ6	5	15	30	36
6	0.0058997050147492625	TGTGCGAGAGATTTCAACCCTACTATAACTGGAATTATCGAATACTGG	CARDFNPTITGIIEYW	IGHV3-30	IGHD1-20	IGHJ4	11	23	33	42
6	0.0058997050147492625	TGTGCGACCCTGGGGGTCTACTGG	CATLGVYW	IGHV3-21	IGHD3-16	IGHJ4	6	10	15	17
5	0.004916420845624385	TGTGCAAAAGATCACGGGTGGGACGGTGTTAACTCCCATAAATACTTCCAGCACTGG	CAKDHGWDGVNSHKYFQHW	IGHV3-9	IGHD4-23	IGHJ1	11	22	35	40
5	0.004916420845624385	TGTGCGAGCGATTTCAACCCTACTATAACTGGAATTATCGAATACTGG	CASDFNPTITGIIEYW	IGHV3-30	IGHD1-20	IGHJ4	11	23	33	42
5	0.004916420845624385	TGTGCGAGAGGGGGCCGAAGCAGTGGCTGGCAATGGGTCTACTGG	CARGGRSSGWQWVYW	IGHV1-8	IGHD6-19	IGHJ4	10	18	29	38
5	0.004916420845624385	TGTGCGAGATGTGATCTAACTGGGGACCTATTTGACTACTGG	CARCDLTGDLFDYW	IGHV4-55	IGHD7-27	IGHJ4	9	15	25	30
4	0.003933136676499509	TGTGCGAGACGAGGCTATGATTGGGGGGGTTATCGTGACTACCCTTCGCTATCGCAGCGCCACAACTACTACTTTGACTACTGG	CARRGYDWGGYRDYPSLSQRHNYYFDYW	IGHV4-34	IGHD3-16	IGHJ4	8	20	35	66
4	0.003933136676499509	TGTGCGAGAGAGCGACTAAGGCTTGGAGTGGTTATTCCACTCCCTGACTTCTACCAGTATGGTATGGACGTCTGG	CARERLRLGVVIPLPDFYQYGMDVW	IGHV3-21	IGHD3-3	IGHJ6	10	22	35	63
4	0.003933136676499509	TGTGTAAAAGACCTTCTAAGTGGCTGGTACCCCTCGGTCACGGGGCCTTCCCCGGGCTTTGACTACTGG	CVKDLLSGWYPSVTGPSPGFDYW	IGHV3-9	IGHD6-19	IGHJ4	10	18	29	56
4	0.003933136676499509	TGTGCGAGGCTTACTTCGAGTATAGAAGCTCGTCTCCAGCCTCCTTTGGACTACTACATGGACCTCTGG	CARLTSSIEARLQPPLDYYMDLW	IGHV3-21	IGHD6-6	IGHJ6	7	15	33	49
4	0.003933136676499509	TGTGCGAGAGAATCTGACCTGGGGTTGAGCGGGGTCAACTACTACTACTACGGTATGGACGTCTGG	CARESDLGLSGVNYYYYGMDVW	IGHV4-31	IGHD7-27	IGHJ6	10	18	23	37
4	0.003933136676499509	TGTAGTAGACAATTTGAGTATAGAAGCAGCTGGTACGGGGCCTCTGATGGTTTTGATGTCTGG	CSRQFEYRSSWYGASDGFDVW	IGHV3-73	IGHD6-13	IGHJ3	10	17	36	44
4	0.003933136676499509	TGTGCAACCATTAGTTGGGGTTCGGACCAGGGCGCCTATTATTACGGTATGGACGTCTGG	CATISWGSDQGAYYYGMDVW	IGHV1-24	IGHD2-8	IGHJ6	7	8	14	48
4	0.003933136676499509	TGTGCGACCCGAAGATATGATTTTTGGAGTGGTTATAATGATGCTTTTGATATCTGG	CATRRYDFWSGYNDAFDIW	IGHV4-4	IGHD3-3	IGHJ3	6	18	35	37
4	0.003933136676499509	TGTGCGAAAGATCTTGGGAGGTTCGGAAAGTTATTGTCGAATTACTTTGACTACTGG	CAKDLGRFGKLLSNYFDYW	IGHV3-23	IGHD3-10	IGHJ4	14	19	34	42
4	0.003933136676499509	TGTGCAAAAGATCACGGGTGGGACGGTGGTAACTCCCATAAATACTTCCAGCACTGG	CAKDHGWDGGNSHKYFQHW	IGHV3-43	IGHD4-23	IGHJ1	11	22	35	40
4	0.003933136676499509	TGTGCGAGAGACACCGGTGACTACGACTACTACTACTACGGTATGGACGTCTGG	CARDTGDYDYYYYGMDVW	IGHV3-21	IGHD4-17	IGHJ6	10	14	24	25
4	0.003933136676499509	TGTGCAAAAGTCTTACTCGTCGACTTGGCTGTAGTGGGGGGGTTTCACTACTGG	CAKVLLVDLAVVGGFHYW	IGHV3-9	IGHD2-15	IGHJ4	9	29	36	42
4	0.003933136676499509	TGTGCACACAGACCGGGTTTTGCTCGACTTCTCTACTACTTTGACGCCTGG	CAHRPGFARLLYYFDAW	IGHV2-5	IGHD3-3	IGHJ4	12	17	21	33
4	0.003933136676499509	TGTACGAGAGGGGGGAGAGCAGCTCGTCCCTGGTGGTCCTTTGACGACTGG	CTRGGRAARPWWSFDDW	IGHV1-46	IGHD6-6	IGHJ4	9	17	28	38
4	0.003933136676499509	TGCGCGAGAGATTTTGGTATAGCAGCAGTCATGTATTACTTTGACTACTGG	CARDFGIAAVMYYFDYW	IGHV3-30	IGHD6-13	IGHJ4	11	15	27	32
4	0.003933136676499509	TGTGCGAGAGCCCGTCTAACTGGAACGACTTACTGGTTCGACACCTGG	CARARLTGTTYWFDTW	IGHV4-59	IGHD1-20	IGHJ5	9	16	28	31
4	0.003933136676499509	TGTGCGAAATATCAGGACTGTGGCGGAATGTGTCCCATGGACGTCTGG	CAKYQDCGGMCPMDVW	IGHV3-21	IGHD2-15	IGHJ6	6	7	12	35
4	0.003933136676499509	TGTGCTAGACTACAAATAGCAGTGCCTGGAACCCCTGACTACTGG	CARLQIAVPGTPDYW	IGHV5-10-1	IGHD6-19	IGHJ4	9	15	28	35
4	0.003933136676499509	TGCGCGAGAAAGGAGGGCAGGTGGGCAGTGGCTATTGATTCCTGG	CARKEGRWAVAIDSW	IGHV3-23	IGHD6-19	IGHJ5	6	24	32	40
4	0.003933136676499509	TGTGCGACGGACGTAATGGTTGCCGACGGTTTTGATATCTGG	CATDVMVADGFDIW	IGHV3-30	IGHD5-12	IGHJ3	6	10	23	29
4	0.003933136676499509	TGTTCGAGAAATGGACCGCTGGCACGGTTTGACTACTGG	CSRNGPLARFDYW	IGHV3-30	IGHD6-25	IGHJ4	8	15	20	27
4	0.003933136676499509	TGTGTGAGGTCTTTACGGTCATATAGTGGCTGCTATCTG	CVRSLRSYSGCYL	IGHV3-74	IGHD5-12	IGHJ4	3	20	30	38
4	0.003933136676499509	TGTGCCAGAGGGGACTACGGTGATCCCGTTGACTACTGG	CARGDYGDPVDYW	IGHV4-30-2	IGHD4-17	IGHJ4	9	12	22	28
4	0.003933136676499509	TGTGCGAGAGATATAATGCACTACTACTTTGACTACTGG	CARDIMHYYFDYW	IGHV3-21	IGHD2-8	IGHJ4	11	13	17	21
3	0.0029498525073746312	TGTGCGAGAGAATACGGGTCCTATGAGTATTACTATGATAGTAGTGGCCTGGCCCCTAGGTACTTCCAGCACTGG	CAREYGSYEYYYDSSGLAPRYFQHW	IGHV3-21	IGHD3-22	IGHJ1	10	26	46	60
3	0.0029498525073746312	TGTGCGAGAGATCCGATTCCTCGCACCAGGTATGACTACGATGACATCAACTGGTTCGACCCCTGG	CARDPIPRTRYDYDDINWFDPW	IGHV4-4	IGHD4-17	IGHJ5	12	31	44	47
3	0.0029498525073746312	TGTGCGAGAGATCCGAATCCTCGCACCAGATATGACTACGATGACATCAACTGGTTCGACATCTGG	CARDPNPRTRYDYDDINWFDIW	IGHV3-47	IGHD4-17	IGHJ5	12	31	44	47
3	0.0029498525073746312	TGTGCGAGAATACATAGGCGGACGAGTATAGGGGGAGATAGTCTGGAATACATCCACCACTGG	CARIHRRTSIGGDSLEYIHHW	IGHV1-67	IGHD6-6	IGHJ1	8	22	30	45
3	0.0029498525073746312	TGTGCGAGACGAATGGTTAGCAGCTGGTACGAAGGTATCGATGCTTTTGATATCTGG	CARRMVSSWYEGIDAFDIW	IGHV4-39	IGHD2-2	IGHJ3	9	17	29	39
3	0.0029498525073746312	TGTGCGAGAGATTCAGGAGCTGGCTACACACCGCCGGAGTCCGTCTTTGACCACTGG	CARDSGAGYTPPESVFDHW	IGHV3-21	IGHD5-24	IGHJ4	11	16	27	44
3	0.0029498525073746312	TGTGCACACAGAGCATCCGGTCAGACGATTCGGGGAGTTGTCTGGTTCGACTCCTGG	CAHRASGQTIRGVVWFDSW	IGHV2-5	IGHD3-10	IGHJ5	11	28	38	41
3	0.0029498525073746312	TGTGCGAGATACACACGTGGATATAGTTATGGCCAGGGTGCTTTTGATATCTGG	CARYTRGYSYGQGAFDIW	IGHV3-30	IGHD5-12	IGHJ3	8	13	26	38
3	0.0029498525073746312	TGTGCGAGAGCGGGAGGGGGTTCTTTGACTGGTTCTCACTGGTTCGACGTCTGG	CARAGGGSLTGSHWFDVW	IGHV3-21	IGHD3-9	IGHJ5	9	23	33	37
3	0.0029498525073746312	TGTGCGAGAGACAAAACTGGGAGCTACCCCGGGGGCGATGCTTTTGATATCTGG	CARDKTGSYPGGDAFDIW	IGHV1-2	IGHD1-26	IGHJ3	10	17	26	36
3	0.0029498525073746312	TGTGCGAGAGAAGACCTCCGGGCGGTGGGGACCACTATGGCCTCTGACTCCTGG	CAREDLRAVGTTMASDSW	IGHV4-59	IGHD2-15	IGHJ4	10	30	36	44
3	0.0029498525073746312	TGTGCGAGAGATGGGGAGTTTAGCAGTGGCTGGTGGTACTTTGACTACTGG	CARDGEFSSGWWYFDYW	IGHV4-31	IGHD6-19	IGHJ4	11	20	33	36
3	0.0029498525073746312	TGTGCAAAAGATATTGGATCATACAGCTACTACTACGGTATGGACGTCTGG	CAKDIGSYSYYYGMDVW	IGHV3-43	IGHD2-8	IGHJ6	13	19	24	26
3	0.0029498525073746312	TGTGCGAGAGTGCAGGATAGTGGGAGCTACCTTGGCTTTGACTACTGG	CARVQDSGSYLGFDYW	IGHV1-46	IGHD1-26	IGHJ4	9	16	29	35
3	0.0029498525073746312	TGTGCGAGAGATTTCAACCCTACTGTAACTGGAATTATCGAATACTGG	CARDFNPTVTGIIEYW	IGHV4-31	IGHD1-20	IGHJ4	11	25	33	42
3	0.0029498525073746312	TGTGCAAGAGATTCCAACGATTTTTGGGGGGGTCACAGCGTTCACTGG	CARDSNDFWGGHSVHW	IGHV3-47	IGHD3-3	IGHJ4	11	16	26	43
3	0.0029498525073746312	TGTGCAAGAGATTCCAACGATTTTTGGGGGGGTCACAGCGTTCACTGG	CARDSNDFWGGHSVHW	IGHV3-74	IGHD3-3	IGHJ4	11	16	26	43
3	0.0029498525073746312	TGTGCAAGAGATTCGAACGATTATTGGGGTGGTCACAGCGTTCAGTGG	CARDSNDYWGGHSVQW	IGHV3-47	IGHD3-3	IGHJ4	11	16	32	45
3	0.0029498525073746312	TGTGCAAGAGATGCCAACGATTTTTGGGGTGGTCACAGCGTTCACTGG	CARDANDFWGGHSVHW	IGHV3-74	IGHD3-3	IGHJ4	11	16	32	43
3	0.0029498525073746312	TGCGCGAGAGATCGGGGGACTATAGAAGGTCGCCACTTTGACCACTGG	CARDRGTIEGRHFDHW	IGHV4-4	IGHD1-26	IGHJ4	12	18	23	34
3	0.0029498525073746312	TGTCTGAGAGATAGACGCGCTTCACCGTACTACTTTGACTACTGG	CLRDRRASPYYFDYW	IGHV3-11	IGHD2-21	IGHJ4	11	21	25	26
3	0.0029498525073746312	TGTGCCAGATTCGGAGACCTCCAGAATCATGCTTTCGATGTCTGG	CARFGDLQNHAFDVW	IGHV4-30-2	IGHD1-7	IGHJ3	8	19	23	28
3	0.0029498525073746312	TGTGCGAGAGACCTTTATGGTTTGGGGAGCTATTACGTGGCCTGG	CARDLYGLGSYYVAW	IGHV1-46	IGHD3-10	IGHJ5	10	15	34	40
3	0.0029498525073746312	TGTGCGAGAGAGGACAACTACGGTGACCTCTACTTTGACTCCTGG	CAREDNYGDLYFDSW	IGHV3-53	IGHD4-17	IGHJ4	10	16	26	29
3	0.0029498525073746312	TGTGCGAGAAAAGCCCAGAGCAGCAGCTACTACGTCGACTACTGG	CARKAQSSSYYVDYW	IGHV3-21	IGHD6-13	IGHJ4	8	18	26	27
3	0.0029498525073746312	TGTGCACGGGTACCTCCGTCCTACTTCGGGGCTTTTGATATCTGG	CARVPPSYFGAFDIW	IGHV2-70	IGHD3-10	IGHJ3	12	24	29	30
3	0.0029498525073746312	TGTGCAAAGGATGTAACATCAGTGGCTGGCGCCATTGACTACTGG	CAKDVTSVAGAIDYW	IGHV3-43	IGHD6-19	IGHJ4	11	19	28	34
3	0.0029498525073746312	TGTGCGAGGATGCCAAGACAGCCGAACTGGTTCGACCCCTGG	CARMPRQPNWFDPW	IGHV4-31	IGHD2-2	IGHJ5	7	9	13	24
3	0.0029498525073746312	TGTGCGAGAGGTAGTCTTTGGAGTGGTTATGGTGACTATTGG	CARGSLWSGYGDYW	IGHV1-2	IGHD3-3	IGHJ4	9	16	29	32
3	0.0029498525073746312	TGTGCGAGAAAGTCTCCAGGGGCGAACCCCTTTGACTACTGG	CARKSPGANPFDYW	IGHV3-23	IGHD3-10	IGHJ4	6	22	27	29
3	0.0029498525073746312	TGTACCACAGAGTTAAATACGGGGGGCTGGTTCGACCCCTGG	CTTELNTGGWFDPW	IGHV3-15	IGHD3-10	IGHJ5	10	15	20	26
3	0.0029498525073746312	TGTGCGAGATCTGGATACGGTGACCACTTTGACAACTGG	CARSGYGDHFDNW	IGHV4-59	IGHD4-17	IGHJ4	8	15	23	25
3	0.0029498525073746312	TGTGCGAGAGGCCGTAGCAGGAAATTCTTTGACTTCTGG	CARGRSRKFFDFW	IGHV1-8	IGHD2-15	IGHJ4	12	13	19	26
3	0.0029498525073746312	TGTGCGAGAGATGTGGGCAGTGGCTGGTACTTGAACTGG	CARDVGSGWYLNW	IGHV5-51	IGHD6-19	IGHJ4	13	16	29	34
3	0.0029498525073746312	TGTGCCCGAGGAACCCCAGACCTTGACTACTGG	CARGTPDLDYW	IGHV4-31	IGHD7-27	IGHJ4	4	9	18	22
3	0.0029498525073746312	TGTACAAGAGATTACTGGGGGTCGCACTCCTGG	CTRDYWGSHSW	IGHV3-74	IGHD7-27	IGHJ5	11	13	19	28
3	0.0029498525073746312	TGTACACGGGGCCAGTGGCTCGACTACTGG	CTRGQWLDYW	IGHV3-74	IGHD6-19	IGHJ4	2	12	19	21
2	0.0019665683382497543	TGTGCGAGGATGAATATTGAGGTAATATCATCTAATAGCGTTGATAGTAAGACGGCTCGAAATTCTCACTACTACTACGGAATGGACGTCTGG	CARMNIEVISSNSVDSKTARNSHYYYGMDVW	IGHV1-68	IGHD3-22	IGHJ6	1	41	48	67
2	0.0019665683382497543	TGTGCGCAAGGCCCATTTGTTGATTCGGACCGTTATTGTCCTACCTGTCCCCCCAATTACTACTACTACGCCTACATGGACGTCTGG	CAQGPFVDSDRYCPTCPPNYYYYAYMDVW	IGHV1-18	IGHD2-8	IGHJ6	5	33	42	55
2	0.0019665683382497543	TGTGCGAGAGCGTTCGGACATAAGAGTGGTTATCCTACCAGAGTGGGGCAATATGTCGATGATGCTTTTGATATCTGG	CARAFGHKSGYPTRVGQYVDDAFDIW	IGHV1-69	IGHD3-3	IGHJ3	9	23	32	58
2	0.0019665683382497543	TGTGCGAGAGATCCAATAGGATATTGTAGTAGTACCAGCTGCTATACTCGGGACTACTACTACGGTATGGACGTCTGG	CARDPIGYCSSTSCYTRDYYYGMDVW	IGHV1-18	IGHD2-2	IGHJ6	12	16	44	52
2	0.0019665683382497543	TGTTCCACTGACCGGCCCGGTATTCCTTGCCTGGTGGCCGCATACGCGGGAATGGGGGGCACGGGTCTTGCCTGG	CSTDRPGIPCLVAAYAGMGGTGLAW	IGHV3-15	IGHD1-20	IGHJ2	7	16	22	71
2	0.0019665683382497543	TGTGCGAGAGATACCCTGTATTGTAGTGGGGCTACCTGCTACTCGGGGCGTATTACTTACCTCTTTGACTATTGG	CARDTLYCSGATCYSGRITYLFDYW	IGHV3-30	IGHD2-15	IGHJ4	11	18	43	62
2	0.0019665683382497543	TGTGCGAGAGAGTCCGCTATATTTTGTACTAGTGGTGTGTGCCCTAAATATTACTATTACTACATGGACGTCTGG	CARESAIFCTSGVCPKYYYYYMDVW	IGHV3-11	IGHD2-8	IGHJ6	10	23	41	51
2	0.0019665683382497543	TGTGCGAGAGAGCGACTAAGGCTTGGAGTGGTTATTCCAGCCCCTGACTTCTACCAGTATGGTATGGACGTCTGG	CARERLRLGVVIPAPDFYQYGMDVW	IGHV3-21	IGHD3-3	IGHJ6	10	22	35	63
2	0.0019665683382497543	TGTGCGACATGTCCCAATTACTATGATAGTAGTCCTCAAGGGGTCGGCCGCAACTGGTTCGACCCCTGG	CATCPNYYDSSPQGVGRNWFDPW	IGHV3-23	IGHD3-22	IGHJ5	6	16	32	50
2	0.0019665683382497543	TGTGCGAGGCTGAATATCGATAGCAGCAGCTGGTACGAGGGCAACTACTACTACTACATGGACGTCTGG	CARLNIDSSSWYEGNYYYYMDVW	IGHV3-21	IGHD6-13	IGHJ6	7	19	36	43
2	0.0019665683382497543	TGTGCGAGAGCCATCAGTTTGGTTCGGGGAATTATTACAACGGAGTATTACTACGCCATGCACGTCTGG	CARAISLVRGIITTEYYYAMHVW	IGHV4-4	IGHD3-10	IGHJ6	9	19	41	48
2	0.0019665683382497543	TGTGCGAGAGATGGACGCAGCAGCAGCTGGAGAAGTAATTTCTATCTTTATTATGGATTGGATGTGTGG	CARDGRSSSWRSNFYLYYGLDVW	IGHV3-33	IGHD6-13	IGHJ6	11	18	29	58
2	0.0019665683382497543	TGTACAAAAGGGGGGCCCGAAAATTACGATTTTTGGAGTGGTTCCCCGATTTACTACTTTGACTCCTGG	CTKGGPENYDFWSGSPIYYFDSW	IGHV3-74	IGHD3-3	IGHJ4	6	22	42	51
2	0.0019665683382497543	TGTGCGAGGATGAATTTTGTGATACTGCCAGATGTTAGCGTTGATGCTAGGGGTATGGACGTCTGG	CARMNFVILPDVSVDARGMDVW	IGHV4-59	IGHD2-21	IGHJ6	7	43	49	54
2	0.0019665683382497543	TGTACCACCGAATATTACGATATTTTGACTGGTTATTTTACTGGCCGCGGCTACTTTGACTACTGG	CTTEYYDILTGYFTGRGYFDYW	IGHV3-15	IGHD3-9	IGHJ4	7	12	36	50
2	0.0019665683382497543	TGTCTCAGAGAGGATTATTACTATGTCACTAATAAGGACTACGTGAGACTGATGGACTACTGG	CLREDYYYVTNKDYVRLMDYW	IGHV3-49	IGHD3-10	IGHJ4	2	15	24	54
2	0.0019665683382497543	TGTGTGAGAGAACCGACTCTGTCCGTAAGTAAGATGCGCGACTATCACGGTATGGACGTCTGG	CVREPTLSVSKMRDYHGMDVW	IGHV3-33	IGHD3-22	IGHJ6	10	40	46	51
2	0.0019665683382497543	TGTGCGAGAGATACATCTAGGTACAGTACTGGCTGGTACTTCGAAGGCTATATTGACTTCTGG	CARDTSRYSTGWYFEGYIDFW	IGHV3-21	IGHD6-19	IGHJ4	11	19	38	52
2	0.0019665683382497543	TGTGCAAGAGGCAAGTATGGCAGCAGCAGGAAGGAGGACTTCTACTACTACATGGACGTCTGG	CARGKYGSSRKEDFYYYMDVW	IGHV3-74	IGHD6-13	IGHJ6	9	14	26	37
2	0.0019665683382497543	TGTACTAGACACCTTGAATATAGAAGTAGTTGGTACGGGGCCTCTGATGCTTTTGATGTCTGG	CTRHLEYRSSWYGASDAFDVW	IGHV3-73	IGHD6-13	IGHJ3	10	18	36	44
2	0.0019665683382497543	TGTGTACACAGCGAAGTTTCGATTTCTGGAGTAATTACCCTCTACTTCTTTGACTACTGG	CVHSEVSISGVITLYFFDYW	IGHV2-5	IGHD3-3	IGHJ4	10	19	31	42
2	0.0019665683382497543	TGTGCGAGAGGTCGAAAAGGGGGGATTGCGGGCGTGGAATACTGGTACTTCGATCTCTGG	CARGRKGGIAGVEYWYFDLW	IGHV1-8	IGHD5-12	IGHJ2	10	32	37	39
2	0.0019665683382497543	TGTGTGAGAGATTTCGGGGGACGGGGAGTGGATACGATTAAGGCGGGGGACTATTGG	CVRDFGGRGVDTIKAGDYW	IGHV3-21	IGHD5-12	IGHJ4	11	26	39	48
2	0.0019665683382497543	TGTGTGAGAGATACAGACTACAACCTAGAAAACGACCCTGATGCTTTTGATATCTGG	CVRDTDYNLENDPDAFDIW	IGHV1-46	IGHD2-15	IGHJ3	11	16	22	38
2	0.0019665683382497543	TGTGTAAAAGATCTCTTCTTCGGGAGTGTAGAAGTGGCTGGCCCTTTTGCCAACTGG	CVKDLFFGSVEVAGPFANW	IGHV3-9	IGHD6-19	IGHJ4	11	28	40	45
2	0.0019665683382497543	TGTGCTAGAGGTCGCGATTTTCTTAGTGGTTATCATATCGGCCCTTCTGACTACTGG	CARGRDFLSGYHIGPSDYW	IGHV3-72	IGHD3-3	IGHJ4	9	14	40	47
2	0.0019665683382497543	TGTGCGAGGGGCCACCGACCTAACATGGTCTACGGTGACTTCGGCTTTGACAACTGG	CARGHRPNMVYGDFGFDNW	IGHV3-21	IGHD4-17	IGHJ4	7	29	39	44
2	0.0019665683382497543	TGTGCGAGAGTTCGGTATTACTATGATAGTAGTGGTTATTACCTCTTTGACTACTGG	CARVRYYYDSSGYYLFDYW	IGHV1-46	IGHD3-22	IGHJ4	9	14	41	44
2	0.0019665683382497543	TGTGCGAGAGTGTGGCCGTTAGCACTTCGTCCGGATCGTGGCTGGTTCGACCCCTGG	CARVWPLALRPDRGWFDPW	IGHV3-53	IGHD6-6	IGHJ5	9	19	34	41
2	0.0019665683382497543	TGTGCGAGAGATGCCTCGTCGTATATAAGAGAACCAGCTGCTACCTTTGACTACTGG	CARDASSYIREPAATFDYW	IGHV4-31	IGHD2-2	IGHJ4	11	32	42	44
2	0.0019665683382497543	TGTGCGAGAGATGGGTCGGGCCTACAGTTGTTAATGTACAACTATTTCGACCCCTGG	CARDGSGLQLLMYNYFDPW	IGHV3-23	IGHD1-1	IGHJ5	11	24	30	34
2	0.0019665683382497543	TGTGCGAGAGAAGTGTTCGAATATACTTCCAACGACCCCCAAGATATTCACCACTGG	CAREVFEYTSNDPQDIHHW	IGHV3-64	IGHD3-16	IGHJ4	10	35	41	52
2	0.0019665683382497543	TGTGCGAAATCACGGAGGGGGAATTTAGTGGGGGCTACGAGCTCCCTTGGCTACTGG	CAKSRRGNLVGATSSLGYW	IGHV3-23	IGHD1-26	IGHJ4	8	25	37	46
2	0.0019665683382497543	TGTGCGAAAGATTCGTCCCCCTACAGTAACTACGGCTACTGGTACTTCGATCTCTGG	CAKDSSPYSNYGYWYFDLW	IGHV3-23	IGHD4-11	IGHJ2	11	20	33	34
2	0.0019665683382497543	TGTGCGAAAGATCGACGGGTTACGTTTGGGGGAGTTCTCGTTACCTTTGACTACTGC	CAKDRRVTFGGVLVTFDYC	IGHV3-48	IGHD3-16	IGHJ4	12	19	42	44
2	0.0019665683382497543	TGTGCAAAAGATTACTTTTGGTTCGGGGAGTTAGGGAGCAGCGCCTTTGACTACTGG	CAKDYFWFGELGSSAFDYW	IGHV3-9	IGHD3-10	IGHJ4	11	18	32	44
2	0.0019665683382497543	TGTGCCAGAGTCGTTGAGGGGGCATACTTCTACTATAACGATCTGGACGTCTGG	CARVVEGAYFYYNDLDVW	IGHV4-39	IGHD3-16	IGHJ6	8	33	41	43
2	0.0019665683382497543	TGTGCGAGGTCGGTGACAAGGGGGAGCTACTACGGGGGCCTTATGGACTACTGG	CARSVTRGSYYGGLMDYW	IGHV3-20	IGHD1-26	IGHJ4	7	21	33	45
2	0.0019665683382497543	TGTGCGAGATCCGTTGTGGCCTGGAGATACCGGTCCTGGTATTTCGATCTCTGG	CARSVVAWRYRSWYFDLW	IGHV4-55	IGHD1-20	IGHJ2	9	26	33	35
2	0.0019665683382497543	TGTGCGAGATACACACGTGGATATAGTTATGGCCAGGGTGCTTTTGATATCTGG	CARYTRGYSYGQGAFDIW	IGHV4-55	IGHD5-12	IGHJ3	10	13	26	38
2	0.0019665683382497543	TGTGCGAAGTTCAGGGGAGCTACTACAGTTCACTTCTACCACATAAACGTCTGG	CAKFRGATTVHFYHINVW	IGHV3-23	IGHD1-26	IGHJ6	7	14	25	31
2	0.0019665683382497543	TGTGCGAAAGATAGGGAGATAGTGGGAGCTACTTTGGATGCTTTTGATATCTGG	CAKDREIVGATLDAFDIW	IGHV3-23	IGHD1-26	IGHJ3	11	18	32	36
2	0.0019665683382497543	TGTGCGGCAGACCCCATAACAGCTCGTCGGATGTACCACTTTGACCTCTGG	CAADPITARRMYHFDLW	IGHV1-58	IGHD6-6	IGHJ4	10	15	27	32
2	0.0019665683382497543	TGTGCGAGGACCTATATGAGCAGCTGGTACTTTAACTGGTTCGACCCCTGG	CARTYMSSWYFNWFDPW	IGHV4-39	IGHD2-2	IGHJ5	7	18	30	33
2	0.0019665683382497543	TGTGCGAGAGATTTTGGTATGGCAGCAGTCATGTACTACTTTGACTACTGG	CARDFGMAAVMYYFDYW	IGHV4-31	IGHD6-13	IGHJ4	11	15	27	32
2	0.0019665683382497543	TGTGCGAGAGATTGGGGGTGGCTGGTATCAAATGATGCTTTTGATATCTGG	CARDWGWLVSNDAFDIW	IGHV3-30	IGHD6-19	IGHJ3	11	17	26	31
2	0.0019665683382497543	TGTGCGAGAGATGGCCGGTATAGCAGTGGCTGGTACTACTTTGACTACTGG	CARDGRYSSGWYYFDYW	IGHV3-30	IGHD6-19	IGHJ4	11	16	31	32
2	0.0019665683382497543	TGTGCGAGAGATGGGGAGTTTAGCAGTGGCTGGTGGTACTTTGACTACTGG	CARDGEFSSGWWYFDYW	IGHV3-30	IGHD6-19	IGHJ4	11	20	33	36
2	0.0019665683382497543	TGTGCGAGAGATGGGGAGTATAGCAGTGGCTGGTACTACTTTGACTACTGG	CARDGEYSSGWYYFDYW	IGHV3-30	IGHD6-19	IGHJ4	11	17	31	32
2	0.0019665683382497543	TGTGCGAGAGATGGGGAATTTAGCAGTGGCTGGTGGTACTTTGACTACTGG	CARDGEFSSGWWYFDYW	IGHV3-30	IGHD6-19	IGHJ4	11	20	33	36
2	0.0019665683382497543	TGTGCGAGAGATGGAGAGTATAGCAGTGGCTGGTACTACTTTGACTACTGG	CARDGEYSSGWYYFDYW	IGHV1-18	IGHD6-19	IGHJ4	11	17	31	32
2	0.0019665683382497543	TGTGCGAGAGATAGGGAGCCGGGCGATTTTTTGGCTGCCCCGTCGCCCTGG	CARDREPGDFLAAPSPW	IGHV4-4	IGHD3-3	IGHJ5	11	23	30	45
2	0.0019665683382497543	TGTGCGAGAGACTCGAGTAGCAGCAGCCATAATGATGCTTTTGATATCTGG	CARDSSSSSHNDAFDIW	IGHV3-53	IGHD2-15	IGHJ3	10	14	23	27
2	0.0019665683382497543	TGTGCGAGAGACGGCGAGTATAGCAGTGGCTGGTACTACTTTGACTACTGG	CARDGEYSSGWYYFDYW	IGHV3-30	IGHD6-19	IGHJ4	10	17	31	32
2	0.0019665683382497543	TGTGCGAGAAGGGCATATTGTGGTGGTGACTGCTTTGCGTTTGACCTGTGG	CARRAYCGGDCFAFDLW	IGHV1-46	IGHD2-21	IGHJ5	8	12	33	38
2	0.0019665683382497543	TGTGCACGGATGCCAATCCGAAATCGCGGGTACAGTGCTTTTGATATCTGG	CARMPIRNRGYSAFDIW	IGHV2-5	IGHD1-1	IGHJ3	6	28	33	35
2	0.0019665683382497543	TGTGCACGGATGAAAATAGTAGCAGCTGCTATGGGGTGGTTCGACCCCTGG	CARMKIVAAAMGWFDPW	IGHV2-26	IGHD2-2	IGHJ5	10	16	32	36
2	0.0019665683382497543	TGTGCACGGATGAAAATAGCAGCAGCTGCCCACAACTGGTTCGACCCCTGG	CARMKIAAAAHNWFDPW	IGHV2-70	IGHD6-13	IGHJ5	10	15	27	31
2	0.0019665683382497543	TGTGCACAGATACCAATCCGAAATCGCTGGTACAGTGCTTTTGATATCTGG	CAQIPIRNRWYSAFDIW	IGHV2-26	IGHD2-2	IGHJ3	19	25	32	35
2	0.0019665683382497543	TGTGCACAAGATAGCAGCAGCTGGTTAGACGATAATGCTTTTGATATCTGG	CAQDSSSWLDDNAFDIW	IGHV3-9	IGHD6-13	IGHJ3	12	13	24	34
2	0.0019665683382497543	TGTACCACAGATGGCGGTATAGTGGGAGCTAGCGCAGAGTTTGACTACTGG	CTTDGGIVGASAEFDYW	IGHV3-15	IGHD1-26	IGHJ4	11	14	30	39
2	0.0019665683382497543	TGCGCGAGAGATTTTGGTATAGCAGCAGTCATGTATTACTTTGACTACTGG	CARDFGIAAVMYYFDYW	IGHV4-31	IGHD6-13	IGHJ4	11	15	27	32
2	0.0019665683382497543	TGTGCGATCCATAATAGCTGGACCGTCGGCTACTACTTTCACAACTGG	CAIHNSWTVGYYFHNW	IGHV3-23	IGHD3-16	IGHJ4	6	9	15	30
2	0.0019665683382497543	TGTGCGAGATCCTACGGTGACTACGGGTCCTACTACTTTGACTACTGG	CARSYGDYGSYYFDYW	IGHV3-11	IGHD4-17	IGHJ4	8	11	24	30
2	0.0019665683382497543	TGTGCGAGACCAAGTGCCCTGGATGGCAGTGGCCAATTTGCCTACTGG	CARPSALDGSGQFAYW	IGHV3-11	IGHD6-19	IGHJ4	8	25	32	36
2	0.0019665683382497543	TGTGCGAGAGTGCAGGATAGTGGGAGCTACCTTGGCTTTGACTACTGG	CARVQDSGSYLGFDYW	IGHV3-53	IGHD1-26	IGHJ4	9	16	29	35
2	0.0019665683382497543	TGTGCGAGAGGTCCCGCGAATCAACTGAGTTACTATTCTGACTTCTGG	CARGPANQLSYYSDFW	IGHV1-8	IGHD1-1	IGHJ4	10	21	26	30
2	0.0019665683382497543	TGTGCGAGAGGCCCCTTCATAGTGACTACGACGTACATTGACTACTGG	CARGPFIVTTTYIDYW	IGHV3-21	IGHD5-12	IGHJ4	9	18	30	33
2	0.0019665683382497543	TGTGCGAGAGATTTCAACCCTACTGTAACTGGAATTATCGAATACTGG	CARDFNPTVTGIIEYW	IGHV3-30	IGHD1-20	IGHJ4	11	25	33	42
2	0.0019665683382497543	TGTGCGAGAGATTTCAACCCTACTATAACTGGAACTATCGAAAACTGG	CARDFNPTITGTIENW	IGHV4-31	IGHD1-7	IGHJ4	11	23	36	43
2	0.0019665683382497543	TGTGCGAGAGACCTTATTGTGGTGGTGACTGCTATTGGGGACTACTGG	CARDLIVVVTAIGDYW	IGHV3-21	IGHD2-21	IGHJ4	10	14	35	39
2	0.0019665683382497543	TGTGCGAAAGACATGACCCACGGGCAGGGCTGGTACTTCGATCTCTGG	CAKDMTHGQGWYFDLW	IGHV3-23	IGHD4-11	IGHJ2	10	11	16	29
2	0.0019665683382497543	TGTGCACGGATGCCATTGATGGGTGGGAGCCGCCCTCTTGACTACTGG	CARMPLMGGSRPLDYW	IGHV2-26	IGHD1-26	IGHJ4	10	22	29	37
2	0.0019665683382497543	TGTGCAAGTGGTGGGAGGACAAGCTCTTACAACGGTCTGGACGTCTGG	CASGGRTSSYNGLDVW	IGHV3-74	IGHD1-26	IGHJ6	7	10	16	37
2	0.0019665683382497543	TGTACGACAATGGTGGGTGGGGGAATATCATTGGTGTTTAGTTACTGG	CTTMVGGGISLVFSYW	IGHV1-18	IGHD2-8	IGHJ4	6	8	14	42
2	0.0019665683382497543	TGTTCGAAAGTCACCTGGGACGATATTAATTGGTTCGACCCCTGG	CSKVTWDDINWFDPW	IGHV3-11	IGHD3-9	IGHJ5	6	19	26	30
2	0.0019665683382497543	TGTGTCCACAAGTCACAGTATTATGATTTCTTATTTGACTACTGG	CVHKSQYYDFLFDYW	IGHV2-5	IGHD3-16	IGHJ4	3	17	27	33
2	0.0019665683382497543	TGTGCGCGAGATTTGTCTACGAGAAACAATTGGTTCGACTCTTGG	CARDLSTRNNWFDSW	IGHV1-46	IGHD5-12	IGHJ5	11	16	21	25
2	0.0019665683382497543	TGTGCGAGTGCGTCCGGAGTTTCTGGTGCCGGTTTTGATATCTGG	CASASGVSGAGFDIW	IGHV3-48	IGHD4-23	IGHJ3	7	12	20	32
2	0.0019665683382497543	TGTGCGAGAGCCCAAGGGGGCATAACAGGCTACTTTGACTTCTGG	CARAQGGITGYFDFW	IGHV1-46	IGHD2-2	IGHJ4	9	18	27	29
2	0.0019665683382497543	TGTGCGAGAGGGGCGCCTAGCAGCACCTGGTACTTCGACTACTGG	CARGAPSSTWYFDYW	IGHV3-21	IGHD6-13	IGHJ4	9	17	29	30
2	0.0019665683382497543	TGTGCGAGAGAACCTAAATCAGTGGCTGGTATTTTAAACTACTGG	CAREPKSVAGILNYW	IGHV3-21	IGHD6-19	IGHJ4	10	19	30	37
2	0.0019665683382497543	TGTGCGAGAGAAGACAACTATGGTGATGTCTACTTTGACTCCTGG	CAREDNYGDVYFDSW	IGHV1-18	IGHD3-10	IGHJ4	10	16	23	29
2	0.0019665683382497543	TGTGCGAGAGAAGACAACTACGGTGACCTCTACTTTGACTCCTGG	CAREDNYGDLYFDSW	IGHV1-18	IGHD4-17	IGHJ4	10	16	26	29
2	0.0019665683382497543	TGTGCGAATGACCGCAGCTGGTACTTTCGCGGTATGGACGTCTGG	CANDRSWYFRGMDVW	IGHV3-23	IGHD2-2	IGHJ6	7	13	24	33
2	0.0019665683382497543	TGTGCGAAAGCCCCCGCAGGGGAGATGGCTACACTGGACCACTGG	CAKAPAGEMATLDHW	IGHV3-30	IGHD5-24	IGHJ4	6	21	32	36
2	0.0019665683382497543	TGTGCATTAACGGTGACTGCTACGGGGGGTTACTTTGACTACTGG	CALTVTATGGYFDYW	IGHV3-23	IGHD2-21	IGHJ4	4	11	21	30
2	0.0019665683382497543	TGTGCACACAGACCTTATGGGTCGGGGAATTATTACAACTCCTGG	CAHRPYGSGNYYNSW	IGHV2-5	IGHD3-10	IGHJ5	12	15	38	40
2	0.0019665683382497543	TGTACGAGATCCTTCTATGGTTCGGGTGGGCTATTTGACAACTGG	CTRSFYGSGGLFDNW	IGHV4-55	IGHD3-10	IGHJ4	9	14	25	33
2	0.0019665683382497543	TGTGTGAGACCTTTCCAGCTTTTCTCGGGGTTTGACCTCTGG	CVRPFQLFSGFDLW	IGHV5-10-1	IGHD1-1	IGHJ5	9	12	17	28
2	0.0019665683382497543	TGTGCTATAAGTTACTCCAATTCTTACGGTATGGACGTCTGG	CAISYSNSYGMDVW	IGHV4-30-2	IGHD3-3	IGHJ6	4	13	19	30
2	0.0019665683382497543	TGTGCGGCGAGTGTTGCAGCTCACGATGCATTTGATTTCTGG	CAASVAAHDAFDFW	IGHV3-21	IGHD6-6	IGHJ3	5	7	19	20
2	0.0019665683382497543	TGTGCGACGCCCCTCGCGGGGGGTGATGCTTTTGATATCTGG	CATPLAGGDAFDIW	IGHV1-18	IGHD3-10	IGHJ3	6	16	20	23
2	0.0019665683382497543	TGTGCGACGGACGTAATAGTTGCCGACGGTTTTGATACCTGG	CATDVIVADGFDTW	IGHV3-30	IGHD5-12	IGHJ3	6	10	23	29
2	0.0019665683382497543	TGTGCGAGATGTGATTTAACTGGGGACCTATTTGACTACTGG	CARCDLTGDLFDYW	IGHV4-39	IGHD7-27	IGHJ4	8	16	25	30
2	0.0019665683382497543	TGTGCGAGACTGACGACCGGCCAAAACTACTTTGACTACTGG	CARLTTGQNYFDYW	IGHV4-59	IGHD1-20	IGHJ4	8	15	19	25
2	0.0019665683382497543	TGTGCGAGAGCGGGAGACGATTTTCGAATTATGACTTACTGG	CARAGDDFRIMTYW	IGHV1-2	IGHD3-3	IGHJ4	9	16	23	36
2	0.0019665683382497543	TGTGCGAGAGAATCATGTGGTGGTAGCTGCTTTGGCTACTGG	CARESCGGSCFGYW	IGHV4-31	IGHD2-15	IGHJ4	10	16	28	29
2	0.0019665683382497543	TGTGTGAGGTCTTTACGGTCATATAGTGGCTGCTATCTG	CVRSLRSYSGCYL	IGHV3-16	IGHD5-12	IGHJ4	7	20	30	38
2	0.0019665683382497543	TGTGTGAGAGATAGAGGCTACGACACCTTTGACTACTGG	CVRDRGYDTFDYW	IGHV3-21	IGHD5-12	IGHJ4	11	15	22	26
2	0.0019665683382497543	TGTGCGAGAGGGCCGCAGCTGGCAAGCTTTGACTACTGG	CARGPQLASFDYW	IGHV1-8	IGHD2-2	IGHJ4	10	14	21	26
2	0.0019665683382497543	TGTGCGAGAGGACTGGGGTACAACTGGTTCGACCCCTGG	CARGLGYNWFDPW	IGHV4-34	IGHD7-27	IGHJ5	10	11	16	17
2	0.0019665683382497543	TGTGCGAGAGATGACGCCGGTGATCTCATAGACTACTGG	CARDDAGDLIDYW	IGHV3-21	IGHD4-17	IGHJ4	11	17	22	30
2	0.0019665683382497543	TGTGCGAGAGATAAGGGGGTTAGCGGCATGGACGTCTGG	CARDKGVSGMDVW	IGHV1-2	IGHD7-27	IGHJ6	11	18	23	26
2	0.0019665683382497543	TGTGCTCGGAAATTACGGACTCTCTTTGACCTCTGG	CARKLRTLFDLW	IGHV3-74	IGHD5-24	IGHJ4	4	10	16	23
2	0.0019665683382497543	TGTGCCCGAGGAAGTCCAGACCTTGACTACTGG	CARGSPDLDYW	IGHV4-31	IGHD1-1	IGHJ4	4	14	18	22
2	0.0019665683382497543	TGTGCGCGCCTAGTGCGCCCCATTGACGTCTGG	CARLVRPIDVW	IGHV5-10-1	IGHD2-15	IGHJ4	5	8	12	22
2	0.0019665683382497543	TGTGCGAAAGATCTGGCCTGGAACCCTGCTTGG	CAKDLAWNPAW	IGHV3-23	IGHD1-1	IGHJ4	13	17	23	30
2	0.0019665683382497543	TGTGCCCACCGCTACGCTATGGACGTCTGG	CAHRYAMDVW	IGHV3-21	IGHD2-15	IGHJ6	4	5	14	18
2	0.0019665683382497543	TGTTTTGTCCACGGAAAGGACGTCTGG	CFVHGKDVW	IGHV3-15	IGHD5-12	IGHJ6	2	7	12	17
2	0.0019665683382497543	TGTACATTTGCCACTCTTCTTTACTGG	CTFATLLYW	IGHV1-46	IGHD3-3	IGHJ1	2	10	15	22
2	0.0019665683382497543	TGTGCGACCCTGGGACTCTACTGG	CATLGLYW	IGHV3-21	IGHD1-26	IGHJ4	6	10	14	17
2	0.0019665683382497543	TGTGCGACCTATGTTATTTTG	CATYVIL	IGHV3-21	IGHD3-10	IGHJ3	6	12	17	20
1	9.832841691248771E-4	TGTGCGAGAGATCCAATAGGATATTGTAGTAGTACCAGCTGCTATACTCGGGACTACTACTACGGTATGGACGTCTGG	CARDPIGYCSSTSCYTRDYYYGMDVW	IGHV3-7	IGHD2-2	IGHJ6	12	16	44	52
1	9.832841691248771E-4	TGTGCGCGAGATGCCACCAATTCACTATACTTGCCCGCTCACATGGACGTCTCGTCCTATTACATGGACGTCTGG	CARDATNSLYLPAHMDVSSYYMDVW	IGHV3-74	IGHD1-26	IGHJ6	11	22	29	56
1	9.832841691248771E-4	TGTGCGAGAGATACCCTCTATTGTCAGGGTGCCACCTGCTACTCGGGGACTTTTACCCACTTGTTTGACTACTGG	CARDTLYCQGATCYSGTFTHLFDYW	IGHV3-7	IGHD2-15	IGHJ4	11	35	43	63
1	9.832841691248771E-4	TGTGCGAGAGAGTATGTACAGAGATGGTTCGGGGACTTATTATCCACCTTTTACTACTACTACATGGACGTCTGG	CAREYVQRWFGDLLSTFYYYYMDVW	IGHV1-18	IGHD3-10	IGHJ6	10	23	42	51
1	9.832841691248771E-4	TGTGCGAGAGAGCGACTAAGGCTTGGAGTGGTTATTCCACTCCCTGACTTCTACCAGTATGGCATGGACGTCTGG	CARERLRLGVVIPLPDFYQYGMDVW	IGHV1-18	IGHD3-3	IGHJ6	10	22	35	62
1	9.832841691248771E-4	TGTGCGAGAGAGCGACTAAGGCTTGGAGTGGTTATTCCACTCCCTGACTTCTACCAGTATGGCATGGACGTCTGG	CARERLRLGVVIPLPDFYQYGMDVW	IGHV4-31	IGHD3-3	IGHJ6	10	22	35	62
1	9.832841691248771E-4	TGTGCGAGAGAGCGACTAAGGCTTGGAGTGGTTATTCCAGCCCCTGACTTCTACCAGTATGGTATGGACGTCTGG	CARERLRLGVVIPAPDFYQYGMDVW	IGHV3-7	IGHD3-3	IGHJ6	10	22	35	63
1	9.832841691248771E-4	TGTGCGAGAAATGGAGGATATTGTAGTGGTGGTAGCTGCTACGCCCCCAACTACTACTACTACATGGACGTCTGG	CARNGGYCSGGSCYAPNYYYYMDVW	IGHV4-28	IGHD2-15	IGHJ6	11	14	41	49
1	9.832841691248771E-4	TGTGCGAGTTGTTACTATGATAGTAGTGGTTATTACGACGCGGATACTATATACTGGTACTTCGATCTCTGG	CASCYYDSSGYYDADTIYWYFDLW	IGHV3-48	IGHD3-22	IGHJ2	7	11	39	51
1	9.832841691248771E-4	TGTGCGAGTTGCGCCACTTCCGCCGACGGTGAAAACGGTTTAGCGGCCTGGGTCGGCTGGCTCGACACCTGG	CASCATSADGENGLAAWVGWLDTW	IGHV1-18	IGHD4-17	IGHJ5	7	25	31	56
1	9.832841691248771E-4	TGTGCGAGTCCTACTATGGTTCGGGGAGTTATTATAGACCTGCCCCCGTACTACTACGGTATGGACGTCTGG	CASPTMVRGVIIDLPPYYYGMDVW	IGHV4-4	IGHD3-10	IGHJ6	7	11	35	48
1	9.832841691248771E-4	TGTGCGAGAGAGGCGTTCCTTATTACTATGGTTCGGGGAGTTATTACGCACCTGTACTACTTTGACTACTGG	CAREAFLITMVRGVITHLYYFDYW	IGHV3-30	IGHD3-10	IGHJ4	10	20	45	53
1	9.832841691248771E-4	TGTGCGAAAGATACCGCCGACATTTACTATGATAGTAGTGGTTATTACCCCAACTACGGTATGAACGTCTGG	CAKDTADIYYDSSGYYPNYGMNVW	IGHV3-23	IGHD3-22	IGHJ6	11	23	47	60
1	9.832841691248771E-4	TGTGCAAGAGTCCGCCCTACCGATACAGCTATGGTTTATGCTAAATACTACTACTACGGTATGGACGTCTGG	CARVRPTDTAMVYAKYYYYGMDVW	IGHV3-74	IGHD5-18	IGHJ6	9	21	35	45
1	9.832841691248771E-4	TGTACCATAGATGTCGTTTCCCTTTACTATGATAGTAGTGGTTCCTTGGAGATTGGTGCTTTTGATGTCTGG	CTIDVVSLYYDSSGSLEIGAFDVW	IGHV3-15	IGHD3-22	IGHJ3	11	23	42	56
1	9.832841691248771E-4	TGTGCGAGAGTTACCGAAATTGTAGTAGTACCAGCTGCTACCCCCGGCGCCTACGGTATGGACGTCTGG	CARVTEIVVVPAATPGAYGMDVW	IGHV3-33	IGHD2-2	IGHJ6	9	18	39	57
1	9.832841691248771E-4	TGTGCGAGAGCCGGGGTGGCTACGATTCAGACACCTAGCTCCTACTACTACTACCACATTGACGTCTGG	CARAGVATIQTPSSYYYYHIDVW	IGHV1-46	IGHD5-12	IGHJ6	9	15	26	41
1	9.832841691248771E-4	TGTGCGAGAGCCGGGGTGGCTACGATTCAGACACCTAGCTCCTACTACTACTACCACATTGACGTCTGG	CARAGVATIQTPSSYYYYHIDVW	IGHV3-30	IGHD5-12	IGHJ6	9	15	26	41
1	9.832841691248771E-4	TGTGCGAGAGCCGGGGTGGCTACGATTCAGACACCTAGCTCCTACTACTACTACCACATTGACGTCTGG	CARAGVATIQTPSSYYYYHIDVW	IGHV3-48	IGHD5-12	IGHJ6	9	15	26	41
1	9.832841691248771E-4	TGTGCGAGAGGGGGCTTGCGTATTACGATTTTTGGAGTGGTTATATTTGAGGGGTACTTTGACTACTGG	CARGGLRITIFGVVIFEGYFDYW	IGHV1-8	IGHD3-3	IGHJ4	10	18	43	54
1	9.832841691248771E-4	TGTGCGAGAGATACAGGGGGAGGTTTTGGGTACAACTATGGTTCGGCCCCATACTACTTTGACTATTGG	CARDTGGGFGYNYGSAPYYFDYW	IGHV3-33	IGHD3-10	IGHJ4	11	34	45	51
1	9.832841691248771E-4	TGTGCGAGAGATACAGGGGGAGGTTTTGGGTACAACTATGGTTCGGCCCCATACTACTTTGACTATTGG	CARDTGGGFGYNYGSAPYYFDYW	IGHV4-31	IGHD3-10	IGHJ4	11	34	45	51
1	9.832841691248771E-4	TGTGCGAGAGACCCGTATTACGATGTTTTGACTGGCTATCCTATCGAAGAGTACTACTTTGACTACTGG	CARDPYYDVLTGYPIEEYYFDYW	IGHV3-21	IGHD3-9	IGHJ4	10	13	38	49
1	9.832841691248771E-4	TGTGCGAAATCGAATCTCCCCGAACCGATAAGGCCTGAGATCTGGGGAGAGGATGCTTTTGATATCTGG	CAKSNLPEPIRPEIWGEDAFDIW	IGHV3-23	IGHD3-10	IGHJ3	8	15	25	51
1	9.832841691248771E-4	TGTGCCACCGAATATTACGATATTTTGACTGGTCATTATACTGGCCGCGGGTATTTTGACTACTGG	CATEYYDILTGHYTGRGYFDYW	IGHV3-15	IGHD3-9	IGHJ4	7	12	39	54
1	9.832841691248771E-4	TGTGCGAGGGAAAGTTATGATTACGTTTGGGGGAGTTATCGTCGGAATGATGCTTTTGATATCTGG	CARESYDYVWGSYRRNDAFDIW	IGHV3-23	IGHD3-16	IGHJ3	6	14	41	46
1	9.832841691248771E-4	TGTGCGAGACTATCGGTCGATAGTAGTGGTTACTTCTCTCGCCACTATTACGGTATTGACGTCTGG	CARLSVDSSGYFSRHYYGIDVW	IGHV4-31	IGHD3-22	IGHJ6	8	18	31	57
1	9.832841691248771E-4	TGTGCGAGAGTTGGTATAGCAGTGGCTGGTATTCCCCAGGGGGATTTGGGCCTTTTTGATATCTGG	CARVGIAVAGIPQGDLGLFDIW	IGHV3-53	IGHD6-19	IGHJ3	9	12	30	53
1	9.832841691248771E-4	TGTGCGAGAGGTTCCGAATTTGATTACATTTGGGGGAGTTATCGTTCAGTCGGACTTGACTACTGG	CARGSEFDYIWGSYRSVGLDYW	IGHV1-18	IGHD3-16	IGHJ4	9	20	45	55
1	9.832841691248771E-4	TGTGCGAGAGATCTGCATAGCAGTGGCTGGCACTCCCGATACTACTACTACGGTATGGACGTCTGG	CARDLHSSGWHSRYYYYGMDVW	IGHV1-58	IGHD6-19	IGHJ6	15	16	29	39
1	9.832841691248771E-4	TGTGCGAGAGATGGGGGGAGTATAGCAGCAGCTGGTTCCCAGTGGGATGATGCTTTTGATATCTGG	CARDGGSIAAAGSQWDDAFDIW	IGHV4-31	IGHD6-13	IGHJ3	11	19	35	46
1	9.832841691248771E-4	TGTGCGAGAGAGGTGGGGTCCGATAGTAGTGGTTATTACAGCTTTAACTGGTACTTCGATCTCTGG	CAREVGSDSSGYYSFNWYFDLW	IGHV3-33	IGHD3-22	IGHJ2	10	21	38	46
1	9.832841691248771E-4	TGTGCACACAGACCGCGGGTTGCGTATTGTGGTGGTGACTGCTATCCAGAATACTTCCAGCACTGG	CAHRPRVAYCGGDCYPEYFQHW	IGHV2-5	IGHD2-21	IGHJ1	12	24	44	48
1	9.832841691248771E-4	TGTGCAAAAGATAAGGGAGGTTCGGGGAGTTATTATACCACAAACTACTACGGTATGGACGTCTGG	CAKDKGGSGSYYTTNYYGMDVW	IGHV3-9	IGHD3-10	IGHJ6	12	18	36	43
1	9.832841691248771E-4	TGTACCACCGAATATTACGATATTTTGACTGGTTATTATACTGGCCGCGGGTACTTTGACTACTGG	CTTEYYDILTGYYTGRGYFDYW	IGHV3-15	IGHD3-9	IGHJ4	7	12	39	51
1	9.832841691248771E-4	TGTACCACAGATCTACGTGATTGTAGTAGTACCAGCTGCTACAACCCTGATGCTTTTGATATCTGG	CTTDLRDCSSTSCYNPDAFDIW	IGHV3-15	IGHD2-2	IGHJ3	13	19	40	47
1	9.832841691248771E-4	TGTGTGAGAGAACCGACTCTGTCCGTAAGTAAGATGCGCGACTATCACGGTATGGACGTCTGG	CVREPTLSVSKMRDYHGMDVW	IGHV3-52	IGHD3-22	IGHJ6	9	40	46	51
1	9.832841691248771E-4	TGTGCCCGACGACGAGATTTTGACTGGGGTTCACCTCCGACTACAAACTGGTTCGACCCCTGG	CARRRDFDWGSPPTTNWFDPW	IGHV4-34	IGHD3-9	IGHJ5	4	11	26	45
1	9.832841691248771E-4	TGTGCGGCAGGTCTCCCCCATAGCAGTGGCTGGTACCCCTACTATTACGGTATGGACGTCTGG	CAAGLPHSSGWYPYYYGMDVW	IGHV1-58	IGHD6-19	IGHJ6	13	19	35	38
1	9.832841691248771E-4	TGTGCGGGATCGATAGAAACTATTTGTAGTAGTACCAGCTGCCGCCCTAGACTTGACTACTGG	CAGSIETICSSTSCRPRLDYW	IGHV1-18	IGHD2-2	IGHJ4	5	23	41	52
1	9.832841691248771E-4	TGTGCGAGGAGTGGGCGTTTAAGCATCACCTCGATTTATTCCTACTTCTACAGCGATGTCTGG	CARSGRLSITSIYSYFYSDVW	IGHV3-30	IGHD1-26	IGHJ6	7	9	14	41
1	9.832841691248771E-4	TGTGCGAGATCAATGGCCGATAGTGGGAACTACTACCACCCGTACAACTGGTTCGACCCCTGG	CARSMADSGNYYHPYNWFDPW	IGHV4-55	IGHD1-26	IGHJ5	9	19	35	41
1	9.832841691248771E-4	TGTGCGAGACGAGGACCTAGGGGTGGCTACGATTTTGGGTTACTACAGCCCTTTGACTACTGG	CARRGPRGGYDFGLLQPFDYW	IGHV3-23	IGHD5-12	IGHJ4	6	22	33	50
1	9.832841691248771E-4	TGTGCGAGAGTGTCACTGGGGAGTGGTTTTCGTTACTACTACTACTACGGTCTGGACGTCTGG	CARVSLGSGFRYYYYYGLDVW	IGHV1-18	IGHD3-3	IGHJ6	9	19	27	32
1	9.832841691248771E-4	TGTGCGAGAGCCCGCCCCCGAATAGCAGTGGCTGGCCCTCTACCCTACTACTTTGACTACTGG	CARARPRIAVAGPLPYYFDYW	IGHV4-34	IGHD6-19	IGHJ4	9	21	34	45
1	9.832841691248771E-4	TGTGCGAGAGGCGTGGCGGATTACGATTTTTGGAGTGGTTATTGCAACTGGTTCGACCCCTGG	CARGVADYDFWSGYCNWFDPW	IGHV4-34	IGHD3-3	IGHJ5	11	19	42	44
1	9.832841691248771E-4	TGTGCGAGAGGATCCCCATATTGTCGTAGTACCAGCTGCGCGTCGGGCTGGTTCGACCCCTGG	CARGSPYCRSTSCASGWFDPW	IGHV1-8	IGHD2-2	IGHJ5	10	17	38	47
1	9.832841691248771E-4	TGTGCGAGAGGAGAGAACGGTGACTACGTAGCTTACTACCATTACTACGGTATGGACGTCTGG	CARGENGDYVAYYHYYGMDVW	IGHV1-8	IGHD4-17	IGHJ6	10	16	30	32
1	9.832841691248771E-4	TGTGCGAGAGGAATCCTAAATTACGATTTTTTGACTGGTTATTCAAATGTATTTGACTACTGG	CARGILNYDFLTGYSNVFDYW	IGHV4-31	IGHD3-9	IGHJ4	9	19	42	51
1	9.832841691248771E-4	TGTGCGAGAGATTTTTGGGGGGCGGCGTATAGCAGTGGCTCTATGCCCCCGTTTGACTACTGG	CARDFWGAAYSSGSMPPFDYW	IGHV3-30	IGHD6-19	IGHJ4	11	26	39	51
1	9.832841691248771E-4	TGTGCGAGAGATCCAGGTTACCACGAAAGTAGTGGTTACCCCTTCTGGTACTTCGATCTCTGG	CARDPGYHESSGYPFWYFDLW	IGHV4-4	IGHD3-22	IGHJ2	12	17	37	44
1	9.832841691248771E-4	TGTGCGAGAGATCGCGGATATTGTAGTAGTACCTCCTGCCAAAGTAACTACATGGACGTCTGG	CARDRGYCSSTSCQSNYMDVW	IGHV3-64	IGHD2-2	IGHJ6	12	15	32	46
1	9.832841691248771E-4	TGTGCGAGAGATCGGAGGGGGTGGAATATTGTAGTAGTACCAGCTGCAATCTTTGACTACTGG	CARDRRGWNIVVVPAAIFDYW	IGHV4-31	IGHD2-2	IGHJ4	12	25	46	50
1	9.832841691248771E-4	TGTGCGAGAGATCAGGATTGTAGTAGTACCAGCTGCTCATCCGACAACTGGTTCGACCCCTGG	CARDQDCSSTSCSSDNWFDPW	IGHV3-53	IGHD2-2	IGHJ5	12	16	36	43
1	9.832841691248771E-4	TGTGCGAGAGATGGGGCGGAAACCCGTATAGCAGCAGCTGGACATGATTCTTTTGATATCTGG	CARDGAETRIAAAGHDSFDIW	IGHV4-31	IGHD6-13	IGHJ3	11	25	40	42
1	9.832841691248771E-4	TGTGCGAGAGACGCGGGTATAGCAGCAGCCGTTGGGGGAGACTACTACTACATGGACGTCTGG	CARDAGIAAAVGGDYYYMDVW	IGHV3-53	IGHD6-13	IGHJ6	10	13	28	40
1	9.832841691248771E-4	TGTGCGAGAGAGTATTACGATATTTTGACTGGTTACTCCGAATACTACGGTATGGACGTCTGG	CAREYYDILTGYSEYYGMDVW	IGHV4-31	IGHD3-9	IGHJ6	10	11	34	51
1	9.832841691248771E-4	TGTGCGAGAGAATTTTGTACGGTCTACGGTGGTAACTCTGAGTCACGGTACTTCCAGCACTGG	CAREFCTVYGGNSESRYFQHW	IGHV1-46	IGHD4-23	IGHJ1	10	23	37	48
1	9.832841691248771E-4	TGTGCGAGAAATAGGGGATATTGTAGTGGTGGTAGCTGCTATCCGATTGGTTTTGATATCTGG	CARNRGYCSGGSCYPIGFDIW	IGHV4-28	IGHD2-15	IGHJ3	11	15	40	50
1	9.832841691248771E-4	TGTGCAAGAGGAACATATTGTACCAGAAATGACTGCCCCGTGGCGCGAGGTTTTGATATCTGG	CARGTYCTRNDCPVARGFDIW	IGHV3-13	IGHD2-8	IGHJ3	9	14	22	50
1	9.832841691248771E-4	TGTGCCAGAGCCCCGGCCCCCTACGATCTTTGGAGTGGCCCCTTTGGGTTCGACCCCTGG	CARAPAPYDLWSGPFGFDPW	IGHV3-60	IGHD3-3	IGHJ5	3	21	37	46
1	9.832841691248771E-4	TGTGCGACCCTAGGATACCGCGAAGGGTGGGGATTCTATTTCTACGGTATGGACGTCTGG	CATLGYREGWGFYFYGMDVW	IGHV3-30	IGHD2-15	IGHJ6	6	8	16	48
1	9.832841691248771E-4	TGTGCGACAGATCTTTCGCTGGATCGGGACTTATATGGTGACTACTATTTTGACTCTTGG	CATDLSLDRDLYGDYYFDSW	IGHV1-67	IGHD2-21	IGHJ4	13	35	41	42
1	9.832841691248771E-4	TGTGCGACAGATCTTTCGCTGGATCGGGACTTATATGGTGACTACTATTTTGACTCTTGG	CATDLSLDRDLYGDYYFDSW	IGHV3-23	IGHD2-21	IGHJ4	18	35	41	42
1	9.832841691248771E-4	TGTGCGAGCGGAAGAAGATTCTATACCAGTTCGGCCCGGGGTTGCTACTTTGACTCCTGG	CASGRRFYTSSARGCYFDSW	IGHV4-4	IGHD1-26	IGHJ4	7	20	26	44
1	9.832841691248771E-4	TGTGCGAGACACAAATCCCGGTACCAGCTGCTAAGGGGTATCGATGCTTTTGATATCTGG	CARHKSRYQLLRGIDAFDIW	IGHV4-39	IGHD2-2	IGHJ3	10	20	32	42
1	9.832841691248771E-4	TGTGCGAGAGTTTTAGGATCGATCAACGATAGTAGTGGGAAACGTGGGTTCGACCCCTGG	CARVLGSINDSSGKRGFDPW	IGHV3-48	IGHD3-22	IGHJ5	9	27	37	46
1	9.832841691248771E-4	TGTGCGAGAGTCATCGAGTATAGCAGCGCAGGGTACTACTACTACTACATGGACGTCTGG	CARVIEYSSAGYYYYYMDVW	IGHV4-4	IGHD6-6	IGHJ6	9	13	26	33
1	9.832841691248771E-4	TGTGCGAGAGTGGTCGGGTATGGCTACGGTGACTACGGGACATACTACTTTGACTACTGG	CARVVGYGYGDYGTYYFDYW	IGHV4-34	IGHD4-17	IGHJ4	9	19	36	42
1	9.832841691248771E-4	TGTGCGAGAGTAAATCGATATTGTAGTAGTACCAGCTGTTATCACGGTATGGACGTCTGG	CARVNRYCSSTSCYHGMDVW	IGHV4-34	IGHD2-2	IGHJ6	9	16	41	48
1	9.832841691248771E-4	TGTGCGAGAGGCTTATACACATATGGTTTCGTGTCGGCCTTCTTGTACATGGACGTCTGG	CARGLYTYGFVSAFLYMDVW	IGHV3-21	IGHD5-18	IGHJ6	9	14	31	45
1	9.832841691248771E-4	TGTGCGAGAGATCGTACGTTTGGGGGAGTTATCGGCTCCGACTGGTACTTCGATGTCTGG	CARDRTFGGVIGSDWYFDVW	IGHV4-4	IGHD3-16	IGHJ2	12	14	33	40
1	9.832841691248771E-4	TGTGCGAGAGATCAGCTCCGACTCAATTACGATTTTTGGAGTGGTTATTTAGCCTACTGG	CARDQLRLNYDFWSGYLAYW	IGHV3-30	IGHD3-3	IGHJ4	12	25	48	53
1	9.832841691248771E-4	TGTGCGAGAGATGTACCATATAGCAGCTCGTCGTTGGGCTTGAGTGCTTTTGATATCTGG	CARDVPYSSSSLGLSAFDIW	IGHV4-31	IGHD6-6	IGHJ3	11	18	31	44
1	9.832841691248771E-4	TGTGCGAGAGATGGTTTTTTCGGGCAGCAGGTGGCACAATATGATGCTTTTGATATCTGG	CARDGFFGQQVAQYDAFDIW	IGHV3-30	IGHD6-13	IGHJ3	11	23	33	40
1	9.832841691248771E-4	TGTGCGAGAGATACCGTGCCTTCTGATGACTACGGGGGCTTGGACTACTTTGACTACTGG	CARDTVPSDDYGGLDYFDYW	IGHV3-21	IGHD4-17	IGHJ4	11	25	34	43
1	9.832841691248771E-4	TGTGCGAGAGATACCGTGCCTTCTGATGACTACGGGGGCTTGGACTACTTTGACTACTGG	CARDTVPSDDYGGLDYFDYW	IGHV4-31	IGHD4-17	IGHJ4	11	25	34	43
1	9.832841691248771E-4	TGTGCGAGAGATACAAGGCAGTGGGAGCTACCCTACTACTACTACTACATGGACGTCTGG	CARDTRQWELPYYYYYMDVW	IGHV7-4-1	IGHD1-26	IGHJ6	11	19	30	32
1	9.832841691248771E-4	TGTGCGAGAGACCCCAACCAAAACCATGGGGATGGCTACTACTACGGTATGGACGTCTGG	CARDPNQNHGDGYYYGMDVW	IGHV3-53	IGHD7-27	IGHJ6	10	26	32	35
1	9.832841691248771E-4	TGTGCGAGAGACCCAGGTCGTGGATATAGTGGCTACGACCCCCATGCTTTTGATATCTGG	CARDPGRGYSGYDPHAFDIW	IGHV4-31	IGHD5-12	IGHJ3	10	18	37	43
1	9.832841691248771E-4	TGTGCGAGAGAGAATGGTTTACGATATTTTGACTGGTTATTGCACCCCTTTGACTACTGG	CARENGLRYFDWLLHPFDYW	IGHV3-66	IGHD3-9	IGHJ4	10	18	40	47
1	9.832841691248771E-4	TGTGCGAGAGAAGGGGTTGCATATTGTGGTGGTGACTGCTATCCGGCCCTTGACTACTGG	CAREGVAYCGGDCYPALDYW	IGHV3-53	IGHD2-21	IGHJ4	10	18	41	49
1	9.832841691248771E-4	TGTGCGAGAGAAGGGGTTGCATATTGTGGTGGTGACTGCTATCCGGCCCTTGACTACTGG	CAREGVAYCGGDCYPALDYW	IGHV4-31	IGHD2-21	IGHJ4	10	18	41	49
1	9.832841691248771E-4	TGTGCGAGAGAAATGATTTTTGGAGTGGTTATTATCAGTTTGGGTGCTTTTGATATCTGG	CAREMIFGVVIISLGAFDIW	IGHV3-30	IGHD3-3	IGHJ3	10	14	34	44
1	9.832841691248771E-4	TGTGCGAGAGAAAACCGGGTCATAGTGCGGAGTTACTACTACTACGGTATGGACGTCTGG	CARENRVIVRSYYYYGMDVW	IGHV1-18	IGHD3-22	IGHJ6	10	19	25	33
1	9.832841691248771E-4	TGTGCGAAACGAAGTGGGGTACAACTGGAATACTACTACTACTACGGTATGGACGTCTGG	CAKRSGVQLEYYYYYGMDVW	IGHV3-23	IGHD1-1	IGHJ6	8	17	29	30
1	9.832841691248771E-4	TGTGCAAAAGGTGGGGCCCCTATAGTGGGAGCTACGGGAACTGATGCTTTTGATATCTGG	CAKGGAPIVGATGTDAFDIW	IGHV3-9	IGHD1-26	IGHJ3	9	20	34	41
1	9.832841691248771E-4	TGTATCACAGATCCCTACGTATCACGACATTTTGACTGGTTATTAAAATTTGACTACTGG	CITDPYVSRHFDWLLKFDYW	IGHV3-15	IGHD3-9	IGHJ4	12	15	44	48
1	9.832841691248771E-4	TGTGTTCACAGGCTTGCCTGTCTTGGTAATGTCTGCCACTACTACTTTGACTACTGG	CVHRLACLGNVCHYYFDYW	IGHV2-5	IGHD4-23	IGHJ4	10	23	28	39
1	9.832841691248771E-4	TGTGCTAGAGGTCGCGATTTTCTTAGTGGTTATCATATCGGCCCTTCTGACTACTGG	CARGRDFLSGYHIGPSDYW	IGHV1-8	IGHD3-3	IGHJ4	10	14	40	47
1	9.832841691248771E-4	TGTGCGTCCCCGACAATTGCAGCCTCTAGCAACTATAAACATTTAACTGACCACTGG	CASPTIAASSNYKHLTDHW	IGHV3-11	IGHD5-12	IGHJ4	5	26	36	47
1	9.832841691248771E-4	TGTGCGAGCCCTCTGAGATCCCAGAGTGGGAGCTACTCTGAATACCTCCAAGACTGG	CASPLRSQSGSYSEYLQDW	IGHV3-64	IGHD1-26	IGHJ1	7	24	36	37
1	9.832841691248771E-4	TGTGCGAGGCCACCAGGATATTGTAGTGGTGGTAGCTGTTTCCCAGCCGACTACTGG	CARPPGYCSGGSCFPADYW	IGHV3-48	IGHD2-15	IGHJ4	7	14	37	48
1	9.832841691248771E-4	TGTGCGAGATTCCCCCAGTGGGAATTACTAAGGGGCCAGGACTACTTTGACTACTGG	CARFPQWELLRGQDYFDYW	IGHV3-11	IGHD1-26	IGHJ4	8	16	29	40
1	9.832841691248771E-4	TGTGCGAGATCTGGAACGGTATTTTCCGGAACAATAAAGAACTGGTTCGACCCCTGG	CARSGTVFSGTIKNWFDPW	IGHV4-55	IGHD1-1	IGHJ5	9	10	17	39
1	9.832841691248771E-4	TGTGCGAGACTAGATTACTCTGATAGTAGTGGTTATTACTACGCTCTTGACTACTGG	CARLDYSDSSGYYYALDYW	IGHV5-10-1	IGHD3-22	IGHJ4	9	13	42	46
1	9.832841691248771E-4	TGTGCGAGACCCTCCTACGACGGCGAGTATAGCAGCTCGTCCGGACTTGGCTACTGG	CARPSYDGEYSSSSGLGYW	IGHV4-39	IGHD6-6	IGHJ4	9	23	45	46
1	9.832841691248771E-4	TGTGCGAGACACGTTGTAGGTGGTTCCTACGGTGACTACGGCTACTTTGACCTCTGG	CARHVVGGSYGDYGYFDLW	IGHV5-10-1	IGHD4-17	IGHJ4	10	26	39	41
1	9.832841691248771E-4	TGTGCGAGAGTTGGGGATGTTAAAAGTAACTACGAAAACAACTGGTTCGACCCCTGG	CARVGDVKSNYENNWFDPW	IGHV5-10-1	IGHD4-11	IGHJ5	8	24	33	37
1	9.832841691248771E-4	TGTGCGAGAGTGTGGCCGTTAGCACTTCGTCCGGATCGTGGCTGGTTCGACCCCTGG	CARVWPLALRPDRGWFDPW	IGHV1-18	IGHD6-6	IGHJ5	9	19	34	41
1	9.832841691248771E-4	TGTGCGAGAGCGGAACGTATAGCAGCTCGTCAGAAGTGCGATGCTTTTGATATCTGG	CARAERIAARQKCDAFDIW	IGHV1-46	IGHD6-6	IGHJ3	9	16	30	39
1	9.832841691248771E-4	TGTGCGAGAGGTGGGGGACCAAATGATTACTACTACTACTACGGTATGGACGTCTGG	CARGGGPNDYYYYYGMDVW	IGHV3-13	IGHD3-16	IGHJ6	9	11	17	25
1	9.832841691248771E-4	TGTGCGAGAGATTGGGCATGGAATGGATTCCCGGTTCGGGGAGTTTATGACTACTGG	CARDWAWNGFPVRGVYDYW	IGHV4-31	IGHD3-10	IGHJ4	11	32	44	47
1	9.832841691248771E-4	TGTGCGAGAGATACCCGGGCGGATATAGCAGTGGCTGGCGTTCCAATTGACTACTGG	CARDTRADIAVAGVPIDYW	IGHV3-30	IGHD6-19	IGHJ4	11	19	37	46
1	9.832841691248771E-4	TGTGCGAGAGATACCCGGGCGGATATAGCAGTGGCTGGCGTTCCAATTGACTACTGG	CARDTRADIAVAGVPIDYW	IGHV3-33	IGHD6-19	IGHJ4	11	19	37	46
1	9.832841691248771E-4	TGTGCGAGAGAGAGGGGTATAGCAGCAGGTGGAACCTCAGTCTACTTTGACTACTGG	CARERGIAAGGTSVYFDYW	IGHV1-69D	IGHD6-13	IGHJ4	10	14	31	41
1	9.832841691248771E-4	TGTGCGAGAGAGAGGGGTATAGCAGCAGGTGGAACCTCAGTCTACTTTGACTACTGG	CARERGIAAGGTSVYFDYW	IGHV4-28	IGHD6-13	IGHJ4	8	14	31	41
1	9.832841691248771E-4	TGTGCGAGAGAATTGCATCCTCTTTTTGGAGAGGTCACCCAACCTCCAGGCCACTGG	CARELHPLFGEVTQPPGHW	IGHV3-53	IGHD3-3	IGHJ4	10	22	34	52
1	9.832841691248771E-4	TGTGCGAGAGAAAGGGGTATAGCAGCAGGTGGAACTTCGGTCTACTTTGACTACTGG	CARERGIAAGGTSVYFDYW	IGHV4-31	IGHD6-13	IGHJ4	10	14	31	41
1	9.832841691248771E-4	TGTGCGAGAGAAAGGGGTATAGCAGCAGGTGGAACTTCGGTCTACTTTGACTACTGG	CARERGIAAGGTSVYFDYW	IGHV3-7	IGHD6-13	IGHJ4	10	14	31	41
1	9.832841691248771E-4	TGTGCGAAACTACAGGGCGCTGCGACGGTCACCATCAACTACGGTATGGACGTCTGG	CAKLQGAATVTINYGMDVW	IGHV3-23	IGHD4-17	IGHJ6	8	37	44	45
1	9.832841691248771E-4	TGTGCGAAACCCCAATTTTGTCGTGGTGGTAGCTGCCCCTCGGCGGGTGACTACTGG	CAKPQFCRGGSCPSAGDYW	IGHV3-23	IGHD2-15	IGHJ4	8	17	35	47
1	9.832841691248771E-4	TGTGCAAGAGATCCCTATAGCAGTGGCTGGTCCCGGTTGCGTGCTTTTGATATCTGG	CARDPYSSGWSRLRAFDIW	IGHV3-13	IGHD6-19	IGHJ3	12	15	30	41
1	9.832841691248771E-4	TGTGCAAAAGATCACGGGTGGGACGGTGCTAACTCCCATAAATACTTCCAGCACTGG	CAKDHGWDGANSHKYFQHW	IGHV3-9	IGHD4-23	IGHJ1	11	22	35	40
1	9.832841691248771E-4	TGTGCAAAAGATCACGGGTGGGACGGTGATAACTCCCATAAATACTTCCAACACTGG	CAKDHGWDGDNSHKYFQHW	IGHV3-9	IGHD4-23	IGHJ1	11	22	35	40
1	9.832841691248771E-4	TGTGCAAAAGATCAAGGCTCTGAAGTAGCAGTGGGTGAAAACTGGTTCGACCCCTGG	CAKDQGSEVAVGENWFDPW	IGHV3-74	IGHD6-19	IGHJ5	12	25	33	39
1	9.832841691248771E-4	TGTGCAAAAGATGGAGGTTACTATGATAGTAGTGGTTATTCCCCTTTTGACTACTGG	CAKDGGYYDSSGYSPFDYW	IGHV3-43	IGHD3-22	IGHJ4	11	17	39	45
1	9.832841691248771E-4	TGTGCAAAAGATATTTTCTTCGGGAGTGTAGAGGTGGCTGGTGCTTTCGCCAACTGG	CAKDIFFGSVEVAGAFANW	IGHV1-45	IGHD6-19	IGHJ4	13	33	41	52
1	9.832841691248771E-4	CGTGCGAGAGGCCCGGGATACTTTAATTCGGGGACTGTTATTTACTTCGATCTGTGG	RARGPGYFNSGTVIYFDLW	IGHV3-30	IGHD3-10	IGHJ2	9	26	33	42
1	9.832841691248771E-4	TGTGTCAGAGTCGTTGAGGCGGCATATTTCTACTATGACGATCTGGACGTCTGG	CVRVVEAAYFYYDDLDVW	IGHV4-30-2	IGHD3-22	IGHJ6	9	30	37	43
1	9.832841691248771E-4	TGTGCGCGAGGTGTGGAGGGGTTGGGAGCTACTTTTTACTACATGGACGTCTGG	CARGVEGLGATFYYMDVW	IGHV1-8	IGHD1-26	IGHJ6	10	22	32	36
1	9.832841691248771E-4	TGTGCGACGACCCCCCCGTATAGCAGCAGCTGGTATGATGCTTTTGATATCTGG	CATTPPYSSSWYDAFDIW	IGHV5-10-1	IGHD6-13	IGHJ3	6	17	33	34
1	9.832841691248771E-4	TGTGCGAGTTCATATGATTACGTTTGGGGGAGTTATCGCCACTTTGACTACTGG	CASSYDYVWGSYRHFDYW	IGHV4-59	IGHD3-16	IGHJ4	7	12	37	40
1	9.832841691248771E-4	TGTGCGAGCCCATTCCCGCAGCTGCCCAGTCCCTACTACGGTATGGACGTCTGG	CASPFPQLPSPYYGMDVW	IGHV3-11	IGHD2-2	IGHJ6	7	17	23	32
1	9.832841691248771E-4	TGTGCGAGGTTTTCCCGTTACTATGATAGTAGTGGTCCCGCCCATGACTACTGG	CARFSRYYDSSGPAHDYW	IGHV1-46	IGHD3-22	IGHJ4	7	17	35	44
1	9.832841691248771E-4	TGTGCGAGGGGGCGAACCCCAGTTCGCTTTGTAGAGTGGCCAGGCAATGACTGG	CARGRTPVRFVEWPGNDW	IGHV5-10-1	IGHD7-27	IGHJ4	7	16	27	49
1	9.832841691248771E-4	TGTGCGAGATCCGTTGTGGCCTGGAGATACCGGTCCTGGTATTTCGATCTCTGG	CARSVVAWRYRSWYFDLW	IGHV3-21	IGHD1-20	IGHJ2	8	26	33	35
1	9.832841691248771E-4	TGTGCGAGATCCGTTGTGGCCTGGAGATACCGGTCCTGGTATTTCGATCTCTGG	CARSVVAWRYRSWYFDLW	IGHV3-60	IGHD1-20	IGHJ2	3	26	33	35
1	9.832841691248771E-4	TGTGCGAGATACACACGTGGATATAGTTATGGCCAGGGTGCTTTTGATATCTGG	CARYTRGYSYGQGAFDIW	IGHV3-64	IGHD5-12	IGHJ3	8	13	26	38
1	9.832841691248771E-4	TGTGCGAGACAGGGCGGGGGAGACCTCTATGGTTCGGGTCAATTTGACTACTGG	CARQGGGDLYGSGQFDYW	IGHV5-10-1	IGHD3-10	IGHJ4	10	26	37	42
1	9.832841691248771E-4	TGTGCGAGAGTATATTGTAGTAGTACCAGCTGCTATATGGCTTTTGATATCTGG	CARVYCSSTSCYMAFDIW	IGHV3-30	IGHD2-2	IGHJ3	9	11	35	39
1	9.832841691248771E-4	TGTGCGAGAGCTCCGGGTAGTCCCTCCTACTACTACTACTACATGGACGTCTGG	CARAPGSPSYYYYYMDVW	IGHV4-31	IGHD6-13	IGHJ6	9	12	18	26
1	9.832841691248771E-4	TGTGCGAGAGCCATCGGTGCAGTGGCTGGATCCAACTGGTACTTCGATCTCTGG	CARAIGAVAGSNWYFDLW	IGHV3-53	IGHD6-19	IGHJ2	9	18	28	34
1	9.832841691248771E-4	TGTGCGAGAGGTGGGGTCCATTACGATTTCTGGAGTGCTCGTATCGACTACTGG	CARGGVHYDFWSARIDYW	IGHV3-21	IGHD3-3	IGHJ4	9	19	36	45
1	9.832841691248771E-4	TGTGCGAGAGATTCCTCGTATTACGATTTTTGGAGTGGTTATTTTGACTACTGG	CARDSSYYDFWSGYFDYW	IGHV3-33	IGHD3-3	IGHJ4	11	16	41	42
1	9.832841691248771E-4	TGTGCGAGAGATCTTTACTATGATAGTAGTGGTTATTCCCCCCCTGACTACTGG	CARDLYYDSSGYSPPDYW	IGHV3-33	IGHD3-22	IGHJ4	13	14	36	44
1	9.832841691248771E-4	TGTGCGAGAGATCTGATAGCAGTGGCTGGTAATAGGGGTTACTTTGACTACTGG	CARDLIAVAGNRGYFDYW	IGHV4-31	IGHD6-19	IGHJ4	13	15	30	39
1	9.832841691248771E-4	TGTGCGAGAGATCACTCCCGACTTTCAACGGTGGTAACTCCTATTGACTACTGG	CARDHSRLSTVVTPIDYW	IGHV1-18	IGHD4-23	IGHJ4	16	27	40	43
1	9.832841691248771E-4	TGTGCGAGAGATGGGCGGAGAAGTGGCTACTACTACTACGGTATGGACGTCTGG	CARDGRRSGYYYYGMDVW	IGHV3-30	IGHD2-15	IGHJ6	11	21	25	26
1	9.832841691248771E-4	TGTGCGAGAGATGGGATACAGCTATGGTTACGTAGGGGCTGGTTCGACCCCTGG	CARDGIQLWLRRGWFDPW	IGHV3-53	IGHD5-18	IGHJ5	11	13	33	38
1	9.832841691248771E-4	TGTGCGAGAGATGGAGTAGCAGCAGCTGGTACGAGCAACTGGTTCGACCCCTGG	CARDGVAAAGTSNWFDPW	IGHV3-21	IGHD6-13	IGHJ5	11	16	32	35
1	9.832841691248771E-4	TGTGCGAGAGACCCCTCCGGGTACAGCTATAGATTCTACTACTTTGACTACTGG	CARDPSGYSYRFYYFDYW	IGHV3-21	IGHD5-18	IGHJ4	10	21	29	36
1	9.832841691248771E-4	TGTGCGAGAGACAAAACTGGGAGCTACCCCGGGGGCGATGCTTTTGATATCTGG	CARDKTGSYPGGDAFDIW	IGHV4-31	IGHD1-26	IGHJ3	10	17	26	36
1	9.832841691248771E-4	TGTGCGAGAGAGGTCCCTCCGGGGAACTACGGTGACTACGGGCTTGACTACTGG	CAREVPPGNYGDYGLDYW	IGHV4-59	IGHD4-17	IGHJ4	10	25	39	43
1	9.832841691248771E-4	TGTGCGAGAGAGGGGGGCTATATAGTGGGAGCCGCGGGAAGTTTCGACCCCTGG	CAREGGYIVGAAGSFDPW	IGHV4-31	IGHD1-26	IGHJ5	10	20	31	42
1	9.832841691248771E-4	TGTGCGAAAGCGCCCCCTAAGTATAGCAGCAGCTGGTACTACTTTGACTACTGG	CAKAPPKYSSSWYYFDYW	IGHV3-23	IGHD6-13	IGHJ4	9	20	34	35
1	9.832841691248771E-4	TGTGCGAAAGATGGCGGCCTTGGAGACCCTCCATCTTGGTACTTTGACTACTGG	CAKDGGLGDPPSWYFDYW	IGHV3-23	IGHD3-3	IGHJ4	11	19	24	39
1	9.832841691248771E-4	TGTGCGAAAGATGGCGGCCTTGGAGACCCTCCATCTTGGTACTTTGACTACTGG	CAKDGGLGDPPSWYFDYW	IGHV3-48	IGHD3-3	IGHJ4	11	19	24	39
1	9.832841691248771E-4	TGTGCACACACCCTTATCTTACGTTTGGGGCAGGGTGGTGCTTTTGATATCTGG	CAHTLILRLGQGGAFDIW	IGHV2-5	IGHD3-16	IGHJ3	9	18	29	38
1	9.832841691248771E-4	TGTGCAAGAGGGGGTCGCGATATTTTGACTGGCGGGCACGGTATGGACGTCTGG	CARGGRDILTGGHGMDVW	IGHV3-74	IGHD3-9	IGHJ6	9	17	31	42
1	9.832841691248771E-4	TGCGCGAGGCTCTTCACATCAGCTCACCCTATGGGGACCTGGTTCGACCCCTGG	CARLFTSAHPMGTWFDPW	IGHV4-59	IGHD5-18	IGHJ5	7	28	33	38
1	9.832841691248771E-4	TGTTCTAGAGCACGTGGTTCGGGGAGTTATTCACAACCCTTTGACTTCTGG	CSRARGSGSYSQPFDFW	IGHV3-49	IGHD3-10	IGHJ4	9	14	30	38
1	9.832841691248771E-4	TGTTCGAGAGATGTGAACGACTACGGGCGGCGTTCATACTTTGACTACTGG	CSRDVNDYGRRSYFDYW	IGHV1-46	IGHD4-17	IGHJ4	11	18	25	36
1	9.832841691248771E-4	TGTGTGACAGATCATCACCACGAAAATTACAAGAATTATTTCGACCCCTGG	CVTDHHHENYKNYFDPW	IGHV1-2	IGHD2-21	IGHJ5	12	14	20	39
1	9.832841691248771E-4	TGTGTGAGAGGTCGCTATGGCAGTGGCTGGTCTCAAGAGTTTGACGACTGG	CVRGRYGSGWSQEFDDW	IGHV3-74	IGHD6-19	IGHJ4	3	15	30	39
1	9.832841691248771E-4	TGTGTGAAACCGACGGTTTTTGGAGTGGTTCATGATGCTTTTGATATCTGG	CVKPTVFGVVHDAFDIW	IGHV3-35	IGHD3-3	IGHJ3	6	12	28	29
1	9.832841691248771E-4	TGTGTAAGAGATGGAGTCTACAGCCATGGACTCCCCCCATTCGACAGGTGG	CVRDGVYSHGLPPFDRW	IGHV3-74	IGHD3-16	IGHJ4	11	29	36	48
1	9.832841691248771E-4	TGTGCGAGGTGGATACAACTATGGATGTCAGCGAGCTACTTTGACTCCTGG	CARWIQLWMSASYFDSW	IGHV3-66	IGHD5-18	IGHJ4	7	8	23	35
1	9.832841691248771E-4	TGTGCGAGGGGTGGATACACCCATGGTTACTTCCCATACAATGACTACTGG	CARGGYTHGYFPYNDYW	IGHV3-21	IGHD5-18	IGHJ4	7	10	29	41
1	9.832841691248771E-4	TGTGCGAGGGATACTATAGAGATGGCGACAATTAACGGTTTTGACCACTGG	CARDTIEMATINGFDHW	IGHV3-30	IGHD5-24	IGHJ4	11	16	33	39
1	9.832841691248771E-4	TGTGCGAGGAAACCTAAGTATAGCAACTCAGGCTACCACTTAGACTACTGG	CARKPKYSNSGYHLDYW	IGHV5-10-1	IGHD6-6	IGHJ4	7	16	28	33
1	9.832841691248771E-4	TGTGCGAGACTTCTCCGGTCAGTGGTTATTACTCCTTACTTTGACTACTGG	CARLLRSVVITPYFDYW	IGHV3-53	IGHD3-22	IGHJ4	8	20	32	36
1	9.832841691248771E-4	TGTGCGAGACATCGAGGAGATGGCTACAATTACTGGTACTTCGATCTCTGG	CARHRGDGYNYWYFDLW	IGHV5-10-1	IGHD5-24	IGHJ2	11	16	29	30
1	9.832841691248771E-4	TGTGCGAGAGTCGCTAGAGATGCCTACAACGGGTACTTCTTTGACTCCTGG	CARVARDAYNGYFFDSW	IGHV3-53	IGHD5-24	IGHJ4	9	14	28	32
1	9.832841691248771E-4	TGTGCGAGAGATTCAAGAGTGGGAGCTACTTCCCTGGGGTTTGACTACTGG	CARDSRVGATSLGFDYW	IGHV4-31	IGHD1-26	IGHJ4	11	17	29	39
1	9.832841691248771E-4	TGTGCGAGAGATCTTGGTATAGCAGCAGTCATGTACCACTTTGACAACTGG	CARDLGIAAVMYHFDNW	IGHV4-31	IGHD6-13	IGHJ4	13	15	27	32
1	9.832841691248771E-4	TGTGCGAGAGATCGGGACTCTGGTTCGCCCACATACGACCTTGACTCCTGG	CARDRDSGSPTYDLDSW	IGHV3-66	IGHD3-10	IGHJ4	12	16	26	33
1	9.832841691248771E-4	TGTGCGAGAGATCAAAAGGAGATGGCTACAATCCCTAACTTTGACTACTGG	CARDQKEMATIPNFDYW	IGHV1-46	IGHD5-24	IGHJ4	12	18	31	37
1	9.832841691248771E-4	TGTGCGAGAGATGGACAATATAGCAGTGGCTGGTACTACTTTGACTACTGG	CARDGQYSSGWYYFDYW	IGHV4-31	IGHD6-19	IGHJ4	11	18	31	32
1	9.832841691248771E-4	TGTGCGAGAGATGGAGAGTATAGCAGTGGCTGGTACTACTTTGACTCCTGG	CARDGEYSSGWYYFDSW	IGHV4-31	IGHD6-19	IGHJ4	11	17	31	32
1	9.832841691248771E-4	TGTGCGAGAGATGGAGAGTATAGCAGTGGCTGGTACTACTTTGACTACTGG	CARDGEYSSGWYYFDYW	IGHV3-7	IGHD6-19	IGHJ4	11	17	31	32
1	9.832841691248771E-4	TGTGCGAGAGATACCCCTGTTTGGGATACATCGTTCCCCAACAGCTACTGG	CARDTPVWDTSFPNSYW	IGHV1-18	IGHD1-1	IGHJ4	11	30	36	44
1	9.832841691248771E-4	TGTGCGAGAGATAGTGGGAGCTACTTAGAAACCGACTGGTTCGACCCCTGG	CARDSGSYLETDWFDPW	IGHV4-31	IGHD1-26	IGHJ5	11	12	24	34
1	9.832841691248771E-4	TGTGCGAGAGACGGCGAGTATAGCAGTGGCTGGTACTACTTTGACTACTGG	CARDGEYSSGWYYFDYW	IGHV3-33	IGHD6-19	IGHJ4	10	17	31	32
1	9.832841691248771E-4	TGTGCGAGAGACAGCCGTGGATACAGTTATGCGGTGCCGCTTGATTACTGG	CARDSRGYSYAVPLDYW	IGHV1-18	IGHD5-18	IGHJ4	10	15	30	40
1	9.832841691248771E-4	TGTGCGAGAGAGTATACCCCGACTGGGGAGGCTCGTCGGTTTGACTACTGG	CAREYTPTGEARRFDYW	IGHV4-39	IGHD7-27	IGHJ4	8	21	28	39
1	9.832841691248771E-4	TGTGCGAGAGAGGGCAGCTATAGCAGTGGCTCACTCATTCCTGACTACTGG	CAREGSYSSGSLIPDYW	IGHV3-21	IGHD6-19	IGHJ4	10	18	30	41
1	9.832841691248771E-4	TGTGCGAGAAGGGCATATTGTGGTGGTGACTGCTTTGCGTTTGACCTGTGG	CARRAYCGGDCFAFDLW	IGHV4-28	IGHD2-21	IGHJ5	9	12	33	38
1	9.832841691248771E-4	TGTGCGAGAAAGGGCCGACGGAGGGGGTGGGAGCTACACCCTGACTACTGG	CARKGRRRGWELHPDYW	IGHV3-21	IGHD1-26	IGHJ4	8	26	36	41
1	9.832841691248771E-4	TGTGCGAAAGTTCGTCCCATGACTACGGTGACTAGCGCTTTTGACTACTGG	CAKVRPMTTVTSAFDYW	IGHV3-23	IGHD4-17	IGHJ4	9	17	33	39
1	9.832841691248771E-4	TGTGCGAAAGCCGCAGTGACTGGTTTCCTCGGGGGGTACTTTGACTACTGG	CAKAAVTGFLGGYFDYW	IGHV3-30	IGHD3-9	IGHJ4	6	16	24	36
1	9.832841691248771E-4	TGTGCACGGTCGCGTATAGTAATGGCTGCCCCGGGTTGGTTCGACTCCTGG	CARSRIVMAAPGWFDSW	IGHV2-70	IGHD6-19	IGHJ5	8	13	27	36
1	9.832841691248771E-4	TGTGCACGGATGAAAATAGTAGCAGCTGCTATGGGGTGGTTCGACCCCTGG	CARMKIVAAAMGWFDPW	IGHV2-70	IGHD2-2	IGHJ5	10	16	32	36
1	9.832841691248771E-4	TGTGCAACACACCGGTATTACTATGATAGTAGTGGACCGTTTGACTACTGG	CATHRYYYDSSGPFDYW	IGHV1-24	IGHD3-22	IGHJ4	8	14	34	39
1	9.832841691248771E-4	TGTGCAAGAGGCCGCTTAGTGGGAGCTATTACGGATGTTTTTGATATCTGG	CARGRLVGAITDVFDIW	IGHV3-13	IGHD1-26	IGHJ3	9	16	32	33
1	9.832841691248771E-4	TGTGCAAGAGGCCGCTTAGTGGGAGCTATTACGGATGTTTTTGATATCTGG	CARGRLVGAITDVFDIW	IGHV1-8	IGHD1-26	IGHJ3	12	16	32	33
1	9.832841691248771E-4	TGTGCAAGAGATCGTGGATACAGCTATGGTGAGGACGTTGTTGACTACTGG	CARDRGYSYGEDVVDYW	IGHV3-13	IGHD5-18	IGHJ4	12	13	29	40
1	9.832841691248771E-4	TGTGCAAGAGACGGGGGATATAGTGGCTACGATTACTTCTTTGACTACTGG	CARDGGYSGYDYFFDYW	IGHV4-31	IGHD5-12	IGHJ4	10	15	32	33
1	9.832841691248771E-4	TGTGCAAAAGATTCGGGACGGGTGGTTACCCGAAAATACTTTGACTACTGG	CAKDSGRVVTRKYFDYW	IGHV3-9	IGHD3-22	IGHJ4	11	21	27	36
1	9.832841691248771E-4	TGCGCGAGAGGGGAAACAGCAGCCGGCTACTACTACTACATGGACGTCTGG	CARGETAAGYYYYMDVW	IGHV1-8	IGHD6-13	IGHJ6	10	16	22	26
1	9.832841691248771E-4	TGCGCGAGAGAGAAAAATGTCGCAAGTGGATCCACGACCTTTGATTACTGG	CAREKNVASGSTTFDYW	IGHV4-31	IGHD5-12	IGHJ4	10	29	35	38
1	9.832841691248771E-4	TGTGTTAGAGAAGTGCTAAGCATGTACGACGATGGTTTTGATCTCTGG	CVREVLSMYDDGFDLW	IGHV3-72	IGHD2-15	IGHJ3	10	13	17	30
1	9.832841691248771E-4	TGTGCGCGGACGCCATATAGTAGCAGCTGGTACTACTTTGACTACTGG	CARTPYSSSWYYFDYW	IGHV2-70	IGHD6-13	IGHJ4	9	15	28	29
1	9.832841691248771E-4	TGTGCGAGCGATTTCAACCCTACTGTGACTGGAATTATCGAATACTGG	CASDFNPTVTGIIEYW	IGHV3-30	IGHD4-17	IGHJ4	11	19	29	42
1	9.832841691248771E-4	TGTGCGAGGGGGCAGCTTTGGACACCTGTTGGCCAATTTGACTACTGG	CARGQLWTPVGQFDYW	IGHV4-4	IGHD2-15	IGHJ4	7	11	16	36
1	9.832841691248771E-4	TGTGCGAGGGGAGATGATAGTGGGAGCTACTCGCTCTTTGACTACTGG	CARGDDSGSYSLFDYW	IGHV1-46	IGHD1-26	IGHJ4	7	16	30	35
1	9.832841691248771E-4	TGTGCGAGGACGAGGTACTATGATAGTAGTGGGGAATTTGACTACTGG	CARTRYYDSSGEFDYW	IGHV1-2	IGHD3-22	IGHJ4	7	15	31	36
1	9.832841691248771E-4	TGTGCGAGATCGATGATGGAATACAGCTATGGTTACTTTGACTACTGG	CARSMMEYSYGYFDYW	IGHV3-30	IGHD5-18	IGHJ4	8	20	32	33
1	9.832841691248771E-4	TGTGCGAGACTATCGTCTTTTAGAGATGGTAGCTGGCTTGACCCCTGG	CARLSSFRDGSWLDPW	IGHV4-59	IGHD5-24	IGHJ5	8	20	28	32
1	9.832841691248771E-4	TGTGCGAGACGTGGGTGGGGGCCGAACGGAAATGCTTTTGACATCTGG	CARRGWGPNGNAFDIW	IGHV5-10-1	IGHD3-10	IGHJ3	9	21	26	31
1	9.832841691248771E-4	TGTGCGAGACGGGCGTATAGCAGTGGCTGGTGGTGGTTCGACCCCTGG	CARRAYSSGWWWFDPW	IGHV3-30	IGHD6-19	IGHJ5	8	14	30	33
1	9.832841691248771E-4	TGTGCGAGAGTACGGCAGCAGCCCCCATACAACTGGTTCGACCCCTGG	CARVRQQPPYNWFDPW	IGHV1-46	IGHD6-13	IGHJ5	9	14	21	27
1	9.832841691248771E-4	TGTGCGAGAGTAAGCGGTGGCTGGTACTCGGGCTGGTTCGACCCCTGG	CARVSGGWYSGWFDPW	IGHV1-46	IGHD6-19	IGHJ5	9	12	26	32
1	9.832841691248771E-4	TGTGCGAGAGCCTCGCTAACCCCATTTCTACGGACTTTTGATACTTGG	CARASLTPFLRTFDTW	IGHV4-59	IGHD5-24	IGHJ3	9	21	31	34
1	9.832841691248771E-4	TGTGCGAGAGGTCCCGCGAATCAACTGAGTTACTATTCTGACTTCTGG	CARGPANQLSYYSDFW	IGHV3-23	IGHD1-1	IGHJ4	6	21	26	30
1	9.832841691248771E-4	TGTGCGAGAGGCCCCTACAAAGTGACTACGACGTACATTGACTCCTGG	CARGPYKVTTTYIDSW	IGHV3-21	IGHD4-17	IGHJ4	9	21	29	33
1	9.832841691248771E-4	TGTGCGAGAGATTTCAACCCTACTATGACTGGAATTATTGAATATTGG	CARDFNPTMTGIIEYW	IGHV4-31	IGHD3-22	IGHJ4	11	20	27	37
1	9.832841691248771E-4	TGTGCGAGAGATCTCGGCAGTGGCTGGCACTGGTACTTCGATCTCTGG	CARDLGSGWHWYFDLW	IGHV1-2	IGHD6-19	IGHJ2	14	16	26	28
1	9.832841691248771E-4	TGTGCGAGAGATCCTGGGTCGACGGACTTCTACTACATGGACGTCTGG	CARDPGSTDFYYMDVW	IGHV3-21	IGHD1-1	IGHJ6	12	19	23	25
1	9.832841691248771E-4	TGTGCGAGAGATGCGGTGGCTACGATTTTTAGCTGGTTCGACCCCTGG	CARDAVATIFSWFDPW	IGHV1-46	IGHD5-12	IGHJ5	11	15	26	32
1	9.832841691248771E-4	TGTGCGAGAGACAGGGACTCTAGGGTGGGCTACTACATGGACGTCTGG	CARDRDSRVGYYMDVW	IGHV3-7	IGHD4-23	IGHJ6	10	19	27	29
1	9.832841691248771E-4	TGTGCGAGAGAGATGGATTACTACTACTACTACTACATGGACGTCTGG	CAREMDYYYYYYMDVW	IGHV3-21	IGHD5-24	IGHJ6	10	11	15	16
1	9.832841691248771E-4	TGTGCGAAGTGTCATTCTTCGTACGGCAACGATGCTTTTGATTTCTGG	CAKCHSSYGNDAFDFW	IGHV3-23	IGHD4-23	IGHJ3	7	10	14	30
1	9.832841691248771E-4	TGTGCGAAAGGATTTTGTCCTGGTGGTGGTTGCCAAGTTGACTACTGG	CAKGFCPGGGCQVDYW	IGHV3-60	IGHD2-15	IGHJ4	9	22	29	37
1	9.832841691248771E-4	TGTGCGAAAGGATTTTGTCCTGGTGGTGGTTGCCAAGTTGACTACTGG	CAKGFCPGGGCQVDYW	IGHV4-34	IGHD2-15	IGHJ4	10	22	29	37
1	9.832841691248771E-4	TGTGCGAAAGGATTTTGTCCCGGTGGTGGTTGCCAAGTTGACTACTGG	CAKGFCPGGGCQVDYW	IGHV3-30	IGHD2-15	IGHJ4	6	22	29	37
1	9.832841691248771E-4	TGTGCGAAAGATAGTCAGTGGGAGCTAAGGTACTACTTTGACTACTGG	CAKDSQWELRYYFDYW	IGHV3-23	IGHD1-26	IGHJ4	11	16	26	29
1	9.832841691248771E-4	TGTGCGAAAGAAGTTCGGGGAAATATTATGGATGCTTTTGATATCTGG	CAKEVRGNIMDAFDIW	IGHV3-30	IGHD3-10	IGHJ3	10	12	28	30
1	9.832841691248771E-4	TGTGCAAGAGATCTGGACTACGGTGGTTACTCCAATTTCGACGACTGG	CARDLDYGGYSNFDDW	IGHV3-13	IGHD4-23	IGHJ4	13	15	32	39
1	9.832841691248771E-4	TGTGCAAAAGGCAGGGGCGATCACTGGAGTGCGGAAAGTGACTTCTGG	CAKGRGDHWSAESDFW	IGHV3-43	IGHD3-3	IGHJ4	9	24	30	38
1	9.832841691248771E-4	TGTGCAAAAGATATAGATAGTAGTGGTTATTACTACTTTGACTACTGG	CAKDIDSSGYYYFDYW	IGHV3-43	IGHD3-22	IGHJ4	14	15	29	30
1	9.832841691248771E-4	TGTGCAAAAGATACGTGGGACGAATTACGGCACAACTTTGACTCCTGG	CAKDTWDELRHNFDSW	IGHV3-43	IGHD5-24	IGHJ4	12	22	28	34
1	9.832841691248771E-4	TGTTCGAAAGTCACCTGGGACGATATTAATTGGTTCGACCCCTGG	CSKVTWDDINWFDPW	IGHV1-67	IGHD3-9	IGHJ5	2	19	26	30
1	9.832841691248771E-4	TGTTCGAAAGTCACCTGGGACGATATTAATTGGTTCGACCCCTGG	CSKVTWDDINWFDPW	IGHV3-23	IGHD3-9	IGHJ5	9	19	26	30
1	9.832841691248771E-4	TGTTCGAAAGTCACCTGGGACGATATTAATTGGTTCGACCCCTGG	CSKVTWDDINWFDPW	IGHV3-65	IGHD3-9	IGHJ5	0	19	26	30
1	9.832841691248771E-4	TGTGTGCTTTATAGCAGTGGCCGCTGGAGGGGTATGGACGTCTGG	CVLYSSGRWRGMDVW	IGHV3-20	IGHD6-19	IGHJ6	3	9	20	33
1	9.832841691248771E-4	TGTGCTAGAGTCGCGCGCAGATTGACTCAATACTTTGACTACTGG	CARVARRLTQYFDYW	IGHV3-72	IGHD3-9	IGHJ4	9	21	26	30
1	9.832841691248771E-4	TGTGCCAGGGTCGGCGTCGGCCTAATTCTTGGTTTTGACCTCTGG	CARVGVGLILGFDLW	IGHV4-30-2	IGHD1-1	IGHJ3	7	14	18	32
1	9.832841691248771E-4	TGTGCCAGAGTCGGCGTCGGCCTAATTCTTGGTTTTGACCTCTGG	CARVGVGLILGFDLW	IGHV4-30-2	IGHD1-1	IGHJ3	9	14	18	32
1	9.832841691248771E-4	TGTGCCAGAATCGGACCGATTGTGCTTCATGCTTTTGATCTCTGG	CARIGPIVLHAFDLW	IGHV4-30-2	IGHD2-21	IGHJ3	8	18	23	28
1	9.832841691248771E-4	TGTGCGGATACCCCAGTTGGAACTGGGACCTGGTTCGACCCCTGG	CADTPVGTGTWFDPW	IGHV1-2	IGHD7-27	IGHJ5	5	10	17	29
1	9.832841691248771E-4	TGTGCGGAAGGTGCCGCTAACACTCTGGGTACTTTTCATATCTGG	CAEGAANTLGTFHIW	IGHV3-23	IGHD6-25	IGHJ3	9	12	17	31
1	9.832841691248771E-4	TGTGCGAGCCTTACTCTACGCCCAAACAACTTTCGTGACTACTGG	CASLTLRPNNFRDYW	IGHV3-64	IGHD3-16	IGHJ4	7	20	26	35
1	9.832841691248771E-4	TGTGCGAGCCTTACTCTACGCCCAAACAACTTTCGTGACTACTGG	CASLTLRPNNFRDYW	IGHV4-39	IGHD3-16	IGHJ4	7	20	26	35
1	9.832841691248771E-4	TGTGCGAGGTACAGTGGGGCCTACCAAGATGCCTATGATATCTGG	CARYSGAYQDAYDIW	IGHV1-3	IGHD1-26	IGHJ3	7	8	17	27
1	9.832841691248771E-4	TGTGCGAGGGTTGTGGAGATGGTCACAGGCGAGTTTGACTACTGG	CARVVEMVTGEFDYW	IGHV1-18	IGHD5-24	IGHJ4	7	15	21	33
1	9.832841691248771E-4	TGTGCGAGGGGGTATAGCAGCTCGTTCTACTACTTTGACTACTGG	CARGYSSSFYYFDYW	IGHV4-4	IGHD6-6	IGHJ4	7	11	24	27
1	9.832841691248771E-4	TGTGCGAGGGGATATATCAGTGGCTGGTATGTCTTTGACTCCTGG	CARGYISGWYVFDSW	IGHV1-67	IGHD6-19	IGHJ4	7	12	28	32
1	9.832841691248771E-4	TGTGCGAGACTTGAGGTCACAGTACCAGCTGGTACCGACTACTGG	CARLEVTVPAGTDYW	IGHV4-39	IGHD2-2	IGHJ4	9	20	30	36
1	9.832841691248771E-4	TGTGCGAGAGTCCTGGCCGCCCGTTGGTGGTACTTCGATCTCTGG	CARVLAARWWYFDLW	IGHV1-8	IGHD6-25	IGHJ2	13	15	19	27
1	9.832841691248771E-4	TGTGCGAGAGTCCCCTGGTTATCAGCATCTTTCTTTGACTACTGG	CARVPWLSASFFDYW	IGHV4-34	IGHD3-9	IGHJ4	9	14	21	32
1	9.832841691248771E-4	TGTGCGAGAGCGTATAGTGTTGGCTGGTATTTCTTTGACTTCTGG	CARAYSVGWYFFDFW	IGHV3-23	IGHD6-19	IGHJ4	6	20	28	32
1	9.832841691248771E-4	TGTGCGAGAGCGACTTTAGAGACTCTACGGGGTTTGGACGTCTGG	CARATLETLRGLDVW	IGHV4-59	IGHD5-24	IGHJ6	9	22	28	34
1	9.832841691248771E-4	TGTGCGAGAGGCGGTATAGTGGGAGCCCCCGAGTTCGACCCCTGG	CARGGIVGAPEFDPW	IGHV1-8	IGHD1-26	IGHJ5	11	12	25	32
1	9.832841691248771E-4	TGTGCGAGAGGCGGCGCAGCAGTGGCTGATGCTTTTGATATCTGG	CARGGAAVADAFDIW	IGHV3-64	IGHD6-19	IGHJ3	9	17	25	26
1	9.832841691248771E-4	TGTGCGAGAGGGGCAATTCCCCAAAGCAACTGGTTCGACCCCTGG	CARGAIPQSNWFDPW	IGHV1-8	IGHD3-16	IGHJ5	10	18	24	26
1	9.832841691248771E-4	TGTGCGAGAGGGGGCCGAAGCAGTGGCTGGCAATGGGTCTACTGG	CARGGRSSGWQWVYW	IGHV3-11	IGHD6-19	IGHJ4	9	18	29	38
1	9.832841691248771E-4	TGTGCGAGAGGGGGATTTTTGGCCCACTACTACTTTGACTACTGG	CARGGFLAHYYFDYW	IGHV1-8	IGHD3-3	IGHJ4	10	13	21	27
1	9.832841691248771E-4	TGTGCGAGAGGGGAGGAGGACAAACGCGGGGCTTTTGATATCTGG	CARGEEDKRGAFDIW	IGHV1-8	IGHD3-16	IGHJ3	10	20	25	30
1	9.832841691248771E-4	TGTGCGAGAGATTGGTACGGTGACTACGGCGCCTTTGACTACTGG	CARDWYGDYGAFDYW	IGHV3-33	IGHD4-17	IGHJ4	11	15	27	32
1	9.832841691248771E-4	TGTGCGAGAGATTGGGGTACAGCTAACTACTATTTTGACTACTGG	CARDWGTANYYFDYW	IGHV3-21	IGHD5-18	IGHJ4	11	17	24	27
1	9.832841691248771E-4	TGTGCGAGAGATTGGGGTACAGCTAACTACTACTTTGACTACTGG	CARDWGTANYYFDYW	IGHV3-64	IGHD5-18	IGHJ4	11	17	24	27
1	9.832841691248771E-4	TGTGCGAGAGATCCCCCCAAGTCGGGCTACAGCCTTGCCACCTGG	CARDPPKSGYSLATW	IGHV3-21	IGHD3-16	IGHJ5	12	13	19	40
1	9.832841691248771E-4	TGTGCGAGAGATCCATCCCAAGCCTACTACGGTATGGACGTCTGG	CARDPSQAYYGMDVW	IGHV1-18	IGHD1-26	IGHJ6	12	15	19	23
1	9.832841691248771E-4	TGTGCGAGAGATCGGGGAAGGAGGGATCCTACCTTTGACTACTGG	CARDRGRRDPTFDYW	IGHV3-30	IGHD7-27	IGHJ4	12	22	28	32
1	9.832841691248771E-4	TGTGCGAGAGATCACCCGCGCATCACCAACTGGTTCGACCCCTGG	CARDHPRITNWFDPW	IGHV1-17	IGHD6-13	IGHJ5	12	13	17	26
1	9.832841691248771E-4	TGTGCGAGAGATCACCCGCGCATCACCAACTGGTTCGACCCCTGG	CARDHPRITNWFDPW	IGHV3-23	IGHD6-13	IGHJ5	12	13	17	26
1	9.832841691248771E-4	TGTGCGAGAGATCACCCGCGCATCACCAACTGGTTCGACCCCTGG	CARDHPRITNWFDPW	IGHV3-30	IGHD6-13	IGHJ5	12	13	17	26
1	9.832841691248771E-4	TGTGCGAGAGATGGGCGGCGGGCTCTTGATGCTTTTGATATCTGG	CARDGRRALDAFDIW	IGHV4-31	IGHD6-25	IGHJ3	11	14	18	26
1	9.832841691248771E-4	TGTGCGAGAGACGGGGGCCGAAGCTACTGGTACTTCGATCTCTGG	CARDGGRSYWYFDLW	IGHV3-30	IGHD3-10	IGHJ2	10	11	15	21
1	9.832841691248771E-4	TGTGCGAGAGAGTCAATAACGTGGATAAACTGGTTCGACCCCTGG	CARESITWINWFDPW	IGHV4-31	IGHD5-12	IGHJ5	10	18	26	27
1	9.832841691248771E-4	TGTGCGAGAGAGGACAACTACGGTGACCTCTACTTTGACTCCTGG	CAREDNYGDLYFDSW	IGHV4-28	IGHD4-17	IGHJ4	8	16	26	29
1	9.832841691248771E-4	TGTGCGAGAGAGATGGACCATTGGCCCCCGATCGTTGACTACTGG	CAREMDHWPPIVDYW	IGHV3-66	IGHD2-8	IGHJ4	10	16	21	34
1	9.832841691248771E-4	TGTGCGAGAGAAGTGGGAGCTACCCACTACTACTTTGACTACTGG	CAREVGATHYYFDYW	IGHV4-31	IGHD1-26	IGHJ4	10	11	22	27
1	9.832841691248771E-4	TGTGCGAGAGAAGGCATCGATAGCAGTGGCTGGTTGGACTACTGG	CAREGIDSSGWLDYW	IGHV1-18	IGHD6-19	IGHJ4	10	19	33	36
1	9.832841691248771E-4	TGTGCGAGAGAAGACGAAACCGTGGATACAGGACCTGACTACTGG	CAREDETVDTGPDYW	IGHV1-18	IGHD5-18	IGHJ4	10	20	30	35
1	9.832841691248771E-4	TGTGCGAGAGAAGACAACTACGGTGATGTCTACTTTGACTCCTGG	CAREDNYGDVYFDSW	IGHV3-53	IGHD4-17	IGHJ4	10	16	25	29
1	9.832841691248771E-4	TGTGCGAGAGAAGACAACTACGGTGACACTTACTTTGACTCCTGG	CAREDNYGDTYFDSW	IGHV1-46	IGHD4-17	IGHJ4	10	16	26	30
1	9.832841691248771E-4	TGTGCGAGAGAAGAAGGACGGTCTTCGGGTGCTTTTGATATCTGG	CAREEGRSSGAFDIW	IGHV1-69	IGHD3-10	IGHJ3	10	23	28	29
1	9.832841691248771E-4	TGTGCGAGAAGGCGGGAAGTGATTACGGATGCTTTTGATATCTGG	CARRREVITDAFDIW	IGHV3-30	IGHD3-16	IGHJ3	8	19	26	27
1	9.832841691248771E-4	TGTGCGAGAAGGCGGGAAGTGATTACGGATGCTTTTGATATCTGG	CARRREVITDAFDIW	IGHV4-28	IGHD3-16	IGHJ3	9	19	26	27
1	9.832841691248771E-4	TGTGCGAAACACGGCGGTAGAGATGGTTACCACACGGACTACTGG	CAKHGGRDGYHTDYW	IGHV3-23	IGHD5-24	IGHJ4	8	16	29	36
1	9.832841691248771E-4	TGTGCGAAAGTCTTATTAGGGGACGACAACCCTCTTGACCTCTGG	CAKVLLGDDNPLDLW	IGHV3-23	IGHD3-22	IGHJ5	9	12	17	36
1	9.832841691248771E-4	TGTGCGAAAGGGTTTTACAGTGGCTGGGGCAACTTTGACTACTGG	CAKGFYSGWGNFDYW	IGHV4-31	IGHD6-19	IGHJ4	6	17	26	31
1	9.832841691248771E-4	TGTGCACGGCTACAACTAGCCGTGCCTGGAACCCCTGACTATTGG	CARLQLAVPGTPDYW	IGHV5-10-1	IGHD5-24	IGHJ4	4	7	14	35
1	9.832841691248771E-4	TGTGCACGGATACGTGGCAGCAGCTGGTACAGTTTTGACTACTGG	CARIRGSSWYSFDYW	IGHV2-26	IGHD6-13	IGHJ4	14	16	29	33
1	9.832841691248771E-4	TGTGCACACCATTACGATTTCCCCCACCCGCTTTTTGACTACTGG	CAHHYDFPHPLFDYW	IGHV2-5	IGHD3-3	IGHJ4	8	10	19	33
1	9.832841691248771E-4	TGTGCACACAAGTCACAATACTTTGACTTCTTATTTGACTCCTGG	CAHKSQYFDFLFDSW	IGHV2-5	IGHD3-9	IGHJ4	9	17	27	33
1	9.832841691248771E-4	TGTGCAACAGACAGGGAGGTGGGGATAACTGAGATTGACCACTGG	CATDREVGITEIDHW	IGHV1-69-2	IGHD1-20	IGHJ4	10	24	30	34
1	9.832841691248771E-4	TGTACTAGACTTCTAATCTCAATACCTGGAACCCCCGAATACTGG	CTRLLISIPGTPEYW	IGHV5-10-1	IGHD1-20	IGHJ4	9	21	31	39
1	9.832841691248771E-4	TGTACCCGGACCAGGGGGTTACTTCACTGGTACTTCGATCTCTGG	CTRTRGLLHWYFDLW	IGHV3-15	IGHD4-11	IGHJ2	5	17	22	25
1	9.832841691248771E-4	TGTACCAGAGGAAGCCCTTTCAGTGGGTCTGTCTTCGATCTCTGG	CTRGSPFSGSVFDLW	IGHV3-15	IGHD1-26	IGHJ2	6	21	26	32
1	9.832841691248771E-4	TGTACGAGATCCTTCTATGGTTCGGGTGGGCTATTTGACAACTGG	CTRSFYGSGGLFDNW	IGHV4-39	IGHD3-10	IGHJ4	8	14	25	33
1	9.832841691248771E-4	TGCGCGAGAAAGGAGAGCAGGTGGGCAGTGGCTATTGATTCCTGG	CARKESRWAVAIDSW	IGHV3-23	IGHD6-19	IGHJ5	6	24	32	40
1	9.832841691248771E-4	TGTGCCAGACATGACATTGGCTTTAATGCTTTTGATGTCTGG	CARHDIGFNAFDVW	IGHV5-10-1	IGHD5-12	IGHJ3	12	17	21	25
1	9.832841691248771E-4	TGTGCGACCCTGGCACCAACTGTCTTCTACTTTGACCATTGG	CATLAPTVFYFDHW	IGHV4-31	IGHD1-1	IGHJ4	6	16	21	26
1	9.832841691248771E-4	TGTGCGACGGACGTAATGGTTGCCGACGGTTTTGATATCTGG	CATDVMVADGFDIW	IGHV3-33	IGHD5-12	IGHJ3	6	10	23	29
1	9.832841691248771E-4	TGTGCGAGGTACAATGGTGGCCCTTCGGCTTTTGACCGCTGG	CARYNGGPSAFDRW	IGHV3-21	IGHD2-8	IGHJ5	7	8	14	33
1	9.832841691248771E-4	TGTGCGAGGCTCGCGGGGAGTGGATATCCTGATGACTACTGG	CARLAGSGYPDDYW	IGHV1-18	IGHD3-10	IGHJ4	7	13	20	32
1	9.832841691248771E-4	TGTGCGAGATTCAGGTTATACAATGATGCTTTTGATATCTGG	CARFRLYNDAFDIW	IGHV4-55	IGHD1-14	IGHJ3	9	13	20	22
1	9.832841691248771E-4	TGTGCGAGATCCGGGGCGATAGACATTAAGATTGACTACTGG	CARSGAIDIKIDYW	IGHV1-46	IGHD2-15	IGHJ4	8	9	13	31
1	9.832841691248771E-4	TGTGCGAGATGTGATCTAACTGGGGACCTCTTTGACTACTGG	CARCDLTGDLFDYW	IGHV4-55	IGHD7-27	IGHJ4	9	15	25	29
1	9.832841691248771E-4	TGTGCGAGACTCAACTCCCAGTTTTACTCCTTTGACTCCTGG	CARLNSQFYSFDSW	IGHV1-18	IGHD3-10	IGHJ4	8	12	18	24
1	9.832841691248771E-4	TGTGCGAGACTCAACTCCCAGTTTTACTCCTTTGACTCCTGG	CARLNSQFYSFDSW	IGHV3-21	IGHD3-10	IGHJ4	8	12	18	24
1	9.832841691248771E-4	TGTGCGAGACTGGGGCCCGGGACGGGGGCTTTTGATATCTGG	CARLGPGTGAFDIW	IGHV1-18	IGHD6-19	IGHJ3	8	15	20	27
1	9.832841691248771E-4	TGTGCGAGACAAGGAGCAGCAGCTGGCTGGTTCGACCCCTGG	CARQGAAAGWFDPW	IGHV5-10-1	IGHD6-13	IGHJ5	10	14	25	26
1	9.832841691248771E-4	TGTGCGAGAGTTCCTACCTTACCAGCTGCTATGCACTACTGG	CARVPTLPAAMHYW	IGHV4-31	IGHD2-2	IGHJ4	9	19	33	34
1	9.832841691248771E-4	TGTGCGAGAGCTCTGCAGCAGGTGGGAGCCGCGGGCTACTGG	CARALQQVGAAGYW	IGHV3-30	IGHD1-26	IGHJ4	13	21	28	35
1	9.832841691248771E-4	TGTGCGAGAGCCTCATCGTATTACGATTTTTTGGACTACTGG	CARASSYYDFLDYW	IGHV3-30	IGHD3-3	IGHJ4	9	16	30	33
1	9.832841691248771E-4	TGTGCGAGAGCCTACGGTGACTACAACTGGTTCGACCCCTGG	CARAYGDYNWFDPW	IGHV3-21	IGHD4-17	IGHJ5	9	11	20	21
1	9.832841691248771E-4	TGTGCGAGAGGCGTAGGGAGCTGGTACTACTTTGACTACTGG	CARGVGSWYYFDYW	IGHV4-34	IGHD1-26	IGHJ4	11	15	21	23
1	9.832841691248771E-4	TGTGCGAGAGATCTTGGGGACCGGGATTCTCCCGACTGCTGG	CARDLGDRDSPDCW	IGHV3-30	IGHD7-27	IGHJ4	13	14	19	33
1	9.832841691248771E-4	TGTGCGAGAGATCTTGAGGGTGACTACGGCCCAATGGACTGG	CARDLEGDYGPMDW	IGHV1-46	IGHD4-17	IGHJ4	13	18	27	37
1	9.832841691248771E-4	TGTGCGAGAGATCGAGGTGAAGACGATCCAATTGACTGCTGG	CARDRGEDDPIDCW	IGHV4-31	IGHD5-18	IGHJ4	12	25	29	31
1	9.832841691248771E-4	TGTGCGAGAGATAGACGCAGCAGCTGGGACTTTGACTACTGG	CARDRRSSWDFDYW	IGHV3-21	IGHD6-13	IGHJ4	11	16	26	28
1	9.832841691248771E-4	TGTGCGAGAGACCAGGCGGGGACCGGGCACTTTGACTACTGG	CARDQAGTGHFDYW	IGHV3-21	IGHD3-10	IGHJ4	10	16	21	28
1	9.832841691248771E-4	TGTGCGAGAGAGTCTGCCCCATTTGATGCTCTTGATATCTGG	CARESAPFDALDIW	IGHV3-21	IGHD2-8	IGHJ3	10	18	22	23
1	9.832841691248771E-4	TGTGCGAGAGAGGGGGGGTATAGTGGGAGCTACGCTTACTGG	CAREGGYSGSYAYW	IGHV4-28	IGHD1-26	IGHJ4	8	16	32	36
1	9.832841691248771E-4	TGTGCGAGAGAGGGGACGTATAGCAGCTCGTACGAGCACTGG	CAREGTYSSSYEHW	IGHV1-2	IGHD6-6	IGHJ1	10	17	30	34
1	9.832841691248771E-4	TGTGCGAGAAAGTCTCCAGGGGCGAACCCCTTTGACTACTGG	CARKSPGANPFDYW	IGHV5-10-1	IGHD3-10	IGHJ4	8	22	27	29
1	9.832841691248771E-4	TGTGCACGAATGAACATCAGGTGGTACTACTTTGAATACTGG	CARMNIRWYYFEYW	IGHV2-26	.	IGHJ4	7	-1	-1	23
1	9.832841691248771E-4	TGTGCAAGAGTGTCTTGGAGGGGGGGCTACTTTGACTACTGG	CARVSWRGGYFDYW	IGHV3-13	IGHD3-3	IGHJ4	9	14	19	26
1	9.832841691248771E-4	TGTACAGTGCGGAAAACTGGAATTGCTCCATTTGACTATTGG	CTVRKTGIAPFDYW	IGHV3-9	IGHD1-1	IGHJ4	2	14	21	30
1	9.832841691248771E-4	TGTGTGAGAGATAGAGGCTACGACACCTTTGACTACTGG	CVRDRGYDTFDYW	IGHV3-52	IGHD5-12	IGHJ4	9	10	22	26
1	9.832841691248771E-4	TGTGCCCCGCTGTGGATACAGCTATGGTTTGACTACTGG	CAPLWIQLWFDYW	IGHV3-11	IGHD5-18	IGHJ4	4	11	26	27
1	9.832841691248771E-4	TGTGCGACAACTATGACCTATGATGCTTTTGATATCTGG	CATTMTYDAFDIW	IGHV3-11	IGHD3-22	IGHJ3	6	9	15	19
1	9.832841691248771E-4	TGTGCGAGTTTTGGGTCGAGTGGTAACTCTGACTACTGG	CASFGSSGNSDYW	IGHV3-21	IGHD3-3	IGHJ4	7	17	23	25
1	9.832841691248771E-4	TGTGCGAGTCTCAGAGTGGCGGGCGAAGGGGGCTACTGG	CASLRVAGEGGYW	IGHV4-4	IGHD3-3	IGHJ4	7	13	18	32
1	9.832841691248771E-4	TGTGCGAGCCCACAGCGGCTGTCTGCTTTTGATATCTGG	CASPQRLSAFDIW	IGHV4-4	IGHD6-25	IGHJ3	7	12	19	23
1	9.832841691248771E-4	TGTGCGAGGTTGGGATATCAGGAGTGGTTTGGGTACTGG	CARLGYQEWFGYW	IGHV1-18	IGHD3-3	IGHJ4	7	20	28	33
1	9.832841691248771E-4	TGTGCGAGGCGGTTATACTATGGGCCATTTGACTACTGG	CARRLYYGPFDYW	IGHV4-31	IGHD1-14	IGHJ4	7	9	17	27
1	9.832841691248771E-4	TGTGCGAGATGTGACAGTATAGCAGCAGCCATCATCTGG	CARCDSIAAAIIW	IGHV4-59	IGHD6-13	IGHJ3	8	16	28	33
1	9.832841691248771E-4	TGTGCGAGACCCAACTGGGGAGATGCTTTTGATATCTGG	CARPNWGDAFDIW	IGHV4-39	IGHD7-27	IGHJ3	9	12	20	21
1	9.832841691248771E-4	TGTGCGAGAGCCTCAGCAGTGGCTGGTCCAAACTACTGG	CARASAVAGPNYW	IGHV3-21	IGHD6-19	IGHJ4	9	14	26	31
1	9.832841691248771E-4	TGTGCGAGAGGTGATAGCAGCAGCTGGGCTGACTATTGG	CARGDSSSWADYW	IGHV3-30	IGHD6-13	IGHJ4	9	13	26	29
1	9.832841691248771E-4	TGTGCGAGAGGGGTATGGTTCGGGGAGTTATCAAGCTGG	CARGVWFGELSSW	IGHV3-21	IGHD3-10	IGHJ4	9	13	30	35
1	9.832841691248771E-4	TGTGCGAGAGATCAGGGATTGGATGGGTTCGACACCTGG	CARDQGLDGFDTW	IGHV3-33	IGHD3-3	IGHJ5	12	18	22	25
1	9.832841691248771E-4	TGTGCGAGAGATGACGCCGGTGATCTCATAGACTACTGG	CARDDAGDLIDYW	IGHV4-31	IGHD4-17	IGHJ4	11	17	22	30
1	9.832841691248771E-4	TGTGCGAGAGATATAATGCACTACTACTTTGACTACTGG	CARDIMHYYFDYW	IGHV4-31	IGHD2-8	IGHJ4	11	13	17	21
1	9.832841691248771E-4	TGTGCGAGAGATAGGGGCACCTACTACTTTGACTACTGG	CARDRGTYYFDYW	IGHV4-31	.	IGHJ4	11	-1	-1	21
1	9.832841691248771E-4	TGTGCGAAGCATGGCACTAACTGGGCCTTCCAACACTGG	CAKHGTNWAFQHW	IGHV3-23	IGHD7-27	IGHJ1	7	16	24	26
1	9.832841691248771E-4	TGTGCGAAATTGTATAGCAGCAGCAGGGTTGACTACTGG	CAKLYSSSRVDYW	IGHV3-23	IGHD6-13	IGHJ4	8	11	23	28
1	9.832841691248771E-4	TGTGCGAAAGATCTTAACGTGGGAGCCTTTGACTACTGG	CAKDLNVGAFDYW	IGHV3-23	IGHD1-26	IGHJ4	14	18	25	26
1	9.832841691248771E-4	TGTGCACGGATTAAAATGAATGATGCTTTTGATATCTGG	CARIKMNDAFDIW	IGHV2-26	IGHD3-3	IGHJ3	10	12	16	19
1	9.832841691248771E-4	TGTGCACACGAGTCGCTGGTAACTCCTGGGTTTATATGG	CAHESLVTPGFIW	IGHV2-5	IGHD4-23	IGHJ3	8	16	25	32
1	9.832841691248771E-4	TGTGCACACGAGTCGGTGGTAACTCCTGGGTTTATATGG	CAHESVVTPGFIW	IGHV2-5	IGHD4-23	IGHJ3	8	13	25	32
1	9.832841691248771E-4	TGTGCAAGGACCACTAACCGTGATGCCTTTGATTTCTGG	CARTTNRDAFDFW	IGHV3-74	IGHD2-15	IGHJ3	7	9	15	20
1	9.832841691248771E-4	TGTGCAAGAGACGAGCCTGGTGTAGGGATTGACTACTGG	CARDEPGVGIDYW	IGHV3-74	IGHD2-8	IGHJ4	10	17	23	28
1	9.832841691248771E-4	TGTACGAGGGAAGGGGACGATCAAACAATAAAATACTGG	CTREGDDQTIKYW	IGHV4-39	IGHD2-15	IGHJ4	7	24	29	33
1	9.832841691248771E-4	TGCGCAAGGGGATTTGCCAGTAGTGGATTCGATCTTTGG	CARGFASSGFDLW	IGHV3-74	IGHD3-22	IGHJ3	7	18	25	36
1	9.832841691248771E-4	TGTGTTCAGATGCAATATGGTTCGACCAAGACCTGG	CVQMQYGSTKTW	IGHV3-11	IGHD3-10	IGHJ5	3	15	23	31
1	9.832841691248771E-4	TGTGTCAGAGATTCCAATTGGAATCACGACTACTGG	CVRDSNWNHDYW	IGHV3-21	IGHD1-1	IGHJ4	11	14	22	27
1	9.832841691248771E-4	TGTGCCAGATTCGGACTACATGGTTTCGATGTCTGG	CARFGLHGFDVW	IGHV4-30-2	IGHD4-11	IGHJ3	8	13	18	19
1	9.832841691248771E-4	TGTGCCAGAGATTCTCATGAAGCTTTTGATATCTGG	CARDSHEAFDIW	IGHV4-30-2	.	IGHJ3	11	-1	-1	14
1	9.832841691248771E-4	TGTGCGAGGGTGATGGTCCGTGGAATTTTCTATTGG	CARVMVRGIFYW	IGHV4-39	IGHD5-12	IGHJ4	7	18	23	29
1	9.832841691248771E-4	TGTGCGAGAGTGTCTGCTGGGGATCTTTGGTACTGG	CARVSAGDLWYW	IGHV4-4	IGHD7-27	IGHJ4	9	16	24	30
1	9.832841691248771E-4	TGTGCGAGAGATCTTCATGGTGGTGACTTCCCCTGG	CARDLHGGDFPW	IGHV1-46	IGHD2-21	IGHJ5	13	17	27	29
1	9.832841691248771E-4	TGTGCGAGAGATGCGGCGTGGGAGTCTGGCTACTGG	CARDAAWESGYW	IGHV3-33	IGHD1-26	IGHJ4	11	17	23	29
1	9.832841691248771E-4	TGTGCGAGAGATAGGAGAGGGACCGGGGACTACTGG	CARDRRGTGDYW	IGHV3-33	IGHD1-20	IGHJ4	11	21	25	27
1	9.832841691248771E-4	TGTGCGAGAGAGTGGGAGCTACTGGGTGACTACTGG	CAREWELLGDYW	IGHV3-21	IGHD1-26	IGHJ4	10	11	22	26
1	9.832841691248771E-4	TGTACCACATCAGTAACTGGGGCTTTTGATATCTCG	CTTSVTGAFDIS	IGHV3-15	IGHD4-11	IGHJ3	8	10	17	21
1	9.832841691248771E-4	TGTGCCCGGGGGGTGGCACGGTTGGACTACTGG	CARGVARLDYW	IGHV3-11	IGHD2-15	IGHJ4	4	11	15	24
1	9.832841691248771E-4	TGTGCCCGAGGAACCCCAGACCCTGACTACTGG	CARGTPDPDYW	IGHV4-31	IGHD7-27	IGHJ4	4	9	18	23
1	9.832841691248771E-4	TGTGCCAGAGGAACCCCGGACCTTGACTACTGG	CARGTPDLDYW	IGHV4-30-2	IGHD6-6	IGHJ4	9	15	20	22
1	9.832841691248771E-4	TGTGCCAGAGGAACCCCAGGCCTTGACTACTGG	CARGTPGLDYW	IGHV4-30-2	IGHD7-27	IGHJ4	9	13	18	22
1	9.832841691248771E-4	TGTGCGACATACAACTATGGTTTTGACTACTGG	CATYNYGFDYW	IGHV3-11	IGHD5-18	IGHJ4	6	8	20	21
1	9.832841691248771E-4	TGTGCGACAGGTACCTCTGCGCATGACTACTGG	CATGTSAHDYW	IGHV3-23	IGHD1-1	IGHJ4	6	10	14	23
1	9.832841691248771E-4	TGTGCGAGAGGCGCACTGGAACTACAGAATTGG	CARGALELQNW	IGHV1-8	IGHD1-7	IGHJ4	11	14	24	30
1	9.832841691248771E-4	TGTGCACGGGGGACGTTTTACTTTGACTACTGG	CARGTFYFDYW	IGHV2-70	IGHD3-16	IGHJ4	8	12	17	18
1	9.832841691248771E-4	TGTGCACGGGGGACATTTTACTTTGACTACTGG	CARGTFYFDYW	IGHV2-26	.	IGHJ4	8	-1	-1	18
1	9.832841691248771E-4	TGTACTAGAGATCTACTATGGTTCGGGGACTGG	CTRDLLWFGDW	IGHV3-49	IGHD3-10	IGHJ4	13	14	27	28
1	9.832841691248771E-4	TGTACGAGCGGGCAGTGGCTGGCGGTTTCCTGG	CTSGQWLAVSW	IGHV1-3	IGHD6-19	IGHJ5	7	11	21	28
1	9.832841691248771E-4	TGTGCGAGAGCACTCGAACTTGACTACTGG	CARALELDYW	IGHV4-4	IGHD6-6	IGHJ4	9	11	16	19
1	9.832841691248771E-4	TGTGCAAAAGATTACGATATTTTGAATTGG	CAKDYDILNW	IGHV3-74	IGHD3-9	IGHJ4	11	12	24	27
1	9.832841691248771E-4	TGCGTAGGAGCGAAGGCTTTTGATATCTGG	CVGAKAFDIW	IGHV3-30	IGHD1-26	IGHJ3	1	2	10	15
1	9.832841691248771E-4	TGTGTGAAAGAAACCCTCGGCGTCTGG	CVKETLGVW	IGHV3-60	.	IGHJ6	10	-1	-1	20
1	9.832841691248771E-4	TGTGCGAAAGGAACCTTCGACCCCTGG	CAKGTFDPW	IGHV3-23	IGHD1-14	IGHJ5	9	10	14	15
