# Supplementary material for: Biomarkers and Immune Repertoire Metrics Identified by Peripheral Blood Transcriptomic Sequencing Reveal the Pathogenesis of COVID-19
Source: Front Immunol. 2021 Aug 24;12:677025. doi: 10.3389/fimmu.2021.677025 (PMC8421539; doi:10.3389/fimmu.2021.677025)
Supplement: Supplementary file 1 [file DataSheet_1.zip › TCR_BCR/IGH/convert.SRR12007868.clonotypes.IGH.txt]

count	freq	cdr3nt	cdr3aa	v	d	j	VEnd	DStart	DEnd	JStart
26	0.02357207615593835	TGTGCGAGAGAGCGACTAAGGCTTGGAGTGGTTATTCCACTCCCTGACTTCTACCAGTATGGCATGGACGTCTGG	CARERLRLGVVIPLPDFYQYGMDVW	IGHV3-21	IGHD3-3	IGHJ6	10	22	35	62
19	0.017225747960108794	TGTGCGAGAGACACCGGTGACTACGGCTACTACTACTACGGTATGGACGTCTGG	CARDTGDYGYYYYGMDVW	IGHV3-21	IGHD4-17	IGHJ6	10	14	24	26
14	0.012692656391659111	TGTGCGACCCGAAGATATGATTTTTGGAGTGGTTATAATGATGCTTTTGATATCTGG	CATRRYDFWSGYNDAFDIW	IGHV4-39	IGHD3-3	IGHJ3	6	18	35	37
14	0.012692656391659111	TGTGCGAGAGGCCAGTGGGAGTATGGTTCGGGGAGTTACATCCCCTTTGACTACTGG	CARGQWEYGSGSYIPFDYW	IGHV4-34	IGHD3-10	IGHJ4	12	21	37	44
14	0.012692656391659111	TGTGCAAAAGATCACGGGTGGGACGGTGATAACTCCCATAAATACTTCCAGCACTGG	CAKDHGWDGDNSHKYFQHW	IGHV3-9	IGHD4-23	IGHJ1	11	22	35	40
13	0.011786038077969175	TGTGCGAGAGATCCGAATCCTCGCACCAGATATGACTACGATGACATCAACTGGTTCGACATCTGG	CARDPNPRTRYDYDDINWFDIW	IGHV4-4	IGHD4-17	IGHJ5	12	31	44	47
11	0.009972801450589302	TGTGCGACCCTGGGGGTCTACTGG	CATLGVYW	IGHV3-21	IGHD3-16	IGHJ4	6	10	15	17
10	0.009066183136899365	TGTGCGAGAGATCCCCCGGAGAGCAGTGGCTGGTACTACTTTGACTACTGG	CARDPPESSGWYYFDYW	IGHV3-30	IGHD6-19	IGHJ4	12	21	31	32
9	0.008159564823209429	TGTGCACGCACAGGTCGCACTGCATATAGTAGTGCTTATTATCTGTACCACTTTGACTTCTGG	CARTGRTAYSSAYYLYHFDFW	IGHV2-70	IGHD3-22	IGHJ4	7	25	40	44
7	0.006346328195829556	TGTGCGAGAGATAGTGGGAGCTACTTAGAAACCGACTGGTTCGACCCCTGG	CARDSGSYLETDWFDPW	IGHV3-11	IGHD1-26	IGHJ5	11	12	24	34
7	0.006346328195829556	TGTGCCCGAGGAAGTCCAGACCTTGACTACTGG	CARGSPDLDYW	IGHV4-31	IGHD1-1	IGHJ4	4	14	18	22
6	0.005439709882139619	TGTACCACCGAATATTACGATATTTTGACTGGTTATTATACTGGCCGCGGGTACTTTGACTACTGG	CTTEYYDILTGYYTGRGYFDYW	IGHV3-15	IGHD3-9	IGHJ4	7	12	39	51
6	0.005439709882139619	TGTGCGAAATCGCGGAGGGGGAATTTAGTGGGGGCTACGAGCTCCCTTGGCTACTGG	CAKSRRGNLVGATSSLGYW	IGHV3-23	IGHD1-26	IGHJ4	8	25	37	46
6	0.005439709882139619	TGTGCGAGAGATTTTGGTATGGCAGCAGTCATGTACTACTTTGACTACTGG	CARDFGMAAVMYYFDYW	IGHV3-30	IGHD6-13	IGHJ4	11	15	27	32
6	0.005439709882139619	TGCGCGAGAGATTTTGGTATAGCAGCAGTCATGTATTACTTTGACTACTGG	CARDFGIAAVMYYFDYW	IGHV3-30	IGHD6-13	IGHJ4	11	15	27	32
6	0.005439709882139619	TGTGCGAGCGATTTCAACCCTACTATAACTGGAATTATCGAATACTGG	CASDFNPTITGIIEYW	IGHV3-30	IGHD1-20	IGHJ4	11	23	33	42
6	0.005439709882139619	TGTGCGAGACCATCCGCCGATTGGTCTGGCTACGCCATGGACGTCTGG	CARPSADWSGYAMDVW	IGHV3-21	IGHD5-12	IGHJ6	8	26	33	35
5	0.004533091568449683	TGTGCGAGAGGAGAGAACGGTGACTACGTAGCTTACTACCATTACTACGGTATGGACGTCTGG	CARGENGDYVAYYHYYGMDVW	IGHV1-8	IGHD4-17	IGHJ6	10	16	30	32
5	0.004533091568449683	TGTGTACACAGCGAAGTTTCGATTTCTGGAGTAATTACCCTCTACTTCTTTGACTACTGG	CVHSEVSISGVITLYFFDYW	IGHV2-5	IGHD3-3	IGHJ4	10	19	31	42
5	0.004533091568449683	TGTGCGAGAGATTCAGGAGCTGGCTACACACCGCCGGAGTCCGTCTTTGACCACTGG	CARDSGAGYTPPESVFDHW	IGHV3-21	IGHD5-24	IGHJ4	11	16	27	44
5	0.004533091568449683	TGTGCGAGAGAGAGGGGTATAGCAGCAGGTGGAACCTCAGTCTACTTTGACTACTGG	CARERGIAAGGTSVYFDYW	IGHV4-4	IGHD6-13	IGHJ4	10	14	31	41
5	0.004533091568449683	TGTGCGAAAGATCGACGGGTTACGTTTGGGGGAGTTCTCGTTACCTTTGACTACTGC	CAKDRRVTFGGVLVTFDYC	IGHV3-30	IGHD3-16	IGHJ4	12	19	42	44
5	0.004533091568449683	TGTGCAAAAGATCACGGGTGGGACGGTGGTAACTCCCATAAATACTTCCAGCACTGG	CAKDHGWDGGNSHKYFQHW	IGHV3-9	IGHD4-23	IGHJ1	11	22	35	40
5	0.004533091568449683	TGTGCGGGAGATCTTGGTATAGCAGCAGTCATGTACTACTTTGAATACTGG	CAGDLGIAAVMYYFEYW	IGHV3-30	IGHD6-13	IGHJ4	13	15	27	32
5	0.004533091568449683	TGTGCGAAAATTCGTCCCATGACTACGGTGACTAGCGCTTTTGACTACTGG	CAKIRPMTTVTSAFDYW	IGHV3-23	IGHD4-17	IGHJ4	8	17	33	39
5	0.004533091568449683	TGCGCGAGAGGGGAAACAGCAGCCGGCTACTACTACTACATGGACGTCTGG	CARGETAAGYYYYMDVW	IGHV3-21	IGHD6-13	IGHJ6	9	16	22	26
5	0.004533091568449683	TGTGCGAGCGATTTCAACCCTACTGTGACTGGAATTATCGAATACTGG	CASDFNPTVTGIIEYW	IGHV3-30	IGHD4-17	IGHJ4	11	19	29	42
5	0.004533091568449683	TGTGCGAGAGACCTTATTGTGGTGGTGACTGCTATTGGGGACTACTGG	CARDLIVVVTAIGDYW	IGHV3-21	IGHD2-21	IGHJ4	10	14	35	39
5	0.004533091568449683	TGTGCGAGAGAGGACAACTACGGTGACCTCTACTTTGACTCCTGG	CAREDNYGDLYFDSW	IGHV1-18	IGHD4-17	IGHJ4	10	16	26	29
5	0.004533091568449683	TGTGCGAGAGAGGGATATAGGAGCGGAGCTTTGAACTACTGG	CAREGYRSGALNYW	IGHV3-21	IGHD5-12	IGHJ4	10	12	19	28
5	0.004533091568449683	TGTACCACACATTTATTTTTCGAGCAGCGGGAAGACTACTGG	CTTHLFFEQREDYW	IGHV3-15	IGHD6-25	IGHJ4	8	22	29	33
5	0.004533091568449683	TGTGTGAGATCTGGATACGGTGACCACTTTGACTACTGG	CVRSGYGDHFDYW	IGHV4-59	IGHD4-17	IGHJ4	8	15	23	25
5	0.004533091568449683	TGTGCGAGAGATATAATGCACTACTACTTTGACTACTGG	CARDIMHYYFDYW	IGHV3-21	IGHD2-8	IGHJ4	11	13	17	21
4	0.003626473254759746	TGTGCGAGAGAATCTGACCTGGGGTTGAGCGGGGTCAACTACTACTACTACGGTATGGACGTCTGG	CARESDLGLSGVNYYYYGMDVW	IGHV1-18	IGHD7-27	IGHJ6	10	18	23	37
4	0.003626473254759746	TGTGCGAGAGAAGTTGTAGTGATAATTTATGTTGGTCCCCGGTCCCCTTATGGTCTGGACGTCTGG	CAREVVVIIYVGPRSPYGLDVW	IGHV1-46	IGHD2-15	IGHJ6	10	13	20	55
4	0.003626473254759746	TGTGCGAGAGATATGGACTATGATACTAGTAACTATTACCGAAAACGAGCCTTTGACCACTGG	CARDMDYDTSNYYRKRAFDHW	IGHV3-21	IGHD3-22	IGHJ4	11	16	29	50
4	0.003626473254759746	TGTGCGAGGGGCCACCGACCTAACATGGTCTACGGTGACTTCGGCTTTGACAACTGG	CARGHRPNMVYGDFGFDNW	IGHV3-21	IGHD4-17	IGHJ4	7	29	39	44
4	0.003626473254759746	TGTGCGAAAGATGGCGGCCTTGGAGACCCTCCATCTTGGTACTTTGACTACTGG	CAKDGGLGDPPSWYFDYW	IGHV3-30	IGHD3-3	IGHJ4	11	19	24	39
4	0.003626473254759746	TGTGCAAGAGGGGGTCGCGATATTTTGACTGGCGGGCACGGTATGGACGTCTGG	CARGGRDILTGGHGMDVW	IGHV3-74	IGHD3-9	IGHJ6	9	17	31	42
4	0.003626473254759746	TGTGCGAGAGTCGCTAGAGATGGCTACAACGGGTACTTCTTTGACTACTGG	CARVARDGYNGYFFDYW	IGHV1-69	IGHD5-24	IGHJ4	9	14	28	32
4	0.003626473254759746	TGTGCGAGAGATGGAGAGTATAGCAGTGGCTGGTACTACTTTGACTACTGG	CARDGEYSSGWYYFDYW	IGHV3-30	IGHD6-19	IGHJ4	11	17	31	32
4	0.003626473254759746	TGTGCGAGAGAGGGCAGCTATAGCAGTGGCTCACTCATTCCTGACTACTGG	CAREGSYSSGSLIPDYW	IGHV3-21	IGHD6-19	IGHJ4	10	18	30	41
4	0.003626473254759746	TGTGCGAGAGGGCGTTGTGGAAGTGTCAACTGCGCTCTTGACTCCTGG	CARGRCGSVNCALDSW	IGHV3-30	IGHD1-1	IGHJ4	9	26	31	37
4	0.003626473254759746	TGTGCGAGAGATTTCAACCCTACTGTAACTGGAATTATCGAATACTGG	CARDFNPTVTGIIEYW	IGHV4-31	IGHD1-20	IGHJ4	11	25	33	42
4	0.003626473254759746	TGTGCGAGAGATTTCAACCCTACTATAACTGGAATTATCGAATACTGG	CARDFNPTITGIIEYW	IGHV3-30	IGHD1-20	IGHJ4	11	23	33	42
4	0.003626473254759746	TGTGCAAGAGATTCCAACGATTTTTGGGGGGGTCACAGCGTTCACTGG	CARDSNDFWGGHSVHW	IGHV3-74	IGHD3-3	IGHJ4	11	16	26	43
4	0.003626473254759746	TGTGCAAAAGGCAGGGGCGATCACTGGAGTGCGGAAAGTGACTTCTGG	CAKGRGDHWSAESDFW	IGHV3-9	IGHD3-3	IGHJ4	9	24	30	38
4	0.003626473254759746	TGTGCGAGAGCGACTTTAGAGACTCTACGGGGTTTGGACGTCTGG	CARATLETLRGLDVW	IGHV4-59	IGHD5-24	IGHJ6	9	22	28	34
4	0.003626473254759746	TGTGCGAGAGAGATGGACCATTGGCCCCCGATCGTTGACTACTGG	CAREMDHWPPIVDYW	IGHV3-21	IGHD2-8	IGHJ4	10	16	21	34
4	0.003626473254759746	TGTGCAAGGCTACAAGTAGCCGTGCCTGGAACCCCTGACTATTGG	CARLQVAVPGTPDYW	IGHV5-10-1	IGHD5-24	IGHJ4	4	7	14	35
4	0.003626473254759746	TGTGCGAGGATGCCAAGACAGCCGAACTGGTTCGACCCCTGG	CARMPRQPNWFDPW	IGHV4-31	IGHD2-2	IGHJ5	7	9	13	24
4	0.003626473254759746	TGTGCGAGACTCCATATGGTTTTGACAGGAGTGGACTTCTGG	CARLHMVLTGVDFW	IGHV3-11	IGHD3-10	IGHJ4	8	14	20	33
4	0.003626473254759746	TGTGCGAAGCAAGCGTGGTACAGTTACTACAATGAATTCTGG	CAKQAWYSYYNEFW	IGHV5-10-1	IGHD2-15	IGHJ4	6	14	19	24
4	0.003626473254759746	TGTTCGAGAGCTGGTCGATTGAGTACTATGAACTACTGG	CSRAGRLSTMNYW	IGHV4-31	IGHD3-22	IGHJ4	9	23	30	31
4	0.003626473254759746	TGTGCCAGAGGGGACTACGGTGATCCCGTTGACTACTGG	CARGDYGDPVDYW	IGHV4-30-2	IGHD4-17	IGHJ4	9	12	22	28
4	0.003626473254759746	TGTACGAGGGAAGGGGACGATCAAACAATAAAATACTGG	CTREGDDQTIKYW	IGHV4-39	IGHD2-15	IGHJ4	7	24	29	33
4	0.003626473254759746	TGTGCCCGAGGAACCCCAGACCTTGACTACTGG	CARGTPDLDYW	IGHV4-31	IGHD7-27	IGHJ4	4	9	18	22
4	0.003626473254759746	TGTACAAGAGATTACTGGGGGTCGCACTCCTGG	CTRDYWGSHSW	IGHV3-74	IGHD7-27	IGHJ5	11	13	19	28
4	0.003626473254759746	TGTACACGGGGCCAGTGGCTCGACTACTGG	CTRGQWLDYW	IGHV3-74	IGHD6-19	IGHJ4	2	12	19	21
4	0.003626473254759746	TGTTTTGTCCACGGAAAGGACGTCTGG	CFVHGKDVW	IGHV3-15	IGHD5-12	IGHJ6	2	7	12	17
3	0.0027198549410698096	TGTGCGAGGCTGAATATCGATAGCAGCAGCTGGTACGAGGGCAACTACTACTACTACATGGACGTCTGG	CARLNIDSSSWYEGNYYYYMDVW	IGHV3-21	IGHD6-13	IGHJ6	7	19	36	43
3	0.0027198549410698096	TGTGCGAGAGGAGAGAACGGTGACTACGTAGCTTACTACCATTACTACGGTATGGACGTCTGG	CARGENGDYVAYYHYYGMDVW	IGHV1-2	IGHD4-17	IGHJ6	9	16	30	32
3	0.0027198549410698096	TGTGCGAGAGGATCGGGCAGTGGTTATTACGGCTCGTACACTGAATACTTCCGCCTCTGG	CARGSGSGYYGSYTEYFRLW	IGHV3-74	IGHD3-22	IGHJ1	9	18	29	40
3	0.0027198549410698096	TGTGCGAGAGGGTATTGCCGTGGTAGTGACTGTTATTCGGTTGCTTTTGATGTCTGG	CARGYCRGSDCYSVAFDVW	IGHV3-21	IGHD2-21	IGHJ3	9	19	37	41
3	0.0027198549410698096	TGTGCAAAAGATCACGGGTGGGACGGTGTTAACTCCCATAAATACTTCCAGCACTGG	CAKDHGWDGVNSHKYFQHW	IGHV3-9	IGHD4-23	IGHJ1	11	22	35	40
3	0.0027198549410698096	TGTGCAAAAGATCACGGGTGGGACGGTGATAACTCCCATAAATACTTCCAGCACTGG	CAKDHGWDGDNSHKYFQHW	IGHV3-43	IGHD4-23	IGHJ1	11	22	35	40
3	0.0027198549410698096	TGTGCGAGAGCCATCGGTGCAGTGGCTGGATCCAACTGGTACTTCGATCTCTGG	CARAIGAVAGSNWYFDLW	IGHV3-53	IGHD6-19	IGHJ2	9	18	28	34
3	0.0027198549410698096	TGTGCGAGAGATTTGAACTATGGTTCGGGGAGTCACGATGCTTTTGATATCTGG	CARDLNYGSGSHDAFDIW	IGHV4-59	IGHD3-10	IGHJ3	11	16	31	32
3	0.0027198549410698096	TGTGCGAGAGACACCGGTGACTACGGCTACTACTACTACGGTATGGACGTCTGG	CARDTGDYGYYYYGMDVW	IGHV3-30	IGHD4-17	IGHJ6	10	14	24	26
3	0.0027198549410698096	TGTGCGAAAGCCTTCTCGTGGGAATACGATTTTTGGAGTGGTTATTCGTGGTGG	CAKAFSWEYDFWSGYSWW	IGHV3-30	IGHD3-3	IGHJ4	6	24	45	51
3	0.0027198549410698096	TGTGCACGCATACCCCAGGCGACAGTGGGATCTTATACGATGTTCGACTACTGG	CARIPQATVGSYTMFDYW	IGHV2-26	IGHD1-26	IGHJ4	12	23	29	45
3	0.0027198549410698096	TGTGCGAGAGATTTTGGTATAGCAGCAGTCATGTACTACTTTGACTACTGG	CARDFGIAAVMYYFDYW	IGHV3-30	IGHD6-13	IGHJ4	11	15	27	32
3	0.0027198549410698096	TGTGCGAGAGATGATAGGTGGTTCGGTAGCCATGATGCTCTTGATATCTGG	CARDDRWFGSHDALDIW	IGHV3-21	IGHD3-10	IGHJ3	11	18	25	30
3	0.0027198549410698096	TGTGCGAGAGATAGCAGTGGCTTGGTACAGACGGATGCTTTTGATATCTGG	CARDSSGLVQTDAFDIW	IGHV3-11	IGHD6-19	IGHJ3	11	12	27	33
3	0.0027198549410698096	TGTGCACAAGATAGCAGCAGCTGGTTAGACGATAATGCTTTTGATATCTGG	CAQDSSSWLDDNAFDIW	IGHV3-9	IGHD6-13	IGHJ3	12	13	24	34
3	0.0027198549410698096	TGTACCACAGACCGAGATTTTGACTGGTTATCCTCCGCGCTGTTTGGCTGG	CTTDRDFDWLSSALFGW	IGHV3-15	IGHD3-9	IGHJ4	10	12	30	47
3	0.0027198549410698096	TGTGCGAGACATTGCCGTGACTCTTGCAGCCACTCTTTTAATCTGTGG	CARHCRDSCSHSFNLW	IGHV4-34	IGHD6-19	IGHJ3	8	26	33	34
3	0.0027198549410698096	TGTGCGAGAGCTCTCGGTGGCTATGCGGGTTATTACTTTGACTACTGG	CARALGGYAGYYFDYW	IGHV3-33	IGHD2-2	IGHJ4	14	19	25	33
3	0.0027198549410698096	TGTGCGAGAGCCTCGCTAACCCCATTTCTACGGACTTTTGATACTTGG	CARASLTPFLRTFDTW	IGHV4-59	IGHD5-24	IGHJ3	9	21	31	34
3	0.0027198549410698096	TGTGCGAGAGGCCCCTTCATAGTGACTACGACGTACATTGACTACTGG	CARGPFIVTTTYIDYW	IGHV3-33	IGHD5-12	IGHJ4	9	18	30	33
3	0.0027198549410698096	TGTGCGAGAGATTTCAACCCTACTATAACTGGAACTATCGAAAACTGG	CARDFNPTITGTIENW	IGHV4-31	IGHD1-7	IGHJ4	11	23	36	43
3	0.0027198549410698096	TGTGCAAGAGATTCCAACGATTTTTGGGGGGGTCACAGCGTTCACTGG	CARDSNDFWGGHSVHW	IGHV3-47	IGHD3-3	IGHJ4	11	16	26	43
3	0.0027198549410698096	TGTGCAAGAGATGCCAACGATTTTTGGGGTGGTCACAGCGTTCACTGG	CARDANDFWGGHSVHW	IGHV3-74	IGHD3-3	IGHJ4	11	16	32	43
3	0.0027198549410698096	TGTGCGGATACCCCAGTTGGAACTGGGACCTGGTTCGACCCCTGG	CADTPVGTGTWFDPW	IGHV1-2	IGHD7-27	IGHJ5	5	10	17	29
3	0.0027198549410698096	TGTGCGAGAGATCACCCGCGCATCACCAACTGGTTCGACCCCTGG	CARDHPRITNWFDPW	IGHV3-21	IGHD6-13	IGHJ5	12	13	17	26
3	0.0027198549410698096	TGTGCATTAACGGTGACTGCTACGGGGGGTTACTTTGACTACTGG	CALTVTATGGYFDYW	IGHV3-23	IGHD2-21	IGHJ4	4	11	21	30
3	0.0027198549410698096	TGTGCACGGGTACCTCCGTCCTACTTCGGGGCTTTTGATATCTGG	CARVPPSYFGAFDIW	IGHV2-26	IGHD3-10	IGHJ3	12	24	29	30
3	0.0027198549410698096	TGTGCGAGAAAGTCTCCAGGGGCGAACCCCTTTGACTACTGG	CARKSPGANPFDYW	IGHV3-23	IGHD3-10	IGHJ4	6	22	27	29
3	0.0027198549410698096	TGTGCACGGATGGGGCTGAAGTGGTACTTCTTTGACTACTGG	CARMGLKWYFFDYW	IGHV2-70	IGHD6-19	IGHJ4	10	13	17	18
3	0.0027198549410698096	TGTACCACAGAGTTAAATACGGGGGGCTGGTTCGACCCCTGG	CTTELNTGGWFDPW	IGHV3-15	IGHD3-10	IGHJ5	10	15	20	26
3	0.0027198549410698096	TGTGTAAGGGGGGCCAGACAGCGTGGCTACGATGTCTGG	CVRGARQRGYDVW	IGHV3-66	IGHD5-12	IGHJ4	3	22	32	35
3	0.0027198549410698096	TGTGCGAGAGGGACGACTGCCCTTAGTTTTGACTTCTGG	CARGTTALSFDFW	IGHV4-34	IGHD2-21	IGHJ4	10	14	19	27
3	0.0027198549410698096	TGTGCCGCCATCGTTAGGGGTGGCATGGACGTCTGG	CAAIVRGGMDVW	IGHV3-15	IGHD3-16	IGHJ6	2	9	15	23
3	0.0027198549410698096	TGTGCGCGAGATCACAACTGGAACCGGGACTACTGG	CARDHNWNRDYW	IGHV1-18	IGHD1-1	IGHJ4	12	13	23	27
2	0.001813236627379873	TGTGCGAGGATGAATATTGAGGTAATATCATCTAATAGCGTTGATAGTAAGACGGCTCGAAATTCTCACTACTACTACGGAATGGACGTCTGG	CARMNIEVISSNSVDSKTARNSHYYYGMDVW	IGHV4-59	IGHD3-22	IGHJ6	7	41	48	67
2	0.001813236627379873	TGTGCGAGACGAGGCTATGATTGGGGGGGTTATCGTGACTACCCTTCGCTATCGCAGCGCCACAACTACTACTTTGACTACTGG	CARRGYDWGGYRDYPSLSQRHNYYFDYW	IGHV4-34	IGHD3-16	IGHJ4	8	20	35	66
2	0.001813236627379873	TGTGCGAGAGGCTTCACCCATACACAAGTGGTGCCCCCGACTTTTCACCGAAACTACTTCTACTCCTACATGGACGTCTGG	CARGFTHTQVVPPTFHRNYFYSYMDVW	IGHV1-18	IGHD2-15	IGHJ6	9	26	32	52
2	0.001813236627379873	TGTGCGAGAGATACCCTCTATTGTCATGGTGCTGCCTGCTACTCGGGGACTTTCACCTACTTGTTTGACTACTGG	CARDTLYCHGAACYSGTFTYLFDYW	IGHV3-30	IGHD2-15	IGHJ4	11	18	43	63
2	0.001813236627379873	TGTGCGAGAGAGCGACTAAGGCTTGGAGTGGTTATTCCACTCCCTGACTTCTACCAGTATGGCATGGACGTCTGG	CARERLRLGVVIPLPDFYQYGMDVW	IGHV4-31	IGHD3-3	IGHJ6	10	22	35	62
2	0.001813236627379873	TGTGCGAGAGAGCGACTAAGGCTTGGAGTGGTTATTCCAGCCCCTGACTTCTACCAGTATGGTATGGACGTCTGG	CARERLRLGVVIPAPDFYQYGMDVW	IGHV3-21	IGHD3-3	IGHJ6	10	22	35	63
2	0.001813236627379873	TGTGCGAGAGATGGATACGATTTTTGGAGTGGTTATCAATATTACTACTACTACTACTACATGGACGTCTGG	CARDGYDFWSGYQYYYYYYYMDVW	IGHV4-31	IGHD3-3	IGHJ6	11	15	35	37
2	0.001813236627379873	TGTGCAAAAGAGGGGACTTGGACGGAGACAGAAGAAGCGACAGTTTCCTCTGACAATAGTAACTTTATCTGG	CAKEGTWTETEEATVSSDNSNFIW	IGHV3-23	IGHD4-11	IGHJ4	10	50	63	68
2	0.001813236627379873	TGTGCGACATGTCCCAATTACTATGATAGTAGTCCTCAAGGGGTCGGCCGCAACTGGTTCGACCCCTGG	CATCPNYYDSSPQGVGRNWFDPW	IGHV3-23	IGHD3-22	IGHJ5	6	16	32	50
2	0.001813236627379873	TGTGCGAGCGAACAACGAGCTAGCAGTGGCTGGGACACGGGGCTTCAATCCCCATTTGACTACTGG	CASEQRASSGWDTGLQSPFDYW	IGHV3-30	IGHD6-19	IGHJ4	7	20	32	54
2	0.001813236627379873	TGTGCGAGGGCTTATTGTACTAGTGGTGTATGCTATCGCGACTCGGGCGGCTGGTTCGATGCCTGG	CARAYCTSGVCYRDSGGWFDAW	IGHV1-18	IGHD2-8	IGHJ5	7	12	35	50
2	0.001813236627379873	TGTGCGAGACTGCCGAATTACGATATTTTGACACGACACTACTACTACTACTACATGGACGTCTGG	CARLPNYDILTRHYYYYYMDVW	IGHV5-51	IGHD3-9	IGHJ6	9	16	31	37
2	0.001813236627379873	TGTGCGAGAGTGACCAGGAGAGACCAACTCTTAGGCTACTCTTCGTACTACTACATGGACGTCTGG	CARVTRRDQLLGYSSYYYMDVW	IGHV4-4	IGHD2-15	IGHJ6	9	34	40	45
2	0.001813236627379873	TGTGCGAGAGGCTTTTATTGTAGTAGTGCCAGCTGCTATTATGGTTTGCGTGGTTTTGATTTCTGG	CARGFYCSSASCYYGLRGFDFW	IGHV1-8	IGHD2-2	IGHJ3	11	15	38	53
2	0.001813236627379873	TGTGCGAGAGGCAGGACCCGATTAGCACCAGGCGCACCAGCAGCCCTCAGATGGTTCGACCCCTGG	CARGRTRLAPGAPAALRWFDPW	IGHV4-34	IGHD6-13	IGHJ5	11	37	43	51
2	0.001813236627379873	TGTGCGAGAGATCCGATTCCTCGCACCAGGTATGACTACGATGACATCAACTGGTTCGACCCCTGG	CARDPIPRTRYDYDDINWFDPW	IGHV4-4	IGHD4-17	IGHJ5	12	31	44	47
2	0.001813236627379873	TGTGCGAGAGAATCTGACCTGGGGTTGAGCGGGGTCAACTACTACTACTACGGTATGGACGTCTGG	CARESDLGLSGVNYYYYGMDVW	IGHV3-53	IGHD7-27	IGHJ6	10	18	23	37
2	0.001813236627379873	TGTGCGAAACTTCGGCACAGTGGTATTGAAGTGGCTGCGGGCGGGGACTACTACATGGACGTCTGG	CAKLRHSGIEVAAGGDYYMDVW	IGHV3-23	IGHD6-19	IGHJ6	8	21	36	46
2	0.001813236627379873	TGTGCGAAAGACGGTTTGACTGGTTATTATAATCCCCATGACTACTACTACGGTATGGACGTCTGG	CAKDGLTGYYNPHDYYYGMDVW	IGHV3-23	IGHD3-9	IGHJ6	10	14	31	40
2	0.001813236627379873	TGTGCAAAAGCTCTACGTAAATGGTTCGTGCTACCATCTTCAGTCCACTACGGTATGGACGTCTGG	CAKALRKWFVLPSSVHYGMDVW	IGHV3-43	IGHD5-24	IGHJ6	9	10	18	54
2	0.001813236627379873	TGTACCACCGAATATTACGATATTTTGACTGGTTATTATACTGGCCGCGGGTACTTTAACTACTGG	CTTEYYDILTGYYTGRGYFNYW	IGHV3-15	IGHD3-9	IGHJ4	7	12	39	51
2	0.001813236627379873	TGTTTAAAAGATATTCGCGATTTTTGGAGTGGTGATTATAGACCTGGTGGCTTTGATATTTGG	CLKDIRDFWSGDYRPGGFDIW	IGHV3-9	IGHD3-3	IGHJ3	13	17	39	51
2	0.001813236627379873	TGTCTCAGAGAGGATTATTACTATGTCACTAATAAGGACTACGTGAGACTGATGGACTACTGG	CLREDYYYVTNKDYVRLMDYW	IGHV3-49	IGHD3-10	IGHJ4	2	15	24	54
2	0.001813236627379873	TGTGTTCGACACGGGATTGTGCTCTGGTTCGGGGAGCCACAATATCCCCACTTCGACCTCTGG	CVRHGIVLWFGEPQYPHFDLW	IGHV4-30-2	IGHD3-10	IGHJ5	3	24	35	51
2	0.001813236627379873	TGTGTGAGAGAACCGACTCTGTCCGTAAGTAAGATGCGCGACTATCACGGTATGGACGTCTGG	CVREPTLSVSKMRDYHGMDVW	IGHV3-52	IGHD3-22	IGHJ6	9	40	46	51
2	0.001813236627379873	TGTGCGAGACGAGGACCTAGGGGTGGCTACGATTTTGGGTTACTACAGCCCTTTGACTACTGG	CARRGPRGGYDFGLLQPFDYW	IGHV3-23	IGHD5-12	IGHJ4	6	22	33	50
2	0.001813236627379873	TGTGCGAGAGGTCGCAGCCTCCTCTATGGTTCGGGGAGTTTCTATAGGTGGTTCGACCCCTGG	CARGRSLLYGSGSFYRWFDPW	IGHV4-34	IGHD3-10	IGHJ5	10	23	39	48
2	0.001813236627379873	TGTGCGAGAGGGAAGCGTCTTTTTTGGAGTGGTTATGGGACAGGCGGACGCTTTGACTACTGG	CARGKRLFWSGYGTGGRFDYW	IGHV4-34	IGHD3-3	IGHJ4	10	20	35	50
2	0.001813236627379873	TGTGCGAGAGATCCGTTTAGGGGAACCCCGCGAAACTACTACTACTACGGTATGGACGTCTGG	CARDPFRGTPRNYYYYGMDVW	IGHV4-31	IGHD3-16	IGHJ6	12	13	23	34
2	0.001813236627379873	TGTGCGAAAGATGGGCAGTTTAGCAGCACCTGGGTTGATTATTCCTCCTACATGGACGTCTGG	CAKDGQFSSTWVDYSSYMDVW	IGHV3-21	IGHD6-13	IGHJ6	11	20	32	47
2	0.001813236627379873	TGTGCAAGAGGCAAGTATGGCAGCAGCAGGAAGGAGGACTTCTACTACTACATGGACGTCTGG	CARGKYGSSRKEDFYYYMDVW	IGHV3-74	IGHD6-13	IGHJ6	9	14	26	37
2	0.001813236627379873	TGTAGTAGACAATTTGAGTATAGAAGCAGCTGGTACGGGGCCTCTGATGGTTTTGATGTCTGG	CSRQFEYRSSWYGASDGFDVW	IGHV3-73	IGHD6-13	IGHJ3	10	17	36	44
2	0.001813236627379873	TGTGCCAGCGGCCGGTGCAGTAGTGGCAGCTGCTATGGACCCTACCACTTTGACAACTGG	CASGRCSSGSCYGPYHFDNW	IGHV4-30-2	IGHD2-2	IGHJ4	7	18	36	42
2	0.001813236627379873	TGTGCGAGAGATCCCCTGGGATATTGTAGTGGTGGTAGCTGCGACCCCGGGGGCGTCTGG	CARDPLGYCSGGSCDPGGVW	IGHV1-46	IGHD2-15	IGHJ6	12	14	49	53
2	0.001813236627379873	TGTGCGAAAGGGCATGATTGGAGTGGGAGCTACTTAGTGTGGGGTTACTTTGACTACTGG	CAKGHDWSGSYLVWGYFDYW	IGHV3-23	IGHD1-26	IGHJ4	9	21	33	45
2	0.001813236627379873	TGTGCGAAAGAGGGGAGAACCCTAGGGGTCTATGATAGTAGTGGTTATTCGGCCTACTGG	CAKEGRTLGVYDSSGYSAYW	IGHV3-23	IGHD3-22	IGHJ4	10	29	48	53
2	0.001813236627379873	TGTGCAACCATTAGTTGGGGTTCGGACCAGGGCGCCTATTATTACGGTATGGACGTCTGG	CATISWGSDQGAYYYGMDVW	IGHV1-24	IGHD2-8	IGHJ6	7	8	14	48
2	0.001813236627379873	TGTGCAACAAGGGCGCCCATTATGGTTCGGGGAGTTATTACCCATGCTTTTGATATCTGG	CATRAPIMVRGVITHAFDIW	IGHV1-24	IGHD3-10	IGHJ3	8	20	39	43
2	0.001813236627379873	TGTATCACAGATCCCTACGTATCACGACATTTTGACTGGTTATTAAAATTTGACTACTGG	CITDPYVSRHFDWLLKFDYW	IGHV3-15	IGHD3-9	IGHJ4	12	15	44	48
2	0.001813236627379873	TGTGTAAAAGATCTCTTCTTCGGGAGTGTAGAAGTGGCTGGCCCTTTTGCCAACTGG	CVKDLFFGSVEVAGPFANW	IGHV3-9	IGHD6-19	IGHJ4	11	28	40	45
2	0.001813236627379873	TGTGCGACCCGAAGATATGATTTTTGGAGTGGTTATAATGATGCTTTTGATATCTGG	CATRRYDFWSGYNDAFDIW	IGHV4-4	IGHD3-3	IGHJ3	6	18	35	37
2	0.001813236627379873	TGTGCGAGGACTCTTTTTTTGGGAGTCCCTGGTGGAGAGACACCGTTCGCCCCCTGG	CARTLFLGVPGGETPFAPW	IGHV4-34	IGHD3-3	IGHJ5	7	15	21	44
2	0.001813236627379873	TGTGCGAGACTAACTGGTTCGGGGAGTTATTATACTGACAACTGGTTCGACCCCTGG	CARLTGSGSYYTDNWFDPW	IGHV1-2	IGHD3-10	IGHJ5	8	14	33	37
2	0.001813236627379873	TGTGCGAGACGAATGGTTAGCAGCTGGTACGAAGGTATCGATGCTTTTGATATCTGG	CARRMVSSWYEGIDAFDIW	IGHV4-59	IGHD2-2	IGHJ3	8	17	29	39
2	0.001813236627379873	TGTGCGAGAGGCCCGGGATACTTTAATTCGGGGACTGTTATTTACTTCGATCTGTGG	CARGPGYFNSGTVIYFDLW	IGHV3-30	IGHD3-10	IGHJ2	9	26	33	42
2	0.001813236627379873	TGTGCGAGAGATACCCGGGCGGATATAGCAGTGGCTGGCGTTCCAATTGACTACTGG	CARDTRADIAVAGVPIDYW	IGHV4-31	IGHD6-19	IGHJ4	11	19	37	46
2	0.001813236627379873	TGTGCGAGAGAAAGGGGTATAGCATCACGTGGTACTTCGGTCTACTTTGACTACTGG	CARERGIASRGTSVYFDYW	IGHV4-39	IGHD6-13	IGHJ4	8	14	34	41
2	0.001813236627379873	TGTGCGAAACCCCAATTTTGTCGTGGTGGTAGCTGCCCCTCGGCGGGTGACTACTGG	CAKPQFCRGGSCPSAGDYW	IGHV3-23	IGHD2-15	IGHJ4	8	17	35	47
2	0.001813236627379873	TGTGCGAAAGATTCGTCCCCCTACAGTAACTACGGCTACTGGTACTTCGATCTCTGG	CAKDSSPYSNYGYWYFDLW	IGHV3-23	IGHD4-11	IGHJ2	11	20	33	34
2	0.001813236627379873	TGTGCGAAAGATCGACGGGTTACGTTTGGGGGAGTTCTCGTTACCTTTGACTACTGC	CAKDRRVTFGGVLVTFDYC	IGHV3-48	IGHD3-16	IGHJ4	12	19	42	44
2	0.001813236627379873	TGTGCACACCTTGGTCGGTGGGAGGAACTCTCGACCCTCTATGCTTTTGATATCTGG	CAHLGRWEELSTLYAFDIW	IGHV2-5	IGHD1-26	IGHJ3	8	17	23	40
2	0.001813236627379873	TGTGCACACAGAGCATCCGGTCAGACGATTCGGGGAGTTGTCTGGTTCGACTCCTGG	CAHRASGQTIRGVVWFDSW	IGHV2-5	IGHD3-10	IGHJ5	11	28	38	41
2	0.001813236627379873	TGTGCAAAAGATCACGGGTGGGACGGTGCTAACTCCCATAAATACTTCCAGCACTGG	CAKDHGWDGANSHKYFQHW	IGHV3-9	IGHD4-23	IGHJ1	11	22	35	40
2	0.001813236627379873	TGTGCCAAAGATAAGGAGAGTGATAATAAGACCCCCGATGTTTTTGATATCAGG	CAKDKESDNKTPDVFDIR	IGHV3-23	IGHD3-10	IGHJ3	11	22	28	36
2	0.001813236627379873	TGTGCGCGAGGGAGAGGTGGGAGCTACCGGTCGTGGTACTACTTTGACTACTGG	CARGRGGSYRSWYYFDYW	IGHV3-23	IGHD1-26	IGHJ4	5	16	26	35
2	0.001813236627379873	TGTGCGAGGTGTCCGATTTTTGGAGTGGTTTCGTATTATTACATGGACGTCTGG	CARCPIFGVVSYYYMDVW	IGHV3-21	IGHD3-3	IGHJ6	7	13	29	39
2	0.001813236627379873	TGTGCGAGAGGCTGGAGACGTCTAACTGGAACCATAATGAAATATGACTACTGG	CARGWRRLTGTIMKYDYW	IGHV4-34	IGHD1-20	IGHJ4	11	22	31	44
2	0.001813236627379873	TGTGCGAGAGACACCGGTGACTACGACTACTACTACTACGGTATGGACGTCTGG	CARDTGDYDYYYYGMDVW	IGHV3-33	IGHD4-17	IGHJ6	10	14	24	25
2	0.001813236627379873	TGTGCGAGAGACAAAACTGGGAGCTACCCCGGGGGCGATGCTTTTGATATCTGG	CARDKTGSYPGGDAFDIW	IGHV1-2	IGHD1-26	IGHJ3	10	17	26	36
2	0.001813236627379873	TGTGCGAGAGAAGTCCCCCCTGACTACTATTATTATTACTATATGGACGTCTGG	CAREVPPDYYYYYYMDVW	IGHV3-21	IGHD3-16	IGHJ6	10	13	18	24
2	0.001813236627379873	TGTGCGAAGGGCCGTTTCTTATACGCACGTCCGAGCCGCTGGTTCGACCTCTGG	CAKGRFLYARPSRWFDLW	IGHV4-34	IGHD1-20	IGHJ5	6	18	23	38
2	0.001813236627379873	TGTGCGAAAGATCGGTGGGAGCTACTCGTCGGACCGGATGCTTTTGATATCTGG	CAKDRWELLVGPDAFDIW	IGHV3-48	IGHD1-26	IGHJ3	12	14	25	36
2	0.001813236627379873	TGTGCGAAAGACCGCACGCGGGTACTAATGGTGCCCCGAGACTTTGACTACTGG	CAKDRTRVLMVPRDFDYW	IGHV3-23	IGHD2-8	IGHJ4	10	21	32	40
2	0.001813236627379873	TGTGCGAAAACTTTTCCAAATGGCTGGCCACAAGGAGATGCTTTTGATATCTGG	CAKTFPNGWPQGDAFDIW	IGHV3-23	IGHD6-19	IGHJ3	8	20	26	36
2	0.001813236627379873	TGTGCACGGATTTTAAGGTATAGTTATAGTGACCCCCGCCACATGGACGTCTGG	CARILRYSYSDPRHMDVW	IGHV2-26	IGHD1-26	IGHJ6	10	16	23	40
2	0.001813236627379873	TGTTCGAGAGATGTGAACGACTACGGGCGGCGTTCATACTTTGACTACTGG	CSRDVNDYGRRSYFDYW	IGHV1-46	IGHD4-17	IGHJ4	11	18	25	36
2	0.001813236627379873	TGTTCAAGAGATCAATATACCTATGGGGGCGGGGGTGGTTTTGATGTTTGG	CSRDQYTYGGGGGFDVW	IGHV1-69D	IGHD1-7	IGHJ3	12	15	20	38
2	0.001813236627379873	TGTGTCAAAGATCAGGCCGATTATAACTACGTCTATACTTTTGACTCCTGG	CVKDQADYNYVYTFDSW	IGHV3-13	IGHD4-11	IGHJ4	3	23	31	39
2	0.001813236627379873	TGTGCGAGGACCTATATGAGCAGCTGGTACTTTAACTGGTTCGACCCCTGG	CARTYMSSWYFNWFDPW	IGHV4-39	IGHD2-2	IGHJ5	7	18	30	33
2	0.001813236627379873	TGTGCGAGGACCTATATGAGCAGCTGGTACTTTAACTGGTTCGACCCCTGG	CARTYMSSWYFNWFDPW	IGHV4-34	IGHD2-2	IGHJ5	7	18	30	33
2	0.001813236627379873	TGTGCGAGAGATCTTGGTATAGCAGCAGTCATGTACCACTTTGACAACTGG	CARDLGIAAVMYHFDNW	IGHV3-30	IGHD6-13	IGHJ4	13	15	27	32
2	0.001813236627379873	TGTGCGAGAGATGGGGAGTATAGCAGTGGCTGGTACTACTTTGACTACTGG	CARDGEYSSGWYYFDYW	IGHV3-30	IGHD6-19	IGHJ4	11	17	31	32
2	0.001813236627379873	TGTGCGAGAGATGGGGAGTATAGCAGTGGCTGGTACTACTTTGACTACTGG	CARDGEYSSGWYYFDYW	IGHV4-31	IGHD6-19	IGHJ4	11	17	31	32
2	0.001813236627379873	TGTGCGAGAGATGGGGAATTTAGCAGTGGCTGGTGGTACTTTGACTACTGG	CARDGEFSSGWWYFDYW	IGHV3-30	IGHD6-19	IGHJ4	11	20	33	36
2	0.001813236627379873	TGTGCGAGAGAAATGGATGTGGTAGTACGACACTACTACATGGACGTCTGG	CAREMDVVVRHYYMDVW	IGHV3-33	IGHD2-2	IGHJ6	10	17	27	31
2	0.001813236627379873	TGTGCGAGAAGGGCATATTGTGGTGGTGACTGCTTTGCGTTTGACCTGTGG	CARRAYCGGDCFAFDLW	IGHV1-46	IGHD2-21	IGHJ5	8	12	33	38
2	0.001813236627379873	TGTGCGAAAGCTAAATTTAGGGAGCTACTACACGACATGTTTGACTACTGG	CAKAKFRELLHDMFDYW	IGHV3-30	IGHD1-26	IGHJ4	6	19	30	39
2	0.001813236627379873	TGTGCACGGATGCCAATCCGAAATCGCGGGTACAGTGCTTTTGATATCTGG	CARMPIRNRGYSAFDIW	IGHV2-26	IGHD1-1	IGHJ3	10	28	33	35
2	0.001813236627379873	TGTGCAAGAGACGGGGGATATAGTGGCTACGATTACTTCTTTGACTACTGG	CARDGGYSGYDYFFDYW	IGHV3-13	IGHD5-12	IGHJ4	10	15	32	33
2	0.001813236627379873	TGTGCAAAAGGCCGACGTCTTACGATATTTCCGGGGGACTTTGATTCCTGG	CAKGRRLTIFPGDFDSW	IGHV3-9	IGHD3-9	IGHJ4	9	14	29	37
2	0.001813236627379873	TGTGCAAAAGATATTGGATCATACAGCTACTACTACGGTATGGACGTCTGG	CAKDIGSYSYYYGMDVW	IGHV3-9	IGHD2-8	IGHJ6	13	19	24	26
2	0.001813236627379873	TGTACGAGAGGGGGGAGAGCAGCTCGTCCCTGGTGGTCCTTTGACGACTGG	CTRGGRAARPWWSFDDW	IGHV1-8	IGHD6-6	IGHJ4	10	17	28	38
2	0.001813236627379873	TGCGCGAGAGATTTTGGTATAGCAGCAGTCATGTATTACTTTGACTACTGG	CARDFGIAAVMYYFDYW	IGHV4-31	IGHD6-13	IGHJ4	11	15	27	32
2	0.001813236627379873	TGTGTGCGACTTTCAACTGGGACGACGGGAAACTCTTTTGACATCTGG	CVRLSTGTTGNSFDIW	IGHV2-26	IGHD1-1	IGHJ3	3	13	26	34
2	0.001813236627379873	TGTGCCAAATCTTCGGGAGGCGGTACAGACCATGCCTTTCACTCCTGG	CAKSSGGGTDHAFHSW	IGHV3-53	IGHD1-1	IGHJ4	4	20	26	35
2	0.001813236627379873	TGTGCGGGAACCTTAATGGTTCGGGGAGTTAACGGTATGGACGTCTGG	CAGTLMVRGVNGMDVW	IGHV4-59	IGHD3-10	IGHJ6	5	15	30	36
2	0.001813236627379873	TGTGCGAGACGTGGGTGGGGGCCGAACGGAAATGCTTTTGACATCTGG	CARRGWGPNGNAFDIW	IGHV5-51	IGHD3-10	IGHJ3	9	21	26	31
2	0.001813236627379873	TGTGCGAGAGGTTTTGGAGGCCGCTCTTTTCTTGCTCTGGACGTCTGG	CARGFGGRSFLALDVW	IGHV4-59	IGHD3-3	IGHJ6	9	11	18	37
2	0.001813236627379873	TGTGCGAGAGATTTCAACCCTACTGTAACTGGAATTATCGAATACTGG	CARDFNPTVTGIIEYW	IGHV3-30	IGHD1-20	IGHJ4	11	25	33	42
2	0.001813236627379873	TGTGCGAGAGATTTCAACCCTACTATAACTGGAACTATCGAAAACTGG	CARDFNPTITGTIENW	IGHV3-30	IGHD1-7	IGHJ4	11	23	36	43
2	0.001813236627379873	TGTGCGAGAGACTTTTCGGCCTCTGCTATGTACTACTTTGACTACTGG	CARDFSASAMYYFDYW	IGHV3-30	IGHD6-19	IGHJ4	10	18	28	29
2	0.001813236627379873	TGTGCGAAACCAGCCTGGGGAGCCACTACCTACTACTTTGACAACTGG	CAKPAWGATTYYFDNW	IGHV3-23	IGHD1-26	IGHJ4	8	17	28	30
2	0.001813236627379873	TGTGCGAAAGGATTTTGTCCTGGTGGTGGTTGCCAAGTTGACTTCTGG	CAKGFCPGGGCQVDFW	IGHV3-13	IGHD2-15	IGHJ4	4	8	26	37
2	0.001813236627379873	TGTGCGAAAGATCGGTCAGTGGCTTGTATGGCGGACTTTGACTGCTGG	CAKDRSVACMADFDCW	IGHV3-23	IGHD6-19	IGHJ4	12	16	27	34
2	0.001813236627379873	TGTGCAAGTGGTGGGAGGACAAGCTCTTACAACGGTCTGGACGTCTGG	CASGGRTSSYNGLDVW	IGHV3-13	IGHD1-26	IGHJ6	7	10	16	37
2	0.001813236627379873	TGTGCAAAAGATCGAGCACCAGCTGGTTCGGGCTGGTTCGACCCCTGG	CAKDRAPAGSGWFDPW	IGHV4-30-2	IGHD6-13	IGHJ5	12	14	26	32
2	0.001813236627379873	TGTCTGAGAGATAGACGCGCTTCACCGTACTACTTTGACTACTGG	CLRDRRASPYYFDYW	IGHV3-11	IGHD2-21	IGHJ4	11	21	25	26
2	0.001813236627379873	TGTGTCCACAAGTCACAGTATTATGATTTCTTATTTGACTACTGG	CVHKSQYYDFLFDYW	IGHV2-26	IGHD3-16	IGHJ4	3	17	27	33
2	0.001813236627379873	TGTGTCCACAAGTCACAGTATCATGATTTCCTATTTGACTACTGG	CVHKSQYHDFLFDYW	IGHV2-5	IGHD4-17	IGHJ4	3	10	25	33
2	0.001813236627379873	TGTGTAAAAGATCCCGGGAGAGCCACTACCTGGTTCGACCCCTGG	CVKDPGRATTWFDPW	IGHV3-66	IGHD5-12	IGHJ5	3	20	27	29
2	0.001813236627379873	TGTGCCAGAGTCGGCGTCGGCCTAATTCTTGGTTTTGACCTCTGG	CARVGVGLILGFDLW	IGHV4-30-2	IGHD1-1	IGHJ3	9	14	18	32
2	0.001813236627379873	TGTGCGGCAATTTTTGGAACAGTTATTGCGCGATTTGACTACTGG	CAAIFGTVIARFDYW	IGHV1-58	IGHD3-3	IGHJ4	8	9	17	33
2	0.001813236627379873	TGTGCGAGAGCCCAAGGGGGCATAACAGGCTACTTTGACTTCTGG	CARAQGGITGYFDFW	IGHV1-69	IGHD2-2	IGHJ4	9	18	27	29
2	0.001813236627379873	TGTGCGAGAGGGGGCCGAAGCAGTGGCTGGCAATGGGTCTACTGG	CARGGRSSGWQWVYW	IGHV3-11	IGHD6-19	IGHJ4	9	18	29	38
2	0.001813236627379873	TGTGCGAGAGAAGACAACTATGGTGATGTCTACTTTGACTCCTGG	CAREDNYGDVYFDSW	IGHV1-69	IGHD3-10	IGHJ4	10	16	23	29
2	0.001813236627379873	TGTACTAGACTTCTAATCTCAATACCTGGAACCCCCGAATACTGG	CTRLLISIPGTPEYW	IGHV5-51	IGHD1-20	IGHJ4	9	21	31	39
2	0.001813236627379873	TGTACGAGGCATCATCCGGGTATGGCAGCAGCCTTAGGATCATGG	CTRHHPGMAAALGSW	IGHV3-49	IGHD6-13	IGHJ4	4	15	31	42
2	0.001813236627379873	TGCGCGAGAAAGGAGGGCAGGTGGGCAGTGGCTATTGATTCCTGG	CARKEGRWAVAIDSW	IGHV3-23	IGHD6-19	IGHJ5	6	24	32	40
2	0.001813236627379873	TGTGTAAGAGATCCACGCGGGACATATTATTTTGACTACTGG	CVRDPRGTYYFDYW	IGHV6-1	IGHD2-21	IGHJ4	12	22	27	30
2	0.001813236627379873	TGTGCCAGATTCGCATTCATGGATCATGCTTTTGATATCTGG	CARFAFMDHAFDIW	IGHV4-30-2	IGHD4-4	IGHJ3	8	16	20	25
2	0.001813236627379873	TGTGCGACGGACGTAATAGTTGCCGACGGTTTTGATACCTGG	CATDVIVADGFDTW	IGHV3-30	IGHD5-12	IGHJ3	6	10	23	29
2	0.001813236627379873	TGTGCGAGATGTGATCTAACTGGGGACCTCTTTGACTACTGG	CARCDLTGDLFDYW	IGHV4-4	IGHD7-27	IGHJ4	8	15	25	29
2	0.001813236627379873	TGTGCGAGACTCAACTCCCAGTTTTACTCCTTTGACTCCTGG	CARLNSQFYSFDSW	IGHV3-21	IGHD3-10	IGHJ4	8	12	18	24
2	0.001813236627379873	TGTGCGAGACTGACGACCGGCCAAAACTACTTTGACTACTGG	CARLTTGQNYFDYW	IGHV4-59	IGHD1-20	IGHJ4	8	15	19	25
2	0.001813236627379873	TGTGCGAGAGAGTCTGCCCCATTTGATGCTCTTGATATCTGG	CARESAPFDALDIW	IGHV3-21	IGHD2-8	IGHJ3	10	18	22	23
2	0.001813236627379873	TGTGCGAGAGAATCATGTGGTGGTAGCTGCTTTGGCTACTGG	CARESCGGSCFGYW	IGHV4-31	IGHD2-15	IGHJ4	10	16	28	29
2	0.001813236627379873	TGTGCGAGAGAACGGGGGCCGTTTGATGGTTTTGATATCTGG	CARERGPFDGFDIW	IGHV3-21	IGHD3-10	IGHJ3	10	12	16	23
2	0.001813236627379873	TGTGCGAGAAAGTCTCCAGGGGCGAATCCCTTTGACTACTGG	CARKSPGANPFDYW	IGHV3-23	IGHD1-20	IGHJ4	6	14	18	29
2	0.001813236627379873	TGTACTTTGATTCGAGGCGTGGACACCTTGTTTAACTACTGG	CTLIRGVDTLFNYW	IGHV4-30-2	IGHD5-12	IGHJ4	2	17	22	30
2	0.001813236627379873	TGTACCACAGGGGGGGGGCGTACTGGCTACCTTTTCTACTGG	CTTGGGRTGYLFYW	IGHV3-15	IGHD5-12	IGHJ4	9	23	29	35
2	0.001813236627379873	TGTACCACAGATTCCCCTGATATTACTATGGCTGACTACTGG	CTTDSPDITMADYW	IGHV3-15	IGHD3-10	IGHJ4	11	20	30	32
2	0.001813236627379873	TGCGTGACGGACGTAATGGTTGCCGACGGTTTTGATATCTGG	CVTDVMVADGFDIW	IGHV3-30	IGHD5-12	IGHJ3	1	10	23	29
2	0.001813236627379873	TGTTCGAGAAATGGACCGCTGGCACGGTTTGACTACTGG	CSRNGPLARFDYW	IGHV3-30	IGHD6-25	IGHJ4	8	15	20	27
2	0.001813236627379873	TGTGTGAGAGATAGAGGCTACGACACCTTTGACTACTGG	CVRDRGYDTFDYW	IGHV3-21	IGHD5-12	IGHJ4	11	15	22	26
2	0.001813236627379873	TGTGCGAGAGGGCCGCAGCTGGCAAGCTTTGACTACTGG	CARGPQLASFDYW	IGHV4-4	IGHD2-2	IGHJ4	9	14	21	26
2	0.001813236627379873	TGTGCGAGAGATGTGGGCAGTGGCTGGTACTTGAACTGG	CARDVGSGWYLNW	IGHV5-10-1	IGHD6-19	IGHJ4	13	16	29	34
2	0.001813236627379873	TGTGCGAGAGAGGGGGACGGAAGGTACTTCGATCTCTGG	CAREGDGRYFDLW	IGHV1-46	IGHD3-16	IGHJ2	10	11	16	22
2	0.001813236627379873	TGTGCCAGAGGAACCCCGGACCTTGACTACTGG	CARGTPDLDYW	IGHV4-30-2	IGHD6-6	IGHJ4	9	15	20	22
2	0.001813236627379873	TGTGCCAGAGGAACCCCAGGCCTTGACTACTGG	CARGTPGLDYW	IGHV4-30-2	IGHD7-27	IGHJ4	9	13	18	22
2	0.001813236627379873	TGTGCCAGAGGAACCCCAGACCTTGACTACTGG	CARGTPDLDYW	IGHV4-30-2	IGHD7-27	IGHJ4	9	13	18	22
2	0.001813236627379873	TGTGCCAGAGGAACCCCAGACCTTGACTACTGG	CARGTPDLDYW	IGHV4-31	IGHD7-27	IGHJ4	9	13	18	22
2	0.001813236627379873	TGTGCGCGGGGAGTGCTACAGGACCCCTGG	CARGVLQDPW	IGHV3-21	IGHD3-10	IGHJ5	5	6	13	21
2	0.001813236627379873	TGTGAGACGCGTCAATATTGG	CETRQYW	IGHV3-53	IGHD2-15	IGHJ4	3	12	17	18
1	9.066183136899365E-4	TGTGCGAGAGAGGGGCTAACGTATTACTATGATAGTAGTGGTTATCCAAACGATTACTACTACTACTACGGTATGGACGTCTGG	CAREGLTYYYDSSGYPNDYYYYYGMDVW	IGHV4-31	IGHD3-22	IGHJ6	10	18	44	52
1	9.066183136899365E-4	TGTGCGAGACGGGGCCGGAAGACGTCGATTTTTGGAGTGGTTATTATACGACCCCCCTCGGGGTACTACTTTGACTACTGG	CARRGRKTSIFGVVIIRPPSGYYFDYW	IGHV4-39	IGHD3-3	IGHJ4	9	25	48	62
1	9.066183136899365E-4	TGTGCGAGAGTTATCCCCGAAAACTGTAGTAGTACCAGCTGCTATTCCGTCCCAGCTAAGTGGTTCGACCCCTGG	CARVIPENCSSTSCYSVPAKWFDPW	IGHV4-31	IGHD2-2	IGHJ5	9	24	48	60
1	9.066183136899365E-4	TGTGCGAGAGGCTGGTACGAACCGCGCGAATATTGTACTAATGGTGTATGCCGGATTAACTGGTTCGACCCCTGG	CARGWYEPREYCTNGVCRINWFDPW	IGHV1-8	IGHD2-8	IGHJ5	11	29	50	57
1	9.066183136899365E-4	TGTGCGAGAGGAGGATATTACGATTTTTGGAGTGGTTCAGATCGGGTCCACTACTACTACGGTATGGACGTCTGG	CARGGYYDFWSGSDRVHYYYGMDVW	IGHV3-33	IGHD3-3	IGHJ6	9	15	36	49
1	9.066183136899365E-4	TGTGCGAGAGAGTATGTACAGAGATGGTTCGGGGACTTATTATCCACCTTTTACTACTACTACATGGACGTCTGG	CAREYVQRWFGDLLSTFYYYYMDVW	IGHV4-31	IGHD3-10	IGHJ6	10	23	42	51
1	9.066183136899365E-4	TGTGCGAGAGAGCGACTAAGGCTTGGAGTGGTTATTCCGCTCCCTGACTTCTACCAGTATGGCATGGACGTCTGG	CARERLRLGVVIPLPDFYQYGMDVW	IGHV3-30	IGHD3-3	IGHJ6	10	22	35	62
1	9.066183136899365E-4	TGTGCGAGTTGCGCCACTTCCGCCGACGGTGAAAACGGTTTAGCGGCCTGGGTCGGCTGGCTCGACACCTGG	CASCATSADGENGLAAWVGWLDTW	IGHV1-69	IGHD4-17	IGHJ5	7	25	31	56
1	9.066183136899365E-4	TGTGCGAGCGTGGGGGAGTATAGCAGCAGCTGGTACGCTCCAACACAGGCTGGGTACTACTTTGACTACTGG	CASVGEYSSSWYAPTQAGYYFDYW	IGHV1-69	IGHD6-13	IGHJ4	7	17	36	53
1	9.066183136899365E-4	TGTGCGAGGTTCACCCGTGCATTACGTTTGGGGGAGTTATCGTTATGGAAAGATTGGTACTTCGATCTCTGG	CARFTRALRLGELSLWKDWYFDLW	IGHV1-46	IGHD3-16	IGHJ2	7	20	45	54
1	9.066183136899365E-4	TGTGCGAGACGAGGGGTAGGGTCGACTCCACCGGAAAGAAAATATTACTACTACTACGCTATGGACGTCTGG	CARRGVGSTPPERKYYYYYAMDVW	IGHV5-10-1	IGHD1-14	IGHJ6	9	29	35	45
1	9.066183136899365E-4	TGTACTAGACCCCCCTCTGAGTACTGGTCGATTCGGGGAGGCGGGGCGGTTAGCTACTACATGGACGTCTGG	CTRPPSEYWSIRGGGAVSYYMDVW	IGHV3-73	IGHD3-10	IGHJ6	9	31	39	53
1	9.066183136899365E-4	TGTGCGAGATACGGGGCCAGTGACTTTCTGGTGGTAGCTGCTAACGCCCTGGGGTACTTCGATCTCTGG	CARYGASDFLVVAANALGYFDLW	IGHV3-11	IGHD2-15	IGHJ2	8	28	42	52
1	9.066183136899365E-4	TGTGCGAGAGCCGGGGTGGCTACGATTCAGACACCTAGCTCCTACTACTACTACCACATTGACGTCTGG	CARAGVATIQTPSSYYYYHIDVW	IGHV4-34	IGHD5-12	IGHJ6	9	15	26	41
1	9.066183136899365E-4	TGTGCGAGAGGGCGGGGGTATTACTATGATAGTAGTGGTTATTACCCCCATGATGCTTTTGATATCTGG	CARGRGYYYDSSGYYPHDAFDIW	IGHV1-8	IGHD3-22	IGHJ3	10	17	44	48
1	9.066183136899365E-4	TGTGCGAGAGGGCGGGGGTATTACTATGATAGTAGTGGTTATTACCCCCATGATGCTTTTGATATCTGG	CARGRGYYYDSSGYYPHDAFDIW	IGHV3-66	IGHD3-22	IGHJ3	9	17	44	48
1	9.066183136899365E-4	TGTGCGAGAGATTCGGCTACGGTGGTAACCCAGAGGGATTACTACTACTACTACTACATGGACGTCTGG	CARDSATVVTQRDYYYYYYMDVW	IGHV3-66	IGHD4-23	IGHJ6	11	16	28	37
1	9.066183136899365E-4	TGTGCGAGAGATGGGCCGTTTAGCACTTCGTCGGGGGGTTACTATTTCTACTACGGTATGGACGTCTGG	CARDGPFSTSSGGYYFYYGMDVW	IGHV4-31	IGHD3-10	IGHJ6	11	30	35	38
1	9.066183136899365E-4	TGTGCGAGAGATGGGATGTATTATGATTACGTTTGGGGGAGTTATCGTATGGGCGCTTTTGATATCTGG	CARDGMYYDYVWGSYRMGAFDIW	IGHV4-31	IGHD3-16	IGHJ3	11	17	47	54
1	9.066183136899365E-4	TGTGCGAGAGATGAAGGCCAATATTGTAAAAATACAAAATGCCACGGCCCCCCCTGGTTCGACCCCTGG	CARDEGQYCKNTKCHGPPWFDPW	IGHV3-53	IGHD2-15	IGHJ5	11	20	27	53
1	9.066183136899365E-4	TGTGCGAGAGAACTTGTTCCGGGTATAGCAGTGGCTGGCCCATACTACTACTACGGTATGGACGTCTGG	CARELVPGIAVAGPYYYYGMDVW	IGHV4-31	IGHD6-19	IGHJ6	10	18	37	42
1	9.066183136899365E-4	TGTGCGAAAGATCCTCGTATTACGATTTTTTCTACCCTTCTCTCCCGGGCCAACTACTTTGACTACTGG	CAKDPRITIFSTLLSRANYFDYW	IGHV3-23	IGHD3-3	IGHJ4	12	15	29	52
1	9.066183136899365E-4	TGTGCGAGGGGCTGGCGGAGTGGTTATTATACCACCTTCCACTACTACTACTACATGGACGTCTGG	CARGWRSGYYTTFHYYYYMDVW	IGHV1-8	IGHD3-3	IGHJ6	11	16	32	40
1	9.066183136899365E-4	TGTGCGAGAGTGTTCATTAGGGGCAGCAGCTGGTATTACTACTACTACTACGGTATGGACGTCTGG	CARVFIRGSSWYYYYYYGMDVW	IGHV1-46	IGHD6-13	IGHJ6	9	22	32	33
1	9.066183136899365E-4	TGTGCGAGAGGGAGCATTGTAGTAGTACCAGCTGCCAAAAGGGGATTCAACTGGTTCGACCCCTGG	CARGSIVVVPAAKRGFNWFDPW	IGHV4-34	IGHD2-2	IGHJ5	10	15	34	47
1	9.066183136899365E-4	TGTGCGAGAGACTACGACCCGTTTGGCAGCTCGTCTATCCGTGCCACCTATTGTCTTGACTACTGG	CARDYDPFGSSSIRATYCLDYW	IGHV1-18	IGHD6-6	IGHJ4	10	25	34	55
1	9.066183136899365E-4	TGTGCGAGAGACCTCGTCAAAAAATACGATTTTTGGAGTGGTTTCCCAGATTATCATGACTACTGG	CARDLVKKYDFWSGFPDYHDYW	IGHV3-7	IGHD3-3	IGHJ4	14	24	42	56
1	9.066183136899365E-4	TGTGCGAGAGAGATAGTGGCTACGACCACGTATCCGGGCCACTACTACTACGGTATGGACGTCTGG	CAREIVATTTYPGHYYYGMDVW	IGHV4-28	IGHD5-12	IGHJ6	8	12	31	40
1	9.066183136899365E-4	TGTGCGAAAGACTCACTACGGTGGAAAGGGGGTGGGTATTACTACTACTACGGTATGGACGTCTGG	CAKDSLRWKGGGYYYYYGMDVW	IGHV3-66	IGHD4-23	IGHJ6	10	14	23	39
1	9.066183136899365E-4	TGTGCGCGATATCTTGGTCATCCAGATTCCGCCACTGACTCCGGGGGCTGGCTCGACCCCTGG	CARYLGHPDSATDSGGWLDPW	IGHV1-67	IGHD2-15	IGHJ5	13	37	43	47
1	9.066183136899365E-4	TGTGCGAGGACCCAGTATAGCAGCAGCTGGCCGCTGTGGTACTACTACTACATGGACGTCTGG	CARTQYSSSWPLWYYYYMDVW	IGHV1-46	IGHD6-13	IGHJ6	7	14	29	39
1	9.066183136899365E-4	TGTGCGAGATCTGACGAGGGAGGCTACTGCAGTGGTGGTGTTTGTTTAAGCTTTAATTGGTGG	CARSDEGGYCSGGVCLSFNWW	IGHV5-10-1	IGHD2-15	IGHJ4	8	20	38	60
1	9.066183136899365E-4	TGTGCGAGACTTATGAGAGTGGTGGTAGCTGATACTCCCATTTCGGGCGGTATGGACGTCTGG	CARLMRVVVADTPISGGMDVW	IGHV5-10-1	IGHD2-15	IGHJ6	9	17	37	51
1	9.066183136899365E-4	TGTGCGAGAGTTGAGATCGGCGCCGGTACTAAGGTCCCTATATCCCGGGCCTTTGACTACTGG	CARVEIGAGTKVPISRAFDYW	IGHV4-31	IGHD5-12	IGHJ4	9	37	44	50
1	9.066183136899365E-4	TGTGCGAGAGTGTCACTGGGGAGTGGTTTTCGTTACTACTACTACTACGGTCTGGACGTCTGG	CARVSLGSGFRYYYYYGLDVW	IGHV1-18	IGHD3-3	IGHJ6	9	19	27	32
1	9.066183136899365E-4	TGTGCGAGAGCGGGTTACTATGGTTCGGGGAGAGGAGTAGGAGTATGGAAAATTGACTACTGG	CARAGYYGSGRGVGVWKIDYW	IGHV4-31	IGHD3-10	IGHJ4	9	14	31	52
1	9.066183136899365E-4	TGTGCGAGAGATTTCCCGTATAGCAGCAGCTGGTACGAACTGAATGATGCTTTTGATATCTGG	CARDFPYSSSWYELNDAFDIW	IGHV4-28	IGHD6-13	IGHJ3	14	17	36	43
1	9.066183136899365E-4	TGTGCGAGAGATTATTGGTCTGACGTAGAGATGGCTACAATTACTACGGCTTTTGATATCTGG	CARDYWSDVEMATITTAFDIW	IGHV3-30	IGHD5-24	IGHJ3	11	22	43	48
1	9.066183136899365E-4	TGTGCGAGAGATCGCGGATATTGTAGTAGTACCTCCTGCCAAAGTAACTACATGGACGTCTGG	CARDRGYCSSTSCQSNYMDVW	IGHV3-21	IGHD2-2	IGHJ6	12	15	32	46
1	9.066183136899365E-4	TGTGCGAGAGATCGCAGTCAAGGTTATAACTATGATAGTAGTGGTTACCTTATTCAATACTGG	CARDRSQGYNYDSSGYLIQYW	IGHV3-7	IGHD3-22	IGHJ4	12	24	46	57
1	9.066183136899365E-4	TGTGCGAGAGATGGCTGTGCGGATATAGGAGCAGCTGGTACTCGGTGCTACATGGACGTCTGG	CARDGCADIGAAGTRCYMDVW	IGHV3-33	IGHD6-13	IGHJ6	11	19	40	47
1	9.066183136899365E-4	TGTGCGAGAGAGTATTACGATATTTTGACTGGTTACTCCGAATACTACGGTATGGACGTCTGG	CAREYYDILTGYSEYYGMDVW	IGHV4-31	IGHD3-9	IGHJ6	10	11	34	51
1	9.066183136899365E-4	TGTGCGAGAGAATTTTGTACGGTCTACGGTGGTAACTCTGAGTCACGGTACTTCCAGCACTGG	CAREFCTVYGGNSESRYFQHW	IGHV1-46	IGHD4-23	IGHJ1	10	23	37	48
1	9.066183136899365E-4	TGTGCAAAATCGGATGATATTCTGGGCGATTTTGGGAGCTACAAAAATCCAATTGACTACTGG	CAKSDDILGDFGSYKNPIDYW	IGHV3-43	IGHD1-26	IGHJ4	8	32	41	52
1	9.066183136899365E-4	TGTACTAGAAGGATATTACGCTACGGTGACTACGGGAGGCTTGTTGGTCGTTTTGACTACTGG	CTRRILRYGDYGRLVGRFDYW	IGHV3-49	IGHD4-17	IGHJ4	8	20	33	51
1	9.066183136899365E-4	TGTACCACAGATCTCCCCGGGGATTGTAGTAGTACCAGCTGCACCTACTACTTTGACTACTGG	CTTDLPGDCSSTSCTYYFDYW	IGHV3-15	IGHD2-2	IGHJ4	13	22	41	45
1	9.066183136899365E-4	TGTGTCACAGACCGGAACATGATTCGGGGAGTTATTCGGCTGGGTCCCTTTGGCAAGTGG	CVTDRNMIRGVIRLGPFGKW	IGHV3-15	IGHD3-10	IGHJ4	10	18	35	47
1	9.066183136899365E-4	TGTGTGAGAGATGGGCGGTCTGGTAGCAGCTGGATTTCTTACTCCTATATGGACGTCTGG	CVRDGRSGSSWISYSYMDVW	IGHV3-74	IGHD2-2	IGHJ6	11	23	32	39
1	9.066183136899365E-4	TGTGCCAGAGTCAGTCTTACGATGATTCGGGGGACCTTGGATTTCTACTTTGACTCCTGG	CARVSLTMIRGTLDFYFDSW	IGHV4-30-2	IGHD3-10	IGHJ4	9	16	31	44
1	9.066183136899365E-4	TGTGCCAGAGCCCCGGCCCCCTACGATCTTTGGAGTGGCCCCTTTGGGTTCGACCCCTGG	CARAPAPYDLWSGPFGFDPW	IGHV1-18	IGHD3-3	IGHJ5	9	21	37	46
1	9.066183136899365E-4	TGTGCCAGAGCCCCGGCCCCCTACGATCTTTGGAGTGGCCCCTTTGGGTTCGACCCCTGG	CARAPAPYDLWSGPFGFDPW	IGHV3-38	IGHD3-3	IGHJ5	8	21	37	46
1	9.066183136899365E-4	TGTGCCAGAGCCGCACCCCTCGAGGTTGACTGGTTATTCGCTGATGCTTTTGATATCTGG	CARAAPLEVDWLFADAFDIW	IGHV4-30-2	IGHD3-9	IGHJ3	9	25	37	41
1	9.066183136899365E-4	TGTGCGGCCCCCCTGTTAGGGAAAATGACTACGGTGACTATAAGTGCTTTTGATATCTGG	CAAPLLGKMTTVTISAFDIW	IGHV1-58	IGHD4-17	IGHJ3	7	24	39	44
1	9.066183136899365E-4	TGTGCGACCCTAGGATACCGCGAAGGGTGGGGATTCTATTTCTACGGTATGGACGTCTGG	CATLGYREGWGFYFYGMDVW	IGHV4-4	IGHD2-15	IGHJ6	6	8	16	48
1	9.066183136899365E-4	TGTGCGACAGATCTTTCGCTGGATCGGGACTTATATGGTGACTACTATTTTGACTCTTGG	CATDLSLDRDLYGDYYFDSW	IGHV3-23	IGHD2-21	IGHJ4	18	35	41	42
1	9.066183136899365E-4	TGTGCGAGTGGACCCCTAGTGGGAGCTACTATTGACTACTACTACTACATGGACGTCTGG	CASGPLVGATIDYYYYMDVW	IGHV4-31	IGHD1-26	IGHJ6	7	16	30	34
1	9.066183136899365E-4	TGTGCGAGACGTCGTTCCCCCGGAATTGTACTAATGGGGGAAAATGCTTTTGATATCTGG	CARRRSPGIVLMGENAFDIW	IGHV5-10-1	IGHD2-8	IGHJ3	9	24	36	43
1	9.066183136899365E-4	TGTGCGAGACACAAATCCCGGTACCAGCTGCTAAGGGGTATCGATGCTTTTGATATCTGG	CARHKSRYQLLRGIDAFDIW	IGHV4-39	IGHD2-2	IGHJ3	10	20	32	42
1	9.066183136899365E-4	TGTGCGAGAGTCCCTGATAACCGAAAATATTGTAGTAGTACCAGCTGCTACCCTCACTGG	CARVPDNRKYCSSTSCYPHW	IGHV3-21	IGHD2-2	IGHJ4	9	26	49	55
1	9.066183136899365E-4	TGTGCGAGAGTGTGGGGTATGGTTCGGGGAGCCAAAACCAATGATGCTTTTGATATCTGG	CARVWGMVRGAKTNDAFDIW	IGHV4-34	IGHD3-10	IGHJ3	9	17	30	40
1	9.066183136899365E-4	TGTGCGAGAGGTATCGGCACTGGGGCGGTCAGGTACTACTACTACTACATGGACGTCTGG	CARGIGTGAVRYYYYYMDVW	IGHV1-18	IGHD7-27	IGHJ6	9	18	24	33
1	9.066183136899365E-4	TGTGCGAGAGGCTTATACACATATGGTTTCGTGTCGGCCTTCTTGTACATGGACGTCTGG	CARGLYTYGFVSAFLYMDVW	IGHV4-34	IGHD5-18	IGHJ6	11	14	31	45
1	9.066183136899365E-4	TGTGCGAGAGGCCACTATTACTATGGTTCGGGGAGTTACCACCCTTACTTTGACTACTGG	CARGHYYYGSGSYHPYFDYW	IGHV1-8	IGHD3-10	IGHJ4	12	15	37	45
1	9.066183136899365E-4	TGTGCGAGAGATCAAGTTGACTACAGTAACTACGCAGAGAGGAACTGGTTCGACCCCTGG	CARDQVDYSNYAERNWFDPW	IGHV4-31	IGHD4-11	IGHJ5	12	17	33	42
1	9.066183136899365E-4	TGTGCGAGAGATGTGTCCGCGTACAACTGGAACGACTCCGAGAGGTGGTTCGACCCCTGG	CARDVSAYNWNDSERWFDPW	IGHV5-10-1	IGHD1-1	IGHJ5	13	20	35	45
1	9.066183136899365E-4	TGTGCGAGAGATGGTTTTTTCGGGCAGCAGGTGGCACAATATGATGCTTTTGATATCTGG	CARDGFFGQQVAQYDAFDIW	IGHV4-31	IGHD6-13	IGHJ3	11	23	33	40
1	9.066183136899365E-4	TGTGCGAGAGATGGGCCCCAGCGACTGCTACCGCGCCCCGATGATGCTTTTGATATCTGG	CARDGPQRLLPRPDDAFDIW	IGHV3-21	IGHD6-19	IGHJ3	11	17	29	40
1	9.066183136899365E-4	TGTGCGAGAGATACCGTGCCTTCTGATGACTACGGGGGCTTGGACTACTTTGACTACTGG	CARDTVPSDDYGGLDYFDYW	IGHV4-31	IGHD4-17	IGHJ4	11	25	34	43
1	9.066183136899365E-4	TGTGCGAGAGAGAGATTCGATTACGATTTTTGGAGTGGCAGATACTTCTTTGACTCCTGG	CARERFDYDFWSGRYFFDSW	IGHV1-18	IGHD3-3	IGHJ4	10	19	37	42
1	9.066183136899365E-4	TGTGCGAGAGAGAGATTCGATTACAATTTTTGGAGTGGCAGATACTTCTTTGACTCCTGG	CARERFDYNFWSGRYFFDSW	IGHV1-18	IGHD3-3	IGHJ4	10	19	37	42
1	9.066183136899365E-4	TGTGCGAAAGTGGGCATTGATAGCAGTGGCTGGCCCCGACACTACTACTTTGACTACTGG	CAKVGIDSSGWPRHYYFDYW	IGHV3-23	IGHD6-19	IGHJ4	9	19	32	42
1	9.066183136899365E-4	TGTGCGAAAGATGTGGGTATAGCAGCAGCTGGTACAGGGTTGGGTGCTTTTGATATCTGG	CAKDVGIAAAGTGLGAFDIW	IGHV3-23	IGHD6-13	IGHJ3	11	14	34	44
1	9.066183136899365E-4	TGTGCACACAGACTATATTCTGGAACTAGCCGTTACTACTACTACGGTATGGACGTCTGG	CAHRLYSGTSRYYYYGMDVW	IGHV2-5	IGHD1-7	IGHJ6	12	19	27	33
1	9.066183136899365E-4	TGTGCAAGAGTATGGTTCGTCTATGACTCGGGAAATTATTATAGTCACTTTGACTACTGG	CARVWFVYDSGNYYSHFDYW	IGHV3-13	IGHD3-10	IGHJ4	9	20	42	46
1	9.066183136899365E-4	TGTGCAAGAGGATTAAAGGGGCTACGATTTTATCGCTTCGGGGGTTGGTTCGACCCCTGG	CARGLKGLRFYRFGGWFDPW	IGHV3-13	IGHD5-12	IGHJ5	9	19	28	45
1	9.066183136899365E-4	TGTGCAAAATCCCGCGGAGATTTTTGGAGTCCTTATCGCCTCTACTACTTAGACTACTGG	CAKSRGDFWSPYRLYYLDYW	IGHV3-42	IGHD3-3	IGHJ4	2	18	29	42
1	9.066183136899365E-4	TGTGCAAAATCCCGCGGAGATTTTTGGAGTCCTTATCGCCTCTACTACTTAGACTACTGG	CAKSRGDFWSPYRLYYLDYW	IGHV3-43	IGHD3-3	IGHJ4	8	18	29	42
1	9.066183136899365E-4	TGTGCAAAAGATACAGGGAGGCGGAATACAGCTATGGTTTTGTACGGTATGGACGTCTGG	CAKDTGRRNTAMVLYGMDVW	IGHV3-9	IGHD5-18	IGHJ6	12	25	38	48
1	9.066183136899365E-4	TGTACCACATCCCTCTATGATTACGTTTGGGGGAACCCCAGCGCGGGCTTTGACTACTGG	CTTSLYDYVWGNPSAGFDYW	IGHV3-15	IGHD3-16	IGHJ4	8	15	33	47
1	9.066183136899365E-4	TGTGTGAGAGATTTCGGGGGACGGGGAGTGGATACGATTAAGGCGGGGGACTATTGG	CVRDFGGRGVDTIKAGDYW	IGHV3-16	IGHD5-12	IGHJ4	14	26	39	48
1	9.066183136899365E-4	TGTGCTAGAGGTCGCGATTTTCTTAGTGGTTATCATATCGGCCCTTCTGACTACTGG	CARGRDFLSGYHIGPSDYW	IGHV3-49	IGHD3-3	IGHJ4	9	14	40	47
1	9.066183136899365E-4	TGTGCCAGAGCCAACTACTATGATAGTAGTGGTTATTACCCCCGCTTGGACTACTGG	CARANYYDSSGYYPRLDYW	IGHV4-30-2	IGHD3-22	IGHJ4	9	15	38	44
1	9.066183136899365E-4	TGTGCCAGAGGGGGTTACGATTACCGTTGGGGGAGTTATCGCCCTTTTGACTACTGG	CARGGYDYRWGSYRPFDYW	IGHV4-30-2	IGHD3-16	IGHJ4	9	14	40	45
1	9.066183136899365E-4	TGTGCGACAGATCAGGCGTATAGCAGTCACTGGGATCCAGTAACCTTTGACTACTGG	CATDQAYSSHWDPVTFDYW	IGHV3-23	IGHD2-21	IGHJ4	12	19	29	44
1	9.066183136899365E-4	TGTGCGAGTCACACCGGGGGGTATGGCTACGACTCTGGATCGGGCTTTGACTACTGG	CASHTGGYGYDSGSGFDYW	IGHV3-11	IGHD5-12	IGHJ4	7	23	31	44
1	9.066183136899365E-4	TGTGCGAGCTCCGTAGAACATATTGTGGTGGTGACTGCTATCCTCTTTGACTACTGG	CASSVEHIVVVTAILFDYW	IGHV1-46	IGHD2-21	IGHJ4	7	18	40	44
1	9.066183136899365E-4	TGTGCGAGGCCACCAGGATATTGTAGTGGTGGTAGCTGTTTCCCAGCCGACTACTGG	CARPPGYCSGGSCFPADYW	IGHV3-21	IGHD2-15	IGHJ4	7	14	37	48
1	9.066183136899365E-4	TGTGCGAGACGGTACCGTATTTTGACTGGTCTCTACTACTACGGTATGGACGTCTGG	CARRYRILTGLYYYGMDVW	IGHV4-31	IGHD3-9	IGHJ6	8	17	29	32
1	9.066183136899365E-4	TGTGCGAGAGGCAGGACCCGTCTATCAGCAACTGCCCTCAGGTGGTTCGACCCCTGG	CARGRTRLSATALRWFDPW	IGHV4-34	IGHD6-19	IGHJ5	11	25	34	42
1	9.066183136899365E-4	TGTGCGAGAGGGGGGATCGTGGGGTATTACTATGGCCGGGGCTACTTTGACTACTGG	CARGGIVGYYYGRGYFDYW	IGHV4-34	IGHD3-10	IGHJ4	10	23	34	41
1	9.066183136899365E-4	TGTGCGAGAGGAGTCAATGATCGAAATACTCTGATCGTTGATTTTTTTGATATCTGG	CARGVNDRNTLIVDFFDIW	IGHV3-42	IGHD3-3	IGHJ3	9	19	28	44
1	9.066183136899365E-4	TGTGCGAGAGATTTATTCCAGGATGGCGATTATTGGGACGACTTTTTTGACTACTGG	CARDLFQDGDYWDDFFDYW	IGHV1-18	IGHD3-3	IGHJ4	11	26	35	45
1	9.066183136899365E-4	TGTGCGAGAGATTCCTCAATATGGTATAGCAGCTCGCTCCAGCCCATTGACTACTGG	CARDSSIWYSSSLQPIDYW	IGHV3-30	IGHD6-6	IGHJ4	11	23	35	46
1	9.066183136899365E-4	TGTGCGAGAGATCTAACGGGGATTTTTGGAGTGGACGAAGACTGGTTCGACCCCTGG	CARDLTGIFGVDEDWFDPW	IGHV1-3	IGHD3-3	IGHJ5	13	20	33	40
1	9.066183136899365E-4	TGTGCGAGAGATCCGGGTAGTAGTGGTTATTACCACTACTGGTACTTCGATCTCTGG	CARDPGSSGYYHYWYFDLW	IGHV3-11	IGHD3-22	IGHJ2	12	17	32	35
1	9.066183136899365E-4	TGTGCGAGAGATCCAACGGTGACTTCCCCCAAGTTTCCCTACGGTGTGGACGTCTGG	CARDPTVTSPKFPYGVDVW	IGHV4-31	IGHD4-17	IGHJ6	12	15	23	46
1	9.066183136899365E-4	TGTGCGAGAGATCGGGGTACTAGTTGTGACGGTTATTGGTGCGGTATGGACGTCTGG	CARDRGTSCDGYWCGMDVW	IGHV4-31	IGHD1-14	IGHJ6	12	29	35	45
1	9.066183136899365E-4	TGTGCGAGAGATGGCGGGGTCGGGGACAAAATTTCGGCTGATGCTTTTGATATCTGG	CARDGGVGDKISADAFDIW	IGHV3-74	IGHD3-10	IGHJ3	11	19	25	38
1	9.066183136899365E-4	TGTGCGAGAGATACCCGCCGGTATTACTATGATAGTAGTGGTCTTATTGACTACTGG	CARDTRRYYYDSSGLIDYW	IGHV3-33	IGHD3-22	IGHJ4	11	20	41	46
1	9.066183136899365E-4	TGTGCGAGAGATAAGGGGCACGTATCGCGCAGTGGCTGGTTGGGATTTGACTACTGG	CARDKGHVSRSGWLGFDYW	IGHV4-31	IGHD6-19	IGHJ4	11	28	39	45
1	9.066183136899365E-4	TGTGCGAGAGACCTTTATAGTGGGAGCTACTACGCGACCGGATGCTTTGACTACTGG	CARDLYSGSYYATGCFDYW	IGHV1-69	IGHD1-26	IGHJ4	10	15	33	44
1	9.066183136899365E-4	TGTGCGAGAGAAGTGTTCGAATATACTTCCAACGACCCCCAAGATATTCACCACTGG	CAREVFEYTSNDPQDIHHW	IGHV3-30	IGHD3-16	IGHJ4	10	35	41	52
1	9.066183136899365E-4	TGTGCGAGAGAAAGGGGTATAGCAGCAGGTGGAACTTCGGTCTACTTTGACTACTGG	CARERGIAAGGTSVYFDYW	IGHV3-23	IGHD6-13	IGHJ4	10	14	31	41
1	9.066183136899365E-4	TGTGCGAGAAAGGGCCGTATAGCAGTGGCTGGTACGAGCTACGGTATGGACGTCTGG	CARKGRIAVAGTSYGMDVW	IGHV4-34	IGHD6-19	IGHJ6	8	16	35	45
1	9.066183136899365E-4	TGTGCGAAAGATCTTGGGAGGTTCGGAAAGTTATTGTCGAATTACTTTGACTACTGG	CAKDLGRFGKLLSNYFDYW	IGHV3-23	IGHD3-10	IGHJ4	14	19	34	42
1	9.066183136899365E-4	TGTGCACGCAGACCATCCGGTCAGACGATTCGGGGAGTTGTCTGGTTCGACTCCTGG	CARRPSGQTIRGVVWFDSW	IGHV2-5	IGHD3-10	IGHJ5	12	28	38	41
1	9.066183136899365E-4	TGTGCACGGATACATTACGATTTTTGGAGTGGGAGACACTACTGGTTCGACCCCTGG	CARIHYDFWSGRHYWFDPW	IGHV2-26	IGHD3-3	IGHJ5	12	13	31	40
1	9.066183136899365E-4	TGTGCAAAAGATTACTTTTGGTTCGGGGAGTTAGGGAGCAGCGCCTTTGACTACTGG	CAKDYFWFGELGSSAFDYW	IGHV3-9	IGHD3-10	IGHJ4	11	18	32	44
1	9.066183136899365E-4	TGTGCAAAAGATCACGGGTGGGACGGTGGTAACTCCCATAAATACTTCCAGCACTGG	CAKDHGWDGGNSHKYFQHW	IGHV3-23	IGHD4-23	IGHJ1	12	22	35	40
1	9.066183136899365E-4	TGTGCAAAAGATCACGGGTGGGACGGTGATAACTCCCATAAATACTTCCAACACTGG	CAKDHGWDGDNSHKYFQHW	IGHV3-43	IGHD4-23	IGHJ1	11	22	35	40
1	9.066183136899365E-4	TGTGCAAAAGATGCCGAACTACGCCACGAGGCCTTCGGGCCCTACTTTGACTACTGG	CAKDAELRHEAFGPYFDYW	IGHV3-43	IGHD1-7	IGHJ4	11	15	22	41
1	9.066183136899365E-4	TGTGCAAAAGATATTTTCTTCGGGAGTGTAGAGGTGGCTGGTGCTTTCGCCAACTGG	CAKDIFFGSVEVAGAFANW	IGHV3-9	IGHD6-19	IGHJ4	13	33	41	52
1	9.066183136899365E-4	TGCGCGAGGCTTGGTAATCTGGTTCGGGGAGTCACCCCCTACTATTTTGACTCCTGG	CARLGNLVRGVTPYYFDSW	IGHV4-31	IGHD3-10	IGHJ4	7	19	31	39
1	9.066183136899365E-4	TGTGTCAGAGTCGTTGAGGCGGCATATTTCTACTATGACGATCTGGACGTCTGG	CVRVVEAAYFYYDDLDVW	IGHV4-30-2	IGHD3-22	IGHJ6	9	30	37	43
1	9.066183136899365E-4	TGTGCCAGAGTGCTCGGTGATGGTTCGACTTACTACTACGGTATGGACGTCTGG	CARVLGDGSTYYYGMDVW	IGHV4-30-2	IGHD3-10	IGHJ6	9	19	26	30
1	9.066183136899365E-4	TGTGCGAGTGAGAGTATAGCAGCTCTCCCCGGGTGGAACTACTTTGACTACTGG	CASESIAALPGWNYFDYW	IGHV4-31	IGHD6-6	IGHJ4	7	11	24	37
1	9.066183136899365E-4	TGTGCGAGGGGGCGAACCCCAGTTCGCTTTGTAGAGTGGCCAGGCAATGACTGG	CARGRTPVRFVEWPGNDW	IGHV5-10-1	IGHD7-27	IGHJ4	7	16	27	49
1	9.066183136899365E-4	TGTGCGAGATTATGTGGGGGGTCTTACTACTACTACTACTACATGGACGTCTGG	CARLCGGSYYYYYYMDVW	IGHV4-55	IGHD3-16	IGHJ6	9	14	19	23
1	9.066183136899365E-4	TGTGCGAGATCCGTTGTGGCCTGGAGATACCGGTCCTGGTATTTCGATCTCTGG	CARSVVAWRYRSWYFDLW	IGHV3-21	IGHD1-20	IGHJ2	8	26	33	35
1	9.066183136899365E-4	TGTGCGAGATCGGTCTTACTAGGGGCTACAATTACGAGCGGTTTTGACTACTGG	CARSVLLGATITSGFDYW	IGHV1-46	IGHD5-24	IGHJ4	8	23	35	42
1	9.066183136899365E-4	TGTGCGAGAGCTCCGGGTAGTCCCTCCTACTACTACTACTACATGGACGTCTGG	CARAPGSPSYYYYYMDVW	IGHV3-53	IGHD6-13	IGHJ6	9	12	18	26
1	9.066183136899365E-4	TGTGCGAGAGCGGGAGGGGGTTCTTTGACTGGTTCTCACTGGTTCGACGTCTGG	CARAGGGSLTGSHWFDVW	IGHV3-21	IGHD3-9	IGHJ5	9	23	33	37
1	9.066183136899365E-4	TGTGCGAGAGGTGCCCTAGAGATGGCTACAATTAATGATGCTTTTGATATCTGG	CARGALEMATINDAFDIW	IGHV3-21	IGHD5-24	IGHJ3	9	16	33	34
1	9.066183136899365E-4	TGTGCGAGAGGTGCGGATACCCCTGCCTACTACTACTACGGTATGGACGTCTGG	CARGADTPAYYYYGMDVW	IGHV5-10-1	IGHD5-18	IGHJ6	8	14	19	26
1	9.066183136899365E-4	TGTGCGAGAGGCGTGCGATACAGCTATGGTTCCGGGGGCTACTTTGACTACTGG	CARGVRYSYGSGGYFDYW	IGHV1-8	IGHD5-18	IGHJ4	11	16	30	38
1	9.066183136899365E-4	TGTGCGAGAGGGCTTGTGGATATTATCTACTACTACTACGGTATGGACGTCTGG	CARGLVDIIYYYYGMDVW	IGHV4-34	IGHD2-21	IGHJ6	10	13	18	19
1	9.066183136899365E-4	TGTGCGAGAGATCTACATCAGCAGCGGGAGGGGTTTGATGCTTTTGATATCTGG	CARDLHQQREGFDAFDIW	IGHV3-21	IGHD6-25	IGHJ3	13	19	26	35
1	9.066183136899365E-4	TGTGCGAGAGATGGCGAGGCTCGTGGATACAGCTATGGGACGCTTGACTACTGG	CARDGEARGYSYGTLDYW	IGHV3-7	IGHD5-18	IGHJ4	11	21	37	43
1	9.066183136899365E-4	TGTGCGAGAGATAGCGTGGTTCGGGGAGTTATTCTATACCTGTTTGACTACTGG	CARDSVVRGVILYLFDYW	IGHV3-33	IGHD3-10	IGHJ4	11	16	32	42
1	9.066183136899365E-4	TGTGCGAGAGACACCGGTGACTACGACTACTACTACTACGGTATGGACGTCTGG	CARDTGDYDYYYYGMDVW	IGHV4-31	IGHD4-17	IGHJ6	10	14	24	25
1	9.066183136899365E-4	TGTGCGAGAGAGCGAGCAGTGGCTGAAGACTACTACTACGGTATGGACGTCTGG	CARERAVAEDYYYGMDVW	IGHV3-30	IGHD6-19	IGHJ6	10	14	24	28
1	9.066183136899365E-4	TGTGCGAAGTTCAGGGGAGCTACTACAGTTCACTTCTACCACATAAACGTCTGG	CAKFRGATTVHFYHINVW	IGHV3-23	IGHD1-26	IGHJ6	7	14	25	31
1	9.066183136899365E-4	TGTGCGAAAGCGACTACAGTAAGCAGTTATTATTACTACGGTATGAATGTCTGG	CAKATTVSSYYYYGMNVW	IGHV3-30	IGHD3-22	IGHJ3	6	29	39	49
1	9.066183136899365E-4	TGTGCGAAAGATGGCGGCCTTGGAGACCCTCCATCTTGGTACTTTGACTACTGG	CAKDGGLGDPPSWYFDYW	IGHV3-48	IGHD3-3	IGHJ4	11	19	24	39
1	9.066183136899365E-4	TGTGCGAAAACGGCTCATAGCAGTGGCTGGTACTCACTGTACTTCGATCTCTGG	CAKTAHSSGWYSLYFDLW	IGHV3-23	IGHD6-19	IGHJ2	8	16	32	38
1	9.066183136899365E-4	TGTGCAAGAGCGTATAGCAGCTCGTCCAGGAACTCGCACTTCTTTGACTACTGG	CARAYSSSSRNSHFFDYW	IGHV3-74	IGHD6-6	IGHJ4	9	11	26	37
1	9.066183136899365E-4	TGTGCAAAAGATGGGTCGTATAGCAGCGCCTCGAGTCGAGCTTTTGATATCTGG	CAKDGSYSSASSRAFDIW	IGHV3-9	IGHD6-25	IGHJ3	11	17	27	39
1	9.066183136899365E-4	TGTGCAAAAGATAGAAACAGTGGCTGGTACGGGTTTGATGCTTTTGATATCTGG	CAKDRNSGWYGFDAFDIW	IGHV3-43	IGHD6-19	IGHJ3	12	17	30	35
1	9.066183136899365E-4	TGTTTGAGAGATACTTTAGAGATGGCTACAATTAAGGGTTTTGACTACTGG	CLRDTLEMATIKGFDYW	IGHV3-30	IGHD5-24	IGHJ4	11	16	33	39
1	9.066183136899365E-4	TGTGTGAAAAGTGTGGTCGGGAGTGGTTATTACTACGCCTTTGACGACTGG	CVKSVVGSGYYYAFDDW	IGHV3-30	IGHD3-22	IGHJ4	3	21	36	38
1	9.066183136899365E-4	TGTGCGAGGATAATAGTGGGAGCTGTCGAGGGGTGCTGGTTCGACCCCTGG	CARIIVGAVEGCWFDPW	IGHV1-46	IGHD1-26	IGHJ5	7	12	23	35
1	9.066183136899365E-4	TGTGCGAGGAAACCTAAGTATAGCAACTCAGGCTACCACTTAGACTACTGG	CARKPKYSNSGYHLDYW	IGHV5-10-1	IGHD6-6	IGHJ4	7	16	28	33
1	9.066183136899365E-4	TGTGCGAGACCCCCCGGGGGTGGCTGGCAACACAGCTACTTTGACTACTGG	CARPPGGGWQHSYFDYW	IGHV4-39	IGHD6-19	IGHJ4	9	19	26	35
1	9.066183136899365E-4	TGTGCGAGAGTTTGTCGCAGACTGCTATCCATCGGGGGTATGGACGTCTGG	CARVCRRLLSIGGMDVW	IGHV3-21	IGHD2-21	IGHJ6	9	19	27	39
1	9.066183136899365E-4	TGTGCGAGAGTCCGGGTAGCAGCAGCTAAAACAAACTGGTTCGACCCCTGG	CARVRVAAAKTNWFDPW	IGHV3-53	IGHD6-13	IGHJ5	9	16	26	33
1	9.066183136899365E-4	TGTGCGAGAGGCGTGGGAGCTACTACTTCGAGAAACTGGTTCGACCCCTGG	CARGVGATTSRNWFDPW	IGHV3-30	IGHD1-26	IGHJ5	9	12	25	33
1	9.066183136899365E-4	TGTGCGAGAGGGATAGCAGCTCGTCCCTGGATAGGATGGTTCGACCCCTGG	CARGIAARPWIGWFDPW	IGHV4-34	IGHD6-6	IGHJ5	10	12	25	36
1	9.066183136899365E-4	TGTGCGAGAGATTTTGGTATGGCAGCAGTCATGTACTACTTTGACTACTGG	CARDFGMAAVMYYFDYW	IGHV4-31	IGHD6-13	IGHJ4	11	15	27	32
1	9.066183136899365E-4	TGTGCGAGAGATTTTGAAGGAACTGACATTAGTGGGAGCGGTGACTACTGG	CARDFEGTDISGSGDYW	IGHV3-33	IGHD1-26	IGHJ4	11	29	38	41
1	9.066183136899365E-4	TGTGCGAGAGATTGGGGGTGGCTGGTATCAAATGATGCTTTTGATATCTGG	CARDWGWLVSNDAFDIW	IGHV3-30	IGHD6-19	IGHJ3	11	17	26	31
1	9.066183136899365E-4	TGTGCGAGAGATCCCCCGGAGAGCAGTGGCTGGTACTACTTTGACTACTGG	CARDPPESSGWYYFDYW	IGHV4-31	IGHD6-19	IGHJ4	12	21	31	32
1	9.066183136899365E-4	TGTGCGAGAGATCGGGGGAGTGCGAACTACTACTACGGTATGGACGTCTGG	CARDRGSANYYYGMDVW	IGHV3-21	IGHD3-16	IGHJ6	12	13	20	25
1	9.066183136899365E-4	TGTGCGAGAGATCGGGACTCTGGTTCGCCCACATACGACCTTGACTCCTGG	CARDRDSGSPTYDLDSW	IGHV3-64	IGHD3-10	IGHJ4	12	16	26	33
1	9.066183136899365E-4	TGTGCGAGAGATGTTGGTTACTATGACACCCAGGGCTACTTTGACTACTGG	CARDVGYYDTQGYFDYW	IGHV3-21	IGHD3-22	IGHJ4	11	17	25	35
1	9.066183136899365E-4	TGTGCGAGAGATGGCCGGTATAGCAGTGGCTGGTACTACTTTGACTACTGG	CARDGRYSSGWYYFDYW	IGHV3-30	IGHD6-19	IGHJ4	11	16	31	32
1	9.066183136899365E-4	TGTGCGAGAGATGGCCGGTATAGCAGTGGCTGGTACTACTTTGACTACTGG	CARDGRYSSGWYYFDYW	IGHV3-7	IGHD6-19	IGHJ4	11	16	31	32
1	9.066183136899365E-4	TGTGCGAGAGATGGGGAGTTTAGCAGTGGCTGGTGGTACTTTGACTACTGG	CARDGEFSSGWWYFDYW	IGHV4-31	IGHD6-19	IGHJ4	11	20	33	36
1	9.066183136899365E-4	TGTGCGAGAGATGGACAATATAGCAGTGGCTGGTACTACTTTGACTACTGG	CARDGQYSSGWYYFDYW	IGHV3-30	IGHD6-19	IGHJ4	11	18	31	32
1	9.066183136899365E-4	TGTGCGAGAGATGGAGAGTATAGCAGTGGCTGGTACTACTTTGACTCCTGG	CARDGEYSSGWYYFDSW	IGHV3-33	IGHD6-19	IGHJ4	11	17	31	32
1	9.066183136899365E-4	TGTGCGAGAGATGGAGAGTATAGCAGTGGCTGGTACTACTTTGACTACTGG	CARDGEYSSGWYYFDYW	IGHV4-31	IGHD6-19	IGHJ4	11	17	31	32
1	9.066183136899365E-4	TGTGCGAGAGATAGCAGTGGCTTGGTACAGACGGATGCTTTTGATATCTGG	CARDSSGLVQTDAFDIW	IGHV4-31	IGHD6-19	IGHJ3	11	12	27	33
1	9.066183136899365E-4	TGTGCGAGAGATAGGGAGCCGGGCGATTTTTTGGCTGCCCCGACGCCCTGG	CARDREPGDFLAAPTPW	IGHV4-4	IGHD3-3	IGHJ5	11	23	30	45
1	9.066183136899365E-4	TGTGCGAGAGACGGCGAGTATAGCAGTGGCTGGTACTACTTTGACTACTGG	CARDGEYSSGWYYFDYW	IGHV4-31	IGHD6-19	IGHJ4	10	17	31	32
1	9.066183136899365E-4	TGTGCGAAGGGTATAGCAGTGGGTGCAGGCATCGACGCTTTTGATATGTGG	CAKGIAVGAGIDAFDMW	IGHV3-47	IGHD6-19	IGHJ3	4	8	21	36
1	9.066183136899365E-4	TGTGCGAAAGCAGAGGGTCTAACAACGGTGACTATGCCGGTTGACTACTGG	CAKAEGLTTVTMPVDYW	IGHV3-23	IGHD4-17	IGHJ4	9	24	33	40
1	9.066183136899365E-4	TGTGCGAAAGATCGAAGTGGGAGCTACCGTCAGGGTGCTTTTGATATCTGG	CAKDRSGSYRQGAFDIW	IGHV3-23	IGHD1-26	IGHJ3	12	15	26	35
1	9.066183136899365E-4	TGTGCGAAAGATGTAACAGTGGCTGGTACCCCTCCCTACTTTGACTACTGG	CAKDVTVAGTPPYFDYW	IGHV3-23	IGHD6-19	IGHJ4	11	16	28	35
1	9.066183136899365E-4	TGTGCGAAAAGGGCCGGGTGGGAGCTACTCTCTGGCGCTTTTGATATCTGG	CAKRAGWELLSGAFDIW	IGHV3-23	IGHD1-26	IGHJ3	8	17	28	36
1	9.066183136899365E-4	TGTGCACGGATCCGTATAGTGGGAGCTACTCCATACTACTTTGACTACTGG	CARIRIVGATPYYFDYW	IGHV2-70	IGHD1-26	IGHJ4	16	17	29	33
1	9.066183136899365E-4	TGTGCACGGATCAATTACGATTTTTGGAGTGGTTACGGTATGGACGTCTGG	CARINYDFWSGYGMDVW	IGHV2-26	IGHD3-3	IGHJ6	10	13	34	39
1	9.066183136899365E-4	TGTGCACGGATGCCAATCCGAAATCGCGGGTTCAGTGCTTTTGATATCTGG	CARMPIRNRGFSAFDIW	IGHV2-26	IGHD3-3	IGHJ3	10	20	25	35
1	9.066183136899365E-4	TGTGCACGGATGAAAATAGTAGCAGCTGCTATGGGGTGGTTCGACCCCTGG	CARMKIVAAAMGWFDPW	IGHV2-26	IGHD2-2	IGHJ5	10	16	32	36
1	9.066183136899365E-4	TGTGCACGGATGAAAATAGTAGCAGCTGCTATGGGGTGGTTCGACCCCTGG	CARMKIVAAAMGWFDPW	IGHV2-70	IGHD2-2	IGHJ5	10	16	32	36
1	9.066183136899365E-4	TGTGCACGGATGAAAATAGCAGCAGCTGCCCACAACTGGTTCGACCCCTGG	CARMKIAAAAHNWFDPW	IGHV2-26	IGHD6-13	IGHJ5	10	15	27	31
1	9.066183136899365E-4	TGTGCACAGATACCAATCCGAAATCGCTGGTACAGTGCTTTTGATATCTGG	CAQIPIRNRWYSAFDIW	IGHV2-70	IGHD2-2	IGHJ3	19	25	32	35
1	9.066183136899365E-4	TGTGCAAGAGGCCGCTTAGTGGGAGCTATTACGGATGTTTTTGATATCTGG	CARGRLVGAITDVFDIW	IGHV3-13	IGHD1-26	IGHJ3	9	16	32	33
1	9.066183136899365E-4	TGTGCAAAAGAATCCTCGTTCGGGGAGTTAATCGGTGCTTTTGATATCTGG	CAKESSFGELIGAFDIW	IGHV3-9	IGHD3-10	IGHJ3	10	17	29	35
1	9.066183136899365E-4	TGTACGAGAGGGGGGAGAGCAGCTCGTCCCTGGTGGTCCTTTGACGACTGG	CTRGGRAARPWWSFDDW	IGHV3-73	IGHD6-6	IGHJ4	8	17	28	38
1	9.066183136899365E-4	TGCGCGAGAGAGAAAAATGTCGCAAGTGGATCCACGACCTTTGATTACTGG	CAREKNVASGSTTFDYW	IGHV1-2	IGHD5-12	IGHJ4	10	29	35	38
1	9.066183136899365E-4	TGTGCGGGGGAGGCACTTCACATCGCTGGCGCGAGGGCCCAGTACTGG	CAGEALHIAGARAQYW	IGHV4-31	IGHD3-10	IGHJ1	5	6	11	38
1	9.066183136899365E-4	TGTGCGATCCTCCCCTATGATTTTTGGAGTGGCTTTTACGGTGTGTGG	CAILPYDFWSGFYGVW	IGHV5-10-1	IGHD3-3	IGHJ2P	6	18	31	45
1	9.066183136899365E-4	TGTGCGAGTAGAGATAGCAGTGGCTGGCCAAATCCCCCTGACTACTGG	CASRDSSGWPNPPDYW	IGHV3-21	IGHD6-19	IGHJ4	7	13	26	38
1	9.066183136899365E-4	TGTGCGAGCGATTTCAACCCTACTATAACTGGAATTATCGAATACTGG	CASDFNPTITGIIEYW	IGHV3-33	IGHD1-20	IGHJ4	11	23	33	42
1	9.066183136899365E-4	TGTGCGAGGGTCCTGGCAGTAGGTGGGTACAACTGGTTCGACCCCTGG	CARVLAVGGYNWFDPW	IGHV4-4	IGHD2-15	IGHJ5	7	17	21	26
1	9.066183136899365E-4	TGTGCGAGGAAGGTTTGGTTCGGGGAGTCTTACTACTTTGACTACTGG	CARKVWFGESYYFDYW	IGHV1-69	IGHD3-10	IGHJ4	7	15	27	30
1	9.066183136899365E-4	TGTGCGAGATCTGGGGTCGATATAGCAGCAGCTACACAGGACTACTGG	CARSGVDIAAATQDYW	IGHV4-55	IGHD6-13	IGHJ4	9	20	32	39
1	9.066183136899365E-4	TGTGCGAGACATTGCCGTGACTCTTGCAGCCACTCTTTTAATCTGTGG	CARHCRDSCSHSFNLW	IGHV4-39	IGHD6-19	IGHJ3	11	26	33	34
1	9.066183136899365E-4	TGTGCGAGACATGCCCTACCAGTGGCTGGCCACTACTTTGACTACTGG	CARHALPVAGHYFDYW	IGHV5-10-1	IGHD6-19	IGHJ4	12	19	28	31
1	9.066183136899365E-4	TGTGCGAGAGTTCCTTATAGCAGTGGCTGGTACTATCTCCAGCACTGG	CARVPYSSGWYYLQHW	IGHV3-48	IGHD6-19	IGHJ1	9	15	32	37
1	9.066183136899365E-4	TGTGCGAGAGTTCGAGCTGGAACTACACCAAACTGGTTCGACCCCTGG	CARVRAGTTPNWFDPW	IGHV3-11	IGHD1-7	IGHJ5	9	16	25	30
1	9.066183136899365E-4	TGTGCGAGAGTTCGAGCTGGAACTACACCAAACTGGTTCGACCCCTGG	CARVRAGTTPNWFDPW	IGHV3-53	IGHD1-7	IGHJ5	9	16	25	30
1	9.066183136899365E-4	TGTGCGAGAGTGGGAATGACTACAGTAACTACGGGCATTGACTACTGG	CARVGMTTVTTGIDYW	IGHV1-46	IGHD4-11	IGHJ4	9	15	32	37
1	9.066183136899365E-4	TGTGCGAGAGTACGGGGATGGTTGGGGCATGATGCTTTTGATATCTGG	CARVRGWLGHDAFDIW	IGHV3-30	IGHD3-10	IGHJ3	9	17	26	27
1	9.066183136899365E-4	TGTGCGAGAGTACGGGGATGGTTGGGGCATGATGCTTTTGATATCTGG	CARVRGWLGHDAFDIW	IGHV4-34	IGHD3-10	IGHJ3	9	17	26	27
1	9.066183136899365E-4	TGTGCGAGAGCCCTATACGGTGACTACTCTGGGTACTTTGACTACTGG	CARALYGDYSGYFDYW	IGHV1-8	IGHD4-17	IGHJ4	13	15	26	33
1	9.066183136899365E-4	TGTGCGAGAGCCCGAGATAGCTATTCCCTGAACTGGTTCGACCCCTGG	CARARDSYSLNWFDPW	IGHV4-34	IGHD2-21	IGHJ5	9	19	26	30
1	9.066183136899365E-4	TGTGCGAGAGGCTCGTCCTTTAGAGATGGCAGTTGGTTCGACCCCTGG	CARGSSFRDGSWFDPW	IGHV4-59	IGHD5-24	IGHJ5	9	20	29	33
1	9.066183136899365E-4	TGTGCGAGAGGCCCCTTCAAAGTGACTACGACGTACGTTGACTCCTGG	CARGPFKVTTTYVDSW	IGHV4-34	IGHD4-17	IGHJ4	12	21	29	33
1	9.066183136899365E-4	TGTGCGAGAGGCCCCTACACAGTGACTACGACGTACATTGACTATTGG	CARGPYTVTTTYIDYW	IGHV1-8	IGHD4-17	IGHJ4	12	21	29	33
1	9.066183136899365E-4	TGTGCGAGAGGCCCCTACAAAGTGACTACGACGTACATTGACTCCTGG	CARGPYKVTTTYIDSW	IGHV3-21	IGHD4-17	IGHJ4	9	21	29	33
1	9.066183136899365E-4	TGTGCGAGAGGCCCCCACCCAGTGACTACGACGTACATTGACTCCTGG	CARGPHPVTTTYIDSW	IGHV3-21	IGHD4-17	IGHJ4	9	21	29	33
1	9.066183136899365E-4	TGTGCGAGAGGGCGTTGTGGAAGTGTCAACTGCGCTCTTGACTCCTGG	CARGRCGSVNCALDSW	IGHV4-34	IGHD1-1	IGHJ4	10	26	31	37
1	9.066183136899365E-4	TGTGCGAGAGGACTTATAGCAGCAGCTGCTACCGGCTTTGACTACTGG	CARGLIAAAATGFDYW	IGHV4-34	IGHD6-13	IGHJ4	10	14	31	35
1	9.066183136899365E-4	TGTGCGAGAGATTCGGGCTACGGGGAAGAGGGCTGGTTCGACCCCTGG	CARDSGYGEEGWFDPW	IGHV3-30	IGHD5-12	IGHJ5	11	15	21	32
1	9.066183136899365E-4	TGTGCGAGAGATGGGCGGCATAATTACAACTTCTACATGGACGTCTGG	CARDGRHNYNFYMDVW	IGHV3-30	IGHD2-2	IGHJ6	11	15	21	24
1	9.066183136899365E-4	TGTGCGAGAGAATTACTATGGTTCGGGGTTGATGCTTTTGATATCTGG	CARELLWFGVDAFDIW	IGHV4-31	IGHD3-10	IGHJ3	10	11	27	29
1	9.066183136899365E-4	TGTGCGAGAGAAAGGAGTGGCTGGGATCATGATGCTTTTGATATCTGG	CARERSGWDHDAFDIW	IGHV3-30	IGHD6-19	IGHJ3	10	15	23	25
1	9.066183136899365E-4	TGTGCGAGAATAACTGGGGACCCGAATAATGATGCTTTTGATATTTGG	CARITGDPNNDAFDIW	IGHV4-59	IGHD7-27	IGHJ3	8	10	19	28
1	9.066183136899365E-4	TGTGCGAAGTGTCATTCTTCGTACGGCAACGATGCTTTTGATTTCTGG	CAKCHSSYGNDAFDFW	IGHV3-23	IGHD4-23	IGHJ3	7	10	14	30
1	9.066183136899365E-4	TGTGCGAAATCAATACAGCTATGGTTATTTGACTACTTTGACTACTGG	CAKSIQLWLFDYFDYW	IGHV3-23	IGHD5-18	IGHJ4	8	12	26	31
1	9.066183136899365E-4	TGTGCGAAATATCAGGACTGTGGCGGAATGTGTCCCATGGACGTCTGG	CAKYQDCGGMCPMDVW	IGHV3-21	IGHD2-15	IGHJ6	6	7	12	35
1	9.066183136899365E-4	TGTGCGAAAGCCAGTGGGAACTACTCTCTTCTTTACAATGACTACTGG	CAKASGNYSLLYNDYW	IGHV3-23	IGHD1-26	IGHJ4	9	12	24	38
1	9.066183136899365E-4	TGTGCGAAAGCGCCCGCCTATAATACTGGGGGCTGGTTCGACGCCTGG	CAKAPAYNTGGWFDAW	IGHV3-23	IGHD3-10	IGHJ5	9	18	24	32
1	9.066183136899365E-4	TGTGCGAAAGCAGCGGGGACCTACTCCGAGAACCCCCTTGACTACTGG	CAKAAGTYSENPLDYW	IGHV3-23	IGHD2-15	IGHJ4	9	20	27	37
1	9.066183136899365E-4	TGTGCGAAAGGATTTTGTCCTGGTGGTGGTTGCCAAGTTGACTACTGG	CAKGFCPGGGCQVDYW	IGHV4-34	IGHD2-15	IGHJ4	10	22	29	37
1	9.066183136899365E-4	TGTGCGAAAGATCTGACTCAGGATGGTTCGGGGTCGATTGACTACTGG	CAKDLTQDGSGSIDYW	IGHV3-23	IGHD3-10	IGHJ4	13	22	32	37
1	9.066183136899365E-4	TGTGCGAAAGATCTAGATATTGTAGTAGTACCAGCTGCTATTGACTGG	CAKDLDIVVVPAAIDW	IGHV3-23	IGHD2-2	IGHJ4	13	15	40	43
1	9.066183136899365E-4	TGTGCGAAAGACATGACCCACGGGCAGGGCTGGTACTTCGATCTCTGG	CAKDMTHGQGWYFDLW	IGHV3-23	IGHD4-11	IGHJ2	10	11	16	29
1	9.066183136899365E-4	TGTGCGAAAGAAGTTCGGGGAAATATTATGGATGCTTTTGATATCTGG	CAKEVRGNIMDAFDIW	IGHV3-30	IGHD3-10	IGHJ3	10	12	28	30
1	9.066183136899365E-4	TGTGCACGGATGCCATTGATGGGTGGGAGCCGCCCTCTTGACTACTGG	CARMPLMGGSRPLDYW	IGHV2-26	IGHD1-26	IGHJ4	10	22	29	37
1	9.066183136899365E-4	TGTGCACGGATGACGGCTATCCCTAAGTACTACTACATGGACGTCTGG	CARMTAIPKYYYMDVW	IGHV2-26	IGHD6-25	IGHJ6	10	13	18	27
1	9.066183136899365E-4	TGTGCAACAGAGGAGATGGCTACAATGAAATACTACTTTGACTACTGG	CATEEMATMKYYFDYW	IGHV1-24	IGHD5-24	IGHJ4	10	12	25	30
1	9.066183136899365E-4	TGTGCAAGAGATTCGAACGATTATTGGGGTGGTCACAGCGTTCAGTGG	CARDSNDYWGGHSVQW	IGHV3-47	IGHD3-3	IGHJ4	11	16	32	45
1	9.066183136899365E-4	TGTGCAAGAGATCTGGACTACGGTGGTTACTCCAATTTCGACGACTGG	CARDLDYGGYSNFDDW	IGHV3-13	IGHD4-23	IGHJ4	13	15	32	39
1	9.066183136899365E-4	TGTGCAAGAGATGCCAACGATTTTTGGGGTGGTCACAGCGTTCACTGG	CARDANDFWGGHSVHW	IGHV3-13	IGHD3-3	IGHJ4	11	16	32	43
1	9.066183136899365E-4	TGTGCAAAAGGCAGGGGCGATCACTGGAGTGCGGAAAGTGACTTCTGG	CAKGRGDHWSAESDFW	IGHV3-43	IGHD3-3	IGHJ3	9	24	30	43
1	9.066183136899365E-4	TGTGCAAAAGGGAACAAGTGGGAGACTCGTGGCTACTTTGACTACTGG	CAKGNKWETRGYFDYW	IGHV3-43	IGHD1-26	IGHJ4	9	16	23	32
1	9.066183136899365E-4	TGTGCAAAAAGGGGGGGGTCACGGGTCCATGATGCTTTTGATATCTGG	CAKRGGSRVHDAFDIW	IGHV3-9	IGHD2-21	IGHJ3	8	17	21	27
1	9.066183136899365E-4	TGTACTAGAGCCCAGGGATACAGCTACGAGAGGGGGGCCGACTACTGG	CTRAQGYSYERGADYW	IGHV3-73	IGHD5-18	IGHJ4	8	15	25	39
1	9.066183136899365E-4	TGCACGAAGGCTTCGGCATTTACGATCTTTGGCTTGGACAGACACTGG	CTKASAFTIFGLDRHW	IGHV3-11	IGHD3-3	IGHJ4	1	19	31	43
1	9.066183136899365E-4	TGTTCGAAAGTCACCTGGGACGATATTAATTGGTTCGACCCCTGG	CSKVTWDDINWFDPW	IGHV3-11	IGHD3-9	IGHJ5	6	19	26	30
1	9.066183136899365E-4	TGTTCGAAAGTCACCTGGGACGATATTAATTGGTTCGACCCCTGG	CSKVTWDDINWFDPW	IGHV3-53	IGHD3-9	IGHJ5	6	19	26	30
1	9.066183136899365E-4	TGTTCGAAAGTCACCTGGGACGATATTAATTGGTTCGACCCCTGG	CSKVTWDDINWFDPW	IGHV3-65	IGHD3-9	IGHJ5	0	19	26	30
1	9.066183136899365E-4	TGTGTGAGGACCAATTACACCAACTATAGGATGTTTGACCTGTGG	CVRTNYTNYRMFDLW	IGHV3-53	IGHD2-8	IGHJ5	7	15	21	32
1	9.066183136899365E-4	TGTGTGAATTGGGTAACCAACCCCGAACAAACGGGAGGGAACTGG	CVNWVTNPEQTGGNW	IGHV3-30	IGHD3-10	IGHJ4	3	20	27	40
1	9.066183136899365E-4	TGTGCTAGACTTCTAATCTCAATACCTGGAACCCCCGAATACTGG	CARLLISIPGTPEYW	IGHV5-10-1	IGHD1-20	IGHJ4	9	21	31	39
1	9.066183136899365E-4	TGTGCTAGACTACAAATAGCAGTGCCTGGAACCCCTGACTACTGG	CARLQIAVPGTPDYW	IGHV5-10-1	IGHD6-19	IGHJ4	9	15	28	35
1	9.066183136899365E-4	TGTGCCACCGACGAATATAGCGGCTCGCCTGCCACAAGCTACTGG	CATDEYSGSPATSYW	IGHV3-48	IGHD6-6	IGHJ4	4	11	26	38
1	9.066183136899365E-4	TGTGCCAGATTCGGAGTCGTCCAGATTCATGCTTTGGATATCTGG	CARFGVVQIHALDIW	IGHV4-30-2	IGHD2-15	IGHJ3	8	11	16	28
1	9.066183136899365E-4	TGTGCGGATACCCCAGTTGGAACTGGGACCTGGTTCGACCCCTGG	CADTPVGTGTWFDPW	IGHV1-58	IGHD7-27	IGHJ5	6	10	17	29
1	9.066183136899365E-4	TGTGCGATATATGGCAGCAGCCCACAGCGGGCTTTTGATATCTGG	CAIYGSSPQRAFDIW	IGHV1-69	IGHD6-13	IGHJ3	6	9	20	30
1	9.066183136899365E-4	TGTGCGACCCCCCACGGTGGCTACGACGATGCTTTTGATATCTGG	CATPHGGYDDAFDIW	IGHV4-4	IGHD5-12	IGHJ3	6	16	25	27
1	9.066183136899365E-4	TGTGCGAGCCAGGAGACCCGCTTCCACTGGTACTTCGATCTCTGG	CASQETRFHWYFDLW	IGHV3-53	IGHD6-13	IGHJ2	7	15	19	25
1	9.066183136899365E-4	TGTGCGAGCAGATGGCTACACGGCAAGGGCTACTTTGACTACTGG	CASRWLHGKGYFDYW	IGHV4-4	IGHD5-24	IGHJ4	7	9	19	29
1	9.066183136899365E-4	TGTGCGAGGGGGAGATGGGTTCAATTTTCTGCTTTTGATGTGTGG	CARGRWVQFSAFDVW	IGHV1-46	IGHD5-24	IGHJ3	7	11	25	29
1	9.066183136899365E-4	TGTGCGAGATTTGTCGGCAGTGGCTGGTACTACTTTGACTACTGG	CARFVGSGWYYFDYW	IGHV3-21	IGHD6-19	IGHJ4	8	16	25	26
1	9.066183136899365E-4	TGTGCGAGATGTTCTGAAGGCGGTAGCTGCTTCTTTGACTACTGG	CARCSEGGSCFFDYW	IGHV3-48	IGHD2-15	IGHJ4	8	21	30	32
1	9.066183136899365E-4	TGTGCGAGACAATATTTCGCAACTGGAACGTGTTTTGACTACTGG	CARQYFATGTCFDYW	IGHV4-39	IGHD1-1	IGHJ4	10	19	29	33
1	9.066183136899365E-4	TGTGCGAGACAACTTCTGGAACCCTCCGGAAACTTTGACTACTGG	CARQLLEPSGNFDYW	IGHV1-69	IGHD1-7	IGHJ4	8	15	21	31
1	9.066183136899365E-4	TGTGCGAGAGCTTCGCCGGTAGACTCGGATGCTTTTGATATCTGG	CARASPVDSDAFDIW	IGHV3-64	IGHD1-20	IGHJ3	9	15	20	27
1	9.066183136899365E-4	TGTGCGAGAGCTTACGATATTTTGACTGGAAGCTTTGACTACTGG	CARAYDILTGSFDYW	IGHV3-30	IGHD3-9	IGHJ4	9	11	28	32
1	9.066183136899365E-4	TGTGCGAGAGCCTATAGCGGCTCGGCTGAATACTTCCAGCACTGG	CARAYSGSAEYFQHW	IGHV3-53	IGHD6-6	IGHJ1	9	12	23	24
1	9.066183136899365E-4	TGTGCGAGAGCCCACGACTATAGTGGCTACGACATTGACTACTGG	CARAHDYSGYDIDYW	IGHV3-48	IGHD5-12	IGHJ4	9	18	26	27
1	9.066183136899365E-4	TGTGCGAGAGGCCTCTCCTCTGGTTCGGGGAGTTATTCTCGCTGG	CARGLSSGSGSYSRW	IGHV1-8	IGHD3-10	IGHJ4	16	20	36	41
1	9.066183136899365E-4	TGTGCGAGAGGGCGTTTGGCAGAGTTATCGTTATATGGCTACTGG	CARGRLAELSLYGYW	IGHV3-21	IGHD3-16	IGHJ4	9	12	34	38
1	9.066183136899365E-4	TGTGCGAGAGGGGCGCCTAGCAGCACCTGGTACTTCGACTACTGG	CARGAPSSTWYFDYW	IGHV1-18	IGHD6-13	IGHJ4	9	17	29	30
1	9.066183136899365E-4	TGTGCGAGAGGGGCACAGGGCGCAGCTGGTTCCTTTGACTACTGG	CARGAQGAAGSFDYW	IGHV3-21	IGHD2-2	IGHJ4	9	21	29	32
1	9.066183136899365E-4	TGTGCGAGAGGAGGTAGTGGGATCTATTACCTGCCTGACGACTGG	CARGGSGIYYLPDDW	IGHV5-10-1	IGHD1-26	IGHJ4	8	14	29	35
1	9.066183136899365E-4	TGTGCGAGAGATTGGGGTACAGCTATCTACTACTTTGACTACTGG	CARDWGTAIYYFDYW	IGHV4-31	IGHD5-18	IGHJ4	11	17	25	27
1	9.066183136899365E-4	TGTGCGAGAGATTATATAGCAGGAAACTACTACTTTGACTACTGG	CARDYIAGNYYFDYW	IGHV4-31	IGHD6-19	IGHJ4	11	14	21	27
1	9.066183136899365E-4	TGTGCGAGAGATCCCCCCAAGTCGGGCTACAGCCTTGCCACCTGG	CARDPPKSGYSLATW	IGHV3-21	IGHD3-16	IGHJ5	12	13	19	40
1	9.066183136899365E-4	TGTGCGAGAGATCCCCCAACTGGGGATGATGCTTTTGATATCTGG	CARDPPTGDDAFDIW	IGHV4-31	IGHD7-27	IGHJ3	12	17	24	25
1	9.066183136899365E-4	TGTGCGAGAGACCTTTATGGTTTGGGGAGCTATTCCGTGGCCTGG	CARDLYGLGSYSVAW	IGHV1-46	IGHD3-10	IGHJ5	10	15	33	40
1	9.066183136899365E-4	TGTGCGAGAGACCTTTATGGTTTGGGGAGCTATTACGTGGCCTGG	CARDLYGLGSYYVAW	IGHV1-46	IGHD3-10	IGHJ5	10	15	34	40
1	9.066183136899365E-4	TGTGCGAGAGAGTGGGAGCTACCCATTAACTGGTTCGACCCCTGG	CAREWELPINWFDPW	IGHV1-46	IGHD1-26	IGHJ5	10	11	21	27
1	9.066183136899365E-4	TGTGCGAGAGAGGGTGAGCTTAGCAGCTCATCATTTGACTACTGG	CAREGELSSSSFDYW	IGHV3-21	IGHD6-6	IGHJ4	10	20	28	33
1	9.066183136899365E-4	TGTGCGAGAGAGGACAACTACGGTGACCTCTACTTTGACTCCTGG	CAREDNYGDLYFDSW	IGHV4-31	IGHD4-17	IGHJ4	10	16	26	29
1	9.066183136899365E-4	TGTGCGAGAAGCCTCCACTACGGTGGTAACTCCCTTGACTACTGG	CARSLHYGGNSLDYW	IGHV4-28	IGHD4-23	IGHJ4	9	16	32	34
1	9.066183136899365E-4	TGTGCGAGAAAAACTATGGTTCGGGGCTCCTACTTTGACTCGTGG	CARKTMVRGSYFDSW	IGHV4-28	IGHD3-10	IGHJ4	10	12	25	29
1	9.066183136899365E-4	TGTGCGAAAGCCCCCGCAGGGGAGATGGCTACACTGGACCACTGG	CAKAPAGEMATLDHW	IGHV3-30	IGHD5-24	IGHJ4	6	21	32	36
1	9.066183136899365E-4	TGTGCGAAAGATCGGGGAGCTAGCAGCAGCTGGATATTTTTATGG	CAKDRGASSSWIFLW	IGHV3-48	IGHD6-13	IGHJ4	12	20	32	42
1	9.066183136899365E-4	TGTGCGAAAAGTATCTACGGTGACTACGAAAACTTTGACTACTGG	CAKSIYGDYENFDYW	IGHV3-23	IGHD4-17	IGHJ4	8	14	27	31
1	9.066183136899365E-4	TGTGCACACTCCATTGGTGGCTACATCTACAACTTTGACTCCTGG	CAHSIGGYIYNFDSW	IGHV2-5	IGHD5-12	IGHJ4	8	16	23	27
1	9.066183136899365E-4	TGTGCACACAGACCTTATGGGTCGGGGAATTATTACAACTCCTGG	CAHRPYGSGNYYNSW	IGHV2-5	IGHD3-10	IGHJ5	12	15	38	40
1	9.066183136899365E-4	TGTGCACACAAGTCACAATACTTTGACTTCTTATTTGACTCCTGG	CAHKSQYFDFLFDSW	IGHV2-5	IGHD3-9	IGHJ4	9	17	27	33
1	9.066183136899365E-4	TGTGCAACCGACAGGGACGTGGGGATAACTGAGGTTGACCACTGG	CATDRDVGITEVDHW	IGHV3-9	IGHD1-20	IGHJ4	6	24	30	34
1	9.066183136899365E-4	TGTGCAAAAGGTGGGATAGCCAGCCACTACCTAATTGACTACTGG	CAKGGIASHYLIDYW	IGHV3-43	IGHD6-19	IGHJ4	9	19	27	34
1	9.066183136899365E-4	TGTGCAAAAGATACCTATAGCAGCTCGTACGTATTTGACTACTGG	CAKDTYSSSYVFDYW	IGHV3-9	IGHD6-6	IGHJ4	12	15	27	33
1	9.066183136899365E-4	TGTATACGCGTTCGGGGAGTCGATATGGGGTTCTTCCAGCTCTGG	CIRVRGVDMGFFQLW	IGHV3-15	IGHD3-10	IGHJ1	3	9	19	32
1	9.066183136899365E-4	TGTATACGCGTTCGGGGAGTCGATAGGGGGTTCTTCCAGCTCTGG	CIRVRGVDRGFFQLW	IGHV3-15	IGHD3-10	IGHJ1	3	9	19	32
1	9.066183136899365E-4	TGTGTAAGAGATCCACGCGGGACATATTATTTTGACTACTGG	CVRDPRGTYYFDYW	IGHV3-47	IGHD2-21	IGHJ4	12	22	27	30
1	9.066183136899365E-4	TGTGCCAGAGACGCTGGAACGGCCGCGCACCTTGACCACTGG	CARDAGTAAHLDHW	IGHV3-47	IGHD1-1	IGHJ4	10	13	20	31
1	9.066183136899365E-4	TGTGCGACGGAAGTGGGAGTTACTAATGCTTTTAATATGTGG	CATEVGVTNAFNMW	IGHV3-11	IGHD1-26	IGHJ3	6	11	24	25
1	9.066183136899365E-4	TGTGCGAGTCACGGTGACTACGATAACTACTTTGACTACTGG	CASHGDYDNYFDYW	IGHV1-46	IGHD4-17	IGHJ4	7	10	21	25
1	9.066183136899365E-4	TGTGCGAGTGGGATAGCAGCAGCTGGTTTCTTTGACTACTGG	CASGIAAAGFFDYW	IGHV3-30	IGHD6-13	IGHJ4	7	12	26	29
1	9.066183136899365E-4	TGTGCGAGCCTCGATGGCAGTCGGGCCCGGATTGACTACTGG	CASLDGSRARIDYW	IGHV5-51	IGHD2-21	IGHJ4	7	16	21	31
1	9.066183136899365E-4	TGTGCGAGCCCCTACTACACTGGTTTGTGGTTCGACCCCTGG	CASPYYTGLWFDPW	IGHV3-21	IGHD2-2	IGHJ5	7	11	18	27
1	9.066183136899365E-4	TGTGCGAGGCTCGCGGGGAGTGGATATCCTGATGACTACTGG	CARLAGSGYPDDYW	IGHV1-18	IGHD3-10	IGHJ4	7	13	20	32
1	9.066183136899365E-4	TGTGCGAGGGGTAGCAGTGGCTGGGTCTACTTTGACTACTGG	CARGSSGWVYFDYW	IGHV5-10-1	IGHD6-19	IGHJ4	7	11	23	26
1	9.066183136899365E-4	TGTGCGAGATTTCAGCGGCCACAGGGCGCCTTTGACATCTGG	CARFQRPQGAFDIW	IGHV4-4	IGHD6-25	IGHJ3	8	12	18	30
1	9.066183136899365E-4	TGTGCGAGATCGCAGGGCTGGTACGGTGCTTTTGATATCTGG	CARSQGWYGAFDIW	IGHV3-21	IGHD6-19	IGHJ3	8	15	24	26
1	9.066183136899365E-4	TGTGCGAGATGTGATTTAACTGGGGACCTATTTGACTACTGG	CARCDLTGDLFDYW	IGHV4-55	IGHD7-27	IGHJ4	9	16	25	30
1	9.066183136899365E-4	TGTGCGAGACTCCATATGGTTTTGACAGGAGTGGACTTCTGG	CARLHMVLTGVDFW	IGHV4-39	IGHD3-10	IGHJ4	9	14	20	33
1	9.066183136899365E-4	TGTGCGAGAGCTCTGCAGCAGGTGGGAGCCGCGGGCTACTGG	CARALQQVGAAGYW	IGHV3-21	IGHD1-26	IGHJ4	13	21	28	35
1	9.066183136899365E-4	TGTGCGAGAGCTGTTGGGGAAAAAAGGGACTTTGACTACTGG	CARAVGEKRDFDYW	IGHV4-4	IGHD3-16	IGHJ4	9	13	18	28
1	9.066183136899365E-4	TGTGCGAGAGCACAGATAGTGGCTACGATTTTTGACTACTGG	CARAQIVATIFDYW	IGHV4-34	IGHD5-12	IGHJ4	9	15	29	30
1	9.066183136899365E-4	TGTGCGAGAGGTGCCGGGGCCTTAGGACCCTTCGACCCCTGG	CARGAGALGPFDPW	IGHV4-31	IGHD2-2	IGHJ5	9	11	16	30
1	9.066183136899365E-4	TGTGCGAGAGGTAGTCTTTGGAGTGGTTATGGTGACTATTGG	CARGSLWSGYGDYW	IGHV3-23	IGHD3-3	IGHJ4	6	16	29	32
1	9.066183136899365E-4	TGTGCGAGAGGCCCGCGGGGGGTAGGTCGCTTTGACTACTGG	CARGPRGVGRFDYW	IGHV1-8	IGHD2-15	IGHJ4	12	20	24	29
1	9.066183136899365E-4	TGTGCGAGAGGGGGTGGCATATTGTGGTACTTAGTCAACTGG	CARGGGILWYLVNW	IGHV1-18	IGHD2-21	IGHJ4	9	16	26	27
1	9.066183136899365E-4	TGTGCGAGAGATTCGGTTGATGGTAACTCCGAGGGATACTGG	CARDSVDGNSEGYW	IGHV4-31	IGHD4-23	IGHJ4	11	20	30	36
1	9.066183136899365E-4	TGTGCGAGAGATTGTTATGATAGTAGTGGTTATTACTACTGG	CARDCYDSSGYYYW	IGHV1-69	IGHD3-22	IGHJ4	11	15	33	34
1	9.066183136899365E-4	TGTGCGAGAGATCTTGGGGACCGGGATTCTCCCGACTGCTGG	CARDLGDRDSPDCW	IGHV3-21	IGHD7-27	IGHJ4	13	14	19	33
1	9.066183136899365E-4	TGTGCGAGAGATCGAGGTGAAGACGATCCAATTGACTGCTGG	CARDRGEDDPIDCW	IGHV3-21	IGHD5-18	IGHJ4	12	25	29	31
1	9.066183136899365E-4	TGTGCGAGAGACGGTGACTTACCCCACTCCTTTGACTACTGG	CARDGDLPHSFDYW	IGHV4-59	IGHD4-17	IGHJ4	10	11	18	25
1	9.066183136899365E-4	TGTGCGAGAGAGCCCCCCTACTACTACGGTATGGACGTCTGG	CAREPPYYYGMDVW	IGHV4-39	IGHD3-16	IGHJ6	8	12	16	17
1	9.066183136899365E-4	TGTGCGAGAGAATGGGCCCGATATAGCAGTTTTGACTACTGG	CAREWARYSSFDYW	IGHV3-30	IGHD6-19	IGHJ4	10	21	29	30
1	9.066183136899365E-4	TGTGCGAGAGAAGTGGTGATAGCTGCCTATAACAACTACTGG	CAREVVIAAYNNYW	IGHV3-53	IGHD2-15	IGHJ4	10	11	25	34
1	9.066183136899365E-4	TGTGCGAAAGATTTCTACTATGGTTCGGGGAGTGAGTACTGG	CAKDFYYGSGSEYW	IGHV3-30	IGHD3-10	IGHJ4	15	16	31	32
1	9.066183136899365E-4	TGTGCACGAATGAACATCAGGTGGTACTACTTTGAATACTGG	CARMNIRWYYFEYW	IGHV2-26	.	IGHJ4	7	-1	-1	23
1	9.066183136899365E-4	TGTGCACACGAACCCTCGAGATCGAGCGTTTTTGATATCTGG	CAHEPSRSSVFDIW	IGHV2-5	IGHD6-6	IGHJ3	8	14	19	29
1	9.066183136899365E-4	TGTGCAAGAGGGGCCAGCAGCTGGTACGGTATGGACGTCTGG	CARGASSWYGMDVW	IGHV3-13	IGHD6-13	IGHJ6	9	14	27	30
1	9.066183136899365E-4	TGTGGGGGAGGGGAACCCGAGGTTCGTGCTTTTGATATCTGG	CGGGEPEVRAFDIW	IGHV4-34	IGHD1-14	IGHJ3	10	11	24	26
1	9.066183136899365E-4	TGTACCACACATTTATTTTTCGAGCAGCAGGAAGACTACTGG	CTTHLFFEQQEDYW	IGHV3-15	IGHD6-13	IGHJ4	8	22	29	33
1	9.066183136899365E-4	TGTACGAGAGCCCCAAACCCTGCGTACTACTTTGACTACTGG	CTRAPNPAYYFDYW	IGHV3-21	IGHD3-16	IGHJ4	9	10	17	23
1	9.066183136899365E-4	TGTACAGTGCGGAAAACTGGAATTGCTCCATTTGACTATTGG	CTVRKTGIAPFDYW	IGHV3-9	IGHD1-1	IGHJ4	2	14	21	30
1	9.066183136899365E-4	TGTGTGAGGTCTTTACGGTCATATAGTGGCTGCTATCTG	CVRSLRSYSGCYL	IGHV1-68	IGHD5-12	IGHJ4	1	20	30	38
1	9.066183136899365E-4	TGTGTGAGGTCTTTACGGTCATATAGTGGCTGCTATCTG	CVRSLRSYSGCYL	IGHV3-60	IGHD5-12	IGHJ4	6	20	30	38
1	9.066183136899365E-4	TGTGTGAGGGGGGCCAGATATAGTGGCTACGATGTCTGG	CVRGARYSGYDVW	IGHV3-60	IGHD5-12	IGHJ4	6	16	32	35
1	9.066183136899365E-4	TGTGCGGCTATGGTTCGGGGTCACTACTTTGACTACTGG	CAAMVRGHYFDYW	IGHV4-31	IGHD3-10	IGHJ4	5	7	19	22
1	9.066183136899365E-4	TGTGCGACCGGCTGGGGATTAACCTACTTTGACTACTGG	CATGWGLTYFDYW	IGHV3-23	IGHD7-27	IGHJ4	6	11	18	23
1	9.066183136899365E-4	TGTGCGACAGATAAGGTGGAAGGCGGTATGGACGTCTGG	CATDKVEGGMDVW	IGHV1-24	IGHD1-7	IGHJ6	11	16	20	27
1	9.066183136899365E-4	TGTGCGAGTTGCCTTTCTACGGCCGGCTTTGACTACTGG	CASCLSTAGFDYW	IGHV5-10-1	IGHD4-17	IGHJ4	7	16	21	26
1	9.066183136899365E-4	TGTGCGAGGATTATAGCAGTGGCTCCACAAGACTACTGG	CARIIAVAPQDYW	IGHV4-4	IGHD6-19	IGHJ4	7	11	23	30
1	9.066183136899365E-4	TGTGCGAGATGCCTATCTGGGCAGCAGCCGGGCTACTGG	CARCLSGQQPGYW	IGHV1-46	IGHD6-13	IGHJ4	8	20	27	32
1	9.066183136899365E-4	TGTGCGAGATGGACTTACAGCTACGGTATGGACGTCTGG	CARWTYSYGMDVW	IGHV4-55	IGHD5-18	IGHJ6	9	15	26	27
1	9.066183136899365E-4	TGTGCGAGACTCGAGCACCTGGTCTTATTTGACTCCTGG	CARLEHLVLFDSW	IGHV4-39	IGHD2-2	IGHJ4	9	13	22	27
1	9.066183136899365E-4	TGTGCGAGACTCGAGCACCTAGTCTTAGTCGACTACTGG	CARLEHLVLVDYW	IGHV4-39	IGHD2-15	IGHJ4	9	17	21	30
1	9.066183136899365E-4	TGTGCGAGACGACTGGACACCCGGAACTTTGACTACTGG	CARRLDTRNFDYW	IGHV5-10-1	IGHD1-20	IGHJ4	9	11	16	25
1	9.066183136899365E-4	TGTGCGAGAGCCTGCTGTGGCGATCGCCTTGACTACTGG	CARACCGDRLDYW	IGHV3-33	IGHD6-13	IGHJ4	9	11	16	28
1	9.066183136899365E-4	TGTGCGAGAGGGGCTGTAATGGGCTGGTTCGACCCCTGG	CARGAVMGWFDPW	IGHV1-8	IGHD2-8	IGHJ5	10	16	21	23
1	9.066183136899365E-4	TGTGCGAGAGGAAACACCGATGACGCTTTGGATGTCTGG	CARGNTDDALDVW	IGHV1-18	IGHD2-8	IGHJ6	9	13	17	28
1	9.066183136899365E-4	TGTGCGAGAGATCGAGGACCTGGGTACATGGACGTCTGG	CARDRGPGYMDVW	IGHV4-59	IGHD7-27	IGHJ6	12	19	23	24
1	9.066183136899365E-4	TGTGCGAGAGATCAGGCCCGTAACGAATACGATATTTTG	CARDQARNEYDIL	IGHV3-33	IGHD3-9	IGHJ4	12	27	37	38
1	9.066183136899365E-4	TGTGCGAGAGATCAGGGAGATGGCTTCGGGGATATCTGG	CARDQGDGFGDIW	IGHV3-66	IGHD5-24	IGHJ3	12	16	24	30
1	9.066183136899365E-4	TGTGCGAGAGATAGGGGCACCTACTACTTTGACTACTGG	CARDRGTYYFDYW	IGHV4-31	.	IGHJ4	11	-1	-1	21
1	9.066183136899365E-4	TGTGCGAGAGATAAGGGGGTCAGCGGTATGGACGTCTGG	CARDKGVSGMDVW	IGHV1-18	IGHD6-25	IGHJ6	11	20	25	27
1	9.066183136899365E-4	TGTGCGAGAGACCGTAGCAGTAACTGGTTCGACCCCTGG	CARDRSSNWFDPW	IGHV4-31	IGHD2-15	IGHJ5	10	13	19	21
1	9.066183136899365E-4	TGTGCGAGAGAGGGAGTGGGATACAGCTATGACAACTGG	CAREGVGYSYDNW	IGHV1-18	IGHD5-18	IGHJ4	10	18	28	29
1	9.066183136899365E-4	TGTGCGAAAGAGGGCTCAGGAGGAGCGTTCGACCCCTGG	CAKEGSGGAFDPW	IGHV3-23	IGHD2-15	IGHJ5	10	14	25	26
1	9.066183136899365E-4	TGTGCACACGAGTCGGTGGTAACTCCTGGGTTTATTTGG	CAHESVVTPGFIW	IGHV2-26	IGHD4-23	IGHJ3	6	13	25	32
1	9.066183136899365E-4	TGTGCAAGGACCACTAACCGTGATGCCTTTGATTTCTGG	CARTTNRDAFDFW	IGHV3-74	IGHD2-15	IGHJ3	7	9	15	20
1	9.066183136899365E-4	TGTACTCGGTTTCTAAGTGGGAATACTTTCGACTATTGG	CTRFLSGNTFDYW	IGHV3-49	IGHD1-26	IGHJ4	5	15	21	23
1	9.066183136899365E-4	TGTACCACATGGAGCCCCATGACTACGGTGTCGTACTGG	CTTWSPMTTVSYW	IGHV3-15	IGHD4-17	IGHJ4	8	17	29	33
1	9.066183136899365E-4	TGCCTAGTAGCAGCTCGTTCTTACTACTTTGACTCCTGG	CLVAARSYYFDSW	IGHV3-21	IGHD6-6	IGHJ4	1	7	17	21
1	9.066183136899365E-4	TGCGCAAGGGGATTTGCCAGTAGTGGATTCGATCTTTGG	CARGFASSGFDLW	IGHV3-13	IGHD3-22	IGHJ3	7	18	25	36
1	9.066183136899365E-4	TGTGCTCGGAAATTACGGACTCTCTTTGACCTCTGG	CARKLRTLFDLW	IGHV3-74	IGHD5-24	IGHJ4	4	10	16	23
1	9.066183136899365E-4	TGTGCCTGCGGTTCGGGGAGTGACTTTGACTACTGG	CACGSGSDFDYW	IGHV4-30-2	IGHD3-10	IGHJ4	5	9	20	22
1	9.066183136899365E-4	TGTGCCAGATTCGGACTACATGGTTTCGATGTCTGG	CARFGLHGFDVW	IGHV4-30-2	IGHD4-11	IGHJ3	8	13	18	19
1	9.066183136899365E-4	TGTGCGCGGGTGATGATTCGCGGGATATTTTATTGG	CARVMIRGIFYW	IGHV4-4	IGHD3-9	IGHJ1	5	23	30	33
1	9.066183136899365E-4	TGTGCGAGAGATAGTTCGCTCGTCTTTGACTACTGG	CARDSSLVFDYW	IGHV3-53	IGHD6-6	IGHJ4	11	17	22	23
1	9.066183136899365E-4	TGTGCGAGAGAGTGGGAGCTACTGGGTGACTACTGG	CAREWELLGDYW	IGHV3-21	IGHD1-26	IGHJ4	10	11	22	26
1	9.066183136899365E-4	TGTGCGAGAGAGGACTTCTTCAGGCTCCCGGCCTGG	CAREDFFRLPAW	IGHV4-31	IGHD1-26	IGHJ5	10	23	28	31
1	9.066183136899365E-4	TGTGCGAAATCGGCTCCGTACTACTTTGACTGCTGG	CAKSAPYYFDCW	IGHV3-11	IGHD1-26	IGHJ4	6	12	16	17
1	9.066183136899365E-4	TGTGCGAAAGATGAGTCCGCAGTAGCGGACTACTGG	CAKDESAVADYW	IGHV3-23	IGHD2-15	IGHJ4	11	15	25	27
1	9.066183136899365E-4	TGTGCACACTCGGATTGGAGACGGATTGACTACTGG	CAHSDWRRIDYW	IGHV2-5	IGHD3-3	IGHJ4	8	14	19	25
1	9.066183136899365E-4	TGTGCAAGAGATCGGGGTGGTGGTGCGGTGGGTTGG	CARDRGGGAVGW	IGHV1-69D	IGHD2-21	IGHJ4	12	16	24	33
1	9.066183136899365E-4	TGTGCCCGAGGAAGTCCAGACCTTGACTACTGG	CARGSPDLDYW	IGHV4-30-2	IGHD1-1	IGHJ4	9	14	18	22
1	9.066183136899365E-4	TGTGCCAGAGGAACTCCAGACCTTGACTACTGG	CARGTPDLDYW	IGHV4-30-2	IGHD3-10	IGHJ4	9	11	16	22
1	9.066183136899365E-4	TGTGCGACAGGTACCTCTGCGCATGACTACTGG	CATGTSAHDYW	IGHV3-23	IGHD1-1	IGHJ4	6	10	14	23
1	9.066183136899365E-4	TGTGCGACAGGGAAGTGGAATTTTGTAGACTGG	CATGKWNFVDW	IGHV1-8	IGHD2-15	IGHJ4	10	22	27	28
1	9.066183136899365E-4	TGTGTGAGAGGTTTCCCCTGTGATGACTGG	CVRGFPCDDW	IGHV3-11	IGHD3-10	IGHJ4	9	13	17	25
1	9.066183136899365E-4	TGTGCGAGAGATGGTCCGGGGGACTACTGG	CARDGPGDYW	IGHV3-21	IGHD6-6	IGHJ4	11	13	18	21
1	9.066183136899365E-4	TGTGCTAAAGGCACGAGTGACTCCTGG	CAKGTSDSW	IGHV3-21	IGHD6-6	IGHJ4	4	12	16	17
1	9.066183136899365E-4	TGTGCGACCCTGGGACTCTACTGG	CATLGLYW	IGHV4-4	IGHD1-26	IGHJ4	6	10	14	17
1	9.066183136899365E-4	TGTGCGAGTGCCCTTGATCTCTGG	CASALDLW	IGHV4-59	.	IGHJ3	7	-1	-1	13
1	9.066183136899365E-4	TGTTTCGAAAGTGTCTGG	CFESVW	IGHV3-23	.	IGHJ6	2	-1	-1	12
