# Supplementary material for: Biomarkers and Immune Repertoire Metrics Identified by Peripheral Blood Transcriptomic Sequencing Reveal the Pathogenesis of COVID-19
Source: Front Immunol. 2021 Aug 24;12:677025. doi: 10.3389/fimmu.2021.677025 (PMC8421539; doi:10.3389/fimmu.2021.677025)
Supplement: Supplementary file 1 [file DataSheet_1.zip › TCR_BCR/IGH/convert.SRR12007869.clonotypes.IGH.txt]

count	freq	cdr3nt	cdr3aa	v	d	j	VEnd	DStart	DEnd	JStart
5	0.013089005235602094	TGTGCGACATGGGGGGGCCGTGGATACAGCAACGGTTACCTACTCTACTGG	CATWGGRGYSNGYLLYW	IGHV3-23	IGHD5-18	IGHJ4	6	18	38	44
4	0.010471204188481676	TGTGCGGGAGGAGGGGATAGCAGGTCGTCGTGGGGGGGAAACTACTACTACTACATGGACGTCTGG	CAGGGDSRSSWGGNYYYYMDVW	IGHV1-8	IGHD6-6	IGHJ6	10	16	28	40
4	0.010471204188481676	TGTGCGAGAGCAAGGGTAGTACCAGCGCTAGGGTCAGGCTACTACTACTACATGGACGTCTGG	CARARVVPALGSGYYYYMDVW	IGHV3-11	IGHD2-2	IGHJ6	9	15	25	38
4	0.010471204188481676	TGTGCGAGAGATTGGAAACCAATAATTAGCAGCAGTGGTTTTCACTACGGTATGGACGTCTGG	CARDWKPIISSSGFHYGMDVW	IGHV4-31	IGHD3-22	IGHJ6	11	33	48	51
4	0.010471204188481676	TGTGCGAGACATTCCCCACATAGAGGGTACGATTTGTGCAACTTTGACTACTGG	CARHSPHRGYDLCNFDYW	IGHV4-39	IGHD5-12	IGHJ4	11	19	33	40
4	0.010471204188481676	TGTGCGAAAGATTTTATAACTGGAACGACGGAGAACCACTACTTTGACTACTGG	CAKDFITGTTENHYFDYW	IGHV3-23	IGHD1-20	IGHJ4	11	14	29	37
4	0.010471204188481676	TGTGCGAGAGATGACCGCCACCTTCGTGGGAGTTACTCGGACTACTGG	CARDDRHLRGSYSDYW	IGHV1-18	IGHD1-26	IGHJ4	11	25	36	39
4	0.010471204188481676	TGTGCGAGATCCCCCAATGCAGTGGCTGGTCTCTTTGACTACTGG	CARSPNAVAGLFDYW	IGHV4-34	IGHD6-19	IGHJ4	8	18	29	32
4	0.010471204188481676	TGTGCGAGGGTTTCGGGGAGTTACTCTGCCCTTGACTACTGG	CARVSGSYSALDYW	IGHV3-33	IGHD3-10	IGHJ4	7	11	22	31
3	0.007853403141361256	TGTGCAAGAGCTGGGGAGTTACGATTTTTGGAGTGGTTAGACCACTACTACTACTACGGTATGGACGTCTGG	CARAGELRFLEWLDHYYYYGMDVW	IGHV3-13	IGHD3-3	IGHJ6	9	18	38	43
3	0.007853403141361256	TGTGCGAGGACCCACTATGATAGTAGTGGTTATTACCCCGCTAGTTGCTTTGACTATTGG	CARTHYDSSGYYPASCFDYW	IGHV3-48	IGHD3-22	IGHJ4	7	13	35	47
3	0.007853403141361256	TGTGCGAGACATTTGGGAACGGTGGGACCTATGTGGCATGATGCTTTTAATATCTGG	CARHLGTVGPMWHDAFNIW	IGHV4-39	IGHD4-23	IGHJ3	11	18	24	36
3	0.007853403141361256	TGTGCGAGGGAGCAGCTCGTCTTTGACAGTCCCCAATACTACTTTGACTACTGG	CAREQLVFDSPQYYFDYW	IGHV3-64	IGHD6-6	IGHJ4	7	10	20	36
3	0.007853403141361256	TGTGTCGCCTGGAACAAGTGGTTCGGGGGACACTGGTTCGACTCTTGG	CVAWNKWFGGHWFDSW	IGHV4-31	IGHD3-10	IGHJ5	3	18	27	31
3	0.007853403141361256	TGTGCGAAAGATCCGGTACAATGGTTCGGGGAGTCATTTGACTACTGG	CAKDPVQWFGESFDYW	IGHV3-23	IGHD3-10	IGHJ4	12	16	33	36
3	0.007853403141361256	TGTACCACAGATCAGGAGACTACAAGACCTTTCTGG	CTTDQETTRPFW	IGHV3-15	IGHD2-15	IGHJ4	12	18	24	32
3	0.007853403141361256	TGTCTAGTGGCTGGAAGGTACTACTGG	CLVAGRYYW	IGHV3-33	IGHD6-19	IGHJ4	2	5	13	19
2	0.005235602094240838	TGTGCGAGAGGCCCGCCATATTACAACGTCCTGACAGGTTTTTATATAAATCGTGCGGGCTACGAAATGGATGTCTGG	CARGPPYYNVLTGFYINRAGYEMDVW	IGHV4-34	IGHD3-9	IGHJ6	12	31	45	59
2	0.005235602094240838	TGTGTGAAGGACACTACCACTCCGATTTTTGGAGTGGACGATATCTACTACTACTACGGTATGGACGTCTGG	CVKDTTTPIFGVDDIYYYYGMDVW	IGHV3-30	IGHD3-3	IGHJ6	3	22	36	44
2	0.005235602094240838	TGTGCGAGACATAGCCCCCGGGGGAGTAGTGGTTATTACTTGTATGGGGTCTGGTTCGACCCCTGG	CARHSPRGSSGYYLYGVWFDPW	IGHV4-39	IGHD3-22	IGHJ5	11	24	39	50
2	0.005235602094240838	TGTGCGTGGGGGGGGAATTATTATGATAGTAGTGGTTATTCTGATTCCCGTCTGGACGTCTGG	CAWGGNYYDSSGYSDSRLDVW	IGHV1-46	IGHD3-22	IGHJ6	5	16	39	52
2	0.005235602094240838	TGTGCGAGATCGGGAGGGAGCGCGTATTACGATTTTTGGAGTGGTTATTATTTTGACTACTGG	CARSGGSAYYDFWSGYYFDYW	IGHV4-59	IGHD3-3	IGHJ4	8	22	50	51
2	0.005235602094240838	TGTGCGAGAGGGCGGGTACCAACTGCCACAAATTATCTCTACTACTACGGTATGGACGTCTGG	CARGRVPTATNYLYYYGMDVW	IGHV4-59	IGHD2-2	IGHJ6	9	15	25	38
2	0.005235602094240838	TGTGCGAGAGATGGCGGGCGGGAAGCAGTGGGTGGTAATTACTACTACGGTATGGACGTCTGG	CARDGGREAVGGNYYYGMDVW	IGHV4-31	IGHD6-19	IGHJ6	11	23	36	39
2	0.005235602094240838	TGTGCGAGAGAGGGGGGCCGGCGAGGTTCGTATATCGAGTGGGAGCTGCCCTTTGACTACTGG	CAREGGRRGSYIEWELPFDYW	IGHV4-59	IGHD1-26	IGHJ4	10	37	46	50
2	0.005235602094240838	TGTGCGAGAGATCTCCGGGGGTCCTACGTCCCCAACTACTACTACTACATGGACGTCTGG	CARDLRGSYVPNYYYYMDVW	IGHV4-31	IGHD1-7	IGHJ6	14	23	28	34
2	0.005235602094240838	TGTGCGAGAGACTCGGCGTCCTATAACCGGGGGAGTGGTGGTATGAGGTTGGACTACTGG	CARDSASYNRGSGGMRLDYW	IGHV3-7	IGHD2-15	IGHJ4	10	33	42	51
2	0.005235602094240838	TGTGCGAAAGATGGCCTCCTTGATTACTATGATAATAGTGGTCCCTACTTTGACTACTGG	CAKDGLLDYYDNSGPYFDYW	IGHV3-23	IGHD3-22	IGHJ4	11	22	41	44
2	0.005235602094240838	TGTGCGAGGGATAGCAGCTCGTCCAGAGCCTACTACTACTACGGTATGGACGTCTGG	CARDSSSSRAYYYYGMDVW	IGHV5-10-1	IGHD6-6	IGHJ6	7	10	23	29
2	0.005235602094240838	TGTGCACGCCTATATTGCAGTAGTACCAGGTGCTATTCGTCAGACTTTGACTACTGG	CARLYCSSTRCYSSDFDYW	IGHV2-26	IGHD2-2	IGHJ4	7	11	35	43
2	0.005235602094240838	TGTGCGAGAGTAGGTATAAGTGGAACTGCCTTCCGTAATGACTTTGAGTACTGG	CARVGISGTAFRNDFEYW	IGHV3-30	IGHD1-7	IGHJ4	9	12	26	40
2	0.005235602094240838	TGTGCGAGAGTAGGTATAAGTGGAACTGCCTTCCGTAATGACTTTGAGTACTGG	CARVGISGTAFRNDFEYW	IGHV3-48	IGHD1-7	IGHJ4	9	12	26	40
2	0.005235602094240838	TGTGCGAGAGATAATGCCTACGTTGGTAACTCGGTTGATGCTTTTGATATCTGG	CARDNAYVGNSVDAFDIW	IGHV4-31	IGHD4-23	IGHJ3	11	13	31	35
2	0.005235602094240838	TGTGCGAGAGAACAGGGTCACTTTGATGCTAGTGGTTATTACTACGACTACTGG	CAREQGHFDASGYYYDYW	IGHV1-18	IGHD3-22	IGHJ4	10	19	44	45
2	0.005235602094240838	TGTGCGAAAGATAAATCGCAGTGGCTGGTATTGGGGGGCTGGTTCGACCCCTGG	CAKDKSQWLVLGGWFDPW	IGHV3-23	IGHD6-19	IGHJ5	11	17	29	38
2	0.005235602094240838	TGTGCCAGAGGTAGCGATATTATGACTGGTTATTCCAGGTTTGACTACTGG	CARGSDIMTGYSRFDYW	IGHV4-30-2	IGHD3-9	IGHJ4	9	14	33	39
2	0.005235602094240838	TGTGCGGCAGGTCAAGGTTACTATGGTTCGGGGAGTTATGGGGACTACTGG	CAAGQGYYGSGSYGDYW	IGHV1-58	IGHD3-10	IGHJ4	9	17	38	42
2	0.005235602094240838	TGTGCGAGCAGTAGAGATGGCTACAATTCCTACTACGGTATGAACGTCTGG	CASSRDGYNSYYGMNVW	IGHV4-4	IGHD5-24	IGHJ6	7	10	27	29
2	0.005235602094240838	TGTGCGAGGTGCGCGACCATGTACTACTACTACTACTACATGGACGTCTGG	CARCATMYYYYYYMDVW	IGHV1-46	IGHD2-8	IGHJ6	7	15	19	21
2	0.005235602094240838	TGTGCGAGAGTTACTATGGTTCGGGGACGGCACAACTGGTTCGACCCCTGG	CARVTMVRGRHNWFDPW	IGHV4-31	IGHD3-10	IGHJ5	9	10	26	31
2	0.005235602094240838	TGTGCGAGAACCTTCGACATAGTAGTGCTTATTGGCCCCCCTGACTACTGG	CARTFDIVVLIGPPDYW	IGHV3-20	IGHD3-22	IGHJ4	8	18	32	41
2	0.005235602094240838	TGTGCGAAAGATCTAGGTATAGCAGCAGTAGTTTACGCTTTTGATATCTGG	CAKDLGIAAVVYAFDIW	IGHV3-30	IGHD6-13	IGHJ3	13	15	27	36
2	0.005235602094240838	TGTGCGAAAGATCTAGACTACGGTGGTAACTCCGTCGGCTTTGACTACTGG	CAKDLDYGGNSVGFDYW	IGHV3-30	IGHD4-23	IGHJ4	13	15	33	38
2	0.005235602094240838	TGTGTCCAGACCTCTTACCAGCGTCTCGGTACAGGGTTCGACCCCTGG	CVQTSYQRLGTGFDPW	IGHV2-5	IGHD1-1	IGHJ5	3	26	32	34
2	0.005235602094240838	TGTGCGAGACGATCGGAGGCAAGGGCTGGTACGGGCTATGGCTACTGG	CARRSEARAGTGYGYW	IGHV5-51	IGHD6-19	IGHJ4	9	23	32	41
2	0.005235602094240838	TGTGCGAGAGGCTACAGTGGCTACCGGGGCGGCTACATGGGCGTCTGG	CARGYSGYRGGYMGVW	IGHV4-34	IGHD5-12	IGHJ6	11	15	23	32
2	0.005235602094240838	TGTGCCTCAGGGGGGTTTGGATGGGGCTACGGTATGGACGTCTGG	CASGGFGWGYGMDVW	IGHV1-24	IGHD4-17	IGHJ6	4	26	32	33
2	0.005235602094240838	TGTGCGAGTTGGGCGGGAGCTACTACGCCGAACTTTGACTACTGG	CASWAGATTPNFDYW	IGHV3-33	IGHD1-26	IGHJ4	7	14	26	31
2	0.005235602094240838	TGTGCGAGGTCCGATGATTACGTTTGGGGGAGTTATCGTACCTGG	CARSDDYVWGSYRTW	IGHV4-34	IGHD3-16	IGHJ5	7	13	38	40
2	0.005235602094240838	TGTGCGAGACATTTAAAGGGGATAGCCACAGCTGCTGACGACTGG	CARHLKGIATAADDW	IGHV5-10-1	IGHD6-13	IGHJ4	11	17	33	35
2	0.005235602094240838	TGTGCGAGAGAATCCAGCTATGGGCGGTCTTTTGAGTACTGG	CARESSYGRSFEYW	IGHV3-30	IGHD5-18	IGHJ4	10	14	22	30
2	0.005235602094240838	TGTGCGAGAATCAATACAGTAACTCCCAACAATGACCACTGG	CARINTVTPNNDHW	IGHV3-11	IGHD4-11	IGHJ4	8	14	23	32
2	0.005235602094240838	TGTGCACGGGACAGCCATGGTTCCCGCCACTTTGACTATTGG	CARDSHGSRHFDYW	IGHV2-26	IGHD5-18	IGHJ4	8	10	21	28
2	0.005235602094240838	TGTGTCAGAGATTTCTGGGATCTAACTCCTTACAACTGG	CVRDFWDLTPYNW	IGHV3-21	IGHD3-10	IGHJ4	15	22	28	34
2	0.005235602094240838	TGTGTGAGACATACAGAAATGGAGTTCTTTGACTACTGG	CVRHTEMEFFDYW	IGHV4-39	IGHD3-10	IGHJ4	11	20	25	26
2	0.005235602094240838	TGTGGACGGGAGACGTCGGGCAGTTCGTCTGCCTCCTGG	CGRETSGSSSASW	IGHV4-39	IGHD1-1	IGHJ5	3	11	17	34
2	0.005235602094240838	TGTGCGAGGGTGGATGCCTCCAGTTTGGACTACTGG	CARVDASSLDYW	IGHV3-33	IGHD1-1	IGHJ4	7	18	24	27
2	0.005235602094240838	TGTGCAACAGTTAAAAGGGGTGGTTTCGACCCCTGG	CATVKRGGFDPW	IGHV1-24	IGHD2-15	IGHJ5	9	18	23	24
2	0.005235602094240838	TGTGCGACCCACCGACAGGGGACGAGCTACTGG	CATHRQGTSYW	IGHV3-21	IGHD6-6	IGHJ4	6	19	25	26
2	0.005235602094240838	TGTGCGACCCACCGACAGGGGACGAGCTACTGG	CATHRQGTSYW	IGHV3-64	IGHD6-6	IGHJ4	6	19	25	26
2	0.005235602094240838	TGTGCGAGACGCCGTGTTGGAGGACTGGACTGG	CARRRVGGLDW	IGHV5-10-1	IGHD3-3	IGHJ4	9	16	21	28
2	0.005235602094240838	TGTGCAAGAGAAGTCGGAGGCTTCGACCCCTGG	CAREVGGFDPW	IGHV1-24	IGHD2-15	IGHJ5	10	14	18	21
2	0.005235602094240838	TGTACGAGAGTCAATACGGTCCGATGG	CTRVNTVRW	IGHV3-30	IGHD3-22	IGHJ4	9	12	17	24
1	0.002617801047120419	TGTGCGAGAGGGACGCTCCGTCTGTATTACTATGATAGTAGTGGTGAGCTCAACGGTCCCCCCGATGCTTTTGATATCTGG	CARGTLRLYYYDSSGELNGPPDAFDIW	IGHV1-8	IGHD3-22	IGHJ3	10	23	44	63
1	0.002617801047120419	TGTGCGAGAGCCGGAGATGGGGTTACTATGATAGACCGGGGACCCACAGCACCGGGCTACTGGTACTTCGATCTCTGG	CARAGDGVTMIDRGPTAPGYWYFDLW	IGHV4-34	IGHD3-22	IGHJ2	9	22	33	55
1	0.002617801047120419	TGTGCGAGAGATTCTTCGGCTCCTGAGACTACGGTGACCGACCTAGGGTACTACTACTACTACGGTATGGACGTCTGG	CARDSSAPETTVTDLGYYYYYGMDVW	IGHV4-31	IGHD4-17	IGHJ6	11	26	37	48
1	0.002617801047120419	TGTGCGAGAGTGTGGTGTAGTACTACCAGCTGCACGCGACTATATTACTACTACTACTACGGTATGGACGTCTGG	CARVWCSTTSCTRLYYYYYYGMDVW	IGHV4-34	IGHD2-2	IGHJ6	9	15	32	41
1	0.002617801047120419	TGTGCGAGAGATCGGGCTAATCCGGTAGTGGTGGTAGCTGCTACGCGGTACTACTACTACGGTATGGACGTCTGG	CARDRANPVVVVAATRYYYYGMDVW	IGHV4-31	IGHD2-15	IGHJ6	12	24	43	48
1	0.002617801047120419	TGTGCGAGAGATGGGCCGGCTGTGGATTTTTGGAGTGGTTATTATGGGACTTACTACTACGGTATGGACGTCTGG	CARDGPAVDFWSGYYGTYYYGMDVW	IGHV4-31	IGHD3-3	IGHJ6	11	24	44	51
1	0.002617801047120419	TGTGCGAGACACAGGAGTCCCTCTTTTTCGTATTATGCTTTTTGGAGTGGGTTTGACGCTCTTGATTTCCGG	CARHRSPSFSYYAFWSGFDALDFR	IGHV4-39	IGHD3-3	IGHJ3	10	28	49	53
1	0.002617801047120419	TGTGCGAGAGATAAGGAGAGGATTACTATGACTTGGGGAATTCGAAAGACTTACAACTGGTTCGACCCCTGG	CARDKERITMTWGIRKTYNWFDPW	IGHV3-21	IGHD3-22	IGHJ5	11	21	30	51
1	0.002617801047120419	TGTACCACAGATCGGACCGCTTCTTGGAACGATTACTATGACAGGAATGATTTTTTCTACGGCTTCTACTGG	CTTDRTASWNDYYDRNDFFYGFYW	IGHV3-15	IGHD3-22	IGHJ4	12	31	60	65
1	0.002617801047120419	TGTGCGACCTGGTGGGGGGGGATACCAGCAGCTGGCCCTGGGGGGTGGTACAACTGGTTCGACCCCTGG	CATWWGGIPAAGPGGWYNWFDPW	IGHV1-46	IGHD6-13	IGHJ5	6	17	34	47
1	0.002617801047120419	TGTGCGAGACTGGTCGGGGACGATTTTTGGAGTGGTTATCTAGGCTACTACTACGGTATGGACGTCTGG	CARLVGDDFWSGYLGYYYGMDVW	IGHV4-31	IGHD3-3	IGHJ6	8	19	38	44
1	0.002617801047120419	TGTGCGAGACATTTTAGTTCGAGGGCGTATTACTATGATAGTAGTGGTTATTATGCTTTTGATATCTGG	CARHFSSRAYYYDSSGYYAFDIW	IGHV4-39	IGHD3-22	IGHJ3	11	25	51	52
1	0.002617801047120419	TGTGCGAGAATTGGCGGACTTTTCAGTGGCTGGTACTATCACACCCGGCCAAACTGGTTCGACCCCTGG	CARIGGLFSGWYYHTRPNWFDPW	IGHV3-48	IGHD6-19	IGHJ5	8	23	35	51
1	0.002617801047120419	TGTGCAAGAGTCAATCTCCCGGCCTCGGTATATATAGTGGGAGTTACTACTTGGCACTTCGATCTCTGG	CARVNLPASVYIVGVTTWHFDLW	IGHV3-74	IGHD1-26	IGHJ2	9	32	49	51
1	0.002617801047120419	TGTGCGAGAGCCTCTCCTACGGTGACTACCCCAGTGCGACTCTACTACTACTACATGGACGTCTGG	CARASPTVTTPVRLYYYYMDVW	IGHV4-34	IGHD4-17	IGHJ6	15	16	28	41
1	0.002617801047120419	TGTGCAAGAGATCGTTTCCCCGGATATTGTGGTGGTGGTAACTGCCAGGATGCTTTTGATATCTGG	CARDRFPGYCGGGNCQDAFDIW	IGHV6-1	IGHD2-15	IGHJ3	12	21	44	48
1	0.002617801047120419	TGTGCAAGAGAGGGATCTACGGTGACCCCCGACATTTACTACTACTACAACGCTATGGACGTCTGG	CAREGSTVTPDIYYYYNAMDVW	IGHV1-18	IGHD4-17	IGHJ6	10	16	25	35
1	0.002617801047120419	TGTGCGAGACTGATAGCAGCAGCTGGTAGATTGTATGACTACTACTACTACATGGACGTCTGG	CARLIAAAGRLYDYYYYMDVW	IGHV4-39	IGHD6-13	IGHJ6	9	12	27	37
1	0.002617801047120419	TGTGCGAGAGGAGTGGGTAGCAGCAGCTGGTACGGCTACTACTACTACGGTATGGACGTCTGG	CARGVGSSSWYGYYYYGMDVW	IGHV4-34	IGHD6-13	IGHJ6	10	17	33	35
1	0.002617801047120419	TGTGCGAGAGATCGCCCCTGGGATAGTAGTGGCCGGATACCACAAAACTGGTTCGACCCCTGG	CARDRPWDSSGRIPQNWFDPW	IGHV1-46	IGHD3-22	IGHJ5	12	21	31	45
1	0.002617801047120419	TGTGCGAGAGACTCCGGGAGTGGATATAGTGGCTACGATCCCGAGTACTACTTTGACTACTGG	CARDSGSGYSGYDPEYYFDYW	IGHV4-31	IGHD5-12	IGHJ4	10	19	38	43
1	0.002617801047120419	TGTGCGAGAGACGCCCTGGCCTTCCATATAGCAGCTCGTGGATTTAACTGGTTCGACCCCTGG	CARDALAFHIAARGFNWFDPW	IGHV4-31	IGHD6-6	IGHJ5	10	26	38	45
1	0.002617801047120419	TGTGCGAACCTTAGGAGAGACTACGAGGGTTTTTACTACTACTACTACTACATGGACGTCTGG	CANLRRDYEGFYYYYYYMDVW	IGHV3-30	IGHD4-17	IGHJ6	6	18	24	32
1	0.002617801047120419	TGTGCAAGAACAGTGGCCCTCCCCCTCTCGCGTCAGCCCTACTACTACTACATGGACGTCTGG	CARTVALPLSRQPYYYYMDVW	IGHV4-39	IGHD3-16	IGHJ6	8	18	24	38
1	0.002617801047120419	TGTGTGAAAGTCTCGCAATCAAAATGTGGTGGTGGCTGCTATGTTAATTTTGATTACTGG	CVKVSQSKCGGGCYVNFDYW	IGHV3-23	IGHD2-21	IGHJ4	9	24	41	48
1	0.002617801047120419	TGTGCGAGTCCGGGTATAGCAGCAGCTGGTTACTACTACTACTACTACATGGACGTCTGG	CASPGIAAAGYYYYYYMDVW	IGHV4-39	IGHD6-13	IGHJ6	7	9	28	29
1	0.002617801047120419	TGTGCGAGGACCGCTGGATACAGCTATGGTTACGGGGGGATCGATCAGTTTGACTACTGG	CARTAGYSYGYGGIDQFDYW	IGHV1-46	IGHD5-18	IGHJ4	7	14	33	48
1	0.002617801047120419	TGTGCGAGATCCCGCGGAGGTATTACTATGGTTCGGGGAGAATTCTGGTTCGACCCCTGG	CARSRGGITMVRGEFWFDPW	IGHV3-64	IGHD3-10	IGHJ5	8	19	39	44
1	0.002617801047120419	TGTGCGAGACTACTAGGTACCTTTACGAGGGGTAAGGACTACAACTGGTTCGACCCCTGG	CARLLGTFTRGKDYNWFDPW	IGHV5-10-1	IGHD3-3	IGHJ5	9	22	27	39
1	0.002617801047120419	TGTGCGAGACATTATAGCAGCAGCTGGCCCCCGTACTACTACTACGGTATGGACGTCTGG	CARHYSSSWPPYYYYGMDVW	IGHV4-39	IGHD6-13	IGHJ6	11	12	26	33
1	0.002617801047120419	TGTGCGAGAGTTCTATGGTTTTACTATGCTTCGGGGAGTTATGGTTACTTTGACTACTGG	CARVLWFYYASGSYGYFDYW	IGHV4-39	IGHD3-10	IGHJ4	8	20	41	45
1	0.002617801047120419	TGTGCGAGAGTAAGGATTCCCGGTGGTCTACGTAGTGGCTACTACTACATGGACGTCTGG	CARVRIPGGLRSGYYYMDVW	IGHV4-34	IGHD1-7	IGHJ6	9	27	35	38
1	0.002617801047120419	TGTGCGAGAGCTCTCACGTATTACTATGATAGTAGTGGTCGAAATTTGGCGGACTACTGG	CARALTYYYDSSGRNLADYW	IGHV4-31	IGHD3-22	IGHJ4	14	15	38	51
1	0.002617801047120419	TGTGCGAGAGGCAAAGTGGGTATTGTAGTGGTGGTAGCACAGGACGCTATGGACGTCTGG	CARGKVGIVVVVAQDAMDVW	IGHV1-8	IGHD2-15	IGHJ6	11	20	37	48
1	0.002617801047120419	TGTGCGAGAGGAGGGCGGTGTAGTGGTGGTAGCTGCTACTCCAACTGGTTCGACCCCTGG	CARGGRCSGGSCYSNWFDPW	IGHV1-8	IGHD2-15	IGHJ5	10	18	40	41
1	0.002617801047120419	TGTGCGAGAGATTTTTGGAGTGGTTACCCCACCAGTGACTACTACGGTATGGACGTCTGG	CARDFWSGYPTSDYYGMDVW	IGHV3-30	IGHD3-3	IGHJ6	11	12	25	37
1	0.002617801047120419	TGTGCGAGAGATTCAAGAGCAGCTGGTACGGGTTACTACTACTACGGTATGGACGTCTGG	CARDSRAAGTGYYYYGMDVW	IGHV4-31	IGHD6-13	IGHJ6	11	17	29	33
1	0.002617801047120419	TGTGCGAGAGATCTCCGGGGGCCCTACGTCCCCAACTACTACTACTACATGGACGTCTGG	CARDLRGPYVPNYYYYMDVW	IGHV4-31	IGHD1-7	IGHJ6	14	23	28	34
1	0.002617801047120419	TGTGCGAGAGATCACGGCCAGTACCAGCTGCTATCCTACTACTACTACATGGACGTCTGG	CARDHGQYQLLSYYYYMDVW	IGHV1-46	IGHD2-2	IGHJ6	12	19	33	35
1	0.002617801047120419	TGTGCGAGAGATGGTGAGGTTGTACTAATGGTGTATGCTTCGGGGTGCTTTGACTACTGG	CARDGEVVLMVYASGCFDYW	IGHV3-21	IGHD2-8	IGHJ4	11	19	38	47
1	0.002617801047120419	TGTGCGAGAGATAGTGGATATAGTGGCTACGCCTACTACTACTACGGTATGGACGTCTGG	CARDSGYSGYAYYYYGMDVW	IGHV3-33	IGHD5-12	IGHJ6	11	13	30	32
1	0.002617801047120419	TGTGCGAGAGAGCTAGGATATTGTAGTGGTGGTAGCTGCTACCCAGGGGTCGAGCACTGG	CARELGYCSGGSCYPGVEHW	IGHV4-31	IGHD2-15	IGHJ1	10	12	41	52
1	0.002617801047120419	TGTGCGAGAACGGGGTATTACTATGATAGTACCCCCTGGTTTGGTGCTTTTGATATCTGG	CARTGYYYDSTPWFGAFDIW	IGHV3-48	IGHD3-22	IGHJ3	8	14	30	44
1	0.002617801047120419	TGTGCGAAAGATGGACTCTCCTATTACTATGATAATAGTGGGCCCTACTTTGACTCCTGG	CAKDGLSYYYDNSGPYFDSW	IGHV3-23	IGHD3-22	IGHJ4	11	21	40	44
1	0.002617801047120419	TGTGCGAGTCCCAAGTATTACTATGGTTCGGAGGGTAGGGGTTACTTTGACTACTGG	CASPKYYYGSEGRGYFDYW	IGHV4-4	IGHD3-10	IGHJ4	7	14	30	42
1	0.002617801047120419	TGTGCGAGGAAAACATATTACTATGAAAGGGGTGACTTGGGGTGGTTCGGCCCCTGG	CARKTYYYERGDLGWFGPW	IGHV3-48	IGHD3-22	IGHJ5	7	15	25	42
1	0.002617801047120419	TGTGCGAGATTTAGCAGTGCCAGAGGACTGGACTACTACTACGGTATGGACGTCTGG	CARFSSARGLDYYYGMDVW	IGHV5-10-1	IGHD6-19	IGHJ6	8	11	18	31
1	0.002617801047120419	TGTGCGAGACTTGGTCGTCAAGGAGGCAGTGGCTGGGAAGGGCCAATTGACTACTGG	CARLGRQGGSGWEGPIDYW	IGHV5-10-1	IGHD6-19	IGHJ4	9	25	35	46
1	0.002617801047120419	TGTGCGAGACATTTGGGAACGGTGGGACCTATGTGGCATGATGCCTTTAATATCTGG	CARHLGTVGPMWHDAFNIW	IGHV4-39	IGHD4-23	IGHJ3	11	18	24	36
1	0.002617801047120419	TGTGCGAGACACTTTAGTAGTGGTTATGTCCGGGGTTACAACTGGTTCGACCCCTGG	CARHFSSGYVRGYNWFDPW	IGHV4-39	IGHD3-22	IGHJ5	10	14	26	36
1	0.002617801047120419	TGTGCGAGAGCTTGGGTAGAGATGGCTACAATTACCAACTACGGTATGGACGTCTGG	CARAWVEMATITNYGMDVW	IGHV1-46	IGHD5-24	IGHJ6	9	15	34	45
1	0.002617801047120419	TGTGCGAGAGATTTAAGGGGGAGGGGAGTAACAGTGGCTGGTCTCTTTGACTACTGG	CARDLRGRGVTVAGLFDYW	IGHV3-21	IGHD6-19	IGHJ4	11	31	41	44
1	0.002617801047120419	TGTGCGAGAGATTCGACTCTTGGGTGTAGTGGTGGTAGCTGCTACCCTGACTACTGG	CARDSTLGCSGGSCYPDYW	IGHV4-31	IGHD2-15	IGHJ4	11	24	44	47
1	0.002617801047120419	TGTGCGAGAGATGGGTCTATTGTAGTAGTACCAGCTGCCATAGGGTGGGACGTCTGG	CARDGSIVVVPAAIGWDVW	IGHV4-31	IGHD2-2	IGHJ6	11	17	37	47
1	0.002617801047120419	TGTGCGAGAGATAATGTTCAGCAGCAGCTGGCACAGGCCGGGTACTTTGACTACTGG	CARDNVQQQLAQAGYFDYW	IGHV3-21	IGHD6-13	IGHJ4	11	19	30	42
1	0.002617801047120419	TGTGCGAGAGATAATAGCAGCAGCTGGACCGGGGGGTACTACGGTATGGACGTCTGG	CARDNSSSWTGGYYGMDVW	IGHV4-31	IGHD6-13	IGHJ6	11	13	26	45
1	0.002617801047120419	TGTGCGAGAGAGGGCGTGGCACCCCGACCCCGGCGCTACTACGGTATGGACGTCTGG	CAREGVAPRPRRYYGMDVW	IGHV3-30	IGHD3-10	IGHJ6	10	21	26	35
1	0.002617801047120419	TGTGCGAAGTTCCCCGGGGGCGGATATGGTCTTGTCACAGATGCCTTTACTTTCTGG	CAKFPGGGYGLVTDAFTFW	IGHV3-30	IGHD1-7	IGHJ3	6	7	12	39
1	0.002617801047120419	TGTGCGAAAGATGGGCCTGGTTCGGGGAGTTATTATACTGGCCCATTTGACTACTGG	CAKDGPGSGSYYTGPFDYW	IGHV3-48	IGHD3-10	IGHJ4	11	17	36	45
1	0.002617801047120419	TGTGCACGGGGCTATTGTAGTAGTACCAGCTGCTATGCCTTGGACTTTGACTACTGG	CARGYCSSTSCYALDFDYW	IGHV2-26	IGHD2-2	IGHJ4	8	12	38	43
1	0.002617801047120419	TGTGCAAGAGGCCCGCTAGGCGGTATAGCAGCTCGCGTCTGGTACTTCGATCTCTGG	CARGPLGGIAARVWYFDLW	IGHV3-13	IGHD6-6	IGHJ2	9	22	34	38
1	0.002617801047120419	TGTGCAAGAGACAGGGGACCTTACTCTTACGATAATCCGAGGGGGTTGGACTCCTGG	CARDRGPYSYDNPRGLDSW	IGHV3-65	IGHD3-9	IGHJ5	12	26	33	43
1	0.002617801047120419	TGCGCGAGAGATGGGGGATACTCGCCTAGAAGTTCGTCAGGTTTCCTTGACTACTGG	CARDGGYSPRSSSGFLDYW	IGHV3-74	IGHD6-6	IGHJ4	11	17	23	46
1	0.002617801047120419	TGTGCCCGCGCGTATACCAATAGGGAAGGTGTCTACAACTGGTTCGACCCATGG	CARAYTNREGVYNWFDPW	IGHV2-5	IGHD1-20	IGHJ5	4	12	17	33
1	0.002617801047120419	TGTGCCAGGCGGGTGGCAGCAGCTGGCACGAAACTTGATGCTTTTGATATCTGG	CARRVAAAGTKLDAFDIW	IGHV3-38	IGHD6-13	IGHJ3	7	15	29	35
1	0.002617801047120419	TGTGCGGCGGGAGATAGCAGTGGCTGGTACCGGTTGTGGTCCGCTGACTACTGG	CAAGDSSGWYRLWSADYW	IGHV4-39	IGHD6-19	IGHJ4	5	13	29	44
1	0.002617801047120419	TGTGCGAGGGTCCTGGGGGATGAGAATCATTACTTAGGGTACATAGACGTCTGG	CARVLGDENHYLGYIDVW	IGHV5-10-1	IGHD3-16	IGHJ6	7	13	19	39
1	0.002617801047120419	TGTGCGAGATCCCCTGGGAGATTAGCCTACTACTACTACGGTATGGACGTCTGG	CARSPGRLAYYYYGMDVW	IGHV1-3	IGHD1-26	IGHJ6	8	14	19	26
1	0.002617801047120419	TGTGCGAGACACACGGGGCCCATGACAACAGACACTACCGCCTTGGGCTTCTGG	CARHTGPMTTDTTALGFW	IGHV1-18	IGHD4-11	IGHJ4	8	20	37	50
1	0.002617801047120419	TGTGCGAGAGTGGGGGGTACAGGCTCATATTACTCCTACGGTATGGACGTCTGG	CARVGGTGSYYSYGMDVW	IGHV3-11	IGHD3-10	IGHJ6	9	27	33	42
1	0.002617801047120419	TGTGCGAGAGGGGGCCGGCATTGTACTAATGGTCTTTGCCTCTTTGACTACTGG	CARGGRHCTNGLCLFDYW	IGHV4-34	IGHD2-8	IGHJ4	10	19	32	41
1	0.002617801047120419	TGTGCGAGAGGGATGTTTTACGATATTTTGACTGGTTACCTCCTTATTTACTGG	CARGMFYDILTGYLLIYW	IGHV4-34	IGHD3-9	IGHJ4	10	17	37	48
1	0.002617801047120419	TGTGCGAGAGATTTCGAGCCTTACGGTGACTTCTCCGGGTGGTTCGACCCCTGG	CARDFEPYGDFSGWFDPW	IGHV3-7	IGHD4-17	IGHJ5	11	21	30	39
1	0.002617801047120419	TGTGCGAGAGATTGGGGAGCAGCTGAGGGGCCGGGCCACTGGTTCGACCCCTGG	CARDWGAAEGPGHWFDPW	IGHV4-31	IGHD2-2	IGHJ5	11	17	24	37
1	0.002617801047120419	TGTGCGAGAGATCATACTCCCTATGATAGTAGTGGTTCCATCTTTGACTACTGG	CARDHTPYDSSGSIFDYW	IGHV3-53	IGHD3-22	IGHJ4	12	20	36	41
1	0.002617801047120419	TGTGCGAGAGATCACTACGGGTTTTCAGGGGGGGGATCGAACTTTGACTACTGG	CARDHYGFSGGGSNFDYW	IGHV3-30	IGHD4-17	IGHJ4	12	13	19	40
1	0.002617801047120419	TGTGCGAGAGATCAGGGAGATTACTATGGTTCGGGGAGTCCACATCCCTACTGG	CARDQGDYYGSGSPHPYW	IGHV4-31	IGHD3-10	IGHJ4	12	19	38	47
1	0.002617801047120419	TGTGCGAGAGACCCCCTTTATGATGGTAACTCCGGAGGCCGGTTCGACCCCTGG	CARDPLYDGNSGGRFDPW	IGHV4-4	IGHD4-23	IGHJ5	10	23	36	40
1	0.002617801047120419	TGTGCGAAAGATCAGTATTACTATGATAGTAGTGGTTCTTTGCCGGACTACTGG	CAKDQYYYDSSGSLPDYW	IGHV3-30	IGHD3-22	IGHJ4	12	14	36	45
1	0.002617801047120419	TGTGCAAGGGGAAATTACTATGATAGTAGTGGTTATTCCCTCCTTGACTACTGG	CARGNYYDSSGYSLLDYW	IGHV3-13	IGHD3-22	IGHJ4	7	13	36	43
1	0.002617801047120419	TGTACCACAGATACGGATACGGAATACTACTACTACTACGGTATGGACGTCTGG	CTTDTDTEYYYYYGMDVW	IGHV3-15	IGHD5-18	IGHJ6	11	14	19	24
1	0.002617801047120419	TGTGTGAGACGTAAGGTAAATAGTGTGCTGGACTACCATTTTGACCGCTGG	CVRRKVNSVLDYHFDRW	IGHV3-16	IGHD2-15	IGHJ5	8	32	37	42
1	0.002617801047120419	TGTGCCAGGGCGATCGAGTATAGCAGCTCGTCTCCCCTGTTCGACCCCTGG	CARAIEYSSSSPLFDPW	IGHV4-30-2	IGHD6-6	IGHJ5	7	13	31	38
1	0.002617801047120419	TGTGCGGCAGACCCCCCCTACGGTGACTACTCCGTACAAAGGGGCTACTGG	CAADPPYGDYSVQRGYW	IGHV1-58	IGHD4-17	IGHJ4	10	17	29	44
1	0.002617801047120419	TGTGCGAGGACCGCTTCTGACTACGGTGATTACCTAAAATTCGACCCCTGG	CARTASDYGDYLKFDPW	IGHV1-67	IGHD4-17	IGHJ5	7	17	32	39
1	0.002617801047120419	TGTGCGAGATCTATTATGATTACGTTTGGGGGAGTTCCATTTGACTACTGG	CARSIMITFGGVPFDYW	IGHV3-23	IGHD3-16	IGHJ4	6	11	35	39
1	0.002617801047120419	TGTGCGAGATGGGACTACGGTGACGCTCCATGGATGGCTTTTGATATCTGG	CARWDYGDAPWMAFDIW	IGHV5-10-1	IGHD4-17	IGHJ3	8	12	23	36
1	0.002617801047120419	TGTGCGAGACATTTCGGCCGAGGTATAGCAGTGGCTGGATTTGACTACTGG	CARHFGRGIAVAGFDYW	IGHV1-46	IGHD6-19	IGHJ4	8	21	37	39
1	0.002617801047120419	TGTGCGAGACATCGTCTCCTACAGGGTCGCGAAGCAGCTGCCGACTACTGG	CARHRLLQGREAAADYW	IGHV4-39	IGHD2-2	IGHJ4	17	32	39	42
1	0.002617801047120419	TGTGCGAGACACCAGGTCGGCTATGATAGTAGTGGTTATCTTGACTACTGG	CARHQVGYDSSGYLDYW	IGHV4-39	IGHD3-22	IGHJ4	10	20	38	40
1	0.002617801047120419	TGTGCGAGACAAGGTAGTAGCAGTGGCTGGAACGGATGGTTCGACCCCTGG	CARQGSSSGWNGWFDPW	IGHV5-10-1	IGHD6-19	IGHJ5	10	17	33	36
1	0.002617801047120419	TGTGCGAGAGTTCACCTATATAGCAGCTCGTCCAGGGAATTTGACTACTGG	CARVHLYSSSSREFDYW	IGHV3-33	IGHD6-6	IGHJ4	9	18	32	39
1	0.002617801047120419	TGTGCGAGAGCGGGAGATATAGTGGCTACGATATTCTGGTTCGACCCCTGG	CARAGDIVATIFWFDPW	IGHV3-48	IGHD5-12	IGHJ5	9	15	31	35
1	0.002617801047120419	TGTGCGAGAGGGTATTGTAGTAGTACCAGCTGCTATGGCTTTGACTACTGG	CARGYCSSTSCYGFDYW	IGHV4-34	IGHD2-2	IGHJ4	10	12	36	38
1	0.002617801047120419	TGTGCGAGAGGGCAGGGTGGCAGGCTCTATGAGGATGCTTTTGATATCTGG	CARGQGGRLYEDAFDIW	IGHV4-31	IGHD3-22	IGHJ3	9	26	31	33
1	0.002617801047120419	TGTGCGAGAGATCGGGGATACAGCTATGGGGAGAACTGGTTCGACCCCTGG	CARDRGYSYGENWFDPW	IGHV4-31	IGHD5-18	IGHJ5	12	15	28	33
1	0.002617801047120419	TGTGCGAGAGATGTTCTTAGGTCACCAGGCTTCTACGGTATGGACGTCTGG	CARDVLRSPGFYGMDVW	IGHV4-31	IGHD2-21	IGHJ6	11	20	26	39
1	0.002617801047120419	TGTGCGAGAGATGTGGAGGCGAAGGGGACGAAGGGCTGGTTCGACCCCTGG	CARDVEAKGTKGWFDPW	IGHV3-53	IGHD6-6	IGHJ5	11	25	30	35
1	0.002617801047120419	TGTGCGAGAGAGGCGCAAGGGGGTTACTACTACTACTACATGGACGTCTGG	CAREAQGGYYYYYMDVW	IGHV3-30	IGHD3-16	IGHJ6	10	18	22	24
1	0.002617801047120419	TGTGCGAGAGAGGGGGTGATAGCAGTGGCTGTTTCCTACTTTGACTACTGG	CAREGVIAVAVSYFDYW	IGHV3-21	IGHD6-19	IGHJ4	10	18	30	35
1	0.002617801047120419	TGTGCGAGAACCTTCGACATAGTAGTGCTTATTGGCCCCCCTGACTACTGG	CARTFDIVVLIGPPDYW	IGHV4-28	IGHD3-22	IGHJ4	9	18	32	41
1	0.002617801047120419	TGTGCGAAGACTTTTGGCGAGTGGGAGCTACTTGATGCTTTTGATATCTGG	CAKTFGEWELLDAFDIW	IGHV4-4	IGHD1-26	IGHJ3	6	19	31	32
1	0.002617801047120419	TGTGCGAAAGATCGACAGTACAAAGAGCCCTTGGGCGAGTTCGACCGCTGG	CAKDRQYKEPLGEFDRW	IGHV3-23	IGHD2-8	IGHJ5	12	16	22	38
1	0.002617801047120419	TGTGCGAAAGATACCTCCCGCACGTACGCGGCTGAATACTTCCAGCACTGG	CAKDTSRTYAAEYFQHW	IGHV3-23	IGHD6-13	IGHJ1	11	21	26	30
1	0.002617801047120419	TGTGCAAGTGAAGGTATAGCAGTGGCTGGTGCCGCCTACTTTGACTACTGG	CASEGIAVAGAAYFDYW	IGHV3-13	IGHD6-19	IGHJ4	7	12	29	35
1	0.002617801047120419	TGTGCAAGAGTTGCGAGCTATGTAGTCTCCAAGGGTGCTTTTGATATCTGG	CARVASYVVSKGAFDIW	IGHV3-74	IGHD4-11	IGHJ3	9	20	26	35
1	0.002617801047120419	TGTGCAAGAGAGGTGAGCGTGGGGTTGGACCACTACTACATGGACGTCTGG	CAREVSVGLDHYYMDVW	IGHV3-13	IGHD3-3	IGHJ6	10	24	28	31
1	0.002617801047120419	TGCAGTAGAGTACCCGAGGTTGTGGGAGCAACTACCTGGTTCGACCCCTGG	CSRVPEVVGATTWFDPW	IGHV3-49	IGHD1-26	IGHJ5	9	21	34	35
1	0.002617801047120419	TGTGTCCGAGGCCCAGGGGATTACGTCCGATCGAGATTTGACTACTGG	CVRGPGDYVRSRFDYW	IGHV3-23	IGHD3-16	IGHJ4	3	18	25	36
1	0.002617801047120419	TGTGTGAGAGTCCCTTTAGAGGGTCCGGGCTGGTACTTCGATCTCTGG	CVRVPLEGPGWYFDLW	IGHV3-60	IGHD6-6	IGHJ2	6	22	27	29
1	0.002617801047120419	TGTGTGAAAGATCTTTGGGTGAACGCTGATAATTCGTTCGACCCCTGG	CVKDLWVNADNSFDPW	IGHV3-66	IGHD1-20	IGHJ5	13	20	24	35
1	0.002617801047120419	TGTGCGACAGATCGTTATATTAATCGATTGTACTACTTTGATAACTGG	CATDRYINRLYYFDNW	IGHV3-23	IGHD3-10	IGHJ4	12	13	22	29
1	0.002617801047120419	TGTGCGAGTCGAATAGCAGCAGCTGGCCAGTTCGGTATGGACGTCTGG	CASRIAAAGQFGMDVW	IGHV4-4	IGHD6-13	IGHJ6	7	12	25	36
1	0.002617801047120419	TGTGCGAGTCACCTTGGAGTGGTTACTGAGGGAGCATTCGACCCCTGG	CASHLGVVTEGAFDPW	IGHV3-11	IGHD3-3	IGHJ5	7	13	24	36
1	0.002617801047120419	TGTGCGAGGTCGCGTATAGCAGCAAGCTGGGGTGCTTTTGATATCTGG	CARSRIAASWGAFDIW	IGHV1-2	IGHD6-13	IGHJ3	7	13	29	32
1	0.002617801047120419	TGTGCGAGGGCGCGGGATGGCTACAATCGATACTACTTTGACTACTGG	CARARDGYNRYYFDYW	IGHV4-4	IGHD5-24	IGHJ4	7	15	26	30
1	0.002617801047120419	TGTGCGAGGGGTGAGGGCAGCTGGTACGCCATACTCACTGACTACTGG	CARGEGSWYAILTDYW	IGHV4-39	IGHD6-13	IGHJ4	7	16	27	38
1	0.002617801047120419	TGTGCGAGACTACGTGGATATAGTGGCTACGACCACTTTGACTACTGG	CARLRGYSGYDHFDYW	IGHV5-51	IGHD5-12	IGHJ4	9	11	31	34
1	0.002617801047120419	TGTGCGAGACGTTATTGTGGGACATCCAACTGTTATCTTGACTCCTGG	CARRYCGTSNCYLDSW	IGHV3-23	IGHD2-21	IGHJ4	6	12	19	37
1	0.002617801047120419	TGTGCGAGACACAGGGGGGTTTTAACAGAGGGTGCTTTTGATATCTGG	CARHRGVLTEGAFDIW	IGHV4-39	IGHD3-16	IGHJ3	10	13	17	32
1	0.002617801047120419	TGTGCGAGACAAAGGGGGGTTTTGACAGAGGGGACTTTTGACATCTGG	CARQRGVLTEGTFDIW	IGHV3-11	IGHD3-9	IGHJ3	8	19	25	34
1	0.002617801047120419	TGTGCGAGACAAAGGGGGGTTTTGACAGAGGGGACTTTTGACATCTGG	CARQRGVLTEGTFDIW	IGHV4-39	IGHD3-9	IGHJ3	10	19	25	34
1	0.002617801047120419	TGTGCGAGACAAAGGGGGGTTTTGACAGAGGGGACTTTTGACATCTGG	CARQRGVLTEGTFDIW	IGHV4-31	IGHD3-9	IGHJ3	8	19	25	34
1	0.002617801047120419	TGTGCGAGAGTAATAATGGGCAGCTCGTCGCCTACTTTTGACTACTGG	CARVIMGSSSPTFDYW	IGHV4-31	IGHD6-6	IGHJ4	9	19	28	36
1	0.002617801047120419	TGTGCGAGAGCATTATCCTTGGTAGCCGAGTACTACTTTGACTACTGG	CARALSLVAEYYFDYW	IGHV4-34	IGHD2-15	IGHJ4	9	19	25	28
1	0.002617801047120419	TGTGCGAGAGGCGTAGTGGCTACGAAAGGGGGGTGGTTCGACCCCTGG	CARGVVATKGGWFDPW	IGHV1-8	IGHD5-12	IGHJ5	11	13	24	33
1	0.002617801047120419	TGTGCGAGAGGCGAGTCAGTGGGAGCTACAAGCTACTTTGACTACTGG	CARGESVGATSYFDYW	IGHV1-8	IGHD1-26	IGHJ4	11	17	28	32
1	0.002617801047120419	TGTGCGAGAGGCACCTTAGGGGGAGCTACCATTCTATTTGACTACTGG	CARGTLGGATILFDYW	IGHV1-8	IGHD1-26	IGHJ4	11	16	28	36
1	0.002617801047120419	TGTGCGAGAGGGCCCCTGCATTTTTGGAGGCCCACCTTTGACTACTGG	CARGPLHFWRPTFDYW	IGHV1-18	IGHD3-3	IGHJ4	9	19	28	35
1	0.002617801047120419	TGTGCGAGAGATCTACGTGGGTTCGGGGAATGGTGGTTCGACCCCTGG	CARDLRGFGEWWFDPW	IGHV4-31	IGHD3-10	IGHJ5	13	19	28	33
1	0.002617801047120419	TGTGCGAGAGATCCCTACGGTGACTACCCACATTTTTTTGACTACTGG	CARDPYGDYPHFFDYW	IGHV4-31	IGHD4-17	IGHJ4	12	14	26	36
1	0.002617801047120419	TGTGCGAGAGATCGGCTCGGGCTATGGTTCGGGGACTGGGACGTCTGG	CARDRLGLWFGDWDVW	IGHV4-31	IGHD3-10	IGHJ6	12	21	34	38
1	0.002617801047120419	TGTGCGAGAGATCAGTACGGTGACTACGTTCGGTGGTTCGACCCCTGG	CARDQYGDYVRWFDPW	IGHV1-46	IGHD4-17	IGHJ5	12	15	28	33
1	0.002617801047120419	TGTGCGAGAGATACTCCGAACGCAGATATGGTACACTTTGACTACTGG	CARDTPNADMVHFDYW	IGHV1-46	IGHD2-8	IGHJ4	11	24	33	34
1	0.002617801047120419	TGTGCGAGAGACGGCAGTGGCTGGACGAGGAACTGGTTCGACCCCTGG	CARDGSGWTRNWFDPW	IGHV3-21	IGHD6-19	IGHJ5	10	13	23	30
1	0.002617801047120419	TGTGCGAGAGAGAGCCACTATGATAGTAGTGGTTATTACGGCTACTGG	CARESHYDSSGYYGYW	IGHV4-31	IGHD3-22	IGHJ4	10	16	38	41
1	0.002617801047120419	TGTGCGAGAACCGATTTTTGGAGTGGTTATAGTGCTTTTGATATCTGG	CARTDFWSGYSAFDIW	IGHV4-28	IGHD3-3	IGHJ3	9	11	29	32
1	0.002617801047120419	TGTGCGAAAGATCGGGGCATTTATAGCAGCAGCTGGTTCGACTACTGG	CAKDRGIYSSSWFDYW	IGHV3-23	IGHD6-13	IGHJ5	12	21	31	32
1	0.002617801047120419	TGTGCACACATCCCGTGGGACTCTACCGATAACTGGTTCGACCCCTGG	CAHIPWDSTDNWFDPW	IGHV2-5	IGHD1-26	IGHJ5	9	14	19	30
1	0.002617801047120419	TGTGCACACATGGCCCTAAGACTATGGCCCACCGAATGTGACTACTGG	CAHMALRLWPTECDYW	IGHV2-26	IGHD3-10	IGHJ4	6	20	26	38
1	0.002617801047120419	TGTGCAAGAGGAGATACGGTGACCTCGGAGAACTGGTTCGACCCCTGG	CARGDTVTSENWFDPW	IGHV3-74	IGHD4-17	IGHJ5	9	14	22	30
1	0.002617801047120419	TGTGCAAGAGATTTTCTTTGGAGTGGTTATGGCGACTTTGACTACTGG	CARDFLWSGYGDFDYW	IGHV3-74	IGHD3-3	IGHJ4	11	16	29	34
1	0.002617801047120419	TGTGCAAGAGAAACCGTCCCACGGCCGCGCGATGCTTTTGATATCTGG	CARETVPRPRDAFDIW	IGHV3-13	IGHD1-26	IGHJ3	10	16	21	30
1	0.002617801047120419	TGTACAAGTTTAACCCTTTCATCAACACGGAACTACTTTGACATCTGG	CTSLTLSSTRNYFDIW	IGHV3-74	IGHD3-22	IGHJ4	7	10	14	31
1	0.002617801047120419	TGTGTGAGAGATGACAACGGTGGTAATAGTTACATGGACGTCTGG	CVRDDNGGNSYMDVW	IGHV3-35	IGHD4-23	IGHJ6	8	10	25	30
1	0.002617801047120419	TGTGCCAGAAGGACGACGATTATGAACCACCCAATTTTAGACTGG	CARRTTIMNHPILDW	IGHV4-39	IGHD1-14	IGHJ4	8	23	29	40
1	0.002617801047120419	TGTGCGCGAGCTACTACACTCCGCTACAACAGTCTTGACTTTTGG	CARATTLRYNSLDFW	IGHV3-30	IGHD2-2	IGHJ5	9	10	17	42
1	0.002617801047120419	TGTGCGGCAGGCCAATATTACCACAACCTTGGTTTTGATATCTGG	CAAGQYYHNLGFDIW	IGHV1-58	IGHD2-21	IGHJ3	9	19	25	32
1	0.002617801047120419	TGTGCGGACAGCAGCCCAAAGGGGGATGGCTGGTTCGACCCCTGG	CADSSPKGDGWFDPW	IGHV3-30	IGHD6-13	IGHJ5	5	8	14	29
1	0.002617801047120419	TGTGCGACTGGACGCCTACGGGACTACTACGGTATGGACGTCTGG	CATGRLRDYYGMDVW	IGHV1-46	IGHD4-17	IGHJ6	6	15	20	22
1	0.002617801047120419	TGTGCGAGGCCAGGTATAGCAGTGGCTGGCTCCCAGGACTACTGG	CARPGIAVAGSQDYW	IGHV4-4	IGHD6-19	IGHJ4	7	12	28	36
1	0.002617801047120419	TGTGCGAGGGGAGATGGCTACGACCTGGCGCCCTTTGACTACTGG	CARGDGYDLAPFDYW	IGHV3-53	IGHD5-24	IGHJ4	7	10	20	32
1	0.002617801047120419	TGTGCGAGATCCCCCAATGCAGTGGCTGGTCTCTTTGACTACTGG	CARSPNAVAGLFDYW	IGHV4-55	IGHD6-19	IGHJ4	9	18	29	32
1	0.002617801047120419	TGTGCGAGACTGGATGATATGGTTAGGGGAGGGTTTGACTACTGG	CARLDDMVRGGFDYW	IGHV5-10-1	IGHD3-10	IGHJ4	9	17	30	33
1	0.002617801047120419	TGTGCGAGACAAGCTGACTACTACTACTACGGTATGGACGTCTGG	CARQADYYYYGMDVW	IGHV5-51	IGHD2-15	IGHJ6	10	11	15	16
1	0.002617801047120419	TGTGCGAGAGCGAATAGTGGCTACGATCCTTCAGGGGACTACTGG	CARANSGYDPSGDYW	IGHV3-11	IGHD5-12	IGHJ4	9	13	26	36
1	0.002617801047120419	TGTGCGAGAGGCCAAAGGGTGGCCGCGAACTGGTTCGACCCCTGG	CARGQRVAANWFDPW	IGHV1-8	IGHD2-15	IGHJ5	12	17	21	27
1	0.002617801047120419	TGTGCGAGAGGGTCACAGAGAGAACCGTACTACTTTGACTACTGG	CARGSQREPYYFDYW	IGHV5-10-1	IGHD2-21	IGHJ4	8	11	15	26
1	0.002617801047120419	TGTGCGAGAGGACCTTACGGTGGTGACTCCTACTTTGACTACTGG	CARGPYGGDSYFDYW	IGHV4-34	IGHD4-23	IGHJ4	10	15	28	29
1	0.002617801047120419	TGTGCGAGAGATCAACCACATATGACTAAGGCCCTTGACTACTGG	CARDQPHMTKALDYW	IGHV4-31	IGHD4-11	IGHJ4	12	21	27	34
1	0.002617801047120419	TGTGCGAGAGATCAAGGGTATAGCAGTGGCCCTGTTGACTACTGG	CARDQGYSSGPVDYW	IGHV3-30	IGHD6-19	IGHJ4	12	15	29	34
1	0.002617801047120419	TGTGCGAGAGATGAGTGGGAGCTACTACTATTGTTTGACTACTGG	CARDEWELLLLFDYW	IGHV3-11	IGHD1-26	IGHJ4	11	13	27	33
1	0.002617801047120419	TGTGCGAGAGACGGAGATGGCGCCAAGAGCGGTCTTGACTACTGG	CARDGDGAKSGLDYW	IGHV1-3	IGHD5-24	IGHJ4	10	13	20	34
1	0.002617801047120419	TGTGCGAGAGAGGGGGGGGACTACGGTGACTACTTTGACTACTGG	CAREGGDYGDYFDYW	IGHV3-7	IGHD4-17	IGHJ4	10	18	27	28
1	0.002617801047120419	TGTGCGAGAGAGAGGAGCTATGATAGTAGTGGTTATTACTACTGG	CARERSYDSSGYYYW	IGHV3-11	IGHD3-22	IGHJ4	10	17	36	37
1	0.002617801047120419	TGTGCGAGAGAACTAGGCTTTTTGGAGTGGTACAATGACTACTGG	CARELGFLEWYNDYW	IGHV3-11	IGHD3-3	IGHJ4	10	18	30	35
1	0.002617801047120419	TGTGCGAGAACAGTTAACAGTATAACTATGGCCTCGGGGTTCTGG	CARTVNSITMASGFW	IGHV1-18	IGHD3-10	IGHJ4	8	19	30	41
1	0.002617801047120419	TGTGCGAAAGGTCCGGCAGCTCGCCCACTCTTTTGTCTCTACTGG	CAKGPAARPLFCLYW	IGHV3-23	IGHD6-6	IGHJ4	9	15	22	38
1	0.002617801047120419	TGTGCAACAGATTATGGGCCCCGACTACCCGGCTTCGATCTCTGG	CATDYGPRLPGFDLW	IGHV1-24	IGHD6-13	IGHJ2	11	25	31	32
1	0.002617801047120419	TGTGCAAGACCTGGAAAGGGGAGGGGAGCAAGCTTTGACTACTGG	CARPGKGRGASFDYW	IGHV4-39	IGHD1-20	IGHJ4	9	10	15	32
1	0.002617801047120419	TGTGTGAATTTAGATTGTGATAGCAGCTCGGGTCCCAGCTGG	CVNLDCDSSSGPSW	IGHV3-60	IGHD6-6	IGHJ3	7	19	29	38
1	0.002617801047120419	TGTGTGAAAGGGGACTATAGCAGTGGCTGGTACGACTACTGG	CVKGDYSSGWYDYW	IGHV3-30	IGHD6-19	IGHJ4	3	15	32	33
1	0.002617801047120419	TGTGCGCGAGGGCATAGAAGCAACTGGTTTTTTGACTACTGG	CARGHRSNWFFDYW	IGHV4-31	IGHD6-13	IGHJ4	9	13	27	30
1	0.002617801047120419	TGTGCGATTCCTTTACAATCTTACTGGTACTTCGATCTCTGG	CAIPLQSYWYFDLW	IGHV4-4	IGHD2-15	IGHJ2	6	13	18	21
1	0.002617801047120419	TGTGCGACCAAGCCAGTGACTGGCACTTTTTTCGACTACTGG	CATKPVTGTFFDYW	IGHV4-31	IGHD2-21	IGHJ4	6	15	21	33
1	0.002617801047120419	TGTGCGAGTCATGAAGTGGGAGCTACTTTTCTTGACTACTGG	CASHEVGATFLDYW	IGHV3-23	IGHD1-26	IGHJ4	6	14	26	31
1	0.002617801047120419	TGTGCGAGATCCCAAAGGAGGGCTTATCACTTTGACTACTGG	CARSQRRAYHFDYW	IGHV3-20	IGHD3-16	IGHJ4	8	10	15	28
1	0.002617801047120419	TGTGCGAGATATCTCCACGGTGACTACGTCTTTGACTCTTGG	CARYLHGDYVFDSW	IGHV4-31	IGHD4-17	IGHJ4	14	16	28	29
1	0.002617801047120419	TGTGCGAGATATGGCGAAGGTGACTACGGTATGGACGTCTGG	CARYGEGDYGMDVW	IGHV4-39	IGHD4-17	IGHJ6	12	20	29	30
1	0.002617801047120419	TGTGCGAGACGTATAGCAGTGGCTGAGTCCGTGGACTACTGG	CARRIAVAESVDYW	IGHV4-39	IGHD6-19	IGHJ4	9	10	24	33
1	0.002617801047120419	TGTGCGAGACGGGTCGACTACTACTACTACATGGACGTCTGG	CARRVDYYYYMDVW	IGHV5-10-1	.	IGHJ6	9	-1	-1	16
1	0.002617801047120419	TGTGCGAGACATTCGGCTACAGCTATGGACTTTGACTACTGG	CARHSATAMDFDYW	IGHV4-39	IGHD5-18	IGHJ4	11	17	27	28
1	0.002617801047120419	TGTGCGAGACATCATCTAACGCCCGATGCTTTTGATATCTGG	CARHHLTPDAFDIW	IGHV4-39	IGHD3-10	IGHJ3	11	16	20	24
1	0.002617801047120419	TGTGCGAGACAGTATACTGGCCACGATCCACTTGACTCCTGG	CARQYTGHDPLDSW	IGHV4-39	IGHD5-12	IGHJ4	10	12	26	31
1	0.002617801047120419	TGTGCGAGAGTCCCTATAGCAGCTCGTGGCTTTGACTACTGG	CARVPIAARGFDYW	IGHV4-31	IGHD6-6	IGHJ4	9	14	26	29
1	0.002617801047120419	TGTGCGAGAGTGCCTTTAGGATACAGAGGCTTTGACAAGTGG	CARVPLGYRGFDKW	IGHV4-34	IGHD5-18	IGHJ4	9	18	25	29
1	0.002617801047120419	TGTGCGAGAGCAAACCACGTGGATATAGTGGCTACGACATGG	CARANHVDIVATTW	IGHV5-10-1	IGHD5-12	IGHJ4	8	14	36	39
1	0.002617801047120419	TGTGCGAGAGGGACTACTACCCTTCGGGCCTTTGACTACTGG	CARGTTTLRAFDYW	IGHV1-8	IGHD2-2	IGHJ4	10	12	19	29
1	0.002617801047120419	TGTGCGAGAGGACAGCAGCAGCTGGTACCCCTTGACTACTGG	CARGQQQLVPLDYW	IGHV3-30	IGHD6-13	IGHJ4	9	13	27	31
1	0.002617801047120419	TGTGCGAGAGATAACACAGCCGAGGGCTACTTTGACTCCTGG	CARDNTAEGYFDSW	IGHV4-31	IGHD5-18	IGHJ4	11	15	19	26
1	0.002617801047120419	TGTGCGAGAGACCCGGGGCTTTCTAGCCACTTTGACTACTGG	CARDPGLSSHFDYW	IGHV4-31	IGHD6-13	IGHJ4	10	11	16	28
1	0.002617801047120419	TGTGCGAGAAATCCCTCCAACAACTGTGCTGGTGACTGCTGG	CARNPSNNCAGDCW	IGHV3-30	IGHD1-1	IGHJ4	16	19	25	32
1	0.002617801047120419	TGTGCACGGATAAGATATAGTGGCTACGGTTTTGACTACTGG	CARIRYSGYGFDYW	IGHV2-26	IGHD5-12	IGHJ4	11	13	27	30
1	0.002617801047120419	TGTGCAAGACTTGGAGGCCTAGCAGCTCGCCCTGACTACTGG	CARLGGLAARPDYW	IGHV3-13	IGHD6-6	IGHJ4	8	19	28	32
1	0.002617801047120419	TGTGCAAGACTTAGCAGCCCACTGGATGCTTTTGATATCTGG	CARLSSPLDAFDIW	IGHV3-13	IGHD2-15	IGHJ3	8	11	17	24
1	0.002617801047120419	TGCGCGAGAGAGAAGGTCGACAATCACTACTTTGACTTCTGG	CAREKVDNHYFDFW	IGHV4-31	IGHD2-15	IGHJ4	10	19	23	25
1	0.002617801047120419	TGTGCGAGATGGGTAAGCCTGTACGGTATGGACGTCTGG	CARWVSLYGMDVW	IGHV4-55	IGHD4-17	IGHJ6	9	21	26	27
1	0.002617801047120419	TGTGCGAGAGTTGGCGGCGTGGTGGCTTTTGACTACTGG	CARVGGVVAFDYW	IGHV4-34	IGHD2-15	IGHJ4	9	18	24	27
1	0.002617801047120419	TGTGCGAGAGTTGGGGTAGAGCTAGTTATGGGCTACTGG	CARVGVELVMGYW	IGHV1-3	IGHD1-20	IGHJ4	9	23	28	32
1	0.002617801047120419	TGTGCGAGAGCAGTGGGTAGTCTTTTCGATGCCAGTTGG	CARAVGSLFDASW	IGHV4-59	IGHD4-23	IGHJ3	9	16	21	36
1	0.002617801047120419	TGTGCGAGAGGTTCCCGTATAGCAGCAGCTGGCCACTGG	CARGSRIAAAGHW	IGHV4-4	IGHD6-13	IGHJ4	9	16	31	34
1	0.002617801047120419	TGTGCGAGAGGCCATTGGCAGAGGGTAGCGGGGACCTGG	CARGHWQRVAGTW	IGHV1-8	IGHD2-15	IGHJ5	12	23	28	34
1	0.002617801047120419	TGTGCGAGAGGGACCGGAAGTGGGTACTTTGACTACTGG	CARGTGSGYFDYW	IGHV3-21	IGHD1-14	IGHJ4	9	12	18	24
1	0.002617801047120419	TGTGCGAGAGGGAGCCTCGGAACCCACACTGACTACTGG	CARGSLGTHTDYW	IGHV1-18	IGHD1-14	IGHJ4	9	17	23	29
1	0.002617801047120419	TGTGCGAGAGGAATGGGAGCTGTCCCCTGGGACTACTGG	CARGMGAVPWDYW	IGHV4-34	IGHD1-26	IGHJ4	10	13	20	30
1	0.002617801047120419	TGTGCGAGAGATCATGATACTAGTGGTCTTGACTACTGG	CARDHDTSGLDYW	IGHV3-11	IGHD3-22	IGHJ4	12	13	26	28
1	0.002617801047120419	TGTGCGAGAGAGCGACTGACCCCCCGTCTCGACCCCTGG	CARERLTPRLDPW	IGHV4-31	IGHD2-21	IGHJ5	10	13	17	28
1	0.002617801047120419	TGTGCGAGAAGATTAGTTACGGGTGCTTTTGATATCTGG	CARRLVTGAFDIW	IGHV4-39	IGHD4-11	IGHJ3	8	13	19	23
1	0.002617801047120419	TGTGCGAAATCTGATGTAATGGACTCCTATGATGACTGG	CAKSDVMDSYDDW	IGHV3-53	IGHD3-22	IGHJ4	6	26	32	34
1	0.002617801047120419	TGTGCAACAGCCCCAGTGGTAGCTGCTCTCGACTACTGG	CATAPVVAALDYW	IGHV1-24	IGHD2-15	IGHJ4	9	15	26	30
1	0.002617801047120419	TGTGCGAGTACGAGTGATTACTACTTTGACTACTGG	CASTSDYYFDYW	IGHV4-4	IGHD3-3	IGHJ4	7	8	12	18
1	0.002617801047120419	TGTGCGAGGGTGGATGCCTCCAGTTTGGACTACTGG	CARVDASSLDYW	IGHV4-31	IGHD1-1	IGHJ4	7	18	24	27
1	0.002617801047120419	TGTGCGAGACTTGAATCCGGGTATAGCAGCAGCTGG	CARLESGYSSSW	IGHV4-39	IGHD6-13	IGHJ4	9	16	31	32
1	0.002617801047120419	TGTGCGAGAGCTCTCCGAGCCGGAATTGACTACTGG	CARALRAGIDYW	IGHV3-53	IGHD1-14	IGHJ4	14	19	24	25
1	0.002617801047120419	TGTGCGAGAGACGATCTTATAGCAGAGGACGTCTGG	CARDDLIAEDVW	IGHV3-30	IGHD6-19	IGHJ6	10	17	24	26
1	0.002617801047120419	TGTGCGAGAGAGACGGACTGGTACTTCGATCTCTGG	CARETDWYFDLW	IGHV4-31	.	IGHJ2	10	-1	-1	16
1	0.002617801047120419	TGTGCGAGAGAAACTGGGAGTGGGAGCTACTTCCGG	CARETGSGSYFR	IGHV3-11	IGHD1-26	IGHJ4	10	18	30	34
1	0.002617801047120419	TGTGCGAGAATTAACTACTACTACATGGACGTCTGG	CARINYYYMDVW	IGHV3-11	.	IGHJ6	8	-1	-1	13
1	0.002617801047120419	TGTCCTAGTAGTGGCTGGTGCTTTGACTACTGG	CPSSGWCFDYW	IGHV2-26	IGHD6-19	IGHJ4	2	5	18	20
1	0.002617801047120419	TGTGCGAGATATGGGCTGGCTTTTGATATCTGG	CARYGLAFDIW	IGHV4-55	IGHD6-19	IGHJ3	11	13	17	18
1	0.002617801047120419	TGTGCGAGACATAGCAGAGAGATCGACCCCTGG	CARHSREIDPW	IGHV3-11	IGHD2-2	IGHJ5	8	9	16	22
1	0.002617801047120419	TGTGCGAGAGTAGGATACGATTTTGACTACTGG	CARVGYDFDYW	IGHV4-4	IGHD2-15	IGHJ4	9	10	16	21
1	0.002617801047120419	TGTGCGAGAGATGGTGGTGGTGATTAT	CARDGGGDY	IGHV3-30	IGHD2-21	IGHJ4	11	13	22	27
1	0.002617801047120419	TGTGCGAGAGGGTGGTCCTACTGG	CARGWSYW	IGHV4-59	IGHD2-15	IGHJ4	9	10	15	17
1	0.002617801047120419	TGCACCACAGATGAGTGGATCTGG	CTTDEWIW	IGHV3-15	IGHD3-3	IGHJ4	11	12	17	20
1	0.002617801047120419	TGTTCTTACATGGACGTCTGG	CSYMDVW	IGHV3-30	.	IGHJ6	2	-1	-1	6
1	0.002617801047120419	TGTGCGTCCCTCGAAGGGATC	CASLEGI	IGHV4-28	IGHD7-27	IGHJ4	5	15	20	21
1	0.002617801047120419	TGTGCGAAAGATCAGGGGGCG	CAKDQGA	IGHV3-23	IGHD3-16	IGHJ4	12	14	18	20
1	0.002617801047120419	TGTACTTACATGGACGTCTGG	CTYMDVW	IGHV3-30	.	IGHJ6	2	-1	-1	6
