# Supplementary material for: Biomarkers and Immune Repertoire Metrics Identified by Peripheral Blood Transcriptomic Sequencing Reveal the Pathogenesis of COVID-19
Source: Front Immunol. 2021 Aug 24;12:677025. doi: 10.3389/fimmu.2021.677025 (PMC8421539; doi:10.3389/fimmu.2021.677025)
Supplement: Supplementary file 1 [file DataSheet_1.zip › TCR_BCR/IGH/convert.SRR12007870.clonotypes.IGH.txt]

count	freq	cdr3nt	cdr3aa	v	d	j	VEnd	DStart	DEnd	JStart
5	0.01567398119122257	TGTCTAGTGGCTGGAAGGTACTACTGG	CLVAGRYYW	IGHV3-21	IGHD6-19	IGHJ4	2	5	13	19
4	0.012539184952978056	TGTGCGAGATATCGGACGCATTCGTGGGGGATCAATCGTTTCGAAACCGAATTTGACTACTGG	CARYRTHSWGINRFETEFDYW	IGHV1-46	IGHD3-16	IGHJ4	12	24	30	51
4	0.012539184952978056	TGCGCGAGAGAGAAGGTCGACAATCACTACTTTGACTTCTGG	CAREKVDNHYFDFW	IGHV4-31	IGHD2-15	IGHJ4	10	19	23	25
4	0.012539184952978056	TGTGTGAGACATACAGAAATGGAGTTCTTTGACTACTGG	CVRHTEMEFFDYW	IGHV4-39	IGHD3-10	IGHJ4	11	20	25	26
3	0.009404388714733543	TGTGCGAGAGGCAAAGTGGGTATTGTAGTGGTGGTAGCACAGGACGCTATGGACGTCTGG	CARGKVGIVVVVAQDAMDVW	IGHV3-21	IGHD2-15	IGHJ6	9	20	37	48
3	0.009404388714733543	TGTGCGAGGGATAGCAGCTCGTCCAGAGCCTACTACTACTACGGTATGGACGTCTGG	CARDSSSSRAYYYYGMDVW	IGHV5-10-1	IGHD6-6	IGHJ6	7	10	23	29
3	0.009404388714733543	TGTGCGAGACATTTGGGAACGGTGGGACCTATGTGGCATGATGCTTTTAATATCTGG	CARHLGTVGPMWHDAFNIW	IGHV4-39	IGHD4-23	IGHJ3	11	18	24	36
3	0.009404388714733543	TGTGCAAGGGGAAATTACTATGATAGTAGTGGTTATTCCCTCCTTGACTACTGG	CARGNYYDSSGYSLLDYW	IGHV3-74	IGHD3-22	IGHJ4	7	13	36	43
3	0.009404388714733543	TGTGCTAGAGTCGGACGGCGGTATGAAGCTAGTGGGGTGTATGACTATTGG	CARVGRRYEASGVYDYW	IGHV3-72	IGHD1-26	IGHJ4	9	29	35	41
3	0.009404388714733543	TGTGCGAGACATCGTCTCCTACAGGGTCGCGAAGCAGCTGCCGACTACTGG	CARHRLLQGREAAADYW	IGHV4-39	IGHD2-2	IGHJ4	17	32	39	42
3	0.009404388714733543	TGTGCGAGAGATCGGCTCGGGCTATGGTTCGGGGACTGGGACGTCTGG	CARDRLGLWFGDWDVW	IGHV3-21	IGHD3-10	IGHJ6	12	21	34	38
3	0.009404388714733543	TGTGCGAGGGCAGCCAACGCGGATTCATCTATGGCGGCCTGG	CARAANADSSMAAW	IGHV4-4	IGHD5-18	IGHJ5	7	16	33	37
3	0.009404388714733543	TGTGCGAGACTTTTGATAGTCGAGGCATTTGACTACTGG	CARLLIVEAFDYW	IGHV4-39	IGHD3-22	IGHJ4	9	13	19	27
3	0.009404388714733543	TGTGCGAGACACCCTCATCATGGTGGTCATGACTACTGG	CARHPHHGGHDYW	IGHV4-39	IGHD2-15	IGHJ4	10	20	26	29
2	0.006269592476489028	TGTGCAAGAGAGGGATCTACGGTGACCCCCGACATTTACTACTACTACAACGCTATGGACGTCTGG	CAREGSTVTPDIYYYYNAMDVW	IGHV3-11	IGHD4-17	IGHJ6	10	16	25	35
2	0.006269592476489028	TGTGCGAGGTCCGTATTACTATGGTTCGGGGAGTTCCACCCGCTAAACTGGTTCGACCCCTGG	CARSVLLWFGEFHPLNWFDPW	IGHV4-4	IGHD3-10	IGHJ5	7	11	34	45
2	0.006269592476489028	TGTGCGAGAGATCGTGTCGTGACTGGTTATAATAATTACTTCTACTATGGTATGGACGTCTGG	CARDRVVTGYNNYFYYGMDVW	IGHV4-59	IGHD3-9	IGHJ6	12	19	34	51
2	0.006269592476489028	TGTGCGAGACGGGCTGAGTGGAGTGCCATCTTTGCCTTCAGACACCACATGGACGTCTGG	CARRAEWSAIFAFRHHMDVW	IGHV5-10-1	IGHD3-3	IGHJ6	9	18	24	46
2	0.006269592476489028	TGTGCGAGAGAACCCTTCCCAAGTACCACCATAGGGGATGCTGGATACCTCCAATACTGG	CAREPFPSTTIGDAGYLQYW	IGHV3-30	IGHD2-15	IGHJ1	10	23	30	39
2	0.006269592476489028	TGTGCGGGAGATTGGGGCCACTACGGTGGTAACTCCCTGGGGCGTTTTGACTACTGG	CAGDWGHYGGNSLGRFDYW	IGHV3-53	IGHD4-23	IGHJ4	11	19	35	45
2	0.006269592476489028	TGTGCCCGCGCGTATACCAATAGGGAAGGTGTCTACAACTGGTTCGACCCATGG	CARAYTNREGVYNWFDPW	IGHV2-5	IGHD1-20	IGHJ5	4	12	17	33
2	0.006269592476489028	TGTGCGAGGCGGGCCAAGGATTACTATGATAGTATTTGGGCTTTTGATATCTGG	CARRAKDYYDSIWAFDIW	IGHV3-11	IGHD3-22	IGHJ3	7	19	33	39
2	0.006269592476489028	TGTGCGAGACATTCCCCACATAGAGGGTACGATTTGTGCAACTTTGACTACTGG	CARHSPHRGYDLCNFDYW	IGHV4-39	IGHD5-12	IGHJ4	11	19	33	40
2	0.006269592476489028	TGTGCGAGAGTTCCGAAAACTATAGCAGCAGCTGGTAACTGGTTCGACCCCTGG	CARVPKTIAAAGNWFDPW	IGHV4-31	IGHD6-13	IGHJ5	9	20	35	36
2	0.006269592476489028	TGTGCGAGAGGTCGGGGAGTGGTAGCCGCGCTCCGGGGGTACTTCGATCTCTGG	CARGRGVVAALRGYFDLW	IGHV4-34	IGHD3-10	IGHJ2	10	11	19	37
2	0.006269592476489028	TGTGCAAGACATGTTTCTCGATATAGCAGCAGCCGAGATGCTTTTGATATCTGG	CARHVSRYSSSRDAFDIW	IGHV4-39	IGHD6-13	IGHJ3	13	21	32	36
2	0.006269592476489028	TGTGCGAGACATTGTAGTGGTGGTAGCTGCTACTCCTGCTTTGACTACTGG	CARHCSGGSCYSCFDYW	IGHV4-39	IGHD2-15	IGHJ4	11	12	35	38
2	0.006269592476489028	TGTGCGAGAGGGCAGGGTGGCAGGCTCTATGAGGATGCTTTTGATATCTGG	CARGQGGRLYEDAFDIW	IGHV1-8	IGHD3-22	IGHJ3	10	26	31	33
2	0.006269592476489028	TGTGCGAGAGACGTCACCACACAATCCGGGAGGTTCTACTTTGACTACTGG	CARDVTTQSGRFYFDYW	IGHV3-11	IGHD2-21	IGHJ4	10	12	24	35
2	0.006269592476489028	TGTGCGAGAGCTAACTGGAACTACGGAGGCGGTGCTTTTGATATCTGG	CARANWNYGGGAFDIW	IGHV3-30	IGHD1-7	IGHJ3	9	11	24	32
2	0.006269592476489028	TGTGCGAGAGCCATCCCAGCTGTCATTTCGACCGTTTTTGACTACTGG	CARAIPAVISTVFDYW	IGHV4-31	IGHD2-2	IGHJ4	9	15	21	36
2	0.006269592476489028	TGTGCGAGACAAGTGATCTCTCCAAACTGGTACTTCGATCTATGG	CARQVISPNWYFDLW	IGHV4-34	IGHD3-3	IGHJ2	8	19	24	25
2	0.006269592476489028	TGTGCGAGACAAGTGATCTCTCCAAACTGGTACTTCGATCTATGG	CARQVISPNWYFDLW	IGHV5-10-1	IGHD3-3	IGHJ2	10	19	24	25
2	0.006269592476489028	TGTGCGAGAGCGGAAGGAGGCGGTGGTAACGGCCTTGACTACTGG	CARAEGGGGNGLDYW	IGHV1-69	IGHD4-23	IGHJ4	9	20	29	34
2	0.006269592476489028	TGTGCACACATCACATATGATTTTTGGAATGAATTTGACTACTGG	CAHITYDFWNEFDYW	IGHV2-5	IGHD3-3	IGHJ4	9	18	27	33
2	0.006269592476489028	TGTGCAAGAGGGGGCGCCTACATTACGGGACCTCTTGACGTCTGG	CARGGAYITGPLDVW	IGHV3-74	IGHD3-3	IGHJ3	9	21	26	40
2	0.006269592476489028	TGTGCAAGAGAGTTAGTGCTAACCCCTACTTACTTCGATCTCTGG	CARELVLTPTYFDLW	IGHV3-74	IGHD3-22	IGHJ2	10	19	29	30
2	0.006269592476489028	TGTGTGAGAGATGGCAGCACTGGCTGGCACTTTGACCACTGG	CVRDGSTGWHFDHW	IGHV3-21	IGHD6-19	IGHJ4	11	15	26	28
2	0.006269592476489028	TGTGCTCGAGAAGCCTCCGATTCGGACTGGTTCGACCCCTGG	CAREASDSDWFDPW	IGHV3-72	IGHD2-15	IGHJ5	10	14	18	25
2	0.006269592476489028	TGTGCCAGAGAAGTGGGAGTCCCGTATTACTTTGACTACTGG	CAREVGVPYYFDYW	IGHV4-30-2	IGHD1-26	IGHJ4	10	11	18	23
2	0.006269592476489028	TGTGCGAGAGAATCCAGCTATGGGCGGTCTTTTGAGTACTGG	CARESSYGRSFEYW	IGHV3-30	IGHD5-18	IGHJ4	10	14	22	30
2	0.006269592476489028	TGTGCAAGAGCAGATGGGATGTATGGCCAGGATGACTACTGG	CARADGMYGQDDYW	IGHV3-74	IGHD2-8	IGHJ4	9	19	24	32
2	0.006269592476489028	TGTGCGAGAGCGATAGCAGTGGCTGGTATTGACTACTGG	CARAIAVAGIDYW	IGHV3-33	IGHD6-19	IGHJ4	9	12	27	28
2	0.006269592476489028	TGTGCGAGAGACCGCTCCGGATACTACTTAAACTACTGG	CARDRSGYYLNYW	IGHV3-30	IGHD2-15	IGHJ4	10	14	20	21
1	0.003134796238244514	TGTGCGAGAGACCTATATAGTGGCTACGATGTTGTTTGGGAACAAAGGACTTACTACTACTACTACGGTATGGACGTCTGG	CARDLYSGYDVVWEQRTYYYYYGMDVW	IGHV3-64	IGHD5-12	IGHJ6	10	14	29	50
1	0.003134796238244514	TGTGCGAGAGATTTTCAGACTTATTACGATTTTTGGAGTGGTTATCGATGGACTTACTACTACGGTATGGACGTCTGG	CARDFQTYYDFWSGYRWTYYYGMDVW	IGHV3-33	IGHD3-3	IGHJ6	11	21	44	54
1	0.003134796238244514	TGTGCGAGAGGGCTTGATCAAGTGCCACTGGCTACAAATGGAGGCCCCAATTACCACTACGGTATGGACGTCTGG	CARGLDQVPLATNGGPNYHYGMDVW	IGHV1-8	IGHD5-24	IGHJ6	10	28	36	63
1	0.003134796238244514	TGTGCGAAAGATCCCGCCCATTACGATATTTTGACTGGTTATTCCAAACAACTGCCTTACTACTTTGACTACTGG	CAKDPAHYDILTGYSKQLPYYFDYW	IGHV3-23	IGHD3-9	IGHJ4	12	19	42	57
1	0.003134796238244514	TGTGCGAAAACCAGTCCGTATTACGATTTTTGGAGTGGTTATTATGGGACGTTGAAGTACTACTTTGACTACTGG	CAKTSPYYDFWSGYYGTLKYYFDYW	IGHV3-23	IGHD3-3	IGHJ4	8	16	44	55
1	0.003134796238244514	TGTGTGAAGGACACTACCACTCCGATTTTTGGAGTGGACGATATCTACTACTACTACGGTATGGACGTCTGG	CVKDTTTPIFGVDDIYYYYGMDVW	IGHV3-30	IGHD3-3	IGHJ6	3	22	36	44
1	0.003134796238244514	TGTGCGAGAGGCAGGGCGGGGGGGGGTAACGGTGACTACGGGGGCAACTACTACTACTACATGGACGTCTGG	CARGRAGGGNGDYGGNYYYYMDVW	IGHV1-8	IGHD4-17	IGHJ6	11	28	39	46
1	0.003134796238244514	TGTGCGAGAGATAAGGAGAGGATTACTATGACTTGGGGAATTCGAAAGACTTACAACTGGTTCGACCCCTGG	CARDKERITMTWGIRKTYNWFDPW	IGHV3-33	IGHD3-22	IGHJ5	11	21	30	51
1	0.003134796238244514	TGTGCCAGAGAGGGGTCCGACCCACAAGATTGTAGTGGTGGTAGCTGCTACGGTTTCGAGGACTACTGG	CAREGSDPQDCSGGSCYGFEDYW	IGHV4-30-2	IGHD2-15	IGHJ4	10	28	50	60
1	0.003134796238244514	TGTGCGAGATGGGGTGGAACTACGCCCTTGCCACCACGTTACTACTACTACTACTACATGGACGTCTGG	CARWGGTTPLPPRYYYYYYMDVW	IGHV4-55	IGHD1-7	IGHJ6	9	14	23	38
1	0.003134796238244514	TGTGCGAGAGCGCCAGGGCCCTATGATAGTAGTGGTTATTACTCCACAAAATACTACTTTGACTACTGG	CARAPGPYDSSGYYSTKYYFDYW	IGHV5-10-1	IGHD3-22	IGHJ4	8	20	42	51
1	0.003134796238244514	TGTGCGAGAGGGAAACGTATAGCGTATAGCAGCAGCTGGTACCCAACCGGCTACGGTATGGACGTCTGG	CARGKRIAYSSSWYPTGYGMDVW	IGHV4-34	IGHD6-13	IGHJ6	10	23	41	57
1	0.003134796238244514	TGTGCGAGAGAGATCCCGGGGGGCCTGTATTACGATATTTTGACTGGTCACTACGGTATGGACGTCTGG	CAREIPGGLYYDILTGHYGMDVW	IGHV4-28	IGHD3-9	IGHJ6	8	26	47	57
1	0.003134796238244514	TGTGCAAGAGTCAATCTCCCGGCCTCGGTATATATAGTGGGAGCTACTACTTGGCACTTCGATCTCTGG	CARVNLPASVYIVGATTWHFDLW	IGHV3-74	IGHD1-26	IGHJ2	9	32	49	51
1	0.003134796238244514	TGTACGAGAGAAGGAGCCCCGAACCCGACTTCCTATGGTGCGGGAAGTTATTATCACTTTGACTACTGG	CTREGAPNPTSYGAGSYYHFDYW	IGHV3-30	IGHD3-10	IGHJ4	10	32	53	55
1	0.003134796238244514	TGTGCAAGAGATCGTTTCCCCGGATATTGTGGTGGTGGTAACTGCCAGGATGCTTTTGATATCTGG	CARDRFPGYCGGGNCQDAFDIW	IGHV3-74	IGHD2-15	IGHJ3	12	21	44	48
1	0.003134796238244514	TGTGCAAGAGAGGGATCTACGGTGACCCCCGACATTTACTACTACTACAACGCTATGGACGTCTGG	CAREGSTVTPDIYYYYNAMDVW	IGHV1-18	IGHD4-17	IGHJ6	10	16	25	35
1	0.003134796238244514	TGTGCGAGCCGGTCCGACCAGTATTACTATGATAGTAGTGGTTATTACCCCCTTGACTACTGG	CASRSDQYYYDSSGYYPLDYW	IGHV1-46	IGHD3-22	IGHJ4	7	20	47	52
1	0.003134796238244514	TGTGCGAGACGTCGACATGCCTCGTGGATACAACTATCCCAATTAGGCTGGTTCGACCCCTGG	CARRRHASWIQLSQLGWFDPW	IGHV4-39	IGHD5-18	IGHJ5	9	22	36	47
1	0.003134796238244514	TGTGCGAGAGTATTCGAAGATAGTAGTGGTTACCTCTACTACTACTACTACATGGACGTCTGG	CARVFEDSSGYLYYYYYMDVW	IGHV4-34	IGHD3-22	IGHJ6	9	18	31	35
1	0.003134796238244514	TGTGCGAGAGCAAGGGTAGTACCAGCGCTAGGGTCAGGCTACTACTACTACATGGACGTCTGG	CARARVVPALGSGYYYYMDVW	IGHV4-34	IGHD2-2	IGHJ6	9	15	25	38
1	0.003134796238244514	TGTGCGAGAGATCGAGGATATTGTAGTAGTACCAGCTGCTATGCCGGCGATTTTGACTACTGG	CARDRGYCSSTSCYAGDFDYW	IGHV1-46	IGHD2-2	IGHJ4	12	14	47	51
1	0.003134796238244514	TGTGCGAGAGATGAGGCTTACTATGATAGTAGTGGTTATTACCAAAGGCCCTTTGACTACTGG	CARDEAYYDSSGYYQRPFDYW	IGHV3-30	IGHD3-22	IGHJ4	11	17	41	50
1	0.003134796238244514	TGTGCGAGAGACGCCCTGGCCTTCCATATAGCAGCTCGTGGATTTAACTGGTTCGACCCCTGG	CARDALAFHIAARGFNWFDPW	IGHV4-31	IGHD6-6	IGHJ5	10	26	38	45
1	0.003134796238244514	TGTGCGAAAGACTCCCAACCGTATTACTATGATAGTAGTGGTTATTACTACCTTGACTACTGG	CAKDSQPYYYDSSGYYYLDYW	IGHV3-23	IGHD3-22	IGHJ4	10	19	44	45
1	0.003134796238244514	TGTGCGAAAACCATCTACTATGACATTAGTGGTCAGTCCCCGGGGACTCCTTTTGACATCTGG	CAKTIYYDISGQSPGTPFDIW	IGHV5-10-1	IGHD3-22	IGHJ3	6	15	32	49
1	0.003134796238244514	TGTGCGAGGGGGGGCCTTGGCGACTATGATAGTAGTGGTTATTGGCCCTTTGACTACTGG	CARGGLGDYDSSGYWPFDYW	IGHV3-23	IGHD3-22	IGHJ4	6	22	42	47
1	0.003134796238244514	TGTGCGAGGACCCACTATGATAGTAGTGGTTATTACCCCGCTAGTTGCTTTGACTATTGG	CARTHYDSSGYYPASCFDYW	IGHV4-39	IGHD3-22	IGHJ4	7	13	35	47
1	0.003134796238244514	TGTGCGAGACGGGAGTTGGCTACAATTAAGCTGTTGAGGGGCTGGTACTTCGATCTCTGG	CARRELATIKLLRGWYFDLW	IGHV5-10-1	IGHD5-24	IGHJ2	9	12	27	41
1	0.003134796238244514	TGTGCGAGAGGTAGTCGTATTACGATTTTTGGAGTGGCTAAACGGTGGTTCGACCCCTGG	CARGSRITIFGVAKRWFDPW	IGHV1-8	IGHD3-3	IGHJ5	10	15	36	45
1	0.003134796238244514	TGTGCGAGAGATTTTCTCGTAGTAGTACCAGCTGCTACGGCGGAGTACATGGACGTCTGG	CARDFLVVVPAATAEYMDVW	IGHV3-30	IGHD2-2	IGHJ6	11	18	36	45
1	0.003134796238244514	TGTGCGAGAGATACTCTTAACTATTGTGGTGGTGATTGCCCCCCCCCCTTTGACTACTGG	CARDTLNYCGGDCPPPFDYW	IGHV1-46	IGHD2-21	IGHJ4	11	21	38	47
1	0.003134796238244514	TGTGCGAGAGATAGGTCTGGCCAGCTGCTTAGAAAACACTACTACGGTATGGACGTCTGG	CARDRSGQLLRKHYYGMDVW	IGHV4-31	IGHD2-2	IGHJ6	11	20	28	37
1	0.003134796238244514	TGTGCGAAAAAGGAAAGCTCTGGTTCGGGGACTTTTGCCCGGGATGCTTTTGATATCTGG	CAKKESSGSGTFARDAFDIW	IGHV3-23	IGHD3-10	IGHJ3	8	20	30	42
1	0.003134796238244514	TGTGCAAGAGGGATGGCAGTACGGGAGAGGGGCTACTACTACTACTACATGGACGTCTGG	CARGMAVRERGYYYYYMDVW	IGHV3-74	IGHD5-24	IGHJ6	9	11	16	32
1	0.003134796238244514	TGTACCACAGGAGAGCAGAATACGATTTTTGGAGTGGTTATTATGAGGGGGCTGTGGTGG	CTTGEQNTIFGVVIMRGLWW	IGHV3-15	IGHD3-3	IGHJ4	9	20	43	57
1	0.003134796238244514	TGTGCGGCAGATAGGTCGTATGATTACGTTTGGGGGAGTTATCGTTATGGCCACTGG	CAADRSYDYVWGSYRYGHW	IGHV1-58	IGHD3-16	IGHJ4	11	18	47	52
1	0.003134796238244514	TGTGCGAGCGGGTATAGCAGCAGCTGGTATTATTATGGGGATGCTTTTGATATCTGG	CASGYSSSWYYYGDAFDIW	IGHV4-34	IGHD6-13	IGHJ3	7	8	28	39
1	0.003134796238244514	TGTGCGAGACTCGTTTCCGTGACTACGTCCGACTACTACTACGGTATGGACGTCTGG	CARLVSVTTSDYYYGMDVW	IGHV4-39	IGHD4-17	IGHJ6	9	18	27	31
1	0.003134796238244514	TGTGCGAGACCTCATAGCACAATGACTACGGTGGTAAATATCGCTTTTGATATCTGG	CARPHSTMTTVVNIAFDIW	IGHV4-39	IGHD4-23	IGHJ3	9	21	36	42
1	0.003134796238244514	TGTGCGAGACATGGGGCTACGGTGACTAGTCACGTCGAGAACTGGTTCGACCCCTGG	CARHGATVTSHVENWFDPW	IGHV5-10-1	IGHD4-17	IGHJ5	12	16	27	39
1	0.003134796238244514	TGTGCGAGAGGGGACGGTGGTTCGGGGAGTTATTATCAAAACTGGTTCGACCCCTGG	CARGDGGSGSYYQNWFDPW	IGHV1-8	IGHD3-10	IGHJ5	10	17	35	39
1	0.003134796238244514	TGTGCGAGAGGGGAGGACAGCTATGGTGGAGGCGGGGTAGGATACTTTGACTACTGG	CARGEDSYGGGGVGYFDYW	IGHV1-8	IGHD5-18	IGHJ4	10	16	26	42
1	0.003134796238244514	TGTGCGAGAGATTCTGTCGACTACGGTGGTAACTCCGATTGGCGGTGTGACTACTGG	CARDSVDYGGNSDWRCDYW	IGHV4-31	IGHD4-23	IGHJ4	11	18	36	47
1	0.003134796238244514	TGTGCGAGAGATTCCTCGTTTTACCAGCTGCTATTTTCATTTTACTTTGACTACTGG	CARDSSFYQLLFSFYFDYW	IGHV3-21	IGHD2-2	IGHJ4	11	21	33	42
1	0.003134796238244514	TGTGCGAGAGATAGGCGGTTGCCAAGTGGTGGTAGCTGCTTCGACTTTGACTACTGG	CARDRRLPSGGSCFDFDYW	IGHV4-31	IGHD2-15	IGHJ4	11	24	39	43
1	0.003134796238244514	TGTGCGAGAGACATGGGGATATCTGGAACTAAAAGAGGCAACTGGTTCGACCCCTGG	CARDMGISGTKRGNWFDPW	IGHV3-11	IGHD1-7	IGHJ5	10	18	30	38
1	0.003134796238244514	TGTGCGAGAGAGGTAGACGTGGATACAGCTTCAGGTCATTCGGGTGGTGACTACTGG	CAREVDVDTASGHSGGDYW	IGHV3-64	IGHD5-18	IGHJ4	10	16	29	47
1	0.003134796238244514	TGTGCGAGAGAGGAGGAGGATTACGTTTGGGGGACCATGGGTGCTTTTGATATCTGG	CAREEEDYVWGTMGAFDIW	IGHV4-31	IGHD3-16	IGHJ3	10	18	33	41
1	0.003134796238244514	TGTGCGAGAGAAAGTGGTTCTTGGACCTACTCCGCCACGGATGCCTATGATATCTGG	CARESGSWTYSATDAYDIW	IGHV3-53	IGHD2-15	IGHJ3	10	26	33	39
1	0.003134796238244514	TGTGCGAAAGATGGGCCTGGTTCGGGGAGTTATTATACTGGCCCATTTGACTACTGG	CAKDGPGSGSYYTGPFDYW	IGHV3-30	IGHD3-10	IGHJ4	11	17	36	45
1	0.003134796238244514	TGTGCACACAACCGTATAGCAGCTCGTCTACCCGCTTTCTGGTACTTCGATCTCTGG	CAHNRIAARLPAFWYFDLW	IGHV2-5	IGHD6-6	IGHJ2	9	13	27	38
1	0.003134796238244514	TGTGCGACTAACCAGTATTACTATGGTTCGGGGACTTATTATGAGGTGGACTGG	CATNQYYYGSGTYYEVDW	IGHV3-48	IGHD3-10	IGHJ4	6	14	41	49
1	0.003134796238244514	TGTGCGAGGCGGGCCAAGGATTACTATGATAGTATTTGGGCTTTTGATATCTGG	CARRAKDYYDSIWAFDIW	IGHV4-31	IGHD3-22	IGHJ3	7	19	33	39
1	0.003134796238244514	TGTGCGAGACGCGTATTGGGAGTGGCTGGTACAAGGGGCGACTTTGACTACTGG	CARRVLGVAGTRGDFDYW	IGHV4-39	IGHD6-19	IGHJ4	9	20	31	40
1	0.003134796238244514	TGTGCGAGACATTGTCCGACGATTTTTGGAGTGGTTGCGTACTTTGACTACTGG	CARHCPTIFGVVAYFDYW	IGHV4-39	IGHD3-3	IGHJ4	11	18	35	39
1	0.003134796238244514	TGTGCGAGAGTGGGCGTTTGGGGGAGTTATCGTCCTGATGCTTTTGATATCTGG	CARVGVWGSYRPDAFDIW	IGHV4-34	IGHD3-16	IGHJ3	9	14	32	35
1	0.003134796238244514	TGTGCGAGAGGTTCTTGTACTAATGGTGTATGCTACGACGACTTTGACTACTGG	CARGSCTNGVCYDDFDYW	IGHV1-8	IGHD2-8	IGHJ4	10	14	34	40
1	0.003134796238244514	TGTGCGAGAGGGCGGAACGGGACGTGGATACAGCTATGGTTACTTGACTACTGG	CARGRNGTWIQLWLLDYW	IGHV1-8	IGHD5-18	IGHJ4	10	21	42	43
1	0.003134796238244514	TGTGCGAGAGGAGGAGATGGCTACAATTCGCGGGGATTCTACTTTGACTACTGG	CARGGDGYNSRGFYFDYW	IGHV4-4	IGHD5-24	IGHJ4	9	13	27	38
1	0.003134796238244514	TGTGCGAGAGATTCCCGTAATTTTGGAGTGGTTACTCATAACTTTGACTCCTGG	CARDSRNFGVVTHNFDSW	IGHV3-48	IGHD3-3	IGHJ4	11	20	33	40
1	0.003134796238244514	TGTGCGAGAGATCCTACGGGTTGGGGCTATGGTCCCCGAGAATTTGACTCCTGG	CARDPTGWGYGPREFDSW	IGHV4-31	IGHD5-18	IGHJ4	12	25	32	42
1	0.003134796238244514	TGTGCGAGAGATCAAATGGTTGCAGCAGCTGGTATTGGCTGGTTCGACCCCTGG	CARDQMVAAAGIGWFDPW	IGHV3-33	IGHD6-13	IGHJ5	12	21	33	38
1	0.003134796238244514	TGTGCGAGAGATGGTGGGCCTACTGTGCGTTTGGACTACGGTATGGACGTCTGG	CARDGGPTVRLDYGMDVW	IGHV3-33	IGHD4-17	IGHJ6	11	33	41	42
1	0.003134796238244514	TGTGCGAGAGATAAAGGTCGATTCCGTTTTCGGGGAGTCACCCCTGACTACTGG	CARDKGRFRFRGVTPDYW	IGHV3-33	IGHD3-10	IGHJ4	11	28	37	44
1	0.003134796238244514	TGTGCGAGAGACCCAACCAAGGAGGGTTACCCCTACTGGTACTTCGATCTCTGG	CARDPTKEGYPYWYFDLW	IGHV4-34	IGHD4-23	IGHJ2	9	25	30	32
1	0.003134796238244514	TGTGCGAGAGACGTACACGATTACGATATTTTGACTGGTCCCGGTGACTACTGG	CARDVHDYDILTGPGDYW	IGHV4-31	IGHD3-9	IGHJ4	10	19	38	44
1	0.003134796238244514	TGTGCGAGAGACAGAGATGGCTACAACCCCCGAGGGTATGCTTTTGATATCTGG	CARDRDGYNPRGYAFDIW	IGHV3-53	IGHD5-24	IGHJ3	10	12	25	37
1	0.003134796238244514	TGTGCGAAACCCCGTCATGGTTCGGGGAGTTATTATATCCTCTTTGACTACTGG	CAKPRHGSGSYYILFDYW	IGHV3-23	IGHD3-10	IGHJ4	8	16	36	41
1	0.003134796238244514	TGTGCAACAGATCAAAAGAGCGACTACGTTAAATTCGCCCCTTTTGACTACTGG	CATDQKSDYVKFAPFDYW	IGHV1-24	IGHD1-26	IGHJ4	12	17	28	42
1	0.003134796238244514	TGTGCAAGACGTGAAGATTTCCGGGGTGGATACAGCTATGGTTACCGCTACTGG	CARREDFRGGYSYGYRYW	IGHV1-24	IGHD5-18	IGHJ4	6	25	44	47
1	0.003134796238244514	TGCTCTCATGACTACGGTGGTAACTCCGTTTCCTACTACTACATGGACGTCTGG	CSHDYGGNSVSYYYMDVW	IGHV1-46	IGHD4-23	IGHJ6	1	5	27	32
1	0.003134796238244514	TGTGTGTTAAGTAGTGGTTATTATATGACGAGGCTCTACTTTGACTACTGG	CVLSSGYYMTRLYFDYW	IGHV3-23	IGHD3-22	IGHJ4	3	9	22	35
1	0.003134796238244514	TGTGTGAAAGCCTCCCAAGATTGGACTCCGTTAGATGCTTTTGAGATCTGG	CVKASQDWTPLDAFEIW	IGHV3-66	IGHD1-26	IGHJ3	3	11	16	33
1	0.003134796238244514	TGTGCGACATGGGGGGGCCGTGGATACAGCAACGGTTACCTACTCTACTGG	CATWGGRGYSNGYLLYW	IGHV3-23	IGHD5-18	IGHJ4	6	18	38	44
1	0.003134796238244514	TGTGCGAGTTCTCCGAGTGGATGGCTACAATTGTGGGACTTTGACTACTGG	CASSPSGWLQLWDFDYW	IGHV1-46	IGHD5-24	IGHJ4	7	19	31	37
1	0.003134796238244514	TGTGCGAGCAGTAGAGATGGCTACAATTCCTACTACGGTATGAACGTCTGG	CASSRDGYNSYYGMNVW	IGHV4-4	IGHD5-24	IGHJ6	7	10	27	29
1	0.003134796238244514	TGTGCGAGGGATACTTACTATGATAGTAGGCGCGGTGCTTTTGATATCTGG	CARDTYYDSRRGAFDIW	IGHV3-30	IGHD3-22	IGHJ3	11	14	28	35
1	0.003134796238244514	TGTGCGAGATTCCGGGAGATTTCTTTCAAGGGGGGTTACTTTGACTACTGG	CARFREISFKGGYFDYW	IGHV3-11	IGHD1-14	IGHJ4	8	9	14	36
1	0.003134796238244514	TGTGCGAGACTAGGGGACGGCTATAGCAGCTCGTCCGGTTTCGACCCCTGG	CARLGDGYSSSSGFDPW	IGHV4-39	IGHD6-6	IGHJ5	9	21	37	39
1	0.003134796238244514	TGTGCGAGACCGATTGAGACGTGGATACAGCTATGGTTACCAGACTACTGG	CARPIETWIQLWLPDYW	IGHV5-10-1	IGHD5-18	IGHJ4	9	18	39	42
1	0.003134796238244514	TGTGCGAGACCATTACACGAGCAGTGGCTGGTACTTTGGGTTGACTACTGG	CARPLHEQWLVLWVDYW	IGHV4-39	IGHD6-19	IGHJ4	9	19	33	40
1	0.003134796238244514	TGTGCGAGACATGACTATGAGACCAGTGGTTATTACTACATTGACTATTGG	CARHDYETSGYYYIDYW	IGHV5-10-1	IGHD3-22	IGHJ4	12	13	32	33
1	0.003134796238244514	TGTGCGAGACATATTGGGCTAGTAGTGGCTATGGGGTACTTTGACTACTGG	CARHIGLVVAMGYFDYW	IGHV4-39	IGHD3-22	IGHJ4	11	19	31	36
1	0.003134796238244514	TGTGCGAGAGTTACTATGGTTCGGGGACGGCACAACTGGTTCGACCCCTGG	CARVTMVRGRHNWFDPW	IGHV3-53	IGHD3-10	IGHJ5	9	10	26	31
1	0.003134796238244514	TGTGCGAGAGTAGCAGTGGCTGGTACATGGGTTTGGTACTTTGACTACTGG	CARVAVAGTWVWYFDYW	IGHV3-33	IGHD6-19	IGHJ4	9	10	25	36
1	0.003134796238244514	TGTGCGAGAGGTTCGGGGACTTATGATCAACTTGACGGGTTTCACTACTGG	CARGSGTYDQLDGFHYW	IGHV3-11	IGHD3-10	IGHJ4	9	10	23	39
1	0.003134796238244514	TGTGCGAGAGGGCGTAGTGGTTATTACAGAGATGATGCTTTTGATATCTGG	CARGRSGYYRDDAFDIW	IGHV4-31	IGHD3-22	IGHJ3	9	13	26	31
1	0.003134796238244514	TGTGCGAGAGGGGGGGAGCACATTGTGGTCCCCGATGCTTTTGATATCTGG	CARGGEHIVVPDAFDIW	IGHV3-48	IGHD2-21	IGHJ3	9	16	28	33
1	0.003134796238244514	TGTGCGAGAGGAGTCGGGGTCTACGACTACTACTACTACATGGACGTCTGG	CARGVGVYDYYYYMDVW	IGHV4-34	IGHD3-10	IGHJ6	10	13	18	21
1	0.003134796238244514	TGTGCGAGAGATTTATCGGGTGGTTCGGGGAGTTATTTCGTTGACTACTGG	CARDLSGGSGSYFVDYW	IGHV1-18	IGHD3-10	IGHJ4	11	20	36	40
1	0.003134796238244514	TGTGCGAGAGATTCTTGTGGTGGTGACTGCTATCACTACTTTGACTACTGG	CARDSCGGDCYHYFDYW	IGHV3-21	IGHD2-21	IGHJ4	11	14	32	34
1	0.003134796238244514	TGTGCGAGAGATTGGACTCACTACTACTACTACTACGGTATGGACGTCTGG	CARDWTHYYYYYGMDVW	IGHV4-31	.	IGHJ6	11	-1	-1	21
1	0.003134796238244514	TGTGCGAGAGATCGGAGAGGTATAGCAGCAGCTGGAGTCTTTGACTACTGG	CARDRRGIAAAGVFDYW	IGHV3-21	IGHD6-13	IGHJ4	12	18	34	38
1	0.003134796238244514	TGTGCGAGAGATCATTTCGCGGTGGTTATTACTTGGGGCTTTGACTACTGG	CARDHFAVVITWGFDYW	IGHV3-66	IGHD3-22	IGHJ4	12	21	32	38
1	0.003134796238244514	TGTGCGAGAGATGTTCTTAGGTCACCAGGCTTCTACGGTATGGACGTCTGG	CARDVLRSPGFYGMDVW	IGHV4-31	IGHD2-21	IGHJ6	11	20	26	39
1	0.003134796238244514	TGTGCGAGAGATGGGGCACCGGATACAGCTATGGTTACAATGGACTACTGG	CARDGAPDTAMVTMDYW	IGHV4-31	IGHD5-18	IGHJ4	11	20	37	42
1	0.003134796238244514	TGTGCGAGAGACGTCACCACACAATCCGGGAGGTTCTACTTTGACTACTGG	CARDVTTQSGRFYFDYW	IGHV3-53	IGHD2-21	IGHJ4	10	12	24	35
1	0.003134796238244514	TGTGCGAGAATCGGGACTATGGTTCGGGACCTCTACTACTTTGACTACTGG	CARIGTMVRDLYYFDYW	IGHV3-48	IGHD3-10	IGHJ4	8	15	27	33
1	0.003134796238244514	TGTGCGAGAAAGAGGAGTGGGAGCTACTGGGTAAACTGGTTCGACCCCTGG	CARKRSGSYWVNWFDPW	IGHV4-28	IGHD1-26	IGHJ5	10	15	27	33
1	0.003134796238244514	TGTGCGAAGACTTTTGGCGAGTGGGAGCTACTTGATGCTTTTGATATCTGG	CAKTFGEWELLDAFDIW	IGHV4-4	IGHD1-26	IGHJ3	6	19	31	32
1	0.003134796238244514	TGTGCACGGAATTATTACGACTTTGGTTACTATTTCGGTATGGACGTCTGG	CARNYYDFGYYFGMDVW	IGHV2-26	IGHD3-3	IGHJ6	9	12	23	39
1	0.003134796238244514	TGTGCAACAGTTTCCTATGATAGTAGTGGTTATGTGTGGTTCGACCCCTGG	CATVSYDSSGYVWFDPW	IGHV1-24	IGHD3-22	IGHJ5	9	14	32	36
1	0.003134796238244514	TGTGCAACAGCCCTGGGGTTGGTGGTGACTGCCCTTTCTCTGGACTACTGG	CATALGLVVTALSLDYW	IGHV1-24	IGHD2-21	IGHJ4	9	19	31	42
1	0.003134796238244514	TGTGCAAGAGATTTTTCGCTGCGATCACCCGCTGACGACTTCGATTATTGG	CARDFSLRSPADDFDYW	IGHV3-47	IGHD6-25	IGHJ4	11	16	30	37
1	0.003134796238244514	TGTGTCGCCTGGAACAAGTGGTTCGGGGGACACTGGTTCGACTCTTGG	CVAWNKWFGGHWFDSW	IGHV4-31	IGHD3-10	IGHJ5	3	18	27	31
1	0.003134796238244514	TGTGCGACAGATCGTTATATTAATCGATTGTACTACTTTGATAACTGG	CATDRYINRLYYFDNW	IGHV4-59	IGHD3-10	IGHJ4	12	13	22	29
1	0.003134796238244514	TGTGCGAGTTCTTGGTATAGCAGCTCGTCCATCCACTTTGACTACTGG	CASSWYSSSSIHFDYW	IGHV4-31	IGHD6-6	IGHJ4	7	14	29	34
1	0.003134796238244514	TGTGCGAGGTCGCGTATAGCAGCAAGCTGGGGTGCTTTTGATATCTGG	CARSRIAASWGAFDIW	IGHV1-2	IGHD6-13	IGHJ3	7	13	29	32
1	0.003134796238244514	TGTGCGAGGGGGGATTACTATGATAGTAGTGGGGCAGCGGACTACTGG	CARGDYYDSSGAADYW	IGHV3-11	IGHD3-22	IGHJ4	7	13	31	39
1	0.003134796238244514	TGTGCGAGATCGGCCGGAGGGTTCGGGGAGCTAAAACCTGACTACTGG	CARSAGGFGELKPDYW	IGHV3-21	IGHD3-10	IGHJ4	8	19	29	38
1	0.003134796238244514	TGTGCGAGACTTAGGATCTTTGGCTCCAATTCAAACGTTGACTATTGG	CARLRIFGSNSNVDYW	IGHV4-39	IGHD5-24	IGHJ4	9	20	30	37
1	0.003134796238244514	TGTGCGAGACTAAGTGAGGATACAGAGTACAACTGGTTCGACCCCTGG	CARLSEDTEYNWFDPW	IGHV4-39	IGHD5-18	IGHJ5	9	17	24	26
1	0.003134796238244514	TGTGCGAGACCGAGTAGCAGTGCCTGGCCACCCGTGTGGCTCTACTGG	CARPSSSAWPPVWLYW	IGHV4-39	IGHD6-19	IGHJ4	9	14	26	41
1	0.003134796238244514	TGTGCGAGACCGAGTAGCAGTGCCTGGCCACCCGTGTGGCTCTACTGG	CARPSSSAWPPVWLYW	IGHV5-51	IGHD6-19	IGHJ4	9	14	26	41
1	0.003134796238244514	TGTGCGAGAGTGCGTACCCGCTACGGTGACTACGCCCTGTGTTACTGG	CARVRTRYGDYALCYW	IGHV3-30	IGHD4-17	IGHJ4	9	20	33	42
1	0.003134796238244514	TGTGCGAGAGTATCAGGTGGTTATTACTTGAACTGGTTCGACCCCTGG	CARVSGGYYLNWFDPW	IGHV4-31	IGHD3-22	IGHJ5	9	16	27	30
1	0.003134796238244514	TGTGCGAGAGGCACCTTAGGGGGAGCTACCATTCTATTTGACTACTGG	CARGTLGGATILFDYW	IGHV1-8	IGHD1-26	IGHJ4	11	16	28	36
1	0.003134796238244514	TGTGCGAGAGGGCCATCGAGCAGCTCGTCCGCTACGTTTGACTACTGG	CARGPSSSSSATFDYW	IGHV4-34	IGHD6-6	IGHJ4	10	18	30	36
1	0.003134796238244514	TGTGCGAGAGATCCCTACGGTGACTACCCACATTTTTTTGACTACTGG	CARDPYGDYPHFFDYW	IGHV1-18	IGHD4-17	IGHJ4	12	14	26	36
1	0.003134796238244514	TGTGCGAGAGATCCCTACGGTGACTACCCACACTTTTTTGACTACTGG	CARDPYGDYPHFFDYW	IGHV1-18	IGHD4-17	IGHJ4	12	14	26	36
1	0.003134796238244514	TGTGCGAGAGACGGCAGTGGCTGGACGAGGAACTGGTTCGACCCCTGG	CARDGSGWTRNWFDPW	IGHV3-30	IGHD6-19	IGHJ5	10	13	23	30
1	0.003134796238244514	TGTGCGAGAGAGGCCCCTTCGGACCGCCGTGGTGCTTTTGATATCTGG	CAREAPSDRRGAFDIW	IGHV3-21	IGHD3-10	IGHJ3	10	17	21	32
1	0.003134796238244514	TGTGCAACAGATCGAAGGATAGCAGCCAACTACGGTATGGACGTCTGG	CATDRRIAANYGMDVW	IGHV1-24	IGHD4-17	IGHJ6	12	28	35	36
1	0.003134796238244514	TGTGCAACAAATCCGACTACGGTGGTAACTGGTGCTTTTGATATCTGG	CATNPTTVVTGAFDIW	IGHV1-24	IGHD4-23	IGHJ3	12	14	29	32
1	0.003134796238244514	TGTGCAAGAGATCTCAAACTGGGGCGTTACTGGTACTTCGATCTCTGG	CARDLKLGRYWYFDLW	IGHV3-13	IGHD7-27	IGHJ2	14	16	23	27
1	0.003134796238244514	TGTGCAAGAGAGAACCCTGGGACCTACTCGAACAACTTTGACTACTGG	CARENPGTYSNNFDYW	IGHV3-13	IGHD1-26	IGHJ4	10	17	27	34
1	0.003134796238244514	TGTGCAAGAATAGGAAACATTCACGGGGGCTCGGAGGCATACTACTGG	CARIGNIHGGSEAYYW	IGHV3-13	IGHD2-15	IGHJ4	8	10	14	40
1	0.003134796238244514	TGTGTGAGACATGTTTATAGCAACTCGGGCAGATTTGACTACTGG	CVRHVYSNSGRFDYW	IGHV5-10-1	IGHD6-6	IGHJ4	13	15	26	33
1	0.003134796238244514	TGTGCGCGAGCTACTACACTCCGCTACAACAGTCTTGACTTTTGG	CARATTLRYNSLDFW	IGHV7-81	IGHD1-26	IGHJ4	5	7	16	34
1	0.003134796238244514	TGTGCGGCGATGAACGGGGATTACTACTACTACATGGACGTCTGG	CAAMNGDYYYYMDVW	IGHV1-58	IGHD3-10	IGHJ6	7	14	19	21
1	0.003134796238244514	TGTGCGACGGTCCCGCTGGTAGCTGCTACTCCGGGGGCCTACTGG	CATVPLVAATPGAYW	IGHV4-39	IGHD2-15	IGHJ4	6	16	33	38
1	0.003134796238244514	TGTGCGAGTTGGAAGGGGTTCGGGATGAACTACTTTGACTACTGG	CASWKGFGMNYFDYW	IGHV4-59	IGHD3-10	IGHJ4	7	16	23	28
1	0.003134796238244514	TGTGCGAGGAACTATGGTTTCATTCAGTACTACTTTGACTACTGG	CARNYGFIQYYFDYW	IGHV3-11	IGHD3-10	IGHJ4	7	10	18	25
1	0.003134796238244514	TGTGCGAGATCCCCCAATGCAGTGGCTGGTCTCTTTGACTACTGG	CARSPNAVAGLFDYW	IGHV4-55	IGHD6-19	IGHJ4	9	18	29	32
1	0.003134796238244514	TGTGCGAGACATTTAAAGGGGATAGCCACAGCTGCTGACGACTGG	CARHLKGIATAADDW	IGHV5-10-1	IGHD6-13	IGHJ4	11	17	33	35
1	0.003134796238244514	TGTGCGAGAGGAGGGTCATATGGTGACTACGAACTTGACTTCTGG	CARGGSYGDYELDFW	IGHV4-59	IGHD4-17	IGHJ4	9	21	30	34
1	0.003134796238244514	TGTGCGAGAGATCAAGGGTATAGCAGTGGCCCTGTTGACTACTGG	CARDQGYSSGPVDYW	IGHV1-46	IGHD6-19	IGHJ4	12	15	29	34
1	0.003134796238244514	TGTGCGAGAGATATTTGGAGTGGCCCTAACGGCCCTGACTACTGG	CARDIWSGPNGPDYW	IGHV4-31	IGHD3-3	IGHJ4	11	13	22	35
1	0.003134796238244514	TGTGCGAGAGATAGGGACTGGGAGCTACTCTACTTTGACTACTGG	CARDRDWELLYFDYW	IGHV3-30	IGHD1-26	IGHJ4	11	18	28	29
1	0.003134796238244514	TGTGCGAAAGATCGGTGGGGTGACTACGTACCTAATGACTACTGG	CAKDRWGDYVPNDYW	IGHV3-23	IGHD4-17	IGHJ4	12	18	29	35
1	0.003134796238244514	TGTGCGAAAGAAGGGAGGTGGGAGCTCCCACTTTTTGACTACTGG	CAKEGRWELPLFDYW	IGHV3-23	IGHD1-26	IGHJ4	10	22	31	33
1	0.003134796238244514	TGTGCACACACCTCCTTCATGACTACAGCCCCGTTCGACCCCTGG	CAHTSFMTTAPFDPW	IGHV2-5	IGHD4-11	IGHJ5	9	16	27	32
1	0.003134796238244514	TGTGCACACAGTTACGGATACAGCTATGGGCCACATGACTACTGG	CAHSYGYSYGPHDYW	IGHV2-5	IGHD5-18	IGHJ4	10	15	28	35
1	0.003134796238244514	TGTGCAAGACATGGGAAAATTAACTGGGGCGTCTTTGACTACTGG	CARHGKINWGVFDYW	IGHV4-39	IGHD7-27	IGHJ4	12	20	28	32
1	0.003134796238244514	TGTTCTGGTGGCTGGTACGGTTCGGGGTACATGGACGTCTGG	CSGGWYGSGYMDVW	IGHV4-39	IGHD6-19	IGHJ6	2	7	18	27
1	0.003134796238244514	TGTGCCCGGAGTGGTTATTACCAATCCCCGTTTGACTACTGG	CARSGYYQSPFDYW	IGHV2-26	IGHD3-22	IGHJ4	9	10	20	30
1	0.003134796238244514	TGTGCCAGAGTGCGGGCCGGACATCTGGACTTCGGTCCCTGG	CARVRAGHLDFGPW	IGHV4-31	IGHD6-6	IGHJ5	9	16	21	36
1	0.003134796238244514	TGTGCGTCTATGATTACGTTTGGGGGAGTTATGACCGACTGG	CASMITFGGVMTDW	IGHV5-10-1	IGHD3-16	IGHJ4	5	8	31	37
1	0.003134796238244514	TGTGCGCGAGGGCATAGAAGCAACTGGTTTTTTGACTACTGG	CARGHRSNWFFDYW	IGHV4-31	IGHD6-13	IGHJ4	9	13	27	30
1	0.003134796238244514	TGTGCGATTCCTTTACAATCTTACTGGTACTTCGATCTCTGG	CAIPLQSYWYFDLW	IGHV4-4	IGHD2-15	IGHJ2	6	13	18	21
1	0.003134796238244514	TGTGCGACTTTAAGTCCGGATATCCTTGAGGGGGGGTACTGG	CATLSPDILEGGYW	IGHV4-39	IGHD2-15	IGHJ4	6	19	25	36
1	0.003134796238244514	TGTGCGACCTCAGAAGAAGGAGTCCCAACGATTGACTACTGG	CATSEEGVPTIDYW	IGHV1-46	IGHD1-20	IGHJ4	6	26	30	31
1	0.003134796238244514	TGTGCGAGTTGTTGGTTGACTGACTACTACTTTGACTACTGG	CASCWLTDYYFDYW	IGHV4-31	IGHD3-9	IGHJ4	7	15	21	24
1	0.003134796238244514	TGTGCGAGTGTCTTATGGGCTTCTCATGCTTTTGATATCTGG	CASVLWASHAFDIW	IGHV4-39	IGHD3-10	IGHJ3	7	13	17	25
1	0.003134796238244514	TGTGCGAGGGTTTCGGGGAGTTACTCTGCCCTTGACTACTGG	CARVSGSYSALDYW	IGHV3-21	IGHD3-10	IGHJ4	7	11	22	31
1	0.003134796238244514	TGTGCGAGGGTAGTACCAGCCTACTACGATATGGACGTCTGG	CARVVPAYYDMDVW	IGHV3-21	IGHD2-2	IGHJ6	7	9	19	20
1	0.003134796238244514	TGTGCGAGGGGCCGTACGGTACGGCGGGTCTTTGACTACTGG	CARGRTVRRVFDYW	IGHV1-8	IGHD1-1	IGHJ4	12	16	21	29
1	0.003134796238244514	TGTGCGAGGAAAGCAGTGGCTGGATCTGAATTTGACTACTGG	CARKAVAGSEFDYW	IGHV1-46	IGHD6-19	IGHJ4	7	11	22	30
1	0.003134796238244514	TGTGCGAGATCTCGAGACTATGATCGAGACTTTGACTACTGG	CARSRDYDRDFDYW	IGHV4-31	IGHD3-22	IGHJ4	8	16	23	28
1	0.003134796238244514	TGTGCGAGACTAGGAAGCAGCAGCTGGGAATTTGACTACTGG	CARLGSSSWEFDYW	IGHV3-11	IGHD6-13	IGHJ4	8	15	26	30
1	0.003134796238244514	TGTGCGAGACGTAGTGACTACTCCACAAAAATTGACTACTGG	CARRSDYSTKIDYW	IGHV4-39	IGHD4-17	IGHJ4	9	13	20	31
1	0.003134796238244514	TGTGCGAGAGTCGGGAGTCGTCACTACGGTATGGACGTCTGG	CARVGSRHYGMDVW	IGHV4-34	IGHD4-17	IGHJ6	9	15	29	30
1	0.003134796238244514	TGTGCGAGAGCGGGGGATGGTGGGGCAGCTCTGCGCTACTGG	CARAGDGGAALRYW	IGHV3-11	IGHD6-6	IGHJ4	9	24	30	35
1	0.003134796238244514	TGTGCGAGAGGTGGGACCTCGGTGACCAACTTTGACTACTGG	CARGGTSVTNFDYW	IGHV3-30	IGHD4-17	IGHJ4	9	19	25	28
1	0.003134796238244514	TGTGCGAGAGGCCGGTGGGGTGGTACCCACTTTGACTACTGG	CARGRWGGTHFDYW	IGHV4-34	IGHD2-15	IGHJ4	12	18	24	28
1	0.003134796238244514	TGTGCGAGAGGCCAGCTGCTGCCGTATAACTTTGACTACTGG	CARGQLLPYNFDYW	IGHV4-59	IGHD6-13	IGHJ4	9	11	21	28
1	0.003134796238244514	TGTGCGAGAGATCATCCAGGCGATTACTACTTTGACTACTGG	CARDHPGDYYFDYW	IGHV4-31	IGHD1-20	IGHJ4	12	14	18	24
1	0.003134796238244514	TGTGCGAGAGATCAGTCCCTTAGCAGTGGCTGGTTCAATTGG	CARDQSLSSGWFNW	IGHV3-64	IGHD6-19	IGHJ4	12	20	33	39
1	0.003134796238244514	TGTGCGAGAGATGGGGGGCAGCTCGGCGGGAATGACTACTGG	CARDGGQLGGNDYW	IGHV4-31	IGHD6-6	IGHJ4	11	17	24	32
1	0.003134796238244514	TGTGCGAGAGACTGGTCTCACTACGGTGACTACGTGAGGTGG	CARDWSHYGDYVRW	IGHV3-30	IGHD4-17	IGHJ4	10	19	34	39
1	0.003134796238244514	TGTGCGAGAGAGGATACAGCTATGGCACTCTTTGACTACTGG	CAREDTAMALFDYW	IGHV3-30	IGHD5-18	IGHJ4	10	11	24	29
1	0.003134796238244514	TGTGCGAGAGAACTAACCAAGCCCCTGGGTCTTGACTACTGG	CARELTKPLGLDYW	IGHV3-21	IGHD3-22	IGHJ4	10	13	18	31
1	0.003134796238244514	TGTGCGAGAATCAATACAGTAACTCCCAACAATGACCACTGG	CARINTVTPNNDHW	IGHV3-76	IGHD4-11	IGHJ4	2	14	23	32
1	0.003134796238244514	TGTGCACACACTGGAATTGGAACCTCTAGTTTCCAATACTGG	CAHTGIGTSSFQYW	IGHV2-26	IGHD1-1	IGHJ1	6	9	15	30
1	0.003134796238244514	TGTGTCAGAGATTTCTGGGATCTAACTCCTTACAACTGG	CVRDFWDLTPYNW	IGHV3-21	IGHD3-10	IGHJ4	15	22	28	34
1	0.003134796238244514	TGTGTGAGACATACAGAAATGGAGTTCTTTGACTACTGG	CVRHTEMEFFDYW	IGHV3-35	IGHD2-8	IGHJ4	8	9	14	26
1	0.003134796238244514	TGTGCGAGATGGGTAAGCCTGTACGGTATGGACGTCTGG	CARWVSLYGMDVW	IGHV4-55	IGHD4-17	IGHJ6	9	21	26	27
1	0.003134796238244514	TGTGCGAGAGGTCTCAGGGTACTATGCGAGGACTACTGG	CARGLRVLCEDYW	IGHV3-30	IGHD2-2	IGHJ4	14	17	23	30
1	0.003134796238244514	TGTGCGAGAGGCTCTCCGGACGGTGGCACGGGGCCCTGG	CARGSPDGGTGPW	IGHV3-21	IGHD6-6	IGHJ5	9	14	21	33
1	0.003134796238244514	TGTGCGAGAGGAATGGGAGCTGTCCCCTGGGACTACTGG	CARGMGAVPWDYW	IGHV4-34	IGHD1-26	IGHJ4	10	13	20	30
1	0.003134796238244514	TGTGCGAGAGATTACTATGGTTCGGGGATTGCCTACTGG	CARDYYGSGIAYW	IGHV4-31	IGHD3-10	IGHJ4	11	12	27	28
1	0.003134796238244514	TGTGCGAGAGAGGGGTTGCATGATGCTTTTGATATCTGG	CAREGLHDAFDIW	IGHV1-46	.	IGHJ3	10	-1	-1	18
1	0.003134796238244514	TGTGCGAGAGAGGAGGTTCCGGGAGCTATGTACTACTGG	CAREEVPGAMYYW	IGHV3-48	IGHD3-10	IGHJ4	10	14	28	31
1	0.003134796238244514	TGTGCGAAAGACACCGGGGACTGGTACTTTGATCTCTGG	CAKDTGDWYFDLW	IGHV3-23	IGHD1-7	IGHJ2	10	12	16	19
1	0.003134796238244514	TGTGCAAGAGGTCTTATGGGAGAATACTTCCAGCACTGG	CARGLMGEYFQHW	IGHV3-74	IGHD1-26	IGHJ1	13	16	20	21
1	0.003134796238244514	TGTGCAAGAGATGACTACGGTGGTATCCCTGACTACTGG	CARDDYGGIPDYW	IGHV3-74	IGHD4-23	IGHJ4	11	12	24	29
1	0.003134796238244514	TGTGCAAAACTTAGTGGGAGGGGTGCTTTTGATATCTGG	CAKLSGRGAFDIW	IGHV3-43	IGHD1-26	IGHJ3	8	11	19	23
1	0.003134796238244514	TGTAGTTTGGGTATGATAGTAGTGGTTATGAACTACTGG	CSLGMIVVVMNYW	IGHV3-15	IGHD3-22	IGHJ4	3	11	28	31
1	0.003134796238244514	TGTGCGAGTGGCCTTTGGGGGGGATCAGTCTACTGG	CASGLWGGSVYW	IGHV4-34	IGHD3-16	IGHJ4	13	14	20	29
1	0.003134796238244514	TGTGCGAGCTTTAATCAGCACCTACCCAACTACTGG	CASFNQHLPNYW	IGHV3-30	IGHD2-15	IGHJ4	7	16	25	28
1	0.003134796238244514	TGTGCGAGGATAATAGCAGCTCGGGGGGACTACTGG	CARIIAARGDYW	IGHV3-53	IGHD6-6	IGHJ4	7	12	22	27
1	0.003134796238244514	TGTGCGAGATCCGGAGAATTACCTCTGGGGTACTGG	CARSGELPLGYW	IGHV4-55	IGHD3-16	IGHJ4	9	17	29	30
1	0.003134796238244514	TGTGCGAGAGTTGGCGCGGGGTTCGGTCTTCGCTGG	CARVGAGFGLRW	IGHV4-4	IGHD3-10	IGHJ4	9	19	25	32
1	0.003134796238244514	TGTGCGAGAGATTTTGTCGACGCTTTTGATATCTGG	CARDFVDAFDIW	IGHV3-30	.	IGHJ3	11	-1	-1	21
1	0.003134796238244514	TGTGCGAGAGATTCCAGTGGCTGGGCCGACTACTGG	CARDSSGWADYW	IGHV4-31	IGHD6-19	IGHJ4	11	14	23	27
1	0.003134796238244514	TGTGCGAGAGATTCGGGGGGTTACCACACCCCCTGG	CARDSGGYHTPW	IGHV4-31	IGHD4-23	IGHJ5	11	19	26	29
1	0.003134796238244514	TGTGCGAGAGACGATCTTATAGTAGAGGACGTCTGG	CARDDLIVEDVW	IGHV3-30	IGHD3-22	IGHJ6	10	18	24	26
1	0.003134796238244514	TGTGCGAGAGACGATCTTATAGCAGAGGACGTCTGG	CARDDLIAEDVW	IGHV3-30	IGHD6-19	IGHJ6	10	17	24	26
1	0.003134796238244514	TGTGCGAGAGAACTGGGGAGAGGTTTTGATATCTGG	CARELGRGFDIW	IGHV4-31	IGHD7-27	IGHJ3	10	11	18	23
1	0.003134796238244514	TGTGCACACATACCCCGTATAGCAGCCCGAGACTGG	CAHIPRIAARDW	IGHV2-5	IGHD6-13	IGHJ4	9	16	25	31
1	0.003134796238244514	TGTGCGGCCTATTATTGGAATAGGGACTACTGG	CAAYYWNRDYW	IGHV4-4	IGHD2-21	IGHJ4	5	16	22	24
1	0.003134796238244514	TGTGCGGGACGGGGATACTACTTAGACTACTGG	CAGRGYYLDYW	IGHV3-48	IGHD3-10	IGHJ4	5	9	14	15
1	0.003134796238244514	TGTGCGACCCACCGACAGGGGACGAGCTACTGG	CATHRQGTSYW	IGHV3-21	IGHD6-6	IGHJ4	6	19	25	26
1	0.003134796238244514	TGTGCGACCCACCGACAGGGGACGAGCTACTGG	CATHRQGTSYW	IGHV4-39	IGHD6-6	IGHJ4	6	19	25	26
1	0.003134796238244514	TGTGCGAGATACGGTGACCACCTTGACTACTGG	CARYGDHLDYW	IGHV4-55	IGHD4-17	IGHJ4	10	11	17	22
1	0.003134796238244514	TGTGCGAGAGGGGGAGCCTACCTGGACGTCTGG	CARGGAYLDVW	IGHV1-8	IGHD1-26	IGHJ6	10	11	16	17
1	0.003134796238244514	TGTACGAGAGACCAGGGTGTTTTTAATATCTGG	CTRDQGVFNIW	IGHV3-11	IGHD2-8	IGHJ3	10	15	19	20
1	0.003134796238244514	TGTGCGAGAGGGTATAGCAGCCCTCACTGG	CARGYSSPHW	IGHV3-30	IGHD6-13	IGHJ4	9	10	20	25
1	0.003134796238244514	TGTGCGAAAGGGGGTTTTTTGGGCCACCCT	CAKGGFLGHP	IGHV3-23	IGHD3-3	IGHJ4	9	15	21	30
1	0.003134796238244514	TGTGCGAATTTTGAGTATTGG	CANFEYW	IGHV3-21	.	IGHJ4	6	-1	-1	9
1	0.003134796238244514	TGTACTTACATGGACGTCTGG	CTYMDVW	IGHV3-30	.	IGHJ6	2	-1	-1	6
