# Supplementary material for: Biomarkers and Immune Repertoire Metrics Identified by Peripheral Blood Transcriptomic Sequencing Reveal the Pathogenesis of COVID-19
Source: Front Immunol. 2021 Aug 24;12:677025. doi: 10.3389/fimmu.2021.677025 (PMC8421539; doi:10.3389/fimmu.2021.677025)
Supplement: Supplementary file 1 [file DataSheet_1.zip › TCR_BCR/IGH/convert.SRR12007871.clonotypes.IGH.txt]

count	freq	cdr3nt	cdr3aa	v	d	j	VEnd	DStart	DEnd	JStart
8	0.021108179419525065	TGTGCGAGAGACAAGGAGACTCACCTAGATTATTGG	CARDKETHLDYW	IGHV3-21	IGHD2-15	IGHJ4	10	23	27	33
6	0.0158311345646438	TGTGCGAGAGTGCATTCAAGTGGATACAGTTATGGCTTGCCGGAGGACTGGTTCGACCCCTGG	CARVHSSGYSYGLPEDWFDPW	IGHV4-59	IGHD5-18	IGHJ5	9	19	34	46
6	0.0158311345646438	TGTACTAGGGGTTACGGATGGTACGAAGGTTTTGATATCTGG	CTRGYGWYEGFDIW	IGHV3-73	IGHD5-18	IGHJ3	7	9	15	29
6	0.0158311345646438	TGTGCAAGAGAAGTGGGGGCAACCGACTGG	CAREVGATDW	IGHV3-74	IGHD1-26	IGHJ4	10	11	16	25
5	0.013192612137203167	TGTGCGAAAGACTTAAGGAGTGGTTATCCCCGGGATGCTTTTGATATCTGG	CAKDLRSGYPRDAFDIW	IGHV3-23	IGHD3-3	IGHJ3	10	16	26	33
5	0.013192612137203167	TGTGCGAGCAGCCCCATAGCAGCTCGTCCCTACTACTTTGACTTCTGG	CASSPIAARPYYFDFW	IGHV4-39	IGHD6-6	IGHJ4	7	15	28	30
4	0.010554089709762533	TGTGCGACAGATGGGGGTCCAGATCATAACGATTATTGGAGTGGTTCTTTCAATAATGCATTAATTTTTGACTTCTGG	CATDGGPDHNDYWSGSFNNALIFDFW	IGHV3-15	IGHD3-3	IGHJ4	11	28	45	66
4	0.010554089709762533	TGTGCGCGGGATACGTTTGGGGGAGTTATCGAAGTCTTTACAAGGGCTTCTTTGGACTACTGG	CARDTFGGVIEVFTRASLDYW	IGHV3-11	IGHD3-16	IGHJ4	5	11	30	54
4	0.010554089709762533	TGTGCCACAGACTACCCCTCCCCTGTGGTCCCGGCGGGTGACTGGTTCCACCCCTGG	CATDYPSPVVPAGDWFHPW	IGHV3-15	IGHD1-14	IGHJ5	10	24	33	40
4	0.010554089709762533	TGTGCGAGAGCCCATGAAACTCGTGGATATCCAGAATATTTCTTTGACTTCTGG	CARAHETRGYPEYFFDFW	IGHV4-39	IGHD5-12	IGHJ4	8	21	29	41
4	0.010554089709762533	TGTGGGAGAGACAAGTCGGGGGGTGCAGGAGCCCCTGCAACTGACTACTGG	CGRDKSGGAGAPATDYW	IGHV3-21	IGHD3-10	IGHJ4	10	15	20	41
4	0.010554089709762533	TGTGCGAGGATGGGTGGGAGCTCCCCCTATGATGCTTTTGATATCTGG	CARMGGSSPYDAFDIW	IGHV3-21	IGHD1-26	IGHJ3	7	13	21	28
4	0.010554089709762533	TGTGCGGGTCGTAAGGATAGTGGTTACGACCCATATGACTACTGG	CAGRKDSGYDPYDYW	IGHV3-23	IGHD5-12	IGHJ4	5	16	28	35
4	0.010554089709762533	TGTGCGAGGGGGCGGTCTCAATCAGGCCAACTGTCTGACTACTGG	CARGRSQSGQLSDYW	IGHV3-21	IGHD1-1	IGHJ4	7	27	32	35
3	0.0079155672823219	TGTGCACACAGACGGACTCTGGGATATTGTAGTGGTGGTAGTTGTTACCACAACTGGTTCGACCCCTGG	CAHRRTLGYCSGGSCYHNWFDPW	IGHV2-5	IGHD2-15	IGHJ5	13	21	47	49
3	0.0079155672823219	TGTGCGAGACCACAAAGTGAAATCCATGACAGTCAGAGACCACCTGGTTTGTTTGACCACTGG	CARPQSEIHDSQRPPGLFDHW	IGHV4-39	IGHD1-14	IGHJ4	9	38	48	51
3	0.0079155672823219	TGTGCACCCCAAGGCGTCGTGTCTGGGTATGATTCGGGGAGTGGCGCTTTTGATATCTGG	CAPQGVVSGYDSGSGAFDIW	IGHV2-26	IGHD3-10	IGHJ3	6	27	41	45
3	0.0079155672823219	TGTACCACCTGGGATTACTATGGTAGTAATTATCCCGACCATGAGTACTGG	CTTWDYYGSNYPDHEYW	IGHV3-15	IGHD3-22	IGHJ4	7	13	27	41
3	0.0079155672823219	TGTGCGAGAGTCCCGTACCAGCTGCTACTGGGTTGGTTCGACCCCTGG	CARVPYQLLLGWFDPW	IGHV1-2	IGHD2-2	IGHJ5	9	14	26	33
3	0.0079155672823219	TGTGCGAAAAATAATGGTGACTACGATTCCAATTGGTTCGGCCCCTGG	CAKNNGDYDSNWFGPW	IGHV1-46	IGHD4-17	IGHJ5	6	15	24	29
3	0.0079155672823219	TGTGCAAGAGACTTGAAGGGTTCGAGCTACCGGAACTTTGACTACTGG	CARDLKGSSYRNFDYW	IGHV3-74	IGHD1-26	IGHJ4	10	23	29	34
3	0.0079155672823219	TGTGCGAGACTCACTCGGGGATTATGGTTTATCTATTGG	CARLTRGLWFIYW	IGHV4-39	IGHD3-10	IGHJ4	9	22	28	32
3	0.0079155672823219	TGTGCAAGCCCTATCTATGGTTCGGGGAGTTACGACTGG	CASPIYGSGSYDW	IGHV3-74	IGHD3-10	IGHJ4	7	14	31	34
2	0.005277044854881266	TGTGTGAAAGCCAGAAAACTTGAAGGAGAAAGCGATTACATTTGGGGGAGTTATCGTCTCCCCGCAGCGATTGACTTCTGG	CVKARKLEGESDYIWGSYRLPAAIDFW	IGHV3-72	IGHD3-16	IGHJ4	3	33	56	70
2	0.005277044854881266	TGTGCGAGAGATGGGCGCTCCGGGGGCCCAGATGACGAAAGGTCCCCCTACTACTACTACGGTCTGGACGTCTGG	CARDGRSGGPDDERSPYYYYGLDVW	IGHV3-21	IGHD2-15	IGHJ6	11	17	22	47
2	0.005277044854881266	TGTGCGAGAGGCCGAAGGCCCGATCAGGATTCGGGAGAAAATGCGGTCCTGGGGGGCTACTTTGACCACTGG	CARGRRPDQDSGENAVLGGYFDHW	IGHV4-34	IGHD3-10	IGHJ4	12	29	34	56
2	0.005277044854881266	TGTGCGAGGGCGGACCACGGTGACAGCGTACCCCTCAATTACTACTACTTCTTCGGTCTGGACGTCTGG	CARADHGDSVPLNYYYFFGLDVW	IGHV4-59	IGHD4-17	IGHJ6	7	12	23	37
2	0.005277044854881266	TGTGCGAGAGGATTGTGGCAGGGACATTGTAATGTTGGACCTTGTTACCCCAACTGGGTCTATCCCTGG	CARGLWQGHCNVGPCYPNWVYPW	IGHV3-11	IGHD2-15	IGHJ5	9	21	37	50
2	0.005277044854881266	TGTGCGAGAGAGGGTCACAGAGAGGATTGGGAACTAGTGGCTGAGAGGGATAACTGGTTCGACCCCTGG	CAREGHREDWELVAERDNWFDPW	IGHV1-46	IGHD5-12	IGHJ5	10	34	41	51
2	0.005277044854881266	TGTGCGCGACATGTCGTTACCCTTTTTGGAATGGTCATTACGGCGGGATATTACTTTGACTCCTGG	CARHVVTLFGMVITAGYYFDSW	IGHV4-39	IGHD3-3	IGHJ4	14	22	39	51
2	0.005277044854881266	TGTGCGAGAGGGGCGGTTTACGATTTTTGGAGTAGATCAGGGGCCCACTGGTACTTCCATCTCTGG	CARGAVYDFWSRSGAHWYFHLW	IGHV5-10-1	IGHD3-3	IGHJ2	8	17	32	46
2	0.005277044854881266	TGTGCGAAAGTTATGAGATATTGTACTGGTACCGCCTGCTATAATCGGGGCGCTATGGACGTCTGG	CAKVMRYCTGTACYNRGAMDVW	IGHV3-23	IGHD2-2	IGHJ6	9	16	41	54
2	0.005277044854881266	TGTGCGAACCTCCCCATCTACGTATTCCGATTTGTGGAGTGGTCTGGGGGGGATGACGTCTGG	CANLPIYVFRFVEWSGGDDVW	IGHV4-39	IGHD3-3	IGHJ6	6	18	42	54
2	0.005277044854881266	TGTGCGAGGGCATCGGGGGGTTCTGATTACATTTGGGGGAGTTATCGTCTTAACTACTGG	CARASGGSDYIWGSYRLNYW	IGHV3-21	IGHD3-16	IGHJ4	7	23	47	52
2	0.005277044854881266	TGTGCGAGAGCGAGGGATAGTAGTGGTTACCTCGAAGGGTTCGTTGCTTTTGATATCTGG	CARARDSSGYLEGFVAFDIW	IGHV4-31	IGHD3-22	IGHJ3	9	15	28	44
2	0.005277044854881266	TGTGTGAAAGATGCAGGCTTCTGTAGAGGTACCAATTGCTGGCACTTTGACTCCTGG	CVKDAGFCRGTNCWHFDSW	IGHV3-35	IGHD2-2	IGHJ4	6	21	33	43
2	0.005277044854881266	TGTGCTGCCGGGGCATTTTACTATGACAGTAACAAAGTCGATGGTTTTGATATCTGG	CAAGAFYYDSNKVDGFDIW	IGHV3-21	IGHD3-22	IGHJ3	4	17	30	39
2	0.005277044854881266	TGTGCGAGATTGGTCCATTACTATGACAGTAGTGGTTATTTCTTTGACTATTGG	CARLVHYYDSSGYFFDYW	IGHV4-4	IGHD3-22	IGHJ4	8	16	39	41
2	0.005277044854881266	TGTGCGAGAGATTCCCGTGATAATGGTTCGGGGAGTTTCTATTTCGACCACTGG	CARDSRDNGSGSFYFDHW	IGHV4-31	IGHD3-10	IGHJ5	11	22	36	42
2	0.005277044854881266	TGTGCGAGAGATCAGGGACTAAGCAGTGGCTGGTCGAATTACTTTGACTACTGG	CARDQGLSSGWSNYFDYW	IGHV4-59	IGHD6-19	IGHJ4	12	21	33	39
2	0.005277044854881266	TGTGCACCCATGCTAAAGTATACCAGTGGCTCATACGGCTGGTTCGACCCCTGG	CAPMLKYTSGSYGWFDPW	IGHV2-26	IGHD6-19	IGHJ5	6	17	30	38
2	0.005277044854881266	TGTGGCAGAGGGACCATGGTTCGGACTTTTTACTCCTTCATTATGGACGTCTGG	CGRGTMVRTFYSFIMDVW	IGHV1-2	IGHD3-10	IGHJ6	3	15	23	42
2	0.005277044854881266	TGTGCGAGAGTCGGGTGTGGTGGTGACTGCTATGCACCCTTTGACTACTGG	CARVGCGGDCYAPFDYW	IGHV1-2	IGHD2-21	IGHJ4	9	15	32	38
2	0.005277044854881266	TGTGCGAGAGTCAATACTATGGTTCGGGGAGTTACCAGTTTGAAGTACTGG	CARVNTMVRGVTSLKYW	IGHV4-34	IGHD3-10	IGHJ4	9	14	33	45
2	0.005277044854881266	TGTGCGAGAGGCAAAGCGACAGCTATGGTCTACTGGTACTTCGATCTCTGG	CARGKATAMVYWYFDLW	IGHV4-34	IGHD5-18	IGHJ2	11	18	28	29
2	0.005277044854881266	TGTGCGAAAGACCCGGTCAACGCTGACTACTACAACTGGTTCGACCCCTGG	CAKDPVNADYYNWFDPW	IGHV3-23	IGHD4-17	IGHJ5	10	19	29	30
2	0.005277044854881266	TGTGCGAAAGAAAACAATTTTTTAGGTACTTATTCCGCTTTAGACGTCTGG	CAKENNFLGTYSALDVW	IGHV3-23	IGHD2-21	IGHJ6	10	30	36	42
2	0.005277044854881266	TGTACTAGACCGTCTCGTCTACTTGGCGGGGATGATGCTTTTGATATCTGG	CTRPSRLLGGDDAFDIW	IGHV3-73	IGHD6-6	IGHJ3	9	13	18	31
2	0.005277044854881266	TGTGCTAGAGTCCTCAATGCGAATGGTGACTACACGCTAGCAGACTGG	CARVLNANGDYTLADW	IGHV3-72	IGHD4-17	IGHJ4	9	24	32	43
2	0.005277044854881266	TGTGCCACAGATTTCCCCAGGCAATATGCCAGCTGGAATGGCTACTGG	CATDFPRQYASWNGYW	IGHV3-15	IGHD2-21	IGHJ4	11	21	32	41
2	0.005277044854881266	TGTGCGAGGAGATTACGATATTTTGACCAGAACTGGTTAGACCCCTGG	CARRLRYFDQNWLDPW	IGHV1-18	IGHD3-9	IGHJ5	7	11	26	30
2	0.005277044854881266	TGTGCGAGACGGATCAATAGTGGATATTATTACGTTTTTGACTACTGG	CARRINSGYYYVFDYW	IGHV4-31	IGHD3-22	IGHJ4	8	17	34	36
2	0.005277044854881266	TGTGCGAGAGATCCCACATATCCCATAACTAACGCTTTTCAGCCTGGA	CARDPTYPITNAFQPG	IGHV4-31	IGHD1-7	IGHJ3	12	24	29	48
2	0.005277044854881266	TGTGCGAGAGACCGAAGTTCAGGGTGGCTGGCTGAACTTGACAACTGG	CARDRSSGWLAELDNW	IGHV4-31	IGHD6-19	IGHJ4	10	23	30	37
2	0.005277044854881266	TGTGCGAGAGAGGAAGGATACAGCTATGGTTACGGGTTTCGGGGCTGG	CAREEGYSYGYGFRGW	IGHV4-34	IGHD5-18	IGHJ4	9	15	33	44
2	0.005277044854881266	TGTGCGAGAGAAGACGGCAGTGGCTTTCCCGGGGGGTTCGACCCCTGG	CAREDGSGFPGGFDPW	IGHV4-31	IGHD6-19	IGHJ5	10	16	24	34
2	0.005277044854881266	TGTGCGAAATATCAGACCGAGAGTGGCGGTGCCATGGGTGTCCACTGG	CAKYQTESGGAMGVHW	IGHV3-23	IGHD3-3	IGHJ1	12	20	25	42
2	0.005277044854881266	TGTGCGAAAGCCTTATATCCCCCTATGAGTCTTCCGATACAGACCTGG	CAKALYPPMSLPIQTW	IGHV3-23	IGHD5-12	IGHJ5	9	13	19	43
2	0.005277044854881266	TGTGCGAAAGATATTGCTCACAGCCCGACAGCTGTGGCTAGCCACTGG	CAKDIAHSPTAVASHW	IGHV3-9	IGHD5-12	IGHJ4	13	33	39	43
2	0.005277044854881266	TGTGCGAAAACTGGGTCGTGGAGCAGCAGCTGGTACGTTGACTACTGG	CAKTGSWSSSWYVDYW	IGHV1-3	IGHD6-13	IGHJ4	6	21	32	33
2	0.005277044854881266	TGTGCGACCCTAGGAGACCTTGATTACTACGGTATGGACGTCTGG	CATLGDLDYYGMDVW	IGHV3-33	IGHD3-22	IGHJ6	6	22	30	33
2	0.005277044854881266	TGTGCGAGGGGGTGGGAGTTACGGGCTGAATTTTTCCAGCACTGG	CARGWELRAEFFQHW	IGHV3-11	IGHD3-10	IGHJ1	7	13	20	24
2	0.005277044854881266	TGTGCGAGGAGAAGTAGTGGTCAAACGTACTACTTTGACTACTGG	CARRSSGQTYYFDYW	IGHV4-31	IGHD3-22	IGHJ4	7	12	20	26
2	0.005277044854881266	TGTGCGAGAGGAATAGTGGCTACGACCCCTCCGTTCGACCCCTGG	CARGIVATTPPFDPW	IGHV3-30	IGHD5-12	IGHJ5	9	12	24	32
2	0.005277044854881266	TGTGCGAGAGAGGCGGAATATGAAGGGCATGCTTTTGATATCTGG	CAREAEYEGHAFDIW	IGHV1-2	IGHD2-21	IGHJ3	10	13	19	28
2	0.005277044854881266	TGTGCGAAAGCTAGGTTGATAGCAGCAGCTGGACTGGACTACTGG	CAKARLIAAAGLDYW	IGHV3-30	IGHD6-13	IGHJ4	6	18	31	36
2	0.005277044854881266	TGTGCAAAAGAAAATAGAGAACATGAGGGCTACTTTGACTACTGG	CAKENREHEGYFDYW	IGHV3-43	IGHD5-24	IGHJ4	10	14	19	29
2	0.005277044854881266	TGTACCCCTTGTAGTAGTACCAGCTGCTATGGACTTGACTACTGG	CTPCSSTSCYGLDYW	IGHV3-15	IGHD2-2	IGHJ4	5	8	30	34
2	0.005277044854881266	TGTGCGAGAGGCTACGGGGCCGGCAACTGGTTCGACCCCTGG	CARGYGAGNWFDPW	IGHV4-4	IGHD4-17	IGHJ5	9	11	16	23
2	0.005277044854881266	TGTGCGAGAGATTCCCAAATGCATATAACAGAAGGCTACTGG	CARDSQMHITEGYW	IGHV4-31	IGHD1-20	IGHJ4	11	23	28	35
2	0.005277044854881266	TGTGCGAAAGAGGCGGGCCATGGGACCTACTTTGACTACTGG	CAKEAGHGTYFDYW	IGHV3-23	IGHD1-26	IGHJ4	10	20	24	26
2	0.005277044854881266	TGTGTTTTCCTTCGAATGTATGGGGTGGCCTTAACATGG	CVFLRMYGVALTW	IGHV2-5	IGHD2-8	IGHJ4	3	16	21	36
2	0.005277044854881266	TGTACCACAGATCTCGGAAGAACCGACTTTGACTACTGG	CTTDLGRTDFDYW	IGHV3-15	IGHD1-14	IGHJ4	13	20	24	25
2	0.005277044854881266	TGTGCGATCCGCCTAGGACATGTCCCTGGCTACTGG	CAIRLGHVPGYW	IGHV1-46	IGHD2-15	IGHJ4	6	11	17	29
2	0.005277044854881266	TGTGCGAAAAACCTGTACGGGGGACTTGACCACTGG	CAKNLYGGLDHW	IGHV3-23	IGHD3-16	IGHJ4	8	18	23	25
2	0.005277044854881266	TGTGCGAGACTCGCGTGGGAGAATGACTACTGG	CARLAWENDYW	IGHV1-46	IGHD1-26	IGHJ4	8	14	20	23
2	0.005277044854881266	TGTGCGAGAGAATTTGGACGGTCCGACTACTGG	CAREFGRSDYW	IGHV1-46	IGHD3-3	IGHJ4	10	12	17	24
1	0.002638522427440633	TGTGCGAAAGGAGTATATAGCAGTGGCTGGTACTTAGAATTCGATCCTTGGTCTGCCGGTGGTTGTGCTTTTGATATCTGG	CAKGVYSSGWYLEFDPWSAGGCAFDIW	IGHV3-23	IGHD6-19	IGHJ3	9	15	32	65
1	0.002638522427440633	TGTGCAAAAGAAATAGGGGATTACTATGATGGTAGTGGTTATTATCGACCCGGGTACTACTACGGTATGGACGTCTGG	CAKEIGDYYDGSGYYRPGYYYGMDVW	IGHV3-43	IGHD3-22	IGHJ6	14	19	43	54
1	0.002638522427440633	TGTGCGAGACTAGGAGGGGGGTCTCACCTTGACGATAGCGGTGATTACTCGGCAAACTGGTACTTCGATCTCTGG	CARLGGGSHLDDSGDYSANWYFDLW	IGHV4-39	IGHD3-22	IGHJ2	9	35	48	55
1	0.002638522427440633	TGTGCGAGAGATGGGCGCTCCGGGGGCCCAGATGACGAAAGGTCCCCCTACTACTACTACGGTCTGGACGTCTGG	CARDGRSGGPDDERSPYYYYGLDVW	IGHV4-31	IGHD2-15	IGHJ6	11	17	22	47
1	0.002638522427440633	TGTGCGAGAGGCGGTGTCCAATTACTATGGTTCGGGGAGTTATCTCGTCTTTCGTGCTGGTTCGACCCCTGG	CARGGVQLLWFGELSRLSCWFDPW	IGHV4-34	IGHD3-10	IGHJ5	11	20	42	56
1	0.002638522427440633	TGTGTACGCGTAGTCCCGGGCAATCGAGATTCCCGTATAGCATCAGGGGGGTACTTCTTTGACCACTGG	CVRVVPGNRDSRIASGGYFFDHW	IGHV2-26	IGHD2-8	IGHJ4	7	34	42	50
1	0.002638522427440633	TGTGCGAGATCCCGACGTGGAATGAGTGGCTACGATTGGGGCCGGGACTACAACGGTTCGGACGTCTGG	CARSRRGMSGYDWGRDYNGSDVW	IGHV5-10-1	IGHD5-12	IGHJ6	8	14	36	59
1	0.002638522427440633	TGTGCGAGAGTGTGCAAGCGGGGAGGTTATATTGTAGTAGCAACGAGCTACACACCCTTTGACTACTGG	CARVCKRGGYIVVATSYTPFDYW	IGHV4-34	IGHD2-2	IGHJ4	9	28	39	56
1	0.002638522427440633	TGTGCGAGAGGGGGCAGCAACTACGCCCCGGGCACACCATTTTACTACTTCTACGCTATGGACGTCTGG	CARGGSNYAPGTPFYYFYAMDVW	IGHV1-8	IGHD2-8	IGHJ6	10	33	40	42
1	0.002638522427440633	TGTGCGAAAGGATCGTCTATGATAGTAGTGGTTATTACTACTATGCTAGGTAGCTACTTTGACTACTGG	CAKGSSMIVVVITTMLGSYFDYW	IGHV3-23	IGHD3-22	IGHJ4	9	16	40	53
1	0.002638522427440633	TGTGCGAAAGATCAGCTTTATTGTAGTAGTACCAGCTGCCCCTACTACTACTACGGTATGGACGTCTGG	CAKDQLYCSSTSCPYYYYGMDVW	IGHV3-23	IGHD2-2	IGHJ6	12	18	38	41
1	0.002638522427440633	TGTACTAGAGTGAATGGGCTACCATTACGATATTTTGACTGGGTATCAATGCCCTACTTTGACTACTGG	CTRVNGLPLRYFDWVSMPYFDYW	IGHV3-49	IGHD3-9	IGHJ4	9	23	45	53
1	0.002638522427440633	TGTGCCAGAGATTGGGCGGGTTATTATGATAGCAGTGGTTCTTCGTCCGCCGGCTTTGACTCGTGG	CARDWAGYYDSSGSSSAGFDSW	IGHV4-30-2	IGHD3-22	IGHJ4	11	20	39	53
1	0.002638522427440633	TGTGCGAGACATGAACACGGATATTGTGATAATAACATCTGCTACGCGAGGGCTTTTGATATGTGG	CARHEHGYCDNNICYARAFDMW	IGHV5-10-1	IGHD2-2	IGHJ3	12	18	43	51
1	0.002638522427440633	TGTGCGAGAGGTAACCCCAATCTCGATTGGGGACATTACTACTACTACTACGGTATGGACGTCTGG	CARGNPNLDWGHYYYYYGMDVW	IGHV4-34	IGHD3-16	IGHJ6	10	14	19	34
1	0.002638522427440633	TGTGCACACAGACGACTCGAGTTTTGGAGTGGTTATTATGAAGCCACTGGCGGTATGGACGTCTGG	CAHRRLEFWSGYYEATGGMDVW	IGHV2-5	IGHD3-3	IGHJ3	13	17	38	61
1	0.002638522427440633	TGTGCAACAGATAGTAGTGGTTATCATACAACGCCCCCCTACTACTACTACGGTATGGACGTCTGG	CATDSSGYHTTPPYYYYGMDVW	IGHV1-24	IGHD3-22	IGHJ6	11	12	23	38
1	0.002638522427440633	TGTGCAAGAGGCCTTCATGATAGTGGTGGTTATTACTTGGACTACTATTACGCTATGGACGTCTGG	CARGLHDSGGYYLDYYYAMDVW	IGHV1-8	IGHD3-22	IGHJ6	13	16	36	40
1	0.002638522427440633	TGTGTGAGGGCCGCCCTTAGGACATATTACTATGATAGTAGCGGACGATTTTTTGAGGACTGG	CVRAALRTYYYDSSGRFFEDW	IGHV4-31	IGHD3-22	IGHJ4	7	24	40	51
1	0.002638522427440633	TGTGCGGGGCGGGGAATGGGTAGAGATGACTACAACAGGAGGACATTCTACTTAGACAACTGG	CAGRGMGRDDYNRRTFYLDNW	IGHV1-58	IGHD5-24	IGHJ4	6	19	34	47
1	0.002638522427440633	TGTGCGAGGCTACGATATTTTGACTGGTTACTACATACGCCGAACTACCAATTTGACTACTGG	CARLRYFDWLLHTPNYQFDYW	IGHV4-4	IGHD3-9	IGHJ4	7	10	29	51
1	0.002638522427440633	TGTGCGAGAGGTGGTAGCAGCTCGTCCGCCGGTGGTTACTGGTTCTTCGGTTTGGACGTCTGG	CARGGSSSSAGGYWFFGLDVW	IGHV1-8	IGHD6-6	IGHJ6	10	14	27	52
1	0.002638522427440633	TGTGCGAGAGATTCCGCGCTTTATTACGATTTTTGGAGTGCCCTAGGATGGTTCGACCCCTGG	CARDSALYYDFWSALGWFDPW	IGHV4-31	IGHD3-3	IGHJ5	11	21	39	48
1	0.002638522427440633	TGTGCAAGAGATGTGCCGTATTACTATGATAGTAGTGGTTTTTATGATGCTTTTGATATCTGG	CARDVPYYYDSSGFYDAFDIW	IGHV3-13	IGHD3-22	IGHJ3	11	16	39	43
1	0.002638522427440633	TGTGCAAGAGAGGTGGTGGTAGCTGCTAAGCCCGCTACAAGGGAGTACTACTTTGACTACTGG	CAREVVVAAKPATREYYFDYW	IGHV6-1	IGHD2-15	IGHJ4	10	12	27	43
1	0.002638522427440633	TGTACCACCTACAGCCCCCACCTATATGACTACGGTGGTAACCCCGATGCTTTTGATATCTGG	CTTYSPHLYDYGGNPDAFDIW	IGHV3-15	IGHD4-23	IGHJ3	7	25	41	45
1	0.002638522427440633	TGTACAAAGGATGGCGGGTCTACGATGCTGAGTGTGGGGGACACATACTTCTTTGCGTCCTGG	CTKDGGSTMLSVGDTYFFASW	IGHV3-9	IGHD3-16	IGHJ4	11	34	40	45
1	0.002638522427440633	TGTGTGAGAGATGGCGGATGGAAACTGGGGAACTACTACTACAACGGAATGGACGTCTGG	CVRDGGWKLGNYYYNGMDVW	IGHV4-31	IGHD7-27	IGHJ6	11	22	30	31
1	0.002638522427440633	TGTGCCACAAGCCCGACAAGGGCGTATTACTATGATAGTAGTGGTTATTACACCTACTGG	CATSPTRAYYYDSSGYYTYW	IGHV3-38	IGHD3-22	IGHJ4	6	22	50	53
1	0.002638522427440633	TGTGCGAGTCCCGGTAATTCACCATATTGTGGTCATGACTGCTATTACTTTGACTACTGG	CASPGNSPYCGHDCYYFDYW	IGHV4-4	IGHD2-21	IGHJ4	7	22	44	45
1	0.002638522427440633	TGTGCGAGAGCGAGTTTGACCCAACAGCTGACTACGGTGGTAAAGGCAACTGACTACTGG	CARASLTQQLTTVVKATDYW	IGHV3-48	IGHD4-23	IGHJ4	9	28	42	50
1	0.002638522427440633	TGTGCGAGAGATCTCTCGAAGGCTTTCGGTGATACAACTGGTTGGGATGGTGGCTCTTGG	CARDLSKAFGDTTGWDGGSW	IGHV3-66	IGHD1-1	IGHJ4	17	32	40	57
1	0.002638522427440633	TGTGCACCCCAAGGCGTCGTGTCTGGGTATGATTCGGGGAGTGGCGCTTTTGATATCTGG	CAPQGVVSGYDSGSGAFDIW	IGHV2-70	IGHD3-10	IGHJ3	6	27	41	45
1	0.002638522427440633	TGTGCACACAGACCCCCCGGAAGAAACAATGGCTGGGACCAGGCCTACTTTGACTACTGG	CAHRPPGRNNGWDQAYFDYW	IGHV2-5	IGHD6-19	IGHJ4	12	29	35	44
1	0.002638522427440633	TGTGCAAAAGCCCCGCGGACCTTAGGTGTCTACGACTCCTACTACGGTATGGACGTCTGG	CAKAPRTLGVYDSYYGMDVW	IGHV3-43	IGHD2-8	IGHJ6	9	24	28	30
1	0.002638522427440633	TGTACTTCGAGGCCGGAAGATGACTACGGTGACTACTACTACTACGGTATGGACGTCTGG	CTSRPEDDYGDYYYYGMDVW	IGHV3-73	IGHD4-17	IGHJ6	5	19	30	31
1	0.002638522427440633	TGTGTGAGAGACAGGATTGTGGTGGTGACTCCTAAGCGGGGCTACCTTGACTCCTGG	CVRDRIVVVTPKRGYLDSW	IGHV1-18	IGHD2-21	IGHJ4	10	15	33	41
1	0.002638522427440633	TGTGCGGCCTATGATAGTAGTGGTTATTACCACGAGGGGGATGCTTTTGATATCTGG	CAAYDSSGYYHEGDAFDIW	IGHV1-58	IGHD3-22	IGHJ3	7	8	33	39
1	0.002638522427440633	TGTGCGACCTCCCCGCAACTGGCTAAGAGTGTCATCTACTGGTACTTCGATCTCTGG	CATSPQLAKSVIYWYFDLW	IGHV3-21	IGHD1-1	IGHJ2	6	15	21	35
1	0.002638522427440633	TGTGCGAGATCGTTAATGGGGGATACCCATGACTACGGTGACTACGGTGACTACTGG	CARSLMGDTHDYGDYGDYW	IGHV4-55	IGHD4-17	IGHJ4	9	27	39	40
1	0.002638522427440633	TGTGCGAGAGCCGGGGGTTATTATCGTTACTACTACTACTACGGTATGGACGTCTGG	CARAGGYYRYYYYYGMDVW	IGHV4-34	IGHD3-3	IGHJ6	9	15	23	26
1	0.002638522427440633	TGTGCGAGAGATGGGGGGTATGATTACGTTTGGGGGAGTAGCTGGTTCGACCCCTGG	CARDGGYDYVWGSSWFDPW	IGHV1-46	IGHD3-16	IGHJ5	11	18	38	41
1	0.002638522427440633	TGTGCGAGAGAAGAAAAACCAACCGGGTATAGCAGTGGCTGGTACTTTGACTACTGG	CAREEKPTGYSSGWYFDYW	IGHV3-30	IGHD6-19	IGHJ4	10	22	41	42
1	0.002638522427440633	TGTGCGAAAGGCCCCTCCCAAAGAGTGTTATTCGCCTATGATAGTAATGAATACTGG	CAKGPSQRVLFAYDSNEYW	IGHV5-10-1	IGHD3-22	IGHJ4	6	35	45	47
1	0.002638522427440633	TGTGCGAAAGACGGCCCCCTGACTACGGTGACTACGTGGGAGGCTCTTGACTACTGG	CAKDGPLTTVTTWEALDYW	IGHV3-30	IGHD4-17	IGHJ4	10	19	36	46
1	0.002638522427440633	TGTGCACACAGTGACTACGGTGACTACGTTTTCGTTCCGAATGCTTTTGATATCTGG	CAHSDYGDYVFVPNAFDIW	IGHV2-5	IGHD4-17	IGHJ3	10	11	28	40
1	0.002638522427440633	TGTACCACAGATGAATACAGGGGGGACGACTACTATTACTACGGTATGGACGTCTGG	CTTDEYRGDDYYYYGMDVW	IGHV3-15	IGHD3-16	IGHJ6	11	20	25	28
1	0.002638522427440633	TGTGCGAGACATGACGAGGGGCTGACTGGCTACCGCTACGGTATGGACGTCTGG	CARHDEGLTGYRYGMDVW	IGHV4-39	IGHD4-17	IGHJ6	12	35	41	42
1	0.002638522427440633	TGTGCGAGAGTTTATATTGTAGTAGAACCAGCTGCTACCGGATTTGACTACTGG	CARVYIVVEPAATGFDYW	IGHV3-7	IGHD2-2	IGHJ4	9	13	36	42
1	0.002638522427440633	TGTGCGAGAGGCGACAACAGTGGCTGGACCCGGAGGGTTCCCTTTGACTACTGG	CARGDNSGWTRRVPFDYW	IGHV4-34	IGHD6-19	IGHJ4	11	17	26	41
1	0.002638522427440633	TGTGCGAGAGGGATACTGGATACAGCTATGGTTGGCTACGGTATGGACGTCTGG	CARGILDTAMVGYGMDVW	IGHV1-8	IGHD5-18	IGHJ6	10	16	32	42
1	0.002638522427440633	TGTGCGAGAGATCTCACGGTGATCCATTTAGAACTATGGTACTTCGATCTCTGG	CARDLTVIHLELWYFDLW	IGHV4-31	IGHD4-17	IGHJ2	14	15	21	36
1	0.002638522427440633	TGTGCGAGAGATCTCAAGAGGGTAGCTGCTACCCCGTACTACTTTGACTACTGG	CARDLKRVAATPYYFDYW	IGHV3-53	IGHD2-15	IGHJ4	14	20	31	35
1	0.002638522427440633	TGTGCGAGAGATGGGGTGGCTACGTTCTACTACTACTACGGTATGGACGTCTGG	CARDGVATFYYYYGMDVW	IGHV3-33	IGHD5-12	IGHJ6	11	15	23	26
1	0.002638522427440633	TGTGCGAAAGGCCCGGCTATTGTAGTCGTACCAGCTGCTATTATTGATTACTGG	CAKGPAIVVVPAAIIDYW	IGHV3-23	IGHD2-2	IGHJ4	9	17	40	43
1	0.002638522427440633	TGTGCGAAAGGAGACCCGTATAACTGGAACCACAAAACCTCCTTTGACTACTGG	CAKGDPYNWNHKTSFDYW	IGHV3-23	IGHD1-20	IGHJ4	9	13	29	41
1	0.002638522427440633	TGTGCGAAAGACACGTGGTATTGTAGTGGTGGTACCTGCTACTTTGACTACTGG	CAKDTWYCSGGTCYFDYW	IGHV3-23	IGHD2-15	IGHJ4	10	18	37	38
1	0.002638522427440633	TGTGCAGCATCGAGGACTTTTTGTAACGGTGGCTGGTGTTATCCTGACATCTGG	CAASRTFCNGGWCYPDIW	IGHV3-43	IGHD6-19	IGHJ4	5	28	36	50
1	0.002638522427440633	TGTGCCCGATATAGTGGCTACGATTACCGAAAGCTCCCTTTTGACTACTGG	CARYSGYDYRKLPFDYW	IGHV3-38	IGHD5-12	IGHJ4	12	13	26	39
1	0.002638522427440633	TGTGCGAGCCGGGATAGCATCCGCGACGCTGAGTGGTACTTCGATCTCTGG	CASRDSIRDAEWYFDLW	IGHV3-33	IGHD2-8	IGHJ2	7	8	19	33
1	0.002638522427440633	TGTGCGAGGCCCCGGGGAGGAGGCATAGTTTCTGATGCTTTTTATTTCTGG	CARPRGGGIVSDAFYFW	IGHV4-31	IGHD2-2	IGHJ3	7	21	27	32
1	0.002638522427440633	TGTGCGAGATACAATGATAGTAGTGGTAAAGAGGGCTTCTTTGACTACTGG	CARYNDSSGKEGFFDYW	IGHV4-55	IGHD3-22	IGHJ4	10	13	26	38
1	0.002638522427440633	TGTGCGAGAGTTCCGGAGAGCAGTGGCTGGGAGTACTACTTTGACTACTGG	CARVPESSGWEYYFDYW	IGHV3-11	IGHD6-19	IGHJ4	9	18	29	31
1	0.002638522427440633	TGTGCGAGAGTCCGGGGGCCACAACTGGCTTACTATTACCTTGACTACTGG	CARVRGPQLAYYYLDYW	IGHV3-53	IGHD1-1	IGHJ4	9	20	27	36
1	0.002638522427440633	TGTGCGAGAGCTAGGACGGTGGTAACGCACCATGATGCTTTTGATATCTGG	CARARTVVTHHDAFDIW	IGHV1-46	IGHD4-23	IGHJ3	9	15	25	26
1	0.002638522427440633	TGTGCGAGAGGGATAAGATGGCTACGTGGTTCGTACTACTTTGACTACTGG	CARGIRWLRGSYYFDYW	IGHV4-34	IGHD5-24	IGHJ4	10	15	24	32
1	0.002638522427440633	TGTGCGAGAGAAATGAGACGCTACGGTGACCCCCTCTACTTTGACTACTGG	CAREMRRYGDPLYFDYW	IGHV4-39	IGHD4-17	IGHJ4	8	20	29	35
1	0.002638522427440633	TGTGCGAGAGAAAGGAAGGGTGGCTGGTACCTTGATGCTTTTGATATCTGG	CARERKGGWYLDAFDIW	IGHV3-30	IGHD6-19	IGHJ3	10	19	29	32
1	0.002638522427440633	TGTGCGAAAGAACCCTTGGGATTTCGGATGATATCCCCCTTTGACTACTGG	CAKEPLGFRMISPFDYW	IGHV3-23	IGHD2-15	IGHJ4	10	30	35	38
1	0.002638522427440633	TGTGCGAAAACCCCGGGTGGTGGCGCTGGTAACCGCGTCTTTGACTTCTGG	CAKTPGGGAGNRVFDFW	IGHV3-23	IGHD2-15	IGHJ4	8	16	22	38
1	0.002638522427440633	TGTGCACGGATTCCGGTGGGGGTTATTACGTCTGGTCCCCCTGACTACTGG	CARIPVGVITSGPPDYW	IGHV2-26	IGHD3-22	IGHJ4	10	20	28	41
1	0.002638522427440633	TGTGCAAAAGCCTTAATTTGGGATACAGCTATGGTGCACTTTGACTACTGG	CAKALIWDTAMVHFDYW	IGHV3-43	IGHD5-18	IGHJ4	9	20	34	37
1	0.002638522427440633	TGTGCAAAAGATTTCGGGGAAAGTGGGAGCTATTTTCAGTTTGACTACTGG	CAKDFGESGSYFQFDYW	IGHV3-9	IGHD1-26	IGHJ4	11	21	31	39
1	0.002638522427440633	TGTGGGAGAGTGAAAACGTGGAAACTTCTCGAGGATGCTTGTGAGATCTGG	CGRVKTWKLLEDACEIW	IGHV1-67	IGHD5-12	IGHJ3	9	15	21	33
1	0.002638522427440633	TGTGGGAGAGACAAGTCGGGGGGTGCAGGAGCCCCTGCAACTGACTACTGG	CGRDKSGGAGAPATDYW	IGHV4-39	IGHD3-10	IGHJ4	8	15	20	41
1	0.002638522427440633	TGTACCACAGTCAGGCAGGATTACTCTGGTTCTACTGGTTATTATCATTGG	CTTVRQDYSGSTGYYHW	IGHV1-45	IGHD3-9	IGHJ4	2	33	44	48
1	0.002638522427440633	TGTACCACAGCTGTAGTGGTGGTAGCTGCTACTCCGGCGGGGGACTACTGG	CTTAVVVVAATPAGDYW	IGHV3-15	IGHD2-15	IGHJ4	9	11	36	42
1	0.002638522427440633	TGTGCCAGGAGTAGTACCAGCTACTACTACTACGGTATGGACGTCTGG	CARSSTSYYYYGMDVW	IGHV4-31	IGHD2-2	IGHJ6	4	9	19	20
1	0.002638522427440633	TGTGCGGCGGGGGTGGTGACTGCTACCCGAAGGTACTTCGATCTCTGG	CAAGVVTATRRYFDLW	IGHV1-58	IGHD2-21	IGHJ2	7	11	24	31
1	0.002638522427440633	TGTGCGAGCCGTAGAGATGGCTACAATTTCTACTACTTTGACTACTGG	CASRRDGYNFYYFDYW	IGHV1-69	IGHD5-24	IGHJ4	7	9	27	30
1	0.002638522427440633	TGTGCGAGAGTTCTGACGGTGACTGCTACAACGTACTTTGACTACTGG	CARVLTVTATTYFDYW	IGHV1-46	IGHD2-21	IGHJ4	13	17	27	33
1	0.002638522427440633	TGTGCGAGAGGTAGTGGTGGGAGCTACTACTTCCCCTTTGACTACTGG	CARGSGGSYYFPFDYW	IGHV4-34	IGHD1-26	IGHJ4	10	16	29	35
1	0.002638522427440633	TGTGCGAGAGGGATAGCAGCAGCTGGATGGGGGGTTTTGGACGTCTGG	CARGIAAAGWGVLDVW	IGHV3-21	IGHD6-13	IGHJ6	9	12	25	37
1	0.002638522427440633	TGTGCGAGAGGATTACTGGAGTATAGCAGCTCGGGGATTGACTACTGG	CARGLLEYSSSGIDYW	IGHV1-8	IGHD6-6	IGHJ4	10	13	32	37
1	0.002638522427440633	TGTGCGAGAGGAAGAACGAGTGGTTACTCTGATGCTTTTGATATCTGG	CARGRTSGYSDAFDIW	IGHV1-8	IGHD3-3	IGHJ3	10	17	25	29
1	0.002638522427440633	TGTGCGAGAGATTTGGCCCTGACTAAGCTACCCTTACTTGGCTACTGG	CARDLALTKLPLLGYW	IGHV3-21	IGHD2-15	IGHJ4	11	25	31	37
1	0.002638522427440633	TGTGCGAGAGACCGAAGTTCAGGGTGGCTGGCTGAACTTGACAACTGG	CARDRSSGWLAELDNW	IGHV3-33	IGHD6-19	IGHJ4	10	23	30	37
1	0.002638522427440633	TGTGCGAGAGAGGCCCCCCTATGGTTCGGGGACGTTATGGACGTCTGG	CAREAPLWFGDVMDVW	IGHV1-2	IGHD3-10	IGHJ6	10	18	31	36
1	0.002638522427440633	TGTGCGAGAGAGGACCCGACAGACGAAGGGCGCTACTTTGACTACTGG	CAREDPTDEGRYFDYW	IGHV4-31	IGHD3-10	IGHJ4	10	14	18	32
1	0.002638522427440633	TGTGCGAGAGAAATTGATTTTTGGAGTGCAGCTCAAGATGACTACTGG	CAREIDFWSAAQDDYW	IGHV4-31	IGHD3-3	IGHJ4	10	15	27	38
1	0.002638522427440633	TGTGCGAGAAACGGCTTGTTGGGCGAAACATCAAACTTTGACTACTGG	CARNGLLGETSNFDYW	IGHV4-39	IGHD3-16	IGHJ4	8	18	22	34
1	0.002638522427440633	TGTGCGAAGCACTCTAGCCGCAGCTGGTACGGTTTGTTCGACCCCTGG	CAKHSSRSWYGLFDPW	IGHV3-23	IGHD6-13	IGHJ5	7	14	30	35
1	0.002638522427440633	TGTGCGAAAGTCCTTCGTCCTTTGGAGTGGGCAGAGCTTGACTACTGG	CAKVLRPLEWAELDYW	IGHV3-30	IGHD3-3	IGHJ4	6	20	29	37
1	0.002638522427440633	TGTGCGAAAGGGGATGACCTCTTTATTTATGGGGGCCTTGACAACTGG	CAKGDDLFIYGGLDNW	IGHV3-23	IGHD3-16	IGHJ4	9	29	34	37
1	0.002638522427440633	TGTGCGAAAGATTATTACTATGGTTCGGGGAGTTATTACAACTACTGG	CAKDYYYGSGSYYNYW	IGHV3-23	IGHD3-10	IGHJ4	11	12	37	40
1	0.002638522427440633	TGTGCAAGAGACCTGAAGGGTTCGAGCTACCGGAACTTTGACTACTGG	CARDLKGSSYRNFDYW	IGHV3-74	IGHD1-26	IGHJ4	10	23	29	34
1	0.002638522427440633	TGTGCAAAAGGTGCGGGGTGGTCTATTAGTCGGGAGAGTGACTGCTGG	CAKGAGWSISRESDCW	IGHV3-9	IGHD2-15	IGHJ4	9	16	21	38
1	0.002638522427440633	TGTGTAAAAGGGAGTCACGATTTTTGGGGAAGTATGGACGTCTGG	CVKGSHDFWGSMDVW	IGHV3-9	IGHD3-3	IGHJ6	9	16	26	33
1	0.002638522427440633	TGTGCCAGAGCTTGTAGTGGTGGTAGCTGCGGGGTTGACTACTGG	CARACSGGSCGVDYW	IGHV4-30-2	IGHD2-15	IGHJ4	9	11	29	34
1	0.002638522427440633	TGTGCGGGCGGACTGGGCTATGATAGTAGTGGTTACCATCGGTGG	CAGGLGYDSSGYHRW	IGHV1-58	IGHD3-22	IGHJ4	6	17	34	42
1	0.002638522427440633	TGTGCGGAGGTTATGGTTCGGGGAGTTAGGTGGTTCGACCCCTGG	CAEVMVRGVRWFDPW	IGHV3-48	IGHD3-10	IGHJ5	5	11	27	30
1	0.002638522427440633	TGTGCGAGGGAGCAGCAGCTGGAATTGTACTACTTTGACTACTGG	CAREQQLELYYFDYW	IGHV1-18	IGHD6-13	IGHJ4	7	10	21	26
1	0.002638522427440633	TGTGCGAGGACTACGATTTTTGGAGTGGTTAACTTTGACTACTGG	CARTTIFGVVNFDYW	IGHV3-33	IGHD3-3	IGHJ4	7	11	30	31
1	0.002638522427440633	TGTGCGAGGAGAAGTAGTGGTCAAACGTACTACTTTGACTACTGG	CARRSSGQTYYFDYW	IGHV4-39	IGHD3-22	IGHJ4	7	12	20	26
1	0.002638522427440633	TGTGCGAGACTGTCCGGTGGTAACTCAGGGCCCTTTGACTTCTGG	CARLSGGNSGPFDFW	IGHV1-18	IGHD4-23	IGHJ4	8	14	25	32
1	0.002638522427440633	TGTGCGAGACGGGGGGTGGACAGGTATGGCCCCTTTGACTACTGG	CARRGVDRYGPFDYW	IGHV5-10-1	IGHD5-18	IGHJ4	9	19	28	32
1	0.002638522427440633	TGTGCGAGAGCTTTTGGTCCAGTGGGAGCCTCCTTCCAGCACTGG	CARAFGPVGASFQHW	IGHV4-31	IGHD1-26	IGHJ1	9	20	28	32
1	0.002638522427440633	TGTGCGAGAGCCCCCGTCGAAATAGCAGTGGCTGGCTACTACTGG	CARAPVEIAVAGYYW	IGHV3-48	IGHD6-19	IGHJ4	9	21	34	37
1	0.002638522427440633	TGTGCGAGAGGCCGGATACAACTTTGGTACTACTTTGACTACTGG	CARGRIQLWYYFDYW	IGHV4-34	IGHD1-1	IGHJ4	12	16	22	26
1	0.002638522427440633	TGTGCGAGAGGCGGGCGCAGTGCCCAGGGGATTTATTTCCACTGG	CARGGRSAQGIYFHW	IGHV4-34	IGHD3-10	IGHJ4	11	26	36	40
1	0.002638522427440633	TGTGCGAGAGGCGGGAACTTGGACGGACATGCTTTTGATATCTGG	CARGGNLDGHAFDIW	IGHV4-34	IGHD1-7	IGHJ3	11	13	18	28
1	0.002638522427440633	TGTGCGAGAGGGAGGTCGTCGGGGGAACAATTCTTTGACTCCTGG	CARGRSSGEQFFDSW	IGHV4-59	IGHD3-10	IGHJ4	9	18	23	32
1	0.002638522427440633	TGTGCGAGAGATCGGGGAGATGGCTACATCAACTTTGACTACTGG	CARDRGDGYINFDYW	IGHV1-46	IGHD5-24	IGHJ4	12	16	27	31
1	0.002638522427440633	TGTGCGAGAGATGCCTGGGGATCGGCGGGGTGGTTCGACCCCTGG	CARDAWGSAGWFDPW	IGHV3-21	IGHD7-27	IGHJ5	11	14	22	30
1	0.002638522427440633	TGTGCGAGAGATGGCGGCAGCTACTATGGGGGGCTTGACTACTGG	CARDGGSYYGGLDYW	IGHV3-30	IGHD1-26	IGHJ4	11	18	25	34
1	0.002638522427440633	TGTGCGAGAGAGGCGGAATATGAAGGGCATGCTTTTGATATCTGG	CAREAEYEGHAFDIW	IGHV3-33	IGHD2-21	IGHJ3	10	13	19	28
1	0.002638522427440633	TGTGCGAGAGAAGGCTACGATATTTTGACTGGTTATTCCTACTGG	CAREGYDILTGYSYW	IGHV3-11	IGHD3-9	IGHJ4	10	15	36	38
1	0.002638522427440633	TGTGCGAGAGAAATGGTGACTGGTACTGACTGGTTCGACCCCTGG	CAREMVTGTDWFDPW	IGHV4-59	IGHD2-21	IGHJ5	10	13	21	28
1	0.002638522427440633	TGTGCGAGAGAAAGCATAGGCGGTGATAACTGGTTCGACCCCTGG	CARESIGGDNWFDPW	IGHV3-48	IGHD2-21	IGHJ5	10	12	17	27
1	0.002638522427440633	TGTGCGAAAGATCCCCAGGGAACTACTAGGTACTTCGATCTCTGG	CAKDPQGTTRYFDLW	IGHV3-23	IGHD7-27	IGHJ2	12	13	17	22
1	0.002638522427440633	TGTGCGAAAGATCGTCATAGCAGTGGCTGGTACTACGGCTACTGG	CAKDRHSSGWYYGYW	IGHV3-23	IGHD6-19	IGHJ4	12	16	32	38
1	0.002638522427440633	TGTGCGAAAGACCGATTGGTAGTACCAGCTGCTTATGACTACTGG	CAKDRLVVPAAYDYW	IGHV1-2	IGHD2-2	IGHJ4	10	18	32	35
1	0.002638522427440633	TGTGCGAAAGAGCTTCGTTTGGGGGAGCTGTCGTTGGATTGCTGG	CAKELRLGELSLDCW	IGHV3-23	IGHD3-16	IGHJ4	14	15	34	41
1	0.002638522427440633	TGTGCGAAAATTCGTTGGTTATCGTTGTACTACTTTGACTACTGG	CAKIRWLSLYYFDYW	IGHV3-23	IGHD3-16	IGHJ4	8	17	25	26
1	0.002638522427440633	TGTGCAAAAGCGTCAACAACTGGTATGTCCGGCCTTGACTACTGG	CAKASTTGMSGLDYW	IGHV3-43	IGHD1-1	IGHJ4	9	15	22	34
1	0.002638522427440633	TGTGCAAAAGACCTCTATGGTTCGGGGAGTTTGGTTGACTACTGG	CAKDLYGSGSLVDYW	IGHV3-9	IGHD3-10	IGHJ4	10	14	30	34
1	0.002638522427440633	TGTACTAGAGCTCATAGCAGTGGCTGGTATGCTTTTGATATCTGG	CTRAHSSGWYAFDIW	IGHV3-49	IGHD6-19	IGHJ3	9	13	27	28
1	0.002638522427440633	TGTTCGAGACATGGAAATTTGCGATCTGTAGGTGACTCCTGG	CSRHGNLRSVGDSW	IGHV4-39	IGHD4-11	IGHJ4	12	25	30	32
1	0.002638522427440633	TGTGTGAGAGCTGATACCAGTGACTGGGACTTTGACTTCTGG	CVRADTSDWDFDFW	IGHV3-48	IGHD6-19	IGHJ4	9	13	26	28
1	0.002638522427440633	TGTGCCAGAGAGGCACTACGGTGGTCTCTCTTAGGGAGCTGG	CAREALRWSLLGSW	IGHV4-30-2	IGHD4-23	IGHJ4	10	14	24	38
1	0.002638522427440633	TGTGCGAGTTCTCTGGTACTATACAACTGGTTCGACCCCTGG	CASSLVLYNWFDPW	IGHV4-39	IGHD2-2	IGHJ5	7	12	20	21
1	0.002638522427440633	TGTGCGAGTGATGACTACGGTGACTTACTTTTTGGCTACTGG	CASDDYGDLLFGYW	IGHV1-3	IGHD4-17	IGHJ4	11	12	24	30
1	0.002638522427440633	TGTGCGAGATCTCGGGCGCGTTCGACAGTGGCTGGTACCTGG	CARSRARSTVAGTW	IGHV4-59	IGHD6-19	IGHJ5	8	25	36	37
1	0.002638522427440633	TGTGCGAGACATTTTAGTGTCCTCCCCAGCTTCCAGCACTGG	CARHFSVLPSFQHW	IGHV4-39	IGHD7-27	IGHJ1	11	22	28	29
1	0.002638522427440633	TGTGCGAGAGTTACCTACTACTACTACGGTATGGACGTCTGG	CARVTYYYYGMDVW	IGHV4-34	.	IGHJ6	9	-1	-1	14
1	0.002638522427440633	TGTGCGAGAGTCTTCCGGGGTATTTTGGCTATGGACGTCTGG	CARVFRGILAMDVW	IGHV3-33	IGHD3-9	IGHJ6	9	20	26	30
1	0.002638522427440633	TGTGCGAGAGGCAGTCTATGGTTTAAAGCTTTTGATATCTGG	CARGSLWFKAFDIW	IGHV4-34	IGHD3-10	IGHJ3	11	15	22	27
1	0.002638522427440633	TGTGCGAGAGGGGGTCTAGTGGCTGGTACGTTTGACTACTGG	CARGGLVAGTFDYW	IGHV1-8	IGHD6-19	IGHJ4	10	17	29	30
1	0.002638522427440633	TGTGCGAGAGATTTTGTACGGGAATACTACTTTGACCACTGG	CARDFVREYYFDHW	IGHV3-21	IGHD1-1	IGHJ4	11	13	18	24
1	0.002638522427440633	TGTGCGAGAGATTATAGTACCGGGAGAAAATCCCCGGACTGG	CARDYSTGRKSPDW	IGHV1-46	IGHD1-1	IGHJ4	11	16	22	37
1	0.002638522427440633	TGTGCGAGAGATGAGCCTTCAACGCGGGGACTCGACCCCTGG	CARDEPSTRGLDPW	IGHV3-21	IGHD3-10	IGHJ5	11	24	29	31
1	0.002638522427440633	TGTGCGAGAGACATTTATAGTAGTGGCACCTTCGACCCTTGG	CARDIYSSGTFDPW	IGHV3-23	IGHD3-22	IGHJ5	10	16	25	30
1	0.002638522427440633	TGTGCGAGAGAAGACCCGTATAGTGGCTACATTGACTACTGG	CAREDPYSGYIDYW	IGHV1-18	IGHD1-26	IGHJ4	10	13	25	26
1	0.002638522427440633	TGTGCGAGAAGACGAAACTACCGGGATGCTTTTGATATCTGG	CARRRNYRDAFDIW	IGHV4-4	IGHD1-7	IGHJ3	8	18	23	24
1	0.002638522427440633	TGTGCGAAAGGGAAAACCTGGGAGCTACCGATTGACTACTGG	CAKGKTWELPIDYW	IGHV3-23	IGHD1-26	IGHJ4	9	18	27	31
1	0.002638522427440633	TGTGCAAGAGCAGAAACGCAGTGGCTGGATACTGACTACTGG	CARAETQWLDTDYW	IGHV3-74	IGHD6-19	IGHJ4	9	17	27	32
1	0.002638522427440633	TGTGCAAAAGGATTTGGAGTGGTTACCTACCTTGACTACTGG	CAKGFGVVTYLDYW	IGHV3-43	IGHD3-3	IGHJ4	9	12	24	26
1	0.002638522427440633	TGTACCACGGAAACACCTCTGATCGCCGGCTTTGACTACTGG	CTTETPLIAGFDYW	IGHV3-15	IGHD2-2	IGHJ4	7	24	28	29
1	0.002638522427440633	TGTGCGAGTGGGGGCGCGGTGTCAAACTTTGACTACTGG	CASGGAVSNFDYW	IGHV1-69D	IGHD3-16	IGHJ4	7	8	13	25
1	0.002638522427440633	TGTGCGAGTAATTTCTATGGCGAGGGAAGACAGACGTGG	CASNFYGEGRQTW	IGHV4-28	IGHD5-24	IGHJ4	15	16	20	36
1	0.002638522427440633	TGTGCGAGACAACAACCTTCCAACGGTATGGACGTCTGG	CARQQPSNGMDVW	IGHV4-39	IGHD1-20	IGHJ6	10	17	21	27
1	0.002638522427440633	TGTGCGAGAGTGGTTATTAGTCGCTGGTTCGACCCCTGG	CARVVISRWFDPW	IGHV3-48	IGHD3-22	IGHJ5	9	10	18	23
1	0.002638522427440633	TGTGCGAGAGCCCATAGCTCAAAGGGGGGTGACTACTGG	CARAHSSKGGDYW	IGHV1-2	IGHD5-18	IGHJ4	9	11	18	29
1	0.002638522427440633	TGTGCGAGAGGCTCCTATGATAGTAGTGGTGACTACTGG	CARGSYDSSGDYW	IGHV4-34	IGHD3-22	IGHJ4	11	14	28	29
1	0.002638522427440633	TGTGCGAGAGATAGTTGGGGGAGGTACTTTGACTACTGG	CARDSWGRYFDYW	IGHV4-34	IGHD3-16	IGHJ4	9	14	22	24
1	0.002638522427440633	TGTGCGAGAGATAGCAGCAGCTGGTACGGGGACTACTGG	CARDSSSWYGDYW	IGHV3-21	IGHD6-13	IGHJ4	11	12	27	30
1	0.002638522427440633	TGTGCGAGAGAGGGATGGTTCGGGGAGTTTGACTACTGG	CAREGWFGEFDYW	IGHV4-28	IGHD3-10	IGHJ4	8	14	26	27
1	0.002638522427440633	TGTGCGAGAAGCGAGTATAGCAGTGGCCCGAACTACTGG	CARSEYSSGPNYW	IGHV4-28	IGHD6-19	IGHJ4	9	14	26	31
1	0.002638522427440633	TGTGCGAAAGATCTTGGGAGCTACTCGATCGACTACTGG	CAKDLGSYSIDYW	IGHV3-23	IGHD1-26	IGHJ4	14	15	24	30
1	0.002638522427440633	TGTGCGAAAGACCTATTCTACTATGAGAGTGGATCCTGG	CAKDLFYYESGSW	IGHV3-23	IGHD3-22	IGHJ5	10	18	29	34
1	0.002638522427440633	TGTGCGAAAGAGTCGAACCGGTGGCTGGATGACTACTGG	CAKESNRWLDDYW	IGHV3-23	IGHD6-19	IGHJ4	10	20	27	29
1	0.002638522427440633	TGTGCAAGAGGGCCAGAGTGGGAGCTAACGGACTACTGG	CARGPEWELTDYW	IGHV3-74	IGHD1-26	IGHJ4	9	16	26	30
1	0.002638522427440633	TGTACCACAGGGGCCTACGGTGCTCCGATGGGGCACTGG	CTTGAYGAPMGHW	IGHV3-15	IGHD4-17	IGHJ1	9	14	21	32
1	0.002638522427440633	TGTGCGAGCCTATGGTTCGGGGAGGGGGTCTACTGG	CASLWFGEGVYW	IGHV3-21	IGHD3-10	IGHJ4	7	9	23	29
1	0.002638522427440633	TGTGCGAGATACAACAGTGGTCATTCAGACTATTGG	CARYNSGHSDYW	IGHV3-30	IGHD3-22	IGHJ4	8	15	24	27
1	0.002638522427440633	TGTGCGAGACTTACGGTGACTACGTTGGACTACTGG	CARLTVTTLDYW	IGHV3-21	IGHD4-17	IGHJ4	8	11	17	18
1	0.002638522427440633	TGTGCGAGAGCTCCCCATAGCAGCAGCTCCTACTGG	CARAPHSSSSYW	IGHV3-21	IGHD6-13	IGHJ4	9	16	27	29
1	0.002638522427440633	TGTGCGAGAGGCCCCCGTGGCTGGTATCGGTACTGG	CARGPRGWYRYW	IGHV4-31	IGHD6-19	IGHJ4	9	16	25	30
1	0.002638522427440633	TGTGCGAGAGGCACCCTCTGGCACTTCGATCTCTGG	CARGTLWHFDLW	IGHV4-59	.	IGHJ2	9	-1	-1	17
1	0.002638522427440633	TGTGCGAGAGGGCCCCGTGGCTGGTATCGGTACTGG	CARGPRGWYRYW	IGHV1-8	IGHD6-19	IGHJ4	10	16	25	30
1	0.002638522427440633	TGTGCGAGGTCCCAGTCTGGTGGTGACTACTGG	CARSQSGGDYW	IGHV4-39	IGHD2-15	IGHJ4	7	17	22	23
1	0.002638522427440633	TGTGCGAGAGGAGGGCGCCATTTAGACTACTGG	CARGGRHLDYW	IGHV1-18	IGHD2-8	IGHJ4	9	17	21	24
1	0.002638522427440633	TGTGCGAAAAGCCACCCGTACTTTGACTACTGG	CAKSHPYFDYW	IGHV3-23	IGHD5-12	IGHJ4	8	9	14	18
1	0.002638522427440633	TGTGCCGAGGGGCGGGACTTCGATCTCTGG	CAEGRDFDLW	IGHV4-30-2	.	IGHJ2	5	-1	-1	16
1	0.002638522427440633	TGTGCCAGAGAGCACGCGCCCTGG	CAREHAPW	IGHV4-30-2	.	IGHJ5	10	-1	-1	18
1	0.002638522427440633	TGTGCGTGGAGTTTGGACGTCTGG	CAWSLDVW	IGHV3-21	IGHD3-10	IGHJ6	5	7	12	13
