# Supplementary material for: Biomarkers and Immune Repertoire Metrics Identified by Peripheral Blood Transcriptomic Sequencing Reveal the Pathogenesis of COVID-19
Source: Front Immunol. 2021 Aug 24;12:677025. doi: 10.3389/fimmu.2021.677025 (PMC8421539; doi:10.3389/fimmu.2021.677025)
Supplement: Supplementary file 1 [file DataSheet_1.zip › TCR_BCR/IGH/convert.SRR12007872.clonotypes.IGH.txt]

count	freq	cdr3nt	cdr3aa	v	d	j	VEnd	DStart	DEnd	JStart
6	0.016853932584269662	TGTGCGAAAGAAGATGGAGTAGATGATAGCAGTGGCTGGTACAGTTTTCTGGACTGGTTCGACCCCTGG	CAKEDGVDDSSGWYSFLDWFDPW	IGHV3-23	IGHD6-19	IGHJ5	10	25	41	52
6	0.016853932584269662	TGTGCGACACACCCTACTCTGTGGTCGTGGTCGGACTTTTACTACTGG	CATHPTLWSWSDFYYW	IGHV3-23	IGHD2-21	IGHJ4	6	19	28	34
6	0.016853932584269662	TGTGCGAGATACAACAGTGGTCATTCAGACTATTGG	CARYNSGHSDYW	IGHV3-33	IGHD3-22	IGHJ4	8	15	24	27
6	0.016853932584269662	TGTGCAAGAGAAGTGGGGGCAACCGACTGG	CAREVGATDW	IGHV3-74	IGHD1-26	IGHJ4	10	11	16	25
5	0.014044943820224719	TGTGCGAGGCATTGGAGGGAGTCTACGGTGGTAACTCCCTTTGACTTCTGG	CARHWRESTVVTPFDFW	IGHV4-39	IGHD4-23	IGHJ4	11	22	37	38
5	0.014044943820224719	TGTGCGAGGACAGGCGTCTATTATGAGCACGCTATGGATGTCTGG	CARTGVYYEHAMDVW	IGHV3-21	IGHD3-16	IGHJ6	7	18	25	33
5	0.014044943820224719	TGTGCGAAAGACCTATTCTACTATGAGAGTGGATCCTGG	CAKDLFYYESGSW	IGHV3-23	IGHD3-22	IGHJ5	10	18	29	34
4	0.011235955056179775	TGTGCGAGAGGGGGCAGCAACTACGCCCCGGGCACACCATTTTACTACTTCTACGCTATGGACGTCTGG	CARGGSNYAPGTPFYYFYAMDVW	IGHV3-11	IGHD2-8	IGHJ6	9	33	40	42
4	0.011235955056179775	TGTGCGCGGGATACGTTTGGGGGAGTTATCGAAGTCTTTACAAGGGCTTCTTTGGACTACTGG	CARDTFGGVIEVFTRASLDYW	IGHV3-11	IGHD3-16	IGHJ4	5	11	30	54
4	0.011235955056179775	TGTGCGAGACCACAAAGTGAAATCCATGACAGTCAGAGACCACCTGGTTTGTTTGACCACTGG	CARPQSEIHDSQRPPGLFDHW	IGHV4-39	IGHD1-14	IGHJ4	9	38	48	51
4	0.011235955056179775	TGTGCGAGAGATCTCTCGAAGGCTTTCGGTGATACAACTGGTTGGGATGGTGGCTCTTGG	CARDLSKAFGDTTGWDGGSW	IGHV3-21	IGHD1-1	IGHJ4	17	32	40	57
4	0.011235955056179775	TGTGCGAGAGATTCCCGTGATAATGGTTCGGGGAGTTTCTATTTCGACCACTGG	CARDSRDNGSGSFYFDHW	IGHV4-31	IGHD3-10	IGHJ5	11	22	36	42
4	0.011235955056179775	TGTGGGAGAGACAAGTCGGGGGGTGCAGGAGCCCCTGCAACTGACTACTGG	CGRDKSGGAGAPATDYW	IGHV3-21	IGHD3-10	IGHJ4	10	15	20	41
4	0.011235955056179775	TGTGCGAGCAGCCCCATAGCAGCTCGTCCCTACTACTTTGACTTCTGG	CASSPIAARPYYFDFW	IGHV4-39	IGHD6-6	IGHJ4	7	15	28	30
3	0.008426966292134831	TGTGCGAGACTAGGAGGGGGGTCTCACCTTGACGATAGCGGTGATTACTCGGCAAACTGGTACTTCGATCTCTGG	CARLGGGSHLDDSGDYSANWYFDLW	IGHV4-39	IGHD3-22	IGHJ2	9	35	48	55
3	0.008426966292134831	TGTACCACCTGGGATTACTATGGTAGTAATTATCCCGACCATGAGTACTGG	CTTWDYYGSNYPDHEYW	IGHV3-15	IGHD3-22	IGHJ4	7	13	27	41
3	0.008426966292134831	TGTGCCACAGATTTCCCCAGGCAATATGCCAGCTGGAATGGCTACTGG	CATDFPRQYASWNGYW	IGHV3-15	IGHD2-21	IGHJ4	11	21	32	41
3	0.008426966292134831	TGTGCGAAATATCAGACCGAGAGTGGCGGTGCCATGGGTGTCCACTGG	CAKYQTESGGAMGVHW	IGHV3-23	IGHD3-3	IGHJ4	12	20	25	43
3	0.008426966292134831	TGTGCGAAAGATATTGCTCACAGCCCGACAGCTGTGGCTAGCCACTGG	CAKDIAHSPTAVASHW	IGHV3-9	IGHD5-12	IGHJ4	13	33	39	43
3	0.008426966292134831	TGTGTGCGACCGTATAGCAGTGGCTGGTCAGGCGTTGACTACTGG	CVRPYSSGWSGVDYW	IGHV4-39	IGHD6-19	IGHJ4	3	11	27	34
3	0.008426966292134831	TGTGCGAGAGGTGGGTCCGGTGACTACGAGTTCTTCCGGGACTGG	CARGGSGDYEFFRDW	IGHV3-33	IGHD4-17	IGHJ1	9	17	27	32
3	0.008426966292134831	TGTGCGAGAGTGGGGGTGTCCCGGGCTTTTGATATCTGG	CARVGVSRAFDIW	IGHV4-59	IGHD3-16	IGHJ3	9	10	15	24
3	0.008426966292134831	TGTGCGAGAGCGGGGCTAGCCGATGCTTTTGATCTCTGG	CARAGLADAFDLW	IGHV3-20	IGHD2-21	IGHJ3	9	14	19	21
3	0.008426966292134831	TGTGCGAACCGTGGGACTGGGCCCTTTGACTACTGG	CANRGTGPFDYW	IGHV3-23	IGHD1-26	IGHJ4	7	10	15	23
3	0.008426966292134831	TGTGCCGAGGGGCGGGACTTCGATCTCTGG	CAEGRDFDLW	IGHV4-30-2	.	IGHJ2	5	-1	-1	16
2	0.0056179775280898875	TGTGCACACAGACGGACTCTGGGATATTGTAGTGGTGGTAGTTGTTACCACAACTGGTTCGACCCCTGG	CAHRRTLGYCSGGSCYHNWFDPW	IGHV2-5	IGHD2-15	IGHJ5	13	21	47	49
2	0.0056179775280898875	TGTGGGAGAGACTACTATGAAAGTAGTGATTACCCGACGACATACTACTACTACGGTTTGGACGTCTGG	CGRDYYESSDYPTTYYYYGLDVW	IGHV1-18	IGHD3-22	IGHJ6	10	12	31	42
2	0.0056179775280898875	TGTGCGAGAGGCAATATTGTACTAATGGTGTATGCTATCGACTACTACTACGGTATGGACGTCTGG	CARGNIVLMVYAIDYYYGMDVW	IGHV1-8	IGHD2-8	IGHJ6	11	13	37	40
2	0.0056179775280898875	TGTGCGAACCTCCCCATCTACGTATTCCGATTTGTGGAGTGGTCTGGGGGGGATGACGTCTGG	CANLPIYVFRFVEWSGGDDVW	IGHV4-39	IGHD3-3	IGHJ6	6	18	42	54
2	0.0056179775280898875	TGTGCAAGAGATGTGCCGTATTACTATGATAGTAGTGGTTTTTATGATGCTTTTGATATCTGG	CARDVPYYYDSSGFYDAFDIW	IGHV3-13	IGHD3-22	IGHJ3	11	16	39	43
2	0.0056179775280898875	TGTACAAAGGATGGCGGGTCTACGATGCTGAGTGTGGGGGACACATACTTCTTTGCGTCCTGG	CTKDGGSTMLSVGDTYFFASW	IGHV3-9	IGHD3-16	IGHJ4	11	34	40	45
2	0.0056179775280898875	TGTGCCACAGACTACCCCTCCCCTGTGGTCCCGGCGGGTGACTGGTTCCACCCCTGG	CATDYPSPVVPAGDWFHPW	IGHV3-15	IGHD1-14	IGHJ5	10	24	33	40
2	0.0056179775280898875	TGTGCCAGAAGAATGCTTAATTGGGGATGGTTAACTGATGATGCTTTTGATCTTTGG	CARRMLNWGWLTDDAFDLW	IGHV4-30-2	IGHD7-27	IGHJ3	8	17	27	37
2	0.0056179775280898875	TGTGCGAGACCGCCCGCCGCAGCCCTACGGCGGGCCTACTGGTACTTCGATCTCTGG	CARPPAAALRRAYWYFDLW	IGHV5-51	IGHD4-17	IGHJ2	9	24	29	35
2	0.0056179775280898875	TGTGCGAAAGTCAGCGGGGGGACCCCAGCAGGCGTTTTTGATGCTTTTGATATCTGG	CAKVSGGTPAGVFDAFDIW	IGHV3-23	IGHD7-27	IGHJ3	9	17	27	38
2	0.0056179775280898875	TGTGCGAGAGCGCATTTTTGGTGGGACGGTGGTAAACGTCTATTTGACTACTGG	CARAHFWWDGGKRLFDYW	IGHV3-21	IGHD4-23	IGHJ4	9	25	34	42
2	0.0056179775280898875	TGTGCTCGAGATATGAGTAGGGGAATACAGTCCGACTGGTTCGACCCCTGG	CARDMSRGIQSDWFDPW	IGHV3-9	IGHD2-21	IGHJ5	4	21	31	34
2	0.0056179775280898875	TGTGCGAGAGATCCCTATGATAGAGGGGGTTATGGCGCTTTTGATATGTGG	CARDPYDRGGYGAFDMW	IGHV4-31	IGHD3-22	IGHJ3	12	14	32	36
2	0.0056179775280898875	TGTGCGAGAGAGCGGGATACAGGATTACTGGATGATGCTTTTGATATCTGG	CARERDTGLLDDAFDIW	IGHV3-11	IGHD5-18	IGHJ3	10	14	21	31
2	0.0056179775280898875	TGTGCGAGAGAAATGAGACGCTACGGTGACCCCCTCTACTTTGACTACTGG	CAREMRRYGDPLYFDYW	IGHV4-59	IGHD4-17	IGHJ4	10	20	29	35
2	0.0056179775280898875	TGTGCGAATGGTGGTGTAGGTAGCAGTGGCTGGACCATCTTTGACTACTGG	CANGGVGSSGWTIFDYW	IGHV3-23	IGHD6-19	IGHJ4	7	20	32	38
2	0.0056179775280898875	TGTGCGAAAGTCTCTATGATAGTAGTGGTGACACCATACTTTGACTACTGG	CAKVSMIVVVTPYFDYW	IGHV3-23	IGHD3-22	IGHJ4	9	13	28	36
2	0.0056179775280898875	TGTGCGAAAGACTTAAGGAGTGGTTATCCCCGGGATGCTTTTGATATCTGG	CAKDLRSGYPRDAFDIW	IGHV3-23	IGHD3-3	IGHJ3	10	16	26	33
2	0.0056179775280898875	TGTGCGAAAGAAAACAATTTTTTAGGTACTTATTCCGCTTTAGACGTCTGG	CAKENNFLGTYSALDVW	IGHV3-23	IGHD2-21	IGHJ6	10	30	36	42
2	0.0056179775280898875	TGTGCGAAAACCCCGGGTGGTGGCGCTGGTAACCGCGTCTTTGACTTCTGG	CAKTPGGGAGNRVFDFW	IGHV3-23	IGHD2-15	IGHJ4	8	16	22	38
2	0.0056179775280898875	TGTGGGAGAGTGAAAACGTGGAAACTTCTCGAGGATGCTTGTGAGATCTGG	CGRVKTWKLLEDACEIW	IGHV1-67	IGHD5-12	IGHJ3	9	15	21	33
2	0.0056179775280898875	TGTGCGAGGATGGGTGGGAGCTCCCCCTATGATGCTTTTGATATCTGG	CARMGGSSPYDAFDIW	IGHV4-4	IGHD1-26	IGHJ3	7	13	21	28
2	0.0056179775280898875	TGTGCGAAAGGGGATGACCTCTTTATTTATGGGGGCCTTGACAACTGG	CAKGDDLFIYGGLDNW	IGHV3-23	IGHD3-16	IGHJ4	9	29	34	37
2	0.0056179775280898875	TGTGCACGGATATTGGGTGGTTATTACCCCGGCGCCTTTGACTACTGG	CARILGGYYPGAFDYW	IGHV2-70	IGHD3-22	IGHJ4	11	16	26	35
2	0.0056179775280898875	TGTGTAAAAGCGAAGGAAGCCAGTTACGGTTACTTGGAGTCCTGG	CVKAKEASYGYLESW	IGHV3-43	IGHD1-20	IGHJ4	9	19	25	30
2	0.0056179775280898875	TGTGCGGGTCGTAAGGATAGTGGTTACGACCCATATGACTACTGG	CAGRKDSGYDPYDYW	IGHV3-11	IGHD5-12	IGHJ4	5	16	28	35
2	0.0056179775280898875	TGTGCGGGTCGTAAGGATAGTGGTTACGACCCATATGACTACTGG	CAGRKDSGYDPYDYW	IGHV3-23	IGHD5-12	IGHJ4	5	16	28	35
2	0.0056179775280898875	TGTGCAAAAGAAAATAGAGAACATGAGGGCTACTTTGACTACTGG	CAKENREHEGYFDYW	IGHV3-9	IGHD5-24	IGHJ4	10	14	19	29
2	0.0056179775280898875	TGTGCGGCATCGAGTGGCTATCAGTTAGTCTTTGACCACTGG	CAASSGYQLVFDHW	IGHV1-58	IGHD5-12	IGHJ4	8	12	19	29
2	0.0056179775280898875	TGTACTAGACACGGTTGTGGTGGTGACTGCCACGACTACTGG	CTRHGCGGDCHDYW	IGHV3-73	IGHD2-21	IGHJ4	10	14	29	33
2	0.0056179775280898875	TGTGTTTTCCTTCGAATGTATGGGGTGGCCTTAACATGG	CVFLRMYGVALTW	IGHV2-5	IGHD2-8	IGHJ4	3	16	21	36
2	0.0056179775280898875	TGTGTGCGGGGGGGCCACGGTAAGCCATTCGACACCTGG	CVRGGHGKPFDTW	IGHV2-5	IGHD1-7	IGHJ5	3	17	21	27
2	0.0056179775280898875	TGTGCGAGACTCACTCGGGGATTATGGTTTATCTATTGG	CARLTRGLWFIYW	IGHV4-39	IGHD3-10	IGHJ4	9	22	28	32
2	0.0056179775280898875	TGTGCGAGAGGGGGTGGGAGCTACTTCCCTGACTACTGG	CARGGGSYFPDYW	IGHV4-34	IGHD1-26	IGHJ4	10	13	24	29
2	0.0056179775280898875	TGTGCAAGCCCTATCTATGGTTCGGGGAGTTACGACTGG	CASPIYGSGSYDW	IGHV3-13	IGHD3-10	IGHJ4	7	14	31	34
2	0.0056179775280898875	TGTACCACAGGCCCTGACTCGTGGGCCCTTCTGTACTGG	CTTGPDSWALLYW	IGHV3-15	IGHD4-23	IGHJ4	9	14	18	33
2	0.0056179775280898875	TGTGCGAGAGACAAGGAGACTCACCTAGATTATTGG	CARDKETHLDYW	IGHV3-33	IGHD2-15	IGHJ4	10	23	27	33
2	0.0056179775280898875	TGTGCGAAAAACCTGTACGGGGGACTTGACCACTGG	CAKNLYGGLDHW	IGHV3-23	IGHD3-16	IGHJ4	8	18	23	25
2	0.0056179775280898875	TGTAGAGTGGCTACCCCACACGCAGATGACTACTGG	CRVATPHADDYW	IGHV3-73	IGHD5-12	IGHJ4	3	5	13	26
1	0.0028089887640449437	TGTGCGAAAGATGAAGAAGGGGGAGGCGGTATTGTAGTGGTGGTAGCTGCTACCCCCCCGGTCTGGTTCGACCCCTGG	CAKDEEGGGGIVVVVAATPPVWFDPW	IGHV4-31	IGHD2-15	IGHJ5	11	29	52	62
1	0.0028089887640449437	TGTGCGGGAGGCCGAGTACTCCCAGCTTCCGAACTTTTTAAAAGACCGGAGGGCTACTACGGTATGGACGTCTGG	CAGGRVLPASELFKRPEGYYGMDVW	IGHV4-34	IGHD2-2	IGHJ6	12	14	26	53
1	0.0028089887640449437	TGTGCGAGAGCGTCCCCGGATACAGCTATGGTTATTATCCCTTATTACTACTACTACTACGGTATGGACGTCTGG	CARASPDTAMVIIPYYYYYYGMDVW	IGHV4-34	IGHD5-18	IGHJ6	9	17	33	42
1	0.0028089887640449437	TGTGCGAGAGATGGGCGCTCCGGGGGCCCAGATGACGAAAGGTCCCCCTACTACTACTACGGTCTGGACGTCTGG	CARDGRSGGPDDERSPYYYYGLDVW	IGHV4-31	IGHD2-15	IGHJ6	11	17	22	47
1	0.0028089887640449437	TGTGCACACAGCCGTCGAGGCTCGGGTGCCCCTCCGTGGATTGTAGTAGTACGACGTATGCAATTTGACTACTGG	CAHSRRGSGAPPWIVVVRRMQFDYW	IGHV2-5	IGHD2-2	IGHJ4	15	39	51	63
1	0.0028089887640449437	TGTGCCAGAGGGGGAGAATTTAATTCCTATGATACCGGTGGTTATTATTTCCGCGATGCTTTTGATATCTGG	CARGGEFNSYDTGGYYFRDAFDIW	IGHV4-30-2	IGHD3-22	IGHJ3	9	22	46	54
1	0.0028089887640449437	TGTGCGAGACAGGCCACGGTTAAGTCGAGAGGTACAGCTGACGATTACTACTACTACGGTATGGACGTCTGG	CARQATVKSRGTADDYYYYGMDVW	IGHV4-39	IGHD5-18	IGHJ6	10	32	38	45
1	0.0028089887640449437	TGTGCGAGAGGCCGAAGGCCCGATAATGGTTCGGGGGAAAATACGGTCCTGGGGGGCTACTTTGACTACTGG	CARGRRPDNGSGENTVLGGYFDYW	IGHV4-34	IGHD3-10	IGHJ4	12	25	35	56
1	0.0028089887640449437	TGTGCGAGAGATCAAATCGGCGCGAGTGTAGTACCAGCTGCGAACTACTACTACTACGGTATGGACGTCTGG	CARDQIGASVVPAANYYYYGMDVW	IGHV1-46	IGHD2-2	IGHJ6	12	27	40	43
1	0.0028089887640449437	TGTGCGACAGATCGACTTCCAGATCGCTACGATTTTTGGAGCGACTATTACTACGCTATGGACGTCTGG	CATDRLPDRYDFWSDYYYAMDVW	IGHV1-24	IGHD3-3	IGHJ6	12	27	40	43
1	0.0028089887640449437	TGTGCGAGATCCCGACGTGGAATGAGTGGCTACGATTGGGGCCGGGACTACAACGGTTCGGACGTCTGG	CARSRRGMSGYDWGRDYNGSDVW	IGHV5-10-1	IGHD5-12	IGHJ6	8	14	36	59
1	0.0028089887640449437	TGTGCGAGATCCCGACGTGGAATGAGTGGCTACGATTGGGGCCGGGACTACAACGGTTCGGACGTCTGG	CARSRRGMSGYDWGRDYNGSDVW	IGHV7-81	IGHD5-12	IGHJ3	9	14	36	64
1	0.0028089887640449437	TGTGCGAGAGTCGGGTCGGAATACAGCTATGGTTACCTTCATCCCAGATACAACTGGTTCGACCCCTGG	CARVGSEYSYGYLHPRYNWFDPW	IGHV4-34	IGHD5-18	IGHJ5	9	20	35	48
1	0.0028089887640449437	TGTGCGAGAGGGGGCAGCAACTACGCCCCGGGCACACCATTTTACTACTTCTACGCTATGGACGTCTGG	CARGGSNYAPGTPFYYFYAMDVW	IGHV1-8	IGHD2-8	IGHJ6	10	33	40	42
1	0.0028089887640449437	TGTGCGAGAGGGGGCAGCAACTACGCCCCGGGCACACCATTTTACTACTTCTACGCTATGGACGTCTGG	CARGGSNYAPGTPFYYFYAMDVW	IGHV4-31	IGHD2-8	IGHJ6	9	33	40	42
1	0.0028089887640449437	TGTGCGAGAGATCCTAGAGATGGCTACAATTTGGTGTCGCTCCTCTACTACTACGGTATGGACGTCTGG	CARDPRDGYNLVSLLYYYGMDVW	IGHV4-31	IGHD5-24	IGHJ6	12	14	30	44
1	0.0028089887640449437	TGTGCGAGAGACGGACCTGGGACGATTAGCAGTGGCTGGTCTCGCGCGCGGGGCTACTTTGACTACTGG	CARDGPGTISSGWSRARGYFDYW	IGHV3-21	IGHD6-19	IGHJ4	10	26	39	53
1	0.0028089887640449437	TGTGCGAAAGATCAGCTTTATTGTAGTAGTACCAGCTGCCCCTACTACTACTACGGTATGGACGTCTGG	CAKDQLYCSSTSCPYYYYGMDVW	IGHV3-23	IGHD2-2	IGHJ6	12	18	38	41
1	0.0028089887640449437	TGTGCGAAAGATGGGATAGCAGCCCCTGATGGGCCACCCGTAGGCTACTACTACGGTATGGACGTCTGG	CAKDGIAAPDGPPVGYYYGMDVW	IGHV3-30	IGHD2-2	IGHJ6	11	15	22	44
1	0.0028089887640449437	TGTGCGAAAGACCCCGATTACGATATTTTGACTGGTGAGGTTTACTACTACTACGGTATGGACGTCTGG	CAKDPDYDILTGEVYYYYGMDVW	IGHV3-23	IGHD3-9	IGHJ6	10	16	35	42
1	0.0028089887640449437	TGTGTGAGAGATCTCGTCCGCACCCGGGGCGTTGTTGGTCTCATCTCTAACGCTTTGGGCGTCTGG	CVRDLVRTRGVVGLISNALGVW	IGHV1-18	IGHD5-24	IGHJ6	14	41	48	55
1	0.0028089887640449437	TGTGCGCGACATGTCGTTACCCTTTTTGGAATGGTCATTACGGCGGGATATTACTTTGACTCCTGG	CARHVVTLFGMVITAGYYFDSW	IGHV4-39	IGHD3-3	IGHJ4	14	22	39	51
1	0.0028089887640449437	TGTGCGAGACATGAACACGGATATTGTGATAATAACATCTGCTACGCGAGGGCTTTTGATATGTGG	CARHEHGYCDNNICYARAFDMW	IGHV5-10-1	IGHD2-2	IGHJ3	12	18	43	51
1	0.0028089887640449437	TGTGCGAGAGCCCCCGTGGATCATAGTCGTGACTGGTACAAACCGACTAACGGTATGGACGTCTGG	CARAPVDHSRDWYKPTNGMDVW	IGHV4-59	IGHD3-22	IGHJ6	9	19	26	54
1	0.0028089887640449437	TGTGCGAGAGCGTCGAAGTGGCTACGGTTTGGGCCGCTCCCAATAGCAGCAGCTGCGGACTACTGG	CARASKWLRFGPLPIAAAADYW	IGHV3-48	IGHD6-13	IGHJ4	9	42	54	57
1	0.0028089887640449437	TGTGCGAGAGCGATGTTCGAAAGGTTCGGGGAGTTATTATACGGAAACTGGTACTTCGATCTCTGG	CARAMFERFGELLYGNWYFDLW	IGHV3-11	IGHD3-10	IGHJ2	9	22	40	46
1	0.0028089887640449437	TGTGCGAGAGGGGCGGTTTACGATTTTTGGAGTAGATCAGGGGCCCACTGGTACTTCCATCTCTGG	CARGAVYDFWSRSGAHWYFHLW	IGHV1-8	IGHD3-3	IGHJ2	10	17	32	46
1	0.0028089887640449437	TGTGCGAGAGGAGGGTACCAGCCACTGCTATACCCACCCCCGGACAGCAGTCCTTTTGACTACTGG	CARGGYQPLLYPPPDSSPFDYW	IGHV1-8	IGHD6-19	IGHJ4	10	14	34	54
1	0.0028089887640449437	TGTGCGAGAGAATCTTCTACTCATTATTATGATCGAAATGGTATGGGGGATGCTTTTGATATCTGG	CARESSTHYYDRNGMGDAFDIW	IGHV3-11	IGHD3-16	IGHJ3	10	24	32	48
1	0.0028089887640449437	TGTGCGAAAGTTATGAGATATTGTACTGGTACCGCCTGCTATAATCGGGGCGCTATGGACGTCTGG	CAKVMRYCTGTACYNRGAMDVW	IGHV3-23	IGHD2-2	IGHJ6	9	16	41	54
1	0.0028089887640449437	TGTGCACGGACCAAGTATTACGATTTTTGGAGTGGTTTGCCCTACTACTACGGTATGGACGTCTGG	CARTKYYDFWSGLPYYYGMDVW	IGHV2-26	IGHD3-3	IGHJ6	9	14	36	41
1	0.0028089887640449437	TGTGCAACAGATAGTAGTGGTTATCATACAACGCCCCCCTACTACTACTACGGTATGGACGTCTGG	CATDSSGYHTTPPYYYYGMDVW	IGHV1-24	IGHD3-22	IGHJ6	11	12	23	38
1	0.0028089887640449437	TGTGCGAGGGTAGCGTATTACGATTTTTGGAGTGGCTACCGACCTAACTGGTTCGACCCCTGG	CARVAYYDFWSGYRPNWFDPW	IGHV3-23	IGHD3-3	IGHJ5	6	13	34	45
1	0.0028089887640449437	TGTGCGAGATACAGACCTTTTCGGGGCCTAACGTACTACTACTACTACGGTATGGACGTCTGG	CARYRPFRGLTYYYYYGMDVW	IGHV4-55	IGHD3-10	IGHJ6	10	19	25	33
1	0.0028089887640449437	TGTGCGAGAGTGTTCGGTAGTCCCGTGTGGTACCTATCCTCGGTCCCCTGTATGGACGTCTGG	CARVFGSPVWYLSSVPCMDVW	IGHV1-46	IGHD2-15	IGHJ6	9	34	39	51
1	0.0028089887640449437	TGTGCGAGAGGCCATGCAGATATTGTAGTAGTACCAGCTGCTAATCACCTTGATGACTACTGG	CARGHADIVVVPAANHLDDYW	IGHV4-34	IGHD2-2	IGHJ4	12	18	42	53
1	0.0028089887640449437	TGTGCGAGAGATGGCAGAGGGATGTGTGGTGGTAGCTGCTACTCATTTGCTTTTGATATCTGG	CARDGRGMCGGSCYSFAFDIW	IGHV4-31	IGHD2-15	IGHJ3	11	25	43	47
1	0.0028089887640449437	TGTGCGAGAGATGAGGGAAATTACTATGATAGTCGTGGTTATTACCCCTACTTTGACTACTGG	CARDEGNYYDSRGYYPYFDYW	IGHV4-31	IGHD3-22	IGHJ4	11	19	44	47
1	0.0028089887640449437	TGTGCGAGAGATAAGGATTACTATGATAGTAGTGGTTATTACTACGAACACTTCCAGCACTGG	CARDKDYYDSSGYYYEHFQHW	IGHV1-46	IGHD3-22	IGHJ1	11	16	44	45
1	0.0028089887640449437	TGTGCGAGAGAGTCTTATTACGATTTTTGGAGTGGTTACCCTTCCAATGCTTTTGATATCTGG	CARESYYDFWSGYPSNAFDIW	IGHV3-11	IGHD3-3	IGHJ3	10	15	37	46
1	0.0028089887640449437	TGTGCGAAAGATCGTGTACGGGGTATTGTAGTGGTGGTAGCTGCCACCGGTATGGACGTCTGG	CAKDRVRGIVVVVAATGMDVW	IGHV3-23	IGHD2-15	IGHJ6	12	23	43	51
1	0.0028089887640449437	TGTGCGAAAGATCAAGAACGATATTGTAGTGGTGGTAGCTGCTACTCGGTGACGGACTACTGG	CAKDQERYCSGGSCYSVTDYW	IGHV3-30	IGHD2-15	IGHJ4	12	19	46	54
1	0.0028089887640449437	TGTACAAGAGAACTTCGGGACCCCTTGTATAGTGGGAGAAACACTGATGCTGTTGATATCTGG	CTRELRDPLYSGRNTDAVDIW	IGHV3-74	IGHD1-26	IGHJ3	10	26	37	44
1	0.0028089887640449437	TGTACAAAGGATGGCGGGTCTACGATGCTGAGTGTGGGGGACACATACTTCTTTGCGTCCTGG	CTKDGGSTMLSVGDTYFFASW	IGHV3-23	IGHD3-16	IGHJ5	2	34	40	58
1	0.0028089887640449437	TGTGCGAGGGCATCGGGGGGTTCTGATTACATTTGGGGGAGTTATCGTCTTAACTACTGG	CARASGGSDYIWGSYRLNYW	IGHV4-4	IGHD3-16	IGHJ4	7	23	47	52
1	0.0028089887640449437	TGTGCGAGACCCGGTATTACTATGGTTCGGGGAGATACTTACTGGTACTTCGATCTCTGG	CARPGITMVRGDTYWYFDLW	IGHV7-81	IGHD3-10	IGHJ2	8	13	33	39
1	0.0028089887640449437	TGTGCGAGAGGGGCTACGTATTACTATGATAGTAGTGGTTATTACTGCTTTGACTACTGG	CARGATYYYDSSGYYCFDYW	IGHV1-8	IGHD3-22	IGHJ4	10	14	41	42
1	0.0028089887640449437	TGTGCGAGAGATCTGTACGGTGACTACCTGCCTTACTACTACTACGGTATGGACGTCTGG	CARDLYGDYLPYYYYGMDVW	IGHV4-31	IGHD4-17	IGHJ6	13	15	26	33
1	0.0028089887640449437	TGTGCGAGAGATGGGACAGTGGCTGGATTCCCGGACTACTACTACGGTATGGACGTCTGG	CARDGTVAGFPDYYYGMDVW	IGHV4-31	IGHD6-19	IGHJ6	11	16	25	34
1	0.0028089887640449437	TGTGCGAGAGAGTATATAGGGTATTACTATGCTGGCAGTGGTTTTTATAGGGCCTACTGG	CAREYIGYYYAGSGFYRAYW	IGHV3-21	IGHD3-22	IGHJ4	10	20	46	53
1	0.0028089887640449437	TGTGCGAGAGAGGCTGGGGCGTATTACTATGATAGTAGTGGTTATTCCTACGACTACTGG	CAREAGAYYYDSSGYSYDYW	IGHV4-31	IGHD3-22	IGHJ4	10	19	50	51
1	0.0028089887640449437	TGTGCGAGAGAAGAATGTAGTGGTGGTAGCTGCTACTACTACTACGGTATGGACGTCTGG	CAREECSGGSCYYYYGMDVW	IGHV4-31	IGHD2-15	IGHJ6	10	15	31	32
1	0.0028089887640449437	TGTGCACCCCAAGGCGTCGTGTCTGGGTATGATTCGGGGAGTGGCGCTTTTGATATCTGG	CAPQGVVSGYDSGSGAFDIW	IGHV2-26	IGHD3-10	IGHJ3	6	27	41	45
1	0.0028089887640449437	TGTGCACGGATTGGTTACTATGATAGTAGTGGCCCCGGTGAGGATGCTTTTGATATCTGG	CARIGYYDSSGPGEDAFDIW	IGHV2-26	IGHD3-22	IGHJ3	10	14	31	42
1	0.0028089887640449437	TGTGCAAGAACGGGGGACACCTATGGTGACAACTGGGACTACTGGTACTTCGATCTCTGG	CARTGDTYGDNWDYWYFDLW	IGHV3-74	IGHD1-1	IGHJ2	8	28	35	38
1	0.0028089887640449437	TGTACCACAGAGAGGGCGTTAGGCAGCGCCTGGTATACCGATTATTACTTTGACTACTGG	CTTERALGSAWYTDYYFDYW	IGHV3-15	IGHD3-16	IGHJ4	10	31	41	45
1	0.0028089887640449437	TGTGCCACAGACTACCCCTCCCCTGTGGTCCCGGCGGGTGACTGGTTCCACCCCTGG	CATDYPSPVVPAGDWFHPW	IGHV4-30-2	IGHD1-14	IGHJ5	10	24	33	40
1	0.0028089887640449437	TGTGCGAGTCCTCCGGGAGGTGACTACGATCCATACTACTACGGTATGGACGTCTGG	CASPPGGDYDPYYYGMDVW	IGHV3-48	IGHD4-17	IGHJ6	7	18	27	33
1	0.0028089887640449437	TGTGCGAGATCGTTAATGGGGGATACCCATGACTACGGTGACTACGGTGACTACTGG	CARSLMGDTHDYGDYGDYW	IGHV4-55	IGHD4-17	IGHJ4	9	27	39	40
1	0.0028089887640449437	TGTGCGAGACATGCGGGCTACTATGATAGTAGTGGTTATTACCGCTTTGACTACTGG	CARHAGYYDSSGYYRFDYW	IGHV1-69	IGHD3-22	IGHJ4	8	18	41	44
1	0.0028089887640449437	TGTGCGAGAGTCCCCCGCTACTACGGTGACTACTACTACTACGGTATGGACGTCTGG	CARVPRYYGDYYYYGMDVW	IGHV4-31	IGHD1-26	IGHJ6	9	16	24	28
1	0.0028089887640449437	TGTGCGAGAGATCCAGGGATGACTACGGTGACTCCTCTCGATGCTTTTGATATCTGG	CARDPGMTTVTPLDAFDIW	IGHV3-21	IGHD4-17	IGHJ3	12	18	32	39
1	0.0028089887640449437	TGTGCGAAACAGCCCGCACAGTGGCTGGTACGGGGAGCCAACTGGTTCGACCCCTGG	CAKQPAQWLVRGANWFDPW	IGHV3-23	IGHD6-19	IGHJ5	8	18	31	38
1	0.0028089887640449437	TGTGCGAAAAATCCGGTGGATAGTAGTGGTTATTCCCAGTGGTACTTCGATCTCTGG	CAKNPVDSSGYSQWYFDLW	IGHV3-23	IGHD3-22	IGHJ2	12	18	33	39
1	0.0028089887640449437	TGTGCAATTATGGACCTAGGATATTGTAGTGGTGGTAGCTGCCCCAGCGACTACTGG	CAIMDLGYCSGGSCPSDYW	IGHV3-9	IGHD2-15	IGHJ4	6	14	41	48
1	0.0028089887640449437	TGTGCAAAAACTATCACTCCTCTCTTGTATGGTGCTAGCGGCTATCTGAAAGACTGG	CAKTITPLLYGASGYLKDW	IGHV3-9	IGHD2-15	IGHJ4	8	24	43	52
1	0.0028089887640449437	TGTGCGAGTATCAGCCCTACTTGGGGCTACTACTACTACGGTATGGACGTCTGG	CASISPTWGYYYYGMDVW	IGHV4-31	IGHD3-16	IGHJ6	7	20	25	26
1	0.0028089887640449437	TGTGCGAGGGATTACCGCCCCCACCAGCTGCTATCTACCTCCCTCCGGTACTGG	CARDYRPHQLLSTSLRYW	IGHV1-46	IGHD2-2	IGHJ4	11	22	33	48
1	0.0028089887640449437	TGTGCGAGGGATAGCAGCCGCGTGGACCCAAAGGGGGTCTGGTTCGACCCCTGG	CARDSSRVDPKGVWFDPW	IGHV3-21	IGHD2-15	IGHJ5	11	12	17	38
1	0.0028089887640449437	TGTGCGAGACGGGGAGTGGGTAGCAGCAGCTCGGTGGCCTACTTTGACTACTGG	CARRGVGSSSSVAYFDYW	IGHV4-39	IGHD6-13	IGHJ4	9	20	30	38
1	0.0028089887640449437	TGTGCGAGACATCCCCCTGGGGAAGTGGTTATGGACTGGTACTTCGATCTCTGG	CARHPPGEVVMDWYFDLW	IGHV5-10-1	IGHD3-22	IGHJ2	11	23	31	34
1	0.0028089887640449437	TGTGCGAGAGCCCATGAAACTCGTGGATATCCAGAATATTTCTTTGACTTCTGG	CARAHETRGYPEYFFDFW	IGHV3-33	IGHD5-12	IGHJ4	9	21	29	41
1	0.0028089887640449437	TGTGCGAGAGGTGTGCCCTCTGGGACTTTTGGAGTGGCCGACTTTGACTACTGG	CARGVPSGTFGVADFDYW	IGHV3-21	IGHD3-3	IGHJ4	9	26	36	40
1	0.0028089887640449437	TGTGCGAGAGGCTACGGTGACTACTTCCCGTTTTACTGGTACTTCGATCTCTGG	CARGYGDYFPFYWYFDLW	IGHV1-8	IGHD4-17	IGHJ2	11	12	23	33
1	0.0028089887640449437	TGTGCGAGAGGCGGCAAGCAGCAGTTGGTACGGGGATACTACTTTGACTCCTGG	CARGGKQQLVRGYYFDSW	IGHV4-34	IGHD6-13	IGHJ4	11	16	31	36
1	0.0028089887640449437	TGTGCGAGAGGGAGGGGTCCCCCTTTTGGAGTGGTTCCTACGACTGACTACTGG	CARGRGPPFGVVPTTDYW	IGHV1-8	IGHD3-3	IGHJ4	10	23	35	44
1	0.0028089887640449437	TGTGCGAGAGATCTTCGGGATAACTGGAACGACGGCGATCTTCTTGATATCTGG	CARDLRDNWNDGDLLDIW	IGHV3-66	IGHD1-20	IGHJ3	13	15	33	43
1	0.0028089887640449437	TGTGCGAGAGATCGTAGTGGCTGGTACGACTCTCCAACTCTGACTGACTACTGG	CARDRSGWYDSPTLTDYW	IGHV3-64	IGHD6-19	IGHJ4	12	15	27	44
1	0.0028089887640449437	TGTGCGAAATTAAACGATTTTTGGAGTGGTTATTCGGGGAACTTTGACTACTGG	CAKLNDFWSGYSGNFDYW	IGHV3-23	IGHD3-3	IGHJ4	8	13	33	40
1	0.0028089887640449437	TGTGCGAAACTACTTAGTGGGAGCTACCGTCGGGCTAATGCTTTTGATATCTGG	CAKLLSGSYRRANAFDIW	IGHV3-23	IGHD1-26	IGHJ3	8	14	26	37
1	0.0028089887640449437	TGTGCGAAAGATTACTATGGTTCGGGGAGTTATTATGGGGACTTTGACTACTGG	CAKDYYGSGSYYGDFDYW	IGHV3-23	IGHD3-10	IGHJ4	11	12	35	40
1	0.0028089887640449437	TGTGCGAAAGACACGTGGTATTGTAGTGGTGGTACCTGCTACTTTGACTACTGG	CAKDTWYCSGGTCYFDYW	IGHV3-23	IGHD2-15	IGHJ4	10	18	37	38
1	0.0028089887640449437	TGTGCAAAAGATAGTTGGCGTAGCAGTGGCTGGTGGGGTGCTTTTGATATCTGG	CAKDSWRSSGWWGAFDIW	IGHV3-9	IGHD6-19	IGHJ3	12	20	33	38
1	0.0028089887640449437	TGTGCGGCAAGTCGACAGAAATGGGCCGTAGACTACTACTTTGACTACTGG	CAASRQKWAVDYYFDYW	IGHV1-58	IGHD4-17	IGHJ4	8	25	30	33
1	0.0028089887640449437	TGTGCGACGTATCTCGGCATTGTATCCAAGTACTGGTTCTTCGATCTCTGG	CATYLGIVSKYWFFDLW	IGHV3-23	IGHD5-18	IGHJ2	6	20	27	30
1	0.0028089887640449437	TGTGCGAGCCCCGTATTAGTGGTTATTACTGGGGTTGCTTTTGATATCTGG	CASPVLVVITGVAFDIW	IGHV4-4	IGHD3-22	IGHJ3	7	16	29	35
1	0.0028089887640449437	TGTGCGAGGCCCCGGGAAGGAGGCATAGTTTCTGATGCTTTTTATTTCTGG	CARPREGGIVSDAFYFW	IGHV4-39	IGHD2-2	IGHJ3	7	21	27	32
1	0.0028089887640449437	TGTGCGAGATACTCTGTGGATACAGCTCGGCAACGAGGCTTTGACTACTGG	CARYSVDTARQRGFDYW	IGHV4-55	IGHD5-18	IGHJ4	10	15	26	38
1	0.0028089887640449437	TGTGCGAGATACAATGATAGTAGTGGTAAAGAGGGCTTCTTTGACTACTGG	CARYNDSSGKEGFFDYW	IGHV3-21	IGHD3-22	IGHJ4	8	9	26	38
1	0.0028089887640449437	TGTGCGAGACTCCGGGTGACCACCTACTACTACTACGGTATGGACGTCTGG	CARLRVTTYYYYGMDVW	IGHV4-4	IGHD4-23	IGHJ6	8	9	22	23
1	0.0028089887640449437	TGTGCGAGAGTCTTAGGGCAGTGGGACGGGGGGTACTACTTTGACTACTGG	CARVLGQWDGGYYFDYW	IGHV4-31	IGHD1-26	IGHJ4	9	19	25	32
1	0.0028089887640449437	TGTGCGAGAGTGGGAGCTACCTCGGGTAGCTACTGGTACTTCGATCTCTGG	CARVGATSGSYWYFDLW	IGHV3-48	IGHD1-26	IGHJ2	9	10	19	25
1	0.0028089887640449437	TGTGCGAGAGGTTACTATGGTTCGGGGAGGACTTACTACTTTGACTACTGG	CARGYYGSGRTYYFDYW	IGHV1-8	IGHD3-10	IGHJ4	10	11	28	33
1	0.0028089887640449437	TGTGCGAGAAGAGGGAGGGAAAGTTTCGTCTTTGGTGCTTTTGATATCTGG	CARRGRESFVFGAFDIW	IGHV4-31	IGHD3-10	IGHJ3	8	12	16	35
1	0.0028089887640449437	TGTGCGAAACGCCATAGTGGGACCTACCCCGAACTTCCTTTTGACTACTGG	CAKRHSGTYPELPFDYW	IGHV3-23	IGHD1-26	IGHJ4	8	13	26	39
1	0.0028089887640449437	TGTGCGAAAAATCCTACTATGATAGTAGTGGTTATTCACTTTGACTACTGG	CAKNPTMIVVVIHFDYW	IGHV3-23	IGHD3-22	IGHJ4	12	14	35	37
1	0.0028089887640449437	TGTGCGAAAAACCCCTTTTCGGTAGCAGTGGCCATCCCATTTGACTACTGG	CAKNPFSVAVAIPFDYW	IGHV3-23	IGHD6-19	IGHJ4	8	22	31	39
1	0.0028089887640449437	TGTGCAAAAGGCCCTATAGATTACGATATTTTGACTGGCTACTGGGACTGG	CAKGPIDYDILTGYWDW	IGHV3-43	IGHD3-9	IGHJ4	9	19	37	46
1	0.0028089887640449437	TGTACTAGACCGTCTCGTCTACTTGGCGGGGATGATGCTTTTGATATCTGG	CTRPSRLLGGDDAFDIW	IGHV3-73	IGHD6-6	IGHJ3	9	13	18	31
1	0.0028089887640449437	TGTACCACAGTCAGGCAGGATTACTCTGGTTCTACTGGTTATTATCATTGG	CTTVRQDYSGSTGYYHW	IGHV3-15	IGHD3-9	IGHJ4	9	33	44	48
1	0.0028089887640449437	TGTGCGCCTTACCCTTATAGCCCGCCGGGATTAGTGGGGCAGCACTGG	CAPYPYSPPGLVGQHW	IGHV3-23	IGHD1-26	IGHJ1	5	31	37	39
1	0.0028089887640449437	TGTGCGAGTCCCCGGGCTAAGTGGCTACGATTCCTCTTTGACTACTGG	CASPRAKWLRFLFDYW	IGHV3-48	IGHD5-12	IGHJ4	7	19	31	35
1	0.0028089887640449437	TGTGCGAGGGCAAGAGAGTTCGGTCGATACTGGTACTTCGATCTCTGG	CARAREFGRYWYFDLW	IGHV3-11	IGHD3-10	IGHJ2	7	17	22	27
1	0.0028089887640449437	TGTGCGAGGGCAAGAGAGTTCGGTCGATACTGGTACTTCGATCTCTGG	CARAREFGRYWYFDLW	IGHV4-31	IGHD3-10	IGHJ2	7	17	22	27
1	0.0028089887640449437	TGTGCGAGGGGCCGTTGTAGTGGTGCTAGCTGCTACATTGACCACTGG	CARGRCSGASCYIDHW	IGHV1-67	IGHD2-15	IGHJ4	7	14	31	32
1	0.0028089887640449437	TGTGCGAGACAGCAGTGGCTGGGAGGCCGGTACTACTTTGACCACTGG	CARQQWLGGRYYFDHW	IGHV1-67	IGHD6-19	IGHJ4	8	10	21	29
1	0.0028089887640449437	TGTGCGAGAGTTAGGCAGGGTATAGCAGCAGCTCGCTTTGACTACTGG	CARVRQGIAAARFDYW	IGHV3-7	IGHD6-13	IGHJ4	9	17	32	35
1	0.0028089887640449437	TGTGCGAGAGTCCCGTACCAGCTGCTACTGGGTTGGTTCGACCCCTGG	CARVPYQLLLGWFDPW	IGHV4-34	IGHD2-2	IGHJ5	9	14	26	33
1	0.0028089887640449437	TGTGCGAGAGTCGGGCAGCAGCTGGAGTTCGGCTGGTTCGACCCCTGG	CARVGQQLEFGWFDPW	IGHV1-18	IGHD6-13	IGHJ5	9	14	24	32
1	0.0028089887640449437	TGTGCGAGAGTGAAGGAATATGATAGCGAAATGGGTATGGACGTCTGG	CARVKEYDSEMGMDVW	IGHV4-31	IGHD3-22	IGHJ6	9	18	25	36
1	0.0028089887640449437	TGTGCGAGAGCAGGAAGTGGCTGGTACGGAGGATCCCTTGACTACTGG	CARAGSGWYGGSLDYW	IGHV3-48	IGHD6-19	IGHJ4	9	15	27	37
1	0.0028089887640449437	TGTGCGAGAGGGAGCAGTAGTGGTTATTACCCCAACTTTGACTACTGG	CARGSSSGYYPNFDYW	IGHV1-3	IGHD3-22	IGHJ4	9	15	29	34
1	0.0028089887640449437	TGTGCGAGAGGGAGCAGTAGTGGTTATTACCCCAACTTTGACTACTGG	CARGSSSGYYPNFDYW	IGHV4-34	IGHD3-22	IGHJ4	10	15	29	34
1	0.0028089887640449437	TGTGCGAGAGATCAGGATAGCAGCAGGGTTTCACCTTTTGACTACTGG	CARDQDSSRVSPFDYW	IGHV3-33	IGHD6-13	IGHJ4	12	16	25	36
1	0.0028089887640449437	TGTGCGAGAGATAGGGACCCTGCGGAGATAGGTGCTTTTGATATCTGG	CARDRDPAEIGAFDIW	IGHV4-31	IGHD2-15	IGHJ3	11	22	26	32
1	0.0028089887640449437	TGTGCGAGAGACCGAAGTTCGGGGTGGCTGGCTGAACTTGACAACTGG	CARDRSSGWLAELDNW	IGHV3-13	IGHD3-10	IGHJ4	10	16	23	37
1	0.0028089887640449437	TGTGCGAATGAGAGAGGGGGACACTCGGGAAATTGGTTCGACCCCTGG	CANERGGHSGNWFDPW	IGHV3-21	IGHD3-16	IGHJ5	6	15	20	33
1	0.0028089887640449437	TGTGCGAAAGTCCTTCGTCCTTTGGAGTGGGCAGAGCTTGACTACTGG	CAKVLRPLEWAELDYW	IGHV3-23	IGHD3-3	IGHJ4	9	20	29	37
1	0.0028089887640449437	TGTGCAGGACGCACTAGTGGCTGGAAGGGCGATGCATCTGATCTCTGG	CAGRTSGWKGDASDLW	IGHV1-24	IGHD6-19	IGHJ3	5	15	23	30
1	0.0028089887640449437	TGTACCACAGGGCCGGGTGTACCAGCCCACTACGGTTTGGACCTCTGG	CTTGPGVPAHYGLDLW	IGHV3-15	IGHD6-19	IGHJ3	9	18	26	43
1	0.0028089887640449437	TGTACCACAGATAGGGGTACGGTGGTAACCTCCCACTTTGACTACTGG	CTTDRGTVVTSHFDYW	IGHV3-15	IGHD4-23	IGHJ4	11	17	28	34
1	0.0028089887640449437	TGTGTGAGAGATCAGTCGGCGCCACAGGGGGGACTTTACTACTGG	CVRDQSAPQGGLYYW	IGHV1-46	IGHD2-21	IGHJ4	12	21	25	32
1	0.0028089887640449437	TGTGCGACTTATGGTTCGGGATCCCACGCCCACTTTGACTACTGG	CATYGSGSHAHFDYW	IGHV1-46	IGHD3-10	IGHJ4	6	9	19	31
1	0.0028089887640449437	TGTGCGACGGCCAGGGGGGACTCAAGTGGGAGCTATTACCTCTGG	CATARGDSSGSYYLW	IGHV3-23	IGHD1-26	IGHJ5	6	24	34	37
1	0.0028089887640449437	TGTGCGAGCCACTATGGTTCGGGGACCAACTGGTTCGACCCCTGG	CASHYGSGTNWFDPW	IGHV4-31	IGHD3-10	IGHJ5	7	10	24	26
1	0.0028089887640449437	TGTGCGAGGCTTGTGGGAGGTGGTAACTCAGACTTTGACTACTGG	CARLVGGGNSDFDYW	IGHV1-2	IGHD4-23	IGHJ4	7	18	28	31
1	0.0028089887640449437	TGTGCGAGGGCCGGGGGCGGGGAGCTACGTCGCCTTGACTACTGG	CARAGGGELRRLDYW	IGHV4-39	IGHD1-26	IGHJ4	7	19	27	34
1	0.0028089887640449437	TGTGCGAGAGTGGCCAACTATGATAGTAGTGGTTATTACTACTGG	CARVANYDSSGYYYW	IGHV4-31	IGHD3-22	IGHJ4	9	16	36	37
1	0.0028089887640449437	TGTGCGAGAGTAGTTTATAGTAGTGGTTATGAATTTGACTACTGG	CARVVYSSGYEFDYW	IGHV3-48	IGHD3-22	IGHJ4	9	16	29	33
1	0.0028089887640449437	TGTGCGAGAGGTAGGACGGTGGTGGTAGCTGCTACTCCCTACTGG	CARGRTVVVAATPYW	IGHV1-2	IGHD2-15	IGHJ4	9	18	37	38
1	0.0028089887640449437	TGTGCGAGAGGAGGAAGAGATGGCTACAAATACTTTGACTACTGG	CARGGRDGYKYFDYW	IGHV1-8	IGHD5-24	IGHJ4	10	15	28	30
1	0.0028089887640449437	TGTGCACACAGCGGCGATTACCCTCCGTACTACTTTGACTACTGG	CAHSGDYPPYYFDYW	IGHV2-5	IGHD5-12	IGHJ4	10	14	20	26
1	0.0028089887640449437	TGTGCCAGAGATAGTCAGGGCTGGAACTATATGGACGTCTGG	CARDSQGWNYMDVW	IGHV4-30-2	IGHD6-19	IGHJ6	11	18	23	25
1	0.0028089887640449437	TGTGCGCGGAGTGGTTATTATTCCAACTACTTTGACCACTGG	CARSGYYSNYFDHW	IGHV1-46	IGHD3-3	IGHJ4	5	7	20	25
1	0.0028089887640449437	TGTGCGAGACCTTTGTACTACTACTACGGTATGGACGTCTGG	CARPLYYYYGMDVW	IGHV3-21	.	IGHJ6	8	-1	-1	15
1	0.0028089887640449437	TGTGCGAGACGCCCTACTATGGATGATGCTTTTGATATCTGG	CARRPTMDDAFDIW	IGHV4-39	IGHD3-10	IGHJ3	9	14	21	22
1	0.0028089887640449437	TGTGCGAGAGTCAGGGGGGAGCCGCACCCTTTTGACTACTGG	CARVRGEPHPFDYW	IGHV4-34	IGHD3-16	IGHJ4	9	14	20	30
1	0.0028089887640449437	TGTGCGAGAGGCCTGAGTAGTGGTTATTACTACGCCTACTGG	CARGLSSGYYYAYW	IGHV4-34	IGHD3-22	IGHJ4	13	15	33	35
1	0.0028089887640449437	TGTGCGAGAGGCAGTCTATGGTTTAAAGCTTTTGATATCTGG	CARGSLWFKAFDIW	IGHV4-34	IGHD3-10	IGHJ3	11	15	22	27
1	0.0028089887640449437	TGTGCGAGAGGGCGAGGTCAACCCTGGTCATTCGACCCCTGG	CARGRGQPWSFDPW	IGHV1-8	IGHD2-2	IGHJ5	10	23	27	30
1	0.0028089887640449437	TGTGCGAGAGGGGCTACTATGGTTCGGGGAGTTACGACCTGG	CARGATMVRGVTTW	IGHV1-8	IGHD3-10	IGHJ4	10	14	33	38
1	0.0028089887640449437	TGTGCGAGAGATATCGGGTGGGAGCTATCACTTGACTACTGG	CARDIGWELSLDYW	IGHV4-31	IGHD1-26	IGHJ4	11	17	26	31
1	0.0028089887640449437	TGTGCGAGAGAGGTAGACGTGGATACGCCCTTTGACTACTGG	CAREVDVDTPFDYW	IGHV3-30	IGHD5-18	IGHJ4	10	16	25	29
1	0.0028089887640449437	TGTGCGAGAGAAGACCCGTATAGTGGCTACATTGACTACTGG	CAREDPYSGYIDYW	IGHV4-31	IGHD1-26	IGHJ4	10	13	25	26
1	0.0028089887640449437	TGTGCGAAATATGGGTGGGTAACTGGAACTTGGGACTACTGG	CAKYGWVTGTWDYW	IGHV3-23	IGHD1-7	IGHJ4	8	19	29	33
1	0.0028089887640449437	TGTGCAACAGTCGCCCCGAACTGGAACTACTTTGACTACTGG	CATVAPNWNYFDYW	IGHV1-24	IGHD3-10	IGHJ4	9	13	20	25
1	0.0028089887640449437	TGTGTTTTCCTTCGAATGTATGGGGTGGTCTTAACATGG	CVFLRMYGVVLTW	IGHV2-5	IGHD2-15	IGHJ4	3	23	28	36
1	0.0028089887640449437	TGTGTTAGATGGGACTATGCCACCCCGGCGGACTACTGG	CVRWDYATPADYW	IGHV3-35	IGHD2-2	IGHJ4	8	14	20	30
1	0.0028089887640449437	TGTGTTAGATGGGACTATGCCACCCCGGCGGACTACTGG	CVRWDYATPADYW	IGHV3-21	IGHD2-2	IGHJ4	3	14	20	30
1	0.0028089887640449437	TGTGCGAGTGGGGGCGCGGTGTCAAACTTTGACTACTGG	CASGGAVSNFDYW	IGHV4-59	IGHD3-16	IGHJ4	7	8	13	25
1	0.0028089887640449437	TGTGCGAGGAACTACGGTGACTACGTGTTTGACTACTGG	CARNYGDYVFDYW	IGHV4-39	IGHD4-17	IGHJ4	7	10	25	27
1	0.0028089887640449437	TGTGCGAGATTTAGGAGGTCGAGGGGCTTTGACTACTGG	CARFRRSRGFDYW	IGHV5-10-1	IGHD2-15	IGHJ4	8	11	15	26
1	0.0028089887640449437	TGTGCGAGACATGTAGCGGTGGCTACAATTGACTACTGG	CARHVAVATIDYW	IGHV4-39	IGHD5-24	IGHJ4	13	19	27	28
1	0.0028089887640449437	TGTGCGAGAGGCTCCTATGATAGTAGTGGTGACTACTGG	CARGSYDSSGDYW	IGHV4-34	IGHD3-22	IGHJ4	11	14	28	29
1	0.0028089887640449437	TGTGCGAGAGATTGGGATAGCAGTGGCTCCCCCCACTGG	CARDWDSSGSPHW	IGHV4-31	IGHD6-19	IGHJ4	11	16	27	34
1	0.0028089887640449437	TGTGCGAGAGATGAGGTATTGACATACTTTGACTACTGG	CARDEVLTYFDYW	IGHV4-31	IGHD1-7	IGHJ4	11	14	18	24
1	0.0028089887640449437	TGTGCGAGAGACCAGGGGCGACAGTGGCTGGATGACTGG	CARDQGRQWLDDW	IGHV4-31	IGHD6-19	IGHJ4	10	21	30	34
1	0.0028089887640449437	TGTGCGAGAGACAACACCGAACGGGGCGACCAGGAATGG	CARDNTERGDQEW	IGHV1-2	IGHD3-10	IGHJ4	10	16	21	36
1	0.0028089887640449437	TGTGCACACAGCACGTGGGGTAACTACGGGGACTACTGG	CAHSTWGNYGDYW	IGHV2-5	IGHD4-11	IGHJ4	10	19	27	30
1	0.0028089887640449437	TGTGCAACTTGGGGGACGACTACGGTGACTCCCGGTGTC	CATWGTTTVTPGV	IGHV1-24	IGHD4-17	IGHJ4	7	17	29	39
1	0.0028089887640449437	TGTACCACAGCTGGGGTCCAGGTTTCTTTCGACCCCTGG	CTTAGVQVSFDPW	IGHV3-15	IGHD7-27	IGHJ5	9	10	15	27
1	0.0028089887640449437	TGTGCGTCTGGTTCTGTGGGAGTGACTGACTACTGG	CASGSVGVTDYW	IGHV1-58	IGHD1-26	IGHJ4	5	15	21	26
1	0.0028089887640449437	TGTGCGAGAGGGCCCTCTTCTGCTTTTGATATCTGG	CARGPSSAFDIW	IGHV4-34	.	IGHJ3	10	-1	-1	20
1	0.0028089887640449437	TGTGCGAGAGATCCGGGAGGCCCCTTTGACACCTGG	CARDPGGPFDTW	IGHV3-21	IGHD1-26	IGHJ4	12	14	18	23
1	0.0028089887640449437	TGTGCGAGAGATGCCCCGGGTATAGCAGCCGCCTGG	CARDAPGIAAAW	IGHV1-46	IGHD6-13	IGHJ5	11	14	28	31
1	0.0028089887640449437	TGTGCGAGAGAGCGAGGCGCTGCTTTTGATATCTGG	CARERGAAFDIW	IGHV4-31	.	IGHJ3	10	-1	-1	20
1	0.0028089887640449437	TGTGCGAAAGAGGGGTATAGTAGTGGTGTCTGCTGG	CAKEGYSSGVCW	IGHV3-23	IGHD3-22	IGHJ4	10	16	26	32
1	0.0028089887640449437	TGTGCAAAAGCCACCCTAGGGGGTATGGACGTCTGG	CAKATLGGMDVW	IGHV3-43	IGHD2-15	IGHJ6	9	14	19	24
1	0.0028089887640449437	TGTGCGAGAGGCGGAGAAGAAGCAGACGTCTGG	CARGGEEADVW	IGHV4-34	.	IGHJ6	11	-1	-1	24
1	0.0028089887640449437	TGTGCGAGAGGAGGGCGCCATTTAGACTACTGG	CARGGRHLDYW	IGHV1-18	IGHD2-8	IGHJ4	9	17	21	24
1	0.0028089887640449437	TGTGCGAGAGATGGGGGCCAATTTGACTACCGG	CARDGGQFDYR	IGHV4-31	IGHD3-16	IGHJ4	11	12	16	21
1	0.0028089887640449437	TGTGCGAGAGAAAATGGTGCTTTTGATATCTGG	CARENGAFDIW	IGHV4-31	.	IGHJ3	10	-1	-1	13
1	0.0028089887640449437	TGTGCAAGCGGTGGTAGCCCTTTTGACTACTGG	CASGGSPFDYW	IGHV4-31	IGHD2-15	IGHJ4	4	9	17	21
1	0.0028089887640449437	TGTACCACCTATAGTCTCAACTGGCCCTTCTGG	CTTYSLNWPFW	IGHV3-15	IGHD1-1	IGHJ4	7	17	23	29
1	0.0028089887640449437	TGTGCGAGAGCGGACGGTATGGACGTCTGG	CARADGMDVW	IGHV3-48	IGHD6-6	IGHJ6	9	10	15	18
1	0.0028089887640449437	TGTGCGAGTCTTGGCGTCCGTTACTGG	CASLGVRYW	IGHV3-21	IGHD6-6	IGHJ4	7	14	19	21
1	0.0028089887640449437	TGTGCCAGAGAGCACGCGCCCTGG	CAREHAPW	IGHV4-30-2	.	IGHJ5	10	-1	-1	18
1	0.0028089887640449437	TGTGCAACATTCTGGTACTGG	CATFWYW	IGHV1-24	.	IGHJ4	8	-1	-1	15
