# Supplementary material for: Biomarkers and Immune Repertoire Metrics Identified by Peripheral Blood Transcriptomic Sequencing Reveal the Pathogenesis of COVID-19
Source: Front Immunol. 2021 Aug 24;12:677025. doi: 10.3389/fimmu.2021.677025 (PMC8421539; doi:10.3389/fimmu.2021.677025)
Supplement: Supplementary file 1 [file DataSheet_1.zip › TCR_BCR/IGH/convert.SRR12007873.clonotypes.IGH.txt]

count	freq	cdr3nt	cdr3aa	v	d	j	VEnd	DStart	DEnd	JStart
6	0.05504587155963303	TGTGTGAGACACATGGGGTCCTTCGGTGCTGACTCCGCCTTTGACTCCTGG	CVRHMGSFGADSAFDSW	IGHV4-4	IGHD4-23	IGHJ4	8	23	36	38
6	0.05504587155963303	TGTGCGAGAGGCCAAAATATTATGGGTGCGAGTTCCTTTGACTCCTGG	CARGQNIMGASSFDSW	IGHV4-34	IGHD3-16	IGHJ4	12	17	23	35
3	0.027522935779816515	TGTGCGAGAGACCGGGCTTCACACTATGATACTAGTGTGTGTGACCTCTGG	CARDRASHYDTSVCDLW	IGHV1-46	IGHD3-22	IGHJ5	10	22	36	42
3	0.027522935779816515	TGTGGGACTTATAGAAGTTCTTCCATCTTTGACCATTGG	CGTYRSSSIFDHW	IGHV3-11	IGHD6-19	IGHJ4	3	9	17	26
2	0.01834862385321101	TGTGCGAAAGATAAGGCGGGAAGGCATTACTATGATAGTAGTGGTTATTATCCTTACTACTTTGACTACTGG	CAKDKAGRHYYDSSGYYPYYFDYW	IGHV3-30	IGHD3-22	IGHJ4	11	25	49	54
2	0.01834862385321101	TGTGCGAGATGGCCGGCGAGGGTTACTATGGTTCGGGGAGTTATTATGAAGGGGTGGTTCGACCCCTGG	CARWPARVTMVRGVIMKGWFDPW	IGHV1-46	IGHD3-10	IGHJ5	8	22	46	54
2	0.01834862385321101	TGTGCAAGAGTCGGCCATTATGGTGGCTACCGTTTGGGGTTCTACTACTACGGTATGGACGTCTGG	CARVGHYGGYRLGFYYYGMDVW	IGHV3-13	IGHD3-16	IGHJ6	9	30	38	41
2	0.01834862385321101	TGTGCACACATCACGTACGGTGACTACGTTCGAGACGACTACTACTACGGTATGGACGTCTGG	CAHITYGDYVRDDYYYGMDVW	IGHV2-5	IGHD4-17	IGHJ6	9	15	28	37
2	0.01834862385321101	TGTGCGACCTTCCCAGAGGGGGACTTGGCGGCAGTCAGGGGACTCTACCTTGACCACTGG	CATFPEGDLAAVRGLYLDHW	IGHV1-58	IGHD2-21	IGHJ4	5	30	36	44
2	0.01834862385321101	TGTGCGAGACGAGCCCACCGTATAGCAGTGGCGGAGGGCGACTGGTACTTCGATCTCTGG	CARRAHRIAVAEGDWYFDLW	IGHV1-46	IGHD6-19	IGHJ2	8	19	31	40
2	0.01834862385321101	TGTGCGAGCGGCGATACCGGCAATTACTATGACAGTGGAGGTTTAACATCTTGG	CASGDTGNYYDSGGLTSW	IGHV3-30	IGHD3-22	IGHJ4	7	22	42	51
2	0.01834862385321101	TGTGCCAGAGTGGGAGACTACGGTGACTCTCCTGCGGCTTTTGATATCTGG	CARVGDYGDSPAAFDIW	IGHV4-31	IGHD4-17	IGHJ3	9	15	27	36
2	0.01834862385321101	TGTGCGCGAGATGGGGGCAGTGGCTGGTCCGCGTCAGGACTTGACTACTGG	CARDGGSGWSASGLDYW	IGHV3-30	IGHD6-19	IGHJ4	11	16	27	40
2	0.01834862385321101	TGTGCGAGAGTGGCCCGACTGGGTAGAGATGGCTACAATTTGGACTACTGG	CARVARLGRDGYNLDYW	IGHV3-21	IGHD5-24	IGHJ4	9	22	39	42
2	0.01834862385321101	TGTGCCAGAGATCCAGTGGCAGCTCATCCGGACTTCTTTGACTACTGG	CARDPVAAHPDFFDYW	IGHV3-30	IGHD6-6	IGHJ4	12	18	30	31
2	0.01834862385321101	TGTGCGAGAGATCGGCCCATGGCTGAGGGCGCTTTTGATATCTGG	CARDRPMAEGAFDIW	IGHV4-31	IGHD5-24	IGHJ3	12	18	23	30
2	0.01834862385321101	TGTGGGACTTATAGAAGTTCTTCCATCTTTGACCATTGG	CGTYRSSSIFDHW	IGHV3-53	IGHD6-19	IGHJ4	3	9	17	26
2	0.01834862385321101	TGTACTAGACGAAGGCGAGATGCTTTTGATATCTGG	CTRRRRDAFDIW	IGHV3-49	.	IGHJ3	8	-1	-1	18
2	0.01834862385321101	TGTACAAGAGATTTAACTGGGGGGCGAGACTACTGG	CTRDLTGGRDYW	IGHV3-74	IGHD7-27	IGHJ4	11	13	21	27
1	0.009174311926605505	TGTGCGAGAGACCTTCGAGTGTTTTACGCTGAAAGTAGTGGTTACTACCCCGATGCTTTTCATATCTGG	CARDLRVFYAESSGYYPDAFHIW	IGHV3-53	IGHD3-22	IGHJ3	10	29	47	51
1	0.009174311926605505	TGTGCCAGAGCCCCGGTGCGCCCGAGATATAGTGGCGAAGGGTCGTACTACTTTGACTACTGG	CARAPVRPRYSGEGSYYFDYW	IGHV4-30-2	IGHD5-12	IGHJ4	9	25	35	44
1	0.009174311926605505	TGTGCGAGAGTTTATGGATATAGTGGCTACGACTCCTACTACTACTACGGTATGGACGTCTGG	CARVYGYSGYDSYYYYGMDVW	IGHV4-34	IGHD5-12	IGHJ6	9	14	31	35
1	0.009174311926605505	TGTGCGAGAGGAGACACTACGGTGGTAACTTCTTACTACTACTACTACGGTATGGACGTCTGG	CARGDTTVVTSYYYYYGMDVW	IGHV3-21	IGHD4-23	IGHJ6	9	15	29	32
1	0.009174311926605505	TGTGCGAGAGAAACCGTACCAGCTGCTATACCAGACTACTACTACTACGGTATGGACGTCTGG	CARETVPAAIPDYYYYGMDVW	IGHV3-53	IGHD2-2	IGHJ6	10	15	28	34
1	0.009174311926605505	TGTGCGAGACGGGCGGCATACTCTGATAGTAGTGGCTACTACTGGTACTTCGATCTCTGG	CARRAAYSDSSGYYWYFDLW	IGHV4-39	IGHD3-22	IGHJ2	9	18	34	38
1	0.009174311926605505	TGTGCGAGAGATTCGTATTACTATGATAGTAGTGGTTACCCCAGAGCGTTTGACTACTGG	CARDSYYYDSSGYPRAFDYW	IGHV4-31	IGHD3-22	IGHJ4	11	13	37	48
1	0.009174311926605505	TGTGCGAAAGATCGGGAAACGATAGTAGTGGCTCCTTACTATCACGATATAGACGTCTGG	CAKDRETIVVAPYYHDIDVW	IGHV3-30	IGHD3-22	IGHJ6	12	20	30	51
1	0.009174311926605505	TGTACTAGAGTGATAGTACCAGCTGAAGGAGCCAACTACTACTACGGTATGGACGTCTGG	CTRVIVPAEGANYYYGMDVW	IGHV3-49	IGHD2-2	IGHJ6	9	13	24	34
1	0.009174311926605505	TGTACTAGAGCCGCCTTGAGGTACCTGAGAGATGGCTACAATTCCCCTACTGACTACTGG	CTRAALRYLRDGYNSPTDYW	IGHV3-49	IGHD5-24	IGHJ4	9	27	42	50
1	0.009174311926605505	TGTGCGAGGCTTGCGGAAGTGGACTACGGTGACGGCTACTGGTACTTTGATTTCTGG	CARLAEVDYGDGYWYFDFW	IGHV1-18	IGHD4-17	IGHJ2	7	21	32	34
1	0.009174311926605505	TGTGCGAGAGGGATGGGGCAGCTCGGGTTTTACTACTACTACGGTATGGACGTCTGG	CARGMGQLGFYYYYGMDVW	IGHV1-8	IGHD6-6	IGHJ6	10	17	24	30
1	0.009174311926605505	TGTGCGAGAGAGTCGGGGTTCGGGGACTTTTTATACCCAGAATACTTCCAGCACTGG	CARESGFGDFLYPEYFQHW	IGHV3-21	IGHD3-10	IGHJ1	10	16	34	39
1	0.009174311926605505	TGTGCGAAAGATTTGGAAGTAGCAGATGCCCCGGAAGCATACGGTATGGACGTCTGG	CAKDLEVADAPEAYGMDVW	IGHV3-23	IGHD2-15	IGHJ6	11	17	24	45
1	0.009174311926605505	TGTGCGAGATACGGCCCGGAAGGCTGGTCCATAAGGAGTTGGTTCGACCCCTGG	CARYGPEGWSIRSWFDPW	IGHV5-10-1	IGHD6-19	IGHJ5	8	21	27	39
1	0.009174311926605505	TGTGCGAGAGCCCCCACGTATTACTATGATAGTAGTGGTTTCTTTGATATCTGG	CARAPTYYYDSSGFFDIW	IGHV4-34	IGHD3-22	IGHJ3	9	15	39	42
1	0.009174311926605505	TGTGCGAGAGATTTGTTTACTATGATCGACCCGGGGAACTGGTTCGACCCCTGG	CARDLFTMIDPGNWFDPW	IGHV1-46	IGHD3-22	IGHJ5	11	16	25	36
1	0.009174311926605505	TGTGCGAGAGATGTGGGGAGTAGAGATGGCTACAATTTCTACTTTGACTACTGG	CARDVGSRDGYNFYFDYW	IGHV4-31	IGHD5-24	IGHJ4	11	19	36	38
1	0.009174311926605505	TGTGCGAGAGATGGGGGGCCTATGACCCCCGCCCCAAACTGGTTCGACCCCTGG	CARDGGPMTPAPNWFDPW	IGHV3-33	IGHD3-22	IGHJ5	11	19	24	36
1	0.009174311926605505	TGTGCGAAAGATCGATTGCTCGGCGTGGATAGACCTATGGTCTATGACTTCTGG	CAKDRLLGVDRPMVYDFW	IGHV3-23	IGHD5-18	IGHJ4	12	23	40	44
1	0.009174311926605505	TGTACCACAGACGACGATATTTTGACTGGCCTCGGGGGCCACTTTGACTACTGG	CTTDDDILTGLGGHFDYW	IGHV3-15	IGHD3-9	IGHJ4	10	13	28	40
1	0.009174311926605505	TGTGTGAGACACATGGGGTCCTTCGGTGCTGACTCCGCCTTTGACTCCTGG	CVRHMGSFGADSAFDSW	IGHV7-56	IGHD4-23	IGHJ4	7	23	36	38
1	0.009174311926605505	TGTGCGGGTGTTCCGAGGACCGGTGACTACTTAGGTGCTTTTGATCTTTGG	CAGVPRTGDYLGAFDLW	IGHV4-59	IGHD4-17	IGHJ3	5	20	33	35
1	0.009174311926605505	TGTGCGATTGTAGCAGCAGTTGGCCCCTCCAACACCCCCTTTGACTACTGG	CAIVAAVGPSNTPFDYW	IGHV3-74	IGHD6-13	IGHJ4	4	10	22	38
1	0.009174311926605505	TGTGCGAGGCAACAGAATGAACCCTACCACTACTACGGTATGGACGTCTGG	CARQQNEPYHYYGMDVW	IGHV3-23	IGHD1-14	IGHJ6	6	18	22	23
1	0.009174311926605505	TGTGCGAGATGGCATTGTCATGTTGGAACTTGCAATTTCCTTGACTATTGG	CARWHCHVGTCNFLDYW	IGHV4-59	IGHD1-7	IGHJ4	8	23	29	40
1	0.009174311926605505	TGTGCGAGAGATCCGTATTTCCGTGGTTCGGGGAGTTCCGTTGACTACTGG	CARDPYFRGSGSSVDYW	IGHV3-21	IGHD3-10	IGHJ4	12	13	36	40
1	0.009174311926605505	TGTGCGAGAGATCGTGGATCCAACTTTGGTTACCTGGCTTTTGATATCTGG	CARDRGSNFGYLAFDIW	IGHV3-21	IGHD5-18	IGHJ3	12	13	32	36
1	0.009174311926605505	TGTGCGAGAGAAGCCTTGATAGTAGTGGTTATGGGTGATCTTGACTACTGG	CAREALIVVVMGDLDYW	IGHV4-31	IGHD3-22	IGHJ4	10	16	31	40
1	0.009174311926605505	TGTGCTATTATGATTACGTTTGGGGGAGTTATCGCCCTTGACTACTGG	CAIMITFGGVIALDYW	IGHV1-18	IGHD3-16	IGHJ4	4	5	33	37
1	0.009174311926605505	TGTGCCAGAGATCCAGTGGCAGCTCATCCGGACTTCTTTGACTACTGG	CARDPVAAHPDFFDYW	IGHV3-25	IGHD6-6	IGHJ4	12	18	30	31
1	0.009174311926605505	TGTGCGAGATCACGTATAGCAGTGGCTGGGTGGGGTTTTGACTACTGG	CARSRIAVAGWGFDYW	IGHV4-34	IGHD6-19	IGHJ4	8	13	28	36
1	0.009174311926605505	TGTGCGAGAGGCGGACTTGGATACAGCTATGGTGAATTTGACTACTGG	CARGGLGYSYGEFDYW	IGHV1-8	IGHD5-18	IGHJ4	11	17	32	36
1	0.009174311926605505	TGTGCGAGAGGGAGGAAGGATAGTAGTGGTTACCACCTTGACTACTGG	CARGRKDSSGYHLDYW	IGHV1-8	IGHD3-22	IGHJ4	10	18	29	30
1	0.009174311926605505	TGTGCGAGAGAGGGACTTATTGAGCAGTGGCCGAATTTGGACGTCTGG	CAREGLIEQWPNLDVW	IGHV4-4	IGHD6-19	IGHJ6	10	22	30	37
1	0.009174311926605505	TGTGCGAACTCGGTATTATGGTGGCCACAACCCGCTTTCGACTACTGG	CANSVLWWPQPAFDYW	IGHV3-23	IGHD3-16	IGHJ4	7	12	19	39
1	0.009174311926605505	TGTGCAAGAGATCGATACTACAGTAACTACAACTGGTTCGACCCCTGG	CARDRYYSNYNWFDPW	IGHV3-74	IGHD4-11	IGHJ5	12	16	26	27
1	0.009174311926605505	TGTGCGGTATTACTATGGTTCGGGGAGTTATCGGGTGACTACTGG	CAVLLWFGELSGDYW	IGHV1-58	IGHD3-10	IGHJ4	6	7	30	35
1	0.009174311926605505	TGTGCGAGGTTCTCTTCGGGGAGTTTTGATGCTTTTGATATCTGG	CARFSSGSFDAFDIW	IGHV4-59	IGHD3-10	IGHJ3	7	14	24	26
1	0.009174311926605505	TGTGCGAGGCCCTACGGTGACTACGTTAATGCTTTTGATATCTGG	CARPYGDYVNAFDIW	IGHV3-30	IGHD4-17	IGHJ3	7	11	25	28
1	0.009174311926605505	TGTGCGAGGCGCAGTTTTAGTAGTACCAGTCTACCTGACTACTGG	CARRSFSSTSLPDYW	IGHV5-10-1	IGHD2-2	IGHJ4	7	17	28	35
1	0.009174311926605505	TGTGCGAAAATATTCGGTGACTACGAAGAATACTTCCAGCACTGG	CAKIFGDYEEYFQHW	IGHV3-23	IGHD4-17	IGHJ1	8	14	24	27
1	0.009174311926605505	TGTGCCAGAGTCGCTGTTCGACTTGGGTGGTTCGACCCCTGG	CARVAVRLGWFDPW	IGHV4-30-2	IGHD3-10	IGHJ5	9	15	19	27
1	0.009174311926605505	TGTGCGCGAGGCGGTTTCTTTGGGAGAGCTTTTGATATCTGG	CARGGFFGRAFDIW	IGHV1-46	IGHD1-26	IGHJ3	9	20	25	27
1	0.009174311926605505	TGTGCGAGACCCTGTAGTACCAGCTGCTATTCCGCCGTCTGG	CARPCSTSCYSAVW	IGHV1-46	IGHD2-2	IGHJ4	8	13	33	38
1	0.009174311926605505	TGTGCGAGACATGGCATAGCGGCTCGTCTCGAAGACTACTGG	CARHGIAARLEDYW	IGHV5-10-1	IGHD6-6	IGHJ4	12	15	27	33
1	0.009174311926605505	TGTGCGAGAGGGTTCAGCAGCCAACTGGGTATGGACGTCTGG	CARGFSSQLGMDVW	IGHV3-21	IGHD7-27	IGHJ6	9	18	28	30
1	0.009174311926605505	TGTGCGAGAGATCCTGGGAGCCCCGGGTACTTTGACTACTGG	CARDPGSPGYFDYW	IGHV3-21	IGHD1-26	IGHJ4	12	14	20	27
1	0.009174311926605505	TGTGCGAAAGATCTGAAGGCTCACTGGTACTTCGATCTCTGG	CAKDLKAHWYFDLW	IGHV3-30	.	IGHJ2	13	-1	-1	22
1	0.009174311926605505	TGTGCACGAGTGGGGGAATTGTATCACGCTATGGACGTCTGG	CARVGELYHAMDVW	IGHV3-74	IGHD3-16	IGHJ6	9	10	16	30
1	0.009174311926605505	TGTGCGAGAGCGGTTGTGATCAGGGGGATTGACTACTGG	CARAVVIRGIDYW	IGHV4-34	IGHD3-16	IGHJ4	9	22	27	28
1	0.009174311926605505	TGTGCGAGAGGCCGGTGGTTCGGGGAGTTATTAACTTGG	CARGRWFGELLTW	IGHV1-8	IGHD3-10	IGHJ4	12	15	32	36
1	0.009174311926605505	TGTGCGAGAGGGAGGCCCATCTCCGGGGTTGACTACTGG	CARGRPISGVDYW	IGHV4-59	IGHD5-24	IGHJ4	9	16	22	28
1	0.009174311926605505	TGTGCGAGAGATTTCGTCAGTGGCTGGTACGACTACTGG	CARDFVSGWYDYW	IGHV4-31	IGHD6-19	IGHJ4	11	17	29	30
1	0.009174311926605505	TGTGCGAAGCGGACGGTGACTCCGGAGTTCGACCCCTGG	CAKRTVTPEFDPW	IGHV3-23	IGHD4-17	IGHJ5	7	12	20	26
1	0.009174311926605505	TGTGGGACTTATAGAAGTTCTTCCATCTTTGACCATTGG	CGTYRSSSIFDHW	IGHV1-18	IGHD6-19	IGHJ4	3	9	17	26
1	0.009174311926605505	TGTGCGAGAGATGTGGGAGCGTACTTCGATCTCTGG	CARDVGAYFDLW	IGHV3-21	IGHD1-26	IGHJ2	11	12	19	20
1	0.009174311926605505	TGCTCTAGACAAACTAATAGTGTCCATGACTACTGG	CSRQTNSVHDYW	IGHV3-73	IGHD2-8	IGHJ4	10	12	22	26
1	0.009174311926605505	TGTGTGAAAGAAGAAGACGGTTTTGATATCTGG	CVKEEDGFDIW	IGHV3-30	.	IGHJ3	10	-1	-1	20
1	0.009174311926605505	TGTATACGGTCTGACTACGGCTTCTTT	CIRSDYGFF	IGHV2-26	IGHD4-17	IGHJ4	2	11	19	27
1	0.009174311926605505	TGTGCGAGGATAGATGGGAGCTGG	CARIDGSW	IGHV5-10-1	IGHD1-26	IGHJ4	7	14	19	20
