# Supplementary material for: Biomarkers and Immune Repertoire Metrics Identified by Peripheral Blood Transcriptomic Sequencing Reveal the Pathogenesis of COVID-19
Source: Front Immunol. 2021 Aug 24;12:677025. doi: 10.3389/fimmu.2021.677025 (PMC8421539; doi:10.3389/fimmu.2021.677025)
Supplement: Supplementary file 1 [file DataSheet_1.zip › TCR_BCR/IGH/convert.SRR12007874.clonotypes.IGH.txt]

count	freq	cdr3nt	cdr3aa	v	d	j	VEnd	DStart	DEnd	JStart
6	0.05042016806722689	TGTGGGACTTATAGAAGTTCTTCCATCTTTGACCATTGG	CGTYRSSSIFDHW	IGHV3-53	IGHD6-19	IGHJ4	3	9	17	26
4	0.03361344537815126	TGTGCGAGAGATAGTGCGTATTACGACTTTTGGAGCGGACCGTATTACTTTGACTATTGG	CARDSAYYDFWSGPYYFDYW	IGHV4-4	IGHD3-3	IGHJ4	11	16	34	41
4	0.03361344537815126	TGTATACGGTCTGACTACGGCTTCTTT	CIRSDYGFF	IGHV2-26	IGHD4-17	IGHJ4	2	11	19	27
3	0.025210084033613446	TGTGCGAAAGATCGATTGCTCGGCGTGGATAGACCTATGGTCTATGACTTCTGG	CAKDRLLGVDRPMVYDFW	IGHV3-23	IGHD5-18	IGHJ4	12	23	40	44
3	0.025210084033613446	TGTGCGAGGCAACAGAATGAACCCTACCACTACTACGGTATGGACGTCTGG	CARQQNEPYHYYGMDVW	IGHV3-21	IGHD1-14	IGHJ6	7	18	22	23
2	0.01680672268907563	TGTGCGAGAGGCAGTGGGCGATATTGTAGTAGTACCAGCTGCTATTCGCACTTCCAGCACTGG	CARGSGRYCSSTSCYSHFQHW	IGHV1-8	IGHD2-2	IGHJ1	11	19	44	49
2	0.01680672268907563	TGTGCGAGACTGAGAGTTTCGGGGAGTTATTATACGCCTGATGCTTTTGATATCTGG	CARLRVSGSYYTPDAFDIW	IGHV5-51	IGHD3-10	IGHJ3	9	17	33	38
2	0.01680672268907563	TGTGCGAGAAGTGTCAGTTACTATGAAAGTAGTGGACACCCTCCCCTTGATATTTGG	CARSVSYYESSGHPPLDIW	IGHV3-21	IGHD3-22	IGHJ3	8	17	34	46
2	0.01680672268907563	TGTGCGAAAGGGACTTCCTTTATAGTAGTGGTTACCACGGCCTACTTTGACAAGTGG	CAKGTSFIVVVTTAYFDKW	IGHV3-23	IGHD3-22	IGHJ4	9	21	33	41
2	0.01680672268907563	TGTGCGAAAGGAAATTCTATGATAATACTGGTTACTACGGCCTACTTTGACAACTGG	CAKGNSMIILVTTAYFDNW	IGHV3-23	IGHD3-22	IGHJ4	9	16	37	41
2	0.01680672268907563	TGTGCGAGAGATCTTTCTGGCGGTGGTAACTCCTACTGGTACTTCGATCTCTGG	CARDLSGGGNSYWYFDLW	IGHV4-31	IGHD4-23	IGHJ2	13	20	31	32
2	0.01680672268907563	TGTGTGAGACACATGGGGTCCTTCGGTGCTGACTCCGCCTTTGACTCCTGG	CVRHMGSFGADSAFDSW	IGHV4-39	IGHD4-23	IGHJ4	10	23	36	38
2	0.01680672268907563	TGTGCGGGTGTTCCGAGGACCGGTGACTACTTAGGTGCTTTTGATCTTTGG	CAGVPRTGDYLGAFDLW	IGHV4-59	IGHD4-17	IGHJ3	5	20	33	35
2	0.01680672268907563	TGTGCGAGATCCGGGGAGTTATACTACTACTACTACGGTATGGACGTCTGG	CARSGELYYYYYGMDVW	IGHV3-21	IGHD3-10	IGHJ6	8	11	20	21
2	0.01680672268907563	TGTGCGAGAGATCGTGGATCCAACTTTGGTTACCTGGCTTTTGATATCTGG	CARDRGSNFGYLAFDIW	IGHV3-21	IGHD5-18	IGHJ3	12	13	32	36
2	0.01680672268907563	TGTGCGAGAGACCGGGCTTCACACTATGATACTAGTGTGTGTGACCTCTGG	CARDRASHYDTSVCDLW	IGHV1-46	IGHD3-22	IGHJ5	10	22	36	42
2	0.01680672268907563	TGTGCGAAATCTCCAACCAATACAGCCGTGATCAACTGGTTCGACCCCTGG	CAKSPTNTAVINWFDPW	IGHV3-30	IGHD5-18	IGHJ5	6	19	25	32
2	0.01680672268907563	TGTGCGGGAGAGGGGATGCCGTACGGTGTCTACGGCTTTGACCACTGG	CAGEGMPYGVYGFDHW	IGHV3-33	IGHD4-17	IGHJ4	10	21	33	35
2	0.01680672268907563	TGTGCGAGACCCGCAACAACTGGTCCTTACTCGTACTTCGATCTCTGG	CARPATTGPYSYFDLW	IGHV3-20	IGHD1-1	IGHJ2	8	15	22	27
2	0.01680672268907563	TGTGCGAGAGGCCAAAATATTATGGGTGCGAGTTCCTTTGACTCCTGG	CARGQNIMGASSFDSW	IGHV4-34	IGHD3-16	IGHJ4	12	17	23	35
2	0.01680672268907563	TGTGCGAAAGGCTATGATAGTAGGGGTTATTTGGAGTTTGACTACTGG	CAKGYDSRGYLEFDYW	IGHV3-23	IGHD3-22	IGHJ4	9	11	30	36
2	0.01680672268907563	TGTGCGAGGTTCTCTTCGGGGAGTTTTGATGCTTTTGATATCTGG	CARFSSGSFDAFDIW	IGHV4-59	IGHD3-10	IGHJ3	7	14	24	26
2	0.01680672268907563	TGTGCGAAAGATGTATCCTATGGTTCGGGGAGTTATTGGGACTGG	CAKDVSYGSGSYWDW	IGHV3-23	IGHD3-10	IGHJ4	11	17	36	40
2	0.01680672268907563	TGTGCGCGAGGCGGTTTCTTTGGGAGAGCTTTTGATATCTGG	CARGGFFGRAFDIW	IGHV4-4	IGHD1-26	IGHJ3	9	20	25	27
2	0.01680672268907563	TGTGGGACTTATAGAAGTTCTTCCATCTTTGACCATTGG	CGTYRSSSIFDHW	IGHV1-18	IGHD6-19	IGHJ4	3	9	17	26
2	0.01680672268907563	TGTGCGAGAGATTGGTTCTCGGACTACTGG	CARDWFSDYW	IGHV3-21	IGHD1-14	IGHJ4	11	12	17	21
1	0.008403361344537815	TGTGCGAGAGCCCCTGATATTGTACTAATGCATGCTATACGTGACTACTACTACTACGGTATGGACGTCTGG	CARAPDIVLMHAIRDYYYYGMDVW	IGHV4-34	IGHD2-8	IGHJ6	9	15	29	43
1	0.008403361344537815	TGTGCGAGAGGAGGGGCTCGGTTCGATTACGATTTTTGGAGTGGTTATTGGTTGAACTGGTTCGACCCCTGG	CARGGARFDYDFWSGYWLNWFDPW	IGHV1-8	IGHD3-3	IGHJ5	10	25	48	54
1	0.008403361344537815	TGTGCGAGAGGAGGGGCTCGGTTCGATTACGATTTTTGGAGTGGTTATTGGTTGAACTGGTTCGACCCCTGG	CARGGARFDYDFWSGYWLNWFDPW	IGHV3-33	IGHD3-3	IGHJ5	9	25	48	54
1	0.008403361344537815	TGTGCGAGAGACCTTCGAGTGTTTTACGCTGAAAGTAGTGGTTACTACCCCGATGCTTTTCATATCTGG	CARDLRVFYAESSGYYPDAFHIW	IGHV4-31	IGHD3-22	IGHJ3	10	29	47	51
1	0.008403361344537815	TGTGCGAGACTTCTCATGGGGGGGTGGCTGGTAAACTACTACTACTACTACGGTATGGACGTCTGG	CARLLMGGWLVNYYYYYGMDVW	IGHV5-10-1	IGHD6-19	IGHJ6	9	23	32	36
1	0.008403361344537815	TGTGCGAGAGGAAAGCCCCGGAATTACTATGATAGTAGTGGTGAAAAGTACTACTTTGACTACTGG	CARGKPRNYYDSSGEKYYFDYW	IGHV1-8	IGHD3-22	IGHJ4	10	22	41	46
1	0.008403361344537815	TGTGCGAGAGATCTTTCTTGTAGTAGTACCAGCTGCCCCTACTACTACTACGGTATGGACGTCTGG	CARDLSCSSTSCPYYYYGMDVW	IGHV4-31	IGHD2-2	IGHJ6	13	17	35	38
1	0.008403361344537815	TGTGCGAAAGAAGCGCGGTATTACTATGATAGTAGTGGTTATTACCCGTCCTACTTTGACTACTGG	CAKEARYYYDSSGYYPSYFDYW	IGHV3-23	IGHD3-22	IGHJ4	10	17	44	50
1	0.008403361344537815	TGTGCGAGTGGGGAGGAACTGGAACGACGATGGGGTCCCCGTAATGACTACTTTGACTACTGG	CASGEELERRWGPRNDYFDYW	IGHV3-11	IGHD1-1	IGHJ4	7	16	28	46
1	0.008403361344537815	TGTGCGAGAGAGCCTAAGTGGGAGCTAGGCGGCAACTACTACTACTACGGTATGGACGTCTGG	CAREPKWELGGNYYYYGMDVW	IGHV4-31	IGHD1-26	IGHJ6	10	16	26	34
1	0.008403361344537815	TGTGCGAGAGACCCCTACTCTAAGTGGTTCGGGGAAGGGGACTACGGTATGGACGTCTGG	CARDPYSKWFGEGDYGMDVW	IGHV3-33	IGHD3-10	IGHJ6	10	24	34	48
1	0.008403361344537815	TGTACAAAAGATATGAGTTACGATACTAGTGGTTATTACCACCTCCACTTTGACTCCTGG	CTKDMSYDTSGYYHLHFDSW	IGHV3-9	IGHD3-22	IGHJ4	13	21	38	46
1	0.008403361344537815	TGTGCGACCCGAAGGCCCAGCTTTTGGAATGGTTATCAGCACCTCTTTGACTACTGG	CATRRPSFWNGYQHLFDYW	IGHV1-46	IGHD3-3	IGHJ4	6	21	35	44
1	0.008403361344537815	TGTGCGAGATCAGGAGGCATTACTATGATAACCCACGGTTACTACTTTGACTACTGG	CARSGGITMITHGYYFDYW	IGHV4-55	IGHD3-22	IGHJ4	9	18	29	39
1	0.008403361344537815	TGTGCGAGAGATAGTAGTGGTTATTACTACGGCCACTACTGGTACTTCGATCTCTGG	CARDSSGYYYGHYWYFDLW	IGHV3-53	IGHD3-22	IGHJ2	11	12	30	35
1	0.008403361344537815	TGTGCGAGAAGTGTCAGTTACTATGAAAGTAGTGGACACCCTCCCCTTGATATTTGG	CARSVSYYESSGHPPLDIW	IGHV3-48	IGHD3-22	IGHJ3	8	17	34	46
1	0.008403361344537815	TGTGCGAAAGATCGCTACGATTTTTGGGGCTACTACTACTACGGTATGGACGTCTGG	CAKDRYDFWGYYYYGMDVW	IGHV3-48	IGHD3-3	IGHJ6	12	15	26	29
1	0.008403361344537815	TGTGCGAGGAGAAGATTACTATGGTTCGGGGTGGGGAACTGGTTCGACCCCTGG	CARRRLLWFGVGNWFDPW	IGHV4-4	IGHD3-10	IGHJ5	7	14	30	36
1	0.008403361344537815	TGTGCGAGAGGACTCTGTGGATACAGCTATGGTTTTCTCCACTTTGACTACTGG	CARGLCGYSYGFLHFDYW	IGHV1-2	IGHD5-18	IGHJ4	9	16	33	40
1	0.008403361344537815	TGTGCGAGAGATTGTATATCCTACGATTTTTGGAGTGGCTCCTTTGACTACTGG	CARDCISYDFWSGSFDYW	IGHV4-31	IGHD3-3	IGHJ4	11	21	37	41
1	0.008403361344537815	TGTGCGAGAGATGGAGCGTATTACTATGATAGTAGTGCCCCGATTGACTACTGG	CARDGAYYYDSSAPIDYW	IGHV3-11	IGHD3-22	IGHJ4	11	16	36	43
1	0.008403361344537815	TGTGCGAGAGACGCCTCGGCCGTCCACTACTACTACTACGGTATGGACGTCTGG	CARDASAVHYYYYGMDVW	IGHV3-30	IGHD6-6	IGHJ6	10	20	24	25
1	0.008403361344537815	TGTGCAAAAGATGGCTCGACGTATTACTATGATAGTAGTGGTATGGATATCTGG	CAKDGSTYYYDSSGMDIW	IGHV3-9	IGHD3-22	IGHJ3	11	18	41	45
1	0.008403361344537815	TGTGCGCGAGATGGGGGCAGTGGCTGGTCCGCGTCAGGACTTGACTACTGG	CARDGGSGWSASGLDYW	IGHV3-30	IGHD6-19	IGHJ4	11	16	27	40
1	0.008403361344537815	TGTGCGAGGCAACAGAATGAACCCTACCACTACTACGGTATGGATGTCTGG	CARQQNEPYHYYGMDVW	IGHV4-39	IGHD1-14	IGHJ6	7	18	22	23
1	0.008403361344537815	TGTGCGAGAGTGCCCACAAGAATAGCAGCTCGAAGCGCCTTTGACTACTGG	CARVPTRIAARSAFDYW	IGHV4-34	IGHD6-6	IGHJ4	9	21	31	38
1	0.008403361344537815	TGTGCGAGAGCGCCGGATGACTACGGTGACTACTGGTACTTCGATCTCTGG	CARAPDDYGDYWYFDLW	IGHV3-53	IGHD4-17	IGHJ2	9	16	28	29
1	0.008403361344537815	TGTGCGAGAGACCTAATAGAGATGGCTACAACTCCCTCTTTTGACTACTGG	CARDLIEMATTPSFDYW	IGHV4-31	IGHD5-24	IGHJ4	10	16	30	39
1	0.008403361344537815	TGTGCGAGAGACCAAGGCTGGGGATCACCGTACAACTGGTTCGACCCCTGG	CARDQGWGSPYNWFDPW	IGHV3-53	IGHD7-27	IGHJ5	10	17	25	29
1	0.008403361344537815	TGTGCGAGAAAGTCGTATACCAGTGGCTGGGCGGATGCTTTTGATATTTGG	CARKSYTSGWADAFDIW	IGHV3-48	IGHD6-19	IGHJ3	8	14	29	33
1	0.008403361344537815	TGTGCAAAAGATATAAGCTACGGTGGTAACGGGTATGCTTTTGATATCTGG	CAKDISYGGNGYAFDIW	IGHV3-9	IGHD4-23	IGHJ3	14	17	29	34
1	0.008403361344537815	TGTGCGAGGGCTGGCCCAGTAACTACCGGGAACTGGTTCGACCCCTGG	CARAGPVTTGNWFDPW	IGHV4-31	IGHD4-11	IGHJ5	7	16	25	30
1	0.008403361344537815	TGTGCGAGGGCCAATAGCGCAGCAGCTCGAACAAAACTTGACTACTGG	CARANSAAARTKLDYW	IGHV3-30	IGHD6-13	IGHJ4	7	18	26	37
1	0.008403361344537815	TGTGCGAGAGTGTCTGGTGGAAGTTCCCGGGGGCCCTTTGACTACTGG	CARVSGGSSRGPFDYW	IGHV3-30	IGHD1-7	IGHJ4	9	21	26	35
1	0.008403361344537815	TGTGCGAGAGCTTCTATGGTTCGGGGAATGTACTACTTTGACTACTGG	CARASMVRGMYYFDYW	IGHV4-31	IGHD3-10	IGHJ4	9	13	26	29
1	0.008403361344537815	TGTGCGAGAGATCGCAGCAGTGGCTCACATCGCTACTTTGACAACTGG	CARDRSSGSHRYFDNW	IGHV4-31	IGHD6-19	IGHJ4	12	15	24	32
1	0.008403361344537815	TGTGCGAGAGATCGGGGTTGGGGATCGCCCTGGTTCTTCGATCTCTGG	CARDRGWGSPWFFDLW	IGHV3-53	IGHD7-27	IGHJ2	12	18	25	29
1	0.008403361344537815	TGTGCGAGAGAGGTTCGGGGAGTTATTAGCCGGAACTTTGACTACTGG	CAREVRGVISRNFDYW	IGHV3-33	IGHD3-10	IGHJ4	10	11	27	34
1	0.008403361344537815	TGTGCGAAATTAGGAGGAGGGGGGTACGGTGACTACGTTGACTTCTGG	CAKLGGGGYGDYVDFW	IGHV3-23	IGHD4-17	IGHJ4	8	24	30	31
1	0.008403361344537815	TGTGCAAGAGCTTCTATGGTTCGGGGAATGTACTACTTTGACTACTGG	CARASMVRGMYYFDYW	IGHV3-74	IGHD3-10	IGHJ4	9	13	26	29
1	0.008403361344537815	TGTGCCCGAAGTTACTATGATAGTAGTGGTTACCTCGACTACTGG	CARSYYDSSGYLDYW	IGHV1-46	IGHD3-22	IGHJ4	4	11	31	36
1	0.008403361344537815	TGTGCGAGTTTTTCCGATGGTTATTATACCGGACACAAGACCTGG	CASFSDGYYTGHKTW	IGHV3-21	IGHD3-3	IGHJ5	7	17	31	40
1	0.008403361344537815	TGTGCCAGAGTGTCAGAACTGCATGGGTGGTTCGACCCCTGG	CARVSELHGWFDPW	IGHV4-30-2	IGHD1-20	IGHJ5	9	16	20	27
1	0.008403361344537815	TGTGCGAGTAGGACACAATGGTTCAAGGCAAGTGACTACTGG	CASRTQWFKASDYW	IGHV4-31	IGHD3-10	IGHJ4	7	17	23	32
1	0.008403361344537815	TGTGCGAGGAGTCCACAGCAGCTGTCGTGGTTCGACCCCTGG	CARSPQQLSWFDPW	IGHV3-11	IGHD6-13	IGHJ5	7	15	23	27
1	0.008403361344537815	TGTGCGAGACATTTCTATAGCAGCAGCTGGTTTGACTACTGG	CARHFYSSSWFDYW	IGHV4-39	IGHD6-13	IGHJ4	15	16	29	30
1	0.008403361344537815	TGTGCGAGACATGGCATAGCGGCTCGTCTCGAAGACTACTGG	CARHGIAARLEDYW	IGHV5-10-1	IGHD6-6	IGHJ4	12	15	27	33
1	0.008403361344537815	TGTGCAAAAGGAAATGGTTTCTATCGTTTTTTCCAGCACTGG	CAKGNGFYRFFQHW	IGHV3-9	IGHD3-16	IGHJ1	9	21	27	30
1	0.008403361344537815	TGTGTGGGAGGCAGCTACCTCCTATCTTTTCACCCCTGG	CVGGSYLLSFHPW	IGHV1-17	IGHD2-15	IGHJ5	9	10	18	31
1	0.008403361344537815	TGTGCGAGAGTCCATACGGTGACCCACTTTGACTACTGG	CARVHTVTHFDYW	IGHV3-21	IGHD4-17	IGHJ4	9	14	22	25
1	0.008403361344537815	TGTGCGAGAGGGCCCCCCAGTTCGGGGTTTGACTACTGG	CARGPPSSGFDYW	IGHV4-34	IGHD3-10	IGHJ4	10	19	26	27
1	0.008403361344537815	TGTGCGAGAGATTTCGTCAGTGGCTGGTACGACTACTGG	CARDFVSGWYDYW	IGHV4-59	IGHD6-19	IGHJ4	11	17	29	30
1	0.008403361344537815	TGTGCGAGAGAGGGATCATACAGTCAATTTGACCAATGG	CAREGSYSQFDQW	IGHV4-31	IGHD3-9	IGHJ4	10	20	26	27
1	0.008403361344537815	TGTGCGGGAGCGGAGATGGACGGTATGGACGTCTGG	CAGAEMDGMDVW	IGHV1-58	IGHD5-24	IGHJ6	6	12	18	24
1	0.008403361344537815	TGTGCGAAGAGTGACAATGGGCCTGACTTCTGG	CAKSDNGPDFW	IGHV1-2	IGHD2-15	IGHJ4	6	13	17	23
1	0.008403361344537815	TGTGCGAAAGATCTTCGGAATTACGACTACTGG	CAKDLRNYDYW	IGHV3-23	IGHD2-21	IGHJ4	14	15	20	24
1	0.008403361344537815	TGTGCGAGAGATGGGAGCTACTGG	CARDGSYW	IGHV3-53	IGHD1-26	IGHJ4	11	12	16	17
