# Supplementary material for: Biomarkers and Immune Repertoire Metrics Identified by Peripheral Blood Transcriptomic Sequencing Reveal the Pathogenesis of COVID-19
Source: Front Immunol. 2021 Aug 24;12:677025. doi: 10.3389/fimmu.2021.677025 (PMC8421539; doi:10.3389/fimmu.2021.677025)
Supplement: Supplementary file 1 [file DataSheet_1.zip › TCR_BCR/IGH/convert.SRR12007875.clonotypes.IGH.txt]

count	freq	cdr3nt	cdr3aa	v	d	j	VEnd	DStart	DEnd	JStart
561	0.7038895859473023	TGTGCGAGAGGGGGGAATTATGATTACATTTGGGGGAGTTATCGAACGAATGATGCTTTTGATATCTGG	CARGGNYDYIWGSYRTNDAFDIW	IGHV1-8	IGHD3-16	IGHJ3	10	16	43	49
11	0.013801756587202008	TGTGCGAGAGGGCCTCTTATTCGGGGAGTTATTATGGGGAATGATACTTTTGATATCTGG	CARGPLIRGVIMGNDTFDIW	IGHV3-21	IGHD3-10	IGHJ3	9	19	34	40
8	0.010037641154328732	TGTGCGAAAGAACGTGGATATAGTGGCTACGGACCCTCTCACTACTACTACTACGGTATGGACGTCTGG	CAKERGYSGYGPSHYYYYGMDVW	IGHV3-23	IGHD5-12	IGHJ6	10	11	30	40
7	0.00878293601003764	TGTGCGAGAGGGGGGAATTATGATTACATTTGGGGGAGTTATCGAACGAATGATGCTTTTGATATCTGG	CARGGNYDYIWGSYRTNDAFDIW	IGHV4-34	IGHD3-16	IGHJ3	10	16	43	49
7	0.00878293601003764	TGTGCGAGAGATCACGGTTTCGACGGGGACTACTGG	CARDHGFDGDYW	IGHV3-30	IGHD1-1	IGHJ4	12	20	24	27
7	0.00878293601003764	TGTGCACACAGCAGCGGCTGGCTCTTTGACCACTGG	CAHSSGWLFDHW	IGHV2-5	IGHD6-25	IGHJ4	10	11	18	23
6	0.0075282308657465494	TGTGTGAAGTATAAGGGCCTGTGGCCCGATTGGTATTTCGATATCTGG	CVKYKGLWPDWYFDIW	IGHV3-23	IGHD1-20	IGHJ2	7	8	13	30
5	0.006273525721455458	TGTGCGGGAGATCGGGCCCCGGGAGAGTGGTCACAATCGGCGAATTACGGCTACTGG	CAGDRAPGEWSQSANYGYW	IGHV3-21	IGHD3-3	IGHJ4	12	24	30	50
5	0.006273525721455458	TGTGCGAAACGTCCCCGGCTGGGGGGTTCTAACTTTGACTACTGG	CAKRPRLGGSNFDYW	IGHV3-23	IGHD3-10	IGHJ4	8	11	16	31
5	0.006273525721455458	TGTGCGAGATGTGGTGTACTGTGGCCCTTTGACACCTGG	CARCGVLWPFDTW	IGHV3-11	IGHD2-21	IGHJ4	8	9	15	26
4	0.005018820577164366	TGTGTGAGAATAGCGGTGGGTGTCTATTACTACATGGACGTCTGG	CVRIAVGVYYYMDVW	IGHV1-8	IGHD6-19	IGHJ6	8	9	18	23
4	0.005018820577164366	TGTGCGAGACATGGAATTACAATTGGGGGAGTTGTCCCGGGCTGG	CARHGITIGGVVPGW	IGHV4-39	IGHD3-16	IGHJ4	12	15	32	41
3	0.0037641154328732747	TGTGCGAGAGGTCCCAAACCTTATTACGATTTTGCGGGCTACTTTGACTACTGG	CARGPKPYYDFAGYFDYW	IGHV1-2	IGHD3-3	IGHJ4	9	21	32	38
3	0.0037641154328732747	TGTGCGAAAGTAAGCGCGGCCTGGTTCCCTTCATACTACTTTGACTACTGG	CAKVSAAWFPSYYFDYW	IGHV3-23	IGHD1-14	IGHJ4	9	21	27	33
3	0.0037641154328732747	TGTGCGAGACATAGGGGCCATACGTTTTGGGATGCTTTTGATATCTGG	CARHRGHTFWDAFDIW	IGHV4-39	IGHD3-16	IGHJ3	11	20	26	30
3	0.0037641154328732747	TGTGCGAAGGTAGCGGCGGTTGGGTGGTCCCACCCCTTTGACTTCTGG	CAKVAAVGWSHPFDFW	IGHV3-30	IGHD2-15	IGHJ4	6	22	27	35
3	0.0037641154328732747	TGTGCACGGACAAGGGAGCCGGGGCCAAAGCACTACTCTGACTACTGG	CARTREPGPKHYSDYW	IGHV2-26	IGHD1-26	IGHJ4	9	13	18	31
3	0.0037641154328732747	TGTGCAAGATCGTCCTATTACGATCTATTGACTGGTTTATATTGG	CARSSYYDLLTGLYW	IGHV4-59	IGHD3-9	IGHJ4	8	15	36	42
3	0.0037641154328732747	TGTGCGAGGGATTACTATGGTTCGGGGAGTTATTCTAACTGG	CARDYYGSGSYSNW	IGHV1-2	IGHD3-10	IGHJ4	11	12	33	37
2	0.002509410288582183	TGTGCGAGAGGGGGTCGCGGGTATTGTAGTGGTGGTAGCTGCTACTCGGGCCGCTACTACTACTACGGTATGGACGTCTGG	CARGGRGYCSGGSCYSGRYYYYGMDVW	IGHV1-8	IGHD2-15	IGHJ6	10	21	46	53
2	0.002509410288582183	TGTGCGAGTGGGGAGGGACTAGGATATTGTAGTGGTGGTAACTGCTACTCTTACGCCGTCCCCTACTGG	CASGEGLGYCSGGNCYSYAVPYW	IGHV1-69	IGHD2-15	IGHJ4	7	18	49	62
2	0.002509410288582183	TGTGCGAGACCGAACCAAAACTATTGTAGTGGTGGTAGCTGCTACTCAGATGCTTTTGATATCTGG	CARPNQNYCSGGSCYSDAFDIW	IGHV3-30	IGHD2-15	IGHJ3	8	21	46	48
2	0.002509410288582183	TGTGCGAAAGATGCCCCGAGGTACTATGATAGTAGTGGTTCATACCCCCATGCTTTTGATATCTGG	CAKDAPRYYDSSGSYPHAFDIW	IGHV3-23	IGHD3-22	IGHJ3	11	21	39	49
2	0.002509410288582183	TGTGCGAAGTCCCTCCATTGCAGTAGTGTAAGCTGTACCCAGAATGACGCTGTTGATGTGTGG	CAKSLHCSSVSCTQNDAVDVW	IGHV3-23	IGHD2-2	IGHJ3	7	16	26	43
2	0.002509410288582183	TGTGCGAGACATTATACAGCTATGGCACCCATCCACTACTACTACGGTATGGACGTCTGG	CARHYTAMAPIHYYYGMDVW	IGHV4-39	IGHD5-18	IGHJ6	11	13	24	34
2	0.002509410288582183	TGTGCAAGAGCGTTTGAGGGCAGTGGCTACTACTGGGGCGGGGCCCTTGACTACTGG	CARAFEGSGYYWGGALDYW	IGHV3-43	IGHD5-12	IGHJ4	6	21	29	46
2	0.002509410288582183	TGTGCGGCTTGGCGAGTTTTATTGGGAGTCCGTCCTACGGCTTTTGACCACTGG	CAAWRVLLGVRPTAFDHW	IGHV1-18	IGHD1-26	IGHJ4	5	22	27	42
2	0.002509410288582183	TGTGCGGCTTGGCGAGTTTTATTGGGAGTCCGTCCTACGGCTTTTGACCACTGG	CAAWRVLLGVRPTAFDHW	IGHV1-2	IGHD1-26	IGHJ4	5	22	27	42
2	0.002509410288582183	TGTGCGAGACCGGGGACTTTTATAGCAGCTCGTCCAATGGGCTTCGAATACTGG	CARPGTFIAARPMGFEYW	IGHV5-10-1	IGHD6-6	IGHJ4	9	20	34	41
2	0.002509410288582183	TGTGCGAGAGGTCCCAAACCTTATTACGATTTTGCGGGCTACTTTGACTACTGG	CARGPKPYYDFAGYFDYW	IGHV1-8	IGHD3-3	IGHJ4	10	21	32	38
2	0.002509410288582183	TGTGCGAGAGATTCTGCGGATATAGTGGCTACGACCCGAGGTTTTGACTACTGG	CARDSADIVATTRGFDYW	IGHV3-21	IGHD5-12	IGHJ4	11	17	33	42
2	0.002509410288582183	TGTGCACGGACGTCGTGGAGTAGTGGTTTTAGAGAGCCCCCGGACATCTGG	CARTSWSSGFREPPDIW	IGHV2-26	IGHD3-22	IGHJ3	9	18	27	45
2	0.002509410288582183	TGTGCGAGATGTAAGGCAACAATCGGGAACAACTGGTTCGACCCCTGG	CARCKATIGNNWFDPW	IGHV4-34	IGHD3-3	IGHJ5	8	16	24	28
2	0.002509410288582183	TGTGCGAGAGAGCATTACTATGGTTCGGGGACTCCATTTGACTACTGG	CAREHYYGSGTPFDYW	IGHV3-30	IGHD3-10	IGHJ4	10	13	30	36
2	0.002509410288582183	TGTGCGAGAACCCGAAATATGGTTCAGGGAGTTATGAACTACTGG	CARTRNMVQGVMNYW	IGHV3-21	IGHD3-10	IGHJ4	8	17	34	37
2	0.002509410288582183	TGTGCGAGGTTCGACGCTGGCGACCGTGCCTTTGACTACTGG	CARFDAGDRAFDYW	IGHV4-4	IGHD1-20	IGHJ4	7	11	15	29
2	0.002509410288582183	TGTGCCAGAGATAGAGGGATAGCGTTTTTATACTACTGG	CARDRGIAFLYYW	IGHV4-4	IGHD2-15	IGHJ4	11	16	20	31
2	0.002509410288582183	TGTGCGAGAGTGGCGTCGCTGACTAGGTACGACTACTGG	CARVASLTRYDYW	IGHV1-46	IGHD4-17	IGHJ4	9	19	28	30
2	0.002509410288582183	TGTGCGAAAGACCACTACGGTGATTTTGACTACTGG	CAKDHYGDFDYW	IGHV3-23	IGHD4-17	IGHJ4	10	13	22	24
2	0.002509410288582183	TGTGCGGCACAGATGCGTGGCGCTGGCTACTGG	CAAQMRGAGYW	IGHV4-34	IGHD5-12	IGHJ3	5	23	28	29
1	0.0012547051442910915	TGTGCGAGAGATGGCGTCCCGTATTACGATATTTTGACTGGTTATTCCCCTGGCTACTACTACTACATGGACGTCTGG	CARDGVPYYDILTGYSPGYYYYMDVW	IGHV3-30	IGHD3-9	IGHJ6	11	19	45	53
1	0.0012547051442910915	TGTGCGGGGGGATATTACTATGATAGTAGTGGTTATCCTACTCAATCTTATTACTACGGTATGGACGTCTGG	CAGGYYYDSSGYPTQSYYYGMDVW	IGHV3-48	IGHD3-22	IGHJ6	5	12	35	60
1	0.0012547051442910915	TGTGCGAGAGAACATGAGAGATATTGTGAGGGCGGACCCGGACCCTGTTATTTACGTTCTTTTGATGTGTGG	CAREHERYCEGGPGPCYLRSFDVW	IGHV1-18	IGHD2-15	IGHJ3	10	19	26	58
1	0.0012547051442910915	TGTGCTAGAGCGGAGACGGGTATAGCAGCTCGCGCGGGGTTCTTCTGGTACTACGGTATGGACGTCTGG	CARAETGIAARAGFFWYYGMDVW	IGHV3-72	IGHD6-13	IGHJ6	9	16	28	57
1	0.0012547051442910915	TGTGCGAGAGGGGGGAATTATGATTACATTTGGGGGAGTTATCGAACGAATGGTGCTTTTGATATCTGG	CARGGNYDYIWGSYRTNGAFDIW	IGHV4-34	IGHD3-16	IGHJ3	10	16	43	49
1	0.0012547051442910915	TGTGCGAGAGGGGGGAATTATGATTACATTTGGGGGAGTTATCGAACGAATGATGCTTTTGATATCTGG	CARGGNYDYIWGSYRTNDAFDIW	IGHV3-21	IGHD3-16	IGHJ3	9	16	43	49
1	0.0012547051442910915	TGTGCGAGAGATTCCCGTTATTGTAGTGGTGGTAGCTGCTACGGTTTGTGGTATAGCTTTGACTACTGG	CARDSRYCSGGSCYGLWYSFDYW	IGHV3-48	IGHD2-15	IGHJ4	11	18	41	56
1	0.0012547051442910915	TGTACCACAAATCCCATACAGCTATGGTTACCCGGCCTTAAATACTACTACTACGGTATGGACGTCTGG	CTTNPIQLWLPGLKYYYYGMDVW	IGHV3-15	IGHD5-18	IGHJ6	12	15	30	42
1	0.0012547051442910915	TGTGTGAGAGATGGGGGGCGCGAGGGGGGAATTTTAGGTCGACCCACGAACGACTTTGACTACTGG	CVRDGGREGGILGRPTNDFDYW	IGHV5-78	IGHD3-16	IGHJ4	9	11	16	52
1	0.0012547051442910915	TGTGCGAGAGATTTTAAGGGTAGCAGCAGCTGGTACGCGTACCTAGGGTTTGGTTTTGACTACTGG	CARDFKGSSSWYAYLGFGFDYW	IGHV3-30	IGHD6-13	IGHJ4	11	20	36	54
1	0.0012547051442910915	TGTGCGAGAGACCGAGATATAGTGGCTACGATTCGGGGATACTACTACTACGGTATGGACGTCTGG	CARDRDIVATIRGYYYYGMDVW	IGHV3-66	IGHD5-12	IGHJ6	10	15	32	39
1	0.0012547051442910915	TGTGCACGCATACCCACTGTTTTTTCAAGTCATTTGGTTCAGGGATCAGATGCTTTTGATTTCTGG	CARIPTVFSSHLVQGSDAFDFW	IGHV2-26	IGHD3-10	IGHJ3	12	34	44	48
1	0.0012547051442910915	TGTGCACGCATACCCACTGTTTTTTCAAGTCATTTGGTTCAGGGATCAGATGCTTTTGATTTCTGG	CARIPTVFSSHLVQGSDAFDFW	IGHV2-70	IGHD3-10	IGHJ3	12	34	44	48
1	0.0012547051442910915	TGTGCGAGAGGGTCATTTGGATACAGCTATGACCTGCTATTGGACCATGTATTTGACTACTGG	CARGSFGYSYDLLLDHVFDYW	IGHV3-33	IGHD5-18	IGHJ4	9	17	30	51
1	0.0012547051442910915	TGTGCGAGAGATCTCGTCGGGGTTCGGGGAGTCAACAATCACTATTACGGTATAGACGTCTGG	CARDLVGVRGVNNHYYGIDVW	IGHV3-30	IGHD3-10	IGHJ3	14	20	31	58
1	0.0012547051442910915	TGTGCCAGAAGTTACTATGATAGTAGTGGTTATTGGAGAGTTGATGTTTTTGATATCTGG	CARSYYDSSGYWRVDVFDIW	IGHV3-38	IGHD3-22	IGHJ3	8	11	33	41
1	0.0012547051442910915	TGTGCGAGACATGAGATCGGGGCCGGATTGTACGAGTCCTTCAACTGGTTCGACTCCTGG	CARHEIGAGLYESFNWFDSW	IGHV4-39	IGHD2-8	IGHJ5	12	26	32	41
1	0.0012547051442910915	TGTGCGAGAGATGGAAACGTGGCTACGACAGACTACTACTACTACGGTATGGACGTCTGG	CARDGNVATTDYYYYGMDVW	IGHV3-11	IGHD5-12	IGHJ6	11	18	27	31
1	0.0012547051442910915	TGTGCAAGTAACGGTCCCTATTGTAGTGGTGGTAGCTGCTACTCCGTTCCTGACTACTGG	CASNGPYCSGGSCYSVPDYW	IGHV3-74	IGHD2-15	IGHJ4	7	18	45	50
1	0.0012547051442910915	TGTGCGAGAGTCTGCGGGATACGACCCGGGGACGACGAAAACTGGTTCGACCCCTGG	CARVCGIRPGDDENWFDPW	IGHV4-59	IGHD6-13	IGHJ5	9	23	29	39
1	0.0012547051442910915	TGTGCGAGAGGTTCCGATTTTTGGAGTGGTTATTATCCAGGTGCTTTTGATATCTGG	CARGSDFWSGYYPGAFDIW	IGHV1-8	IGHD3-3	IGHJ3	10	14	35	41
1	0.0012547051442910915	TGTGCGAGAGATTTTGGGCTGATAGTGGCTGAGAAGGCGGGTGCTTTTGATATCTGG	CARDFGLIVAEKAGAFDIW	IGHV4-31	IGHD5-12	IGHJ3	11	21	29	41
1	0.0012547051442910915	TGTGCGAGAGATAGCAGCAGCTGGACGGGGTACTACTACTACTACATGGACGTCTGG	CARDSSSWTGYYYYYMDVW	IGHV4-31	IGHD6-13	IGHJ6	11	12	23	30
1	0.0012547051442910915	TGTGCGAAATCCTTTTCGGGTATAGCAGCAGCTGGTAGTTTTGCTTTTGATATCTGG	CAKSFSGIAAAGSFAFDIW	IGHV3-30	IGHD6-13	IGHJ3	6	16	36	41
1	0.0012547051442910915	TGTGCGAAAGACGAGCGTGCATATAGTGCGTACGGCCAAACCTCTTTTGACTACTGG	CAKDERAYSAYGQTSFDYW	IGHV3-23	IGHD5-12	IGHJ4	10	15	27	45
1	0.0012547051442910915	TGTGCCAGAGATGCTCGGTATTTTGACTGGTTCCAAAACTGGTTCGACCCCTGG	CARDARYFDWFQNWFDPW	IGHV4-30-2	IGHD3-9	IGHJ5	11	18	31	36
1	0.0012547051442910915	TGTGCCAGAGATAATGTGGGCAGCAGCTGGTCCGAGAACTGGTTCGACCCCTGG	CARDNVGSSWSENWFDPW	IGHV4-30-2	IGHD6-13	IGHJ5	11	19	30	36
1	0.0012547051442910915	TGTGCGAGACTAAATAGCAGCAGCTGGTACCGGGTAGGGTGGTTCGACCCCTGG	CARLNSSSWYRVGWFDPW	IGHV4-39	IGHD6-13	IGHJ5	9	13	29	39
1	0.0012547051442910915	TGTGCGAGAGTCCCGAAATTCGCTGTGAGGGGATATTATACTATGGACGTCTGG	CARVPKFAVRGYYTMDVW	IGHV1-18	IGHD2-8	IGHJ6	9	30	41	42
1	0.0012547051442910915	TGTGCGAGAGCTGGGGGGTCCGTATTACTATGGTTCAGAGTCCTCGACTACTGG	CARAGGSVLLWFRVLDYW	IGHV1-69D	IGHD3-10	IGHJ4	9	20	35	45
1	0.0012547051442910915	TGTGCGAGAGGCCGTATTAGGAACTACGGTGACCTCGATGCTTTTGATATCTGG	CARGRIRNYGDLDAFDIW	IGHV1-8	IGHD4-17	IGHJ3	12	22	32	36
1	0.0012547051442910915	TGTGCGAGAGATCTAGGGATAACTGGAACCACGTCCCATGCTTTTGATATCTGG	CARDLGITGTTSHAFDIW	IGHV4-31	IGHD1-20	IGHJ3	13	18	34	37
1	0.0012547051442910915	TGTGCACACCGACAGCTGGAAGATGACTACAGTAAAGAGAGCTTTGACTACTGG	CAHRQLEDDYSKESFDYW	IGHV2-5	IGHD4-11	IGHJ4	12	22	34	41
1	0.0012547051442910915	TGTGTGAGAGATGGGGCTGCGGGGGCGTATGGGGACTACTTTGATACCTGG	CVRDGAAGAYGDYFDTW	IGHV1-18	IGHD3-16	IGHJ4	11	25	33	34
1	0.0012547051442910915	TGTGCCAGGCATTGTAGTAGTGACAGCTGCTCTCGGGGTTTTGACGCCTGG	CARHCSSDSCSRGFDAW	IGHV4-30-2	IGHD2-2	IGHJ5	7	10	30	42
1	0.0012547051442910915	TGTGCGAGGGAATTGTATCACAGCACCTGGGAGAGGGCTTTTGATATTTGG	CARELYHSTWERAFDIW	IGHV1-2	IGHD5-24	IGHJ3	7	10	16	36
1	0.0012547051442910915	TGTGCGAGAGGCGACGGGTGGTATAGCAGCTCCCCACGGGAGGACTACTGG	CARGDGWYSSSPREDYW	IGHV1-8	IGHD6-6	IGHJ4	11	20	31	42
1	0.0012547051442910915	TGTGCGAGAGATTGCTACGGTGGTAATCCCTGCTGGTACTTCGATCTCTGG	CARDCYGGNPCWYFDLW	IGHV4-31	IGHD4-23	IGHJ2	11	14	25	32
1	0.0012547051442910915	TGTGCGAGAGATCAATATGGTTATAGCAGTGGCTGGTATTTTGACTACTGG	CARDQYGYSSGWYFDYW	IGHV3-30	IGHD6-19	IGHJ4	12	21	37	39
1	0.0012547051442910915	TGTGCGAGAGATGGGTCAACGGTGACTAGGGGGTTTGCTTTTGATATCTGG	CARDGSTVTRGFAFDIW	IGHV3-30	IGHD4-17	IGHJ3	11	18	27	35
1	0.0012547051442910915	TGTGCGAGAGAGGACGGATTACAATTTTTGCCCTCAGCTTTCGACAACTGG	CAREDGLQFLPSAFDNW	IGHV3-30	IGHD3-3	IGHJ4	10	13	29	42
1	0.0012547051442910915	TGTGCGAAAGCGCACCGTATAGCAGTGGCTGACCTGTTGTCCCGGCACTGG	CAKAHRIAVADLLSRHW	IGHV3-30	IGHD6-19	IGHJ1	6	16	30	44
1	0.0012547051442910915	TGTGCGAAAGATCTTTTCGTGGGAGCTACCCCCCATGCTTTTGATATCTGG	CAKDLFVGATPHAFDIW	IGHV3-23	IGHD1-26	IGHJ3	15	18	28	34
1	0.0012547051442910915	TGTTCTAGAGAACGTTACTATAGTTCAGGGAGTTTCGATGACTACTGG	CSRERYYSSGSFDDYW	IGHV3-49	IGHD3-10	IGHJ4	10	14	33	38
1	0.0012547051442910915	TGTGCGGCCCCCGGCGGTGGATATAGTGCCTACGAGTTTGACTACTGG	CAAPGGGYSAYEFDYW	IGHV1-58	IGHD5-12	IGHJ4	7	16	34	36
1	0.0012547051442910915	TGTGCGAGAGCAGGCGACAGCGGTCACCACTACGGCATGGACGTCTGG	CARAGDSGHHYGMDVW	IGHV3-11	IGHD2-21	IGHJ6	9	18	27	28
1	0.0012547051442910915	TGTGCGAGAGATTACCCTGGTTCGGGGAGGGTCGGTATGGACGTCTGG	CARDYPGSGRVGMDVW	IGHV4-31	IGHD3-10	IGHJ6	11	17	28	36
1	0.0012547051442910915	TGTGCGAGAGATCTCTCGAGTTACTATGGTTGGTGGTTCGACCCCTGG	CARDLSSYYGWWFDPW	IGHV3-21	IGHD3-10	IGHJ5	17	20	30	33
1	0.0012547051442910915	TGTGCGAGAGATCTGGACTACGGTGACTACGGCTGGTTCGACCCCTGG	CARDLDYGDYGWFDPW	IGHV1-58	IGHD4-17	IGHJ5	14	15	30	32
1	0.0012547051442910915	TGTGCGAGAGATCCTAGCTCAGTGGCTGGTTACTACTTTGACTACTGG	CARDPSSVAGYYFDYW	IGHV4-31	IGHD6-19	IGHJ4	12	19	29	30
1	0.0012547051442910915	TGTGCGAGAGATCCCATAGCAGTGGCTGGTACTGCTTTTGATATCTGG	CARDPIAVAGTAFDIW	IGHV3-30	IGHD6-19	IGHJ3	12	15	31	32
1	0.0012547051442910915	TGTGCGAGAGATGCCGGGCAAGAAGACTCCGGCATTTGTGACTACTGG	CARDAGQEDSGICDYW	IGHV3-30	IGHD2-15	IGHJ4	11	25	31	38
1	0.0012547051442910915	TGTGCGAGAGATGGAGGGGTGATAACTTCAACGGGGTTCGACCCCTGG	CARDGGVITSTGFDPW	IGHV4-31	IGHD3-16	IGHJ5	11	20	26	34
1	0.0012547051442910915	TGTGCGAGAGATAAGTATAGCAGTTCCCCCGAAAGATTTGACTACTGG	CARDKYSSSPERFDYW	IGHV1-46	IGHD6-19	IGHJ4	11	14	23	36
1	0.0012547051442910915	TGTGCGAGAGAGAGGAAACCTGTTGGAGTGGGTGCTTTTGATATCTGG	CARERKPVGVGAFDIW	IGHV1-46	IGHD3-3	IGHJ3	10	22	30	32
1	0.0012547051442910915	TGTGCGAGAGAAGCTGCTCCTTTTTACGATATTCGAGGGGACTACTGG	CAREAAPFYDIRGDYW	IGHV3-21	IGHD3-9	IGHJ4	10	23	32	39
1	0.0012547051442910915	TGTGCGAGAAGGGTTGGTGGTAACTCCGGGTCGTCCTTTGACTACTGG	CARRVGGNSGSSFDYW	IGHV4-31	IGHD4-23	IGHJ4	8	15	28	35
1	0.0012547051442910915	TGTGCGAAGGTAGCGGCGGTTGGGTGGTCCCACCCCTTTGACTTCTGG	CAKVAAVGWSHPFDFW	IGHV3-48	IGHD2-15	IGHJ4	6	22	27	35
1	0.0012547051442910915	TGTGCGAAAGCCCTATGGTTCGGGGAGTTATCCCAATATGACTACTGG	CAKALWFGELSQYDYW	IGHV3-30	IGHD3-10	IGHJ4	6	12	30	38
1	0.0012547051442910915	TGTGCAAGAGGGGCCCGGGGGGGCATAGCAGTGGCTATGAACTACTGG	CARGARGGIAVAMNYW	IGHV3-13	IGHD6-19	IGHJ4	9	20	35	40
1	0.0012547051442910915	TGTGCAAGAGGAGGGGTGGGAGCGCGCGCCGAGGATTTTGACTACTGG	CARGGVGARAEDFDYW	IGHV3-13	IGHD1-26	IGHJ4	9	15	22	36
1	0.0012547051442910915	TGTATGAAGTATAAGGGCCTGTGGCCCGATTGGTATTTCGATATCTGG	CMKYKGLWPDWYFDIW	IGHV3-23	IGHD1-20	IGHJ2	2	8	13	30
1	0.0012547051442910915	TGTGCCAGAGATCGAAGAACCGCGGTCCATGCTTTTGATATCTGG	CARDRRTAVHAFDIW	IGHV4-30-2	IGHD1-14	IGHJ3	12	17	21	28
1	0.0012547051442910915	TGTGCGAGCCCCGTTTATACGGGGGACCTTGGCATGGACGTCTGG	CASPVYTGDLGMDVW	IGHV3-21	IGHD1-14	IGHJ6	7	10	19	32
1	0.0012547051442910915	TGTGCGAGATCTAACTTACGTTTGGGGGAATTATCGTTCATCTGG	CARSNLRLGELSFIW	IGHV7-81	IGHD3-16	IGHJ4	9	15	37	41
1	0.0012547051442910915	TGTGCGAGAGTTGCCCCACCAAGCTACGGTTCTCTTGACTACTGG	CARVAPPSYGSLDYW	IGHV4-39	IGHD4-17	IGHJ4	8	23	29	34
1	0.0012547051442910915	TGTGCGAGAGGTCGGGACCTGTCTACGGTGAACCCGGGACACTGG	CARGRDLSTVNPGHW	IGHV1-8	IGHD4-17	IGHJ4	10	22	30	40
1	0.0012547051442910915	TGTGCGAGAGGTCGGGACCTGTCTACGGTGAACCCGGGACACTGG	CARGRDLSTVNPGHW	IGHV4-31	IGHD4-17	IGHJ4	9	22	30	40
1	0.0012547051442910915	TGTGCGAGAGATTCGGGTACCAGCCACTGCTATATCGCCTACTGG	CARDSGTSHCYIAYW	IGHV3-30	IGHD6-19	IGHJ4	11	16	33	38
1	0.0012547051442910915	TGTGCGAGAGATACCGGCTACGGTGACTATCCTTTGCGCCACTGG	CARDTGYGDYPLRHW	IGHV3-21	IGHD4-17	IGHJ4	11	17	28	40
1	0.0012547051442910915	TGTGCGAGAGATAACTATGGTTCAGGGAGTCATTTTGACTACTGC	CARDNYGSGSHFDYC	IGHV4-31	IGHD3-10	IGHJ4	11	13	29	33
1	0.0012547051442910915	TGTGCGAGAGACGGATATAGTGGCTACGAAGACTTTGACTACTGG	CARDGYSGYEDFDYW	IGHV1-18	IGHD5-12	IGHJ4	10	12	28	31
1	0.0012547051442910915	TGTGCGAGAATGTTGTATAGCAGTGGCTGGTACGTTGACTACTGG	CARMLYSSGWYVDYW	IGHV4-59	IGHD6-19	IGHJ4	8	14	29	30
1	0.0012547051442910915	TGTGCCAGACAGACACTCAGTGGCTGGGTTCTTGAACATTGG	CARQTLSGWVLEHW	IGHV1-18	IGHD6-19	IGHJ4	8	17	26	39
1	0.0012547051442910915	TGTGCGAGACCCTCGTTCGGGGAGTTATTGTTGGACTACTGG	CARPSFGELLLDYW	IGHV4-39	IGHD3-10	IGHJ4	9	14	28	33
1	0.0012547051442910915	TGTGCGAGACCGCTCGGCAGCAGCGATGCTTTTGATATCTGG	CARPLGSSDAFDIW	IGHV1-46	IGHD6-13	IGHJ3	8	16	23	24
1	0.0012547051442910915	TGTGCGAGAGTTGACCATGTCCAGATGGGTATTGATATCTGG	CARVDHVQMGIDIW	IGHV4-31	IGHD5-24	IGHJ3	9	22	27	31
1	0.0012547051442910915	TGTGCGAGAGCGCATGACTACGGTGACTACATTGACTACTGG	CARAHDYGDYIDYW	IGHV4-31	IGHD4-17	IGHJ4	9	12	24	25
1	0.0012547051442910915	TGTGCGAGAGGCCGGGGATATAGTGACTATTTATACTTATGG	CARGRGYSDYLYLW	IGHV4-34	IGHD5-12	IGHJ4	12	15	28	39
1	0.0012547051442910915	TGTGCGAGAGGGGGTGATAGCAGTGGCTGGTACGATATCTGG	CARGGDSSGWYDIW	IGHV1-8	IGHD6-19	IGHJ3	10	16	32	33
1	0.0012547051442910915	TGTGCGAAAGATCAACCAGCAGCTGGGGCCTTTGACTACTGG	CAKDQPAAGAFDYW	IGHV3-30	IGHD6-13	IGHJ4	12	16	25	29
1	0.0012547051442910915	TGTGCGAAAGAGTCCGGGATGGGATACAGCTACGCTCACTGG	CAKESGMGYSYAHW	IGHV3-23	IGHD5-18	IGHJ4	10	21	31	37
1	0.0012547051442910915	TGTGCACGGATATCGGCAGTGGCTGGTACTCTTGACTACTGG	CARISAVAGTLDYW	IGHV2-26	IGHD6-19	IGHJ4	11	15	28	31
1	0.0012547051442910915	TGCACCACAGATTGGGCAAGACTGGGAGCCCCTGACTACTGG	CTTDWARLGAPDYW	IGHV3-15	IGHD1-26	IGHJ4	11	22	28	32
1	0.0012547051442910915	TGTGCGAGCCAGAGCAGCTCTTATGCTTTTGATATCTGG	CASQSSSYAFDIW	IGHV4-39	IGHD6-6	IGHJ3	7	12	19	22
1	0.0012547051442910915	TGTGCGAGATGTGGTGTACTGTGGCCCTTTGACACCTGG	CARCGVLWPFDTW	IGHV7-81	IGHD2-8	IGHJ4	9	11	17	26
1	0.0012547051442910915	TGTGCGAGACAGCCCCCGCTAGATGCTTTTGATATCTGG	CARQPPLDAFDIW	IGHV4-39	IGHD3-10	IGHJ3	10	13	17	21
1	0.0012547051442910915	TGTGCGAGAGTGGCGTCGCTGACTAGGTACGACTATTGG	CARVASLTRYDYW	IGHV1-46	IGHD4-17	IGHJ4	9	19	28	30
1	0.0012547051442910915	TGTGCGAGAGTGGCGTCGCTGACTAGGTACGACTACTGG	CARVASLTRYDYW	IGHV1-69	IGHD4-17	IGHJ4	9	19	28	30
1	0.0012547051442910915	TGTGCGAGAGGTAGGCCGTCTACGCAGCTTGACTACTGG	CARGRPSTQLDYW	IGHV4-4	IGHD5-24	IGHJ4	9	18	23	28
1	0.0012547051442910915	TGTGCGAGAGATGGGAGGATTGATGCTTTTGATATCTGG	CARDGRIDAFDIW	IGHV3-33	IGHD2-15	IGHJ3	11	15	19	20
1	0.0012547051442910915	TGTGCGAAAGTTTATACGGTTTCATGCTTTGACTACTGG	CAKVYTVSCFDYW	IGHV3-21	IGHD1-20	IGHJ4	6	11	16	26
1	0.0012547051442910915	TGTGCGAAAGGTCCCAGCTCGTCGTCCCTTTTCTACTGG	CAKGPSSSSLFYW	IGHV3-23	IGHD6-6	IGHJ4	9	14	22	32
1	0.0012547051442910915	TGTGCGAAAGATTCAGGTATAGCAGCGCCGGACTACTGG	CAKDSGIAAPDYW	IGHV3-23	IGHD6-25	IGHJ4	11	15	26	30
1	0.0012547051442910915	TGTGCGAAAGAGGGAAGCTGGTACCCCTTTGACTACTGG	CAKEGSWYPFDYW	IGHV3-30	IGHD2-2	IGHJ4	10	15	23	26
1	0.0012547051442910915	TGCGCAAGAGGGGGGAGGCTCTACGGTATGGACGTCTGG	CARGGRLYGMDVW	IGHV3-13	IGHD4-17	IGHJ6	9	20	26	27
1	0.0012547051442910915	TGTGCGAGAGGTGGCTACGATTGCTTTGACTACTGG	CARGGYDCFDYW	IGHV1-8	IGHD5-12	IGHJ4	10	11	21	23
1	0.0012547051442910915	TGTGCGAGAGGGAATTACTGGAAAGGTGAAGACTGG	CARGNYWKGEDW	IGHV7-81	IGHD1-1	IGHJ4	8	16	22	31
1	0.0012547051442910915	TGTGCGAGAGATCATGGGTACGACGGGGACTACTGG	CARDHGYDGDYW	IGHV3-30	IGHD1-1	IGHJ4	12	19	24	27
1	0.0012547051442910915	TGTGCGAGAGATCATGGGTACGACGGGGACTACTGG	CARDHGYDGDYW	IGHV4-31	IGHD1-1	IGHJ4	12	19	24	27
1	0.0012547051442910915	TGTGCGACCCTAACAGTCGTGACTGAATATTGG	CATLTVVTEYW	IGHV3-21	IGHD4-11	IGHJ4	6	14	22	23
1	0.0012547051442910915	TGTGCGAGGGGCCGTATTACCCAAGACCCCTGG	CARGRITQDPW	IGHV3-21	IGHD3-10	IGHJ5	7	12	19	24
1	0.0012547051442910915	TGTGCGAGAGATCAAGCAGAACAGGACGTCTGG	CARDQAEQDVW	IGHV3-21	IGHD2-15	IGHJ6	12	14	18	23
1	0.0012547051442910915	TGTGCGAGAGACCCTGAAGGCTTTGACTACTGG	CARDPEGFDYW	IGHV1-2	.	IGHJ4	10	-1	-1	20
