# Supplementary material for: Biomarkers and Immune Repertoire Metrics Identified by Peripheral Blood Transcriptomic Sequencing Reveal the Pathogenesis of COVID-19
Source: Front Immunol. 2021 Aug 24;12:677025. doi: 10.3389/fimmu.2021.677025 (PMC8421539; doi:10.3389/fimmu.2021.677025)
Supplement: Supplementary file 1 [file DataSheet_1.zip › TCR_BCR/IGH/convert.SRR12007876.clonotypes.IGH.txt]

count	freq	cdr3nt	cdr3aa	v	d	j	VEnd	DStart	DEnd	JStart
562	0.6682520808561236	TGTGCGAGAGGGGGGAATTATGATTACATTTGGGGGAGTTATCGAACGAATGATGCTTTTGATATCTGG	CARGGNYDYIWGSYRTNDAFDIW	IGHV1-8	IGHD3-16	IGHJ3	10	16	43	49
8	0.009512485136741973	TGTGCGAGAGATCTCGTCGGGGTTCGGGGAGTCAACAATCACTATTACGGTATAGACGTCTGG	CARDLVGVRGVNNHYYGIDVW	IGHV3-21	IGHD3-10	IGHJ6	14	20	31	54
8	0.009512485136741973	TGTGCGGGAGATCGGGCCCCGGGAGAGTGGTCACAATCGGCGAATTACGGCTACTGG	CAGDRAPGEWSQSANYGYW	IGHV3-21	IGHD3-3	IGHJ4	12	24	30	50
8	0.009512485136741973	TGTGCGAGAGGTCCCAAACCTTATTACGATTTTGCGGGCTACTTTGACTACTGG	CARGPKPYYDFAGYFDYW	IGHV1-2	IGHD3-3	IGHJ4	9	21	32	38
6	0.007134363852556481	TGTGCGAGAGGGGGGAATTATGATTACATTTGGGGGAGTTATCGAACGAATGATGCTTTTGATATCTGG	CARGGNYDYIWGSYRTNDAFDIW	IGHV4-34	IGHD3-16	IGHJ3	10	16	43	49
6	0.007134363852556481	TGTGCGAGAACCCGAAATATGGTTCAGGGAGTTATGAACTACTGG	CARTRNMVQGVMNYW	IGHV3-21	IGHD3-10	IGHJ4	8	17	34	37
6	0.007134363852556481	TGTGCGAGAGATCATGGGTACGACGGGGACTACTGG	CARDHGYDGDYW	IGHV3-66	IGHD1-1	IGHJ4	12	19	24	27
6	0.007134363852556481	TGTGCACACAGCAGCGGCTGGCTCTTTGACCACTGG	CAHSSGWLFDHW	IGHV2-5	IGHD6-25	IGHJ4	10	11	18	23
5	0.005945303210463734	TGTGCGAAAGTAAGCGCGGCCTGGTTCCCTTCATACTACTTTGACTACTGG	CAKVSAAWFPSYYFDYW	IGHV3-23	IGHD1-14	IGHJ4	9	21	27	33
5	0.005945303210463734	TGTGCGAGACATGGAATTACAATTGGGGGAGTTGTCCCGGGCTGG	CARHGITIGGVVPGW	IGHV4-39	IGHD3-16	IGHJ4	12	15	32	41
4	0.0047562425683709865	TGTGCGAGAGAGTCATATTATTATGATAGTAGTGGGGCCGGGTATTATGCCGCGGCTCACAACTGGTTCGACTCCTGG	CARESYYYDSSGAGYYAAAHNWFDSW	IGHV1-69	IGHD3-22	IGHJ5	10	15	34	58
4	0.0047562425683709865	TGTGCGAGAGGGCCTCTTATTCGGGGAGTTATTATGGGGAATGATACTTTTGATATCTGG	CARGPLIRGVIMGNDTFDIW	IGHV3-21	IGHD3-10	IGHJ3	9	19	34	40
4	0.0047562425683709865	TGTGCGAAAGGCCACTTAATTACTATGATGGTAGTGGTTTCATTTGACTACTGG	CAKGHLITMMVVVSFDYW	IGHV3-23	IGHD3-22	IGHJ4	9	18	38	42
4	0.0047562425683709865	TGTGCGAGAGAGGACGGATTACAATTTTTGCCCTCAGCTTTCGACAACTGG	CAREDGLQFLPSAFDNW	IGHV4-34	IGHD3-3	IGHJ4	9	13	29	42
4	0.0047562425683709865	TGTGCGAGATGTAAGGCAACAATCGGGAACAACTGGTTCGACCCCTGG	CARCKATIGNNWFDPW	IGHV4-34	IGHD3-3	IGHJ5	8	16	24	28
4	0.0047562425683709865	TGTGCGAGAGTGGCGTCGCTGACTAGGTACGACTACTGG	CARVASLTRYDYW	IGHV1-46	IGHD4-17	IGHJ4	9	19	28	30
4	0.0047562425683709865	TGTGCGAGAGATCACGGTTTCGACGGGGACTACTGG	CARDHGFDGDYW	IGHV3-30	IGHD1-1	IGHJ4	12	20	24	27
3	0.0035671819262782403	TGTGCGAGAGACATTCGCCGCCCTGGGGATTTCAAGTACTTTGACTACTGG	CARDIRRPGDFKYFDYW	IGHV3-23	IGHD7-27	IGHJ4	10	22	29	36
3	0.0035671819262782403	TGTGCGAAGGTAGCGGCGGTTGGGTGGTCCCACCCCTTTGACTTCTGG	CAKVAAVGWSHPFDFW	IGHV3-30	IGHD2-15	IGHJ4	6	22	27	35
3	0.0035671819262782403	TGTGCGACTTCCGGGAGCGGATTCGATCTCCACTTTGACTCCTGG	CATSGSGFDLHFDSW	IGHV1-46	IGHD1-14	IGHJ4	6	8	13	31
3	0.0035671819262782403	TGTGCGAGAGTGGCGTCGCTGACTAGGTACGACTACTGG	CARVASLTRYDYW	IGHV4-31	IGHD4-17	IGHJ4	9	19	28	30
3	0.0035671819262782403	TGTGCGAATCAACGCAGCGGCTCCGACCGCCTCTGG	CANQRSGSDRLW	IGHV3-23	IGHD6-25	IGHJ4	7	13	21	32
2	0.0023781212841854932	TGTGCGAGAGATCCGGCCTCCCCGGGCTATGGTTCAGGGAGTTATGATGATGCTTTTGATATCTGG	CARDPASPGYGSGSYDDAFDIW	IGHV3-30	IGHD3-10	IGHJ3	12	26	44	46
2	0.0023781212841854932	TGTGCGAGAGATCTCGTCGGGGTTCGGGGAGTCAACAATCACTATTACGGTATAGACGTCTGG	CARDLVGVRGVNNHYYGIDVW	IGHV4-31	IGHD3-10	IGHJ6	14	20	31	54
2	0.0023781212841854932	TGTGCGAGAGATCGTAGGGTATATTACTATGATAGTAGTGGTTCCGGGGAGATGGACGTCTGG	CARDRRVYYYDSSGSGEMDVW	IGHV4-31	IGHD3-22	IGHJ6	12	21	42	51
2	0.0023781212841854932	TGTGTGAGAGATTTGTCCAAATGTGGTGATGGTAGCTGCTACTCGGCCTTGGGATACTGG	CVRDLSKCGDGSCYSALGYW	IGHV3-48	IGHD2-15	IGHJ4	11	21	43	54
2	0.0023781212841854932	TGTGCGAGACTCAGCGAGCGCCATGTCCGGTCTATATACTACTACTTCATGGACGTCTGG	CARLSERHVRSIYYYFMDVW	IGHV4-59	IGHD1-14	IGHJ6	8	25	30	36
2	0.0023781212841854932	TGTGCGAGACATTATACAGCTATGGCACCCATCCACTACTACTACGGTATGGACGTCTGG	CARHYTAMAPIHYYYGMDVW	IGHV4-39	IGHD5-18	IGHJ6	11	13	24	34
2	0.0023781212841854932	TGTGCGAGAGATCCGGCGTATTACTATGATAGTAGTGGTTATCCCGACTTTGACTACTGG	CARDPAYYYDSSGYPDFDYW	IGHV3-30	IGHD3-22	IGHJ4	12	16	41	46
2	0.0023781212841854932	TGTGCGAGACGGGGGATATCAGGAAGTGCGGGTTACTATTATTACATGGATGTCTGG	CARRGISGSAGYYYYMDVW	IGHV5-10-1	IGHD2-15	IGHJ6	9	13	18	33
2	0.0023781212841854932	TGTGCGAGAGATTCCCCGGACTACGGTGACTACGCTAATGATGCTTTTGATATCTGG	CARDSPDYGDYANDAFDIW	IGHV4-4	IGHD4-17	IGHJ3	11	18	33	37
2	0.0023781212841854932	TGTGCAAGAGCGTTTGAGGGCAGTGGCTACTACTGGGGCGGGGCCATTGACTACTGG	CARAFEGSGYYWGGAIDYW	IGHV3-43	IGHD5-12	IGHJ4	6	21	29	46
2	0.0023781212841854932	TGTGCAAGAGATATTTGGTCCGGTTGGACCGCAGCAGCTGGACGGTTTGACTACTGG	CARDIWSGWTAAAGRFDYW	IGHV3-43	IGHD6-13	IGHJ4	13	30	40	45
2	0.0023781212841854932	TGTGCGAGAGTAGCTAAGGTGGGAGCTCTTATGGAGGTGGCCCAAGACTACTGG	CARVAKVGALMEVAQDYW	IGHV3-21	IGHD1-26	IGHJ4	9	18	26	45
2	0.0023781212841854932	TGTGCAAGAGGAGAGGGGCGAATAGCAATGGCCCAGGATGCTTTTGACATCTGG	CARGEGRIAMAQDAFDIW	IGHV6-1	IGHD2-21	IGHJ3	9	19	26	36
2	0.0023781212841854932	TGTGTGAAAGAGGGGCACAGCCGTGGCTATGGGGCCTACTTTGATTACTGG	CVKEGHSRGYGAYFDYW	IGHV3-23	IGHD5-12	IGHJ4	10	22	28	35
2	0.0023781212841854932	TGTGCGAGAGATGCTATGATAGTAGTTTCTAAGGGCGGGATCGACCCCTGG	CARDAMIVVSKGGIDPW	IGHV4-31	IGHD3-22	IGHJ5	11	13	25	40
2	0.0023781212841854932	TGTGCGAGAGACATTCGCCGCCCTGGGGATTTCAAGTACTTTGACTACTGG	CARDIRRPGDFKYFDYW	IGHV3-11	IGHD7-27	IGHJ4	10	22	29	36
2	0.0023781212841854932	TGTGCGAGAAGGAGGGGGGGCTACGGTGACTACTGGGCCCCTGATATCTGG	CARRRGGYGDYWAPDIW	IGHV4-28	IGHD4-17	IGHJ3	9	20	32	41
2	0.0023781212841854932	TGTGTGAAGTATAAGGGCCTGTGGCCCGATTGGTATTTCGATATCTGG	CVKYKGLWPDWYFDIW	IGHV3-23	IGHD1-20	IGHJ2	7	8	13	30
2	0.0023781212841854932	TGTGCGAGACGGGGACTCGACTACCAGAACTACTACTTGGACGTCTGG	CARRGLDYQNYYLDVW	IGHV4-59	IGHD2-15	IGHJ6	8	20	25	28
2	0.0023781212841854932	TGTGCGAGAGATTGGGATAGCAGTGGCTGGGACTACTTTGACTACTGG	CARDWDSSGWDYFDYW	IGHV1-18	IGHD6-19	IGHJ4	11	16	29	31
2	0.0023781212841854932	TGTGCGAAAAGACGAACTGGAAATACCTTTGATGGTTTTGATATCTGG	CAKRRTGNTFDGFDIW	IGHV3-23	IGHD1-7	IGHJ3	8	14	25	29
2	0.0023781212841854932	TGTGCAAGAGGTATCTTTTCGGGTGAGAACTGGTACTTCGATCTCTGG	CARGIFSGENWYFDLW	IGHV3-13	IGHD3-10	IGHJ2	16	17	22	28
2	0.0023781212841854932	TGTGCAAAAGATATAGGGCAGCAGCTGGACGGGTTCTTTGACTACTGG	CAKDIGQQLDGFFDYW	IGHV3-9	IGHD6-13	IGHJ4	14	17	27	35
2	0.0023781212841854932	TGTGCAAAAAATGCCGAAAAGAATGGCTGGAACTACTTTGGCTCCTGG	CAKNAEKNGWNYFGSW	IGHV3-9	IGHD6-19	IGHJ4	8	23	29	31
2	0.0023781212841854932	TGTGCGAGAGACTCCAGCTCGTCCGGGGATGCTTTTGATATCTGG	CARDSSSSGDAFDIW	IGHV4-31	IGHD6-6	IGHJ3	10	14	25	27
2	0.0023781212841854932	TGTGCGAAACGTCCCCGGCTGGGGGGTTCTAACTTTGACTACTGG	CAKRPRLGGSNFDYW	IGHV3-23	IGHD3-10	IGHJ4	8	11	16	31
2	0.0023781212841854932	TGTGTGAGAGGGGGACACAGCTATGGTTACGGAAACTACTGG	CVRGGHSYGYGNYW	IGHV3-23	IGHD5-18	IGHJ4	3	12	30	34
2	0.0023781212841854932	TGTGCGAGACCGCTCGGCAGCAGCGATGCTTTTGATATCTGG	CARPLGSSDAFDIW	IGHV1-46	IGHD6-13	IGHJ3	8	16	23	24
2	0.0023781212841854932	TGTACCAGACCGGGGAGAGATGACTACAACAATGACTACTGG	CTRPGRDDYNNDYW	IGHV3-73	IGHD5-24	IGHJ4	9	15	28	32
2	0.0023781212841854932	TGTGCCAGAGATAGAGGGATAGCGTTTTTATACTACTGG	CARDRGIAFLYYW	IGHV4-30-2	IGHD2-15	IGHJ4	11	16	20	31
2	0.0023781212841854932	TGTGCGAAAGTTTATACGGTTTCATGCTTTGACTACTGG	CAKVYTVSCFDYW	IGHV3-30	IGHD1-20	IGHJ4	6	11	16	26
2	0.0023781212841854932	TGTGCGAGAGGGAATTACTGGAAAGGTGAAGACTGG	CARGNYWKGEDW	IGHV3-11	IGHD1-1	IGHJ4	9	16	22	31
2	0.0023781212841854932	TGTGCGAGAGGGAATTACTGGAAAGGTGAAGACTGG	CARGNYWKGEDW	IGHV5-10-1	IGHD1-1	IGHJ4	8	16	22	31
1	0.0011890606420927466	TGTGCGAGAGGGCTGGATATTGTAGTAGTACCAGCTGCTATCCGGGTTCCCTACTACTACTACGGTATGGACGTCTGG	CARGLDIVVVPAAIRVPYYYYGMDVW	IGHV4-34	IGHD2-2	IGHJ6	10	14	40	50
1	0.0011890606420927466	TGTGCGAGAGGTCCCTTATCGAGGTATTACGATTTTTGGAGCTCTCCCTACTACTACTACATGGACGTCTGG	CARGPLSRYYDFWSSPYYYYMDVW	IGHV1-8	IGHD3-3	IGHJ6	10	23	40	47
1	0.0011890606420927466	TGTGCGAGAGATGGATTCCAAGCGAATTACTATGATAGTAGTGGTTATTACCGGTACTACTTTGACTACTGG	CARDGFQANYYDSSGYYRYYFDYW	IGHV3-53	IGHD3-22	IGHJ4	11	25	50	53
1	0.0011890606420927466	TGTGCGAGAGAGCGGAAGTATAGCAGTGGCTGGACCAACCCTATGAACACGGGTGCTTTTGATATCTGG	CARERKYSSGWTNPMNTGAFDIW	IGHV4-31	IGHD6-19	IGHJ3	10	17	32	53
1	0.0011890606420927466	TGTGCGAAAGAACGTGGATATAGTGGCTACGGACCCTCTCACTACTACTACTACGGTATGGACGTCTGG	CAKERGYSGYGPSHYYYYGMDVW	IGHV3-23	IGHD5-12	IGHJ6	10	11	30	40
1	0.0011890606420927466	TGTGCGAGAGATAGGCCTTATGATTACATTTGGGGGAGTTATCGTTCTGATGCTTTTGATATCTGG	CARDRPYDYIWGSYRSDAFDIW	IGHV4-31	IGHD3-16	IGHJ3	11	17	45	47
1	0.0011890606420927466	TGTGCGAAAGACGAGGGACTTCGCCGACCTAGCCTTCTGGTACCAGAGGATGCTTTTGATATCTGG	CAKDEGLRRPSLLVPEDAFDIW	IGHV3-23	IGHD2-2	IGHJ3	10	36	42	48
1	0.0011890606420927466	TGTGCGAGGGGGACAGATTATTGTAGTGGTGGTAGCTGCTACTCCGGGGGGATTGACTACTGG	CARGTDYCSGGSCYSGGIDYW	IGHV1-46	IGHD2-15	IGHJ4	7	18	46	52
1	0.0011890606420927466	TGTGCGAGAGGCCTAAGCTCCACGTATTACTATGATAGTAGTGGTTATTGCTTTGACTACTGG	CARGLSSTYYYDSSGYCFDYW	IGHV4-31	IGHD3-22	IGHJ4	9	21	48	50
1	0.0011890606420927466	TGTGCGAGAGATCTCGTCGGGGTTCGGGGAGTCAACAATCACTATTACGGTATAGACGTCTGG	CARDLVGVRGVNNHYYGIDVW	IGHV3-47	IGHD3-10	IGHJ6	14	20	31	54
1	0.0011890606420927466	TGTACCACAGTTCAAGGCCAGGCAGTGGCTGGTACGAGAAGAGCCGGCCGGGAAGACTACTGG	CTTVQGQAVAGTRRAGREDYW	IGHV3-15	IGHD6-19	IGHJ4	9	21	35	54
1	0.0011890606420927466	TGTGCGAGATCGGGTGGCTGTAGTGGTGGTAGCTGCTATCCCAGTGCTTTTGATATCTGG	CARSGGCSGGSCYPSAFDIW	IGHV4-34	IGHD2-15	IGHJ3	8	18	37	44
1	0.0011890606420927466	TGTGCGAGAGATGGGTCCGACTACGGTGACTACCAGGATGCTGCGTCTTTTGACTACTGG	CARDGSDYGDYQDAASFDYW	IGHV1-2	IGHD4-17	IGHJ4	11	18	32	48
1	0.0011890606420927466	TGTGCGAGAGACTGGGTAGGATATTGTAGTGGTGGTAGCTGCTCAGGGCTTGACTACTGG	CARDWVGYCSGGSCSGLDYW	IGHV1-18	IGHD2-15	IGHJ4	10	16	42	49
1	0.0011890606420927466	TGTGCGAGAGAGCCGGCCGGGTATAGCAGCAGCTGGTACCCTCGGTACTTTGACTACTGG	CAREPAGYSSSWYPRYFDYW	IGHV1-3	IGHD6-13	IGHJ4	10	16	38	45
1	0.0011890606420927466	TGTGCGGGAGATCGGGCCCCGGGAGAGTGGTCACAATCGGCGAATTACGGCTACTGG	CAGDRAPGEWSQSANYGYW	IGHV1-3	IGHD3-3	IGHJ4	12	24	30	50
1	0.0011890606420927466	TGTGCGAGACCGGATAGCAGGATGTCGGGGAGCATGGTGGGTGCTTTTGATATCTGG	CARPDSRMSGSMVGAFDIW	IGHV4-31	IGHD3-10	IGHJ3	8	24	31	41
1	0.0011890606420927466	TGTGCGAGACGGGGGATATCAGGAAGTGCGGGTTACTATTATTACATGGATGTCTGG	CARRGISGSAGYYYYMDVW	IGHV5-78	IGHD2-15	IGHJ6	8	13	18	33
1	0.0011890606420927466	TGTGCGAGAGATCCGATTGATAGTAGTGGTTATTACTACTCCTATCTTGACTACTGG	CARDPIDSSGYYYSYLDYW	IGHV3-21	IGHD3-22	IGHJ4	12	17	38	46
1	0.0011890606420927466	TGTGCGAGAGAGGCCTACGATTTTTGGAGTGGTTATCCGGGTAACTTTGACTACTGG	CAREAYDFWSGYPGNFDYW	IGHV3-30	IGHD3-3	IGHJ4	10	15	35	43
1	0.0011890606420927466	TGTGCGAGAATTGGCGATATTTTGACTGGTTACAACTACTACTACATGGACGTCTGG	CARIGDILTGYNYYYMDVW	IGHV4-28	IGHD3-9	IGHJ6	9	14	29	30
1	0.0011890606420927466	TGTGCGAAAGCGCCCATTTTGAATTACTATGATAGTAGTGGTTATTACTTCAACTGG	CAKAPILNYYDSSGYYFNW	IGHV3-23	IGHD3-22	IGHJ4	9	22	48	52
1	0.0011890606420927466	TGTGCGAAAGGCCGAGACGATTTTTGGAGTGTCACGCCCGTTCCTTTTGACTACTGG	CAKGRDDFWSVTPVPFDYW	IGHV3-23	IGHD3-3	IGHJ4	9	16	30	45
1	0.0011890606420927466	TGTGCGAAAGGGGTTGGTTCGGGGAGTTATGATTCCAAGTACGGTATGGACGTCTGG	CAKGVGSGSYDSKYGMDVW	IGHV3-23	IGHD3-10	IGHJ6	9	14	29	45
1	0.0011890606420927466	TGTGCGAAAGATCCGGGATTACTATGGTTCAGGGAAGGGAGCGCCGGGGACTACTGG	CAKDPGLLWFREGSAGDYW	IGHV3-23	IGHD3-10	IGHJ4	12	17	34	48
1	0.0011890606420927466	TGTGCAAGGAGAAAGGGTATAGCAGCAGCTGTCAAAGTATCCCCACTTGACTACTGG	CARRKGIAAAVKVSPLDYW	IGHV2-10	IGHD6-13	IGHJ4	11	14	30	46
1	0.0011890606420927466	TGTGCAAGAGCGTTTGAGGGCAGTGGCTACTACTGGGGCGGGGCCCTTGACTACTGG	CARAFEGSGYYWGGALDYW	IGHV3-13	IGHD5-12	IGHJ4	9	21	29	46
1	0.0011890606420927466	TGTGCCCCGTCCTGTAGTGGTGGTAACTGCTACTCGGCCTGGTCCGACCCCTGG	CAPSCSGGNCYSAWSDPW	IGHV1-46	IGHD2-15	IGHJ5	4	12	34	38
1	0.0011890606420927466	TGTGCCCCGTCCTGTAGTGGTGGTAACTGCTACTCGGCCTGGTCCGACCCCTGG	CAPSCSGGNCYSAWSDPW	IGHV3-9	IGHD2-15	IGHJ5	4	12	34	38
1	0.0011890606420927466	TGTGCGAGATCTTTCGATTTTTGGAGTGGTTATTATGCCTACTTTGACTACTGG	CARSFDFWSGYYAYFDYW	IGHV4-34	IGHD3-3	IGHJ4	8	14	35	38
1	0.0011890606420927466	TGTGCGAGACTGCGCTACGGTGACTACGATTTGCGAGATGCTTTTGATATCTGG	CARLRYGDYDLRDAFDIW	IGHV4-39	IGHD4-17	IGHJ3	9	14	27	36
1	0.0011890606420927466	TGTGCGAGAGGTCCCAAACCTTATTACGATTTTGCGGGCTACTTTGACTACTGG	CARGPKPYYDFAGYFDYW	IGHV1-8	IGHD3-3	IGHJ4	10	21	32	38
1	0.0011890606420927466	TGTGCGAGAGGAAGACAGTATAGCAGCTCGCGTCGAAACTGGTTCGACCCCTGG	CARGRQYSSSRRNWFDPW	IGHV1-8	IGHD6-6	IGHJ5	10	16	29	36
1	0.0011890606420927466	TGTGCGAGAGATTGGTATTGTAGTGGTGGTAGCTGCTCCAACTTTGACTACTGG	CARDWYCSGGSCSNFDYW	IGHV3-21	IGHD2-15	IGHJ4	11	15	36	40
1	0.0011890606420927466	TGTGCGAGAGATCTAGGGATAACTGGAACCACGTCCCATGCTTTTGATATCTGG	CARDLGITGTTSHAFDIW	IGHV4-31	IGHD1-20	IGHJ3	13	18	34	37
1	0.0011890606420927466	TGTGCGAGAGATGCCGGGGGGGGCATACAGCTATGGCCCCAGCCGGACTACTGG	CARDAGGGIQLWPQPDYW	IGHV3-30	IGHD5-18	IGHJ4	11	24	35	45
1	0.0011890606420927466	TGTGCGAGAGATAGGGAAGGGGGCAGCAGTGGCTGGTACTACTTTGACTACTGG	CARDREGGSSGWYYFDYW	IGHV1-46	IGHD6-19	IGHJ4	11	24	34	35
1	0.0011890606420927466	TGTGCGAAAGATTCTTACGGTGACTACAAGGCTCCTGAATACTTCCAGCACTGG	CAKDSYGDYKAPEYFQHW	IGHV3-23	IGHD4-17	IGHJ1	11	15	26	34
1	0.0011890606420927466	TGTGCGAAAGATCTGTGGCGCGTGGCAGTGGCTGGTGTCCGTCTTGATTTCTGG	CAKDLWRVAVAGVRLDFW	IGHV3-23	IGHD6-19	IGHJ4	13	24	35	43
1	0.0011890606420927466	TGTGCAAGAGGGGTGGGTACTATGGTTCGGGGAGATATGTACTTCGATCTCTGG	CARGVGTMVRGDMYFDLW	IGHV3-13	IGHD3-10	IGHJ2	9	17	37	38
1	0.0011890606420927466	TGTGTGAAAGAGGGGCACAGCCGTGGCTATGGGGCCTACTTTGATTACTGG	CVKEGHSRGYGAYFDYW	IGHV3-60	IGHD5-12	IGHJ4	10	22	28	35
1	0.0011890606420927466	TGTGTAAAAGCCAAAAACCGACTCTTGGGGTACGACACTTTTGAGATCTGG	CVKAKNRLLGYDTFEIW	IGHV3-43	IGHD3-3	IGHJ3	9	10	16	37
1	0.0011890606420927466	TGTGCCAGGCATTGTAGTAGTGACAGCTGCTCTCGGGGTTTTGACGCCTGG	CARHCSSDSCSRGFDAW	IGHV4-30-2	IGHD2-2	IGHJ5	7	10	30	42
1	0.0011890606420927466	TGTGCCAGAGTAGCTAGTGGGAGCTACTACAGTTACTACTTTGACTACTGG	CARVASGSYYSYYFDYW	IGHV4-30-2	IGHD1-26	IGHJ4	9	14	29	33
1	0.0011890606420927466	TGTGCGAGTGCGTATTGTGGTGGTGGTAGCTGCCCTCCCTTTGACAACTGG	CASAYCGGGSCPPFDNW	IGHV1-46	IGHD2-15	IGHJ6	7	12	32	47
1	0.0011890606420927466	TGTGCGAGAGGGCGGATGATAGTAGTACCAGCTGCTAGTGTTGACTACTGG	CARGRMIVVPAASVDYW	IGHV4-34	IGHD2-2	IGHJ4	10	19	36	40
1	0.0011890606420927466	TGTGCGAGAGATTGCTACGGTGGTAATCCCTGCTGGTACTTCGATCTCTGG	CARDCYGGNPCWYFDLW	IGHV4-31	IGHD4-23	IGHJ2	11	14	25	32
1	0.0011890606420927466	TGTGCGAGAGATTGGGGCGGCGCTATGGTTCGGGCCTTGTTTGACTACTGG	CARDWGGAMVRALFDYW	IGHV3-11	IGHD3-10	IGHJ4	11	22	33	39
1	0.0011890606420927466	TGTGCGAGAGATCTTCGATACAGCTATGGTTACTTTTTTCCGCGCTACTGG	CARDLRYSYGYFFPRYW	IGHV4-31	IGHD5-18	IGHJ4	13	16	32	44
1	0.0011890606420927466	TGTGCGAGAGATCAATATGGTTATAGCAGTGGCTGGTATTTTGACTACTGG	CARDQYGYSSGWYFDYW	IGHV3-21	IGHD6-19	IGHJ4	12	21	37	39
1	0.0011890606420927466	TGTGCGAGAGATGGGGGTGTGTATAGTGGCTACTACTACTTGGACGTCTGG	CARDGGVYSGYYYLDVW	IGHV3-48	IGHD1-26	IGHJ6	11	20	28	29
1	0.0011890606420927466	TGTGCGAGAGATAGCAGCAGCTTCTCCTCGGGTGGGTTCTTTGACTACTGG	CARDSSSFSSGGFFDYW	IGHV4-31	IGHD6-13	IGHJ4	11	12	21	38
1	0.0011890606420927466	TGTGCGAGAGACATTCGCCGCCCTGGGGATTTCAAGTACTTTGACTACTGG	CARDIRRPGDFKYFDYW	IGHV1-67	IGHD7-27	IGHJ4	10	22	29	36
1	0.0011890606420927466	TGTGCGAGAGAGTTAGGGAGCTACGGTGACTACCTGGGCGTTGACTACTGG	CARELGSYGDYLGVDYW	IGHV4-31	IGHD4-17	IGHJ4	10	20	32	40
1	0.0011890606420927466	TGTGCGAGAAGGGGAGACTACGGTGACTACGTCAACGCTTTTGATATCTGG	CARRGDYGDYVNAFDIW	IGHV1-46	IGHD4-17	IGHJ3	8	15	31	36
1	0.0011890606420927466	TGTGCGAAACGGCGTACTATGGTTCGGGGAGTTATCCCTTTTGACTACTGG	CAKRRTMVRGVIPFDYW	IGHV3-23	IGHD3-10	IGHJ4	8	14	34	39
1	0.0011890606420927466	TGTGCGAAAGCCCGTATAGCAGCTCGTCCCCGCGGCTACTTTGACTACTGG	CAKARIAARPRGYFDYW	IGHV3-23	IGHD6-6	IGHJ4	9	13	28	35
1	0.0011890606420927466	TGTGCGAAAGATCGTTTATCCGGTTTTTGGAGTGGAAAAATTGCCTACTGG	CAKDRLSGFWSGKIAYW	IGHV3-30	IGHD3-3	IGHJ4	12	23	34	40
1	0.0011890606420927466	TGTGCGAAAGATCAAGAGTATTTTGGTGGGTTCGACTACATGGACGTCTGG	CAKDQEYFGGFDYMDVW	IGHV3-23	IGHD2-21	IGHJ6	12	18	28	34
1	0.0011890606420927466	TGTGCACGGACGTCGTGGAGTAGTGGTTTTAGAGAGCCCCCGGACATCTGG	CARTSWSSGFREPPDIW	IGHV2-26	IGHD3-22	IGHJ3	9	18	27	45
1	0.0011890606420927466	TGTGCAACAGATTCCTCAGATGACTACAGTAAGCCCCTCTTTGACTACTGG	CATDSSDDYSKPLFDYW	IGHV1-24	IGHD4-11	IGHJ4	11	19	31	38
1	0.0011890606420927466	TGTTCTAGAGAACGTTACTATAGTTCAGGGAGTTTCGATGACTACTGG	CSRERYYSSGSFDDYW	IGHV3-49	IGHD3-10	IGHJ4	10	14	33	38
1	0.0011890606420927466	TGTGCGGCAGATTCAGCTAGTGGCTGGTATGATGCTTTTGATATCTGG	CAADSASGWYDAFDIW	IGHV1-58	IGHD6-19	IGHJ3	11	18	27	28
1	0.0011890606420927466	TGTGCGAGACACGAGCAGTGGCTGGTAGACAACTGGTTCGACCCCTGG	CARHEQWLVDNWFDPW	IGHV4-39	IGHD6-19	IGHJ5	10	13	26	28
1	0.0011890606420927466	TGTGCGAGAGCAGGCGACAGCGGTCACCACTACGGCATGGACGTCTGG	CARAGDSGHHYGMDVW	IGHV3-11	IGHD2-21	IGHJ6	9	18	27	28
1	0.0011890606420927466	TGTGCGAGAGAAGGTTACTATGATAGCCGTCGGGCTTTTGATATCTGG	CAREGYYDSRRAFDIW	IGHV4-59	IGHD3-22	IGHJ3	10	14	25	33
1	0.0011890606420927466	TGTGCGAGAGAAAGGGTTCGGGGAGTTAATGATGCTTTTGATATCTGG	CARERVRGVNDAFDIW	IGHV1-69	IGHD3-10	IGHJ3	10	14	27	28
1	0.0011890606420927466	TGTGCGAAGTCGGACAGCTATGGTTACTTGTCTGCTTTTGATATCTGG	CAKSDSYGYLSAFDIW	IGHV3-23	IGHD5-18	IGHJ3	7	13	26	32
1	0.0011890606420927466	TGTGCACGGACAAGGGAGCCGGGGCCAAAGCACTACTCTGACTACTGG	CARTREPGPKHYSDYW	IGHV2-26	IGHD1-26	IGHJ4	9	13	18	31
1	0.0011890606420927466	TGTGCAAGGGGTAGGGGGCCCTTTGATACGTGGGCTTTTGATATCTGG	CARGRGPFDTWAFDIW	IGHV3-13	IGHD3-22	IGHJ3	7	25	30	33
1	0.0011890606420927466	TGTGCAAAAGATATGTATAGCAGTGGCTGGTACGACTTTGACTACTGG	CAKDMYSSGWYDFDYW	IGHV3-43	IGHD6-19	IGHJ4	13	14	28	29
1	0.0011890606420927466	TGCGCGAAGGATCACCCTAGCAATGGGTGGCCCGCCTTTGACCACTGG	CAKDHPSNGWPAFDHW	IGHV3-23	IGHD6-19	IGHJ4	12	17	29	35
1	0.0011890606420927466	TGTGTGAGAATAGCGGTGGGTGTCTATTACTACATGGACGTCTGG	CVRIAVGVYYYMDVW	IGHV4-28	IGHD4-23	IGHJ6	9	13	18	23
1	0.0011890606420927466	TGTGCGACTTCCGGGAGCGGATTCGATCTCCACTTTGACTCCTGG	CATSGSGFDLHFDSW	IGHV1-68	IGHD1-14	IGHJ4	1	8	13	31
1	0.0011890606420927466	TGTGCGAGATCTAACTTACGTTTGGGGGAATTATCGTTCATCTGG	CARSNLRLGELSFIW	IGHV4-39	IGHD3-16	IGHJ4	8	15	37	41
1	0.0011890606420927466	TGTGCGAGACCTACGATTTTTGGGGAAAGCCAGTTCGACCCCTGG	CARPTIFGESQFDPW	IGHV4-39	IGHD3-3	IGHJ5	9	11	22	32
1	0.0011890606420927466	TGTGCGAGAGCTGTACTATGGTTCGGGGAGTCTAGTAGCTACTGG	CARAVLWFGESSSYW	IGHV4-34	IGHD3-10	IGHJ4	9	13	30	38
1	0.0011890606420927466	TGTGCGAGAGGCCTGGGATACGGTGACTACTGGTTCGACCCCTGG	CARGLGYGDYWFDPW	IGHV1-8	IGHD4-17	IGHJ5	13	18	27	28
1	0.0011890606420927466	TGTGCGAGAGATTCTCCGGTTTGGTCGAATGCTTTTGATATCTGG	CARDSPVWSNAFDIW	IGHV4-31	IGHD1-14	IGHJ3	11	14	20	28
1	0.0011890606420927466	TGTGCGAGAGATCCAGCGTATAGCAGCTCGCCGTCGGACTACTGG	CARDPAYSSSPSDYW	IGHV3-11	IGHD6-6	IGHJ4	12	17	29	36
1	0.0011890606420927466	TGTGCGAGAGATATCGGGATAGCAGCAGCTGGTACTTTCTACTGG	CARDIGIAAAGTFYW	IGHV1-18	IGHD6-13	IGHJ4	11	18	34	38
1	0.0011890606420927466	TGTGCGAGAGATATGCTGCTATCTCACGACTACTTTGACTACTGG	CARDMLLSHDYFDYW	IGHV3-21	IGHD6-13	IGHJ4	11	13	21	28
1	0.0011890606420927466	TGTGCGAGAGAGCCTGGGACTACGGTGACTACGTTGGACTACTGG	CAREPGTTVTTLDYW	IGHV4-28	IGHD4-17	IGHJ4	8	17	26	27
1	0.0011890606420927466	TGTGCGAGAGAAGGGTGGGCAGCAGCTGGATACTTCCAGCACTGG	CAREGWAAAGYFQHW	IGHV1-3	IGHD6-13	IGHJ1	10	18	23	24
1	0.0011890606420927466	TGTGCGAGAAGACGTGGGGGATACTTTAACTACTTTGACTACTGG	CARRRGGYFNYFDYW	IGHV4-28	IGHD3-16	IGHJ4	9	14	20	28
1	0.0011890606420927466	TGTGCGAAATCATGGCAGCTATGGTCGTACTACTTTGACTACTGG	CAKSWQLWSYYFDYW	IGHV3-23	IGHD5-18	IGHJ4	8	15	24	26
1	0.0011890606420927466	TGTGCACGCCAGTGGTTATTACTACCTTATGCGTTCGACCCCTGG	CARQWLLLPYAFDPW	IGHV2-26	IGHD3-22	IGHJ5	7	10	24	32
1	0.0011890606420927466	TGTGCCAGACAGACACTCAGTGGCTGGGTTCTTGAACATTGG	CARQTLSGWVLEHW	IGHV1-18	IGHD6-19	IGHJ4	8	17	26	39
1	0.0011890606420927466	TGTGCGAGACGCCAGGAGTGGCTATCCTTGGTTGACTACTGG	CARRQEWLSLVDYW	IGHV5-10-1	IGHD5-12	IGHJ4	9	16	23	31
1	0.0011890606420927466	TGTGCGAGAGTCGTTGGCACCGGGGGCGCTTTTGATATCTGG	CARVVGTGGAFDIW	IGHV1-69	IGHD1-7	IGHJ3	9	18	22	27
1	0.0011890606420927466	TGTGCGAGAGGCTTATTACGATATTTTGACTGGGGCTACTGG	CARGLLRYFDWGYW	IGHV1-8	IGHD3-9	IGHJ4	11	13	32	35
1	0.0011890606420927466	TGTGCGAGAAGCCGCGGCGCCTATGATGCTTTTGATATCTGG	CARSRGAYDAFDIW	IGHV4-28	IGHD6-25	IGHJ3	9	10	14	22
1	0.0011890606420927466	TGTGCAAGAGAGAGCTATGATCTGAGTGCTTTTGATATCTGG	CARESYDLSAFDIW	IGHV3-13	IGHD3-22	IGHJ3	10	14	20	26
1	0.0011890606420927466	TGTGCCAGAGCCGTGGAAGGTTATTACTCTGACTACTGG	CARAVEGYYSDYW	IGHV4-30-2	IGHD3-22	IGHJ4	9	18	23	24
1	0.0011890606420927466	TGTGCGAGACACTTCCAACAGTGGCTGGTACGTTGGTGG	CARHFQQWLVRWW	IGHV4-39	IGHD6-19	IGHJ4	10	18	32	36
1	0.0011890606420927466	TGTGCGAGAGTCAGCAGCTCGAATGCTTTTGATATCTGG	CARVSSSNAFDIW	IGHV3-33	IGHD6-6	IGHJ3	9	12	20	22
1	0.0011890606420927466	TGTGCGAGAGGTGTAGGGGGTTTCGGGACTGCAAACTGG	CARGVGGFGTANW	IGHV1-8	IGHD2-21	IGHJ4	10	26	31	34
1	0.0011890606420927466	TGTGCGAGAATAGCAGTGGCCGGAAGTTTTGACTACTGG	CARIAVAGSFDYW	IGHV3-30	IGHD6-19	IGHJ4	8	9	19	27
1	0.0011890606420927466	TGTGCGAAAGTTTATACGGTTTCATGCTTTGACTACTGG	CAKVYTVSCFDYW	IGHV1-69D	IGHD1-20	IGHJ4	6	11	16	26
1	0.0011890606420927466	TGTGCGAAAGGTGGTAAACTGGAACTATTAAGGTACTGG	CAKGGKLELLRYW	IGHV3-23	IGHD1-7	IGHJ4	9	16	26	33
1	0.0011890606420927466	TGTGCGAAAGACATGGTCGCCAGCAGCCTTGACTACTGG	CAKDMVASSLDYW	IGHV3-30	IGHD6-13	IGHJ4	10	20	26	28
1	0.0011890606420927466	TGTGCGAAAGACATGGTCGCCAACAGCCTTGACTACTGG	CAKDMVANSLDYW	IGHV3-30	IGHD2-8	IGHJ4	10	12	16	28
1	0.0011890606420927466	TGTGCACGGATACTAACTACTATGGCCCCTGACTACTGG	CARILTTMAPDYW	IGHV2-26	IGHD3-10	IGHJ4	12	17	24	29
1	0.0011890606420927466	TGTGCGACTCTGAGGTCCAGTACTCATGACTTCTGG	CATLRSSTHDFW	IGHV4-31	IGHD1-1	IGHJ4	6	15	20	26
1	0.0011890606420927466	TGTGCGACCCGTAGAGATGGCTATTTTGACTACTGG	CATRRDGYFDYW	IGHV4-34	IGHD5-24	IGHJ4	6	9	19	20
1	0.0011890606420927466	TGTGCGAGAGCCGCCGGGGGGAGATTGGACGTCTGG	CARAAGGRLDVW	IGHV4-31	IGHD3-16	IGHJ6	9	16	22	25
1	0.0011890606420927466	TGTGCGAGAGATCATGGGTACGACGGGGACTACTGG	CARDHGYDGDYW	IGHV3-7	IGHD1-1	IGHJ4	12	19	24	27
1	0.0011890606420927466	TGTGCGAGAGATATAGCAGCAGCCCTTGATATCTGG	CARDIAAALDIW	IGHV4-31	IGHD6-13	IGHJ3	11	12	22	25
1	0.0011890606420927466	TGTGCGAGAGAGTCCCTGGGGTTCCGGGACTACTGG	CARESLGFRDYW	IGHV4-55	IGHD1-14	IGHJ4	8	19	26	27
1	0.0011890606420927466	TGTGCACACAGCAGCGGCTGGCTCTTTGACCACTGG	CAHSSGWLFDHW	IGHV2-5	IGHD6-25	IGHJ1	10	11	18	30
1	0.0011890606420927466	TGTGCGAGAGGGGGAACGACCGGTGACTACTGG	CARGGTTGDYW	IGHV1-8	IGHD1-1	IGHJ4	10	12	19	23
1	0.0011890606420927466	TGTGCGAAAGGGGCTAACGACTTCCAGCACTGG	CAKGANDFQHW	IGHV3-23	IGHD7-27	IGHJ1	9	12	17	19
