# Supplementary material for: Biomarkers and Immune Repertoire Metrics Identified by Peripheral Blood Transcriptomic Sequencing Reveal the Pathogenesis of COVID-19
Source: Front Immunol. 2021 Aug 24;12:677025. doi: 10.3389/fimmu.2021.677025 (PMC8421539; doi:10.3389/fimmu.2021.677025)
Supplement: Supplementary file 1 [file DataSheet_1.zip › TCR_BCR/IGH/convert.SRR12007877.clonotypes.IGH.txt]

count	freq	cdr3nt	cdr3aa	v	d	j	VEnd	DStart	DEnd	JStart
12	0.022181146025878003	TGTGCAACATGGGGTATATATGGTTGTGGAGGTGACTGCTTC	CATWGIYGCGGDCF	IGHV3-74	IGHD3-10	IGHJ4	6	18	24	32
10	0.018484288354898338	TGTCGAATACGACATGTGGGCACATCACCTGGCCCAATTGACTACTGG	CRIRHVGTSPGPIDYW	IGHV3-72	IGHD3-10	IGHJ4	2	5	10	37
9	0.0166358595194085	TGTGCGAGAGATTCTTCGGTTGATAGTGGCTATGATTATATGGACTACTGG	CARDSSVDSGYDYMDYW	IGHV3-21	IGHD5-12	IGHJ4	11	22	37	42
8	0.014787430683918669	TGTGCGAGGGGCCTAAGGCGGTCTCCATTGCCCGGCTCGCACTTCTCGTACATGGACGTCTGG	CARGLRRSPLPGSHFSYMDVW	IGHV4-39	IGHD1-26	IGHJ6	7	34	42	48
8	0.014787430683918669	TGTGTGAGAGAGGCAGCAGCAGCTGGTGGGGACTACTTTGACTACTGG	CVREAAAAGGDYFDYW	IGHV3-21	IGHD6-13	IGHJ4	10	14	26	31
7	0.012939001848428836	TGCGCGAAAGTTAATATAGTAGCAGCGGGCAGGTGGCTCGACCCCTGG	CAKVNIVAAGRWLDPW	IGHV1-2	IGHD2-15	IGHJ5	6	17	25	33
7	0.012939001848428836	TGTGCGAGAGGAGACCTTACCCCTGAGTTTGACCACTGG	CARGDLTPEFDHW	IGHV3-48	IGHD4-23	IGHJ4	9	16	20	27
7	0.012939001848428836	TGTGCAAGAGGGGGGTGGAATCATGCCTTTGATATCTGG	CARGGWNHAFDIW	IGHV3-74	IGHD1-7	IGHJ3	9	15	19	22
6	0.011090573012939002	TGTACGAGAGATTTCTCGCAGGGGATAGCGGTGTTTGGTCGCGGTGGTGATTTCGGGGAATACTACTTTGACTACTGG	CTRDFSQGIAVFGRGGDFGEYYFDYW	IGHV1-2	IGHD2-21	IGHJ4	19	42	49	60
6	0.011090573012939002	TGTGCGCGAGATTCCTCATTCAGACAGGGTACTTCTTATTCCGTCTACAACCACTACTACATGGACGTCTGG	CARDSSFRQGTSYSVYNHYYMDVW	IGHV3-11	IGHD2-21	IGHJ6	11	36	42	44
6	0.011090573012939002	TGTGCAAAAGATGGCACCGGACACTGTACTGATGGTGTATGTTATACCTACTACTTTGACTCCTGG	CAKDGTGHCTDGVCYTYYFDSW	IGHV3-43	IGHD2-8	IGHJ4	11	24	47	48
6	0.011090573012939002	TGTGCGAGACACCTGAAGGAGGGCATTGTAGTAATACCGCTTACTATACACTTTGACTCCTGG	CARHLKEGIVVIPLTIHFDSW	IGHV4-39	IGHD2-2	IGHJ4	10	24	37	49
6	0.011090573012939002	TGTACTAGAGACCTGTATGTTTCGGGGACTTGGCCCTATGACTTCTGG	CTRDLYVSGTWPYDFW	IGHV3-49	IGHD3-10	IGHJ4	10	15	27	38
6	0.011090573012939002	TGTGTTATGTCCTACTACTATTACGCAATGGACGTCTGG	CVMSYYYYAMDVW	IGHV1-69D	IGHD3-16	IGHJ6	3	4	8	11
6	0.011090573012939002	TGTGCGAGCTTCCCTTGGGCTTATTATAGCCTCTGG	CASFPWAYYSLW	IGHV3-11	IGHD3-10	IGHJ4	7	20	27	32
6	0.011090573012939002	TGTGCCGCTTCGGGCTACTGG	CAASGYW	IGHV3-15	IGHD3-10	IGHJ4	2	8	13	14
5	0.009242144177449169	TGTGCGCGAGGCCCCCCCGCGTCTTTCTATGATCGTAGCGCGAGTGATGCTTTTGATGTCTGG	CARGPPASFYDRSASDAFDVW	IGHV4-34	IGHD3-22	IGHJ3	12	19	37	44
5	0.009242144177449169	TGTGCGAGAGGGGCGGCCTACGCGTGGGAACTACAAGCCGACTGG	CARGAAYAWELQADW	IGHV4-34	IGHD1-7	IGHJ4	10	26	33	40
5	0.009242144177449169	TGTGCGCGTATGAGAGATTTAGTGCTTACGATCGACTACTGG	CARMRDLVLTIDYW	IGHV3-21	IGHD5-12	IGHJ4	5	15	31	33
5	0.009242144177449169	TGTGTAACAGGCAACTGGGGACCCGACCACTGG	CVTGNWGPDHW	IGHV3-74	IGHD7-27	IGHJ1	3	12	20	27
4	0.0073937153419593345	TGTGCGAGAGTTTCTTACGGTGGTCACCCCGCACAGCCTCTCTACTACTACTACATGGACGTCTGG	CARVSYGGHPAQPLYYYYMDVW	IGHV1-18	IGHD4-23	IGHJ6	9	15	30	41
4	0.0073937153419593345	TGTGTAAGGGAGGCCAACGGGGATTATTCGGGGGGACACTACTTCTACCACTTGGACGCCTGG	CVREANGDYSGGHYFYHLDAW	IGHV3-13	IGHD3-10	IGHJ6	7	26	32	37
4	0.0073937153419593345	TGTGCGAGAGTCGCACCTGACTACAGCGAAAAGTACTACTACTACTACTACATGGACGTCTGG	CARVAPDYSEKYYYYYYMDVW	IGHV4-59	IGHD4-11	IGHJ6	9	17	25	33
4	0.0073937153419593345	TGTGCGAGAGATCTTATAACAGCCCGCCTCTTTGGTCGCTCCCACTACGGTATGGACGTCTGG	CARDLITARLFGRSHYGMDVW	IGHV1-2	IGHD1-26	IGHJ6	13	37	46	51
4	0.0073937153419593345	TGTGTTCTCCGACTTATACCCGGTTTAGCACCATCCGGCCGAGGGACTTTTGATCACTGG	CVLRLIPGLAPSGRGTFDHW	IGHV2-5	IGHD6-13	IGHJ4	3	14	22	48
4	0.0073937153419593345	TGTGCGAGACTGGGGGGCGGATATTGTCGTGCTACTACCTGCTTCTCCTTTGACTACTGG	CARLGGGYCRATTCFSFDYW	IGHV4-39	IGHD2-15	IGHJ4	9	18	30	47
4	0.0073937153419593345	TGTGCGAGAGAGAGGCAAGTCCGAAACTCTAAATCCTACTACTATGGTCTGGACGTCTGG	CARERQVRNSKSYYYGLDVW	IGHV3-21	IGHD3-10	IGHJ6	10	39	47	49
4	0.0073937153419593345	TGTGCAAGAGATCTTTACAATGATGAGTATTCCAGTGATGGGGACGATTTTGACTACTGG	CARDLYNDEYSSDGDDFDYW	IGHV3-74	IGHD1-1	IGHJ4	13	29	35	48
4	0.0073937153419593345	TGTGTCAGAGATCGTGATTGGCAGCTCGGCGTCCCCTACTACATGGACCTCTGG	CVRDRDWQLGVPYYMDLW	IGHV4-30-2	IGHD6-6	IGHJ6	12	20	27	35
4	0.0073937153419593345	TGTGCGAGAGGGGGAGGTGGTGGCTGGGACAACTGGTACTTCGATCTCTGG	CARGGGGGWDNWYFDLW	IGHV1-8	IGHD6-19	IGHJ2	10	19	26	31
4	0.0073937153419593345	TGTGCGAAGGATCTTGTTGCCAATAACTGGAACTACGCGTTCGACTATTGG	CAKDLVANNWNYAFDYW	IGHV3-30	IGHD1-7	IGHJ4	13	22	36	42
4	0.0073937153419593345	TGTGCAAGAGATAGTAGTTACTACTACTACTACGGTATGGACGTCTGG	CARDSSYYYYYGMDVW	IGHV3-74	IGHD1-26	IGHJ6	11	12	16	17
4	0.0073937153419593345	TGTGCGAATGACGATTTTTGGAGTGGTTATGGGACGAAGGCCTGG	CANDDFWSGYGTKAW	IGHV1-2	IGHD3-3	IGHJ5	6	10	29	40
4	0.0073937153419593345	TGCACCACCGGGGGTGGGAGTAACGTTTTTGACCACTGG	CTTGGGSNVFDHW	IGHV3-15	IGHD1-26	IGHJ4	7	13	19	27
4	0.0073937153419593345	TGTACAAGAGACTTATGGGGCCCTGACCACTGG	CTRDLWGPDHW	IGHV3-74	IGHD3-10	IGHJ4	10	13	17	23
3	0.005545286506469501	TGTGCAAGAGGACTTATACCACCAGGTGCAACAGGGAATTTTGCTTACCACTACTACTACGGAGTGGACGTCTGG	CARGLIPPGATGNFAYHYYYGVDVW	IGHV3-74	IGHD2-15	IGHJ6	9	16	23	44
3	0.005545286506469501	TGTGCGAGACTCAAAGTGGCGACTCCTACGAAGCGTGGGGGCTTGTACTCCTTTGACTACTGG	CARLKVATPTKRGGLYSFDYW	IGHV5-10-1	IGHD2-21	IGHJ4	9	15	27	44
3	0.005545286506469501	TGTGCGAGACAAACGGGATATTGTCGTGGTGGTGGGTGCGACCACTTCTACTTTGACTACTGG	CARQTGYCRGGGCDHFYFDYW	IGHV4-39	IGHD2-15	IGHJ4	10	15	32	47
3	0.005545286506469501	TGTGCGAGAGAGGGTAGATATTGTAGTAGTACCAGCTGCTATTTGGGGTGGTTCGACCCCTGG	CAREGRYCSSTSCYLGWFDPW	IGHV1-18	IGHD2-2	IGHJ5	10	16	41	48
3	0.005545286506469501	TGTGCAAGACAGATCAATAACAGTGGCTGGTACTTCGGTTCTTTCTACTTTGACTTCTGG	CARQINNSGWYFGSFYFDFW	IGHV1-45	IGHD6-19	IGHJ4	8	16	32	44
3	0.005545286506469501	TGTGCGAGGTCCCTGGGATATTGCACCACAACCAGCTGCTACTACTTTGACTTGTGG	CARSLGYCTTTSCYYFDLW	IGHV3-48	IGHD2-2	IGHJ4	7	30	38	39
3	0.005545286506469501	TGTGCGAGAGAATTAGATGCAGTGATACCAGCTGCCAGGGGGGCTTTTGATTTCTGG	CARELDAVIPAARGAFDFW	IGHV1-18	IGHD2-2	IGHJ3	10	25	34	42
3	0.005545286506469501	TGTGCGAAAGATTCTGTTGAGTGGCTCCGAGTAGCCCCCGGTGCTTTTGATGTTTGG	CAKDSVEWLRVAPGAFDVW	IGHV3-30	IGHD5-12	IGHJ3	11	19	29	41
3	0.005545286506469501	TGTGCGAAAGATCATGTTGAGTGGCTACGTGTGGCCCCCGATGTTTTTGATGTTTGG	CAKDHVEWLRVAPDVFDVW	IGHV3-9	IGHD5-12	IGHJ3	11	19	28	39
3	0.005545286506469501	TGTGCACACAGAGAGTATTTCGATACTTTGAGTGGTCCCTTTAAGTTTGACTACTGG	CAHREYFDTLSGPFKFDYW	IGHV2-5	IGHD3-9	IGHJ4	11	14	35	45
3	0.005545286506469501	TGTGCGAAAGGGGCGAAGTATAGAGGCTCGTCGAGGTACTACTTCGATCTCTGG	CAKGAKYRGSSRYYFDLW	IGHV3-23	IGHD6-6	IGHJ2	9	16	31	39
3	0.005545286506469501	TGTGCGAAAGACGCTGTTGAGATGCCTCGGGGACTTTCCTACTTTGACTTCTGG	CAKDAVEMPRGLSYFDFW	IGHV3-23	IGHD3-10	IGHJ4	10	26	32	38
3	0.005545286506469501	TGTACTAGAGATGTTAGTGGGAGCTACGGTGGTTTCTACGGGATGGACGTCTGG	CTRDVSGSYGGFYGMDVW	IGHV3-49	IGHD1-26	IGHJ6	11	14	26	42
3	0.005545286506469501	TGTACTGTGGTGCTTCAAGGCACTTACTTCTACTACGGTATGGACGTCTGG	CTVVLQGTYFYYGMDVW	IGHV3-49	IGHD2-15	IGHJ6	5	6	11	24
3	0.005545286506469501	TGTACTAGAGAGGAGGCTGTGGCAGTGGCACCCCCCTCCTTTGACTACTGG	CTREEAVAVAPPSFDYW	IGHV3-49	IGHD6-19	IGHJ4	10	21	28	38
3	0.005545286506469501	TGTGCCAGAGACATGTATAGCCTCAGCTGGTACTGGTTCGACCCCTGG	CARDMYSLSWYWFDPW	IGHV4-30-2	IGHD6-13	IGHJ5	10	14	30	31
3	0.005545286506469501	TGTGCGAGAGGAGGGGTTACCTACCCCTCGGGAAAATATGACTACTGG	CARGGVTYPSGKYDYW	IGHV1-8	IGHD4-23	IGHJ4	10	15	20	38
3	0.005545286506469501	TGTGCGAGAGATTCCGCACATAGTGGCTATGCCCGGTTCGACCCCTGG	CARDSAHSGYARFDPW	IGHV3-53	IGHD5-12	IGHJ5	11	19	28	34
3	0.005545286506469501	TGTGGTAGAGCCTTGAGCGTCGGACAGTTCGGCGAAAATGACTACTGG	CGRALSVGQFGENDYW	IGHV3-49	IGHD3-10	IGHJ4	9	26	31	38
3	0.005545286506469501	TGTATTAGGAATTCGGGAGGGAACAGTGCCACCCCGCTCGACCCCTGG	CIRNSGGNSATPLDPW	IGHV3-49	IGHD3-10	IGHJ5	7	11	16	37
3	0.005545286506469501	TGTGCGAGACCCTATGGTTCGGGAAAATATCCTCTTGGCTTCTGG	CARPYGSGKYPLGFW	IGHV1-46	IGHD3-10	IGHJ4	8	11	22	34
3	0.005545286506469501	TGTGCGAGACCCTATGGTTCGGGAAAATATCCTCTTGGCTTCTGG	CARPYGSGKYPLGFW	IGHV3-23	IGHD3-10	IGHJ4	6	11	22	34
3	0.005545286506469501	TGTGCGAGAGGGATTGGGACGGGGTTCTACTACTTTGACTACTGG	CARGIGTGFYYFDYW	IGHV3-11	IGHD1-14	IGHJ4	9	18	26	27
3	0.005545286506469501	TGTGCGAAAGATTTGGCTTATAAATACTACGGTATGGACGTCTGG	CAKDLAYKYYGMDVW	IGHV3-21	IGHD4-17	IGHJ6	11	25	32	33
3	0.005545286506469501	TGTGGGACGGAGCAGTGGGGGACCTACTACGGTATGGACGTCTGG	CGTEQWGTYYGMDVW	IGHV3-21	IGHD6-19	IGHJ6	3	10	17	23
3	0.005545286506469501	TGTAGTAGTTGCTTGAACTCAAACCATGATGGTTTTGATATATGG	CSSCLNSNHDGFDIW	IGHV3-21	IGHD1-7	IGHJ3	2	4	9	24
3	0.005545286506469501	TGTGTGAGAGAACGAATGATGTTCTACTTTGACTCCTGG	CVRERMMFYFDSW	IGHV3-21	IGHD3-16	IGHJ4	10	15	19	23
3	0.005545286506469501	TGTGCACGGACACGGGAACCGGGACAATTTGACTACTGG	CARTREPGQFDYW	IGHV2-70	IGHD1-1	IGHJ4	13	17	26	27
3	0.005545286506469501	TGTACCACATTCAACTTCGTACCAGACCCAGACGCCTGG	CTTFNFVPDPDAW	IGHV3-15	IGHD6-13	IGHJ5	8	17	24	30
3	0.005545286506469501	TGTGCTCATACAGTAAATACGCCCTTTGACTACTGG	CAHTVNTPFDYW	IGHV3-73	IGHD4-11	IGHJ4	2	8	20	23
3	0.005545286506469501	TGTGCGAGAGGGGGAGAGTCTGCTTTTGAGATTTGG	CARGGESAFEIW	IGHV1-18	IGHD3-10	IGHJ3	9	10	15	20
3	0.005545286506469501	TGTGTCAAGAATTACGATATCTGG	CVKNYDIW	IGHV4-34	IGHD5-24	IGHJ2	3	9	13	14
2	0.0036968576709796672	TGTGCGAGAGTAATGGACGAGCGGTATTACGATTTTTGGAGTGGTCCCGCTGGGGTCTACTACTACTACATGGACGTCTGG	CARVMDERYYDFWSGPAGVYYYYMDVW	IGHV4-34	IGHD3-3	IGHJ6	9	23	44	56
2	0.0036968576709796672	TGTGCGAGAGATCTTAGTGACGCGGAGGTAGTGGTGGTAGGTACTAGTAACTACTACTACTACGGTTTGGACGTCTGG	CARDLSDAEVVVVGTSNYYYYGLDVW	IGHV1-2	IGHD2-15	IGHJ6	13	27	39	49
2	0.0036968576709796672	TGTGCAAGAGGACTTATACCACCAGGTGCAACAGGGAATTTTGCTTACCACTACTACTACGGAGTGGACGTCTGG	CARGLIPPGATGNFAYHYYYGVDVW	IGHV4-34	IGHD2-15	IGHJ6	10	16	23	44
2	0.0036968576709796672	TGCGCGAGAGGCTTACGATTTTCGGAGTGGTCCCGCGACCTAATGTTCTACTATTATTATGGGTCGGACGTGTGG	CARGLRFSEWSRDLMFYYYYGSDVW	IGHV4-34	IGHD3-3	IGHJ6	11	12	30	65
2	0.0036968576709796672	TGTGCAAAAGAGGATGTCTTTTGGAGTGGCCAAGGGGCCGACCGCTCCTACTACTACTACATGGACGTCTGG	CAKEDVFWSGQGADRSYYYYMDVW	IGHV3-43	IGHD3-3	IGHJ6	22	23	28	47
2	0.0036968576709796672	TGTGCCAGACAAGTGATTAATTATGGCGTCCGTGGTCGTTGGACTGTCGTGGCCTCCTTTGACAACTGG	CARQVINYGVRGRWTVVASFDNW	IGHV4-30-2	IGHD1-1	IGHJ4	8	34	39	56
2	0.0036968576709796672	TGTGCCAGACAAGTGATTAATTATGGCGTCCGTGGTCGTTGGACTGTCGTGGCCTCCTTTGACAACTGG	CARQVINYGVRGRWTVVASFDNW	IGHV4-39	IGHD1-1	IGHJ4	10	34	39	56
2	0.0036968576709796672	TGTGCGATCGCTTCCGATGTTCTCACTGGTAATTCCCGGGTTTGGGGTGACTACTACATGGACGTCTGG	CAIASDVLTGNSRVWGDYYMDVW	IGHV1-69D	IGHD3-16	IGHJ6	6	39	46	49
2	0.0036968576709796672	TGTGCAAGAGATCGTCAATACTATGAAAGTGGTGGTTATTATCGCTACTATTTCGGTTTGGACGTCTGG	CARDRQYYESGGYYRYYFGLDVW	IGHV3-13	IGHD3-22	IGHJ6	12	18	40	58
2	0.0036968576709796672	TGTACGGCTGATATGCCATCAGCTGACGTGTCCCGTGACGTTTATTTCTACGGAATGGACGTCTGG	CTADMPSADVSRDVYFYGMDVW	IGHV1-58	IGHD3-22	IGHJ6	16	41	51	54
2	0.0036968576709796672	TGTACGAGAGTGGGGTATTACCATGGTAGCAGTGCCCCGCTCTATGAAAAAAGCTTTGACTACTGG	CTRVGYYHGSSAPLYEKSFDYW	IGHV1-2	IGHD3-22	IGHJ4	9	14	33	53
2	0.0036968576709796672	TGTGCGAGGGGCCTAAGGCGGTCTCCATTGCCCGGCTCGCACTTCTCGTACATGGACGTCTGG	CARGLRRSPLPGSHFSYMDVW	IGHV1-8	IGHD1-26	IGHJ6	13	34	42	48
2	0.0036968576709796672	TGTGCGAGGACTGCAATCTCAAGAAATGATAAGTACTACGCCTACGGTGTGGACGTCTGG	CARTAISRNDKYYAYGVDVW	IGHV1-18	IGHD4-17	IGHJ6	7	41	48	49
2	0.0036968576709796672	TGTGCAAAAGAGTTTGGGATTTTTGGAGTGGGTAATGGAGCAGATGCTTTTGATATCTGG	CAKEFGIFGVGNGADAFDIW	IGHV3-9	IGHD3-3	IGHJ3	10	17	30	42
2	0.0036968576709796672	TGTGCGAAAGATTCTGTTGAGTGGCTCCGAGTAGCCCCCGGTGCTTTTGATGTTTGG	CAKDSVEWLRVAPGAFDVW	IGHV3-9	IGHD5-12	IGHJ3	11	19	29	41
2	0.0036968576709796672	TGTGTCAGAGATCGTGATTGGCAGCTCGGCGTCCCCTACTACATGGACCTCTGG	CVRDRDWQLGVPYYMDLW	IGHV4-4	IGHD6-6	IGHJ6	12	20	27	35
2	0.0036968576709796672	TGTGTGAGACTAGGAGGAACATTACGATTTTTGGAGTGGCAAATTGACTACTGG	CVRLGGTLRFLEWQIDYW	IGHV4-4	IGHD3-3	IGHJ4	8	20	38	43
2	0.0036968576709796672	TGTGTGAGAAACTATTGTACTAATACGACCTGCTATCAACTCTTTGACCACTGG	CVRNYCTNTTCYQLFDHW	IGHV3-30	IGHD2-8	IGHJ4	8	12	23	41
2	0.0036968576709796672	TGTGCGAGCGAGTCAATGACTAAAGGCTACTACTACTACTACATGGATGTCTGG	CASESMTKGYYYYYMDVW	IGHV4-4	IGHD4-11	IGHJ6	7	15	21	26
2	0.0036968576709796672	TGTGCGAGAGATTACTATGAAAGTAGTGGTGAATATCACCGCTTTGACTACTGG	CARDYYESSGEYHRFDYW	IGHV1-46	IGHD3-22	IGHJ4	11	12	29	41
2	0.0036968576709796672	TGTGCGAAAGGAGAGAGCCTACTGGGGATCCCTGGTGTGGCTATTGACTACTGG	CAKGESLLGIPGVAIDYW	IGHV4-34	IGHD7-27	IGHJ4	10	20	31	43
2	0.0036968576709796672	TGTGCAAGAGCTAATTACGATTTTTGGAGTGGTTGGGGGTTCATGGACGTCTGG	CARANYDFWSGWGFMDVW	IGHV3-13	IGHD3-3	IGHJ6	9	13	33	41
2	0.0036968576709796672	TGTGTGAGAGATAGTGGGGTGTACCAGCTGCTATCAGAATTTGACTCCTGG	CVRDSGVYQLLSEFDSW	IGHV3-30	IGHD2-2	IGHJ4	11	20	33	39
2	0.0036968576709796672	TGTGCGAGATCCCCCGCCTGTAGTAGAACCAGCTGCTACCATGACTACTGG	CARSPACSRTSCYHDYW	IGHV7-81	IGHD2-2	IGHJ4	9	18	37	41
2	0.0036968576709796672	TGTGCGAAGGATCTTGTTGCCAATAACTGGAACTACGCGTTCGACTATTGG	CAKDLVANNWNYAFDYW	IGHV3-23	IGHD1-7	IGHJ4	14	22	36	42
2	0.0036968576709796672	TGTGCGAAAGATGAAGAAAGTGGGAGCTACGGAGGGATCTTTGACTACTGG	CAKDEESGSYGGIFDYW	IGHV3-30	IGHD1-26	IGHJ4	11	18	29	38
2	0.0036968576709796672	TGTCGAATACGACATGTGGGCACATCACCTGGCCCAATTGACTACTGG	CRIRHVGTSPGPIDYW	IGHV1-58	IGHD3-10	IGHJ4	2	5	10	37
2	0.0036968576709796672	TGTGCCAGAAGTAATAGTGGTTATACCTCGGGTGTTTTTGAGATCTGG	CARSNSGYTSGVFEIW	IGHV4-30-2	IGHD3-22	IGHJ3	8	14	23	35
2	0.0036968576709796672	TGTGCGATGTTAGTGCCAACTCCTTCGTTCGATGTTTTTGATATCTGG	CAMLVPTPSFDVFDIW	IGHV4-39	IGHD1-20	IGHJ3	6	24	29	30
2	0.0036968576709796672	TGTGCGAGATCATCTGAGTATGCCAGTACGTCGGCGGTAGACTACTGG	CARSSEYASTSAVDYW	IGHV5-51	IGHD1-20	IGHJ4	8	27	32	39
2	0.0036968576709796672	TGTGCACGGACACCTCCGGACGCCGCCTACTATTATTTGGACGTCTGG	CARTPPDAAYYYLDVW	IGHV2-5	IGHD6-6	IGHJ6	6	14	21	26
2	0.0036968576709796672	TGTGCAAGACATGACTGTGGTGGCACGACCTGCCACAATGACCACTGG	CARHDCGGTTCHNDHW	IGHV3-74	IGHD2-21	IGHJ4	8	15	22	38
2	0.0036968576709796672	TGTGTGAGAGACGCATCGGTCAGTGGCAGTTACTTTGACAAGTGG	CVRDASVSGSYFDKW	IGHV3-21	IGHD6-19	IGHJ4	10	20	26	30
2	0.0036968576709796672	TGTGCAAAATCGCATCCGTCGGCTATGGTTAGGATTGACTACTGG	CAKSHPSAMVRIDYW	IGHV3-43	IGHD5-18	IGHJ4	8	21	30	34
2	0.0036968576709796672	TGTGCCAGATTCGAGTATAGCAGCTCCTACTTTGACTACTGG	CARFEYSSSYFDYW	IGHV4-30-2	IGHD6-6	IGHJ4	8	10	25	26
2	0.0036968576709796672	TGTGCGACAGAATTACCACATACTCTGTGGTTCGACCCCTGG	CATELPHTLWFDPW	IGHV1-24	IGHD4-23	IGHJ5	10	12	18	27
2	0.0036968576709796672	TGTGCGAGTGTCCGTGGTGGTTGGGGTTTTAGTGACTCTTGG	CASVRGGWGFSDSW	IGHV4-34	IGHD2-15	IGHJ4	7	13	20	32
2	0.0036968576709796672	TGTGCGAGAGAAGCCTACGGACGGTATCACTTTGACAACTGG	CAREAYGRYHFDNW	IGHV3-35	IGHD1-7	IGHJ4	8	21	26	28
2	0.0036968576709796672	TGTGCGAAGTCGGGGGGGAAGGCATTGCCCGAGCTCGACTGG	CAKSGGKALPELDW	IGHV4-59	IGHD3-10	IGHJ4	6	9	14	37
2	0.0036968576709796672	TGTGCAAACTTCTACTGTGGTCCCAGCTGCCCATCCTCCTGG	CANFYCGPSCPSSW	IGHV3-74	IGHD2-2	IGHJ5	6	22	29	37
2	0.0036968576709796672	TGTGTGAGAGAACGAATGATGTTCTACTTTGACTCCTGG	CVRERMMFYFDSW	IGHV3-35	IGHD1-1	IGHJ4	8	9	14	23
2	0.0036968576709796672	TGTGCGAGAGATCAGGGTGGCGACTGGTTCGACGCCTGG	CARDQGGDWFDAW	IGHV3-48	IGHD2-15	IGHJ5	12	15	19	22
2	0.0036968576709796672	TGTGCGAAAGATAGTGGGCACTATGGTGTCGACCCCTGG	CAKDSGHYGVDPW	IGHV3-30	IGHD3-10	IGHJ5	11	19	26	28
2	0.0036968576709796672	TGTGCAAGCGACCATTACTATAGGATTGAGTCCTGG	CASDHYYRIESW	IGHV3-74	IGHD3-10	IGHJ5	7	13	20	31
1	0.0018484288354898336	TGTGCGAGAGATCGGACCTGGGGGGCTGACTACTATGATAGTAGTGGTTATCCCCCCCAGTACTACTTTGACTACTGG	CARDRTWGADYYDSSGYPPQYYFDYW	IGHV4-31	IGHD3-22	IGHJ4	12	30	50	58
1	0.0018484288354898336	TGTGTCCTCGTGGGATATTGTCGTAGTGGTTCCTGCTCCCACGATTCCGACGGGTACAACTGGTTCGACCCCTGG	CVLVGYCRSGSCSHDSDGYNWFDPW	IGHV5-10-1	IGHD2-15	IGHJ5	3	12	36	53
1	0.0018484288354898336	TGTGCGAGAGCGGAAAGCTCGAGTAGCAGCAGCTGGTACGGATACTACTACTACTACTACATGGACGTCTGG	CARAESSSSSSWYGYYYYYYMDVW	IGHV3-30	IGHD6-13	IGHJ6	9	23	39	42
1	0.0018484288354898336	TGTGCGATGCCCCCCCTGCAACTTTTACGATATTGTAGTAACAGTAGTTGTATCCCGAAGGACGTCTGG	CAMPPLQLLRYCSNSSCIPKDVW	IGHV5-10-1	IGHD2-2	IGHJ6	6	28	39	59
1	0.0018484288354898336	TGTGCGAGAGCGGGGGAACTATTACTATGGTTCGGGGAGTTATTATCCTCGGGCTGGTTCGACCCCTGG	CARAGELLLWFGELLSSGWFDPW	IGHV4-59	IGHD3-10	IGHJ5	9	19	45	53
1	0.0018484288354898336	TGTGCGAGAGGCGAAGCTGACGATTTTTGGAGTGGTTACCAGACTCGGAACTACGGTATGGACGTCTGG	CARGEADDFWSGYQTRNYGMDVW	IGHV1-8	IGHD3-3	IGHJ6	11	19	37	57
1	0.0018484288354898336	TGTGCGAGAGATTCCCAGGGATATTGTAGTAGTACCAGCTGCTATACCGGTATTTGGTTCGACCCCTGG	CARDSQGYCSSTSCYTGIWFDPW	IGHV3-33	IGHD2-2	IGHJ5	11	18	49	54
1	0.0018484288354898336	TGTGCGAGAGACATAGTGACTTCTCATAGCCCATTCGATGATGGTGGTGCTTATTACCACGCCTCCTGG	CARDIVTSHSPFDDGGAYYHASW	IGHV3-53	IGHD3-22	IGHJ5	10	37	60	64
1	0.0018484288354898336	TGTGCGAGAGAAATAGGGGTCTTCGTCCCCGGCCCCGACTATTTTTGGACTGGTTATTTTGACTACTGG	CAREIGVFVPGPDYFWTGYFDYW	IGHV5-10-1	IGHD3-3	IGHJ4	8	40	56	57
1	0.0018484288354898336	TGTGCGAGATCCCGAAAAGTGCCATATAGCAGCTCGTCCGAGGGTCAATACTACTTTGACTACTGG	CARSRKVPYSSSSEGQYYFDYW	IGHV4-55	IGHD6-6	IGHJ4	9	24	39	48
1	0.0018484288354898336	TGTGCGAGACCATTACGGTCTTTGGAGTTGTTAGTAGTCCCGGAGGGCTATGTTTTTGATGTGTGG	CARPLRSLELLVVPEGYVFDVW	IGHV4-34	IGHD3-3	IGHJ3	8	11	32	49
1	0.0018484288354898336	TGTGCGAGAGATCTCTGGGAGACCGGTGAGGTGGTGACTGCTAAGACTGATGCTTTTGATATCTGG	CARDLWETGEVVTAKTDAFDIW	IGHV4-30-2	IGHD2-21	IGHJ3	17	29	42	47
1	0.0018484288354898336	TGTGCGAGAGAAATCAGCAGTGGCTGGAAAGGGATATACTACTACTACTACGGTATGGACGTCTGG	CAREISSGWKGIYYYYYGMDVW	IGHV4-31	IGHD6-19	IGHJ6	10	15	26	36
1	0.0018484288354898336	TGTGCAAGAGATCCGGAATATAATAGCAGCCCCGGGACTTATTACCACTACTTCATGGACGTCTGG	CARDPEYNSSPGTYYHYFMDVW	IGHV3-13	IGHD2-2	IGHJ6	12	22	29	42
1	0.0018484288354898336	TGTGCGGGCACGTTTGCTAGCGCCTACTACGAGGTCCCGACAGTCGTGACTCTAGACCACTGG	CAGTFASAYYEVPTVVTLDHW	IGHV4-59	IGHD1-26	IGHJ4	5	23	30	54
1	0.0018484288354898336	TGTGCGAGGGGCCTAAGGAAGACTCCTTTGCCCGGTTCGGTCTACTTCTACATGGACGTCTGG	CARGLRKTPLPGSVYFYMDVW	IGHV3-23	IGHD3-10	IGHJ6	6	33	39	41
1	0.0018484288354898336	TGTGCGAGACGTGCATGGTGTATGCTACACTGCGATAAACAAAACTGGTACTTCGATCTCTGG	CARRAWCMLHCDKQNWYFDLW	IGHV1-46	IGHD2-8	IGHJ2	8	14	26	43
1	0.0018484288354898336	TGTGCGAGACATTTTACGACATATTGTGGTGGTGACTGCTATTCGCATGCTTTTGATATCTGG	CARHFTTYCGGDCYSHAFDIW	IGHV4-28	IGHD2-21	IGHJ3	13	19	43	46
1	0.0018484288354898336	TGTGCGAGACATTCTAAGGGATACAACTATGGGGGAGTAAATGATGCTGCTTTTGATATCTGG	CARHSKGYNYGGVNDAAFDIW	IGHV4-39	IGHD5-18	IGHJ3	11	18	31	43
1	0.0018484288354898336	TGTGCGAGACAAACGGGATATTGTCGTGGTGGTGGGTGCGACCACTTCTACTTTGACTACTGG	CARQTGYCRGGGCDHFYFDYW	IGHV3-53	IGHD2-15	IGHJ4	8	15	32	47
1	0.0018484288354898336	TGTGCGAGAGGGACGATAGCAGCTCACAATAATTACTACTACTACTACGGTATGGACGTCTGG	CARGTIAAHNNYYYYYGMDVW	IGHV1-8	IGHD6-6	IGHJ6	10	15	24	31
1	0.0018484288354898336	TGTGCGAGAGATTTTTACGATATTTTGACTGGTTATTTTCTTCTGGGTGCTTTTGATATCTGG	CARDFYDILTGYFLLGAFDIW	IGHV3-21	IGHD3-9	IGHJ3	11	14	36	47
1	0.0018484288354898336	TGTGCGAGAGATCTTATAACAGCCCGCCTCTTTGGTCGCTCCCACTACGGTATGGACGTCTGG	CARDLITARLFGRSHYGMDVW	IGHV1-18	IGHD1-26	IGHJ6	13	37	46	51
1	0.0018484288354898336	TGTGCGAGAGATCCCCGAGTTCGGGGATCACTGACCTCCTACTACTACTTCATGGACGTCTGG	CARDPRVRGSLTSYYYFMDVW	IGHV1-46	IGHD3-10	IGHJ6	12	18	26	38
1	0.0018484288354898336	TGTGCGAAAATCAGGTGTAGTAGTACCAGCTGCCTCCGGGGACCTGATGCTTTTGATATCTGG	CAKIRCSSTSCLRGPDAFDIW	IGHV3-23	IGHD2-2	IGHJ3	8	15	32	44
1	0.0018484288354898336	TGTGCGAAAAGGGAGTTCTATAGTGGCTACGATCTCTACTACTACTACGGTATGGACGTCTGG	CAKREFYSGYDLYYYYGMDVW	IGHV1-46	IGHD5-12	IGHJ6	6	18	32	35
1	0.0018484288354898336	TGTGCAAGAGGACTCCGTACCGGAGAGGGGTATTACTACTACTACTACGGTATGGACGTCTGG	CARGLRTGEGYYYYYYGMDVW	IGHV3-13	IGHD1-1	IGHJ6	9	16	22	30
1	0.0018484288354898336	TGTGCGAGGTCTGGCGACTTTTGGAGTGGTTATTCCAAGGGGAACTGGTTCGACCCCTGG	CARSGDFWSGYSKGNWFDPW	IGHV4-4	IGHD3-3	IGHJ5	7	14	33	42
1	0.0018484288354898336	TGTGCGAGATCGGGACGGCGGTGTAGTAGTACCAGCTGCTCAGATGCTTTTGATATCTGG	CARSGRRCSSTSCSDAFDIW	IGHV1-46	IGHD2-2	IGHJ3	8	21	39	42
1	0.0018484288354898336	TGTGCGAGACTGGCGTCGTGGGAGCTACGATCCTACTACTACTACTACATGGACGTCTGG	CARLASWELRSYYYYYMDVW	IGHV4-39	IGHD1-26	IGHJ6	9	17	27	32
1	0.0018484288354898336	TGTGCGAGACTGGCGTCGTGGGAGCTACGATCCTACTACTACTACCACATGGACGTCTGG	CARLASWELRSYYYYHMDVW	IGHV4-39	IGHD1-26	IGHJ6	9	17	27	32
1	0.0018484288354898336	TGTGCGAGACTGGGGGGCGGATATTGTCGTGCTACTACCTGCTTCTCCTTTGACTACTGG	CARLGGGYCRATTCFSFDYW	IGHV1-69	IGHD2-15	IGHJ4	8	18	30	47
1	0.0018484288354898336	TGTGCGAGAGATGCATATTACTATGATAGTAGTGGTTATTACTACCCGCCTGACTACTGG	CARDAYYYDSSGYYYPPDYW	IGHV3-21	IGHD3-22	IGHJ4	11	15	44	50
1	0.0018484288354898336	TGTGCGAAAGTTCGTTGGGATAGTAGTGGTTATCGACCCTCGTACTACTTTGACTACTGG	CAKVRWDSSGYRPSYYFDYW	IGHV3-23	IGHD3-22	IGHJ4	9	18	32	41
1	0.0018484288354898336	TGTGGGAGAGTCCGTTGTAGTACTACCAGCTGCTATATTTATGATGCTTTTGATATCTGG	CGRVRCSTTSCYIYDAFDIW	IGHV3-33	IGHD2-2	IGHJ3	9	14	35	40
1	0.0018484288354898336	TGTGCGAGCACGGGCGGAGATCTTGGCTATGACTACCCGGCGTCCTTTGACTACTGG	CASTGGDLGYDYPASFDYW	IGHV7-81	IGHD4-11	IGHJ4	7	28	35	44
1	0.0018484288354898336	TGTGCGAGCACACCGGGGGGGTATCAAAACTACTACTACTACTACATGGACGTCTGG	CASTPGGYQNYYYYYMDVW	IGHV4-34	IGHD6-13	IGHJ6	7	18	23	28
1	0.0018484288354898336	TGTGCGAGAGCTAGGGGTAAGATAGCAGCTCGTCACGGATACTGGTTCGACCCCTGG	CARARGKIAARHGYWFDPW	IGHV4-59	IGHD6-6	IGHJ5	9	21	33	40
1	0.0018484288354898336	TGTGCGAGAGGGTATTACGATTTTTGGAGTGGTTATTCAAACTGGTTCGACCCCTGG	CARGYYDFWSGYSNWFDPW	IGHV1-8	IGHD3-3	IGHJ5	10	11	36	39
1	0.0018484288354898336	TGTGCGAGAGGGGGTTTGGAGTGGTTATTATATGTTTTGGGCCCGTTCGACCCCTGG	CARGGLEWLLYVLGPFDPW	IGHV1-8	IGHD3-3	IGHJ5	10	14	31	44
1	0.0018484288354898336	TGTGCGAGAGGGGATGTGGGATATTGTAGTGGTGGTAGCTGCTACTTTGACTACTGG	CARGDVGYCSGGSCYFDYW	IGHV4-34	IGHD2-15	IGHJ4	10	18	40	41
1	0.0018484288354898336	TGTGCGAGAGATTTGGACAGCTATGGTTATATAGAGGTGTTCTACTTTGACTACTGG	CARDLDSYGYIEVFYFDYW	IGHV3-30	IGHD5-18	IGHJ4	11	16	28	41
1	0.0018484288354898336	TGTGCGAGAGATCGCCTAGGCCCAGGCTCTGGAGGGGGGGGGGACTTTGAACATTGG	CARDRLGPGSGGGGDFEHW	IGHV4-31	IGHD2-15	IGHJ4	12	14	19	43
1	0.0018484288354898336	TGTGCGAGAATGGACGATAGCTTGGGACGTTTTCTCCCAGACTACTTTGACAACTGG	CARMDDSLGRFLPDYFDNW	IGHV3-21	IGHD1-26	IGHJ4	8	33	38	40
1	0.0018484288354898336	TGTGCGAGAAGGTCGGTAGTACCAGCTGGAAGAGACTACTACTACATGGACGTCTGG	CARRSVVPAGRDYYYMDVW	IGHV4-28	IGHD2-2	IGHJ6	9	15	27	34
1	0.0018484288354898336	TGTGCGAAAGAATTTGTACTAGTACCAGCTGCTATCGATAACTTCTTTGACTACTGG	CAKEFVLVPAAIDNFFDYW	IGHV3-60	IGHD2-2	IGHJ4	10	13	34	40
1	0.0018484288354898336	TGTGCAAAAGGTGGGGGGAGCTACTCCCCCTACTACTACTACTACATGGACGTCTGG	CAKGGGSYSPYYYYYMDVW	IGHV3-43	IGHD1-26	IGHJ6	9	15	24	29
1	0.0018484288354898336	TGTGCCCGGACCGAGTTTGATAGTAGTGGTTTTCTTCACCCTTTTGACTCCTGG	CARTEFDSSGFLHPFDSW	IGHV2-26	IGHD3-22	IGHJ4	9	17	30	42
1	0.0018484288354898336	TGTGCGACCTATTGTAGTGGTGGTAGCTGCTACCGTGGCCTCGTTGACTACTGG	CATYCSGGSCYRGLVDYW	IGHV4-4	IGHD2-15	IGHJ4	6	9	32	43
1	0.0018484288354898336	TGTGCGAGCGAGTCAATGACTAAAGGCTACTACTACTACTACATGGATGTCTGG	CASESMTKGYYYYYMDVW	IGHV3-7	IGHD4-11	IGHJ6	7	15	21	26
1	0.0018484288354898336	TGTGCGAGACAAGAGGTGGGGAGCTGGCTACAATTCCGGAACTTTGACTACTGG	CARQEVGSWLQFRNFDYW	IGHV4-39	IGHD5-24	IGHJ4	10	20	34	40
1	0.0018484288354898336	TGTGCGAGAGTTGGTCACCTTTTTGGAGTGGTTATTATCTTCTTTGACTACTGG	CARVGHLFGVVIIFFDYW	IGHV3-53	IGHD3-3	IGHJ4	9	19	37	41
1	0.0018484288354898336	TGTGCGAGAGATTACTATGAAAGTAGTGGTGAATATCACCGCTTTGACTACTGG	CARDYYESSGEYHRFDYW	IGHV4-31	IGHD3-22	IGHJ4	11	12	29	41
1	0.0018484288354898336	TGTGCGAGAGATCACGGGAGTTACTATGATAGTAGTGGTTATAGTGACTACTGG	CARDHGSYYDSSGYSDYW	IGHV4-31	IGHD3-22	IGHJ4	12	20	41	44
1	0.0018484288354898336	TGTGCGAGAGAGTCTCGTAGTGGTTATATTGACGCCAAGAACTTTGACTACTGG	CARESRSGYIDAKNFDYW	IGHV3-53	IGHD3-22	IGHJ4	10	16	26	40
1	0.0018484288354898336	TGTGCGAGAGAACTGTATAGCAGCAGCTGGTACGTCGGCTGGTTCGACCCCTGG	CARELYSSSWYVGWFDPW	IGHV4-31	IGHD6-13	IGHJ5	10	14	34	38
1	0.0018484288354898336	TGTGCGAAAGATCTCTATTTAAATTACGATTTTTGGAGTGGCCCCGACTACTGG	CAKDLYLNYDFWSGPDYW	IGHV3-30	IGHD3-3	IGHJ4	15	22	40	45
1	0.0018484288354898336	TGTACTAGAGATGTTAGTGGGAGCTACGGTGGTTTCTACGGGATGGACGTCTGG	CTRDVSGSYGGFYGMDVW	IGHV3-49	IGHD1-26	IGHJ3	11	14	26	49
1	0.0018484288354898336	TGTACGAGAGATCGGGGAAGTACTTGGAGGGGCTGGGATGCTTTCGATCTTTGG	CTRDRGSTWRGWDAFDLW	IGHV4-31	IGHD3-3	IGHJ3	12	23	28	36
1	0.0018484288354898336	TGTGTGAAAGATGCCCAATTATGGGGCGTTCCAACTGACCCTGACTACTGG	CVKDAQLWGVPTDPDYW	IGHV3-23	IGHD1-1	IGHJ4	11	26	32	41
1	0.0018484288354898336	TGTGCGGCAGTAGGATTGGGTTACTATGATAGTAGTGGTCAGGGAAAGTGG	CAAVGLGYYDSSGQGKW	IGHV1-58	IGHD3-22	IGHJ4	9	20	38	48
1	0.0018484288354898336	TGTGCGGGTAATGACAACCCTTTGCACTACTACTACTACATGGACGTCTGG	CAGNDNPLHYYYYMDVW	IGHV1-58	IGHD2-8	IGHJ6	6	8	12	25
1	0.0018484288354898336	TGTGCGATTGTTGGGAAGCTCGAAGCCAGACCTGATGCTTTTGATATCTGG	CAIVGKLEARPDAFDIW	IGHV3-21	IGHD6-6	IGHJ3	6	16	21	32
1	0.0018484288354898336	TGTGCGAGGGGCCATAGCAGCAGCTGGAGGACCGGAAGCTTTGACTACTGG	CARGHSSSWRTGSFDYW	IGHV1-8	IGHD6-13	IGHJ4	12	13	26	38
1	0.0018484288354898336	TGTGCGAGGAGCGGTGTAGTAGTGCCAGCTGCTATCTGGTTCGACCCCAGG	CARSGVVVPAAIWFDPR	IGHV3-48	IGHD2-2	IGHJ5	7	14	34	35
1	0.0018484288354898336	TGTGCGAGAGTTGCTGTAGGTCCTCTGGGGGATGATGCTTTTGACACCTGG	CARVAVGPLGDDAFDTW	IGHV3-11	IGHD4-4	IGHJ3	9	13	18	31
1	0.0018484288354898336	TGTGCGAGAGGCGGCTGGGGGCCCTACTACTACTACGGTATGGACGTCTGG	CARGGWGPYYYYGMDVW	IGHV4-34	IGHD3-16	IGHJ6	11	15	20	23
1	0.0018484288354898336	TGTGCGAGAGATTCTTCGGTTGATAGTGGCTATGATTATATGGACTACTGG	CARDSSVDSGYDYMDYW	IGHV4-31	IGHD5-12	IGHJ4	11	22	37	42
1	0.0018484288354898336	TGTGCGAGAGATTCTGGCGGTAATAACTACTGGTACTTCATGGACGTCTGG	CARDSGGNNYWYFMDVW	IGHV3-11	IGHD3-10	IGHJ6	11	19	24	25
1	0.0018484288354898336	TGTGCGAGAGATTCTGGCGGTAATAACTACTGGTACTTCATGGACGTCTGG	CARDSGGNNYWYFMDVW	IGHV5-10-1	IGHD3-10	IGHJ6	8	19	24	25
1	0.0018484288354898336	TGTGCGAGAGATTGGGACTCTTTTTACGATTCCCCGGGCACCGACCCCTGG	CARDWDSFYDSPGTDPW	IGHV3-48	IGHD3-3	IGHJ5	11	23	30	41
1	0.0018484288354898336	TGTGCGAGAGATCGCGGCTCAATAATGGCCAGAGTATACCTTGACTCCTGG	CARDRGSIMARVYLDSW	IGHV4-4	IGHD2-8	IGHJ4	12	22	27	36
1	0.0018484288354898336	TGTGCGAAGGATCTTGTTGCCAATAACTGGAACTACGCGTTCGACTATTGG	CAKDLVANNWNYAFDYW	IGHV3-30	IGHD1-7	IGHJ5	13	22	36	38
1	0.0018484288354898336	TGTGCACGGATTTTTTCCTGGGAGCCGTACTACTACTACATGGACGTCTGG	CARIFSWEPYYYYMDVW	IGHV2-26	IGHD1-26	IGHJ6	10	18	24	27
1	0.0018484288354898336	TGTGCAAAAGATTTCGTGAACGGTATAGTGGGAGCTACGATTGACTACTGG	CAKDFVNGIVGATIDYW	IGHV3-9	IGHD1-26	IGHJ4	11	20	37	40
1	0.0018484288354898336	TGTGCGAGTCAGGGTATAGGTGACGGGGGGTGGCTACTTGACTACTGG	CASQGIGDGGWLLDYW	IGHV4-31	IGHD5-12	IGHJ4	7	29	36	37
1	0.0018484288354898336	TGTGCGAGATCCCCTATAGCAGTGGCTGGCTACTACTTTGACTACTGG	CARSPIAVAGYYFDYW	IGHV1-8	IGHD6-19	IGHJ4	8	14	28	30
1	0.0018484288354898336	TGTGCGAGACTTCCGAGCAGTGGCTGGTCGTGGGGATTTGACTACTGG	CARLPSSGWSWGFDYW	IGHV4-39	IGHD6-19	IGHJ4	9	15	27	36
1	0.0018484288354898336	TGTGCGAGACTGGGGCACATGAGAAGGGAGGATGCTTTTGATATCTGG	CARLGHMRREDAFDIW	IGHV4-4	IGHD7-27	IGHJ3	8	9	14	30
1	0.0018484288354898336	TGTGCGAGAGTCGACCAACTCGAAGTCACCTACTACCTGGACGTCTGG	CARVDQLEVTYYLDVW	IGHV3-33	IGHD2-21	IGHJ6	9	23	28	29
1	0.0018484288354898336	TGTGCGAGAGCCCTGGGGGACAACGAACTCAGCTGGTTCGACCCCTGG	CARALGDNELSWFDPW	IGHV1-8	IGHD3-16	IGHJ5	13	14	19	32
1	0.0018484288354898336	TGTGCGAGAGCCCTGGGGGACAACGAACTCAGCTGGTTCGACCCCTGG	CARALGDNELSWFDPW	IGHV4-59	IGHD3-16	IGHJ5	9	13	19	32
1	0.0018484288354898336	TGTGCGAGAGGGGACAAAGAATACTACTACTACGGTATGGACGTCTGG	CARGDKEYYYYGMDVW	IGHV1-8	.	IGHJ6	10	-1	-1	21
1	0.0018484288354898336	TGTGCGAGAGATCGTATAGCAGTGGCTGGCCCGCCGTTCCAGCACTGG	CARDRIAVAGPPFQHW	IGHV4-31	IGHD6-19	IGHJ1	12	13	28	36
1	0.0018484288354898336	TGTGCGAGAGATCGGAGATGGCTACAACTTACATACTTTGACTACTGG	CARDRRWLQLTYFDYW	IGHV1-69	IGHD5-24	IGHJ4	12	14	26	33
1	0.0018484288354898336	TGTGCGAGAGATCATTGTAGTGGTGGTAGCTGCTACTCTGACTACTGG	CARDHCSGGSCYSDYW	IGHV3-53	IGHD2-15	IGHJ4	12	13	31	32
1	0.0018484288354898336	TGTGCGAGAGATAGTCGGGTTCGGGGAGTTATCTACTTTGACTACTGG	CARDSRVRGVIYFDYW	IGHV4-31	IGHD3-10	IGHJ4	11	17	31	32
1	0.0018484288354898336	TGTGCGAGAGAGCGTGGATATAGTGGCTACGACCGCCCGGACGTCTGG	CARERGYSGYDRPDVW	IGHV4-31	IGHD5-12	IGHJ6	10	12	31	38
1	0.0018484288354898336	TGTGCGAAAGATTGGGGTATAGCAGTGGCTGGTGTTCTTGGCCACCGG	CAKDWGIAVAGVLGHR	IGHV3-23	IGHD6-19	IGHJ4	11	14	32	46
1	0.0018484288354898336	TGTGCGAAAGATCCATGGGACCAAAGCGGGGATGCTTTTGATATCTGG	CAKDPWDQSGDAFDIW	IGHV3-30	IGHD1-26	IGHJ3	12	15	19	30
1	0.0018484288354898336	TGTGCGAAAGAGGGGTCCGGGGCATCCTTCTACTACTTTGACCACTGG	CAKEGSGASFYYFDHW	IGHV3-23	IGHD6-6	IGHJ4	10	14	19	30
1	0.0018484288354898336	TGTGCAAGCCTAACCTCGGTGGTCCAAGAAGCTGCTTTCGACATCTGG	CASLTSVVQEAAFDIW	IGHV1-2	IGHD4-23	IGHJ3	4	16	22	32
1	0.0018484288354898336	TGTGCAAGCCTAACCTCGGTGGTCCAAGAAGCTGCTTTCGACATCTGG	CASLTSVVQEAAFDIW	IGHV3-74	IGHD4-23	IGHJ3	7	16	22	32
1	0.0018484288354898336	TGTGCAAGCGACCGACCCCACCGCCGGTTATGGTTCGGGGAGGGCTGG	CASDRPHRRLWFGEGW	IGHV3-48	IGHD3-10	IGHJ4	4	28	41	44
1	0.0018484288354898336	TGTGCAAGAGAGGGTGGGAGCTACCCCGGTGATGCTTTTGATATCTGG	CAREGGSYPGDAFDIW	IGHV3-74	IGHD1-26	IGHJ3	10	13	23	29
1	0.0018484288354898336	TGTGCAAGAGAGACGACTCCATGGACCCGTGGATACTTTGACTCCTGG	CARETTPWTRGYFDSW	IGHV6-1	IGHD3-3	IGHJ4	10	15	20	33
1	0.0018484288354898336	TGTGCAAAAGATACGGGTAGCAGCAGCTGGTACTACTTTGACTACTGG	CAKDTGSSSWYYFDYW	IGHV3-9	IGHD6-13	IGHJ4	12	17	28	29
1	0.0018484288354898336	TGTGCGAGAGGCGTTGTGGGTTACGGAGGATACTTCCAGCACTGG	CARGVVGYGGYFQHW	IGHV4-34	IGHD5-18	IGHJ1	11	18	24	29
1	0.0018484288354898336	TGTGCGAGAGGGGTCGGAGAGATGGCTACAATTTTTGACTACTGG	CARGVGEMATIFDYW	IGHV4-34	IGHD5-24	IGHJ4	10	17	32	33
1	0.0018484288354898336	TGTGCGAGAGGATCAGGCAGGATGACTACAGTTTTCGGCTACTGG	CARGSGRMTTVFGYW	IGHV3-30	IGHD4-11	IGHJ4	9	21	31	38
1	0.0018484288354898336	TGTGCGAGAGATCTGGCGGGAGTCGCGCTGAGGTTCGACTTCTGG	CARDLAGVALRFDFW	IGHV1-46	IGHD3-10	IGHJ5	13	17	22	31
1	0.0018484288354898336	TGTGCGAGAGAAGATATAACTGGAATGGGTTGGTTCGACCCCTGG	CAREDITGMGWFDPW	IGHV4-31	IGHD1-20	IGHJ5	10	14	24	30
1	0.0018484288354898336	TGTGCGAGAGAAAAGGTGGTAGGTGCTAGCCGATTCGACTACTGG	CAREKVVGASRFDYW	IGHV3-30	IGHD2-15	IGHJ4	10	14	27	36
1	0.0018484288354898336	TGTGCGAATGACGATTTTTGGAGTGGTTATGGGACGAAGGCCTGG	CANDDFWSGYGTKAW	IGHV1-67	IGHD3-3	IGHJ5	3	10	29	40
1	0.0018484288354898336	TGTGCGAAAGATTCGTCCTACGGTGACTACCACTTTGACTACTGG	CAKDSSYGDYHFDYW	IGHV3-30	IGHD4-17	IGHJ4	11	17	26	27
1	0.0018484288354898336	TGTGCACACAGTCCCATGACAGCTATGGTACGTTTTGACTACTGG	CAHSPMTAMVRFDYW	IGHV2-5	IGHD5-18	IGHJ4	10	18	28	33
1	0.0018484288354898336	TGTGCAACCCACCCCAATTACTATGATAGTAGTGGTTATCCTTGG	CATHPNYYDSSGYPW	IGHV1-24	IGHD3-22	IGHJ4	7	16	38	42
1	0.0018484288354898336	TGTGCAAGAGCGGGCTACGGTGACTATCACCTCCTTGACTACTGG	CARAGYGDYHLLDYW	IGHV3-13	IGHD4-17	IGHJ4	9	14	25	34
1	0.0018484288354898336	TGTACTTCTCTCGATTTGAGCAGCAGCTGCGACTGTGCCCCCTGG	CTSLDLSSSCDCAPW	IGHV3-73	IGHD6-13	IGHJ5	5	18	28	38
1	0.0018484288354898336	TGTGCGGGTCGGGATTACTACGGTGACGTCGTTGAATACTGG	CAGRDYYGDVVEYW	IGHV4-34	IGHD4-17	IGHJ4	5	16	26	31
1	0.0018484288354898336	TGTGCGGGGGGAGTTAGCCGGAAAAACCTCTTTGACTACTGG	CAGGVSRKNLFDYW	IGHV3-53	IGHD3-16	IGHJ4	5	6	15	29
1	0.0018484288354898336	TGTGCGGGGGGAGTTAGCCGGAAAAACCTCTTTGACTACTGG	CAGGVSRKNLFDYW	IGHV1-69	IGHD3-16	IGHJ4	5	6	15	29
1	0.0018484288354898336	TGTGCGACAGAATTACCACATACTCTGTGGTTCGACCCCTGG	CATELPHTLWFDPW	IGHV4-31	IGHD4-23	IGHJ5	10	12	18	27
1	0.0018484288354898336	TGTGCGAGTTTTCAAAGCAGCCCCGGAGAGATTGACTACTGG	CASFQSSPGEIDYW	IGHV3-21	IGHD2-15	IGHJ4	7	15	20	31
1	0.0018484288354898336	TGTGCGAGATACATTACGATTCGGGGCCGGTTCGACCCCTGG	CARYITIRGRFDPW	IGHV4-55	IGHD3-3	IGHJ5	10	12	20	28
1	0.0018484288354898336	TGTGCGAGACTTGTCTGGGGATCGGACCCCTTTGACCACTGG	CARLVWGSDPFDHW	IGHV3-64	IGHD7-27	IGHJ4	8	14	22	29
1	0.0018484288354898336	TGTGCGAGACCACAAGACAGCTATGGGAACTTTGACTACTGG	CARPQDSYGNFDYW	IGHV4-39	IGHD5-18	IGHJ4	9	16	25	28
1	0.0018484288354898336	TGTGCGAGAGCCCCCATCATAGCAGCAGCTGCCGGATACTGG	CARAPIIAAAAGYW	IGHV3-30	IGHD6-13	IGHJ4	9	18	30	36
1	0.0018484288354898336	TGTGCGAGAGGCGGTGGTAACTCTTTATGGCTTGACTACTGG	CARGGGNSLWLDYW	IGHV5-10-1	IGHD4-23	IGHJ4	8	11	22	31
1	0.0018484288354898336	TGTGCGAGAGGGTCGATATTTAGGGGCTACTTTGACCTCTGG	CARGSIFRGYFDLW	IGHV4-59	IGHD3-9	IGHJ4	9	13	20	26
1	0.0018484288354898336	TGTGCGAGAGGGACTGGTGGTTCGGGGAGTCTTGGCTCCTGG	CARGTGGSGSLGSW	IGHV4-59	IGHD3-10	IGHJ5	9	17	29	37
1	0.0018484288354898336	TGTGCGAGAGATCGCGGGTTGCGTGATGCTTTCGATATCTGG	CARDRGLRDAFDIW	IGHV1-46	IGHD6-13	IGHJ3	12	14	18	23
1	0.0018484288354898336	TGTGCGAGAGATATAGCAGCAGCTGGGAAAGATGACTACTGG	CARDIAAAGKDDYW	IGHV4-31	IGHD6-13	IGHJ4	11	12	25	32
1	0.0018484288354898336	TGTGCGAATTATTATGTTAATATGGGTGGCCGTGGCTACTGG	CANYYVNMGGRGYW	IGHV4-59	IGHD3-10	IGHJ4	6	8	14	35
1	0.0018484288354898336	TGTGCGAAAGGCTTTCCCGGCTACGGTGGCTTTGACTACTGG	CAKGFPGYGGFDYW	IGHV3-23	IGHD4-23	IGHJ4	9	20	28	29
1	0.0018484288354898336	TGTGCAACCTCCTCAAGCTGGCCTGGAAACTTTGACTACTGG	CATSSSWPGNFDYW	IGHV3-9	IGHD1-1	IGHJ4	6	22	27	28
1	0.0018484288354898336	TGTGCAAAGGACATTCCCAACTACGGTGGAATTGACAACTGG	CAKDIPNYGGIDNW	IGHV3-43	IGHD4-23	IGHJ4	7	19	28	31
1	0.0018484288354898336	TGTATCAAGTATGGTTCGGGGACTTACACAACGGACTACTGG	CIKYGSGTYTTDYW	IGHV3-54	IGHD3-10	IGHJ4	4	9	25	33
1	0.0018484288354898336	TGTTCGAGACATCTGGTGGGAGCCAATTCCCCCCCCTGG	CSRHLVGANSPPW	IGHV4-4	IGHD1-26	IGHJ5	13	15	22	32
1	0.0018484288354898336	TGTGTGCCGTACAACTGGCACGATCCCTTTGGCCAGTGG	CVPYNWHDPFGQW	IGHV3-74	IGHD1-1	IGHJ4	3	8	22	26
1	0.0018484288354898336	TGTGTAAAAGACTTGCGTCCGGGAGGGGCGGACTCCTGG	CVKDLRPGGADSW	IGHV3-9	IGHD6-6	IGHJ4	10	15	21	30
1	0.0018484288354898336	TGTGCCAGAGTCACCACAGCTGCCACAGTGGACTACTGG	CARVTTAATVDYW	IGHV4-39	IGHD2-21	IGHJ4	8	9	16	30
1	0.0018484288354898336	TGTGCGAGTGCTGCCAACGCGGAGTCCATGGACTACTGG	CASAANAESMDYW	IGHV1-18	IGHD2-15	IGHJ4	7	19	24	30
1	0.0018484288354898336	TGTGCGAGACTCAGAGTGGTGGCCGCCTTTGATTTCTGG	CARLRVVAAFDFW	IGHV3-21	IGHD2-15	IGHJ3	8	14	21	27
1	0.0018484288354898336	TGTGCGAGACTGCGAGCAGCAGGTGGCATTCCCGCCTGG	CARLRAAGGIPAW	IGHV3-21	IGHD6-13	IGHJ5	8	14	25	34
1	0.0018484288354898336	TGTGCGAGAGGAGACCTTACCCCTGAGTTTGACCACTGG	CARGDLTPEFDHW	IGHV3-53	IGHD4-23	IGHJ4	9	16	20	27
1	0.0018484288354898336	TGTGCGAGAGGAGACCTTACCCCTGAGTTTGACCACTGG	CARGDLTPEFDHW	IGHV1-8	IGHD4-23	IGHJ4	10	16	20	27
1	0.0018484288354898336	TGTGCGAGAGAGTATGATGGGGGATTCTTTGACTACTGG	CAREYDGGFFDYW	IGHV1-46	IGHD3-16	IGHJ4	10	17	23	26
1	0.0018484288354898336	TGTGCGAGAGAGGGGCAGCCGCTGGAATTTGACTTCTGG	CAREGQPLEFDFW	IGHV3-21	IGHD6-25	IGHJ2P	10	16	23	35
1	0.0018484288354898336	TGTGCGAGAGAGGGGCAGCCGCTGGAATTTGACTTCTGG	CAREGQPLEFDFW	IGHV3-21	IGHD6-25	IGHJ4	10	16	23	27
1	0.0018484288354898336	TGTGCGAAGTACGGTGACTACGAAGGCTTTGACTACTGG	CAKYGDYEGFDYW	IGHV7-34-1	IGHD4-17	IGHJ4	10	11	21	26
1	0.0018484288354898336	TGTGCGAAAGAACGGAGAGGTTATTATCCCGAGACCTGG	CAKERRGYYPETW	IGHV3-60	IGHD3-3	IGHJ1	10	13	30	35
1	0.0018484288354898336	TGTGCGAAAGAACGAAGAGGTTATTATCCCGAGACCTGG	CAKERRGYYPETW	IGHV3-30	IGHD3-3	IGHJ1	10	18	30	35
1	0.0018484288354898336	TGTGCGAAAGAACGAAGAGGTTATTATCCCGAGACCTGG	CAKERRGYYPETW	IGHV3-66	IGHD3-3	IGHJ1	10	18	30	35
1	0.0018484288354898336	TGTGCACACCGTCATTACGTGGGCTACTTTGACTACTGG	CAHRHYVGYFDYW	IGHV2-5	IGHD3-16	IGHJ4	8	13	19	23
1	0.0018484288354898336	TGTGCAAAAGAGGGAGGTGCGAGCTACTTTGTCTTCTGG	CAKEGGASYFVFW	IGHV4-39	IGHD1-26	IGHJ4	4	11	15	23
1	0.0018484288354898336	TGTGGGAGAGACCCTGAGTTTCAGGCACTTGACTATTGG	CGRDPEFQALDYW	IGHV3-30	IGHD3-10	IGHJ4	10	15	19	28
1	0.0018484288354898336	TGTACTACAACCGCTACGGTGGCCAACATGGACGTCTGG	CTTTATVANMDVW	IGHV3-49	IGHD4-23	IGHJ6	6	13	21	25
1	0.0018484288354898336	TGTACGAAAGATCTGAGGGTGACTAGTTGGGACTACTGG	CTKDLRVTSWDYW	IGHV3-42	IGHD4-17	IGHJ4	13	17	24	30
1	0.0018484288354898336	TGTACGAAAGATCTGAGGGTGACTAGTTGGGACTACTGG	CTKDLRVTSWDYW	IGHV3-9	IGHD4-17	IGHJ4	11	17	24	30
1	0.0018484288354898336	TGTGCTTCAGATCAGCCGCATTTGGGCTCCCCCTGG	CASDQPHLGSPW	IGHV1-67	IGHD3-16	IGHJ5	3	20	25	29
1	0.0018484288354898336	TGTGCGACCAGGCTTAGGGCTGACTTTGACTACTGG	CATRLRADFDYW	IGHV3-74	IGHD2-2	IGHJ4	4	6	10	22
1	0.0018484288354898336	TGTGCGAGCTTCCCTTGGGCTTATTATAGCCTCTGG	CASFPWAYYSLW	IGHV4-31	IGHD3-10	IGHJ4	7	20	27	32
1	0.0018484288354898336	TGTGCGAGAGCGCTGGGAACCTTAGCAGACTACTGG	CARALGTLADYW	IGHV1-46	IGHD1-14	IGHJ4	9	15	20	27
1	0.0018484288354898336	TGTGTAGCACATCTATGGGGCAGAAGCTGCTGG	CVAHLWGRSCW	IGHV1-58	IGHD6-13	IGHJ4	13	19	28	29
1	0.0018484288354898336	TGTGTAGCACATCTATGGGGCAGAAGCTGCTGG	CVAHLWGRSCW	IGHV3-72	IGHD5-18	IGHJ4	3	8	17	29
1	0.0018484288354898336	TGTGCGAGAGATCCTTATCTTTTTGACTCCTGG	CARDPYLFDSW	IGHV3-23	IGHD3-16	IGHJ4	12	14	18	21
1	0.0018484288354898336	TGTACAAGAGACTTATGGGGCCCTGACCACTGG	CTRDLWGPDHW	IGHV3-48	IGHD3-10	IGHJ4	10	13	17	23
1	0.0018484288354898336	TGTGCGAGACTTGATGTTTTTGAAATTTGG	CARLDVFEIW	IGHV5-10-1	.	IGHJ3	9	-1	-1	11
1	0.0018484288354898336	TGTGCGAGAAATCACTTTGGTGATTTT	CARNHFGDF	IGHV1-46	IGHD2-21	IGHJ4	12	17	22	27
1	0.0018484288354898336	TGTGCCGCTTCGGGCTACTGG	CAASGYW	IGHV3-72	IGHD3-10	IGHJ4	4	8	13	14
