# Supplementary material for: Biomarkers and Immune Repertoire Metrics Identified by Peripheral Blood Transcriptomic Sequencing Reveal the Pathogenesis of COVID-19
Source: Front Immunol. 2021 Aug 24;12:677025. doi: 10.3389/fimmu.2021.677025 (PMC8421539; doi:10.3389/fimmu.2021.677025)
Supplement: Supplementary file 1 [file DataSheet_1.zip › TCR_BCR/IGH/convert.SRR12007878.clonotypes.IGH.txt]

count	freq	cdr3nt	cdr3aa	v	d	j	VEnd	DStart	DEnd	JStart
8	0.013745704467353952	TGTGCGAGAGATCTTATAACAGCCCGCCTCTTTGGTCGCTCCCACTACGGTATGGACGTCTGG	CARDLITARLFGRSHYGMDVW	IGHV1-2	IGHD1-26	IGHJ6	13	37	46	51
7	0.012027491408934709	TGTGCGAGACTGGGGGGCGGATATTGTCGTGCTACTACCTGCTTCTCCTTTGACTACTGG	CARLGGGYCRATTCFSFDYW	IGHV4-39	IGHD2-15	IGHJ4	9	18	30	47
7	0.012027491408934709	TGTGCGAGAGATTCCGCACATAGTGGCTATGCCCGGTTCGACCCCTGG	CARDSAHSGYARFDPW	IGHV4-59	IGHD5-12	IGHJ5	11	19	28	34
7	0.012027491408934709	TGTGCGAGACCCTATGGTTCGGGAAAATATCCTCTTGGCTTCTGG	CARPYGSGKYPLGFW	IGHV1-46	IGHD3-10	IGHJ4	8	11	22	34
7	0.012027491408934709	TGTGCGAGAGATAGGCCCCCGTGGACTTACGATTTTTTTCAGTGG	CARDRPPWTYDFFQW	IGHV4-59	IGHD3-3	IGHJ4	11	26	36	42
7	0.012027491408934709	TGTGCGGGGGGAGTTAGCCGGAAAAACCTCTTTGACTACTGG	CAGGVSRKNLFDYW	IGHV3-53	IGHD3-16	IGHJ4	5	6	15	29
7	0.012027491408934709	TGTGCAAGCGACCATTACTATAGGATTGAGTCCTGG	CASDHYYRIESW	IGHV3-74	IGHD3-10	IGHJ5	7	13	20	31
6	0.010309278350515464	TGTGCAAGAGATCCGGAATATAATAGCAGCCCCGGGACTTATTACCACTACTTCATGGACGTCTGG	CARDPEYNSSPGTYYHYFMDVW	IGHV1-2	IGHD2-2	IGHJ6	12	22	29	42
6	0.010309278350515464	TGTACGAGAGTGGGGTATTACCATGGTAGCAGTGCCCCGCTCTATGAAAAAAGCTTTGACTACTGG	CTRVGYYHGSSAPLYEKSFDYW	IGHV1-2	IGHD3-22	IGHJ4	9	14	33	53
6	0.010309278350515464	TGTGTAAGGGAGGCCAACGGGGATTATTCGGGGGGACACTACTTCTACCACTTGGACGCCTGG	CVREANGDYSGGHYFYHLDAW	IGHV3-13	IGHD3-10	IGHJ6	7	26	32	37
6	0.010309278350515464	TGTGCGAGGGGCCTAAGGCGGTCTCCATTGCCCGGCTCGCACTTCTCGTACATGGACGTCTGG	CARGLRRSPLPGSHFSYMDVW	IGHV4-39	IGHD1-26	IGHJ6	7	34	42	48
6	0.010309278350515464	TGTGCGAAAGGGGCGAAGTATAGAGGCTCGTCGAGGTACTACTTCGATCTCTGG	CAKGAKYRGSSRYYFDLW	IGHV3-23	IGHD6-6	IGHJ2	9	16	31	39
6	0.010309278350515464	TGTGCGAGAGGGGGAGGTGGTGGCTGGGACAACTGGTACTTCGATCTCTGG	CARGGGGGWDNWYFDLW	IGHV4-4	IGHD6-19	IGHJ2	9	19	26	31
6	0.010309278350515464	TGTGCGAGAGATTCTTCGGTTGATAGTGGCTATGATTATATGGACTACTGG	CARDSSVDSGYDYMDYW	IGHV3-21	IGHD5-12	IGHJ4	11	22	37	42
5	0.00859106529209622	TGTGCGAGACACCTGAAGGAGGGCATTGTAGTAATACCGCTTACTATACACTTTGACTCCTGG	CARHLKEGIVVIPLTIHFDSW	IGHV4-39	IGHD2-2	IGHJ4	10	24	37	49
5	0.00859106529209622	TGTGCGAGAGATGTTCCTTGGACTGGTTCCAATTGGGGATACTACTTTGACTACTGG	CARDVPWTGSNWGYYFDYW	IGHV3-21	IGHD3-9	IGHJ4	11	20	27	39
5	0.00859106529209622	TGTGCGAGATCCCCCGCCTGTAGTAGAACCAGCTGCTACCATGACTACTGG	CARSPACSRTSCYHDYW	IGHV5-10-1	IGHD2-2	IGHJ4	8	18	37	41
5	0.00859106529209622	TGTGCGAGAGATTCTGGCGGTAATAACTACTGGTACTTCATGGACGTCTGG	CARDSGGNNYWYFMDVW	IGHV3-11	IGHD3-10	IGHJ6	11	19	24	25
5	0.00859106529209622	TGTGCGAAAGAGGGGTCCGGGGCATCCTTCTACTACTTTGACCACTGG	CAKEGSGASFYYFDHW	IGHV3-23	IGHD6-6	IGHJ4	10	14	19	30
5	0.00859106529209622	TGTACTAGAGACCTGTATGTTTCGGGGACTTGGCCCTATGACTTCTGG	CTRDLYVSGTWPYDFW	IGHV3-49	IGHD3-10	IGHJ4	10	15	27	38
5	0.00859106529209622	TGTGCGAGAGGGATTGGGACGGGGTTCTACTACTTTGACTACTGG	CARGIGTGFYYFDYW	IGHV3-11	IGHD1-14	IGHJ4	9	18	26	27
5	0.00859106529209622	TGTGCGAGAGAAAAGGTGGTAGGTGCTAGCCGATTCGACTACTGG	CAREKVVGASRFDYW	IGHV3-30	IGHD2-15	IGHJ4	10	14	27	36
5	0.00859106529209622	TGTGCGGGTCGGGATTACTACGGTGACGTCGTTGAATACTGG	CAGRDYYGDVVEYW	IGHV4-34	IGHD4-17	IGHJ4	5	16	26	31
5	0.00859106529209622	TGTGCGAGAGGGTCGATATTTAGGGGCTACTTTGACCTCTGG	CARGSIFRGYFDLW	IGHV4-59	IGHD3-9	IGHJ4	9	13	20	26
5	0.00859106529209622	TGTGCAAAGGACATTCCCAACTACGGTGGAATTGACAACTGG	CAKDIPNYGGIDNW	IGHV3-43	IGHD4-23	IGHJ4	7	19	28	31
5	0.00859106529209622	TGTGTGCCGTACAACTGGCACGATCCCTTTGGCCAGTGG	CVPYNWHDPFGQW	IGHV3-74	IGHD1-1	IGHJ4	3	8	22	26
5	0.00859106529209622	TGTGTCAAGAATTACGATATCTGG	CVKNYDIW	IGHV4-34	IGHD5-24	IGHJ2	3	9	13	14
5	0.00859106529209622	TGTGCCGCTTCGGGCTACTGG	CAASGYW	IGHV3-15	IGHD3-10	IGHJ4	2	8	13	14
4	0.006872852233676976	TGTGCAAGAGGACTTATACCACCAGGTGCAACAGGGAATTTTGCTTACCACTACTACTACGGAGTGGACGTCTGG	CARGLIPPGATGNFAYHYYYGVDVW	IGHV3-74	IGHD2-15	IGHJ6	9	16	23	44
4	0.006872852233676976	TGTGCGCGAGGCCCCCCCGCGTCTTTCTATGATCGTAGCGCGAGTGATGCTTTTGATGTCTGG	CARGPPASFYDRSASDAFDVW	IGHV4-34	IGHD3-22	IGHJ3	12	19	37	44
4	0.006872852233676976	TGTGCAAGACAGATCAATAACAGTGGCTGGTACTTCGGTTCTTTCTACTTTGACTTCTGG	CARQINNSGWYFGSFYFDFW	IGHV1-45	IGHD6-19	IGHJ4	8	16	32	44
4	0.006872852233676976	TGTGCGAGACAAGAGGTGGGGAGCTGGCTACAATTCCGGAACTTTGACTACTGG	CARQEVGSWLQFRNFDYW	IGHV4-39	IGHD5-24	IGHJ4	10	20	34	40
4	0.006872852233676976	TGTGCGAAGGATCTTGTTGCCAATAACTGGAACTACGCGTTCGACTATTGG	CAKDLVANNWNYAFDYW	IGHV3-30	IGHD1-7	IGHJ4	13	22	36	42
4	0.006872852233676976	TGTCGAATACGACATGTGGGCACATCACCTGGCCCAATTGACTACTGG	CRIRHVGTSPGPIDYW	IGHV3-72	IGHD3-10	IGHJ4	2	5	10	37
4	0.006872852233676976	TGTGCAAGAGATAGTAGTTACTACTACTACTACGGTATGGACGTCTGG	CARDSSYYYYYGMDVW	IGHV3-74	IGHD1-26	IGHJ6	11	12	16	17
4	0.006872852233676976	TGCGCGAAAGTTAATATAGTAGCAGCGGGCAGGTGGCTCGACCCCTGG	CAKVNIVAAGRWLDPW	IGHV1-2	IGHD2-15	IGHJ5	6	17	25	33
4	0.006872852233676976	TGTGCGAGAGGGGCGGCCTACGCGTGGGAACTACAAGCCGACTGG	CARGAAYAWELQADW	IGHV4-34	IGHD1-7	IGHJ4	10	26	33	40
4	0.006872852233676976	TGTGCGACAGAATTACCACATACTCTGTGGTTCGACCCCTGG	CATELPHTLWFDPW	IGHV1-46	IGHD4-23	IGHJ5	10	12	18	27
4	0.006872852233676976	TGTGCGAGTGTCCGTGGTGGTTGGGGTTTTAGTGACTCTTGG	CASVRGGWGFSDSW	IGHV4-34	IGHD2-15	IGHJ4	7	13	20	32
4	0.006872852233676976	TGTGCGAGATACATTACGATTCGGGGCCGGTTCGACCCCTGG	CARYITIRGRFDPW	IGHV4-55	IGHD3-3	IGHJ5	10	12	20	28
4	0.006872852233676976	TGTGCGAAGTCGGGGGGGAAGGCATTGCCCGAGCTCGACTGG	CAKSGGKALPELDW	IGHV4-59	IGHD3-10	IGHJ4	6	9	14	37
4	0.006872852233676976	TGTGCAACATGGGGTATATATGGTTGTGGAGGTGACTGCTTC	CATWGIYGCGGDCF	IGHV3-74	IGHD3-10	IGHJ4	6	18	24	32
4	0.006872852233676976	TGTGCGAGAGGAGACCTTACCCCTGAGTTTGACCACTGG	CARGDLTPEFDHW	IGHV4-34	IGHD4-23	IGHJ4	10	16	20	27
4	0.006872852233676976	TGTGCGAGAGGGGGAGAGTCTGCTTTTGAGATTTGG	CARGGESAFEIW	IGHV1-2	IGHD3-10	IGHJ3	9	10	15	20
3	0.005154639175257732	TGTGCCAGACAAGTGATTAATTATGGCGTCCGTGGTCGTTGGACTGTCGTGGCCTCCTTTGACAACTGG	CARQVINYGVRGRWTVVASFDNW	IGHV4-30-2	IGHD1-1	IGHJ4	8	34	39	56
3	0.005154639175257732	TGTGCGAGAGGGTACAATATTTCGACTGGTTATTATAACAGTGTCCGGGGAAACTGGTTCGACCCCTGG	CARGYNISTGYYNSVRGNWFDPW	IGHV1-8	IGHD3-9	IGHJ5	10	12	38	51
3	0.005154639175257732	TGTGCGAGAGATTTTTACGATATTTTGACTGGTTATTTTCTTCTGGGTGCTTTTGATATCTGG	CARDFYDILTGYFLLGAFDIW	IGHV4-31	IGHD3-9	IGHJ3	11	14	36	47
3	0.005154639175257732	TGTGCAAGAGATCTTTACAATGATGAGTATTCCAGTGATGGGGACGATTTTGACTACTGG	CARDLYNDEYSSDGDDFDYW	IGHV3-13	IGHD1-1	IGHJ4	13	29	35	48
3	0.005154639175257732	TGTGCGAGTTCTCGGTCCGATTTTTGGAGTGGTTATTTACGATACTTTGACTACTGG	CASSRSDFWSGYLRYFDYW	IGHV4-4	IGHD3-3	IGHJ4	7	17	36	42
3	0.005154639175257732	TGTGCGAGCGAGTCAATGACTAAAGGCTACTACTACTACTACATGGATGTCTGG	CASESMTKGYYYYYMDVW	IGHV4-4	IGHD4-11	IGHJ6	7	15	21	26
3	0.005154639175257732	TGTGCGAGAGAGTCTCGTAGTGGTTATATTGACGCCAAGAACTTTGACTACTGG	CARESRSGYIDAKNFDYW	IGHV1-2	IGHD3-22	IGHJ4	10	16	26	40
3	0.005154639175257732	TGTGCAAGAGACGGCGACTTATTCTGGTTCGGGGAGACGGGGATGGACGTCTGG	CARDGDLFWFGETGMDVW	IGHV3-74	IGHD3-10	IGHJ6	10	24	35	42
3	0.005154639175257732	TGTGCGAGAGATCCCCGATCTAACTACTACTACTACTACATGGACGTCTGG	CARDPRSNYYYYYMDVW	IGHV3-30	IGHD3-10	IGHJ6	12	13	17	22
3	0.005154639175257732	TGTACTGTGGTGCTTCAAGGCACTTACTTCTACTACGGTATGGACGTCTGG	CTVVLQGTYFYYGMDVW	IGHV3-49	IGHD2-15	IGHJ6	5	6	11	24
3	0.005154639175257732	TGTGCCAGAGACATGTATAGCCTCAGCTGGTACTGGTTCGACCCCTGG	CARDMYSLSWYWFDPW	IGHV4-30-2	IGHD6-13	IGHJ5	10	14	30	31
3	0.005154639175257732	TGTGCGAGACTGGGGCACATGAGAAGGGAGGATGCTTTTGATATCTGG	CARLGHMRREDAFDIW	IGHV4-39	IGHD4-23	IGHJ3	9	17	21	30
3	0.005154639175257732	TGTGCGAGAGCCCTGGGGGACAACGAACTCAGCTGGTTCGACCCCTGG	CARALGDNELSWFDPW	IGHV4-59	IGHD3-16	IGHJ5	9	13	19	32
3	0.005154639175257732	TGTGCAAGCCTAACCTCGGTGGTCCAAGAAGCTGCTTTCGACATCTGG	CASLTSVVQEAAFDIW	IGHV3-74	IGHD4-23	IGHJ3	7	16	22	32
3	0.005154639175257732	TGTGCAAAGCCCGGGGGCGGTCCTTCCCGATACTACCTTGAGTCCTGG	CAKPGGGPSRYYLESW	IGHV3-43	IGHD6-13	IGHJ4	7	9	14	30
3	0.005154639175257732	TGTGCGAGAGAAGATATAACTGGAATGGGTTGGTTCGACCCCTGG	CAREDITGMGWFDPW	IGHV4-59	IGHD1-20	IGHJ5	10	14	24	30
3	0.005154639175257732	TGTGTGAGAGAACGAATGATGTTCTACTTTGACTCCTGG	CVRERMMFYFDSW	IGHV3-21	IGHD3-16	IGHJ4	10	15	19	23
3	0.005154639175257732	TGTGCGAGAGATCAGGGTGGCGACTGGTTCGACGCCTGG	CARDQGGDWFDAW	IGHV3-47	IGHD2-15	IGHJ5	12	15	19	22
3	0.005154639175257732	TGTGCAACACAACTGGGGAGGGAGGCTTTTGATATCTGG	CATQLGREAFDIW	IGHV1-24	IGHD7-27	IGHJ3	8	10	18	24
3	0.005154639175257732	TGTACGAAAGATCTGAGGGTGACTAGTTGGGACTACTGG	CTKDLRVTSWDYW	IGHV3-42	IGHD4-17	IGHJ4	13	17	24	30
3	0.005154639175257732	TGTGCTTCAGATCAGCCGCATTTGGGCTCCCCCTGG	CASDQPHLGSPW	IGHV1-24	IGHD3-16	IGHJ5	12	20	25	29
3	0.005154639175257732	TGTGCGAGAGACCATGACTGGATACTTGACTACTGG	CARDHDWILDYW	IGHV4-31	IGHD4-23	IGHJ4	10	12	18	25
3	0.005154639175257732	TGTGTCAAGAATTACGATATCTGG	CVKNYDIW	IGHV3-35	IGHD5-24	IGHJ2	4	9	13	14
2	0.003436426116838488	TGTGCGAGAGATCTTAGTGACGCGGAGGTAGTGGTGGTAGGTACTAGTAACTACTACTACTACGGTTTGGACGTCTGG	CARDLSDAEVVVVGTSNYYYYGLDVW	IGHV1-2	IGHD2-15	IGHJ6	13	27	39	49
2	0.003436426116838488	TGTGCGAGAGATGCCGTTAAGGAGGAGTCATGGTTCGGGGAGTCGGCAGACTACTACTACTACGGTATGGACGTCTGG	CARDAVKEESWFGESADYYYYGMDVW	IGHV3-33	IGHD3-10	IGHJ6	11	29	42	49
2	0.003436426116838488	TGTACGAGAGATTTCTCGCAGGGGATAGCGGTGTTTGGTCGCGGTGGTGATTTCGGGGAATACTACTTTGACTACTGG	CTRDFSQGIAVFGRGGDFGEYYFDYW	IGHV1-67	IGHD2-21	IGHJ4	16	42	49	60
2	0.003436426116838488	TGTACGAGAGATTTCTCGCAGGGGATAGCGGTGTTTGGTCGCGGTGGTGATTTCGGGGAATACTACTTTGACTACTGG	CTRDFSQGIAVFGRGGDFGEYYFDYW	IGHV5-10-1	IGHD2-21	IGHJ4	19	42	49	60
2	0.003436426116838488	TGTGCGAGAGACAAAATTTTCGATTTTTATAGTGGCCCCTCACGCCTTTATTACTACTACTACTTGGATGTCTGG	CARDKIFDFYSGPSRLYYYYYLDVW	IGHV3-30	IGHD5-12	IGHJ6	10	27	35	51
2	0.003436426116838488	TGCGCGAGAGGCTTACGATTTTCGGAGTGGTCCCGCGACCTAATGTTCTACTATTATTATGGGTCGGACGTGTGG	CARGLRFSEWSRDLMFYYYYGSDVW	IGHV4-34	IGHD3-3	IGHJ6	11	12	30	65
2	0.003436426116838488	TGTGCGAGGGGAGTCAAAGCCGGGATAGCAGCAGCTGGTAGATCCCCCTACTACTACTACATGGACGTCTGG	CARGVKAGIAAAGRSPYYYYMDVW	IGHV4-39	IGHD6-13	IGHJ6	7	19	39	47
2	0.003436426116838488	TGTGCGACATCCACCTCCCTCTATGATTATGTAGGGGCGAGTGAATATTATTACGGTCTGGACATCTGG	CATSTSLYDYVGASEYYYGLDIW	IGHV1-69D	IGHD3-16	IGHJ6	6	21	41	58
2	0.003436426116838488	TGTGCGACATCCACCTCCCTCTATGATTATGTAGGGGCGAGTGAATATTATTACGGTCTGGACATCTGG	CATSTSLYDYVGASEYYYGLDIW	IGHV4-39	IGHD3-16	IGHJ6	6	21	41	58
2	0.003436426116838488	TGTGCGAGAGGCCCCGCCCCCTATAAAGTAGTACCAGCTGCTATACCCAGTTCGCCCTTTGACTACTGG	CARGPAPYKVVPAAIPSSPFDYW	IGHV4-34	IGHD2-2	IGHJ4	12	26	43	56
2	0.003436426116838488	TGTGCGAGAGAAATAGGGGTCTTCGTCCCCGGCCCCGACTATTTTTGGACTGGTTATTTTGACTACTGG	CAREIGVFVPGPDYFWTGYFDYW	IGHV1-67	IGHD3-3	IGHJ4	10	40	56	57
2	0.003436426116838488	TGTGCGAGACCATTACGGTCTTTGGAGTTGTTAGTAGTCCCGGAGGGCTATGTTTTTGATGTGTGG	CARPLRSLELLVVPEGYVFDVW	IGHV3-66	IGHD3-3	IGHJ3	8	11	32	49
2	0.003436426116838488	TGTGCGAGACAATATCCCTTTCGGGCAGCTCGTCCGAGGTACTACTACTACTACATGGACGTCTGG	CARQYPFRAARPRYYYYYMDVW	IGHV5-10-1	IGHD6-6	IGHJ6	10	24	35	39
2	0.003436426116838488	TGTGTGAGACGGGGGGATAGTAGTGGTTTTTATTCAAATTACTATTATGGTTTGGACGTCTGG	CVRRGDSSGFYSNYYYGLDVW	IGHV5-78	IGHD3-22	IGHJ6	8	15	31	52
2	0.003436426116838488	TGTGTAAGGGAGGCCAACGGGGATTATTCGGGGGGACACTACTTCTACCACTTGGACGCCTGG	CVREANGDYSGGHYFYHLDAW	IGHV3-35	IGHD3-10	IGHJ6	4	26	32	37
2	0.003436426116838488	TGTGCGAGACTCAAAGTGGCGACTCCTACGAAGCGTGGGGGCTTGTACTCCTTTGACTACTGG	CARLKVATPTKRGGLYSFDYW	IGHV5-10-1	IGHD2-21	IGHJ4	9	15	27	44
2	0.003436426116838488	TGTGTTCTCCGACTTATACCCGGTTTAGCACCATCCGGCCGAGGGACTTTTGATCACTGG	CVLRLIPGLAPSGRGTFDHW	IGHV2-5	IGHD6-13	IGHJ4	3	14	22	48
2	0.003436426116838488	TGTGCGAGGACTGCAATCTCAAGAAATGATAAGTACTACGCCTACGGTGTGGACGTCTGG	CARTAISRNDKYYAYGVDVW	IGHV4-28	IGHD4-17	IGHJ6	7	41	48	49
2	0.003436426116838488	TGTGCAAGAGATCTTTACAATGATGAGTATTCCAGTGATGGGGACGATTTTGACTACTGG	CARDLYNDEYSSDGDDFDYW	IGHV3-74	IGHD1-1	IGHJ4	13	29	35	48
2	0.003436426116838488	TGTGCGAGGTCCCTGGGATATTGCACCACAACCAGCTGCTACTACTTTGACTTGTGG	CARSLGYCTTTSCYYFDLW	IGHV3-48	IGHD2-2	IGHJ4	7	30	38	39
2	0.003436426116838488	TGTGCGAGAGAATTAGATGCAGTGATACCAGCTGCCAGGGGGGCTTTTGATTTCTGG	CARELDAVIPAARGAFDFW	IGHV1-18	IGHD2-2	IGHJ3	10	25	34	42
2	0.003436426116838488	TGTGCGAGAGAAGGTGGATATTGTAGTGGTGGTAGCTGCCGGTTCTTTGACTACTGG	CAREGGYCSGGSCRFFDYW	IGHV3-30	IGHD2-15	IGHJ4	10	15	38	44
2	0.003436426116838488	TGTGCACACAGAGAGTATTTCGATACTTTGAGTGGTCCCTTTAAGTTTGACTACTGG	CAHREYFDTLSGPFKFDYW	IGHV2-5	IGHD3-9	IGHJ4	11	14	35	45
2	0.003436426116838488	TGTGTGAGACTAGGAGGAACATTACGATTTTTGGAGTGGCAAATTGACTACTGG	CVRLGGTLRFLEWQIDYW	IGHV3-35	IGHD3-3	IGHJ4	8	20	38	43
2	0.003436426116838488	TGTGCGGGAGGGGCATATGGTTCGGGGACCCAGAGGAACTGGTTCGACCCCTGG	CAGGAYGSGTQRNWFDPW	IGHV4-4	IGHD3-10	IGHJ5	9	15	27	36
2	0.003436426116838488	TGTGCGAGAGATTGGGGTCAGCCGCCATTTCAACGCGGGTGGTTCGACCCCTGG	CARDWGQPPFQRGWFDPW	IGHV3-53	IGHD6-25	IGHJ5	11	19	24	39
2	0.003436426116838488	TGTGCGAGAGAAAGAGCCGCGACTACGGTGACTACGTCGGCTTTCGACCCCTGG	CARERAATTVTTSAFDPW	IGHV4-34	IGHD4-17	IGHJ5	9	20	36	42
2	0.003436426116838488	TGTGCGAAAGACGCTGTTGAGATGCCTCGGGGACTTTCCTACTTTGACTTCTGG	CAKDAVEMPRGLSYFDFW	IGHV3-23	IGHD3-10	IGHJ4	10	26	32	38
2	0.003436426116838488	TGTGCGAGAGTCCCTAAGGCGACATCGAAGAGTGGCTACTTTGACTTCTGG	CARVPKATSKSGYFDFW	IGHV4-39	IGHD3-3	IGHJ4	8	29	34	35
2	0.003436426116838488	TGTGCGAGAGAGGATCAGCTCGTCCTGCGATACTACGGTATGGACGTCTGG	CAREDQLVLRYYGMDVW	IGHV1-2	IGHD6-6	IGHJ6	10	15	24	39
2	0.003436426116838488	TGTACTAGAGAGGAGGCTGTGGCAGTGGCACCCCCCTCCTTTGACTACTGG	CTREEAVAVAPPSFDYW	IGHV3-49	IGHD6-19	IGHJ4	10	21	28	38
2	0.003436426116838488	TGTGTGAGAGAGGCAGCAGCAGCTGGTGGGGACTACTTTGACTACTGG	CVREAAAAGGDYFDYW	IGHV3-21	IGHD6-13	IGHJ4	10	14	26	31
2	0.003436426116838488	TGTGCGATGTTAGTGCCAACTCCTTCGTTCGATGTTTTTGATATCTGG	CAMLVPTPSFDVFDIW	IGHV4-39	IGHD1-20	IGHJ3	6	24	29	30
2	0.003436426116838488	TGTGCGAGATCATCTGAGTATGCCAGTACGTCGGCGGTAGACTACTGG	CARSSEYASTSAVDYW	IGHV5-10-1	IGHD1-20	IGHJ4	8	27	32	39
2	0.003436426116838488	TGTGCGAGACTGGGGCACATGAGAAGGGAGGATGCTTTTGATATCTGG	CARLGHMRREDAFDIW	IGHV4-4	IGHD7-27	IGHJ3	8	9	14	30
2	0.003436426116838488	TGTGCGAGAGTGTGGATAGTGTCTTCAACTCGAAGTAATGACTACTGG	CARVWIVSSTRSNDYW	IGHV3-20	IGHD5-12	IGHJ4	9	11	17	38
2	0.003436426116838488	TGTGCGAGAGGAGGGGTTACCTACCCCTCGGGAAAATATGACTACTGG	CARGGVTYPSGKYDYW	IGHV1-69D	IGHD4-23	IGHJ4	9	15	20	38
2	0.003436426116838488	TGTGCGAGAGATCCCCGATATTGTAGTAGTACCAGCTGCCTTGACTGG	CARDPRYCSSTSCLDW	IGHV3-21	IGHD2-2	IGHJ4	12	16	38	43
2	0.003436426116838488	TGTGCGAGAGATACTGTAGTAGTACCAGCTGCTACGTTTGACTACTGG	CARDTVVVPAATFDYW	IGHV3-30	IGHD2-2	IGHJ4	11	14	33	36
2	0.003436426116838488	TGTGCGAGAGACCGTGGCTGGACGGGGAGTATGGGTATGGACGTCTGG	CARDRGWTGSMGMDVW	IGHV4-31	IGHD3-10	IGHJ6	10	22	29	36
2	0.003436426116838488	TGTGCAAGCGACCGACCCCACCGCCGGTTATGGTTCGGGGAGGGCTGG	CASDRPHRRLWFGEGW	IGHV3-74	IGHD3-10	IGHJ4	7	28	41	44
2	0.003436426116838488	TGTGCAAGACATGACTGTGGTGGCACGACCTGCCACAATGACCACTGG	CARHDCGGTTCHNDHW	IGHV4-39	IGHD2-21	IGHJ4	12	15	22	38
2	0.003436426116838488	TGTACGAGACATATTGTGGCTACAGGTTCTCGGTACTTCGATCTCTGG	CTRHIVATGSRYFDLW	IGHV1-2	IGHD2-21	IGHJ2	8	9	18	31
2	0.003436426116838488	TGTGCGAATGACGATTTTTGGAGTGGTTATGGGACGAAGGCCTGG	CANDDFWSGYGTKAW	IGHV1-2	IGHD3-3	IGHJ5	6	10	29	40
2	0.003436426116838488	TGTAGTAGTTGCTTGAACTCAAACCATGATGGTTTTGATATATGG	CSSCLNSNHDGFDIW	IGHV3-30	IGHD1-7	IGHJ3	2	4	9	24
2	0.003436426116838488	TGTGCGCGTATGAGAGATTTAGTGCTTACGATCGACTACTGG	CARMRDLVLTIDYW	IGHV3-21	IGHD5-12	IGHJ4	5	15	31	33
2	0.003436426116838488	TGTGCGGGGGGAGTTAGCCGGAAAAACCTCTTTGACTACTGG	CAGGVSRKNLFDYW	IGHV1-58	IGHD3-10	IGHJ4	6	7	15	29
2	0.003436426116838488	TGTGCGAGACTTGTCTGGGGATCGGACCCCTTTGACCACTGG	CARLVWGSDPFDHW	IGHV3-64	IGHD7-27	IGHJ4	8	14	22	29
2	0.003436426116838488	TGTGCGAGACGAAATCTCGATGTGGGGTACATGGACGTCTGG	CARRNLDVGYMDVW	IGHV3-30	IGHD3-3	IGHJ6	8	11	15	27
2	0.003436426116838488	TGTGCGAGAGAAGCCTACGGACGGTATCACTTTGACAACTGG	CAREAYGRYHFDNW	IGHV3-30	IGHD1-7	IGHJ4	10	21	26	28
2	0.003436426116838488	TGTGCGAAAGCCCGCGACGTTGGGGGTAAGGTTGACTACTGG	CAKARDVGGKVDYW	IGHV4-31	IGHD3-16	IGHJ4	6	19	25	31
2	0.003436426116838488	TGTGTTATGTCCTACTACTATTACGCAATGGACGTCTGG	CVMSYYYYAMDVW	IGHV1-46	IGHD3-16	IGHJ6	3	4	8	11
2	0.003436426116838488	TGTGCGAGAGGAGACCTTACCCCTGAGTTTGACCACTGG	CARGDLTPEFDHW	IGHV3-48	IGHD4-23	IGHJ4	9	16	20	27
2	0.003436426116838488	TGTGCGAGAGAGGGGCAGCCGCTGGAATTTGACTTCTGG	CAREGQPLEFDFW	IGHV3-21	IGHD6-25	IGHJ4	10	16	23	27
2	0.003436426116838488	TGTGCGAGAAATCGAGGCTGGAGCACATTTGACTACTGG	CARNRGWSTFDYW	IGHV3-21	IGHD6-19	IGHJ4	12	15	20	27
2	0.003436426116838488	TGTGCGAAAGATAGTGGGCACTATGGTGTCGACCCCTGG	CAKDSGHYGVDPW	IGHV3-30	IGHD3-10	IGHJ5	11	19	26	28
2	0.003436426116838488	TGTGCGAAAGAACGAAGAGGTTATTATCCCGAGACCTGG	CAKERRGYYPETW	IGHV3-30	IGHD3-3	IGHJ1	10	18	30	35
2	0.003436426116838488	TGTGCGAAAGAACGAAGAGGTTATTATCCCGAGACCTGG	CAKERRGYYPETW	IGHV3-48	IGHD3-3	IGHJ1	10	18	30	35
2	0.003436426116838488	TGTGGGAGAGATCCTGAGTTTCAGGCACTTGACTATTGG	CGRDPEFQALDYW	IGHV3-21	IGHD3-10	IGHJ4	12	15	19	28
2	0.003436426116838488	TGTGCGAGCTTCCCTTGGGCTTATTATAGCCTCTGG	CASFPWAYYSLW	IGHV4-4	IGHD3-10	IGHJ4	7	20	27	32
2	0.003436426116838488	TGTGTAGCACATCTATGGGGCAGAAGCTGCTGG	CVAHLWGRSCW	IGHV3-72	IGHD5-18	IGHJ4	3	8	17	29
2	0.003436426116838488	TGTACAAGAGACTTATGGGGCCCTGACCACTGG	CTRDLWGPDHW	IGHV3-74	IGHD3-10	IGHJ4	10	13	17	23
1	0.001718213058419244	TGTGCGAGAGAACAAGGCGTACCAGCTGCTATGGAGGGGCTTGGATTTTTGGAGTGGTTATCTCCGTACTACTACTACGGTATGGACGTCTGG	CAREQGVPAAMEGLGFLEWLSPYYYYGMDVW	IGHV4-31	IGHD3-3	IGHJ6	10	43	60	66
1	0.001718213058419244	TGTGCGAGAGAAGCGGGGACGAACGGGATTTATTACTATGGTTCGGGGAGTTATTATTCTTCGCTAAAATACTTTGACTACTGG	CAREAGTNGIYYYGSGSYYSSLKYFDYW	IGHV4-31	IGHD3-10	IGHJ4	10	30	56	69
1	0.001718213058419244	TGTGCGAGAGACAAAATTTTCGATTTTTATAGTGGCCCCTCACGCCTTTATTACTACTACTACTTGGATGTCTGG	CARDKIFDFYSGPSRLYYYYYLDVW	IGHV3-21	IGHD5-12	IGHJ6	10	27	35	51
1	0.001718213058419244	TGTGCGCGAGATTCCTCATTCAGACAGGGTACTTCTTATTCCGTCTACAACCACTACTACATGGACGTCTGG	CARDSSFRQGTSYSVYNHYYMDVW	IGHV1-18	IGHD2-21	IGHJ6	11	36	42	44
1	0.001718213058419244	TGTGCGCGAGATTCCTCATTCAGACAGGGTACTTCTTATTCCGTCTACAACCACTACTACATGGACGTCTGG	CARDSSFRQGTSYSVYNHYYMDVW	IGHV1-69	IGHD2-21	IGHJ6	11	36	42	44
1	0.001718213058419244	TGTGCGGCTGAGACCCCTCAGATCTATGATAGTAGTGGTTATTACGGTCTGTCCGGTATGGACGTCTGG	CAAETPQIYDSSGYYGLSGMDVW	IGHV1-46	IGHD3-22	IGHJ6	5	23	44	57
1	0.001718213058419244	TGTGCGAGAGGGGGTGGGGGCCGCGATTTTTGGAGTGGTTATCCCCACAACTGGTACTTCGATCTCTGG	CARGGGGRDFWSGYPHNWYFDLW	IGHV1-8	IGHD3-3	IGHJ2	10	23	41	49
1	0.001718213058419244	TGTGCGAGAGGGGGGGGGGGCCGCGATTTTTGGAGTGGTTATCCCCACAACTGGTACTTCGATCTCTGG	CARGGGGRDFWSGYPHNWYFDLW	IGHV1-8	IGHD3-3	IGHJ2	10	23	41	49
1	0.001718213058419244	TGTGCGAGAGAAACTTTAGTGGGAGCTACGAGCGTCCGCTGGGATTTAGACAGCTGGTTCGACCCCTGG	CARETLVGATSVRWDLDSWFDPW	IGHV3-30	IGHD1-26	IGHJ5	10	16	28	49
1	0.001718213058419244	TGTGCAAGAGCTCCGGCCGGTATAGCAGCTCGTCTAAGGCCCTACTACTACTACTACATGGACGTCTGG	CARAPAGIAARLRPYYYYYMDVW	IGHV3-13	IGHD6-6	IGHJ6	9	19	33	41
1	0.001718213058419244	TGTGCAAGAGATCGTCAATACTATGAAAGTGGTGGTTATTATCGCTACTATTTCGGTTTGGACGTCTGG	CARDRQYYESGGYYRYYFGLDVW	IGHV3-74	IGHD3-22	IGHJ6	12	18	40	58
1	0.001718213058419244	TGTGCGAGTCGCCTAGGATATTGTAGTAGTACCAGCTGCTATCGTGGGTGGTACTTTGACTACTGG	CASRLGYCSSTSCYRGWYFDYW	IGHV4-34	IGHD2-2	IGHJ4	7	11	41	51
1	0.001718213058419244	TGTGCGAGAGTTTCTTACGGTGGTCACCCCGCACAGCCTCTCTACTACTACTACATGGACGTCTGG	CARVSYGGHPAQPLYYYYMDVW	IGHV1-18	IGHD4-23	IGHJ6	9	15	30	41
1	0.001718213058419244	TGTGCGAGAGTACAACTGGAACGACCTCCCGGACAATTAAACTACTACTACTACATGGACGTCTGG	CARVQLERPPGQLNYYYYMDVW	IGHV3-33	IGHD1-1	IGHJ6	9	10	24	40
1	0.001718213058419244	TGTGCGAGAGGGGGGGTGGGCCCGTATTACTATGATAGTAGTGGCCAGTACTACTTTGACTACTGG	CARGGVGPYYYDSSGQYYFDYW	IGHV3-21	IGHD3-22	IGHJ4	9	22	43	46
1	0.001718213058419244	TGTGCGAGAGATCTCTGGGAGACCGGTGAGGTGGTGACTGCTAAGACTGATGCTTTTGATATCTGG	CARDLWETGEVVTAKTDAFDIW	IGHV4-31	IGHD2-21	IGHJ3	15	29	42	47
1	0.001718213058419244	TGTGCGAGAGAGAACCCGGGTGCATCTTGTGTTGCTACCAGCTGCCCGAATGCTTTTGATATTTGG	CARENPGASCVATSCPNAFDIW	IGHV3-33	IGHD2-2	IGHJ3	10	35	44	49
1	0.001718213058419244	TGTGCGAGGGGCCTAAGGCGGTCTCCATTGCCCGGCTCGCACTTCTCGTACATGGACGTCTGG	CARGLRRSPLPGSHFSYMDVW	IGHV1-8	IGHD1-26	IGHJ6	13	34	42	48
1	0.001718213058419244	TGTGCGAGGGGCCTAAGGAAGACTCCTTTGCCCGGTTCGGTCTACTTCTACATGGACGTCTGG	CARGLRKTPLPGSVYFYMDVW	IGHV3-23	IGHD3-10	IGHJ6	6	33	39	41
1	0.001718213058419244	TGTGCGAGACATTTTACGACATATTGTGGTGGTGACTGCTATTCGCATGCTTTTGATATCTGG	CARHFTTYCGGDCYSHAFDIW	IGHV4-28	IGHD2-21	IGHJ3	13	19	43	46
1	0.001718213058419244	TGTGCGAGAGGGATGACCAATTCGGGGTATAGCAGCTCGTCCGCCGGGGGTTTTGACTACTGG	CARGMTNSGYSSSSAGGFDYW	IGHV1-8	IGHD6-6	IGHJ4	10	26	42	51
1	0.001718213058419244	TGTGCGAGAGATCGGGGGTATTACGATATTTTGACTGGTTATTCCACATACCCTGACTACTGG	CARDRGYYDILTGYSTYPDYW	IGHV3-30	IGHD3-9	IGHJ4	12	17	42	53
1	0.001718213058419244	TGTGCGAGAGATGGAGTAGTACCAGCTGCTGGTGAGACCTACTACTACTACATGGACGTCTGG	CARDGVVPAAGETYYYYMDVW	IGHV3-30	IGHD2-2	IGHJ6	11	14	29	38
1	0.001718213058419244	TGTGCAACAGTCCCAATAGCAGCAGCTGGGCCCGGGGTGGACTACTACTACATGGACGTCTGG	CATVPIAAAGPGVDYYYMDVW	IGHV1-24	IGHD6-13	IGHJ6	9	15	28	40
1	0.001718213058419244	TGTGCAAGAGGCGGGCATTGTAGTAGTACCAGCTGCTATTTGTACTACTACATGGACGTCTGG	CARGGHCSSTSCYLYYYMDVW	IGHV3-13	IGHD2-2	IGHJ6	9	16	38	42
1	0.001718213058419244	TGTGCGACTGGAAACAGCAGCTGGTACGGCCCTTCGGTCGCTGAACACTTTCAGTACTGG	CATGNSSWYGPSVAEHFQYW	IGHV3-30	IGHD6-13	IGHJ1	6	14	27	38
1	0.001718213058419244	TGTGCGAGACTGGCGTCGTGGGAGCTACGATCCTACTACTACTACTACATGGACGTCTGG	CARLASWELRSYYYYYMDVW	IGHV4-39	IGHD1-26	IGHJ6	9	17	27	32
1	0.001718213058419244	TGTGCGAGACAGGAGGCAGCAGCTGGTATCTCTTCTGTTGTAGACTGGTTCGACCCCTGG	CARQEAAAGISSVVDWFDPW	IGHV5-51	IGHD6-13	IGHJ5	10	15	27	43
1	0.001718213058419244	TGTGCGAGAGTTTATAACTGGAACAAAGCGTTGAACTACTACTACTACATGGACGTCTGG	CARVYNWNKALNYYYYMDVW	IGHV4-34	IGHD1-20	IGHJ6	9	12	23	34
1	0.001718213058419244	TGTGCGAGAGATGCATATTACTATGATAGTAGTGGTTATTACTACCCGCCTGACTACTGG	CARDAYYYDSSGYYYPPDYW	IGHV1-69	IGHD3-22	IGHJ4	11	15	44	50
1	0.001718213058419244	TGTGCGAGAGATACTTACTTTGAAAGTAGTACAAATTGGGACGACTGGTTCGGCCCCTGG	CARDTYFESSTNWDDWFGPW	IGHV4-31	IGHD3-22	IGHJ5	11	14	29	43
1	0.001718213058419244	TGTGCGAGAGAGAGGCAAGTCCGAAACTCTAAATCCTACTACTATGGTCTGGACGTCTGG	CARERQVRNSKSYYYGLDVW	IGHV3-21	IGHD3-10	IGHJ6	10	39	47	49
1	0.001718213058419244	TGTGCGAGAGAGAGGCAAGTCCGAAACTCTAAATCCTACTACTATGGTCTGGACGTCTGG	CARERQVRNSKSYYYGLDVW	IGHV3-66	IGHD3-10	IGHJ6	10	39	47	49
1	0.001718213058419244	TGTGCGAGAGAGAGGCAAGTCCGAAACTCTAAATCCTACTACTATGGTCTGGACGTCTGG	CARERQVRNSKSYYYGLDVW	IGHV4-34	IGHD3-10	IGHJ6	9	39	47	49
1	0.001718213058419244	TGTGCGAGAGAGAGAGGCCTACTATGGTTCGGGGAGTTTCATGGGTGGTTCGACCCCTGG	CARERGLLWFGEFHGWFDPW	IGHV4-31	IGHD3-10	IGHJ5	10	19	37	45
1	0.001718213058419244	TGTGCGAGAAAATCGGGATATTGTAGTACAACCAGCTGCTATGGCTATTTCGACTCCTGG	CARKSGYCSTTSCYGYFDSW	IGHV4-34	IGHD2-2	IGHJ5	8	15	42	48
1	0.001718213058419244	TGTGCAAGACAGATCAATAACAGTGGCTGGTACTTCGGTTCTTTCTACTTTGACTTCTGG	CARQINNSGWYFGSFYFDFW	IGHV1-24	IGHD6-19	IGHJ4	6	16	32	44
1	0.001718213058419244	TGTGGGAGAGTCCGTTGTAGTACTACCAGCTGCTATATTTATGATGCTTTTGATATCTGG	CGRVRCSTTSCYIYDAFDIW	IGHV3-30	IGHD2-2	IGHJ3	9	14	35	40
1	0.001718213058419244	TGTACCACAGATCCCGCCCAAAATTACGATTTTTGGAGTGGCCCCCCTTTTGACTACTGG	CTTDPAQNYDFWSGPPFDYW	IGHV3-15	IGHD3-3	IGHJ4	12	22	40	48
1	0.001718213058419244	TGTGCGGGAGACGCAGTTATAAGTGGTTATTACCCAATCAACTGGTTCGACCCCTGG	CAGDAVISGYYPINWFDPW	IGHV4-4	IGHD3-22	IGHJ5	10	21	32	38
1	0.001718213058419244	TGTGCGAGCACGGGCGGAGATCTTGGCTATGACTACCCGGCGTCCTTTGACTACTGG	CASTGGDLGYDYPASFDYW	IGHV1-67	IGHD4-11	IGHJ4	7	28	35	44
1	0.001718213058419244	TGTGCGAGGGGATATTTCTATGATAGCAGTGGTCCCTGGGTCCACTTTGACTACTGG	CARGYFYDSSGPWVHFDYW	IGHV4-4	IGHD3-22	IGHJ4	7	12	32	43
1	0.001718213058419244	TGTGCGAGATCCTTTTGTATGCGTGGTAGCTGCTACTCTGATGCTTTTGATATCTGG	CARSFCMRGSCYSDAFDIW	IGHV4-55	IGHD2-15	IGHJ3	9	22	37	38
1	0.001718213058419244	TGTGCGAGAGGTCCTCACTCCCGATATAGCAGCAGCTGGTACTTCTTAGACTACTGG	CARGPHSRYSSSWYFLDYW	IGHV1-8	IGHD6-13	IGHJ4	10	24	37	38
1	0.001718213058419244	TGTGCGAGAGGCCTCGGGGCAAACATACTTCCCGGGGCCTACTACATGGACGTCTGG	CARGLGANILPGAYYMDVW	IGHV4-34	IGHD6-13	IGHJ6	14	30	35	38
1	0.001718213058419244	TGTGCGAGAGGGCCACGTTATTACTATGATAGTAGTGGTTATTACTGGAACTACTGG	CARGPRYYYDSSGYYWNYW	IGHV3-48	IGHD3-22	IGHJ4	9	18	45	49
1	0.001718213058419244	TGTGCGAGAGATCGCATAGCAGCAGCTGGTCACTACCACAACTGGTTCGACCCCTGG	CARDRIAAAGHYHNWFDPW	IGHV4-31	IGHD6-13	IGHJ5	12	15	29	37
1	0.001718213058419244	TGTGCGAGAGATGCATATTACTATGATAGTAGTGGTTATTACTCGCCTGACTACTGG	CARDAYYYDSSGYYSPDYW	IGHV3-33	IGHD3-22	IGHJ4	11	15	42	47
1	0.001718213058419244	TGTGCGAGAGAGCCCCTGGGCGCGGTGACTACTACAATGAATACTTTTGATATCTGG	CAREPLGAVTTTMNTFDIW	IGHV4-59	IGHD2-2	IGHJ3	10	27	37	43
1	0.001718213058419244	TGTGCGAAAGATAGGTGGGTGGGAGCCGCGACCCGTCCCGGGATGTTTGACTACTGG	CAKDRWVGAATRPGMFDYW	IGHV3-23	IGHD1-26	IGHJ4	11	18	25	45
1	0.001718213058419244	TGTGCAAAAGATCTCAGCGTGGACCGGGGATCGGAGCTACTAGCCCTTGACTACTGG	CAKDLSVDRGSELLALDYW	IGHV3-74	IGHD1-26	IGHJ4	14	32	41	46
1	0.001718213058419244	TGTACGAGAGGGGGCGCGTTCCAATTGCCTCTTACGCGGGGTGCACTTGAGCATTGG	CTRGGAFQLPLTRGALEHW	IGHV3-21	IGHD1-1	IGHJ4	9	16	26	54
1	0.001718213058419244	TGTGTCAGAGATCGTGATTGGCAGCTCGGCGTCCCCTACTACATGGACCTCTGG	CVRDRDWQLGVPYYMDLW	IGHV4-30-2	IGHD6-6	IGHJ6	12	20	27	35
1	0.001718213058419244	TGTGTGAGACATTGTAGTGGTGGTAGCTGCTACGAAGGAGGTATGGACGTCTGG	CVRHCSGGSCYEGGMDVW	IGHV5-10-1	IGHD2-15	IGHJ6	11	12	32	42
1	0.001718213058419244	TGTGCGTCCGGGATGATTGCTGCCGGTGGCTACTACTCCTACATGGACGTCTGG	CASGMIAAGGYYSYMDVW	IGHV4-59	IGHD2-2	IGHJ6	5	20	25	29
1	0.001718213058419244	TGTGCGAGTTTCAACAGTCACTTTGGAATATTGGCGAACTACTTTGACTACTGG	CASFNSHFGILANYFDYW	IGHV3-64	IGHD2-21	IGHJ4	7	14	20	37
1	0.001718213058419244	TGTGCGAGACGGACGTCGTACGATTTTTGGAGTGGAGACACATTTGACTACTGG	CARRTSYDFWSGDTFDYW	IGHV4-39	IGHD3-3	IGHJ4	9	18	34	42
1	0.001718213058419244	TGTGCGAGACATCCATTTTCCGGAGGAGTGGGAGCTAGCAGCTTTGACTACTGG	CARHPFSGGVGASSFDYW	IGHV4-39	IGHD1-26	IGHJ4	11	26	36	41
1	0.001718213058419244	TGTGCGAGACAAGAGGTGGGGAGCTGGCTACAATTCCGGAACTTTGACTACTGG	CARQEVGSWLQFRNFDYW	IGHV4-31	IGHD5-24	IGHJ4	8	20	34	40
1	0.001718213058419244	TGTGCGAGACAAGAAATAGCAGCTCGTCGTACGTCCAGTAAATTTGACTACTGG	CARQEIAARRTSSKFDYW	IGHV4-39	IGHD6-6	IGHJ4	10	15	27	42
1	0.001718213058419244	TGTGCGAGAGGGGGTTACTATGATAGTAGTGGTGATTCGGGAGCACACTACTGG	CARGGYYDSSGDSGAHYW	IGHV1-8	IGHD3-22	IGHJ4	10	14	36	46
1	0.001718213058419244	TGTGCGAGAGATTCTTATTCCGGTTTTGGCAGCAGCTGGAGCTTTGACGACTGG	CARDSYSGFGSSWSFDDW	IGHV4-31	IGHD6-13	IGHJ4	11	28	38	41
1	0.001718213058419244	TGTGCGAGAGATTACTATGAAAGTAGTGGTGAATATCACCGCTTTGACTACTGG	CARDYYESSGEYHRFDYW	IGHV3-30	IGHD3-22	IGHJ4	11	12	29	41
1	0.001718213058419244	TGTGCGAGAGATTACTATGAAAGTAGTGGTGAATATCACCGCTTTGACTACTGG	CARDYYESSGEYHRFDYW	IGHV3-53	IGHD3-22	IGHJ4	11	12	29	41
1	0.001718213058419244	TGTGCGAGAGATGGGGTGTATAGCAGCAGCTGGCAGGGCTGGTTCGACCCCTGG	CARDGVYSSSWQGWFDPW	IGHV3-30	IGHD6-13	IGHJ5	11	17	32	38
1	0.001718213058419244	TGTGCGAGAGACTGGTATAGCAGTGGCTGGTACCCAAAAACCTTTGACTACTGG	CARDWYSSGWYPKTFDYW	IGHV3-33	IGHD6-19	IGHJ4	10	13	32	41
1	0.001718213058419244	TGTGCGAGAGACCGTTACAGTAACTACCAATACTACTACTACATGGACGTCTGG	CARDRYSNYQYYYYMDVW	IGHV4-59	IGHD4-11	IGHJ6	10	15	26	30
1	0.001718213058419244	TGTGCGAGAGAGTCTCGTAGTGGTTATATTGACGCCAAGAACTTTGACTACTGG	CARESRSGYIDAKNFDYW	IGHV3-53	IGHD3-22	IGHJ4	10	16	26	40
1	0.001718213058419244	TGTGCGAGAACCGATTGTAGTAGTACCAGCTGCTATTATTCTTTTGACTACTGG	CARTDCSSTSCYYSFDYW	IGHV1-18	IGHD2-2	IGHJ4	8	13	35	42
1	0.001718213058419244	TGTGCGAGAAGTCGGCCCCGTATAGCAGCTCGTCTTGTCTGGTTCGACCCCTGG	CARSRPRIAARLVWFDPW	IGHV4-34	IGHD6-6	IGHJ5	8	19	33	38
1	0.001718213058419244	TGTGCGAAAGATCTCTCGCCATATAGCAGCTCGTTGGGGCGTTTTGACTCCTGG	CAKDLSPYSSSLGRFDSW	IGHV3-7	IGHD6-6	IGHJ4	18	21	33	42
1	0.001718213058419244	TGTGCGAAAGATCTCTATTTAAATTACGATTTTTGGAGTGGCCCCGACTACTGG	CAKDLYLNYDFWSGPDYW	IGHV3-23	IGHD3-3	IGHJ4	13	22	40	45
1	0.001718213058419244	TGTGCAAAAGATATTTGGCCCCAAGCTCGGGACGTGAGGGGCTTTGACTACTGG	CAKDIWPQARDVRGFDYW	IGHV3-9	IGHD3-16	IGHJ4	13	18	23	41
1	0.001718213058419244	TGTGCGAGATCTCCCCTCTCCGGCAGTGACGATTATCATTTGGATGTCTGG	CARSPLSGSDDYHLDVW	IGHV1-45	IGHD5-12	IGHJ3	9	28	34	38
1	0.001718213058419244	TGTGCGAGACATGCGTCTCGAGGAACGGTGGCTGCCCCTATTGACTACTGG	CARHASRGTVAAPIDYW	IGHV4-39	IGHD4-23	IGHJ4	12	24	30	40
1	0.001718213058419244	TGTGCGAGAGTTGCTGTAGGTCCTCTGGGGGATGATGCTTTTGACACCTGG	CARVAVGPLGDDAFDTW	IGHV3-11	IGHD4-4	IGHJ3	9	13	18	31
1	0.001718213058419244	TGTGCGAGAGGCAATCTGGTAGTGGTTAAAGACGGCCCTTTGGGCTACTGG	CARGNLVVVKDGPLGYW	IGHV1-8	IGHD3-22	IGHJ4	11	18	27	44
1	0.001718213058419244	TGTGCGAGAGGGGCGTCCCAAAGTAGTGCTTATTCTCCCGTTGACTTCTGG	CARGASQSSAYSPVDFW	IGHV1-8	IGHD3-22	IGHJ4	10	21	33	40
1	0.001718213058419244	TGTGCGAGAGATTCTTCGGTTGATAGTGGCTATGATTATATGGACTACTGG	CARDSSVDSGYDYMDYW	IGHV3-66	IGHD5-12	IGHJ4	11	22	37	42
1	0.001718213058419244	TGTGCGAGAGATTGGGGGTATATAGCAGCAGCTGGTTCCCTTGACTACTGG	CARDWGYIAAAGSLDYW	IGHV3-30	IGHD6-13	IGHJ4	11	20	35	40
1	0.001718213058419244	TGTGCGAGAGATGAATATTATTGTAGTGGTGGTAGCTGCATGAGCTACTGG	CARDEYYCSGGSCMSYW	IGHV4-59	IGHD2-15	IGHJ4	11	18	38	44
1	0.001718213058419244	TGTGCGAGAGATAGTGGGAGCTACTCCCCCCCCGCCGCTTTTGACTACTGG	CARDSGSYSPPAAFDYW	IGHV1-18	IGHD1-26	IGHJ4	11	12	24	39
1	0.001718213058419244	TGTGCGAGAGACAGGGATAGTGGGAGCTACGGTGAATACTTCCAGCACTGG	CARDRDSGSYGEYFQHW	IGHV3-33	IGHD1-26	IGHJ1	10	16	29	32
1	0.001718213058419244	TGTGCGAGAAGAGCAGCAGCTGGAATAAATTGGGAGTGGCAGGACTATTGG	CARRAAAGINWEWQDYW	IGHV3-64	IGHD6-13	IGHJ4	8	11	22	42
1	0.001718213058419244	TGTGCGAAAGTAAGATATAGCAGTGGCTGGTCGGGGGAATTTGACTACTGG	CAKVRYSSGWSGEFDYW	IGHV3-48	IGHD6-19	IGHJ4	6	15	30	39
1	0.001718213058419244	TGTGCGAAAGATATTACGATTTTTGGAGTGGCCAGTTACATGGACGTCTGG	CAKDITIFGVASYMDVW	IGHV3-23	IGHD3-3	IGHJ6	11	12	30	36
1	0.001718213058419244	TGTGCGAAAAGCGTAACGTACGGTGGTAACTCCCCCTACTTTGACTACTGG	CAKSVTYGGNSPYFDYW	IGHV3-23	IGHD4-23	IGHJ4	8	18	32	35
1	0.001718213058419244	TGTGCGAAAAGCAGGGTAAGCGGTCCGACAAGGGGATCTTTTGACTACTGG	CAKSRVSGPTRGSFDYW	IGHV3-64	IGHD7-27	IGHJ4	6	31	37	39
1	0.001718213058419244	TGTGCACGGATAATTGGGTTCGGTAATCCAAACCCCCACTTTGATTACTGG	CARIIGFGNPNPHFDYW	IGHV2-26	IGHD3-10	IGHJ4	11	16	22	37
1	0.001718213058419244	TGTGCAACCAGACCCCCGTATTACTATGGTTCGGGGAGTTATTCGGGCTGG	CATRPPYYYGSGSYSGW	IGHV1-24	IGHD3-10	IGHJ4	7	16	42	47
1	0.001718213058419244	TGTACTAGATCGCTGTCCGAGTGGTTATTACTTGGGGTCGGGGACTACTGG	CTRSLSEWLLLGVGDYW	IGHV3-49	IGHD3-22	IGHJ4	8	19	31	42
1	0.001718213058419244	TGTGTGAGACATGCCTCGACTACGGTGGTAACTCCCTTTGACTACTGG	CVRHASTTVVTPFDYW	IGHV5-10-1	IGHD4-23	IGHJ4	17	18	34	35
1	0.001718213058419244	TGTGTGAGACACGGGAGTCCTGGGGTCTTTAGGCCCGCTGACTACTGG	CVRHGSPGVFRPADYW	IGHV5-10-1	IGHD3-10	IGHJ4	10	12	17	38
1	0.001718213058419244	TGTGTAAAAGATACTAGCTTGGTAGCAGCAGCTGTATTTGACTACTGG	CVKDTSLVAAAVFDYW	IGHV3-9	IGHD6-13	IGHJ4	12	22	33	36
1	0.001718213058419244	TGTGCTAGACGCAGACCTATGGCCTACTTCTACTCTATGGACGTCTGG	CARRRPMAYFYSMDVW	IGHV3-73	IGHD3-10	IGHJ6	9	16	21	23
1	0.001718213058419244	TGTGCCAGAGTCAAATACGATTTTTGGAGTGGTTATCTTGACTACTGG	CARVKYDFWSGYLDYW	IGHV4-31	IGHD3-3	IGHJ4	9	15	35	37
1	0.001718213058419244	TGTGCGCGAAAGGGGGGTGGAACTGGTCCGGACTACTTTGACTCCTGG	CARKGGGTGPDYFDSW	IGHV1-18	IGHD1-7	IGHJ4	5	17	23	31
1	0.001718213058419244	TGTGCGGCAGCCCCGGGCTTTTTGGAGTGGTTATTATTTGACTACTGG	CAAAPGFLEWLLFDYW	IGHV1-58	IGHD3-3	IGHJ4	9	18	35	36
1	0.001718213058419244	TGTGCGAGACAGCGGGAGTATAGTGGGACTTACTCCTTTGACTACTGG	CARQREYSGTYSFDYW	IGHV4-39	IGHD1-26	IGHJ4	10	17	27	30
1	0.001718213058419244	TGTGCGAGACAGCGGGAGTATAGTGGGACTTACTCCTTTGACTACTGG	CARQREYSGTYSFDYW	IGHV5-10-1	IGHD1-26	IGHJ4	10	17	27	30
1	0.001718213058419244	TGTGCGAGAGTTGCCTACGGTGACTATAGGGTAGACTTTGACTCCTGG	CARVAYGDYRVDFDSW	IGHV3-21	IGHD4-17	IGHJ4	9	14	25	34
1	0.001718213058419244	TGTGCGAGAGGCGTAGTGGTGGTAGCTGCCCATGCTTTTGATATCTGG	CARGVVVVAAHAFDIW	IGHV1-8	IGHD2-15	IGHJ3	11	12	28	31
1	0.001718213058419244	TGTGCGAGAGACAGTGGCAGCTGCGAGGGGTGTGCTTTTGATTTCTGG	CARDSGSCEGCAFDFW	IGHV3-23	IGHD2-15	IGHJ3	10	13	23	32
1	0.001718213058419244	TGTGCGAGAGAAATATTTTACGAGAGTGGTGGTTATAGTGACTACTGG	CAREIFYESGGYSDYW	IGHV4-31	IGHD2-15	IGHJ4	10	24	32	38
1	0.001718213058419244	TGTGCGAAAGATCCATGGGACCAAAGCGGGGATGCTTTTGATATCTGG	CAKDPWDQSGDAFDIW	IGHV3-30	IGHD1-26	IGHJ3	12	15	19	30
1	0.001718213058419244	TGTGCAAGCGACCGACCCCACCGCCGGTTATGGTTCGGGGAGGGCAGG	CASDRPHRRLWFGEGR	IGHV3-74	IGHD3-10	IGHJ4	7	28	41	46
1	0.001718213058419244	TGTGGTAGAGCCTTGAGCGTCGGACAGTTCGGCGAAAATGACTACTGG	CGRALSVGQFGENDYW	IGHV3-15	IGHD3-10	IGHJ4	2	26	31	38
1	0.001718213058419244	TGCGCGAAAGGGTCAGCTGCTGTTAGGCCCTACTACTTTGACTACCGG	CAKGSAAVRPYYFDYR	IGHV3-23	IGHD6-13	IGHJ4	9	13	21	30
1	0.001718213058419244	TGTGCGAGACCCTATGGTTCGGGAAAATATCCTCTTGGCTTCTGG	CARPYGSGKYPLGFW	IGHV3-23	IGHD3-10	IGHJ4	6	11	22	34
1	0.001718213058419244	TGTGCGAGACATCGTGGCAACTCCATTGACTACTTTGACGTCTGG	CARHRGNSIDYFDVW	IGHV4-39	IGHD4-23	IGHJ4	11	13	23	28
1	0.001718213058419244	TGTGCGAGAGTGATAGCAGTGGCTGGCCCCGCATTCGACTACTGG	CARVIAVAGPAFDYW	IGHV3-30	IGHD6-19	IGHJ4	9	12	25	36
1	0.001718213058419244	TGTGCGAGAGCTTTGGGTTTAAAGGCAGCAGCTGAGGACTACTGG	CARALGLKAAAEDYW	IGHV3-30	IGHD6-13	IGHJ4	9	24	33	36
1	0.001718213058419244	TGTGCGAGAGGGTCTGGATTACCGGGGGGGGCTCTTGCTCTCTGG	CARGSGLPGGALALW	IGHV1-18	IGHD1-20	IGHJ3	9	19	24	30
1	0.001718213058419244	TGTGCGAGAGGGGCGGCCTACGCGTGGGAACTACAAGCCGACTGG	CARGAAYAWELQADW	IGHV1-8	IGHD1-7	IGHJ4	10	26	33	40
1	0.001718213058419244	TGTGCGAGAGGGGCGGCCTACGCGTGGGAACTACAAGCCGACTGG	CARGAAYAWELQADW	IGHV3-66	IGHD1-7	IGHJ4	9	26	33	40
1	0.001718213058419244	TGTGCGAGAGGGGCGGCCTACGCGTGGGAACTACAAGCCGACTGG	CARGAAYAWELQADW	IGHV4-31	IGHD1-7	IGHJ4	9	26	33	40
1	0.001718213058419244	TGTGCGAGAGGGGGGTATAGCAGTGGCTGGTACTTTGACTACTGG	CARGGYSSGWYFDYW	IGHV1-8	IGHD6-19	IGHJ4	10	12	29	30
1	0.001718213058419244	TGTGCGAGAGATTATAGGACTGGGGGTGATGCTTTTGATATCTGG	CARDYRTGGDAFDIW	IGHV3-30	IGHD7-27	IGHJ3	11	18	24	26
1	0.001718213058419244	TGTGCGAGAGATGGGGAACTGGGAACAAACTCTTTTGACTACTGG	CARDGELGTNSFDYW	IGHV4-31	IGHD7-27	IGHJ4	11	16	22	33
1	0.001718213058419244	TGTGCGAGAGATAGGCCCCCGTGGACTTACGATTTTTTTCAGTGG	CARDRPPWTYDFFQW	IGHV3-33	IGHD3-3	IGHJ4	11	26	36	42
1	0.001718213058419244	TGTGCGAGAGAGGGGGGGGAAGGGATGGCTACAATTTTCCTCTGG	CAREGGEGMATIFLW	IGHV1-46	IGHD5-24	IGHJ4	10	23	35	41
1	0.001718213058419244	TGTGCGAGAAAGGGGCTACTACGGTTCAACTGGTTCGACCCCTGG	CARKGLLRFNWFDPW	IGHV1-46	IGHD1-26	IGHJ5	8	14	22	26
1	0.001718213058419244	TGTGCGAAAGATTTGGCTTATAAATACTACGGTATGGACGTCTGG	CAKDLAYKYYGMDVW	IGHV3-21	IGHD4-17	IGHJ6	11	25	32	33
1	0.001718213058419244	TGTAGTAGTTGCTTGAACTCAAACCATGATGGTTTTGATATATGG	CSSCLNSNHDGFDIW	IGHV3-21	IGHD1-7	IGHJ3	2	4	9	24
1	0.001718213058419244	TGTGCGCGAGGGGAGTACCTCCTGCTCCCGCCCGACTTTTGT	CARGEYLLLPPDFC	IGHV3-9	IGHD3-10	IGHJ4	4	9	15	42
1	0.001718213058419244	TGTGCGACAGAATTACCACATACTCTGTGGTTCGACCCCTGG	CATELPHTLWFDPW	IGHV4-31	IGHD4-23	IGHJ5	10	12	18	27
1	0.001718213058419244	TGTGCGAGACGAAATCTCGATGTGGGGTACATGGACGTCTGG	CARRNLDVGYMDVW	IGHV4-39	IGHD3-3	IGHJ6	9	11	15	27
1	0.001718213058419244	TGTGCGAGAGGCAGGCTCGACTACTGGTACTTCGATCTCTGG	CARGRLDYWYFDLW	IGHV3-20	IGHD6-6	IGHJ2	9	15	19	20
1	0.001718213058419244	TGTGCGAGAGAACGAATTATAGTGGCTACGATGGACTACTGG	CARERIIVATMDYW	IGHV3-21	IGHD5-12	IGHJ4	10	17	31	33
1	0.001718213058419244	GGTGCGAATTATTATGTTAATATGGGTGGCCGTGGCTACTGG	GANYYVNMGGRGYW	IGHV4-59	IGHD3-10	IGHJ4	6	8	14	35
1	0.001718213058419244	TGTTCGAGACATCTGGTGGGAGCCAATTCCCCCCCCTGG	CSRHLVGANSPPW	IGHV4-4	IGHD1-26	IGHJ5	13	15	22	32
1	0.001718213058419244	TGTGTGAGCAACCCTTTTGGAGTGGTTATCCTCGCCTGG	CVSNPFGVVILAW	IGHV5-10-1	IGHD3-3	IGHJ5	7	14	28	34
1	0.001718213058419244	TGTGTAAAAGACTTGCGTCCGGGAGGGGCGGACTCCTGG	CVKDLRPGGADSW	IGHV3-9	IGHD6-6	IGHJ4	10	15	21	30
1	0.001718213058419244	TGTGCGAGTGGAGACCTTACCCCTGAGTTTGACCACTGG	CASGDLTPEFDHW	IGHV3-48	IGHD3-3	IGHJ4	7	8	12	27
1	0.001718213058419244	TGTGCGAGAGGCCCCACGACTACAGGGCTTGACTACTGG	CARGPTTTGLDYW	IGHV1-8	IGHD4-11	IGHJ4	12	17	24	28
1	0.001718213058419244	TGTGCGAGAGATAGCAGTGGCTGGTGGTTTGACTACTGG	CARDSSGWWFDYW	IGHV4-59	IGHD6-19	IGHJ4	11	12	24	27
1	0.001718213058419244	TGTGCGAGAGAACAGGGAGGCAGTGACCTAGACTACTGG	CAREQGGSDLDYW	IGHV4-31	IGHD6-19	IGHJ4	10	19	24	30
1	0.001718213058419244	TGTGCGAGAACTAGGTTGGAGAGGTACTTTGACTACTGG	CARTRLERYFDYW	IGHV4-28	IGHD3-3	IGHJ4	9	15	20	24
1	0.001718213058419244	TGTGCGAACGATAGCAGTGGCTGGTACTATAAGAACTGG	CANDSSGWYYKNW	IGHV1-69	IGHD6-19	IGHJ4	6	10	26	34
1	0.001718213058419244	TGTGCGAAAGATAGTGGGCACTATGGTGTCGACCCCTGG	CAKDSGHYGVDPW	IGHV3-23	IGHD3-10	IGHJ5	11	19	26	28
1	0.001718213058419244	TGTGCACGGACACGGGAACCGGGACAATTTGACTACTGG	CARTREPGQFDYW	IGHV2-70	IGHD1-1	IGHJ4	13	17	26	27
1	0.001718213058419244	TGTGCAAGAGAAGATTTAGGGCTTGCTTTTGATATCTGG	CAREDLGLAFDIW	IGHV3-13	IGHD3-3	IGHJ3	10	12	16	23
1	0.001718213058419244	TGTGCAAATAGGGGCAGCCACTGGTACTCGGACTTCTGG	CANRGSHWYSDFW	IGHV3-47	IGHD6-19	IGHJ4	6	14	22	30
1	0.001718213058419244	TGTGCAAAAGCTGCCTTTACTATGACCTTTGACTACTGG	CAKAAFTMTFDYW	IGHV3-43	IGHD3-22	IGHJ4	9	16	24	26
1	0.001718213058419244	TGTGGGAGAGATCCTGAGTTTCAGGCACTTGACTATTGG	CGRDPEFQALDYW	IGHV3-30	IGHD3-10	IGHJ4	12	15	19	28
1	0.001718213058419244	TGTGGGAGAGATCCTGAGTTTCAGGCACTTGACTATTGG	CGRDPEFQALDYW	IGHV3-47	IGHD3-10	IGHJ4	12	15	19	28
1	0.001718213058419244	TGTGGGAGAGACCCTGAGTTTCAGGCACTTGACTATTGG	CGRDPEFQALDYW	IGHV3-21	IGHD3-10	IGHJ4	10	15	19	28
1	0.001718213058419244	TGTACTAGACGGCCTGAAAACGGCTACACGGACGTCTGG	CTRRPENGYTDVW	IGHV3-49	IGHD3-16	IGHJ6	8	17	21	23
1	0.001718213058419244	TGTGTGAGTCCCAGTAAAGATGACAACAATTTTTGG	CVSPSKDDNNFW	IGHV5-10-1	IGHD5-24	IGHJ4	7	13	30	33
1	0.001718213058419244	TGTGCTTCAGATCAGCCGCATTTGGGCCCCCCCTGG	CASDQPHLGPPW	IGHV1-58	IGHD3-16	IGHJ5	19	20	25	29
1	0.001718213058419244	TGTGCGAGAGGGGGAGAGTCTGCTTTTGAGATTTGG	CARGGESAFEIW	IGHV1-8	IGHD1-26	IGHJ3	10	11	15	20
1	0.001718213058419244	TGTGCGAGAGATCTTAACTGGGGCTTTGACTACTGG	CARDLNWGFDYW	IGHV3-48	IGHD7-27	IGHJ4	13	14	22	23
1	0.001718213058419244	TGTGCGAGAGACCTCCTGTCTGGTATGGACGTCTGG	CARDLLSGMDVW	IGHV4-34	IGHD2-2	IGHJ6	14	19	23	24
1	0.001718213058419244	TGTGCGAGAATGAATTACTATGGTTCGGAGGACTGG	CARMNYYGSEDW	IGHV1-69	IGHD3-10	IGHJ2P	8	13	25	26
1	0.001718213058419244	TGTGCGAAAGATTTGTGGGCTGCTTTTGATATCTGG	CAKDLWAAFDIW	IGHV3-30	IGHD2-21	IGHJ3	11	12	17	20
1	0.001718213058419244	TGTGCAAGAGGATACATGGGCGGTGTTGACTACTGG	CARGYMGGVDYW	IGHV1-68	IGHD5-18	IGHJ4	8	9	15	25
1	0.001718213058419244	TGTGCAAGAGAGAATATTCTCCGTATGGACGTCTGG	CARENILRMDVW	IGHV3-13	IGHD2-15	IGHJ6	10	12	16	24
1	0.001718213058419244	TGTGCGACTGGAGGAGACCAGCCGGACGTCTGG	CATGGDQPDVW	IGHV1-46	IGHD6-19	IGHJ6	6	16	22	23
1	0.001718213058419244	TGTGCGAGAGTGAAACTGAACTTTGACTACTGG	CARVKLNFDYW	IGHV3-21	IGHD1-20	IGHJ4	9	13	17	19
1	0.001718213058419244	TGTACAAGAGACTTATGGGGCCCTGACCACTGG	CTRDLWGPDHW	IGHV3-48	IGHD3-10	IGHJ4	10	13	17	23
1	0.001718213058419244	TGTGTGCCGTACAACTGGCACGATCCCTTT	CVPYNWHDPF	IGHV3-74	.	IGHJ5	3	-1	-1	8
1	0.001718213058419244	TGTGCGAGAAATCACTTTGGTGATTTT	CARNHFGDF	IGHV4-28	IGHD2-21	IGHJ4	11	17	22	27
1	0.001718213058419244	TGTTTCACAGTGGACGTCTGG	CFTVDVW	IGHV3-21	.	IGHJ6	2	-1	-1	10
