# Supplementary material for: Biomarkers and Immune Repertoire Metrics Identified by Peripheral Blood Transcriptomic Sequencing Reveal the Pathogenesis of COVID-19
Source: Front Immunol. 2021 Aug 24;12:677025. doi: 10.3389/fimmu.2021.677025 (PMC8421539; doi:10.3389/fimmu.2021.677025)
Supplement: Supplementary file 1 [file DataSheet_1.zip › TCR_BCR/IGH/convert.SRR12007879.clonotypes.IGH.txt]

count	freq	cdr3nt	cdr3aa	v	d	j	VEnd	DStart	DEnd	JStart
12	0.028639618138424822	TGTGTAAGAGTTGGGGGTTACGCGTGTTTTGACTACTGG	CVRVGGYACFDYW	IGHV3-74	IGHD3-16	IGHJ4	9	10	16	27
10	0.02386634844868735	TGTGTGAGAGATCTTGTGCAGGATGATACTAGTGCTTATTCCTTCTACTACATGGACGTCTGG	CVRDLVQDDTSAYSFYYMDVW	IGHV3-21	IGHD3-22	IGHJ6	13	22	39	44
9	0.021479713603818614	TGTGCGAGAGACTCTTGTAGTGGTGGTGGCTGCTACGACTATTGG	CARDSCSGGGCYDYW	IGHV3-53	IGHD2-15	IGHJ4	10	14	35	36
9	0.021479713603818614	TGTGCGAGAGGTTGTGCTAGTGGCTGGTGTATGGACGTCTGG	CARGCASGWCMDVW	IGHV3-21	IGHD6-19	IGHJ6	9	18	27	30
8	0.01909307875894988	TGTGCGAAAGATGCGGATCATGATAATAGTGTTGACTATTATTTAGGG	CAKDADHDNSVDYYLG	IGHV3-23	IGHD3-22	IGHJ4	11	19	30	46
8	0.01909307875894988	TGTGCGAAAGATCTCGTGGTTCGGGGAGTTGCCTACTGG	CAKDLVVRGVAYW	IGHV3-23	IGHD3-10	IGHJ4	13	16	27	28
7	0.016706443914081145	TGTGCGAGGAAGGGTCACATGCACATATGGAGTGTTGATTACTGG	CARKGHMHIWSVDYW	IGHV4-39	IGHD3-3	IGHJ4	7	27	33	34
7	0.016706443914081145	TGTGTGAGACCCACTGGCTACTACCCCGCTGACTACTGG	CVRPTGYYPADYW	IGHV3-21	IGHD1-26	IGHJ4	8	16	23	29
6	0.014319809069212411	TGTGCGAAAGGCAGGCAGGAGGTAGAACCCCTCGACTACTTCGCTATGGACGCCTGG	CAKGRQEVEPLDYFAMDAW	IGHV3-30	IGHD3-22	IGHJ6	6	34	39	45
6	0.014319809069212411	TGTGCGACAGCCGATGGGACTTCTTATTCCCAGAGGGGGGGCCTTGACTTCTGG	CATADGTSYSQRGGLDFW	IGHV1-2	IGHD2-21	IGHJ4	6	24	29	43
6	0.014319809069212411	TGTGCGAGGCAAAATACGTTTGGGGGAGTTATCGTCCCCTTTGACTACTGG	CARQNTFGGVIVPFDYW	IGHV4-39	IGHD3-16	IGHJ4	7	14	34	38
6	0.014319809069212411	TGTGCGAGAGGTCGATTCTATGGGTCGGGGAGGCAGCTCCAGGCGTGG	CARGRFYGSGRQLQAW	IGHV4-4	IGHD3-10	IGHJ4	9	17	31	45
4	0.00954653937947494	TGTGCGAAAGATGGATATTATAATAGTCGCGGTTATTACCACTACTTTGACTGCTGG	CAKDGYYNSRGYYHYFDCW	IGHV3-23	IGHD3-22	IGHJ4	11	18	38	40
4	0.00954653937947494	TGTTCCAGTGGGTTCCCCTTTAGCAGCAGCTGGTACGGCCCGCACTGG	CSSGFPFSSSWYGPHW	IGHV3-49	IGHD6-13	IGHJ4	2	20	36	43
4	0.00954653937947494	TGTGCGAGAGGTCGATTCTATGGGTCGGGGAGGCAGCTCCAGGCGTGG	CARGRFYGSGRQLQAW	IGHV1-8	IGHD3-10	IGHJ4	10	17	31	45
3	0.007159904534606206	TGTGCAACATGGGTCCTAGGATATTGTAGTAGTACCAGCTGCCGTTCCCTTGATGCTTTTGATATCTGG	CATWVLGYCSSTSCRSLDAFDIW	IGHV1-24	IGHD2-2	IGHJ3	8	13	41	50
3	0.007159904534606206	TGTGCGAGACAGGATGAATACGGCGGTAACCCGAAATTTGACTTCTGG	CARQDEYGGNPKFDFW	IGHV4-39	IGHD4-23	IGHJ4	10	13	29	36
3	0.007159904534606206	TGTGCGAGAGAGGTAATAGCAGCAGCTGGCCCTTTTGACTACTGG	CAREVIAAAGPFDYW	IGHV3-21	IGHD6-13	IGHJ4	10	15	28	33
3	0.007159904534606206	TGTGCGGGAGGATACGGTGACCACCCTGACAACTGG	CAGGYGDHPDNW	IGHV3-21	IGHD4-17	IGHJ4	9	12	20	26
2	0.00477326968973747	TGTGCGAGACATACGACGGGGGGATATAGTGGCTACGATTCTAATCTAGTCTGGTTCGACCCCTGG	CARHTTGGYSGYDSNLVWFDPW	IGHV3-48	IGHD5-12	IGHJ5	8	21	39	50
2	0.00477326968973747	TGTGCAAGAGGTCGTTCGGTAGACATGTCTACAATTCCCCCGCCCCACTGGTACTTCGATCTTTGG	CARGRSVDMSTIPPPHWYFDLW	IGHV3-74	IGHD5-24	IGHJ2	9	18	35	46
2	0.00477326968973747	TGTGCGAGAGTCCGTTACTATGATAGTAGTGGTTATCGACATCAGTACTACTTTGACTACTGG	CARVRYYDSSGYRHQYYFDYW	IGHV3-20	IGHD3-22	IGHJ4	9	14	35	43
2	0.00477326968973747	TGTGCGAGAGATTCCGGGATACAGCTATGGTCCGTACTCCCGGGCTGGTACTTCGATCTCTGG	CARDSGIQLWSVLPGWYFDLW	IGHV4-4	IGHD5-18	IGHJ2	11	16	30	44
2	0.00477326968973747	TGTGCGAGAGGCTACCCTTCGGGGAGTTATTATCGGGACCTTTACTTTGACTACTGG	CARGYPSGSYYRDLYFDYW	IGHV1-46	IGHD3-10	IGHJ4	9	17	32	42
2	0.00477326968973747	TGTGCAAAAGATGCGGAGAAGGGTTCGGGGAGTTATTATGGGGCGAGTGACTACTGG	CAKDAEKGSGSYYGASDYW	IGHV3-43	IGHD3-10	IGHJ4	11	21	38	47
2	0.00477326968973747	TGTGCGACCCCGTATTACTATGATAGTAGTGGCCGTGATGCTTTTGATATCTGG	CATPYYYDSSGRDAFDIW	IGHV4-4	IGHD3-22	IGHJ3	6	10	31	35
2	0.00477326968973747	TGTGCGAGAGTACCCGTCAATAGCAGTGGCTGGTACTGGGCTTTTGATATCTGG	CARVPVNSSGWYWAFDIW	IGHV4-59	IGHD6-19	IGHJ3	9	19	35	39
2	0.00477326968973747	TGTGCGAGAACCTATTGTGGTCTTCGTAGCAGCTGCCAATACTTCCACCACTGG	CARTYCGLRSSCQYFHHW	IGHV4-39	IGHD2-15	IGHJ1	8	25	33	37
2	0.00477326968973747	TGTGCGAGGCACTCATATTGTAGTAGTACCAGCTGCTCACTTGACTACTGG	CARHSYCSSTSCSLDYW	IGHV4-4	IGHD2-2	IGHJ4	7	14	36	40
2	0.00477326968973747	TGTGCGAGGCAAAATACGTTTGGGGGAGTTATCGTCCCCTTTGACTACTGG	CARQNTFGGVIVPFDYW	IGHV4-4	IGHD3-16	IGHJ4	7	14	34	38
2	0.00477326968973747	TGTGCGAGATCTCCAGAAGGTTCTTCGGGGAGTCATTCCCTCGATTCCTGG	CARSPEGSSGSHSLDSW	IGHV4-34	IGHD3-10	IGHJ1	8	23	36	47
2	0.00477326968973747	TGTGCGAGAGGCGCCTATTTATGGTTCGGGTTCTGGTACTTCGATCTCTGG	CARGAYLWFGFWYFDLW	IGHV4-34	IGHD3-10	IGHJ2	11	19	29	32
2	0.00477326968973747	TGTACGAGGGATCTAGGCCTATATGACAATTACTACTACATGGACCTCTGG	CTRDLGLYDNYYYMDLW	IGHV3-11	IGHD5-12	IGHJ6	13	18	23	30
2	0.00477326968973747	TGTGCGAGACGTCTCTCTACCCCCACTCTCTGGTACTTCGATCTCTGG	CARRLSTPTLWYFDLW	IGHV4-39	IGHD2-15	IGHJ2	16	17	26	29
2	0.00477326968973747	TGTGCGAGACGGGATTGTAGTGGTGGTAGCTGCCCTTTTGACTACTGG	CARRDCSGGSCPFDYW	IGHV5-10-1	IGHD2-15	IGHJ4	9	13	32	36
2	0.00477326968973747	TGTGCGAGACAGTGGTTAGGTAGTGGTTACGAGAGGTTTGACTACTGG	CARQWLGSGYERFDYW	IGHV5-10-1	IGHD3-22	IGHJ4	10	19	28	36
2	0.00477326968973747	TGTGCGAGACAGGAGGGACTGCGGGTAGGATACTACTTTGACTACTGG	CARQEGLRVGYYFDYW	IGHV4-39	IGHD2-21	IGHJ4	10	16	21	30
2	0.00477326968973747	TGTGCGAGAGGAGGTATAGCAGTGGCCCCGTACTACTTTGACTACTGG	CARGGIAVAPYYFDYW	IGHV5-10-1	IGHD6-19	IGHJ4	8	12	25	29
2	0.00477326968973747	TGTGCGAGAGATCAAGATAGGTTCGGGGAGTTATGGTTCGACTACTGG	CARDQDRFGELWFDYW	IGHV3-21	IGHD3-10	IGHJ4	12	19	33	39
2	0.00477326968973747	TGTGCGAAAGGGGGTGCTTCGGGGAGTTATTTCTACTTTGACTACTGG	CAKGGASGSYFYFDYW	IGHV3-23	IGHD3-10	IGHJ4	9	17	30	32
2	0.00477326968973747	TGTGCAAAAGATATGGGGGGAGGGGTGTATGATGCTTTTGATATCTGG	CAKDMGGGVYDAFDIW	IGHV3-9	IGHD3-16	IGHJ3	13	15	21	28
2	0.00477326968973747	TGTGCGAGAGTAGGTCCGAGCAGTGGCTGGTACCCTGACTACTGG	CARVGPSSGWYPDYW	IGHV4-4	IGHD6-19	IGHJ4	9	18	32	35
2	0.00477326968973747	TGTGCGAGAGTCGCGAACTACCCGTACTACTTTGACTACTGG	CARVANYPYYFDYW	IGHV1-46	IGHD1-7	IGHJ4	9	14	20	23
2	0.00477326968973747	TGTGCGAGAAGAGCAGCAGCTGGCGTTGACTTTGACTACTGG	CARRAAAGVDFDYW	IGHV4-39	IGHD6-13	IGHJ4	8	11	22	28
2	0.00477326968973747	TGTAGGTATTACTTCAGAGGAGCGGGAGGCTTTGACTACTGG	CRYYFRGAGGFDYW	IGHV3-23	IGHD3-10	IGHJ4	2	5	12	29
2	0.00477326968973747	TGTGTGCGACAGTCGGTGACTAACTATTTTAAGTACTGG	CVRQSVTNYFKYW	IGHV3-21	IGHD4-17	IGHJ4	3	13	21	22
2	0.00477326968973747	TGTGCGAGCTCTGACGATATGGGGTACTTCCAGCACTGG	CASSDDMGYFQHW	IGHV4-4	IGHD3-9	IGHJ1	7	13	19	24
2	0.00477326968973747	TGTGCGAGGACTATGGTTCGGGGAGTTATCGGTAGTTGG	CARTMVRGVIGSW	IGHV3-11	IGHD3-10	IGHJ4	7	9	28	36
2	0.00477326968973747	TGTGCGAGAGTGGGGATAGTGGGAGCTACTGACTACTGG	CARVGIVGATDYW	IGHV3-48	IGHD1-26	IGHJ4	9	15	28	29
2	0.00477326968973747	TGTGCGAGAGACGTAAGAGGTATCTTTTTCGTCTACTGG	CARDVRGIFFVYW	IGHV4-31	IGHD3-3	IGHJ4	10	11	22	32
2	0.00477326968973747	TGTGCTAGAGATGCTTTCGGAGTGGGTGACTACTGG	CARDAFGVGDYW	IGHV3-72	IGHD3-3	IGHJ4	11	14	24	26
2	0.00477326968973747	TGTGCGAGATACTACTCGTACTACTTTGACTACTGG	CARYYSYYFDYW	IGHV4-55	IGHD2-15	IGHJ4	10	11	16	17
2	0.00477326968973747	TGTGCGAGAGTCGGTCCTAGGGCTTTTGATATCTGG	CARVGPRAFDIW	IGHV3-53	IGHD2-15	IGHJ3	9	14	20	21
2	0.00477326968973747	TGTGCGAGACATCGCCCCTACTGCGACTACTGG	CARHRPYCDYW	IGHV4-39	.	IGHJ4	11	-1	-1	17
2	0.00477326968973747	TGTGCGAGAGCGAGGGAGGGCTTTGACTACTGG	CARAREGFDYW	IGHV3-30	IGHD1-26	IGHJ4	9	13	17	20
2	0.00477326968973747	TGTGCGAGAGATCAAGGGGAGCTACTAGCCTGG	CARDQGELLAW	IGHV3-21	IGHD1-26	IGHJ5	12	16	26	28
1	0.002386634844868735	TGTGCGAGAGCGGCGGGATTGGTGGGGTTTTGTAGTGGTGGTAGCTGCCCCAAACGGTATGCTTTTGATATCTGG	CARAAGLVGFCSGGSCPKRYAFDIW	IGHV4-34	IGHD2-15	IGHJ3	9	29	47	58
1	0.002386634844868735	TGTGCGAGACCCTATGGTTCGGGGAGTTATTTCCCCGGAAAAACCGACCCAACGGATGCTTTTGATATCTGG	CARPYGSGSYFPGKTDPTDAFDIW	IGHV5-10-1	IGHD3-10	IGHJ3	9	11	30	54
1	0.002386634844868735	TGTGCGAGAGTCGAGTTTACCGACAACGTATTACGATATTTTGACTGGTTACCGTACTACTTTGACTACTGG	CARVEFTDNVLRYFDWLPYYFDYW	IGHV3-53	IGHD3-9	IGHJ4	9	25	50	53
1	0.002386634844868735	TGTGCGAGACATTTTGAGTATGATTACGTTTGGGGGAGTTATCGTCAGGAATACTACTTTGACTACTGG	CARHFEYDYVWGSYRQEYYFDYW	IGHV4-39	IGHD3-16	IGHJ4	11	18	44	51
1	0.002386634844868735	TGTGCGAGAGTCCCCTCCGTATTACGATATTTTGACTGGTTATTTGGATGGTTCTGGTTCGACCCCTGG	CARVPSVLRYFDWLFGWFWFDPW	IGHV4-4	IGHD3-9	IGHJ5	9	17	43	53
1	0.002386634844868735	TGTGCGAGACGATATTGTAGTAGTACCAGCTGCTATGTGGTTGATGGCTACTACTTTGACTACTGG	CARRYCSSTSCYVVDGYYFDYW	IGHV4-39	IGHD2-2	IGHJ4	9	10	36	48
1	0.002386634844868735	TGTGCGAGAGCGTCCTTGGGTAGCAGTGGCTGGTACCGAGATCAGGCTTACTACTTTGACTACTGG	CARASLGSSGWYRDQAYYFDYW	IGHV4-31	IGHD6-19	IGHJ4	9	20	35	48
1	0.002386634844868735	TGTGCGAGAGGCGAGGGATATTGTAATGGTGGTAACTGCCGACCCTACTACGGTATGGACGTCTGG	CARGEGYCNGGNCRPYYGMDVW	IGHV1-8	IGHD2-15	IGHJ6	11	15	38	44
1	0.002386634844868735	TGTGCGAGAACCCGAAATTACTATGGTTCGGGGAGCCTATACGGGTATGATGCTTTTGATATCTGG	CARTRNYYGSGSLYGYDAFDIW	IGHV4-31	IGHD3-10	IGHJ3	8	16	34	46
1	0.002386634844868735	TGTGCGAAATTCCCCGAGGGTAATATAGCAGTGGCTGGTAGCGCGATCTACTACTTTGACTACTGG	CAKFPEGNIAVAGSAIYYFDYW	IGHV3-23	IGHD6-19	IGHJ4	8	23	39	48
1	0.002386634844868735	TGTGCGAAAGATCTAGCAGGATATTGTAGTGGTGGTAGCTGCCTCCCTATCCGGTTTGACTACTGG	CAKDLAGYCSGGSCLPIRFDYW	IGHV3-23	IGHD2-15	IGHJ4	13	17	41	54
1	0.002386634844868735	TGTGCGAAAGATGGGTATTACTATGATAGTAGTGGTTATTTTGTTCGCTACTACATGGACGTCTGG	CAKDGYYYDSSGYFVRYYMDVW	IGHV4-31	IGHD3-22	IGHJ6	11	14	39	47
1	0.002386634844868735	TGTGCACACTGGGACGCCGCTGATATTTTGACTGGTTATTATGTCCCTCTGGGGCTTGACTACTGG	CAHWDAADILTGYYVPLGLDYW	IGHV2-5	IGHD3-9	IGHJ4	8	21	41	55
1	0.002386634844868735	TGTGTGAGAGATCTTGTGCAGGATGATACTAGTGCTTATTCCTTCTACTACATGGACGTCTGG	CVRDLVQDDTSAYSFYYMDVW	IGHV3-35	IGHD3-22	IGHJ6	8	22	39	44
1	0.002386634844868735	TGTGCGAGGACACCCTCGAGGAGGGGGGAGTTACCCCAACACTACTACGGTATGGACGTCTGG	CARTPSRRGELPQHYYGMDVW	IGHV4-31	IGHD3-16	IGHJ6	7	23	32	40
1	0.002386634844868735	TGTGCGAGACTATCCCAGTATTACTATGGTTCGGGGAGTGAGTTCAACTGGTTCGACCCCTGG	CARLSQYYYGSGSEFNWFDPW	IGHV5-10-1	IGHD3-10	IGHJ5	9	17	38	44
1	0.002386634844868735	TGTGCGAGACCGCCCTATTACTATGGTTCGGGGAGTTATTATAACGATGCTTTTGATATCTGG	CARPPYYYGSGSYYNDAFDIW	IGHV4-39	IGHD3-10	IGHJ3	9	15	44	45
1	0.002386634844868735	TGTGCGAGACACGGGGTCCGATATTTTGACTGGTTACCCCCCCTTATGCTTTTTGATATCTGG	CARHGVRYFDWLPPLMLFDIW	IGHV4-39	IGHD3-9	IGHJ3	10	18	35	50
1	0.002386634844868735	TGTGCGAGAGTCTATGATAGTAGTGGTTATCCCAACCGTCGCGACTGGTACTTCGATCTCTGG	CARVYDSSGYPNRRDWYFDLW	IGHV4-34	IGHD3-22	IGHJ2	9	11	29	43
1	0.002386634844868735	TGTGCGAGAGCCAGTATTACTATGATAGTAGTGGACGAGGGGCATGATGCTTTTGATATCTGG	CARASITMIVVDEGHDAFDIW	IGHV3-33	IGHD3-22	IGHJ3	9	13	33	42
1	0.002386634844868735	TGTGCGAGAGATATTAGATCGGAGGCTGGTCTATCTCTTTACTACTACGGTATGGACGTCTGG	CARDIRSEAGLSLYYYGMDVW	IGHV4-31	IGHD6-19	IGHJ6	11	23	29	39
1	0.002386634844868735	TGTGCGAGAGATACTCTCCATGATAGTAGTGGTTATTACACGATTGATGCTTTTGATATCTGG	CARDTLHDSSGYYTIDAFDIW	IGHV3-33	IGHD3-22	IGHJ3	17	19	38	44
1	0.002386634844868735	TGTGCAAAAGATATAGGGGGTTCGGGGAGTTATTATAACGCCGACTGGTACTTCGATCTCTGG	CAKDIGGSGSYYNADWYFDLW	IGHV3-43	IGHD3-10	IGHJ2	14	18	39	43
1	0.002386634844868735	TGTGGATATCGTGGGGTAAAGTGGGAGCTAGGTACCGTAGGCTTCCCGTTTCCAGACTACTGG	CGYRGVKWELGTVGFPFPDYW	IGHV1-46	IGHD1-26	IGHJ4	3	14	29	54
1	0.002386634844868735	TGTGCCAGAGCACCCAGTGGTTATTACTACATATCTCCTAACGACCACTTTGACTACTGG	CARAPSGYYYISPNDHFDYW	IGHV1-2	IGHD3-22	IGHJ4	9	15	29	46
1	0.002386634844868735	TGTGCGCGGGGGTATAGCAGTGGCTGGTACGACCCGGTTCCAGGGGTCCTTGACTACTGG	CARGYSSGWYDPVPGVLDYW	IGHV3-48	IGHD6-19	IGHJ4	5	9	30	49
1	0.002386634844868735	TGTGCGAGATTGGTGGATTGTAGTGGTGGTAGCTGCTACTCCGGACTCTTTGACTACTGG	CARLVDCSGGSCYSGLFDYW	IGHV4-55	IGHD2-15	IGHJ4	9	16	44	47
1	0.002386634844868735	TGTGCGAGACGGGTATACTATGATAGTAGTGGTCCATATCGCAACTGGTTCGACCCCTGG	CARRVYYDSSGPYRNWFDPW	IGHV4-39	IGHD3-22	IGHJ5	9	15	32	41
1	0.002386634844868735	TGTGCGAGACGAGGGCATTGTAGTGCTGGTAGCTGCTCCTACTACGCTATGGACGTCTGG	CARRGHCSAGSCSYYAMDVW	IGHV4-39	IGHD2-15	IGHJ6	9	16	36	38
1	0.002386634844868735	TGTGCGAGAGGGAGCGTTCGGAGCAGCAGCTGGTATCTCGAGTACTACTTTGACTACTGG	CARGSVRSSSWYLEYYFDYW	IGHV1-8	IGHD6-13	IGHJ4	10	21	34	40
1	0.002386634844868735	TGTGCGAAAGACGGTTTATTACGATATTTTGACTGGTTACCCGATTACTTTGACTACTGG	CAKDGLLRYFDWLPDYFDYW	IGHV3-23	IGHD3-9	IGHJ4	10	16	38	45
1	0.002386634844868735	TGTGCGAAAGAGGCGCTCTATGGTTTGGCGAGTTATTATCCATGGTACATTGACTACTGG	CAKEALYGLASYYPWYIDYW	IGHV3-23	IGHD3-10	IGHJ4	10	17	38	45
1	0.002386634844868735	TGTGCAAAAGATAAGGGTTGGAGGGAGCTACCGGGCGCCGTTGGTGCTTTTGATATCTGG	CAKDKGWRELPGAVGAFDIW	IGHV3-43	IGHD1-26	IGHJ3	12	22	30	44
1	0.002386634844868735	TGTGTGAGAAATGGTAGTGTTGTGGGAGCGAATACTGGCTGGCACTTCGATCTCTGG	CVRNGSVVGANTGWHFDLW	IGHV3-16	IGHD1-26	IGHJ2	11	21	28	38
1	0.002386634844868735	TGTGTAAAAGATAGGGGCGACGGGTATAGCAGTGGGAACGATGCTTTTGAGATCTGG	CVKDRGDGYSSGNDAFEIW	IGHV3-43	IGHD6-19	IGHJ3	12	20	34	39
1	0.002386634844868735	TGTGCGGGTGCTCTTTGGTATGGTCTGACCGCCACCACGGAAGCTTTTGATATCTGG	CAGALWYGLTATTEAFDIW	IGHV1-58	IGHD2-15	IGHJ3	6	31	37	42
1	0.002386634844868735	TGTGCGACAGTTCTCCTTCTCGGGATGCTGGGAGCTGCCAGCGAACCTGACTACTGG	CATVLLLGMLGAASEPDYW	IGHV3-21	IGHD1-26	IGHJ4	14	28	35	47
1	0.002386634844868735	TGTGCGAGGTGTCGCTCGGGGTTTTTCCCTCCAAAAAAGTACTACTTTGACTACTGG	CARCRSGFFPPKKYYFDYW	IGHV4-4	IGHD3-3	IGHJ4	7	28	36	37
1	0.002386634844868735	TGTGCGAGATCGCACCGGTCAGACTGGCCCCCCCCCAACAACTGGTTCGACCCCTGG	CARSHRSDWPPPNNWFDPW	IGHV1-8	IGHD1-20	IGHJ5	8	13	18	37
1	0.002386634844868735	TGTGCGAGACGCCTCCGCGTGGATTCGGGGAGCCTAGGGACCTACTTTGACTACTGG	CARRLRVDSGSLGTYFDYW	IGHV5-10-1	IGHD3-10	IGHJ4	9	23	31	41
1	0.002386634844868735	TGTGCGAGACGACTCGTGGTTCGGGGAGTTCCCCCCAACTATTACATGGACGTCTGG	CARRLVVRGVPPNYYMDVW	IGHV4-39	IGHD3-10	IGHJ6	9	16	29	37
1	0.002386634844868735	TGTGCGAGACATCTGGGCGGTGGTAATCATCACTACTACTACTACATGGACGTCTGG	CARHLGGGNHHYYYYMDVW	IGHV4-39	IGHD4-23	IGHJ6	11	17	25	31
1	0.002386634844868735	TGTGCGAGAGTCGGGCTAGCAGCAACCCAGCGCTACTACTACTACATGGACGTCTGG	CARVGLAATQRYYYYMDVW	IGHV4-31	IGHD6-13	IGHJ6	9	16	23	32
1	0.002386634844868735	TGTGCGAGAGGCTACTACGGTGACTACGATGCCGTCATCTTACAGCTTGACTACTGG	CARGYYGDYDAVILQLDYW	IGHV4-34	IGHD4-17	IGHJ4	11	13	27	46
1	0.002386634844868735	TGTGCGAGAGGCCGACCTCGTATTACTATGGTTCGGGGAGTTACATTTGACTACTGG	CARGRPRITMVRGVTFDYW	IGHV1-8	IGHD3-10	IGHJ4	12	18	42	45
1	0.002386634844868735	TGTGCGAGAGGGCCCTCCGCATATAGCAGCAGCTGGTACTTGATTGAGGACTACTGG	CARGPSAYSSSWYLIEDYW	IGHV1-8	IGHD6-13	IGHJ4	10	21	38	48
1	0.002386634844868735	TGTGCGAGAGATTTGGCATGGTTCGGGGACAAACCGCAGTACTACTTTGACTACTGG	CARDLAWFGDKPQYYFDYW	IGHV3-21	IGHD3-10	IGHJ4	11	17	28	37
1	0.002386634844868735	TGTGCGAGAGATTCGCGTTCGTACAATGATAGAAGTGGTTATTCCTTTGACTACTGG	CARDSRSYNDRSGYSFDYW	IGHV3-21	IGHD3-22	IGHJ4	11	21	42	44
1	0.002386634844868735	TGTGCGAGAGATTCAAGGGGGCGGTTGACTACGGTGAAATGGGCTTTTGATATCTGG	CARDSRGRLTTVKWAFDIW	IGHV4-31	IGHD4-17	IGHJ3	11	25	36	42
1	0.002386634844868735	TGTGCGAGAGATCCGAAACTCTACGGTGGTAACTCCTACTGGTACTTCGATCTCTGG	CARDPKLYGGNSYWYFDLW	IGHV1-46	IGHD4-23	IGHJ2	12	20	34	35
1	0.002386634844868735	TGTGCGAGAGACGCGTATTACTATGATAGTAGTGGTTATTCGCAATTTGACTACTGG	CARDAYYYDSSGYSQFDYW	IGHV4-31	IGHD3-22	IGHJ4	10	13	39	45
1	0.002386634844868735	TGTGCGAGAGAAGGGTCTTATTATGGTTCGGGGTTTTATTCCGCTTTTAACTACTGG	CAREGSYYGSGFYSAFNYW	IGHV4-31	IGHD3-10	IGHJ4	10	17	39	45
1	0.002386634844868735	TGTGCGAAAGGTCGAGGGGGTTTTATGGTGGTAGCTGCTAACGACTTTGACTACTGG	CAKGRGGFMVVAANDFDYW	IGHV4-34	IGHD2-15	IGHJ4	10	25	39	43
1	0.002386634844868735	TGTGCGAAAGATCCGGAACCCAGTGGGTGGGGAACTCCGTACTACTTTGACTACTGG	CAKDPEPSGWGTPYYFDYW	IGHV3-23	IGHD1-14	IGHJ4	12	13	19	38
1	0.002386634844868735	TGTGCAACAGGTTTGGCGTATAGCAGCACCCCGAAAGATTACTACTTTGACTACTGG	CATGLAYSSTPKDYYFDYW	IGHV1-24	IGHD6-13	IGHJ4	9	17	27	39
1	0.002386634844868735	TGTGCAACAGGTTCCCTCATTACTATGGTTCGGGGAGTACCCCCTTTTGATATCTGG	CATGSLITMVRGVPPFDIW	IGHV1-24	IGHD3-10	IGHJ3	9	18	37	43
1	0.002386634844868735	TGTGCAAAAGGAGTTTCACTATGGTTCGGGGAGTTTCAAAATGCTTTTGATATCTGG	CAKGVSLWFGEFQNAFDIW	IGHV3-43	IGHD3-10	IGHJ3	9	17	34	40
1	0.002386634844868735	TGTGCAAAAGATATGGGGGATAAGGGTATCTCTTCCACACCATACTTTGACTACTGG	CAKDMGDKGISSTPYFDYW	IGHV3-43	IGHD2-8	IGHJ4	13	36	41	42
1	0.002386634844868735	TGTGCCAGAGAAGAGGGGAGATATTGTAGTGGTGGTAGCTGCGGGGACTACTGG	CAREEGRYCSGGSCGDYW	IGHV4-30-2	IGHD2-15	IGHJ4	10	19	41	45
1	0.002386634844868735	TGTGCGCAAGCCCCGCTACGGGACCTCAGTGCTGGTCGTTACTTTCAGCACTGG	CAQAPLRDLSAGRYFQHW	IGHV3-30	IGHD4-17	IGHJ1	5	15	20	39
1	0.002386634844868735	TGTGCGACCACGGGGGGGTATAGCAGCAGCCGACCTCAGGACTTTGACTACTGG	CATTGGYSSSRPQDFDYW	IGHV3-21	IGHD6-13	IGHJ4	6	15	29	40
1	0.002386634844868735	TGTGCGAGATCCCACCGCCGAGATAGTAGTGGTTACAAGTTTTTCGACTACTGG	CARSHRRDSSGYKFFDYW	IGHV4-55	IGHD3-22	IGHJ4	9	21	34	45
1	0.002386634844868735	TGTGCGAGACCCGGAGGAGATGGCTACAATGTCTGGGGGTACTTCGATCTCTGG	CARPGGDGYNVWGYFDLW	IGHV4-31	IGHD5-24	IGHJ2	8	16	29	37
1	0.002386634844868735	TGTGCGAGACGTGGTGTGGGGTGTGGTGGTGACTGCGACTACTTTGACTACTGG	CARRGVGCGGDCDYFDYW	IGHV4-39	IGHD2-21	IGHJ4	9	21	35	37
1	0.002386634844868735	TGTGCGAGACGGACGGGGCTCAATCCCTTATGGTTCGGGGAGTTAGACAACTGG	CARRTGLNPLWFGELDNW	IGHV5-10-1	IGHD3-10	IGHJ4	9	28	44	45
1	0.002386634844868735	TGTGCGAGAGCCCATGAGGGGGTAGGTGCTACTCCCGAATACTTCCAGCACTGG	CARAHEGVGATPEYFQHW	IGHV3-11	IGHD2-15	IGHJ1	9	20	34	36
1	0.002386634844868735	TGTGCGAGAGCCACGGGTACAGCAGCTGGTACAGGGGATGCTTTTGATATCTGG	CARATGTAAGTGDAFDIW	IGHV3-53	IGHD6-13	IGHJ3	9	19	31	36
1	0.002386634844868735	TGTGCGAGAGCAGTATGGTTCGGGGAGTTAGAGCTGGGCTGGTTCGACCCCTGG	CARAVWFGELELGWFDPW	IGHV4-4	IGHD3-10	IGHJ5	9	13	29	38
1	0.002386634844868735	TGTGCGAGAGATTCCGGGCTGGTACCTGGCTACTACTACGGTATGGACGTCTGG	CARDSGLVPGYYYGMDVW	IGHV3-30	IGHD6-19	IGHJ6	11	16	24	29
1	0.002386634844868735	TGTGCGAGAGATCTAGGGAGGTCTTACGATATTTTGACTGGTTATTACTACTGG	CARDLGRSYDILTGYYYW	IGHV1-18	IGHD3-9	IGHJ4	13	23	45	46
1	0.002386634844868735	TGTGCGAAAGGGGCTCAGGGGGGAGTCGGCTACTACTACTACATGGACGTCTGG	CAKGAQGGVGYYYYMDVW	IGHV3-23	IGHD3-16	IGHJ6	9	18	25	29
1	0.002386634844868735	TGTGCGAAAGATTCACGGGAATATGATTACGTTTGGGGGAGTTTTGACTACTGG	CAKDSREYDYVWGSFDYW	IGHV3-30	IGHD3-16	IGHJ4	11	21	41	42
1	0.002386634844868735	TGTGCGAAAGATGTCAAGGATGATAGTAGTGGTTATTACTACTTTGACTACTGG	CAKDVKDDSSGYYYFDYW	IGHV4-31	IGHD3-22	IGHJ4	11	19	35	36
1	0.002386634844868735	TGTGCACACACCCTGTGGCTTCTCTTTGGGGGCGACGGTACTTTTGACATCTGG	CAHTLWLLFGGDGTFDIW	IGHV2-5	IGHD3-16	IGHJ3	9	24	31	40
1	0.002386634844868735	TGTGCAAAAGATGTACGACGGGTATACGAACTCTCGGATGCTTTTGATATCTGG	CAKDVRRVYELSDAFDIW	IGHV3-43	IGHD6-13	IGHJ3	11	18	25	36
1	0.002386634844868735	TGTGCTACAAAAAGAGACCTTAGCAGCAGCTGGTACGTGCCCGTCTACTGG	CATKRDLSSSWYVPVYW	IGHV3-30	IGHD6-13	IGHJ4	4	20	37	44
1	0.002386634844868735	TGTGCGCGAGACCGAACGACAGTGGCTGAGTACTTTTACTTCGATCTCTGG	CARDRTTVAEYFYFDLW	IGHV3-11	IGHD6-19	IGHJ2	10	19	27	36
1	0.002386634844868735	TGTGCGAGTACTATAGCAGTGGCTGGTCCGAATGATGCTTTTGATATCTGG	CASTIAVAGPNDAFDIW	IGHV5-10-1	IGHD6-19	IGHJ3	7	11	26	31
1	0.002386634844868735	TGTGCGAGCCACCCCGTAGATGGGGGGAGCAGGGGTTACTTTGACTACTGG	CASHPVDGGSRGYFDYW	IGHV4-31	IGHD3-16	IGHJ4	7	22	28	36
1	0.002386634844868735	TGTGCGAGGCGGGGGATAGTAGTGGTTATTACCGGCGCTTTTGATATCTGG	CARRGIVVVITGAFDIW	IGHV4-39	IGHD3-22	IGHJ3	7	14	31	36
1	0.002386634844868735	TGTGCGAGGGCCTATGGTTCGGGGAGTTATTATGGGCCCTTTGACTACTGG	CARAYGSGSYYGPFDYW	IGHV1-8	IGHD3-10	IGHJ4	12	13	32	38
1	0.002386634844868735	TGTGCGAGATCAATTATGGTTCGGGGGGGACAATACTACTTTGACTACTGG	CARSIMVRGGQYYFDYW	IGHV4-55	IGHD3-10	IGHJ4	9	14	25	33
1	0.002386634844868735	TGTGCGAGATGTAGTGGTGGTAGCTGCTACGTCGGTGCTTTTGATATCTGG	CARCSGGSCYVGAFDIW	IGHV4-39	IGHD2-15	IGHJ3	8	9	29	35
1	0.002386634844868735	TGTGCGAGACTTCCGGTGGCTGGTACACCGTACAACTGGTTCGACCCCTGG	CARLPVAGTPYNWFDPW	IGHV5-10-1	IGHD6-19	IGHJ5	9	15	25	29
1	0.002386634844868735	TGTGCGAGACGGGGGGGGTATAGCAGCAGTTACAACTGGTTCGACCCCTGG	CARRGGYSSSYNWFDPW	IGHV4-39	IGHD6-13	IGHJ5	9	15	28	30
1	0.002386634844868735	TGTGCGAGACGAGATGGCTACAATTACGGGCTAAACTGGTTCGACCCCTGG	CARRDGYNYGLNWFDPW	IGHV4-39	IGHD5-24	IGHJ5	9	10	27	33
1	0.002386634844868735	TGTGCGAGAGTGAGATGGCTACAATGGGGTAGGGATGCTTTTGATATCTGG	CARVRWLQWGRDAFDIW	IGHV1-2	IGHD5-24	IGHJ3	9	11	24	33
1	0.002386634844868735	TGTGCGAGAGGGTTTAATTATTACTATGGTTCGGGGAGTTATAACTACTGG	CARGFNYYYGSGSYNYW	IGHV3-48	IGHD3-10	IGHJ4	9	18	41	43
1	0.002386634844868735	TGTGCGAGAGGGTTTAATTATTACTATGGTTCGGGGAGTTATAACTACTGG	CARGFNYYYGSGSYNYW	IGHV1-8	IGHD3-10	IGHJ4	10	18	41	43
1	0.002386634844868735	TGTGCGAGAGGGATTACTATGGTTCGGGGAGAGAACGGTATGGACGTCTGG	CARGITMVRGENGMDVW	IGHV1-8	IGHD3-10	IGHJ6	10	12	30	39
1	0.002386634844868735	TGTGCGAGAGGGAACCTTATAGCAGTGGCTTTTTGCGCTTTTGATATCTGG	CARGNLIAVAFCAFDIW	IGHV1-8	IGHD6-19	IGHJ3	10	17	29	36
1	0.002386634844868735	TGTGCGAGAGATCCTCTCCCTAGTGGCTACGATATCCCCAGTGACTACTGG	CARDPLPSGYDIPSDYW	IGHV3-30	IGHD5-12	IGHJ4	12	20	32	41
1	0.002386634844868735	TGTGCGAGAGATGGGGGGATACACTACTACTACTACTACATGGACGTCTGG	CARDGGIHYYYYYMDVW	IGHV3-30	IGHD3-16	IGHJ6	11	13	18	22
1	0.002386634844868735	TGTGCGAGAGATAGGAGCTGGGTTGGAGCAGCAGCCGGGTTCGACCCCTGG	CARDRSWVGAAAGFDPW	IGHV4-4	IGHD6-13	IGHJ5	11	26	34	37
1	0.002386634844868735	TGTGCGAGAGATAATAGTTTAGCTGATACCTCATGGTGGTTCGACCCCTGG	CARDNSLADTSWWFDPW	IGHV4-31	IGHD2-15	IGHJ5	11	19	28	36
1	0.002386634844868735	TGTGCGAGAGACCGGCTGGGCAGTAGTGGCTGGTACGATGTTGACTACTGG	CARDRLGSSGWYDVDYW	IGHV3-53	IGHD6-19	IGHJ4	10	24	36	40
1	0.002386634844868735	TGTGCGAGAGAATTACTATGGTTCGGGGAGTTCACTGAGCTCGACCCCTGG	CARELLWFGEFTELDPW	IGHV1-2	IGHD3-10	IGHJ5	10	11	31	40
1	0.002386634844868735	TGTGCGAGAACTGACGGGATTACTGGTTTTCGACTATACTTTGACTACTGG	CARTDGITGFRLYFDYW	IGHV1-2	IGHD3-9	IGHJ4	8	21	27	36
1	0.002386634844868735	TGTGCGAGAACCGATGTCAGTGGCTGGGACAGGGGGTTCTTTGACTACTGG	CARTDVSGWDRGFFDYW	IGHV4-39	IGHD6-19	IGHJ4	8	17	26	38
1	0.002386634844868735	TGTGCGAAAGCTACCGGATACGATATTTTGACTGGTTATTACCCCAAATGG	CAKATGYDILTGYYPKW	IGHV3-23	IGHD3-9	IGHJ4	9	18	40	48
1	0.002386634844868735	TGTGCGAAAGGGACCCTCGATAGTGGTTATTACCCTTACTTTGACTATTGG	CAKGTLDSGYYPYFDYW	IGHV3-23	IGHD3-22	IGHJ4	9	20	32	36
1	0.002386634844868735	TGTGCGAAAGATGGTATTGGTAGTTGGGAGAGCTGGAACTTTGACTACTGG	CAKDGIGSWESWNFDYW	IGHV3-23	IGHD1-7	IGHJ4	11	19	24	37
1	0.002386634844868735	TGTGCAAAAGGGTCAGGGGGAGCTACTAGTCGTTTGGTTTTTAGGGAGTGG	CAKGSGGATSRLVFREW	IGHV3-9	IGHD1-26	IGHJ4	9	17	27	48
1	0.002386634844868735	TGTGCAAAAGATATTTTATCGGCAGCAGCTGGTACCGCCTATGACTACTGG	CAKDILSAAAGTAYDYW	IGHV3-43	IGHD6-13	IGHJ4	13	21	34	41
1	0.002386634844868735	TGTTCCAGTGGGTTCCCCTTTAGCAGCAGCTGGTACGGCCCGCACTGG	CSSGFPFSSSWYGPHW	IGHV3-65	IGHD6-13	IGHJ4	7	20	36	43
1	0.002386634844868735	TGTGCGGAGCTAAATAGCAGTGGCCGTCCCAACGACGAAGACTACTGG	CAELNSSGRPNDEDYW	IGHV1-58	IGHD6-19	IGHJ4	6	13	23	39
1	0.002386634844868735	TGTGCGAGCTGCATAGCAGCAGCTGGTGATGGGGCTTTTGATATCTGG	CASCIAAAGDGAFDIW	IGHV4-4	IGHD6-13	IGHJ3	7	12	26	33
1	0.002386634844868735	TGTGCGAGGCCTACAGCAGCGGCTGGTACCAGGCACTTCGATCTCTGG	CARPTAAAGTRHFDLW	IGHV3-21	IGHD6-13	IGHJ2	7	14	28	34
1	0.002386634844868735	TGTGCGAGGCAAGTGGCTACGATACGCCTGGATGCTTTTGATATCTGG	CARQVATIRLDAFDIW	IGHV4-31	IGHD5-12	IGHJ3	7	11	22	30
1	0.002386634844868735	TGTGCGAGATCCACTCTGGGGGTAGTGGGAGCTACCCTTGACTACTGG	CARSTLGVVGATLDYW	IGHV7-81	IGHD1-26	IGHJ4	9	22	34	37
1	0.002386634844868735	TGTGCGAGACTAGGTTCGGGGAATCCCCCAACCAAAGTTGACCACTGG	CARLGSGNPPTKVDHW	IGHV4-31	IGHD3-10	IGHJ4	8	12	21	37
1	0.002386634844868735	TGTGCGAGACATATTTTGACTGGTTATCAGAAATACTTTGACTACTGG	CARHILTGYQKYFDYW	IGHV4-39	IGHD3-9	IGHJ4	11	12	26	33
1	0.002386634844868735	TGTGCGAGAGTGCCAAGCGGAGCTACCCATGATGCTTTTGATATCTGG	CARVPSGATHDAFDIW	IGHV4-4	IGHD1-26	IGHJ3	9	18	25	27
1	0.002386634844868735	TGTGCGAGAGCGGGATACAGCTATGGTGACCCCCTCTTTGACTACTGG	CARAGYSYGDPLFDYW	IGHV4-4	IGHD5-18	IGHJ4	9	12	26	35
1	0.002386634844868735	TGTGCGAGAGGCCCGGGAGACTACGGTGACTACAGGGGTTACTACTGG	CARGPGDYGDYRGYYW	IGHV3-21	IGHD4-17	IGHJ4	9	18	32	40
1	0.002386634844868735	TGTGCGAGAGGCGCGGTGCCCCAGACTATCTTGGAATTTGACTACTGG	CARGAVPQTILEFDYW	IGHV1-8	IGHD3-22	IGHJ4	11	24	29	36
1	0.002386634844868735	TGTGCGAGAGGGGTTGACTATGGTTCGGGGAGCCCCTCCGGCTACTGG	CARGVDYGSGSPSGYW	IGHV3-21	IGHD3-10	IGHJ4	9	16	31	41
1	0.002386634844868735	TGTGCGAGAGATCTATATAGCACTGGCTGGTACTATTTTCACTACTGG	CARDLYSTGWYYFHYW	IGHV3-30	IGHD6-19	IGHJ4	13	15	28	29
1	0.002386634844868735	TGTGCGAGAGATGTAGTAGAGCCCGGAACTAGGTACTTTGACTACTGG	CARDVVEPGTRYFDYW	IGHV4-31	IGHD1-14	IGHJ4	11	22	28	33
1	0.002386634844868735	TGTGCGAGAGATATCCCCCCCTTGGATACAGCTATGGTTATCCACTGG	CARDIPPLDTAMVIHW	IGHV3-21	IGHD5-18	IGHJ4	11	22	39	43
1	0.002386634844868735	TGTGCGAGAGAGTCGCCGGATAATACAGCTATGGCCATTGACTACTGG	CARESPDNTAMAIDYW	IGHV4-31	IGHD5-18	IGHJ4	10	22	33	37
1	0.002386634844868735	TGTGCGAGAGAGGTTTATGGTTCGGGGAGTTGGGACTTTGACTACTGG	CAREVYGSGSWDFDYW	IGHV3-53	IGHD3-10	IGHJ4	10	15	30	34
1	0.002386634844868735	TGTGCGAGAGAACTCTGGTACAGTGGGAGCTGCGGAGTTGACTACTGG	CARELWYSGSCGVDYW	IGHV3-30	IGHD1-26	IGHJ4	23	24	30	37
1	0.002386634844868735	TGTGCGAGAAGTCATCGTGAGAGTAGTGGAGGGTGGTTCGACCCCTGG	CARSHRESSGGWFDPW	IGHV3-23	IGHD3-22	IGHJ5	6	17	28	33
1	0.002386634844868735	TGTGCGAAACAGCAGGGGATAGCAGTCTTTTACTACTTTGACTACTGG	CAKQQGIAVFYYFDYW	IGHV3-53	IGHD2-21	IGHJ4	6	18	26	30
1	0.002386634844868735	TGTGCGAAAGGCGGCATGGCAGCAGCGCCCCGCGGCTTCGACCCCTGG	CAKGGMAAAPRGFDPW	IGHV3-23	IGHD2-2	IGHJ5	9	11	22	36
1	0.002386634844868735	TGTGCGAAAGATCGAGTGGGAGCTACTTTAATTCCTTTTGACTACTGG	CAKDRVGATLIPFDYW	IGHV3-23	IGHD1-26	IGHJ4	12	14	26	36
1	0.002386634844868735	TGTGCGAAAGATCGAGCGGGAGCTACTTTAATTCCTTTTGACTACTGG	CAKDRAGATLIPFDYW	IGHV3-23	IGHD1-26	IGHJ4	12	17	26	36
1	0.002386634844868735	TGTGCGAAAGATAAGGATACAGCTATGGTTACTAGCGCTGAATACTGG	CAKDKDTAMVTSAEYW	IGHV3-23	IGHD5-18	IGHJ4	11	14	31	38
1	0.002386634844868735	TGTGCACGAGATCGCGGTGCCCACCCGACGAGTTACTTTGACCGCTGG	CARDRGAHPTSYFDRW	IGHV2-70	IGHD6-6	IGHJ4	7	26	31	33
1	0.002386634844868735	TGTGCACACAGGGGTAGTGGGAGCTACCGGGGGGCTTTTGATATCTGG	CAHRGSGSYRGAFDIW	IGHV2-5	IGHD1-26	IGHJ3	10	14	26	33
1	0.002386634844868735	TGTGCAACAGAGAGACAGCTGGTACATCCCGACAACTCAGACTACTGG	CATERQLVHPDNSDYW	IGHV1-24	IGHD2-2	IGHJ4	10	15	24	39
1	0.002386634844868735	TGTGCAACAGAATTCAGTTTCGGTGCCCCCGGCTGGTTCGACCCCTGG	CATEFSFGAPGWFDPW	IGHV1-24	IGHD1-7	IGHJ5	10	14	18	32
1	0.002386634844868735	TGTGCAAAAGCCCAGGACCGGGGGGTGCCAGCTGCTATTACTTATTGG	CAKAQDRGVPAAITYW	IGHV3-9	IGHD2-2	IGHJ4	9	27	37	45
1	0.002386634844868735	TGTGCAAAAGGGGCTCAGCAGTGGCTGGTACGCTGGGTTGACTACTGG	CAKGAQQWLVRWVDYW	IGHV3-9	IGHD6-19	IGHJ4	9	16	31	37
1	0.002386634844868735	TGTGCCAGAGGCGCTATCTATGAGACCGATGCTTTTGATATCTGG	CARGAIYETDAFDIW	IGHV4-30-2	IGHD3-22	IGHJ3	9	17	22	27
1	0.002386634844868735	TGTGCGGGGGGACTGCTCTTCGGGAAATACTACTTTGACTACTGG	CAGGLLFGKYYFDYW	IGHV3-21	IGHD2-21	IGHJ4	5	10	25	27
1	0.002386634844868735	TGTGCGATTGGCTACAACTATGGTGATGATATCTCTGATATTTGG	CAIGYNYGDDISDIW	IGHV3-64	IGHD5-18	IGHJ3	6	8	23	35
1	0.002386634844868735	TGTGCGAGGACAACCTCCTGGGACTGGTATGCTTTTGATATCTGG	CARTTSWDWYAFDIW	IGHV5-10-1	IGHD3-9	IGHJ3	7	21	27	28
1	0.002386634844868735	TGTGCGAGGAAGGGTCACATGCACATATGGAGTGTTGATTACTGG	CARKGHMHIWSVDYW	IGHV4-4	IGHD3-3	IGHJ4	7	27	33	34
1	0.002386634844868735	TGTGCGAGACGAGCCTACGGTGACGAGCTTACGATTGACTACTGG	CARRAYGDELTIDYW	IGHV5-10-1	IGHD4-17	IGHJ4	9	14	23	34
1	0.002386634844868735	TGTGCGAGACAGGAGGGGCGGTATGCTGGGAGCTACTCCGACTGG	CARQEGRYAGSYSDW	IGHV5-10-1	IGHD1-26	IGHJ4	10	18	36	40
1	0.002386634844868735	TGTGCGAGACAATTCATGTGGAAACACTGGTACTTCGATCTCTGG	CARQFMWKHWYFDLW	IGHV4-31	IGHD1-7	IGHJ2	8	18	22	25
1	0.002386634844868735	TGTGCGAGAGTAGCCTATGGTTCGGGGAGTTATCTTGACTACTGG	CARVAYGSGSYLDYW	IGHV3-21	IGHD3-10	IGHJ4	9	14	32	34
1	0.002386634844868735	TGTGCGAGAGGCCCTAGCAGCAGCTGGGGGACTGTTGACTACTGG	CARGPSSSWGTVDYW	IGHV4-34	IGHD6-13	IGHJ4	12	14	26	34
1	0.002386634844868735	TGTGCGAGAGGCGGGTCTAGCACCAGCTACTACTGGCGGATCTGG	CARGGSSTSYYWRIW	IGHV3-21	IGHD6-13	IGHJ1	9	11	27	41
1	0.002386634844868735	TGTGCGAGAGGGAGGGCTGCCTATGACTACAGTTACTACCTCTGG	CARGRAAYDYSYYLW	IGHV1-8	IGHD4-11	IGHJ5	10	22	36	37
1	0.002386634844868735	TGTGCGAGAGATTCGGAGGCGTGGGGCTGGCTAAATGACTACTGG	CARDSEAWGWLNDYW	IGHV3-21	IGHD5-12	IGHJ4	11	27	32	35
1	0.002386634844868735	TGTGCGAGAGATCAGGGCAGTGGCTGGGCCTATTTTGACTACTGG	CARDQGSGWAYFDYW	IGHV4-31	IGHD6-19	IGHJ4	12	16	26	29
1	0.002386634844868735	TGTGCGAGAGATGGGGTGACTGCAATCACACCGTTTGACTACTGG	CARDGVTAITPFDYW	IGHV3-21	IGHD2-21	IGHJ4	11	14	22	33
1	0.002386634844868735	TGTGCGAGAGATAATATAGCAGCAGCTGGCCTTTTTGACTACTGG	CARDNIAAAGLFDYW	IGHV4-31	IGHD6-13	IGHJ4	11	14	28	33
1	0.002386634844868735	TGTGCGAGAGACTCTTGTAGTGGTGGTGGCTGCTACGACTATTGG	CARDSCSGGGCYDYW	IGHV4-31	IGHD2-15	IGHJ4	10	14	35	36
1	0.002386634844868735	TGTGCGAGAGACTACGGTGCCCCACTCGATGCTTTTGATATCTGG	CARDYGAPLDAFDIW	IGHV3-33	IGHD4-17	IGHJ3	10	11	18	27
1	0.002386634844868735	TGTGCGAGAGACTACGGTGGTAACTCCGCCTACTTTGACTACTGG	CARDYGGNSAYFDYW	IGHV1-69	IGHD4-23	IGHJ4	10	11	27	29
1	0.002386634844868735	TGTGCGAAGGACTCTCTGGTTAGTTCCATCCCAATTGACTACTGG	CAKDSLVSSIPIDYW	IGHV3-23	IGHD1-7	IGHJ4	7	20	27	34
1	0.002386634844868735	TGTGCGAAGAAAGCTGCTAGTTTACGGTACTACTTTGACTACTGG	CAKKAASLRYYFDYW	IGHV3-30	IGHD2-15	IGHJ4	6	11	18	26
1	0.002386634844868735	TGTGCGAAACCGTACGGTGGTAACGCCTTACCTTTCGGCTACTGG	CAKPYGGNALPFGYW	IGHV3-30	IGHD4-23	IGHJ4	6	12	23	38
1	0.002386634844868735	TGTGCGAAACCGGATGAGAGTTACTATGATAGTACTTTTACCTGG	CAKPDESYYDSTFTW	IGHV3-30	IGHD3-22	IGHJ5	6	20	33	40
1	0.002386634844868735	TGTGCGAAAGGCTCCCATGACTACGGTGACCCCCTAGGGAATTGG	CAKGSHDYGDPLGNW	IGHV3-23	IGHD4-17	IGHJ4	9	15	29	42
1	0.002386634844868735	TGTGCGAAAGGCGGGTCAGATTCGGGGAGTTATTACGACTACTGG	CAKGGSDSGSYYDYW	IGHV3-30	IGHD3-10	IGHJ4	6	20	34	36
1	0.002386634844868735	TGTGCGAAAGGGTCACTGGTGGTGACTGGGGAACTCAGAGACTGG	CAKGSLVVTGELRDW	IGHV3-23	IGHD2-21	IGHJ4	9	16	27	40
1	0.002386634844868735	TGTGCGAAAGATCAGCAGTGGCTGACTGAATACTTCCAGCACTGG	CAKDQQWLTEYFQHW	IGHV3-23	IGHD6-19	IGHJ1	12	13	23	25
1	0.002386634844868735	TGTGCACACACGAGGTTCGGGGAGTTAATTTTTGATGACTACTGG	CAHTRFGELIFDDYW	IGHV2-5	IGHD3-10	IGHJ4	9	13	26	35
1	0.002386634844868735	TGTGCAAGAATCCACTATGATAGTACCAGGTACTTCGATCTCTGG	CARIHYDSTRYFDLW	IGHV3-13	IGHD3-22	IGHJ2	8	13	24	28
1	0.002386634844868735	TGTACTAGGCCATCTATGGTTTGGGGAGACCCAATTGACTACTGG	CTRPSMVWGDPIDYW	IGHV3-49	IGHD3-10	IGHJ4	7	13	27	34
1	0.002386634844868735	TGTACCACAGCGGTGGCAGCAGCTAGTAACGGATATGACTACTGG	CTTAVAAASNGYDYW	IGHV3-15	IGHD6-13	IGHJ4	9	15	27	35
1	0.002386634844868735	TGTACGAGACTCTATGACTACGGTGGTAACGCGATTTTGAAGTGG	CTRLYDYGGNAILKW	IGHV4-39	IGHD4-23	IGHJ4	9	13	29	42
1	0.002386634844868735	TGTGTGAGAGACTCCGGGGATCTCGCGTTTTATGTCTTCTGG	CVRDSGDLAFYVFW	IGHV1-18	IGHD7-27	IGHJ4	10	15	21	38
1	0.002386634844868735	TGTGCCAGAGTAAAACATGTAGGCCGCGCATTTGACTACTGG	CARVKHVGRAFDYW	IGHV4-31	IGHD2-15	IGHJ4	9	17	21	30
1	0.002386634844868735	TGTGCGGGGAATACAGCTATGGTTTCTCCTCCTGACTACTGG	CAGNTAMVSPPDYW	IGHV4-39	IGHD5-18	IGHJ4	5	10	23	32
1	0.002386634844868735	TGTGCGAGGGTCTCTATGGTTCGGGGAGTAGCTGATATCTGG	CARVSMVRGVADIW	IGHV4-31	IGHD3-10	IGHJ3	7	13	28	32
1	0.002386634844868735	TGTGCGAGGGAGTATGGCGGTACCTGGTTCTTTGACTACTGG	CAREYGGTWFFDYW	IGHV4-28	IGHD1-1	IGHJ4	7	17	22	29
1	0.002386634844868735	TGTGCGAGATTCCCCCTGGGGAGGACGCCAGCTAGCTACTGG	CARFPLGRTPASYW	IGHV4-55	IGHD7-27	IGHJ4	9	15	21	35
1	0.002386634844868735	TGTGCGAGATGGGACTACGGTGGCGCCACGATTGACTACTGG	CARWDYGGATIDYW	IGHV3-21	IGHD4-23	IGHJ4	8	12	22	31
1	0.002386634844868735	TGTGCGAGACTCTTTTATGGTTCGGGGAGAATCCAGGACTGG	CARLFYGSGRIQDW	IGHV4-39	IGHD3-10	IGHJ4	9	15	28	37
1	0.002386634844868735	TGTGCGAGACACGATAGCAGCAGCTGGTCATTTGACTACTGG	CARHDSSSWSFDYW	IGHV4-39	IGHD6-13	IGHJ4	10	13	27	30
1	0.002386634844868735	TGTGCGAGAGCCGCTTTACAGTGGCTGGTACCGGACTGCTGG	CARAALQWLVPDCW	IGHV1-69	IGHD6-19	IGHJ4	9	18	30	33
1	0.002386634844868735	TGTGCGAGAGATTTGGGTGGCTGGCACTGGTTCGACCCCTGG	CARDLGGWHWFDPW	IGHV4-31	IGHD6-19	IGHJ5	11	16	23	25
1	0.002386634844868735	TGTGCGAGAGATCTGCCCCAAAGGGGGGCTTTTGATATCTGG	CARDLPQRGAFDIW	IGHV4-31	IGHD3-16	IGHJ3	13	15	21	27
1	0.002386634844868735	TGTGCGAGAGATCCGCCGGGGGATGATGCTTTTGATATCTGG	CARDPPGDDAFDIW	IGHV4-31	IGHD2-2	IGHJ3	12	14	18	22
1	0.002386634844868735	TGTGCGAGAGAGCCATATGACCATAACTACTTTGACTACTGG	CAREPYDHNYFDYW	IGHV4-34	IGHD3-10	IGHJ4	9	19	24	25
1	0.002386634844868735	TGTGCGAGAGAGGACGTGGATATAGGGAGCTTTGACTACTGG	CAREDVDIGSFDYW	IGHV3-21	IGHD5-12	IGHJ4	10	13	24	29
1	0.002386634844868735	TGTGCGAGAGAAAGTTATAGCAGTGGCTGGTATGACTACTGG	CARESYSSGWYDYW	IGHV3-11	IGHD6-19	IGHJ4	10	15	31	32
1	0.002386634844868735	TGTGCGAAACTTACAATTTACGGTGTTCACTTTGACTACTGG	CAKLTIYGVHFDYW	IGHV4-39	IGHD4-17	IGHJ4	6	18	24	28
1	0.002386634844868735	TGTGCAAGAGGCCTGACTGGAACGACTGCCTTTGACTACTGG	CARGLTGTTAFDYW	IGHV3-74	IGHD1-1	IGHJ4	9	15	25	29
1	0.002386634844868735	TGTGCAAGAGATACCTACGGTGACTACGTGTTTGATCTCTGG	CARDTYGDYVFDLW	IGHV3-13	IGHD4-17	IGHJ2	11	14	28	33
1	0.002386634844868735	TGTACCAGGCACTTAGATTATGATAGTAGTGGTTACCACTGG	CTRHLDYDSSGYHW	IGHV3-15	IGHD3-22	IGHJ4	6	18	34	37
1	0.002386634844868735	TGTACGAATCCCGTCGTCGGGGTAGCTGCACCCCGCTACTGG	CTNPVVGVAAPRYW	IGHV3-23	IGHD2-15	IGHJ4	7	20	28	35
1	0.002386634844868735	TGTGTGCGACAGTCGGTGACTAACTATTTTAAGTACTGG	CVRQSVTNYFKYW	IGHV3-35	IGHD4-17	IGHJ4	5	13	21	22
1	0.002386634844868735	TGTGTAAGAGTTGGGGGTTACGCGTGTTTTGACTACTGG	CVRVGGYACFDYW	IGHV3-35	IGHD3-16	IGHJ4	8	10	16	27
1	0.002386634844868735	TGTGCGGCGGGTATAGCAGTGGCTGGTACCGACTACTGG	CAAGIAVAGTDYW	IGHV1-58	IGHD6-19	IGHJ4	7	8	28	30
1	0.002386634844868735	TGTGCGGCAGATCAGCACACTTGGGTCTTTGACTACTGG	CAADQHTWVFDYW	IGHV1-58	IGHD3-16	IGHJ4	12	20	24	26
1	0.002386634844868735	TGTGCGGGAAACGTGGATACCGACTCGATTGACTACTGG	CAGNVDTDSIDYW	IGHV4-39	IGHD5-18	IGHJ4	5	10	19	28
1	0.002386634844868735	TGTGCGAGCGTTTATAGCAGTGGCTGGTACGACTACTGG	CASVYSSGWYDYW	IGHV4-4	IGHD6-19	IGHJ4	7	12	29	30
1	0.002386634844868735	TGTGCGAGACGGGAGTCGTGGCAGCACTTGGGATACTGG	CARRESWQHLGYW	IGHV5-51	IGHD3-10	IGHJ4	9	10	15	33
1	0.002386634844868735	TGTGCGAGACATCGCCCCCGCTGGTACGGCGACTACTGG	CARHRPRWYGDYW	IGHV5-10-1	IGHD6-13	IGHJ4	11	19	27	30
1	0.002386634844868735	TGTGCGAGAGTGGTGGCGGGGCGGTGGTTCGACCCCTGG	CARVVAGRWFDPW	IGHV1-18	IGHD2-15	IGHJ5	9	10	15	24
1	0.002386634844868735	TGTGCGAGAGTAAACCGTGGGAGCCATTTTGACTACTGG	CARVNRGSHFDYW	IGHV3-21	IGHD1-26	IGHJ4	9	16	23	27
1	0.002386634844868735	TGTGCGAGAGGCAGGCGGTACAACTGGTTCGACCCCTGG	CARGRRYNWFDPW	IGHV1-8	.	IGHJ5	11	-1	-1	17
1	0.002386634844868735	TGTGCGAGAGGGCTGGGTGGTGCCGAGTTTGACTACTGG	CARGLGGAEFDYW	IGHV1-8	IGHD2-21	IGHJ4	10	15	21	27
1	0.002386634844868735	TGTGCGAGAGGGGGTCGTAGTGGGAGCTTTGATATCTGG	CARGGRSGSFDIW	IGHV3-20	IGHD1-26	IGHJ3	9	17	26	27
1	0.002386634844868735	TGTGCGAGAGGGGGGCTTATCCGGTCGTTCGACCCCTGG	CARGGLIRSFDPW	IGHV4-34	IGHD1-14	IGHJ5	10	19	24	26
1	0.002386634844868735	TGTGCGAGAGATGGCCTAACTGGGGATGTTGACTACTGG	CARDGLTGDVDYW	IGHV3-21	IGHD7-27	IGHJ4	11	15	26	28
1	0.002386634844868735	TGTGCGAGAGAGCGCAGCCAGGATGTTTTTGATATCTGG	CARERSQDVFDIW	IGHV3-33	IGHD6-19	IGHJ3	10	14	19	21
1	0.002386634844868735	TGTGCGAGAACTCTAGCGGGACCAGCTGTTGACTACTGG	CARTLAGPAVDYW	IGHV3-21	IGHD2-2	IGHJ4	8	20	27	28
1	0.002386634844868735	TGTGCGAGAAGGACCAACTGGCTATCATTTGACTTCTGG	CARRTNWLSFDFW	IGHV3-48	IGHD1-1	IGHJ4	8	14	20	27
1	0.002386634844868735	TGTGCGAAAGGGGTGGTAGACTACTACATGGACGTCTGG	CAKGVVDYYMDVW	IGHV3-23	IGHD2-15	IGHJ6	9	11	18	19
1	0.002386634844868735	TGTGCGAAAGGGATGGTTCACAGCTATATGGACGTCTGG	CAKGMVHSYMDVW	IGHV3-23	IGHD3-10	IGHJ6	9	12	18	23
1	0.002386634844868735	TGTGCAAGGTTTGTGGTGGTCTACGGTATGGACGTCTGG	CARFVVVYGMDVW	IGHV1-24	IGHD2-21	IGHJ6	6	10	19	27
1	0.002386634844868735	TGTGCAAGAGATCGGGACTACGGTGACTACCACTACTGG	CARDRDYGDYHYW	IGHV3-13	IGHD4-17	IGHJ4	12	15	29	31
1	0.002386634844868735	TGTACCTCATACTCACCACCTAACTGGGTGCCTGACTGG	CTSYSPPNWVPDW	IGHV3-15	IGHD7-27	IGHJ4	5	19	27	34
1	0.002386634844868735	TGCGCGCCTGATATTTTGACTGGTGGGGACGACTCCTGG	CAPDILTGGDDSW	IGHV3-33	IGHD3-9	IGHJ5	5	9	23	29
1	0.002386634844868735	TGTGCGCGATCAACTCTGGGGATCTCTGGCTACTGG	CARSTLGISGYW	IGHV3-23	IGHD7-27	IGHJ4	5	15	23	29
1	0.002386634844868735	TGTGCGGGAAGACTACGGAACGAAGTTGACTACTGG	CAGRLRNEVDYW	IGHV1-46	IGHD4-17	IGHJ4	5	10	17	25
1	0.002386634844868735	TGTGCGAGACTAAACTACTACTCCTTTCACTCCTGG	CARLNYYSFHSW	IGHV3-23	.	IGHJ4	6	-1	-1	11
1	0.002386634844868735	TGTGCGAGAGTTTTTGGGGATATGGATGACTACTGG	CARVFGDMDDYW	IGHV3-48	IGHD3-16	IGHJ4	9	12	18	26
1	0.002386634844868735	TGTGCGAGAGTATCATGGACCAATAACTGGTCCTGG	CARVSWTNNWSW	IGHV1-18	IGHD1-20	IGHJ5	9	22	29	31
1	0.002386634844868735	TGTGCAAGAGATTACGGGAACTACTTTGACTACTGG	CARDYGNYFDYW	IGHV3-74	IGHD4-17	IGHJ4	11	12	16	19
1	0.002386634844868735	TGCTCCTCGTGGCAGCTGCAATACTTCCAGCACTGG	CSSWQLQYFQHW	IGHV1-68	IGHD2-15	IGHJ1	1	8	18	19
1	0.002386634844868735	TGTGCCAGAGGGGTAAGCCTGGTCGACCCCTGG	CARGVSLVDPW	IGHV4-30-2	IGHD4-23	IGHJ5	9	11	15	22
1	0.002386634844868735	TGTGCGAGCCACAGTCCAGCTTGTGACTACTGG	CASHSPACDYW	IGHV4-39	IGHD2-2	IGHJ4	7	15	20	23
1	0.002386634844868735	TGTGCGAAAGATCCCCTCTATGTTGACTACTGG	CAKDPLYVDYW	IGHV3-30	IGHD3-10	IGHJ4	12	17	21	22
1	0.002386634844868735	TGTGCGAAAGATCGCGCAGTGGCTGGGGTCTGG	CAKDRAVAGVW	IGHV3-23	IGHD6-19	IGHJ4	12	15	25	29
1	0.002386634844868735	TGTGCGAGAGGTCGCGGTTGTGACTACTGG	CARGRGCDYW	IGHV1-8	IGHD1-14	IGHJ4	10	14	18	20
1	0.002386634844868735	TGTGCAAGTCTAACGTTCCCTCACTACTGG	CASLTFPHYW	IGHV3-74	IGHD3-10	IGHJ4	7	10	16	22
1	0.002386634844868735	TGTGCGAGGGGTGTTGACTACTGG	CARGVDYW	IGHV4-39	.	IGHJ4	7	-1	-1	13
1	0.002386634844868735	TGTGCGAAGCCCCGGGACTACTGG	CAKPRDYW	IGHV3-33	IGHD3-10	IGHJ4	6	9	13	15
