# Supplementary material for: Biomarkers and Immune Repertoire Metrics Identified by Peripheral Blood Transcriptomic Sequencing Reveal the Pathogenesis of COVID-19
Source: Front Immunol. 2021 Aug 24;12:677025. doi: 10.3389/fimmu.2021.677025 (PMC8421539; doi:10.3389/fimmu.2021.677025)
Supplement: Supplementary file 1 [file DataSheet_1.zip › TCR_BCR/IGH/convert.SRR12007880.clonotypes.IGH.txt]

count	freq	cdr3nt	cdr3aa	v	d	j	VEnd	DStart	DEnd	JStart
13	0.034210526315789476	TGTGTGAGAGATCTTGTGCAGGATGATACTAGTGCTTATTCCTTCTACTACATGGACGTCTGG	CVRDLVQDDTSAYSFYYMDVW	IGHV3-21	IGHD3-22	IGHJ6	13	22	39	44
9	0.02368421052631579	TGTGCGAGACGCGGTTCGGGGAGTTATTATAACGTGGGGATGTGGTACTTTGACTACTGG	CARRGSGSYYNVGMWYFDYW	IGHV4-39	IGHD3-10	IGHJ4	9	12	34	45
9	0.02368421052631579	TGTGCGAAAGATCTCGTGGTTCGGGGAGTTGCCTACTGG	CAKDLVVRGVAYW	IGHV3-23	IGHD3-10	IGHJ4	13	16	27	28
7	0.018421052631578946	TGTGTAAGAGTTGGGGGTTACGCGTGTTTTGACTACTGG	CVRVGGYACFDYW	IGHV3-74	IGHD3-16	IGHJ4	9	10	16	27
6	0.015789473684210527	TGTGCGAAAGATGCGGATCATGATAATAGTGTTGACTATTATTTAGGG	CAKDADHDNSVDYYLG	IGHV3-23	IGHD3-22	IGHJ4	11	19	30	46
6	0.015789473684210527	TGTGCGAGGAAGGGTCACATGCACATATGGAGTGTTGATTACTGG	CARKGHMHIWSVDYW	IGHV4-39	IGHD3-3	IGHJ4	7	27	33	34
6	0.015789473684210527	TGTGCGAGAGGTTGTGCTAGTGGCTGGTGTATGGACGTCTGG	CARGCASGWCMDVW	IGHV3-21	IGHD6-19	IGHJ6	9	18	27	30
5	0.013157894736842105	TGTGTGAGACCCACTGGCTACTACCCCGCTGACTACTGG	CVRPTGYYPADYW	IGHV3-21	IGHD1-26	IGHJ4	8	16	23	29
5	0.013157894736842105	TGTGCGGGAGGATACGGTGACCACCCTGACAACTGG	CAGGYGDHPDNW	IGHV3-48	IGHD4-17	IGHJ4	9	12	20	26
4	0.010526315789473684	TGTACGAGGGATCTAGGCCTATATGACAATTACTACTACATGGACCTCTGG	CTRDLGLYDNYYYMDLW	IGHV3-11	IGHD5-12	IGHJ6	13	18	23	30
4	0.010526315789473684	TGTTCCAGTGGGTTCCCCTTTAGCAGCAGCTGGTACGGCCCGCACTGG	CSSGFPFSSSWYGPHW	IGHV3-49	IGHD6-13	IGHJ4	2	20	36	43
3	0.007894736842105263	TGTGCGAGACATCATGACTATTTCTATGATCGTAGTGGTTATTACCCCCCCGACTACTGG	CARHHDYFYDRSGYYPPDYW	IGHV5-10-1	IGHD3-22	IGHJ4	11	18	44	51
3	0.007894736842105263	TGTGCGACAGCCGATGGGACTTCTTATTCCCAGAGGGGGGGCCTTGACTTCTGG	CATADGTSYSQRGGLDFW	IGHV1-2	IGHD2-21	IGHJ4	6	24	29	43
3	0.007894736842105263	TGTGCGAGAACCTATTGTGGTCTTCGTAGCAGCTGCCAATACTTCCACCACTGG	CARTYCGLRSSCQYFHHW	IGHV4-39	IGHD2-15	IGHJ1	8	25	33	37
3	0.007894736842105263	TGTGCGAGAACCGATGTCAGTGGCTGGGACAGGGGGTTCTTTGACTACTGG	CARTDVSGWDRGFFDYW	IGHV4-39	IGHD6-19	IGHJ4	8	17	26	38
3	0.007894736842105263	TGTGCGAGACGTCGTGCCACGGTGACTCTTTACTACTTTGACTACTGG	CARRRATVTLYYFDYW	IGHV4-39	IGHD4-17	IGHJ4	9	18	26	30
3	0.007894736842105263	TGTGCGAGACAGGATGAATACGGCGGTAACCCGAAATTTGACTTCTGG	CARQDEYGGNPKFDFW	IGHV4-39	IGHD4-23	IGHJ4	10	13	29	36
3	0.007894736842105263	TGTGCGAGAGGTCGATTCTATGGGTCGGGGAGGCAGCTCCAGGCGTGG	CARGRFYGSGRQLQAW	IGHV1-8	IGHD3-10	IGHJ4	10	17	31	45
3	0.007894736842105263	TGTGCGAGAGGTCGATTCTATGGGTCGGGGAGGCAGCTCCAGGCGTGG	CARGRFYGSGRQLQAW	IGHV4-34	IGHD3-10	IGHJ4	10	17	31	45
3	0.007894736842105263	TGTGCGAAAGGGGGTGCTTCGGGGAGTTATTTCTACTTTGACTACTGG	CAKGGASGSYFYFDYW	IGHV3-23	IGHD3-10	IGHJ4	9	17	30	32
3	0.007894736842105263	TGTGCGAGAGACTCTTGTAGTGGTGGTGGCTGCTACGACTATTGG	CARDSCSGGGCYDYW	IGHV3-53	IGHD2-15	IGHJ4	10	14	35	36
3	0.007894736842105263	TGTGCGAGCTCTGACGATATGGGGTACTTCCAGCACTGG	CASSDDMGYFQHW	IGHV4-4	IGHD3-9	IGHJ1	7	13	19	24
2	0.005263157894736842	TGTGCCTACACAGGAGATGGTTCGGGGAGTTATCCATCTTACTACTACTACGGTATGGACGTCTGG	CAYTGDGSGSYPSYYYYGMDVW	IGHV3-66	IGHD3-10	IGHJ6	4	16	32	39
2	0.005263157894736842	TGTGCGAGAGGACTGTGGCCAAAGTGGTTATCCCAATACTACTACGGTATGGACGTCTGG	CARGLWPKWLSQYYYGMDVW	IGHV1-8	IGHD3-22	IGHJ6	10	22	30	36
2	0.005263157894736842	TGTGCGAAAGAGGCGCTCTATGGTTTGGCGAGTTATTATCCATGGTACATTGACTACTGG	CAKEALYGLASYYPWYIDYW	IGHV3-23	IGHD3-10	IGHJ4	10	17	38	45
2	0.005263157894736842	TGTTTGTGTCGTCCGTTGCTGCTACCCGACTACTACTACGGTATGGACGTCTGG	CLCRPLLLPDYYYGMDVW	IGHV1-46	IGHD2-15	IGHJ6	2	17	24	28
2	0.005263157894736842	TGTGCGAGAGATGGGCTCTATGATAGTAGTGGGTACAACTGGTTCGACCCCTGG	CARDGLYDSSGYNWFDPW	IGHV1-69	IGHD3-22	IGHJ5	11	17	31	32
2	0.005263157894736842	TGTGCGAGAGATAGGGGACCGCGGTGGCTGGTACCCTGTTGGTTCGACCCCTGG	CARDRGPRWLVPCWFDPW	IGHV3-33	IGHD6-19	IGHJ5	11	23	33	39
2	0.005263157894736842	TGTGCGAGTTGGGATGGTTCGGGGAGTTATTATAACCCCTTTGACTACTGG	CASWDGSGSYYNPFDYW	IGHV4-34	IGHD3-10	IGHJ4	7	13	35	38
2	0.005263157894736842	TGTGCGAGGCAAAATACGTTTGGGGGAGTTATCGTCCCCTTTGACTACTGG	CARQNTFGGVIVPFDYW	IGHV4-4	IGHD3-16	IGHJ4	7	14	34	38
2	0.005263157894736842	TGTGCGAGATCTCCAGAAGGTTCTTCGGGGAGTCATTCCCTCGATTCCTGG	CARSPEGSSGSHSLDSW	IGHV4-39	IGHD3-10	IGHJ1	8	23	36	47
2	0.005263157894736842	TGTGCGAGAGGGGGCCATGACTTCGGTGACTACCTGCCTTTTGATCGATGG	CARGGHDFGDYLPFDRW	IGHV3-20	IGHD4-17	IGHJ4	9	15	32	48
2	0.005263157894736842	TGTGCGAGAGGATATTGTAGTGGTGGTAGCTGCTACGTCTTTGACTACTGG	CARGYCSGGSCYVFDYW	IGHV1-8	IGHD2-15	IGHJ4	10	11	35	38
2	0.005263157894736842	TGTGCGAGAGCGGGGGGTATGGTGGCTACTGGCTACTTTGACTACTGG	CARAGGMVATGYFDYW	IGHV3-30	IGHD5-12	IGHJ4	9	17	28	32
2	0.005263157894736842	TGTGCAAAAGATATAGCATATAGTGGCTACGATTGCTTTGACTACTGG	CAKDIAYSGYDCFDYW	IGHV3-9	IGHD5-12	IGHJ4	14	17	33	35
2	0.005263157894736842	TGTGCAAAAGATACCGACAGCTATGGCTTAAACTGGTTCGACCCCTGG	CAKDTDSYGLNWFDPW	IGHV3-9	IGHD5-18	IGHJ5	12	16	25	30
2	0.005263157894736842	TGTGCGATTGGATTACGATATTTTGACTTCCTATTTGACTACCGG	CAIGLRYFDFLFDYR	IGHV4-39	IGHD3-9	IGHJ4	6	11	27	33
2	0.005263157894736842	TGTGCGAGAGATGTGCAGTGGCTGGTTAGCTACTTTGACTACTGG	CARDVQWLVSYFDYW	IGHV4-31	IGHD6-19	IGHJ4	11	14	25	29
2	0.005263157894736842	TGTGCGAGAGAGGTAATAGCAGCAGCTGGCCCTTTTGACTACTGG	CAREVIAAAGPFDYW	IGHV3-21	IGHD6-13	IGHJ4	10	15	28	33
2	0.005263157894736842	TGCCTAACGAGTAGTGGTTCATTCTGGAGTGCTTTTGATATCTGG	CLTSSGSFWSAFDIW	IGHV3-30	IGHD3-22	IGHJ3	1	9	18	29
2	0.005263157894736842	TGTGTGAGAGATGGGCGTCGTGGCTACGATTTTGACTACTGG	CVRDGRRGYDFDYW	IGHV3-60	IGHD5-12	IGHJ4	11	19	29	30
2	0.005263157894736842	TGTGCGAGAGGGCTGATAGCAGCAGCTGGCAATGACTACTGG	CARGLIAAAGNDYW	IGHV4-34	IGHD6-13	IGHJ4	10	15	28	32
2	0.005263157894736842	TGTGCGAAACAGCAGCTGGTAGGGAACTGGTTCGACCCCTGG	CAKQQLVGNWFDPW	IGHV3-23	IGHD6-13	IGHJ5	8	9	20	24
2	0.005263157894736842	TGTGCACACAAGACACCCGTGTTCGATGCTTTTGATGTCTGG	CAHKTPVFDAFDVW	IGHV2-5	IGHD2-8	IGHJ3	9	12	16	24
2	0.005263157894736842	TGTACGAGAGGAAGGGTTAGTTACTACTACATGGACGTCTGG	CTRGRVSYYYMDVW	IGHV4-59	IGHD2-8	IGHJ6	9	16	20	21
2	0.005263157894736842	TGTGTGCGACAGTCGGTGACTAACTATTTTAAGTACTGG	CVRQSVTNYFKYW	IGHV1-58	IGHD4-17	IGHJ4	3	13	21	22
2	0.005263157894736842	TGTGTGCGACAGTCGGTGACTAACTATTTTAAGTACTGG	CVRQSVTNYFKYW	IGHV3-21	IGHD4-17	IGHJ4	3	13	21	22
2	0.005263157894736842	TGTGCGAGAGACGGTGACTACCGGGGATTTGACTACTGG	CARDGDYRGFDYW	IGHV4-59	IGHD4-17	IGHJ4	10	11	20	27
2	0.005263157894736842	TGTGCTAGAGATGCTTTCGGAGTGGGTGACTACTGG	CARDAFGVGDYW	IGHV3-72	IGHD3-3	IGHJ4	11	14	24	26
2	0.005263157894736842	TGTGCGACGGATACAGCAGTGGGCTGGTTCTGG	CATDTAVGWFW	IGHV4-39	IGHD6-19	IGHJ4	6	7	27	29
2	0.005263157894736842	TGTGCGAGCCTAGGTGAACCACATGACTACTGG	CASLGEPHDYW	IGHV3-30	IGHD1-14	IGHJ4	7	15	21	23
1	0.002631578947368421	TGTGCGAAAGATTGGGGGAGCAGTTGGGCGTGGGCGGCGAACTCAGAGAACCCTCCCATCTACGGTATGGACGTCTGG	CAKDWGSSWAWAANSENPPIYGMDVW	IGHV3-30	IGHD3-16	IGHJ6	11	12	19	66
1	0.002631578947368421	TGTGCGAGCTTATATTGTGGTGGTGACTGCTATTCCGGGTCTTCAAAAGCGCTCAATGAATACTTCCAGCACTGG	CASLYCGGDCYSGSSKALNEYFQHW	IGHV4-39	IGHD2-21	IGHJ1	7	11	37	56
1	0.002631578947368421	TGTGCGAGAGTCGGAGAACCGAGTGGGAGCTACTATCTGTTGCGTCACGATGGCTACTACTACTTTGACTACTGG	CARVGEPSGSYYLLRHDGYYYFDYW	IGHV1-46	IGHD1-26	IGHJ4	9	21	34	57
1	0.002631578947368421	TGTGCGAAAGATCGCCCCGAAGTAGAACCTGATTACTATGATAGTAGTGGTTACCCCGAGGGTATTGACTACTGG	CAKDRPEVEPDYYDSSGYPEGIDYW	IGHV4-31	IGHD3-22	IGHJ4	12	31	52	64
1	0.002631578947368421	TGTGCAAAAGATTTATCCCCAGATTACTATGATAGTAGTGGTTATTACTACGCGTTAAATGCTTTTGATATCTGG	CAKDLSPDYYDSSGYYYALNAFDIW	IGHV3-43	IGHD3-22	IGHJ3	16	22	51	58
1	0.002631578947368421	TGTGCGAGAGGAGACTTGCGTCCGGAGAGGGGCCTATATTACTATGGTTCGGGGAGTCCTCTTGACTACTGG	CARGDLRPERGLYYYGSGSPLDYW	IGHV1-8	IGHD3-10	IGHJ4	10	36	56	61
1	0.002631578947368421	TGTGCGAGAGAGGCGCGGGATATGGTTCGGGGAGTTATTATATCGAAAGCCGATGATGCTTTTGATATCTGG	CAREARDMVRGVIISKADDAFDIW	IGHV3-33	IGHD3-10	IGHJ3	10	20	41	52
1	0.002631578947368421	TGTGCGAAAATGGGCCTAGGATATTGTAGTGGTGGTAGCTGCTCCCCGAGCGTGTACTACTTTGACTACTGG	CAKMGLGYCSGGSCSPSVYYFDYW	IGHV3-48	IGHD2-15	IGHJ4	6	14	42	53
1	0.002631578947368421	TGTGCGACAGATACGGGCCCCCTCCCCCCCCGTCATAGTGCCACCTGGTCACAGTACATGGACGTCTGG	CATDTGPLPPRHSATWSQYMDVW	IGHV3-30	IGHD3-16	IGHJ6	11	21	27	54
1	0.002631578947368421	TGTGCGAGACGACCTCCCGACGGGATAATTGTAGTGGTGGTAGCTGCCTCCTGGTACTTCGATCTCTGG	CARRPPDGIIVVVVAASWYFDLW	IGHV4-31	IGHD2-15	IGHJ2	8	27	46	50
1	0.002631578947368421	TGTGCGAGAAAGGGGCGGTATTACGATATTTTGACTGGTTATTACCGGGCAGATGCTTTTGATATCTGG	CARKGRYYDILTGYYRADAFDIW	IGHV4-28	IGHD3-9	IGHJ3	10	17	43	51
1	0.002631578947368421	TGTGCGAGCCCCTTTAGAGTAGTACCAGCTGCTATGGCGGGTCCGGATGATGCTTTTGATATCTGG	CASPFRVVPAAMAGPDDAFDIW	IGHV3-64	IGHD2-2	IGHJ3	7	17	39	46
1	0.002631578947368421	TGTGCGAGAGGGGCAAGTGGTTCGGGGAGTTATTTGGTCGTGTCCTTCGGGTTTTTCGATCTCTGG	CARGASGSGSYLVVSFGFFDLW	IGHV1-8	IGHD3-10	IGHJ2	10	17	33	54
1	0.002631578947368421	TGTGCGAGAGATGTGCCGCGGGGTTTTACGGTTCGGGGAGTCATTACCGAAAACTTAGACTACTGG	CARDVPRGFTVRGVITENLDYW	IGHV4-31	IGHD3-10	IGHJ4	11	29	45	52
1	0.002631578947368421	TGTACCACAGCCCCTCTCGGGGTAGTAGTGGTTATTACCGACTACTACTACTACATGGACGTCTGG	CTTAPLGVVVVITDYYYYMDVW	IGHV3-15	IGHD3-22	IGHJ6	9	22	37	40
1	0.002631578947368421	TGTGCGGGCGTTCTCCGATACTATGGTTCGGGGAGTTATTATGGGTACTACTTTGACTACTGG	CAGVLRYYGSGSYYGYYFDYW	IGHV1-46	IGHD3-10	IGHJ4	5	18	41	44
1	0.002631578947368421	TGTGCGAGACAGGGTATAGTGGGAGCCCGTATTAAGCGCTACTACTACTACATGGACGTCTGG	CARQGIVGARIKRYYYYMDVW	IGHV5-10-1	IGHD1-26	IGHJ6	10	12	25	38
1	0.002631578947368421	TGTGCGAGAGGCCCCTATATAGCAGCAGCTGGTACGTCCGACTACTACTACATGGACGTCTGG	CARGPYIAAAGTSDYYYMDVW	IGHV4-34	IGHD6-13	IGHJ6	12	17	36	40
1	0.002631578947368421	TGTGCGAGAGATCTCGGGCCACCGGATAGTAGTGGTTATTACCCTGATGCTTTTGATATCTGG	CARDLGPPDSSGYYPDAFDIW	IGHV3-21	IGHD3-22	IGHJ3	14	24	41	44
1	0.002631578947368421	TGTGCGAGAGATCGGGGGCTACTATGGTTCGGGGAGTCTAGCCTGGATGCTTTTGATATCTGG	CARDRGLLWFGESSLDAFDIW	IGHV3-21	IGHD3-10	IGHJ3	12	19	36	45
1	0.002631578947368421	TGTGCGAAATCTGGGAGTATAGCAGTGGCTGGTAGAGGTTTGGGCGGTGCTTTTGATATCTGG	CAKSGSIAVAGRGLGGAFDIW	IGHV4-31	IGHD6-19	IGHJ3	6	16	33	47
1	0.002631578947368421	TGTGCAACGGCCCCAGATAGTAGTGGTTATTACTACGGTATGGGTGATGCTTTTGATATCTGG	CATAPDSSGYYYGMGDAFDIW	IGHV1-24	IGHD3-22	IGHJ3	7	15	36	44
1	0.002631578947368421	TGTGCAACAGGGCGGGCCGAGGCGTGGTATGGTTCGGGGAGCCGCCACCCCTTTGACTACTGG	CATGRAEAWYGSGSRHPFDYW	IGHV1-24	IGHD3-10	IGHJ4	9	27	40	50
1	0.002631578947368421	TGTGCTAGAGAAGAGGCTTATTGTAGTGGTGGTAGCTGCTACTCCCCCTTTGACTACTGG	CAREEAYCSGGSCYSPFDYW	IGHV3-72	IGHD2-15	IGHJ4	10	18	44	47
1	0.002631578947368421	TGTGCCAGCAGTATAGCAGCAGCTGGAACGTACTACTACTACTACTACATGGACGTCTGG	CASSIAAAGTYYYYYYMDVW	IGHV3-38	IGHD6-13	IGHJ6	7	10	29	30
1	0.002631578947368421	TGTGCGAGCCCCCGCGTGTCCCGGAGTGGATACAGCTATGGTACGGGGGGTGACTACTGG	CASPRVSRSGYSYGTGGDYW	IGHV3-30	IGHD5-18	IGHJ4	7	25	41	50
1	0.002631578947368421	TGTGCGAGCGCCTCCCGGATTACGTTTGGGGGAATGACCCTGCGTGCTTTTGATATCTGG	CASASRITFGGMTLRAFDIW	IGHV4-59	IGHD3-16	IGHJ3	7	17	32	44
1	0.002631578947368421	TGTGCGAGACACGATTTTGACTGGTTTCGGGGGGGGATCCAGTACTACTTTGACTACTGG	CARHDFDWFRGGIQYYFDYW	IGHV4-39	IGHD3-9	IGHJ4	10	13	25	40
1	0.002631578947368421	TGTGCGAGAGTCCGGCGTGACTACGGTGACTACGGCTACTACTACTACATGGACGTCTGG	CARVRRDYGDYGYYYYMDVW	IGHV1-46	IGHD4-17	IGHJ6	9	17	33	35
1	0.002631578947368421	TGTGCGAGAGTGGTGGAAACAGCAGCTGGTACCTTTGGAGGGGCGGACTTTGACTACTGG	CARVVETAAGTFGGADFDYW	IGHV3-21	IGHD6-13	IGHJ4	9	19	31	46
1	0.002631578947368421	TGTGCGAGAGCCCCATTTGACTATGATAGTAGTGGTTATCCCCTTTGCTTTGACTACTGG	CARAPFDYDSSGYPLCFDYW	IGHV4-59	IGHD3-22	IGHJ4	9	19	38	47
1	0.002631578947368421	TGTGCGAAGGGTTCGGATGGACTCGTGGGATCATCTGGTACGTCCACCCTTGACACTTGG	CAKGSDGLVGSSGTSTLDTW	IGHV3-23	IGHD6-13	IGHJ4	7	34	42	57
1	0.002631578947368421	TGTGCGAAAGAGGCCCATTACGATGTTTTGACCTCCTACTACTACTACATGGACGTCTGG	CAKEAHYDVLTSYYYYMDVW	IGHV3-23	IGHD3-9	IGHJ6	10	16	31	35
1	0.002631578947368421	TGTGCACACACCCTGGTGGGTTCGGGGAGTTCCTCGTATTACAACTGGTTCGACCCCTGG	CAHTLVGSGSSSYYNWFDPW	IGHV2-5	IGHD3-10	IGHJ5	9	18	30	39
1	0.002631578947368421	TGTGCAAAAGATCGTGCCCGTAATTACTATGATAGTAGTGGTTATTCTTTTGATATCTGG	CAKDRARNYYDSSGYSFDIW	IGHV3-9	IGHD3-22	IGHJ3	11	22	45	46
1	0.002631578947368421	TGTGCAAAAGATATCGAGGGGCGGTATAGTGGGAGCGCCGGGGTCTACTTTGACTACTGG	CAKDIEGRYSGSAGVYFDYW	IGHV3-43	IGHD1-26	IGHJ4	13	21	35	44
1	0.002631578947368421	TGTACTAGAAGTCCCTTGCCGGATACGGTGGTAACGCCCCACTGGTACTTCGATCTCTGG	CTRSPLPDTVVTPHWYFDLW	IGHV3-49	IGHD4-23	IGHJ2	8	23	34	40
1	0.002631578947368421	TGTACCGCGACCTCGCAACTGGTACTTTTCGATACATACGACTACGGTATGGACGTCTGG	CTATSQLVLFDTYDYGMDVW	IGHV3-15	IGHD4-17	IGHJ6	5	39	47	48
1	0.002631578947368421	TGTGCGGGTGCTCTTTGGTATGGTCTGACCGCCACCACGGAAGCTTTTGATATCTGG	CAGALWYGLTATTEAFDIW	IGHV1-58	IGHD2-15	IGHJ3	6	31	37	42
1	0.002631578947368421	TGTGCGAGGTATAGCAGCAGCTGGTACTCGCGTAATGCGGGGGGTATGGACGTCTGG	CARYSSSWYSRNAGGMDVW	IGHV5-10-1	IGHD6-13	IGHJ6	7	8	26	45
1	0.002631578947368421	TGTGCGAGACCGACATGGCCCGATTACTATGATAGTAACTGGTACTTCGATCTCTGG	CARPTWPDYYDSNWYFDLW	IGHV3-21	IGHD3-22	IGHJ2	8	22	36	37
1	0.002631578947368421	TGTGCGAGACGCGTTACTATGGTTCGGGGAGTTATGTCTGTCTGGTTCGACCCCTGG	CARRVTMVRGVMSVWFDPW	IGHV3-33	IGHD3-10	IGHJ5	8	13	34	41
1	0.002631578947368421	TGTGCGAGACGGATAGCAGCAGCTGGCGTACCACCAACCCCCTACTTTGACTACTGG	CARRIAAAGVPPTPYFDYW	IGHV3-23	IGHD6-13	IGHJ4	6	12	25	41
1	0.002631578947368421	TGTGCGAGACGAGGATACTATGGTTCGGGGAGTTATATTGACTACTTTGACTACTGG	CARRGYYGSGSYIDYFDYW	IGHV4-39	IGHD3-10	IGHJ4	9	15	35	40
1	0.002631578947368421	TGTGCGAGACATGTTAGAGTCGTTACTATGGTTCGGGGTGACCACTTTGACTACTGG	CARHVRVVTMVRGDHFDYW	IGHV4-39	IGHD3-10	IGHJ4	13	22	37	43
1	0.002631578947368421	TGTGCGAGACATGTAGAGGAGGTAGCAGCAGCTGGTACGAACTGGTTCGACCCCTGG	CARHVEEVAAAGTNWFDPW	IGHV4-39	IGHD6-13	IGHJ5	13	22	38	39
1	0.002631578947368421	TGTGCGAGACATAACGATTGTAGTAGTTCCAGCTGCTATGGGGACTTTGACTTCTGG	CARHNDCSSSSCYGDFDFW	IGHV4-55	IGHD2-2	IGHJ4	12	16	39	43
1	0.002631578947368421	TGTGCGAGAGTCCCTGCCCTTTACGATATTTTGACTACCAGCTGGTTCGACCCCTGG	CARVPALYDILTTSWFDPW	IGHV3-53	IGHD3-9	IGHJ5	9	20	35	41
1	0.002631578947368421	TGTGCGAGAGTCCCCTTGGCAATTACTATGGTTCGGGGAGTTGCCTTTGACTACTGG	CARVPLAITMVRGVAFDYW	IGHV3-33	IGHD3-10	IGHJ4	9	21	41	44
1	0.002631578947368421	TGTGCGAGAGTCGGGCTAGCAGCAACCCAGCGCTACTACTACTACATGGACGTCTGG	CARVGLAATQRYYYYMDVW	IGHV4-34	IGHD6-13	IGHJ6	9	16	23	32
1	0.002631578947368421	TGTGCGAGAGCCCCCCTCTTTTCCTACGGTGACTACCGCCACTACTTTGACTACTGG	CARAPLFSYGDYRHYFDYW	IGHV3-7	IGHD4-17	IGHJ4	9	23	35	40
1	0.002631578947368421	TGTGCGAGAGGTAGAGAGGATGGTATAGCAGTGGCTGGTCCCGACTTTGACTACTGG	CARGREDGIAVAGPDFDYW	IGHV4-34	IGHD6-19	IGHJ4	10	21	38	43
1	0.002631578947368421	TGTGCGAGAGATCCGGGACTCCCTGCGACGGGGACGTACAACTGGTTCGACCCCTGG	CARDPGLPATGTYNWFDPW	IGHV4-31	IGHD3-10	IGHJ5	12	17	22	35
1	0.002631578947368421	TGTGCGAGAGATATCGGCGATGATAGTAGTGGTTACTATGATGCTTTTGATATCTGG	CARDIGDDSSGYYDAFDIW	IGHV1-46	IGHD3-22	IGHJ3	11	19	34	37
1	0.002631578947368421	TGTGCGAGAGAATACTATGATAGTAGTGGTTATTGGTCTACTGCTTTTGATATCTGG	CAREYYDSSGYWSTAFDIW	IGHV4-31	IGHD3-22	IGHJ3	10	12	33	41
1	0.002631578947368421	TGTGCGAGAGAAGGGGCTACGACCTACCCGCATCGAAGCTACTACATGGACGTCTGG	CAREGATTYPHRSYYMDVW	IGHV4-31	IGHD5-12	IGHJ6	10	14	21	38
1	0.002631578947368421	TGTGCGAGAGAAAGCTGGGGATCCCGGGGGCACACAGATGATGCTTTTGATATCTGG	CARESWGSRGHTDDAFDIW	IGHV1-69D	IGHD7-27	IGHJ3	10	14	24	37
1	0.002631578947368421	TGTGCGAAAGGCAGGCAGGAGGTAGAACCCCTCGACTACTTCGCTATGGACGCCTGG	CAKGRQEVEPLDYFAMDAW	IGHV4-34	IGHD3-22	IGHJ6	11	34	39	45
1	0.002631578947368421	TGTGCGAAAGATTTTCGAGGTTCGGGGAGTTATTCTCTCTGGTACTTCGATCTCTGG	CAKDFRGSGSYSLWYFDLW	IGHV3-23	IGHD3-10	IGHJ2	16	18	33	38
1	0.002631578947368421	TGTGCGAAAGATCTAGGATATTGTAGTGGTGGTAGCTGCTATTATATGGACGTCTGG	CAKDLGYCSGGSCYYMDVW	IGHV4-31	IGHD2-15	IGHJ6	13	14	37	38
1	0.002631578947368421	TGTGCGAAAGATCCGGAACCCAGTGGGTGGGGAACTCCGTACTACTTTGACTACTGG	CAKDPEPSGWGTPYYFDYW	IGHV3-23	IGHD1-14	IGHJ4	12	13	19	38
1	0.002631578947368421	TGTGCGAAAGATCGAATGGGTAGGCGGGCCCCCAGTGGGAGCTGCATTGACAACTGG	CAKDRMGRRAPSGSCIDNW	IGHV3-30	IGHD1-26	IGHJ4	12	33	42	46
1	0.002631578947368421	TGTGCGAAAGATGGATATTATAATAGTCGCGGTTATTACCACTACTTTGACTGCTGG	CAKDGYYNSRGYYHYFDCW	IGHV3-23	IGHD3-22	IGHJ4	11	18	38	40
1	0.002631578947368421	TGTGCACACAGACTTGCGAATAGCAATGGCTGGGACAACTCGGCCTTTGACTACTGG	CAHRLANSNGWDNSAFDYW	IGHV2-5	IGHD6-19	IGHJ4	12	19	32	44
1	0.002631578947368421	TGTGCACACAGACCCTTATATAGTGGCTACGATTTGGTCGATGCTTTTGATATCTGG	CAHRPLYSGYDLVDAFDIW	IGHV2-5	IGHD5-12	IGHJ3	12	17	33	39
1	0.002631578947368421	TGTGCAAAAGATGCGGAGAAGGGTTCGGGGAGTTATTATGGGGCGAGTGACTACTGG	CAKDAEKGSGSYYGASDYW	IGHV3-43	IGHD3-10	IGHJ4	11	21	38	47
1	0.002631578947368421	TGTGGGAGACAGGGGAAGTATTATCTAAACTACTACTTCTACTACATGGACGTCTGG	CGRQGKYYLNYYFYYMDVW	IGHV4-39	IGHD3-16	IGHJ6	10	17	23	28
1	0.002631578947368421	TGTACCACAGATTGGGTTCTGTATTACTATGATATCTATGATGCTTTTGATATCTGG	CTTDWVLYYYDIYDAFDIW	IGHV3-15	IGHD3-22	IGHJ3	11	20	33	37
1	0.002631578947368421	TGTGCGACAGCCGATGGGACTTCTTATTCCCAGAGGGGGGGCCTTGACTTCTGG	CATADGTSYSQRGGLDFW	IGHV3-23	IGHD2-21	IGHJ4	6	24	29	43
1	0.002631578947368421	TGTGCGAGGGCCCGGGATTATTCTGGTTCGGGGAGTTATGCCACTGACTACTGG	CARARDYSGSGSYATDYW	IGHV1-67	IGHD3-10	IGHJ4	7	16	38	44
1	0.002631578947368421	TGTGCGAGACCCCCCCTTTATAGCAGTGGCTGGTCCGTACAAAATGACTACTGG	CARPPLYSSGWSVQNDYW	IGHV5-10-1	IGHD6-19	IGHJ4	9	18	39	44
1	0.002631578947368421	TGTGCGAGACCGCTTTACTATGGTTCGGGGAGTTATATTTTCTTTGACTACTGG	CARPLYYGSGSYIFFDYW	IGHV5-10-1	IGHD3-10	IGHJ4	9	14	35	41
1	0.002631578947368421	TGTGCGAGACACTACCCGTGGGACTCTATGGAAAATTATGCTTTTGATATCTGG	CARHYPWDSMENYAFDIW	IGHV1-46	IGHD2-15	IGHJ3	8	9	14	37
1	0.002631578947368421	TGTGCGAGAGTCATCAGTAATAGGGGCTCCTACTACTACGGTATGGACGTCTGG	CARVISNRGSYYYGMDVW	IGHV3-23	IGHD3-10	IGHJ6	6	15	21	29
1	0.002631578947368421	TGTGCGAGAGCTCTGATCTATTGTAGTAGTTCCAGCTGCCCCCTTGGCTACTGG	CARALIYCSSSSCPLGYW	IGHV1-69	IGHD2-2	IGHJ4	13	18	38	43
1	0.002631578947368421	TGTGCGAGAGCCCCTTATTACGGCAGTAATTCTCGGGGTGCTTTCGATCTCTGG	CARAPYYGSNSRGAFDLW	IGHV4-31	IGHD3-22	IGHJ3	9	14	20	38
1	0.002631578947368421	TGTGCGAGAGGGATAGCAGTGGCTGGTACGGGTTTTAGGCCTTTTGACTACTGG	CARGIAVAGTGFRPFDYW	IGHV1-8	IGHD6-19	IGHJ4	10	12	29	42
1	0.002631578947368421	TGTGCGAGAGATCGTTACTATGGTTCGGGGAGACCTTCCGGGGATGACCACTGG	CARDRYYGSGRPSGDDHW	IGHV3-47	IGHD3-10	IGHJ4	12	14	31	44
1	0.002631578947368421	TGTGCGAGAGATCAGGGTCGTTACTATGGTTCGGGGAGTTATGTTGACTACTGG	CARDQGRYYGSGSYVDYW	IGHV3-11	IGHD3-10	IGHJ4	12	20	41	43
1	0.002631578947368421	TGTGCGAGAGAGGGGCAGCAGCTGTTTAGTGGCTACTACTACATGGACGTCTGG	CAREGQQLFSGYYYMDVW	IGHV4-31	IGHD6-13	IGHJ6	10	14	23	32
1	0.002631578947368421	TGTGCGAAAGTTGAGGATAGTAGTGGTTATTATCCGCATGCTTTTGATATCTGG	CAKVEDSSGYYPHAFDIW	IGHV3-23	IGHD3-22	IGHJ3	9	15	31	37
1	0.002631578947368421	TGTGCGAAAGATGATCTGCAGCAGCTGGTACCGGCTGAATACTTCCAGCACTGG	CAKDDLQQLVPAEYFQHW	IGHV3-30	IGHD6-13	IGHJ1	11	17	30	33
1	0.002631578947368421	TGTGCGAAAAGCCATGAAGTCTATAGCAGCAGCTACTTCCTGATTGACTACTGG	CAKSHEVYSSSYFLIDYW	IGHV3-64	IGHD6-13	IGHJ4	6	21	33	43
1	0.002631578947368421	TGTGCCAGAGCATTGGTGGTGGTAGCTGCTACCAACTGGTTCGACCCCTGG	CARALVVVAATNWFDPW	IGHV4-30-2	IGHD2-15	IGHJ5	9	15	31	32
1	0.002631578947368421	TGTGCGGGGGGCAAAGACAGCGTGTATAGCAGCAGCTGGCCCCCCCACTGG	CAGGKDSVYSSSWPPHW	IGHV4-39	IGHD6-13	IGHJ4	5	23	38	46
1	0.002631578947368421	TGTGCGAGTACTATAGCAGTGGCTGGTCCGAATGATGCTTTTGATATCTGG	CASTIAVAGPNDAFDIW	IGHV5-10-1	IGHD6-19	IGHJ3	7	11	26	31
1	0.002631578947368421	TGTGCGAGTACCTACATTGGGGTACCAGCTGCTATGCCTAGGGACTACTGG	CASTYIGVPAAMPRDYW	IGHV4-31	IGHD2-2	IGHJ4	7	21	37	42
1	0.002631578947368421	TGTGCGAGCCGCTGTGGTGGTGACTGCTCCTTACAAGAATTTGACTACTGG	CASRCGGDCSLQEFDYW	IGHV4-31	IGHD2-21	IGHJ4	7	12	27	39
1	0.002631578947368421	TGTGCGAGCGAGGATGATTACTATGGTTCGGGAGCAATTTTTGACTACTGG	CASEDDYYGSGAIFDYW	IGHV4-4	IGHD3-10	IGHJ4	7	16	31	39
1	0.002631578947368421	TGTGCGAGCGAGGATAGTAGTGGTTATTACTACTCCACCTTTGACTACTGG	CASEDSSGYYYSTFDYW	IGHV4-39	IGHD3-22	IGHJ4	7	12	32	38
1	0.002631578947368421	TGTGCGAGACTGCAAAGTGGTTATTTGTATCACTACGGTATGGACGTCTGG	CARLQSGYLYHYGMDVW	IGHV4-39	IGHD3-22	IGHJ6	9	15	24	39
1	0.002631578947368421	TGTGCGAGACCGGTGGGTAGCAGTGGCCCGGAAGATGCTTTTGATATCTGG	CARPVGSSGPEDAFDIW	IGHV4-39	IGHD6-19	IGHJ3	9	17	26	33
1	0.002631578947368421	TGTGCGAGACGGGTCGGTTCGGGGACTTATACGTACTACTTTGAATACTGG	CARRVGSGTYTYYFEYW	IGHV4-39	IGHD3-10	IGHJ4	9	15	29	32
1	0.002631578947368421	TGTGCGAGACATCCCGATTACTATGATAGTAGTGGTTACGTTGACTACTGG	CARHPDYYDSSGYVDYW	IGHV5-10-1	IGHD3-22	IGHJ4	11	16	35	36
1	0.002631578947368421	TGTGCGAGACATGGGCAGTGGGAGCGGCTCCCTATCCAATTTGACTACTGG	CARHGQWERLPIQFDYW	IGHV5-10-1	IGHD1-26	IGHJ4	12	16	24	39
1	0.002631578947368421	TGTGCGAGAGCTGGCCGTGGCTGGGGTGCCTTGTTCTGGTTCGACCCCTGG	CARAGRGWGALFWFDPW	IGHV4-34	IGHD6-19	IGHJ5	9	16	23	35
1	0.002631578947368421	TGTGCGAGAGCCCGTGGAACCACCTATGGCTATCAATGTTTTGACAGCTGG	CARARGTTYGYQCFDSW	IGHV4-4	IGHD1-14	IGHJ4	9	15	22	39
1	0.002631578947368421	TGTGCGAGAGGGGGCCATGACTTCGGTGACTACCTGCCTTTTGATCGATGG	CARGGHDFGDYLPFDRW	IGHV3-9	IGHD4-17	IGHJ4	4	15	32	48
1	0.002631578947368421	TGTGCGAGAGGGGGACAGTGGGAGCTCATCGAGTACTACTTTGACTACTGG	CARGGQWELIEYYFDYW	IGHV1-8	IGHD1-26	IGHJ4	10	16	25	31
1	0.002631578947368421	TGTGCGAGAGATTTAGGCAGAGCCAGGTCCCTTGATGCTTTTGATATCTGG	CARDLGRARSLDAFDIW	IGHV3-30	IGHD5-12	IGHJ3	11	20	24	32
1	0.002631578947368421	TGTGCGAGAGATCTATTCGGTGGTTCGGGGAGTTACCCTTGTGGCTACTGG	CARDLFGGSGSYPCGYW	IGHV4-31	IGHD3-10	IGHJ4	13	20	34	44
1	0.002631578947368421	TGTGCGAGAGATCAGGCGTATTACTATGGTTCGGGGAGTTATAGGACCTGG	CARDQAYYYGSGSYRTW	IGHV4-31	IGHD3-10	IGHJ5	12	16	41	46
1	0.002631578947368421	TGTGCGAGAGATAGGAGCTGGGTTGGAGCAGCAGCCGGGTTCGACCCCTGG	CARDRSWVGAAAGFDPW	IGHV4-31	IGHD6-13	IGHJ5	11	26	34	37
1	0.002631578947368421	TGTGCGAGAGATAACGGTGAGGCCGAGGGGGCCGATGCTTTTGATATCTGG	CARDNGEAEGADAFDIW	IGHV3-53	IGHD4-17	IGHJ3	11	13	19	33
1	0.002631578947368421	TGTGCGAGAGAGCCCCCCACTATAGCAGCAGCTGGTACTGGAGACTACTGG	CAREPPTIAAAGTGDYW	IGHV4-4	IGHD6-13	IGHJ4	10	20	37	42
1	0.002631578947368421	TGTGCGAGAGAGAGGCGGTTCGGGGAGTCCAACAACTGGTTCGACCCCTGG	CARERRFGESNNWFDPW	IGHV3-33	IGHD3-10	IGHJ5	10	16	27	31
1	0.002631578947368421	TGTGCGAGAAGTTACCGTCGGACACTACTCCTAGATGCTTTTGATATCTGG	CARSYRRTLLLDAFDIW	IGHV1-46	IGHD2-15	IGHJ3	8	24	30	33
1	0.002631578947368421	TGTGCGAAAGGAGATGACTACGGTGACTACGAGGGGGCTTTTGATATCTGG	CAKGDDYGDYEGAFDIW	IGHV3-23	IGHD4-17	IGHJ3	9	13	30	36
1	0.002631578947368421	TGTGCGAAAGACGAAGGTGGTAACTCCGGAGTTGGGTTGGTTGACTACTGG	CAKDEGGNSGVGLVDYW	IGHV7-34-1	IGHD4-23	IGHJ4	7	15	32	40
1	0.002631578947368421	TGTGCGAAAACCCCGCGTATAGCAGCAGCTGGTAATGCTTTTGATATCTGG	CAKTPRIAAAGNAFDIW	IGHV3-23	IGHD6-13	IGHJ3	8	11	33	34
1	0.002631578947368421	TGTGCAACAGGCGTTCGAAGGGCGGTGACCACGGGCTACTTTGACTACTGG	CATGVRRAVTTGYFDYW	IGHV1-24	IGHD4-17	IGHJ4	9	22	32	35
1	0.002631578947368421	TGTGCAAAATATTGCACTATTACCAGTTGCTATGGATCCTTTGACTACTGG	CAKYCTITSCYGSFDYW	IGHV3-13	IGHD2-2	IGHJ4	6	8	33	38
1	0.002631578947368421	TGTGCAAAAGGAACGACTTGGAGTAGTAGTACCAGCTCTCCGGACTACTGG	CAKGTTWSSSTSSPDYW	IGHV3-43	IGHD2-2	IGHJ4	9	22	36	42
1	0.002631578947368421	TGTACCACAGCCCTTACGTATCCATACTACTACTACTACATGGACGTCTGG	CTTALTYPYYYYYMDVW	IGHV3-15	IGHD5-18	IGHJ6	9	13	23	24
1	0.002631578947368421	TGTACCACAGATAAGACGTATTACTATGGTTCGGGGAGTTATTATATGTGG	CTTDKTYYYGSGSYYMW	IGHV3-15	IGHD3-10	IGHJ4	11	15	45	48
1	0.002631578947368421	TGCGCGAGAGGAGGCTTTAGTGGCCCAAATAGACCCTTTTTTGCCCACTGG	CARGGFSGPNRPFFAHW	IGHV1-8	IGHD5-12	IGHJ4	10	17	23	39
1	0.002631578947368421	TGTGCGGGGGCCCTTTGGTTCGGGGAGTCACCGGGCATGGACGTCTGG	CAGALWFGESPGMDVW	IGHV3-30	IGHD3-10	IGHJ6	5	15	27	35
1	0.002631578947368421	TGTGCGAGTACGGACCGCTACGGTGGTAACTCAGGGTTTGACTACTGG	CASTDRYGGNSGFDYW	IGHV1-18	IGHD4-23	IGHJ4	7	17	31	36
1	0.002631578947368421	TGTGCGAGCCCCCAGTACTCCTTCCGCGTGGGGGATTTTGACTACTGG	CASPQYSFRVGDFDYW	IGHV3-64	IGHD3-16	IGHJ4	7	28	34	36
1	0.002631578947368421	TGTGCGAGGTGGGCTTGGGCAGCAGCTGGTAAAAGTTTCGACCCCTGG	CARWAWAAAGKSFDPW	IGHV4-31	IGHD6-13	IGHJ5	7	18	30	36
1	0.002631578947368421	TGTGCGAGGGCTACGTGGTTCGGGGACGGGTGGTACTTCGATCTCTGG	CARATWFGDGWYFDLW	IGHV3-7	IGHD3-10	IGHJ2	7	15	25	30
1	0.002631578947368421	TGTGCGAGGGAGGCCGATAGTGGGAGCTACGTCGAGTTGGAGTACTGG	CAREADSGSYVELEYW	IGHV4-4	IGHD1-26	IGHJ4	7	16	29	42
1	0.002631578947368421	TGTGCGAGACGCGGCTATGATAGTAGTGGTTATTACTTTGACTACTGG	CARRGYDSSGYYFDYW	IGHV4-39	IGHD3-22	IGHJ4	9	14	32	33
1	0.002631578947368421	TGTGCGAGACACGCCGGCGGAGACTACGGGAATGGTTTTGATATCTGG	CARHAGGDYGNGFDIW	IGHV4-39	IGHD4-17	IGHJ3	10	21	28	31
1	0.002631578947368421	TGTGCGAGACACGCCGGCGGAGACTACGGGAATGGTTTTGATATCTGG	CARHAGGDYGNGFDIW	IGHV4-31	IGHD4-17	IGHJ3	8	21	28	31
1	0.002631578947368421	TGTGCGAGAGTTGACCCGCTCTCGATAGCAACTGGTACTACAATCTGG	CARVDPLSIATGTTIW	IGHV3-48	IGHD2-2	IGHJ3	9	24	40	42
1	0.002631578947368421	TGTGCGAGAGGGTTTTTAAGGGGGGCGTACAACTGGTTCGACCCCTGG	CARGFLRGAYNWFDPW	IGHV1-8	IGHD3-16	IGHJ5	10	19	23	26
1	0.002631578947368421	TGTGCGAGAGGGGCGTATAGCAGCAGCCGTGGCTGGTTCGACCCCTGG	CARGAYSSSRGWFDPW	IGHV1-8	IGHD6-13	IGHJ5	10	14	26	32
1	0.002631578947368421	TGTGCGAGAGGGGATTATGGTTCGGGGAGTTATTACGTTGACTACTGG	CARGDYGSGSYYVDYW	IGHV1-8	IGHD3-10	IGHJ4	10	15	32	33
1	0.002631578947368421	TGTGCGAGAGGATTATTACTATGGTTCGGGGAGAAGATTGACTACTGG	CARGLLLWFGEKIDYW	IGHV1-8	IGHD3-10	IGHJ4	10	13	32	37
1	0.002631578947368421	TGTGCGAGAGGAGGGGGGGTAGTGGTTACTACCGGAACTGACTACTGG	CARGGGVVVTTGTDYW	IGHV3-30	IGHD3-22	IGHJ4	9	18	31	38
1	0.002631578947368421	TGTGCGAGAGATCATAGGCACTTGGACCAGTACTACTTTGACTACTGG	CARDHRHLDQYYFDYW	IGHV3-30	IGHD3-3	IGHJ4	12	21	25	28
1	0.002631578947368421	TGTGCGAGAGATGCTGCTGGGGAAGAGCCGTACTACTTTGACTACTGG	CARDAAGEEPYYFDYW	IGHV3-21	IGHD6-13	IGHJ4	11	12	18	29
1	0.002631578947368421	TGTGCGAGAGATACTACGGTGGTAAGGAGGGGGTATTTCGACCCCTGG	CARDTTVVRRGYFDPW	IGHV4-4	IGHD4-23	IGHJ5	11	12	24	36
1	0.002631578947368421	TGTGCGAGAGATAATAGTGGCTACGATTTGTGGGCTTTTGATATCTGG	CARDNSGYDLWAFDIW	IGHV4-4	IGHD5-12	IGHJ3	11	13	27	33
1	0.002631578947368421	TGTGCGAGAGACCTCAGCAGCTGGTCCCTTTACTACATGGACGTCTGG	CARDLSSWSLYYMDVW	IGHV3-53	IGHD2-2	IGHJ6	14	15	24	30
1	0.002631578947368421	TGTGCGAGAGAACAGGTTCGGGGAGTTACCTACTACTTTGACTACTGG	CAREQVRGVTYYFDYW	IGHV3-30	IGHD3-10	IGHJ4	10	14	27	30
1	0.002631578947368421	TGTGCGAAGTCTTCCTTAGTGGGAGCTACGGGGTACTTTGACTACTGG	CAKSSLVGATGYFDYW	IGHV3-30	IGHD1-26	IGHJ4	6	16	28	33
1	0.002631578947368421	TGTGCGAAAGGGGGTGGTTCGGGGAGAGAGGGTGCTTTTGATATCTGG	CAKGGGSGREGAFDIW	IGHV3-23	IGHD3-10	IGHJ3	9	14	25	32
1	0.002631578947368421	TGTGCGAAAGATCGTATAGCAGTGGCCCAAAGTTACTTCGATCTCTGG	CAKDRIAVAQSYFDLW	IGHV4-31	IGHD6-19	IGHJ2	12	13	25	33
1	0.002631578947368421	TGTGCACGCAGTCTCTATGATAGTCGGAGTTATGGTGTGGACACCTGG	CARSLYDSRSYGVDTW	IGHV2-26	IGHD3-22	IGHJ5	7	14	23	39
1	0.002631578947368421	TGTGCACGGATAACTGGGAGCTACACCCGAGGTGCTTTTGATATCTGG	CARITGSYTRGAFDIW	IGHV2-26	IGHD1-26	IGHJ3	11	14	23	32
1	0.002631578947368421	TGTGCACACGCGCTGGGGTACTATGAGGAAAAGGACTTTGACTACTGG	CAHALGYYEEKDFDYW	IGHV2-5	IGHD3-22	IGHJ4	8	18	25	34
1	0.002631578947368421	TGTGCAACGAATGGCCTAGGGCAGCAGCTGGCCTCTTTTGACTACTGG	CATNGLGQQLASFDYW	IGHV1-24	IGHD6-13	IGHJ4	7	20	30	36
1	0.002631578947368421	TGTGCAACAGTGGGTTCACTGGCATCCTTTGATGCTTTTGATATCTGG	CATVGSLASFDAFDIW	IGHV1-24	IGHD1-7	IGHJ3	9	17	21	29
1	0.002631578947368421	TGTGCAAAAGATATCAAGGGGGAGCAGTGGCCTACTTTTGACTACTGG	CAKDIKGEQWPTFDYW	IGHV3-9	IGHD6-19	IGHJ4	13	22	30	36
1	0.002631578947368421	TGTGCAAAAGATAAGGCCCAAGTGGGAGCTACCCCCTTTGACTACTGG	CAKDKAQVGATPFDYW	IGHV3-43	IGHD1-26	IGHJ4	12	20	31	35
1	0.002631578947368421	TGTACTAGAGATCGGGAGATCTACTACTACTACTACATGGACGTCTGG	CTRDREIYYYYYMDVW	IGHV3-49	IGHD1-26	IGHJ6	12	13	17	20
1	0.002631578947368421	TGTACCACAGGAGGCCCGTCGGACGGTGGTAACCCTCTTGACTTCTGG	CTTGGPSDGGNPLDFW	IGHV3-15	IGHD4-23	IGHJ4	9	22	32	37
1	0.002631578947368421	TGTGCGACCCAGGGTATAGCAGCAGCTGGTACGCATGGTAACTGG	CATQGIAAAGTHGNW	IGHV1-18	IGHD6-13	IGHJ4	6	11	32	40
1	0.002631578947368421	TGTGCGAGACTTGAGGTGGAGGAGGGAGCTACAGTTGACTACTGG	CARLEVEEGATVDYW	IGHV4-39	IGHD1-26	IGHJ4	9	23	31	34
1	0.002631578947368421	TGTGCGAGACGGGGTATACTGGGTACGATTTTCTCTGACTACTGG	CARRGILGTIFSDYW	IGHV4-4	IGHD5-12	IGHJ4	8	14	29	35
1	0.002631578947368421	TGTGCGAGACAGTCTGCCCACTACGGTGACTACGCGAGAGACTGG	CARQSAHYGDYARDW	IGHV5-10-1	IGHD4-17	IGHJ4	10	19	33	40
1	0.002631578947368421	TGTGCGAGACAGATTTTGGGGGATAGCAGTGCCTGGTATTATTGG	CARQILGDSSAWYYW	IGHV4-39	IGHD6-19	IGHJ4	10	18	37	42
1	0.002631578947368421	TGTGCGAGACAGATTTTGGGGGATAGCAGTGCCTGGTATTATTGG	CARQILGDSSAWYYW	IGHV5-10-1	IGHD6-19	IGHJ4	10	18	37	42
1	0.002631578947368421	TGTGCGAGAGGCGGGTCTAGCACCAGCTACTACTGGCGGATCTGG	CARGGSSTSYYWRIW	IGHV1-2	IGHD6-13	IGHJ1	9	11	27	41
1	0.002631578947368421	TGTGCGAGAGGCGAAATAGTGGCCTCAAACTGGTTCGACCCCTGG	CARGEIVASNWFDPW	IGHV1-8	IGHD5-12	IGHJ5	11	15	22	27
1	0.002631578947368421	TGTGCGAGAGATTTATCTCTTGCAGCTACAGGGATGGACGTCTGG	CARDLSLAATGMDVW	IGHV3-21	IGHD2-15	IGHJ6	11	21	28	33
1	0.002631578947368421	TGTGCGAGAGATCCTTCTACGGTGTACTTCTCCTTTGACTACTGG	CARDPSTVYFSFDYW	IGHV4-31	IGHD4-17	IGHJ4	12	16	23	32
1	0.002631578947368421	TGTGCGAGAGACTCTTGTAGTGGTGGTGGCTGCTACGACTATTGG	CARDSCSGGGCYDYW	IGHV4-31	IGHD2-15	IGHJ4	10	14	35	36
1	0.002631578947368421	TGTGCGAGAGAGGGCCCTAGTGGCCCAGAATACTTCCAGCACTGG	CAREGPSGPEYFQHW	IGHV3-53	IGHD5-12	IGHJ1	10	17	23	27
1	0.002631578947368421	TGTGCGAAATTGAGACTGCTACTTAATGATGCTTTTGATATCTGG	CAKLRLLLNDAFDIW	IGHV3-23	IGHD2-15	IGHJ3	8	15	22	25
1	0.002631578947368421	TGTGCGAAAGGGACCCTAGTAGTACCAGCTGCTACTGACTACTGG	CAKGTLVVPAATDYW	IGHV1-8	IGHD2-2	IGHJ4	10	16	33	35
1	0.002631578947368421	TGTGCACACTTTAGCAGTGGCTGGCCGATATACTTTGACTACTGG	CAHFSSGWPIYFDYW	IGHV2-5	IGHD6-19	IGHJ4	8	11	23	30
1	0.002631578947368421	TGTGCAATCACCAATTACTATGGTTCGGGTAACATTCCATACTGG	CAITNYYGSGNIPYW	IGHV1-24	IGHD3-10	IGHJ4	6	13	28	39
1	0.002631578947368421	TGTGCAACTATCGGTTCGGGGAGCAATGCAGCCTTTGACTACTGG	CATIGSGSNAAFDYW	IGHV3-43	IGHD3-10	IGHJ4	6	12	22	32
1	0.002631578947368421	TGTGCAACAGGGGTTTGGTATTACTATGGTTCGGGGAGTTCCTGG	CATGVWYYYGSGSSW	IGHV1-24	IGHD3-10	IGHJ5	9	17	39	40
1	0.002631578947368421	TGTACCACAGATCTTTGTAGTGGTGGTAGCTGGGGGCCCGACTGG	CTTDLCSGGSWGPDW	IGHV3-15	IGHD2-15	IGHJ4	13	14	31	40
1	0.002631578947368421	TGTACGAGACTCTATGACTACGGTGGTAACGCGATTTTGAAGTGG	CTRLYDYGGNAILKW	IGHV4-39	IGHD4-23	IGHJ4	9	13	29	42
1	0.002631578947368421	TGTGTGAGAGATGGGCGTCGTGGCTACGATTTTGACTACTGG	CVRDGRRGYDFDYW	IGHV1-67	IGHD5-12	IGHJ4	11	19	29	30
1	0.002631578947368421	TGTGTGAGAGATGGGCGTCGTGGCTACGATTTTGACTACTGG	CVRDGRRGYDFDYW	IGHV3-35	IGHD5-12	IGHJ4	8	19	29	30
1	0.002631578947368421	TGTGCGCAGTTGAGTCGGAATCCTTGGTACTTCGATCTCTGG	CAQLSRNPWYFDLW	IGHV3-21	IGHD1-1	IGHJ2	5	6	11	24
1	0.002631578947368421	TGTGCGAGGCGAGTAGCGGGGGGAAACTGGTTCGACCCCTGG	CARRVAGGNWFDPW	IGHV1-18	IGHD2-15	IGHJ5	7	10	16	24
1	0.002631578947368421	TGTGCGAGGGAAATTACTCCCTTCGGGGGAGTTATTTACTGG	CAREITPFGGVIYW	IGHV1-2	IGHD3-10	IGHJ4	7	25	35	36
1	0.002631578947368421	TGTGCGAGATTCCCCCTGGGGAGGACGCCAGCTAGCTACTGG	CARFPLGRTPASYW	IGHV1-8	IGHD7-27	IGHJ4	8	15	21	35
1	0.002631578947368421	TGTGCGAGATTGAAATGGGTTGAGAGAATTCCTGACTACTGG	CARLKWVERIPDYW	IGHV4-55	IGHD2-21	IGHJ4	9	27	31	32
1	0.002631578947368421	TGTGCGAGACTCTTTTATGGTTCGGGGAGAATCCAGGACTGG	CARLFYGSGRIQDW	IGHV4-39	IGHD3-10	IGHJ4	9	15	28	37
1	0.002631578947368421	TGTGCGAGACACGGCCTACCCTATGATGCTTTTGATATCTGG	CARHGLPYDAFDIW	IGHV4-39	IGHD2-15	IGHJ3	10	15	19	22
1	0.002631578947368421	TGTGCGAGAGTGGAATACGGTGACTCCTTCTTTGACTACTGG	CARVEYGDSFFDYW	IGHV3-53	IGHD4-17	IGHJ4	9	15	24	29
1	0.002631578947368421	TGTGCGAGAGGTTGTGCTAGTGGCTGGTGTATGGACGTCTGG	CARGCASGWCMDVW	IGHV1-8	IGHD6-19	IGHJ6	10	18	27	30
1	0.002631578947368421	TGTGCGAGAGATCAGGAGTGGCTGGCCACTAATGACTACTGG	CARDQEWLATNDYW	IGHV4-31	IGHD6-19	IGHJ4	12	16	24	32
1	0.002631578947368421	TGTGCGAGAGAGGGATATAATGGGAACTACTTTGACTACTGG	CAREGYNGNYFDYW	IGHV3-21	IGHD5-12	IGHJ4	10	12	22	25
1	0.002631578947368421	TGTGCGAAACGGATGGCAGTGGCTGGTACCCTTGACTACTGG	CAKRMAVAGTLDYW	IGHV3-23	IGHD6-19	IGHJ4	8	15	28	31
1	0.002631578947368421	TGTGCACACAAGACACCCGTGTTCGATGCTTTTGATGTCTGG	CAHKTPVFDAFDVW	IGHV2-70	IGHD2-8	IGHJ3	6	12	16	24
1	0.002631578947368421	TGTGCAAGAGATGGGCTGTCTACAATCCCCTTTGACTCCTGG	CARDGLSTIPFDSW	IGHV3-13	IGHD2-15	IGHJ4	11	19	25	29
1	0.002631578947368421	TGTACCACAGAGGTGGTGGTAGCTGCTAGCGGCGACTACTGG	CTTEVVVAASGDYW	IGHV3-15	IGHD2-15	IGHJ4	10	12	27	33
1	0.002631578947368421	TGTTTTGTGGTAGCTGCTACTCCCTGGTTCGACCCCTGG	CFVVAATPWFDPW	IGHV3-22	IGHD2-15	IGHJ5	3	6	22	23
1	0.002631578947368421	TGTGTAAGAGTTGGGGGTTACGCGTGTTTTGACTACTGG	CVRVGGYACFDYW	IGHV6-1	IGHD3-16	IGHJ4	9	10	16	27
1	0.002631578947368421	TGTGCGACTCAGAGGGCATACAGCCGATTTGACTACTGG	CATQRAYSRFDYW	IGHV4-39	IGHD2-8	IGHJ4	6	15	21	27
1	0.002631578947368421	TGTGCGAGACGGGAGTCGTGGCAGCACTTGGGATACTGG	CARRESWQHLGYW	IGHV5-10-1	IGHD3-10	IGHJ4	9	10	15	33
1	0.002631578947368421	TGTGCGAGACATCCCTTTAGGCAGCAGGTTGACTACTGG	CARHPFRQQVDYW	IGHV4-39	IGHD6-13	IGHJ4	11	20	26	28
1	0.002631578947368421	TGTGCGAGACATCGGGTGCACGAAGCTTTTGATATCTGG	CARHRVHEAFDIW	IGHV4-39	IGHD6-13	IGHJ3	11	12	16	24
1	0.002631578947368421	TGTGCGAGAGCGGCAGCAGCTGGCCCCTTTGACTACTGG	CARAAAAGPFDYW	IGHV4-31	IGHD6-13	IGHJ4	9	12	22	26
1	0.002631578947368421	TGTGCGAGAGATCCCGAAGCTGGGGCCCCGGGGGGCTGG	CARDPEAGAPGGW	IGHV4-31	IGHD2-2	IGHJ4	12	17	22	35
1	0.002631578947368421	TGTGCGAGAGAGCGCAGCCAGGATGTTTTTGATATCTGG	CARERSQDVFDIW	IGHV3-21	IGHD6-19	IGHJ3	10	14	19	21
1	0.002631578947368421	TGTGCGAGAGAGGTTGACGGTTGGTGTTTCGATCTCTGG	CAREVDGWCFDLW	IGHV4-31	IGHD2-8	IGHJ2	10	21	26	27
1	0.002631578947368421	TGTGCGAGAGAGGGGTGGTTCGGGGAGCCGGACTACTGG	CAREGWFGEPDYW	IGHV3-21	IGHD3-10	IGHJ4	10	15	26	30
1	0.002631578947368421	TGTGCGAAAGATTTTGCGAATAGTTTGCCATCAGTCTGG	CAKDFANSLPSVW	IGHV3-23	IGHD2-21	IGHJ4	11	17	22	35
1	0.002631578947368421	TGTACTCGCTGTCGCATTACGGTGGTAATCGACTACTGG	CTRCRITVVIDYW	IGHV3-49	IGHD4-23	IGHJ4	5	17	27	30
1	0.002631578947368421	TGTGCGATTAGTTCGATTCCTGAATTCGACTACTGG	CAISSIPEFDYW	IGHV4-4	IGHD2-21	IGHJ4	6	15	24	27
1	0.002631578947368421	TGTGCGACGTATAGTAGTGGTTCCATTGACTACTGG	CATYSSGSIDYW	IGHV3-30	IGHD3-22	IGHJ4	6	10	21	25
1	0.002631578947368421	TGTGCGAGACATGACCCGACACTCCCTGACTACTGG	CARHDPTLPDYW	IGHV4-39	IGHD3-10	IGHJ4	12	20	25	26
1	0.002631578947368421	TGTGCGAGAGTTATCCGCACCCACCTTGACTACTGG	CARVIRTHLDYW	IGHV3-21	IGHD2-15	IGHJ4	9	20	24	25
1	0.002631578947368421	TGTGCGAGAGCAGGGGGGAGTTACTACGTGCCCTGG	CARAGGSYYVPW	IGHV4-31	IGHD1-26	IGHJ5	9	15	28	30
1	0.002631578947368421	TGTGCGAGAGGTCAACTGGGGATGCCGAACTACTGG	CARGQLGMPNYW	IGHV1-8	IGHD7-27	IGHJ4	10	13	22	28
1	0.002631578947368421	TGTGCGAGAGATCATTACGGTGACTACGACTACTGG	CARDHYGDYDYW	IGHV4-31	IGHD4-17	IGHJ4	12	15	26	27
1	0.002631578947368421	TGTGCGAGAGAGGTGACTGAGTCCCACGACTACTGG	CAREVTESHDYW	IGHV3-21	IGHD2-21	IGHJ4	10	11	18	27
1	0.002631578947368421	TGTGCGAAAGATCTCGATAGTTTGGGGGTCTACTGG	CAKDLDSLGVYW	IGHV3-30	IGHD3-16	IGHJ4	14	19	27	29
1	0.002631578947368421	TGTGTAAGGAGCAGTGGCTGGCTTGACTACTGG	CVRSSGWLDYW	IGHV1-46	IGHD6-19	IGHJ4	3	9	20	22
1	0.002631578947368421	TGTGCGAGACTGGCGACAGTGATAGACTACTGG	CARLATVIDYW	IGHV4-4	IGHD3-22	IGHJ4	8	19	23	24
1	0.002631578947368421	TGTGCGAGAGGCCCGTACTACTTTGACTACTGG	CARGPYYFDYW	IGHV1-8	.	IGHJ4	12	-1	-1	14
1	0.002631578947368421	TGTGCGAGAGGGACAGGGTACCAGCCCTCCTGG	CARGTGYQPSW	IGHV4-34	IGHD6-19	IGHJ5	10	17	25	28
1	0.002631578947368421	TGTGCGAGAGCCCGGGCTTTTGATATCTGG	CARARAFDIW	IGHV4-34	IGHD6-13	IGHJ3	9	10	14	15
1	0.002631578947368421	TGTGCGAGAGAGGAGGATGACTACTGG	CAREEDDYW	IGHV3-21	.	IGHJ4	10	-1	-1	17
1	0.002631578947368421	TGTGCGAACTGCCCTCTGAGCTGG	CANCPLSW	IGHV3-23	.	IGHJ4	7	-1	-1	20
