# Supplementary material for: Biomarkers and Immune Repertoire Metrics Identified by Peripheral Blood Transcriptomic Sequencing Reveal the Pathogenesis of COVID-19
Source: Front Immunol. 2021 Aug 24;12:677025. doi: 10.3389/fimmu.2021.677025 (PMC8421539; doi:10.3389/fimmu.2021.677025)
Supplement: Supplementary file 1 [file DataSheet_1.zip › TCR_BCR/IGH/convert.SRR12007881.clonotypes.IGH.txt]

count	freq	cdr3nt	cdr3aa	v	d	j	VEnd	DStart	DEnd	JStart
8	0.026845637583892617	TGTGCACACGAGAGTCAGACTTTCAACTACTTTGACTACTGG	CAHESQTFNYFDYW	IGHV2-5	IGHD4-11	IGHJ4	8	12	16	25
6	0.020134228187919462	TGTGCAAGAATGCATTACTATGAAAGTAGTGGTTATTACGGGTACTTCGATGTCTGG	CARMHYYESSGYYGYFDVW	IGHV3-74	IGHD3-22	IGHJ2	8	13	35	36
6	0.020134228187919462	TGTGCGGTCGATGGTGATGGTTATTTATACTGG	CAVDGDGYLYW	IGHV3-21	IGHD3-22	IGHJ4	5	17	24	27
5	0.016778523489932886	TGCGCGAAACAGGGGGGGTCCTATGGTTCGGGGACTATCCGCCTTGAAGACTGG	CAKQGGSYGSGTIRLEDW	IGHV3-23	IGHD3-10	IGHJ4	8	20	33	49
5	0.016778523489932886	TGTGCAAAAGGAGATAGTAGTGGTTATTACGTAAACTACTTTGACTCCTGG	CAKGDSSGYYVNYFDSW	IGHV3-9	IGHD3-22	IGHJ4	9	12	29	34
5	0.016778523489932886	TGTGGGAGATGGACTTACGATAATAATGCTTATTCTCTCAACTATTGG	CGRWTYDNNAYSLNYW	IGHV3-11	IGHD3-9	IGHJ4	8	14	21	40
4	0.013422818791946308	TGTGTGAAAGATGCAGGCTATTGTAGTGGTGATAGCTGCCCGACGTTTGACTACTGG	CVKDAGYCSGDSCPTFDYW	IGHV3-60	IGHD2-15	IGHJ4	11	14	38	45
4	0.013422818791946308	TGTGCGAGACATTCGTCCTTTAGAAGTGGGGACTTTGACTTCTGG	CARHSSFRSGDFDFW	IGHV3-11	IGHD1-26	IGHJ4	8	24	29	31
3	0.010067114093959731	TGTGCGAGGGGTAGTAGTGGCTGGTACCCCTTGTACTACTTTGACTACTGG	CARGSSGWYPLYYFDYW	IGHV3-21	IGHD6-19	IGHJ4	7	11	26	32
3	0.010067114093959731	TGTGCGAGGCCTCTGGTAGGCGTGGTAGGTGACTATGAGTATTGG	CARPLVGVVGDYEYW	IGHV3-21	IGHD2-15	IGHJ4	7	21	27	31
3	0.010067114093959731	TGTGCGAAAGATGGTCAGCAGGCTCGTCTAAGGTATTGG	CAKDGQQARLRYW	IGHV3-23	IGHD6-6	IGHJ4	11	21	27	36
2	0.006711409395973154	TGTGCGAGACTAAGAGGTATTACGATTTTTGGAGTGGTGAAACCGGACTACTACTACGGTATGGACGTCTGG	CARLRGITIFGVVKPDYYYGMDVW	IGHV4-39	IGHD3-3	IGHJ6	9	16	37	46
2	0.006711409395973154	TGTGCGAGAGTCGGGCATTGTAGTGGTCTCAATTGTTACTCCTTTGAGGATGATGCTTTTGATGTCTGG	CARVGHCSGLNCYSFEDDAFDVW	IGHV3-11	IGHD2-15	IGHJ3	9	16	26	49
2	0.006711409395973154	TGTGCGAGACATACCCCCGTATTACGATTTTTGGAGTGGGCAGTTCCCAACTTCTTTGACTACTGG	CARHTPVLRFLEWAVPNFFDYW	IGHV4-55	IGHD3-3	IGHJ4	12	17	38	49
2	0.006711409395973154	TGTGCAAAAGATATACGGTATAGCAGTGGCTCCTTCTACTACTACTACGGTATGGACGTCTGG	CAKDIRYSSGSFYYYYGMDVW	IGHV3-43	IGHD6-19	IGHJ6	14	16	30	35
2	0.006711409395973154	TGTGTGAGAGATCCCGCATATTATGTTGCCAACGACCAAACCCCACAATCTGGCTACTGG	CVRDPAYYVANDQTPQSGYW	IGHV3-11	IGHD2-21	IGHJ4	12	42	48	53
2	0.006711409395973154	TGTGCGTCTGTCCGATCCGGAAATAGCTTTGGTTGGCTTTTTTATTACTTTGACTTTTGG	CASVRSGNSFGWLFYYFDFW	IGHV1-46	IGHD2-21	IGHJ4	5	15	21	45
2	0.006711409395973154	TGTGCGAGACCAAAACACTCCAAGGATAGTAGTGGTTATGAAGATGCTTTTGATATCTGG	CARPKHSKDSSGYEDAFDIW	IGHV4-4	IGHD3-22	IGHJ3	8	24	38	42
2	0.006711409395973154	TGTGCGAGAGTTGTGGTGTATTACTATGGTTCGGGGAGTTATGGCTGGTTCGACCCCTGG	CARVVVYYYGSGSYGWFDPW	IGHV4-31	IGHD3-10	IGHJ5	9	17	41	44
2	0.006711409395973154	TGTGCGAGGACGCTAGGATATTGTAGTGGTGGTAGCTGCTCCCAAATTGACTACTGG	CARTLGYCSGGSCSQIDYW	IGHV4-4	IGHD2-15	IGHJ4	7	12	39	46
2	0.006711409395973154	TGTGCGAGACATGATTATAGTGGTGCCGGCTACTCCATAAACTGGTTCGACCCCTGG	CARHDYSGAGYSINWFDPW	IGHV4-4	IGHD2-15	IGHJ5	8	13	24	39
2	0.006711409395973154	TGTGCGAGAGATGGTAGCTGGGAACATGACTACGGTGACTACGCAATTGACTACTGG	CARDGSWEHDYGDYAIDYW	IGHV3-21	IGHD4-17	IGHJ4	11	24	42	46
2	0.006711409395973154	TGTGCGAAACACCCCTCCCCTTTACGGTTCGGGGAGCTGCCACCCTCTGACTACTGG	CAKHPSPLRFGELPPSDYW	IGHV3-23	IGHD3-10	IGHJ4	8	25	35	47
2	0.006711409395973154	TGTGCGAGACCCCAGGGCCATTATTCTAATAGTGGTGGCCCTTTTGACCACTGG	CARPQGHYSNSGGPFDHW	IGHV3-11	IGHD2-15	IGHJ4	8	29	37	42
2	0.006711409395973154	TGTGCGAGAAGAGCCAGTGGCTACAATTTTGTTGACCAGTACTTTGACTTCTGG	CARRASGYNFVDQYFDFW	IGHV3-23	IGHD5-24	IGHJ4	6	17	27	39
2	0.006711409395973154	TGTGCGAAAGTAGTGCATGATTACGTTTGGGGGAATTATACAGAAGCGGACTGG	CAKVVHDYVWGNYTEADW	IGHV3-23	IGHD3-16	IGHJ4	9	16	38	49
2	0.006711409395973154	TGTGCAACCGAAGGAGTGGGAGCTACTCTTTTTCTAGATGCTTTTGATATCTGG	CATEGVGATLFLDAFDIW	IGHV1-24	IGHD1-26	IGHJ3	7	14	26	36
2	0.006711409395973154	TGTGCGAGACAAGTCGGAGGTGACTACGTTTTAGGCTGGTTCGACCCCTGG	CARQVGGDYVLGWFDPW	IGHV4-39	IGHD4-17	IGHJ5	14	18	28	35
2	0.006711409395973154	TGTGCGAGAGATTATTCCTATGATGACAGTGGTTATCCTGGGGGCTTTTGG	CARDYSYDDSGYPGGFW	IGHV1-18	IGHD3-22	IGHJ4	11	12	35	48
2	0.006711409395973154	TGTGCGAGAGAATATTGTAGTAGTACCAGCTGCTATGAGTTCGACCCCTGG	CAREYCSSTSCYEFDPW	IGHV4-31	IGHD2-2	IGHJ5	10	11	36	38
2	0.006711409395973154	TGTGCAAGAGATGCCCGTAGCAGTTCGTCCTCGGGGTGGTTCGACCCCTGG	CARDARSSSSSGWFDPW	IGHV3-74	IGHD6-6	IGHJ5	11	17	29	36
2	0.006711409395973154	TGTGCGGGAGGCGATTACTATGGTTCGGGGAGTTATTCTGCCTACTGG	CAGGDYYGSGSYSAYW	IGHV4-34	IGHD3-10	IGHJ4	11	13	36	41
2	0.006711409395973154	TGTGCGAGGCCCCCGAATTACTATGATAATAGTTACCACCTTTACTGG	CARPPNYYDNSYHLYW	IGHV3-21	IGHD3-22	IGHJ4	7	16	32	42
2	0.006711409395973154	TGTGCGACCCACTATCATACTAGTGGTTATTTCTCGTTCTACTGG	CATHYHTSGYFSFYW	IGHV1-18	IGHD3-22	IGHJ4	6	10	30	38
2	0.006711409395973154	TGTGCGAGAGTGGCGATACCAGTGGCTGTCCTCTTTGACTACTGG	CARVAIPVAVLFDYW	IGHV4-31	IGHD6-19	IGHJ4	9	15	27	32
2	0.006711409395973154	TGTGCGAGAAGCGACGATTTTTGGAGTGGTCCCTTTGACTCCTGG	CARSDDFWSGPFDSW	IGHV4-39	IGHD3-3	IGHJ4	8	13	29	32
2	0.006711409395973154	TGTGCGAGATGGAGATGGCAACAATCCGAACTTGACTCCTGG	CARWRWQQSELDSW	IGHV3-21	IGHD5-24	IGHJ4	8	11	24	31
2	0.006711409395973154	TGCGGTTTTAGTGGTGGCTACTTCTACGGTGTGGACGTCTGG	CGFSGGYFYGVDVW	IGHV1-69D	IGHD2-15	IGHJ6	1	8	16	31
2	0.006711409395973154	TGTGCGAGAGTCAGGCGCAGCAGCGGATTTGACTACTGG	CARVRRSSGFDYW	IGHV3-21	IGHD6-13	IGHJ4	9	16	23	27
1	0.003355704697986577	TGTGCAAGAGTAGGGGCGAAGGGGCTAGATTTGGAGAGGTTATACAACTATTACTACTACTATGGTATGGACGTCTGG	CARVGAKGLDLERLYNYYYYYGMDVW	IGHV3-47	IGHD3-3	IGHJ6	9	29	42	51
1	0.003355704697986577	TGTGCGAGCGGCCACTTTTGGAGTGGTTATCGGCGGATTTGGGAATGGGGCTACTACTACGGTATGGACGTCTGG	CASGHFWSGYRRIWEWGYYYGMDVW	IGHV1-8	IGHD3-3	IGHJ6	12	15	29	50
1	0.003355704697986577	TGTGCGAGAGATGGTCAGGGGAGATATTGTACTAGTGTCAACTGCTACGAGGGCTACTATGGTATGGACGTCTGG	CARDGQGRYCTSVNCYEGYYGMDVW	IGHV3-53	IGHD2-2	IGHJ6	11	22	46	63
1	0.003355704697986577	TGTGCGAGAGATACGGGGGATAGCAGCAGCTGGTATGTAAAGAGCCCCCCCCTAAGCTACGGTATGGACGTCTGG	CARDTGDSSSWYVKSPPLSYGMDVW	IGHV3-53	IGHD6-13	IGHJ6	11	15	38	63
1	0.003355704697986577	TGTGCGAGAGCTGCCCGATACGATATTTTGACTGGTTATTATACCCGCGACAAAGCTTACTTTGACTACTGG	CARAARYDILTGYYTRDKAYFDYW	IGHV3-48	IGHD3-9	IGHJ4	9	18	42	57
1	0.003355704697986577	TGTGCGAGGGTCTTAAACCCCGTATTACGATATTTTGACTGGTTACCCCCTGATGCTTTTGATATCTGG	CARVLNPVLRYFDWLPPDAFDIW	IGHV3-23	IGHD3-9	IGHJ3	6	20	44	50
1	0.003355704697986577	TGTGCGAGAGTCGGGCATTGTAGTGGTCTCAATTGTTACTCCTTTGAGGATGATGCTTTTGATGTCTGG	CARVGHCSGLNCYSFEDDAFDVW	IGHV3-33	IGHD2-15	IGHJ3	9	16	26	49
1	0.003355704697986577	TGTGCGAGAGTCGGGCATTGTAGTGGTCTCAATTGTTACTCCTTTGAGGATGATGCTTTTGATGTCTGG	CARVGHCSGLNCYSFEDDAFDVW	IGHV4-34	IGHD2-15	IGHJ3	9	16	26	49
1	0.003355704697986577	TGTGCGAGAGCTTTAGGATATTGTAGTGGTGGTAGCTGCTCGGCCTCCCCGTCCGAATTTGACTACTGG	CARALGYCSGGSCSASPSEFDYW	IGHV3-7	IGHD2-15	IGHJ4	9	13	39	57
1	0.003355704697986577	TGTGCGAAAGTAGTTTCAAGTGGTGGTAGCTGCTATTCGTGCTACTACTACTACGGTATGGACGTCTGG	CAKVVSSGGSCYSCYYYYGMDVW	IGHV3-23	IGHD2-15	IGHJ6	9	18	34	41
1	0.003355704697986577	TGTGCGAAAGTAGGTAAATTTACGTGTATTGGAAGCAGCTGTTACACTCATTACGGTATGGACGTCTGG	CAKVGKFTCIGSSCYTHYGMDVW	IGHV4-4	IGHD2-2	IGHJ6	6	33	44	57
1	0.003355704697986577	TGTGCGAGACGAGCAAATCGATTACGATTTTTGGAGTGGTCCCCGAACAACTGGTTCGACCCCTGG	CARRANRLRFLEWSPNNWFDPW	IGHV4-39	IGHD3-3	IGHJ5	9	20	39	46
1	0.003355704697986577	TGTGCGAGACATACCCCCGTATTACGATTTTTGGAGTGGGCAGTTCCCAACTTCTTTGACTACTGG	CARHTPVLRFLEWAVPNFFDYW	IGHV4-39	IGHD3-3	IGHJ4	11	17	38	49
1	0.003355704697986577	TGTGCGAGACACTCCCGTAAGGGTAACTACTTGTTTGGGGCGGCTCCTTACGGTATGGACGTCTGG	CARHSRKGNYLFGAAPYGMDVW	IGHV4-39	IGHD3-16	IGHJ6	10	32	39	54
1	0.003355704697986577	TGTGCGAGACACAGCGAAAGATATGGCTACAGATATCTGTCGGCTCTCGGCCAAGTTGACTACTGG	CARHSERYGYRYLSALGQVDYW	IGHV1-46	IGHD5-24	IGHJ4	8	18	30	55
1	0.003355704697986577	TGTGCGAGAGCGGGTACCCAAAGGACGTGGCTGGTGCGTCGATACTACTACGGTATGGACGTCTGG	CARAGTQRTWLVRRYYYGMDVW	IGHV3-21	IGHD6-19	IGHJ6	9	26	38	42
1	0.003355704697986577	TGTGCGAGAGATCTCGTAGTTGCGTATTACTATGATAGTAGTGGTTATAATGCTTTTGATATCTGG	CARDLVVAYYYDSSGYNAFDIW	IGHV4-31	IGHD3-22	IGHJ3	14	22	47	49
1	0.003355704697986577	TGTGCGAGAGATCCCGCTACGGTGACTACCTTGGGGTACTACTACTACTACGGTATGGACGTCTGG	CARDPATVTTLGYYYYYGMDVW	IGHV3-21	IGHD4-17	IGHJ6	12	16	28	36
1	0.003355704697986577	TGTGCGAGAGAGTCTTACGATTTTTGGAGTGGTTATCGATACTACTACTACGGTATGGACGTCTGG	CARESYDFWSGYRYYYYGMDVW	IGHV4-31	IGHD3-3	IGHJ6	10	14	35	39
1	0.003355704697986577	TGTGCACACAGTAATACAGGGAGATACAGCTATGGCCCCTTCGGGGACTCCTACTTCGATCTCTGG	CAHSNTGRYSYGPFGDSYFDLW	IGHV2-5	IGHD5-18	IGHJ2	10	22	34	51
1	0.003355704697986577	TGTACCACAGATTCCCGAGCGTTTTACGATTTTTGGAGTGGAGATAATGATGCTTTTGATATCTGG	CTTDSRAFYDFWSGDNDAFDIW	IGHV3-15	IGHD3-3	IGHJ3	11	19	40	46
1	0.003355704697986577	TGTGCGAGAGCCCTCGTGGATACAGCTATGGGGGAATACTACTACTACGGTATGGACGTCTGG	CARALVDTAMGEYYYYGMDVW	IGHV4-59	IGHD5-18	IGHJ6	9	14	30	36
1	0.003355704697986577	TGTGCGAGAGATTGGGCCCGTAGTGGCTACGATCGGAACCCGTACAACTGGTTCGACCCCTGG	CARDWARSGYDRNPYNWFDPW	IGHV4-31	IGHD5-12	IGHJ5	11	20	32	41
1	0.003355704697986577	TGTGCGAGAGATATAAGCGTTCGGAGTATTACTATGGTTCGGGGAGCCCTCTTTGACTACTGG	CARDISVRSITMVRGALFDYW	IGHV4-31	IGHD3-10	IGHJ4	11	25	45	50
1	0.003355704697986577	TGTGCGAGAGACGATGGTGGGTATAGCAGCAGCTGGACTCTCTTCGCCGGTATGGACGTCTGG	CARDDGGYSSSWTLFAGMDVW	IGHV4-31	IGHD6-13	IGHJ6	10	18	35	51
1	0.003355704697986577	TGTGCGAGAAGGGGAGGAGACTATGGTTCGGGGAGTTATTGGAGGTACTACTTTGACTACTGG	CARRGGDYGSGSYWRYYFDYW	IGHV4-28	IGHD3-10	IGHJ4	9	19	39	44
1	0.003355704697986577	TGTGCGAAAGATCGGGATGGCAGCTGGTACAATTACTACTACTACTACGGTATGGACGTCTGG	CAKDRDGSWYNYYYYYGMDVW	IGHV3-30	IGHD2-2	IGHJ6	12	19	29	31
1	0.003355704697986577	TGTGCGAAAGACAAACCGTATGGTGGCTACGGCAGCTACTACTACTACGGTATGGACGTCTGG	CAKDKPYGGYGSYYYYGMDVW	IGHV3-60	IGHD5-12	IGHJ6	10	18	30	35
1	0.003355704697986577	TGTGCTAGAGTCAAACTAGATGCACTACGTGGCCCACCAGGCCGTATCCTGGACTACTGG	CARVKLDALRGPPGRILDYW	IGHV3-72	IGHD1-7	IGHJ4	9	23	29	51
1	0.003355704697986577	TGTGCGAGTCAGAGTGTTACTATGATAGTAGAGGTTGGCGTGTACTACTTTGACTACTGG	CASQSVTMIVEVGVYYFDYW	IGHV4-61	IGHD3-22	IGHJ4	7	16	35	41
1	0.003355704697986577	TGTGCGAGACTAAAGCGCCGGGGCACATACACCAGCCTTCCGTACGGTATGGACGTCTGG	CARLKRRGTYTSLPYGMDVW	IGHV4-31	IGHD2-8	IGHJ6	8	25	33	48
1	0.003355704697986577	TGTGCGAGAGTTCCAAATAGTTACGGCCACCGGGGGCTGTTGGGAAGATTGGACTATTGG	CARVPNSYGHRGLLGRLDYW	IGHV4-31	IGHD4-11	IGHJ4	9	17	23	51
1	0.003355704697986577	TGTGCGAGAGGTATGTGGACTACCATCTCGTCCCACTACTACTACGGTATGGACGTCTGG	CARGMWTTISSHYYYGMDVW	IGHV1-8	IGHD5-24	IGHJ6	10	22	28	34
1	0.003355704697986577	TGTGCGAGAGATTGGCATGGGGATAGTAGTGTTTCGCCCGCTGAATACTTCCAGTCCTGG	CARDWHGDSSVSPAEYFQSW	IGHV4-31	IGHD3-22	IGHJ1	11	21	30	38
1	0.003355704697986577	TGTGCGAGAGATAAAGCGACTACGGTGACTACATACTACTACTACGGTATGGACGTCTGG	CARDKATTVTTYYYYGMDVW	IGHV3-48	IGHD4-17	IGHJ6	11	17	31	33
1	0.003355704697986577	TGTGCGAGAGACCGGGGAGGATACAGCTATGGGATGGAGTACAACTGGTTCGACCCCTGG	CARDRGGYSYGMEYNWFDPW	IGHV4-31	IGHD5-18	IGHJ5	10	18	31	38
1	0.003355704697986577	TGTGCGAAGGATGTAATGTCAACTGATGGCACTCGTTATTACTATCCCTTTGACTCCTGG	CAKDVMSTDGTRYYYPFDSW	IGHV3-23	IGHD3-22	IGHJ4	11	34	43	47
1	0.003355704697986577	TGTGCGAAGGACCGATATTGTAGTGGTGGTAGCTGCTACCCGACCCAATTTGACTACTGG	CAKDRYCSGGSCYPTQFDYW	IGHV3-30	IGHD2-15	IGHJ4	6	13	38	48
1	0.003355704697986577	TGTGCGAAATCTCCTAACTATGACTACAATAACTACGGGGAGAATTCTTTTGATATCTGG	CAKSPNYDYNNYGENSFDIW	IGHV3-23	IGHD4-11	IGHJ3	8	19	36	46
1	0.003355704697986577	TGTGCGAAAGTTCCTGAGCAGTGGCTGGTACACCGGATCGCATACTACTTTGACTACTGG	CAKVPEQWLVHRIAYYFDYW	IGHV3-23	IGHD6-19	IGHJ4	9	16	30	42
1	0.003355704697986577	TGTGTGAAAGATGCAGGCTATTGTAGTGGTGATAGCTGCCCGACGTTTGACTACTGG	CVKDAGYCSGDSCPTFDYW	IGHV3-16	IGHD2-15	IGHJ4	6	14	38	45
1	0.003355704697986577	TGTGCGACCTCTACGATTTTTGGAGTGGTTAGCCTAGAAGGGGCTTTTGATATCTGG	CATSTIFGVVSLEGAFDIW	IGHV5-10-1	IGHD3-3	IGHJ3	6	11	30	42
1	0.003355704697986577	TGTGCGACCGATTACTATGATAGTAGTGGTTATTACGATGATGCTTTTGATATCTGG	CATDYYDSSGYYDDAFDIW	IGHV4-34	IGHD3-22	IGHJ3	6	10	35	37
1	0.003355704697986577	TGTGCGACGGGGGCGCAAGATCTTTGGAGTGAATTCAGATACAGTTTTGACTTCTGG	CATGAQDLWSEFRYSFDFW	IGHV3-21	IGHD3-3	IGHJ4	6	18	30	45
1	0.003355704697986577	TGTGCGAGATTCCCTACCAGGTGGGGTATGCTCTGCGACTACGGTATGGACGTCTGG	CARFPTRWGMLCDYGMDVW	IGHV4-55	IGHD4-17	IGHJ6	9	36	44	45
1	0.003355704697986577	TGTGCGAGATTGACCCGATGGGGTATAGCAGTGGGTGGTGATGCTTTTGATATCTGG	CARLTRWGIAVGGDAFDIW	IGHV3-33	IGHD6-19	IGHJ3	8	20	37	38
1	0.003355704697986577	TGTGCGAGACATCCACCAGATCAGGTTCGGGGAGTCCAGTCCCCATTTGACTACTGG	CARHPPDQVRGVQSPFDYW	IGHV4-39	IGHD3-10	IGHJ4	11	23	34	45
1	0.003355704697986577	TGTGCGAGACAAGTAGGATATGATAGTAGTGGTTATTACGACTGGTTCGACCCCTGG	CARQVGYDSSGYYDWFDPW	IGHV5-10-1	IGHD3-22	IGHJ5	10	18	35	36
1	0.003355704697986577	TGTGCGAGAGTAGAAACCCCCGAGTGGGAGCCGCGGTGGCATGCTTTTGATATCTGG	CARVETPEWEPRWHAFDIW	IGHV3-66	IGHD1-26	IGHJ3	9	22	30	40
1	0.003355704697986577	TGTGCGAGAGATGTAGTGGGAGCTACTACGTACTACTACTACGGTATGGACGTCTGG	CARDVVGATTYYYYGMDVW	IGHV4-31	IGHD1-26	IGHJ6	11	13	29	30
1	0.003355704697986577	TGTGCGAGAGATGGCGACTATGGTGGGAGCTACTATCGGTACTACTTTGACTACTGG	CARDGDYGGSYYRYYFDYW	IGHV3-33	IGHD1-26	IGHJ4	11	18	34	38
1	0.003355704697986577	TGTGCGAGAGATAGCCGAGCCGGAGAGTTCTACGGTGACTACGCATTTGACTACTGG	CARDSRAGEFYGDYAFDYW	IGHV4-4	IGHD4-17	IGHJ4	11	29	42	45
1	0.003355704697986577	TGTGCGAGAGACGCGTCGACGGGGGAGCTGAAACCGAGTAACTGGTTCGACCCCTGG	CARDASTGELKPSNWFDPW	IGHV1-46	IGHD1-26	IGHJ5	10	22	28	39
1	0.003355704697986577	TGTGCGAGAGAGCGTGCCGGTGTCTTCTTTAGCAGTGTGGGCGGTATGGACGTCTGG	CARERAGVFFSSVGGMDVW	IGHV4-31	IGHD6-19	IGHJ6	10	29	36	45
1	0.003355704697986577	TGTGCGAAAGGGTGGGAATACGATTTTTGGAGTGGTTATTCCTCCGTAGGCTACTGG	CAKGWEYDFWSGYSSVGYW	IGHV3-23	IGHD3-3	IGHJ4	9	18	39	50
1	0.003355704697986577	TGTGCGAAAGATCCTATTCCCACCGGGGGAGATGGTTCTTCTTTCTTTGACTACTGG	CAKDPIPTGGDGSSFFDYW	IGHV3-30	IGHD2-21	IGHJ4	12	13	19	44
1	0.003355704697986577	TGTGCGAAAGATCATCCCGCCAGTGGCTGGTACCACGGGTACGGCTTTGACTACTGG	CAKDHPASGWYHGYGFDYW	IGHV3-23	IGHD6-19	IGHJ4	12	20	32	44
1	0.003355704697986577	TGTGCACGGATACGAGCCCATTACTATGATAGTAGGCGGGGCTGGTTCGACCCCTGG	CARIRAHYYDSRRGWFDPW	IGHV2-26	IGHD3-22	IGHJ5	13	19	34	41
1	0.003355704697986577	TGTGCACACAAAATAGCAGTGGCTGGTATCGCTTGGGGCGAAAGCTTTGACTACTGG	CAHKIAVAGIAWGESFDYW	IGHV2-5	IGHD6-19	IGHJ4	9	12	27	44
1	0.003355704697986577	TGTGCAAAAGCTCATAGGAGGTTCCCTACAGTAACTATGTACTACTTTGACTACTGG	CAKAHRRFPTVTMYYFDYW	IGHV3-43	IGHD4-11	IGHJ4	9	25	36	38
1	0.003355704697986577	TGTGCAAAAGATATTGTCGACTACGGTGACTACGGAGGGTCTTACTTTGACTACTGG	CAKDIVDYGDYGGSYFDYW	IGHV3-43	IGHD4-17	IGHJ4	13	18	33	42
1	0.003355704697986577	TGCGCGAGAGAGGCGGGGGAATCGTGGGAGCTATGGCGGGGCTGGTTCGACCCCTGG	CAREAGESWELWRGWFDPW	IGHV3-66	IGHD1-26	IGHJ5	10	23	32	41
1	0.003355704697986577	ACCCATAGCAGTGGCTGGTACTATGAGGGCGGTGGGAGCTACCACTTTGACTACTGG	THSSGWYYEGGGSYHFDYW	IGHV3-23	IGHD6-19	IGHJ4	-1	4	20	39
1	0.003355704697986577	TGTGCGACAGACCCATCTAATACCAGTGGGCGGAACATATACTTTGACTACTGG	CATDPSNTSGRNIYFDYW	IGHV1-18	IGHD6-19	IGHJ4	10	19	28	39
1	0.003355704697986577	TGTGCGAGGGCCGCACAAGTTCAGTACGACTACGCCGAGGGGTTCGACCCCTGG	CARAAQVQYDYAEGFDPW	IGHV4-31	IGHD4-17	IGHJ5	7	27	33	40
1	0.003355704697986577	TGTGCGAGATTCGGACTTGACTACGGTGGTAACAGGCACTACTTTGACTACTGG	CARFGLDYGGNRHYFDYW	IGHV1-46	IGHD4-23	IGHJ4	8	17	32	37
1	0.003355704697986577	TGTGCGAGACGGAGAACTTATTACTATGGTTCGGGGAGTTACTTTGACTACTGG	CARRRTYYYGSGSYFDYW	IGHV1-18	IGHD3-10	IGHJ4	8	18	38	39
1	0.003355704697986577	TGTGCGAGACAGTCCCCTCGTAACCTCTACTACTACTACGGTATGGACGTCTGG	CARQSPRNLYYYYGMDVW	IGHV4-39	IGHD5-18	IGHJ6	10	18	24	26
1	0.003355704697986577	TGTGCGAGAGTTCCGTATTACGATTTTTGGAGTGGTTTCTGGTTCGACCCCTGG	CARVPYYDFWSGFWFDPW	IGHV3-66	IGHD3-3	IGHJ5	9	13	36	38
1	0.003355704697986577	TGTGCGAGAGTGGGGGAAGGGATACAGCTATGGTTACTGACTATTGACTACTGG	CARVGEGIQLWLLTIDYW	IGHV1-69	IGHD5-18	IGHJ4	9	19	36	43
1	0.003355704697986577	TGTGCGAGAGGCCCGCTAACTGGAACGGCCCTGGGGCGATACTTTGACTACTGG	CARGPLTGTALGRYFDYW	IGHV4-34	IGHD1-20	IGHJ4	12	16	26	39
1	0.003355704697986577	TGTGCGAGAGATTCAACTGGGGCAGACTACTACTACTACGGTATGGACGTCTGG	CARDSTGADYYYYGMDVW	IGHV1-46	IGHD7-27	IGHJ6	11	14	21	25
1	0.003355704697986577	TGTGCGAGAGATCTCGGATACAGCTATGGTAACTACTACGGTATGGACGTCTGG	CARDLGYSYGNYYGMDVW	IGHV4-31	IGHD5-18	IGHJ6	14	15	29	31
1	0.003355704697986577	TGTGCGAGAGATGGGGGTTTGGGGGAGTTATCGTTATACTACTTTGACTACTGG	CARDGGLGELSLYYFDYW	IGHV3-30	IGHD3-16	IGHJ4	11	16	35	36
1	0.003355704697986577	TGTGCGAGAGATAGTTGTAGTAGTACCAGCTGCTATCACTGGTTCGACCCCTGG	CARDSCSSTSCYHWFDPW	IGHV4-31	IGHD2-2	IGHJ5	11	14	35	37
1	0.003355704697986577	TGTGCGAGAGACAGTGACTACGTGCCCAACTACTACTACGGTCTGGACGTCTGG	CARDSDYVPNYYYGLDVW	IGHV3-7	IGHD4-17	IGHJ6	10	13	22	28
1	0.003355704697986577	TGTGCGAGAGAAGGGTGGCTACGATTAAGCATGGGGAACTGGTTCGACCCCTGG	CAREGWLRLSMGNWFDPW	IGHV4-31	IGHD5-12	IGHJ5	10	14	26	36
1	0.003355704697986577	TGTGCGAAAGCATATTGTGGTGGTGACTGCTATCCCGATGCTTTTGATATCTGG	CAKAYCGGDCYPDAFDIW	IGHV3-30	IGHD2-21	IGHJ3	6	8	32	36
1	0.003355704697986577	TGTGCGAAAGATTGGGGCTTCAACTGGAACGACTTAAAAGTCGGTGACTACTGG	CAKDWGFNWNDLKVGDYW	IGHV3-23	IGHD1-1	IGHJ4	11	20	32	44
1	0.003355704697986577	TGTGCGAAAGAAGTAGGGGCCTCCATAGCAGCAGCTGTCTACTTTGACTACTGG	CAKEVGASIAAAVYFDYW	IGHV3-23	IGHD6-13	IGHJ4	10	24	36	38
1	0.003355704697986577	TGTGCGAAAGAAGGATATTGTAGTGGTGGTAGCTGCTCCCACTTTGACTACTGG	CAKEGYCSGGSCSHFDYW	IGHV3-30	IGHD2-15	IGHJ4	10	11	36	40
1	0.003355704697986577	TGTGCACACGAGAAACCTGGCACTGGCTGGACTTACTGGTACTTCGATGTCTGG	CAHEKPGTGWTYWYFDVW	IGHV2-5	IGHD6-19	IGHJ2	8	19	29	33
1	0.003355704697986577	TGTGCAAAAGCATATTGTAGTGGTGGTAGCTGCTACTCGGCATTTGACTACTGG	CAKAYCSGGSCYSAFDYW	IGHV3-43	IGHD2-15	IGHJ4	9	11	37	42
1	0.003355704697986577	TGTGCAAAAGGATCACATAGAGGAACTGAGATCTATGGCTGGTTCGACCCCTGG	CAKGSHRGTEIYGWFDPW	IGHV3-9	IGHD1-7	IGHJ5	9	21	26	38
1	0.003355704697986577	TGTACCACAGAACCGAATTACGATTTTTGGAGTGGTTATATAAATGACTACTGG	CTTEPNYDFWSGYINDYW	IGHV3-15	IGHD3-3	IGHJ4	10	16	38	44
1	0.003355704697986577	TGTTCGAAAGGTTCTCTCGGTGGATCTAGTGCCTACGATTTTGACTACTGG	CSKGSLGGSSAYDFDYW	IGHV3-23	IGHD5-12	IGHJ4	9	19	38	39
1	0.003355704697986577	TGTGCGACCCCCTTACCGGGTAGCAGTGGCTGGATGCTTAGTGACTACTGG	CATPLPGSSGWMLSDYW	IGHV3-11	IGHD6-19	IGHJ4	6	20	32	41
1	0.003355704697986577	TGTGCGAGCGGTCAAGTGGGAGCTACTCTGGCCTATACGGTTGACTACTGG	CASGQVGATLAYTVDYW	IGHV4-31	IGHD1-26	IGHJ4	7	14	26	40
1	0.003355704697986577	TGTGCGAGGGAGACTGGTTTTTCTCGGGACAGTTTTGGTATGGACGTCTGG	CARETGFSRDSFGMDVW	IGHV3-21	IGHD3-9	IGHJ6	7	11	18	39
1	0.003355704697986577	TGTGCGAGATTAGGTCGGGATAGCAGCTCGTTCAACTGGTTCGACCCCTGG	CARLGRDSSSFNWFDPW	IGHV4-39	IGHD6-6	IGHJ5	8	19	30	32
1	0.003355704697986577	TGTGCGAGACGTAGCCACGGTGGTAACTCCCTCTGGTACTTCGATCTCTGG	CARRSHGGNSLWYFDLW	IGHV5-10-1	IGHD4-23	IGHJ2	9	16	29	32
1	0.003355704697986577	TGTGCGAGACAGGGGCAGCAGCTGGTACGGGCACACTGGTTCGACCCCTGG	CARQGQQLVRAHWFDPW	IGHV4-4	IGHD6-13	IGHJ5	8	14	28	34
1	0.003355704697986577	TGTGCGAGAGTAATGACTATGATAGTAGTGGTTACAGGATTTGATATCTGG	CARVMTMIVVVTGFDIW	IGHV4-34	IGHD3-22	IGHJ3	9	15	33	39
1	0.003355704697986577	TGTGCGAGAGCGTCGTTGAGTGGCTGGTATGGGGATGCTTTTGATATCTGG	CARASLSGWYGDAFDIW	IGHV1-18	IGHD6-19	IGHJ3	9	18	28	33
1	0.003355704697986577	TGTGCGAGAGGCGGGGTGGAGTGGGAGCTACTAAGTTTCTTTGACTACTGG	CARGGVEWELLSFFDYW	IGHV1-8	IGHD1-26	IGHJ4	11	19	32	38
1	0.003355704697986577	TGTGCGAGAGGGGCTTTCTACGGTGGTAACCCTTCGCTTTTTGACTACTGG	CARGAFYGGNPSLFDYW	IGHV1-8	IGHD4-23	IGHJ4	10	17	29	39
1	0.003355704697986577	TGTGCGAGAGATCTAGCTCGGTTCGGGGAGTTACGCGGTATGGACGTCTGG	CARDLARFGELRGMDVW	IGHV4-59	IGHD3-10	IGHJ6	13	19	32	39
1	0.003355704697986577	TGTGCGAGAGATCCGAAGGGACATTTGATACCCGATGCTTTTGATATCTGG	CARDPKGHLIPDAFDIW	IGHV4-31	IGHD6-13	IGHJ3	12	27	32	33
1	0.003355704697986577	TGTGCGAGAGATGCAGTTAAATACCGGGTAATGTACTACTTTGACTACTGG	CARDAVKYRVMYYFDYW	IGHV3-53	IGHD1-20	IGHJ4	11	20	26	32
1	0.003355704697986577	TGTGCGAGAGATGAGTACGGTGGAGGACGCAACTGGTACTTCGATCTCTGG	CARDEYGGGRNWYFDLW	IGHV3-20	IGHD4-23	IGHJ2	11	15	22	31
1	0.003355704697986577	TGTGCGAGAGACTATGATAGTAGTGGGGCCATGAATGCTTTTGATATCTGG	CARDYDSSGAMNAFDIW	IGHV4-31	IGHD3-22	IGHJ3	10	11	25	34
1	0.003355704697986577	TGTGCGAGAGAGGGTGGCCACCATGAGGGACCGTACTATTTTGACCGCTGG	CAREGGHHEGPYYFDRW	IGHV3-11	IGHD2-15	IGHJ4	10	17	22	32
1	0.003355704697986577	TGTGCGAAAGATAGTCATATAGCAGTGGCTGGTACAGAGTTTGACTACTGG	CAKDSHIAVAGTEFDYW	IGHV3-48	IGHD6-19	IGHJ4	11	17	34	39
1	0.003355704697986577	TGTGCGAAAGAGCGGGGGACTACGCGCCTCCTCACTGGAAATGACTACTGG	CAKERGTTRLLTGNDYW	IGHV3-30	IGHD1-20	IGHJ4	10	33	39	41
1	0.003355704697986577	TGTGCACACAGACCCCAGTGGCTGGCCCCGGGGGACTGGTTCGACCCCTGG	CAHRPQWLAPGDWFDPW	IGHV2-5	IGHD6-19	IGHJ5	12	15	24	34
1	0.003355704697986577	TGTGCACACAGACGCATCGATATTTTGACCACTTGGGGCTTTGACTACTGG	CAHRRIDILTTWGFDYW	IGHV2-5	IGHD3-9	IGHJ4	13	17	28	38
1	0.003355704697986577	TGTGCAAAAGATCTCGGTGGGAGCTACTACGGGGGTGCCTTTGACTACTGG	CAKDLGGSYYGGAFDYW	IGHV3-9	IGHD1-26	IGHJ4	11	16	30	38
1	0.003355704697986577	TGTGCAAAAGACATGGGGCCAAGCCTTGGCAACAGCTGCCCTGACTACTGG	CAKDMGPSLGNSCPDYW	IGHV3-43	IGHD2-2	IGHJ4	10	32	38	41
1	0.003355704697986577	TGTACCACAGATCCCGGTGGCTGGTACGAGGGCAACTGGTTCGACCCCTGG	CTTDPGGWYEGNWFDPW	IGHV3-15	IGHD6-19	IGHJ5	12	16	27	32
1	0.003355704697986577	TGTGTGAGAGTGGGGGAACGTGTCGGGCTGAATCCCTTTGACTACTGG	CVRVGERVGLNPFDYW	IGHV3-53	IGHD3-16	IGHJ4	9	10	16	35
1	0.003355704697986577	TGTGCGAGGGCTACATGGTTCGGGGAGTTATTCCTCTTTGACTACTGG	CARATWFGELFLFDYW	IGHV3-11	IGHD3-10	IGHJ4	7	14	31	35
1	0.003355704697986577	TGTGCGAGGAGCCTTGACGTGGATACAGCTATGGTTTTGGTCTACTGG	CARSLDVDTAMVLVYW	IGHV3-21	IGHD5-18	IGHJ4	7	16	35	41
1	0.003355704697986577	TGTGCGAGGAGGGTGGGATATAGTGGCTACGACTACTTTGACTACTGG	CARRVGYSGYDYFDYW	IGHV1-46	IGHD5-12	IGHJ4	7	15	30	31
1	0.003355704697986577	TGTGCGAGACCTAGTGGCTACGATGGGCTTGATGCTTTTGATATCTGG	CARPSGYDGLDAFDIW	IGHV4-4	IGHD5-12	IGHJ3	8	11	23	29
1	0.003355704697986577	TGTGCGAGACGCGGGATCACAGCTATGGGAACGGGCTTTGACTACTGG	CARRGITAMGTGFDYW	IGHV4-31	IGHD5-18	IGHJ4	8	18	27	35
1	0.003355704697986577	TGTGCGAGACGAGATTACTATGATAGTAGTGGTTATTTTGACTACTGG	CARRDYYDSSGYFDYW	IGHV4-39	IGHD3-22	IGHJ4	9	13	35	36
1	0.003355704697986577	TGTGCGAGACATCGAGGTCAAACTAATTATTCCCCCTATGACTACTGG	CARHRGQTNYSPYDYW	IGHV4-34	IGHD2-21	IGHJ4	8	27	32	38
1	0.003355704697986577	TGTGCGAGACATGGATACAGCAGAGGGGGTTACTACTTTGACTACTGG	CARHGYSRGGYYFDYW	IGHV4-39	IGHD5-18	IGHJ4	12	13	20	30
1	0.003355704697986577	TGTGCGAGAGTTCAGTGGGAGCTACTCGGCTACGGTATGGACGTCTGG	CARVQWELLGYGMDVW	IGHV3-21	IGHD1-26	IGHJ6	9	13	25	36
1	0.003355704697986577	TGTGCGAGAGATCGTTCAGATGGCTACAATCCAGTCTTTGACTACTGG	CARDRSDGYNPVFDYW	IGHV4-31	IGHD5-24	IGHJ4	12	17	29	35
1	0.003355704697986577	TGTGCGAGAGATAATTACTATGATAGTAGTGGTTATTTTGACTACTGG	CARDNYYDSSGYFDYW	IGHV3-33	IGHD3-22	IGHJ4	11	13	35	36
1	0.003355704697986577	TGTGCGAGAAGAGATAACTGGAACGACGGTGATGCTTTTGATATCTGG	CARRDNWNDGDAFDIW	IGHV4-4	IGHD1-20	IGHJ3	8	13	27	29
1	0.003355704697986577	TGTGCGAAGGAGGCGTGGAATACGGTGACTACACACTATGACCACTGG	CAKEAWNTVTTHYDHW	IGHV3-47	IGHD4-17	IGHJ4	4	20	31	34
1	0.003355704697986577	TGTGCGAAAGGCGGGACGGGTAGTTGCTACTCCGGGCTTGACTCCTGG	CAKGGTGSCYSGLDSW	IGHV3-23	IGHD2-15	IGHJ4	9	18	34	37
1	0.003355704697986577	TGTGCGAAAGATGGGGGGATAGCAGTGGCTGGTACTTTTGACTACTGG	CAKDGGIAVAGTFDYW	IGHV3-23	IGHD6-19	IGHJ4	11	14	34	36
1	0.003355704697986577	TGTGCACACGGGAGTGGCTACGCCAGTTTCACGTACTTCGACTACTGG	CAHGSGYASFTYFDYW	IGHV2-5	IGHD5-12	IGHJ4	8	12	21	33
1	0.003355704697986577	TGTGCACACAGAAAACCAACAGCTATGGGACCAGACTTTGACTACTGG	CAHRKPTAMGPDFDYW	IGHV2-5	IGHD5-18	IGHJ4	11	18	27	34
1	0.003355704697986577	TGTGCAACAGTGGCAGCTGGTACCCCCGACTGGTACTTCGATCTCTGG	CATVAAGTPDWYFDLW	IGHV1-24	IGHD2-2	IGHJ2	9	12	22	28
1	0.003355704697986577	TGTGCAAAAGATGAGTACTATGATAGTAGTGGTTATTTTGACTACTGG	CAKDEYYDSSGYFDYW	IGHV3-9	IGHD3-22	IGHJ4	11	15	35	36
1	0.003355704697986577	TGTGCAAAAGATACCGGGCGGAACTGGGGAAGGTGGTTCGACTCCTGG	CAKDTGRNWGRWFDSW	IGHV3-43	IGHD7-27	IGHJ5	12	21	29	33
1	0.003355704697986577	TGTGGGAGATGGACTTACGATAATAATGCTTATTCTCTCAACTATTGG	CGRWTYDNNAYSLNYW	IGHV1-67	IGHD3-9	IGHJ4	8	14	21	40
1	0.003355704697986577	TGTGGGAGATGGACTTACGATAATAATGCTTATTCTCTCAACTATTGG	CGRWTYDNNAYSLNYW	IGHV3-76	IGHD3-9	IGHJ4	9	14	21	40
1	0.003355704697986577	TGTGCGCGAGATCCGAGCGATGGCTTATACTTCTTTGACTACTGG	CARDPSDGLYFFDYW	IGHV3-74	IGHD5-24	IGHJ4	12	18	24	27
1	0.003355704697986577	TGTGCGAGGGTCCGAGGCCCAATGAATGATGCTTTTAATATCTGG	CARVRGPMNDAFNIW	IGHV4-39	IGHD3-16	IGHJ3	7	17	21	25
1	0.003355704697986577	TGTGCGAGATGCGTTGCGGGAGCTACCACTGACTTTGACTACTGG	CARCVAGATTDFDYW	IGHV5-10-1	IGHD1-26	IGHJ4	8	17	25	31
1	0.003355704697986577	TGTGCGAGACGAAATCTGGTGCGAGACTGGTACTTCGATCTCTGG	CARRNLVRDWYFDLW	IGHV4-39	IGHD2-15	IGHJ2	9	16	20	25
1	0.003355704697986577	TGTGCGAGACATTCGTCCTTTAGAAGTGGGGACTTTGACTTCTGG	CARHSSFRSGDFDFW	IGHV4-39	IGHD1-26	IGHJ4	11	24	29	31
1	0.003355704697986577	TGTGCGAGAGCTGATGACTACGGTGACTACTACTTTGACTACTGG	CARADDYGDYYFDYW	IGHV1-18	IGHD4-17	IGHJ4	9	13	26	27
1	0.003355704697986577	TGTGCGAGAGGAGACGATATTTTGACTGGTTATTATGACTACTGG	CARGDDILTGYYDYW	IGHV1-8	IGHD3-9	IGHJ4	10	13	34	35
1	0.003355704697986577	TGTGCGAGAGATTGGTTTGACAGTAGTGGTTATTGCGACTACTGG	CARDWFDSSGYCDYW	IGHV3-53	IGHD3-22	IGHJ4	11	17	33	36
1	0.003355704697986577	TGTGCGAGAGATCAAGATAGCAGCAGCTGGTACTTTGACTACTGG	CARDQDSSSWYFDYW	IGHV1-2	IGHD6-13	IGHJ4	12	16	29	30
1	0.003355704697986577	TGTGCGAGAGATGGGGGGGGTACCAGCTGCTACATTGACTACTGG	CARDGGGTSCYIDYW	IGHV3-30	IGHD2-2	IGHJ4	11	19	28	29
1	0.003355704697986577	TGTGCGAGAGATATGGTGTATGCTATGGGTTACTTTGACTACTGG	CARDMVYAMGYFDYW	IGHV3-48	IGHD2-8	IGHJ4	11	12	25	30
1	0.003355704697986577	TGTGCGAGAGACGGTGGTTATCTCTACTGGTTTCTCGATCTCTGG	CARDGGYLYWFLDLW	IGHV3-64	IGHD3-22	IGHJ2	10	13	20	23
1	0.003355704697986577	TGTGCGAGAGAAGGGGGGGCGACCGGTGAGGGATTTGACTACTGG	CAREGGATGEGFDYW	IGHV3-21	IGHD1-20	IGHJ4	10	21	26	33
1	0.003355704697986577	TGTGCGAGAACTCATCCTGACAGTGGGGGAGCGAAGGACTACTGG	CARTHPDSGGAKDYW	IGHV1-46	IGHD3-16	IGHJ4	8	23	30	36
1	0.003355704697986577	TGTGCGAAATCTGGGACCCGACTAGTGGGAGCTATTGACTACTGG	CAKSGTRLVGAIDYW	IGHV3-23	IGHD1-26	IGHJ4	8	22	33	34
1	0.003355704697986577	TGTGCGAAATATTCTGGCACTGACTGGCACTATTTTGACTCGTGG	CAKYSGTDWHYFDSW	IGHV3-30	IGHD3-9	IGHJ4	6	20	26	28
1	0.003355704697986577	TGTGCGAAACTAGTGGGAGCTACTCGCGGGGACTTTGACTACTGG	CAKLVGATRGDFDYW	IGHV1-69	IGHD1-26	IGHJ4	6	10	23	31
1	0.003355704697986577	TGTGCGAAAGAGATAGGGGATAGTAGTGGTTATCACGACTACTGG	CAKEIGDSSGYHDYW	IGHV3-30	IGHD3-22	IGHJ4	10	18	32	36
1	0.003355704697986577	TGTGCAAAAGATATGGGATACAGCTATGGCTTACCCGGCTACTGG	CAKDMGYSYGLPGYW	IGHV3-9	IGHD5-18	IGHJ4	13	15	28	38
1	0.003355704697986577	TGTGCGCTGAGTGGGAGCTACTGGGGCCAGTTTGACTACTGG	CALSGSYWGQFDYW	IGHV4-59	IGHD1-26	IGHJ4	5	9	21	30
1	0.003355704697986577	TGTGCGGGGCTAGGGGTGGGAGCTACGAACTTTGACTACTGG	CAGLGVGATNFDYW	IGHV1-46	IGHD1-26	IGHJ4	5	15	25	28
1	0.003355704697986577	TGTGCGAGGGATTACGGGGAGTTCGCGCTCGGGGATATCTGG	CARDYGEFALGDIW	IGHV5-10-1	IGHD3-10	IGHJ3	7	14	22	33
1	0.003355704697986577	TGTGCGAGATGGAGATGGCAACAATCCGAACTTGACTCCTGG	CARWRWQQSELDSW	IGHV3-48	IGHD5-24	IGHJ4	8	11	24	31
1	0.003355704697986577	TGTGCGAGATGGAGATGGCAACAATCCGAACTTGACTCCTGG	CARWRWQQSELDSW	IGHV3-7	IGHD5-24	IGHJ4	8	11	24	31
1	0.003355704697986577	TGTGCGAGACTCCCTAGTGGGAGCTACTCTGTTGACTACTGG	CARLPSGSYSVDYW	IGHV3-64	IGHD1-26	IGHJ4	8	14	27	31
1	0.003355704697986577	TGTGCGAGAGTCCACAGGCGAGAGATGGCAACCGACTACTGG	CARVHRREMATDYW	IGHV3-11	IGHD5-24	IGHJ4	9	20	28	33
1	0.003355704697986577	TGTGCGAGAGATACCAGCCCGTCTCGGTACTTTGACTACTGG	CARDTSPSRYFDYW	IGHV3-21	IGHD6-19	IGHJ4	11	12	18	27
1	0.003355704697986577	TGTGCGAGAGAGATAGCAGTGGCTGTTGCCTTTGACTACTGG	CAREIAVAVAFDYW	IGHV4-31	IGHD6-19	IGHJ4	10	12	24	29
1	0.003355704697986577	TGTGCGAGAAGGCGGGATGGCTACAACGTCTTTGAGTACTGG	CARRRDGYNVFEYW	IGHV4-34	IGHD5-24	IGHJ4	8	15	25	29
1	0.003355704697986577	TGTGCGAAAGATTACGATTTTTGGAGTGGCCTTGACTACTGG	CAKDYDFWSGLDYW	IGHV3-23	IGHD3-3	IGHJ4	11	12	28	31
1	0.003355704697986577	TGTGCAAACGTCGTGGGGACTTCACATGTTTGGGACTCCTGG	CANVVGTSHVWDSW	IGHV3-30	IGHD1-1	IGHJ4	4	7	13	33
1	0.003355704697986577	TGTACCACAGAAGGCTCGTGGCTACGATTGTTTGACTACTGG	CTTEGSWLRLFDYW	IGHV3-15	IGHD5-12	IGHJ4	10	17	28	30
1	0.003355704697986577	TGTGTGAGAGATCGCCATGGTGGGGCTTTTGATGTCTGG	CVRDRHGGAFDVW	IGHV3-48	IGHD2-15	IGHJ3	12	17	22	24
1	0.003355704697986577	TGTGCGGTCGTATCACGATCTTCCGGGGGGGAATACTGG	CAVVSRSSGGEYW	IGHV3-21	IGHD3-3	IGHJ4	5	8	18	33
1	0.003355704697986577	TGTGCGAGAGTCGGTGGATGGTTCTACTTTGACCACTGG	CARVGGWFYFDHW	IGHV3-30	IGHD3-10	IGHJ4	9	17	22	23
1	0.003355704697986577	TGTGCGAGAGGCGGACCAGCTGCCAATTTGTGGTACTGG	CARGGPAANLWYW	IGHV1-2	IGHD2-2	IGHJ4	9	14	22	33
1	0.003355704697986577	TGTGCGAGAGATCGCGGTAGTGGCTGGGTAGGCTACTGG	CARDRGSGWVGYW	IGHV1-46	IGHD6-19	IGHJ4	12	18	26	32
1	0.003355704697986577	TGTGCGAGAGACTGGAATTACGGGAATCTTGACTACTGG	CARDWNYGNLDYW	IGHV3-21	IGHD1-7	IGHJ4	10	11	21	28
1	0.003355704697986577	TGTGCACGGATACTACCCGGAAGGTGGTTCGACCCCTGG	CARILPGRWFDPW	IGHV2-26	IGHD6-13	IGHJ5	12	13	19	24
1	0.003355704697986577	TGTGCAAGAACATGGGGGAACTGGTACTTCGATCTCTGG	CARTWGNWYFDLW	IGHV3-74	IGHD3-16	IGHJ2	8	12	18	19
1	0.003355704697986577	TGTGCGAGGTCTAGCAGCACCTCTTTTTACTACTGG	CARSSSTSFYYW	IGHV3-48	IGHD6-13	IGHJ4	7	11	18	24
1	0.003355704697986577	TGTGCGAGAGTGTCCAGTGGGAGCTACGGCTACTGG	CARVSSGSYGYW	IGHV1-46	IGHD1-26	IGHJ4	9	15	26	29
1	0.003355704697986577	TGTGCGAGAGCGAGATCAAACTGGTTCGACCCCTGG	CARARSNWFDPW	IGHV3-53	IGHD5-24	IGHJ5	9	11	15	18
1	0.003355704697986577	TGTGCGAGAGGCTGGCGTCGGTACTTTGATGACTTA	CARGWRRYFDDL	IGHV4-59	IGHD1-1	IGHJ4	9	15	19	21
1	0.003355704697986577	TGTGCGAGAGGCCAGTGGGGCTGGTTCGACCCCTGG	CARGQWGWFDPW	IGHV1-8	IGHD1-26	IGHJ5	12	13	18	20
1	0.003355704697986577	TGTGCGAGAGATTGGGGGGGAGCTTCGTCAAACTGG	CARDWGGASSNW	IGHV3-64	IGHD1-26	IGHJ4	11	17	23	31
1	0.003355704697986577	TGTGCGAGAGAGATGGCTACAATGCATGACTACTGG	CAREMATMHDYW	IGHV3-30	IGHD5-24	IGHJ4	10	11	22	26
1	0.003355704697986577	TGTGCGAAAGATCAAGGGTGGTCTTTTGAGTACTGG	CAKDQGWSFEYW	IGHV3-43	IGHD2-15	IGHJ4	11	16	21	24
1	0.003355704697986577	TGTGCAAGAGATCACCTCGCGGGGTTTGACTACTGG	CARDHLAGFDYW	IGHV3-13	IGHD3-10	IGHJ4	12	19	23	24
1	0.003355704697986577	TGTGCGAGATTGCGTTCGGGGAAGGGCTACTGG	CARLRSGKGYW	IGHV4-4	IGHD3-10	IGHJ4	8	13	21	26
1	0.003355704697986577	TGTGTCCCAGACCCCTATTGGAACGTCTGG	CVPDPYWNVW	IGHV3-21	IGHD2-15	IGHJ6	3	15	19	22
1	0.003355704697986577	TGTTGCACCGGACCACTTGACTACTGG	CCTGPLDYW	IGHV3-15	IGHD1-14	IGHJ4	2	6	11	16
1	0.003355704697986577	TGTGCCCACAGACTGGGGGGCTACTGG	CAHRLGGYW	IGHV3-23	IGHD7-27	IGHJ4	4	11	17	20
1	0.003355704697986577	TGTGCGAAAGGCAGGGCCGGCCTCTGG	CAKGRAGLW	IGHV4-34	IGHD2-2	IGHJ3	11	15	20	22
1	0.003355704697986577	TGTGCGAGAGATCCGGAGACCTGG	CARDPETW	IGHV3-21	IGHD2-15	IGHJ5	12	13	17	19
1	0.003355704697986577	TGTGCGAGAGATCAGGGCTACTGG	CARDQGYW	IGHV3-66	.	IGHJ4	12	-1	-1	17
1	0.003355704697986577	TGTGCGAGAGATATGGACTACTGG	CARDMDYW	IGHV1-2	.	IGHJ4	11	-1	-1	15
1	0.003355704697986577	TGCACTAGTGACCACTACTCCTGG	CTSDHYSW	IGHV3-49	IGHD3-22	IGHJ5	7	10	18	19
