# Supplementary material for: Biomarkers and Immune Repertoire Metrics Identified by Peripheral Blood Transcriptomic Sequencing Reveal the Pathogenesis of COVID-19
Source: Front Immunol. 2021 Aug 24;12:677025. doi: 10.3389/fimmu.2021.677025 (PMC8421539; doi:10.3389/fimmu.2021.677025)
Supplement: Supplementary file 1 [file DataSheet_1.zip › TCR_BCR/IGH/convert.SRR12007882.clonotypes.IGH.txt]

count	freq	cdr3nt	cdr3aa	v	d	j	VEnd	DStart	DEnd	JStart
9	0.030405405405405407	TGTGCGAAAGATTATGGCCTTAGGGGAGATGGTTACCCGCTAAACTGGTTCGACCCCTGG	CAKDYGLRGDGYPLNWFDPW	IGHV3-23	IGHD5-18	IGHJ5	11	28	35	42
9	0.030405405405405407	TGTGCAAGAATGCATTACTATGAAAGTAGTGGTTATTACGGGTACTTCGATGTCTGG	CARMHYYESSGYYGYFDVW	IGHV3-74	IGHD3-22	IGHJ2	8	13	35	36
8	0.02702702702702703	TGTGCGAGACATACCCCCGTATTACGATTTTTGGAGTGGGCAGTTCCCAACTTCTTTGACTACTGG	CARHTPVLRFLEWAVPNFFDYW	IGHV4-34	IGHD3-3	IGHJ4	8	17	38	49
5	0.016891891891891893	TGCGCGAAACAGGGGGGGTCCTATGGTTCGGGGACTATCCGCCTTGAAGACTGG	CAKQGGSYGSGTIRLEDW	IGHV3-23	IGHD3-10	IGHJ4	8	20	33	49
4	0.013513513513513514	TGTGCGAGACATGATTATAGTGGTGCCGGCCACTCCATAAACTGGTTCGACCCCTGG	CARHDYSGAGHSINWFDPW	IGHV4-4	IGHD2-15	IGHJ5	8	13	24	39
4	0.013513513513513514	TGTGCGAAAAGTAGAGGGGGTGACTTTGGTTCGGGGATTAGCCGATTTGACTACTGG	CAKSRGGDFGSGISRFDYW	IGHV3-23	IGHD3-10	IGHJ4	8	22	36	45
4	0.013513513513513514	TGTGCGAGAGATCCAATGATTAGCAGCTCGTCGTTTTACTTGGATTCATGG	CARDPMISSSSFYLDSW	IGHV3-11	IGHD6-6	IGHJ4	12	20	31	48
4	0.013513513513513514	TGTGCCGCACATGCCGGGTTCAGTGGCAGTTATTTCCTCCACTTCTGG	CAAHAGFSGSYFLHFW	IGHV4-39	IGHD1-20	IGHJ4	4	26	32	40
4	0.013513513513513514	TGTGCGACAGAGCAGTGGGTGGCTGGAACTCAGTATTTTAATTCTTGG	CATEQWVAGTQYFNSW	IGHV3-23	IGHD1-7	IGHJ4	10	22	29	45
4	0.013513513513513514	TGTGCGAAAGAGGGAGATGGCAGCAGCTGGTCCTCGTTTGACTACTGG	CAKEGDGSSWSSFDYW	IGHV3-30	IGHD6-13	IGHJ4	10	19	30	36
3	0.010135135135135136	TGTGCGAGACATACCCCCGTATTACGATTTTTGGAGTGGGCAGTTCCCAACTTCTTTGACTACTGG	CARHTPVLRFLEWAVPNFFDYW	IGHV4-55	IGHD3-3	IGHJ4	12	17	38	49
3	0.010135135135135136	TGTGCGTCTGTCCGATCCGGAAATAGCTTTGGTTGGCTTTTTTATTACTTTGACTTTTGG	CASVRSGNSFGWLFYYFDFW	IGHV1-46	IGHD2-21	IGHJ4	5	15	21	45
3	0.010135135135135136	TGTGCGAAGGATGTAATGTCAACTGATGGCACTCGTTATTACTATCCCTTTGACTCCTGG	CAKDVMSTDGTRYYYPFDSW	IGHV3-23	IGHD3-22	IGHJ4	11	34	43	47
3	0.010135135135135136	TGTGCGAGGGGTAGTAGTGGCTGGTACCCCTTGTACTACTTTGACTACTGG	CARGSSGWYPLYYFDYW	IGHV3-21	IGHD6-19	IGHJ4	7	11	26	32
3	0.010135135135135136	TGTGCACACGAGAGTCAGACTTTCAACTACTTTGACTACTGG	CAHESQTFNYFDYW	IGHV2-5	IGHD4-11	IGHJ4	8	12	16	25
3	0.010135135135135136	TGTGCGGTCGATGGTGATGGTTATTTATACTGG	CAVDGDGYLYW	IGHV3-21	IGHD3-22	IGHJ4	5	17	24	27
2	0.006756756756756757	TGTGCGAGAGACTTCTTGCACCGAGGTGGATATAGTGGCTACGATTACCTCATGACGCGGCGTGATGCTTTTGATATCTGG	CARDFLHRGGYSGYDYLMTRRDAFDIW	IGHV3-66	IGHD5-12	IGHJ3	20	25	47	62
2	0.006756756756756757	TGTGCAAGAGTAGGGGCGAAGGGGCTAGATTTGGAGAGGTTATACAACTATTACTACTACTATGGTATGGACGTCTGG	CARVGAKGLDLERLYNYYYYYGMDVW	IGHV3-74	IGHD3-3	IGHJ6	9	29	42	51
2	0.006756756756756757	TGTGCAAGAGGATATTGTAGTGGTGGTAGCTGCTATCATACCCCCACCTACTACTACTACGGTATGGACGTCTGG	CARGYCSGGSCYHTPTYYYYGMDVW	IGHV3-13	IGHD2-15	IGHJ6	9	10	34	47
2	0.006756756756756757	TGTGCGAGAGATTCCACGCCCAAATATTTTGACTGGTTCTGGGACCGGGGGGACTGGTTCGACCCCTGG	CARDSTPKYFDWFWDRGDWFDPW	IGHV3-11	IGHD3-9	IGHJ5	11	23	37	52
2	0.006756756756756757	TGTGCCAGCGTTATACCCGATTACGATATTTTGACTGGGCCACCCGGGGGTTCCTTTGACTACTGG	CASVIPDYDILTGPPGGSFDYW	IGHV4-31	IGHD3-9	IGHJ4	4	19	37	53
2	0.006756756756756757	TGTGCCAGAGGGGGCCCTAATTGTGGTGGTGACTGCTATTCTTGGGACGATGCTTTTGATATCTGG	CARGGPNCGGDCYSWDDAFDIW	IGHV4-30-2	IGHD2-21	IGHJ3	9	19	40	48
2	0.006756756756756757	TGTGCGAGAGCTAGACCGCGGGTAGTGGCTGGTACTCAAGACATTTTGTCGTTTGACTACTGG	CARARPRVVAGTQDILSFDYW	IGHV4-31	IGHD6-19	IGHJ4	9	23	34	51
2	0.006756756756756757	TGTGTGAGAGATCCCGCATATTATGTTGCCAACGACCAAACCCCACAATCTGGCTACTGG	CVRDPAYYVANDQTPQSGYW	IGHV3-11	IGHD2-21	IGHJ4	12	42	48	53
2	0.006756756756756757	TGTGCTAGAGTCAAACTAGATGCACTACGTGGCCCACCAGGCCGTATCCTGGACTACTGG	CARVKLDALRGPPGRILDYW	IGHV3-72	IGHD1-7	IGHJ4	9	23	29	51
2	0.006756756756756757	TGTGCGAGAGATTGGCATGGGGATAGTAGTGTTTCGCCCGCTGAATACTTCCAGTCCTGG	CARDWHGDSSVSPAEYFQSW	IGHV4-31	IGHD3-22	IGHJ1	11	21	30	38
2	0.006756756756756757	TGTGTGAAAGATGCAGGCTATTGTAGTGGTGATAGCTGCCCGACGTTTGACTACTGG	CVKDAGYCSGDSCPTFDYW	IGHV3-60	IGHD2-15	IGHJ4	11	14	38	45
2	0.006756756756756757	TGTGCGAGAGATGTAGTGGGAGCTACTACGTACTACTACTACGGTATGGACGTCTGG	CARDVVGATTYYYYGMDVW	IGHV4-31	IGHD1-26	IGHJ6	11	13	29	30
2	0.006756756756756757	TGTGCAAGAATGCATTACTATGAAAGTAGTGGTTATTACGGGTACTTCGATGTCCGG	CARMHYYESSGYYGYFDVR	IGHV3-74	IGHD3-22	IGHJ2	8	13	35	36
2	0.006756756756756757	TGTGCGAGACCCCAGGGCCATTATTCTAATAGTGGTGGCCCTTTTGACCACTGG	CARPQGHYSNSGGPFDHW	IGHV3-20	IGHD2-15	IGHJ4	8	29	37	42
2	0.006756756756756757	TGTGCGAGAGTACTGGTAACAGCAACTGGCTGGGTACCCTTTGACTACTGG	CARVLVTATGWVPFDYW	IGHV3-20	IGHD1-1	IGHJ4	9	22	28	38
2	0.006756756756756757	TGTGCGAGAGATTGGCTCTACGGTGGTAGTATTTACTACTTTGACCACTGG	CARDWLYGGSIYYFDHW	IGHV3-23	IGHD4-23	IGHJ4	11	17	27	33
2	0.006756756756756757	TGTGCGAGAAATCTGGGACACGGTGACTTACCTTTCTACTTTGACCTCTGG	CARNLGHGDLPFYFDLW	IGHV3-30	IGHD4-17	IGHJ4	13	19	27	35
2	0.006756756756756757	TGTGCGAGGCCTCTGGTAGGCGTGGTAGGTGACTATGAGTATTGG	CARPLVGVVGDYEYW	IGHV3-21	IGHD2-15	IGHJ4	7	21	27	31
2	0.006756756756756757	TGTGCGAGACAGAAAGAGTGGCCGGGAAATTGGTTTGAGTCCTGG	CARQKEWPGNWFESW	IGHV3-30	IGHD3-3	IGHJ5	8	15	20	30
2	0.006756756756756757	TGTGCGAGAAGCGACGATTTTTGGAGTGGTCCCTTTGACTCCTGG	CARSDDFWSGPFDSW	IGHV4-39	IGHD3-3	IGHJ4	8	13	29	32
2	0.006756756756756757	TGTGCGAGAAGCGACGATTTTTGGAGTGGTCCCTTTGACTCCTGG	CARSDDFWSGPFDSW	IGHV4-28	IGHD3-3	IGHJ4	9	13	29	32
2	0.006756756756756757	TGTGCAAGGTTACCTAGTGGGGTTCGGGGAGTCCCTGACTACTGG	CARLPSGVRGVPDYW	IGHV3-74	IGHD3-10	IGHJ4	7	20	31	35
2	0.006756756756756757	TGTGCGAGAGTTATGGATACAGCTATGGTCAATGACTACTGG	CARVMDTAMVNDYW	IGHV4-31	IGHD5-18	IGHJ4	9	13	28	32
2	0.006756756756756757	TGTGCTAGAGAGGTGTTAATGACCGCGCTGACGGACTGG	CAREVLMTALTDW	IGHV3-49	IGHD2-8	IGHJ4	10	16	20	34
2	0.006756756756756757	TGTGCACATAGAGAGGCCCGAACCTTCGACTCATGG	CAHREARTFDSW	IGHV2-5	IGHD3-10	IGHJ5	11	16	23	24
2	0.006756756756756757	TGTGCGAGAGCCCTCCCGTATGACTACTGG	CARALPYDYW	IGHV4-34	IGHD4-17	IGHJ4	14	15	19	20
1	0.0033783783783783786	TGTGCGATGAGGGGGGGGGATATTGTAGTAGTACCAGCTGCCCCAGAGGGGCCATACTACTACTACGGTATGGACGTCTGG	CAMRGGDIVVVPAAPEGPYYYYGMDVW	IGHV4-31	IGHD2-2	IGHJ6	6	17	40	54
1	0.0033783783783783786	TGTGCGAGACACGAATCACCAAAACAATTACTATGGTTCGGGGAGTTATTATCTCACTACTACTACGGTATGGACGTCTGG	CARHESPKQLLWFGELLSHYYYGMDVW	IGHV5-10-1	IGHD3-10	IGHJ6	10	26	51	55
1	0.0033783783783783786	TGTGCGAGAGTCCCTCGCCCCGATATTTTGACTGGTTATTATACGAGGAGCTACTACTACTACGGTATGGACGTCTGG	CARVPRPDILTGYYTRSYYYYGMDVW	IGHV3-53	IGHD3-9	IGHJ6	17	20	42	50
1	0.0033783783783783786	TGTGCGAGAGAAGTACGGGAGTATTACTATGATAGTAGTGGTTATACGGATGGGGCCGTTTACTACTTTGACTACTGG	CAREVREYYYDSSGYTDGAVYYFDYW	IGHV4-31	IGHD3-22	IGHJ4	10	20	44	60
1	0.0033783783783783786	TGTGCGAGTAACCCCAAAAAGATAGGATATTGTAGTAGTACCAGCTGCCGACCTAACTGGTTCGACCCCTGG	CASNPKKIGYCSSTSCRPNWFDPW	IGHV4-31	IGHD2-2	IGHJ5	7	22	47	54
1	0.0033783783783783786	TGTGCGAGACATACCCGCACGTATTACGATTTTTGGAGTGGTTATTATGAAGCCTACTACTTTGACTACTGG	CARHTRTYYDFWSGYYEAYYFDYW	IGHV4-39	IGHD3-3	IGHJ4	11	18	47	54
1	0.0033783783783783786	TGTGCGAGAGAAAAAAGATATTGTAGTAGTACCAGCTGCTATTCCGACTACTACTACGGTATGGACGTCTGG	CAREKRYCSSTSCYSDYYYGMDVW	IGHV4-31	IGHD2-2	IGHJ6	10	16	38	39
1	0.0033783783783783786	TGTGCGAGATGCGGCGAGGTAGCAGTGGCTGGTACGTTCAAATTCCCCCCCTACGGTATGGACGTCTGG	CARCGEVAVAGTFKFPPYGMDVW	IGHV4-55	IGHD6-19	IGHJ6	9	19	36	57
1	0.0033783783783783786	TGTGCAAAAGATACGGAGGGGTACAGCTATGGTTTGAACTTAGGGGGTGTAGGCTACTTTGACTACTGG	CAKDTEGYSYGLNLGGVGYFDYW	IGHV3-9	IGHD5-18	IGHJ4	12	21	33	53
1	0.0033783783783783786	TGTGCGAGACACTCCCGTAAGGGTAACTACTTGTTTGGGGCGGCTCCTTACGGTATGGACGTCTGG	CARHSRKGNYLFGAAPYGMDVW	IGHV4-39	IGHD3-16	IGHJ6	10	32	39	54
1	0.0033783783783783786	TGTGCGAGAGGCTTCCTCCGTATTACGATTTTTGGAGTGGGGAAATACAACTGGTTCGACCCCTGG	CARGFLRITIFGVGKYNWFDPW	IGHV4-34	IGHD3-3	IGHJ5	11	18	39	45
1	0.0033783783783783786	TGTGCGAGAGGCCTCATTACTATGGTTCGGGGAGCTCACTACTACTACTACGGTATGGACGTCTGG	CARGLITMVRGAHYYYYGMDVW	IGHV1-8	IGHD3-10	IGHJ6	14	15	33	37
1	0.0033783783783783786	TGTGCGAGAGGGAACCTTCGCGGATATTGTAGTGGTGGTAGCTGCTATTCCTGGTTCGACCCCTGG	CARGNLRGYCSGGSCYSWFDPW	IGHV1-2	IGHD2-15	IGHJ5	9	21	46	50
1	0.0033783783783783786	TGTGCGAGAGATCAGGGGCGTAGTAGGCATGACTACGGTGACTACGTAGGAGCTTTTGATATCTGG	CARDQGRSRHDYGDYVGAFDIW	IGHV4-31	IGHD4-17	IGHJ3	12	22	48	51
1	0.0033783783783783786	TGTGCGAGAGATAAAAAGGGTCGGGGAGTTACCGCCTACTACTACTACTACGGTATGGACGTCTGG	CARDKKGRGVTAYYYYYGMDVW	IGHV3-11	IGHD3-10	IGHJ6	11	20	30	36
1	0.0033783783783783786	TGTGCGAAGGATTTCCAAATAGCATATTGTAATGGTGCCTGCAATTGGCACTCCCTTGACTACTGG	CAKDFQIAYCNGACNWHSLDYW	IGHV3-30	IGHD2-21	IGHJ4	6	19	45	55
1	0.0033783783783783786	TGTACTAGAGACCCGGACTACGGTGGTAACTCCGCGGGGGACTACTACTACGGTATGGACGTCTGG	CTRDPDYGGNSAGDYYYGMDVW	IGHV3-49	IGHD4-23	IGHJ6	10	15	33	40
1	0.0033783783783783786	TGTGCGGGGCCCTATGATAGTAGTGGTTATTCGCGCGAATACTACTACGGTATGGACGTCTGG	CAGPYDSSGYSREYYYGMDVW	IGHV4-28	IGHD3-22	IGHJ6	5	11	30	39
1	0.0033783783783783786	TGTGCGAGTGACTATTGTAGTGGTGGTAGCTGCTACCCGGGAAGGGGCTACTTTGACTACTGG	CASDYCSGGSCYPGRGYFDYW	IGHV4-4	IGHD2-15	IGHJ4	7	12	35	47
1	0.0033783783783783786	TGTGCGAGACACGGGGGGTTAAAATATTGTAGTAGTACCAGCTGCTGGCCCACTGACTACTGG	CARHGGLKYCSSTSCWPTDYW	IGHV5-10-1	IGHD2-2	IGHJ4	10	23	45	53
1	0.0033783783783783786	TGTGCGAGAGTTTTCTGGTGGGCTCGTGGGCGGGGTCGAGTCCCTTACTACTTTGACTACTGG	CARVFWWARGRGRVPYYFDYW	IGHV4-4	IGHD2-15	IGHJ4	9	15	20	45
1	0.0033783783783783786	TGTGCGAGAGATTTCGGACCAGAGTATAGTAGCAGCTGGTACGGGAACGGTATGGACGTCTGG	CARDFGPEYSSSWYGNGMDVW	IGHV4-31	IGHD6-13	IGHJ6	11	23	42	51
1	0.0033783783783783786	TGTGCGAGAGATATTGTAGTAGTTGCCTTGTTGAACTACTACTACTACGGTATGGACGTCTGG	CARDIVVVALLNYYYYGMDVW	IGHV4-31	IGHD2-2	IGHJ6	11	12	22	34
1	0.0033783783783783786	TGTGCGAGAGAGTACGTGGATACAGCTAGATATTACTACTACTACTACGGTATGGACGTCTGG	CAREYVDTARYYYYYYGMDVW	IGHV3-30	IGHD5-18	IGHJ6	10	13	27	29
1	0.0033783783783783786	TGTGCGAGAGAGCAAGAGGATATTGTAGTGGTGGTAGCTGCTAACAACTGGTTCGACCCCTGG	CAREQEDIVVVVAANNWFDPW	IGHV4-31	IGHD2-15	IGHJ5	10	16	42	43
1	0.0033783783783783786	TGTGCGAGAGAAGGGTCACCGATGGATACAGCTATCTACTACTACTACGGTATGGACGTCTGG	CAREGSPMDTAIYYYYGMDVW	IGHV1-46	IGHD5-18	IGHJ6	10	22	34	35
1	0.0033783783783783786	TGTGCAACAGAAGTGAGACGTATTACTATGATAGTAGCCGCCCACGGTGGTCTCGACCCCTGG	CATEVRRITMIVAAHGGLDPW	IGHV1-24	IGHD3-22	IGHJ5	10	17	36	52
1	0.0033783783783783786	TGTGCAAGAGGGACCTACTATGATAGTAGTGGTTATTACCATCCACCGGGCTTTGACTACTGG	CARGTYYDSSGYYHPPGFDYW	IGHV3-13	IGHD3-22	IGHJ4	9	15	38	50
1	0.0033783783783783786	TGTACTAGAGACTCTCGAAGGGATGAGAGTAGTGATTATAACATAAGGTGGTTCGACCCCTGG	CTRDSRRDESSDYNIRWFDPW	IGHV3-42	IGHD3-22	IGHJ5	10	22	38	48
1	0.0033783783783783786	TGTGCCAGATTTCGATACTGTATTGATGGTAACTGCAACCCTCCCTATTTCGACCCCTGG	CARFRYCIDGNCNPPYFDPW	IGHV4-30-2	IGHD2-15	IGHJ5	8	13	35	48
1	0.0033783783783783786	TGTGCGGCAGATCGGGGCCATAGCAGTGGCTGGTACGGGGAGGATGCTTTTGATATCTGG	CAADRGHSSGWYGEDAFDIW	IGHV1-58	IGHD6-19	IGHJ3	12	19	36	42
1	0.0033783783783783786	TGTGCGAGACACGTATGGTTCGGGGAGTTAGCCTACTACTACTACGGTATGGACGTCTGG	CARHVWFGELAYYYYGMDVW	IGHV4-39	IGHD3-10	IGHJ6	10	13	29	32
1	0.0033783783783783786	TGTGCGAGAGATCGTCCGGACCGGCGTTATTACTACTACTACTACGGTATGGACGTCTGG	CARDRPDRRYYYYYYGMDVW	IGHV4-31	IGHD6-6	IGHJ6	12	13	20	27
1	0.0033783783783783786	TGTGCGAGAGATCAGGTAGTACCAGCTGCTATACACCTGTTCTACGGTATGGACGTCTGG	CARDQVVPAAIHLFYGMDVW	IGHV3-7	IGHD2-2	IGHJ6	12	15	31	48
1	0.0033783783783783786	TGTGCGAGAGATATGGATATGGACCTCGGATACAGCTATGGGCCCTGGTTTGACTACTGG	CARDMDMDLGYSYGPWFDYW	IGHV4-31	IGHD5-18	IGHJ4	11	27	40	48
1	0.0033783783783783786	TGTGCGAGAGACTTACAGCTATGGTTATATAAGCATTCCCCGAATGCTTTTGATATCTGG	CARDLQLWLYKHSPNAFDIW	IGHV4-31	IGHD5-18	IGHJ3	10	13	26	43
1	0.0033783783783783786	TGTGCGAGAGAAAAACTGGACTACGGTGACTACGCCTTCTACTACGGTATGGACGTCTGG	CAREKLDYGDYAFYYGMDVW	IGHV4-31	IGHD4-17	IGHJ6	10	18	33	38
1	0.0033783783783783786	TGTGCGAGAAGGATAAGGAGCAGCTGGTACCATGGAAAACACTGGTACTTCGATCTCTGG	CARRIRSSWYHGKHWYFDLW	IGHV5-10-1	IGHD2-2	IGHJ2	8	18	29	40
1	0.0033783783783783786	TGTGCGAAAGATAACGTGGTGACTGCTATTCTAGGCCATTTTGATGCTTTTGATATCTGG	CAKDNVVTAILGHFDAFDIW	IGHV3-33	IGHD2-21	IGHJ3	11	15	30	41
1	0.0033783783783783786	TGTGCGAAAGAGAAAGGGGGATATTGTAGTGGTGGTAGTTGCTACTACTTTGACTCTTGG	CAKEKGGYCSGGSCYYFDSW	IGHV3-30	IGHD2-15	IGHJ4	10	18	41	42
1	0.0033783783783783786	TGTGCACACCTAACAATCACGTATGAGGGAGTCACCCGCCTTGATGCTTTTGATGTCTGG	CAHLTITYEGVTRLDAFDVW	IGHV2-5	IGHD5-24	IGHJ3	8	12	22	41
1	0.0033783783783783786	TGTGCAAAAGGCCAAGATGGCGCCCTAGGCAAAAGAAAAAACTGGTACTTCGATCTCTGG	CAKGQDGALGKRKNWYFDLW	IGHV3-9	IGHD5-24	IGHJ2	9	14	20	40
1	0.0033783783783783786	TGTGCAAAAACCGACGCCCGGTGGTATTACTATGATAGTAGTGGTCCGACGGGTATCTGG	CAKTDARWYYYDSSGPTGIW	IGHV3-43	IGHD3-22	IGHJ3	8	23	44	53
1	0.0033783783783783786	TGTACCACAGACCCCCCGCCTCAATATAGTGGGAGCTACAAGGGAGCTTTTGATATCTGG	CTTDPPPQYSGSYKGAFDIW	IGHV3-15	IGHD1-26	IGHJ3	10	24	38	45
1	0.0033783783783783786	TGTGCGACCTCTACGATTTTTGGAGTGGTTAGCCTAGAAGGGGCTTTTGATATCTGG	CATSTIFGVVSLEGAFDIW	IGHV5-10-1	IGHD3-3	IGHJ3	6	11	30	42
1	0.0033783783783783786	TGTGCGAGAGGGAGGTTCGTTCGGGGGCAGCTCGTCGACTGGTACTTCGATCTCTGG	CARGRFVRGQLVDWYFDLW	IGHV1-8	IGHD6-6	IGHJ2	10	26	35	37
1	0.0033783783783783786	TGTGCGAGAGGGAGGATACAGCTATGGTCCACTGCCAAGTACTACTTTGACTACTGG	CARGRIQLWSTAKYYFDYW	IGHV3-21	IGHD5-18	IGHJ4	9	13	27	37
1	0.0033783783783783786	TGTGCGAGAGATGTAGTGGGAGCTACTACGTACTACTACTACGGTATGGACGTCTGG	CARDVVGATTYYYYGMDVW	IGHV1-46	IGHD1-26	IGHJ6	11	13	29	30
1	0.0033783783783783786	TGTGCGAGAGAAACAGTGGCTGGTAAACATCAAAACCCCAACTGGTTCGACCCCTGG	CARETVAGKHQNPNWFDPW	IGHV1-46	IGHD6-19	IGHJ5	10	13	24	38
1	0.0033783783783783786	TGTGCGAGAAGGCTGAGTATAGCAGCTCGTCTGCGAACCTACGGTATGGACGTCTGG	CARRLSIAARLRTYGMDVW	IGHV3-48	IGHD6-6	IGHJ6	8	14	30	45
1	0.0033783783783783786	TGTGCGAAAGCGGGAGTGGGTACAGCTATGGTATCAGTATACTACTTTGACTACTGG	CAKAGVGTAMVSVYYFDYW	IGHV3-23	IGHD5-18	IGHJ4	9	15	31	39
1	0.0033783783783783786	TGTGCGAAAGAGCAGGGCTACTATGGTTCGGGGACTTATTGGCCCTTTGACCACTGG	CAKEQGYYGSGTYWPFDHW	IGHV3-60	IGHD3-10	IGHJ4	10	18	39	44
1	0.0033783783783783786	TGTGCGAAAAGTAGAGGGGGTGACTTTGGTTCGGGGATTAGCCGATTTGACTACTGG	CAKSRGGDFGSGISRFDYW	IGHV7-81	IGHD3-10	IGHJ4	6	22	36	45
1	0.0033783783783783786	TGTGCACGGATACGAGCCCATTACTATGATAGTAGGCGGGGCTGGTTCGACCCCTGG	CARIRAHYYDSRRGWFDPW	IGHV2-26	IGHD3-22	IGHJ5	13	19	34	41
1	0.0033783783783783786	TGTGCAACAGGCCCAAGGGCTCTCCGTACCTACTACTACTACGGTATGGACGTCTGG	CATGPRALRTYYYYGMDVW	IGHV1-24	IGHD5-24	IGHJ6	9	19	27	29
1	0.0033783783783783786	TGTACCACAGATCCCCGAAATGTATTACGATTTTTGGAGGCCTGGTTCGACCCCTGG	CTTDPRNVLRFLEAWFDPW	IGHV3-15	IGHD3-3	IGHJ5	12	21	38	41
1	0.0033783783783783786	TGTGCGCGAGAGTCTGGATATGGAAATGGTTACCGGAAAAACTTTGACTATTGG	CARESGYGNGYRKNFDYW	IGHV1-18	IGHD5-18	IGHJ4	10	25	32	40
1	0.0033783783783783786	TGTGCGATTCAAGTGGGAGCTACTACCCGTCCCCTCTGGTACTTCGATCTCTGG	CAIQVGATTRPLWYFDLW	IGHV4-4	IGHD1-26	IGHJ2	6	11	25	35
1	0.0033783783783783786	TGTGCGAGTCGGTGGGGTGATGGCTACAAAGAGCCGTACTACTTTGACTACTGG	CASRWGDGYKEPYYFDYW	IGHV1-46	IGHD5-24	IGHJ4	7	18	28	35
1	0.0033783783783783786	TGTGCGAGCGTGGGCCCAACCAAAGACTACTACTACTACGGTATGGACGTCTGG	CASVGPTKDYYYYGMDVW	IGHV4-4	IGHD3-22	IGHJ6	7	17	21	25
1	0.0033783783783783786	TGTGCGAGGGAGAAAAAGGACATTTGGGGGAGTTACCGTCTTTTTGATTACTGG	CAREKKDIWGSYRLFDYW	IGHV3-21	IGHD3-16	IGHJ4	7	22	38	42
1	0.0033783783783783786	TGTGCGAGGGAACTAAACTGGGAGCTACTCATACTTGGGTACTTCGATCTCTGG	CARELNWELLILGYFDLW	IGHV4-4	IGHD1-26	IGHJ2	7	18	28	37
1	0.0033783783783783786	TGTGCGAGATCTTGGGGATATAGCAGTGGCTGGTTATACTACTTTGACTACTGG	CARSWGYSSGWLYYFDYW	IGHV4-39	IGHD6-19	IGHJ4	8	18	33	36
1	0.0033783783783783786	TGTGCGAGACGTTACTATGATAGTAGTGGTTATTATGATGCTTTTGATATCTGG	CARRYYDSSGYYDAFDIW	IGHV4-39	IGHD3-22	IGHJ3	9	11	33	34
1	0.0033783783783783786	TGTGCGAGAGTTCTCCCCACCGTCGGGGGGGGAGTTGGGGATTTTGACTACTGG	CARVLPTVGGGVGDFDYW	IGHV4-31	IGHD3-16	IGHJ4	14	27	35	42
1	0.0033783783783783786	TGTGCGAGAGTGGCAACTACGGTGACTACCCCATACGGTGGTATGGACGTCTGG	CARVATTVTTPYGGMDVW	IGHV1-2	IGHD4-17	IGHJ6	9	15	28	42
1	0.0033783783783783786	TGTGCGAGAGATTCAACTGGGGCAGACTACTACTACTACGGTATGGACGTCTGG	CARDSTGADYYYYGMDVW	IGHV1-46	IGHD7-27	IGHJ6	11	14	21	25
1	0.0033783783783783786	TGTGCGAGAGATTATTGTAGTGGTGGTAGCTGCTCCGAGGCGTTCGACCCCTGG	CARDYCSGGSCSEAFDPW	IGHV3-53	IGHD2-15	IGHJ5	11	12	33	41
1	0.0033783783783783786	TGTGCGAGAGATCACGGTGACTACTTTCGGGTACGATACGGTATGGACGTCTGG	CARDHGDYFRVRYGMDVW	IGHV3-21	IGHD4-17	IGHJ6	12	13	23	42
1	0.0033783783783783786	TGTGCGAAAGATTACGATTTTTGGAGTGGGTATCTGCCCCATATGGACGTCTGG	CAKDYDFWSGYLPHMDVW	IGHV3-30	IGHD3-3	IGHJ6	11	12	32	42
1	0.0033783783783783786	TGTGCGAAAGATCTAGACTACGATATTTTGACTGGTTCGCACTTTGACTACTGG	CAKDLDYDILTGSHFDYW	IGHV3-23	IGHD3-9	IGHJ4	13	18	36	40
1	0.0033783783783783786	TGTGCGAAAGATACCCCCAGTGGCTGGCATTACTACTACGGTATGGACGTCTGG	CAKDTPSGWHYYYGMDVW	IGHV3-60	IGHD6-19	IGHJ6	11	17	26	30
1	0.0033783783783783786	TGTGCAACAGTGGGGGAGTCCAATCCCCTAGACCACCGCTGGTTCGACCCCTGG	CATVGESNPLDHRWFDPW	IGHV1-24	IGHD3-16	IGHJ5	9	10	18	38
1	0.0033783783783783786	TGTGCAACAGAGTCGAGTAGCAGTGGCTGGTACGGGGGATACTTTGACTACTGG	CATESSSSGWYGGYFDYW	IGHV1-24	IGHD6-19	IGHJ4	10	17	33	39
1	0.0033783783783783786	TGTGCAAAAGTTCGCGAGGTCTCTGATGGGACTGGTTACGAACTTGATTACTGG	CAKVREVSDGTGYELDYW	IGHV3-43	IGHD3-9	IGHJ4	9	29	37	43
1	0.0033783783783783786	TGTGCAAAAGATTTTTATAGCAGCTCGGTATTTCCCCCGGCTTTTGACTACTGG	CAKDFYSSSVFPPAFDYW	IGHV3-9	IGHD6-6	IGHJ4	11	15	26	42
1	0.0033783783783783786	TGTGCAAAAGATATTTTTCCGGGGGGAGTAGTACCAGCTGCTATTGACTACTGG	CAKDIFPGGVVPAAIDYW	IGHV3-43	IGHD2-2	IGHJ4	13	26	42	43
1	0.0033783783783783786	TGTGCCCCTAGATTTACGGTGACTACGTTAGGAGATGCTTTTGATATCTGG	CAPRFTVTTLGDAFDIW	IGHV3-23	IGHD4-17	IGHJ3	4	14	27	33
1	0.0033783783783783786	TGTGCGAGGGAGCTACTAACCGACTACTACTACTACGGTATGGACGTCTGG	CARELLTDYYYYGMDVW	IGHV3-7	IGHD1-26	IGHJ6	7	8	17	22
1	0.0033783783783783786	TGTGCGAGGAGGTATAACTATGATAGTAGTGCATGGGGATTTGACTCCTGG	CARRYNYDSSAWGFDSW	IGHV1-18	IGHD3-22	IGHJ4	7	11	30	39
1	0.0033783783783783786	TGTGCGAGAGTTAGGTCTTTCAGTAACTACGCACTTGCTTTTGATATCTGG	CARVRSFSNYALAFDIW	IGHV4-34	IGHD4-11	IGHJ3	9	20	30	35
1	0.0033783783783783786	TGTGCGAGAGCTTTGGGTAGCAGCTCGCCCCGAACTCCCTTTGACTACTGG	CARALGSSSPRTPFDYW	IGHV3-53	IGHD6-6	IGHJ4	9	17	26	38
1	0.0033783783783783786	TGTGCGAGAGCAAGGGCCATTACTATGGTTCGGGGAGTTATCGACTACTGG	CARARAITMVRGVIDYW	IGHV4-34	IGHD3-10	IGHJ4	9	18	40	42
1	0.0033783783783783786	TGTGCGAGAGGGGCGGTGACTGTTCAGAGAGAAGATGCTTTAGATATCTGG	CARGAVTVQREDALDIW	IGHV1-8	IGHD2-21	IGHJ3	10	14	21	33
1	0.0033783783783783786	TGTGCGAGAGGATCAGCAGCTGGTACTCCCCTCTGGTACTTCGATCTCTGG	CARGSAAGTPLWYFDLW	IGHV1-2	IGHD2-2	IGHJ2	9	14	26	32
1	0.0033783783783783786	TGTGCGAGAGATTATTCCTATGATGACAGTGGTTATCCTGGGGGCTTTTGG	CARDYSYDDSGYPGGFW	IGHV1-18	IGHD3-22	IGHJ4	11	12	35	48
1	0.0033783783783783786	TGTGCGAGAGATCTCACCGATTTTTGGAGTGGTTACGGTATGGACGTCTGG	CARDLTDFWSGYGMDVW	IGHV4-31	IGHD3-3	IGHJ6	14	17	34	39
1	0.0033783783783783786	TGTGCGAGAGATCTAAGGACCGATTACTACTACTACGGTATGGACGTCTGG	CARDLRTDYYYYGMDVW	IGHV4-31	.	IGHJ6	13	-1	-1	24
1	0.0033783783783783786	TGTGCGAGAGATGAGTACGGTGGAGGACGCAACTGGTACTTCGATCTCTGG	CARDEYGGGRNWYFDLW	IGHV3-11	IGHD4-23	IGHJ2	11	15	22	31
1	0.0033783783783783786	TGTGCGAGAGATGAGTACGGTGGAGGACGCAACTGGTACTTCGATCTCTGG	CARDEYGGGRNWYFDLW	IGHV3-20	IGHD4-23	IGHJ2	11	15	22	31
1	0.0033783783783783786	TGTGCGAGAGAGGAGGGCGGTGGGAGCTACTGGGGCTACTTTGACTACTGG	CAREEGGGSYWGYFDYW	IGHV3-11	IGHD1-26	IGHJ4	10	19	30	35
1	0.0033783783783783786	TGTGCGAAAGCAGGGGACTTGAGTACGGTGACATTCTACTTTGACTACTGG	CAKAGDLSTVTFYFDYW	IGHV3-23	IGHD4-17	IGHJ4	9	19	31	35
1	0.0033783783783783786	TGTGCGAAAGATTGTCGTGCATACAGGTTTGTAACGGGGAATGACTACTGG	CAKDCRAYRFVTGNDYW	IGHV3-23	IGHD5-18	IGHJ4	11	15	25	41
1	0.0033783783783783786	TGTGCGAAAGACCGTAGAGATGGCTACAACCTCGATGCTTTTGATATCTGG	CAKDRRDGYNLDAFDIW	IGHV3-30	IGHD5-24	IGHJ3	10	12	28	33
1	0.0033783783783783786	TGTGCAAAAGATATCCGTCCTGGCTGGCCCGGAACTGCTTTTGATATCTGG	CAKDIRPGWPGTAFDIW	IGHV3-43	IGHD1-14	IGHJ3	13	28	34	35
1	0.0033783783783783786	TGTGCAAAAGAAGTGGGCTACGGTGCGGCCGAGGGGCACTTTGACTACTGG	CAKEVGYGAAEGHFDYW	IGHV3-43	IGHD4-17	IGHJ4	10	17	24	37
1	0.0033783783783783786	TGTACGAAAGATCAAGTGCAGGCCCTGGTACGGGGATGGTTCGACCCCTGG	CTKDQVQALVRGWFDPW	IGHV3-30	IGHD6-13	IGHJ5	12	24	31	36
1	0.0033783783783783786	TGTGCGGCTTCCCGGATGGGTAGTGGTTATCCCCAGTTTGACTACTGG	CAASRMGSGYPQFDYW	IGHV3-30	IGHD3-22	IGHJ4	5	19	29	36
1	0.0033783783783783786	TGTGCGAGGAGCCTTGACGTGGATACAGCTATGGTTTTGGTCTACTGG	CARSLDVDTAMVLVYW	IGHV3-21	IGHD5-18	IGHJ4	7	16	35	41
1	0.0033783783783783786	TGTGCGAGGAAAACTGGAACTCCGGCCTCTGGGGACTTTGACTACTGG	CARKTGTPASGDFDYW	IGHV4-39	IGHD1-7	IGHJ4	7	11	20	34
1	0.0033783783783783786	TGTGCGAGACTTCTTAGCAGCAGCTGGTATTTCGTGGTGGACTACTGG	CARLLSSSWYFVVDYW	IGHV4-59	IGHD6-13	IGHJ4	8	14	28	39
1	0.0033783783783783786	TGTGCGAGACAAGAATCATACAGCTATGGCTCACTAGTTGACTACTGG	CARQESYSYGSLVDYW	IGHV3-20	IGHD5-18	IGHJ4	8	17	28	37
1	0.0033783783783783786	TGTGCGAGAGTTATGAGTTTAGTGGGAGCTACTTATTTTGACTACTGG	CARVMSLVGATYFDYW	IGHV4-31	IGHD1-26	IGHJ4	9	19	32	36
1	0.0033783783783783786	TGTGCGAGAGTAAAGCAGTGGCCCCACCCGGTAATCTTCGATCTCTGG	CARVKQWPHPVIFDLW	IGHV1-46	IGHD6-19	IGHJ2	9	13	21	35
1	0.0033783783783783786	TGTGCGAGAGGGAGTGGATATAGTGGCTACGACCTCTTTGACTACTGG	CARGSGYSGYDLFDYW	IGHV4-4	IGHD5-12	IGHJ4	9	13	31	35
1	0.0033783783783783786	TGTGCGAGAGATTCAGGGGACTACTACTACTACGGTATGGACGTCTGG	CARDSGDYYYYGMDVW	IGHV1-46	.	IGHJ6	11	-1	-1	19
1	0.0033783783783783786	TGTGCGAGAGATCGTTCAGATGGCTACAATCCAGTCTTTGACTACTGG	CARDRSDGYNPVFDYW	IGHV4-31	IGHD5-24	IGHJ4	12	17	29	35
1	0.0033783783783783786	TGTGCGAGAGATATCGGATGGCTACATCAGTACTACTTTGACTACTGG	CARDIGWLHQYYFDYW	IGHV4-31	IGHD5-24	IGHJ4	11	16	25	28
1	0.0033783783783783786	TGTGCGAGAGACCAGTACGATATTTTGACTGGTTACCGAGGCATCTGG	CARDQYDILTGYRGIW	IGHV3-7	IGHD3-9	IGHJ4	10	15	34	44
1	0.0033783783783783786	TGTGCGAGAGAGATATATACTGGGAGCTACTTCCAATTTGACTCCTGG	CAREIYTGSYFQFDSW	IGHV4-31	IGHD1-26	IGHJ4	10	15	30	36
1	0.0033783783783783786	TGTGCGAGAGAACGCTTATTACGGCACGATGGACCCCTTGAGTACTGG	CARERLLRHDGPLEYW	IGHV3-30	IGHD3-22	IGHJ4	10	15	21	37
1	0.0033783783783783786	TGTGCGAAAGAGAGTGGTAGTATAGCAGCAGCTTCCGCCGGAGAGTGG	CAKESGSIAAASAGEW	IGHV3-30	IGHD6-13	IGHJ4	10	19	32	45
1	0.0033783783783783786	TGTGCAAAAGACCAAATCGGGGGGATGGGGGACTGGTTCGACCCCTGG	CAKDQIGGMGDWFDPW	IGHV3-9	IGHD3-10	IGHJ5	10	16	21	31
1	0.0033783783783783786	TGTACCGGTGAGGCATATTGTAATGGTGGCAGCTGCTCCTATTACTGG	CTGEAYCNGGSCSYYW	IGHV3-15	IGHD2-15	IGHJ4	5	14	36	42
1	0.0033783783783783786	TGTGCGCGTCAAAACAGCTATGGGCTAGTCAATTTTGACTACTGG	CARQNSYGLVNFDYW	IGHV3-21	IGHD5-18	IGHJ4	5	13	22	33
1	0.0033783783783783786	TGTGCGAGCGATAGCAGTGGCTGGCCGTACTACTTTGACTACTGG	CASDSSGWPYYFDYW	IGHV3-53	IGHD6-19	IGHJ4	11	12	23	26
1	0.0033783783783783786	TGTGCGAGGGCACGTGCATACAGTTATGGTTTCTTTGACTACTGG	CARARAYSYGFFDYW	IGHV3-23	IGHD5-18	IGHJ4	6	10	30	32
1	0.0033783783783783786	TGTGCGAGGATGGACGGTGGTAGCGACAAGTGGTTCGACCCCTGG	CARMDGGSDKWFDPW	IGHV1-69	IGHD2-15	IGHJ5	7	15	23	25
1	0.0033783783783783786	TGTGCGAGGAACTACGGTGGCAACCCCGAATACTTCCAGCACTGG	CARNYGGNPEYFQHW	IGHV4-31	IGHD4-23	IGHJ1	7	10	23	27
1	0.0033783783783783786	TGTGCGAGATGTGTGCAGCTCCTTTCCCCACCGCTTGACTACTGG	CARCVQLLSPPLDYW	IGHV3-30	IGHD6-6	IGHJ4	8	14	20	34
1	0.0033783783783783786	TGTGCGAGACGGGGGCTCGACGCGGCTACGGGCATTGACTACTGG	CARRGLDAATGIDYW	IGHV4-39	IGHD6-25	IGHJ4	9	21	29	34
1	0.0033783783783783786	TGTGCGAGACGGGATAGCAGCAGCTGGTACGCTTATGACTACTGG	CARRDSSSWYAYDYW	IGHV4-31	IGHD6-13	IGHJ4	8	13	30	35
1	0.0033783783783783786	TGTGCGAGAGGGGGGGGCTACAGCTTTGGTTTTACGGACTCCTGG	CARGGGYSFGFTDSW	IGHV4-34	IGHD5-18	IGHJ4	10	18	30	36
1	0.0033783783783783786	TGTGCGAGAGGGGAGGTGGCGCGGTCTCGGTGCTTCCAGCACTGG	CARGEVARSRCFQHW	IGHV3-21	IGHD2-15	IGHJ1	9	14	18	32
1	0.0033783783783783786	TGTGCGAGAGGAGGAGACGGGTTCCCAAGCTGGTTCGACACCTGG	CARGGDGFPSWFDTW	IGHV4-4	IGHD1-14	IGHJ5	9	19	24	29
1	0.0033783783783783786	TGTGCGAGAGATCCGAGAGATGGCTTTTACTACTTTGACTATTGG	CARDPRDGFYYFDYW	IGHV3-30	IGHD5-24	IGHJ4	12	15	24	27
1	0.0033783783783783786	TGTGCGAAACCTATGGTTCGGGGATTCAACTGGTTCGACCCCTGG	CAKPMVRGFNWFDPW	IGHV3-23	IGHD3-10	IGHJ5	8	10	23	26
1	0.0033783783783783786	TGTGCGAAAGATTTTAGTATAGCAGCAGCTGGAATTGACTACTGG	CAKDFSIAAAGIDYW	IGHV3-23	IGHD6-13	IGHJ4	11	16	31	34
1	0.0033783783783783786	TGTGCACTCATGTATGGTTCGGGGAGTGGCGCCTTTGACTACTGG	CALMYGSGSGAFDYW	IGHV2-26	IGHD3-10	IGHJ4	6	12	26	32
1	0.0033783783783783786	TGTGCAAAAGCCCGAGGACCAGCTGCTATGCCGGATGACTACTGG	CAKARGPAAMPDDYW	IGHV3-9	IGHD2-2	IGHJ4	9	17	33	35
1	0.0033783783783783786	TGTGCAAAAGATATCGGGGGGGGTGGGAGCCTCTTTGACTACTGG	CAKDIGGGGSLFDYW	IGHV3-43	IGHD1-26	IGHJ4	13	22	29	32
1	0.0033783783783783786	TGTGCAAAAGACGGTGACTCGCACCCGCGCTGGTTTGAGTCCTGG	CAKDGDSHPRWFESW	IGHV3-43	IGHD4-17	IGHJ5	10	11	18	29
1	0.0033783783783783786	TGTACCACGGAGTGGGAGCAAAGTCTCATTCCGGGCGACCCCTGG	CTTEWEQSLIPGDPW	IGHV3-15	IGHD1-26	IGHJ5	7	10	18	35
1	0.0033783783783783786	TGTGCGCGAGATCGCCTGGGACTAGGTCTCTTTGACTACTGG	CARDRLGLGLFDYW	IGHV1-46	IGHD1-7	IGHJ4	12	15	23	29
1	0.0033783783783783786	TGTGCGGAGGGTAATATTGGATCGGGCGGTTTTGACTACTGG	CAEGNIGSGGFDYW	IGHV1-69	IGHD2-15	IGHJ4	5	13	18	30
1	0.0033783783783783786	TGTGCGAGCCCGCTGATTGGCAGCTACCCACCTTATTTCTGG	CASPLIGSYPPYFW	IGHV3-30	IGHD2-15	IGHJ4	7	19	27	38
1	0.0033783783783783786	TGTGCGAGATGGAGATGGCAACAATCCGAACTTGACTCCTGG	CARWRWQQSELDSW	IGHV4-55	IGHD5-24	IGHJ4	9	11	24	31
1	0.0033783783783783786	TGTGCGAGACGGGGCGAGACGAGGGAGTGGTTCGACCCCTGG	CARRGETREWFDPW	IGHV5-10-1	IGHD6-6	IGHJ5	9	17	22	27
1	0.0033783783783783786	TGTGCGAGACATATAAGTGGAACTAGGCAATATGACTACTGG	CARHISGTRQYDYW	IGHV5-10-1	IGHD1-7	IGHJ4	11	12	24	32
1	0.0033783783783783786	TGTGCGAGAGGAATAGCAGCGGATTACTACTTTGACTACTGG	CARGIAADYYFDYW	IGHV1-8	IGHD6-25	IGHJ4	10	12	21	24
1	0.0033783783783783786	TGTGCGAGAGATGGGGGAGATGGCTACAATCCATTTTACTGG	CARDGGDGYNPFYW	IGHV3-30	IGHD5-24	IGHJ4	11	16	29	36
1	0.0033783783783783786	TGTGCGAGAGATGAGAACATCGGGTTTCATTTCGACCCCTGG	CARDENIGFHFDPW	IGHV3-53	IGHD3-10	IGHJ5	11	19	23	30
1	0.0033783783783783786	TGTGCGAGAGAAGGGGGTAGCAGCAGGGAGTTTGACTACTGG	CAREGGSSREFDYW	IGHV1-2	IGHD6-13	IGHJ4	10	17	25	30
1	0.0033783783783783786	TGTGCGAAAGAATTGAGTATAGCAGCTCGTCCGCCCTACTGG	CAKELSIAARPPYW	IGHV3-23	IGHD6-6	IGHJ4	10	14	32	35
1	0.0033783783783783786	TGTGCACGGATACATGATTGTCCGGGGGCTTTTGATATCTGG	CARIHDCPGAFDIW	IGHV2-26	IGHD3-16	IGHJ3	12	13	18	27
1	0.0033783783783783786	TGTGCAAAAGGGAGGAAGCAGCTGCCCCTTTTTGACTACTGG	CAKGRKQLPLFDYW	IGHV3-9	IGHD2-2	IGHJ4	9	16	23	30
1	0.0033783783783783786	TGTACCACAGACACCGGCTACTACTACGGTATGGACGTCTGG	CTTDTGYYYGMDVW	IGHV3-15	IGHD1-7	IGHJ6	10	12	16	17
1	0.0033783783783783786	TGTTCGAGAGATATTTCGTGCAGCGCACTTGACAACTGG	CSRDISCSALDNW	IGHV3-21	IGHD6-25	IGHJ4	11	19	24	28
1	0.0033783783783783786	TGTGCCAGAACGGGGGGCATACACTACTTTGACCACTGG	CARTGGIHYFDHW	IGHV1-18	IGHD2-2	IGHJ4	8	15	20	22
1	0.0033783783783783786	TGTGCGAGACTGGGGGCCCCAGGATACTTCGATCTCTGG	CARLGAPGYFDLW	IGHV4-39	IGHD3-16	IGHJ2	9	10	15	24
1	0.0033783783783783786	TGTGCGAGAGGCACAGCAGTGGCTGCAATTGACTACTGG	CARGTAVAAIDYW	IGHV1-8	IGHD6-19	IGHJ4	11	14	24	28
1	0.0033783783783783786	TGTGCGAGAGGGCGGCGATTAGACTACTTTGACTACTGG	CARGRRLDYFDYW	IGHV1-8	IGHD5-12	IGHJ4	10	15	20	22
1	0.0033783783783783786	TGTGCGAGAGACTGGAATTACGGGAATCTTGACTACTGG	CARDWNYGNLDYW	IGHV3-21	IGHD1-7	IGHJ4	10	11	21	28
1	0.0033783783783783786	TGTGCGAGAGAGGTGGCTATGGTCCGACTTGACTACTGG	CAREVAMVRLDYW	IGHV3-64	IGHD5-18	IGHJ4	10	15	22	28
1	0.0033783783783783786	TGTGCGAAGAGAGGGTCAACCCGCTATTTTGACTACTGG	CAKRGSTRYFDYW	IGHV3-11	IGHD5-24	IGHJ4	6	7	11	23
1	0.0033783783783783786	TGTGCGAAAGCGGTGGGAGTGGCTACGATGATACACTGG	CAKAVGVATMIHW	IGHV3-30	IGHD5-12	IGHJ4	6	17	28	34
1	0.0033783783783783786	TGTGCGGTAGGAGGTACCAGCTGCTATGAAAACTGG	CAVGGTSCYENW	IGHV3-21	IGHD2-2	IGHJ4	5	13	27	31
1	0.0033783783783783786	TGTGCGAGAGTTGGGGGGGAAGCTACTGACTACTGG	CARVGGEATDYW	IGHV5-51	IGHD3-16	IGHJ4	8	10	16	26
1	0.0033783783783783786	TGTGCGAGAACGCTGCAAGGGGGATTTGACTACTGG	CARTLQGGFDYW	IGHV4-39	IGHD3-16	IGHJ4	8	18	23	24
1	0.0033783783783783786	TGTGCGAAAGATTCCAGCAGCTCCTTTGACTACTGG	CAKDSSSSFDYW	IGHV3-23	IGHD6-13	IGHJ4	11	14	21	23
1	0.0033783783783783786	TGTGCAAGAGGAATGCCAACAGTCGGGGACCACTGG	CARGMPTVGDHW	IGHV3-47	IGHD3-10	IGHJ4	9	22	26	27
1	0.0033783783783783786	TGTACAAAAGACACCTTTGGTGGGCGAGACGACTGG	CTKDTFGGRDDW	IGHV3-74	IGHD2-15	IGHJ4	10	17	22	27
1	0.0033783783783783786	TGTGCGAGCCAGACCTACTACTTTGACTACTGG	CASQTYYFDYW	IGHV4-4	.	IGHJ4	7	-1	-1	15
1	0.0033783783783783786	TGTGCGAGAGGGGAATCCTACTTTGACTACTGG	CARGESYFDYW	IGHV4-59	IGHD2-21	IGHJ4	9	11	15	17
1	0.0033783783783783786	TGTGCGAGAGATCTCCAGCCAGAGGACTACTGG	CARDLQPEDYW	IGHV3-33	IGHD6-19	IGHJ4	14	15	20	24
1	0.0033783783783783786	TGTGCGAGAGATAATATCGGGGTTATTAACTGG	CARDNIGVINW	IGHV3-11	IGHD3-22	IGHJ4	11	20	27	28
1	0.0033783783783783786	TGTGCGAGAGAACATGATGCTTTTAATATCTGG	CAREHDAFNIW	IGHV3-48	.	IGHJ3	10	-1	-1	12
1	0.0033783783783783786	TGTACAAGAGCTAACAATGGCCCCGACGACTGG	CTRANNGPDDW	IGHV3-74	IGHD2-15	IGHJ4	9	13	17	24
1	0.0033783783783783786	TGTTGCACCGGACCACTTGACTACTGG	CCTGPLDYW	IGHV3-15	IGHD1-14	IGHJ4	2	6	11	16
1	0.0033783783783783786	TGTCAGAGAGATTATCAGGGGTGGTGG	CQRDYQGWW	IGHV3-11	IGHD2-15	IGHJ4	11	19	23	24
1	0.0033783783783783786	TGTGCGAGAAGGGACCTGAACCACTGG	CARRDLNHW	IGHV1-2	IGHD1-14	IGHJ4	8	13	21	22
