# Supplementary material for: Biomarkers and Immune Repertoire Metrics Identified by Peripheral Blood Transcriptomic Sequencing Reveal the Pathogenesis of COVID-19
Source: Front Immunol. 2021 Aug 24;12:677025. doi: 10.3389/fimmu.2021.677025 (PMC8421539; doi:10.3389/fimmu.2021.677025)
Supplement: Supplementary file 1 [file DataSheet_1.zip › TCR_BCR/IGH/convert.SRR12007884.clonotypes.IGH.txt]

count	freq	cdr3nt	cdr3aa	v	d	j	VEnd	DStart	DEnd	JStart
44	0.049493813273340834	TGTGCGAGGGATGAGAAAAATTGGTTCGACTCCTGG	CARDEKNWFDSW	IGHV1-2	IGHD3-3	IGHJ5	11	15	20	21
18	0.020247469066366704	TGTGCGAGTACACGTTGCAGTGGTGGGAGTTGCCACGGTATGTCTACTGCCCAATTCGGTATGGACGTCTGG	CASTRCSGGSCHGMSTAQFGMDVW	IGHV1-46	IGHD2-15	IGHJ6	7	14	32	60
13	0.014623172103487065	TGTGCGAGACCAGATCGGGTCCTCTATGACTACGGCTACTCCCATTTCGGAATGGACGTCTGG	CARPDRVLYDYGYSHFGMDVW	IGHV1-69	IGHD4-17	IGHJ6	8	25	34	51
13	0.014623172103487065	TGTGCGAGAGAAGTTGGCAGCTCGTCCAAGGGCTTTGACTACTGG	CAREVGSSSKGFDYW	IGHV1-2	IGHD6-6	IGHJ4	10	16	26	32
12	0.013498312710911136	TGTGCAAGCCCCCATAGTGGGAGTCAGTACGCAGTTGACTACTGG	CASPHSGSQYAVDYW	IGHV3-74	IGHD1-26	IGHJ4	7	13	22	34
10	0.01124859392575928	TGTGCGAGTACACGTTGTAGTGGTGGTAGTTGCCACGGTATGTCTACTGCCCAATTCGGTATGGACGTCTGG	CASTRCSGGSCHGMSTAQFGMDVW	IGHV1-69	IGHD2-15	IGHJ6	7	14	32	60
9	0.010123734533183352	TGTGCGAGTAAACGTTGTAGTGGTGGGAGCTGCCACGGAATGTCTACTGCCCTATTCGGTATGGACGTCTGG	CASKRCSGGSCHGMSTALFGMDVW	IGHV1-46	IGHD2-15	IGHJ6	7	14	32	60
9	0.010123734533183352	TGTGCGCGAGACCCGGGGAGTCCCAATTACTTCGACCCCTGG	CARDPGSPNYFDPW	IGHV1-2	IGHD3-10	IGHJ5	10	13	20	30
9	0.010123734533183352	TGTGCGACTTACATTACCCTTAGCACCTTAGAGTACTGG	CATYITLSTLEYW	IGHV3-21	IGHD2-15	IGHJ4	6	20	24	26
8	0.008998875140607425	TGTGCGAGTAACCGTTGTAGTGGTGATAGTTGTCACGGTATGTCTACTGCCCAATTCGGGATGGACGTCTGG	CASNRCSGDSCHGMSTAQFGMDVW	IGHV1-46	IGHD2-15	IGHJ6	7	14	28	60
8	0.008998875140607425	TGTGTAAAAGAGATCTGTAGTAGTCCCATCAATTGCCCTGGATGGGAGGCGCTGGACGTCTGG	CVKEICSSPINCPGWEALDVW	IGHV3-13	IGHD2-2	IGHJ6	10	15	27	52
8	0.008998875140607425	TGTGCGAGAATGGCGGTTTACCAAAATAGCGAGTTCTACGTCTTTGACTACTGG	CARMAVYQNSEFYVFDYW	IGHV3-21	IGHD3-9	IGHJ4	8	21	27	41
7	0.007874015748031496	TGTGCGAGTACGCGCTGTAGTGGTAACAGCTGCCACGGTATGTCTACTGCCGTATTCGGTATGGACGTCTGG	CASTRCSGNSCHGMSTAVFGMDVW	IGHV1-46	IGHD2-2	IGHJ6	7	15	32	60
7	0.007874015748031496	TGTGCGAGAGGCACTGGGGGCGCTACCCGATCCGACAACTTTGACTACTGG	CARGTGGATRSDNFDYW	IGHV4-34	IGHD7-27	IGHJ4	11	12	18	37
6	0.006749156355455568	TGTGCGAGTATACGTTGTAGTGGTGGTAGCTGCCACGGTATGTCTACTGCCCAATTCGGTATGGACGTCTGG	CASIRCSGGSCHGMSTAQFGMDVW	IGHV1-46	IGHD2-15	IGHJ6	7	14	32	60
6	0.006749156355455568	TGTGCGAGTACGCGCTGTAGTGGTAACAGCTGCCACGGTATGTCTACTGCCCAATTCGGTATGGACGTCTGG	CASTRCSGNSCHGMSTAQFGMDVW	IGHV1-46	IGHD2-2	IGHJ6	7	15	32	60
6	0.006749156355455568	TGTGCGAGTAACCGTTGTAGTGGTGATAGTTGTCACGGTATGTCTACTGCCCAATTCGGCATGGACGTCTGG	CASNRCSGDSCHGMSTAQFGMDVW	IGHV1-46	IGHD2-15	IGHJ6	7	14	28	59
6	0.006749156355455568	TGTGCGAAAGATGCCCCGGAGTTTTACTATGGTGCAGGTCCCGGGTACTTCGGTACGGACGTCTGG	CAKDAPEFYYGAGPGYFGTDVW	IGHV3-23	IGHD3-10	IGHJ6	11	23	32	56
6	0.006749156355455568	TGTGCGAGACAAACTTCATTTTTTTATCGACACCAAAGACCAGATGCTTTCGATATCTGG	CARQTSFFYRHQRPDAFDIW	IGHV4-39	IGHD2-8	IGHJ3	10	29	34	42
6	0.006749156355455568	TGTGCGAGAGATGTCACTCATGACTTCGGCTATAACGCCAACTACTTTGACTACTGG	CARDVTHDFGYNANYFDYW	IGHV1-18	IGHD4-17	IGHJ4	11	17	28	40
6	0.006749156355455568	TGTGCGAGAGATGTCACTCATGACTTCGGCTATAACGCCAACTACTTTGACTACTGG	CARDVTHDFGYNANYFDYW	IGHV1-46	IGHD4-17	IGHJ4	11	17	28	40
6	0.006749156355455568	TGTGCACGAGCGAATTATCACGTGCTTTTGGCCCTACACGTCGGATTCGACCCCTGG	CARANYHVLLALHVGFDPW	IGHV2-70	IGHD3-10	IGHJ5	7	13	22	45
6	0.006749156355455568	TGTGTAAAAGATCGGTCCAGTATAGCAGCAGATGGTACCCACTTTGACTCCTGG	CVKDRSSIAADGTHFDSW	IGHV3-43	IGHD6-13	IGHJ4	11	19	37	40
6	0.006749156355455568	TGTGCCAGAGAGGGATACTGTGGTGACGAATGTTATTCTCCTTTTGACTACTGG	CAREGYCGDECYSPFDYW	IGHV4-30-2	IGHD2-21	IGHJ4	10	19	26	42
6	0.006749156355455568	TGTGCGAGAGGCACTGGGGGCGCTACCCGATCCGACAACTTTGACTACTGG	CARGTGGATRSDNFDYW	IGHV1-8	IGHD7-27	IGHJ4	11	12	18	37
6	0.006749156355455568	TGTGCGAGAGAGTCAGGATATAGCAGTTCGGGTTTTGACTATTGG	CARESGYSSSGFDYW	IGHV1-2	IGHD6-19	IGHJ4	10	18	26	33
6	0.006749156355455568	TGTGCGAGAGAAGACCCGGACATGAACAATGCTTTTGACGTCTGG	CAREDPDMNNAFDVW	IGHV4-4	IGHD6-19	IGHJ3	10	13	18	28
6	0.006749156355455568	TGTGCGAGAGACCTTGATAGAGGTCGCTACGTCGACCATTGG	CARDLDRGRYVDHW	IGHV3-33	IGHD5-24	IGHJ5	10	17	29	31
5	0.00562429696287964	TGTGCGAGTACGCGCTGTAGTGGTAACAGCTGCCACGGTATGTCTACTGCCGTATTCGGTATGGACGTCTGG	CASTRCSGNSCHGMSTAVFGMDVW	IGHV4-4	IGHD2-2	IGHJ6	7	15	32	60
5	0.00562429696287964	TGTGCGAGTAACCGTTGTAGTGGTGATAGTTGTCACGGTATGTCTACTGCCCAATTCGGCATGGACGTCTGG	CASNRCSGDSCHGMSTAQFGMDVW	IGHV4-4	IGHD2-15	IGHJ6	7	14	28	59
5	0.00562429696287964	TGTGCGCGAGATGTCACTCAGGACTTCGGCTATAACGCCAACTACTTTGATCACTGG	CARDVTQDFGYNANYFDHW	IGHV1-18	IGHD3-10	IGHJ4	11	30	36	40
5	0.00562429696287964	TGTGCGACAGATCTGGGATACTATGGTGAAGGGAGCTATAATCCATTTGACCTCTGG	CATDLGYYGEGSYNPFDLW	IGHV3-30	IGHD3-10	IGHJ5	13	18	26	48
5	0.00562429696287964	TGTGCGAGTGGAGGTCAGACCATTCACCACGGTCACTCCGTAGTTGACTACTGG	CASGGQTIHHGHSVVDYW	IGHV4-39	IGHD4-17	IGHJ4	7	28	42	43
5	0.00562429696287964	TGTGCAAGAGAGTCTCCCATTAGTGGCAGCTTCTCCTACTTTGACCTCTGG	CARESPISGSFSYFDLW	IGHV3-13	IGHD2-8	IGHJ4	10	16	23	35
5	0.00562429696287964	TGTGCGAGAGAGCAGAGTGAAGTGGTGGTAGCAACTTTTGACTCCTGG	CAREQSEVVVATFDSW	IGHV3-23	IGHD2-15	IGHJ4	10	20	31	36
5	0.00562429696287964	TGTGCACGCATACATCGTACTATTGTGGGGCGTCACTTTGACTTCTGG	CARIHRTIVGRHFDFW	IGHV2-26	IGHD2-21	IGHJ4	12	20	27	34
5	0.00562429696287964	TGTGCACGGATACATCGTACTATTGTGGGGCGTCACTTTGACTTTTGG	CARIHRTIVGRHFDFW	IGHV2-26	IGHD2-21	IGHJ4	12	20	27	34
5	0.00562429696287964	TGTGTACACTCCTATTTTGACTGGTTACCGTTTGACTTCTGG	CVHSYFDWLPFDFW	IGHV2-5	IGHD3-9	IGHJ4	8	12	26	30
5	0.00562429696287964	TGTGCGCGAGACCCGGGGAGCCCCAATTACTTCGACCCCTGG	CARDPGSPNYFDPW	IGHV1-2	IGHD7-27	IGHJ5	10	14	28	30
5	0.00562429696287964	TGTGCGAGAGATCCGGGGTCGCCTAACTATTTCGACCCCTGG	CARDPGSPNYFDPW	IGHV1-18	IGHD4-11	IGHJ5	12	23	28	30
5	0.00562429696287964	TGTGCGAGGGACCCCATAGCGGCTCCCCTTGACTATTGG	CARDPIAAPLDYW	IGHV4-39	IGHD5-18	IGHJ4	7	13	19	28
5	0.00562429696287964	TGTGTGAGAGGCGCAACTGGGGACATTGACTACTGG	CVRGATGDIDYW	IGHV3-53	IGHD7-27	IGHJ4	9	14	22	25
4	0.0044994375703037125	TGTGCGAGAGATTTAAGCGAAACCTACAGTAGCAGTTGGGGCTTTTACGACCAAAGACCATACTTTTACTACGGGATGGACGTCTGG	CARDLSETYSSSWGFYDQRPYFYYGMDVW	IGHV3-11	IGHD2-15	IGHJ6	11	27	34	75
4	0.0044994375703037125	TGTGCGATTATTCGTTGTAGTGGTGATAGTTGCCACGGAATGTCTACTGCCGTATTCGGTATGGACGTCTGG	CAIIRCSGDSCHGMSTAVFGMDVW	IGHV1-67	IGHD2-15	IGHJ6	3	14	32	60
4	0.0044994375703037125	TGTGCGAGTGAGAGTTGTAGTGGTGATAGCTGCCACGGTATGTCTACTGCCGTTTTCGGTATGGACGTCTGG	CASESCSGDSCHGMSTAVFGMDVW	IGHV1-46	IGHD2-15	IGHJ6	7	14	32	60
4	0.0044994375703037125	TGTGCGAGTACACGTTGCAGTGGTGGGAGCTGCCACGGTATGTCTACTGCCCAATTCGGTATGGACGTCTGG	CASTRCSGGSCHGMSTAQFGMDVW	IGHV1-46	IGHD2-15	IGHJ6	7	14	32	60
4	0.0044994375703037125	TGTGCGAGTAACCGTTGTAGTGGTGATAGCTGTCACGGTATGTCTACTGCCCAATTCGGCATGGACGTCTGG	CASNRCSGDSCHGMSTAQFGMDVW	IGHV1-46	IGHD2-15	IGHJ6	7	14	31	59
4	0.0044994375703037125	TGTGCGAGTAAACGTTGTAGTGGTGGGAGCTGCCACGGAATGTCTACTGCCCTATTCGGTATGGACGTCTGG	CASKRCSGGSCHGMSTALFGMDVW	IGHV4-4	IGHD2-15	IGHJ6	7	14	32	60
4	0.0044994375703037125	TGTGCGAGTAAACGTTGTAGTGGTGGGAGCTGCCACGGAATGTCTACTGCCCTATTCGGAATGGACGTCTGG	CASKRCSGGSCHGMSTALFGMDVW	IGHV1-46	IGHD2-15	IGHJ6	7	14	32	60
4	0.0044994375703037125	TGTGCGAAAGGGGGAGCGGGGTATACCGGGAACGACTTAGAGCCCGAGATGATTTGGGACTTTGGCAACTGG	CAKGGAGYTGNDLEPEMIWDFGNW	IGHV3-23	IGHD1-20	IGHJ4	9	19	35	58
4	0.0044994375703037125	TGTGCGAGAGAGGATGGTATTACTATGGTTCAGGGGAATGGGTACTACTACTACGGTATGGACGTCTGG	CAREDGITMVQGNGYYYYGMDVW	IGHV4-34	IGHD3-10	IGHJ6	9	16	34	42
4	0.0044994375703037125	TGTGCGAAGGGCGATTACTATGGGTCAGGGAGTGAGACGCAGGGGCGAAATTGGTTCGACCCTTGG	CAKGDYYGSGSETQGRNWFDPW	IGHV3-23	IGHD3-10	IGHJ5	7	13	32	51
4	0.0044994375703037125	TGTGTAAAAGATAGAGCCAGTATACTGGCGGCTGGACACTACTTTGACTTCTGG	CVKDRASILAAGHYFDFW	IGHV3-9	IGHD5-12	IGHJ4	12	14	23	37
4	0.0044994375703037125	TGCGCGAGAGCTTGGAGTGGAGTGGTGGTAGGTTCTACCTCTGACTACTGG	CARAWSGVVVGSTSDYW	IGHV1-18	IGHD2-15	IGHJ4	9	20	37	41
4	0.0044994375703037125	TGTGCGAAAGAGGCTGCGGTAATGGTTGCACAAAACTTTGACTACTGG	CAKEAAVMVAQNFDYW	IGHV3-23	IGHD2-8	IGHJ4	10	19	25	34
4	0.0044994375703037125	TGTGCAAGAGGGGGCCGCAGTCCGGATGCGAGCTTTGACTACTGG	CARGGRSPDASFDYW	IGHV3-13	IGHD6-6	IGHJ4	9	19	25	32
4	0.0044994375703037125	TGTGCAAGAGACACTACACTAAATAACTGGGGATCGGTCTACTGG	CARDTTLNNWGSVYW	IGHV3-9	IGHD7-27	IGHJ4	10	23	34	38
4	0.0044994375703037125	TGTGCCAGAGATTATGTGTCGATAAGGCCGTTTGACTACTGG	CARDYVSIRPFDYW	IGHV1-2	IGHD3-16	IGHJ4	11	19	24	30
4	0.0044994375703037125	TGTGCGAGAGATCCGGGTTCAATCAACCGCTTTGACTTCTGG	CARDPGSINRFDFW	IGHV4-31	IGHD1-14	IGHJ4	12	15	19	29
4	0.0044994375703037125	TGTGCGAGAGATAGGGGATCTCCCGGGTACTTCGATCTCTGG	CARDRGSPGYFDLW	IGHV1-18	IGHD7-27	IGHJ2	11	13	19	25
4	0.0044994375703037125	TGTGCGAGAGATAGGGGATCTCCCGGGTACTTCGATCTCTGG	CARDRGSPGYFDLW	IGHV4-31	IGHD7-27	IGHJ2	11	13	19	25
4	0.0044994375703037125	TGTGCGAGAGATAAGGGATCTCCCGGGTACTTCGATCTCTGG	CARDKGSPGYFDLW	IGHV1-18	IGHD7-27	IGHJ2	11	14	19	25
3	0.003374578177727784	TGTGCGAGTACAGGTTGCAGTGGTGGGAGCTGCCACGGTATGTCTACTGCCCAATTCGGTATGGACGTCTGG	CASTGCSGGSCHGMSTAQFGMDVW	IGHV1-46	IGHD2-15	IGHJ6	7	14	32	60
3	0.003374578177727784	TGTGCGAGTACAGATTGTAGTGGTGGTAGCTGCTACGGTATGTCTACTGCCCAATTCGTTATGGACGTCTGG	CASTDCSGGSCYGMSTAQFVMDVW	IGHV1-46	IGHD2-15	IGHJ6	7	13	35	60
3	0.003374578177727784	TGTGCGAGTAACCGTTGTAGTGGTGATAGCTGTCACGGTATGTCTACTGCCCAATTCGGGATGGACGTCTGG	CASNRCSGDSCHGMSTAQFGMDVW	IGHV1-18	IGHD2-15	IGHJ6	7	14	31	60
3	0.003374578177727784	TGTGCGACTGAACGTGGGACCTACCGCAAGGACCCCCCTTTCTCCTTCTACTATGGTTTGGACGTCTGG	CATERGTYRKDPPFSFYYGLDVW	IGHV1-18	IGHD3-10	IGHJ6	6	48	57	58
3	0.003374578177727784	TGTGCGAGAGATGCGTCTCCCTCCCTCGCTATATCACCAACTGGTACTTTTGACGCCTGG	CARDASPSLAISPTGTFDAW	IGHV4-31	IGHD6-13	IGHJ5	11	29	46	51
3	0.003374578177727784	TGTGCGAGAAATCCCCCGAGGGGAATGTTCAGGGAGTTATTGGTTCCTATGGACGTCTGG	CARNPPRGMFRELLVPMDVW	IGHV1-2	IGHD3-10	IGHJ6	12	26	40	48
3	0.003374578177727784	TGTGCACACAGAATGGGGGACATGTTGACTGGTTATCCATCTCACTATTTTGACTACTGG	CAHRMGDMLTGYPSHYFDYW	IGHV2-5	IGHD3-9	IGHJ4	11	24	35	43
3	0.003374578177727784	TGTGCGAGAGTTGCCCACTACGGTGACTACGAGGCCTACAACAGTATGGACGTCTGG	CARVAHYGDYEAYNSMDVW	IGHV1-2	IGHD4-17	IGHJ6	9	16	30	45
3	0.003374578177727784	TGTGCGAGAGATTCGTATTACTATGGTTCAGGGAGTTATTACGTGTTTGACCAGTGG	CARDSYYYGSGSYYVFDQW	IGHV3-11	IGHD3-10	IGHJ4	11	13	40	45
3	0.003374578177727784	TGTGCGAGAGATGGTGACTATGATAATTACTACTACTATTCCGGTATGGACGTCTGG	CARDGDYDNYYYYSGMDVW	IGHV3-11	IGHD3-22	IGHJ6	11	16	24	25
3	0.003374578177727784	TGTGCGAGAGTGGGGGACGGTGGTAACTCTCCCCCTAACTACTTTGACTTCTGG	CARVGDGGNSPPNYFDFW	IGHV4-31	IGHD4-23	IGHJ4	9	16	28	37
3	0.003374578177727784	TGTGCGAAACATTTAGAAGGCCCAAATCTCACAGAGGATGCATTTGACATCTGG	CAKHLEGPNLTEDAFDIW	IGHV4-39	IGHD3-16	IGHJ3	11	20	25	36
3	0.003374578177727784	TGTGCGAGAGGCCGCATCATATATAGTGGCCATGACTGGTTCGACCCCTGG	CARGRIIYSGHDWFDPW	IGHV4-34	IGHD5-12	IGHJ5	12	20	29	34
3	0.003374578177727784	TGTGCACACAGACGCCCCACCATTACTGTTCAGACCTACTTTGACTACTGG	CAHRRPTITVQTYFDYW	IGHV2-5	IGHD2-8	IGHJ4	13	17	24	35
3	0.003374578177727784	TGTACTAGACCCTCATCAATAGCAGCAGCTGGTACGAGCGAAAACTACTGG	CTRPSSIAAAGTSENYW	IGHV3-73	IGHD6-13	IGHJ4	9	18	35	43
3	0.003374578177727784	TGTGCCAGAGATCCGGGGGCCTTCGTTGACCACTACCTTGACTTCTGG	CARDPGAFVDHYLDFW	IGHV4-30-2	IGHD1-1	IGHJ4	12	22	26	31
3	0.003374578177727784	TGTGCGAAAGATCTCAACCCAGAAGTGGCTGCCTATTTTGACTACTGG	CAKDLNPEVAAYFDYW	IGHV3-23	IGHD6-19	IGHJ4	13	23	30	32
3	0.003374578177727784	TGTGCGAGAGACTCGTTGACTAATGACAACGACATGGACGTCTGG	CARDSLTNDNDMDVW	IGHV1-2	IGHD2-8	IGHJ6	10	18	24	31
3	0.003374578177727784	TGTGCAAGAGATGGCCCCCTGGGCTTAGAGTACCTCGATCTCTGG	CARDGPLGLEYLDLW	IGHV6-1	IGHD3-16	IGHJ2	11	14	18	29
3	0.003374578177727784	TGTGCGAGAGATCTGAATAAGGGGCTCTACTTCGACTACTGG	CARDLNKGLYFDYW	IGHV4-31	IGHD3-10	IGHJ4	13	15	19	26
3	0.003374578177727784	TGTGCACGCAAGGGGAATGCGCCGTACCCCCTTGACTACTGG	CARKGNAPYPLDYW	IGHV2-26	IGHD6-13	IGHJ4	7	22	27	31
2	0.0022497187851518562	TGTGCGAGAGATTTATACGAAGTCTACAGTATCAGCTGGGGCTTGTATGACCAAAGACCATACCACTACTACGGCATGGACGTCTGG	CARDLYEVYSISWGLYDQRPYHYYGMDVW	IGHV3-11	IGHD4-11	IGHJ6	11	23	30	60
2	0.0022497187851518562	TGTGCGAGGTTCGGGAGTACTGGCACTTTGTATCAGATAAACTACGATATTTTGACCCTGGCCTACTTTGATTCCTGG	CARFGSTGTLYQINYDILTLAYFDSW	IGHV4-34	IGHD3-9	IGHJ4	7	42	55	62
2	0.0022497187851518562	TGTGCGAGAGGCCGCGTCGAAAAATTGTGGGAGGGCCCCCTCCTATATAACCACCTCTATGGTATGGACGTCTGG	CARGRVEKLWEGPLLYNHLYGMDVW	IGHV4-34	IGHD3-22	IGHJ6	12	46	53	63
2	0.0022497187851518562	TGTGCGGGTACACGTTGTAGTGGTGATAGCTGCTACGGTATGTCTACTGCCCAATTCGGAATGGACGTCTGG	CAGTRCSGDSCYGMSTAQFGMDVW	IGHV1-46	IGHD2-15	IGHJ6	5	14	35	60
2	0.0022497187851518562	TGTGCGAGTCTTCGTTGTAGTGGTGATAGTTGCCACGGTATGTCTACTGCCCTATTCGGCATGGACGTCTGG	CASLRCSGDSCHGMSTALFGMDVW	IGHV1-67	IGHD2-15	IGHJ6	7	14	32	59
2	0.0022497187851518562	TGTGCGAGTATTCGTTGTAGTGGTGGTAGCTGCCACGGTATGTCTACTGCCCTATTCGGCATGGACGTCTGG	CASIRCSGGSCHGMSTALFGMDVW	IGHV1-46	IGHD2-15	IGHJ6	7	14	32	59
2	0.0022497187851518562	TGTGCGAGTATTCGTTGTAGTGGTGGTAGCTGCCACGGTATGTCTACTGCCCAATTCGGTATGGACGTCTGG	CASIRCSGGSCHGMSTAQFGMDVW	IGHV1-46	IGHD2-15	IGHJ6	7	14	32	60
2	0.0022497187851518562	TGTGCGAGTATACGTTGTAGTGGTGATAGTTGTCACGGTATGTCTACTGCCCAATTCGGTATGGACGTCTGG	CASIRCSGDSCHGMSTAQFGMDVW	IGHV1-46	IGHD2-15	IGHJ6	7	14	28	60
2	0.0022497187851518562	TGTGCGAGTACACGCTGTAGTGGCGATAGCTGCTACGGTATGTCTACCGCCCAATTCGGAATGGACGTCTGG	CASTRCSGDSCYGMSTAQFGMDVW	IGHV1-69	IGHD2-15	IGHJ6	7	15	35	60
2	0.0022497187851518562	TGTGCGAGTACACATTGTAGTGGTGGAAGTTGCTACGGTATGTCTACTGCCCAATACGTTTTGGACGACTGG	CASTHCSGGSCYGMSTAQYVLDDW	IGHV1-18	IGHD2-15	IGHJ6	7	13	35	61
2	0.0022497187851518562	TGTGCGAGTACAGGTTGCAGTGGTGGGAGCTGCCACGGTATGTCTACTGCCCAATTCGGCATGGACGTCTGG	CASTGCSGGSCHGMSTAQFGMDVW	IGHV1-46	IGHD2-15	IGHJ6	7	14	32	59
2	0.0022497187851518562	TGTGCGAGTACAGGTTGCAGTGGTGGGAGCTGCCACGGTATGTCTACTGCCCAATTCGGAATGGACGTCTGG	CASTGCSGGSCHGMSTAQFGMDVW	IGHV1-46	IGHD2-15	IGHJ6	7	14	32	60
2	0.0022497187851518562	TGTGCGAGTACAGATTGTAGTGGTGGTAGCTGCTACGGTATGTCTACTGCGGTATTCGGTATGGACGTCTGG	CASTDCSGGSCYGMSTAVFGMDVW	IGHV1-69	IGHD2-15	IGHJ6	7	13	35	60
2	0.0022497187851518562	TGTGCGAGTAATCGTTGCAGTGGTGATAGCTGTCACGGTATGTCTACTGCCCAATTCGGGATGGACGTCTGG	CASNRCSGDSCHGMSTAQFGMDVW	IGHV1-46	IGHD2-15	IGHJ6	7	14	31	60
2	0.0022497187851518562	TGTGCGAGTAACCGTTGTAGTGGTGATAGTTGTCACGGTATGTCTACTGCCCAAATCGGGATGGACGTCTGG	CASNRCSGDSCHGMSTAQIGMDVW	IGHV1-46	IGHD2-15	IGHJ6	7	14	28	60
2	0.0022497187851518562	TGTGCGAGTAACCGTTGTAGTGGTGATAGCTGTCACGGTATGTCTACTGCCCAATTCGGGATGGACGTCTGG	CASNRCSGDSCHGMSTAQFGMDVW	IGHV1-46	IGHD2-15	IGHJ6	7	14	31	60
2	0.0022497187851518562	TGTGCGAGTAAACGTTGTAGTGGTGGGAGTTGCCACGGAATGTCTACTGCCCTATTCGGCATGGACGTCTGG	CASKRCSGGSCHGMSTALFGMDVW	IGHV1-46	IGHD2-15	IGHJ6	7	14	32	59
2	0.0022497187851518562	TGTGCGAGTAAACGTTGTAGTGGTGGGAGCTGCCACGGAATGTCTACTGCCGTATTCGGAATGGACGTCTGG	CASKRCSGGSCHGMSTAVFGMDVW	IGHV1-69	IGHD2-15	IGHJ6	7	14	32	60
2	0.0022497187851518562	TGTGCGAGTAAACGTTGTAGTGGTGATAGCTGTCACGGTATGTCTACTGCCCTATTCGGCATGGACGTCTGG	CASKRCSGDSCHGMSTALFGMDVW	IGHV1-46	IGHD2-15	IGHJ6	7	14	31	59
2	0.0022497187851518562	TGTGCGAGTAAACGTTGTAGTGGTGATAGCTGTCACGGTATGTCTACTGCCCAATTCGGTATGGACGTCTGG	CASKRCSGDSCHGMSTAQFGMDVW	IGHV1-46	IGHD2-15	IGHJ6	7	14	31	60
2	0.0022497187851518562	TGTGCGACTGAACGTGGGACCTACCGCAAGGACCCCCCTTTCTCCTTCTACTATGGTTTGGACGTCTGG	CATERGTYRKDPPFSFYYGLDVW	IGHV1-18	IGHD3-10	IGHJ3	6	48	57	64
2	0.0022497187851518562	TGTGCGAGAGATCTCCATATGAGCTTTTACCTTCAGAAGAGTGGGTACTACTACGGTATGGACGTCTGG	CARDLHMSFYLQKSGYYYGMDVW	IGHV4-31	IGHD1-26	IGHJ6	14	39	44	45
2	0.0022497187851518562	TGCGCGACAGATCCCCCCTTGAGACTCCACGGAATCTATGAACTTAGTGGTTTTTTTGACTCCTGG	CATDPPLRLHGIYELSGFFDSW	IGHV1-69D	IGHD3-22	IGHJ4	12	44	51	54
2	0.0022497187851518562	TGTGCGGTTTGGGGGGCAGCGGCTGGTAGCCGTTTTGGGAAATACGATATAGACGTCTGG	CAVWGAAAGSRFGKYDIDVW	IGHV1-18	IGHD6-13	IGHJ6	5	15	27	51
2	0.0022497187851518562	TGTGCGGTTTGGGGGGCAGCGGCTGGTAGCCGTTTTGGGAAATACGATATAGACGTCTGG	CAVWGAAAGSRFGKYDIDVW	IGHV1-58	IGHD6-13	IGHJ6	6	15	27	51
2	0.0022497187851518562	TGTGCGAGAGGCATCCTACAAAAGAGAGGTGGGGGGCCTCAGAAGTCATTCGACCCCTGG	CARGILQKRGGGPQKSFDPW	IGHV3-21	IGHD2-15	IGHJ5	9	15	20	48
2	0.0022497187851518562	TGTGCGAGAGATTGTAGTGGTGGTAGCTGCTACCCCCAAAATTACGGTATGGACGTCTGG	CARDCSGGSCYPQNYGMDVW	IGHV3-53	IGHD2-15	IGHJ6	11	12	32	48
2	0.0022497187851518562	TGTGCGAGAGATGCGTCTCCCTCCCTCGCTATATCACCAACTGGTACTTTTGACGCCTGG	CARDASPSLAISPTGTFDAW	IGHV4-31	IGHD6-13	IGHJ4	11	29	46	48
2	0.0022497187851518562	TGTGCAAAAGATATCCGAATAATATGGTTCACAAATGGTGATGATGCTTTTGATATTTGG	CAKDIRIIWFTNGDDAFDIW	IGHV3-9	IGHD3-10	IGHJ3	13	22	29	40
2	0.0022497187851518562	TGTACCACGGATAACCCTTATGATTTTTGGAGTAGTGACTACGTAAACTTTGACCACTGG	CTTDNPYDFWSSDYVNFDHW	IGHV3-15	IGHD3-3	IGHJ4	11	17	32	46
2	0.0022497187851518562	TGTACGACGAGACCTGGGGGATTTTTGGACTTCTTATTCACGACGGGGATTGACTACTGG	CTTRPGGFLDFLFTTGIDYW	IGHV3-25	IGHD3-3	IGHJ4	4	19	28	49
2	0.0022497187851518562	TGTGCCACAGAAACTTCGGCTGACTACCCCTACTACTATCACGGTATAGACGTCTGG	CATETSADYPYYYHGIDVW	IGHV3-15	IGHD3-22	IGHJ3	10	31	40	52
2	0.0022497187851518562	TGTGCGAGACTTGCGAGCAGCTCTTATTACTACTACTACTACGGTATGGACGTCTGG	CARLASSSYYYYYYGMDVW	IGHV5-10-1	IGHD6-6	IGHJ6	9	15	22	24
2	0.0022497187851518562	TGTGCAAAAGATATCTACGCGCATAGTAGTAGATGGTTTCAACCGTTCGACCCCTGG	CAKDIYAHSSRWFQPFDPW	IGHV3-43	IGHD2-2	IGHJ5	13	23	30	44
2	0.0022497187851518562	TGTGTCACAAAACGGGAAACTGACTATGAGAGTAGTGGTTACCTTGACAACTGG	CVTKRETDYESSGYLDNW	IGHV3-21	IGHD3-22	IGHJ4	3	22	38	39
2	0.0022497187851518562	TGTGCCAGAGAGGTGAATGAGGCGACTCCATATGCTGATGCTTTTGATGTGTGG	CAREVNEATPYADAFDVW	IGHV4-30-2	IGHD2-21	IGHJ3	10	29	34	35
2	0.0022497187851518562	TGTGCGAGCGATCAGAGACAGGGAGCCCCGTGGTTCTACGGTATGGCCGTCTGG	CASDQRQGAPWFYGMAVW	IGHV3-21	IGHD1-14	IGHJ6	12	21	35	42
2	0.0022497187851518562	TGTGCGAGACTTCACTCCCCTCCGCCCCCCGCACACAACTGGTTCGACCCATGG	CARLHSPPPPAHNWFDPW	IGHV4-39	IGHD3-10	IGHJ5	9	13	19	34
2	0.0022497187851518562	TGTGCGAGAGATCAACTACAGGGCTTTGGCGGCAGCTGGTCCTTCCAGCACTGG	CARDQLQGFGGSWSFQHW	IGHV3-53	IGHD2-2	IGHJ1	12	31	39	41
2	0.0022497187851518562	TGTACAAGAGAACGTGGGAGCTACGTCTACTTTTACTACGGTTTGGACGTCTGG	CTRERGSYVYFYYGLDVW	IGHV3-30	IGHD1-26	IGHJ6	10	13	23	43
2	0.0022497187851518562	TGTGTGAAAGATGTCTCGCATCGTAGTCTTGACAACGGTGACCCCATCTGG	CVKDVSHRSLDNGDPIW	IGHV3-11	IGHD4-17	IGHJ3	19	21	41	45
2	0.0022497187851518562	TGTGTGAAAGATGTCTCGCATCGTAGTCTTGACAACGGTGACCCCATCTGG	CVKDVSHRSLDNGDPIW	IGHV3-60	IGHD4-17	IGHJ3	11	21	41	45
2	0.0022497187851518562	TGTGCGCGAGATATCGGCTACGGTGACTTCTTAAATGCGTTTGATCTCTGG	CARDIGYGDFLNAFDLW	IGHV1-2	IGHD4-17	IGHJ3	11	17	27	34
2	0.0022497187851518562	TGTGCGGGGCAGCTCCTTCGTTATTATTATTACTACGCTATGGACGTCTGG	CAGQLLRYYYYYAMDVW	IGHV3-74	IGHD3-22	IGHJ6	4	26	36	39
2	0.0022497187851518562	TGTGCGAGACTTCTCCCAACTACTATGCGTCAAGGCTGGCTCGACTCCTGG	CARLLPTTMRQGWLDSW	IGHV3-21	IGHD3-22	IGHJ5	8	18	25	35
2	0.0022497187851518562	TGTGCGAGAGAGGAGATTTTTGATAGGGTTCCGGCACTTTTTGACTCTTGG	CAREEIFDRVPALFDSW	IGHV1-46	IGHD1-14	IGHJ4	10	26	33	39
2	0.0022497187851518562	TGTGCGAGAAATAGGGAGGTAGCAGCAGCCGAGGGGTACTTTGACTACTGG	CARNREVAAAEGYFDYW	IGHV4-28	IGHD6-13	IGHJ4	11	19	28	36
2	0.0022497187851518562	TGTGCGAAGTCTGACTGTACTAACATTAATTGTTATGTCAAAGACTATTGG	CAKSDCTNINCYVKDYW	IGHV3-23	IGHD2-8	IGHJ4	7	15	22	42
2	0.0022497187851518562	TGTGCGAAAGGGGGGGGGGCGACTACGGTGACTAAACCGTTTACCTCTTGG	CAKGGGATTVTKPFTSW	IGHV4-4	IGHD4-17	IGHJ4	6	20	33	48
2	0.0022497187851518562	TGTGGAAGAGATCCCTGGGGACTGGCAGCGGCTGCGGGCATGGACGCCTGG	CGRDPWGLAAAAGMDAW	IGHV3-33	IGHD6-25	IGHJ6	12	24	32	38
2	0.0022497187851518562	TGTACAAAAGGGGGTAATTGTTCTGGTGGTGTATGCTACCCTGACCTCTGG	CTKGGNCSGGVCYPDLW	IGHV3-9	IGHD2-8	IGHJ5	9	16	37	42
2	0.0022497187851518562	TGTGCGCGAGACTGTAGTGGTGGTAGCTGCCACCGGGCTGGCTACTGG	CARDCSGGSCHRAGYW	IGHV3-21	IGHD2-15	IGHJ4	10	12	29	41
2	0.0022497187851518562	TGTGCGCAAGATCCCGGTATAGTGGGAGCTGCTAAGGGGGCCTACTGG	CAQDPGIVGAAKGAYW	IGHV3-30	IGHD1-26	IGHJ4	12	13	33	41
2	0.0022497187851518562	TGTGCGAGGCCCGGCGGGGATGACGACGGTGACTACGCAGAGTCCTGG	CARPGGDDDGDYAESW	IGHV3-21	IGHD4-17	IGHJ1	7	19	36	44
2	0.0022497187851518562	TGTGCGAGAGGCGACTACGGTGCCACTAGTGATGCTTTTGATATCTGG	CARGDYGATSDAFDIW	IGHV4-34	IGHD4-17	IGHJ3	11	12	21	29
2	0.0022497187851518562	TGTGCGAGAGGGATCACGGTGGTGACCGCGAGGTGGTTCGACCCCTGG	CARGITVVTARWFDPW	IGHV1-8	IGHD2-21	IGHJ5	10	17	25	33
2	0.0022497187851518562	TGTGCGAGTAGTAGTACCAGCTCGGGACGGGCGGCGCACTACTGG	CASSSTSSGRAAHYW	IGHV4-4	IGHD2-2	IGHJ4	7	8	21	37
2	0.0022497187851518562	TGTGCGAGACATGTGTCGGCAGCAGCCTCCCCTTGGGACTACTGG	CARHVSAAASPWDYW	IGHV5-10-1	IGHD6-13	IGHJ4	17	18	25	36
2	0.0022497187851518562	TGTGCGAGAGATTCAAGTCCCTTGGGCAGCGGTATGGACGTCTGG	CARDSSPLGSGMDVW	IGHV3-11	IGHD6-25	IGHJ6	11	25	31	33
2	0.0022497187851518562	TGTGCGAGAGATTCAAGTCCCTTGGGCAGCGGTATGGACGTCTGG	CARDSSPLGSGMDVW	IGHV3-53	IGHD6-25	IGHJ6	11	25	31	33
2	0.0022497187851518562	TGTGCGAAAGATCGAGACTACGGAGACTACGGTATAGATTACTGG	CAKDRDYGDYGIDYW	IGHV3-23	IGHD4-17	IGHJ4	12	15	30	39
2	0.0022497187851518562	TGTGCGAAAGATGTGAGTCGACTGACTCATCAACCCGGTAACTGG	CAKDVSRLTHQPGNW	IGHV3-21	IGHD1-20	IGHJ4	11	34	39	40
2	0.0022497187851518562	TGTGCACACAGAGCGAACTACGGTGACTACGTATTCCCGTTTTGG	CAHRANYGDYVFPFW	IGHV2-5	IGHD4-17	IGHJ4	11	16	32	42
2	0.0022497187851518562	TGTGCAAGACCCGGCACAGGTGGAAATGATGCTTTTGATATCTGG	CARPGTGGNDAFDIW	IGHV3-74	IGHD2-2	IGHJ3	8	10	15	25
2	0.0022497187851518562	TGTGCAAGAGACTCAGCCCTGGGACTCGATGCTTTGGATGTGTGG	CARDSALGLDALDVW	IGHV6-1	IGHD1-26	IGHJ3	10	19	23	27
2	0.0022497187851518562	TGTACTGGAAACCACTATACTAGCTCGTCGGCAATTGACTACTGG	CTGNHYTSSSAIDYW	IGHV3-73	IGHD1-26	IGHJ4	5	11	19	34
2	0.0022497187851518562	TGTGCCAGATACATGCTGGACCCTACTTCTGTTGACTGCTGG	CARYMLDPTSVDCW	IGHV3-21	IGHD1-7	IGHJ4	8	15	19	31
2	0.0022497187851518562	TGTGCCAGAGATTATGTGTCAATAAGGCCGTTTGACTACTGG	CARDYVSIRPFDYW	IGHV1-2	IGHD2-15	IGHJ4	11	19	23	30
2	0.0022497187851518562	TGTGCCAGAGATTATGTGTCAATAAGGCCGTTTGACTACTGG	CARDYVSIRPFDYW	IGHV4-30-2	IGHD2-15	IGHJ4	11	19	23	30
2	0.0022497187851518562	TGTGCGAGAGATCCGGGGTCGCCTAACTATTTCGACCCCTGG	CARDPGSPNYFDPW	IGHV1-67	IGHD4-11	IGHJ5	12	23	28	30
2	0.0022497187851518562	TGTGCGAGAGAGGGCATTTGGAGTGGTTACTTTGACTTCTGG	CAREGIWSGYFDFW	IGHV1-2	IGHD3-3	IGHJ4	10	16	26	27
2	0.0022497187851518562	TGTGCGAGAGAGAGGCAGTACGATGTTGTGACTGACACCTGG	CARERQYDVVTDTW	IGHV3-48	IGHD3-9	IGHJ5	10	18	32	33
2	0.0022497187851518562	TGTGCGAGAAAGCCACCTGCCCAGGGGTGGCTCGACCCTTGG	CARKPPAQGWLDPW	IGHV4-28	IGHD2-15	IGHJ5	10	12	16	27
2	0.0022497187851518562	TGTGCGAGAGATCGGAGAGCAGCGGGTCTTGACTACTGG	CARDRRAAGLDYW	IGHV3-11	IGHD6-25	IGHJ4	12	17	24	28
2	0.0022497187851518562	TGTGCGAGAGATGGGGACCGGGACCTCCCTTATATCTGG	CARDGDRDLPYIW	IGHV4-31	IGHD1-14	IGHJ4	11	16	24	35
2	0.0022497187851518562	TGTGCGAGAGATACTTACGGGGTTGGTATCGACTACTGG	CARDTYGVGIDYW	IGHV3-74	IGHD1-7	IGHJ4	11	24	28	30
2	0.0022497187851518562	TGTGCGAAAGATAGCACCAATTGGTCCCCTGACTACTGG	CAKDSTNWSPDYW	IGHV1-46	IGHD2-15	IGHJ4	11	14	18	29
2	0.0022497187851518562	TGTGCGAGAGATGAGAAAAATTGCTTCGACCCCTGG	CARDEKNCFDPW	IGHV1-2	IGHD3-3	IGHJ5	11	15	20	24
2	0.0022497187851518562	TGTGCCAGAGAGAATACGGCTATTGACTACTGG	CARENTAIDYW	IGHV4-30-2	IGHD3-10	IGHJ4	10	12	17	22
2	0.0022497187851518562	TGTGCGAGAGATGTGGGGCCCCTTGACTACTGG	CARDVGPLDYW	IGHV4-31	IGHD1-26	IGHJ4	11	12	16	22
2	0.0022497187851518562	TGTGTGCCCCGGGAGGAATTCGACCCCTGG	CVPREEFDPW	IGHV3-21	IGHD6-13	IGHJ5	3	7	12	18
2	0.0022497187851518562	TGTGGAAGAGACTACGCCATTGACTTCTGG	CGRDYAIDFW	IGHV1-18	IGHD1-7	IGHJ4	10	11	15	19
1	0.0011248593925759281	TGTGCGAGAGATCGAAGCGAAATCACAAGTAGCAGCTGGGGCTTTTATGACCTGCGCGCATACTACTACTACGGAATGGACGTCTGG	CARDRSEITSSSWGFYDLRAYYYYGMDVW	IGHV4-31	IGHD2-15	IGHJ6	12	27	36	60
1	0.0011248593925759281	TGTGCGAGAGCATTGGCCCCAGGGGGAGTAGCCACCCTCTTGTTGCGAATGTTTCTCCACCCCGACTACTTTGACTACTGG	CARALAPGGVATLLLRMFLHPDYFDYW	IGHV3-48	IGHD2-15	IGHJ4	9	24	31	64
1	0.0011248593925759281	TGTGCGAGAGCAGTAGGAGGATTTCTCTTTTGGGTCAAGGATACTGGAACGGGGTCGAGGGGGTACTACTTTGACTACTGG	CARAVGGFLFWVKDTGTGSRGYYFDYW	IGHV3-7	IGHD1-1	IGHJ4	9	42	50	62
1	0.0011248593925759281	TGTGCGAGAGGCAGCCCCGGAGGCGTACTCACTCTAGTGGGAGCTACTAAGGGGGGGGTTTACTACTTTGACTACTGG	CARGSPGGVLTLVGATKGGVYYFDYW	IGHV4-34	IGHD1-26	IGHJ4	11	34	48	60
1	0.0011248593925759281	TGTGCGAAAGATCTGGCACGTATTACTATGGTTCAGGGTAACGAAGGGGGGGTATTGAGTGGCGGTATGGACGTCTGG	CAKDLARITMVQGNEGGVLSGGMDVW	IGHV3-60	IGHD3-10	IGHJ6	13	17	37	66
1	0.0011248593925759281	TGTGCGAAAGATCCTTTTATCTCTTATGGTTCAGGGAGTTATTCGCTACTGGGGTACTACGGTATGGACGTCTGG	CAKDPFISYGSGSYSLLGYYGMDVW	IGHV3-23	IGHD3-10	IGHJ6	12	24	42	63
1	0.0011248593925759281	TGTGCGGCTACACGTTGTAGTGGTGATAGCTGTCATGGTATGTCAACTGCCCAATTCCATATGGAAGTCTGG	CAATRCSGDSCHGMSTAQFHMEVW	IGHV3-53	IGHD2-15	IGHJ6	5	14	31	60
1	0.0011248593925759281	TGTGCGATTATTCGTTGTAGTGGTGATAGTTGCCACGGAATGTCTACTGCCGTATTCGGTATGGACGTCTGG	CAIIRCSGDSCHGMSTAVFGMDVW	IGHV1-67	IGHD2-15	IGHJ3	3	14	32	67
1	0.0011248593925759281	TGTGCGATTACAGGTTGTAGTGGTGGCAGCTGCTACGGTATGTCTACTGCCCAATTCGGAATGGAAGTCTGG	CAITGCSGGSCYGMSTAQFGMEVW	IGHV4-4	IGHD2-15	IGHJ6	6	14	35	60
1	0.0011248593925759281	TGTGCGACTCTACGTTGTGGTGGTGGGAGCTGCCACGGAATGTCTACTGCCGTATTCGGAATGGACGTCTGG	CATLRCGGGSCHGMSTAVFGMDVW	IGHV3-23	IGHD2-15	IGHJ6	6	14	32	60
1	0.0011248593925759281	TGTGCGACTCTACGTTGTAGTGGTGGGAGCTGCCACGGAATGTCTACTGCCGTATTCGGAATGGACGTCTGG	CATLRCSGGSCHGMSTAVFGMDVW	IGHV1-46	IGHD2-15	IGHJ6	6	14	32	60
1	0.0011248593925759281	TGTGCGAGTATACGTTGTAGTGGTGGTAGCTGCCACGGTATGTCTACTGCCCAATTCGGTATGGACGTCTGG	CASIRCSGGSCHGMSTAQFGMDVW	IGHV1-18	IGHD2-15	IGHJ6	7	14	32	60
1	0.0011248593925759281	TGTGCGAGTACGCGCTGTAGTGGTAACAGCTGCCACGGTATGTCTACTGCCGCATTCGGTATGGACGTCTGG	CASTRCSGNSCHGMSTAAFGMDVW	IGHV4-31	IGHD2-2	IGHJ6	7	15	32	60
1	0.0011248593925759281	TGTGCGAGTACACGTTGCAGTGGTGGGAGTTGCCACGGTATGTCTACTGCCCAATTCGGTATGGACGTCTGG	CASTRCSGGSCHGMSTAQFGMDVW	IGHV3-23	IGHD2-15	IGHJ6	6	14	32	60
1	0.0011248593925759281	TGTGCGAGTACACGCTGTAGTGGCGATAGCTGCTACGGTATGTCTACCGCCCAATTCGGAATGGACGTCTGG	CASTRCSGDSCYGMSTAQFGMDVW	IGHV1-69	IGHD2-15	IGHJ3	7	15	35	67
1	0.0011248593925759281	TGTGCGAGTACACGGTGTAGTGGTGATAGTTGTCACGGCATGTCTACTGCCCAATTTGGGATGGACGTCTGG	CASTRCSGDSCHGMSTAQFGMDVW	IGHV1-46	IGHD2-15	IGHJ6	7	15	28	60
1	0.0011248593925759281	TGTGCGAGTACAGATTGTAGTGGTGGTAGCTGCTACGGTATGTCTACTGCCCAATTCGTTATGGACGTCTGG	CASTDCSGGSCYGMSTAQFVMDVW	IGHV4-4	IGHD2-15	IGHJ6	7	13	35	60
1	0.0011248593925759281	TGTGCGAGTACAGATTGTAGTGGTGGTAGCTGCTACGGTATGTCTACTGCCCAATTCGTTATGGACGTCTGG	CASTDCSGGSCYGMSTAQFVMDVW	IGHV4-55	IGHD2-15	IGHJ6	7	13	35	60
1	0.0011248593925759281	TGTGCGAGTAACCGTTGTAGTGGTGATAGTTGTCACGGTATGTCTACTGCCCAATTCGGGATGGACGTCTGG	CASNRCSGDSCHGMSTAQFGMDVW	IGHV3-11	IGHD2-15	IGHJ6	7	14	28	60
1	0.0011248593925759281	TGTGCGAGTAAACGTTGTTGTGGTGGGAGCTGCCACGGAATGTCTACTGCCCTATTCGGTATGGACGTCTGG	CASKRCCGGSCHGMSTALFGMDVW	IGHV4-4	IGHD2-15	IGHJ6	7	14	32	60
1	0.0011248593925759281	TGTGCGAGTAAACGTTGTAGTGGTGATAGCTGTCACGGTATGTCTACTGCCCAATTCGGGATGGACGTCTGG	CASKRCSGDSCHGMSTAQFGMDVW	IGHV1-8	IGHD2-15	IGHJ6	7	14	31	60
1	0.0011248593925759281	TGTGCGAGTAAACGTTGTAGTGGTGATAGCTGTCACGGCATGTCTACTGCCCAGTTCGGGATGGACGTCTGG	CASKRCSGDSCHGMSTAQFGMDVW	IGHV4-4	IGHD2-15	IGHJ6	7	14	31	60
1	0.0011248593925759281	TGTGCGAGAGGCTTCCATGAGGCGGTCTACGATTTTTGGAGTGGTTATTATACGGCCTTTTTTGACTACTGG	CARGFHEAVYDFWSGYYTAFFDYW	IGHV1-8	IGHD3-3	IGHJ4	11	27	52	60
1	0.0011248593925759281	TGTGCGAGAGGCCAGTCATCTTCTGCGATTTTTGGAGTGGTTATTATACGGCCCTACTACTTTGACTACTGG	CARGQSSSAIFGVVIIRPYYFDYW	IGHV1-8	IGHD3-3	IGHJ4	12	25	48	54
1	0.0011248593925759281	TGTGCGAATAACCGTTGTAGTGGTGATAGTTGTCACGGTATGTCTACTGCCCAATTCGGCATGGACGTCTGG	CANNRCSGDSCHGMSTAQFGMDVW	IGHV4-4	IGHD2-15	IGHJ6	6	14	28	59
1	0.0011248593925759281	TGTGCGAAATCAATAGCAGCTCGCCCCCGGGGCACTCTTCTGCACTACTACTACTACGGTATGGACGTCTGG	CAKSIAARPRGTLLHYYYYGMDVW	IGHV3-23	IGHD6-6	IGHJ6	8	12	22	43
1	0.0011248593925759281	TGCGCGAGTCTTCGTTGTAGTGGTGATAGTTGCCACGGTATGTCTACTGCCCTATTCGGCATGGACGTCTGG	CASLRCSGDSCHGMSTALFGMDVW	IGHV1-67	IGHD2-15	IGHJ6	1	14	32	59
1	0.0011248593925759281	TGTGCGAGGTGGACGTATGGTTCAGGGAGTTATGAGAGCGGGGGCCCCTACTGGTACTTCGATCTCTGG	CARWTYGSGSYESGGPYWYFDLW	IGHV3-64	IGHD3-10	IGHJ2	7	15	32	47
1	0.0011248593925759281	TGTGCGAGAGCAGGGTATAGCAGTGGCTGGTACGTTCCCTACTACTACTACTACGGTATGGACGTCTGG	CARAGYSSGWYVPYYYYYGMDVW	IGHV4-34	IGHD6-19	IGHJ6	9	12	34	39
1	0.0011248593925759281	TGTGCGAGAGAGCTGGGGAAATACCCTATTATGATTACACCGACAACCCCAGACTGGTTCGACCCCTGG	CARELGKYPIMITPTTPDWFDPW	IGHV3-30	IGHD3-16	IGHJ5	10	26	37	52
1	0.0011248593925759281	TGTGCGAGAACGCTCGCGACTATGGTTCAGGGAGTTATTATAACGGGAGACAACTGGTTCGACCCCTGG	CARTLATMVQGVIITGDNWFDPW	IGHV5-10-1	IGHD3-10	IGHJ5	8	18	44	49
1	0.0011248593925759281	TGTGCAAAAGGGGGGAGTCGGTATAGCAGTGGCTGGTACCGGAGAGCTTACGATGCTTTTGATATCTGG	CAKGGSRYSSGWYRRAYDAFDIW	IGHV4-39	IGHD6-19	IGHJ3	4	19	38	51
1	0.0011248593925759281	TGTTCGAGAGGCCCTCCGAAGACCCGTAGTGGCGACGACCAAAGTCGGCCCCTACGTGCCTTTTGG	CSRGPPKTRSGDDQSRPLRAFW	IGHV1-18	IGHD5-12	IGHJ4	9	26	37	63
1	0.0011248593925759281	TGTGCGAGATGGTGCGATTTTTGGAGTGGTTATGGGTCCCCCTACTACTACGGTATGGACGTCTGG	CARWCDFWSGYGSPYYYGMDVW	IGHV4-55	IGHD3-3	IGHJ6	9	14	32	41
1	0.0011248593925759281	TGTGCGAGAGATCCCCCCTTGGGACTCCATGGAATCTATGAACTTAGTGGTTTTTTTGACTCCTGG	CARDPPLGLHGIYELSGFFDSW	IGHV4-31	IGHD3-22	IGHJ4	12	44	51	54
1	0.0011248593925759281	TGTGCGAGAGATCCCCCCTTGGGACTCCACGGAATCTATGAACTTAGTGGTTTTTTTGACTCCTGG	CARDPPLGLHGIYELSGFFDSW	IGHV3-66	IGHD3-22	IGHJ4	12	44	51	54
1	0.0011248593925759281	TGTGCGAAAGATGCCCCGGAGTTTTACTATGGTGCAGGTCCCGGGTACTTCGGTACGGACGTCTGG	CAKDAPEFYYGAGPGYFGTDVW	IGHV3-11	IGHD3-10	IGHJ6	11	23	32	56
1	0.0011248593925759281	TGTGCACACAGACCCCATATACTGGGAACTACTAACACCCACAATAAATACTTCTTTGACTACTGG	CAHRPHILGTTNTHNKYFFDYW	IGHV2-5	IGHD1-26	IGHJ4	12	17	33	48
1	0.0011248593925759281	TGTGCCAGAGATTCTGTTTGTAGTGGTGGTAGCTGCGACTACTACTACGGTATGGACGTCTGG	CARDSVCSGGSCDYYYGMDVW	IGHV1-24	IGHD2-15	IGHJ6	17	18	35	37
1	0.0011248593925759281	TGTGCGAGATCGTATTACTATGGTTCAGGGAGAAAAAAGGGCCCGCGAGACTTTGACTACTGG	CARSYYYGSGRKKGPRDFDYW	IGHV1-46	IGHD3-10	IGHJ4	8	10	31	49
1	0.0011248593925759281	TGTGCGAGAGTCTCTTCAAAAGATTACTATGATAGTAGTGGTTACCCCTACCTTGACTACTGG	CARVSSKDYYDSSGYPYLDYW	IGHV3-7	IGHD3-22	IGHJ4	14	22	43	47
1	0.0011248593925759281	TGTGCGAGAGGGTATAGCAGCGTTTTCGGAAGAGACCACTACCACTACGGTATGGACGTCTGG	CARGYSSVFGRDHYHYGMDVW	IGHV1-8	IGHD6-25	IGHJ6	10	11	21	37
1	0.0011248593925759281	TGTGCGAGAGATCTCGGGGAAAAACACGGCGGGTACTACTACTACTACGGTATGGACGTCTGG	CARDLGEKHGGYYYYYGMDVW	IGHV3-21	IGHD3-10	IGHJ6	14	15	19	33
1	0.0011248593925759281	TGTGCGAGAGATCCTGGCGATTACTATGGTTCAGGGAGTTCTTACTGGTACTTCGATCTCTGG	CARDPGDYYGSGSSYWYFDLW	IGHV3-33	IGHD3-10	IGHJ2	12	19	39	42
1	0.0011248593925759281	TGTGCGAGAGACGCCCGGTTTTGTACTAATGCCAACTGCCGGGGGGATGCTTTTGATATCTGG	CARDARFCTNANCRGDAFDIW	IGHV4-31	IGHD2-8	IGHJ3	10	20	30	45
1	0.0011248593925759281	TGTGCGAGAGAAGGGAGCGGCCCGTATTACTATGATAGTAGTGGTTATCCAAACGACTACTGG	CAREGSGPYYYDSSGYPNDYW	IGHV3-21	IGHD3-22	IGHJ4	10	22	47	54
1	0.0011248593925759281	TGCACGAGAGGTGGGGGGGGTGGCTACGATTCTGTCCCCTACTATTACGGTATGGACGTCTGG	CTRGGGGGYDSVPYYYGMDVW	IGHV1-18	IGHD5-12	IGHJ6	9	19	30	38
1	0.0011248593925759281	TGTGCGAGCCTTGTTCGGGGTTCAGGGAGTTATTATAACGTTCATGGCTTTGACTACTGG	CASLVRGSGSYYNVHGFDYW	IGHV4-28	IGHD3-10	IGHJ4	7	18	41	47
1	0.0011248593925759281	TGTGCGAGATTGGTTAGAAAATGTGGTGGTGATTGCCAGAACTCCTACTTTGACTACTGG	CARLVRKCGGDCQNSYFDYW	IGHV3-21	IGHD2-21	IGHJ4	8	21	35	44
1	0.0011248593925759281	TGTGCGAGATATGCCCACCTTGACTACAGTAACTACCACAGCTTCTGGTTCGACCCCTGG	CARYAHLDYSNYHSFWFDPW	IGHV4-55	IGHD4-11	IGHJ5	11	20	35	44
1	0.0011248593925759281	TGTGCGAGACGTCGGGAACGTCGAAACTACGGTGACTACGTGGGATACTTCCAGCACTGG	CARRRERRNYGDYVGYFQHW	IGHV4-39	IGHD4-17	IGHJ1	9	25	40	44
1	0.0011248593925759281	TGTGCGAGAGTATTCGATTGTAGTGGTGGTAGCTGCTACTATGATGCTTTTGATATCTGG	CARVFDCSGGSCYYDAFDIW	IGHV3-53	IGHD2-15	IGHJ3	9	16	39	40
1	0.0011248593925759281	TGTGCGAGAGCCGAAAAGCCTCAGATTACTATGATAGTAGGGGGCTACTTTGACTACTGG	CARAEKPQITMIVGGYFDYW	IGHV1-46	IGHD3-22	IGHJ4	9	24	39	44
1	0.0011248593925759281	TGTGCGAGAGGCAAATTACTATGGTTCAGAGTCGACTACTACTACGGTATGGACGTCTGG	CARGKLLWFRVDYYYGMDVW	IGHV4-34	IGHD3-10	IGHJ6	11	14	26	34
1	0.0011248593925759281	TGTGCGAGAGGGGGATATTGTAGTAGTACCAGCTGCATCCTTGATGCTTTTGATATCTGG	CARGGYCSSTSCILDAFDIW	IGHV4-34	IGHD2-2	IGHJ3	10	12	35	41
1	0.0011248593925759281	TGTGCGAGAGGGGGATACTATGGCAGTAGTGGTCAAGGTCTTGATGCTTTTGATATCTGG	CARGGYYGSSGQGLDAFDIW	IGHV1-8	IGHD3-22	IGHJ3	10	15	32	41
1	0.0011248593925759281	TGTGCGAGAGATTCCGGCCTTGTACTGGTGGTGTATGCTACAAATACATTTGACTACTGG	CARDSGLVLVVYATNTFDYW	IGHV4-31	IGHD2-8	IGHJ4	11	19	39	48
1	0.0011248593925759281	TGTGCGAGAGATTGGGCATATTGTGGTGGTGATTGCTATCCGGCCTACTTTGACTACTGG	CARDWAYCGGDCYPAYFDYW	IGHV3-7	IGHD2-21	IGHJ4	11	15	38	44
1	0.0011248593925759281	TGTGCGAAAGATCTTACGGTGACTACGGGTTTGGACTACTACTACGGTATGGACGTCTGG	CAKDLTVTTGLDYYYGMDVW	IGHV4-31	IGHD4-17	IGHJ6	13	14	26	34
1	0.0011248593925759281	TGTGCACACAGACACCGGAGAGATGGGGGACTACTTATCGAAATCCCCTTTGATCACTGG	CAHRHRRDGGLLIEIPFDHW	IGHV2-5	IGHD5-24	IGHJ4	12	18	25	47
1	0.0011248593925759281	TGTGCAAAAGATATTGGAATTGGGAGGTGGCTGGAAAACGGGTCCCTCTTTGACTACTGG	CAKDIGIGRWLENGSLFDYW	IGHV3-9	IGHD6-19	IGHJ4	13	26	33	47
1	0.0011248593925759281	TGTGTTAAAGGCCCCCCGGGCGATTCAGGGAATTATTATAACTGGTTCCACCCCTGG	CVKGPPGDSGNYYNWFHPW	IGHV3-25	IGHD3-10	IGHJ5	2	23	38	39
1	0.0011248593925759281	TGTGTAAGAGGCTCGCTCTCGTCGTCCGAGTTCTACCACTACGGTCTGGACGTCTGG	CVRGSLSSSEFYHYGLDVW	IGHV4-34	IGHD1-1	IGHJ6	11	19	36	46
1	0.0011248593925759281	TGTGTAAAACATATGGGTCCGGGGTACACTGACAGCTGGTACATACCCGGCTCCTGG	CVKHMGPGYTDSWYIPGSW	IGHV3-9	IGHD6-13	IGHJ5	13	32	46	52
1	0.0011248593925759281	TGTGCGACCCTGACGTATTACGATTTTTGGAGTGGTTATTATCACTTTGACTACTGG	CATLTYYDFWSGYYHFDYW	IGHV3-64	IGHD3-3	IGHJ4	6	12	41	43
1	0.0011248593925759281	TGTGCGACAGATCTGGGATACTATGGTGAAGGGAGCTATAATCCATTTGACCTCTGG	CATDLGYYGEGSYNPFDLW	IGHV1-24	IGHD3-10	IGHJ5	14	18	26	48
1	0.0011248593925759281	TGTGCGAGCCATACGATTTTAGACGAAAGCTACTACTACTACGGTATGGACGTCTGG	CASHTILDESYYYYGMDVW	IGHV3-66	IGHD3-3	IGHJ6	7	11	19	29
1	0.0011248593925759281	TGTGCGAGATGTAGTACAACGGCGCTACGGAGAGGCTACTGGTACTTCGATCTCTGG	CARCSTTALRRGYWYFDLW	IGHV4-34	IGHD2-8	IGHJ2	8	11	18	34
1	0.0011248593925759281	TGTGCGAGACATCGTCGAAAGTTGACGCATCGGGGTATGGTTCAGGGAGTTAACTGG	CARHRRKLTHRGMVQGVNW	IGHV4-39	IGHD3-10	IGHJ4	11	35	51	52
1	0.0011248593925759281	TGTGCGAGAGTTTCTTATGTAGCAGCAGCTGGTACGTTTAAATACTTCCAGCACTGG	CARVSYVAAAGTFKYFQHW	IGHV3-33	IGHD6-13	IGHJ1	9	19	36	40
1	0.0011248593925759281	TGTGCGAGAGTGTTTATGTATTACTATGATACTAGTGGTTATTACGTAGGCTACTGG	CARVFMYYYDTSGYYVGYW	IGHV5-10-1	IGHD3-22	IGHJ4	8	17	44	50
1	0.0011248593925759281	TGTGCGAGAGATTTTTTACAGTCAGGTGGATACTACTACTACGGTATGGACGTCTGG	CARDFLQSGGYYYYGMDVW	IGHV4-31	IGHD2-21	IGHJ6	11	18	23	30
1	0.0011248593925759281	TGTGCGAGAGATTCCCGGTATTACGATTTTTGGAGTGGTTATCTATTTGACTACTGG	CARDSRYYDFWSGYLFDYW	IGHV4-31	IGHD3-3	IGHJ4	11	17	41	45
1	0.0011248593925759281	TGTGCGAGAGATTCCCACGGTGACTACTTAGACTACTACTACGGTATGGACGTCTGG	CARDSHGDYLDYYYGMDVW	IGHV3-66	IGHD4-17	IGHJ6	11	16	30	31
1	0.0011248593925759281	TGTGCGAGAGATTCGTATTACTATGGTTCAGGGAGTTATTACGTGTTTGACCAGTGG	CARDSYYYGSGSYYVFDQW	IGHV4-31	IGHD3-10	IGHJ4	11	13	40	45
1	0.0011248593925759281	TGTGCGAGAGATTACTATGGTTCAGGGAGTTATCTTAACTGGTACTTCGATCTCTGG	CARDYYGSGSYLNWYFDLW	IGHV4-31	IGHD3-10	IGHJ2	11	12	32	37
1	0.0011248593925759281	TGTGCGAGAGATCCGGGAGTAGATAGTGGTTATGGATTTGTGGCTTTTGATATCTGG	CARDPGVDSGYGFVAFDIW	IGHV4-31	IGHD3-22	IGHJ3	12	23	32	42
1	0.0011248593925759281	TGTGCGAGAGATCACGACACGTATTACTATGATAGTAGTGGTGACCTTGGGTACTGG	CARDHDTYYYDSSGDLGYW	IGHV3-33	IGHD3-22	IGHJ4	12	18	41	51
1	0.0011248593925759281	TGTGCGAGAGATGGTGACTATGATAATTACTACTACTATTCCGGTATGGACGTCTGG	CARDGDYDNYYYYSGMDVW	IGHV3-53	IGHD3-22	IGHJ6	11	16	24	25
1	0.0011248593925759281	TGTGCGAGAGATAGCCCCACTGACTACGGTGACTACGCAGTCTACTTTGACTACTGG	CARDSPTDYGDYAVYFDYW	IGHV3-11	IGHD4-17	IGHJ4	11	20	40	41
1	0.0011248593925759281	TGTGCGAGAAATATTGTAGTGGTGGTAGCTGCCAAACTTGGTGCTTTTGATATCTGG	CARNIVVVVAAKLGAFDIW	IGHV4-28	IGHD2-15	IGHJ3	11	12	31	41
1	0.0011248593925759281	TGTGCGAAAGTCAGTGGAGGGCAGTGGCTGGTACATTCTGAATACTTCCAGCACTGG	CAKVSGGQWLVHSEYFQHW	IGHV3-30	IGHD6-19	IGHJ1	6	20	33	37
1	0.0011248593925759281	TGTGCGAAAGGGGGTGGCCCGGTTCAGGGAGTTATTTTTGGTGCTTTTGATATCTGG	CAKGGGPVQGVIFGAFDIW	IGHV3-23	IGHD3-10	IGHJ3	9	20	35	41
1	0.0011248593925759281	TGTGCACGGATATCCCGCATAGACTACGGTGGTAACCCCAAAATCTTTGACTACTGG	CARISRIDYGGNPKIFDYW	IGHV2-26	IGHD4-23	IGHJ4	11	21	35	44
1	0.0011248593925759281	TGTGCAAAAGATATTTTTAGGGCTATGATAGTAGCCCACGGTGCTTTTGATATCTGG	CAKDIFRAMIVAHGAFDIW	IGHV3-9	IGHD3-22	IGHJ3	13	22	33	41
1	0.0011248593925759281	TGTGCAAAAAGCTACCTACGGGGTATAGCAGCAGCTGGTACCCACTTTGACTACTGG	CAKSYLRGIAAAGTHFDYW	IGHV3-43	IGHD6-13	IGHJ4	8	20	40	43
1	0.0011248593925759281	TGTGTGAGAGGGACTACGGCCCATACCAGTGGCTGGGATATCTTTGAGTCCTGG	CVRGTTAHTSGWDIFESW	IGHV3-35	IGHD6-19	IGHJ4	8	22	35	41
1	0.0011248593925759281	TGTGCGAGACTATCACGTGAATATAGTGGCTACGGGGCCGAGCTTGACTACTGG	CARLSREYSGYGAELDYW	IGHV4-39	IGHD5-12	IGHJ4	9	13	33	43
1	0.0011248593925759281	TGTGCGAGAGTGGGTATAGCAGTGGCTGGTACGTCTTTCTGGTTCGACCCCTGG	CARVGIAVAGTSFWFDPW	IGHV4-59	IGHD6-19	IGHJ5	9	11	33	38
1	0.0011248593925759281	TGTGCGAGAGGCCGGAACGGTGACTACGATTTTTCTAACTGGTTCGACCCCTGG	CARGRNGDYDFSNWFDPW	IGHV4-34	IGHD4-17	IGHJ5	12	16	27	36
1	0.0011248593925759281	TGTGCGAGAGATCCTCCCCCTCTACAGTCCCTGGGATACTACTTTGACTACTGG	CARDPPPLQSLGYYFDYW	IGHV4-31	IGHD3-16	IGHJ4	12	13	19	36
1	0.0011248593925759281	TGTGCGAGAGATATTCGGGGGGATCGATCTACGGTGACTACTTTTGACTACTGG	CARDIRGDRSTVTTFDYW	IGHV3-21	IGHD4-17	IGHJ4	11	28	35	36
1	0.0011248593925759281	TGTGCGAGAGATAGGCAGCAGCTGGTACATCGTGAGCGAGCTTTTGATATCTGG	CARDRQQLVHRERAFDIW	IGHV3-33	IGHD6-13	IGHJ3	11	14	27	39
1	0.0011248593925759281	TGTGCGAGAGACCTCCGACAACTCCGTGACACCTGGGATGTTTTTGATGTATGG	CARDLRQLRDTWDVFDVW	IGHV1-18	IGHD4-23	IGHJ3	14	19	25	36
1	0.0011248593925759281	TGTGCGAGAGAATATTGTAGTAGTACCAGCTGCTATGGCTGGTTCGACCCCTGG	CAREYCSSTSCYGWFDPW	IGHV3-66	IGHD2-2	IGHJ5	10	11	36	38
1	0.0011248593925759281	TGTGCGAGAATTGAGCGGATGAGTATAGCAGTGGCTGGGGACTTTGACTACTGG	CARIERMSIAVAGDFDYW	IGHV1-2	IGHD6-19	IGHJ4	8	22	37	40
1	0.0011248593925759281	TGTGCGAGAACTATTAATTATGGTTCCGGAAATTATTACCGCTTTGACTTCTGG	CARTINYGSGNYYRFDFW	IGHV4-28	IGHD3-10	IGHJ4	9	18	37	41
1	0.0011248593925759281	TGTGCGAGAACTATTAATTATGGTTCCGGAAATTATTACCGCTTTGACTTCTGG	CARTINYGSGNYYRFDFW	IGHV4-59	IGHD3-10	IGHJ4	8	18	37	41
1	0.0011248593925759281	TGTGCGAAAGCAAGAGTGGATGACTCCTACCACCACTACGGTTTGGACGTCTGG	CAKARVDDSYHHYGLDVW	IGHV3-30	IGHD2-15	IGHJ6	6	26	38	43
1	0.0011248593925759281	TGTGCAAAAGACTGTGGACACCAGTCGGAAGTTTGCTACGGTATGGACGTCTGG	CAKDCGHQSEVCYGMDVW	IGHV3-13	IGHD3-9	IGHJ6	10	19	25	42
1	0.0011248593925759281	TGTGCTACACCCGGTGAAAAATTACTATGGTTCAGGGAGCTTGACTACTGG	CATPGEKLLWFRELDYW	IGHV4-39	IGHD3-10	IGHJ4	4	20	38	40
1	0.0011248593925759281	TGTGCGCGAGATATCGGCTACGGTGACTTCTTAAATGCGTTTGATCTCTGG	CARDIGYGDFLNAFDLW	IGHV1-2	IGHD4-17	IGHJ1	11	17	27	47
1	0.0011248593925759281	TGTGCGGCCTCCGGAGCTACTGACTACTACTACTACGGTATGGACGTCTGG	CAASGATDYYYYGMDVW	IGHV1-58	IGHD1-26	IGHJ6	7	12	20	22
1	0.0011248593925759281	TGTGCGGGGCAGCTCCTTCGTTATTATTATTACTACGCTATGGACGTCTGG	CAGQLLRYYYYYAMDVW	IGHV4-39	IGHD3-22	IGHJ6	5	26	36	39
1	0.0011248593925759281	TGTGCGAGACGTCATCATAGGGTAGCAGTGGCTGGTACGATTGACTACTGG	CARRHHRVAVAGTIDYW	IGHV3-33	IGHD6-19	IGHJ4	8	22	38	40
1	0.0011248593925759281	TGTGCGAGACGGGTGCACTATGGTTCAGGGAGTTATGAGTTCGACCCCTGG	CARRVHYGSGSYEFDPW	IGHV3-23	IGHD3-10	IGHJ5	6	16	35	38
1	0.0011248593925759281	TGTGCGAGACATCGGTATAGTGGGAGCTACTATGATGCTTTTGATATCTGG	CARHRYSGSYYDAFDIW	IGHV5-10-1	IGHD1-26	IGHJ3	11	12	30	31
1	0.0011248593925759281	TGTGCGAGAGCCCTCGGTTACTATGGTTCAGGGAGGGACTTTGACTACTGG	CARALGYYGSGRDFDYW	IGHV1-8	IGHD3-10	IGHJ4	14	17	34	37
1	0.0011248593925759281	TGTGCGAGAGCCCGGGCGGCAGAAGTTGAGAGTAACTGGTTCGACCCCTGG	CARARAAEVESNWFDPW	IGHV3-21	IGHD6-13	IGHJ5	9	10	15	33
1	0.0011248593925759281	TGTGCGAGAGGTTATCTTGGTAGTGGGGAACTAAACTGGTTCGACCCCTGG	CARGYLGSGELNWFDPW	IGHV4-34	IGHD1-7	IGHJ5	10	26	32	33
1	0.0011248593925759281	TGTGCGAGAGGCCGAATACCCTTTGGAGTGGTTAACTGGTTCGACCCCTGG	CARGRIPFGVVNWFDPW	IGHV1-8	IGHD3-3	IGHJ5	12	21	32	33
1	0.0011248593925759281	TGTGCGAGAGGCCACATGGTATACAGTGGCCATGACTGGTTCGACCCCTGG	CARGHMVYSGHDWFDPW	IGHV4-31	IGHD6-19	IGHJ5	9	17	29	34
1	0.0011248593925759281	TGTGCGAGAGATTGGGGTGTCAGACATATTGACTGGTACTTCGATCTCTGG	CARDWGVRHIDWYFDLW	IGHV3-21	IGHD2-21	IGHJ2	11	24	30	31
1	0.0011248593925759281	TGTGCGAGAGATGCCCAAAATCACTACGGTGTCCCCAACTTTGACTACTGG	CARDAQNHYGVPNFDYW	IGHV4-31	IGHD4-17	IGHJ4	11	22	30	37
1	0.0011248593925759281	TGTGCGAGAGATAATACTCGGGATATAGTGGCTAAAGGGCTTGACTATTGG	CARDNTRDIVAKGLDYW	IGHV3-30	IGHD5-12	IGHJ4	11	20	33	40
1	0.0011248593925759281	TGTGCGAGAGACACTATGGTTATGCGACCCCCCATTGCTTTTGATATCTGG	CARDTMVMRPPIAFDIW	IGHV3-30	IGHD3-10	IGHJ3	10	12	20	35
1	0.0011248593925759281	TGTGCGAGAGAGAGCGACTACGGTGACTTATATGATGCTTTTGATATCTGG	CARESDYGDLYDAFDIW	IGHV3-30	IGHD4-17	IGHJ3	10	15	27	31
1	0.0011248593925759281	TGTGCGAGAGAACCAGAATATGATTTTTGGAGTGCTTATTACGACTTCTGG	CAREPEYDFWSAYYDFW	IGHV3-53	IGHD3-3	IGHJ4	10	21	40	42
1	0.0011248593925759281	TGTGCGAAAGAATATCATAGCAGTGGTTATGGGTCCTACTTTGACTACTGG	CAKEYHSSGYGSYFDYW	IGHV4-31	IGHD3-22	IGHJ4	10	12	29	35
1	0.0011248593925759281	TGTGCACGGATACGGAGCGACGCAGTGGCTGGGGATCCTTTTGACTACTGG	CARIRSDAVAGDPFDYW	IGHV2-26	IGHD6-19	IGHJ4	13	21	31	39
1	0.0011248593925759281	TGTGCACACAGGCTGTATGATAGTAGTGGTTATTACTACTTTGACTACTGG	CAHRLYDSSGYYYFDYW	IGHV2-5	IGHD3-22	IGHJ4	10	15	32	33
1	0.0011248593925759281	TGTGCAAGAGATGTGGAGTGGGAGCCAGACCGGAACTGGTTCGACCCCTGG	CARDVEWEPDRNWFDPW	IGHV3-13	IGHD1-26	IGHJ5	11	16	24	33
1	0.0011248593925759281	TGTGCAAAAGCTCTGGGTGGCTGGTCTTACTACTACGGTATGGACGTCTGG	CAKALGGWSYYYGMDVW	IGHV3-43	IGHD6-19	IGHJ6	9	16	24	27
1	0.0011248593925759281	TGTGCAAAAGATCAGTGGGCAGCAGTGGCTGGCTCGCCCTTTGACTACTGG	CAKDQWAAVAGSPFDYW	IGHV3-23	IGHD6-19	IGHJ4	12	20	31	38
1	0.0011248593925759281	TGTGCAAAAGATGCTGACTACGGTGGTACCTCGGGATACCTTGACTACTGG	CAKDADYGGTSGYLDYW	IGHV3-43	IGHD4-23	IGHJ4	11	14	35	36
1	0.0011248593925759281	TGTGCAAAAGAAGCGGCAGCAGAGGACTACTACTACGGTATGGACGTCTGG	CAKEAAAEDYYYGMDVW	IGHV3-9	IGHD6-13	IGHJ6	10	15	21	25
1	0.0011248593925759281	TGTACCAGATTGATTAAGGGACGATATTTTGACTACTTCTTTGACTACTGG	CTRLIKGRYFDYFFDYW	IGHV3-65	IGHD3-9	IGHJ4	8	20	32	33
1	0.0011248593925759281	TGTGCTAGAGGGGGTGTGAGGTTGAAGGAGCTTTCCCTAGGATACTGG	CARGGVRLKELSLGYW	IGHV3-49	IGHD2-15	IGHJ4	9	35	41	42
1	0.0011248593925759281	TGTGCGCGGATGCCCCCTTATGGTCAGACGTATCATTTTGACTTCTGG	CARMPPYGQTYHFDFW	IGHV2-26	IGHD3-22	IGHJ4	10	30	35	36
1	0.0011248593925759281	TGTGCGGTCGGCGGGGGCAATTTCGACCCGCCCCCGTTTGACCGCTGG	CAVGGGNFDPPPFDRW	IGHV7-4-1	IGHD3-10	IGHJ5	5	11	15	35
1	0.0011248593925759281	TGTGCGATATCACACATAGCAGTGGCTGAGGGCTGGTTCGACCCCTGG	CAISHIAVAEGWFDPW	IGHV4-28	IGHD6-19	IGHJ5	6	15	27	32
1	0.0011248593925759281	TGTGCGAGCATAGATAGCAGCAGCTGGGACTACGGTATGGACGTCTGG	CASIDSSSWDYGMDVW	IGHV3-48	IGHD6-13	IGHJ6	7	13	26	36
1	0.0011248593925759281	TGTGCGAGCAGGCAAACCCCGACTACGTTAGATGCTTTTGATATCTGG	CASRQTPTTLDAFDIW	IGHV4-4	IGHD4-17	IGHJ3	7	20	27	30
1	0.0011248593925759281	TGTGCGAGGTCTGGTTCAGGGACTTCCACGTACTACTTTGACTACTGG	CARSGSGTSTYYFDYW	IGHV4-39	IGHD3-10	IGHJ4	7	11	21	29
1	0.0011248593925759281	TGTGCGAGGCCCGGCGGGGATGACGACGGTGACTACGCAGAGTCCTGG	CARPGGDDDGDYAESW	IGHV1-8	IGHD4-17	IGHJ1	7	19	36	44
1	0.0011248593925759281	TGTGCGAGGCCCGGCGGGGATGACGACGGTGACTACGCAGAGTCCTGG	CARPGGDDDGDYAESW	IGHV3-21	IGHD4-17	IGHJ2	7	19	36	44
1	0.0011248593925759281	TGTGCGAGATCAGGAGGGGAAAGCTGGTTATTGCACCTTGACTACTGG	CARSGGESWLLHLDYW	IGHV3-23	IGHD3-9	IGHJ4	6	23	31	37
1	0.0011248593925759281	TGTGCGAGACGCGTGGGAATAGAGGTAGCTGCTACATGGGACTCCTGG	CARRVGIEVAATWDSW	IGHV5-10-1	IGHD2-15	IGHJ4	9	23	34	39
1	0.0011248593925759281	TGTGCGAGAGCGGCCGCGAGGGAGCTACTCTCCTGGTTCGACCCCTGG	CARAAARELLSWFDPW	IGHV3-21	IGHD1-26	IGHJ5	9	19	28	32
1	0.0011248593925759281	TGTGCGAGAGGCTGGGGTAGTAGTACCAGCCCCCTTCTCGACCCCTGG	CARGWGSSTSPLLDPW	IGHV4-34	IGHD2-2	IGHJ5	11	16	29	37
1	0.0011248593925759281	TGTGCGAGAGGCCCGATGGTTCAGGGAGTTATTCCCCTTGATATCTGG	CARGPMVQGVIPLDIW	IGHV1-8	IGHD3-10	IGHJ3	12	15	32	37
1	0.0011248593925759281	TGTGCGAGAGGCGGGAGCAGCACCTGGGATCCTAGAGTTGACTACTGG	CARGGSSTWDPRVDYW	IGHV1-8	IGHD6-13	IGHJ4	11	15	26	37
1	0.0011248593925759281	TGTGCGAGAGGGCGAAGTGGCAATGGTAGAGATGCTTTTGATGTCTGG	CARGRSGNGRDAFDVW	IGHV5-10-1	IGHD2-15	IGHJ3	8	23	28	30
1	0.0011248593925759281	TGTGCGAGAGATTATACGGCAGCAGGTGAGGGGGGCATTGACTACTGG	CARDYTAAGEGGIDYW	IGHV3-30	IGHD6-13	IGHJ4	11	18	24	37
1	0.0011248593925759281	TGTGCGAGAGATCGCTTTTTGGAGTGGTTTGGGTGGTTCGACCCCTGG	CARDRFLEWFGWFDPW	IGHV3-30	IGHD3-3	IGHJ5	12	15	28	33
1	0.0011248593925759281	TGTGCGAGAGATGGCGGCAGCAGCTGGTATTGGTACTTTGACTACTGG	CARDGGSSWYWYFDYW	IGHV4-31	IGHD6-13	IGHJ4	11	16	28	33
1	0.0011248593925759281	TGTGCGAGAGACGGGTATAGCAGTGGCTGGTTACCTATTGACTACTGG	CARDGYSSGWLPIDYW	IGHV3-48	IGHD6-19	IGHJ4	10	11	30	37
1	0.0011248593925759281	TGTGCGAGAGAGCTCCAGCAGTGGCTGGGGAATGCAGCGGACTACTGG	CARELQQWLGNAADYW	IGHV3-21	IGHD6-19	IGHJ4	14	16	27	39
1	0.0011248593925759281	TGTGCGAGAGAGCAGAGTGAAGTGGTGGTAGCAACTTTTGACTCCTGG	CAREQSEVVVATFDSW	IGHV3-11	IGHD2-15	IGHJ4	10	20	31	36
1	0.0011248593925759281	TGTGCGAGAATCATAGCGGATAGCAGCACCTGGTTCGTGGACTACTGG	CARIIADSSTWFVDYW	IGHV3-11	IGHD6-13	IGHJ4	8	19	37	39
1	0.0011248593925759281	TGTGCGAGAACCCCCCCCGGGTATAGCAGCAGCTGGATTGACTACTGG	CARTPPGYSSSWIDYW	IGHV4-28	IGHD6-13	IGHJ4	9	15	35	37
1	0.0011248593925759281	TGTGCGAAGGGACCGAGTGTATATAATGGCTACTACTTTGACTACTGG	CAKGPSVYNGYYFDYW	IGHV3-23	IGHD5-12	IGHJ4	7	16	29	30
1	0.0011248593925759281	TGTGCGAAAGATTCCTCCCGAGCAGTGGCTGGACTAATTGACTACTGG	CAKDSSRAVAGLIDYW	IGHV3-23	IGHD6-19	IGHJ4	11	20	31	37
1	0.0011248593925759281	TGTGCGAAAGAGGCTGCGGTAATGGTTGCACAAAACTTTGACTACTGG	CAKEAAVMVAQNFDYW	IGHV3-60	IGHD2-8	IGHJ4	10	19	25	34
1	0.0011248593925759281	TGTGCGAAAGAGAGCGCCGCTTACTATGGTTCAGAGTTCGACCCCTGG	CAKESAAYYGSEFDPW	IGHV3-23	IGHD3-10	IGHJ5	10	20	31	35
1	0.0011248593925759281	TGTGCACGGATAAATATAGTGGCTACCCATGATGCTTTTGATATCTGG	CARINIVATHDAFDIW	IGHV2-26	IGHD5-12	IGHJ3	11	13	25	27
1	0.0011248593925759281	TGTGCACACCTATATAGCAGCAGCTGGTACTGGTACTTCGATCTCTGG	CAHLYSSSWYWYFDLW	IGHV2-5	IGHD6-13	IGHJ2	8	12	26	27
1	0.0011248593925759281	TGTGCAAGAGCAAGTATAGCAGCTCGTCCCCTAAGGTTCGACCCCTGG	CARASIAARPLRFDPW	IGHV3-74	IGHD6-6	IGHJ5	9	12	28	34
1	0.0011248593925759281	TGTGCAAAAGATTTAGCAGCAGTTGGTTTAGATGCTTTTGATATCTGG	CAKDLAAVGLDAFDIW	IGHV3-43	IGHD6-13	IGHJ3	11	13	26	30
1	0.0011248593925759281	TGTGCCACAGATGTAGATGGCTACAATCTATGGTTTGACTACTGG	CATDVDGYNLWFDYW	IGHV3-15	IGHD5-24	IGHJ4	11	14	26	33
1	0.0011248593925759281	TGTGCGAGTAGAACTATGGTTCAGGGAGCTGCCATAAAAGACTGG	CASRTMVQGAAIKDW	IGHV4-59	IGHD3-10	IGHJ4	7	12	27	40
1	0.0011248593925759281	TGTGCGAGCGCTTCATCCGCAGGCCCTGGTTACTTTGCCTCCTGG	CASASSAGPGYFASW	IGHV3-48	IGHD2-2	IGHJ4	7	25	29	30
1	0.0011248593925759281	TGTGCGAGGGAGGAACACCAGGGGCGGTATGCTTTTGATATCTGG	CAREEHQGRYAFDIW	IGHV3-11	IGHD2-8	IGHJ3	7	14	19	28
1	0.0011248593925759281	TGTGCGAGACATCCTAGGGCAGACATCGTTTCTTTTGATATCTGG	CARHPRADIVSFDIW	IGHV4-39	IGHD2-15	IGHJ3	11	12	17	31
1	0.0011248593925759281	TGTGCGAGAGCGGAATATAGTGGGACCTACTTCCCTGACTACTGG	CARAEYSGTYFPDYW	IGHV3-48	IGHD1-26	IGHJ4	9	15	30	35
1	0.0011248593925759281	TGTGCGAGAGGCGACTACGGTGGTAGGTCGTGGGGGGAATACTGG	CARGDYGGRSWGEYW	IGHV3-53	IGHD4-23	IGHJ4	9	12	24	39
1	0.0011248593925759281	TGTGCGAGAGGGGGTAGTGGCTACGATTCCTGGTTCGACCCCTGG	CARGGSGYDSWFDPW	IGHV1-8	IGHD5-12	IGHJ5	10	14	27	29
1	0.0011248593925759281	TGTGCGAGAGGATTATATAGTGGCTACTCCGGACTTGACTACTGG	CARGLYSGYSGLDYW	IGHV1-2	IGHD5-12	IGHJ4	9	14	26	34
1	0.0011248593925759281	TGTGCGAGAGGAGAAGAGCTACTACAGGTACACTTTGACTACTGG	CARGEELLQVHFDYW	IGHV3-21	IGHD1-26	IGHJ4	9	15	24	31
1	0.0011248593925759281	TGTGCGAGAGATTTGGCCCACGGGTTACTGGCTTTTGATATCTGG	CARDLAHGLLAFDIW	IGHV3-30	IGHD4-11	IGHJ3	11	23	29	30
1	0.0011248593925759281	TGTGCGAGAGATTCAAGTCCCTTGGGCAGCGGTATGGACGTCTGG	CARDSSPLGSGMDVW	IGHV3-66	IGHD6-25	IGHJ6	11	25	31	33
1	0.0011248593925759281	TGTGCGAGAGATTCAAGTCCCTTGGGCAGCGGTATAGACGTCTGG	CARDSSPLGSGIDVW	IGHV3-66	IGHD1-20	IGHJ6	11	29	35	36
1	0.0011248593925759281	TGTGCGAGAGATTGGGGGGAGTACCCGAACTGGTTCGACCCCTGG	CARDWGEYPNWFDPW	IGHV4-31	IGHD3-16	IGHJ5	11	14	21	27
1	0.0011248593925759281	TGTGCGAGAGACCTCCATGCTAACATCAATGCTTTTGATGTCTGG	CARDLHANINAFDVW	IGHV3-47	IGHD2-21	IGHJ3	14	16	25	28
1	0.0011248593925759281	TGTGCGAGAGAGTCAGGATATAGCAGTTCGGGTTTTGACTATTGG	CARESGYSSSGFDYW	IGHV3-53	IGHD6-19	IGHJ4	10	18	26	33
1	0.0011248593925759281	TGTGCGAGAGAGGATGGGAGCTACAAAGAGGGAATGGGCTACTGG	CAREDGSYKEGMGYW	IGHV1-3	IGHD1-26	IGHJ4	10	14	23	38
1	0.0011248593925759281	TGTGCGAGAGAGGATGGGAGCTACAAAGAGGGAATGGGCTACTGG	CAREDGSYKEGMGYW	IGHV1-67	IGHD1-26	IGHJ4	10	14	23	38
1	0.0011248593925759281	TGTGCGAGAGAACCCAACTGGACTTTGGATCCATTTGATATCTGG	CAREPNWTLDPFDIW	IGHV3-53	IGHD1-1	IGHJ3	10	14	21	33
1	0.0011248593925759281	TGTGCGAAAGCCCCTGGGAGCTACTATAAGAGCTTTGACTACTGG	CAKAPGSYYKSFDYW	IGHV3-23	IGHD1-26	IGHJ4	9	14	25	32
1	0.0011248593925759281	TGTGCGAAAGATCGAGACTACGGAGACTACGGTATAGATTACTGG	CAKDRDYGDYGIDYW	IGHV1-18	IGHD4-17	IGHJ4	12	15	30	39
1	0.0011248593925759281	TGTGCGAAAGATCGAGACTACGGAGACTACGGTATAGATTACTGG	CAKDRDYGDYGIDYW	IGHV3-60	IGHD4-17	IGHJ4	12	15	30	39
1	0.0011248593925759281	TGTGCGAAAGATGTGAGTCGACTGACTCATCAACCCGGTAACTGG	CAKDVSRLTHQPGNW	IGHV3-60	IGHD1-20	IGHJ4	11	34	39	40
1	0.0011248593925759281	TGTGCACACAGACCGTTAACGTGGAACTCCGCTTTTGATATCTGG	CAHRPLTWNSAFDIW	IGHV2-5	IGHD1-7	IGHJ3	12	21	27	30
1	0.0011248593925759281	TGTGCAGGGTCCCCCCTGGGAGCTAGGGGACATGAGGACTACTGG	CAGSPLGARGHEDYW	IGHV3-30	IGHD1-26	IGHJ4	4	16	24	36
1	0.0011248593925759281	TGTACCACAGAGGGAAATTTCGGGCAGCTCGAGCTTGACTACTGG	CTTEGNFGQLELDYW	IGHV3-15	IGHD6-6	IGHJ4	10	23	30	34
1	0.0011248593925759281	TGTGTTGGTGGTTACTATGATAGTAGTGGTTATTCCCACTGG	CVGGYYDSSGYSHW	IGHV3-35	IGHD3-22	IGHJ4	4	11	33	37
1	0.0011248593925759281	TGTGCTAGATGGGATCACGGGGCGGGCTTCTTTGACTACTGG	CARWDHGAGFFDYW	IGHV6-1	IGHD7-27	IGHJ4	8	10	15	29
1	0.0011248593925759281	TGTGCCAGAGATTATGTGTCGATAAGGCCGTTTGACTACTGG	CARDYVSIRPFDYW	IGHV3-74	IGHD3-16	IGHJ4	11	19	24	30
1	0.0011248593925759281	TGTGCGAGGTTTATAGAAGGATTACGACCCCTTGACTACTGG	CARFIEGLRPLDYW	IGHV5-10-1	IGHD3-16	IGHJ4	7	19	25	31
1	0.0011248593925759281	TGTGCGAGGGAGGAGGTGGGGGGTGACCCGTTTGACTACTGG	CAREEVGGDPFDYW	IGHV3-21	IGHD2-21	IGHJ4	7	21	26	30
1	0.0011248593925759281	TGTGCGAGACTGGTCGGTATCGGTGACTGGGTTGACTACTGG	CARLVGIGDWVDYW	IGHV4-39	IGHD2-21	IGHJ4	9	21	28	31
1	0.0011248593925759281	TGTGCGAGACATGGCTACGGTGACTTAAAATTTGACTACTGG	CARHGYGDLKFDYW	IGHV4-39	IGHD4-17	IGHJ4	12	14	24	30
1	0.0011248593925759281	TGTGCGAGACACCGGGGGGTTACTATGATAGTAGGCTACTGG	CARHRGVTMIVGYW	IGHV4-39	IGHD3-22	IGHJ4	10	19	33	35
1	0.0011248593925759281	TGTGCGAGAGTCCCTGGAGAAGGGTGGGACTTCGATCTCTGG	CARVPGEGWDFDLW	IGHV1-46	IGHD1-20	IGHJ2	9	13	17	24
1	0.0011248593925759281	TGTGCGAGAGTGGATAGCAGCTCGTCTCACTTTGACTACTGG	CARVDSSSSHFDYW	IGHV1-46	IGHD6-6	IGHJ4	9	13	25	28
1	0.0011248593925759281	TGTGCGAGAGGCATTACTATGGTTCAGGAATTTGACTACTGG	CARGITMVQEFDYW	IGHV1-8	IGHD3-10	IGHJ4	11	12	24	30
1	0.0011248593925759281	TGTGCGAGAGGGGCGCAGTGGCTGGCCCCCCTTGATATCTGG	CARGAQWLAPLDIW	IGHV1-8	IGHD6-19	IGHJ3	10	14	24	31
1	0.0011248593925759281	TGTGCGAGAGATTGGAAGGGAGTGGGAGCTACTTTAGGCTGG	CARDWKGVGATLGW	IGHV1-46	IGHD1-26	IGHJ4	11	20	32	38
1	0.0011248593925759281	TGTGCGAGAGATCGTCGTATCACAGAGGATGATGACTACTGG	CARDRRITEDDDYW	IGHV3-7	IGHD2-15	IGHJ4	12	25	29	32
1	0.0011248593925759281	TGTGCGAGAGATCATAGCAGCAGCCTGTACTTTGACTACTGG	CARDHSSSLYFDYW	IGHV1-46	IGHD6-13	IGHJ4	12	13	23	27
1	0.0011248593925759281	TGTGCGAGAGATGGAATGGTTCAGGGACTGAAGGACTACTGG	CARDGMVQGLKDYW	IGHV3-21	IGHD3-10	IGHJ4	11	15	26	33
1	0.0011248593925759281	TGTGCGAGAGATAGCAGCAGCTGGGGGCCCTTTGACTACTGG	CARDSSSWGPFDYW	IGHV3-21	IGHD6-13	IGHJ4	11	12	23	29
1	0.0011248593925759281	TGTGCGAGAGATAGAGGGCGTCTCGGCAGCTCGGCCTACTGG	CARDRGRLGSSAYW	IGHV3-30	IGHD6-6	IGHJ4	11	25	32	35
1	0.0011248593925759281	TGTGCGAGAGATAACGGAAGAAACTACGGTTTTGACTTCTGG	CARDNGRNYGFDFW	IGHV4-31	IGHD4-17	IGHJ4	11	22	29	30
1	0.0011248593925759281	TGTGCGAGAGACGATTACGAGGCGGATGCTTTTGATATCTGG	CARDDYEADAFDIW	IGHV3-53	IGHD5-12	IGHJ3	10	11	18	24
1	0.0011248593925759281	TGTGCGAGAGAGGGCATTTGGAGTGGTTACTTTGACTTCTGG	CAREGIWSGYFDFW	IGHV3-23	IGHD3-3	IGHJ4	10	16	26	27
1	0.0011248593925759281	TGTGCGAAAGGTACCTTTAGCAGTGGCTGGTACAACTACTGG	CAKGTFSSGWYNYW	IGHV3-21	IGHD6-19	IGHJ4	6	17	32	34
1	0.0011248593925759281	TGTGCGAAAGGTACCTTTAGCAGTGGCTGGTACAACTACTGG	CAKGTFSSGWYNYW	IGHV4-34	IGHD6-19	IGHJ4	10	17	32	34
1	0.0011248593925759281	TGTGCACGGACAAACTCGGAAGTAGGTTGGTTCGACCCCTGG	CARTNSEVGWFDPW	IGHV2-26	IGHD2-15	IGHJ5	9	13	24	27
1	0.0011248593925759281	TGTGCACACTCGTATAACTGGAAGCACTGGTTCGACCCCTGG	CAHSYNWKHWFDPW	IGHV2-5	IGHD1-20	IGHJ5	8	11	22	25
1	0.0011248593925759281	TGTACCACAGAGATCGGCTACGGTAATGTTTTTGATATCTGG	CTTEIGYGNVFDIW	IGHV3-15	IGHD6-25	IGHJ3	10	14	21	25
1	0.0011248593925759281	TGCGCGAGAGATCTCGGCCGGGGTCGCTATTTAGACTACTGG	CARDLGRGRYLDYW	IGHV3-74	IGHD2-2	IGHJ4	14	16	20	26
1	0.0011248593925759281	TGTGCGGCAGAAGTCGGTGGTAGCTCTCTTGACTACTGG	CAAEVGGSSLDYW	IGHV1-58	IGHD2-15	IGHJ4	10	15	24	28
1	0.0011248593925759281	TGTGCGAGCGGGGGAACCTACGTGCCCACTGACTACTGG	CASGGTYVPTDYW	IGHV3-30	IGHD1-14	IGHJ4	7	12	23	29
1	0.0011248593925759281	TGTGCGAGGAAGGATGGTTCAGGGAGTCAAGATTACTGG	CARKDGSGSQDYW	IGHV5-10-1	IGHD3-10	IGHJ4	7	13	26	33
1	0.0011248593925759281	TGTGCGAGACGGGCAGCAGATGGGGCCTTTGACTACTGG	CARRAADGAFDYW	IGHV4-31	IGHD6-13	IGHJ4	8	12	22	26
1	0.0011248593925759281	TGTGCGAGACATAGTAAGAGCAGTGGCTGGGGCTACTGG	CARHSKSSGWGYW	IGHV3-53	IGHD6-19	IGHJ4	8	18	29	32
1	0.0011248593925759281	TGTGCGAGACATAGCAGTGGCTGGTCGCGTGAGTACTGG	CARHSSGWSREYW	IGHV4-55	IGHD6-19	IGHJ4	12	13	24	29
1	0.0011248593925759281	TGTGCGAGAGGGAAGACAATCTGGTACTTCGATCTCTGG	CARGKTIWYFDLW	IGHV1-8	IGHD2-15	IGHJ2	10	15	19	20
1	0.0011248593925759281	TGTGCGAGAGATTCAGCTCGTGACTACTTTGACTACTGG	CARDSARDYFDYW	IGHV4-4	IGHD6-6	IGHJ4	11	13	20	22
1	0.0011248593925759281	TGTGCGAGAGATCTAAAGTTTAACTGGTTCGACCCCTGG	CARDLKFNWFDPW	IGHV3-48	.	IGHJ5	13	-1	-1	21
1	0.0011248593925759281	TGTGCGAGAGATCAACTGGAACTACGCCTTGACTACTGG	CARDQLELRLDYW	IGHV1-46	IGHD1-7	IGHJ4	12	13	25	28
1	0.0011248593925759281	TGTGCGAGAGATGGGGACCGGGACCTCCCTTATCTCTGG	CARDGDRDLPYLW	IGHV4-31	IGHD1-14	IGHJ4	11	16	24	35
1	0.0011248593925759281	TGTGCGAGAGATACTTACGGGGTTGGTATCGACTACTGG	CARDTYGVGIDYW	IGHV1-3	IGHD1-7	IGHJ4	11	24	28	30
1	0.0011248593925759281	TGTGCGAGAGATACTTACGGGGTTGGTATCGACTACTGG	CARDTYGVGIDYW	IGHV4-31	IGHD1-7	IGHJ4	11	24	28	30
1	0.0011248593925759281	TGTGCGAAAGACCTCATAATACCCGGGTTTGACTACTGG	CAKDLIIPGFDYW	IGHV3-23	IGHD3-16	IGHJ4	10	13	21	27
1	0.0011248593925759281	TGTGCGAAAATCATGGGGATAGGATTTATGGACGTCTGG	CAKIMGIGFMDVW	IGHV3-30	IGHD7-27	IGHJ6	6	13	19	27
1	0.0011248593925759281	TGTGCGAGTTACGGTGACTACGTGGCTAGCTACTGG	CASYGDYVASYW	IGHV1-2	IGHD4-17	IGHJ4	7	9	22	29
1	0.0011248593925759281	TGTGCGAGTCAGGGGGGGCACTACTTGGACTATTGG	CASQGGHYLDYW	IGHV4-34	IGHD3-16	IGHJ4	7	11	15	19
1	0.0011248593925759281	TGTGCGAGATTTGGGCTACGAGCGCTTGACTACTGG	CARFGLRALDYW	IGHV4-31	IGHD5-12	IGHJ4	8	13	20	25
1	0.0011248593925759281	TGTGCGAGAGTCTATTACTGGTACTTCGATCTCTGG	CARVYYWYFDLW	IGHV4-34	.	IGHJ2	9	-1	-1	15
1	0.0011248593925759281	TGTGCGAGAGGCGATGGGATGGTTCAGGGACTTTGG	CARGDGMVQGLW	IGHV1-8	IGHD3-10	IGHJ4	11	18	29	33
1	0.0011248593925759281	TGTGCGAGAGGGGCCCAGCGCCAAATGCTGGACTGG	CARGAQRQMLDW	IGHV3-21	IGHD2-8	IGHJ4	9	24	28	31
1	0.0011248593925759281	TGTGCGAGAGGGGGGGATGGTCCTCTTGACTACTGG	CARGGDGPLDYW	IGHV1-8	IGHD3-16	IGHJ4	10	11	16	25
1	0.0011248593925759281	TGTGCGAGAGGAGGTTATTACCCGGCTGACTACTGG	CARGGYYPADYW	IGHV4-34	IGHD3-22	IGHJ4	10	12	20	26
1	0.0011248593925759281	TGTGCGAGAGATCTGGGTGGCCACTTTGACTACTGG	CARDLGGHFDYW	IGHV3-11	IGHD2-15	IGHJ4	13	15	19	22
1	0.0011248593925759281	TGTGCGAGAGATAGGGACTACGGCTTTGACTACTGG	CARDRDYGFDYW	IGHV1-67	IGHD4-17	IGHJ4	11	15	22	23
1	0.0011248593925759281	TGTGCAAATGGGGGCTACTACGGTATGGACGTCTGG	CANGGYYGMDVW	IGHV3-9	IGHD3-16	IGHJ6	7	8	13	14
1	0.0011248593925759281	TGTACCCACCAGCTCGCCTACTACTTTGACTACTGG	CTHQLAYYFDYW	IGHV3-66	IGHD2-2	IGHJ4	2	7	13	18
1	0.0011248593925759281	TGTACCACAGATACATTAACTCCAAGGTTCTACTGG	CTTDTLTPRFYW	IGHV3-15	IGHD3-10	IGHJ4	11	16	22	29
1	0.0011248593925759281	TGTGCCCTCCACGTGGTCAACTTTGACTACTGG	CALHVVNFDYW	IGHV4-30-2	IGHD1-14	IGHJ4	5	8	16	19
1	0.0011248593925759281	TGTGCCAGAGAGAATACGGCTATTGACTACTGG	CARENTAIDYW	IGHV4-31	IGHD3-10	IGHJ4	10	12	17	22
1	0.0011248593925759281	TGTGCGAGAGCAGTGGCTGGGCTTGACTACTGG	CARAVAGLDYW	IGHV4-34	IGHD6-19	IGHJ4	9	10	19	22
1	0.0011248593925759281	TGTGCGAGAGGGTCCACGGTTCTGGACGTCTGG	CARGSTVLDVW	IGHV1-8	IGHD5-12	IGHJ6	10	12	17	22
1	0.0011248593925759281	TGTGCGAGAGGATTAGTGGGAGCTCATATTGGG	CARGLVGAHIG	IGHV4-34	IGHD1-26	IGHJ4	10	13	23	31
1	0.0011248593925759281	TGTGCGAGAGATCGAAGGAAAGTCGAATACTGG	CARDRRKVEYW	IGHV4-31	.	IGHJ4	12	-1	-1	27
1	0.0011248593925759281	TGTGCGAAAATGACCTACGGTATGGACGTCTGG	CAKMTYGMDVW	IGHV3-23	IGHD4-17	IGHJ6	8	14	20	21
1	0.0011248593925759281	TGTGGCAGAGAGGACCGAGGGATCGACCTCTGG	CGREDRGIDLW	IGHV1-18	.	IGHJ2	10	-1	-1	22
1	0.0011248593925759281	TGTGGCAGAGAGGACCGAGGGATCGACCTCTGG	CGREDRGIDLW	IGHV1-2	.	IGHJ2	10	-1	-1	22
1	0.0011248593925759281	TGTGCGAGACTCCCACGACTCGACTACTGG	CARLPRLDYW	IGHV3-48	IGHD1-26	IGHJ4	8	9	15	21
1	0.0011248593925759281	TGTGCGAAAGATTCGGGACTTGACTACTGG	CAKDSGLDYW	IGHV3-33	IGHD3-10	IGHJ4	11	12	16	19
1	0.0011248593925759281	TGTGTGAGAGATGAGTCGGACTGG	CVRDESDW	IGHV1-3	.	IGHJ4	11	-1	-1	19
1	0.0011248593925759281	TGTGCCGCTGCTTTTGATTTCTGG	CAAAFDFW	IGHV4-39	.	IGHJ3	4	-1	-1	8
