# Supplementary material for: Biomarkers and Immune Repertoire Metrics Identified by Peripheral Blood Transcriptomic Sequencing Reveal the Pathogenesis of COVID-19
Source: Front Immunol. 2021 Aug 24;12:677025. doi: 10.3389/fimmu.2021.677025 (PMC8421539; doi:10.3389/fimmu.2021.677025)
Supplement: Supplementary file 1 [file DataSheet_1.zip › TCR_BCR/IGH/convert.SRR12007885.clonotypes.IGH.txt]

count	freq	cdr3nt	cdr3aa	v	d	j	VEnd	DStart	DEnd	JStart
14	0.03309692671394799	TGTGCGAAAGGTGGGCCGGTGACCACCTTTGGGTGGTACTTCGATCTCTGG	CAKGGPVTTFGWYFDLW	IGHV3-30	IGHD4-17	IGHJ2	6	16	22	33
10	0.02364066193853428	TGTGTATACGATGGAGGACAATATAAGTTTGACTATTGG	CVYDGGQYKFDYW	IGHV3-74	IGHD2-15	IGHJ4	3	17	23	27
9	0.02127659574468085	TGTGCAAGAGATCTCTTTGGTACACGTGAGTCCTGG	CARDLFGTRESW	IGHV3-74	IGHD1-1	IGHJ5	16	18	23	31
7	0.016548463356973995	TGTGCGAGACTAGTTCCCTCGGGATTCACTCTACTGTCGTTAGTTGTCGACTATGCTTTTGATGTGTGG	CARLVPSGFTLLSLVVDYAFDVW	IGHV4-39	IGHD1-7	IGHJ3	9	10	16	52
7	0.016548463356973995	TGTGCGAGAGGAGAGGTCCTTACGATTTTTGGAGTGGTTATCGAATACTACTTTGACTACTGG	CARGEVLTIFGVVIEYYFDYW	IGHV4-4	IGHD3-3	IGHJ4	9	19	40	45
7	0.016548463356973995	TGTGCGAGACTAGATGGTTCGGGGCGTTACTTCCCCTACTACCTTGACTACTGG	CARLDGSGRYFPYYLDYW	IGHV4-39	IGHD3-10	IGHJ4	9	13	28	36
7	0.016548463356973995	TGTGCAATTTCGACGAGGGTGACTTACGAAAGGGGGGGCCTTGACTACTGC	CAISTRVTYERGGLDYC	IGHV3-23	IGHD2-21	IGHJ4	4	17	23	40
7	0.016548463356973995	TGTGCGGCGGGGGGTAGCAGCACTTCGGACGTCTGG	CAAGGSSTSDVW	IGHV3-23	IGHD2-15	IGHJ3	5	13	20	31
7	0.016548463356973995	TGTACAAGAGACACCTTCGGGCCCCAAGACTACTGG	CTRDTFGPQDYW	IGHV3-74	IGHD3-10	IGHJ4	10	15	20	27
6	0.014184397163120567	TGTGCGAAGGAAGGCAGGGGAATTAGAATGCTGATAGTGGAAACCTTGATGGAGTGGTTCGACTCCTGG	CAKEGRGIRMLIVETLMEWFDSW	IGHV3-23	IGHD1-26	IGHJ5	7	33	39	54
6	0.014184397163120567	TGTGCGAGAGATCTTCGGTATTACTCTGATAGTGGCTTTGCGTACTACTTTGACTATTGG	CARDLRYYSDSGFAYYFDYW	IGHV1-2	IGHD3-22	IGHJ4	13	17	32	41
6	0.014184397163120567	TGTGCGAAAGAAAGTCGCAGTGGCTGGTACTCAGATTACTATTACGGTATGGACCTCTGG	CAKESRSGWYSDYYYGMDLW	IGHV3-23	IGHD6-19	IGHJ6	10	16	29	48
6	0.014184397163120567	TGTGCGAAGGATCGGGCGGCCCCAAAAGGGGAAATAATGGACAACTTTGACTTCTGG	CAKDRAAPKGEIMDNFDFW	IGHV3-30	IGHD3-16	IGHJ4	6	19	25	43
6	0.014184397163120567	TGTGCGAGAGATGAAGACGTAGATAGGCACAACGCGCTTGACCTCTGG	CARDEDVDRHNALDLW	IGHV1-2	IGHD5-24	IGHJ5	11	16	22	39
6	0.014184397163120567	TGTGCGAAAGATCAGAGGTGGATGAACTGGTTCGACCCCTGG	CAKDQRWMNWFDPW	IGHV3-23	IGHD5-12	IGHJ5	12	17	22	24
6	0.014184397163120567	TGTGCCAGAGTCCCTTACAGTTATCACGTGGACTACTGG	CARVPYSYHVDYW	IGHV4-30-2	IGHD1-20	IGHJ4	9	17	23	30
5	0.01182033096926714	TGTGTGAGACATGAAGGTTATTATGATAGTAGTAAGCGGTACTTCGATCTCTGG	CVRHEGYYDSSKRYFDLW	IGHV4-39	IGHD3-22	IGHJ2	12	17	32	37
5	0.01182033096926714	TGTGCGAGAGATCGCATAGCAGTAGCTGGTACGGCGTATTACTTTGACTACTGG	CARDRIAVAGTAYYFDYW	IGHV3-11	IGHD6-13	IGHJ4	12	15	32	35
5	0.01182033096926714	TGTGCGAAAGATCCCGTGTGGAGTGGTGTCCCATCATGGGAAGACTTCTGG	CAKDPVWSGVPSWEDFW	IGHV3-23	IGHD3-3	IGHJ4	12	18	26	42
5	0.01182033096926714	TGTGCGAGACGTGACGGTGACAGTGGCTGGACCGTCATTGACCACTGG	CARRDGDSGWTVIDHW	IGHV1-18	IGHD6-19	IGHJ4	8	20	29	37
5	0.01182033096926714	TGTGCGAGAGTGGGGCAAGCGGTGGCTGGTGACTACTGG	CARVGQAVAGDYW	IGHV3-11	IGHD6-19	IGHJ4	9	17	28	29
5	0.01182033096926714	TGTGCGAGAGGTTCGGGGAGTCTTGTCTACTGG	CARGSGSLVYW	IGHV4-34	IGHD3-10	IGHJ4	10	11	20	22
4	0.009456264775413711	TGTGCGAGAGGAGGACCCTTACAAATTCATTACGGGCCCGATGGCTACTACTACGGCATGGACGTCTGG	CARGGPLQIHYGPDGYYYGMDVW	IGHV1-2	IGHD3-3	IGHJ6	9	28	33	44
4	0.009456264775413711	TGTGCGAAAGATCACGATAGCCCGCTAACGGTCGGGCGCTCTTTGAATTACGGGATGGACGCCTGG	CAKDHDSPLTVGRSLNYGMDAW	IGHV1-18	IGHD5-24	IGHJ6	12	45	51	54
4	0.009456264775413711	TGTGCGAAAGATGGAAGTAGTACCAGCTGCTATCTCACCGGTTGTGGCTGGTACTTCGCTCTCTGG	CAKDGSSTSCYLTGCGWYFALW	IGHV3-23	IGHD2-2	IGHJ2	11	15	32	47
4	0.009456264775413711	TGTACAAGAGCGGGGAAAGTAGAGTGGCGGGAACCCAACCAATTGCACCCCTGG	CTRAGKVEWREPNQLHPW	IGHV1-18	IGHD3-10	IGHJ5	9	10	15	46
4	0.009456264775413711	TGTGCGAGACGTAGGGGTGATGGTCTTGGTTATCATTATTTTGACTATTGG	CARRRGDGLGYHYFDYW	IGHV4-39	IGHD3-16	IGHJ4	9	28	38	39
4	0.009456264775413711	TGTGCGAAAGATCTCTATAGCGGTGGCTGGTACAACTTCTTCGACCCCTGG	CAKDLYSGGWYNFFDPW	IGHV3-30	IGHD6-19	IGHJ5	15	16	28	29
4	0.009456264775413711	TGTGGGAGCCCGGTGGTGAGGGGTTACTACATCGGGATGGACATCTGG	CGSPVVRGYYIGMDIW	IGHV3-23	IGHD2-21	IGHJ6	3	11	18	36
4	0.009456264775413711	TGTGTGCGAGAGAACCCTTCGATAGCCGTGGCTGCGTCCTGG	CVRENPSIAVAASW	IGHV3-23	IGHD6-19	IGHJ5	3	21	33	37
4	0.009456264775413711	TGTGCGAGAGGTGGTAATGGCTACAATCCCTGG	CARGGNGYNPW	IGHV3-21	IGHD5-24	IGHJ5	9	16	26	27
3	0.0070921985815602835	TGTGCGAGAGATCTTCGGTATTACTCTGATAGTGGCTTTGCGTACTACTTTGACTATTGG	CARDLRYYSDSGFAYYFDYW	IGHV4-31	IGHD3-22	IGHJ4	13	17	32	41
3	0.0070921985815602835	TGTACCTCAGATGGCGGCCCCGATACAGCGCCGCCTAATGATGCTTTTGATATCTGG	CTSDGGPDTAPPNDAFDIW	IGHV3-15	IGHD5-18	IGHJ3	11	21	28	37
3	0.0070921985815602835	TGTGCAAAAGGCGTAGTTACATCTGCTCCGTACAACTGGTTCGACTCCTGG	CAKGVVTSAPYNWFDSW	IGHV3-9	IGHD4-11	IGHJ5	9	11	19	29
3	0.0070921985815602835	TGTGTGTACGGTAATTACGGACGGTCGTACTACGGCACGGACGTCTGG	CVYGNYGRSYYGTDVW	IGHV2-5	IGHD5-24	IGHJ6	3	12	18	27
3	0.0070921985815602835	TGTGCGAGACATCAAGGCAGCGGCTGGCTCGCCCCCGTTGAATACTGG	CARHQGSGWLAPVEYW	IGHV4-39	IGHD6-25	IGHJ4	11	16	24	37
3	0.0070921985815602835	TGTGCGAGAGACGGTGTTAATGGCTACAATGACCTTGACTACTGG	CARDGVNGYNDLDYW	IGHV3-11	IGHD5-24	IGHJ4	10	19	29	34
3	0.0070921985815602835	TGTGCGAGAATTCGTGGGAGCTACTCTGATGCTTTTGATATCTGG	CARIRGSYSDAFDIW	IGHV3-21	IGHD1-26	IGHJ3	8	13	24	26
3	0.0070921985815602835	TGTTCCACAGTGTACCTGTGGCACCAGGACTTTGACTACTGG	CSTVYLWHQDFDYW	IGHV3-15	IGHD1-1	IGHJ4	9	10	15	28
3	0.0070921985815602835	TGTGCAAGAAGTTGGCACAACGATTACCTGTTTGACTTCTGG	CARSWHNDYLFDFW	IGHV3-9	IGHD5-12	IGHJ4	6	19	26	30
3	0.0070921985815602835	TGTGTATACGATGGAGGACAATATAAGTTTGACTATTGG	CVYDGGQYKFDYW	IGHV3-35	IGHD2-15	IGHJ4	4	17	23	27
2	0.004728132387706856	TGTGCGACTCGTTTTCACCTCTATGGGAGTAGTGGTGATGACCCCCCCGCTGAATATCTCCAGCACTGG	CATRFHLYGSSGDDPPAEYLQHW	IGHV4-39	IGHD3-22	IGHJ1	6	20	35	47
2	0.004728132387706856	TGTGCGAGAGGAGGACCCTTACAAATTCATTACGGGCCCGATGGCTACTACTACGGCATGGACGTCTGG	CARGGPLQIHYGPDGYYYGMDVW	IGHV1-8	IGHD3-3	IGHJ6	10	28	33	44
2	0.004728132387706856	TGTGCGACAGCCGGATTAGGCAGTCTGGATATTGTGGTAGTTCCAGCTGCTATTCCCGACAACTGG	CATAGLGSLDIVVVPAAIPDNW	IGHV3-21	IGHD2-2	IGHJ4	6	26	52	57
2	0.004728132387706856	TGTGCGAGAGATCCTAACTATGGTTTGGGGACTTATCGCTTCTACTACGGTATGGACGTCTGG	CARDPNYGLGTYRFYYGMDVW	IGHV3-21	IGHD3-10	IGHJ6	12	16	35	41
2	0.004728132387706856	TGTGCGAGAGATATATCCGATAGTAGTGGTTATTATTACTACTACTACGGTATGGACGTCTGG	CARDISDSSGYYYYYYGMDVW	IGHV1-18	IGHD3-22	IGHJ6	11	18	29	30
2	0.004728132387706856	TGTGCGAAATGTTTGGCAGCTCGTCCGGATCATTCAAACTACTACGGTATGGACGTCTGG	CAKCLAARPDHSNYYGMDVW	IGHV3-30	IGHD6-6	IGHJ6	6	15	28	37
2	0.004728132387706856	TGTGGAAGACCCCCCCTTTCGCTTCGAGAAATTATTAACCTTGATGCTTTTGATATCTGG	CGRPPLSLREIINLDAFDIW	IGHV4-30-2	IGHD3-10	IGHJ3	3	31	36	41
2	0.004728132387706856	TGTGCGAGAGGCTTCGACAAACGGGGTAGCAGCTCGTCGAACTGGTTCGACCCCTGG	CARGFDKRGSSSSNWFDPW	IGHV4-34	IGHD6-6	IGHJ5	11	26	37	39
2	0.004728132387706856	TGTGCGACTAACACATGGGGAGATGGGCACTACTATTACGGTATGGATGTCTGG	CATNTWGDGHYYYGMDVW	IGHV3-66	IGHD5-24	IGHJ6	6	19	25	28
2	0.004728132387706856	TGTGCGAGATACTATGATAGTAGTGGTTACTACCCCGGGGGCTTTGACTACTGG	CARYYDSSGYYPGGFDYW	IGHV3-23	IGHD3-22	IGHJ4	6	9	32	41
2	0.004728132387706856	TGTGCGAGGAATACTATGGTTCGGGGAGTTCTGGACGGTATGGACGTCTGG	CARNTMVRGVLDGMDVW	IGHV3-21	IGHD3-10	IGHJ6	7	11	29	39
2	0.004728132387706856	TGTGCGAGACATTCGGGTCTGGACTACGGTGACTACGAATTCTCCTACTGG	CARHSGLDYGDYEFSYW	IGHV4-39	IGHD4-17	IGHJ4	11	21	36	44
2	0.004728132387706856	TGTGCGAGAGGATATTGTAGTGTTGATAGGTGCTGGGTCTTTGACTATTGG	CARGYCSVDRCWVFDYW	IGHV4-4	IGHD2-15	IGHJ4	9	10	33	38
2	0.004728132387706856	TGTGCGAGAGGATATTGTAGTAATGGTTTATGTTCCACCTTTGACTACTGG	CARGYCSNGLCSTFDYW	IGHV4-34	IGHD2-8	IGHJ4	10	11	31	38
2	0.004728132387706856	TGTGCGAAAGTCGCATATAAGGGTATGGTGGCTACCTTTTTCGACTACTGG	CAKVAYKGMVATFFDYW	IGHV3-23	IGHD5-12	IGHJ4	9	23	34	42
2	0.004728132387706856	TGTGCGAAAGATCATGGGGCAGCAGCTGGTAGGTTCGCGGGTGACTACTGG	CAKDHGAAAGRFAGDYW	IGHV1-46	IGHD6-13	IGHJ4	12	18	30	41
2	0.004728132387706856	TGTGCGACCCAAGAGTTTCGTCTAGGAGGTGACTTCCTCGACCACTGG	CATQEFRLGGDFLDHW	IGHV4-4	IGHD2-21	IGHJ2	6	27	33	37
2	0.004728132387706856	TGTGCGAGAGGGGACTACAGTAACCACTTCCCCAATTTGGACTGCTGG	CARGDYSNHFPNLDCW	IGHV3-33	IGHD4-11	IGHJ4	9	12	23	39
2	0.004728132387706856	TGTGCGAGAGATCAGCCCGACTACGGTGACTATTACTTTGACTACTGG	CARDQPDYGDYYFDYW	IGHV1-18	IGHD4-17	IGHJ4	12	18	31	33
2	0.004728132387706856	TGTGCGAGAGATGAAGACGTAGATAGGCACAACGCGCTTGACCTCTGG	CARDEDVDRHNALDLW	IGHV4-31	IGHD5-24	IGHJ5	11	16	22	39
2	0.004728132387706856	TGTGCGAGAGATATATTAATCGCCTCCGGTGACTACGCGGACTACTGG	CARDILIASGDYADYW	IGHV3-30	IGHD4-17	IGHJ4	11	26	36	39
2	0.004728132387706856	TGTGCGAGAGAAAATTGGGCTGGGGATGCCTACTTCTTTGACTTCTGG	CARENWAGDAYFFDFW	IGHV3-11	IGHD7-27	IGHJ4	10	19	26	30
2	0.004728132387706856	TGTGCGAAAGTGCCCCTAGGAGGAGTGGCTGGGTACTTTGACTACTGG	CAKVPLGGVAGYFDYW	IGHV3-23	IGHD6-19	IGHJ4	9	23	31	33
2	0.004728132387706856	TGTGCAAGAGTCTCGATAAGAATGCCGGCTCGCCTCTTTGACTTCTGG	CARVSIRMPARLFDFW	IGHV3-9	IGHD2-2	IGHJ4	6	21	28	35
2	0.004728132387706856	TGTGGGAGCCCGGTGGTGAGGGGTTACTACATCGGGATGGACATCTGG	CGSPVVRGYYIGMDIW	IGHV1-67	IGHD2-21	IGHJ6	7	11	18	36
2	0.004728132387706856	TGTACTAGGTCGGATTGTAGTATTGCCCCCTGCGGTATGGACGTCTGG	CTRSDCSIAPCGMDVW	IGHV3-73	IGHD2-2	IGHJ6	7	13	21	36
2	0.004728132387706856	TGTGCGAGACCTTCTCTCTCGGGTATACCGGTGATTTGGGACTGG	CARPSLSGIPVIWDW	IGHV4-39	IGHD1-14	IGHJ1	9	19	31	40
2	0.004728132387706856	TGTGCGAGAGGGAGATATACCTCTGGCTTTTACTTTGACTACTGG	CARGRYTSGFYFDYW	IGHV4-39	IGHD1-20	IGHJ4	8	15	20	30
2	0.004728132387706856	TGTACTAGTTCGGAGGGAGCTACTATGATAATGTTCGACCCCTGG	CTSSEGATMIMFDPW	IGHV3-73	IGHD1-26	IGHJ5	7	14	24	32
2	0.004728132387706856	TGTGCGAGAGGGGGGGGAGTAAACAGCTGGTATAACTTCTGG	CARGGGVNSWYNFW	IGHV1-8	IGHD2-2	IGHJ4	10	23	31	34
2	0.004728132387706856	TGTGCAAAAGCGTCGTATTTGAAGGGCTACTTTGACTACTGG	CAKASYLKGYFDYW	IGHV3-9	IGHD1-20	IGHJ4	9	10	15	26
2	0.004728132387706856	TGTGCGAGACTGGAACCATCTTTATACTTTGACTACTGG	CARLEPSLYFDYW	IGHV4-34	IGHD1-20	IGHJ4	8	9	15	24
2	0.004728132387706856	TGTGCGAGAGTGGAAGGATACAGCTATGACTACTGG	CARVEGYSYDYW	IGHV3-21	IGHD5-18	IGHJ4	9	15	25	26
2	0.004728132387706856	TGTGCGAGAGATCGGGCCGATGCTGGTTTCATCTGG	CARDRADAGFIW	IGHV3-11	IGHD2-2	IGHJ3	12	21	26	30
2	0.004728132387706856	TGTGCGAAAGGATTCAGAGATGCTTTTGATATCTGG	CAKGFRDAFDIW	IGHV3-23	.	IGHJ3	9	-1	-1	18
2	0.004728132387706856	TGTACCGCAGATCCCACCGGCCACGATGACTACTGG	CTADPTGHDDYW	IGHV3-15	IGHD4-23	IGHJ4	12	13	18	26
2	0.004728132387706856	TGTGCGAGAGCGGGCAACTGGTTCGACCCCTGG	CARAGNWFDPW	IGHV5-10-1	.	IGHJ5	8	-1	-1	14
2	0.004728132387706856	TGTGCGAGAGGTGGTAATGGCTACAATCCCTGG	CARGGNGYNPW	IGHV1-8	IGHD5-24	IGHJ5	10	16	26	27
1	0.002364066193853428	TGTGCGACCACGGGAGTAGTACCAGCTGCTAGGGGGGGCCTAGGCGGGTCCTACTACTACTACGGTATGGACGTCTGG	CATTGVVPAARGGLGGSYYYYGMDVW	IGHV7-4-1	IGHD2-2	IGHJ6	6	14	30	50
1	0.002364066193853428	TGTGCGAAAGATAGGGGTTGTAGTAGTACCAGCTGCTATCCGGGTTCTTACTACTACTACTACGGTATGGACGTCTGG	CAKDRGCSSTSCYPGSYYYYYGMDVW	IGHV3-48	IGHD2-2	IGHJ6	11	17	38	47
1	0.002364066193853428	TGTGCGAGAGTTGGGGGCCAAGGGGTAGTACCAGCTGCCAAAGATTACTACTACTACTACGGTATGGACGTCTGG	CARVGGQGVVPAAKDYYYYYGMDVW	IGHV3-66	IGHD2-2	IGHJ6	9	24	37	43
1	0.002364066193853428	TGTGCGAAAGCCGTATATTTTGACTGGTTATTATCCCACACCGACTACTACTACTACTACGGTATGGACGTCTGG	CAKAVYFDWLLSHTDYYYYYGMDVW	IGHV3-23	IGHD3-9	IGHJ6	9	14	33	45
1	0.002364066193853428	TGTGCGAGAGATCGAGTCGTCGGCCCTCTGGCCAGTTTTGGAGTAGTAATTTCAATACCCTTTGACTCCTGG	CARDRVVGPLASFGVVISIPFDSW	IGHV4-31	IGHD3-3	IGHJ4	12	35	50	59
1	0.002364066193853428	TGTGCGAAAGATGGGATCGCATTTTGTGGTGGTGACTGCTATTCTACACCCCATTGGTACTTTGACTCTTGG	CAKDGIAFCGGDCYSTPHWYFDSW	IGHV3-23	IGHD2-21	IGHJ4	11	18	43	57
1	0.002364066193853428	TGTGCCAGACTGTGGTTTTGTGGTGGTGACTGCTATACTTACCGCTTCTACACTGGTATGGACGTCTGG	CARLWFCGGDCYTYRFYTGMDVW	IGHV4-30-2	IGHD2-21	IGHJ6	8	17	35	57
1	0.002364066193853428	TGTGCGCGAGATGGGGGTCCCACCTCGGGGTTCGTTTTCGCCCCACACCACACCTGGTTCGACCCCTGG	CARDGGPTSGFVFAPHHTWFDPW	IGHV4-4	IGHD1-26	IGHJ5	11	17	22	49
1	0.002364066193853428	TGTGCGAAAAGCCAGCCGGATAGCAGCAGCTGGTACCTCGACTCGACGGAAGAATACTTCCAGCACTGG	CAKSQPDSSSWYLDSTEEYFQHW	IGHV3-23	IGHD6-13	IGHJ1	8	19	35	51
1	0.002364066193853428	TGTGCGAGAGATCAGTTGGACTTGGAGTGGTTATCCCCGGGGAGGACTGATGCTTTTGATATCTGG	CARDQLDLEWLSPGRTDAFDIW	IGHV4-31	IGHD3-3	IGHJ3	12	21	33	47
1	0.002364066193853428	TGTGCGAGAGATGAGGGTTCGGGGAGTTATTATGACTACTACTACTACTACGGTATGGACGTCTGG	CARDEGSGSYYDYYYYYGMDVW	IGHV4-31	IGHD3-10	IGHJ6	11	15	32	36
1	0.002364066193853428	TGTGCGAGAACCTCTCCTAGTGGGAGCTACTATTCGGCCATTTCCCGGTACTACTTTGACTACTGG	CARTSPSGSYYSAISRYYFDYW	IGHV3-64	IGHD1-26	IGHJ4	8	17	31	47
1	0.002364066193853428	TGTGCGAACGCCCGACCTCTGTATTACTATGGTTCGGGGGGGAATAGTTACGGTATGGACGTCTGG	CANARPLYYYGSGGNSYGMDVW	IGHV3-23	IGHD3-10	IGHJ6	7	20	38	54
1	0.002364066193853428	TGTGCGAAAGGACGTCGTGGATACAGCTATGGTTCGAGAGGGGCCTCTACCCCCTTTGACTACTGG	CAKGRRGYSYGSRGASTPFDYW	IGHV1-8	IGHD5-18	IGHJ4	10	15	33	53
1	0.002364066193853428	TGTGCGAAAACGACCCACCGACCCGATAGTAGTGGTTCGCCCGCATCGAACTGGTTCGACCCCTGG	CAKTTHRPDSSGSPASNWFDPW	IGHV4-59	IGHD3-22	IGHJ5	6	24	36	48
1	0.002364066193853428	TGTGCGAGGGAGACGTATTACTATGATAGTAGTGGTTATTACCTTGGATACTTTGACTACTGG	CARETYYYDSSGYYLGYFDYW	IGHV4-59	IGHD3-22	IGHJ4	7	12	41	48
1	0.002364066193853428	TGTGCGAGACCCGGTTACTATGGTTCGGGGAATTATTCCCCCGACTACGGTATGGACGTCTGG	CARPGYYGSGNYSPDYGMDVW	IGHV4-39	IGHD3-10	IGHJ6	9	14	36	51
1	0.002364066193853428	TGTGCGAGACATCTCGGCCGTTCCGACTGGAACGACGATAGGGTGTCGGGCTTTGACTACTGG	CARHLGRSDWNDDRVSGFDYW	IGHV4-39	IGHD1-1	IGHJ4	11	25	36	50
1	0.002364066193853428	TGTGCGAGAGGTAGGGGTTTTTGGAGTGGTTACCTATACTACTACTACGGTATGGACGTCTGG	CARGRGFWSGYLYYYYGMDVW	IGHV1-8	IGHD3-3	IGHJ6	10	17	31	36
1	0.002364066193853428	TGTGCGAGAGGAGAGGTCCTTACGATTTTTGGAGTGGTTATCGAATACTACTTTGACTACTGG	CARGEVLTIFGVVIEYYFDYW	IGHV3-33	IGHD3-3	IGHJ4	9	19	40	45
1	0.002364066193853428	TGTGCGAAACCGGATACATCTCTGGTTACCCCTTTAAACTACTACTTCGGTGTGGACGTCTGG	CAKPDTSLVTPLNYYFGVDVW	IGHV4-34	IGHD5-18	IGHJ6	6	11	28	52
1	0.002364066193853428	TGTGCGAAAGCTCGCGTCACGTATTACTATGATAGTAGTGGTTATTACTACGCGGACTACTGG	CAKARVTYYYDSSGYYYADYW	IGHV3-23	IGHD3-22	IGHJ4	9	18	51	54
1	0.002364066193853428	TGTGCGAAAGCGGCTCTCGATTACTATGATAGTAGTGGTTATTACTACTACTTTGACTACTGG	CAKAALDYYDSSGYYYYFDYW	IGHV1-8	IGHD3-22	IGHJ4	18	19	44	45
1	0.002364066193853428	TGTGCAAGAGATCTGAATGATTACGTTTGGGGGAGTTACCATAATTTAGCACTTGACTACTGG	CARDLNDYVWGSYHNLALDYW	IGHV3-13	IGHD3-16	IGHJ4	13	16	37	52
1	0.002364066193853428	TGTGCGAGGCTCGTCCTTGCAGCTTCGTATAGCAGTGGCTGGTACTGGTTCGACCCCTGG	CARLVLAASYSSGWYWFDPW	IGHV3-64	IGHD6-19	IGHJ5	7	26	42	43
1	0.002364066193853428	TGTGCGAGATGGGGTTATTACTATGATAGTAGTGGTTATTTGAGACTCGGCGACTACTGG	CARWGYYYDSSGYLRLGDYW	IGHV4-55	IGHD3-22	IGHJ4	9	15	39	51
1	0.002364066193853428	TGTGCGAAAGCCCCGCCTTGTACTCTGACCAGCTGCCACCCCAAAGACTTTCAGGACTGG	CAKAPPCTLTSCHPKDFQDW	IGHV3-23	IGHD2-2	IGHJ4	9	27	35	55
1	0.002364066193853428	TGTGCGAAAGCGGCATGGTTGGGAGCTACTAACTACTACTACTACGGTATGGACGTCTGG	CAKAAWLGATNYYYYGMDVW	IGHV3-64	IGHD1-26	IGHJ6	6	19	30	31
1	0.002364066193853428	TGTGCGAAAGGTGGATACAGTTATGGCCGCTACGCGTCCCCGGATGGTTTTGACATCTGG	CAKGGYSYGRYASPDGFDIW	IGHV3-23	IGHD5-18	IGHJ3	9	10	25	42
1	0.002364066193853428	TGTGCGAAAGAAAGTCGCAGTGGCTGGTACTCAGATTACTATTACGGTATGGACCTCTGG	CAKESRSGWYSDYYYGMDLW	IGHV3-23	IGHD6-19	IGHJ5	10	16	29	51
1	0.002364066193853428	TGTGCAAGAGACGAACTGTTTTGTACTGGCGGCACCTGCCTGCGTGGCTTTGACCTCTGG	CARDELFCTGGTCLRGFDLW	IGHV3-74	IGHD2-8	IGHJ4	10	20	26	47
1	0.002364066193853428	TGTGTGAAAGGGACTCTTGGGGGTTACGGCTATGGCGGATACTACTTTGACTACTGG	CVKGTLGGYGYGGYYFDYW	IGHV3-30	IGHD5-18	IGHJ4	3	24	34	39
1	0.002364066193853428	TGTGCGAGACTAGGGACTTACTATGGTTCGGGGAGTGTTAATTGGTTCGACCCCTGG	CARLGTYYGSGSVNWFDPW	IGHV4-39	IGHD3-10	IGHJ5	9	17	35	42
1	0.002364066193853428	TGTGCGAGACATGTTCCCGCCTGGACCCAGAACTACTACTACGGTATGGACGTCTGG	CARHVPAWTQNYYYGMDVW	IGHV4-39	IGHD1-20	IGHJ6	13	20	24	31
1	0.002364066193853428	TGTGCGAGAGTGGGGGCAGATCAGGCCCCTCAACAAGACTGGTACTTCGATCTCTGG	CARVGADQAPQQDWYFDLW	IGHV4-34	IGHD3-16	IGHJ2	9	10	15	37
1	0.002364066193853428	TGTGCGAGAGCGCCTTGGGTTAATTACTATGATAGTAGTGGTTATCCTGACTACTGG	CARAPWVNYYDSSGYPDYW	IGHV4-31	IGHD3-22	IGHJ4	9	22	44	47
1	0.002364066193853428	TGTGCGAGAGATAACGGGATACAGCTATGGTTAGGGCATGATGCTTTTGATATCTGG	CARDNGIQLWLGHDAFDIW	IGHV4-31	IGHD5-18	IGHJ3	11	16	32	36
1	0.002364066193853428	TGTGCGAATTCTGACTGCATTAATGGTGTGTGTCACATGGCCGGTATGGCCGTCTGG	CANSDCINGVCHMAGMAVW	IGHV3-23	IGHD2-8	IGHJ6	7	20	28	45
1	0.002364066193853428	TGTGCGAAGGATCGGGCGGCCCCAAAAGGGGAAATAATGGACAACTTTGACTTCTGG	CAKDRAAPKGEIMDNFDFW	IGHV3-33	IGHD3-16	IGHJ4	6	19	25	43
1	0.002364066193853428	TGTGCAAGGAGCGGCAGCAGCTGGTACAAAACCTCTTACATTGACTTTGACTACTGG	CARSGSSWYKTSYIDFDYW	IGHV3-74	IGHD6-13	IGHJ4	7	13	26	43
1	0.002364066193853428	TGTACCTCAGATGGCGGCCCCGATACAGCGCCGCCTAATGATGCTTTTGATATCTGG	CTSDGGPDTAPPNDAFDIW	IGHV3-49	IGHD5-18	IGHJ3	4	21	28	37
1	0.002364066193853428	TGTGTGAAAGCCCAACAACTTCTAATCCTCGCGAAGGCCTATTTTGACTTCTGG	CVKAQQLLILAKAYFDFW	IGHV3-74	IGHD1-1	IGHJ4	3	14	19	38
1	0.002364066193853428	TGTGCGAGACTAGATGGTTCGGGGCGTTACTTCCCCTACTACCTTGACTACTGG	CARLDGSGRYFPYYLDYW	IGHV5-10-1	IGHD3-10	IGHJ4	9	13	28	36
1	0.002364066193853428	TGTGCGAGAGTAGAGCAGCAGCTGGTCCCATGGGCGTACTACTTTGACTACTGG	CARVEQQLVPWAYYFDYW	IGHV4-31	IGHD6-13	IGHJ4	9	13	25	35
1	0.002364066193853428	TGTGCGAGAGGGCCGGTGGTAGCTGCTACCTATTACTGGTACTTCGATCTCTGG	CARGPVVAATYYWYFDLW	IGHV4-39	IGHD2-15	IGHJ2	8	14	28	33
1	0.002364066193853428	TGTGCGAGAGATCGCATAGCAGTAGCTGGTACGGCGTATTACTTTGACTACTGG	CARDRIAVAGTAYYFDYW	IGHV4-31	IGHD6-13	IGHJ4	12	15	32	35
1	0.002364066193853428	TGTGCGAAAGGTTTAGATTCCTTTCATTTACGGCTCGGGGACTCGGGCTACTGG	CAKGLDSFHLRLGDSGYW	IGHV1-18	IGHD3-10	IGHJ4	6	34	40	47
1	0.002364066193853428	TGTGCAAAAGATATTGGGCTACGTATTGGCTACTACTACGGTATGGACGTCTGG	CAKDIGLRIGYYYGMDVW	IGHV3-43	IGHD6-25	IGHJ6	13	16	24	29
1	0.002364066193853428	TGTGCGAGCGAGTTTTGGAGTGGTAAATATCCCGACTACTTTGACTACTTG	CASEFWSGKYPDYFDYL	IGHV3-21	IGHD3-3	IGHJ4	7	8	33	34
1	0.002364066193853428	TGTGCGAGCGAGTTTTGGAGTGGTAAATATCCCGACTACTTTGACTACTTG	CASEFWSGKYPDYFDYL	IGHV3-48	IGHD3-3	IGHJ4	7	8	33	34
1	0.002364066193853428	TGTGCGAGGGATTTGGACCTCTACGGTGACCTACGGACCTCTGCCTACTGG	CARDLDLYGDLRTSAYW	IGHV1-18	IGHD4-17	IGHJ4	11	20	29	44
1	0.002364066193853428	TGTGCGAGAGGCTCTATAGCAGCTCGTCCTGTGAACTGGTTCGACCCCTGG	CARGSIAARPVNWFDPW	IGHV4-34	IGHD6-6	IGHJ5	11	14	28	33
1	0.002364066193853428	TGTGCGAGAGATCTTACGATTTTTGGATCCAACAACTGGTTCGACCCCTGG	CARDLTIFGSNNWFDPW	IGHV4-31	IGHD3-3	IGHJ5	13	14	26	31
1	0.002364066193853428	TGTGCGAGAGATGACCCCCGTGGATACAGCTATGGTCCCGGTGGTGACTGG	CARDDPRGYSYGPGGDW	IGHV1-2	IGHD5-18	IGHJ1	11	18	35	46
1	0.002364066193853428	TGTGCGAAGGATCTGGGGGGGGACCACTACTACTACGGTATGGACGTCTGG	CAKDLGGDHYYYGMDVW	IGHV3-21	IGHD3-16	IGHJ6	13	17	22	25
1	0.002364066193853428	TGTGCGAAAGGTTTCGGGCGGGGAGCAGTGGCTGGTACAGGTGACTACTGG	CAKGFGRGAVAGTGDYW	IGHV3-23	IGHD6-19	IGHJ4	9	23	37	41
1	0.002364066193853428	TGTGCGAAAGAGGTTAGCAGCAGCTGGCCAAAGGGTTGCTTCCAGCACTGG	CAKEVSSSWPKGCFQHW	IGHV3-23	IGHD6-13	IGHJ1	10	14	26	38
1	0.002364066193853428	TGTGCAACAGGGTTCAGCGGTGGTTATTACAATGATGCTTTTGATATCTGG	CATGFSGGYYNDAFDIW	IGHV1-24	IGHD3-22	IGHJ3	9	19	29	31
1	0.002364066193853428	TGTGCAAGACAGGGTGGCGATTTTTGGAGTGGCCACTATCTTGACTACTGG	CARQGGDFWSGHYLDYW	IGHV4-39	IGHD3-3	IGHJ4	10	17	31	40
1	0.002364066193853428	TGTGCAAGAGATGTCGCCTACAATGGTTCGGGGCCCCACTTTGACTCCTGG	CARDVAYNGSGPHFDSW	IGHV3-13	IGHD3-10	IGHJ4	11	18	32	37
1	0.002364066193853428	TGCGCGAGAGGGGGAAAGCGTGGGGGCACCTATGTCCGCTTCGACGCCTGG	CARGGKRGGTYVRFDAW	IGHV4-31	IGHD3-16	IGHJ5	9	20	25	39
1	0.002364066193853428	TGTGCTAGAGCGGGAGGCATGACTACGGTGGTACCCGAGGACTACTGG	CARAGGMTTVVPEDYW	IGHV1-46	IGHD4-23	IGHJ4	9	17	32	39
1	0.002364066193853428	TGTGCGATCTGCGACTTTTGGAGTGGCTATTATAATTTTGAATCCTGG	CAICDFWSGYYNFESW	IGHV1-18	IGHD3-3	IGHJ4	6	11	33	36
1	0.002364066193853428	TGTGCGAGATTTTCGGGCCTATGGTTCGGGGAGTTATCAGGGTACTGG	CARFSGLWFGELSGYW	IGHV4-55	IGHD3-10	IGHJ4	9	18	36	42
1	0.002364066193853428	TGTGCGAGACGTGACGGTGACAGTGGCTGGACCGTCATTGACCACTGG	CARRDGDSGWTVIDHW	IGHV5-10-1	IGHD6-19	IGHJ4	9	20	29	37
1	0.002364066193853428	TGTGCGAGAGCGTGTGGTGGTGACTGCTATGGCGCTTTTGATATCTGG	CARACGGDCYGAFDIW	IGHV3-33	IGHD2-21	IGHJ3	9	12	29	33
1	0.002364066193853428	TGTGCGAGAGCGCATCTTATAGTGGGAACTACAGGCTTTGACTACTGG	CARAHLIVGTTGFDYW	IGHV1-46	IGHD1-26	IGHJ4	9	17	31	35
1	0.002364066193853428	TGTGCGAGAGGCGGGTGGCTACAATTGGCCCGGTTCTTTGACTACTGG	CARGGWLQLARFFDYW	IGHV4-34	IGHD5-24	IGHJ4	11	15	25	35
1	0.002364066193853428	TGTGCGAGAGATTGGGAGATGGCTACACCCCAATACTTTGACTACTGG	CARDWEMATPQYFDYW	IGHV3-7	IGHD5-24	IGHJ4	11	15	26	33
1	0.002364066193853428	TGTGCGAGAGATCAGCCCGACTACGGTGACTATTACTTTGACTACTGG	CARDQPDYGDYYFDYW	IGHV4-31	IGHD4-17	IGHJ4	12	18	31	33
1	0.002364066193853428	TGTGCGAGAGAGGATACAGCTATGGTTACTCAGGGGTTGAACTACTGG	CAREDTAMVTQGLNYW	IGHV3-30	IGHD5-18	IGHJ4	10	11	28	40
1	0.002364066193853428	TGTGCGAGAGAGAGTAGAGTGGCTGGTACTCTGTGCTTCGATCTCTGG	CARESRVAGTLCFDLW	IGHV3-53	IGHD6-19	IGHJ2	10	17	28	35
1	0.002364066193853428	TGTGCGAGAGAATGGCGTTACAGAGGGAGCTTCCACTTTGACTACTGG	CAREWRYRGSFHFDYW	IGHV3-21	IGHD1-26	IGHJ4	10	24	30	34
1	0.002364066193853428	TGTGCGAAGCTTACGGTGGGGTATAGCAGTGGCTGGTACTCCTACTGG	CAKLTVGYSSGWYSYW	IGHV3-23	IGHD6-19	IGHJ4	7	18	38	41
1	0.002364066193853428	TGTGCGAAAGATCAATCCGACCTGGCAGTGGCCGTATGGGACTACTGG	CAKDQSDLAVAVWDYW	IGHV3-23	IGHD6-19	IGHJ4	12	24	31	39
1	0.002364066193853428	TGTGCGAAAGAGATTCAGTGGGAGCCAACGTACTACTTTGACTACTGG	CAKEIQWEPTYYFDYW	IGHV3-23	IGHD1-26	IGHJ4	10	16	24	29
1	0.002364066193853428	TGTGCAAGAGTCTCGATAAGAATGCCGGCTCGCCTCTTTGACTTCTGG	CARVSIRMPARLFDFW	IGHV3-47	IGHD2-2	IGHJ4	9	21	28	35
1	0.002364066193853428	TGTGCAAGAGCAACGGTTGGGCGCTACTACTACGGTATGGACGTCTGG	CARATVGRYYYGMDVW	IGHV3-74	IGHD3-16	IGHJ6	9	12	20	23
1	0.002364066193853428	TGTGGGAGCCCGGTGGTGAGGGGTTACTACATCGGGATGGACATCTGG	CGSPVVRGYYIGMDIW	IGHV3-23	IGHD2-21	IGHJ3	3	11	18	42
1	0.002364066193853428	TGTACGAGACAGACATATACTGGGAGCTACCACGAGATGGCCCACTGG	CTRQTYTGSYHEMAHW	IGHV4-39	IGHD1-26	IGHJ4	10	15	33	43
1	0.002364066193853428	TGTTCCACAGATCTCCAGTACGGTGACTACGGTCTTGATTACTGG	CSTDLQYGDYGLDYW	IGHV3-15	IGHD4-17	IGHJ4	13	18	30	34
1	0.002364066193853428	TGTGCGCACGTGGACGTCAACTCAAATGAGGCCTTTCGAATGTGG	CAHVDVNSNEAFRMW	IGHV2-5	IGHD1-1	IGHJ3	8	12	17	42
1	0.002364066193853428	TGTGCGACGACCGGCTATAGAAGCCGAAGGGGCTTTGACTACTGG	CATTGYRSRRGFDYW	IGHV3-23	IGHD6-13	IGHJ4	6	10	23	32
1	0.002364066193853428	TGTGCGAGAGTCCTAGCAGCAGCTGGTAGTTGCTTTGACTACTGG	CARVLAAAGSCFDYW	IGHV4-34	IGHD6-13	IGHJ4	13	14	27	32
1	0.002364066193853428	TGTGCGAGAGGCATTATGGTTCGGGGAGTTACCCTTGACTACTGG	CARGIMVRGVTLDYW	IGHV1-8	IGHD3-10	IGHJ4	11	14	30	34
1	0.002364066193853428	TGTGCGAGAGGGGAGGTGATAGAGGCAGAGTTCTTTGACTACTGG	CARGEVIEAEFFDYW	IGHV1-8	IGHD3-22	IGHJ4	10	16	21	32
1	0.002364066193853428	TGTGCGAGAGGGAGATATACCTCTGGCTTTTGCTTTGACTACTGG	CARGRYTSGFCFDYW	IGHV4-4	IGHD1-20	IGHJ4	9	15	20	32
1	0.002364066193853428	TGTGCGAGAGATGGGCCGTCAGTGGCTGGCCGGGGTTTTGTCTGG	CARDGPSVAGRGFVW	IGHV4-59	IGHD6-19	IGHJ4	11	19	28	41
1	0.002364066193853428	TGTGCGAGAGACGGTGTTAATGGCTACAATGACCTTGACTACTGG	CARDGVNGYNDLDYW	IGHV7-4-1	IGHD5-24	IGHJ4	10	19	29	34
1	0.002364066193853428	TGTGCGAGAGAATCATTTTTGGAGTGGTTATCCTTTGACTACTGG	CARESFLEWLSFDYW	IGHV3-21	IGHD3-3	IGHJ4	10	14	30	32
1	0.002364066193853428	TGTTCCACAGTGTACCTGTGGCACCAGGACTTTGACTACTGG	CSTVYLWHQDFDYW	IGHV3-22	IGHD1-1	IGHJ4	6	10	15	28
1	0.002364066193853428	TGTGCGAGAGTTCAGTGGACCACTAACAGTTTCGACCCCTGG	CARVQWTTNSFDPW	IGHV3-33	IGHD2-15	IGHJ5	9	18	24	30
1	0.002364066193853428	TGTGCGAGAGGTCGACGTGGATACAGCTATGGCCAATACTGG	CARGRRGYSYGQYW	IGHV4-34	IGHD5-18	IGHJ4	10	14	31	36
1	0.002364066193853428	TGTGCGAGAGGCGGCATTACCCGTGGCGGCCTGGGGTCCTGG	CARGGITRGGLGSW	IGHV3-23	IGHD2-2	IGHJ5	6	11	16	37
1	0.002364066193853428	TGTGCGAGAGGGGGGGGAGTAAACAGCTGGTATAACTTCTGG	CARGGGVNSWYNFW	IGHV5-10-1	IGHD2-2	IGHJ4	8	23	31	34
1	0.002364066193853428	TGTGCGAGAGAGTTCGCAGTGGCTGGCTCTATTGGTCTCTGG	CAREFAVAGSIGLW	IGHV3-21	IGHD6-19	IGHJ3	10	15	25	37
1	0.002364066193853428	TGTGCAAGACGTTATAGTAGCAGCTCTTACTTTGACTACTGG	CARRYSSSSYFDYW	IGHV3-74	IGHD2-15	IGHJ4	8	15	24	27
1	0.002364066193853428	TGTGCAAGAGAAGATTTTTGGAGTGGTCATTATAAGGACTGG	CAREDFWSGHYKDW	IGHV3-74	IGHD3-3	IGHJ4	10	12	33	37
1	0.002364066193853428	TGTGTATACGATGGAGGACAATATAAGTTTGACTATTGG	CVYDGGQYKFDYW	IGHV3-23	IGHD2-15	IGHJ4	3	17	23	27
1	0.002364066193853428	TGTGCCAGAGAAGGGTCGTGGGCGTACTTTGACTACTGG	CAREGSWAYFDYW	IGHV4-30-2	IGHD1-1	IGHJ4	10	14	18	24
1	0.002364066193853428	TGTGCGCGAGGGATTGGACCCTCTCGGGGAGACTACTGG	CARGIGPSRGDYW	IGHV1-18	IGHD3-10	IGHJ4	9	23	29	30
1	0.002364066193853428	TGTGCGCACTATGATAGTGATGGCTACTTTGACTACTGG	CAHYDSDGYFDYW	IGHV1-46	IGHD3-22	IGHJ4	5	7	17	23
1	0.002364066193853428	TGTGCGAGGAGTGGGACCTCATACTACTTTGACTACTGG	CARSGTSYYFDYW	IGHV3-21	IGHD1-26	IGHJ4	7	9	15	21
1	0.002364066193853428	TGTGCGAGATCCCCGCATAGCAGCTTTTTTGACTACTGG	CARSPHSSFFDYW	IGHV1-46	IGHD2-2	IGHJ4	8	14	24	27
1	0.002364066193853428	TGTGCGAGATGGGAGTGGGAGCTACTGGTGGACTACTGG	CARWEWELLVDYW	IGHV4-55	IGHD1-26	IGHJ4	9	13	25	30
1	0.002364066193853428	TGTGCGAGACTTCCGCGAACGGGGTCAATTGACTACTGG	CARLPRTGSIDYW	IGHV3-20	IGHD3-10	IGHJ4	8	11	19	28
1	0.002364066193853428	TGTGCGAGACTGATCGGCGGTTACCAATTTGACTACTGG	CARLIGGYQFDYW	IGHV5-10-1	IGHD4-23	IGHJ4	9	19	25	27
1	0.002364066193853428	TGTGCGAGACACTTCGGGGAATTTACCGTTGACTACTGG	CARHFGEFTVDYW	IGHV4-39	IGHD3-10	IGHJ4	10	12	19	28
1	0.002364066193853428	TGTGCGAGAGTAGGGGTGCATGGCGTATTTGACTACTGG	CARVGVHGVFDYW	IGHV3-21	IGHD5-24	IGHJ4	9	19	23	27
1	0.002364066193853428	TGTGCGAGAGCGAGAGGGACTTACCCTTTTGACTACTGG	CARARGTYPFDYW	IGHV4-34	IGHD4-23	IGHJ4	9	16	24	27
1	0.002364066193853428	TGTGCGAGAGGGGACGGGAGAGATGGCTACAAGATCTGG	CARGDGRDGYKIW	IGHV1-8	IGHD5-24	IGHJ4	10	18	31	35
1	0.002364066193853428	TGTGCGAGAGAGGGCGGTCATCTGCTCTTCGACTACTGG	CAREGGHLLFDYW	IGHV4-4	IGHD2-15	IGHJ4	10	21	25	26
1	0.002364066193853428	TGTGCGAGAGAACTTCGGGGAGTTACCCTTGACTTCTGG	CARELRGVTLDFW	IGHV1-46	IGHD3-10	IGHJ4	10	13	24	28
1	0.002364066193853428	TGCGCGGGTGACTACGGGGACTACCGAACTAGATACTGG	CAGDYGDYRTRYW	IGHV4-4	IGHD4-17	IGHJ4	5	8	23	33
1	0.002364066193853428	TGTGCGTGCGGTGCCAAGGACTACTTTGACTACTGG	CACGAKDYFDYW	IGHV1-46	IGHD4-17	IGHJ4	5	8	12	19
1	0.002364066193853428	TGTGCGGCGGGGGGTAGCAGCACTTCGGACGTCTGG	CAAGGSSTSDVW	IGHV1-58	IGHD2-15	IGHJ3	7	13	20	31
1	0.002364066193853428	TGTGCGGCGGGGGGTAGCAGCACTTCGGACGTCTGG	CAAGGSSTSDVW	IGHV3-23	IGHD2-15	IGHJ6	5	13	20	26
1	0.002364066193853428	TGTGCGGGAGGACTGGGATGGCTCACCGACGCCTGG	CAGGLGWLTDAW	IGHV1-8	IGHD5-24	IGHJ5	10	16	22	26
1	0.002364066193853428	TGTGCGGGAGGACTGGGATGGCTCACCGACGCCTGG	CAGGLGWLTDAW	IGHV3-74	IGHD5-24	IGHJ5	4	16	22	26
1	0.002364066193853428	TGTGCGAGAGTGGGGTGGGGCTGGTTCGACCCCTGG	CARVGWGWFDPW	IGHV4-31	IGHD2-15	IGHJ5	9	13	17	20
1	0.002364066193853428	TGTGCGAGAGCAGGGGCGGTGACAATTGACTACTGG	CARAGAVTIDYW	IGHV1-69	IGHD4-17	IGHJ4	9	16	22	25
1	0.002364066193853428	TGTGCGAGAGGGGTATCGAATGCTTTTGATATCTGG	CARGVSNAFDIW	IGHV3-53	IGHD6-13	IGHJ3	9	10	15	19
1	0.002364066193853428	TGTGCGAGAGAGGGGCGAAGGGCTACGGACTCCTGG	CAREGRRATDSW	IGHV4-4	IGHD5-12	IGHJ4	10	20	26	27
1	0.002364066193853428	TGTGCGAATCTAGACTACGGTGACTACGACTACTGG	CANLDYGDYDYW	IGHV5-10-1	IGHD4-17	IGHJ4	6	12	26	27
1	0.002364066193853428	TGTGCAAGAGATCTCTTTGGTACACGTGAGTCCTGG	CARDLFGTRESW	IGHV6-1	IGHD1-1	IGHJ5	16	18	23	31
1	0.002364066193853428	TGTACAAGAGACACCTTCGGGCCCCAAGACTACTGG	CTRDTFGPQDYW	IGHV6-1	IGHD3-10	IGHJ4	10	15	20	27
1	0.002364066193853428	TGTAGCGGAGATCCCACCGGCTATGATGACTACTGG	CSGDPTGYDDYW	IGHV3-15	IGHD4-23	IGHJ4	3	5	18	26
1	0.002364066193853428	TGTGCGAGTTGGGGCAGCAGCTGGGCGGAGTGG	CASWGSSWAEW	IGHV3-21	IGHD6-13	IGHJ4	7	13	23	30
1	0.002364066193853428	TGTGCGAGACTGGGTGTAGTCTTGCCGGTATGG	CARLGVVLPVW	IGHV4-39	IGHD4-11	IGHJ4	9	14	20	30
1	0.002364066193853428	TGTGCGAGAGATAGTAGTGGTTATGAACCCTGG	CARDSSGYEPW	IGHV1-18	IGHD3-22	IGHJ5	11	12	23	27
1	0.002364066193853428	TGTGCGAAAGGAGCCGTAGACTTTGACTACTGG	CAKGAVDFDYW	IGHV3-23	IGHD4-17	IGHJ4	9	13	18	19
1	0.002364066193853428	TGTACCAGGAATCTCATGTCTCTCCCTAACTGG	CTRNLMSLPNW	IGHV3-15	IGHD4-11	IGHJ4	6	13	17	28
1	0.002364066193853428	TGTGCGAGAAGCGTCACACACTGG	CARSVTHW	IGHV3-64	IGHD2-21	IGHJ4	8	12	16	19
1	0.002364066193853428	TGTACCATTGACGACTCAGTCTGG	CTIDDSVW	IGHV3-54	IGHD1-20	IGHJ4	3	10	14	20
