# Supplementary material for: Biomarkers and Immune Repertoire Metrics Identified by Peripheral Blood Transcriptomic Sequencing Reveal the Pathogenesis of COVID-19
Source: Front Immunol. 2021 Aug 24;12:677025. doi: 10.3389/fimmu.2021.677025 (PMC8421539; doi:10.3389/fimmu.2021.677025)
Supplement: Supplementary file 1 [file DataSheet_1.zip › TCR_BCR/IGH/convert.SRR12007886.clonotypes.IGH.txt]

count	freq	cdr3nt	cdr3aa	v	d	j	VEnd	DStart	DEnd	JStart
19	0.04279279279279279	TGTGCAAGAGATCTCTTTGGTACACGTGAGTCCTGG	CARDLFGTRESW	IGHV3-74	IGHD1-1	IGHJ5	16	18	23	31
11	0.024774774774774775	TGTGCGAAGGATCGGGCGGCCCCAAAAGGGGAAATAATGGACAACTTTGACTTCTGG	CAKDRAAPKGEIMDNFDFW	IGHV3-30	IGHD3-16	IGHJ4	6	19	25	43
10	0.02252252252252252	TGTGCGAGAGGAGAGGTCCTTACGATTTTTGGAGTGGTTATCGAATACTACTTTGACTACTGG	CARGEVLTIFGVVIEYYFDYW	IGHV4-4	IGHD3-3	IGHJ4	9	19	40	45
10	0.02252252252252252	TGTGCGAGAGGTTCGGGGAGTCTTGTCTACTGG	CARGSGSLVYW	IGHV3-21	IGHD3-10	IGHJ4	9	10	20	22
9	0.02027027027027027	TGTGCGAGACTAGATGGTTCGGGGCGTTACTTCCCCTACTACCTTGACTACTGG	CARLDGSGRYFPYYLDYW	IGHV4-39	IGHD3-10	IGHJ4	9	13	28	36
7	0.015765765765765764	TGTGGAAGACCCCCCCTTTCGCTTCGAGAAATTATTAACCTTGATGCTTTTGATATCTGG	CGRPPLSLREIINLDAFDIW	IGHV4-39	IGHD3-10	IGHJ3	3	31	36	41
6	0.013513513513513514	TGTGCGAGAGGAGGACCCTTACAAATTCATTACGGGCCCGATGGCTACTACTACGGCATGGACGTCTGG	CARGGPLQIHYGPDGYYYGMDVW	IGHV1-2	IGHD3-3	IGHJ6	9	28	33	44
6	0.013513513513513514	TGTGCGAAAGATGGAAGTAGTACCAGCTGCTATCTCACCGGTTGTGGCTGGTACTTCGCTCTCTGG	CAKDGSSTSCYLTGCGWYFALW	IGHV3-23	IGHD2-2	IGHJ2	11	15	32	47
6	0.013513513513513514	TGTACAAGAGCGGGGAAAGTAGAGTGGCGGGAACCCAACCAATTGCACCCCTGG	CTRAGKVEWREPNQLHPW	IGHV1-2	IGHD3-10	IGHJ5	9	10	15	46
6	0.013513513513513514	TGTGCGAGAGAGGCTGGCTACAATTATTTCGAAGACTGG	CAREAGYNYFEDW	IGHV3-30	IGHD5-24	IGHJ4	10	14	25	34
5	0.01126126126126126	TGTGTAAGAGGCGGGGAATGTAGTAGTACCAGCTGCCACGCCGCATACGGTATGGACGTCTGG	CVRGGECSSTSCHAAYGMDVW	IGHV3-13	IGHD2-2	IGHJ6	9	18	42	51
5	0.01126126126126126	TGTGCGAGAGATGGTAGGGAGTATAGCAGCCGACCCAAGGGCAACGGTATGGACGTCTGG	CARDGREYSSRPKGNGMDVW	IGHV3-21	IGHD6-6	IGHJ6	11	18	29	48
5	0.01126126126126126	TGTGTGAGACATGAAGGTTATTATGATAGTAGTAAGCGGTACTTCGATCTCTGG	CVRHEGYYDSSKRYFDLW	IGHV4-39	IGHD3-22	IGHJ2	12	17	32	37
5	0.01126126126126126	TGTGCGAAAGATCCCGTGTGGAGTGGTGTCCCATCATGGGAAGACTTCTGG	CAKDPVWSGVPSWEDFW	IGHV3-23	IGHD3-3	IGHJ4	12	18	26	42
5	0.01126126126126126	TGTGCGAGAGAAAATTGGGCTGGGGATGCCTACTTCTTTGACTTCTGG	CARENWAGDAYFFDFW	IGHV3-11	IGHD7-27	IGHJ4	10	19	26	30
5	0.01126126126126126	TGTACGAGACAGACATATACTGGGAGCTACCACGAGATGGCCCACTGG	CTRQTYTGSYHEMAHW	IGHV4-39	IGHD1-26	IGHJ4	10	15	33	43
5	0.01126126126126126	TGTGTATACGATGGAGGACAATATAAGTTTGACTATTGG	CVYDGGQYKFDYW	IGHV3-74	IGHD2-15	IGHJ4	3	17	23	27
5	0.01126126126126126	TGTGCGAGAGATCGGGCCGATGCTGGTTTCATCTGG	CARDRADAGFIW	IGHV3-11	IGHD2-2	IGHJ3	12	21	26	30
4	0.009009009009009009	TGTGCGAAAGGTGGATACAGTTATGGCCGCTACGCGTCCCCGGATGGTTTTGACATCTGG	CAKGGYSYGRYASPDGFDIW	IGHV3-23	IGHD5-18	IGHJ3	9	10	25	42
4	0.009009009009009009	TGTGCGAATTCTGACTGCATTAATGGTGTGTGTCACATGGCCGGTATGGCCGTCTGG	CANSDCINGVCHMAGMAVW	IGHV3-23	IGHD2-8	IGHJ6	7	20	28	45
4	0.009009009009009009	TGTGTGAAAGCCCAACAACTTCTAATCCTCGCGAAGGCCTATTTTGACTTCTGG	CVKAQQLLILAKAYFDFW	IGHV3-30	IGHD1-1	IGHJ4	3	14	19	38
4	0.009009009009009009	TGTGCGAGAGATCGCATAGCAGTAGCTGGTACGGCGTATTACTTTGACTACTGG	CARDRIAVAGTAYYFDYW	IGHV3-11	IGHD6-13	IGHJ4	12	15	32	35
4	0.009009009009009009	TGTGCGACAGGGGGGATGTACTTTGATAGCAGTGGTTATTATGAGTGGTGG	CATGGMYFDSSGYYEWW	IGHV3-21	IGHD3-22	IGHJ4	6	18	40	48
4	0.009009009009009009	TGTGCGAGAGATCCCCTTATCGGATACAACTATGGCTTAAAGGACTACTGG	CARDPLIGYNYGLKDYW	IGHV1-18	IGHD5-18	IGHJ4	12	21	34	42
4	0.009009009009009009	TGTGCAAGACGTTATAGTAGCAGCTCTTACTTTGACTACTGG	CARRYSSSSYFDYW	IGHV3-74	IGHD2-15	IGHJ4	8	15	24	27
4	0.009009009009009009	TGTGCGGCGGGGGGTAGCAGCACTTCGGACGTCTGG	CAAGGSSTSDVW	IGHV3-11	IGHD2-15	IGHJ3	5	13	20	31
4	0.009009009009009009	TGTACAAGAGACACCTTCGGGCCCCAAGACTACTGG	CTRDTFGPQDYW	IGHV3-74	IGHD3-10	IGHJ4	10	15	20	27
4	0.009009009009009009	TGTAGCGGAGATCCCACCGGCTATGATGACTACTGG	CSGDPTGYDDYW	IGHV3-15	IGHD4-23	IGHJ4	3	5	18	26
3	0.006756756756756757	TGTGTGAGACTGGATTGTAGTAGTCGCGTCTGCCTCCTTGATCATTACTTCTACGGTATGGACGTCTGG	CVRLDCSSRVCLLDHYFYGMDVW	IGHV5-78	IGHD2-2	IGHJ6	8	13	23	57
3	0.006756756756756757	TGTGCGAAACTTAGGGGGAGGGGGCCGTATTACTATGATAGTAGTGGTGAGAATGCTTTTGATATCTGG	CAKLRGRGPYYYDSSGENAFDIW	IGHV3-23	IGHD3-22	IGHJ3	8	25	47	52
3	0.006756756756756757	TGTGCGAAAGAAAGTCGCAGTGGCTGGTACTCAGATTACTATTACGGTATGGACCTCTGG	CAKESRSGWYSDYYYGMDLW	IGHV3-23	IGHD6-19	IGHJ6	10	16	29	48
3	0.006756756756756757	TGTGCGACAGCCCCCCAGACGGAGAATATTCGTACTAATTACCCTTTTGACTATTGG	CATAPQTENIRTNYPFDYW	IGHV3-23	IGHD2-8	IGHJ4	6	25	38	45
3	0.006756756756756757	TGTGCGAACACATATGGTTCGAGGAACCAGTACTATTACGGTATGGACGTCTGG	CANTYGSRNQYYYGMDVW	IGHV3-23	IGHD3-10	IGHJ6	7	12	24	42
3	0.006756756756756757	TGTGCGAGAGGATATTGTAGTAATGGTTTATGTTCCACCTTTGACTACTGG	CARGYCSNGLCSTFDYW	IGHV4-4	IGHD2-8	IGHJ4	9	10	31	38
3	0.006756756756756757	TGTGCGAAAGATCATGGGGCAGCAGCTGGTAGGTTCGCGGGTGACTACTGG	CAKDHGAAAGRFAGDYW	IGHV1-69	IGHD6-13	IGHJ4	12	18	30	41
3	0.006756756756756757	TGTGCGAGAGCTGGGCAGCAGCTGGTACTCGGCTGGTTCGACCCCTGG	CARAGQQLVLGWFDPW	IGHV1-18	IGHD6-13	IGHJ5	9	14	27	32
3	0.006756756756756757	TGTGCGAGAATTCGTGGGAGCTACTCTGATGCTTTTGATATCTGG	CARIRGSYSDAFDIW	IGHV3-21	IGHD1-26	IGHJ3	8	13	24	26
3	0.006756756756756757	TGTGCGGTTATGTTTCGCGGACCTAGGGACTTTGACCACTGG	CAVMFRGPRDFDHW	IGHV3-48	IGHD3-10	IGHJ4	5	8	20	28
3	0.006756756756756757	TGTGCGAGAGTTCAGTGGACCACTAACAGTTTCGACCCCTGG	CARVQWTTNSFDPW	IGHV1-3	IGHD2-15	IGHJ5	9	18	24	30
3	0.006756756756756757	TGTGCAAGAGAAGATTTTTGGAGTGGTCATTATAAGGACTGG	CAREDFWSGHYKDW	IGHV3-74	IGHD3-3	IGHJ4	10	12	33	37
3	0.006756756756756757	TGTGCGAGAGTGGAAGGATACAGCTATGACTACTGG	CARVEGYSYDYW	IGHV3-21	IGHD5-18	IGHJ4	9	15	25	26
3	0.006756756756756757	TGTGTGAGAGCGGTGGGACCATTTGACTATTGG	CVRAVGPFDYW	IGHV3-74	IGHD1-26	IGHJ4	3	12	17	21
3	0.006756756756756757	TGTACCATTGACGACTCAGTCTGG	CTIDDSVW	IGHV3-23	IGHD2-8	IGHJ4	2	3	8	20
2	0.0045045045045045045	TGTGCAAGAGATTTCCGGGGTGAGGGCAGTAGAACGTATTACGATTTTTGGACTACTTACGGGACCATTGACTACTGG	CARDFRGEGSRTYYDFWTTYGTIDYW	IGHV6-1	IGHD3-3	IGHJ4	11	33	51	67
2	0.0045045045045045045	TGTGCGAGACAGTTTTGTAGCAGTGGTAGCTGTTACTCCCCTCTCTCAACCATGAAGTACTCCTTTGACTATTGG	CARQFCSSGSCYSPLSTMKYSFDYW	IGHV4-39	IGHD2-15	IGHJ4	10	14	38	55
2	0.0045045045045045045	TGTGCAAAATCTAGGGCTGGCGATATTGATGCCAGGTGCCCAAACTACTGCTATTTCGGTGTGGACGTCTGG	CAKSRAGDIDARCPNYCYFGVDVW	IGHV3-43	IGHD2-21	IGHJ6	8	46	58	61
2	0.0045045045045045045	TGTGCGAGACTAGTTCCCTCGGGATTCACTCTACTGTCGTTAGTTGTCGACTATGCTTTTGATGTGTGG	CARLVPSGFTLLSLVVDYAFDVW	IGHV4-39	IGHD1-7	IGHJ3	9	10	16	52
2	0.0045045045045045045	TGTGCGAGAGATCTAGGTCCCATTTACTATGATGGGAGTGGATCCTCTTCGGGGGCTTTTGATATCTGG	CARDLGPIYYDGSGSSSGAFDIW	IGHV1-46	IGHD3-22	IGHJ3	13	23	40	54
2	0.0045045045045045045	TGTGCGAGAGATAGGACGATAGTGGCTGGTACTGGAAATTACTACTACTACTACGGTATGGACGTCTGG	CARDRTIVAGTGNYYYYYGMDVW	IGHV1-46	IGHD6-19	IGHJ6	11	20	31	37
2	0.0045045045045045045	TGTGCGAAAGATCACGATAGCCCGCTAACGGTCGGGCGCTCTTTGAATTACGGGATGGACGCCTGG	CAKDHDSPLTVGRSLNYGMDAW	IGHV1-18	IGHD5-24	IGHJ6	12	45	51	54
2	0.0045045045045045045	TGTGCGAGGGGGCTGGGGGTGACTGTCCTTGAAGGTCACTATTATTACGGTGTGGACGTCTGG	CARGLGVTVLEGHYYYGVDVW	IGHV1-18	IGHD2-21	IGHJ6	7	13	24	52
2	0.0045045045045045045	TGTGCGAGAGGATCCCACTTTTTTTGGAGTGGTTATTTAGGACAACTCGGTATGGACGTCTGG	CARGSHFFWSGYLGQLGMDVW	IGHV4-34	IGHD3-3	IGHJ6	10	20	36	51
2	0.0045045045045045045	TGTGCGAAAGATCCTTCAACTGTGACGATTTTTGGAGTGGTACCGACGCCTCCAGAAAACTGG	CAKDPSTVTIFGVVPTPPENW	IGHV3-23	IGHD3-3	IGHJ4	16	24	40	58
2	0.0045045045045045045	TGTGCTAGAGCCGGTAGCGCCTCGTCCGGGAATTCCTACTACGACCCTATGGACGTCTGG	CARAGSASSGNSYYDPMDVW	IGHV3-72	IGHD6-6	IGHJ6	9	20	28	35
2	0.0045045045045045045	TGTGCGAGACATGACTTTGTGAGGTGGGGGAGCTACCGATATGATGCTTTTGATATCTGG	CARHDFVRWGSYRYDAFDIW	IGHV4-39	IGHD1-26	IGHJ3	12	27	35	40
2	0.0045045045045045045	TGTGCGAGAGATCTTCGGTATTACTCTGATAGTGGCTTTGCGTACTACTTTGACTATTGG	CARDLRYYSDSGFAYYFDYW	IGHV4-31	IGHD3-22	IGHJ4	13	17	32	41
2	0.0045045045045045045	TGTGCGAAAGCCCCGCCTTGTACTCTGACCAGCTGCCACCCCAAAGACTTTCAGGACTGG	CAKAPPCTLTSCHPKDFQDW	IGHV3-23	IGHD2-2	IGHJ4	9	27	35	55
2	0.0045045045045045045	TGTGCAAGAGACGAACTGTTTTGTACTGGCGGCACCTGCCTGCGTGGCTTTGACCTCTGG	CARDELFCTGGTCLRGFDLW	IGHV3-13	IGHD2-8	IGHJ4	10	20	26	47
2	0.0045045045045045045	TGTGTGAAAGATCGCCTATCGAGTGGCTGGTACTATTCGGATGCTTTTGATATCTGG	CVKDRLSSGWYYSDAFDIW	IGHV3-60	IGHD6-19	IGHJ3	12	21	32	39
2	0.0045045045045045045	TGTGTAAGAGATCATGCGTCCGGCTACAGGGGCAACTGGGAGCCCTTTGACTCCTGG	CVRDHASGYRGNWEPFDSW	IGHV3-9	IGHD1-1	IGHJ1	11	32	38	53
2	0.0045045045045045045	TGCATCACAGACGATTACTATATTAGGGGACGTTATTACGCCGCCTTTGCCTACTGG	CITDDYYIRGRYYAAFAYW	IGHV3-15	IGHD3-10	IGHJ4	10	13	37	44
2	0.0045045045045045045	TGTGCGAAAGTGCGGGGGAGATATAGTGGCTACGATTCGGAGTTTGACTACTGG	CAKVRGRYSGYDSEFDYW	IGHV3-23	IGHD5-12	IGHJ4	9	19	36	42
2	0.0045045045045045045	TGTGCGACAGAGAGGCGATTGAGTGGTTCACCTTACGTCTTTGACAATTGG	CATERRLSGSPYVFDNW	IGHV4-4	IGHD3-3	IGHJ4	10	20	27	38
2	0.0045045045045045045	TGTGCGAGCGAGTTTTGGAGTGGTAAATATCCCGACTACTTTGACTACTTG	CASEFWSGKYPDYFDYL	IGHV3-21	IGHD3-3	IGHJ4	7	8	33	34
2	0.0045045045045045045	TGTGCGAGACGTAGGGGTGATGGTCTTGGTTATCATTATTTTGACTATTGG	CARRRGDGLGYHYFDYW	IGHV3-20	IGHD3-16	IGHJ4	8	28	38	39
2	0.0045045045045045045	TGTGCGAGACGTAGGGGTGATGGTCTTGGTTATCATTATTTTGACTATTGG	CARRRGDGLGYHYFDYW	IGHV4-39	IGHD3-16	IGHJ4	9	28	38	39
2	0.0045045045045045045	TGTGCGAGAGGGGGGCCGATTACTATGGTTCGGGGAGTTACTGACTACTGG	CARGGPITMVRGVTDYW	IGHV4-34	IGHD3-10	IGHJ4	10	18	39	41
2	0.0045045045045045045	TGTGCGAGAGGATATTGTAGTGTTGATAGGTGCTGGGTCTTTGACTATTGG	CARGYCSVDRCWVFDYW	IGHV4-4	IGHD2-15	IGHJ4	9	10	33	38
2	0.0045045045045045045	TGTGCGAGAGGATATTGTAGTAATGATTTATGTTCCACCTTTGACTACTGG	CARGYCSNDLCSTFDYW	IGHV4-4	IGHD2-8	IGHJ4	9	10	31	38
2	0.0045045045045045045	TGTGCGAAAGATCATGGGGCAGCAGCTGGTAGGTTCGCGGGTGACTACTGG	CAKDHGAAAGRFAGDYW	IGHV3-23	IGHD6-13	IGHJ4	12	18	30	41
2	0.0045045045045045045	TGTGCAAAAGGCGTAGTTACATCTGCTCCGTACAACTGGTTCGACTCCTGG	CAKGVVTSAPYNWFDSW	IGHV3-9	IGHD4-11	IGHJ5	9	11	19	29
2	0.0045045045045045045	TGTGCTAGAGATTCCCCGGATAGTAGTGGTTATGGATTTGACTACTGG	CARDSPDSSGYGFDYW	IGHV3-72	IGHD3-22	IGHJ4	11	18	32	36
2	0.0045045045045045045	TGTGCGAGGGCGTATAGCAGCGGGCCTGGGTACTGGTTCGACCCCTGG	CARAYSSGPGYWFDPW	IGHV1-46	IGHD6-25	IGHJ5	7	11	22	31
2	0.0045045045045045045	TGTGCGAGAGATCAGCCCGACTACGGTGACTATTACTTTGACTACTGG	CARDQPDYGDYYFDYW	IGHV1-2	IGHD4-17	IGHJ4	12	18	31	33
2	0.0045045045045045045	TGTGCGAGAGATATATTAATCGCCTCCGGTGACTACGCGGACTACTGG	CARDILIASGDYADYW	IGHV3-30	IGHD4-17	IGHJ4	11	26	36	39
2	0.0045045045045045045	TGTGCACGGATTTTCTACGACAGTAGTGGTTTCCTTTTTGACTACTGG	CARIFYDSSGFLFDYW	IGHV2-26	IGHD3-22	IGHJ4	10	14	30	36
2	0.0045045045045045045	TGTGCAGGAGACACACCTTTGGATCGGTCGGTCGGCTTTGATATCTGG	CAGDTPLDRSVGFDIW	IGHV3-47	IGHD3-3	IGHJ3	10	17	22	36
2	0.0045045045045045045	TGTGCGGGTTCGGGGTACCAGCTGCTAAACTGGTTCGACCCCTGG	CAGSGYQLLNWFDPW	IGHV4-39	IGHD2-2	IGHJ5	5	14	26	27
2	0.0045045045045045045	TGTGCGAGAGATCAAGGGAGGAGTGGGAGCTACTCTCCCTACTGG	CARDQGRSGSYSPYW	IGHV4-31	IGHD1-26	IGHJ4	12	21	33	38
2	0.0045045045045045045	TGTGCGAGAGACGGTGTTAATGGCTACAATGACCTTGACTACTGG	CARDGVNGYNDLDYW	IGHV1-18	IGHD5-24	IGHJ4	10	19	29	34
2	0.0045045045045045045	TGTTCCACAGTGTACCTGTGGCACCAGGACTTTGACTACTGG	CSTVYLWHQDFDYW	IGHV3-15	IGHD1-1	IGHJ4	9	10	15	28
2	0.0045045045045045045	TGTGCCAGAGTCCCTTACAGTTATCACGTGGACTACTGG	CARVPYSYHVDYW	IGHV4-30-2	IGHD1-20	IGHJ4	9	17	23	30
2	0.0045045045045045045	TGTGCGAGACCTTATGGTTCGGGGAGTTCGGACCTCTGG	CARPYGSGSSDLW	IGHV5-10-1	IGHD3-10	IGHJ5	9	12	27	30
2	0.0045045045045045045	TGTGCGAGACACTTCGGGGAATTTACCGTTGACTACTGG	CARHFGEFTVDYW	IGHV4-39	IGHD3-10	IGHJ4	10	12	19	28
2	0.0045045045045045045	TGTGCGAGAGGGACAGCAGTGCCTGGTTTTGGCTACTGG	CARGTAVPGFGYW	IGHV3-21	IGHD6-19	IGHJ4	9	14	26	27
2	0.0045045045045045045	TGTGCGATGGAGGGACATGACTACGTTGTCTACTGG	CAMEGHDYVVYW	IGHV4-39	IGHD3-3	IGHJ4	6	7	11	19
2	0.0045045045045045045	TGTGCGAGAGTGGAAGGATACAGCTATGACTACTGG	CARVEGYSYDYW	IGHV3-48	IGHD5-18	IGHJ4	9	15	25	26
2	0.0045045045045045045	TGCGCGGGAAGTAACAGGTACTCCCTTGGTTGGTGG	CAGSNRYSLGWW	IGHV4-4	IGHD2-15	IGHJ4	5	18	23	33
2	0.0045045045045045045	TGTACCATTGACGACTCAGTCTGG	CTIDDSVW	IGHV3-9	IGHD2-8	IGHJ4	2	3	8	20
1	0.0022522522522522522	TGTGCGAGAGTTGGGGGCCAAGGGGTAGTACCAGCTGCCAAAGATTACTACTACTACTACGGTATGGACGTCTGG	CARVGGQGVVPAAKDYYYYYGMDVW	IGHV4-34	IGHD2-2	IGHJ6	9	24	37	43
1	0.0022522522522522522	TGTGCGAAGGAAGGCAGGGGAATTAGAATGCTGATAGTGGAAACCTTGATGGAGTGGTTCGACTCCTGG	CAKEGRGIRMLIVETLMEWFDSW	IGHV1-18	IGHD1-26	IGHJ5	6	33	39	54
1	0.0022522522522522522	TGTGCGACAGCCGGATTAGGCAGTCTGGATATTGTGGTAGTTCCAGCTGCTATTCCCGACAACTGG	CATAGLGSLDIVVVPAAIPDNW	IGHV3-33	IGHD2-2	IGHJ4	6	26	52	57
1	0.0022522522522522522	TGTGCGAGAGTTGGTAGCAGCAGCTGGTACGAGGCGACTTACTACTACTACGGTATGGACGTCTGG	CARVGSSSWYEATYYYYGMDVW	IGHV4-31	IGHD6-13	IGHJ6	9	14	30	39
1	0.0022522522522522522	TGTGCGAGAGGCGGGGGGGGAGCAGCAGCTGGTACCGACTCCCAAGGAAACTGGTTCGACCCCTGG	CARGGGGAAAGTDSQGNWFDPW	IGHV1-8	IGHD6-13	IGHJ5	11	20	34	48
1	0.0022522522522522522	TGTGCGAGAGATCCCCATTACGATTTTTGGAGTGGTTATTTTTACAGCAATGCTTTTGATATCTGG	CARDPHYDFWSGYFYSNAFDIW	IGHV4-31	IGHD3-3	IGHJ3	12	16	39	49
1	0.0022522522522522522	TGTGCGAGAAGCCCCACGGTACGGTACCAGCTGCTTCCTTACTACTACTACGGTATGGACGTCTGG	CARSPTVRYQLLPYYYYGMDVW	IGHV1-3	IGHD6-13	IGHJ6	8	17	34	39
1	0.0022522522522522522	TGTGCGAGAGATCCTAACTATGGTTTGGGGACTTATCGCTTCTACTACGGTATGGACGTCTGG	CARDPNYGLGTYRFYYGMDVW	IGHV4-31	IGHD3-10	IGHJ6	12	16	35	41
1	0.0022522522522522522	TGTGCAAAAGATAGTGGCTACGAGGGTTTTTATGACTACTACTACTACGGTATGGACGTCTGG	CAKDSGYEGFYDYYYYGMDVW	IGHV3-43	IGHD5-12	IGHJ6	12	13	22	30
1	0.0022522522522522522	TGTGCAAAAGACATCCACCCCTTTTGGAGTGATTACCCCTCCAGCTACGGTATGGGCGTCTGG	CAKDIHPFWSDYPSSYGMGVW	IGHV3-9	IGHD3-3	IGHJ3	10	21	34	58
1	0.0022522522522522522	TGTGCGAGACACGAGTATAGCAGCAGCTGGTATCCCCCGGGAAGCGCTTTTGATATCTGG	CARHEYSSSWYPPGSAFDIW	IGHV4-39	IGHD6-13	IGHJ3	10	14	31	45
1	0.0022522522522522522	TGTGCGAGACAGGGGGAAATCCGTGGCTGGCCCTACTACTACTACGGTATGGACGTCTGG	CARQGEIRGWPYYYYGMDVW	IGHV4-39	IGHD6-19	IGHJ6	10	22	29	32
1	0.0022522522522522522	TGTGCGAGACAAGTTTACTATGATACAACTGGTTATTTCAAATACTACTTTGATTACTGG	CARQVYYDTTGYFKYYFDYW	IGHV4-39	IGHD3-22	IGHJ4	10	14	36	42
1	0.0022522522522522522	TGTGCGAGACAAGGTCGACTAGCCCGTTCGGGGACCATCATGGGCTGGTTCGACCCCTGG	CARQGRLARSGTIMGWFDPW	IGHV3-7	IGHD3-10	IGHJ5	8	25	33	44
1	0.0022522522522522522	TGTGCGAGAGATCTTCGGTATTACTCTGATAGTGACTTTGCGTACTACTTTGACTATTGG	CARDLRYYSDSDFAYYFDYW	IGHV1-18	IGHD3-22	IGHJ4	13	17	32	41
1	0.0022522522522522522	TGTGCGAAGGGTTCCGTATTACGATTTTTGGAGTGGTTCCGCGACCCTTGGGGCTACTGG	CAKGSVLRFLEWFRDPWGYW	IGHV3-23	IGHD3-3	IGHJ4	7	14	37	53
1	0.0022522522522522522	TGTGCACGGGGAATCTACGATTTTTGGAGTGGTTACGCCCCGTACTACTTTGACTACTGG	CARGIYDFWSGYAPYYFDYW	IGHV2-26	IGHD3-3	IGHJ4	8	15	34	41
1	0.0022522522522522522	TGTGCACACAAGTCATACGATTTTTGGAGTGGTTATTATGGGGGCTGGTTCGACCCCTGG	CAHKSYDFWSGYYGGWFDPW	IGHV2-5	IGHD3-3	IGHJ5	9	15	38	44
1	0.0022522522522522522	TGTGCGAGACTGGCAGTAGCAGCAGCTGGCCCTTACTACTACGGTATGGACGTCTGG	CARLAVAAAGPYYYGMDVW	IGHV4-31	IGHD6-13	IGHJ6	8	16	28	33
1	0.0022522522522522522	TGTGCGAGACTAGCCCGCCCAGGATATTGTAGTGGTATTAATTGCCTTGACATCTGG	CARLARPGYCSGINCLDIW	IGHV4-39	IGHD2-15	IGHJ4	9	20	35	46
1	0.0022522522522522522	TGTGCGAGACATTCTCTCGAGAATAGCAGTGGCTGGTACGGGTTAGGGTACTACTGG	CARHSLENSSGWYGLGYYW	IGHV4-39	IGHD6-19	IGHJ4	11	22	39	49
1	0.0022522522522522522	TGTGCGAGAGGCCGCGATAGTGGGAGTTACTTTAGAAGACTCAAAGGGGGACCCTGG	CARGRDSGSYFRRLKGGPW	IGHV4-34	IGHD1-26	IGHJ5	12	16	30	51
1	0.0022522522522522522	TGTGCGAGAGAAACCCCCAAAAACGGGTATAGTGGCTACAACGGTATGGACGTCTGG	CARETPKNGYSGYNGMDVW	IGHV4-31	IGHD5-12	IGHJ6	10	27	38	45
1	0.0022522522522522522	TGTGCGAAGGATCGGGCGGCCCCAAAAGGGGAAATAATGGACAACTTTGACTTCTGG	CAKDRAAPKGEIMDNFDFW	IGHV3-48	IGHD3-16	IGHJ4	6	19	25	43
1	0.0022522522522522522	TGTGTGAAAGCCCAACAACTTCTAATCCTCGCGAAGGCCTATTTTGACTTCTGG	CVKAQQLLILAKAYFDFW	IGHV3-35	IGHD1-1	IGHJ4	6	14	19	38
1	0.0022522522522522522	TGTGCCAGAGAGGGCAGCTGGTACTCCTACTACTACTACGGTATGGACGTCTGG	CAREGSWYSYYYYGMDVW	IGHV4-30-2	IGHD2-2	IGHJ6	10	13	24	26
1	0.0022522522522522522	TGTGCGATTGACGGGGAAGCGCACTGGAACCACCCGCATTATTTTGACTACTGG	CAIDGEAHWNHPHYFDYW	IGHV3-23	IGHD1-1	IGHJ4	6	22	29	42
1	0.0022522522522522522	TGTGCGACTAACACATGGGGAGATGGGCACTACTATTACGGTATGGATGTCTGG	CATNTWGDGHYYYGMDVW	IGHV3-66	IGHD5-24	IGHJ6	6	19	25	28
1	0.0022522522522522522	TGTGCGACACCAGGGACCATATTTGGAGTGGTCACCCCTCGCTTTGACTATTGG	CATPGTIFGVVTPRFDYW	IGHV3-64	IGHD3-3	IGHJ4	6	21	31	41
1	0.0022522522522522522	TGTGCGAGACTTCGGAGCTCGTCTTACTACTACTACTACGGTATGGACGTCTGG	CARLRSSSYYYYYGMDVW	IGHV4-31	IGHD6-6	IGHJ6	8	15	22	23
1	0.0022522522522522522	TGTGCGAGACTGGGTTACGATATTGTTACATCCGTCTTCAGCTTTGACTACTGG	CARLGYDIVTSVFSFDYW	IGHV4-39	IGHD3-9	IGHJ4	9	14	23	41
1	0.0022522522522522522	TGTGCGAGACTGGAGGTGGTGACTGCTAAGAGTTTGAACTACTTTGACTACTGG	CARLEVVTAKSLNYFDYW	IGHV5-10-1	IGHD2-21	IGHJ4	9	14	27	37
1	0.0022522522522522522	TGTGCGAGACACTTTCGTAGCAGTGGCTGGTCAGCCGGATACTTCCAGGGCTGG	CARHFRSSGWSAGYFQGW	IGHV3-33	IGHD6-19	IGHJ1	8	17	30	38
1	0.0022522522522522522	TGTGCGAGAGTTTGTGTGGCAGTGGCTGTTTCATATGATGCTTTTGATATCTGG	CARVCVAVAVSYDAFDIW	IGHV4-34	IGHD6-19	IGHJ3	9	18	27	34
1	0.0022522522522522522	TGTGCGAGAGGCAGGAAAGCAGTGGCTGGTAGGGCTGGCTGGTTCGACCCCTGG	CARGRKAVAGRAGWFDPW	IGHV1-8	IGHD6-19	IGHJ5	11	17	30	38
1	0.0022522522522522522	TGTGCGAGAGATTCTACCGAGGGCCGCGACTACTACTACGCTATGGACGTCTGG	CARDSTEGRDYYYAMDVW	IGHV1-18	IGHD1-7	IGHJ6	11	14	18	28
1	0.0022522522522522522	TGTGCGAGAGATCGCATAGCAGTAGCTGGTACGGCGTATTACTTTGACTACTGG	CARDRIAVAGTAYYFDYW	IGHV1-69	IGHD6-13	IGHJ4	12	15	32	35
1	0.0022522522522522522	TGTGCAAAAGATATTTTGTCGATGACTGCTATTCCGGGCGCCTTTGACTACTGG	CAKDILSMTAIPGAFDYW	IGHV3-43	IGHD2-21	IGHJ4	13	22	36	41
1	0.0022522522522522522	TGTACAAGAGCGGGGAAAGTAGAGTGGCGGGAACCCAACCAATTGCACCCCTGG	CTRAGKVEWREPNQLHPW	IGHV1-18	IGHD3-10	IGHJ5	9	10	15	46
1	0.0022522522522522522	TGTGCCAGAGGACTGCACTACTATGGTTCGGGGAGTTATCCTGACTACTGG	CARGLHYYGSGSYPDYW	IGHV4-30-2	IGHD3-10	IGHJ4	9	18	38	41
1	0.0022522522522522522	TGTGCGCGACGAGGCGGGCCATCTCTTTGGAGTAGTTATTATTACAACTGG	CARRGGPSLWSSYYYNW	IGHV1-3	IGHD3-3	IGHJ4	5	25	41	46
1	0.0022522522522522522	TGTGCGAGTCGTTATTACTATGGTTCGGGGCACTGGTACTTCGATCTCTGG	CASRYYYGSGHWYFDLW	IGHV4-4	IGHD3-10	IGHJ2	7	12	29	31
1	0.0022522522522522522	TGTGCGAGGAATACTATGGTTCGGGGAGTTCTGGACGGTATGGACGTCTGG	CARNTMVRGVLDGMDVW	IGHV3-21	IGHD3-10	IGHJ6	7	11	29	39
1	0.0022522522522522522	TGTGCGAGGAATACTATGGTTCGGGGAGTTCTGGACGGTATGGACGTCTGG	CARNTMVRGVLDGMDVW	IGHV4-34	IGHD3-10	IGHJ6	7	11	29	39
1	0.0022522522522522522	TGTGCGAGACTTTGGAGTAGTGGTTTCAAGACCGTTGCTTTTGATATCTGG	CARLWSSGFKTVAFDIW	IGHV4-39	IGHD3-22	IGHJ3	9	15	24	35
1	0.0022522522522522522	TGTGCGAGACTGGCGGATAGCAGCAGCTGGCAACCTTACTTTGACTACTGG	CARLADSSSWQPYFDYW	IGHV4-39	IGHD6-13	IGHJ4	9	16	29	36
1	0.0022522522522522522	TGTGCGAGACGTAGGGGTGATGGTCTTGGTTATCATTATTTTGACTATTGG	CARRRGDGLGYHYFDYW	IGHV4-39	IGHD3-9	IGHJ1	9	36	45	48
1	0.0022522522522522522	TGTGCGAGAGCGTATTACTATGATAGTAGTGGTTATTCCCCAGACTACTGG	CARAYYYDSSGYSPDYW	IGHV4-34	IGHD3-22	IGHJ4	9	10	36	42
1	0.0022522522522522522	TGTGCGAGAGGTGGGAGCCCAAAGTACTACTACTACGGTATGGACGTCTGG	CARGGSPKYYYYGMDVW	IGHV1-8	IGHD1-26	IGHJ6	10	11	17	24
1	0.0022522522522522522	TGTGCGAGAGGCTGGGAAACTATAGCAGCGTCAAGCTGGTTCGACCCCTGG	CARGWETIAASSWFDPW	IGHV1-8	IGHD6-25	IGHJ5	11	20	29	35
1	0.0022522522522522522	TGTGCGAGAGATCGGGTTCGTAGTGGCTACTACTACGGTATGGACGTCTGG	CARDRVRSGYYYGMDVW	IGHV4-31	IGHD2-15	IGHJ6	12	19	25	26
1	0.0022522522522522522	TGTGCGAGAGATCAACAACATATTGTGGTGGTGACTGCCCCTGACTACTGG	CARDQQHIVVVTAPDYW	IGHV3-21	IGHD2-21	IGHJ4	12	18	37	41
1	0.0022522522522522522	TGTGCGAAGCAATCCACTATCATAGCATTGGCTGGTAGCCCCGACGACTGG	CAKQSTIIALAGSPDDW	IGHV3-23	IGHD6-19	IGHJ4	7	21	36	42
1	0.0022522522522522522	TGTGCGAAAGGTGGGCCGGTGACCACCTTTGGGTGGTACTTCGATCTCTGG	CAKGGPVTTFGWYFDLW	IGHV3-30	IGHD4-17	IGHJ2	6	16	22	33
1	0.0022522522522522522	TGTGCGAAAGATCTCTATAGCGGTGGCTGGTACAACTTCTTCGACCCCTGG	CAKDLYSGGWYNFFDPW	IGHV3-23	IGHD6-19	IGHJ5	13	15	28	29
1	0.0022522522522522522	TGTGCGAAAGATCGGTCTCTTAGCCGAATAGCTGGGACTTTCGACTACTGG	CAKDRSLSRIAGTFDYW	IGHV3-30	IGHD2-21	IGHJ4	12	25	31	36
1	0.0022522522522522522	TGTGCAAGAGATGTCGCCTACAATGGTTCGGGGCCCCACTTTGACTCCTGG	CARDVAYNGSGPHFDSW	IGHV3-13	IGHD3-10	IGHJ4	11	18	32	37
1	0.0022522522522522522	TGTGCTAGAGCGGGAGGCATGACTACGGTGGTACCCGAGGACTACTGG	CARAGGMTTVVPEDYW	IGHV3-72	IGHD4-23	IGHJ4	9	17	32	39
1	0.0022522522522522522	TGTGCGACCCAAGAGTTTCGTCTAGGAGGTGACTTCCTCGACCACTGG	CATQEFRLGGDFLDHW	IGHV4-39	IGHD2-21	IGHJ5	6	27	33	37
1	0.0022522522522522522	TGTGCGAGTGCCACGACCTCTACAGGCCCCAACTGGTTCGACCCCTGG	CASATTSTGPNWFDPW	IGHV4-31	IGHD4-11	IGHJ5	7	19	24	29
1	0.0022522522522522522	TGTGCGAGCCCTATGATGACTACGGTGGTAACTGCCGTTGACTACTGG	CASPMMTTVVTAVDYW	IGHV3-30	IGHD4-23	IGHJ4	7	15	32	37
1	0.0022522522522522522	TGTGCGAGATTCTATAGCAGCAGCTGGTACGGTGCTTTTGATATCTGG	CARFYSSSWYGAFDIW	IGHV4-55	IGHD6-13	IGHJ3	9	12	30	32
1	0.0022522522522522522	TGTGCGAGATTAGGCGGGCAGCAGCTGGATTCAAACTTTGACTACTGG	CARLGGQQLDSNFDYW	IGHV4-34	IGHD6-13	IGHJ4	8	17	27	34
1	0.0022522522522522522	TGTGCGAGACGTGACGGTGACAGTGGCTGGACCGTCATTGACCACTGG	CARRDGDSGWTVIDHW	IGHV1-18	IGHD6-19	IGHJ4	8	20	29	37
1	0.0022522522522522522	TGTGCGAGACGTGACGGTGACAGTGGCTGGACCGTCATTGACCACTGG	CARRDGDSGWTVIDHW	IGHV4-39	IGHD6-19	IGHJ4	9	20	29	37
1	0.0022522522522522522	TGTGCGAGACGGGGAAGGTGGTTCGGGGAGTTATCTAATGACTGCTGG	CARRGRWFGELSNDCW	IGHV5-10-1	IGHD3-10	IGHJ4	9	18	33	38
1	0.0022522522522522522	TGTGCGAGACATGCGAGGTATTACTATGATAACTGGTTCGACCCCTGG	CARHARYYYDNWFDPW	IGHV5-10-1	IGHD3-22	IGHJ5	12	17	29	30
1	0.0022522522522522522	TGTGCGAGAGCTGGGCAGCAGCTGGTACTCGGCTGGTTCGACCCCTGG	CARAGQQLVLGWFDPW	IGHV4-34	IGHD6-13	IGHJ5	9	14	27	32
1	0.0022522522522522522	TGTGCGAGAGCTATACGATTTTTGGAGGGTCCGTACTTTGACTACTGG	CARAIRFLEGPYFDYW	IGHV4-34	IGHD3-3	IGHJ4	9	13	26	33
1	0.0022522522522522522	TGTGCGAGAGGGGACTACAGTAACCACTTCCCCAATTTGGACTGCTGG	CARGDYSNHFPNLDCW	IGHV3-21	IGHD4-11	IGHJ4	9	12	23	39
1	0.0022522522522522522	TGTGCGAGAGGAGGAGATACTGGGCACTACGATGCTTTTCATATGTGG	CARGGDTGHYDAFHMW	IGHV1-46	IGHD2-15	IGHJ3	9	24	29	30
1	0.0022522522522522522	TGTGCGAGAGATTGGTTTTTTGGAGTGGTTAGTTGGTTCGACCCCTGG	CARDWFFGVVSWFDPW	IGHV3-33	IGHD3-3	IGHJ5	11	16	30	33
1	0.0022522522522522522	TGTGCGAGAGATTACGATTTTTGGAGTGGTTACCCCCTGGGGGTCTGG	CARDYDFWSGYPLGVW	IGHV4-31	IGHD3-3	IGHJ6	11	12	31	42
1	0.0022522522522522522	TGTGCGAGAATTTCGCCTGGAACGACAGGAAGGTTCTTTGACTACTGG	CARISPGTTGRFFDYW	IGHV4-28	IGHD1-1	IGHJ4	9	16	25	35
1	0.0022522522522522522	TGTGCGAACGTAATAGCAGTGGCTGGTACCAACTGGTTCGACCCCTGG	CANVIAVAGTNWFDPW	IGHV3-23	IGHD6-19	IGHJ5	7	12	28	29
1	0.0022522522522522522	TGTGCGAAATCCTGGGTAGTAGTACCAGCTGCTATGCTTGACTACTGG	CAKSWVVVPAAMLDYW	IGHV3-23	IGHD2-2	IGHJ4	8	15	36	37
1	0.0022522522522522522	TGTGCGAAACAGTTTAGGGGGAGCACCTCGTCCCTGTTTGACTACTGG	CAKQFRGSTSSLFDYW	IGHV3-23	IGHD6-6	IGHJ4	8	21	32	36
1	0.0022522522522522522	TGTGCGAAAGAATTTGGCAGTGGCTGGTATTGGGGGGGGGACTACTGG	CAKEFGSGWYWGGDYW	IGHV3-23	IGHD6-19	IGHJ4	10	16	28	39
1	0.0022522522522522522	TGTGCGAAAAGTGTTGTGGCAGCCGGCGGGCTGGGCTTTGACTACTGG	CAKSVVAAGGLGFDYW	IGHV3-53	IGHD2-2	IGHJ4	6	21	26	35
1	0.0022522522522522522	TGTGCAAAAGCCGGTGATTATAGTGGGAGCTACCCCCTTGACTACTGG	CAKAGDYSGSYPLDYW	IGHV3-43	IGHD1-26	IGHJ4	9	18	32	37
1	0.0022522522522522522	TGTGCAAAAGATACGGATAGTAGTGGTTATCACGTCTTTGACTACTGG	CAKDTDSSGYHVFDYW	IGHV3-9	IGHD3-22	IGHJ4	12	15	29	35
1	0.0022522522522522522	TGTACTAGGTCGGATTGTAGTATTGCCCCCTGCGGTATGGACGTCTGG	CTRSDCSIAPCGMDVW	IGHV3-73	IGHD2-2	IGHJ6	7	13	21	36
1	0.0022522522522522522	TGTGTCAGAGATAAAGGTTCGGGGAGTTATTATCTTGATAACTGG	CVRDKGSGSYYLDNW	IGHV4-30-2	IGHD3-10	IGHJ4	11	15	32	40
1	0.0022522522522522522	TGTGCGACCTTGGGCCCATTTTGGAGTGGTTATTTCGATCTCTGG	CATLGPFWSGYFDLW	IGHV4-59	IGHD3-3	IGHJ2	6	18	32	33
1	0.0022522522522522522	TGTGCGACGACCGGCTATAGAAGCCGAAGGGGCTTTGACTACTGG	CATTGYRSRRGFDYW	IGHV3-23	IGHD6-13	IGHJ4	6	10	23	32
1	0.0022522522522522522	TGTGCGAGATCGCTATGGGTTCGGGGGTACGGTATGGACGTCTGG	CARSLWVRGYGMDVW	IGHV3-30	IGHD3-10	IGHJ6	8	17	25	33
1	0.0022522522522522522	TGTGCGAGACCTTCTCTCTCGGGTATACCGGTGATTTGGGACTGG	CARPSLSGIPVIWDW	IGHV4-39	IGHD1-14	IGHJ1	9	19	31	40
1	0.0022522522522522522	TGTGCGAGACATAGTGGAAGGTATTACGACCCGTTTGACTACTGG	CARHSGRYYDPFDYW	IGHV4-39	IGHD3-3	IGHJ4	11	20	28	33
1	0.0022522522522522522	TGTGCGAGAGGCCGGACCTGGCGAGGGTGGGCTTTTGATATCTGG	CARGRTWRGWAFDIW	IGHV1-8	IGHD2-15	IGHJ3	12	25	29	30
1	0.0022522522522522522	TGTGCGAGAGGCAGACAGCTATGGTCGGATCGCTTTGACTACTGG	CARGRQLWSDRFDYW	IGHV5-10-1	IGHD5-18	IGHJ4	8	14	24	32
1	0.0022522522522522522	TGTGCGAGAGACCCCCGCATCACGACTTTTGAGGTTTGGACCTGG	CARDPRITTFEVWTW	IGHV3-30	IGHD3-3	IGHJ5	10	21	30	40
1	0.0022522522522522522	TGTGCGAGAGACGATGATACCAATGGCTGGTCATGGGTCTACTGG	CARDDDTNGWSWVYW	IGHV1-3	IGHD6-19	IGHJ4	10	16	30	38
1	0.0022522522522522522	TGTGCGAGAGACGATGATACCAATGGCTGGTCATGGGTCTACTGG	CARDDDTNGWSWVYW	IGHV1-46	IGHD6-19	IGHJ4	10	16	30	38
1	0.0022522522522522522	TGTGCGAGAATTCGTGGGAGCTACTCTGATGCTTTTGATATCTGG	CARIRGSYSDAFDIW	IGHV3-64	IGHD1-26	IGHJ3	8	13	24	26
1	0.0022522522522522522	TGTGCGAACCACTGGGTAGTACCAGCTGCCGACTTTGACTACTGG	CANHWVVPAADFDYW	IGHV3-23	IGHD2-2	IGHJ4	7	15	28	31
1	0.0022522522522522522	TGTGCGAAAGGGGCTACGGTGACCCCGTGGAGCTTTGACTACTGG	CAKGATVTPWSFDYW	IGHV4-34	IGHD4-17	IGHJ4	10	13	22	32
1	0.0022522522522522522	TGTGCGAAAGACGCGGTAGGTAGCAGCAGCTGGAAGGTCTACTGG	CAKDAVGSSSWKVYW	IGHV3-23	IGHD6-13	IGHJ4	10	20	32	38
1	0.0022522522522522522	TGTGCGAAAGAAAGCGGCTACAACTATGGTTGGATTGAGTTCTGG	CAKESGYNYGWIEFW	IGHV1-58	IGHD5-18	IGHJ1	5	18	30	41
1	0.0022522522522522522	TGTACTAGGGTGGGTGGTGGTAAGTCCCGCGATTTTGACTACTGG	CTRVGGGKSRDFDYW	IGHV3-73	IGHD2-15	IGHJ4	7	13	21	33
1	0.0022522522522522522	TGTGCTCGAACTTGGGGGAGCTACGAACCATGTGACTACTGG	CARTWGSYEPCDYW	IGHV4-34	IGHD1-26	IGHJ4	4	15	23	32
1	0.0022522522522522522	TGTGCGAGGTATCAACTCGCTGGTGATGCTTTTGATATCTGG	CARYQLAGDAFDIW	IGHV4-55	IGHD4-23	IGHJ3	11	13	17	23
1	0.0022522522522522522	TGTGCGAGACATGTGCCCGGGTTCAGCTGGTTCGACCCCTGG	CARHVPGFSWFDPW	IGHV4-39	IGHD6-13	IGHJ5	13	15	21	26
1	0.0022522522522522522	TGTGCGAGAGTTCAGTGGACCACTAACAGTTTCGACCCCTGG	CARVQWTTNSFDPW	IGHV1-69	IGHD2-15	IGHJ5	9	18	24	30
1	0.0022522522522522522	TGTGCGAGAGTTCAGTGGACCACTAACAGTTTCGACCCCTGG	CARVQWTTNSFDPW	IGHV4-39	IGHD2-15	IGHJ5	8	18	24	30
1	0.0022522522522522522	TGTGCGAGAGGGGGAGCTTTTGGAGTGGTATCTGACTACTGG	CARGGAFGVVSDYW	IGHV1-8	IGHD3-3	IGHJ4	10	17	28	32
1	0.0022522522522522522	TGTGCGAGAGAGTTTTCGTTTACGATTTTTGGAGAGATCTGG	CAREFSFTIFGEIW	IGHV1-2	IGHD3-3	IGHJ3	10	19	33	36
1	0.0022522522522522522	TGTGCGAAAGATCTGTGGGTGACTACGCCCATTGACTACTGG	CAKDLWVTTPIDYW	IGHV3-23	IGHD4-17	IGHJ4	13	17	26	31
1	0.0022522522522522522	TGTGCAAGACGTTATAGTAGCAGCTCTTACTTTGACTACTGG	CARRYSSSSYFDYW	IGHV3-47	IGHD2-15	IGHJ4	8	15	24	27
1	0.0022522522522522522	TGTGCAAGAGAAGATTTTTGGAGTGGTCATTATAAGGATTGG	CAREDFWSGHYKDW	IGHV3-74	IGHD3-3	IGHJ4	10	12	33	39
1	0.0022522522522522522	TGTACCACAGACGCCGACCACGGGGTAGGCTTTGACTACTGG	CTTDADHGVGFDYW	IGHV3-15	IGHD1-14	IGHJ4	10	16	25	29
1	0.0022522522522522522	TGTGTAGAAGATGTAGAACCAGGGGGTGCGGGCGTCTGG	CVEDVEPGGAGVW	IGHV3-9	IGHD2-2	IGHJ6	11	12	21	32
1	0.0022522522522522522	TGTGCGAGGAGTGGGACCTCATACTACTTTGACTACTGG	CARSGTSYYFDYW	IGHV3-21	IGHD1-26	IGHJ4	7	9	15	21
1	0.0022522522522522522	TGTGCGAGATCGGGGGAACGGGATGCTTTTGATATCTGG	CARSGERDAFDIW	IGHV4-55	IGHD1-1	IGHJ3	9	14	19	21
1	0.0022522522522522522	TGTGCGAGACTTCCGCGAACGGGGTCAATTGACTACTGG	CARLPRTGSIDYW	IGHV3-11	IGHD3-10	IGHJ4	8	11	19	28
1	0.0022522522522522522	TGTGCGAGACTTCCGCGAACGGGGTCAATTGACTACTGG	CARLPRTGSIDYW	IGHV3-20	IGHD3-10	IGHJ4	8	11	19	28
1	0.0022522522522522522	TGTGCGAGAGTGGGGCAAGCGGTGGCTGGTGACTACTGG	CARVGQAVAGDYW	IGHV3-11	IGHD6-19	IGHJ4	9	17	28	29
1	0.0022522522522522522	TGTGCAAGAGGCATGAAAGGGTGGTACTTCGATCTCTGG	CARGMKGWYFDLW	IGHV3-13	IGHD4-11	IGHJ2	9	11	15	21
1	0.0022522522522522522	TGTGCAAAAGGTTCGGTGGCTGGCCCGCTTGACTACTGG	CAKGSVAGPLDYW	IGHV3-43	IGHD6-19	IGHJ4	9	15	22	28
1	0.0022522522522522522	TGTGCGGCGGGGGGTAGCAGCACTTCGGACGTCTGG	CAAGGSSTSDVW	IGHV3-23	IGHD2-15	IGHJ6	5	13	20	26
1	0.0022522522522522522	TGTGCGAGATCGGGGGCTACCCCCAATGACTACTGG	CARSGATPNDYW	IGHV4-59	IGHD3-16	IGHJ4	8	19	25	26
1	0.0022522522522522522	TGTGCGAGACGGACGCATGATGCTTTTGATATCTGG	CARRTHDAFDIW	IGHV4-39	IGHD6-6	IGHJ3	9	10	14	15
1	0.0022522522522522522	TGTGCGAGAGCTAAGGGTGAGGGGTTGGACTACTGG	CARAKGEGLDYW	IGHV3-33	IGHD2-8	IGHJ4	9	10	18	27
1	0.0022522522522522522	TGTGCGAGAGGGGTATCGAATGCTTTTGATATCTGG	CARGVSNAFDIW	IGHV3-53	IGHD6-13	IGHJ3	9	10	15	19
1	0.0022522522522522522	TGTGCAAAAGATCTCAGGGGGGGCGATGATATCTGG	CAKDLRGGDDIW	IGHV3-9	IGHD3-16	IGHJ3	11	16	20	26
1	0.0022522522522522522	TGTACCGCAGATCCCACCGGCCACGATGACTACTGG	CTADPTGHDDYW	IGHV3-15	IGHD4-23	IGHJ4	12	13	18	26
1	0.0022522522522522522	TGTGCGAGGGTCTACGATTATGTTGACTACTGG	CARVYDYVDYW	IGHV4-39	IGHD5-12	IGHJ4	7	11	19	22
1	0.0022522522522522522	TGTGCGAGAGGTGGTAATGGCTACAATCCCTGG	CARGGNGYNPW	IGHV3-21	IGHD5-24	IGHJ5	9	16	26	27
1	0.0022522522522522522	TGTGCGAGAGATAGTAGTGGTTATGAACCCTGG	CARDSSGYEPW	IGHV4-31	IGHD3-22	IGHJ5	11	12	23	27
1	0.0022522522522522522	TGTGCGAGAAAGGGCTACTACTTTGACTACTGG	CARKGYYFDYW	IGHV4-34	.	IGHJ4	8	-1	-1	15
1	0.0022522522522522522	TGTACCAGGAATCTCATGTCTCTCCCTAACTGG	CTRNLMSLPNW	IGHV3-73	IGHD4-11	IGHJ4	4	13	17	28
1	0.0022522522522522522	TGTGCGGGGACGAGTGGGAGCTACTTTCTG	CAGTSGSYFL	IGHV4-39	IGHD1-26	IGHJ4	5	12	24	29
1	0.0022522522522522522	TGTGCGGGGAGGACTACGTTTGACGACTGG	CAGRTTFDDW	IGHV1-58	.	IGHJ4	6	-1	-1	12
1	0.0022522522522522522	TGTGCGAGCACAAGGGGCTATGACTACTGG	CASTRGYDYW	IGHV3-30	IGHD2-21	IGHJ4	7	8	12	20
1	0.0022522522522522522	TGTGTTAGATTTCCCGACACCCCTTGG	CVRFPDTPW	IGHV3-74	IGHD2-8	IGHJ3	3	16	20	24
1	0.0022522522522522522	TGTGCGAGGCCCCCGGGTGACTTCTGG	CARPPGDFW	IGHV3-11	IGHD6-13	IGHJ4	7	11	16	17
1	0.0022522522522522522	TGTGCGAAAGGCTGGTTCGACCCCTGG	CAKGWFDPW	IGHV3-30	.	IGHJ5	6	-1	-1	11
1	0.0022522522522522522	TGTGTGGGGAGCAGTGTGTACTGG	CVGSSVYW	IGHV3-60	IGHD6-19	IGHJ4	5	9	15	18
