# Supplementary material for: Biomarkers and Immune Repertoire Metrics Identified by Peripheral Blood Transcriptomic Sequencing Reveal the Pathogenesis of COVID-19
Source: Front Immunol. 2021 Aug 24;12:677025. doi: 10.3389/fimmu.2021.677025 (PMC8421539; doi:10.3389/fimmu.2021.677025)
Supplement: Supplementary file 1 [file DataSheet_1.zip › TCR_BCR/IGH/convert.SRR12007887.clonotypes.IGH.txt]

count	freq	cdr3nt	cdr3aa	v	d	j	VEnd	DStart	DEnd	JStart
205	0.22234273318872017	TGTGCGAGAGAGGGGCATGGTTCGGGGAGTAACTGGTTCGACCCCTGG	CAREGHGSGSNWFDPW	IGHV1-46	IGHD3-10	IGHJ5	10	16	29	30
28	0.03036876355748373	TGTGCGAGAGAGGGGCATGGTTCGGGGAGTAACTGGTTCGACCCCTGG	CAREGHGSGSNWFDPW	IGHV1-69D	IGHD3-10	IGHJ5	10	16	29	30
15	0.016268980477223426	TGTGCGAAAGGGGGAACTTACTTTGACTACTGG	CAKGGTYFDYW	IGHV3-23	IGHD1-7	IGHJ4	9	12	17	18
11	0.01193058568329718	TGTGCAAGAGGGTTAAATGGCTACGGGTCCGCTTATAAGTACTACTTCGGTATGGACGTCTGG	CARGLNGYGSAYKYYFGMDVW	IGHV3-74	IGHD2-2	IGHJ6	9	38	45	51
11	0.01193058568329718	TGTGCAAGAATGAGTATTCGTACTCGCGATTTTGATATTTGG	CARMSIRTRDFDIW	IGHV3-74	IGHD6-6	IGHJ3	8	20	25	29
10	0.010845986984815618	TGTGCGAGAGAGGGGCATGGTTCGGGGAGTAACTGGTTCGACCCCTGG	CAREGHGSGSNWFDPW	IGHV4-28	IGHD3-10	IGHJ5	8	16	29	30
10	0.010845986984815618	TGTGCGAGAGAATTATATTCCGGTGGAAATGCCTTGGGCGGCTACTGG	CARELYSGGNALGGYW	IGHV3-48	IGHD2-21	IGHJ4	10	15	22	41
8	0.008676789587852495	TGTGCGAGATGTCGCCGCCTCCCGCGCCTGGGACAAAGTGTGACTGAGTATTTGTACTACTTTGACTCCTGG	CARCRRLPRLGQSVTEYLYYFDSW	IGHV3-21	IGHD2-21	IGHJ4	8	39	45	53
8	0.008676789587852495	TGTGCGAGAGGACAAAGTGTGGCAGTGGCTGGTGTCTCTTTTGACTATTGG	CARGQSVAVAGVSFDYW	IGHV3-21	IGHD6-19	IGHJ4	9	21	32	39
8	0.008676789587852495	TGTGCGAGAATGGGCTATGGTTCGGGGAGTTATACCTACTGG	CARMGYGSGSYTYW	IGHV3-48	IGHD3-10	IGHJ4	8	14	32	35
7	0.007592190889370932	TGTGCGAGACAGTATTACTATGATAGTAGTGGTTATCTTCATGATGCTTTTGATATCTGG	CARQYYYDSSGYLHDAFDIW	IGHV4-4	IGHD3-22	IGHJ3	8	11	35	38
7	0.007592190889370932	TGTGCCATCCGGGAGGACAAAACGGGAGCGCCACTTGAGCTCTGG	CAIREDKTGAPLELW	IGHV5-51	IGHD1-26	IGHJ4	4	23	28	41
7	0.007592190889370932	TGTACGAGAGATGGGGGCAGAGGCTGGTACGGGGCACACTACTGG	CTRDGGRGWYGAHYW	IGHV4-59	IGHD6-19	IGHJ4	11	16	30	37
6	0.006507592190889371	TGTGCGAGAGATCTGCGGGGTGGTAACTCCCTCGACTACTATTACGGTTTGGACGTCTGG	CARDLRGGNSLDYYYGLDVW	IGHV1-18	IGHD4-23	IGHJ6	13	18	29	49
6	0.006507592190889371	TGTGCGAGAGATACATATGGTTCGGGAACTTATTACCTGTTCTACGAATTTGAATACTGG	CARDTYGSGTYYLFYEFEYW	IGHV1-18	IGHD3-10	IGHJ4	11	15	34	48
6	0.006507592190889371	TGTGCTACGAATGGCGTGGTGGTGACTGCTACCACGGAAAACTACTTTGCCTACTGG	CATNGVVVTATTENYFAYW	IGHV3-72	IGHD2-21	IGHJ4	6	15	30	40
6	0.006507592190889371	TGTGCAAGAGCCTTGTTGAGGGACTCGTGGTATAGCAGTGACTACTTCGCCTACTGG	CARALLRDSWYSSDYFAYW	IGHV3-21	IGHD6-19	IGHJ4	9	28	39	40
6	0.006507592190889371	TGCACCAGAGCCCACTGTGGGGGCGACTGTCCGGGGCGGAACTGGTTCGGCCCCTGG	CTRAHCGGDCPGRNWFGPW	IGHV3-15	IGHD2-21	IGHJ5	6	15	28	39
6	0.006507592190889371	TGTGCGAGGGTTCTTACTACGAGGGGTGGTGCCTCATTCTTTGACTCCTGG	CARVLTTRGGASFFDSW	IGHV4-39	IGHD3-22	IGHJ4	7	8	20	38
6	0.006507592190889371	TGTGCGAGAGGCCGCAATTTCTATGATAATAGTGGTTACTTTCAATACTGG	CARGRNFYDNSGYFQYW	IGHV3-23	IGHD3-22	IGHJ4	6	16	35	36
6	0.006507592190889371	TGTGCGAGAGAAAGAATATCTACAGGGGGGGATGCCTGCGAAATGTGG	CARERISTGGDACEMW	IGHV3-21	IGHD2-15	IGHJ3	10	14	19	45
6	0.006507592190889371	TGTGCGAGGGTGGGGGTCGTTATTATGAGTTTTGAAAAGTGG	CARVGVVIMSFEKW	IGHV4-39	IGHD3-10	IGHJ3	7	18	25	29
6	0.006507592190889371	TGTGCGAGAGGGCTCTACGGTGACTACGTCTTTGACTACTGG	CARGLYGDYVFDYW	IGHV4-34	IGHD4-17	IGHJ4	15	16	28	29
6	0.006507592190889371	TGTGCGCGAATTGACTTTATGACTACGGTGACTCACTGG	CARIDFMTTVTHW	IGHV4-4	IGHD3-9	IGHJ4	5	10	15	21
5	0.005422993492407809	TGTGCGAGAGGGAAAGTCGATTATTATGATAATAATGCCGTGCCGTCACTCTTGGGGTACGGTATGGACGTCTGG	CARGKVDYYDNNAVPSLLGYGMDVW	IGHV1-8	IGHD3-16	IGHJ6	10	21	29	63
5	0.005422993492407809	TGTGCGAGGATGCCCTCGCCAATTAGTACCAGCGCTTTCTACTACTACGCTATGGACGTCTGG	CARMPSPISTSAFYYYAMDVW	IGHV4-4	IGHD2-2	IGHJ6	7	23	32	38
5	0.005422993492407809	TGTGCGAGGAGTGGTACCTACTCGTGGGGTGCTTTTGATATGTGG	CARSGTYSWGAFDMW	IGHV1-2	IGHD3-3	IGHJ3	7	8	14	29
5	0.005422993492407809	TGTACTAGACTTGCCGCGACTGGGGACGTCGCCTTTGATTACTGG	CTRLAATGDVAFDYW	IGHV3-73	IGHD7-27	IGHJ4	9	18	25	32
5	0.005422993492407809	TGTGCGAGCGCTTTGACTGGTTATTATAATCTTGACTACTGG	CASALTGYYNLDYW	IGHV4-4	IGHD3-9	IGHJ4	7	11	28	31
5	0.005422993492407809	TGTGCGAGACTCCGGCCCGGGTACTATTTTGACTCCTGG	CARLRPGYYFDSW	IGHV3-48	IGHD2-15	IGHJ4	8	9	14	20
5	0.005422993492407809	TGTGCGAGACTCCGGCCCGGGTACTATTTTGACTCCTGG	CARLRPGYYFDSW	IGHV4-39	IGHD2-15	IGHJ4	9	10	14	20
5	0.005422993492407809	TGTGCGACTTCGAGGGACGCCGCCGGCAACCACTGG	CATSRDAAGNHW	IGHV3-48	IGHD2-2	IGHJ4	6	21	27	31
5	0.005422993492407809	TGTGCGAGTAACTGGAACCTTGACTACTGG	CASNWNLDYW	IGHV4-39	IGHD1-20	IGHJ4	7	8	17	19
4	0.004338394793926247	TGTGCGAGAGATAGTGGTTCGGGGACTAACTATAATAACTACTATTACTACGGTATGGACGTCTGG	CARDSGSGTNYNNYYYYGMDVW	IGHV3-53	IGHD3-10	IGHJ6	11	14	34	37
4	0.004338394793926247	TGTGCGAGAGATGTCTATATCACCCCGGTTCGGGGACGTACCCCTCGCTTCTTTGACTACTGG	CARDVYITPVRGRTPRFFDYW	IGHV4-4	IGHD3-10	IGHJ4	15	26	35	50
4	0.004338394793926247	TGTGCCAAAGGAAAATTTTGTCCTATGACCACCTGCTACGACCCCCTCCAAGACTACTGG	CAKGKFCPMTTCYDPLQDYW	IGHV3-23	IGHD2-2	IGHJ4	9	27	37	51
4	0.004338394793926247	TGTGTGAAACGCACCCCCATAGCAGTGACTGGGTCTGGGGCTTTTGATATCTGG	CVKRTPIAVTGSGAFDIW	IGHV3-23	IGHD6-19	IGHJ3	8	18	31	39
4	0.004338394793926247	TGTGCGAGAGGTAGTCGACTAAGATACTACTACTACGCTATGGACGTCTGG	CARGSRLRYYYYAMDVW	IGHV1-8	IGHD2-8	IGHJ6	10	17	21	24
4	0.004338394793926247	TGTGCGAGAGCGGGCATTGAGACCAGCTGGGACTGGCTCGACCCCTGG	CARAGIETSWDWLDPW	IGHV1-2	IGHD2-2	IGHJ5	9	21	28	31
3	0.0032537960954446853	TGTGCAAGAGTACGTGATTACGTTTGGGGGAATAGTCGTTTTAGTGAATACTACTTTGACTACTGG	CARVRDYVWGNSRFSEYYFDYW	IGHV3-74	IGHD3-16	IGHJ4	9	14	30	48
3	0.0032537960954446853	TGTGCGAGATATCAGGTCGGATATTGTGGTGCTGACTGCTGGGGGTACTTCCAGCACTGG	CARYQVGYCGADCWGYFQHW	IGHV4-59	IGHD2-21	IGHJ1	12	20	39	45
3	0.0032537960954446853	TGTGCGAGAGATCTGCGGGGTGGTAACTCCCTCGACTACTATTACGGTTTGGACGTCTGG	CARDLRGGNSLDYYYGLDVW	IGHV4-31	IGHD4-23	IGHJ6	13	18	29	49
3	0.0032537960954446853	TGTGCGAGATCGGGGTGGCATATTGTGGTGGTGACTGCTATTCCGGAAAACTACTGG	CARSGWHIVVVTAIPENYW	IGHV3-21	IGHD2-21	IGHJ4	8	17	47	49
3	0.0032537960954446853	TGTGCAAGAGCCTTGTTGAGGGACTCGTGGTATAGCAGTGACTACTTCGCCTACTGG	CARALLRDSWYSSDYFAYW	IGHV3-13	IGHD6-19	IGHJ4	9	28	39	40
3	0.0032537960954446853	TGTGCAAGAGCCTTGTTGAGGGACTCGTGGTATAGCAGTGACTACTTCGCCTACTGG	CARALLRDSWYSSDYFAYW	IGHV3-74	IGHD6-19	IGHJ4	9	28	39	40
3	0.0032537960954446853	TGTGGGAGAGCCTTGTGGCACTATGATACTAGTGGCCACCAGGGGTTCGACCCCTGG	CGRALWHYDTSGHQGFDPW	IGHV4-4	IGHD3-22	IGHJ5	9	19	34	43
3	0.0032537960954446853	TGTACGAGAGATGATCGGGGTTACTTTGATAGTAACGGTTATTCTGACTACTGG	CTRDDRGYFDSNGYSDYW	IGHV3-21	IGHD3-22	IGHJ4	11	20	42	44
3	0.0032537960954446853	TGTGCGAGAGATTCGGGAACTACTACAGGGATATACTACTTTGACTACTGG	CARDSGTTTGIYYFDYW	IGHV1-2	IGHD2-2	IGHJ4	11	18	26	33
3	0.0032537960954446853	TGTGTGAAAGAACGGGTACCAAACGGTTTTTCCGGTATGGACGTCTGG	CVKERVPNGFSGMDVW	IGHV3-23	IGHD1-14	IGHJ6	10	29	35	36
3	0.0032537960954446853	TGTGCGAGAGAAGGGGGCTATGACCGCAGTGGTTACAATGACTACTGG	CAREGGYDRSGYNDYW	IGHV1-18	IGHD3-22	IGHJ4	10	17	34	38
3	0.0032537960954446853	TGTGCGAATTCCTGGTGTAGTAATCACTGCTATGGGATTGACTACTGG	CANSWCSNHCYGIDYW	IGHV3-30	IGHD6-19	IGHJ4	6	24	32	37
3	0.0032537960954446853	TGTGCGAGACATGACCGCTATGGTGACCCTTACTTTGACTACTGG	CARHDRYGDPYFDYW	IGHV4-39	IGHD5-18	IGHJ4	12	16	23	30
3	0.0032537960954446853	TGTGCGAGAGCAGTGGCTGGCAGACATGATGCTTTTGAAATCTGG	CARAVAGRHDAFEIW	IGHV3-20	IGHD6-19	IGHJ3	9	10	19	24
3	0.0032537960954446853	TGTGCAAAAACGCGGTCGGACTATGTCTTCTACTTTGACTCCTGG	CAKTRSDYVFYFDSW	IGHV4-30-2	IGHD3-10	IGHJ4	4	19	24	29
3	0.0032537960954446853	TGTGCACGGATGGAGACTGCAGTTGGAAGATTTGTGGACTGG	CARMETAVGRFVDW	IGHV2-26	IGHD1-1	IGHJ4	10	19	24	37
3	0.0032537960954446853	TGTGCGAGAAGTGTTGGCACTGGTTACTTTGACTCCTGG	CARSVGTGYFDSW	IGHV3-53	IGHD3-9	IGHJ4	8	18	23	24
3	0.0032537960954446853	TGTGCGAGAGAAAGATTTAGTGGCTGGGGACCTTGG	CARERFSGWGPW	IGHV4-4	IGHD6-19	IGHJ1	10	18	26	33
3	0.0032537960954446853	TGTGCGAGGTCTGCTGCCTTTGACCACTGG	CARSAAFDHW	IGHV5-51	IGHD6-13	IGHJ4	7	10	16	17
2	0.0021691973969631237	TGTGCAAAAGGGCGGGGGCAACTATTAACATCCTTAGGACAATTATCGGGATGGGGATCCCTAATTGACTACTGG	CAKGRGQLLTSLGQLSGWGSLIDYW	IGHV3-9	IGHD7-27	IGHJ4	9	51	60	64
2	0.0021691973969631237	TGTGCGAGAGATAGACTGGACAGCTATGGTTTTCAACTTGCCCCTTGGGGGAGATACTACTTTGACTACTGG	CARDRLDSYGFQLAPWGRYYFDYW	IGHV4-31	IGHD5-18	IGHJ4	11	19	30	54
2	0.0021691973969631237	TGTGCGAGACTCCCGACGTATTACTATGATAGTAGTGGTTATCGCTACTACTACGGTATGGACGTCTGG	CARLPTYYYDSSGYRYYYGMDVW	IGHV5-10-1	IGHD3-22	IGHJ6	9	15	41	44
2	0.0021691973969631237	TGTGCGAAGTCCGGATATTGTAGTAGTACCAGCTGCTATGATGACTACTACTACGGTATGGACGTCTGG	CAKSGYCSSTSCYDDYYYGMDVW	IGHV3-30	IGHD2-2	IGHJ6	6	12	39	43
2	0.0021691973969631237	TGTGTAAGAGAGGGGGTTTACTGTAGTGGTGGTAATTGCTACAGAGCCACATTTGACTACTGG	CVREGVYCSGGNCYRATFDYW	IGHV3-74	IGHD2-15	IGHJ4	10	21	41	51
2	0.0021691973969631237	TGTGCGAGAGACTGGATAGGTTCATATTGTAGTGGTGGTAGCTGCTACCAGTTTGACTACTGG	CARDWIGSYCSGGSCYQFDYW	IGHV1-46	IGHD2-15	IGHJ4	10	23	47	51
2	0.0021691973969631237	TGCACGAGAGAAACATATTACTTTGATGACAGTGGTCATCCGCGCTGGTACTTCGATCTCTGG	CTRETYYFDDSGHPRWYFDLW	IGHV3-72	IGHD3-22	IGHJ2	1	15	26	44
2	0.0021691973969631237	TGTGCGAGAACGGGCGCGTATTACTATGGTTCGGGGAAAACTAGAGAGTTCGACCCCTGG	CARTGAYYYGSGKTREFDPW	IGHV4-34	IGHD3-10	IGHJ5	8	16	36	47
2	0.0021691973969631237	TGTGCACGGATGGGCCCTTGTGATGGTGACTGCTATTCGTCGGTCCTCTTTGACTACTGG	CARMGPCDGDCYSSVLFDYW	IGHV2-26	IGHD2-21	IGHJ4	10	17	37	47
2	0.0021691973969631237	TGTGCGAGGGTTCAAGGGATTTTGACTGGCCCTAGATACAACTGGTTCGACACCTGG	CARVQGILTGPRYNWFDTW	IGHV4-39	IGHD3-9	IGHJ5	7	18	28	36
2	0.0021691973969631237	TGTGCGAGGAGAGCACCGGTTCGGGGAGTTAGGGAAAACAACTGGTTCGACCCCTGG	CARRAPVRGVRENNWFDPW	IGHV4-4	IGHD3-10	IGHJ5	7	17	30	37
2	0.0021691973969631237	TGTGCGAGACATGAGGATGGTCCGGGGACTTATTATAATCCGATCTTAAGGGACTGG	CARHEDGPGTYYNPILRDW	IGHV4-39	IGHD3-10	IGHJ4	12	16	37	52
2	0.0021691973969631237	TGTGCGAGAGTAGGCGTTTTTGTGAGATGGTTCCAGCCGGAAGCATCGGATGTCTGG	CARVGVFVRWFQPEASDVW	IGHV4-31	IGHD1-20	IGHJ6	9	29	35	47
2	0.0021691973969631237	TGTGCGAGAGATTCGGTTTGGTGGGAGCTATCACAGAACGATGCTTTTGATATCTGG	CARDSVWWELSQNDAFDIW	IGHV3-21	IGHD1-26	IGHJ3	11	13	29	39
2	0.0021691973969631237	TGTGCGAGAGATGCCAACCGGTATAGCAGCAGCTGGTACTTTTGGTTCGACCCCTGG	CARDANRYSSSWYFWFDPW	IGHV4-31	IGHD6-13	IGHJ5	11	19	38	42
2	0.0021691973969631237	TGTGCGAGAGATGATTCTAATATGGTTCGGGGAGGGCGTAGGTACTTTGACTACTGG	CARDDSNMVRGGRRYFDYW	IGHV4-31	IGHD3-10	IGHJ4	11	20	33	42
2	0.0021691973969631237	TGTGCGAAAGATCCCACATATAGCAGTACCTGGCATTCGAGCTGGTTCGACCCCTGG	CAKDPTYSSTWHSSWFDPW	IGHV3-30	IGHD6-19	IGHJ5	12	18	26	41
2	0.0021691973969631237	TGTGCAAGAGCCCCGACTACGGTGGTAACCGCCGGGGGCCTATTTTTTGACTACTGG	CARAPTTVVTAGGLFFDYW	IGHV3-13	IGHD4-23	IGHJ4	9	14	28	45
2	0.0021691973969631237	TGTGCGAAAGAAGCAGTGGCTGGTTCCTACTACTACTACGGTATGGACGTCTGG	CAKEAVAGSYYYYGMDVW	IGHV3-23	IGHD6-19	IGHJ6	10	11	23	26
2	0.0021691973969631237	TGTGCACACAGCCTGCCTGGATACAGCTATGGTTATGGCGCTTTTGATATCTGG	CAHSLPGYSYGYGAFDIW	IGHV2-5	IGHD5-18	IGHJ3	10	17	34	39
2	0.0021691973969631237	TGTGCAAAAGAGGGCGGGAACTATGACACACCTGGACGGGAGTTCGACCCCTGG	CAKEGGNYDTPGREFDPW	IGHV3-43	IGHD1-7	IGHJ5	10	16	22	41
2	0.0021691973969631237	TGTGCGAGTGGTGTCTACTTTGATAGTAGTGATTTCCTTTTAGGCTACTGG	CASGVYFDSSDFLLGYW	IGHV3-11	IGHD3-22	IGHJ4	7	15	30	44
2	0.0021691973969631237	TGTGCGAGAGGCCCCTATGATAGTAGTGGGCTTGATGCTTTTGATATCTGG	CARGPYDSSGLDAFDIW	IGHV1-8	IGHD3-22	IGHJ3	12	14	28	32
2	0.0021691973969631237	TGTGCGAGAGGACAAAGTGTGGCAGTGGCTGGTGTCTCTTTTGACTATTGG	CARGQSVAVAGVSFDYW	IGHV1-46	IGHD6-19	IGHJ4	9	21	32	39
2	0.0021691973969631237	TGTGCGAGAGATCGGAGGGTGGTAGGAGCCACGACCCCGCTTAAGAACTGG	CARDRRVVGATTPLKNW	IGHV3-21	IGHD2-15	IGHJ4	12	17	24	46
2	0.0021691973969631237	TGTGCGAAAGATCGGGATATAGTGGCTACGTCCGACTGGTTCGACCCCTGG	CAKDRDIVATSDWFDPW	IGHV3-23	IGHD5-12	IGHJ5	12	14	29	34
2	0.0021691973969631237	TGTGCCAGAGATTTCGTGGGGCAGCAGCTGGGGTATTTCGACCCCTGG	CARDFVGQQLGYFDPW	IGHV4-30-2	IGHD6-13	IGHJ5	11	20	30	36
2	0.0021691973969631237	TGTGCGAGCGCAGTTTCTTCCGGACCGATCTACGGTATGGACGTCTGG	CASAVSSGPIYGMDVW	IGHV1-2	IGHD2-21	IGHJ6	7	17	23	36
2	0.0021691973969631237	TGTGCGAGATCGCCTGGTTCGGGAGTCGGGGACGGTATGGACGTCTGG	CARSPGSGVGDGMDVW	IGHV1-18	IGHD3-10	IGHJ6	8	14	22	36
2	0.0021691973969631237	TGTGCGAGAGATCGGGATTACTATGGTTCGGGGAGTTATGGCTACTGG	CARDRDYYGSGSYGYW	IGHV1-46	IGHD3-10	IGHJ4	12	16	38	41
2	0.0021691973969631237	TGTGCAAGGGCCCGCTTTGACTGGGTCTATGGGGCTTTTGATATCTGG	CARARFDWVYGAFDIW	IGHV3-21	IGHD3-9	IGHJ3	4	15	23	33
2	0.0021691973969631237	TGTGCGACAGGGGGCTATGGGGACCAGGGAGACTTTGACCACTGG	CATGGYGDQGDFDHW	IGHV4-4	IGHD5-18	IGHJ4	6	13	19	31
2	0.0021691973969631237	TGTGCGAGACGGGGGCCCTGGGCGGGCAATACTTTTGATTTCTGG	CARRGPWAGNTFDFW	IGHV4-34	IGHD2-15	IGHJ3	8	26	30	31
2	0.0021691973969631237	TGTGCGAGACATGACCGCTATGGTGACCCTTACTTTGACTACTGG	CARHDRYGDPYFDYW	IGHV5-10-1	IGHD5-18	IGHJ4	12	16	23	30
2	0.0021691973969631237	TGTGCGAGAGGCCCCGTACCGACAACACACGATTTTGATTCGTGG	CARGPVPTTHDFDSW	IGHV4-34	IGHD3-3	IGHJ4	12	28	35	42
2	0.0021691973969631237	TGTGCGAGAGGACCCACATCTTTTACTCACGACTTTGCCTCCTGG	CARGPTSFTHDFASW	IGHV4-34	IGHD2-15	IGHJ4	10	23	27	31
2	0.0021691973969631237	TGTGCGAAAGAAGGTGGTATAGCAGCAGCCGACTTTGGGTACTGG	CAKEGGIAAADFGYW	IGHV3-23	IGHD6-13	IGHJ4	10	15	28	31
2	0.0021691973969631237	TGTACCTCCGCTATAGTGGGAGCCCCCAGCGGTACTTACTACTGG	CTSAIVGAPSGTYYW	IGHV3-15	IGHD1-26	IGHJ4	5	7	22	37
2	0.0021691973969631237	TGTGCGACCAGTTTGGATCATAATAATGCTTTTGATTTCTGG	CATSLDHNNAFDFW	IGHV3-21	IGHD1-20	IGHJ3	6	7	12	18
2	0.0021691973969631237	TGTGCGAGACTTAGAGGAACATACTACTTTGACTACTGG	CARLRGTYYFDYW	IGHV4-4	IGHD1-1	IGHJ4	8	15	19	21
2	0.0021691973969631237	TGTGCGAGAGTTTCTGACTATAATAGAATTGACTACTGG	CARVSDYNRIDYW	IGHV4-59	IGHD3-10	IGHJ4	9	18	24	28
2	0.0021691973969631237	TGTGCGAGAGCCTGGGGATGGCATGCTTTTGATATCTGG	CARAWGWHAFDIW	IGHV3-30	IGHD7-27	IGHJ3	9	11	18	22
2	0.0021691973969631237	TGTGCAAGAAGAGGATTCCCTAAGACATTTGACTACTGG	CARRGFPKTFDYW	IGHV3-74	IGHD2-15	IGHJ4	8	11	15	27
2	0.0021691973969631237	TGTGCGAGAGGCGCCCCGAGTGTTTTTGATATCTGG	CARGAPSVFDIW	IGHV3-66	IGHD3-10	IGHJ3	9	13	18	23
2	0.0021691973969631237	TGTGCGAGAGACCCCGACTGGACCTTTGACTACTGG	CARDPDWTFDYW	IGHV1-2	IGHD1-20	IGHJ4	10	16	21	23
2	0.0021691973969631237	TGTGCACGAGATGCTTGGAAAGGGTTCGACCCCTGG	CARDAWKGFDPW	IGHV3-74	IGHD1-20	IGHJ5	11	15	19	22
2	0.0021691973969631237	TGTGCGAAAAGGGTACAGCTATGGTCTCGTTGG	CAKRVQLWSRW	IGHV3-30	IGHD5-18	IGHJ4	6	13	24	30
2	0.0021691973969631237	TGTACGAGAGGTTCGGGGAGTTATTACTACTGG	CTRGSGSYYYW	IGHV4-34	IGHD3-10	IGHJ4	10	11	24	25
1	0.0010845986984815619	TGTGCAAGAGATGGCTTCGCAGTTCGATACGATATTTTGACTGGTTTTCGGGGTCCGACGATGACACACTTTGACTACTGG	CARDGFAVRYDILTGFRGPTMTHFDYW	IGHV3-13	IGHD3-9	IGHJ4	11	27	45	67
1	0.0010845986984815619	TGTGCGAGACAGAGGGAAAAATGGTTCGGGGAGTTATGGATCCCCGACCTATACTACTACTACGGTATGGACGCCTGG	CARQREKWFGELWIPDLYYYYGMDAW	IGHV4-39	IGHD3-10	IGHJ6	10	20	36	51
1	0.0010845986984815619	TGTGCGAGAGCCCCAACTCTGGGTATTACTATGGTTCGGGGAGTTATTATAACGGGACCCTCCGCAGTGGACGTCTGG	CARAPTLGITMVRGVIITGPSAVDVW	IGHV4-34	IGHD3-10	IGHJ6	9	22	53	67
1	0.0010845986984815619	TGTGCGAGAGTCGCAACGGGGGCGTATTACTATGATAGTAGTGGTTACCGGGGGGACTACTACTTTGACTACTGG	CARVATGAYYYDSSGYRGDYYFDYW	IGHV4-34	IGHD3-22	IGHJ4	9	22	46	57
1	0.0010845986984815619	TGTGCGAGAGATGCTACCCAGTTCTACTATGATAGTAGTGGTTACCATAACTACTACTACGGTATGGACGTCTGG	CARDATQFYYDSSGYHNYYYGMDVW	IGHV4-31	IGHD3-22	IGHJ6	11	24	43	49
1	0.0010845986984815619	TGTGCGAGAGATTCCCGGCTGCGGATCGGCCGGCTTATAGCAGCTGCCGTAACTGGGTGGTTCGACCCCTGG	CARDSRLRIGRLIAAAVTGWFDPW	IGHV3-53	IGHD2-2	IGHJ5	11	36	45	57
1	0.0010845986984815619	TGTGCGAGCGCCTATGATAGTAGTGGTTATTACTGGGCGCACTACTACTACTACGGTATGGACGTCTGG	CASAYDSSGYYWAHYYYYGMDVW	IGHV4-39	IGHD3-22	IGHJ6	7	11	33	40
1	0.0010845986984815619	TGTGCGAGAGTTCGACAGTATTACGATATTTTGAGCAGCATCCCGACCAGATACTACTTTGACTACTGG	CARVRQYYDILSSIPTRYYFDYW	IGHV4-31	IGHD3-9	IGHJ4	9	17	33	51
1	0.0010845986984815619	TGTGCGAGAGTGTTGCCGTGGGGGGGATATGGTTCGGGGAGTTATGCCCCGGGTTGGTTCGACCCCTGG	CARVLPWGGYGSGSYAPGWFDPW	IGHV5-10-1	IGHD3-10	IGHJ5	8	27	44	54
1	0.0010845986984815619	TGTGCGAGAGATTTTGAGGGTTCAGGGTGGTGGGGCCCTTACTACTACTACTACGGTATGGACGTCTGG	CARDFEGSGWWGPYYYYYGMDVW	IGHV3-33	IGHD2-15	IGHJ6	11	26	32	38
1	0.0010845986984815619	TGTGCGAGAGATTGGCTAGGATATTGTAGTGGTAGTAGCTGCTACTGGGGGGGTACTTTTGATATCTGG	CARDWLGYCSGSSCYWGGTFDIW	IGHV3-33	IGHD2-15	IGHJ3	11	15	45	55
1	0.0010845986984815619	TGTGCGAGAGATCTCCTTATCTCGTTCCCTTTTGTGAGTAGTGGGTACTACTACGGTATGGACGTCTGG	CARDLLISFPFVSSGYYYGMDVW	IGHV3-30	IGHD3-22	IGHJ6	14	36	43	45
1	0.0010845986984815619	TGTGCGAGAACGTATTACGATATCAGGCCCTGGTCAGAGAGGCGTAGGTCCGGTGCTTTTGATATTTGG	CARTYYDIRPWSERRRSGAFDIW	IGHV4-55	IGHD3-9	IGHJ3	8	9	22	53
1	0.0010845986984815619	TGTGCGAGAAGTAATCGGCGGTATTACTATGATAGTAGTGGTTACCGCCCCTACGGTATGGACGTCTGG	CARSNRRYYYDSSGYRPYGMDVW	IGHV4-28	IGHD3-22	IGHJ6	9	20	43	57
1	0.0010845986984815619	TGTGCGAAAGATCTTTTCCCAAATTACTATGATAGTAGTGGTTATCCACTAGAAGCTTTTGATATCTGG	CAKDLFPNYYDSSGYPLEAFDIW	IGHV3-23	IGHD3-22	IGHJ3	15	22	44	54
1	0.0010845986984815619	TGTGCCAGATCCACGTATTACGATATTTTGACTGGTTATTATGGGGGGGTTCTTTTTGACTACTGG	CARSTYYDILTGYYGGVLFDYW	IGHV4-30-2	IGHD3-9	IGHJ4	8	12	41	54
1	0.0010845986984815619	TGTGCGAGACTTTACGGGTTCGGGGAGATATTAAGTTCCCCGTACTACTACGGTATGGACGTCTGG	CARLYGFGEILSSPYYYGMDVW	IGHV4-39	IGHD3-10	IGHJ6	9	16	32	42
1	0.0010845986984815619	TGTGCGAGAAGCAATATGATTACGTTTGGGGGAGTTATCGTTAAGTACTACGGTATGGACGTCTGG	CARSNMITFGGVIVKYYGMDVW	IGHV4-39	IGHD3-16	IGHJ6	8	14	42	54
1	0.0010845986984815619	TGTGCGAAAGGGTCATCCCATAGCAGTGGCTGGTATGTTCTAGACGAATACTACTTTGACTACTGG	CAKGSSHSSGWYVLDEYYFDYW	IGHV4-34	IGHD6-19	IGHJ4	10	19	34	48
1	0.0010845986984815619	TGTGCAAGGGATTACGATATTTTGACTGGTTATTATATGAGTGAACTTTCTGCTTTTGATATCTGG	CARDYDILTGYYMSELSAFDIW	IGHV3-13	IGHD3-9	IGHJ3	11	12	36	50
1	0.0010845986984815619	TGTGCGGCCGCTGTCAGTATGGTTCGGGGAGTTATTATAACGACTGATGCTTTTGATATCTGG	CAAAVSMVRGVIITTDAFDIW	IGHV5-10-1	IGHD3-10	IGHJ3	5	17	41	44
1	0.0010845986984815619	TGTGCGAGAGTTTGGGAGCTACCTTCTAGAAAATCCTACTACTACTACGGTATGGACGTCTGG	CARVWELPSRKSYYYYGMDVW	IGHV4-34	IGHD1-26	IGHJ6	9	12	21	35
1	0.0010845986984815619	TGTGCGAGAGTGGCGAGCTGGCCTACTCCCCCTTACTACTACTACTACGGTATGGACGTCTGG	CARVASWPTPPYYYYYGMDVW	IGHV4-34	IGHD3-16	IGHJ6	9	24	31	32
1	0.0010845986984815619	TGTGCGAGAGCTCCCACCCCCGACTACGGTGACTCCAAGTCCAACCTTTTTTCTGACTACTGG	CARAPTPDYGDSKSNLFSDYW	IGHV3-30	IGHD4-17	IGHJ4	9	21	33	53
1	0.0010845986984815619	TGTGCGAGAGATCTTCTAGTTAGTAGTGGTTATATCTCTGCCTTCGGCGGTATGGACGTCTGG	CARDLLVSSGYISAFGGMDVW	IGHV4-59	IGHD3-22	IGHJ6	13	20	32	51
1	0.0010845986984815619	TGTGCGAAACTACCCGTAGAGAATTACTATGGTTCGGGGAGTCCATGGTACTTCGATCTCTGG	CAKLPVENYYGSGSPWYFDLW	IGHV3-23	IGHD3-10	IGHJ2	8	22	41	45
1	0.0010845986984815619	TGTGCGAAAGATCGGTTGAATGTAGTGGTACCAACTACGTCCATGAACTGGTTCGACCCCTGG	CAKDRLNVVVPTTSMNWFDPW	IGHV3-23	IGHD2-2	IGHJ5	12	20	32	45
1	0.0010845986984815619	TGTGCGAAAGACAGTACCCCCTTCCGCCGACTAAGGAGGGAATGGGGTGCTTTTGATATCTGG	CAKDSTPFRRLRREWGAFDIW	IGHV3-23	IGHD2-2	IGHJ3	10	12	17	47
1	0.0010845986984815619	TGTGCACTCGGTATTACTATGGTTCGGGGAGTTATTATAACTTCATACTGGTTCGACCCCTGG	CALGITMVRGVIITSYWFDPW	IGHV2-26	IGHD3-10	IGHJ5	6	10	40	46
1	0.0010845986984815619	TGTGCAACAGACGATTACTATGATAGTAGTGGTTATGGGGTGTTCGGGGGGTTTGACTACTGG	CATDDYYDSSGYGVFGGFDYW	IGHV1-24	IGHD3-22	IGHJ4	10	13	35	51
1	0.0010845986984815619	TGTGCAAGAGATCGGCGATATTGTAGTGGTGGTAGCTGCAACATTAACTGGTTCGACCCCTGG	CARDRRYCSGGSCNINWFDPW	IGHV3-13	IGHD2-15	IGHJ5	12	16	38	45
1	0.0010845986984815619	TGTGCAAAAGATTACTTCCGCGGGATCGGGGAGTTATACTACTACTACGGTATGGACGTCTGG	CAKDYFRGIGELYYYYGMDVW	IGHV3-43	IGHD3-10	IGHJ6	11	25	35	36
1	0.0010845986984815619	TGTACTAGAGTAGTATTGGAAGGGAATTACTATGATAGTAGTGGTTATTGTCTTGACTACTGG	CTRVVLEGNYYDSSGYCLDYW	IGHV3-49	IGHD3-22	IGHJ4	9	25	48	52
1	0.0010845986984815619	TGCGTGAGATATCCGACATATTATGGTTTGGGGAGAGCCTCGGCGGTCGGAATGGACGTCTGG	CVRYPTYYGLGRASAVGMDVW	IGHV3-21	IGHD3-10	IGHJ6	12	21	34	51
1	0.0010845986984815619	TGTGCGAGGGGATTACTATGGTTCGGGGAGTCAAAAAGGGGGAATGCTTTTGATATCTGG	CARGLLWFGESKRGNAFDIW	IGHV4-59	IGHD3-10	IGHJ3	7	11	30	43
1	0.0010845986984815619	TGTGCGAGATATCAGGTCGGATATTGTGGTGCTGACTGCTGGGGGTACTTCCAGCACTGG	CARYQVGYCGADCWGYFQHW	IGHV3-30	IGHD2-21	IGHJ1	12	20	39	45
1	0.0010845986984815619	TGTGCGAGACTGCGGATCTATGGTTCGGGGAGTTACTCCCCCCCCTTCTTTGACTACTGG	CARLRIYGSGSYSPPFFDYW	IGHV4-39	IGHD3-10	IGHJ4	9	17	34	47
1	0.0010845986984815619	TGTGCGAGAGGCTCCCTCGGGGGTTACTATGATAGTAGTGGTTATTACTTGGAGTACTGG	CARGSLGGYYDSSGYYLEYW	IGHV1-8	IGHD3-22	IGHJ4	11	23	44	45
1	0.0010845986984815619	TGTGCGAGAGGATCGGACTCTCCCAGTGGCTGGTGGGTCCGGTTCGGTATGGACGTCTGG	CARGSDSPSGWWVRFGMDVW	IGHV4-59	IGHD6-19	IGHJ6	9	23	33	48
1	0.0010845986984815619	TGTGCGAGAGATCTTCCTATGGTTCGGGGAGTTATTACCCCCAACTGGTTCGACCCCTGG	CARDLPMVRGVITPNWFDPW	IGHV4-31	IGHD3-10	IGHJ5	13	16	36	41
1	0.0010845986984815619	TGTGCGAGAGATCTGCGGGGTGGTAACTCCCTCGACTACTATTACGGTTTGGACGTCTGG	CARDLRGGNSLDYYYGLDVW	IGHV1-46	IGHD4-23	IGHJ6	13	18	29	49
1	0.0010845986984815619	TGTGCGAGAGATCTGCGGGGTGGTAACTCCCTCGACTACTATTACGGTTTGGACGTCTGG	CARDLRGGNSLDYYYGLDVW	IGHV3-66	IGHD4-23	IGHJ6	13	18	29	49
1	0.0010845986984815619	TGTGCGAGAGATCTAATCTTATCTGTGGTGGTGACTGCTATTACCGCTTTTGATATCTGG	CARDLILSVVVTAITAFDIW	IGHV4-31	IGHD2-21	IGHJ3	13	23	41	45
1	0.0010845986984815619	TGTGCGAGAGATCAGAGGAGGCATTTCGGCATAGTGGGAGCTACTACTCCAGACTACTGG	CARDQRRHFGIVGATTPDYW	IGHV1-2	IGHD1-26	IGHJ4	12	26	46	51
1	0.0010845986984815619	TGTGCGAGAGATGAAGCGCTCGACTACGGTGACTCGACCTCCTACTACTTTGCCTACTGG	CARDEALDYGDSTSYYFAYW	IGHV4-31	IGHD4-17	IGHJ4	11	21	33	42
1	0.0010845986984815619	TGTGCGAGAGAACCATTACTATGGTTCGGGGAGTCCAGGCCGGAACACTTTGACTACTGG	CAREPLLWFGESRPEHFDYW	IGHV4-4	IGHD3-10	IGHJ4	10	14	33	46
1	0.0010845986984815619	TGTGCGAAGTCAGGACATTGCAGTGGTGGTAGTTGCTACGCGGGAGGTTTTGATACGTGG	CAKSGHCSGGSCYAGGFDTW	IGHV3-23	IGHD2-15	IGHJ3	7	11	45	47
1	0.0010845986984815619	TGTGCGAAAGATGTGTATGGTTCGGGGAGTTATTTATCTACGTACTACTTTGACTACTGG	CAKDVYGSGSYLSTYYFDYW	IGHV3-23	IGHD3-10	IGHJ4	11	15	33	41
1	0.0010845986984815619	TGTGCAAAAGGTCGATGTAGTAGTACCAGCTGCTATCATCAGGACTGGTTCGACCCCTGG	CAKGRCSSTSCYHQDWFDPW	IGHV3-43	IGHD2-2	IGHJ5	9	15	35	43
1	0.0010845986984815619	TGTACCACAGATATCCCCCTATGGTTCGGGGACCTACCGCTTTATGGCTTTGACTACTGG	CTTDIPLWFGDLPLYGFDYW	IGHV3-15	IGHD3-10	IGHJ4	11	18	31	47
1	0.0010845986984815619	TGTGCTAGAAGTCGTCGTCCCTCAATAGAAGTTCCTAGATACTACTTTGACTACTGG	CARSRRPSIEVPRYYFDYW	IGHV3-49	IGHD1-7	IGHJ4	8	29	34	39
1	0.0010845986984815619	TGTGCGGGAATTACTGTGGTCCGGGGAGTCATTTACTACTACGGATTGGACGTCTGG	CAGITVVRGVIYYYGLDVW	IGHV4-59	IGHD3-10	IGHJ6	5	9	32	33
1	0.0010845986984815619	TGTGCGAGTATGGAGGCCGGTACTATGGTTCGGGGACCCAGGGTTCTTGACTACTGG	CASMEAGTMVRGPRVLDYW	IGHV1-46	IGHD3-10	IGHJ4	7	20	35	46
1	0.0010845986984815619	TGTGCGAGCCCAGCACAACCCCATAGTTACTATGATAGTAGTGCCCTTGACTACTGG	CASPAQPHSYYDSSALDYW	IGHV5-10-1	IGHD3-22	IGHJ4	7	26	42	46
1	0.0010845986984815619	TGTGCGAGGAAATGGGGGGTTATAGTGGCTACGACCCTTGATGCTTTTGATATCTGG	CARKWGVIVATTLDAFDIW	IGHV3-21	IGHD5-12	IGHJ3	7	20	33	38
1	0.0010845986984815619	TGTGCGAGATGGCGTGATTACGTTTGGGGGAGTTATCGTTATACTGAGGACTACTGG	CARWRDYVWGSYRYTEDYW	IGHV4-55	IGHD3-16	IGHJ4	9	14	43	48
1	0.0010845986984815619	TGTGCGAGATATTGTAGTAGTACCAATTGCTATGAGACCAACTACTTTGACTACTGG	CARYCSSTNCYETNYFDYW	IGHV3-48	IGHD2-2	IGHJ4	8	9	33	40
1	0.0010845986984815619	TGTGCGAGACATTGCTCGATAGTGGGAGCTTCGAGGGGGGTGGCTTTTGATATGTGG	CARHCSIVGASRGVAFDMW	IGHV5-10-1	IGHD1-26	IGHJ3	11	18	29	42
1	0.0010845986984815619	TGTGCGAGACATTGGATTGTAGTGGTGGTAGCTGCTACGGACCGTTTTGACTACTGG	CARHWIVVVVAATDRFDYW	IGHV4-39	IGHD2-15	IGHJ4	11	15	37	45
1	0.0010845986984815619	TGTGCGAGAGGCCGAGTGCGTGAAGTAGTGGTTATTATGTATGCTTTTGATATCTGG	CARGRVREVVVIMYAFDIW	IGHV4-34	IGHD3-22	IGHJ3	12	23	36	40
1	0.0010845986984815619	TGTGCGAGAGGATGGGGAATTACTATGATAGTAGTGGCCATAGAGTTGGAATACTGG	CARGWGITMIVVAIELEYW	IGHV1-8	IGHD3-22	IGHJ4	10	18	36	51
1	0.0010845986984815619	TGTGCGAGAGATCTACGATATTTTGACTGGTTACCCCTCTACTACTTTGACTACTGG	CARDLRYFDWLPLYYFDYW	IGHV4-31	IGHD3-9	IGHJ4	13	14	32	39
1	0.0010845986984815619	TGTGCGAGAGATGCCAACCGGTATAGCAGCAGCTGGTACTTTTGGTTCGACCCCTGG	CARDANRYSSSWYFWFDPW	IGHV1-18	IGHD6-13	IGHJ5	11	19	38	42
1	0.0010845986984815619	TGTGCGAGAGAAAATTCGGGGAGTTATGCGCTGATCTCCTACGGTATGGACGTCTGG	CARENSGSYALISYGMDVW	IGHV4-31	IGHD3-10	IGHJ6	10	14	26	45
1	0.0010845986984815619	TGTGCGAGAATTAGCAGTAGGAGCTCTAATCCCCGCTCCTGGTACTTCGATCTCTGG	CARISSRSSNPRSWYFDLW	IGHV4-28	IGHD2-21	IGHJ2	9	11	17	34
1	0.0010845986984815619	TGTGCGAAGCTAACCATTGATCGTCGGGGATACACCTATGTCCACTTTGACTACTGG	CAKLTIDRRGYTYVHFDYW	IGHV3-23	IGHD5-18	IGHJ4	7	27	39	43
1	0.0010845986984815619	TGTGCGAAAGATGGTGGATGGCAGCAGCTGGTACGTTCTCCCTGGTTCGACCCCTGG	CAKDGGWQQLVRSPWFDPW	IGHV3-30	IGHD6-13	IGHJ5	11	20	35	41
1	0.0010845986984815619	TGTGCGAAAGACCTGACGGCTCGGCTTTACTATTACTACCACGGCATGGACGTCTGG	CAKDLTARLYYYYHGMDVW	IGHV3-30	IGHD6-25	IGHJ6	10	16	20	26
1	0.0010845986984815619	TGTGCACACACGGGTGGTTCGGGGAGTTATTATATTCTAAACTACTTTGACTACTGG	CAHTGGSGSYYILNYFDYW	IGHV2-5	IGHD3-10	IGHJ4	9	14	33	40
1	0.0010845986984815619	TGTGCAAGGCCTCGATATTGTAGTAGTACCAGCTGCGAGGTATACTTCCAGCACTGG	CARPRYCSSTSCEVYFQHW	IGHV3-74	IGHD2-2	IGHJ1	7	13	35	41
1	0.0010845986984815619	TGTGCAAAAGGCCTATGGTTCGGGGAGTTATTAACCCACTACGGTATGGACGTCTGG	CAKGLWFGELLTHYGMDVW	IGHV3-43	IGHD3-10	IGHJ6	9	12	32	45
1	0.0010845986984815619	TGTGCAAAAGATACACGGGTTACTATGGTTCGGGGAGTTGTCGGTTTTGACTACTGG	CAKDTRVTMVRGVVGFDYW	IGHV3-43	IGHD3-10	IGHJ4	12	19	38	45
1	0.0010845986984815619	TGTACCACAGAGCCACTATGGTTCGGGAAAGGGTACTACTACGGTATGGACGTCTGG	CTTEPLWFGKGYYYGMDVW	IGHV3-15	IGHD3-10	IGHJ6	10	14	26	33
1	0.0010845986984815619	TGTGCCAGAGACAAACCGGATACTTTCCTTCGGGTAGAGGCTTTTGATTTCTGG	CARDKPDTFLRVEAFDFW	IGHV4-30-2	IGHD1-14	IGHJ3	10	13	19	39
1	0.0010845986984815619	TGTGCGAGCCGATATTGTAGTGGTGGTAGCTGCTACGGGATAGAGGACTACTGG	CASRYCSGGSCYGIEDYW	IGHV3-21	IGHD2-15	IGHJ4	7	10	35	45
1	0.0010845986984815619	TGTGCGAGGGTGAGCAGCAGCTGGTACCGGATTATGTACTACTTTGACTACTGG	CARVSSSWYRIMYYFDYW	IGHV4-39	IGHD6-13	IGHJ4	7	12	26	35
1	0.0010845986984815619	TGTGCGAGGACAATAGCAGTGGCTGGTACGCGCGCTGAATACTTCCAGCACTGG	CARTIAVAGTRAEYFQHW	IGHV4-39	IGHD6-19	IGHJ1	7	12	29	31
1	0.0010845986984815619	TGTGCGAGATTGTGGTTCGGGGAGCCGCGAGGGGGAGATGCTTTTGATATCTGG	CARLWFGEPRGGDAFDIW	IGHV4-55	IGHD3-10	IGHJ3	9	12	23	36
1	0.0010845986984815619	TGTGCGAGACTCAGGGGAGCAGTGCCTGGTACCACTGATGGTTTTAATATCTGG	CARLRGAVPGTTDGFNIW	IGHV4-39	IGHD6-19	IGHJ3	9	17	31	35
1	0.0010845986984815619	TGTGCGAGACAAGGGGTTTTTGACTGGTTGATTTCTGATGCTTTTGATATCTGG	CARQGVFDWLISDAFDIW	IGHV4-39	IGHD3-9	IGHJ3	10	17	28	35
1	0.0010845986984815619	TGTGCGAGAGTGGATGCAACTATGGGAGGCTACTACTACGGTATGGACGTCTGG	CARVDATMGGYYYGMDVW	IGHV1-69D	IGHD5-18	IGHJ6	9	10	24	29
1	0.0010845986984815619	TGTGCGAGAGTGAGATGTAGTGGTGGTAGCTGCTACGGTGCTTTTGATATCTGG	CARVRCSGGSCYGAFDIW	IGHV3-21	IGHD2-15	IGHJ3	9	15	35	38
1	0.0010845986984815619	TGTGCGAGAGCCCGCCAGCTGGTACCTCTCTACTACTACGGTATGGACGTCTGG	CARARQLVPLYYYGMDVW	IGHV4-34	IGHD2-2	IGHJ6	9	15	24	29
1	0.0010845986984815619	TGTGCGAGAGCAGGACTCGGCTACGTATTACGATATTTTGCCGTCGATCTCTGG	CARAGLGYVLRYFAVDLW	IGHV4-34	IGHD3-9	IGHJ2	9	21	39	43
1	0.0010845986984815619	TGTGCGAGAGGCCGACGGAATACTATGGTTCGGGGAGCCCACTTTGACTACTGG	CARGRRNTMVRGAHFDYW	IGHV4-34	IGHD3-10	IGHJ4	12	20	36	40
1	0.0010845986984815619	TGTGCGAGAGATTTAGGTGGGAGCTACGGCGCCGGCTGGTACTTCGATCTCTGG	CARDLGGSYGAGWYFDLW	IGHV3-53	IGHD1-26	IGHJ2	11	16	26	35
1	0.0010845986984815619	TGTGCGAGAGATCCGGGCACCCGTTACTACTACTACTACGGTATGGACGTCTGG	CARDPGTRYYYYYGMDVW	IGHV3-30	IGHD6-13	IGHJ6	12	18	22	23
1	0.0010845986984815619	TGTGCGAGAGATCGGTGGGAGCTACTTCGCTACTACTACGGTATGGACGTCTGG	CARDRWELLRYYYGMDVW	IGHV3-30	IGHD1-26	IGHJ6	12	14	25	29
1	0.0010845986984815619	TGTGCGAGAGATCGAACAAGTGACTACGGTGACATGAACTGGTTCGACCCCTGG	CARDRTSDYGDMNWFDPW	IGHV1-18	IGHD4-17	IGHJ5	12	20	32	36
1	0.0010845986984815619	TGTGCGAGAGATGGGGTAGGGACGGTGACTACGTCGGGCTGGTTCGACCCCTGG	CARDGVGTVTTSGWFDPW	IGHV3-30	IGHD4-17	IGHJ5	11	21	33	38
1	0.0010845986984815619	TGTGCGAGAGATACCGCCCTGTATTACTATGGTTCGGGGAGTTCCGAACTCTGG	CARDTALYYYGSGSSELW	IGHV4-31	IGHD3-10	IGHJ4	11	20	42	50
1	0.0010845986984815619	TGTGCGAGAGATACCGCCCTGTATTACTATGGTTCGGGGAGTTCCGAACCCTGG	CARDTALYYYGSGSSEPW	IGHV1-46	IGHD3-10	IGHJ5	11	20	42	44
1	0.0010845986984815619	TGTGCGAGAGACCCTTATTACTATGGTTCGGGGAGCCGCGCCACCCCCCTCTGG	CARDPYYYGSGSRATPLW	IGHV1-46	IGHD3-10	IGHJ3	10	15	34	49
1	0.0010845986984815619	TGTGCGAGAGAGGCTTACTATGATAGTAGTGAGGCTGAATACTTCCAGCACTGG	CAREAYYDSSEAEYFQHW	IGHV3-48	IGHD3-22	IGHJ1	10	14	30	33
1	0.0010845986984815619	TGTGCGAGAGAGGATAGTAGTGGTTATTACGGACCTCAGGGCTTTGACTACTGG	CAREDSSGYYGPQGFDYW	IGHV4-34	IGHD3-22	IGHJ4	9	12	29	41
1	0.0010845986984815619	TGTGCGAAAGATTGGATGTCCTATGGTGGCTCCGAGCACTACTTTGACTCCTGG	CAKDWMSYGGSEHYFDSW	IGHV3-23	IGHD5-12	IGHJ4	11	21	34	37
1	0.0010845986984815619	TGTGCGAAAGATCCGGCGTATTACTATGATAGTAGTGGGGATTTTGACTACTGG	CAKDPAYYYDSSGDFDYW	IGHV3-23	IGHD3-22	IGHJ4	12	16	37	42
1	0.0010845986984815619	TGTGCGAAAGATCAAGGAGCTATAGCAGCAGCTGGTACGGTTCTGGACTACTGG	CAKDQGAIAAAGTVLDYW	IGHV3-48	IGHD6-13	IGHJ4	12	20	38	45
1	0.0010845986984815619	TGTGCGAAAGATCAAGGAGCTATAGCAGCAGCTGGTACGGTTCTGGACTACTGG	CAKDQGAIAAAGTVLDYW	IGHV4-34	IGHD6-13	IGHJ4	6	20	38	45
1	0.0010845986984815619	TGTGCGAAAGAGTGGTTATTACTTGAGGTTGGATTTGATGCTTTTGATATCTGG	CAKEWLLLEVGFDAFDIW	IGHV3-23	IGHD3-22	IGHJ3	10	11	22	35
1	0.0010845986984815619	TGTGCGAAAGAATTAAAATGGTTCGGGGAGTCAATTGATGCTTTTGATATCTGG	CAKELKWFGESIDAFDIW	IGHV3-23	IGHD3-10	IGHJ3	10	17	30	35
1	0.0010845986984815619	TGTGCGAAAGAAGGGGGGGCGTATTACTATGATAGTAGTGGCCAGGAGTACTGG	CAKEGGAYYYDSSGQEYW	IGHV3-30	IGHD3-22	IGHJ4	10	19	40	48
1	0.0010845986984815619	TGTGCACGGAGTTCTAAGCAGTGGCTGGTACCCCGCGGTTCCTTTGACTACTGG	CARSSKQWLVPRGSFDYW	IGHV2-26	IGHD6-19	IGHJ4	9	16	30	41
1	0.0010845986984815619	TGTGCACACAGGCTGAGATATGGCTACAATTTCGGGTACTACTTTGACTACTGG	CAHRLRYGYNFGYYFDYW	IGHV2-5	IGHD5-24	IGHJ4	10	15	30	35
1	0.0010845986984815619	TGTGCAAGAGACCTTCCAAATTACGATATTTTGACCGGAACCTTTGGCTACTGG	CARDLPNYDILTGTFGYW	IGHV3-74	IGHD3-9	IGHJ4	10	19	34	41
1	0.0010845986984815619	TGTGCAAAAGGGCTATCGTTTGGGGGAGTTGTTGACGAATACTTCCAGTACTGG	CAKGLSFGGVVDEYFQYW	IGHV3-43	IGHD3-16	IGHJ1	9	16	29	36
1	0.0010845986984815619	TGCGCGAAAGATCAAGTAGGTGGCAACTCGAGTCCTGATGCTTTTGATTTCTGG	CAKDQVGGNSSPDAFDFW	IGHV3-23	IGHD6-6	IGHJ3	12	25	32	35
1	0.0010845986984815619	TGTTCAAAAGACCCTTCGCAGCAGTGGCTGGCCAACTACTTTGACTACTGG	CSKDPSQQWLANYFDYW	IGHV3-43	IGHD6-19	IGHJ4	10	19	30	34
1	0.0010845986984815619	TGTGCGCGAGATGTCGCGGCTTCGGGGATCGGTTGGGGTTCGGACTACTGG	CARDVAASGIGWGSDYW	IGHV7-81	IGHD3-10	IGHJ4	5	20	27	42
1	0.0010845986984815619	TGTGCGGTAAGGGGCAACGCAGCAGCGTTAAGGGATCTACGGGACTACTGG	CAVRGNAAALRDLRDYW	IGHV3-48	IGHD6-13	IGHJ4	5	18	25	42
1	0.0010845986984815619	TGTGCGAGTTCTTACTATGATAGTAGTGGTTATTACGGACTTGACTACTGG	CASSYYDSSGYYGLDYW	IGHV1-18	IGHD3-22	IGHJ4	7	11	35	40
1	0.0010845986984815619	TGTGCGAGTGCCCCGGGGTCGTGGTACGTCCCTAGACCATGGATTTACTGG	CASAPGSWYVPRPWIYW	IGHV3-21	IGHD6-13	IGHJ4	7	21	28	45
1	0.0010845986984815619	TGTGCGAGATGGGGGGTGAAGAATAGGGCAGTGGCTGGTTTTGACTACTGG	CARWGVKNRAVAGFDYW	IGHV4-55	IGHD6-19	IGHJ4	9	27	38	39
1	0.0010845986984815619	TGTGCGAGACTTTTGCGCGGATATAGTGGCTCTAATGCTTTTGATATCTGG	CARLLRGYSGSNAFDIW	IGHV4-39	IGHD5-12	IGHJ3	9	18	30	34
1	0.0010845986984815619	TGTGCGAGACCGTCGATGGCAGTGGCTGGTCCGTACTACTTTGACTACTGG	CARPSMAVAGPYYFDYW	IGHV1-46	IGHD6-19	IGHJ4	8	18	29	32
1	0.0010845986984815619	TGTGCGAGACATTTTGTAGTGGAACCCTTCACATTGGCCTTTGACTATTGG	CARHFVVEPFTLAFDYW	IGHV3-21	IGHD2-15	IGHJ4	8	13	21	38
1	0.0010845986984815619	TGTGCGAGACATGGTTCGGGGAGTTATGTTCTGGGCTGGTTCGACCCCTGG	CARHGSGSYVLGWFDPW	IGHV4-39	IGHD3-10	IGHJ5	12	13	26	35
1	0.0010845986984815619	TGTGCGAGAGTTTTAGCTGGACGGGGGATGCAACTATGGTTTGGCTACTGG	CARVLAGRGMQLWFGYW	IGHV1-2	IGHD5-18	IGHJ4	9	25	38	39
1	0.0010845986984815619	TGTGCGAGAGTTCTACGGGGAGTTATTCGAAACAACTGGTTCGACCCCTGG	CARVLRGVIRNNWFDPW	IGHV4-31	IGHD3-10	IGHJ5	13	15	26	31
1	0.0010845986984815619	TGTGCGAGAGTTAGAAGATACAGCTATGGGGATAGGGCTTTTGATATCTGG	CARVRRYSYGDRAFDIW	IGHV4-59	IGHD5-18	IGHJ3	9	16	28	36
1	0.0010845986984815619	TGTGCGAGAGTTAATTCGGGTTCGGGGAGTTATTATAATTTGGACTACTGG	CARVNSGSGSYYNLDYW	IGHV3-53	IGHD3-10	IGHJ4	9	18	37	42
1	0.0010845986984815619	TGTGCGAGAGTACCGTATTACTATGGTTCGGGGGCCTCTTTGGACTACTGG	CARVPYYYGSGASLDYW	IGHV3-53	IGHD3-10	IGHJ4	9	13	32	42
1	0.0010845986984815619	TGTGCGAGAGCCCAGTTAGACAAAATCGCCAACTTCGGTATGGACGTCTGG	CARAQLDKIANFGMDVW	IGHV4-59	IGHD7-27	IGHJ6	9	10	18	39
1	0.0010845986984815619	TGTGCGAGAGGCCTGGGTGGGAGCTACTCCGCGGCCTGGTTCGACCCCTGG	CARGLGGSYSAAWFDPW	IGHV4-34	IGHD1-26	IGHJ5	13	16	27	35
1	0.0010845986984815619	TGTGCGAGAGGCCCGCCTACGGTGACTCCGTACGTCCACTTTGACTACTGG	CARGPPTVTPYVHFDYW	IGHV3-30	IGHD4-17	IGHJ4	9	16	31	37
1	0.0010845986984815619	TGTGCGAGAGGGGGGAGATGGCTACAATCCCCAGAAATCACTGACTACTGG	CARGGRWLQSPEITDYW	IGHV1-8	IGHD5-24	IGHJ4	10	14	27	41
1	0.0010845986984815619	TGTGCGAGAGGGGACCCCTACGGTGACTACGGTAGGGGCTTTGACTACTGG	CARGDPYGDYGRGFDYW	IGHV1-8	IGHD4-17	IGHJ4	10	17	30	38
1	0.0010845986984815619	TGTGCGAGAGGAGGGAGTAGAGGGTACCTCTTTAATGCTTTTGATATCTGG	CARGGSRGYLFNAFDIW	IGHV4-34	IGHD2-15	IGHJ3	10	13	19	34
1	0.0010845986984815619	TGTGCGAGAGATTTAGGAAGTGGTTATTACTTTGATGCTTTTGATATCTGG	CARDLGSGYYFDAFDIW	IGHV4-4	IGHD3-22	IGHJ3	11	18	30	32
1	0.0010845986984815619	TGTGCGAGAGATTCGGGAACTACTACAGGGATATACTACTTTGACTACTGG	CARDSGTTTGIYYFDYW	IGHV4-31	IGHD2-2	IGHJ4	11	18	26	33
1	0.0010845986984815619	TGTGCGAGAGATTGGAACGGCTACGGTGGTAATAACTGGTTCGACCCCTGG	CARDWNGYGGNNWFDPW	IGHV7-4-1	IGHD4-23	IGHJ5	11	20	31	33
1	0.0010845986984815619	TGTGCGAGAGATCGGGCCAACCGTTACTACTACTACGGTATGGACGTCTGG	CARDRANRYYYYGMDVW	IGHV4-31	IGHD1-14	IGHJ6	12	18	22	24
1	0.0010845986984815619	TGTGCGAGAGATCGGAGGGTGGTAGGAGCCACGACCCCGCTTAAGAACTGG	CARDRRVVGATTPLKNW	IGHV3-20	IGHD2-15	IGHJ4	12	17	24	46
1	0.0010845986984815619	TGTGCGAGAGATGGAATGGTACCTATCGCCGCCCATGCTTTTGATATCTGG	CARDGMVPIAAHAFDIW	IGHV3-30	IGHD2-2	IGHJ3	11	16	21	34
1	0.0010845986984815619	TGTGCGAGAGACGAACACCGATACTATGGTTCGGGGAGTTACAACTACTGG	CARDEHRYYGSGSYNYW	IGHV4-4	IGHD3-10	IGHJ4	10	21	40	43
1	0.0010845986984815619	TGTGCGAGAGAGCTCCGGGGGCCCTACTACTACTACGGTATGGACGTCTGG	CARELRGPYYYYGMDVW	IGHV4-28	IGHD1-26	IGHJ6	8	10	15	23
1	0.0010845986984815619	TGTGCGAAAGTTGAAGGTGGGAGCTACTACAATTCTGCTTTTGATATCTGG	CAKVEGGSYYNSAFDIW	IGHV3-30	IGHD1-26	IGHJ3	6	16	29	35
1	0.0010845986984815619	TGTGCGAAAGTAAGATGGTTACAAGGGTACTACTACGGTATGGACGTCTGG	CAKVRWLQGYYYGMDVW	IGHV3-33	IGHD5-24	IGHJ6	6	12	23	27
1	0.0010845986984815619	TGTGCGAAAGGGCGGCAGATAGTAGTGGTTATCACTCCCTTTGACTCCTGG	CAKGRQIVVVITPFDSW	IGHV3-23	IGHD3-22	IGHJ4	9	17	35	38
1	0.0010845986984815619	TGTGCGAAAGATAGTCAGGGAGTGGCTGGGAGCGGCTACTTTGACTACTGG	CAKDSQGVAGSGYFDYW	IGHV3-30	IGHD6-19	IGHJ4	11	20	28	35
1	0.0010845986984815619	TGTGCGAAAATGGGGGGCGGTAGTGGTTATTATTTCCCTTTTGACTGCTGG	CAKMGGGSGYYFPFDCW	IGHV3-23	IGHD3-22	IGHJ4	8	19	31	39
1	0.0010845986984815619	TGTGCAACCTCCGTCTATTGTAGTAGTACCAGCTGCTATTTCGACTACTGG	CATSVYCSSTSCYFDYW	IGHV3-72	IGHD2-2	IGHJ4	4	15	34	35
1	0.0010845986984815619	TGTGCAAGTCTAGAGACCGAGCAGCAGCTGACCTACTACTTTGACTACTGG	CASLETEQQLTYYFDYW	IGHV3-13	IGHD6-13	IGHJ4	7	19	29	33
1	0.0010845986984815619	TGTGCAAGAGCTGCTTGTAGTGGTGGTAGCTGCTACTTCTTTGACTACTGG	CARAACSGGSCYFFDYW	IGHV6-1	IGHD2-15	IGHJ4	9	14	32	33
1	0.0010845986984815619	TGTGCAAGAGAGGGACCGAGATGGCTACAATTAGGTGCTTTTGATATCTGG	CAREGPRWLQLGAFDIW	IGHV3-48	IGHD5-24	IGHJ3	10	17	32	35
1	0.0010845986984815619	TGTGCAAAAGGTGGTGATTATGGTTCGGGGAGTTATCCCTTTGACTACTGG	CAKGGDYGSGSYPFDYW	IGHV3-9	IGHD3-10	IGHJ4	9	18	35	38
1	0.0010845986984815619	TGTGCAAAAGATATGGATGGCTACAATTACAAGGTTGCTTTTGATATCTGG	CAKDMDGYNYKVAFDIW	IGHV3-43	IGHD5-24	IGHJ3	13	15	29	35
1	0.0010845986984815619	TGTGCAAAAGACTATGGTTCGGGGAGTTCCACGTACTACTTTGACTACTGG	CAKDYGSGSSTYYFDYW	IGHV3-43	IGHD3-10	IGHJ4	10	11	27	32
1	0.0010845986984815619	TGTACCACAGATGCTTACTATGATAGTCCTCACACCGCTTTTGATATCTGG	CTTDAYYDSPHTAFDIW	IGHV3-15	IGHD3-22	IGHJ3	11	14	26	36
1	0.0010845986984815619	TGTGCTCACTACGGTGACTACCGTTTCGGATACTATTTTGACTCCTGG	CAHYGDYRFGYYFDSW	IGHV2-5	IGHD4-17	IGHJ4	8	9	20	30
1	0.0010845986984815619	TGTGCCAGAGAGGCAGGGAGCCAGCTGGCACGACTTTCTGAATTCTGG	CAREAGSQLARLSEFW	IGHV4-30-2	IGHD6-13	IGHJ4	10	21	31	44
1	0.0010845986984815619	TGTGCGGGAACGACCGATTACGTTTGGGGCATTAGGGGTGACTACTGG	CAGTTDYVWGIRGDYW	IGHV1-58	IGHD3-16	IGHJ4	6	15	28	38
1	0.0010845986984815619	TGTGCGACCTTCCCGGTGGATACAGCTATGGTTTTCACTGGCGACTGG	CATFPVDTAMVFTGDW	IGHV3-30	IGHD5-18	IGHJ4	6	15	32	43
1	0.0010845986984815619	TGTGCGACGGGGGGGCCATATAGTAGTGGTTTATTCTTTGACTACTGG	CATGGPYSSGLFFDYW	IGHV4-39	IGHD3-22	IGHJ4	6	19	30	35
1	0.0010845986984815619	TGTGCGAGTGAGGATGTGGGGCACTACTACTACGGTATGGACGTCTGG	CASEDVGHYYYGMDVW	IGHV3-21	IGHD2-15	IGHJ6	7	10	14	22
1	0.0010845986984815619	TGTGCGAGCCACTATGGTTCGGGGAGTGATAACTGGCTCGACCCCTGG	CASHYGSGSDNWLDPW	IGHV3-23	IGHD3-10	IGHJ5	6	10	26	30
1	0.0010845986984815619	TGTGCGAGATCCGATGATAGTAGTGGTTATTCTAGTATTGACTACTGG	CARSDDSSGYSSIDYW	IGHV3-48	IGHD3-22	IGHJ4	8	13	30	37
1	0.0010845986984815619	TGTGCGAGATGCGATGCGAGTGGTGGTAGCTGCTATCTTGACTACTGG	CARCDASGGSCYLDYW	IGHV4-55	IGHD2-15	IGHJ4	9	18	34	37
1	0.0010845986984815619	TGTGCGAGACTCCAACCCGCTTTGTATAGCAGTGGCTGGTCAGCCTGG	CARLQPALYSSGWSAW	IGHV4-39	IGHD6-19	IGHJ5	9	23	39	43
1	0.0010845986984815619	TGTGCGAGACGGGTTGGGTATATCAGCAGCTCCAGGTTTGACTACTGG	CARRVGYISSSRFDYW	IGHV4-39	IGHD6-13	IGHJ4	9	15	30	36
1	0.0010845986984815619	TGTGCGAGACGGGGCGTTACGATATTTGTGTACGGTATGGACGTCTGG	CARRGVTIFVYGMDVW	IGHV3-21	IGHD3-9	IGHJ6	8	16	26	36
1	0.0010845986984815619	TGTGCGAGACAGGGGCTGGGTATGATAACCTCTGAGATCGACCCCTGG	CARQGLGMITSEIDPW	IGHV5-10-1	IGHD3-3	IGHJ5	10	18	29	37
1	0.0010845986984815619	TGTGCGAGAGTGAGATACTATGGTTCGGGGAGGGACTTTGACTACTGG	CARVRYYGSGRDFDYW	IGHV4-34	IGHD3-10	IGHJ4	9	15	31	34
1	0.0010845986984815619	TGTGCGAGAGTATATGGTTCGGGGAGAAATGACTGGTTCGACCCCTGG	CARVYGSGRNDWFDPW	IGHV4-31	IGHD3-10	IGHJ5	9	12	25	31
1	0.0010845986984815619	TGTGCGAGAGTAGTAGTGGGAGCTACTACTAGTATTTATGACTACTGG	CARVVVGATTSIYDYW	IGHV3-30	IGHD1-26	IGHJ4	9	13	33	38
1	0.0010845986984815619	TGTGCGAGAGCCCCTCACGTTCGGGGAGAGTACTGGTTCGACCCCTGG	CARAPHVRGEYWFDPW	IGHV4-59	IGHD3-10	IGHJ5	9	18	27	31
1	0.0010845986984815619	TGTGCGAGAGGCCCAACATGGCTACGTGCCCCCGCTTGGGTCTACTGG	CARGPTWLRAPAWVYW	IGHV4-34	IGHD5-12	IGHJ4	12	18	25	41
1	0.0010845986984815619	TGTGCGAGAGGCAAGAGGAGATGGCTACATCTTACTTTTGACTACTGG	CARGKRRWLHLTFDYW	IGHV1-8	IGHD5-24	IGHJ4	11	17	28	36
1	0.0010845986984815619	TGTGCGAGAGGGGGGGTAGCTGCTACTCTGTACGGTATGGACGTCTGG	CARGGVAATLYGMDVW	IGHV1-8	IGHD2-15	IGHJ6	10	14	27	36
1	0.0010845986984815619	TGTGCGAGAGGGGAGTTATTATCACGCGCTGAATACTTCCAGCACTGG	CARGELLSRAEYFQHW	IGHV1-8	IGHD3-10	IGHJ1	10	11	21	25
1	0.0010845986984815619	TGTGCGAGAGATCTTCCAATCGGCCAAGCTGGTTACTTTGACTACTGG	CARDLPIGQAGYFDYW	IGHV3-30	IGHD2-2	IGHJ4	13	26	32	33
1	0.0010845986984815619	TGTGCGAGAGATCTCGATGGTTCGGACCTATATCCCATGGGCTACTGG	CARDLDGSDLYPMGYW	IGHV4-31	IGHD3-10	IGHJ4	14	16	24	41
1	0.0010845986984815619	TGTGCGAGAGATCGTTCCTACGGTGGTAACCACGCCATTGACTACTGG	CARDRSYGGNHAIDYW	IGHV1-46	IGHD4-23	IGHJ4	12	17	29	37
1	0.0010845986984815619	TGTGCGAGAGACCTCTATGGTTCGGGACCCGGGGGTATGGACGTCTGG	CARDLYGSGPGGMDVW	IGHV3-21	IGHD3-10	IGHJ6	15	16	25	36
1	0.0010845986984815619	TGTGCGAGAGACCACTATTACTATGGTTCGGGGGACTCTGACTACTGG	CARDHYYYGSGDSDYW	IGHV3-30	IGHD3-10	IGHJ4	10	15	32	34
1	0.0010845986984815619	TGTGCGAGAGAGGGGCATGGTTCGGGGAGTAACTGGTTCGACCCCTGG	CAREGHGSGSNWFDPW	IGHV3-13	IGHD3-10	IGHJ5	10	16	29	30
1	0.0010845986984815619	TGTGCGAGAGAGAGCCGTGATTTGACCGTCCAGGGTATGGACGTCTGG	CARESRDLTVQGMDVW	IGHV1-18	IGHD3-9	IGHJ6	10	20	25	36
1	0.0010845986984815619	TGTGCGAGAGAAGGGGGCTATGACCGCAGTGGTTACAATGACTACTGG	CAREGGYDRSGYNDYW	IGHV3-53	IGHD3-22	IGHJ4	10	17	34	38
1	0.0010845986984815619	TGTGCGAGAAGCCCTCGTGGGTTTAGCAGCAGCTGGTACGGCTACTGG	CARSPRGFSSSWYGYW	IGHV4-28	IGHD6-13	IGHJ4	9	18	39	41
1	0.0010845986984815619	TGTGCGAATTCCTGGTGTAGTAATCACTGCTATGGGATTGACTACTGG	CANSWCSNHCYGIDYW	IGHV3-33	IGHD6-19	IGHJ4	6	24	32	37
1	0.0010845986984815619	TGTGCGAATTCCTGGTGTAGTAATCACTGCTATGGGATTGACTACTGG	CANSWCSNHCYGIDYW	IGHV4-39	IGHD6-19	IGHJ4	6	24	32	37
1	0.0010845986984815619	TGTGCGAATTCCTGGTGTAGTAATCACTGCTATGGGATTAACTACTGG	CANSWCSNHCYGINYW	IGHV4-39	IGHD6-19	IGHJ4	6	24	32	40
1	0.0010845986984815619	TGTGCGAACCTGGCTAGTGGGAGCTTGAGGGTTCCTTTTGACTACTGG	CANLASGSLRVPFDYW	IGHV3-21	IGHD1-26	IGHJ4	6	14	24	36
1	0.0010845986984815619	TGTGCGAAAGATGAATCCACTATGATAGTAGTGGTTGGGAACTACTGG	CAKDESTMIVVVGNYW	IGHV3-23	IGHD3-22	IGHJ4	11	18	35	40
1	0.0010845986984815619	TGTGCGAAAGATAAAAGTTACGGGGCGACGAACTGGTTCGACCCCTGG	CAKDKSYGATNWFDPW	IGHV3-30	IGHD4-23	IGHJ5	11	15	20	30
1	0.0010845986984815619	TGTGCGAAAAGGGGCGACTACCCCCCCTTCAACTGGTTCGACCCCTGG	CAKRGDYPPFNWFDPW	IGHV3-30	IGHD4-11	IGHJ5	6	15	20	29
1	0.0010845986984815619	TGTGCACACAGGGGTCCTCTTCTTACTGGGGATGCTTTTGATATCTGG	CAHRGPLLTGDAFDIW	IGHV2-5	IGHD4-11	IGHJ3	10	22	27	30
1	0.0010845986984815619	TGTGCAAAAGACCGGCTAATGTATGGGCACTACGGTATGGACGTCTGG	CAKDRLMYGHYGMDVW	IGHV3-9	IGHD4-17	IGHJ6	10	28	35	36
1	0.0010845986984815619	TGTACCACAGATCCTGAGTGGCTGGGTGAGTCGGAGTTTGACTACTGG	CTTDPEWLGESEFDYW	IGHV3-15	IGHD6-19	IGHJ4	12	16	24	36
1	0.0010845986984815619	TGTGCTAGAGCGAAGAGGTATTTCGGTCATGCTTTTGATATCTGG	CARAKRYFGHAFDIW	IGHV3-72	IGHD1-20	IGHJ3	9	16	20	28
1	0.0010845986984815619	TGTGCCTTAGGGTGGAGGTTCGGGGAGTTACTATTTGACTACTGG	CALGWRFGELLFDYW	IGHV2-5	IGHD3-10	IGHJ4	4	16	27	28
1	0.0010845986984815619	TGTGCCATCCGGGAGGACAAAACGGGAGCGCCACTTGAGCTCTGG	CAIREDKTGAPLELW	IGHV5-10-1	IGHD1-26	IGHJ2P	4	23	28	36
1	0.0010845986984815619	TGTGCGGCCGGTGATTACTATGATAGTAGTGGTATTGACTACTGG	CAAGDYYDSSGIDYW	IGHV1-58	IGHD3-22	IGHJ4	7	13	32	34
1	0.0010845986984815619	TGTGCGAGCTTAGGGCCCACCTGGGGCGATGCTTTTGATATCTGG	CASLGPTWGDAFDIW	IGHV1-69	IGHD7-27	IGHJ3	7	20	25	27
1	0.0010845986984815619	TGTGCGAGGGGGAGTAGTGGTTATTACTACGTATTGGACTACTGG	CARGSSGYYYVLDYW	IGHV3-64	IGHD3-22	IGHJ4	7	12	32	36
1	0.0010845986984815619	TGTGCGAGGGACCTCGAGGGATACAGCTATGGCTCAGACTACTGG	CARDLEGYSYGSDYW	IGHV1-46	IGHD5-18	IGHJ4	14	18	31	36
1	0.0010845986984815619	TGTGCGAGGGAGGATGATAGTAGTGGTTATTACTCCTACTACTGG	CAREDDSSGYYSYYW	IGHV4-4	IGHD3-22	IGHJ4	7	13	33	37
1	0.0010845986984815619	TGTGCGAGATCCGTTTCCGCGGGGTTCGGGGAGTTATCCCCCTGG	CARSVSAGFGELSPW	IGHV4-55	IGHD3-10	IGHJ5	9	22	36	38
1	0.0010845986984815619	TGTGCGAGACGGGGGCCCTGGGCGGGCAATACTTTTGATTTCTGG	CARRGPWAGNTFDFW	IGHV4-4	IGHD2-15	IGHJ3	8	26	30	31
1	0.0010845986984815619	TGTGCGAGAGGGGCTTACTATGGTCCGGGTCCGGAGGGGTACTGG	CARGAYYGPGPEGYW	IGHV1-18	IGHD3-10	IGHJ4	9	14	28	39
1	0.0010845986984815619	TGTGCGAGAGGGGCCGTGGCTACAAGGTACTACTTTGACTACTGG	CARGAVATRYYFDYW	IGHV3-21	IGHD5-24	IGHJ4	9	16	24	26
1	0.0010845986984815619	TGTGCGAGAGGAACTAGTGGTTATGGTGCCCCCTTTCACCCCTGG	CARGTSGYGAPFHPW	IGHV1-18	IGHD3-22	IGHJ5	9	14	23	37
1	0.0010845986984815619	TGTGCGAGAGATGAATATTTTGACTGGTCGCTAGCCGTACTCTGG	CARDEYFDWSLAVLW	IGHV3-21	IGHD3-9	IGHJ2	11	14	27	39
1	0.0010845986984815619	TGTGCGAGAGAAGACCGACGGTGGTGGCTATACTTCCAGCACTGG	CAREDRRWWLYFQHW	IGHV4-31	IGHD4-23	IGHJ1	10	17	24	29
1	0.0010845986984815619	TGTGCGAGAAGTTGGGGCGGCTGGACGGATTATTATGATGTCTGG	CARSWGGWTDYYDVW	IGHV3-21	IGHD3-16	IGHJ4	8	30	38	41
1	0.0010845986984815619	TGTGCGAACAGCCACCCCACAGCACGCTACTACTTTGACTACTGG	CANSHPTARYYFDYW	IGHV3-48	IGHD6-19	IGHJ4	6	8	14	27
1	0.0010845986984815619	TGTGCGAAAGATCTTCAGTTTAGGCGGTTTGTTTTTGATATCTGG	CAKDLQFRRFVFDIW	IGHV3-60	IGHD1-20	IGHJ3	14	15	19	32
1	0.0010845986984815619	TGTGCGAAAGATGGAGGGTTCGGGTTTTTTTACTTTGACTACTGG	CAKDGGFGFFYFDYW	IGHV3-33	IGHD3-10	IGHJ4	11	16	23	30
1	0.0010845986984815619	TGTGCGAAAGAAAGCGGGTGGCTCCCTGAACTTTTTGACTACTGG	CAKESGWLPELFDYW	IGHV3-23	IGHD3-10	IGHJ4	10	21	30	33
1	0.0010845986984815619	TGTGCACACCGCAGCAGTGGCCGTCGTTACTACTTTGACTACTGG	CAHRSSGRRYYFDYW	IGHV2-5	IGHD6-19	IGHJ4	8	12	20	27
1	0.0010845986984815619	TGTGCAAGAGTCGGGGGCCCACGAAACTACGGTGGTAGCCCCTGG	CARVGGPRNYGGSPW	IGHV3-21	IGHD4-23	IGHJ5	9	25	36	38
1	0.0010845986984815619	TGTGCAAAATCCGGGTATAGCACAAAGGGGTACTTTGACTACTGG	CAKSGYSTKGYFDYW	IGHV3-43	IGHD6-13	IGHJ4	8	10	21	30
1	0.0010845986984815619	TGTGCAAAAGATGCGGGGTACAGCTATGGTTACATTGACTACTGG	CAKDAGYSYGYIDYW	IGHV3-9	IGHD5-18	IGHJ4	11	18	29	30
1	0.0010845986984815619	TGTGCAAAAACGCGGTCGGACTATGTCTTCTACTTTGACTCCTGG	CAKTRSDYVFYFDSW	IGHV3-23	IGHD3-10	IGHJ4	8	19	24	29
1	0.0010845986984815619	TGCCGGACGTGGATACAGCTAAATGGAGACTACTTTGACTACTGG	CRTWIQLNGDYFDYW	IGHV3-48	IGHD5-18	IGHJ4	1	6	20	28
1	0.0010845986984815619	TGTGCGGCCGGGTTGACTCCTACGGCCTCCTTTGACTACTGG	CAAGLTPTASFDYW	IGHV3-30	IGHD4-17	IGHJ4	5	19	24	29
1	0.0010845986984815619	TGTGCGACGATAAGGGTGCGGTCGGGGAGTTTTTCCTACTGG	CATIRVRSGSFSYW	IGHV1-18	IGHD3-10	IGHJ4	6	21	30	35
1	0.0010845986984815619	TGTGCGAGTTCTTGGGATGGCTGGTACTACTTTGACTACTGG	CASSWDGWYYFDYW	IGHV1-46	IGHD5-24	IGHJ4	7	15	21	23
1	0.0010845986984815619	TGTGCGAGGATAGTGGCAGCAGCTGGCCCAGCTGACTACTGG	CARIVAAAGPADYW	IGHV4-31	IGHD6-13	IGHJ4	7	15	25	32
1	0.0010845986984815619	TGTGCGAGGAGGGGCCCCTATTACTACCCCCCGGACTACTGG	CARRGPYYYPPDYW	IGHV4-4	IGHD3-22	IGHJ4	7	18	26	33
1	0.0010845986984815619	TGTGCGAGACATCTTTCATGGCACGATAAGATTGACTACTGG	CARHLSWHDKIDYW	IGHV5-10-1	IGHD3-16	IGHJ4	11	22	28	31
1	0.0010845986984815619	TGTGCGAGAGTTATTACTATGATAGTAGCCTTTGACTACTGG	CARVITMIVAFDYW	IGHV4-4	IGHD3-22	IGHJ4	9	11	27	29
1	0.0010845986984815619	TGTGCGAGAGTGGGAGCAGTGGCTGGTCCCCTTGACTACTGG	CARVGAVAGPLDYW	IGHV3-20	IGHD6-19	IGHJ4	9	14	26	31
1	0.0010845986984815619	TGTGCGAGAGCCCCCCCCAGGCTAGGCGCTTTTGATATCTGG	CARAPPRLGAFDIW	IGHV3-30	IGHD3-16	IGHJ3	9	13	18	27
1	0.0010845986984815619	TGTGCGAGAGCGGACGGGAGGCTACGACCAATTGACTACTGG	CARADGRLRPIDYW	IGHV3-64	IGHD5-12	IGHJ4	9	19	26	31
1	0.0010845986984815619	TGTGCGAGAGGGCTCTACGGTGACTACGTCTTTGACTACTGG	CARGLYGDYVFDYW	IGHV3-66	IGHD4-17	IGHJ4	9	14	28	29
1	0.0010845986984815619	TGTGCGAGAGGGGGGATAGCCCTTCATGCTTTTGATATCTGG	CARGGIALHAFDIW	IGHV1-8	IGHD7-27	IGHJ3	10	11	16	25
1	0.0010845986984815619	TGTGCGAGAGGAAGCCGGATGGTGCATGCTTTTGATATCTGG	CARGSRMVHAFDIW	IGHV3-66	IGHD2-8	IGHJ3	9	18	23	25
1	0.0010845986984815619	TGTGCGAGAGATCCCAATGGTAAACGCTGGTTCGACCCCTGG	CARDPNGKRWFDPW	IGHV1-18	IGHD2-8	IGHJ5	12	15	20	26
1	0.0010845986984815619	TGTGCGAGAGATGGCTACAATTTAGGTGCTTTTGATATCTGG	CARDGYNLGAFDIW	IGHV4-4	IGHD5-24	IGHJ3	11	12	21	26
1	0.0010845986984815619	TGTGCGAGAGATAGGGGAGGCTCAAACTGGTTCGACCCCTGG	CARDRGGSNWFDPW	IGHV4-31	IGHD3-10	IGHJ5	11	13	18	24
1	0.0010845986984815619	TGTGCGAGAGACAGCAGTGGCCTAATGATATTTGACTACTGG	CARDSSGLMIFDYW	IGHV3-33	IGHD6-19	IGHJ4	10	12	20	30
1	0.0010845986984815619	TGTGCGAGAGAGTTGTATGGTTCGGGGGCCTTTGACTACTGG	CARELYGSGAFDYW	IGHV3-21	IGHD3-10	IGHJ4	10	15	26	29
1	0.0010845986984815619	TGTGCGAGAGAATTCCCCGGGGGGGACTACTTTGACTACTGG	CAREFPGGDYFDYW	IGHV3-21	IGHD3-10	IGHJ4	10	13	18	25
1	0.0010845986984815619	TGTGCGAGAATGGGCTATGGTTCGGGGAGTTATACCTACTGG	CARMGYGSGSYTYW	IGHV4-28	IGHD3-10	IGHJ4	9	14	32	35
1	0.0010845986984815619	TGTGCGAGAAGGTACCCAAGTGACCACTCCTTTGACTACTGG	CARRYPSDHSFDYW	IGHV4-28	IGHD1-1	IGHJ4	9	11	15	25
1	0.0010845986984815619	TGTGCGAAGGGGTGGCGTCTAGCAGCGCCTCCTGACTCCTGG	CAKGWRLAAPPDSW	IGHV3-30	IGHD6-25	IGHJ4	6	19	26	32
1	0.0010845986984815619	TGTGCGAAGAAGAGTACTACGGTGAACGCTTTTGATATCTGG	CAKKSTTVNAFDIW	IGHV4-34	IGHD4-17	IGHJ3	6	15	24	27
1	0.0010845986984815619	TGTGCGAAAGATCTGGGGCGGCTTGATGCTTTTGATATCTGG	CAKDLGRLDAFDIW	IGHV3-48	IGHD6-25	IGHJ3	13	17	22	23
1	0.0010845986984815619	TGTGCGAAAGATCTGACGGTGACTACCCCATTTGACTACTGG	CAKDLTVTTPFDYW	IGHV4-31	IGHD4-17	IGHJ4	13	15	25	30
1	0.0010845986984815619	TGTGCGAAAGAGAAGGGTGCTATGACCTGTTTTGACTACTGG	CAKEKGAMTCFDYW	IGHV3-30	IGHD2-2	IGHJ4	10	17	23	30
1	0.0010845986984815619	TGTGCGAAAATCCGTTATAGCAGTGGCTTCTTTGACTACTGG	CAKIRYSSGFFDYW	IGHV3-23	IGHD6-19	IGHJ4	8	15	27	29
1	0.0010845986984815619	TGTGCAAGAGCCGTGGGGAAGATGGCTACAATTTCCTACTGG	CARAVGKMATISYW	IGHV3-74	IGHD5-24	IGHJ4	9	19	32	35
1	0.0010845986984815619	TGTGCAAGAGATCTTGAGCTACTACGCGCCTTTGACTACTGG	CARDLELLRAFDYW	IGHV3-13	IGHD1-26	IGHJ4	13	15	25	29
1	0.0010845986984815619	TGTGCAAAAGATATACACGGTGACTACGGTTTTGACTACTGG	CAKDIHGDYGFDYW	IGHV3-43	IGHD4-17	IGHJ4	14	16	27	30
1	0.0010845986984815619	TGTACTAGCTCGTTTGTTGTCGATACAGTACCCACCCACTGG	CTSSFVVDTVPTHW	IGHV3-49	IGHD4-11	IGHJ4	7	23	29	37
1	0.0010845986984815619	TGTACGAGAGGGGACAGTGGCTGGGGCCCTTTTGACCAGTGG	CTRGDSGWGPFDQW	IGHV3-23	IGHD6-19	IGHJ4	6	14	23	30
1	0.0010845986984815619	TGTAGCACAGATTTTTGGTGGTGGGGAGCAGCTGGTGGTTGG	CSTDFWWWGAAGGW	IGHV3-15	IGHD2-2	IGHJ4	18	26	35	39
1	0.0010845986984815619	TGTTCCCATATGGTTCGGGGAGTTTACTTTGACTACTGG	CSHMVRGVYFDYW	IGHV3-23	IGHD3-10	IGHJ4	2	8	23	24
1	0.0010845986984815619	TGTGCTCGGGCGGGGTCCCATGATGCTTTTGATATCTGG	CARAGSHDAFDIW	IGHV2-26	IGHD3-10	IGHJ3	8	10	14	18
1	0.0010845986984815619	TGTGCGGCCGAAGAATTACGGGGTGCTTTTGATATCTGG	CAAEELRGAFDIW	IGHV3-21	IGHD5-24	IGHJ3	5	13	19	23
1	0.0010845986984815619	TGTGCGGAATACGATATTTTGACTGGTTATCGATACTGG	CAEYDILTGYRYW	IGHV3-21	IGHD3-9	IGHJ4	5	9	29	33
1	0.0010845986984815619	TGTGCGAGTGCGCACCCGCGGATGTATGTGGACTACTGG	CASAHPRMYVDYW	IGHV4-4	IGHD2-8	IGHJ4	7	22	27	30
1	0.0010845986984815619	TGTGCGAGCGAGAACGTAATGTCTGCTTTTGATATCTGG	CASENVMSAFDIW	IGHV4-31	IGHD3-16	IGHJ3	7	12	19	23
1	0.0010845986984815619	TGTGCGAGATCCGGGTATAAGGATGCTTTTGATATCTGG	CARSGYKDAFDIW	IGHV3-48	IGHD6-13	IGHJ3	8	10	18	21
1	0.0010845986984815619	TGTGCGAGACTGGGGAGGGCTGATGCTTTTGATATCTGG	CARLGRADAFDIW	IGHV4-39	IGHD3-10	IGHJ3	9	11	16	20
1	0.0010845986984815619	TGTGCGAGACGCCCCTCCGGCAGTGGCTGGTCTCCCTGG	CARRPSGSGWSPW	IGHV5-10-1	IGHD6-19	IGHJ5	9	19	30	33
1	0.0010845986984815619	TGTGCGAGAGTCGGATACAGAGCCGCGATTGACTACTGG	CARVGYRAAIDYW	IGHV3-33	IGHD5-18	IGHJ4	9	12	19	28
1	0.0010845986984815619	TGTGCGAGAGTGCACTATGATAAGGAGGTGGACTACTGG	CARVHYDKEVDYW	IGHV3-30	IGHD3-22	IGHJ4	9	13	21	30
1	0.0010845986984815619	TGTGCGAGAGGTGGGAGCTACTCGGACTTTGACTCCTGG	CARGGSYSDFDSW	IGHV1-8	IGHD1-26	IGHJ4	10	11	21	25
1	0.0010845986984815619	TGTGCGAGAGGGGGGGGACACCGGTCCTTTGATATCTGG	CARGGGHRSFDIW	IGHV3-30	IGHD1-20	IGHJ3	9	19	24	27
1	0.0010845986984815619	TGTGCGAGAGATCTCGTGTCCGGTGCCTTTGACTACTGG	CARDLVSGAFDYW	IGHV4-31	IGHD1-14	IGHJ4	14	18	23	26
1	0.0010845986984815619	TGTGCGAGAGATACCCCCCTCGAGACTATGGACGTCTGG	CARDTPLETMDVW	IGHV1-18	IGHD6-6	IGHJ6	11	18	23	27
1	0.0010845986984815619	TGTGCGAGAGAGAACAGTCGTGATGCTTTTGATATCTGG	CARENSRDAFDIW	IGHV4-4	IGHD2-21	IGHJ3	10	14	18	20
1	0.0010845986984815619	TGTGCGAAAGATCGGGCAACGTACTACTTTGACTACTGG	CAKDRATYYFDYW	IGHV3-30	.	IGHJ4	12	-1	-1	20
1	0.0010845986984815619	TGTGCGAAAGATGAAGAGGAGCGGTGGCTGGACTACTGG	CAKDEEERWLDYW	IGHV1-68	IGHD6-19	IGHJ4	1	19	29	30
1	0.0010845986984815619	TGTGCGAAAGAGCTTGGGGGCGGTGGGACCCACTACTGG	CAKELGGGGTHYW	IGHV3-60	IGHD1-26	IGHJ4	14	22	27	31
1	0.0010845986984815619	TGTGCACGGATTCACTTGTCGGGGAGTTATGACTACTGG	CARIHLSGSYDYW	IGHV2-26	IGHD3-10	IGHJ4	10	18	28	29
1	0.0010845986984815619	TGTGCAGGAATACACGTTGGTACGGCCGTTGATTACTGG	CAGIHVGTAVDYW	IGHV3-30	IGHD6-13	IGHJ3	4	17	23	28
1	0.0010845986984815619	TGTGCAAGAGCCGGGAAAGCTGATGCTTTTGATATCTGG	CARAGKADAFDIW	IGHV3-13	IGHD6-13	IGHJ3	9	10	14	20
1	0.0010845986984815619	TGTGTGGGTAGCAGTGGCTGGATCCTTGACTCCTGG	CVGSSGWILDSW	IGHV3-21	IGHD6-19	IGHJ4	3	8	20	25
1	0.0010845986984815619	TGTGCGTTAGTGGGAGCTACCGACTTTGACTACTGG	CALVGATDFDYW	IGHV4-4	IGHD1-26	IGHJ4	5	7	19	22
1	0.0010845986984815619	TGTGCGGGAGCCGACCCCTCTGACTTTGACTACTGG	CAGADPSDFDYW	IGHV1-69	.	IGHJ4	9	-1	-1	22
1	0.0010845986984815619	TGTGCGAGATCGCCGTATAGCAGCTTTGACTACTGG	CARSPYSSFDYW	IGHV5-10-1	IGHD6-19	IGHJ4	8	14	22	23
1	0.0010845986984815619	TGTGCGAGAGGCTCTTTCGGCAGATTTTTCGGCTGG	CARGSFGRFFGW	IGHV4-34	IGHD3-3	IGHJ4	11	22	28	32
1	0.0010845986984815619	TGTGCGAGAGATCTGGGGAAACCTATTGACTACTGG	CARDLGKPIDYW	IGHV4-31	IGHD3-10	IGHJ4	13	14	18	25
1	0.0010845986984815619	TGTGCGAGAGAGACTATAGGCTACTTTGACTACTGG	CARETIGYFDYW	IGHV4-31	IGHD1-26	IGHJ4	10	12	17	20
1	0.0010845986984815619	TGTGCGAGAGAATGGGGAGGAGACTTTGACTACTGG	CAREWGGDFDYW	IGHV4-31	IGHD3-10	IGHJ4	10	13	18	22
1	0.0010845986984815619	TGTGCGAAAGGGCTGCTAGGGGACTTTGACTACTGG	CAKGLLGDFDYW	IGHV4-39	IGHD2-15	IGHJ4	6	11	17	22
1	0.0010845986984815619	TGTGCACACAGCAGCTGGGATTACTTTGACTACTGG	CAHSSWDYFDYW	IGHV2-5	IGHD2-2	IGHJ4	10	11	17	21
1	0.0010845986984815619	TGTACTAGGTCCTTAGGGCAGTGGCTGGCTTACTGG	CTRSLGQWLAYW	IGHV3-49	IGHD6-19	IGHJ4	7	17	27	30
1	0.0010845986984815619	TGTACCACACCGGGGGGAGTCCCTTTTGACTACTGG	CTTPGGVPFDYW	IGHV3-49	IGHD3-16	IGHJ4	4	12	19	24
1	0.0010845986984815619	TGTGCGAGTACAGGTTCGGGGATAGACTACTGG	CASTGSGIDYW	IGHV1-46	IGHD3-10	IGHJ4	7	12	21	24
1	0.0010845986984815619	TGTGCGAGACTGAATGGTAGCCCTGACTACTGG	CARLNGSPDYW	IGHV4-39	IGHD2-15	IGHJ4	9	14	20	23
1	0.0010845986984815619	TGTGCGAGACGGGCCGGGGCTTTTGATATCTGG	CARRAGAFDIW	IGHV5-10-1	IGHD2-2	IGHJ3	9	12	16	18
1	0.0010845986984815619	TGTGCGAGAGGGCCCTACGGTATGGACGTCTGG	CARGPYGMDVW	IGHV1-8	IGHD4-17	IGHJ6	10	14	20	21
1	0.0010845986984815619	TGTGCGAGAGGGGACGCCTCTTTTGATATCTGG	CARGDASFDIW	IGHV4-4	IGHD6-6	IGHJ3	9	11	15	19
1	0.0010845986984815619	TGTGCGAGAGGAGGTCAGCTGGTTCGTATCTGG	CARGGQLVRIW	IGHV1-8	IGHD6-13	IGHJ4	10	15	27	29
1	0.0010845986984815619	TGTGCGAGAGATCGAGGTGCTTTTGATATCTGG	CARDRGAFDIW	IGHV3-21	.	IGHJ3	12	-1	-1	17
1	0.0010845986984815619	TGTGCGAGAGATCAAGTGGCTGGCCTCTTGTGG	CARDQVAGLLW	IGHV4-4	IGHD6-19	IGHJ4	12	14	22	30
1	0.0010845986984815619	TGTGCGAGAGATGGGGATGCTTTTGATATCTGG	CARDGDAFDIW	IGHV4-31	.	IGHJ3	11	-1	-1	15
1	0.0010845986984815619	TGTGCGAGAGACGGGGGATACTTCCAGCACTGG	CARDGGYFQHW	IGHV1-46	IGHD3-10	IGHJ1	10	11	15	17
1	0.0010845986984815619	TGTGCGAGAGAACTGGGCCCCTTTGACTACTGG	CARELGPFDYW	IGHV4-31	IGHD7-27	IGHJ4	10	11	16	20
1	0.0010845986984815619	TGTGCGAGAGATGGTTTCCTCGGATACTGG	CARDGFLGYW	IGHV1-46	.	IGHJ4	11	-1	-1	24
1	0.0010845986984815619	TGTGCGAGAGAGACCAACTTCGACTACTGG	CARETNFDYW	IGHV3-64	.	IGHJ4	10	-1	-1	16
1	0.0010845986984815619	TGTGCAACAGGGTACGAGAATGACTACTGG	CATGYENDYW	IGHV1-24	IGHD6-13	IGHJ4	9	10	15	20
1	0.0010845986984815619	TGTGCGAAGGATCAGTTTCCTCTG	CAKDQFPL	IGHV3-30	IGHD1-7	IGHJ4	6	12	16	23
1	0.0010845986984815619	TGTGCGAAAGATCGGTCTGGCTGG	CAKDRSGW	IGHV3-23	.	IGHJ4	12	-1	-1	20
1	0.0010845986984815619	TGTGCAAGTCTTCCCGACTACTGG	CASLPDYW	IGHV3-13	.	IGHJ4	7	-1	-1	15
