# Supplementary material for: Biomarkers and Immune Repertoire Metrics Identified by Peripheral Blood Transcriptomic Sequencing Reveal the Pathogenesis of COVID-19
Source: Front Immunol. 2021 Aug 24;12:677025. doi: 10.3389/fimmu.2021.677025 (PMC8421539; doi:10.3389/fimmu.2021.677025)
Supplement: Supplementary file 1 [file DataSheet_1.zip › TCR_BCR/IGH/convert.SRR12007888.clonotypes.IGH.txt]

count	freq	cdr3nt	cdr3aa	v	d	j	VEnd	DStart	DEnd	JStart
210	0.2441860465116279	TGTGCGAGAGAGGGGCATGGTTCGGGGAGTAACTGGTTCGACCCCTGG	CAREGHGSGSNWFDPW	IGHV1-46	IGHD3-10	IGHJ5	10	16	29	30
53	0.06162790697674419	TGTGCGAGAGAGGGGCATGGTTCGGGGAGTAACTGGTTCGACCCCTGG	CAREGHGSGSNWFDPW	IGHV1-69D	IGHD3-10	IGHJ5	10	16	29	30
20	0.023255813953488372	TGTGCAAGAGGGTTAAATGGCTACGGGTCCGCTTATAAGTACTACTTCGGTATGGACGTCTGG	CARGLNGYGSAYKYYFGMDVW	IGHV3-74	IGHD2-2	IGHJ6	9	38	45	51
10	0.011627906976744186	TGTGCAAGAGCCTTGTTGAGGGACTCGTGGTATAGCAGTGACTACTTCGCCTACTGG	CARALLRDSWYSSDYFAYW	IGHV3-21	IGHD6-19	IGHJ4	9	28	39	40
10	0.011627906976744186	TGTGCGAGTAACTGGAACCTTGACTACTGG	CASNWNLDYW	IGHV4-39	IGHD1-20	IGHJ4	7	8	17	19
9	0.010465116279069767	TGTGCGAGAGGCCGCAATTTCTATGATAATAGTGGTTACTTTCAATACTGG	CARGRNFYDNSGYFQYW	IGHV3-23	IGHD3-22	IGHJ4	6	16	35	36
8	0.009302325581395349	TGTGCGAGAGATCTGCGGGGTGGTAACTCCCTCGACTACTATTACGGTTTGGACGTCTGG	CARDLRGGNSLDYYYGLDVW	IGHV1-18	IGHD4-23	IGHJ6	13	18	29	49
8	0.009302325581395349	TGTGCAAGAATGAGTATTCGTACTCGCGATTTTGATATTTGG	CARMSIRTRDFDIW	IGHV3-74	IGHD6-6	IGHJ3	8	20	25	29
6	0.0069767441860465115	TGTGTGAAACGCACCCCCATAGCAGTGACTGGGTCTGGGGCTTTTGATATCTGG	CVKRTPIAVTGSGAFDIW	IGHV3-23	IGHD6-19	IGHJ3	8	18	31	39
6	0.0069767441860465115	TGCGCGAGTAGTGGGGCGTATTACGATATTTTGGCCGGTTTCTATGCCTGG	CASSGAYYDILAGFYAW	IGHV4-39	IGHD3-9	IGHJ5	7	16	39	46
6	0.0069767441860465115	TGTGTGAAAGAACGGGTACCAAACGGTTTTTCCGGTATGGACGTCTGG	CVKERVPNGFSGMDVW	IGHV3-23	IGHD1-14	IGHJ6	10	29	35	36
6	0.0069767441860465115	TGTGCGAGAGAATTATATTCCGGTGGAAATGCCTTGGGCGGCTACTGG	CARELYSGGNALGGYW	IGHV3-48	IGHD2-21	IGHJ4	10	15	22	41
6	0.0069767441860465115	TGTGCGAGGGTGGGGGTCGTTATTATGAGTTTTGAAAAGTGG	CARVGVVIMSFEKW	IGHV4-34	IGHD3-10	IGHJ3	7	18	25	29
6	0.0069767441860465115	TGTGCGAAAGGGGGAACTTACTTTGACTACTGG	CAKGGTYFDYW	IGHV3-23	IGHD1-7	IGHJ4	9	12	17	18
5	0.005813953488372093	TGTGCGAGGATGCCCTCGCCAATTAGTACCAGCGCTTTCTACTACTACGCTATGGACGTCTGG	CARMPSPISTSAFYYYAMDVW	IGHV4-4	IGHD2-2	IGHJ6	7	23	32	38
5	0.005813953488372093	TGTGCGAGAGATTTAGGTGGGAGCTACGGCGCCGGCTGGTACTTCGATCTCTGG	CARDLGGSYGAGWYFDLW	IGHV4-4	IGHD1-26	IGHJ2	11	16	26	35
4	0.004651162790697674	TGTGCGAGATGTCGCCGCCTCCCGCGCCTGGGACAAAGTGTGACTGAGTATTTGTACTACTTTGACTCCTGG	CARCRRLPRLGQSVTEYLYYFDSW	IGHV4-55	IGHD2-21	IGHJ4	9	39	45	53
4	0.004651162790697674	TGTGCCAAAGGAAAATTTTGTCCTATGACCACCTGCTACGACCCCCTCCAAGACTACTGG	CAKGKFCPMTTCYDPLQDYW	IGHV3-23	IGHD2-2	IGHJ4	9	27	37	51
4	0.004651162790697674	TGTGCGAGACATTTTGTAGTGGAACCCTTCACATTGGCCTTTGACTATTGG	CARHFVVEPFTLAFDYW	IGHV3-21	IGHD2-15	IGHJ4	8	13	21	38
4	0.004651162790697674	TGTGCGAGAGGACAAAGTGTGGCAGTGGCTGGTGTCTCTTTTGACTATTGG	CARGQSVAVAGVSFDYW	IGHV3-21	IGHD6-19	IGHJ4	9	21	32	39
4	0.004651162790697674	TGTGCGAGAGAAGGGGGCTATGACCGCAGTGGTTACAATGACTACTGG	CAREGGYDRSGYNDYW	IGHV1-46	IGHD3-22	IGHJ4	10	17	34	38
4	0.004651162790697674	TGTGCGACAGGGGGCTATGGGGACCAGGGAGACTTTGACCACTGG	CATGGYGDQGDFDHW	IGHV4-4	IGHD5-18	IGHJ4	6	13	19	31
4	0.004651162790697674	TGTGCGAGAGGACCCACATCTTTTACTCACGACTTTGCCTCCTGG	CARGPTSFTHDFASW	IGHV4-34	IGHD2-15	IGHJ4	10	23	27	31
4	0.004651162790697674	TGTGCGAGAAGTTGGGGCGGCTGGACGGATTATTATGATGTCTGG	CARSWGGWTDYYDVW	IGHV3-21	IGHD3-16	IGHJ4	8	30	38	41
4	0.004651162790697674	TGTGCGAGCGCTTTGACTGGTTATTATAATCTTGACTACTGG	CASALTGYYNLDYW	IGHV4-4	IGHD3-9	IGHJ4	7	11	28	31
4	0.004651162790697674	TGTGCAGGAATACACGTTGGTACGGCCGTTGATTACTGG	CAGIHVGTAVDYW	IGHV3-30	IGHD6-13	IGHJ4	4	17	23	28
3	0.0034883720930232558	TGTGCGAGATGTCGCCGCCTCCCGCGCCTGGGACAAAGTGTGACTGAGTATTTGTACTACTTTGACTCCTGG	CARCRRLPRLGQSVTEYLYYFDSW	IGHV3-21	IGHD2-21	IGHJ4	8	39	45	53
3	0.0034883720930232558	TGTGCGAGACAGTATTACTATGATAGTAGTGGTTATCTTCATGATGCTTTTGATATCTGG	CARQYYYDSSGYLHDAFDIW	IGHV4-4	IGHD3-22	IGHJ3	8	11	35	38
3	0.0034883720930232558	TGTGCTACGAATGGCGTGGTGGTGACTGCTACCACGGAAAACTACTTTGCCTACTGG	CATNGVVVTATTENYFAYW	IGHV3-72	IGHD2-21	IGHJ4	6	15	30	40
3	0.0034883720930232558	TGTGCGAGAGATGCCAACCGGTATAGCAGCAGCTGGTACTTTTGGTTCGACCCCTGG	CARDANRYSSSWYFWFDPW	IGHV1-2	IGHD6-13	IGHJ5	11	19	38	42
3	0.0034883720930232558	TGTGCGAGGGTTCTTACTACGAGGGGTGGTGCCTCATTCTTTGACTCCTGG	CARVLTTRGGASFFDSW	IGHV4-39	IGHD3-22	IGHJ4	7	8	20	38
3	0.0034883720930232558	TGTGCGAGAGGTAGTCGACTAAGATACTACTACTACGCTATGGACGTCTGG	CARGSRLRYYYYAMDVW	IGHV1-8	IGHD2-8	IGHJ6	10	17	21	24
3	0.0034883720930232558	TGTGCGAGAGATTCGGGAACTACTACAGGGATATACTACTTTGACTACTGG	CARDSGTTTGIYYFDYW	IGHV3-7	IGHD2-2	IGHJ4	11	18	26	33
3	0.0034883720930232558	TGTGCTCACTACGGTGACTACCGTTTCGGATACTATTTTGACTCCTGG	CAHYGDYRFGYYFDSW	IGHV2-5	IGHD4-17	IGHJ4	8	9	20	30
3	0.0034883720930232558	TGTGCGAGAGAAAGAATATCTACAGGGGGGGATGCCTGCGAAATGTGG	CARERISTGGDACEMW	IGHV3-21	IGHD2-15	IGHJ3	10	14	19	45
3	0.0034883720930232558	TGTGCAACCGGGGCGAACCCGTATTACTATGGTTCGGGGATCTACTGG	CATGANPYYYGSGIYW	IGHV1-24	IGHD3-10	IGHJ4	7	19	39	41
3	0.0034883720930232558	TGTGCGAGGAGTGGTACCTACTCGTGGGGTGCTTTTGATATGTGG	CARSGTYSWGAFDMW	IGHV1-2	IGHD3-3	IGHJ3	7	8	14	29
3	0.0034883720930232558	TGTGCGAGAGGAACTAGTGGTTATGGTGCCCCCTTTCACCCCTGG	CARGTSGYGAPFHPW	IGHV1-18	IGHD3-22	IGHJ5	9	14	23	37
3	0.0034883720930232558	TGTGCAAAAACGCGGTCGGACTATGTCTTCTACTTTGACTCCTGG	CAKTRSDYVFYFDSW	IGHV4-30-2	IGHD3-10	IGHJ4	4	19	24	29
3	0.0034883720930232558	TGTGCCAGAGGGAGACGGTGGGCTGAAGATTTTGATATCTGG	CARGRRWAEDFDIW	IGHV4-30-2	IGHD4-23	IGHJ3	9	14	20	29
3	0.0034883720930232558	TGTGCCAGAGACTCTCATGGGGATGATGCTTTTGATCTTTGG	CARDSHGDDAFDLW	IGHV3-49	IGHD4-23	IGHJ3	10	14	18	22
3	0.0034883720930232558	TGTGCGAGACTTAGAGGAACATACTACTTTGACTACTGG	CARLRGTYYFDYW	IGHV4-59	IGHD1-1	IGHJ4	8	15	19	21
3	0.0034883720930232558	TGTGCACGGATTCACTTGTCGGGGAGTTATGACTACTGG	CARIHLSGSYDYW	IGHV2-26	IGHD3-10	IGHJ4	10	18	28	29
3	0.0034883720930232558	TGTGCGAGAGAGGGATATGGGAGTTGTTACTTCTGG	CAREGYGSCYFW	IGHV4-4	IGHD3-10	IGHJ4	10	18	24	28
2	0.002325581395348837	TGTGCAAAAGGGCGGGGGCAACTATTAACATCCTTAGGACAATTATCGGGATGGGGATCCCTAATTGACTACTGG	CAKGRGQLLTSLGQLSGWGSLIDYW	IGHV3-9	IGHD7-27	IGHJ4	9	51	60	64
2	0.002325581395348837	TGTGCGAGGACGATTTATGGTTCGGGGAGTTATTATAGGCTGGGGTACTACTACTACGGTATGGACGTCTGG	CARTIYGSGSYYRLGYYYYGMDVW	IGHV1-69	IGHD3-10	IGHJ6	7	15	36	45
2	0.002325581395348837	TGTGCGAGGGCCGCAATGTATTACTATGGTTCGGGCCTTTACTACTACTACTACGGTATGGACGTCTGG	CARAAMYYYGSGLYYYYYGMDVW	IGHV4-59	IGHD3-10	IGHJ6	7	17	34	38
2	0.002325581395348837	TGTGCGAAAGCTATGGTTCGGGGAGTTATTAATCTTTTTGTGGACTACTACTACGGTATGGACGTCTGG	CAKAMVRGVINLFVDYYYGMDVW	IGHV3-30	IGHD3-10	IGHJ6	6	10	30	43
2	0.002325581395348837	TGTGCGAGACTTTACGGGTTCGGGCAGATATTAAGCTCCCCGTACTACTACGGTATGGACGTCTGG	CARLYGFGQILSSPYYYGMDVW	IGHV5-10-1	IGHD3-10	IGHJ6	9	16	32	42
2	0.002325581395348837	TGTGCGAGACACTTGGGGGCAGCAGCTGGACAATATTACTACTACTACTACGGTATGGACGTCTGG	CARHLGAAAGQYYYYYYGMDVW	IGHV5-10-1	IGHD6-13	IGHJ6	10	18	28	31
2	0.002325581395348837	TGTGCGAGAGATCGGAAGTATTACGATATTTTGACTGGTTATTATACTGATGCTTTTGATATCTGG	CARDRKYYDILTGYYTDAFDIW	IGHV3-20	IGHD3-9	IGHJ3	12	17	45	47
2	0.002325581395348837	TGTGCGAAAGGCCCCGACGTTTGGGGGAGTTATCGTTATCGGGGGACCTACGGTATGGACGTCTGG	CAKGPDVWGSYRYRGTYGMDVW	IGHV3-23	IGHD3-16	IGHJ6	9	16	38	54
2	0.002325581395348837	TGTGCAAGAGTACGTGATTACGTTTGGGGGAATAGTCGTTTTAGTGAATACTACTTTGACTACTGG	CARVRDYVWGNSRFSEYYFDYW	IGHV3-74	IGHD3-16	IGHJ4	9	14	30	48
2	0.002325581395348837	TGTGCGAGAGGCACCCCCCCGCGCCGGATTACTATGGTTCGGGGAAACTGGTTCGACCCCTGG	CARGTPPRRITMVRGNWFDPW	IGHV4-34	IGHD3-10	IGHJ5	11	27	44	45
2	0.002325581395348837	TGTGCGAGAGATCAAAGCCAACTGGAACGGAAATACTACTACTACTACGGTATGGACGTCTGG	CARDQSQLERKYYYYYGMDVW	IGHV3-53	IGHD1-1	IGHJ6	12	18	28	33
2	0.002325581395348837	TGTGCGAGAGAGGAGGCATGGGGTTCGGGGGACTATTATAATGCCGACGTCTTTGACTACTGG	CAREEAWGSGDYYNADVFDYW	IGHV4-4	IGHD3-10	IGHJ4	10	21	40	50
2	0.002325581395348837	TGTGCGAAAGAGAGAGATTACGTTTGGGGGAGTTATCGCCCCCCCTTGCCCACCGACTACTGG	CAKERDYVWGSYRPPLPTDYW	IGHV3-23	IGHD3-16	IGHJ4	10	15	37	54
2	0.002325581395348837	TGCGTGAGATATCCGACATATTATGGTTTGGGGAGAGCCTCGGCGGTCGGAATGGACGTCTGG	CVRYPTYYGLGRASAVGMDVW	IGHV3-21	IGHD3-10	IGHJ6	12	21	34	51
2	0.002325581395348837	TGTGCGGTTGGGGTGGGATACAGCTATGCCTCGATGGGTGGCTACGGTATGGACGTCTGG	CAVGVGYSYASMGGYGMDVW	IGHV4-34	IGHD5-18	IGHJ6	5	15	27	48
2	0.002325581395348837	TGTGCGAGAGCTACTCCTTGGATACAGCTATGGTTATTGGAGTACGGTATGGACGTCTGG	CARATPWIQLWLLEYGMDVW	IGHV4-34	IGHD5-18	IGHJ6	9	18	35	48
2	0.002325581395348837	TGTGCGAGAATTAAACGTATTACTATGGTTCGGGGAGTTAAGGAATTTGACTACTGG	CARIKRITMVRGVKEFDYW	IGHV4-28	IGHD3-10	IGHJ4	9	14	39	45
2	0.002325581395348837	TGTGCGAAGCTAACCATTGATCGTCGGGGATACACCTATGTCCACTTTGACTACTGG	CAKLTIDRRGYTYVHFDYW	IGHV5-10-1	IGHD5-18	IGHJ4	6	27	39	43
2	0.002325581395348837	TGCACCAGAGCCCACTGTGGGGGCGACTGTCCGGGGCGGAACTGGTTCGGCCCCTGG	CTRAHCGGDCPGRNWFGPW	IGHV3-15	IGHD2-21	IGHJ5	6	15	28	39
2	0.002325581395348837	TGTGCGAGGTCACGCTATAGCAGCAGCTGGTACGGGACTTTTGACTACTGG	CARSRYSSSWYGTFDYW	IGHV3-48	IGHD6-13	IGHJ4	7	15	33	39
2	0.002325581395348837	TGTGCGAGACATTCGCTTACGGGGGAGCTACTCACCCCTTTTGACTACTGG	CARHSLTGELLTPFDYW	IGHV4-39	IGHD1-26	IGHJ4	11	22	31	39
2	0.002325581395348837	TGTGCGAGAGGTTGGATTGTAGTAGTACCCAGTCTTGCTTTTGATATCTGG	CARGWIVVVPSLAFDIW	IGHV4-34	IGHD2-2	IGHJ3	10	15	28	35
2	0.002325581395348837	TGTGCGAGAGATTCGGGAACTACTACAGGGATATACTACTTTGACTACTGG	CARDSGTTTGIYYFDYW	IGHV1-18	IGHD2-2	IGHJ4	11	18	26	33
2	0.002325581395348837	TGTGCGAGAGATCGGAGGGTGGTAGGAGCCACGACCCCGCTTAAGAACTGG	CARDRRVVGATTPLKNW	IGHV3-21	IGHD2-15	IGHJ1	12	17	24	46
2	0.002325581395348837	TGTGCAAAAGGCGGGCATGATTACGTTGGGGGATTGGTTATTGACTACTGG	CAKGGHDYVGGLVIDYW	IGHV3-43	IGHD3-16	IGHJ4	9	16	31	40
2	0.002325581395348837	TGTGCGAGAGCGGGCATTGAGACCAGCTGGGACTGGCTCGACCCCTGG	CARAGIETSWDWLDPW	IGHV1-18	IGHD2-2	IGHJ5	9	21	28	31
2	0.002325581395348837	TGTGCGAGAGCGGGCATTGAGACCAGCTGGGACTGGCTCGACCCCTGG	CARAGIETSWDWLDPW	IGHV1-2	IGHD2-2	IGHJ5	9	21	28	31
2	0.002325581395348837	TGTGCGAGAGCGGGCATTGAGACCAGCTGGGACTGGCTCGACCCCTGG	CARAGIETSWDWLDPW	IGHV1-46	IGHD2-2	IGHJ5	9	21	28	31
2	0.002325581395348837	TGTGCGAGAGAGGGGCATGGTTCGGGGGGTAACTGGTTCGACCCCTGG	CAREGHGSGGNWFDPW	IGHV3-53	IGHD3-10	IGHJ5	10	16	26	30
2	0.002325581395348837	TGCGCGAGACATCGGGGAGGGGAACTGCTACAACCCTTTGACCTCTGG	CARHRGGELLQPFDLW	IGHV4-34	IGHD3-10	IGHJ4	8	11	18	35
2	0.002325581395348837	TGTGCCATCCGGGAGGACAAAACGGGAGCGCCACTTGAGCTCTGG	CAIREDKTGAPLELW	IGHV5-51	IGHD1-26	IGHJ4	4	23	28	41
2	0.002325581395348837	TGTGCGAGACATGACCGCTATGGTGACCCTTACTTTGACTACTGG	CARHDRYGDPYFDYW	IGHV4-39	IGHD5-18	IGHJ4	12	16	23	30
2	0.002325581395348837	TGTGCGAAAGATGGAGGGTTCGGGTTTTTTTACTTTGACTACTGG	CAKDGGFGFFYFDYW	IGHV3-48	IGHD3-10	IGHJ4	11	16	23	30
2	0.002325581395348837	TGTGCGAAAGAAGGTGGTATAGCAGCAGCCGACTTTGGGTACTGG	CAKEGGIAAADFGYW	IGHV3-23	IGHD6-13	IGHJ4	10	15	28	31
2	0.002325581395348837	TGTGCAAGAGATTGGAGTATAGCAGGAAAAACTTTTGACTACTGG	CARDWSIAGKTFDYW	IGHV3-13	IGHD6-6	IGHJ4	11	14	24	33
2	0.002325581395348837	TGTACTAGACTTGCCGCGACTGGGGACGTCGCCTTTGATTACTGG	CTRLAATGDVAFDYW	IGHV3-73	IGHD7-27	IGHJ4	9	18	25	32
2	0.002325581395348837	TGTACGAGAGATGGGGGCAGAGGCTGGTACGGGGCACACTACTGG	CTRDGGRGWYGAHYW	IGHV4-59	IGHD6-19	IGHJ4	11	16	30	37
2	0.002325581395348837	TGTGCGAGAGGGCTCTACGGTGACTACGTCTTTGACTACTGG	CARGLYGDYVFDYW	IGHV4-34	IGHD4-17	IGHJ4	15	16	28	29
2	0.002325581395348837	TGTGCGCGAATTGACTTTATGACTACGGTGACTCACTGG	CARIDFMTTVTHW	IGHV4-39	IGHD3-9	IGHJ4	5	10	15	21
2	0.002325581395348837	TGTGCGAGAGTATTTCGAGTGGGAGCATTTGACTACTGG	CARVFRVGAFDYW	IGHV4-59	IGHD1-26	IGHJ4	9	17	25	27
2	0.002325581395348837	TGTGCGAGAGGGGACCGGGACATAAGCATTGACTACTGG	CARGDRDISIDYW	IGHV1-8	IGHD1-1	IGHJ4	10	13	21	28
2	0.002325581395348837	TGTGCGAGAGATCGGTCCTATGGTCTCCACGACTACTGG	CARDRSYGLHDYW	IGHV3-21	IGHD3-10	IGHJ4	12	17	23	30
2	0.002325581395348837	TGTGCGAAAGGGAGCTATGGCCAGCACTTTGACTACTGG	CAKGSYGQHFDYW	IGHV1-8	IGHD5-18	IGHJ4	10	12	19	25
2	0.002325581395348837	TGTGCGAGAGCTCGGAGGGATGCTTTTGATATCTGG	CARARRDAFDIW	IGHV4-34	IGHD2-15	IGHJ3	9	12	16	18
2	0.002325581395348837	TGTGCGAGAGGCGCCCCGAGTGTTTTTGATATCTGG	CARGAPSVFDIW	IGHV3-66	IGHD3-10	IGHJ3	9	13	18	23
2	0.002325581395348837	TGTGCACGAGATGCTTGGAAAGGGTTCGACCCCTGG	CARDAWKGFDPW	IGHV3-74	IGHD1-20	IGHJ5	11	15	19	22
2	0.002325581395348837	TGCCACTGGTTATTGGGCAACTACTTTGACTACTGG	CHWLLGNYFDYW	IGHV4-39	IGHD3-9	IGHJ4	1	4	13	19
2	0.002325581395348837	TGTGCGAGACATATGACTACGGTGACTCACTGG	CARHMTTVTHW	IGHV4-39	.	IGHJ4	11	-1	-1	15
1	0.0011627906976744186	TGTGCAAAAGACGCCCGAGAATTCGAAAGCTACGGTGACAGCGCCGTGGGATACTACTACTACGGTATGGACGTCTGG	CAKDAREFESYGDSAVGYYYYGMDVW	IGHV3-43	IGHD4-17	IGHJ6	10	29	38	51
1	0.0011627906976744186	TGTGCGAGAGGCCCGCGTCTGTTATGGTTCGGGGAGTTATTAGGGATCTACTACTACTACGGTATGGACGTCTGG	CARGPRLLWFGELLGIYYYYGMDVW	IGHV4-34	IGHD3-10	IGHJ6	12	22	41	47
1	0.0011627906976744186	TGTGCGAGAGATCCCAGGGGGGCATTACGATATTTTGACTGGCCACTCAGAGGGCCCCTCTACTTTGACTACTGG	CARDPRGALRYFDWPLRGPLYFDYW	IGHV4-31	IGHD3-9	IGHJ4	12	23	41	59
1	0.0011627906976744186	TGTGCGAGACATTGCGGGCTGAGAGCGTTTGGGGGAGTTATCGCCCGATATCACAACTGGTTCGACCCCTGG	CARHCGLRAFGGVIARYHNWFDPW	IGHV4-39	IGHD3-16	IGHJ5	11	25	42	52
1	0.0011627906976744186	TGTGCGAGAGATTGGACCGAGAGGTTACTATGGTTCGGGGAGTCCGCCTACTACTACGGTATGGACGTCTGG	CARDWTERLLWFGESAYYYGMDVW	IGHV3-21	IGHD3-10	IGHJ6	11	24	42	47
1	0.0011627906976744186	TGTGCGAGAGATCTCTGGACTGGAATGGTTCGGGGAGTTATTATAACGGACTACTACGGTATGGACGTCTGG	CARDLWTGMVRGVIITDYYGMDVW	IGHV4-31	IGHD3-10	IGHJ6	15	24	47	49
1	0.0011627906976744186	TGTGCGAAAGGGGGGCGCCCGGACCCCCGTACGTGGATACAGCTATGGTCCCCTAGGGGACCCGACTACTGG	CAKGGRPDPRTWIQLWSPRGPDYW	IGHV3-23	IGHD5-18	IGHJ4	9	30	48	63
1	0.0011627906976744186	TGTGCGAAAGATCCCTCACTATGGTTCGGGGAGACCAAACTTAACTACTACTACTACGGTATGGACGTCTGG	CAKDPSLWFGETKLNYYYYGMDVW	IGHV4-31	IGHD3-10	IGHJ6	16	17	32	43
1	0.0011627906976744186	TGTACTAGAGATACCATCCCACAAGGATATTTTGACTGGTTATTGGCACCCTCCCCTGGAATTGACTACTGG	CTRDTIPQGYFDWLLAPSPGIDYW	IGHV3-49	IGHD3-9	IGHJ4	11	25	43	61
1	0.0011627906976744186	TGTGCGAGACACCTGATCGAGTATTACTATGATAGTAGTGGTTATTGGCCTGATGCTTTTGATATCTGG	CARHLIEYYYDSSGYWPDAFDIW	IGHV5-10-1	IGHD3-22	IGHJ3	10	20	45	50
1	0.0011627906976744186	TGTGCGAGACACCAAACGTATAGTGGGAGCACCAAACTTGGGGTGCCTTACTGGTACTTCGATCTCTGG	CARHQTYSGSTKLGVPYWYFDLW	IGHV5-10-1	IGHD1-26	IGHJ2	10	17	29	48
1	0.0011627906976744186	TGTGCGAGAGTTCGACAGTATTACGATATTTTGAGCAGCATCCCGACCAGATACTACTTTGACTACTGG	CARVRQYYDILSSIPTRYYFDYW	IGHV4-34	IGHD3-9	IGHJ4	9	17	33	51
1	0.0011627906976744186	TGTGCGAGAGGCTACTCACAATTTAGTATTACTATGGTTCGGGGAGCTCCGGTCTGGTTCGACCCCTGG	CARGYSQFSITMVRGAPVWFDPW	IGHV1-8	IGHD3-10	IGHJ5	11	25	45	53
1	0.0011627906976744186	TGTGCGAGAGGGTCCGCGGTTGTTCGGTCTTACTATGGTTCGGGGAGTTCCGCGCCCCCCGACTACTGG	CARGSAVVRSYYGSGSSAPPDYW	IGHV4-34	IGHD3-10	IGHJ4	10	29	48	60
1	0.0011627906976744186	TGTGCGAGAGGGCCGAATAGCAGTGGCTGGTACCCCTATTACTACTACTACTACGGTATGGACGTCTGG	CARGPNSSGWYPYYYYYYGMDVW	IGHV4-4	IGHD6-19	IGHJ6	9	16	32	36
1	0.0011627906976744186	TGTGCGAGAGATCGCAGCCCCTTTTTGGGGCTATGGTTCGGGGCAGTGTACAACTGGTTCGACCCCTGG	CARDRSPFLGLWFGAVYNWFDPW	IGHV4-31	IGHD3-10	IGHJ5	12	30	42	46
1	0.0011627906976744186	TGTACCACAGTCTTGCGGTTCGGGGAGTTATCCCATGACCCCTACTACTACTACGGTATGGACGTCTGG	CTTVLRFGELSHDPYYYYGMDVW	IGHV3-15	IGHD3-10	IGHJ6	9	16	30	41
1	0.0011627906976744186	TGTGCCAGAGCTTTCCGGGGGTATTACTATGGTTCGGGGAGTCAAAACAACTGGTTCGACCCCTGG	CARAFRGYYYGSGSQNNWFDPW	IGHV4-30-2	IGHD3-10	IGHJ5	9	20	41	46
1	0.0011627906976744186	TGTGCGAGGGACTCCGATATTTTGACTGGCTCCTATTACTACTACTACTACGGTATGGACGTCTGG	CARDSDILTGSYYYYYYGMDVW	IGHV4-31	IGHD3-9	IGHJ6	7	14	28	33
1	0.0011627906976744186	TGTGCGAGACACCTAATTAATATTTATAGCAGTGGCTGGTACTTCGCCCAACCCTTTGACTACTGG	CARHLINIYSSGWYFAQPFDYW	IGHV4-39	IGHD6-19	IGHJ4	10	24	41	53
1	0.0011627906976744186	TGTGCGAGAGGTGGCGTGGTTCGGGGACCGCCAACACCCCTGGGCTACAACTGGTTCGACCCCTGG	CARGGVVRGPPTPLGYNWFDPW	IGHV1-8	IGHD3-10	IGHJ5	10	16	26	45
1	0.0011627906976744186	TGTGCGAGAGATACTACGTATTACGATATTTTGACTGGTTATTACCCTGACTACTTTGACTACTGG	CARDTTYYDILTGYYPDYFDYW	IGHV3-53	IGHD3-9	IGHJ4	11	14	43	49
1	0.0011627906976744186	TGTGCGAGAGATAGTGGTTCGGGGACTAACTATAATAACTACTATTACTACGGTATGGACGTCTGG	CARDSGSGTNYNNYYYYGMDVW	IGHV3-11	IGHD3-10	IGHJ6	11	14	34	37
1	0.0011627906976744186	TGTGCACACGCCGGATATTGTAGTGGTGGTAGCTGCTACATCCACTACTACGGTATGGACGTCTGG	CAHAGYCSGGSCYIHYYGMDVW	IGHV2-5	IGHD2-15	IGHJ6	8	12	38	43
1	0.0011627906976744186	TGTGCAAGAGATCTTACTTATAGCAGCAGCTGGTACGGACTTGATCTTAGGGGTTTTGACTACTGG	CARDLTYSSSWYGLDLRGFDYW	IGHV3-74	IGHD6-13	IGHJ4	13	18	36	54
1	0.0011627906976744186	TGTGCAAAAGATTCAACCCAGTGGTCCAGAGTACCTTGGGACTACTACTACGGTATGGACGTCTGG	CAKDSTQWSRVPWDYYYGMDVW	IGHV3-43	IGHD2-15	IGHJ6	11	19	24	40
1	0.0011627906976744186	TGTGCGAGGCTGACGGGGGATAAGACAGATACCAACATCTGGTTGCTTTGGGTCGACCCCTGG	CARLTGDKTDTNIWLLWVDPW	IGHV3-23	IGHD7-27	IGHJ5	6	8	20	48
1	0.0011627906976744186	TGTGCGAGACGACCGCACAATACGTTTGGGGGAGTTATCGTCCAGTACTACTTTGACTACTGG	CARRPHNTFGGVIVQYYFDYW	IGHV4-34	IGHD3-16	IGHJ4	8	20	40	43
1	0.0011627906976744186	TGTGCGAGACATTCAGGGGACCCCGATTACTATGGTTCGGGGAGAGGGGTGATGGACGTCTGG	CARHSGDPDYYGSGRGVMDVW	IGHV5-10-1	IGHD3-10	IGHJ6	11	25	43	51
1	0.0011627906976744186	TGTGCGAGAGTGGCGAGCTGGCCTACTCCCCCTTACTACTACTACTACGGTATGGACGTCTGG	CARVASWPTPPYYYYYGMDVW	IGHV4-34	IGHD3-16	IGHJ6	9	24	31	32
1	0.0011627906976744186	TGTGCGAGAGTAGGACGCGGGTACAGCTATGGCCACCCCCCTGGGAACCCTTTTGACTACTGG	CARVGRGYSYGHPPGNPFDYW	IGHV4-34	IGHD5-18	IGHJ4	9	14	31	51
1	0.0011627906976744186	TGTGCGAGAGCCGGTTCGCCCGGTATAGCAGTGGCTGGAACCTACTGGTACTTCGATCTCTGG	CARAGSPGIAVAGTYWYFDLW	IGHV4-34	IGHD6-19	IGHJ2	9	21	37	41
1	0.0011627906976744186	TGTGCGAGAGGGGTACGATATTTTGACTGGTTATTATTTTACGACGATGCTTTTGATATCTGG	CARGVRYFDWLLFYDDAFDIW	IGHV3-21	IGHD3-9	IGHJ3	9	13	36	45
1	0.0011627906976744186	TGTGCGAGAGGACACTCACCGGAGCAGTGGCTGGCAGCCCCTGGGAGGTACTTTGACTACTGG	CARGHSPEQWLAAPGRYFDYW	IGHV3-30	IGHD6-19	IGHJ4	9	22	33	48
1	0.0011627906976744186	TGTGCGAGAGATTTTTTGACTGGTTCCCCTGGTGGCTACTACTACTACGGTATGGACGTCTGG	CARDFLTGSPGGYYYYGMDVW	IGHV3-7	IGHD3-9	IGHJ6	11	13	24	35
1	0.0011627906976744186	TGTGCGAGAGATGTCTATATCACCCCGGTTCGGGGACGTACCCCTCGCTTCTTTGACTACTGG	CARDVYITPVRGRTPRFFDYW	IGHV4-59	IGHD3-10	IGHJ4	15	26	35	50
1	0.0011627906976744186	TGTGCGAGAGATGTCTATATCACCCCGGTTCGGGAACGTACCCCTCGCTTCTTTGACTACTGG	CARDVYITPVRERTPRFFDYW	IGHV3-53	IGHD3-10	IGHJ4	15	26	33	50
1	0.0011627906976744186	TGTGCGAGAGATATAGTGGCTACGATGTATCGGGGTTACTACTACTACGGTATGGACGTCTGG	CARDIVATMYRGYYYYGMDVW	IGHV3-21	IGHD5-12	IGHJ6	11	12	25	36
1	0.0011627906976744186	TGTGCGAGAGATACGATCGTATTACTATGGTTCGGGGAGCCTGGGTACGCTTTTGATATCTGG	CARDTIVLLWFGEPGYAFDIW	IGHV1-18	IGHD3-10	IGHJ3	11	17	38	48
1	0.0011627906976744186	TGTGCGAGAACGTCGAAAGAGCAGTGGCTAGTACGGGACTACTACTACGGTATGGACGTCTGG	CARTSKEQWLVRDYYYGMDVW	IGHV3-33	IGHD6-19	IGHJ6	8	19	34	37
1	0.0011627906976744186	TGTACCACAGATCTGATGGCAGTGCGTGGTGGTCACTACCAATACTACGGCATGGACGTCTGG	CTTDLMAVRGGHYQYYGMDVW	IGHV3-15	IGHD2-15	IGHJ6	14	25	32	34
1	0.0011627906976744186	TGTGTTCTTTCGTATTACTATGATAGTAGTGGTTATCGTGGTAGTGCTTTTGATATCTGG	CVLSYYYDSSGYRGSAFDIW	IGHV5-10-1	IGHD3-22	IGHJ3	3	10	35	44
1	0.0011627906976744186	TGTGCCAAAGGAAAATTTTGTCCTATGACCACCTGCTACGACCCCCTCCAAGACTACTGG	CAKGKFCPMTTCYDPLQDYW	IGHV3-60	IGHD2-2	IGHJ4	3	27	37	51
1	0.0011627906976744186	TGTGCGAGACGCTCCTATGGTTCGGGGAGTTATTATCGCGGCTGGTACTTCGATCTCTGG	CARRSYGSGSYYRGWYFDLW	IGHV4-4	IGHD3-10	IGHJ2	8	14	35	41
1	0.0011627906976744186	TGTGCGAGACGCGGGGAATATGATAGTAGTGGTTATTACCTCGATGCTTTTGATATCTGG	CARRGEYDSSGYYLDAFDIW	IGHV4-39	IGHD3-22	IGHJ3	9	18	38	42
1	0.0011627906976744186	TGTGCGAGAGCTTCCCTTTATGATTACGTTTGGGGGAGTTATGGGTGGTTCGACCCCTGG	CARASLYDYVWGSYGWFDPW	IGHV4-59	IGHD3-16	IGHJ5	9	17	41	45
1	0.0011627906976744186	TGTGCGAGAGCGGAGAGCAGTATTTATTACTACAGGATCGGGGGCTACTTTGACTACTGG	CARAESSIYYYRIGGYFDYW	IGHV4-4	IGHD3-22	IGHJ4	9	23	32	44
1	0.0011627906976744186	TGTGCGAGAGGTTTGCTATGGTTCGGGAATATGGACTCGGGTGATGCTTTTGATATCTGG	CARGLLWFGNMDSGDAFDIW	IGHV3-20	IGHD3-10	IGHJ3	9	15	26	41
1	0.0011627906976744186	TGTGCGAGAGGTACAGCAGTGGCTGGTACGGGTTACTACTACTACGGTATGGACGTCTGG	CARGTAVAGTGYYYYGMDVW	IGHV1-8	IGHD6-19	IGHJ6	10	14	29	33
1	0.0011627906976744186	TGTGCGAGAGGGGGTAAAAGGGTGATACTATGGTTCGGGGCCCGCGGTATGGACGTCTGG	CARGGKRVILWFGARGMDVW	IGHV1-8	IGHD3-10	IGHJ6	10	25	39	48
1	0.0011627906976744186	TGTGCGAGAGGAGGACTATGGTTCGGGGAGTTATTAAATACCGGTGCTTTTGATATCTGG	CARGGLWFGELLNTGAFDIW	IGHV1-8	IGHD3-10	IGHJ3	10	14	35	44
1	0.0011627906976744186	TGTGCGAGAGGAGGAAATATGGTTCGGGGAGTTATTTCCTTCCCCTGGTTCGACCCCTGG	CARGGNMVRGVISFPWFDPW	IGHV4-31	IGHD3-10	IGHJ5	9	17	35	44
1	0.0011627906976744186	TGTGCGAGAGATCTGCGGGGTGGTAACTCCCTCGACTACTATTACGGTTTGGACGTCTGG	CARDLRGGNSLDYYYGLDVW	IGHV3-23	IGHD4-23	IGHJ6	13	18	29	49
1	0.0011627906976744186	TGTGCGAGAGATCTGCGGGGTGGTAACTCCCTCGACTACTATTACGGTTTGGACGTCTGG	CARDLRGGNSLDYYYGLDVW	IGHV3-33	IGHD4-23	IGHJ6	13	18	29	49
1	0.0011627906976744186	TGTGCGAGAGATCGGTATGATGCTACTGGTTATTATTGGAGGCCCGCTTTTGATATCTGG	CARDRYDATGYYWRPAFDIW	IGHV4-31	IGHD3-9	IGHJ3	12	24	35	45
1	0.0011627906976744186	TGTGCGAAAGATCACTTTGTGGAACTTATCATCCCTTACTACTACGGTATGGACGTCTGG	CAKDHFVELIIPYYYGMDVW	IGHV4-31	IGHD1-7	IGHJ6	12	19	25	36
1	0.0011627906976744186	TGTGCGAAAGATCACAGCAGCAGCTGGTATTACTACTACTACTACGGTATGGACGTCTGG	CAKDHSSSWYYYYYYGMDVW	IGHV3-30	IGHD6-13	IGHJ6	12	15	26	27
1	0.0011627906976744186	TGTGCACGGATACGGCTACAACGAGATGGCTACAATTACAGCGAGGCTTTTGATATCTGG	CARIRLQRDGYNYSEAFDIW	IGHV2-26	IGHD5-24	IGHJ3	13	22	38	45
1	0.0011627906976744186	TGTGCACACAGAGACCCAGTATTACTATGGTTCGGGGAGGCCAGCTGGTTCGACCCCTGG	CAHRDPVLLWFGEASWFDPW	IGHV2-5	IGHD3-10	IGHJ5	11	18	38	44
1	0.0011627906976744186	TGTGCAAGAGATTATGATAGTAGTGGTTATTACCACGATCCCGGCGTCCCTGACTACTGG	CARDYDSSGYYHDPGVPDYW	IGHV3-13	IGHD3-22	IGHJ4	11	12	36	50
1	0.0011627906976744186	TGTACCACAGATCAGCTTTACGATATTTTGACTGGTTACTATGCAAGGGGTGACTACTGG	CTTDQLYDILTGYYARGDYW	IGHV3-15	IGHD3-9	IGHJ4	12	17	41	50
1	0.0011627906976744186	TGCGCGAGAGATGATATTGGTGGTTCGGGGAGTTATTATAACTCTCAACTTGACTACTGG	CARDDIGGSGSYYNSQLDYW	IGHV3-64	IGHD3-10	IGHJ4	11	20	41	49
1	0.0011627906976744186	TGTGCCCGCACGGAAGATAGTAGTGGTTATTACCCGTGGGGCTACTTTGACTACTGG	CARTEDSSGYYPWGYFDYW	IGHV3-23	IGHD3-22	IGHJ4	4	15	32	41
1	0.0011627906976744186	TGTGCGATAGATGGGGGATGGCGACAATCAACACACTACTGGTACTTGGGTCTCTGG	CAIDGGWRQSTHYWYLGLW	IGHV1-18	IGHD5-24	IGHJ2	11	16	27	35
1	0.0011627906976744186	TGTGCGAGGGGATTTGGTTGGCAAGAAGGTCGGATCGATGATGGATTTGATATCTGG	CARGFGWQEGRIDDGFDIW	IGHV4-4	IGHD3-22	IGHJ3	7	14	18	37
1	0.0011627906976744186	TGTGCGAGGATAGCGGGGTATTGTAGTGGTGGTAGCTGCTACTCACGCGACTACTGG	CARIAGYCSGGSCYSRDYW	IGHV4-4	IGHD2-15	IGHJ4	7	18	43	48
1	0.0011627906976744186	TGTGCGAGATTATATTGTAGTAGTACCAGCTGCTTATATGGGGGCTTTGACTACTGG	CARLYCSSTSCLYGGFDYW	IGHV3-64	IGHD2-2	IGHJ4	8	11	33	44
1	0.0011627906976744186	TGTGCGAGATCGGGGTGGCATATTGTGGTGGTGACTGCTATTCCGGAAAACTACTGG	CARSGWHIVVVTAIPENYW	IGHV3-21	IGHD2-21	IGHJ4	8	17	47	49
1	0.0011627906976744186	TGTGCGAGATCGGGGTGGCATATTGTGGTGGTGACTGCTATTCCGGAAAACTACTGG	CARSGWHIVVVTAIPENYW	IGHV1-8	IGHD2-21	IGHJ4	8	17	47	49
1	0.0011627906976744186	TGTGCGAGACCCATTACTATGGTTCGGGGAGTTACCAATGATGCTTTTGATATCTGG	CARPITMVRGVTNDAFDIW	IGHV1-46	IGHD3-10	IGHJ3	8	12	33	37
1	0.0011627906976744186	TGTGCGAGACATACTCGCTGGGGTACTATGATAGTCCATGATGCTTTTGATATCTGG	CARHTRWGTMIVHDAFDIW	IGHV5-10-1	IGHD3-22	IGHJ3	11	23	34	36
1	0.0011627906976744186	TGTGCGAGAGTAGAATCAGGAGCAGTGGCTGGCGACTACTACGGTATGGACGTCTGG	CARVESGAVAGDYYGMDVW	IGHV4-31	IGHD6-19	IGHJ6	9	20	31	34
1	0.0011627906976744186	TGTGCGAGAGGCAGGGTGGTAGCTGCTACTCGACGAGTTAACTGGTTCGACCCCTGG	CARGRVVAATRRVNWFDPW	IGHV1-8	IGHD2-15	IGHJ5	11	14	30	39
1	0.0011627906976744186	TGTGCGAGAGGAATGGGGGACTTACTATGGGAGTTCGTAGCCGCCTTTGACTACTGG	CARGMGDLLWEFVAAFDYW	IGHV1-8	IGHD3-10	IGHJ4	10	21	29	44
1	0.0011627906976744186	TGTGCGAGAGATTTTGAGGTTCGGGGAGTTATCGGAGAAAACTGGTTCGACCCCTGG	CARDFEVRGVIGENWFDPW	IGHV4-31	IGHD3-10	IGHJ5	11	17	31	39
1	0.0011627906976744186	TGTGCGAGAGATTCGGTTTGGTGGGAGCTATCACAGAACGATGCTTTTGATATCTGG	CARDSVWWELSQNDAFDIW	IGHV3-21	IGHD1-26	IGHJ3	11	13	29	39
1	0.0011627906976744186	TGTGCGAGAGATGGTTCGGGGAGTTATTATAACGAAGCGTTTTGGGAGGACTACTGG	CARDGSGSYYNEAFWEDYW	IGHV3-33	IGHD3-10	IGHJ4	11	12	33	48
1	0.0011627906976744186	TGTGCGAGAGATGGCGGTCCCAACCGACTAGATCGCCCCAATGCTTTTGATATCTGG	CARDGGPNRLDRPNAFDIW	IGHV4-4	IGHD4-23	IGHJ3	11	25	29	40
1	0.0011627906976744186	TGTGCGAGAGATACCGTGTACGATATGTCGGGTTACTACTACGGTATGGACGTCTGG	CARDTVYDMSGYYYGMDVW	IGHV4-31	IGHD3-9	IGHJ6	11	18	25	33
1	0.0011627906976744186	TGTGCGAGAGATAGTGGGAATTACTATGGTTCGGGGGCCTACGGTATGGACGTCTGG	CARDSGNYYGSGAYGMDVW	IGHV3-33	IGHD3-10	IGHJ6	11	19	35	45
1	0.0011627906976744186	TGTGCGAGAGACGGGGAACCGCCCGGCGGTGACCACCCTTACTACTTTGACTCCTGG	CARDGEPPGGDHPYYFDSW	IGHV3-30	IGHD4-17	IGHJ4	10	26	32	39
1	0.0011627906976744186	TGTGCGAGAAATTACTATGATAGTAGTGGGCATCCGGCGGATGCTTTTGATATCTGG	CARNYYDSSGHPADAFDIW	IGHV4-28	IGHD3-22	IGHJ3	12	13	28	39
1	0.0011627906976744186	TGTGCGAAATCCAACAGGGGGTATAGCAGTGGCTGGTATGGCTACTTTGACTACTGG	CAKSNRGYSSGWYGYFDYW	IGHV4-4	IGHD6-19	IGHJ4	6	18	37	41
1	0.0011627906976744186	TGTGCGAAACTATTTACTATGGTTCGGGGAGTTAGAGAAAACTGGTTCGACCCCTGG	CAKLFTMVRGVRENWFDPW	IGHV3-30	IGHD3-10	IGHJ5	6	13	33	39
1	0.0011627906976744186	TGTGCGAAACGCGGGGGTGGTACAGCAGCTGGTACCGGGTACTACTTTGACTACTGG	CAKRGGGTAAGTGYYFDYW	IGHV3-64	IGHD6-13	IGHJ4	6	22	34	38
1	0.0011627906976744186	TGTGCGAAAGATAGTGGGGGTCCGACGACCTACTACTACTACGGTATGGACGTCTGG	CAKDSGGPTTYYYYGMDVW	IGHV3-30	IGHD1-26	IGHJ6	11	12	17	29
1	0.0011627906976744186	TGTGCAAGAGCCTTGTTGAGGGACTCGTGGTATAGCAGTGACTACTTCGCCTACTGG	CARALLRDSWYSSDYFAYW	IGHV3-74	IGHD6-19	IGHJ4	9	28	39	40
1	0.0011627906976744186	TGTGCAAGAGGGGCGTATTACTATGATAGTAGTGGTTATCTGGTATTTGACTACTGG	CARGAYYYDSSGYLVFDYW	IGHV3-13	IGHD3-22	IGHJ4	9	13	38	45
1	0.0011627906976744186	TGTGCAAGAGATACGGAACTATGGTTCGGGGAGTTACCCGATGCTTTTGATATCTGG	CARDTELWFGELPDAFDIW	IGHV3-13	IGHD3-10	IGHJ3	11	17	35	39
1	0.0011627906976744186	TGTGCAAGAGATAATAGTGGTTATTACGGAACGGCCGGACTGTATTCGGACTACTGG	CARDNSGYYGTAGLYSDYW	IGHV3-13	IGHD3-22	IGHJ4	11	14	26	48
1	0.0011627906976744186	TGTGCAAGAGATAATAGTGGTTATTACGGAACGGCCGGACTGTATTCGGACTACTGG	CARDNSGYYGTAGLYSDYW	IGHV6-1	IGHD3-22	IGHJ4	11	14	26	48
1	0.0011627906976744186	TGTGCAAAAGCGGAACGGAGAAGGCAGTGGCTGCCCCATGATGCTTTTGATATCTGG	CAKAERRRQWLPHDAFDIW	IGHV3-9	IGHD6-19	IGHJ3	9	23	32	36
1	0.0011627906976744186	TGTGGGAGAGCCTTGTGGCACTATGATACTAGTGGCCACCAGGGGTTCGACCCCTGG	CGRALWHYDTSGHQGFDPW	IGHV4-39	IGHD3-22	IGHJ5	8	19	34	43
1	0.0011627906976744186	TGTGTGAGACATCCCCGCTACAACGCTGGCCCGGAGTACTACTTTGACTACTGG	CVRHPRYNAGPEYYFDYW	IGHV4-39	IGHD5-24	IGHJ4	11	16	22	34
1	0.0011627906976744186	TGTGCGGTGGGTGGGGCTATTTATGATAGTAGTGGTTATTCTCATGACTACTGG	CAVGGAIYDSSGYSHDYW	IGHV1-58	IGHD3-22	IGHJ4	6	21	39	44
1	0.0011627906976744186	TGTGCGACCCCGGACCGAACGGCCGACTACTACTACTACGGTATGGACGTCTGG	CATPDRTADYYYYGMDVW	IGHV4-39	IGHD3-10	IGHJ6	6	14	19	25
1	0.0011627906976744186	TGTGCGAGGGGGGGGGCTAGGGAGTACTATGATAGTAGTGGCGGTGACTACTGG	CARGGAREYYDSSGGDYW	IGHV1-46	IGHD3-22	IGHJ4	7	24	40	44
1	0.0011627906976744186	TGTGCGAGACATGGTGTTCACTCGGAGACTGGTTATTACATCTTTGACTACTGG	CARHGVHSETGYYIFDYW	IGHV5-10-1	IGHD3-9	IGHJ4	12	26	37	41
1	0.0011627906976744186	TGTGCGAGACAGGATGGTTCGGGGAGCTACTACTACTACGGTATGGACGTCTGG	CARQDGSGSYYYYGMDVW	IGHV5-10-1	IGHD3-10	IGHJ6	10	13	25	26
1	0.0011627906976744186	TGTGCGAGACAAAAGACGGTTCGGGGAGTTATTCGGTACTACTTTGACTACTGG	CARQKTVRGVIRYYFDYW	IGHV5-10-1	IGHD3-10	IGHJ4	10	17	32	35
1	0.0011627906976744186	TGTGCGAGAGTTCCCGGCGGGTGGCTACAAAGGGATGATGCTTTTGATATCTGG	CARVPGGWLQRDDAFDIW	IGHV1-2	IGHD5-24	IGHJ3	9	21	29	34
1	0.0011627906976744186	TGTGCGAGAGCCCGCCAGCTGGTACCTCTCTACTACTACGGTATGGACGTCTGG	CARARQLVPLYYYGMDVW	IGHV4-34	IGHD2-2	IGHJ6	9	15	24	29
1	0.0011627906976744186	TGTGCGAGAGGCATACAATCTATATGGTTCGGGGAGTTCAACCTTTGGGACTGG	CARGIQSIWFGEFNLWDW	IGHV1-8	IGHD3-10	IGHJ4	11	22	37	49
1	0.0011627906976744186	TGTGCGAGAGATTGGCGATATTTTGACTGGTTAGCGCCCCAGTTTGACTACTGG	CARDWRYFDWLAPQFDYW	IGHV4-31	IGHD3-9	IGHJ4	11	15	32	42
1	0.0011627906976744186	TGTGCGAGAGAGGCTTACTATGATAGTAGTGAGGCTGAATACTTCCAGCACTGG	CAREAYYDSSEAEYFQHW	IGHV4-28	IGHD3-22	IGHJ1	8	14	30	33
1	0.0011627906976744186	TGTGCAAAAGTCAAATTTGCCACGAGTTATTCGCCTGATATCTTTGACTACTGG	CAKVKFATSYSPDIFDYW	IGHV3-43	IGHD3-10	IGHJ4	9	23	30	41
1	0.0011627906976744186	TGTGCAAAAGATTTCACAAGGTATAGCAGTGGCTGGTACACCCCAGGGAACTGG	CAKDFTRYSSGWYTPGNW	IGHV3-9	IGHD6-19	IGHJ4	11	19	38	49
1	0.0011627906976744186	TGTGCAAAAGATCGGACGGGACGGGGATATAGTGGCTTACTATTTGACTACTGG	CAKDRTGRGYSGLLFDYW	IGHV3-43	IGHD5-12	IGHJ4	11	20	36	37
1	0.0011627906976744186	TGTACTAGAGGCCGATGTAGTGGTGGTAGCTGCGACCCACCACCTGTCTACTGG	CTRGRCSGGSCDPPPVYW	IGHV3-73	IGHD2-15	IGHJ4	8	15	32	47
1	0.0011627906976744186	TGTGCCACGGGAGAATCCCGGACCTTAAACCGAGGTGCTTTTGATATCTGG	CATGESRTLNRGAFDIW	IGHV3-21	IGHD6-6	IGHJ3	4	17	22	35
1	0.0011627906976744186	TGTGCGAGTGGTGTCTACTTTGATAGTAGTGATTTCCTTTTAGGCTACTGG	CASGVYFDSSDFLLGYW	IGHV4-31	IGHD3-22	IGHJ4	7	15	30	44
1	0.0011627906976744186	TGTGCGAGGGTTCTTACTACGAGGGGTGGTGCCTCATTCTTTGACTCCTGG	CARVLTTRGGASFFDSW	IGHV4-31	IGHD3-22	IGHJ4	7	8	20	38
1	0.0011627906976744186	TGTGCGAGATCGGGAAATTACTATGATAGTAGTGGGGATTTTGACTACTGG	CARSGNYYDSSGDFDYW	IGHV4-55	IGHD3-22	IGHJ4	9	16	34	39
1	0.0011627906976744186	TGTGCGAGACTTGGCTCCTACGGTGACTACGTCGGGTGGTTCGACCCCTGG	CARLGSYGDYVGWFDPW	IGHV5-10-1	IGHD4-17	IGHJ5	16	17	31	36
1	0.0011627906976744186	TGTGCGAGACTCAAAACATACAGAGGACCGCATGATGCTTTTGATATCTGG	CARLKTYRGPHDAFDIW	IGHV5-10-1	IGHD2-8	IGHJ3	9	16	21	30
1	0.0011627906976744186	TGTGCGAGACCGCTTCATTACTATGGTTCGGGGAGCCCCACGTACTACTGG	CARPLHYYGSGSPTYYW	IGHV4-39	IGHD3-10	IGHJ4	9	16	34	43
1	0.0011627906976744186	TGTGCGAGAGTTTGGCTGATTAGCAGCAGCTGGGAGCCTTTTGACTACTGG	CARVWLISSSWEPFDYW	IGHV4-31	IGHD6-13	IGHJ4	9	20	32	39
1	0.0011627906976744186	TGTGCGAGAGCCCAGTTAGACAAAATCGCCAACTTCGGTATGGACGTCTGG	CARAQLDKIANFGMDVW	IGHV4-34	IGHD7-27	IGHJ6	9	10	18	39
1	0.0011627906976744186	TGTGCGAGAGGTCAGTCCAGCAGCTGGCCCCCCGTGGCCTTTGTCAACTGG	CARGQSSSWPPVAFVNW	IGHV1-8	IGHD6-13	IGHJ4	10	17	26	38
1	0.0011627906976744186	TGTGCGAGAGGCCGCAATTTCTATGATAATAGTGGTTACTTTCAATACTGG	CARGRNFYDNSGYFQYW	IGHV1-18	IGHD3-22	IGHJ4	9	16	35	36
1	0.0011627906976744186	TGTGCGAGAGGGTACAGTGGCTCTTGGGTCTGGTACTACTTTGACTACTGG	CARGYSGSWVWYYFDYW	IGHV1-8	IGHD6-19	IGHJ4	10	14	21	32
1	0.0011627906976744186	TGTGCGAGAGGGGTAACTGGAACCCCCAAAGGGTACGGTATGGACGTCTGG	CARGVTGTPKGYGMDVW	IGHV1-8	IGHD1-20	IGHJ6	10	13	22	39
1	0.0011627906976744186	TGTGCGAGAGATCCGATGGTTCGGGGAGTTATGGGTACCTTTGACTCCTGG	CARDPMVRGVMGTFDSW	IGHV4-31	IGHD3-10	IGHJ4	12	15	31	38
1	0.0011627906976744186	TGTGCGAGAGAGCCCAGTAGCGGCTACGCCGATGATGCTTTTGATATCTGG	CAREPSSGYADDAFDIW	IGHV4-31	IGHD6-25	IGHJ3	10	18	27	31
1	0.0011627906976744186	TGTGCGAGAGAAAGTAATTACTATGATAGTAGTGGGCATGGGGACTACTGG	CARESNYYDSSGHGDYW	IGHV1-46	IGHD3-22	IGHJ4	10	16	34	42
1	0.0011627906976744186	TGTGCGAATCTCTTTGGTTCGGGACGTATTAATAACTTCCATGATTATTGG	CANLFGSGRINNFHDYW	IGHV3-23	IGHD3-22	IGHJ4	7	23	35	41
1	0.0011627906976744186	TGTGCGAAGAGCCTAGATACAGCTATGGTCGTTACCTTCTTTGACTACTGG	CAKSLDTAMVVTFFDYW	IGHV3-33	IGHD5-18	IGHJ4	6	15	28	38
1	0.0011627906976744186	TGTGCGAAAGGGCAGCAGATAGTAGTGGTTATCACTCCCTTTGACTCCTGG	CAKGQQIVVVITPFDSW	IGHV3-23	IGHD3-22	IGHJ4	9	17	35	38
1	0.0011627906976744186	TGTGCGAAAGGGGGGGTACCAGTGGCTGGCGACGAAACCTTTGACTACTGG	CAKGGVPVAGDETFDYW	IGHV3-23	IGHD6-19	IGHJ4	9	19	28	38
1	0.0011627906976744186	TGTGCGAAAGGGGACCGGGTGGTGGTAGCTGCTACCCGAGTTGACTACTGG	CAKGDRVVVAATRVDYW	IGHV3-23	IGHD2-15	IGHJ4	9	18	34	40
1	0.0011627906976744186	TGTGCGAAAGAACGCGGAGCTCTATGGATCGATAACTGGTTCGACCCCTGG	CAKERGALWIDNWFDPW	IGHV3-23	IGHD3-10	IGHJ5	10	21	30	33
1	0.0011627906976744186	TGTGCACACTTTACCGACTACGGTGACTACCTTGATGCTTTTGATATCTGG	CAHFTDYGDYLDAFDIW	IGHV2-5	IGHD4-17	IGHJ3	8	15	29	32
1	0.0011627906976744186	TGTGCAAAACACCATTTCCGGGGGGATATTTTGACTGGCACAGACTACTGG	CAKHHFRGDILTGTDYW	IGHV3-43	IGHD3-9	IGHJ4	8	24	37	42
1	0.0011627906976744186	TGTGCAAAAGATGTGGGCTACGGTGACTACGTCGGCTACTTTGACTACTGG	CAKDVGYGDYVGYFDYW	IGHV3-43	IGHD4-17	IGHJ4	11	17	31	35
1	0.0011627906976744186	TGTGCAAAAGATGATTCGTGGGAGGGATCGGTGCGCGGTATGGACGTCTGG	CAKDDSWEGSVRGMDVW	IGHV3-43	IGHD1-26	IGHJ6	11	17	23	39
1	0.0011627906976744186	TGTGCAAAAGATATTAGCTATTACTATGGTTCGGGGAGTTTTGACTACTGG	CAKDISYYYGSGSFDYW	IGHV3-43	IGHD3-10	IGHJ4	13	18	38	39
1	0.0011627906976744186	TGTGCAAAAGATAGGTACGGTGACTACGAGGAAGGTTGGTTCGACCCCTGG	CAKDRYGDYEEGWFDPW	IGHV3-43	IGHD4-17	IGHJ5	12	15	27	36
1	0.0011627906976744186	TGCGCGAGTAGTGGGGCGTATTACGATATTTTGGCCGGTTTCTATGCCTGG	CASSGAYYDILAGFYAW	IGHV3-23	IGHD3-9	IGHJ5	6	16	39	46
1	0.0011627906976744186	TGTGCGGCCTTTACAAGTGGAACCATTATAAATTGGTTCTATCCCTGG	CAAFTSGTIINWFYPW	IGHV4-59	IGHD1-1	IGHJ5	5	11	22	33
1	0.0011627906976744186	TGTGCGGGAACGACCGATTACGTTTGGGGCATTAGGGGTGACTACTGG	CAGTTDYVWGIRGDYW	IGHV1-46	IGHD3-16	IGHJ4	5	15	28	38
1	0.0011627906976744186	TGTGCGACTCTGACGTATTACTATGATAGTAGTGGTTATCACTACTGG	CATLTYYYDSSGYHYW	IGHV3-20	IGHD3-22	IGHJ4	6	12	38	40
1	0.0011627906976744186	TGTGCGAGTATTCTCCTGATAAGCACCGAGGGCTACTTTGACTACTGG	CASILLISTEGYFDYW	IGHV4-4	IGHD2-21	IGHJ4	7	8	12	32
1	0.0011627906976744186	TGTGCGAGCCCAGGACCTAGTGGGAGCTTCTACTACTTTGACTACTGG	CASPGPSGSFYYFDYW	IGHV4-31	IGHD1-26	IGHJ4	7	17	27	30
1	0.0011627906976744186	TGTGCGAGCGCAGTTTCTTCCGGACCGATCTACGGTATGGACGTCTGG	CASAVSSGPIYGMDVW	IGHV1-2	IGHD2-21	IGHJ6	7	17	23	36
1	0.0011627906976744186	TGTGCGAGCAGCACGTATAGCAGTGGCTGGTACTACTTTGACTACTGG	CASSTYSSGWYYFDYW	IGHV4-39	IGHD6-19	IGHJ4	7	14	28	29
1	0.0011627906976744186	TGTGCGAGGGGGCAACTAGGCTACTACTACTACGGTATGGACGTCTGG	CARGQLGYYYYGMDVW	IGHV5-10-1	IGHD1-7	IGHJ6	7	13	17	20
1	0.0011627906976744186	TGTGCGAGGGGGACTGCTACTCTCCCCTACTACGGTATGGACGTCTGG	CARGTATLPYYGMDVW	IGHV1-46	IGHD2-15	IGHJ6	7	13	21	26
1	0.0011627906976744186	TGTGCGAGGAAGGGGGGGAGCTACGCCTCTCCCCGTTTTGACTACTGG	CARKGGSYASPRFDYW	IGHV1-2	IGHD1-26	IGHJ4	7	15	23	36
1	0.0011627906976744186	TGTGCGAGACCCCTCCCCTATCACAGTGGCTTCTACTTTGACTACTGG	CARPLPYHSGFYFDYW	IGHV4-39	IGHD6-19	IGHJ4	9	23	30	32
1	0.0011627906976744186	TGTGCGAGACATCTAGAAGGAGATGGCTACCCCGTTATTGATTACTGG	CARHLEGDGYPVIDYW	IGHV4-39	IGHD5-24	IGHJ4	11	19	29	37
1	0.0011627906976744186	TGTGCGAGACATACGGGTATAGCAGCAGCTGGACCGGGGGACTACTGG	CARHTGIAAAGPGDYW	IGHV5-10-1	IGHD6-13	IGHJ4	11	13	31	39
1	0.0011627906976744186	TGTGCGAGACAGGGAAATTACTATGGTTCGGGGAGTTTCCCCCACTGG	CARQGNYYGSGSFPHW	IGHV4-39	IGHD3-10	IGHJ4	10	16	36	43
1	0.0011627906976744186	TGTGCGAGAGTTTTGTTGTATTACTATGATAGTAGTGAGGACTACTGG	CARVLLYYYDSSEDYW	IGHV3-33	IGHD3-22	IGHJ4	9	17	36	39
1	0.0011627906976744186	TGTGCGAGAGTTCGTCGTCAGCTGGTACGGTACTACTTTGACTACTGG	CARVRRQLVRYYFDYW	IGHV1-2	IGHD6-13	IGHJ4	9	18	28	29
1	0.0011627906976744186	TGTGCGAGAGCCCCCGTGGATATAGTGGCTACGGCCTTTGACTACTGG	CARAPVDIVATAFDYW	IGHV4-31	IGHD5-12	IGHJ4	9	14	32	35
1	0.0011627906976744186	TGTGCGAGAGCGGGGAGTGGGAGCTACTTACACCTCTTTGACTACTGG	CARAGSGSYLHLFDYW	IGHV3-53	IGHD1-26	IGHJ4	9	15	27	35
1	0.0011627906976744186	TGTGCGAGAGGAGCCCCCGGGGTGACTACGATACGGTTCGACCCCTGG	CARGAPGVTTIRFDPW	IGHV1-2	IGHD4-17	IGHJ5	9	20	29	34
1	0.0011627906976744186	TGTGCGAGAGATCGGGTGTGGGAAGACTGCTATTCTTGTTTCTACTGG	CARDRVWEDCYSCFYW	IGHV1-46	IGHD2-21	IGHJ4	12	24	34	41
1	0.0011627906976744186	TGTGCGAGAGACCTCTATGGTTCGGGACCCGGGGGTATGGACGTCTGG	CARDLYGSGPGGMDVW	IGHV4-34	IGHD3-10	IGHJ6	15	16	25	36
1	0.0011627906976744186	TGTGCGAGAGAGGGGCATGGTTCGGGGAGTAACTGGTTCGACCCCTGG	CAREGHGSGSNWFDPW	IGHV3-72	IGHD3-10	IGHJ5	10	16	29	30
1	0.0011627906976744186	TGTGCGAGAGAGACCCCAATAGAGGTTATGTTTGCTTTTGATATCTGG	CARETPIEVMFAFDIW	IGHV3-21	IGHD3-22	IGHJ3	10	19	28	32
1	0.0011627906976744186	TGTGCGAGAGAGAGGCATGGTTCGGGGAGTAACTGGTTCGACCCCTGG	CARERHGSGSNWFDPW	IGHV4-28	IGHD3-10	IGHJ5	8	16	29	30
1	0.0011627906976744186	TGTGCGAGAGAATTATATTCCGGTGGAAATGCCTTGGGCGGCTACTGG	CARELYSGGNALGGYW	IGHV1-3	IGHD2-21	IGHJ4	10	15	22	41
1	0.0011627906976744186	TGTGCGAGAGAAGGGGGCTATGATCGCAGTGGTTACAATGACTACTGG	CAREGGYDRSGYNDYW	IGHV1-18	IGHD3-22	IGHJ4	10	17	34	38
1	0.0011627906976744186	TGTGCGAGAGAAGGGGGCTATGACCGCAGTTGTTACAATGACTACTGG	CAREGGYDRSCYNDYW	IGHV1-46	IGHD1-1	IGHJ4	10	26	32	38
1	0.0011627906976744186	TGTGCGAGAGAAAGAATATCTACAGGGGGGGATGCCTGCGAAATGTGG	CARERISTGGDACEMW	IGHV3-66	IGHD2-15	IGHJ3	10	14	19	45
1	0.0011627906976744186	TGTGCGAGAAGCCCTCGTGGGTTTAGCAGCAGCTGGTACGGCTACTGG	CARSPRGFSSSWYGYW	IGHV4-28	IGHD6-13	IGHJ4	9	18	39	41
1	0.0011627906976744186	TGTGCGAGAAGGGGGAGGTCGACGGTGGCCCAAGGGTTTGACTACTGG	CARRGRSTVAQGFDYW	IGHV4-28	IGHD3-16	IGHJ4	9	10	16	36
1	0.0011627906976744186	TGTGCGAGAAATATGGGGACTACGAGGAGACCGGTCGGTGACTACTGG	CARNMGTTRRPVGDYW	IGHV3-23	IGHD4-17	IGHJ4	6	17	23	38
1	0.0011627906976744186	TGTGCGAGAAAGTTGGGGTTAGGGTTGACTGGTCATTGTGACTACTGG	CARKLGLGLTGHCDYW	IGHV5-10-1	IGHD3-9	IGHJ4	8	24	36	38
1	0.0011627906976744186	TGTGCGAATTCCTGGTGTAGTAATCACTGCTATGGGATTGACTACTGG	CANSWCSNHCYGIDYW	IGHV3-30	IGHD6-19	IGHJ4	6	24	32	37
1	0.0011627906976744186	TGTGCGAAAGATCTCGATATGTCCGTGGCTGGAGGAAGGGACTACTGG	CAKDLDMSVAGGRDYW	IGHV3-23	IGHD6-19	IGHJ4	13	24	31	39
1	0.0011627906976744186	TGTGCGAAAGACCTTGTGATAGTAGTGGTTACTGGCTTTGATATCTGG	CAKDLVIVVVTGFDIW	IGHV3-23	IGHD3-22	IGHJ3	14	16	30	36
1	0.0011627906976744186	TGTGCGAAAGAAGAGGGAAGCAGTGGCTGGTGGGAGTTGGACTACTGG	CAKEEGSSGWWELDYW	IGHV3-60	IGHD6-19	IGHJ4	10	18	30	39
1	0.0011627906976744186	TGTGCGAAAATCCCCCCGGGGTTCCGTGACTGGTACTTCGATCTCTGG	CAKIPPGFRDWYFDLW	IGHV4-39	IGHD1-14	IGHJ2	6	19	25	28
1	0.0011627906976744186	TGTGCACGGATACGGTGGTCCCCCCGAGGCCCGATTTTTGACTACTGG	CARIRWSPRGPIFDYW	IGHV2-26	IGHD3-10	IGHJ4	13	21	26	36
1	0.0011627906976744186	TGTGCAAGGGCCCTGCAGCGGGGGTACTACTACGGTATGGACGTCTGG	CARALQRGYYYGMDVW	IGHV3-9	IGHD6-25	IGHJ6	6	14	20	24
1	0.0011627906976744186	TGTGCAAAAGGTTTAGGCTGGTCTGGCGATTCCGCCTTTGACTACTGG	CAKGLGWSGDSAFDYW	IGHV3-43	IGHD6-19	IGHJ4	9	15	21	35
1	0.0011627906976744186	TGTGCAAAAGACCGCTTAGATATTTTGACTGGTTACTTTGACTACTGG	CAKDRLDILTGYFDYW	IGHV3-9	IGHD3-9	IGHJ4	10	18	32	33
1	0.0011627906976744186	TGTGGAAGAGACCGTGTGCCTGGTCGGCGTGATGCTTTTGACGTCTGG	CGRDRVPGRRDAFDVW	IGHV3-13	IGHD6-19	IGHJ3	10	15	23	29
1	0.0011627906976744186	TGTACTAGAGATCAGAACTGGAACGACGGCACCCTTGGGGACTACTGG	CTRDQNWNDGTLGDYW	IGHV3-49	IGHD1-1	IGHJ4	12	15	27	39
1	0.0011627906976744186	TGTACCACAGAGCTATGGTTCGGGGAGCTATACTCGAACACCCACTGG	CTTELWFGELYSNTHW	IGHV3-15	IGHD6-6	IGHJ4	18	26	36	43
1	0.0011627906976744186	TGTGCCCGAGACATACCAGCAGCTGGCCTTTTCCTTGACTACTGG	CARDIPAAGLFLDYW	IGHV3-21	IGHD6-13	IGHJ4	4	12	25	34
1	0.0011627906976744186	TGTGCCATCCGGGAGGACAAAACGGGAGCGCCACTTGAGCTCTGG	CAIREDKTGAPLELW	IGHV5-10-1	IGHD1-26	IGHJ2P	4	23	28	36
1	0.0011627906976744186	TGTGCCAGAGGGGATAGTGGGAGCTACTATTATGTCGACTACTGG	CARGDSGSYYYVDYW	IGHV4-30-2	IGHD1-26	IGHJ4	9	13	28	36
1	0.0011627906976744186	TGTGCGCGAGAATTAGATCAACGTACTGGACACTTTGACTATTGG	CARELDQRTGHFDYW	IGHV1-69	IGHD1-20	IGHJ4	10	24	29	31
1	0.0011627906976744186	TGTGCGAGTGTGACATATAGTAGTTATGAAGACTTTGACACCTGG	CASVTYSSYEDFDTW	IGHV1-18	IGHD3-22	IGHJ4	7	16	23	31
1	0.0011627906976744186	TGTGCGAGCTGGGGAGGTAGTGGTTACCCACGTTTCGACTACTGG	CASWGGSGYPRFDYW	IGHV4-31	IGHD3-22	IGHJ4	7	16	25	36
1	0.0011627906976744186	TGTGCGAGGTTACCTTCCCGGTTACGCGCTTACTTTGACTACTGG	CARLPSRLRAYFDYW	IGHV4-4	IGHD1-14	IGHJ4	7	17	23	30
1	0.0011627906976744186	TGTGCGAGGAGTAGTAGAAACTACTACTACGGTATGGACGTCTGG	CARSSRNYYYGMDVW	IGHV3-53	IGHD1-26	IGHJ6	7	10	16	19
1	0.0011627906976744186	TGTGCGAGATCGTCGCGTCAATACGATAGCTGGTTCGACCCCTGG	CARSSRQYDSWFDPW	IGHV4-55	IGHD3-9	IGHJ5	9	21	27	29
1	0.0011627906976744186	TGTGCGAGACAATGCCATGACTACGGTGACTCCTTTGACTACTGG	CARQCHDYGDSFDYW	IGHV5-10-1	IGHD4-17	IGHJ4	10	15	27	28
1	0.0011627906976744186	TGTGCGAGAGTTGACAGTAGTGGTTATTTCCTCCTCGACTACTGG	CARVDSSGYFLLDYW	IGHV4-4	IGHD3-22	IGHJ4	9	11	27	36
1	0.0011627906976744186	TGTGCGAGAGTGTACGGTGACTACTATTTTTACTTTGACTACTGG	CARVYGDYYFYFDYW	IGHV4-31	IGHD4-17	IGHJ4	9	12	23	30
1	0.0011627906976744186	TGTGCGAGAGCAGTGGCTGGCAGACATGATGCTTTTGAAATCTGG	CARAVAGRHDAFEIW	IGHV3-20	IGHD6-19	IGHJ3	9	10	19	24
1	0.0011627906976744186	TGTGCGAGAGCAGTGGCTGGCAGACATGATGCTTTTGAAATCTGG	CARAVAGRHDAFEIW	IGHV3-9	IGHD6-19	IGHJ3	4	8	19	24
1	0.0011627906976744186	TGTGCGAGAGGCCTACCCAGTGGCTGGGAAAAGATTCATATCTGG	CARGLPSGWEKIHIW	IGHV1-8	IGHD6-19	IGHJ3	13	17	26	37
1	0.0011627906976744186	TGTGCGAGAGATTATTCGGGGACTTATTGGGGTATGGACGTCTGG	CARDYSGTYWGMDVW	IGHV4-31	IGHD3-10	IGHJ6	11	14	27	33
1	0.0011627906976744186	TGTGCGAGAGATATAGTGGGAGCTACTTCTGCTTTTGATATCTGG	CARDIVGATSAFDIW	IGHV4-31	IGHD1-26	IGHJ3	11	12	26	29
1	0.0011627906976744186	TGTGCGAGAGACCAAGCAGGCCCCTACTATGTCCTAGACTACTGG	CARDQAGPYYVLDYW	IGHV3-20	IGHD3-10	IGHJ4	10	24	30	36
1	0.0011627906976744186	TGTGCGAGAGACGGAGCAACAACTGGAAACTTCTTTGACTCCTGG	CARDGATTGNFFDSW	IGHV4-59	IGHD1-1	IGHJ4	10	18	27	28
1	0.0011627906976744186	TGTGCGAGAATAAGCGAGGCAGCAGCTTTTAGTTTTGACTACTGG	CARISEAAAFSFDYW	IGHV3-21	IGHD6-13	IGHJ4	8	18	26	33
1	0.0011627906976744186	TGTGCGAGAAGCCCCCGTTCGGGGAGTTATAACTTTGACTACTGG	CARSPRSGSYNFDYW	IGHV3-21	IGHD3-10	IGHJ4	8	16	29	31
1	0.0011627906976744186	TGTGCGAGAAAGTTCAGTGGTTATTACCACCCCTTTGACTACTGG	CARKFSGYYHPFDYW	IGHV1-46	IGHD3-22	IGHJ4	8	15	26	32
1	0.0011627906976744186	TGTGCGAAACGTAGCTCCTCACCTCGGCGTGACTTTGACTACTGG	CAKRSSSPRRDFDYW	IGHV3-23	IGHD1-26	IGHJ4	8	10	17	31
1	0.0011627906976744186	TGTGCGAAAGCTTATAGCAGTGGCTGGTACGGGGTCGGCTACTGG	CAKAYSSGWYGVGYW	IGHV3-23	IGHD6-19	IGHJ4	9	12	30	38
1	0.0011627906976744186	TGTGCGAAAGGGGAATACTATGATAGTAGTCCGTTCGACCCCTGG	CAKGEYYDSSPFDPW	IGHV3-30	IGHD3-22	IGHJ5	6	15	29	32
1	0.0011627906976744186	TGTGCGAAAGATCTTCAGTTTAGGCGGTTTGTTTTTGATATCTGG	CAKDLQFRRFVFDIW	IGHV3-30	IGHD1-20	IGHJ3	13	15	19	32
1	0.0011627906976744186	TGTGCGAAAGATCTTCAGTTTAGGCGGTTTGTTTTTGATATCTGG	CAKDLQFRRFVFDIW	IGHV3-60	IGHD1-20	IGHJ3	14	15	19	32
1	0.0011627906976744186	TGTGCGAAAGATCACTTTACTATGCTTCGGGGAGTTACATGGTGG	CAKDHFTMLRGVTWW	IGHV3-23	IGHD3-10	IGHJ4	12	16	36	42
1	0.0011627906976744186	TGTGCAAAAGCTGGCGATACGGAGGGGGGGAGCTTTGACTACTGG	CAKAGDTEGGSFDYW	IGHV3-9	IGHD3-16	IGHJ4	9	25	31	32
1	0.0011627906976744186	TGTGCAAAAGATAGAACAGGCTACGATTATGTTTTTGACTACTGG	CAKDRTGYDYVFDYW	IGHV3-43	IGHD5-12	IGHJ4	12	18	28	33
1	0.0011627906976744186	TGTGCAAAAGAACAGATTTTGACCCTATCTGGTTTTGACTACTGG	CAKEQILTLSGFDYW	IGHV3-9	IGHD3-9	IGHJ4	10	15	22	33
1	0.0011627906976744186	TGTGCAAAAGAAGGTAAAGGTGACTACGTCGGGATTGACTACTGG	CAKEGKGDYVGIDYW	IGHV3-43	IGHD4-17	IGHJ4	10	18	28	34
1	0.0011627906976744186	TGTGCGCCCAATTATGATTACGTTTGGGGGAGTTATGACTGG	CAPNYDYVWGSYDW	IGHV3-21	IGHD3-16	IGHJ1	5	10	35	37
1	0.0011627906976744186	TGTGCGAGTTCGTGGATACAGCTATGGACCCCACACTACTGG	CASSWIQLWTPHYW	IGHV5-10-1	IGHD5-18	IGHJ4	7	10	26	34
1	0.0011627906976744186	TGTGCGAGGGGTCTAAGCGACGGTGACTACTTTGACTACTGG	CARGLSDGDYFDYW	IGHV1-8	IGHD4-17	IGHJ4	7	19	24	25
1	0.0011627906976744186	TGTGCGAGATCGACTAGAACCCACTATGATGGTGCCTACTGG	CARSTRTHYDGAYW	IGHV4-55	IGHD1-26	IGHJ4	9	19	26	35
1	0.0011627906976744186	TGTGCGAGATGCGATTACTATGATAGTTTTCTTGACTACTGG	CARCDYYDSFLDYW	IGHV4-34	IGHD3-22	IGHJ4	8	13	26	31
1	0.0011627906976744186	TGTGCGAGACTTCCACTCGGGGGAGCCCCGGGGGACTACTGG	CARLPLGGAPGDYW	IGHV4-39	IGHD3-16	IGHJ4	9	18	24	33
1	0.0011627906976744186	TGTGCGAGAGCGTATAGCAGTGGCTGGTACGGGTCCTACTGG	CARAYSSGWYGSYW	IGHV3-53	IGHD6-19	IGHJ4	9	11	30	35
1	0.0011627906976744186	TGTGCGAGAGGGGGTTACTACTACTACGGTATGGACGTCTGG	CARGGYYYYGMDVW	IGHV1-2	.	IGHJ6	9	-1	-1	15
1	0.0011627906976744186	TGTGCGAGAGGAGGGGGTGATACCTTAACGTTTGACTACTGG	CARGGGDTLTFDYW	IGHV4-34	IGHD1-14	IGHJ4	10	15	23	30
1	0.0011627906976744186	TGTGCGAGAGATTCCGTCATGGTTCGGGCGAATGACTACTGG	CARDSVMVRANDYW	IGHV4-4	IGHD3-10	IGHJ4	11	18	27	32
1	0.0011627906976744186	TGTGCGAGAGATGCGATAGCAGTGGCTGGTATCTCCACCTGG	CARDAIAVAGISTW	IGHV4-31	IGHD6-19	IGHJ5	11	15	30	37
1	0.0011627906976744186	TGTGCGAGAGATAGGACCCACCGTGATGCTTATGATTTCTGG	CARDRTHRDAYDFW	IGHV4-31	IGHD4-23	IGHJ3	11	17	22	23
1	0.0011627906976744186	TGTGCGAGAATGGGCTATGGTTCGGGGAGTTATACCTACTGG	CARMGYGSGSYTYW	IGHV3-48	IGHD3-10	IGHJ4	8	14	32	35
1	0.0011627906976744186	TGTGCGAGAACAACTACGGTGGTATCCACATTCGAGTACTGG	CARTTTVVSTFEYW	IGHV4-28	IGHD4-23	IGHJ4	9	12	23	36
1	0.0011627906976744186	TGTGCGAGAAGTGGCTACGATCGCCGATTTTTGGGCTACTGG	CARSGYDRRFLGYW	IGHV3-35	IGHD5-12	IGHJ4	9	10	20	35
1	0.0011627906976744186	TGTGCGAAGGGGTGGCGTCTAGCAGCGCCTCCTGACTCCTGG	CAKGWRLAAPPDSW	IGHV3-30	IGHD6-25	IGHJ5	6	19	26	33
1	0.0011627906976744186	TGTGCGAAAGATCCTGGGCACTGGCTGGTACTTGGGCACTGG	CAKDPGHWLVLGHW	IGHV3-30	IGHD6-19	IGHJ2P	12	17	29	30
1	0.0011627906976744186	TGTGCGAAAGATGGGGCTACGGTGACTCCTTGGGTCTACTGG	CAKDGATVTPWVYW	IGHV3-30	IGHD4-17	IGHJ4	11	16	26	35
1	0.0011627906976744186	TGTGCGAAAGATGATAGTAGTGTTGAATACTTTGACTACTGG	CAKDDSSVEYFDYW	IGHV3-23	IGHD3-22	IGHJ4	11	12	21	27
1	0.0011627906976744186	TGTGCACGGATGGAGACTGCAGTTGGAAGATTTGTGGACTGG	CARMETAVGRFVDW	IGHV2-26	IGHD1-1	IGHJ4	10	19	24	37
1	0.0011627906976744186	TGTGCACGGACCGGATATAGTGGCTACGGTCTCCGAGACTGG	CARTGYSGYGLRDW	IGHV2-26	IGHD5-12	IGHJ4	9	12	27	37
1	0.0011627906976744186	TGTGCAACCCCTCGAGTTCGGGGAGATGCTTTTGATATCTGG	CATPRVRGDAFDIW	IGHV1-24	IGHD3-10	IGHJ3	7	15	23	24
1	0.0011627906976744186	TGTGCAACGGTCCCGTATAGCAGCAGCTTCTTTGACTACTGG	CATVPYSSSFFDYW	IGHV1-24	IGHD6-13	IGHJ4	7	14	27	29
1	0.0011627906976744186	TGTGCAAGAGCCGTGGGGAAGATGGCTACAATTTCCTACTGG	CARAVGKMATISYW	IGHV3-13	IGHD5-24	IGHJ4	9	19	32	35
1	0.0011627906976744186	TGTGCAAGAGATCTTGAGCTACTACGCGCCTTTGACTACTGG	CARDLELLRAFDYW	IGHV3-13	IGHD1-26	IGHJ4	13	15	25	29
1	0.0011627906976744186	TGTGCAAGAGAGGCTAGAATCGGATACTACTTTGACTACTGG	CAREARIGYYFDYW	IGHV3-13	IGHD5-24	IGHJ4	10	11	19	24
1	0.0011627906976744186	TGTGCAAAGAGTAAAGCAGCAGCTGGGGCTTTTGACTACTGG	CAKSKAAAGAFDYW	IGHV3-21	IGHD6-13	IGHJ4	4	10	25	30
1	0.0011627906976744186	TGTGCAAAAGTGGGTAGATGGCTACAAGGCTTTGACTACTGG	CAKVGRWLQGFDYW	IGHV3-43	IGHD5-24	IGHJ4	9	15	26	29
1	0.0011627906976744186	TGTGCAAAAGCCCTCCGAGTCTCACTGGGGGAGGACTACTGG	CAKALRVSLGEDYW	IGHV3-43	IGHD3-16	IGHJ4	9	25	32	33
1	0.0011627906976744186	TGTGGGAGACACTTAGCCGGGTACCAATCCTTCCAACACTGG	CGRHLAGYQSFQHW	IGHV4-31	IGHD6-13	IGHJ1	8	16	22	25
1	0.0011627906976744186	TGTGCGAGTAGTGGCTACGATGGGAATTTTGACTACTGG	CASSGYDGNFDYW	IGHV1-8	IGHD5-12	IGHJ4	7	8	20	27
1	0.0011627906976744186	TGTGCGAGCCTCGATATTTTGACTGGTGAAGACTACTGG	CASLDILTGEDYW	IGHV4-4	IGHD3-9	IGHJ4	7	11	26	30
1	0.0011627906976744186	TGTGCGAGCCCGGGAGTTTTCTATGCTTTTGATATCTGG	CASPGVFYAFDIW	IGHV4-39	IGHD3-10	IGHJ3	7	11	17	22
1	0.0011627906976744186	TGTGCGAGCGTAGGTGACTCACAGGACAGTGCCTACTGG	CASVGDSQDSAYW	IGHV3-21	IGHD2-21	IGHJ4	7	12	18	32
1	0.0011627906976744186	TGTGCGAGACTTAGAGGAACATACTACTTTGACTACTGG	CARLRGTYYFDYW	IGHV5-10-1	IGHD1-1	IGHJ4	9	15	19	21
1	0.0011627906976744186	TGTGCGAGACTAACCCACCGCTTGGGATCGTCCTACTGG	CARLTHRLGSSYW	IGHV1-69	IGHD4-23	IGHJ4	8	14	19	32
1	0.0011627906976744186	TGTGCGAGAGGCCCGTGGTTATTATTTGTGGACTACTGG	CARGPWLLFVDYW	IGHV1-8	IGHD3-3	IGHJ4	12	14	24	30
1	0.0011627906976744186	TGTGCGAGAGATCAGGGGCGATATGATGGGGGCTACTGG	CARDQGRYDGGYW	IGHV4-4	IGHD3-16	IGHJ4	12	21	26	32
1	0.0011627906976744186	TGTGCGAGAGATGGAAGACCGGAGGGCTGGGATATCTGG	CARDGRPEGWDIW	IGHV1-2	IGHD2-15	IGHJ3	11	18	23	30
1	0.0011627906976744186	TGTGCGAGAGAACGTAGAGATGGCTACTTTGACTACTGG	CARERRDGYFDYW	IGHV3-30	IGHD5-24	IGHJ4	10	11	22	23
1	0.0011627906976744186	TGTGCGAGAGAAGGGCATAGTGGCTCCGAACACTACTGG	CAREGHSGSEHYW	IGHV4-4	IGHD5-12	IGHJ4	10	16	28	31
1	0.0011627906976744186	TGTGCGAGAAATATAGTGGGAGCTACTACGGCCTACTGG	CARNIVGATTAYW	IGHV3-64	IGHD1-26	IGHJ4	8	11	29	32
1	0.0011627906976744186	TGTGCGAAAGATGGGGCCCGGGGGGAATTTGACTACTGG	CAKDGARGEFDYW	IGHV3-30	IGHD3-16	IGHJ4	11	20	25	27
1	0.0011627906976744186	TGTGCGAAAATTGGTACAGCTATGGCCCCGGGCTACTGG	CAKIGTAMAPGYW	IGHV3-30	IGHD5-18	IGHJ4	6	14	24	32
1	0.0011627906976744186	TGTGCACGGATAGTGGGAGCTACTCCCTATGACTACTGG	CARIVGATPYDYW	IGHV2-26	IGHD1-26	IGHJ4	11	12	23	29
1	0.0011627906976744186	TGTGCAGGGAGCCCCTGGGGGGCCGCTTTTGACATCTGG	CAGSPWGAAFDIW	IGHV1-45	IGHD1-26	IGHJ3	5	6	11	24
1	0.0011627906976744186	TGTGCAGGGAGCCCCTGGGGGGCCGCTTTTGACATCTGG	CAGSPWGAAFDIW	IGHV3-60	IGHD1-26	IGHJ3	3	6	11	24
1	0.0011627906976744186	TGTGCAAGATCGACCAGGTATTACTATGATAGTAGCTGG	CARSTRYYYDSSW	IGHV3-13	IGHD3-22	IGHJ4	8	17	34	35
1	0.0011627906976744186	TGTGCAAGAGGGAGTGGGAGCTACTACTTTGACTACTGG	CARGSGSYYFDYW	IGHV3-13	IGHD1-26	IGHJ4	9	12	20	21
1	0.0011627906976744186	TGTGCAAAAGCCGGGTATAGCAGCAGCATTAACTACTGG	CAKAGYSSSINYW	IGHV3-43	IGHD6-13	IGHJ4	9	10	26	31
1	0.0011627906976744186	TGTGGTTCGGCGTACTTGTACGAGTACTTTGACTACTGG	CGSAYLYEYFDYW	IGHV4-30-2	IGHD5-24	IGHJ4	3	10	19	24
1	0.0011627906976744186	TGTACTAGACGTGCCCCGTATTACTACTGGGACTACTGG	CTRRAPYYYWDYW	IGHV3-73	.	IGHJ4	9	-1	-1	17
1	0.0011627906976744186	TGTGCCCGGTGGGAGCCCAGCGCCATTGACTACTGG	CARWEPSAIDYW	IGHV3-66	IGHD1-26	IGHJ4	4	8	15	25
1	0.0011627906976744186	TGTGCGACTTCGAGGGACGCCGCCGGCAACCACTGG	CATSRDAAGNHW	IGHV3-33	IGHD2-2	IGHJ4	6	21	27	31
1	0.0011627906976744186	TGTGCGAGGGAGAGGGGGCATATAGTGGCCGTCTGG	CARERGHIVAVW	IGHV1-46	IGHD5-12	IGHJ4	7	19	28	32
1	0.0011627906976744186	TGTGCGAGACATTGGTCCCGATACTTCCTTGCCTGG	CARHWSRYFLAW	IGHV4-39	IGHD3-10	IGHJ3	11	16	20	32
1	0.0011627906976744186	TGTGCGAGAGGCCAACGGGGGGCTTTTGATATCTGG	CARGQRGAFDIW	IGHV4-34	IGHD3-10	IGHJ3	12	15	19	21
1	0.0011627906976744186	TGTGCGAGAGGGGACGGGTTATCCGCTGACTACTGG	CARGDGLSADYW	IGHV1-8	IGHD3-9	IGHJ4	10	12	21	26
1	0.0011627906976744186	TGTGCGAGAGACGACGACGGGGAGATTGATTATTGG	CARDDDGEIDYW	IGHV4-34	IGHD3-10	IGHJ4	9	17	23	25
1	0.0011627906976744186	TGTGCGAGAGAGTACAAGGGCTGGTTCGACCCCTGG	CAREYKGWFDPW	IGHV3-21	IGHD1-1	IGHJ5	10	11	16	20
1	0.0011627906976744186	TGTGCGAGAGAGGCCAGTAGTAGTTATGGCTACTGG	CAREASSSYGYW	IGHV3-53	IGHD3-22	IGHJ4	10	15	26	29
1	0.0011627906976744186	TGTGCGAGAGAATGGGGAGGAGACTTTGACTACTGG	CAREWGGDFDYW	IGHV3-30	IGHD3-10	IGHJ4	10	13	18	22
1	0.0011627906976744186	TGTGCGAGAAGCAGACCGACCGCTTTTGACTACTGG	CARSRPTAFDYW	IGHV4-28	IGHD6-25	IGHJ4	9	19	23	24
1	0.0011627906976744186	TGTGCGAAAGGTCCCGGCGGGTACTTCGATCTCTGG	CAKGPGGYFDLW	IGHV3-30	IGHD2-2	IGHJ2	6	13	17	19
1	0.0011627906976744186	TGTGCAAGAGTCCTTCGGGGGTACTTTGACTACTGG	CARVLRGYFDYW	IGHV3-74	IGHD3-10	IGHJ4	9	13	19	21
1	0.0011627906976744186	TGTGCAAGAGTGCCTGAAGCAGCCCCGGACTACTGG	CARVPEAAPDYW	IGHV3-74	IGHD2-15	IGHJ4	9	17	22	27
1	0.0011627906976744186	TGTGCGAGGGACTATAGCAGTGGCTTTAATTGG	CARDYSSGFNW	IGHV1-46	IGHD6-19	IGHJ4	7	12	24	30
1	0.0011627906976744186	TGTGCGAGACGCGACGATGCTTTTGATATCTGG	CARRDDAFDIW	IGHV1-2	.	IGHJ3	8	-1	-1	15
1	0.0011627906976744186	TGTGCGAGACGGGCCGGGGCTTTTGATATCTGG	CARRAGAFDIW	IGHV5-10-1	IGHD2-2	IGHJ3	9	12	16	18
1	0.0011627906976744186	TGTGCGAGAGGGGGAAGATCTTTTGACTACTGG	CARGGRSFDYW	IGHV5-10-1	IGHD3-16	IGHJ4	8	9	14	21
1	0.0011627906976744186	TGTGCGAGAGACGGGGTGGGAGCTACGATATGG	CARDGVGATIW	IGHV1-2	IGHD1-26	IGHJ4	10	15	25	30
1	0.0011627906976744186	TGTGCGAGAGACGGGGGATACTTCCAGCACTGG	CARDGGYFQHW	IGHV1-46	IGHD3-10	IGHJ1	10	11	15	17
1	0.0011627906976744186	TGTGCGAGTAACTGGAACCTTGACTACTGG	CASNWNLDYW	IGHV4-4	IGHD1-20	IGHJ4	7	8	17	19
1	0.0011627906976744186	TGTGCGAGAGAGGGTTTAGATGACTACTGG	CAREGLDDYW	IGHV1-2	.	IGHJ4	10	-1	-1	20
1	0.0011627906976744186	TGTGCGAGAGAAGGGAAGATGGACGTCTGG	CAREGKMDVW	IGHV3-7	.	IGHJ6	10	-1	-1	18
1	0.0011627906976744186	TGTGCACGGGGGGTCCTATTTGACTACTGG	CARGVLFDYW	IGHV2-26	IGHD2-15	IGHJ4	8	13	17	18
1	0.0011627906976744186	TGTGCAAGAAACAGGGAGATGACTGACTGG	CARNREMTDW	IGHV3-13	IGHD1-26	IGHJ4	8	13	17	19
1	0.0011627906976744186	TGTGCGAGAGATCTGGGTTCCTTTTGG	CARDLGSFW	IGHV4-31	IGHD1-14	IGHJ4	13	15	20	24
1	0.0011627906976744186	TGTAGTGGAGACGTAATGGGCTACTGG	CSGDVMGYW	IGHV3-49	IGHD2-8	IGHJ4	10	13	18	20
1	0.0011627906976744186	TGTGCGAGAGACTGGGGCTACTGG	CARDWGYW	IGHV1-2	IGHD7-27	IGHJ4	10	11	16	17
1	0.0011627906976744186	TGTGCGAGCGGGGGGTACTGG	CASGGYW	IGHV3-48	IGHD3-10	IGHJ4	7	8	12	15
1	0.0011627906976744186	TGTGCTTTTGATATCTGG	CAFDIW	IGHV3-23	.	IGHJ3	4	-1	-1	2
