# Supplementary material for: Biomarkers and Immune Repertoire Metrics Identified by Peripheral Blood Transcriptomic Sequencing Reveal the Pathogenesis of COVID-19
Source: Front Immunol. 2021 Aug 24;12:677025. doi: 10.3389/fimmu.2021.677025 (PMC8421539; doi:10.3389/fimmu.2021.677025)
Supplement: Supplementary file 1 [file DataSheet_1.zip › TCR_BCR/IGK/convert.20S039606A.clonotypes.IGK.txt]

count	freq	cdr3nt	cdr3aa	v	d	j	VEnd	DStart	DEnd	JStart
13	0.016883116883116882	TGCATGCAAGCTCTACTAACCCCTCCCACTTTT	CMQALLTPPTF	IGKV2D-28	.	IGKJ2	25	-1	-1	26
10	0.012987012987012988	TGCATGCAAGCTCTACTAATTCCTCCCACTTTT	CMQALLIPPTF	IGKV2D-28	.	IGKJ2	25	-1	-1	26
8	0.01038961038961039	TGCATGCAAGGTATACACTGGCCCTACACTTTT	CMQGIHWPYTF	IGKV2-30	.	IGKJ2	22	-1	-1	24
7	0.00909090909090909	TGCATGCAAGCTCTACAAACTCCTCGGACGTTC	CMQALQTPRTF	IGKV2D-28	.	IGKJ1	24	-1	-1	25
6	0.007792207792207792	TGTCAGCAGTATGGTAGCTCACCTCCGTGGACGTTC	CQQYGSSPPWTF	IGKV3D-20	.	IGKJ1	26	-1	-1	25
6	0.007792207792207792	TGTCAGCAGTCTGATTCTGTCTTCGCCACTTTC	CQQSDSVFATF	IGKV1-33	.	IGKJ4	14	-1	-1	26
6	0.007792207792207792	TGTCAGCAGTATAATAACTGGCCTCGGACGTTC	CQQYNNWPRTF	IGKV3-15	.	IGKJ1	23	-1	-1	25
6	0.007792207792207792	TGTCAGCAACATAACAACTGGCCCCTCACTTTC	CQQHNNWPLTF	IGKV3-11	.	IGKJ4	22	-1	-1	24
5	0.006493506493506494	TGTCAACAGTCTAACAGTTTCCCCCTCACTTTC	CQQSNSFPLTF	IGKV1-12	.	IGKJ4	22	-1	-1	24
5	0.006493506493506494	TGTCAACAGAGTTACAGTTCCCCCTCTTCTTTC	CQQSYSSPSSF	IGKV1-39	.	IGKJ3	22	-1	-1	28
5	0.006493506493506494	TGTCAACAATATCATACTCCTCCGTGGACGTTC	CQQYHTPPWTF	IGKV4-1	.	IGKJ1	22	-1	-1	22
5	0.006493506493506494	TGCATGCAACCTCTACAAACTCCTCACACTTTT	CMQPLQTPHTF	IGKV2D-28	.	IGKJ2	24	-1	-1	25
5	0.006493506493506494	TGTCAGCAGCATGGTAGCACGATCACCTTC	CQQHGSTITF	IGKV3-20	.	IGKJ5	17	-1	-1	19
4	0.005194805194805195	TGTCAACAGAGTTATACTACTCCGCTCACTTTC	CQQSYTTPLTF	IGKV1-39	.	IGKJ4	13	-1	-1	22
4	0.005194805194805195	TGTCAACAGAGTTACAGTACTCCGTGGACGTTC	CQQSYSTPWTF	IGKV1-39	.	IGKJ1	19	-1	-1	22
4	0.005194805194805195	TGCCAACAGTCTGAGAGTTCTTCTCCCACTTTT	CQQSESSSPTF	IGKV1-5	.	IGKJ2	23	-1	-1	26
4	0.005194805194805195	TGCATGCAAGCTCTACTAACTCCTCCCACTTTT	CMQALLTPPTF	IGKV2D-28	.	IGKJ2	25	-1	-1	26
4	0.005194805194805195	TGCATGCAAGCTCTAAAAACTCCTTACACTTTT	CMQALKTPYTF	IGKV2-28	.	IGKJ2	23	-1	-1	24
3	0.003896103896103896	TGTCAGCAGTATTATAGTACCCCCTTGTTTACTTTC	CQQYYSTPLFTF	IGKV1D-43	.	IGKJ3	22	-1	-1	30
3	0.003896103896103896	TGTCAACAGTATGATACTCTCCCTCCATACAGTTTT	CQQYDTLPPYSF	IGKV1D-33	.	IGKJ2	25	-1	-1	27
3	0.003896103896103896	TGTCAACAATATTCTGGTGCTCCGCCGTGGACGTTC	CQQYSGAPPWTF	IGKV4-1	.	IGKJ1	22	-1	-1	25
3	0.003896103896103896	TGTCAACAATATAGTGGGTGGCCTCCGTACACTTTT	CQQYSGWPPYTF	IGKV3D-15	.	IGKJ2	26	-1	-1	26
3	0.003896103896103896	TGTCTACATGATTACAATTACCCACTCACTTTC	CLHDYNYPLTF	IGKV1-6	.	IGKJ3	22	-1	-1	25
3	0.003896103896103896	TGTCTACAGCATAATAATTACCCGTGGACGTTC	CLQHNNYPWTF	IGKV1-17	.	IGKJ1	22	-1	-1	22
3	0.003896103896103896	TGTCACCACCGTCACAACTGGCCGCACAGTTTT	CHHRHNWPHSF	IGKV3-11	.	IGKJ2	22	-1	-1	25
3	0.003896103896103896	TGTCAGCAGTCTTACAGTACCCCTCGAACCTTC	CQQSYSTPRTF	IGKV1D-39	.	IGKJ1	24	-1	-1	30
3	0.003896103896103896	TGTCAGCAGTATGGTAGCTCACCGAGGACGTTC	CQQYGSSPRTF	IGKV3-20	.	IGKJ1	26	-1	-1	25
3	0.003896103896103896	TGTCAGCAGCGTAACAGCTGGCCTCGAACGTTC	CQQRNSWPRTF	IGKV3-11	.	IGKJ1	23	-1	-1	27
3	0.003896103896103896	TGTCAGCAGCGTAACAACTGGCCTATCACCTTC	CQQRNNWPITF	IGKV3-11	.	IGKJ5	24	-1	-1	24
3	0.003896103896103896	TGTCAGCAATATTATAGTACTCCTCTCACTTTC	CQQYYSTPLTF	IGKV4-1	.	IGKJ4	23	-1	-1	24
3	0.003896103896103896	TGTCAGCAATATTATAATACTCCTCTCACTTTC	CQQYYNTPLTF	IGKV4-1	.	IGKJ4	23	-1	-1	24
3	0.003896103896103896	TGTCAGCAATATAGTCACTGGCTTCTCTCTTTC	CQQYSHWLLSF	IGKV3-15	.	IGKJ4	21	-1	-1	24
3	0.003896103896103896	TGTCAGGAATGTTATAGTTCTTCGTACACTTTT	CQECYSSSYTF	IGKV4-1	.	IGKJ2	17	-1	-1	23
3	0.003896103896103896	TGTCAACAGTATTATAGTACCCCCCTCACTTTC	CQQYYSTPLTF	IGKV1D-43	.	IGKJ4	22	-1	-1	24
3	0.003896103896103896	TGTCAACAGCGTAGCAACTGGCCTCGGGCGTTC	CQQRSNWPRAF	IGKV3-11	.	IGKJ1	23	-1	-1	28
3	0.003896103896103896	TGTCAACAGACTTACACTACCCCGTACAGTTTT	CQQTYTTPYSF	IGKV1-39	.	IGKJ2	22	-1	-1	23
3	0.003896103896103896	TGTCAACAGACTTACAGCATTCCCCTCACATTC	CQQTYSIPLTF	IGKV1-39	.	IGKJ4	16	-1	-1	24
3	0.003896103896103896	TGTCAACAGAGTTACAGTACCCCGTGGACGTTC	CQQSYSTPWTF	IGKV1-39	.	IGKJ1	22	-1	-1	22
3	0.003896103896103896	TGTCAACAGAGTTACAGTACCCCGATCACCTTC	CQQSYSTPITF	IGKV1-39	.	IGKJ5	22	-1	-1	22
3	0.003896103896103896	TGTCAACAGAGTTACAGTACCCCATTCACTTTC	CQQSYSTPFTF	IGKV1-39	.	IGKJ3	22	-1	-1	23
3	0.003896103896103896	TGTCAAAAGTATTACAGTAGCCCTCTCACTTTC	CQKYYSSPLTF	IGKV1-27	.	IGKJ4	17	-1	-1	24
3	0.003896103896103896	TGCCAACAATATAATAGTTATTTTCGGACGTTC	CQQYNSYFRTF	IGKV1-5	.	IGKJ1	21	-1	-1	25
3	0.003896103896103896	TGCATGCAAGCTCTACAAACTCCTCCCACTTTT	CMQALQTPPTF	IGKV2D-28	.	IGKJ2	25	-1	-1	26
3	0.003896103896103896	TGCATGCAAGCTCTACAAACTCCGCTCACTTTC	CMQALQTPLTF	IGKV2-28	.	IGKJ4	22	-1	-1	22
3	0.003896103896103896	TGTCAGCAGCGTGCCACCTTCTTCAGTTTC	CQQRATFFSF	IGKV3-11	.	IGKJ3	11	-1	-1	21
3	0.003896103896103896	TGCCAACAGTATCATACTGACTCCACGTTT	CQQYHTDSTF	IGKV1-5	.	IGKJ2	15	-1	-1	23
3	0.003896103896103896	TGCCAACAATTTAATACTTACAGTTTT	CQQFNTYSF	IGKV1-13	.	IGKJ2	20	-1	-1	18
2	0.0025974025974025974	TGTCTACAACTTAATAGTTACCCTCAGGGATTCACTTTC	CLQLNSYPQGFTF	IGKV1D-17	.	IGKJ3	24	-1	-1	29
2	0.0025974025974025974	TGTCACCAGCGTTCTAACAGGCCTGTCGCGCTCACTTTC	CHQRSNRPVALTF	IGKV3-11	.	IGKJ4	11	-1	-1	27
2	0.0025974025974025974	TGTCAGCACTATAGTAGCTCACCTCGACTGTACACTTTT	CQHYSSSPRLYTF	IGKV3D-20	.	IGKJ2	24	-1	-1	28
2	0.0025974025974025974	TGTCAGCAGTATGGTGACTCACCTCGGGAGTATGGTTTT	CQQYGDSPREYGF	IGKV3D-20	.	IGKJ2	29	-1	-1	35
2	0.0025974025974025974	TGTCAGCAAAATGGTAGCTCACCTCCGGCGGTCACTTTC	CQQNGSSPPAVTF	IGKV3D-20	.	IGKJ3	31	-1	-1	31
2	0.0025974025974025974	TGTCTACAGCATAATAGTTACCCTTCGTGGACGTTC	CLQHNSYPSWTF	IGKV1-17	.	IGKJ1	23	-1	-1	25
2	0.0025974025974025974	TGTCAGCACTATAGGAACTGGCCCCTGTACAACTTT	CQHYRNWPLYNF	IGKV3-15	.	IGKJ2	22	-1	-1	25
2	0.0025974025974025974	TGTCAGCAGTATGATAACTGGCCCCTTTATAGCTTT	CQQYDNWPLYSF	IGKV3-15	.	IGKJ2	22	-1	-1	33
2	0.0025974025974025974	TGTCAGCAGTATAGTATCTGGCCCCCGATCACCTTC	CQQYSIWPPITF	IGKV3-15	.	IGKJ5	22	-1	-1	25
2	0.0025974025974025974	TGTCAGCAGCGTAGCAACTGGCCAAAGCTCACTTTC	CQQRSNWPKLTF	IGKV3-11	.	IGKJ4	22	-1	-1	26
2	0.0025974025974025974	TGTCAGCAATATGGTAGCTCACCTCGGATCACCTTC	CQQYGSSPRITF	IGKV3D-20	.	IGKJ5	24	-1	-1	26
2	0.0025974025974025974	TGTCAACACTACAGTAACTACCCGCCGTGGACGTTC	CQHYSNYPPWTF	IGKV3-15	.	IGKJ1	18	-1	-1	25
2	0.0025974025974025974	TGTCAACAATATCATACTTATTCGGGGGTCACTTTC	CQQYHTYSGVTF	IGKV1-5	.	IGKJ3	22	-1	-1	28
2	0.0025974025974025974	TGTATGCAAGGTTCACACTGGCCTCCGTACACTTTT	CMQGSHWPPYTF	IGKV2D-30	.	IGKJ2	26	-1	-1	26
2	0.0025974025974025974	TGCCAACAGTGTGATAAAAAATTCCCGTACATTTTT	CQQCDKKFPYIF	IGKV1-33	.	IGKJ2	16	-1	-1	26
2	0.0025974025974025974	TGCCAACAGTATAATCGTTTTTCTCCTCGGCCGTTC	CQQYNRFSPRPF	IGKV1-5	.	IGKJ1	23	-1	-1	31
2	0.0025974025974025974	TGCCAACAGTATAATCGTTATTCTCCTCGGCCGTTC	CQQYNRYSPRPF	IGKV1-5	.	IGKJ1	23	-1	-1	31
2	0.0025974025974025974	TGCCAACAGTATAATCGTTATTCTCCTCGGCCGTTC	CQQYNRYSPRPF	IGKV1-5	.	IGKJ2	23	-1	-1	36
2	0.0025974025974025974	TGCATGCAAGCTCTACAAACTCCTCCGCTCACTTTC	CMQALQTPPLTF	IGKV2D-28	.	IGKJ4	26	-1	-1	25
2	0.0025974025974025974	TGCATGCAAGCTACACACTGGCCCCCCATCACCTTC	CMQATHWPPITF	IGKV2-30	.	IGKJ5	22	-1	-1	27
2	0.0025974025974025974	TGCATGCAAGGTTCACACTCGCCTCCGTGGACGTTC	CMQGSHSPPWTF	IGKV2D-30	.	IGKJ1	26	-1	-1	25
2	0.0025974025974025974	TGCATGCAAGGTACACACTGGCCTCCGTGGACGTTC	CMQGTHWPPWTF	IGKV2D-30	.	IGKJ1	26	-1	-1	25
2	0.0025974025974025974	TGCATGCAAGGTACACACAGCCCTCCGTGGACGTTC	CMQGTHSPPWTF	IGKV2D-30	.	IGKJ1	26	-1	-1	25
2	0.0025974025974025974	TGCATGCAAACTATAGAACTTCCCCTATTCACTTTC	CMQTIELPLFTF	IGKV2D-29	.	IGKJ3	22	-1	-1	25
2	0.0025974025974025974	TGTCTCCAATATTATAGTGTTCCGATCACCTTC	CLQYYSVPITF	IGKV4-1	.	IGKJ5	17	-1	-1	22
2	0.0025974025974025974	TGTCTCCAAGATTACAATTACCCGTGGACGTTC	CLQDYNYPWTF	IGKV1-6	.	IGKJ1	22	-1	-1	22
2	0.0025974025974025974	TGTCTACAGCATAATAGTTACCCGTACAATTTT	CLQHNSYPYNF	IGKV1-17	.	IGKJ2	22	-1	-1	23
2	0.0025974025974025974	TGTCTACAGACTTACAGTACCGTGTGGACGTTC	CLQTYSTVWTF	IGKV1-39	.	IGKJ1	20	-1	-1	23
2	0.0025974025974025974	TGTCATCAGTATGGTAGTTCACCCCGGACGTTC	CHQYGSSPRTF	IGKV3D-20	.	IGKJ1	27	-1	-1	25
2	0.0025974025974025974	TGTCATCAGAGTAGTAGTTTACCTCGGACGTTT	CHQSSSLPRTF	IGKV6-21	.	IGKJ1	23	-1	-1	25
2	0.0025974025974025974	TGTCACTATTCAGGTACCTCACCTTTGCCTTTC	CHYSGTSPLPF	IGKV3-20	.	IGKJ1	4	-1	-1	30
2	0.0025974025974025974	TGTCACCAGTATGGTAGCTCACCGTACACTTTT	CHQYGSSPYTF	IGKV3-20	.	IGKJ2	22	-1	-1	23
2	0.0025974025974025974	TGTCACCAGACTTACAGTACCCCTAACAGTTTT	CHQTYSTPNSF	IGKV1-39	.	IGKJ2	24	-1	-1	25
2	0.0025974025974025974	TGTCAGCAGTATGCTATCTTACCTCGGACGTTC	CQQYAILPRTF	IGKV3D-20	.	IGKJ1	24	-1	-1	25
2	0.0025974025974025974	TGTCAGCAGTATGCTAGTGCACCGTACACCTTT	CQQYASAPYTF	IGKV3-20	.	IGKJ2	16	-1	-1	23
2	0.0025974025974025974	TGTCAGCAGTATGGTGACTTCCCGTACACTTTT	CQQYGDFPYTF	IGKV3-20	.	IGKJ2	14	-1	-1	23
2	0.0025974025974025974	TGTCAGCAGTATGGTATTTCACCATTCACTTTC	CQQYGISPFTF	IGKV3-20	.	IGKJ3	22	-1	-1	23
2	0.0025974025974025974	TGTCAGCAGTATGGTAGTTCATCGGAAACGTTC	CQQYGSSSETF	IGKV3-20	.	IGKJ1	20	-1	-1	27
2	0.0025974025974025974	TGTCAGCAGTATGGTAGCTCACCTCTCACTTTC	CQQYGSSPLTF	IGKV3D-20	.	IGKJ4	24	-1	-1	24
2	0.0025974025974025974	TGTCAGCAGTATGGTAGCTCACCTCTGACTTTC	CQQYGSSPLTF	IGKV3D-20	.	IGKJ4	24	-1	-1	27
2	0.0025974025974025974	TGTCAGCAGTATGGTAGCTCACCTCCCACTTTC	CQQYGSSPPTF	IGKV3D-20	.	IGKJ4	25	-1	-1	26
2	0.0025974025974025974	TGTCAGCAGTATGGTAACTCACTCTACACTTTT	CQQYGNSLYTF	IGKV3-20	.	IGKJ2	21	-1	-1	24
2	0.0025974025974025974	TGTCAGCAGTATGATAGTTCACCTCGGACGTTC	CQQYDSSPRTF	IGKV3D-20	.	IGKJ1	24	-1	-1	25
2	0.0025974025974025974	TGTCAGCAGTATGATAGCTCACCGTACACTTTT	CQQYDSSPYTF	IGKV3-20	.	IGKJ2	22	-1	-1	23
2	0.0025974025974025974	TGTCAGCAGTATAATATCTGGCCTCGGACGTTC	CQQYNIWPRTF	IGKV3-15	.	IGKJ1	23	-1	-1	25
2	0.0025974025974025974	TGTCAGCAGTATAATAACTGGCCGCTCACTTTC	CQQYNNWPLTF	IGKV3-15	.	IGKJ4	22	-1	-1	22
2	0.0025974025974025974	TGTCAGCAGTACAATACGTCACCGTGCACGTTC	CQQYNTSPCTF	IGKV3-20	.	IGKJ1	10	-1	-1	15
2	0.0025974025974025974	TGTCAGCAGCTTAATAGTTACCCAAGGACGTTC	CQQLNSYPRTF	IGKV1-9	.	IGKJ1	26	-1	-1	25
2	0.0025974025974025974	TGTCAGCAGCGTAGCAGGTGGCCTCGGACGTTC	CQQRSRWPRTF	IGKV3-11	.	IGKJ1	23	-1	-1	25
2	0.0025974025974025974	TGTCAGCAGCATCAAACTACACCCTGGACGTTC	CQQHQTTPWTF	IGKV3-20	.	IGKJ1	8	-1	-1	24
2	0.0025974025974025974	TGTCAGCAGGTTTATACTTACCCAAGGACGTTC	CQQVYTYPRTF	IGKV1-13	.	IGKJ1	26	-1	-1	25
2	0.0025974025974025974	TGTCAGCAGACTTACAGTTCCCTGATCACCTTC	CQQTYSSLITF	IGKV1-39	.	IGKJ5	21	-1	-1	23
2	0.0025974025974025974	TGTCAGCAATCTTATACCACTCCTTTCACTTTC	CQQSYTTPFTF	IGKV4-1	.	IGKJ3	23	-1	-1	24
2	0.0025974025974025974	TGTCAGCAATATTATAGTCCTCCTCACACTTTT	CQQYYSPPHTF	IGKV4-1	.	IGKJ2	23	-1	-1	25
2	0.0025974025974025974	TGTCAGCAATATTATAGTACTCCGTGGACGTTC	CQQYYSTPWTF	IGKV4-1	.	IGKJ1	22	-1	-1	22
2	0.0025974025974025974	TGTCAGCAATATTATAGCCCTCCATACAGTTTT	CQQYYSPPYSF	IGKV4-1	.	IGKJ2	16	-1	-1	24
2	0.0025974025974025974	TGTCAGCAACATTATTATCTTCCGTTCACTTTC	CQQHYYLPFTF	IGKV4-1	.	IGKJ4	14	-1	-1	25
2	0.0025974025974025974	TGTCAACATTATGATAGCTTTCCGTGGACGTTC	CQHYDSFPWTF	IGKV1-5	.	IGKJ1	16	-1	-1	22
2	0.0025974025974025974	TGTCAACAGTCTCATAATTGGGTCAGGACGTTC	CQQSHNWVRTF	IGKV3-15	.	IGKJ1	20	-1	-1	25
2	0.0025974025974025974	TGTCAACAGTATGATACTATCCCGTGGACGTTC	CQQYDTIPWTF	IGKV1D-43	.	IGKJ1	22	-1	-1	22
2	0.0025974025974025974	TGTCAACAGTATGATAATCTCCCCCTCACTTTC	CQQYDNLPLTF	IGKV1-33	.	IGKJ4	22	-1	-1	24
2	0.0025974025974025974	TGTCAACAGTATGATAATCTCCCACTCACTTTC	CQQYDNLPLTF	IGKV1-33	.	IGKJ4	22	-1	-1	24
2	0.0025974025974025974	TGTCAACAGGCTAACACTTTCCCTCGGACGTTC	CQQANTFPRTF	IGKV1-12	.	IGKJ1	23	-1	-1	25
2	0.0025974025974025974	TGTCAACAGGCTAACAGTTTCCCTCCCACTTTC	CQQANSFPPTF	IGKV1-12	.	IGKJ4	23	-1	-1	26
2	0.0025974025974025974	TGTCAACAGGCTAACAGTTTCCCCCTCACTTTC	CQQANSFPLTF	IGKV1-12	.	IGKJ4	22	-1	-1	24
2	0.0025974025974025974	TGTCAACAGGGAAACACTTTCCCGTGGACGTTC	CQQGNTFPWTF	IGKV1-12	.	IGKJ1	22	-1	-1	22
2	0.0025974025974025974	TGTCAACAGAGTTTCAGTACCCCTCAAACTTTT	CQQSFSTPQTF	IGKV1D-39	.	IGKJ2	24	-1	-1	27
2	0.0025974025974025974	TGTCAACAGAGTTCCAGTACCCCGCTCACTTTC	CQQSSSTPLTF	IGKV1-39	.	IGKJ4	22	-1	-1	22
2	0.0025974025974025974	TGTCAACAGAGTTACAGTACCCTTCACAATTTT	CQQSYSTLHNF	IGKV1-39	.	IGKJ2	21	-1	-1	25
2	0.0025974025974025974	TGTCAACAGAGTTACAGTACCCCTCGGACGTTC	CQQSYSTPRTF	IGKV1D-39	.	IGKJ1	24	-1	-1	25
2	0.0025974025974025974	TGTCAACAGAGTTACAGTACCCCGTACACCTTT	CQQSYSTPYTF	IGKV1-39	.	IGKJ2	22	-1	-1	23
2	0.0025974025974025974	TGTCAACAGAGTTACAGTACCCCGCTCACTTTC	CQQSYSTPLTF	IGKV1-39	.	IGKJ4	22	-1	-1	22
2	0.0025974025974025974	TGTCAACAGAGTCTCAGTGCCCCCTACACTTTT	CQQSLSAPYTF	IGKV1-39	.	IGKJ2	22	-1	-1	24
2	0.0025974025974025974	TGTCAACAGAGTGACAGTGTCCCTCTCAGTTTC	CQQSDSVPLSF	IGKV1D-39	.	IGKJ4	24	-1	-1	24
2	0.0025974025974025974	TGTCAACAGAATTACAGTCCCCCCCCGACGTTC	CQQNYSPPPTF	IGKV1D-39	.	IGKJ1	26	-1	-1	26
2	0.0025974025974025974	TGTCAACAGAATTACAGTACCCGCTACAGTTTT	CQQNYSTRYSF	IGKV1-39	.	IGKJ2	21	-1	-1	24
2	0.0025974025974025974	TGTCAACAATATTATAGTACTCCGTACAGTTTT	CQQYYSTPYSF	IGKV4-1	.	IGKJ2	22	-1	-1	23
2	0.0025974025974025974	TGTCAACAATATTATAGTACCCCTCACACTTTT	CQQYYSTPHTF	IGKV1D-43	.	IGKJ2	24	-1	-1	25
2	0.0025974025974025974	TGTCAACAATATTACACTTATCCGTGGACGTTC	CQQYYTYPWTF	IGKV1-6	.	IGKJ1	19	-1	-1	22
2	0.0025974025974025974	TGTCAACAATATCGTGCTTATCCTTTGACGTTC	CQQYRAYPLTF	IGKV1-12	.	IGKJ1	7	-1	-1	26
2	0.0025974025974025974	TGTCAAAAGTATAACAGTGTCCCTCACACTTTT	CQKYNSVPHTF	IGKV1-27	.	IGKJ2	23	-1	-1	25
2	0.0025974025974025974	TGTCAAAAGTATAACAGTGCCCCTGACACCTTC	CQKYNSAPDTF	IGKV1-27	.	IGKJ5	23	-1	-1	26
2	0.0025974025974025974	TGTCAAAAGCATGACGGTGCCCCTCAGACGTTC	CQKHDGAPQTF	IGKV1-27	.	IGKJ1	23	-1	-1	26
2	0.0025974025974025974	TGTCAAAAATATAACAGTGACCCTCTCACCTTC	CQKYNSDPLTF	IGKV1-27	.	IGKJ5	23	-1	-1	25
2	0.0025974025974025974	TGCCAGCAGTGTTACAACTGGCCTCTCACTTTC	CQQCYNWPLTF	IGKV3-11	.	IGKJ4	23	-1	-1	24
2	0.0025974025974025974	TGCCAGCAGTATGACACTTCCCCGTGCAGCTTT	CQQYDTSPCSF	IGKV1-5	.	IGKJ2	11	-1	-1	30
2	0.0025974025974025974	TGCCAGCAGTATAAAACTGAGCCGTGGACGTTC	CQQYKTEPWTF	IGKV1-5	.	IGKJ1	13	-1	-1	22
2	0.0025974025974025974	TGCCAACAGTATAATACTTATTCTCGGACGTTC	CQQYNTYSRTF	IGKV1-5	.	IGKJ1	23	-1	-1	25
2	0.0025974025974025974	TGCCAACAGTATAATAGTTACCCCCTCACTTTC	CQQYNSYPLTF	IGKV1-5	.	IGKJ4	19	-1	-1	24
2	0.0025974025974025974	TGCCAACAGTATAATAGTTACCCGATCACCTTC	CQQYNSYPITF	IGKV1-16	.	IGKJ5	22	-1	-1	22
2	0.0025974025974025974	TGCCAACAGTATAAAAGTTATCCCCTCACTTTC	CQQYKSYPLTF	IGKV1-5	.	IGKJ4	20	-1	-1	24
2	0.0025974025974025974	TGCCAACAGTACAATAGTTATCCTTGGACGTTC	CQQYNSYPWTF	IGKV1-5	.	IGKJ1	20	-1	-1	24
2	0.0025974025974025974	TGCCAACAGGCTGACAGTTTCCCTCTCACTTTC	CQQADSFPLTF	IGKV1-12	.	IGKJ4	23	-1	-1	24
2	0.0025974025974025974	TGCCAACAATATAATAGTTACCCGCTCACTTTC	CQQYNSYPLTF	IGKV1-16	.	IGKJ4	22	-1	-1	22
2	0.0025974025974025974	TGCATGCAAGCTCTGCAAACTCCCGCCTCCTTC	CMQALQTPASF	IGKV2-28	.	IGKJ5	22	-1	-1	28
2	0.0025974025974025974	TGCATGCAAGCTCTACAAATTCCCCTCACTTTC	CMQALQIPLTF	IGKV2-28	.	IGKJ4	22	-1	-1	24
2	0.0025974025974025974	TGCATGCAAGCTCTACAAACTCCTTTCACTTTC	CMQALQTPFTF	IGKV2-28	.	IGKJ3	23	-1	-1	24
2	0.0025974025974025974	TGCATGCAAGCTCTACAAACCCGATCGGCCTTC	CMQALQTRSAF	IGKV2-28	.	IGKJ5	19	-1	-1	28
2	0.0025974025974025974	TGCATGCAAGGTCTACAAACTCCGTGGACGTTC	CMQGLQTPWTF	IGKV2-28	.	IGKJ1	22	-1	-1	22
2	0.0025974025974025974	TGCATGCAAGGTACACACTGGCCTAGGACGTTC	CMQGTHWPRTF	IGKV2-30	.	IGKJ1	26	-1	-1	25
2	0.0025974025974025974	TGCATGCAAGGTACACACTGGCCGTGGACGTTC	CMQGTHWPWTF	IGKV2-30	.	IGKJ1	22	-1	-1	22
2	0.0025974025974025974	TGCATGCAAACTACACACTGGCCTAGGGCGTTC	CMQTTHWPRAF	IGKV2-30	.	IGKJ1	26	-1	-1	28
2	0.0025974025974025974	TGCAAGCAACATACACACTGGCCGTACACTTTT	CKQHTHWPYTF	IGKV2-30	.	IGKJ2	22	-1	-1	23
2	0.0025974025974025974	TGTCAGTATTATGGTGGCTCACGGGCTTTT	CQYYGGSRAF	IGKV3-20	.	IGKJ2	21	-1	-1	25
2	0.0025974025974025974	TGTCAGCAGTATGGTGGCTCCTCTACTTTC	CQQYGGSSTF	IGKV3-20	.	IGKJ4	19	-1	-1	24
2	0.0025974025974025974	TGTCAGCAGTATGATGACTCATACAGTTTT	CQQYDDSYSF	IGKV3-20	.	IGKJ2	12	-1	-1	21
2	0.0025974025974025974	TGTCAGCAGTATAATAACTGGCCCGCGTTC	CQQYNNWPAF	IGKV3-15	.	IGKJ1	22	-1	-1	25
2	0.0025974025974025974	TGTCAGCAATATGGCACCTCCGTCACTTTC	CQQYGTSVTF	IGKV3-20	.	IGKJ4	13	-1	-1	22
2	0.0025974025974025974	TGTCAGCAATATGGATTCCCCGCCCACTTT	CQQYGFPAHF	IGKV3-20	.	IGKJ2	13	-1	-1	27
2	0.0025974025974025974	TGTCAGCAACGAAGTAGCTGGCCTACGTTC	CQQRSSWPTF	IGKV3-11	.	IGKJ1	24	-1	-1	24
2	0.0025974025974025974	TGTCAGGATTATAACGGAACCCCCACCTTC	CQDYNGTPTF	IGKV1-39	.	IGKJ5	4	-1	-1	23
2	0.0025974025974025974	TGTCAGGAGTATGGTATCTCACGGACGTTC	CQEYGISRTF	IGKV3-20	.	IGKJ1	21	-1	-1	22
2	0.0025974025974025974	TGTCAACAGTATGGTAGAACGATCACCTTC	CQQYGRTITF	IGKV3-20	.	IGKJ5	16	-1	-1	19
2	0.0025974025974025974	TGTCAACAGTATGATAATCTCCTCACTTTC	CQQYDNLLTF	IGKV1-33	.	IGKJ3	21	-1	-1	22
2	0.0025974025974025974	TGTCAACAGAGTTACAGTTCGTGGACGTTC	CQQSYSSWTF	IGKV1-39	.	IGKJ1	17	-1	-1	19
2	0.0025974025974025974	TGCCAACAATATAATTTTTATTGGACGTTC	CQQYNFYWTF	IGKV1-5	.	IGKJ1	21	-1	-1	21
2	0.0025974025974025974	TGCATGCAAGCTCTACAAACCCCCACTTTC	CMQALQTPTF	IGKV2-28	.	IGKJ3	19	-1	-1	23
2	0.0025974025974025974	TGCATGCAAGGTTCACACTGGCCAACTTTC	CMQGSHWPTF	IGKV2-30	.	IGKJ4	22	-1	-1	24
2	0.0025974025974025974	TGTCAGCACCGTGTCTCTTTC	CQHRVSF	IGKV3-11	.	IGKJ4	11	-1	-1	16
1	0.0012987012987012987	TGTCAGCAATATGATACTTCACCGGGGATCACTTTTGGGTTCAATTTC	CQQYDTSPGITFGFNF	IGKV3-20	.	IGKJ3	22	-1	-1	39
1	0.0012987012987012987	TGTCAGCAGTATGGTGCTCAATATCCCACTCCACCGTACACTTTT	CQQYGAQYPTPPYTF	IGKV3-20	.	IGKJ2	19	-1	-1	35
1	0.0012987012987012987	TGTCAGCAGCGTAGCAACTGGCCTCGGGCAGGGATCACCTTC	CQQRSNWPRAGITF	IGKV3-11	.	IGKJ5	30	-1	-1	32
1	0.0012987012987012987	TGTCAGCAGTATACTAACTGGCCTCCCTTGCTCACTTTC	CQQYTNWPPLLTF	IGKV3D-15	.	IGKJ4	25	-1	-1	29
1	0.0012987012987012987	TGTCAGCAGCGTAGCAACTGGCCTCCGGAGTACACTTTT	CQQRSNWPPEYTF	IGKV3D-11	.	IGKJ2	28	-1	-1	29
1	0.0012987012987012987	TGTCAGAAGTATGGTAGTTCACCCCCGGCATTCACTTTC	CQKYGSSPPAFTF	IGKV3D-20	.	IGKJ3	27	-1	-1	29
1	0.0012987012987012987	TGTCAACAGTATGATAATCTCCCTCCCTCGATCACCTTC	CQQYDNLPPSITF	IGKV1D-33	.	IGKJ5	25	-1	-1	27
1	0.0012987012987012987	TGCCAACAGTATGATCATTATTTACCGTCCGGGATGTTC	CQQYDHYLPSGMF	IGKV1-5	.	IGKJ1	21	-1	-1	31
1	0.0012987012987012987	TGCCAACAGTATAATAGTTATCCAAGGATATTCACTTTC	CQQYNSYPRIFTF	IGKV1-5	.	IGKJ3	20	-1	-1	27
1	0.0012987012987012987	TGCCAACAATATAATGATTATTCTCCGTCCGGGACGTTC	CQQYNDYSPSGTF	IGKV1-5	.	IGKJ1	23	-1	-1	31
1	0.0012987012987012987	TGCATGCATGGTACACACTGGCCCCTTGGGGACGGCTTT	CMHGTHWPLGDGF	IGKV2-30	.	IGKJ2	22	-1	-1	36
1	0.0012987012987012987	TGTCACCAGTATAATAACTTGCCTCCGTGGACATTC	CHQYNNLPPWTF	IGKV3D-15	.	IGKJ1	26	-1	-1	25
1	0.0012987012987012987	TGTCACCAGACTATCGGTGCCCTCACGTGGACGTTC	CHQTIGALTWTF	IGKV1-8	.	IGKJ1	8	-1	-1	23
1	0.0012987012987012987	TGTCACCAGAGTTACGGTGCCCTGACGTGGACGTTC	CHQSYGALTWTF	IGKV1-39	.	IGKJ1	21	-1	-1	24
1	0.0012987012987012987	TGTCACCAACATTACTTTACTCCTCCGTGGACGTTC	CHQHYFTPPWTF	IGKV4-1	.	IGKJ1	23	-1	-1	25
1	0.0012987012987012987	TGTCAGTTATATGGTTCCTCACCTCCATTGACTTTC	CQLYGSSPPLTF	IGKV3D-20	.	IGKJ3	25	-1	-1	26
1	0.0012987012987012987	TGTCAGCACTATTATACTACTCCTCCGTACAGTTTT	CQHYYTTPPYSF	IGKV4-1	.	IGKJ1	23	-1	-1	36
1	0.0012987012987012987	TGTCAGCACTATGGGAGCTCAACTGGATTCACTTTC	CQHYGSSTGFTF	IGKV3-20	.	IGKJ3	20	-1	-1	26
1	0.0012987012987012987	TGTCAGCAGTATGGTCGCTCACCTCCATACACTTTT	CQQYGRSPPYTF	IGKV3D-20	.	IGKJ1	25	-1	-1	36
1	0.0012987012987012987	TGTCAGCAGTATGGTGACTCCCCTCCGTACACTTTT	CQQYGDSPPYTF	IGKV3D-20	.	IGKJ2	26	-1	-1	26
1	0.0012987012987012987	TGTCAGCAGTATGGTAGTTCACCTTTAGTCACTTTC	CQQYGSSPLVTF	IGKV3-20	.	IGKJ3	23	-1	-1	28
1	0.0012987012987012987	TGTCAGCAGTATGGTAGCTCACCTCGATTCACTTTC	CQQYGSSPRFTF	IGKV3D-20	.	IGKJ3	24	-1	-1	26
1	0.0012987012987012987	TGTCAGCAGTATGGTAGCTCACCCCCGGGGACTTTT	CQQYGSSPPGTF	IGKV3D-20	.	IGKJ2	27	-1	-1	30
1	0.0012987012987012987	TGTCAGCAGTATGGTAGCTCACCAAGGTACACTTTT	CQQYGSSPRYTF	IGKV3-20	.	IGKJ2	27	-1	-1	26
1	0.0012987012987012987	TGTCAGCAGTATGATACCTCACCTCCGTACAGTTTT	CQQYDTSPPYSF	IGKV3D-20	.	IGKJ2	26	-1	-1	26
1	0.0012987012987012987	TGTCAGCAGTATAGTAATTGGCCTCCGGGGTCCTTC	CQQYSNWPPGSF	IGKV3D-15	.	IGKJ3	27	-1	-1	33
1	0.0012987012987012987	TGTCAGCAGTATAATGAATGGCCTCCGTGGACGTTC	CQQYNEWPPWTF	IGKV3D-15	.	IGKJ1	26	-1	-1	25
1	0.0012987012987012987	TGTCAGCAGTATAATATCCGGGCCCCGGACACTTTC	CQQYNIRAPDTF	IGKV3-15	.	IGKJ4	15	-1	-1	29
1	0.0012987012987012987	TGTCAGCAGTATAATAACTGGCCTCCGTGGACGTTC	CQQYNNWPPWTF	IGKV3D-15	.	IGKJ1	26	-1	-1	25
1	0.0012987012987012987	TGTCAGCAGTATAATAACTGGCCTCCGCTCACTTTC	CQQYNNWPPLTF	IGKV3D-15	.	IGKJ4	26	-1	-1	25
1	0.0012987012987012987	TGTCAGCAGTATAATAACTGGCCTCGGATCACCTTC	CQQYNNWPRITF	IGKV3D-15	.	IGKJ5	24	-1	-1	26
1	0.0012987012987012987	TGTCAGCAGTATAATAACTGGCCTATGTTCACTTTT	CQQYNNWPMFTF	IGKV3-15	.	IGKJ2	24	-1	-1	24
1	0.0012987012987012987	TGTCAGCAGTATAATAACTGGCCTATGGTCACTTTT	CQQYNNWPMVTF	IGKV3-15	.	IGKJ2	24	-1	-1	29
1	0.0012987012987012987	TGTCAGCAGTATAATAACTGGCCCTTGTACACTTTT	CQQYNNWPLYTF	IGKV3-15	.	IGKJ2	22	-1	-1	25
1	0.0012987012987012987	TGTCAGCAGCGTAGCAACTGGCCGATATTCACTTTC	CQQRSNWPIFTF	IGKV3-11	.	IGKJ3	22	-1	-1	24
1	0.0012987012987012987	TGTCAGCAGAGTTTCAGTAATCTCCCCCTCACTTTT	CQQSFSNLPLTF	IGKV1-39	.	IGKJ4	18	-1	-1	27
1	0.0012987012987012987	TGTCAGCAATATTATAGTACTCCACCATACACTTTT	CQQYYSTPPYTF	IGKV4-1	.	IGKJ2	22	-1	-1	27
1	0.0012987012987012987	TGTCAGCAATATGGCAGCTCATCGGGGTGGACGTTC	CQQYGSSSGWTF	IGKV3-20	.	IGKJ1	20	-1	-1	26
1	0.0012987012987012987	TGTCAGCAATATGATAACCGGCCTCCATTCACTTTC	CQQYDNRPPFTF	IGKV3-15	.	IGKJ3	23	-1	-1	26
1	0.0012987012987012987	TGTCAGCAATATAATCATTCGCCTCCGTGGACGTTC	CQQYNHSPPWTF	IGKV3-15	.	IGKJ1	14	-1	-1	25
1	0.0012987012987012987	TGTCAGCAATACAGTAAGTCACCTCCGGTCACTTTC	CQQYSKSPPVTF	IGKV3D-20	.	IGKJ3	27	-1	-1	28
1	0.0012987012987012987	TGTCAGGAATATGGCTCATCTCCTTCGATCACCTTC	CQEYGSSPSITF	IGKV3-20	.	IGKJ5	13	-1	-1	24
1	0.0012987012987012987	TGTCAACATTATGGTGAATCATGTCCGAACAGTTTT	CQHYGESCPNSF	IGKV3-20	.	IGKJ2	14	-1	-1	28
1	0.0012987012987012987	TGTCAACACCATGATAATCTGCCTCTCCTCACCTTC	CQHHDNLPLLTF	IGKV1D-33	.	IGKJ4	24	-1	-1	27
1	0.0012987012987012987	TGTCAACAGTATGGTAGTTCCCCTCCGTACACTTTT	CQQYGSSPPYTF	IGKV1D-43	.	IGKJ2	26	-1	-1	26
1	0.0012987012987012987	TGTCAACAGTATGATAATCTCCCCATGTACAGTTTT	CQQYDNLPMYSF	IGKV1-33	.	IGKJ2	22	-1	-1	23
1	0.0012987012987012987	TGTCAACAGTATAATGACAGGCCTCCGACCAGTTTT	CQQYNDRPPTSF	IGKV3D-15	.	IGKJ2	26	-1	-1	32
1	0.0012987012987012987	TGTCAACAGCTTAATAGTTACCCTCCATTCACTTTC	CQQLNSYPPFTF	IGKV1-9	.	IGKJ3	23	-1	-1	26
1	0.0012987012987012987	TGTCAACAGGCTGACAGTTTCCCTCCTGGCACTTTC	CQQADSFPPGTF	IGKV1-12	.	IGKJ4	23	-1	-1	29
1	0.0012987012987012987	TGTCAACAGAGTTACACTACCTCCCTGTATACTTTT	CQQSYTTSLYTF	IGKV1-39	.	IGKJ2	20	-1	-1	25
1	0.0012987012987012987	TGTCAACAGAGTTACAGTACCCTTTCGTACAGTTTT	CQQSYSTLSYSF	IGKV1-39	.	IGKJ2	21	-1	-1	26
1	0.0012987012987012987	TGTCAACAGAGTTACAGTACCCCCTCCTACACTTTT	CQQSYSTPSYTF	IGKV1-39	.	IGKJ2	22	-1	-1	27
1	0.0012987012987012987	TGTCAACAATATTATAATACTCTTCCGTGGACGTTC	CQQYYNTLPWTF	IGKV4-1	.	IGKJ1	21	-1	-1	25
1	0.0012987012987012987	TGTCAACAATATGGAGACTGGCCTCCGCTCACTTTC	CQQYGDWPPLTF	IGKV1D-43	.	IGKJ4	11	-1	-1	25
1	0.0012987012987012987	TGTCAAGAGACTTTTTACAGTTCCCTCAGGGCCTTC	CQETFYSSLRAF	IGKV1-39	.	IGKJ5	9	-1	-1	31
1	0.0012987012987012987	TGCCAACAGTGTAATCGTTATTCCCAGGTCACTTTC	CQQCNRYSQVTF	IGKV1-5	.	IGKJ4	22	-1	-1	28
1	0.0012987012987012987	TGCCAACAGTATGAAGATTATACTCCGTACACTTTT	CQQYEDYTPYTF	IGKV1-5	.	IGKJ2	11	-1	-1	26
1	0.0012987012987012987	TGCCAACAGTATAATAGTTATTCTCCTTGGACGTTC	CQQYNSYSPWTF	IGKV1-5	.	IGKJ1	23	-1	-1	27
1	0.0012987012987012987	TGCCAACAGTATAAGAGTTATTCTCCTTACACTTTT	CQQYKSYSPYTF	IGKV1-5	.	IGKJ2	23	-1	-1	27
1	0.0012987012987012987	TGCCAACAATATAATCATTATTCTCCTCGGCCGTTC	CQQYNHYSPRPF	IGKV1-5	.	IGKJ2	23	-1	-1	36
1	0.0012987012987012987	TGCCAAGAGCACAATAGTTATTTGTCGTACAGCTTT	CQEHNSYLSYSF	IGKV1-5	.	IGKJ2	21	-1	-1	26
1	0.0012987012987012987	TGCATGCAAGCTCTACAAACCCGCGTGTTCTCTTTT	CMQALQTRVFSF	IGKV2-28	.	IGKJ2	19	-1	-1	31
1	0.0012987012987012987	TGCATGCAAGCTATACAACTTCCCCTATTCACTTTC	CMQAIQLPLFTF	IGKV2-29	.	IGKJ3	22	-1	-1	25
1	0.0012987012987012987	TGCATGCAAGGTACACGCTGGCCTCCGTGGACGTTC	CMQGTRWPPWTF	IGKV2D-30	.	IGKJ1	26	-1	-1	25
1	0.0012987012987012987	TGCATGCAAGGTACACACGGGCCTCCGTGGACGTTC	CMQGTHGPPWTF	IGKV2D-30	.	IGKJ1	26	-1	-1	25
1	0.0012987012987012987	TGCATGCAAAGTATACAGCTTCCTCCGTACACTTTT	CMQSIQLPPYTF	IGKV2D-29	.	IGKJ2	26	-1	-1	26
1	0.0012987012987012987	TGTTTTCAGTATGAGACTCTGCCGCCGAATTTC	CFQYETLPPNF	IGKV1D-33	.	IGKJ3	26	-1	-1	29
1	0.0012987012987012987	TGTCTACAGTTGCAAAGTCTCCCGCACACTTTT	CLQLQSLPHTF	IGKV1-6	.	IGKJ2	7	-1	-1	25
1	0.0012987012987012987	TGTCTACAGCATGATAGTTACCCTCACACTTTT	CLQHDSYPHTF	IGKV1D-17	.	IGKJ2	24	-1	-1	25
1	0.0012987012987012987	TGTCTACAGCATAATTATTACCCGTGGACGTTC	CLQHNYYPWTF	IGKV1-17	.	IGKJ1	22	-1	-1	22
1	0.0012987012987012987	TGTCTACAGCATAATAGTTACCCCTGGACGTTC	CLQHNSYPWTF	IGKV1-17	.	IGKJ1	22	-1	-1	24
1	0.0012987012987012987	TGTCTACAGAGTTACAGTACCCAACACACTTTT	CLQSYSTQHTF	IGKV1-39	.	IGKJ2	21	-1	-1	25
1	0.0012987012987012987	TGTCTACAACATGATAGTTACCCGTGGACGTTC	CLQHDSYPWTF	IGKV1-17	.	IGKJ1	22	-1	-1	22
1	0.0012987012987012987	TGTCTACAAGATTACAATTTCCCTCGCACTTTT	CLQDYNFPRTF	IGKV1-6	.	IGKJ2	23	-1	-1	26
1	0.0012987012987012987	TGTCTACAAGATTACAATTTCCCGTACACTTTC	CLQDYNFPYTF	IGKV1-6	.	IGKJ4	22	-1	-1	26
1	0.0012987012987012987	TGTCTACAAGATTACAATTACCCGTGGACGTTC	CLQDYNYPWTF	IGKV1-6	.	IGKJ1	22	-1	-1	22
1	0.0012987012987012987	TGTCCACAACATGATGATTTCCCTCTAGCTTTT	CPQHDDFPLAF	IGKV5-2	.	IGKJ2	23	-1	-1	28
1	0.0012987012987012987	TGTCATCACTATGGTAGTTCACCGTATAGTTTT	CHHYGSSPYSF	IGKV3-20	.	IGKJ2	22	-1	-1	29
1	0.0012987012987012987	TGTCATCAGAGTAGTAGTTTACCGTGGACGTTC	CHQSSSLPWTF	IGKV6-21	.	IGKJ1	22	-1	-1	22
1	0.0012987012987012987	TGTCATCAGAGTAGTAGTTTACCAGAGACATTC	CHQSSSLPETF	IGKV6-21	.	IGKJ1	22	-1	-1	26
1	0.0012987012987012987	TGTCATCAGAGTAGGACTTCCCCGTACAGTTTT	CHQSRTSPYSF	IGKV6D-21	.	IGKJ2	13	-1	-1	23
1	0.0012987012987012987	TGTCACCATTATTATACGACTCCTCCGAGTTTT	CHHYYTTPPSF	IGKV4-1	.	IGKJ2	23	-1	-1	29
1	0.0012987012987012987	TGTCACCACCGTCACAACTGGCCGCAGAGTTTT	CHHRHNWPQSF	IGKV3-11	.	IGKJ2	22	-1	-1	29
1	0.0012987012987012987	TGTCACCAGTATGGTAACTCACCGTACACTTTT	CHQYGNSPYTF	IGKV3-20	.	IGKJ2	22	-1	-1	23
1	0.0012987012987012987	TGTCACCAGTATAATAACTGGCCTCGGACGTTC	CHQYNNWPRTF	IGKV3D-15	.	IGKJ1	24	-1	-1	25
1	0.0012987012987012987	TGTCACCAGACTTACAGTACCCCTAACACTTTT	CHQTYSTPNTF	IGKV1-39	.	IGKJ2	24	-1	-1	25
1	0.0012987012987012987	TGTCACCAGACTTACAGTACCCACCAGACGTTC	CHQTYSTHQTF	IGKV1-39	.	IGKJ1	21	-1	-1	26
1	0.0012987012987012987	TGTCACCAATATGATAGAGCACCGTACACTTTT	CHQYDRAPYTF	IGKV3-20	.	IGKJ2	16	-1	-1	23
1	0.0012987012987012987	TGTCACCAACATTACTATATTCCGTACATTTTT	CHQHYYIPYIF	IGKV4-1	.	IGKJ2	13	-1	-1	23
1	0.0012987012987012987	TGTCACAGTTATAGTAGCTTCGTTCTCACTTTC	CHSYSSFVLTF	IGKV1-27	.	IGKJ4	4	-1	-1	24
1	0.0012987012987012987	TGTCAGTATCATGGTAGTTCATCGAGAACTTTT	CQYHGSSSRTF	IGKV3-20	.	IGKJ2	20	-1	-1	27
1	0.0012987012987012987	TGTCAGCATTATAGTAGGTGGCCTCTCACTTTC	CQHYSRWPLTF	IGKV3-15	.	IGKJ4	23	-1	-1	24
1	0.0012987012987012987	TGTCAGCACTCTGGTACCTCACCTTTGGCATTC	CQHSGTSPLAF	IGKV3-20	.	IGKJ1	23	-1	-1	30
1	0.0012987012987012987	TGTCAGCACTATGTTATCTCACTATTCACTTTC	CQHYVISLFTF	IGKV3-20	.	IGKJ3	21	-1	-1	22
1	0.0012987012987012987	TGTCAGCACTATGGTAGCTCAATGTTCAGTTTT	CQHYGSSMFSF	IGKV3-20	.	IGKJ2	20	-1	-1	21
1	0.0012987012987012987	TGTCAGCACTATAATACCTGGCCTTGGACGTTC	CQHYNTWPWTF	IGKV3-15	.	IGKJ1	23	-1	-1	24
1	0.0012987012987012987	TGTCAGCAGTTTCTTGACTCACCTCTCACTTTC	CQQFLDSPLTF	IGKV3-20	.	IGKJ4	9	-1	-1	24
1	0.0012987012987012987	TGTCAGCAGTTTGGTAGCTCACCTCAGACGTTC	CQQFGSSPQTF	IGKV3D-20	.	IGKJ1	24	-1	-1	26
1	0.0012987012987012987	TGTCAGCAGTTTAATCACTGGCCCCGGACGTTC	CQQFNHWPRTF	IGKV3-15	.	IGKJ1	22	-1	-1	25
1	0.0012987012987012987	TGTCAGCAGTTGAGTGGGTCATTGTGGACCTTC	CQQLSGSLWTF	IGKV3-20	.	IGKJ1	9	-1	-1	23
1	0.0012987012987012987	TGTCAGCAGTCAGGTACCTCACCTTTGACATTC	CQQSGTSPLTF	IGKV3-20	.	IGKJ1	23	-1	-1	26
1	0.0012987012987012987	TGTCAGCAGTCAGGTAGCTCACCTTTGACATTC	CQQSGSSPLTF	IGKV3-20	.	IGKJ1	23	-1	-1	26
1	0.0012987012987012987	TGTCAGCAGTATTACAGTACCCCATTCACTTTC	CQQYYSTPFTF	IGKV1D-43	.	IGKJ3	22	-1	-1	23
1	0.0012987012987012987	TGTCAGCAGTATCTTAGTTTTCCGCTCACTTTC	CQQYLSFPLTF	IGKV4-1	.	IGKJ4	11	-1	-1	22
1	0.0012987012987012987	TGTCAGCAGTATCATGACTGGCCTCTCACTTTC	CQQYHDWPLTF	IGKV3D-15	.	IGKJ4	24	-1	-1	24
1	0.0012987012987012987	TGTCAGCAGTATGGTGGGTCCCCAGAGACGTTC	CQQYGGSPETF	IGKV3-20	.	IGKJ1	14	-1	-1	26
1	0.0012987012987012987	TGTCAGCAGTATGGTATGTCACCGCTCATTTTC	CQQYGMSPLIF	IGKV3-20	.	IGKJ4	22	-1	-1	22
1	0.0012987012987012987	TGTCAGCAGTATGGTACCTCACCTCGAACGTTC	CQQYGTSPRTF	IGKV3D-20	.	IGKJ1	24	-1	-1	27
1	0.0012987012987012987	TGTCAGCAGTATGGTACCTCACCTGAGACGTTC	CQQYGTSPETF	IGKV3-20	.	IGKJ1	23	-1	-1	26
1	0.0012987012987012987	TGTCAGCAGTATGGTAGTTCACCGTACACTTTT	CQQYGSSPYTF	IGKV3-20	.	IGKJ2	22	-1	-1	23
1	0.0012987012987012987	TGTCAGCAGTATGGTAGTTCACCGGAAACGTTC	CQQYGSSPETF	IGKV3-20	.	IGKJ1	22	-1	-1	27
1	0.0012987012987012987	TGTCAGCAGTATGGTAGCTTTCCGTGGACGTTC	CQQYGSFPWTF	IGKV3-20	.	IGKJ1	18	-1	-1	22
1	0.0012987012987012987	TGTCAGCAGTATGGTAGCTCTACGCTCACTTTC	CQQYGSSTLTF	IGKV3-20	.	IGKJ4	19	-1	-1	22
1	0.0012987012987012987	TGTCAGCAGTATGGTAGCTCACCTGACACTTTT	CQQYGSSPDTF	IGKV3-20	.	IGKJ2	23	-1	-1	25
1	0.0012987012987012987	TGTCAGCAGTATGGTAGCTCACCGTACACTTTT	CQQYGSSPYTF	IGKV3-20	.	IGKJ2	22	-1	-1	23
1	0.0012987012987012987	TGTCAGCAGTATGGTAGCTCACCGTACAGTTTT	CQQYGSSPYSF	IGKV3-20	.	IGKJ2	22	-1	-1	23
1	0.0012987012987012987	TGTCAGCAGTATGGTAGCTCACCGGGGACGTTC	CQQYGSSPGTF	IGKV3-20	.	IGKJ1	22	-1	-1	25
1	0.0012987012987012987	TGTCAGCAGTATGGTAGCCCACCTCTCACTTTC	CQQYGSPPLTF	IGKV3D-20	.	IGKJ4	24	-1	-1	24
1	0.0012987012987012987	TGTCAGCAGTATGGTAACTCAGCGTGGACGTTC	CQQYGNSAWTF	IGKV3-20	.	IGKJ1	20	-1	-1	22
1	0.0012987012987012987	TGTCAGCAGTATGATAGCTCATCGTGGACGTTT	CQQYDSSSWTF	IGKV3-20	.	IGKJ1	20	-1	-1	22
1	0.0012987012987012987	TGTCAGCAGTATAGTGGCTCACCTCTCACTTTC	CQQYSGSPLTF	IGKV3D-20	.	IGKJ4	24	-1	-1	24
1	0.0012987012987012987	TGTCAGCAGTATAATGACTGGCCCTACACTTTT	CQQYNDWPYTF	IGKV3-15	.	IGKJ2	22	-1	-1	24
1	0.0012987012987012987	TGTCAGCAGTATAATAATTGGCCGCTCACTTTC	CQQYNNWPLTF	IGKV3-15	.	IGKJ4	22	-1	-1	22
1	0.0012987012987012987	TGTCAGCAGTATAATAACTGGCCCCGTAGTTTT	CQQYNNWPRSF	IGKV3-15	.	IGKJ2	22	-1	-1	29
1	0.0012987012987012987	TGTCAGCAGTATAATAACTGGCCGAATACTTTT	CQQYNNWPNTF	IGKV3-15	.	IGKJ2	22	-1	-1	27
1	0.0012987012987012987	TGTCAGCAGTACAATACGTCACCGTGCACGTTC	CQQYNTSPCTF	IGKV3-20	.	IGKJ2	10	-1	-1	26
1	0.0012987012987012987	TGTCAGCAGTACAATAACTGGCCGTACACTTTT	CQQYNNWPYTF	IGKV3-15	.	IGKJ2	22	-1	-1	23
1	0.0012987012987012987	TGTCAGCAGCGTCGCAACTGGCCTCTGACCTTC	CQQRRNWPLTF	IGKV3-11	.	IGKJ5	23	-1	-1	27
1	0.0012987012987012987	TGTCAGCAGCGTGCCAACTGGCCTATCACCTTC	CQQRANWPITF	IGKV3-11	.	IGKJ5	24	-1	-1	24
1	0.0012987012987012987	TGTCAGCAGCGTGACAACTGGCCGCTCACTTTC	CQQRDNWPLTF	IGKV3-11	.	IGKJ4	22	-1	-1	22
1	0.0012987012987012987	TGTCAGCAGCGTAGCAACTGGCCTCTCACTTTC	CQQRSNWPLTF	IGKV3-11	.	IGKJ4	23	-1	-1	24
1	0.0012987012987012987	TGTCAGCAGCGTAGCAACTGGCCCCCCACTTTC	CQQRSNWPPTF	IGKV3-11	.	IGKJ4	22	-1	-1	26
1	0.0012987012987012987	TGTCAGCAGCGTAGCAACTGGCCGCCCACTTTC	CQQRSNWPPTF	IGKV3-11	.	IGKJ4	22	-1	-1	22
1	0.0012987012987012987	TGTCAGCAGCGTAGCAACTGGCCGATCACCTTC	CQQRSNWPITF	IGKV3-11	.	IGKJ5	22	-1	-1	22
1	0.0012987012987012987	TGTCAGCAGCGTAGCAACTGGCCATTCACTTTC	CQQRSNWPFTF	IGKV3-11	.	IGKJ3	22	-1	-1	23
1	0.0012987012987012987	TGTCAGCAGCGTAACAGCTGGCCTCGAACGTTC	CQQRNSWPRTF	IGKV4-1	.	IGKJ1	7	-1	-1	27
1	0.0012987012987012987	TGTCAGCAGATTTATAATTACCCAAGGACGTTC	CQQIYNYPRTF	IGKV1-13	.	IGKJ1	26	-1	-1	25
1	0.0012987012987012987	TGTCAGCAGACTTACACTACCCAGTGGACGTTC	CQQTYTTQWTF	IGKV1-39	.	IGKJ1	21	-1	-1	23
1	0.0012987012987012987	TGTCAGCAGACTTACAGTACCCCTAACAATTTT	CQQTYSTPNNF	IGKV1-39	.	IGKJ2	24	-1	-1	25
1	0.0012987012987012987	TGTCAGCAGACTTACAATCTCCCTCTGACGTTC	CQQTYNLPLTF	IGKV1-39	.	IGKJ1	15	-1	-1	26
1	0.0012987012987012987	TGTCAGCAATTTTATAGTATTCCGCTCACTTTC	CQQFYSIPLTF	IGKV4-1	.	IGKJ4	22	-1	-1	22
1	0.0012987012987012987	TGTCAGCAATCTTATAGTAATCCTGTCACTTTC	CQQSYSNPVTF	IGKV4-1	.	IGKJ3	23	-1	-1	25
1	0.0012987012987012987	TGTCAGCAATATTTTGGTACTCCATTCACTTTC	CQQYFGTPFTF	IGKV4-1	.	IGKJ3	22	-1	-1	23
1	0.0012987012987012987	TGTCAGCAATATTCTAGTGCTCCCTTCACTTTC	CQQYSSAPFTF	IGKV4-1	.	IGKJ3	22	-1	-1	24
1	0.0012987012987012987	TGTCAGCAATATTATAGTACTCCTCTGACGTTC	CQQYYSTPLTF	IGKV4-1	.	IGKJ1	23	-1	-1	26
1	0.0012987012987012987	TGTCAGCAATATTATAGTACTCCGTACAGTTTT	CQQYYSTPYSF	IGKV4-1	.	IGKJ2	22	-1	-1	23
1	0.0012987012987012987	TGTCAGCAATATTACAGTAGTCCGTACAGTTTT	CQQYYSSPYSF	IGKV4-1	.	IGKJ2	22	-1	-1	23
1	0.0012987012987012987	TGTCAGCAATATCATAGTAGTTTTTGGACGTTC	CQQYHSSFWTF	IGKV4-1	.	IGKJ1	18	-1	-1	24
1	0.0012987012987012987	TGTCAGCAATATGTTACCTCACCGATCACCTTC	CQQYVTSPITF	IGKV3-20	.	IGKJ5	22	-1	-1	22
1	0.0012987012987012987	TGTCAGCAATATGGTTCCTCACCGGGGACGTTC	CQQYGSSPGTF	IGKV3-20	.	IGKJ1	22	-1	-1	25
1	0.0012987012987012987	TGTCAGCAATATGGTAGCTCACCTCGGACGTTC	CQQYGSSPRTF	IGKV3D-20	.	IGKJ1	24	-1	-1	25
1	0.0012987012987012987	TGTCAGCAATATGGTAGGGCACCGGACACTTTC	CQQYGRAPDTF	IGKV3-20	.	IGKJ3	16	-1	-1	26
1	0.0012987012987012987	TGTCAGCAATATGATACTTCACCGTGGACGTTC	CQQYDTSPWTF	IGKV3-20	.	IGKJ1	22	-1	-1	22
1	0.0012987012987012987	TGTCAGCAATATAATTATAGGCCTCGCACCTTT	CQQYNYRPRTF	IGKV3D-15	.	IGKJ2	24	-1	-1	26
1	0.0012987012987012987	TGTCAGCAATATAATAGCTGGCCGGGGACGTTC	CQQYNSWPGTF	IGKV3-15	.	IGKJ1	22	-1	-1	25
1	0.0012987012987012987	TGTCAGCAATATAATAATTGGCCGGGGACGTTC	CQQYNNWPGTF	IGKV3-15	.	IGKJ1	22	-1	-1	25
1	0.0012987012987012987	TGTCAGCAACATTATAGTATTCCCTGGACGTTC	CQQHYSIPWTF	IGKV4-1	.	IGKJ1	22	-1	-1	24
1	0.0012987012987012987	TGTCAGCAACATGGTATCTCGTCTAGAACGTTC	CQQHGISSRTF	IGKV3-20	.	IGKJ1	19	-1	-1	27
1	0.0012987012987012987	TGTCAGGAATGTTATAGTTCTTCGTTCACTTTT	CQECYSSSFTF	IGKV4-1	.	IGKJ2	17	-1	-1	26
1	0.0012987012987012987	TGTCAACATTATGATAGTTTTCCGTGGACGTTC	CQHYDSFPWTF	IGKV1-5	.	IGKJ1	18	-1	-1	22
1	0.0012987012987012987	TGTCAACATACTTACGACAGTCCGTACACTTTT	CQHTYDSPYTF	IGKV1-12	.	IGKJ2	7	-1	-1	23
1	0.0012987012987012987	TGTCAACATACTTACGACAGTCCGTACACTTTT	CQHTYDSPYTF	IGKV1-9	.	IGKJ2	7	-1	-1	23
1	0.0012987012987012987	TGTCAACACTATGATGACTGGCCTCGGACGTTC	CQHYDDWPRTF	IGKV3-15	.	IGKJ1	23	-1	-1	25
1	0.0012987012987012987	TGTCAACACTATAAAAGTGACCCGTGGACGTTC	CQHYKSDPWTF	IGKV1-5	.	IGKJ1	17	-1	-1	22
1	0.0012987012987012987	TGTCAACACAGTTACATTAGCCCGTGGACGTTC	CQHSYISPWTF	IGKV1-39	.	IGKJ1	22	-1	-1	22
1	0.0012987012987012987	TGTCAACAGTTTCATTTTTACCCGCTCACTTTC	CQQFHFYPLTF	IGKV1-13	.	IGKJ4	22	-1	-1	22
1	0.0012987012987012987	TGTCAACAGTTTAATAATTACCCATTCACTTTC	CQQFNNYPFTF	IGKV1-13	.	IGKJ3	22	-1	-1	23
1	0.0012987012987012987	TGTCAACAGTCTGATAATCTCCCCTACACTTTT	CQQSDNLPYTF	IGKV1-33	.	IGKJ2	22	-1	-1	24
1	0.0012987012987012987	TGTCAACAGTATTATGAATGGCCTCGGACTTTC	CQQYYEWPRTF	IGKV3-15	.	IGKJ2	23	-1	-1	27
1	0.0012987012987012987	TGTCAACAGTATTATAGTATCCCGTGGACGTTC	CQQYYSIPWTF	IGKV1D-43	.	IGKJ1	22	-1	-1	22
1	0.0012987012987012987	TGTCAACAGTATTATAGTACGCCTCACACTTTT	CQQYYSTPHTF	IGKV1D-43	.	IGKJ2	24	-1	-1	25
1	0.0012987012987012987	TGTCAACAGTATGATAATCTCCTCATCACCTTC	CQQYDNLLITF	IGKV1-33	.	IGKJ5	21	-1	-1	24
1	0.0012987012987012987	TGTCAACAGTATGATAATCTCCTGTACAGTTTT	CQQYDNLLYSF	IGKV1-33	.	IGKJ2	21	-1	-1	22
1	0.0012987012987012987	TGTCAACAGTATGATAATCTCCCTTTCACTTTC	CQQYDNLPFTF	IGKV1-33	.	IGKJ3	23	-1	-1	24
1	0.0012987012987012987	TGTCAACAGTATGATAATCTCCCTCGGACTTTC	CQQYDNLPRTF	IGKV1D-33	.	IGKJ3	24	-1	-1	27
1	0.0012987012987012987	TGTCAACAGTATGATAATGTCCCCATCATCTTC	CQQYDNVPIIF	IGKV1-33	.	IGKJ5	22	-1	-1	24
1	0.0012987012987012987	TGTCAACAGTATGAGACACATCCGCCCACTTTC	CQQYETHPPTF	IGKV3-20	.	IGKJ2	12	-1	-1	26
1	0.0012987012987012987	TGTCAACAGTATAATAGTTTTGCGTTCACTTTT	CQQYNSFAFTF	IGKV1-5	.	IGKJ4	18	-1	-1	21
1	0.0012987012987012987	TGTCAACAGCTTAATAGTTACCCCCTCACTTTC	CQQLNSYPLTF	IGKV1-9	.	IGKJ4	22	-1	-1	24
1	0.0012987012987012987	TGTCAACAGCTTAATAGTTACCCCGTGGTGTTC	CQQLNSYPVVF	IGKV1-9	.	IGKJ1	22	-1	-1	29
1	0.0012987012987012987	TGTCAACAGCGTTATAGTTATCCGGTCGCCTTC	CQQRYSYPVAF	IGKV1-9	.	IGKJ5	19	-1	-1	28
1	0.0012987012987012987	TGTCAACAGGCTAACAGTTTTCCGCTCACTTTC	CQQANSFPLTF	IGKV1-12	.	IGKJ4	19	-1	-1	22
1	0.0012987012987012987	TGTCAACAGGCTAACAGTTTCCCTTTCACTTTC	CQQANSFPFTF	IGKV1D-12	.	IGKJ3	24	-1	-1	24
1	0.0012987012987012987	TGTCAACAGGCTAACAGTTTCCCCTGGACGTTC	CQQANSFPWTF	IGKV1-12	.	IGKJ1	22	-1	-1	24
1	0.0012987012987012987	TGTCAACAGGCTAACAGTTTCCCCCTCACCTTC	CQQANSFPLTF	IGKV1-12	.	IGKJ5	22	-1	-1	25
1	0.0012987012987012987	TGTCAACAGGCTAACAGTTTCCCGTGGACGTTC	CQQANSFPWTF	IGKV1-12	.	IGKJ1	22	-1	-1	22
1	0.0012987012987012987	TGTCAACAGGCTAACAGTTTCCCATTCACTTTC	CQQANSFPFTF	IGKV1-12	.	IGKJ3	22	-1	-1	23
1	0.0012987012987012987	TGTCAACAGGCCAGTGTCGCTGGGCTCACTTTC	CQQASVAGLTF	IGKV1-12	.	IGKJ4	10	-1	-1	23
1	0.0012987012987012987	TGTCAACAGGGTCAAAATTTCCCGGGGACTTTT	CQQGQNFPGTF	IGKV1-12	.	IGKJ2	22	-1	-1	27
1	0.0012987012987012987	TGTCAACAGGGTAACACTTTCCCGATCACCTTC	CQQGNTFPITF	IGKV1-12	.	IGKJ5	22	-1	-1	22
1	0.0012987012987012987	TGTCAACAGGGTAACAGATTCCCCCTCACTTTC	CQQGNRFPLTF	IGKV1-12	.	IGKJ4	22	-1	-1	24
1	0.0012987012987012987	TGTCAACAGGGTAACAGATTCCCCCTCACTTTC	CQQGNRFPLTF	IGKV1-8	.	IGKJ4	8	-1	-1	24
1	0.0012987012987012987	TGTCAACAGACTTATTTTAGGCCTCTCAGTTTC	CQQTYFRPLSF	IGKV1-39	.	IGKJ4	13	-1	-1	24
1	0.0012987012987012987	TGTCAACAGACTTACACTACCCCGATCACCTTC	CQQTYTTPITF	IGKV1-39	.	IGKJ5	22	-1	-1	22
1	0.0012987012987012987	TGTCAACAGACTTACACCATTCCCCTCACATTC	CQQTYTIPLTF	IGKV1-39	.	IGKJ4	15	-1	-1	24
1	0.0012987012987012987	TGTCAACAGACTTACAGTCCCCTGTGGGCGTTC	CQQTYSPLWAF	IGKV1-39	.	IGKJ1	21	-1	-1	23
1	0.0012987012987012987	TGTCAACAGACTTACAATTCCCCCTGGACGTTC	CQQTYNSPWTF	IGKV1-37	.	IGKJ1	22	-1	-1	24
1	0.0012987012987012987	TGTCAACAGAGTTTCGGTACCCCTTACACCTTT	CQQSFGTPYTF	IGKV1-39	.	IGKJ2	23	-1	-1	24
1	0.0012987012987012987	TGTCAACAGAGTTTCAGTACCCCTCGAACATTC	CQQSFSTPRTF	IGKV1D-39	.	IGKJ1	24	-1	-1	30
1	0.0012987012987012987	TGTCAACAGAGTTCCAGTTCCCGCTACAGTTTT	CQQSSSSRYSF	IGKV1-39	.	IGKJ2	21	-1	-1	24
1	0.0012987012987012987	TGTCAACAGAGTTCCAATACCCCTCGAACTTTT	CQQSSNTPRTF	IGKV1D-39	.	IGKJ2	24	-1	-1	27
1	0.0012987012987012987	TGTCAACAGAGTTACAGTGTCTCCTACACTTTT	CQQSYSVSYTF	IGKV1-39	.	IGKJ2	17	-1	-1	24
1	0.0012987012987012987	TGTCAACAGAGTTACAGTACCCTTTTCACCTTC	CQQSYSTLFTF	IGKV1-39	.	IGKJ5	21	-1	-1	25
1	0.0012987012987012987	TGTCAACAGAGTTACAGTACCCTCCTCACTTTC	CQQSYSTLLTF	IGKV1-39	.	IGKJ4	21	-1	-1	24
1	0.0012987012987012987	TGTCAACAGAGTTACAGTACCCCTGTCACTTTC	CQQSYSTPVTF	IGKV1-39	.	IGKJ4	23	-1	-1	25
1	0.0012987012987012987	TGTCAACAGAGTTACAGTACCGTGTACACTTTT	CQQSYSTVYTF	IGKV1-39	.	IGKJ2	20	-1	-1	22
1	0.0012987012987012987	TGTCAACAGAGTTACAGCACCCCTTTCACTTTT	CQQSYSTPFTF	IGKV1-39	.	IGKJ2	23	-1	-1	26
1	0.0012987012987012987	TGTCAACAGAGTTACAGATTTCCTCATAGTTTC	CQQSYRFPHSF	IGKV1-39	.	IGKJ2	16	-1	-1	29
1	0.0012987012987012987	TGTCAACAGAGCTATGACAATCCTTGGACGTTC	CQQSYDNPWTF	IGKV1-39	.	IGKJ1	10	-1	-1	24
1	0.0012987012987012987	TGTCAACAATGTGATGATCTTCCCGTTAATTTC	CQQCDDLPVNF	IGKV1-13	.	IGKJ5	7	-1	-1	30
1	0.0012987012987012987	TGTCAACAATATTATACTACTCCGTACACTTTT	CQQYYTTPYTF	IGKV4-1	.	IGKJ2	22	-1	-1	23
1	0.0012987012987012987	TGTCAACAATATTACGGTGTTCCTCAGAGTTTT	CQQYYGVPQSF	IGKV4-1	.	IGKJ2	13	-1	-1	29
1	0.0012987012987012987	TGTCAACAATATGGTATCTCACCTCGGCCGTTC	CQQYGISPRPF	IGKV1-12	.	IGKJ1	7	-1	-1	28
1	0.0012987012987012987	TGTCAACAATATGATGATCTCCCCCTCACTTTC	CQQYDDLPLTF	IGKV1-33	.	IGKJ4	22	-1	-1	24
1	0.0012987012987012987	TGTCAACAATATGATAATCTCCCTCGGACTTTC	CQQYDNLPRTF	IGKV1D-33	.	IGKJ3	24	-1	-1	27
1	0.0012987012987012987	TGTCAACAATATGATAATACCCCTTGGACGTTC	CQQYDNTPWTF	IGKV1-33	.	IGKJ1	17	-1	-1	24
1	0.0012987012987012987	TGTCAACAATATGACAATCTCTTTTTCAGTTTC	CQQYDNLFFSF	IGKV1-33	.	IGKJ3	20	-1	-1	24
1	0.0012987012987012987	TGTCAACAATATGAGATCCATCCGCCCACTTTC	CQQYEIHPPTF	IGKV3-20	.	IGKJ2	12	-1	-1	26
1	0.0012987012987012987	TGTCAACAACATAATAGTTACCCGCTCACTTTC	CQQHNSYPLTF	IGKV1-17	.	IGKJ4	22	-1	-1	22
1	0.0012987012987012987	TGTCAAGAGTATAAGAATGCCCCTCTCACTTTC	CQEYKNAPLTF	IGKV1-27	.	IGKJ4	23	-1	-1	24
1	0.0012987012987012987	TGTCAAGAGTATAAAAGTTTTTCCCCCGTTTTC	CQEYKSFSPVF	IGKV1-5	.	IGKJ3	22	-1	-1	29
1	0.0012987012987012987	TGTCAAGAATATAAGAGTGCCCCGTGGACGTTC	CQEYKSAPWTF	IGKV1-27	.	IGKJ1	22	-1	-1	22
1	0.0012987012987012987	TGTCAAAAGTATGACCGTGCCCCACTCACTTTC	CQKYDRAPLTF	IGKV1-27	.	IGKJ3	22	-1	-1	25
1	0.0012987012987012987	TGTCAAAAGTATAACAGTGCCCCGCTCACTTTC	CQKYNSAPLTF	IGKV1-27	.	IGKJ4	22	-1	-1	22
1	0.0012987012987012987	TGTCAAAAGTATAACAGTGCCCCATTCACTTTC	CQKYNSAPFTF	IGKV1-27	.	IGKJ3	22	-1	-1	23
1	0.0012987012987012987	TGCCTGCAGGGTCTACAAGCCCCGGTCTCTTTC	CLQGLQAPVSF	IGKV2D-29	.	IGKJ4	7	-1	-1	28
1	0.0012987012987012987	TGCCTACAGTACACTACCTACCCCCTCACCTTC	CLQYTTYPLTF	IGKV1-16	.	IGKJ5	10	-1	-1	25
1	0.0012987012987012987	TGCCAGCAGTATGGTTTCTCAGCGCTCACTTTC	CQQYGFSALTF	IGKV3-20	.	IGKJ4	14	-1	-1	20
1	0.0012987012987012987	TGCCAGCAATATTATTCTTATCCTCTTACTTTC	CQQYYSYPLTF	IGKV1-8	.	IGKJ4	14	-1	-1	27
1	0.0012987012987012987	TGCCAGCAATACAATAGTTTTTCGCTCACTTTC	CQQYNSFSLTF	IGKV1-5	.	IGKJ4	22	-1	-1	22
1	0.0012987012987012987	TGCCAACATTATTATAGTTACTCTCGGTCCTTC	CQHYYSYSRSF	IGKV1-5	.	IGKJ5	23	-1	-1	28
1	0.0012987012987012987	TGCCAACATTATAAGAGTTACCCTCTCACTTTC	CQHYKSYPLTF	IGKV1D-16	.	IGKJ4	24	-1	-1	24
1	0.0012987012987012987	TGCCAACACTATAGTGGTTTTTCGGGCAGTTTT	CQHYSGFSGSF	IGKV1-8	.	IGKJ2	11	-1	-1	29
1	0.0012987012987012987	TGCCAACACTATAACACTTATTCTTCCGTTTTC	CQHYNTYSSVF	IGKV1-5	.	IGKJ3	23	-1	-1	29
1	0.0012987012987012987	TGCCAACACTATAAGACTTATCCGTGGGCGTTC	CQHYKTYPWAF	IGKV1-5	.	IGKJ1	20	-1	-1	22
1	0.0012987012987012987	TGCCAACAGTTTGAGACTTCTCCCTGGACGTTT	CQQFETSPWTF	IGKV1-5	.	IGKJ1	9	-1	-1	24
1	0.0012987012987012987	TGCCAACAGTGTAATAGTTATCCTTACACTTTT	CQQCNSYPYTF	IGKV1-5	.	IGKJ2	20	-1	-1	24
1	0.0012987012987012987	TGCCAACAGTATCATAGTTACCCCTACAGTTTT	CQQYHSYPYSF	IGKV1-16	.	IGKJ2	22	-1	-1	24
1	0.0012987012987012987	TGCCAACAGTATGATAGTTACCCCCTCAGCTTC	CQQYDSYPLSF	IGKV1-16	.	IGKJ4	22	-1	-1	30
1	0.0012987012987012987	TGCCAACAGTATAGTGCTTACCCGCTCACTTTC	CQQYSAYPLTF	IGKV1-16	.	IGKJ4	22	-1	-1	22
1	0.0012987012987012987	TGCCAACAGTATAATCGTTTCCCTTACACTTTT	CQQYNRFPYTF	IGKV1-16	.	IGKJ4	23	-1	-1	26
1	0.0012987012987012987	TGCCAACAGTATAATATTTATACGTACACTTTT	CQQYNIYTYTF	IGKV1-5	.	IGKJ2	20	-1	-1	23
1	0.0012987012987012987	TGCCAACAGTATAATACTTATTCGTACACTTTT	CQQYNTYSYTF	IGKV1-5	.	IGKJ2	22	-1	-1	23
1	0.0012987012987012987	TGCCAACAGTATAATACTTATTCAGTCACTTTT	CQQYNTYSVTF	IGKV1-5	.	IGKJ2	22	-1	-1	26
1	0.0012987012987012987	TGCCAACAGTATAATACTTATCCGTGGACGTTC	CQQYNTYPWTF	IGKV1-5	.	IGKJ1	20	-1	-1	22
1	0.0012987012987012987	TGCCAACAGTATAATACTTACCCGTGGACGTTC	CQQYNTYPWTF	IGKV1-16	.	IGKJ1	22	-1	-1	22
1	0.0012987012987012987	TGCCAACAGTATAATAGTTGGCCGTGGACGTTC	CQQYNSWPWTF	IGKV1-5	.	IGKJ1	18	-1	-1	22
1	0.0012987012987012987	TGCCAACAGTATAATAGTTATTCGTGGACGTTC	CQQYNSYSWTF	IGKV1-5	.	IGKJ1	22	-1	-1	22
1	0.0012987012987012987	TGCCAACAGTATAATAGTTATCCGTACAGTTTT	CQQYNSYPYSF	IGKV1-5	.	IGKJ2	20	-1	-1	23
1	0.0012987012987012987	TGCCAACAGTATAATAGTTACTCGTACACTTTT	CQQYNSYSYTF	IGKV1-5	.	IGKJ2	19	-1	-1	23
1	0.0012987012987012987	TGCCAACAGTATAATAGTTACTCAACGACGTTC	CQQYNSYSTTF	IGKV1-5	.	IGKJ1	19	-1	-1	26
1	0.0012987012987012987	TGCCAACAGTATAATAGTTACCCTTTCACTTTC	CQQYNSYPFTF	IGKV1-16	.	IGKJ3	23	-1	-1	24
1	0.0012987012987012987	TGCCAACAGTATAATAGTTACCCTCGGACGTTC	CQQYNSYPRTF	IGKV1D-16	.	IGKJ1	24	-1	-1	25
1	0.0012987012987012987	TGCCAACAGTATAATAGTTACCAGTACAGTTTT	CQQYNSYQYSF	IGKV1-5	.	IGKJ2	19	-1	-1	23
1	0.0012987012987012987	TGCCAACAGTATAATAGTAATTGGCACACTTTT	CQQYNSNWHTF	IGKV1-5	.	IGKJ2	21	-1	-1	25
1	0.0012987012987012987	TGCCAACAGTATAAGAGTTCTTCTCCCTTTTTC	CQQYKSSSPFF	IGKV1-5	.	IGKJ2	23	-1	-1	29
1	0.0012987012987012987	TGCCAACAGTACAATCTTTTTTCCCTGACGTTC	CQQYNLFSLTF	IGKV1-16	.	IGKJ1	14	-1	-1	26
1	0.0012987012987012987	TGCCAACAGTACAATAGTTACCCGATCACCTTC	CQQYNSYPITF	IGKV1-16	.	IGKJ5	22	-1	-1	22
1	0.0012987012987012987	TGCCAACAGAGTTACAGTGCACCTCCCACTTTC	CQQSYSAPPTF	IGKV1D-39	.	IGKJ4	25	-1	-1	26
1	0.0012987012987012987	TGCCAACAATTTCATAGTTATTCCTGGACGTTT	CQQFHSYSWTF	IGKV1-5	.	IGKJ1	22	-1	-1	24
1	0.0012987012987012987	TGCCAACAATCTAATAGTGATTCTCCCACTTTT	CQQSNSDSPTF	IGKV1-5	.	IGKJ2	23	-1	-1	26
1	0.0012987012987012987	TGCCAACAATATATTACTTACCCTCGGACGTTC	CQQYITYPRTF	IGKV1D-16	.	IGKJ1	24	-1	-1	25
1	0.0012987012987012987	TGCCAACAATATAGTACTCATTCCGGGACCTTC	CQQYSTHSGTF	IGKV1-5	.	IGKJ1	22	-1	-1	25
1	0.0012987012987012987	TGCCAACAATATAATACTTACTCTTACACTTTT	CQQYNTYSYTF	IGKV1-5	.	IGKJ2	23	-1	-1	24
1	0.0012987012987012987	TGCCAACAATATAACAATTATCCGTGGACGTTC	CQQYNNYPWTF	IGKV1-5	.	IGKJ1	20	-1	-1	22
1	0.0012987012987012987	TGCCAACAATATAAGAGTTACCCCTTCATTTTC	CQQYKSYPFIF	IGKV1-16	.	IGKJ3	22	-1	-1	24
1	0.0012987012987012987	TGCCAAGAGTATTATAGTTACCCACTCACTTTC	CQEYYSYPLTF	IGKV1-16	.	IGKJ4	22	-1	-1	24
1	0.0012987012987012987	TGCCAAGAATATTATAGTTACCCGATCACTTTC	CQEYYSYPITF	IGKV1-5	.	IGKJ4	19	-1	-1	25
1	0.0012987012987012987	TGCGCGCAGTCAACACAATTTCCGTGGACGTTC	CAQSTQFPWTF	IGKV2D-24	.	IGKJ1	22	-1	-1	22
1	0.0012987012987012987	TGCATGCAGGGTTCTCACTGGCCGCTCACTTTC	CMQGSHWPLTF	IGKV2-30	.	IGKJ4	22	-1	-1	22
1	0.0012987012987012987	TGCATGCAGGGTTCACACTGGCCGTGGACGTTC	CMQGSHWPWTF	IGKV2-30	.	IGKJ1	22	-1	-1	22
1	0.0012987012987012987	TGCATGCAACCTATGCGAGCTCCGTGGACGTTC	CMQPMRAPWTF	IGKV2-28	.	IGKJ1	8	-1	-1	22
1	0.0012987012987012987	TGCATGCAAGCTTCGCTCTTTCCGTACACTTTT	CMQASLFPYTF	IGKV2-24	.	IGKJ2	11	-1	-1	23
1	0.0012987012987012987	TGCATGCAAGCTCTGCAACCTCCTCGCAGTTTT	CMQALQPPRSF	IGKV2-28	.	IGKJ2	31	-1	-1	29
1	0.0012987012987012987	TGCATGCAAGCTCTGCAAGCTCCTTTCACTTTC	CMQALQAPFTF	IGKV2-28	.	IGKJ3	23	-1	-1	24
1	0.0012987012987012987	TGCATGCAAGCTCTGCAAATTCCCCTCACTTTC	CMQALQIPLTF	IGKV2-28	.	IGKJ4	22	-1	-1	24
1	0.0012987012987012987	TGCATGCAAGCTCTACAAGCTCCGCTCACTTTT	CMQALQAPLTF	IGKV2-28	.	IGKJ4	22	-1	-1	22
1	0.0012987012987012987	TGCATGCAAGCTCTACAAATGCCTCGAACGTTC	CMQALQMPRTF	IGKV2-28	.	IGKJ1	18	-1	-1	27
1	0.0012987012987012987	TGCATGCAAGCTCTACAAACTTCGGTCACCTTC	CMQALQTSVTF	IGKV2-28	.	IGKJ4	20	-1	-1	25
1	0.0012987012987012987	TGCATGCAAGCTCTACAAACTCCTCGAACGTTC	CMQALQTPRTF	IGKV2D-28	.	IGKJ1	24	-1	-1	27
1	0.0012987012987012987	TGCATGCAAGCTACACACTGGCCGTACACTTTT	CMQATHWPYTF	IGKV2-30	.	IGKJ2	22	-1	-1	23
1	0.0012987012987012987	TGCATGCAAGCTACACACTGGCCGCTCACTTTC	CMQATHWPLTF	IGKV2-30	.	IGKJ4	22	-1	-1	22
1	0.0012987012987012987	TGCATGCAAGCTACACAATTTCCGTACAGTTTT	CMQATQFPYSF	IGKV2-24	.	IGKJ2	22	-1	-1	23
1	0.0012987012987012987	TGCATGCAAGGTTTATACTGGCCGTGGACGTTC	CMQGLYWPWTF	IGKV2-30	.	IGKJ1	22	-1	-1	22
1	0.0012987012987012987	TGCATGCAAGGTCTACAAATTCCGTTCACTTTC	CMQGLQIPFTF	IGKV2-28	.	IGKJ3	22	-1	-1	24
1	0.0012987012987012987	TGCATGCAAGGTGTACACTGGCCCTACACTTTT	CMQGVHWPYTF	IGKV2-30	.	IGKJ2	22	-1	-1	24
1	0.0012987012987012987	TGCATGCAAGGTGTAGATGTTCCATTCACTTTC	CMQGVDVPFTF	IGKV2D-29	.	IGKJ3	8	-1	-1	23
1	0.0012987012987012987	TGCATGCAAGGTATATACCTTCCCTGGACGTTC	CMQGIYLPWTF	IGKV2-29	.	IGKJ1	22	-1	-1	24
1	0.0012987012987012987	TGCATGCAAGGTACTCGCTGGCCGTACACCTTT	CMQGTRWPYTF	IGKV2-30	.	IGKJ2	22	-1	-1	23
1	0.0012987012987012987	TGCATGCAAGGTACGCACTGGCCGCTCACTTTC	CMQGTHWPLTF	IGKV2-30	.	IGKJ4	22	-1	-1	22
1	0.0012987012987012987	TGCATGCAAGGTACATACTGGCCGAACACCTTC	CMQGTYWPNTF	IGKV2-30	.	IGKJ5	22	-1	-1	22
1	0.0012987012987012987	TGCATGCAAGGTACACACTGGCCTTACAGTTTT	CMQGTHWPYSF	IGKV2-30	.	IGKJ2	23	-1	-1	24
1	0.0012987012987012987	TGCATGCAAGGTACACACTGGCCTCGTACGTTC	CMQGTHWPRTF	IGKV2D-30	.	IGKJ1	24	-1	-1	27
1	0.0012987012987012987	TGCATGCAAGGTACACACTGGCCGAACACCTTC	CMQGTHWPNTF	IGKV2-30	.	IGKJ5	22	-1	-1	22
1	0.0012987012987012987	TGCATGCAAGGTACACAATTTCCTCGGACGTTC	CMQGTQFPRTF	IGKV2-24	.	IGKJ1	27	-1	-1	25
1	0.0012987012987012987	TGCATGCAAGGGACACACTGGCCTTTCACTTTC	CMQGTHWPFTF	IGKV2-30	.	IGKJ3	23	-1	-1	24
1	0.0012987012987012987	TGCATGCAAGATGCACACTGGCCGATCACCTTC	CMQDAHWPITF	IGKV2-30	.	IGKJ5	22	-1	-1	22
1	0.0012987012987012987	TGCATGCAAACTACACAATTTCCCTTCACTTTC	CMQTTQFPFTF	IGKV2-24	.	IGKJ3	22	-1	-1	24
1	0.0012987012987012987	TGCATGCAAAGTCTATACACCCCGCTCACCTTC	CMQSLYTPLTF	IGKV2-28	.	IGKJ5	8	-1	-1	25
1	0.0012987012987012987	TGCATGCAAAGTCTACACATTCCTGCCACTTTT	CMQSLHIPATF	IGKV2-28	.	IGKJ2	23	-1	-1	26
1	0.0012987012987012987	TGCATGCAAAGTATACAGCTTCCGCTCACTTTC	CMQSIQLPLTF	IGKV2D-29	.	IGKJ4	22	-1	-1	22
1	0.0012987012987012987	TGCATGGAAGCTCTGCAAACTCCGTTCACCTTC	CMEALQTPFTF	IGKV2-28	.	IGKJ5	22	-1	-1	25
1	0.0012987012987012987	TGCACGCAAGTTACACATTTCCCGTGGACGTTC	CTQVTHFPWTF	IGKV2D-24	.	IGKJ1	21	-1	-1	22
1	0.0012987012987012987	TGCACGCAAACTAAACAATATCCGATCACCTTC	CTQTKQYPITF	IGKV2D-24	.	IGKJ5	22	-1	-1	22
1	0.0012987012987012987	GGTCAACGGACTTACAATGCCCCTCGGACGTTC	GQRTYNAPRTF	IGKV1D-37	.	IGKJ1	24	-1	-1	25
1	0.0012987012987012987	TGTCACCACTATGGTAGCGCACAGACGTTC	CHHYGSAQTF	IGKV3-20	.	IGKJ1	21	-1	-1	23
1	0.0012987012987012987	TGTCAGCTGTATGGTAGCTCACCGGCCTTC	CQLYGSSPAF	IGKV3-20	.	IGKJ5	22	-1	-1	25
1	0.0012987012987012987	TGTCAGCATTATAATGACTGGTGGGCGTTC	CQHYNDWWAF	IGKV3-15	.	IGKJ1	20	-1	-1	20
1	0.0012987012987012987	TGTCAGCACTATAGTAGCTCACTCACTTTC	CQHYSSSLTF	IGKV3-20	.	IGKJ4	21	-1	-1	21
1	0.0012987012987012987	TGTCAGCAGTATCATGACTGGTGGACGTTC	CQQYHDWWTF	IGKV3-15	.	IGKJ1	20	-1	-1	20
1	0.0012987012987012987	TGTCAGCAGTATAATAACTGGTACAGTTTT	CQQYNNWYSF	IGKV3-15	.	IGKJ2	20	-1	-1	20
1	0.0012987012987012987	TGTCAGCAGTATAATAACTGGATCACCTTC	CQQYNNWITF	IGKV3-15	.	IGKJ5	20	-1	-1	20
1	0.0012987012987012987	TGTCAGCAGTATAATAAATTGCTTAATTTC	CQQYNKLLNF	IGKV3-15	.	IGKJ4	16	-1	-1	26
1	0.0012987012987012987	TGTCAGCAGCGTAGCAATCTATATACTTTC	CQQRSNLYTF	IGKV3-11	.	IGKJ3	16	-1	-1	24
1	0.0012987012987012987	TGTCAGCAATATTATAGTACTCCGACGTTC	CQQYYSTPTF	IGKV4-1	.	IGKJ1	22	-1	-1	23
1	0.0012987012987012987	TGTCAGCAATATTATAGTAGTCCCACTTTC	CQQYYSSPTF	IGKV4-1	.	IGKJ4	22	-1	-1	23
1	0.0012987012987012987	TGTCAGCAATATTATAATGGTCTCACTTTC	CQQYYNGLTF	IGKV4-1	.	IGKJ3	15	-1	-1	22
1	0.0012987012987012987	TGTCAGCAATATAATTTTTATTTCACCTTC	CQQYNFYFTF	IGKV1-12	.	IGKJ4	4	-1	-1	22
1	0.0012987012987012987	TGTCAACAGTCTGAGTGGTGGCTCAGTGTC	CQQSEWWLSV	IGKV1-13	.	IGKJ4	9	-1	-1	20
1	0.0012987012987012987	TGTCAACAGTATGAGAATTCGTGGACGTTC	CQQYENSWTF	IGKV1-33	.	IGKJ1	17	-1	-1	19
1	0.0012987012987012987	TGTCAACAGTACAAGACTTATTGGGCCTTC	CQQYKTYWAF	IGKV1-9	.	IGKJ1	8	-1	-1	27
1	0.0012987012987012987	TGTCAACAGGGTTTCCTTAGCCGGACATTC	CQQGFLSRTF	IGKV1-39	.	IGKJ1	12	-1	-1	22
1	0.0012987012987012987	TGTCAACAGAGTTACAGTACCTTCACCTTC	CQQSYSTFTF	IGKV1-39	.	IGKJ5	20	-1	-1	22
1	0.0012987012987012987	TGTCAACAGAGTTACAGTACCCCCTCTTTC	CQQSYSTPSF	IGKV1-39	.	IGKJ3	22	-1	-1	25
1	0.0012987012987012987	TGCCAACAGTATAATAGTTACCCGACGTTC	CQQYNSYPTF	IGKV1-5	.	IGKJ1	19	-1	-1	23
1	0.0012987012987012987	TGCCAACAATATAATAGTTATTCGACGTTC	CQQYNSYSTF	IGKV1-5	.	IGKJ1	22	-1	-1	23
1	0.0012987012987012987	TGCATGCAGGCTATTGATCTCTATACTTTT	CMQAIDLYTF	IGKV2-26	.	IGKJ2	7	-1	-1	24
1	0.0012987012987012987	TGCATGCAAGCTCTACAAACCCGCTCTTTC	CMQALQTRSF	IGKV2-28	.	IGKJ4	19	-1	-1	25
1	0.0012987012987012987	TGCATGCAAGCTACACACTGGCCGACGTTC	CMQATHWPTF	IGKV2-30	.	IGKJ1	22	-1	-1	23
1	0.0012987012987012987	TGCATGCAAGGTCTACAGAAGGTCACTTTC	CMQGLQKVTF	IGKV2-28	.	IGKJ4	16	-1	-1	22
1	0.0012987012987012987	TGCATGCAAAGTGTACACCTTCAGGCGTTC	CMQSVHLQAF	IGKV2D-29	.	IGKJ1	21	-1	-1	25
1	0.0012987012987012987	TGTCAGCACCATACCAACTGCCTTTTC	CQHHTNCLF	IGKV3-11	.	IGKJ3	19	-1	-1	23
1	0.0012987012987012987	TGTCAGCAGCGTAGCAACTGGCTTTTC	CQQRSNWLF	IGKV3-11	.	IGKJ3	21	-1	-1	23
1	0.0012987012987012987	TGTCAACAGTATGATAATCTCCCATTC	CQQYDNLPF	IGKV1-33	.	IGKJ3	22	-1	-1	24
1	0.0012987012987012987	TGCATGCAAAGTATACAGCTCACTTTC	CMQSIQLTF	IGKV2D-29	.	IGKJ4	19	-1	-1	17
1	0.0012987012987012987	TGTCAGCACTTAGGGCGGACGTTC	CQHLGRTF	IGKV3-20	.	IGKJ1	7	-1	-1	16
1	0.0012987012987012987	TGCATGCAAGGTACACACTCCTTC	CMQGTHSF	IGKV2-30	.	IGKJ5	18	-1	-1	19
1	0.0012987012987012987	TGTCAGCAGCTGGGGAGTTTC	CQQLGSF	IGKV3-11	.	IGKJ4	9	-1	-1	17
