# Supplementary material for: Biomarkers and Immune Repertoire Metrics Identified by Peripheral Blood Transcriptomic Sequencing Reveal the Pathogenesis of COVID-19
Source: Front Immunol. 2021 Aug 24;12:677025. doi: 10.3389/fimmu.2021.677025 (PMC8421539; doi:10.3389/fimmu.2021.677025)
Supplement: Supplementary file 1 [file DataSheet_1.zip › TCR_BCR/IGK/convert.20S039607A.clonotypes.IGK.txt]

count	freq	cdr3nt	cdr3aa	v	d	j	VEnd	DStart	DEnd	JStart
8	0.030534351145038167	TGCCAACAATGCTATGATTTTTCTCGGACTTTT	CQQCYDFSRTF	IGKV1-5	.	IGKJ2	7	-1	-1	27
5	0.019083969465648856	TGTCAGCAGTATAATAACTGGCCCCCTATGTACACTTTT	CQQYNNWPPMYTF	IGKV3-15	.	IGKJ2	22	-1	-1	27
5	0.019083969465648856	TGTCAGCAATATAATGACTGGCCAAGGACGTTC	CQQYNDWPRTF	IGKV3-15	.	IGKJ1	26	-1	-1	25
5	0.019083969465648856	TGTCAACAGACTTACACTGTCCGGACCTTC	CQQTYTVRTF	IGKV1-39	.	IGKJ1	15	-1	-1	22
4	0.015267175572519083	TGTCATCAATATGGTAACGCACCGAGAGGTTTT	CHQYGNAPRGF	IGKV3-20	.	IGKJ2	22	-1	-1	29
4	0.015267175572519083	TGTCACCAAAGTTACGCTACCCCGTACACTTTT	CHQSYATPYTF	IGKV1-39	.	IGKJ2	22	-1	-1	23
4	0.015267175572519083	TGTCAGCAGTATGGTAGCTCACCGTACACTTTT	CQQYGSSPYTF	IGKV3-20	.	IGKJ2	22	-1	-1	23
4	0.015267175572519083	TGTCAGCAGAGTTACGGTTTCCCATACACTTTT	CQQSYGFPYTF	IGKV1-39	.	IGKJ2	14	-1	-1	24
4	0.015267175572519083	TGTCAGCAATATTATAATACTCCGCTCACTTTC	CQQYYNTPLTF	IGKV4-1	.	IGKJ4	22	-1	-1	22
4	0.015267175572519083	TGTCAGCAATATTATAAGACTCCTCGGACGTTC	CQQYYKTPRTF	IGKV4-1	.	IGKJ1	27	-1	-1	25
4	0.015267175572519083	TGCCAACAGTATCAAACTGACCCTCTGACGTTC	CQQYQTDPLTF	IGKV1D-16	.	IGKJ1	24	-1	-1	26
4	0.015267175572519083	TGCATGCAAGCCACAAAATTTCCCCGGACGTTC	CMQATKFPRTF	IGKV2-24	.	IGKJ1	22	-1	-1	25
4	0.015267175572519083	TGCATGCAAGGTCTAGAAAGTCCTTTCGCTTTC	CMQGLESPFAF	IGKV2-28	.	IGKJ3	23	-1	-1	24
4	0.015267175572519083	TGCATGCAGGATGCACACTTTCCTACTTTC	CMQDAHFPTF	IGKV2-26	.	IGKJ4	16	-1	-1	24
4	0.015267175572519083	TGTCAGGTGCGCAGCAACTGGCTTTTC	CQVRSNWLF	IGKV3-11	.	IGKJ4	21	-1	-1	23
3	0.011450381679389313	TGTCAACAGTATGATGACCTCCCAACGTACACTTTT	CQQYDDLPTYTF	IGKV1-33	.	IGKJ2	22	-1	-1	26
3	0.011450381679389313	TGTCTGCAATCTACACAACTCCCCTTCACCTTC	CLQSTQLPFTF	IGKV2-24	.	IGKJ5	17	-1	-1	25
3	0.011450381679389313	TGTCAGCAGTATGGTAGCTCACCTCTCACTTTC	CQQYGSSPLTF	IGKV3D-20	.	IGKJ4	24	-1	-1	24
3	0.011450381679389313	TGTCAAAACTATAACAGTGCCCCTTGCACCTTC	CQNYNSAPCTF	IGKV1-27	.	IGKJ5	23	-1	-1	26
3	0.011450381679389313	TGCATGCAAGCTCTACAAACTCCTCGGACGTTC	CMQALQTPRTF	IGKV2D-28	.	IGKJ1	24	-1	-1	25
3	0.011450381679389313	TGCATGCAAACTCTTACACCTCCGTGGACGTTC	CMQTLTPPWTF	IGKV2-28	.	IGKJ1	13	-1	-1	22
3	0.011450381679389313	TGTCAGCATTATGATTCTTCGGCGACGTTC	CQHYDSSATF	IGKV3-20	.	IGKJ1	12	-1	-1	23
2	0.007633587786259542	TGTCAGCAGTATAACAACTGGCCTCTTTTGTACACTTTT	CQQYNNWPLLYTF	IGKV3-15	.	IGKJ2	23	-1	-1	28
2	0.007633587786259542	TGTCTTCAACATAATACTTACCCGTGGACGTTC	CLQHNTYPWTF	IGKV1-17	.	IGKJ1	22	-1	-1	22
2	0.007633587786259542	TGTCTGCAATATAATAGATTCCCTCGGACGTTC	CLQYNRFPRTF	IGKV1D-17	.	IGKJ1	24	-1	-1	25
2	0.007633587786259542	TGTCTACAGTATAATAATTACCCGCTCACTTTC	CLQYNNYPLTF	IGKV1-17	.	IGKJ4	22	-1	-1	22
2	0.007633587786259542	TGTCATCAACATTATAATACTCCCCTGACGTTC	CHQHYNTPLTF	IGKV4-1	.	IGKJ1	22	-1	-1	26
2	0.007633587786259542	TGTCACCAGTATGGCAACTCACCGTGGACGTTC	CHQYGNSPWTF	IGKV3-20	.	IGKJ1	22	-1	-1	22
2	0.007633587786259542	TGTCACCAATATGGAAACTCAGTGCACACTTTT	CHQYGNSVHTF	IGKV3-20	.	IGKJ2	20	-1	-1	25
2	0.007633587786259542	TGTCAGTGCTACGATTTCTGGCCGAATATTTTT	CQCYDFWPNIF	IGKV1-27	.	IGKJ2	4	-1	-1	29
2	0.007633587786259542	TGTCAGCACTATGGTAACACAATGTGGACGTTC	CQHYGNTMWTF	IGKV3-20	.	IGKJ1	15	-1	-1	23
2	0.007633587786259542	TGTCAGCAGTATGGTAACTCACCGCTCACTTTC	CQQYGNSPLTF	IGKV3-20	.	IGKJ4	22	-1	-1	22
2	0.007633587786259542	TGTCAGCAGTATAATAACTGGCCTCGGACGTTC	CQQYNNWPRTF	IGKV3-15	.	IGKJ1	23	-1	-1	25
2	0.007633587786259542	TGTCAGCAGCGTAGCAACTGGCCTAACACTTTT	CQQRSNWPNTF	IGKV3-11	.	IGKJ2	24	-1	-1	25
2	0.007633587786259542	TGTCAGCAGCGTAGCAACTGGCCGCTCACTTTC	CQQRSNWPLTF	IGKV3-11	.	IGKJ4	22	-1	-1	22
2	0.007633587786259542	TGTCAGCAATATTTTACTACTCCGTGGACATTC	CQQYFTTPWTF	IGKV4-1	.	IGKJ1	22	-1	-1	22
2	0.007633587786259542	TGTCAGCAATATTATAGTACTCCTCCGGAGTTC	CQQYYSTPPEF	IGKV4-1	.	IGKJ1	23	-1	-1	29
2	0.007633587786259542	TGTCAGCAATATAATACCTGGCCATTCACTTTC	CQQYNTWPFTF	IGKV3-15	.	IGKJ3	22	-1	-1	23
2	0.007633587786259542	TGTCAACACTCCGGGACCTCACTGTGGACGTTC	CQHSGTSLWTF	IGKV3-20	.	IGKJ1	4	-1	-1	23
2	0.007633587786259542	TGTCAACACTATGATAGTCTCCCTATCACCTTC	CQHYDSLPITF	IGKV1-33	.	IGKJ5	24	-1	-1	24
2	0.007633587786259542	TGTCAACAGTATGATACTTATCCTCAGACGTTC	CQQYDTYPQTF	IGKV1D-13	.	IGKJ1	25	-1	-1	26
2	0.007633587786259542	TGTCAACAGTATGACCGTCTCCCTCTCACTTTC	CQQYDRLPLTF	IGKV1D-33	.	IGKJ4	24	-1	-1	24
2	0.007633587786259542	TGTCAACAGTATGAAAATCTCCCGCTCACTTTC	CQQYENLPLTF	IGKV1-33	.	IGKJ4	22	-1	-1	22
2	0.007633587786259542	TGTCAACAGGCTAACAGTTTCCCTCTCACTTTC	CQQANSFPLTF	IGKV1-12	.	IGKJ4	23	-1	-1	24
2	0.007633587786259542	TGTCAACAGGCTAACAGTTTCCCGTACACTTTT	CQQANSFPYTF	IGKV1-12	.	IGKJ2	22	-1	-1	23
2	0.007633587786259542	TGTCAACAGACTTACGATACACCGTACACTTTT	CQQTYDTPYTF	IGKV1-39	.	IGKJ2	14	-1	-1	23
2	0.007633587786259542	TGTCAACAGAGTTACCCTCCCTCTCGAACATTC	CQQSYPPSRTF	IGKV1-39	.	IGKJ1	14	-1	-1	30
2	0.007633587786259542	TGTCAACAACTTAATAGTTACGCGTACACCTTT	CQQLNSYAYTF	IGKV1-9	.	IGKJ2	20	-1	-1	23
2	0.007633587786259542	TGCCAACAGTATAATAGTTATTCGTGGACGTTC	CQQYNSYSWTF	IGKV1-5	.	IGKJ1	22	-1	-1	22
2	0.007633587786259542	TGCCAAGAGTATAATCGTTATTCTAGGACGTTC	CQEYNRYSRTF	IGKV1-5	.	IGKJ1	25	-1	-1	25
2	0.007633587786259542	TGCATGCAAGTTCGACAAACTCCGCTCACTTTC	CMQVRQTPLTF	IGKV2-28	.	IGKJ4	22	-1	-1	22
2	0.007633587786259542	TGCATGCAAGCTCTGCAAACTCCCCTCACTTTC	CMQALQTPLTF	IGKV2-28	.	IGKJ4	22	-1	-1	24
2	0.007633587786259542	TGCATGCAAGCTAAAGAGTTTCCTCGGACGCTC	CMQAKEFPRTL	IGKV2-24	.	IGKJ1	27	-1	-1	25
2	0.007633587786259542	TGCATGCAAGGTTTAGAAACTCCGTACACTTTT	CMQGLETPYTF	IGKV2-28	.	IGKJ2	22	-1	-1	23
2	0.007633587786259542	TGCATGCAAGGTCTACAGGCTCCTCGTACTTTC	CMQGLQAPRTF	IGKV2D-28	.	IGKJ3	24	-1	-1	27
2	0.007633587786259542	TGCATGCAAGCTACACAATTCAGGACGTTC	CMQATQFRTF	IGKV2-24	.	IGKJ1	19	-1	-1	22
1	0.003816793893129771	TGTCAGCAGTTTGGTAGTCCACCTGGTATGTACTCTTTT	CQQFGSPPGMYSF	IGKV3-20	.	IGKJ2	23	-1	-1	27
1	0.003816793893129771	TGTCTACAACATGATAATTTCCCTATGTACACTTTT	CLQHDNFPMYTF	IGKV5-2	.	IGKJ2	24	-1	-1	24
1	0.003816793893129771	TGTCAGCAGTATGGTAGCTCACCTCCGTACACTTTT	CQQYGSSPPYTF	IGKV3D-20	.	IGKJ2	26	-1	-1	26
1	0.003816793893129771	TGTCAGCAGTATAAATCTTGGCCTCCGATCACCTTC	CQQYKSWPPITF	IGKV3D-15	.	IGKJ5	26	-1	-1	25
1	0.003816793893129771	TGTCAGCAGGGTACCGACTGGGCTCCGATCACCTTC	CQQGTDWAPITF	IGKV3-7	.	IGKJ5	9	-1	-1	25
1	0.003816793893129771	TGTCAGCAATATTATTCTAATCCTCCGTGGACGTTC	CQQYYSNPPWTF	IGKV4-1	.	IGKJ1	14	-1	-1	25
1	0.003816793893129771	TGTCAGCAATATTATAGTATTCCTCCGTGGACGTTC	CQQYYSIPPWTF	IGKV4-1	.	IGKJ1	23	-1	-1	25
1	0.003816793893129771	TGTCAACAGTATTATAGTTACCCCCCGCTCACTTTC	CQQYYSYPPLTF	IGKV1-8	.	IGKJ4	22	-1	-1	25
1	0.003816793893129771	TGTCAACAGAGTTACAGTACCCTCGCGCTCACTTTC	CQQSYSTLALTF	IGKV1-39	.	IGKJ4	21	-1	-1	24
1	0.003816793893129771	TGTCAACAGAGTTACAGTACCCCTCCGGTCACTTTC	CQQSYSTPPVTF	IGKV1D-39	.	IGKJ4	27	-1	-1	28
1	0.003816793893129771	TGTCAACAGAGTTACAGTACCCCGACGTGGACGTTC	CQQSYSTPTWTF	IGKV1-39	.	IGKJ1	22	-1	-1	24
1	0.003816793893129771	TGCCAACACTATGATAGTTATTTCCCGATCACCTTC	CQHYDSYFPITF	IGKV1-5	.	IGKJ5	21	-1	-1	25
1	0.003816793893129771	TGCCAACAGTATAATATTTATTCCTCCTACACTTTT	CQQYNIYSSYTF	IGKV1-5	.	IGKJ2	22	-1	-1	27
1	0.003816793893129771	TGCCAACAGTATAATAGTTATTCTCCGTGGACGTTC	CQQYNSYSPWTF	IGKV1-5	.	IGKJ1	23	-1	-1	25
1	0.003816793893129771	TGCCAACAGTATAATAGTAATTCTCAGTGGACGTTC	CQQYNSNSQWTF	IGKV1-5	.	IGKJ1	23	-1	-1	26
1	0.003816793893129771	TGCCAACAGTATAAGAGTTTTGGTTTGTACACTTTT	CQQYKSFGLYTF	IGKV1-16	.	IGKJ2	18	-1	-1	25
1	0.003816793893129771	TGCCAACAATATGAGAGTTATTCTCCGGTGACGTTC	CQQYESYSPVTF	IGKV1D-16	.	IGKJ1	27	-1	-1	29
1	0.003816793893129771	TGCATGCAAGCTCTGCAGACTCCTCGCTACACTTTT	CMQALQTPRYTF	IGKV2D-28	.	IGKJ2	24	-1	-1	27
1	0.003816793893129771	TGCATGCAAGGTACACACTGGCCTCCGTGGACGTTC	CMQGTHWPPWTF	IGKV2D-30	.	IGKJ1	26	-1	-1	25
1	0.003816793893129771	TGCATGCAAGGTACACACTGGCACACGTGGACGTTC	CMQGTHWHTWTF	IGKV2-30	.	IGKJ1	21	-1	-1	23
1	0.003816793893129771	TGCATGCAAGGTACAGACTGGCCTCCGATCACCTTC	CMQGTDWPPITF	IGKV2D-30	.	IGKJ5	26	-1	-1	25
1	0.003816793893129771	TGCATGCAAAGTATACAGCTTCCTCCGCTCACTTTC	CMQSIQLPPLTF	IGKV2D-29	.	IGKJ4	26	-1	-1	25
1	0.003816793893129771	TGTCTACAGCATAATACTTACCCTGTCACGTTC	CLQHNTYPVTF	IGKV1-17	.	IGKJ1	23	-1	-1	27
1	0.003816793893129771	TGTCTACAGCATAATAATTACCCGTGGACGTTC	CLQHNNYPWTF	IGKV1-17	.	IGKJ1	22	-1	-1	22
1	0.003816793893129771	TGTCTACAAGATTACAGTTACCCGTATACTTTT	CLQDYSYPYTF	IGKV1-6	.	IGKJ2	22	-1	-1	23
1	0.003816793893129771	TGTCTACAAGATTACAATTACCCTTTCACTTTC	CLQDYNYPFTF	IGKV1-6	.	IGKJ3	23	-1	-1	24
1	0.003816793893129771	TGTCATCAGACTTATAGTCCCCCTCAAACGTTT	CHQTYSPPQTF	IGKV1D-39	.	IGKJ1	24	-1	-1	27
1	0.003816793893129771	TGTCATCAGAGTAGTAGTTTACCGATCACCTTC	CHQSSSLPITF	IGKV6D-21	.	IGKJ5	22	-1	-1	22
1	0.003816793893129771	TGTCAGCACTATCTGAAGTGGCCTCTGACGTTC	CQHYLKWPLTF	IGKV3-7	.	IGKJ1	7	-1	-1	26
1	0.003816793893129771	TGTCAGCACTATAATTACTGGCCGCTCACTTTC	CQHYNYWPLTF	IGKV3-15	.	IGKJ4	22	-1	-1	22
1	0.003816793893129771	TGTCAGCAGTTTGGTAGCTCTTCGTGGACGTTC	CQQFGSSSWTF	IGKV3-20	.	IGKJ1	19	-1	-1	22
1	0.003816793893129771	TGTCAGCAGTCTGATCATTCACCTCGGACGTTC	CQQSDHSPRTF	IGKV3-20	.	IGKJ1	9	-1	-1	25
1	0.003816793893129771	TGTCAGCAGTATCATAACTGGCCTCTCACTTTC	CQQYHNWPLTF	IGKV3-15	.	IGKJ4	23	-1	-1	24
1	0.003816793893129771	TGTCAGCAGTATGGTAGTTCACCTCCCACTTTC	CQQYGSSPPTF	IGKV3D-20	.	IGKJ4	25	-1	-1	26
1	0.003816793893129771	TGTCAGCAGTATGGTAGCTTTACGTGGACGTTC	CQQYGSFTWTF	IGKV3-20	.	IGKJ1	18	-1	-1	21
1	0.003816793893129771	TGTCAGCAGTATGGTAGCTCACTAGGGACTTTT	CQQYGSSLGTF	IGKV3-20	.	IGKJ2	21	-1	-1	27
1	0.003816793893129771	TGTCAGCAGTATGGTAGCTCACCTCAAACGTTC	CQQYGSSPQTF	IGKV3D-20	.	IGKJ1	24	-1	-1	27
1	0.003816793893129771	TGTCAGCAGTATGGTAGCTCACCCTTCACTTTC	CQQYGSSPFTF	IGKV3-20	.	IGKJ3	22	-1	-1	24
1	0.003816793893129771	TGTCAGCAGTATGGTAGCTCAACGGGGACGTTC	CQQYGSSTGTF	IGKV3-20	.	IGKJ1	20	-1	-1	21
1	0.003816793893129771	TGTCAGCAGTATGGTAGCCCACCGCTCACTTTC	CQQYGSPPLTF	IGKV3-20	.	IGKJ4	22	-1	-1	22
1	0.003816793893129771	TGTCAGCAGTATACTAGTTACCCGCTCACTTTC	CQQYTSYPLTF	IGKV3-20	.	IGKJ4	11	-1	-1	22
1	0.003816793893129771	TGTCAGCAGTATAATAACTGGCCCCTCACTTTC	CQQYNNWPLTF	IGKV3-15	.	IGKJ4	22	-1	-1	24
1	0.003816793893129771	TGTCAGCAGTATAATAACTGGCCGTACACTTTT	CQQYNNWPYTF	IGKV3-15	.	IGKJ2	22	-1	-1	23
1	0.003816793893129771	TGTCAGCAGTATAATAACTGGCCGGAGACGTTC	CQQYNNWPETF	IGKV3-15	.	IGKJ1	22	-1	-1	26
1	0.003816793893129771	TGTCAGCAGCGTCGCGAGTGGCCTCTCACTTTC	CQQRREWPLTF	IGKV3-11	.	IGKJ4	23	-1	-1	24
1	0.003816793893129771	TGTCAGCAGCGTAGCAACTGGCCTCTCACTTTC	CQQRSNWPLTF	IGKV3-11	.	IGKJ4	23	-1	-1	24
1	0.003816793893129771	TGTCAGCAGCGTAGCAACTGGCCCCTCACTTTC	CQQRSNWPLTF	IGKV3-11	.	IGKJ4	22	-1	-1	24
1	0.003816793893129771	TGTCAGCAATATTATAGTACTCCTTGCACTTTC	CQQYYSTPCTF	IGKV4-1	.	IGKJ4	23	-1	-1	26
1	0.003816793893129771	TGTCAGCAATATTATAGTACTCCTCTCACTTTT	CQQYYSTPLTF	IGKV4-1	.	IGKJ2	23	-1	-1	26
1	0.003816793893129771	TGTCAGCAATATTATAGTACTCCCCTCACCTTC	CQQYYSTPLTF	IGKV4-1	.	IGKJ5	22	-1	-1	25
1	0.003816793893129771	TGTCAGCAATATTATAGTACTCCGTGGACGTTC	CQQYYSTPWTF	IGKV4-1	.	IGKJ1	22	-1	-1	22
1	0.003816793893129771	TGTCAGCAATATTATAGTACTCCGAGGACGTTC	CQQYYSTPRTF	IGKV4-1	.	IGKJ1	27	-1	-1	25
1	0.003816793893129771	TGTCAGCAATATTATAGTACTACGTGGACGTTC	CQQYYSTTWTF	IGKV4-1	.	IGKJ1	20	-1	-1	21
1	0.003816793893129771	TGTCAGCAATATATACTTACTCCTCCCACTTTT	CQQYILTPPTF	IGKV4-1	.	IGKJ2	11	-1	-1	26
1	0.003816793893129771	TGTCAACACTCCGGGACCTCACTGTGGACGTTC	CQHSGTSLWTF	IGKV3-15	.	IGKJ1	4	-1	-1	23
1	0.003816793893129771	TGTCAACAGTATTATAGTTTCCCGTGGACGTTC	CQQYYSFPWTF	IGKV1D-8	.	IGKJ1	22	-1	-1	22
1	0.003816793893129771	TGTCAACAGTATGATGATTTCCCGATCACTTTC	CQQYDDFPITF	IGKV1-33	.	IGKJ3	22	-1	-1	25
1	0.003816793893129771	TGTCAACAGTATGATAATCTCCCTCCCACTCTC	CQQYDNLPPTL	IGKV1D-33	.	IGKJ4	25	-1	-1	26
1	0.003816793893129771	TGTCAACAGTATGATAATCTCCCGCTCACTTTC	CQQYDNLPLTF	IGKV1-33	.	IGKJ3	22	-1	-1	25
1	0.003816793893129771	TGTCAACAGTATGATAATCTCCCGCTCACTTTC	CQQYDNLPLTF	IGKV1-33	.	IGKJ4	22	-1	-1	22
1	0.003816793893129771	TGTCAACAGTATGAAAATCTCCCGCTCACTTTG	CQQYENLPLTL	IGKV1-33	.	IGKJ4	22	-1	-1	22
1	0.003816793893129771	TGTCAACAGTATAATAATTGGCCTCAGACTTTT	CQQYNNWPQTF	IGKV3-15	.	IGKJ2	23	-1	-1	27
1	0.003816793893129771	TGTCAACAGCTTCATAGTTACCCTCGGACGTTC	CQQLHSYPRTF	IGKV1-9	.	IGKJ1	23	-1	-1	25
1	0.003816793893129771	TGTCAACAGCTTAATACTTACCCGTACACTTTT	CQQLNTYPYTF	IGKV1-9	.	IGKJ2	22	-1	-1	23
1	0.003816793893129771	TGTCAACAGGCTAACAGTTTCCCCTGGACGTTC	CQQANSFPWTF	IGKV1-12	.	IGKJ1	22	-1	-1	24
1	0.003816793893129771	TGTCAACAGGGTTACAGTACCCCGTGGACGTTC	CQQGYSTPWTF	IGKV1-39	.	IGKJ1	22	-1	-1	22
1	0.003816793893129771	TGTCAACAGAGTTACGGTACCCCCTACACTTTT	CQQSYGTPYTF	IGKV1-39	.	IGKJ2	22	-1	-1	24
1	0.003816793893129771	TGTCAACAGAGTTACATGACCCAGAAAACTTTC	CQQSYMTQKTF	IGKV1-39	.	IGKJ1	15	-1	-1	30
1	0.003816793893129771	TGTCAACAGAGTTACAGTACCTTTCTCACTTTC	CQQSYSTFLTF	IGKV1-39	.	IGKJ4	20	-1	-1	24
1	0.003816793893129771	TGTCAACAGAGTTACAGTACCCCTCCAACTTTT	CQQSYSTPPTF	IGKV1D-39	.	IGKJ2	25	-1	-1	27
1	0.003816793893129771	TGTCAACAGAGTTACAGTACCCCTGACACTTTT	CQQSYSTPDTF	IGKV1-39	.	IGKJ2	23	-1	-1	25
1	0.003816793893129771	TGTCAACAGAGTTACAGTACCCCGCTCACTTTC	CQQSYSTPLTF	IGKV1-39	.	IGKJ4	22	-1	-1	22
1	0.003816793893129771	TGTCAACAGAGTTACAGTACCCCATTCACTTTC	CQQSYSTPFTF	IGKV1-39	.	IGKJ3	22	-1	-1	23
1	0.003816793893129771	TGTCAACAGAGTTACAATACCCCTAGCACTTTT	CQQSYNTPSTF	IGKV1-39	.	IGKJ2	25	-1	-1	26
1	0.003816793893129771	TGTCAACAGAATTACAGTATTCCTCGGACGTTC	CQQNYSIPRTF	IGKV1-39	.	IGKJ1	18	-1	-1	25
1	0.003816793893129771	TGTCAACAATATGATAGTCTCCCTTGGACTTTC	CQQYDSLPWTF	IGKV1-33	.	IGKJ3	23	-1	-1	27
1	0.003816793893129771	TGTCAAAAGTATGATAGAGCCCCGATCACCTTC	CQKYDRAPITF	IGKV1-27	.	IGKJ5	22	-1	-1	22
1	0.003816793893129771	TGTCAAAAGTATAACACTGCCCCGTACACTTTT	CQKYNTAPYTF	IGKV1-27	.	IGKJ2	22	-1	-1	23
1	0.003816793893129771	TGTCAAAAGTATAACAGTGCCCCTCTCACCTTC	CQKYNSAPLTF	IGKV1-27	.	IGKJ5	23	-1	-1	25
1	0.003816793893129771	TGCCAACAGTATGCTCCTTCTTCTAGGACGTTC	CQQYAPSSRTF	IGKV1-5	.	IGKJ1	11	-1	-1	25
1	0.003816793893129771	TGCCAACAGTATACTAGTGTTCCGCTCACTTTC	CQQYTSVPLTF	IGKV1-16	.	IGKJ4	17	-1	-1	22
1	0.003816793893129771	TGCCAACAGTATAATAGTTACTCGTACACTTTT	CQQYNSYSYTF	IGKV1-5	.	IGKJ2	19	-1	-1	23
1	0.003816793893129771	TGCCAACAGTATAATAGTTACCTGTACACTTTT	CQQYNSYLYTF	IGKV1-5	.	IGKJ2	19	-1	-1	18
1	0.003816793893129771	TGCCAACAATATAGTCTTACTCCGTTGACCTTT	CQQYSLTPLTF	IGKV1-5	.	IGKJ2	12	-1	-1	30
1	0.003816793893129771	TGCCAACAATATAACTCTTTTCCGTGGACGTTC	CQQYNSFPWTF	IGKV1-5	.	IGKJ1	13	-1	-1	22
1	0.003816793893129771	TGCATGCAGTCTCTACAAATTCCTCCCACTTTT	CMQSLQIPPTF	IGKV2D-28	.	IGKJ2	25	-1	-1	26
1	0.003816793893129771	TGCATGCAAGCTCTACAAACTCCGTACACTTTT	CMQALQTPYTF	IGKV2-28	.	IGKJ2	22	-1	-1	23
1	0.003816793893129771	TGCATGCAAGCTACACAATTTCCTTGGACGTTC	CMQATQFPWTF	IGKV2-24	.	IGKJ1	27	-1	-1	24
1	0.003816793893129771	TGCATGCAAGCTAAAGAGTTTCCTCGGACCCTC	CMQAKEFPRTL	IGKV2-24	.	IGKJ1	27	-1	-1	31
1	0.003816793893129771	TGCATGCAAGGTACACACTGGCCTCCCCCTTTC	CMQGTHWPPPF	IGKV2D-30	.	IGKJ4	25	-1	-1	28
1	0.003816793893129771	TGCATGCAAGGTACACACGACCCCTGGGCGTTC	CMQGTHDPWAF	IGKV2-30	.	IGKJ1	17	-1	-1	24
1	0.003816793893129771	TGCATGCAAGATAGATACTGGCCAAAGACGTTC	CMQDRYWPKTF	IGKV2-30	.	IGKJ1	22	-1	-1	26
1	0.003816793893129771	TGTCTACAGGATGACCATTACCTCACCTTC	CLQDDHYLTF	IGKV1-6	.	IGKJ3	21	-1	-1	22
1	0.003816793893129771	TGTCAGCATTATGATTCTTCGGGGACGTTC	CQHYDSSGTF	IGKV3-20	.	IGKJ1	12	-1	-1	22
1	0.003816793893129771	TGTCAGCAGTATGATTACCGGATCACCTTC	CQQYDYRITF	IGKV3-15	.	IGKJ5	11	-1	-1	20
1	0.003816793893129771	TGTCAGCAGTATAATAACTGGCCCACTTTC	CQQYNNWPTF	IGKV3-15	.	IGKJ4	22	-1	-1	23
1	0.003816793893129771	TGTCAGCAATATTATAGTATTCCTTCGTTC	CQQYYSIPSF	IGKV4-1	.	IGKJ1	23	-1	-1	25
1	0.003816793893129771	TGTCAACAGTATGATAATCTCCGCACTTTC	CQQYDNLRTF	IGKV1-33	.	IGKJ3	21	-1	-1	23
1	0.003816793893129771	TGCCAACAGTATTCTGATTATTCCAATTTT	CQQYSDYSNF	IGKV1-5	.	IGKJ2	11	-1	-1	26
1	0.003816793893129771	TGCCAACAGTATAATACTTATTACACTTTT	CQQYNTYYTF	IGKV1-5	.	IGKJ2	21	-1	-1	21
1	0.003816793893129771	TGCCAACAATATAATTCATATTGCACGTTC	CQQYNSYCTF	IGKV1-5	.	IGKJ1	14	-1	-1	24
1	0.003816793893129771	TGCATGCAAGCTCTACAAACTATCACCTTC	CMQALQTITF	IGKV2-28	.	IGKJ5	20	-1	-1	21
1	0.003816793893129771	TGCATGCAAGCTACACAATTGTACACTTTT	CMQATQLYTF	IGKV2-24	.	IGKJ2	19	-1	-1	19
1	0.003816793893129771	TGCATGCAAGGTCTCCAAAGTCTCAGTTTC	CMQGLQSLSF	IGKV2-28	.	IGKJ4	18	-1	-1	21
1	0.003816793893129771	TTCATGCAAACTGGCCCGATCACCTTC	FMQTGPITF	IGKV2-40	.	IGKJ5	8	-1	-1	16
1	0.003816793893129771	TGCATGCAGGGTCTGCACTACACCTTT	CMQGLHYTF	IGKV2-28	.	IGKJ2	7	-1	-1	18
