# Supplementary material for: Biomarkers and Immune Repertoire Metrics Identified by Peripheral Blood Transcriptomic Sequencing Reveal the Pathogenesis of COVID-19
Source: Front Immunol. 2021 Aug 24;12:677025. doi: 10.3389/fimmu.2021.677025 (PMC8421539; doi:10.3389/fimmu.2021.677025)
Supplement: Supplementary file 1 [file DataSheet_1.zip › TCR_BCR/IGK/convert.20S039609A.clonotypes.IGK.txt]

count	freq	cdr3nt	cdr3aa	v	d	j	VEnd	DStart	DEnd	JStart
153	0.125	TGCATGCAAGGTGTACAGCTTCCATTCACTTTC	CMQGVQLPFTF	IGKV2D-29	.	IGKJ3	22	-1	-1	23
80	0.06535947712418301	TGTCAGCAGTACAATGTCAGGCCTCTCACTTTC	CQQYNVRPLTF	IGKV3-15	.	IGKJ4	14	-1	-1	24
21	0.01715686274509804	TGCATGCAAGCTCTACAAACTCCGTACACTTTT	CMQALQTPYTF	IGKV2-28	.	IGKJ2	22	-1	-1	23
18	0.014705882352941176	TGCATGCAAGGTATACACCTTCCATTCACTTTC	CMQGIHLPFTF	IGKV2-29	.	IGKJ3	22	-1	-1	23
14	0.011437908496732025	TGTCAACAGCTTAATAATTACCCCCTCACCTTC	CQQLNNYPLTF	IGKV1-13	.	IGKJ5	22	-1	-1	25
12	0.00980392156862745	TGTCAAAAGTATAACAGTGGCCCGCTCACCTTC	CQKYNSGPLTF	IGKV1-27	.	IGKJ5	22	-1	-1	25
11	0.008986928104575163	TGTCAGCAGTCTTATAACTGGCCAAGGACGTTC	CQQSYNWPRTF	IGKV3-15	.	IGKJ1	26	-1	-1	25
10	0.008169934640522876	TGTCAGCAGTATACTAACTGGCCAAGGACGTTC	CQQYTNWPRTF	IGKV3-15	.	IGKJ1	26	-1	-1	25
10	0.008169934640522876	TGTCAGCAGTATAATAACTGGCCTCGGACGTTC	CQQYNNWPRTF	IGKV3-15	.	IGKJ1	23	-1	-1	25
9	0.007352941176470588	TGTCAACAGAGTTACAACACCCCTCCGTACACCTTT	CQQSYNTPPYTF	IGKV1D-39	.	IGKJ2	26	-1	-1	26
9	0.007352941176470588	TGTCAGCAGCGTGGCAACTGGCCAATCACCTTC	CQQRGNWPITF	IGKV3-11	.	IGKJ5	22	-1	-1	24
9	0.007352941176470588	TGTCAGCAATATTATAGTACTCCGATCACCTTC	CQQYYSTPITF	IGKV4-1	.	IGKJ5	22	-1	-1	22
9	0.007352941176470588	TGTCAACAGGTTTACGATTTCCCTCTCACTTTC	CQQVYDFPLTF	IGKV1-12	.	IGKJ4	23	-1	-1	24
9	0.007352941176470588	TGTCAACAGAGTTACTTTATTCCGTGCACTTTT	CQQSYFIPCTF	IGKV1-39	.	IGKJ2	14	-1	-1	26
9	0.007352941176470588	TGCCAACAGTATCATAGTTATTGGAGCACCTTC	CQQYHSYWSTF	IGKV1-5	.	IGKJ5	21	-1	-1	26
9	0.007352941176470588	TGCATGCAAGCTCTATTAGCTCCGCTCACTTTC	CMQALLAPLTF	IGKV2-28	.	IGKJ4	14	-1	-1	22
9	0.007352941176470588	TGCATGCAAGCTACACACTGGCCTTTCACCTTC	CMQATHWPFTF	IGKV2-30	.	IGKJ5	23	-1	-1	25
8	0.006535947712418301	TGTCAGCAACTTAGTAATTACCCCCTCACCTTC	CQQLSNYPLTF	IGKV1-13	.	IGKJ5	22	-1	-1	25
7	0.005718954248366013	TGTCAGCAGTATCGTACTACACCTCCGATCACCTTC	CQQYRTTPPITF	IGKV3D-20	.	IGKJ5	26	-1	-1	25
7	0.005718954248366013	TGTCAGCAGTATTATAACTGGCCGAGGACGTTC	CQQYYNWPRTF	IGKV3-15	.	IGKJ1	26	-1	-1	25
7	0.005718954248366013	TGTCAGCAGCATGATTCCTGGCCTCTCACTTTC	CQQHDSWPLTF	IGKV3-15	.	IGKJ3	23	-1	-1	25
7	0.005718954248366013	TGCATGCAAGGTCTACAAACTCCGTACACTTTT	CMQGLQTPYTF	IGKV2-28	.	IGKJ2	22	-1	-1	23
6	0.004901960784313725	TGCCAACAGTATAGTGGGTCTTCTGCGTTCACTTTC	CQQYSGSSAFTF	IGKV1-5	.	IGKJ2	12	-1	-1	29
6	0.004901960784313725	TGTCAACAGCTTAGGAATTACCCCCTCACCTTC	CQQLRNYPLTF	IGKV1-13	.	IGKJ5	22	-1	-1	25
6	0.004901960784313725	TGTCAACAGAGTTACACTACCCCTCGGACTTTT	CQQSYTTPRTF	IGKV1D-39	.	IGKJ2	24	-1	-1	27
6	0.004901960784313725	TGTCAACAGAGTTACAATACCCCTCACACTTTC	CQQSYNTPHTF	IGKV1D-39	.	IGKJ3	24	-1	-1	26
6	0.004901960784313725	TGCCAACAGTATAATAGTCACTTTCCTACCTTC	CQQYNSHFPTF	IGKV1-5	.	IGKJ5	17	-1	-1	27
6	0.004901960784313725	TGCATGCAAAGTCTACAACCTCCGGTCACCTTC	CMQSLQPPVTF	IGKV2-28	.	IGKJ5	22	-1	-1	25
6	0.004901960784313725	TGCCAACAATATAGGACTTATTGGAGTTTC	CQQYRTYWSF	IGKV1-5	.	IGKJ2	12	-1	-1	26
6	0.004901960784313725	TGCATGCAAGCTCTACAACCGTACAGTTTT	CMQALQPYSF	IGKV2-28	.	IGKJ2	17	-1	-1	20
5	0.004084967320261438	TGCCAGCAGCGTAATGTCTGGCGAGAGTTCACTTTC	CQQRNVWREFTF	IGKV3-11	.	IGKJ3	12	-1	-1	27
5	0.004084967320261438	TGTCTACAACATAATACTTACCCGTGGACGTTC	CLQHNTYPWTF	IGKV1-17	.	IGKJ1	22	-1	-1	22
5	0.004084967320261438	TGTCAGCAGTATGATGACTGGCCTCGGACGTTC	CQQYDDWPRTF	IGKV3-15	.	IGKJ1	23	-1	-1	25
5	0.004084967320261438	TGTCAGCAGCGTAGCGACTGGCCTATCACCTTC	CQQRSDWPITF	IGKV3-11	.	IGKJ5	24	-1	-1	24
5	0.004084967320261438	TGTCAGCAATATTATAGTAGTCCTCTTACTTTC	CQQYYSSPLTF	IGKV4-1	.	IGKJ4	23	-1	-1	27
5	0.004084967320261438	TGTCAACAGTCTAATAACTGGCCTCTCACTTTC	CQQSNNWPLTF	IGKV3-15	.	IGKJ3	23	-1	-1	25
5	0.004084967320261438	TGTCAACAATCTAATAACTGGCCTCTCACTTTC	CQQSNNWPLTF	IGKV3-15	.	IGKJ3	23	-1	-1	25
5	0.004084967320261438	TGCCATCAATATTATACTTACCCTTGGACGTTC	CHQYYTYPWTF	IGKV1-16	.	IGKJ1	23	-1	-1	24
5	0.004084967320261438	TGCCAACAGTATAACGCTTTTCCGTGGACGTTC	CQQYNAFPWTF	IGKV1-5	.	IGKJ1	13	-1	-1	22
5	0.004084967320261438	TGCATGCAAGCTCTCCAAACTCCATACACTTTT	CMQALQTPYTF	IGKV2-28	.	IGKJ2	22	-1	-1	24
5	0.004084967320261438	TGCATGCAAAATTCACAATGGCCCGGAACCTTC	CMQNSQWPGTF	IGKV2-30	.	IGKJ5	22	-1	-1	27
5	0.004084967320261438	TGTCAGCAGTATAATAACTGGTGGACGTTC	CQQYNNWWTF	IGKV3-15	.	IGKJ1	20	-1	-1	20
5	0.004084967320261438	TGCATGCAAGGTCTACAAACTCGGACGTTC	CMQGLQTRTF	IGKV2-28	.	IGKJ1	21	-1	-1	22
4	0.0032679738562091504	TGTCAGCACTGTAGCAACTGGCCTTCGTTCACTTTT	CQHCSNWPSFTF	IGKV3-11	.	IGKJ2	23	-1	-1	29
4	0.0032679738562091504	TGTCAACAGAGTTTCAGTACCCCACCGGAGACGTTC	CQQSFSTPPETF	IGKV1D-39	.	IGKJ1	29	-1	-1	29
4	0.0032679738562091504	TGCCAACAGTATAATAGTTATTATACGTGGACGTTC	CQQYNSYYTWTF	IGKV1-5	.	IGKJ1	21	-1	-1	24
4	0.0032679738562091504	TGTCTACAAGATTACGATTACCCTTTCACTTTC	CLQDYDYPFTF	IGKV1-6	.	IGKJ3	23	-1	-1	24
4	0.0032679738562091504	TGTCACCAATATGATAGCTCACCTCTCACTTTC	CHQYDSSPLTF	IGKV3D-20	.	IGKJ3	24	-1	-1	25
4	0.0032679738562091504	TGTCAGTGGTATGGATACACCACTTTCACTTTC	CQWYGYTTFTF	IGKV3-20	.	IGKJ3	13	-1	-1	24
4	0.0032679738562091504	TGTCAGCAGTATGGTAGCTCACCGTACACTTTT	CQQYGSSPYTF	IGKV3-20	.	IGKJ2	22	-1	-1	23
4	0.0032679738562091504	TGTCAGCAGTATGGTAACTCATTCTTCACTTTC	CQQYGNSFFTF	IGKV3-20	.	IGKJ4	20	-1	-1	25
4	0.0032679738562091504	TGTCAGCAGTATAAAAGTACTCCTCTGACGTTC	CQQYKSTPLTF	IGKV4-1	.	IGKJ1	23	-1	-1	26
4	0.0032679738562091504	TGTCAGCAGAGTTACAGGAACCCTCGAACTTTT	CQQSYRNPRTF	IGKV1D-39	.	IGKJ2	24	-1	-1	27
4	0.0032679738562091504	TGTCAGCAATATTTTAGTACTCCCCTGGCCTTC	CQQYFSTPLAF	IGKV4-1	.	IGKJ1	22	-1	-1	30
4	0.0032679738562091504	TGTCAGCAATATTATACTACCCCCCTTACTTTC	CQQYYTTPLTF	IGKV4-1	.	IGKJ4	19	-1	-1	27
4	0.0032679738562091504	TGTCAGCAATATTATAGTTCTCCCCTCACTTTC	CQQYYSSPLTF	IGKV4-1	.	IGKJ4	22	-1	-1	24
4	0.0032679738562091504	TGTCAGCAATATTACAGAGCTCCGTGGACGTTC	CQQYYRAPWTF	IGKV4-1	.	IGKJ1	13	-1	-1	22
4	0.0032679738562091504	TGTCAGCAACATTATAGTACTCCTCACACTTTT	CQQHYSTPHTF	IGKV4-1	.	IGKJ2	23	-1	-1	25
4	0.0032679738562091504	TGTCAACAGCTTAATAGTTACCCGATCACTTTC	CQQLNSYPITF	IGKV1-9	.	IGKJ5	22	-1	-1	22
4	0.0032679738562091504	TGTCAACAGCTTAATAATTATCCCCTCACCTTC	CQQLNNYPLTF	IGKV1-13	.	IGKJ5	19	-1	-1	25
4	0.0032679738562091504	TGTCAACAGACTTACTTTATTCCGTGCACCTTT	CQQTYFIPCTF	IGKV1-39	.	IGKJ2	14	-1	-1	26
4	0.0032679738562091504	TGCCAGCACTATAATGGTTATATGTACTCTTTT	CQHYNGYMYSF	IGKV1-5	.	IGKJ2	20	-1	-1	21
4	0.0032679738562091504	TGCCAACAGTATAATACAATTCCATACACTTTT	CQQYNTIPYTF	IGKV1-5	.	IGKJ2	15	-1	-1	24
4	0.0032679738562091504	TGCCAACAGTATAAAGTTTACCCTATCACCTTC	CQQYKVYPITF	IGKV1-16	.	IGKJ5	24	-1	-1	24
4	0.0032679738562091504	TGCCAACAGTACGATAGTTACCCTCACACTTTT	CQQYDSYPHTF	IGKV1D-16	.	IGKJ2	24	-1	-1	25
4	0.0032679738562091504	TGCATGCAAGCTCTAGAAACTCCGTACACTTTT	CMQALETPYTF	IGKV2-28	.	IGKJ2	22	-1	-1	23
4	0.0032679738562091504	TGCATGCAAGCTACACACTGGCCCGGCGTTTTC	CMQATHWPGVF	IGKV2-30	.	IGKJ4	22	-1	-1	29
4	0.0032679738562091504	TGCATGCAAGGTACACACTGGCCCCTCACTTTC	CMQGTHWPLTF	IGKV2-30	.	IGKJ4	22	-1	-1	24
4	0.0032679738562091504	TGCATGCAAGGACTACAAACTCCGTACACTTTT	CMQGLQTPYTF	IGKV2-28	.	IGKJ2	22	-1	-1	23
4	0.0032679738562091504	TGTCAACAGAGTTACAGTTCCCCGACGTTC	CQQSYSSPTF	IGKV1-39	.	IGKJ1	22	-1	-1	23
4	0.0032679738562091504	TGTCAACAATATTATAGTACCCCTTTTTTT	CQQYYSTPFF	IGKV1D-43	.	IGKJ2	23	-1	-1	26
3	0.0024509803921568627	TGTCAACAGAGTTACAGTGCACCTCCTTTGACCCCTCCGTGGACGTTC	CQQSYSAPPLTPPWTF	IGKV1D-39	.	IGKJ1	25	-1	-1	37
3	0.0024509803921568627	TGTCAGCAGACTAACACTTTCCCACCGTGGCGATTC	CQQTNTFPPWRF	IGKV1-12	.	IGKJ2	22	-1	-1	36
3	0.0024509803921568627	TGTCAACAACGCGACAGCTGGCGGGACCTCACTTTC	CQQRDSWRDLTF	IGKV3-11	.	IGKJ4	4	-1	-1	27
3	0.0024509803921568627	TGCATGCAAGGTACACACTGGCCTTCTTTCACTTTC	CMQGTHWPSFTF	IGKV2-30	.	IGKJ4	23	-1	-1	28
3	0.0024509803921568627	TGTCTACAGAGTTACTTTATTCCATATACTTTT	CLQSYFIPYTF	IGKV1-39	.	IGKJ2	14	-1	-1	27
3	0.0024509803921568627	TGTCTACAATATTGTAGTAGTCCTAGGACTTTT	CLQYCSSPRTF	IGKV4-1	.	IGKJ2	27	-1	-1	27
3	0.0024509803921568627	TGTCACCAATATTATATTAATCCTCGGACTTTT	CHQYYINPRTF	IGKV4-1	.	IGKJ2	27	-1	-1	27
3	0.0024509803921568627	TGTCAGTATTACGGCGGCTCACCTTACAGTTTT	CQYYGGSPYSF	IGKV3-20	.	IGKJ2	23	-1	-1	24
3	0.0024509803921568627	TGTCAGCAGTATTATATCTCACCGAGAACGTTC	CQQYYISPRTF	IGKV3-20	.	IGKJ1	22	-1	-1	27
3	0.0024509803921568627	TGTCAGCAGTATGGTAGCTCGCCGTACACTTTT	CQQYGSSPYTF	IGKV3-20	.	IGKJ2	19	-1	-1	23
3	0.0024509803921568627	TGTCAGCAGTATGATGTCTCACCTCTCACTTTC	CQQYDVSPLTF	IGKV3D-20	.	IGKJ4	24	-1	-1	24
3	0.0024509803921568627	TGTCAGCAGTATGATAGTTCATCGTGGACGTTC	CQQYDSSSWTF	IGKV3-20	.	IGKJ1	20	-1	-1	22
3	0.0024509803921568627	TGTCAGCAGTATAATACCTGGCCCCGGACGTTC	CQQYNTWPRTF	IGKV3D-15	.	IGKJ1	27	-1	-1	25
3	0.0024509803921568627	TGTCAGCAGTATAATAAGTGGCCTCGAACGTTT	CQQYNKWPRTF	IGKV3-15	.	IGKJ1	23	-1	-1	27
3	0.0024509803921568627	TGTCAGCAGCGTAGCGACTGGCCGCTCACTTTC	CQQRSDWPLTF	IGKV3-11	.	IGKJ4	22	-1	-1	22
3	0.0024509803921568627	TGTCAGCAGCGTAGCAACTGGCTGTGGACGTTC	CQQRSNWLWTF	IGKV3-11	.	IGKJ1	21	-1	-1	23
3	0.0024509803921568627	TGTCAGCAATGTTATGCTACTCCGTTCACTTTT	CQQCYATPFTF	IGKV4-1	.	IGKJ2	22	-1	-1	26
3	0.0024509803921568627	TGTCAGCAATATTATGGTACTCCTCCCACTTTC	CQQYYGTPPTF	IGKV4-1	.	IGKJ3	23	-1	-1	26
3	0.0024509803921568627	TGTCAGCAATATTATACTACTCCTCCCACCTTC	CQQYYTTPPTF	IGKV4-1	.	IGKJ5	23	-1	-1	26
3	0.0024509803921568627	TGTCAGCAATATTATAGTCTCCCATGCACTTTC	CQQYYSLPCTF	IGKV1D-8	.	IGKJ3	22	-1	-1	26
3	0.0024509803921568627	TGTCAGCAATATTATAGTACTCCTTTCCTTTTT	CQQYYSTPFLF	IGKV4-1	.	IGKJ2	23	-1	-1	29
3	0.0024509803921568627	TGTCAGCAATATAATGACTGGCCTCTCACTTTC	CQQYNDWPLTF	IGKV3-15	.	IGKJ3	23	-1	-1	25
3	0.0024509803921568627	TGTCAGGAGAGTTTCAGTATCCCTCTGACGTTC	CQESFSIPLTF	IGKV1D-39	.	IGKJ1	24	-1	-1	26
3	0.0024509803921568627	TGTCAACAGTATTATACTCCTCCTAACACATTT	CQQYYTPPNTF	IGKV4-1	.	IGKJ2	24	-1	-1	25
3	0.0024509803921568627	TGTCAACAGAGTTACTTTCTTCCGTCCACTTTT	CQQSYFLPSTF	IGKV1-39	.	IGKJ2	14	-1	-1	26
3	0.0024509803921568627	TGTCAACAATCTAATAACTGGCCTCTCTCTTTC	CQQSNNWPLSF	IGKV3-15	.	IGKJ3	23	-1	-1	28
3	0.0024509803921568627	TGTCAACAATATTATAGTCTTCCATTCACTTTC	CQQYYSLPFTF	IGKV4-1	.	IGKJ3	17	-1	-1	23
3	0.0024509803921568627	TGTCAACAATATTATAATACTCCGCTCACTTTC	CQQYYNTPLTF	IGKV4-1	.	IGKJ4	22	-1	-1	22
3	0.0024509803921568627	TGTCAACAATATAATAACTGGCCTATGACCTTC	CQQYNNWPMTF	IGKV3-15	.	IGKJ5	24	-1	-1	27
3	0.0024509803921568627	TGTCAAAGATATTTGAATGGCCCGCCCACCTCC	CQRYLNGPPTS	IGKV1-27	.	IGKJ5	6	-1	-1	26
3	0.0024509803921568627	TGTCAAAAGTATAACAGTGTCCCGTGGACGTTT	CQKYNSVPWTF	IGKV1-27	.	IGKJ1	22	-1	-1	22
3	0.0024509803921568627	TGCCACCAGTATAGCAGTTACCCTTGGACGTTC	CHQYSSYPWTF	IGKV1-16	.	IGKJ1	23	-1	-1	24
3	0.0024509803921568627	TGCCAGCAGTATGGTGACTCTCTGTACACTTTT	CQQYGDSLYTF	IGKV3-20	.	IGKJ2	14	-1	-1	22
3	0.0024509803921568627	TGCCAACAGTATAATACTTACCCTCTCACTTTC	CQQYNTYPLTF	IGKV1-5	.	IGKJ4	19	-1	-1	24
3	0.0024509803921568627	TGCCAACAGTATAATAGTCATACATACACTTTT	CQQYNSHTYTF	IGKV1-5	.	IGKJ2	17	-1	-1	24
3	0.0024509803921568627	TGCCAACAGTATAAAAGTTACCCTAGGACGTTC	CQQYKSYPRTF	IGKV1-16	.	IGKJ1	26	-1	-1	25
3	0.0024509803921568627	TGCCAACAGTACAGTACTTATTGGGGGACTTTC	CQQYSTYWGTF	IGKV1-16	.	IGKJ3	10	-1	-1	27
3	0.0024509803921568627	TGCCAACAATATGGTTCTTACCCTCTCACTATT	CQQYGSYPLTI	IGKV1D-16	.	IGKJ4	24	-1	-1	24
3	0.0024509803921568627	TGCATGCAGTGTGTAGAGACGCCTTTCACTTTC	CMQCVETPFTF	IGKV2-26	.	IGKJ3	7	-1	-1	24
3	0.0024509803921568627	TGCATGCAAGCTCTACAAACTCCCTGGACGTTC	CMQALQTPWTF	IGKV2-28	.	IGKJ1	22	-1	-1	24
3	0.0024509803921568627	TGCATACAAAGCACACATTTCCCCTGGACGTTC	CIQSTHFPWTF	IGKV2-24	.	IGKJ1	8	-1	-1	24
3	0.0024509803921568627	TGTCACCAACATTATAGTCCTTCGACGTTC	CHQHYSPSTF	IGKV4-1	.	IGKJ1	17	-1	-1	23
3	0.0024509803921568627	TGCCAGCAGTATCTTACCTTCATCACTTTT	CQQYLTFITF	IGKV1-5	.	IGKJ2	11	-1	-1	23
3	0.0024509803921568627	TGCATGCAATCTCTACAAATGTACACTTTT	CMQSLQMYTF	IGKV2-28	.	IGKJ2	18	-1	-1	18
2	0.0016339869281045752	TGTCACCAGTATAATACCTGGCCTCGGGTGTACACTTTT	CHQYNTWPRVYTF	IGKV3-15	.	IGKJ2	23	-1	-1	28
2	0.0016339869281045752	TGTCAGCAGTATAATGACTGGCCTCCGATTGTCACTTTT	CQQYNDWPPIVTF	IGKV3D-15	.	IGKJ2	26	-1	-1	32
2	0.0016339869281045752	TGTCAGCACTATGGGGGTTCACTCCCGTGGACGTTC	CQHYGGSLPWTF	IGKV3-20	.	IGKJ1	13	-1	-1	25
2	0.0016339869281045752	TGTCAGCAGTATGCTAGCTCACCTCCGGTCACCTTC	CQQYASSPPVTF	IGKV3D-20	.	IGKJ5	27	-1	-1	28
2	0.0016339869281045752	TGTCAGCAGTATGGTGGCTCACCTTTGGTCACCTTC	CQQYGGSPLVTF	IGKV3-20	.	IGKJ5	23	-1	-1	28
2	0.0016339869281045752	TGTCAGCAGTATGGTAGCTCACCTCTATTCACTTTC	CQQYGSSPLFTF	IGKV3D-20	.	IGKJ3	24	-1	-1	25
2	0.0016339869281045752	TGTCAGCAGTATGGGTACACACCTATGTCCACTTTT	CQQYGYTPMSTF	IGKV3-20	.	IGKJ2	13	-1	-1	24
2	0.0016339869281045752	TGTCAGCAGTATAATGACTGGCCTCAGTTCACTTTC	CQQYNDWPQFTF	IGKV3-15	.	IGKJ3	23	-1	-1	27
2	0.0016339869281045752	TGTCAGCAGTATAATAACTGGCCTCCGTACACTTTT	CQQYNNWPPYTF	IGKV3-15	.	IGKJ2	23	-1	-1	26
2	0.0016339869281045752	TGTCAGCAATATTACTATAATCCTCCATTCACTTTC	CQQYYYNPPFTF	IGKV4-1	.	IGKJ3	13	-1	-1	26
2	0.0016339869281045752	TGTCAACGGACTAACACTTTCCCTCCGTGGACGTTC	CQRTNTFPPWTF	IGKV1-12	.	IGKJ1	23	-1	-1	25
2	0.0016339869281045752	TGTCAACAGTATGGCCCCGCCCGGTCCGTCGCTTTT	CQQYGPARSVAF	IGKV3-20	.	IGKJ2	13	-1	-1	31
2	0.0016339869281045752	TGTCAACAATATAAAACTTGGCCCCCTTTCACTTTC	CQQYKTWPPFTF	IGKV3-11	.	IGKJ3	4	-1	-1	27
2	0.0016339869281045752	TGTGAGCACCGTAGCAACTGGCCTCGGTACACTTTT	CEHRSNWPRYTF	IGKV3-11	.	IGKJ2	23	-1	-1	26
2	0.0016339869281045752	TGCCAACAATATAGTGGTCAGTCTCCGAGGACGTTC	CQQYSGQSPRTF	IGKV1-5	.	IGKJ1	12	-1	-1	28
2	0.0016339869281045752	TGCATGCAAGCTTTACACCTTCCTCCTATCACCTTC	CMQALHLPPITF	IGKV2-29	.	IGKJ5	23	-1	-1	27
2	0.0016339869281045752	TGCATGCAAGGTCTAAACCCTCCCCCGTACACTTTT	CMQGLNPPPYTF	IGKV2-26	.	IGKJ2	9	-1	-1	26
2	0.0016339869281045752	TGCATGCAAGGTACACACTGGCCTCTGTACACTTTT	CMQGTHWPLYTF	IGKV2D-30	.	IGKJ2	24	-1	-1	25
2	0.0016339869281045752	TGTCTGCGATATGACAATGTCCCTCGCACGTTC	CLRYDNVPRTF	IGKV1-6	.	IGKJ1	17	-1	-1	27
2	0.0016339869281045752	TGTCTACAGCATAATAGTTACCCTCTCACTTTC	CLQHNSYPLTF	IGKV1D-17	.	IGKJ4	24	-1	-1	24
2	0.0016339869281045752	TGTCTACAATATAGTCATTACCCTCTCACTTTC	CLQYSHYPLTF	IGKV1-6	.	IGKJ4	8	-1	-1	24
2	0.0016339869281045752	TGTCACCAATCTAATAACTGGCCTCTCACTTTC	CHQSNNWPLTF	IGKV3-15	.	IGKJ3	23	-1	-1	25
2	0.0016339869281045752	TGTCACCAATATTCTAGTGCCCCGTACACTTTT	CHQYSSAPYTF	IGKV4-1	.	IGKJ2	17	-1	-1	23
2	0.0016339869281045752	TGTCACCAATATTATAGTACCCCTCTCACTTTC	CHQYYSTPLTF	IGKV4-1	.	IGKJ4	23	-1	-1	24
2	0.0016339869281045752	TGTCAGCACTATGGTAACTCACTGTACACCTTC	CQHYGNSLYTF	IGKV3-20	.	IGKJ2	21	-1	-1	22
2	0.0016339869281045752	TGTCAGCAGTCTCATGACTGGCCTCGAACCTTC	CQQSHDWPRTF	IGKV3-15	.	IGKJ1	23	-1	-1	30
2	0.0016339869281045752	TGTCAGCAGTCTGGTAGCTCACCTCGAACGTTC	CQQSGSSPRTF	IGKV3D-20	.	IGKJ1	24	-1	-1	27
2	0.0016339869281045752	TGTCAGCAGTATTTTACTACCCCGTACACTTTT	CQQYFTTPYTF	IGKV4-1	.	IGKJ2	19	-1	-1	23
2	0.0016339869281045752	TGTCAGCAGTATGGTACCTCATCGCTCACTTTC	CQQYGTSSLTF	IGKV3-20	.	IGKJ4	20	-1	-1	22
2	0.0016339869281045752	TGTCAGCAGTATGGTACCTCATCATTCACTTTC	CQQYGTSSFTF	IGKV3-20	.	IGKJ3	20	-1	-1	23
2	0.0016339869281045752	TGTCAGCAGTATGGTAGTTCACCGGTCACTTTC	CQQYGSSPVTF	IGKV3-20	.	IGKJ4	22	-1	-1	25
2	0.0016339869281045752	TGTCAGCAGTATGGTAGCTCCCCGATCACCTTC	CQQYGSSPITF	IGKV3-20	.	IGKJ5	19	-1	-1	22
2	0.0016339869281045752	TGTCAGCAGTATGGTAGCTCACTGTACACTTTT	CQQYGSSLYTF	IGKV3-20	.	IGKJ2	21	-1	-1	22
2	0.0016339869281045752	TGTCAGCAGTATGGTAGCTCACCTCGAACGTTC	CQQYGSSPRTF	IGKV3D-20	.	IGKJ1	24	-1	-1	27
2	0.0016339869281045752	TGTCAGCAGTATGACAGTCAATCGTGGACGTTC	CQQYDSQSWTF	IGKV3-20	.	IGKJ1	12	-1	-1	22
2	0.0016339869281045752	TGTCAGCAGTATAGTAACTGGCCTCTCACTTTC	CQQYSNWPLTF	IGKV3-15	.	IGKJ3	23	-1	-1	25
2	0.0016339869281045752	TGTCAGCAGTATAATAACTGGCCTCTCACTTTC	CQQYNNWPLTF	IGKV3-15	.	IGKJ3	23	-1	-1	25
2	0.0016339869281045752	TGTCAGCAGTATAATAACTGGCCGCTCACTTTC	CQQYNNWPLTF	IGKV3-15	.	IGKJ4	22	-1	-1	22
2	0.0016339869281045752	TGTCAGCAGTATAATAAGTGGCCTCGGACGTTC	CQQYNKWPRTF	IGKV3D-15	.	IGKJ1	24	-1	-1	25
2	0.0016339869281045752	TGTCAGCAGCGTGCCAGCTGGCCGCTCACTTTC	CQQRASWPLTF	IGKV3-11	.	IGKJ4	22	-1	-1	22
2	0.0016339869281045752	TGTCAGCAGCGTGGCACCTGGCCTCAGACTTTC	CQQRGTWPQTF	IGKV3-11	.	IGKJ3	23	-1	-1	27
2	0.0016339869281045752	TGTCAGCAGCGTATCAACTGGCCTCTCACTTTC	CQQRINWPLTF	IGKV3-11	.	IGKJ4	23	-1	-1	24
2	0.0016339869281045752	TGTCAGCAGCGTAACAACTGGCCATTCACTTTC	CQQRNNWPFTF	IGKV3-11	.	IGKJ3	22	-1	-1	23
2	0.0016339869281045752	TGTCAGCAGCGTAAGAGCTGGCCGCACATTTTT	CQQRKSWPHIF	IGKV3-11	.	IGKJ2	22	-1	-1	25
2	0.0016339869281045752	TGTCAGCAGCGCATCAAGTGGCCGATCACTTTC	CQQRIKWPITF	IGKV3-11	.	IGKJ4	22	-1	-1	15
2	0.0016339869281045752	TGTCAGCAGCGCAGCGACTGGCCTCTCACTTCC	CQQRSDWPLTS	IGKV3-11	.	IGKJ4	23	-1	-1	24
2	0.0016339869281045752	TGTCAGCAGAGTTACAATACCCCGGACACATTC	CQQSYNTPDTF	IGKV1-39	.	IGKJ5	22	-1	-1	26
2	0.0016339869281045752	TGTCAGCAATATTATAGTGCTCCTCGCACGTTC	CQQYYSAPRTF	IGKV4-1	.	IGKJ1	23	-1	-1	27
2	0.0016339869281045752	TGTCAGAAATTTAACGGTGCCCCTCACACTTTC	CQKFNGAPHTF	IGKV1-27	.	IGKJ3	23	-1	-1	26
2	0.0016339869281045752	TGTCAACAGTTTTATAGTTACCCTCGAACTTTT	CQQFYSYPRTF	IGKV1-8	.	IGKJ2	23	-1	-1	27
2	0.0016339869281045752	TGTCAACAGTATAATAGTCACCCGACCACCTTC	CQQYNSHPTTF	IGKV1-5	.	IGKJ5	17	-1	-1	22
2	0.0016339869281045752	TGTCAACAGCTTCATGATTACCCCCTCACCTTC	CQQLHDYPLTF	IGKV1-13	.	IGKJ5	22	-1	-1	25
2	0.0016339869281045752	TGTCAACAGCGTAACAACTGGCCGGGGACTTTT	CQQRNNWPGTF	IGKV3-11	.	IGKJ2	22	-1	-1	27
2	0.0016339869281045752	TGTCAACAGAGTTACGATGTCCCTCGAACGTTC	CQQSYDVPRTF	IGKV1-39	.	IGKJ1	14	-1	-1	27
2	0.0016339869281045752	TGTCAACAGAGTTACAGTACCCCTCGGACTTTT	CQQSYSTPRTF	IGKV1D-39	.	IGKJ2	24	-1	-1	27
2	0.0016339869281045752	TGTCAACAGAGTTACAGTACCCCGTGGACGTTC	CQQSYSTPWTF	IGKV1-39	.	IGKJ1	22	-1	-1	22
2	0.0016339869281045752	TGTCAACAGAGTTACAGTACCCCGTACACTTTT	CQQSYSTPYTF	IGKV1-39	.	IGKJ2	22	-1	-1	23
2	0.0016339869281045752	TGTCAACAGAGTGCCAGTGAGCCACATACTTTT	CQQSASEPHTF	IGKV1-39	.	IGKJ2	11	-1	-1	27
2	0.0016339869281045752	TGTCAACAATATGGTAGTTTACCGCTCACTTTC	CQQYGSLPLTF	IGKV3-20	.	IGKJ4	16	-1	-1	22
2	0.0016339869281045752	TGTCAACAATACTATAGTTCTCTGTACACTTTT	CQQYYSSLYTF	IGKV4-1	.	IGKJ2	21	-1	-1	22
2	0.0016339869281045752	TGTCAACAACTTAATACTTACCCTCCGTCGTTC	CQQLNTYPPSF	IGKV1-9	.	IGKJ3	23	-1	-1	30
2	0.0016339869281045752	TGTCAAAAGTATAACAGTGCCCCTTGGACGTTC	CQKYNSAPWTF	IGKV1-27	.	IGKJ1	23	-1	-1	24
2	0.0016339869281045752	TGTCAAAAATATGACAGTGCCCCGTGGACGTTC	CQKYDSAPWTF	IGKV1-27	.	IGKJ1	22	-1	-1	22
2	0.0016339869281045752	TGTATGCAGGGTCTACAAACTCCGTACACTTTT	CMQGLQTPYTF	IGKV2-28	.	IGKJ2	22	-1	-1	23
2	0.0016339869281045752	TGCCTGCAATATACACACTGGCCTCATACTTTT	CLQYTHWPHTF	IGKV2D-30	.	IGKJ2	24	-1	-1	27
2	0.0016339869281045752	TGCCAACATTTTAATAATTACCCGGTGACTTTC	CQHFNNYPVTF	IGKV1-5	.	IGKJ1	19	-1	-1	26
2	0.0016339869281045752	TGCCAACACTATGATAGTCATTCGTGGACGTTC	CQHYDSHSWTF	IGKV1-5	.	IGKJ1	22	-1	-1	22
2	0.0016339869281045752	TGCCAACAGTTTAACACTTACCCGCTCACCTTC	CQQFNTYPLTF	IGKV1-13	.	IGKJ5	22	-1	-1	25
2	0.0016339869281045752	TGCCAACAGTATAATAGTTTCCCGTATACTTTT	CQQYNSFPYTF	IGKV1-16	.	IGKJ2	22	-1	-1	23
2	0.0016339869281045752	TGCCAACAGTATAATAGTTATTCGTACACTTTT	CQQYNSYSYTF	IGKV1-5	.	IGKJ2	22	-1	-1	23
2	0.0016339869281045752	TGCCAACAGTATAATAGTTATCCTCTCACTTTC	CQQYNSYPLTF	IGKV1-5	.	IGKJ4	20	-1	-1	24
2	0.0016339869281045752	TGCCAACAGTATAATAGTTACCCGCTCACTTTC	CQQYNSYPLTF	IGKV1-5	.	IGKJ4	19	-1	-1	22
2	0.0016339869281045752	TGCCAACAGTATAATAGTTACCCGATCACCTTC	CQQYNSYPITF	IGKV1-16	.	IGKJ5	22	-1	-1	22
2	0.0016339869281045752	TGCCAACAGTACCATACTTACCCTCTCACTTTC	CQQYHTYPLTF	IGKV1D-16	.	IGKJ4	24	-1	-1	24
2	0.0016339869281045752	TGCCAACAATATCATAGTTATTGGAGCACCTTC	CQQYHSYWSTF	IGKV1-5	.	IGKJ5	21	-1	-1	26
2	0.0016339869281045752	TGCCAACAATATAACATGAACCCGTCCACCTTT	CQQYNMNPSTF	IGKV1-5	.	IGKJ2	13	-1	-1	26
2	0.0016339869281045752	TGCATGCATGGTGTACAGCTCCCATTCACTTTC	CMHGVQLPFTF	IGKV2D-29	.	IGKJ3	19	-1	-1	23
2	0.0016339869281045752	TGCATGCAAGCTCTGCACACTCCTCCTACTTTC	CMQALHTPPTF	IGKV2D-28	.	IGKJ4	25	-1	-1	27
2	0.0016339869281045752	TGCATGCAAGCTCTGCAAGCTCCCCTCACTTTC	CMQALQAPLTF	IGKV2-28	.	IGKJ4	22	-1	-1	24
2	0.0016339869281045752	TGCATGCAAGCTGCACACTGGCCTCAAACCTTC	CMQAAHWPQTF	IGKV2D-30	.	IGKJ5	24	-1	-1	27
2	0.0016339869281045752	TGCATGCAAGCTACACACTTCCCCTGGACGTTC	CMQATHFPWTF	IGKV2-24	.	IGKJ1	16	-1	-1	24
2	0.0016339869281045752	TGCATGCAAGGTTCATATTGGCCCGGAGCCTTC	CMQGSYWPGAF	IGKV2-30	.	IGKJ5	22	-1	-1	28
2	0.0016339869281045752	TGCATGCAAGGTATACACCTTCATGTCACTTTC	CMQGIHLHVTF	IGKV2-29	.	IGKJ3	21	-1	-1	25
2	0.0016339869281045752	TGTCAGCAGTTTGAAGCCTGGCCCACTTTC	CQQFEAWPTF	IGKV3-15	.	IGKJ4	9	-1	-1	23
2	0.0016339869281045752	TGTCAGCAGTATCATAACTGGTGGACGTTC	CQQYHNWWTF	IGKV3-15	.	IGKJ1	20	-1	-1	20
2	0.0016339869281045752	TGTCAGCAGTATGGTAGGTCTTACACTTTT	CQQYGRSYTF	IGKV3-20	.	IGKJ2	16	-1	-1	21
2	0.0016339869281045752	TGTCAGCAGCGTAGCTATTGGCTCACTTTC	CQQRSYWLTF	IGKV3-11	.	IGKJ4	21	-1	-1	20
2	0.0016339869281045752	TGTCAGCAATATTATAGTACTCTTACCTTC	CQQYYSTLTF	IGKV4-1	.	IGKJ5	21	-1	-1	24
2	0.0016339869281045752	TGTCAGCAATATTATAGTACTCCCTCTTTC	CQQYYSTPSF	IGKV4-1	.	IGKJ4	22	-1	-1	25
2	0.0016339869281045752	TGTCAACAGAGTTACAGTTCCACCTCTTTC	CQQSYSSTSF	IGKV1-39	.	IGKJ3	17	-1	-1	25
2	0.0016339869281045752	TGTCACCATGCGGGAGCTTTT	CHHAGAF	IGKV3-15	.	IGKJ2	4	-1	-1	16
1	8.169934640522876E-4	TGTCAGCAGTATAATGATTGGCCTCCGGCAATGAATACTTTT	CQQYNDWPPAMNTF	IGKV3D-15	.	IGKJ2	27	-1	-1	36
1	8.169934640522876E-4	TGTCAACACCATGATAATCTCCTCCAGGGTCCGTTCACTTTC	CQHHDNLLQGPFTF	IGKV1-33	.	IGKJ4	21	-1	-1	34
1	8.169934640522876E-4	TGTCATCAGTATAACAGCTGGCCTCCGCCGTACACTTTT	CHQYNSWPPPYTF	IGKV3-15	.	IGKJ2	23	-1	-1	29
1	8.169934640522876E-4	TGTCAGCAGTATGGTAGCTCACCTCCGATGTACACTTTT	CQQYGSSPPMYTF	IGKV3D-20	.	IGKJ2	26	-1	-1	27
1	8.169934640522876E-4	TGTCAGCAGTATAATGCCTGGCCTCCGATTGTCACTTTT	CQQYNAWPPIVTF	IGKV3D-15	.	IGKJ2	26	-1	-1	32
1	8.169934640522876E-4	TGTCAGCAGTATAATAACTGGCCTCCGATGTACACTTTT	CQQYNNWPPMYTF	IGKV3-15	.	IGKJ2	23	-1	-1	27
1	8.169934640522876E-4	TGTCAGCAGCGTAGCAACTGGCCTCCGGCGGACACTTTC	CQQRSNWPPADTF	IGKV3D-11	.	IGKJ4	27	-1	-1	32
1	8.169934640522876E-4	TGTCAGCAGCGTAGCAACTGGCCTCCGGGATTCACTTTC	CQQRSNWPPGFTF	IGKV3D-11	.	IGKJ3	27	-1	-1	29
1	8.169934640522876E-4	TGTCAGCAGCGTAGCAACTGGCCCTTTCCGCTCACTTTC	CQQRSNWPFPLTF	IGKV3-11	.	IGKJ4	22	-1	-1	28
1	8.169934640522876E-4	TGTCAGCAATATTATAGTACTCTTTTCCCGTACACTTTT	CQQYYSTLFPYTF	IGKV4-1	.	IGKJ2	21	-1	-1	29
1	8.169934640522876E-4	TGTCAACAGTATAATAACTGGCCTCCGATTGTCACTTTT	CQQYNNWPPIVTF	IGKV3D-15	.	IGKJ2	26	-1	-1	32
1	8.169934640522876E-4	TGTCAACAATATACTAGCTCACCTCGGGAGTACACTTTT	CQQYTSSPREYTF	IGKV3D-20	.	IGKJ2	29	-1	-1	29
1	8.169934640522876E-4	TGCCAACAATATGATAGTTATTCTCCTATGTGGACGTTC	CQQYDSYSPMWTF	IGKV1-5	.	IGKJ1	23	-1	-1	29
1	8.169934640522876E-4	TGCATGGAAGGCACACACTGGCCTCCTTTGTACATTTTT	CMEGTHWPPLYIF	IGKV2D-30	.	IGKJ2	25	-1	-1	28
1	8.169934640522876E-4	TGTCTACAACATGAGAATTTCCCTTCGTGGACGTTC	CLQHENFPSWTF	IGKV5-2	.	IGKJ1	23	-1	-1	25
1	8.169934640522876E-4	TGTCAGCTGCGTACCAGCTGGCCGACGTGGACGTTC	CQLRTSWPTWTF	IGKV3-11	.	IGKJ1	22	-1	-1	24
1	8.169934640522876E-4	TGTCAGCACTATAATAACTGGCCGCCGATCACCTTC	CQHYNNWPPITF	IGKV3-15	.	IGKJ5	22	-1	-1	25
1	8.169934640522876E-4	TGTCAGCAGTATCATCAGTGGCCCGGCCTCACTTTT	CQQYHQWPGLTF	IGKV3-15	.	IGKJ2	22	-1	-1	29
1	8.169934640522876E-4	TGTCAGCAGTATCATCAGTGGCCCGGCCTCACTTTT	CQQYHQWPGLTF	IGKV3-20	.	IGKJ2	11	-1	-1	29
1	8.169934640522876E-4	TGTCAGCAGTATGGTGACTCACCCCTGATCACCTTC	CQQYGDSPLITF	IGKV3-20	.	IGKJ5	22	-1	-1	26
1	8.169934640522876E-4	TGTCAGCAGTATGGTACCTCACTTCCGGACACCTTC	CQQYGTSLPDTF	IGKV3D-20	.	IGKJ5	28	-1	-1	29
1	8.169934640522876E-4	TGTCAGCAGTATGGTAGCTCATGGGGGCTCACTTTC	CQQYGSSWGLTF	IGKV3-20	.	IGKJ4	20	-1	-1	26
1	8.169934640522876E-4	TGTCAGCAGTATGGTAGCTCACCTTCGATCACCTTC	CQQYGSSPSITF	IGKV3-20	.	IGKJ5	23	-1	-1	24
1	8.169934640522876E-4	TGTCAGCAGTATGGTAGCTCACCTCCTATCACCTTC	CQQYGSSPPITF	IGKV3D-20	.	IGKJ5	25	-1	-1	27
1	8.169934640522876E-4	TGTCAGCAGTATGGTAGCTCACCTCCGTTCACTTTC	CQQYGSSPPFTF	IGKV3D-20	.	IGKJ3	26	-1	-1	27
1	8.169934640522876E-4	TGTCAGCAGTATGGTAGCTCACCTCCGAAGACGTTC	CQQYGSSPPKTF	IGKV3D-20	.	IGKJ1	26	-1	-1	29
1	8.169934640522876E-4	TGTCAGCAGTATGGTAGCTCACCTCCATTCACTTTC	CQQYGSSPPFTF	IGKV3D-20	.	IGKJ3	25	-1	-1	26
1	8.169934640522876E-4	TGTCAGCAGTATGGTAGCTCACCCTCGTACACTTTT	CQQYGSSPSYTF	IGKV3-20	.	IGKJ2	22	-1	-1	26
1	8.169934640522876E-4	TGTCAGCAGTATGGTAGCTCACCCCCGATCACCTTC	CQQYGSSPPITF	IGKV3D-20	.	IGKJ5	26	-1	-1	25
1	8.169934640522876E-4	TGTCAGCAGTATAATAATTGGCCTCAGTACACTTTT	CQQYNNWPQYTF	IGKV3-15	.	IGKJ2	23	-1	-1	26
1	8.169934640522876E-4	TGTCAGCAGTATAATAACTGGCTTCCGCTCACTTTC	CQQYNNWLPLTF	IGKV3-15	.	IGKJ4	21	-1	-1	25
1	8.169934640522876E-4	TGTCAGCAGTATAATAACTGGCCTTCGGTCACTTTT	CQQYNNWPSVTF	IGKV3-15	.	IGKJ2	23	-1	-1	29
1	8.169934640522876E-4	TGTCAGCAGTATAATAACTGGCCTTGGTACACTTTT	CQQYNNWPWYTF	IGKV3-15	.	IGKJ2	23	-1	-1	26
1	8.169934640522876E-4	TGTCAGCAGTATAATAACTGGCCTCCGCCCACTTTT	CQQYNNWPPPTF	IGKV3-15	.	IGKJ2	23	-1	-1	29
1	8.169934640522876E-4	TGTCAGCAGTATAATAACTGGCCTCGGTACACTTTT	CQQYNNWPRYTF	IGKV3-15	.	IGKJ2	23	-1	-1	26
1	8.169934640522876E-4	TGTCAGCAGTATAAAAACTGGCCTCCCATCACCTTC	CQQYKNWPPITF	IGKV3-15	.	IGKJ5	23	-1	-1	27
1	8.169934640522876E-4	TGTCAGCAGCGTGGCAACTGGGGGGGGCTCACTTTC	CQQRGNWGGLTF	IGKV3-11	.	IGKJ4	20	-1	-1	26
1	8.169934640522876E-4	TGTCAGCAGCGTAGCAACTGGCCTCCGTACACTTTT	CQQRSNWPPYTF	IGKV3-11	.	IGKJ2	23	-1	-1	26
1	8.169934640522876E-4	TGTCAGCAGACTAACACTTTCCCACCGTGGCGGTTC	CQQTNTFPPWRF	IGKV1-12	.	IGKJ2	22	-1	-1	36
1	8.169934640522876E-4	TGTCAGCAATATAATAACTGGCCTCAGTACACTTTT	CQQYNNWPQYTF	IGKV3-15	.	IGKJ2	23	-1	-1	26
1	8.169934640522876E-4	TGTCAGCAACGTAGCAACTGGCCTCAGCTCACCTTC	CQQRSNWPQLTF	IGKV3-11	.	IGKJ4	23	-1	-1	26
1	8.169934640522876E-4	TGTCAGGTTTATAGTAGGTCATCATCGTACACTTTT	CQVYSRSSSYTF	IGKV3-20	.	IGKJ2	5	-1	-1	26
1	8.169934640522876E-4	TGTCAGAGGTATAACAGTGCCCCAACGTGGGCGTTC	CQRYNSAPTWAF	IGKV1-27	.	IGKJ1	22	-1	-1	24
1	8.169934640522876E-4	TGTCAACGATATGAGACTCCCCCCCGGGGAAGTTTC	CQRYETPPRGSF	IGKV1-12	.	IGKJ4	6	-1	-1	32
1	8.169934640522876E-4	TGTCAACAGTATGATAATCTCCCCCCGATCACCTTC	CQQYDNLPPITF	IGKV1D-33	.	IGKJ5	26	-1	-1	25
1	8.169934640522876E-4	TGTCAACAGACTAACCGTTTCCTTTCGTTCATTTTC	CQQTNRFLSFIF	IGKV1D-12	.	IGKJ4	26	-1	-1	28
1	8.169934640522876E-4	TGTCAACAGACGAACACTTTTCCTCCGTGGGTGTTC	CQQTNTFPPWVF	IGKV1-12	.	IGKJ1	23	-1	-1	25
1	8.169934640522876E-4	TGTCAACAGAGTTACAGTACCCCTCGACCGACTTTT	CQQSYSTPRPTF	IGKV1D-39	.	IGKJ2	24	-1	-1	30
1	8.169934640522876E-4	TGTCAACAGAGTTACAGTACCCCCCCGTACACTTTT	CQQSYSTPPYTF	IGKV1D-39	.	IGKJ2	26	-1	-1	26
1	8.169934640522876E-4	TGTCAACAATATAAAAGTTGGCCCCCTTTCACTTTC	CQQYKSWPPFTF	IGKV3-15	.	IGKJ3	13	-1	-1	27
1	8.169934640522876E-4	TGCCAACAGTATAGTGGGTCTTCTGCGTTCACTTTC	CQQYSGSSAFTF	IGKV1-5	.	IGKJ3	12	-1	-1	27
1	8.169934640522876E-4	TGCCAACAGTATAATAGTTTTTCTCCGTGGACCTTC	CQQYNSFSPWTF	IGKV1-5	.	IGKJ1	23	-1	-1	25
1	8.169934640522876E-4	TGCATGCACGCTCTACAGACTCGTCCGTACACTTTT	CMHALQTRPYTF	IGKV2D-28	.	IGKJ2	26	-1	-1	26
1	8.169934640522876E-4	TGCATGCAACCTCTACAAACTCCTCGGTACACTTTT	CMQPLQTPRYTF	IGKV2D-28	.	IGKJ2	24	-1	-1	26
1	8.169934640522876E-4	TGCATGCAAGCTCTACATCTTGCTCAGTACACTTTT	CMQALHLAQYTF	IGKV2-28	.	IGKJ2	16	-1	-1	26
1	8.169934640522876E-4	TGCATGCAAGCTCTACAAACTCCTCCGTGGACGTTC	CMQALQTPPWTF	IGKV2D-28	.	IGKJ1	26	-1	-1	25
1	8.169934640522876E-4	TGCATGCAAGCTCTACAAACTCCTCGGTACACTTTT	CMQALQTPRYTF	IGKV2D-28	.	IGKJ2	24	-1	-1	26
1	8.169934640522876E-4	TGCATGCAAGCTCTACAAACTCCTCGATTCACTTTC	CMQALQTPRFTF	IGKV2D-28	.	IGKJ3	24	-1	-1	26
1	8.169934640522876E-4	TGCATGCAAGCTCTACAAACTCCTGGAATCACTTTC	CMQALQTPGITF	IGKV2-28	.	IGKJ3	23	-1	-1	28
1	8.169934640522876E-4	TGCATGCAAGGCACACTCTGGACTTCTTTCACTTTC	CMQGTLWTSFTF	IGKV2-30	.	IGKJ4	20	-1	-1	28
1	8.169934640522876E-4	TGCATGCAAGGAACACACTGGCCTCCATTCACTTTC	CMQGTHWPPFTF	IGKV2D-30	.	IGKJ3	25	-1	-1	26
1	8.169934640522876E-4	TGTCTACAGCATGGTAGTTTGCCTCTGACGTTC	CLQHGSLPLTF	IGKV1-17	.	IGKJ1	18	-1	-1	26
1	8.169934640522876E-4	TGTCTACAGGCTAACAGTTTCCCTCCGGGGTTC	CLQANSFPPGF	IGKV1-12	.	IGKJ3	23	-1	-1	30
1	8.169934640522876E-4	TGTCGTCAGCTTAGGAATTACCCCCTCACCTTC	CRQLRNYPLTF	IGKV1-13	.	IGKJ5	22	-1	-1	25
1	8.169934640522876E-4	TGTCATCAGAGTAGTAGTTTACCGTGGACGTTC	CHQSSSLPWTF	IGKV6-21	.	IGKJ1	22	-1	-1	22
1	8.169934640522876E-4	TGTCACCAATCTAATAACTGGCCTCTCACTTTC	CHQSNNWPLTF	IGKV3D-15	.	IGKJ3	24	-1	-1	25
1	8.169934640522876E-4	TGTCACCAATATTATAGTAGTCCCTGGACGTTC	CHQYYSSPWTF	IGKV4-1	.	IGKJ1	22	-1	-1	24
1	8.169934640522876E-4	TGTCAGCACTATGGTAACTTCCCTAGGTTGTTC	CQHYGNFPRLF	IGKV3-20	.	IGKJ1	27	-1	-1	29
1	8.169934640522876E-4	TGTCAGCACCGTCTCAACTGGCCGCACACTTTT	CQHRLNWPHTF	IGKV3-11	.	IGKJ2	22	-1	-1	25
1	8.169934640522876E-4	TGTCAGCAGTGTAATAACTGGCCGCTCACTTTC	CQQCNNWPLTF	IGKV3-15	.	IGKJ4	22	-1	-1	22
1	8.169934640522876E-4	TGTCAGCAGTATTATAGTTACCCGTGGACGTTC	CQQYYSYPWTF	IGKV1-8	.	IGKJ1	22	-1	-1	22
1	8.169934640522876E-4	TGTCAGCAGTATTATAGTGCACCGTTCACTTTT	CQQYYSAPFTF	IGKV3-20	.	IGKJ2	11	-1	-1	26
1	8.169934640522876E-4	TGTCAGCAGTATGGTTCCTCACCCGCCACTTTC	CQQYGSSPATF	IGKV3-20	.	IGKJ4	22	-1	-1	26
1	8.169934640522876E-4	TGTCAGCAGTATGGTAGTTCACCCATCACCTTC	CQQYGSSPITF	IGKV3-20	.	IGKJ5	22	-1	-1	24
1	8.169934640522876E-4	TGTCAGCAGTATGGTAGCTCTCCGATCACCTTC	CQQYGSSPITF	IGKV3-20	.	IGKJ5	19	-1	-1	22
1	8.169934640522876E-4	TGTCAGCAGTATGGTAGCTCACTCTTCACTTTC	CQQYGSSLFTF	IGKV3-20	.	IGKJ4	21	-1	-1	25
1	8.169934640522876E-4	TGTCAGCAGTATGGTAGCTCACCTCGGACGTTC	CQQYGSSPRTF	IGKV3D-20	.	IGKJ1	24	-1	-1	25
1	8.169934640522876E-4	TGTCAGCAGTATGGTAGCTCACCTAGGACGTTC	CQQYGSSPRTF	IGKV3-20	.	IGKJ1	26	-1	-1	25
1	8.169934640522876E-4	TGTCAGCAGTATGGTAGCTCACCCCTCACTTTC	CQQYGSSPLTF	IGKV3-20	.	IGKJ3	22	-1	-1	25
1	8.169934640522876E-4	TGTCAGCAGTATGGTAGCTCACCGTGGACGTTC	CQQYGSSPWTF	IGKV3-20	.	IGKJ1	22	-1	-1	22
1	8.169934640522876E-4	TGTCAGCAGTATGGGACCTCACTGAAGACGTTC	CQQYGTSLKTF	IGKV3-20	.	IGKJ1	21	-1	-1	26
1	8.169934640522876E-4	TGTCAGCAGTATGGGACCTCACCCCTCACCTTC	CQQYGTSPLTF	IGKV3-20	.	IGKJ5	22	-1	-1	25
1	8.169934640522876E-4	TGTCAGCAGTATGATGACTGGTCGTACACTTTT	CQQYDDWSYTF	IGKV3-15	.	IGKJ2	20	-1	-1	23
1	8.169934640522876E-4	TGTCAGCAGTATGATAGTTCGACAAGAACGTTC	CQQYDSSTRTF	IGKV3-20	.	IGKJ1	16	-1	-1	27
1	8.169934640522876E-4	TGTCAGCAGTATGATAGTTCATCGTGGACGTTC	CQQYDSSSWTF	IGKV3-15	.	IGKJ1	15	-1	-1	22
1	8.169934640522876E-4	TGTCAGCAGTATGATAGTCCACCGCTCACTTTC	CQQYDSPPLTF	IGKV3-20	.	IGKJ4	16	-1	-1	22
1	8.169934640522876E-4	TGTCAGCAGTATGATAACTGGCCCCGTACTTTT	CQQYDNWPRTF	IGKV3-15	.	IGKJ2	22	-1	-1	27
1	8.169934640522876E-4	TGTCAGCAGTATACTAACTGGCCAAGGACGTTC	CQQYTNWPRTF	IGKV4-1	.	IGKJ1	11	-1	-1	25
1	8.169934640522876E-4	TGTCAGCAGTATAATGAGTGGCCTCGGACGTTC	CQQYNEWPRTF	IGKV3D-15	.	IGKJ1	24	-1	-1	25
1	8.169934640522876E-4	TGTCAGCAGTATAATAACTGGCCTCGATCGTTC	CQQYNNWPRSF	IGKV3D-15	.	IGKJ1	24	-1	-1	28
1	8.169934640522876E-4	TGTCAGCAGTATAATAACTGGCCCCTCACTTTC	CQQYNNWPLTF	IGKV3-15	.	IGKJ4	22	-1	-1	24
1	8.169934640522876E-4	TGTCAGCAGTATAATAACTGGCCGTACACTTTT	CQQYNNWPYTF	IGKV3-15	.	IGKJ2	22	-1	-1	23
1	8.169934640522876E-4	TGTCAGCAGTATAATAACTGGCCATACACTTTT	CQQYNNWPYTF	IGKV3-15	.	IGKJ2	22	-1	-1	24
1	8.169934640522876E-4	TGTCAGCAGCGTAGCAACTGGCCTCTCACTTTC	CQQRSNWPLTF	IGKV3-11	.	IGKJ4	23	-1	-1	24
1	8.169934640522876E-4	TGTCAGCAGCGTAGCAACTGGCCCTTCACTTTC	CQQRSNWPFTF	IGKV3-11	.	IGKJ3	22	-1	-1	24
1	8.169934640522876E-4	TGTCAGCAGCGTAGCAACTGGCCCCTCACTTTC	CQQRSNWPLTF	IGKV3-11	.	IGKJ4	22	-1	-1	24
1	8.169934640522876E-4	TGTCAGCAGCGTAGCAACTGGCCCCCCCTTTTC	CQQRSNWPPLF	IGKV3-11	.	IGKJ3	22	-1	-1	29
1	8.169934640522876E-4	TGTCAGCAGCGTAGCAACTGGCCCATCACCTTC	CQQRSNWPITF	IGKV3-11	.	IGKJ5	22	-1	-1	24
1	8.169934640522876E-4	TGTCAGCAGCGTAGCAACTGGCCGCTCACTTTC	CQQRSNWPLTF	IGKV3-11	.	IGKJ4	22	-1	-1	22
1	8.169934640522876E-4	TGTCAGCAGCGTAGCAACTGGGGCCTCACTTTC	CQQRSNWGLTF	IGKV3-11	.	IGKJ4	20	-1	-1	24
1	8.169934640522876E-4	TGTCAGCAGCGGAGCAAGTGGCCTCTCACTTTC	CQQRSKWPLTF	IGKV3-11	.	IGKJ4	23	-1	-1	24
1	8.169934640522876E-4	TGTCAGCAGACTTACAGTACCGCGATCACCTTC	CQQTYSTAITF	IGKV1-39	.	IGKJ5	20	-1	-1	22
1	8.169934640522876E-4	TGTCAGCAATCTTATAGTACTCCTCACACTTTT	CQQSYSTPHTF	IGKV4-1	.	IGKJ2	23	-1	-1	25
1	8.169934640522876E-4	TGTCAGCAATATTATGCCGCTCCTCTCACTTTT	CQQYYAAPLTF	IGKV4-1	.	IGKJ4	14	-1	-1	24
1	8.169934640522876E-4	TGTCAGCAATATTATGGTCTCCCGTACACTTTT	CQQYYGLPYTF	IGKV4-1	.	IGKJ2	14	-1	-1	23
1	8.169934640522876E-4	TGTCAGCAATATTATAGTACTCTTCCCCTTTTC	CQQYYSTLPLF	IGKV4-1	.	IGKJ4	21	-1	-1	29
1	8.169934640522876E-4	TGTCAGCAATATTATAGTACTCCTCCCACTTTC	CQQYYSTPPTF	IGKV4-1	.	IGKJ4	23	-1	-1	26
1	8.169934640522876E-4	TGTCAGCAATATTATAGTACTCCTAGGACGTTC	CQQYYSTPRTF	IGKV4-1	.	IGKJ1	27	-1	-1	25
1	8.169934640522876E-4	TGTCAGCAATATTATAGTACCCCGCTCACTTTC	CQQYYSTPLTF	IGKV4-1	.	IGKJ4	19	-1	-1	22
1	8.169934640522876E-4	TGTCAGCAATATCTTGATAATCCCCTCACTTTT	CQQYLDNPLTF	IGKV3-20	.	IGKJ2	11	-1	-1	26
1	8.169934640522876E-4	TGTCAGCAATATCTTGATAATCCCCTCACTTTT	CQQYLDNPLTF	IGKV4-1	.	IGKJ2	11	-1	-1	26
1	8.169934640522876E-4	TGTCAGCAATATGGTACCTCAACGTACACTTTT	CQQYGTSTYTF	IGKV3-20	.	IGKJ2	20	-1	-1	23
1	8.169934640522876E-4	TGTCAGCAATATAATAACTGGCCTCAGACGTTC	CQQYNNWPQTF	IGKV3D-15	.	IGKJ1	24	-1	-1	26
1	8.169934640522876E-4	TGTCAGCAATACGGTACCTCACCTTTCACTTTC	CQQYGTSPFTF	IGKV3-20	.	IGKJ4	23	-1	-1	25
1	8.169934640522876E-4	TGTCAGCAACATTATGCCGTTCCGATCACTTTC	CQQHYAVPITF	IGKV4-1	.	IGKJ4	14	-1	-1	25
1	8.169934640522876E-4	TGTCAGGAGTATGGTAGCTCACCTGTACATTTT	CQEYGSSPVHF	IGKV3-20	.	IGKJ2	23	-1	-1	23
1	8.169934640522876E-4	TGTCAACACTATCAAGTCCGGCCGCTCACTTTC	CQHYQVRPLTF	IGKV3-15	.	IGKJ4	11	-1	-1	22
1	8.169934640522876E-4	TGTCAACACTATGCAAATCTCCCGCTCACTTTC	CQHYANLPLTF	IGKV1-33	.	IGKJ4	22	-1	-1	22
1	8.169934640522876E-4	TGTCAACACTATAATAGGTTGCCGCTCATTTTC	CQHYNRLPLIF	IGKV3-15	.	IGKJ4	15	-1	-1	22
1	8.169934640522876E-4	TGTCAACACAGTAACAATATCCCGATCACCTTC	CQHSNNIPITF	IGKV1-39	.	IGKJ5	22	-1	-1	22
1	8.169934640522876E-4	TGTCAACAGTTTGATGATTTACCCCTCACTTTT	CQQFDDLPLTF	IGKV1-33	.	IGKJ2	14	-1	-1	26
1	8.169934640522876E-4	TGTCAACAGTATTATAGTTACCCTCCCACTTTT	CQQYYSYPPTF	IGKV1-8	.	IGKJ2	23	-1	-1	26
1	8.169934640522876E-4	TGTCAACAGTATTATAGTTACCCTCCGACTTTC	CQQYYSYPPTF	IGKV1-8	.	IGKJ3	23	-1	-1	27
1	8.169934640522876E-4	TGTCAACAGTATTATAGTTACCCTCGGACTTTT	CQQYYSYPRTF	IGKV1-8	.	IGKJ2	23	-1	-1	27
1	8.169934640522876E-4	TGTCAACAGTATTATAGTACCCCTCGGACGTTC	CQQYYSTPRTF	IGKV1D-43	.	IGKJ1	24	-1	-1	25
1	8.169934640522876E-4	TGTCAACAGTATTATAGTACCCCTCAAACGTTC	CQQYYSTPQTF	IGKV1D-43	.	IGKJ1	24	-1	-1	27
1	8.169934640522876E-4	TGTCAACAGTATTATAGTACCCCCCATACTTTT	CQQYYSTPHTF	IGKV1D-43	.	IGKJ2	22	-1	-1	27
1	8.169934640522876E-4	TGTCAACAGTATGATGACTGGTCGTACACTTTT	CQQYDDWSYTF	IGKV3-15	.	IGKJ2	20	-1	-1	23
1	8.169934640522876E-4	TGTCAACAGTATAATAGTTCCCCGTGGACATTC	CQQYNSSPWTF	IGKV1-5	.	IGKJ1	18	-1	-1	18
1	8.169934640522876E-4	TGTCAACAGTATAATAGTTCCCCGTACACTTTT	CQQYNSSPYTF	IGKV1-5	.	IGKJ2	18	-1	-1	23
1	8.169934640522876E-4	TGTCAACAGCTTGAAAATTACCCCCTCACCTTC	CQQLENYPLTF	IGKV1-13	.	IGKJ5	22	-1	-1	25
1	8.169934640522876E-4	TGTCAACAGCTTAATAGTTACCCTCTCACTTTC	CQQLNSYPLTF	IGKV1D-13	.	IGKJ4	24	-1	-1	24
1	8.169934640522876E-4	TGTCAACAGCTTAATAATTACCCCCTCACCTTC	CQQLNNYPLTF	IGKV1-9	.	IGKJ5	22	-1	-1	25
1	8.169934640522876E-4	TGTCAACAGCGTGGCAACTGGCCTCCGACCTTC	CQQRGNWPPTF	IGKV3-11	.	IGKJ5	23	-1	-1	27
1	8.169934640522876E-4	TGTCAACAGCATGATTATCTCCTCAGGACTTTC	CQQHDYLLRTF	IGKV1-33	.	IGKJ4	21	-1	-1	27
1	8.169934640522876E-4	TGTCAACAGCATGATAATTATCCGATCACTTTC	CQQHDNYPITF	IGKV1-33	.	IGKJ5	17	-1	-1	22
1	8.169934640522876E-4	TGTCAACAGCATGATAATCTCCCTCTCACTTTC	CQQHDNLPLTF	IGKV1D-33	.	IGKJ4	24	-1	-1	24
1	8.169934640522876E-4	TGTCAACAGCATGATAATCTCCCTCCCTCTTTC	CQQHDNLPPSF	IGKV1D-33	.	IGKJ3	25	-1	-1	28
1	8.169934640522876E-4	TGTCAACAGCATGATAATCTCCCCCTCACTTTC	CQQHDNLPLTF	IGKV1-33	.	IGKJ3	22	-1	-1	25
1	8.169934640522876E-4	TGTCAACAGGCTAGCAGTTTCCCCGTGGCGTTC	CQQASSFPVAF	IGKV1-12	.	IGKJ1	22	-1	-1	19
1	8.169934640522876E-4	TGTCAACAGGCTAACAGTTTCCCTCTCACTTTC	CQQANSFPLTF	IGKV1-12	.	IGKJ4	23	-1	-1	24
1	8.169934640522876E-4	TGTCAACAGGCTAACAGTTTCCCTCCCACCTTC	CQQANSFPPTF	IGKV1-12	.	IGKJ5	23	-1	-1	26
1	8.169934640522876E-4	TGTCAACAGGCTAACAGTTTCCCGATCACCTTC	CQQANSFPITF	IGKV1-12	.	IGKJ5	22	-1	-1	22
1	8.169934640522876E-4	TGTCAACAGACTTACTTTATTCCGTGCACTTTT	CQQTYFIPCTF	IGKV1-39	.	IGKJ2	14	-1	-1	26
1	8.169934640522876E-4	TGTCAACAGACTTACAGTAGTCCCTTCACTTTC	CQQTYSSPFTF	IGKV1-39	.	IGKJ3	18	-1	-1	24
1	8.169934640522876E-4	TGTCAACAGACCTACGATAGTCCCCTCAATTTC	CQQTYDSPLNF	IGKV1-39	.	IGKJ4	9	-1	-1	24
1	8.169934640522876E-4	TGTCAACAGAGTTATGGTAATATGTGGACGTTC	CQQSYGNMWTF	IGKV1-39	.	IGKJ1	13	-1	-1	23
1	8.169934640522876E-4	TGTCAACAGAGTTATGATCCCCCTCGGACGTTC	CQQSYDPPRTF	IGKV1-39	.	IGKJ1	13	-1	-1	25
1	8.169934640522876E-4	TGTCAACAGAGTTATACTACCCCGTACACTTTT	CQQSYTTPYTF	IGKV1-39	.	IGKJ2	22	-1	-1	23
1	8.169934640522876E-4	TGTCAACAGAGTTACAGTACCTTGTGGACGTTC	CQQSYSTLWTF	IGKV1-39	.	IGKJ1	20	-1	-1	23
1	8.169934640522876E-4	TGTCAACAGAGTTACAGTACCCTCCGGGCGTTC	CQQSYSTLRAF	IGKV1D-39	.	IGKJ1	26	-1	-1	28
1	8.169934640522876E-4	TGTCAACAGAGTTACAGTACCCCTTGGACGTTC	CQQSYSTPWTF	IGKV1-39	.	IGKJ1	23	-1	-1	24
1	8.169934640522876E-4	TGTCAACAGAGTTACAGTACCCCTCGGACGTTC	CQQSYSTPRTF	IGKV1D-39	.	IGKJ1	24	-1	-1	25
1	8.169934640522876E-4	TGTCAACAGAGTTACAGTACCCCTCAGACTTTT	CQQSYSTPQTF	IGKV1D-39	.	IGKJ2	24	-1	-1	27
1	8.169934640522876E-4	TGTCAACAGAGTTACAGTACCCCCTGGACGTTC	CQQSYSTPWTF	IGKV1-39	.	IGKJ1	22	-1	-1	24
1	8.169934640522876E-4	TGTCAACAGAGTTACAGTACCCCCAACACTTTC	CQQSYSTPNTF	IGKV1-39	.	IGKJ4	22	-1	-1	26
1	8.169934640522876E-4	TGTCAACAGAGTTACAGTAATTCCCTCACTTTC	CQQSYSNSLTF	IGKV1-39	.	IGKJ4	18	-1	-1	24
1	8.169934640522876E-4	TGTCAACAATATTATGACATTACTCCCACCTTC	CQQYYDITPTF	IGKV4-1	.	IGKJ3	14	-1	-1	26
1	8.169934640522876E-4	TGTCAACAATATCATTCCTTTCCATGGACGTTC	CQQYHSFPWTF	IGKV1-12	.	IGKJ1	7	-1	-1	24
1	8.169934640522876E-4	TGTCAACAACTTAATATTTACCCATTTACTTTC	CQQLNIYPFTF	IGKV1-9	.	IGKJ3	22	-1	-1	23
1	8.169934640522876E-4	TGTCAACAACTTAATAGTTACCCTCTCACTTTC	CQQLNSYPLTF	IGKV1-9	.	IGKJ4	23	-1	-1	24
1	8.169934640522876E-4	TGTCAACAACTTAATAATTACCCCCTCACCTTC	CQQLNNYPLTF	IGKV1-13	.	IGKJ5	22	-1	-1	25
1	8.169934640522876E-4	TGTCAACAAACCTTCAGTGTCCCTCATACGTTC	CQQTFSVPHTF	IGKV1-39	.	IGKJ1	7	-1	-1	27
1	8.169934640522876E-4	TGTCAAAAGTTTGACAGTCCCCCTTTCACTTTC	CQKFDSPPFTF	IGKV1-27	.	IGKJ3	23	-1	-1	24
1	8.169934640522876E-4	TGTGTTCAAGATTACACTTACCCGTACACTTTT	CVQDYTYPYTF	IGKV1-6	.	IGKJ2	22	-1	-1	23
1	8.169934640522876E-4	TGCCTGCAAGGTACACACTGGCCTCTCACTTTC	CLQGTHWPLTF	IGKV2D-30	.	IGKJ4	24	-1	-1	24
1	8.169934640522876E-4	TGCCACCAATATGTCGGCACGCTGTACACTTTT	CHQYVGTLYTF	IGKV3-20	.	IGKJ2	12	-1	-1	22
1	8.169934640522876E-4	TGCCAGCAGTATGATACCTCACCCCGGACGTTC	CQQYDTSPRTF	IGKV3D-20	.	IGKJ2	27	-1	-1	33
1	8.169934640522876E-4	TGCCAGCAATATTATAGTTACCCTCGGACGTTT	CQQYYSYPRTF	IGKV1D-16	.	IGKJ2	24	-1	-1	30
1	8.169934640522876E-4	TGCCAATACTATAATACTTTATCGAAGACGTTC	CQYYNTLSKTF	IGKV1-16	.	IGKJ1	15	-1	-1	26
1	8.169934640522876E-4	TGCCAACAGTTTCAAAATTTTCCGCTCACTTTC	CQQFQNFPLTF	IGKV1-5	.	IGKJ4	9	-1	-1	22
1	8.169934640522876E-4	TGCCAACAGTTTAATACTTATTCGTTCACTTTC	CQQFNTYSFTF	IGKV1-13	.	IGKJ4	19	-1	-1	25
1	8.169934640522876E-4	TGCCAACAGTATTATAGTTTCCCTGTCACTTTT	CQQYYSFPVTF	IGKV1-16	.	IGKJ2	23	-1	-1	26
1	8.169934640522876E-4	TGCCAACAGTATGCAAGTTACCCCATCACCTTC	CQQYASYPITF	IGKV1-16	.	IGKJ5	22	-1	-1	24
1	8.169934640522876E-4	TGCCAACAGTATGATAGTTATCCGCTCACTTTC	CQQYDSYPLTF	IGKV1-5	.	IGKJ4	20	-1	-1	22
1	8.169934640522876E-4	TGCCAACAGTATAATAGTTATTTCCTCACTTTC	CQQYNSYFLTF	IGKV1-5	.	IGKJ4	21	-1	-1	24
1	8.169934640522876E-4	TGCCAACAGTATAATAGTTATTCTTCGCCGTTC	CQQYNSYSSPF	IGKV1-5	.	IGKJ1	23	-1	-1	28
1	8.169934640522876E-4	TGCCAACAGTATAATAGTTATTCGCTCACTTTC	CQQYNSYSLTF	IGKV1-5	.	IGKJ4	22	-1	-1	22
1	8.169934640522876E-4	TGCCAACAGTATAATAGTTATCCTTGGACGTTC	CQQYNSYPWTF	IGKV1-5	.	IGKJ1	20	-1	-1	24
1	8.169934640522876E-4	TGCCAACAGTATAATAGTTATCCGATCACCTTC	CQQYNSYPITF	IGKV1-5	.	IGKJ5	20	-1	-1	22
1	8.169934640522876E-4	TGCCAACAGTATAATAGTTACTTGTACACTTTT	CQQYNSYLYTF	IGKV1-5	.	IGKJ2	19	-1	-1	18
1	8.169934640522876E-4	TGCCAACAGTATAATAGTTACCCTCTCACTTTC	CQQYNSYPLTF	IGKV1D-16	.	IGKJ4	24	-1	-1	24
1	8.169934640522876E-4	TGCCAACAGTATAACGATTACCCGCCGACGTTC	CQQYNDYPPTF	IGKV1D-16	.	IGKJ1	26	-1	-1	26
1	8.169934640522876E-4	TGCCAACAGTATAACACTTTTCCGTGGACGTTC	CQQYNTFPWTF	IGKV1-5	.	IGKJ1	13	-1	-1	22
1	8.169934640522876E-4	TGCGCGCAACTTACACACTTTCCGTGGGCGTTC	CAQLTHFPWAF	IGKV2D-24	.	IGKJ1	22	-1	-1	22
1	8.169934640522876E-4	TGCATGCAGAGTATTCAGTTTCCTCTCACTTTC	CMQSIQFPLTF	IGKV2D-29	.	IGKJ4	24	-1	-1	24
1	8.169934640522876E-4	TGCATGCAATCTCTACAAGCCCCGCTCACTTTC	CMQSLQAPLTF	IGKV2-28	.	IGKJ4	17	-1	-1	22
1	8.169934640522876E-4	TGCATGCAATCTCTACAAATTCCGTGGACGTTC	CMQSLQIPWTF	IGKV2-28	.	IGKJ1	22	-1	-1	22
1	8.169934640522876E-4	TGCATGCAAGCTTCACACTGGCCCCGGGCGTTC	CMQASHWPRAF	IGKV2-30	.	IGKJ1	22	-1	-1	28
1	8.169934640522876E-4	TGCATGCAAGCTCTACAGACTCCGTACACTTTT	CMQALQTPYTF	IGKV2-28	.	IGKJ2	22	-1	-1	23
1	8.169934640522876E-4	TGCATGCAAGCTCTACAAACTCTGGGGACGTTC	CMQALQTLGTF	IGKV2-28	.	IGKJ1	21	-1	-1	25
1	8.169934640522876E-4	TGCATGCAAGCTCTACAAACTCCTCGGACGTTC	CMQALQTPRTF	IGKV2D-28	.	IGKJ1	24	-1	-1	25
1	8.169934640522876E-4	TGCATGCAAGCTCTACAAACTCCCTTCACTTTC	CMQALQTPFTF	IGKV2-28	.	IGKJ3	22	-1	-1	24
1	8.169934640522876E-4	TGCATGCAAGCTCTACAAACTCCGATCACCTTC	CMQALQTPITF	IGKV2-28	.	IGKJ5	22	-1	-1	22
1	8.169934640522876E-4	TGCATGCAAGCTCTACAAACTCCACTCACTTTC	CMQALQTPLTF	IGKV2-28	.	IGKJ4	22	-1	-1	24
1	8.169934640522876E-4	TGCATGCAAGCTACACACTGGCCTCCCACTTTT	CMQATHWPPTF	IGKV2D-30	.	IGKJ2	25	-1	-1	26
1	8.169934640522876E-4	TGCATGCAAGGTCTGGACGCTCCGTACACTTTT	CMQGLDAPYTF	IGKV2D-29	.	IGKJ2	8	-1	-1	23
1	8.169934640522876E-4	TGCATGCAAGGTCTACAAACGCGGTGGACGTTC	CMQGLQTRWTF	IGKV2-30	.	IGKJ1	11	-1	-1	23
1	8.169934640522876E-4	TGCATGCAAGGTCTAGAAACTCCATACACTTTT	CMQGLETPYTF	IGKV2-28	.	IGKJ2	22	-1	-1	24
1	8.169934640522876E-4	TGCATGCAAGGTCGAGATCCTCCATACACTTTT	CMQGRDPPYTF	IGKV2-30	.	IGKJ2	11	-1	-1	24
1	8.169934640522876E-4	TGCATGCAAGGTGTACAGCTTCCATTCACTTTC	CMQGVQLPFTF	IGKV2-30	.	IGKJ3	11	-1	-1	23
1	8.169934640522876E-4	TGCATGCAAGGTATACACCTTCCTCCCACTTTT	CMQGIHLPPTF	IGKV2-29	.	IGKJ2	23	-1	-1	26
1	8.169934640522876E-4	TGCATGCAAGGTATACACCTTCCTCGGACGTTC	CMQGIHLPRTF	IGKV2-29	.	IGKJ1	27	-1	-1	25
1	8.169934640522876E-4	TGCATGCAAGGTACACGCTGGCCTCCCACTTTC	CMQGTRWPPTF	IGKV2D-30	.	IGKJ4	25	-1	-1	26
1	8.169934640522876E-4	TGCATGCAAGGTACACACTGGCCTTACACTTTT	CMQGTHWPYTF	IGKV2-30	.	IGKJ2	23	-1	-1	24
1	8.169934640522876E-4	TGCATGCAAGGTACACACTGGCCGTGGACGTTC	CMQGTHWPWTF	IGKV2-30	.	IGKJ1	22	-1	-1	22
1	8.169934640522876E-4	TGCATGCAAGGTAGACACCGTCCGCTCACTTTC	CMQGRHRPLTF	IGKV2-29	.	IGKJ4	22	-1	-1	22
1	8.169934640522876E-4	TGCATGCAAGGCTTGTACCTTCCTTGGACGTTC	CMQGLYLPWTF	IGKV2D-29	.	IGKJ1	8	-1	-1	24
1	8.169934640522876E-4	TGCATGCAAGGCTCACACTGGCCCCGGGCGTTC	CMQGSHWPRAF	IGKV2-30	.	IGKJ1	22	-1	-1	28
1	8.169934640522876E-4	TGCATGCAAGGATCACACTGGCCCGGAACCTTC	CMQGSHWPGTF	IGKV2-30	.	IGKJ5	22	-1	-1	27
1	8.169934640522876E-4	TGCATGCAAAGTATACAGCTTCCGCTCACTTTC	CMQSIQLPLTF	IGKV2D-29	.	IGKJ4	22	-1	-1	22
1	8.169934640522876E-4	TGCATGCAAAATTCACACTGGCCCGGAACCTTC	CMQNSHWPGTF	IGKV2-30	.	IGKJ5	22	-1	-1	27
1	8.169934640522876E-4	TGCACGCAAGTTACACACTGGCCGTGGACGTTC	CTQVTHWPWTF	IGKV2-30	.	IGKJ1	22	-1	-1	22
1	8.169934640522876E-4	TGCACGCAAGCTACACAATTTCCGTACACTTTT	CTQATQFPYTF	IGKV2D-24	.	IGKJ2	22	-1	-1	23
1	8.169934640522876E-4	TGTCACCACTATGGCACCTCACCCACTTGT	CHHYGTSPTC	IGKV3-20	.	IGKJ2	22	-1	-1	23
1	8.169934640522876E-4	TGTCAGCACTATGGTAGCTCGGTCACCTTC	CQHYGSSVTF	IGKV3-20	.	IGKJ3	19	-1	-1	22
1	8.169934640522876E-4	TGTCAGCAGTATGGTGTCTCACGGACGTTC	CQQYGVSRTF	IGKV3-20	.	IGKJ1	21	-1	-1	22
1	8.169934640522876E-4	TGTCAGCAGTATGGTAGCTCACTCTTGTTC	CQQYGSSLLF	IGKV3-20	.	IGKJ1	21	-1	-1	26
1	8.169934640522876E-4	TGTCAGCAGTATGGTAGCTCACCCACTTTC	CQQYGSSPTF	IGKV3-20	.	IGKJ4	22	-1	-1	23
1	8.169934640522876E-4	TGTCAGCAGTATGGTAGGTCAAGGACGTTC	CQQYGRSRTF	IGKV3-20	.	IGKJ1	20	-1	-1	22
1	8.169934640522876E-4	TGTCAGCAGTATAATGACTGGGTCACTTTC	CQQYNDWVTF	IGKV3-15	.	IGKJ4	20	-1	-1	22
1	8.169934640522876E-4	TGTCAGCAGTATAATAACTGGCCTTCCTTC	CQQYNNWPSF	IGKV3-15	.	IGKJ3	23	-1	-1	27
1	8.169934640522876E-4	TGTCAGCAGTATAATAACTGGCCCCTATTC	CQQYNNWPLF	IGKV3-15	.	IGKJ4	22	-1	-1	27
1	8.169934640522876E-4	TGTCAGCAGTATAATAACTGGGTCACTTTC	CQQYNNWVTF	IGKV3-15	.	IGKJ4	20	-1	-1	22
1	8.169934640522876E-4	TGTCAACAGTATTATAGTTACCCTTCTTTC	CQQYYSYPSF	IGKV1-8	.	IGKJ3	23	-1	-1	25
1	8.169934640522876E-4	TGTCAACAGTATTATAGTTACCCCCTTTTC	CQQYYSYPLF	IGKV1-8	.	IGKJ4	22	-1	-1	26
1	8.169934640522876E-4	TGTCAACAGTATTATAGTTACCCGACGTTC	CQQYYSYPTF	IGKV1-8	.	IGKJ1	22	-1	-1	23
1	8.169934640522876E-4	TGTCAACAGTATGATATCTGGTACACTTTT	CQQYDIWYTF	IGKV3-15	.	IGKJ2	20	-1	-1	20
1	8.169934640522876E-4	TGTCAACAGCATGATAATCTCCGGACGTTC	CQQHDNLRTF	IGKV1-33	.	IGKJ1	21	-1	-1	22
1	8.169934640522876E-4	TGTCAACAGAGTTACAGTTTAATCACCTTC	CQQSYSLITF	IGKV1-39	.	IGKJ5	17	-1	-1	21
1	8.169934640522876E-4	TGTCAACAATATTATAGTCTTCCGACGTTC	CQQYYSLPTF	IGKV4-1	.	IGKJ1	17	-1	-1	23
1	8.169934640522876E-4	TGTCAACAATATGATAGTCTTTCGTCCTTC	CQQYDSLSSF	IGKV1-5	.	IGKJ1	17	-1	-1	27
1	8.169934640522876E-4	TGTCAAAAGTATAACAGTGCCCCCACCTTC	CQKYNSAPTF	IGKV1-27	.	IGKJ5	22	-1	-1	23
1	8.169934640522876E-4	TGCCAACAGTATTTTTATTATTCTTCCTTC	CQQYFYYSSF	IGKV1-5	.	IGKJ1	11	-1	-1	27
1	8.169934640522876E-4	TGCCAACAGTATTATAGTTTTTCTACCTTC	CQQYYSFSTF	IGKV1-5	.	IGKJ5	24	-1	-1	24
1	8.169934640522876E-4	TGCCAACAGTATAATAGTTATGCGACTTTT	CQQYNSYATF	IGKV1-5	.	IGKJ2	20	-1	-1	24
1	8.169934640522876E-4	TGCCAACAGTACAATTCTTATTGGACGTTC	CQQYNSYWTF	IGKV1-5	.	IGKJ1	21	-1	-1	21
1	8.169934640522876E-4	TGCATGCAAGCTCTACAAACTTTCACTTTC	CMQALQTFTF	IGKV2-28	.	IGKJ3	20	-1	-1	21
1	8.169934640522876E-4	TGCATGCAAGCTATACACAGACTCACTTTC	CMQAIHRLTF	IGKV2-28	.	IGKJ4	16	-1	-1	21
1	8.169934640522876E-4	TGCATGCAAGGTATACACCTTGCAACTTTT	CMQGIHLATF	IGKV2-29	.	IGKJ2	20	-1	-1	24
1	8.169934640522876E-4	TGCATGCAAGGTATACACCCGTACACTTTT	CMQGIHPYTF	IGKV2-29	.	IGKJ2	18	-1	-1	20
1	8.169934640522876E-4	TGCATGCAAGGTACACACTGGTGGACGTTC	CMQGTHWWTF	IGKV2-30	.	IGKJ1	20	-1	-1	20
1	8.169934640522876E-4	TGCATACAAGGTACAGACTGGTACAGCTTT	CIQGTDWYSF	IGKV2-30	.	IGKJ2	20	-1	-1	20
1	8.169934640522876E-4	TGTCAGCAGCGTGGCAACTGGCCTTTC	CQQRGNWPF	IGKV3-11	.	IGKJ4	23	-1	-1	22
1	8.169934640522876E-4	TGTCAACAGCATGATAATCTCACTTTC	CQQHDNLTF	IGKV1-33	.	IGKJ3	20	-1	-1	19
1	8.169934640522876E-4	TGTCAGCACTCCTCGTGGACGTTC	CQHSSWTF	IGKV3-20	.	IGKJ1	7	-1	-1	9
1	8.169934640522876E-4	TGTCAGCACCTCCACACTTTC	CQHLHTF	IGKV3-20	.	IGKJ3	7	-1	-1	14
1	8.169934640522876E-4	TGTCAGCAGCGTACCGATTTC	CQQRTDF	IGKV3-11	.	IGKJ4	12	-1	-1	17
