# Supplementary material for: Biomarkers and Immune Repertoire Metrics Identified by Peripheral Blood Transcriptomic Sequencing Reveal the Pathogenesis of COVID-19
Source: Front Immunol. 2021 Aug 24;12:677025. doi: 10.3389/fimmu.2021.677025 (PMC8421539; doi:10.3389/fimmu.2021.677025)
Supplement: Supplementary file 1 [file DataSheet_1.zip › TCR_BCR/IGK/convert.20S039610A.clonotypes.IGK.txt]

count	freq	cdr3nt	cdr3aa	v	d	j	VEnd	DStart	DEnd	JStart
19	0.03571428571428571	TGTCAACAGAGTTACGTTACCCCTCGGACATTC	CQQSYVTPRTF	IGKV1D-39	.	IGKJ1	24	-1	-1	25
12	0.022556390977443608	TGTCAGCAATATAATGATTGGCCTTCTTTGACTTTC	CQQYNDWPSLTF	IGKV3-15	.	IGKJ3	23	-1	-1	30
12	0.022556390977443608	TGTCAACAATATTATCATTGGCCTTCTTTGACTTTC	CQQYYHWPSLTF	IGKV1-8	.	IGKJ3	14	-1	-1	30
9	0.016917293233082706	TGTCAGCAGTATCATAATTGGCCTTCTTTGACTTTC	CQQYHNWPSLTF	IGKV3-15	.	IGKJ3	23	-1	-1	30
8	0.015037593984962405	TGTCAGCAGTATAATAATTGGCCTTCTTTGACTTTC	CQQYNNWPSLTF	IGKV3-15	.	IGKJ3	23	-1	-1	30
7	0.013157894736842105	TGTCAACAGTATGATTATCTCCCTCCATACACTTTC	CQQYDYLPPYTF	IGKV1D-33	.	IGKJ2	25	-1	-1	27
7	0.013157894736842105	TGCATGCAACGTACACAGTGGCCTATCACCTTC	CMQRTQWPITF	IGKV2-30	.	IGKJ5	24	-1	-1	24
6	0.011278195488721804	TGTCAGCAGTATCATGATTGGCCTTCTTTGACTTTC	CQQYHDWPSLTF	IGKV3-15	.	IGKJ3	23	-1	-1	30
6	0.011278195488721804	TGTCAGCAGTATGCTCGGTCACCGTTCGCTTTC	CQQYARSPFAF	IGKV3-20	.	IGKJ3	22	-1	-1	24
6	0.011278195488721804	TGCCACCAGGGTCCCTTTTTCCCTCCCACTTTC	CHQGPFFPPTF	IGKV1-16	.	IGKJ4	8	-1	-1	26
6	0.011278195488721804	TGTCAACAACGTCGCGACTGGATCACCTTC	CQQRRDWITF	IGKV3-11	.	IGKJ5	20	-1	-1	20
5	0.009398496240601503	TGTCAGCAGTATAATGATTGGCCTTCTTTGACTTTC	CQQYNDWPSLTF	IGKV3-15	.	IGKJ3	23	-1	-1	30
5	0.009398496240601503	TGTCATCAGAGTGGTAGTTTCCCCCCGACGTTC	CHQSGSFPPTF	IGKV6-21	.	IGKJ1	19	-1	-1	26
5	0.009398496240601503	TGTCAGCAGTATGGTAGCTCACCTCGGACGTTC	CQQYGSSPRTF	IGKV3D-20	.	IGKJ1	24	-1	-1	25
5	0.009398496240601503	TGCCACCAGGGTCCCAGTTTCCCTCCCACTTTC	CHQGPSFPPTF	IGKV1-12	.	IGKJ4	23	-1	-1	26
5	0.009398496240601503	TGCCAACAATATCACAGTAATCCTCCAACTTTT	CQQYHSNPPTF	IGKV1D-16	.	IGKJ2	25	-1	-1	27
5	0.009398496240601503	TGCCAACAATATATTAATTACCCTCCAACTTTT	CQQYINYPPTF	IGKV1D-16	.	IGKJ2	25	-1	-1	27
5	0.009398496240601503	TGTCAGCAATATTATAATTATCCGACGTTC	CQQYYNYPTF	IGKV4-1	.	IGKJ1	15	-1	-1	23
4	0.007518796992481203	TGTCAGCAGTATGGTGATTGGACTTCTTTGACTTTC	CQQYGDWTSLTF	IGKV3-15	.	IGKJ3	11	-1	-1	30
4	0.007518796992481203	TGTCAGCAGCGTAGCGACTGGCCTCGGTGGACGTTC	CQQRSDWPRWTF	IGKV3-11	.	IGKJ1	23	-1	-1	26
4	0.007518796992481203	TGCCAACAGTATGATAGTTACCCCATGTACACTTTT	CQQYDSYPMYTF	IGKV1-16	.	IGKJ2	22	-1	-1	23
4	0.007518796992481203	TGTCTACAAGATTACACTTACCCGTGGACGTTC	CLQDYTYPWTF	IGKV1-6	.	IGKJ1	22	-1	-1	22
4	0.007518796992481203	TGTCATCAGGGTGGTAGTTTTCCCCCGACGTTC	CHQGGSFPPTF	IGKV6-21	.	IGKJ1	19	-1	-1	26
4	0.007518796992481203	TGTCAGCAATATTATAGTACTCCGCTCACTTTC	CQQYYSTPLTF	IGKV4-1	.	IGKJ4	22	-1	-1	22
4	0.007518796992481203	TGTCAACAATATTATGATACCCCTTTCACTTTC	CQQYYDTPFTF	IGKV1D-43	.	IGKJ4	23	-1	-1	25
4	0.007518796992481203	TGTCAAAAGTATAGGAGTGCCCCTCGGACGTTC	CQKYRSAPRTF	IGKV1-27	.	IGKJ1	23	-1	-1	25
4	0.007518796992481203	TGCCAACAGTATAAAACCTATCCTTACACTTTT	CQQYKTYPYTF	IGKV1-16	.	IGKJ2	13	-1	-1	24
3	0.005639097744360902	TGTCAACAGTATAATAATTGGCCTTCTTTGACTTTC	CQQYNNWPSLTF	IGKV3-15	.	IGKJ3	23	-1	-1	30
3	0.005639097744360902	TGTCATCAGTATGGTAGTGCACCGCACACTTTT	CHQYGSAPHTF	IGKV3-20	.	IGKJ2	16	-1	-1	25
3	0.005639097744360902	TGTCATCAGACTAATAGTTTCCCATTCACTTTC	CHQTNSFPFTF	IGKV1-12	.	IGKJ3	22	-1	-1	23
3	0.005639097744360902	TGTCAGCACTATAATAACTGGCCGTGGACGCTC	CQHYNNWPWTL	IGKV3-15	.	IGKJ1	22	-1	-1	22
3	0.005639097744360902	TGTCAGCAGTATCATAACTGGCCGTACACTTTT	CQQYHNWPYTF	IGKV3-15	.	IGKJ2	22	-1	-1	23
3	0.005639097744360902	TGTCAGCAGTATGGTAGCTCCCTCTTTGCTTTC	CQQYGSSLFAF	IGKV3-20	.	IGKJ3	19	-1	-1	28
3	0.005639097744360902	TGTCAGCAGTATGATAGGTCACCGCTCACCTTC	CQQYDRSPLTF	IGKV3-20	.	IGKJ4	22	-1	-1	22
3	0.005639097744360902	TGTCAGCAGGGTGCCACTTTCCCTCCCACTTTC	CQQGATFPPTF	IGKV1-12	.	IGKJ4	23	-1	-1	26
3	0.005639097744360902	TGTCAGCAATATTATAGTACTCCGTACACTTTT	CQQYYSTPYTF	IGKV4-1	.	IGKJ2	22	-1	-1	23
3	0.005639097744360902	TGTCAGGAATATTTTAGTAGTCCTCTTAACTTC	CQEYFSSPLNF	IGKV4-1	.	IGKJ4	23	-1	-1	30
3	0.005639097744360902	TGTCAACAGGCTAACAGTTTCCCGCTCACTTTC	CQQANSFPLTF	IGKV1-12	.	IGKJ4	22	-1	-1	22
3	0.005639097744360902	TGTCAACAGACTTACGATACCCCGATCACCTTC	CQQTYDTPITF	IGKV1-39	.	IGKJ5	22	-1	-1	22
3	0.005639097744360902	TGCCAACAGTATCATAGTTACCCGGTCACCTTC	CQQYHSYPVTF	IGKV1-16	.	IGKJ5	22	-1	-1	25
3	0.005639097744360902	TGCCAACAGTATCACAGTAATCCTCCAACTTTT	CQQYHSNPPTF	IGKV1D-16	.	IGKJ2	25	-1	-1	27
3	0.005639097744360902	TGCCAACAGTATATTAATTTCCCTCCAACTTTT	CQQYINFPPTF	IGKV1D-16	.	IGKJ2	25	-1	-1	27
3	0.005639097744360902	TGCCAACAATATAAAAGTGTCCCTCACACTTTT	CQQYKSVPHTF	IGKV1-5	.	IGKJ2	17	-1	-1	25
3	0.005639097744360902	TGCCAAAAGTATAATGATTTTCCCCTCACTTTC	CQKYNDFPLTF	IGKV1-16	.	IGKJ4	14	-1	-1	24
3	0.005639097744360902	TGCGTGCAAGGTACACACTGGCCTCGGACGTTC	CVQGTHWPRTF	IGKV2D-30	.	IGKJ1	24	-1	-1	25
3	0.005639097744360902	TGCATGCAAGCTCTACAAACTCCGATCACCTTC	CMQALQTPITF	IGKV2-28	.	IGKJ5	22	-1	-1	22
2	0.0037593984962406013	TGTCAGCAGTATAAGAGCTGGCCTCAGCTCACTTTC	CQQYKSWPQLTF	IGKV3-15	.	IGKJ4	23	-1	-1	26
2	0.0037593984962406013	TGTCAGCAGACCGTCAGCACCCCTGCGTGGACGTTC	CQQTVSTPAWTF	IGKV1-39	.	IGKJ1	9	-1	-1	25
2	0.0037593984962406013	TGTCAGCAATATTATAGTACTCCTCCTTACACTTTT	CQQYYSTPPYTF	IGKV4-1	.	IGKJ2	23	-1	-1	27
2	0.0037593984962406013	TGTCAACAGTATGGTGATTGGCCTTTGTTGACTTTC	CQQYGDWPLLTF	IGKV3-15	.	IGKJ3	11	-1	-1	30
2	0.0037593984962406013	TGTCAACAATATGATTATGCCCCTCCATACACTTTC	CQQYDYAPPYTF	IGKV1D-33	.	IGKJ2	25	-1	-1	27
2	0.0037593984962406013	TGCCAACAGTATGATAGTTACCCGATGTACATTTTT	CQQYDSYPMYIF	IGKV1-5	.	IGKJ2	19	-1	-1	24
2	0.0037593984962406013	TGTCTGCAAGATTACATGTACCCGTGGACGTTC	CLQDYMYPWTF	IGKV1-6	.	IGKJ1	22	-1	-1	22
2	0.0037593984962406013	TGTCACCAGGGTCCCTTTTTCCCTCCCACTTTC	CHQGPFFPPTF	IGKV1-27	.	IGKJ4	4	-1	-1	26
2	0.0037593984962406013	TGTCAGCAGTATGCTTGGACACCATTCGGTTTC	CQQYAWTPFGF	IGKV3-20	.	IGKJ3	12	-1	-1	29
2	0.0037593984962406013	TGTCAGCAGTATGGTAGTTCCCTCTTTGCTTTC	CQQYGSSLFAF	IGKV3-20	.	IGKJ3	16	-1	-1	28
2	0.0037593984962406013	TGTCAGCAGTATGGTAGCTCACCTCTCACTTTC	CQQYGSSPLTF	IGKV3D-20	.	IGKJ4	24	-1	-1	24
2	0.0037593984962406013	TGTCAGCAGTATGGTAGCTCACCGCTCACTTTC	CQQYGSSPLTF	IGKV3-20	.	IGKJ4	22	-1	-1	22
2	0.0037593984962406013	TGTCAGCAGTATAATAACTGGCCTCGGACGTTC	CQQYNNWPRTF	IGKV3-15	.	IGKJ1	23	-1	-1	25
2	0.0037593984962406013	TGTCAGCAGTATAATAACTGGCCGTACACTTTT	CQQYNNWPYTF	IGKV3-15	.	IGKJ2	22	-1	-1	23
2	0.0037593984962406013	TGTCAGCAGCTTTATAGTTACTGGTACACTTTT	CQQLYSYWYTF	IGKV1-9	.	IGKJ2	20	-1	-1	23
2	0.0037593984962406013	TGTCAGCAGGGTGCCACTTTCCCTCTCACTTTC	CQQGATFPLTF	IGKV1-12	.	IGKJ4	23	-1	-1	24
2	0.0037593984962406013	TGTCAGCAGACTTACACTCCCCCCCTCACCTTC	CQQTYTPPLTF	IGKV1-39	.	IGKJ4	22	-1	-1	24
2	0.0037593984962406013	TGTCAGCAGACTTACAATACCCCGTGGACGTTC	CQQTYNTPWTF	IGKV1-39	.	IGKJ1	22	-1	-1	22
2	0.0037593984962406013	TGTCAGCAATTTTATAGTACTCCTAACACTTTT	CQQFYSTPNTF	IGKV4-1	.	IGKJ2	24	-1	-1	25
2	0.0037593984962406013	TGTCAGCAATATTATGCTACGCCGATCACCTTC	CQQYYATPITF	IGKV4-1	.	IGKJ5	14	-1	-1	22
2	0.0037593984962406013	TGTCAGCAATATGCTAGGTCATCATTCGCTTTT	CQQYARSSFAF	IGKV3-20	.	IGKJ3	20	-1	-1	23
2	0.0037593984962406013	TGTCAGCAATATGGTAGCTCACTGTGGACGTTC	CQQYGSSLWTF	IGKV3-20	.	IGKJ1	21	-1	-1	23
2	0.0037593984962406013	TGTCAACACAGTTACAGTACCCCTCCCACCTTC	CQHSYSTPPTF	IGKV1D-39	.	IGKJ5	25	-1	-1	26
2	0.0037593984962406013	TGTCAACAGTCTAATAACTGGCCTCGGACGTTC	CQQSNNWPRTF	IGKV3-15	.	IGKJ1	23	-1	-1	25
2	0.0037593984962406013	TGTCAACAGTATTATAGTTACCCTCGGACGTTC	CQQYYSYPRTF	IGKV1-8	.	IGKJ1	23	-1	-1	25
2	0.0037593984962406013	TGTCAACAGTATCACAGTTACCCGAGCACCTTC	CQQYHSYPSTF	IGKV1-8	.	IGKJ5	22	-1	-1	22
2	0.0037593984962406013	TGTCAACAGTATGATAATCTCCCGCTCACTTTC	CQQYDNLPLTF	IGKV1-33	.	IGKJ4	22	-1	-1	22
2	0.0037593984962406013	TGTCAACAGGGTTTCAGTGTCCCGATCACCTTC	CQQGFSVPITF	IGKV1-39	.	IGKJ5	17	-1	-1	22
2	0.0037593984962406013	TGTCAACAGGGTAAAACTTACCCGAACATGTTT	CQQGKTYPNMF	IGKV1-12	.	IGKJ2	13	-1	-1	30
2	0.0037593984962406013	TGTCAACAGGGCTACAGTAACCCTCGAACGTTC	CQQGYSNPRTF	IGKV1D-39	.	IGKJ1	24	-1	-1	27
2	0.0037593984962406013	TGTCAACAGAGTTTCGGCATCCCGCTCACTTTC	CQQSFGIPLTF	IGKV1-39	.	IGKJ4	12	-1	-1	22
2	0.0037593984962406013	TGTCAACAGAGTTACAGTAACCCTCGGACTTTC	CQQSYSNPRTF	IGKV1D-39	.	IGKJ4	24	-1	-1	27
2	0.0037593984962406013	TGTCAACAATATTATGATCCCCCATTCACTTTC	CQQYYDPPFTF	IGKV1D-43	.	IGKJ4	14	-1	-1	25
2	0.0037593984962406013	TGTCAACAACTTTATAGTTCCCCCCTCACTTTC	CQQLYSSPLTF	IGKV1-9	.	IGKJ4	22	-1	-1	24
2	0.0037593984962406013	TGTCAAGAGTATTCTAGTAACCTGTACACTTTT	CQEYSSNLYTF	IGKV1D-43	.	IGKJ2	18	-1	-1	22
2	0.0037593984962406013	TGTCAAAAGTATAATACAGCCCCTCCGACTTTC	CQKYNTAPPTF	IGKV1-27	.	IGKJ4	23	-1	-1	27
2	0.0037593984962406013	TGCCACCAATATGAGACGTATCCGTGGACGTTC	CHQYETYPWTF	IGKV1-5	.	IGKJ1	11	-1	-1	22
2	0.0037593984962406013	TGCCAGAAGTATAATGACTTCCCCCTCACTTTC	CQKYNDFPLTF	IGKV1-16	.	IGKJ4	14	-1	-1	24
2	0.0037593984962406013	TGCCAACAGTATCATAGTTTTTCGTGGACTTTC	CQQYHSFSWTF	IGKV1-5	.	IGKJ1	22	-1	-1	22
2	0.0037593984962406013	TGCCAACAGTATCATAGTCACCCGAGTACCTTC	CQQYHSHPSTF	IGKV1-16	.	IGKJ5	22	-1	-1	27
2	0.0037593984962406013	TGCCAACAGTATCATAGTCACCCGAGCACCTTC	CQQYHSHPSTF	IGKV1-16	.	IGKJ5	22	-1	-1	22
2	0.0037593984962406013	TGCCAACAGTATGATACTTACCCGTACACTTTT	CQQYDTYPYTF	IGKV1-5	.	IGKJ2	19	-1	-1	23
2	0.0037593984962406013	TGCCAACAGTATGACAGTTATCCCTACACTTTT	CQQYDSYPYTF	IGKV1-5	.	IGKJ2	20	-1	-1	24
2	0.0037593984962406013	TGCCAACAGTATATTAATCATCCTCCAACTTTT	CQQYINHPPTF	IGKV1D-16	.	IGKJ2	25	-1	-1	27
2	0.0037593984962406013	TGCCAACAGTATAATATTTATCCTCCAACTTTT	CQQYNIYPPTF	IGKV1D-16	.	IGKJ2	25	-1	-1	27
2	0.0037593984962406013	TGCCAACAGTATAATAATTTTCCTGTCACTTTT	CQQYNNFPVTF	IGKV1-5	.	IGKJ2	15	-1	-1	26
2	0.0037593984962406013	TGCCAACAATATAAAAGTGTCCCTCACACTTTT	CQQYKSVPHTF	IGKV1D-16	.	IGKJ2	24	-1	-1	25
2	0.0037593984962406013	TGCATGCAACATATACAGATTCCGGTCACCTTC	CMQHIQIPVTF	IGKV2-40	.	IGKJ5	22	-1	-1	25
2	0.0037593984962406013	TGCATGCAAGCTCTACAAACTCCTCCGAACTTC	CMQALQTPPNF	IGKV2D-28	.	IGKJ5	26	-1	-1	29
2	0.0037593984962406013	TGCATGCAAGCTCTACAAACTCCGTGGACGTTC	CMQALQTPWTF	IGKV2-28	.	IGKJ1	22	-1	-1	22
2	0.0037593984962406013	TGCATGCAAGCTCTACAAACTCCGATCACCCTC	CMQALQTPITL	IGKV2-28	.	IGKJ5	22	-1	-1	22
2	0.0037593984962406013	TGCATGCAAGCTACACACCCCACGTGGACGCTC	CMQATHPTWTL	IGKV2-24	.	IGKJ1	16	-1	-1	19
2	0.0037593984962406013	TGCATGCAAGCTACACAATTTCCGTACACTTTT	CMQATQFPYTF	IGKV2-24	.	IGKJ2	22	-1	-1	23
2	0.0037593984962406013	TGCATGCAAGGTACACACTGGCCTTACCTTTTC	CMQGTHWPYLF	IGKV2-30	.	IGKJ3	23	-1	-1	29
2	0.0037593984962406013	TGCATGCAAGGTACACACTGGCCGTACACTTTT	CMQGTHWPYTF	IGKV2-30	.	IGKJ2	22	-1	-1	23
2	0.0037593984962406013	TGCATGCAAGGTACACACTGGCCGAAGACGTTC	CMQGTHWPKTF	IGKV2-30	.	IGKJ1	22	-1	-1	26
2	0.0037593984962406013	TGCATGCAAGGTACACACCGGCCGTACACTTTT	CMQGTHRPYTF	IGKV2-30	.	IGKJ2	22	-1	-1	23
2	0.0037593984962406013	TGCATGCAAAATCTGCAGATTCCGTGGACGTTC	CMQNLQIPWTF	IGKV2-28	.	IGKJ1	8	-1	-1	22
2	0.0037593984962406013	TGTCACCAATATTATAATTACCCGACGTTT	CHQYYNYPTF	IGKV4-1	.	IGKJ1	15	-1	-1	23
2	0.0037593984962406013	TGTCAGCAGTATTATAATTACCCGACGTTC	CQQYYNYPTF	IGKV4-1	.	IGKJ1	15	-1	-1	23
2	0.0037593984962406013	TGTCAACAGAGTTACACCTTGTTCACTTTC	CQQSYTLFTF	IGKV1-39	.	IGKJ3	15	-1	-1	21
2	0.0037593984962406013	TGCCAGTGCGGGACTTTT	CQCGTF	IGKV3-20	.	IGKJ2	5	-1	-1	12
1	0.0018796992481203006	TGCCTACAGTATAGGAGTCCTCCGTGGACGTTCGGCCAAGGGACCAAGGTGGAAATCAAC	CLQYRSPPWTFGQGTKVEIN	IGKV1-5	.	IGKJ1	12	-1	-1	59
1	0.0018796992481203006	TGTCAGCACTCTGATACCTCAGTTCCGGCGTGGACGTTC	CQHSDTSVPAWTF	IGKV3D-20	.	IGKJ1	27	-1	-1	28
1	0.0018796992481203006	TGTCAGCAGTATGGTAGCTCACCTCCGAGGTACACCTTT	CQQYGSSPPRYTF	IGKV3D-20	.	IGKJ2	26	-1	-1	29
1	0.0018796992481203006	TGTCAGCAGTATAATAAGTGGCCTCCCGCGGTCACTTTC	CQQYNKWPPAVTF	IGKV3D-15	.	IGKJ4	25	-1	-1	27
1	0.0018796992481203006	TGCATGCAAGGTACACACTGGCCTCCGGCGATCACTTTC	CMQGTHWPPAITF	IGKV2D-30	.	IGKJ3	27	-1	-1	31
1	0.0018796992481203006	TGTCAGCACTATGGTAGCCCACCAACGTGGACGTTC	CQHYGSPPTWTF	IGKV3-20	.	IGKJ1	22	-1	-1	24
1	0.0018796992481203006	TGTCAGCAGTTTCATAATTGGCCTCCGTACACTTTT	CQQFHNWPPYTF	IGKV3D-15	.	IGKJ2	26	-1	-1	26
1	0.0018796992481203006	TGTCAGCAGTATGGTAGCTCACCTCAGTACACTTTT	CQQYGSSPQYTF	IGKV3D-20	.	IGKJ2	24	-1	-1	26
1	0.0018796992481203006	TGTCAGCAGTATGAAAACTGGCCTCCGTGGACGTTC	CQQYENWPPWTF	IGKV3-15	.	IGKJ1	23	-1	-1	25
1	0.0018796992481203006	TGTCAGCAGTATAATAACTGGCCTCCGCTCACTTTC	CQQYNNWPPLTF	IGKV3D-15	.	IGKJ4	26	-1	-1	25
1	0.0018796992481203006	TGTCAGCAGTATAATAACTGGCCTCAGTACACTTTT	CQQYNNWPQYTF	IGKV3-15	.	IGKJ2	23	-1	-1	26
1	0.0018796992481203006	TGTCAGCAGACCTTCACCACCCCTGCGTGGACGTTC	CQQTFTTPAWTF	IGKV1-39	.	IGKJ1	9	-1	-1	25
1	0.0018796992481203006	TGTCAACACTACGGCAGCTCACCTCCGTACACTTTT	CQHYGSSPPYTF	IGKV3D-20	.	IGKJ2	26	-1	-1	26
1	0.0018796992481203006	TGTCAACACCGTAGCGACTGGCCCCCATTCACTTTC	CQHRSDWPPFTF	IGKV3-11	.	IGKJ3	22	-1	-1	26
1	0.0018796992481203006	TGTCAACAGTATCATTATCTCCCTCCATACACTTTT	CQQYHYLPPYTF	IGKV1D-33	.	IGKJ2	25	-1	-1	27
1	0.0018796992481203006	TGTCAACAGTATGGTGATTGGCCTTTGTTGACTTTC	CQQYGDWPLLTF	IGKV1-8	.	IGKJ3	11	-1	-1	30
1	0.0018796992481203006	TGTCAACAGTATGATTATGTCCCTCCATACACTTTC	CQQYDYVPPYTF	IGKV1D-33	.	IGKJ2	25	-1	-1	27
1	0.0018796992481203006	TGTCAACAGTATGATAATTGGCCTCCGTTCACTTTT	CQQYDNWPPFTF	IGKV1-33	.	IGKJ2	17	-1	-1	29
1	0.0018796992481203006	TGTCAACAGCTTAATGGTTACCCTCGGGTCACCTTC	CQQLNGYPRVTF	IGKV1-9	.	IGKJ5	28	-1	-1	28
1	0.0018796992481203006	TGTCAACAGCGTGGCAATTGGCGCCTCGTCAGTTTC	CQQRGNWRLVSF	IGKV1-9	.	IGKJ4	9	-1	-1	28
1	0.0018796992481203006	TGTCAACAGAGTTACATTACCCTTGCGTGGACGTTC	CQQSYITLAWTF	IGKV1-39	.	IGKJ1	21	-1	-1	25
1	0.0018796992481203006	TGTCAACAGAGTTACAGTACCCTTATGTACACTTTT	CQQSYSTLMYTF	IGKV1-39	.	IGKJ2	21	-1	-1	24
1	0.0018796992481203006	TGTCAACAGAGTTACAGTACCCCTCAGTACACTTTT	CQQSYSTPQYTF	IGKV1D-39	.	IGKJ2	24	-1	-1	26
1	0.0018796992481203006	TGTCAACAATATGAGAGGGGGGTTCCGATCACCTTC	CQQYERGVPITF	IGKV1-33	.	IGKJ5	13	-1	-1	25
1	0.0018796992481203006	TGTGAGCAATATGCTAGCGCACCATACTTCACTTTC	CEQYASAPYFTF	IGKV1-9	.	IGKJ3	2	-1	-1	27
1	0.0018796992481203006	TGCCAACAGTATGATAGTTATCCCATGTACACTTTT	CQQYDSYPMYTF	IGKV1-5	.	IGKJ2	20	-1	-1	23
1	0.0018796992481203006	TGCCAACAGTACGATAGTTACCCGATGTACACTTTT	CQQYDSYPMYTF	IGKV1-5	.	IGKJ2	19	-1	-1	24
1	0.0018796992481203006	TGCATGCAAGGTACACACTGGCCTGCGTGGACGTTC	CMQGTHWPAWTF	IGKV2-30	.	IGKJ1	23	-1	-1	25
1	0.0018796992481203006	TGTCTTCAAAATTACAATTACCCGTGGACGTTC	CLQNYNYPWTF	IGKV1-6	.	IGKJ1	22	-1	-1	22
1	0.0018796992481203006	TGTCTGCAATATTCCACTTTTCCTCGGACGTTC	CLQYSTFPRTF	IGKV4-1	.	IGKJ1	12	-1	-1	25
1	0.0018796992481203006	TGTCTACAGCATTATAATTACCCGTGGACGTTC	CLQHYNYPWTF	IGKV1-17	.	IGKJ1	22	-1	-1	22
1	0.0018796992481203006	TGTCTACAGCATAATAGTTACCCTCTCACTTTC	CLQHNSYPLTF	IGKV1D-17	.	IGKJ4	24	-1	-1	24
1	0.0018796992481203006	TGTCTACAGCATAATAGTTACCCCTGGACGTTC	CLQHNSYPWTF	IGKV1-17	.	IGKJ1	22	-1	-1	24
1	0.0018796992481203006	TGTCATCAGAGTTCTACTTTCCCCCCGACGTTC	CHQSSTFPPTF	IGKV6-21	.	IGKJ1	11	-1	-1	26
1	0.0018796992481203006	TGTCATCAGAGTGCTAGTTTACCCCCGACGTTC	CHQSASLPPTF	IGKV6-21	.	IGKJ1	22	-1	-1	26
1	0.0018796992481203006	TGTCATCAGAGTGGTGGTTTTCCCCCGACGTTC	CHQSGGFPPTF	IGKV6-21	.	IGKJ1	19	-1	-1	26
1	0.0018796992481203006	TGTCATCAGAGTGGTAGTTTCCCCCCGACGTTC	CHQSGSFPPTF	IGKV6-21	.	IGKJ4	19	-1	-1	30
1	0.0018796992481203006	TGTCACCAGTATAATCACTGGCCTCCGAATTTC	CHQYNHWPPNF	IGKV3-20	.	IGKJ4	11	-1	-1	29
1	0.0018796992481203006	TGTCACCAGGGTCCCATTTTCCCTCCCACTTTC	CHQGPIFPPTF	IGKV1-27	.	IGKJ4	4	-1	-1	26
1	0.0018796992481203006	TGTCACCAGGGTCCCAAGTTCCCTCCCACTTTC	CHQGPKFPPTF	IGKV1-12	.	IGKJ4	9	-1	-1	26
1	0.0018796992481203006	TGTCACCAATATTATAGTGTTCCGTGGACGTTC	CHQYYSVPWTF	IGKV4-1	.	IGKJ1	17	-1	-1	22
1	0.0018796992481203006	TGTCAGCACTATGGTAGCTCACCGATCACCTTC	CQHYGSSPITF	IGKV3-20	.	IGKJ5	22	-1	-1	22
1	0.0018796992481203006	TGTCAGCACTATGGTAACTCTCTTTTCACTTTC	CQHYGNSLFTF	IGKV3-20	.	IGKJ3	19	-1	-1	24
1	0.0018796992481203006	TGTCAGCAGTATTATAACCGGCCCAACACTTTT	CQQYYNRPNTF	IGKV3-15	.	IGKJ2	22	-1	-1	25
1	0.0018796992481203006	TGTCAGCAGTATGCTGTCTCACCCATCACCTTC	CQQYAVSPITF	IGKV3-20	.	IGKJ5	22	-1	-1	24
1	0.0018796992481203006	TGTCAGCAGTATGGTGGCTCACCGTTCACCTTT	CQQYGGSPFTF	IGKV3-20	.	IGKJ2	22	-1	-1	26
1	0.0018796992481203006	TGTCAGCAGTATGGTAGCTCCACGTGGACGTTC	CQQYGSSTWTF	IGKV3-20	.	IGKJ1	19	-1	-1	18
1	0.0018796992481203006	TGTCAGCAGTATGGTAGCTCACCGTGGACGTTC	CQQYGSSPWTF	IGKV3-20	.	IGKJ1	22	-1	-1	22
1	0.0018796992481203006	TGTCAGCAGTATGGTAGCCCACCGTGGACGTTC	CQQYGSPPWTF	IGKV3-20	.	IGKJ1	22	-1	-1	22
1	0.0018796992481203006	TGTCAGCAGTATGGTAGGTCACCTCGAACTTTT	CQQYGRSPRTF	IGKV3D-20	.	IGKJ2	24	-1	-1	27
1	0.0018796992481203006	TGTCAGCAGTATGATAGCTTACCTCGCACTTTC	CQQYDSLPRTF	IGKV3D-20	.	IGKJ4	24	-1	-1	26
1	0.0018796992481203006	TGTCAGCAGTATAATAATTGGCCTCGGACGTTC	CQQYNNWPRTF	IGKV3D-15	.	IGKJ1	24	-1	-1	25
1	0.0018796992481203006	TGTCAGCAGTATAATAACTGGCCTCGTACTTTT	CQQYNNWPRTF	IGKV3D-15	.	IGKJ2	24	-1	-1	27
1	0.0018796992481203006	TGTCAGCAGTATAATAACTGGCCTGGGGCGTTC	CQQYNNWPGAF	IGKV3-15	.	IGKJ1	23	-1	-1	28
1	0.0018796992481203006	TGTCAGCAGTATAATAACTGGCCGTGGACGTTC	CQQYNNWPWTF	IGKV3-15	.	IGKJ1	22	-1	-1	22
1	0.0018796992481203006	TGTCAGCAGCGTAGCAACTGGCCTCTCACCTTC	CQQRSNWPLTF	IGKV3-11	.	IGKJ5	23	-1	-1	25
1	0.0018796992481203006	TGTCAGCAGCGTAGCAACTGGCCTCGAACGTTC	CQQRSNWPRTF	IGKV3-11	.	IGKJ1	23	-1	-1	27
1	0.0018796992481203006	TGTCAGCAGCGTAGCAACTGGCCGTGGACGTTC	CQQRSNWPWTF	IGKV3-11	.	IGKJ1	22	-1	-1	22
1	0.0018796992481203006	TGTCAGCAGCGTAGCAACTGGCCGTACACTTTT	CQQRSNWPYTF	IGKV3-11	.	IGKJ2	22	-1	-1	23
1	0.0018796992481203006	TGTCAGCAGCGTAGCAACTGGCCGCTCACTTTC	CQQRSNWPLTF	IGKV3-11	.	IGKJ4	22	-1	-1	22
1	0.0018796992481203006	TGTCAGCAGGATTATAACTTACCGTGGACGTTC	CQQDYNLPWTF	IGKV3-7	.	IGKJ1	22	-1	-1	22
1	0.0018796992481203006	TGTCAGCAGACTTATAGTGCCCCGTGGACGTTC	CQQTYSAPWTF	IGKV1-39	.	IGKJ1	22	-1	-1	22
1	0.0018796992481203006	TGTCAGCAGACTTACACTCCCCCCCTCACCTTC	CQQTYTPPLTF	IGKV1D-39	.	IGKJ4	22	-1	-1	24
1	0.0018796992481203006	TGTCAGCAGACTTACACTACCCCCCTCACTTTC	CQQTYTTPLTF	IGKV1-39	.	IGKJ4	22	-1	-1	24
1	0.0018796992481203006	TGTCAGCAGAGTTTCAATAGTCCTCCCTCCTTT	CQQSFNSPPSF	IGKV1D-39	.	IGKJ2	25	-1	-1	30
1	0.0018796992481203006	TGTCAGCAATATTCTGAAAATCCGATCACCTTC	CQQYSENPITF	IGKV4-1	.	IGKJ5	12	-1	-1	22
1	0.0018796992481203006	TGTCAGCAATATTATGGTACTCCTTTCACTTTC	CQQYYGTPFTF	IGKV4-1	.	IGKJ4	23	-1	-1	25
1	0.0018796992481203006	TGTCAGCAATATTATAGTTCTCCCCTCACTTTC	CQQYYSSPLTF	IGKV4-1	.	IGKJ4	22	-1	-1	24
1	0.0018796992481203006	TGTCAGCAATATTATAGTACTCCTTTCACTTTC	CQQYYSTPFTF	IGKV4-1	.	IGKJ3	23	-1	-1	24
1	0.0018796992481203006	TGTCAGCAATATTATAGTACTCCGTGGACGTTC	CQQYYSTPWTF	IGKV4-1	.	IGKJ1	22	-1	-1	22
1	0.0018796992481203006	TGTCAGCAATATTATAGTACTCCGTACACTTGT	CQQYYSTPYTC	IGKV4-1	.	IGKJ2	22	-1	-1	23
1	0.0018796992481203006	TGTCAGCAATATTATAGTAGTCCCTGGACGTTC	CQQYYSSPWTF	IGKV4-1	.	IGKJ1	22	-1	-1	24
1	0.0018796992481203006	TGTCAGCAATATTATAGTAGTCCCATCACCTTC	CQQYYSSPITF	IGKV4-1	.	IGKJ5	22	-1	-1	24
1	0.0018796992481203006	TGTCAGCAATATTATAGAACTCCTATCACTTTT	CQQYYRTPITF	IGKV4-1	.	IGKJ2	24	-1	-1	26
1	0.0018796992481203006	TGTCAGCAATATTATAACTGGCCTCTCACTTTC	CQQYYNWPLTF	IGKV3-15	.	IGKJ3	23	-1	-1	25
1	0.0018796992481203006	TGTCAGCAATATCTTAGTAATCCTGTCACTTTC	CQQYLSNPVTF	IGKV4-1	.	IGKJ4	23	-1	-1	25
1	0.0018796992481203006	TGTCAGCAATATGGTTACTCACCGTACACTTTT	CQQYGYSPYTF	IGKV3-20	.	IGKJ2	22	-1	-1	23
1	0.0018796992481203006	TGTCAGCAATATGGTACCTCACTGTGGACGTTC	CQQYGTSLWTF	IGKV3-20	.	IGKJ1	21	-1	-1	23
1	0.0018796992481203006	TGTCAGCAATATGGTAGTTCACCTCGGACGTTC	CQQYGSSPRTF	IGKV3D-20	.	IGKJ1	24	-1	-1	25
1	0.0018796992481203006	TGTCAGCAATATGGTAACTTAATGTGGACGTTC	CQQYGNLMWTF	IGKV3-20	.	IGKJ1	15	-1	-1	23
1	0.0018796992481203006	TGTCAGCAATACAGTAACTGGCCTCGAACGTTC	CQQYSNWPRTF	IGKV3-15	.	IGKJ1	23	-1	-1	27
1	0.0018796992481203006	TGTCAGCAACATCGTAGTACTCCTAACACTTTT	CQQHRSTPNTF	IGKV4-1	.	IGKJ2	24	-1	-1	25
1	0.0018796992481203006	TGTCAGCAACATAGCAACTGGCCTCTCACTTTC	CQQHSNWPLTF	IGKV3-11	.	IGKJ4	23	-1	-1	24
1	0.0018796992481203006	TGTCAGGAATATTTTAGTAGTCCTCTTAACTTC	CQEYFSSPLNF	IGKV1D-43	.	IGKJ4	18	-1	-1	30
1	0.0018796992481203006	TGTCAACACTATGGTGACTCCGTATTCACTTTT	CQHYGDSVFTF	IGKV3-20	.	IGKJ3	14	-1	-1	22
1	0.0018796992481203006	TGTCAACAGTTTAATAATTCCCCGCTCACTTTC	CQQFNNSPLTF	IGKV1-13	.	IGKJ4	22	-1	-1	22
1	0.0018796992481203006	TGTCAACAGTTTAATAATTACCCCCTCACTTTC	CQQFNNYPLTF	IGKV1-13	.	IGKJ4	22	-1	-1	24
1	0.0018796992481203006	TGTCAACAGTATTATTTTTCTCCGTGGACGTTC	CQQYYFSPWTF	IGKV4-1	.	IGKJ1	14	-1	-1	22
1	0.0018796992481203006	TGTCAACAGTATTATGGTACCCCGTACACTTTT	CQQYYGTPYTF	IGKV4-1	.	IGKJ2	19	-1	-1	23
1	0.0018796992481203006	TGTCAACAGTATTATAGTTACCCTCCAACTTTC	CQQYYSYPPTF	IGKV1-8	.	IGKJ3	23	-1	-1	27
1	0.0018796992481203006	TGTCAACAGTATTATAGTACCCCGTGGACGTTC	CQQYYSTPWTF	IGKV1D-43	.	IGKJ1	22	-1	-1	22
1	0.0018796992481203006	TGTCAACAGTATCATACCTCACCTCGCACGTTC	CQQYHTSPRTF	IGKV3D-20	.	IGKJ1	24	-1	-1	27
1	0.0018796992481203006	TGTCAACAGTATGATGATTTCCCACTCTCTTTC	CQQYDDFPLSF	IGKV1-33	.	IGKJ4	22	-1	-1	24
1	0.0018796992481203006	TGTCAACAGTATGATAATCTCTCATTCACTTTC	CQQYDNLSFTF	IGKV1-33	.	IGKJ3	20	-1	-1	23
1	0.0018796992481203006	TGTCAACAGTATGATAATCTCCCCCTCACTTTC	CQQYDNLPLTF	IGKV1-33	.	IGKJ3	22	-1	-1	25
1	0.0018796992481203006	TGTCAACAGTATGATAATCTCCCATTCACTTTC	CQQYDNLPFTF	IGKV1-33	.	IGKJ3	22	-1	-1	23
1	0.0018796992481203006	TGTCAACAGTACAATAGTTACCCGTACACTTTT	CQQYNSYPYTF	IGKV1-5	.	IGKJ2	19	-1	-1	23
1	0.0018796992481203006	TGTCAACAGCTTAATAGTTACCTTTACACTTTT	CQQLNSYLYTF	IGKV1-9	.	IGKJ2	21	-1	-1	24
1	0.0018796992481203006	TGTCAACAGGTTGACAGTTTCCCTCGAACGTTC	CQQVDSFPRTF	IGKV1-12	.	IGKJ1	23	-1	-1	27
1	0.0018796992481203006	TGTCAACAGGTTAAAAGTTACCCTCTCACTTTC	CQQVKSYPLTF	IGKV1D-13	.	IGKJ4	24	-1	-1	24
1	0.0018796992481203006	TGTCAACAGGCTTACAGTAACCCTCGGACTTTC	CQQAYSNPRTF	IGKV1D-39	.	IGKJ4	24	-1	-1	27
1	0.0018796992481203006	TGTCAACAGGCTAACAGTTTCCCTCGGACCTTC	CQQANSFPRTF	IGKV1-12	.	IGKJ5	23	-1	-1	27
1	0.0018796992481203006	TGTCAACAGGGTTTCAGTGTCCCGATCACCTTC	CQQGFSVPITF	IGKV1-13	.	IGKJ5	8	-1	-1	22
1	0.0018796992481203006	TGTCAACAGACTTACAGTTCCCCGTGGACGTTC	CQQTYSSPWTF	IGKV1-39	.	IGKJ1	22	-1	-1	18
1	0.0018796992481203006	TGTCAACAGAGTTACAGTATACCGGTCACCTTC	CQQSYSIPVTF	IGKV1-39	.	IGKJ5	18	-1	-1	25
1	0.0018796992481203006	TGTCAACAGAGTTACAGTACCCCTCAAACCTTC	CQQSYSTPQTF	IGKV1D-39	.	IGKJ5	24	-1	-1	27
1	0.0018796992481203006	TGTCAACAGAGTTACAGTACCCCCCTCACTTTC	CQQSYSTPLTF	IGKV1-39	.	IGKJ4	22	-1	-1	24
1	0.0018796992481203006	TGTCAACAGAGTTACAGTACCCCATTCACTTTC	CQQSYSTPFTF	IGKV1-39	.	IGKJ3	22	-1	-1	23
1	0.0018796992481203006	TGTCAACAGAGTTACAGTACACTGATCACCTTC	CQQSYSTLITF	IGKV1-39	.	IGKJ5	19	-1	-1	23
1	0.0018796992481203006	TGTCAACAGAGTTACAGTAATCCTCGCACGTTC	CQQSYSNPRTF	IGKV1-39	.	IGKJ1	18	-1	-1	27
1	0.0018796992481203006	TGTCAACAATATTTTAGTACTCCGTGGACGTTC	CQQYFSTPWTF	IGKV4-1	.	IGKJ1	22	-1	-1	22
1	0.0018796992481203006	TGTCAACAATATTCTGATCCCCCTTACACTTTC	CQQYSDPPYTF	IGKV1D-43	.	IGKJ4	12	-1	-1	26
1	0.0018796992481203006	TGTCAACAATATTCTGATACCCCTTTCACTTTC	CQQYSDTPFTF	IGKV1D-43	.	IGKJ4	23	-1	-1	25
1	0.0018796992481203006	TGTCAACAATATTATAGTAGTCCACTCACATTC	CQQYYSSPLTF	IGKV4-1	.	IGKJ4	22	-1	-1	24
1	0.0018796992481203006	TGTCAACAATATGGTAGTCTCCCACTCACTTTC	CQQYGSLPLTF	IGKV1-33	.	IGKJ3	22	-1	-1	25
1	0.0018796992481203006	TGTCAACAATATGGTAGCTCATTGTGGACGTTC	CQQYGSSLWTF	IGKV3-20	.	IGKJ1	20	-1	-1	23
1	0.0018796992481203006	TGTCAACAAACTTACAGTTCCCCTCGGACATTC	CQQTYSSPRTF	IGKV1D-39	.	IGKJ1	24	-1	-1	25
1	0.0018796992481203006	TGTCAAGAGTATTCTAGCAACATGTACACTTTT	CQEYSSNMYTF	IGKV1D-43	.	IGKJ2	16	-1	-1	19
1	0.0018796992481203006	TGTCAAGAGACTAAGACTTTCCCTCTCACTTTC	CQETKTFPLTF	IGKV1-12	.	IGKJ4	23	-1	-1	24
1	0.0018796992481203006	TGTCAAAAGTATGACAGTGCCCCTCGGACGTTC	CQKYDSAPRTF	IGKV1-27	.	IGKJ1	23	-1	-1	25
1	0.0018796992481203006	TGTCAAAAGTATAACAGTGCCCCCTACACTTTT	CQKYNSAPYTF	IGKV1-27	.	IGKJ2	22	-1	-1	24
1	0.0018796992481203006	TGTGAGCAGTATAATAGTAACTCTCGGACCTTC	CEQYNSNSRTF	IGKV1D-43	.	IGKJ3	18	-1	-1	30
1	0.0018796992481203006	TGCTTGCAAGGTACACACTGGCAGTACACTGTT	CLQGTHWQYTV	IGKV2-30	.	IGKJ2	21	-1	-1	23
1	0.0018796992481203006	TGCCTACAATATGACAGTTATCCTTACAGTTTT	CLQYDSYPYSF	IGKV1-5	.	IGKJ2	20	-1	-1	24
1	0.0018796992481203006	TGCCTACAATATATAAATTACCCTCTCACTTTC	CLQYINYPLTF	IGKV1D-16	.	IGKJ4	24	-1	-1	24
1	0.0018796992481203006	TGCCACCAGGGTCCCTCATTCCCTCCCACTTTC	CHQGPSFPPTF	IGKV1-5	.	IGKJ4	8	-1	-1	26
1	0.0018796992481203006	TGCCAGCAGTATCATAGTTATCCGGTCACCTTC	CQQYHSYPVTF	IGKV1-16	.	IGKJ5	19	-1	-1	25
1	0.0018796992481203006	TGCCAACAGTATCATACTCACCCGAGTACCTTC	CQQYHTHPSTF	IGKV1-16	.	IGKJ5	22	-1	-1	27
1	0.0018796992481203006	TGCCAACAGTATCATAGTGTTCCTCCAACTTTT	CQQYHSVPPTF	IGKV1-16	.	IGKJ2	17	-1	-1	27
1	0.0018796992481203006	TGCCAACAGTATGATACTTACTCTTACACTTTT	CQQYDTYSYTF	IGKV1-5	.	IGKJ2	23	-1	-1	24
1	0.0018796992481203006	TGCCAACAGTATATTTATAATCCTCCAACTTTT	CQQYIYNPPTF	IGKV1-16	.	IGKJ2	12	-1	-1	27
1	0.0018796992481203006	TGCCAACAGTATATTAATGTCCCTCCAACTTTT	CQQYINVPPTF	IGKV1D-16	.	IGKJ2	25	-1	-1	27
1	0.0018796992481203006	TGCCAACAGTATAATATTTATCCTTTCACTTTC	CQQYNIYPFTF	IGKV1-16	.	IGKJ4	23	-1	-1	25
1	0.0018796992481203006	TGCCAACAGTATAATAGTTACCCATTCACTTTC	CQQYNSYPFTF	IGKV1-16	.	IGKJ3	22	-1	-1	23
1	0.0018796992481203006	TGCCAACAGTATAAAACTTATCCGTTCACTTTC	CQQYKTYPFTF	IGKV1-16	.	IGKJ4	13	-1	-1	25
1	0.0018796992481203006	TGCCAACAATATTATACTTATCCGTTCACTTTC	CQQYYTYPFTF	IGKV1-16	.	IGKJ4	19	-1	-1	25
1	0.0018796992481203006	TGCCAACAATATCACAGCGATTCGTGGACCTTC	CQQYHSDSWTF	IGKV1-5	.	IGKJ1	11	-1	-1	22
1	0.0018796992481203006	TGCCAACAATATGATAGTTATTCTTATACTTTT	CQQYDSYSYTF	IGKV1-5	.	IGKJ2	23	-1	-1	27
1	0.0018796992481203006	TGCCAACAATATGACACTTATCCGTGGACGTTC	CQQYDTYPWTF	IGKV1-16	.	IGKJ1	11	-1	-1	22
1	0.0018796992481203006	TGCCAACAATATGAGAGTTATTCTTATACTTTT	CQQYESYSYTF	IGKV1-5	.	IGKJ2	23	-1	-1	27
1	0.0018796992481203006	TGCCAACAATATAAAAGCTATCCTTACACTTTT	CQQYKSYPYTF	IGKV1-5	.	IGKJ2	20	-1	-1	24
1	0.0018796992481203006	TGCATCCAAAATTCACTCTGGCCGGCGACGGTC	CIQNSLWPATV	IGKV2-30	.	IGKJ1	22	-1	-1	26
1	0.0018796992481203006	TGCATGCAGCATATACAAATTCCGGTCACCTTC	CMQHIQIPVTF	IGKV2-26	.	IGKJ5	7	-1	-1	25
1	0.0018796992481203006	TGCATGCAGCACATACAAATTCCGGTCACTTTC	CMQHIQIPVTF	IGKV2-26	.	IGKJ2	7	-1	-1	26
1	0.0018796992481203006	TGCATGCAGGCTCTACAAACTCCGCTCACTTTC	CMQALQTPLTF	IGKV2-28	.	IGKJ4	22	-1	-1	22
1	0.0018796992481203006	TGCATGCAACGTACACAGTGGCCTATCTCCTTC	CMQRTQWPISF	IGKV2-30	.	IGKJ5	24	-1	-1	24
1	0.0018796992481203006	TGCATGCAACATGTACAAATGCCGGTCACCTTC	CMQHVQMPVTF	IGKV2-26	.	IGKJ5	17	-1	-1	25
1	0.0018796992481203006	TGCATGCAACATATACAAATTCCGGTCACCTTC	CMQHIQIPVTF	IGKV2D-29	.	IGKJ5	16	-1	-1	25
1	0.0018796992481203006	TGCATGCAACATATACAAATTCCGGTCACCTAC	CMQHIQIPVTY	IGKV2-40	.	IGKJ5	14	-1	-1	25
1	0.0018796992481203006	TGCATGCAAGTTACACAATTTCCGTGGACGTTC	CMQVTQFPWTF	IGKV2-24	.	IGKJ1	22	-1	-1	22
1	0.0018796992481203006	TGCATGCAAGCTCTACAAACTCCTCCCACTTTC	CMQALQTPPTF	IGKV2D-28	.	IGKJ4	25	-1	-1	26
1	0.0018796992481203006	TGCATGCAAGCTCTACAAACTCCTCGGACGTTC	CMQALQTPRTF	IGKV2D-28	.	IGKJ1	24	-1	-1	25
1	0.0018796992481203006	TGCATGCAAGCTCTACAAACTCCTCGAACGTTC	CMQALQTPRTF	IGKV2D-28	.	IGKJ1	24	-1	-1	27
1	0.0018796992481203006	TGCATGCAAGCTCTACAAACTCCTCAAACTTTT	CMQALQTPQTF	IGKV2D-28	.	IGKJ2	24	-1	-1	27
1	0.0018796992481203006	TGCATGCAAGCTCTACAAACTCCGTACACTTTT	CMQALQTPYTF	IGKV2-28	.	IGKJ2	22	-1	-1	23
1	0.0018796992481203006	TGCATGCAAGCTACACATTTTCCGTTCACTTTC	CMQATHFPFTF	IGKV2-24	.	IGKJ3	22	-1	-1	24
1	0.0018796992481203006	TGCATGCAAGCTACACATTTTCCATTCACTTTC	CMQATHFPFTF	IGKV2-24	.	IGKJ3	22	-1	-1	23
1	0.0018796992481203006	TGCATGCAAGCTACACAATTTCCCTGGACGTTC	CMQATQFPWTF	IGKV2-24	.	IGKJ1	22	-1	-1	24
1	0.0018796992481203006	TGCATGCAAGCTACACAATTTCCGCACACTTTT	CMQATQFPHTF	IGKV2-24	.	IGKJ2	22	-1	-1	25
1	0.0018796992481203006	TGCATGCAAGGTCTAGACCTTCCGTACACTTTT	CMQGLDLPYTF	IGKV2-29	.	IGKJ2	22	-1	-1	23
1	0.0018796992481203006	TGCATGCAAGGTCAACAAACTCTGATCACCTTC	CMQGQQTLITF	IGKV2-28	.	IGKJ5	21	-1	-1	23
1	0.0018796992481203006	TGCATGCAAGGTATACACCTTCCCCTCACTTTC	CMQGIHLPLTF	IGKV2-29	.	IGKJ4	22	-1	-1	24
1	0.0018796992481203006	TGCATGCAAGGTATACACCTTCCGTACACTTTT	CMQGIHLPYTF	IGKV2-29	.	IGKJ2	22	-1	-1	23
1	0.0018796992481203006	TGCATGCAAGGTACACACTGGCCTCGAACTTTT	CMQGTHWPRTF	IGKV2D-30	.	IGKJ2	24	-1	-1	27
1	0.0018796992481203006	TGCATGCAAGGTACACACTGGCCGGGTACTTTT	CMQGTHWPGTF	IGKV2-30	.	IGKJ2	22	-1	-1	27
1	0.0018796992481203006	TGCATGCAAGATACACACTGGCCGTGCACTTTT	CMQDTHWPCTF	IGKV2-30	.	IGKJ2	22	-1	-1	26
1	0.0018796992481203006	TGCATGCAAACTCTACAAACTCCGATCACCTTC	CMQTLQTPITF	IGKV2-28	.	IGKJ5	22	-1	-1	22
1	0.0018796992481203006	TGCATGGAAGCTCTACAAACCCCGTGGACGTTC	CMEALQTPWTF	IGKV2-28	.	IGKJ1	19	-1	-1	22
1	0.0018796992481203006	TGTCAGCAGTATAATAACTGGCTCACCTTC	CQQYNNWLTF	IGKV3-15	.	IGKJ5	21	-1	-1	22
1	0.0018796992481203006	TGTCAGCAGAATGGTAACTCAGTCACTTTC	CQQNGNSVTF	IGKV3-20	.	IGKJ4	20	-1	-1	22
1	0.0018796992481203006	TGTCAGCAGAATGGTAACTCAGTCACTTTC	CQQNGNSVTF	IGKV3D-7	.	IGKJ4	18	-1	-1	22
1	0.0018796992481203006	TGTCAGCAACGTAGCAGCTGGGTCTCTTTC	CQQRSSWVSF	IGKV3-11	.	IGKJ3	20	-1	-1	25
1	0.0018796992481203006	TGTCAACACTACGGTAGCTCTGTCACTTTC	CQHYGSSVTF	IGKV3-20	.	IGKJ4	19	-1	-1	22
1	0.0018796992481203006	TGTCAACAATATAGTAGTTCTCGGACGTTC	CQQYSSSRTF	IGKV1-5	.	IGKJ1	18	-1	-1	22
1	0.0018796992481203006	TGTCAACAACGTCGCGACTCGATCACCTTC	CQQRRDSITF	IGKV1-13	.	IGKJ5	7	-1	-1	18
1	0.0018796992481203006	TGTCAACAACGTCGCGACTGGATCACCTTC	CQQRRDWITF	IGKV3-20	.	IGKJ5	4	-1	-1	20
1	0.0018796992481203006	TGCCTACAAGGTACACACTGGCCTACTTTT	CLQGTHWPTF	IGKV2-30	.	IGKJ2	24	-1	-1	24
1	0.0018796992481203006	TGCCAACAGTATAATAGTTATCGGACGTTC	CQQYNSYRTF	IGKV1-5	.	IGKJ1	20	-1	-1	22
1	0.0018796992481203006	TGCCAACAGTATAAAACTTATTGGACGTTC	CQQYKTYWTF	IGKV1-5	.	IGKJ1	21	-1	-1	21
1	0.0018796992481203006	TGCATGCAAGGTTTAGACTTTCGCACTTTC	CMQGLDFRTF	IGKV2-26	.	IGKJ3	9	-1	-1	23
1	0.0018796992481203006	TGCATGCAAGGTACACACTCGATCACCTTC	CMQGTHSITF	IGKV2-30	.	IGKJ5	18	-1	-1	18
1	0.0018796992481203006	TGCCAACAGTATAGGACGTTC	CQQYRTF	IGKV1-16	.	IGKJ1	12	-1	-1	13
