# Supplementary material for: Biomarkers and Immune Repertoire Metrics Identified by Peripheral Blood Transcriptomic Sequencing Reveal the Pathogenesis of COVID-19
Source: Front Immunol. 2021 Aug 24;12:677025. doi: 10.3389/fimmu.2021.677025 (PMC8421539; doi:10.3389/fimmu.2021.677025)
Supplement: Supplementary file 1 [file DataSheet_1.zip › TCR_BCR/IGK/convert.20S039611A.clonotypes.IGK.txt]

count	freq	cdr3nt	cdr3aa	v	d	j	VEnd	DStart	DEnd	JStart
42	0.04661487236403995	TGTCAAGAGTATAAGTCTGTCCCGCTCACTTTC	CQEYKSVPLTF	IGKV1-27	.	IGKJ4	13	-1	-1	22
32	0.03551609322974473	TGTCAACAGGCTAAAAGTTTCCCGCTCAGTTTC	CQQAKSFPLSF	IGKV1-12	.	IGKJ4	22	-1	-1	22
23	0.025527192008879023	TGTCAGCAGGCAAAATATCCGCTCACTTTC	CQQAKYPLTF	IGKV1-12	.	IGKJ4	10	-1	-1	19
19	0.021087680355160933	TGTCAGTGGCGTGGCTCTTTC	CQWRGSF	IGKV3-11	.	IGKJ4	5	-1	-1	16
19	0.021087680355160933	TGTCAGTACCGTGGCTCTTTC	CQYRGSF	IGKV3-11	.	IGKJ4	5	-1	-1	16
15	0.016648168701442843	TGTCAGCACTATGGTAGGTCACCTCCGCTCACTTTC	CQHYGRSPPLTF	IGKV3D-20	.	IGKJ4	26	-1	-1	25
14	0.01553829078801332	TGCCAACAGGCTCGTTATCCGCTCAGTTTC	CQQARYPLSF	IGKV1-12	.	IGKJ4	11	-1	-1	19
13	0.014428412874583796	TGTCAACAGGCTCTCTACCCGCTCACTTTC	CQQALYPLTF	IGKV1-12	.	IGKJ4	11	-1	-1	19
11	0.01220865704772475	TGTCAGCAGTATGGTACTTCACCTCTCACTTTC	CQQYGTSPLTF	IGKV3D-20	.	IGKJ3	24	-1	-1	25
10	0.011098779134295227	TGTCAACAGGCTTTGTACCCGCTCACTTTC	CQQALYPLTF	IGKV1-12	.	IGKJ4	11	-1	-1	19
8	0.008879023307436182	TGTCAACGGGCTGACTCTTTCCCGCTCAGTTTC	CQRADSFPLSF	IGKV1-12	.	IGKJ4	22	-1	-1	22
8	0.008879023307436182	TGCATGCAAGGTCTACAAACACTTCCTACGTTC	CMQGLQTLPTF	IGKV2-28	.	IGKJ1	19	-1	-1	27
7	0.00776914539400666	TGTCACCAGTATCATAACTGGCCAGGAACTTTC	CHQYHNWPGTF	IGKV3-15	.	IGKJ4	22	-1	-1	27
7	0.00776914539400666	TGTCAGCAGTTTGATACTTCACCCTTCAGTTTT	CQQFDTSPFSF	IGKV3-20	.	IGKJ2	22	-1	-1	29
7	0.00776914539400666	TGCCAACAGTATACTGGTTACCCGCCCACTTTT	CQQYTGYPPTF	IGKV1-5	.	IGKJ2	19	-1	-1	26
7	0.00776914539400666	TGTCAACAGGCTACATACCCGCTCACTTTC	CQQATYPLTF	IGKV1-12	.	IGKJ4	12	-1	-1	19
6	0.006659267480577136	TGTCTACAGGATTACATTTACCCGTGGACGTTC	CLQDYIYPWTF	IGKV1-6	.	IGKJ1	22	-1	-1	22
6	0.006659267480577136	TGTCAACAGTATCACCATGCCCCGTGGACGTTC	CQQYHHAPWTF	IGKV1D-43	.	IGKJ1	11	-1	-1	22
6	0.006659267480577136	TGTCAACAGGCTAATTACCCGCTCACTCTC	CQQANYPLTL	IGKV1-12	.	IGKJ4	13	-1	-1	19
6	0.006659267480577136	TGTCAACAGGCCAATTACCCGCTCACTTTC	CQQANYPLTF	IGKV1-12	.	IGKJ4	10	-1	-1	19
5	0.005549389567147614	TGTCAGCAGTATGGTACCTCACTTCCGTACACTTTT	CQQYGTSLPYTF	IGKV3D-20	.	IGKJ2	26	-1	-1	26
5	0.005549389567147614	TGTCTACAGCATAATAGTTACCCCCTCACTTTC	CLQHNSYPLTF	IGKV1-17	.	IGKJ4	22	-1	-1	24
5	0.005549389567147614	TGTCTACAAGATTACAAGTACCCTCGAACTTTC	CLQDYKYPRTF	IGKV1-6	.	IGKJ4	23	-1	-1	27
5	0.005549389567147614	TGTCAGCTCTATGGTATCTCACTGTGGACGTTC	CQLYGISLWTF	IGKV3-20	.	IGKJ1	21	-1	-1	23
5	0.005549389567147614	TGTCAGCAGTATGGTAGTTTCCCTCTCACTTTC	CQQYGSFPLTF	IGKV3-20	.	IGKJ4	16	-1	-1	24
5	0.005549389567147614	TGTCAACAGACTTACAGTACCCCGATCACCTTC	CQQTYSTPITF	IGKV1-39	.	IGKJ5	22	-1	-1	22
5	0.005549389567147614	TGTCAACAGAGTTACACTACCCCGTACACTTTT	CQQSYTTPYTF	IGKV1-39	.	IGKJ2	22	-1	-1	23
5	0.005549389567147614	TGTCAACAGAGTTACAGCACTCCGTGGACCTTC	CQQSYSTPWTF	IGKV1-39	.	IGKJ1	16	-1	-1	22
5	0.005549389567147614	TGCCAGCAATATTATAGTATTCCGTACACTTTT	CQQYYSIPYTF	IGKV4-1	.	IGKJ2	22	-1	-1	23
5	0.005549389567147614	TGCCAACAGTATCTTGAATATCCCGGCACTTTC	CQQYLEYPGTF	IGKV1-5	.	IGKJ4	11	-1	-1	26
5	0.005549389567147614	TGCCAACAATATGCTGCTTCACCTCGGACCTTC	CQQYAASPRTF	IGKV3-20	.	IGKJ1	12	-1	-1	25
5	0.005549389567147614	TGCATGCAAGGTCTACAAACTCCGTACACTTTT	CMQGLQTPYTF	IGKV2-28	.	IGKJ2	22	-1	-1	23
4	0.004439511653718091	TGTCAGCAGCGTAGCAACTGGCCTTTCGCGCTCACTTTC	CQQRSNWPFALTF	IGKV3-11	.	IGKJ4	23	-1	-1	27
4	0.004439511653718091	TGTCTACAGTATGAATTTTACCCTCGGACGTTC	CLQYEFYPRTF	IGKV1D-17	.	IGKJ1	24	-1	-1	25
4	0.004439511653718091	TGTCTACAGCGTATTACTTTCCCTCACACTTTC	CLQRITFPHTF	IGKV1D-17	.	IGKJ4	24	-1	-1	26
4	0.004439511653718091	TGTCAGCAGTATTGGAGTATTCCTCGGACGTTC	CQQYWSIPRTF	IGKV4-1	.	IGKJ1	27	-1	-1	25
4	0.004439511653718091	TGTCAGCAGTATCTTGGTACTCCTCCAACGTTC	CQQYLGTPPTF	IGKV4-1	.	IGKJ1	23	-1	-1	27
4	0.004439511653718091	TGTCAGCAGTATGTGAGTTCACCTTGGACGTTC	CQQYVSSPWTF	IGKV3-20	.	IGKJ1	23	-1	-1	24
4	0.004439511653718091	TGTCAGCAGTATAAGAGCTGGCCTGTCACTTTT	CQQYKSWPVTF	IGKV3-15	.	IGKJ2	23	-1	-1	26
4	0.004439511653718091	TGTCAGCAATATTATAGTACTCCTCGGACGTTC	CQQYYSTPRTF	IGKV4-1	.	IGKJ1	27	-1	-1	25
4	0.004439511653718091	TGTCAACACTTTGATGATGTCCCCCTCACTTTC	CQHFDDVPLTF	IGKV1-33	.	IGKJ4	22	-1	-1	24
4	0.004439511653718091	TGTCAACACTATGATCATCTGCCTCTCACTTTC	CQHYDHLPLTF	IGKV1D-33	.	IGKJ4	24	-1	-1	24
4	0.004439511653718091	TGTCAACAGTATGATTATGTCCCCATCACGTTC	CQQYDYVPITF	IGKV1-33	.	IGKJ5	22	-1	-1	24
4	0.004439511653718091	TGTCAACAGGCTGACAGTTTCCCTCACACTTTT	CQQADSFPHTF	IGKV1-12	.	IGKJ2	23	-1	-1	25
4	0.004439511653718091	TGCCAACAGTATGGTAGTTATTCTTACACTTTT	CQQYGSYSYTF	IGKV1-5	.	IGKJ2	23	-1	-1	24
4	0.004439511653718091	TGTCAACAGGCTAATTACCCACTCACTTTT	CQQANYPLTF	IGKV1-12	.	IGKJ4	13	-1	-1	21
4	0.004439511653718091	TGCCAACAATATAATACTTATTACACTTTT	CQQYNTYYTF	IGKV1-5	.	IGKJ2	21	-1	-1	21
4	0.004439511653718091	TGCATGCAAGCTCTACAAACTGTCACCTTC	CMQALQTVTF	IGKV2-28	.	IGKJ5	20	-1	-1	22
4	0.004439511653718091	TGTCAGTATCGTGGTTCTTTC	CQYRGSF	IGKV3-11	.	IGKJ4	5	-1	-1	16
3	0.003329633740288568	TGTCAGCACTTTGGTAGTTCACCAAAGTACACTTTT	CQHFGSSPKYTF	IGKV3-20	.	IGKJ2	22	-1	-1	26
3	0.003329633740288568	TGTCAGCAGTATGGTGGCTCACCTCGATTCACTTTC	CQQYGGSPRFTF	IGKV3D-20	.	IGKJ3	24	-1	-1	26
3	0.003329633740288568	TGTCAGCAGCGTAGCAACTGGCCCCTGATCACCTTC	CQQRSNWPLITF	IGKV3-11	.	IGKJ5	22	-1	-1	26
3	0.003329633740288568	TGTCAACAGAGTTACAGTACCCTTTCGATCACCTTC	CQQSYSTLSITF	IGKV1-39	.	IGKJ5	21	-1	-1	24
3	0.003329633740288568	TGCCAACAGTATAATAGTTATTTCATGTACACTTTT	CQQYNSYFMYTF	IGKV1-5	.	IGKJ2	21	-1	-1	23
3	0.003329633740288568	TGTCAGCAGTATGGTAGTTCACCTCGGACGTTC	CQQYGSSPRTF	IGKV3D-20	.	IGKJ1	24	-1	-1	25
3	0.003329633740288568	TGTCAGCAATATTATAGTACTCCGTACACTTTT	CQQYYSTPYTF	IGKV4-1	.	IGKJ2	22	-1	-1	23
3	0.003329633740288568	TGTCAGCAACGAAAGAAGTGGCCGCTCACTTTC	CQQRKKWPLTF	IGKV3-11	.	IGKJ4	7	-1	-1	15
3	0.003329633740288568	TGTCAACAGGCTAACAGTTTCCCTCGGACTTTC	CQQANSFPRTF	IGKV1-12	.	IGKJ4	23	-1	-1	27
3	0.003329633740288568	TGTCAACAGACTTACAGCATCCAGTACACTTTT	CQQTYSIQYTF	IGKV1-39	.	IGKJ2	16	-1	-1	23
3	0.003329633740288568	TGTCAACAGAGTTTCAGTGCCCCGCTCACTTTC	CQQSFSAPLTF	IGKV1-39	.	IGKJ4	22	-1	-1	22
3	0.003329633740288568	TGTCAACAGAGTTCCACTACCCCGTACACTTTT	CQQSSTTPYTF	IGKV1-39	.	IGKJ2	22	-1	-1	23
3	0.003329633740288568	TGTCAACAGAGTTACAGTGCCCCTTGCACTTTT	CQQSYSAPCTF	IGKV1-39	.	IGKJ2	23	-1	-1	26
3	0.003329633740288568	TGTCAACAGAGTTACAGTACCCCTTACACTTTT	CQQSYSTPYTF	IGKV1-39	.	IGKJ2	23	-1	-1	24
3	0.003329633740288568	TGTCAACAATATCGCACAATTCCCTTCAGTTTC	CQQYRTIPFSF	IGKV4-1	.	IGKJ4	11	-1	-1	25
3	0.003329633740288568	TGTCAAAACTACCACAGTGCCCCATTCACTTTC	CQNYHSAPFTF	IGKV1-27	.	IGKJ3	22	-1	-1	23
3	0.003329633740288568	TGTCAAAAGTATTTCAGTGCCCCCCTCACTTTC	CQKYFSAPLTF	IGKV1-27	.	IGKJ4	22	-1	-1	24
3	0.003329633740288568	TGCCAACACCATAGTAGTTTCCCCTTCACTTTC	CQHHSSFPFTF	IGKV1-16	.	IGKJ4	22	-1	-1	25
3	0.003329633740288568	TGCCAACAGTATAATAGTTATTCGTGGACGTTC	CQQYNSYSWTF	IGKV1-5	.	IGKJ1	22	-1	-1	22
3	0.003329633740288568	TGCCAACAGTATAATAGTTATCCGTACACTTTT	CQQYNSYPYTF	IGKV1-5	.	IGKJ2	20	-1	-1	23
3	0.003329633740288568	TGCATGCAAGCTCTACAAACTCCGTGGACGTTC	CMQALQTPWTF	IGKV2-28	.	IGKJ1	22	-1	-1	22
3	0.003329633740288568	TGCATGCAAGCTACAGAATTTCCTCGGACGTTC	CMQATEFPRTF	IGKV2-24	.	IGKJ1	27	-1	-1	25
3	0.003329633740288568	TGTCTACAACATAATACTTTGTGGACGTTC	CLQHNTLWTF	IGKV1-17	.	IGKJ1	15	-1	-1	20
3	0.003329633740288568	TGTCAACAGGCTAATTACCCGCTCACTTTC	CQQANYPLTF	IGKV1-12	.	IGKJ4	13	-1	-1	19
3	0.003329633740288568	TGCCAACACTATAAGCGTCCGTGGACGTTC	CQHYKRPWTF	IGKV1-5	.	IGKJ1	13	-1	-1	19
2	0.0022197558268590455	TGTCAGCAGTATGTTGCCTCACCTCCGTCGCTCACTTTC	CQQYVASPPSLTF	IGKV3D-20	.	IGKJ4	26	-1	-1	28
2	0.0022197558268590455	TGTCAGCAGCGTGGCGGCTGGCCCCCAAAATACGCTTTT	CQQRGGWPPKYAF	IGKV3-11	.	IGKJ2	22	-1	-1	30
2	0.0022197558268590455	TGTCAACACTCTACCGAATGGCCTCCCGCTTGGACGTTC	CQHSTEWPPAWTF	IGKV3-11	.	IGKJ1	4	-1	-1	30
2	0.0022197558268590455	TGTCACCACCTTGGTGTCTCAGGCATGTACACTTTT	CHHLGVSGMYTF	IGKV3-20	.	IGKJ2	4	-1	-1	23
2	0.0022197558268590455	TGTCAGCACTTTGATAGGTCAGGCATGAAGACTTTT	CQHFDRSGMKTF	IGKV3-20	.	IGKJ2	20	-1	-1	23
2	0.0022197558268590455	TGTCAGCAGTATAATAACTGGCCCCCGTACACTTTT	CQQYNNWPPYTF	IGKV3-15	.	IGKJ2	22	-1	-1	26
2	0.0022197558268590455	TGTCAGCAGTATAATAACTGGCACACGTGGACGTTC	CQQYNNWHTWTF	IGKV3-15	.	IGKJ1	21	-1	-1	23
2	0.0022197558268590455	TGTCAGCAGCGTAGCAACTGGCCTCCGTACACTTTT	CQQRSNWPPYTF	IGKV3-11	.	IGKJ2	23	-1	-1	26
2	0.0022197558268590455	TGTCAGCAATATAATAGCTGGCCTCCGTACACTTTT	CQQYNSWPPYTF	IGKV3-15	.	IGKJ2	23	-1	-1	26
2	0.0022197558268590455	TGTCAGCAACGTAGCAACTGGCCAGGGTTCACTTTC	CQQRSNWPGFTF	IGKV3-11	.	IGKJ4	22	-1	-1	28
2	0.0022197558268590455	TGTCAACAGAGTTACACTATGCCTCCGCACACTTTT	CQQSYTMPPHTF	IGKV1D-39	.	IGKJ2	26	-1	-1	28
2	0.0022197558268590455	TGCCAACACTATAATCGTTATTCCCGGAGGACCTTC	CQHYNRYSRRTF	IGKV1-5	.	IGKJ1	22	-1	-1	28
2	0.0022197558268590455	TGCCAACAGTATAGTAGTGATTCAAAACTGACCTTC	CQQYSSDSKLTF	IGKV1-16	.	IGKJ4	17	-1	-1	33
2	0.0022197558268590455	TGTCTACAGTATGAAAGTTACCCTCGGACGTTC	CLQYESYPRTF	IGKV1D-17	.	IGKJ1	24	-1	-1	25
2	0.0022197558268590455	TGTCACCAGTATCAGAACTGGCCAGGAACTTTC	CHQYQNWPGTF	IGKV3-15	.	IGKJ4	22	-1	-1	27
2	0.0022197558268590455	TGTCACCAGTATATGAATTGGGCAGGAACTTTC	CHQYMNWAGTF	IGKV3-15	.	IGKJ4	12	-1	-1	27
2	0.0022197558268590455	TGTCACCAGAGTTTCGGTCCCCCGTTCACTTTT	CHQSFGPPFTF	IGKV1-39	.	IGKJ2	22	-1	-1	26
2	0.0022197558268590455	TGTCAGCAGTTTGATACTCTACCGTTCACTTTC	CQQFDTLPFTF	IGKV1-33	.	IGKJ4	19	-1	-1	25
2	0.0022197558268590455	TGTCAGCAGTTTGATACCTCGCCCTTCGCTTTT	CQQFDTSPFAF	IGKV3-20	.	IGKJ2	19	-1	-1	28
2	0.0022197558268590455	TGTCAGCAGTTTGATACCTCACCCTTCACTTTT	CQQFDTSPFTF	IGKV3-20	.	IGKJ2	22	-1	-1	26
2	0.0022197558268590455	TGTCAGCAGTTTGATAACTCAATGTACACTTTT	CQQFDNSMYTF	IGKV3-20	.	IGKJ2	20	-1	-1	21
2	0.0022197558268590455	TGTCAGCAGTATTTTGGAACTCCTCCAACGTTC	CQQYFGTPPTF	IGKV4-1	.	IGKJ1	23	-1	-1	27
2	0.0022197558268590455	TGTCAGCAGTATTATGACTGGCCCCTCACTTTT	CQQYYDWPLTF	IGKV3-15	.	IGKJ2	22	-1	-1	26
2	0.0022197558268590455	TGTCAGCAGTATGCTAGCTCACCTCCGCCGTTC	CQQYASSPPPF	IGKV3D-20	.	IGKJ1	26	-1	-1	28
2	0.0022197558268590455	TGTCAGCAGTATGGTTCCTCACCTCTCACTTTC	CQQYGSSPLTF	IGKV3D-20	.	IGKJ3	24	-1	-1	25
2	0.0022197558268590455	TGTCAGCAGTATGGTACTTCACCTCTCACTTTC	CQQYGTSPLTF	IGKV3D-20	.	IGKJ4	24	-1	-1	24
2	0.0022197558268590455	TGTCAGCAGTATGGTAGCTCACCTTACACTTTT	CQQYGSSPYTF	IGKV3-20	.	IGKJ2	23	-1	-1	24
2	0.0022197558268590455	TGTCAGCAGTATGGTAGCTCACCGTACACTTTT	CQQYGSSPYTF	IGKV3-20	.	IGKJ2	22	-1	-1	23
2	0.0022197558268590455	TGTCAGCAGTATGGTAACTGGCCGTACACTTTT	CQQYGNWPYTF	IGKV3-20	.	IGKJ2	15	-1	-1	23
2	0.0022197558268590455	TGTCAGCAGTATAATAACTGGCCCTGGACGTTC	CQQYNNWPWTF	IGKV3-15	.	IGKJ1	22	-1	-1	24
2	0.0022197558268590455	TGTCAGCAGTATAATAACTGGCCCCTCACTTTC	CQQYNNWPLTF	IGKV3-15	.	IGKJ4	22	-1	-1	24
2	0.0022197558268590455	TGTCAGCAGCGTCTCACCTGGCCCCTCACTTTC	CQQRLTWPLTF	IGKV3-11	.	IGKJ4	22	-1	-1	24
2	0.0022197558268590455	TGTCAGCAGCATGGTAACTCACCGTACACTTTT	CQQHGNSPYTF	IGKV3-20	.	IGKJ2	22	-1	-1	23
2	0.0022197558268590455	TGTCAGCAGAGTTACAGTGTCCCTGAGACGTTC	CQQSYSVPETF	IGKV1-39	.	IGKJ1	17	-1	-1	26
2	0.0022197558268590455	TGTCAGCAATCTGATACTTCTCCTCAGACGTTC	CQQSDTSPQTF	IGKV4-1	.	IGKJ1	23	-1	-1	26
2	0.0022197558268590455	TGTCAGCAATATTATAGTACTCCGTGGACGTTC	CQQYYSTPWTF	IGKV4-1	.	IGKJ1	22	-1	-1	22
2	0.0022197558268590455	TGTCAGCAATATTATAGTACTCCGCTCACTTTC	CQQYYSTPLTF	IGKV4-1	.	IGKJ4	22	-1	-1	22
2	0.0022197558268590455	TGTCAGCAATATCGCACAATTCCCTTCACGTTC	CQQYRTIPFTF	IGKV4-1	.	IGKJ4	11	-1	-1	25
2	0.0022197558268590455	TGTCAGCAATATGCTACCTCACCGGGAACGTTC	CQQYATSPGTF	IGKV3-20	.	IGKJ1	22	-1	-1	27
2	0.0022197558268590455	TGTCAGCAATATGGTACCTCAGCGCTCACTTTC	CQQYGTSALTF	IGKV3-20	.	IGKJ4	20	-1	-1	20
2	0.0022197558268590455	TGTCAACAGTTTGATATTCTCCCTCTCACTTTC	CQQFDILPLTF	IGKV1D-33	.	IGKJ4	24	-1	-1	24
2	0.0022197558268590455	TGTCAACAGTATTATAGTTACCCTCTCACTTTC	CQQYYSYPLTF	IGKV1-8	.	IGKJ4	23	-1	-1	24
2	0.0022197558268590455	TGTCAACAGTATAATAGGTGGCCTCGGACGTTC	CQQYNRWPRTF	IGKV3-15	.	IGKJ1	23	-1	-1	25
2	0.0022197558268590455	TGTCAACAGGCTAAAAGTTTCCCGCTCACTTTC	CQQAKSFPLTF	IGKV1-12	.	IGKJ4	22	-1	-1	22
2	0.0022197558268590455	TGTCAACAGGGTAAGAGTTTCCCGCTCGCTTTC	CQQGKSFPLAF	IGKV1-12	.	IGKJ4	22	-1	-1	22
2	0.0022197558268590455	TGTCAACAGACTTATACTATACCGTGGACGTTC	CQQTYTIPWTF	IGKV1-39	.	IGKJ1	13	-1	-1	22
2	0.0022197558268590455	TGTCAACAGACTTACAGTGCCCCTCATACTTTT	CQQTYSAPHTF	IGKV1D-39	.	IGKJ2	24	-1	-1	27
2	0.0022197558268590455	TGTCAACAGACTAAAAGTTTCCCCTACACTTTT	CQQTKSFPYTF	IGKV1-12	.	IGKJ2	22	-1	-1	24
2	0.0022197558268590455	TGTCAACAGAGTTACACTGTCCCGCTCACCTTC	CQQSYTVPLTF	IGKV1-39	.	IGKJ4	15	-1	-1	22
2	0.0022197558268590455	TGTCAACAGAGTTACACTACCCCGTACACTTTT	CQQSYTTPYTF	IGKV1-12	.	IGKJ2	8	-1	-1	23
2	0.0022197558268590455	TGTCAACAGAGTTACAGTCCCCCGTACACTTTT	CQQSYSPPYTF	IGKV1-39	.	IGKJ2	22	-1	-1	23
2	0.0022197558268590455	TGTCAACAGAGTTACAGTGTCCCGCACACTTTC	CQQSYSVPHTF	IGKV1-39	.	IGKJ4	17	-1	-1	22
2	0.0022197558268590455	TGTCAACAGAGTTACAGTATGTTGTGGACGTTC	CQQSYSMLWTF	IGKV1-39	.	IGKJ1	18	-1	-1	23
2	0.0022197558268590455	TGTCAACAGAGTTACAGTACCCCTCGGACGTTC	CQQSYSTPRTF	IGKV1D-39	.	IGKJ1	24	-1	-1	25
2	0.0022197558268590455	TGTCAACAGAGTTACAGTACCACGTGGACGTTC	CQQSYSTTWTF	IGKV1-39	.	IGKJ1	20	-1	-1	19
2	0.0022197558268590455	TGTCAACAGAGTTACAATCTCCCGTTCACTTTT	CQQSYNLPFTF	IGKV1-39	.	IGKJ2	15	-1	-1	26
2	0.0022197558268590455	TGTCAACAATATTTAACTAGCCCATTCACTTTC	CQQYLTSPFTF	IGKV4-1	.	IGKJ3	12	-1	-1	23
2	0.0022197558268590455	TGTCAACAATATTATGGTTTCCCGTACACTTTT	CQQYYGFPYTF	IGKV1D-43	.	IGKJ2	14	-1	-1	23
2	0.0022197558268590455	TGTCAAGAATATACTACTTACTCTCGGAAGTTC	CQEYTTYSRKF	IGKV1-5	.	IGKJ1	23	-1	-1	25
2	0.0022197558268590455	TGTCAAAAGTATGATGATGGCCCTCGGACGTTC	CQKYDDGPRTF	IGKV1-27	.	IGKJ1	11	-1	-1	25
2	0.0022197558268590455	TGCCTGCAAGCTCTAGAGACTCCGTACACTTTT	CLQALETPYTF	IGKV2-28	.	IGKJ2	22	-1	-1	23
2	0.0022197558268590455	TGCCAGCAATATTATACTTATCCGTGGACGTTC	CQQYYTYPWTF	IGKV1-5	.	IGKJ1	20	-1	-1	22
2	0.0022197558268590455	TGCCAACATTATAACAGTTACCCGTGGACGTTC	CQHYNSYPWTF	IGKV1-16	.	IGKJ1	22	-1	-1	22
2	0.0022197558268590455	TGCCAACATTATAACAGTTACCCGTGGACGTTC	CQHYNSYPWTF	IGKV1-5	.	IGKJ1	19	-1	-1	22
2	0.0022197558268590455	TGCCAACAGTATTTTAATTATCCTCGAACGTTC	CQQYFNYPRTF	IGKV1D-16	.	IGKJ1	24	-1	-1	27
2	0.0022197558268590455	TGCCAACAGTATAATAGTTATCCGTGGACGTTC	CQQYNSYPWTF	IGKV1-5	.	IGKJ1	20	-1	-1	22
2	0.0022197558268590455	TGCCAACAGTATAATAGTTACCCATACACTTTT	CQQYNSYPYTF	IGKV1-16	.	IGKJ2	22	-1	-1	24
2	0.0022197558268590455	TGCCAACAATATGCTGCCTCACCTCGGACGTTC	CQQYAASPRTF	IGKV3D-20	.	IGKJ1	24	-1	-1	25
2	0.0022197558268590455	TGCATGCAAGCTCTACAACTTCCTCCAACCTTC	CMQALQLPPTF	IGKV2D-28	.	IGKJ5	25	-1	-1	27
2	0.0022197558268590455	TGCATGCAAGCTCTACAAACTCCTAGGACGTTC	CMQALQTPRTF	IGKV2-28	.	IGKJ1	27	-1	-1	25
2	0.0022197558268590455	TGCATGCAAGCTCTACAAACCCCGATCACCTTC	CMQALQTPITF	IGKV2-28	.	IGKJ5	19	-1	-1	22
2	0.0022197558268590455	TGCATGCAAGCTCTAGAAACTCCGTACACTTTT	CMQALETPYTF	IGKV2-28	.	IGKJ2	22	-1	-1	23
2	0.0022197558268590455	TGCATGCAAGGTACACACTGGCCGTGGACGTTC	CMQGTHWPWTF	IGKV2-30	.	IGKJ1	22	-1	-1	22
2	0.0022197558268590455	TGCATGCAAGGTACACAATTTCCTTTCACTTTC	CMQGTQFPFTF	IGKV2-24	.	IGKJ3	23	-1	-1	24
2	0.0022197558268590455	TGCATGCAAAAAACACAACTTCCGCACACCTTT	CMQKTQLPHTF	IGKV2-24	.	IGKJ2	22	-1	-1	25
2	0.0022197558268590455	TGCATACAAACTACACACTGGCCGTACACCTTA	CIQTTHWPYTL	IGKV2-30	.	IGKJ2	22	-1	-1	23
2	0.0022197558268590455	TGTCACAACTATGGTGGCTCTGTCACTTTC	CHNYGGSVTF	IGKV3-20	.	IGKJ4	19	-1	-1	22
2	0.0022197558268590455	TGTCAGCAGTATGGTAGCTCACCCACTTTC	CQQYGSSPTF	IGKV3-20	.	IGKJ4	22	-1	-1	23
2	0.0022197558268590455	TGTCAACAGGCTCTTTACCCGCTCACTTTC	CQQALYPLTF	IGKV1-12	.	IGKJ4	11	-1	-1	19
2	0.0022197558268590455	TGTCAACAGGCTAGTTACCCGCTCACTTTT	CQQASYPLTF	IGKV1-12	.	IGKJ4	12	-1	-1	19
2	0.0022197558268590455	TGCCAACAGTATAATTTTTATCCCACTTTC	CQQYNFYPTF	IGKV1-16	.	IGKJ2	14	-1	-1	23
2	0.0022197558268590455	TGCCAACAGTATAATATTTATTGGACGTTC	CQQYNIYWTF	IGKV1-5	.	IGKJ1	21	-1	-1	21
2	0.0022197558268590455	TGCATGCAAGCTCTACAAACTCCCACTTTC	CMQALQTPTF	IGKV2-28	.	IGKJ3	22	-1	-1	23
2	0.0022197558268590455	TGTCAGCAGCGTAGGAAGCTCACTTTC	CQQRRKLTF	IGKV3-11	.	IGKJ4	13	-1	-1	17
2	0.0022197558268590455	TGTCAGCAGTATGGAAGCTCTTTC	CQQYGSSF	IGKV3-20	.	IGKJ4	19	-1	-1	19
2	0.0022197558268590455	TGTCACTATCGTGGCTCTTTC	CHYRGSF	IGKV3-11	.	IGKJ4	4	-1	-1	16
2	0.0022197558268590455	TGTCAGTGGCGTGGCTCTTTC	CQWRGSF	IGKV3-15	.	IGKJ4	5	-1	-1	16
2	0.0022197558268590455	TGTCAGTACTTTGGTAGCTTC	CQYFGSF	IGKV3-20	.	IGKJ3	18	-1	-1	18
2	0.0022197558268590455	TGTCAACAGCGTGGCTCTTTC	CQQRGSF	IGKV3-11	.	IGKJ4	11	-1	-1	16
1	0.0011098779134295228	TGCCAACAGTATAATAGTTATTCTCCGGGAGCGCTCACTTTC	CQQYNSYSPGALTF	IGKV1-5	.	IGKJ4	23	-1	-1	28
1	0.0011098779134295228	TGTCAGCATCACGGAAGTTCACAAGACATGTACACTTTT	CQHHGSSQDMYTF	IGKV3-20	.	IGKJ2	7	-1	-1	25
1	0.0011098779134295228	TGTCAGCAGTGTAATAACTGGCCCCCGGCGATCACCTTC	CQQCNNWPPAITF	IGKV3-15	.	IGKJ5	22	-1	-1	28
1	0.0011098779134295228	TGTCAGCAGTATGGTAGCTCACCTCCGGGGTACACTTTT	CQQYGSSPPGYTF	IGKV3D-20	.	IGKJ2	27	-1	-1	29
1	0.0011098779134295228	TGTCAGCAGTATAATAACTGGCCTCCGGAAAGGACGTTC	CQQYNNWPPERTF	IGKV3D-15	.	IGKJ1	28	-1	-1	31
1	0.0011098779134295228	TGTCAGCAATATTATAGTACTCCTCCTATGTACACTTTT	CQQYYSTPPMYTF	IGKV4-1	.	IGKJ2	23	-1	-1	27
1	0.0011098779134295228	TGTCAGCAACATGGTAGCTCACGGGACATGTACACTTTT	CQQHGSSRDMYTF	IGKV3-20	.	IGKJ2	21	-1	-1	25
1	0.0011098779134295228	TGTCAACAGTATGATAATCTCCCTCCTTTGCTCACTTTC	CQQYDNLPPLLTF	IGKV1D-33	.	IGKJ4	25	-1	-1	29
1	0.0011098779134295228	TGTCAACAGACTTTTGACACCCCCCCCGCGCTCACTTTC	CQQTFDTPPALTF	IGKV1-39	.	IGKJ4	9	-1	-1	27
1	0.0011098779134295228	TGTCTACAACATGATAATTTCCCTCTAAACACTTTT	CLQHDNFPLNTF	IGKV5-2	.	IGKJ2	23	-1	-1	28
1	0.0011098779134295228	TGTCATTACTATCCTGCCTCACCTCCGCTCCCCTTC	CHYYPASPPLPF	IGKV3-11	.	IGKJ5	4	-1	-1	31
1	0.0011098779134295228	TGTCACCATCTTGGTGTCTCAGGCATATCCACTTTT	CHHLGVSGISTF	IGKV3-20	.	IGKJ2	4	-1	-1	29
1	0.0011098779134295228	TGTCACCAATATGGCACCTCACCTCCGAACACTTTT	CHQYGTSPPNTF	IGKV3D-20	.	IGKJ2	26	-1	-1	28
1	0.0011098779134295228	TGTCAGCATTATAGTGATTTACCTCCATACACTTTT	CQHYSDLPPYTF	IGKV3-20	.	IGKJ2	11	-1	-1	27
1	0.0011098779134295228	TGTCAGCATCTTGATGTCCCAGGCTTGTACACCTTT	CQHLDVPGLYTF	IGKV3-20	.	IGKJ2	7	-1	-1	25
1	0.0011098779134295228	TGTCAGCACTTTGATAGGTTAGGCATGAAGACTTTT	CQHFDRLGMKTF	IGKV3-20	.	IGKJ2	7	-1	-1	23
1	0.0011098779134295228	TGTCAGCAGTATGTTAGTGTTTTGGAGTACACTTTT	CQQYVSVLEYTF	IGKV3-20	.	IGKJ2	16	-1	-1	26
1	0.0011098779134295228	TGTCAGCAGTATGGTGGCTCACCTCTTATCACGTTC	CQQYGGSPLITF	IGKV3D-20	.	IGKJ5	24	-1	-1	27
1	0.0011098779134295228	TGTCAGCAGTATGGTACCTCACCAACGTGGACGTTC	CQQYGTSPTWTF	IGKV3-20	.	IGKJ1	22	-1	-1	24
1	0.0011098779134295228	TGTCAGCAGTATGGTAGCTCACCTCTGTACACTTTT	CQQYGSSPLYTF	IGKV3D-20	.	IGKJ2	24	-1	-1	25
1	0.0011098779134295228	TGTCAGCAGTATGGTAGCTCACCTCCCATCACCTTC	CQQYGSSPPITF	IGKV3D-20	.	IGKJ5	25	-1	-1	27
1	0.0011098779134295228	TGTCAGCAGTATGGTAGCTCACCTCCGTTCACTTTC	CQQYGSSPPFTF	IGKV3D-20	.	IGKJ3	26	-1	-1	27
1	0.0011098779134295228	TGTCAGCAGTATGGTAGCTCACCTCGGTACACTTTT	CQQYGSSPRYTF	IGKV3D-20	.	IGKJ2	24	-1	-1	26
1	0.0011098779134295228	TGTCAGCAGTATGGTAGCTCACCTGGATACACTTTT	CQQYGSSPGYTF	IGKV3-20	.	IGKJ2	23	-1	-1	27
1	0.0011098779134295228	TGTCAGCAGTATAATGACTGGCCTCGATACACTTTT	CQQYNDWPRYTF	IGKV3-15	.	IGKJ2	23	-1	-1	27
1	0.0011098779134295228	TGTCAGCAGTATAATAACTGGCCTTCGTACACTTTT	CQQYNNWPSYTF	IGKV3-15	.	IGKJ2	23	-1	-1	26
1	0.0011098779134295228	TGTCAGCAGTATAATAACTGGCCTCCGCTCACTTTC	CQQYNNWPPLTF	IGKV3D-15	.	IGKJ4	26	-1	-1	25
1	0.0011098779134295228	TGTCAGCAGTATAATAACTGGCCTCCGATCACCTTC	CQQYNNWPPITF	IGKV3-15	.	IGKJ5	23	-1	-1	25
1	0.0011098779134295228	TGTCAGCAGTATAATAACTGGCCCCCCTCGACTTTT	CQQYNNWPPSTF	IGKV3-15	.	IGKJ2	22	-1	-1	30
1	0.0011098779134295228	TGTCAGCAGCGTAGCAACTGGCCTCCGCTCACTTTC	CQQRSNWPPLTF	IGKV3-11	.	IGKJ4	23	-1	-1	25
1	0.0011098779134295228	TGTCAGCAGCGTAGCAACTGGCCTCCGATCACCTTC	CQQRSNWPPITF	IGKV3-11	.	IGKJ5	23	-1	-1	25
1	0.0011098779134295228	TGTCAGCAGCGTAGCAACTGGCCTCGAGGGACTTTT	CQQRSNWPRGTF	IGKV3-11	.	IGKJ2	23	-1	-1	30
1	0.0011098779134295228	TGTCAGCAGCGTAGCAACTGGCCTAGGTACACTTTT	CQQRSNWPRYTF	IGKV3-11	.	IGKJ2	26	-1	-1	26
1	0.0011098779134295228	TGTCAGCAGCGTAGCAACTGGCCGGGGTTCACTTTC	CQQRSNWPGFTF	IGKV3-11	.	IGKJ3	22	-1	-1	27
1	0.0011098779134295228	TGTCAGCAATATTATACTACTCTCCCGCTCACCTTC	CQQYYTTLPLTF	IGKV4-1	.	IGKJ5	21	-1	-1	28
1	0.0011098779134295228	TGTCAGCAATATTATAGTACTCCCCCGTACACTTTT	CQQYYSTPPYTF	IGKV4-1	.	IGKJ2	22	-1	-1	26
1	0.0011098779134295228	TGTCAGCAACGTTGGAACTGGCCTCTTTACACTTTT	CQQRWNWPLYTF	IGKV3-11	.	IGKJ2	23	-1	-1	27
1	0.0011098779134295228	TGTCAACAGTATTATAGTTACCCTCCATTCACTTTC	CQQYYSYPPFTF	IGKV1-8	.	IGKJ3	23	-1	-1	26
1	0.0011098779134295228	TGTCAACAGTATTATAGTTACCCTCAGGTCACTTTT	CQQYYSYPQVTF	IGKV1-8	.	IGKJ2	23	-1	-1	29
1	0.0011098779134295228	TGTCAACAGTATGGTAGCTCACCTCCGTACACTTTT	CQQYGSSPPYTF	IGKV3D-20	.	IGKJ2	26	-1	-1	26
1	0.0011098779134295228	TGTCAACAGCATGGTTACTCACCTCCGTGGACGTTC	CQQHGYSPPWTF	IGKV3D-20	.	IGKJ1	26	-1	-1	25
1	0.0011098779134295228	TGTCAACAGAGTTACAGTACCCCTCGGTACACTTTT	CQQSYSTPRYTF	IGKV1D-39	.	IGKJ2	24	-1	-1	26
1	0.0011098779134295228	TGTCAACAGAGTTACAGTACCCCTCGACTCACTTTC	CQQSYSTPRLTF	IGKV1D-39	.	IGKJ4	24	-1	-1	27
1	0.0011098779134295228	TGTCAACAAGATGAGAGTCTCCCTCCGATCACCTTC	CQQDESLPPITF	IGKV1D-33	.	IGKJ5	26	-1	-1	25
1	0.0011098779134295228	TGCCAAGAGTATAATGGTTATTTTCCTCACACTTTT	CQEYNGYFPHTF	IGKV1-5	.	IGKJ2	21	-1	-1	28
1	0.0011098779134295228	TGCATGCAAGCTACACAGTTTCCTAACCCCACCTTC	CMQATQFPNPTF	IGKV2D-18	.	IGKJ5	25	-1	-1	29
1	0.0011098779134295228	TGCATGCAAGGTCTACAAACTCCTCAGTACACTTTT	CMQGLQTPQYTF	IGKV2D-28	.	IGKJ2	24	-1	-1	26
1	0.0011098779134295228	TGCATGCAAAGTATACAGCTTCCTCTCTACACTTTT	CMQSIQLPLYTF	IGKV2D-29	.	IGKJ2	24	-1	-1	27
1	0.0011098779134295228	TGTCTCCACTATTATAACTGGCCTCGGACTTTT	CLHYYNWPRTF	IGKV3D-15	.	IGKJ2	24	-1	-1	27
1	0.0011098779134295228	TGTCTGCAGTATGGTGGTTACCCTCGGACGTTC	CLQYGGYPRTF	IGKV1D-17	.	IGKJ1	24	-1	-1	25
1	0.0011098779134295228	TGTCTGCAGTATAATAACTGGCCTCAAATGTTC	CLQYNNWPQMF	IGKV3-15	.	IGKJ1	23	-1	-1	29
1	0.0011098779134295228	TGTCTGCAGCATCTTACTTTCCCGTGGACGTTC	CLQHLTFPWTF	IGKV1-17	.	IGKJ1	11	-1	-1	22
1	0.0011098779134295228	TGTCTGCAGCATAATACTTTCCCCTGGACGTTC	CLQHNTFPWTF	IGKV1-17	.	IGKJ1	22	-1	-1	24
1	0.0011098779134295228	TGTCTACAGCATAATAGTTACCCTCGAACGTTC	CLQHNSYPRTF	IGKV1D-17	.	IGKJ1	24	-1	-1	27
1	0.0011098779134295228	TGTCTACAGCATAATAGTTACCCCTTCACTTTC	CLQHNSYPFTF	IGKV1-17	.	IGKJ3	22	-1	-1	24
1	0.0011098779134295228	TGTCTACAGCATAATAGTTACCCGTGGACGTTC	CLQHNSYPWTF	IGKV1-17	.	IGKJ1	22	-1	-1	22
1	0.0011098779134295228	TGTCTACAGCATAATAGTTACCCGTACATTTTT	CLQHNSYPYIF	IGKV1-17	.	IGKJ2	22	-1	-1	23
1	0.0011098779134295228	TGTCTACAGCATAATAGTTACCCGTACACTTTT	CLQHNSYPYTF	IGKV1-17	.	IGKJ2	22	-1	-1	23
1	0.0011098779134295228	TGTCTACAGCATAATAGTTACCCGATCACCTTC	CLQHNSYPITF	IGKV1-17	.	IGKJ5	22	-1	-1	22
1	0.0011098779134295228	TGTCTACAACGTGATAAGTTCCCGTACACTTTT	CLQRDKFPYTF	IGKV5-2	.	IGKJ2	22	-1	-1	23
1	0.0011098779134295228	TGTCTACAACATGATAATTTCCCCCTCACTTTT	CLQHDNFPLTF	IGKV5-2	.	IGKJ2	22	-1	-1	26
1	0.0011098779134295228	TGTCTACAACATGATAATTTCCCGTACACTTTT	CLQHDNFPYTF	IGKV5-2	.	IGKJ2	22	-1	-1	23
1	0.0011098779134295228	TGTCTACAACATAATTATTACCCGTTTACTTTC	CLQHNYYPFTF	IGKV1-17	.	IGKJ4	22	-1	-1	27
1	0.0011098779134295228	TGTCTACAACATAATACTTACTCGTGGACCTTC	CLQHNTYSWTF	IGKV1-17	.	IGKJ1	20	-1	-1	22
1	0.0011098779134295228	TGTCTACAAGATTACAATTACCCTCGGACGTTC	CLQDYNYPRTF	IGKV1-6	.	IGKJ1	23	-1	-1	25
1	0.0011098779134295228	TGTCATCAGAGTAGTAGTTTGCCGATCACCTTC	CHQSSSLPITF	IGKV6-21	.	IGKJ5	19	-1	-1	22
1	0.0011098779134295228	TGTCACCAGTATCATAACTGGCCAGGAACCTTC	CHQYHNWPGTF	IGKV3-15	.	IGKJ4	22	-1	-1	30
1	0.0011098779134295228	TGTCACCAGTATCATAACTGGCCAGGAAGTTTC	CHQYHNWPGSF	IGKV3-15	.	IGKJ4	22	-1	-1	29
1	0.0011098779134295228	TGTCACCAGAGTTACATTCCCCTGTTTAGTTTT	CHQSYIPLFSF	IGKV1-39	.	IGKJ2	15	-1	-1	29
1	0.0011098779134295228	TGTCACCAATTTGATAACTGGCCTTACGCTTTT	CHQFDNWPYAF	IGKV1-13	.	IGKJ2	16	-1	-1	24
1	0.0011098779134295228	TGTCACCAATATTGGACTTCTCCTCGGACGTTC	CHQYWTSPRTF	IGKV4-1	.	IGKJ1	12	-1	-1	25
1	0.0011098779134295228	TGTCACCAATATTATACTACTCCTCACACTTTT	CHQYYTTPHTF	IGKV4-1	.	IGKJ2	23	-1	-1	25
1	0.0011098779134295228	TGTCACCAATATCACAGTGTACCTCACACTCTT	CHQYHSVPHTL	IGKV4-1	.	IGKJ2	11	-1	-1	25
1	0.0011098779134295228	TGTCACGAAAATTATCACAGTCAGCTCACTTTT	CHENYHSQLTF	IGKV4-1	.	IGKJ2	14	-1	-1	26
1	0.0011098779134295228	TGTCAGCTGCGTAGCAACTGGAAATTCATTTTC	CQLRSNWKFIF	IGKV3-11	.	IGKJ3	20	-1	-1	23
1	0.0011098779134295228	TGTCAGCAGTTTGGTATTTCACGGGGAACTTTT	CQQFGISRGTF	IGKV3-20	.	IGKJ2	15	-1	-1	27
1	0.0011098779134295228	TGTCAGCAGTTTGATACCTCACCCTTCAGTTTT	CQQFDTSPFSF	IGKV3-20	.	IGKJ2	22	-1	-1	29
1	0.0011098779134295228	TGTCAGCAGTATGCAGGTACACCACGGACGTTC	CQQYAGTPRTF	IGKV3-20	.	IGKJ1	12	-1	-1	25
1	0.0011098779134295228	TGTCAGCAGTATGGTAGCTCATCATTCACTTTC	CQQYGSSSFTF	IGKV3-20	.	IGKJ3	20	-1	-1	23
1	0.0011098779134295228	TGTCAGCAGTATGGTAGCTCACCTCTCACTTTC	CQQYGSSPLTF	IGKV3D-20	.	IGKJ4	24	-1	-1	24
1	0.0011098779134295228	TGTCAGCAGTATGGTAGCTCACCTCGGACTTTT	CQQYGSSPRTF	IGKV3D-20	.	IGKJ2	24	-1	-1	27
1	0.0011098779134295228	TGTCAGCAGTATGGTAGCTCACCCCTCACTTTC	CQQYGSSPLTF	IGKV3-20	.	IGKJ4	22	-1	-1	24
1	0.0011098779134295228	TGTCAGCAGTATGGTAGCTCACCCCACACTTTT	CQQYGSSPHTF	IGKV3-20	.	IGKJ2	22	-1	-1	25
1	0.0011098779134295228	TGTCAGCAGTATGGTAGCTCACCGTGGACGTTC	CQQYGSSPWTF	IGKV3-20	.	IGKJ1	22	-1	-1	22
1	0.0011098779134295228	TGTCAGCAGTATGGTAGCTCACCGCTCACTTTC	CQQYGSSPLTF	IGKV3-20	.	IGKJ4	22	-1	-1	22
1	0.0011098779134295228	TGTCAGCAGTATGGTAGCTCACCAGGAACTTTC	CQQYGSSPGTF	IGKV3-20	.	IGKJ3	22	-1	-1	27
1	0.0011098779134295228	TGTCAGCAGTATGGTAGGTCACCTGTCACCTTC	CQQYGRSPVTF	IGKV3-20	.	IGKJ5	23	-1	-1	25
1	0.0011098779134295228	TGTCAGCAGTATGGTAACTCACCTCAGACTTTC	CQQYGNSPQTF	IGKV3D-20	.	IGKJ3	24	-1	-1	27
1	0.0011098779134295228	TGTCAGCAGTATGGCACTTCACCGCTCACTTTC	CQQYGTSPLTF	IGKV3-20	.	IGKJ4	13	-1	-1	22
1	0.0011098779134295228	TGTCAGCAGTATGGGCGCTCACCTTACACTTTT	CQQYGRSPYTF	IGKV3-20	.	IGKJ2	23	-1	-1	24
1	0.0011098779134295228	TGTCAGCAGTATGATAAGTTGCCGATCACCTTC	CQQYDKLPITF	IGKV3-20	.	IGKJ5	12	-1	-1	22
1	0.0011098779134295228	TGTCAGCAGTATAATAACTGGCCTCGAACGTTC	CQQYNNWPRTF	IGKV3D-15	.	IGKJ1	24	-1	-1	27
1	0.0011098779134295228	TGTCAGCAGTATAATAACTGGCCGTGGACGTTC	CQQYNNWPWTF	IGKV3-15	.	IGKJ1	22	-1	-1	22
1	0.0011098779134295228	TGTCAGCAGTATAATAACTGGCCGGAGACGTTC	CQQYNNWPETF	IGKV3-15	.	IGKJ1	22	-1	-1	26
1	0.0011098779134295228	TGTCAGCAGTATAATAACTGGCCGATCACCTTC	CQQYNNWPITF	IGKV3-15	.	IGKJ5	22	-1	-1	22
1	0.0011098779134295228	TGTCAGCAGTACTATAGTTTTCCCTTCACTTTC	CQQYYSFPFTF	IGKV4-1	.	IGKJ3	17	-1	-1	24
1	0.0011098779134295228	TGTCAGCAGCGTAGCAACTGGCCTCTCACTTTC	CQQRSNWPLTF	IGKV3-11	.	IGKJ4	23	-1	-1	24
1	0.0011098779134295228	TGTCAGCAGCGTAGCAACTGGCCTGTGACTTTC	CQQRSNWPVTF	IGKV3-11	.	IGKJ4	23	-1	-1	27
1	0.0011098779134295228	TGTCAGCAGCGTAGCAACTGGCCGTACACTTTT	CQQRSNWPYTF	IGKV3-11	.	IGKJ2	22	-1	-1	23
1	0.0011098779134295228	TGTCAGCAGCGTAGCAACTGGCCGAGGACGTTC	CQQRSNWPRTF	IGKV3-11	.	IGKJ1	26	-1	-1	25
1	0.0011098779134295228	TGTCAGCAGCGTAGGAACTGGCCCCTCACTTTC	CQQRRNWPLTF	IGKV3-11	.	IGKJ4	22	-1	-1	24
1	0.0011098779134295228	TGTCAGCAGAGTTACAGTAACACGTTGACATTC	CQQSYSNTLTF	IGKV1-39	.	IGKJ1	18	-1	-1	20
1	0.0011098779134295228	TGTCAGCAATATTATGGAACTCCTTACACTTTT	CQQYYGTPYTF	IGKV4-1	.	IGKJ2	23	-1	-1	24
1	0.0011098779134295228	TGTCAGCAATATTATACTACTCCGTACACTTTT	CQQYYTTPYTF	IGKV4-1	.	IGKJ2	22	-1	-1	23
1	0.0011098779134295228	TGTCAGCAATATTATAGTTCTCCCATCACCTTC	CQQYYSSPITF	IGKV4-1	.	IGKJ5	22	-1	-1	24
1	0.0011098779134295228	TGTCAGCAATATTATAGTCCTCCGATCACCTTC	CQQYYSPPITF	IGKV4-1	.	IGKJ5	22	-1	-1	22
1	0.0011098779134295228	TGTCAGCAATATTATAGTGTTCCGTACACTTTT	CQQYYSVPYTF	IGKV4-1	.	IGKJ2	17	-1	-1	23
1	0.0011098779134295228	TGTCAGCAATATTATAGTGCTCCTCCGGCGTTC	CQQYYSAPPAF	IGKV4-1	.	IGKJ1	23	-1	-1	28
1	0.0011098779134295228	TGTCAGCAATATTATAGTACTCCTCTCACTTTC	CQQYYSTPLTF	IGKV4-1	.	IGKJ4	23	-1	-1	24
1	0.0011098779134295228	TGTCAGCAATATTATAGTACTCCTCTGACGTTC	CQQYYSTPLTF	IGKV4-1	.	IGKJ1	23	-1	-1	26
1	0.0011098779134295228	TGTCAGCAATATTATAGTACTCCTCGCACTTTT	CQQYYSTPRTF	IGKV4-1	.	IGKJ2	23	-1	-1	26
1	0.0011098779134295228	TGTCAGCAATATTATAGTACTCCTCAAACTTTT	CQQYYSTPQTF	IGKV4-1	.	IGKJ2	23	-1	-1	27
1	0.0011098779134295228	TGTCAGCAATATTATAGTACTCCCCTCACTTTC	CQQYYSTPLTF	IGKV4-1	.	IGKJ4	22	-1	-1	24
1	0.0011098779134295228	TGTCAGCAATATCGCGGAATTCCCTTCACGTTC	CQQYRGIPFTF	IGKV4-1	.	IGKJ4	11	-1	-1	25
1	0.0011098779134295228	TGTCAGCAATATCATACCACTCCGTACACTTTC	CQQYHTTPYTF	IGKV4-1	.	IGKJ2	22	-1	-1	23
1	0.0011098779134295228	TGTCAGCAATATGGTGACTCAACTTACACTTTT	CQQYGDSTYTF	IGKV3-20	.	IGKJ2	14	-1	-1	24
1	0.0011098779134295228	TGTCAGCAACATTATAGTTTTCCCCCCACTTTT	CQQHYSFPPTF	IGKV4-1	.	IGKJ2	17	-1	-1	26
1	0.0011098779134295228	TGTCAGCAACACTACTCAACTCCCCTCACTTTC	CQQHYSTPLTF	IGKV4-1	.	IGKJ4	8	-1	-1	24
1	0.0011098779134295228	TGTCAACGGGCTGACTCTTTCCCGCTCAGTTTC	CQRADSFPLSF	IGKV1-12	.	IGKJ1	22	-1	-1	30
1	0.0011098779134295228	TGTCAACACTTTGATCATCTCCCTCTCACTTTC	CQHFDHLPLTF	IGKV1D-33	.	IGKJ4	24	-1	-1	24
1	0.0011098779134295228	TGTCAACACTTTGATGATGTCCCCCTCACTTTC	CQHFDDVPLTF	IGKV1-27	.	IGKJ4	5	-1	-1	24
1	0.0011098779134295228	TGTCAACACTATGCTAGCTCATTGTGGACGTTC	CQHYASSLWTF	IGKV3-20	.	IGKJ1	20	-1	-1	23
1	0.0011098779134295228	TGTCAACACTATGATCATCTGCCTCTCACTTTC	CQHYDHLPLTF	IGKV1-12	.	IGKJ4	7	-1	-1	24
1	0.0011098779134295228	TGTCAACACGATAATGGTTACCCACTCACCTTC	CQHDNGYPLTF	IGKV1-17	.	IGKJ3	22	-1	-1	25
1	0.0011098779134295228	TGTCAACAGTATTATAGTTACCCGCTCACTTTC	CQQYYSYPLTF	IGKV1-8	.	IGKJ4	22	-1	-1	22
1	0.0011098779134295228	TGTCAACAGTATCGTAGTCTCCCTCTCACTTTC	CQQYRSLPLTF	IGKV1D-33	.	IGKJ3	24	-1	-1	25
1	0.0011098779134295228	TGTCAACAGTATGCTGCCTCACCTCTCACCTTC	CQQYAASPLTF	IGKV1-33	.	IGKJ5	12	-1	-1	25
1	0.0011098779134295228	TGTCAACAGTATGGTAGCTCAGGGGGGACGTTC	CQQYGSSGGTF	IGKV3-20	.	IGKJ1	20	-1	-1	25
1	0.0011098779134295228	TGTCAACAGTATGATAATCTCCCGCTCACTTTC	CQQYDNLPLTF	IGKV1-33	.	IGKJ4	22	-1	-1	22
1	0.0011098779134295228	TGTCAACAGTATGAGAATCTCCCGATCACCTTC	CQQYENLPITF	IGKV1-33	.	IGKJ5	22	-1	-1	22
1	0.0011098779134295228	TGTCAACAGCTTAATATTTACCCGCTCACTTTC	CQQLNIYPLTF	IGKV1-9	.	IGKJ4	22	-1	-1	22
1	0.0011098779134295228	TGTCAACAGCTTAATAGTTACCCCCACACTTTT	CQQLNSYPHTF	IGKV1-9	.	IGKJ2	22	-1	-1	25
1	0.0011098779134295228	TGTCAACAGCATGTCAATTTTCCGCTCACTTTC	CQQHVNFPLTF	IGKV1-9	.	IGKJ4	9	-1	-1	22
1	0.0011098779134295228	TGTCAACAGGCTCACAGTTTCCCATACACTTTC	CQQAHSFPYTF	IGKV1-12	.	IGKJ3	22	-1	-1	26
1	0.0011098779134295228	TGTCAACAGGCTAACACTTTCCCTCCCACTTTC	CQQANTFPPTF	IGKV1-12	.	IGKJ3	23	-1	-1	26
1	0.0011098779134295228	TGTCAACAGGCTAACAGTTTCCCGATCACCTTC	CQQANSFPITF	IGKV1-12	.	IGKJ5	22	-1	-1	22
1	0.0011098779134295228	TGTCAACAGGGTACCAGTTTCCCGCTCACTTTC	CQQGTSFPLTF	IGKV1-12	.	IGKJ4	22	-1	-1	22
1	0.0011098779134295228	TGTCAACAGACTAACAGTGTCCCTCACACTTTT	CQQTNSVPHTF	IGKV1-12	.	IGKJ2	23	-1	-1	25
1	0.0011098779134295228	TGTCAACAGAGTTTCGGTTTCCCTTTCACCTTC	CQQSFGFPFTF	IGKV1-39	.	IGKJ4	12	-1	-1	25
1	0.0011098779134295228	TGTCAACAGAGTTACACTACCCCTCGGACGTTC	CQQSYTTPRTF	IGKV1D-39	.	IGKJ1	24	-1	-1	25
1	0.0011098779134295228	TGTCAACAGAGTTACACTAAACCCCTCACCTTC	CQQSYTKPLTF	IGKV1-39	.	IGKJ5	15	-1	-1	25
1	0.0011098779134295228	TGTCAACAGAGTTACAGTGTCCCGCTCACCTTC	CQQSYSVPLTF	IGKV1-39	.	IGKJ4	17	-1	-1	22
1	0.0011098779134295228	TGTCAACAGAGTTACAGTATTCCTCACACTTTT	CQQSYSIPHTF	IGKV1-39	.	IGKJ2	18	-1	-1	25
1	0.0011098779134295228	TGTCAACAGAGTTACAGTACTCCGTGGACCTTC	CQQSYSTPWTF	IGKV1-39	.	IGKJ1	19	-1	-1	22
1	0.0011098779134295228	TGTCAACAGAGTTACAGTACCCCTTGGACGTTC	CQQSYSTPWTF	IGKV1-39	.	IGKJ1	23	-1	-1	24
1	0.0011098779134295228	TGTCAACAGAGTTACAGTACCCCTCTAACGTTC	CQQSYSTPLTF	IGKV1D-39	.	IGKJ1	24	-1	-1	27
1	0.0011098779134295228	TGTCAACAGAGTTACAGTACCCCTCCGACGTTC	CQQSYSTPPTF	IGKV1D-39	.	IGKJ1	26	-1	-1	26
1	0.0011098779134295228	TGTCAACAGAGTTACAGTACCCCTCCAACTTTC	CQQSYSTPPTF	IGKV1D-39	.	IGKJ4	25	-1	-1	27
1	0.0011098779134295228	TGTCAACAGAGTTACAGTACCCCTCGAACTTTT	CQQSYSTPRTF	IGKV1D-39	.	IGKJ2	24	-1	-1	27
1	0.0011098779134295228	TGTCAACAGAGTTACAGTACCCCTCGAACGTTC	CQQSYSTPRTF	IGKV1D-39	.	IGKJ1	24	-1	-1	27
1	0.0011098779134295228	TGTCAACAGAGTTACAGTACCCCTCAGACTTTC	CQQSYSTPQTF	IGKV1D-39	.	IGKJ4	24	-1	-1	27
1	0.0011098779134295228	TGTCAACAGAGTTACAGTACCCCGTATACTTTT	CQQSYSTPYTF	IGKV1-39	.	IGKJ2	22	-1	-1	23
1	0.0011098779134295228	TGTCAACAGAGTTACAGTACCCCGTACACTTTT	CQQSYSTPYTF	IGKV1-39	.	IGKJ2	22	-1	-1	23
1	0.0011098779134295228	TGTCAACAGAGTTACAGTACCCCGCTCACTTTC	CQQSYSTPLTF	IGKV1-39	.	IGKJ4	22	-1	-1	22
1	0.0011098779134295228	TGTCAACAGAGTTACAGTACCCCGCGGACGTTC	CQQSYSTPRTF	IGKV1-39	.	IGKJ1	22	-1	-1	25
1	0.0011098779134295228	TGTCAACAGAGTTACAGTACCCCGGTCACTTTC	CQQSYSTPVTF	IGKV1-39	.	IGKJ4	22	-1	-1	25
1	0.0011098779134295228	TGTCAACAGAGTTACAAGACCCCGATCACCTTC	CQQSYKTPITF	IGKV1-39	.	IGKJ5	22	-1	-1	22
1	0.0011098779134295228	TGTCAACAGAGTCACATTCCCCTGTATACTTTT	CQQSHIPLYTF	IGKV1-39	.	IGKJ2	15	-1	-1	22
1	0.0011098779134295228	TGTCAACAGAGTGACACTATCCCTTTCACTTTT	CQQSDTIPFTF	IGKV1-39	.	IGKJ2	23	-1	-1	26
1	0.0011098779134295228	TGTCAACAATATAGTACTTATCCGTGGACGTTC	CQQYSTYPWTF	IGKV1-5	.	IGKJ1	20	-1	-1	22
1	0.0011098779134295228	TGTCAACAATACGATACTCTCCCGATCACCTTC	CQQYDTLPITF	IGKV1-33	.	IGKJ5	22	-1	-1	22
1	0.0011098779134295228	TGTCAAGAAATTTCCAGTAGTCTTCGGACTTTC	CQEISSSLRTF	IGKV1-39	.	IGKJ1	18	-1	-1	25
1	0.0011098779134295228	TGTCAAAAGTATAACATTGCCCCATTCACTTTC	CQKYNIAPFTF	IGKV1-27	.	IGKJ3	22	-1	-1	23
1	0.0011098779134295228	TGTCAAAAGTATAACAGTGCCCCACTCACTTTC	CQKYNSAPLTF	IGKV1-27	.	IGKJ4	22	-1	-1	24
1	0.0011098779134295228	TGTCAAAAATATAACAATGCCCGCGGGACGTTC	CQKYNNARGTF	IGKV1-27	.	IGKJ1	21	-1	-1	25
1	0.0011098779134295228	TGTATGCAATCTATACAGCTTCCTCAGACTTTT	CMQSIQLPQTF	IGKV2D-29	.	IGKJ2	24	-1	-1	27
1	0.0011098779134295228	TGCCTGCAAGCTTCACACTGGCCTTACACTTTC	CLQASHWPYTF	IGKV2-30	.	IGKJ4	23	-1	-1	26
1	0.0011098779134295228	TGCCTACAGGCTAACAGTTTCCCATTCACCTTC	CLQANSFPFTF	IGKV1-12	.	IGKJ3	22	-1	-1	23
1	0.0011098779134295228	TGCCACCAATATGCTACTTTTTCTGTCAGTTTC	CHQYATFSVSF	IGKV1-5	.	IGKJ4	11	-1	-1	25
1	0.0011098779134295228	TGCCAACACTATAATAGTTACCCGTGGACGTTC	CQHYNSYPWTF	IGKV1-16	.	IGKJ1	22	-1	-1	22
1	0.0011098779134295228	TGCCAACACTATAATAATTACCCGTGGACGTTC	CQHYNNYPWTF	IGKV1-16	.	IGKJ1	22	-1	-1	22
1	0.0011098779134295228	TGCCAACACCATAGTAGTTACCCCTTCACTTTC	CQHHSSYPFTF	IGKV1-16	.	IGKJ4	22	-1	-1	25
1	0.0011098779134295228	TGCCAACAGTTTAATTACTACCCTCCCACTTTC	CQQFNYYPPTF	IGKV1-13	.	IGKJ4	23	-1	-1	26
1	0.0011098779134295228	TGCCAACAGTATGATAGTTATTCTCAAACGTTC	CQQYDSYSQTF	IGKV1-5	.	IGKJ1	23	-1	-1	27
1	0.0011098779134295228	TGCCAACAGTATGATAGTTATCCGTGGACGTTC	CQQYDSYPWTF	IGKV1-5	.	IGKJ1	20	-1	-1	22
1	0.0011098779134295228	TGCCAACAGTATACTGGTTACCCGCCCACTTTT	CQQYTGYPPTF	IGKV1-16	.	IGKJ2	22	-1	-1	26
1	0.0011098779134295228	TGCCAACAGTATAGTACTTATCCGCTCACTTTC	CQQYSTYPLTF	IGKV1-5	.	IGKJ4	20	-1	-1	22
1	0.0011098779134295228	TGCCAACAGTATAGTAGTTATTCTTACACTTTT	CQQYSSYSYTF	IGKV1-5	.	IGKJ2	23	-1	-1	24
1	0.0011098779134295228	TGCCAACAGTATAATAGTTATCCGTATACTTTT	CQQYNSYPYTF	IGKV1-5	.	IGKJ2	20	-1	-1	23
1	0.0011098779134295228	TGCCAACAGTATAATAGTTATGGGTACACTTTT	CQQYNSYGYTF	IGKV1-5	.	IGKJ2	20	-1	-1	23
1	0.0011098779134295228	TGCCAACAGTATAATAGTTACCCCCTCACTTTC	CQQYNSYPLTF	IGKV1-16	.	IGKJ3	22	-1	-1	25
1	0.0011098779134295228	TGCCAACAGTATAATAGTTACCCCGTGACGTTC	CQQYNSYPVTF	IGKV1-5	.	IGKJ1	19	-1	-1	26
1	0.0011098779134295228	TGCCAACAGTATAATAGTTACCCGTGGACTTTT	CQQYNSYPWTF	IGKV1-5	.	IGKJ2	19	-1	-1	27
1	0.0011098779134295228	TGCCAACAGTATAATAGTTACCCGTACACTTTT	CQQYNSYPYTF	IGKV1-5	.	IGKJ2	19	-1	-1	23
1	0.0011098779134295228	TGCCAACAGTATAAGAGTCCTCCGTGGACGTTC	CQQYKSPPWTF	IGKV1-5	.	IGKJ1	17	-1	-1	22
1	0.0011098779134295228	TGCCAACAGTATAAAAGTCATTCGTGGACGTTC	CQQYKSHSWTF	IGKV1-5	.	IGKJ1	22	-1	-1	22
1	0.0011098779134295228	TGCCAACAGACTTATACTACTCCTCGGACATTC	CQQTYTTPRTF	IGKV1-16	.	IGKJ4	8	-1	-1	30
1	0.0011098779134295228	TGCCAACAGACTAGGAGGTTCCCATTCACCTGC	CQQTRRFPFTC	IGKV1-16	.	IGKJ3	8	-1	-1	23
1	0.0011098779134295228	TGCCAACAATATGCTGCCTCACCTCGGACATTC	CQQYAASPRTF	IGKV3D-20	.	IGKJ1	24	-1	-1	25
1	0.0011098779134295228	TGCCAACAATATAATAGTTATTCTTTCACTTTC	CQQYNSYSFTF	IGKV1-5	.	IGKJ3	23	-1	-1	24
1	0.0011098779134295228	TGCATGCATTCTCTAGAAACTCCCCTCACTTTC	CMHSLETPLTF	IGKV2-28	.	IGKJ4	22	-1	-1	24
1	0.0011098779134295228	TGCATGCAATCTCTACAAACTTCGTTCACTTTT	CMQSLQTSFTF	IGKV2-28	.	IGKJ2	20	-1	-1	26
1	0.0011098779134295228	TGCATGCAACGTATAGAGTTTCCGTGGACGTTC	CMQRIEFPWTF	IGKV2-40	.	IGKJ1	22	-1	-1	22
1	0.0011098779134295228	TGCATGCAAGTTACACACTGGCCCAGAACTTTT	CMQVTHWPRTF	IGKV2-30	.	IGKJ2	22	-1	-1	27
1	0.0011098779134295228	TGCATGCAAGCTTTACAAACTCCGAGGACGTTC	CMQALQTPRTF	IGKV2-28	.	IGKJ1	27	-1	-1	25
1	0.0011098779134295228	TGCATGCAAGCTCTTCAAACTCCTCGGACGTTC	CMQALQTPRTF	IGKV2D-28	.	IGKJ1	24	-1	-1	25
1	0.0011098779134295228	TGCATGCAAGCTCTACAGACTCCTCCCACTTTT	CMQALQTPPTF	IGKV2D-28	.	IGKJ2	25	-1	-1	26
1	0.0011098779134295228	TGCATGCAAGCTCTACAAACTCCTCTCACTTTC	CMQALQTPLTF	IGKV2D-28	.	IGKJ4	24	-1	-1	24
1	0.0011098779134295228	TGCATGCAAGCTCTACAAACTCCGTACACTTTT	CMQALQTPYTF	IGKV2-28	.	IGKJ2	22	-1	-1	23
1	0.0011098779134295228	TGCATGCAAGCTCTACAAACTCCGTACACCTTC	CMQALQTPYTF	IGKV2-28	.	IGKJ2	22	-1	-1	23
1	0.0011098779134295228	TGCATGCAAGCTCTACAAACTCCGGTCACTTTC	CMQALQTPVTF	IGKV2-28	.	IGKJ3	22	-1	-1	25
1	0.0011098779134295228	TGCATGCAAGCTCTACAAACTCCATTCACTTTC	CMQALQTPFTF	IGKV2-28	.	IGKJ3	22	-1	-1	23
1	0.0011098779134295228	TGCATGCAAGCTCTACAAACCGCGTACACTTTT	CMQALQTAYTF	IGKV2-28	.	IGKJ2	19	-1	-1	23
1	0.0011098779134295228	TGCATGCAAGCTACACAATTTCCTATCACCTTC	CMQATQFPITF	IGKV2-24	.	IGKJ5	24	-1	-1	24
1	0.0011098779134295228	TGCATGCAAGCTACACAATTTCCCTGGACGTTC	CMQATQFPWTF	IGKV2-24	.	IGKJ1	22	-1	-1	24
1	0.0011098779134295228	TGCATGCAAGCTACACAATTTCCGTGGACGTTC	CMQATQFPWTF	IGKV2-24	.	IGKJ1	22	-1	-1	22
1	0.0011098779134295228	TGCATGCAAGCGACAGAATTTCACCGGACGTTC	CMQATEFHRTF	IGKV2-18	.	IGKJ1	21	-1	-1	25
1	0.0011098779134295228	TGCATGCAAGGTCTTCTAACTCCGTACACTTTT	CMQGLLTPYTF	IGKV2-28	.	IGKJ2	22	-1	-1	23
1	0.0011098779134295228	TGCATGCAAGGTCTACTAACTCCGTACACTTTT	CMQGLLTPYTF	IGKV2-28	.	IGKJ2	22	-1	-1	23
1	0.0011098779134295228	TGCATGCAAGGTCTACAGACGCTTCCTACGTTC	CMQGLQTLPTF	IGKV2D-28	.	IGKJ1	16	-1	-1	27
1	0.0011098779134295228	TGCATGCAAGGTACATACTGGCCGATCACCTTC	CMQGTYWPITF	IGKV2-30	.	IGKJ5	22	-1	-1	22
1	0.0011098779134295228	TGCATGCAAGGTACACACTGGCTGTACACTTTT	CMQGTHWLYTF	IGKV2-30	.	IGKJ2	21	-1	-1	22
1	0.0011098779134295228	TGCATGCAAGGTACACACTGGCCTCGTACGTTC	CMQGTHWPRTF	IGKV2D-30	.	IGKJ1	24	-1	-1	27
1	0.0011098779134295228	TGTCTACAAGATTACAATTTGTGGACGTTC	CLQDYNLWTF	IGKV1-6	.	IGKJ1	18	-1	-1	20
1	0.0011098779134295228	TGTCAGCAGTATGGTGCCTCACTCACTTTC	CQQYGASLTF	IGKV3-20	.	IGKJ4	21	-1	-1	21
1	0.0011098779134295228	TGTCAGCAGTATGGTAGCTCACCCCAGGTT	CQQYGSSPQV	IGKV3-20	.	IGKJ2	22	-1	-1	28
1	0.0011098779134295228	TGTCAGCAGTATGGTAGCTCACCCACTTTT	CQQYGSSPTF	IGKV3-20	.	IGKJ2	22	-1	-1	23
1	0.0011098779134295228	TGTCAGCAGTATAATAACTGGCTCACTTTC	CQQYNNWLTF	IGKV3-15	.	IGKJ4	21	-1	-1	20
1	0.0011098779134295228	TGTCAGCAGTATAATAACTGGCCCACGTTC	CQQYNNWPTF	IGKV3-15	.	IGKJ1	22	-1	-1	24
1	0.0011098779134295228	TGTCAGCAGCGTGGCAACTTGCTCACTTTC	CQQRGNLLTF	IGKV3-11	.	IGKJ4	18	-1	-1	20
1	0.0011098779134295228	TGTCAGCAGCGTAGCCACTGGCACACTTTT	CQQRSHWHTF	IGKV3D-11	.	IGKJ2	22	-1	-1	22
1	0.0011098779134295228	TGTCAGCAGCGTAGCAACTGGCTCACTTTC	CQQRSNWLTF	IGKV3-11	.	IGKJ4	21	-1	-1	20
1	0.0011098779134295228	TGTCAGCAGCGTAGCAACTGGGTCACTTTC	CQQRSNWVTF	IGKV3-11	.	IGKJ4	20	-1	-1	22
1	0.0011098779134295228	TGTCAGCAGGCTACCTACCCGCTCACTTTC	CQQATYPLTF	IGKV1-12	.	IGKJ4	12	-1	-1	19
1	0.0011098779134295228	TGTCAGCAATATTATAGTACTCCCACTTTC	CQQYYSTPTF	IGKV4-1	.	IGKJ4	22	-1	-1	23
1	0.0011098779134295228	TGTCAGCAATATTATAGTACCCACACTTTT	CQQYYSTHTF	IGKV4-1	.	IGKJ2	19	-1	-1	22
1	0.0011098779134295228	TGTCAACTGTACGAAAATTCACCGACGTTT	CQLYENSPTF	IGKV3-20	.	IGKJ1	4	-1	-1	23
1	0.0011098779134295228	TGTCAACAGTATTATAGTTACCCTCTTTTC	CQQYYSYPLF	IGKV1-8	.	IGKJ4	23	-1	-1	26
1	0.0011098779134295228	TGTCAACAGTATTATAGTTACCCCGGTTTC	CQQYYSYPGF	IGKV1-8	.	IGKJ3	22	-1	-1	26
1	0.0011098779134295228	TGTCAACAGTATGATAATCTGTACACTTTT	CQQYDNLYTF	IGKV1-33	.	IGKJ2	19	-1	-1	19
1	0.0011098779134295228	TGTCAACAGTACGATATTCTGTACACTTTT	CQQYDILYTF	IGKV1-33	.	IGKJ2	19	-1	-1	19
1	0.0011098779134295228	TGTCAACAGCTTAATAGTTACATCACCTTC	CQQLNSYITF	IGKV1-9	.	IGKJ5	20	-1	-1	21
1	0.0011098779134295228	TGTCAACAGGCTGATTACCCACTCACTTTC	CQQADYPLTF	IGKV1-12	.	IGKJ4	11	-1	-1	21
1	0.0011098779134295228	TGTCAACAGACTTACAGTACCCTCACTTTC	CQQTYSTLTF	IGKV1-39	.	IGKJ3	21	-1	-1	22
1	0.0011098779134295228	TGTCAACAGAGTTACAGTACCCCCACTTTC	CQQSYSTPTF	IGKV1-39	.	IGKJ4	22	-1	-1	23
1	0.0011098779134295228	TGCCTGGGAGGCACACACTCGTTCACTTTT	CLGGTHSFTF	IGKV2-30	.	IGKJ2	18	-1	-1	23
1	0.0011098779134295228	TGCCAACACTATGATATTTATTACGCTTTT	CQHYDIYYAF	IGKV1-5	.	IGKJ2	21	-1	-1	21
1	0.0011098779134295228	TGCCAACAGTATCATATTTTTTGGACGTTC	CQQYHIFWTF	IGKV1-5	.	IGKJ1	15	-1	-1	21
1	0.0011098779134295228	TGCCAACAGTATAGTAGTTATGTCACTTTC	CQQYSSYVTF	IGKV1-5	.	IGKJ4	20	-1	-1	22
1	0.0011098779134295228	TGCCAACAGTATAACTTTTATCCCACTTTC	CQQYNFYPTF	IGKV1-5	.	IGKJ2	13	-1	-1	23
1	0.0011098779134295228	TGCATGCAAGCTCTCTCCTTATTCACTTTC	CMQALSLFTF	IGKV2-28	.	IGKJ3	13	-1	-1	19
1	0.0011098779134295228	TGCATGCAAGCTCTACAACCGTACACTTTT	CMQALQPYTF	IGKV2-28	.	IGKJ2	17	-1	-1	20
1	0.0011098779134295228	TGCATGCAAGGTACACACCCGTACACTTTT	CMQGTHPYTF	IGKV2-30	.	IGKJ2	17	-1	-1	20
1	0.0011098779134295228	TGTCAGCAGCGTAGCAACTGGCTTTTC	CQQRSNWLF	IGKV3-11	.	IGKJ4	21	-1	-1	23
1	0.0011098779134295228	TGCCAACAGTATAAAACTTGGACGTTC	CQQYKTWTF	IGKV1-5	.	IGKJ1	13	-1	-1	18
1	0.0011098779134295228	TGCATGCAAGCTCTACAAACTCCCCTC	CMQALQTPL	IGKV2-28	.	IGKJ5	22	-1	-1	25
1	0.0011098779134295228	TGTCAGCAGTATGGTAGCCTCTTC	CQQYGSLF	IGKV3-20	.	IGKJ4	17	-1	-1	21
1	0.0011098779134295228	TGTCAGTTTCGTGGCTCTTTC	CQFRGSF	IGKV3-11	.	IGKJ4	5	-1	-1	16
1	0.0011098779134295228	TGTCAGCATTTTGGTTACTTT	CQHFGYF	IGKV3-20	.	IGKJ2	14	-1	-1	18
1	0.0011098779134295228	TGTCAGCACCAAGGCACTTTC	CQHQGTF	IGKV3-20	.	IGKJ4	7	-1	-1	14
1	0.0011098779134295228	TGTCAGCAGTATAGTTCTTTC	CQQYSSF	IGKV3-15	.	IGKJ3	12	-1	-1	16
1	0.0011098779134295228	TGTCAGCAGCGTGGCTCTTTC	CQQRGSF	IGKV3-11	.	IGKJ4	11	-1	-1	16
1	0.0011098779134295228	TGTCAATACCGTGGCTCTTTC	CQYRGSF	IGKV3-11	.	IGKJ4	4	-1	-1	16
1	0.0011098779134295228	TGTCAACAGCTTAAAAAGTTC	CQQLKKF	IGKV1-9	.	IGKJ1	13	-1	-1	17
