# Supplementary material for: Biomarkers and Immune Repertoire Metrics Identified by Peripheral Blood Transcriptomic Sequencing Reveal the Pathogenesis of COVID-19
Source: Front Immunol. 2021 Aug 24;12:677025. doi: 10.3389/fimmu.2021.677025 (PMC8421539; doi:10.3389/fimmu.2021.677025)
Supplement: Supplementary file 1 [file DataSheet_1.zip › TCR_BCR/IGK/convert.20S039612A.clonotypes.IGK.txt]

count	freq	cdr3nt	cdr3aa	v	d	j	VEnd	DStart	DEnd	JStart
10	0.026595744680851064	TGTCAACAGGCTAACAGTTTCCCTCTCACTTTC	CQQANSFPLTF	IGKV1-12	.	IGKJ4	23	-1	-1	24
8	0.02127659574468085	TGCATGCAAGGTATCCACTTTCCTCGGACGTTC	CMQGIHFPRTF	IGKV2-29	.	IGKJ1	27	-1	-1	25
7	0.018617021276595744	TGCCAACAGTATAGTAGTTACCCTCTCAGTTTC	CQQYSSYPLSF	IGKV1D-16	.	IGKJ4	24	-1	-1	24
6	0.015957446808510637	TGTCAACAGGTTAACAGTTTCCCTCGGGCCTTC	CQQVNSFPRAF	IGKV1-12	.	IGKJ5	27	-1	-1	28
5	0.013297872340425532	TGTCAACAATATCATACGCCTCCGTGGACGTTC	CQQYHTPPWTF	IGKV4-1	.	IGKJ1	15	-1	-1	22
5	0.013297872340425532	TGCCAACAGTATAATAGTTATTCGTGGACGTTC	CQQYNSYSWTF	IGKV1-5	.	IGKJ1	22	-1	-1	22
5	0.013297872340425532	TGCATGCAAGCTCTACAAACCCCGTACACTTTT	CMQALQTPYTF	IGKV2-28	.	IGKJ2	19	-1	-1	23
5	0.013297872340425532	TGCCAACACTATTATAATTATTGGACGTTC	CQHYYNYWTF	IGKV1-5	.	IGKJ1	21	-1	-1	21
4	0.010638297872340425	TGTCAGCAGCGTAGCGACTGGCCCGACCTCACTTTC	CQQRSDWPDLTF	IGKV3-11	.	IGKJ4	22	-1	-1	27
4	0.010638297872340425	TGTCAGCAGTATAATAACTGGCCATTCACTTTC	CQQYNNWPFTF	IGKV3-15	.	IGKJ3	22	-1	-1	23
4	0.010638297872340425	TGTCAACATTATGGTATCTCCCAGATCACCTTC	CQHYGISQITF	IGKV3-20	.	IGKJ5	19	-1	-1	23
4	0.010638297872340425	TGTCAACAGTTTAATACTTACCCTCTCACTTTC	CQQFNTYPLTF	IGKV1D-13	.	IGKJ4	24	-1	-1	24
4	0.010638297872340425	TGTCAACAGAGTTACAGTACCCCTCTCTCTTTC	CQQSYSTPLSF	IGKV1D-39	.	IGKJ4	24	-1	-1	24
4	0.010638297872340425	TGCATGCAGACTGTGGAGACCCCGCTCACCTTC	CMQTVETPLTF	IGKV2-28	.	IGKJ4	7	-1	-1	22
4	0.010638297872340425	TGCATGCAAGCTACACACTGGCCCATCACCTTC	CMQATHWPITF	IGKV2-30	.	IGKJ5	22	-1	-1	24
4	0.010638297872340425	TGCATGCAAGGTACACACTGGCCGTACACTTTT	CMQGTHWPYTF	IGKV2-30	.	IGKJ2	22	-1	-1	23
4	0.010638297872340425	TGCCAACAGTATTACGCTTATAAGACGTTC	CQQYYAYKTF	IGKV1-5	.	IGKJ1	11	-1	-1	23
3	0.007978723404255319	TGTCATCACCGAACCAATTGGCCTGAGGGGTTCACTTTC	CHHRTNWPEGFTF	IGKV3-11	.	IGKJ4	23	-1	-1	31
3	0.007978723404255319	TGTCAGCAATATGGTAGCTCACCTCGGATCACCTTC	CQQYGSSPRITF	IGKV3D-20	.	IGKJ5	24	-1	-1	26
3	0.007978723404255319	TGTCAACAGTATGGTGGCTCACCCATATACACTTTT	CQQYGGSPIYTF	IGKV3-20	.	IGKJ2	22	-1	-1	23
3	0.007978723404255319	TGTCATCAGAGTAATAAGTTACCGTACACTTTT	CHQSNKLPYTF	IGKV6-21	.	IGKJ2	22	-1	-1	23
3	0.007978723404255319	TGTCAGCAGTTTTATACTAATCCGCTCACTTTC	CQQFYTNPLTF	IGKV4-1	.	IGKJ4	22	-1	-1	22
3	0.007978723404255319	TGTCAGCAGTATAATAACTGGCCTCTCACTTTC	CQQYNNWPLTF	IGKV3-15	.	IGKJ4	23	-1	-1	24
3	0.007978723404255319	TGTCAGCAATATACTAACTCACCGTTCACTTTC	CQQYTNSPFTF	IGKV3-20	.	IGKJ3	22	-1	-1	24
3	0.007978723404255319	TGTCAGGACAACCATAACTGGCCGTACAGTTTT	CQDNHNWPYSF	IGKV3-15	.	IGKJ2	22	-1	-1	23
3	0.007978723404255319	TGTCAACAGGCTCAAGTTTCCCCGGACACCTTT	CQQAQVSPDTF	IGKV1-12	.	IGKJ2	21	-1	-1	25
3	0.007978723404255319	TGTCAACAGAGTTACGGTACCCCTCTAACCTTC	CQQSYGTPLTF	IGKV1D-39	.	IGKJ5	24	-1	-1	27
3	0.007978723404255319	TGTCAACAATATTATAGTACTCCGCTCACTTTC	CQQYYSTPLTF	IGKV4-1	.	IGKJ4	22	-1	-1	22
3	0.007978723404255319	TGTCAAAAATATGACCGTGCCCCGTGGACGTTC	CQKYDRAPWTF	IGKV1-27	.	IGKJ1	22	-1	-1	22
3	0.007978723404255319	TGCTTGCAAGGTGCACACTGGCCGTACACTTTT	CLQGAHWPYTF	IGKV2-30	.	IGKJ2	22	-1	-1	23
3	0.007978723404255319	TGCCAACAGTATGATACTTATCCCTGGGCGTTC	CQQYDTYPWAF	IGKV1-16	.	IGKJ1	19	-1	-1	24
3	0.007978723404255319	TGCATGCAAGCTACAGGCTGGCCTTGGACGTTC	CMQATGWPWTF	IGKV2-30	.	IGKJ1	23	-1	-1	24
3	0.007978723404255319	TGCATGCAAGGTATACAACTTCCTTACACTTTT	CMQGIQLPYTF	IGKV2-29	.	IGKJ2	23	-1	-1	24
3	0.007978723404255319	TGCATGCAGGCTCTACACGCTGTCACTTTC	CMQALHAVTF	IGKV2-28	.	IGKJ3	16	-1	-1	22
2	0.005319148936170213	TGCCAACACTACAATAGTTTTTCTCTAAGGTGGATGTTC	CQHYNSFSLRWMF	IGKV1-5	.	IGKJ1	23	-1	-1	29
2	0.005319148936170213	TGTCAGCTACGTAGCAACTGGCCTCTGTACACTTTT	CQLRSNWPLYTF	IGKV3-11	.	IGKJ2	23	-1	-1	25
2	0.005319148936170213	TGTCAGCAGTATGGTAGTTCAGTTCCGTACACTTTT	CQQYGSSVPYTF	IGKV3-20	.	IGKJ2	20	-1	-1	26
2	0.005319148936170213	TGTCAGCAGTATAATAACTGGCCTCCGTGGACGTTC	CQQYNNWPPWTF	IGKV3-15	.	IGKJ1	23	-1	-1	25
2	0.005319148936170213	TGTCAACAGAGTTACCGTACCCCTCCCCTCACTTTC	CQQSYRTPPLTF	IGKV1D-39	.	IGKJ4	25	-1	-1	27
2	0.005319148936170213	TGTCAACAGAGTTACAGTTCCCGGACCCGGACGTTC	CQQSYSSRTRTF	IGKV1-39	.	IGKJ1	21	-1	-1	28
2	0.005319148936170213	TGTCAACAGAGTTACAGTACCCGGACCCGGACGTTC	CQQSYSTRTRTF	IGKV1-39	.	IGKJ1	21	-1	-1	28
2	0.005319148936170213	TGTCTCCAGTATTATAGTGCTCTCCTCACTTTC	CLQYYSALLTF	IGKV4-1	.	IGKJ4	21	-1	-1	24
2	0.005319148936170213	TGTCACCATTATCATCTCTGGCCCCTCACTTTC	CHHYHLWPLTF	IGKV3-15	.	IGKJ4	22	-1	-1	24
2	0.005319148936170213	TGTCACCAATATTGGGATACTCCGTGGACGTTC	CHQYWDTPWTF	IGKV4-1	.	IGKJ1	12	-1	-1	22
2	0.005319148936170213	TGTCACCAATATGGTAGCTCACCCATCACCTTC	CHQYGSSPITF	IGKV3-20	.	IGKJ5	22	-1	-1	24
2	0.005319148936170213	TGTCAGCACCGTCGCACCTGGCCTCTCACTTTC	CQHRRTWPLTF	IGKV3-11	.	IGKJ4	23	-1	-1	24
2	0.005319148936170213	TGTCAGCAGTATAATGACTGGCCGCTCACTTTC	CQQYNDWPLTF	IGKV3-15	.	IGKJ4	22	-1	-1	22
2	0.005319148936170213	TGTCAGCAGTATAATAAGTGGCCGCTCACTTTC	CQQYNKWPLTF	IGKV3-15	.	IGKJ4	22	-1	-1	15
2	0.005319148936170213	TGTCAGCAGTACAATAAGTGGCCATACACTTTT	CQQYNKWPYTF	IGKV3-15	.	IGKJ2	22	-1	-1	24
2	0.005319148936170213	TGTCAGCAGCGTAGCAACTGGCCTCTCACTTTC	CQQRSNWPLTF	IGKV3-11	.	IGKJ4	23	-1	-1	24
2	0.005319148936170213	TGTCAGCAATATTGGCATTTTCCGATCACCTTC	CQQYWHFPITF	IGKV4-1	.	IGKJ5	12	-1	-1	22
2	0.005319148936170213	TGTCAGCAATATTATACTACTCCTCTCACTTTC	CQQYYTTPLTF	IGKV4-1	.	IGKJ4	23	-1	-1	24
2	0.005319148936170213	TGTCAGCAATATTATAGTACTCCGTACACTTTT	CQQYYSTPYTF	IGKV4-1	.	IGKJ2	22	-1	-1	23
2	0.005319148936170213	TGTCAGCAATATTATAGTACTCCGCTCACTTTC	CQQYYSTPLTF	IGKV4-1	.	IGKJ4	22	-1	-1	22
2	0.005319148936170213	TGTCAGCAATATTATAGTACTCCGATCACCTTC	CQQYYSTPITF	IGKV4-1	.	IGKJ5	22	-1	-1	22
2	0.005319148936170213	TGTCAGCAATATTATAATACTCCATTCACTTTC	CQQYYNTPFTF	IGKV4-1	.	IGKJ3	22	-1	-1	23
2	0.005319148936170213	TGTCAGCAATACTATGGTACTCCATTCACTTTC	CQQYYGTPFTF	IGKV4-1	.	IGKJ3	22	-1	-1	23
2	0.005319148936170213	TGTCAGCAACACTATAGGAGTCCGCTCACTTTC	CQQHYRSPLTF	IGKV4-1	.	IGKJ4	16	-1	-1	22
2	0.005319148936170213	TGTCAGGAATATCTTGGTCCTCCGTACAGTTTT	CQEYLGPPYSF	IGKV4-1	.	IGKJ2	11	-1	-1	23
2	0.005319148936170213	TGTCAGAAGTACAACAGTGCCCTGTGGACGTTC	CQKYNSALWTF	IGKV1-27	.	IGKJ1	21	-1	-1	23
2	0.005319148936170213	TGTCAACAGACTTTCAGTCCCCTCCCCACTTTC	CQQTFSPLPTF	IGKV1D-39	.	IGKJ4	24	-1	-1	26
2	0.005319148936170213	TGTCAACAGAGTTATAGTTCCCCCCTCACTTTC	CQQSYSSPLTF	IGKV1-39	.	IGKJ4	22	-1	-1	24
2	0.005319148936170213	TGTCAACAGAGTTACAGTACCCCTCGAGCTTTC	CQQSYSTPRAF	IGKV1D-39	.	IGKJ3	24	-1	-1	28
2	0.005319148936170213	TGTCAACAGAGTTACAGTACCCCTCAGACGTTC	CQQSYSTPQTF	IGKV1D-39	.	IGKJ1	24	-1	-1	26
2	0.005319148936170213	TGTCAACAGAGTTACAATCTTGTTTTCAGTTTC	CQQSYNLVFSF	IGKV1-39	.	IGKJ3	15	-1	-1	24
2	0.005319148936170213	TGTCAACAATATTATAATTCTCCATTCACATTC	CQQYYNSPFTF	IGKV4-1	.	IGKJ3	22	-1	-1	23
2	0.005319148936170213	TGCTTGCAAGCTCTACGAACTCCGTGGACGTTC	CLQALRTPWTF	IGKV2-28	.	IGKJ1	22	-1	-1	22
2	0.005319148936170213	TGCTTGCAAGGTTCACACTGGCCTCCTACTTTC	CLQGSHWPPTF	IGKV2D-30	.	IGKJ4	25	-1	-1	27
2	0.005319148936170213	TGCCTACAAGATTACATTTACCCTCGCACTTTC	CLQDYIYPRTF	IGKV1-6	.	IGKJ3	23	-1	-1	26
2	0.005319148936170213	TGCCAGCAGTTTCATAGTTATCCGTGGACGTTC	CQQFHSYPWTF	IGKV1-5	.	IGKJ1	20	-1	-1	22
2	0.005319148936170213	TGCCAGCAATATAATAAATTTCCGTGGACGTTC	CQQYNKFPWTF	IGKV1-5	.	IGKJ1	15	-1	-1	22
2	0.005319148936170213	TGCGTGCAAGGTACACACTGGCCGTACACTTTT	CVQGTHWPYTF	IGKV2-30	.	IGKJ2	22	-1	-1	23
2	0.005319148936170213	TGCGCGCAAGTAACACAATTTCCGTACACTTTT	CAQVTQFPYTF	IGKV2D-24	.	IGKJ2	22	-1	-1	23
2	0.005319148936170213	TGCATGCAGGGTTTTCAAATTCCGCTCACTTTC	CMQGFQIPLTF	IGKV2-28	.	IGKJ4	7	-1	-1	22
2	0.005319148936170213	TGCATGCAAGTTTTCCAGAATCCTCGGACGTTC	CMQVFQNPRTF	IGKV2-28	.	IGKJ1	9	-1	-1	25
2	0.005319148936170213	TGCATGCAAGCTCTACAAACTCCGTACACTTTT	CMQALQTPYTF	IGKV2-28	.	IGKJ2	22	-1	-1	23
2	0.005319148936170213	TGCATGCAAACTTTACAGTTTCCGCTCACTTTC	CMQTLQFPLTF	IGKV2-18	.	IGKJ4	22	-1	-1	22
2	0.005319148936170213	TGTCAGCAGCATGGTAGCTCACCGACGTTC	CQQHGSSPTF	IGKV3-20	.	IGKJ1	22	-1	-1	23
2	0.005319148936170213	TGTCAGCAATATTATAATCATCTCAGTTTC	CQQYYNHLSF	IGKV4-1	.	IGKJ4	15	-1	-1	21
2	0.005319148936170213	TGCCACCAATATCATACTTTTGCAACGTTC	CHQYHTFATF	IGKV1-5	.	IGKJ1	15	-1	-1	24
2	0.005319148936170213	TGCCAACAGTATAAAACTTTTTCGACGTTC	CQQYKTFSTF	IGKV1-5	.	IGKJ1	13	-1	-1	23
1	0.0026595744680851063	TGCCAACACTATGATGAGTTTTCTCTGATGTTCACTTTC	CQHYDEFSLMFTF	IGKV1-5	.	IGKJ3	11	-1	-1	30
1	0.0026595744680851063	TGTCAGCAGTATGGTGCCACACCTCCGATAAGTTTC	CQQYGATPPISF	IGKV3D-20	.	IGKJ3	26	-1	-1	32
1	0.0026595744680851063	TGTCAGCAGTATGGTAGTTCACCTCTATTTACTTTC	CQQYGSSPLFTF	IGKV3D-20	.	IGKJ3	24	-1	-1	25
1	0.0026595744680851063	TGTCAGCAGTATAATCACTGGCCTCCGTTCACTTTT	CQQYNHWPPFTF	IGKV3D-15	.	IGKJ2	26	-1	-1	29
1	0.0026595744680851063	TGTCAGCAGTATAATGACTGGCCTCATGGGACGTTC	CQQYNDWPHGTF	IGKV3D-15	.	IGKJ1	24	-1	-1	28
1	0.0026595744680851063	TGTCAGCAGTATAATACCTGGCCAGCGTGGACGTTC	CQQYNTWPAWTF	IGKV3-15	.	IGKJ1	22	-1	-1	25
1	0.0026595744680851063	TGTCAGCAGTATAATAACTGGCCCTCATTCACTTTC	CQQYNNWPSFTF	IGKV3-15	.	IGKJ3	22	-1	-1	26
1	0.0026595744680851063	TGTCAGCAGTATAAAAACTGGTATCCGCTCTCTTTC	CQQYKNWYPLSF	IGKV3-15	.	IGKJ4	20	-1	-1	25
1	0.0026595744680851063	TGTCAGCAGCGTGTCAGCTGGCCTGCCTTAACTTTC	CQQRVSWPALTF	IGKV3-11	.	IGKJ4	23	-1	-1	30
1	0.0026595744680851063	TGTCAGCAATATGGTAACTCACCTGCGTACACTTTT	CQQYGNSPAYTF	IGKV3-20	.	IGKJ2	23	-1	-1	26
1	0.0026595744680851063	TGTCAGGAGTATAGTGACTGGCCCTCCCTCACTTTC	CQEYSDWPSLTF	IGKV3-11	.	IGKJ4	22	-1	-1	27
1	0.0026595744680851063	TGTCAACAGTATGGTAGCTCACCTCCATTCACTTTC	CQQYGSSPPFTF	IGKV3D-20	.	IGKJ3	25	-1	-1	26
1	0.0026595744680851063	TGTCAACAGTATGATAATCTCCCTCCGCTCACTTTC	CQQYDNLPPLTF	IGKV1D-33	.	IGKJ4	26	-1	-1	25
1	0.0026595744680851063	TGTCAACAGTATGATAATCTCCCTCCATTCACTTTC	CQQYDNLPPFTF	IGKV1D-33	.	IGKJ3	25	-1	-1	26
1	0.0026595744680851063	TGCCAACAGTATAATAGTTATTCTTTGTATAGTTTT	CQQYNSYSLYSF	IGKV1-5	.	IGKJ2	23	-1	-1	25
1	0.0026595744680851063	TGCCAACAGTATAATAGTTATTCTAGGCTCACTTTC	CQQYNSYSRLTF	IGKV1-5	.	IGKJ4	25	-1	-1	26
1	0.0026595744680851063	TGCCAAGAGTATCGTAGTTATTCGATGTATACTTTT	CQEYRSYSMYTF	IGKV1-5	.	IGKJ2	22	-1	-1	24
1	0.0026595744680851063	TGCATGCAAGCTCTACAAACTCCTCCGTACACTTTT	CMQALQTPPYTF	IGKV2D-28	.	IGKJ2	26	-1	-1	26
1	0.0026595744680851063	TGCATGCAAGGCACACACTGGCCCCCTTTCACTTTC	CMQGTHWPPFTF	IGKV2-30	.	IGKJ3	22	-1	-1	27
1	0.0026595744680851063	TGCACGCAAGGTACACACTGGCCTCCGTACACTTAT	CTQGTHWPPYTY	IGKV2D-30	.	IGKJ2	26	-1	-1	26
1	0.0026595744680851063	TGTTCGCAATATTATGATACTCCTCGGACGTTC	CSQYYDTPRTF	IGKV4-1	.	IGKJ1	27	-1	-1	25
1	0.0026595744680851063	TGTCTACAGCATAATTATTACCCGTGGACGTTC	CLQHNYYPWTF	IGKV1-17	.	IGKJ1	22	-1	-1	22
1	0.0026595744680851063	TGTCTACAGGTTAATGATTACCCTCTCACTTTC	CLQVNDYPLTF	IGKV1-13	.	IGKJ4	23	-1	-1	24
1	0.0026595744680851063	TGTCTACAACATAATGGTTACCCATTCACTTTC	CLQHNGYPFTF	IGKV1-17	.	IGKJ3	22	-1	-1	23
1	0.0026595744680851063	TGTCATCAACGTAGCAACTGGCCTCTCACTTTC	CHQRSNWPLTF	IGKV3-11	.	IGKJ4	23	-1	-1	24
1	0.0026595744680851063	TGTCACCAATATTACAGTGCTCCTCAGACGTTC	CHQYYSAPQTF	IGKV4-1	.	IGKJ1	23	-1	-1	26
1	0.0026595744680851063	TGTCACCAATATCATAGCACTCCTCCCACTTTT	CHQYHSTPPTF	IGKV4-1	.	IGKJ2	23	-1	-1	26
1	0.0026595744680851063	TGTCACCAATACGGTATAACACCGTGGACGTTC	CHQYGITPWTF	IGKV3-20	.	IGKJ1	15	-1	-1	22
1	0.0026595744680851063	TGTCAGCATTATACTGACTGGCCTCTCACTTTC	CQHYTDWPLTF	IGKV3-15	.	IGKJ4	23	-1	-1	24
1	0.0026595744680851063	TGTCAGCACTATTCTACATCACCGTTCACCTTT	CQHYSTSPFTF	IGKV3-20	.	IGKJ2	11	-1	-1	26
1	0.0026595744680851063	TGTCAGCACCATGGTACGTCAAGGTGGACGTTC	CQHHGTSRWTF	IGKV3-20	.	IGKJ1	15	-1	-1	15
1	0.0026595744680851063	TGTCAGCACACTTACTATGCCCCGTATACTTTT	CQHTYYAPYTF	IGKV1-37	.	IGKJ2	22	-1	-1	23
1	0.0026595744680851063	TGTCAGCAGTTTGATGTCTGGCCTTGGACGTTC	CQQFDVWPWTF	IGKV3-15	.	IGKJ1	23	-1	-1	24
1	0.0026595744680851063	TGTCAGCAGTATTTTATCTCACCGTACACTTTT	CQQYFISPYTF	IGKV3-20	.	IGKJ2	22	-1	-1	23
1	0.0026595744680851063	TGTCAGCAGTATGGTATCTCACCGATCACCTTC	CQQYGISPITF	IGKV3-20	.	IGKJ5	22	-1	-1	22
1	0.0026595744680851063	TGTCAGCAGTATGGTAGCTCCTTGTACACTTTT	CQQYGSSLYTF	IGKV3-20	.	IGKJ2	19	-1	-1	22
1	0.0026595744680851063	TGTCAGCAGTATGGTAGCTCACCGCTCACTTTC	CQQYGSSPLTF	IGKV3-20	.	IGKJ4	22	-1	-1	22
1	0.0026595744680851063	TGTCAGCAGTATGGTAGCTCACCATTCACTTTC	CQQYGSSPFTF	IGKV3-20	.	IGKJ3	22	-1	-1	23
1	0.0026595744680851063	TGTCAGCAGTATGGAAGCTCACCGCTCACTTTC	CQQYGSSPLTF	IGKV3-20	.	IGKJ4	22	-1	-1	22
1	0.0026595744680851063	TGTCAGCAGTATGATAGCTCACCTCTCACTTTC	CQQYDSSPLTF	IGKV3D-20	.	IGKJ3	24	-1	-1	25
1	0.0026595744680851063	TGTCAGCAGTATAGTAGTTCACCTCTCACTTTC	CQQYSSSPLTF	IGKV3D-20	.	IGKJ4	24	-1	-1	24
1	0.0026595744680851063	TGTCAGCAGTATAGTAGCTATCCGCTCACTTTC	CQQYSSYPLTF	IGKV3-20	.	IGKJ4	18	-1	-1	22
1	0.0026595744680851063	TGTCAGCAGTATAATAAGTGGCCATTCACTTTC	CQQYNKWPFTF	IGKV3-15	.	IGKJ3	22	-1	-1	23
1	0.0026595744680851063	TGTCAGCAGCGTAACGAATGGCCTCTCACTTTC	CQQRNEWPLTF	IGKV3-11	.	IGKJ4	23	-1	-1	24
1	0.0026595744680851063	TGTCAGCAGGCTAACAGTTTCCCGGTCACCTTC	CQQANSFPVTF	IGKV1-12	.	IGKJ5	22	-1	-1	25
1	0.0026595744680851063	TGTCAGCAGGGGAACAGTCACCCGGCGACCTTC	CQQGNSHPATF	IGKV1-13	.	IGKJ4	8	-1	-1	30
1	0.0026595744680851063	TGTCAGCAGAGTAGTAGCTCACCGTACACTTTT	CQQSSSSPYTF	IGKV3-20	.	IGKJ2	22	-1	-1	23
1	0.0026595744680851063	TGTCAGCAATATTATGGTACTCCTCCTACTTTT	CQQYYGTPPTF	IGKV4-1	.	IGKJ2	23	-1	-1	27
1	0.0026595744680851063	TGTCAGCAATATTATAGTTCTCCGATCACCTTC	CQQYYSSPITF	IGKV4-1	.	IGKJ5	22	-1	-1	22
1	0.0026595744680851063	TGTCAGCAATATTATAGTACCCCGTACACTTTT	CQQYYSTPYTF	IGKV4-1	.	IGKJ2	19	-1	-1	23
1	0.0026595744680851063	TGTCAGCAATACTATCGCAGTCCGCTCACTTTC	CQQYYRSPLTF	IGKV4-1	.	IGKJ4	14	-1	-1	22
1	0.0026595744680851063	TGTCAGCAACGTAAGAAGTGGCCTCTCACTTTC	CQQRKKWPLTF	IGKV3-15	.	IGKJ4	7	-1	-1	24
1	0.0026595744680851063	TGTCAGGAGAGCTACAGCAGCTCGTGGACGTTT	CQESYSSSWTF	IGKV1-39	.	IGKJ1	16	-1	-1	22
1	0.0026595744680851063	TGTCAACAGTATGCTAGCTCACCGTACACTTTT	CQQYASSPYTF	IGKV3-20	.	IGKJ2	22	-1	-1	23
1	0.0026595744680851063	TGTCAACAGTATGATGATGTGCCGGTCACCTTC	CQQYDDVPVTF	IGKV1-33	.	IGKJ5	14	-1	-1	25
1	0.0026595744680851063	TGTCAACAGTATGATAGTTATCCGTACACTTTT	CQQYDSYPYTF	IGKV1-5	.	IGKJ2	20	-1	-1	23
1	0.0026595744680851063	TGTCAACAGTATAAAAATTACCCGCTCACTTTC	CQQYKNYPLTF	IGKV1-35	.	IGKJ4	22	-1	-1	22
1	0.0026595744680851063	TGTCAACAGTACGATGACTCACCCATCACCTTC	CQQYDDSPITF	IGKV1D-43	.	IGKJ5	10	-1	-1	24
1	0.0026595744680851063	TGTCAACAGCTTAATACTTACCCGTGGACGTTC	CQQLNTYPWTF	IGKV1-13	.	IGKJ1	22	-1	-1	22
1	0.0026595744680851063	TGTCAACAGCTTAATAGTTACCCTTCTACCTTC	CQQLNSYPSTF	IGKV1-9	.	IGKJ5	23	-1	-1	27
1	0.0026595744680851063	TGTCAACAGGTTCGCCTCTACCCTCTCACTTTC	CQQVRLYPLTF	IGKV1-13	.	IGKJ4	8	-1	-1	24
1	0.0026595744680851063	TGTCAACAGGCTTTAACTGCCCCGGACACTTTT	CQQALTAPDTF	IGKV1-8	.	IGKJ2	8	-1	-1	25
1	0.0026595744680851063	TGTCAACAGGCTAACACTTTCCCTCTCACTTTC	CQQANTFPLTF	IGKV1-12	.	IGKJ4	23	-1	-1	24
1	0.0026595744680851063	TGTCAACAGGCTAACAGTTTCCCTTTCACTTTC	CQQANSFPFTF	IGKV1D-12	.	IGKJ4	24	-1	-1	25
1	0.0026595744680851063	TGTCAACAGGCTAACAGTTTCCCTTGGACGTTC	CQQANSFPWTF	IGKV1D-12	.	IGKJ1	24	-1	-1	24
1	0.0026595744680851063	TGTCAACAGGGTCACACTTTCCCGCTCGCTTTC	CQQGHTFPLAF	IGKV1-12	.	IGKJ4	22	-1	-1	22
1	0.0026595744680851063	TGTCAACAGACTTACAGTACGCCGTGGACGTTC	CQQTYSTPWTF	IGKV1-39	.	IGKJ1	19	-1	-1	22
1	0.0026595744680851063	TGTCAACAGACTAGGAGTTCCCCGTTCACTTTT	CQQTRSSPFTF	IGKV1-12	.	IGKJ2	22	-1	-1	26
1	0.0026595744680851063	TGTCAACAGAGTTTCAGTACCCCCCTCACCTTC	CQQSFSTPLTF	IGKV1-39	.	IGKJ5	22	-1	-1	25
1	0.0026595744680851063	TGTCAACAGAGTTATGATACTCCGTTCACTTTC	CQQSYDTPFTF	IGKV1-39	.	IGKJ3	13	-1	-1	24
1	0.0026595744680851063	TGTCAACAGAGTTACCTTACTCCCCACACTTTT	CQQSYLTPHTF	IGKV1-39	.	IGKJ2	14	-1	-1	25
1	0.0026595744680851063	TGTCAACAGAGTTACACTACTCTTATCACCTTC	CQQSYTTLITF	IGKV1-39	.	IGKJ5	19	-1	-1	24
1	0.0026595744680851063	TGTCAACAGAGTTACAGTGGTCCTGAGACTTTT	CQQSYSGPETF	IGKV1-39	.	IGKJ2	17	-1	-1	27
1	0.0026595744680851063	TGTCAACAGAGTTACAGTACCTCTTGGACGTTC	CQQSYSTSWTF	IGKV1-39	.	IGKJ1	20	-1	-1	24
1	0.0026595744680851063	TGTCAACAGAGTTACAGTACCCCCTGGACGTTC	CQQSYSTPWTF	IGKV1-39	.	IGKJ1	22	-1	-1	24
1	0.0026595744680851063	TGTCAACAGAGTTACAGTACCCCGTGGACGTTC	CQQSYSTPWTF	IGKV1-39	.	IGKJ1	22	-1	-1	22
1	0.0026595744680851063	TGTCAACAGAGTTACAGTACCCCGTACACTTTT	CQQSYSTPYTF	IGKV1-39	.	IGKJ2	22	-1	-1	23
1	0.0026595744680851063	TGTCAACAGAGTTACAGTACCCCATTCACTTTC	CQQSYSTPFTF	IGKV1-39	.	IGKJ3	22	-1	-1	23
1	0.0026595744680851063	TGTCAACAGAGTCACACTACCCCGTACACTTTT	CQQSHTTPYTF	IGKV1-39	.	IGKJ2	22	-1	-1	23
1	0.0026595744680851063	TGTCAACAATTTAATACTTACCCGCTCACTTTC	CQQFNTYPLTF	IGKV1-13	.	IGKJ4	22	-1	-1	22
1	0.0026595744680851063	TGTCAACAATATTATAATACTCCATACACATTT	CQQYYNTPYTF	IGKV4-1	.	IGKJ2	22	-1	-1	24
1	0.0026595744680851063	TGTCAACAATATAATGACTGGCCGTACACTTTT	CQQYNDWPYTF	IGKV3-15	.	IGKJ2	22	-1	-1	23
1	0.0026595744680851063	TGTCAACAATATAAAAGTTATCCATTCACTTTC	CQQYKSYPFTF	IGKV1-8	.	IGKJ3	19	-1	-1	23
1	0.0026595744680851063	TGTCAACAACTTAGGAGTTATCCGATCACCTTC	CQQLRSYPITF	IGKV1-9	.	IGKJ5	19	-1	-1	22
1	0.0026595744680851063	TGTCAACAACTCAGGACTTACCCATTCACTTTC	CQQLRTYPFTF	IGKV1-13	.	IGKJ3	7	-1	-1	23
1	0.0026595744680851063	TGTCAACAAAGTGCCAACACGATTTTCACTTTC	CQQSANTIFTF	IGKV1-39	.	IGKJ3	11	-1	-1	24
1	0.0026595744680851063	TGTCAAAAGTATAATGGTGCCCCGTTCAGTTTC	CQKYNGAPFSF	IGKV1-27	.	IGKJ3	22	-1	-1	24
1	0.0026595744680851063	TGTCAAAAGTATAACAGTGCCCCGTGGACGTTC	CQKYNSAPWTF	IGKV1-27	.	IGKJ1	22	-1	-1	22
1	0.0026595744680851063	TGTCAAAAGTATAACAGTGCCCCATTCACTTTC	CQKYNSAPFTF	IGKV1-27	.	IGKJ3	22	-1	-1	23
1	0.0026595744680851063	TGTGAACAGAGTGACGTTCTGCCGCTCACCTTC	CEQSDVLPLTF	IGKV1-39	.	IGKJ4	11	-1	-1	22
1	0.0026595744680851063	TGTGAACAGAGTGACGTTCTGCCGCTCACCTTC	CEQSDVLPLTF	IGKV1-13	.	IGKJ4	8	-1	-1	22
1	0.0026595744680851063	TGTATGCAAGCTCTACAAACGCCCCTCACTTTC	CMQALQTPLTF	IGKV2-28	.	IGKJ4	19	-1	-1	24
1	0.0026595744680851063	TGTATGCAAGGTCTCCATAGTCCGGTCACTTTC	CMQGLHSPVTF	IGKV2-29	.	IGKJ4	11	-1	-1	25
1	0.0026595744680851063	TGTATGCAAGGTACACGCTGGCCGTACACTTTT	CMQGTRWPYTF	IGKV2-30	.	IGKJ2	22	-1	-1	23
1	0.0026595744680851063	TGCTTCCAAGGTATACACTGGCCGTACACTTTT	CFQGIHWPYTF	IGKV2-30	.	IGKJ2	22	-1	-1	23
1	0.0026595744680851063	TGCCAGCAGTATAATAGTTACCCGCTCACTTTC	CQQYNSYPLTF	IGKV1-16	.	IGKJ4	22	-1	-1	22
1	0.0026595744680851063	TGCCAGCAATATAGTAGTTACCCTTTCACTTTC	CQQYSSYPFTF	IGKV1-16	.	IGKJ4	23	-1	-1	25
1	0.0026595744680851063	TGCCAACACTATAATAGTTATCCGTATACTTTT	CQHYNSYPYTF	IGKV1-5	.	IGKJ2	20	-1	-1	23
1	0.0026595744680851063	TGCCAACAGTCTACAGGTTACCCTCGAACTTTC	CQQSTGYPRTF	IGKV1D-16	.	IGKJ3	24	-1	-1	27
1	0.0026595744680851063	TGCCAACAGTATAATAGTTATTCTCGGACGTTC	CQQYNSYSRTF	IGKV1-5	.	IGKJ1	23	-1	-1	25
1	0.0026595744680851063	TGCCAACAGTATAATAGTTACCCGTACACTTTT	CQQYNSYPYTF	IGKV1-16	.	IGKJ2	22	-1	-1	23
1	0.0026595744680851063	TGCCAACAGTATAATAGTTACCCGATGACCTTC	CQQYNSYPMTF	IGKV1-16	.	IGKJ5	22	-1	-1	22
1	0.0026595744680851063	TGCCAACAGTATAAAGATTATCCTTACACTTTC	CQQYKDYPYTF	IGKV1-16	.	IGKJ2	13	-1	-1	24
1	0.0026595744680851063	TGCCAACAGTATAAAAATTACCCACTCACTTTC	CQQYKNYPLTF	IGKV1-35	.	IGKJ4	22	-1	-1	24
1	0.0026595744680851063	TGCCAACAGACTTACAGTACTTTTTGGACGTTC	CQQTYSTFWTF	IGKV1-39	.	IGKJ1	19	-1	-1	24
1	0.0026595744680851063	TGCCAACAATATAGTAATTATGTGTGGACATTC	CQQYSNYVWTF	IGKV1-5	.	IGKJ1	20	-1	-1	23
1	0.0026595744680851063	TGCCAACAATATAATGCTTTCCCTATCACCTTT	CQQYNAFPITF	IGKV1-16	.	IGKJ5	24	-1	-1	24
1	0.0026595744680851063	TGCCAACAATATAATAGTTTTTCGTGGACGTTC	CQQYNSFSWTF	IGKV1-5	.	IGKJ1	22	-1	-1	22
1	0.0026595744680851063	TGCCAACAATATAATAGTTACCCCGTCACTTTC	CQQYNSYPVTF	IGKV1-16	.	IGKJ4	22	-1	-1	25
1	0.0026595744680851063	TGCATTCAAGGTACACACTGGCCTCACACTGTT	CIQGTHWPHTV	IGKV2D-30	.	IGKJ2	24	-1	-1	25
1	0.0026595744680851063	TGCATGCAATCTCTACAAACCCCGCTCACTTTT	CMQSLQTPLTF	IGKV2-28	.	IGKJ2	19	-1	-1	26
1	0.0026595744680851063	TGCATGCAATATACACACTGGCCTCACACTTTC	CMQYTHWPHTF	IGKV2D-30	.	IGKJ4	24	-1	-1	26
1	0.0026595744680851063	TGCATGCAAGCTCTACAAGTTCCTCACACTTTT	CMQALQVPHTF	IGKV2D-28	.	IGKJ2	24	-1	-1	25
1	0.0026595744680851063	TGCATGCAAGCTCTACAAACTCTATTCACTTTC	CMQALQTLFTF	IGKV2-28	.	IGKJ3	21	-1	-1	22
1	0.0026595744680851063	TGCATGCAAGCTCTACAAACTCCGCTCACTTTC	CMQALQTPLTF	IGKV2-28	.	IGKJ4	22	-1	-1	22
1	0.0026595744680851063	TGCATGCAAGCTCTACAAACTATGTACACTTTT	CMQALQTMYTF	IGKV2-28	.	IGKJ2	20	-1	-1	21
1	0.0026595744680851063	TGCATGCAAGGTCTACAGACTCTATTCACTTTC	CMQGLQTLFTF	IGKV2-28	.	IGKJ3	21	-1	-1	22
1	0.0026595744680851063	TGCATGCAAGGTCTACAAACTCCTTTCTCTTTC	CMQGLQTPFSF	IGKV2-28	.	IGKJ3	23	-1	-1	24
1	0.0026595744680851063	TGCATGCAAGGTCTAGCCACTCCTCTGACTTTC	CMQGLATPLTF	IGKV2D-28	.	IGKJ3	24	-1	-1	27
1	0.0026595744680851063	TGCATGCAAGGTGCACACTGGCCGTATACTTTT	CMQGAHWPYTF	IGKV2-30	.	IGKJ2	22	-1	-1	23
1	0.0026595744680851063	TGCATGCAAGGTATAAACCTTCCGCTCACTTTC	CMQGINLPLTF	IGKV2-29	.	IGKJ4	22	-1	-1	22
1	0.0026595744680851063	TGCATGCAAGGTACACACTGGCCTCTCACTTTC	CMQGTHWPLTF	IGKV2D-30	.	IGKJ4	24	-1	-1	24
1	0.0026595744680851063	TGCATGCAAGGTACACACTGGCCTCCCACTTTC	CMQGTHWPPTF	IGKV2D-30	.	IGKJ3	25	-1	-1	26
1	0.0026595744680851063	TGCATGCAAGGTACACACTGGCCTCGGACGTTC	CMQGTHWPRTF	IGKV2D-30	.	IGKJ1	24	-1	-1	25
1	0.0026595744680851063	TGCATGCAAGATCTACAAATTCCTCTGACGTTC	CMQDLQIPLTF	IGKV2D-28	.	IGKJ1	24	-1	-1	26
1	0.0026595744680851063	TGCATGCAAACTCTACAAACTCCGCTCACTTTC	CMQTLQTPLTF	IGKV2-28	.	IGKJ4	22	-1	-1	22
1	0.0026595744680851063	TGCATGCAAACTCTACAAACACCTGGGACGTTT	CMQTLQTPGTF	IGKV2-28	.	IGKJ1	27	-1	-1	25
1	0.0026595744680851063	TGCATGCAAACTGCACATTGGCCCCTCACTTTC	CMQTAHWPLTF	IGKV2-26	.	IGKJ4	16	-1	-1	24
1	0.0026595744680851063	TGCACGCAAGCTACACAATTTCCGCTCACTTTC	CTQATQFPLTF	IGKV2D-24	.	IGKJ4	22	-1	-1	22
1	0.0026595744680851063	TGTCAGCAGTATTACAACTGGGTCACCTTC	CQQYYNWVTF	IGKV3-15	.	IGKJ4	20	-1	-1	22
1	0.0026595744680851063	TGTCAGCAGTATGGTAGCCGTGACACTTTT	CQQYGSRDTF	IGKV3-20	.	IGKJ2	17	-1	-1	22
1	0.0026595744680851063	TGTCAGCAGTATAATAACTGGTGGACGTTC	CQQYNNWWTF	IGKV3-15	.	IGKJ1	20	-1	-1	20
1	0.0026595744680851063	TGTCAGCAGTATAATAACTGGCTCACTTTC	CQQYNNWLTF	IGKV3-15	.	IGKJ4	21	-1	-1	20
1	0.0026595744680851063	TGTCAACAGTTTAATAATTACCCCTCTTTC	CQQFNNYPSF	IGKV1-13	.	IGKJ3	22	-1	-1	25
1	0.0026595744680851063	TGTCAACAGAGTTACAGTACCTCGACGTTC	CQQSYSTSTF	IGKV1-39	.	IGKJ1	20	-1	-1	23
1	0.0026595744680851063	TGTCAACAATTTGGTGACTCACTCACTTTC	CQQFGDSLTF	IGKV3-20	.	IGKJ4	21	-1	-1	21
1	0.0026595744680851063	TGCCAACAGTATGATACTTTTAAGACATTC	CQQYDTFKTF	IGKV1-5	.	IGKJ1	15	-1	-1	23
1	0.0026595744680851063	TGCCAACAGTATAATAGTTTTTGGACGTTC	CQQYNSFWTF	IGKV1-5	.	IGKJ1	18	-1	-1	21
1	0.0026595744680851063	TGCATGCAAGCTCTGCGAACTCCTACTTTT	CMQALRTPTF	IGKV2-28	.	IGKJ2	24	-1	-1	24
1	0.0026595744680851063	TGCATGCAAGCTCTACAGACCTACAGTTTT	CMQALQTYSF	IGKV2-28	.	IGKJ2	16	-1	-1	21
1	0.0026595744680851063	TGCATGCAAGGTGCACACTGGCCAACGTTC	CMQGAHWPTF	IGKV2-30	.	IGKJ1	22	-1	-1	24
1	0.0026595744680851063	TGCATGCAAGGTACACAGGGAAGAACGTTC	CMQGTQGRTF	IGKV2-30	.	IGKJ1	16	-1	-1	24
1	0.0026595744680851063	TGTCAAGAGGCCGGGCTCACTTTC	CQEAGLTF	IGKV1-12	.	IGKJ4	10	-1	-1	14
1	0.0026595744680851063	TGTCATTATAGTTGGACGTTC	CHYSWTF	IGKV1-12	.	IGKJ1	4	-1	-1	12
