# Supplementary material for: Biomarkers and Immune Repertoire Metrics Identified by Peripheral Blood Transcriptomic Sequencing Reveal the Pathogenesis of COVID-19
Source: Front Immunol. 2021 Aug 24;12:677025. doi: 10.3389/fimmu.2021.677025 (PMC8421539; doi:10.3389/fimmu.2021.677025)
Supplement: Supplementary file 1 [file DataSheet_1.zip › TCR_BCR/IGK/convert.20S039613A.clonotypes.IGK.txt]

count	freq	cdr3nt	cdr3aa	v	d	j	VEnd	DStart	DEnd	JStart
8	0.016842105263157894	TGTCAACAGTCTAACAGTTTCCCTCTCACTTTC	CQQSNSFPLTF	IGKV1-12	.	IGKJ4	23	-1	-1	24
8	0.016842105263157894	TGTCAACAATATACAACTTCTCCGTACACTTTT	CQQYTTSPYTF	IGKV4-1	.	IGKJ2	11	-1	-1	23
7	0.014736842105263158	TGCATGCAAGGTACACACTGGCCCTGGACGTTC	CMQGTHWPWTF	IGKV2-30	.	IGKJ1	22	-1	-1	24
6	0.01263157894736842	TGTCAGCAATATCTGAGTATTCCTTACACTTTT	CQQYLSIPYTF	IGKV4-1	.	IGKJ2	11	-1	-1	24
5	0.010526315789473684	TGTCAGCAGTATAGTCGGGCACCCATCACCTTC	CQQYSRAPITF	IGKV3-20	.	IGKJ5	11	-1	-1	24
5	0.010526315789473684	TGTCAACAACATTTTACTGCTTGGGTCGCTTTC	CQQHFTAWVAF	IGKV4-1	.	IGKJ4	12	-1	-1	28
5	0.010526315789473684	TGCCAACAGTATAGTGTTTACCCGTACACTTTT	CQQYSVYPYTF	IGKV1-16	.	IGKJ2	22	-1	-1	23
5	0.010526315789473684	TGCATGCAAGCTCTACAAACTCCTCCCACTTTC	CMQALQTPPTF	IGKV2D-28	.	IGKJ3	25	-1	-1	26
4	0.008421052631578947	TGTCAACAGAGTTACAGTACCCCTTTGTACACTTTT	CQQSYSTPLYTF	IGKV1-39	.	IGKJ2	23	-1	-1	25
4	0.008421052631578947	TGTCTACAGCATGAGAGTTACCCTCTCACCTTC	CLQHESYPLTF	IGKV1D-17	.	IGKJ4	24	-1	-1	24
4	0.008421052631578947	TGTCAGCAGTTTAATAACTGGCCGTACACTTTT	CQQFNNWPYTF	IGKV3-15	.	IGKJ2	22	-1	-1	23
4	0.008421052631578947	TGTCAGCAGTATGTTAGCTCACCGTACACTTTT	CQQYVSSPYTF	IGKV3-20	.	IGKJ2	22	-1	-1	23
4	0.008421052631578947	TGTCAGCAGTATGGTAGTTCACCTCAAACGTTC	CQQYGSSPQTF	IGKV3D-20	.	IGKJ1	24	-1	-1	27
4	0.008421052631578947	TGTCAACAGCTTAATAGTTACCCGTGGACGTTC	CQQLNSYPWTF	IGKV1-9	.	IGKJ1	22	-1	-1	22
4	0.008421052631578947	TGTCAACAGACTTACACTCCCCCATGGACGTTC	CQQTYTPPWTF	IGKV1-39	.	IGKJ1	22	-1	-1	24
4	0.008421052631578947	TGTCAACAATATAGTACCTCACCTCTCACTTTC	CQQYSTSPLTF	IGKV3D-20	.	IGKJ4	24	-1	-1	24
4	0.008421052631578947	TGCCAACAGTATAATAGTTACCCTGTCACCTTC	CQQYNSYPVTF	IGKV1-16	.	IGKJ5	23	-1	-1	25
4	0.008421052631578947	TGCATGCAAGGTACACACTGGCCGCTCACTTTC	CMQGTHWPLTF	IGKV2-30	.	IGKJ4	22	-1	-1	22
3	0.00631578947368421	TGTCAGCAGTATGGTTCCTCACCTTCGTGGACGCTC	CQQYGSSPSWTL	IGKV3-20	.	IGKJ1	23	-1	-1	25
3	0.00631578947368421	TGCATGCAAGGTACACACTGGCCTGCGCTCAGTTTC	CMQGTHWPALSF	IGKV2-30	.	IGKJ4	23	-1	-1	24
3	0.00631578947368421	TGTCTACAGCATATTACTTACCCGTGGACGTTC	CLQHITYPWTF	IGKV1-17	.	IGKJ1	22	-1	-1	22
3	0.00631578947368421	TGTCTACAAAGTTACAGTCCCCCGTACACTTTT	CLQSYSPPYTF	IGKV1-39	.	IGKJ2	22	-1	-1	23
3	0.00631578947368421	TGTCAGCAGTATGGTAGTTCATCATTCACTTTC	CQQYGSSSFTF	IGKV3-20	.	IGKJ3	20	-1	-1	23
3	0.00631578947368421	TGTCAGCAGTATGATAACTGGCCTCGGACGTTC	CQQYDNWPRTF	IGKV3-15	.	IGKJ1	23	-1	-1	25
3	0.00631578947368421	TGTCAGCAGTATAATAAGTGGCCGTACACTTTT	CQQYNKWPYTF	IGKV3-15	.	IGKJ2	22	-1	-1	23
3	0.00631578947368421	TGTCAGCAGCGTACCAACTGGCCGAGCACCTTC	CQQRTNWPSTF	IGKV3-11	.	IGKJ5	22	-1	-1	22
3	0.00631578947368421	TGTCAGCAATATTACAGTACTTTCGTCACTTTT	CQQYYSTFVTF	IGKV4-1	.	IGKJ2	20	-1	-1	26
3	0.00631578947368421	TGTCAACAGGCTCACATTTTCCCGTACACTTTC	CQQAHIFPYTF	IGKV1-12	.	IGKJ2	22	-1	-1	23
3	0.00631578947368421	TGTCAACAGACTTACACCACCCCGTACACTTTT	CQQTYTTPYTF	IGKV1-39	.	IGKJ2	22	-1	-1	23
3	0.00631578947368421	TGTCAACAATATCGTTATCTCCCACTCACTTTC	CQQYRYLPLTF	IGKV1-33	.	IGKJ4	22	-1	-1	24
3	0.00631578947368421	TGCCATCAGTATAAGAGTTACCCATTCACTTTC	CHQYKSYPFTF	IGKV1-16	.	IGKJ3	22	-1	-1	23
3	0.00631578947368421	TGCCAACAGTATAAGAGTCCTCCGTGGACGTTC	CQQYKSPPWTF	IGKV1-5	.	IGKJ1	17	-1	-1	22
3	0.00631578947368421	TGCATGCAAGGTCTACAAACACCGCTCACTTTC	CMQGLQTPLTF	IGKV2-28	.	IGKJ4	19	-1	-1	22
3	0.00631578947368421	TGCATGCAAGGTACACACTGGCCGTACACTTTT	CMQGTHWPYTF	IGKV2-30	.	IGKJ2	22	-1	-1	23
3	0.00631578947368421	TGTCAGCAGTATGACACCTTTCCCACTTTT	CQQYDTFPTF	IGKV3-20	.	IGKJ2	12	-1	-1	23
3	0.00631578947368421	TGTCAGCAGTATACTGACTGGTCCACGTTT	CQQYTDWSTF	IGKV3-15	.	IGKJ2	20	-1	-1	23
3	0.00631578947368421	TGTCAGCAATATACTGACTGGTCCACTTTT	CQQYTDWSTF	IGKV3-15	.	IGKJ2	20	-1	-1	23
3	0.00631578947368421	TGCATGCAAGCTCTACAAACTCCTACGTTC	CMQALQTPTF	IGKV2-28	.	IGKJ1	24	-1	-1	24
3	0.00631578947368421	TGCATGCAAGGTACACAGTACTGGACGTTC	CMQGTQYWTF	IGKV2-30	.	IGKJ1	16	-1	-1	21
3	0.00631578947368421	TGCATGCAAACTACACACTGGCCTACGTTC	CMQTTHWPTF	IGKV2-30	.	IGKJ1	24	-1	-1	24
2	0.004210526315789474	TGTCAGCAATATTATGGTAATCCTCCGAGGACGTTC	CQQYYGNPPRTF	IGKV4-1	.	IGKJ1	23	-1	-1	28
2	0.004210526315789474	TGTCAACAGAGTTACAGCACCATGGAGTGGACGTTC	CQQSYSTMEWTF	IGKV1-39	.	IGKJ1	20	-1	-1	26
2	0.004210526315789474	TGCATGCAAGCTCTACAAGCTCCTCCGTACACTTTT	CMQALQAPPYTF	IGKV2D-28	.	IGKJ2	26	-1	-1	26
2	0.004210526315789474	TGTCTACAGCATAATAGTTTCCCCCTGACGTTC	CLQHNSFPLTF	IGKV1-17	.	IGKJ1	22	-1	-1	26
2	0.004210526315789474	TGTCATCACTATGGTACCTCACCGCTCACTTTC	CHHYGTSPLTF	IGKV3-20	.	IGKJ4	22	-1	-1	22
2	0.004210526315789474	TGTCACCAGTATTATTCTTTTCCATACACTTTC	CHQYYSFPYTF	IGKV3-15	.	IGKJ3	11	-1	-1	26
2	0.004210526315789474	TGTCAGCACACTCACACTGCCCCGTGGATGTTC	CQHTHTAPWMF	IGKV1-12	.	IGKJ1	4	-1	-1	22
2	0.004210526315789474	TGTCAGCAGTTTGGTAGCCCACTTTGGACGTTC	CQQFGSPLWTF	IGKV3-20	.	IGKJ1	21	-1	-1	24
2	0.004210526315789474	TGTCAGCAGTATGCTAGTTATCCGTGGACGTTC	CQQYASYPWTF	IGKV3-20	.	IGKJ1	16	-1	-1	22
2	0.004210526315789474	TGTCAGCAGTATGGTAGCTCACCGATCACCTTC	CQQYGSSPITF	IGKV3-20	.	IGKJ5	22	-1	-1	22
2	0.004210526315789474	TGTCAGCAGTATAATAACTGGCCTTACACTTTT	CQQYNNWPYTF	IGKV3-15	.	IGKJ2	23	-1	-1	24
2	0.004210526315789474	TGTCAGCAGCGTACCAACTGGCCGACCACTTTC	CQQRTNWPTTF	IGKV3-11	.	IGKJ5	22	-1	-1	22
2	0.004210526315789474	TGTCAGCAATATTTTAATACTCCTCGAACGTTC	CQQYFNTPRTF	IGKV4-1	.	IGKJ1	23	-1	-1	27
2	0.004210526315789474	TGTCAGCAATATTGTAGTTCTCCTCTGACGTTC	CQQYCSSPLTF	IGKV4-1	.	IGKJ1	23	-1	-1	26
2	0.004210526315789474	TGTCAGCAATATTATTATACTCCGTACACTTTT	CQQYYYTPYTF	IGKV4-1	.	IGKJ2	22	-1	-1	23
2	0.004210526315789474	TGTCAGCAATATTATGATACTCCTACCACCTTC	CQQYYDTPTTF	IGKV4-1	.	IGKJ5	24	-1	-1	26
2	0.004210526315789474	TGTCAGCAATATTATACTGCTCCGCTCACTTTC	CQQYYTAPLTF	IGKV4-1	.	IGKJ4	22	-1	-1	22
2	0.004210526315789474	TGTCAGCAATATTATAGTACTCCGCTCACTTTC	CQQYYSTPLTF	IGKV4-1	.	IGKJ4	22	-1	-1	22
2	0.004210526315789474	TGTCAGCAATATGCTCGGTCACCGGACGCTTTT	CQQYARSPDAF	IGKV3-20	.	IGKJ2	22	-1	-1	28
2	0.004210526315789474	TGTCAGCAATATAATAACTGGCCTCGGACGTTC	CQQYNNWPRTF	IGKV3-15	.	IGKJ1	23	-1	-1	25
2	0.004210526315789474	TGTCAGCAATACTATACTACTCCATTCACTTTC	CQQYYTTPFTF	IGKV4-1	.	IGKJ3	22	-1	-1	23
2	0.004210526315789474	TGTCAGCAACGTGGCAGCTGGCCTCTCACTTTC	CQQRGSWPLTF	IGKV3-11	.	IGKJ4	23	-1	-1	24
2	0.004210526315789474	TGTCAACATTTTAATAGTTTCCCGTGGACGTTC	CQHFNSFPWTF	IGKV1D-13	.	IGKJ1	22	-1	-1	22
2	0.004210526315789474	TGTCAACACCTTAAGACTTACCCGCCCACTTTC	CQHLKTYPPTF	IGKV1-13	.	IGKJ4	22	-1	-1	22
2	0.004210526315789474	TGTCAACAGTATGATCATCTCCCGTACACTTTT	CQQYDHLPYTF	IGKV1-33	.	IGKJ2	22	-1	-1	23
2	0.004210526315789474	TGTCAACAGTATAACAGTGGCCCGTGGACGTTC	CQQYNSGPWTF	IGKV1-27	.	IGKJ1	22	-1	-1	22
2	0.004210526315789474	TGTCAACAGTACAACAACTCTCCGTGGACGTTC	CQQYNNSPWTF	IGKV1-5	.	IGKJ1	10	-1	-1	22
2	0.004210526315789474	TGTCAACAGGTTAATAGTTACCCTCTCACTTTC	CQQVNSYPLTF	IGKV1D-13	.	IGKJ4	24	-1	-1	24
2	0.004210526315789474	TGTCAACAGGGTTACAGTACCCCGTATACATTT	CQQGYSTPYTF	IGKV1-39	.	IGKJ2	22	-1	-1	23
2	0.004210526315789474	TGTCAACAGACTTACACCACCCCTTACACTTTT	CQQTYTTPYTF	IGKV1-39	.	IGKJ2	23	-1	-1	24
2	0.004210526315789474	TGTCAACAGACTTACAATACCCCGCTCACTTTC	CQQTYNTPLTF	IGKV1-39	.	IGKJ4	22	-1	-1	22
2	0.004210526315789474	TGTCAACAGAGTTACAGTGTCCCGTACACTTTT	CQQSYSVPYTF	IGKV1-39	.	IGKJ2	17	-1	-1	23
2	0.004210526315789474	TGTCAACAGAGTTACAGTATCCCGTACACTTTT	CQQSYSIPYTF	IGKV1-39	.	IGKJ2	22	-1	-1	23
2	0.004210526315789474	TGTCAACAGAGTTACAGCACCCCGCTCACCTTC	CQQSYSTPLTF	IGKV1-39	.	IGKJ4	22	-1	-1	22
2	0.004210526315789474	TGTCAACAGAGTTACAATACACCTCACACTTTT	CQQSYNTPHTF	IGKV1D-39	.	IGKJ2	24	-1	-1	25
2	0.004210526315789474	TGTCAACAGAGTAACAGTGTCCCATTCACTTTC	CQQSNSVPFTF	IGKV1-39	.	IGKJ3	17	-1	-1	23
2	0.004210526315789474	TGTCAACAATGTGATAATCTGCCGATCACCTTC	CQQCDNLPITF	IGKV1-33	.	IGKJ5	19	-1	-1	22
2	0.004210526315789474	TGTCAACAATATGCTAGTTCACCTCAAACGTTC	CQQYASSPQTF	IGKV3D-20	.	IGKJ1	24	-1	-1	27
2	0.004210526315789474	TGTCAACAATATAGTAGCTCACCGTGGACGTTC	CQQYSSSPWTF	IGKV3-20	.	IGKJ1	22	-1	-1	22
2	0.004210526315789474	TGTCAACAATATAATAATTACCCGCTCTCTTTC	CQQYNNYPLSF	IGKV1-13	.	IGKJ4	22	-1	-1	22
2	0.004210526315789474	TGTCAACAACTTTATAGTTATCCTCACACTTTC	CQQLYSYPHTF	IGKV1D-13	.	IGKJ3	25	-1	-1	26
2	0.004210526315789474	TGTATGCAAAGTATGCAGCTCCCGATCACCTTC	CMQSMQLPITF	IGKV2D-29	.	IGKJ5	19	-1	-1	22
2	0.004210526315789474	TGTATGCAAAGCATTCAGCTTCCCAGGACGTTC	CMQSIQLPRTF	IGKV2D-29	.	IGKJ1	22	-1	-1	25
2	0.004210526315789474	TGCCAGCAGTATGGCAATTACTCGTGGACGTTC	CQQYGNYSWTF	IGKV1-16	.	IGKJ1	11	-1	-1	22
2	0.004210526315789474	TGCCAACAGTATCATAGTTACCCGATCACCTTC	CQQYHSYPITF	IGKV1-16	.	IGKJ5	22	-1	-1	22
2	0.004210526315789474	TGCCAACAGTATAATAGTTATCCGCTCACTTTC	CQQYNSYPLTF	IGKV1-5	.	IGKJ4	20	-1	-1	22
2	0.004210526315789474	TGCCAACAATTTAAGGATTACCCCCTAACTTTT	CQQFKDYPLTF	IGKV1-13	.	IGKJ4	22	-1	-1	27
2	0.004210526315789474	TGCCAACAATATCATACCTTCCCGGTCACTTTC	CQQYHTFPVTF	IGKV1-5	.	IGKJ4	15	-1	-1	25
2	0.004210526315789474	TGCATGCAGGCCCTGCAAACTCCGGTCACCTTC	CMQALQTPVTF	IGKV2-28	.	IGKJ5	22	-1	-1	25
2	0.004210526315789474	TGCATGCAATGTCTGCATTCTCCCTGGACGTTC	CMQCLHSPWTF	IGKV2-30	.	IGKJ1	8	-1	-1	24
2	0.004210526315789474	TGCATGCAACGTTCATACTGGCCTTTCACCTTC	CMQRSYWPFTF	IGKV2-40	.	IGKJ3	11	-1	-1	24
2	0.004210526315789474	TGCATGCAAGGTTTACACCCCCACTACACTTTT	CMQGLHPHYTF	IGKV2-26	.	IGKJ2	9	-1	-1	24
2	0.004210526315789474	TGCATGCAAGGTATACAGGTTCCATTCACTGTC	CMQGIQVPFTV	IGKV2D-29	.	IGKJ3	22	-1	-1	23
2	0.004210526315789474	TGCATGCAAGGTACATACTGGCCGTACACTTTT	CMQGTYWPYTF	IGKV2-30	.	IGKJ2	22	-1	-1	23
2	0.004210526315789474	TGCAGGCAAGCTCTCCAAACTCCGTTCACTTTT	CRQALQTPFTF	IGKV2-28	.	IGKJ2	22	-1	-1	26
2	0.004210526315789474	TGTCAGCAGTATTATCTCTGGCTCACTTTC	CQQYYLWLTF	IGKV3-15	.	IGKJ4	21	-1	-1	20
2	0.004210526315789474	TGTCAGCAGTATGATAACTGGTGGACGTTC	CQQYDNWWTF	IGKV3-15	.	IGKJ1	20	-1	-1	20
2	0.004210526315789474	TGTCAACAGTTTGATCCTCTATTCACTTTC	CQQFDPLFTF	IGKV1-33	.	IGKJ3	14	-1	-1	19
2	0.004210526315789474	TGCCAACAGTATTATAGTTTTTCCACTTTT	CQQYYSFSTF	IGKV1-5	.	IGKJ2	22	-1	-1	23
2	0.004210526315789474	TGCGTGCCAGGTGCACACTGGCTGACGTTC	CVPGAHWLTF	IGKV2-30	.	IGKJ1	21	-1	-1	23
2	0.004210526315789474	TGCATGCAAGGTACACGGTGGCCGACGTTC	CMQGTRWPTF	IGKV2D-30	.	IGKJ1	22	-1	-1	23
1	0.002105263157894737	TGTCAGCAGCGTAGCAACTGGCCTCCGGGGGGATTCACTTTC	CQQRSNWPPGGFTF	IGKV3D-11	.	IGKJ3	27	-1	-1	32
1	0.002105263157894737	TGTCAGCACTTTGGTACTTCACCTCACACGTGGACGTTC	CQHFGTSPHTWTF	IGKV3D-20	.	IGKJ1	24	-1	-1	26
1	0.002105263157894737	TGTCAGCACTATAGTAGGTCACCTCCGCTATACACTTTT	CQHYSRSPPLYTF	IGKV3D-20	.	IGKJ2	26	-1	-1	30
1	0.002105263157894737	TGCCAACAGTATGTTGCTTTTAGTCCTCCGATCACCTTC	CQQYVAFSPPITF	IGKV1-5	.	IGKJ5	11	-1	-1	28
1	0.002105263157894737	TGTCATCAATATAATGACTGGCCACTCCTCACTTTC	CHQYNDWPLLTF	IGKV3-15	.	IGKJ4	22	-1	-1	27
1	0.002105263157894737	TGTCACCAATATTATACTACCGTTCAGCTCACTTTC	CHQYYTTVQLTF	IGKV4-1	.	IGKJ4	19	-1	-1	26
1	0.002105263157894737	TGTCAGTACCGTACCCACTGGCCTCCGTGGACGTTC	CQYRTHWPPWTF	IGKV3-11	.	IGKJ1	23	-1	-1	25
1	0.002105263157894737	TGTCAGTACCATAACATCTGGGCCCCATTCACTTTC	CQYHNIWAPFTF	IGKV3-11	.	IGKJ3	5	-1	-1	26
1	0.002105263157894737	TGTCAGCACTATCATCATGGCTGGCCGCTCACTTTC	CQHYHHGWPLTF	IGKV3-15	.	IGKJ4	11	-1	-1	25
1	0.002105263157894737	TGTCAGCACTATCATCATAGCTGGCCGCTCACTTTC	CQHYHHSWPLTF	IGKV3-15	.	IGKJ4	11	-1	-1	25
1	0.002105263157894737	TGTCAGCAGTGTCATAAGTGGCCTCCGCTCACTTTC	CQQCHKWPPLTF	IGKV3D-15	.	IGKJ4	26	-1	-1	25
1	0.002105263157894737	TGTCAGCAGTATGGTAGCTCACCTCCGTACACTTTT	CQQYGSSPPYTF	IGKV3D-20	.	IGKJ2	26	-1	-1	26
1	0.002105263157894737	TGTCAGCAGTATGGTAGCTCAGATCCCCTCACTTTC	CQQYGSSDPLTF	IGKV3-20	.	IGKJ4	20	-1	-1	27
1	0.002105263157894737	TGTCAGCAGTATAATAACTGGCCTCAGTACTCTTTT	CQQYNNWPQYSF	IGKV3-15	.	IGKJ2	23	-1	-1	26
1	0.002105263157894737	TGTCAGCAGTACGATAACTATCCTCCATACACTTTT	CQQYDNYPPYTF	IGKV3-15	.	IGKJ2	18	-1	-1	27
1	0.002105263157894737	TGTCAATACCATAACATCTGGGCCCCTTTCACTTTC	CQYHNIWAPFTF	IGKV3-11	.	IGKJ3	4	-1	-1	27
1	0.002105263157894737	TGTCAACACTATGATACCTCATCTCGGTACACTTTT	CQHYDTSSRYTF	IGKV3D-20	.	IGKJ2	24	-1	-1	26
1	0.002105263157894737	TGTCAACAGTATGATGATCCCCCTCCGTACTTTTTT	CQQYDDPPPYFF	IGKV1D-33	.	IGKJ2	26	-1	-1	32
1	0.002105263157894737	TGTCAACAGTATGATAATCTCCCTCCATTCACTTTC	CQQYDNLPPFTF	IGKV1D-33	.	IGKJ3	25	-1	-1	26
1	0.002105263157894737	TGTCAACAGCCTTACACTTCCCTAGCGATCACGTTC	CQQPYTSLAITF	IGKV1-12	.	IGKJ5	24	-1	-1	25
1	0.002105263157894737	TGTCAACAGCCTTACACTTCCCCAGCGATCACGTTC	CQQPYTSPAITF	IGKV1-12	.	IGKJ5	22	-1	-1	25
1	0.002105263157894737	TGTCAACAGACTTACAGCACCCTGGAGTGGACGTTC	CQQTYSTLEWTF	IGKV1-12	.	IGKJ1	16	-1	-1	26
1	0.002105263157894737	TGTCAACAGAGTTACAGTTCCCCTCCGGTGACTTTT	CQQSYSSPPVTF	IGKV1D-39	.	IGKJ2	27	-1	-1	30
1	0.002105263157894737	TGTATGCAAGGAACACACTGGCTTCCCTTCACTTTC	CMQGTHWLPFTF	IGKV2D-30	.	IGKJ3	25	-1	-1	27
1	0.002105263157894737	TGCCAACAGTATTATTACATTTTCCCGCACACTTTT	CQQYYYIFPHTF	IGKV1-16	.	IGKJ2	11	-1	-1	28
1	0.002105263157894737	TGCATGCAAGGTACACACTGGCCTTCTCTCACTTTC	CMQGTHWPSLTF	IGKV2-30	.	IGKJ4	23	-1	-1	27
1	0.002105263157894737	TGTCTGCAACATCATAGTTACCCGTACTCTTTT	CLQHHSYPYSF	IGKV1-17	.	IGKJ2	22	-1	-1	23
1	0.002105263157894737	TGTCTACAGCATAGTAATTACCCGTACACTTTT	CLQHSNYPYTF	IGKV1-17	.	IGKJ2	22	-1	-1	23
1	0.002105263157894737	TGTCTACAGGATTACAGTTTTCCTCCGACGTTC	CLQDYSFPPTF	IGKV1-6	.	IGKJ1	15	-1	-1	26
1	0.002105263157894737	TGTCTACAATTTCGTGATTATTCCCCAGTTTTC	CLQFRDYSPVF	IGKV1-6	.	IGKJ3	8	-1	-1	29
1	0.002105263157894737	TGTCATCATTACTATCCTACTCCGTGCGCTTTT	CHHYYPTPCAF	IGKV4-1	.	IGKJ2	22	-1	-1	28
1	0.002105263157894737	TGTCATCAGTTTAAGACTTTCCCGCACACTTTC	CHQFKTFPHTF	IGKV1-13	.	IGKJ4	13	-1	-1	22
1	0.002105263157894737	TGTCACCAGTATGATATCTCACCGAACACTTTT	CHQYDISPNTF	IGKV3-20	.	IGKJ2	22	-1	-1	25
1	0.002105263157894737	TGTCACCAGTATAACAGCTGGCCGTACACTTTT	CHQYNSWPYTF	IGKV1D-43	.	IGKJ1	11	-1	-1	33
1	0.002105263157894737	TGTCACCAATATTATATTACTCCATTCACTTTC	CHQYYITPFTF	IGKV4-1	.	IGKJ3	22	-1	-1	23
1	0.002105263157894737	TGTCACCAATATTATAGTACTCCGTACACTTTT	CHQYYSTPYTF	IGKV4-1	.	IGKJ2	22	-1	-1	23
1	0.002105263157894737	TGTCAGCTGCGTAGGAACTGGATCTTCACTTTC	CQLRRNWIFTF	IGKV3-11	.	IGKJ3	20	-1	-1	24
1	0.002105263157894737	TGTCAGCGCTATGATAGTTCACCTCGGACGTTC	CQRYDSSPRTF	IGKV3D-20	.	IGKJ1	24	-1	-1	25
1	0.002105263157894737	TGTCAGCGGTATGGTAGCTCACCTCAAACGTTC	CQRYGSSPQTF	IGKV3D-20	.	IGKJ1	24	-1	-1	27
1	0.002105263157894737	TGTCAGCACTATTATACCTGGCCCTTCACTTTC	CQHYYTWPFTF	IGKV3-15	.	IGKJ3	22	-1	-1	24
1	0.002105263157894737	TGTCAGCACTATGGTAGCTCACCGATGACGTTC	CQHYGSSPMTF	IGKV3-20	.	IGKJ1	22	-1	-1	26
1	0.002105263157894737	TGTCAGCACCGTCGCAGCTGGCCTCTCACTTTC	CQHRRSWPLTF	IGKV3-11	.	IGKJ4	23	-1	-1	24
1	0.002105263157894737	TGTCAGCAGTATTTTACTACTCCGCTCACTTTT	CQQYFTTPLTF	IGKV4-1	.	IGKJ4	22	-1	-1	22
1	0.002105263157894737	TGTCAGCAGTATCGTAGCTCATCATACACTTTC	CQQYRSSSYTF	IGKV3-11	.	IGKJ3	8	-1	-1	26
1	0.002105263157894737	TGTCAGCAGTATGGTCGCTCACCCTGGACGTTC	CQQYGRSPWTF	IGKV1-33	.	IGKJ1	12	-1	-1	24
1	0.002105263157894737	TGTCAGCAGTATGGTGGCTCACCTCTCACCTTC	CQQYGGSPLTF	IGKV3D-20	.	IGKJ5	24	-1	-1	25
1	0.002105263157894737	TGTCAGCAGTATGGTACCTCACCGCTCACTTTC	CQQYGTSPLTF	IGKV3-20	.	IGKJ4	22	-1	-1	22
1	0.002105263157894737	TGTCAGCAGTATGGTACCTCACCATTCACTTTC	CQQYGTSPFTF	IGKV3-20	.	IGKJ3	22	-1	-1	23
1	0.002105263157894737	TGTCAGCAGTATGGTAGTTCCCCTCAAACGTTC	CQQYGSSPQTF	IGKV3D-20	.	IGKJ1	24	-1	-1	27
1	0.002105263157894737	TGTCAGCAGTATGGTAGCTCGCCTCTCACTTTC	CQQYGSSPLTF	IGKV3D-20	.	IGKJ4	24	-1	-1	24
1	0.002105263157894737	TGTCAGCAGTATGGTAGCTCACTCTGGACGTTC	CQQYGSSLWTF	IGKV3-20	.	IGKJ1	21	-1	-1	24
1	0.002105263157894737	TGTCAGCAGTATGGTAGCTCACCTCTCACTTTC	CQQYGSSPLTF	IGKV3D-20	.	IGKJ4	24	-1	-1	24
1	0.002105263157894737	TGTCAGCAGTATGGTAGCTCACCGCTCACTTTC	CQQYGSSPLTF	IGKV3-20	.	IGKJ4	22	-1	-1	22
1	0.002105263157894737	TGTCAGCAGTATGGTAGGTCACTATTCACTTTC	CQQYGRSLFTF	IGKV3-20	.	IGKJ3	21	-1	-1	22
1	0.002105263157894737	TGTCAGCAGTATAATGAGTGGCCGTACACTTTT	CQQYNEWPYTF	IGKV3-15	.	IGKJ2	22	-1	-1	23
1	0.002105263157894737	TGTCAGCAGTATAATACCTGGCCCTTCACATTC	CQQYNTWPFTF	IGKV3-15	.	IGKJ3	22	-1	-1	24
1	0.002105263157894737	TGTCAGCAGTATAATAACTGGCCTCTCACCTTC	CQQYNNWPLTF	IGKV3-15	.	IGKJ5	23	-1	-1	25
1	0.002105263157894737	TGTCAGCAGTATAATAACTGGCCGTACACTTTT	CQQYNNWPYTF	IGKV3-15	.	IGKJ2	22	-1	-1	23
1	0.002105263157894737	TGTCAGCAGTATAATAACTGGCCGCTCACTTTC	CQQYNNWPLTF	IGKV3-15	.	IGKJ4	22	-1	-1	22
1	0.002105263157894737	TGTCAGCAGTATAAGAACTGGCCGCTCACTTTC	CQQYKNWPLTF	IGKV3-15	.	IGKJ4	22	-1	-1	22
1	0.002105263157894737	TGTCAGCAGTACTTTACTACCCCGTTCACTTTT	CQQYFTTPFTF	IGKV4-1	.	IGKJ2	7	-1	-1	26
1	0.002105263157894737	TGTCAGCAGCTTGATAGTTCCCCATTCATTTTC	CQQLDSSPFIF	IGKV1-9	.	IGKJ3	22	-1	-1	23
1	0.002105263157894737	TGTCAGCAGCGTGGCAACTGGCATGGGGCTTTC	CQQRGNWHGAF	IGKV3D-11	.	IGKJ3	23	-1	-1	28
1	0.002105263157894737	TGTCAGCAGCGTGACAACTGGCCGATCACCTTC	CQQRDNWPITF	IGKV3-11	.	IGKJ5	22	-1	-1	22
1	0.002105263157894737	TGTCAGCAGCGTAGCAACTGGCCTTGGACTTTT	CQQRSNWPWTF	IGKV3-11	.	IGKJ2	23	-1	-1	27
1	0.002105263157894737	TGTCAGCAGCGTAGCAACTGGCCGTACACTTTT	CQQRSNWPYTF	IGKV3-11	.	IGKJ2	22	-1	-1	23
1	0.002105263157894737	TGTCAGCAGCGTAGCAACTGGCCGCTCACTTTC	CQQRSNWPLTF	IGKV3-11	.	IGKJ4	22	-1	-1	22
1	0.002105263157894737	TGTCAGCAGCGTAGCAACTGGGGTTTCACTTTC	CQQRSNWGFTF	IGKV3-11	.	IGKJ3	20	-1	-1	24
1	0.002105263157894737	TGTCAGCAGCATAATAACTGGCCGCTCAGTTTC	CQQHNNWPLSF	IGKV3-15	.	IGKJ4	22	-1	-1	22
1	0.002105263157894737	TGTCAGCAGAGTTACGATACCTTCTTCACTTTT	CQQSYDTFFTF	IGKV1-39	.	IGKJ2	14	-1	-1	26
1	0.002105263157894737	TGTCAGCAGAGTTACAGTACCCCTCTCACTTTC	CQQSYSTPLTF	IGKV1D-39	.	IGKJ4	24	-1	-1	24
1	0.002105263157894737	TGTCAGCAATTTGAGAACTGGCCTTTCACTTTC	CQQFENWPFTF	IGKV3-15	.	IGKJ3	23	-1	-1	24
1	0.002105263157894737	TGTCAGCAATCTTATAGTACTCCTAGCACTTTT	CQQSYSTPSTF	IGKV4-1	.	IGKJ2	25	-1	-1	26
1	0.002105263157894737	TGTCAGCAATATTTGAGTGTTCCTTACACTTTC	CQQYLSVPYTF	IGKV4-1	.	IGKJ2	12	-1	-1	24
1	0.002105263157894737	TGTCAGCAATATTTGAGCTTGCCGTACACTTTT	CQQYLSLPYTF	IGKV4-1	.	IGKJ2	12	-1	-1	23
1	0.002105263157894737	TGTCAGCAATATTGTAGTTCTCCTCTGACGTTC	CQQYCSSPLTF	IGKV4-1	.	IGKJ2	23	-1	-1	33
1	0.002105263157894737	TGTCAGCAATATTATGTTACTCGTCGGACGTTC	CQQYYVTRRTF	IGKV4-1	.	IGKJ1	21	-1	-1	25
1	0.002105263157894737	TGTCAGCAATATTATGATACTCCGTACACTTTT	CQQYYDTPYTF	IGKV4-1	.	IGKJ2	22	-1	-1	23
1	0.002105263157894737	TGTCAGCAATATTATATTACTCGTCGGACGTTC	CQQYYITRRTF	IGKV4-1	.	IGKJ1	21	-1	-1	25
1	0.002105263157894737	TGTCAGCAATATTATACTCGTCCGTACACTTTT	CQQYYTRPYTF	IGKV4-1	.	IGKJ2	15	-1	-1	23
1	0.002105263157894737	TGTCAGCAATATTATACTACTTCTCCGACGTTC	CQQYYTTSPTF	IGKV4-1	.	IGKJ1	20	-1	-1	26
1	0.002105263157894737	TGTCAGCAATATTATACTACTCCTCTCACCTTC	CQQYYTTPLTF	IGKV4-1	.	IGKJ5	23	-1	-1	25
1	0.002105263157894737	TGTCAGCAATATTATAGTGCTCCGCTCACTTTC	CQQYYSAPLTF	IGKV4-1	.	IGKJ4	22	-1	-1	22
1	0.002105263157894737	TGTCAGCAATATTATAGTACTCCTCCCACTTTC	CQQYYSTPPTF	IGKV4-1	.	IGKJ4	23	-1	-1	26
1	0.002105263157894737	TGTCAGCAATATTATAGTACTCCGTACACTTTT	CQQYYSTPYTF	IGKV4-1	.	IGKJ2	22	-1	-1	23
1	0.002105263157894737	TGTCAGCAATATTATAATACTCCGCTCACTTTC	CQQYYNTPLTF	IGKV4-1	.	IGKJ4	22	-1	-1	22
1	0.002105263157894737	TGTCAGCAATATGGCACCTCACTCCGGACGTTC	CQQYGTSLRTF	IGKV3D-20	.	IGKJ1	27	-1	-1	25
1	0.002105263157894737	TGTCAGCAACATTACGATTCCCCGTACACTTTT	CQQHYDSPYTF	IGKV1-39	.	IGKJ2	4	-1	-1	23
1	0.002105263157894737	TGTCAGCAACATGATTCCTCACCGTACACTTTT	CQQHDSSPYTF	IGKV3-20	.	IGKJ2	7	-1	-1	23
1	0.002105263157894737	TGTCAGAAATATAACAGTGTCCCCTTCACTTTC	CQKYNSVPFTF	IGKV1-27	.	IGKJ3	22	-1	-1	24
1	0.002105263157894737	TGTCAACACTATTATGATCCTCCGATCACTTTT	CQHYYDPPITF	IGKV4-1	.	IGKJ4	14	-1	-1	25
1	0.002105263157894737	TGTCAACACTACGGTAGGTCACCATTCACTTTC	CQHYGRSPFTF	IGKV3-20	.	IGKJ3	22	-1	-1	23
1	0.002105263157894737	TGTCAACAGTCTCACGGTTTCCCTTGGCCGTTC	CQQSHGFPWPF	IGKV1D-12	.	IGKJ1	24	-1	-1	24
1	0.002105263157894737	TGTCAACAGTCTGACAGTTTCCCTCTCTCTTTC	CQQSDSFPLSF	IGKV1-12	.	IGKJ4	23	-1	-1	24
1	0.002105263157894737	TGTCAACAGTATTATAGTTTCCCGTGGACGTTC	CQQYYSFPWTF	IGKV1D-8	.	IGKJ1	22	-1	-1	22
1	0.002105263157894737	TGTCAACAGTATTATAGTTATCTGCTCACTTTC	CQQYYSYLLTF	IGKV1-8	.	IGKJ4	19	-1	-1	23
1	0.002105263157894737	TGTCAACAGTATGTTTCCTTACCGTACACCTTT	CQQYVSLPYTF	IGKV3-20	.	IGKJ2	12	-1	-1	23
1	0.002105263157894737	TGTCAACAGTATGGCAATCTCCCGCTCACTTTC	CQQYGNLPLTF	IGKV1-33	.	IGKJ4	22	-1	-1	22
1	0.002105263157894737	TGTCAACAGTATGATAATCTCCTTCTCACTTTC	CQQYDNLLLTF	IGKV1-33	.	IGKJ4	21	-1	-1	24
1	0.002105263157894737	TGTCAACAGTATACAACTTCTCCGTACACTTTT	CQQYTTSPYTF	IGKV1-27	.	IGKJ2	12	-1	-1	23
1	0.002105263157894737	TGTCAACAGTATAATGATTGGCCTCTCGCCTTC	CQQYNDWPLAF	IGKV3-15	.	IGKJ4	23	-1	-1	30
1	0.002105263157894737	TGTCAACAGTATAATACTCCCCCCCTCACTTTC	CQQYNTPPLTF	IGKV1-5	.	IGKJ4	15	-1	-1	24
1	0.002105263157894737	TGTCAACAGTATAACAGTGGCCCGTGGACGTTC	CQQYNSGPWTF	IGKV1-35	.	IGKJ1	13	-1	-1	22
1	0.002105263157894737	TGTCAACAGCTTCAGAGTTACCCTCCCACTTTC	CQQLQSYPPTF	IGKV1D-13	.	IGKJ4	24	-1	-1	26
1	0.002105263157894737	TGTCAACAGCTTAATAGTTACCCTCTCACTTTC	CQQLNSYPLTF	IGKV1-9	.	IGKJ4	23	-1	-1	24
1	0.002105263157894737	TGTCAACAGCCTCACAGTCTCCCGCTCACTTTC	CQQPHSLPLTF	IGKV1-12	.	IGKJ4	22	-1	-1	22
1	0.002105263157894737	TGTCAACAGGCTAACAGTTTCCCAATCACCTTC	CQQANSFPITF	IGKV1-12	.	IGKJ5	22	-1	-1	24
1	0.002105263157894737	TGTCAACAGACTTACAGTACCCCGTACACTTTT	CQQTYSTPYTF	IGKV1-39	.	IGKJ2	22	-1	-1	23
1	0.002105263157894737	TGTCAACAGACTAACACTTTCCCGTATACTTTT	CQQTNTFPYTF	IGKV1-12	.	IGKJ2	22	-1	-1	23
1	0.002105263157894737	TGTCAACAGAGTTACCTTGCTCCGTACACTTTT	CQQSYLAPYTF	IGKV1-39	.	IGKJ2	14	-1	-1	23
1	0.002105263157894737	TGTCAACAGAGTTACGTTCACCCATTCACTTTC	CQQSYVHPFTF	IGKV1-39	.	IGKJ3	14	-1	-1	23
1	0.002105263157894737	TGTCAACAGAGTTACACTGACCCGTACACATTT	CQQSYTDPYTF	IGKV1-39	.	IGKJ2	15	-1	-1	23
1	0.002105263157894737	TGTCAACAGAGTTACAGTACCCCGTGGACGTTC	CQQSYSTPWTF	IGKV1-39	.	IGKJ1	22	-1	-1	22
1	0.002105263157894737	TGTCAACAGAGTTACAGTACCCCATTCACTTTC	CQQSYSTPFTF	IGKV1-39	.	IGKJ3	22	-1	-1	23
1	0.002105263157894737	TGTCAACAGAGTCACAGTACCCCTCACACTTTT	CQQSHSTPHTF	IGKV1D-39	.	IGKJ2	24	-1	-1	25
1	0.002105263157894737	TGTCAACAATCTTTTATTCCTCCTCGTACTTTT	CQQSFIPPRTF	IGKV4-1	.	IGKJ2	23	-1	-1	27
1	0.002105263157894737	TGTCAACAATATTCTACTTTTTCGCCGACGTTC	CQQYSTFSPTF	IGKV1D-43	.	IGKJ1	12	-1	-1	26
1	0.002105263157894737	TGTCAACAATATTCCACGTCACCTCTCACTTTC	CQQYSTSPLTF	IGKV3-20	.	IGKJ4	11	-1	-1	24
1	0.002105263157894737	TGTCAACAATATTATAGTTTTCCTCCGACGTTC	CQQYYSFPPTF	IGKV1D-8	.	IGKJ1	26	-1	-1	26
1	0.002105263157894737	TGTCAACAATATGCTAGTTCACCTCAAACTTTC	CQQYASSPQTF	IGKV3D-20	.	IGKJ1	24	-1	-1	30
1	0.002105263157894737	TGTCAACAATATGCTAGTTCACCTCAAACCTTC	CQQYASSPQTF	IGKV3D-20	.	IGKJ1	24	-1	-1	30
1	0.002105263157894737	TGTCAAAACTATAACAGTGCCCCGTGGACGTTC	CQNYNSAPWTF	IGKV1-27	.	IGKJ1	22	-1	-1	22
1	0.002105263157894737	TGTCAAAAGTGTGACACTGCCCCGCTCACTTTC	CQKCDTAPLTF	IGKV1-27	.	IGKJ4	22	-1	-1	22
1	0.002105263157894737	TGTCAAAAGTATGACGGTGCCCCTCTCACTTTC	CQKYDGAPLTF	IGKV1-27	.	IGKJ4	23	-1	-1	24
1	0.002105263157894737	TGTCAAAAGTATGACACTGCCCCCCTCACTTTC	CQKYDTAPLTF	IGKV1-27	.	IGKJ4	22	-1	-1	24
1	0.002105263157894737	TGTCAAAAGTATGACAGTGGCCCGTGGACGTTC	CQKYDSGPWTF	IGKV1-27	.	IGKJ1	22	-1	-1	22
1	0.002105263157894737	TGTCAAAAGTATAACAATGCCCCTCTCACTTTC	CQKYNNAPLTF	IGKV1-27	.	IGKJ4	23	-1	-1	24
1	0.002105263157894737	TGTGTTCAGTATGTAAACTTACCGTACACTTTT	CVQYVNLPYTF	IGKV3-20	.	IGKJ2	12	-1	-1	23
1	0.002105263157894737	TGTATGCAAGCTCTAGAAACTCCATTCACTTTC	CMQALETPFTF	IGKV2-28	.	IGKJ3	22	-1	-1	23
1	0.002105263157894737	TGTATGCAAGGTCTCTACCTCTCGTGGTCGTTC	CMQGLYLSWSF	IGKV2-29	.	IGKJ1	11	-1	-1	22
1	0.002105263157894737	TGCTTCCAAGCTCTAAAAACTCCTCCGATGTTC	CFQALKTPPMF	IGKV2D-28	.	IGKJ1	26	-1	-1	29
1	0.002105263157894737	TGCCTGCAACGTGCACACTGGCCGTGGACGTTC	CLQRAHWPWTF	IGKV2-30	.	IGKJ1	22	-1	-1	22
1	0.002105263157894737	TGCCTACAACATAATAGTTCCCCATTCACTTTC	CLQHNSSPFTF	IGKV1-17	.	IGKJ3	22	-1	-1	23
1	0.002105263157894737	TGCCAACACTATAATACTTACCCGCACCCTTTT	CQHYNTYPHPF	IGKV1-16	.	IGKJ2	22	-1	-1	28
1	0.002105263157894737	TGCCAACAGTATCATACTTTCCCGATCACTTTC	CQQYHTFPITF	IGKV1-16	.	IGKJ2	22	-1	-1	26
1	0.002105263157894737	TGCCAACAGTATCATAGTTATCCGATCACCTTC	CQQYHSYPITF	IGKV1-16	.	IGKJ5	19	-1	-1	22
1	0.002105263157894737	TGCCAACAGTATCATAGTGAGCCTCCGACCTTC	CQQYHSEPPTF	IGKV1D-16	.	IGKJ5	26	-1	-1	27
1	0.002105263157894737	TGCCAACAGTATAATAGTTATTCTCAGACGTTC	CQQYNSYSQTF	IGKV1-5	.	IGKJ1	23	-1	-1	26
1	0.002105263157894737	TGCCAACAGTATAATAGTTATTCCTACACTTTT	CQQYNSYSYTF	IGKV1-5	.	IGKJ2	22	-1	-1	24
1	0.002105263157894737	TGCCAACAGTATAATAGTTACCCTGGGACGTTC	CQQYNSYPGTF	IGKV1-5	.	IGKJ1	19	-1	-1	25
1	0.002105263157894737	TGCCAACAGTATAATAGCTTTCCGTACACTTTT	CQQYNSFPYTF	IGKV1-5	.	IGKJ2	16	-1	-1	23
1	0.002105263157894737	TGCCAACAGTATAAGAGTTATCCCCTCACTTTC	CQQYKSYPLTF	IGKV1-16	.	IGKJ3	19	-1	-1	25
1	0.002105263157894737	TGCCAACAGAGTCACATTATCCCGTATACTTTT	CQQSHIIPYTF	IGKV1-39	.	IGKJ2	22	-1	-1	23
1	0.002105263157894737	TGCCAACAATATTATGCTTATTCGTACACCTTT	CQQYYAYSYTF	IGKV1-5	.	IGKJ2	22	-1	-1	23
1	0.002105263157894737	TGCCAACAATATCATAGTTACCCAAGCGCCTTC	CQQYHSYPSAF	IGKV1-16	.	IGKJ5	22	-1	-1	28
1	0.002105263157894737	TGCCAACAATATGATGCTTATCCTTTCACTTTT	CQQYDAYPFTF	IGKV1-16	.	IGKJ3	11	-1	-1	24
1	0.002105263157894737	TGCCAACAATATGAGAGTTATCCTCGGACTTTT	CQQYESYPRTF	IGKV1D-16	.	IGKJ2	24	-1	-1	27
1	0.002105263157894737	TGCCAACAATATAATGGTAATTTGTGGACTTTC	CQQYNGNLWTF	IGKV1-5	.	IGKJ1	21	-1	-1	23
1	0.002105263157894737	TGCGTGCAATATGCACACTGGCCTCACACTTTT	CVQYAHWPHTF	IGKV2D-30	.	IGKJ2	24	-1	-1	25
1	0.002105263157894737	TGCATGCAACGTTCATACTGGCCTTTCACTTTC	CMQRSYWPFTF	IGKV2-30	.	IGKJ3	23	-1	-1	24
1	0.002105263157894737	TGCATGCAACGTATAGACTTTCCGATCACCTTC	CMQRIDFPITF	IGKV2-40	.	IGKJ5	22	-1	-1	22
1	0.002105263157894737	TGCATGCAACGTATAGAGTTTCCCTACACTTTT	CMQRIEFPYTF	IGKV2-40	.	IGKJ2	22	-1	-1	24
1	0.002105263157894737	TGCATGCAACATACATACTGGCCTCACACTTTT	CMQHTYWPHTF	IGKV2D-30	.	IGKJ2	24	-1	-1	25
1	0.002105263157894737	TGCATGCAAGCTCTACAAGCTCCGCGGACGTTC	CMQALQAPRTF	IGKV2-28	.	IGKJ1	22	-1	-1	25
1	0.002105263157894737	TGCATGCAAGCTCTACAAACTCCGTGGACGTTC	CMQALQTPWTF	IGKV2-28	.	IGKJ1	22	-1	-1	22
1	0.002105263157894737	TGCATGCAAGCTCTAGAAACGGCGTTCACTTTC	CMQALETAFTF	IGKV2-28	.	IGKJ3	19	-1	-1	24
1	0.002105263157894737	TGCATGCAAGCCATACACCTTCCGTACACTTTT	CMQAIHLPYTF	IGKV2-29	.	IGKJ2	22	-1	-1	23
1	0.002105263157894737	TGCATGCAAGGTCTACAAACTCCATTCACTTTC	CMQGLQTPFTF	IGKV2-28	.	IGKJ3	22	-1	-1	23
1	0.002105263157894737	TGCATGCAAGGTATACACCTTCCATTCACTTTC	CMQGIHLPFTF	IGKV2-29	.	IGKJ3	22	-1	-1	23
1	0.002105263157894737	TGCATGCAAGGTACACACTGGCCTTACACTTTT	CMQGTHWPYTF	IGKV2-30	.	IGKJ2	23	-1	-1	24
1	0.002105263157894737	TGCATGCAAGGTACACACTGGCCTCTCACTTTC	CMQGTHWPLTF	IGKV2D-30	.	IGKJ4	24	-1	-1	24
1	0.002105263157894737	TGCATGCAAGGTACACACTGGCCGTGGACGTTC	CMQGTHWPWTF	IGKV2-30	.	IGKJ1	22	-1	-1	22
1	0.002105263157894737	TGCATGCAAGGTAAAGAGGTTCCGTGGACGTTC	CMQGKEVPWTF	IGKV2D-29	.	IGKJ1	22	-1	-1	22
1	0.002105263157894737	TGCATGCAAAGTATACAGCTTCCCATCACCTTC	CMQSIQLPITF	IGKV2D-29	.	IGKJ5	22	-1	-1	24
1	0.002105263157894737	TGCATGCAAAGTAGACAGGGGCCGTGGACGTTC	CMQSRQGPWTF	IGKV2D-29	.	IGKJ1	17	-1	-1	22
1	0.002105263157894737	TGCACGCAATCTGCACAATTTCCGTACACTTTT	CTQSAQFPYTF	IGKV2D-24	.	IGKJ2	22	-1	-1	23
1	0.002105263157894737	TGTCACCAGTATTATGTCTGGTGGACGTAC	CHQYYVWWTY	IGKV3-15	.	IGKJ1	11	-1	-1	20
1	0.002105263157894737	TGTCAGCAGTGTGGTTACTCATCGACGTTC	CQQCGYSSTF	IGKV3-20	.	IGKJ1	14	-1	-1	23
1	0.002105263157894737	TGTCAGCAGTATGGTCGCTCACCGACGTTC	CQQYGRSPTF	IGKV3-20	.	IGKJ1	22	-1	-1	23
1	0.002105263157894737	TGTCAGCAGTATGGTAGCTCGTACACTTTT	CQQYGSSYTF	IGKV3-20	.	IGKJ2	19	-1	-1	20
1	0.002105263157894737	TGTCAGCAGTATGGTAGCTCGATCAGTTTC	CQQYGSSISF	IGKV3-20	.	IGKJ3	19	-1	-1	22
1	0.002105263157894737	TGTCAGCAGTATGGTAGCTCACACACTTTT	CQQYGSSHTF	IGKV3-20	.	IGKJ2	21	-1	-1	22
1	0.002105263157894737	TGTCAGCAGTATGGTAGCTCACAGACGTTC	CQQYGSSQTF	IGKV3-20	.	IGKJ1	21	-1	-1	23
1	0.002105263157894737	TGTCAGCAGTATGGTAGGTTTCGGACGTTC	CQQYGRFRTF	IGKV3-20	.	IGKJ1	16	-1	-1	22
1	0.002105263157894737	TGTCAGCAGTATGATAACTGGCCGAGTTTC	CQQYDNWPSF	IGKV3-15	.	IGKJ1	22	-1	-1	27
1	0.002105263157894737	TGTCAGCAGTATAATTACTGGTGGACGTTC	CQQYNYWWTF	IGKV3-15	.	IGKJ1	20	-1	-1	20
1	0.002105263157894737	TGTCAGCAATATGGAAGCTCACTCACTTTC	CQQYGSSLTF	IGKV3-20	.	IGKJ4	21	-1	-1	21
1	0.002105263157894737	TGTCAACAGTATCATGACTGGTGGACCTTC	CQQYHDWWTF	IGKV3-15	.	IGKJ1	20	-1	-1	20
1	0.002105263157894737	TGTCAACAGTATAAGACTTTGTGGACGTTC	CQQYKTLWTF	IGKV1-5	.	IGKJ1	13	-1	-1	20
1	0.002105263157894737	TGTCAACAGTATAAAAATCTGTCCACTTTC	CQQYKNLSTF	IGKV1-33	.	IGKJ3	19	-1	-1	23
1	0.002105263157894737	TGTCAACAGTATAAAAATCTGTCCACTTTC	CQQYKNLSTF	IGKV1D-43	.	IGKJ3	11	-1	-1	23
1	0.002105263157894737	TGTCAACAATTTTATAGATTTTCCACTTTT	CQQFYRFSTF	IGKV1D-13	.	IGKJ2	16	-1	-1	23
1	0.002105263157894737	TGCCAGCAGTATGACACTCATTACAGTTTT	CQQYDTHYSF	IGKV1-5	.	IGKJ2	11	-1	-1	21
1	0.002105263157894737	TGCCAACAGTATCATAGGTTTTCTACTTTT	CQQYHRFSTF	IGKV1-5	.	IGKJ2	24	-1	-1	24
1	0.002105263157894737	TGCCAACAGTATCACAGTTATTGGACCTTC	CQQYHSYWTF	IGKV1-5	.	IGKJ1	21	-1	-1	21
1	0.002105263157894737	TGCCAACAGTATAGTCATTATTGGACGTTC	CQQYSHYWTF	IGKV1-16	.	IGKJ1	12	-1	-1	21
1	0.002105263157894737	TGCCAACAATATAATAGTTATTCCACTTTT	CQQYNSYSTF	IGKV1-5	.	IGKJ2	22	-1	-1	23
1	0.002105263157894737	TGCGTGCAAGCTCTACAAACTCTCACTTTC	CVQALQTLTF	IGKV2-28	.	IGKJ4	21	-1	-1	21
1	0.002105263157894737	TGCATGCAGAGTATACAGCTGTACACTTTT	CMQSIQLYTF	IGKV2D-29	.	IGKJ2	19	-1	-1	19
1	0.002105263157894737	TGCATGGTAGCTCTGCATACTCCTCGTTTC	CMVALHTPRF	IGKV2D-28	.	IGKJ1	24	-1	-1	27
1	0.002105263157894737	TGCATGGAAGGTTCACACTGGTACACTTTT	CMEGSHWYTF	IGKV2-30	.	IGKJ2	20	-1	-1	20
1	0.002105263157894737	TGTCAGCAGTATGGTATGTCACCCTTC	CQQYGMSPF	IGKV3-20	.	IGKJ4	22	-1	-1	24
1	0.002105263157894737	TGCCATCATTATGAAGGTTGGGCTTTT	CHHYEGWAF	IGKV1-5	.	IGKJ2	11	-1	-1	22
1	0.002105263157894737	TGCCAACAATATAATAGTTATTCTTTT	CQQYNSYSF	IGKV1-5	.	IGKJ2	23	-1	-1	22
1	0.002105263157894737	TGCCAACAATATAAGAGTTTTTCTTTC	CQQYKSFSF	IGKV1-5	.	IGKJ3	23	-1	-1	22
1	0.002105263157894737	TGTCAGCACTTTGTTGCCACTTTC	CQHFVATF	IGKV3-20	.	IGKJ4	7	-1	-1	17
1	0.002105263157894737	TGTCAGCTACTGTACACTTTT	CQLLYTF	IGKV3-11	.	IGKJ2	6	-1	-1	10
1	0.002105263157894737	TGTCAGCACCTCGGAAGCTTC	CQHLGSF	IGKV3-20	.	IGKJ4	7	-1	-1	18
