# Supplementary material for: Biomarkers and Immune Repertoire Metrics Identified by Peripheral Blood Transcriptomic Sequencing Reveal the Pathogenesis of COVID-19
Source: Front Immunol. 2021 Aug 24;12:677025. doi: 10.3389/fimmu.2021.677025 (PMC8421539; doi:10.3389/fimmu.2021.677025)
Supplement: Supplementary file 1 [file DataSheet_1.zip › TCR_BCR/IGK/convert.20S039614A.clonotypes.IGK.txt]

count	freq	cdr3nt	cdr3aa	v	d	j	VEnd	DStart	DEnd	JStart
28	0.02527075812274368	TGTCAACAATATGATACTTATCCGCTGACGTTC	CQQYDTYPLTF	IGKV1-5	.	IGKJ1	20	-1	-1	26
22	0.019855595667870037	TGTCAACAGACTCACAGTTATCCTCGAAGTTTC	CQQTHSYPRSF	IGKV1-39	.	IGKJ2	17	-1	-1	29
21	0.01895306859205776	TGTCAGGAATATATCCATTACAAGTTC	CQEYIHYKF	IGKV3-20	.	IGKJ1	5	-1	-1	23
19	0.017148014440433214	TGTCAACATTATTATGATCCTCCGTACACTTTT	CQHYYDPPYTF	IGKV4-1	.	IGKJ2	14	-1	-1	23
19	0.017148014440433214	TGCATGCAGGCTCTAGAAACTCCCTTTACCTTC	CMQALETPFTF	IGKV2-28	.	IGKJ5	22	-1	-1	27
15	0.013537906137184115	TGTCAACAGAGTTACACTCCCCCTCACACTTTT	CQQSYTPPHTF	IGKV1D-39	.	IGKJ2	24	-1	-1	25
12	0.010830324909747292	TGCCAACAATATAATGATTATCCGTGGACGTTC	CQQYNDYPWTF	IGKV1-5	.	IGKJ1	14	-1	-1	22
10	0.009025270758122744	TGTCAACAGAGTTACAATAGACCTCGGACTTTT	CQQSYNRPRTF	IGKV1-39	.	IGKJ2	15	-1	-1	27
10	0.009025270758122744	TGCCAACAACTTAAAACCTACCCTTTGACTTTC	CQQLKTYPLTF	IGKV1-16	.	IGKJ3	7	-1	-1	27
9	0.008122743682310469	TGTCAGCATTATTATGATCCTCCGTACACTTTT	CQHYYDPPYTF	IGKV4-1	.	IGKJ2	14	-1	-1	23
9	0.008122743682310469	TGTCAGCAGCGTACCTACTGGCCGAGAACGTTC	CQQRTYWPRTF	IGKV3-11	.	IGKJ1	22	-1	-1	27
9	0.008122743682310469	TGTCAACAGAGTTACAGTACCCCTCCCACTTTC	CQQSYSTPPTF	IGKV1D-39	.	IGKJ4	25	-1	-1	26
9	0.008122743682310469	TGTCAACAATATGAGACTTATCCGCTGACGTTC	CQQYETYPLTF	IGKV1-5	.	IGKJ1	11	-1	-1	26
8	0.007220216606498195	TGCCAACAATATAAGAGTTACCCGTACTCTTTT	CQQYKSYPYSF	IGKV1-16	.	IGKJ2	22	-1	-1	23
7	0.00631768953068592	TGTCAACAGTATTATACTACCCCTTCGCTCTCTTTC	CQQYYTTPSLSF	IGKV1D-43	.	IGKJ4	23	-1	-1	25
7	0.00631768953068592	TGTCAACAGTGTTATAGTTCCCCATTCACTTTC	CQQCYSSPFTF	IGKV1D-43	.	IGKJ3	22	-1	-1	23
7	0.00631768953068592	TGTCAACAGAGTTATAGTAATCCGTACACTTTT	CQQSYSNPYTF	IGKV1-39	.	IGKJ2	18	-1	-1	23
7	0.00631768953068592	TGCATGCAAGCTCTACAAACTCCTCGGACGTTC	CMQALQTPRTF	IGKV2D-28	.	IGKJ1	24	-1	-1	25
6	0.005415162454873646	TGTCAACAATACTTTACTACCCCTTCGCTCTCTTTC	CQQYFTTPSLSF	IGKV1D-43	.	IGKJ4	23	-1	-1	25
6	0.005415162454873646	TGCATTCAAGGTACACACTGGCCTTTCTGGACGTTC	CIQGTHWPFWTF	IGKV2-30	.	IGKJ1	23	-1	-1	27
6	0.005415162454873646	TGTCATCAGAGTAGAAGCTTTCCGATGACTTTT	CHQSRSFPMTF	IGKV6-21	.	IGKJ2	13	-1	-1	27
6	0.005415162454873646	TGTCAGCAATATTATAGTACTCCGTACACTTTT	CQQYYSTPYTF	IGKV4-1	.	IGKJ2	22	-1	-1	23
6	0.005415162454873646	TGTCAGCAATATGGTAACTCGCCGCTCACCTTC	CQQYGNSPLTF	IGKV3-20	.	IGKJ5	19	-1	-1	25
6	0.005415162454873646	TGTCAGCAATATGGAACGTCACCTCGAACTTTC	CQQYGTSPRTF	IGKV3D-20	.	IGKJ4	24	-1	-1	27
6	0.005415162454873646	TGTCAACAGAATCACCGTATCCCGATCACCTTC	CQQNHRIPITF	IGKV1-39	.	IGKJ5	22	-1	-1	22
6	0.005415162454873646	TGCCAACAGTATGCCACTTATCCGCTGACATTC	CQQYATYPLTF	IGKV1-5	.	IGKJ1	11	-1	-1	26
6	0.005415162454873646	TGCATGCAAGGTACACACTGGCCTCGGACGTTC	CMQGTHWPRTF	IGKV2D-30	.	IGKJ1	24	-1	-1	25
5	0.004512635379061372	TGTCTACAATATACTAGTTATCCTTACACTTTT	CLQYTSYPYTF	IGKV1-17	.	IGKJ2	23	-1	-1	24
5	0.004512635379061372	TGTCAGCACTATGTTAATTCAGTTATCACCTTC	CQHYVNSVITF	IGKV3-20	.	IGKJ5	12	-1	-1	24
5	0.004512635379061372	TGTCAGCAATATTATAGTCCTCCGTACACTTTT	CQQYYSPPYTF	IGKV4-1	.	IGKJ2	22	-1	-1	23
5	0.004512635379061372	TGTCAACAGTATGCCACTTATCCGCTGACATTC	CQQYATYPLTF	IGKV1D-43	.	IGKJ1	11	-1	-1	26
5	0.004512635379061372	TGTCAACAGGGTTACAGTACCCCGTACACTTTT	CQQGYSTPYTF	IGKV1-39	.	IGKJ2	22	-1	-1	23
5	0.004512635379061372	TGTCAACAGAGTTTCACTCCCCCTCACACTTTT	CQQSFTPPHTF	IGKV1D-39	.	IGKJ2	24	-1	-1	25
5	0.004512635379061372	TGCCAACAGTATAATACTTATTCGAGGACTTTT	CQQYNTYSRTF	IGKV1-5	.	IGKJ2	22	-1	-1	27
5	0.004512635379061372	TGCCAACAATATAATACTTATCCGCTGACGTTC	CQQYNTYPLTF	IGKV1-5	.	IGKJ1	20	-1	-1	26
5	0.004512635379061372	TGCCAACAACACAGCAGTCTCTTACTGACGTTT	CQQHSSLLLTF	IGKV1-5	.	IGKJ1	7	-1	-1	26
5	0.004512635379061372	TGCATGCAGGCTCTAGAAACTCCCTTCACCTTC	CMQALETPFTF	IGKV2-28	.	IGKJ5	22	-1	-1	25
4	0.0036101083032490976	TGTCAGCAGTATGATAGTTCTCCTCCCTACACCTTT	CQQYDSSPPYTF	IGKV3D-20	.	IGKJ2	25	-1	-1	27
4	0.0036101083032490976	TGTCAACAGTATGGTAGTTCACCTCCGATCACCTTC	CQQYGSSPPITF	IGKV3D-20	.	IGKJ5	26	-1	-1	25
4	0.0036101083032490976	TGTCATCAATATTATACTACTCCGTGGACGTTC	CHQYYTTPWTF	IGKV4-1	.	IGKJ1	22	-1	-1	22
4	0.0036101083032490976	TGTCACCAATATCATCTTACTCCGTGGACGTTC	CHQYHLTPWTF	IGKV4-1	.	IGKJ1	22	-1	-1	22
4	0.0036101083032490976	TGTCAGCGATATGGTAGGTCACCTCGAACTTTC	CQRYGRSPRTF	IGKV3D-20	.	IGKJ4	24	-1	-1	27
4	0.0036101083032490976	TGTCAGCAGTATGGAACCACACGGCACACTTTT	CQQYGTTRHTF	IGKV3-20	.	IGKJ2	13	-1	-1	25
4	0.0036101083032490976	TGTCAGCAGTATAGTAACTGGCCGTACACTTTT	CQQYSNWPYTF	IGKV3-15	.	IGKJ2	22	-1	-1	23
4	0.0036101083032490976	TGTCAGCAGTATAATAACTGGCCTCGGACGTTC	CQQYNNWPRTF	IGKV3-15	.	IGKJ1	23	-1	-1	25
4	0.0036101083032490976	TGTCAGCAGCATTATGGTCTCTTACTGACTTTC	CQQHYGLLLTF	IGKV1-12	.	IGKJ1	8	-1	-1	26
4	0.0036101083032490976	TGTCAGCAGAGTTACAGAACTCCGTACACTTTT	CQQSYRTPYTF	IGKV1-39	.	IGKJ2	16	-1	-1	23
4	0.0036101083032490976	TGTCAGCAATATGGCACGTCACCTCGAACTTTC	CQQYGTSPRTF	IGKV3D-20	.	IGKJ4	24	-1	-1	27
4	0.0036101083032490976	TGTCAGCAATATGGAAGCTCACCTCGAACTTTC	CQQYGSSPRTF	IGKV3D-20	.	IGKJ4	24	-1	-1	27
4	0.0036101083032490976	TGTCAACAGAGTCACCGTATCCCGATCACCTTC	CQQSHRIPITF	IGKV1-39	.	IGKJ5	22	-1	-1	22
4	0.0036101083032490976	TGTCAACAATATAGTAGTTATCCGCTCACTTTC	CQQYSSYPLTF	IGKV1-16	.	IGKJ4	19	-1	-1	22
4	0.0036101083032490976	TGTCAACAACAGTACATTTCTCCGCTGACGTTC	CQQQYISPLTF	IGKV1-5	.	IGKJ1	7	-1	-1	26
4	0.0036101083032490976	TGTCAACAACAGTACATTTCTCCGCTGACATTC	CQQQYISPLTF	IGKV1-5	.	IGKJ1	7	-1	-1	26
4	0.0036101083032490976	TGCCACCAATATCATTTTTATTCGGGGAATTTC	CHQYHFYSGNF	IGKV1-5	.	IGKJ1	22	-1	-1	30
4	0.0036101083032490976	TGCCAACAGTATAATTCTTATTCCGTGACCTTC	CQQYNSYSVTF	IGKV1-5	.	IGKJ1	22	-1	-1	26
4	0.0036101083032490976	TGCCAACAATATAATAGTTTTCCTCTCACTTTC	CQQYNSFPLTF	IGKV1-5	.	IGKJ4	18	-1	-1	24
4	0.0036101083032490976	TGCATGCAAGCTCTACAGACTCCCTTCACCTTC	CMQALQTPFTF	IGKV2-28	.	IGKJ5	22	-1	-1	25
4	0.0036101083032490976	TGCATGCAAGCTACACACTGGCCTCCCACTTTC	CMQATHWPPTF	IGKV2D-30	.	IGKJ3	25	-1	-1	26
3	0.002707581227436823	TGTCAACAGACTAACAGTTTTCCTGCGGTGGGATTCACTTTC	CQQTNSFPAVGFTF	IGKV1-12	.	IGKJ3	23	-1	-1	32
3	0.002707581227436823	TGTCAGCAGTATAATTATTGGCCTCCGCTCACTTTC	CQQYNYWPPLTF	IGKV3-15	.	IGKJ4	23	-1	-1	25
3	0.002707581227436823	TGTCAGCAGAGTTACGAAAACACTCAGGTCACTTTC	CQQSYENTQVTF	IGKV1-39	.	IGKJ4	14	-1	-1	28
3	0.002707581227436823	TGTCAACAGTACTTTACTACTCCTTCTCTCTCTTTC	CQQYFTTPSLSF	IGKV1D-43	.	IGKJ4	23	-1	-1	27
3	0.002707581227436823	TGTCAACAATATTTTACTACCCCTTCGCTCAGTTTC	CQQYFTTPSLSF	IGKV1D-43	.	IGKJ4	23	-1	-1	25
3	0.002707581227436823	TGCCAACAATATGGAAGCGCTCCTCCGTGGGCGTTC	CQQYGSAPPWAF	IGKV3D-20	.	IGKJ1	26	-1	-1	25
3	0.002707581227436823	TGTCTGCAATATTATGATATTCCGTGGACGTTC	CLQYYDIPWTF	IGKV4-1	.	IGKJ1	14	-1	-1	22
3	0.002707581227436823	TGTCTACAGCATTTTACTTACCCGTGGACGTTC	CLQHFTYPWTF	IGKV1-17	.	IGKJ1	22	-1	-1	22
3	0.002707581227436823	TGTCGGCAATATGGTAGGGCCCCTCGAACATTC	CRQYGRAPRTF	IGKV3-20	.	IGKJ4	16	-1	-1	30
3	0.002707581227436823	TGTCATCGATATGGTACCGCACCCCGAACTTTC	CHRYGTAPRTF	IGKV3-20	.	IGKJ4	22	-1	-1	27
3	0.002707581227436823	TGTCACCGCTATGGTCCCTCCGGGTACACTTTT	CHRYGPSGYTF	IGKV3-20	.	IGKJ2	14	-1	-1	23
3	0.002707581227436823	TGTCAGCAGTATGGTAGCTCACCTCAAACGTTC	CQQYGSSPQTF	IGKV3D-20	.	IGKJ1	24	-1	-1	27
3	0.002707581227436823	TGTCAGCAGTATGGTAGCTCACCGTACACTTTT	CQQYGSSPYTF	IGKV3-20	.	IGKJ2	22	-1	-1	23
3	0.002707581227436823	TGTCAGCAGTATGATAGTTCACCCTGGACGTTC	CQQYDSSPWTF	IGKV3-20	.	IGKJ1	22	-1	-1	24
3	0.002707581227436823	TGTCAGCAGTATGATAGCTCACCTAGGACGTTC	CQQYDSSPRTF	IGKV3-20	.	IGKJ1	26	-1	-1	25
3	0.002707581227436823	TGTCAGCAGTATAATAACTGGCCGTACACTTTT	CQQYNNWPYTF	IGKV3-15	.	IGKJ2	22	-1	-1	23
3	0.002707581227436823	TGTCAGCAGCATTATGGTCTCTTACTGACTTTC	CQQHYGLLLTF	IGKV1D-43	.	IGKJ1	14	-1	-1	26
3	0.002707581227436823	TGTCAGCAGAGTTATAGTACCCCTGGGACTTTC	CQQSYSTPGTF	IGKV1-39	.	IGKJ4	23	-1	-1	27
3	0.002707581227436823	TGTCAGCAATATTATATCACTCCTTACACTTTT	CQQYYITPYTF	IGKV4-1	.	IGKJ2	23	-1	-1	24
3	0.002707581227436823	TGTCAACACTTTAATAGTTATCCATTTACTTTC	CQHFNSYPFTF	IGKV1D-13	.	IGKJ3	19	-1	-1	23
3	0.002707581227436823	TGTCAACACTATTATAGTCTCCCACTCACTTTC	CQHYYSLPLTF	IGKV1D-43	.	IGKJ4	17	-1	-1	24
3	0.002707581227436823	TGTCAACACTATGGGACCCCATCGTACACTTTT	CQHYGTPSYTF	IGKV3-20	.	IGKJ2	13	-1	-1	23
3	0.002707581227436823	TGTCAACAGTTTAATAATTACCCTCTCACTTTC	CQQFNNYPLTF	IGKV1-13	.	IGKJ4	23	-1	-1	24
3	0.002707581227436823	TGTCAACAGTATGGCGACTCACCTCGAACTTTC	CQQYGDSPRTF	IGKV3D-20	.	IGKJ4	24	-1	-1	27
3	0.002707581227436823	TGTCAACAGCATAACATTTCTCCGCTGACGTTC	CQQHNISPLTF	IGKV1-17	.	IGKJ1	13	-1	-1	26
3	0.002707581227436823	TGTCAACAGGCTGACAGTTTCCCTCTCACTTTC	CQQADSFPLTF	IGKV1-12	.	IGKJ4	23	-1	-1	24
3	0.002707581227436823	TGTCAACAGACTTCTACTAGCCTTTTCACTTTT	CQQTSTSLFTF	IGKV1-39	.	IGKJ3	9	-1	-1	24
3	0.002707581227436823	TGTCAACAGAGTTTCAATACTGATTACACTTTT	CQQSFNTDYTF	IGKV1-39	.	IGKJ2	19	-1	-1	24
3	0.002707581227436823	TGTCAACAGAGTTACAGTTCCCCGTATACCTTT	CQQSYSSPYTF	IGKV1-39	.	IGKJ2	22	-1	-1	23
3	0.002707581227436823	TGTCAACAGAGTTACAGTACCCCTCGGACTTTT	CQQSYSTPRTF	IGKV1D-39	.	IGKJ2	24	-1	-1	27
3	0.002707581227436823	TGTCAACAGAGTTACAGTACCCCGTACACTTTT	CQQSYSTPYTF	IGKV1-39	.	IGKJ2	22	-1	-1	23
3	0.002707581227436823	TGTCAACAGAGTGCCACTTTCCCTCTCACTTTC	CQQSATFPLTF	IGKV1-39	.	IGKJ3	11	-1	-1	25
3	0.002707581227436823	TGTCAACAATATTATGATCCTCCGTACACTTTT	CQQYYDPPYTF	IGKV4-1	.	IGKJ2	14	-1	-1	23
3	0.002707581227436823	TGTCAACAATATTACAGTTTCACACGGACGTTC	CQQYYSFTRTF	IGKV1D-43	.	IGKJ1	17	-1	-1	25
3	0.002707581227436823	TGTCAACAATATGAGAGTTATCCGCTGACGTTC	CQQYESYPLTF	IGKV1-8	.	IGKJ1	19	-1	-1	26
3	0.002707581227436823	TGTAAGCAATATTACAGTAATCCTCTCACTTTC	CKQYYSNPLTF	IGKV4-1	.	IGKJ4	23	-1	-1	24
3	0.002707581227436823	TGCCAGCAGTGTGATTTCTATCCGCTGACGTTC	CQQCDFYPLTF	IGKV1-5	.	IGKJ1	9	-1	-1	26
3	0.002707581227436823	TGCCAACACTATACTACATCTTCGGGGACGTTC	CQHYTTSSGTF	IGKV1-5	.	IGKJ1	12	-1	-1	25
3	0.002707581227436823	TGCCAACACTATAATGCTTATCCGCTGACGTTC	CQHYNAYPLTF	IGKV1-16	.	IGKJ1	14	-1	-1	26
3	0.002707581227436823	TGCCAACAGTTTAATACTTATCCGCTGACGTTC	CQQFNTYPLTF	IGKV1-5	.	IGKJ1	20	-1	-1	26
3	0.002707581227436823	TGCCAACAGTCTTTTGCTTTTCCGCTGACGTTC	CQQSFAFPLTF	IGKV1-5	.	IGKJ1	9	-1	-1	26
3	0.002707581227436823	TGCCAACAACTGAAAACGTACCCTTTGACTTTC	CQQLKTYPLTF	IGKV1-16	.	IGKJ3	7	-1	-1	27
3	0.002707581227436823	TGCCAACAACATACCACTTCTCCGCTGACGTTC	CQQHTTSPLTF	IGKV1-5	.	IGKJ1	7	-1	-1	26
3	0.002707581227436823	TGCCAAGAATATAATAGTTTTCCGTGGACGTTC	CQEYNSFPWTF	IGKV1-5	.	IGKJ1	18	-1	-1	22
3	0.002707581227436823	TGCCAAGAATATAAAACTTATTTGTACACTTTT	CQEYKTYLYTF	IGKV1-5	.	IGKJ2	21	-1	-1	22
3	0.002707581227436823	TGCATGCAGAGCACACACTGGCCGTGGACGTTC	CMQSTHWPWTF	IGKV2-30	.	IGKJ1	22	-1	-1	22
3	0.002707581227436823	TGCATGCAATATGCATACTGGCCCCACACTTTT	CMQYAYWPHTF	IGKV2-40	.	IGKJ2	8	-1	-1	25
3	0.002707581227436823	TGCATGCAACTTCTACAAACTCCGCTCACTTTC	CMQLLQTPLTF	IGKV2-28	.	IGKJ4	22	-1	-1	22
3	0.002707581227436823	TGCATGCAAGCTCTACAACATCCGCTCACTTTC	CMQALQHPLTF	IGKV2-28	.	IGKJ4	17	-1	-1	22
3	0.002707581227436823	TGCATGCAAGCTACACACTGGCCTCGGACGTTC	CMQATHWPRTF	IGKV2D-30	.	IGKJ1	24	-1	-1	25
3	0.002707581227436823	TGCATGCAAGGTACACACTGGCCTCTCACTTTT	CMQGTHWPLTF	IGKV2D-30	.	IGKJ2	24	-1	-1	26
3	0.002707581227436823	TGCATGCAAAGTATGGACCTTCCTCTCACTTTC	CMQSMDLPLTF	IGKV2D-29	.	IGKJ4	24	-1	-1	24
3	0.002707581227436823	TGTCACCAGTATCGTAGTGGTACCACTTTC	CHQYRSGTTF	IGKV4-1	.	IGKJ4	11	-1	-1	23
3	0.002707581227436823	TGTCAGCACTATGGTAGCTCACGGACGTTC	CQHYGSSRTF	IGKV3-20	.	IGKJ1	21	-1	-1	22
3	0.002707581227436823	TGTCAGCAGTATGAGAGTTTACGGACATTC	CQQYESLRTF	IGKV3-20	.	IGKJ1	12	-1	-1	22
3	0.002707581227436823	TGTCAACAGTATTACATTCTCCGCACCTTC	CQQYYILRTF	IGKV1D-43	.	IGKJ5	13	-1	-1	23
3	0.002707581227436823	TGCCAGCAGTATCATACTCGTTGGACGTTC	CQQYHTRWTF	IGKV1-5	.	IGKJ1	15	-1	-1	21
3	0.002707581227436823	TGCCAACAGTATAAGAAATATGGCACTTTC	CQQYKKYGTF	IGKV1-5	.	IGKJ4	13	-1	-1	23
2	0.0018050541516245488	TGTCAGCACTATAATGGCTGGCCTCCGTTCACTTTT	CQHYNGWPPFTF	IGKV3-15	.	IGKJ2	23	-1	-1	29
2	0.0018050541516245488	TGTCAGCAGTTTAATAGTTACCCTCCCCTCACCTTC	CQQFNSYPPLTF	IGKV1D-13	.	IGKJ4	24	-1	-1	27
2	0.0018050541516245488	TGTCAGCAGTATGGTCCCTCACCTCGGTGGACGTTC	CQQYGPSPRWTF	IGKV3-20	.	IGKJ1	28	-1	-1	26
2	0.0018050541516245488	TGTCAGCAGTATGGTACCTCACCCCCGGACACTTTT	CQQYGTSPPDTF	IGKV3D-20	.	IGKJ2	28	-1	-1	28
2	0.0018050541516245488	TGTCAGCAGTATGGTACGTCAGCGGGCCTCTCTTTC	CQQYGTSAGLSF	IGKV3-20	.	IGKJ4	15	-1	-1	27
2	0.0018050541516245488	TGTCAGCAGTATGGTAGTTCACCGCCGATCACCTTC	CQQYGSSPPITF	IGKV3D-20	.	IGKJ5	26	-1	-1	25
2	0.0018050541516245488	TGTCAGCAGTATGGTAGCTCCCCCTCGTGGACGTTC	CQQYGSSPSWTF	IGKV3-20	.	IGKJ1	19	-1	-1	25
2	0.0018050541516245488	TGTCAGCAGTATGGTAGCTCACCCATGTACAGTTTT	CQQYGSSPMYSF	IGKV3-20	.	IGKJ2	22	-1	-1	23
2	0.0018050541516245488	TGTCAGCAGTATGATACCTCTCCTCCCTACACCTTT	CQQYDTSPPYTF	IGKV3D-20	.	IGKJ2	25	-1	-1	27
2	0.0018050541516245488	TGTCAGCAGTATAGTGAGTGGCCTCCTTTCACTTTC	CQQYSEWPPFTF	IGKV3-15	.	IGKJ4	23	-1	-1	28
2	0.0018050541516245488	TGTCAGCAGTATAATTACTGGCCTCCGTACACTTTT	CQQYNYWPPYTF	IGKV3-15	.	IGKJ2	23	-1	-1	26
2	0.0018050541516245488	TGTCAGCAATATTATAGTAGTCCTCCTTGGACGTTC	CQQYYSSPPWTF	IGKV4-1	.	IGKJ1	23	-1	-1	27
2	0.0018050541516245488	TGTCAGGAATATTACAATACTCCTCGGATCACCTTC	CQEYYNTPRITF	IGKV4-1	.	IGKJ5	27	-1	-1	26
2	0.0018050541516245488	TGTCAGGAATATAATGGGAATTTTCCGATCACTTTC	CQEYNGNFPITF	IGKV1-5	.	IGKJ5	14	-1	-1	25
2	0.0018050541516245488	TGTCAATACTATGGTTTCTCACCTCCCTACACCTTT	CQYYGFSPPYTF	IGKV3D-20	.	IGKJ2	25	-1	-1	27
2	0.0018050541516245488	TGTCAACACTACGGTAGGTCACCTCCATTCACCTTC	CQHYGRSPPFTF	IGKV3D-20	.	IGKJ3	25	-1	-1	26
2	0.0018050541516245488	TGTCAACACCTTGGTAGTTACCCCCCCTTCGCTTTT	CQHLGSYPPFAF	IGKV1-9	.	IGKJ2	22	-1	-1	31
2	0.0018050541516245488	TGTCAACAGTATTATAGTACCCTTCCGTGGACGTTC	CQQYYSTLPWTF	IGKV1D-43	.	IGKJ1	26	-1	-1	25
2	0.0018050541516245488	TGTCAACAGGGTAGCGCCTGGCCTCAGAACACTTTT	CQQGSAWPQNTF	IGKV1-39	.	IGKJ2	8	-1	-1	28
2	0.0018050541516245488	TGTCAACAGAGTTTCGCTAACACTCAGGTCACTTTC	CQQSFANTQVTF	IGKV1-39	.	IGKJ4	12	-1	-1	28
2	0.0018050541516245488	TGTCAACAGAGTTACGATAACAATCAGGTCACTTTC	CQQSYDNNQVTF	IGKV1-39	.	IGKJ4	14	-1	-1	28
2	0.0018050541516245488	TGTCAACAGAGTTACAGTACCCCTCCGTGGACGTTC	CQQSYSTPPWTF	IGKV1D-39	.	IGKJ1	26	-1	-1	25
2	0.0018050541516245488	TGTCAACAATCTTTTACTAGCCCTTCGCTCACTTTC	CQQSFTSPSLTF	IGKV1D-43	.	IGKJ4	7	-1	-1	25
2	0.0018050541516245488	TGTCAACAATATGGTAGGTCACCTCCGTACAGTTTT	CQQYGRSPPYSF	IGKV3D-20	.	IGKJ2	26	-1	-1	26
2	0.0018050541516245488	TGCCAACAGTATGATCCTTCTTCAGGGAGCGCGTTC	CQQYDPSSGSAF	IGKV1-5	.	IGKJ3	11	-1	-1	33
2	0.0018050541516245488	TGCATGCAAGCTCTACAAACTCCTCCGTACACTTTT	CMQALQTPPYTF	IGKV2D-28	.	IGKJ2	26	-1	-1	26
2	0.0018050541516245488	TGCATGCAAGGTACACACTCGCCTCCGTGGACGTTC	CMQGTHSPPWTF	IGKV2D-30	.	IGKJ1	26	-1	-1	25
2	0.0018050541516245488	TGTTACCAGTATAGTGTCTTTCCTCAAAGTTTT	CYQYSVFPQSF	IGKV3-20	.	IGKJ4	11	-1	-1	29
2	0.0018050541516245488	TGTCTGCAATTTTATGATTACCCGAACACTTTT	CLQFYDYPNTF	IGKV4-1	.	IGKJ2	14	-1	-1	25
2	0.0018050541516245488	TGTCTACAGCATAATTCGTACCAGTGGACGTTC	CLQHNSYQWTF	IGKV1-17	.	IGKJ1	14	-1	-1	23
2	0.0018050541516245488	TGTCTACAGCATAATAGTAACCCGTGGACGTTC	CLQHNSNPWTF	IGKV1-17	.	IGKJ1	22	-1	-1	22
2	0.0018050541516245488	TGTCTACAGACTTACGGTACCCCTCGGACGTTC	CLQTYGTPRTF	IGKV1D-39	.	IGKJ1	24	-1	-1	25
2	0.0018050541516245488	TGTCTACAACATGATAATTTGCCGTACACTTTT	CLQHDNLPYTF	IGKV5-2	.	IGKJ2	19	-1	-1	23
2	0.0018050541516245488	TGTCATCGATATGGTTCCGCACCCCGAACTTTC	CHRYGSAPRTF	IGKV3-20	.	IGKJ4	14	-1	-1	27
2	0.0018050541516245488	TGTCACCGATATGGTTCCGCACCCCGAACCTTC	CHRYGSAPRTF	IGKV3-20	.	IGKJ4	14	-1	-1	30
2	0.0018050541516245488	TGTCACCAATATTATAATACTCCGTTCACTTTC	CHQYYNTPFTF	IGKV4-1	.	IGKJ3	22	-1	-1	24
2	0.0018050541516245488	TGTCACAACTATAACAGGGCCCCATTCACTTTC	CHNYNRAPFTF	IGKV1-27	.	IGKJ3	22	-1	-1	23
2	0.0018050541516245488	TGTCAGCAGTATGGTAGTTCACCTCCAACTTTT	CQQYGSSPPTF	IGKV3D-20	.	IGKJ2	25	-1	-1	27
2	0.0018050541516245488	TGTCAGCAGTATGGTAGCTCACCGTGGACGTTC	CQQYGSSPWTF	IGKV3-20	.	IGKJ1	22	-1	-1	22
2	0.0018050541516245488	TGTCAGCAGTATGGCAGCTCACTGGGGACGTTC	CQQYGSSLGTF	IGKV3-20	.	IGKJ1	21	-1	-1	25
2	0.0018050541516245488	TGTCAGCAGTATGGGACCTCACCATTCACTTTT	CQQYGTSPFTF	IGKV3-20	.	IGKJ2	22	-1	-1	26
2	0.0018050541516245488	TGTCAGCAGTATAATAACTGGCCTCTCACTTTC	CQQYNNWPLTF	IGKV3-15	.	IGKJ4	23	-1	-1	24
2	0.0018050541516245488	TGTCAGCAGCGTAGCAACTGGCCTCCGACGTTC	CQQRSNWPPTF	IGKV3-11	.	IGKJ1	23	-1	-1	26
2	0.0018050541516245488	TGTCAGCAGCGTAGCAACTGGCCGCTCACTTTC	CQQRSNWPLTF	IGKV3-11	.	IGKJ4	22	-1	-1	22
2	0.0018050541516245488	TGTCAGCAGGTCAATAACTGGCCTCAGACGTTC	CQQVNNWPQTF	IGKV3-15	.	IGKJ1	23	-1	-1	26
2	0.0018050541516245488	TGTCAGCAGAGTGACACTTTGCCTCTCACTTTC	CQQSDTLPLTF	IGKV1-9	.	IGKJ3	8	-1	-1	25
2	0.0018050541516245488	TGTCAGCAATATTTGAGTACTCCTCCCACTTTT	CQQYLSTPPTF	IGKV4-1	.	IGKJ2	23	-1	-1	26
2	0.0018050541516245488	TGTCAGCAATATTATCGTATTCCTATTACCTTC	CQQYYRIPITF	IGKV4-1	.	IGKJ5	24	-1	-1	27
2	0.0018050541516245488	TGTCAGCAATATTATGATTTTCCGATCACCTTC	CQQYYDFPITF	IGKV4-1	.	IGKJ5	14	-1	-1	22
2	0.0018050541516245488	TGTCAGCAATATTATAGTCCTCCTCGCACCTTC	CQQYYSPPRTF	IGKV4-1	.	IGKJ4	23	-1	-1	26
2	0.0018050541516245488	TGTCAGCAATATTATAGTATTCCTCCCACTTTT	CQQYYSIPPTF	IGKV4-1	.	IGKJ2	23	-1	-1	26
2	0.0018050541516245488	TGTCAGCAATATTATAGTACTCCGCTCACTTTC	CQQYYSTPLTF	IGKV4-1	.	IGKJ4	22	-1	-1	22
2	0.0018050541516245488	TGTCAGCAACGTAGCAAGTGGCCCCTCACCTTC	CQQRSKWPLTF	IGKV3-11	.	IGKJ3	22	-1	-1	25
2	0.0018050541516245488	TGTCAACGGTACAATACTTTTCCGCTCACTTTC	CQRYNTFPLTF	IGKV1-5	.	IGKJ4	15	-1	-1	22
2	0.0018050541516245488	TGTCAACATTATTATGATCCTCCGTACACTTTT	CQHYYDPPYTF	IGKV1-8	.	IGKJ2	14	-1	-1	23
2	0.0018050541516245488	TGTCAACAGTATTATAGTCTCGTGTTGACGTTC	CQQYYSLVLTF	IGKV1D-43	.	IGKJ1	17	-1	-1	26
2	0.0018050541516245488	TGTCAACAGTATTATAGATTCCCTCGAACGTTC	CQQYYRFPRTF	IGKV1D-8	.	IGKJ1	24	-1	-1	27
2	0.0018050541516245488	TGTCAACAGTACTTTACTGTACCGTACACTTTT	CQQYFTVPYTF	IGKV1D-43	.	IGKJ2	10	-1	-1	23
2	0.0018050541516245488	TGTCAACAGCTTAATAGTTACCCGATCACCTTC	CQQLNSYPITF	IGKV1-9	.	IGKJ5	22	-1	-1	22
2	0.0018050541516245488	TGTCAACAGCTTAAAAGTTACCCGCTCACTTTC	CQQLKSYPLTF	IGKV1-9	.	IGKJ4	22	-1	-1	22
2	0.0018050541516245488	TGTCAACAGCGTCGCACCTGGCCGATCACCTTC	CQQRRTWPITF	IGKV3-11	.	IGKJ5	22	-1	-1	22
2	0.0018050541516245488	TGTCAACAGGCTACCGGTTTGCCATTCACTTTC	CQQATGLPFTF	IGKV1-12	.	IGKJ3	19	-1	-1	23
2	0.0018050541516245488	TGTCAACAGACTCACAGTTATCCTCGAAGTTTC	CQQTHSYPRSF	IGKV1-39	.	IGKJ1	17	-1	-1	30
2	0.0018050541516245488	TGTCAACAGAGTTTCACTCCCCCTCACACTTTT	CQQSFTPPHTF	IGKV1-13	.	IGKJ2	8	-1	-1	25
2	0.0018050541516245488	TGTCAACAGAGTTATAGTGGCCCGTTGACTTTC	CQQSYSGPLTF	IGKV1-39	.	IGKJ3	17	-1	-1	27
2	0.0018050541516245488	TGTCAACAGAGTTACTCTAGTCCGTACACTTTT	CQQSYSSPYTF	IGKV1-39	.	IGKJ2	14	-1	-1	23
2	0.0018050541516245488	TGTCAACAGAGTTACGTTAGTCCGCACACTTTT	CQQSYVSPHTF	IGKV1-39	.	IGKJ2	14	-1	-1	25
2	0.0018050541516245488	TGTCAACAGAGTTACATTTCCCCATTCGCTTTC	CQQSYISPFAF	IGKV1-39	.	IGKJ3	22	-1	-1	23
2	0.0018050541516245488	TGTCAACAGAGTTACACTCTTCTTCAAACGTTC	CQQSYTLLQTF	IGKV1-39	.	IGKJ1	15	-1	-1	27
2	0.0018050541516245488	TGTCAACAGAGTTACAGTTCCCCGTACACTTTT	CQQSYSSPYTF	IGKV1-39	.	IGKJ2	22	-1	-1	23
2	0.0018050541516245488	TGTCAACAGAGTTACAGTTCCCCGGTCACCTTC	CQQSYSSPVTF	IGKV1-39	.	IGKJ5	22	-1	-1	25
2	0.0018050541516245488	TGTCAACAGAGTTACAGTGCTCCGAGAACCTTC	CQQSYSAPRTF	IGKV1-39	.	IGKJ1	17	-1	-1	30
2	0.0018050541516245488	TGTCAACAGAGTTACAGTACCCCTCCCACCTTC	CQQSYSTPPTF	IGKV1D-39	.	IGKJ5	25	-1	-1	26
2	0.0018050541516245488	TGTCAACAGAGTTACAGTACCCCTCGGACGTTC	CQQSYSTPRTF	IGKV1D-39	.	IGKJ1	24	-1	-1	25
2	0.0018050541516245488	TGTCAACAGAGTTACAGTACCCCGCTCACTTTC	CQQSYSTPLTF	IGKV1-39	.	IGKJ4	22	-1	-1	22
2	0.0018050541516245488	TGTCAACAGAGTTACAGTAGCCTGTGGTCGTTC	CQQSYSSLWSF	IGKV1-39	.	IGKJ1	18	-1	-1	23
2	0.0018050541516245488	TGTCAACAGAGTTACAGCACCCCGCTCACTTTT	CQQSYSTPLTF	IGKV1-39	.	IGKJ2	22	-1	-1	26
2	0.0018050541516245488	TGTCAACAGAGTTACAATACCCCTCGGACGTTC	CQQSYNTPRTF	IGKV1D-39	.	IGKJ1	24	-1	-1	25
2	0.0018050541516245488	TGTCAACAGAGTCACAGTATCCCTCGGACTTTT	CQQSHSIPRTF	IGKV1D-39	.	IGKJ2	24	-1	-1	27
2	0.0018050541516245488	TGTCAACAGAGTGACGCTTTCCCTCTGACTTTC	CQQSDAFPLTF	IGKV1-39	.	IGKJ3	11	-1	-1	27
2	0.0018050541516245488	TGTCAACAGAATTACGTTACCCCCTACACTTTT	CQQNYVTPYTF	IGKV1-39	.	IGKJ2	22	-1	-1	24
2	0.0018050541516245488	TGTCAACAATATTATTCTCTTCCCTACACTTTT	CQQYYSLPYTF	IGKV4-1	.	IGKJ2	14	-1	-1	24
2	0.0018050541516245488	TGTCAACAATATTATGGTGCTCCGATCACCTTC	CQQYYGAPITF	IGKV4-1	.	IGKJ5	22	-1	-1	22
2	0.0018050541516245488	TGTCAACAATATTATAGTCCTCCGCTCACTTTC	CQQYYSPPLTF	IGKV4-1	.	IGKJ4	22	-1	-1	22
2	0.0018050541516245488	TGTCAACAATATGCTACTCATCCTCTCACTTTC	CQQYATHPLTF	IGKV3-20	.	IGKJ4	12	-1	-1	24
2	0.0018050541516245488	TGTCAACAATATGATGCTTATCAGATGACCTTC	CQQYDAYQMTF	IGKV1-5	.	IGKJ1	11	-1	-1	26
2	0.0018050541516245488	TGTCAACAATATAATAGTTATCTGTTCACTTTC	CQQYNSYLFTF	IGKV1-5	.	IGKJ3	20	-1	-1	24
2	0.0018050541516245488	TGTCAACAACTTTATACTTACCCTCTGACTTTC	CQQLYTYPLTF	IGKV1-9	.	IGKJ3	23	-1	-1	27
2	0.0018050541516245488	TGTCAACAACTTAAAAGTAACCCTCTGACTTTC	CQQLKSNPLTF	IGKV1-9	.	IGKJ3	23	-1	-1	27
2	0.0018050541516245488	TGTCAAAACTATAACAGTGGCCCATTCACTTTC	CQNYNSGPFTF	IGKV1-27	.	IGKJ3	22	-1	-1	23
2	0.0018050541516245488	TGCTCGCAACATTCACACTGGCCTCGGGCGTTC	CSQHSHWPRAF	IGKV2D-30	.	IGKJ1	24	-1	-1	28
2	0.0018050541516245488	TGCCACCAATATCATTTCTATTCGGGGAATTTC	CHQYHFYSGNF	IGKV1-16	.	IGKJ1	11	-1	-1	30
2	0.0018050541516245488	TGCCACCAACATAAAACGTTCCCGTACTCTTTT	CHQHKTFPYSF	IGKV1-16	.	IGKJ2	4	-1	-1	23
2	0.0018050541516245488	TGCCAGCATTATAAGACTTACCCGTACAGCTTT	CQHYKTYPYSF	IGKV1-5	.	IGKJ2	13	-1	-1	23
2	0.0018050541516245488	TGCCAGCAATTCAGTAGTTGTCCGCTGACGTTC	CQQFSSCPLTF	IGKV1-5	.	IGKJ1	4	-1	-1	26
2	0.0018050541516245488	TGCCAGCAACATAAATCGTACCCCTACTCTTTT	CQQHKSYPYSF	IGKV1-16	.	IGKJ2	4	-1	-1	24
2	0.0018050541516245488	TGCCAACAGTATTATACTTATTCGTACACTTTT	CQQYYTYSYTF	IGKV1-5	.	IGKJ2	22	-1	-1	23
2	0.0018050541516245488	TGCCAACAGTATGAGAATTATCCGCTGACGTTC	CQQYENYPLTF	IGKV1-5	.	IGKJ1	11	-1	-1	26
2	0.0018050541516245488	TGCCAACAATGTAATTCTTATCCGTGGACGTTC	CQQCNSYPWTF	IGKV1-5	.	IGKJ1	14	-1	-1	22
2	0.0018050541516245488	TGCCAACAATATGATAGTTATCCATTCACTTTC	CQQYDSYPFTF	IGKV1-5	.	IGKJ3	20	-1	-1	23
2	0.0018050541516245488	TGCCAACAATATAATAAGTATTCCGTAACTTTC	CQQYNKYSVTF	IGKV1-16	.	IGKJ4	15	-1	-1	27
2	0.0018050541516245488	TGCCAACAACATACAACTTTGCCGCTGACGTTC	CQQHTTLPLTF	IGKV1-5	.	IGKJ1	7	-1	-1	26
2	0.0018050541516245488	TGCCAACAACACACAACTTCTCCGCTGACGTTC	CQQHTTSPLTF	IGKV1-5	.	IGKJ1	7	-1	-1	26
2	0.0018050541516245488	TGCCAAGTGTATAATAGTTTTCCGTGGACGTTC	CQVYNSFPWTF	IGKV1-5	.	IGKJ1	18	-1	-1	22
2	0.0018050541516245488	TGCCAAGAGTATAATAGTTTTCCGTGGACGTTC	CQEYNSFPWTF	IGKV1-16	.	IGKJ1	18	-1	-1	22
2	0.0018050541516245488	TGCATGCACTATGCATACTGGCCCCACTCTTTT	CMHYAYWPHSF	IGKV2-40	.	IGKJ2	7	-1	-1	28
2	0.0018050541516245488	TGCATGCAACTTCTAGAAGCCCCGTACACTTTT	CMQLLEAPYTF	IGKV2-40	.	IGKJ2	16	-1	-1	23
2	0.0018050541516245488	TGCATGCAAGCTCTACAGACTCCCATCACTGTC	CMQALQTPITV	IGKV2-28	.	IGKJ4	22	-1	-1	25
2	0.0018050541516245488	TGCATGCAAGCTCTACAAACCCCATTCACTTTC	CMQALQTPFTF	IGKV2-28	.	IGKJ3	19	-1	-1	23
2	0.0018050541516245488	TGCATGCAAGCTCTACAAAGTCCTCGAACGTTC	CMQALQSPRTF	IGKV2D-28	.	IGKJ1	24	-1	-1	27
2	0.0018050541516245488	TGCATGCAAGGTACACACTGGCCGTGGACGTTC	CMQGTHWPWTF	IGKV2-30	.	IGKJ1	22	-1	-1	22
2	0.0018050541516245488	TGCACGCAAGTTACACAATTTCCGTATACTTTT	CTQVTQFPYTF	IGKV2D-24	.	IGKJ2	22	-1	-1	23
2	0.0018050541516245488	TGTCTTCAAGATTACAAAGGCCTCGCTTTC	CLQDYKGLAF	IGKV1-6	.	IGKJ4	16	-1	-1	21
2	0.0018050541516245488	TGTCAGCAGTATGGTAGCTCACTCACTTTC	CQQYGSSLTF	IGKV3-20	.	IGKJ4	21	-1	-1	21
2	0.0018050541516245488	TGTCAGCAGCGTATCAGCGGGCTCACTTTC	CQQRISGLTF	IGKV3-11	.	IGKJ4	12	-1	-1	20
2	0.0018050541516245488	TGTCAGCAATGGGAGTTCTCACGGACGTTC	CQQWEFSRTF	IGKV3-20	.	IGKJ1	7	-1	-1	22
2	0.0018050541516245488	TGTCAGCAATGGGAGTTCTCACGGACGTTC	CQQWEFSRTF	IGKV3-20	.	IGKJ2	7	-1	-1	30
2	0.0018050541516245488	TGTCAACAGTTTCATGGGCTCCCCACTTTC	CQQFHGLPTF	IGKV3-15	.	IGKJ3	9	-1	-1	23
2	0.0018050541516245488	TGTCAACAGAGTCACAAATCTCGATCCTTT	CQQSHKSRSF	IGKV1-39	.	IGKJ2	15	-1	-1	27
2	0.0018050541516245488	TGTCAACAATATCACATCTGGTACACATTT	CQQYHIWYTF	IGKV3-15	.	IGKJ2	11	-1	-1	20
2	0.0018050541516245488	TGCCAGCAGACTTACAGTGGTCTCACTTTC	CQQTYSGLTF	IGKV1-39	.	IGKJ3	17	-1	-1	22
2	0.0018050541516245488	TGCATGCAAGCTCTACAAACTCGCACTTTC	CMQALQTRTF	IGKV2-28	.	IGKJ4	21	-1	-1	23
2	0.0018050541516245488	TGCATGCAAGCTCTACAAACTATCACCTTC	CMQALQTITF	IGKV2-28	.	IGKJ5	20	-1	-1	21
2	0.0018050541516245488	TGTCAGGAGAATGTCCATCACAAATTC	CQENVHHKF	IGKV3-20	.	IGKJ1	12	-1	-1	24
1	9.025270758122744E-4	TGTCAACAACATTATAGTACTCCTCCCTTCATGTTCACTTTT	CQQHYSTPPFMFTF	IGKV4-1	.	IGKJ2	23	-1	-1	29
1	9.025270758122744E-4	TGTCAGCAGTTTGGTAACTCACCTCCGATATTCACTTTC	CQQFGNSPPIFTF	IGKV3D-20	.	IGKJ3	26	-1	-1	27
1	9.025270758122744E-4	TGTCAGCAGTTTGATGCCTCAGTTCCGATGTACACTTTT	CQQFDASVPMYTF	IGKV3-20	.	IGKJ1	9	-1	-1	39
1	9.025270758122744E-4	TGTCAGCAGTTTGATGCCTCAGTTCCGATGTACACTTTT	CQQFDASVPMYTF	IGKV3-20	.	IGKJ2	9	-1	-1	27
1	9.025270758122744E-4	TGTCAGCAGTATGATAATTGGCCTCCCATGTACACTTTT	CQQYDNWPPMYTF	IGKV3-15	.	IGKJ2	23	-1	-1	26
1	9.025270758122744E-4	TGTCAGCAGCGGAACAGTTGGCCTCCCATGTACACTTTT	CQQRNSWPPMYTF	IGKV3-11	.	IGKJ2	23	-1	-1	26
1	9.025270758122744E-4	TGCGTGCAAACTCTACATGCTCCCTACATGTACAGTTTT	CVQTLHAPYMYSF	IGKV2-28	.	IGKJ2	16	-1	-1	24
1	9.025270758122744E-4	TGTCTACAGTATCACAATAGCCCTTCGCTCTCTTTC	CLQYHNSPSLSF	IGKV1D-43	.	IGKJ4	11	-1	-1	25
1	9.025270758122744E-4	TGTCACCTGTATGGTAGCTCACCCCTGTACATTTTT	CHLYGSSPLYIF	IGKV3-20	.	IGKJ2	22	-1	-1	25
1	9.025270758122744E-4	TGTCACCAGTGTCATAGTCTCCCTCCGTGTAGTTTT	CHQCHSLPPCSF	IGKV1D-33	.	IGKJ2	26	-1	-1	32
1	9.025270758122744E-4	TGTCACCAACATAATGACTGGCCTCCATGGACGTTC	CHQHNDWPPWTF	IGKV3D-15	.	IGKJ1	25	-1	-1	27
1	9.025270758122744E-4	TGTCAGCGATATTATGCCTCACCTCCGATCATCTTC	CQRYYASPPIIF	IGKV3D-20	.	IGKJ5	26	-1	-1	25
1	9.025270758122744E-4	TGTCAGCACTTTGGTAGCTCACTCCGGTACGCTTTT	CQHFGSSLRYAF	IGKV3D-20	.	IGKJ2	26	-1	-1	26
1	9.025270758122744E-4	TGTCAGCAGTATGGTTCCTCCCCTCCGTGGACGTTC	CQQYGSSPPWTF	IGKV3D-20	.	IGKJ1	26	-1	-1	25
1	9.025270758122744E-4	TGTCAGCAGTATGGTAGCTCACCTCCGCTCACTTTC	CQQYGSSPPLTF	IGKV3D-20	.	IGKJ4	26	-1	-1	25
1	9.025270758122744E-4	TGTCAGCAGTATGGTAGCTCACCTCCGGTCACTTTC	CQQYGSSPPVTF	IGKV3D-20	.	IGKJ4	27	-1	-1	28
1	9.025270758122744E-4	TGTCAGCAGTATAATAACTGGCTCGCGCTCACTTTC	CQQYNNWLALTF	IGKV3-15	.	IGKJ4	21	-1	-1	24
1	9.025270758122744E-4	TGTCAGCAGTATAATAACTGGCCTTCCCTCACTTTC	CQQYNNWPSLTF	IGKV3-15	.	IGKJ4	23	-1	-1	27
1	9.025270758122744E-4	TGTCAGCAGTATAATAACTGGCCTCCGTACACTTTT	CQQYNNWPPYTF	IGKV3D-15	.	IGKJ2	26	-1	-1	26
1	9.025270758122744E-4	TGTCAGGAATATTATAGTACTCCTTGGGTCACCTTC	CQEYYSTPWVTF	IGKV4-1	.	IGKJ5	23	-1	-1	28
1	9.025270758122744E-4	TGTCAATACTATGGTAACTCACCTCCCTACACCTTT	CQYYGNSPPYTF	IGKV3D-20	.	IGKJ2	25	-1	-1	27
1	9.025270758122744E-4	TGTCAACATTATGATAATCTCCATCGGTTCACTTTC	CQHYDNLHRFTF	IGKV1-33	.	IGKJ3	21	-1	-1	27
1	9.025270758122744E-4	TGTCAACACTACGGTAGGTCACCTCCATTCATCTTC	CQHYGRSPPFIF	IGKV3D-20	.	IGKJ3	25	-1	-1	26
1	9.025270758122744E-4	TGTCAACAGTCCTTTACTACTCCTTCTCTCTCTTTC	CQQSFTTPSLSF	IGKV1-13	.	IGKJ4	9	-1	-1	27
1	9.025270758122744E-4	TGTCAACAGTCCTTTACTAGTCCTTCTCTCTCTTTC	CQQSFTSPSLSF	IGKV1-13	.	IGKJ4	9	-1	-1	27
1	9.025270758122744E-4	TGTCAACAGTATTATAGTACCCCTCCCTGGACGTTC	CQQYYSTPPWTF	IGKV1D-43	.	IGKJ1	25	-1	-1	27
1	9.025270758122744E-4	TGTCAACAGAGTTACAGTACCCTTACGGGGACGTTC	CQQSYSTLTGTF	IGKV1-39	.	IGKJ1	28	-1	-1	24
1	9.025270758122744E-4	TGTCAACAGAGTTACAGTACCCTCGCGCTCACTTTC	CQQSYSTLALTF	IGKV1-39	.	IGKJ4	21	-1	-1	24
1	9.025270758122744E-4	TGTCAACAGAGTTACAATTATTTGCCGATCACTTTC	CQQSYNYLPITF	IGKV1-39	.	IGKJ3	15	-1	-1	28
1	9.025270758122744E-4	TGTCAACAGAGTTACAATACAGTTTCCATCACCTTC	CQQSYNTVSITF	IGKV1-39	.	IGKJ5	19	-1	-1	27
1	9.025270758122744E-4	TGTCAACAATATTTTACTAGTCCTTCGCTCACTTTC	CQQYFTSPSLTF	IGKV1D-43	.	IGKJ4	12	-1	-1	25
1	9.025270758122744E-4	TGTCAACAATATCATAATCTCCCTCCGATCACCTTC	CQQYHNLPPITF	IGKV1D-33	.	IGKJ5	26	-1	-1	25
1	9.025270758122744E-4	TGTCAACAATACTTTACTACCCCTTCGCTCTCTTTC	CQQYFTTPSLSF	IGKV1-39	.	IGKJ4	7	-1	-1	25
1	9.025270758122744E-4	TGTCAACAATACTATAATAGTCCTTACTTCACTTTT	CQQYYNSPYFTF	IGKV4-1	.	IGKJ2	23	-1	-1	29
1	9.025270758122744E-4	TGTCAAGAATTTAAGACATATCCCGGATTCACCTTC	CQEFKTYPGFTF	IGKV1-13	.	IGKJ3	13	-1	-1	26
1	9.025270758122744E-4	TGCCAACAGTATAATACTTATCTCGCGCTCAGTTTC	CQQYNTYLALSF	IGKV1-5	.	IGKJ4	20	-1	-1	24
1	9.025270758122744E-4	TGCCAACAGTATAATAGTTATTCTCCGGTCACCTTC	CQQYNSYSPVTF	IGKV1-5	.	IGKJ5	23	-1	-1	28
1	9.025270758122744E-4	TGCATGCAAGCTCTACAAACTCCTCCGGGCACTTTT	CMQALQTPPGTF	IGKV2D-28	.	IGKJ2	27	-1	-1	29
1	9.025270758122744E-4	TGCATGCAAGCTACACACTGGCCTTCGCTCACTTTC	CMQATHWPSLTF	IGKV2-30	.	IGKJ4	23	-1	-1	25
1	9.025270758122744E-4	TGCATGCAAGGTACATACTGGCCTCAGTGGACGTTC	CMQGTYWPQWTF	IGKV2D-30	.	IGKJ1	24	-1	-1	26
1	9.025270758122744E-4	TGCATGCAAGGTACACACTGGCCTCCGTGGACGTTC	CMQGTHWPPWTF	IGKV2D-30	.	IGKJ1	26	-1	-1	25
1	9.025270758122744E-4	TGCATGCAAGGTACACACTGGCCTCCGTACACTTTT	CMQGTHWPPYTF	IGKV2D-30	.	IGKJ2	26	-1	-1	26
1	9.025270758122744E-4	TGCATGCAAGGTACACACAGCCCTCCGTGGACGTTC	CMQGTHSPPWTF	IGKV2D-30	.	IGKJ1	26	-1	-1	25
1	9.025270758122744E-4	TGCATGCAAGGTAAACATCTTCCTCAGATCACCTTC	CMQGKHLPQITF	IGKV2D-29	.	IGKJ5	24	-1	-1	26
1	9.025270758122744E-4	TGCATGCAAGGTAAACACTTCGCCGAGTACACTTTT	CMQGKHFAEYTF	IGKV2-30	.	IGKJ2	18	-1	-1	26
1	9.025270758122744E-4	TGCATGCAAAGTCTGCAAGTTCTTGCGCTCACTTTC	CMQSLQVLALTF	IGKV2-26	.	IGKJ4	8	-1	-1	24
1	9.025270758122744E-4	TGCATGCAAAATACACACTGGCCTCCGTTTACCTTC	CMQNTHWPPFTF	IGKV2D-30	.	IGKJ1	26	-1	-1	33
1	9.025270758122744E-4	TATCAATACTATGGTTTCTCACCTCCCTACACCTTT	YQYYGFSPPYTF	IGKV3-7	.	IGKJ2	4	-1	-1	27
1	9.025270758122744E-4	TTCCAACAATATAATGGTTATTCCCGAGCTTTT	FQQYNGYSRAF	IGKV1-5	.	IGKJ2	22	-1	-1	28
1	9.025270758122744E-4	TGTTTACAACATTACAAAAGCCCGTGGACGTTT	CLQHYKSPWTF	IGKV1-39	.	IGKJ2	2	-1	-1	30
1	9.025270758122744E-4	TGTCTGCAGCATGATAGTCTCCCCCGGACGTTC	CLQHDSLPRTF	IGKV1-17	.	IGKJ1	17	-1	-1	25
1	9.025270758122744E-4	TGTCTACAGTTTAATGGTTACCCGTACACTTTT	CLQFNGYPYTF	IGKV1-17	.	IGKJ2	22	-1	-1	23
1	9.025270758122744E-4	TGTCTACAAGATTACAATTACCCCCTCACTTTT	CLQDYNYPLTF	IGKV1-6	.	IGKJ2	22	-1	-1	26
1	9.025270758122744E-4	TGTCTACAAATTTACAGTCGACCGCTCGCTTTC	CLQIYSRPLAF	IGKV1-39	.	IGKJ4	17	-1	-1	22
1	9.025270758122744E-4	TGTCGGCAATATGGTAGGCCACCTCGAACATTC	CRQYGRPPRTF	IGKV3D-20	.	IGKJ4	24	-1	-1	30
1	9.025270758122744E-4	TGTCATCGATACGGTACCTCACCCCGAACCTTC	CHRYGTSPRTF	IGKV3-20	.	IGKJ4	22	-1	-1	30
1	9.025270758122744E-4	TGTCATCAGTGGCATAAGTCACCTCAGACGTTC	CHQWHKSPQTF	IGKV3-20	.	IGKJ1	9	-1	-1	26
1	9.025270758122744E-4	TGTCACCACTGTGGTGACTCACCCCGAACTTTC	CHHCGDSPRTF	IGKV3-20	.	IGKJ4	22	-1	-1	27
1	9.025270758122744E-4	TGTCACCAGAGTTACAGTATTCCGTACACTTTT	CHQSYSIPYTF	IGKV1-39	.	IGKJ2	18	-1	-1	23
1	9.025270758122744E-4	TGTCACCAGAGTTACAGAACCCCTCAAACTTTC	CHQSYRTPQTF	IGKV1D-39	.	IGKJ4	24	-1	-1	27
1	9.025270758122744E-4	TGTCACCAATATTCTGATATTCCGTACACTTTT	CHQYSDIPYTF	IGKV4-1	.	IGKJ2	12	-1	-1	23
1	9.025270758122744E-4	TGTCACCAATATTATAGTGCTCCTCAAACGTTC	CHQYYSAPQTF	IGKV4-1	.	IGKJ1	23	-1	-1	27
1	9.025270758122744E-4	TGTCACCAATATCATTATCTCCCTTGGATGTTC	CHQYHYLPWMF	IGKV1-33	.	IGKJ2	23	-1	-1	33
1	9.025270758122744E-4	TGTCAGCACTATGGTGATGCCAGATTCACTTTC	CQHYGDARFTF	IGKV3-20	.	IGKJ3	14	-1	-1	23
1	9.025270758122744E-4	TGTCAGCACTATGATAGGTCACTGTGGACGTTC	CQHYDRSLWTF	IGKV3-20	.	IGKJ1	21	-1	-1	23
1	9.025270758122744E-4	TGTCAGCAGTGTGATGTCTCACACCTCACTTTC	CQQCDVSHLTF	IGKV3-20	.	IGKJ4	9	-1	-1	24
1	9.025270758122744E-4	TGTCAGCAGTATTCTTCCTCGCCTTACACTTTT	CQQYSSSPYTF	IGKV3-20	.	IGKJ2	11	-1	-1	24
1	9.025270758122744E-4	TGTCAGCAGTATGCTTCCTCACCCCGGACTTTC	CQQYASSPRTF	IGKV3D-20	.	IGKJ4	27	-1	-1	27
1	9.025270758122744E-4	TGTCAGCAGTATGGTACCTCACCGTACACTTTT	CQQYGTSPYTF	IGKV3-20	.	IGKJ2	22	-1	-1	23
1	9.025270758122744E-4	TGTCAGCAGTATGGTACCTCACCATTCACTTTT	CQQYGTSPFTF	IGKV3-20	.	IGKJ2	22	-1	-1	26
1	9.025270758122744E-4	TGTCAGCAGTATGGTAGCTCACCTCAGACTTTC	CQQYGSSPQTF	IGKV3D-20	.	IGKJ4	24	-1	-1	27
1	9.025270758122744E-4	TGTCAGCAGTATGGTAGCTCACCTGGAACTTTT	CQQYGSSPGTF	IGKV3-20	.	IGKJ2	23	-1	-1	27
1	9.025270758122744E-4	TGTCAGCAGTATGATGCCTCACCTCGGACGTTC	CQQYDASPRTF	IGKV3D-20	.	IGKJ1	24	-1	-1	25
1	9.025270758122744E-4	TGTCAGCAGTATGATGACTGGCTGTACACTGTT	CQQYDDWLYTV	IGKV3-15	.	IGKJ2	21	-1	-1	22
1	9.025270758122744E-4	TGTCAGCAGTATGATAATTGGCCTCTCACTTTC	CQQYDNWPLTF	IGKV3D-15	.	IGKJ4	24	-1	-1	24
1	9.025270758122744E-4	TGTCAGCAGTATAGTAACTGGCCGAACACTTTT	CQQYSNWPNTF	IGKV3-15	.	IGKJ2	22	-1	-1	25
1	9.025270758122744E-4	TGTCAGCAGTATAATACTTGGCCTCGGACGTTC	CQQYNTWPRTF	IGKV3-15	.	IGKJ1	23	-1	-1	25
1	9.025270758122744E-4	TGTCAGCAGTATAATAACTGGTTGCTCACTTTC	CQQYNNWLLTF	IGKV3-15	.	IGKJ4	20	-1	-1	23
1	9.025270758122744E-4	TGTCAGCAGTATAATAACTGGCCCCTGACGTTC	CQQYNNWPLTF	IGKV3-15	.	IGKJ1	22	-1	-1	26
1	9.025270758122744E-4	TGTCAGCAGTACAATGACTGGCCTCGGACGTTC	CQQYNDWPRTF	IGKV3-15	.	IGKJ1	23	-1	-1	25
1	9.025270758122744E-4	TGTCAGCAGCGTCACGAGTGGCCTCTCACTTTC	CQQRHEWPLTF	IGKV3-11	.	IGKJ4	11	-1	-1	24
1	9.025270758122744E-4	TGTCAGCAGCGTAGCAACTGGCCGATCACCTTC	CQQRSNWPITF	IGKV3-11	.	IGKJ5	22	-1	-1	22
1	9.025270758122744E-4	TGTCAGCAGCGTAGCAACGGGTTCTTCACTTTC	CQQRSNGFFTF	IGKV3-11	.	IGKJ3	17	-1	-1	24
1	9.025270758122744E-4	TGTCAGCAGCATTATAGTCTCTTACTGACATTC	CQQHYSLLLTF	IGKV1-5	.	IGKJ1	17	-1	-1	26
1	9.025270758122744E-4	TGTCAGCAGCATGGTTTCTTACCGCTCACTTTC	CQQHGFLPLTF	IGKV3-20	.	IGKJ4	14	-1	-1	22
1	9.025270758122744E-4	TGTCAGCAGACTCACAGTTATCCTCGAACTTTC	CQQTHSYPRTF	IGKV1-39	.	IGKJ2	17	-1	-1	27
1	9.025270758122744E-4	TGTCAGCAGAGTTACAGTTCTCCATTCACTTTC	CQQSYSSPFTF	IGKV1-39	.	IGKJ3	17	-1	-1	23
1	9.025270758122744E-4	TGTCAGCAGAGTTACAGTACCTTGTACACTTTT	CQQSYSTLYTF	IGKV1-39	.	IGKJ2	20	-1	-1	22
1	9.025270758122744E-4	TGTCAGCAGAGTCATAAAACCCCTCGGACATTC	CQQSHKTPRTF	IGKV1D-39	.	IGKJ1	24	-1	-1	25
1	9.025270758122744E-4	TGTCAGCAATATTATTATGTTCCGTACACTTTT	CQQYYYVPYTF	IGKV4-1	.	IGKJ2	14	-1	-1	23
1	9.025270758122744E-4	TGTCAGCAATATTATAGTTCTACCCTCACTTTC	CQQYYSSTLTF	IGKV4-1	.	IGKJ4	17	-1	-1	24
1	9.025270758122744E-4	TGTCAGCAATATTATAGTCCTCCGTGGACATTC	CQQYYSPPWTF	IGKV4-1	.	IGKJ1	22	-1	-1	22
1	9.025270758122744E-4	TGTCAGCAATATTATAGTGGTCCGATCACCTTC	CQQYYSGPITF	IGKV4-1	.	IGKJ5	17	-1	-1	22
1	9.025270758122744E-4	TGTCAGCAATATTATAGTATTCCTCTCACTTTC	CQQYYSIPLTF	IGKV4-1	.	IGKJ4	23	-1	-1	24
1	9.025270758122744E-4	TGTCAGCAATATTATAGTACTCCTCGGACGTTC	CQQYYSTPRTF	IGKV4-1	.	IGKJ1	27	-1	-1	25
1	9.025270758122744E-4	TGTCAGCAATATTATAGTACTCCCTGGACGTTC	CQQYYSTPWTF	IGKV4-1	.	IGKJ1	22	-1	-1	24
1	9.025270758122744E-4	TGTCAGCAATATTATAGCACTCCTATCACGTTC	CQQYYSTPITF	IGKV4-1	.	IGKJ4	24	-1	-1	25
1	9.025270758122744E-4	TGTCAGCAATATTATAATATTCCTGTCACTTTT	CQQYYNIPVTF	IGKV4-1	.	IGKJ2	23	-1	-1	26
1	9.025270758122744E-4	TGTCAGCAATATGCTAAATCACCAACGACCTTC	CQQYAKSPTTF	IGKV3-20	.	IGKJ1	22	-1	-1	26
1	9.025270758122744E-4	TGTCAGCAATATGGTAGCTCACCTGGCACTTTT	CQQYGSSPGTF	IGKV3-20	.	IGKJ2	23	-1	-1	26
1	9.025270758122744E-4	TGTCAGCAATATGGCAGGACACCTCGGACGTTC	CQQYGRTPRTF	IGKV3D-20	.	IGKJ1	24	-1	-1	25
1	9.025270758122744E-4	TGTCAGCAATATAATAACTGGCCTCGCACGTTC	CQQYNNWPRTF	IGKV3-15	.	IGKJ1	23	-1	-1	27
1	9.025270758122744E-4	TGTCAGCAAAGTGACATTGCCCCTCCGACGTTC	CQQSDIAPPTF	IGKV1-27	.	IGKJ1	4	-1	-1	26
1	9.025270758122744E-4	TGTCAGGTACACGGTGGTTCATATCGAACTTTC	CQVHGGSYRTF	IGKV3-20	.	IGKJ4	5	-1	-1	27
1	9.025270758122744E-4	TGTCAGAAATATTTGGGTGTCCCCTGGGCCTTC	CQKYLGVPWAF	IGKV1-27	.	IGKJ1	11	-1	-1	30
1	9.025270758122744E-4	TGTCAACACTATCATTATTTCTCTTGGATGTTC	CQHYHYFSWMF	IGKV1-33	.	IGKJ1	11	-1	-1	24
1	9.025270758122744E-4	TGTCAACACTATGGTGATTCCATATTCACCTTC	CQHYGDSIFTF	IGKV3-20	.	IGKJ3	14	-1	-1	21
1	9.025270758122744E-4	TGTCAACAGTTTGATCGTGCCCCGGTCACCTTC	CQQFDRAPVTF	IGKV1-13	.	IGKJ5	11	-1	-1	25
1	9.025270758122744E-4	TGTCAACAGTTTGATGATGACGAGACCACCTTC	CQQFDDDETTF	IGKV1-13	.	IGKJ5	11	-1	-1	26
1	9.025270758122744E-4	TGTCAACAGTTTAATGATTTGCCCTACACTTTT	CQQFNDLPYTF	IGKV1-13	.	IGKJ2	18	-1	-1	24
1	9.025270758122744E-4	TGTCAACAGTCTTACAATATCCCCCTCACCTTC	CQQSYNIPLTF	IGKV1D-43	.	IGKJ4	13	-1	-1	24
1	9.025270758122744E-4	TGTCAACAGTATTATACTGTCCCTCGGACTTTT	CQQYYTVPRTF	IGKV1D-43	.	IGKJ2	15	-1	-1	27
1	9.025270758122744E-4	TGTCAACAGTATTATAGTTACCCTCGAACGTTC	CQQYYSYPRTF	IGKV1-8	.	IGKJ1	23	-1	-1	27
1	9.025270758122744E-4	TGTCAACAGTATTATAGTTACCCGTACACTTTT	CQQYYSYPYTF	IGKV1-8	.	IGKJ2	22	-1	-1	23
1	9.025270758122744E-4	TGTCAACAGTATGGTACCTTACCTTACACCTTT	CQQYGTLPYTF	IGKV3-20	.	IGKJ2	23	-1	-1	24
1	9.025270758122744E-4	TGTCAACAGTATGGAAGTTCACCTCGAACCTTC	CQQYGSSPRTF	IGKV3D-20	.	IGKJ4	24	-1	-1	30
1	9.025270758122744E-4	TGTCAACAGTATGATTATCTTCCCCCCACCTTC	CQQYDYLPPTF	IGKV1-33	.	IGKJ5	19	-1	-1	26
1	9.025270758122744E-4	TGTCAACAGTATGATGCTTATCAGATGACGTTC	CQQYDAYQMTF	IGKV1-5	.	IGKJ1	11	-1	-1	26
1	9.025270758122744E-4	TGTCAACAGTATGATAATCTCCCGTACACTTTT	CQQYDNLPYTF	IGKV1-33	.	IGKJ2	22	-1	-1	23
1	9.025270758122744E-4	TGTCAACAGTATGATAATCTCCCGCTCACTTTC	CQQYDNLPLTF	IGKV1-33	.	IGKJ4	22	-1	-1	22
1	9.025270758122744E-4	TGTCAACAGTATGATAATCTCGGGGGGACTTTC	CQQYDNLGGTF	IGKV1-33	.	IGKJ3	20	-1	-1	27
1	9.025270758122744E-4	TGTCAACAGTATAATTATTTCCTGTATACTTTT	CQQYNYFLYTF	IGKV1-35	.	IGKJ2	13	-1	-1	22
1	9.025270758122744E-4	TGTCAACAGTACGATAGTCTCCCGCTCACTTTC	CQQYDSLPLTF	IGKV1-33	.	IGKJ4	22	-1	-1	22
1	9.025270758122744E-4	TGTCAACAGCTTAATAGTTACCCTCGCACTTTC	CQQLNSYPRTF	IGKV1-9	.	IGKJ4	23	-1	-1	26
1	9.025270758122744E-4	TGTCAACAGCGTGACGACTGGCCGTGGACCTTC	CQQRDDWPWTF	IGKV3-11	.	IGKJ1	22	-1	-1	22
1	9.025270758122744E-4	TGTCAACAGCATAACATTTCTCCGCTGACGTTC	CQQHNISPLTF	IGKV1-5	.	IGKJ1	13	-1	-1	26
1	9.025270758122744E-4	TGTCAACAGGCTGAAAGTTTCCCTCTCACTTTC	CQQAESFPLTF	IGKV1-12	.	IGKJ4	23	-1	-1	24
1	9.025270758122744E-4	TGTCAACAGGCTATCTATTTGCCATTCACTTTC	CQQAIYLPFTF	IGKV1-12	.	IGKJ3	12	-1	-1	23
1	9.025270758122744E-4	TGTCAACAGGCTAACAGTTTCCCGCTCACTTTC	CQQANSFPLTF	IGKV1-12	.	IGKJ4	22	-1	-1	22
1	9.025270758122744E-4	TGTCAACAGGCTAACAGTTTCCCGGTCACTTTC	CQQANSFPVTF	IGKV1-12	.	IGKJ3	22	-1	-1	25
1	9.025270758122744E-4	TGTCAACAGACTTACGCTGCCCCGTGGGCGTTC	CQQTYAAPWAF	IGKV1-39	.	IGKJ1	14	-1	-1	22
1	9.025270758122744E-4	TGTCAACAGACTTACACAGCCCCGTACACTTTT	CQQTYTAPYTF	IGKV1-39	.	IGKJ2	15	-1	-1	23
1	9.025270758122744E-4	TGTCAACAGACTTACAGTGCCTTCCCCACCTTT	CQQTYSAFPTF	IGKV1-39	.	IGKJ2	17	-1	-1	26
1	9.025270758122744E-4	TGTCAACAGACTCACAGTTTTCCCTGGACGTTC	CQQTHSFPWTF	IGKV1-39	.	IGKJ1	17	-1	-1	24
1	9.025270758122744E-4	TGTCAACAGACTCACAGTTATCCTCGAACTTTC	CQQTHSYPRTF	IGKV1-39	.	IGKJ2	17	-1	-1	27
1	9.025270758122744E-4	TGTCAACAGACTCACAGTTATCCTCGAAGTTTC	CQQTHSYPRSF	IGKV1-12	.	IGKJ2	18	-1	-1	29
1	9.025270758122744E-4	TGTCAACAGAGTTACTCTAGCCCGTACACTTTT	CQQSYSSPYTF	IGKV1-39	.	IGKJ2	14	-1	-1	23
1	9.025270758122744E-4	TGTCAACAGAGTTACGCAACCCCTCGAACTTTT	CQQSYATPRTF	IGKV1D-39	.	IGKJ2	24	-1	-1	27
1	9.025270758122744E-4	TGTCAACAGAGTTACGGAACGCCTTACACTTTT	CQQSYGTPYTF	IGKV1-39	.	IGKJ2	14	-1	-1	24
1	9.025270758122744E-4	TGTCAACAGAGTTACATCGTCCCGTTCACTTTT	CQQSYIVPFTF	IGKV1-39	.	IGKJ2	15	-1	-1	26
1	9.025270758122744E-4	TGTCAACAGAGTTACAGTTTCCCTCGGACGTTC	CQQSYSFPRTF	IGKV1D-39	.	IGKJ1	24	-1	-1	25
1	9.025270758122744E-4	TGTCAACAGAGTTACAGTTCCCCGTACACCTTT	CQQSYSSPYTF	IGKV1-39	.	IGKJ2	22	-1	-1	23
1	9.025270758122744E-4	TGTCAACAGAGTTACAGTACCCCTCACACTTTT	CQQSYSTPHTF	IGKV1D-39	.	IGKJ2	24	-1	-1	25
1	9.025270758122744E-4	TGTCAACAGAGTTACAGTACCCCCCTCACTTTC	CQQSYSTPLTF	IGKV1-39	.	IGKJ4	22	-1	-1	24
1	9.025270758122744E-4	TGTCAACAGAGTTACAGTACCCCGATCACCTTC	CQQSYSTPITF	IGKV1-39	.	IGKJ5	22	-1	-1	22
1	9.025270758122744E-4	TGTCAACAGAGTTACAGCACCCCTCAAACTTTT	CQQSYSTPQTF	IGKV1D-39	.	IGKJ2	24	-1	-1	27
1	9.025270758122744E-4	TGTCAACAGAGTCTCAGAACCCCTCTCACTTTC	CQQSLRTPLTF	IGKV1D-39	.	IGKJ3	24	-1	-1	25
1	9.025270758122744E-4	TGTCAACAGAGTGACACTTTGCCCCTCACTTTC	CQQSDTLPLTF	IGKV1-39	.	IGKJ3	15	-1	-1	25
1	9.025270758122744E-4	TGTCAACAGAGCTACGGAACCCCGTACACTTTT	CQQSYGTPYTF	IGKV1-39	.	IGKJ2	22	-1	-1	23
1	9.025270758122744E-4	TGTCAACAGAGCGACAGTACTCCTCATACCTTC	CQQSDSTPHTF	IGKV1D-39	.	IGKJ1	24	-1	-1	30
1	9.025270758122744E-4	TGTCAACAATGTTATAGTCCCCCATTCGCGTTC	CQQCYSPPFAF	IGKV1D-43	.	IGKJ3	22	-1	-1	23
1	9.025270758122744E-4	TGTCAACAATATTATAGAAGTCCTCAGACGTTC	CQQYYRSPQTF	IGKV4-1	.	IGKJ1	23	-1	-1	26
1	9.025270758122744E-4	TGTCAACAATATCAGAGCGATGTTCTGACGTTC	CQQYQSDVLTF	IGKV1D-43	.	IGKJ1	11	-1	-1	26
1	9.025270758122744E-4	TGTCAACAATATCAGAGGGATGTTCTGACGTTC	CQQYQRDVLTF	IGKV3-15	.	IGKJ1	11	-1	-1	26
1	9.025270758122744E-4	TGTCAACAATATGGATCGTCACCTCGAACTTTC	CQQYGSSPRTF	IGKV1-39	.	IGKJ1	7	-1	-1	30
1	9.025270758122744E-4	TGTCAACAATATGGAACTTCACCTCGAACCTTC	CQQYGTSPRTF	IGKV3D-20	.	IGKJ4	24	-1	-1	30
1	9.025270758122744E-4	TGTCAACAATATGGAACCTCACCTCGAACCTTC	CQQYGTSPRTF	IGKV3D-20	.	IGKJ4	24	-1	-1	30
1	9.025270758122744E-4	TGTCAACAATATGATTCTTATCCGCTGACGTTC	CQQYDSYPLTF	IGKV1-5	.	IGKJ1	11	-1	-1	26
1	9.025270758122744E-4	TGTCAACAATATGATGCTTTTCAGATGACGTTC	CQQYDAFQMTF	IGKV1-5	.	IGKJ1	11	-1	-1	26
1	9.025270758122744E-4	TGTCAACAATATGATGGTTATCCGCTGACGTTC	CQQYDGYPLTF	IGKV1-5	.	IGKJ1	20	-1	-1	26
1	9.025270758122744E-4	TGTCAACAATATGAGACTTATCCGCTGACGTTC	CQQYETYPLTF	IGKV1-35	.	IGKJ1	11	-1	-1	26
1	9.025270758122744E-4	TGTCAACAATATGAGAGTTATCCGCTGACGTTC	CQQYESYPLTF	IGKV1-13	.	IGKJ1	7	-1	-1	26
1	9.025270758122744E-4	TGTCAACAATATAAAACTTATCCTCTCACTTTC	CQQYKTYPLTF	IGKV1D-13	.	IGKJ4	24	-1	-1	24
1	9.025270758122744E-4	TGTCAACAATACAATCAGTGGCCCTGGACGTTC	CQQYNQWPWTF	IGKV3-15	.	IGKJ1	22	-1	-1	24
1	9.025270758122744E-4	TGTCAACAACGTGACGCCTGGCCGATCACCTTC	CQQRDAWPITF	IGKV3-7	.	IGKJ5	4	-1	-1	22
1	9.025270758122744E-4	TGTCAACAACATAACATTTCTCCGCTGACGTTC	CQQHNISPLTF	IGKV1-5	.	IGKJ1	7	-1	-1	26
1	9.025270758122744E-4	TGTCAACAACAGTACATTTCTCCGCTGACATTC	CQQQYISPLTF	IGKV1-5	.	IGKJ4	7	-1	-1	22
1	9.025270758122744E-4	TGTCAACAACAGCACATTTCTCCGCTGACATTC	CQQQHISPLTF	IGKV1-5	.	IGKJ1	7	-1	-1	26
1	9.025270758122744E-4	TGTCAACAAAGTTACATTCTTCCAGTCACCTTC	CQQSYILPVTF	IGKV1-39	.	IGKJ5	15	-1	-1	25
1	9.025270758122744E-4	TGTCAACAAAGTGACACATTCCCTCTCACCTTC	CQQSDTFPLTF	IGKV1-13	.	IGKJ3	7	-1	-1	25
1	9.025270758122744E-4	TGTCAAGAGTATAACAGTGCCCCTCTCACTTTC	CQEYNSAPLTF	IGKV1-27	.	IGKJ4	23	-1	-1	24
1	9.025270758122744E-4	TGTCAAGAGACTTACAGTACCCCTCCCACTTTC	CQETYSTPPTF	IGKV1D-39	.	IGKJ4	25	-1	-1	26
1	9.025270758122744E-4	TGTCAAAAGTATAGCAGAGGCCCTCGGACGTTC	CQKYSRGPRTF	IGKV1-27	.	IGKJ1	23	-1	-1	25
1	9.025270758122744E-4	TGTCAAAAGTATAACAGTGCCCCTCGGACGTTC	CQKYNSAPRTF	IGKV1-27	.	IGKJ1	23	-1	-1	25
1	9.025270758122744E-4	TGTCAAAAGTATAACAGTGCCCCGCTCACTTTC	CQKYNSAPLTF	IGKV1-27	.	IGKJ4	22	-1	-1	22
1	9.025270758122744E-4	TGTACACAAGCTACACAATTTCCGTACACTTTT	CTQATQFPYTF	IGKV2D-24	.	IGKJ2	22	-1	-1	23
1	9.025270758122744E-4	TGCCACCAATATCATTTCTATTCGGGGAATTTC	CHQYHFYSGNF	IGKV1-16	.	IGKJ3	11	-1	-1	29
1	9.025270758122744E-4	TGCCAGCAATTTGATAATTACCCGTGGACGTTC	CQQFDNYPWTF	IGKV1-5	.	IGKJ1	4	-1	-1	22
1	9.025270758122744E-4	TGCCAGCAATATAATACTTACCTGATCTCCTTC	CQQYNTYLISF	IGKV1-5	.	IGKJ5	19	-1	-1	23
1	9.025270758122744E-4	TGCCAGGAATATAATAGTTTTCCGTGGACATTC	CQEYNSFPWTF	IGKV1-16	.	IGKJ1	18	-1	-1	22
1	9.025270758122744E-4	TGCCAACATTATAGTAGTTATCCTTTCACTTTC	CQHYSSYPFTF	IGKV1-16	.	IGKJ4	23	-1	-1	25
1	9.025270758122744E-4	TGCCAACACTATGGTCTTTATTATGCAACTTTC	CQHYGLYYATF	IGKV1-16	.	IGKJ4	11	-1	-1	27
1	9.025270758122744E-4	TGCCAACACTATAATAGTTATCCGTGGACGTTC	CQHYNSYPWTF	IGKV1-5	.	IGKJ1	20	-1	-1	22
1	9.025270758122744E-4	TGCCAACAGTGTTATCGTTTTCCGCTGACATTC	CQQCYRFPLTF	IGKV1-5	.	IGKJ1	9	-1	-1	26
1	9.025270758122744E-4	TGCCAACAGTGTATTGATTATCCGCTGACGTTC	CQQCIDYPLTF	IGKV1-5	.	IGKJ1	9	-1	-1	26
1	9.025270758122744E-4	TGCCAACAGTATTATAATTTCCCTCTCACTTTT	CQQYYNFPLTF	IGKV1D-16	.	IGKJ4	24	-1	-1	24
1	9.025270758122744E-4	TGCCAACAGTATCATAGCTACCCTCTCACTTTC	CQQYHSYPLTF	IGKV1D-16	.	IGKJ4	24	-1	-1	24
1	9.025270758122744E-4	TGCCAACAGTATGATGATTATCCGCTCACTTTC	CQQYDDYPLTF	IGKV1-16	.	IGKJ4	11	-1	-1	22
1	9.025270758122744E-4	TGCCAACAGTATGATACTTGTCCGCTGACGTTC	CQQYDTCPLTF	IGKV1-16	.	IGKJ1	15	-1	-1	26
1	9.025270758122744E-4	TGCCAACAGTATGATACTTATCCGGTGACTTTC	CQQYDTYPVTF	IGKV1-5	.	IGKJ1	20	-1	-1	26
1	9.025270758122744E-4	TGCCAACAGTATAATCATTACCCGTGGACGTTC	CQQYNHYPWTF	IGKV1-5	.	IGKJ1	14	-1	-1	22
1	9.025270758122744E-4	TGCCAACAGTATAATGATTACCCCTGGACGTTC	CQQYNDYPWTF	IGKV1-16	.	IGKJ1	22	-1	-1	24
1	9.025270758122744E-4	TGCCAACAGTATAATAGTTATTCCAGGACGTTC	CQQYNSYSRTF	IGKV1-5	.	IGKJ1	22	-1	-1	25
1	9.025270758122744E-4	TGCCAACAGTATAATAGTTATTCGTACACTTTT	CQQYNSYSYTF	IGKV1-5	.	IGKJ2	22	-1	-1	23
1	9.025270758122744E-4	TGCCAACAGTATAATAGTTATATGTACACTTTT	CQQYNSYMYTF	IGKV1-5	.	IGKJ2	20	-1	-1	21
1	9.025270758122744E-4	TGCCAACAGTATAATAGTTACCCTCGGACTTTT	CQQYNSYPRTF	IGKV1D-16	.	IGKJ2	24	-1	-1	27
1	9.025270758122744E-4	TGCCAACAGTATAATAGTTACCCTCACACTTTT	CQQYNSYPHTF	IGKV1D-16	.	IGKJ2	24	-1	-1	25
1	9.025270758122744E-4	TGCCAACAGTATAAAAGTTATCCACTCACTTTC	CQQYKSYPLTF	IGKV1-5	.	IGKJ4	20	-1	-1	24
1	9.025270758122744E-4	TGCCAACAGCATAAAACTGAGCCGTGGACGTTC	CQQHKTEPWTF	IGKV1-5	.	IGKJ1	13	-1	-1	22
1	9.025270758122744E-4	TGCCAACAATTTAATAGTTACCCTCTCACTTTC	CQQFNSYPLTF	IGKV1D-16	.	IGKJ4	24	-1	-1	24
1	9.025270758122744E-4	TGCCAACAATATGGTAGTGCTCCTCGCTCTTTC	CQQYGSAPRSF	IGKV1-16	.	IGKJ4	11	-1	-1	28
1	9.025270758122744E-4	TGCCAACAATATGATAGTTTCCCTATCACCTTC	CQQYDSFPITF	IGKV1-16	.	IGKJ5	24	-1	-1	24
1	9.025270758122744E-4	TGCCAACAATATAGGAATTACCCATTCACTTTC	CQQYRNYPFTF	IGKV1-16	.	IGKJ3	22	-1	-1	23
1	9.025270758122744E-4	TGCCAACAATATAATGGTTATTCCCGAGCTTTT	CQQYNGYSRAF	IGKV1-5	.	IGKJ2	22	-1	-1	28
1	9.025270758122744E-4	TGCCAACAATATAATACTTATCCCCTCACTTTC	CQQYNTYPLTF	IGKV1-5	.	IGKJ4	20	-1	-1	24
1	9.025270758122744E-4	TGCCAACAATATAAGAGTTACCCGTACTCTTTT	CQQYKSYPYSF	IGKV1D-16	.	IGKJ2	22	-1	-1	23
1	9.025270758122744E-4	TGCCAACAATATAAAGATTATCCCCTCACCTTC	CQQYKDYPLTF	IGKV1-16	.	IGKJ4	13	-1	-1	24
1	9.025270758122744E-4	TGCCAACAACACAGCAGTCTCTTACTGACGTTT	CQQHSSLLLTF	IGKV1-5	.	IGKJ2	7	-1	-1	30
1	9.025270758122744E-4	TGCCAAGTATATAATAGTTTTCCGTGGACGTTC	CQVYNSFPWTF	IGKV1-5	.	IGKJ1	18	-1	-1	22
1	9.025270758122744E-4	TGCCAAGACTATAATAGTTTTCCGTGGACGTTC	CQDYNSFPWTF	IGKV1-5	.	IGKJ1	18	-1	-1	22
1	9.025270758122744E-4	TGCCAAAGGTATAATACTTATTCGTGGACGTTC	CQRYNTYSWTF	IGKV1-5	.	IGKJ1	22	-1	-1	22
1	9.025270758122744E-4	TGCATGCACGGTATAGGAGTTCCCTACACTTTT	CMHGIGVPYTF	IGKV2-29	.	IGKJ2	14	-1	-1	24
1	9.025270758122744E-4	TGCATGCAATATACACACTGGCCGTGGACGTTC	CMQYTHWPWTF	IGKV2-30	.	IGKJ1	22	-1	-1	22
1	9.025270758122744E-4	TGCATGCAACATACACACTGGCCTCACACTTTT	CMQHTHWPHTF	IGKV2D-30	.	IGKJ2	24	-1	-1	25
1	9.025270758122744E-4	TGCATGCAACATACACACTGGCCATTCACTTTC	CMQHTHWPFTF	IGKV2-30	.	IGKJ4	22	-1	-1	25
1	9.025270758122744E-4	TGCATGCAAGCTCTACAAACTCCTCGGACTTTT	CMQALQTPRTF	IGKV2-28	.	IGKJ2	31	-1	-1	27
1	9.025270758122744E-4	TGCATGCAAGGTTCACAGTGGCTTTGGACGGTC	CMQGSQWLWTV	IGKV2-30	.	IGKJ1	21	-1	-1	24
1	9.025270758122744E-4	TGCATGCAAGGTATATACCTTCCGTGGACGTTC	CMQGIYLPWTF	IGKV2D-29	.	IGKJ1	22	-1	-1	22
1	9.025270758122744E-4	TGCATGCAAGGTATACACCTTCCTCTCACTTTC	CMQGIHLPLTF	IGKV2-29	.	IGKJ4	23	-1	-1	24
1	9.025270758122744E-4	TGCATGCAAGGTATAAACCTCCCGTACACTTTT	CMQGINLPYTF	IGKV2-29	.	IGKJ2	19	-1	-1	23
1	9.025270758122744E-4	TGCATGCAAGGTACACACTGGCCTCTCACTTTC	CMQGTHWPLTF	IGKV2D-30	.	IGKJ4	24	-1	-1	24
1	9.025270758122744E-4	TGCATGCAAGGTACACACTGGCCTCGGGCTTTT	CMQGTHWPRAF	IGKV2D-30	.	IGKJ2	24	-1	-1	28
1	9.025270758122744E-4	TGCATGCAAGGTACACACTGGCCGTTCACTTTT	CMQGTHWPFTF	IGKV2-30	.	IGKJ2	22	-1	-1	26
1	9.025270758122744E-4	TGCATGCAAGGTACACACTGGCCGATCACCTTC	CMQGTHWPITF	IGKV2-30	.	IGKJ5	22	-1	-1	22
1	9.025270758122744E-4	TGCATGCAAGGCTCACACTGGCCACACACTTTT	CMQGSHWPHTF	IGKV2-30	.	IGKJ2	22	-1	-1	25
1	9.025270758122744E-4	TGCATGCAAGGAACACACTGGCCGAACACTTTT	CMQGTHWPNTF	IGKV2-30	.	IGKJ2	22	-1	-1	25
1	9.025270758122744E-4	TGCATGCAAACTCTGCAAGTACCCTATACATTT	CMQTLQVPYTF	IGKV2-40	.	IGKJ2	8	-1	-1	30
1	9.025270758122744E-4	TGCATGCAAACTCTACAACCTCGTATCACCTTC	CMQTLQPRITF	IGKV2-28	.	IGKJ5	21	-1	-1	24
1	9.025270758122744E-4	TGCATGCAAAGTATATACCTTCCTGTCACTTTC	CMQSIYLPVTF	IGKV2D-29	.	IGKJ3	23	-1	-1	25
1	9.025270758122744E-4	TGCATGGAAGGTACACACTGGCCGTGGACGTTC	CMEGTHWPWTF	IGKV2-30	.	IGKJ1	22	-1	-1	22
1	9.025270758122744E-4	TGCACGCAAGCTACACATTTTCCGTACACTTTT	CTQATHFPYTF	IGKV2D-24	.	IGKJ2	22	-1	-1	23
1	9.025270758122744E-4	TGCACGCAAGCTACACAATTTCCCTTCACTTTC	CTQATQFPFTF	IGKV2D-24	.	IGKJ3	22	-1	-1	24
1	9.025270758122744E-4	TGCACGCAAGCTACACAATACCCGTACACTTTT	CTQATQYPYTF	IGKV2D-24	.	IGKJ2	18	-1	-1	23
1	9.025270758122744E-4	TGCACGCAAGCGACAGCAATCCCCTATAGTTTT	CTQATAIPYSF	IGKV2D-24	.	IGKJ2	14	-1	-1	29
1	9.025270758122744E-4	TGGCAACAGTATAATAGTTACCCTCTCACTTTC	WQQYNSYPLTF	IGKV1D-16	.	IGKJ4	24	-1	-1	24
1	9.025270758122744E-4	TGTCTACAGTATCATACTGATTGGTCGTTC	CLQYHTDWSF	IGKV1-8	.	IGKJ1	15	-1	-1	21
1	9.025270758122744E-4	TGTCACCAGTATCGTAGTGGTACCACTTTC	CHQYRSGTTF	IGKV3-15	.	IGKJ4	11	-1	-1	23
1	9.025270758122744E-4	TGTCACCAGCGTGAGAACTGGTACACTTTT	CHQRENWYTF	IGKV3-11	.	IGKJ2	11	-1	-1	20
1	9.025270758122744E-4	TGTCACCAGCGTAGCAACTGGTACACTTTT	CHQRSNWYTF	IGKV3-11	.	IGKJ2	20	-1	-1	20
1	9.025270758122744E-4	TGTCAGCGCTATAATAGTTGGTACAGTTTT	CQRYNSWYSF	IGKV3-15	.	IGKJ2	15	-1	-1	20
1	9.025270758122744E-4	TGTCAGCAGTATTATACTACTCCGACGTTC	CQQYYTTPTF	IGKV4-1	.	IGKJ1	22	-1	-1	23
1	9.025270758122744E-4	TGTCAGCAGTATCATGTCTGGTACACTTTT	CQQYHVWYTF	IGKV3-15	.	IGKJ2	11	-1	-1	20
1	9.025270758122744E-4	TGTCAGCAGTATGGTACCTCGGCCACTTTC	CQQYGTSATF	IGKV3-20	.	IGKJ3	19	-1	-1	23
1	9.025270758122744E-4	TGTCAGCAGTATAATTACTGGCCCACTTTC	CQQYNYWPTF	IGKV3-15	.	IGKJ4	22	-1	-1	23
1	9.025270758122744E-4	TGTCAGCAGTATAATGACTGGCTGGCGTTC	CQQYNDWLAF	IGKV3-15	.	IGKJ1	21	-1	-1	25
1	9.025270758122744E-4	TGTCAGCAGTATAATAACTGGCTCACTTTC	CQQYNNWLTF	IGKV3-15	.	IGKJ4	21	-1	-1	20
1	9.025270758122744E-4	TGTCAGCAGTATAATAACTGGCCCGCTTTT	CQQYNNWPAF	IGKV3-15	.	IGKJ2	22	-1	-1	25
1	9.025270758122744E-4	TGTCAGCAGCGTTACACGTGGGAGACTTTT	CQQRYTWETF	IGKV3-11	.	IGKJ2	11	-1	-1	24
1	9.025270758122744E-4	TGTCAGCAGCGTAGCATCGGCTTCTCTTTC	CQQRSIGFSF	IGKV3-11	.	IGKJ3	15	-1	-1	21
1	9.025270758122744E-4	TGTCAGCAGCGTAGCAACTGGCTCACTTTC	CQQRSNWLTF	IGKV3-11	.	IGKJ4	21	-1	-1	20
1	9.025270758122744E-4	TGTCAGCAGGGTACCAACTGGCAGACGTTC	CQQGTNWQTF	IGKV3D-11	.	IGKJ1	22	-1	-1	23
1	9.025270758122744E-4	TGTCAGCAACATTATAACTGGTGGACGTTC	CQQHYNWWTF	IGKV3-7	.	IGKJ1	18	-1	-1	20
1	9.025270758122744E-4	TGTCAACAGTATCATGTCTGGTATGCTTTT	CQQYHVWYAF	IGKV3-15	.	IGKJ2	11	-1	-1	25
1	9.025270758122744E-4	TGTCAACAGGCTTTCGATACCCGGTCGTTC	CQQAFDTRSF	IGKV1-39	.	IGKJ1	8	-1	-1	25
1	9.025270758122744E-4	TGTCAACAGAGTTACAGTACCCCTACTTTC	CQQSYSTPTF	IGKV1-39	.	IGKJ3	24	-1	-1	24
1	9.025270758122744E-4	TGTCAACAATATGAGACCTTCCCCACTTTC	CQQYETFPTF	IGKV1-8	.	IGKJ3	11	-1	-1	23
1	9.025270758122744E-4	TGCCAACACTATAAAACTTCTTCCACTTTC	CQHYKTSSTF	IGKV1-5	.	IGKJ4	13	-1	-1	23
1	9.025270758122744E-4	TGCCAACAGTATGATACTTACCCGACATTC	CQQYDTYPTF	IGKV1-5	.	IGKJ1	19	-1	-1	23
1	9.025270758122744E-4	TGCCAACAGTATAAAACTTCTTCCACTTTC	CQQYKTSSTF	IGKV1-5	.	IGKJ4	13	-1	-1	23
1	9.025270758122744E-4	TGCATGCAAGCTCTACAAAGTCGCACGTTC	CMQALQSRTF	IGKV2-28	.	IGKJ1	18	-1	-1	24
1	9.025270758122744E-4	TGCATGCAAGGTCTCCAAACTCCCACTTTC	CMQGLQTPTF	IGKV2-28	.	IGKJ4	22	-1	-1	23
1	9.025270758122744E-4	TGCATGCAAGGTATACACCATCGGACGTTC	CMQGIHHRTF	IGKV2-29	.	IGKJ1	18	-1	-1	22
1	9.025270758122744E-4	TGTCAGGAGTACATCCATTACAAGTTC	CQEYIHYKF	IGKV3-20	.	IGKJ1	10	-1	-1	23
1	9.025270758122744E-4	TGTCAGGAGTACATCCATTACAAGTTC	CQEYIHYKF	IGKV3-20	.	IGKJ3	10	-1	-1	24
1	9.025270758122744E-4	TGTCAGGAAAATGTCCATCACAAGTTC	CQENVHHKF	IGKV3-20	.	IGKJ1	5	-1	-1	23
1	9.025270758122744E-4	TGTATGAAAGGTCTCCGGTGGCGCTTC	CMKGLRWRF	IGKV2-30	.	IGKJ5	11	-1	-1	23
1	9.025270758122744E-4	TGTCAGCAGAATGGTAGGACGTTC	CQQNGRTF	IGKV3-20	.	IGKJ1	16	-1	-1	16
1	9.025270758122744E-4	TGTCACCAGTATGGAGCTTTT	CHQYGAF	IGKV3-20	.	IGKJ2	13	-1	-1	16
1	9.025270758122744E-4	TGTCAGCAGTATAACACTTTT	CQQYNTF	IGKV3-15	.	IGKJ2	13	-1	-1	13
1	9.025270758122744E-4	TGTCAGGTGCGGGGCTCTTTT	CQVRGSF	IGKV3-20	.	IGKJ2	5	-1	-1	16
