# Supplementary material for: Biomarkers and Immune Repertoire Metrics Identified by Peripheral Blood Transcriptomic Sequencing Reveal the Pathogenesis of COVID-19
Source: Front Immunol. 2021 Aug 24;12:677025. doi: 10.3389/fimmu.2021.677025 (PMC8421539; doi:10.3389/fimmu.2021.677025)
Supplement: Supplementary file 1 [file DataSheet_1.zip › TCR_BCR/IGK/convert.20S039615A.clonotypes.IGK.txt]

count	freq	cdr3nt	cdr3aa	v	d	j	VEnd	DStart	DEnd	JStart
14	0.026871401151631478	TGTCAGCAGTATGGTAGCTCACCGTGGACGTTC	CQQYGSSPWTF	IGKV3-20	.	IGKJ1	22	-1	-1	22
9	0.01727447216890595	TGTCAACAGAGTTACAGTACCACTCGAACCTTC	CQQSYSTTRTF	IGKV1D-39	.	IGKJ1	24	-1	-1	30
8	0.015355086372360844	TGTCAGCAGTATTATAACTGGCCACTGTACACTTTT	CQQYYNWPLYTF	IGKV3-15	.	IGKJ2	22	-1	-1	25
8	0.015355086372360844	TGCCAACGGTATAATGCCTATTCATACACTTTT	CQRYNAYSYTF	IGKV1-5	.	IGKJ2	14	-1	-1	24
7	0.013435700575815739	TGCCAACAGTATGATAGTTTTCCTTCGACGTTC	CQQYDSFPSTF	IGKV1-5	.	IGKJ1	18	-1	-1	26
6	0.011516314779270634	TGCATGCAACATACACACTGGCCTCACACTTTT	CMQHTHWPHTF	IGKV2D-30	.	IGKJ2	24	-1	-1	25
6	0.011516314779270634	TGCATGCAAGCTCTACAGACTCCTCTCACTTTC	CMQALQTPLTF	IGKV2D-28	.	IGKJ4	24	-1	-1	24
6	0.011516314779270634	TGTCAGCACTATGGTAGCTCACCCTTTTTT	CQHYGSSPFF	IGKV3-20	.	IGKJ2	22	-1	-1	26
5	0.009596928982725527	TGCCAACAGTACAAAGATAATTCTCCGCGGACGTTC	CQQYKDNSPRTF	IGKV1-5	.	IGKJ1	10	-1	-1	28
5	0.009596928982725527	TGTCAGCAGTATGGTAGCGCACCGTGGACGTTC	CQQYGSAPWTF	IGKV3-20	.	IGKJ1	22	-1	-1	22
5	0.009596928982725527	TGTCAACACTATGATAACTGGCCGCTCACTTTC	CQHYDNWPLTF	IGKV3-15	.	IGKJ4	22	-1	-1	22
5	0.009596928982725527	TGTCAACAGAGTTACGCTACCCCTCGGACCTTC	CQQSYATPRTF	IGKV1D-39	.	IGKJ1	24	-1	-1	25
5	0.009596928982725527	TGTCAACAGAGTTACAGTACCCCGTACACTTTT	CQQSYSTPYTF	IGKV1-39	.	IGKJ2	22	-1	-1	23
5	0.009596928982725527	TGCCAACACTATAATGGTTACCCGCTCACTTTC	CQHYNGYPLTF	IGKV1-5	.	IGKJ4	19	-1	-1	22
5	0.009596928982725527	TGCCAACAGTATAGTATCCACCCGAAGACGTTC	CQQYSIHPKTF	IGKV1-5	.	IGKJ1	12	-1	-1	26
5	0.009596928982725527	TGCCAACAATATAATGTTTATTGGACGTTC	CQQYNVYWTF	IGKV1-5	.	IGKJ1	21	-1	-1	21
4	0.007677543186180422	TGTCAGCAACATTATAGTGCTCCTCCGTTCATGTTCACTTTT	CQQHYSAPPFMFTF	IGKV4-1	.	IGKJ2	23	-1	-1	29
4	0.007677543186180422	TGTCGAAAGTATAACAGTGACCCTCCGTGGACGTTC	CRKYNSDPPWTF	IGKV1-27	.	IGKJ1	23	-1	-1	25
4	0.007677543186180422	TGTCAGCAGTGTGGTGGCTCACCTCCGTACACTTTT	CQQCGGSPPYTF	IGKV3D-20	.	IGKJ2	26	-1	-1	26
4	0.007677543186180422	TGTCACCAATATTATAATATTCCCCGGACGTTC	CHQYYNIPRTF	IGKV4-1	.	IGKJ1	22	-1	-1	25
4	0.007677543186180422	TGTCAACAGACTTACAATAACCCGTGGACGTTC	CQQTYNNPWTF	IGKV1-39	.	IGKJ1	22	-1	-1	22
4	0.007677543186180422	TGTCAACAGAGTTACAGTGTTCCGTACACTTTC	CQQSYSVPYTF	IGKV1-39	.	IGKJ2	17	-1	-1	23
4	0.007677543186180422	TGTCAACAATATTATACTACTCCGTACACTTTT	CQQYYTTPYTF	IGKV4-1	.	IGKJ2	22	-1	-1	23
4	0.007677543186180422	TGCCAACAGTTTAATAGGTATCCTTGGACGTTC	CQQFNRYPWTF	IGKV1-5	.	IGKJ1	20	-1	-1	24
4	0.007677543186180422	TGCCAACAATATAATAGTTACCTGTTCACTTTT	CQQYNSYLFTF	IGKV1-5	.	IGKJ2	19	-1	-1	18
4	0.007677543186180422	TGCCAACAATATAATAGTTACCCGTGGACGTTC	CQQYNSYPWTF	IGKV1-16	.	IGKJ1	22	-1	-1	22
4	0.007677543186180422	TGCATGCAAAGTCTACAAACTCCGCTCACTTTC	CMQSLQTPLTF	IGKV2-28	.	IGKJ4	22	-1	-1	22
3	0.005758157389635317	TGTCAGCAGTGTGCTAGTACACCCCCGTGGACGTTC	CQQCASTPPWTF	IGKV3D-20	.	IGKJ1	26	-1	-1	25
3	0.005758157389635317	TGTCAGCAATATGGTAGTTCACCTCCATTCACTTTC	CQQYGSSPPFTF	IGKV3D-20	.	IGKJ3	25	-1	-1	26
3	0.005758157389635317	TGTCAGGAATATGGTACCACTCATCCGTGGACGTTC	CQEYGTTHPWTF	IGKV4-1	.	IGKJ1	11	-1	-1	25
3	0.005758157389635317	TGTCTACAACATAAGACTTTCCCTCGGACGTTC	CLQHKTFPRTF	IGKV1D-17	.	IGKJ1	24	-1	-1	25
3	0.005758157389635317	TGTCACCAATATTATACTACTCCCCTCACTTTC	CHQYYTTPLTF	IGKV4-1	.	IGKJ4	22	-1	-1	24
3	0.005758157389635317	TGTCAGCACTATGATAGCTGGCCGCTCACTTTC	CQHYDSWPLTF	IGKV3-15	.	IGKJ4	22	-1	-1	22
3	0.005758157389635317	TGTCAGCAGCGTAGCAACTGGCCTTGGACGTTC	CQQRSNWPWTF	IGKV3-11	.	IGKJ1	23	-1	-1	24
3	0.005758157389635317	TGTCAGCAATATTATGGTAGTCCTCAGACGTTC	CQQYYGSPQTF	IGKV4-1	.	IGKJ1	23	-1	-1	26
3	0.005758157389635317	TGTCAGCAATATTATGAAACTCCCCGGACGTTC	CQQYYETPRTF	IGKV4-1	.	IGKJ1	14	-1	-1	25
3	0.005758157389635317	TGTCAGCAATATTATAGTATTCCGCTCACTTTC	CQQYYSIPLTF	IGKV4-1	.	IGKJ4	22	-1	-1	22
3	0.005758157389635317	TGTCAGCAATATTATAAAAGTCCGTGGACGTTC	CQQYYKSPWTF	IGKV4-1	.	IGKJ1	15	-1	-1	22
3	0.005758157389635317	TGTCAACAGAGTTACAGTTCCCCATTCACTTTC	CQQSYSSPFTF	IGKV1-39	.	IGKJ3	22	-1	-1	23
3	0.005758157389635317	TGTCAACAGAGTTACAGTACCCCTTGGACGTTC	CQQSYSTPWTF	IGKV1-39	.	IGKJ1	23	-1	-1	24
3	0.005758157389635317	TGTCAACAATTTTATTCTAACTCGCACACTTTT	CQQFYSNSHTF	IGKV1-13	.	IGKJ2	11	-1	-1	25
3	0.005758157389635317	TGTCAACAATATGACTCTTCTTCAAGGACGTTC	CQQYDSSSRTF	IGKV1-33	.	IGKJ1	13	-1	-1	25
3	0.005758157389635317	TGTGTACAACATAATACTTACCCTCGGACGTTC	CVQHNTYPRTF	IGKV1D-17	.	IGKJ1	24	-1	-1	25
3	0.005758157389635317	TGTAAACAAACTCATAGTGATCCGTGGACGTTC	CKQTHSDPWTF	IGKV4-1	.	IGKJ1	2	-1	-1	22
3	0.005758157389635317	TGCCAGCAATATGGTAACTCACCGATCACCTTC	CQQYGNSPITF	IGKV3-20	.	IGKJ5	22	-1	-1	22
3	0.005758157389635317	TGCCAACACTATAATGGTAATTTGAGGACGTTC	CQHYNGNLRTF	IGKV1-5	.	IGKJ1	21	-1	-1	25
3	0.005758157389635317	TGCCAACAGTATGATAGTTTTCCTTTGACGTTC	CQQYDSFPLTF	IGKV1-5	.	IGKJ1	18	-1	-1	26
3	0.005758157389635317	TGCCAACAATATGACAATTATTCATTCACTTTC	CQQYDNYSFTF	IGKV1-5	.	IGKJ3	22	-1	-1	23
3	0.005758157389635317	TGCATGCAATCTATGCAAACTCCTATCACTTTC	CMQSMQTPITF	IGKV2-28	.	IGKJ3	24	-1	-1	25
3	0.005758157389635317	TGCATGCAAGCTCTACAGACTCCTCGGACGTTC	CMQALQTPRTF	IGKV2D-28	.	IGKJ1	24	-1	-1	25
3	0.005758157389635317	TGCATGCAAGGTACACACTGGCCTCGGACGTTC	CMQGTHWPRTF	IGKV2D-30	.	IGKJ1	24	-1	-1	25
3	0.005758157389635317	TGCATGCAAGGTACACACTGGCCGTTCACTTTT	CMQGTHWPFTF	IGKV2-30	.	IGKJ2	22	-1	-1	26
3	0.005758157389635317	TGTCAGCACTTTGGTAGCTCACCCACTTTC	CQHFGSSPTF	IGKV3-20	.	IGKJ4	22	-1	-1	23
2	0.003838771593090211	TGTCAGCACTATGGTAGCTCACCTCCGATGTACACTTTT	CQHYGSSPPMYTF	IGKV3D-20	.	IGKJ2	26	-1	-1	27
2	0.003838771593090211	TGTCAGCAGCGTACCAACTGGCCTGCGGGGTGGACGTTC	CQQRTNWPAGWTF	IGKV3-11	.	IGKJ1	23	-1	-1	29
2	0.003838771593090211	TGTCAACAGTATAGTTCTCTGCCTCCCCTGATCACCTTC	CQQYSSLPPLITF	IGKV1-12	.	IGKJ5	8	-1	-1	29
2	0.003838771593090211	TGTCATCAGAGTAGTAGTTTACCTCCTTGGACGTTC	CHQSSSLPPWTF	IGKV6-21	.	IGKJ1	23	-1	-1	27
2	0.003838771593090211	TGTCAGCAGTATGGTAGCTCACCTCCGTGGACGTTC	CQQYGSSPPWTF	IGKV3D-20	.	IGKJ1	26	-1	-1	25
2	0.003838771593090211	TGTCAGCAGTATGGTAACTCATTTCCGTGGACGTTC	CQQYGNSFPWTF	IGKV3-20	.	IGKJ1	20	-1	-1	25
2	0.003838771593090211	TGTCAGCAATATAGTGACTGGCCCTCGCTCACTTTC	CQQYSDWPSLTF	IGKV3-15	.	IGKJ4	22	-1	-1	25
2	0.003838771593090211	TGTCAGCAATATAGTGACTGGCCCTCGCTCACTTTC	CQQYSDWPSLTF	IGKV4-1	.	IGKJ4	11	-1	-1	25
2	0.003838771593090211	TGTCAACAGTATGATGATCGCCCTCCGGTCACTTTC	CQQYDDRPPVTF	IGKV1D-33	.	IGKJ3	27	-1	-1	28
2	0.003838771593090211	TGTCAAAAGTATAACAGTGACCCTCCGTGGACGTTC	CQKYNSDPPWTF	IGKV1-27	.	IGKJ1	23	-1	-1	25
2	0.003838771593090211	TGCATGCAAGCTCTACACACTCCCCTGCTCACTTTC	CMQALHTPLLTF	IGKV2-28	.	IGKJ4	22	-1	-1	26
2	0.003838771593090211	TGTCACCAATATTATACTCCTCCGTACACTTTT	CHQYYTPPYTF	IGKV4-1	.	IGKJ2	22	-1	-1	23
2	0.003838771593090211	TGTCAGTCAAGTAGCAACTGGCCGTGGACGTTC	CQSSSNWPWTF	IGKV3-11	.	IGKJ1	22	-1	-1	22
2	0.003838771593090211	TGTCAGCATAGTTATACTCCCCCGTGGACGTTC	CQHSYTPPWTF	IGKV1-39	.	IGKJ1	13	-1	-1	22
2	0.003838771593090211	TGTCAGCAGTATTATGAAACTCCCCGGACGTTC	CQQYYETPRTF	IGKV4-1	.	IGKJ1	14	-1	-1	25
2	0.003838771593090211	TGTCAGCAGTATGGTACGTCACCATGGACGTTC	CQQYGTSPWTF	IGKV3-20	.	IGKJ1	22	-1	-1	24
2	0.003838771593090211	TGTCAGCAGTATGGTAGCTCACCGTACACTTTT	CQQYGSSPYTF	IGKV3-20	.	IGKJ2	22	-1	-1	23
2	0.003838771593090211	TGTCAGCAGTATGATGATCTCCCTCTCACTTTC	CQQYDDLPLTF	IGKV1D-33	.	IGKJ4	24	-1	-1	24
2	0.003838771593090211	TGTCAGCAGTATGACGATCTCCCTATGACGTTC	CQQYDDLPMTF	IGKV1-33	.	IGKJ1	24	-1	-1	26
2	0.003838771593090211	TGTCAGCAGTATGAAACCTCAACGTGGACGTTC	CQQYETSTWTF	IGKV3-20	.	IGKJ1	12	-1	-1	14
2	0.003838771593090211	TGTCAGCAGTATAATACCTGGCCCAAGACGTTC	CQQYNTWPKTF	IGKV3-15	.	IGKJ1	22	-1	-1	26
2	0.003838771593090211	TGTCAGCAGTATAATAACTGGCCTTTCACTTTC	CQQYNNWPFTF	IGKV3-15	.	IGKJ3	23	-1	-1	24
2	0.003838771593090211	TGTCAGCAGTATAATAACTGGCCTTACACTTTT	CQQYNNWPYTF	IGKV3-15	.	IGKJ2	23	-1	-1	24
2	0.003838771593090211	TGTCAGCAGCGTCGCGACTGGCCTCTCACCTTC	CQQRRDWPLTF	IGKV3-11	.	IGKJ5	23	-1	-1	25
2	0.003838771593090211	TGTCAGCAGCGTAGCAACTGGCCGCTCACTTTC	CQQRSNWPLTF	IGKV3-11	.	IGKJ4	22	-1	-1	22
2	0.003838771593090211	TGTCAGCAGAGTTACAGTAGTCCCCTAGGTTTT	CQQSYSSPLGF	IGKV1-39	.	IGKJ2	18	-1	-1	29
2	0.003838771593090211	TGTCAGCAATATTATACTACTACGTACACTTTT	CQQYYTTTYTF	IGKV4-1	.	IGKJ2	20	-1	-1	23
2	0.003838771593090211	TGTCAGCAATATTATAGTACTCCTCAGACTTTT	CQQYYSTPQTF	IGKV4-1	.	IGKJ2	23	-1	-1	27
2	0.003838771593090211	TGTCAGCAATATTATAATATTTTGTACACTTTT	CQQYYNILYTF	IGKV4-1	.	IGKJ2	15	-1	-1	22
2	0.003838771593090211	TGTCAGCAATATCATAACTGGCCTCTCACTTTC	CQQYHNWPLTF	IGKV3-15	.	IGKJ4	23	-1	-1	24
2	0.003838771593090211	TGTCAGCAATATGGTAGCTGGCCGCTCACTTTC	CQQYGSWPLTF	IGKV3-15	.	IGKJ4	22	-1	-1	22
2	0.003838771593090211	TGTCAGAAGTATAACAGTGCCCCGCTCACTTTC	CQKYNSAPLTF	IGKV1-27	.	IGKJ4	22	-1	-1	22
2	0.003838771593090211	TGTCAACAGTGGACTGGTTTTTCGTGGACGTTC	CQQWTGFSWTF	IGKV1-13	.	IGKJ1	9	-1	-1	22
2	0.003838771593090211	TGTCAACAGTATTCTAATTATCCGCTCACTTTC	CQQYSNYPLTF	IGKV1-8	.	IGKJ4	19	-1	-1	22
2	0.003838771593090211	TGTCAACAGCTTAATAGTTACCCGATCACCTTC	CQQLNSYPITF	IGKV1-9	.	IGKJ5	22	-1	-1	22
2	0.003838771593090211	TGTCAACAGCGTAGCGTCTGGCCGATCACCTTC	CQQRSVWPITF	IGKV3-11	.	IGKJ5	22	-1	-1	22
2	0.003838771593090211	TGTCAACAGAGTTACAGTTCCCCCATCACCTTC	CQQSYSSPITF	IGKV1-39	.	IGKJ5	22	-1	-1	24
2	0.003838771593090211	TGTCAACAGAGTTACAGTGCCCCTCGCACTTTT	CQQSYSAPRTF	IGKV1D-39	.	IGKJ2	24	-1	-1	26
2	0.003838771593090211	TGTCAACAGAGTTACAGTACCACTCGAACCTTC	CQQSYSTTRTF	IGKV1D-39	.	IGKJ5	24	-1	-1	27
2	0.003838771593090211	TGTCAACAGAGTTACAGTAAGCCGTTCACTTTC	CQQSYSKPFTF	IGKV1-39	.	IGKJ3	18	-1	-1	24
2	0.003838771593090211	TGTCAACAGAGTCATAGTGACCTTCTAACTTTC	CQQSHSDLLTF	IGKV1-39	.	IGKJ4	11	-1	-1	27
2	0.003838771593090211	TGTCAACAATATTATAGTTACCCTTGGACGTTC	CQQYYSYPWTF	IGKV1-8	.	IGKJ1	23	-1	-1	24
2	0.003838771593090211	TGTCAACAATATAATGACTGGCCACGAACGTTC	CQQYNDWPRTF	IGKV3-15	.	IGKJ1	22	-1	-1	27
2	0.003838771593090211	TGTCAACAATATAACAGTGCCCCTTTCACTTTC	CQQYNSAPFTF	IGKV1-27	.	IGKJ3	23	-1	-1	24
2	0.003838771593090211	TGTCAAAAGTATGATAATCTCCCATTTACTTTC	CQKYDNLPFTF	IGKV1-33	.	IGKJ3	22	-1	-1	23
2	0.003838771593090211	TGTGGACACCTAAATACTTATCCGTTGATTTTC	CGHLNTYPLIF	IGKV1-13	.	IGKJ4	2	-1	-1	29
2	0.003838771593090211	TGCCAACGGTATAATAGTTATTCATATACTTTT	CQRYNSYSYTF	IGKV1-5	.	IGKJ2	22	-1	-1	27
2	0.003838771593090211	TGCCAACACTGGAGTGCTTATATGTGGATGTTC	CQHWSAYMWMF	IGKV1-5	.	IGKJ1	7	-1	-1	23
2	0.003838771593090211	TGCCAACACTATAGTAATTACCCCGTCATTTTC	CQHYSNYPVIF	IGKV1-16	.	IGKJ5	22	-1	-1	30
2	0.003838771593090211	TGCCAACAGTTTGATAGTTTTCCTTGGACGTTC	CQQFDSFPWTF	IGKV1-5	.	IGKJ1	18	-1	-1	24
2	0.003838771593090211	TGCCAACAGTATTCCAGTCCTCCTTTTACTTTC	CQQYSSPPFTF	IGKV1-16	.	IGKJ4	11	-1	-1	27
2	0.003838771593090211	TGCCAACAGTATAATAGTTACCCGTACACTTTT	CQQYNSYPYTF	IGKV1-16	.	IGKJ2	22	-1	-1	23
2	0.003838771593090211	TGCCAACAATGGAGTGGTCGTTCGTGGACGTTC	CQQWSGRSWTF	IGKV1-5	.	IGKJ1	7	-1	-1	22
2	0.003838771593090211	TGCCAACAATATAATAGTTACATGTTCACTTTT	CQQYNSYMFTF	IGKV1-16	.	IGKJ2	20	-1	-1	18
2	0.003838771593090211	TGCATGCAAGCTCTACAAACTCCATTCACTTTC	CMQALQTPFTF	IGKV2-28	.	IGKJ3	22	-1	-1	23
2	0.003838771593090211	TGCATGCAAGCTACATACTGGCCGTACACCTTT	CMQATYWPYTF	IGKV2-30	.	IGKJ2	22	-1	-1	23
2	0.003838771593090211	TGCATGCAAGCTACAGCGTTTCCGCGTACTTTT	CMQATAFPRTF	IGKV2-24	.	IGKJ2	14	-1	-1	27
2	0.003838771593090211	TGCATGCAAGGTACACACTGGCCGTGGACGTTC	CMQGTHWPWTF	IGKV2-30	.	IGKJ1	22	-1	-1	22
2	0.003838771593090211	TGCACGCAAGCTACACAATTTCCGTACACTTTT	CTQATQFPYTF	IGKV2D-24	.	IGKJ2	22	-1	-1	23
2	0.003838771593090211	TGTCAGCAGTATGGTAGCTCGAAGAGTTTT	CQQYGSSKSF	IGKV3-20	.	IGKJ2	19	-1	-1	26
2	0.003838771593090211	TGTCAGCAGCGTAGCAACTGGCCCACTTTC	CQQRSNWPTF	IGKV3-11	.	IGKJ4	22	-1	-1	23
2	0.003838771593090211	TGTCAACACTCTAGTAGTTTCCCGGCTTTC	CQHSSSFPAF	IGKV1-12	.	IGKJ3	22	-1	-1	25
2	0.003838771593090211	TGTCAACAGTATGATAATCTGTACACTTTT	CQQYDNLYTF	IGKV1-33	.	IGKJ2	19	-1	-1	19
2	0.003838771593090211	TGTCAGCGCCATTGGGATTTC	CQRHWDF	IGKV3-20	.	IGKJ3	6	-1	-1	17
2	0.003838771593090211	TGTCAAAAGTCCGGCACGTTC	CQKSGTF	IGKV1-27	.	IGKJ1	9	-1	-1	15
1	0.0019193857965451055	TGTCAGCAACATTATAATACTCCTCCGTTCATGTTCACTTTT	CQQHYNTPPFMFTF	IGKV4-1	.	IGKJ2	23	-1	-1	29
1	0.0019193857965451055	TGTCAGCAGTATAATAACTGGCCCTTGCCGTGGACGTTC	CQQYNNWPLPWTF	IGKV3-15	.	IGKJ1	22	-1	-1	28
1	0.0019193857965451055	TGTCAGGAATATAATAACTGGCCTCCGGAGGACACTTTT	CQEYNNWPPEDTF	IGKV3D-15	.	IGKJ2	30	-1	-1	31
1	0.0019193857965451055	TGTCAACAATATGATAATCTCCCTCCGGGGGTAACTTTC	CQQYDNLPPGVTF	IGKV1D-33	.	IGKJ4	27	-1	-1	33
1	0.0019193857965451055	TGTCAACAACTTAGTGGTAACCCATTCGGAGTCACTTTC	CQQLSGNPFGVTF	IGKV1-9	.	IGKJ3	22	-1	-1	31
1	0.0019193857965451055	TGCCAACAGTATAATAGTTATTCTCCGAGGTACACTTTT	CQQYNSYSPRYTF	IGKV1-5	.	IGKJ2	23	-1	-1	29
1	0.0019193857965451055	TGTCAGCACTACGCTGAGTCACGCACGTGGACGTTC	CQHYAESRTWTF	IGKV3-20	.	IGKJ1	7	-1	-1	23
1	0.0019193857965451055	TGTCAGCAGTTTGATGGCTCAGCTATGTACACCTTT	CQQFDGSAMYTF	IGKV3-20	.	IGKJ2	24	-1	-1	24
1	0.0019193857965451055	TGTCAGCAGTATGGTGCCTCACCTCTGTACGCTTTT	CQQYGASPLYAF	IGKV3D-20	.	IGKJ2	24	-1	-1	25
1	0.0019193857965451055	TGTCAGCAGTATGGTACCTCACCTGAGTACACTTTT	CQQYGTSPEYTF	IGKV3-20	.	IGKJ2	23	-1	-1	26
1	0.0019193857965451055	TGTCAGCAGTATGGTAGTAGACCTCCGTACACTTTT	CQQYGSRPPYTF	IGKV3D-20	.	IGKJ2	26	-1	-1	26
1	0.0019193857965451055	TGTCAGCAGTATGGTAGCTCACCTCCGTACACTTTT	CQQYGSSPPYTF	IGKV3D-20	.	IGKJ2	26	-1	-1	26
1	0.0019193857965451055	TGTCAGCAGTATGGTAGCTCACCTCGGCTCACTTTC	CQQYGSSPRLTF	IGKV3D-20	.	IGKJ4	24	-1	-1	26
1	0.0019193857965451055	TGTCAGCAGTATGGTAGGTCACCTCCGTACACTTTT	CQQYGRSPPYTF	IGKV3D-20	.	IGKJ2	26	-1	-1	26
1	0.0019193857965451055	TGTCAGCAGTATGGAAACTCATTTCCGTGGACGTTC	CQQYGNSFPWTF	IGKV3-20	.	IGKJ1	20	-1	-1	25
1	0.0019193857965451055	TGTCAGCAGTATGATTTCTCGCCTCCCTACACTTTT	CQQYDFSPPYTF	IGKV3D-20	.	IGKJ2	25	-1	-1	27
1	0.0019193857965451055	TGTCAGCAGTATGATAATAGGCCCCCGACCACCTTC	CQQYDNRPPTTF	IGKV3-15	.	IGKJ5	16	-1	-1	25
1	0.0019193857965451055	TGTCAGCAGTATAATAACTGGCTCCTTTTCACTTTC	CQQYNNWLLFTF	IGKV3-15	.	IGKJ3	21	-1	-1	27
1	0.0019193857965451055	TGTCAGCAGTATAATAACTGGCCTCCTTGGACGTTC	CQQYNNWPPWTF	IGKV3-15	.	IGKJ1	23	-1	-1	27
1	0.0019193857965451055	TGTCAGCAGTATAATAACTGGCCTCCGTGGACGTTC	CQQYNNWPPWTF	IGKV3-15	.	IGKJ1	23	-1	-1	25
1	0.0019193857965451055	TGTCAGCAGCGTAGCAACTGGCCTATATTCACTTTC	CQQRSNWPIFTF	IGKV3-11	.	IGKJ3	24	-1	-1	24
1	0.0019193857965451055	TGTCAGCAGCGTAGCAACTGGCCCCCATTCACTTTC	CQQRSNWPPFTF	IGKV3-11	.	IGKJ3	22	-1	-1	26
1	0.0019193857965451055	TGTCAGCAGCGGGACCTCTGGCCTCCGTTCACTTTC	CQQRDLWPPFTF	IGKV3-11	.	IGKJ4	10	-1	-1	28
1	0.0019193857965451055	TGTCAACAGTATTATAGTTACCCTCCGATCACCTTC	CQQYYSYPPITF	IGKV1-8	.	IGKJ5	23	-1	-1	25
1	0.0019193857965451055	TGTCAACAGTATGATAATCTCCCTCCGTACACATTT	CQQYDNLPPYTF	IGKV1D-33	.	IGKJ2	26	-1	-1	26
1	0.0019193857965451055	TGTCAACAGTATGATAATCTCCCTCCGGCCACCTTC	CQQYDNLPPATF	IGKV1D-33	.	IGKJ5	27	-1	-1	29
1	0.0019193857965451055	TGTCAACAGTATGATAATCTCCCTCCAATCACTTTC	CQQYDNLPPITF	IGKV1D-33	.	IGKJ3	25	-1	-1	28
1	0.0019193857965451055	TGTCAACAGTATAATAACTGGCCTCCGATCACCTTC	CQQYNNWPPITF	IGKV3D-15	.	IGKJ5	26	-1	-1	25
1	0.0019193857965451055	TGTCAACAGACTTACACTACCCCCAGGTTCACTTTC	CQQTYTTPRFTF	IGKV1-39	.	IGKJ3	26	-1	-1	27
1	0.0019193857965451055	TGTCAACAGAGTTACACCAGTCCTCCGCTCACGTTC	CQQSYTSPPLTF	IGKV1-39	.	IGKJ4	15	-1	-1	25
1	0.0019193857965451055	TGTCAACAGAGTTACAGTACCCCTATATTCACTTTC	CQQSYSTPIFTF	IGKV1-39	.	IGKJ3	24	-1	-1	24
1	0.0019193857965451055	TGTCAACAATATTATAGTAATCCTCTGTGGACGTTC	CQQYYSNPLWTF	IGKV4-1	.	IGKJ1	23	-1	-1	26
1	0.0019193857965451055	TGTCAAAAATATAACAGTGACCCTCCGTGGACGTTC	CQKYNSDPPWTF	IGKV1-27	.	IGKJ1	23	-1	-1	25
1	0.0019193857965451055	TGCCAACAGTATACTAGTTTTTCTTCGCACACCTTT	CQQYTSFSSHTF	IGKV1-5	.	IGKJ2	23	-1	-1	28
1	0.0019193857965451055	TGCCAACAGTATAGTCTTTATTCCTCGTGGACGTTC	CQQYSLYSSWTF	IGKV1-5	.	IGKJ1	22	-1	-1	21
1	0.0019193857965451055	TGCCAACAGAGTTACGCTATCCCCCTATGGTCTTTT	CQQSYAIPLWSF	IGKV1-39	.	IGKJ2	14	-1	-1	31
1	0.0019193857965451055	TGCATGCAACTAACACACTGGCCCCCGTACACTTTT	CMQLTHWPPYTF	IGKV2D-30	.	IGKJ2	26	-1	-1	26
1	0.0019193857965451055	TGCATGCAAGCTCTACACACTCCTCCGTACACTTTT	CMQALHTPPYTF	IGKV2D-28	.	IGKJ2	26	-1	-1	26
1	0.0019193857965451055	TCCCAACAATATAGTAGTTACCCTTTTACGTTT	SQQYSSYPFTF	IGKV1-16	.	IGKJ2	23	-1	-1	30
1	0.0019193857965451055	TGTCTACAGCAAAGAAGTTACCCTCTCACTTTC	CLQQRSYPLTF	IGKV1D-17	.	IGKJ4	24	-1	-1	24
1	0.0019193857965451055	TGTCTACAAGGGTACAATTACCCGTACACTTTT	CLQGYNYPYTF	IGKV1-6	.	IGKJ2	22	-1	-1	23
1	0.0019193857965451055	TGTCTACAAGATTACAATTACCCCTACACTTTT	CLQDYNYPYTF	IGKV1-6	.	IGKJ2	22	-1	-1	24
1	0.0019193857965451055	TGTCTACAAGATAACTATTACCCGTGGACGTTC	CLQDNYYPWTF	IGKV1-6	.	IGKJ1	22	-1	-1	22
1	0.0019193857965451055	TGTCATCAGAGTAGTAGTTTACCGTGGACGTTC	CHQSSSLPWTF	IGKV6-21	.	IGKJ1	22	-1	-1	22
1	0.0019193857965451055	TGTCATCAATATTATGATAATATCCGGACGTTC	CHQYYDNIRTF	IGKV4-1	.	IGKJ1	14	-1	-1	25
1	0.0019193857965451055	TGTCACCAATATTATGATACTCCGTGGACGTTC	CHQYYDTPWTF	IGKV4-1	.	IGKJ1	22	-1	-1	22
1	0.0019193857965451055	TGTCACCAATATTATAATACTCCCCGGACTTTC	CHQYYNTPRTF	IGKV4-1	.	IGKJ1	22	-1	-1	25
1	0.0019193857965451055	TGTCAGCATTATGGTAGGTCACCATTCACTTTC	CQHYGRSPFTF	IGKV3-20	.	IGKJ3	22	-1	-1	23
1	0.0019193857965451055	TGTCAGCACTATTATAACTGGCCGCTCACTTTC	CQHYYNWPLTF	IGKV3-15	.	IGKJ4	22	-1	-1	22
1	0.0019193857965451055	TGTCAGCACTATCATAGCTGGCCATACACTTTT	CQHYHSWPYTF	IGKV3-15	.	IGKJ2	22	-1	-1	24
1	0.0019193857965451055	TGTCAGCACTACAATAAGTGGCCGCTCACTTTC	CQHYNKWPLTF	IGKV3-15	.	IGKJ4	22	-1	-1	15
1	0.0019193857965451055	TGTCAGCAGTTTTATTATAATCCTCCCACTTTC	CQQFYYNPPTF	IGKV4-1	.	IGKJ4	14	-1	-1	26
1	0.0019193857965451055	TGTCAGCAGTTTGGTAGCTCCCTATTCACTTTC	CQQFGSSLFTF	IGKV3-20	.	IGKJ3	19	-1	-1	22
1	0.0019193857965451055	TGTCAGCAGTTTGAAGATCTCCCGCTCACTTTC	CQQFEDLPLTF	IGKV1-33	.	IGKJ4	22	-1	-1	22
1	0.0019193857965451055	TGTCAGCAGTGTGGTAGCTCACCGGGGACGTTC	CQQCGSSPGTF	IGKV3-20	.	IGKJ1	22	-1	-1	25
1	0.0019193857965451055	TGTCAGCAGTATGTTAGTTCACCTCCCACTTTC	CQQYVSSPPTF	IGKV3D-20	.	IGKJ3	25	-1	-1	26
1	0.0019193857965451055	TGTCAGCAGTATGGTAGCTCACCTCCAACTTTC	CQQYGSSPPTF	IGKV3D-20	.	IGKJ3	25	-1	-1	27
1	0.0019193857965451055	TGTCAGCAGTATGGTAGCTCACCTCGGACGTTC	CQQYGSSPRTF	IGKV3D-20	.	IGKJ1	24	-1	-1	25
1	0.0019193857965451055	TGTCAGCAGTATGGTAGCTCACCCCGGACGTTC	CQQYGSSPRTF	IGKV3D-20	.	IGKJ1	27	-1	-1	25
1	0.0019193857965451055	TGTCAGCAGTATGGTAGCTCACCGGGGACGTTC	CQQYGSSPGTF	IGKV3-20	.	IGKJ1	22	-1	-1	25
1	0.0019193857965451055	TGTCAGCAGTATGGTAGCTCACCAATCACCTTC	CQQYGSSPITF	IGKV3-20	.	IGKJ5	22	-1	-1	24
1	0.0019193857965451055	TGTCAGCAGTATAATAACTGGCCTCGGGCGTTC	CQQYNNWPRAF	IGKV3-15	.	IGKJ1	23	-1	-1	28
1	0.0019193857965451055	TGTCAGCAGTATAATAACTGGCCTCGGACGTTC	CQQYNNWPRTF	IGKV3-15	.	IGKJ1	23	-1	-1	25
1	0.0019193857965451055	TGTCAGCAGTATAATAACTGGCCGCTCACTTTC	CQQYNNWPLTF	IGKV3-15	.	IGKJ4	22	-1	-1	22
1	0.0019193857965451055	TGTCAGCAGTACAATAACTGGCCTCTAACATTC	CQQYNNWPLTF	IGKV3-15	.	IGKJ1	23	-1	-1	30
1	0.0019193857965451055	TGTCAGCAGCGTGGCAACTGGCCCTACACTTTT	CQQRGNWPYTF	IGKV3-11	.	IGKJ2	22	-1	-1	24
1	0.0019193857965451055	TGTCAGCAGCGTGACAACTGGCCGTGGACGTTC	CQQRDNWPWTF	IGKV3-11	.	IGKJ1	22	-1	-1	22
1	0.0019193857965451055	TGTCAGCAGCGTAGCACCTGGCCTCTCACTTTC	CQQRSTWPLTF	IGKV3-11	.	IGKJ4	23	-1	-1	24
1	0.0019193857965451055	TGTCAGCAGCGTAGCAACTGGCTATTCACTTTC	CQQRSNWLFTF	IGKV3-11	.	IGKJ3	21	-1	-1	22
1	0.0019193857965451055	TGTCAGCAGCGTAGCAACTGGCCTCTCACTTTC	CQQRSNWPLTF	IGKV3-11	.	IGKJ4	23	-1	-1	24
1	0.0019193857965451055	TGTCAGCAGCGTAGCAACTGGCCTCGAACTTTT	CQQRSNWPRTF	IGKV3-11	.	IGKJ2	23	-1	-1	27
1	0.0019193857965451055	TGTCAGCAGCGTAGCAACTGGCCGCCCACTTTC	CQQRSNWPPTF	IGKV3-11	.	IGKJ4	22	-1	-1	22
1	0.0019193857965451055	TGTCAGCAGCGTAGCAAGTGGCCTCCGACCTTC	CQQRSKWPPTF	IGKV3-11	.	IGKJ5	23	-1	-1	27
1	0.0019193857965451055	TGTCAGCAGCATGAAAGTTCACCGTGGACGTTC	CQQHESSPWTF	IGKV3-20	.	IGKJ1	22	-1	-1	22
1	0.0019193857965451055	TGTCAGCAGGTTAACACTTATCCACTCACGTTC	CQQVNTYPLTF	IGKV1-13	.	IGKJ4	13	-1	-1	24
1	0.0019193857965451055	TGTCAGCAGGCTAATGTTTTCCCATACACTTTT	CQQANVFPYTF	IGKV1-33	.	IGKJ2	8	-1	-1	24
1	0.0019193857965451055	TGTCAGCAGAGTTACAATACCCCGAGAACATTC	CQQSYNTPRTF	IGKV1-39	.	IGKJ1	22	-1	-1	30
1	0.0019193857965451055	TGTCAGCAGAGTACCAACTGGCCCCTCTCTTTC	CQQSTNWPLSF	IGKV3-11	.	IGKJ4	22	-1	-1	24
1	0.0019193857965451055	TGTCAGCAATATTATGGTACTCCATTCACTTTC	CQQYYGTPFTF	IGKV4-1	.	IGKJ3	22	-1	-1	23
1	0.0019193857965451055	TGTCAGCAATATTATGATAGCCCTCAGACGTTT	CQQYYDSPQTF	IGKV4-1	.	IGKJ1	14	-1	-1	26
1	0.0019193857965451055	TGTCAGCAATATTATATTATTCCTCGGACGTTC	CQQYYIIPRTF	IGKV4-1	.	IGKJ1	27	-1	-1	25
1	0.0019193857965451055	TGTCAGCAATATTATAGTGCTCCGATCACCTTC	CQQYYSAPITF	IGKV4-1	.	IGKJ5	22	-1	-1	22
1	0.0019193857965451055	TGTCAGCAATATTATAGTATTCCGTGGACGTTC	CQQYYSIPWTF	IGKV4-1	.	IGKJ1	22	-1	-1	22
1	0.0019193857965451055	TGTCAGCAATATTATAGTACTCCTCCCACTTTC	CQQYYSTPPTF	IGKV4-1	.	IGKJ4	23	-1	-1	26
1	0.0019193857965451055	TGTCAGCAATATTATAGTACTCCTCGGACTTTT	CQQYYSTPRTF	IGKV4-1	.	IGKJ2	27	-1	-1	27
1	0.0019193857965451055	TGTCAGCAATATTATAGTACTCCGTACACTTTT	CQQYYSTPYTF	IGKV4-1	.	IGKJ2	22	-1	-1	23
1	0.0019193857965451055	TGTCAGCAATATTATAGTACTCCGCTCACTTTC	CQQYYSTPLTF	IGKV4-1	.	IGKJ4	22	-1	-1	22
1	0.0019193857965451055	TGTCAGCAATATTATAATTCTCCGTGGACGTTC	CQQYYNSPWTF	IGKV4-1	.	IGKJ1	22	-1	-1	22
1	0.0019193857965451055	TGTCAGCAATATTATAATAGTCCGTGGACGTTC	CQQYYNSPWTF	IGKV4-1	.	IGKJ1	22	-1	-1	22
1	0.0019193857965451055	TGTCAGCAATATGGTAGTTCACCGATCACCTTC	CQQYGSSPITF	IGKV4-1	.	IGKJ5	11	-1	-1	22
1	0.0019193857965451055	TGTCAGCAATATGGAACCTTCCCGCTCACTTTC	CQQYGTFPLTF	IGKV1D-42	.	IGKJ4	2	-1	-1	22
1	0.0019193857965451055	TGTCAACACTATCTTAATCTCCCATTCACTTTC	CQHYLNLPFTF	IGKV1-33	.	IGKJ3	22	-1	-1	23
1	0.0019193857965451055	TGTCAACAGTTTAATAGTTACCCGCTCACCTTC	CQQFNSYPLTF	IGKV1D-13	.	IGKJ4	22	-1	-1	22
1	0.0019193857965451055	TGTCAACAGTGTCACACTCTCCCGTACACTTTT	CQQCHTLPYTF	IGKV1-33	.	IGKJ2	22	-1	-1	23
1	0.0019193857965451055	TGTCAACAGTGGACTGGTTTTTCGTGGACGTTC	CQQWTGFSWTF	IGKV1-5	.	IGKJ1	9	-1	-1	22
1	0.0019193857965451055	TGTCAACAGTATTATGACTTCCCTCACACTTTT	CQQYYDFPHTF	IGKV1D-8	.	IGKJ2	24	-1	-1	25
1	0.0019193857965451055	TGTCAACAGTATTATAGTAGTCCCTGGACGTTC	CQQYYSSPWTF	IGKV1D-43	.	IGKJ1	18	-1	-1	24
1	0.0019193857965451055	TGTCAACAGTATGGTAGCGCAGTGAGAACTTTT	CQQYGSAVRTF	IGKV3-20	.	IGKJ2	17	-1	-1	27
1	0.0019193857965451055	TGTCAACAGTATGATAATCTCCCTCCGACGTTC	CQQYDNLPPTF	IGKV1D-33	.	IGKJ1	26	-1	-1	26
1	0.0019193857965451055	TGTCAACAGTATGATAATCTCCCTCACACTTTT	CQQYDNLPHTF	IGKV1D-33	.	IGKJ2	24	-1	-1	25
1	0.0019193857965451055	TGTCAACAGCTTAATAGTTACCTGCTCACTTTC	CQQLNSYLLTF	IGKV1-9	.	IGKJ4	21	-1	-1	23
1	0.0019193857965451055	TGTCAACAGCTTAATAGTTACCCGTGGACGTTC	CQQLNSYPWTF	IGKV1-9	.	IGKJ1	22	-1	-1	22
1	0.0019193857965451055	TGTCAACAGCTTAATAGTTACCCGCTCACTTTC	CQQLNSYPLTF	IGKV1D-13	.	IGKJ4	22	-1	-1	22
1	0.0019193857965451055	TGTCAACAGCATGATCAAGTCCCGCTCACTTTC	CQQHDQVPLTF	IGKV1-33	.	IGKJ4	14	-1	-1	22
1	0.0019193857965451055	TGTCAACAGGCTTACAGTTTCCCAACCACCTTC	CQQAYSFPTTF	IGKV1-12	.	IGKJ5	22	-1	-1	26
1	0.0019193857965451055	TGTCAACAGGCTAACAGTTTCCCCTGGACGTTC	CQQANSFPWTF	IGKV1-12	.	IGKJ1	22	-1	-1	24
1	0.0019193857965451055	TGTCAACAGATTTACAGTACCCCGTACACTTTT	CQQIYSTPYTF	IGKV1-39	.	IGKJ2	22	-1	-1	23
1	0.0019193857965451055	TGTCAACAGACTTACAGTACCCCGTACAATTTT	CQQTYSTPYNF	IGKV1-39	.	IGKJ2	22	-1	-1	23
1	0.0019193857965451055	TGTCAACAGAGTTTCACGGTCCCTCGGACCTTC	CQQSFTVPRTF	IGKV1-39	.	IGKJ1	12	-1	-1	25
1	0.0019193857965451055	TGTCAACAGAGTTACAGTACCCCTTTCACTTTC	CQQSYSTPFTF	IGKV1-39	.	IGKJ3	23	-1	-1	24
1	0.0019193857965451055	TGTCAACAGAGTTACAGTACCCCTCGGACTTTT	CQQSYSTPRTF	IGKV1D-39	.	IGKJ2	24	-1	-1	27
1	0.0019193857965451055	TGTCAACAGAGTTACAGTACCCCTCGAACGTTC	CQQSYSTPRTF	IGKV1D-39	.	IGKJ1	24	-1	-1	27
1	0.0019193857965451055	TGTCAACAGAGTTACAGTACCCCCTTCACTTTC	CQQSYSTPFTF	IGKV1-39	.	IGKJ3	22	-1	-1	24
1	0.0019193857965451055	TGTCAACAGAGTTACAGTACCCCGATCACCTTC	CQQSYSTPITF	IGKV1-39	.	IGKJ5	22	-1	-1	22
1	0.0019193857965451055	TGTCAACAGAGTTACAGTACCCCATTCACTTTC	CQQSYSTPFTF	IGKV1-39	.	IGKJ3	22	-1	-1	23
1	0.0019193857965451055	TGTCAACAGAGTTACAATACCCCGAGAACGTTC	CQQSYNTPRTF	IGKV1-39	.	IGKJ1	22	-1	-1	27
1	0.0019193857965451055	TGTCAACAGAGTGACAGAACCCCTCGATCTTTT	CQQSDRTPRSF	IGKV1D-39	.	IGKJ2	24	-1	-1	28
1	0.0019193857965451055	TGTCAACAGAAGGATAGTCTCCCGCTCACCTTC	CQQKDSLPLTF	IGKV1-33	.	IGKJ4	22	-1	-1	22
1	0.0019193857965451055	TGTCAACAATATAAAACTTACCCGTTCACTTTC	CQQYKTYPFTF	IGKV1-13	.	IGKJ4	22	-1	-1	25
1	0.0019193857965451055	TGTCAAGAATATTATTCTTTTTCTCGGGCGTTC	CQEYYSFSRAF	IGKV1-12	.	IGKJ1	5	-1	-1	28
1	0.0019193857965451055	TGTCAAAAGTATGACAGTGCCCCTCAGACGTTC	CQKYDSAPQTF	IGKV1-27	.	IGKJ1	23	-1	-1	26
1	0.0019193857965451055	TGCCAGCAGTATAGTAGTTCCCCGATCACCTTC	CQQYSSSPITF	IGKV1-16	.	IGKJ5	22	-1	-1	22
1	0.0019193857965451055	TGCCAACACTGGAGTGTTTATATGTGGATGTTC	CQHWSVYMWMF	IGKV1-5	.	IGKJ1	7	-1	-1	23
1	0.0019193857965451055	TGCCAACAGTTTAGTAGTTATATGTGGACGTTC	CQQFSSYMWTF	IGKV1-5	.	IGKJ1	20	-1	-1	23
1	0.0019193857965451055	TGCCAACAGTTCCATAATTATCCGTGGACGTTC	CQQFHNYPWTF	IGKV1-5	.	IGKJ1	9	-1	-1	22
1	0.0019193857965451055	TGCCAACAGTGTGATAATTACCCCCTCACTTTC	CQQCDNYPLTF	IGKV1-5	.	IGKJ4	19	-1	-1	24
1	0.0019193857965451055	TGCCAACAGTGGACTGCTTATTCGTGGACATTC	CQQWTAYSWTF	IGKV1-16	.	IGKJ1	9	-1	-1	22
1	0.0019193857965451055	TGCCAACAGTGGACTGGTTATTCGTGGACGTTC	CQQWTGYSWTF	IGKV1-5	.	IGKJ1	22	-1	-1	22
1	0.0019193857965451055	TGCCAACAGTGGAATAATTATTCGTGGACTTTC	CQQWNNYSWTF	IGKV1-5	.	IGKJ1	22	-1	-1	22
1	0.0019193857965451055	TGCCAACAGTATCATTCTTACCCTCTGACTTTC	CQQYHSYPLTF	IGKV1D-16	.	IGKJ4	24	-1	-1	27
1	0.0019193857965451055	TGCCAACAGTATCATAGTTACCCCGTCACTTTC	CQQYHSYPVTF	IGKV1-16	.	IGKJ3	22	-1	-1	25
1	0.0019193857965451055	TGCCAACAGTATGATAGTTTTCCTTGGACGTTC	CQQYDSFPWTF	IGKV1-16	.	IGKJ1	18	-1	-1	24
1	0.0019193857965451055	TGCCAACAGTATAATAGTTTCCCGTACACTTTT	CQQYNSFPYTF	IGKV1-16	.	IGKJ2	22	-1	-1	23
1	0.0019193857965451055	TGCCAACAGTATAATAGTTACCCTCGGACGTTC	CQQYNSYPRTF	IGKV1D-16	.	IGKJ1	24	-1	-1	25
1	0.0019193857965451055	TGCCAACAGTATAATAGTTACCCGCTCACTTTC	CQQYNSYPLTF	IGKV1-16	.	IGKJ4	22	-1	-1	22
1	0.0019193857965451055	TGCCAACAGTATAATAGTTACCCATTCACTTTC	CQQYNSYPFTF	IGKV1-16	.	IGKJ3	22	-1	-1	23
1	0.0019193857965451055	TGCCAACAGTATAATAATTATCCGCTCACTTTC	CQQYNNYPLTF	IGKV1-5	.	IGKJ4	20	-1	-1	22
1	0.0019193857965451055	TGCCAACAATGGAGTGGTTATTCGTGGACGTTC	CQQWSGYSWTF	IGKV1-5	.	IGKJ1	7	-1	-1	22
1	0.0019193857965451055	TGCCAACAATGGAGTGGTCGCTCGTGGACGTTT	CQQWSGRSWTF	IGKV1-5	.	IGKJ1	7	-1	-1	22
1	0.0019193857965451055	TGCATGCAACGTATAGAGTTTCCTCTCACTTTC	CMQRIEFPLTF	IGKV2-40	.	IGKJ4	23	-1	-1	24
1	0.0019193857965451055	TGCATGCAACATACATACTGGCCTCACACTTTT	CMQHTYWPHTF	IGKV2D-30	.	IGKJ2	24	-1	-1	25
1	0.0019193857965451055	TGCATGCAAGCTCTACAGATCCCGTACGCTTTT	CMQALQIPYAF	IGKV2-28	.	IGKJ2	16	-1	-1	23
1	0.0019193857965451055	TGCATGCAAGCTCTACAAACTCCGCTCTCCTTC	CMQALQTPLSF	IGKV2-28	.	IGKJ4	22	-1	-1	22
1	0.0019193857965451055	TGCATGCAAGCGCTACAAAGTCCTCCAACTTTC	CMQALQSPPTF	IGKV2D-28	.	IGKJ4	25	-1	-1	27
1	0.0019193857965451055	TGCATGCAAGGTTTAAGCCCAACGTGGACGTTC	CMQGLSPTWTF	IGKV2-26	.	IGKJ1	9	-1	-1	21
1	0.0019193857965451055	TGCATGCAAGGTATACACCTTCCGCTCACTTTC	CMQGIHLPLTF	IGKV2-29	.	IGKJ4	22	-1	-1	22
1	0.0019193857965451055	TGCATGCAAACTCTACAAACTCCGCTCACCTTC	CMQTLQTPLTF	IGKV2-28	.	IGKJ4	22	-1	-1	22
1	0.0019193857965451055	TGCATGCAAAGTCTACAAACTCCTATCACTTTC	CMQSLQTPITF	IGKV2-28	.	IGKJ3	24	-1	-1	25
1	0.0019193857965451055	TGCACGCAAGCTACACAATTTCCGTGGACGTTC	CTQATQFPWTF	IGKV2D-24	.	IGKJ1	22	-1	-1	22
1	0.0019193857965451055	TGTCAGCACTATGGTAGCTCGCTCACTTTC	CQHYGSSLTF	IGKV3-20	.	IGKJ4	19	-1	-1	19
1	0.0019193857965451055	TGTCAGCAGTTTGGTGGCTTGTGGACGTTC	CQQFGGLWTF	IGKV3-20	.	IGKJ1	18	-1	-1	20
1	0.0019193857965451055	TGTCAGCAGTATGGTAGCTCACCGACGTTC	CQQYGSSPTF	IGKV3-20	.	IGKJ1	22	-1	-1	23
1	0.0019193857965451055	TGTCAGCAGTATGGTAGCTCACGCACTTTC	CQQYGSSRTF	IGKV3-20	.	IGKJ4	21	-1	-1	23
1	0.0019193857965451055	TGTCAGCAGTATGGTAGCTCACACACTTTT	CQQYGSSHTF	IGKV3-20	.	IGKJ2	21	-1	-1	22
1	0.0019193857965451055	TGTCAGCAGTATAATAACTGGCCCACTTTT	CQQYNNWPTF	IGKV3-15	.	IGKJ2	22	-1	-1	23
1	0.0019193857965451055	TGTCAGCAGCGTAGCAACTCCTACACATTT	CQQRSNSYTF	IGKV3-11	.	IGKJ2	18	-1	-1	21
1	0.0019193857965451055	TGTCAGCAATATAATAACCGGAGGACTTTT	CQQYNNRRTF	IGKV3-15	.	IGKJ2	17	-1	-1	24
1	0.0019193857965451055	TGTCAGCAATATAATAACCGGAGGACTTTT	CQQYNNRRTF	IGKV4-1	.	IGKJ2	15	-1	-1	24
1	0.0019193857965451055	TGTCAATACTACATGAGTGCCTCCACCTTC	CQYYMSASTF	IGKV1-27	.	IGKJ5	5	-1	-1	23
1	0.0019193857965451055	TGCCAACAGTATAATAGTTATTACACTTTT	CQQYNSYYTF	IGKV1-5	.	IGKJ2	21	-1	-1	21
1	0.0019193857965451055	TGCATGCAAGGTACACACTGGTGGACGTTC	CMQGTHWWTF	IGKV2-30	.	IGKJ1	20	-1	-1	20
1	0.0019193857965451055	TGCATGCAAGGTACACACTGGTATACTTTT	CMQGTHWYTF	IGKV2-30	.	IGKJ2	20	-1	-1	20
1	0.0019193857965451055	TGTCAGCAGCGTAGCAACTGGCTTTTT	CQQRSNWLF	IGKV3-11	.	IGKJ2	21	-1	-1	23
1	0.0019193857965451055	TGCCAAAAGTATAATGAAAATTTC	CQKYNENF	IGKV1-5	.	IGKJ4	14	-1	-1	20
1	0.0019193857965451055	TGTCAGCAGCTTGACACATTC	CQQLDTF	IGKV3-20	.	IGKJ4	8	-1	-1	14
