# Supplementary material for: Biomarkers and Immune Repertoire Metrics Identified by Peripheral Blood Transcriptomic Sequencing Reveal the Pathogenesis of COVID-19
Source: Front Immunol. 2021 Aug 24;12:677025. doi: 10.3389/fimmu.2021.677025 (PMC8421539; doi:10.3389/fimmu.2021.677025)
Supplement: Supplementary file 1 [file DataSheet_1.zip › TCR_BCR/IGK/convert.20S039616A.clonotypes.IGK.txt]

count	freq	cdr3nt	cdr3aa	v	d	j	VEnd	DStart	DEnd	JStart
10	0.01597444089456869	TGTCAGCAATATTATACTACTCCGTACACTTTT	CQQYYTTPYTF	IGKV4-1	.	IGKJ2	22	-1	-1	23
9	0.01437699680511182	TGTCAGCAATATTATAGTTCTCCTCAAACGTTC	CQQYYSSPQTF	IGKV4-1	.	IGKJ1	23	-1	-1	27
9	0.01437699680511182	TGCCAACAGTATAATTCTTCTCCGTGGACGTTC	CQQYNSSPWTF	IGKV1-5	.	IGKJ1	14	-1	-1	22
6	0.009584664536741214	TGTCAACAGAGTTACAGTACCCCGTACACTTTT	CQQSYSTPYTF	IGKV1-39	.	IGKJ2	22	-1	-1	23
5	0.007987220447284345	TGTCATCAGAGTAATAGTTTTCCTATCACCTTC	CHQSNSFPITF	IGKV6D-21	.	IGKJ5	23	-1	-1	24
5	0.007987220447284345	TGTCAGCAGCGTAGCGACTGGGTGTACACTTTT	CQQRSDWVYTF	IGKV3-11	.	IGKJ2	20	-1	-1	22
5	0.007987220447284345	TGTCAGCAATGTTATGCTGTTCCTCGGACGTTC	CQQCYAVPRTF	IGKV4-1	.	IGKJ1	14	-1	-1	25
5	0.007987220447284345	TGCCAACAGTATAATAGTTATCCGTGGACGTTC	CQQYNSYPWTF	IGKV1-5	.	IGKJ1	20	-1	-1	22
4	0.006389776357827476	TGTCTACAACACGATAATTTCCCTCTGACGTTC	CLQHDNFPLTF	IGKV5-2	.	IGKJ1	23	-1	-1	26
4	0.006389776357827476	TGTCACCAGTATGGAGCCTCGCCGTACACTTTT	CHQYGASPYTF	IGKV3-20	.	IGKJ2	13	-1	-1	23
4	0.006389776357827476	TGTCACCAACATTATAGTATTCCATTCACTTTC	CHQHYSIPFTF	IGKV4-1	.	IGKJ3	22	-1	-1	23
4	0.006389776357827476	TGTCAGCAGTGTGGTGAGTCACCGTACACTTTT	CQQCGESPYTF	IGKV3-20	.	IGKJ2	14	-1	-1	23
4	0.006389776357827476	TGTCAGCAGTATGGTTATTCTGTGTACTCTATT	CQQYGYSVYSI	IGKV3-20	.	IGKJ2	14	-1	-1	22
4	0.006389776357827476	TGTCAGCAGTATGGTAGCTCACCGTACACTTTT	CQQYGSSPYTF	IGKV3-20	.	IGKJ2	22	-1	-1	23
4	0.006389776357827476	TGTCAGCAGTATGATGACTGGCCGATCACCTTC	CQQYDDWPITF	IGKV3-15	.	IGKJ5	22	-1	-1	22
4	0.006389776357827476	TGTCAGCAATATTATAGTACTCCGTACACTTTT	CQQYYSTPYTF	IGKV4-1	.	IGKJ2	22	-1	-1	23
4	0.006389776357827476	TGTCAACAGAGTTACAGTTCCCCGTACACATTT	CQQSYSSPYTF	IGKV1-39	.	IGKJ2	22	-1	-1	23
4	0.006389776357827476	TGTCAACAGAGTTACAGTATCCCGTGGACGTTC	CQQSYSIPWTF	IGKV1-39	.	IGKJ1	22	-1	-1	22
4	0.006389776357827476	TGTCAACAGAGTTACAGTACCCCGTGGACGTTC	CQQSYSTPWTF	IGKV1-39	.	IGKJ1	22	-1	-1	22
4	0.006389776357827476	TGCCAACAGTATAATAGTTACCCTCGGACTTTT	CQQYNSYPRTF	IGKV1D-16	.	IGKJ2	24	-1	-1	27
4	0.006389776357827476	TGCATGCAAGCTCTACAAACTCCTCTCACTTTC	CMQALQTPLTF	IGKV2D-28	.	IGKJ4	24	-1	-1	24
4	0.006389776357827476	TGCATGCAAGGTACACACTGGCCGTGGACGTTC	CMQGTHWPWTF	IGKV2-30	.	IGKJ1	22	-1	-1	22
4	0.006389776357827476	TGCATGCAAGGTACACACTGGCCGTACACTTTT	CMQGTHWPYTF	IGKV2-30	.	IGKJ2	22	-1	-1	23
3	0.004792332268370607	TGTCAGCACTATGATACCTCACTCATGTACACTTTT	CQHYDTSLMYTF	IGKV3-20	.	IGKJ2	21	-1	-1	23
3	0.004792332268370607	TGTCAGCAGTATGGTAGCTCACCTCCGTACACTTTT	CQQYGSSPPYTF	IGKV3D-20	.	IGKJ2	26	-1	-1	26
3	0.004792332268370607	TGTCAGCAGTATAATGACTGGCCTCTGTGGACGTTC	CQQYNDWPLWTF	IGKV3-15	.	IGKJ1	23	-1	-1	26
3	0.004792332268370607	TGTCAGCAATATTCTAGTACTCCTACGTGGACGTTC	CQQYSSTPTWTF	IGKV4-1	.	IGKJ1	24	-1	-1	24
3	0.004792332268370607	TGTCTACAAGATTACAATTACCCCCTAGCTTTT	CLQDYNYPLAF	IGKV1-6	.	IGKJ2	22	-1	-1	28
3	0.004792332268370607	TGTCTACAAGATTACAATTACCCGTGGACGTTC	CLQDYNYPWTF	IGKV1-6	.	IGKJ1	22	-1	-1	22
3	0.004792332268370607	TGTCAGCAGTTTGGAATCTCTCCGATCGCCTTC	CQQFGISPIAF	IGKV3-20	.	IGKJ5	13	-1	-1	22
3	0.004792332268370607	TGTCAGCAGTATGGTAGCTCACCTCAGACGTTC	CQQYGSSPQTF	IGKV3D-20	.	IGKJ1	24	-1	-1	26
3	0.004792332268370607	TGTCAGCAGTATGGTAGCTCACCTAGGACGTTC	CQQYGSSPRTF	IGKV3-20	.	IGKJ1	26	-1	-1	25
3	0.004792332268370607	TGTCAGCAGTATAATAACTGGCCTCGGACGTTC	CQQYNNWPRTF	IGKV3-15	.	IGKJ1	23	-1	-1	25
3	0.004792332268370607	TGTCAGCAGTATAATAACTGGCCGTACACTTTT	CQQYNNWPYTF	IGKV3-15	.	IGKJ2	22	-1	-1	23
3	0.004792332268370607	TGTCAGCAGCGTAGCAACTGGCCTCTGACGTTC	CQQRSNWPLTF	IGKV3-11	.	IGKJ1	23	-1	-1	26
3	0.004792332268370607	TGTCAGCAATATTATAGTACTCCTCGGGCGTTC	CQQYYSTPRAF	IGKV4-1	.	IGKJ1	23	-1	-1	28
3	0.004792332268370607	TGTCAGCAATATTACAATACTCCGCTCACTTTC	CQQYYNTPLTF	IGKV4-1	.	IGKJ4	22	-1	-1	22
3	0.004792332268370607	TGTCAGCAATATGCTCTTACTCCTCTCACTTTC	CQQYALTPLTF	IGKV4-1	.	IGKJ3	11	-1	-1	25
3	0.004792332268370607	TGTCAACAGTATGATAATCTCCCGTACACTTTT	CQQYDNLPYTF	IGKV1-33	.	IGKJ2	22	-1	-1	23
3	0.004792332268370607	TGTCAACAGGCTAACAGTTTCCCTCCCACTTTC	CQQANSFPPTF	IGKV1-12	.	IGKJ3	23	-1	-1	26
3	0.004792332268370607	TGTCAACAGAGTTACAGCATCCCCCGGACTTTT	CQQSYSIPRTF	IGKV1D-39	.	IGKJ2	27	-1	-1	27
3	0.004792332268370607	TGTCAACAGAGTTACAATACCGCGTGGACGTTC	CQQSYNTAWTF	IGKV1-39	.	IGKJ1	20	-1	-1	22
3	0.004792332268370607	TGCCAACACTATTATAGTCGCCCGTACACTTTT	CQHYYSRPYTF	IGKV1-5	.	IGKJ2	17	-1	-1	23
3	0.004792332268370607	TGCATGCAAGCTCTTCAAACTGCGTACACTTTT	CMQALQTAYTF	IGKV2-28	.	IGKJ2	20	-1	-1	23
3	0.004792332268370607	TGCATGCAAGCTCTACAAACTCCTCGGACTTTT	CMQALQTPRTF	IGKV2-28	.	IGKJ2	31	-1	-1	27
3	0.004792332268370607	TGCATGCAAGCTACACAATACCCTTACACTTTT	CMQATQYPYTF	IGKV2-24	.	IGKJ2	18	-1	-1	24
3	0.004792332268370607	TGTCACCAATACTATCTTAGTTCCACTTTC	CHQYYLSSTF	IGKV4-1	.	IGKJ4	14	-1	-1	23
2	0.003194888178913738	TGTCAGCACTATAATAAGTGGCCCACGTGGACGTTC	CQHYNKWPTWTF	IGKV3-15	.	IGKJ1	22	-1	-1	22
2	0.003194888178913738	TGTCAGCAGTATTATAACTGGCCTCTGTGGACGTTC	CQQYYNWPLWTF	IGKV3-15	.	IGKJ1	23	-1	-1	26
2	0.003194888178913738	TGTCAGCAGTATGGTAGCTCACCTCCGTGGACGTTC	CQQYGSSPPWTF	IGKV3D-20	.	IGKJ1	26	-1	-1	25
2	0.003194888178913738	TGTCAGCAGTATAATAACTGGCCTCCGCACACTTTT	CQQYNNWPPHTF	IGKV3-15	.	IGKJ2	23	-1	-1	28
2	0.003194888178913738	TGTCAGCAGTATAATAACTGGCCCCCGCTCACTTTC	CQQYNNWPPLTF	IGKV3-15	.	IGKJ4	22	-1	-1	25
2	0.003194888178913738	TGTCAGCAATATTATAGTTTGACTCTACTCACTTTC	CQQYYSLTLLTF	IGKV4-1	.	IGKJ4	17	-1	-1	27
2	0.003194888178913738	TGCATGCAAGCTCTACAAACTCCTCCGTACACTTTT	CMQALQTPPYTF	IGKV2D-28	.	IGKJ2	26	-1	-1	26
2	0.003194888178913738	TGTCTGCAGTATGGTAGCTCACCGTACACTTTT	CLQYGSSPYTF	IGKV3-20	.	IGKJ2	22	-1	-1	23
2	0.003194888178913738	TGTCTACAGCATCATCGTTACCCGCTCACTTTC	CLQHHRYPLTF	IGKV1-17	.	IGKJ4	22	-1	-1	22
2	0.003194888178913738	TGTCTACAGCATAATAATTATCCTCGGACGTTC	CLQHNNYPRTF	IGKV1D-17	.	IGKJ1	24	-1	-1	25
2	0.003194888178913738	TGTCTACAACATAATAGTTACCCTCTCACTTTC	CLQHNSYPLTF	IGKV1D-17	.	IGKJ4	24	-1	-1	24
2	0.003194888178913738	TGTCTACAACATAATAGTTACCCGCTCACTTTC	CLQHNSYPLTF	IGKV1-17	.	IGKJ4	22	-1	-1	22
2	0.003194888178913738	TGTCACCAGAGTTACAGTATACCGTACACTTTT	CHQSYSIPYTF	IGKV1-39	.	IGKJ2	18	-1	-1	23
2	0.003194888178913738	TGTCACCAATATTATACTGCTCCGTGGACGTTC	CHQYYTAPWTF	IGKV4-1	.	IGKJ1	22	-1	-1	22
2	0.003194888178913738	TGTCACCAATATGGTGACTCACCGTGGACGTTC	CHQYGDSPWTF	IGKV3-20	.	IGKJ1	22	-1	-1	22
2	0.003194888178913738	TGTCAGCAGTATGCTGCCTCACCGTTCACTTTT	CQQYAASPFTF	IGKV3-20	.	IGKJ2	22	-1	-1	26
2	0.003194888178913738	TGTCAGCAGTATGGTAGCTTCCCATTCACTTTC	CQQYGSFPFTF	IGKV3-20	.	IGKJ3	18	-1	-1	23
2	0.003194888178913738	TGTCAGCAGTATGGTAGCTCTCTGTTCTCTTTT	CQQYGSSLFSF	IGKV3-20	.	IGKJ2	19	-1	-1	28
2	0.003194888178913738	TGTCAGCAGTATGGTAGCTCACCCCTCACTTTC	CQQYGSSPLTF	IGKV3-20	.	IGKJ4	22	-1	-1	24
2	0.003194888178913738	TGTCAGCAGTATAGTGGCTCACCGTGGACGTTC	CQQYSGSPWTF	IGKV3-20	.	IGKJ1	22	-1	-1	22
2	0.003194888178913738	TGTCAGCAGTATAATGACTGGTCTCGGACGTTC	CQQYNDWSRTF	IGKV3-15	.	IGKJ1	20	-1	-1	25
2	0.003194888178913738	TGTCAGCAGTATAATAGCTGGCCCCTCACTTTC	CQQYNSWPLTF	IGKV3-15	.	IGKJ4	22	-1	-1	24
2	0.003194888178913738	TGTCAGCAGTATAATAGGTGGCCCCGAACTTTT	CQQYNRWPRTF	IGKV3-15	.	IGKJ2	22	-1	-1	27
2	0.003194888178913738	TGTCAGCAGTATAATAACTGGCCTCTCACTTTC	CQQYNNWPLTF	IGKV3-15	.	IGKJ4	23	-1	-1	24
2	0.003194888178913738	TGTCAGCAGTATAATAACTGGCCTACCACCTTC	CQQYNNWPTTF	IGKV3-15	.	IGKJ5	24	-1	-1	26
2	0.003194888178913738	TGTCAGCAGTATAATAACTGGCCCCTCACTTTC	CQQYNNWPLTF	IGKV3-15	.	IGKJ4	22	-1	-1	24
2	0.003194888178913738	TGTCAGCAGTATAAGATCTGGCCCATCACCTTC	CQQYKIWPITF	IGKV3-15	.	IGKJ5	22	-1	-1	24
2	0.003194888178913738	TGTCAGCAGCGTTACAACTGGCCGATCACCTTC	CQQRYNWPITF	IGKV3-11	.	IGKJ5	22	-1	-1	22
2	0.003194888178913738	TGTCAGCAATATTCTAGTACTCCTCTTACTTTC	CQQYSSTPLTF	IGKV4-1	.	IGKJ4	23	-1	-1	27
2	0.003194888178913738	TGTCAGCAATATTATACTACTTCGGTCACTTTC	CQQYYTTSVTF	IGKV4-1	.	IGKJ4	20	-1	-1	25
2	0.003194888178913738	TGTCAGCAATATTATAGTATTCCAGGAACTTTT	CQQYYSIPGTF	IGKV4-1	.	IGKJ2	22	-1	-1	27
2	0.003194888178913738	TGTCAGCAATATTATAGTACTCCGCTCACTTTC	CQQYYSTPLTF	IGKV4-1	.	IGKJ4	22	-1	-1	22
2	0.003194888178913738	TGTCAGCAATATTATAGTACTCCGCTGACCTTC	CQQYYSTPLTF	IGKV4-1	.	IGKJ4	22	-1	-1	22
2	0.003194888178913738	TGTCAGCAATATTATAGTAGTCCTCAAACATTC	CQQYYSSPQTF	IGKV4-1	.	IGKJ1	23	-1	-1	30
2	0.003194888178913738	TGTCAGCAATATTATAATGTTCCATTCACTTTC	CQQYYNVPFTF	IGKV4-1	.	IGKJ3	15	-1	-1	23
2	0.003194888178913738	TGTCAGCAATATAACGAACGTCCACGGACTTTT	CQQYNERPRTF	IGKV1-5	.	IGKJ2	13	-1	-1	27
2	0.003194888178913738	TGTCAGCAACATTATAGTACTCCGATCACCTTC	CQQHYSTPITF	IGKV4-1	.	IGKJ5	22	-1	-1	22
2	0.003194888178913738	TGTCAGATTTATAGTAGTTCACTGTGGACGTTC	CQIYSSSLWTF	IGKV3-20	.	IGKJ1	5	-1	-1	23
2	0.003194888178913738	TGTCAACACTCTTACAGTTTCCCGTACACTTTT	CQHSYSFPYTF	IGKV1-12	.	IGKJ2	22	-1	-1	23
2	0.003194888178913738	TGTCAACAGTATAATAGTTACCCTGTCACCTTC	CQQYNSYPVTF	IGKV1-16	.	IGKJ5	23	-1	-1	25
2	0.003194888178913738	TGTCAACAGCATTATACTACCCCGTGGACGTTC	CQQHYTTPWTF	IGKV1D-43	.	IGKJ1	22	-1	-1	22
2	0.003194888178913738	TGTCAACAGGCTAACAGTTTCCCATTCACTTTC	CQQANSFPFTF	IGKV1-12	.	IGKJ3	22	-1	-1	23
2	0.003194888178913738	TGTCAACAGACTTATAGTACGCAGCTCACTTTC	CQQTYSTQLTF	IGKV1-39	.	IGKJ4	19	-1	-1	23
2	0.003194888178913738	TGTCAACAGACTCACAGTTTCCCGATCACCTTC	CQQTHSFPITF	IGKV1-12	.	IGKJ5	22	-1	-1	22
2	0.003194888178913738	TGTCAACAGAGTTACAGTCTCCCCCTCACTTTC	CQQSYSLPLTF	IGKV1-39	.	IGKJ4	17	-1	-1	24
2	0.003194888178913738	TGTCAACAGAGTTACAGTACCCCTCGGACGTTC	CQQSYSTPRTF	IGKV1D-39	.	IGKJ1	24	-1	-1	25
2	0.003194888178913738	TGTCAACAGAATGACAGTCCCCCATTCACTTTC	CQQNDSPPFTF	IGKV1-39	.	IGKJ3	22	-1	-1	23
2	0.003194888178913738	TGTCAACAATTTGATGGTCTCCCTCTCACTTTC	CQQFDGLPLTF	IGKV1D-33	.	IGKJ4	24	-1	-1	24
2	0.003194888178913738	TGTCAACAATATTATGGTACTCCGTACACTTTT	CQQYYGTPYTF	IGKV4-1	.	IGKJ2	22	-1	-1	23
2	0.003194888178913738	TGTCAACAATATGGAACCTTTCCTTTGACTTTC	CQQYGTFPLTF	IGKV3-20	.	IGKJ3	13	-1	-1	27
2	0.003194888178913738	TGTCAACAAGATTATAGTAGTCCGTACACTTTT	CQQDYSSPYTF	IGKV4-1	.	IGKJ2	22	-1	-1	23
2	0.003194888178913738	TGTCAAAAGTATAACAGTGCCCCTCGGACGTTC	CQKYNSAPRTF	IGKV1-27	.	IGKJ1	23	-1	-1	25
2	0.003194888178913738	TGCCAGCACTATAATAGTTATTCGATCACCTTC	CQHYNSYSITF	IGKV1-5	.	IGKJ5	22	-1	-1	21
2	0.003194888178913738	TGCCAACAGTATAATAGTTATTCGTACACTTTT	CQQYNSYSYTF	IGKV1-5	.	IGKJ2	22	-1	-1	23
2	0.003194888178913738	TGCCAACAGTATAATAGTTACCCGTGGACGTTC	CQQYNSYPWTF	IGKV1-5	.	IGKJ1	19	-1	-1	22
2	0.003194888178913738	TGCCAACAATATGATACTTTTCCCAGGACCTTT	CQQYDTFPRTF	IGKV1-5	.	IGKJ2	15	-1	-1	30
2	0.003194888178913738	TGCATGCAATCTCTACAAACTCCGTACACTTTT	CMQSLQTPYTF	IGKV2-28	.	IGKJ2	22	-1	-1	23
2	0.003194888178913738	TGCATGCAAGCTCTACAAACTTCGTACACTTTT	CMQALQTSYTF	IGKV2-28	.	IGKJ2	20	-1	-1	23
2	0.003194888178913738	TGCATGCAAGCTCTACAAACTCCCTTCACTTTC	CMQALQTPFTF	IGKV2-28	.	IGKJ3	22	-1	-1	24
2	0.003194888178913738	TGCATGCAAGCTCTACAAACTCAGTACGTTTTT	CMQALQTQYVF	IGKV2-28	.	IGKJ2	21	-1	-1	29
2	0.003194888178913738	TGCATGCAAGCTCTACAAACCCCGTACACTTTT	CMQALQTPYTF	IGKV2-28	.	IGKJ2	19	-1	-1	23
2	0.003194888178913738	TGCATGCAAGCTCTACAAACCCCATTCACTTTC	CMQALQTPFTF	IGKV2-28	.	IGKJ3	19	-1	-1	23
2	0.003194888178913738	TGCATGCAAGCTACACACTGGCCGTGGACGTTC	CMQATHWPWTF	IGKV2-30	.	IGKJ1	22	-1	-1	22
2	0.003194888178913738	TGCATGCAAGCTACAGTCTGGCCTTGGACATTC	CMQATVWPWTF	IGKV2-30	.	IGKJ1	23	-1	-1	24
2	0.003194888178913738	TGCATGCAAGGTCTACAAGGTCCGTGGACGTTC	CMQGLQGPWTF	IGKV2-30	.	IGKJ1	11	-1	-1	22
2	0.003194888178913738	TGCATGCAAGGTACACATCGGCCGTGGACGTTC	CMQGTHRPWTF	IGKV2-30	.	IGKJ1	16	-1	-1	22
2	0.003194888178913738	TGCATGCAAACTCTACACACGCCGTGCACTTTT	CMQTLHTPCTF	IGKV2-28	.	IGKJ2	16	-1	-1	26
2	0.003194888178913738	TGCATGCAAACTCTACAAACTCCATTCACTTTC	CMQTLQTPFTF	IGKV2-28	.	IGKJ3	22	-1	-1	23
2	0.003194888178913738	TGCATGCAAACTACACAATCCCCGTACACTTTT	CMQTTQSPYTF	IGKV2-24	.	IGKJ2	18	-1	-1	23
2	0.003194888178913738	TGTCTGCAACATTCCAAGGGGTGGACGTTC	CLQHSKGWTF	IGKV4-1	.	IGKJ1	12	-1	-1	20
2	0.003194888178913738	TGTCACCAGTATGGTAGTTCAATCAGTTTT	CHQYGSSISF	IGKV3-20	.	IGKJ2	20	-1	-1	26
2	0.003194888178913738	TGTCAGCAGTATGGCACCTCCTTCACTTTC	CQQYGTSFTF	IGKV3-20	.	IGKJ3	13	-1	-1	21
2	0.003194888178913738	TGTCAGCAGTATGATACCTCAATCACTTTT	CQQYDTSITF	IGKV3-20	.	IGKJ2	20	-1	-1	23
2	0.003194888178913738	TGTCAGCAGTATAATCACTGGCCAACTTTC	CQQYNHWPTF	IGKV3-15	.	IGKJ3	22	-1	-1	24
2	0.003194888178913738	TGTCAGCAATATTTTGATCCTAAGTCGTTC	CQQYFDPKSF	IGKV4-1	.	IGKJ1	12	-1	-1	25
2	0.003194888178913738	TGTCAGCAATATTATAGTACTCCTCATTTC	CQQYYSTPHF	IGKV4-1	.	IGKJ3	23	-1	-1	26
2	0.003194888178913738	TGCATGCAATCTCTGCGGGGTGTCACCTTC	CMQSLRGVTF	IGKV2-28	.	IGKJ5	13	-1	-1	22
2	0.003194888178913738	TGCCTGGAAGGCACACACCGAACGTTC	CLEGTHRTF	IGKV2-30	.	IGKJ1	17	-1	-1	21
1	0.001597444089456869	TGTCTGCACCGTTACAACTGGCCTCCGAGGTACACTTTT	CLHRYNWPPRYTF	IGKV3-11	.	IGKJ2	23	-1	-1	29
1	0.001597444089456869	TGTCAGCAGTATGGTAGCTCACCTCTTGTGTACACTTTT	CQQYGSSPLVYTF	IGKV3D-20	.	IGKJ2	24	-1	-1	28
1	0.001597444089456869	TGTCAGCAGTATGGTAGCTCACCTCCCGGTTGCACTTTT	CQQYGSSPPGCTF	IGKV3D-20	.	IGKJ2	25	-1	-1	32
1	0.001597444089456869	TGTCAGCAGTATGGTAGCTCACCTCGTATGTACACTTTT	CQQYGSSPRMYTF	IGKV3D-20	.	IGKJ2	24	-1	-1	27
1	0.001597444089456869	TGTCAGCAGTATAATAACTGGCCTCTTATATTCACTTTC	CQQYNNWPLIFTF	IGKV3D-15	.	IGKJ3	24	-1	-1	27
1	0.001597444089456869	TGTCAGCAGTATAATAACTGGCCTCCGAAGTGGACGTTC	CQQYNNWPPKWTF	IGKV3-15	.	IGKJ1	23	-1	-1	29
1	0.001597444089456869	TGTCAGCAGCGTACGAACTGGCCTCGAGCATTCACTTTC	CQQRTNWPRAFTF	IGKV3-11	.	IGKJ3	23	-1	-1	29
1	0.001597444089456869	TGTCAGCAGCGTAGCAACTGGCCTCGGACGTGGACGTTC	CQQRSNWPRTWTF	IGKV3-11	.	IGKJ1	23	-1	-1	27
1	0.001597444089456869	TGCCAACAGTATAATAGTTATTCTCCCTTGGTAACTTTC	CQQYNSYSPLVTF	IGKV1-5	.	IGKJ3	23	-1	-1	33
1	0.001597444089456869	TGCATGCAAGCTCTACAAACTCCTCCGGGAATCACCTTC	CMQALQTPPGITF	IGKV2D-28	.	IGKJ5	27	-1	-1	30
1	0.001597444089456869	TGCATGCAAGGTACACACTGGCCTCGGAGGATCACCTTC	CMQGTHWPRRITF	IGKV2D-30	.	IGKJ5	29	-1	-1	29
1	0.001597444089456869	TGTCTCCAGCATAAGACTTACCGTCTATACTCTTTT	CLQHKTYRLYSF	IGKV1-17	.	IGKJ2	21	-1	-1	27
1	0.001597444089456869	TGTCTACAACATGATAATTTCCCTCTCGTCACTTTT	CLQHDNFPLVTF	IGKV5-2	.	IGKJ2	23	-1	-1	29
1	0.001597444089456869	TGTCATCAGAGTTACAGTACCCTCGAGTTCACTTTC	CHQSYSTLEFTF	IGKV1-39	.	IGKJ3	21	-1	-1	27
1	0.001597444089456869	TGTCAGCGGTATAATGACTGGCCTCTGTGGACGTTC	CQRYNDWPLWTF	IGKV3-15	.	IGKJ1	23	-1	-1	26
1	0.001597444089456869	TGTCAGCACTATGGTAGTTCACCTCTTCTCACTTTC	CQHYGSSPLLTF	IGKV3D-20	.	IGKJ4	24	-1	-1	27
1	0.001597444089456869	TGTCAGCAGTATGGTACGTCACCTCCGTACACTTTT	CQQYGTSPPYTF	IGKV3D-20	.	IGKJ2	26	-1	-1	26
1	0.001597444089456869	TGTCAGCAGTATGGTAGCTCACCTTGGAACACTTTC	CQQYGSSPWNTF	IGKV3-20	.	IGKJ3	23	-1	-1	29
1	0.001597444089456869	TGTCAGCAGTATGGTAGCTCACCTCCCTTCACTTTC	CQQYGSSPPFTF	IGKV3D-20	.	IGKJ3	25	-1	-1	27
1	0.001597444089456869	TGTCAGCAGTATGGTAGCTCACCTCCCATCACCTTC	CQQYGSSPPITF	IGKV3D-20	.	IGKJ5	25	-1	-1	27
1	0.001597444089456869	TGTCAGCAGTATGGTAGCTCACCTCCGCTCACTTTC	CQQYGSSPPLTF	IGKV3D-20	.	IGKJ4	26	-1	-1	25
1	0.001597444089456869	TGTCAGCAGTATGGTAGCTCACCTCAGTGGGCGTTC	CQQYGSSPQWAF	IGKV3D-20	.	IGKJ1	24	-1	-1	26
1	0.001597444089456869	TGTCAGCAGTATGGTAGCTCACCTAGGTGGACGTTC	CQQYGSSPRWTF	IGKV3-20	.	IGKJ1	28	-1	-1	26
1	0.001597444089456869	TGTCAGCAGTATGGTAGCTCACCCTCGATCACCTTC	CQQYGSSPSITF	IGKV3-20	.	IGKJ5	22	-1	-1	24
1	0.001597444089456869	TGTCAGCAGTATGGTAGCTCACCCACGTGGACGTTC	CQQYGSSPTWTF	IGKV3-20	.	IGKJ1	22	-1	-1	22
1	0.001597444089456869	TGTCAGCAGTATGGTAGCTCACCGGGGTACACTTTT	CQQYGSSPGYTF	IGKV3-20	.	IGKJ2	22	-1	-1	26
1	0.001597444089456869	TGTCAGCAGTATGGTAGCTCACCACCGTGGACGTTC	CQQYGSSPPWTF	IGKV3D-20	.	IGKJ1	26	-1	-1	25
1	0.001597444089456869	TGTCAGCAGTATGGTAGCTCACCAACGTGGACGTTC	CQQYGSSPTWTF	IGKV3-20	.	IGKJ1	22	-1	-1	24
1	0.001597444089456869	TGTCAGCAGTATGGTAACTCACCTACGTGGACGTTC	CQQYGNSPTWTF	IGKV3-20	.	IGKJ1	28	-1	-1	24
1	0.001597444089456869	TGTCAGCAGTATAATAACTGGCCTCCCATCACCTTC	CQQYNNWPPITF	IGKV3D-15	.	IGKJ5	25	-1	-1	27
1	0.001597444089456869	TGTCAGCAGTATAATAACTGGCCTCCGGCCACTTTT	CQQYNNWPPATF	IGKV3D-15	.	IGKJ2	27	-1	-1	29
1	0.001597444089456869	TGTCAGCAGTATAATAACTGGCCCCCTCTCACTTTC	CQQYNNWPPLTF	IGKV3-15	.	IGKJ4	22	-1	-1	27
1	0.001597444089456869	TGTCAGCAGTATAATAACTGGCCCATGTACACTTTT	CQQYNNWPMYTF	IGKV3-15	.	IGKJ2	22	-1	-1	23
1	0.001597444089456869	TGTCAGCAGCGTAGCAACTGGCCTTTGCTCACTTTC	CQQRSNWPLLTF	IGKV3-11	.	IGKJ4	23	-1	-1	26
1	0.001597444089456869	TGTCAGCAGCGTAGCAACTGGCCTCTTTGGACGTTC	CQQRSNWPLWTF	IGKV3-11	.	IGKJ1	23	-1	-1	27
1	0.001597444089456869	TGTCAGCAGCGTAGCAACTGGCCTCCGATCACCTTC	CQQRSNWPPITF	IGKV3-11	.	IGKJ5	23	-1	-1	25
1	0.001597444089456869	TGTCAGCAGCGTAGCAACTGGCCTCGGATCACCTTC	CQQRSNWPRITF	IGKV3-11	.	IGKJ5	23	-1	-1	26
1	0.001597444089456869	TGTCAGCAATATTATGATCTCATTCCGCTTACTTTC	CQQYYDLIPLTF	IGKV1-33	.	IGKJ4	20	-1	-1	25
1	0.001597444089456869	TGTCAGGAGCGTAGCAACTGGCCTCGGCTCACTTTC	CQERSNWPRLTF	IGKV3-11	.	IGKJ3	27	-1	-1	28
1	0.001597444089456869	TGTCAACAGTATTATAGTACCCTCGAGATCACCTTC	CQQYYSTLEITF	IGKV1D-43	.	IGKJ5	21	-1	-1	26
1	0.001597444089456869	TGTCAACAGTATTATAGTACCCCTCCGTACACTTTT	CQQYYSTPPYTF	IGKV1D-43	.	IGKJ2	26	-1	-1	26
1	0.001597444089456869	TGTCAACAGTATGATAGTGTCCTGGGATTCACTTTC	CQQYDSVLGFTF	IGKV1-33	.	IGKJ3	15	-1	-1	26
1	0.001597444089456869	TGTCAACAGTATGATAATCTCCCTCCGTACACTTTT	CQQYDNLPPYTF	IGKV1D-33	.	IGKJ2	26	-1	-1	26
1	0.001597444089456869	TGTCAACAGTATGATAATCTCCCTCCGATCACCTTC	CQQYDNLPPITF	IGKV1D-33	.	IGKJ5	26	-1	-1	25
1	0.001597444089456869	TGTCAACAGTATGATAATCTCCCTCAAGTCACTTTC	CQQYDNLPQVTF	IGKV1D-33	.	IGKJ3	24	-1	-1	28
1	0.001597444089456869	TGTCAACAGAGTTACAGTACCCCTCTGTGGACGTTC	CQQSYSTPLWTF	IGKV1D-39	.	IGKJ1	24	-1	-1	26
1	0.001597444089456869	TGTCAACAGAGTTACAGTACCCCTCCGGACACTTTT	CQQSYSTPPDTF	IGKV1D-39	.	IGKJ2	28	-1	-1	28
1	0.001597444089456869	TGTCAACAGAGTTACAGTACCCCTATGCTCACTTTC	CQQSYSTPMLTF	IGKV1-39	.	IGKJ4	24	-1	-1	26
1	0.001597444089456869	TGTCAACAGAGTTACAGTACCCCCCTGTACACTTTT	CQQSYSTPLYTF	IGKV1-39	.	IGKJ2	22	-1	-1	25
1	0.001597444089456869	TGTCAACAGAGTTACAGTACCCCCGCATTCACTTTC	CQQSYSTPAFTF	IGKV1-39	.	IGKJ3	22	-1	-1	26
1	0.001597444089456869	TGTCAACAGAGTTACAGTACCCCCATGTACACTTTT	CQQSYSTPMYTF	IGKV1-39	.	IGKJ2	22	-1	-1	23
1	0.001597444089456869	TGTCAACAATATGATTACTGGCCTCGGGGGACTTTT	CQQYDYWPRGTF	IGKV3-15	.	IGKJ2	23	-1	-1	30
1	0.001597444089456869	TGTCAAAAGTATAACAGTGCCCCTCCGCTCACTTTC	CQKYNSAPPLTF	IGKV1-27	.	IGKJ4	23	-1	-1	25
1	0.001597444089456869	TGCCAACAGTATCATAGTTCTTCTCTCTGGACGTTC	CQQYHSSSLWTF	IGKV1-5	.	IGKJ1	23	-1	-1	27
1	0.001597444089456869	TGCCAACAGTATAATAGTTATTCTCCGGGAACGTTC	CQQYNSYSPGTF	IGKV1-5	.	IGKJ1	23	-1	-1	30
1	0.001597444089456869	TGCCAACAGTATAATAGTTATCCACCGCTCACTTTC	CQQYNSYPPLTF	IGKV1-5	.	IGKJ4	20	-1	-1	25
1	0.001597444089456869	TGCCAACAGTATAATAGTTACCCCTCGATCACCTTC	CQQYNSYPSITF	IGKV1-16	.	IGKJ5	22	-1	-1	24
1	0.001597444089456869	TGCATGCAAGCTCTACAAACTCCTCCGTGGACGTTC	CMQALQTPPWTF	IGKV2D-28	.	IGKJ1	26	-1	-1	25
1	0.001597444089456869	TGTCTTCAGAGTGGTAGCTTACCTCACACCTTC	CLQSGSLPHTF	IGKV6-21	.	IGKJ5	23	-1	-1	26
1	0.001597444089456869	TGTCTGCAGTATTCTAGTCCTCCTCGGACTTTT	CLQYSSPPRTF	IGKV4-1	.	IGKJ2	27	-1	-1	27
1	0.001597444089456869	TGTCTGCAATATTATGGTGCTCACTGGACGTTC	CLQYYGAHWTF	IGKV4-1	.	IGKJ1	21	-1	-1	24
1	0.001597444089456869	TGTCTACAGTATAGGAGTTACCCTCGTACCTTC	CLQYRSYPRTF	IGKV1D-16	.	IGKJ1	24	-1	-1	30
1	0.001597444089456869	TGTCTACAGCATTATACTTGCCCGTTCACTTTT	CLQHYTCPFTF	IGKV1-17	.	IGKJ2	22	-1	-1	26
1	0.001597444089456869	TGTCTACAGCATAATAATTACCCGTTGACGTTC	CLQHNNYPLTF	IGKV1-17	.	IGKJ1	22	-1	-1	22
1	0.001597444089456869	TGTCATCAGTATAATAAGTGGCCGTACACTTTT	CHQYNKWPYTF	IGKV3-15	.	IGKJ2	22	-1	-1	23
1	0.001597444089456869	TGTCATCAGAGTTACAGTACTCCCTTCACTTTC	CHQSYSTPFTF	IGKV1-39	.	IGKJ4	19	-1	-1	25
1	0.001597444089456869	TGTCATCAGAGTAGTAGTTTACCGCTCACTTTC	CHQSSSLPLTF	IGKV6-21	.	IGKJ4	22	-1	-1	22
1	0.001597444089456869	TGTCATCAATATTATAGTCATCCATTTACTTTC	CHQYYSHPFTF	IGKV4-1	.	IGKJ3	17	-1	-1	23
1	0.001597444089456869	TGTCACCAGTATGCTAGGTCTCCCCACACTTTT	CHQYARSPHTF	IGKV3-20	.	IGKJ2	16	-1	-1	25
1	0.001597444089456869	TGTCACCAGTATGCTAGGTCTCCGTGGACGTTC	CHQYARSPWTF	IGKV3-20	.	IGKJ1	16	-1	-1	22
1	0.001597444089456869	TGTCACCAGTATGCTAACTCACCGTGGACGTTC	CHQYANSPWTF	IGKV3-20	.	IGKJ1	22	-1	-1	22
1	0.001597444089456869	TGTCACCAGTATGGGAGCTCACCTCGAACGTTC	CHQYGSSPRTF	IGKV3D-20	.	IGKJ1	24	-1	-1	27
1	0.001597444089456869	TGTCACCAGCGTAGCAGCTGGCCCCTCACTTTC	CHQRSSWPLTF	IGKV3-11	.	IGKJ4	22	-1	-1	24
1	0.001597444089456869	TGTCACCAATATGATAATCTCCCGCCCACTTTC	CHQYDNLPPTF	IGKV1-33	.	IGKJ4	22	-1	-1	22
1	0.001597444089456869	TGTCACCAATACTATGCTCCTCCGTTCACTTTT	CHQYYAPPFTF	IGKV4-1	.	IGKJ2	14	-1	-1	26
1	0.001597444089456869	TGTCACCAACATTATAGTATTCCATTCACTTTC	CHQHYSIPFTF	IGKV4-1	.	IGKJ4	22	-1	-1	25
1	0.001597444089456869	TGTCACCAACATTATAGTAGCCCGTACACTTTT	CHQHYSSPYTF	IGKV4-1	.	IGKJ2	18	-1	-1	23
1	0.001597444089456869	TGTCAGCATTATCATAATTGGCCGTACACTTTT	CQHYHNWPYTF	IGKV3-15	.	IGKJ2	22	-1	-1	23
1	0.001597444089456869	TGTCAGCACTATTCTGAAATTCCTCGGACGTTC	CQHYSEIPRTF	IGKV4-1	.	IGKJ1	12	-1	-1	25
1	0.001597444089456869	TGTCAGCACTATGGTATCTCACCCGGGACGTTC	CQHYGISPGTF	IGKV3-20	.	IGKJ1	22	-1	-1	25
1	0.001597444089456869	TGTCAGCAGTGTAATGACTGGCCTCGGACCTTC	CQQCNDWPRTF	IGKV3-15	.	IGKJ5	23	-1	-1	27
1	0.001597444089456869	TGTCAGCAGTGCGGTACCTCGCCTCAGACTTTT	CQQCGTSPQTF	IGKV3D-20	.	IGKJ2	24	-1	-1	27
1	0.001597444089456869	TGTCAGCAGTATGCTATCGCACCGAACACTTTT	CQQYAIAPNTF	IGKV3-20	.	IGKJ2	22	-1	-1	25
1	0.001597444089456869	TGTCAGCAGTATGGTCATTCCCCGATCACCTTC	CQQYGHSPITF	IGKV3-20	.	IGKJ5	14	-1	-1	22
1	0.001597444089456869	TGTCAGCAGTATGGTGGCTCACCGTACACTTTT	CQQYGGSPYTF	IGKV3-20	.	IGKJ2	22	-1	-1	23
1	0.001597444089456869	TGTCAGCAGTATGGTGACTCTCTGTACTCTTTT	CQQYGDSLYSF	IGKV3-20	.	IGKJ2	14	-1	-1	22
1	0.001597444089456869	TGTCAGCAGTATGGTACCTCACAGTACACTTTT	CQQYGTSQYTF	IGKV3-20	.	IGKJ2	21	-1	-1	23
1	0.001597444089456869	TGTCAGCAGTATGGTAGTTCTCCGTACACTTTT	CQQYGSSPYTF	IGKV3-20	.	IGKJ2	16	-1	-1	23
1	0.001597444089456869	TGTCAGCAGTATGGTAGCTCTCTGTGGACGTTC	CQQYGSSLWTF	IGKV3-20	.	IGKJ1	19	-1	-1	23
1	0.001597444089456869	TGTCAGCAGTATGGTAGCTCCCTGCTCACTTTC	CQQYGSSLLTF	IGKV3-20	.	IGKJ4	19	-1	-1	23
1	0.001597444089456869	TGTCAGCAGTATGGTAGCTCCCCATTCACTTTC	CQQYGSSPFTF	IGKV3-20	.	IGKJ3	19	-1	-1	23
1	0.001597444089456869	TGTCAGCAGTATGGTAGCTCGCCGATCACCTTC	CQQYGSSPITF	IGKV3-20	.	IGKJ5	19	-1	-1	22
1	0.001597444089456869	TGTCAGCAGTATGGTAGCTCACTGTGGACGTTC	CQQYGSSLWTF	IGKV3-20	.	IGKJ1	21	-1	-1	23
1	0.001597444089456869	TGTCAGCAGTATGGTAGCTCACCTCCCACTTTT	CQQYGSSPPTF	IGKV3D-20	.	IGKJ2	25	-1	-1	26
1	0.001597444089456869	TGTCAGCAGTATGGTAGCTCACCTCGGACTTTT	CQQYGSSPRTF	IGKV3D-20	.	IGKJ2	24	-1	-1	27
1	0.001597444089456869	TGTCAGCAGTATGGTAGCTCACCTCGGACTTTC	CQQYGSSPRTF	IGKV3D-20	.	IGKJ3	24	-1	-1	27
1	0.001597444089456869	TGTCAGCAGTATGGTAGCTCACCTCGGACGTTC	CQQYGSSPRTF	IGKV3D-20	.	IGKJ1	24	-1	-1	25
1	0.001597444089456869	TGTCAGCAGTATGGTAGCTCACCTGGGACGTTC	CQQYGSSPGTF	IGKV3-20	.	IGKJ1	23	-1	-1	25
1	0.001597444089456869	TGTCAGCAGTATGGTAGCTCACCCGTCACTTTC	CQQYGSSPVTF	IGKV3-20	.	IGKJ3	22	-1	-1	25
1	0.001597444089456869	TGTCAGCAGTATGGTAGCTCACCGCTCACTTTC	CQQYGSSPLTF	IGKV3-20	.	IGKJ4	22	-1	-1	22
1	0.001597444089456869	TGTCAGCAGTATGGTAGCTCACCAAAGACGTTC	CQQYGSSPKTF	IGKV3-20	.	IGKJ1	22	-1	-1	26
1	0.001597444089456869	TGTCAGCAGTATGGTAGCTCAACGTGGACGTTC	CQQYGSSTWTF	IGKV3-20	.	IGKJ1	20	-1	-1	21
1	0.001597444089456869	TGTCAGCAGTATGGTAGCCAAGGGCTCACTTTC	CQQYGSQGLTF	IGKV3-20	.	IGKJ4	17	-1	-1	23
1	0.001597444089456869	TGTCAGCAGTATGATAGTTCACCTTTCACTTTC	CQQYDSSPFTF	IGKV3-20	.	IGKJ3	23	-1	-1	24
1	0.001597444089456869	TGTCAGCAGTATGATAGGTCACCTCAGACTTTC	CQQYDRSPQTF	IGKV3D-20	.	IGKJ3	24	-1	-1	27
1	0.001597444089456869	TGTCAGCAGTATAGTAACTGGCCTTGGACGTTC	CQQYSNWPWTF	IGKV3-15	.	IGKJ1	23	-1	-1	24
1	0.001597444089456869	TGTCAGCAGTATAGGAACTGGCCGCTCACTTTC	CQQYRNWPLTF	IGKV3-15	.	IGKJ4	22	-1	-1	22
1	0.001597444089456869	TGTCAGCAGTATAATGACTGGCCGATCACCTTC	CQQYNDWPITF	IGKV3-15	.	IGKJ5	22	-1	-1	22
1	0.001597444089456869	TGTCAGCAGTATAATGAGTGGCCTCACACTTTT	CQQYNEWPHTF	IGKV3-15	.	IGKJ2	23	-1	-1	25
1	0.001597444089456869	TGTCAGCAGTATAATACCTGGCCCCAGACGTTC	CQQYNTWPQTF	IGKV3-15	.	IGKJ1	22	-1	-1	26
1	0.001597444089456869	TGTCAGCAGTATAATAACTGGCCTCTCACCTTC	CQQYNNWPLTF	IGKV3-15	.	IGKJ5	23	-1	-1	25
1	0.001597444089456869	TGTCAGCAGTATAATAACTGGCCTCTGACGTTC	CQQYNNWPLTF	IGKV3-15	.	IGKJ1	23	-1	-1	26
1	0.001597444089456869	TGTCAGCAGTATAATAACTGGCCTCGGGCGTTC	CQQYNNWPRAF	IGKV3-15	.	IGKJ1	23	-1	-1	28
1	0.001597444089456869	TGTCAGCAGTATAATAACTGGCCTGAGACGTTC	CQQYNNWPETF	IGKV3-15	.	IGKJ1	23	-1	-1	26
1	0.001597444089456869	TGTCAGCAGTATAATAACTGGCCCTACACTTTT	CQQYNNWPYTF	IGKV3-15	.	IGKJ2	22	-1	-1	24
1	0.001597444089456869	TGTCAGCAGTATAATAACTGGCCGGACACTTTT	CQQYNNWPDTF	IGKV3-15	.	IGKJ2	22	-1	-1	25
1	0.001597444089456869	TGTCAGCAGTATAATAACTGGCCGATCACCTTC	CQQYNNWPITF	IGKV3-15	.	IGKJ5	22	-1	-1	22
1	0.001597444089456869	TGTCAGCAGTACGCTGCCTCACCGCTCACTTTC	CQQYAASPLTF	IGKV3-20	.	IGKJ4	10	-1	-1	22
1	0.001597444089456869	TGTCAGCAGTACAATAACTGGCCTCGGACTTTT	CQQYNNWPRTF	IGKV3-15	.	IGKJ2	23	-1	-1	27
1	0.001597444089456869	TGTCAGCAGCGTGCCAACTGGCCCCTCACTTTC	CQQRANWPLTF	IGKV3-11	.	IGKJ4	22	-1	-1	24
1	0.001597444089456869	TGTCAGCAGCGTAGCAACTGGCCTCCGGCGTTC	CQQRSNWPPAF	IGKV3D-11	.	IGKJ1	27	-1	-1	28
1	0.001597444089456869	TGTCAGCAGCGTAGCAACTGGCCGTGGACGTTC	CQQRSNWPWTF	IGKV3-11	.	IGKJ1	22	-1	-1	22
1	0.001597444089456869	TGTCAGCAGCGGAGCAACTGGCCGTACACTTTT	CQQRSNWPYTF	IGKV3-11	.	IGKJ2	22	-1	-1	23
1	0.001597444089456869	TGTCAGCAGCACGATACTCTCCCGTACACTTTT	CQQHDTLPYTF	IGKV1-33	.	IGKJ2	22	-1	-1	23
1	0.001597444089456869	TGTCAGCAGGATTATAACTTACCGAACACTTTT	CQQDYNLPNTF	IGKV3-7	.	IGKJ2	22	-1	-1	25
1	0.001597444089456869	TGTCAGCAGAGTTACAGTATACCCTGGTCGTTC	CQQSYSIPWSF	IGKV1-39	.	IGKJ1	18	-1	-1	24
1	0.001597444089456869	TGTCAGCAATGTTATGCTGTTCCTCGGGCGTTC	CQQCYAVPRAF	IGKV4-1	.	IGKJ1	14	-1	-1	28
1	0.001597444089456869	TGTCAGCAATATTCTTATCCTATGTACACTTTT	CQQYSYPMYTF	IGKV4-1	.	IGKJ2	12	-1	-1	21
1	0.001597444089456869	TGTCAGCAATATTATCGTACTCCTCTCACTTTC	CQQYYRTPLTF	IGKV4-1	.	IGKJ4	23	-1	-1	24
1	0.001597444089456869	TGTCAGCAATATTATGCTACTCCTTACACTTTT	CQQYYATPYTF	IGKV4-1	.	IGKJ2	23	-1	-1	24
1	0.001597444089456869	TGTCAGCAATATTATATTACTCCGTACACTTTT	CQQYYITPYTF	IGKV4-1	.	IGKJ2	22	-1	-1	23
1	0.001597444089456869	TGTCAGCAATATTATAGTTCTCCTTGGACTTTC	CQQYYSSPWTF	IGKV4-1	.	IGKJ4	27	-1	-1	27
1	0.001597444089456869	TGTCAGCAATATTATAGTACTTCGAGCACTTTC	CQQYYSTSSTF	IGKV4-1	.	IGKJ4	20	-1	-1	26
1	0.001597444089456869	TGTCAGCAATATTATAGTACTCTGTACACTTTT	CQQYYSTLYTF	IGKV4-1	.	IGKJ2	21	-1	-1	22
1	0.001597444089456869	TGTCAGCAATATTATAGTACTCCTCCCTTTTTT	CQQYYSTPPFF	IGKV4-1	.	IGKJ2	23	-1	-1	29
1	0.001597444089456869	TGTCAGCAATATTATAGTACTCCTCCCACTTTT	CQQYYSTPPTF	IGKV4-1	.	IGKJ2	23	-1	-1	26
1	0.001597444089456869	TGTCAGCAATATTATAGTACTCCTCGAACGTTC	CQQYYSTPRTF	IGKV4-1	.	IGKJ1	23	-1	-1	27
1	0.001597444089456869	TGTCAGCAATATTATAGTACCCCGCTCACTTTC	CQQYYSTPLTF	IGKV4-1	.	IGKJ4	19	-1	-1	22
1	0.001597444089456869	TGTCAGCAATATTATAGTACACCCATCACCTTC	CQQYYSTPITF	IGKV4-1	.	IGKJ5	19	-1	-1	24
1	0.001597444089456869	TGTCAGCAATATTATAGCTGGCCTCTCACTTTC	CQQYYSWPLTF	IGKV3-15	.	IGKJ4	23	-1	-1	24
1	0.001597444089456869	TGTCAGCAATATTACCCCTACCAGGTGACGTTC	CQQYYPYQVTF	IGKV4-1	.	IGKJ1	13	-1	-1	26
1	0.001597444089456869	TGTCAGCAATATAGTGGCTCTCCTTTCACTTTC	CQQYSGSPFTF	IGKV3-20	.	IGKJ3	23	-1	-1	24
1	0.001597444089456869	TGTCAGGAGTATAATGACTGGCCTCGGACGTTC	CQEYNDWPRTF	IGKV3D-15	.	IGKJ1	24	-1	-1	25
1	0.001597444089456869	TGTCAGGAATATTATAGTGCTCCATTCACTTTC	CQEYYSAPFTF	IGKV4-1	.	IGKJ3	22	-1	-1	23
1	0.001597444089456869	TGTCAACTGAGTTACAGTACCCCTCTCACTTTC	CQLSYSTPLTF	IGKV1D-39	.	IGKJ4	24	-1	-1	24
1	0.001597444089456869	TGTCAACACTCTGCCAGTTTGCTGTACACTTTT	CQHSASLLYTF	IGKV3-20	.	IGKJ2	4	-1	-1	22
1	0.001597444089456869	TGTCAACACTATTATTCTGCTCCTCGGACGTTC	CQHYYSAPRTF	IGKV4-1	.	IGKJ1	27	-1	-1	25
1	0.001597444089456869	TGTCAACACTACGGTAGTCATCCATACACTTTT	CQHYGSHPYTF	IGKV1-13	.	IGKJ2	7	-1	-1	24
1	0.001597444089456869	TGTCAACAGTTTTATAATCCGTCGCTCACTTTC	CQQFYNPSLTF	IGKV1-33	.	IGKJ4	18	-1	-1	22
1	0.001597444089456869	TGTCAACAGTTTGACAGTCTGCCTCCCACTTTC	CQQFDSLPPTF	IGKV1D-33	.	IGKJ3	25	-1	-1	26
1	0.001597444089456869	TGTCAACAGTTTAATAACTGGCCTCTGACGTTC	CQQFNNWPLTF	IGKV3-15	.	IGKJ1	23	-1	-1	26
1	0.001597444089456869	TGTCAACAGTGTCATAATCTCTTCCTCACTTTC	CQQCHNLFLTF	IGKV1-33	.	IGKJ4	20	-1	-1	24
1	0.001597444089456869	TGTCAACAGTATTATAGTTACCCTCGCACTTTC	CQQYYSYPRTF	IGKV1-8	.	IGKJ4	23	-1	-1	26
1	0.001597444089456869	TGTCAACAGTATTATAGTTACCCTCGGGCGTTC	CQQYYSYPRAF	IGKV1-8	.	IGKJ1	27	-1	-1	28
1	0.001597444089456869	TGTCAACAGTATTATAGTTACCCCGTCACTTTC	CQQYYSYPVTF	IGKV1-8	.	IGKJ4	22	-1	-1	25
1	0.001597444089456869	TGTCAACAGTATTATAGTTACCCATTCACTTTC	CQQYYSYPFTF	IGKV1-8	.	IGKJ3	22	-1	-1	23
1	0.001597444089456869	TGTCAACAGTATTATAGTTACCCAATCACCTTC	CQQYYSYPITF	IGKV1-8	.	IGKJ5	22	-1	-1	24
1	0.001597444089456869	TGTCAACAGTATTATAGTACCCCTCCGACGTTC	CQQYYSTPPTF	IGKV1D-43	.	IGKJ1	26	-1	-1	26
1	0.001597444089456869	TGTCAACAGTATTATAGTACCCCTCGCACGTTC	CQQYYSTPRTF	IGKV1D-43	.	IGKJ1	24	-1	-1	27
1	0.001597444089456869	TGTCAACAGTATGATAATCTTCTATACACTTTT	CQQYDNLLYTF	IGKV1-33	.	IGKJ2	19	-1	-1	24
1	0.001597444089456869	TGTCAACAGTATGATAATCTCCCTCCCACCTTC	CQQYDNLPPTF	IGKV1D-33	.	IGKJ5	25	-1	-1	26
1	0.001597444089456869	TGTCAACAGTATGATAATCTCCCTCGGACGTTC	CQQYDNLPRTF	IGKV1D-33	.	IGKJ1	24	-1	-1	25
1	0.001597444089456869	TGTCAACAGTATGATAATCTCCCCCCCACTTTC	CQQYDNLPPTF	IGKV1-33	.	IGKJ4	22	-1	-1	26
1	0.001597444089456869	TGTCAACAGTATGATAATCTCCCGCTCACTTTC	CQQYDNLPLTF	IGKV1-33	.	IGKJ4	22	-1	-1	22
1	0.001597444089456869	TGTCAACAGTATGATAATCACTCGTGGACGTTC	CQQYDNHSWTF	IGKV1-33	.	IGKJ1	18	-1	-1	22
1	0.001597444089456869	TGTCAACAGTATAATACTTACCCTGTCACCTTC	CQQYNTYPVTF	IGKV1-13	.	IGKJ5	23	-1	-1	25
1	0.001597444089456869	TGTCAACAGTATAATAAGTGGCCTCGGACTTTT	CQQYNKWPRTF	IGKV3-15	.	IGKJ2	23	-1	-1	27
1	0.001597444089456869	TGTCAACAGCTTAATAGTTACCTTATCACTTTC	CQQLNSYLITF	IGKV1-9	.	IGKJ3	21	-1	-1	25
1	0.001597444089456869	TGTCAACAGCTTAATAGTTACCCTCGTACTTTC	CQQLNSYPRTF	IGKV1-9	.	IGKJ4	23	-1	-1	27
1	0.001597444089456869	TGTCAACAGCTTAATAGTTACCCCCTCACTTTC	CQQLNSYPLTF	IGKV1-9	.	IGKJ3	22	-1	-1	25
1	0.001597444089456869	TGTCAACAGCATACTGTTTATCCGCCCACTTTT	CQQHTVYPPTF	IGKV1-9	.	IGKJ2	9	-1	-1	26
1	0.001597444089456869	TGTCAACAGGCTTACAGTAGTCCGCACACTTTC	CQQAYSSPHTF	IGKV1-39	.	IGKJ4	18	-1	-1	22
1	0.001597444089456869	TGTCAACAGGCTCACAGTTTCCCTTACACTTTT	CQQAHSFPYTF	IGKV1D-12	.	IGKJ2	24	-1	-1	24
1	0.001597444089456869	TGTCAACAGGCTAACAGTTTCCCTCTCACTTTC	CQQANSFPLTF	IGKV1-12	.	IGKJ4	23	-1	-1	24
1	0.001597444089456869	TGTCAACAGGCTAACAGTTTCCCCCTCACTTTC	CQQANSFPLTF	IGKV1-12	.	IGKJ4	22	-1	-1	24
1	0.001597444089456869	TGTCAACAGGCTAACAGTTTCCCGCTCACTTTC	CQQANSFPLTF	IGKV1-12	.	IGKJ4	22	-1	-1	22
1	0.001597444089456869	TGTCAACAGGCTAACAGTTCCCTGCTCACTTTC	CQQANSSLLTF	IGKV1-12	.	IGKJ4	18	-1	-1	23
1	0.001597444089456869	TGTCAACAGACTTGCACGACGCCGTGGACGTTC	CQQTCTTPWTF	IGKV1-39	.	IGKJ1	9	-1	-1	22
1	0.001597444089456869	TGTCAACAGACTTACAGTACCCCGTGGACGTTC	CQQTYSTPWTF	IGKV1-39	.	IGKJ1	22	-1	-1	22
1	0.001597444089456869	TGTCAACAGACTAACAGTACCCCGCTCACTTTC	CQQTNSTPLTF	IGKV1-39	.	IGKJ4	22	-1	-1	22
1	0.001597444089456869	TGTCAACAGAGTTACAGTCTTCCGTTCACTTTT	CQQSYSLPFTF	IGKV1-39	.	IGKJ2	17	-1	-1	26
1	0.001597444089456869	TGTCAACAGAGTTACAGTGTCCCTCGTACTTTT	CQQSYSVPRTF	IGKV1D-39	.	IGKJ2	24	-1	-1	27
1	0.001597444089456869	TGTCAACAGAGTTACAGTGCCCCTCTCACTTTC	CQQSYSAPLTF	IGKV1D-39	.	IGKJ4	24	-1	-1	24
1	0.001597444089456869	TGTCAACAGAGTTACAGTACCCTTTGGACGTTG	CQQSYSTLWTL	IGKV1-39	.	IGKJ1	21	-1	-1	24
1	0.001597444089456869	TGTCAACAGAGTTACAGTACCCTTGCGACTTTC	CQQSYSTLATF	IGKV1-39	.	IGKJ4	21	-1	-1	27
1	0.001597444089456869	TGTCAACAGAGTTACAGTACCCTGTACACTTTT	CQQSYSTLYTF	IGKV1-39	.	IGKJ2	21	-1	-1	22
1	0.001597444089456869	TGTCAACAGAGTTACAGTACCCCTTGGACGTTC	CQQSYSTPWTF	IGKV1-39	.	IGKJ1	23	-1	-1	24
1	0.001597444089456869	TGTCAACAGAGTTACAGTACCCCTCTCACTTTC	CQQSYSTPLTF	IGKV1D-39	.	IGKJ4	24	-1	-1	24
1	0.001597444089456869	TGTCAACAGAGTTACAGTACCCCTCGGGCTTTT	CQQSYSTPRAF	IGKV1D-39	.	IGKJ2	24	-1	-1	28
1	0.001597444089456869	TGTCAACAGAGTTACAGTACCCCTCGAACGTTC	CQQSYSTPRTF	IGKV1D-39	.	IGKJ1	24	-1	-1	27
1	0.001597444089456869	TGTCAACAGAGTTACAGTACCCCCGTCACTTTC	CQQSYSTPVTF	IGKV1-39	.	IGKJ3	22	-1	-1	25
1	0.001597444089456869	TGTCAACAGAGTTACAGTACCCCCGTGACTTTT	CQQSYSTPVTF	IGKV1-39	.	IGKJ2	22	-1	-1	27
1	0.001597444089456869	TGTCAACAGAGTTACAGTACCCCCATCACCTTC	CQQSYSTPITF	IGKV1-39	.	IGKJ5	22	-1	-1	24
1	0.001597444089456869	TGTCAACAGAGTTACAGTACCCGGTGGACGTTC	CQQSYSTRWTF	IGKV1-39	.	IGKJ1	21	-1	-1	23
1	0.001597444089456869	TGTCAACAGAGTCACAGTGTCCCGTACACTTTT	CQQSHSVPYTF	IGKV1-39	.	IGKJ2	17	-1	-1	23
1	0.001597444089456869	TGTCAACAATTTGATAATCTCCCTATCACCTTC	CQQFDNLPITF	IGKV1-33	.	IGKJ5	24	-1	-1	24
1	0.001597444089456869	TGTCAACAATGTGATGATCTCTCGCTCACTTTC	CQQCDDLSLTF	IGKV1-33	.	IGKJ4	20	-1	-1	22
1	0.001597444089456869	TGTCAACAATATTATACTATTCCTCGTACGTTC	CQQYYTIPRTF	IGKV4-1	.	IGKJ1	23	-1	-1	27
1	0.001597444089456869	TGTCAACAATATTATAGAACTCCCTACACTTTT	CQQYYRTPYTF	IGKV4-1	.	IGKJ2	22	-1	-1	24
1	0.001597444089456869	TGTCAACAATATGGTGATCTGCCGATCACCTTC	CQQYGDLPITF	IGKV1-33	.	IGKJ5	19	-1	-1	22
1	0.001597444089456869	TGTCAACAACGTCGGGACTGGCCGGTCACCTTC	CQQRRDWPVTF	IGKV3-11	.	IGKJ5	22	-1	-1	25
1	0.001597444089456869	TGTCAACAACATTATACTAGTCCGTTCACTTTT	CQQHYTSPFTF	IGKV1D-43	.	IGKJ2	15	-1	-1	26
1	0.001597444089456869	TGTCAACAACATTATACTAGTCCGTTCACTTTT	CQQHYTSPFTF	IGKV4-1	.	IGKJ2	22	-1	-1	26
1	0.001597444089456869	TGTCAAAAGTATAACAGTGCCCCGTGGACGTTC	CQKYNSAPWTF	IGKV1-27	.	IGKJ1	22	-1	-1	22
1	0.001597444089456869	TGTGAACAATATCAGAAGTGGCCTCCGACTTTT	CEQYQKWPPTF	IGKV3-15	.	IGKJ2	23	-1	-1	27
1	0.001597444089456869	TGTATGCAAGCTCTGCAAACCCCGATCACCTTC	CMQALQTPITF	IGKV2-28	.	IGKJ5	19	-1	-1	22
1	0.001597444089456869	TGCCTTCAATATAATACATACCCGTGGACGTTC	CLQYNTYPWTF	IGKV1-16	.	IGKJ1	22	-1	-1	22
1	0.001597444089456869	TGCCTACAAGATTTCAGTTACATGCTCACTTTC	CLQDFSYMLTF	IGKV1-6	.	IGKJ4	20	-1	-1	23
1	0.001597444089456869	TGCCAGCAGTTTAGTGACTATCCGTGGACGTTC	CQQFSDYPWTF	IGKV1-5	.	IGKJ1	9	-1	-1	22
1	0.001597444089456869	TGCCAACACTATCTTAATTACCCTTACACTTTT	CQHYLNYPYTF	IGKV1-5	.	IGKJ2	11	-1	-1	24
1	0.001597444089456869	TGCCAACAGTATAGTACTTATCCTCTCACTTTC	CQQYSTYPLTF	IGKV1D-16	.	IGKJ4	24	-1	-1	24
1	0.001597444089456869	TGCCAACAGTATAATAGTTTTCCTTGGACGTTC	CQQYNSFPWTF	IGKV1-5	.	IGKJ1	18	-1	-1	24
1	0.001597444089456869	TGCCAACAGTATAATAGTTTTACGTGGACGTTC	CQQYNSFTWTF	IGKV1-5	.	IGKJ1	18	-1	-1	21
1	0.001597444089456869	TGCCAACAGTATAATAGTTATTCTAGGACTTTT	CQQYNSYSRTF	IGKV1-5	.	IGKJ2	25	-1	-1	27
1	0.001597444089456869	TGCCAACAGTATAATAGTTATTCGTGGATGTTC	CQQYNSYSWMF	IGKV1-5	.	IGKJ1	22	-1	-1	22
1	0.001597444089456869	TGCCAACAGTATAATAGTTATCCGCTCACTTTC	CQQYNSYPLTF	IGKV1-5	.	IGKJ4	20	-1	-1	22
1	0.001597444089456869	TGCCAACAGTATAATAGTTATCCGCTGACGTTC	CQQYNSYPLTF	IGKV1-5	.	IGKJ1	20	-1	-1	26
1	0.001597444089456869	TGCCAACAGTATAATAGTTACCTAGGGACGTTC	CQQYNSYLGTF	IGKV1-5	.	IGKJ1	19	-1	-1	25
1	0.001597444089456869	TGCCAACAATATCATAGTTACCCTTGGACGTTC	CQQYHSYPWTF	IGKV1-16	.	IGKJ1	23	-1	-1	24
1	0.001597444089456869	TGCCAACAATATAATAACTACCCGAGGACTTTT	CQQYNNYPRTF	IGKV1-5	.	IGKJ2	15	-1	-1	27
1	0.001597444089456869	TGCATGCAGGCTTCACGCTGGCCTCGGACGTTC	CMQASRWPRTF	IGKV2D-30	.	IGKJ1	24	-1	-1	25
1	0.001597444089456869	TGCATGCAGGGAACACACTGGCCGTACACTTTT	CMQGTHWPYTF	IGKV2-30	.	IGKJ2	22	-1	-1	23
1	0.001597444089456869	TGCATGCAATATACACACTGGCCGCACACTTTT	CMQYTHWPHTF	IGKV2-30	.	IGKJ2	22	-1	-1	25
1	0.001597444089456869	TGCATGCAAGCTCTACAAACTCCTTGGACGTTC	CMQALQTPWTF	IGKV2-28	.	IGKJ1	27	-1	-1	24
1	0.001597444089456869	TGCATGCAAGCTCTACAAACTCCTCGAACTTTT	CMQALQTPRTF	IGKV2D-28	.	IGKJ2	24	-1	-1	27
1	0.001597444089456869	TGCATGCAAGCTCTACAAACTCCGGTCACTTTC	CMQALQTPVTF	IGKV2-28	.	IGKJ3	22	-1	-1	25
1	0.001597444089456869	TGCATGCAAGCTCTACAAACTCCGGACACTTTT	CMQALQTPDTF	IGKV2-28	.	IGKJ2	22	-1	-1	25
1	0.001597444089456869	TGCATGCAAGCTCTACAAACTCCGAGAACTTTT	CMQALQTPRTF	IGKV2-28	.	IGKJ2	22	-1	-1	27
1	0.001597444089456869	TGCATGCAAGCTACACTCTGGCCTTGGACGTTC	CMQATLWPWTF	IGKV2-30	.	IGKJ1	23	-1	-1	24
1	0.001597444089456869	TGCATGCAAGCTACACAATTTCCTCACACTTTT	CMQATQFPHTF	IGKV2-24	.	IGKJ2	23	-1	-1	25
1	0.001597444089456869	TGCATGCAAGCTACACAATTTCCCCTCACTTTC	CMQATQFPLTF	IGKV2-24	.	IGKJ4	22	-1	-1	24
1	0.001597444089456869	TGCATGCAAGCTACACAATTTCCGTACACTTTT	CMQATQFPYTF	IGKV2-24	.	IGKJ2	22	-1	-1	23
1	0.001597444089456869	TGCATGCAAGCTACACAATTTGGGTACTCTTTT	CMQATQFGYSF	IGKV2-24	.	IGKJ2	20	-1	-1	23
1	0.001597444089456869	TGCATGCAAGCCACACAGTGGCCGTACACTTTT	CMQATQWPYTF	IGKV2-30	.	IGKJ2	22	-1	-1	23
1	0.001597444089456869	TGCATGCAAGCCACACAGTGGCCGTACACTTTT	CMQATQWPYTF	IGKV2-30	.	IGKJ4	22	-1	-1	26
1	0.001597444089456869	TGCATGCAAGGTCTTCAAACTCCGTGGACGTTC	CMQGLQTPWTF	IGKV2-28	.	IGKJ1	22	-1	-1	22
1	0.001597444089456869	TGCATGCAAGGTGCATATTGGCCGTACACTTTT	CMQGAYWPYTF	IGKV2-30	.	IGKJ2	22	-1	-1	23
1	0.001597444089456869	TGCATGCAAGGTACATACTGGCCTCAGACTTTT	CMQGTYWPQTF	IGKV2D-30	.	IGKJ2	24	-1	-1	27
1	0.001597444089456869	TGCATGCAAGGTACATACTGGCCGTACACTTTT	CMQGTYWPYTF	IGKV2-30	.	IGKJ2	22	-1	-1	23
1	0.001597444089456869	TGCATGCAAGGTACACACTGGCCTTTCACTCTC	CMQGTHWPFTL	IGKV2-30	.	IGKJ4	23	-1	-1	25
1	0.001597444089456869	TGCATGCAAGGTACACACTGGCCTTGGACGTTC	CMQGTHWPWTF	IGKV2-30	.	IGKJ1	23	-1	-1	24
1	0.001597444089456869	TGCATGCAAGGTACACACTGGCCTCTAACTTTT	CMQGTHWPLTF	IGKV2D-30	.	IGKJ2	24	-1	-1	27
1	0.001597444089456869	TGCATGCAAGGTACACACTGGCAGTGGACGTTC	CMQGTHWQWTF	IGKV2-30	.	IGKJ1	21	-1	-1	23
1	0.001597444089456869	TGCATGCAAGGAACACACTGGCCTTGGACGTTC	CMQGTHWPWTF	IGKV2-30	.	IGKJ1	23	-1	-1	24
1	0.001597444089456869	TGCATGCAAACTCTCCAAGCCCCCCTCACTTTC	CMQTLQAPLTF	IGKV2-28	.	IGKJ4	17	-1	-1	24
1	0.001597444089456869	TGCATGCAAACTCTACAAACTCCATTTACTTTC	CMQTLQTPFTF	IGKV2-28	.	IGKJ3	22	-1	-1	23
1	0.001597444089456869	TGCATGCAAACTGAACAAGTTCCGTGGACGTTC	CMQTEQVPWTF	IGKV2D-29	.	IGKJ1	9	-1	-1	22
1	0.001597444089456869	TGCATGCAAAGTATACAGCTTCCTCTCACTTTC	CMQSIQLPLTF	IGKV2D-29	.	IGKJ4	24	-1	-1	24
1	0.001597444089456869	TGCATGCAAAGTACACACTGGCCGTTCACTTTC	CMQSTHWPFTF	IGKV2-30	.	IGKJ3	22	-1	-1	24
1	0.001597444089456869	TGTCTGCAATATTATGGTAGTCCCTCCTTC	CLQYYGSPSF	IGKV4-1	.	IGKJ5	22	-1	-1	25
1	0.001597444089456869	TGTCAGCTACGTGACAGCTGGCCCACCTTC	CQLRDSWPTF	IGKV3-11	.	IGKJ5	6	-1	-1	23
1	0.001597444089456869	TGTCAGCACCATGATGCCTCAGCCACTTTT	CQHHDASATF	IGKV3-20	.	IGKJ2	7	-1	-1	23
1	0.001597444089456869	TGTCAGCAGTATGGTACAGATCGAACGTTC	CQQYGTDRTF	IGKV3-20	.	IGKJ1	15	-1	-1	24
1	0.001597444089456869	TGTCAGCAGTATGGTAGCTCGCCGACGTTC	CQQYGSSPTF	IGKV3-20	.	IGKJ1	19	-1	-1	23
1	0.001597444089456869	TGTCAGCAGTATGGTAGCTCACTCACTTTT	CQQYGSSLTF	IGKV3-20	.	IGKJ2	21	-1	-1	23
1	0.001597444089456869	TGTCAGCAGTATGGTAGCTCACCTACTTTC	CQQYGSSPTF	IGKV3-20	.	IGKJ4	24	-1	-1	24
1	0.001597444089456869	TGTCAGCAGTATGGTAGCTCACCCCTCTTC	CQQYGSSPLF	IGKV3-20	.	IGKJ5	22	-1	-1	26
1	0.001597444089456869	TGTCAGCAGTATGGTAGCTCAATTTCTTTT	CQQYGSSISF	IGKV3-20	.	IGKJ2	20	-1	-1	25
1	0.001597444089456869	TGTCAGCAGTATAATAACTGGCCCTCTTTC	CQQYNNWPSF	IGKV3-15	.	IGKJ3	22	-1	-1	25
1	0.001597444089456869	TGTCAGCAGCGTCGCAACTTGCTCACTTTC	CQQRRNLLTF	IGKV3-11	.	IGKJ4	18	-1	-1	20
1	0.001597444089456869	TGTCAGCAGCGTAGCGAGTGGCCCACTTTT	CQQRSEWPTF	IGKV3-11	.	IGKJ2	22	-1	-1	23
1	0.001597444089456869	TGTCAGCAGCGTAGCAACTGGCTCACTTTC	CQQRSNWLTF	IGKV3-11	.	IGKJ4	21	-1	-1	20
1	0.001597444089456869	TGTCAGCAGCGTAGCAACTGGCCTCTTTTT	CQQRSNWPLF	IGKV3-11	.	IGKJ2	23	-1	-1	26
1	0.001597444089456869	TGTCAGCAGCGTAGCAACTGGCCGACGTTC	CQQRSNWPTF	IGKV3-11	.	IGKJ1	22	-1	-1	23
1	0.001597444089456869	TGTCAGCAGCGTAGCAACTGGATCACCTTC	CQQRSNWITF	IGKV3-11	.	IGKJ5	20	-1	-1	20
1	0.001597444089456869	TGTCAGCAGCGTAGCAACTGGATCAGCTTC	CQQRSNWISF	IGKV3-11	.	IGKJ5	20	-1	-1	20
1	0.001597444089456869	TGTCAGCAGAGTTACAGTCCCTCCGTTTTC	CQQSYSPSVF	IGKV1-39	.	IGKJ4	17	-1	-1	26
1	0.001597444089456869	TGTCAGCAACGTAGCAACTGGCCCACCTTC	CQQRSNWPTF	IGKV3-11	.	IGKJ4	22	-1	-1	23
1	0.001597444089456869	TGTCAACAGTATGATAATCTCCCTACGTTC	CQQYDNLPTF	IGKV1-33	.	IGKJ3	24	-1	-1	27
1	0.001597444089456869	TGTCAACAGCGTAGCAAAGAGTTCACTTTC	CQQRSKEFTF	IGKV3-11	.	IGKJ3	16	-1	-1	21
1	0.001597444089456869	TGTCAACAGCATGGTACTTCACCCACTTTT	CQQHGTSPTF	IGKV3-20	.	IGKJ2	22	-1	-1	23
1	0.001597444089456869	TGTCAACAGGCTAACAGTTTCCCTCTCTTC	CQQANSFPLF	IGKV1-12	.	IGKJ4	23	-1	-1	27
1	0.001597444089456869	TGTCAACAGAGTTACAGTACCCTCACTTTC	CQQSYSTLTF	IGKV1-39	.	IGKJ4	21	-1	-1	21
1	0.001597444089456869	TGTCAACAGAGTTACAGTACCCCCTTTTTC	CQQSYSTPFF	IGKV1-39	.	IGKJ3	22	-1	-1	26
1	0.001597444089456869	TGCCAACAGTATAATAGTTATTGGACGTTC	CQQYNSYWTF	IGKV1-5	.	IGKJ1	21	-1	-1	21
1	0.001597444089456869	TGCCAACAATACAATAGTCATTGGACGTTC	CQQYNSHWTF	IGKV1-5	.	IGKJ1	21	-1	-1	21
1	0.001597444089456869	TGCATGCAAGCTCTACAACCGGGGACTTTT	CMQALQPGTF	IGKV2-28	.	IGKJ2	17	-1	-1	24
1	0.001597444089456869	TGCATGCAAGCTCTACAAACTCCCACTTTC	CMQALQTPTF	IGKV2-28	.	IGKJ4	22	-1	-1	23
1	0.001597444089456869	TGCATGCAAGCTGTGGACACTAGGACGTTC	CMQAVDTRTF	IGKV2-28	.	IGKJ1	11	-1	-1	22
1	0.001597444089456869	TGCATGCAAACTACACAATGGTGGACGTTC	CMQTTQWWTF	IGKV2-24	.	IGKJ1	18	-1	-1	20
1	0.001597444089456869	TGCATGCAAAGTCTGCTCGTGCTCACTTTC	CMQSLLVLTF	IGKV2D-29	.	IGKJ4	11	-1	-1	20
1	0.001597444089456869	TGCCTGGAAGGCACACACCGAACGTTC	CLEGTHRTF	IGKV2-40	.	IGKJ1	2	-1	-1	21
1	0.001597444089456869	TGTCAACAGGCTCGCACTTTC	CQQARTF	IGKV1-12	.	IGKJ3	11	-1	-1	14
1	0.001597444089456869	TGCCAGCACTTGAACACTTTC	CQHLNTF	IGKV1-16	.	IGKJ4	4	-1	-1	14
