# Supplementary material for: Biomarkers and Immune Repertoire Metrics Identified by Peripheral Blood Transcriptomic Sequencing Reveal the Pathogenesis of COVID-19
Source: Front Immunol. 2021 Aug 24;12:677025. doi: 10.3389/fimmu.2021.677025 (PMC8421539; doi:10.3389/fimmu.2021.677025)
Supplement: Supplementary file 1 [file DataSheet_1.zip › TCR_BCR/IGK/convert.20S039617A.clonotypes.IGK.txt]

count	freq	cdr3nt	cdr3aa	v	d	j	VEnd	DStart	DEnd	JStart
13	0.03058823529411765	TGTCAATACTATGATCGCTTGCACACTTTT	CQYYDRLHTF	IGKV3-20	.	IGKJ2	4	-1	-1	22
7	0.01647058823529412	TGTCTGCAAGATTACAATTACCCGCGAACGTTC	CLQDYNYPRTF	IGKV1-6	.	IGKJ1	22	-1	-1	27
7	0.01647058823529412	TGCCAACAGTATTCTGGTTACCCTTTCACTTTC	CQQYSGYPFTF	IGKV1-16	.	IGKJ4	23	-1	-1	25
7	0.01647058823529412	TGCATGCAAGGTACACACTGGCCTGGGACTTTC	CMQGTHWPGTF	IGKV2-30	.	IGKJ3	23	-1	-1	27
6	0.01411764705882353	TGTCAGCAGTATAATAACTGGCCTCGGACGTTC	CQQYNNWPRTF	IGKV3-15	.	IGKJ1	23	-1	-1	25
6	0.01411764705882353	TGTCAACAGGGTTACAGTCCCCCGTTCACTCTT	CQQGYSPPFTL	IGKV1-39	.	IGKJ2	22	-1	-1	26
5	0.011764705882352941	TGTCTGCAATATGGTAGCTCACCTCGGACTTTT	CLQYGSSPRTF	IGKV3D-20	.	IGKJ2	24	-1	-1	27
5	0.011764705882352941	TGTCAGCAGTCTGATAACTCAGGGTACACTTTT	CQQSDNSGYTF	IGKV3-20	.	IGKJ2	20	-1	-1	23
5	0.011764705882352941	TGTCAGCAATTTTATAGGAGTCCGTACACTTTT	CQQFYRSPYTF	IGKV4-1	.	IGKJ2	16	-1	-1	23
5	0.011764705882352941	TGTCAACAGACTACAAGTGTCCCGCACACTTTT	CQQTTSVPHTF	IGKV1-39	.	IGKJ2	9	-1	-1	25
5	0.011764705882352941	TGCATGCAAGCTCTACAAACTCCGTACACTTTT	CMQALQTPYTF	IGKV2-28	.	IGKJ2	22	-1	-1	23
4	0.009411764705882352	TGTCACCACTATGGTACCCCACCTCCGTGGACGTTC	CHHYGTPPPWTF	IGKV3D-20	.	IGKJ1	26	-1	-1	25
4	0.009411764705882352	TGTCAGCAGTATGGTAGCTCACCGCTCACTTTC	CQQYGSSPLTF	IGKV3-20	.	IGKJ4	22	-1	-1	22
4	0.009411764705882352	TGTCAACAGAGTTACAGTACCCCGCTCACTTTC	CQQSYSTPLTF	IGKV1-39	.	IGKJ4	22	-1	-1	22
4	0.009411764705882352	TGCCAACAGTATAATAGTTATTCTCAGACGTTC	CQQYNSYSQTF	IGKV1-5	.	IGKJ1	23	-1	-1	26
4	0.009411764705882352	TGCATGCAAGGTACACACTGGCCGTTCACTTTT	CMQGTHWPFTF	IGKV2-30	.	IGKJ2	22	-1	-1	26
4	0.009411764705882352	TGCATGCAAGGTACACACTGGCCGTTCAGTTTT	CMQGTHWPFSF	IGKV2-30	.	IGKJ2	22	-1	-1	29
4	0.009411764705882352	TGCCAACAATATAGTACTTATTCCACTTTT	CQQYSTYSTF	IGKV1-5	.	IGKJ2	22	-1	-1	23
3	0.007058823529411765	TGTCAGAAGTCTGATACTTCACCTCTTATGTACACTTTT	CQKSDTSPLMYTF	IGKV3D-20	.	IGKJ2	24	-1	-1	27
3	0.007058823529411765	TGTCAGCAGTATGGTAGCTCACCTCGGACGTTC	CQQYGSSPRTF	IGKV3D-20	.	IGKJ1	24	-1	-1	25
3	0.007058823529411765	TGTCAGCAATATTATAGTACTCCGTGGACGTTC	CQQYYSTPWTF	IGKV4-1	.	IGKJ1	22	-1	-1	22
3	0.007058823529411765	TGTCAACAGTATTATAGTACCCCCCTCACTTTC	CQQYYSTPLTF	IGKV1D-43	.	IGKJ4	22	-1	-1	24
3	0.007058823529411765	TGTCAACAGCTTAATACTTACCCTCCAATTTTT	CQQLNTYPPIF	IGKV1D-13	.	IGKJ2	24	-1	-1	29
3	0.007058823529411765	TGTCAACAGGCTAACAGTTTCCCGTACACTTTT	CQQANSFPYTF	IGKV1-12	.	IGKJ2	22	-1	-1	23
3	0.007058823529411765	TGTCAACAGAGTTACGCTGTCACGTACACTTTT	CQQSYAVTYTF	IGKV1-39	.	IGKJ2	14	-1	-1	23
3	0.007058823529411765	TGTCAACAGAGTCACAGTTCCCCTCGGACGTTC	CQQSHSSPRTF	IGKV1D-39	.	IGKJ1	24	-1	-1	25
3	0.007058823529411765	TGTCAACAATATTATGATAGGCCGCTCACTTTC	CQQYYDRPLTF	IGKV1D-43	.	IGKJ4	14	-1	-1	22
3	0.007058823529411765	TGTCAACAAAGTTATGATACTCCTCGGACGTTC	CQQSYDTPRTF	IGKV4-1	.	IGKJ1	27	-1	-1	25
3	0.007058823529411765	TGTCAAAAGCATAACGTCGCCCCACTCACTTTC	CQKHNVAPLTF	IGKV1-27	.	IGKJ4	14	-1	-1	24
3	0.007058823529411765	TGTGAACAGACTGACAGTATTCCCTTCACTTTC	CEQTDSIPFTF	IGKV1-39	.	IGKJ3	18	-1	-1	24
3	0.007058823529411765	TGCCAACAGTATAGTAGTTATTTGTACACTTTT	CQQYSSYLYTF	IGKV1-5	.	IGKJ2	21	-1	-1	22
3	0.007058823529411765	TGTCAACTGAGTTACAGTGCCTTC	CQLSYSAF	IGKV1-39	.	IGKJ1	17	-1	-1	21
2	0.004705882352941176	TGTCAGCAGCGCACCAACTGGCCTTTTGCGCCCACTTTC	CQQRTNWPFAPTF	IGKV3-11	.	IGKJ4	23	-1	-1	27
2	0.004705882352941176	TGCCAACACTATGACACTTATTCCGCCATGTACACTTTT	CQHYDTYSAMYTF	IGKV1-5	.	IGKJ2	22	-1	-1	26
2	0.004705882352941176	TGTCACCAGTATGGTAGCGCACCTCCGTTCACTTTC	CHQYGSAPPFTF	IGKV3D-20	.	IGKJ3	26	-1	-1	27
2	0.004705882352941176	TGTCAGCAGTATGGTAGCTCACCTCCGATCACCTTC	CQQYGSSPPITF	IGKV3D-20	.	IGKJ5	26	-1	-1	25
2	0.004705882352941176	TGTCAACAGAGTTACAGTACCCCCTTGTACACTTTT	CQQSYSTPLYTF	IGKV1-39	.	IGKJ2	22	-1	-1	25
2	0.004705882352941176	TGCCAACAATATTATGATTATTCGCCATACAGTTTT	CQQYYDYSPYSF	IGKV1-5	.	IGKJ2	22	-1	-1	27
2	0.004705882352941176	TGCATGCAAAGTATACAACTTCCTCCGCTCACTTTC	CMQSIQLPPLTF	IGKV2D-29	.	IGKJ4	26	-1	-1	25
2	0.004705882352941176	TGTCTGCAAGATTACCATTACCCTCGAACGTTC	CLQDYHYPRTF	IGKV1-6	.	IGKJ1	23	-1	-1	27
2	0.004705882352941176	TGTCTACAGCATATTACTTACCCGTGGACGTTC	CLQHITYPWTF	IGKV1-17	.	IGKJ1	22	-1	-1	22
2	0.004705882352941176	TGTCTACAAGATTACAATTACCCGTACACTTTT	CLQDYNYPYTF	IGKV1-6	.	IGKJ2	22	-1	-1	23
2	0.004705882352941176	TGTCATCAGAGTACAAGTGTACCCTACACTTTT	CHQSTSVPYTF	IGKV6-21	.	IGKJ2	22	-1	-1	24
2	0.004705882352941176	TGTCATCAGAGTACAAGTATTCCCTACACTTTT	CHQSTSIPYTF	IGKV6-21	.	IGKJ2	12	-1	-1	24
2	0.004705882352941176	TGTCACCAGTATGGTGCTTCACTTCGGACGTTC	CHQYGASLRTF	IGKV3-20	.	IGKJ5	14	-1	-1	30
2	0.004705882352941176	TGTCACCAATATGGAGGTTCACCGTGGACGTTC	CHQYGGSPWTF	IGKV3-20	.	IGKJ1	13	-1	-1	22
2	0.004705882352941176	TGTCAGCAGTATGGTACCTCGCCCCGGGCGTTC	CQQYGTSPRAF	IGKV3-20	.	IGKJ1	19	-1	-1	28
2	0.004705882352941176	TGTCAGCAGTATGGCACCTCACCGTACACTTTT	CQQYGTSPYTF	IGKV3-20	.	IGKJ2	22	-1	-1	23
2	0.004705882352941176	TGTCAGCAGTATAATAACTGGCCGCTCACTTTC	CQQYNNWPLTF	IGKV3-15	.	IGKJ4	22	-1	-1	22
2	0.004705882352941176	TGTCAGCAGCGTAGCGACTGGCCCCTCACTTTC	CQQRSDWPLTF	IGKV3-11	.	IGKJ4	22	-1	-1	24
2	0.004705882352941176	TGTCAGCAGCGTAGCAACTGGCCTCTCACTTTC	CQQRSNWPLTF	IGKV3-11	.	IGKJ4	23	-1	-1	24
2	0.004705882352941176	TGTCAGCAGCGTAGCAACTGGCCTATCACCTTC	CQQRSNWPITF	IGKV3-11	.	IGKJ5	24	-1	-1	24
2	0.004705882352941176	TGTCAGCAATATTATAGTGTTCCGGTCACTTTC	CQQYYSVPVTF	IGKV4-1	.	IGKJ4	17	-1	-1	25
2	0.004705882352941176	TGTCAGCAATATGGGAGTTCACCGTGGACCTTC	CQQYGSSPWTF	IGKV3-20	.	IGKJ1	22	-1	-1	22
2	0.004705882352941176	TGTCAGCAATATGGGAGTTCACCGTGGACCTTC	CQQYGSSPWTF	IGKV3-20	.	IGKJ4	22	-1	-1	30
2	0.004705882352941176	TGTCAGCAATATAATGAGTGGCCTTGGACGTTC	CQQYNEWPWTF	IGKV3-15	.	IGKJ1	23	-1	-1	24
2	0.004705882352941176	TGTCAGCAACGTTCCATGTGGCCGCTCACCTTC	CQQRSMWPLTF	IGKV3-11	.	IGKJ5	11	-1	-1	25
2	0.004705882352941176	TGTCAGCAACGTTACAAGTGGCCGCTCACCTTC	CQQRYKWPLTF	IGKV3-11	.	IGKJ5	22	-1	-1	25
2	0.004705882352941176	TGTCAACAGTATGATGCTTTACCGTACACTTTT	CQQYDALPYTF	IGKV1D-43	.	IGKJ2	11	-1	-1	23
2	0.004705882352941176	TGTCAACAGTATGATAATCTCCCTCTCACCTTC	CQQYDNLPLTF	IGKV1D-33	.	IGKJ5	24	-1	-1	25
2	0.004705882352941176	TGTCAACAGGCTAACAGTTTCCCTCTCACTTTC	CQQANSFPLTF	IGKV1-12	.	IGKJ4	23	-1	-1	24
2	0.004705882352941176	TGTCAACAGGGTTATAGTTCCCCATTCACTTTC	CQQGYSSPFTF	IGKV1-39	.	IGKJ3	22	-1	-1	23
2	0.004705882352941176	TGTCAACAGAGTTCCAGTTCCCCTCCCACTTTC	CQQSSSSPPTF	IGKV1D-39	.	IGKJ4	25	-1	-1	26
2	0.004705882352941176	TGTCAACAGAGTTACAGTACCCCGTGGACGTTC	CQQSYSTPWTF	IGKV1-39	.	IGKJ1	22	-1	-1	22
2	0.004705882352941176	TGTCAACAGAGTTACAGTACCCCGTACACTTTT	CQQSYSTPYTF	IGKV1-39	.	IGKJ2	22	-1	-1	23
2	0.004705882352941176	TGTCAACAATATTATGGTTCTCCCTACACTTTT	CQQYYGSPYTF	IGKV4-1	.	IGKJ2	22	-1	-1	24
2	0.004705882352941176	TGTCAACAAAATTATGATACTCCTCGGACGTTC	CQQNYDTPRTF	IGKV4-1	.	IGKJ1	27	-1	-1	25
2	0.004705882352941176	TGTGAGCAGAGTCACAGTGTCCCCTACACTTTC	CEQSHSVPYTF	IGKV1-39	.	IGKJ1	17	-1	-1	30
2	0.004705882352941176	TGCCAATACTATAATAGTTATTCTCAGGCTTTC	CQYYNSYSQAF	IGKV1-5	.	IGKJ1	23	-1	-1	30
2	0.004705882352941176	TGCCAACATTATAATAGTTATTCTCGATCTTTT	CQHYNSYSRSF	IGKV1-5	.	IGKJ2	23	-1	-1	28
2	0.004705882352941176	TGCCAACACTATAATAGTTACCCTTACAGTTTT	CQHYNSYPYSF	IGKV1-16	.	IGKJ2	23	-1	-1	24
2	0.004705882352941176	TGCCAACAGTATAATAGTTATTCGTGGACGTTC	CQQYNSYSWTF	IGKV1-5	.	IGKJ1	22	-1	-1	22
2	0.004705882352941176	TGCCAACAGTATAATAGTTACCCGTACACTTTT	CQQYNSYPYTF	IGKV1-16	.	IGKJ2	22	-1	-1	23
2	0.004705882352941176	TGCGTGCAACTTCTACAAGCTCCGTGGACGTTC	CVQLLQAPWTF	IGKV2-28	.	IGKJ1	22	-1	-1	22
2	0.004705882352941176	TGCATGCAAGCTCTACAAATCCCTCCCACTTTC	CMQALQIPPTF	IGKV2D-28	.	IGKJ4	25	-1	-1	26
2	0.004705882352941176	TGCATGCAAGCTCTACAAACTCCTCCCACTTTT	CMQALQTPPTF	IGKV2D-28	.	IGKJ2	25	-1	-1	26
2	0.004705882352941176	TGCATGCAAGCTCTACAAACTCCGTGGACGTTC	CMQALQTPWTF	IGKV2-28	.	IGKJ1	22	-1	-1	22
2	0.004705882352941176	TGCATGCAAGCTGTACAAACTCCTCCGACGTTC	CMQAVQTPPTF	IGKV2D-28	.	IGKJ1	26	-1	-1	26
2	0.004705882352941176	TGCATGCAAGGTATACACCTTCCTCGGACGTTC	CMQGIHLPRTF	IGKV2-29	.	IGKJ1	27	-1	-1	25
2	0.004705882352941176	TGCCAACAGTATGGTCTTTATTCCACTTTT	CQQYGLYSTF	IGKV1-5	.	IGKJ2	11	-1	-1	23
2	0.004705882352941176	TGCCAACAGTATAATAGTTATTCCACTTTT	CQQYNSYSTF	IGKV1-5	.	IGKJ2	22	-1	-1	23
1	0.002352941176470588	TGCCAACAGTATAATAGTTATTCTCCGGTGTACACTTTT	CQQYNSYSPVYTF	IGKV1-5	.	IGKJ2	23	-1	-1	28
1	0.002352941176470588	TGTTTGCAGGGTGTTCACCTTCCTCCGTGGACGTTC	CLQGVHLPPWTF	IGKV2-29	.	IGKJ1	23	-1	-1	25
1	0.002352941176470588	TGTCACCAACGTAGCAACTGGCCTCTGCTCACCTTC	CHQRSNWPLLTF	IGKV3-11	.	IGKJ5	23	-1	-1	28
1	0.002352941176470588	TGTCAGCACTATGATAACCCACCTATGTACTCTTTT	CQHYDNPPMYSF	IGKV3-20	.	IGKJ2	24	-1	-1	24
1	0.002352941176470588	TGTCAGCAGTCTTTCAGTACCCCTCACCTCTCTTTC	CQQSFSTPHLSF	IGKV3-7	.	IGKJ4	8	-1	-1	27
1	0.002352941176470588	TGTCAGCAGTATGGTAGCTCACCTCAGTACACTTTT	CQQYGSSPQYTF	IGKV3D-20	.	IGKJ2	24	-1	-1	26
1	0.002352941176470588	TGTCAGCAGTATGGTAGCTCACCCCCATTCACTTTC	CQQYGSSPPFTF	IGKV3-20	.	IGKJ3	22	-1	-1	26
1	0.002352941176470588	TGTCAGCAGTATGATAACTGGCCTCCGCTCACTTTC	CQQYDNWPPLTF	IGKV3-15	.	IGKJ4	23	-1	-1	25
1	0.002352941176470588	TGTCAGCAGTATAATGACTGGCCTCCGCTCACTTTC	CQQYNDWPPLTF	IGKV3D-15	.	IGKJ4	26	-1	-1	25
1	0.002352941176470588	TGTCAGCAGTATAATAACTGGCCTTGGTACACTTTT	CQQYNNWPWYTF	IGKV3-15	.	IGKJ2	23	-1	-1	26
1	0.002352941176470588	TGTCAGCAGTATAATAACTGGCCTCCGTACACTTTT	CQQYNNWPPYTF	IGKV3-15	.	IGKJ2	23	-1	-1	26
1	0.002352941176470588	TGTCAGCAGTATAATAACTGGCCTCCGATCACCTTC	CQQYNNWPPITF	IGKV3D-15	.	IGKJ5	26	-1	-1	25
1	0.002352941176470588	TGTCAGCAGTATAATAACTGGCCCCCGAGGACGTTC	CQQYNNWPPRTF	IGKV3D-15	.	IGKJ1	26	-1	-1	28
1	0.002352941176470588	TGTCAGCAGCGTAGCGACTATGTTCCGGAAACGTTC	CQQRSDYVPETF	IGKV3-11	.	IGKJ1	18	-1	-1	30
1	0.002352941176470588	TGTCAGCAGCGTAGCAACTGGCCTCCATTCACTTTC	CQQRSNWPPFTF	IGKV3-11	.	IGKJ3	23	-1	-1	26
1	0.002352941176470588	TGTCAGCAGGATTATAACTTATCCTGGCTCACTTTC	CQQDYNLSWLTF	IGKV3-7	.	IGKJ4	20	-1	-1	26
1	0.002352941176470588	TGTCAGCAATATGGTGGCTCACCTCCGTATATTTTT	CQQYGGSPPYIF	IGKV3D-20	.	IGKJ2	26	-1	-1	32
1	0.002352941176470588	TGTCAGAAGTATGGTTCCTCACCACTGTACACTTTT	CQKYGSSPLYTF	IGKV3-20	.	IGKJ2	22	-1	-1	25
1	0.002352941176470588	TGTCAACAGTATTATAGTACCCCTATGTACACTTTT	CQQYYSTPMYTF	IGKV1D-43	.	IGKJ2	23	-1	-1	24
1	0.002352941176470588	TGTCAACAGTATGATAATCTCCCCAATATGGCTTTC	CQQYDNLPNMAF	IGKV1-33	.	IGKJ3	22	-1	-1	31
1	0.002352941176470588	TGTCAACAGCTCAATAGTTACCCATTCTTCACTTTC	CQQLNSYPFFTF	IGKV1-9	.	IGKJ3	22	-1	-1	27
1	0.002352941176470588	TGTCAACAGAGTTACAGTACCCTCCCGTGGACGTTC	CQQSYSTLPWTF	IGKV1-39	.	IGKJ1	21	-1	-1	25
1	0.002352941176470588	TGTCAACAGAGTTACAGTACCCCTCGTTGGACGTTC	CQQSYSTPRWTF	IGKV1D-39	.	IGKJ1	24	-1	-1	27
1	0.002352941176470588	TGTCAACAGAGTTACAGTACCCCCCTGCACACTTTT	CQQSYSTPLHTF	IGKV1-39	.	IGKJ2	22	-1	-1	28
1	0.002352941176470588	TGTCAACAAGGTTACAATACCCCTCCGTGGACGTTC	CQQGYNTPPWTF	IGKV1D-39	.	IGKJ1	26	-1	-1	25
1	0.002352941176470588	TGTCAAGAGAGTTACGGGACCCCCCCTTACACTTTT	CQESYGTPPYTF	IGKV1-27	.	IGKJ2	5	-1	-1	27
1	0.002352941176470588	TGCCAGCACTATGGAAACTCACCTCCGTACACTTTT	CQHYGNSPPYTF	IGKV3D-20	.	IGKJ2	26	-1	-1	26
1	0.002352941176470588	TGCCAGGAAACTAATAGTGTTTTAGGCTCCTCTTTC	CQETNSVLGSSF	IGKV1-5	.	IGKJ4	4	-1	-1	31
1	0.002352941176470588	TGCCAACAGTATAATAGTTATTCCACGTGGACGTTC	CQQYNSYSTWTF	IGKV1-5	.	IGKJ1	22	-1	-1	21
1	0.002352941176470588	TGCCAACAGTATAAGAGTTATTTACCTCTTACATTC	CQQYKSYLPLTF	IGKV1-5	.	IGKJ4	21	-1	-1	33
1	0.002352941176470588	TGCCAACAATATTATGATTATTCGCCATACAGTTTT	CQQYYDYSPYSF	IGKV1-5	.	IGKJ1	22	-1	-1	36
1	0.002352941176470588	TGCATGCAGGGCACACACTGGCCTCCGTGGACGTTC	CMQGTHWPPWTF	IGKV2D-30	.	IGKJ1	26	-1	-1	25
1	0.002352941176470588	TGCATGCAAGCTCTACAAACTCCTCTGATCACCTTC	CMQALQTPLITF	IGKV2D-28	.	IGKJ5	24	-1	-1	26
1	0.002352941176470588	TGCATGCAAGCTCTACAAACTCCTAAGTACACTTTT	CMQALQTPKYTF	IGKV2-28	.	IGKJ2	24	-1	-1	26
1	0.002352941176470588	TGCATGCAAGCTCTACAAACCCTTATGTACACTTTT	CMQALQTLMYTF	IGKV2-28	.	IGKJ2	19	-1	-1	24
1	0.002352941176470588	TGCATGCAAGGTACACACTGGCCTCCGATCACCTTC	CMQGTHWPPITF	IGKV2D-30	.	IGKJ5	26	-1	-1	25
1	0.002352941176470588	TGCATGCAAGGGACACACTGGCCCCTGTACACTTTT	CMQGTHWPLYTF	IGKV2-30	.	IGKJ2	22	-1	-1	25
1	0.002352941176470588	TGCATGGGTATTATACAATTCACACAATTTACTTTC	CMGIIQFTQFTF	IGKV2-30	.	IGKJ3	5	-1	-1	26
1	0.002352941176470588	TGTCTCCAGACTAGCAGTTTCCCTCGGACGTTC	CLQTSSFPRTF	IGKV1-12	.	IGKJ1	23	-1	-1	25
1	0.002352941176470588	TGTCTACAAGATTATACTTTCCCTCCCACTTTC	CLQDYTFPPTF	IGKV1-6	.	IGKJ3	23	-1	-1	26
1	0.002352941176470588	TGTCATCAGAGTAGCAGTTTACCGCTCACTTTC	CHQSSSLPLTF	IGKV6-21	.	IGKJ4	22	-1	-1	22
1	0.002352941176470588	TGTCACCAATATGCTTACTCACCTCGAACCTTC	CHQYAYSPRTF	IGKV3D-20	.	IGKJ1	24	-1	-1	30
1	0.002352941176470588	TGTCAGCAGTGTAATAACTGGCCTTTCACTTTC	CQQCNNWPFTF	IGKV3-15	.	IGKJ3	23	-1	-1	24
1	0.002352941176470588	TGTCAGCAGTATTTTACTACTCCGCTCACTTTC	CQQYFTTPLTF	IGKV4-1	.	IGKJ4	22	-1	-1	22
1	0.002352941176470588	TGTCAGCAGTATCAAATCACGCCTCTCACTTTC	CQQYQITPLTF	IGKV3-15	.	IGKJ4	11	-1	-1	24
1	0.002352941176470588	TGTCAGCAGTATGGTTCTACACCCCAGACCTTT	CQQYGSTPQTF	IGKV3-15	.	IGKJ2	11	-1	-1	30
1	0.002352941176470588	TGTCAGCAGTATGGTTCTACACCCCAGACCTTT	CQQYGSTPQTF	IGKV3-20	.	IGKJ2	14	-1	-1	30
1	0.002352941176470588	TGTCAGCAGTATGGTACCTCGTCGATCACCTTC	CQQYGTSSITF	IGKV3-20	.	IGKJ5	19	-1	-1	21
1	0.002352941176470588	TGTCAGCAGTATGGTACCTCACCTCGGACCTTT	CQQYGTSPRTF	IGKV3D-20	.	IGKJ2	24	-1	-1	30
1	0.002352941176470588	TGTCAGCAGTATGGTAGGTCACCGTTCACTTTT	CQQYGRSPFTF	IGKV3-20	.	IGKJ2	22	-1	-1	26
1	0.002352941176470588	TGTCAGCAGTATGGTAACTCACCGTACACTTTT	CQQYGNSPYTF	IGKV3-20	.	IGKJ2	22	-1	-1	23
1	0.002352941176470588	TGTCAGCAGTATGGGAAGTCACCGGTCACTTTC	CQQYGKSPVTF	IGKV3-20	.	IGKJ4	13	-1	-1	15
1	0.002352941176470588	TGTCAGCAGTATGACAGGTCACCTCGAACGTTC	CQQYDRSPRTF	IGKV3D-20	.	IGKJ1	24	-1	-1	27
1	0.002352941176470588	TGTCAGCAGTATGAGAAGTGGCCATTCACCTTC	CQQYEKWPFTF	IGKV3-15	.	IGKJ3	22	-1	-1	23
1	0.002352941176470588	TGTCAGCAGTATGAAACTTGGCCTCGGACGTTC	CQQYETWPRTF	IGKV3-20	.	IGKJ1	12	-1	-1	25
1	0.002352941176470588	TGTCAGCAGTATAATAACTGGCCTGGGACGTTC	CQQYNNWPGTF	IGKV3-15	.	IGKJ1	23	-1	-1	25
1	0.002352941176470588	TGTCAGCAGTATAATAACTGGCCTAGCACTTTT	CQQYNNWPSTF	IGKV3-15	.	IGKJ2	25	-1	-1	26
1	0.002352941176470588	TGTCAGCAGTATAATAACTGGCCGATCACCTTC	CQQYNNWPITF	IGKV3-15	.	IGKJ5	22	-1	-1	22
1	0.002352941176470588	TGTCAGCAGTATAATAACTGGCCATTCACTTTC	CQQYNNWPFTF	IGKV3-15	.	IGKJ3	22	-1	-1	23
1	0.002352941176470588	TGTCAGCAGCTTAATAGTTACCCATTCACTTTC	CQQLNSYPFTF	IGKV1-9	.	IGKJ3	22	-1	-1	23
1	0.002352941176470588	TGTCAGCAGCGTTACAGCTGGCCGATCACCTTC	CQQRYSWPITF	IGKV3-11	.	IGKJ5	22	-1	-1	22
1	0.002352941176470588	TGTCAGCAGCGTCGCAACTGGCCTCGGACGTTC	CQQRRNWPRTF	IGKV3-11	.	IGKJ1	23	-1	-1	25
1	0.002352941176470588	TGTCAGCAGCGTACCTACTGGCCCGTCACTTTC	CQQRTYWPVTF	IGKV3-11	.	IGKJ4	22	-1	-1	25
1	0.002352941176470588	TGTCAGCAGCGTAGCAACTGGCTTATCACCTTC	CQQRSNWLITF	IGKV3-11	.	IGKJ5	21	-1	-1	24
1	0.002352941176470588	TGTCAGCAGCGTAGCAACTGGCCTTGGACGTTC	CQQRSNWPWTF	IGKV3-11	.	IGKJ1	23	-1	-1	24
1	0.002352941176470588	TGTCAGCAGCGTAGCAACTGGCCTCGGACGTTC	CQQRSNWPRTF	IGKV3-11	.	IGKJ1	23	-1	-1	25
1	0.002352941176470588	TGTCAGCAGCGTAGCAACTGGCCGCTCGCTTTC	CQQRSNWPLAF	IGKV3-11	.	IGKJ4	22	-1	-1	22
1	0.002352941176470588	TGTCAGCAGACCTACAGTGCCCCCTACACTTTT	CQQTYSAPYTF	IGKV1-39	.	IGKJ2	22	-1	-1	24
1	0.002352941176470588	TGTCAGCAGAGTCTCACTTTTTTTCTCACTTTT	CQQSLTFFLTF	IGKV1-12	.	IGKJ4	8	-1	-1	24
1	0.002352941176470588	TGTCAGCAATATTCTAGTATTCCGTACACTTTT	CQQYSSIPYTF	IGKV4-1	.	IGKJ2	22	-1	-1	23
1	0.002352941176470588	TGTCAGCAATATTATGTTCTTCCGTACACTTTT	CQQYYVLPYTF	IGKV4-1	.	IGKJ2	14	-1	-1	23
1	0.002352941176470588	TGTCAGCAATATTATGCTTTTCCATCCACTTTC	CQQYYAFPSTF	IGKV4-1	.	IGKJ3	14	-1	-1	26
1	0.002352941176470588	TGTCAGCAATATTATGGTACTCCTTACACTTTT	CQQYYGTPYTF	IGKV4-1	.	IGKJ2	23	-1	-1	24
1	0.002352941176470588	TGTCAGCAATATTATACTACTCCTCGGACTTTT	CQQYYTTPRTF	IGKV4-1	.	IGKJ2	27	-1	-1	27
1	0.002352941176470588	TGTCAGCAATATTATACTACTCCGTACACTTTT	CQQYYTTPYTF	IGKV4-1	.	IGKJ2	22	-1	-1	23
1	0.002352941176470588	TGTCAGCAATATTATAGTGCTCCGTACACTTTT	CQQYYSAPYTF	IGKV4-1	.	IGKJ2	22	-1	-1	23
1	0.002352941176470588	TGTCAGCAATATTATAGTACTCCTCCTCTCTTC	CQQYYSTPPLF	IGKV4-1	.	IGKJ1	23	-1	-1	30
1	0.002352941176470588	TGTCAGCAATATGGTAGTTCACCTCGGACGTTC	CQQYGSSPRTF	IGKV3D-20	.	IGKJ1	24	-1	-1	25
1	0.002352941176470588	TGTCAGCAATATGATGACTGGCCTCAGACGTTC	CQQYDDWPQTF	IGKV3-15	.	IGKJ2	23	-1	-1	33
1	0.002352941176470588	TGTCAGCAATATGATAAATGGCCCCTCACTTTC	CQQYDKWPLTF	IGKV3-15	.	IGKJ4	22	-1	-1	24
1	0.002352941176470588	TGTCAGCAATATGAGAGTTGGCCATTCACCTTC	CQQYESWPFTF	IGKV3-15	.	IGKJ3	11	-1	-1	23
1	0.002352941176470588	TGTCAGCAATACTTTAGTACTCCCTTCACTTTC	CQQYFSTPFTF	IGKV4-1	.	IGKJ3	22	-1	-1	24
1	0.002352941176470588	TGTCAGCAACATTATAATAATCCTTTCACTTTC	CQQHYNNPFTF	IGKV4-1	.	IGKJ4	23	-1	-1	25
1	0.002352941176470588	TGTCAGCAAAGTTACACTACCCCGTGGACGTTC	CQQSYTTPWTF	IGKV1-39	.	IGKJ1	22	-1	-1	22
1	0.002352941176470588	TGTCAGGAGTATAATGGCTGGCCGCTCACTCTC	CQEYNGWPLTL	IGKV3-15	.	IGKJ4	22	-1	-1	22
1	0.002352941176470588	TGTCAACACTATTTTAATGTCCCGCTCACCTTC	CQHYFNVPLTF	IGKV1-33	.	IGKJ4	22	-1	-1	22
1	0.002352941176470588	TGTCAACACAATTATAAGACTCCTCGGACGTTC	CQHNYKTPRTF	IGKV4-1	.	IGKJ1	27	-1	-1	25
1	0.002352941176470588	TGTCAACAGTTTAGTGCTTTGCCGCACACTTTT	CQQFSALPHTF	IGKV1-13	.	IGKJ2	12	-1	-1	25
1	0.002352941176470588	TGTCAACAGTTTAATAATTACCCCCTCACTTTC	CQQFNNYPLTF	IGKV1-13	.	IGKJ4	22	-1	-1	24
1	0.002352941176470588	TGTCAACAGTATTATAGTTTCCCGTTCACTTTC	CQQYYSFPFTF	IGKV1D-8	.	IGKJ3	22	-1	-1	24
1	0.002352941176470588	TGTCAACAGTATTATAGTTTCCCGTACACTTTT	CQQYYSFPYTF	IGKV1D-8	.	IGKJ2	22	-1	-1	23
1	0.002352941176470588	TGTCAACAGTATTATAGTACCCCTTTCACTTTC	CQQYYSTPFTF	IGKV1D-43	.	IGKJ3	23	-1	-1	24
1	0.002352941176470588	TGTCAACAGTATTATAGTACCCCTCCGACGTTC	CQQYYSTPPTF	IGKV1D-43	.	IGKJ1	26	-1	-1	26
1	0.002352941176470588	TGTCAACAGTATGATAATCTCCTCCGGGGTTTC	CQQYDNLLRGF	IGKV1D-33	.	IGKJ4	26	-1	-1	29
1	0.002352941176470588	TGTCAACAGTATGATAATCTCCCGTACACTTTT	CQQYDNLPYTF	IGKV1-33	.	IGKJ2	22	-1	-1	23
1	0.002352941176470588	TGTCAACAGTATGATAATCTCCCGATCACCTTC	CQQYDNLPITF	IGKV1-33	.	IGKJ5	22	-1	-1	22
1	0.002352941176470588	TGTCAACAGTATACTATTTCACCTCTCACTTTC	CQQYTISPLTF	IGKV1-8	.	IGKJ4	11	-1	-1	24
1	0.002352941176470588	TGTCAACAGTATAGTAGGTACCCGTGGACGTTC	CQQYSRYPWTF	IGKV1-5	.	IGKJ1	16	-1	-1	22
1	0.002352941176470588	TGTCAACAGCTTAATAGTTACCCGCTCACTTTC	CQQLNSYPLTF	IGKV1D-13	.	IGKJ4	22	-1	-1	22
1	0.002352941176470588	TGTCAACAGCATTACAATGTCCCCTACACTTTT	CQQHYNVPYTF	IGKV1-39	.	IGKJ2	15	-1	-1	24
1	0.002352941176470588	TGTCAACAGGCTAACAGTTTCCCCCACACTTTT	CQQANSFPHTF	IGKV1-12	.	IGKJ2	22	-1	-1	25
1	0.002352941176470588	TGTCAACAGGCTAACAGTTTCCCATTCACTTTC	CQQANSFPFTF	IGKV1-12	.	IGKJ3	22	-1	-1	23
1	0.002352941176470588	TGTCAACAGGGTAACAGTTTGCCATTCACTTTC	CQQGNSLPFTF	IGKV1-12	.	IGKJ3	19	-1	-1	23
1	0.002352941176470588	TGTCAACAGACTTTCGTTAACCCATTCACTTTC	CQQTFVNPFTF	IGKV1-39	.	IGKJ3	9	-1	-1	23
1	0.002352941176470588	TGTCAACAGACTTACACTCTCCCCCTGGCGTGC	CQQTYTLPLAC	IGKV1-39	.	IGKJ1	15	-1	-1	28
1	0.002352941176470588	TGTCAACAGACTTACAGTCCCCCTCTCACTTTC	CQQTYSPPLTF	IGKV1D-39	.	IGKJ3	24	-1	-1	25
1	0.002352941176470588	TGTCAACAGACTGACACTTTCCCCCTCACCTTC	CQQTDTFPLTF	IGKV1-12	.	IGKJ5	22	-1	-1	25
1	0.002352941176470588	TGTCAACAGAGTTACACTACCCCTCGGACGTTC	CQQSYTTPRTF	IGKV1D-39	.	IGKJ1	24	-1	-1	25
1	0.002352941176470588	TGTCAACAGAGTTACACTACCCCGTGGACGTTC	CQQSYTTPWTF	IGKV1-39	.	IGKJ1	22	-1	-1	22
1	0.002352941176470588	TGTCAACAGAGTTACAGTACCCCTCTGGGTTTC	CQQSYSTPLGF	IGKV1D-39	.	IGKJ4	24	-1	-1	29
1	0.002352941176470588	TGTCAACAGAGTTACAGTACCCCTCGTTCTTTT	CQQSYSTPRSF	IGKV1D-39	.	IGKJ2	24	-1	-1	28
1	0.002352941176470588	TGTCAACAGAGTTACAGTACCCCTCGGACTTTT	CQQSYSTPRTF	IGKV1D-39	.	IGKJ2	24	-1	-1	27
1	0.002352941176470588	TGTCAACAGAGTTACAGTACCCCTCAGACGTTC	CQQSYSTPQTF	IGKV1D-39	.	IGKJ1	24	-1	-1	26
1	0.002352941176470588	TGTCAACAGAGTTACAGTACCCCCTGGACGTTC	CQQSYSTPWTF	IGKV1-39	.	IGKJ1	22	-1	-1	24
1	0.002352941176470588	TGTCAACAGAGTTACAGTACCCCGATCACCTTC	CQQSYSTPITF	IGKV1-39	.	IGKJ5	22	-1	-1	22
1	0.002352941176470588	TGTCAACAGAGTTACAGTAACCTCAAGACGTTC	CQQSYSNLKTF	IGKV1-39	.	IGKJ1	18	-1	-1	26
1	0.002352941176470588	TGTCAACAGAGTCACAGTCATCCGTACACTTTT	CQQSHSHPYTF	IGKV1-39	.	IGKJ2	17	-1	-1	23
1	0.002352941176470588	TGTCAACAATATTTTGTTTCCCCTTGCAGTTTT	CQQYFVSPCSF	IGKV1D-43	.	IGKJ2	12	-1	-1	29
1	0.002352941176470588	TGTCAACAATATCATACTGGTCCCGTCACTTTC	CQQYHTGPVTF	IGKV4-1	.	IGKJ4	15	-1	-1	25
1	0.002352941176470588	TGTCAACAATATAATAGTTACCCGAGGACGTTC	CQQYNSYPRTF	IGKV1-16	.	IGKJ1	26	-1	-1	25
1	0.002352941176470588	TGTCAACAATATAAGACGTACCCCCTGACTTTC	CQQYKTYPLTF	IGKV1D-43	.	IGKJ4	23	-1	-1	27
1	0.002352941176470588	TGTCAACAACATTACAATATCCCTCCGACTTTT	CQQHYNIPPTF	IGKV1D-39	.	IGKJ2	26	-1	-1	27
1	0.002352941176470588	TGTCAACAACATTACAATATCCCTCCGACCTTT	CQQHYNIPPTF	IGKV1D-39	.	IGKJ2	26	-1	-1	30
1	0.002352941176470588	TGTCAAAAGTATGACAGTGTCCCATTCGCTTTC	CQKYDSVPFAF	IGKV1-27	.	IGKJ3	22	-1	-1	23
1	0.002352941176470588	TGTCAAAAGTATGACAGTGCCCCGCTCACTTTC	CQKYDSAPLTF	IGKV1-27	.	IGKJ4	22	-1	-1	22
1	0.002352941176470588	TGTCAAAAGTATAACAGTGCCCCTCTGACGTTC	CQKYNSAPLTF	IGKV1-27	.	IGKJ1	23	-1	-1	26
1	0.002352941176470588	TGTAAGCAGGGTATCACCTGGCCTCTGACGTTC	CKQGITWPLTF	IGKV3-11	.	IGKJ1	23	-1	-1	26
1	0.002352941176470588	TGCCACCAGTATAGTTATTATCCGTGGACGTTC	CHQYSYYPWTF	IGKV1-5	.	IGKJ1	12	-1	-1	22
1	0.002352941176470588	TGCCAGCAATATGACAATTATTCTCGAAATTTT	CQQYDNYSRNF	IGKV1-5	.	IGKJ2	27	-1	-1	29
1	0.002352941176470588	TGCCAGCAATATAATGACTTCCCTCGAACGTAC	CQQYNDFPRTY	IGKV1-16	.	IGKJ1	14	-1	-1	27
1	0.002352941176470588	TGCCAACATTATTATGGTTATCCATACAGTTTT	CQHYYGYPYSF	IGKV1-5	.	IGKJ2	20	-1	-1	24
1	0.002352941176470588	TGCCAACACTATGATCATTATCCGTACACTTTT	CQHYDHYPYTF	IGKV1-5	.	IGKJ2	11	-1	-1	23
1	0.002352941176470588	TGCCAACAGTATTACACTTATCCTTGGACGTTC	CQQYYTYPWTF	IGKV1-5	.	IGKJ1	11	-1	-1	24
1	0.002352941176470588	TGCCAACAGTATCATGGTTATCCGTACACTTTT	CQQYHGYPYTF	IGKV1-5	.	IGKJ2	20	-1	-1	23
1	0.002352941176470588	TGCCAACAGTATGAACATCTACCTCTCACTTTC	CQQYEHLPLTF	IGKV1-16	.	IGKJ4	11	-1	-1	24
1	0.002352941176470588	TGCCAACAGTATACTAGTGACCCTATCACCTTC	CQQYTSDPITF	IGKV1-16	.	IGKJ5	24	-1	-1	24
1	0.002352941176470588	TGCCAACAGTATAATACTTACCCTCACACTTTT	CQQYNTYPHTF	IGKV1D-16	.	IGKJ2	24	-1	-1	25
1	0.002352941176470588	TGCCAACAGTATAATAGTTATTCTCTCACTTTC	CQQYNSYSLTF	IGKV1-5	.	IGKJ4	23	-1	-1	24
1	0.002352941176470588	TGCCAACAGTATAATAGTTATTCTCGGACGTTC	CQQYNSYSRTF	IGKV1-5	.	IGKJ1	23	-1	-1	25
1	0.002352941176470588	TGCCAACAGTATAATAGTTATTCTCGAACTTTT	CQQYNSYSRTF	IGKV1-5	.	IGKJ2	27	-1	-1	27
1	0.002352941176470588	TGCCAACAGTATAATAGTTATTGGGTGGCGTTC	CQQYNSYWVAF	IGKV1-5	.	IGKJ1	21	-1	-1	28
1	0.002352941176470588	TGCCAACAGTATAATAGTTACCCTCTCACTTTC	CQQYNSYPLTF	IGKV1D-16	.	IGKJ4	24	-1	-1	24
1	0.002352941176470588	TGCCAACAGTATAATAGTTACCCGATCACCTTC	CQQYNSYPITF	IGKV1-16	.	IGKJ5	22	-1	-1	22
1	0.002352941176470588	TGCCAACAGTATAATAGTGATTCTCGGACCTTC	CQQYNSDSRTF	IGKV1-5	.	IGKJ1	23	-1	-1	25
1	0.002352941176470588	TGCCAACAGTATAATAGTGATTCTCGGACGTTC	CQQYNSDSRTF	IGKV1-5	.	IGKJ1	23	-1	-1	25
1	0.002352941176470588	TGCCAACAGTATAATAGATTTTCTGCCACTTTT	CQQYNRFSATF	IGKV1-5	.	IGKJ4	23	-1	-1	26
1	0.002352941176470588	TGCGTGCAAAGTTTACACCTTCCTTCGGCTTTC	CVQSLHLPSAF	IGKV2D-29	.	IGKJ4	27	-1	-1	28
1	0.002352941176470588	TGCATGCAACGTATAGAGTTTCCTTACACTTTT	CMQRIEFPYTF	IGKV2-40	.	IGKJ2	24	-1	-1	24
1	0.002352941176470588	TGCATGCAACGTATAGAGTTCCCGTACACTTTT	CMQRIEFPYTF	IGKV2-40	.	IGKJ2	19	-1	-1	23
1	0.002352941176470588	TGCATGCAAGTAATGCACCTTCCCCTCACCTTC	CMQVMHLPLTF	IGKV2-24	.	IGKJ4	9	-1	-1	24
1	0.002352941176470588	TGCATGCAAGCTCTACACACTCCGCACACTTTT	CMQALHTPHTF	IGKV2-28	.	IGKJ2	22	-1	-1	25
1	0.002352941176470588	TGCATGCAAGCTCTACAAACTCCTTGGACGTTC	CMQALQTPWTF	IGKV2-28	.	IGKJ1	27	-1	-1	24
1	0.002352941176470588	TGCATGCAAGGTATTCAGCTGCCTCGGACATTC	CMQGIQLPRTF	IGKV2-26	.	IGKJ1	9	-1	-1	25
1	0.002352941176470588	TGCATGCAAGGTATACACCTTCCCTGGACGTTC	CMQGIHLPWTF	IGKV2-29	.	IGKJ1	22	-1	-1	24
1	0.002352941176470588	TGCATGCAAGGTATACACCTTCCGCTCACTTTC	CMQGIHLPLTF	IGKV2-29	.	IGKJ4	22	-1	-1	22
1	0.002352941176470588	TGCATGCAAGGTATAAAACTTCCGTACACTTTT	CMQGIKLPYTF	IGKV2D-29	.	IGKJ2	22	-1	-1	23
1	0.002352941176470588	TGCATGCAAGGTACACACTGGCCTCCGGCTTTC	CMQGTHWPPAF	IGKV2D-30	.	IGKJ3	27	-1	-1	28
1	0.002352941176470588	TGCATGCAAGGTACACACTGGCCGATCACCTTC	CMQGTHWPITF	IGKV2-30	.	IGKJ5	22	-1	-1	22
1	0.002352941176470588	TGCATGCAAGGAACACACTGGCCTCTCACCTTC	CMQGTHWPLTF	IGKV2D-30	.	IGKJ4	24	-1	-1	24
1	0.002352941176470588	TGCATGCAAGGAACACACTGGCCGTTCACTTTC	CMQGTHWPFTF	IGKV2-30	.	IGKJ2	22	-1	-1	26
1	0.002352941176470588	TGCATGCAAAGTATGCAACTTTCTTGGACGACC	CMQSMQLSWTT	IGKV2D-29	.	IGKJ1	20	-1	-1	24
1	0.002352941176470588	TGCATGCAAAGTATACAGCTTCCGTACACTTTT	CMQSIQLPYTF	IGKV2D-29	.	IGKJ2	22	-1	-1	23
1	0.002352941176470588	TGCACGCAAGCTACACAATTTCCTCCCACTTTT	CTQATQFPPTF	IGKV2D-24	.	IGKJ2	24	-1	-1	26
1	0.002352941176470588	TGCACGCAAACTACACAATTTCCGTACACTTTT	CTQTTQFPYTF	IGKV2D-24	.	IGKJ2	22	-1	-1	23
1	0.002352941176470588	TGTCAGCGGTATGGTAGCTCACCTCCCGTC	CQRYGSSPPV	IGKV3D-20	.	IGKJ5	25	-1	-1	28
1	0.002352941176470588	TGTCAGCACTATGGTCCGTTGGTCACTTTC	CQHYGPLVTF	IGKV3-20	.	IGKJ4	14	-1	-1	22
1	0.002352941176470588	TGTCAGCAGTATGGTAGCTCGTACACTTTT	CQQYGSSYTF	IGKV3-20	.	IGKJ2	19	-1	-1	20
1	0.002352941176470588	TGTCAGCAGTATAATAACTGGCCAACGTTC	CQQYNNWPTF	IGKV3-15	.	IGKJ1	22	-1	-1	24
1	0.002352941176470588	TGTCAGCAGCGTTACGACTGGGTCACCTTC	CQQRYDWVTF	IGKV3-11	.	IGKJ5	11	-1	-1	22
1	0.002352941176470588	TGTCAGCAGCGTAGCAACTTGTACACTTTT	CQQRSNLYTF	IGKV3-11	.	IGKJ2	18	-1	-1	19
1	0.002352941176470588	TGTCAGCAGCGTAGCAACTGGATCACCTTC	CQQRSNWITF	IGKV3-11	.	IGKJ5	20	-1	-1	20
1	0.002352941176470588	TGTCAGCAATATTATAGTACTCTCACTTTC	CQQYYSTLTF	IGKV4-1	.	IGKJ4	21	-1	-1	21
1	0.002352941176470588	TGTCAACAGTATGATAATCTATTCACTTTC	CQQYDNLFTF	IGKV1-33	.	IGKJ3	19	-1	-1	19
1	0.002352941176470588	TGTCAACAACGTAGCGACTGGATCACCTTC	CQQRSDWITF	IGKV3D-11	.	IGKJ5	20	-1	-1	20
1	0.002352941176470588	TGCCAACAGTATAATAGTTTTTGGACGTTC	CQQYNSFWTF	IGKV1-16	.	IGKJ1	18	-1	-1	21
1	0.002352941176470588	TGCCAACAGTATAATAGTTATTCTTCTTTT	CQQYNSYSSF	IGKV1-5	.	IGKJ2	23	-1	-1	25
1	0.002352941176470588	TGCCAACAGTATAATAGTTACCTCACTTTC	CQQYNSYLTF	IGKV1-16	.	IGKJ4	21	-1	-1	21
1	0.002352941176470588	TGCCAACAGTATAATAGCCAGTACACTTTT	CQQYNSQYTF	IGKV1-5	.	IGKJ2	16	-1	-1	20
1	0.002352941176470588	TGCATGCAAGGTTTACAGCCTCCCACTTTC	CMQGLQPPTF	IGKV2D-29	.	IGKJ4	22	-1	-1	23
1	0.002352941176470588	TGTCAGCAGTATGGTAGCTCACCTCCG	CQQYGSSPP	IGKV3D-20	.	IGKJ5	26	-1	-1	18
1	0.002352941176470588	TGTCAACAGAGTTACATTCTCACTTTC	CQQSYILTF	IGKV1-39	.	IGKJ4	15	-1	-1	18
1	0.002352941176470588	TGCATGCAAGCTCTACAAAGAGGTTTT	CMQALQRGF	IGKV2-28	.	IGKJ2	18	-1	-1	23
1	0.002352941176470588	TGCATGGAAGCTATACAATTCACTTTC	CMEAIQFTF	IGKV2-30	.	IGKJ3	16	-1	-1	17
1	0.002352941176470588	TGTCAGTGGAGTGACCAATTT	CQWSDQF	IGKV3-11	.	IGKJ2	5	-1	-1	18
1	0.002352941176470588	TGTCAGCAAGAGGGAACGTTC	CQQEGTF	IGKV3-15	.	IGKJ1	7	-1	-1	15
1	0.002352941176470588	TGTCAACAGCTTAATTCTTTC	CQQLNSF	IGKV1-9	.	IGKJ4	14	-1	-1	16
