# Supplementary material for: Biomarkers and Immune Repertoire Metrics Identified by Peripheral Blood Transcriptomic Sequencing Reveal the Pathogenesis of COVID-19
Source: Front Immunol. 2021 Aug 24;12:677025. doi: 10.3389/fimmu.2021.677025 (PMC8421539; doi:10.3389/fimmu.2021.677025)
Supplement: Supplementary file 1 [file DataSheet_1.zip › TCR_BCR/IGK/convert.20S039618A.clonotypes.IGK.txt]

count	freq	cdr3nt	cdr3aa	v	d	j	VEnd	DStart	DEnd	JStart
10	0.013020833333333334	TGTCATCAGTCTAATAAGTGGCCTCTGTGGTCGTTC	CHQSNKWPLWSF	IGKV3-15	.	IGKJ1	23	-1	-1	26
7	0.009114583333333334	TGTCAGCAGTATGGTAACTCACCTCTGTGCAGTTTT	CQQYGNSPLCSF	IGKV3D-20	.	IGKJ2	24	-1	-1	25
6	0.0078125	TGTCTCCAGTATGGTAGCTCGCCTCCCTGGGCGTTC	CLQYGSSPPWAF	IGKV3D-20	.	IGKJ1	25	-1	-1	27
6	0.0078125	TGTCAGGAATACAATAACTGGCCCGCGTGGACATTC	CQEYNNWPAWTF	IGKV3-15	.	IGKJ1	22	-1	-1	25
6	0.0078125	TGTCAGGTGTATGGTTTCTCAGCTCCAACGTTC	CQVYGFSAPTF	IGKV3D-20	.	IGKJ1	25	-1	-1	27
5	0.006510416666666667	TGTCAGCAGTATGGTAGTTTCCCGATCACCTTC	CQQYGSFPITF	IGKV3-20	.	IGKJ5	16	-1	-1	22
5	0.006510416666666667	TGTCAGCAGCGTGACAACTGGCCTCAGACGTTC	CQQRDNWPQTF	IGKV3-11	.	IGKJ1	23	-1	-1	26
5	0.006510416666666667	TGTCAACAGACTCACATTATCCCGTGGACTTTC	CQQTHIIPWTF	IGKV1-13	.	IGKJ1	8	-1	-1	22
5	0.006510416666666667	TGTCAACAGAGTTACAGTACGCCTCGGACGTTC	CQQSYSTPRTF	IGKV1D-39	.	IGKJ1	24	-1	-1	25
5	0.006510416666666667	TGCCAACAATATAAATTTTACCCGTACAATTTT	CQQYKFYPYNF	IGKV1-5	.	IGKJ2	13	-1	-1	23
5	0.006510416666666667	TGCATGCAAGCTCTACAAACTCCGTACACTTTT	CMQALQTPYTF	IGKV2-28	.	IGKJ2	22	-1	-1	23
4	0.005208333333333333	TGTCAGCACTATGGTAACTCACCTCCGTCGTACACCTTT	CQHYGNSPPSYTF	IGKV3D-20	.	IGKJ2	26	-1	-1	29
4	0.005208333333333333	TGTCATCAATATTCTGGCTCACCTCCGTACACTTTC	CHQYSGSPPYTF	IGKV3D-20	.	IGKJ2	26	-1	-1	26
4	0.005208333333333333	TGTCAGCAGTATAATAACTGGCCTCCGCTCACTTTC	CQQYNNWPPLTF	IGKV3D-15	.	IGKJ4	26	-1	-1	25
4	0.005208333333333333	TGTCAGGAGCATACTGATTGGGCTCCGATCACCTTC	CQEHTDWAPITF	IGKV3-15	.	IGKJ5	12	-1	-1	25
4	0.005208333333333333	TGTCAACACTATGGGACCTCGCCTCCGGTGACGTTC	CQHYGTSPPVTF	IGKV3D-20	.	IGKJ1	27	-1	-1	29
4	0.005208333333333333	TGTCTACAAGATTACAATTACCCGTACACTTTT	CLQDYNYPYTF	IGKV1-6	.	IGKJ2	22	-1	-1	23
4	0.005208333333333333	TGTCAGCAGTGGTATAGTACTCCTCACACTTTT	CQQWYSTPHTF	IGKV4-1	.	IGKJ2	23	-1	-1	25
4	0.005208333333333333	TGTCAGCAGTATTTTCTTACTCCTCGGACGTTC	CQQYFLTPRTF	IGKV4-1	.	IGKJ1	27	-1	-1	25
4	0.005208333333333333	TGTCAGCAGTATAATAACTGGCCTCGGACGTTC	CQQYNNWPRTF	IGKV3-15	.	IGKJ1	23	-1	-1	25
4	0.005208333333333333	TGTCAACAGTATGAAAGTGTCCCCTATACTTTT	CQQYESVPYTF	IGKV1-33	.	IGKJ2	13	-1	-1	27
4	0.005208333333333333	TGTCAACAGAGTTACATCAGCCCATACACTTTT	CQQSYISPYTF	IGKV1-39	.	IGKJ2	15	-1	-1	24
4	0.005208333333333333	TGTCAACAATCTTACAGTTCCCCTCGCACTTTT	CQQSYSSPRTF	IGKV1D-39	.	IGKJ2	24	-1	-1	26
4	0.005208333333333333	TGTCAACAACTTAAAAATTACCCCGTCACCTTC	CQQLKNYPVTF	IGKV1-9	.	IGKJ5	22	-1	-1	25
4	0.005208333333333333	TGCCACCAGTATGATACTTATCCTCGAACTTTT	CHQYDTYPRTF	IGKV1-5	.	IGKJ2	27	-1	-1	27
4	0.005208333333333333	TGCCAACAGTCTCATAGTTATTCTGGGACGTTC	CQQSHSYSGTF	IGKV1-5	.	IGKJ1	23	-1	-1	25
4	0.005208333333333333	TGCCAACAGTATAATAGTTATTCTCGGACGTTC	CQQYNSYSRTF	IGKV1-5	.	IGKJ1	23	-1	-1	25
4	0.005208333333333333	TGCATGCAGGCTACACAATATCCTCGAACGTTC	CMQATQYPRTF	IGKV2-24	.	IGKJ1	23	-1	-1	27
4	0.005208333333333333	TGCATGCAACCTCTAGAAACTCCCTGGACGTTC	CMQPLETPWTF	IGKV2-28	.	IGKJ1	22	-1	-1	24
4	0.005208333333333333	TGCATGCAAGGTACACACTGGCCGTGGACGTTC	CMQGTHWPWTF	IGKV2-30	.	IGKJ1	22	-1	-1	22
4	0.005208333333333333	TGCATGCAAAATACGCACTGGCCTCACACTTTT	CMQNTHWPHTF	IGKV2D-30	.	IGKJ2	24	-1	-1	25
4	0.005208333333333333	TGTCAGGACTATAGTAGTTGGCCCCTCTTC	CQDYSSWPLF	IGKV3-15	.	IGKJ3	22	-1	-1	27
4	0.005208333333333333	TGTCAACAATATTATGGTACTCCCACTTTC	CQQYYGTPTF	IGKV4-1	.	IGKJ4	22	-1	-1	23
3	0.00390625	TGTCAGCATTATGTTATCTCACCTCGGAAGTACACCTTT	CQHYVISPRKYTF	IGKV3D-20	.	IGKJ2	24	-1	-1	29
3	0.00390625	TGTTTTCAGTGTAATAGTGACCCTCCGTGGACGTTC	CFQCNSDPPWTF	IGKV1D-17	.	IGKJ1	26	-1	-1	25
3	0.00390625	TGTCAGCAGTATGGTGGCTCACCTCCGTGGACGTTC	CQQYGGSPPWTF	IGKV3D-20	.	IGKJ1	26	-1	-1	25
3	0.00390625	TGTCAGGAGTATGGTAACGCAGTTCCCCCCACTTTC	CQEYGNAVPPTF	IGKV3-20	.	IGKJ4	15	-1	-1	29
3	0.00390625	TGTCAACACCGTCGCGACTGGCCCAGATTCACTTTC	CQHRRDWPRFTF	IGKV3-11	.	IGKJ3	22	-1	-1	26
3	0.00390625	TGCCAACAGTATAATAGTTATTCTTCTCTCACTTTC	CQQYNSYSSLTF	IGKV1-5	.	IGKJ4	23	-1	-1	27
3	0.00390625	TGCATGCAAGTTCTACAAATTCCTCCGTACACTTTT	CMQVLQIPPYTF	IGKV2D-28	.	IGKJ2	26	-1	-1	26
3	0.00390625	TGTCTGCAATATAATAGTAACCCGATCGGTTTC	CLQYNSNPIGF	IGKV1-17	.	IGKJ4	22	-1	-1	29
3	0.00390625	TGTCTGCAAGATTACAATTACCCTTGGACATTC	CLQDYNYPWTF	IGKV1-6	.	IGKJ1	23	-1	-1	24
3	0.00390625	TGTCTGCAAGATTACAATTACCCTTGGACATTC	CLQDYNYPWTF	IGKV1-6	.	IGKJ2	23	-1	-1	33
3	0.00390625	TGTCTACAATATGATAATTCCGCGTGGACGTTC	CLQYDNSAWTF	IGKV5-2	.	IGKJ1	18	-1	-1	18
3	0.00390625	TGTCTACAAGATTTCAATTACCCTCGCACCTTT	CLQDFNYPRTF	IGKV1-6	.	IGKJ2	23	-1	-1	26
3	0.00390625	TGTCACCAGTATGGTCGTTCACCATTCACTTTC	CHQYGRSPFTF	IGKV3-20	.	IGKJ3	22	-1	-1	23
3	0.00390625	TGTCACCAGCGTGCCATCTGGCCTCGGGGCTTC	CHQRAIWPRGF	IGKV3-11	.	IGKJ5	23	-1	-1	29
3	0.00390625	TGTCACCAGCGTGACATCTACCCTCGGGGCTTC	CHQRDIYPRGF	IGKV3-11	.	IGKJ5	11	-1	-1	29
3	0.00390625	TGTCAGCACTATGGTTCCCCACCCCTCACCTTC	CQHYGSPPLTF	IGKV3-20	.	IGKJ5	14	-1	-1	25
3	0.00390625	TGTCAGCAGTCTGATAACTCACTAAGGACTTTT	CQQSDNSLRTF	IGKV3-20	.	IGKJ2	21	-1	-1	27
3	0.00390625	TGTCAGCAGTGTTATGGCGCTCCTCTCACTTTC	CQQCYGAPLTF	IGKV4-1	.	IGKJ4	14	-1	-1	24
3	0.00390625	TGTCAGCAGTATTTTAATTCTCCTCCCACTTTT	CQQYFNSPPTF	IGKV4-1	.	IGKJ2	23	-1	-1	26
3	0.00390625	TGTCAGCAGGATTATAGTTTACCTCGCACGTTC	CQQDYSLPRTF	IGKV3D-7	.	IGKJ1	24	-1	-1	27
3	0.00390625	TGTCAGCAATATTTCGCCACTCCGTACACTTTT	CQQYFATPYTF	IGKV4-1	.	IGKJ2	12	-1	-1	23
3	0.00390625	TGTCAGCAATATTATAGTACTCCTCGGACGTTC	CQQYYSTPRTF	IGKV4-1	.	IGKJ1	27	-1	-1	25
3	0.00390625	TGTCAGCAATATTATAGTACTCCTGGGACGTTC	CQQYYSTPGTF	IGKV4-1	.	IGKJ1	27	-1	-1	25
3	0.00390625	TGTCAGCAATACTATGGTTGGCCGCTCACTTTC	CQQYYGWPLTF	IGKV3-15	.	IGKJ4	7	-1	-1	22
3	0.00390625	TGTCAACACTATTATAATTTCCCTCACACTTTT	CQHYYNFPHTF	IGKV1D-8	.	IGKJ2	24	-1	-1	25
3	0.00390625	TGTCAACAGTTTTATATTTACCCGACCACCTTC	CQQFYIYPTTF	IGKV1-13	.	IGKJ5	22	-1	-1	22
3	0.00390625	TGTCAACAGGTTAATAGTTACCCTCTTACTTTC	CQQVNSYPLTF	IGKV1D-13	.	IGKJ4	24	-1	-1	27
3	0.00390625	TGTCAACAGGCTAACAGTGTCCCGTGGACGTTC	CQQANSVPWTF	IGKV1-12	.	IGKJ1	22	-1	-1	22
3	0.00390625	TGTCAACAGGCTAAGAGTTTCCCCTTCACTTTC	CQQAKSFPFTF	IGKV1-12	.	IGKJ4	22	-1	-1	25
3	0.00390625	TGTCAACAGACTTTCACGACCCCACTTACTTTC	CQQTFTTPLTF	IGKV1-39	.	IGKJ4	22	-1	-1	27
3	0.00390625	TGTCAACAGACTTACAATACCCCTCGGACATTC	CQQTYNTPRTF	IGKV1D-37	.	IGKJ1	24	-1	-1	25
3	0.00390625	TGTCAACAGAGTTACAGTGTGCCTCCCACTTTC	CQQSYSVPPTF	IGKV1-39	.	IGKJ3	17	-1	-1	26
3	0.00390625	TGTCAACAGAGTTACAGTACCCCTCGGACGTTC	CQQSYSTPRTF	IGKV1D-39	.	IGKJ1	24	-1	-1	25
3	0.00390625	TGTCAACAATATACTGACTGGCCTCGCACGTTC	CQQYTDWPRTF	IGKV3D-15	.	IGKJ1	24	-1	-1	27
3	0.00390625	TGTCAACAATACCATAGTAATCCATACACCTTT	CQQYHSNPYTF	IGKV4-1	.	IGKJ2	22	-1	-1	24
3	0.00390625	TGTCAAAAGTATAACAGTCCTCCATTCACTTTC	CQKYNSPPFTF	IGKV1-27	.	IGKJ3	17	-1	-1	23
3	0.00390625	TGTCAAAAATATAGTGGTGCCCCGCTCACTTTC	CQKYSGAPLTF	IGKV1-27	.	IGKJ4	22	-1	-1	22
3	0.00390625	TGCCAACAGTATAATAGTTATTCGTGGACGTTC	CQQYNSYSWTF	IGKV1-5	.	IGKJ1	22	-1	-1	22
3	0.00390625	TGCATGCAAGGTCTACAAACTCCTCTCACTTTC	CMQGLQTPLTF	IGKV2D-28	.	IGKJ4	24	-1	-1	24
3	0.00390625	TGCATGCAAGGTGCACACTGGCCTTGGACGTTC	CMQGAHWPWTF	IGKV2-30	.	IGKJ1	23	-1	-1	24
3	0.00390625	TGCATGCAAGGTGCACAACTTCCTCACACTTTT	CMQGAQLPHTF	IGKV2-24	.	IGKJ2	23	-1	-1	25
3	0.00390625	TGCATGCAAGGTATATACTGGCCGTGGACGTTC	CMQGIYWPWTF	IGKV2-30	.	IGKJ1	22	-1	-1	22
3	0.00390625	TGCATGCAAAGTCTACAAAACTCCGGGACTTTC	CMQSLQNSGTF	IGKV2-28	.	IGKJ3	18	-1	-1	27
3	0.00390625	TGTCAGCAATATAATAGCTGGTATACTTTT	CQQYNSWYTF	IGKV3-15	.	IGKJ2	20	-1	-1	20
3	0.00390625	TGTCAACAGGTTAATAATTACCCCCTTTTC	CQQVNNYPLF	IGKV1-13	.	IGKJ4	22	-1	-1	26
2	0.0026041666666666665	TGTCAGCAGTATGGTGGCTCACCTCCCTTGTACACTTTT	CQQYGGSPPLYTF	IGKV3D-20	.	IGKJ2	25	-1	-1	28
2	0.0026041666666666665	TGTCAGCAATATAATAGGTGGCCTATCATGTACACTTTT	CQQYNRWPIMYTF	IGKV3-15	.	IGKJ2	24	-1	-1	26
2	0.0026041666666666665	TGTCAGCACTTTCCTATCTCACGAGTGTACACTTTT	CQHFPISRVYTF	IGKV3-20	.	IGKJ2	7	-1	-1	25
2	0.0026041666666666665	TGTCAGCAGTGTGGTATGTCACCTCCGTGGACGTTC	CQQCGMSPPWTF	IGKV3D-20	.	IGKJ1	26	-1	-1	25
2	0.0026041666666666665	TGTCAGCAGTATAATAACTGGCCCATGTACACTTTT	CQQYNNWPMYTF	IGKV3-15	.	IGKJ2	22	-1	-1	23
2	0.0026041666666666665	TGTCAGCAATATTATACTAATCCCATATTCACTTTC	CQQYYTNPIFTF	IGKV4-1	.	IGKJ3	22	-1	-1	24
2	0.0026041666666666665	TGTCAACACTACTACAGTTTTGCTCCGTGGACGTTC	CQHYYSFAPWTF	IGKV4-1	.	IGKJ1	17	-1	-1	25
2	0.0026041666666666665	TGTCAACAGAGTTACAGTACTCCCGCGATCACCTTC	CQQSYSTPAITF	IGKV1-39	.	IGKJ5	19	-1	-1	25
2	0.0026041666666666665	TGTCAACAATATGTTAACTGGCCACCTTGGACGTTC	CQQYVNWPPWTF	IGKV3-15	.	IGKJ1	22	-1	-1	27
2	0.0026041666666666665	TGCCAACAGCATAATAATAATTTTCGGAAGACGTTC	CQQHNNNFRKTF	IGKV1-5	.	IGKJ1	15	-1	-1	29
2	0.0026041666666666665	TGCCAACAATACAATACTCATTCTCCGTGGACGTTC	CQQYNTHSPWTF	IGKV1-16	.	IGKJ1	15	-1	-1	25
2	0.0026041666666666665	TGTCTGCAGCTTTACAGTGACACGTACGCTTTT	CLQLYSDTYAF	IGKV1-17	.	IGKJ2	9	-1	-1	19
2	0.0026041666666666665	TGTCTGCAATATTCTGAACCTCCTCGGACGTTC	CLQYSEPPRTF	IGKV4-1	.	IGKJ1	12	-1	-1	25
2	0.0026041666666666665	TGTCTACAGCATCATAGTTACCCTCTGTCGTTC	CLQHHSYPLSF	IGKV1D-17	.	IGKJ1	24	-1	-1	28
2	0.0026041666666666665	TGTCTACAGCATAGAGATTTTCCTCTGACTTTC	CLQHRDFPLTF	IGKV1-17	.	IGKJ1	12	-1	-1	26
2	0.0026041666666666665	TGTCTACAATATTTTAGTTACCCTCGGACCTTC	CLQYFSYPRTF	IGKV1-8	.	IGKJ4	23	-1	-1	30
2	0.0026041666666666665	TGTCTACAACATGATAATTTTCCGTACACTCTT	CLQHDNFPYTL	IGKV5-2	.	IGKJ2	19	-1	-1	23
2	0.0026041666666666665	TGTCTACAAGATTACAATTACCCGTGGACGTTC	CLQDYNYPWTF	IGKV1-6	.	IGKJ1	22	-1	-1	22
2	0.0026041666666666665	TGTCACCAGTATTTTGGTACTCCTCGGACGTTC	CHQYFGTPRTF	IGKV4-1	.	IGKJ1	27	-1	-1	25
2	0.0026041666666666665	TGTCACCAGTATGATAGCTCACCAGGGGCTTTC	CHQYDSSPGAF	IGKV3-20	.	IGKJ3	22	-1	-1	28
2	0.0026041666666666665	TGTCACCAGTATAATAACTGGCCTCAGACGTTC	CHQYNNWPQTF	IGKV3-15	.	IGKJ1	23	-1	-1	26
2	0.0026041666666666665	TGTCACCAGCGTAGCATCTACCCTCGGGGCTTC	CHQRSIYPRGF	IGKV3-11	.	IGKJ5	15	-1	-1	29
2	0.0026041666666666665	TGTCACCAATATTATACTACTCCGCTCACTTTC	CHQYYTTPLTF	IGKV4-1	.	IGKJ4	22	-1	-1	22
2	0.0026041666666666665	TGTCAGCATTATGGTAGATCACCGTACCCTTTT	CQHYGRSPYPF	IGKV3-20	.	IGKJ2	22	-1	-1	23
2	0.0026041666666666665	TGTCAGCACTATTATAATACTCCGCTCACTTTC	CQHYYNTPLTF	IGKV4-1	.	IGKJ4	22	-1	-1	22
2	0.0026041666666666665	TGTCAGCACTATACTTACTCACTGTGGACGTTC	CQHYTYSLWTF	IGKV3-20	.	IGKJ1	11	-1	-1	23
2	0.0026041666666666665	TGTCAGCACCATCATGACTGGCCGTGGACGTTC	CQHHHDWPWTF	IGKV3-15	.	IGKJ1	22	-1	-1	22
2	0.0026041666666666665	TGTCAGCAGTTTGGTAGTCTACCCTGGACATTC	CQQFGSLPWTF	IGKV3-20	.	IGKJ1	16	-1	-1	24
2	0.0026041666666666665	TGTCAGCAGTATTATACTGCTCCTCTCACTTTC	CQQYYTAPLTF	IGKV4-1	.	IGKJ4	23	-1	-1	24
2	0.0026041666666666665	TGTCAGCAGTATTATAGTACTCCCCCGGTTTTC	CQQYYSTPPVF	IGKV4-1	.	IGKJ4	22	-1	-1	29
2	0.0026041666666666665	TGTCAGCAGTATGAAATCTCACCTCGGACGTTC	CQQYEISPRTF	IGKV3D-20	.	IGKJ1	24	-1	-1	25
2	0.0026041666666666665	TGTCAGCAGTATAGCAGGTCACCGCTCACTTTC	CQQYSRSPLTF	IGKV3-20	.	IGKJ4	22	-1	-1	22
2	0.0026041666666666665	TGTCAGCAGTATAATTCTTATCCGTACACTTTT	CQQYNSYPYTF	IGKV1-5	.	IGKJ2	14	-1	-1	23
2	0.0026041666666666665	TGTCAGCAGTATAATGACTGGCCTCGGACGTTC	CQQYNDWPRTF	IGKV3-15	.	IGKJ1	23	-1	-1	25
2	0.0026041666666666665	TGTCAGCAGCGTAGCAACTGGCCTCTCACTTTC	CQQRSNWPLTF	IGKV3-11	.	IGKJ4	23	-1	-1	24
2	0.0026041666666666665	TGTCAGCAGCGTAGCAACTGGCCGTGGACGTTC	CQQRSNWPWTF	IGKV3-11	.	IGKJ1	22	-1	-1	22
2	0.0026041666666666665	TGTCAGCAGCATGGTAGTTCACCATTCACTTTC	CQQHGSSPFTF	IGKV3-20	.	IGKJ3	22	-1	-1	23
2	0.0026041666666666665	TGTCAGCAGCATGGTAGCTCACCATTCACTTTC	CQQHGSSPFTF	IGKV3-20	.	IGKJ3	22	-1	-1	23
2	0.0026041666666666665	TGTCAGCAGGTTTATTATACTCCGTGGACGTTC	CQQVYYTPWTF	IGKV4-1	.	IGKJ1	7	-1	-1	22
2	0.0026041666666666665	TGTCAGCAGGATTATGACTTACCTCTCACTTTC	CQQDYDLPLTF	IGKV3D-7	.	IGKJ4	24	-1	-1	24
2	0.0026041666666666665	TGTCAGCAGAGTTACGGTATTCCTCGGACGTTC	CQQSYGIPRTF	IGKV1-39	.	IGKJ1	18	-1	-1	25
2	0.0026041666666666665	TGTCAGCAATATTATGGTGCTCCTCACACTTTT	CQQYYGAPHTF	IGKV4-1	.	IGKJ2	23	-1	-1	25
2	0.0026041666666666665	TGTCAGCAATATTATGGTGATCCCCTCACTTTC	CQQYYGDPLTF	IGKV4-1	.	IGKJ4	14	-1	-1	24
2	0.0026041666666666665	TGTCAGCAATATGATGCTACTCCTCACACTTTT	CQQYDATPHTF	IGKV4-1	.	IGKJ2	23	-1	-1	25
2	0.0026041666666666665	TGTCAGCAATATAATAGGTGGCCACGAACGTTC	CQQYNRWPRTF	IGKV3-15	.	IGKJ1	22	-1	-1	27
2	0.0026041666666666665	TGTCAGCAACGCACCGACTGGCCTTTCACTTTC	CQQRTDWPFTF	IGKV3-11	.	IGKJ3	23	-1	-1	24
2	0.0026041666666666665	TGTCAGAAGTATTGTGATGCTCCGTTCACTTTT	CQKYCDAPFTF	IGKV4-1	.	IGKJ2	12	-1	-1	26
2	0.0026041666666666665	TGTCAACATTATAAGAATTATTCGTACATTTTT	CQHYKNYSYIF	IGKV1-5	.	IGKJ2	22	-1	-1	23
2	0.0026041666666666665	TGTCAACACTCTTTTTTCTCTTCTCGGGCATTC	CQHSFFSSRAF	IGKV1-13	.	IGKJ1	7	-1	-1	30
2	0.0026041666666666665	TGTCAACACCTTAATGATAACGCAGTCACTTTC	CQHLNDNAVTF	IGKV1-9	.	IGKJ3	14	-1	-1	25
2	0.0026041666666666665	TGTCAACAGTTTTATAATTACCCGACCACCTTC	CQQFYNYPTTF	IGKV1-13	.	IGKJ5	22	-1	-1	22
2	0.0026041666666666665	TGTCAACAGTGTATTAATCTTCCGTACACTTTT	CQQCINLPYTF	IGKV4-1	.	IGKJ2	4	-1	-1	23
2	0.0026041666666666665	TGTCAACAGTATTATAGTAGTCCGTACACTTTT	CQQYYSSPYTF	IGKV1D-43	.	IGKJ2	18	-1	-1	23
2	0.0026041666666666665	TGTCAACAGTATGATAATCTCCTTCTCACTTTC	CQQYDNLLLTF	IGKV1-33	.	IGKJ4	21	-1	-1	24
2	0.0026041666666666665	TGTCAACAGTATGAAAACTGGCCTCGGACGTTC	CQQYENWPRTF	IGKV3D-15	.	IGKJ1	24	-1	-1	25
2	0.0026041666666666665	TGTCAACAGTATAATAACTGGCCTCGGGCGTTC	CQQYNNWPRAF	IGKV3-15	.	IGKJ1	23	-1	-1	28
2	0.0026041666666666665	TGTCAACAGGCTGACACTTTCCCTCTTACTTTC	CQQADTFPLTF	IGKV1-12	.	IGKJ4	23	-1	-1	27
2	0.0026041666666666665	TGTCAACAGGCTAACAGTTTCCCTCACACTTTT	CQQANSFPHTF	IGKV1-12	.	IGKJ2	23	-1	-1	25
2	0.0026041666666666665	TGTCAACAGGATCACAATTATCCGTGGACGTTC	CQQDHNYPWTF	IGKV1-6	.	IGKJ1	19	-1	-1	22
2	0.0026041666666666665	TGTCAACAGATTAATGATCATCCCATCACCTTC	CQQINDHPITF	IGKV1-13	.	IGKJ5	14	-1	-1	24
2	0.0026041666666666665	TGTCAACAGACTTACACTAACCCGTATAGTTTT	CQQTYTNPYSF	IGKV1-39	.	IGKJ2	22	-1	-1	29
2	0.0026041666666666665	TGTCAACAGACTTACAGTCTGCCTGAGACGTTC	CQQTYSLPETF	IGKV1-39	.	IGKJ1	17	-1	-1	26
2	0.0026041666666666665	TGTCAACAGAGTTACAGAACCCCATACACTTTT	CQQSYRTPYTF	IGKV1-39	.	IGKJ2	22	-1	-1	24
2	0.0026041666666666665	TGTCAACAGAGTCTCGGTTTCCCGTACACTTTT	CQQSLGFPYTF	IGKV1-39	.	IGKJ2	11	-1	-1	23
2	0.0026041666666666665	TGTCAACAATTTGATACCTATCCTCTCACTTTC	CQQFDTYPLTF	IGKV1-12	.	IGKJ3	7	-1	-1	25
2	0.0026041666666666665	TGTCAACAATCTGGTTTCTCACCTCGCACTTTT	CQQSGFSPRTF	IGKV3D-20	.	IGKJ2	24	-1	-1	26
2	0.0026041666666666665	TGTCAACAATATTATACTTATGTGCTCACTTTT	CQQYYTYVLTF	IGKV1-8	.	IGKJ4	19	-1	-1	23
2	0.0026041666666666665	TGTCAACAATATGGGAGTTCTTTCCTCAGTTTC	CQQYGSSFLSF	IGKV3-20	.	IGKJ4	13	-1	-1	24
2	0.0026041666666666665	TGTCAACAACGTAGCGACTGGCCTCTCACTTTC	CQQRSDWPLTF	IGKV3-11	.	IGKJ3	23	-1	-1	25
2	0.0026041666666666665	TGTCAACAACATTATACTACTCCCGTCACCTTC	CQQHYTTPVTF	IGKV4-1	.	IGKJ5	22	-1	-1	25
2	0.0026041666666666665	TGTCAAAGGTATAACGGTGTCCCTCGCACTTTC	CQRYNGVPRTF	IGKV1-27	.	IGKJ4	23	-1	-1	26
2	0.0026041666666666665	TGTCAAAACTATTACTCTTCTCCATGGACGTTC	CQNYYSSPWTF	IGKV1-8	.	IGKJ1	13	-1	-1	24
2	0.0026041666666666665	TGTCAAAAGTATAACATTTCCCCATTCACTTTC	CQKYNISPFTF	IGKV1-27	.	IGKJ3	22	-1	-1	23
2	0.0026041666666666665	TGTGAGCAATATTTTGTTACGCCTCCCACTTTC	CEQYFVTPPTF	IGKV4-1	.	IGKJ2	12	-1	-1	26
2	0.0026041666666666665	TGCCTGCAAGGTACAGAATTTCCTCACACTTTT	CLQGTEFPHTF	IGKV2-24	.	IGKJ2	23	-1	-1	25
2	0.0026041666666666665	TGCCAACAGTATCCTCGTTTCTCTTGGATGTTC	CQQYPRFSWMF	IGKV1-16	.	IGKJ1	11	-1	-1	24
2	0.0026041666666666665	TGCCAACAGTATGATACTTTCCCTCCCACTTTC	CQQYDTFPPTF	IGKV1D-16	.	IGKJ4	25	-1	-1	26
2	0.0026041666666666665	TGCCAACAATATGGTAGTTATCCGTGGACGTTC	CQQYGSYPWTF	IGKV1-5	.	IGKJ1	20	-1	-1	22
2	0.0026041666666666665	TGCCAACAATATAAATTTTACCCGTACAATTTT	CQQYKFYPYNF	IGKV1-16	.	IGKJ2	13	-1	-1	23
2	0.0026041666666666665	TGCATGCGATCTCTACAACCTCCTTACACTTTT	CMRSLQPPYTF	IGKV2-28	.	IGKJ2	23	-1	-1	24
2	0.0026041666666666665	TGCATGCAGGCCACGCACTATCCGCACACTTTT	CMQATHYPHTF	IGKV2-24	.	IGKJ2	7	-1	-1	25
2	0.0026041666666666665	TGCATGCAATCTCTACACACTCCGTACACTTTT	CMQSLHTPYTF	IGKV2-28	.	IGKJ2	22	-1	-1	23
2	0.0026041666666666665	TGCATGCAAGCTACACAGTGGCCTTGGACGTTC	CMQATQWPWTF	IGKV2-30	.	IGKJ1	23	-1	-1	24
2	0.0026041666666666665	TGCATGCAAGGTCTACAAACTCCGATCACTTTC	CMQGLQTPITF	IGKV2-28	.	IGKJ3	22	-1	-1	25
2	0.0026041666666666665	TGCATGCAAGATACACACTGGCCTCGGACGTTC	CMQDTHWPRTF	IGKV2D-30	.	IGKJ1	24	-1	-1	25
2	0.0026041666666666665	TGTCAGCACAATTACGGTCCCCCGCGGTTC	CQHNYGPPRF	IGKV1-39	.	IGKJ5	22	-1	-1	27
2	0.0026041666666666665	TGTCAGCAGTATTATACTACTCCCCTTTTT	CQQYYTTPLF	IGKV4-1	.	IGKJ2	22	-1	-1	26
2	0.0026041666666666665	TGTCAGCAGTATGGTATTTCTCCCACTTTT	CQQYGISPTF	IGKV3-20	.	IGKJ2	15	-1	-1	23
2	0.0026041666666666665	TGTCAGCAGTATGATGATCTGGTCACTTTC	CQQYDDLVTF	IGKV1-33	.	IGKJ4	19	-1	-1	22
2	0.0026041666666666665	TGTCAGCAGTATAGTCGATTACCGACGTTC	CQQYSRLPTF	IGKV3-20	.	IGKJ1	11	-1	-1	23
2	0.0026041666666666665	TGTCAGCAGTATAATAACTGGCCCGTCTTC	CQQYNNWPVF	IGKV3-15	.	IGKJ5	22	-1	-1	26
2	0.0026041666666666665	TGTCAGCAGCGCCGCGACTGGCCTACCTTC	CQQRRDWPTF	IGKV3-11	.	IGKJ5	24	-1	-1	24
2	0.0026041666666666665	TGTCAGCAATATAATGCCTGGTACACTTTT	CQQYNAWYTF	IGKV3-15	.	IGKJ2	14	-1	-1	20
2	0.0026041666666666665	TGTCAGAAATATGGTTACTCCCCTTGTTTC	CQKYGYSPCF	IGKV3-11	.	IGKJ4	5	-1	-1	26
2	0.0026041666666666665	TGCCAGCACTATAATAGATACGTCACCTTC	CQHYNRYVTF	IGKV1-5	.	IGKJ5	16	-1	-1	22
2	0.0026041666666666665	TGCCAGCAGTATCATCGTTATCGGACGTTC	CQQYHRYRTF	IGKV1-5	.	IGKJ1	20	-1	-1	22
2	0.0026041666666666665	TGCCAACAGTATTATAGTTATCCGACATTC	CQQYYSYPTF	IGKV1-5	.	IGKJ1	20	-1	-1	23
2	0.0026041666666666665	TGCCAACAGTATGATCGTGACCGGACCTTT	CQQYDRDRTF	IGKV1-5	.	IGKJ1	11	-1	-1	22
2	0.0026041666666666665	TGCCAACAGTATAATAATTATTGGACTTTC	CQQYNNYWTF	IGKV1-5	.	IGKJ4	21	-1	-1	24
2	0.0026041666666666665	TGCCAACAATATAATGTTTTCTTCTCTTTC	CQQYNVFFSF	IGKV1-5	.	IGKJ3	14	-1	-1	21
2	0.0026041666666666665	TGCCAACAATATAATAGTCTGTGGACGTTC	CQQYNSLWTF	IGKV1-5	.	IGKJ1	17	-1	-1	20
2	0.0026041666666666665	TGCCAACAATATAACAATTATTCAACTTTT	CQQYNNYSTF	IGKV1-5	.	IGKJ2	22	-1	-1	24
2	0.0026041666666666665	TGTCAGAAGTATAACGGTGCCCTTTTC	CQKYNGALF	IGKV1-27	.	IGKJ3	21	-1	-1	23
2	0.0026041666666666665	TGCCAGCACTTGGGTGGCTTC	CQHLGGF	IGKV3-20	.	IGKJ4	7	-1	-1	18
1	0.0013020833333333333	TGTCAACAGCTTAATAGTTACCCTCCGGGGGAATTCACTTTC	CQQLNSYPPGEFTF	IGKV1-9	.	IGKJ3	23	-1	-1	32
1	0.0013020833333333333	TGTCACCAATACCATGTCTGGCCTCCGGGGTATACTTTT	CHQYHVWPPGYTF	IGKV3D-15	.	IGKJ2	27	-1	-1	29
1	0.0013020833333333333	TGTCAGCAGTGGAGCACCTGGCCTCGGTTGTACACTTTT	CQQWSTWPRLYTF	IGKV3-11	.	IGKJ2	23	-1	-1	28
1	0.0013020833333333333	TGTCAGCAGTATATTTCCTGGCCTCCCATGTACACCTTT	CQQYISWPPMYTF	IGKV3-15	.	IGKJ2	23	-1	-1	26
1	0.0013020833333333333	TGTCAGCAGCGTCGCAACTGGCCTCCGGAGGGGACGTTC	CQQRRNWPPEGTF	IGKV3D-11	.	IGKJ1	28	-1	-1	31
1	0.0013020833333333333	TGCATGCACGGTACACACTGGCCTCCCATGTACACTTTT	CMHGTHWPPMYTF	IGKV2D-30	.	IGKJ2	25	-1	-1	26
1	0.0013020833333333333	TGTCATCTCTATGATATCTCACGCGTGTACACTTTT	CHLYDISRVYTF	IGKV3-20	.	IGKJ2	21	-1	-1	25
1	0.0013020833333333333	TGTCATCAGTCTGATAAGTGGCCTCTGTGGTCGTTC	CHQSDKWPLWSF	IGKV3-15	.	IGKJ1	23	-1	-1	26
1	0.0013020833333333333	TGTCAGCTGTGTGGTGGCTCACCTCCGTGGGCGTTC	CQLCGGSPPWAF	IGKV3D-20	.	IGKJ1	26	-1	-1	25
1	0.0013020833333333333	TGTCAGCAGTATGGTAGCTCACCTCCGTACACTTTT	CQQYGSSPPYTF	IGKV3D-20	.	IGKJ2	26	-1	-1	26
1	0.0013020833333333333	TGTCAGCAGTATGGTAGCTCACCTCCGGGGACGTTC	CQQYGSSPPGTF	IGKV3D-20	.	IGKJ1	27	-1	-1	28
1	0.0013020833333333333	TGTCAGCAGTATGGTAACTCACCGAGGTACACTTTT	CQQYGNSPRYTF	IGKV3-20	.	IGKJ2	27	-1	-1	26
1	0.0013020833333333333	TGTCAGCAGTATGAAACCTCAGTCGCGCTCACTTTC	CQQYETSVALTF	IGKV3-20	.	IGKJ4	12	-1	-1	24
1	0.0013020833333333333	TGTCAGCAGTATAGTAGGTCACTTCCGTGGACGTTC	CQQYSRSLPWTF	IGKV3D-20	.	IGKJ1	26	-1	-1	25
1	0.0013020833333333333	TGTCAGCAGTATAATAATTGGCTTACGTGGACGTTC	CQQYNNWLTWTF	IGKV3-15	.	IGKJ1	21	-1	-1	24
1	0.0013020833333333333	TGTCAGCAGTATAATAACTGGCTTCCGCTCACTTTC	CQQYNNWLPLTF	IGKV3-15	.	IGKJ4	21	-1	-1	25
1	0.0013020833333333333	TGTCAGCAGTATAATAACTGGCCTCTGTACACTTTT	CQQYNNWPLYTF	IGKV3-15	.	IGKJ2	23	-1	-1	25
1	0.0013020833333333333	TGTCAGCAGTATAATAACTGGCCTCCGTGGACGTTC	CQQYNNWPPWTF	IGKV3D-15	.	IGKJ1	26	-1	-1	25
1	0.0013020833333333333	TGTCAGCAGTATAATAACTGGCCTCCGTACACTTTT	CQQYNNWPPYTF	IGKV3D-15	.	IGKJ2	26	-1	-1	26
1	0.0013020833333333333	TGTCAGCAGTATAATAACTGGCCTCCGATCACTTTC	CQQYNNWPPITF	IGKV3D-15	.	IGKJ4	26	-1	-1	28
1	0.0013020833333333333	TGTCAGCAGCGTCGCGACTGGCCTTTTCTCACTTTC	CQQRRDWPFLTF	IGKV3-11	.	IGKJ4	23	-1	-1	27
1	0.0013020833333333333	TGTCAGCAGCGTACCAACTGGCCTTCGATCACCTTC	CQQRTNWPSITF	IGKV3-11	.	IGKJ5	23	-1	-1	24
1	0.0013020833333333333	TGTCAGCAGCGTAGCAACTGGCCTCCGTGGACGTTC	CQQRSNWPPWTF	IGKV3-11	.	IGKJ1	23	-1	-1	25
1	0.0013020833333333333	TGTCAGCAGCGTAGCAACTGGCGGGCGCTCACTTTC	CQQRSNWRALTF	IGKV3-11	.	IGKJ4	21	-1	-1	24
1	0.0013020833333333333	TGTCAGCAATATTATAGTACTCCCCTTTTCACTTTC	CQQYYSTPLFTF	IGKV4-1	.	IGKJ3	22	-1	-1	27
1	0.0013020833333333333	TGTCAGGAGCGTCGCAACTGGCCTAAAATCACCTTC	CQERRNWPKITF	IGKV2-26	.	IGKJ5	1	-1	-1	27
1	0.0013020833333333333	TGTCAACACTATGGGACCTCGCCTCCGGTGACGTTC	CQHYGTSPPVTF	IGKV1-33	.	IGKJ1	12	-1	-1	29
1	0.0013020833333333333	TGTCAACACTACGAGCATCTCCCTCCATACAGTTTC	CQHYEHLPPYSF	IGKV1D-33	.	IGKJ2	25	-1	-1	27
1	0.0013020833333333333	TGTCAACAGTTTGACTCCTCACCTCCTTACACTTTT	CQQFDSSPPYTF	IGKV3-20	.	IGKJ2	9	-1	-1	27
1	0.0013020833333333333	TGTCAACAGTATGGTACTTCACCTCGATTCACTTTC	CQQYGTSPRFTF	IGKV3D-20	.	IGKJ3	24	-1	-1	26
1	0.0013020833333333333	TGTCAACAGTATGATAATCTCCCTCCGTCCACTTTT	CQQYDNLPPSTF	IGKV1D-33	.	IGKJ2	26	-1	-1	29
1	0.0013020833333333333	TGTCAACAGTATAGTAGTCAATCTCCGTACTCTTTT	CQQYSSQSPYSF	IGKV1-16	.	IGKJ2	17	-1	-1	26
1	0.0013020833333333333	TGTCAACAGTATAGTAGTCAATCTCCGTACTCTTTT	CQQYSSQSPYSF	IGKV1-8	.	IGKJ2	11	-1	-1	26
1	0.0013020833333333333	TGTCAACAGCTTCGTGATTACCCTCGGGGCACTTTT	CQQLRDYPRGTF	IGKV1-9	.	IGKJ2	11	-1	-1	29
1	0.0013020833333333333	TGTCAACAGGCTAACAGTTTCCCTCCGGGAACTTTC	CQQANSFPPGTF	IGKV1-12	.	IGKJ3	23	-1	-1	30
1	0.0013020833333333333	TGTCAACAGAGTTACAGTGCCCCATGGCTCACTTTC	CQQSYSAPWLTF	IGKV1-39	.	IGKJ4	22	-1	-1	26
1	0.0013020833333333333	TGTCAACAGAGTTACAGTACCCACCTGCTCACTTTC	CQQSYSTHLLTF	IGKV1-39	.	IGKJ4	21	-1	-1	26
1	0.0013020833333333333	TGTCAACAGAGTTACAGTAGTCCTCCATTCACTTTC	CQQSYSSPPFTF	IGKV1D-39	.	IGKJ3	25	-1	-1	26
1	0.0013020833333333333	TGTCAACAATATTATAGTAGCCCTCAGTACACTTTT	CQQYYSSPQYTF	IGKV1D-43	.	IGKJ2	24	-1	-1	26
1	0.0013020833333333333	TGTCAACAATATGATAGTTCAGCAGGGTACACTTTT	CQQYDSSAGYTF	IGKV3-20	.	IGKJ2	20	-1	-1	26
1	0.0013020833333333333	TGTCAAGAGAGTTACAGTACCCCTCAGTTCACCTTC	CQESYSTPQFTF	IGKV1D-39	.	IGKJ4	24	-1	-1	28
1	0.0013020833333333333	TGCCAACATTATAATGATTATTCTTCTCTCGCTTTC	CQHYNDYSSLAF	IGKV1-5	.	IGKJ4	23	-1	-1	27
1	0.0013020833333333333	TGCCAACACTATAATAGTTATTCTCCGTGGGCGTTC	CQHYNSYSPWAF	IGKV1-5	.	IGKJ1	23	-1	-1	25
1	0.0013020833333333333	TGCCAACAGTATCATGGCTATTCTCAGGCGACGTTC	CQQYHGYSQATF	IGKV1-5	.	IGKJ1	23	-1	-1	29
1	0.0013020833333333333	TGCCAACAGTATAATAGTTATTCTCTCTGGACGTTC	CQQYNSYSLWTF	IGKV1-5	.	IGKJ1	23	-1	-1	27
1	0.0013020833333333333	TGCATGCAAGGTACACACTGGCCTCTGTATACTTTT	CMQGTHWPLYTF	IGKV2D-30	.	IGKJ2	24	-1	-1	25
1	0.0013020833333333333	TGCATGCAAACTCTAAAATCTGGGACTGGGACGTTC	CMQTLKSGTGTF	IGKV2-28	.	IGKJ1	14	-1	-1	28
1	0.0013020833333333333	TGCATGCAAACTGCACAATTTCCGGGGCACACTTTT	CMQTAQFPGHTF	IGKV2-24	.	IGKJ2	22	-1	-1	28
1	0.0013020833333333333	TGTTATCAACATTACAGTGTTCCCTTCACTTTC	CYQHYSVPFTF	IGKV4-1	.	IGKJ3	17	-1	-1	24
1	0.0013020833333333333	TGTCTGCAGTATTCTGAACCTCCTCGGACGTTC	CLQYSEPPRTF	IGKV4-1	.	IGKJ1	12	-1	-1	25
1	0.0013020833333333333	TGTCTACAATATTTTAGTTATCCTCGGACCTTC	CLQYFSYPRTF	IGKV1-8	.	IGKJ4	23	-1	-1	30
1	0.0013020833333333333	TGTCTACAACATAATACTTACCCGTGGACGTTC	CLQHNTYPWTF	IGKV1-17	.	IGKJ1	22	-1	-1	22
1	0.0013020833333333333	TGTCTACAAGATTACAATTATCCGTGGACGTTC	CLQDYNYPWTF	IGKV1-6	.	IGKJ1	19	-1	-1	22
1	0.0013020833333333333	TGTCATCAGAGTAGTAGTTTACCACACACTTTT	CHQSSSLPHTF	IGKV6-21	.	IGKJ2	22	-1	-1	25
1	0.0013020833333333333	TGTCACCGTTATGGAGCTTCACCGAATCCCTTC	CHRYGASPNPF	IGKV3-20	.	IGKJ5	4	-1	-1	28
1	0.0013020833333333333	TGTCACCAGTATCGTACCTCACCTCTGACGTTC	CHQYRTSPLTF	IGKV3D-20	.	IGKJ1	24	-1	-1	26
1	0.0013020833333333333	TGTCACCAGTATCGTACCTCACCTCTGACATTC	CHQYRTSPLTF	IGKV3D-20	.	IGKJ1	24	-1	-1	26
1	0.0013020833333333333	TGTCACCAGTATGATAGGTCGCCCTGGACGTTC	CHQYDRSPWTF	IGKV3-20	.	IGKJ1	16	-1	-1	24
1	0.0013020833333333333	TGTCACCAATATTTCAACGGTTCTCACACTTTC	CHQYFNGSHTF	IGKV4-1	.	IGKJ4	12	-1	-1	26
1	0.0013020833333333333	TGTCACCAATACTATAGTACTCCGTTTACTTTT	CHQYYSTPFTF	IGKV4-1	.	IGKJ2	22	-1	-1	27
1	0.0013020833333333333	TGTCACCAATACTATAGTACCCCGCACACTTTT	CHQYYSTPHTF	IGKV4-1	.	IGKJ2	19	-1	-1	25
1	0.0013020833333333333	TGTCAGCACTTTGGTGCCTCACGGTATACTTTT	CQHFGASRYTF	IGKV3-20	.	IGKJ2	21	-1	-1	23
1	0.0013020833333333333	TGTCAGCACTATTTTGGTACTCTCTGGACGTTC	CQHYFGTLWTF	IGKV4-1	.	IGKJ1	21	-1	-1	24
1	0.0013020833333333333	TGTCAGCACTATAGTAATATTCCTCGAACGTTC	CQHYSNIPRTF	IGKV4-1	.	IGKJ1	11	-1	-1	27
1	0.0013020833333333333	TGTCAGCAGTTTCAGACTTTTCCGCTCACTTTC	CQQFQTFPLTF	IGKV1-13	.	IGKJ4	11	-1	-1	22
1	0.0013020833333333333	TGTCAGCAGTATTTTACTACTCCACTCACTTTC	CQQYFTTPLTF	IGKV4-1	.	IGKJ4	22	-1	-1	24
1	0.0013020833333333333	TGTCAGCAGTATTTTAGTCCTCCTCTGACGTTC	CQQYFSPPLTF	IGKV4-1	.	IGKJ1	23	-1	-1	26
1	0.0013020833333333333	TGTCAGCAGTATTGTGGTACTCCCCTGACGTTC	CQQYCGTPLTF	IGKV4-1	.	IGKJ1	22	-1	-1	26
1	0.0013020833333333333	TGTCAGCAGTATTATGACTGGCCTCTCAGTTTC	CQQYYDWPLSF	IGKV3D-15	.	IGKJ4	24	-1	-1	24
1	0.0013020833333333333	TGTCAGCAGTATTATAGTACTCCTCGAACGTTC	CQQYYSTPRTF	IGKV4-1	.	IGKJ1	23	-1	-1	27
1	0.0013020833333333333	TGTCAGCAGTATTATAGTACTCCCCTCAGTTTC	CQQYYSTPLSF	IGKV4-1	.	IGKJ4	22	-1	-1	24
1	0.0013020833333333333	TGTCAGCAGTATCATAATATCTTTGTCGCTTTC	CQQYHNIFVAF	IGKV1-33	.	IGKJ4	17	-1	-1	28
1	0.0013020833333333333	TGTCAGCAGTATGGTACCTCACCACACACTTTT	CQQYGTSPHTF	IGKV3-20	.	IGKJ2	22	-1	-1	25
1	0.0013020833333333333	TGTCAGCAGTATGGTAGTTCACCCCTAACTTTC	CQQYGSSPLTF	IGKV3-20	.	IGKJ4	22	-1	-1	27
1	0.0013020833333333333	TGTCAGCAGTATGGTAGCTCTCCGCTCACTTTC	CQQYGSSPLTF	IGKV3-20	.	IGKJ4	19	-1	-1	22
1	0.0013020833333333333	TGTCAGCAGTATGGTAGCTCATCGTGGACGTTC	CQQYGSSSWTF	IGKV3-20	.	IGKJ1	20	-1	-1	22
1	0.0013020833333333333	TGTCAGCAGTATGGTAGCTCACTGCTCACTTTC	CQQYGSSLLTF	IGKV3-20	.	IGKJ4	21	-1	-1	23
1	0.0013020833333333333	TGTCAGCAGTATGGTAGCTCACCTCTCACTTTC	CQQYGSSPLTF	IGKV3D-20	.	IGKJ3	24	-1	-1	25
1	0.0013020833333333333	TGTCAGCAGTATGGTAGCTCACCCCTCACTTTC	CQQYGSSPLTF	IGKV3-20	.	IGKJ4	22	-1	-1	24
1	0.0013020833333333333	TGTCAGCAGTATGATGACTGGCCTCATTCTTTT	CQQYDDWPHSF	IGKV3D-15	.	IGKJ2	24	-1	-1	28
1	0.0013020833333333333	TGTCAGCAGTATGATATGCCACCTCGCACGTTC	CQQYDMPPRTF	IGKV3-15	.	IGKJ1	15	-1	-1	27
1	0.0013020833333333333	TGTCAGCAGTATGATACGTCACCGAGAACTTTC	CQQYDTSPRTF	IGKV3-20	.	IGKJ3	22	-1	-1	27
1	0.0013020833333333333	TGTCAGCAGTATGATAGTCTCCCCCTCACTTTC	CQQYDSLPLTF	IGKV1-33	.	IGKJ4	22	-1	-1	24
1	0.0013020833333333333	TGTCAGCAGTATGATAGCTCACCGTGGACGTTC	CQQYDSSPWTF	IGKV3-20	.	IGKJ1	22	-1	-1	22
1	0.0013020833333333333	TGTCAGCAGTATGATAACTGGCATCAGACGTTC	CQQYDNWHQTF	IGKV3-15	.	IGKJ1	21	-1	-1	26
1	0.0013020833333333333	TGTCAGCAGTATAATGGCTGGCCGTACACTTTT	CQQYNGWPYTF	IGKV3-15	.	IGKJ2	22	-1	-1	23
1	0.0013020833333333333	TGTCAGCAGTATAATACTGCTCCTCTCACTTTC	CQQYNTAPLTF	IGKV3-15	.	IGKJ4	15	-1	-1	24
1	0.0013020833333333333	TGTCAGCAGTATAATAACTGGCCTGAAACTTTT	CQQYNNWPETF	IGKV3-15	.	IGKJ2	23	-1	-1	27
1	0.0013020833333333333	TGTCAGCAGTATAATAACTGGCCGTTCACTTTT	CQQYNNWPFTF	IGKV3-15	.	IGKJ2	22	-1	-1	26
1	0.0013020833333333333	TGTCAGCAGCGTGGCAACTGGCCTCGGACGTTC	CQQRGNWPRTF	IGKV3-11	.	IGKJ1	23	-1	-1	25
1	0.0013020833333333333	TGTCAGCAGCGTATCGACTGGCCTCTCACTTTC	CQQRIDWPLTF	IGKV3-11	.	IGKJ3	23	-1	-1	25
1	0.0013020833333333333	TGTCAGCAGCGTAGCAGGTGGCCGCTCACTTTC	CQQRSRWPLTF	IGKV3-11	.	IGKJ4	22	-1	-1	22
1	0.0013020833333333333	TGTCAGCAGCGTAGCAACTGGCTTCTCACTTTC	CQQRSNWLLTF	IGKV3-11	.	IGKJ4	21	-1	-1	24
1	0.0013020833333333333	TGTCAGCAGCGTAGCAACTGGCCGATCACTTTC	CQQRSNWPITF	IGKV3-11	.	IGKJ4	22	-1	-1	25
1	0.0013020833333333333	TGTCAGCAGCGTAGCAAGTGGCCGCTCACTTTC	CQQRSKWPLTF	IGKV3-11	.	IGKJ4	22	-1	-1	15
1	0.0013020833333333333	TGTCAGCAGCGTAACAATGGGTTGTACACCTTT	CQQRNNGLYTF	IGKV3-11	.	IGKJ2	16	-1	-1	22
1	0.0013020833333333333	TGTCAGCAGCGTAACAAGTGGCCTCGCACTTTC	CQQRNKWPRTF	IGKV3-11	.	IGKJ3	23	-1	-1	26
1	0.0013020833333333333	TGTCAGCAGCGAAGCCAGTGGCCTCGGACGTTC	CQQRSQWPRTF	IGKV3-11	.	IGKJ1	23	-1	-1	25
1	0.0013020833333333333	TGTCAGCAGCATTTTGATCACCCCCTCACCTTC	CQQHFDHPLTF	IGKV4-1	.	IGKJ5	7	-1	-1	25
1	0.0013020833333333333	TGTCAGCAGCATGGTAACTCATTGTACACTTTT	CQQHGNSLYTF	IGKV3D-20	.	IGKJ2	20	-1	-1	22
1	0.0013020833333333333	TGTCAGCAGGGTAGGCACTGGCCGATCACCTTC	CQQGRHWPITF	IGKV3-11	.	IGKJ5	22	-1	-1	22
1	0.0013020833333333333	TGTCAGCAGGATTATGCCTTACCTCGCACGTTC	CQQDYALPRTF	IGKV3D-7	.	IGKJ1	24	-1	-1	27
1	0.0013020833333333333	TGTCAGCAGACCTACAGTTTCCCGTTCACTTTC	CQQTYSFPFTF	IGKV1-39	.	IGKJ4	17	-1	-1	25
1	0.0013020833333333333	TGTCAGCAGAGTTACACTACCCCTCGGACGTTC	CQQSYTTPRTF	IGKV1D-39	.	IGKJ1	24	-1	-1	25
1	0.0013020833333333333	TGTCAGCAGAGTAGTGGTTTACCGTACACCTTT	CQQSSGLPYTF	IGKV6-21	.	IGKJ2	22	-1	-1	23
1	0.0013020833333333333	TGTCAGCAATTTGGTACCTCACCTGTCACCTTC	CQQFGTSPVTF	IGKV3-20	.	IGKJ5	23	-1	-1	25
1	0.0013020833333333333	TGTCAGCAATATTTTGGTACTCCCATCACCTTC	CQQYFGTPITF	IGKV4-1	.	IGKJ5	22	-1	-1	24
1	0.0013020833333333333	TGTCAGCAATATTCTGCGAGTCCATTCACTTTC	CQQYSASPFTF	IGKV4-1	.	IGKJ3	12	-1	-1	23
1	0.0013020833333333333	TGTCAGCAATATTCTAGCAGTCCGATCACCTTC	CQQYSSSPITF	IGKV4-1	.	IGKJ5	16	-1	-1	22
1	0.0013020833333333333	TGTCAGCAATATTATAGTATTCCGGACACCTTT	CQQYYSIPDTF	IGKV4-1	.	IGKJ2	22	-1	-1	25
1	0.0013020833333333333	TGTCAGCAATATTATAGTACTTGGGACACTTTT	CQQYYSTWDTF	IGKV4-1	.	IGKJ2	20	-1	-1	25
1	0.0013020833333333333	TGTCAGCAATATTATAGTACTCCTCCCACTTTC	CQQYYSTPPTF	IGKV4-1	.	IGKJ4	23	-1	-1	26
1	0.0013020833333333333	TGTCAGCAATATTATAGTACTCCGTGGACGTTC	CQQYYSTPWTF	IGKV4-1	.	IGKJ1	22	-1	-1	22
1	0.0013020833333333333	TGTCAGCAATATTATAGTACTCCGCTCACTTTC	CQQYYSTPLTF	IGKV4-1	.	IGKJ4	22	-1	-1	22
1	0.0013020833333333333	TGTCAGCAATATGGTAGCTCACCGTTCACCTTT	CQQYGSSPFTF	IGKV3-20	.	IGKJ2	22	-1	-1	26
1	0.0013020833333333333	TGTCAGCAATATGGAAGTTCACCCCAGACGTTC	CQQYGSSPQTF	IGKV3-20	.	IGKJ1	22	-1	-1	26
1	0.0013020833333333333	TGTCAGCAATACAGAAGTTACCCTCTCACTTTC	CQQYRSYPLTF	IGKV1-27	.	IGKJ3	4	-1	-1	25
1	0.0013020833333333333	TGTCAGCAATACAGAAGTTACCCTCTCACTTTC	CQQYRSYPLTF	IGKV4-1	.	IGKJ3	10	-1	-1	25
1	0.0013020833333333333	TGTCAGCAACGTGACAGCTGGCCACTCACTTTC	CQQRDSWPLTF	IGKV3-11	.	IGKJ4	22	-1	-1	24
1	0.0013020833333333333	TGTCAGGTGTATGGTTTCTCAGCTCCAACGTTC	CQVYGFSAPTF	IGKV3D-20	.	IGKJ4	25	-1	-1	30
1	0.0013020833333333333	TGTCAGGAGTATAATAGCTGGTCGTATACTTTT	CQEYNSWSYTF	IGKV3-15	.	IGKJ2	20	-1	-1	23
1	0.0013020833333333333	TGTCAACATAGTTTCAGTACTTCGTGGGCCTTC	CQHSFSTSWAF	IGKV1-39	.	IGKJ1	19	-1	-1	22
1	0.0013020833333333333	TGTCAACACCATAATCAGTGGCTATGGACATTC	CQHHNQWLWTF	IGKV3-15	.	IGKJ1	21	-1	-1	24
1	0.0013020833333333333	TGTCAACACACTTACACTACCCCGTACATTTTT	CQHTYTTPYIF	IGKV1-39	.	IGKJ2	22	-1	-1	23
1	0.0013020833333333333	TGTCAACACACTAAACTTTACCCTCTCCCTTTC	CQHTKLYPLPF	IGKV1-13	.	IGKJ4	7	-1	-1	24
1	0.0013020833333333333	TGTCAACAGTTTGATACCGACCCGTACACTTTT	CQQFDTDPYTF	IGKV1-13	.	IGKJ2	15	-1	-1	23
1	0.0013020833333333333	TGTCAACAGTTTGATAATCTCCCTCCGGCTTTC	CQQFDNLPPAF	IGKV1D-33	.	IGKJ3	27	-1	-1	28
1	0.0013020833333333333	TGTCAACAGTTTAATACTTATCCGCTCACTTTC	CQQFNTYPLTF	IGKV1-13	.	IGKJ4	19	-1	-1	22
1	0.0013020833333333333	TGTCAACAGTTTAATAGTTACCCCTTCACTTTC	CQQFNSYPFTF	IGKV1D-13	.	IGKJ4	22	-1	-1	25
1	0.0013020833333333333	TGTCAACAGTTTAATAGTTACCCGATCACCTTC	CQQFNSYPITF	IGKV1D-13	.	IGKJ5	22	-1	-1	22
1	0.0013020833333333333	TGTCAACAGTCTAACGATTTCCCGATCACCTTC	CQQSNDFPITF	IGKV1-12	.	IGKJ5	22	-1	-1	22
1	0.0013020833333333333	TGTCAACAGTATTTTGGTTCTCCTCGGACGTTC	CQQYFGSPRTF	IGKV4-1	.	IGKJ1	27	-1	-1	25
1	0.0013020833333333333	TGTCAACAGTATTATAGTTTCCCGCTCACTTTC	CQQYYSFPLTF	IGKV1D-8	.	IGKJ4	22	-1	-1	22
1	0.0013020833333333333	TGTCAACAGTATTATAGTTCTCCATTCACTTTC	CQQYYSSPFTF	IGKV1D-43	.	IGKJ3	17	-1	-1	23
1	0.0013020833333333333	TGTCAACAGTATTATAGTTACGCCTGGACGTTC	CQQYYSYAWTF	IGKV1-8	.	IGKJ1	20	-1	-1	24
1	0.0013020833333333333	TGTCAACAGTATGATAATCTCCCTTACACTTTT	CQQYDNLPYTF	IGKV1-33	.	IGKJ2	23	-1	-1	24
1	0.0013020833333333333	TGTCAACAGTATGATAAGTGGCCTCGGACGTTC	CQQYDKWPRTF	IGKV3-15	.	IGKJ1	23	-1	-1	25
1	0.0013020833333333333	TGTCAACAGTATGAAAGTGTCCCCTATACTTTT	CQQYESVPYTF	IGKV1-33	.	IGKJ1	13	-1	-1	33
1	0.0013020833333333333	TGTCAACAGTATAATAGTGTTACGTACACTTTT	CQQYNSVTYTF	IGKV1-16	.	IGKJ2	17	-1	-1	23
1	0.0013020833333333333	TGTCAACAGGTTAATACTTACCCTCCTACTTTT	CQQVNTYPPTF	IGKV1D-13	.	IGKJ2	24	-1	-1	27
1	0.0013020833333333333	TGTCAACAGGCTGGCAGTTTCCCTCTCACTTTC	CQQAGSFPLTF	IGKV1-12	.	IGKJ4	23	-1	-1	24
1	0.0013020833333333333	TGTCAACAGGCTAGCTGGTTCCCTCGGACTTTC	CQQASWFPRTF	IGKV1-12	.	IGKJ3	23	-1	-1	27
1	0.0013020833333333333	TGTCAACAGGCTAACAGTTTCCCATTCACTTTC	CQQANSFPFTF	IGKV1-12	.	IGKJ3	22	-1	-1	23
1	0.0013020833333333333	TGTCAACAGGCTAACAATTTCCCGATCACCTTC	CQQANNFPITF	IGKV1-12	.	IGKJ5	22	-1	-1	22
1	0.0013020833333333333	TGTCAACAGGCTAAGACTTTACCGTACACTTTT	CQQAKTLPYTF	IGKV1-12	.	IGKJ2	13	-1	-1	23
1	0.0013020833333333333	TGTCAACAGATTCATACTTATCCGATCACCTTC	CQQIHTYPITF	IGKV1-9	.	IGKJ5	19	-1	-1	22
1	0.0013020833333333333	TGTCAACAGATTGCTTACTTCCCTCCAACTTTC	CQQIAYFPPTF	IGKV1-13	.	IGKJ4	8	-1	-1	27
1	0.0013020833333333333	TGTCAACAGACTTTCATTACCCCTCACACTTTT	CQQTFITPHTF	IGKV1D-39	.	IGKJ2	24	-1	-1	25
1	0.0013020833333333333	TGTCAACAGACTTACAGTGCCCCTCGCACGTTC	CQQTYSAPRTF	IGKV1D-39	.	IGKJ1	24	-1	-1	27
1	0.0013020833333333333	TGTCAACAGACTTACAGTACCCCGTGGACGTTC	CQQTYSTPWTF	IGKV1-39	.	IGKJ1	22	-1	-1	22
1	0.0013020833333333333	TGTCAACAGACTCACATTATCCCGTGGACTTTC	CQQTHIIPWTF	IGKV1-13	.	IGKJ4	8	-1	-1	27
1	0.0013020833333333333	TGTCAACAGACCTACGATACCCCTCGGACCTTC	CQQTYDTPRTF	IGKV1D-39	.	IGKJ5	24	-1	-1	27
1	0.0013020833333333333	TGTCAACAGACATACAGTTTCCCTTTCACTTTC	CQQTYSFPFTF	IGKV1-39	.	IGKJ4	17	-1	-1	25
1	0.0013020833333333333	TGTCAACAGAGTTTCATTAATCCATTCACTTTC	CQQSFINPFTF	IGKV1-39	.	IGKJ3	12	-1	-1	23
1	0.0013020833333333333	TGTCAACAGAGTTTCAGTTTCCCCAGGACATTC	CQQSFSFPRTF	IGKV1-39	.	IGKJ1	17	-1	-1	25
1	0.0013020833333333333	TGTCAACAGAGTTTCAGAAGTCTTCTCACTTTC	CQQSFRSLLTF	IGKV1-39	.	IGKJ4	16	-1	-1	24
1	0.0013020833333333333	TGTCAACAGAGTTCCACTATCCCGTACACTTTT	CQQSSTIPYTF	IGKV1-39	.	IGKJ2	22	-1	-1	23
1	0.0013020833333333333	TGTCAACAGAGTTACGGTTTCCCGTACACTTTT	CQQSYGFPYTF	IGKV1-39	.	IGKJ2	14	-1	-1	23
1	0.0013020833333333333	TGTCAACAGAGTTACGGTACCCCGTACACTTTT	CQQSYGTPYTF	IGKV1-39	.	IGKJ2	22	-1	-1	23
1	0.0013020833333333333	TGTCAACAGAGTTACGATACTCCGTGGACGTTC	CQQSYDTPWTF	IGKV1-39	.	IGKJ1	14	-1	-1	22
1	0.0013020833333333333	TGTCAACAGAGTTACACTCCCCCATTCACTTTC	CQQSYTPPFTF	IGKV1-39	.	IGKJ3	22	-1	-1	23
1	0.0013020833333333333	TGTCAACAGAGTTACACTACCCCTCGGACGTTC	CQQSYTTPRTF	IGKV1D-39	.	IGKJ1	24	-1	-1	25
1	0.0013020833333333333	TGTCAACAGAGTTACAGTTCCCCTCCCACTTTC	CQQSYSSPPTF	IGKV1D-39	.	IGKJ3	25	-1	-1	26
1	0.0013020833333333333	TGTCAACAGAGTTACAGTGCCCCTTGCACTTTT	CQQSYSAPCTF	IGKV1-39	.	IGKJ2	23	-1	-1	26
1	0.0013020833333333333	TGTCAACAGAGTTACAGTGCCCCGTATACTTTT	CQQSYSAPYTF	IGKV1-39	.	IGKJ2	22	-1	-1	23
1	0.0013020833333333333	TGTCAACAGAGTTACAGTATCCCTCGGTCCTTC	CQQSYSIPRSF	IGKV1D-39	.	IGKJ1	24	-1	-1	30
1	0.0013020833333333333	TGTCAACAGAGTTACAGTACCCCTTACACTTTT	CQQSYSTPYTF	IGKV1-39	.	IGKJ2	23	-1	-1	24
1	0.0013020833333333333	TGTCAACAGAGTTACAGTACCCCGCTCACTTTC	CQQSYSTPLTF	IGKV1-39	.	IGKJ4	22	-1	-1	22
1	0.0013020833333333333	TGTCAACAGAGTTACAGTACCCAGCTCACTTTC	CQQSYSTQLTF	IGKV1-39	.	IGKJ4	21	-1	-1	23
1	0.0013020833333333333	TGTCAACAGAGTTACAGTAGCCTGTGGACGTTC	CQQSYSSLWTF	IGKV1-39	.	IGKJ1	18	-1	-1	23
1	0.0013020833333333333	TGTCAACAGAGTTACAGTAATTTTCAAACTTTT	CQQSYSNFQTF	IGKV1-39	.	IGKJ2	18	-1	-1	27
1	0.0013020833333333333	TGTCAACAGAGTTACAGCACGCCGTGGACGTTC	CQQSYSTPWTF	IGKV1-39	.	IGKJ1	16	-1	-1	22
1	0.0013020833333333333	TGTCAACAGAGTCGCACTCCCCCTCCGGCTTTC	CQQSRTPPPAF	IGKV1D-39	.	IGKJ3	27	-1	-1	28
1	0.0013020833333333333	TGTCAACAATTTTATAGTTTCCCGCTCATTTTC	CQQFYSFPLIF	IGKV1D-8	.	IGKJ4	22	-1	-1	22
1	0.0013020833333333333	TGTCAACAATATTTTCATTACCCTCGGACATTC	CQQYFHYPRTF	IGKV1-8	.	IGKJ4	23	-1	-1	30
1	0.0013020833333333333	TGTCAACAATATTATGATTCCCCCCTCACTTTC	CQQYYDSPLTF	IGKV1D-43	.	IGKJ4	14	-1	-1	24
1	0.0013020833333333333	TGTCAACAATATTATAAGGATTTAATCTCCTTC	CQQYYKDLISF	IGKV1D-43	.	IGKJ5	15	-1	-1	24
1	0.0013020833333333333	TGTCAACAATATGGGGACTCCTCGTGGACGTTC	CQQYGDSSWTF	IGKV3-20	.	IGKJ1	13	-1	-1	18
1	0.0013020833333333333	TGTCAACAATATGGGGACTCCTCGTGGACGTTC	CQQYGDSSWTF	IGKV6-21	.	IGKJ1	4	-1	-1	18
1	0.0013020833333333333	TGTCAACAATATGAGAGGTGGCCCATAACCTTC	CQQYERWPITF	IGKV3-15	.	IGKJ5	11	-1	-1	27
1	0.0013020833333333333	TGTCAACAATATATTAAATATCCGTGGACGTTC	CQQYIKYPWTF	IGKV1-5	.	IGKJ1	12	-1	-1	22
1	0.0013020833333333333	TGTCAACAATATACTGACTGTCCTCGCACGTTC	CQQYTDCPRTF	IGKV3D-15	.	IGKJ1	24	-1	-1	27
1	0.0013020833333333333	TGTCAACAATATAGTAGTTACCCTCTCACTTTC	CQQYSSYPLTF	IGKV1D-13	.	IGKJ4	24	-1	-1	24
1	0.0013020833333333333	TGTCAACAATATAATGCCTGGCCCAGAACGTTC	CQQYNAWPRTF	IGKV3-15	.	IGKJ1	22	-1	-1	27
1	0.0013020833333333333	TGTCAACAATATAAGACTGACTTTATCACCTTC	CQQYKTDFITF	IGKV1D-43	.	IGKJ5	11	-1	-1	24
1	0.0013020833333333333	TGTCAACAACTTCATAGTCTCCCTCTCACTTTC	CQQLHSLPLTF	IGKV1-9	.	IGKJ4	17	-1	-1	24
1	0.0013020833333333333	TGTCAACAACTTAGCAGTTATCCGCTCACTTTC	CQQLSSYPLTF	IGKV1-13	.	IGKJ4	7	-1	-1	22
1	0.0013020833333333333	TGTCAACAACGTTACAGTAAGTCTCGAACGTTC	CQQRYSKSRTF	IGKV1-39	.	IGKJ1	18	-1	-1	27
1	0.0013020833333333333	TGTCAACAAAGTTACAGTAAGTCTCGAACGTTC	CQQSYSKSRTF	IGKV1-39	.	IGKJ1	18	-1	-1	27
1	0.0013020833333333333	TGTCAAAAGTCTCACAGTGCCCCGTACACTTTT	CQKSHSAPYTF	IGKV1-27	.	IGKJ2	22	-1	-1	23
1	0.0013020833333333333	TGTCAAAAATATGATGATCTCTCCTTCACTTTC	CQKYDDLSFTF	IGKV1-33	.	IGKJ4	20	-1	-1	25
1	0.0013020833333333333	TGTGTACAACATAATGATTACCCCATCACCTTC	CVQHNDYPITF	IGKV1-17	.	IGKJ5	22	-1	-1	24
1	0.0013020833333333333	TGTATGCAAACCACACACTTTCCCCGGACTTTT	CMQTTHFPRTF	IGKV2-40	.	IGKJ2	8	-1	-1	27
1	0.0013020833333333333	TGCCAGCAGCGTGACAGCTGGCCTCTGACGTTC	CQQRDSWPLTF	IGKV3-11	.	IGKJ1	23	-1	-1	26
1	0.0013020833333333333	TGCCAGCAATATGATGTGACTCCCTGGACCTTC	CQQYDVTPWTF	IGKV4-1	.	IGKJ1	11	-1	-1	24
1	0.0013020833333333333	TGCCAACACTATAGTACTTATACGTGGACGTTT	CQHYSTYTWTF	IGKV1-5	.	IGKJ1	20	-1	-1	21
1	0.0013020833333333333	TGCCAACACCTTAATGATAAGTCAGTCACTTTC	CQHLNDKSVTF	IGKV1D-16	.	IGKJ3	7	-1	-1	25
1	0.0013020833333333333	TGCCAACAGTATTATACTTCTTCTCAAACGTTC	CQQYYTSSQTF	IGKV1-5	.	IGKJ1	23	-1	-1	27
1	0.0013020833333333333	TGCCAACAGTATTATAGTCCCCCTCCCACTTTT	CQQYYSPPPTF	IGKV1D-43	.	IGKJ2	25	-1	-1	26
1	0.0013020833333333333	TGCCAACAGTATGATAGTTACCCTTACTCTTTT	CQQYDSYPYSF	IGKV1-16	.	IGKJ2	23	-1	-1	24
1	0.0013020833333333333	TGCCAACAGTATATCAGTTATCCGTACACTTTT	CQQYISYPYTF	IGKV1-5	.	IGKJ2	20	-1	-1	23
1	0.0013020833333333333	TGCCAACAGTATAGTAGTTCCTCTTACACCTTT	CQQYSSSSYTF	IGKV1-5	.	IGKJ2	18	-1	-1	24
1	0.0013020833333333333	TGCCAACAGTATAATCAGTACCCTGCCACTTTC	CQQYNQYPATF	IGKV1-16	.	IGKJ4	14	-1	-1	26
1	0.0013020833333333333	TGCCAACAGTATAATGCTTTCCCCCCCACTTTC	CQQYNAFPPTF	IGKV1-16	.	IGKJ3	14	-1	-1	26
1	0.0013020833333333333	TGCCAACAGTATAATAGTTTTACGTGGACGTTC	CQQYNSFTWTF	IGKV1-16	.	IGKJ1	18	-1	-1	21
1	0.0013020833333333333	TGCCAACAATATGATGATCCTCCTTTCACTTTT	CQQYDDPPFTF	IGKV1-33	.	IGKJ3	18	-1	-1	24
1	0.0013020833333333333	TGCCAACAATATGATACTTATCCCTGGACGTTC	CQQYDTYPWTF	IGKV1-5	.	IGKJ1	20	-1	-1	24
1	0.0013020833333333333	TGCCAACAATATAGTACCTATCCGTGGACGTTC	CQQYSTYPWTF	IGKV1-16	.	IGKJ1	12	-1	-1	22
1	0.0013020833333333333	TGCCAACAATATAGTACCTATCCGTGGACGTTC	CQQYSTYPWTF	IGKV1D-16	.	IGKJ1	12	-1	-1	22
1	0.0013020833333333333	TGCCAACAATATAGTAGTTTTCCGTGGACATTC	CQQYSSFPWTF	IGKV1-8	.	IGKJ1	18	-1	-1	22
1	0.0013020833333333333	TGCCAACAATATAATAGTTATTCTCCCACTTTC	CQQYNSYSPTF	IGKV1-5	.	IGKJ4	23	-1	-1	26
1	0.0013020833333333333	TGCATGCAGTCTCTACAATATCCTTGGACGTTC	CMQSLQYPWTF	IGKV2-28	.	IGKJ1	27	-1	-1	24
1	0.0013020833333333333	TGCATGCAGGGTACACATTGGCCGCCGACGTTC	CMQGTHWPPTF	IGKV2D-30	.	IGKJ1	26	-1	-1	26
1	0.0013020833333333333	TGCATGCAGGGTACACACTGGCCGTACACTTTT	CMQGTHWPYTF	IGKV2-30	.	IGKJ2	22	-1	-1	23
1	0.0013020833333333333	TGCATGCAATATACATACTGGCCTCACACTTTT	CMQYTYWPHTF	IGKV2D-30	.	IGKJ2	24	-1	-1	25
1	0.0013020833333333333	TGCATGCAAGTTCTACAAACTCCGTACACTTTT	CMQVLQTPYTF	IGKV2-28	.	IGKJ2	22	-1	-1	23
1	0.0013020833333333333	TGCATGCAAGCTTTACACTGGCCCGGAACGTTC	CMQALHWPGTF	IGKV2-28	.	IGKJ1	16	-1	-1	27
1	0.0013020833333333333	TGCATGCAAGCTCTGGTAACTCCGTGGACGTTC	CMQALVTPWTF	IGKV2-28	.	IGKJ1	13	-1	-1	22
1	0.0013020833333333333	TGCATGCAAGCTCTACAAACTCCTCCGACGTTC	CMQALQTPPTF	IGKV2D-28	.	IGKJ1	26	-1	-1	26
1	0.0013020833333333333	TGCATGCAAGCTCTACAAACTCCTCCAGCTTTC	CMQALQTPPAF	IGKV2D-28	.	IGKJ1	25	-1	-1	30
1	0.0013020833333333333	TGCATGCAAGCTCTACAAACTCCTCGGACGTTC	CMQALQTPRTF	IGKV2D-28	.	IGKJ1	24	-1	-1	25
1	0.0013020833333333333	TGCATGCAAGCTCTACAAACTCCGATCACCTTC	CMQALQTPITF	IGKV2-28	.	IGKJ5	22	-1	-1	22
1	0.0013020833333333333	TGCATGCAAGCTCTACAAACTCGGTACACTTTT	CMQALQTRYTF	IGKV2-28	.	IGKJ2	21	-1	-1	23
1	0.0013020833333333333	TGCATGCAAGCTCGACAAACTCCTCCTACTTTC	CMQARQTPPTF	IGKV2D-28	.	IGKJ4	25	-1	-1	27
1	0.0013020833333333333	TGCATGCAAGCTACACACTGGCCTTACACTTTT	CMQATHWPYTF	IGKV2-30	.	IGKJ2	23	-1	-1	24
1	0.0013020833333333333	TGCATGCAAGCTACACAGTTGCCTTGGACGTTC	CMQATQLPWTF	IGKV2-18	.	IGKJ1	27	-1	-1	24
1	0.0013020833333333333	TGCATGCAAGCCCTACGAAGTCCGTACACTTTT	CMQALRSPYTF	IGKV2-28	.	IGKJ2	22	-1	-1	23
1	0.0013020833333333333	TGCATGCAAGCAACACACTGGCCGTACACTTTT	CMQATHWPYTF	IGKV2-30	.	IGKJ2	22	-1	-1	23
1	0.0013020833333333333	TGCATGCAAGGTCTCCAAGGTCTAGGGACTTTT	CMQGLQGLGTF	IGKV2-28	.	IGKJ2	17	-1	-1	27
1	0.0013020833333333333	TGCATGCAAGGTCTACAAACTCCCTGGACGTTC	CMQGLQTPWTF	IGKV2-28	.	IGKJ1	22	-1	-1	24
1	0.0013020833333333333	TGCATGCAAGGTCTACAAAGTCCTCTCACTTTC	CMQGLQSPLTF	IGKV2D-28	.	IGKJ4	24	-1	-1	24
1	0.0013020833333333333	TGCATGCAAGGTGCACACTGGCCTCCCACTTTT	CMQGAHWPPTF	IGKV2D-30	.	IGKJ2	25	-1	-1	26
1	0.0013020833333333333	TGCATGCAAGGTACACACTGGCCTCTCACTTTC	CMQGTHWPLTF	IGKV2D-30	.	IGKJ4	24	-1	-1	24
1	0.0013020833333333333	TGCATGCAAGGTACACACTGGCCTGACACTTTT	CMQGTHWPDTF	IGKV2-30	.	IGKJ2	23	-1	-1	25
1	0.0013020833333333333	TGCATGCAAGGCTCACACTGGCCTCCGACGTTC	CMQGSHWPPTF	IGKV2D-30	.	IGKJ1	26	-1	-1	26
1	0.0013020833333333333	TGCATGCAAGGGAAAAATTGGCCGTTCACTTTC	CMQGKNWPFTF	IGKV2-28	.	IGKJ3	9	-1	-1	24
1	0.0013020833333333333	TGCATGCAAACTACACAATTTCCGTGGACGTTC	CMQTTQFPWTF	IGKV2-24	.	IGKJ1	22	-1	-1	22
1	0.0013020833333333333	TGCATGCAAAGTTTACAGGTTCCTCTCACTTTC	CMQSLQVPLTF	IGKV2D-29	.	IGKJ4	24	-1	-1	24
1	0.0013020833333333333	TGCATGCAAAGTTCAGAGTTTCCACTCACTTTC	CMQSSEFPLTF	IGKV2D-29	.	IGKJ4	11	-1	-1	24
1	0.0013020833333333333	TGCATGCAAAGTATAGAATATCCTCGCACTTTC	CMQSIEYPRTF	IGKV2D-29	.	IGKJ4	14	-1	-1	26
1	0.0013020833333333333	TGCATGGAAGCTACACACTGGCCCTGGACGTTC	CMEATHWPWTF	IGKV2-30	.	IGKJ1	22	-1	-1	24
1	0.0013020833333333333	TGGCAACAATATAATACTTTTTCTCGGACGTTC	WQQYNTFSRTF	IGKV1-5	.	IGKJ1	23	-1	-1	25
1	0.0013020833333333333	TGTCAGCAGTCTGCTGACTCACCGACGTTC	CQQSADSPTF	IGKV3-20	.	IGKJ1	22	-1	-1	23
1	0.0013020833333333333	TGTCAGCAGTATTATAGGAGTCCGACGTTC	CQQYYRSPTF	IGKV4-1	.	IGKJ1	16	-1	-1	23
1	0.0013020833333333333	TGTCAGCAGTATCATGAGTGGCCCCTGTTC	CQQYHEWPLF	IGKV3-15	.	IGKJ1	22	-1	-1	26
1	0.0013020833333333333	TGTCAGCAGTATGGTAGCCCCGTCACTTTT	CQQYGSPVTF	IGKV3-20	.	IGKJ2	17	-1	-1	23
1	0.0013020833333333333	TGTCAGCAGTATGATGATCTGGTCACTTTC	CQQYDDLVTF	IGKV6D-41	.	IGKJ4	8	-1	-1	22
1	0.0013020833333333333	TGTCAGCAGCGTAGCAACTCGATCACCTTC	CQQRSNSITF	IGKV3-11	.	IGKJ5	18	-1	-1	18
1	0.0013020833333333333	TGTCAGCAGCGTAGCAACTGGCCTACTTTT	CQQRSNWPTF	IGKV3-11	.	IGKJ2	24	-1	-1	24
1	0.0013020833333333333	TGTCAACAGTATAAGAGTTATTCGACGTTC	CQQYKSYSTF	IGKV1-5	.	IGKJ1	22	-1	-1	23
1	0.0013020833333333333	TGTCAACAGCGAACAACCTGGCTCACTTTC	CQQRTTWLTF	IGKV1-39	.	IGKJ4	8	-1	-1	20
1	0.0013020833333333333	TGTCAACAGAGTTACAGTATGTTCACTTTC	CQQSYSMFTF	IGKV1-39	.	IGKJ4	18	-1	-1	22
1	0.0013020833333333333	TGTCAACAATTTGGTCACTCATGGACGCTC	CQQFGHSWTL	IGKV3-20	.	IGKJ2	14	-1	-1	30
1	0.0013020833333333333	TGTCAACAATCTTATGCTACTTGGACGTTC	CQQSYATWTF	IGKV4-1	.	IGKJ1	14	-1	-1	21
1	0.0013020833333333333	TGTCAACAATATTATTATAGTGTGACGTTC	CQQYYYSVTF	IGKV4-1	.	IGKJ1	14	-1	-1	23
1	0.0013020833333333333	TGTCAACAATATTATAATCTGTCTCGATTT	CQQYYNLSRF	IGKV1D-43	.	IGKJ2	15	-1	-1	27
1	0.0013020833333333333	TGTCAACAACGTGGCACCTGGATCACCTTC	CQQRGTWITF	IGKV3-11	.	IGKJ5	20	-1	-1	20
1	0.0013020833333333333	TGCCTACAATATAAGTTTTACTGGACGTTC	CLQYKFYWTF	IGKV1-5	.	IGKJ1	13	-1	-1	21
1	0.0013020833333333333	TGCCACCAGTATAATACTTTTTCGACGTTC	CHQYNTFSTF	IGKV1-5	.	IGKJ1	22	-1	-1	23
1	0.0013020833333333333	TGCCAGCAATATGGTAAACTCATCACTTTC	CQQYGKLITF	IGKV1-33	.	IGKJ4	20	-1	-1	22
1	0.0013020833333333333	TGCCAACGATATAATGACTTTTCGACGTTC	CQRYNDFSTF	IGKV1-5	.	IGKJ1	14	-1	-1	23
1	0.0013020833333333333	TGCCAACATTATAGTACTCTTTACACTTTT	CQHYSTLYTF	IGKV1-5	.	IGKJ2	12	-1	-1	21
1	0.0013020833333333333	TGCCAACAGTATGTAAGTCATTGGACGTTC	CQQYVSHWTF	IGKV1-5	.	IGKJ1	11	-1	-1	21
1	0.0013020833333333333	TGCCAACAGTATGATAGGCGTTGGACGTTC	CQQYDRRWTF	IGKV1-5	.	IGKJ1	16	-1	-1	21
1	0.0013020833333333333	TGCCAACAGTATAATAGTTATTCCACTTTT	CQQYNSYSTF	IGKV1-5	.	IGKJ2	22	-1	-1	23
1	0.0013020833333333333	TGCCAACAGTATAATAGTTATTACACTTTT	CQQYNSYYTF	IGKV1-5	.	IGKJ2	21	-1	-1	21
1	0.0013020833333333333	TGCCAACAATATAATAGTCATTCTACTTTT	CQQYNSHSTF	IGKV1-5	.	IGKJ2	24	-1	-1	24
1	0.0013020833333333333	TGTCAACAGCTGAATACTTATGTTTTC	CQQLNTYVF	IGKV1-9	.	IGKJ3	19	-1	-1	23
1	0.0013020833333333333	TGTCAGCAGAGTGCCTACTTC	CQQSAYF	IGKV3-20	.	IGKJ4	8	-1	-1	18
1	0.0013020833333333333	TGTCAGGAAGGGACCAACTTC	CQEGTNF	IGKV3-11	.	IGKJ4	5	-1	-1	18
1	0.0013020833333333333	TGTCAACACTATGGTTATTTC	CQHYGYF	IGKV3-20	.	IGKJ4	14	-1	-1	17
1	0.0013020833333333333	TGCCAACAGTTTCCGACATTC	CQQFPTF	IGKV1-5	.	IGKJ1	9	-1	-1	14
