# Supplementary material for: Biomarkers and Immune Repertoire Metrics Identified by Peripheral Blood Transcriptomic Sequencing Reveal the Pathogenesis of COVID-19
Source: Front Immunol. 2021 Aug 24;12:677025. doi: 10.3389/fimmu.2021.677025 (PMC8421539; doi:10.3389/fimmu.2021.677025)
Supplement: Supplementary file 1 [file DataSheet_1.zip › TCR_BCR/IGK/convert.20S039619A.clonotypes.IGK.txt]

count	freq	cdr3nt	cdr3aa	v	d	j	VEnd	DStart	DEnd	JStart
24	0.04411764705882353	TGTCTGCACTATGGTGGCTCACCCCCCACCTTC	CLHYGGSPPTF	IGKV3-20	.	IGKJ5	22	-1	-1	26
10	0.01838235294117647	TGTCAACAGACTTACGATACCCCTTCGTACACTTTT	CQQTYDTPSYTF	IGKV1-39	.	IGKJ2	23	-1	-1	26
9	0.016544117647058824	TGTCAACAGACTTACGATACCCCTACGTACACTTTT	CQQTYDTPTYTF	IGKV1-39	.	IGKJ2	24	-1	-1	26
7	0.012867647058823529	TGTCAACAGACTTACGATACCCCTGCGTACACTTTT	CQQTYDTPAYTF	IGKV1-39	.	IGKJ2	23	-1	-1	26
7	0.012867647058823529	TGTCAACAGACTTACGATACCCCTATGTACACTTTT	CQQTYDTPMYTF	IGKV1-39	.	IGKJ2	24	-1	-1	24
7	0.012867647058823529	TGTCAGCACTATGACAGCTGGCCTCTCACTTTC	CQHYDSWPLTF	IGKV3-15	.	IGKJ4	23	-1	-1	24
5	0.009191176470588236	TGTCTTCAGCATAATCGTTACCCGATCACCTTC	CLQHNRYPITF	IGKV1-17	.	IGKJ5	22	-1	-1	22
5	0.009191176470588236	TGTCTACAAGATTACAATTACCCGTACACTTTT	CLQDYNYPYTF	IGKV1-6	.	IGKJ2	22	-1	-1	23
5	0.009191176470588236	TGTCAACAGAGTTACAGTACCCCGTACACTTTT	CQQSYSTPYTF	IGKV1-39	.	IGKJ2	22	-1	-1	23
5	0.009191176470588236	TGCCAACAATATGAAAGATACCCTCTCACTTCC	CQQYERYPLTS	IGKV1D-16	.	IGKJ4	24	-1	-1	24
4	0.007352941176470588	TGTCACCAACTTAATGATTACCCATTCACTTTC	CHQLNDYPFTF	IGKV1-13	.	IGKJ3	22	-1	-1	23
4	0.007352941176470588	TGTCAGCAATATTATAGTGCTCCTCTCACTTTC	CQQYYSAPLTF	IGKV4-1	.	IGKJ4	23	-1	-1	24
4	0.007352941176470588	TGCCAACACTATACTGCATACCCTCTCACTTCC	CQHYTAYPLTS	IGKV1-16	.	IGKJ4	12	-1	-1	24
4	0.007352941176470588	TGCCAACACCACACTTCATACCCTCTCACTTCC	CQHHTSYPLTS	IGKV1-16	.	IGKJ4	7	-1	-1	24
4	0.007352941176470588	TGCATGCAAGGTTCGCACTGGCCTGCCACTTTT	CMQGSHWPATF	IGKV2-30	.	IGKJ2	23	-1	-1	26
4	0.007352941176470588	TGTCAGCACTATGGTAGCTCACGGACGTTC	CQHYGSSRTF	IGKV3-20	.	IGKJ1	21	-1	-1	22
4	0.007352941176470588	TGTCAGCAATATTATAGTACTCCCACCTTC	CQQYYSTPTF	IGKV4-1	.	IGKJ5	22	-1	-1	23
3	0.0055147058823529415	TGTCAGCAGTATGATGACTCATACACGTGGACGTTT	CQQYDDSYTWTF	IGKV3-20	.	IGKJ1	12	-1	-1	23
3	0.0055147058823529415	TGTCATCAGAGCAACAATTTCCCATACACTTTT	CHQSNNFPYTF	IGKV6D-21	.	IGKJ2	10	-1	-1	24
3	0.0055147058823529415	TGTCACTACTATGGTAGCTCATTCTACACTTTT	CHYYGSSFYTF	IGKV3-20	.	IGKJ2	20	-1	-1	24
3	0.0055147058823529415	TGTCAGCACCGTAGCAACTGGCCTCGGACGTTC	CQHRSNWPRTF	IGKV3-11	.	IGKJ1	23	-1	-1	25
3	0.0055147058823529415	TGTCAGCAGTATGGTACGTCACCCATCACCTTC	CQQYGTSPITF	IGKV3-20	.	IGKJ5	22	-1	-1	24
3	0.0055147058823529415	TGTCAGCAGTATGGTAGCTCACCTCGGACGTTC	CQQYGSSPRTF	IGKV3D-20	.	IGKJ1	24	-1	-1	25
3	0.0055147058823529415	TGTCAGCAGTATAATGACTGGCTGTACACTTTT	CQQYNDWLYTF	IGKV3-15	.	IGKJ2	21	-1	-1	22
3	0.0055147058823529415	TGTCAGCAGTATAATATCGGGCCGTACACTTTT	CQQYNIGPYTF	IGKV3-15	.	IGKJ2	22	-1	-1	23
3	0.0055147058823529415	TGTCAGCAATATTATAGTTTTCCGTACACTTTT	CQQYYSFPYTF	IGKV4-1	.	IGKJ2	17	-1	-1	23
3	0.0055147058823529415	TGTCAGCAATATTATAGTATTCCGTACACTTTT	CQQYYSIPYTF	IGKV4-1	.	IGKJ2	22	-1	-1	23
3	0.0055147058823529415	TGTCAACACCACACTTCATACCCTCTCACTTCC	CQHHTSYPLTS	IGKV1-12	.	IGKJ4	7	-1	-1	24
3	0.0055147058823529415	TGTCAACAGAGTTACAGTTCCCCGTACACTTTT	CQQSYSSPYTF	IGKV1-39	.	IGKJ2	22	-1	-1	23
3	0.0055147058823529415	TGTCAACAGAGTTACAGTACCCCGCTCACTTTC	CQQSYSTPLTF	IGKV1-39	.	IGKJ4	22	-1	-1	22
3	0.0055147058823529415	TGTCAACAAGATTATAGTACCCAATACACTTTT	CQQDYSTQYTF	IGKV1D-43	.	IGKJ2	21	-1	-1	24
3	0.0055147058823529415	TGCCAACTATATACTACTTCTTCTCGAATGTTC	CQLYTTSSRMF	IGKV1-5	.	IGKJ1	28	-1	-1	29
3	0.0055147058823529415	TGCCAACAGTATAAGAGTTACCCCTGGACGTTC	CQQYKSYPWTF	IGKV1-5	.	IGKJ1	19	-1	-1	24
3	0.0055147058823529415	TGCATGCAAGGTACAAACTGGCCGTATACTTTT	CMQGTNWPYTF	IGKV2-30	.	IGKJ2	22	-1	-1	23
3	0.0055147058823529415	TGCACGCAAGCTACACAATTTCCTCACACTTTT	CTQATQFPHTF	IGKV2D-24	.	IGKJ2	25	-1	-1	25
3	0.0055147058823529415	TGTAAGCAGTATGATAACTGGTGGACGTTC	CKQYDNWWTF	IGKV3-15	.	IGKJ1	20	-1	-1	20
3	0.0055147058823529415	TGCCAACGGTATAATAGTTATTGGACGTTC	CQRYNSYWTF	IGKV1-5	.	IGKJ1	21	-1	-1	21
2	0.003676470588235294	TGTCAGCACTTTGGCGGCTCTCCCCTATATACGTTT	CQHFGGSPLYTF	IGKV3-20	.	IGKJ1	7	-1	-1	30
2	0.003676470588235294	TGTCAGCACTATGGTGATTCACCTTTGCTCATCTTC	CQHYGDSPLLIF	IGKV3-20	.	IGKJ5	14	-1	-1	28
2	0.003676470588235294	TGTCAGCAATATGATGGCTTACTTCCGTACACTTTT	CQQYDGLLPYTF	IGKV3D-20	.	IGKJ2	26	-1	-1	26
2	0.003676470588235294	TGTCAACATTACGGTAGCACACCTCGATTTAACTTT	CQHYGSTPRFNF	IGKV3D-20	.	IGKJ3	24	-1	-1	31
2	0.003676470588235294	TGTCAACAGACTTACGATTCCCCTATGTACACTTTT	CQQTYDSPMYTF	IGKV1-39	.	IGKJ2	24	-1	-1	24
2	0.003676470588235294	TGTCAACAGACTTACGATACCCCTACCTACACTTTT	CQQTYDTPTYTF	IGKV1-39	.	IGKJ2	24	-1	-1	27
2	0.003676470588235294	TGTCAACAATATTTTAGTACTCTCCCGTACACTTTT	CQQYFSTLPYTF	IGKV4-1	.	IGKJ2	21	-1	-1	26
2	0.003676470588235294	TGTCAAGAATATGATAAGAGGCCTCCGCTCACTTTC	CQEYDKRPPLTF	IGKV3D-15	.	IGKJ4	26	-1	-1	25
2	0.003676470588235294	TGTCTTCAGCATGCTGCTTACCCGATCACCTTC	CLQHAAYPITF	IGKV1-17	.	IGKJ5	11	-1	-1	22
2	0.003676470588235294	TGTCTTCAGCATGCTGGTTACCCGATCACCTTC	CLQHAGYPITF	IGKV1-17	.	IGKJ5	22	-1	-1	22
2	0.003676470588235294	TGTCTGCAGCGTAGGAAGTGGCCCCTCACTTTC	CLQRRKWPLTF	IGKV3-11	.	IGKJ4	22	-1	-1	24
2	0.003676470588235294	TGTCTACAGCATAATAGTTACCCGTACACTTTT	CLQHNSYPYTF	IGKV1-17	.	IGKJ2	22	-1	-1	23
2	0.003676470588235294	TGTCTACAAGATTACAGTTACCCTCGGACGTTC	CLQDYSYPRTF	IGKV1-6	.	IGKJ1	23	-1	-1	25
2	0.003676470588235294	TGTCACCAGTATCGTTATCTCCCGAGAAGTTTC	CHQYRYLPRSF	IGKV1-33	.	IGKJ3	22	-1	-1	29
2	0.003676470588235294	TGTCACCAGAGTTACACTACCCCGTATACTTTT	CHQSYTTPYTF	IGKV1-39	.	IGKJ2	22	-1	-1	23
2	0.003676470588235294	TGTCACCAATATTATGATACTCCGTACACTTTT	CHQYYDTPYTF	IGKV4-1	.	IGKJ2	22	-1	-1	23
2	0.003676470588235294	TGTCAGCAGTTTTATACTTTTCCGCACACTTTC	CQQFYTFPHTF	IGKV4-1	.	IGKJ4	15	-1	-1	22
2	0.003676470588235294	TGTCAGCAGTATGGTGGCTTACCGATCACCTTC	CQQYGGLPITF	IGKV3-20	.	IGKJ5	22	-1	-1	22
2	0.003676470588235294	TGTCAGCAGTATGGTACCTCACCGTACACTTTT	CQQYGTSPYTF	IGKV3-20	.	IGKJ2	22	-1	-1	23
2	0.003676470588235294	TGTCAGCAGTATGGTAGGTCAGCGTTCACTTTT	CQQYGRSAFTF	IGKV3-20	.	IGKJ2	20	-1	-1	26
2	0.003676470588235294	TGTCAGCAGTATAATAACTGGCCTCTCACTTTC	CQQYNNWPLTF	IGKV3-15	.	IGKJ4	23	-1	-1	24
2	0.003676470588235294	TGTCAGCAGTATAATAACTGGCCTCGGACGTTC	CQQYNNWPRTF	IGKV3-15	.	IGKJ1	23	-1	-1	25
2	0.003676470588235294	TGTCAGCAGTATAATAACTGGCCTATCACCTTC	CQQYNNWPITF	IGKV3-15	.	IGKJ5	24	-1	-1	24
2	0.003676470588235294	TGTCAGCAGTATAATAACTGGCCGTACACTTTT	CQQYNNWPYTF	IGKV3-15	.	IGKJ2	22	-1	-1	23
2	0.003676470588235294	TGTCAGCAGCGTTCCAACTGGCCTCGGACGTTC	CQQRSNWPRTF	IGKV3-11	.	IGKJ1	23	-1	-1	25
2	0.003676470588235294	TGTCAGCAGCGTAGCAACTGGCCTCTCACTTTC	CQQRSNWPLTF	IGKV3-11	.	IGKJ4	23	-1	-1	24
2	0.003676470588235294	TGTCAGCAGAGTTACGACACCCCGCTCACTTTC	CQQSYDTPLTF	IGKV1-39	.	IGKJ4	14	-1	-1	22
2	0.003676470588235294	TGTCAGCAATATTATACTACTCCGTGGACGTTC	CQQYYTTPWTF	IGKV4-1	.	IGKJ1	22	-1	-1	22
2	0.003676470588235294	TGTCAGCAATATTATAGTACTCCTCTCACTTTC	CQQYYSTPLTF	IGKV4-1	.	IGKJ4	23	-1	-1	24
2	0.003676470588235294	TGTCAGCAATATTATAGTACTCCGCTCACTTTC	CQQYYSTPLTF	IGKV4-1	.	IGKJ4	22	-1	-1	22
2	0.003676470588235294	TGTCAGCAATATTACAGTACTCCTCCCACTTTC	CQQYYSTPPTF	IGKV4-1	.	IGKJ4	23	-1	-1	26
2	0.003676470588235294	TGTCAGCAATATCATACTACTTTTCCGACGTTC	CQQYHTTFPTF	IGKV4-1	.	IGKJ1	20	-1	-1	26
2	0.003676470588235294	TGTCAACAGTATTATAGTTTCCCGATCACCTTC	CQQYYSFPITF	IGKV1D-8	.	IGKJ5	22	-1	-1	22
2	0.003676470588235294	TGTCAACAGTATTATAGTCCCCCACGGACGTTC	CQQYYSPPRTF	IGKV1D-43	.	IGKJ1	22	-1	-1	25
2	0.003676470588235294	TGTCAACAGTATGCTAACGCTCCCTATACTTTC	CQQYANAPYTF	IGKV3-20	.	IGKJ3	12	-1	-1	27
2	0.003676470588235294	TGTCAACAGGCTCACAGTTTCCCGTGGACGTTC	CQQAHSFPWTF	IGKV1-12	.	IGKJ1	22	-1	-1	22
2	0.003676470588235294	TGTCAACAGGCTAACAGTTTCCCGTGGACGTTC	CQQANSFPWTF	IGKV1-12	.	IGKJ1	22	-1	-1	22
2	0.003676470588235294	TGTCAACAGACTAGCAGTTTCCCTCCCACCTTC	CQQTSSFPPTF	IGKV1-12	.	IGKJ4	23	-1	-1	26
2	0.003676470588235294	TGTCAACAGAGTTACAGTACCTCCTTCACTTTC	CQQSYSTSFTF	IGKV1-39	.	IGKJ3	20	-1	-1	24
2	0.003676470588235294	TGTCAACAGAGTCACAGTTTCCCGATCACCTTC	CQQSHSFPITF	IGKV1-39	.	IGKJ5	17	-1	-1	22
2	0.003676470588235294	TGTCAACAGAGTGACACTAACCTTTGGACGTTC	CQQSDTNLWTF	IGKV1-39	.	IGKJ1	15	-1	-1	24
2	0.003676470588235294	TGTCAACAGAGCTACACTCCCCCGTGGACGTTC	CQQSYTPPWTF	IGKV1-39	.	IGKJ1	22	-1	-1	22
2	0.003676470588235294	TGTCAACAATATGATGATTATCCGATCACCTTC	CQQYDDYPITF	IGKV1D-43	.	IGKJ5	11	-1	-1	22
2	0.003676470588235294	TGTCAACAAGGTAACAGTTTCCCTCTCACTTTC	CQQGNSFPLTF	IGKV1-12	.	IGKJ4	23	-1	-1	24
2	0.003676470588235294	TGTCAACAAACTTACAGCCCCCCTCTGACGTTC	CQQTYSPPLTF	IGKV1D-39	.	IGKJ1	24	-1	-1	26
2	0.003676470588235294	TGTCAAGAGGCTAACGATGTCCCGTACAATTTT	CQEANDVPYNF	IGKV1-12	.	IGKJ2	14	-1	-1	23
2	0.003676470588235294	TGTCAAAAGTATTACGGTGTCCCTCGCACTTTC	CQKYYGVPRTF	IGKV1-27	.	IGKJ4	23	-1	-1	26
2	0.003676470588235294	TGTCAAAAATATAATGGTGTCCCGTGGACGTTC	CQKYNGVPWTF	IGKV1-27	.	IGKJ1	13	-1	-1	22
2	0.003676470588235294	TGCTTCCAAGGTACACACTGGCCTCCGACTTTT	CFQGTHWPPTF	IGKV2D-30	.	IGKJ2	26	-1	-1	27
2	0.003676470588235294	TGCCAACACTATACTGCGTACCCTCTCACTTCC	CQHYTAYPLTS	IGKV1-16	.	IGKJ4	12	-1	-1	24
2	0.003676470588235294	TGCCAACAGTATACTGCGTACCCTCTCACTTCC	CQQYTAYPLTS	IGKV1-16	.	IGKJ4	12	-1	-1	24
2	0.003676470588235294	TGCCAACAGTATACTACTTATACGTGGACGTTC	CQQYTTYTWTF	IGKV1-5	.	IGKJ1	20	-1	-1	21
2	0.003676470588235294	TGCCAACAGTATAATACTTATTCTCGGACGTTC	CQQYNTYSRTF	IGKV1-5	.	IGKJ1	23	-1	-1	25
2	0.003676470588235294	TGCCAACAGTATAATACTTACCCGTGGACGTTC	CQQYNTYPWTF	IGKV1-16	.	IGKJ1	22	-1	-1	22
2	0.003676470588235294	TGCCAACAGTACAATATTCATCCTCTAAGCTTC	CQQYNIHPLSF	IGKV1-5	.	IGKJ4	15	-1	-1	30
2	0.003676470588235294	TGCCAACAGTACAATAGTTATCCATATACTTTT	CQQYNSYPYTF	IGKV1-5	.	IGKJ2	20	-1	-1	27
2	0.003676470588235294	TGCCAACAATATGAAGCATATCCTCTCACTTCC	CQQYEAYPLTS	IGKV1-16	.	IGKJ4	11	-1	-1	24
2	0.003676470588235294	TGCCAACAATATACTGCATACCCTCTCACTTCC	CQQYTAYPLTS	IGKV1-16	.	IGKJ4	12	-1	-1	24
2	0.003676470588235294	TGCATGCAACATACACACTGGCCTTGGACGTTC	CMQHTHWPWTF	IGKV2-30	.	IGKJ1	23	-1	-1	24
2	0.003676470588235294	TGCATGCAAGTTCTAGAGACTCCACTCACTTTC	CMQVLETPLTF	IGKV2-28	.	IGKJ3	22	-1	-1	25
2	0.003676470588235294	TGCATGCAAGCTCTACAAACTCCGTGGACGTTC	CMQALQTPWTF	IGKV2-28	.	IGKJ1	22	-1	-1	22
2	0.003676470588235294	TGCATGCAAGGTCTACAAACTCCGATCACCTTC	CMQGLQTPITF	IGKV2-28	.	IGKJ5	22	-1	-1	22
2	0.003676470588235294	TGTCAGCACCGTGACAACTGGTACACTTTT	CQHRDNWYTF	IGKV3-11	.	IGKJ2	20	-1	-1	20
2	0.003676470588235294	TGTCAGCAGCGTCTCAACTGGTGGACGTTC	CQQRLNWWTF	IGKV3-11	.	IGKJ1	20	-1	-1	20
2	0.003676470588235294	TGTCAGCAGCGTAGTAACTGGCCTCTTTTT	CQQRSNWPLF	IGKV3-11	.	IGKJ2	23	-1	-1	26
2	0.003676470588235294	TGTCAGCAATATGATAACTGGTGGACGTTC	CQQYDNWWTF	IGKV3-15	.	IGKJ1	20	-1	-1	20
2	0.003676470588235294	TGTCAACAGGCTAAGAGTGCCCCCACTTTC	CQQAKSAPTF	IGKV1-12	.	IGKJ4	17	-1	-1	23
2	0.003676470588235294	TGCCAGCAATATTATGGCGACCCGACCTTC	CQQYYGDPTF	IGKV4-1	.	IGKJ1	14	-1	-1	23
2	0.003676470588235294	TGCCAGCAATATAATAGTTATCCGACGTTC	CQQYNSYPTF	IGKV1-5	.	IGKJ1	20	-1	-1	23
1	0.001838235294117647	TGTCAACAGTATGATAATCTCCCTCCCCGCCCGCTCACTTTC	CQQYDNLPPRPLTF	IGKV1D-33	.	IGKJ4	25	-1	-1	31
1	0.001838235294117647	TGTCAGCACTATGGTACTTCACCTACGGTGTACACTTTT	CQHYGTSPTVYTF	IGKV3-20	.	IGKJ2	24	-1	-1	28
1	0.001838235294117647	TGCATGCAAGCTCTACAAACTCCTCCGGAATTCACTTTC	CMQALQTPPEFTF	IGKV2D-28	.	IGKJ3	28	-1	-1	29
1	0.001838235294117647	TGTCACCAGTATGGTAGTTCACCTCCGTACACTTTT	CHQYGSSPPYTF	IGKV3D-20	.	IGKJ2	26	-1	-1	26
1	0.001838235294117647	TGTCAGCGATATGGTACGTCACGGAAGTACACTTTT	CQRYGTSRKYTF	IGKV3-20	.	IGKJ2	15	-1	-1	26
1	0.001838235294117647	TGTCAGCACTTTGGCGGCTCTCCCCTATATACGTTT	CQHFGGSPLYTF	IGKV3-20	.	IGKJ2	7	-1	-1	33
1	0.001838235294117647	TGTCAGCACTATAATAATTGGCCTTCGTGGACGTTC	CQHYNNWPSWTF	IGKV3-15	.	IGKJ1	23	-1	-1	25
1	0.001838235294117647	TGTCAGCAGTATGGTAGCTCATCTCCGCTCACTTTC	CQQYGSSSPLTF	IGKV3D-20	.	IGKJ4	26	-1	-1	25
1	0.001838235294117647	TGTCAGCAGTATGGAAGCTCACCTCCGTACACTTTT	CQQYGSSPPYTF	IGKV3D-20	.	IGKJ2	26	-1	-1	26
1	0.001838235294117647	TGTCAGCAGTATGATAATCGCCCTCCGTGGACGTTC	CQQYDNRPPWTF	IGKV3-15	.	IGKJ1	16	-1	-1	25
1	0.001838235294117647	TGTCAGCAGTATAATAACTGGCCTCTGTACACTTTT	CQQYNNWPLYTF	IGKV3D-15	.	IGKJ2	24	-1	-1	25
1	0.001838235294117647	TGTCAGCAGTATAAAAACTGGCCTCCGTACACTTTT	CQQYKNWPPYTF	IGKV3D-15	.	IGKJ2	26	-1	-1	26
1	0.001838235294117647	TGTCAGCAGTACGGTGGCTCACTTGCGTATACTTTT	CQQYGGSLAYTF	IGKV3-20	.	IGKJ2	21	-1	-1	26
1	0.001838235294117647	TGTCAGCAGTACGGTGGCTCACCGCCGTGGACGTTC	CQQYGGSPPWTF	IGKV3D-20	.	IGKJ1	26	-1	-1	25
1	0.001838235294117647	TGTCAGCAGCGTAGCGACTGGCCTCAGATCACCTTC	CQQRSDWPQITF	IGKV3-11	.	IGKJ5	23	-1	-1	26
1	0.001838235294117647	TGTCAGCAGCGTAGCAACTGGCCTCTGATCACCTTC	CQQRSNWPLITF	IGKV3-11	.	IGKJ5	23	-1	-1	26
1	0.001838235294117647	TGTCAGCAGACTTACAGAACCACCTCGCCCACTTTT	CQQTYRTTSPTF	IGKV1-39	.	IGKJ2	20	-1	-1	29
1	0.001838235294117647	TGTCAGCAGAGTGGCAACTGGCCTCCGCTCACTTTC	CQQSGNWPPLTF	IGKV3-11	.	IGKJ4	23	-1	-1	25
1	0.001838235294117647	TGTCAGCAATATTTTGATACTGTCTCGGTCACTTTC	CQQYFDTVSVTF	IGKV4-1	.	IGKJ4	12	-1	-1	28
1	0.001838235294117647	TGTCAGCAATATTATAGTACTCCCCCGTACACTTTT	CQQYYSTPPYTF	IGKV4-1	.	IGKJ2	22	-1	-1	26
1	0.001838235294117647	TGTCAGCAATATAAGGACTGGCCCCCGTGGACGTTT	CQQYKDWPPWTF	IGKV3-15	.	IGKJ1	22	-1	-1	25
1	0.001838235294117647	TGTCAGGAGTATAATAACTGGCCTTCGTGGACGTTC	CQEYNNWPSWTF	IGKV3-15	.	IGKJ1	23	-1	-1	25
1	0.001838235294117647	TGTCAACAGTATTATAGTACCCTTCCTTTCACTTTC	CQQYYSTLPFTF	IGKV1D-43	.	IGKJ3	25	-1	-1	27
1	0.001838235294117647	TGTCAACAGTATTATAGTACCCCTCCGTGGACGTTC	CQQYYSTPPWTF	IGKV1D-43	.	IGKJ1	26	-1	-1	25
1	0.001838235294117647	TGTCAACAGTATGATAATGTCCCTCGGTACACTTTT	CQQYDNVPRYTF	IGKV1D-33	.	IGKJ4	24	-1	-1	29
1	0.001838235294117647	TGTCAACAGTATAATTCCTGGCCTCCTCTCACTTTC	CQQYNSWPPLTF	IGKV3D-15	.	IGKJ4	25	-1	-1	27
1	0.001838235294117647	TGTCAACAGCGCGACAACTGGCCTCTGCTCACTTTC	CQQRDNWPLLTF	IGKV3-11	.	IGKJ4	23	-1	-1	26
1	0.001838235294117647	TGTCAACAGACTTACGATAGCCCTATGTACACTTTT	CQQTYDSPMYTF	IGKV1-39	.	IGKJ2	24	-1	-1	24
1	0.001838235294117647	TGTCAACAGACTTACGAGACCCCAATGTACACTTTT	CQQTYETPMYTF	IGKV1-39	.	IGKJ2	14	-1	-1	24
1	0.001838235294117647	TGTCAACAGACTTACGAAACCCCTACGTACACTTTT	CQQTYETPTYTF	IGKV1-39	.	IGKJ2	24	-1	-1	26
1	0.001838235294117647	TGTCAACAGACTTACAATACCCCAGGGTATACTTTT	CQQTYNTPGYTF	IGKV1-39	.	IGKJ2	22	-1	-1	26
1	0.001838235294117647	TGTCAACAGACTTACAATAGCCCAGGGTATACTTTT	CQQTYNSPGYTF	IGKV1-37	.	IGKJ2	17	-1	-1	26
1	0.001838235294117647	TGTCAACAGAGTTACAGTACCCTCACGTGGACGTTC	CQQSYSTLTWTF	IGKV1-39	.	IGKJ1	21	-1	-1	23
1	0.001838235294117647	TGTCAACAGAGTTACAGTACCCCTCGGTACACTTTT	CQQSYSTPRYTF	IGKV1D-39	.	IGKJ2	24	-1	-1	26
1	0.001838235294117647	TGTCAACAGAGTCACAGTATTCCTCCGTGGACGTTC	CQQSHSIPPWTF	IGKV1D-39	.	IGKJ1	26	-1	-1	25
1	0.001838235294117647	TGTCAACAATATAATGACTGGCCCCCGATCACCTTC	CQQYNDWPPITF	IGKV3-15	.	IGKJ5	22	-1	-1	25
1	0.001838235294117647	TGTCAACAAAGTACCACTACCCTTCCCTACACTTTT	CQQSTTTLPYTF	IGKV3-15	.	IGKJ2	4	-1	-1	27
1	0.001838235294117647	TGCCAAAACTATTACACCTATTATCCGATCACCTTC	CQNYYTYYPITF	IGKV1-5	.	IGKJ5	5	-1	-1	25
1	0.001838235294117647	TGCATGGACGGCTCACTCTGGCCTCCGTGGACGTTC	CMDGSLWPPWTF	IGKV2D-30	.	IGKJ1	26	-1	-1	25
1	0.001838235294117647	TGTCTTCAGCATGCTAGTTACCCGATCACCTTC	CLQHASYPITF	IGKV1-17	.	IGKJ5	22	-1	-1	22
1	0.001838235294117647	TGTCTTCAGCATAGTCGTTACCCGATCACCTTC	CLQHSRYPITF	IGKV1-17	.	IGKJ5	22	-1	-1	22
1	0.001838235294117647	TGTCTCCAAGATTACAAGTATCCTCGGACGTTC	CLQDYKYPRTF	IGKV1-6	.	IGKJ1	23	-1	-1	25
1	0.001838235294117647	TGTCTCCAAACTAACAGCTATCCGCTCACTTTC	CLQTNSYPLTF	IGKV1-12	.	IGKJ4	16	-1	-1	22
1	0.001838235294117647	TGTCTGCTGCGTAGGAAGTGGCCCCTCACTTTC	CLLRRKWPLTF	IGKV3-11	.	IGKJ4	22	-1	-1	24
1	0.001838235294117647	TGTCTGCAGTGTAGTACCTCACCGTGGACGTTC	CLQCSTSPWTF	IGKV3-20	.	IGKJ1	22	-1	-1	22
1	0.001838235294117647	TGTCTGCAGCATAGTAGTTACCCGATCACCTTC	CLQHSSYPITF	IGKV1-17	.	IGKJ5	22	-1	-1	22
1	0.001838235294117647	TGTCTGCAAGATACTAATTACCCTCGGACGTTC	CLQDTNYPRTF	IGKV1-6	.	IGKJ1	23	-1	-1	25
1	0.001838235294117647	TGTCTACAGCATAATAGTCACCCGTACACTTTT	CLQHNSHPYTF	IGKV1-17	.	IGKJ2	22	-1	-1	23
1	0.001838235294117647	TGTCTACAAGATTACACTTACCCTCGGACGTTC	CLQDYTYPRTF	IGKV1-6	.	IGKJ1	23	-1	-1	25
1	0.001838235294117647	TGTCATTACTATGGTAACTCAGTGTACACTTTT	CHYYGNSVYTF	IGKV3-20	.	IGKJ2	20	-1	-1	22
1	0.001838235294117647	TGTCATCAGACTAGGAGTTTACCGCTCACTTTC	CHQTRSLPLTF	IGKV6D-21	.	IGKJ4	22	-1	-1	22
1	0.001838235294117647	TGTCATCAGAGTACTAGTTTACCGTATACTTTT	CHQSTSLPYTF	IGKV6-21	.	IGKJ2	22	-1	-1	23
1	0.001838235294117647	TGTCACCAGAGTTACACTTCGCCTCAAAGTTTT	CHQSYTSPQSF	IGKV1-39	.	IGKJ2	15	-1	-1	29
1	0.001838235294117647	TGTCACCAATATGCTAGTCAACCGTGGACGTTC	CHQYASQPWTF	IGKV4-1	.	IGKJ1	11	-1	-1	22
1	0.001838235294117647	TGTCACCAATATGGTACTTCACCGGACACTTTT	CHQYGTSPDTF	IGKV3-20	.	IGKJ2	22	-1	-1	25
1	0.001838235294117647	TGTCAGTACTATGGTAGCTCAGTGTACACTTTT	CQYYGSSVYTF	IGKV3-20	.	IGKJ2	20	-1	-1	22
1	0.001838235294117647	TGTCAGTACTATGGTAACTCATTGTACACTTTT	CQYYGNSLYTF	IGKV3-20	.	IGKJ2	20	-1	-1	22
1	0.001838235294117647	TGTCAGTACTATGGTAACTCAGTGTACACTTTT	CQYYGNSVYTF	IGKV3-20	.	IGKJ2	20	-1	-1	22
1	0.001838235294117647	TGTCAGCAGTTTAGCAACTGGCCCATCACCTTC	CQQFSNWPITF	IGKV3-11	.	IGKJ5	22	-1	-1	24
1	0.001838235294117647	TGTCAGCAGTTTAACAACTGGCCTGCGACTTTC	CQQFNNWPATF	IGKV3-15	.	IGKJ3	23	-1	-1	27
1	0.001838235294117647	TGTCAGCAGTATGCTGGCTCACCGTACAATTTT	CQQYAGSPYNF	IGKV3-20	.	IGKJ2	22	-1	-1	23
1	0.001838235294117647	TGTCAGCAGTATGGTACCTCACCGCTCACTTTC	CQQYGTSPLTF	IGKV3-20	.	IGKJ4	22	-1	-1	22
1	0.001838235294117647	TGTCAGCAGTATGGTAGCTCCCCTTACACTTTT	CQQYGSSPYTF	IGKV3-20	.	IGKJ2	23	-1	-1	24
1	0.001838235294117647	TGTCAGCAGTATGGTAGCTCACTTTACACTTTT	CQQYGSSLYTF	IGKV3-20	.	IGKJ2	21	-1	-1	24
1	0.001838235294117647	TGTCAGCAGTATGGTAGCTCACTGTACACTTTT	CQQYGSSLYTF	IGKV3-20	.	IGKJ2	21	-1	-1	22
1	0.001838235294117647	TGTCAGCAGTATGGTAGCTCACCGTACACTTTT	CQQYGSSPYTF	IGKV3-20	.	IGKJ2	22	-1	-1	23
1	0.001838235294117647	TGTCAGCAGTATGGTAGCTCACCATTCACTTTC	CQQYGSSPFTF	IGKV3-20	.	IGKJ3	22	-1	-1	23
1	0.001838235294117647	TGTCAGCAGTATGGTAGCCCACCTCGTACTTTT	CQQYGSPPRTF	IGKV3D-20	.	IGKJ2	24	-1	-1	27
1	0.001838235294117647	TGTCAGCAGTATGGTAACTCACCTCTCACTTTC	CQQYGNSPLTF	IGKV3D-20	.	IGKJ4	24	-1	-1	24
1	0.001838235294117647	TGTCAGCAGTATGGTAACTCACCGTACACTTTT	CQQYGNSPYTF	IGKV3-20	.	IGKJ2	22	-1	-1	23
1	0.001838235294117647	TGTCAGCAGTATGGCAGTCCACCTCAGACGTTC	CQQYGSPPQTF	IGKV3D-20	.	IGKJ1	24	-1	-1	26
1	0.001838235294117647	TGTCAGCAGTATGATACCTCACCGTGGACGTTC	CQQYDTSPWTF	IGKV3-20	.	IGKJ1	22	-1	-1	22
1	0.001838235294117647	TGTCAGCAGTATGAAACTTCACCTACCACCTTC	CQQYETSPTTF	IGKV3-20	.	IGKJ5	12	-1	-1	26
1	0.001838235294117647	TGTCAGCAGTATATAAACTCACCGTACACTTTT	CQQYINSPYTF	IGKV3-20	.	IGKJ2	11	-1	-1	23
1	0.001838235294117647	TGTCAGCAGTATAGTAGTTCACCGTACACTTTT	CQQYSSSPYTF	IGKV3-20	.	IGKJ2	22	-1	-1	23
1	0.001838235294117647	TGTCAGCAGTATAATGACTGGCCGTACACTTTT	CQQYNDWPYTF	IGKV3-15	.	IGKJ2	22	-1	-1	23
1	0.001838235294117647	TGTCAGCAGTATAATACTTGGCCATACACTTTT	CQQYNTWPYTF	IGKV3-15	.	IGKJ2	22	-1	-1	24
1	0.001838235294117647	TGTCAGCAGTATAATACCTGGCCATTCACTTTC	CQQYNTWPFTF	IGKV3-15	.	IGKJ3	22	-1	-1	23
1	0.001838235294117647	TGTCAGCAGTATAATAACTGGCCGATCACCTTC	CQQYNNWPITF	IGKV3-15	.	IGKJ5	22	-1	-1	22
1	0.001838235294117647	TGTCAGCAGTATAAATTCTGGCCGTACACTTTT	CQQYKFWPYTF	IGKV3-15	.	IGKJ2	13	-1	-1	23
1	0.001838235294117647	TGTCAGCAGCGTAGCGACTGGCCTATCACCTTC	CQQRSDWPITF	IGKV3-11	.	IGKJ5	24	-1	-1	24
1	0.001838235294117647	TGTCAGCAGCGTAGCAACTGGCCTTGGACGTTC	CQQRSNWPWTF	IGKV3-11	.	IGKJ1	23	-1	-1	24
1	0.001838235294117647	TGTCAGCAGCGTAGCAACTGGCCGTGGACGTTC	CQQRSNWPWTF	IGKV3-11	.	IGKJ1	22	-1	-1	22
1	0.001838235294117647	TGTCAGCAGCGTAACAACTGGCCGCTCACTTTC	CQQRNNWPLTF	IGKV3-11	.	IGKJ4	22	-1	-1	22
1	0.001838235294117647	TGTCAGCAGGCTAGCGATTTCCCGCTCACTTTC	CQQASDFPLTF	IGKV1-5	.	IGKJ4	8	-1	-1	22
1	0.001838235294117647	TGTCAGCAGGCTAGCAGTTTCCCGCTCACTTTT	CQQASSFPLTF	IGKV1-12	.	IGKJ2	22	-1	-1	26
1	0.001838235294117647	TGTCAGCAGACTTACAGTCCCCCGTGGACGTTC	CQQTYSPPWTF	IGKV1-39	.	IGKJ1	22	-1	-1	22
1	0.001838235294117647	TGTCAGCAGACTGACAGTGTCCCGTACACTTTT	CQQTDSVPYTF	IGKV3-7	.	IGKJ2	8	-1	-1	23
1	0.001838235294117647	TGTCAGCAGACTGACAGTACCCCGTACACTTTT	CQQTDSTPYTF	IGKV1-39	.	IGKJ2	22	-1	-1	23
1	0.001838235294117647	TGTCAGCAGACTAATAGTTTCCCGTACACTTTT	CQQTNSFPYTF	IGKV1-12	.	IGKJ2	22	-1	-1	23
1	0.001838235294117647	TGTCAGCAATATTATACTTCTCCTCTCACTTTC	CQQYYTSPLTF	IGKV4-1	.	IGKJ4	23	-1	-1	24
1	0.001838235294117647	TGTCAGCAATATTATACTTCTCCGTGGACGTTC	CQQYYTSPWTF	IGKV4-1	.	IGKJ1	22	-1	-1	22
1	0.001838235294117647	TGTCAGCAATATTATACCACTCCGTACACTTTT	CQQYYTTPYTF	IGKV4-1	.	IGKJ2	22	-1	-1	23
1	0.001838235294117647	TGTCAGCAATATTATAGTATTCCGATCACCTTC	CQQYYSIPITF	IGKV4-1	.	IGKJ5	22	-1	-1	22
1	0.001838235294117647	TGTCAGCAATATTATAGTACTCTTTGGACGTTC	CQQYYSTLWTF	IGKV4-1	.	IGKJ1	21	-1	-1	24
1	0.001838235294117647	TGTCAGCAATATTATAGTACTCCTTACACTTTT	CQQYYSTPYTF	IGKV4-1	.	IGKJ2	23	-1	-1	24
1	0.001838235294117647	TGTCAGCAATATTATAGTACTCCGTGGACGTTC	CQQYYSTPWTF	IGKV4-1	.	IGKJ1	22	-1	-1	22
1	0.001838235294117647	TGTCAGCAATATTATAGTACTCCGTACACTTTT	CQQYYSTPYTF	IGKV4-1	.	IGKJ2	22	-1	-1	23
1	0.001838235294117647	TGTCAGCAATATTATAGTACTCCATGCACTTTT	CQQYYSTPCTF	IGKV4-1	.	IGKJ2	22	-1	-1	26
1	0.001838235294117647	TGTCAGCAATATTATAGTAATCCGTACACTTTT	CQQYYSNPYTF	IGKV4-1	.	IGKJ2	22	-1	-1	23
1	0.001838235294117647	TGTCAGCAATATTACAGTAGTCCGTACACTTTT	CQQYYSSPYTF	IGKV4-1	.	IGKJ2	22	-1	-1	23
1	0.001838235294117647	TGTCAGCAATATGATTTCTCACCTCGGACTTTC	CQQYDFSPRTF	IGKV3D-20	.	IGKJ3	24	-1	-1	27
1	0.001838235294117647	TGTCAGCAATATGATAGTTCTCCTCTGACTTTC	CQQYDSSPLTF	IGKV4-1	.	IGKJ4	23	-1	-1	27
1	0.001838235294117647	TGTCAGCAAAGTTTCATTACCCCTCCGACGTTC	CQQSFITPPTF	IGKV1D-39	.	IGKJ1	26	-1	-1	26
1	0.001838235294117647	TGTCAGGGGTATAGTGACTTGCCTCCCACTTTC	CQGYSDLPPTF	IGKV3-15	.	IGKJ3	23	-1	-1	26
1	0.001838235294117647	TGTCAGGAATACCGTAACTCTCCGTACACTTTT	CQEYRNSPYTF	IGKV3-20	.	IGKJ2	5	-1	-1	23
1	0.001838235294117647	TGTCAACAGTTTGCTAATATACCTTTCAGTTTC	CQQFANIPFSF	IGKV3-20	.	IGKJ3	9	-1	-1	24
1	0.001838235294117647	TGTCAACAGTTTAGATGGTGGCCGTACACTTTT	CQQFRWWPYTF	IGKV3-15	.	IGKJ2	9	-1	-1	23
1	0.001838235294117647	TGTCAACAGTATTTTACTACTCCTCTCACCTTC	CQQYFTTPLTF	IGKV4-1	.	IGKJ4	23	-1	-1	24
1	0.001838235294117647	TGTCAACAGTATTATAGTTACCCTCCGACTTTC	CQQYYSYPPTF	IGKV1-8	.	IGKJ4	23	-1	-1	27
1	0.001838235294117647	TGTCAACAGTATTATAGTTACCCTCCAACTTTT	CQQYYSYPPTF	IGKV1-8	.	IGKJ2	23	-1	-1	27
1	0.001838235294117647	TGTCAACAGTATTATAGTTACCCTCGGGCTTTT	CQQYYSYPRAF	IGKV1-8	.	IGKJ2	27	-1	-1	28
1	0.001838235294117647	TGTCAACAGTATGTCAGTACCCCTCTCACTTTC	CQQYVSTPLTF	IGKV1D-43	.	IGKJ4	24	-1	-1	24
1	0.001838235294117647	TGTCAACAGTATGATGATCTTCCTCTCACTTTC	CQQYDDLPLTF	IGKV1D-33	.	IGKJ4	24	-1	-1	24
1	0.001838235294117647	TGTCAACAGTATGATGATCTCCCGTGGACGTTC	CQQYDDLPWTF	IGKV1-33	.	IGKJ1	22	-1	-1	22
1	0.001838235294117647	TGTCAACAGTATGATAATCCCCTTATCACTTTC	CQQYDNPLITF	IGKV1-33	.	IGKJ3	18	-1	-1	25
1	0.001838235294117647	TGTCAACAGTATGACAGTTCTCCGGCGACCTTT	CQQYDSSPATF	IGKV3-20	.	IGKJ2	12	-1	-1	30
1	0.001838235294117647	TGTCAACAGTACAATAACTGGCCGTACACTTTT	CQQYNNWPYTF	IGKV3-15	.	IGKJ2	22	-1	-1	23
1	0.001838235294117647	TGTCAACAGCTTAATAGTTACCCCCTCACTTTC	CQQLNSYPLTF	IGKV1-9	.	IGKJ4	22	-1	-1	24
1	0.001838235294117647	TGTCAACAGCCTAATAGTTTCCCTTTCAGTTTC	CQQPNSFPFSF	IGKV1-9	.	IGKJ4	23	-1	-1	25
1	0.001838235294117647	TGTCAACAGGCTTACAGTACTCCGTATACTTTT	CQQAYSTPYTF	IGKV1-39	.	IGKJ2	19	-1	-1	23
1	0.001838235294117647	TGTCAACAGGCTGACAGTTTCCCGCTCACTTTC	CQQADSFPLTF	IGKV1-12	.	IGKJ4	22	-1	-1	22
1	0.001838235294117647	TGTCAACAGGCTAGAGATCTGCCATTCACTTTT	CQQARDLPFTF	IGKV1D-12	.	IGKJ2	12	-1	-1	26
1	0.001838235294117647	TGTCAACAGGCTAACGGTTTCCAGTACAGTTTT	CQQANGFQYSF	IGKV1-12	.	IGKJ2	21	-1	-1	23
1	0.001838235294117647	TGTCAACAGGCTAACACTTTCCCCCTCACTTTC	CQQANTFPLTF	IGKV1-12	.	IGKJ4	22	-1	-1	24
1	0.001838235294117647	TGTCAACAGGCTAACAGTTTCCCATACACTTTT	CQQANSFPYTF	IGKV1-12	.	IGKJ2	22	-1	-1	24
1	0.001838235294117647	TGTCAACAGACTTACGGTACCCCTCAGACTTTT	CQQTYGTPQTF	IGKV1D-39	.	IGKJ2	24	-1	-1	27
1	0.001838235294117647	TGTCAACAGACTTACAGTGCCCTCCTCACTTTC	CQQTYSALLTF	IGKV1-39	.	IGKJ4	21	-1	-1	24
1	0.001838235294117647	TGTCAACAGACTTACAATACGCCGGGCACCTTC	CQQTYNTPGTF	IGKV1-39	.	IGKJ5	19	-1	-1	26
1	0.001838235294117647	TGTCAACAGACTAACAGTTTCCCTCTCACTTTC	CQQTNSFPLTF	IGKV1-12	.	IGKJ4	23	-1	-1	24
1	0.001838235294117647	TGTCAACAGAGTTCCAGCACCCCGTGGACGTTC	CQQSSSTPWTF	IGKV1-39	.	IGKJ1	22	-1	-1	22
1	0.001838235294117647	TGTCAACAGAGTTATAGAGTTCCGTCCACTTAT	CQQSYRVPSTY	IGKV1-39	.	IGKJ2	13	-1	-1	26
1	0.001838235294117647	TGTCAACAGAGTTACAGTACCTTTTGGACGTTC	CQQSYSTFWTF	IGKV1-39	.	IGKJ1	20	-1	-1	24
1	0.001838235294117647	TGTCAACAGAGTTACAGTACCCCTCCGACGTTC	CQQSYSTPPTF	IGKV1D-39	.	IGKJ1	26	-1	-1	26
1	0.001838235294117647	TGTCAACAGAGTTACAGTACCCCCCTCACTTTC	CQQSYSTPLTF	IGKV1-39	.	IGKJ4	22	-1	-1	24
1	0.001838235294117647	TGTCAACAGAGTTACAGTACCCCGGACACTTTT	CQQSYSTPDTF	IGKV1-39	.	IGKJ2	22	-1	-1	25
1	0.001838235294117647	TGTCAACAGAGTTACAGGGCCCCGTACACTTTT	CQQSYRAPYTF	IGKV1-39	.	IGKJ2	16	-1	-1	23
1	0.001838235294117647	TGTCAACAGAATGATAATCTCCCTTGGACTTTT	CQQNDNLPWTF	IGKV1-33	.	IGKJ2	23	-1	-1	27
1	0.001838235294117647	TGTCAACAATATTATATGACCCCATACACCTTT	CQQYYMTPYTF	IGKV1D-43	.	IGKJ2	22	-1	-1	24
1	0.001838235294117647	TGTCAACAATATTATACTAGTCCGTACACTTTT	CQQYYTSPYTF	IGKV4-1	.	IGKJ2	22	-1	-1	23
1	0.001838235294117647	TGTCAACAATATTATAGTACTCCGCTCACTTTC	CQQYYSTPLTF	IGKV4-1	.	IGKJ4	22	-1	-1	22
1	0.001838235294117647	TGTCAACAATATTATAATACTCCGCTCACTTTC	CQQYYNTPLTF	IGKV4-1	.	IGKJ4	22	-1	-1	22
1	0.001838235294117647	TGTCAACAATATGATGATTATCCGATCACCTTC	CQQYDDYPITF	IGKV1-12	.	IGKJ5	7	-1	-1	22
1	0.001838235294117647	TGTCAACAATATAATAACTGGCAGTACACTTTT	CQQYNNWQYTF	IGKV3-15	.	IGKJ2	21	-1	-1	23
1	0.001838235294117647	TGTCAACAATATAACCTTCTCCCGTACACTTTT	CQQYNLLPYTF	IGKV1-27	.	IGKJ2	14	-1	-1	23
1	0.001838235294117647	TGTCAACAACTTAGTGATTATCCGGTCATCTTC	CQQLSDYPVIF	IGKV1-9	.	IGKJ5	12	-1	-1	25
1	0.001838235294117647	TGTCAAAACTATAACAGTGTCCCATTCACTTTC	CQNYNSVPFTF	IGKV1-27	.	IGKJ3	22	-1	-1	23
1	0.001838235294117647	TGTCAAAACTATAAAAGTGCCCCGTACACTTTT	CQNYKSAPYTF	IGKV1-27	.	IGKJ2	22	-1	-1	23
1	0.001838235294117647	TGTCAAAAGTATAATACTGCCCCGTGGATGTTC	CQKYNTAPWMF	IGKV1-27	.	IGKJ1	22	-1	-1	22
1	0.001838235294117647	TGTCAAAAGTATAATAGTGCCCCTCGTACGTTC	CQKYNSAPRTF	IGKV1-27	.	IGKJ1	23	-1	-1	27
1	0.001838235294117647	TGTCAAAAGTATAACAGTGCCCCCCTCACTTTC	CQKYNSAPLTF	IGKV1-27	.	IGKJ4	22	-1	-1	24
1	0.001838235294117647	TGTCAAAAGTATAACAGTGCCCCGTGGACGTTC	CQKYNSAPWTF	IGKV1-27	.	IGKJ1	22	-1	-1	22
1	0.001838235294117647	TGTATGCAAGCTCTACAGACTCCTCCCACCTTC	CMQALQTPPTF	IGKV2D-28	.	IGKJ5	25	-1	-1	26
1	0.001838235294117647	TGCTTCCAATACGCACACAGGCCTCACACTTTT	CFQYAHRPHTF	IGKV2-26	.	IGKJ2	16	-1	-1	25
1	0.001838235294117647	TGCCAGCACTACACTGCATACCCTCTCACTTCC	CQHYTAYPLTS	IGKV1-27	.	IGKJ4	1	-1	-1	24
1	0.001838235294117647	TGCCAGCAGGCCTACAGTTTCCCCGTCACCTTC	CQQAYSFPVTF	IGKV1-12	.	IGKJ5	22	-1	-1	25
1	0.001838235294117647	TGCCAGCAATATAACAGTTATCCGTTCACTTTC	CQQYNSYPFTF	IGKV1-5	.	IGKJ3	20	-1	-1	24
1	0.001838235294117647	TGCCAACTATATAATAATTATACGTGGACGTTC	CQLYNNYTWTF	IGKV1-5	.	IGKJ1	20	-1	-1	21
1	0.001838235294117647	TGCCAACACTATGATAAATACCCTGTTACTTTT	CQHYDKYPVTF	IGKV1-5	.	IGKJ2	15	-1	-1	27
1	0.001838235294117647	TGCCAACACTATAGTCGTTATCCGTACACTTTT	CQHYSRYPYTF	IGKV1-5	.	IGKJ2	20	-1	-1	23
1	0.001838235294117647	TGCCAACACTATAAAGTTTACCCGCTCACTTTC	CQHYKVYPLTF	IGKV1-5	.	IGKJ4	13	-1	-1	22
1	0.001838235294117647	TGCCAACACCATACTTCATACCCTCTCACTTCC	CQHHTSYPLTS	IGKV1-16	.	IGKJ4	7	-1	-1	24
1	0.001838235294117647	TGCCAACACCATACTGCATACCCTCTCACTTCC	CQHHTAYPLTS	IGKV1-16	.	IGKJ4	7	-1	-1	24
1	0.001838235294117647	TGCCAACACCACACTTCATACCCTCTCACTTCC	CQHHTSYPLTS	IGKV1-35	.	IGKJ4	7	-1	-1	24
1	0.001838235294117647	TGCCAACACCACACTTCATACCCTCTCACTTCC	CQHHTSYPLTS	IGKV1D-16	.	IGKJ4	7	-1	-1	24
1	0.001838235294117647	TGCCAACAGTATGATAGTTATTCGCTCACTTTC	CQQYDSYSLTF	IGKV1-5	.	IGKJ4	22	-1	-1	22
1	0.001838235294117647	TGCCAACAGTATGAAGCTTACCCTCTCACTTCC	CQQYEAYPLTS	IGKV1D-16	.	IGKJ4	24	-1	-1	24
1	0.001838235294117647	TGCCAACAGTATACTAATTCCCCGTACACTTTT	CQQYTNSPYTF	IGKV1-16	.	IGKJ2	22	-1	-1	23
1	0.001838235294117647	TGCCAACAGTATAATACTTACCCGTGGACCTTC	CQQYNTYPWTF	IGKV1-16	.	IGKJ1	22	-1	-1	22
1	0.001838235294117647	TGCCAACAGTATAATAGTTATTCTCGGACGTTC	CQQYNSYSRTF	IGKV1-5	.	IGKJ1	23	-1	-1	25
1	0.001838235294117647	TGCCAACAGTATAATAGTTACCCGCTCACTTTC	CQQYNSYPLTF	IGKV1-5	.	IGKJ4	19	-1	-1	22
1	0.001838235294117647	TGCCAACAGTACAATAGTCATCCTCTAAGCTTC	CQQYNSHPLSF	IGKV1-5	.	IGKJ4	17	-1	-1	30
1	0.001838235294117647	TGCCAACAATATCATAGTTATCCGTGGACGTTC	CQQYHSYPWTF	IGKV1-5	.	IGKJ1	20	-1	-1	22
1	0.001838235294117647	TGCCAACAATATGCTACTTATCCCTGGACGTTC	CQQYATYPWTF	IGKV1-5	.	IGKJ1	11	-1	-1	24
1	0.001838235294117647	TGCCAACAATATGATAGTTACCCGTGGGCGTTC	CQQYDSYPWAF	IGKV1-16	.	IGKJ1	22	-1	-1	22
1	0.001838235294117647	TGCCAACAATATAATAGTTTCCCGTCCACTTTT	CQQYNSFPSTF	IGKV1-16	.	IGKJ2	22	-1	-1	26
1	0.001838235294117647	TGCCAACAATATAACAGTTTTTCTCGGACGTTC	CQQYNSFSRTF	IGKV1-5	.	IGKJ1	23	-1	-1	25
1	0.001838235294117647	TGCATGCAGTCTCTCCAAACACCGTACACTTTT	CMQSLQTPYTF	IGKV2-28	.	IGKJ2	19	-1	-1	23
1	0.001838235294117647	TGCATGCAGGCTCTACAAAGTCCGCTCACTTTC	CMQALQSPLTF	IGKV2-28	.	IGKJ4	22	-1	-1	22
1	0.001838235294117647	TGCATGCAATCTGTACAAACTCCGTACACTTTT	CMQSVQTPYTF	IGKV2-28	.	IGKJ2	22	-1	-1	23
1	0.001838235294117647	TGCATGCAATCTACACAATTTCCGTACACTTTT	CMQSTQFPYTF	IGKV2-24	.	IGKJ2	22	-1	-1	23
1	0.001838235294117647	TGCATGCAATCTACACAATATCCGTTCACTTTT	CMQSTQYPFTF	IGKV2-24	.	IGKJ2	22	-1	-1	26
1	0.001838235294117647	TGCATGCAACCTCTACAAACTCCGTACACTTTT	CMQPLQTPYTF	IGKV2-28	.	IGKJ2	22	-1	-1	23
1	0.001838235294117647	TGCATGCAACGTATTGATTATCCTTTCACTTTT	CMQRIDYPFTF	IGKV2-40	.	IGKJ2	24	-1	-1	26
1	0.001838235294117647	TGCATGCAACATACACACTGGCCTCCGACGCTC	CMQHTHWPPTL	IGKV2D-30	.	IGKJ1	26	-1	-1	26
1	0.001838235294117647	TGCATGCAAGCTCTACAAACTCCTCTCACTTTC	CMQALQTPLTF	IGKV2D-28	.	IGKJ3	24	-1	-1	25
1	0.001838235294117647	TGCATGCAAGCTCTACAAACTCCTCCCACTTTT	CMQALQTPPTF	IGKV2D-28	.	IGKJ2	25	-1	-1	26
1	0.001838235294117647	TGCATGCAAGCTCTACAAACTCCCCTCACTTTC	CMQALQTPLTF	IGKV2-28	.	IGKJ4	22	-1	-1	24
1	0.001838235294117647	TGCATGCAAGCTCTACAAACTCCGTCCGCTTTT	CMQALQTPSAF	IGKV2-28	.	IGKJ2	22	-1	-1	28
1	0.001838235294117647	TGCATGCAAGCTACACACTGGCCGTACTCTTTC	CMQATHWPYSF	IGKV2-30	.	IGKJ3	22	-1	-1	28
1	0.001838235294117647	TGCATGCAAGCTACACAATTTCCGTACACTTTT	CMQATQFPYTF	IGKV2-24	.	IGKJ2	22	-1	-1	23
1	0.001838235294117647	TGCATGCAAGGTTCGCGCTGGCCAGCCACTTTT	CMQGSRWPATF	IGKV2-30	.	IGKJ2	22	-1	-1	26
1	0.001838235294117647	TGCATGCAAGGTCTACATACTCCGTACACTTTT	CMQGLHTPYTF	IGKV2-28	.	IGKJ2	22	-1	-1	23
1	0.001838235294117647	TGCATGCAAGGTGCTGACTGGCCTTGGACGTTC	CMQGADWPWTF	IGKV2-30	.	IGKJ1	23	-1	-1	24
1	0.001838235294117647	TGCATGCAAGGTACACACTGGCCTTGGACGTTC	CMQGTHWPWTF	IGKV2-30	.	IGKJ1	23	-1	-1	24
1	0.001838235294117647	TGCATGCAAGGTACACACTGGCCTCCGACGTTC	CMQGTHWPPTF	IGKV2D-30	.	IGKJ1	26	-1	-1	26
1	0.001838235294117647	TGCATGCAAGGTACACACTGGCCTGCCACTTTT	CMQGTHWPATF	IGKV2-30	.	IGKJ2	23	-1	-1	26
1	0.001838235294117647	TGCATGCAAGGTACACACTGGCCTGCCACCTTT	CMQGTHWPATF	IGKV2-30	.	IGKJ2	23	-1	-1	26
1	0.001838235294117647	TGCATGCAAGGTACACACTGGCCGTACACTTTT	CMQGTHWPYTF	IGKV2-30	.	IGKJ2	22	-1	-1	23
1	0.001838235294117647	TGCATGCAAACTCTACAAACTCCGTACAGTTTT	CMQTLQTPYSF	IGKV2-28	.	IGKJ2	22	-1	-1	23
1	0.001838235294117647	TGCATGCAAAGTCCACACCTTCCGTACACTTTT	CMQSPHLPYTF	IGKV2D-29	.	IGKJ2	22	-1	-1	23
1	0.001838235294117647	TGCATGCAAAGTGTACATCTTCCTCCCACTTTC	CMQSVHLPPTF	IGKV2D-29	.	IGKJ3	25	-1	-1	26
1	0.001838235294117647	TGCATGCAAAGTATACAGCTTTCGTACACTTTT	CMQSIQLSYTF	IGKV2D-29	.	IGKJ2	20	-1	-1	23
1	0.001838235294117647	TGCATGGAAGCTCTAGACACTCCTGGGACTTTT	CMEALDTPGTF	IGKV2-28	.	IGKJ2	31	-1	-1	27
1	0.001838235294117647	TGCACGCAAGCTTCACAGTTTCCGTACACTTTT	CTQASQFPYTF	IGKV2D-24	.	IGKJ2	22	-1	-1	23
1	0.001838235294117647	TGTCACCAGCGTCTCAACTGGTGGACGTTC	CHQRLNWWTF	IGKV3-11	.	IGKJ1	20	-1	-1	20
1	0.001838235294117647	TGTCAGCAGTATGGTAGCTCATTCACTTTC	CQQYGSSFTF	IGKV3-20	.	IGKJ3	20	-1	-1	20
1	0.001838235294117647	TGTCAGCAGTATGGTAGCTCACACACTTTT	CQQYGSSHTF	IGKV3-20	.	IGKJ2	21	-1	-1	22
1	0.001838235294117647	TGTCAGCAGTATGGTAGCTCAATCGCTTTC	CQQYGSSIAF	IGKV3-20	.	IGKJ3	20	-1	-1	25
1	0.001838235294117647	TGTCAGCAGTATGATGATTCACCCACTTTT	CQQYDDSPTF	IGKV3-20	.	IGKJ2	12	-1	-1	23
1	0.001838235294117647	TGTCAGCAGTATAATGACTACTGGACGTTC	CQQYNDYWTF	IGKV3-15	.	IGKJ1	18	-1	-1	21
1	0.001838235294117647	TGTCAGCAGTATAATAACTGGCCCACGTTC	CQQYNNWPTF	IGKV3-15	.	IGKJ1	22	-1	-1	24
1	0.001838235294117647	TGTCAGCAGCGTCACACCTGGCTCACTTTC	CQQRHTWLTF	IGKV3-11	.	IGKJ4	21	-1	-1	20
1	0.001838235294117647	TGTCAGCAATATTATTCCACCCCGACCTTC	CQQYYSTPTF	IGKV4-1	.	IGKJ1	14	-1	-1	23
1	0.001838235294117647	TGTCAGCAATATTATACTTTGGGGGCTTTT	CQQYYTLGAF	IGKV4-1	.	IGKJ2	15	-1	-1	25
1	0.001838235294117647	TGTCAACAGTATACTAGCACGTACACTTTT	CQQYTSTYTF	IGKV3-15	.	IGKJ2	12	-1	-1	20
1	0.001838235294117647	TGTCAACAGCGTAACATCTGGCTCACTTTC	CQQRNIWLTF	IGKV3D-11	.	IGKJ4	21	-1	-1	20
1	0.001838235294117647	TGTCAACAGGCTAACAGTTTCCCTTTCTTC	CQQANSFPFF	IGKV1D-12	.	IGKJ5	24	-1	-1	26
1	0.001838235294117647	TGTCAACAGAGTTACACTACCCACACTTTT	CQQSYTTHTF	IGKV1-39	.	IGKJ2	21	-1	-1	22
1	0.001838235294117647	TGTCAACAATATTATTCTACGCCGACCTTC	CQQYYSTPTF	IGKV4-1	.	IGKJ1	14	-1	-1	23
1	0.001838235294117647	TGTAAGCAGTATGATAACTGGTGGACGTTC	CKQYDNWWTF	IGKV1D-43	.	IGKJ1	15	-1	-1	20
1	0.001838235294117647	TGTAAGCAATATGATAATTGGTGGACGTTC	CKQYDNWWTF	IGKV3-15	.	IGKJ4	20	-1	-1	27
1	0.001838235294117647	TGCCACCAATATTATAGTTATTCGACGTTC	CHQYYSYSTF	IGKV1-5	.	IGKJ1	22	-1	-1	23
1	0.001838235294117647	TGCCAACACTATAATAATGATTGGACATTC	CQHYNNDWTF	IGKV1-5	.	IGKJ1	15	-1	-1	21
1	0.001838235294117647	TGCCAACAGTATTATAGTTATTCGACTTTC	CQQYYSYSTF	IGKV1-5	.	IGKJ4	22	-1	-1	24
1	0.001838235294117647	TGCCAACAGTATGATTACTATTCGACGTTC	CQQYDYYSTF	IGKV1-5	.	IGKJ1	11	-1	-1	23
1	0.001838235294117647	TGCCAACAGTATGATAGTTACTACACTTTT	CQQYDSYYTF	IGKV1-5	.	IGKJ2	19	-1	-1	21
1	0.001838235294117647	TGCCAACAGTATAATAGTTATTGTACGTTC	CQQYNSYCTF	IGKV1-5	.	IGKJ1	21	-1	-1	24
1	0.001838235294117647	TGCCAACAGTATAATAGTTATTGGACGTTC	CQQYNSYWTF	IGKV1-5	.	IGKJ1	21	-1	-1	21
1	0.001838235294117647	TGCCAACAGTATAATAGTTATTACACTTTT	CQQYNSYYTF	IGKV1-5	.	IGKJ2	21	-1	-1	21
1	0.001838235294117647	TGCATGCAAGGTTCACAAGTGATCACCTTC	CMQGSQVITF	IGKV2-24	.	IGKJ5	17	-1	-1	20
1	0.001838235294117647	TGTCACCAGCGTGCCGACTGGCCTTTC	CHQRADWPF	IGKV3-11	.	IGKJ4	23	-1	-1	22
1	0.001838235294117647	TGCATGGAAGCTATACAATTCTCTTTC	CMEAIQFSF	IGKV2-28	.	IGKJ3	17	-1	-1	17
1	0.001838235294117647	TGTCAACGGTACACTTTT	CQRYTF	IGKV1-33	.	IGKJ2	10	-1	-1	8
