# Supplementary material for: Biomarkers and Immune Repertoire Metrics Identified by Peripheral Blood Transcriptomic Sequencing Reveal the Pathogenesis of COVID-19
Source: Front Immunol. 2021 Aug 24;12:677025. doi: 10.3389/fimmu.2021.677025 (PMC8421539; doi:10.3389/fimmu.2021.677025)
Supplement: Supplementary file 1 [file DataSheet_1.zip › TCR_BCR/IGK/convert.20S039620A.clonotypes.IGK.txt]

count	freq	cdr3nt	cdr3aa	v	d	j	VEnd	DStart	DEnd	JStart
25	0.02252252252252252	TGCCAACAGTATAGTGGTAACCCGTACACTTTT	CQQYSGNPYTF	IGKV1-16	.	IGKJ2	22	-1	-1	23
23	0.02072072072072072	TGTCTCCAGCGTGACACCTGGCCTATTTTC	CLQRDTWPIF	IGKV3-11	.	IGKJ3	24	-1	-1	26
22	0.01981981981981982	TGCCAACAGTATACTGTTTACCCGTGGACGTTC	CQQYTVYPWTF	IGKV1-5	.	IGKJ1	12	-1	-1	22
13	0.011711711711711712	TGTCAACAGAGTTACAGTACCCCGTACACTTTT	CQQSYSTPYTF	IGKV1-39	.	IGKJ2	22	-1	-1	23
12	0.010810810810810811	TGTCAACAGAGTTACAGTACCCCCTACACTTTT	CQQSYSTPYTF	IGKV1-39	.	IGKJ2	22	-1	-1	24
11	0.00990990990990991	TGCAAGCAAGGTACACTCTGGCCTGGTTCTTTT	CKQGTLWPGSF	IGKV2-30	.	IGKJ2	23	-1	-1	28
10	0.009009009009009009	TGCATGCAAGGTACACACTGGCCATTCACTTTC	CMQGTHWPFTF	IGKV2-30	.	IGKJ3	22	-1	-1	23
10	0.009009009009009009	TGTCAGCAGACATACAGTTCGGACACTTTT	CQQTYSSDTF	IGKV1-39	.	IGKJ2	17	-1	-1	22
9	0.008108108108108109	TGTCAGCAATATTATGATACTCCGATCACTTTC	CQQYYDTPITF	IGKV4-1	.	IGKJ4	22	-1	-1	25
9	0.008108108108108109	TGCCAACAGTATAGTGGTTACCCGTACACTTTT	CQQYSGYPYTF	IGKV1-16	.	IGKJ2	22	-1	-1	23
9	0.008108108108108109	TGCATGCAAGGTACACACTGGCCGTACACTTTT	CMQGTHWPYTF	IGKV2-30	.	IGKJ2	22	-1	-1	23
8	0.007207207207207207	TGTCATCAGAGTGGTGATTTACCGCTCACTTTC	CHQSGDLPLTF	IGKV6-21	.	IGKJ4	22	-1	-1	22
8	0.007207207207207207	TGTCAACAGAGTTACAGCACGCCATTCACTTTC	CQQSYSTPFTF	IGKV1-39	.	IGKJ3	16	-1	-1	23
8	0.007207207207207207	TGTCAACAAAGTCATGATATACCGCTCTCTTTC	CQQSHDIPLSF	IGKV6-21	.	IGKJ4	11	-1	-1	22
7	0.006306306306306306	TGTCACCACTATGGTACCTCACCCCCGTACACTTTT	CHHYGTSPPYTF	IGKV3D-20	.	IGKJ2	26	-1	-1	26
7	0.006306306306306306	TGTCTGCAAGATTACATTTACTCTTGGACGTTC	CLQDYIYSWTF	IGKV1-6	.	IGKJ1	20	-1	-1	24
7	0.006306306306306306	TGTCTACAAGATTACAATTACTCCTGGACGTTC	CLQDYNYSWTF	IGKV1-6	.	IGKJ1	20	-1	-1	24
7	0.006306306306306306	TGTCAGCAGCATGGTAGTACACCTTGGACGTTC	CQQHGSTPWTF	IGKV3-20	.	IGKJ1	23	-1	-1	24
7	0.006306306306306306	TGTCAGCAATTTTATAGTTCTCCGTACACTTTT	CQQFYSSPYTF	IGKV4-1	.	IGKJ2	22	-1	-1	23
7	0.006306306306306306	TGTCAACAGTATGATACCTCATTGTTCACTTCT	CQQYDTSLFTS	IGKV3-20	.	IGKJ2	20	-1	-1	22
6	0.005405405405405406	TGCATGCAAAGTATACAACTTCTTCCGCTCACTTTC	CMQSIQLLPLTF	IGKV2D-29	.	IGKJ4	26	-1	-1	25
6	0.005405405405405406	TGTCATCAGAGTGGTAGTTTACCGCTCACTTTC	CHQSGSLPLTF	IGKV6-21	.	IGKJ4	22	-1	-1	22
6	0.005405405405405406	TGTCACCAGTATGATAGTTCACCGCGGACTTTT	CHQYDSSPRTF	IGKV3-20	.	IGKJ2	22	-1	-1	27
6	0.005405405405405406	TGTCACCAATGTGATCACTCACCGCGGACTTTT	CHQCDHSPRTF	IGKV3-20	.	IGKJ2	4	-1	-1	27
6	0.005405405405405406	TGTCAGTACTATGGTAGTCAATTGTGGACGTTC	CQYYGSQLWTF	IGKV3-20	.	IGKJ1	16	-1	-1	23
6	0.005405405405405406	TGTCAACAGTTTAAGTCTTTCCCTCAGACTTTT	CQQFKSFPQTF	IGKV1-13	.	IGKJ2	13	-1	-1	27
6	0.005405405405405406	TGTCAACAGTATGGTAGTTCGCCGATCACTTTC	CQQYGSSPITF	IGKV3-20	.	IGKJ4	16	-1	-1	25
6	0.005405405405405406	TGTCAACAGAGTTCCATTACCCCATTCACTTTC	CQQSSITPFTF	IGKV1-39	.	IGKJ3	22	-1	-1	23
6	0.005405405405405406	TGTCAACAGAGTTACAGTACGCCATTCACTTTC	CQQSYSTPFTF	IGKV1-39	.	IGKJ3	19	-1	-1	23
6	0.005405405405405406	TGCCTACAGTATAATAGTTACCCGTACACCTTT	CLQYNSYPYTF	IGKV1-16	.	IGKJ2	22	-1	-1	23
6	0.005405405405405406	TGCATGCAAGCTACACAATTTCCGATCACCTTC	CMQATQFPITF	IGKV2-24	.	IGKJ5	22	-1	-1	22
6	0.005405405405405406	TGCCAACAGTATGAGAGTTATTCGACGTTC	CQQYESYSTF	IGKV1-5	.	IGKJ1	22	-1	-1	23
5	0.0045045045045045045	TGTCAGCAGCGTATTGACTGGCCTCCGAAACTCACTTTC	CQQRIDWPPKLTF	IGKV3-11	.	IGKJ4	23	-1	-1	30
5	0.0045045045045045045	TGTCAGCAGTATGGTGATTCACCAAAGTACACCTTT	CQQYGDSPKYTF	IGKV3-20	.	IGKJ2	14	-1	-1	26
5	0.0045045045045045045	TGTCTGCAAGATTACAATTACTCTTGGACGTTC	CLQDYNYSWTF	IGKV1-6	.	IGKJ1	20	-1	-1	24
5	0.0045045045045045045	TGTCAGCACTATAATAAGAGGCCTCTCACTTTC	CQHYNKRPLTF	IGKV3-15	.	IGKJ4	23	-1	-1	24
5	0.0045045045045045045	TGTCAGCAGTATAATAACTGGCCCCTCACTTTC	CQQYNNWPLTF	IGKV3-15	.	IGKJ4	22	-1	-1	24
5	0.0045045045045045045	TGTCAGCAATATTATTATACTCCTCGGACGTTC	CQQYYYTPRTF	IGKV4-1	.	IGKJ1	27	-1	-1	25
5	0.0045045045045045045	TGTCAGCAATATTATGATACTCCGCTCAGTTTC	CQQYYDTPLSF	IGKV4-1	.	IGKJ4	22	-1	-1	22
5	0.0045045045045045045	TGTCAGCAATATTATAATACTCCGATCACCTTC	CQQYYNTPITF	IGKV4-1	.	IGKJ5	22	-1	-1	22
5	0.0045045045045045045	TGTCAACAGACTTACAGTACCCCGTACACTTTT	CQQTYSTPYTF	IGKV1-39	.	IGKJ2	22	-1	-1	23
5	0.0045045045045045045	TGTCAACAGAGTTACACTATGTCTCGGACGTTC	CQQSYTMSRTF	IGKV1-39	.	IGKJ1	15	-1	-1	25
5	0.0045045045045045045	TGCCAACAGTATAATAGTTACCCGATCACCTTC	CQQYNSYPITF	IGKV1-16	.	IGKJ5	22	-1	-1	22
5	0.0045045045045045045	TGCATGCAAGCTGTACAGACTCCCTTCACTTTC	CMQAVQTPFTF	IGKV2-28	.	IGKJ3	22	-1	-1	24
5	0.0045045045045045045	TGTCAACAGAGGTACAGCACCCCCACTTTC	CQQRYSTPTF	IGKV1-39	.	IGKJ4	22	-1	-1	23
5	0.0045045045045045045	TGCCAGCAATATTATCGTGCCATCACCTTC	CQQYYRAITF	IGKV4-1	.	IGKJ5	14	-1	-1	21
4	0.0036036036036036037	TGTCAACAGTATGGTAGCTCACCCCCCGTGTACACTTTT	CQQYGSSPPVYTF	IGKV3-20	.	IGKJ2	22	-1	-1	28
4	0.0036036036036036037	TGTCAACAGCGTACCCACTGGCCCCCGAAACTCACTTTC	CQQRTHWPPKLTF	IGKV3-11	.	IGKJ4	22	-1	-1	30
4	0.0036036036036036037	TGTAAGGCGTACAGTCACTCACCTCCTCTATACACTTTT	CKAYSHSPPLYTF	IGKV3D-20	.	IGKJ2	25	-1	-1	30
4	0.0036036036036036037	TGTCTTCAGCGTGCCAACTGGCCTCAGATCACCTTC	CLQRANWPQITF	IGKV3-11	.	IGKJ5	23	-1	-1	26
4	0.0036036036036036037	TGTCAGCAGTATGCTGGTTCCCCTCCGATCACCTTC	CQQYAGSPPITF	IGKV3D-20	.	IGKJ5	26	-1	-1	25
4	0.0036036036036036037	TGTCAGCAACGCACCAACTGGCCTCAATTCACTTTC	CQQRTNWPQFTF	IGKV3-11	.	IGKJ3	23	-1	-1	26
4	0.0036036036036036037	TGCCAACAGTATAGTAGTTACTCTGGGGGGATGTTC	CQQYSSYSGGMF	IGKV1-5	.	IGKJ1	23	-1	-1	28
4	0.0036036036036036037	TGTCTGCAAGATTACAATTACGTTTGGACGTTC	CLQDYNYVWTF	IGKV1-6	.	IGKJ1	20	-1	-1	24
4	0.0036036036036036037	TGTCAGCAGTATGGTGCCTCACCTTTCACTCTC	CQQYGASPFTL	IGKV3-20	.	IGKJ3	23	-1	-1	24
4	0.0036036036036036037	TGTCAGCAGTATGGTAGCTCACCTCGAACGTTC	CQQYGSSPRTF	IGKV3D-20	.	IGKJ1	24	-1	-1	27
4	0.0036036036036036037	TGTCAGCAGTATAATAACTGGCCTCGGACGTTC	CQQYNNWPRTF	IGKV3-15	.	IGKJ1	23	-1	-1	25
4	0.0036036036036036037	TGTCAGCAATATTATGATACTCCGATCACTTTT	CQQYYDTPITF	IGKV4-1	.	IGKJ4	22	-1	-1	25
4	0.0036036036036036037	TGTCAACACAGTTACAATACCCCTTACACTTTT	CQHSYNTPYTF	IGKV1-39	.	IGKJ2	23	-1	-1	24
4	0.0036036036036036037	TGTCAACAGGCTCATCGTTCCCCGTACACTTTT	CQQAHRSPYTF	IGKV1-12	.	IGKJ2	11	-1	-1	23
4	0.0036036036036036037	TGTCAACAGGCTAACAGTTTCCCTCTCACTTTC	CQQANSFPLTF	IGKV1-12	.	IGKJ4	23	-1	-1	24
4	0.0036036036036036037	TGTCAACAGAGTTACGGTGTCCCTTTCACTTTC	CQQSYGVPFTF	IGKV1-39	.	IGKJ3	14	-1	-1	24
4	0.0036036036036036037	TGTCAACAGAGTTACATTGCCCCGTACACCTTT	CQQSYIAPYTF	IGKV1-39	.	IGKJ2	22	-1	-1	23
4	0.0036036036036036037	TGTCAACAATATTATAGTACTCCTCCAGCGTTC	CQQYYSTPPAF	IGKV4-1	.	IGKJ1	23	-1	-1	28
4	0.0036036036036036037	TGCCAACAGTATGAAAGTATCCCGTACACTTTT	CQQYESIPYTF	IGKV1-16	.	IGKJ2	11	-1	-1	23
4	0.0036036036036036037	TGCCAACAGTATAATAGTTATCCTTGGACGTTC	CQQYNSYPWTF	IGKV1-5	.	IGKJ1	20	-1	-1	24
4	0.0036036036036036037	TGCATGCAACATACACACTGGGCGTGGACGTTC	CMQHTHWAWTF	IGKV2-30	.	IGKJ1	20	-1	-1	22
4	0.0036036036036036037	TGCATGCAAGCTCTGCTAATTCCTCATACTTTC	CMQALLIPHTF	IGKV2D-28	.	IGKJ3	24	-1	-1	27
4	0.0036036036036036037	TGCATGCAAGCTCTACAAAGTCCTCGGACGTTC	CMQALQSPRTF	IGKV2D-28	.	IGKJ1	24	-1	-1	25
4	0.0036036036036036037	TGTCAGCAGTATGGTACCTCACCGACGTTC	CQQYGTSPTF	IGKV3-20	.	IGKJ1	22	-1	-1	23
4	0.0036036036036036037	TGTCAGCAGTACGGTAACTCACCCACTTTC	CQQYGNSPTF	IGKV3-20	.	IGKJ3	22	-1	-1	23
4	0.0036036036036036037	TGTCAGCAGACATACCGTTCGGACACTTTT	CQQTYRSDTF	IGKV1-39	.	IGKJ2	9	-1	-1	22
4	0.0036036036036036037	TGTCAGCAATATGGTAGTTCACCGACGTTC	CQQYGSSPTF	IGKV3-20	.	IGKJ1	22	-1	-1	23
4	0.0036036036036036037	TGTCAACAGACTTACAGTTCGTGCACTTTT	CQQTYSSCTF	IGKV1-39	.	IGKJ2	17	-1	-1	23
4	0.0036036036036036037	TGTCAACAGAGATATACTACCCCCACTTTT	CQQRYTTPTF	IGKV1-39	.	IGKJ4	22	-1	-1	23
3	0.002702702702702703	TGTCAGCAGTATGGTAGCTCACCCCCCATGTACACTTTT	CQQYGSSPPMYTF	IGKV3-20	.	IGKJ2	22	-1	-1	26
3	0.002702702702702703	TGTCAGCAGCGTCACGACTGGCCTCCGAGGCTCACTTTC	CQQRHDWPPRLTF	IGKV3-11	.	IGKJ4	23	-1	-1	29
3	0.002702702702702703	TGTCAACAGAGTTACAGTAGCCCTCCCATGTACACTTTT	CQQSYSSPPMYTF	IGKV1D-39	.	IGKJ2	25	-1	-1	26
3	0.002702702702702703	TGTCAACAACGTACCCACTGGCCTCCGAAACTCACTTTC	CQQRTHWPPKLTF	IGKV3-11	.	IGKJ4	23	-1	-1	30
3	0.002702702702702703	TGTCAGCACTATGGTACTTCACCCCCGTACACTTTT	CQHYGTSPPYTF	IGKV3D-20	.	IGKJ2	26	-1	-1	26
3	0.002702702702702703	TGTCAGCAGCGCAGCAACTGGCCTCAATTCACTTTC	CQQRSNWPQFTF	IGKV3-11	.	IGKJ3	23	-1	-1	26
3	0.002702702702702703	TGTCAGCAATATTATAGTACCCCTATGTGGACGTTC	CQQYYSTPMWTF	IGKV4-1	.	IGKJ1	24	-1	-1	26
3	0.002702702702702703	TGTCAACAGACTTTCAGAACCCCCACGTGGACGTTC	CQQTFRTPTWTF	IGKV1-39	.	IGKJ1	22	-1	-1	22
3	0.002702702702702703	TGTCAACAGAGTTACAGTACCCCTCGATTCACTTTC	CQQSYSTPRFTF	IGKV1D-39	.	IGKJ3	24	-1	-1	26
3	0.002702702702702703	TGTCAACAATATTATAGTAGTCCCATGAACACTTTT	CQQYYSSPMNTF	IGKV4-1	.	IGKJ2	22	-1	-1	23
3	0.002702702702702703	TGTCAAAAGTATGACACTCCCCCCACGTGGACGTTC	CQKYDTPPTWTF	IGKV1-27	.	IGKJ1	22	-1	-1	22
3	0.002702702702702703	TGCCAGCAATATTTTTCTTTTTCCCCGTGGACATTC	CQQYFSFSPWTF	IGKV1-5	.	IGKJ1	11	-1	-1	21
3	0.002702702702702703	TGCATGCAAGGTACACACTGGCCCCCCATCACCTTC	CMQGTHWPPITF	IGKV2-30	.	IGKJ5	22	-1	-1	27
3	0.002702702702702703	TGTCTGCAAGATTACAATTACCTTTGGACGTTC	CLQDYNYLWTF	IGKV1-6	.	IGKJ1	21	-1	-1	24
3	0.002702702702702703	TGTCTACAGCATAATACTTACCCACTCACTTTC	CLQHNTYPLTF	IGKV1-17	.	IGKJ4	22	-1	-1	24
3	0.002702702702702703	TGTCTACAGCATAATAGTTACCCGATCACCTTC	CLQHNSYPITF	IGKV1-17	.	IGKJ5	22	-1	-1	22
3	0.002702702702702703	TGTCATCAGAGTCATGATTTACCGCTCTCTTTC	CHQSHDLPLSF	IGKV6-21	.	IGKJ4	11	-1	-1	22
3	0.002702702702702703	TGTCATCAGAGTGGGGATTTACCGCTCACTTTC	CHQSGDLPLTF	IGKV6-21	.	IGKJ4	11	-1	-1	22
3	0.002702702702702703	TGTCACCAATATCTTAATATTCCCTTCACCTTC	CHQYLNIPFTF	IGKV4-1	.	IGKJ5	11	-1	-1	25
3	0.002702702702702703	TGTCAGCTCTATGGTGCGTCTCCGTGGACGTTC	CQLYGASPWTF	IGKV3-20	.	IGKJ1	14	-1	-1	22
3	0.002702702702702703	TGTCAGCAGTTTGGTAGCTCACCAAGGACGTTC	CQQFGSSPRTF	IGKV3-20	.	IGKJ1	26	-1	-1	25
3	0.002702702702702703	TGTCAGCAGTATCATAACTGGCCGTACACTTTT	CQQYHNWPYTF	IGKV3-15	.	IGKJ2	22	-1	-1	23
3	0.002702702702702703	TGTCAGCAGCGTTCCAACCGGCCGATCACCTTC	CQQRSNRPITF	IGKV3-11	.	IGKJ5	22	-1	-1	22
3	0.002702702702702703	TGTCAGCAGCGTAGCAACTGGCCCATCACCTTC	CQQRSNWPITF	IGKV3-11	.	IGKJ5	22	-1	-1	24
3	0.002702702702702703	TGTCAGCAGGCTAAGCATTTCCCGTACACTTTT	CQQAKHFPYTF	IGKV1-12	.	IGKJ2	13	-1	-1	23
3	0.002702702702702703	TGTCAGCAGAGTTACACTGGGCCTCGGACGTTC	CQQSYTGPRTF	IGKV1-39	.	IGKJ1	15	-1	-1	25
3	0.002702702702702703	TGTCAGCAGAGTGGTGATTTACCGCTCACTTTC	CQQSGDLPLTF	IGKV6-21	.	IGKJ4	22	-1	-1	22
3	0.002702702702702703	TGTCAGCAATATTCTAGTCTTCCGATCACCTTC	CQQYSSLPITF	IGKV4-1	.	IGKJ5	17	-1	-1	22
3	0.002702702702702703	TGTCAGCAATATTATGATCTTCCCCACGCTTTT	CQQYYDLPHAF	IGKV4-1	.	IGKJ2	14	-1	-1	28
3	0.002702702702702703	TGTCAGCAATATGGTAGGTCACCCCTGACGTTC	CQQYGRSPLTF	IGKV3-20	.	IGKJ1	22	-1	-1	26
3	0.002702702702702703	TGTCAGCAATATGATAATCTCCAGTACACTTTT	CQQYDNLQYTF	IGKV1-33	.	IGKJ2	21	-1	-1	23
3	0.002702702702702703	TGTCAGCAACATTATAGTAGTCCGCACACTTTT	CQQHYSSPHTF	IGKV4-1	.	IGKJ2	22	-1	-1	25
3	0.002702702702702703	TGTCAGGTCTATGATATCTCACCGTACACCTTT	CQVYDISPYTF	IGKV3-20	.	IGKJ2	22	-1	-1	23
3	0.002702702702702703	TGTCAACAGTATTATAGTTCTCCGTGGACCTTC	CQQYYSSPWTF	IGKV1-5	.	IGKJ1	18	-1	-1	22
3	0.002702702702702703	TGTCAACAGTATAATAGTTATCCGTACACTTTT	CQQYNSYPYTF	IGKV1-5	.	IGKJ2	20	-1	-1	23
3	0.002702702702702703	TGTCAACAGCGTAGCGACTGGCCGCTCACTTTC	CQQRSDWPLTF	IGKV3-11	.	IGKJ4	22	-1	-1	22
3	0.002702702702702703	TGTCAACAGCATGATAATGCCCCTCTCACTTTC	CQQHDNAPLTF	IGKV1D-33	.	IGKJ4	24	-1	-1	24
3	0.002702702702702703	TGTCAACAGGCTTACATGACGCCGTACACTTTT	CQQAYMTPYTF	IGKV1-39	.	IGKJ2	15	-1	-1	23
3	0.002702702702702703	TGTCAACAGAGTTTCACTGTCTCAGACACTTTT	CQQSFTVSDTF	IGKV1-39	.	IGKJ2	12	-1	-1	25
3	0.002702702702702703	TGTCAACAGAGTTACGACACCCCGTACACTTTT	CQQSYDTPYTF	IGKV1-39	.	IGKJ2	14	-1	-1	23
3	0.002702702702702703	TGTCAACAGAGTTACACTGGGGCTCGGACGTTC	CQQSYTGARTF	IGKV1-39	.	IGKJ1	15	-1	-1	25
3	0.002702702702702703	TGTCAACAGAGTTACAGTATCCCGTACACTTTT	CQQSYSIPYTF	IGKV1-39	.	IGKJ2	22	-1	-1	23
3	0.002702702702702703	TGTCAACAGAGTTACAGTACCCCGTGGACGTTC	CQQSYSTPWTF	IGKV1-39	.	IGKJ1	22	-1	-1	22
3	0.002702702702702703	TGTCAACAGAGTTACAATACCCCTCGGACCTTC	CQQSYNTPRTF	IGKV1D-39	.	IGKJ1	24	-1	-1	25
3	0.002702702702702703	TGTCAACAATATGGTAGTTCGCCGATCACTTTC	CQQYGSSPITF	IGKV3-20	.	IGKJ4	16	-1	-1	25
3	0.002702702702702703	TGTCAACAATATAATCATTATCCGTGGACGTTC	CQQYNHYPWTF	IGKV1-5	.	IGKJ1	14	-1	-1	22
3	0.002702702702702703	TGCCTGCAAACTACACAATTTCCGTACACTTTT	CLQTTQFPYTF	IGKV2-24	.	IGKJ2	22	-1	-1	23
3	0.002702702702702703	TGCCTACAATATATAACTTATCCGTTTACCTTC	CLQYITYPFTF	IGKV1-5	.	IGKJ3	12	-1	-1	30
3	0.002702702702702703	TGCCACCAGTATAGTTCTTATCCGTGGACGTTC	CHQYSSYPWTF	IGKV1-5	.	IGKJ1	12	-1	-1	22
3	0.002702702702702703	TGCCAACAGTATAGTAGTAACCCGTACACTTTT	CQQYSSNPYTF	IGKV1-16	.	IGKJ2	22	-1	-1	23
3	0.002702702702702703	TGCCAACAGTATAATAGTTATTCGCTCACTTTC	CQQYNSYSLTF	IGKV1-5	.	IGKJ4	22	-1	-1	22
3	0.002702702702702703	TGCGTGCAGAGTACACACTGGCCTCCGACGTTC	CVQSTHWPPTF	IGKV2D-30	.	IGKJ1	26	-1	-1	26
3	0.002702702702702703	TGCATGCAGGCTACACAATTTCCGTACACTCTT	CMQATQFPYTL	IGKV2-24	.	IGKJ2	22	-1	-1	23
3	0.002702702702702703	TGCATGCAGATTTTACGGATTCCGATTACCTTC	CMQILRIPITF	IGKV2D-29	.	IGKJ5	7	-1	-1	22
3	0.002702702702702703	TGCATGCAAGTCAAACAAACTCCGTACACTTTT	CMQVKQTPYTF	IGKV2-24	.	IGKJ2	9	-1	-1	23
3	0.002702702702702703	TGCATGCAAGCTCTACGAACTCCTCGGACGTTC	CMQALRTPRTF	IGKV2D-28	.	IGKJ1	24	-1	-1	25
3	0.002702702702702703	TGCATGCAAGCTCAACAAATTCCTCGCACTTTT	CMQAQQIPRTF	IGKV2D-28	.	IGKJ2	24	-1	-1	26
3	0.002702702702702703	TGCATGCAAGCTACACAATTTCCGTACACTTTT	CMQATQFPYTF	IGKV2-24	.	IGKJ2	22	-1	-1	23
3	0.002702702702702703	TGCATGCAAGGTTTAGACCTTCCGCTCACTTTC	CMQGLDLPLTF	IGKV2-29	.	IGKJ4	22	-1	-1	22
3	0.002702702702702703	TGCATGCAAGGTTTAGACCTTCCGCTCACTTTC	CMQGLDLPLTF	IGKV2-30	.	IGKJ4	11	-1	-1	22
3	0.002702702702702703	TGCATGCAAGGTCTAACAGCTCCGCTCATTTTC	CMQGLTAPLIF	IGKV2-28	.	IGKJ4	14	-1	-1	22
3	0.002702702702702703	TGCATGCAAGGTACACGCTGGCCGTACACTTTT	CMQGTRWPYTF	IGKV2-30	.	IGKJ2	22	-1	-1	23
3	0.002702702702702703	TGCATGCAAAGTACACACTGGCCTCCGACGTTC	CMQSTHWPPTF	IGKV2D-30	.	IGKJ1	26	-1	-1	26
3	0.002702702702702703	TGTCAACAGACTTACAATTCGTGCACTTTT	CQQTYNSCTF	IGKV1-39	.	IGKJ2	15	-1	-1	23
3	0.002702702702702703	TGCATGCAAACAACACAATCTCCGACGTTC	CMQTTQSPTF	IGKV2-24	.	IGKJ1	22	-1	-1	23
2	0.0018018018018018018	TGTCTCCAGCATCATAGTGCCCCTCCCACGTGGACGTTC	CLQHHSAPPTWTF	IGKV1D-17	.	IGKJ1	25	-1	-1	25
2	0.0018018018018018018	TGTCAACAGCGTCACGGCTGGCCTCCGAAGCTCACTTTC	CQQRHGWPPKLTF	IGKV3-11	.	IGKJ4	11	-1	-1	29
2	0.0018018018018018018	TGTCAGCACTATGGCAGCTCGCCTCCGCTCATTTTC	CQHYGSSPPLIF	IGKV3D-20	.	IGKJ4	26	-1	-1	25
2	0.0018018018018018018	TGTCAGCAGTATCATAGCTCAGTCATATACACTTTT	CQQYHSSVIYTF	IGKV3-20	.	IGKJ2	20	-1	-1	23
2	0.0018018018018018018	TGTCAGCAGTATAAAAATCGGCCTCCGTGGACGTTC	CQQYKNRPPWTF	IGKV3D-15	.	IGKJ1	26	-1	-1	25
2	0.0018018018018018018	TGTCAGCAGCGTAGTGACTGGCCGGGTCTCACTTTC	CQQRSDWPGLTF	IGKV3-11	.	IGKJ4	22	-1	-1	27
2	0.0018018018018018018	TGTCAGGAGTTTTATAATAGGCCTCCGTGGACGTTC	CQEFYNRPPWTF	IGKV3D-15	.	IGKJ1	26	-1	-1	25
2	0.0018018018018018018	TGCCATCTGGCTAATAATTTCCCTCCGATCACCTTC	CHLANNFPPITF	IGKV1-17	.	IGKJ5	1	-1	-1	25
2	0.0018018018018018018	TGCATGCAAGGTACACACTGGCCTCCGTGGACGTTC	CMQGTHWPPWTF	IGKV2D-30	.	IGKJ1	26	-1	-1	25
2	0.0018018018018018018	TGTCTGCAGCATAATAGTTACCCGTACACTTTT	CLQHNSYPYTF	IGKV1-17	.	IGKJ2	22	-1	-1	23
2	0.0018018018018018018	TGTCTACAGCATAATCTTTATCCGCTCACTTTC	CLQHNLYPLTF	IGKV1-17	.	IGKJ4	14	-1	-1	22
2	0.0018018018018018018	TGTCTACAGCATAATACTTACCCGTACACTTTT	CLQHNTYPYTF	IGKV1-17	.	IGKJ2	22	-1	-1	23
2	0.0018018018018018018	TGTCTACAGCATAATAAGTTCCCCTGGACGTTC	CLQHNKFPWTF	IGKV1-17	.	IGKJ1	24	-1	-1	24
2	0.0018018018018018018	TGTCTACAAGATTACAATTACTCTTGGACGTTC	CLQDYNYSWTF	IGKV1-6	.	IGKJ1	20	-1	-1	24
2	0.0018018018018018018	TGTCTACAAGATAACACTTATCCGCTCACTTTC	CLQDNTYPLTF	IGKV1-6	.	IGKJ4	19	-1	-1	22
2	0.0018018018018018018	TGTCATCAGAGTGGTGACTTACCGCTCACTTTC	CHQSGDLPLTF	IGKV6-21	.	IGKJ4	11	-1	-1	22
2	0.0018018018018018018	TGTCACCAGTATGGTGGCTTACCTTTCACTTTC	CHQYGGLPFTF	IGKV3-20	.	IGKJ3	23	-1	-1	24
2	0.0018018018018018018	TGTCAGTATTATGGTAGCTCACCTCTCACTTTC	CQYYGSSPLTF	IGKV3D-20	.	IGKJ4	24	-1	-1	24
2	0.0018018018018018018	TGTCAGCACTTTGATTACTCACGATTCACTTTC	CQHFDYSRFTF	IGKV3-20	.	IGKJ3	7	-1	-1	23
2	0.0018018018018018018	TGTCAGCAGTTTAATAACTGGCCGTCCACTTTT	CQQFNNWPSTF	IGKV3-15	.	IGKJ2	22	-1	-1	26
2	0.0018018018018018018	TGTCAGCAGTATTATAACTGGCCGCTCACTTTC	CQQYYNWPLTF	IGKV3-15	.	IGKJ4	22	-1	-1	22
2	0.0018018018018018018	TGTCAGCAGTATGGTGGCTCACCGCTCACTTTC	CQQYGGSPLTF	IGKV3-20	.	IGKJ4	22	-1	-1	22
2	0.0018018018018018018	TGTCAGCAGTATGGTGACTCACCTCAGACGTTC	CQQYGDSPQTF	IGKV3D-20	.	IGKJ1	24	-1	-1	26
2	0.0018018018018018018	TGTCAGCAGTATGGTGACGAATGGTGCACTTTT	CQQYGDEWCTF	IGKV3-20	.	IGKJ2	14	-1	-1	26
2	0.0018018018018018018	TGTCAGCAGTATGGTAGTTCACCGGCCACCTTC	CQQYGSSPATF	IGKV3-20	.	IGKJ5	22	-1	-1	26
2	0.0018018018018018018	TGTCAGCAGTATGGTAGCTCACCGAGGACTTTT	CQQYGSSPRTF	IGKV3-20	.	IGKJ2	26	-1	-1	27
2	0.0018018018018018018	TGTCAGCAGTATGATAATCTCCCTCTCACTTTC	CQQYDNLPLTF	IGKV1D-33	.	IGKJ4	24	-1	-1	24
2	0.0018018018018018018	TGTCAGCAGTATACTGACTGGCCGCTCACTTTC	CQQYTDWPLTF	IGKV3-15	.	IGKJ4	22	-1	-1	22
2	0.0018018018018018018	TGTCAGCAGTATAATGAATGGCCTCGGACTTTT	CQQYNEWPRTF	IGKV3-15	.	IGKJ2	23	-1	-1	27
2	0.0018018018018018018	TGTCAGCAGTATAATACTAAGCCGTTCACTTTT	CQQYNTKPFTF	IGKV1-13	.	IGKJ2	15	-1	-1	26
2	0.0018018018018018018	TGTCAGCAGCGTAGCAACTGGCCTCTCACTTTC	CQQRSNWPLTF	IGKV3-11	.	IGKJ4	23	-1	-1	24
2	0.0018018018018018018	TGTCAGCAGGGTACCGACTGGCCGCTCACTTTC	CQQGTDWPLTF	IGKV3-11	.	IGKJ4	22	-1	-1	22
2	0.0018018018018018018	TGTCAGCAGAGCTACAGTATCCCTCGCACCTTC	CQQSYSIPRTF	IGKV1D-39	.	IGKJ5	24	-1	-1	26
2	0.0018018018018018018	TGTCAGCAATATTTTAATACTCCGTACACTTTT	CQQYFNTPYTF	IGKV4-1	.	IGKJ2	22	-1	-1	23
2	0.0018018018018018018	TGTCAGCAATATTATGATACTCCCATCACTTTC	CQQYYDTPITF	IGKV4-1	.	IGKJ4	22	-1	-1	25
2	0.0018018018018018018	TGTCAGCAATATTATGATACTCCGCTCACTTTC	CQQYYDTPLTF	IGKV4-1	.	IGKJ4	22	-1	-1	22
2	0.0018018018018018018	TGTCAGCAATATTATAGTACTCCTCAAACGTTC	CQQYYSTPQTF	IGKV4-1	.	IGKJ1	23	-1	-1	27
2	0.0018018018018018018	TGTCAGCAATATTATAAATATCCGTACACTTTT	CQQYYKYPYTF	IGKV4-1	.	IGKJ2	15	-1	-1	23
2	0.0018018018018018018	TGTCAGCAATATAATAACTGGCCTCTCACTTTC	CQQYNNWPLTF	IGKV3-15	.	IGKJ4	23	-1	-1	24
2	0.0018018018018018018	TGTCAGCAACATGGCAGCTCACCTCGGACTTTC	CQQHGSSPRTF	IGKV3D-20	.	IGKJ3	24	-1	-1	27
2	0.0018018018018018018	TGTCAGCAACATGAGAATGTCCCTCTCACTTTC	CQQHENVPLTF	IGKV1D-33	.	IGKJ4	24	-1	-1	24
2	0.0018018018018018018	TGTCAGAAGTATGACATTGCCCCCCGTACCTTC	CQKYDIAPRTF	IGKV1-27	.	IGKJ1	22	-1	-1	30
2	0.0018018018018018018	TGTCAACACTTTAATGGTTACCCTCACACTTTT	CQHFNGYPHTF	IGKV1D-13	.	IGKJ2	25	-1	-1	25
2	0.0018018018018018018	TGTCAACAGTATGGTACCTCAACGCCGACGTTC	CQQYGTSTPTF	IGKV3-20	.	IGKJ1	20	-1	-1	26
2	0.0018018018018018018	TGTCAACAGTATGAGAATGTCCCTCTCACTTTC	CQQYENVPLTF	IGKV1D-33	.	IGKJ4	24	-1	-1	24
2	0.0018018018018018018	TGTCAACAGTATGAAAATTTTCCGTACACTTTT	CQQYENFPYTF	IGKV1-33	.	IGKJ2	17	-1	-1	23
2	0.0018018018018018018	TGTCAACAGCGCGCCAACTGGCCACTCAGTTTC	CQQRANWPLSF	IGKV3-11	.	IGKJ4	22	-1	-1	24
2	0.0018018018018018018	TGTCAACAGCATGAAAATGTCCCTCTCACTTTC	CQQHENVPLTF	IGKV1D-33	.	IGKJ4	24	-1	-1	24
2	0.0018018018018018018	TGTCAACAGGTTGATGGTTTCCCGATCACCTTC	CQQVDGFPITF	IGKV1-9	.	IGKJ5	22	-1	-1	22
2	0.0018018018018018018	TGTCAACAGGCTGACAGTTTCCCGTACACTTTT	CQQADSFPYTF	IGKV1-12	.	IGKJ2	22	-1	-1	23
2	0.0018018018018018018	TGTCAACAGGGTTATAGTGTTCCTCTCACGTTT	CQQGYSVPLTF	IGKV1-39	.	IGKJ2	17	-1	-1	26
2	0.0018018018018018018	TGTCAACAGACTTCCACTGACCCCTCCACTTTT	CQQTSTDPSTF	IGKV1D-39	.	IGKJ2	26	-1	-1	26
2	0.0018018018018018018	TGTCAACAGACTTACCGTCCCCCGTGGACGTTC	CQQTYRPPWTF	IGKV1-39	.	IGKJ1	22	-1	-1	22
2	0.0018018018018018018	TGTCAACAGACTCACACTTCCCTCCGGGCTTTC	CQQTHTSLRAF	IGKV1-39	.	IGKJ4	9	-1	-1	28
2	0.0018018018018018018	TGTCAACAGAGTTACAGTTCCCCATTCACTTTC	CQQSYSSPFTF	IGKV1-39	.	IGKJ3	22	-1	-1	23
2	0.0018018018018018018	TGTCAACAGAGTTACAGTGTCCCGTACACTTTT	CQQSYSVPYTF	IGKV1-39	.	IGKJ2	17	-1	-1	23
2	0.0018018018018018018	TGTCAACAGAGTTACAGTACCCCCCTCACTTTC	CQQSYSTPLTF	IGKV1-39	.	IGKJ4	22	-1	-1	24
2	0.0018018018018018018	TGTCAACAGAGTTACAGTACCCCGGGGACGTTC	CQQSYSTPGTF	IGKV1-39	.	IGKJ1	22	-1	-1	25
2	0.0018018018018018018	TGTCAACAGAGTTACAATACCCCCGGGACGTTC	CQQSYNTPGTF	IGKV1-39	.	IGKJ1	22	-1	-1	25
2	0.0018018018018018018	TGTCAACAGAGTTACAATACCCCGTACACTTTT	CQQSYNTPYTF	IGKV1-39	.	IGKJ2	22	-1	-1	23
2	0.0018018018018018018	TGTCAACAGAGTCACACTTCCCCTCGGACTTTT	CQQSHTSPRTF	IGKV1D-39	.	IGKJ2	24	-1	-1	27
2	0.0018018018018018018	TGTCAACAGAGTACCACCACCCCGTACACTTTT	CQQSTTTPYTF	IGKV1-39	.	IGKJ2	11	-1	-1	23
2	0.0018018018018018018	TGTCAACAATTTGGTAATTTCCCTCTCACTTTC	CQQFGNFPLTF	IGKV1D-33	.	IGKJ4	24	-1	-1	24
2	0.0018018018018018018	TGTCAACAATATTATAATACTCCGATCACCTTC	CQQYYNTPITF	IGKV4-1	.	IGKJ5	22	-1	-1	22
2	0.0018018018018018018	TGTCAACAATATGATAACTTCCCGGTCACTTTC	CQQYDNFPVTF	IGKV1-33	.	IGKJ4	16	-1	-1	25
2	0.0018018018018018018	TGTCAACAAAGTGATGATTTACCGCTCTCTTTC	CQQSDDLPLSF	IGKV6-21	.	IGKJ4	11	-1	-1	22
2	0.0018018018018018018	TGTCAAGAAACTTACACTGTGTCTCGGGCGTTC	CQETYTVSRAF	IGKV1-39	.	IGKJ1	15	-1	-1	28
2	0.0018018018018018018	TGTCAAAAGTATAACAGTGCCCCGTGGACGTTC	CQKYNSAPWTF	IGKV1-27	.	IGKJ1	22	-1	-1	22
2	0.0018018018018018018	TGTATGCAAAGTGTACAGCTTCCTCTCACTTTC	CMQSVQLPLTF	IGKV2D-29	.	IGKJ4	24	-1	-1	24
2	0.0018018018018018018	TGTAAGCAGTATGGTATGTCACCTCTCACTTTC	CKQYGMSPLTF	IGKV3D-20	.	IGKJ4	24	-1	-1	24
2	0.0018018018018018018	TGCTTGCAGAGTAAAGACTTTCCTGTCACTTTC	CLQSKDFPVTF	IGKV2-26	.	IGKJ4	7	-1	-1	25
2	0.0018018018018018018	TGCCATCAGTATGATAGTATCCCGTCCACTTTT	CHQYDSIPSTF	IGKV1-5	.	IGKJ2	17	-1	-1	26
2	0.0018018018018018018	TGCCACCAGTATAGTAGTTATCCGTGGACGTTT	CHQYSSYPWTF	IGKV1-5	.	IGKJ1	20	-1	-1	22
2	0.0018018018018018018	TGCCAGCACTATAATAGTTACCCGCTCACTTTC	CQHYNSYPLTF	IGKV1-5	.	IGKJ4	19	-1	-1	22
2	0.0018018018018018018	TGCCAACAGTATCATATTAATTCTCGGACGTTC	CQQYHINSRTF	IGKV1-5	.	IGKJ1	23	-1	-1	25
2	0.0018018018018018018	TGCCAACAGTATCATAGTTATTCTGTCACCTTC	CQQYHSYSVTF	IGKV1-5	.	IGKJ5	23	-1	-1	25
2	0.0018018018018018018	TGCCAACAGTATCAAATTTACCCGTACACTTTT	CQQYQIYPYTF	IGKV1-16	.	IGKJ2	22	-1	-1	23
2	0.0018018018018018018	TGCCAACAGTATGGTACTTTCCCGCACACTTTT	CQQYGTFPHTF	IGKV1-16	.	IGKJ2	11	-1	-1	25
2	0.0018018018018018018	TGCCAACAGTATGATAGTGACCCTCGGACGTTC	CQQYDSDPRTF	IGKV1D-16	.	IGKJ1	24	-1	-1	25
2	0.0018018018018018018	TGCCAACAGTATAATGATTATTCGTGGACGTTC	CQQYNDYSWTF	IGKV1-5	.	IGKJ1	22	-1	-1	22
2	0.0018018018018018018	TGCCAACAGTATAAATATGGCCCATACACTTTT	CQQYKYGPYTF	IGKV1-16	.	IGKJ3	13	-1	-1	26
2	0.0018018018018018018	TGCCAACAATATTATACTTACCCGTACACCTTT	CQQYYTYPYTF	IGKV1-16	.	IGKJ2	22	-1	-1	23
2	0.0018018018018018018	TGCCAACAATATGATACTTTCCCGCTCACTTTC	CQQYDTFPLTF	IGKV1-16	.	IGKJ4	22	-1	-1	22
2	0.0018018018018018018	TGCATGCAGAGTGTTCAGCTTCCTCTCACTTTC	CMQSVQLPLTF	IGKV2D-29	.	IGKJ4	24	-1	-1	24
2	0.0018018018018018018	TGCATGCAAGTTCAACAAAGTCCTCGTACGTTC	CMQVQQSPRTF	IGKV2D-28	.	IGKJ1	24	-1	-1	27
2	0.0018018018018018018	TGCATGCAAGCTCTACAAACGCCGTGGACATTC	CMQALQTPWTF	IGKV2-28	.	IGKJ1	19	-1	-1	22
2	0.0018018018018018018	TGCATGCAAGCTACACAATTTCCGATCACCGTC	CMQATQFPITV	IGKV2-24	.	IGKJ5	22	-1	-1	22
2	0.0018018018018018018	TGCATGCAAGGTTCACACTGGCCGCTCACTTTC	CMQGSHWPLTF	IGKV2-30	.	IGKJ4	22	-1	-1	22
2	0.0018018018018018018	TGCATGCAAGGTCTACGCCCTCCACTCACTTTC	CMQGLRPPLTF	IGKV2-28	.	IGKJ3	15	-1	-1	25
2	0.0018018018018018018	TGCATGCAAGGTACATACTGGCCGTACACTTTT	CMQGTYWPYTF	IGKV2-30	.	IGKJ2	22	-1	-1	23
2	0.0018018018018018018	TGCATGCAAGGTACACTCTGGCCGTGGACGTTC	CMQGTLWPWTF	IGKV2-30	.	IGKJ1	22	-1	-1	22
2	0.0018018018018018018	TGCATGCAAGGTACACGCTGGCCGTACACTTTC	CMQGTRWPYTF	IGKV2-30	.	IGKJ2	22	-1	-1	23
2	0.0018018018018018018	TGCATGCAAGGTACAGGCTGGCCGTGGACGTTC	CMQGTGWPWTF	IGKV2-30	.	IGKJ1	22	-1	-1	22
2	0.0018018018018018018	TGCATGCAAGGTACAGATTGGCCCTACACCTTT	CMQGTDWPYTF	IGKV2-30	.	IGKJ2	22	-1	-1	24
2	0.0018018018018018018	TGCATGCAAGGCATAGACATTCCGTGGACGTTC	CMQGIDIPWTF	IGKV2-26	.	IGKJ1	9	-1	-1	22
2	0.0018018018018018018	TGCATGCAAGGCACACAGTGGCCGTGGACGTTC	CMQGTQWPWTF	IGKV2-30	.	IGKJ1	22	-1	-1	22
2	0.0018018018018018018	TGCATGCAAATTAAAGATATTCCGATCACCTTC	CMQIKDIPITF	IGKV2-26	.	IGKJ5	8	-1	-1	22
2	0.0018018018018018018	TGCATGCAAACTCTACAACTTCCTCGGACGTTC	CMQTLQLPRTF	IGKV2D-28	.	IGKJ1	24	-1	-1	25
2	0.0018018018018018018	TGTCTACAACATAATGGCTACCCTGTTTTC	CLQHNGYPVF	IGKV1-17	.	IGKJ3	23	-1	-1	26
2	0.0018018018018018018	TGTCAGCAGTATGGTAGTTCACCCACTTTC	CQQYGSSPTF	IGKV3-20	.	IGKJ3	22	-1	-1	23
2	0.0018018018018018018	TGTCAGCAGTATGGTAGCTCACTCACTTTC	CQQYGSSLTF	IGKV3-20	.	IGKJ4	21	-1	-1	21
2	0.0018018018018018018	TGTCAGCAGCGTAGCAACTGGCTCACTTTC	CQQRSNWLTF	IGKV3-11	.	IGKJ4	21	-1	-1	20
2	0.0018018018018018018	TGTCAGCAATATGCTAACTCGTGGACGTTC	CQQYANSWTF	IGKV3-20	.	IGKJ1	19	-1	-1	19
2	0.0018018018018018018	TGTCAACAATATAATAGTTATTGGACATTT	CQQYNSYWTF	IGKV1-5	.	IGKJ1	21	-1	-1	21
2	0.0018018018018018018	TGCCAACAGTATCTTCATTATTTGACGTTC	CQQYLHYLTF	IGKV1-5	.	IGKJ1	11	-1	-1	23
2	0.0018018018018018018	TGCCAACAGTATAGTACTTCCCGGACATTC	CQQYSTSRTF	IGKV1-5	.	IGKJ1	12	-1	-1	22
2	0.0018018018018018018	TGCCAACAATATTATACTTTCGCCACCTTC	CQQYYTFATF	IGKV1-16	.	IGKJ5	15	-1	-1	23
2	0.0018018018018018018	TGCCAACAATATAATTCTTATGCGACTTTT	CQQYNSYATF	IGKV1-5	.	IGKJ2	14	-1	-1	24
2	0.0018018018018018018	TGCATGCAAGCTCTACAAACTAGAACGTTC	CMQALQTRTF	IGKV2-28	.	IGKJ1	20	-1	-1	24
1	9.009009009009009E-4	TGTCAGCAGTATAATAACTGGCCTCCGCTGTACACTTTT	CQQYNNWPPLYTF	IGKV3D-15	.	IGKJ2	26	-1	-1	28
1	9.009009009009009E-4	TGTCAGCAGCGTAGCAACTGGCCTCCGTCGTACACTTTT	CQQRSNWPPSYTF	IGKV3-11	.	IGKJ2	23	-1	-1	29
1	9.009009009009009E-4	TGTCAACAACGTACCCACTGGCCTCCGAAAATCACTTTC	CQQRTHWPPKITF	IGKV2D-30	.	IGKJ4	26	-1	-1	31
1	9.009009009009009E-4	TGTCTGCAGTATAATAATTGGCCTCCGTGGACGTTC	CLQYNNWPPWTF	IGKV3D-15	.	IGKJ1	26	-1	-1	25
1	9.009009009009009E-4	TGTCAGCTGTCTGGTGACTCAACTCGATACACTTTT	CQLSGDSTRYTF	IGKV3D-20	.	IGKJ2	24	-1	-1	27
1	9.009009009009009E-4	TGTCAGCAGTGTAATAACTGGCCTGCGTACACTTTT	CQQCNNWPAYTF	IGKV3-15	.	IGKJ2	23	-1	-1	26
1	9.009009009009009E-4	TGTCAGCAGTATGGTAGCTCACCTCCGCTCACTTTC	CQQYGSSPPLTF	IGKV3D-20	.	IGKJ4	26	-1	-1	25
1	9.009009009009009E-4	TGTCAGCAGTATGATAGCTGGCCTCCCTTGACGTTC	CQQYDSWPPLTF	IGKV3D-15	.	IGKJ1	25	-1	-1	29
1	9.009009009009009E-4	TGTCAGCAGTATAGTAACTGGCCTCCGGTCACTTTC	CQQYSNWPPVTF	IGKV3D-15	.	IGKJ4	27	-1	-1	28
1	9.009009009009009E-4	TGTCAGCAGCGTATTAACTGGCCTCCGGGAACTTTC	CQQRINWPPGTF	IGKV3D-11	.	IGKJ4	27	-1	-1	30
1	9.009009009009009E-4	TGTCAGCAGCGTAGCAACTGGCCTCCGTACACTTTT	CQQRSNWPPYTF	IGKV3-11	.	IGKJ2	23	-1	-1	26
1	9.009009009009009E-4	TGTCAGCAGCGTAGCAACTGGCCTCCGAACACCTTC	CQQRSNWPPNTF	IGKV3-11	.	IGKJ5	23	-1	-1	25
1	9.009009009009009E-4	TGTCAGCAATATTATAGTGGGCCACCGTACACTTTT	CQQYYSGPPYTF	IGKV4-1	.	IGKJ2	17	-1	-1	26
1	9.009009009009009E-4	TGTCAGCAACGCACCAACTGGCCTCAATTCACTTTC	CQQRTNWPQFTF	IGKV3-11	.	IGKJ4	23	-1	-1	28
1	9.009009009009009E-4	TGTCAGGAGTATCATTACTGGCCCCTGTACACTTTT	CQEYHYWPLYTF	IGKV3-15	.	IGKJ2	22	-1	-1	25
1	9.009009009009009E-4	TGTCAACAGTATGATAATCTCCCTCCTCTCACTTTC	CQQYDNLPPLTF	IGKV1D-33	.	IGKJ4	25	-1	-1	27
1	9.009009009009009E-4	TGTCAACAGTATGATAATCTCCCTCCGTACACTTTT	CQQYDNLPPYTF	IGKV1D-33	.	IGKJ2	26	-1	-1	26
1	9.009009009009009E-4	TGTCAACAGTATGATAATCTCCCTCCGATCACCTTC	CQQYDNLPPITF	IGKV1D-33	.	IGKJ5	26	-1	-1	25
1	9.009009009009009E-4	TGTCAACAGTATGATAATCTCCCTATATTCACTTTC	CQQYDNLPIFTF	IGKV1-33	.	IGKJ3	24	-1	-1	24
1	9.009009009009009E-4	TGTCAACAGAGTTACAGTACCCCTGCGATCACCTTC	CQQSYSTPAITF	IGKV1-39	.	IGKJ5	23	-1	-1	25
1	9.009009009009009E-4	TGTCAACAGAGTTACAGTACCCCCCTGTATACCTTT	CQQSYSTPLYTF	IGKV1-39	.	IGKJ2	22	-1	-1	25
1	9.009009009009009E-4	TGTCAACAGAGTTACAATACCGCTGCGCTCACTTTC	CQQSYNTAALTF	IGKV1-39	.	IGKJ4	20	-1	-1	24
1	9.009009009009009E-4	TGCCTGCAGTATGATAACTCGCCCATGTACATTTTT	CLQYDNSPMYIF	IGKV3-20	.	IGKJ2	19	-1	-1	23
1	9.009009009009009E-4	TGCCATCTGGCTAATAATTTCCCTCCGATCACCTTC	CHLANNFPPITF	IGKV1D-16	.	IGKJ5	26	-1	-1	25
1	9.009009009009009E-4	TGCCAACAATATAGTACTTATTCTTCCCTCACTTTC	CQQYSTYSSLTF	IGKV1-5	.	IGKJ4	23	-1	-1	27
1	9.009009009009009E-4	TGCATGCAAGCTTTACACCTTCCTCCGTACGCTTTT	CMQALHLPPYAF	IGKV2-29	.	IGKJ2	23	-1	-1	26
1	9.009009009009009E-4	TGCATGCAAGGTTCACACTGGCCTCCGTACACTTTT	CMQGSHWPPYTF	IGKV2D-30	.	IGKJ2	26	-1	-1	26
1	9.009009009009009E-4	TGCATGCAAGGAACACACTGGCCCCTGTACACTTTT	CMQGTHWPLYTF	IGKV2-30	.	IGKJ2	22	-1	-1	25
1	9.009009009009009E-4	TGTCTGCAGTATGGTACTTTACCGTACGCTTTT	CLQYGTLPYAF	IGKV3-20	.	IGKJ2	15	-1	-1	23
1	9.009009009009009E-4	TGTCTACAAGATTACAATTACCCTCGGACTTTT	CLQDYNYPRTF	IGKV1-6	.	IGKJ2	23	-1	-1	27
1	9.009009009009009E-4	TGTCATCAGAGTTACAATAGCCCATTCACTTTC	CHQSYNSPFTF	IGKV1-13	.	IGKJ3	8	-1	-1	23
1	9.009009009009009E-4	TGTCATCAGAGTAGTATTTCACCCCTCACTTTC	CHQSSISPLTF	IGKV6-21	.	IGKJ4	22	-1	-1	24
1	9.009009009009009E-4	TGTCATCAGAGTAGTAGTTTACCTCAAACTTTT	CHQSSSLPQTF	IGKV6D-21	.	IGKJ2	25	-1	-1	27
1	9.009009009009009E-4	TGTCATCAGAGTAGTAGTTTACCGTGGACGTTC	CHQSSSLPWTF	IGKV6-21	.	IGKJ1	22	-1	-1	22
1	9.009009009009009E-4	TGTCACCAGTGTGGGACCTCACCTCGAACGTTC	CHQCGTSPRTF	IGKV3D-20	.	IGKJ1	24	-1	-1	27
1	9.009009009009009E-4	TGTCACCAATATTTTAATGCTCCGTACACTTTT	CHQYFNAPYTF	IGKV4-1	.	IGKJ2	22	-1	-1	23
1	9.009009009009009E-4	TGTCAGCATTATTATGCTACTCCGTGGACGTTC	CQHYYATPWTF	IGKV4-1	.	IGKJ1	22	-1	-1	22
1	9.009009009009009E-4	TGTCAGCATCGTAAGGACTGGCCGCTCTCTTTC	CQHRKDWPLSF	IGKV3-11	.	IGKJ4	22	-1	-1	22
1	9.009009009009009E-4	TGTCAGCACTATCATATTTGGCCCCGGACGTTC	CQHYHIWPRTF	IGKV3-15	.	IGKJ1	22	-1	-1	25
1	9.009009009009009E-4	TGTCAGCACTATGGTAGCTCACCTCTCATTTTC	CQHYGSSPLIF	IGKV3D-20	.	IGKJ4	24	-1	-1	24
1	9.009009009009009E-4	TGTCAGCACTATGGTAGCGCACCTCTCACTTTC	CQHYGSAPLTF	IGKV3D-20	.	IGKJ4	24	-1	-1	24
1	9.009009009009009E-4	TGTCAGCACTATAATAGCTGGCCTCTCACCTTC	CQHYNSWPLTF	IGKV3-15	.	IGKJ5	23	-1	-1	25
1	9.009009009009009E-4	TGTCAGCACCTTAATACTTTCCCTCACACTTTT	CQHLNTFPHTF	IGKV1-9	.	IGKJ2	23	-1	-1	25
1	9.009009009009009E-4	TGTCAGCAGTTTGATGTCTCACCATTCACTTTC	CQQFDVSPFTF	IGKV3-20	.	IGKJ3	22	-1	-1	23
1	9.009009009009009E-4	TGTCAGCAGTATTTTCGTACTCCGTACACTTTT	CQQYFRTPYTF	IGKV4-1	.	IGKJ2	22	-1	-1	23
1	9.009009009009009E-4	TGTCAGCAGTATTCTGACTCACCTCTCACTTTC	CQQYSDSPLTF	IGKV3D-20	.	IGKJ4	24	-1	-1	24
1	9.009009009009009E-4	TGTCAGCAGTATTATAATACTCCGATCACCTTC	CQQYYNTPITF	IGKV4-1	.	IGKJ5	22	-1	-1	22
1	9.009009009009009E-4	TGTCAGCAGTATGTTGACTCACCGTGGACGTTC	CQQYVDSPWTF	IGKV3-20	.	IGKJ1	22	-1	-1	22
1	9.009009009009009E-4	TGTCAGCAGTATGTTAGTTCACCGTTCAATTTC	CQQYVSSPFNF	IGKV3-20	.	IGKJ4	22	-1	-1	25
1	9.009009009009009E-4	TGTCAGCAGTATGCTGAGACAGCTCGAACGTTC	CQQYAETARTF	IGKV3-20	.	IGKJ1	12	-1	-1	27
1	9.009009009009009E-4	TGTCAGCAGTATGGTGATGCACAGGGGACTTTC	CQQYGDAQGTF	IGKV3-20	.	IGKJ1	14	-1	-1	25
1	9.009009009009009E-4	TGTCAGCAGTATGGTGACTCACCGAGCACCTTC	CQQYGDSPSTF	IGKV3-20	.	IGKJ5	22	-1	-1	22
1	9.009009009009009E-4	TGTCAGCAGTATGGTACCTCACCGGGGACGTTC	CQQYGTSPGTF	IGKV3-20	.	IGKJ1	22	-1	-1	25
1	9.009009009009009E-4	TGTCAGCAGTATGGTAGTTCACCGGTCACATTC	CQQYGSSPVTF	IGKV3-20	.	IGKJ4	22	-1	-1	25
1	9.009009009009009E-4	TGTCAGCAGTATGGTAGCTCTCCCATCACCTTC	CQQYGSSPITF	IGKV3-20	.	IGKJ5	19	-1	-1	24
1	9.009009009009009E-4	TGTCAGCAGTATGGTAGCTCCCCGTGGACGTTC	CQQYGSSPWTF	IGKV3-20	.	IGKJ1	19	-1	-1	18
1	9.009009009009009E-4	TGTCAGCAGTATGGTAGCTCACCTTGGACGTTC	CQQYGSSPWTF	IGKV3-20	.	IGKJ1	23	-1	-1	24
1	9.009009009009009E-4	TGTCAGCAGTATGGTAGCTCACCTCTCACTTTC	CQQYGSSPLTF	IGKV3D-20	.	IGKJ4	24	-1	-1	24
1	9.009009009009009E-4	TGTCAGCAGTATGGTAGCTCACCTCAAACGTTC	CQQYGSSPQTF	IGKV3D-20	.	IGKJ1	24	-1	-1	27
1	9.009009009009009E-4	TGTCAGCAGTATGGTAGCTCACCTAGGACTTTT	CQQYGSSPRTF	IGKV3-20	.	IGKJ2	26	-1	-1	27
1	9.009009009009009E-4	TGTCAGCAGTATGGTAGCTCACCGCCGACCTTC	CQQYGSSPPTF	IGKV3D-20	.	IGKJ5	26	-1	-1	27
1	9.009009009009009E-4	TGTCAGCAGTATGGCAACTCACCATTCACTTTC	CQQYGNSPFTF	IGKV3-20	.	IGKJ3	22	-1	-1	23
1	9.009009009009009E-4	TGTCAGCAGTATGATAAATACCCTCGGACGTTC	CQQYDKYPRTF	IGKV3-20	.	IGKJ1	12	-1	-1	25
1	9.009009009009009E-4	TGTCAGCAGTATGACGATCTCCCCTTCACTTTT	CQQYDDLPFTF	IGKV1-33	.	IGKJ3	22	-1	-1	24
1	9.009009009009009E-4	TGTCAGCAGTATAGTGACTGGCACCGGACGTTC	CQQYSDWHRTF	IGKV3-15	.	IGKJ1	21	-1	-1	25
1	9.009009009009009E-4	TGTCAGCAGTATAATCACTGGCCTCGGACGTTC	CQQYNHWPRTF	IGKV3-15	.	IGKJ1	23	-1	-1	25
1	9.009009009009009E-4	TGTCAGCAGTATAATGACTGGCTATACACTTTT	CQQYNDWLYTF	IGKV3-15	.	IGKJ2	21	-1	-1	24
1	9.009009009009009E-4	TGTCAGCAGTATAATAACTGGCTGATCACCTTC	CQQYNNWLITF	IGKV3-15	.	IGKJ5	21	-1	-1	23
1	9.009009009009009E-4	TGTCAGCAGTATAATAACTGGCCTGCAACGTTC	CQQYNNWPATF	IGKV3-15	.	IGKJ1	23	-1	-1	27
1	9.009009009009009E-4	TGTCAGCAGTACGGTGACTCATGGTGCACTTTT	CQQYGDSWCTF	IGKV3-20	.	IGKJ2	14	-1	-1	26
1	9.009009009009009E-4	TGTCAGCAGCGTGGCAACTGGCCGCTCACTTTC	CQQRGNWPLTF	IGKV3-11	.	IGKJ4	22	-1	-1	22
1	9.009009009009009E-4	TGTCAGCAGCGTAGCAACTGGCCTCGGACTTTT	CQQRSNWPRTF	IGKV3-11	.	IGKJ2	23	-1	-1	27
1	9.009009009009009E-4	TGTCAGCAGCGTAGCAACTGGCCGCTCACTTTC	CQQRSNWPLTF	IGKV3-11	.	IGKJ4	22	-1	-1	22
1	9.009009009009009E-4	TGTCAGCAGCGTAACAAGTGGCCAATCACTTTC	CQQRNKWPITF	IGKV3-11	.	IGKJ3	22	-1	-1	25
1	9.009009009009009E-4	TGTCAGCAGCGCAACAACTGGCCAATCACTTTC	CQQRNNWPITF	IGKV3-11	.	IGKJ3	22	-1	-1	25
1	9.009009009009009E-4	TGTCAGCAGCATGGTCATACACCTTGGACGTTC	CQQHGHTPWTF	IGKV3-20	.	IGKJ1	14	-1	-1	24
1	9.009009009009009E-4	TGTCAGCAGAGTTACAGTACCCCGATCACCTTC	CQQSYSTPITF	IGKV1-39	.	IGKJ5	22	-1	-1	22
1	9.009009009009009E-4	TGTCAGCAGAGTGGTGATTTACCGCACACTTTC	CQQSGDLPHTF	IGKV6-21	.	IGKJ4	22	-1	-1	22
1	9.009009009009009E-4	TGTCAGCAGAGCTACAGCCACCCTCCCACTTTT	CQQSYSHPPTF	IGKV1-39	.	IGKJ2	16	-1	-1	26
1	9.009009009009009E-4	TGTCAGCAATTTGATACCTCACTCTGGACGTTC	CQQFDTSLWTF	IGKV3-20	.	IGKJ1	21	-1	-1	24
1	9.009009009009009E-4	TGTCAGCAATATTTTAGTACTCCGTACCATTTT	CQQYFSTPYHF	IGKV4-1	.	IGKJ2	22	-1	-1	29
1	9.009009009009009E-4	TGTCAGCAATATTTTAGTAGTCCTCTCACTTTC	CQQYFSSPLTF	IGKV4-1	.	IGKJ4	23	-1	-1	24
1	9.009009009009009E-4	TGTCAGCAATATTATGGAATTCCATGGACATTC	CQQYYGIPWTF	IGKV4-1	.	IGKJ1	14	-1	-1	24
1	9.009009009009009E-4	TGTCAGCAATATTATGATCTTCCCCACGCTTTT	CQQYYDLPHAF	IGKV3-15	.	IGKJ2	11	-1	-1	28
1	9.009009009009009E-4	TGTCAGCAATATTATGAAATTCCTTTCACTTTC	CQQYYEIPFTF	IGKV4-1	.	IGKJ3	14	-1	-1	24
1	9.009009009009009E-4	TGTCAGCAATATTATAGTGTTCCGTACACTTTT	CQQYYSVPYTF	IGKV4-1	.	IGKJ2	17	-1	-1	23
1	9.009009009009009E-4	TGTCAGCAATATTATAGTATTCCGTGGACGTTC	CQQYYSIPWTF	IGKV4-1	.	IGKJ1	22	-1	-1	22
1	9.009009009009009E-4	TGTCAGCAATATTATAGTACTCCTCGGACTTTT	CQQYYSTPRTF	IGKV4-1	.	IGKJ2	27	-1	-1	27
1	9.009009009009009E-4	TGTCAGCAATATTATAGTACTCCTATCACCTTC	CQQYYSTPITF	IGKV4-1	.	IGKJ5	24	-1	-1	24
1	9.009009009009009E-4	TGTCAGCAATATGGCAGGTCACCCCTGACGTTC	CQQYGRSPLTF	IGKV3-7	.	IGKJ1	7	-1	-1	26
1	9.009009009009009E-4	TGTCAGCAATATAATAACTGGCCATTCACTTTC	CQQYNNWPFTF	IGKV3-15	.	IGKJ3	22	-1	-1	23
1	9.009009009009009E-4	TGTCAGCAACTTTATAGTGTTCCTCTCACTTTC	CQQLYSVPLTF	IGKV4-1	.	IGKJ4	17	-1	-1	24
1	9.009009009009009E-4	TGTCAGCAACATGGTAATACACCTTGGACGTTC	CQQHGNTPWTF	IGKV3-20	.	IGKJ1	15	-1	-1	24
1	9.009009009009009E-4	TGTCAGCAACATGGTAACTCACAATTCACTTTC	CQQHGNSQFTF	IGKV3-20	.	IGKJ3	21	-1	-1	23
1	9.009009009009009E-4	TGTCAATACTTTTACAGAGCCCCATTCACCTTC	CQYFYRAPFTF	IGKV1-27	.	IGKJ3	22	-1	-1	23
1	9.009009009009009E-4	TGTCAACATTATTATAATCTCCCTCTCACTTTC	CQHYYNLPLTF	IGKV1D-33	.	IGKJ3	24	-1	-1	25
1	9.009009009009009E-4	TGTCAACACCGTAGCCTCTGGCCCCTCACTTTC	CQHRSLWPLTF	IGKV1-13	.	IGKJ4	7	-1	-1	24
1	9.009009009009009E-4	TGTCAACAGTTTGAGAATGTCCCTCTCACTTTC	CQQFENVPLTF	IGKV1D-33	.	IGKJ4	24	-1	-1	24
1	9.009009009009009E-4	TGTCAACAGTTTAATCATTACCCTCACAGTTTT	CQQFNHYPHSF	IGKV1-13	.	IGKJ2	23	-1	-1	25
1	9.009009009009009E-4	TGTCAACAGTGTCATGATCTCCCGTACACCTTT	CQQCHDLPYTF	IGKV1-33	.	IGKJ2	22	-1	-1	23
1	9.009009009009009E-4	TGTCAACAGTATTATAGTTACCCTCGGACTTTT	CQQYYSYPRTF	IGKV1-8	.	IGKJ2	23	-1	-1	27
1	9.009009009009009E-4	TGTCAACAGTATGGTATCTCACCATTCACTTTC	CQQYGISPFTF	IGKV3-20	.	IGKJ3	22	-1	-1	23
1	9.009009009009009E-4	TGTCAACAGTATGGTAGTTCACCGATCACTTTC	CQQYGSSPITF	IGKV3-20	.	IGKJ4	22	-1	-1	25
1	9.009009009009009E-4	TGTCAACAGTATGATAATCTCCCGATCACCTTC	CQQYDNLPITF	IGKV1-33	.	IGKJ5	22	-1	-1	22
1	9.009009009009009E-4	TGTCAACAGTATGATAATCTGCCGCTCACTTTC	CQQYDNLPLTF	IGKV1-33	.	IGKJ4	19	-1	-1	22
1	9.009009009009009E-4	TGTCAACAGTATAATCATTATCCGTGGACGTTC	CQQYNHYPWTF	IGKV1-5	.	IGKJ1	14	-1	-1	22
1	9.009009009009009E-4	TGTCAACAGCTTAATAGTTACCCGATCACCTTC	CQQLNSYPITF	IGKV1-9	.	IGKJ5	22	-1	-1	22
1	9.009009009009009E-4	TGTCAACAGCTTAATAGTTACCCATTCACTTTC	CQQLNSYPFTF	IGKV1-9	.	IGKJ3	22	-1	-1	23
1	9.009009009009009E-4	TGTCAACAGCGTAGCAACTGGCCGTACACTTTT	CQQRSNWPYTF	IGKV3-11	.	IGKJ2	22	-1	-1	23
1	9.009009009009009E-4	TGTCAACAGCATGACAGTGTCCCTCTCACCTTC	CQQHDSVPLTF	IGKV1D-33	.	IGKJ4	24	-1	-1	24
1	9.009009009009009E-4	TGTCAACAGGTTTATCGTTACCCTCTCACTTTC	CQQVYRYPLTF	IGKV1-9	.	IGKJ4	23	-1	-1	24
1	9.009009009009009E-4	TGTCAACAGGTACATAGTTATCCGCTCACTTTC	CQQVHSYPLTF	IGKV1-9	.	IGKJ4	19	-1	-1	22
1	9.009009009009009E-4	TGTCAACAGGCTTACAGTTTCCCGATCACCTTC	CQQAYSFPITF	IGKV1-12	.	IGKJ5	22	-1	-1	22
1	9.009009009009009E-4	TGTCAACAGGCTAACATTTTCCCGTGGACGTTC	CQQANIFPWTF	IGKV1-12	.	IGKJ1	22	-1	-1	22
1	9.009009009009009E-4	TGTCAACAGGCTAACACTTACCCATTCACTTTC	CQQANTYPFTF	IGKV1-12	.	IGKJ3	22	-1	-1	23
1	9.009009009009009E-4	TGTCAACAGGCTAAAAGTTTCCCGTACACTTTT	CQQAKSFPYTF	IGKV1-12	.	IGKJ2	22	-1	-1	23
1	9.009009009009009E-4	TGTCAACAGGCGAATAGTTTCCCGCTCACTTTC	CQQANSFPLTF	IGKV1-12	.	IGKJ4	22	-1	-1	22
1	9.009009009009009E-4	TGTCAACAGGGTTATACTATCCCGTGCACTTTT	CQQGYTIPCTF	IGKV1-39	.	IGKJ2	13	-1	-1	26
1	9.009009009009009E-4	TGTCAACAGGGTAACAGTTTCCCTTTCACTTTC	CQQGNSFPFTF	IGKV1D-12	.	IGKJ3	24	-1	-1	24
1	9.009009009009009E-4	TGTCAACAGACTTACAGTTTGTCTCGGACGTTC	CQQTYSLSRTF	IGKV1-39	.	IGKJ1	17	-1	-1	25
1	9.009009009009009E-4	TGTCAACAGACTTACAGTTCCCTTCACACTTTT	CQQTYSSLHTF	IGKV1-39	.	IGKJ2	21	-1	-1	25
1	9.009009009009009E-4	TGTCAACAGAGTTTCAGTACCCCTCAAACGTTC	CQQSFSTPQTF	IGKV1D-39	.	IGKJ1	24	-1	-1	27
1	9.009009009009009E-4	TGTCAACAGAGTTTCAATACTCCCGGGACGTTC	CQQSFNTPGTF	IGKV1-39	.	IGKJ1	19	-1	-1	25
1	9.009009009009009E-4	TGTCAACAGAGTTATAGTCCCCCGTTCACTTTT	CQQSYSPPFTF	IGKV1-39	.	IGKJ2	22	-1	-1	26
1	9.009009009009009E-4	TGTCAACAGAGTTACGGTTTTCCGTACACTTTT	CQQSYGFPYTF	IGKV1-39	.	IGKJ2	14	-1	-1	23
1	9.009009009009009E-4	TGTCAACAGAGTTACACTACCCCGTACACTTTT	CQQSYTTPYTF	IGKV1-39	.	IGKJ2	22	-1	-1	23
1	9.009009009009009E-4	TGTCAACAGAGTTACACAACCCCGTACACTTTT	CQQSYTTPYTF	IGKV1-39	.	IGKJ2	22	-1	-1	23
1	9.009009009009009E-4	TGTCAACAGAGTTACAGTCTTCCGATCACCTTC	CQQSYSLPITF	IGKV1-39	.	IGKJ5	17	-1	-1	22
1	9.009009009009009E-4	TGTCAACAGAGTTACAGTGTCCCTCTCACTTTC	CQQSYSVPLTF	IGKV1D-39	.	IGKJ4	24	-1	-1	24
1	9.009009009009009E-4	TGTCAACAGAGTTACAGTATGCCATTCACTTTC	CQQSYSMPFTF	IGKV1-39	.	IGKJ3	18	-1	-1	23
1	9.009009009009009E-4	TGTCAACAGAGTTACAGTACCCCTCTCACTTTC	CQQSYSTPLTF	IGKV1D-39	.	IGKJ3	24	-1	-1	25
1	9.009009009009009E-4	TGTCAACAGAGTTACAGTACCCCTCGGACCTTC	CQQSYSTPRTF	IGKV1D-39	.	IGKJ5	24	-1	-1	27
1	9.009009009009009E-4	TGTCAACAGAGTTACAGTACCCCCATCACCTTC	CQQSYSTPITF	IGKV1-39	.	IGKJ5	22	-1	-1	24
1	9.009009009009009E-4	TGTCAACAGAGTTACAGTACCCCGTACACTTTT	CQQSYSTPYTF	IGKV1-39	.	IGKJ4	22	-1	-1	26
1	9.009009009009009E-4	TGTCAACAGAGTTACAGTACCCCGCTCACTTTC	CQQSYSTPLTF	IGKV1-39	.	IGKJ4	22	-1	-1	22
1	9.009009009009009E-4	TGTCAACAGAGTTACAGTACCCGGGGGACGTTC	CQQSYSTRGTF	IGKV1-39	.	IGKJ1	21	-1	-1	25
1	9.009009009009009E-4	TGTCAACAGAGTTACAGCACCCCGTACACTTTT	CQQSYSTPYTF	IGKV1-39	.	IGKJ2	22	-1	-1	23
1	9.009009009009009E-4	TGTCAACAGAGTTACAGGACCCCGTACACTTTT	CQQSYRTPYTF	IGKV1-39	.	IGKJ2	22	-1	-1	23
1	9.009009009009009E-4	TGTCAACAGAGTTACAATACCCCCGGGACGTTC	CQQSYNTPGTF	IGKV1D-43	.	IGKJ1	22	-1	-1	25
1	9.009009009009009E-4	TGTCAACAGAGTCACACTTCCCCTCGGACTTTT	CQQSHTSPRTF	IGKV1-12	.	IGKJ2	8	-1	-1	27
1	9.009009009009009E-4	TGTCAACAGAGTCACAGTTTCCCGTGGACGTTC	CQQSHSFPWTF	IGKV1-39	.	IGKJ1	17	-1	-1	22
1	9.009009009009009E-4	TGTCAACAATGTCATAATCTCCCGTACACCTTT	CQQCHNLPYTF	IGKV1-33	.	IGKJ2	22	-1	-1	23
1	9.009009009009009E-4	TGTCAACAATATTCTACTACTCCGTACACCTTT	CQQYSTTPYTF	IGKV4-1	.	IGKJ2	22	-1	-1	23
1	9.009009009009009E-4	TGTCAACAATATTATGATACTCCGCTCACTTTC	CQQYYDTPLTF	IGKV4-1	.	IGKJ4	22	-1	-1	22
1	9.009009009009009E-4	TGTCAACAATATTATAATACTCCGCTCGCTTTC	CQQYYNTPLAF	IGKV4-1	.	IGKJ4	22	-1	-1	22
1	9.009009009009009E-4	TGTCAACAATATGATTATCTCCCATTCACTTTC	CQQYDYLPFTF	IGKV1-33	.	IGKJ3	22	-1	-1	23
1	9.009009009009009E-4	TGTCAACAATATGATCATCTCCCATATACTTTT	CQQYDHLPYTF	IGKV1-33	.	IGKJ2	22	-1	-1	27
1	9.009009009009009E-4	TGTCAACAATATGATAATCCCCCTCTAACTTTC	CQQYDNPPLTF	IGKV1D-33	.	IGKJ3	24	-1	-1	27
1	9.009009009009009E-4	TGTCAACAACTTAAGAGTTATCCCTACACTTTT	CQQLKSYPYTF	IGKV1-9	.	IGKJ2	25	-1	-1	24
1	9.009009009009009E-4	TGTCAACAACATAGTAGTTCATCGTGGACGTTC	CQQHSSSSWTF	IGKV3-20	.	IGKJ1	4	-1	-1	22
1	9.009009009009009E-4	TGTCAACAAGGTTACACTACCCCTCGGACGTTC	CQQGYTTPRTF	IGKV1D-39	.	IGKJ1	24	-1	-1	25
1	9.009009009009009E-4	TGTCAAAAGTATAACAGTGCCCCTCTCACTTTC	CQKYNSAPLTF	IGKV1-27	.	IGKJ4	23	-1	-1	24
1	9.009009009009009E-4	TGTATGCAAGCTACACACTGGCCTCCGAGTTTC	CMQATHWPPSF	IGKV2D-30	.	IGKJ4	26	-1	-1	29
1	9.009009009009009E-4	TGCCTCCAAGGTGCACACTGGCCGTACACTTTT	CLQGAHWPYTF	IGKV2-30	.	IGKJ2	22	-1	-1	23
1	9.009009009009009E-4	TGCCTAGGTTATAAGACTTATCCATTCACTTTC	CLGYKTYPFTF	IGKV1-39	.	IGKJ3	1	-1	-1	23
1	9.009009009009009E-4	TGCCACCAGTATAGTTCTTATCCGTGGACGTTC	CHQYSSYPWTF	IGKV3-15	.	IGKJ1	12	-1	-1	22
1	9.009009009009009E-4	TGCCAGCAATATCAAGATTGGCCCCTCACTTTC	CQQYQDWPLTF	IGKV1-16	.	IGKJ4	11	-1	-1	24
1	9.009009009009009E-4	TGCCAACAGTATCATGACTTTCCGCTCACCTTC	CQQYHDFPLTF	IGKV1-5	.	IGKJ4	11	-1	-1	22
1	9.009009009009009E-4	TGCCAACAGTATAATATTTACCCGTACACTTTT	CQQYNIYPYTF	IGKV1-16	.	IGKJ2	22	-1	-1	23
1	9.009009009009009E-4	TGCCAACAGTATAATAGTTTTTCGTGGACGTTC	CQQYNSFSWTF	IGKV1-5	.	IGKJ1	22	-1	-1	22
1	9.009009009009009E-4	TGCCAACAGTATAATAGTTATTTGTACACTTTT	CQQYNSYLYTF	IGKV1-5	.	IGKJ2	21	-1	-1	22
1	9.009009009009009E-4	TGCCAACAGTATAATAGTTATTCTCGGACGTTC	CQQYNSYSRTF	IGKV1-5	.	IGKJ1	23	-1	-1	25
1	9.009009009009009E-4	TGCCAACAGTATAATAGTTATTCTCAGACGTTC	CQQYNSYSQTF	IGKV1-5	.	IGKJ1	23	-1	-1	26
1	9.009009009009009E-4	TGCCAACAGTATAATAGTTATTCGTGGACGTTC	CQQYNSYSWTF	IGKV1-5	.	IGKJ1	22	-1	-1	22
1	9.009009009009009E-4	TGCCAACAGTATAATAGTTACCCGTACACTTTT	CQQYNSYPYTF	IGKV1-16	.	IGKJ2	22	-1	-1	23
1	9.009009009009009E-4	TGCCAACAGTATAACAGTTATTCGTGGACGTTC	CQQYNSYSWTF	IGKV1-5	.	IGKJ1	22	-1	-1	22
1	9.009009009009009E-4	TGCCAACAATATGATAATTATCCGCTCACTTTC	CQQYDNYPLTF	IGKV1-5	.	IGKJ4	20	-1	-1	22
1	9.009009009009009E-4	TGCCAACAATATAGTAGTTACCCGTATACTTTT	CQQYSSYPYTF	IGKV1-16	.	IGKJ2	22	-1	-1	23
1	9.009009009009009E-4	TGCCAACAATATAATTCTTATTCTCCGACGTTC	CQQYNSYSPTF	IGKV1-5	.	IGKJ1	23	-1	-1	26
1	9.009009009009009E-4	TGCCAACAATATAATAGTTACCCACTCACTTTC	CQQYNSYPLTF	IGKV1-16	.	IGKJ4	22	-1	-1	24
1	9.009009009009009E-4	TGCATGCAATCTACACAGTTTCCCCACACTTTT	CMQSTQFPHTF	IGKV2-24	.	IGKJ2	22	-1	-1	25
1	9.009009009009009E-4	TGCATGCAACCTCGACAAACTCCGTACACTTTT	CMQPRQTPYTF	IGKV2-28	.	IGKJ2	22	-1	-1	23
1	9.009009009009009E-4	TGCATGCAACCTACACAGTTTCCCCACACTTTT	CMQPTQFPHTF	IGKV2-24	.	IGKJ2	22	-1	-1	25
1	9.009009009009009E-4	TGCATGCAACATACACACTTTCCGGACACTTTT	CMQHTHFPDTF	IGKV2-24	.	IGKJ2	22	-1	-1	25
1	9.009009009009009E-4	TGCATGCAACATACACAATTTCCGGACACTTTT	CMQHTQFPDTF	IGKV2-24	.	IGKJ2	22	-1	-1	25
1	9.009009009009009E-4	TGCATGCAAGCTCTACAACCTCCGTACACTTTT	CMQALQPPYTF	IGKV2-28	.	IGKJ2	22	-1	-1	23
1	9.009009009009009E-4	TGCATGCAAGCTCTACAAACTCCTCGTACTTTT	CMQALQTPRTF	IGKV2D-28	.	IGKJ2	24	-1	-1	27
1	9.009009009009009E-4	TGCATGCAAGCTCCGTTTCTTCCTTGGACGTTC	CMQAPFLPWTF	IGKV2-28	.	IGKJ1	12	-1	-1	24
1	9.009009009009009E-4	TGCATGCAAGCTACACAATTTCCCCTGACGTTC	CMQATQFPLTF	IGKV2-24	.	IGKJ1	22	-1	-1	26
1	9.009009009009009E-4	TGCATGCAAGCCCTAGAAACTCCGATCACCTTC	CMQALETPITF	IGKV2-28	.	IGKJ5	22	-1	-1	22
1	9.009009009009009E-4	TGCATGCAAGCCACACAATTTCCTCGGACGTTC	CMQATQFPRTF	IGKV2-24	.	IGKJ1	27	-1	-1	25
1	9.009009009009009E-4	TGCATGCAAGCGCTACAAAGTCCTCGGACGTTC	CMQALQSPRTF	IGKV2D-28	.	IGKJ1	24	-1	-1	25
1	9.009009009009009E-4	TGCATGCAAGGTCGACAAGCTCCTCTCACCTTC	CMQGRQAPLTF	IGKV2D-28	.	IGKJ3	24	-1	-1	25
1	9.009009009009009E-4	TGCATGCAAGGTGTACAAACTCCGTTCACTTTT	CMQGVQTPFTF	IGKV2-28	.	IGKJ2	22	-1	-1	26
1	9.009009009009009E-4	TGCATGCAAGGTATACATTGGCCGTGGACGTTC	CMQGIHWPWTF	IGKV2-30	.	IGKJ1	22	-1	-1	22
1	9.009009009009009E-4	TGCATGCAAGGTACACGCTGGCCGTATAGTTTT	CMQGTRWPYSF	IGKV2-30	.	IGKJ2	22	-1	-1	29
1	9.009009009009009E-4	TGCATGCAAGGTACACATCTTCCCCTGACGTTC	CMQGTHLPLTF	IGKV2-30	.	IGKJ1	16	-1	-1	26
1	9.009009009009009E-4	TGCATGCAAGGTACACACTGGCCGTGGACGTTC	CMQGTHWPWTF	IGKV2-30	.	IGKJ1	22	-1	-1	22
1	9.009009009009009E-4	TGCATGCAAGGTAAACACATTCCTCGAACGTTC	CMQGKHIPRTF	IGKV2-30	.	IGKJ1	17	-1	-1	27
1	9.009009009009009E-4	TGCATGCAAGGGACTCACTGGCCGTACACTTTT	CMQGTHWPYTF	IGKV2-30	.	IGKJ2	22	-1	-1	23
1	9.009009009009009E-4	TGCATGCAAGATGCACAAGATCCTCCAACTTTC	CMQDAQDPPTF	IGKV2-26	.	IGKJ4	25	-1	-1	27
1	9.009009009009009E-4	TGCATGCAAGACAAACAAACTCCGTACACTTTT	CMQDKQTPYTF	IGKV2-24	.	IGKJ2	9	-1	-1	23
1	9.009009009009009E-4	TGCATGCAAACTCTACAAGCTCCTCTGACGTTC	CMQTLQAPLTF	IGKV2D-28	.	IGKJ1	24	-1	-1	26
1	9.009009009009009E-4	TGCATGCAAACTACACACTGGCCCTGGACGTTC	CMQTTHWPWTF	IGKV2-30	.	IGKJ1	22	-1	-1	24
1	9.009009009009009E-4	TGCATGCAAAGTTTACACCTTCCGCTCACTTTC	CMQSLHLPLTF	IGKV2D-29	.	IGKJ4	22	-1	-1	22
1	9.009009009009009E-4	TGCATGCAAAGTCTACAAACTCCTCGAACTTTC	CMQSLQTPRTF	IGKV2D-28	.	IGKJ3	24	-1	-1	27
1	9.009009009009009E-4	TGCATGCAAAGTACACAATTTCCGGACACTTTT	CMQSTQFPDTF	IGKV2-24	.	IGKJ2	22	-1	-1	25
1	9.009009009009009E-4	TGCATGCAAAATTCACACTGGCCGGGAACGTTC	CMQNSHWPGTF	IGKV2-30	.	IGKJ1	22	-1	-1	27
1	9.009009009009009E-4	TGCATGCAAAATGCATACTGGCCGGGAACGTTC	CMQNAYWPGTF	IGKV2-30	.	IGKJ1	22	-1	-1	27
1	9.009009009009009E-4	TGCATACAAGGATCACACTGGCCGTGGACGTTC	CIQGSHWPWTF	IGKV2-30	.	IGKJ1	22	-1	-1	22
1	9.009009009009009E-4	TGCAAGCAAGGTACACACTGGCCTGGTTCTTTT	CKQGTHWPGSF	IGKV2-30	.	IGKJ2	23	-1	-1	28
1	9.009009009009009E-4	TGTCTCCAGCATAGTTACCCGTGGACGTTC	CLQHSYPWTF	IGKV1-17	.	IGKJ1	12	-1	-1	19
1	9.009009009009009E-4	TGTCAGCAGTATGCTAGCTCACCCACTTTC	CQQYASSPTF	IGKV3-20	.	IGKJ4	22	-1	-1	23
1	9.009009009009009E-4	TGTCAGCAGTATGGTATGTCACGGACGTTC	CQQYGMSRTF	IGKV3-20	.	IGKJ1	15	-1	-1	22
1	9.009009009009009E-4	TGTCAGCAGTATGGTAACTCAGTCACTTTC	CQQYGNSVTF	IGKV3-20	.	IGKJ4	20	-1	-1	22
1	9.009009009009009E-4	TGTCAGCAGTATAATTTTAGGCCCACTTTC	CQQYNFRPTF	IGKV3-15	.	IGKJ4	14	-1	-1	23
1	9.009009009009009E-4	TGTCAGCAGTATAATAACTGGCCTTCGTTC	CQQYNNWPSF	IGKV3-15	.	IGKJ1	23	-1	-1	25
1	9.009009009009009E-4	TGTCAGCAGCGTGACACCTGGCTCACTTTC	CQQRDTWLTF	IGKV3-11	.	IGKJ4	21	-1	-1	20
1	9.009009009009009E-4	TGTCAGCAGCGTGACACCGGACTCACTTTC	CQQRDTGLTF	IGKV3-11	.	IGKJ4	11	-1	-1	21
1	9.009009009009009E-4	TGTCAGGTGTATAATTATTGGCCCCTTTTC	CQVYNYWPLF	IGKV3D-15	.	IGKJ4	22	-1	-1	26
1	9.009009009009009E-4	TGTCAACAGTCTAATGGCCTCCTCCTTTTC	CQQSNGLLLF	IGKV1-33	.	IGKJ4	9	-1	-1	26
1	9.009009009009009E-4	TGTCAACAGAGTTACAGTACCCCCACTTTC	CQQSYSTPTF	IGKV1-39	.	IGKJ4	22	-1	-1	23
1	9.009009009009009E-4	TGTCAACAGAGTTACAGTACCCCGGCTTTC	CQQSYSTPAF	IGKV1-39	.	IGKJ4	22	-1	-1	25
1	9.009009009009009E-4	TGTCAACAATATGGGACCTCACCGACGTTC	CQQYGTSPTF	IGKV3-20	.	IGKJ1	22	-1	-1	23
1	9.009009009009009E-4	TGCCAACAATATAATCGTTATTACACTTTT	CQQYNRYYTF	IGKV1-16	.	IGKJ2	19	-1	-1	21
1	9.009009009009009E-4	TGCATGCAAAGTATACATCGTCTCACTTTC	CMQSIHRLTF	IGKV2D-29	.	IGKJ4	16	-1	-1	21
1	9.009009009009009E-4	TGTCAACAGTTCTATGATTTTTTTTTC	CQQFYDFFF	IGKV4-1	.	IGKJ3	4	-1	-1	23
1	9.009009009009009E-4	TGCCAACGGCATGATGGTTATTTC	CQRHDGYF	IGKV1-5	.	IGKJ3	21	-1	-1	20
1	9.009009009009009E-4	TGTCAGTACCGTAGGTCCTTC	CQYRRSF	IGKV3-11	.	IGKJ5	13	-1	-1	16
1	9.009009009009009E-4	TGTCAGCATAACACCTTC	CQHNTF	IGKV4-1	.	IGKJ5	7	-1	-1	11
