# Supplementary material for: Biomarkers and Immune Repertoire Metrics Identified by Peripheral Blood Transcriptomic Sequencing Reveal the Pathogenesis of COVID-19
Source: Front Immunol. 2021 Aug 24;12:677025. doi: 10.3389/fimmu.2021.677025 (PMC8421539; doi:10.3389/fimmu.2021.677025)
Supplement: Supplementary file 1 [file DataSheet_1.zip › TCR_BCR/IGK/convert.20S039621A.clonotypes.IGK.txt]

count	freq	cdr3nt	cdr3aa	v	d	j	VEnd	DStart	DEnd	JStart
23	0.020426287744227355	TGTCATCAGTATAATAATTGGCCGCTCACTTTC	CHQYNNWPLTF	IGKV3-15	.	IGKJ4	22	-1	-1	22
21	0.018650088809946713	TGCCAACAATATAATCGTTATTCTCCGTGGACGTTC	CQQYNRYSPWTF	IGKV1-5	.	IGKJ1	23	-1	-1	25
21	0.018650088809946713	TGTCTGCAATATGGGACCCCACCGTACACTTTT	CLQYGTPPYTF	IGKV3-20	.	IGKJ2	13	-1	-1	23
20	0.017761989342806393	TGTCTACAACATGATAATTTCCCGTTCACTTTT	CLQHDNFPFTF	IGKV5-2	.	IGKJ2	22	-1	-1	26
17	0.015097690941385435	TGTCTACAGCATAATAGTTACCCTCCCACGTTC	CLQHNSYPPTF	IGKV1D-17	.	IGKJ1	25	-1	-1	27
15	0.013321492007104795	TGTCAGCAATATGGTCGCTCACCTCCCACCTTT	CQQYGRSPPTF	IGKV3D-20	.	IGKJ2	25	-1	-1	26
14	0.012433392539964476	TGTCTACAGCATGATAATTTCCCGTTCACTTTT	CLQHDNFPFTF	IGKV5-2	.	IGKJ2	22	-1	-1	26
14	0.012433392539964476	TGTCAACAGAGTTACAGTACCCCGTGGACGTTC	CQQSYSTPWTF	IGKV1-39	.	IGKJ1	22	-1	-1	22
11	0.009769094138543518	TGCCAACAGTATAGTAGTGATCCGTGGACGTTC	CQQYSSDPWTF	IGKV1-5	.	IGKJ1	17	-1	-1	22
10	0.008880994671403197	TGTCAACAGGCTAACAGTTTCCTTTCGTGGACGTTC	CQQANSFLSWTF	IGKV1D-12	.	IGKJ1	26	-1	-1	25
10	0.008880994671403197	TGTCAACAGAGTAATAGTCCCCCTTGGACGTTC	CQQSNSPPWTF	IGKV1-39	.	IGKJ1	23	-1	-1	24
9	0.007992895204262877	TGTCAGCATTATGATCTTGATTCACCGGCGTGGACGTTC	CQHYDLDSPAWTF	IGKV3-20	.	IGKJ1	12	-1	-1	28
9	0.007992895204262877	TGTCAGCAATATTATAGTGCTCCGTGGACGTTC	CQQYYSAPWTF	IGKV4-1	.	IGKJ1	22	-1	-1	22
9	0.007992895204262877	TGTCAACAGAGTTTCAGTCCCCCGCTCACTTTC	CQQSFSPPLTF	IGKV1-39	.	IGKJ4	22	-1	-1	22
9	0.007992895204262877	TGTCAGCAGTCTGGTACCTCGTACACTTTT	CQQSGTSYTF	IGKV3-20	.	IGKJ2	19	-1	-1	20
8	0.007104795737122558	TGTCAGCAGTATGGTAGTTCACCCCTTACGTTC	CQQYGSSPLTF	IGKV3-20	.	IGKJ1	22	-1	-1	27
7	0.006216696269982238	TGTCAAGAGTATAATAGTTATTCTCCGAGAGGGCTCACTTTC	CQEYNSYSPRGLTF	IGKV1-5	.	IGKJ4	23	-1	-1	28
7	0.006216696269982238	TGTCAGCAGTATGGTAGCTCATCGTTCAGTTTT	CQQYGSSSFSF	IGKV3-20	.	IGKJ2	20	-1	-1	29
7	0.006216696269982238	TGTCAGCAGTATGGGAACTCACCGCGAACGTTC	CQQYGNSPRTF	IGKV3-20	.	IGKJ1	22	-1	-1	27
7	0.006216696269982238	TGTCAGCAGTATAATTACTGGCCTGCGACGTTC	CQQYNYWPATF	IGKV3-15	.	IGKJ1	23	-1	-1	26
7	0.006216696269982238	TGTCAGCAATATTATAGTACTCCGTGCACTTTT	CQQYYSTPCTF	IGKV4-1	.	IGKJ2	22	-1	-1	26
7	0.006216696269982238	TGTCAACAGAGTAGTAGTCCCCCGATTACCTTC	CQQSSSPPITF	IGKV1-39	.	IGKJ5	11	-1	-1	22
7	0.006216696269982238	TGCCAACAGTATGAAAGTGATCCGTGGACGTTC	CQQYESDPWTF	IGKV1-5	.	IGKJ1	11	-1	-1	22
7	0.006216696269982238	TGCCAACAGTATAATGATTACCCTCTCACTTTC	CQQYNDYPLTF	IGKV1D-16	.	IGKJ4	24	-1	-1	24
6	0.0053285968028419185	TGTCTACTTTTTGATCTCTCACCCATGTACACTTTT	CLLFDLSPMYTF	IGKV3-20	.	IGKJ2	3	-1	-1	23
6	0.0053285968028419185	TGTCAGCATTATGGGAGTTTACCCCGGCTCACTTTC	CQHYGSLPRLTF	IGKV3-20	.	IGKJ4	13	-1	-1	26
6	0.0053285968028419185	TGTCAGCAGTTTGGTGGCTCACCGAAATGGACGTTC	CQQFGGSPKWTF	IGKV3-20	.	IGKJ1	22	-1	-1	27
6	0.0053285968028419185	TGTCTGCAATATTATATTGCTCCGCTCACTTTC	CLQYYIAPLTF	IGKV4-1	.	IGKJ4	22	-1	-1	22
6	0.0053285968028419185	TGTCAGCACTATAATAACTGGCCTCGGACGTTC	CQHYNNWPRTF	IGKV3-15	.	IGKJ1	23	-1	-1	25
6	0.0053285968028419185	TGTCAGCAATATTCAAGTCCTCCGCTCACTTTC	CQQYSSPPLTF	IGKV4-1	.	IGKJ4	22	-1	-1	22
6	0.0053285968028419185	TGTCAACAGCGTTCCAACTGGCTATTCACTTTC	CQQRSNWLFTF	IGKV3-11	.	IGKJ3	21	-1	-1	22
6	0.0053285968028419185	TGTCAACAGAGTTACAGTACCCCTCGAACGTTC	CQQSYSTPRTF	IGKV1D-39	.	IGKJ1	24	-1	-1	27
6	0.0053285968028419185	TGTCAACAGAGTTACAGTACCCCGTACACTTTT	CQQSYSTPYTF	IGKV1-39	.	IGKJ2	22	-1	-1	23
6	0.0053285968028419185	TGTCAACAGAGTTACAGTACCACGTGGACGTTC	CQQSYSTTWTF	IGKV1-39	.	IGKJ1	20	-1	-1	19
6	0.0053285968028419185	TGCCAACAGTGTAACACTTATCCTAACACTTTT	CQQCNTYPNTF	IGKV1-5	.	IGKJ2	24	-1	-1	25
6	0.0053285968028419185	TGCCAACAATATCATAGTTCTCCGTGGACGTTC	CQQYHSSPWTF	IGKV1-5	.	IGKJ1	18	-1	-1	22
6	0.0053285968028419185	TGCATGCAAGCTCTGCAAATTACGATCACCTTC	CMQALQITITF	IGKV2-28	.	IGKJ5	18	-1	-1	22
6	0.0053285968028419185	TGCATGCAAGCTACAAGTTATCCTCGGGCGTTC	CMQATSYPRAF	IGKV2-24	.	IGKJ1	14	-1	-1	28
5	0.004440497335701598	TGTCAGCAATATTATAGTACTCCTGGGGTATTCACTTTC	CQQYYSTPGVFTF	IGKV4-1	.	IGKJ3	23	-1	-1	28
5	0.004440497335701598	TGTCAGCAGCTTGGTAGCTCACCTCGGACGTTC	CQQLGSSPRTF	IGKV3D-20	.	IGKJ1	24	-1	-1	25
5	0.004440497335701598	TGTCAGCAATATTCTAGTCTTCCGTGGACGTTC	CQQYSSLPWTF	IGKV4-1	.	IGKJ1	17	-1	-1	22
5	0.004440497335701598	TGTCAACAGTATGGTAGCTCACTTCGAACGTTC	CQQYGSSLRTF	IGKV3-20	.	IGKJ1	21	-1	-1	27
5	0.004440497335701598	TGTCAACAGGCTAACAGTTTCCCTCTCACTTTC	CQQANSFPLTF	IGKV1-12	.	IGKJ4	23	-1	-1	24
5	0.004440497335701598	TGTCAACAGAGTTACAGTACTCCGTGGACGTTC	CQQSYSTPWTF	IGKV1-39	.	IGKJ1	19	-1	-1	22
5	0.004440497335701598	TGTCAACAGAGTAGTAGTCCCCCGATCACCTTC	CQQSSSPPITF	IGKV1-39	.	IGKJ5	11	-1	-1	22
5	0.004440497335701598	TGCATGCAAGCTACACAGTATCCTCGGACGTTC	CMQATQYPRTF	IGKV2-24	.	IGKJ1	27	-1	-1	25
5	0.004440497335701598	TGCATGCAAAGCATACAGTTTCCTCGGACTTTT	CMQSIQFPRTF	IGKV2D-29	.	IGKJ2	24	-1	-1	27
5	0.004440497335701598	TGTCAGCAGTCTGGTAGTTCGTACACTTTT	CQQSGSSYTF	IGKV3-20	.	IGKJ2	16	-1	-1	20
5	0.004440497335701598	TGTCAGCAGTATGGTAGTTTAAAGATTTTT	CQQYGSLKIF	IGKV3-20	.	IGKJ2	16	-1	-1	26
5	0.004440497335701598	TGCCAACACTATAATTATTATTTC	CQHYNYYF	IGKV1-5	.	IGKJ3	21	-1	-1	20
4	0.003552397868561279	TGTCTGGTTCATGGTCTCGCACTCACGTGGACGTTC	CLVHGLALTWTF	IGKV3-20	.	IGKJ1	3	-1	-1	23
4	0.003552397868561279	TGTCAGCACTATGGTGGCTCACCCCCGCACAGTTTT	CQHYGGSPPHSF	IGKV3D-20	.	IGKJ2	26	-1	-1	28
4	0.003552397868561279	TGTCAGCAATATGGTAGAGCACCCCCTTTCAATTTC	CQQYGRAPPFNF	IGKV3-20	.	IGKJ3	16	-1	-1	27
4	0.003552397868561279	TGTCAACAGCTTAATAGTTATTCTCCAGTCACTTTC	CQQLNSYSPVTF	IGKV1-9	.	IGKJ3	19	-1	-1	28
4	0.003552397868561279	TGTCAACAGAGTTACAGTACCCCTCCGTACACTTTT	CQQSYSTPPYTF	IGKV1D-39	.	IGKJ2	26	-1	-1	26
4	0.003552397868561279	TGTCAACAGAGTTACAGTACCCCTCCGATCACCTTC	CQQSYSTPPITF	IGKV1D-39	.	IGKJ5	26	-1	-1	25
4	0.003552397868561279	TGTCTACAGCATTATAGTTACCCTCCCACGTTC	CLQHYSYPPTF	IGKV1D-17	.	IGKJ1	25	-1	-1	27
4	0.003552397868561279	TGTCTACAGCATAGTACTTACCCTCCCACCTTC	CLQHSTYPPTF	IGKV1D-17	.	IGKJ1	25	-1	-1	30
4	0.003552397868561279	TGTCATCAGAGCTACATTATGCCGTGGACGTTC	CHQSYIMPWTF	IGKV1-39	.	IGKJ1	15	-1	-1	22
4	0.003552397868561279	TGTCAGCACTATGGTAACTGGCCTCGAACGTTC	CQHYGNWPRTF	IGKV3-15	.	IGKJ1	23	-1	-1	27
4	0.003552397868561279	TGTCAGCAGTATGGCACCTCTCCGTGGACGTTC	CQQYGTSPWTF	IGKV3-20	.	IGKJ1	13	-1	-1	22
4	0.003552397868561279	TGTCAGCAGTATAAGAACTGGCCTCGCACTTTT	CQQYKNWPRTF	IGKV3-15	.	IGKJ2	23	-1	-1	26
4	0.003552397868561279	TGTCAGCAGCGTAGCAACTGGCTTTTCACTTTC	CQQRSNWLFTF	IGKV3-11	.	IGKJ3	21	-1	-1	24
4	0.003552397868561279	TGTCAGCAGCGTAGCAACTGGCCTCTCACTTTC	CQQRSNWPLTF	IGKV3-11	.	IGKJ3	23	-1	-1	25
4	0.003552397868561279	TGTCAGCAGGCTGACAGTTTCCCGTGGACGTTC	CQQADSFPWTF	IGKV1-12	.	IGKJ1	22	-1	-1	22
4	0.003552397868561279	TGTCAGCAATATTATAATGTTCCGTACACTTTT	CQQYYNVPYTF	IGKV4-1	.	IGKJ2	15	-1	-1	23
4	0.003552397868561279	TGTCAGCAATATATTGCCTGGCCTCTCGCTTTC	CQQYIAWPLAF	IGKV3-15	.	IGKJ4	23	-1	-1	24
4	0.003552397868561279	TGTCAACAGTATGGAAGCTCACTTCGAACATTC	CQQYGSSLRTF	IGKV3-20	.	IGKJ1	21	-1	-1	30
4	0.003552397868561279	TGTCAACAGACTTCCACTACCCCGCTCACTTTC	CQQTSTTPLTF	IGKV1-39	.	IGKJ4	22	-1	-1	22
4	0.003552397868561279	TGTCAAAGATATAACAGTGCCCCGCTCACTTTC	CQRYNSAPLTF	IGKV1-27	.	IGKJ4	22	-1	-1	22
4	0.003552397868561279	TGCCAACAGACCTACAAAATCCCGTACTCTTTT	CQQTYKIPYSF	IGKV1-39	.	IGKJ2	9	-1	-1	23
4	0.003552397868561279	TGCCAAGAATATAAGACTTACTCGGGGACGTTC	CQEYKTYSGTF	IGKV1-5	.	IGKJ1	13	-1	-1	25
4	0.003552397868561279	TGCATGCATAGTATACAGCTTCCTCGATCTGTT	CMHSIQLPRSV	IGKV2D-29	.	IGKJ2	24	-1	-1	31
4	0.003552397868561279	TGCATGCAAGGTACATACTGGCCGTACACTTTT	CMQGTYWPYTF	IGKV2-30	.	IGKJ2	22	-1	-1	23
4	0.003552397868561279	TGCATGCAAGGTACACACTGGCCTGGAACGTTC	CMQGTHWPGTF	IGKV2-30	.	IGKJ1	23	-1	-1	27
4	0.003552397868561279	TGTCAGCAGTATGGTAGCTCACTCACTTTC	CQQYGSSLTF	IGKV3-20	.	IGKJ4	21	-1	-1	21
4	0.003552397868561279	TGTCAGCAGTATAATGACTGGCTCACTTTC	CQQYNDWLTF	IGKV3-15	.	IGKJ4	21	-1	-1	20
4	0.003552397868561279	TGTCAGCAGCGTTACCAGTCGTTCACTTTC	CQQRYQSFTF	IGKV3-11	.	IGKJ3	11	-1	-1	21
4	0.003552397868561279	TGTCAACAGCAAAATGCTTATTTT	CQQQNAYF	IGKV1-5	.	IGKJ2	21	-1	-1	20
4	0.003552397868561279	TGCCAACAGCATAATGGCTTTTTT	CQQHNGFF	IGKV1-5	.	IGKJ2	14	-1	-1	20
3	0.0026642984014209592	TGTCAGCAGTGTGATGTAAGATCACCGGGGTGGACGTTC	CQQCDVRSPGWTF	IGKV3-20	.	IGKJ1	9	-1	-1	29
3	0.0026642984014209592	TGTCAGCAGTATGTTAGCTCACCTCGGGCGATCACCTTC	CQQYVSSPRAITF	IGKV3D-20	.	IGKJ5	24	-1	-1	28
3	0.0026642984014209592	TGTCTACAGTATGGTGACTCACCAGGGTGGACGTTC	CLQYGDSPGWTF	IGKV3-20	.	IGKJ1	22	-1	-1	26
3	0.0026642984014209592	TGTCAGTATTATGGAAGTATACCCCGGCTGACTTTC	CQYYGSIPRLTF	IGKV3-20	.	IGKJ4	13	-1	-1	26
3	0.0026642984014209592	TGTCAGCTCTCTGGTACCTCACCTCCGTGGACGTTC	CQLSGTSPPWTF	IGKV3D-20	.	IGKJ1	26	-1	-1	25
3	0.0026642984014209592	TGTCAGCTCTACGGTACCTCACCTCCGGTCACTTTC	CQLYGTSPPVTF	IGKV3D-20	.	IGKJ3	27	-1	-1	28
3	0.0026642984014209592	TGTCAGCACTCTGGTACGTCACCTCCGTGGACGTTC	CQHSGTSPPWTF	IGKV3D-20	.	IGKJ1	26	-1	-1	25
3	0.0026642984014209592	TGTCAGAAGTATGGTACGTCACCGCCGTGGACGTTC	CQKYGTSPPWTF	IGKV3D-20	.	IGKJ1	26	-1	-1	25
3	0.0026642984014209592	TGTCTGCAGCATAATAGTTACCCTCCCACGTTC	CLQHNSYPPTF	IGKV1D-17	.	IGKJ1	25	-1	-1	27
3	0.0026642984014209592	TGTCTACAGCATAATAGTTACCCGTGGACGTTC	CLQHNSYPWTF	IGKV1-17	.	IGKJ1	22	-1	-1	22
3	0.0026642984014209592	TGTCTACAACATGATAGTTTCCCGTTCACTTTT	CLQHDSFPFTF	IGKV5-2	.	IGKJ2	22	-1	-1	26
3	0.0026642984014209592	TGTCATCAGAGTAGTAGTTTACCGTACACTTTT	CHQSSSLPYTF	IGKV6-21	.	IGKJ2	22	-1	-1	23
3	0.0026642984014209592	TGTCAGCAGTATCATTACTGGCCTCGGACGTTC	CQQYHYWPRTF	IGKV3D-15	.	IGKJ1	24	-1	-1	25
3	0.0026642984014209592	TGTCAGCAGTATGGTACCTCACCGGTCACCTTC	CQQYGTSPVTF	IGKV3-20	.	IGKJ5	22	-1	-1	25
3	0.0026642984014209592	TGTCAGCAGTATGGTAGTTCCCCGAGGACGTTC	CQQYGSSPRTF	IGKV3-20	.	IGKJ1	26	-1	-1	18
3	0.0026642984014209592	TGTCAGCAGTATGGTAGTTCACCTCGGACTTTT	CQQYGSSPRTF	IGKV3D-20	.	IGKJ2	24	-1	-1	27
3	0.0026642984014209592	TGTCAGCAGTATGGTAGTTCACCGTACACTTTT	CQQYGSSPYTF	IGKV3-20	.	IGKJ2	22	-1	-1	23
3	0.0026642984014209592	TGTCAGCAGTATGGTAGCTCACCTCGGACGTTC	CQQYGSSPRTF	IGKV3D-20	.	IGKJ1	24	-1	-1	25
3	0.0026642984014209592	TGTCAGCAGTATGGTAGCTCACCGTACACTTCT	CQQYGSSPYTS	IGKV3-20	.	IGKJ2	22	-1	-1	23
3	0.0026642984014209592	TGTCAGCAGTATGGTAACTCACCGGGAACGTTC	CQQYGNSPGTF	IGKV3-20	.	IGKJ1	22	-1	-1	27
3	0.0026642984014209592	TGTCAGCAGTATAATAACTGGCCAATCACTTTC	CQQYNNWPITF	IGKV3-15	.	IGKJ3	22	-1	-1	25
3	0.0026642984014209592	TGTCAGCAGTATAATAACTGGCGTCGGGCGTTC	CQQYNNWRRAF	IGKV3-15	.	IGKJ1	21	-1	-1	28
3	0.0026642984014209592	TGTCAGCAGTACAGTTACTGGCCTCTCACTTTC	CQQYSYWPLTF	IGKV3-15	.	IGKJ4	23	-1	-1	24
3	0.0026642984014209592	TGTCAGCAGCGTGCCACCTGGCCGCGCACTTTC	CQQRATWPRTF	IGKV3-11	.	IGKJ4	22	-1	-1	22
3	0.0026642984014209592	TGTCAGCAGCGTAGCAACTGGCCTATCACTTTC	CQQRSNWPITF	IGKV3-11	.	IGKJ4	24	-1	-1	25
3	0.0026642984014209592	TGTCAGCAGCATAGCGACTGGCCTCTCACTTTC	CQQHSDWPLTF	IGKV3-11	.	IGKJ4	23	-1	-1	24
3	0.0026642984014209592	TGTCAGCAGGCTGACAGTTTCCCGTGGACATTC	CQQADSFPWTF	IGKV1-12	.	IGKJ1	22	-1	-1	22
3	0.0026642984014209592	TGTCAGCAGAGTTACAGTAGCCCTCGCACTTTC	CQQSYSSPRTF	IGKV1D-39	.	IGKJ3	24	-1	-1	26
3	0.0026642984014209592	TGTCAGCAATATTATGGTTCCTCGTGGACGTTC	CQQYYGSSWTF	IGKV4-1	.	IGKJ1	14	-1	-1	18
3	0.0026642984014209592	TGTCAGCAATATTATGGTACTCCGGCGACGTTC	CQQYYGTPATF	IGKV4-1	.	IGKJ1	22	-1	-1	26
3	0.0026642984014209592	TGTCAGCAATATGGTAGCTCACCGCTCACTTTC	CQQYGSSPLTF	IGKV3-20	.	IGKJ4	22	-1	-1	22
3	0.0026642984014209592	TGTCAGCAATATGGTAGCACACTTTTCACTTTC	CQQYGSTLFTF	IGKV3-20	.	IGKJ3	21	-1	-1	24
3	0.0026642984014209592	TGTCAGCAATACAGTAGTTCACCGTGGACGTTC	CQQYSSSPWTF	IGKV3-20	.	IGKJ1	22	-1	-1	22
3	0.0026642984014209592	TGTCAACAGTATGATGATCTCCCCCTAACTTTC	CQQYDDLPLTF	IGKV1-33	.	IGKJ3	22	-1	-1	27
3	0.0026642984014209592	TGTCAACAGGCCAGCGGTTTTCCGCTCACTTTC	CQQASGFPLTF	IGKV1-12	.	IGKJ4	10	-1	-1	22
3	0.0026642984014209592	TGTCAACAGAGTTCCAGTTTTCCGCTCACTTTC	CQQSSSFPLTF	IGKV1-39	.	IGKJ4	17	-1	-1	22
3	0.0026642984014209592	TGTCAACAGAGTTCCAATGATCCGTGGACGTTC	CQQSSNDPWTF	IGKV1-39	.	IGKJ1	12	-1	-1	22
3	0.0026642984014209592	TGTCAACAGAGTTACAGTACCCCTCCCACTTTC	CQQSYSTPPTF	IGKV1D-39	.	IGKJ4	25	-1	-1	26
3	0.0026642984014209592	TGTCAACAGAGTTACAGTACCCCCTACACTTTT	CQQSYSTPYTF	IGKV1-39	.	IGKJ2	22	-1	-1	24
3	0.0026642984014209592	TGTCAACAATATTATGGTAGTCCATTCAGTTTC	CQQYYGSPFSF	IGKV4-1	.	IGKJ3	22	-1	-1	23
3	0.0026642984014209592	TGTCAACAATATGGTCATCTCCAGCTCACTTTT	CQQYGHLQLTF	IGKV1-33	.	IGKJ4	21	-1	-1	23
3	0.0026642984014209592	TGTCAACAATATAATAATCTCCCTCCAACTTTC	CQQYNNLPPTF	IGKV1D-33	.	IGKJ4	25	-1	-1	27
3	0.0026642984014209592	TGTCAACAACTTAGTTCTAACCCGTACACTTTT	CQQLSSNPYTF	IGKV1-9	.	IGKJ2	12	-1	-1	23
3	0.0026642984014209592	TGCCAACACTATAATAATAATTACTGGACGTTC	CQHYNNNYWTF	IGKV1-5	.	IGKJ1	15	-1	-1	24
3	0.0026642984014209592	TGCCAACAGTATGATAGTTTTTCGTGGACGTTC	CQQYDSFSWTF	IGKV1-5	.	IGKJ1	22	-1	-1	22
3	0.0026642984014209592	TGCCAACAGTATAAAAGTTACCCTCTCACTTTC	CQQYKSYPLTF	IGKV1D-16	.	IGKJ4	24	-1	-1	24
3	0.0026642984014209592	TGCCAACAGAGTTTCACTCCCCCGCTCACTTTC	CQQSFTPPLTF	IGKV1-39	.	IGKJ4	22	-1	-1	22
3	0.0026642984014209592	TGCATGCACAGTATAGATTTTCCTCGAACTCTT	CMHSIDFPRTL	IGKV2D-29	.	IGKJ2	24	-1	-1	27
3	0.0026642984014209592	TGCATGCAATCTCTACAGGCTCCTCGGACGTTC	CMQSLQAPRTF	IGKV2D-28	.	IGKJ1	24	-1	-1	25
3	0.0026642984014209592	TGCATGCAAGTTCGACAAACTCCGTTCACTTTT	CMQVRQTPFTF	IGKV2-28	.	IGKJ2	22	-1	-1	26
3	0.0026642984014209592	TGCATGCAAGCTCTACAAACTCCTCTCACTTTC	CMQALQTPLTF	IGKV2D-28	.	IGKJ4	24	-1	-1	24
3	0.0026642984014209592	TGCATGCAAGCTACACAATTTCCCTTTACTTTC	CMQATQFPFTF	IGKV2-24	.	IGKJ3	22	-1	-1	27
3	0.0026642984014209592	TGCATGCAAGCTACACAATTTCCGCTCACTTTC	CMQATQFPLTF	IGKV2-24	.	IGKJ4	22	-1	-1	22
3	0.0026642984014209592	TGTCAGCAGTCTGGTAGCTCGTACACTTTT	CQQSGSSYTF	IGKV3-20	.	IGKJ2	19	-1	-1	20
3	0.0026642984014209592	TGTCAGCAGTATGGTAGTTCGTACACTTTT	CQQYGSSYTF	IGKV3-20	.	IGKJ2	16	-1	-1	20
3	0.0026642984014209592	TGTCAGCAGTATAATAACTGGCGGACGTTC	CQQYNNWRTF	IGKV3-15	.	IGKJ1	21	-1	-1	22
3	0.0026642984014209592	TGTCAGCAGCGTAGCATCTTATTCACTTTC	CQQRSILFTF	IGKV3-11	.	IGKJ3	15	-1	-1	19
3	0.0026642984014209592	TGTCAGCAATATGAGAGTTCTTCGACGTTC	CQQYESSSTF	IGKV1-5	.	IGKJ1	22	-1	-1	23
2	0.0017761989342806395	TGTCAGCAGCGTAGCGACTGGCTTCCCTCGCCCTCGATCACCTTC	CQQRSDWLPSPSITF	IGKV3D-11	.	IGKJ5	25	-1	-1	33
2	0.0017761989342806395	TGTCAGCAGTTTGGGAGCTCACCTCCGTACAGCTTC	CQQFGSSPPYSF	IGKV3D-20	.	IGKJ5	26	-1	-1	32
2	0.0017761989342806395	TGTCAGCAGTTTGGGAGCAGACCTCCGTACAGCTTC	CQQFGSRPPYSF	IGKV3D-20	.	IGKJ5	26	-1	-1	32
2	0.0017761989342806395	TGTCAGCAGTATGGTAGCTCACCCTTGTACACTTTT	CQQYGSSPLYTF	IGKV3-20	.	IGKJ2	22	-1	-1	25
2	0.0017761989342806395	TGTCAGCAGTATGATAATTGGCCTCCGGACACTTTT	CQQYDNWPPDTF	IGKV3D-15	.	IGKJ2	28	-1	-1	28
2	0.0017761989342806395	TGTCAGCAGTATGATAATAGGCCTCCGCTCACTTTC	CQQYDNRPPLTF	IGKV3-15	.	IGKJ4	23	-1	-1	25
2	0.0017761989342806395	TGTCAGCAGTATAATGACTGGCCCCCTTACACTTTT	CQQYNDWPPYTF	IGKV3-15	.	IGKJ2	22	-1	-1	27
2	0.0017761989342806395	TGTCAGCAGCGTAGCGACTGGCCCTGGGTCACTTTC	CQQRSDWPWVTF	IGKV3-11	.	IGKJ4	22	-1	-1	28
2	0.0017761989342806395	TGTCAGCAATATTATAGTACTCCCCCGCTCACTTTC	CQQYYSTPPLTF	IGKV4-1	.	IGKJ4	22	-1	-1	25
2	0.0017761989342806395	TGTCAGCAATATGGTAGCTCACCCCCGTACACTTTT	CQQYGSSPPYTF	IGKV3D-20	.	IGKJ2	26	-1	-1	26
2	0.0017761989342806395	TGTCAGCAATATAGTCACTGGCCTATGTATACTTTT	CQQYSHWPMYTF	IGKV3-15	.	IGKJ2	24	-1	-1	24
2	0.0017761989342806395	TGTCAGGAACATTCTACTTCTGCTCCGCTCAGTTTC	CQEHSTSAPLSF	IGKV4-1	.	IGKJ4	12	-1	-1	25
2	0.0017761989342806395	TGTCAGACGTATGGTACTTCACCTCCGTGGACGTTC	CQTYGTSPPWTF	IGKV3D-20	.	IGKJ1	26	-1	-1	25
2	0.0017761989342806395	TGTCAACAGTATTATAGTACCCCTCCGGGGACTTTT	CQQYYSTPPGTF	IGKV1D-43	.	IGKJ2	27	-1	-1	30
2	0.0017761989342806395	TGTCAACAGAGTTACATCACCCCTCCGTGGACGTTC	CQQSYITPPWTF	IGKV1D-39	.	IGKJ1	26	-1	-1	25
2	0.0017761989342806395	TGTCAACAATATGGTAGGTCACCTCCGTACAGTTTT	CQQYGRSPPYSF	IGKV3D-20	.	IGKJ2	26	-1	-1	26
2	0.0017761989342806395	TGTCTGCAGTATGATAAGTGGCCTCGAACGTTC	CLQYDKWPRTF	IGKV3-15	.	IGKJ1	23	-1	-1	27
2	0.0017761989342806395	TGTCTACAGCATAATGGTTACCCTTTAACCTTC	CLQHNGYPLTF	IGKV1-17	.	IGKJ4	23	-1	-1	30
2	0.0017761989342806395	TGTCTACAGCATAATAGTTATCCGCTCACTTTC	CLQHNSYPLTF	IGKV1-17	.	IGKJ4	19	-1	-1	22
2	0.0017761989342806395	TGTCTACAGCATAATAGTTACCCTCCCACCTTC	CLQHNSYPPTF	IGKV1D-17	.	IGKJ1	25	-1	-1	30
2	0.0017761989342806395	TGTCTACAGCATAATAGTTACCCGTACACTTTT	CLQHNSYPYTF	IGKV1-17	.	IGKJ2	22	-1	-1	23
2	0.0017761989342806395	TGTCTACAGCAAAATCTTTACCCTCTGACGTTC	CLQQNLYPLTF	IGKV1D-17	.	IGKJ1	24	-1	-1	26
2	0.0017761989342806395	TGTCTACAATATCTTCATACTCCTCGGACGTTC	CLQYLHTPRTF	IGKV4-1	.	IGKJ1	11	-1	-1	25
2	0.0017761989342806395	TGTCTACAACATGATCATTTCCCGTTCACTTTT	CLQHDHFPFTF	IGKV5-2	.	IGKJ2	22	-1	-1	26
2	0.0017761989342806395	TGTCACCAATATTTTAGTAGTCCGTTCACTTTT	CHQYFSSPFTF	IGKV4-1	.	IGKJ2	22	-1	-1	26
2	0.0017761989342806395	TGTCACCAATATCGTCTTACTCCTGTCACTTTT	CHQYRLTPVTF	IGKV4-1	.	IGKJ2	11	-1	-1	26
2	0.0017761989342806395	TGTCAGCACTATGGTAGTTCACCGTACACTTTT	CQHYGSSPYTF	IGKV3-20	.	IGKJ2	22	-1	-1	23
2	0.0017761989342806395	TGTCAGCAGTTTGGTAGTACACCGATCACCTTC	CQQFGSTPITF	IGKV3-20	.	IGKJ5	16	-1	-1	22
2	0.0017761989342806395	TGTCAGCAGTGTGGTAGTTCATCGGGGCCGTTC	CQQCGSSSGPF	IGKV3-20	.	IGKJ1	20	-1	-1	28
2	0.0017761989342806395	TGTCAGCAGTATCATACCTCCCCATTCACCTTC	CQQYHTSPFTF	IGKV3-20	.	IGKJ3	11	-1	-1	23
2	0.0017761989342806395	TGTCAGCAGTATGGTGGTTTACCTAGGACGTTC	CQQYGGLPRTF	IGKV3-20	.	IGKJ1	26	-1	-1	25
2	0.0017761989342806395	TGTCAGCAGTATGGTAGCTCACTGTGGACGTTC	CQQYGSSLWTF	IGKV3-20	.	IGKJ1	21	-1	-1	23
2	0.0017761989342806395	TGTCAGCAGTATGGTAGCTCACCTCGGACTTTT	CQQYGSSPRTF	IGKV3D-20	.	IGKJ2	24	-1	-1	27
2	0.0017761989342806395	TGTCAGCAGTATGGTAGCTCACCTAGGACGTTC	CQQYGSSPRTF	IGKV3-20	.	IGKJ1	26	-1	-1	25
2	0.0017761989342806395	TGTCAGCAGTATGGTAGCGCCCCCTTCACTTTT	CQQYGSAPFTF	IGKV3-20	.	IGKJ2	17	-1	-1	26
2	0.0017761989342806395	TGTCAGCAGTATGGATATTCACCCTTCACTTTC	CQQYGYSPFTF	IGKV3-20	.	IGKJ3	13	-1	-1	24
2	0.0017761989342806395	TGTCAGCAGTATAGTAGCTCACGCAGGGCGTTC	CQQYSSSRRAF	IGKV3-20	.	IGKJ1	21	-1	-1	28
2	0.0017761989342806395	TGTCAGCAGTATAATGCCTGGCCGCTCACTTTC	CQQYNAWPLTF	IGKV3-15	.	IGKJ4	22	-1	-1	22
2	0.0017761989342806395	TGTCAGCAGTATAATAACTGGCCGTACACTTTT	CQQYNNWPYTF	IGKV3-15	.	IGKJ2	22	-1	-1	23
2	0.0017761989342806395	TGTCAGCAGTATAATAACTGGCCGGGGACTTTT	CQQYNNWPGTF	IGKV3-15	.	IGKJ2	22	-1	-1	27
2	0.0017761989342806395	TGTCAGCAGTACAGTAGCTGGCCGCTCACTTTC	CQQYSSWPLTF	IGKV3-15	.	IGKJ4	22	-1	-1	22
2	0.0017761989342806395	TGTCAGCAGCGTCGTGACTGGCCGATCACCTTC	CQQRRDWPITF	IGKV3-11	.	IGKJ5	22	-1	-1	22
2	0.0017761989342806395	TGTCAGCAGCGTAGCAACTGGCCGATCACCTTC	CQQRSNWPITF	IGKV3-11	.	IGKJ5	22	-1	-1	22
2	0.0017761989342806395	TGTCAGCAGCGTAACAACTGGCTCGTCACTTTT	CQQRNNWLVTF	IGKV3-11	.	IGKJ2	21	-1	-1	26
2	0.0017761989342806395	TGTCAGCAATATTCCAGTCCTCCGCTCACTTTC	CQQYSSPPLTF	IGKV4-1	.	IGKJ4	22	-1	-1	22
2	0.0017761989342806395	TGTCAGCAATATTATGGTGATCCGTACGGTTTT	CQQYYGDPYGF	IGKV4-1	.	IGKJ2	14	-1	-1	29
2	0.0017761989342806395	TGTCAGCAATATTATACAACTCCATACACTTTT	CQQYYTTPYTF	IGKV4-1	.	IGKJ2	22	-1	-1	24
2	0.0017761989342806395	TGTCAGCAATATTATAGTACTCCTCCCACTTTT	CQQYYSTPPTF	IGKV4-1	.	IGKJ2	23	-1	-1	26
2	0.0017761989342806395	TGTCAGCAATATTATAGTACTCCCCTGACGTTC	CQQYYSTPLTF	IGKV4-1	.	IGKJ1	22	-1	-1	26
2	0.0017761989342806395	TGTCAGCAATATTATAGTACTCCGCTCACTTTC	CQQYYSTPLTF	IGKV4-1	.	IGKJ4	22	-1	-1	22
2	0.0017761989342806395	TGTCAGCAATATTATAATACTCCGTGGACGTTC	CQQYYNTPWTF	IGKV4-1	.	IGKJ1	22	-1	-1	22
2	0.0017761989342806395	TGTCAGCAATATGGTAGTACATCCTTCACTTTC	CQQYGSTSFTF	IGKV3-20	.	IGKJ3	16	-1	-1	24
2	0.0017761989342806395	TGTCAGCAATACTATAGTCGTCCTCTCACTTTC	CQQYYSRPLTF	IGKV4-1	.	IGKJ4	17	-1	-1	24
2	0.0017761989342806395	TGTCAGCAACATTATGATAAACCGTACGGTTTT	CQQHYDKPYGF	IGKV4-1	.	IGKJ2	14	-1	-1	29
2	0.0017761989342806395	TGTCAGAATTATGGTAGCTCAGCCTTGGCTTTC	CQNYGSSALAF	IGKV3-20	.	IGKJ4	20	-1	-1	28
2	0.0017761989342806395	TGTCAGAAATATAACAGTGCCCCGTACACTTTT	CQKYNSAPYTF	IGKV1-27	.	IGKJ2	22	-1	-1	23
2	0.0017761989342806395	TGTCAACATCGGGGCGGCTGGCCGATCACCTTC	CQHRGGWPITF	IGKV3-11	.	IGKJ5	4	-1	-1	22
2	0.0017761989342806395	TGTCAACAGTATTATAGTTACCCTCTCACTTTC	CQQYYSYPLTF	IGKV1-8	.	IGKJ4	23	-1	-1	24
2	0.0017761989342806395	TGTCAACAGTATGATAATCTCCCGCTCACTTTC	CQQYDNLPLTF	IGKV1-33	.	IGKJ4	22	-1	-1	22
2	0.0017761989342806395	TGTCAACAGCTTAATAGTTCCCCATTCACTTTC	CQQLNSSPFTF	IGKV1-9	.	IGKJ3	22	-1	-1	23
2	0.0017761989342806395	TGTCAACAGCTTAAAAGTTTTCCGCTCACTTTC	CQQLKSFPLTF	IGKV1-9	.	IGKJ4	18	-1	-1	22
2	0.0017761989342806395	TGTCAACAGCATAATAGTTACCCTCCCACGTTC	CQQHNSYPPTF	IGKV1D-17	.	IGKJ1	25	-1	-1	27
2	0.0017761989342806395	TGTCAACAGGCTGACAGTTTCCCGTGGACATTC	CQQADSFPWTF	IGKV1-12	.	IGKJ1	22	-1	-1	22
2	0.0017761989342806395	TGTCAACAGAGTTTCACTCCCCCGCTCACTTTC	CQQSFTPPLTF	IGKV1-39	.	IGKJ4	22	-1	-1	22
2	0.0017761989342806395	TGTCAACAGAGTTTCAGTCCCCCGCTCACCTTC	CQQSFSPPLTF	IGKV1-39	.	IGKJ4	22	-1	-1	22
2	0.0017761989342806395	TGTCAACAGAGTTACAGTGCCCCGTACACTTTT	CQQSYSAPYTF	IGKV1-39	.	IGKJ2	22	-1	-1	23
2	0.0017761989342806395	TGTCAACAGAGTTACAGTACCCCTCGGACGTTC	CQQSYSTPRTF	IGKV1D-39	.	IGKJ1	24	-1	-1	25
2	0.0017761989342806395	TGTCAACAGAGCTACAGTTCCCCCCGGACGTTC	CQQSYSSPRTF	IGKV1D-39	.	IGKJ1	27	-1	-1	25
2	0.0017761989342806395	TGTCAACAATATACTAACTGGCCTAGAGCGTTC	CQQYTNWPRAF	IGKV3-15	.	IGKJ1	25	-1	-1	28
2	0.0017761989342806395	TGTCAACAAATTCATGGTTTCCCCATCACTTTC	CQQIHGFPITF	IGKV1-39	.	IGKJ3	7	-1	-1	25
2	0.0017761989342806395	TGTCAACAAAGTTACGAGACCCCGTACACTTTT	CQQSYETPYTF	IGKV1-39	.	IGKJ2	14	-1	-1	23
2	0.0017761989342806395	TGTGAGCAATATTATTTTACTCCTCCCTCTTTC	CEQYYFTPPSF	IGKV4-1	.	IGKJ4	23	-1	-1	28
2	0.0017761989342806395	TGCCAACACTATAATAGTTATTCTCCCTCGTTC	CQHYNSYSPSF	IGKV1-5	.	IGKJ1	23	-1	-1	28
2	0.0017761989342806395	TGCCAACAGTATTATACTGATCCGTGGACGTTC	CQQYYTDPWTF	IGKV1-5	.	IGKJ1	15	-1	-1	22
2	0.0017761989342806395	TGCCAACAGTATGATAATTACCCTATCACCTTC	CQQYDNYPITF	IGKV1-16	.	IGKJ5	24	-1	-1	24
2	0.0017761989342806395	TGCCAACAGTATAATAGTTTCCCTCGGACCTTC	CQQYNSFPRTF	IGKV1D-16	.	IGKJ5	24	-1	-1	27
2	0.0017761989342806395	TGCCAACAGTATAATAGTTATTCTCCGACGTTC	CQQYNSYSPTF	IGKV1-5	.	IGKJ1	23	-1	-1	26
2	0.0017761989342806395	TGCCAACAGTATAATAGTTACCCCCTCACTTTC	CQQYNSYPLTF	IGKV1-16	.	IGKJ4	22	-1	-1	24
2	0.0017761989342806395	TGCCAACAATATAGTAGTTATTCTCAATCGTTC	CQQYSSYSQSF	IGKV1-5	.	IGKJ1	23	-1	-1	28
2	0.0017761989342806395	TGCCAACAATATAATGATTATTCCTGGACGTTC	CQQYNDYSWTF	IGKV1-5	.	IGKJ1	22	-1	-1	24
2	0.0017761989342806395	TGCCAACAATATAAAAGCCACCCGTACACTTTT	CQQYKSHPYTF	IGKV1-5	.	IGKJ2	13	-1	-1	23
2	0.0017761989342806395	TGCGTGCAAAGTATACAACTTCCGTACACTTTT	CVQSIQLPYTF	IGKV2D-29	.	IGKJ2	22	-1	-1	23
2	0.0017761989342806395	TGCATGCAGGGCACACACGGGCCGTATACTTTT	CMQGTHGPYTF	IGKV2-30	.	IGKJ2	22	-1	-1	23
2	0.0017761989342806395	TGCATGCAATATACACACTGGCCTCACACTTTT	CMQYTHWPHTF	IGKV2D-30	.	IGKJ2	24	-1	-1	25
2	0.0017761989342806395	TGCATGCAAGCTCTACAAACTCCTCTATCTTTC	CMQALQTPLSF	IGKV2D-28	.	IGKJ4	24	-1	-1	28
2	0.0017761989342806395	TGCATGCAAGCTCTACAAACTCCGGGGACGTTC	CMQALQTPGTF	IGKV2-28	.	IGKJ1	22	-1	-1	25
2	0.0017761989342806395	TGCATGCAAGCTACACAGTATCCTCGGGCGTTC	CMQATQYPRAF	IGKV2-24	.	IGKJ1	23	-1	-1	28
2	0.0017761989342806395	TGCATGCAAGCTACACAATTTCCTTGGACGTTC	CMQATQFPWTF	IGKV2-24	.	IGKJ1	27	-1	-1	24
2	0.0017761989342806395	TGCATGCAAGCTACACAATTTCCCTGGACGTTC	CMQATQFPWTF	IGKV2-24	.	IGKJ1	22	-1	-1	24
2	0.0017761989342806395	TGCATGCAAGGTTCATCCCGGCCGTACACTTTT	CMQGSSRPYTF	IGKV2-30	.	IGKJ2	11	-1	-1	23
2	0.0017761989342806395	TGCATGCAAGGTTCATACTGGCCGGGGACGTTT	CMQGSYWPGTF	IGKV2-30	.	IGKJ2	22	-1	-1	30
2	0.0017761989342806395	TGCATGCAAGGTACATTCTGGCCTTGGACGTTC	CMQGTFWPWTF	IGKV2-30	.	IGKJ1	23	-1	-1	24
2	0.0017761989342806395	TGCATGCAAGGTACACACTGGCCTCACAGTTTT	CMQGTHWPHSF	IGKV2D-30	.	IGKJ2	24	-1	-1	25
2	0.0017761989342806395	TGCATGCAAGGTACACACTGGCCATTCACTTCC	CMQGTHWPFTS	IGKV2-30	.	IGKJ3	22	-1	-1	23
2	0.0017761989342806395	TGCATGCAAAGTATACAGTTTCCTAGGACCTTC	CMQSIQFPRTF	IGKV2D-29	.	IGKJ4	23	-1	-1	30
2	0.0017761989342806395	TGTCAGTATTCTGGTGGCTCGTACACTTTT	CQYSGGSYTF	IGKV3-20	.	IGKJ2	19	-1	-1	20
2	0.0017761989342806395	TGTCAGCTGTCTGGTACTTCCTACACTTTT	CQLSGTSYTF	IGKV3-20	.	IGKJ2	15	-1	-1	21
2	0.0017761989342806395	TGTCAGCGGTCTGGTACCTCGTACACTTTT	CQRSGTSYTF	IGKV3-20	.	IGKJ2	19	-1	-1	20
2	0.0017761989342806395	TGTCAGCACTATTACAACTGGCGCACTTTC	CQHYYNWRTF	IGKV3-15	.	IGKJ4	21	-1	-1	23
2	0.0017761989342806395	TGTCAGCAGTCTGGTGGCTCGTACACTTTT	CQQSGGSYTF	IGKV3-20	.	IGKJ2	19	-1	-1	20
2	0.0017761989342806395	TGTCAGCAGTCTGGTAGCTCGTACACCTTT	CQQSGSSYTF	IGKV3-20	.	IGKJ2	19	-1	-1	20
2	0.0017761989342806395	TGTCAGCAGCGTAGCAACTGGTACACTTTT	CQQRSNWYTF	IGKV3-11	.	IGKJ2	20	-1	-1	20
2	0.0017761989342806395	TGTCAGCAGACTTATATTGGCCGCACGTTC	CQQTYIGRTF	IGKV1D-43	.	IGKJ1	15	-1	-1	24
2	0.0017761989342806395	TGTCAGCAGACTTATATTGGCCGCACGTTC	CQQTYIGRTF	IGKV3-7	.	IGKJ1	15	-1	-1	24
2	0.0017761989342806395	TGTCAACAGTATCATATTCTGTCCCATTTC	CQQYHILSHF	IGKV1-33	.	IGKJ4	19	-1	-1	26
2	0.0017761989342806395	TGTCAACAACGTAGCAGCTGGCTCACTTTC	CQQRSSWLTF	IGKV3-11	.	IGKJ4	21	-1	-1	20
2	0.0017761989342806395	TGCATGCAAGGTAGACAATTTCCCGTCTTT	CMQGRQFPVF	IGKV2-24	.	IGKJ2	22	-1	-1	27
2	0.0017761989342806395	TGTCAGTACCGTCGCCAGTTC	CQYRRQF	IGKV3-11	.	IGKJ1	5	-1	-1	17
2	0.0017761989342806395	TGTCAGCACCGTAAGAACTTC	CQHRKNF	IGKV3-11	.	IGKJ5	12	-1	-1	17
2	0.0017761989342806395	TGTCAACAGCAATTCACTTTC	CQQQFTF	IGKV1-9	.	IGKJ3	9	-1	-1	11
1	8.880994671403197E-4	TGTCAACAGAGTTACAGTACCCCTCCGGAGATGTACACTTTT	CQQSYSTPPEMYTF	IGKV1D-39	.	IGKJ2	29	-1	-1	30
1	8.880994671403197E-4	TGTCAGCATTATGATGTTGATTCACCGGTGTGGACGTTC	CQHYDVDSPVWTF	IGKV3-20	.	IGKJ1	12	-1	-1	29
1	8.880994671403197E-4	TGTCAGCAGTTGGATTACAGATCACCGGCGTGGACGTTC	CQQLDYRSPAWTF	IGKV3-20	.	IGKJ1	9	-1	-1	28
1	8.880994671403197E-4	TGTCAGCAGTGTGATGTTAGATCGCCGGGGTGGACGTTC	CQQCDVRSPGWTF	IGKV3-20	.	IGKJ1	9	-1	-1	29
1	8.880994671403197E-4	TGTCAGCAGCGTAGCAACTGGCCTTCCACGTGGACGTTC	CQQRSNWPSTWTF	IGKV3-11	.	IGKJ1	23	-1	-1	24
1	8.880994671403197E-4	TGTCAGCAGCGTAGCAACTGGCCTCCGGGGATCACCTTC	CQQRSNWPPGITF	IGKV3D-11	.	IGKJ5	27	-1	-1	29
1	8.880994671403197E-4	TGTCAACAGTATAATAGCTGGCCTCCGGGGTACACTTTC	CQQYNSWPPGYTF	IGKV1D-16	.	IGKJ2	27	-1	-1	29
1	8.880994671403197E-4	TGTCTGCAGAGTAAGAATTTTCCCCCGTACACTTGT	CLQSKNFPPYTC	IGKV7-3	.	IGKJ2	22	-1	-1	26
1	8.880994671403197E-4	TGTCAGCACTATGGTGGCTCATCTCGGTTCAATTTT	CQHYGGSSRFNF	IGKV3D-20	.	IGKJ2	24	-1	-1	32
1	8.880994671403197E-4	TGTCAGCAGTATTATAACTGGCCTCCGCTCACTTTC	CQQYYNWPPLTF	IGKV3-15	.	IGKJ4	23	-1	-1	25
1	8.880994671403197E-4	TGTCAGCAGTATGGTGGCTCACCGGTGTACACTTTT	CQQYGGSPVYTF	IGKV3-20	.	IGKJ2	22	-1	-1	25
1	8.880994671403197E-4	TGTCAGCAGTATGGTAGCTCATCGGGGTGGCCGTTC	CQQYGSSSGWPF	IGKV3-20	.	IGKJ1	20	-1	-1	26
1	8.880994671403197E-4	TGTCAGCAGTATGGTAGCTCACCTCCGTACACTTTT	CQQYGSSPPYTF	IGKV3D-20	.	IGKJ2	26	-1	-1	26
1	8.880994671403197E-4	TGTCAGCAGTATAATAACTGGCCTTCGTGGACGTTC	CQQYNNWPSWTF	IGKV3-15	.	IGKJ1	23	-1	-1	25
1	8.880994671403197E-4	TGTCAGCAGTATAATAACTGGCCTTCGCTCACTTTC	CQQYNNWPSLTF	IGKV3-15	.	IGKJ4	23	-1	-1	25
1	8.880994671403197E-4	TGTCAGCAGTATAATAACTGGCCTCGGTACACTTTT	CQQYNNWPRYTF	IGKV3D-15	.	IGKJ2	24	-1	-1	26
1	8.880994671403197E-4	TGTCAGCAGTATAATAAATGGCCTCCTTACACTTTT	CQQYNKWPPYTF	IGKV3-15	.	IGKJ2	23	-1	-1	27
1	8.880994671403197E-4	TGTCAGCAGCGTAGCAACTGGTCCTTATTCACTTTC	CQQRSNWSLFTF	IGKV3-11	.	IGKJ3	20	-1	-1	25
1	8.880994671403197E-4	TGTCAGCAGCGTAGCAACTGGCCTTTGATCACCTTC	CQQRSNWPLITF	IGKV3-11	.	IGKJ5	23	-1	-1	26
1	8.880994671403197E-4	TGTCAGCAGCGTAGCAACTGGCCTCCGCTCACTTTC	CQQRSNWPPLTF	IGKV3-11	.	IGKJ4	23	-1	-1	25
1	8.880994671403197E-4	TGTCAGCAGCGTAGCAACTGGCCTCGGATCACCTTC	CQQRSNWPRITF	IGKV3-11	.	IGKJ5	23	-1	-1	26
1	8.880994671403197E-4	TGTCAGCAGCGTAGCAACTGGCCTCAGTACACTTTT	CQQRSNWPQYTF	IGKV3-11	.	IGKJ2	23	-1	-1	26
1	8.880994671403197E-4	TGTCAGCAATATTATAGTCCCGCGTCGTGGACGTTC	CQQYYSPASWTF	IGKV4-1	.	IGKJ1	17	-1	-1	25
1	8.880994671403197E-4	TGTCAGCAATATGCTAAGCGGCCTCCGTGGACGTTC	CQQYAKRPPWTF	IGKV4-1	.	IGKJ1	11	-1	-1	25
1	8.880994671403197E-4	TGTCAGCAATATGGTGACTCGCCTCCGTACACTTTT	CQQYGDSPPYTF	IGKV3D-20	.	IGKJ2	26	-1	-1	26
1	8.880994671403197E-4	TGTCAGACGTATGGTACTTCACCTCCGTGGACGTTC	CQTYGTSPPWTF	IGKV3D-20	.	IGKJ4	26	-1	-1	33
1	8.880994671403197E-4	TGTCAACACTATGGTTACTCACCCCCGCACACTTTT	CQHYGYSPPHTF	IGKV3D-20	.	IGKJ2	26	-1	-1	28
1	8.880994671403197E-4	TGTCAACAGGGTGACACTGCCCCTCCGTACACTTTT	CQQGDTAPPYTF	IGKV1D-39	.	IGKJ2	26	-1	-1	26
1	8.880994671403197E-4	TGTCAACAGAGTTACAGTACCCCTTTGTACACTTTT	CQQSYSTPLYTF	IGKV1-39	.	IGKJ2	23	-1	-1	25
1	8.880994671403197E-4	TGTCAACAGAGTTACAGTACCCCTCCGGTCACTTTC	CQQSYSTPPVTF	IGKV1D-39	.	IGKJ4	27	-1	-1	28
1	8.880994671403197E-4	TGTCAACAGAGTTACAATACTTACGCGCTCACTTTC	CQQSYNTYALTF	IGKV1-39	.	IGKJ4	19	-1	-1	24
1	8.880994671403197E-4	TGTCAACAGAGTGGTACGTCACCTCCGTGGACGTTC	CQQSGTSPPWTF	IGKV3D-20	.	IGKJ1	26	-1	-1	25
1	8.880994671403197E-4	TGTCAAAAGTATAACAATGCCCCTCCGTGGACGTTC	CQKYNNAPPWTF	IGKV1-27	.	IGKJ1	23	-1	-1	25
1	8.880994671403197E-4	TGCCAGCAGTATAGTGATTCCTCTCCACTCACTTTC	CQQYSDSSPLTF	IGKV1-5	.	IGKJ4	12	-1	-1	27
1	8.880994671403197E-4	TGCATGCAAGGTACACACTGGCCTCCGTGGACGTTC	CMQGTHWPPWTF	IGKV2D-30	.	IGKJ1	26	-1	-1	25
1	8.880994671403197E-4	TGTCTACAGTGTAACAGTTTCCCTCTCACTTTC	CLQCNSFPLTF	IGKV1-12	.	IGKJ4	23	-1	-1	24
1	8.880994671403197E-4	TGTCTACAGCATAATAGTTATCCTCGGACGTTC	CLQHNSYPRTF	IGKV1D-17	.	IGKJ1	24	-1	-1	25
1	8.880994671403197E-4	TGTCTACAACATGATACTTTCCCGTTCAGTTTT	CLQHDTFPFSF	IGKV5-2	.	IGKJ2	22	-1	-1	29
1	8.880994671403197E-4	TGTCTACAACATGATAATTTCCCGTTCACTATT	CLQHDNFPFTI	IGKV5-2	.	IGKJ2	22	-1	-1	26
1	8.880994671403197E-4	TGTCATCAATATGGTAGCTCTCCGTGGACGTTC	CHQYGSSPWTF	IGKV3-20	.	IGKJ1	19	-1	-1	22
1	8.880994671403197E-4	TGTCACCAGCAAGACAACTGGCCGTTCACTTTT	CHQQDNWPFTF	IGKV3-11	.	IGKJ2	22	-1	-1	26
1	8.880994671403197E-4	TGTCACCAAGACTATGATATTCCTCGGACTTTC	CHQDYDIPRTF	IGKV4-1	.	IGKJ3	8	-1	-1	27
1	8.880994671403197E-4	TGTCAGCATTTTTATTTTACTACGTACACTTTT	CQHFYFTTYTF	IGKV4-1	.	IGKJ2	14	-1	-1	23
1	8.880994671403197E-4	TGTCAGCACTGTCATAACTGGCCTATCACCTTC	CQHCHNWPITF	IGKV3-15	.	IGKJ5	24	-1	-1	24
1	8.880994671403197E-4	TGTCAGCACTATGGTGGCTCACTTCGTACCTTT	CQHYGGSLRTF	IGKV3-20	.	IGKJ1	21	-1	-1	33
1	8.880994671403197E-4	TGTCAGCACCGTAGCAGCTGGCCTCCGCTTTTC	CQHRSSWPPLF	IGKV3-11	.	IGKJ3	23	-1	-1	29
1	8.880994671403197E-4	TGTCAGCAGTTTGGTTCCTCACCGCTCACTTTC	CQQFGSSPLTF	IGKV3-20	.	IGKJ4	22	-1	-1	22
1	8.880994671403197E-4	TGTCAGCAGTTTGGTAGCTCACCGCTCACTTTC	CQQFGSSPLTF	IGKV3-20	.	IGKJ4	22	-1	-1	22
1	8.880994671403197E-4	TGTCAGCAGTTTAGCAACTGGCCCATCACCTTC	CQQFSNWPITF	IGKV3-11	.	IGKJ5	22	-1	-1	24
1	8.880994671403197E-4	TGTCAGCAGTATTCTAGCTCACCGTGGACATAT	CQQYSSSPWTY	IGKV3-20	.	IGKJ2	22	-1	-1	32
1	8.880994671403197E-4	TGTCAGCAGTATGGTTACCCACCGTACACTTTT	CQQYGYPPYTF	IGKV3-20	.	IGKJ2	14	-1	-1	23
1	8.880994671403197E-4	TGTCAGCAGTATGGTACCTCACCTCGGACTTTT	CQQYGTSPRTF	IGKV3D-20	.	IGKJ2	24	-1	-1	27
1	8.880994671403197E-4	TGTCAGCAGTATGGTACCTCACCGTACACTTTT	CQQYGTSPYTF	IGKV3-20	.	IGKJ2	22	-1	-1	23
1	8.880994671403197E-4	TGTCAGCAGTATGGTAGTACACCTCGAACGTTC	CQQYGSTPRTF	IGKV3D-20	.	IGKJ1	24	-1	-1	27
1	8.880994671403197E-4	TGTCAGCAGTATGGTAGCTCACTTTACACTTTT	CQQYGSSLYTF	IGKV3-20	.	IGKJ2	21	-1	-1	24
1	8.880994671403197E-4	TGTCAGCAGTATGGTAGCTCACCTCTCACTTTC	CQQYGSSPLTF	IGKV3D-20	.	IGKJ4	24	-1	-1	24
1	8.880994671403197E-4	TGTCAGCAGTATGGTAGCTCACCTCAGACGTTC	CQQYGSSPQTF	IGKV3D-20	.	IGKJ1	24	-1	-1	26
1	8.880994671403197E-4	TGTCAGCAGTATGGTAGCTCACCCTTCACTTTC	CQQYGSSPFTF	IGKV3-20	.	IGKJ3	22	-1	-1	24
1	8.880994671403197E-4	TGTCAGCAGTATGGTAGCTCACCGTACACTTTT	CQQYGSSPYTF	IGKV3-20	.	IGKJ2	22	-1	-1	23
1	8.880994671403197E-4	TGTCAGCAGTATGGTAGCTCACCGCTCACTTTC	CQQYGSSPLTF	IGKV3-20	.	IGKJ4	22	-1	-1	22
1	8.880994671403197E-4	TGTCAGCAGTATGGTAGCTCACCATACACTTTT	CQQYGSSPYTF	IGKV3-20	.	IGKJ2	22	-1	-1	24
1	8.880994671403197E-4	TGTCAGCAGTATGGTAGCGCATCGTTCAGTTTT	CQQYGSASFSF	IGKV3-20	.	IGKJ2	17	-1	-1	29
1	8.880994671403197E-4	TGTCAGCAGTATGGTAGGTCACCTCCGACGTTC	CQQYGRSPPTF	IGKV3D-20	.	IGKJ1	26	-1	-1	26
1	8.880994671403197E-4	TGTCAGCAGTATGGTAACTCACCGGGAACTTTT	CQQYGNSPGTF	IGKV3-20	.	IGKJ2	22	-1	-1	27
1	8.880994671403197E-4	TGTCAGCAGTATGGGAATTCACCGCGAACGTTC	CQQYGNSPRTF	IGKV3-20	.	IGKJ1	13	-1	-1	27
1	8.880994671403197E-4	TGTCAGCAGTATGATAGCTCACCTGTGACGTTT	CQQYDSSPVTF	IGKV3-20	.	IGKJ1	23	-1	-1	26
1	8.880994671403197E-4	TGTCAGCAGTATAGTCAGTGGCCGCTCACTTTC	CQQYSQWPLTF	IGKV3-15	.	IGKJ4	22	-1	-1	22
1	8.880994671403197E-4	TGTCAGCAGTATAGTAGCTCACCGTACACTTTT	CQQYSSSPYTF	IGKV3-20	.	IGKJ2	22	-1	-1	23
1	8.880994671403197E-4	TGTCAGCAGTATAATGACTGGCCGTTCACTTTT	CQQYNDWPFTF	IGKV3-15	.	IGKJ2	22	-1	-1	26
1	8.880994671403197E-4	TGTCAGCAGTATAATGAGTGGCCAATTACTTTC	CQQYNEWPITF	IGKV3-15	.	IGKJ3	22	-1	-1	27
1	8.880994671403197E-4	TGTCAGCAGTATAATATCTGGCCGTACACTTTT	CQQYNIWPYTF	IGKV3-15	.	IGKJ2	22	-1	-1	23
1	8.880994671403197E-4	TGTCAGCAGTATAATAATTGGCCTCTCACTTTC	CQQYNNWPLTF	IGKV3D-15	.	IGKJ4	24	-1	-1	24
1	8.880994671403197E-4	TGTCAGCAGTATAATAACTGGTCGTACACTTTT	CQQYNNWSYTF	IGKV3-15	.	IGKJ2	20	-1	-1	23
1	8.880994671403197E-4	TGTCAGCAGTATAATAACTGGCCTCTCACTTTC	CQQYNNWPLTF	IGKV3-15	.	IGKJ4	23	-1	-1	24
1	8.880994671403197E-4	TGTCAGCAGTATAATAACTGGCCTCTCACCTTC	CQQYNNWPLTF	IGKV3-15	.	IGKJ5	23	-1	-1	25
1	8.880994671403197E-4	TGTCAGCAGTATAATAACTGGCCTCGGACTTTT	CQQYNNWPRTF	IGKV3-15	.	IGKJ2	23	-1	-1	27
1	8.880994671403197E-4	TGTCAGCAGTATAATAACTGGCCTCGGACTTTC	CQQYNNWPRTF	IGKV3-15	.	IGKJ4	23	-1	-1	27
1	8.880994671403197E-4	TGTCAGCAGTATAATAACTGGCCGCTCACTTTC	CQQYNNWPLTF	IGKV3-15	.	IGKJ4	22	-1	-1	22
1	8.880994671403197E-4	TGTCAGCAGTATAATAACTGGCCGGGCACTTTT	CQQYNNWPGTF	IGKV3-15	.	IGKJ2	22	-1	-1	26
1	8.880994671403197E-4	TGTCAGCAGCGTGTCAATTGGCCGTGGACGTTC	CQQRVNWPWTF	IGKV3-11	.	IGKJ1	22	-1	-1	22
1	8.880994671403197E-4	TGTCAGCAGCGTAGCAACTGGCCTCCCACTTTC	CQQRSNWPPTF	IGKV3-11	.	IGKJ4	23	-1	-1	26
1	8.880994671403197E-4	TGTCAGCAGCGTAGCAACTGGCCTGGGACGTTC	CQQRSNWPGTF	IGKV3-11	.	IGKJ1	23	-1	-1	25
1	8.880994671403197E-4	TGTCAGCAGCGTAGCAACTGGCCGTACACTTTT	CQQRSNWPYTF	IGKV3-11	.	IGKJ2	22	-1	-1	23
1	8.880994671403197E-4	TGTCAGCAGCGTAGCAACTGGCCGCTCACTTTC	CQQRSNWPLTF	IGKV3-11	.	IGKJ4	22	-1	-1	22
1	8.880994671403197E-4	TGTCAGCAATGTTATCTTCCTCCATTCACTTTT	CQQCYLPPFTF	IGKV4-1	.	IGKJ2	14	-1	-1	26
1	8.880994671403197E-4	TGTCAGCAATATTATACTACTCCTTGGACGTTC	CQQYYTTPWTF	IGKV4-1	.	IGKJ1	27	-1	-1	24
1	8.880994671403197E-4	TGTCAGCAATATTATACTACTCCGTACACTTTT	CQQYYTTPYTF	IGKV4-1	.	IGKJ2	22	-1	-1	23
1	8.880994671403197E-4	TGTCAGCAATATTATAGTATTCCGTACACTTTT	CQQYYSIPYTF	IGKV4-1	.	IGKJ2	22	-1	-1	23
1	8.880994671403197E-4	TGTCAGCAATATTATAGTACTCCGTTCACTTTT	CQQYYSTPFTF	IGKV4-1	.	IGKJ2	22	-1	-1	26
1	8.880994671403197E-4	TGTCAGCAATATTATAGTACTCCGTGGACGTTC	CQQYYSTPWTF	IGKV4-1	.	IGKJ1	22	-1	-1	22
1	8.880994671403197E-4	TGTCAGCAATATTATAGTACTCCGTACACTTTT	CQQYYSTPYTF	IGKV4-1	.	IGKJ2	22	-1	-1	23
1	8.880994671403197E-4	TGTCAGCAATATTATAATAGTCCGCTCACTTTC	CQQYYNSPLTF	IGKV4-1	.	IGKJ4	22	-1	-1	22
1	8.880994671403197E-4	TGTCAGCAATATCTTCATACTCCTCGGACGTTC	CQQYLHTPRTF	IGKV4-1	.	IGKJ1	11	-1	-1	25
1	8.880994671403197E-4	TGTCAGCAATATGATAGTACTCCGCTCACTTTC	CQQYDSTPLTF	IGKV4-1	.	IGKJ4	22	-1	-1	22
1	8.880994671403197E-4	TGTCAGCAATATAATAACTGGCCGGGGACTTTT	CQQYNNWPGTF	IGKV3-15	.	IGKJ2	22	-1	-1	27
1	8.880994671403197E-4	TGTCAGCAATACTATGGTACTCCGGCGACGTTC	CQQYYGTPATF	IGKV4-1	.	IGKJ1	22	-1	-1	26
1	8.880994671403197E-4	TGTCAGCAACGTTACAACTGGCCGCTCACTTTC	CQQRYNWPLTF	IGKV3-11	.	IGKJ4	22	-1	-1	22
1	8.880994671403197E-4	TGTCAGCAACGTGGCAACTGGCCGTGGACGTTC	CQQRGNWPWTF	IGKV3-11	.	IGKJ1	22	-1	-1	22
1	8.880994671403197E-4	TGTCAACACTATAACACTTACCCGGTCACCTTC	CQHYNTYPVTF	IGKV1-13	.	IGKJ5	22	-1	-1	25
1	8.880994671403197E-4	TGTCAACAGTTTAATAGTTATCCCCTCACTTTC	CQQFNSYPLTF	IGKV1D-13	.	IGKJ4	19	-1	-1	24
1	8.880994671403197E-4	TGTCAACAGTATTATAGTTTCCCTCGAACGTTC	CQQYYSFPRTF	IGKV1D-8	.	IGKJ1	24	-1	-1	27
1	8.880994671403197E-4	TGTCAACAGTATTATAGTTTCCCGTACACTTTT	CQQYYSFPYTF	IGKV1D-8	.	IGKJ2	22	-1	-1	23
1	8.880994671403197E-4	TGTCAACAGTATTATAGTACCCCTCTAACGTTC	CQQYYSTPLTF	IGKV1D-43	.	IGKJ1	24	-1	-1	27
1	8.880994671403197E-4	TGTCAACAGTATTATAATTACCCGCTCACTTTC	CQQYYNYPLTF	IGKV1-8	.	IGKJ4	22	-1	-1	22
1	8.880994671403197E-4	TGTCAACAGTATCATGACTGGCCTTGGACGTTC	CQQYHDWPWTF	IGKV3-15	.	IGKJ1	23	-1	-1	24
1	8.880994671403197E-4	TGTCAACAGTATCATGACCTCCCTCTCACTTTC	CQQYHDLPLTF	IGKV1D-33	.	IGKJ3	24	-1	-1	25
1	8.880994671403197E-4	TGTCAACAGTATGATACCTCACCTGTCACTTTC	CQQYDTSPVTF	IGKV3-20	.	IGKJ4	23	-1	-1	25
1	8.880994671403197E-4	TGTCAACAGTATGATAATCTCCCTCCCACTTTC	CQQYDNLPPTF	IGKV1D-33	.	IGKJ3	25	-1	-1	26
1	8.880994671403197E-4	TGTCAACAGTATGATAATCTCCCTCACACTTTC	CQQYDNLPHTF	IGKV1D-33	.	IGKJ4	24	-1	-1	26
1	8.880994671403197E-4	TGTCAACAGTATGATAATCTCCCCTACACTTTT	CQQYDNLPYTF	IGKV1-33	.	IGKJ2	22	-1	-1	24
1	8.880994671403197E-4	TGTCAACAGTATAGTCAGTGGCCTCGGACTTTT	CQQYSQWPRTF	IGKV1-8	.	IGKJ2	11	-1	-1	27
1	8.880994671403197E-4	TGTCAACAGCTTAGTACTTACCCGTACACTTTT	CQQLSTYPYTF	IGKV1-9	.	IGKJ2	22	-1	-1	23
1	8.880994671403197E-4	TGTCAACAGCTTAATAGTTACCCTCTCACTTTC	CQQLNSYPLTF	IGKV1-9	.	IGKJ4	23	-1	-1	24
1	8.880994671403197E-4	TGTCAACAGGTTCATAGTTACCCTCTCACTTTC	CQQVHSYPLTF	IGKV1D-13	.	IGKJ4	24	-1	-1	24
1	8.880994671403197E-4	TGTCAACAGGCTGACAGTTTCCCCCTCACTTTC	CQQADSFPLTF	IGKV1-12	.	IGKJ3	22	-1	-1	25
1	8.880994671403197E-4	TGTCAACAGGCTAACAGTTTCTCGCTCACTTTC	CQQANSFSLTF	IGKV1-12	.	IGKJ4	20	-1	-1	22
1	8.880994671403197E-4	TGTCAACAGGCTAACAGTTTCCCTCCGACGTTC	CQQANSFPPTF	IGKV1D-12	.	IGKJ1	27	-1	-1	26
1	8.880994671403197E-4	TGTCAACAGGCTAACAATTTCCCTCCGACGTTC	CQQANNFPPTF	IGKV1D-12	.	IGKJ1	27	-1	-1	26
1	8.880994671403197E-4	TGTCAACAGACTTACAGTGCCCCGTACACTTTT	CQQTYSAPYTF	IGKV1-39	.	IGKJ2	22	-1	-1	23
1	8.880994671403197E-4	TGTCAACAGACTTACAGTACCCCGTACACTTTT	CQQTYSTPYTF	IGKV1-39	.	IGKJ2	22	-1	-1	23
1	8.880994671403197E-4	TGTCAACAGAGTTTCACTACCCCTCCGTCGTTC	CQQSFTTPPSF	IGKV1D-39	.	IGKJ1	26	-1	-1	28
1	8.880994671403197E-4	TGTCAACAGAGTTTCACTACCCCTCCGACGTTC	CQQSFTTPPTF	IGKV1D-39	.	IGKJ1	26	-1	-1	26
1	8.880994671403197E-4	TGTCAACAGAGTTTCAGTACTCCGCTCAGTTTC	CQQSFSTPLSF	IGKV1-39	.	IGKJ4	19	-1	-1	22
1	8.880994671403197E-4	TGTCAACAGAGTTACGGAACCCCGCTCACTTTC	CQQSYGTPLTF	IGKV1-39	.	IGKJ4	22	-1	-1	22
1	8.880994671403197E-4	TGTCAACAGAGTTACAGTACCTTATTCACTTTC	CQQSYSTLFTF	IGKV1-39	.	IGKJ3	20	-1	-1	22
1	8.880994671403197E-4	TGTCAACAGAGTTACAGTACCCTTCTCACTTTC	CQQSYSTLLTF	IGKV1-39	.	IGKJ4	21	-1	-1	24
1	8.880994671403197E-4	TGTCAACAGAGTTACAGTACCCCTCGTACTTTT	CQQSYSTPRTF	IGKV1D-39	.	IGKJ4	24	-1	-1	27
1	8.880994671403197E-4	TGTCAACAGAGTTACAGTACCCCCATCACTTTC	CQQSYSTPITF	IGKV1-39	.	IGKJ4	22	-1	-1	25
1	8.880994671403197E-4	TGTCAACAGAGTCACAGTATCCCATTCACTTTC	CQQSHSIPFTF	IGKV1-39	.	IGKJ3	22	-1	-1	23
1	8.880994671403197E-4	TGTCAACAGAGTCACAGTACCCCTCGGACGTTC	CQQSHSTPRTF	IGKV1D-39	.	IGKJ1	24	-1	-1	25
1	8.880994671403197E-4	TGTCAACAGAGTAGTAGTCCCCCGATCACCTTC	CQQSSSPPITF	IGKV1-35	.	IGKJ5	8	-1	-1	22
1	8.880994671403197E-4	TGTCAACAATTATATAGCGCACCTCGAAATTTT	CQQLYSAPRNF	IGKV4-1	.	IGKJ1	16	-1	-1	33
1	8.880994671403197E-4	TGTCAACAATTATATAGCGCACCTCGAAATTTT	CQQLYSAPRNF	IGKV4-1	.	IGKJ2	16	-1	-1	29
1	8.880994671403197E-4	TGTCAACAATATTTTAGTTACCCTCGAACTTTT	CQQYFSYPRTF	IGKV1-8	.	IGKJ2	23	-1	-1	27
1	8.880994671403197E-4	TGTCAACAATATGATCATCTCCCGATCACTTTC	CQQYDHLPITF	IGKV1-33	.	IGKJ4	22	-1	-1	25
1	8.880994671403197E-4	TGTCAACAATATAATAGTGATCCGTGGACGTTC	CQQYNSDPWTF	IGKV1-5	.	IGKJ1	17	-1	-1	22
1	8.880994671403197E-4	TGTCAACAACTTCGTTCTGACCCGTACACTTTT	CQQLRSDPYTF	IGKV1-9	.	IGKJ2	11	-1	-1	23
1	8.880994671403197E-4	TGTCAAAAGTATAACATTACCCCGTGGACGTTC	CQKYNITPWTF	IGKV1-27	.	IGKJ1	22	-1	-1	22
1	8.880994671403197E-4	TGCCTGCAGGCTACAGAGTTTCCCCGGACGTTC	CLQATEFPRTF	IGKV2-24	.	IGKJ1	22	-1	-1	25
1	8.880994671403197E-4	TGCCTGCAAGCTACACAATTTCCGCGGACGTTC	CLQATQFPRTF	IGKV2-24	.	IGKJ1	22	-1	-1	25
1	8.880994671403197E-4	TGCCAACACTATAATAGTTATTTTTGGACGTTC	CQHYNSYFWTF	IGKV1-5	.	IGKJ1	21	-1	-1	24
1	8.880994671403197E-4	TGCCAACAGTATGGTACTGATCCGTGGACGTTC	CQQYGTDPWTF	IGKV1-5	.	IGKJ1	11	-1	-1	22
1	8.880994671403197E-4	TGCCAACAGTATGAATATTATTCGTGCACTTTT	CQQYEYYSCTF	IGKV1-5	.	IGKJ2	22	-1	-1	26
1	8.880994671403197E-4	TGCCAACAGTATACTCCTTACTCGTGGACGTTC	CQQYTPYSWTF	IGKV1-5	.	IGKJ1	12	-1	-1	22
1	8.880994671403197E-4	TGCCAACAGTATAATTATTATTCAGGGACGTTC	CQQYNYYSGTF	IGKV1-5	.	IGKJ1	22	-1	-1	25
1	8.880994671403197E-4	TGCCAACAGTATAATAGTTATTTCCTCACTTTC	CQQYNSYFLTF	IGKV1-5	.	IGKJ4	21	-1	-1	24
1	8.880994671403197E-4	TGCCAACAGTATAATAGTTATTCTCGAACGTTC	CQQYNSYSRTF	IGKV1-5	.	IGKJ1	27	-1	-1	27
1	8.880994671403197E-4	TGCCAACAGTATAATAGTTATCCCCTCACTTTC	CQQYNSYPLTF	IGKV1-5	.	IGKJ4	20	-1	-1	24
1	8.880994671403197E-4	TGCCAACAGTATAATAGTTACCCTCTTACTTTC	CQQYNSYPLTF	IGKV1D-16	.	IGKJ4	24	-1	-1	27
1	8.880994671403197E-4	TGCCAACAGTATAATAGTTACCCTCTAACGTTC	CQQYNSYPLTF	IGKV1D-16	.	IGKJ1	24	-1	-1	27
1	8.880994671403197E-4	TGCCAACAATATAATACTTACCCGTACACTTTT	CQQYNTYPYTF	IGKV1-16	.	IGKJ2	22	-1	-1	23
1	8.880994671403197E-4	TGCGTGCAAGGTACACACTGGCCTCTCACTTTC	CVQGTHWPLTF	IGKV2D-30	.	IGKJ4	24	-1	-1	24
1	8.880994671403197E-4	TGCGTACAAGCTACACAATTTCCTCACACTTTT	CVQATQFPHTF	IGKV2-24	.	IGKJ2	23	-1	-1	25
1	8.880994671403197E-4	TGCATGCAGGCTCTACAAACTCCTCTCACTTTC	CMQALQTPLTF	IGKV2D-28	.	IGKJ4	24	-1	-1	24
1	8.880994671403197E-4	TGCATGCAACCTCTTCAAACTCCATTCACTCTC	CMQPLQTPFTL	IGKV2-28	.	IGKJ3	22	-1	-1	23
1	8.880994671403197E-4	TGCATGCAAGTTCTACAAACTCCGTACACTTTT	CMQVLQTPYTF	IGKV2-28	.	IGKJ2	22	-1	-1	23
1	8.880994671403197E-4	TGCATGCAAGCTCTACAAACTCCCCCCACCTTC	CMQALQTPPTF	IGKV2-28	.	IGKJ5	22	-1	-1	26
1	8.880994671403197E-4	TGCATGCAAGCTCTACAAACTCCGTGGACGTTC	CMQALQTPWTF	IGKV2-28	.	IGKJ1	22	-1	-1	22
1	8.880994671403197E-4	TGCATGCAAGCTCTACAAACTCCGTACACTTTT	CMQALQTPYTF	IGKV2-28	.	IGKJ2	22	-1	-1	23
1	8.880994671403197E-4	TGCATGCAAGCTACACACTGGCCGTGGACGTTC	CMQATHWPWTF	IGKV2-30	.	IGKJ1	22	-1	-1	22
1	8.880994671403197E-4	TGCATGCAAGCTACACAATTTCCTTACACTTTT	CMQATQFPYTF	IGKV2-24	.	IGKJ2	23	-1	-1	24
1	8.880994671403197E-4	TGCATGCAAGCTACACAATTTCCTCACACTTTC	CMQATQFPHTF	IGKV2-24	.	IGKJ4	23	-1	-1	26
1	8.880994671403197E-4	TGCATGCAAGCTACACAATTTCCCGTGACGTTC	CMQATQFPVTF	IGKV2-24	.	IGKJ1	22	-1	-1	26
1	8.880994671403197E-4	TGCATGCAAGCTACACAATTTCCCAAGACGTTC	CMQATQFPKTF	IGKV2-24	.	IGKJ1	22	-1	-1	26
1	8.880994671403197E-4	TGCATGCAAGCTACACAATTTCCAGACACTTTT	CMQATQFPDTF	IGKV2-24	.	IGKJ2	22	-1	-1	25
1	8.880994671403197E-4	TGCATGCAAGCTACAGAGTTTCCCCGGACGTTC	CMQATEFPRTF	IGKV2-24	.	IGKJ1	22	-1	-1	25
1	8.880994671403197E-4	TGCATGCAAGGTACATACTGGCCGGGGACGTTC	CMQGTYWPGTF	IGKV2-30	.	IGKJ1	22	-1	-1	25
1	8.880994671403197E-4	TGCATGCAAGGTACACACTGGCCTCGGACTTTT	CMQGTHWPRTF	IGKV2D-30	.	IGKJ2	24	-1	-1	27
1	8.880994671403197E-4	TGCATGCAAGGTACACACTGGCCTCACACTTTT	CMQGTHWPHTF	IGKV2D-30	.	IGKJ2	24	-1	-1	25
1	8.880994671403197E-4	TGCATGCAAGGTACACACTGGCCAGGGACGTTC	CMQGTHWPGTF	IGKV2-30	.	IGKJ1	22	-1	-1	25
1	8.880994671403197E-4	TGCATGCAAAGTATACAGTCTCCTATCACCTTC	CMQSIQSPITF	IGKV2D-29	.	IGKJ5	17	-1	-1	24
1	8.880994671403197E-4	TGCATGGAAACTCTACAAACTCCAATCACTTTC	CMETLQTPITF	IGKV2-28	.	IGKJ3	22	-1	-1	25
1	8.880994671403197E-4	TATCAACAGTATGGTAGTTCACTTCGAACGCTC	YQQYGSSLRTL	IGKV3-20	.	IGKJ1	21	-1	-1	27
1	8.880994671403197E-4	TGTCAGCAGTGTAACAACTGGCCTACCTTT	CQQCNNWPTF	IGKV3-11	.	IGKJ2	24	-1	-1	27
1	8.880994671403197E-4	TGTCAGCAGTATAGTGAATTACCGACGTTC	CQQYSELPTF	IGKV3-20	.	IGKJ1	11	-1	-1	23
1	8.880994671403197E-4	TGTCAGCAGCGTAGCAACTGGCTCACTTTC	CQQRSNWLTF	IGKV3-11	.	IGKJ4	21	-1	-1	20
1	8.880994671403197E-4	TGTCAGCAGCGTAGCAACTGGCCCTCTTTC	CQQRSNWPSF	IGKV3-11	.	IGKJ3	22	-1	-1	25
1	8.880994671403197E-4	TGTCAGCAATATTATAGTACTCCCGCTTTC	CQQYYSTPAF	IGKV4-1	.	IGKJ4	22	-1	-1	25
1	8.880994671403197E-4	TGTCAACAGGCTAACAGTTTCCCCCTTTTC	CQQANSFPLF	IGKV1-12	.	IGKJ4	22	-1	-1	26
1	8.880994671403197E-4	TGTCAACAGAGTTACAGTCCGTACACTTTT	CQQSYSPYTF	IGKV1-39	.	IGKJ2	17	-1	-1	20
1	8.880994671403197E-4	TGTCAACAGAGTTACAGCTCGATCACCTTC	CQQSYSSITF	IGKV1-39	.	IGKJ5	16	-1	-1	18
1	8.880994671403197E-4	TGTCAACAGAGTTACAGAAGCCTCACTTTC	CQQSYRSLTF	IGKV1-39	.	IGKJ4	16	-1	-1	21
1	8.880994671403197E-4	TGCCAACAGTATGATCGTTTGTCGACGTTC	CQQYDRLSTF	IGKV1-5	.	IGKJ1	18	-1	-1	23
1	8.880994671403197E-4	TGCATGCAAGCTCTACAAACTCCCACTTTT	CMQALQTPTF	IGKV2-28	.	IGKJ2	22	-1	-1	23
1	8.880994671403197E-4	TGCATGCAAGCTACACAATTTCGGACGTTC	CMQATQFRTF	IGKV2-24	.	IGKJ1	21	-1	-1	22
1	8.880994671403197E-4	TGCATGCAAGCTACACAATCTCTCTCCTTT	CMQATQSLSF	IGKV2-24	.	IGKJ2	18	-1	-1	27
1	8.880994671403197E-4	TGTCAAAACTTTCACACAGGGGCGTTC	CQNFHTGAF	IGKV3-15	.	IGKJ1	4	-1	-1	22
1	8.880994671403197E-4	TGCCAGCAGCATAATGGTTATTTT	CQQHNGYF	IGKV1-5	.	IGKJ2	21	-1	-1	20
1	8.880994671403197E-4	TGCCAACAGTACGTTTGGACGTTC	CQQYVWTF	IGKV1-5	.	IGKJ1	10	-1	-1	15
1	8.880994671403197E-4	TGCCAAGCGCATAATGGTCATTTC	CQAHNGHF	IGKV1-5	.	IGKJ4	5	-1	-1	20
1	8.880994671403197E-4	TGTACCCCTCCGGACACTTTT	CTPPDTF	IGKV1-39	.	IGKJ2	2	-1	-1	13
1	8.880994671403197E-4	CAACAGCAAAATGCTTATTTT	QQQNAYF	IGKV1-5	.	IGKJ2	-1	-1	-1	17
