# Supplementary material for: Biomarkers and Immune Repertoire Metrics Identified by Peripheral Blood Transcriptomic Sequencing Reveal the Pathogenesis of COVID-19
Source: Front Immunol. 2021 Aug 24;12:677025. doi: 10.3389/fimmu.2021.677025 (PMC8421539; doi:10.3389/fimmu.2021.677025)
Supplement: Supplementary file 1 [file DataSheet_1.zip › TCR_BCR/IGK/convert.20S039622A.clonotypes.IGK.txt]

count	freq	cdr3nt	cdr3aa	v	d	j	VEnd	DStart	DEnd	JStart
39	0.02899628252788104	TGCCAACAGTATGATACTTACCCCTGGACGTTC	CQQYDTYPWTF	IGKV1-5	.	IGKJ1	19	-1	-1	24
28	0.020817843866171002	TGCCTACAGTATAATACTTATCCCTGGACGTTC	CLQYNTYPWTF	IGKV1-5	.	IGKJ1	20	-1	-1	24
27	0.020074349442379184	TGCCAACAGTGTATGGGTTATCCGTGGACGTTC	CQQCMGYPWTF	IGKV1-5	.	IGKJ1	9	-1	-1	22
26	0.019330855018587362	TGTCAGCAGTATGATAACTCGGTCACTTTC	CQQYDNSVTF	IGKV3-20	.	IGKJ3	19	-1	-1	22
25	0.01858736059479554	TGCCAACAGTATAATACTTACCCGTGGACGTTC	CQQYNTYPWTF	IGKV1-16	.	IGKJ1	22	-1	-1	22
19	0.01412639405204461	TGTCAACAGAGTTACCGTACCCCTCACACTTTT	CQQSYRTPHTF	IGKV1D-39	.	IGKJ2	24	-1	-1	25
17	0.012639405204460967	TGTCAACAGAGTTACAGTACCCCTCACACTTTT	CQQSYSTPHTF	IGKV1D-39	.	IGKJ2	24	-1	-1	25
16	0.011895910780669145	TGTCAGCAGTATGGTAACTCACCTTTCACTTTC	CQQYGNSPFTF	IGKV3-20	.	IGKJ3	23	-1	-1	24
13	0.009665427509293681	TGTCAGCAATATTATAGTATTCCGTGGACGTTC	CQQYYSIPWTF	IGKV4-1	.	IGKJ1	22	-1	-1	22
11	0.008178438661710037	TGCCTTCAATATGATACTTATACGTGGATGTTC	CLQYDTYTWMF	IGKV1-5	.	IGKJ1	20	-1	-1	21
9	0.006691449814126394	TGTCAAAAGTCTAAGAGTGCCCCGTGGCTCAATTTT	CQKSKSAPWLNF	IGKV1-27	.	IGKJ4	22	-1	-1	26
9	0.006691449814126394	TGTCAACAGAGTTACAGGACCCCTCACACTTTT	CQQSYRTPHTF	IGKV1D-39	.	IGKJ2	24	-1	-1	25
9	0.006691449814126394	TGTCAACACCTGGGGAATTTT	CQHLGNF	IGKV1-33	.	IGKJ2	7	-1	-1	17
8	0.005947955390334572	TGTCTACAACACTATAATTTCCCTCGGACATTC	CLQHYNFPRTF	IGKV1D-17	.	IGKJ3	24	-1	-1	30
8	0.005947955390334572	TGTCAACAGAGTTACATTACCCCGTGGACGTTC	CQQSYITPWTF	IGKV1-39	.	IGKJ1	22	-1	-1	22
8	0.005947955390334572	TGCCTACAGTATGATACTTATCCGTGGACGTTC	CLQYDTYPWTF	IGKV1-5	.	IGKJ1	20	-1	-1	22
7	0.0052044609665427505	TGTCAACAGACTTACAGTCTCACGTGGACGTTC	CQQTYSLTWTF	IGKV1-39	.	IGKJ1	17	-1	-1	20
7	0.0052044609665427505	TGTCAACAGAGTTACATTACCCCTCACACTTTT	CQQSYITPHTF	IGKV1D-39	.	IGKJ2	24	-1	-1	25
7	0.0052044609665427505	TGCCTACAATATAAGAGTTATCCGTGGATGTTC	CLQYKSYPWMF	IGKV1-5	.	IGKJ1	20	-1	-1	22
7	0.0052044609665427505	TGCCAACAGTATAATATTTATCCGTGGATGTTC	CQQYNIYPWMF	IGKV1-16	.	IGKJ1	19	-1	-1	22
7	0.0052044609665427505	TGCATGCAAGCTCTACAGACTCCGTACACTTTT	CMQALQTPYTF	IGKV2-28	.	IGKJ2	22	-1	-1	23
6	0.0044609665427509295	TGTCAGCAGTATTCTATCTCCCCTCGGACGTTC	CQQYSISPRTF	IGKV3D-20	.	IGKJ1	24	-1	-1	25
6	0.0044609665427509295	TGTCAACAGAGTTACATTGCCCCGTGGACGTTC	CQQSYIAPWTF	IGKV1-39	.	IGKJ1	22	-1	-1	22
6	0.0044609665427509295	TGCCTACAGTATGATACTTATACGTGGACGTTC	CLQYDTYTWTF	IGKV1-5	.	IGKJ1	20	-1	-1	21
6	0.0044609665427509295	TGCCTACAATATGATACTTACACGTGGACCTTC	CLQYDTYTWTF	IGKV1-16	.	IGKJ1	20	-1	-1	20
6	0.0044609665427509295	TGCCAACAATATAATACTTACCCGTGGACGTTC	CQQYNTYPWTF	IGKV1-16	.	IGKJ1	22	-1	-1	22
6	0.0044609665427509295	TGCCAACAATACAATAGTTATTTCTGGACGTTC	CQQYNSYFWTF	IGKV1-5	.	IGKJ1	21	-1	-1	24
6	0.0044609665427509295	TGTCAACAATATGGTAGCTCACCGACGTTC	CQQYGSSPTF	IGKV3-20	.	IGKJ1	22	-1	-1	23
5	0.0037174721189591076	TGTCAACAGCTTAATACTTATCCTCGGGTCACCTTC	CQQLNTYPRVTF	IGKV1-9	.	IGKJ5	28	-1	-1	28
5	0.0037174721189591076	TGTCAGCAGTATAGTAACTCACCTTTCACTTTC	CQQYSNSPFTF	IGKV3-20	.	IGKJ3	23	-1	-1	24
5	0.0037174721189591076	TGTCAGCAGTATAATAACTGGCCTCGGACGTTC	CQQYNNWPRTF	IGKV3-15	.	IGKJ1	23	-1	-1	25
5	0.0037174721189591076	TGTCAGCAGTATAATAACTGGCCGTACACTTTT	CQQYNNWPYTF	IGKV3-15	.	IGKJ2	22	-1	-1	23
5	0.0037174721189591076	TGTCAGCAATATTATTCTACTCCGTACACTTTT	CQQYYSTPYTF	IGKV4-1	.	IGKJ2	22	-1	-1	23
5	0.0037174721189591076	TGTCAACAGACTTATACTACCCCTCACACTTTT	CQQTYTTPHTF	IGKV1D-39	.	IGKJ2	24	-1	-1	25
5	0.0037174721189591076	TGTCAACAGAGTTACCGCACCCCTCACACTTTT	CQQSYRTPHTF	IGKV1D-39	.	IGKJ2	24	-1	-1	25
5	0.0037174721189591076	TGTCAAAAGTATGACACTGCCTCTTTCACTTTC	CQKYDTASFTF	IGKV1-27	.	IGKJ3	20	-1	-1	24
5	0.0037174721189591076	TGCCAACAGTATGATACTTATCCCTGGACGTTC	CQQYDTYPWTF	IGKV1-5	.	IGKJ1	20	-1	-1	24
5	0.0037174721189591076	TGCCAACAGTATGATACTTACCCCTGGACGTTC	CQQYDTYPWTF	IGKV1-16	.	IGKJ1	22	-1	-1	24
5	0.0037174721189591076	TGCCAACAGTATAATAGCTATCCCTGGACGTTC	CQQYNSYPWTF	IGKV1-5	.	IGKJ1	20	-1	-1	24
4	0.002973977695167286	TGTCAGGTATATGCGACTTCGCCGCCGTACACTTTT	CQVYATSPPYTF	IGKV3-20	.	IGKJ2	5	-1	-1	26
4	0.002973977695167286	TGTCAACACTATTATAACTCAGCTCCGTACACTTTT	CQHYYNSAPYTF	IGKV3D-20	.	IGKJ2	26	-1	-1	26
4	0.002973977695167286	TGTCAACAGTATGATAAATTAGCCTCATTCACTTTC	CQQYDKLASFTF	IGKV3-20	.	IGKJ3	12	-1	-1	26
4	0.002973977695167286	TGTCAACAGAGTCACAATATAGGCGAGAACACTTTT	CQQSHNIGENTF	IGKV1-39	.	IGKJ2	15	-1	-1	28
4	0.002973977695167286	TGTCAAAAGTATAACAGTGCCCCTTGGCTCACTGTC	CQKYNSAPWLTV	IGKV1-27	.	IGKJ4	34	-1	-1	26
4	0.002973977695167286	TGCATGCAAGGTACACATTGGCCTGCGATCACCTTC	CMQGTHWPAITF	IGKV2-30	.	IGKJ5	23	-1	-1	25
4	0.002973977695167286	TGTCTACAGCATAATAGTTACCCGTACACTTTT	CLQHNSYPYTF	IGKV1-17	.	IGKJ2	22	-1	-1	23
4	0.002973977695167286	TGTCAGCAGTATGCTAGGGCACCTCGGACTTTT	CQQYARAPRTF	IGKV3D-20	.	IGKJ2	24	-1	-1	27
4	0.002973977695167286	TGTCAGCAATATTACAGTACTCCTTACACTTTT	CQQYYSTPYTF	IGKV4-1	.	IGKJ2	23	-1	-1	24
4	0.002973977695167286	TGTCAGCAACGCCGCGAGTGGCCACCCACTTTC	CQQRREWPPTF	IGKV3-11	.	IGKJ3	7	-1	-1	26
4	0.002973977695167286	TGTCAGAAGTGTGACAGTGACCCACTGACTTTC	CQKCDSDPLTF	IGKV1-27	.	IGKJ4	22	-1	-1	27
4	0.002973977695167286	TGTCAACACTATCATGATCTGCCTCCCACTTTC	CQHYHDLPPTF	IGKV1D-33	.	IGKJ4	25	-1	-1	26
4	0.002973977695167286	TGTCAACAGTCTAACACTTTCCCGTGGACGTTC	CQQSNTFPWTF	IGKV1-12	.	IGKJ1	22	-1	-1	22
4	0.002973977695167286	TGTCAACAGAGTTTCAGTACCCCTTTCACTTTC	CQQSFSTPFTF	IGKV1-39	.	IGKJ3	23	-1	-1	24
4	0.002973977695167286	TGTCAACAGAGTTACATTTCCCCGTGGACATTC	CQQSYISPWTF	IGKV1-39	.	IGKJ1	22	-1	-1	18
4	0.002973977695167286	TGTCAAAAGTATGACGGTGTTCCGTGGACGTTC	CQKYDGVPWTF	IGKV1-27	.	IGKJ1	18	-1	-1	22
4	0.002973977695167286	TGCCTACAGTATGATACTTATCCCTGGACGTTC	CLQYDTYPWTF	IGKV1-5	.	IGKJ1	20	-1	-1	24
4	0.002973977695167286	TGCCTACAATATGATAGTTATACGTGGACGTTC	CLQYDSYTWTF	IGKV1-16	.	IGKJ1	19	-1	-1	21
4	0.002973977695167286	TGCCTACAATATGACTCTTACCCGTGGGCTTTC	CLQYDSYPWAF	IGKV1-6	.	IGKJ1	22	-1	-1	22
4	0.002973977695167286	TGCCTACAATATGACTCTTACCCGTGGGCGTTC	CLQYDSYPWAF	IGKV1-6	.	IGKJ1	22	-1	-1	22
4	0.002973977695167286	TGCCAGCAATATTATAGTTTTCCTTCCGTTTTC	CQQYYSFPSVF	IGKV4-1	.	IGKJ4	17	-1	-1	29
4	0.002973977695167286	TGCCAACAGTATGATACTTATCCGTGGACGTTC	CQQYDTYPWTF	IGKV1-5	.	IGKJ1	20	-1	-1	22
4	0.002973977695167286	TGCATGCAAGGTCTACAAACTCCGTACACTTTT	CMQGLQTPYTF	IGKV2-28	.	IGKJ2	22	-1	-1	23
4	0.002973977695167286	TGCATGCAAACTGTTCAAACTCCTCAGACGTTC	CMQTVQTPQTF	IGKV2D-28	.	IGKJ1	24	-1	-1	26
4	0.002973977695167286	TGTCAGCAGCGTTACAACTGGTATACTTTT	CQQRYNWYTF	IGKV3-11	.	IGKJ2	20	-1	-1	20
4	0.002973977695167286	TGTCAGCAGGCTAACAGTCTGTTCACTTTC	CQQANSLFTF	IGKV1-12	.	IGKJ3	17	-1	-1	21
4	0.002973977695167286	TGCCAACAGTATGATGCTTATTCTACTTTC	CQQYDAYSTF	IGKV1-5	.	IGKJ3	24	-1	-1	18
4	0.002973977695167286	TGCATGCAAGCTCTAAAAAGCCCTTCGTTC	CMQALKSPSF	IGKV2-28	.	IGKJ4	18	-1	-1	27
3	0.0022304832713754648	TGTCAGCAATATTATGGTAGTCCTCCGTGGGCGTTC	CQQYYGSPPWAF	IGKV4-1	.	IGKJ1	23	-1	-1	25
3	0.0022304832713754648	TGTCAGCAATATTATACTGGTCCTCTGTACACTTTT	CQQYYTGPLYTF	IGKV4-1	.	IGKJ2	15	-1	-1	25
3	0.0022304832713754648	TGTCAGCAACGTAGCAACTGGCCTTCTCTCACTTTC	CQQRSNWPSLTF	IGKV3-11	.	IGKJ4	23	-1	-1	27
3	0.0022304832713754648	TGTCAACACTTTGGTACCTCACCTTTATTCACTTTC	CQHFGTSPLFTF	IGKV3-20	.	IGKJ3	23	-1	-1	25
3	0.0022304832713754648	TGTCAACAATTTTCTAAACCTCTCACGTGGACGTTC	CQQFSKPLTWTF	IGKV4-1	.	IGKJ1	9	-1	-1	23
3	0.0022304832713754648	TGTCAAAAGTCTCAGAGTGCCCCGTGGCTCAATTTT	CQKSQSAPWLNF	IGKV1-27	.	IGKJ4	22	-1	-1	26
3	0.0022304832713754648	TGTCAAAAGTCTAAGAGTGCCCCGTGGCTCGATTTT	CQKSKSAPWLDF	IGKV1-27	.	IGKJ4	22	-1	-1	32
3	0.0022304832713754648	TGCCTGCAAGGTACATACTGGCCTGCGATCACCTTC	CLQGTYWPAITF	IGKV2-30	.	IGKJ5	23	-1	-1	25
3	0.0022304832713754648	TGCCAACAGTATGATAATTTTTCGCCGTATACTTTT	CQQYDNFSPYTF	IGKV1-5	.	IGKJ2	22	-1	-1	26
3	0.0022304832713754648	TGCCAACAATATTATTCTAATTCCCCGTACACTTTT	CQQYYSNSPYTF	IGKV1-16	.	IGKJ2	11	-1	-1	26
3	0.0022304832713754648	TGTCTTCAAGATTACAATTTCCCTCGGACGTTC	CLQDYNFPRTF	IGKV1-6	.	IGKJ1	23	-1	-1	25
3	0.0022304832713754648	TGTCTGCACGATGAGAATTACCAGTGGACATTC	CLHDENYQWTF	IGKV1-6	.	IGKJ1	21	-1	-1	23
3	0.0022304832713754648	TGTCTACAACACTATAATTTCCCTCGGGCATTC	CLQHYNFPRAF	IGKV1D-17	.	IGKJ3	24	-1	-1	30
3	0.0022304832713754648	TGTCACCACGTTCATAGTTTCCCTCAGACTTTC	CHHVHSFPQTF	IGKV1D-13	.	IGKJ3	25	-1	-1	27
3	0.0022304832713754648	TGTCACCAGACCTACAGAACCCCGGACGCTTTT	CHQTYRTPDAF	IGKV1-39	.	IGKJ2	22	-1	-1	28
3	0.0022304832713754648	TGTCAGCACTATGCTAACTGGCCGTACACTTTT	CQHYANWPYTF	IGKV3-15	.	IGKJ2	22	-1	-1	23
3	0.0022304832713754648	TGTCAGCACTATGGTAGTCCATTGGGGACGTTC	CQHYGSPLGTF	IGKV3-20	.	IGKJ1	16	-1	-1	25
3	0.0022304832713754648	TGTCAGCAGTGTGGTAGCTCACTTTTCACTTTC	CQQCGSSLFTF	IGKV3-20	.	IGKJ3	21	-1	-1	24
3	0.0022304832713754648	TGTCAGCAGTATTATAGTACTCCGCTCACTTTC	CQQYYSTPLTF	IGKV4-1	.	IGKJ4	22	-1	-1	22
3	0.0022304832713754648	TGTCAGCAGTATGCTAGCTCACCTCGGACGTTC	CQQYASSPRTF	IGKV3D-20	.	IGKJ1	24	-1	-1	25
3	0.0022304832713754648	TGTCAGCAGTATGGTGACCCATCGTACACTTTT	CQQYGDPSYTF	IGKV3-20	.	IGKJ2	14	-1	-1	23
3	0.0022304832713754648	TGTCAGCAGTATGGTAGCTCACCTTTCACTTTC	CQQYGSSPFTF	IGKV3-20	.	IGKJ3	23	-1	-1	24
3	0.0022304832713754648	TGTCAGCAGTATGGTAGCTCACCGTACACTTTT	CQQYGSSPYTF	IGKV3-20	.	IGKJ2	22	-1	-1	23
3	0.0022304832713754648	TGTCAGCAGTATGGGAGCTCACCGTACACTTTT	CQQYGSSPYTF	IGKV3-20	.	IGKJ2	22	-1	-1	23
3	0.0022304832713754648	TGTCAGCAGTACCTTTCCCGTCCATTCACTTTC	CQQYLSRPFTF	IGKV4-1	.	IGKJ3	7	-1	-1	23
3	0.0022304832713754648	TGTCAGCAATATTTCACTGACCCGTTCACCTTC	CQQYFTDPFTF	IGKV4-1	.	IGKJ3	12	-1	-1	24
3	0.0022304832713754648	TGTCAGCAATATTATGATACTGAGCTCACTTTC	CQQYYDTELTF	IGKV4-1	.	IGKJ4	14	-1	-1	23
3	0.0022304832713754648	TGTCAGCAATATGGTTATACACCTTGGACGTTC	CQQYGYTPWTF	IGKV3-20	.	IGKJ1	14	-1	-1	24
3	0.0022304832713754648	TGTCAGAACTGTGACAGCGACCCACTGACTTTC	CQNCDSDPLTF	IGKV1-13	.	IGKJ4	4	-1	-1	27
3	0.0022304832713754648	TGTCAATATTATGCCACCTCACCTCGGACGTTC	CQYYATSPRTF	IGKV3D-20	.	IGKJ1	24	-1	-1	25
3	0.0022304832713754648	TGTCAACAGTCTAATAGTTTTCCGTGGACGTTC	CQQSNSFPWTF	IGKV1D-13	.	IGKJ1	18	-1	-1	22
3	0.0022304832713754648	TGTCAACAGTATGATTCTTACCCTCGGGCTTTT	CQQYDSYPRAF	IGKV1D-13	.	IGKJ2	24	-1	-1	28
3	0.0022304832713754648	TGTCAACAGCTTAATAGTTACCCGTGGACCTTC	CQQLNSYPWTF	IGKV1-9	.	IGKJ1	22	-1	-1	22
3	0.0022304832713754648	TGTCAACAGACTTTCATTACCCCTCACACTTTT	CQQTFITPHTF	IGKV1D-39	.	IGKJ2	24	-1	-1	25
3	0.0022304832713754648	TGTCAACAGACTTACAGTGCCCCATTCACTTTC	CQQTYSAPFTF	IGKV1-39	.	IGKJ3	22	-1	-1	23
3	0.0022304832713754648	TGTCAACAGAGTTACTCTACCCCTCACACTTTT	CQQSYSTPHTF	IGKV1D-39	.	IGKJ2	24	-1	-1	25
3	0.0022304832713754648	TGTCAACAGAGTTACAGTACCCCGTACACTTTT	CQQSYSTPYTF	IGKV1-39	.	IGKJ2	22	-1	-1	23
3	0.0022304832713754648	TGTCAACAGAGTTACAGCACCCCTCATACTTTT	CQQSYSTPHTF	IGKV1D-39	.	IGKJ2	24	-1	-1	27
3	0.0022304832713754648	TGTCAACAGAGTTACAGAACCCCTCACACTTTT	CQQSYRTPHTF	IGKV1D-39	.	IGKJ2	24	-1	-1	25
3	0.0022304832713754648	TGTCAACAACTTCATAATTACCCTCGGACTTTC	CQQLHNYPRTF	IGKV1-13	.	IGKJ3	23	-1	-1	27
3	0.0022304832713754648	TGCCTTCAATATGATAGTTATATGTGGATGTTC	CLQYDSYMWMF	IGKV1-5	.	IGKJ1	20	-1	-1	23
3	0.0022304832713754648	TGCCTACAGTATCATGAGTATCCGTGGACGTCC	CLQYHEYPWTS	IGKV1-5	.	IGKJ1	11	-1	-1	22
3	0.0022304832713754648	TGCCAACACTATAATAGTCACCTATTCACTTTC	CQHYNSHLFTF	IGKV1-5	.	IGKJ3	17	-1	-1	22
3	0.0022304832713754648	TGCCAACAGTTTGATACTTACCCCTGGACGTTC	CQQFDTYPWTF	IGKV1-5	.	IGKJ1	19	-1	-1	24
3	0.0022304832713754648	TGCCAACAGTGTAATAGTTATCCGTGGACGTTC	CQQCNSYPWTF	IGKV1-5	.	IGKJ1	20	-1	-1	22
3	0.0022304832713754648	TGCCAACAGTATGATTCTTTTTCTCTCACTTTT	CQQYDSFSLTF	IGKV1-5	.	IGKJ2	11	-1	-1	26
3	0.0022304832713754648	TGCCAACAGTATGATTCTTTTCCTCTCACTTTT	CQQYDSFPLTF	IGKV1-5	.	IGKJ2	11	-1	-1	26
3	0.0022304832713754648	TGCCAACAGTATGATAGTTATCCGTGGACGTTC	CQQYDSYPWTF	IGKV1-5	.	IGKJ1	20	-1	-1	22
3	0.0022304832713754648	TGCCAACAGTATGATAGTTACCCATTCACTTTC	CQQYDSYPFTF	IGKV1-16	.	IGKJ3	22	-1	-1	23
3	0.0022304832713754648	TGCCAACAGTATAATGGTAATTCAAGGACCTTC	CQQYNGNSRTF	IGKV1-5	.	IGKJ1	22	-1	-1	25
3	0.0022304832713754648	TGCCAACAATATTATAGTTATCCGTTAACTTTC	CQQYYSYPLTF	IGKV1-5	.	IGKJ2	20	-1	-1	27
3	0.0022304832713754648	TGCCAACAATATAGTGGTTATCCCCATACTTTT	CQQYSGYPHTF	IGKV1-5	.	IGKJ2	20	-1	-1	27
3	0.0022304832713754648	TGCCAACAATATAATTCTTACCCGTGGACGTTC	CQQYNSYPWTF	IGKV1-16	.	IGKJ1	22	-1	-1	22
3	0.0022304832713754648	TGCCAACAATATAATAGTTATTTCTGGACGTTC	CQQYNSYFWTF	IGKV1-5	.	IGKJ1	21	-1	-1	24
3	0.0022304832713754648	TGCATGCAAGCTCTACTAACTCCGTACGCTTTT	CMQALLTPYAF	IGKV2-28	.	IGKJ2	22	-1	-1	23
3	0.0022304832713754648	TGCATGCAAGGTCTACAAACTCCATTCACTTTC	CMQGLQTPFTF	IGKV2-28	.	IGKJ3	22	-1	-1	23
3	0.0022304832713754648	TGCATGCAAGGAACACACTGGCCTCCCACTTTC	CMQGTHWPPTF	IGKV2D-30	.	IGKJ3	25	-1	-1	26
3	0.0022304832713754648	TGCATGCAAACTCTACAAACCCCGCTCACTTTC	CMQTLQTPLTF	IGKV2-28	.	IGKJ4	19	-1	-1	22
3	0.0022304832713754648	TGTCAGCAGTATAATAACTGGTACACCTTT	CQQYNNWYTF	IGKV3-15	.	IGKJ2	20	-1	-1	20
3	0.0022304832713754648	TGCCAACAGTATAATGATCTTTACACTTTT	CQQYNDLYTF	IGKV1-5	.	IGKJ2	14	-1	-1	21
3	0.0022304832713754648	TGCATGCAAGCTCTAGAAACTCTCTCTTTC	CMQALETLSF	IGKV2-28	.	IGKJ3	21	-1	-1	25
3	0.0022304832713754648	TGCATGCAAGGTATACACCTATACACTTTT	CMQGIHLYTF	IGKV2-29	.	IGKJ2	19	-1	-1	21
2	0.001486988847583643	TGTCAGCAGTATAATAACTGGCCTGTTGTGTACACTTTT	CQQYNNWPVVYTF	IGKV3-15	.	IGKJ2	23	-1	-1	28
2	0.001486988847583643	TGTCAGCAGTATAATAACTGGCCTGCTGTGTACACTTTT	CQQYNNWPAVYTF	IGKV3-15	.	IGKJ2	23	-1	-1	28
2	0.001486988847583643	TGTCTACAATATAATTTTGTCCCTTCATTCACTTTC	CLQYNFVPSFTF	IGKV1-33	.	IGKJ3	11	-1	-1	26
2	0.001486988847583643	TGTCAGCAGTATGGTGACTCACCTCCGTGGACGTTC	CQQYGDSPPWTF	IGKV3D-20	.	IGKJ1	26	-1	-1	25
2	0.001486988847583643	TGTCAGCAGTATGGTGACTCACCTCCGTACACTTTT	CQQYGDSPPYTF	IGKV3D-20	.	IGKJ2	26	-1	-1	26
2	0.001486988847583643	TGTCAGCAGTATGGTAGTTCCCCAATGTACACTTTT	CQQYGSSPMYTF	IGKV3-20	.	IGKJ2	16	-1	-1	24
2	0.001486988847583643	TGTCAGCAGTATGGTAGCTCACCTCCGTGGACGTTC	CQQYGSSPPWTF	IGKV3D-20	.	IGKJ1	26	-1	-1	25
2	0.001486988847583643	TGTCAGCAGAGTTTCGATAGTCTTCCCTTCACTTTC	CQQSFDSLPFTF	IGKV1-39	.	IGKJ3	12	-1	-1	27
2	0.001486988847583643	TGTCAGCAATATTGGCACAGTCCCCCGTACACCTTT	CQQYWHSPPYTF	IGKV4-1	.	IGKJ2	12	-1	-1	26
2	0.001486988847583643	TGTCAGGAGTATGGTACCTCGCTGACGTGGACGTTC	CQEYGTSLTWTF	IGKV3-20	.	IGKJ1	19	-1	-1	24
2	0.001486988847583643	TGTCAACCGAGTTACAGTGCCCCTCCCTACACTTTT	CQPSYSAPPYTF	IGKV1D-39	.	IGKJ2	25	-1	-1	27
2	0.001486988847583643	TGTCAACAGATGGGGAGTTCACCTCCGTGGACCTTC	CQQMGSSPPWTF	IGKV3D-20	.	IGKJ3	26	-1	-1	33
2	0.001486988847583643	TGTCAACAGAGTTACAGTTCCCATTCGCTCACTTTC	CQQSYSSHSLTF	IGKV1-39	.	IGKJ4	21	-1	-1	25
2	0.001486988847583643	TGTCAACAATATGATAAATTAGCCTCTTTCACTTTC	CQQYDKLASFTF	IGKV3-20	.	IGKJ3	12	-1	-1	27
2	0.001486988847583643	TGTCAACAATACGGTAGCCCCCTTGGACTCACCTTC	CQQYGSPLGLTF	IGKV3-20	.	IGKJ5	17	-1	-1	28
2	0.001486988847583643	TGTCAAGTACTTTCTAGTTCCCCTCCGTGGACTTTT	CQVLSSSPPWTF	IGKV1-27	.	IGKJ2	5	-1	-1	30
2	0.001486988847583643	TGCTCGCAAGGTACACACTGGCCTTCGATCACCTTC	CSQGTHWPSITF	IGKV2-30	.	IGKJ5	23	-1	-1	24
2	0.001486988847583643	TGCCTGCAAGGAACACACTGGCCTTCGATCACCTTC	CLQGTHWPSITF	IGKV2-30	.	IGKJ5	23	-1	-1	24
2	0.001486988847583643	TGCCAACACTATAATACTGGTTCTCCGGACACATTC	CQHYNTGSPDTF	IGKV1-5	.	IGKJ1	15	-1	-1	33
2	0.001486988847583643	TGCCAACACTATAATACTGGTTATGGGGACACGTTC	CQHYNTGYGDTF	IGKV1-5	.	IGKJ1	15	-1	-1	30
2	0.001486988847583643	TGCCAACAGTATAACAGTGTTTCGATGTGGACGCTC	CQQYNSVSMWTL	IGKV1-5	.	IGKJ1	17	-1	-1	26
2	0.001486988847583643	TGCCAACAATATGGTAGTGATTCTCCGTGGACGTTC	CQQYGSDSPWTF	IGKV1-5	.	IGKJ1	23	-1	-1	25
2	0.001486988847583643	TGCCAAAAGTATAATACTGGTCCTCCGGACACGTTC	CQKYNTGPPDTF	IGKV1-5	.	IGKJ1	15	-1	-1	30
2	0.001486988847583643	TGCCAAAAATATAATCTTGATCAGCCGGACACGTTC	CQKYNLDQPDTF	IGKV1-5	.	IGKJ1	14	-1	-1	30
2	0.001486988847583643	TGCATGCAAGGTTTACACCCTCCCCCGAGGACTTTC	CMQGLHPPPRTF	IGKV2-29	.	IGKJ3	22	-1	-1	30
2	0.001486988847583643	TGCATGCAAACTATACAGCTTCCTCCCTACACTTTT	CMQTIQLPPYTF	IGKV2D-29	.	IGKJ2	25	-1	-1	27
2	0.001486988847583643	TGTCTACAGCATTATGATTACCCTTACACTTTT	CLQHYDYPYTF	IGKV1-17	.	IGKJ2	23	-1	-1	24
2	0.001486988847583643	TGTCTACAGCATAATAGTTACCCTTGGACGTTC	CLQHNSYPWTF	IGKV1-17	.	IGKJ1	23	-1	-1	24
2	0.001486988847583643	TGTCTACAGCATAATAATTACCCTTACACTTTT	CLQHNNYPYTF	IGKV1-17	.	IGKJ2	23	-1	-1	24
2	0.001486988847583643	TGTCTACAATATGATAGTCTTCCGCTCACTTTC	CLQYDSLPLTF	IGKV1-33	.	IGKJ4	19	-1	-1	22
2	0.001486988847583643	TGTCTACAAGATTACAATTACCCTCGAACGTTC	CLQDYNYPRTF	IGKV1-6	.	IGKJ1	23	-1	-1	27
2	0.001486988847583643	TGTCATCAGAGTGTCAGTTTGCCGCTCACTTTC	CHQSVSLPLTF	IGKV6-21	.	IGKJ4	11	-1	-1	22
2	0.001486988847583643	TGTCACCAGTATGGTACCTCATCGTATTCTTTT	CHQYGTSSYSF	IGKV3-20	.	IGKJ2	20	-1	-1	28
2	0.001486988847583643	TGTCAGCAGTTTGGTAGCTCAAAGTACAGTTTT	CQQFGSSKYSF	IGKV3-20	.	IGKJ2	20	-1	-1	23
2	0.001486988847583643	TGTCAGCAGTTTGGGAGCTCACCTTGGACGTTC	CQQFGSSPWTF	IGKV3-20	.	IGKJ1	23	-1	-1	24
2	0.001486988847583643	TGTCAGCAGTGTTCTAACTGGCCGTACACTTTT	CQQCSNWPYTF	IGKV3-15	.	IGKJ2	22	-1	-1	23
2	0.001486988847583643	TGTCAGCAGTATCGTTTTGTTCCATTCACTTTC	CQQYRFVPFTF	IGKV4-1	.	IGKJ3	11	-1	-1	23
2	0.001486988847583643	TGTCAGCAGTATGCTAACTTACCTTTCACTTTC	CQQYANLPFTF	IGKV3-20	.	IGKJ3	23	-1	-1	24
2	0.001486988847583643	TGTCAGCAGTATGGTAACTCATCTTTCACTTTC	CQQYGNSSFTF	IGKV3-20	.	IGKJ3	20	-1	-1	24
2	0.001486988847583643	TGTCAGCAGTATGGTAACTCACCGTGGACGTTC	CQQYGNSPWTF	IGKV3-20	.	IGKJ1	22	-1	-1	22
2	0.001486988847583643	TGTCAGCAGTATGGAACTTCATTATACAGTTTT	CQQYGTSLYSF	IGKV3-20	.	IGKJ2	13	-1	-1	24
2	0.001486988847583643	TGTCAGCAGTATGATCGCTGGCCGTACACTTTT	CQQYDRWPYTF	IGKV3-15	.	IGKJ2	22	-1	-1	23
2	0.001486988847583643	TGTCAGCAGTATGAAACCTCACCGCTCACTTTC	CQQYETSPLTF	IGKV3-20	.	IGKJ4	22	-1	-1	22
2	0.001486988847583643	TGTCAGCAGTACCTTTTCCGTCCATTCACTTTC	CQQYLFRPFTF	IGKV4-1	.	IGKJ3	7	-1	-1	23
2	0.001486988847583643	TGTCAGCAGCGTAGCACCTGGCCTATCACTTTC	CQQRSTWPITF	IGKV3-11	.	IGKJ3	24	-1	-1	25
2	0.001486988847583643	TGTCAGCAGAGTTACATTTCCCCGTGGACATTC	CQQSYISPWTF	IGKV1-39	.	IGKJ1	22	-1	-1	18
2	0.001486988847583643	TGTCAGCAGAGTTACAATACCCCTAGAACTTTC	CQQSYNTPRTF	IGKV1-39	.	IGKJ3	25	-1	-1	27
2	0.001486988847583643	TGTCAGCAATATTTTCTTGTCCCGTTCACTTTC	CQQYFLVPFTF	IGKV4-1	.	IGKJ3	12	-1	-1	24
2	0.001486988847583643	TGTCAGCAATATTTGAGACTTCCGTGGACGTTC	CQQYLRLPWTF	IGKV4-1	.	IGKJ1	12	-1	-1	22
2	0.001486988847583643	TGTCAGCAATATTATGATACTGAACTCACTTTC	CQQYYDTELTF	IGKV4-1	.	IGKJ4	14	-1	-1	24
2	0.001486988847583643	TGTCAGCAATATTATAGTACTCCTCTGACGTTC	CQQYYSTPLTF	IGKV4-1	.	IGKJ1	23	-1	-1	26
2	0.001486988847583643	TGTCAGCAATATTATAGTACTCCGTGGACGTTC	CQQYYSTPWTF	IGKV4-1	.	IGKJ1	22	-1	-1	22
2	0.001486988847583643	TGTCAGCAATATTATAATGCTCCTTACACTTTT	CQQYYNAPYTF	IGKV4-1	.	IGKJ2	23	-1	-1	24
2	0.001486988847583643	TGTCAGCAATATCACAGTCATCCGTACACTTTT	CQQYHSHPYTF	IGKV4-1	.	IGKJ2	11	-1	-1	23
2	0.001486988847583643	TGTCAGCAATATGATGCTACACCGTGGACGTTC	CQQYDATPWTF	IGKV3-20	.	IGKJ1	12	-1	-1	22
2	0.001486988847583643	TGTCAGCAATATATGGACTGGCCCCTCACTTTC	CQQYMDWPLTF	IGKV3-15	.	IGKJ4	22	-1	-1	24
2	0.001486988847583643	TGTCAGCAATATAATAAGTGGCCTCTCACTTTC	CQQYNKWPLTF	IGKV3-15	.	IGKJ4	23	-1	-1	24
2	0.001486988847583643	TGTCAGCAATACTCTAGTTCAGTCATCACCTTC	CQQYSSSVITF	IGKV3-20	.	IGKJ5	7	-1	-1	24
2	0.001486988847583643	TGTCAGAAGTGTGACAGTGACCCGCTGACTTTC	CQKCDSDPLTF	IGKV1-27	.	IGKJ4	22	-1	-1	22
2	0.001486988847583643	TGTCAGAAGTGTGACAGTGACCCGCGGACTTTC	CQKCDSDPRTF	IGKV1-27	.	IGKJ4	22	-1	-1	27
2	0.001486988847583643	TGTCAGAAATATGGTGGCTCATACTACTCTTTT	CQKYGGSYYSF	IGKV3-20	.	IGKJ2	20	-1	-1	24
2	0.001486988847583643	TGTCAACACTATAATAGTTATTCGGTCACCTTC	CQHYNSYSVTF	IGKV1-5	.	IGKJ5	22	-1	-1	21
2	0.001486988847583643	TGTCAACACCGTAGCAACTGGCCTCTGACTTTT	CQHRSNWPLTF	IGKV3-11	.	IGKJ2	23	-1	-1	27
2	0.001486988847583643	TGTCAACAGTTTCACACTTTTCCTCCGACTTTC	CQQFHTFPPTF	IGKV1-13	.	IGKJ4	11	-1	-1	27
2	0.001486988847583643	TGTCAACAGTCTGACAATTTCCCGTGGACGTTC	CQQSDNFPWTF	IGKV1-12	.	IGKJ1	22	-1	-1	22
2	0.001486988847583643	TGTCAACAGTATGATAGTTACACCTGGACGTTC	CQQYDSYTWTF	IGKV1-5	.	IGKJ1	19	-1	-1	20
2	0.001486988847583643	TGTCAACAGTATGATAATCTCCCGTACACTTTT	CQQYDNLPYTF	IGKV1-33	.	IGKJ2	22	-1	-1	23
2	0.001486988847583643	TGTCAACAGTATAATAGTTTTTTATTTACTTTC	CQQYNSFLFTF	IGKV1-5	.	IGKJ3	18	-1	-1	22
2	0.001486988847583643	TGTCAACAGCTTAATGATTACCCTCGGACTTTC	CQQLNDYPRTF	IGKV1-13	.	IGKJ3	23	-1	-1	27
2	0.001486988847583643	TGTCAACAGCATTATTCTCTACCGTCCACTTTT	CQQHYSLPSTF	IGKV1D-43	.	IGKJ2	14	-1	-1	26
2	0.001486988847583643	TGTCAACAGGCTAACAGTTTTCCCCACACTTTT	CQQANSFPHTF	IGKV1-12	.	IGKJ2	19	-1	-1	25
2	0.001486988847583643	TGTCAACAGGGTTTCAGTAGCCCGTACACCTTT	CQQGFSSPYTF	IGKV1-39	.	IGKJ2	22	-1	-1	23
2	0.001486988847583643	TGTCAACAGACTTACAGGCCCCCTCAAACGTTC	CQQTYRPPQTF	IGKV1D-39	.	IGKJ1	24	-1	-1	27
2	0.001486988847583643	TGTCAACAGAGTTTCGCTAATCCTCGCACGTTC	CQQSFANPRTF	IGKV1-39	.	IGKJ1	12	-1	-1	27
2	0.001486988847583643	TGTCAACAGAGTTTCACTCTCCCTCACACGTTC	CQQSFTLPHTF	IGKV1-39	.	IGKJ1	12	-1	-1	27
2	0.001486988847583643	TGTCAACAGAGTTTCAGTCTCCCCCACACTTTT	CQQSFSLPHTF	IGKV1-39	.	IGKJ2	17	-1	-1	25
2	0.001486988847583643	TGTCAACAGAGTTTCAGTATCCCCTACACCTTT	CQQSFSIPYTF	IGKV1-39	.	IGKJ2	25	-1	-1	24
2	0.001486988847583643	TGTCAACAGAGTTACGTTAATCCTCGAACTTTC	CQQSYVNPRTF	IGKV1-39	.	IGKJ4	14	-1	-1	27
2	0.001486988847583643	TGTCAACAGAGTTACACTACCTCGTGGACGTTC	CQQSYTTSWTF	IGKV1-39	.	IGKJ1	20	-1	-1	22
2	0.001486988847583643	TGTCAACAGAGTTACAGTCTCTCCTTCACTTTC	CQQSYSLSFTF	IGKV1-39	.	IGKJ3	17	-1	-1	24
2	0.001486988847583643	TGTCAACAGAGTTACAGTGTCCCGTATACTTTT	CQQSYSVPYTF	IGKV1-39	.	IGKJ2	17	-1	-1	23
2	0.001486988847583643	TGTCAACAGAGTTACAGTGTCCCATATACTTTT	CQQSYSVPYTF	IGKV1-39	.	IGKJ2	17	-1	-1	27
2	0.001486988847583643	TGTCAACAGAGTTACAGTGATTTTCGGACGTTC	CQQSYSDFRTF	IGKV1-39	.	IGKJ1	17	-1	-1	25
2	0.001486988847583643	TGTCAACAGAGTTACAGTAGACCCCCCACTTTC	CQQSYSRPPTF	IGKV1-39	.	IGKJ4	18	-1	-1	26
2	0.001486988847583643	TGTCAACAGAGTCACATTTCACCGTTCACTTTT	CQQSHISPFTF	IGKV1-39	.	IGKJ2	15	-1	-1	26
2	0.001486988847583643	TGTCAACAGAGTCACAGAGTCCCGTTCACTTTC	CQQSHRVPFTF	IGKV1-12	.	IGKJ3	8	-1	-1	24
2	0.001486988847583643	TGTCAACAATATTTTCTTGTCCCCTTCACTTTC	CQQYFLVPFTF	IGKV4-1	.	IGKJ3	12	-1	-1	24
2	0.001486988847583643	TGTCAACAATATTATATTACTCCATTCACTTTC	CQQYYITPFTF	IGKV4-1	.	IGKJ3	22	-1	-1	23
2	0.001486988847583643	TGTCAACAATATGGAACTTCACCGCTCTCTTTT	CQQYGTSPLSF	IGKV3-20	.	IGKJ4	13	-1	-1	22
2	0.001486988847583643	TGTCAACAATATGATAGTGTCCCCTACACCTTT	CQQYDSVPYTF	IGKV1-33	.	IGKJ2	22	-1	-1	24
2	0.001486988847583643	TGTCAAAAATCTGACAGCGCCCCATTCACTTTC	CQKSDSAPFTF	IGKV1-27	.	IGKJ3	22	-1	-1	23
2	0.001486988847583643	TGTCAAAAATATAACAGTGCTCCTTGGACGTTC	CQKYNSAPWTF	IGKV1-27	.	IGKJ1	23	-1	-1	24
2	0.001486988847583643	TGCCTTCAATATGATTCTTATACGTGGATGTTC	CLQYDSYTWMF	IGKV1-5	.	IGKJ1	3	-1	-1	21
2	0.001486988847583643	TGCCTACAATATGATACTTATACGTGGACGTTC	CLQYDTYTWTF	IGKV1-5	.	IGKJ1	20	-1	-1	21
2	0.001486988847583643	TGCCATCAGAGTAGTAGTTTACCGGTCACTTTC	CHQSSSLPVTF	IGKV6-21	.	IGKJ4	22	-1	-1	25
2	0.001486988847583643	TGCCAGCTTTATGATAACCCACCATTCACTTTC	CQLYDNPPFTF	IGKV3-20	.	IGKJ3	6	-1	-1	23
2	0.001486988847583643	TGCCAGCAGTCTTATACTTATCCGTGGACGTTC	CQQSYTYPWTF	IGKV1-5	.	IGKJ1	20	-1	-1	22
2	0.001486988847583643	TGCCAGCAGTATCATAAGTATCCGTGGACGTTC	CQQYHKYPWTF	IGKV1-5	.	IGKJ1	15	-1	-1	22
2	0.001486988847583643	TGCCAACATTATGATACTTATCCGTGGACGTTC	CQHYDTYPWTF	IGKV1-5	.	IGKJ1	20	-1	-1	22
2	0.001486988847583643	TGCCAACATTATAATACTTATCCGTACACTTTT	CQHYNTYPYTF	IGKV1-5	.	IGKJ2	20	-1	-1	23
2	0.001486988847583643	TGCCAACATCATTCACTTTATCCCGTGACGTTC	CQHHSLYPVTF	IGKV1-5	.	IGKJ1	7	-1	-1	26
2	0.001486988847583643	TGCCAACAGTGTCTTTCTTATCCGTGGACGTTC	CQQCLSYPWTF	IGKV1-16	.	IGKJ1	9	-1	-1	22
2	0.001486988847583643	TGCCAACAGTATTATAATTACCCGATCACCTTC	CQQYYNYPITF	IGKV1-16	.	IGKJ5	22	-1	-1	22
2	0.001486988847583643	TGCCAACAGTATCAGGCTTACCCGTACACCTTT	CQQYQAYPYTF	IGKV1-16	.	IGKJ2	11	-1	-1	23
2	0.001486988847583643	TGCCAACAGTATGATTCTTTTTCTCTCAGTTTT	CQQYDSFSLSF	IGKV1-5	.	IGKJ2	11	-1	-1	29
2	0.001486988847583643	TGCCAACAGTATGATACTTACCCTTGGACTTTT	CQQYDTYPWTF	IGKV1-16	.	IGKJ2	23	-1	-1	27
2	0.001486988847583643	TGCCAACAGTATGAAAGTTATACGTGGACGTTC	CQQYESYTWTF	IGKV1-16	.	IGKJ1	19	-1	-1	21
2	0.001486988847583643	TGCCAACAGTATATTAGTTATACCTGGACGTTC	CQQYISYTWTF	IGKV1-5	.	IGKJ1	20	-1	-1	24
2	0.001486988847583643	TGCCAACAGTATAATGGTTACTCGTATACTTTT	CQQYNGYSYTF	IGKV1-5	.	IGKJ2	19	-1	-1	23
2	0.001486988847583643	TGCCAACAGTATAATAGTTATCCGTACACTTTT	CQQYNSYPYTF	IGKV1-5	.	IGKJ2	20	-1	-1	23
2	0.001486988847583643	TGCCAACAGTATAACACTTACCCGTGGACGTTC	CQQYNTYPWTF	IGKV1-16	.	IGKJ1	22	-1	-1	22
2	0.001486988847583643	TGCCAACAATATCATACTTATCCGTGGACGTTC	CQQYHTYPWTF	IGKV1-5	.	IGKJ1	20	-1	-1	22
2	0.001486988847583643	TGCCAACAATATGGTGCTTATCCCCATACTTTT	CQQYGAYPHTF	IGKV1-5	.	IGKJ2	11	-1	-1	27
2	0.001486988847583643	TGCCAACAATATGATCGTTCTCCGTGGACGTTC	CQQYDRSPWTF	IGKV1-5	.	IGKJ1	18	-1	-1	22
2	0.001486988847583643	TGCCAACAATATGATACTTACCCGTGGACGTTC	CQQYDTYPWTF	IGKV1-5	.	IGKJ1	19	-1	-1	22
2	0.001486988847583643	TGCCAACAATATAATAGTGATTCTGGGACGTTC	CQQYNSDSGTF	IGKV1-5	.	IGKJ1	23	-1	-1	25
2	0.001486988847583643	TGCCAAGAGTCTGACAAAACCCCCCTCACTTTC	CQESDKTPLTF	IGKV1-16	.	IGKJ4	9	-1	-1	24
2	0.001486988847583643	TGCATGCAGGCTCTACAAACTCCGCTCACTTTC	CMQALQTPLTF	IGKV2-28	.	IGKJ4	22	-1	-1	22
2	0.001486988847583643	TGCATGCAGGGTACACACTGGCCGTACACTTTT	CMQGTHWPYTF	IGKV2-30	.	IGKJ2	22	-1	-1	23
2	0.001486988847583643	TGCATGCAACGTGTAGAGTTTCCTTGGACGTTC	CMQRVEFPWTF	IGKV2-40	.	IGKJ1	24	-1	-1	24
2	0.001486988847583643	TGCATGCAAGCTCTGCAAATGCCGCTCACTTTC	CMQALQMPLTF	IGKV2-28	.	IGKJ4	18	-1	-1	22
2	0.001486988847583643	TGCATGCAAGCTCTACAAACTCCGTACACTTTT	CMQALQTPYTF	IGKV2-28	.	IGKJ2	22	-1	-1	23
2	0.001486988847583643	TGCATGCAAGCTCTAGAAACTCTGGGGACGTTC	CMQALETLGTF	IGKV2-28	.	IGKJ1	21	-1	-1	25
2	0.001486988847583643	TGCATGCAAGCTCGAGAAAACCCCCTCACTTTC	CMQARENPLTF	IGKV2-28	.	IGKJ4	12	-1	-1	24
2	0.001486988847583643	TGCATGCAAGGTACACGCTGGCCTCCAACTTTC	CMQGTRWPPTF	IGKV2D-30	.	IGKJ4	25	-1	-1	27
2	0.001486988847583643	TGCATGCAAGGTACACACTGGCCTCGGACGTTC	CMQGTHWPRTF	IGKV2D-30	.	IGKJ1	24	-1	-1	25
2	0.001486988847583643	TGCATGCAAGGGACACACTGGCCTAGGACGTTC	CMQGTHWPRTF	IGKV2-30	.	IGKJ1	26	-1	-1	25
2	0.001486988847583643	TGCATGCAAACTCTACAAACTCCGTTCACTTTT	CMQTLQTPFTF	IGKV2-28	.	IGKJ2	22	-1	-1	26
2	0.001486988847583643	TGTCAGTCACCTAGCAAATTCCCCACCTTC	CQSPSKFPTF	IGKV1-12	.	IGKJ5	4	-1	-1	23
2	0.001486988847583643	TGTCAGCAGTATGATAACTCGGTCACTTTC	CQQYDNSVTF	IGKV3-15	.	IGKJ3	18	-1	-1	22
2	0.001486988847583643	TGTCAGCAATATTATAGTGCTCCGACGTTC	CQQYYSAPTF	IGKV4-1	.	IGKJ1	22	-1	-1	23
2	0.001486988847583643	TGTCAGCAATATGGTAGCTCACCGACGTTC	CQQYGSSPTF	IGKV3-20	.	IGKJ1	22	-1	-1	23
2	0.001486988847583643	TGTCAGAAATTTGGTGACTCACCCCTTTTC	CQKFGDSPLF	IGKV3-20	.	IGKJ4	22	-1	-1	26
2	0.001486988847583643	TGTCAACAGTGTAGTACTTATGGAACTTTT	CQQCSTYGTF	IGKV1-5	.	IGKJ2	20	-1	-1	24
2	0.001486988847583643	TGTCAACAGCGTGGCAATTGGCACACCTTC	CQQRGNWHTF	IGKV3D-11	.	IGKJ5	22	-1	-1	23
2	0.001486988847583643	TGTCAACAATATGGTAGGTCACCGACGTTC	CQQYGRSPTF	IGKV3-20	.	IGKJ1	22	-1	-1	23
2	0.001486988847583643	TGTCAACAAACTTACATTACCCCCACGTTC	CQQTYITPTF	IGKV1-39	.	IGKJ1	22	-1	-1	24
2	0.001486988847583643	TGCCAGCAGCGTTGGTATAAGGGCACCTTC	CQQRWYKGTF	IGKV3-11	.	IGKJ5	11	-1	-1	23
2	0.001486988847583643	TGCCAACAGTATACTAGTTACCACACTTTT	CQQYTSYHTF	IGKV1-5	.	IGKJ2	19	-1	-1	22
2	0.001486988847583643	TGCCAACAGTATAATGATTTTTACACTTTT	CQQYNDFYTF	IGKV1-5	.	IGKJ2	14	-1	-1	21
2	0.001486988847583643	TGCCAACAATATCATTCTTATTCGACGTTC	CQQYHSYSTF	IGKV1-5	.	IGKJ1	22	-1	-1	23
2	0.001486988847583643	TGCCAACAATATAGCACTTATTCCGTCTTC	CQQYSTYSVF	IGKV1-5	.	IGKJ1	22	-1	-1	27
2	0.001486988847583643	TGCATGCAGGGTTCGCACTGGCCCACTTTC	CMQGSHWPTF	IGKV2-30	.	IGKJ4	22	-1	-1	23
2	0.001486988847583643	TGCATGCAAGGTACACGTCCTCTCACTTTC	CMQGTRPLTF	IGKV2-30	.	IGKJ4	15	-1	-1	21
2	0.001486988847583643	TGCATGCAAAGTCTGAACACTCGAACGTTC	CMQSLNTRTF	IGKV2-28	.	IGKJ1	8	-1	-1	24
2	0.001486988847583643	TGCATGCAAAGTCTAAGAACTCGGACGTTC	CMQSLRTRTF	IGKV2-28	.	IGKJ1	21	-1	-1	22
2	0.001486988847583643	TGCCAAGAGTATAATAGTTACTCTTTT	CQEYNSYSF	IGKV1-5	.	IGKJ2	23	-1	-1	18
2	0.001486988847583643	TGCATGCAAGGTATACACCGAACCTTC	CMQGIHRTF	IGKV2-29	.	IGKJ5	18	-1	-1	21
2	0.001486988847583643	TGTCAGAACCGATTATTCACTTTC	CQNRLFTF	IGKV3-11	.	IGKJ3	5	-1	-1	13
2	0.001486988847583643	TGTCAGCAGTTAGGGACCTTC	CQQLGTF	IGKV3-20	.	IGKJ4	9	-1	-1	18
1	7.434944237918215E-4	TGTCACCAGTATAATAACTGGCCTCCCATGTACACTTTT	CHQYNNWPPMYTF	IGKV3D-15	.	IGKJ2	25	-1	-1	26
1	7.434944237918215E-4	TGTCAGTACTATCGGAGCCTACCTGCGACGATGACCTTC	CQYYRSLPATMTF	IGKV3-20	.	IGKJ5	5	-1	-1	28
1	7.434944237918215E-4	TGTCAGCACTTTCATGGCTCGCCTCCGACGGTCACCTTC	CQHFHGSPPTVTF	IGKV3-20	.	IGKJ5	7	-1	-1	31
1	7.434944237918215E-4	TGTCAGCACTATGATAACTGGCCCCCGAAGGTCACCTTC	CQHYDNWPPKVTF	IGKV3-15	.	IGKJ4	22	-1	-1	31
1	7.434944237918215E-4	TGTCAGCAGTATAATAACTGGCCTCGGGGGTACACTTTT	CQQYNNWPRGYTF	IGKV3-15	.	IGKJ2	23	-1	-1	29
1	7.434944237918215E-4	TGTCAGCAGTATAATAACTGGGGACGGTGCTGCACTTTT	CQQYNNWGRCCTF	IGKV3-15	.	IGKJ2	20	-1	-1	32
1	7.434944237918215E-4	TGTCAGCAGTATAAAAAGTGGCCCCTGACAATCACTTTC	CQQYKKWPLTITF	IGKV3-15	.	IGKJ3	22	-1	-1	31
1	7.434944237918215E-4	TGTCAGCAGCATAACAACTGGCCTCGTTCGATCACCTTC	CQQHNNWPRSITF	IGKV3D-15	.	IGKJ5	24	-1	-1	27
1	7.434944237918215E-4	TGTCAACATTATGATGTTTCCCCTCGGGGGATCACTTTC	CQHYDVSPRGITF	IGKV1-33	.	IGKJ3	14	-1	-1	31
1	7.434944237918215E-4	TGTCAACAGATTAATAATTCCCCCACTGCGCTCACTTTC	CQQINNSPTALTF	IGKV1-13	.	IGKJ4	22	-1	-1	27
1	7.434944237918215E-4	TGTCAACAACATAACAACTGGCCTCCTTCGATCACCTTC	CQQHNNWPPSITF	IGKV3D-15	.	IGKJ5	25	-1	-1	27
1	7.434944237918215E-4	TGTCTGCAGCGTACCAACTGGCCTCTATTCACTTTC	CLQRTNWPLFTF	IGKV3-11	.	IGKJ3	23	-1	-1	25
1	7.434944237918215E-4	TGTCTGCAGACCTACAGTACCCCCCCCTACAGTTTC	CLQTYSTPPYSF	IGKV1-39	.	IGKJ4	22	-1	-1	32
1	7.434944237918215E-4	TGTCAGCTTTATGGTAGCTCACACCCGATCACCTTC	CQLYGSSHPITF	IGKV3-20	.	IGKJ5	21	-1	-1	25
1	7.434944237918215E-4	TGTCAGCACTATGACAACTCACCGGCGGTCACTTTC	CQHYDNSPAVTF	IGKV3-20	.	IGKJ4	22	-1	-1	24
1	7.434944237918215E-4	TGTCAGCAGTATGGTAGCTCTCCCATGGTCACTTTC	CQQYGSSPMVTF	IGKV3-20	.	IGKJ3	19	-1	-1	28
1	7.434944237918215E-4	TGTCAGCAGTATGGTAGCTCACCTCCGTACACTTTT	CQQYGSSPPYTF	IGKV3D-20	.	IGKJ2	26	-1	-1	26
1	7.434944237918215E-4	TGTCAGCAGTATGGTAGCTCACCTCGGTGGACGTTC	CQQYGSSPRWTF	IGKV3-20	.	IGKJ1	28	-1	-1	26
1	7.434944237918215E-4	TGTCAGCAGTATGGCAGCTCACCCCCGTGGACGTTC	CQQYGSSPPWTF	IGKV3D-20	.	IGKJ1	26	-1	-1	25
1	7.434944237918215E-4	TGTCAGCAGTATGGGAACTCACCGCCGTACACTTTT	CQQYGNSPPYTF	IGKV3D-20	.	IGKJ2	26	-1	-1	26
1	7.434944237918215E-4	TGTCAGCAGTATAATAACTGGCCTTTGTACACTTTT	CQQYNNWPLYTF	IGKV3-15	.	IGKJ2	23	-1	-1	25
1	7.434944237918215E-4	TGTCAGCAGTATAATAACTGGCCTCTGTACACTTTT	CQQYNNWPLYTF	IGKV3D-15	.	IGKJ2	24	-1	-1	25
1	7.434944237918215E-4	TGTCAGCAGTATAATAACTGGCCTCCGTACACTTTT	CQQYNNWPPYTF	IGKV3D-15	.	IGKJ2	26	-1	-1	26
1	7.434944237918215E-4	TGTCAGCAGTATAATAAGTGGCCTCTGTGGACGTTC	CQQYNKWPLWTF	IGKV3-15	.	IGKJ1	23	-1	-1	26
1	7.434944237918215E-4	TGTCAGCAGCGTGCCAAGTGGCCTCCGCTCACTTTC	CQQRAKWPPLTF	IGKV3-11	.	IGKJ4	23	-1	-1	25
1	7.434944237918215E-4	TGTCAGCAGCGTAGCAACTGGCCTCCGTACACTTTT	CQQRSNWPPYTF	IGKV3-11	.	IGKJ2	23	-1	-1	26
1	7.434944237918215E-4	TGTCAGCAGCGTAGCAAGTGGCCCCTGTACACTTTT	CQQRSKWPLYTF	IGKV3-11	.	IGKJ2	22	-1	-1	25
1	7.434944237918215E-4	TGTCAGCAGACTTACGATAATCCTCCCTACTCCTTT	CQQTYDNPPYSF	IGKV1-39	.	IGKJ2	14	-1	-1	33
1	7.434944237918215E-4	TGTCAGCAATTTTCTAAACCTCTCACGTGGACGTTC	CQQFSKPLTWTF	IGKV4-1	.	IGKJ1	9	-1	-1	23
1	7.434944237918215E-4	TGTCAGCAATATTATACTGCTCCTCCCTGGACGTTC	CQQYYTAPPWTF	IGKV4-1	.	IGKJ1	23	-1	-1	27
1	7.434944237918215E-4	TGTCAGCAATATTATAGTACTCCTCCGTACACTTTT	CQQYYSTPPYTF	IGKV4-1	.	IGKJ2	23	-1	-1	26
1	7.434944237918215E-4	TGTCAGCAATATTACAGTAGTCCTCCGTGGGCGTTC	CQQYYSSPPWAF	IGKV4-1	.	IGKJ1	23	-1	-1	25
1	7.434944237918215E-4	TGTCAGCAATATAATAACTGGCCTATGTACACTTTT	CQQYNNWPMYTF	IGKV3-15	.	IGKJ2	24	-1	-1	24
1	7.434944237918215E-4	TGTCAACACTATCACGGCGCCCCTCCGTGGACGTTC	CQHYHGAPPWTF	IGKV1-27	.	IGKJ1	23	-1	-1	25
1	7.434944237918215E-4	TGTCAACACAGTTACAGTTCCCCCAAATTCGCTTTC	CQHSYSSPKFAF	IGKV1-13	.	IGKJ3	7	-1	-1	26
1	7.434944237918215E-4	TGTCAACAGTATGATAATCTCCTTCTATTCACTTTC	CQQYDNLLLFTF	IGKV1-33	.	IGKJ3	21	-1	-1	25
1	7.434944237918215E-4	TGTCAACAGTATAATAAGTGGCCTCTGTGGACGTTC	CQQYNKWPLWTF	IGKV3-15	.	IGKJ1	23	-1	-1	26
1	7.434944237918215E-4	TGTCAACAGCTTAATACTTATCCTCGGGTCACCGTC	CQQLNTYPRVTV	IGKV1-9	.	IGKJ5	28	-1	-1	28
1	7.434944237918215E-4	TGTCAACAGCTTAATAGTTACCCCTCGCTCACTTTC	CQQLNSYPSLTF	IGKV1-9	.	IGKJ4	22	-1	-1	25
1	7.434944237918215E-4	TGTCAACAGGGTTTCAGTATGTGGGGGCCGACGTTC	CQQGFSMWGPTF	IGKV1-39	.	IGKJ1	18	-1	-1	29
1	7.434944237918215E-4	TGTCAACAGACTTACAGTGTCCCCGAGAGCACTTTT	CQQTYSVPESTF	IGKV1-12	.	IGKJ2	22	-1	-1	29
1	7.434944237918215E-4	TGTCAACAGACTTACAGTATCCCCGAGAACTCTTTT	CQQTYSIPENSF	IGKV1-39	.	IGKJ2	22	-1	-1	31
1	7.434944237918215E-4	TGTCAACAGACTTACAGTAGCACCGAAAACACTTTT	CQQTYSSTENTF	IGKV1-39	.	IGKJ2	18	-1	-1	28
1	7.434944237918215E-4	TGTCAACAGAGTTACAGTACCCCTCTGTACACTTTT	CQQSYSTPLYTF	IGKV1D-39	.	IGKJ2	24	-1	-1	25
1	7.434944237918215E-4	TGTCAACAGAGTTACAGTACCCCTCCGTGGACGTTC	CQQSYSTPPWTF	IGKV1D-39	.	IGKJ1	26	-1	-1	25
1	7.434944237918215E-4	TGTCAACAGAGTTACAGTACCCCTCCGATCACCTTC	CQQSYSTPPITF	IGKV1D-39	.	IGKJ5	26	-1	-1	25
1	7.434944237918215E-4	TGTCAACAATATTATAGTACTCTGCCTATTACGTTC	CQQYYSTLPITF	IGKV4-1	.	IGKJ1	21	-1	-1	30
1	7.434944237918215E-4	TGTCAACAATATGAGACCTGGCCTCCGTGGACGTTC	CQQYETWPPWTF	IGKV3D-15	.	IGKJ1	26	-1	-1	25
1	7.434944237918215E-4	TGTCAACAATACAATAATAAGTCACCGGACACATTC	CQQYNNKSPDTF	IGKV1-5	.	IGKJ1	15	-1	-1	33
1	7.434944237918215E-4	TGTGAACAATATGGAAGGTCACCTCCGCTCGTTTTC	CEQYGRSPPLVF	IGKV3D-20	.	IGKJ4	26	-1	-1	25
1	7.434944237918215E-4	TGCTTGCAAGGTACACACTGGCCTTCGATCACCTTC	CLQGTHWPSITF	IGKV2-30	.	IGKJ5	23	-1	-1	24
1	7.434944237918215E-4	TGCCAGCAATATGATACTTTTTCTCAATTCACTTTC	CQQYDTFSQFTF	IGKV1-5	.	IGKJ3	23	-1	-1	26
1	7.434944237918215E-4	TGCCAACAGTATAATAGTTATTCTTCGTGGACGTTC	CQQYNSYSSWTF	IGKV1-5	.	IGKJ1	23	-1	-1	25
1	7.434944237918215E-4	TGCCAACAGTATAATAGTTATTCTCCGTACACTTTT	CQQYNSYSPYTF	IGKV1-5	.	IGKJ2	23	-1	-1	26
1	7.434944237918215E-4	TGCGTGCAAGGTACACACTGGCCTCCGGGAACTTTT	CVQGTHWPPGTF	IGKV2D-30	.	IGKJ2	27	-1	-1	30
1	7.434944237918215E-4	TGCATGTCAGGTATACACCTTCCTCCCATCACTTTC	CMSGIHLPPITF	IGKV2-29	.	IGKJ4	23	-1	-1	28
1	7.434944237918215E-4	TGCATGCAGGCTCCAGAGCCTGAGGGGGTCACTTTC	CMQAPEPEGVTF	IGKV2-28	.	IGKJ3	12	-1	-1	28
1	7.434944237918215E-4	TGCATGCAACAAACACACTGGCCTCCGTACACTTTT	CMQQTHWPPYTF	IGKV2D-30	.	IGKJ2	26	-1	-1	26
1	7.434944237918215E-4	TGCATGCAAGCTCTACAAACTCCTTTATTCACTTTC	CMQALQTPLFTF	IGKV2-28	.	IGKJ3	23	-1	-1	25
1	7.434944237918215E-4	TGCATGCAAGCTCAACAAAGTCTCCCGTACTCTTTT	CMQAQQSLPYSF	IGKV2-28	.	IGKJ2	18	-1	-1	26
1	7.434944237918215E-4	TGCATGCAAGGTGTACACCTTCCCTTCTCGGCTTTC	CMQGVHLPFSAF	IGKV2-29	.	IGKJ4	22	-1	-1	31
1	7.434944237918215E-4	TGCATGCAAGGTACACACTGGCCGAGGTACACTTTT	CMQGTHWPRYTF	IGKV2-30	.	IGKJ2	26	-1	-1	26
1	7.434944237918215E-4	TGCATGCAAAGTACACACTGGCCTCACTACACTTTT	CMQSTHWPHYTF	IGKV2D-30	.	IGKJ2	24	-1	-1	27
1	7.434944237918215E-4	TCCCAACAGTGTATGGGTTATCCGTGGACGTTC	SQQCMGYPWTF	IGKV1-5	.	IGKJ1	9	-1	-1	22
1	7.434944237918215E-4	TGTTTGCAGAGTAAGGACCTCCCACTCACTTTC	CLQSKDLPLTF	IGKV2D-29	.	IGKJ4	12	-1	-1	24
1	7.434944237918215E-4	TGTTTGCAGAGTAAGGACCTCCCACTCACTCTC	CLQSKDLPLTL	IGKV2D-29	.	IGKJ4	12	-1	-1	24
1	7.434944237918215E-4	TGTCTGCAGCATTACAGTTATCCTCGGGCGTTC	CLQHYSYPRAF	IGKV1D-17	.	IGKJ1	24	-1	-1	28
1	7.434944237918215E-4	TGTCTGCAACACCGTAATTATCCGCTCACTTTC	CLQHRNYPLTF	IGKV1-17	.	IGKJ4	4	-1	-1	22
1	7.434944237918215E-4	TGTCTGCAAGACTACAGTTACCCCCTCACTTTC	CLQDYSYPLTF	IGKV1-6	.	IGKJ4	22	-1	-1	24
1	7.434944237918215E-4	TGTCTACAGCATAGTGGTTACCCTTACACTTTT	CLQHSGYPYTF	IGKV1-17	.	IGKJ2	23	-1	-1	24
1	7.434944237918215E-4	TGTCTACAGCATAATACTCACCCGTATACTTTT	CLQHNTHPYTF	IGKV1-17	.	IGKJ2	22	-1	-1	23
1	7.434944237918215E-4	TGTCTACAGCATAACACTTACCCTCGGACGTTC	CLQHNTYPRTF	IGKV1D-17	.	IGKJ1	24	-1	-1	25
1	7.434944237918215E-4	TGTCTACAACATAATACTTTCCCTCGGACGTTC	CLQHNTFPRTF	IGKV1D-17	.	IGKJ1	24	-1	-1	25
1	7.434944237918215E-4	TGTCTACAAGATTCCAGTTACCCGTGGACGTTC	CLQDSSYPWTF	IGKV1-6	.	IGKJ1	22	-1	-1	22
1	7.434944237918215E-4	TGTCTACAAGATTACAATTACCCTCGGACTTTT	CLQDYNYPRTF	IGKV1-6	.	IGKJ2	23	-1	-1	27
1	7.434944237918215E-4	TGTCTACAAGATTACAATTACCCCCTCACTTTC	CLQDYNYPLTF	IGKV1-6	.	IGKJ4	22	-1	-1	24
1	7.434944237918215E-4	TGTCTACAAGATTACAATTACCCGTGGACGTTC	CLQDYNYPWTF	IGKV1-6	.	IGKJ1	22	-1	-1	22
1	7.434944237918215E-4	TGTCTACAAGATTACAATTACCCGCTCACTTTC	CLQDYNYPLTF	IGKV1-6	.	IGKJ4	22	-1	-1	22
1	7.434944237918215E-4	TGTCTACAAGATGACATTTACCCTCGGACGTTC	CLQDDIYPRTF	IGKV1-6	.	IGKJ1	23	-1	-1	25
1	7.434944237918215E-4	TGTCTACAAGATAGCAATTACCCTCGGACGTTC	CLQDSNYPRTF	IGKV1-6	.	IGKJ1	23	-1	-1	25
1	7.434944237918215E-4	TGTCTACAAGATAACAATTACCCTCGGACGTTC	CLQDNNYPRTF	IGKV1-6	.	IGKJ1	23	-1	-1	25
1	7.434944237918215E-4	TGTCATCACTATGGTAGTTCAATGTGGACGTTC	CHHYGSSMWTF	IGKV3-20	.	IGKJ1	20	-1	-1	23
1	7.434944237918215E-4	TGTCATCAGTATAATAGTTATCCTCCCACCTTC	CHQYNSYPPTF	IGKV1D-16	.	IGKJ4	25	-1	-1	26
1	7.434944237918215E-4	TGTCATCAGTATAATAGTTATCCTCCCACCTTC	CHQYNSYPPTF	IGKV3-15	.	IGKJ4	15	-1	-1	26
1	7.434944237918215E-4	TGTCATCAGACTTACAATTTCCCCTGGACGTTC	CHQTYNFPWTF	IGKV1-39	.	IGKJ1	15	-1	-1	24
1	7.434944237918215E-4	TGTCATCAATACGGGAGCTCACCTCAGACGTTC	CHQYGSSPQTF	IGKV3D-20	.	IGKJ1	24	-1	-1	26
1	7.434944237918215E-4	TGTCACCACTATGGTCCCTCACCGTGGACGCTC	CHHYGPSPWTL	IGKV3-20	.	IGKJ1	22	-1	-1	22
1	7.434944237918215E-4	TGTCACCAGACTGATAGTCTACCGGAAACTTTT	CHQTDSLPETF	IGKV6-21	.	IGKJ2	22	-1	-1	27
1	7.434944237918215E-4	TGTCACCAATTTTTTATTACTCCGTACACTTTT	CHQFFITPYTF	IGKV4-1	.	IGKJ2	22	-1	-1	23
1	7.434944237918215E-4	TGTCACCAATATTATGTTACTCCTCACACTTTC	CHQYYVTPHTF	IGKV4-1	.	IGKJ4	23	-1	-1	26
1	7.434944237918215E-4	TGTCACCAATATTATAGTACTCCTCACTCTTTC	CHQYYSTPHSF	IGKV4-1	.	IGKJ4	23	-1	-1	28
1	7.434944237918215E-4	TGTCACCAATATCATAGTGGTCGTCTGACGTTC	CHQYHSGRLTF	IGKV4-1	.	IGKJ1	17	-1	-1	26
1	7.434944237918215E-4	TGTCACCAATATCATAGTACTCCTTGGACGTTC	CHQYHSTPWTF	IGKV4-1	.	IGKJ1	27	-1	-1	24
1	7.434944237918215E-4	TGTCACCAATATGGCGCCACACCGTGGACGTTC	CHQYGATPWTF	IGKV3-20	.	IGKJ1	13	-1	-1	22
1	7.434944237918215E-4	TGTCAGCGGCGCAGCGGTTGGCCTATCGCCTTC	CQRRSGWPIAF	IGKV3-11	.	IGKJ5	24	-1	-1	24
1	7.434944237918215E-4	TGTCAGCACTATTATAGTAGTCCATACACTTTT	CQHYYSSPYTF	IGKV4-1	.	IGKJ2	22	-1	-1	24
1	7.434944237918215E-4	TGTCAGCACTATTATAGCGTTCCGTACACTTTT	CQHYYSVPYTF	IGKV4-1	.	IGKJ2	16	-1	-1	23
1	7.434944237918215E-4	TGTCAGCACTATGGTAACCCACCGTACACTTTT	CQHYGNPPYTF	IGKV3-20	.	IGKJ2	22	-1	-1	23
1	7.434944237918215E-4	TGTCAGCAGTTCGGGAGCTCACCTTGGACGTTC	CQQFGSSPWTF	IGKV3-20	.	IGKJ1	23	-1	-1	24
1	7.434944237918215E-4	TGTCAGCAGTCTGCTAGGTCACCTTTCACTTTC	CQQSARSPFTF	IGKV3-20	.	IGKJ3	23	-1	-1	24
1	7.434944237918215E-4	TGTCAGCAGTGTTATCACTGGCCGTACACTTTT	CQQCYHWPYTF	IGKV3-15	.	IGKJ2	22	-1	-1	23
1	7.434944237918215E-4	TGTCAGCAGTATTCTCTGACTCCTTTCTCCTTC	CQQYSLTPFSF	IGKV1D-43	.	IGKJ5	12	-1	-1	28
1	7.434944237918215E-4	TGTCAGCAGTATTATAAAGCTCCTTACACCTTT	CQQYYKAPYTF	IGKV4-1	.	IGKJ2	15	-1	-1	24
1	7.434944237918215E-4	TGTCAGCAGTATCGTTCAACACCTCTCAATTTC	CQQYRSTPLNF	IGKV3-20	.	IGKJ4	11	-1	-1	24
1	7.434944237918215E-4	TGTCAGCAGTATCACAAATTACCCTTGACTTTC	CQQYHKLPLTF	IGKV3-20	.	IGKJ3	11	-1	-1	27
1	7.434944237918215E-4	TGTCAGCAGTATCACAAATTACCGTTGACTTTC	CQQYHKLPLTF	IGKV3-20	.	IGKJ3	11	-1	-1	27
1	7.434944237918215E-4	TGTCAGCAGTATGTTCACTCACCTCGGACGTTC	CQQYVHSPRTF	IGKV6D-41	.	IGKJ1	8	-1	-1	25
1	7.434944237918215E-4	TGTCAGCAGTATGTTGACTCACCAGGGACGTTC	CQQYVDSPGTF	IGKV3-20	.	IGKJ1	22	-1	-1	25
1	7.434944237918215E-4	TGTCAGCAGTATGCTTATCTGCCGGTCACCTTC	CQQYAYLPVTF	IGKV1-33	.	IGKJ4	19	-1	-1	25
1	7.434944237918215E-4	TGTCAGCAGTATGCTAACTCGCCGACCACTTTT	CQQYANSPTTF	IGKV3-20	.	IGKJ2	19	-1	-1	26
1	7.434944237918215E-4	TGTCAGCAGTATGCCACCTCACCGTTCACCTTT	CQQYATSPFTF	IGKV3-20	.	IGKJ2	22	-1	-1	26
1	7.434944237918215E-4	TGTCAGCAGTATGGTGCTCACACGTACACTTTT	CQQYGAHTYTF	IGKV3-20	.	IGKJ2	20	-1	-1	19
1	7.434944237918215E-4	TGTCAGCAGTATGGTGGCTCACTGTGGACGTTC	CQQYGGSLWTF	IGKV3-20	.	IGKJ1	21	-1	-1	23
1	7.434944237918215E-4	TGTCAGCAGTATGGTACTTTACCCTTCACTTTC	CQQYGTLPFTF	IGKV3-20	.	IGKJ3	15	-1	-1	24
1	7.434944237918215E-4	TGTCAGCAGTATGGTAGTTTACCCTACACTTTT	CQQYGSLPYTF	IGKV3-20	.	IGKJ2	16	-1	-1	24
1	7.434944237918215E-4	TGTCAGCAGTATGGTAGTTCACCGTACACTTTT	CQQYGSSPYTF	IGKV3-20	.	IGKJ2	22	-1	-1	23
1	7.434944237918215E-4	TGTCAGCAGTATGGTAGCTCACCTCCTACGTTC	CQQYGSSPPTF	IGKV3D-20	.	IGKJ1	25	-1	-1	27
1	7.434944237918215E-4	TGTCAGCAGTATGGTAGCTCACCGGGGACGTTC	CQQYGSSPGTF	IGKV3-20	.	IGKJ1	22	-1	-1	25
1	7.434944237918215E-4	TGTCAGCAGTATGGTAGCTCACCATTCACTTTC	CQQYGSSPFTF	IGKV3-20	.	IGKJ3	22	-1	-1	23
1	7.434944237918215E-4	TGTCAGCAGTATGATAATCTCCCGATCACATTC	CQQYDNLPITF	IGKV1-33	.	IGKJ3	22	-1	-1	25
1	7.434944237918215E-4	TGTCAGCAGTATGAGACCTCACCGTACACTTTT	CQQYETSPYTF	IGKV3-20	.	IGKJ2	22	-1	-1	23
1	7.434944237918215E-4	TGTCAGCAGTATAGTATCTCACCGTACACTTTT	CQQYSISPYTF	IGKV3-20	.	IGKJ2	22	-1	-1	23
1	7.434944237918215E-4	TGTCAGCAGTATAATAGCTGGCCCCTCACCTTC	CQQYNSWPLTF	IGKV3-15	.	IGKJ5	22	-1	-1	25
1	7.434944237918215E-4	TGTCAGCAGTATAATAACTGGCCTAGGACGTTC	CQQYNNWPRTF	IGKV3-15	.	IGKJ1	26	-1	-1	25
1	7.434944237918215E-4	TGTCAGCAGTATAATAACTGGCCCCTCACTTTC	CQQYNNWPLTF	IGKV3-15	.	IGKJ4	22	-1	-1	24
1	7.434944237918215E-4	TGTCAGCAGTATAATAACTGGCCCCTCACCTTC	CQQYNNWPLTF	IGKV3-15	.	IGKJ5	22	-1	-1	25
1	7.434944237918215E-4	TGTCAGCAGTATAATAACTGGCCGGGCACGTTC	CQQYNNWPGTF	IGKV3-15	.	IGKJ1	22	-1	-1	27
1	7.434944237918215E-4	TGTCAGCAGCGTCGCAACTGGCCCGGCACTTTC	CQQRRNWPGTF	IGKV3-11	.	IGKJ3	22	-1	-1	26
1	7.434944237918215E-4	TGTCAGCAGCGTGCCACGTGGCCGATCACCTTC	CQQRATWPITF	IGKV3-15	.	IGKJ5	8	-1	-1	22
1	7.434944237918215E-4	TGTCAGCAGCGTGCCAACTGGCCTATCACCTTC	CQQRANWPITF	IGKV3-11	.	IGKJ5	24	-1	-1	24
1	7.434944237918215E-4	TGTCAGCAGCGTAGCAATTGGCTTCGGACGTTC	CQQRSNWLRTF	IGKV3-11	.	IGKJ1	21	-1	-1	25
1	7.434944237918215E-4	TGTCAGCAGCGTAGCAACTGGCTCATCACCTTC	CQQRSNWLITF	IGKV3-11	.	IGKJ5	21	-1	-1	24
1	7.434944237918215E-4	TGTCAGCAGCGTAGCAACTGGCCTCGGACTTTT	CQQRSNWPRTF	IGKV3-11	.	IGKJ2	23	-1	-1	27
1	7.434944237918215E-4	TGTCAGCAGCGTAGCAACTGGCCGTACACTTTT	CQQRSNWPYTF	IGKV3-11	.	IGKJ2	22	-1	-1	23
1	7.434944237918215E-4	TGTCAGCAGCGTAGCAACTGGCCGATCACCTTC	CQQRSNWPITF	IGKV3-11	.	IGKJ5	22	-1	-1	22
1	7.434944237918215E-4	TGTCAGCAGCGGAGCGAGTGGCCTCTCACTTTC	CQQRSEWPLTF	IGKV3-11	.	IGKJ4	23	-1	-1	24
1	7.434944237918215E-4	TGTCAGCAGGGTAACAGTTTCCCCTACACTTTT	CQQGNSFPYTF	IGKV1-12	.	IGKJ2	22	-1	-1	24
1	7.434944237918215E-4	TGTCAGCAGGATTATAACTTACCTCTCACTTTC	CQQDYNLPLTF	IGKV3D-7	.	IGKJ4	24	-1	-1	24
1	7.434944237918215E-4	TGTCAGCAGACTTATATTATTCCGTGGACATTC	CQQTYIIPWTF	IGKV1-39	.	IGKJ1	13	-1	-1	22
1	7.434944237918215E-4	TGTCAGCAGAGTTACACAGTCCCGCGGACGTTC	CQQSYTVPRTF	IGKV1-39	.	IGKJ1	15	-1	-1	25
1	7.434944237918215E-4	TGTCAGCAGAGTTACAGTAACCCGTACACTTTC	CQQSYSNPYTF	IGKV1-39	.	IGKJ2	22	-1	-1	23
1	7.434944237918215E-4	TGTCAGCAATATTTTAGTACTCCTTACACTTTT	CQQYFSTPYTF	IGKV4-1	.	IGKJ2	23	-1	-1	24
1	7.434944237918215E-4	TGTCAGCAATATTTTAATACTCCGTATACTTTT	CQQYFNTPYTF	IGKV4-1	.	IGKJ2	22	-1	-1	23
1	7.434944237918215E-4	TGTCAGCAATATTTCGGTACGCCGTGGACGTTC	CQQYFGTPWTF	IGKV4-1	.	IGKJ1	12	-1	-1	22
1	7.434944237918215E-4	TGTCAGCAATATTCTGGTATTCCGTTCACTTTC	CQQYSGIPFTF	IGKV4-1	.	IGKJ4	22	-1	-1	25
1	7.434944237918215E-4	TGTCAGCAATATTATGATACTCTGTGGACTTTT	CQQYYDTLWTF	IGKV4-1	.	IGKJ2	21	-1	-1	27
1	7.434944237918215E-4	TGTCAGCAATATTATAGTTATCCGCTCACTTTC	CQQYYSYPLTF	IGKV4-1	.	IGKJ4	17	-1	-1	22
1	7.434944237918215E-4	TGTCAGCAATATTATAGTGCTCCTCTCACTTTC	CQQYYSAPLTF	IGKV4-1	.	IGKJ4	23	-1	-1	24
1	7.434944237918215E-4	TGTCAGCAATATTATAGTACTCCTCCCACTTTT	CQQYYSTPPTF	IGKV4-1	.	IGKJ2	23	-1	-1	26
1	7.434944237918215E-4	TGTCAGCAATATTATAGTACTCCTCGGACTTTC	CQQYYSTPRTF	IGKV4-1	.	IGKJ4	27	-1	-1	27
1	7.434944237918215E-4	TGTCAGCAATATTATAGTACTCCGTACACTTTT	CQQYYSTPYTF	IGKV4-1	.	IGKJ2	22	-1	-1	23
1	7.434944237918215E-4	TGTCAGCAATATTATAGTACTCCGCTCACTTTC	CQQYYSTPLTF	IGKV4-1	.	IGKJ4	22	-1	-1	22
1	7.434944237918215E-4	TGTCAGCAATATTATAATACTCCGTTCACTTTT	CQQYYNTPFTF	IGKV4-1	.	IGKJ2	22	-1	-1	26
1	7.434944237918215E-4	TGTCAGCAATATTATAATAATCCTCCGACTTTT	CQQYYNNPPTF	IGKV4-1	.	IGKJ2	23	-1	-1	27
1	7.434944237918215E-4	TGTCAGCAATATTACAGTATTCCGTACACTTTT	CQQYYSIPYTF	IGKV4-1	.	IGKJ2	22	-1	-1	23
1	7.434944237918215E-4	TGTCAGCAATATCATAGTTTTCCGTACACCTTT	CQQYHSFPYTF	IGKV4-1	.	IGKJ2	17	-1	-1	23
1	7.434944237918215E-4	TGTCAGCAATATCATAGCTTTCCGGTCACTTTC	CQQYHSFPVTF	IGKV4-1	.	IGKJ4	16	-1	-1	25
1	7.434944237918215E-4	TGTCAGCAATATGGTCTCGCACCTCAGACTTTT	CQQYGLAPQTF	IGKV3D-20	.	IGKJ2	24	-1	-1	27
1	7.434944237918215E-4	TGTCAGCAACACGACAGCTCATCGTACACTTTT	CQQHDSSSYTF	IGKV3-20	.	IGKJ2	7	-1	-1	23
1	7.434944237918215E-4	TGTCAGCAACACGACAGCTCATCGTACACTTTT	CQQHDSSSYTF	IGKV3-7	.	IGKJ2	7	-1	-1	23
1	7.434944237918215E-4	TGTCAGGTGTACGGTGACTCAGCGTGGACGTTC	CQVYGDSAWTF	IGKV3-20	.	IGKJ1	5	-1	-1	22
1	7.434944237918215E-4	TGTCAGGAGTATTACACTACTCCTTACACTTTT	CQEYYTTPYTF	IGKV4-1	.	IGKJ2	23	-1	-1	24
1	7.434944237918215E-4	TGTCAGGAGTATGATAGGGCACCGCTCGCTTTC	CQEYDRAPLAF	IGKV3-20	.	IGKJ3	16	-1	-1	28
1	7.434944237918215E-4	TGTCAGAAGTGTGACAGTGACCCGCGGACTTTC	CQKCDSDPRTF	IGKV1-12	.	IGKJ4	4	-1	-1	27
1	7.434944237918215E-4	TGTCAGAAATGTGACAGTGACCCGCTGACCTTC	CQKCDSDPLTF	IGKV1-12	.	IGKJ4	4	-1	-1	22
1	7.434944237918215E-4	TGTCAACATTATTATAATATCCCTCGGACTTTC	CQHYYNIPRTF	IGKV1D-33	.	IGKJ4	24	-1	-1	27
1	7.434944237918215E-4	TGTCAACATTATGGTACGTCGCCCAGGACATTC	CQHYGTSPRTF	IGKV3-20	.	IGKJ1	15	-1	-1	25
1	7.434944237918215E-4	TGTCAACATTATGGTACGTCGCCCAGGACATTC	CQHYGTSPRTF	IGKV3-20	.	IGKJ2	15	-1	-1	33
1	7.434944237918215E-4	TGTCAACACTTTGATAATTTCCCCTTCCTTTTC	CQHFDNFPFLF	IGKV1-33	.	IGKJ4	22	-1	-1	29
1	7.434944237918215E-4	TGTCAACACTATGAAAGTCCCCCTCTCAATTTC	CQHYESPPLNF	IGKV1D-43	.	IGKJ4	24	-1	-1	24
1	7.434944237918215E-4	TGTCAACACCGTAGTAACTGGCCTCTCACTTTC	CQHRSNWPLTF	IGKV3-11	.	IGKJ4	23	-1	-1	24
1	7.434944237918215E-4	TGTCAACACAATTACACCACCCCGTTCACTTTT	CQHNYTTPFTF	IGKV1-39	.	IGKJ2	22	-1	-1	26
1	7.434944237918215E-4	TGTCAACAGTTTCATACTGTCCCTCTCACTTTC	CQQFHTVPLTF	IGKV1-13	.	IGKJ4	15	-1	-1	24
1	7.434944237918215E-4	TGTCAACAGTTTCATACTGTCCCTCTCACTTTC	CQQFHTVPLTF	IGKV1D-33	.	IGKJ4	24	-1	-1	24
1	7.434944237918215E-4	TGTCAACAGTCTTTCACTTTTCCGTGGACGTTC	CQQSFTFPWTF	IGKV1-12	.	IGKJ1	8	-1	-1	22
1	7.434944237918215E-4	TGTCAACAGTCTGATATTTATCCCGTGACCTTC	CQQSDIYPVTF	IGKV6D-41	.	IGKJ5	8	-1	-1	27
1	7.434944237918215E-4	TGTCAACAGTATTATAGTTACCCTCAGACGTTC	CQQYYSYPQTF	IGKV1-8	.	IGKJ1	23	-1	-1	26
1	7.434944237918215E-4	TGTCAACAGTATTATAGTTACCCATTCACTTTC	CQQYYSYPFTF	IGKV1-8	.	IGKJ3	22	-1	-1	23
1	7.434944237918215E-4	TGTCAACAGTATCAGAGCACACCTCCGACGTTC	CQQYQSTPPTF	IGKV3D-20	.	IGKJ1	26	-1	-1	26
1	7.434944237918215E-4	TGTCAACAGTATGGTCGCTCCCCCCAGACGTTC	CQQYGRSPQTF	IGKV3-20	.	IGKJ1	19	-1	-1	26
1	7.434944237918215E-4	TGTCAACAGTATGGTAGCTCACCTCAGACGTTC	CQQYGSSPQTF	IGKV3D-20	.	IGKJ1	24	-1	-1	26
1	7.434944237918215E-4	TGTCAACAGTATGATTCTTACCCTCGGGCTTTT	CQQYDSYPRAF	IGKV1-8	.	IGKJ2	27	-1	-1	28
1	7.434944237918215E-4	TGTCAACAGTATGATAGTCTCCCGCTCACTTTC	CQQYDSLPLTF	IGKV1-33	.	IGKJ4	22	-1	-1	22
1	7.434944237918215E-4	TGTCAACAGTATGATAATCTCCCTTTCACTTTC	CQQYDNLPFTF	IGKV1-33	.	IGKJ3	23	-1	-1	24
1	7.434944237918215E-4	TGTCAACAGTATAATAGGTGGCCGTACACTTTT	CQQYNRWPYTF	IGKV3-15	.	IGKJ2	22	-1	-1	23
1	7.434944237918215E-4	TGTCAACAGTATAACAACTGGCTTCCCACCTTC	CQQYNNWLPTF	IGKV3-15	.	IGKJ5	21	-1	-1	26
1	7.434944237918215E-4	TGTCAACAGCTTAATGTTTATCCCGTCACTTTC	CQQLNVYPVTF	IGKV1-9	.	IGKJ4	14	-1	-1	25
1	7.434944237918215E-4	TGTCAACAGCTTAATGGTTACCCCCTCACTTTC	CQQLNGYPLTF	IGKV1-9	.	IGKJ4	22	-1	-1	24
1	7.434944237918215E-4	TGTCAACAGCTTAATAGTTTCCCGTTTACTTTC	CQQLNSFPFTF	IGKV1-9	.	IGKJ3	22	-1	-1	27
1	7.434944237918215E-4	TGTCAACAGCTTAATAGTTACCCGCTCACTTTC	CQQLNSYPLTF	IGKV1-9	.	IGKJ4	22	-1	-1	22
1	7.434944237918215E-4	TGTCAACAGGTTGATACTTACCCATTGACTTTC	CQQVDTYPLTF	IGKV1-13	.	IGKJ3	22	-1	-1	23
1	7.434944237918215E-4	TGTCAACAGGTTGAGAGTTACCCGATCACCTTC	CQQVESYPITF	IGKV1-9	.	IGKJ5	22	-1	-1	22
1	7.434944237918215E-4	TGTCAACAGGCTTACAGTGGCCCCTGGACGTTC	CQQAYSGPWTF	IGKV1-12	.	IGKJ1	17	-1	-1	24
1	7.434944237918215E-4	TGTCAACAGGCTCACACCTTCCCTCACACTTTT	CQQAHTFPHTF	IGKV1-12	.	IGKJ2	23	-1	-1	25
1	7.434944237918215E-4	TGTCAACAGGCTATCAGTTTCCCTGTCACTTTC	CQQAISFPVTF	IGKV1-12	.	IGKJ4	23	-1	-1	25
1	7.434944237918215E-4	TGTCAACAGGCTAACAGTTTCCCTCTAACTTTT	CQQANSFPLTF	IGKV1-12	.	IGKJ2	23	-1	-1	27
1	7.434944237918215E-4	TGTCAACAGGCTAAGATGGTCCCTCACACTTTT	CQQAKMVPHTF	IGKV1-12	.	IGKJ2	13	-1	-1	25
1	7.434944237918215E-4	TGTCAACAGGGTTCCAGTACGCCGCACACTTTT	CQQGSSTPHTF	IGKV1-39	.	IGKJ2	19	-1	-1	25
1	7.434944237918215E-4	TGTCAACAGGGTTACAGCGCGCCGCACACTTTT	CQQGYSAPHTF	IGKV1-39	.	IGKJ2	16	-1	-1	25
1	7.434944237918215E-4	TGTCAACAGACTTATACTTCCCCTCACACTTTC	CQQTYTSPHTF	IGKV1D-39	.	IGKJ2	24	-1	-1	25
1	7.434944237918215E-4	TGTCAACAGACTTACATTAGTCCTTCGACTTTC	CQQTYISPSTF	IGKV1-39	.	IGKJ3	15	-1	-1	27
1	7.434944237918215E-4	TGTCAACAGACTTACAGTAGACCCTTCACTTTC	CQQTYSRPFTF	IGKV1-39	.	IGKJ3	18	-1	-1	24
1	7.434944237918215E-4	TGTCAACAGACTGACAGTTTCCCGTGGACGTTC	CQQTDSFPWTF	IGKV1-12	.	IGKJ1	22	-1	-1	22
1	7.434944237918215E-4	TGTCAACAGACTAATGGTTTCCCTCACACTTTT	CQQTNGFPHTF	IGKV1-5	.	IGKJ2	18	-1	-1	25
1	7.434944237918215E-4	TGTCAACAGACTAATAGTGCCCCAATCACATTC	CQQTNSAPITF	IGKV1-39	.	IGKJ5	22	-1	-1	24
1	7.434944237918215E-4	TGTCAACAGACCTACACTCCGCCGCACACTTTT	CQQTYTPPHTF	IGKV1-39	.	IGKJ2	9	-1	-1	25
1	7.434944237918215E-4	TGTCAACAGACCTACAATACGCCGCACACTTTT	CQQTYNTPHTF	IGKV1-39	.	IGKJ2	19	-1	-1	25
1	7.434944237918215E-4	TGTCAACAGACCAACAATTCCCCTCTCCCTTTC	CQQTNNSPLPF	IGKV1-12	.	IGKJ4	23	-1	-1	24
1	7.434944237918215E-4	TGTCAACAGAGTTTCGCTAATCCTCGCACGTTC	CQQSFANPRTF	IGKV1-27	.	IGKJ1	5	-1	-1	27
1	7.434944237918215E-4	TGTCAACAGAGTTTCGCTAATCCTCGCACGTTC	CQQSFANPRTF	IGKV1-13	.	IGKJ1	8	-1	-1	27
1	7.434944237918215E-4	TGTCAACAGAGTTTCAAAACCCCTGACACTTTT	CQQSFKTPDTF	IGKV1-39	.	IGKJ2	23	-1	-1	25
1	7.434944237918215E-4	TGTCAACAGAGTTACCGTACCCCTCACACTTTT	CQQSYRTPHTF	IGKV1D-39	.	IGKJ4	24	-1	-1	26
1	7.434944237918215E-4	TGTCAACAGAGTTACGATTTCCCGTGGACGTTC	CQQSYDFPWTF	IGKV1-39	.	IGKJ1	14	-1	-1	22
1	7.434944237918215E-4	TGTCAACAGAGTTACACTCCCCCTTTCACTTTC	CQQSYTPPFTF	IGKV1-39	.	IGKJ3	23	-1	-1	24
1	7.434944237918215E-4	TGTCAACAGAGTTACACTACCCCCGGGACGTTC	CQQSYTTPGTF	IGKV1-39	.	IGKJ1	22	-1	-1	25
1	7.434944237918215E-4	TGTCAACAGAGTTACACTACGCCTTGCACTTTT	CQQSYTTPCTF	IGKV1-39	.	IGKJ2	23	-1	-1	26
1	7.434944237918215E-4	TGTCAACAGAGTTACAGTTCTCCCGTGACGTTC	CQQSYSSPVTF	IGKV1-39	.	IGKJ1	17	-1	-1	26
1	7.434944237918215E-4	TGTCAACAGAGTTACAGTACCTTGTACACTTTT	CQQSYSTLYTF	IGKV1-39	.	IGKJ2	20	-1	-1	22
1	7.434944237918215E-4	TGTCAACAGAGTTACAGTACCCCTCTTACTTTC	CQQSYSTPLTF	IGKV1D-39	.	IGKJ4	24	-1	-1	27
1	7.434944237918215E-4	TGTCAACAGAGTTACAGTACCCCGTGGACGTTC	CQQSYSTPWTF	IGKV1-39	.	IGKJ1	22	-1	-1	22
1	7.434944237918215E-4	TGTCAACAGAGTTACAGTACCCCATTCACTTTC	CQQSYSTPFTF	IGKV1-39	.	IGKJ3	22	-1	-1	23
1	7.434944237918215E-4	TGTCAACAGAGTTACAGTAACCCGCTCACTTTC	CQQSYSNPLTF	IGKV1-39	.	IGKJ3	22	-1	-1	25
1	7.434944237918215E-4	TGTCAACAGAGTTACAGCACCCCGTGGACGTTC	CQQSYSTPWTF	IGKV1-39	.	IGKJ1	22	-1	-1	22
1	7.434944237918215E-4	TGTCAACAGAGTTACAGGACCCCTCTGACGTTC	CQQSYRTPLTF	IGKV1D-39	.	IGKJ1	24	-1	-1	26
1	7.434944237918215E-4	TGTCAACAGAGTGACAGTACCCCGTACACTTTT	CQQSDSTPYTF	IGKV1-39	.	IGKJ2	22	-1	-1	23
1	7.434944237918215E-4	TGTCAACAATATTATAGTCTTCCGTACACTTTT	CQQYYSLPYTF	IGKV4-1	.	IGKJ2	17	-1	-1	23
1	7.434944237918215E-4	TGTCAACAATATTATAGTACTCCGCTCACTTTC	CQQYYSTPLTF	IGKV4-1	.	IGKJ4	22	-1	-1	22
1	7.434944237918215E-4	TGTCAACAATATTACAATATTCCTCTCACTTTC	CQQYYNIPLTF	IGKV4-1	.	IGKJ4	23	-1	-1	24
1	7.434944237918215E-4	TGTCAACAATATGCCAATTTCCCGCTCACTTTC	CQQYANFPLTF	IGKV1-33	.	IGKJ4	22	-1	-1	22
1	7.434944237918215E-4	TGTCAACAATATGGTGCCTCCCCGCTCACCTTC	CQQYGASPLTF	IGKV6D-21	.	IGKJ4	4	-1	-1	22
1	7.434944237918215E-4	TGTCAACAATATGATAATGTCCCCTACACCTTT	CQQYDNVPYTF	IGKV1D-33	.	IGKJ2	22	-1	-1	24
1	7.434944237918215E-4	TGTCAACAATATACTAGCGCACAATACACCTTT	CQQYTSAQYTF	IGKV3-20	.	IGKJ2	21	-1	-1	24
1	7.434944237918215E-4	TGTCAACAATATAATAGTTATCCGTGGACGTTC	CQQYNSYPWTF	IGKV1-16	.	IGKJ1	19	-1	-1	22
1	7.434944237918215E-4	TGTCAACAACTTGCCAACTACCCCCTCAGTTTC	CQQLANYPLSF	IGKV1D-43	.	IGKJ4	7	-1	-1	24
1	7.434944237918215E-4	TGTCAACAACATTTTCATACTCCCCTCACTTTC	CQQHFHTPLTF	IGKV4-1	.	IGKJ4	22	-1	-1	24
1	7.434944237918215E-4	TGTCAAGAGACTATGACTTTCCCTTTCACTTTC	CQETMTFPFTF	IGKV1D-12	.	IGKJ4	24	-1	-1	25
1	7.434944237918215E-4	TGTCAAAATTGTAAGACTGCCCCATTCACTTTC	CQNCKTAPFTF	IGKV1-27	.	IGKJ3	22	-1	-1	23
1	7.434944237918215E-4	TGTCAAAATTATCTCAGAGCCCCCTTCACTTTC	CQNYLRAPFTF	IGKV1-27	.	IGKJ3	22	-1	-1	24
1	7.434944237918215E-4	TGTCAAAAGTATGACAGTGCCCCGTGGACGTTC	CQKYDSAPWTF	IGKV1-27	.	IGKJ1	22	-1	-1	22
1	7.434944237918215E-4	TGTCAAAAGTATAACAGTGCCCCTCGGACGTTC	CQKYNSAPRTF	IGKV1-27	.	IGKJ1	23	-1	-1	25
1	7.434944237918215E-4	TGTATGCAAGCTCTAGTCACTCCATTCACTTTC	CMQALVTPFTF	IGKV2-18	.	IGKJ3	11	-1	-1	23
1	7.434944237918215E-4	TGTATGCAAGGTTTACAAACTCCGTACACCTTT	CMQGLQTPYTF	IGKV2-28	.	IGKJ2	22	-1	-1	23
1	7.434944237918215E-4	TGTATGCAAGGTACACTCTGGCCATTCACTTTC	CMQGTLWPFTF	IGKV2-30	.	IGKJ3	22	-1	-1	23
1	7.434944237918215E-4	TGCTTGCAAGTGACACACGTTCCTCGGACTTTT	CLQVTHVPRTF	IGKV2D-29	.	IGKJ2	8	-1	-1	27
1	7.434944237918215E-4	TGCCTGCAGTATGATACTTATCCGTGGACGTTC	CLQYDTYPWTF	IGKV1-5	.	IGKJ1	20	-1	-1	22
1	7.434944237918215E-4	TGCCTACAGTATAATACTTATCCGTGGACATTC	CLQYNTYPWTF	IGKV1-5	.	IGKJ1	20	-1	-1	22
1	7.434944237918215E-4	TGCCTACAGTATAAAAGTTATACGTGGATGTTC	CLQYKSYTWMF	IGKV1-5	.	IGKJ1	20	-1	-1	21
1	7.434944237918215E-4	TGCCTACAATATGATAGTTATACGTGGACGTTC	CLQYDSYTWTF	IGKV1-33	.	IGKJ1	15	-1	-1	21
1	7.434944237918215E-4	TGCCTACAATATAGCATTTATCCGTGGATGTTC	CLQYSIYPWMF	IGKV1-5	.	IGKJ1	12	-1	-1	22
1	7.434944237918215E-4	TGCCAGCACTATACCACTTATTCAGGAACGTTC	CQHYTTYSGTF	IGKV1-5	.	IGKJ1	22	-1	-1	27
1	7.434944237918215E-4	TGCCAGCAGTATATTATTTATCCGTGGATGTTC	CQQYIIYPWMF	IGKV1-16	.	IGKJ1	19	-1	-1	22
1	7.434944237918215E-4	TGCCAGCAGTATAATATTTATCCGTGGATGTTC	CQQYNIYPWMF	IGKV1-16	.	IGKJ1	19	-1	-1	22
1	7.434944237918215E-4	TGCCAGCAGTACAATATTTACCCATTCACTTTC	CQQYNIYPFTF	IGKV1-16	.	IGKJ3	22	-1	-1	23
1	7.434944237918215E-4	TGCCAGCAATACAGTGGAAGTTCGAGGACTTTC	CQQYSGSSRTF	IGKV1-16	.	IGKJ2	4	-1	-1	27
1	7.434944237918215E-4	TGCCAACATCATTCAGTTTATCCCGTGACGTTC	CQHHSVYPVTF	IGKV1-5	.	IGKJ1	7	-1	-1	26
1	7.434944237918215E-4	TGCCAACACTATAGTGGTCATTACCGGAAGTTC	CQHYSGHYRKF	IGKV1-5	.	IGKJ1	12	-1	-1	25
1	7.434944237918215E-4	TGCCAACACTATAATACTTATCCCTGGACGTTC	CQHYNTYPWTF	IGKV1-5	.	IGKJ1	20	-1	-1	24
1	7.434944237918215E-4	TGCCAACACTATAATAGTTATTCGTGGACGTTC	CQHYNSYSWTF	IGKV1-5	.	IGKJ1	22	-1	-1	22
1	7.434944237918215E-4	TGCCAACAGTGTATGGGTTATCCGTGGACGTTC	CQQCMGYPWTF	IGKV1-16	.	IGKJ2	9	-1	-1	33
1	7.434944237918215E-4	TGCCAACAGTATTATAATTATCCATTTACTTTC	CQQYYNYPFTF	IGKV1-5	.	IGKJ3	20	-1	-1	23
1	7.434944237918215E-4	TGCCAACAGTATCATCGTTATTTGTTTACTTTT	CQQYHRYLFTF	IGKV1-5	.	IGKJ3	21	-1	-1	27
1	7.434944237918215E-4	TGCCAACAGTATGATAGTTACCCGTACACTTTT	CQQYDSYPYTF	IGKV1-16	.	IGKJ2	22	-1	-1	23
1	7.434944237918215E-4	TGCCAACAGTATGACAGTTATTCGCTCACTTTC	CQQYDSYSLTF	IGKV1-5	.	IGKJ3	22	-1	-1	25
1	7.434944237918215E-4	TGCCAACAGTATAATGGTGATTCAAGGACCTTC	CQQYNGDSRTF	IGKV1-5	.	IGKJ2	22	-1	-1	33
1	7.434944237918215E-4	TGCCAACAGTATAATGGTAATTCAAGGACCTTC	CQQYNGNSRTF	IGKV1-5	.	IGKJ2	22	-1	-1	33
1	7.434944237918215E-4	TGCCAACAGTATAATACTTACCCGTGGACGTTC	CQQYNTYPWTF	IGKV1D-16	.	IGKJ1	22	-1	-1	22
1	7.434944237918215E-4	TGCCAACAGTATAATACTTACCCGTGGACATTC	CQQYNTYPWTF	IGKV1-16	.	IGKJ1	22	-1	-1	22
1	7.434944237918215E-4	TGCCAACAGTATAATAGTTTTTCTTCGACGTTC	CQQYNSFSSTF	IGKV1-5	.	IGKJ1	23	-1	-1	26
1	7.434944237918215E-4	TGCCAACAGTATAATAGTTATCCGTATACTTTT	CQQYNSYPYTF	IGKV1-5	.	IGKJ2	20	-1	-1	23
1	7.434944237918215E-4	TGCCAACAGTATAATAGTTACCCTCTCACTTTT	CQQYNSYPLTF	IGKV1D-16	.	IGKJ2	24	-1	-1	26
1	7.434944237918215E-4	TGCCAACAGTATAACAGTTATCCGTACACTTTT	CQQYNSYPYTF	IGKV1-5	.	IGKJ2	20	-1	-1	23
1	7.434944237918215E-4	TGCCAACAGCATCAAGATTTCCCGATCACCTTC	CQQHQDFPITF	IGKV1D-16	.	IGKJ5	8	-1	-1	22
1	7.434944237918215E-4	TGCCAACAGAATAAAAGTTACCCGTACACTTTT	CQQNKSYPYTF	IGKV1-16	.	IGKJ2	22	-1	-1	12
1	7.434944237918215E-4	TGCCAACAATATTATACTTACCCTCCCACTTTC	CQQYYTYPPTF	IGKV1-8	.	IGKJ3	23	-1	-1	26
1	7.434944237918215E-4	TGCCAACAATATGATTTTTATTCGCTTACTTTC	CQQYDFYSLTF	IGKV1-5	.	IGKJ4	22	-1	-1	22
1	7.434944237918215E-4	TGCCAACAATATGATACTTACCCCTGGACCTTC	CQQYDTYPWTF	IGKV1-5	.	IGKJ1	19	-1	-1	24
1	7.434944237918215E-4	TGCCAACAATATGACAGTTTCCCGTGGACGTTC	CQQYDSFPWTF	IGKV1D-8	.	IGKJ1	22	-1	-1	22
1	7.434944237918215E-4	TGCCAACAATATAATACTTACTCGTGGACGTTC	CQQYNTYSWTF	IGKV1-5	.	IGKJ1	19	-1	-1	22
1	7.434944237918215E-4	TGCCAACAATATAATACTTACCCGTGGACGTTC	CQQYNTYPWTF	IGKV3-15	.	IGKJ2	15	-1	-1	33
1	7.434944237918215E-4	TGCCAACAATATAATAGTTATTTCTGGACCTTC	CQQYNSYFWTF	IGKV1-5	.	IGKJ1	21	-1	-1	24
1	7.434944237918215E-4	TGCCAACAATATAATAGTTATTCTCCGACGTTC	CQQYNSYSPTF	IGKV1-5	.	IGKJ1	23	-1	-1	26
1	7.434944237918215E-4	TGCCAACAATATAACAGTTATGTGTGGACCTTC	CQQYNSYVWTF	IGKV1-5	.	IGKJ1	20	-1	-1	23
1	7.434944237918215E-4	TGCCAACAATACTATTCTTATCCCTGGACGTTC	CQQYYSYPWTF	IGKV1-5	.	IGKJ1	7	-1	-1	24
1	7.434944237918215E-4	TGCCAACAATACGATGCTTACTCGCTCACTTTC	CQQYDAYSLTF	IGKV1-12	.	IGKJ4	7	-1	-1	22
1	7.434944237918215E-4	TGCGTGCAACATATAGAGTTTCCCTTCACTTTC	CVQHIEFPFTF	IGKV2-40	.	IGKJ3	22	-1	-1	24
1	7.434944237918215E-4	TGCATGCAGGGAACATATGGGTCGTGGACGTTC	CMQGTYGSWTF	IGKV2-30	.	IGKJ1	14	-1	-1	22
1	7.434944237918215E-4	TGCATGCAACGTATAGAGTTTCCCTGGACGTTC	CMQRIEFPWTF	IGKV2-40	.	IGKJ1	22	-1	-1	24
1	7.434944237918215E-4	TGCATGCAAGCTCTACAAACTCCTGGGACGTTC	CMQALQTPGTF	IGKV2-28	.	IGKJ1	27	-1	-1	25
1	7.434944237918215E-4	TGCATGCAAGCTCTACAAACTCCTAGAACGTTC	CMQALQTPRTF	IGKV2-28	.	IGKJ1	25	-1	-1	27
1	7.434944237918215E-4	TGCATGCAAGCTCTACAAACTCCGTTCGCTTTC	CMQALQTPFAF	IGKV2-28	.	IGKJ3	22	-1	-1	24
1	7.434944237918215E-4	TGCATGCAAGCTCTACAAACTCCGTGGACGTTC	CMQALQTPWTF	IGKV2-28	.	IGKJ1	22	-1	-1	22
1	7.434944237918215E-4	TGCATGCAAGCTCTACAAAATCCGCTCACTTTC	CMQALQNPLTF	IGKV2-28	.	IGKJ4	22	-1	-1	22
1	7.434944237918215E-4	TGCATGCAAGCTACACTCATCCCGTACACTTTC	CMQATLIPYTF	IGKV2-18	.	IGKJ4	15	-1	-1	26
1	7.434944237918215E-4	TGCATGCAAGCTACACAATTTCCGATCACCTTC	CMQATQFPITF	IGKV2-24	.	IGKJ5	22	-1	-1	22
1	7.434944237918215E-4	TGCATGCAAGCTACACAATATCCGTGGACGTTC	CMQATQYPWTF	IGKV2-24	.	IGKJ1	22	-1	-1	22
1	7.434944237918215E-4	TGCATGCAAGCGCTACAAACTCCGTGGACGTTC	CMQALQTPWTF	IGKV2-28	.	IGKJ1	22	-1	-1	22
1	7.434944237918215E-4	TGCATGCAAGGTCTACTCCCTCCGTACACTTTT	CMQGLLPPYTF	IGKV2-28	.	IGKJ2	15	-1	-1	23
1	7.434944237918215E-4	TGCATGCAAGGTGCACGGGGGGAGTGGACGTTC	CMQGARGEWTF	IGKV2-26	.	IGKJ1	15	-1	-1	23
1	7.434944237918215E-4	TGCATGCAAGGTATACAGCTTCCGTACACTTTT	CMQGIQLPYTF	IGKV2D-29	.	IGKJ2	22	-1	-1	23
1	7.434944237918215E-4	TGCATGCAAGGTACATATGGGTCGTGGACGTTC	CMQGTYGSWTF	IGKV2-30	.	IGKJ1	14	-1	-1	22
1	7.434944237918215E-4	TGCATGCAAGGTACACACTGGCCGTTCACTTTC	CMQGTHWPFTF	IGKV2-30	.	IGKJ3	22	-1	-1	24
1	7.434944237918215E-4	TGCATGCAAGGTACACACTGGCCGTACACTTTT	CMQGTHWPYTF	IGKV2-30	.	IGKJ2	22	-1	-1	23
1	7.434944237918215E-4	TGCATGCAAGGTACACACAGGCCGTACACTTTT	CMQGTHRPYTF	IGKV2-30	.	IGKJ2	22	-1	-1	23
1	7.434944237918215E-4	TGCATGCAAGGCATAGACCGTCCTCTCACTTTC	CMQGIDRPLTF	IGKV2-29	.	IGKJ4	23	-1	-1	24
1	7.434944237918215E-4	TGCATGCAAGGCACACACGCGCCACTCACTTTC	CMQGTHAPLTF	IGKV2-30	.	IGKJ3	17	-1	-1	25
1	7.434944237918215E-4	TGCATGCAAGGGACATACTGGCCCCTCTCTTTT	CMQGTYWPLSF	IGKV2-30	.	IGKJ2	22	-1	-1	28
1	7.434944237918215E-4	TGCATGCAAACTCTGCAATCCCCGGTCACTTTC	CMQTLQSPVTF	IGKV2-28	.	IGKJ4	17	-1	-1	25
1	7.434944237918215E-4	TGCATGCAAAGTGTACAACCTCCGCTCACTTTC	CMQSVQPPLTF	IGKV2D-29	.	IGKJ4	16	-1	-1	22
1	7.434944237918215E-4	TGCATGCAAAGTACACTCTGGCCCCGGACGTTC	CMQSTLWPRTF	IGKV2D-30	.	IGKJ1	27	-1	-1	25
1	7.434944237918215E-4	TGCATGCAAAGTACAGAAGCTCCGGTCACCTTC	CMQSTEAPVTF	IGKV2D-29	.	IGKJ4	12	-1	-1	25
1	7.434944237918215E-4	TGCATGCAAAATTTTGACCTTCCTCTCACTTTC	CMQNFDLPLTF	IGKV2D-29	.	IGKJ4	9	-1	-1	24
1	7.434944237918215E-4	TGCATGCAAAATAGACACCTCCCGTGGACGTTC	CMQNRHLPWTF	IGKV2D-29	.	IGKJ1	16	-1	-1	22
1	7.434944237918215E-4	TGCATGGAAGCTCTACAGACACCATACATCTTT	CMEALQTPYIF	IGKV2-28	.	IGKJ2	16	-1	-1	30
1	7.434944237918215E-4	TGGCAACAGAGTTACCGTACCCCTCACACTTTT	WQQSYRTPHTF	IGKV1D-39	.	IGKJ2	24	-1	-1	25
1	7.434944237918215E-4	TGTCACCAGTATGATAACTCCGTCACTTTC	CHQYDNSVTF	IGKV3-20	.	IGKJ4	19	-1	-1	22
1	7.434944237918215E-4	TGTCAGCACTATGGTAGCTCACGGACGTTC	CQHYGSSRTF	IGKV3-20	.	IGKJ1	21	-1	-1	22
1	7.434944237918215E-4	TGTCAGCACTATGATAACTCGGTCACTTTC	CQHYDNSVTF	IGKV3-20	.	IGKJ3	19	-1	-1	22
1	7.434944237918215E-4	TGTCAGCAGTATCATTATTGGCGAACGTTC	CQQYHYWRTF	IGKV3-15	.	IGKJ2	21	-1	-1	30
1	7.434944237918215E-4	TGTCAGCAGTATGGTACCTCACCCACTTTT	CQQYGTSPTF	IGKV3-20	.	IGKJ2	22	-1	-1	23
1	7.434944237918215E-4	TGTCAGCAGTATGGTAGCTCACGCACTTTC	CQQYGSSRTF	IGKV3-20	.	IGKJ4	21	-1	-1	23
1	7.434944237918215E-4	TGTCAGCAGTACGGTTACACGTACACTTTT	CQQYGYTYTF	IGKV3-15	.	IGKJ2	10	-1	-1	15
1	7.434944237918215E-4	TGTCAGCAGCGTATCAAAAGCATCACTTTC	CQQRIKSITF	IGKV3-11	.	IGKJ4	16	-1	-1	22
1	7.434944237918215E-4	TGTCAGCAGCGTAGCAACTGGCTCACTTTC	CQQRSNWLTF	IGKV3-11	.	IGKJ4	21	-1	-1	20
1	7.434944237918215E-4	TGTCAGCAATATTATACTACTCCGACGTTC	CQQYYTTPTF	IGKV4-1	.	IGKJ1	22	-1	-1	23
1	7.434944237918215E-4	TGTCAGCAATATAGTCACTCACGGACGTTC	CQQYSHSRTF	IGKV3-20	.	IGKJ1	21	-1	-1	22
1	7.434944237918215E-4	TGTCAGCAATATAATAACTACTACACTTTT	CQQYNNYYTF	IGKV3-15	.	IGKJ2	18	-1	-1	21
1	7.434944237918215E-4	TGTCAACAGTGTAGTACTTACGGAACTTTT	CQQCSTYGTF	IGKV1-13	.	IGKJ2	20	-1	-1	24
1	7.434944237918215E-4	TGTCAACAGCGTGGCGGCTGGCCCACTTTC	CQQRGGWPTF	IGKV3-11	.	IGKJ4	22	-1	-1	23
1	7.434944237918215E-4	TGTCAACAATATAGTGCTTACAGCAGTTTT	CQQYSAYSSF	IGKV1-5	.	IGKJ2	12	-1	-1	26
1	7.434944237918215E-4	TGCCAACAGTATAATTCTTATTCCGTTTTC	CQQYNSYSVF	IGKV1-5	.	IGKJ1	22	-1	-1	27
1	7.434944237918215E-4	TGCCAACAGTATAATAGTTATTGGACGTTC	CQQYNSYWTF	IGKV1-5	.	IGKJ1	21	-1	-1	21
1	7.434944237918215E-4	TGCCAACAGTATAACACTTATTACACTTTT	CQQYNTYYTF	IGKV1-5	.	IGKJ2	21	-1	-1	21
1	7.434944237918215E-4	TGCCAACAATATCATATTTATTCCAGTTTT	CQQYHIYSSF	IGKV1-5	.	IGKJ2	22	-1	-1	26
1	7.434944237918215E-4	TGCGCGCAAAACACACAAGATGTGACTTTC	CAQNTQDVTF	IGKV2D-24	.	IGKJ4	8	-1	-1	24
1	7.434944237918215E-4	TGCATGCAGGGTACACACCTTTACACTTTT	CMQGTHLYTF	IGKV2-30	.	IGKJ2	17	-1	-1	21
1	7.434944237918215E-4	TGCATGCAAGCTCTACATTTATTCACTTTC	CMQALHLFTF	IGKV2-28	.	IGKJ3	16	-1	-1	19
1	7.434944237918215E-4	TGCATGCAAGCTCTACAAACCTACACTTTT	CMQALQTYTF	IGKV2-28	.	IGKJ2	19	-1	-1	21
1	7.434944237918215E-4	TGCATGCAAGCTCTACAAACGGGGACTTTT	CMQALQTGTF	IGKV2-28	.	IGKJ2	19	-1	-1	24
1	7.434944237918215E-4	TGCATGCAAGCTCTACAAAGTTCCACTTTC	CMQALQSSTF	IGKV2-28	.	IGKJ4	18	-1	-1	23
1	7.434944237918215E-4	TGCCAACAGTATAATAGTTGGACGTTC	CQQYNSWTF	IGKV1-5	.	IGKJ1	18	-1	-1	18
1	7.434944237918215E-4	TCCATACAATCTACACACTGGCCC	SIQSTHWP	IGKV2-30	.	IGKJ2	22	-1	-1	24
1	7.434944237918215E-4	TGTCAGCTATATGGCTTTTTC	CQLYGFF	IGKV4-1	.	IGKJ2	11	-1	-1	17
1	7.434944237918215E-4	TGTCAGCAGCGTAAGACTTTT	CQQRKTF	IGKV3-11	.	IGKJ2	12	-1	-1	15
