# Supplementary material for: Biomarkers and Immune Repertoire Metrics Identified by Peripheral Blood Transcriptomic Sequencing Reveal the Pathogenesis of COVID-19
Source: Front Immunol. 2021 Aug 24;12:677025. doi: 10.3389/fimmu.2021.677025 (PMC8421539; doi:10.3389/fimmu.2021.677025)
Supplement: Supplementary file 1 [file DataSheet_1.zip › TCR_BCR/IGK/convert.20S039623A.clonotypes.IGK.txt]

count	freq	cdr3nt	cdr3aa	v	d	j	VEnd	DStart	DEnd	JStart
5	0.015432098765432098	TGCATGCAAGGTCTACAACCTCCCTACACTTTT	CMQGLQPPYTF	IGKV2-28	.	IGKJ2	22	-1	-1	24
4	0.012345679012345678	TGTCACCAGTATGGCAGCTCACCCCCGTGGACGTTC	CHQYGSSPPWTF	IGKV3D-20	.	IGKJ1	26	-1	-1	25
4	0.012345679012345678	TGCATGCAAGGTACACACTGGCCGCACACTTTT	CMQGTHWPHTF	IGKV2-30	.	IGKJ2	22	-1	-1	25
3	0.009259259259259259	TGTCAGCACTATGGTAGCTCTCCTTTATTCACTTTC	CQHYGSSPLFTF	IGKV3-20	.	IGKJ3	23	-1	-1	25
3	0.009259259259259259	TGTCAGGAATATAATCAGTGGCCTTCGTGGACGTTC	CQEYNQWPSWTF	IGKV3-15	.	IGKJ1	23	-1	-1	25
3	0.009259259259259259	TGTCAACAGTATGATAATCTCCCTCCGCTCACTTTC	CQQYDNLPPLTF	IGKV1D-33	.	IGKJ4	26	-1	-1	25
3	0.009259259259259259	TGCCAACAGTATGATAGTTATTCTCCGTGGACATTC	CQQYDSYSPWTF	IGKV1-5	.	IGKJ1	23	-1	-1	25
3	0.009259259259259259	TGTCATCAGTATGGTAATTCACCCTTCACTTTC	CHQYGNSPFTF	IGKV3-20	.	IGKJ3	22	-1	-1	24
3	0.009259259259259259	TGTCAGCAGTATGCTGAAACACCGTACACTTTT	CQQYAETPYTF	IGKV3-20	.	IGKJ2	12	-1	-1	23
3	0.009259259259259259	TGTCAGCAGTATGGTAGTTTACCGTGGACGTTC	CQQYGSLPWTF	IGKV3-20	.	IGKJ1	16	-1	-1	22
3	0.009259259259259259	TGTCAGCAGTATGGTAGCTCACGTTACACTTTT	CQQYGSSRYTF	IGKV3-20	.	IGKJ2	21	-1	-1	24
3	0.009259259259259259	TGTCAGCAGTATGGTAGCTCACAGTGGACGTTC	CQQYGSSQWTF	IGKV3-20	.	IGKJ1	21	-1	-1	23
3	0.009259259259259259	TGTCAGCAATATCTTATTGCTCCCCTTACTTTC	CQQYLIAPLTF	IGKV4-1	.	IGKJ3	11	-1	-1	27
3	0.009259259259259259	TGTCAGCAATATCTTAGCCCTCCTGAGACTTTT	CQQYLSPPETF	IGKV4-1	.	IGKJ2	11	-1	-1	27
3	0.009259259259259259	TGTCAACAGTGTTATAGTTATCCGTGGACATTC	CQQCYSYPWTF	IGKV1D-43	.	IGKJ1	17	-1	-1	22
3	0.009259259259259259	TGTCAACAGTATGAGGATCTTCCACTCACTTTC	CQQYEDLPLTF	IGKV1-33	.	IGKJ4	13	-1	-1	24
3	0.009259259259259259	TGTCAACAGAGTTACAGTTCCCCTCGGACTTTT	CQQSYSSPRTF	IGKV1D-39	.	IGKJ2	24	-1	-1	27
3	0.009259259259259259	TGTCAACAGAGTTACAGTACCCCCAGGACGTTC	CQQSYSTPRTF	IGKV1-39	.	IGKJ1	26	-1	-1	25
3	0.009259259259259259	TGTCAACAGAGTTACAGTAGCCCCTACACTTTT	CQQSYSSPYTF	IGKV1-39	.	IGKJ2	25	-1	-1	24
3	0.009259259259259259	TGTCAAGAGAGTGACACTACGCCGTGGACGTTC	CQESDTTPWTF	IGKV1-39	.	IGKJ1	19	-1	-1	22
3	0.009259259259259259	TGTCAAAAGTATAACAGTGCCCCTCTCACTTTC	CQKYNSAPLTF	IGKV1-27	.	IGKJ3	23	-1	-1	25
3	0.009259259259259259	TGCCAACAGTGTGATACTTATTCTCGGGCGTTC	CQQCDTYSRAF	IGKV1-5	.	IGKJ1	23	-1	-1	28
3	0.009259259259259259	TGCCAAAAGTTTGATAATTATCCGATCACCTTC	CQKFDNYPITF	IGKV1-5	.	IGKJ5	20	-1	-1	22
3	0.009259259259259259	TGCATGCAAGGTCTACACACCCCTCTCACTTTC	CMQGLHTPLTF	IGKV2D-28	.	IGKJ4	24	-1	-1	24
3	0.009259259259259259	TGTCAACAGCGCAGCAACTGGCTCACTTTC	CQQRSNWLTF	IGKV3-11	.	IGKJ4	21	-1	-1	20
3	0.009259259259259259	TGTCAACAATATTATAGTACTCTCTTTTTC	CQQYYSTLFF	IGKV4-1	.	IGKJ3	21	-1	-1	26
3	0.009259259259259259	TGCTTGCAAGGTACACTCTGGTGGACGTTC	CLQGTLWWTF	IGKV2-30	.	IGKJ1	20	-1	-1	20
2	0.006172839506172839	TGTCAGCACTATGGTGGCTCACCCTCGTACACTTTC	CQHYGGSPSYTF	IGKV3-20	.	IGKJ4	22	-1	-1	29
2	0.006172839506172839	TGTCAGCAGTATAATAAGTGGCCTCCTCTCACTTTC	CQQYNKWPPLTF	IGKV3-15	.	IGKJ4	23	-1	-1	27
2	0.006172839506172839	TGCATGCAAGGTATACACCTTCTCGCGTGGACGTTC	CMQGIHLLAWTF	IGKV2-29	.	IGKJ1	21	-1	-1	25
2	0.006172839506172839	TGCATGGCAGCTCTGCAGACTCCTCGGGTCACTTTC	CMAALQTPRVTF	IGKV2D-28	.	IGKJ3	24	-1	-1	28
2	0.006172839506172839	TGTCAGCACCGTAGCAACTGGCCTCTCACTTTC	CQHRSNWPLTF	IGKV3-11	.	IGKJ4	23	-1	-1	24
2	0.006172839506172839	TGTCAGCAGTATGGTAGTTCACCGATCACCTTC	CQQYGSSPITF	IGKV3-20	.	IGKJ5	22	-1	-1	22
2	0.006172839506172839	TGTCAGCAGTATGGTAGCTCGATGTATACTTTT	CQQYGSSMYTF	IGKV3-20	.	IGKJ2	19	-1	-1	21
2	0.006172839506172839	TGTCAGCAGTATGGTAGCTCACCTCGGACGTTC	CQQYGSSPRTF	IGKV3D-20	.	IGKJ1	24	-1	-1	25
2	0.006172839506172839	TGTCAGCAGTATGGTAGCTCACCGTGGACGTTC	CQQYGSSPWTF	IGKV3-20	.	IGKJ1	22	-1	-1	22
2	0.006172839506172839	TGTCAGCAGTATGGAAGCTCATCGTACACTTTT	CQQYGSSSYTF	IGKV3-20	.	IGKJ2	20	-1	-1	23
2	0.006172839506172839	TGTCAGCAGTATAATAAGTGGCCTCGGACTTTC	CQQYNKWPRTF	IGKV3-15	.	IGKJ3	23	-1	-1	27
2	0.006172839506172839	TGTCAGCAGAGTTACAGTACCCCTCGGACGTTC	CQQSYSTPRTF	IGKV1D-39	.	IGKJ1	24	-1	-1	25
2	0.006172839506172839	TGTCAACAGTATGGTAGTACACCGTACACTTTT	CQQYGSTPYTF	IGKV3-20	.	IGKJ2	16	-1	-1	23
2	0.006172839506172839	TGTCAACAGTATGATAATCTCTGGCTCACTTTC	CQQYDNLWLTF	IGKV1-33	.	IGKJ4	20	-1	-1	23
2	0.006172839506172839	TGTCAACAGTATGATAATGTCTCGCTCACTTTC	CQQYDNVSLTF	IGKV1-33	.	IGKJ4	17	-1	-1	22
2	0.006172839506172839	TGTCAACAGGCTCATAGTTACCCGATCACTTTC	CQQAHSYPITF	IGKV1-8	.	IGKJ4	22	-1	-1	25
2	0.006172839506172839	TGTCAACAGGCTAACAGTTTCCCTCGTACGTTC	CQQANSFPRTF	IGKV1-12	.	IGKJ1	23	-1	-1	27
2	0.006172839506172839	TGTCAACAGACTTTCACAACCCCGTGGACGTTC	CQQTFTTPWTF	IGKV1-39	.	IGKJ1	22	-1	-1	22
2	0.006172839506172839	TGTCAACAGACTTCCACAACCCCGTGGACGTTC	CQQTSTTPWTF	IGKV1-39	.	IGKJ1	22	-1	-1	22
2	0.006172839506172839	TGTCAACAGAGTTACATTGTCCCTTACAATTTT	CQQSYIVPYNF	IGKV1-39	.	IGKJ2	15	-1	-1	24
2	0.006172839506172839	TGTCAACAGAGTTACAGTACCCCTCTCACTTTT	CQQSYSTPLTF	IGKV1D-39	.	IGKJ2	24	-1	-1	26
2	0.006172839506172839	TGTCAACAGAGTTACAGTACCCCGTACACTTTT	CQQSYSTPYTF	IGKV1-39	.	IGKJ2	22	-1	-1	23
2	0.006172839506172839	TGTCAACAGAGTTACAGTACCCCGCTCACTTTC	CQQSYSTPLTF	IGKV1-39	.	IGKJ4	22	-1	-1	22
2	0.006172839506172839	TGTCAACAATATCATGATCTCCCGTACACTTTT	CQQYHDLPYTF	IGKV1-33	.	IGKJ2	22	-1	-1	23
2	0.006172839506172839	TGTCAACAAGTTTATAAATACCCGGTCACCTTC	CQQVYKYPVTF	IGKV1-9	.	IGKJ5	7	-1	-1	25
2	0.006172839506172839	TGTCAAGAGAGTGACACTACCCCGTGGACGTTC	CQESDTTPWTF	IGKV1-39	.	IGKJ1	22	-1	-1	22
2	0.006172839506172839	TGTCAAAAGCATGATAGTGCCCCGTACAGATTT	CQKHDSAPYRF	IGKV1-27	.	IGKJ2	22	-1	-1	23
2	0.006172839506172839	TGTAAGCAGAGTAGCGGCTGGCCTTTCACCTTC	CKQSSGWPFTF	IGKV3-11	.	IGKJ5	23	-1	-1	25
2	0.006172839506172839	TGCCTACAGTATAATAGTTATCCGCTCACTCTC	CLQYNSYPLTL	IGKV1-5	.	IGKJ4	20	-1	-1	22
2	0.006172839506172839	TGCCTACAGTACAAGACTTACCCATTCACCTTC	CLQYKTYPFTF	IGKV1-16	.	IGKJ3	22	-1	-1	23
2	0.006172839506172839	TGCCAGCAATATAAGACTTACCCATTCACTTTC	CQQYKTYPFTF	IGKV1-16	.	IGKJ3	22	-1	-1	23
2	0.006172839506172839	TGCCAACACTATTATGATTTCCCGTACACTTTT	CQHYYDFPYTF	IGKV1-16	.	IGKJ2	11	-1	-1	23
2	0.006172839506172839	TGCCAACAATATGACCATGATCCCGATACTTTC	CQQYDHDPDTF	IGKV1-5	.	IGKJ5	11	-1	-1	30
2	0.006172839506172839	TGCCAACAATATATTTCTTATCCCTGGACGTTC	CQQYISYPWTF	IGKV1-5	.	IGKJ1	12	-1	-1	24
2	0.006172839506172839	TGCCAACAATATAATGATTATCCGTGGACCTTC	CQQYNDYPWTF	IGKV1-5	.	IGKJ1	14	-1	-1	22
2	0.006172839506172839	TGCATGCAGGCTACACGCTGGCCCTGGACGTTC	CMQATRWPWTF	IGKV2-30	.	IGKJ1	22	-1	-1	24
2	0.006172839506172839	TGCATGCAAGCTCTACAAACTCCGTGGACGTTC	CMQALQTPWTF	IGKV2-28	.	IGKJ1	22	-1	-1	22
2	0.006172839506172839	TGCATGCAAGCTACACAATTTCCTCGGACGTTC	CMQATQFPRTF	IGKV2-24	.	IGKJ1	27	-1	-1	25
2	0.006172839506172839	TGCATGCAAGGTGTACACTGGCCTCGGACGTTC	CMQGVHWPRTF	IGKV2D-30	.	IGKJ1	24	-1	-1	25
2	0.006172839506172839	TGCATGCAAGGTATACACCTTCCGCTCACTTTC	CMQGIHLPLTF	IGKV2-29	.	IGKJ4	22	-1	-1	22
2	0.006172839506172839	TGCATGCAAGGTACACACTGGCCGCTCACTTTC	CMQGTHWPLTF	IGKV2-30	.	IGKJ4	22	-1	-1	22
2	0.006172839506172839	TGCATGCAAGGTACACAATGGTCCTACACTTTT	CMQGTQWSYTF	IGKV2-30	.	IGKJ2	20	-1	-1	24
2	0.006172839506172839	TGCATGGGAGTTCTGCAAATGCCCTTCACTTTC	CMGVLQMPFTF	IGKV2-28	.	IGKJ3	18	-1	-1	24
2	0.006172839506172839	TGTCAGCAGTATGGTAGCCTTATCACTTTC	CQQYGSLITF	IGKV3-20	.	IGKJ3	17	-1	-1	22
2	0.006172839506172839	TGCCAACACTATATTTCTTGGCCCCGCTTC	CQHYISWPRF	IGKV3-15	.	IGKJ3	12	-1	-1	27
2	0.006172839506172839	TGCCAACACTATAGTGATTACTCCTTC	CQHYSDYSF	IGKV1-5	.	IGKJ1	12	-1	-1	24
1	0.0030864197530864196	TGTCTACAATATGGTACCTCGCCTCCCTCATTCCCTTTC	CLQYGTSPPSFPF	IGKV3D-20	.	IGKJ3	25	-1	-1	29
1	0.0030864197530864196	TGTCAGCACTATAATAACTGGCCTCCTATGTACACTTTT	CQHYNNWPPMYTF	IGKV3D-15	.	IGKJ2	25	-1	-1	27
1	0.0030864197530864196	TGTCAGCAGCGTAGCAACTGGCCTCCGGGGTACACTTTT	CQQRSNWPPGYTF	IGKV3D-11	.	IGKJ2	27	-1	-1	29
1	0.0030864197530864196	TGTCAACACCGTACCAACTCGCCTCCGGGGTACGCTTTT	CQHRTNSPPGYAF	IGKV3D-11	.	IGKJ2	27	-1	-1	29
1	0.0030864197530864196	TGTCAACAGAGTTACAGTACCGTGGGGATGTACACTTTT	CQQSYSTVGMYTF	IGKV1-39	.	IGKJ2	20	-1	-1	27
1	0.0030864197530864196	TGTCATCAGTATGGTAGCACAAATCGGGCCTCTTTT	CHQYGSTNRASF	IGKV3-7	.	IGKJ2	8	-1	-1	31
1	0.0030864197530864196	TGTCAGCAGTATGGTAGCTCATATTCGTGGACGTTC	CQQYGSSYSWTF	IGKV3-20	.	IGKJ1	20	-1	-1	25
1	0.0030864197530864196	TGTCAGCAGTATGGTAGCTCACCTCCGTACACTTTT	CQQYGSSPPYTF	IGKV3D-20	.	IGKJ2	26	-1	-1	26
1	0.0030864197530864196	TGTCAGCAGTATGGTAGCTCACCTCCGGTCACTTTT	CQQYGSSPPVTF	IGKV3D-20	.	IGKJ2	27	-1	-1	29
1	0.0030864197530864196	TGTCAGCAGTATAGTACCTCACAGTCGTTCACCTTC	CQQYSTSQSFTF	IGKV3-20	.	IGKJ4	21	-1	-1	28
1	0.0030864197530864196	TGTCAGCAGTATAATAACTGGCCTCCGCTCACTTTC	CQQYNNWPPLTF	IGKV3D-15	.	IGKJ4	26	-1	-1	25
1	0.0030864197530864196	TGTCAGCAGAGTTACGGTTCCCCTCTGCTCACTTTC	CQQSYGSPLLTF	IGKV1D-39	.	IGKJ4	24	-1	-1	26
1	0.0030864197530864196	TGTCAGCAATATACTAACGCACCCTCGCACACTTTT	CQQYTNAPSHTF	IGKV3-20	.	IGKJ2	11	-1	-1	28
1	0.0030864197530864196	TGTCAGCAACGTAGCAACTGGCCTCCCTTCACCTTC	CQQRSNWPPFTF	IGKV3-11	.	IGKJ5	23	-1	-1	28
1	0.0030864197530864196	TGTCAACATTATAATATCAGGCCTCCGCTCACTTTC	CQHYNIRPPLTF	IGKV3-15	.	IGKJ4	23	-1	-1	25
1	0.0030864197530864196	TGTCAACAGCTTCATAGTCAGCCCTCGGTCACCTTC	CQQLHSQPSVTF	IGKV1-9	.	IGKJ5	17	-1	-1	24
1	0.0030864197530864196	TGTCAACAGAGTTTCACCTGGCCTATATTCAGTTTC	CQQSFTWPIFSF	IGKV1-39	.	IGKJ3	12	-1	-1	24
1	0.0030864197530864196	TGTCAACAGAGTTTCACCTGGCCTATATTCAGTTTC	CQQSFTWPIFSF	IGKV1-13	.	IGKJ3	8	-1	-1	24
1	0.0030864197530864196	TGTCAACAGAGTTACAGTACCCCTCAAGGCACTTTC	CQQSYSTPQGTF	IGKV1D-39	.	IGKJ3	24	-1	-1	29
1	0.0030864197530864196	TGTCAACAGAGTTACAGTACCCCTAGGGACACTTTT	CQQSYSTPRDTF	IGKV1-39	.	IGKJ2	27	-1	-1	28
1	0.0030864197530864196	TGTCAACAGAGTTACAGAACTGCTCCGTTCACCTTC	CQQSYRTAPFTF	IGKV1D-39	.	IGKJ3	26	-1	-1	27
1	0.0030864197530864196	TGTCAACAATATATTAACTGGCCTCCGAACACTTTT	CQQYINWPPNTF	IGKV3D-15	.	IGKJ2	26	-1	-1	28
1	0.0030864197530864196	TGTCAAGAGAGTGACTCTACCCCTGTGTTCACTTTT	CQESDSTPVFTF	IGKV1-39	.	IGKJ3	23	-1	-1	27
1	0.0030864197530864196	TGTAAGCAATATTATAGTACTCCTCGGCTCACTTTC	CKQYYSTPRLTF	IGKV4-1	.	IGKJ4	23	-1	-1	26
1	0.0030864197530864196	TGCATGCAAGGTACACACTGGCCTCCGTACACTTTT	CMQGTHWPPYTF	IGKV2D-30	.	IGKJ2	26	-1	-1	26
1	0.0030864197530864196	TGTCTACAGCATAATAGTTACCCGCTCACTTTC	CLQHNSYPLTF	IGKV1-17	.	IGKJ4	22	-1	-1	22
1	0.0030864197530864196	TGTCTACAGCATAATAGTTACCCACTCACTTTC	CLQHNSYPLTF	IGKV1-17	.	IGKJ4	22	-1	-1	24
1	0.0030864197530864196	TGTCTACAAGATTACAATTATCCGTACACTTTT	CLQDYNYPYTF	IGKV1-6	.	IGKJ2	19	-1	-1	23
1	0.0030864197530864196	TGTCTACAAGATTACAATTATCCGCTCAGTTTC	CLQDYNYPLSF	IGKV1-6	.	IGKJ4	19	-1	-1	22
1	0.0030864197530864196	TGTCTACAAGAGTACGATTACCCTCGAACGTTC	CLQEYDYPRTF	IGKV1-6	.	IGKJ1	23	-1	-1	27
1	0.0030864197530864196	TGTCACCTCTATGGTACCTCACCGGGCACGTTC	CHLYGTSPGTF	IGKV3-20	.	IGKJ1	22	-1	-1	27
1	0.0030864197530864196	TGTCACCAGTATACTACCTGGCCTTACACTTTT	CHQYTTWPYTF	IGKV3-15	.	IGKJ2	23	-1	-1	24
1	0.0030864197530864196	TGTCACCAACGTATCAAATGGCTATTCACTTTC	CHQRIKWLFTF	IGKV3-11	.	IGKJ3	21	-1	-1	22
1	0.0030864197530864196	TGTCAGCACTATAATAACTTACCTCTTACATTC	CQHYNNLPLTF	IGKV3-15	.	IGKJ4	18	-1	-1	30
1	0.0030864197530864196	TGTCAGCAGTCTCATAAGGGGCCCATCACCTTC	CQQSHKGPITF	IGKV3-15	.	IGKJ5	16	-1	-1	24
1	0.0030864197530864196	TGTCAGCAGTCTAATAACTGGCCCTACACTTTT	CQQSNNWPYTF	IGKV3-15	.	IGKJ2	22	-1	-1	24
1	0.0030864197530864196	TGTCAGCAGTATTGTAGCTCACCGTGGACGTTC	CQQYCSSPWTF	IGKV3-20	.	IGKJ1	22	-1	-1	22
1	0.0030864197530864196	TGTCAGCAGTATCGTAGCTCGCCTAGGACGTTC	CQQYRSSPRTF	IGKV3-20	.	IGKJ1	26	-1	-1	25
1	0.0030864197530864196	TGTCAGCAGTATGGTAGTTCACCCCAGACGTTC	CQQYGSSPQTF	IGKV3-20	.	IGKJ1	22	-1	-1	26
1	0.0030864197530864196	TGTCAGCAGTATGGTAGTTCACCGCTCACTTTC	CQQYGSSPLTF	IGKV3-20	.	IGKJ4	22	-1	-1	22
1	0.0030864197530864196	TGTCAGCAGTATGGTAGCTCACCTCGAACGTTC	CQQYGSSPRTF	IGKV3D-20	.	IGKJ1	24	-1	-1	27
1	0.0030864197530864196	TGTCAGCAGTATGGTAGCTCACCTCAGACGTTC	CQQYGSSPQTF	IGKV3D-20	.	IGKJ1	24	-1	-1	26
1	0.0030864197530864196	TGTCAGCAGTATGGTAGCTCACCGATCACCTTC	CQQYGSSPITF	IGKV3-20	.	IGKJ5	22	-1	-1	22
1	0.0030864197530864196	TGTCAGCAGTATGGTAGCTCACCGAGGACGTTC	CQQYGSSPRTF	IGKV3-20	.	IGKJ1	26	-1	-1	25
1	0.0030864197530864196	TGTCAGCAGTATGGTAGCACACCTTTGACGTTC	CQQYGSTPLTF	IGKV3-20	.	IGKJ1	23	-1	-1	26
1	0.0030864197530864196	TGTCAGCAGTATGGTAACTCATTGGAGACGTAC	CQQYGNSLETY	IGKV3-20	.	IGKJ1	20	-1	-1	26
1	0.0030864197530864196	TGTCAGCAGTATGATGTTTGGCCCCGGACGTTC	CQQYDVWPRTF	IGKV3-15	.	IGKJ1	11	-1	-1	25
1	0.0030864197530864196	TGTCAGCAGTATGATAGCTCACTTAGTACTTTT	CQQYDSSLSTF	IGKV3-20	.	IGKJ2	25	-1	-1	27
1	0.0030864197530864196	TGTCAGCAGTATAATAGGTGGCCGTACACTTTT	CQQYNRWPYTF	IGKV3-15	.	IGKJ2	22	-1	-1	23
1	0.0030864197530864196	TGTCAGCAGTATAATAACTGGCTGCGGACGTTC	CQQYNNWLRTF	IGKV3-15	.	IGKJ1	21	-1	-1	25
1	0.0030864197530864196	TGTCAGCAGTATAATAACTGGCCTCTCGTTTTC	CQQYNNWPLVF	IGKV3D-15	.	IGKJ4	24	-1	-1	29
1	0.0030864197530864196	TGTCAGCAGTATAATAACTGGCCCTGGACGTTC	CQQYNNWPWTF	IGKV3-15	.	IGKJ1	22	-1	-1	24
1	0.0030864197530864196	TGTCAGCAGTATAATAACTGGCCGCTCACTTTC	CQQYNNWPLTF	IGKV3-15	.	IGKJ4	22	-1	-1	22
1	0.0030864197530864196	TGTCAGCAGCGTTACAAGTGGCCTCTGACGTTC	CQQRYKWPLTF	IGKV4-1	.	IGKJ1	7	-1	-1	26
1	0.0030864197530864196	TGTCAGCAGCGTACGAACTGGCCTCTCACTTTC	CQQRTNWPLTF	IGKV3-11	.	IGKJ3	23	-1	-1	25
1	0.0030864197530864196	TGTCAGCAGCGTAGTGACTGGCCTCTCACTTTC	CQQRSDWPLTF	IGKV3-11	.	IGKJ4	23	-1	-1	24
1	0.0030864197530864196	TGTCAGCAGCGTAGCACCTGGCCTCGGACGTTC	CQQRSTWPRTF	IGKV3-11	.	IGKJ1	23	-1	-1	25
1	0.0030864197530864196	TGTCAGCAGCGTAGCAACTGGTCCGTGACTTTT	CQQRSNWSVTF	IGKV3-11	.	IGKJ2	20	-1	-1	27
1	0.0030864197530864196	TGTCAGCAGCGTAGCAACTGGCCTTGGACGTTC	CQQRSNWPWTF	IGKV3-11	.	IGKJ1	23	-1	-1	24
1	0.0030864197530864196	TGTCAGCAGCGTAGCAACTGGCCCATCACCTTC	CQQRSNWPITF	IGKV3-11	.	IGKJ5	22	-1	-1	24
1	0.0030864197530864196	TGTCAGCAGCATGGTATCTCACAGTTCACTTTT	CQQHGISQFTF	IGKV3-20	.	IGKJ2	21	-1	-1	26
1	0.0030864197530864196	TGTCAGCAGAGTGACAGTATACCCCGGACGTTC	CQQSDSIPRTF	IGKV1-39	.	IGKJ2	18	-1	-1	33
1	0.0030864197530864196	TGTCAGCAATATTTTAGTAAGCCTCTCACTTTC	CQQYFSKPLTF	IGKV4-1	.	IGKJ4	18	-1	-1	24
1	0.0030864197530864196	TGTCAGCAATATTATACTACTTCGCTCACTTTC	CQQYYTTSLTF	IGKV4-1	.	IGKJ4	20	-1	-1	22
1	0.0030864197530864196	TGTCAGCAATATTACGATTTTCCTGTCACTTTC	CQQYYDFPVTF	IGKV4-1	.	IGKJ4	13	-1	-1	25
1	0.0030864197530864196	TGTCAGCAATATAGTAACTGGCCGTGGACGTTC	CQQYSNWPWTF	IGKV3-15	.	IGKJ1	22	-1	-1	22
1	0.0030864197530864196	TGTCAGCAATACAATAACTGGCCTCGGACGTTC	CQQYNNWPRTF	IGKV4-1	.	IGKJ1	10	-1	-1	25
1	0.0030864197530864196	TGTCAGCAACGTCGCAACTGGCCTCAGTCGTTC	CQQRRNWPQSF	IGKV2-40	.	IGKJ1	11	-1	-1	28
1	0.0030864197530864196	TGTCAACACCTTACTAGTCTCCCCCGGACGTTC	CQHLTSLPRTF	IGKV1-9	.	IGKJ1	17	-1	-1	25
1	0.0030864197530864196	TGTCAACACCGTAGTGGCTGGCCGTGGACGTTC	CQHRSGWPWTF	IGKV3-11	.	IGKJ1	13	-1	-1	22
1	0.0030864197530864196	TGTCAACACAATTTCAGGACCCCTCTCACTTTC	CQHNFRTPLTF	IGKV1D-39	.	IGKJ4	24	-1	-1	24
1	0.0030864197530864196	TGTCAACAGTATTATAGTACCTCATTCACTTTC	CQQYYSTSFTF	IGKV1D-43	.	IGKJ3	20	-1	-1	23
1	0.0030864197530864196	TGTCAACAGTATGATAATCTCCCCTGGACGTTC	CQQYDNLPWTF	IGKV1-33	.	IGKJ1	22	-1	-1	24
1	0.0030864197530864196	TGTCAACAGTATAATAACTGGCCTATCACTTTC	CQQYNNWPITF	IGKV3-15	.	IGKJ3	24	-1	-1	25
1	0.0030864197530864196	TGTCAACAGGCTAGCAGTTTACCGCTCACTTTC	CQQASSLPLTF	IGKV1-12	.	IGKJ4	19	-1	-1	22
1	0.0030864197530864196	TGTCAACAGGCTAACACTTTCCCGTGGACGTTC	CQQANTFPWTF	IGKV1-13	.	IGKJ1	8	-1	-1	22
1	0.0030864197530864196	TGTCAACAGGCTAACAGTTTCCCTCTCACTTTC	CQQANSFPLTF	IGKV1-12	.	IGKJ4	23	-1	-1	24
1	0.0030864197530864196	TGTCAACAGGCTAACAGTTTCGCGTACACTTTT	CQQANSFAYTF	IGKV1-12	.	IGKJ2	20	-1	-1	23
1	0.0030864197530864196	TGTCAACAGGCTAAGAGTTTCCCTCGGACGTTC	CQQAKSFPRTF	IGKV1-12	.	IGKJ1	23	-1	-1	25
1	0.0030864197530864196	TGTCAACAGGGTAATACTCTCCCGTGGACGTTC	CQQGNTLPWTF	IGKV1-12	.	IGKJ1	13	-1	-1	22
1	0.0030864197530864196	TGTCAACAGGATTATACTTACCCGTACACTTTT	CQQDYTYPYTF	IGKV1-8	.	IGKJ2	22	-1	-1	23
1	0.0030864197530864196	TGTCAACAGACTTTCAGAACCCCTCAGACTTTC	CQQTFRTPQTF	IGKV1D-39	.	IGKJ3	24	-1	-1	27
1	0.0030864197530864196	TGTCAACAGACTGACAGTACCCCCCGGACTTTC	CQQTDSTPRTF	IGKV1D-39	.	IGKJ1	27	-1	-1	25
1	0.0030864197530864196	TGTCAACAGAGTTCCAGTGTACCGCTCACTTTC	CQQSSSVPLTF	IGKV1-39	.	IGKJ4	17	-1	-1	22
1	0.0030864197530864196	TGTCAACAGAGTTACACTAACCCCTGGACGTTC	CQQSYTNPWTF	IGKV1-39	.	IGKJ1	22	-1	-1	24
1	0.0030864197530864196	TGTCAACAGAGTTACAGTTCCCCTCGGACGTTT	CQQSYSSPRTF	IGKV1D-39	.	IGKJ2	24	-1	-1	30
1	0.0030864197530864196	TGTCAACAGAGTTACAGTCCCCCCTACACTTTT	CQQSYSPPYTF	IGKV1-39	.	IGKJ2	22	-1	-1	24
1	0.0030864197530864196	TGTCAACAGAGTTACAGTATCCCGTTCACTTTT	CQQSYSIPFTF	IGKV1-39	.	IGKJ2	22	-1	-1	26
1	0.0030864197530864196	TGTCAACAGAGTTACAGTACCTCGTACACTTTT	CQQSYSTSYTF	IGKV1-39	.	IGKJ2	20	-1	-1	23
1	0.0030864197530864196	TGTCAACAGAGTTACAGTACCCTCCTCACTTTC	CQQSYSTLLTF	IGKV1-39	.	IGKJ4	21	-1	-1	24
1	0.0030864197530864196	TGTCAACAGAGTTACAGTACCCCTTTCACTTTC	CQQSYSTPFTF	IGKV1-39	.	IGKJ3	23	-1	-1	24
1	0.0030864197530864196	TGTCAACAGAGTTACAGTACCCCTCTCACTTTC	CQQSYSTPLTF	IGKV1D-39	.	IGKJ4	24	-1	-1	24
1	0.0030864197530864196	TGTCAACAGAGTTACAGTACCCCTCGGGGCTTC	CQQSYSTPRGF	IGKV1-39	.	IGKJ5	28	-1	-1	29
1	0.0030864197530864196	TGTCAACAGAGTTACAGTACCCCCTACACTTTT	CQQSYSTPYTF	IGKV1-39	.	IGKJ2	22	-1	-1	24
1	0.0030864197530864196	TGTCAACAGAGTTACAGTACCCCGTGGACGTTC	CQQSYSTPWTF	IGKV1-39	.	IGKJ1	22	-1	-1	22
1	0.0030864197530864196	TGTCAACAGAGTTACAGTAGTCCGATCACCTTC	CQQSYSSPITF	IGKV1-39	.	IGKJ5	18	-1	-1	22
1	0.0030864197530864196	TGTCAACAGAGTCTCACTCTCCCTCTCACTTTC	CQQSLTLPLTF	IGKV1-39	.	IGKJ4	11	-1	-1	24
1	0.0030864197530864196	TGTCAACAATATTATGATACTCAATTCACTTTC	CQQYYDTQFTF	IGKV4-1	.	IGKJ3	21	-1	-1	23
1	0.0030864197530864196	TGTCAAAAGCATGATAGTGCCCCGTACTGGTTT	CQKHDSAPYWF	IGKV1-27	.	IGKJ2	22	-1	-1	30
1	0.0030864197530864196	TGTCAAAAGCATGATAGTGCCCCGTACTGGTTT	CQKHDSAPYWF	IGKV1D-43	.	IGKJ2	22	-1	-1	30
1	0.0030864197530864196	TGTCAAAAGAGTTACAGTACCCCTCCAACTTTT	CQKSYSTPPTF	IGKV1D-39	.	IGKJ2	25	-1	-1	27
1	0.0030864197530864196	TGTCAAAAATTTAACAGTGCCCCGTACACTTTT	CQKFNSAPYTF	IGKV1-27	.	IGKJ2	22	-1	-1	23
1	0.0030864197530864196	TGTCAAAAATATGACAGTGCCCCGTATACTTTT	CQKYDSAPYTF	IGKV1-27	.	IGKJ2	22	-1	-1	23
1	0.0030864197530864196	TGTCAAAAATATAACAGTGCCCCGCTCACTTTC	CQKYNSAPLTF	IGKV1-27	.	IGKJ4	22	-1	-1	22
1	0.0030864197530864196	TGCTTGCAAGGTACACACTGGTGTCCGACGTTC	CLQGTHWCPTF	IGKV2-30	.	IGKJ1	20	-1	-1	26
1	0.0030864197530864196	TGCCTGCAGTATAAGACTTACCCATTCACTTTC	CLQYKTYPFTF	IGKV1-16	.	IGKJ3	22	-1	-1	23
1	0.0030864197530864196	TGCCTACAATATAATAGTTTCTCTCCGACGTTC	CLQYNSFSPTF	IGKV1-5	.	IGKJ1	18	-1	-1	26
1	0.0030864197530864196	TGCCTACAATATAAGACTTACGCATTCACTTTC	CLQYKTYAFTF	IGKV1-16	.	IGKJ3	20	-1	-1	23
1	0.0030864197530864196	TGCCAGCAGTATCTGACTTACCCATTCACTTTC	CQQYLTYPFTF	IGKV1-16	.	IGKJ3	11	-1	-1	23
1	0.0030864197530864196	TGCCAACTCTATAAGAGTTACCCATTCACTTTC	CQLYKSYPFTF	IGKV1-5	.	IGKJ3	19	-1	-1	23
1	0.0030864197530864196	TGCCAACACTATAGTACTTTCCCGTGGACGTTC	CQHYSTFPWTF	IGKV1-5	.	IGKJ1	12	-1	-1	22
1	0.0030864197530864196	TGCCAACAGTATGACAGTTATCCATACACTTTC	CQQYDSYPYTF	IGKV1-5	.	IGKJ3	20	-1	-1	26
1	0.0030864197530864196	TGCCAACAGTATAATACTTATCCCTGGACGTTC	CQQYNTYPWTF	IGKV1-5	.	IGKJ1	20	-1	-1	24
1	0.0030864197530864196	TGCCAACAGTATAATAGTTATTCGAGGACGTTC	CQQYNSYSRTF	IGKV1-5	.	IGKJ1	22	-1	-1	25
1	0.0030864197530864196	TGCCAACAGTACCACACTTATTTGTATACTTTT	CQQYHTYLYTF	IGKV1-5	.	IGKJ2	10	-1	-1	22
1	0.0030864197530864196	TGCCAACAATATAATGATTACCCGTACACTTTT	CQQYNDYPYTF	IGKV1-16	.	IGKJ2	22	-1	-1	23
1	0.0030864197530864196	TGCCAACAATATAATAATTATCCGTGGACCTTC	CQQYNNYPWTF	IGKV1-5	.	IGKJ1	20	-1	-1	22
1	0.0030864197530864196	TGCCAACAATATAATAAATATCCGCTCACCTTC	CQQYNKYPLTF	IGKV1-16	.	IGKJ5	15	-1	-1	25
1	0.0030864197530864196	TGCGCGCAAGCTACAAACTGGCCTCGCACTTTT	CAQATNWPRTF	IGKV2D-30	.	IGKJ2	24	-1	-1	26
1	0.0030864197530864196	TGCATGCAAGCTCTACAAACTCCTCTGACTTTC	CMQALQTPLTF	IGKV2D-28	.	IGKJ4	24	-1	-1	27
1	0.0030864197530864196	TGCATGCAAGCTCTACAAACTCCGTACACTTTT	CMQALQTPYTF	IGKV2-28	.	IGKJ2	22	-1	-1	23
1	0.0030864197530864196	TGCATGCAAGCTCTACAAACTCCGATCACCTTC	CMQALQTPITF	IGKV2-28	.	IGKJ5	22	-1	-1	22
1	0.0030864197530864196	TGCATGCAAGCTCTACAAACTCGTCTCACTTTC	CMQALQTRLTF	IGKV2-28	.	IGKJ4	21	-1	-1	24
1	0.0030864197530864196	TGCATGCAAGCTCTACAAACCCCTCTCACTTTC	CMQALQTPLTF	IGKV2D-28	.	IGKJ4	24	-1	-1	24
1	0.0030864197530864196	TGCATGCAAGGTACACACTGGCCTCGGACGTTC	CMQGTHWPRTF	IGKV2D-30	.	IGKJ1	24	-1	-1	25
1	0.0030864197530864196	TGCATGCAAAGTATACAGTTTCCCCGCACTTTT	CMQSIQFPRTF	IGKV2D-29	.	IGKJ2	22	-1	-1	26
1	0.0030864197530864196	TGCATGCAAAGTATACAGCTTCCGATCACCTTC	CMQSIQLPITF	IGKV2D-29	.	IGKJ5	22	-1	-1	22
1	0.0030864197530864196	TGCATACAAGTTTTACGAACTCCTCTCATTTTC	CIQVLRTPLIF	IGKV2D-28	.	IGKJ4	24	-1	-1	24
1	0.0030864197530864196	TGTCACCAGTATCATGACTCAGCGACGTTC	CHQYHDSATF	IGKV3-20	.	IGKJ1	11	-1	-1	23
1	0.0030864197530864196	TGTCAGCAGTATAGCACTTTTGCGACGTTC	CQQYSTFATF	IGKV1-5	.	IGKJ1	12	-1	-1	23
1	0.0030864197530864196	TGTCAGCAGTATAATAACTGGCGCACTTTC	CQQYNNWRTF	IGKV3-15	.	IGKJ4	21	-1	-1	23
1	0.0030864197530864196	TGTCAGCAGCGTAGCAACTGGATCACCTTC	CQQRSNWITF	IGKV3-11	.	IGKJ5	20	-1	-1	20
1	0.0030864197530864196	TGTCAGCAACGTAGCAACGGGCTCACTTTC	CQQRSNGLTF	IGKV3-11	.	IGKJ4	21	-1	-1	20
1	0.0030864197530864196	TGTCAGCAACGCACCAGCTGGCCTCGATTC	CQQRTSWPRF	IGKV3-11	.	IGKJ4	23	-1	-1	27
1	0.0030864197530864196	TGTCAGGAATATTATAATTCTCGGACGTTC	CQEYYNSRTF	IGKV4-1	.	IGKJ1	15	-1	-1	22
1	0.0030864197530864196	TGTCAACAGTATGATAATCTCCCTCTTTTC	CQQYDNLPLF	IGKV1D-33	.	IGKJ4	24	-1	-1	26
1	0.0030864197530864196	TGTCAACAGTATGATAATCTCCCCCCCTTT	CQQYDNLPPF	IGKV1-33	.	IGKJ2	22	-1	-1	27
1	0.0030864197530864196	TGTCAACAGTATGATAACCTGCTCACTTTC	CQQYDNLLTF	IGKV1-33	.	IGKJ4	16	-1	-1	20
1	0.0030864197530864196	TGTCAACAGAGTTACAGTGCCCGGACGTTC	CQQSYSARTF	IGKV1-39	.	IGKJ1	21	-1	-1	22
1	0.0030864197530864196	TGTCAACAGAGTTACAGTACCCCGACTTTT	CQQSYSTPTF	IGKV1-39	.	IGKJ2	22	-1	-1	24
1	0.0030864197530864196	TGTCAACAAAGTTACAGTAGGGACACTTTT	CQQSYSRDTF	IGKV1-39	.	IGKJ2	18	-1	-1	22
1	0.0030864197530864196	TGCCAACAGTATAATACTTACCGGACGTTC	CQQYNTYRTF	IGKV1-5	.	IGKJ1	19	-1	-1	22
1	0.0030864197530864196	TGCCAACAGTATAATAGTTATTCGACGTTC	CQQYNSYSTF	IGKV1-5	.	IGKJ1	22	-1	-1	23
1	0.0030864197530864196	TGCATGCAAGCTACACAATCCGTCTCTTTT	CMQATQSVSF	IGKV2-24	.	IGKJ2	18	-1	-1	25
1	0.0030864197530864196	TGCCAACAGTATAATAGTTATTCTTTT	CQQYNSYSF	IGKV1-5	.	IGKJ2	23	-1	-1	22
1	0.0030864197530864196	TGCATGCTAGCTTCACAGTACACGTTT	CMLASQYTF	IGKV2-30	.	IGKJ2	16	-1	-1	17
1	0.0030864197530864196	TGCATGCAAGGTACCAGAACTTTT	CMQGTRTF	IGKV2-30	.	IGKJ2	13	-1	-1	18
