# Supplementary material for: Biomarkers and Immune Repertoire Metrics Identified by Peripheral Blood Transcriptomic Sequencing Reveal the Pathogenesis of COVID-19
Source: Front Immunol. 2021 Aug 24;12:677025. doi: 10.3389/fimmu.2021.677025 (PMC8421539; doi:10.3389/fimmu.2021.677025)
Supplement: Supplementary file 1 [file DataSheet_1.zip › TCR_BCR/IGK/convert.20S039624A.clonotypes.IGK.txt]

count	freq	cdr3nt	cdr3aa	v	d	j	VEnd	DStart	DEnd	JStart
9	0.02786377708978328	TGTCAGCAATATTATACTACTCCGTACACTTTT	CQQYYTTPYTF	IGKV4-1	.	IGKJ2	22	-1	-1	23
9	0.02786377708978328	TGTCAGCATTATTATGGTACTCCTCGGTTC	CQHYYGTPRF	IGKV4-1	.	IGKJ1	23	-1	-1	26
8	0.02476780185758514	TGTAAGAATTACAATGGTCGCCCATTTTACACTTTT	CKNYNGRPFYTF	IGKV3-20	.	IGKJ2	2	-1	-1	27
8	0.02476780185758514	TGTCAACAGAGTCACGGTACCCCTCTCATTTTC	CQQSHGTPLIF	IGKV1D-39	.	IGKJ4	24	-1	-1	24
8	0.02476780185758514	TGTCAACAATATGGCAGCCCATTTTACACTTTT	CQQYGSPFYTF	IGKV3-20	.	IGKJ2	17	-1	-1	24
7	0.021671826625386997	TGTCAACAGTGTTACGGGACCCCGCTCACTTTT	CQQCYGTPLTF	IGKV1-39	.	IGKJ2	22	-1	-1	26
6	0.018575851393188854	TGTAAGCAGTATGGTAGCGGCCCATTTTACTCATTT	CKQYGSGPFYSF	IGKV3-20	.	IGKJ2	17	-1	-1	33
5	0.015479876160990712	TGTCAGTTCTATGCTTACCCCCCGCGTCGGTTC	CQFYAYPPRRF	IGKV3-20	.	IGKJ1	5	-1	-1	29
5	0.015479876160990712	TGTCAACACTATGATAATTTCTCCATAACCTTC	CQHYDNFSITF	IGKV1-33	.	IGKJ3	17	-1	-1	30
5	0.015479876160990712	TGTCAACAGACTTACGATACCCCGTACACTTTT	CQQTYDTPYTF	IGKV1-39	.	IGKJ2	22	-1	-1	23
5	0.015479876160990712	TGTCAACAGAGTTACAATACCCCTCTCACTTTC	CQQSYNTPLTF	IGKV1D-39	.	IGKJ4	24	-1	-1	24
5	0.015479876160990712	TGCATGCAGTCTCTACAGACTCCCGGGACGTTC	CMQSLQTPGTF	IGKV2-28	.	IGKJ1	22	-1	-1	25
4	0.01238390092879257	TGTCAACAGCTTGGTGATTACCCGACATTCACTTTC	CQQLGDYPTFTF	IGKV1-9	.	IGKJ3	11	-1	-1	26
4	0.01238390092879257	TGTCAGCAGTATGGTCGCTCACCTGACACTTTT	CQQYGRSPDTF	IGKV3-20	.	IGKJ2	23	-1	-1	25
4	0.01238390092879257	TGTCAGCAGACTTACAGTTCCCCGTACACTTTT	CQQTYSSPYTF	IGKV1-39	.	IGKJ2	22	-1	-1	23
4	0.01238390092879257	TGTCAACAGTATGGGAGCTCAATGTACACTTTT	CQQYGSSMYTF	IGKV3-20	.	IGKJ2	20	-1	-1	21
4	0.01238390092879257	TGCCAACCATATAATAATTATTCGTGGACGTTC	CQPYNNYSWTF	IGKV1-5	.	IGKJ1	22	-1	-1	22
4	0.01238390092879257	TGCCAACAATATAAAACTTATCCGATCACCTTC	CQQYKTYPITF	IGKV1-16	.	IGKJ5	13	-1	-1	22
4	0.01238390092879257	TGCATGCAAGGTCTACAAACTCCGTACACTTTT	CMQGLQTPYTF	IGKV2-28	.	IGKJ2	22	-1	-1	23
4	0.01238390092879257	TGCCAACAGCATGACAGTTACCCCACCTTC	CQQHDSYPTF	IGKV1-16	.	IGKJ5	22	-1	-1	23
3	0.009287925696594427	TGTCAACAATATAATGAGTGGCCTCGGGGATTCACTTTC	CQQYNEWPRGFTF	IGKV3-15	.	IGKJ3	23	-1	-1	29
3	0.009287925696594427	TGTCAGCAGTATAACAATTGGCCTATGTACACTTTT	CQQYNNWPMYTF	IGKV3-15	.	IGKJ2	24	-1	-1	24
3	0.009287925696594427	TGTCTACAAGATTACAATTTTCCGTGGACGTTC	CLQDYNFPWTF	IGKV1-6	.	IGKJ1	18	-1	-1	22
3	0.009287925696594427	TGTCACCAGTATGCTGCCGCACCTCTCACTTTT	CHQYAAAPLTF	IGKV3-20	.	IGKJ2	12	-1	-1	26
3	0.009287925696594427	TGTCAGCAGTATGATACTTCACCTGGGACTTTT	CQQYDTSPGTF	IGKV3-20	.	IGKJ2	23	-1	-1	27
3	0.009287925696594427	TGTCAGCAGTATGATAACTGGCCTCGGACTTTT	CQQYDNWPRTF	IGKV3-15	.	IGKJ2	23	-1	-1	27
3	0.009287925696594427	TGTCAGCAGTATAACAACTTTCCATTAACTTTC	CQQYNNFPLTF	IGKV1-8	.	IGKJ3	11	-1	-1	23
3	0.009287925696594427	TGTCAGCAGCGTAGCACCTGGCCGAGGACGTTC	CQQRSTWPRTF	IGKV3-11	.	IGKJ1	26	-1	-1	25
3	0.009287925696594427	TGTCAGCAGAGTTACACTCCCCCTCTCACTTTC	CQQSYTPPLTF	IGKV1D-39	.	IGKJ4	24	-1	-1	24
3	0.009287925696594427	TGTCAACAGGCGAAGAATTTCCCTCTCACCTTC	CQQAKNFPLTF	IGKV1-12	.	IGKJ4	23	-1	-1	24
3	0.009287925696594427	TGTCAACAGAGTTCCAGTATCCCTAACACGTTC	CQQSSSIPNTF	IGKV1-39	.	IGKJ1	24	-1	-1	27
3	0.009287925696594427	TGTCAACAATATGATAATCCCTCGTGGACGTTC	CQQYDNPSWTF	IGKV1-33	.	IGKJ1	18	-1	-1	22
3	0.009287925696594427	TGCCAGCAATATTATAGTCCTCCGTACACTTTT	CQQYYSPPYTF	IGKV4-1	.	IGKJ2	22	-1	-1	23
3	0.009287925696594427	TGCCAACAGTATGAGAGTTATGCGTACACTTTT	CQQYESYAYTF	IGKV1-5	.	IGKJ2	20	-1	-1	23
2	0.006191950464396285	TGTCAGCAGTATTATACTGCCCCCCGGTGGTCGTTC	CQQYYTAPRWSF	IGKV4-1	.	IGKJ1	15	-1	-1	26
2	0.006191950464396285	TGTCAGCAGTATCATAGGTGGTCTCCGCTCACTTTC	CQQYHRWSPLTF	IGKV3-15	.	IGKJ4	15	-1	-1	25
2	0.006191950464396285	TGTCAGCAGTATGGTAACTCACCTCCGTACACTTTT	CQQYGNSPPYTF	IGKV3D-20	.	IGKJ2	26	-1	-1	26
2	0.006191950464396285	TGTCAGCAGTACGGTACGTCACCTGTGTACACTTTT	CQQYGTSPVYTF	IGKV3-20	.	IGKJ2	23	-1	-1	25
2	0.006191950464396285	TGTCAACAACTTAGTGATTACCCGACATTCACTTTC	CQQLSDYPTFTF	IGKV1-9	.	IGKJ3	22	-1	-1	26
2	0.006191950464396285	TGCATGCAGTTTCTGTACACTCCTCCGTGGACGTTC	CMQFLYTPPWTF	IGKV2-28	.	IGKJ1	7	-1	-1	25
2	0.006191950464396285	TGTCTGCAAGATTACAGTTACCCTCGGACGTTC	CLQDYSYPRTF	IGKV1-6	.	IGKJ1	23	-1	-1	25
2	0.006191950464396285	TGTCTACAGCATAAAAATTTCCCGTGGACGTTC	CLQHKNFPWTF	IGKV1-17	.	IGKJ1	13	-1	-1	22
2	0.006191950464396285	TGTCATCAGACTTACAGTTCCCCGTACACTTTT	CHQTYSSPYTF	IGKV1-39	.	IGKJ2	22	-1	-1	23
2	0.006191950464396285	TGTCAGCAGTTTGGTGACTCACGTATCACCTTC	CQQFGDSRITF	IGKV3-20	.	IGKJ5	21	-1	-1	24
2	0.006191950464396285	TGTCAGCAGTATGGTAGCTCACCTCGGACTTTT	CQQYGSSPRTF	IGKV3D-20	.	IGKJ2	24	-1	-1	27
2	0.006191950464396285	TGTCAGCAGTATGGTAGCACACGAGGCACTTTC	CQQYGSTRGTF	IGKV3-20	.	IGKJ4	21	-1	-1	26
2	0.006191950464396285	TGTCAGCAGTATGGTAGGTCACTTCACACCTTT	CQQYGRSLHTF	IGKV3-20	.	IGKJ2	21	-1	-1	25
2	0.006191950464396285	TGTCAGCAGCGTAGCAGCTGGCCGAGGACGTTC	CQQRSSWPRTF	IGKV3-11	.	IGKJ1	26	-1	-1	25
2	0.006191950464396285	TGTCAGCAATATCATAGTACTCCTGACACTTTT	CQQYHSTPDTF	IGKV4-1	.	IGKJ2	23	-1	-1	25
2	0.006191950464396285	TGTCAGCAATATGGTGGCTCAACGCTCCCCTTC	CQQYGGSTLPF	IGKV3-20	.	IGKJ4	20	-1	-1	22
2	0.006191950464396285	TGTCAGCAATATGGTAGCTCACCCCTCACCTTC	CQQYGSSPLTF	IGKV3-20	.	IGKJ5	22	-1	-1	25
2	0.006191950464396285	TGTCAGCAATATGGTAACTCACAATTCACTTTC	CQQYGNSQFTF	IGKV3-20	.	IGKJ3	21	-1	-1	23
2	0.006191950464396285	TGTCAACACTTTGGTACCTCACTTCGGACGTTC	CQHFGTSLRTF	IGKV3-20	.	IGKJ1	21	-1	-1	25
2	0.006191950464396285	TGTCAACAGTATAATAACTGGCTCCGGACGTTC	CQQYNNWLRTF	IGKV3-15	.	IGKJ1	21	-1	-1	25
2	0.006191950464396285	TGTCAACAGAGTTACAGTCCCCCCGTCACTTTT	CQQSYSPPVTF	IGKV1-39	.	IGKJ2	22	-1	-1	26
2	0.006191950464396285	TGCCAGCAATATTATGGTCGCCCGTTCACTTTT	CQQYYGRPFTF	IGKV4-1	.	IGKJ2	14	-1	-1	26
2	0.006191950464396285	TGCCAACAGTATGATAGTTATCCGCTCACTTTC	CQQYDSYPLTF	IGKV1-5	.	IGKJ4	20	-1	-1	22
2	0.006191950464396285	TGCCAACAATATAATGATTATCCGGGGACTTTT	CQQYNDYPGTF	IGKV1-5	.	IGKJ2	14	-1	-1	27
2	0.006191950464396285	TGCATGCAAGCTTTACAGCTTCCGTACACTTTT	CMQALQLPYTF	IGKV2D-29	.	IGKJ2	22	-1	-1	23
2	0.006191950464396285	TGCATGCAAGCTCTACAAACTCCATTCACTTTC	CMQALQTPFTF	IGKV2-28	.	IGKJ3	22	-1	-1	23
2	0.006191950464396285	TGCATGCAAGCTCTACAAACCCCGTACACTTTT	CMQALQTPYTF	IGKV2-28	.	IGKJ2	19	-1	-1	23
2	0.006191950464396285	TGCATGCAAGCTACAGTCTTTCCTCGGACGTTC	CMQATVFPRTF	IGKV2-24	.	IGKJ1	27	-1	-1	25
2	0.006191950464396285	TGCATGCAAGGTATACACCGGCCTCCGACTTTC	CMQGIHRPPTF	IGKV2D-30	.	IGKJ4	26	-1	-1	27
2	0.006191950464396285	TGTCAGCAATATGGTCCTGTAAAGAGGTTC	CQQYGPVKRF	IGKV3-20	.	IGKJ1	14	-1	-1	26
2	0.006191950464396285	TGTCAACAGAGTTTCACTGTTCTCTCTTTC	CQQSFTVLSF	IGKV1-39	.	IGKJ4	12	-1	-1	21
2	0.006191950464396285	TGTCAAACCTACGATGACCTGTTCACTTTC	CQTYDDLFTF	IGKV1-27	.	IGKJ3	6	-1	-1	21
2	0.006191950464396285	TGCCAACAATATGGTGATGATTGGACGTTC	CQQYGDDWTF	IGKV1-5	.	IGKJ1	11	-1	-1	21
2	0.006191950464396285	TGCCAACAATATAATAGTTATCGGACGTTC	CQQYNSYRTF	IGKV1-5	.	IGKJ1	20	-1	-1	22
1	0.0030959752321981426	TGTCAGCATTATGGTAGCTCACCTCGCATGTACACTTTT	CQHYGSSPRMYTF	IGKV3D-20	.	IGKJ2	24	-1	-1	26
1	0.0030959752321981426	TGTCAGCAGTATGGTAGCTCACCTGGCCCTTGGACGTTC	CQQYGSSPGPWTF	IGKV3-20	.	IGKJ1	23	-1	-1	30
1	0.0030959752321981426	TGTCAGCAATATAATAAGTGGCCTCCGGCGCTCACTTTC	CQQYNKWPPALTF	IGKV3D-15	.	IGKJ4	27	-1	-1	27
1	0.0030959752321981426	TGTCAACAGTTTGATACCTCGCCTCCGTGGGTCACTTTC	CQQFDTSPPWVTF	IGKV3D-20	.	IGKJ4	26	-1	-1	31
1	0.0030959752321981426	TGTCATCAGCGTAGCAACTGGCCCCCGCTCACTTTC	CHQRSNWPPLTF	IGKV3-11	.	IGKJ4	22	-1	-1	25
1	0.0030959752321981426	TGTCAGCAGTGTGATAGTCTCCCCCCGTACACTTTT	CQQCDSLPPYTF	IGKV1D-33	.	IGKJ2	26	-1	-1	26
1	0.0030959752321981426	TGTCAGCAGTATGGTAGTTCACCTCAAAGTACCTTC	CQQYGSSPQSTF	IGKV3D-20	.	IGKJ5	24	-1	-1	30
1	0.0030959752321981426	TGTCAGCAGTATGGTAGTGGCCCATTTTACTCATTT	CQQYGSGPFYSF	IGKV3-20	.	IGKJ2	16	-1	-1	33
1	0.0030959752321981426	TGTCAGCAGTATGGTAGCTCACCTCTATTCACTTTC	CQQYGSSPLFTF	IGKV3D-20	.	IGKJ3	24	-1	-1	25
1	0.0030959752321981426	TGTCAGCAGTATGGTAGCTCACCCTCGTACACTTTT	CQQYGSSPSYTF	IGKV3-20	.	IGKJ2	22	-1	-1	26
1	0.0030959752321981426	TGTCAGCAGTATAATAACTGGCCCCCGATCACCTTC	CQQYNNWPPITF	IGKV3-15	.	IGKJ5	22	-1	-1	25
1	0.0030959752321981426	TGTCAGCAGAATGGTGGCTCACCTGCGTACACTTTT	CQQNGGSPAYTF	IGKV3-20	.	IGKJ2	23	-1	-1	26
1	0.0030959752321981426	TGTCAGCAATATCTTAACTGGCCGCCGTACACTTTT	CQQYLNWPPYTF	IGKV3-15	.	IGKJ2	22	-1	-1	26
1	0.0030959752321981426	TGTCAGCAATATGGTAGCTCACCTCGGATCACCTTC	CQQYGSSPRITF	IGKV3D-20	.	IGKJ5	24	-1	-1	26
1	0.0030959752321981426	TGTCAGCAATATAATAACTGGCCTCCGTGGACGTTC	CQQYNNWPPWTF	IGKV3-15	.	IGKJ1	23	-1	-1	25
1	0.0030959752321981426	TGTCAGCAACGTAACAACTGGCCTCGGTTCACTTTC	CQQRNNWPRFTF	IGKV3-11	.	IGKJ4	23	-1	-1	28
1	0.0030959752321981426	TGTCAACATTATAGTAACTCACCGGCGCTCACTTTC	CQHYSNSPALTF	IGKV3-20	.	IGKJ4	22	-1	-1	24
1	0.0030959752321981426	TGTCAACAGAGTCACACAAATCCTGCGCTCACTTTC	CQQSHTNPALTF	IGKV1-39	.	IGKJ4	15	-1	-1	24
1	0.0030959752321981426	TGTCAACAAAATTACAAGACCCCTCCGGTCACTTTC	CQQNYKTPPVTF	IGKV1D-39	.	IGKJ3	27	-1	-1	28
1	0.0030959752321981426	TGTCAAACCTATGTCAGTGTCCCGCCGTGGGCGTTC	CQTYVSVPPWAF	IGKV1-27	.	IGKJ2	6	-1	-1	36
1	0.0030959752321981426	TGTAAGAATTACAATGGTCGCCCATTTTACACTTTT	CKNYNGRPFYTF	IGKV1D-13	.	IGKJ2	2	-1	-1	27
1	0.0030959752321981426	TGCCAACAGTATAAGAGTTATTCTCCGATCACTTTC	CQQYKSYSPITF	IGKV1-5	.	IGKJ4	23	-1	-1	28
1	0.0030959752321981426	TGTCTGCAATATTTTAATAATCCTCGGACGTTC	CLQYFNNPRTF	IGKV4-1	.	IGKJ1	27	-1	-1	25
1	0.0030959752321981426	TGTCTGCAATATTATACTCCTCCGTACACTTTT	CLQYYTPPYTF	IGKV4-1	.	IGKJ2	22	-1	-1	23
1	0.0030959752321981426	TGTCTACAACATTATAATTACCCTCTGACTTTC	CLQHYNYPLTF	IGKV1-13	.	IGKJ4	23	-1	-1	27
1	0.0030959752321981426	TGTCTACAAGATTACACTTTCCCGTGGCCGTTC	CLQDYTFPWPF	IGKV1-6	.	IGKJ1	22	-1	-1	22
1	0.0030959752321981426	TGTCACCAGTATGGTAGCTCGCCGTACACTTTT	CHQYGSSPYTF	IGKV3-20	.	IGKJ2	19	-1	-1	23
1	0.0030959752321981426	TGTCACCAATATCATGCTCTGCCGTACACTTTT	CHQYHALPYTF	IGKV1-33	.	IGKJ2	11	-1	-1	23
1	0.0030959752321981426	TGTCAGCTATATGATAGTTTAGGGGTCACCTTC	CQLYDSLGVTF	IGKV3-20	.	IGKJ3	16	-1	-1	25
1	0.0030959752321981426	TGTCAGCACTATTATAATTTTCCGTGGGCTTTT	CQHYYNFPWAF	IGKV4-1	.	IGKJ2	15	-1	-1	28
1	0.0030959752321981426	TGTCAGCACTATGCTGCATCACATTTCACTTTC	CQHYAASHFTF	IGKV3-20	.	IGKJ4	12	-1	-1	25
1	0.0030959752321981426	TGTCAGCACTATGGTACCTCGTCGTGGACGTTC	CQHYGTSSWTF	IGKV3-20	.	IGKJ1	19	-1	-1	22
1	0.0030959752321981426	TGTCAGCACTATGGCGATTCACTCTACACTTTT	CQHYGDSLYTF	IGKV3-20	.	IGKJ2	13	-1	-1	24
1	0.0030959752321981426	TGTCAGCAGTATTATAATTTTCCGAGGACTTTT	CQQYYNFPRTF	IGKV4-1	.	IGKJ2	15	-1	-1	27
1	0.0030959752321981426	TGTCAGCAGTATCATAGTTTCCCGTGGACCTTC	CQQYHSFPWTF	IGKV1-5	.	IGKJ1	18	-1	-1	22
1	0.0030959752321981426	TGTCAGCAGTATGGTGTCTCACCGAGGACGTTC	CQQYGVSPRTF	IGKV3-20	.	IGKJ1	26	-1	-1	25
1	0.0030959752321981426	TGTCAGCAGTATGGTAGCTCACCGATCACCTTC	CQQYGSSPITF	IGKV3-20	.	IGKJ5	22	-1	-1	22
1	0.0030959752321981426	TGTCAGCAGTATGGGAACTCACCGTACACTTTT	CQQYGNSPYTF	IGKV3-20	.	IGKJ2	22	-1	-1	23
1	0.0030959752321981426	TGTCAGCAGTATGATACTTGGCCTCTCACCTTC	CQQYDTWPLTF	IGKV3D-15	.	IGKJ5	24	-1	-1	25
1	0.0030959752321981426	TGTCAGCAGTATGATAGCTCACCGCTCACTTTC	CQQYDSSPLTF	IGKV3-20	.	IGKJ4	22	-1	-1	22
1	0.0030959752321981426	TGTCAGCAGTATAATGGCTGGCCGTTCACTTTT	CQQYNGWPFTF	IGKV3-15	.	IGKJ2	22	-1	-1	26
1	0.0030959752321981426	TGTCAGCAGTATAATAACTGGCCTCGGACGTTC	CQQYNNWPRTF	IGKV3-15	.	IGKJ1	23	-1	-1	25
1	0.0030959752321981426	TGTCAGCAGCGTCGCAGCTGGCCGCTCACTTTC	CQQRRSWPLTF	IGKV3-11	.	IGKJ4	22	-1	-1	22
1	0.0030959752321981426	TGTCAGCAGCGAAGCAACTTGCCTCCAACTTTC	CQQRSNLPPTF	IGKV3-11	.	IGKJ3	23	-1	-1	27
1	0.0030959752321981426	TGTCAGCAATATTATGAGACCCACGGGACGTTC	CQQYYETHGTF	IGKV4-1	.	IGKJ1	14	-1	-1	20
1	0.0030959752321981426	TGTCAGCAATATTATAGTCCTCCTTTCACCTTC	CQQYYSPPFTF	IGKV4-1	.	IGKJ3	23	-1	-1	24
1	0.0030959752321981426	TGTCAGCAATATTATAGTACTCCTCTCACTTTC	CQQYYSTPLTF	IGKV4-1	.	IGKJ4	23	-1	-1	24
1	0.0030959752321981426	TGTCAGCAATATTATAGTACTCCGTACACTTTT	CQQYYSTPYTF	IGKV4-1	.	IGKJ2	22	-1	-1	23
1	0.0030959752321981426	TGTCAGCAATATTATAATACTCCCCTCACCTTC	CQQYYNTPLTF	IGKV4-1	.	IGKJ4	22	-1	-1	24
1	0.0030959752321981426	TGTCAGCAATATCATAGTTGGCCTCTCACTTTC	CQQYHSWPLTF	IGKV4-1	.	IGKJ4	17	-1	-1	24
1	0.0030959752321981426	TGTCAGCAATATCATAGTACGCCTCTCACTTTT	CQQYHSTPLTF	IGKV3-20	.	IGKJ4	11	-1	-1	24
1	0.0030959752321981426	TGTCAGCAATATGGTAACTCACCGGGGACGTTC	CQQYGNSPGTF	IGKV3-20	.	IGKJ1	22	-1	-1	25
1	0.0030959752321981426	TGTCAGCAATATAATAAATGGCCTCTCACTTTC	CQQYNKWPLTF	IGKV3-15	.	IGKJ4	23	-1	-1	24
1	0.0030959752321981426	TGTCAGCAATACTATACTTCTCCTCGGACGTTC	CQQYYTSPRTF	IGKV4-1	.	IGKJ1	27	-1	-1	25
1	0.0030959752321981426	TGTCAGCAATACTACACTAGACCGTACACTTTT	CQQYYTRPYTF	IGKV4-1	.	IGKJ2	10	-1	-1	23
1	0.0030959752321981426	TGTCAGCAAAGTTACATTACCCCTAACACTTTT	CQQSYITPNTF	IGKV1-12	.	IGKJ2	4	-1	-1	25
1	0.0030959752321981426	TGTCAGCAAAGTTACATTACCCCTAACACTTTT	CQQSYITPNTF	IGKV1-39	.	IGKJ2	24	-1	-1	25
1	0.0030959752321981426	TGTCAACATTATGGAACTTTAGGGGTCACCTTC	CQHYGTLGVTF	IGKV3-20	.	IGKJ3	13	-1	-1	25
1	0.0030959752321981426	TGTCAACAGTATGAAAGTCTCCCTCGAACTTTC	CQQYESLPRTF	IGKV1D-33	.	IGKJ3	24	-1	-1	27
1	0.0030959752321981426	TGTCAACAGGCCTACAGTGATTTTCACACTTTC	CQQAYSDFHTF	IGKV1-39	.	IGKJ4	8	-1	-1	26
1	0.0030959752321981426	TGTCAACAGACTTACGATACCCCGTACACTTTT	CQQTYDTPYTF	IGKV1-8	.	IGKJ2	8	-1	-1	23
1	0.0030959752321981426	TGTCAACAGACTTACAATTCCCCCAACACTTTT	CQQTYNSPNTF	IGKV1-39	.	IGKJ2	22	-1	-1	25
1	0.0030959752321981426	TGTCAACAGAGTTATATGTCCCCTCGGACCTTT	CQQSYMSPRTF	IGKV1-39	.	IGKJ2	13	-1	-1	30
1	0.0030959752321981426	TGTCAACAGAGTTACGGTACACCATTCACTTTC	CQQSYGTPFTF	IGKV1-39	.	IGKJ3	19	-1	-1	23
1	0.0030959752321981426	TGTCAACAGAGTTACGGTACACCATTCACTTTC	CQQSYGTPFTF	IGKV1-13	.	IGKJ3	8	-1	-1	23
1	0.0030959752321981426	TGTCAACAGAGTTACAATCTCCCCCTCACTTTC	CQQSYNLPLTF	IGKV1-39	.	IGKJ4	15	-1	-1	24
1	0.0030959752321981426	TGTCAACAATATTTAATGACTGCGTGGACGTTC	CQQYLMTAWTF	IGKV4-1	.	IGKJ1	12	-1	-1	22
1	0.0030959752321981426	TGTCAACAATATTATACTACTCCTCTCACTTTC	CQQYYTTPLTF	IGKV4-1	.	IGKJ4	23	-1	-1	24
1	0.0030959752321981426	TGTCAACAATATTATACTACTCCTATCACTTTC	CQQYYTTPITF	IGKV4-1	.	IGKJ4	24	-1	-1	25
1	0.0030959752321981426	TGTCAACAATATGATGCTCTCCCGATCACCTTC	CQQYDALPITF	IGKV1-33	.	IGKJ5	22	-1	-1	22
1	0.0030959752321981426	TGTCAACAACGTAGCATCTGGCCGATCACTTTC	CQQRSIWPITF	IGKV3-11	.	IGKJ3	22	-1	-1	25
1	0.0030959752321981426	TGTGAGCAGTATGGGAGCGCACCCCGGACGTTC	CEQYGSAPRTF	IGKV3D-20	.	IGKJ1	27	-1	-1	25
1	0.0030959752321981426	TGTATGCAAGGAAGACACTGGCCGATCACCTTC	CMQGRHWPITF	IGKV2-30	.	IGKJ5	22	-1	-1	22
1	0.0030959752321981426	TGCTTGCAAGCTACACGATTTCCCCGGGCGTTC	CLQATRFPRAF	IGKV2-24	.	IGKJ1	22	-1	-1	28
1	0.0030959752321981426	TGCCAACAGTATCATGATTACCCGTACACTTTT	CQQYHDYPYTF	IGKV1-5	.	IGKJ2	11	-1	-1	23
1	0.0030959752321981426	TGCCAACAGTATCAGAGTTACCCGGTCACCTTC	CQQYQSYPVTF	IGKV1-16	.	IGKJ5	22	-1	-1	25
1	0.0030959752321981426	TGCCAACAGTACACTGATTTCCCGTGGACGTTC	CQQYTDFPWTF	IGKV1-5	.	IGKJ1	10	-1	-1	22
1	0.0030959752321981426	TGCCAACAATATAATAGTTATCCTTACACTTTT	CQQYNSYPYTF	IGKV1-16	.	IGKJ2	23	-1	-1	24
1	0.0030959752321981426	TGCGTGCAAGGTACACACTTCCCACACACTTTT	CVQGTHFPHTF	IGKV2-30	.	IGKJ2	18	-1	-1	25
1	0.0030959752321981426	TGCATGCAGAGTACACACTTTCCCTTGGCGTTC	CMQSTHFPLAF	IGKV2-24	.	IGKJ1	22	-1	-1	28
1	0.0030959752321981426	TGCATGCAACGTATAGAGTTTCCCCTCACCTTC	CMQRIEFPLTF	IGKV2-40	.	IGKJ4	22	-1	-1	24
1	0.0030959752321981426	TGCATGCAAGCTCTAGAAACTCCGTACACTTTT	CMQALETPYTF	IGKV2-28	.	IGKJ2	22	-1	-1	23
1	0.0030959752321981426	TGCATGCAAGGTCTAGAAACTCCGTACACTTTT	CMQGLETPYTF	IGKV2-28	.	IGKJ2	22	-1	-1	23
1	0.0030959752321981426	TGCATGCAAGGTACACACTGGCCGTGGACGTTC	CMQGTHWPWTF	IGKV2-30	.	IGKJ1	22	-1	-1	22
1	0.0030959752321981426	TGCATGCAAACTCTACATGCTCCTCTCACTTTC	CMQTLHAPLTF	IGKV2D-28	.	IGKJ4	24	-1	-1	24
1	0.0030959752321981426	TGCATGCAAACTCTACAAACTCCTGCGACGTTC	CMQTLQTPATF	IGKV2-28	.	IGKJ1	23	-1	-1	26
1	0.0030959752321981426	TGCATGCAAACTCTACAAACTCCATTCACTTTC	CMQTLQTPFTF	IGKV2-28	.	IGKJ3	22	-1	-1	23
1	0.0030959752321981426	TGTCAGTGTTATGGTGACTTTAAGATGTTC	CQCYGDFKMF	IGKV3-20	.	IGKJ1	5	-1	-1	26
1	0.0030959752321981426	TGTCAGCATTATTATGGTACACCTCGGTTC	CQHYYGTPRF	IGKV4-1	.	IGKJ1	23	-1	-1	26
1	0.0030959752321981426	TGTCAGCAGTATGGTGCTTCACGGACGTTC	CQQYGASRTF	IGKV3-20	.	IGKJ1	14	-1	-1	22
1	0.0030959752321981426	TGTCAGCAGCGTACTAACTCGATCACTTTC	CQQRTNSITF	IGKV3-11	.	IGKJ4	12	-1	-1	22
1	0.0030959752321981426	TGTCAGCAAAGTTATTCTCTTCCCACTTTC	CQQSYSLPTF	IGKV4-1	.	IGKJ4	8	-1	-1	23
1	0.0030959752321981426	TGTCAACAGTTTAATAATTATCCCACCTTC	CQQFNNYPTF	IGKV1-13	.	IGKJ5	19	-1	-1	23
1	0.0030959752321981426	TGTCAAACCTACGATGACCTGTTCACTTTC	CQTYDDLFTF	IGKV1-27	.	IGKJ4	6	-1	-1	22
1	0.0030959752321981426	TGTGAACAGACTTACAGTACCCACACTTTT	CEQTYSTHTF	IGKV1-39	.	IGKJ2	21	-1	-1	22
1	0.0030959752321981426	TGCCAACACTATGACAATTATTCGACGTTC	CQHYDNYSTF	IGKV1-5	.	IGKJ1	22	-1	-1	23
1	0.0030959752321981426	TGCCAACAGTATAATGGGGCCTTCACTTTC	CQQYNGAFTF	IGKV1-5	.	IGKJ3	14	-1	-1	21
1	0.0030959752321981426	TGCCAACAGTATAATAGTTATTGGACGTTC	CQQYNSYWTF	IGKV1-5	.	IGKJ1	21	-1	-1	21
1	0.0030959752321981426	TGCCAACAGTATAACACTTATTCGACGTTC	CQQYNTYSTF	IGKV1-5	.	IGKJ5	22	-1	-1	27
1	0.0030959752321981426	TGTCAACAGGCTGGCCGCACCTTC	CQQAGRTF	IGKV1-39	.	IGKJ4	8	-1	-1	17
1	0.0030959752321981426	TGTCAACATCGTCGGACGTTC	CQHRRTF	IGKV3-11	.	IGKJ1	11	-1	-1	13
