# Supplementary material for: Biomarkers and Immune Repertoire Metrics Identified by Peripheral Blood Transcriptomic Sequencing Reveal the Pathogenesis of COVID-19
Source: Front Immunol. 2021 Aug 24;12:677025. doi: 10.3389/fimmu.2021.677025 (PMC8421539; doi:10.3389/fimmu.2021.677025)
Supplement: Supplementary file 1 [file DataSheet_1.zip › TCR_BCR/IGK/convert.20S039625A.clonotypes.IGK.txt]

count	freq	cdr3nt	cdr3aa	v	d	j	VEnd	DStart	DEnd	JStart
15	0.026223776223776224	TGTCAGCAACATTATACTCGTCCTCTCACTTTC	CQQHYTRPLTF	IGKV4-1	.	IGKJ4	15	-1	-1	24
11	0.019230769230769232	TGTCAACAATATAATAGTTACTTCTCTTTC	CQQYNSYFSF	IGKV1-16	.	IGKJ3	20	-1	-1	21
9	0.015734265734265736	TGTCAACAGAGTTTCACTACCCCTCGAACGTTC	CQQSFTTPRTF	IGKV1D-39	.	IGKJ1	24	-1	-1	27
7	0.012237762237762238	TGTCAGCAATATTATCAGCCTCCTCTCACTTTC	CQQYYQPPLTF	IGKV4-1	.	IGKJ4	14	-1	-1	24
6	0.01048951048951049	TGTCAGCAGTATCTTAGGTCACCTCAGACGTTC	CQQYLRSPQTF	IGKV3D-20	.	IGKJ1	24	-1	-1	26
6	0.01048951048951049	TGTCAGCAGTATGGAAGCTCACTCGTCACTTTT	CQQYGSSLVTF	IGKV3-20	.	IGKJ2	21	-1	-1	26
6	0.01048951048951049	TGTCAGCAATATTATACTCGTCCTCTCACTTTC	CQQYYTRPLTF	IGKV4-1	.	IGKJ4	15	-1	-1	24
6	0.01048951048951049	TGTCAACAATATTATGTTACTCCGTGGACGTTC	CQQYYVTPWTF	IGKV4-1	.	IGKJ1	22	-1	-1	22
5	0.008741258741258742	TGTCAACAGAGTTCCAGTACCCCTCCGTGGACGTTC	CQQSSSTPPWTF	IGKV1D-39	.	IGKJ1	26	-1	-1	25
5	0.008741258741258742	TGTCAGCAGACTCACAGTACCCCCCAAACGTTC	CQQTHSTPQTF	IGKV1-39	.	IGKJ1	22	-1	-1	27
5	0.008741258741258742	TGTCAGCAATATTATACGCGTCCTCTCAACTTC	CQQYYTRPLNF	IGKV4-1	.	IGKJ4	15	-1	-1	30
5	0.008741258741258742	TGCATGCAATCTCTACAAAATCCATTCACTTTC	CMQSLQNPFTF	IGKV2-28	.	IGKJ3	22	-1	-1	23
4	0.006993006993006993	TGTCAGCAGTATAACAACTGGCCTCTGGTCACTTTC	CQQYNNWPLVTF	IGKV3-15	.	IGKJ4	23	-1	-1	28
4	0.006993006993006993	TGTCAGCAGCGTCAATACTGGCCTCCGCTCACTTTC	CQQRQYWPPLTF	IGKV3-11	.	IGKJ4	11	-1	-1	25
4	0.006993006993006993	TGTCTGCAACTTGACATTTTTCCAATCACTTTC	CLQLDIFPITF	IGKV1-33	.	IGKJ3	3	-1	-1	25
4	0.006993006993006993	TGTCAGCACTATCTTACTACTCCAGTCACTTTC	CQHYLTTPVTF	IGKV4-1	.	IGKJ3	22	-1	-1	25
4	0.006993006993006993	TGTCAGCAATATTATACTGCTCCCCGGACGTTC	CQQYYTAPRTF	IGKV4-1	.	IGKJ1	22	-1	-1	25
4	0.006993006993006993	TGTCAGCAATATGGTACGTCACCACACACCTTT	CQQYGTSPHTF	IGKV3-20	.	IGKJ2	22	-1	-1	25
4	0.006993006993006993	TGTCAACAGAGTTACAGTAACCTCTACACTTTT	CQQSYSNLYTF	IGKV1-39	.	IGKJ2	18	-1	-1	24
4	0.006993006993006993	TGCCAACAATATGAATTTTACCCCATCACTTTC	CQQYEFYPITF	IGKV1-16	.	IGKJ4	11	-1	-1	25
4	0.006993006993006993	TGCATGCAGACTACACAATTTCCGTACACTTTT	CMQTTQFPYTF	IGKV2-24	.	IGKJ2	22	-1	-1	23
4	0.006993006993006993	TGCATGCAAGCTTCACACTGGCCGTACACTTTT	CMQASHWPYTF	IGKV2-30	.	IGKJ2	22	-1	-1	23
4	0.006993006993006993	TGCATGCAAGGTCGACACTCGTGGACGTTC	CMQGRHSWTF	IGKV2-28	.	IGKJ1	16	-1	-1	19
3	0.005244755244755245	TGTCAGCAGTATTTTAATACTCCCACATTCACTTTT	CQQYFNTPTFTF	IGKV4-1	.	IGKJ2	22	-1	-1	29
3	0.005244755244755245	TGTCAACATTATAGTAGTCTCCCTCTGTACACTTTT	CQHYSSLPLYTF	IGKV1D-33	.	IGKJ2	24	-1	-1	25
3	0.005244755244755245	TGTCTACAGCATAATACATTCCCGTGGACGTTC	CLQHNTFPWTF	IGKV1-17	.	IGKJ1	15	-1	-1	22
3	0.005244755244755245	TGTCAGCAGTATGGTAGCTCACCGTACACTTTT	CQQYGSSPYTF	IGKV3-20	.	IGKJ2	22	-1	-1	23
3	0.005244755244755245	TGTCAGCAGCGTCTCAGCTGGCCTCAGACTTTT	CQQRLSWPQTF	IGKV3-11	.	IGKJ2	23	-1	-1	27
3	0.005244755244755245	TGTCAGCAGAGTTTCAGTGTCCCTCGAACGTTC	CQQSFSVPRTF	IGKV1D-39	.	IGKJ1	24	-1	-1	27
3	0.005244755244755245	TGTCAGCAATATTATGTTACTCCGTGGACGTTC	CQQYYVTPWTF	IGKV4-1	.	IGKJ1	22	-1	-1	22
3	0.005244755244755245	TGTCAGCAATATAATGACTGGCCTCGGACGTTC	CQQYNDWPRTF	IGKV3D-15	.	IGKJ1	24	-1	-1	25
3	0.005244755244755245	TGTCAGCAACATTATGACCCTCCGCTCACTTTC	CQQHYDPPLTF	IGKV4-1	.	IGKJ4	14	-1	-1	22
3	0.005244755244755245	TGTCAACATCGTCATAGTTACCCAATCACCTTC	CQHRHSYPITF	IGKV1-9	.	IGKJ5	22	-1	-1	24
3	0.005244755244755245	TGTCAACACCGTCATAGTTACCCGATCACCTTC	CQHRHSYPITF	IGKV1-9	.	IGKJ5	22	-1	-1	22
3	0.005244755244755245	TGTCAACAGGCTTACACTTTCCCGTACACTTTT	CQQAYTFPYTF	IGKV1-12	.	IGKJ2	22	-1	-1	23
3	0.005244755244755245	TGTCAACAGACTTTCAGTGCCCCTCTCACTTTC	CQQTFSAPLTF	IGKV1D-39	.	IGKJ4	24	-1	-1	24
3	0.005244755244755245	TGTCAACAGAGTTACAGTGCCCCTCAAACTTTC	CQQSYSAPQTF	IGKV1D-39	.	IGKJ1	24	-1	-1	30
3	0.005244755244755245	TGTCAACAGAGCGACACTACTCCCATTACTTTC	CQQSDTTPITF	IGKV1-39	.	IGKJ4	10	-1	-1	27
3	0.005244755244755245	TGTCAACAAAATATTAGTTATCCGCTCACTTTC	CQQNISYPLTF	IGKV1-5	.	IGKJ3	20	-1	-1	25
3	0.005244755244755245	TGTCAAGAGAGTTACAGTCTCCTCTTCACCTTC	CQESYSLLFTF	IGKV1-39	.	IGKJ3	17	-1	-1	24
3	0.005244755244755245	TGTCAAAACTATAACATTGCCCCACTCACCTTC	CQNYNIAPLTF	IGKV1-27	.	IGKJ4	22	-1	-1	24
3	0.005244755244755245	TGTCAAAAGTATAACAGTGACTCGGAAACTTTT	CQKYNSDSETF	IGKV1-27	.	IGKJ3	18	-1	-1	27
3	0.005244755244755245	TGCCAACAGTTTAATTCTTATTCTCAGACGTTC	CQQFNSYSQTF	IGKV1-13	.	IGKJ1	14	-1	-1	26
3	0.005244755244755245	TGCATGCAAGCTCTACAGAGTCCGTGGACGTTC	CMQALQSPWTF	IGKV2-28	.	IGKJ1	16	-1	-1	22
3	0.005244755244755245	TGCATGCAAGGTACATACTGGCCGCTCACTTTC	CMQGTYWPLTF	IGKV2-30	.	IGKJ4	22	-1	-1	22
3	0.005244755244755245	TGCATGCAAACTACACAATATCCGTGGACGTTC	CMQTTQYPWTF	IGKV2-24	.	IGKJ1	22	-1	-1	22
3	0.005244755244755245	TGTCAGCAATATCATATCTGGTGGACGAAC	CQQYHIWWTN	IGKV3-15	.	IGKJ1	20	-1	-1	20
3	0.005244755244755245	TGCATGCAGACTCTACAAAGTCGCACTTTT	CMQTLQSRTF	IGKV2-28	.	IGKJ2	18	-1	-1	23
3	0.005244755244755245	TGCATGCAAGGTACACACTGGGCGTTC	CMQGTHWAF	IGKV2-30	.	IGKJ1	20	-1	-1	18
2	0.0034965034965034965	TGTCAACAGGCTAATAGTTTCCCTCCCTCGATCACCTTC	CQQANSFPPSITF	IGKV1-12	.	IGKJ5	23	-1	-1	27
2	0.0034965034965034965	TGTCAACAGAGTTACAGTACCCCTCCCGCGCTCACTTTC	CQQSYSTPPALTF	IGKV1D-39	.	IGKJ4	25	-1	-1	27
2	0.0034965034965034965	TGTCAGCAGAGTTCCAGTACTCCTCCGTGGACGTTC	CQQSSSTPPWTF	IGKV1D-39	.	IGKJ1	26	-1	-1	25
2	0.0034965034965034965	TGTCAGCAATATGGTAGCTCACCTCCATTCACTTTC	CQQYGSSPPFTF	IGKV3D-20	.	IGKJ3	25	-1	-1	26
2	0.0034965034965034965	TGTCAGCAACATGGTGGCTCACCTCCGTTCACTTTC	CQQHGGSPPFTF	IGKV3D-20	.	IGKJ2	26	-1	-1	29
2	0.0034965034965034965	TGTCAACAGTATGGTAGCTCAGTCATGTACACTTTT	CQQYGSSVMYTF	IGKV3-20	.	IGKJ2	20	-1	-1	23
2	0.0034965034965034965	TGTCAACAGAGTTACAGTACCCCTCGATACACTTTT	CQQSYSTPRYTF	IGKV1D-39	.	IGKJ2	24	-1	-1	27
2	0.0034965034965034965	TGCCAACAGTACAATACTTATTCTAAGTACACTTTT	CQQYNTYSKYTF	IGKV1-5	.	IGKJ2	24	-1	-1	26
2	0.0034965034965034965	TGCCAACAGACCCACATTACTCTCGCGCTCACTTTC	CQQTHITLALTF	IGKV1-39	.	IGKJ4	9	-1	-1	24
2	0.0034965034965034965	TGCATGCAAGGTACAAACTGGGAGGGATACACTTTC	CMQGTNWEGYTF	IGKV2-30	.	IGKJ3	20	-1	-1	29
2	0.0034965034965034965	TGCATGCAAACTACACAATTTCCCCCGATCACCTTC	CMQTTQFPPITF	IGKV2-24	.	IGKJ5	22	-1	-1	25
2	0.0034965034965034965	TCCATGCAAGAGATACACCTTCCGTACACTTTT	SMQEIHLPYTF	IGKV2-29	.	IGKJ2	22	-1	-1	23
2	0.0034965034965034965	TGTCTGCAGGATAACACTTACCCGCTGACCTTC	CLQDNTYPLTF	IGKV1-6	.	IGKJ4	22	-1	-1	22
2	0.0034965034965034965	TGTCTGCAAAATTACAATTATCCTCGGACGTTC	CLQNYNYPRTF	IGKV1-6	.	IGKJ1	23	-1	-1	25
2	0.0034965034965034965	TGTCTACAGCATAATACTTACCCTTTGACGTTC	CLQHNTYPLTF	IGKV1-17	.	IGKJ1	23	-1	-1	26
2	0.0034965034965034965	TGTCTACAGCATAATAGTTACCCGCTCACTTTC	CLQHNSYPLTF	IGKV1-17	.	IGKJ4	22	-1	-1	22
2	0.0034965034965034965	TGTCACCAGTATCATACTTACCCCCTCACTTTC	CHQYHTYPLTF	IGKV1-13	.	IGKJ4	22	-1	-1	24
2	0.0034965034965034965	TGTCACCAGTATGGTGCCTTACCGTGGACGTTC	CHQYGALPWTF	IGKV3-20	.	IGKJ1	14	-1	-1	22
2	0.0034965034965034965	TGTCACCAATTTTATAGTCTTCCTCACACTTTT	CHQFYSLPHTF	IGKV4-1	.	IGKJ2	17	-1	-1	25
2	0.0034965034965034965	TGTCACCAATATTACAGTACTCCTCTGACGTTC	CHQYYSTPLTF	IGKV4-1	.	IGKJ1	23	-1	-1	26
2	0.0034965034965034965	TGTCAGCACTTTAATTGGCCTCCGTGGACGTTC	CQHFNWPPWTF	IGKV3-15	.	IGKJ1	14	-1	-1	22
2	0.0034965034965034965	TGTCAGCACTTCGGTAGTTCTATACTCACTTTC	CQHFGSSILTF	IGKV3-11	.	IGKJ3	7	-1	-1	21
2	0.0034965034965034965	TGTCAGCACTATGGTAGGTCACCGTTCACTTTT	CQHYGRSPFTF	IGKV3-20	.	IGKJ2	22	-1	-1	26
2	0.0034965034965034965	TGTCAGCAGTATTATAGTTCTCCTTTCACTTTC	CQQYYSSPFTF	IGKV4-1	.	IGKJ4	23	-1	-1	25
2	0.0034965034965034965	TGTCAGCAGTATGGTAGCTCACAAGACACTTTT	CQQYGSSQDTF	IGKV3-20	.	IGKJ2	21	-1	-1	25
2	0.0034965034965034965	TGTCAGCAGTATGGTAGCCCACCGATCACCTTC	CQQYGSPPITF	IGKV3-20	.	IGKJ5	22	-1	-1	22
2	0.0034965034965034965	TGTCAGCAGTATGGAACCTCCCCGCTCGCTTTC	CQQYGTSPLAF	IGKV3-20	.	IGKJ4	13	-1	-1	22
2	0.0034965034965034965	TGTCAGCAGTATAATAACTGGCCTCAGACGTTC	CQQYNNWPQTF	IGKV3-15	.	IGKJ1	23	-1	-1	26
2	0.0034965034965034965	TGTCAGCAGTACAAAAACTGGCTCATCACCTTC	CQQYKNWLITF	IGKV3-15	.	IGKJ5	21	-1	-1	24
2	0.0034965034965034965	TGTCAGCAGCGTACCAGCTGGCCCCGGACTTTT	CQQRTSWPRTF	IGKV3-11	.	IGKJ2	22	-1	-1	27
2	0.0034965034965034965	TGTCAGCAGCGTACCAACTGGCCCCTCACTTTC	CQQRTNWPLTF	IGKV3-11	.	IGKJ4	22	-1	-1	24
2	0.0034965034965034965	TGTCAGCAGCGTAGCGACTGGCCTCTCACTTTC	CQQRSDWPLTF	IGKV3-11	.	IGKJ3	23	-1	-1	25
2	0.0034965034965034965	TGTCAGCAGCGTAGCACCTGGCCTCTCACTTTC	CQQRSTWPLTF	IGKV3-11	.	IGKJ4	23	-1	-1	24
2	0.0034965034965034965	TGTCAGCAATATTATGGTATTCCTCTAACTTTT	CQQYYGIPLTF	IGKV4-1	.	IGKJ2	23	-1	-1	27
2	0.0034965034965034965	TGTCAGCAATATTATGGTATTCCTCTAAGTTTT	CQQYYGIPLSF	IGKV4-1	.	IGKJ2	23	-1	-1	29
2	0.0034965034965034965	TGTCAGCAATATTATACTCGTCCTCTCAATTTC	CQQYYTRPLNF	IGKV4-1	.	IGKJ4	15	-1	-1	24
2	0.0034965034965034965	TGTCAGCAATATGCTAGCTGGCCGCTCTCTTTC	CQQYASWPLSF	IGKV3-15	.	IGKJ4	22	-1	-1	22
2	0.0034965034965034965	TGTCAGCAATATGATAACTGGCCTCTCACTTTC	CQQYDNWPLTF	IGKV3-15	.	IGKJ4	23	-1	-1	24
2	0.0034965034965034965	TGTCAGCAATACTATAGTCGTCCGCTCACTTTC	CQQYYSRPLTF	IGKV4-1	.	IGKJ4	17	-1	-1	22
2	0.0034965034965034965	TGTCAGCAACATTATACTCGTCCTCTCAACTTC	CQQHYTRPLNF	IGKV4-1	.	IGKJ4	15	-1	-1	30
2	0.0034965034965034965	TGTCAACAGTATATGATTTACCCCATCCCGTTC	CQQYMIYPIPF	IGKV1-27	.	IGKJ4	12	-1	-1	30
2	0.0034965034965034965	TGTCAACAGCCTAACAGATTTCCCTACACTTTT	CQQPNRFPYTF	IGKV1-12	.	IGKJ2	25	-1	-1	24
2	0.0034965034965034965	TGTCAACAGGCTAGCACTTTCCCTCTCGTTTTC	CQQASTFPLVF	IGKV1-12	.	IGKJ4	23	-1	-1	29
2	0.0034965034965034965	TGTCAACAGACTTTCTTGACCCCGTACACTTTT	CQQTFLTPYTF	IGKV1-39	.	IGKJ2	9	-1	-1	23
2	0.0034965034965034965	TGTCAACAGACTTACAGGAACCCGCCCACTTTT	CQQTYRNPPTF	IGKV1-39	.	IGKJ2	16	-1	-1	26
2	0.0034965034965034965	TGTCAACAGACCTACAGTAACATCTACACTTTT	CQQTYSNIYTF	IGKV1-39	.	IGKJ2	18	-1	-1	19
2	0.0034965034965034965	TGTCAACAGAGTTTTAGTACCCCTCGGACTTTT	CQQSFSTPRTF	IGKV1D-39	.	IGKJ2	24	-1	-1	27
2	0.0034965034965034965	TGTCAACAGAGTTTCACTATCCCATTCACTTTC	CQQSFTIPFTF	IGKV1-39	.	IGKJ3	22	-1	-1	23
2	0.0034965034965034965	TGTCAACAGAGTTTCAGTGTCCCTCGGACCTTT	CQQSFSVPRTF	IGKV1D-39	.	IGKJ2	24	-1	-1	30
2	0.0034965034965034965	TGTCAACAGAGTTCCAGTACCCCGATCACCTTC	CQQSSSTPITF	IGKV1-39	.	IGKJ5	22	-1	-1	22
2	0.0034965034965034965	TGTCAACAGAGTTACCGTACCCCTCGGACGTTC	CQQSYRTPRTF	IGKV1D-39	.	IGKJ1	24	-1	-1	25
2	0.0034965034965034965	TGTCAACAGAGTTACACTCCCCCTCTCACTTTC	CQQSYTPPLTF	IGKV1D-39	.	IGKJ4	24	-1	-1	24
2	0.0034965034965034965	TGTCAACAGAGTTACACTCCCCCGCTCACTTTC	CQQSYTPPLTF	IGKV1-39	.	IGKJ4	22	-1	-1	22
2	0.0034965034965034965	TGTCAACAGAGTTACACTGCCCCGTTCACTTTC	CQQSYTAPFTF	IGKV1-39	.	IGKJ3	22	-1	-1	24
2	0.0034965034965034965	TGTCAACAGAGTTACACTACCCCCTACACTTTT	CQQSYTTPYTF	IGKV1-39	.	IGKJ2	22	-1	-1	24
2	0.0034965034965034965	TGTCAACAGAGTTACAGTCCCCCTCACACTTTT	CQQSYSPPHTF	IGKV1D-39	.	IGKJ2	24	-1	-1	25
2	0.0034965034965034965	TGTCAACAGAGTTACAGTACCCTCCTCACTTTC	CQQSYSTLLTF	IGKV1-39	.	IGKJ4	21	-1	-1	24
2	0.0034965034965034965	TGTCAACAGAGTTACAGTACCCCTCGGACGTTC	CQQSYSTPRTF	IGKV1D-39	.	IGKJ1	24	-1	-1	25
2	0.0034965034965034965	TGTCAACAGAGTTACAGTACCCCGTACACTTTT	CQQSYSTPYTF	IGKV1-39	.	IGKJ2	22	-1	-1	23
2	0.0034965034965034965	TGTCAACAGAGTTACAGTAGCCCGATCACCTTC	CQQSYSSPITF	IGKV1-39	.	IGKJ5	22	-1	-1	22
2	0.0034965034965034965	TGTCAACAGAATGACGGTATTCCATTCACTTTC	CQQNDGIPFTF	IGKV1-39	.	IGKJ3	9	-1	-1	23
2	0.0034965034965034965	TGTAAGCAATATTATAGTCCTCCTCACACTTTT	CKQYYSPPHTF	IGKV4-1	.	IGKJ2	23	-1	-1	25
2	0.0034965034965034965	TGCCTACAATATGACTCTTATCCGTGGACGATC	CLQYDSYPWTI	IGKV1-6	.	IGKJ1	8	-1	-1	22
2	0.0034965034965034965	TGCCAGAAATATGACAGTGCCCCCATCACCTTC	CQKYDSAPITF	IGKV1-27	.	IGKJ5	22	-1	-1	24
2	0.0034965034965034965	TGCCAACAGTATAATAGTTATTCTCGGACGTTC	CQQYNSYSRTF	IGKV1-5	.	IGKJ1	23	-1	-1	25
2	0.0034965034965034965	TGCCAACAATTTGATTCTTATTCATACACTTTT	CQQFDSYSYTF	IGKV1-16	.	IGKJ2	7	-1	-1	24
2	0.0034965034965034965	TGCCAACAATATTATGTTACTCCGTGGACGTTC	CQQYYVTPWTF	IGKV4-1	.	IGKJ1	22	-1	-1	22
2	0.0034965034965034965	TGCCAACAATATAGTACTTATTCGTGGACGTTC	CQQYSTYSWTF	IGKV1-5	.	IGKJ1	22	-1	-1	22
2	0.0034965034965034965	TGCCAACAATATAATAATTTCCCGCACACTTTT	CQQYNNFPHTF	IGKV1-16	.	IGKJ2	22	-1	-1	25
2	0.0034965034965034965	TGCGTGCAAGGTACACACTGGCCTTACAGTTTT	CVQGTHWPYSF	IGKV2-30	.	IGKJ2	23	-1	-1	24
2	0.0034965034965034965	TGCATGCAGGCTCTACAAACTCCGTACACTTTT	CMQALQTPYTF	IGKV2-28	.	IGKJ2	22	-1	-1	23
2	0.0034965034965034965	TGCATGCAAGTTTTACAAAGTCCATTCACTTTC	CMQVLQSPFTF	IGKV2-28	.	IGKJ3	22	-1	-1	23
2	0.0034965034965034965	TGCATGCAAGTTACACAGTTTCCTCCCACTTTC	CMQVTQFPPTF	IGKV2-24	.	IGKJ4	23	-1	-1	26
2	0.0034965034965034965	TGCATGCAAGCTCTACAAACTCCGGTCACTTTC	CMQALQTPVTF	IGKV2-28	.	IGKJ4	22	-1	-1	25
2	0.0034965034965034965	TGCATGCAAGCTACACAATTTCCGTGGACGTTC	CMQATQFPWTF	IGKV2-24	.	IGKJ1	22	-1	-1	22
2	0.0034965034965034965	TGCATGCAAGCTACACAATATCCGTACACTTTT	CMQATQYPYTF	IGKV2-24	.	IGKJ2	22	-1	-1	23
2	0.0034965034965034965	TGCATGCAAAATCTGCAAGTTCCGTGGACGTTC	CMQNLQVPWTF	IGKV2-28	.	IGKJ1	8	-1	-1	22
2	0.0034965034965034965	TGTCACTACTATGGGAACCGGTGGACTTTC	CHYYGNRWTF	IGKV3-20	.	IGKJ1	4	-1	-1	20
2	0.0034965034965034965	TGTCAGCAGTATCATTATTGGTGGACGTTC	CQQYHYWWTF	IGKV3-15	.	IGKJ1	11	-1	-1	20
2	0.0034965034965034965	TGTCAGCAGCGTTACAACTGGTGGACGTTC	CQQRYNWWTF	IGKV3-11	.	IGKJ1	20	-1	-1	20
2	0.0034965034965034965	TGTCAGCAGCGTAGCACCTGGATCACCTTC	CQQRSTWITF	IGKV3-11	.	IGKJ5	20	-1	-1	20
2	0.0034965034965034965	TGTCAGCAATATCATAGCTGGTGGACGAAC	CQQYHSWWTN	IGKV3-15	.	IGKJ1	20	-1	-1	20
2	0.0034965034965034965	TGTCAGCAACATTATGATACTCCTTCTTTC	CQQHYDTPSF	IGKV4-1	.	IGKJ4	23	-1	-1	25
2	0.0034965034965034965	TGTCAACAGTCTTACATTGGCCGGACTTTT	CQQSYIGRTF	IGKV1-39	.	IGKJ2	15	-1	-1	24
2	0.0034965034965034965	TGTCAACAACATGACAGATGGATCAGTTTT	CQQHDRWISF	IGKV1-33	.	IGKJ4	7	-1	-1	22
2	0.0034965034965034965	TGCATGCAAGGTATACAAACTCTCACTTTC	CMQGIQTLTF	IGKV2-28	.	IGKJ4	21	-1	-1	21
2	0.0034965034965034965	TGCATGCAAGGTCGGCACCTCACCTTC	CMQGRHLTF	IGKV2-26	.	IGKJ5	9	-1	-1	19
1	0.0017482517482517483	TGTCACCAATATTTTTATACTCCTCCGCACACTTTT	CHQYFYTPPHTF	IGKV4-1	.	IGKJ2	23	-1	-1	28
1	0.0017482517482517483	TGTCAGCAGTATGGTAGCTCACCTCCATTCACTTTT	CQQYGSSPPFTF	IGKV3D-20	.	IGKJ2	25	-1	-1	29
1	0.0017482517482517483	TGTCAGCAGTATAGTATCTGGCCACCGCGCAACTTT	CQQYSIWPPRNF	IGKV3D-15	.	IGKJ2	26	-1	-1	33
1	0.0017482517482517483	TGTCAGCAGTATAGTAAATCACCTCTGTACTCTTTT	CQQYSKSPLYSF	IGKV3D-20	.	IGKJ2	24	-1	-1	25
1	0.0017482517482517483	TGTCAGCAGTATAATAACTGGCCTCCGTGGACGTTC	CQQYNNWPPWTF	IGKV3D-15	.	IGKJ1	26	-1	-1	25
1	0.0017482517482517483	TGTCAGCAGTATAATAACTGGCCTCCGCTCACTTTC	CQQYNNWPPLTF	IGKV3D-15	.	IGKJ4	26	-1	-1	25
1	0.0017482517482517483	TGTCAGCAGTATAATAACTGGCCTCAGTACACTTTT	CQQYNNWPQYTF	IGKV3-15	.	IGKJ2	23	-1	-1	26
1	0.0017482517482517483	TGTCAGCAGCGTCTCAGCTGGCCTCCGATCACCTTC	CQQRLSWPPITF	IGKV3-11	.	IGKJ5	23	-1	-1	25
1	0.0017482517482517483	TGTCAGCAGCGTGGCAACTGGCCTTCCATCACCTTC	CQQRGNWPSITF	IGKV3-11	.	IGKJ5	23	-1	-1	27
1	0.0017482517482517483	TGTCAGCAGCGTAGCAACTGGCCTCCGCTCACTTTC	CQQRSNWPPLTF	IGKV3-11	.	IGKJ4	23	-1	-1	25
1	0.0017482517482517483	TGTCAGCAGCGTAAATACTGGCCTCCGCTCACTTTC	CQQRKYWPPLTF	IGKV3-11	.	IGKJ4	23	-1	-1	25
1	0.0017482517482517483	TGTCAGCAATATCATAGTTTTCCCATGTACACTTTT	CQQYHSFPMYTF	IGKV4-1	.	IGKJ2	17	-1	-1	23
1	0.0017482517482517483	TGTCAACATTCCTACAGTGACCCTCCGTGGACGTTC	CQHSYSDPPWTF	IGKV1-39	.	IGKJ1	7	-1	-1	25
1	0.0017482517482517483	TGTCAACATTATAATAGTCTCCCTCTGTACACTTTT	CQHYNSLPLYTF	IGKV1D-33	.	IGKJ2	24	-1	-1	25
1	0.0017482517482517483	TGTCAACATTATAATAATCTCCCTCTCTACACTTTT	CQHYNNLPLYTF	IGKV1D-33	.	IGKJ2	24	-1	-1	27
1	0.0017482517482517483	TGTCAACACTATTATAATCTTGTGCCCTTCACTTTT	CQHYYNLVPFTF	IGKV1-33	.	IGKJ2	19	-1	-1	29
1	0.0017482517482517483	TGTCAACACTATTATAATGTTGTGCCCTTCACTTTT	CQHYYNVVPFTF	IGKV1-33	.	IGKJ2	17	-1	-1	29
1	0.0017482517482517483	TGTCAACAGTATGATAATTTCCCTCCATACTCCTTT	CQQYDNFPPYSF	IGKV1D-33	.	IGKJ2	25	-1	-1	33
1	0.0017482517482517483	TGTCAACAGAGTTACAGTACCCCTAGGTACACTTTT	CQQSYSTPRYTF	IGKV1-39	.	IGKJ2	26	-1	-1	26
1	0.0017482517482517483	TGTCAAGTGTATGAGAATCCCCCCTCGTTCACTTTT	CQVYENPPSFTF	IGKV1-27	.	IGKJ2	5	-1	-1	29
1	0.0017482517482517483	TGTCAAGTGTATGAGAATCCCCCCTCGTTCACTTTT	CQVYENPPSFTF	IGKV1D-33	.	IGKJ2	22	-1	-1	29
1	0.0017482517482517483	TGTCAAGTGAGTTATGGTTCCCCTCCGCTCACTTTC	CQVSYGSPPLTF	IGKV1D-39	.	IGKJ4	26	-1	-1	25
1	0.0017482517482517483	TGTCTCCAACGTAGCGACTGGCCTCCGACTTTC	CLQRSDWPPTF	IGKV3-11	.	IGKJ3	23	-1	-1	27
1	0.0017482517482517483	TGTCTGCAATATGGTGAAGATTCGTACACTTTT	CLQYGEDSYTF	IGKV1-6	.	IGKJ2	8	-1	-1	23
1	0.0017482517482517483	TGTCTGCAAGATTACAGTTACCCGTTGACTTTT	CLQDYSYPLTF	IGKV1-6	.	IGKJ2	22	-1	-1	27
1	0.0017482517482517483	TGTCTACAGCATAATACTTCCCCATACACTTTC	CLQHNTSPYTF	IGKV1-17	.	IGKJ3	22	-1	-1	26
1	0.0017482517482517483	TGTCTACAGCATAATACTTACCCGTGGTCGTTC	CLQHNTYPWSF	IGKV1-17	.	IGKJ2	22	-1	-1	33
1	0.0017482517482517483	TGTCTACAGCATAATAGTTATCCGGTCACTTTC	CLQHNSYPVTF	IGKV1-17	.	IGKJ4	19	-1	-1	25
1	0.0017482517482517483	TGTCTACAGCATAATAATTACCCTCTCGCGTTC	CLQHNNYPLAF	IGKV1D-17	.	IGKJ4	24	-1	-1	30
1	0.0017482517482517483	TGTCTACAAGATTACACTTACCCTCTCACTTTC	CLQDYTYPLTF	IGKV1-6	.	IGKJ4	23	-1	-1	24
1	0.0017482517482517483	TGTCTACAAGATGACAATTACCCGTACACTTTT	CLQDDNYPYTF	IGKV1-6	.	IGKJ2	22	-1	-1	23
1	0.0017482517482517483	TGTCATCAGGCTAAAAGTTTCCCATTCACTTCC	CHQAKSFPFTS	IGKV1-12	.	IGKJ3	22	-1	-1	23
1	0.0017482517482517483	TGTCACCAGTATTGTAGTTCACCTAGGACGTTC	CHQYCSSPRTF	IGKV3-20	.	IGKJ1	26	-1	-1	25
1	0.0017482517482517483	TGTCACCAATATTTTACTACTCCTTTCACTTTC	CHQYFTTPFTF	IGKV4-1	.	IGKJ3	23	-1	-1	24
1	0.0017482517482517483	TGTCACCAATATTATAGTATTCCGTGGACGTTC	CHQYYSIPWTF	IGKV4-1	.	IGKJ1	22	-1	-1	22
1	0.0017482517482517483	TGTCAGCATCGTGGCACGTGGCCTCACAGTTTT	CQHRGTWPHSF	IGKV3-11	.	IGKJ2	23	-1	-1	25
1	0.0017482517482517483	TGTCAGCACTTCGGTAGTTCTATACTCACTTTC	CQHFGSSILTF	IGKV3-20	.	IGKJ3	7	-1	-1	21
1	0.0017482517482517483	TGTCAGCAGTATTCTGATCCTCCCTGGACATTC	CQQYSDPPWTF	IGKV4-1	.	IGKJ1	12	-1	-1	24
1	0.0017482517482517483	TGTCAGCAGTATCGTAGCCCACCGTTCACTTTT	CQQYRSPPFTF	IGKV3-20	.	IGKJ2	22	-1	-1	26
1	0.0017482517482517483	TGTCAGCAGTATCATCTCTGGCCTGCGACGTTC	CQQYHLWPATF	IGKV3-15	.	IGKJ1	23	-1	-1	26
1	0.0017482517482517483	TGTCAGCAGTATGCTGACTCACCGATCACCTTC	CQQYADSPITF	IGKV3-20	.	IGKJ5	22	-1	-1	22
1	0.0017482517482517483	TGTCAGCAGTATGGTGGTTCACCGTACACTTTT	CQQYGGSPYTF	IGKV3-20	.	IGKJ2	22	-1	-1	23
1	0.0017482517482517483	TGTCAGCAGTATGGTAGTTCACCTCGGACGTTC	CQQYGSSPRTF	IGKV3D-20	.	IGKJ1	24	-1	-1	25
1	0.0017482517482517483	TGTCAGCAGTATGGTAGCTCGCCGGACACTTTT	CQQYGSSPDTF	IGKV3-20	.	IGKJ2	19	-1	-1	25
1	0.0017482517482517483	TGTCAGCAGTATGGTAGCTCACCTATCACCTTC	CQQYGSSPITF	IGKV3-20	.	IGKJ5	24	-1	-1	24
1	0.0017482517482517483	TGTCAGCAGTATGGTAGCTCACCTAGGACGTTC	CQQYGSSPRTF	IGKV3-20	.	IGKJ1	26	-1	-1	25
1	0.0017482517482517483	TGTCAGCAGTATGGTAGCTCACCGCTCACTTTC	CQQYGSSPLTF	IGKV3-20	.	IGKJ4	22	-1	-1	22
1	0.0017482517482517483	TGTCAGCAGTATGGTAGCTCACCGATCACCTTC	CQQYGSSPITF	IGKV3-20	.	IGKJ5	22	-1	-1	22
1	0.0017482517482517483	TGTCAGCAGTATAATGACTGGCCTCGGACGTTC	CQQYNDWPRTF	IGKV3-15	.	IGKJ1	23	-1	-1	25
1	0.0017482517482517483	TGTCAGCAGTATAATACTTGGCCATTCACTTTC	CQQYNTWPFTF	IGKV3-15	.	IGKJ3	22	-1	-1	23
1	0.0017482517482517483	TGTCAGCAGTATAATACCTGGCCGCTCACTTTC	CQQYNTWPLTF	IGKV3D-15	.	IGKJ4	22	-1	-1	22
1	0.0017482517482517483	TGTCAGCAGTATAATAACTGGCCTTTCACTTTC	CQQYNNWPFTF	IGKV3-15	.	IGKJ3	23	-1	-1	24
1	0.0017482517482517483	TGTCAGCAGTATAATAACTGGCCCCTCACTTTC	CQQYNNWPLTF	IGKV3-15	.	IGKJ4	22	-1	-1	24
1	0.0017482517482517483	TGTCAGCAGTACAATGACTGGCCTCAGACGTTC	CQQYNDWPQTF	IGKV3-15	.	IGKJ1	23	-1	-1	26
1	0.0017482517482517483	TGTCAGCAGCGTCACAGGTGGCCGATCACTTTC	CQQRHRWPITF	IGKV3-11	.	IGKJ4	11	-1	-1	25
1	0.0017482517482517483	TGTCAGCAGCGTAGCAACTGGCTTTTCACTTTC	CQQRSNWLFTF	IGKV3-11	.	IGKJ3	21	-1	-1	24
1	0.0017482517482517483	TGTCAGCAGCGTAGCAACTGGCCTCTCACTTTT	CQQRSNWPLTF	IGKV3-11	.	IGKJ2	23	-1	-1	26
1	0.0017482517482517483	TGTCAGCAGCGTAACGAATGGCCGCTAACTTTC	CQQRNEWPLTF	IGKV3-11	.	IGKJ4	22	-1	-1	22
1	0.0017482517482517483	TGTCAGCAGCGTAACAGCTGGCCTCGGACGTTC	CQQRNSWPRTF	IGKV3-11	.	IGKJ1	23	-1	-1	25
1	0.0017482517482517483	TGTCAGCAGCGTAACAACTGGCCGCTCACTTTC	CQQRNNWPLTF	IGKV3-11	.	IGKJ4	22	-1	-1	22
1	0.0017482517482517483	TGTCAGCAGCATTACACTCGTCCGCTCAACTTC	CQQHYTRPLNF	IGKV4-1	.	IGKJ4	7	-1	-1	22
1	0.0017482517482517483	TGTCAGCAGACTTTCAGTACCCCGTGGACGTTC	CQQTFSTPWTF	IGKV1-39	.	IGKJ1	22	-1	-1	22
1	0.0017482517482517483	TGTCAGCAGAGTTTCAGTGTCCCTCGAACGTTC	CQQSFSVPRTF	IGKV1-12	.	IGKJ1	8	-1	-1	27
1	0.0017482517482517483	TGTCAGCAGAGTTACACTCCCCCGCTCAATTTC	CQQSYTPPLNF	IGKV1-39	.	IGKJ4	22	-1	-1	22
1	0.0017482517482517483	TGTCAGCAATATTTTAGTGCTCCATTCGCATTC	CQQYFSAPFAF	IGKV4-1	.	IGKJ3	22	-1	-1	23
1	0.0017482517482517483	TGTCAGCAATATTTTAGTACTCCGGGCACCTTC	CQQYFSTPGTF	IGKV4-1	.	IGKJ5	22	-1	-1	26
1	0.0017482517482517483	TGTCAGCAATATTATTCTGGTCCGTGGACGTTC	CQQYYSGPWTF	IGKV4-1	.	IGKJ1	14	-1	-1	22
1	0.0017482517482517483	TGTCAGCAATATTATGCTGTTCCCTTCACTTTC	CQQYYAVPFTF	IGKV4-1	.	IGKJ3	14	-1	-1	24
1	0.0017482517482517483	TGTCAGCAATATTATATTACTCCGCTCACTTTC	CQQYYITPLTF	IGKV4-1	.	IGKJ4	22	-1	-1	22
1	0.0017482517482517483	TGTCAGCAATATTATACTGATCCCCGGACGTTC	CQQYYTDPRTF	IGKV4-1	.	IGKJ1	15	-1	-1	25
1	0.0017482517482517483	TGTCAGCAATATTATAGTATTCCGTACACCTTT	CQQYYSIPYTF	IGKV4-1	.	IGKJ2	22	-1	-1	23
1	0.0017482517482517483	TGTCAGCAATATTATAGTACTCCATTCACTTTC	CQQYYSTPFTF	IGKV4-1	.	IGKJ3	22	-1	-1	23
1	0.0017482517482517483	TGTCAGCAATATAAGAGCTGGCCGTACACTTTT	CQQYKSWPYTF	IGKV3-15	.	IGKJ2	22	-1	-1	23
1	0.0017482517482517483	TGTCAGCAATACTTTGATAATTCGTACACTTTT	CQQYFDNSYTF	IGKV4-1	.	IGKJ2	10	-1	-1	23
1	0.0017482517482517483	TGTCAGCAACGTAGCAGCTGGCCCATGACCTTC	CQQRSSWPMTF	IGKV3-11	.	IGKJ5	22	-1	-1	27
1	0.0017482517482517483	TGTCAGCAACATTATGACCCTCCGCTCACTTTC	CQQHYDPPLTF	IGKV3-7	.	IGKJ4	14	-1	-1	22
1	0.0017482517482517483	TGTCAGCAACATTATACTACTCCGCTCACTTTC	CQQHYTTPLTF	IGKV4-1	.	IGKJ4	22	-1	-1	22
1	0.0017482517482517483	TGTCAGCAACATTATAGTTATCCGTGGACGTTC	CQQHYSYPWTF	IGKV4-1	.	IGKJ1	17	-1	-1	22
1	0.0017482517482517483	TGTCAATTGAGTTACAGTGACCCTAGGACGTTC	CQLSYSDPRTF	IGKV1-39	.	IGKJ1	26	-1	-1	25
1	0.0017482517482517483	TGTCAACACCGTGCCTCCTGGCCCCGGACTTTT	CQHRASWPRTF	IGKV3-11	.	IGKJ2	11	-1	-1	27
1	0.0017482517482517483	TGTCAACACACTTACACTTCCCCCTACACCTTT	CQHTYTSPYTF	IGKV1-39	.	IGKJ2	22	-1	-1	24
1	0.0017482517482517483	TGTCAACACAGTCACAGTATCCCTCACACTTTT	CQHSHSIPHTF	IGKV1D-39	.	IGKJ2	24	-1	-1	25
1	0.0017482517482517483	TGTCAACACAGCTTCAGTGCCCCGTACACTTTT	CQHSFSAPYTF	IGKV1-39	.	IGKJ2	22	-1	-1	23
1	0.0017482517482517483	TGTCAACAGTTTAATAATTATCCGTACACTTTT	CQQFNNYPYTF	IGKV1-13	.	IGKJ2	19	-1	-1	23
1	0.0017482517482517483	TGTCAACAGTATGTCAATGCCCCGTACACTTTT	CQQYVNAPYTF	IGKV1D-43	.	IGKJ2	11	-1	-1	23
1	0.0017482517482517483	TGTCAACAGTATGGTAGCTCACTTGTGACCTTC	CQQYGSSLVTF	IGKV3-20	.	IGKJ1	21	-1	-1	26
1	0.0017482517482517483	TGTCAACAGTATGATAATTTCCCTTACACTTTT	CQQYDNFPYTF	IGKV1-33	.	IGKJ2	23	-1	-1	24
1	0.0017482517482517483	TGTCAACAGTATAACATTGCCCCCCGGACGTTC	CQQYNIAPRTF	IGKV1-27	.	IGKJ1	22	-1	-1	25
1	0.0017482517482517483	TGTCAACAGTACATGATTTACCCCATCCCGTTC	CQQYMIYPIPF	IGKV1-35	.	IGKJ4	10	-1	-1	30
1	0.0017482517482517483	TGTCAACAGTACATGATTTACCCCATCCCGTTC	CQQYMIYPIPF	IGKV1-8	.	IGKJ4	10	-1	-1	30
1	0.0017482517482517483	TGTCAACAGCATCATAATCTCCCGATCACCTTC	CQQHHNLPITF	IGKV1-33	.	IGKJ5	22	-1	-1	22
1	0.0017482517482517483	TGTCAACAGGCTAGCAGTTTCCCCCTCACTTTC	CQQASSFPLTF	IGKV1-12	.	IGKJ4	22	-1	-1	24
1	0.0017482517482517483	TGTCAACAGGGTCACAGTATCCCTCCCACTTTT	CQQGHSIPPTF	IGKV1D-39	.	IGKJ2	25	-1	-1	26
1	0.0017482517482517483	TGTCAACAGACTCACAGTATCCCCTGGACGTTC	CQQTHSIPWTF	IGKV1-39	.	IGKJ1	22	-1	-1	24
1	0.0017482517482517483	TGTCAACAGACTAACAATTTCCCGAGCACCTTC	CQQTNNFPSTF	IGKV1-39	.	IGKJ5	9	-1	-1	22
1	0.0017482517482517483	TGTCAACAGAGTTTTTTTACCGTGTGGACGTTC	CQQSFFTVWTF	IGKV1-39	.	IGKJ1	12	-1	-1	23
1	0.0017482517482517483	TGTCAACAGAGTTTTAGTATCCCTCGGACTTTT	CQQSFSIPRTF	IGKV1D-39	.	IGKJ2	24	-1	-1	27
1	0.0017482517482517483	TGTCAACAGAGTTTCACTAGGCCTCGAACGTTC	CQQSFTRPRTF	IGKV1-12	.	IGKJ1	8	-1	-1	27
1	0.0017482517482517483	TGTCAACAGAGTTACACTGTCCGGTGGACGTTC	CQQSYTVRWTF	IGKV1-39	.	IGKJ1	15	-1	-1	23
1	0.0017482517482517483	TGTCAACAGAGTTACACTGCCCCGTTCACTTTC	CQQSYTAPFTF	IGKV1-39	.	IGKJ4	22	-1	-1	25
1	0.0017482517482517483	TGTCAACAGAGTTACAGTTCCCTCGTGACGTTC	CQQSYSSLVTF	IGKV1-39	.	IGKJ1	21	-1	-1	26
1	0.0017482517482517483	TGTCAACAGAGTTACAGTACCCCCTTCACTTTC	CQQSYSTPFTF	IGKV1-39	.	IGKJ3	22	-1	-1	24
1	0.0017482517482517483	TGTCAACAGAGTTACAGTACCCCGCTCACTTTC	CQQSYSTPLTF	IGKV1-39	.	IGKJ4	22	-1	-1	22
1	0.0017482517482517483	TGTCAACAGAGTTACAGTACCCCATTCACTTTC	CQQSYSTPFTF	IGKV1-39	.	IGKJ3	22	-1	-1	23
1	0.0017482517482517483	TGTCAACAGAGTTACAGTAGCACGTGGACGTTC	CQQSYSSTWTF	IGKV1-39	.	IGKJ1	18	-1	-1	20
1	0.0017482517482517483	TGTCAACAGAGTTACAGGACCCCGTGGACGTTC	CQQSYRTPWTF	IGKV1-39	.	IGKJ1	22	-1	-1	22
1	0.0017482517482517483	TGTCAACAGAGTCACATTATCCCATTTACTTTC	CQQSHIIPFTF	IGKV1-39	.	IGKJ3	22	-1	-1	23
1	0.0017482517482517483	TGTCAACAGAGTCAAAAAATCCCTCGGACCTTT	CQQSQKIPRTF	IGKV1-39	.	IGKJ1	11	-1	-1	25
1	0.0017482517482517483	TGTCAACAATATTATACTATTCCGTACACTTTT	CQQYYTIPYTF	IGKV4-1	.	IGKJ2	22	-1	-1	23
1	0.0017482517482517483	TGTCAACAATATTATAGTTACCCGCTCACTTTC	CQQYYSYPLTF	IGKV1-8	.	IGKJ4	22	-1	-1	22
1	0.0017482517482517483	TGTCAACAATATTATAGTCCTCCCCGGACGTTC	CQQYYSPPRTF	IGKV4-1	.	IGKJ1	22	-1	-1	25
1	0.0017482517482517483	TGTCAACAACGTAGCAGCTGGCCCATGACCTTC	CQQRSSWPMTF	IGKV3-11	.	IGKJ5	22	-1	-1	27
1	0.0017482517482517483	TGTCAACAAATTTTCAGCAGCCCGTACACTTTT	CQQIFSSPYTF	IGKV1-39	.	IGKJ2	7	-1	-1	23
1	0.0017482517482517483	TGTCAAAGGTATGAATACTGTCCGCTCACTTTC	CQRYEYCPLTF	IGKV1-27	.	IGKJ4	11	-1	-1	22
1	0.0017482517482517483	TGTCAAAAGTATGATACTCTCCCTCGGACGTTC	CQKYDTLPRTF	IGKV1D-33	.	IGKJ1	24	-1	-1	25
1	0.0017482517482517483	TGTCAAAAGTATAATAGTGCCCCTTGGACGTTC	CQKYNSAPWTF	IGKV1-27	.	IGKJ1	23	-1	-1	24
1	0.0017482517482517483	TGTCAAAAGTATAACAGTGCCCCGTGGACGTTC	CQKYNSAPWTF	IGKV1-27	.	IGKJ1	22	-1	-1	22
1	0.0017482517482517483	TGTCAAAAGTATAACAGTGCCCCATTCACTTTC	CQKYNSAPFTF	IGKV1-27	.	IGKJ3	22	-1	-1	23
1	0.0017482517482517483	TGTCAAAAATATGACAGTGCCCCGCTCACCTTC	CQKYDSAPLTF	IGKV1-27	.	IGKJ4	22	-1	-1	22
1	0.0017482517482517483	TGTCAAAAATATAACAGTGCCCCATTCACTTTC	CQKYNSAPFTF	IGKV1-27	.	IGKJ3	22	-1	-1	23
1	0.0017482517482517483	TGTGTACAGCATAAGAGTTACCCGCTCACTTTC	CVQHKSYPLTF	IGKV1-17	.	IGKJ4	22	-1	-1	22
1	0.0017482517482517483	TGCTTGCAAGGTACACACTGGCCGTGGACGTTC	CLQGTHWPWTF	IGKV2-30	.	IGKJ1	22	-1	-1	22
1	0.0017482517482517483	TGCCTGCAATATGACCGTTATCCGTGGACGTTC	CLQYDRYPWTF	IGKV1-5	.	IGKJ1	3	-1	-1	22
1	0.0017482517482517483	TGCCTACAGCATATGACTTACCCCGTCGTTTTC	CLQHMTYPVVF	IGKV1-16	.	IGKJ4	22	-1	-1	29
1	0.0017482517482517483	TGCCAGCAATATGATACTTACCCGTGGACGTTC	CQQYDTYPWTF	IGKV1-5	.	IGKJ1	19	-1	-1	22
1	0.0017482517482517483	TGCCAACACTATCACAGTTACCCCCTCACTTTC	CQHYHSYPLTF	IGKV1-16	.	IGKJ4	22	-1	-1	24
1	0.0017482517482517483	TGCCAACACTATAATAATTACCCCGTCACTTTC	CQHYNNYPVTF	IGKV1-5	.	IGKJ3	19	-1	-1	25
1	0.0017482517482517483	TGCCAACAGTTTAATTCTTATTCTCGGACGTTC	CQQFNSYSRTF	IGKV1-13	.	IGKJ1	14	-1	-1	25
1	0.0017482517482517483	TGCCAACAGTCTAATAATTATTCTCCTACTTTT	CQQSNNYSPTF	IGKV1-5	.	IGKJ2	23	-1	-1	27
1	0.0017482517482517483	TGCCAACAGTATGATACTTATCCTTGGACGTTC	CQQYDTYPWTF	IGKV1-5	.	IGKJ1	20	-1	-1	24
1	0.0017482517482517483	TGCCAACAGTATGAAATGTATCCCTTAACTTTT	CQQYEMYPLTF	IGKV1-5	.	IGKJ2	11	-1	-1	27
1	0.0017482517482517483	TGCCAACAGTATAGTGCTTACCCGCTCACTTTC	CQQYSAYPLTF	IGKV1-16	.	IGKJ4	22	-1	-1	22
1	0.0017482517482517483	TGCCAACAGTATAATTCTTATCCCCTCACTTTC	CQQYNSYPLTF	IGKV1-5	.	IGKJ4	14	-1	-1	24
1	0.0017482517482517483	TGCCAACAGTATAATACTTACCCGTACACTTTT	CQQYNTYPYTF	IGKV1-16	.	IGKJ2	22	-1	-1	23
1	0.0017482517482517483	TGCCAACAGTATAATAGTTTTCCGTACACTTTT	CQQYNSFPYTF	IGKV1-5	.	IGKJ2	18	-1	-1	23
1	0.0017482517482517483	TGCCAACAGTATAATAGTTATTCTTGGACGTTC	CQQYNSYSWTF	IGKV1-5	.	IGKJ1	23	-1	-1	24
1	0.0017482517482517483	TGCCAACAGTATAATAGTTATTCCGGCACTTTC	CQQYNSYSGTF	IGKV1-5	.	IGKJ4	22	-1	-1	26
1	0.0017482517482517483	TGCCAACAGTATAATAGTTATTCGATCACTTTC	CQQYNSYSITF	IGKV1-5	.	IGKJ3	22	-1	-1	25
1	0.0017482517482517483	TGCCAACAGTATAATAGTTACCCGTACACTTTT	CQQYNSYPYTF	IGKV1-5	.	IGKJ2	19	-1	-1	23
1	0.0017482517482517483	TGCCAACAGTATAATAGTTACCCGCTCACTTTC	CQQYNSYPLTF	IGKV1-16	.	IGKJ4	22	-1	-1	22
1	0.0017482517482517483	TGCCAACAGTACAATACTTACCCATTCACTTTC	CQQYNTYPFTF	IGKV1-16	.	IGKJ3	22	-1	-1	23
1	0.0017482517482517483	TGCCAACAGCATTATGCCTACCCCGTCTCTTTC	CQQHYAYPVSF	IGKV1-16	.	IGKJ4	8	-1	-1	28
1	0.0017482517482517483	TGCCAACAATTTAATAGTGACCCGCTCACTTTC	CQQFNSDPLTF	IGKV1-16	.	IGKJ4	22	-1	-1	22
1	0.0017482517482517483	TGCCAACAATATAATACTTATTCGTACACTTTT	CQQYNTYSYTF	IGKV1-5	.	IGKJ2	22	-1	-1	23
1	0.0017482517482517483	TGCGTTCAAGCTCTACAAAGTCCATTCACTTTC	CVQALQSPFTF	IGKV2-28	.	IGKJ3	22	-1	-1	23
1	0.0017482517482517483	TGCATTCAGGCTCTACAATCTCCATTCACTTTC	CIQALQSPFTF	IGKV2-28	.	IGKJ3	22	-1	-1	23
1	0.0017482517482517483	TGCATTCAAGCTCTACAAACTCCATTCACTTTC	CIQALQTPFTF	IGKV2-28	.	IGKJ3	22	-1	-1	23
1	0.0017482517482517483	TGCATGCAGGGTACACACTGGCCTCTCACTTTC	CMQGTHWPLTF	IGKV2D-30	.	IGKJ4	24	-1	-1	24
1	0.0017482517482517483	TGCATGCAGACTACACAATTTGGGTACACTTTT	CMQTTQFGYTF	IGKV2-24	.	IGKJ2	20	-1	-1	23
1	0.0017482517482517483	TGCATGCAATCTACACAGTTTCCGTGGACGTTC	CMQSTQFPWTF	IGKV2-18	.	IGKJ1	22	-1	-1	22
1	0.0017482517482517483	TGCATGCAAGCTTCACAGTGGCCCTGGACGTTC	CMQASQWPWTF	IGKV2-30	.	IGKJ1	22	-1	-1	24
1	0.0017482517482517483	TGCATGCAAGCTCTCCAAACCCCATTCACTTTC	CMQALQTPFTF	IGKV2-28	.	IGKJ3	19	-1	-1	23
1	0.0017482517482517483	TGCATGCAAGCTCTACAAACTCCGTGGACGTTC	CMQALQTPWTF	IGKV2-28	.	IGKJ1	22	-1	-1	22
1	0.0017482517482517483	TGCATGCAAGCTCTACAAACTCCGCTCACTTTC	CMQALQTPLTF	IGKV2-28	.	IGKJ4	22	-1	-1	22
1	0.0017482517482517483	TGCATGCAAGCTCTACAAAGTCCCTTTACCTTC	CMQALQSPFTF	IGKV2-28	.	IGKJ3	22	-1	-1	30
1	0.0017482517482517483	TGCATGCAAGCTCGACAAATTCCGTACACTTTT	CMQARQIPYTF	IGKV2-28	.	IGKJ2	22	-1	-1	23
1	0.0017482517482517483	TGCATGCAAGCTGTGCAAACTCCGGTCACTTTC	CMQAVQTPVTF	IGKV2-28	.	IGKJ4	22	-1	-1	25
1	0.0017482517482517483	TGCATGCAAGCTACACAGTTTCCGTACACACTT	CMQATQFPYTL	IGKV2-24	.	IGKJ2	22	-1	-1	23
1	0.0017482517482517483	TGCATGCAAGGTTCACACTGGCCCTACACCTTT	CMQGSHWPYTF	IGKV2-30	.	IGKJ2	22	-1	-1	24
1	0.0017482517482517483	TGCATGCAAGGTCTGGAAACTCCTCTCACTTTC	CMQGLETPLTF	IGKV2D-28	.	IGKJ4	24	-1	-1	24
1	0.0017482517482517483	TGCATGCAAGGTCTACAAACTCCGTACACTTTT	CMQGLQTPYTF	IGKV2-28	.	IGKJ2	22	-1	-1	23
1	0.0017482517482517483	TGCATGCAAGGTGCACACTGGTATCCGACGTTC	CMQGAHWYPTF	IGKV2-30	.	IGKJ1	20	-1	-1	26
1	0.0017482517482517483	TGCATGCAAGGTATATATCCTCCTCTCACTTTC	CMQGIYPPLTF	IGKV2D-29	.	IGKJ3	24	-1	-1	25
1	0.0017482517482517483	TGCATGCAAGGTATACACCTTCCGCTCACTTTC	CMQGIHLPLTF	IGKV2-29	.	IGKJ4	22	-1	-1	22
1	0.0017482517482517483	TGCATGCAAGGTACACACTGGCCTCTCACTTTC	CMQGTHWPLTF	IGKV2D-30	.	IGKJ4	24	-1	-1	24
1	0.0017482517482517483	TGCATGCAAGGTACACACTGGCCCCTCACTTTC	CMQGTHWPLTF	IGKV2-30	.	IGKJ4	22	-1	-1	24
1	0.0017482517482517483	TGCATGCAAGGCACACAATGGCCGTGGACGTTC	CMQGTQWPWTF	IGKV2-30	.	IGKJ1	22	-1	-1	22
1	0.0017482517482517483	TGCATGCAAGGAACATTCTGGCCGTACTCTTTT	CMQGTFWPYSF	IGKV2-30	.	IGKJ2	22	-1	-1	23
1	0.0017482517482517483	TGCATGCAAACTATACACCTTCCGATCACTTTC	CMQTIHLPITF	IGKV2D-29	.	IGKJ4	22	-1	-1	25
1	0.0017482517482517483	TGCATGCAAACTACACAATTTCCGTGGACGTTC	CMQTTQFPWTF	IGKV2-24	.	IGKJ1	22	-1	-1	22
1	0.0017482517482517483	TGCATGCAAAGTCTACAGATTCCTCACACTTTT	CMQSLQIPHTF	IGKV2D-29	.	IGKJ2	24	-1	-1	25
1	0.0017482517482517483	TGCATGAAAGGTATGTTCCTTCCCGTCATCTTC	CMKGMFLPVIF	IGKV2-29	.	IGKJ5	13	-1	-1	25
1	0.0017482517482517483	TGCATGAAAGGTATGTTCCTTCCCGTCATCTTC	CMKGMFLPVIF	IGKV2D-29	.	IGKJ5	13	-1	-1	25
1	0.0017482517482517483	TGTCACCAACGTAGCACCTGGGGGACGTTC	CHQRSTWGTF	IGKV3-11	.	IGKJ1	20	-1	-1	22
1	0.0017482517482517483	TGTCAGCAGTATGGTAGCTCGTACACTTTT	CQQYGSSYTF	IGKV3-20	.	IGKJ2	19	-1	-1	20
1	0.0017482517482517483	TGTCAGCAGTACGTTACTTCACCCGTTTTC	CQQYVTSPVF	IGKV3-20	.	IGKJ3	10	-1	-1	26
1	0.0017482517482517483	TGTCAGCAATCTTATGATCTTCCTTCTTTC	CQQSYDLPSF	IGKV4-1	.	IGKJ4	14	-1	-1	25
1	0.0017482517482517483	TGTCAGCAATCTTATAATCTTCCTTCTTTC	CQQSYNLPSF	IGKV4-1	.	IGKJ4	15	-1	-1	25
1	0.0017482517482517483	TGTCAGCAACAATACAATCTTCCTTCTTTC	CQQQYNLPSF	IGKV4-1	.	IGKJ4	8	-1	-1	25
1	0.0017482517482517483	TGTCAACAGACTTACAGTACCCGAACGTTC	CQQTYSTRTF	IGKV1-39	.	IGKJ1	21	-1	-1	24
1	0.0017482517482517483	TGTCAACAGAGTTACAGTACCCCGACTTTC	CQQSYSTPTF	IGKV1-39	.	IGKJ4	22	-1	-1	24
1	0.0017482517482517483	TGTCAACAGAGTCACCGTCTGTTTAGTTTC	CQQSHRLFSF	IGKV1-39	.	IGKJ5	11	-1	-1	27
1	0.0017482517482517483	TGTCAACAATATAATAGTTACTTCTCTTTC	CQQYNSYFSF	IGKV1-16	.	IGKJ1	20	-1	-1	27
1	0.0017482517482517483	TGTCAAAAGTATAACAATGGCCCCACTTTC	CQKYNNGPTF	IGKV1-27	.	IGKJ4	22	-1	-1	23
1	0.0017482517482517483	TGCCAACAGTATAATAGTTACGCGACGTTC	CQQYNSYATF	IGKV1-16	.	IGKJ1	20	-1	-1	23
1	0.0017482517482517483	TGCCAACAATATAAAAATTATTGGACGTTC	CQQYKNYWTF	IGKV1-5	.	IGKJ1	21	-1	-1	21
1	0.0017482517482517483	TGCATGCAATCTCTACAAACCTTCACTTTC	CMQSLQTFTF	IGKV2-28	.	IGKJ4	19	-1	-1	22
1	0.0017482517482517483	TGCATGCAAGGTACACTCTGGATCACCTTC	CMQGTLWITF	IGKV2-30	.	IGKJ5	20	-1	-1	20
1	0.0017482517482517483	TGCATGCAAGGCACACAATTTTGGACGTTC	CMQGTQFWTF	IGKV2-30	.	IGKJ1	16	-1	-1	21
1	0.0017482517482517483	TGTCAGCAGTATAATAACTGGATGTTC	CQQYNNWMF	IGKV3-15	.	IGKJ1	20	-1	-1	18
