# Supplementary material for: Biomarkers and Immune Repertoire Metrics Identified by Peripheral Blood Transcriptomic Sequencing Reveal the Pathogenesis of COVID-19
Source: Front Immunol. 2021 Aug 24;12:677025. doi: 10.3389/fimmu.2021.677025 (PMC8421539; doi:10.3389/fimmu.2021.677025)
Supplement: Supplementary file 1 [file DataSheet_1.zip › TCR_BCR/IGK/convert.20S039626A.clonotypes.IGK.txt]

count	freq	cdr3nt	cdr3aa	v	d	j	VEnd	DStart	DEnd	JStart
14	0.04281345565749235	TGTCAATACAGTACCCGTCCCCCTCTCACTTTC	CQYSTRPPLTF	IGKV1-39	.	IGKJ4	5	-1	-1	24
6	0.01834862385321101	TGCATGCAAACTCTACAAACTCCCAGGACGTTC	CMQTLQTPRTF	IGKV2-28	.	IGKJ1	27	-1	-1	25
6	0.01834862385321101	TGTCAGCAGCGCACCACTTGGCCCACATTC	CQQRTTWPTF	IGKV3-11	.	IGKJ1	10	-1	-1	27
5	0.01529051987767584	TGTCAACAGCATTACAGTCCCCCATTCACTTTC	CQQHYSPPFTF	IGKV1-39	.	IGKJ3	22	-1	-1	23
5	0.01529051987767584	TGTCAACAACATTACCGTCCCCCTTTCACTTTC	CQQHYRPPFTF	IGKV1-39	.	IGKJ3	7	-1	-1	24
4	0.012232415902140673	TGTCAGCAGTATAGTAACTCACCTCCGAGGTACACTTTT	CQQYSNSPPRYTF	IGKV3D-20	.	IGKJ2	26	-1	-1	29
4	0.012232415902140673	TGTCAACAATATAGTCCCTCAGTTTTGTACACTTTT	CQQYSPSVLYTF	IGKV3-20	.	IGKJ2	11	-1	-1	25
4	0.012232415902140673	TGTCAGCAGAATGACATCGCACCGATCACCCTC	CQQNDIAPITL	IGKV3-20	.	IGKJ5	12	-1	-1	22
4	0.012232415902140673	TGCCAACAATATACTACTTACCCGCTCACTTTC	CQQYTTYPLTF	IGKV1-16	.	IGKJ4	22	-1	-1	22
4	0.012232415902140673	TGCATGCAAGGTACACACTGGCCTCGGACTTTT	CMQGTHWPRTF	IGKV2D-30	.	IGKJ2	24	-1	-1	27
3	0.009174311926605505	TGTCTGCAGCGTAGCAACTGGCCTCAGGTCACCTTC	CLQRSNWPQVTF	IGKV3-11	.	IGKJ5	23	-1	-1	28
3	0.009174311926605505	TGTCAGCAATACGGCACCTCACCTAAAATGACCTTC	CQQYGTSPKMTF	IGKV3-20	.	IGKJ5	24	-1	-1	30
3	0.009174311926605505	TGTCAACAGTCTGGTACCTCACCTCCGTGGACGTTC	CQQSGTSPPWTF	IGKV3D-20	.	IGKJ1	26	-1	-1	25
3	0.009174311926605505	TGTCAGCAGTATGGTAGCTTACCTCGGACGTTC	CQQYGSLPRTF	IGKV3D-20	.	IGKJ1	24	-1	-1	25
3	0.009174311926605505	TGTCAGCAGTATGGTAGCTCACCTCTGACGTTC	CQQYGSSPLTF	IGKV3D-20	.	IGKJ1	24	-1	-1	26
3	0.009174311926605505	TGTCAGCAGCGTGGTGACTGGCTTCGGACCTTC	CQQRGDWLRTF	IGKV3-11	.	IGKJ1	21	-1	-1	25
3	0.009174311926605505	TGTCAGCAATATTATACTACTCCTCGGACGTTC	CQQYYTTPRTF	IGKV4-1	.	IGKJ1	27	-1	-1	25
3	0.009174311926605505	TGTCAGCAATATTATACTACTCCTCGAACGTTC	CQQYYTTPRTF	IGKV4-1	.	IGKJ1	23	-1	-1	27
3	0.009174311926605505	TGTCAGCAATATTATAATACTCCTCGGACGTTC	CQQYYNTPRTF	IGKV4-1	.	IGKJ1	27	-1	-1	25
3	0.009174311926605505	TGTCAACGTTATGATAATCTGCCCCCAGCTTTC	CQRYDNLPPAF	IGKV1-27	.	IGKJ3	5	-1	-1	28
3	0.009174311926605505	TGTCAACAGTATAGTACTTCACCGTGGACGTTC	CQQYSTSPWTF	IGKV3-20	.	IGKJ1	22	-1	-1	22
3	0.009174311926605505	TGTCAACAATATGGTTACTCTCCCCACACCTTT	CQQYGYSPHTF	IGKV3-20	.	IGKJ2	14	-1	-1	25
3	0.009174311926605505	TGTCAACAATATGGTAACTCACCTCACACTTTC	CQQYGNSPHTF	IGKV3D-20	.	IGKJ3	24	-1	-1	26
3	0.009174311926605505	TGCCAACACTATAACAGTGCTCCGTACATGTTC	CQHYNSAPYMF	IGKV1-5	.	IGKJ1	17	-1	-1	29
3	0.009174311926605505	TGCCAACAGTCTTTCATTTATTGGTGGACGTTC	CQQSFIYWWTF	IGKV1-5	.	IGKJ1	9	-1	-1	23
3	0.009174311926605505	TGTCAGCACTACGGAGGCACATTTACCTTC	CQHYGGTFTF	IGKV3-20	.	IGKJ5	7	-1	-1	24
3	0.009174311926605505	TGCATGCAAGCTCTACACACTCCCACTTTT	CMQALHTPTF	IGKV2-28	.	IGKJ2	22	-1	-1	23
2	0.0061162079510703364	TGTCAGCAGTATAATAAGTGGCCTCCGATCACCTTC	CQQYNKWPPITF	IGKV3D-15	.	IGKJ5	26	-1	-1	25
2	0.0061162079510703364	TGTCAGCAGCGTAGCAACTGGCCCCCCCTCACTTTC	CQQRSNWPPLTF	IGKV3-11	.	IGKJ4	22	-1	-1	27
2	0.0061162079510703364	TGTCAACAGTATTATAATAATCCCCCGTGGACGTTC	CQQYYNNPPWTF	IGKV1D-43	.	IGKJ1	15	-1	-1	25
2	0.0061162079510703364	TGTCAACAGTATAATAACTGGCGTACGTGGACGTTC	CQQYNNWRTWTF	IGKV3-15	.	IGKJ1	21	-1	-1	24
2	0.0061162079510703364	TGTCACCAGTATAATAACTGGCCCGGGACGTTC	CHQYNNWPGTF	IGKV3-15	.	IGKJ1	22	-1	-1	25
2	0.0061162079510703364	TGTCACCAGGTTGATAGTTACCCTCTCACTTTC	CHQVDSYPLTF	IGKV1D-13	.	IGKJ4	24	-1	-1	24
2	0.0061162079510703364	TGTCACCAATATTTTAGTCCCCCGTTCACTTTC	CHQYFSPPFTF	IGKV1D-43	.	IGKJ3	22	-1	-1	24
2	0.0061162079510703364	TGTCAGCACTATGGTACCTCAGGCGGGACGTTC	CQHYGTSGGTF	IGKV3-20	.	IGKJ1	20	-1	-1	25
2	0.0061162079510703364	TGTCAGCAGTATGCTGAGTGGCCGCTCACTTTC	CQQYAEWPLTF	IGKV3-15	.	IGKJ4	11	-1	-1	22
2	0.0061162079510703364	TGTCAGCAGTATGGTAGCTCACCTCCCACTTTT	CQQYGSSPPTF	IGKV3D-20	.	IGKJ2	25	-1	-1	26
2	0.0061162079510703364	TGTCAGCAGTATGGTAGCTCACCGTACACTTTT	CQQYGSSPYTF	IGKV3-20	.	IGKJ2	22	-1	-1	23
2	0.0061162079510703364	TGTCAGCAGTATGGTAACTTACCGTACACTTTT	CQQYGNLPYTF	IGKV3-20	.	IGKJ2	22	-1	-1	23
2	0.0061162079510703364	TGTCAGCAGTATAATAATTGGCCGCTCACTTTC	CQQYNNWPLTF	IGKV3-15	.	IGKJ4	22	-1	-1	22
2	0.0061162079510703364	TGTCAGCAGCGAAGTGACTGGCCTCTCACTTTC	CQQRSDWPLTF	IGKV3-11	.	IGKJ4	23	-1	-1	24
2	0.0061162079510703364	TGTCAGCAATATTATAGTGGTCCAATCACTTTC	CQQYYSGPITF	IGKV4-1	.	IGKJ3	17	-1	-1	25
2	0.0061162079510703364	TGTCAGCAATATTATAGTACTCCGTACACTTTT	CQQYYSTPYTF	IGKV4-1	.	IGKJ2	22	-1	-1	23
2	0.0061162079510703364	TGTCAACAGTATTATAGTACCCCGTGGACGTTC	CQQYYSTPWTF	IGKV1D-43	.	IGKJ1	22	-1	-1	22
2	0.0061162079510703364	TGTCAACAGGCTGACAGTTTCCCGATCACCTTC	CQQADSFPITF	IGKV1-12	.	IGKJ5	22	-1	-1	22
2	0.0061162079510703364	TGTCAACAGAGTTACAGTTCCCCGTTCACTTTC	CQQSYSSPFTF	IGKV1-39	.	IGKJ4	22	-1	-1	25
2	0.0061162079510703364	TGTCAACAGAGTTACAGTACCCCTCGGACGTTC	CQQSYSTPRTF	IGKV1D-39	.	IGKJ1	24	-1	-1	25
2	0.0061162079510703364	TGTCAACAGAGTTACAGTACCCCGTACACTTTT	CQQSYSTPYTF	IGKV1-39	.	IGKJ2	22	-1	-1	23
2	0.0061162079510703364	TGTCAACAGAGTTACAATACCCCTCGGACGTTC	CQQSYNTPRTF	IGKV1D-39	.	IGKJ1	24	-1	-1	25
2	0.0061162079510703364	TGTCAACAACATTACAATCCCCCCTTCACTTTC	CQQHYNPPFTF	IGKV1-39	.	IGKJ3	7	-1	-1	24
2	0.0061162079510703364	TGTCAAGAGCATTACAGTCCCCCTTTCACTTTC	CQEHYSPPFTF	IGKV1-39	.	IGKJ3	23	-1	-1	24
2	0.0061162079510703364	TGCTTGCAAGGTACACACGGGCCTCACACTTTT	CLQGTHGPHTF	IGKV2D-30	.	IGKJ2	24	-1	-1	25
2	0.0061162079510703364	TGCCACCAGAGTTACGGTACTTCGATCACCTTC	CHQSYGTSITF	IGKV1-39	.	IGKJ5	19	-1	-1	21
2	0.0061162079510703364	TGCCAACACTATAATAGTTATTCGTGGACGTTC	CQHYNSYSWTF	IGKV1-5	.	IGKJ1	22	-1	-1	22
2	0.0061162079510703364	TGCCAACAGTGTAATAATTACCCGTACACTTTT	CQQCNNYPYTF	IGKV1-5	.	IGKJ2	19	-1	-1	23
2	0.0061162079510703364	TGCCAACAGTATAATAGTTATCCGTGGACGTTC	CQQYNSYPWTF	IGKV1-5	.	IGKJ1	20	-1	-1	22
2	0.0061162079510703364	TGCCAACAGGGTTACAGTACCCCGCTCACTTTC	CQQGYSTPLTF	IGKV1-39	.	IGKJ4	22	-1	-1	22
2	0.0061162079510703364	TGCATGCAGGCTCTACAAACTCCGATCACCTTC	CMQALQTPITF	IGKV2-28	.	IGKJ5	22	-1	-1	22
2	0.0061162079510703364	TGCATGCAAGCTCTACAAACTCCGCTCACTTTC	CMQALQTPLTF	IGKV2-28	.	IGKJ4	22	-1	-1	22
2	0.0061162079510703364	TGCATGCAAGCTCTACAAACCCCTTTCACTTTC	CMQALQTPFTF	IGKV2-28	.	IGKJ3	23	-1	-1	24
2	0.0061162079510703364	TGCATGCAAGCTCTACAAAGTCCCGTCACTTTC	CMQALQSPVTF	IGKV2-28	.	IGKJ3	22	-1	-1	25
2	0.0061162079510703364	TGCATGCAAGGTCTGGAAACCCCGTACACTTTT	CMQGLETPYTF	IGKV2-28	.	IGKJ2	13	-1	-1	23
2	0.0061162079510703364	TGCATGCAAGGTCTACAAACTCCGTACACTTTT	CMQGLQTPYTF	IGKV2-28	.	IGKJ2	22	-1	-1	23
2	0.0061162079510703364	TGCATGCAAGGTGGACAGTGGCCATTCACTGTC	CMQGGQWPFTV	IGKV2-30	.	IGKJ3	22	-1	-1	23
2	0.0061162079510703364	TGCATGCAAGATAGATACTGGCCGGGAACGTTC	CMQDRYWPGTF	IGKV2-30	.	IGKJ1	22	-1	-1	27
2	0.0061162079510703364	TGCACGCAAGCTACACAATTTCCCCTGACGTTC	CTQATQFPLTF	IGKV2D-24	.	IGKJ1	22	-1	-1	26
2	0.0061162079510703364	TGTCAGCAGTATTATAACTGGCCTATCTTC	CQQYYNWPIF	IGKV3-15	.	IGKJ3	24	-1	-1	27
2	0.0061162079510703364	TGTCAGCAGCGTAGCGACTGGTGGACGTTC	CQQRSDWWTF	IGKV3-11	.	IGKJ1	20	-1	-1	20
2	0.0061162079510703364	TGTCAACAGTATGATAATCTCCCTTCTTTC	CQQYDNLPSF	IGKV1-33	.	IGKJ4	23	-1	-1	25
2	0.0061162079510703364	TGTCAACAGAGTTACAGTGCCCCCACTTTC	CQQSYSAPTF	IGKV1-39	.	IGKJ4	22	-1	-1	23
2	0.0061162079510703364	TGCATGCAAGCGAAAGACCTGTACACTTTT	CMQAKDLYTF	IGKV2D-29	.	IGKJ2	8	-1	-1	19
2	0.0061162079510703364	TGCCAACAATATATTACGTGGACGTTC	CQQYITWTF	IGKV1-5	.	IGKJ1	12	-1	-1	15
2	0.0061162079510703364	TGTCAGCAGGACACTTTT	CQQDTF	IGKV3-20	.	IGKJ2	8	-1	-1	10
1	0.0030581039755351682	TGTCAGCAATATTATAGTAGTCCTCCGGAGTACACTTTT	CQQYYSSPPEYTF	IGKV4-1	.	IGKJ2	32	-1	-1	29
1	0.0030581039755351682	TGTCAACAGCTTAATAGTTACCCTCCGGTGATCACTTTC	CQQLNSYPPVITF	IGKV1-9	.	IGKJ4	23	-1	-1	31
1	0.0030581039755351682	TGCCAACAGTATAATAGTTATTCTCCGACGTGGACGTTC	CQQYNSYSPTWTF	IGKV1-5	.	IGKJ1	23	-1	-1	27
1	0.0030581039755351682	TGTCTACAACATGATAATTTCCCTACCGTGACGTTC	CLQHDNFPTVTF	IGKV5-2	.	IGKJ1	24	-1	-1	29
1	0.0030581039755351682	TGTCAGCAGTCTGGTGGCTCACCGGGGTACACTTTT	CQQSGGSPGYTF	IGKV3-20	.	IGKJ2	22	-1	-1	26
1	0.0030581039755351682	TGTCAGCAGTATGATAGCTCACCTTTCCTCACTTTC	CQQYDSSPFLTF	IGKV3-20	.	IGKJ4	23	-1	-1	27
1	0.0030581039755351682	TGTCAGCAGTATAATGACTGGCCTCTGTGGACGTTC	CQQYNDWPLWTF	IGKV3-15	.	IGKJ1	23	-1	-1	26
1	0.0030581039755351682	TGTCAGCAGTATAATAACTGGCCTTCTCTCACTTTC	CQQYNNWPSLTF	IGKV3-15	.	IGKJ4	23	-1	-1	27
1	0.0030581039755351682	TGTCAGCAGTATAATAACTGGCCCCCCCTCACTTTC	CQQYNNWPPLTF	IGKV3-15	.	IGKJ4	22	-1	-1	27
1	0.0030581039755351682	TGTCAGCAGCGTAGCAACTGGCCTCCGTACACTTTT	CQQRSNWPPYTF	IGKV3-11	.	IGKJ2	23	-1	-1	26
1	0.0030581039755351682	TGTCAGCAGCGTAGCAACTGGCCTCCGGCGACTTTC	CQQRSNWPPATF	IGKV3D-11	.	IGKJ4	27	-1	-1	30
1	0.0030581039755351682	TGTCAGCAGCGTAGCAACTGGCCTCCGATCACCTTC	CQQRSNWPPITF	IGKV3-11	.	IGKJ5	23	-1	-1	25
1	0.0030581039755351682	TGTCAGCAGCGTAGCAACTGGCCTCGGGTCACTTTC	CQQRSNWPRVTF	IGKV3-11	.	IGKJ3	23	-1	-1	28
1	0.0030581039755351682	TGTCAACATTACAATATGGGGCCTCCGAACGCTTTC	CQHYNMGPPNAF	IGKV3D-15	.	IGKJ3	26	-1	-1	31
1	0.0030581039755351682	TGTCAACAGTATTATAGTTACCCTCCCCTCACTTTC	CQQYYSYPPLTF	IGKV1-8	.	IGKJ4	23	-1	-1	27
1	0.0030581039755351682	TGTCAACAGTATGATAATCTCCCTGAGATCACCTTC	CQQYDNLPEITF	IGKV1-33	.	IGKJ5	23	-1	-1	26
1	0.0030581039755351682	TGTCAACAGAGTTACAGTACCCTCGTGTGGACGTTC	CQQSYSTLVWTF	IGKV1-39	.	IGKJ1	21	-1	-1	26
1	0.0030581039755351682	TGTCAACAGAGTTACAGTACCCCTCCGCTCACTTTC	CQQSYSTPPLTF	IGKV1D-39	.	IGKJ4	26	-1	-1	25
1	0.0030581039755351682	TGTCAACAATATAATTCCGTCCCTCTCTACACTTTT	CQQYNSVPLYTF	IGKV1-33	.	IGKJ2	11	-1	-1	27
1	0.0030581039755351682	TGTCAAGAGAGTTACAGAACGTTCTCGAACACTTTT	CQESYRTFSNTF	IGKV1-39	.	IGKJ2	16	-1	-1	28
1	0.0030581039755351682	TGTCAAGAGAGTTACAGAACGTTCTCGAACACCTTT	CQESYRTFSNTF	IGKV1-39	.	IGKJ2	16	-1	-1	28
1	0.0030581039755351682	TGTCAAAACTATGACAGTGCCCCTCCGTGGACGTTC	CQNYDSAPPWTF	IGKV1-27	.	IGKJ1	23	-1	-1	25
1	0.0030581039755351682	TGTATGCAAGTTCTACAAACTCCCATGTACACTTTT	CMQVLQTPMYTF	IGKV2-28	.	IGKJ2	22	-1	-1	23
1	0.0030581039755351682	TGCATGCAAGGTACACACTGGCCTTCGCTCACTTTC	CMQGTHWPSLTF	IGKV2-30	.	IGKJ4	23	-1	-1	25
1	0.0030581039755351682	TGTCTTCAGGATTATACTTACCCTCTCACTTTC	CLQDYTYPLTF	IGKV1D-17	.	IGKJ4	24	-1	-1	24
1	0.0030581039755351682	TGTCTCCAATACTATAATACTCCTAGGACTTTT	CLQYYNTPRTF	IGKV4-1	.	IGKJ2	27	-1	-1	27
1	0.0030581039755351682	TGTCTACAGCATAATAGTTACCCGCTCACTTTC	CLQHNSYPLTF	IGKV1-17	.	IGKJ4	22	-1	-1	22
1	0.0030581039755351682	TGTCTACAAGATTACAATTACCCTCTCACTTTC	CLQDYNYPLTF	IGKV1-6	.	IGKJ4	23	-1	-1	24
1	0.0030581039755351682	TGTCTACAAGATTACAATTACCCGTGGACGTTC	CLQDYNYPWTF	IGKV1-6	.	IGKJ1	22	-1	-1	22
1	0.0030581039755351682	TGTCACCACCGTAGCAAGTGGCCGATCACTTTC	CHHRSKWPITF	IGKV3-11	.	IGKJ4	22	-1	-1	15
1	0.0030581039755351682	TGTCACCAGAGTTCTAGTTTACCGATCACCTTC	CHQSSSLPITF	IGKV6-21	.	IGKJ5	22	-1	-1	22
1	0.0030581039755351682	TGTCACCAATATTATAGTCGTCCGTACACTTTT	CHQYYSRPYTF	IGKV1-27	.	IGKJ2	4	-1	-1	23
1	0.0030581039755351682	TGTCAGCACTATCGTCACGTACCTCGACCTTTT	CQHYRHVPRPF	IGKV3-20	.	IGKJ2	11	-1	-1	28
1	0.0030581039755351682	TGTCAGCACTATAATAACTGGCCGTACACTTTT	CQHYNNWPYTF	IGKV3-15	.	IGKJ2	22	-1	-1	23
1	0.0030581039755351682	TGTCAGCACCGTAGCAACTGGCCGCTCACATTC	CQHRSNWPLTF	IGKV3-11	.	IGKJ4	22	-1	-1	22
1	0.0030581039755351682	TGTCAGCAGTTTGGTAGTTTGCCGCACACTTTT	CQQFGSLPHTF	IGKV3-20	.	IGKJ2	16	-1	-1	25
1	0.0030581039755351682	TGTCAGCAGTATGGTAGTTTACCGTTCACTTCT	CQQYGSLPFTS	IGKV3-20	.	IGKJ2	16	-1	-1	26
1	0.0030581039755351682	TGTCAGCAGTATGGTAGTTCACCGATCACCTTC	CQQYGSSPITF	IGKV3-20	.	IGKJ5	22	-1	-1	22
1	0.0030581039755351682	TGTCAGCAGTATGGTAGCTCGCCGGGCGCTTTC	CQQYGSSPGAF	IGKV3-20	.	IGKJ3	19	-1	-1	28
1	0.0030581039755351682	TGTCAGCAGTATGGTAGCTCACCTATCACCTTC	CQQYGSSPITF	IGKV3-20	.	IGKJ5	24	-1	-1	24
1	0.0030581039755351682	TGTCAGCAGTATGATGATCTCCCGATCACCTTC	CQQYDDLPITF	IGKV1-33	.	IGKJ5	22	-1	-1	22
1	0.0030581039755351682	TGTCAGCAGTATGATAATTCACCTCTCACTTTC	CQQYDNSPLTF	IGKV3D-20	.	IGKJ3	24	-1	-1	25
1	0.0030581039755351682	TGTCAGCAGTATAATACCTGGCCTCGGACGTTC	CQQYNTWPRTF	IGKV3-15	.	IGKJ1	23	-1	-1	25
1	0.0030581039755351682	TGTCAGCAGTATAATAACTGGCCTCGGACGTTC	CQQYNNWPRTF	IGKV3-15	.	IGKJ1	23	-1	-1	25
1	0.0030581039755351682	TGTCAGCAGTATAATAACTGGCCTGAAACTTTT	CQQYNNWPETF	IGKV3-15	.	IGKJ2	23	-1	-1	27
1	0.0030581039755351682	TGTCAGCAGTATAATAACTGGCCTAGGACGTTC	CQQYNNWPRTF	IGKV3-15	.	IGKJ1	26	-1	-1	25
1	0.0030581039755351682	TGTCAGCAGTATAATAACTGGCCCTGGACGTTC	CQQYNNWPWTF	IGKV3-15	.	IGKJ1	22	-1	-1	24
1	0.0030581039755351682	TGTCAGCAGTATAATAACTGGCCAGAGACGTTC	CQQYNNWPETF	IGKV3-15	.	IGKJ1	22	-1	-1	26
1	0.0030581039755351682	TGTCAGCAGCGTAGCAACTGGCCTCGGACGTTC	CQQRSNWPRTF	IGKV3-11	.	IGKJ1	23	-1	-1	25
1	0.0030581039755351682	TGTCAGCAATTTTATATTACTCCTTTCACTTTC	CQQFYITPFTF	IGKV4-1	.	IGKJ4	23	-1	-1	25
1	0.0030581039755351682	TGTCAGCAATATTATGCCAGTCCGCGGACGTTC	CQQYYASPRTF	IGKV4-1	.	IGKJ1	14	-1	-1	25
1	0.0030581039755351682	TGTCAGCAATATTATGGTGCTCCGATCACCTTC	CQQYYGAPITF	IGKV4-1	.	IGKJ5	22	-1	-1	22
1	0.0030581039755351682	TGTCAGCAATATTATGATGCTCCTCTCACTTTT	CQQYYDAPLTF	IGKV4-1	.	IGKJ2	14	-1	-1	26
1	0.0030581039755351682	TGTCAGCAATATTATAGTACTTCCGTCACTTTC	CQQYYSTSVTF	IGKV4-1	.	IGKJ3	20	-1	-1	25
1	0.0030581039755351682	TGTCAGCAATATTATAGTACTCCGTGGACGTTC	CQQYYSTPWTF	IGKV4-1	.	IGKJ1	22	-1	-1	22
1	0.0030581039755351682	TGTCAGCAATATTATAATGCTCCCCTCACTTTT	CQQYYNAPLTF	IGKV4-1	.	IGKJ2	22	-1	-1	26
1	0.0030581039755351682	TGTCAGCAATATTATAATACTCCCTGGACGTTC	CQQYYNTPWTF	IGKV4-1	.	IGKJ1	22	-1	-1	24
1	0.0030581039755351682	TGTCAGCAATATGGTAGGTCACCTCGGACATTT	CQQYGRSPRTF	IGKV3D-20	.	IGKJ2	24	-1	-1	30
1	0.0030581039755351682	TGTCAGCAATATGGGAGCTCACCTAGTACTTTT	CQQYGSSPSTF	IGKV3-20	.	IGKJ2	25	-1	-1	27
1	0.0030581039755351682	TGTCAGCAATATAAGAACTGGCCTCTCACTTTC	CQQYKNWPLTF	IGKV3-15	.	IGKJ4	23	-1	-1	24
1	0.0030581039755351682	TGTCAGCAATATAAAAGCTGGCCAACGACGTTC	CQQYKSWPTTF	IGKV3-15	.	IGKJ1	22	-1	-1	26
1	0.0030581039755351682	TGTCAATACAGTACCCGTCCCCCTCTCACTTTC	CQYSTRPPLTF	IGKV1D-39	.	IGKJ4	5	-1	-1	24
1	0.0030581039755351682	TGTCAACAGTATGATGATGTCCCGTACACTTTT	CQQYDDVPYTF	IGKV1-33	.	IGKJ2	22	-1	-1	23
1	0.0030581039755351682	TGTCAACAGTATGATAATCTCTCTCTCACTTTT	CQQYDNLSLTF	IGKV1D-33	.	IGKJ2	24	-1	-1	26
1	0.0030581039755351682	TGTCAACAGTATGATAATCTCCTCCTCACTTTC	CQQYDNLLLTF	IGKV1-33	.	IGKJ4	21	-1	-1	24
1	0.0030581039755351682	TGTCAACAGTATGATAATCTCCCGCTCACTTTC	CQQYDNLPLTF	IGKV1-33	.	IGKJ4	22	-1	-1	22
1	0.0030581039755351682	TGTCAACAGCTTAATAGTTACCCGCTCACTTTC	CQQLNSYPLTF	IGKV1-9	.	IGKJ4	22	-1	-1	22
1	0.0030581039755351682	TGTCAACAGCGTAGCAACTGGCCGATCACCTTC	CQQRSNWPITF	IGKV3-11	.	IGKJ5	22	-1	-1	22
1	0.0030581039755351682	TGTCAACAGGCTAATAGTTTCCCGCTCACTTTC	CQQANSFPLTF	IGKV1-12	.	IGKJ4	22	-1	-1	22
1	0.0030581039755351682	TGTCAACAGGCTAACAGTTTCCCTCCTACTTTT	CQQANSFPPTF	IGKV1-12	.	IGKJ2	23	-1	-1	27
1	0.0030581039755351682	TGTCAACAGGCTAACAGTTTCCCGCTCACTTTC	CQQANSFPLTF	IGKV1-12	.	IGKJ4	22	-1	-1	22
1	0.0030581039755351682	TGTCAACAGGGTGACAGTTTCCCGATCACCTTC	CQQGDSFPITF	IGKV1-12	.	IGKJ5	22	-1	-1	22
1	0.0030581039755351682	TGTCAACAGACTTACAGTGGCCCCCCCCACTTC	CQQTYSGPPHF	IGKV1-39	.	IGKJ4	17	-1	-1	30
1	0.0030581039755351682	TGTCAACAGACTTACAGTAACCCAAACACTTTT	CQQTYSNPNTF	IGKV1D-43	.	IGKJ2	22	-1	-1	25
1	0.0030581039755351682	TGTCAACAGAGTTTCAGTGCCCCGTGGACGTTC	CQQSFSAPWTF	IGKV1-39	.	IGKJ1	22	-1	-1	22
1	0.0030581039755351682	TGTCAACAGAGTTACACTTCCCCTCTCACTTTC	CQQSYTSPLTF	IGKV1D-39	.	IGKJ4	24	-1	-1	24
1	0.0030581039755351682	TGTCAACAGAGTTACAGTACTCCTCTCACTTTC	CQQSYSTPLTF	IGKV1D-39	.	IGKJ4	24	-1	-1	24
1	0.0030581039755351682	TGTCAACAGAGTTACAGTACCCCTTACACTTTT	CQQSYSTPYTF	IGKV1-39	.	IGKJ2	23	-1	-1	24
1	0.0030581039755351682	TGTCAACAGAGTTACAGTACCCCCTGGGGGTTC	CQQSYSTPWGF	IGKV1-39	.	IGKJ1	22	-1	-1	29
1	0.0030581039755351682	TGTCAACAGAGTTACAGTACCCCCCTCACTTTC	CQQSYSTPLTF	IGKV1-39	.	IGKJ4	22	-1	-1	24
1	0.0030581039755351682	TGTCAACAGAGTGACAGTACCCCTCTCACTTTC	CQQSDSTPLTF	IGKV1D-39	.	IGKJ4	24	-1	-1	24
1	0.0030581039755351682	TGTCAACAGAGTACCGGTCCCCCTCTCAGTTTC	CQQSTGPPLSF	IGKV1D-39	.	IGKJ4	24	-1	-1	24
1	0.0030581039755351682	TGTCAACAATATTATACCACTCCGCGGACGTTC	CQQYYTTPRTF	IGKV4-1	.	IGKJ1	22	-1	-1	25
1	0.0030581039755351682	TGTCAACAATATTATAGTGCTCCGTGGACGTTC	CQQYYSAPWTF	IGKV4-1	.	IGKJ1	22	-1	-1	22
1	0.0030581039755351682	TGTCAACAATATGAGAATCTCCCTCTAACTTTT	CQQYENLPLTF	IGKV1D-33	.	IGKJ2	24	-1	-1	27
1	0.0030581039755351682	TGTCAAGAGAGTTACATTCCCCCTTTCACTTTC	CQESYIPPFTF	IGKV1-39	.	IGKJ3	23	-1	-1	24
1	0.0030581039755351682	TGTCAAAAGTATGATAGTCTCCCTCGCTCTTTC	CQKYDSLPRSF	IGKV1D-33	.	IGKJ3	24	-1	-1	28
1	0.0030581039755351682	TGTCAAAAGTATAACAGTGCCCCTCACACCTTC	CQKYNSAPHTF	IGKV1-27	.	IGKJ5	23	-1	-1	26
1	0.0030581039755351682	TGCCTGCAACGTATAGAGTTTCCTTACACTTTT	CLQRIEFPYTF	IGKV2-40	.	IGKJ2	24	-1	-1	24
1	0.0030581039755351682	TGCCAGCAGAGTTACACTACCCCGTACACTTTT	CQQSYTTPYTF	IGKV1-39	.	IGKJ2	22	-1	-1	23
1	0.0030581039755351682	TGCCAACACTATAATAGTTATCTGTACACTTTT	CQHYNSYLYTF	IGKV1-5	.	IGKJ2	20	-1	-1	22
1	0.0030581039755351682	TGCCAACAGTATTATAGTTACCCGCTCACTTTC	CQQYYSYPLTF	IGKV1-16	.	IGKJ4	22	-1	-1	22
1	0.0030581039755351682	TGCCAACAGTATCATGAGTATCCGGAGACGTTC	CQQYHEYPETF	IGKV1-5	.	IGKJ1	11	-1	-1	26
1	0.0030581039755351682	TGCCAACAGTATAGTAGTTATCCGTACACTTTT	CQQYSSYPYTF	IGKV1-16	.	IGKJ2	19	-1	-1	23
1	0.0030581039755351682	TGCCAACAGTATAATAGTTATTCTCAGACGTTC	CQQYNSYSQTF	IGKV1-5	.	IGKJ1	23	-1	-1	26
1	0.0030581039755351682	TGCCAACAGTATAATAGTTATTCTAAGACGTTC	CQQYNSYSKTF	IGKV1-5	.	IGKJ1	24	-1	-1	26
1	0.0030581039755351682	TGCCAACAGTATAATAGTTATTCGCGGACGTTC	CQQYNSYSRTF	IGKV1-5	.	IGKJ1	22	-1	-1	25
1	0.0030581039755351682	TGCCAACAGTATAATAGTTATCCTCCAACGTTC	CQQYNSYPPTF	IGKV1D-16	.	IGKJ1	25	-1	-1	27
1	0.0030581039755351682	TGCCAACAGTATAATAATTATCCGTACACTTTT	CQQYNNYPYTF	IGKV1-5	.	IGKJ2	20	-1	-1	23
1	0.0030581039755351682	TGCCAACAATATAATACTTATTCTCACACCTTT	CQQYNTYSHTF	IGKV1-5	.	IGKJ2	23	-1	-1	25
1	0.0030581039755351682	TGCATGCAATCTCTACAAATTCCGCTCACCTTC	CMQSLQIPLTF	IGKV2-28	.	IGKJ5	22	-1	-1	25
1	0.0030581039755351682	TGCATGCAACGTATAGAGTCCCCGCTCACTTTC	CMQRIESPLTF	IGKV2-40	.	IGKJ4	18	-1	-1	22
1	0.0030581039755351682	TGCATGCAAGCTCTACAAGCTCCTCGGACGTTC	CMQALQAPRTF	IGKV2D-28	.	IGKJ1	24	-1	-1	25
1	0.0030581039755351682	TGCATGCAAGCTCTACAAACTCCTCCCACTTTT	CMQALQTPPTF	IGKV2D-28	.	IGKJ2	25	-1	-1	26
1	0.0030581039755351682	TGCATGCAAGCTCTACAAACTCCTCGGACGTTC	CMQALQTPRTF	IGKV2D-28	.	IGKJ1	24	-1	-1	25
1	0.0030581039755351682	TGCATGCAAGCTCTACAAACTCCGTGGACGTTC	CMQALQTPWTF	IGKV2-28	.	IGKJ1	22	-1	-1	22
1	0.0030581039755351682	TGCATGCAAGCTCTACAAACTCCGTACACTTTT	CMQALQTPYTF	IGKV2-28	.	IGKJ2	22	-1	-1	23
1	0.0030581039755351682	TGCATGCAAGCTCTACAAACTCCGATCACCTTC	CMQALQTPITF	IGKV2-28	.	IGKJ5	22	-1	-1	22
1	0.0030581039755351682	TGCATGCAAGCCCTACAACCTCCGTACACTTTT	CMQALQPPYTF	IGKV2-28	.	IGKJ2	22	-1	-1	23
1	0.0030581039755351682	TGCATGCAAGGTATTTTCGTCCCGTACACTTTT	CMQGIFVPYTF	IGKV2-29	.	IGKJ2	13	-1	-1	23
1	0.0030581039755351682	TGCATGCAAGGTATACTCTGGCCCCCCACCTTC	CMQGILWPPTF	IGKV2-30	.	IGKJ5	22	-1	-1	26
1	0.0030581039755351682	TGCATGCAAATTCTGCAAGTCCCCTACACTTTT	CMQILQVPYTF	IGKV2-28	.	IGKJ2	8	-1	-1	24
1	0.0030581039755351682	TGCATGCAAAGTATACAGCTTCCGCTCACTTTC	CMQSIQLPLTF	IGKV2D-29	.	IGKJ4	22	-1	-1	22
1	0.0030581039755351682	TGTCAGCAGTATGGTAGCTCGCTCACTTTC	CQQYGSSLTF	IGKV3-20	.	IGKJ4	19	-1	-1	19
1	0.0030581039755351682	TGTCAGCAGTATAGTCAATGGCCCACTTTT	CQQYSQWPTF	IGKV3-15	.	IGKJ2	22	-1	-1	23
1	0.0030581039755351682	TGTCAACATTATGACCCTGTCCCCACTTTC	CQHYDPVPTF	IGKV1-33	.	IGKJ4	13	-1	-1	23
1	0.0030581039755351682	TGTCAACAGTATTATAGTTTCCCCTCCTTC	CQQYYSFPSF	IGKV1D-8	.	IGKJ3	22	-1	-1	27
1	0.0030581039755351682	TGTCAACAGTATGATAATCTGCTCACTTTC	CQQYDNLLTF	IGKV1-33	.	IGKJ4	19	-1	-1	20
1	0.0030581039755351682	TGCCAGCAGTATAATGTTGGGTGGACGTTC	CQQYNVGWTF	IGKV1-5	.	IGKJ1	14	-1	-1	20
1	0.0030581039755351682	TGCCAACACTATCATTATTATTGGACCTTC	CQHYHYYWTF	IGKV1-5	.	IGKJ1	21	-1	-1	21
1	0.0030581039755351682	TGCCAACAGTATAGTAGTTATCGGACTTTT	CQQYSSYRTF	IGKV1-5	.	IGKJ2	20	-1	-1	24
1	0.0030581039755351682	TGCCAACAGTATAATAGTACGTACACTTTT	CQQYNSTYTF	IGKV1-5	.	IGKJ2	17	-1	-1	20
1	0.0030581039755351682	TGCCAACAATATGGTAACTTATTCACTTTC	CQQYGNLFTF	IGKV1-16	.	IGKJ3	11	-1	-1	19
1	0.0030581039755351682	TGCATGCAAGCTCTACAAACTCCTAGCTTT	CMQALQTPSF	IGKV2-28	.	IGKJ2	25	-1	-1	27
1	0.0030581039755351682	TGCATGCAAGGTATACACCTTCGGACGTTC	CMQGIHLRTF	IGKV2-29	.	IGKJ1	21	-1	-1	22
1	0.0030581039755351682	TGCACGGCGGTTCTAGACCCTCCCACTTTT	CTAVLDPPTF	IGKV2-28	.	IGKJ2	3	-1	-1	23
1	0.0030581039755351682	TGTCAGTTCGGGTACACTTTT	CQFGYTF	IGKV3-15	.	IGKJ2	5	-1	-1	11
1	0.0030581039755351682	TGTCAGTATTTAGGGACGTTC	CQYLGTF	IGKV3-15	.	IGKJ1	5	-1	-1	13
