# Supplementary material for: Biomarkers and Immune Repertoire Metrics Identified by Peripheral Blood Transcriptomic Sequencing Reveal the Pathogenesis of COVID-19
Source: Front Immunol. 2021 Aug 24;12:677025. doi: 10.3389/fimmu.2021.677025 (PMC8421539; doi:10.3389/fimmu.2021.677025)
Supplement: Supplementary file 1 [file DataSheet_1.zip › TCR_BCR/IGK/convert.20S039628A.clonotypes.IGK.txt]

count	freq	cdr3nt	cdr3aa	v	d	j	VEnd	DStart	DEnd	JStart
72	0.041811846689895474	TGCATGCAAGCTACACAATTTCCTCGGACGTTC	CMQATQFPRTF	IGKV2-24	.	IGKJ1	27	-1	-1	25
56	0.032520325203252036	TGTCTACAAGATGACAAATATCCCTGGACGTTC	CLQDDKYPWTF	IGKV1-6	.	IGKJ1	16	-1	-1	24
43	0.02497096399535424	TGTCAGCAGTGTGGTGGCTCTCCGGGGTTC	CQQCGGSPGF	IGKV3-20	.	IGKJ5	19	-1	-1	27
31	0.018002322880371662	TGTCAGCACTATGGTAGGACACCTCCGATCACCTTC	CQHYGRTPPITF	IGKV3D-20	.	IGKJ5	26	-1	-1	25
23	0.013356562137049941	TGTCAGCAGGGTTACAGTACCCCTCGACTCACTTTC	CQQGYSTPRLTF	IGKV1D-39	.	IGKJ3	24	-1	-1	28
21	0.012195121951219513	TGTCAGCAGTATGGTAGGACACCTATATACACTTTT	CQQYGRTPIYTF	IGKV3-20	.	IGKJ2	24	-1	-1	27
20	0.011614401858304297	TGTCAGCAATATTATCGTATTCCGATCACTTTC	CQQYYRIPITF	IGKV4-1	.	IGKJ4	22	-1	-1	25
20	0.011614401858304297	TGCCAACAATATAATAATTATCCTCCAACATTC	CQQYNNYPPTF	IGKV1-5	.	IGKJ1	20	-1	-1	30
18	0.010452961672473868	TGTCAACAGACTTTCAGTCCCCCATTCACTTTC	CQQTFSPPFTF	IGKV1-39	.	IGKJ3	22	-1	-1	23
15	0.008710801393728223	TGTCAACAGACTTACAGAACCCCGATCACCTTC	CQQTYRTPITF	IGKV1-39	.	IGKJ5	22	-1	-1	22
15	0.008710801393728223	TGCATGCAAGCTCTAGAAACTTCGTGGACGTTC	CMQALETSWTF	IGKV2-28	.	IGKJ1	20	-1	-1	22
13	0.007549361207897794	TGTCTCCAGTATGGTAGGACACCTATATACACTTTT	CLQYGRTPIYTF	IGKV3-20	.	IGKJ2	24	-1	-1	27
12	0.006968641114982578	TGTCAGCAGCGTGGCAACTGGCGGACGTTC	CQQRGNWRTF	IGKV3-11	.	IGKJ1	21	-1	-1	22
11	0.006387921022067364	TGTCAGCAGTATGGTGGGACACCGACATACACTTTT	CQQYGGTPTYTF	IGKV3-20	.	IGKJ2	14	-1	-1	27
11	0.006387921022067364	TGTCTCCAGTATGACAGTTACCCCCTCACTTTC	CLQYDSYPLTF	IGKV1-17	.	IGKJ4	22	-1	-1	24
11	0.006387921022067364	TGTCTACAAGATTACAATTACCCCTGGACGTTC	CLQDYNYPWTF	IGKV1-6	.	IGKJ1	22	-1	-1	24
11	0.006387921022067364	TGTCAGCAGACTTACAGTATTCCTTTGACCTTC	CQQTYSIPLTF	IGKV1-39	.	IGKJ3	18	-1	-1	30
11	0.006387921022067364	TGCCAACAATATAATAATCATCCTCCAACATTC	CQQYNNHPPTF	IGKV1-5	.	IGKJ1	15	-1	-1	30
10	0.005807200929152149	TGTCAGTACTATAATAACTGGCGTCCCCTCATTTTC	CQYYNNWRPLIF	IGKV3-15	.	IGKJ3	21	-1	-1	28
10	0.005807200929152149	TGTCTACAGTATGATAGTTACCCTCGGACGTTC	CLQYDSYPRTF	IGKV1D-17	.	IGKJ1	24	-1	-1	25
10	0.005807200929152149	TGTCTACAGCATAATAGTTATCCTTTCACTTTC	CLQHNSYPFTF	IGKV1-17	.	IGKJ3	23	-1	-1	24
10	0.005807200929152149	TGTCAGCAGTATGGTAGCTCACCGTACACTTTT	CQQYGSSPYTF	IGKV3-20	.	IGKJ2	22	-1	-1	23
10	0.005807200929152149	TGTCAACAGAGTTACAGTGACTTTCGCACATTC	CQQSYSDFRTF	IGKV1-39	.	IGKJ4	17	-1	-1	26
9	0.005226480836236934	TGTCAGCACTATGGTAGGTCACCTCCGATCACCTTC	CQHYGRSPPITF	IGKV3D-20	.	IGKJ5	26	-1	-1	25
9	0.005226480836236934	TGTCAGCGATATGATAATAGTCCCCTCATTTTC	CQRYDNSPLIF	IGKV4-1	.	IGKJ4	22	-1	-1	24
9	0.005226480836236934	TGCATGCAAGCTCTACAAGGTCCGTGGACGTTC	CMQALQGPWTF	IGKV2-28	.	IGKJ1	17	-1	-1	22
8	0.004645760743321719	TGTCAACACGGTTATTCTACCTCCCCGGGGGCGTTC	CQHGYSTSPGAF	IGKV1-39	.	IGKJ1	7	-1	-1	21
8	0.004645760743321719	TGTCTACAGCATCATAGTTTCCCTCCAACTCTT	CLQHHSFPPTL	IGKV1D-17	.	IGKJ2	25	-1	-1	27
8	0.004645760743321719	TGTCTACAAGATGACAAATACCCCTGGACGTTC	CLQDDKYPWTF	IGKV1-6	.	IGKJ1	22	-1	-1	24
8	0.004645760743321719	TGTCTACAAGACTACACTTACCCCTGGACGTTC	CLQDYTYPWTF	IGKV1-6	.	IGKJ1	22	-1	-1	24
8	0.004645760743321719	TGTCAACAGTCTAACAGTTTTCCGTTGACGTTC	CQQSNSFPLTF	IGKV1-12	.	IGKJ1	19	-1	-1	22
8	0.004645760743321719	TGCTTGCAAACTCTAGAAACTTCGTGGACGTTC	CLQTLETSWTF	IGKV2-28	.	IGKJ1	20	-1	-1	22
8	0.004645760743321719	TGCCAACAGTACAACAGTTATCCCTATGCTTTT	CQQYNSYPYAF	IGKV1-5	.	IGKJ2	20	-1	-1	28
7	0.0040650406504065045	TGTCAGTACTATAATAATTGGCGTCCCCTCACTTTC	CQYYNNWRPLTF	IGKV3-15	.	IGKJ3	21	-1	-1	28
7	0.0040650406504065045	TGTCTACAGCATGGTAGTTATCCTTTCACTTTC	CLQHGSYPFTF	IGKV1-17	.	IGKJ3	23	-1	-1	24
7	0.0040650406504065045	TGTCAGCAGTATGATAGCTCACCCTGGACGTTC	CQQYDSSPWTF	IGKV3-20	.	IGKJ1	22	-1	-1	24
7	0.0040650406504065045	TGTCAGCAGCGCGCCGACTGGCCCCCCCTTTTC	CQQRADWPPLF	IGKV3-11	.	IGKJ4	10	-1	-1	29
7	0.0040650406504065045	TGCCAACACTATGATGCTTCTTCGGGCACTTTT	CQHYDASSGTF	IGKV1-5	.	IGKJ2	11	-1	-1	26
6	0.003484320557491289	TGTCAGCGATATGGTCCCTCACCTTCGTTCACTTTC	CQRYGPSPSFTF	IGKV3-20	.	IGKJ4	23	-1	-1	28
6	0.003484320557491289	TGTCTACAACATGCTGGTTACCCGTACACTTTT	CLQHAGYPYTF	IGKV1-17	.	IGKJ2	22	-1	-1	23
6	0.003484320557491289	TGTCAACAGAGTTACAGTGATTATCGCACTTTC	CQQSYSDYRTF	IGKV1-39	.	IGKJ4	17	-1	-1	26
6	0.003484320557491289	TGTCAACAGAGTCACAATACTCCTCGGACGTTC	CQQSHNTPRTF	IGKV1D-39	.	IGKJ1	24	-1	-1	25
6	0.003484320557491289	TGCCAACAATATAATACTTATTTTCGGACGTTC	CQQYNTYFRTF	IGKV1-16	.	IGKJ1	19	-1	-1	25
6	0.003484320557491289	TGCTTGCAAGGTATACACCCGCTCACTTTC	CLQGIHPLTF	IGKV2-29	.	IGKJ4	18	-1	-1	19
5	0.0029036004645760743	TGTCACCAATATTATACTTCCCCCCGGGAGACGTTC	CHQYYTSPRETF	IGKV4-1	.	IGKJ1	15	-1	-1	29
5	0.0029036004645760743	TGTCAACAGTATCATGGCTTGCCCCTTTTCACCTTC	CQQYHGLPLFTF	IGKV3-15	.	IGKJ3	11	-1	-1	27
5	0.0029036004645760743	TGTCAACAGAGTCACAGTACCCCTAGGTGGACGTTC	CQQSHSTPRWTF	IGKV1-39	.	IGKJ1	26	-1	-1	26
5	0.0029036004645760743	TGCCAACAATATAATATCTATTCGGCGTACACTTTT	CQQYNIYSAYTF	IGKV1-5	.	IGKJ2	22	-1	-1	26
5	0.0029036004645760743	TGTCTGCAGTACGGTGCCTCACCTCGGACCTTC	CLQYGASPRTF	IGKV3D-20	.	IGKJ1	24	-1	-1	25
5	0.0029036004645760743	TGTCTACAGTATTATGATACCGTCCGGACGTTC	CLQYYDTVRTF	IGKV1D-43	.	IGKJ1	14	-1	-1	25
5	0.0029036004645760743	TGTCTACAAGATTACAATTACCCGTGGACGTTC	CLQDYNYPWTF	IGKV1-6	.	IGKJ1	22	-1	-1	22
5	0.0029036004645760743	TGTCACCAGTATGATAGCTCACCTCGGACGTTC	CHQYDSSPRTF	IGKV3D-20	.	IGKJ1	24	-1	-1	25
5	0.0029036004645760743	TGTCAGCAGTGTGGGAGCTCACCTCGGACGTTC	CQQCGSSPRTF	IGKV3D-20	.	IGKJ1	24	-1	-1	25
5	0.0029036004645760743	TGTCAGCAGTATGGTAGTTCACCTGGGACGTTC	CQQYGSSPGTF	IGKV3-20	.	IGKJ1	23	-1	-1	25
5	0.0029036004645760743	TGTCAGCAGTATAAATACTGGCCTCGGACGTTC	CQQYKYWPRTF	IGKV3-15	.	IGKJ1	23	-1	-1	25
5	0.0029036004645760743	TGTCAGCAGGCTTACAGATTCCCGATTACATTC	CQQAYRFPITF	IGKV1-12	.	IGKJ5	22	-1	-1	22
5	0.0029036004645760743	TGTCAACACAGTTACACAATCCCCTACACTTTT	CQHSYTIPYTF	IGKV1-39	.	IGKJ2	15	-1	-1	24
5	0.0029036004645760743	TGTCAACAGTATTATAGTTACCCTCGGACTTTT	CQQYYSYPRTF	IGKV1-8	.	IGKJ2	23	-1	-1	27
5	0.0029036004645760743	TGTCAACAGGCTTACAATAGCCCTCGAACGTTC	CQQAYNSPRTF	IGKV1D-39	.	IGKJ1	24	-1	-1	27
5	0.0029036004645760743	TGCCAACAGTATATGTTGTATCCCCTCACATTC	CQQYMLYPLTF	IGKV1-16	.	IGKJ4	12	-1	-1	24
5	0.0029036004645760743	TGCCAACAATATAATAATTATCCTCCAACCTTC	CQQYNNYPPTF	IGKV1-5	.	IGKJ1	20	-1	-1	30
5	0.0029036004645760743	TGCATGCAAGGTACACACTGGCCGTACACTTTT	CMQGTHWPYTF	IGKV2-30	.	IGKJ2	22	-1	-1	23
5	0.0029036004645760743	TGTCACCAGTATGGTAACTCACAGACGTTC	CHQYGNSQTF	IGKV3-20	.	IGKJ1	21	-1	-1	23
5	0.0029036004645760743	TGTCAGCAGTGTGGTGGCTCTCCGGGGTTC	CQQCGGSPGF	IGKV1-39	.	IGKJ5	8	-1	-1	27
5	0.0029036004645760743	TGTCAACAGAGTCACGCTCACCCTCTTTTT	CQQSHAHPLF	IGKV1-39	.	IGKJ3	11	-1	-1	26
4	0.0023228803716608595	TGTCAGCGGTGTAATGACTGGCCCCCTATTTTCACCTTC	CQRCNDWPPIFTF	IGKV3-11	.	IGKJ3	6	-1	-1	30
4	0.0023228803716608595	TGTCAACAGGCTAACAGTTTTCCTCCCATGTTCACTTTC	CQQANSFPPMFTF	IGKV1-12	.	IGKJ3	23	-1	-1	30
4	0.0023228803716608595	TGTCAGCACTATCATAACTCACGGGAGTTCGCTTTC	CQHYHNSREFAF	IGKV3-20	.	IGKJ3	21	-1	-1	27
4	0.0023228803716608595	TGTCAGCAGTATCATAATTGGCCCCCTCTCACTTTC	CQQYHNWPPLTF	IGKV3-15	.	IGKJ4	22	-1	-1	27
4	0.0023228803716608595	TGTCAGCAGCGCAGCAACTGGCCTTCTTTCACTTTT	CQQRSNWPSFTF	IGKV3-11	.	IGKJ2	23	-1	-1	29
4	0.0023228803716608595	TGTCATCAATATTATACTACTCCGTACACTTTT	CHQYYTTPYTF	IGKV4-1	.	IGKJ2	22	-1	-1	23
4	0.0023228803716608595	TGTCACCAGTATGATAACTCACCTCGGACGTTC	CHQYDNSPRTF	IGKV3D-20	.	IGKJ1	24	-1	-1	25
4	0.0023228803716608595	TGTCACCAGTATGACAACTCACCTCGGACGTTC	CHQYDNSPRTF	IGKV3D-20	.	IGKJ1	24	-1	-1	25
4	0.0023228803716608595	TGTCACCAGTATAGTGACTGGCCTCGGACGTTC	CHQYSDWPRTF	IGKV3-15	.	IGKJ1	23	-1	-1	25
4	0.0023228803716608595	TGTCACCAGGCTGACAGTTTCCCCATCACTTTC	CHQADSFPITF	IGKV1-12	.	IGKJ3	22	-1	-1	25
4	0.0023228803716608595	TGTCAGCAGTTTGGTAACTCTGCGTGGACGTTC	CQQFGNSAWTF	IGKV3-20	.	IGKJ1	19	-1	-1	22
4	0.0023228803716608595	TGTCAGCAGTATGGTACCTCACCGCTCACTTTC	CQQYGTSPLTF	IGKV3-20	.	IGKJ4	22	-1	-1	22
4	0.0023228803716608595	TGTCAGCAGTATAATAACTGGCCCCTCACTTTC	CQQYNNWPLTF	IGKV3-15	.	IGKJ4	22	-1	-1	24
4	0.0023228803716608595	TGTCAGCAGCGTAGCGACTGGTCCTTCACTTTC	CQQRSDWSFTF	IGKV3-11	.	IGKJ4	20	-1	-1	25
4	0.0023228803716608595	TGTCAGCAGCGTAGCAACTGGCCTCTCACTTTC	CQQRSNWPLTF	IGKV3-11	.	IGKJ4	23	-1	-1	24
4	0.0023228803716608595	TGTCAGCAATATTATTATAATCTGTACACCTTT	CQQYYYNLYTF	IGKV4-1	.	IGKJ2	14	-1	-1	22
4	0.0023228803716608595	TGTCAGCAATATTATCGTCTTCCGATCACTTTC	CQQYYRLPITF	IGKV4-1	.	IGKJ4	14	-1	-1	25
4	0.0023228803716608595	TGTCAACAGTATTATAGTTTCCCTCCCACTTTT	CQQYYSFPPTF	IGKV1D-8	.	IGKJ2	25	-1	-1	26
4	0.0023228803716608595	TGTCAACAGTATTATAGTACCCCGTACACTTTT	CQQYYSTPYTF	IGKV1D-43	.	IGKJ2	22	-1	-1	23
4	0.0023228803716608595	TGTCAACAGGCATCCACTTTCCCATTCACTTTC	CQQASTFPFTF	IGKV1-12	.	IGKJ3	10	-1	-1	23
4	0.0023228803716608595	TGTCAACAGGGTTACAGTACCTTCCTCACTTTC	CQQGYSTFLTF	IGKV1-39	.	IGKJ4	20	-1	-1	24
4	0.0023228803716608595	TGTCAACAGAGTTACAGTTCCCCATACACTTTT	CQQSYSSPYTF	IGKV1-39	.	IGKJ2	22	-1	-1	24
4	0.0023228803716608595	TGTCAACAGAGTTACAGTACCCCGTGGACGTTC	CQQSYSTPWTF	IGKV1-39	.	IGKJ1	22	-1	-1	22
4	0.0023228803716608595	TGTCAACAGAGTTACAATTCCCCTCGGACGTTC	CQQSYNSPRTF	IGKV1D-39	.	IGKJ1	24	-1	-1	25
4	0.0023228803716608595	TGTCAACAGAGTTACAATGTCCCTCTGGGTTTT	CQQSYNVPLGF	IGKV1-39	.	IGKJ2	15	-1	-1	29
4	0.0023228803716608595	TGTCAACAGAGTTACAATAGCCCTCGGACGTTC	CQQSYNSPRTF	IGKV1D-39	.	IGKJ1	24	-1	-1	25
4	0.0023228803716608595	TGTCAAGAGAGTTATAGTTACTCGTGGACGTTC	CQESYSYSWTF	IGKV1-39	.	IGKJ1	17	-1	-1	22
4	0.0023228803716608595	TGCCAACATTATAATACTTATCCCTGGACGTTC	CQHYNTYPWTF	IGKV1-5	.	IGKJ1	20	-1	-1	24
4	0.0023228803716608595	TGCCAACAGTATAGTACTCACCCGATCACCTTC	CQQYSTHPITF	IGKV1-16	.	IGKJ5	22	-1	-1	22
4	0.0023228803716608595	TGCCAACAATATGATCATCTCCCGCTCACTTTC	CQQYDHLPLTF	IGKV1-33	.	IGKJ4	22	-1	-1	22
4	0.0023228803716608595	TGCCAACAATATAATACTTACCCTCGGACGTTC	CQQYNTYPRTF	IGKV1D-16	.	IGKJ1	24	-1	-1	25
4	0.0023228803716608595	TGCCAACAATATAAGAGTTATCCGTACACTTTT	CQQYKSYPYTF	IGKV1-5	.	IGKJ2	20	-1	-1	23
4	0.0023228803716608595	TGCCAACAATACAATAATTTTCCTCCAACATTC	CQQYNNFPPTF	IGKV1-5	.	IGKJ1	15	-1	-1	30
4	0.0023228803716608595	TGCATGCAAGCTCTGCAAACTCCTCGGACGTTC	CMQALQTPRTF	IGKV2D-28	.	IGKJ1	24	-1	-1	25
4	0.0023228803716608595	TGCATGCAAGCTCTACAAACTCCTCGTACTTTT	CMQALQTPRTF	IGKV2D-28	.	IGKJ2	24	-1	-1	27
4	0.0023228803716608595	TGCATGCAAGCTCGACAAATCCCCTTCACCTTT	CMQARQIPFTF	IGKV2-28	.	IGKJ2	18	-1	-1	26
4	0.0023228803716608595	TGTCAGCAGTATCATTACTGGTGGACGTTC	CQQYHYWWTF	IGKV3-15	.	IGKJ1	20	-1	-1	20
4	0.0023228803716608595	TGCCAACAGTATAATAGTTATTGGACGTTC	CQQYNSYWTF	IGKV1-5	.	IGKJ1	21	-1	-1	21
4	0.0023228803716608595	TGCATGCAATCTCTACAAACGCCCACCTTC	CMQSLQTPTF	IGKV2-28	.	IGKJ5	19	-1	-1	23
3	0.0017421602787456446	TGTCAACAGTATGATAATCTCCCTCCGAGGCTCACTTTC	CQQYDNLPPRLTF	IGKV1D-33	.	IGKJ4	26	-1	-1	29
3	0.0017421602787456446	TGTCAGTACTATAGTAACTGGCGTCCCCTCACTTTC	CQYYSNWRPLTF	IGKV3-15	.	IGKJ3	21	-1	-1	28
3	0.0017421602787456446	TGTCAGTACTATAATAATTGGCGTCCCCTCATTTTC	CQYYNNWRPLIF	IGKV3-15	.	IGKJ3	21	-1	-1	28
3	0.0017421602787456446	TGTCAGCATTATGGTCGGTCACCTCCGATCACCTTC	CQHYGRSPPITF	IGKV3D-20	.	IGKJ5	26	-1	-1	25
3	0.0017421602787456446	TGTCAGCAGTATGGTGGTTCTCCTCTGTTCACTTTT	CQQYGGSPLFTF	IGKV3D-20	.	IGKJ2	24	-1	-1	25
3	0.0017421602787456446	TGTCAGCAGTATGATAGGTCACCAATGCACACTTTT	CQQYDRSPMHTF	IGKV3-20	.	IGKJ2	22	-1	-1	24
3	0.0017421602787456446	TGTCAGCAGTATGAAGACTGGCCTCGGTACAGCTTT	CQQYEDWPRYSF	IGKV3D-15	.	IGKJ2	24	-1	-1	26
3	0.0017421602787456446	TGTCAGCAGTATAATGACTGGCCGCCGATCACCTTC	CQQYNDWPPITF	IGKV3-15	.	IGKJ5	22	-1	-1	25
3	0.0017421602787456446	TGTCAGCAATATGATTCCTGGCCCCCTCTCACTTTC	CQQYDSWPPLTF	IGKV3-15	.	IGKJ4	22	-1	-1	27
3	0.0017421602787456446	TGTCAGGGGTATTATCATACTCCTCCGCTCACATTC	CQGYYHTPPLTF	IGKV4-1	.	IGKJ4	23	-1	-1	25
3	0.0017421602787456446	TGTCAACAGTATGGTAGTAGACCTCCGGTCACTTTC	CQQYGSRPPVTF	IGKV3D-20	.	IGKJ4	27	-1	-1	28
3	0.0017421602787456446	TGTCAACAAACTGATATATATCCTCCGTGGACGTTC	CQQTDIYPPWTF	IGKV1-13	.	IGKJ1	7	-1	-1	25
3	0.0017421602787456446	TGCCAACAATATAATACTTATTCCTCGTGGACGTTC	CQQYNTYSSWTF	IGKV1-5	.	IGKJ1	22	-1	-1	21
3	0.0017421602787456446	TGCCAACAATATAACACTTTTTCGTCGATCACCTTC	CQQYNTFSSITF	IGKV1-5	.	IGKJ5	13	-1	-1	24
3	0.0017421602787456446	TGTTTCCAGTATTATACTACCCCACTCACTTTC	CFQYYTTPLTF	IGKV1D-43	.	IGKJ3	22	-1	-1	25
3	0.0017421602787456446	TGTCTCCAGTATTGGTCTTATCCGTGGACGTTC	CLQYWSYPWTF	IGKV1D-43	.	IGKJ1	12	-1	-1	22
3	0.0017421602787456446	TGTCTGCAGTATGGTAGCTCACCTCGGGCGTTC	CLQYGSSPRAF	IGKV3D-20	.	IGKJ1	24	-1	-1	28
3	0.0017421602787456446	TGTCTACAGCATCATAGTTACCCTCTCACTTTC	CLQHHSYPLTF	IGKV1D-17	.	IGKJ4	24	-1	-1	24
3	0.0017421602787456446	TGTCTACAGCATGATGGTTACCCGTACACTTTT	CLQHDGYPYTF	IGKV1-17	.	IGKJ2	22	-1	-1	23
3	0.0017421602787456446	TGTCTACAGCATAATAGTTACCCTTTCACTTTC	CLQHNSYPFTF	IGKV1-17	.	IGKJ3	23	-1	-1	24
3	0.0017421602787456446	TGTCTACAACATAATAGTGATCCTCTCACTTTC	CLQHNSDPLTF	IGKV1D-17	.	IGKJ3	24	-1	-1	25
3	0.0017421602787456446	TGTCTAAAGTATAACAGTGCCCCGCTCACCTTC	CLKYNSAPLTF	IGKV1-27	.	IGKJ4	22	-1	-1	22
3	0.0017421602787456446	TGTCATCAATATGATAGTTCACCTCGGACGTTC	CHQYDSSPRTF	IGKV3D-20	.	IGKJ1	24	-1	-1	25
3	0.0017421602787456446	TGTCACCAGACTTACAGTACCCCGTGGACGTTC	CHQTYSTPWTF	IGKV1-39	.	IGKJ1	22	-1	-1	22
3	0.0017421602787456446	TGTCAGCACTATAATAACTGGCCTCTCACTTTC	CQHYNNWPLTF	IGKV3-15	.	IGKJ4	23	-1	-1	24
3	0.0017421602787456446	TGTCAGCAGTATGGTACCTCTGGGTACATTTTT	CQQYGTSGYIF	IGKV3-20	.	IGKJ2	19	-1	-1	23
3	0.0017421602787456446	TGTCAGCAGTATGGTACCTCGCCTACCACCTTC	CQQYGTSPTTF	IGKV3-20	.	IGKJ5	24	-1	-1	26
3	0.0017421602787456446	TGTCAGCAGTATGGTACCTCACCGTGGACGTTC	CQQYGTSPWTF	IGKV3-20	.	IGKJ1	22	-1	-1	22
3	0.0017421602787456446	TGTCAGCAGTATGATGGCACACAGCACATTTTT	CQQYDGTQHIF	IGKV3-20	.	IGKJ2	12	-1	-1	25
3	0.0017421602787456446	TGTCAGCAGTATAATGACTGGCCTCGAACGTTC	CQQYNDWPRTF	IGKV3-15	.	IGKJ1	23	-1	-1	27
3	0.0017421602787456446	TGTCAGCAGTATAACACCTGGCCCCGGACGTTC	CQQYNTWPRTF	IGKV3-15	.	IGKJ1	22	-1	-1	25
3	0.0017421602787456446	TGTCAGCAGCGTGCCAACTGGCCCCCCCTTTTC	CQQRANWPPLF	IGKV3-11	.	IGKJ4	22	-1	-1	29
3	0.0017421602787456446	TGTCAGCAGCGTGGCAACTGGCCCATCACTTTC	CQQRGNWPITF	IGKV3-11	.	IGKJ3	22	-1	-1	25
3	0.0017421602787456446	TGTCAGCAGCGTAGCAGCTGGCCTATCACCTTC	CQQRSSWPITF	IGKV3-11	.	IGKJ5	24	-1	-1	24
3	0.0017421602787456446	TGTCAGCAGCGTAGCAGCTGGCCCCCCCTTTTC	CQQRSSWPPLF	IGKV3-11	.	IGKJ4	22	-1	-1	29
3	0.0017421602787456446	TGTCAGCAGCGTAGCAGCGGGTCGTACACTTTT	CQQRSSGSYTF	IGKV3-11	.	IGKJ2	15	-1	-1	23
3	0.0017421602787456446	TGTCAGCAGCGTAGAAGCTGGCCTCTCACTGTC	CQQRRSWPLTV	IGKV3-11	.	IGKJ4	23	-1	-1	24
3	0.0017421602787456446	TGTCAGCAGAGTTACGGTAACCCGCCCACTTTC	CQQSYGNPPTF	IGKV1-39	.	IGKJ4	22	-1	-1	22
3	0.0017421602787456446	TGTCAGCAATATTTTAGTCGTCCGTACACTTTT	CQQYFSRPYTF	IGKV4-1	.	IGKJ2	17	-1	-1	23
3	0.0017421602787456446	TGTCAATACTGTGAAAACTTGTTATATACTTTT	CQYCENLLYTF	IGKV3-20	.	IGKJ2	4	-1	-1	27
3	0.0017421602787456446	TGTCAACAGTTTAGTAGTTACCCTCACACTTTC	CQQFSSYPHTF	IGKV1D-13	.	IGKJ4	25	-1	-1	26
3	0.0017421602787456446	TGTCAACAGTATTATAGTTTCCCTCGGACTTTT	CQQYYSFPRTF	IGKV1D-8	.	IGKJ2	24	-1	-1	27
3	0.0017421602787456446	TGTCAACAGTATTATAGTTACCCTCGCACGTTC	CQQYYSYPRTF	IGKV1-8	.	IGKJ1	23	-1	-1	27
3	0.0017421602787456446	TGTCAACAGTATCATGTTGCTCCGTTCGCTTTT	CQQYHVAPFAF	IGKV1-5	.	IGKJ2	11	-1	-1	28
3	0.0017421602787456446	TGTCAACAGCTTAATACCTACCCGCCCACTTTC	CQQLNTYPPTF	IGKV1-9	.	IGKJ4	22	-1	-1	22
3	0.0017421602787456446	TGTCAACAGGCTTACCACTTCCCGATCACCTTC	CQQAYHFPITF	IGKV1-12	.	IGKJ5	11	-1	-1	22
3	0.0017421602787456446	TGTCAACAGGCTAACAGGTTCCCGTACACTTTT	CQQANRFPYTF	IGKV1-12	.	IGKJ2	22	-1	-1	23
3	0.0017421602787456446	TGTCAACAGACTTTCAGTAGGTCGTGGACGTTC	CQQTFSRSWTF	IGKV1-39	.	IGKJ1	18	-1	-1	22
3	0.0017421602787456446	TGTCAACAGACGGACAGTACCCCTCGGACGTTC	CQQTDSTPRTF	IGKV1D-39	.	IGKJ1	24	-1	-1	25
3	0.0017421602787456446	TGTCAACAGAGTTACACCAGCCCTCGGACGTTC	CQQSYTSPRTF	IGKV1-39	.	IGKJ1	15	-1	-1	25
3	0.0017421602787456446	TGTCAACAGAGTTACAGTGTCCCTCTGGGTTTT	CQQSYSVPLGF	IGKV1D-39	.	IGKJ2	24	-1	-1	29
3	0.0017421602787456446	TGTCAACAGAGTTACAGTACCCCTCGGACGTTC	CQQSYSTPRTF	IGKV1D-39	.	IGKJ1	24	-1	-1	25
3	0.0017421602787456446	TGTCAACAGAGTTACAGTACCCCCGTCACTTTT	CQQSYSTPVTF	IGKV1-39	.	IGKJ2	22	-1	-1	26
3	0.0017421602787456446	TGTCAACAGAGTTACAATGCCCCTCGGACGTTC	CQQSYNAPRTF	IGKV1D-39	.	IGKJ1	24	-1	-1	25
3	0.0017421602787456446	TGTCAACAGAGTCACACTATTCCGTACACTTTT	CQQSHTIPYTF	IGKV1-39	.	IGKJ2	15	-1	-1	23
3	0.0017421602787456446	TGTCAACAATATTATAGTGCTCCGTTCACTTTT	CQQYYSAPFTF	IGKV4-1	.	IGKJ2	22	-1	-1	26
3	0.0017421602787456446	TGTCAACAATATGGTAGCGCACCTCTGACGTTC	CQQYGSAPLTF	IGKV3D-20	.	IGKJ1	24	-1	-1	26
3	0.0017421602787456446	TGTCAAAAGTATGACAGTGCCCCGTGGACGTTC	CQKYDSAPWTF	IGKV1-27	.	IGKJ1	22	-1	-1	22
3	0.0017421602787456446	TGTCAAAAGTATAACAGTGTCCCTCAGACTTTC	CQKYNSVPQTF	IGKV1-27	.	IGKJ4	23	-1	-1	27
3	0.0017421602787456446	TGTCAAAAGTATAACAGTGCCCCTCTCACTTTC	CQKYNSAPLTF	IGKV1-27	.	IGKJ4	23	-1	-1	24
3	0.0017421602787456446	TGCCTACAGTATGATAGTTACCCTCTCACTTTC	CLQYDSYPLTF	IGKV1D-16	.	IGKJ4	24	-1	-1	24
3	0.0017421602787456446	TGCCAGCAGTATGGTAGCTCACCTGAGACGTTC	CQQYGSSPETF	IGKV3-20	.	IGKJ1	23	-1	-1	26
3	0.0017421602787456446	TGCCAACAGTATAGTTCCTATCCGTACACATTT	CQQYSSYPYTF	IGKV1-5	.	IGKJ2	12	-1	-1	23
3	0.0017421602787456446	TGCCAACAGTATAATAGTCCCATGTACACTTTT	CQQYNSPMYTF	IGKV1-5	.	IGKJ2	17	-1	-1	20
3	0.0017421602787456446	TGCCAACAGTATAAGAGTAATCTGTATACTTTT	CQQYKSNLYTF	IGKV1-5	.	IGKJ2	17	-1	-1	22
3	0.0017421602787456446	TGCCAACAATATGATAGTTATCCTCGGACGTTC	CQQYDSYPRTF	IGKV1D-16	.	IGKJ1	24	-1	-1	25
3	0.0017421602787456446	TGCCAACAATATAATGATTTTTCTCGGACGTTC	CQQYNDFSRTF	IGKV1-5	.	IGKJ1	14	-1	-1	25
3	0.0017421602787456446	TGCCAACAATATAATAATTTTCCTCCAACATTC	CQQYNNFPPTF	IGKV1-5	.	IGKJ1	15	-1	-1	30
3	0.0017421602787456446	TGCCAACAATATAAAGTTTATCCGTTAACTTTC	CQQYKVYPLTF	IGKV1-16	.	IGKJ3	13	-1	-1	27
3	0.0017421602787456446	TGCATGCAGGGTACACACTGGCCGTGGACGTTC	CMQGTHWPWTF	IGKV2-30	.	IGKJ1	22	-1	-1	22
3	0.0017421602787456446	TGCATGCAAGCTCTACAAACTCCGCTCACTTTC	CMQALQTPLTF	IGKV2-28	.	IGKJ4	22	-1	-1	22
3	0.0017421602787456446	TGCATGCAAGCTCGACAAATTCCGTGGGCTTTT	CMQARQIPWAF	IGKV2-28	.	IGKJ2	22	-1	-1	28
3	0.0017421602787456446	TGCATGCAAGCTATACGCTGGCCGTGCACTTTT	CMQAIRWPCTF	IGKV2-30	.	IGKJ2	22	-1	-1	26
3	0.0017421602787456446	TGCATGCAAGGTATACAGGCGCTCTACACTTTT	CMQGIQALYTF	IGKV2-28	.	IGKJ2	16	-1	-1	24
3	0.0017421602787456446	TGCATGCAAGGTACACACTGGCCCTACACTTTT	CMQGTHWPYTF	IGKV2-30	.	IGKJ2	22	-1	-1	24
3	0.0017421602787456446	TGCATGCAAGGGACACACTGGCCGTACACTTTT	CMQGTHWPYTF	IGKV2-30	.	IGKJ2	22	-1	-1	23
3	0.0017421602787456446	TGCATGCAAAGTTTACAACTTCCTCTCACCTTC	CMQSLQLPLTF	IGKV2D-29	.	IGKJ5	24	-1	-1	25
3	0.0017421602787456446	TGCATGCAAAATTCTCACTGGCCTGGGAGTTTT	CMQNSHWPGSF	IGKV2-30	.	IGKJ2	23	-1	-1	29
3	0.0017421602787456446	TGTCAGCAATATTATTCCTGGTGGACGTTC	CQQYYSWWTF	IGKV3-7	.	IGKJ1	14	-1	-1	20
3	0.0017421602787456446	TGCCAGCGATATAATCCTTTTGGGTCGTTC	CQRYNPFGSF	IGKV1-5	.	IGKJ1	14	-1	-1	25
3	0.0017421602787456446	TGCATGCAAGCTCTACAAACTCCCTCTTTC	CMQALQTPSF	IGKV2-28	.	IGKJ4	22	-1	-1	25
3	0.0017421602787456446	TGCATGCAAGCTCTACAAACTCGCACCTTC	CMQALQTRTF	IGKV2-28	.	IGKJ5	21	-1	-1	23
3	0.0017421602787456446	TGCATGCAAGGTATACACCCGCTCACTTTC	CMQGIHPLTF	IGKV2-29	.	IGKJ4	18	-1	-1	19
3	0.0017421602787456446	TGCCAAGAATATAATAGTTATTTC	CQEYNSYF	IGKV1-5	.	IGKJ3	21	-1	-1	20
2	0.0011614401858304297	TGTCAGCTACGTAGCAGCTGGCCCCCGGGCTACACTTTC	CQLRSSWPPGYTF	IGKV3-11	.	IGKJ4	22	-1	-1	32
2	0.0011614401858304297	TGTCAGCAGTCTGGTCTTTACCAACCCACCTTCACCTTT	CQQSGLYQPTFTF	IGKV3-20	.	IGKJ2	14	-1	-1	32
2	0.0011614401858304297	TGTCAGCAGTACGTTACCTCACCTCCGAGTTACGCTTTT	CQQYVTSPPSYAF	IGKV3D-20	.	IGKJ2	26	-1	-1	30
2	0.0011614401858304297	TGTCAACAGTATGGTAGTTCACCAACCCCGCTCACCTTC	CQQYGSSPTPLTF	IGKV3-20	.	IGKJ5	22	-1	-1	31
2	0.0011614401858304297	TGTCAACAGGCTAACAGTTTCCCTCCCCTCCTCACTTTC	CQQANSFPPLLTF	IGKV1-12	.	IGKJ4	23	-1	-1	30
2	0.0011614401858304297	TGCATGCAAGCTCTGCGACCTCCTGTCATGTACACTTTT	CMQALRPPVMYTF	IGKV2-28	.	IGKJ2	23	-1	-1	26
2	0.0011614401858304297	TGTCTTCAGTATGATGACTGGCCTCCCTGGACTTTC	CLQYDDWPPWTF	IGKV3-15	.	IGKJ1	23	-1	-1	27
2	0.0011614401858304297	TGTCTACAGCATAATAGTTACCCTTTGTACACTTTT	CLQHNSYPLYTF	IGKV1-17	.	IGKJ2	23	-1	-1	25
2	0.0011614401858304297	TGTCACCAATATAATAACCGCCTTCCGCTCACTTTC	CHQYNNRLPLTF	IGKV3-15	.	IGKJ4	17	-1	-1	25
2	0.0011614401858304297	TGTCAGTATTATAGTAATTGGCGTCCCCTCACTTTC	CQYYSNWRPLTF	IGKV3-15	.	IGKJ3	21	-1	-1	28
2	0.0011614401858304297	TGTCAGTACTATAATAATTGGCGTCCCCTCATTTTC	CQYYNNWRPLIF	IGKV1-9	.	IGKJ3	4	-1	-1	28
2	0.0011614401858304297	TGTCAGCAGTATTATAACTGGCCTTTATTCACTTTC	CQQYYNWPLFTF	IGKV3-15	.	IGKJ3	23	-1	-1	25
2	0.0011614401858304297	TGTCAGCAGTATAATGATTGGTCTCCGTACACTTTT	CQQYNDWSPYTF	IGKV3-15	.	IGKJ2	14	-1	-1	26
2	0.0011614401858304297	TGTCAGCAGTACGGTAGTTCACCCCCGCTCACTTTC	CQQYGSSPPLTF	IGKV3D-20	.	IGKJ4	26	-1	-1	25
2	0.0011614401858304297	TGTCAGCAGGCTTACAGTACCCCTCGACTCACTTTC	CQQAYSTPRLTF	IGKV1D-39	.	IGKJ3	24	-1	-1	28
2	0.0011614401858304297	TGTCAGCAGGGTTTCAGTACCCCTCGACTCACCTTC	CQQGFSTPRLTF	IGKV1D-39	.	IGKJ1	24	-1	-1	33
2	0.0011614401858304297	TGTCAGCAGGGTTACAGTACGCCTCGACTCACTTTC	CQQGYSTPRLTF	IGKV1D-39	.	IGKJ3	24	-1	-1	28
2	0.0011614401858304297	TGTCAGCAATATTATAATCCTCCTCTGAACACTTTC	CQQYYNPPLNTF	IGKV4-1	.	IGKJ3	23	-1	-1	29
2	0.0011614401858304297	TGTCAGGGGGGTTACAGTACGCCTCCCATCACCTTC	CQGGYSTPPITF	IGKV1D-39	.	IGKJ5	25	-1	-1	27
2	0.0011614401858304297	TGTCAACGATATGATGATCTCCCTCAGATCACCTTC	CQRYDDLPQITF	IGKV1D-33	.	IGKJ5	24	-1	-1	26
2	0.0011614401858304297	TGTCAACAGTATTCTGACTGGCGTCCTCTCACTTTC	CQQYSDWRPLTF	IGKV1-8	.	IGKJ4	12	-1	-1	27
2	0.0011614401858304297	TGTCAACAGAGTTACAGTACCCCTCCATTCACTTTC	CQQSYSTPPFTF	IGKV1D-39	.	IGKJ3	25	-1	-1	26
2	0.0011614401858304297	TGTCAACAGAGCTACAATACCCCTCCGATCACCTTC	CQQSYNTPPITF	IGKV1D-39	.	IGKJ5	26	-1	-1	25
2	0.0011614401858304297	TGTCAAGACCATGACTACCCTCCCCCGTACAGTTTT	CQDHDYPPPYSF	IGKV3-15	.	IGKJ2	4	-1	-1	26
2	0.0011614401858304297	TGCCAACAGTATTACAGTTCCCCTCCGTACACTTTT	CQQYYSSPPYTF	IGKV1D-16	.	IGKJ2	26	-1	-1	26
2	0.0011614401858304297	TGCCAACAGTATAATAGTTATCTCATGTACACTTTT	CQQYNSYLMYTF	IGKV1-5	.	IGKJ2	20	-1	-1	23
2	0.0011614401858304297	TGCCAACAATATGTTATTTCCCCTCCGTACACTTTT	CQQYVISPPYTF	IGKV1D-16	.	IGKJ2	26	-1	-1	26
2	0.0011614401858304297	TGCATGCAACATACAGACTGGCCTCCGCACACTTTT	CMQHTDWPPHTF	IGKV2D-30	.	IGKJ2	26	-1	-1	28
2	0.0011614401858304297	TTCCTACAATATGGTGCTTATCCTCGGACGTTC	FLQYGAYPRTF	IGKV1-16	.	IGKJ1	11	-1	-1	25
2	0.0011614401858304297	TGTTACCAGTATTATACTACCCCACTCACTTTC	CYQYYTTPLTF	IGKV1D-43	.	IGKJ3	22	-1	-1	25
2	0.0011614401858304297	TGTCTGCACTATATTTACTGGCCGTACACTTTT	CLHYIYWPYTF	IGKV3-15	.	IGKJ2	22	-1	-1	23
2	0.0011614401858304297	TGTCTGCAGTATCATGACTGGCAGGACACTTTT	CLQYHDWQDTF	IGKV3-15	.	IGKJ2	21	-1	-1	25
2	0.0011614401858304297	TGTCTGCAGACAGACGATGGCCCGCACACTTTT	CLQTDDGPHTF	IGKV1-39	.	IGKJ2	3	-1	-1	25
2	0.0011614401858304297	TGTCTACAGTATGATAGTTACCCTCTCACTTTC	CLQYDSYPLTF	IGKV1D-17	.	IGKJ4	24	-1	-1	24
2	0.0011614401858304297	TGTCTACAGCATCATAGCTATCCTTTCACTTTC	CLQHHSYPFTF	IGKV1-17	.	IGKJ3	23	-1	-1	24
2	0.0011614401858304297	TGTCTACAGCATGGTAATTATCCTTTCACTTTC	CLQHGNYPFTF	IGKV1-17	.	IGKJ3	11	-1	-1	24
2	0.0011614401858304297	TGTCTACAGCATAATAGTTATCCTCTCACTTTC	CLQHNSYPLTF	IGKV1D-17	.	IGKJ3	24	-1	-1	25
2	0.0011614401858304297	TGTCTACAGCATAATAGTTACCCGTACACTTTT	CLQHNSYPYTF	IGKV1-17	.	IGKJ2	22	-1	-1	23
2	0.0011614401858304297	TGTCTACAGCATAATAGTGATCCTTTGACTTTC	CLQHNSDPLTF	IGKV1-17	.	IGKJ3	17	-1	-1	27
2	0.0011614401858304297	TGTCTACAACATTATACTTATCCTTTCACTTTC	CLQHYTYPFTF	IGKV1-17	.	IGKJ3	23	-1	-1	24
2	0.0011614401858304297	TGTCTACAAGACGGCGGTTACCCGCTCACTTTC	CLQDGGYPLTF	IGKV1-6	.	IGKJ4	10	-1	-1	22
2	0.0011614401858304297	TGTCTACAAGAGTCCACTTACCCGTGGACGTTC	CLQESTYPWTF	IGKV1-6	.	IGKJ1	22	-1	-1	22
2	0.0011614401858304297	TGTCATCAGAGTAGTAGTTTTCCCCACACGTTC	CHQSSSFPHTF	IGKV6D-21	.	IGKJ4	19	-1	-1	26
2	0.0011614401858304297	TGTCACCAGTATGATACCGCACCCTGGACGTTC	CHQYDTAPWTF	IGKV3-20	.	IGKJ1	22	-1	-1	24
2	0.0011614401858304297	TGTCACCAGTATGATAACTCACCTCGGACGTTC	CHQYDNSPRTF	IGKV1-33	.	IGKJ1	16	-1	-1	25
2	0.0011614401858304297	TGTCACCAGTATGAAAATTATCCGAACACTTTT	CHQYENYPNTF	IGKV1-5	.	IGKJ2	11	-1	-1	25
2	0.0011614401858304297	TGTCACCAGACTTCCAGTATGTTGTACACTTTT	CHQTSSMLYTF	IGKV1-39	.	IGKJ2	18	-1	-1	22
2	0.0011614401858304297	TGTCACCAATATCACACTATTCCTTACACTTTT	CHQYHTIPYTF	IGKV4-1	.	IGKJ2	11	-1	-1	24
2	0.0011614401858304297	TGTCACCAATATGGGGTCTCACCGGGGACGTTC	CHQYGVSPGTF	IGKV3-20	.	IGKJ1	13	-1	-1	25
2	0.0011614401858304297	TGTCACCAATATGGGAGCTCACCGGGGACGTTC	CHQYGSSPGTF	IGKV3-20	.	IGKJ1	22	-1	-1	25
2	0.0011614401858304297	TGTCAGCTATATGGTGACTCACTCTGGACGTTC	CQLYGDSLWTF	IGKV3-20	.	IGKJ1	21	-1	-1	24
2	0.0011614401858304297	TGTCAGCACTATGGTACTTCACCATTCACTTTC	CQHYGTSPFTF	IGKV3-20	.	IGKJ3	22	-1	-1	23
2	0.0011614401858304297	TGTCAGCACAGTTACGGGACCCCCTACACTTTT	CQHSYGTPYTF	IGKV1-39	.	IGKJ2	22	-1	-1	24
2	0.0011614401858304297	TGTCAGCAGTTTGGTGACTCACTTTTGACTTTC	CQQFGDSLLTF	IGKV3-20	.	IGKJ3	21	-1	-1	27
2	0.0011614401858304297	TGTCAGCAGTATGGTCCCCCACCTCGAACGTTC	CQQYGPPPRTF	IGKV3D-20	.	IGKJ4	24	-1	-1	30
2	0.0011614401858304297	TGTCAGCAGTATGGTGCCTCACCGATCACCTTC	CQQYGASPITF	IGKV3-20	.	IGKJ5	22	-1	-1	22
2	0.0011614401858304297	TGTCAGCAGTATGGTACCTTACCTGGGACGTTC	CQQYGTLPGTF	IGKV3-20	.	IGKJ1	23	-1	-1	25
2	0.0011614401858304297	TGTCAGCAGTATGGTACCTCGCCGTACAGTTTT	CQQYGTSPYSF	IGKV3-20	.	IGKJ2	19	-1	-1	23
2	0.0011614401858304297	TGTCAGCAGTATGGTACGTCACCGTGGACGTTC	CQQYGTSPWTF	IGKV3-20	.	IGKJ1	22	-1	-1	15
2	0.0011614401858304297	TGTCAGCAGTATGGTAGCTCACCTGGGACGTTC	CQQYGSSPGTF	IGKV3-20	.	IGKJ1	23	-1	-1	25
2	0.0011614401858304297	TGTCAGCAGTATGGTAGCTCAACTTGGACGTTC	CQQYGSSTWTF	IGKV3-20	.	IGKJ1	20	-1	-1	24
2	0.0011614401858304297	TGTCAGCAGTATGGCAACTGGCCGCTCACTTTC	CQQYGNWPLTF	IGKV3-20	.	IGKJ4	13	-1	-1	22
2	0.0011614401858304297	TGTCAGCAGTATGATAATTGGCCCCTCATGTTC	CQQYDNWPLMF	IGKV3-15	.	IGKJ4	22	-1	-1	30
2	0.0011614401858304297	TGTCAGCAGTATGATAACTGGCCTCACACTTTT	CQQYDNWPHTF	IGKV3-15	.	IGKJ2	23	-1	-1	25
2	0.0011614401858304297	TGTCAGCAGTATATTCACTGGCCTAAGACGTTC	CQQYIHWPKTF	IGKV3-15	.	IGKJ1	24	-1	-1	26
2	0.0011614401858304297	TGTCAGCAGTATAACAGTTGGCCCTACACTTTT	CQQYNSWPYTF	IGKV3-15	.	IGKJ2	13	-1	-1	24
2	0.0011614401858304297	TGTCAGCAGTACGGTGCCTCTCCGCTCACTTTC	CQQYGASPLTF	IGKV3-20	.	IGKJ4	14	-1	-1	22
2	0.0011614401858304297	TGTCAGCAGTACGGTAGCGCACCTAGAACGTTC	CQQYGSAPRTF	IGKV3-20	.	IGKJ1	25	-1	-1	27
2	0.0011614401858304297	TGTCAGCAGCTTAATGATTTCCCTCTCACGTTC	CQQLNDFPLTF	IGKV1-9	.	IGKJ1	14	-1	-1	27
2	0.0011614401858304297	TGTCAGCAATATTATAGTTCTTCTCCCACTTTC	CQQYYSSSPTF	IGKV4-1	.	IGKJ4	17	-1	-1	26
2	0.0011614401858304297	TGTCAGCAATATTATAGTACTCCTCCCCTTTTC	CQQYYSTPPLF	IGKV4-1	.	IGKJ4	23	-1	-1	29
2	0.0011614401858304297	TGTCAGCAATATGGTAGCTCACCCCTCACATTC	CQQYGSSPLTF	IGKV3-20	.	IGKJ4	22	-1	-1	24
2	0.0011614401858304297	TGTCAGCAATATGGCATCTCACCGTTCGGTTTT	CQQYGISPFGF	IGKV3-20	.	IGKJ2	22	-1	-1	29
2	0.0011614401858304297	TGTCAGCAATATGGAAAGTCACCTCGGACATTC	CQQYGKSPRTF	IGKV3D-20	.	IGKJ1	24	-1	-1	25
2	0.0011614401858304297	TGTCAGCAACATATTGTCTCTCCCATCACCTTC	CQQHIVSPITF	IGKV3-20	.	IGKJ5	7	-1	-1	24
2	0.0011614401858304297	TGTCAACAGTTTAGGAATCTGCCACTCACTTTT	CQQFRNLPLTF	IGKV1-12	.	IGKJ4	8	-1	-1	24
2	0.0011614401858304297	TGTCAACAGTTTAATACTTACCCTTGCACTTTT	CQQFNTYPCTF	IGKV1-13	.	IGKJ2	23	-1	-1	26
2	0.0011614401858304297	TGTCAACAGTATGATAATCTCCCGCTCACTTTC	CQQYDNLPLTF	IGKV1-33	.	IGKJ4	22	-1	-1	22
2	0.0011614401858304297	TGTCAACAGTATGATAATCTCCCATTCACTTTC	CQQYDNLPFTF	IGKV1-33	.	IGKJ3	22	-1	-1	23
2	0.0011614401858304297	TGTCAACAGTATGATAATATACCATTTACTTTC	CQQYDNIPFTF	IGKV3-20	.	IGKJ3	12	-1	-1	23
2	0.0011614401858304297	TGTCAACAGGCTAACAGTTTCCCGATCACCTTC	CQQANSFPITF	IGKV1-12	.	IGKJ5	22	-1	-1	22
2	0.0011614401858304297	TGTCAACAGACTTACACTACCCGGTGGACGTTC	CQQTYTTRWTF	IGKV1-39	.	IGKJ1	21	-1	-1	23
2	0.0011614401858304297	TGTCAACAGACTTACAGTATTCCTTTGACCTTC	CQQTYSIPLTF	IGKV1-39	.	IGKJ3	18	-1	-1	30
2	0.0011614401858304297	TGTCAACAGAGTTTCAGAACTGTCTGGACGTTC	CQQSFRTVWTF	IGKV1-39	.	IGKJ1	16	-1	-1	24
2	0.0011614401858304297	TGTCAACAGAGTTTCAATGCCCCTCGGACGTTC	CQQSFNAPRTF	IGKV1D-39	.	IGKJ1	24	-1	-1	25
2	0.0011614401858304297	TGTCAACAGAGTTACGAGACCCCTCGGACGTTC	CQQSYETPRTF	IGKV1D-39	.	IGKJ1	24	-1	-1	25
2	0.0011614401858304297	TGTCAACAGAGTTACAGTGGGGAATTCACTTTC	CQQSYSGEFTF	IGKV1-39	.	IGKJ3	17	-1	-1	23
2	0.0011614401858304297	TGTCAACAGAGTTACAGTGATTATCGTACTTTC	CQQSYSDYRTF	IGKV1-39	.	IGKJ4	17	-1	-1	27
2	0.0011614401858304297	TGTCAACAGAGTTACAGTACCCTCTACACTTTT	CQQSYSTLYTF	IGKV1-39	.	IGKJ2	21	-1	-1	24
2	0.0011614401858304297	TGTCAACAGAGTTACAGTACCCCTCGTACGTTC	CQQSYSTPRTF	IGKV1D-39	.	IGKJ1	24	-1	-1	27
2	0.0011614401858304297	TGTCAACAATTTAATCTTTACCCTCTCACTTTC	CQQFNLYPLTF	IGKV1D-13	.	IGKJ4	24	-1	-1	24
2	0.0011614401858304297	TGTCAACAATTCCTTAGTTACCCTCTCACTTTC	CQQFLSYPLTF	IGKV1D-13	.	IGKJ4	24	-1	-1	24
2	0.0011614401858304297	TGTCAACAATATTTTGTTGCTCCGTTCGCTTTT	CQQYFVAPFAF	IGKV1D-43	.	IGKJ2	12	-1	-1	28
2	0.0011614401858304297	TGTCAACAATATGATGAACTGCCCTACACTTTT	CQQYDELPYTF	IGKV1-33	.	IGKJ2	14	-1	-1	24
2	0.0011614401858304297	TGTCAACAACGGAGCGACTGGCCTGCCACTTTT	CQQRSDWPATF	IGKV3-11	.	IGKJ2	23	-1	-1	26
2	0.0011614401858304297	TGTCAAAAGTGTGACACTGCCCCTCTCACCTTC	CQKCDTAPLTF	IGKV1-27	.	IGKJ5	23	-1	-1	25
2	0.0011614401858304297	TGTCAAAAGTATAACAGTGCCCCTCGGACGTTC	CQKYNSAPRTF	IGKV1-27	.	IGKJ1	23	-1	-1	25
2	0.0011614401858304297	TGTGAACAATATGATGATGTCCCGTACACTTTT	CEQYDDVPYTF	IGKV1-33	.	IGKJ2	22	-1	-1	23
2	0.0011614401858304297	TGCCTACAGTATGATTCTTACCCCCGAACTTTT	CLQYDSYPRTF	IGKV1-16	.	IGKJ2	22	-1	-1	27
2	0.0011614401858304297	TGCCAACACTATTCTGCTAATTCGGGCACTTTT	CQHYSANSGTF	IGKV1-5	.	IGKJ2	11	-1	-1	26
2	0.0011614401858304297	TGCCAACACTATGATGCTTCTTCGGGCACTTTT	CQHYDASSGTF	IGKV1-16	.	IGKJ2	11	-1	-1	26
2	0.0011614401858304297	TGCCAACACTATAATAATTACCCGGTCACTTTC	CQHYNNYPVTF	IGKV1-5	.	IGKJ4	19	-1	-1	25
2	0.0011614401858304297	TGCCAACAGTATCATATTTTCCCCTACACTTTC	CQQYHIFPYTF	IGKV1-16	.	IGKJ3	22	-1	-1	26
2	0.0011614401858304297	TGCCAACAGTATGATACTTATCCGTGGACGTTC	CQQYDTYPWTF	IGKV1-16	.	IGKJ1	19	-1	-1	22
2	0.0011614401858304297	TGCCAACAGTATAGTGGTTATCCATACACTTTT	CQQYSGYPYTF	IGKV1-5	.	IGKJ2	20	-1	-1	24
2	0.0011614401858304297	TGCCAACAGTATAATACTTATTTTAGGACGTTC	CQQYNTYFRTF	IGKV1-5	.	IGKJ1	25	-1	-1	25
2	0.0011614401858304297	TGCCAACAGTATAATAATTACCCGTGGACGTTC	CQQYNNYPWTF	IGKV1-5	.	IGKJ1	19	-1	-1	22
2	0.0011614401858304297	TGCCAACAATATTTCGTTGCCCCGTTCACTTTC	CQQYFVAPFTF	IGKV1-16	.	IGKJ2	11	-1	-1	26
2	0.0011614401858304297	TGCCAACAATATAATAGTTATCCGTGGACGTTC	CQQYNSYPWTF	IGKV1-5	.	IGKJ1	20	-1	-1	22
2	0.0011614401858304297	TGCATGCAAGCTCTGCAAACTCCTCGGGCGTTC	CMQALQTPRAF	IGKV2D-28	.	IGKJ1	24	-1	-1	28
2	0.0011614401858304297	TGCATGCAAGCTCTACAAACTCCTTTCACTTTC	CMQALQTPFTF	IGKV2-28	.	IGKJ3	23	-1	-1	24
2	0.0011614401858304297	TGCATGCAAGCTCTACAAACTCCCTTCACCTTC	CMQALQTPFTF	IGKV2-28	.	IGKJ5	22	-1	-1	25
2	0.0011614401858304297	TGCATGCAAGCTCTACAAACTACGAGGACGTTC	CMQALQTTRTF	IGKV2-28	.	IGKJ1	27	-1	-1	21
2	0.0011614401858304297	TGCATGCAAGCTCTACAAAGTCCGCTCACTTTC	CMQALQSPLTF	IGKV2-28	.	IGKJ4	22	-1	-1	22
2	0.0011614401858304297	TGCATGCAAGCTCTACAAAATCCCGTGGCGTTC	CMQALQNPVAF	IGKV2-28	.	IGKJ1	22	-1	-1	23
2	0.0011614401858304297	TGCATGCAAGCTATAGAAGTGCGTAGAACTTTT	CMQAIEVRRTF	IGKV2-18	.	IGKJ2	12	-1	-1	27
2	0.0011614401858304297	TGCATGCAAGCTACACAATTTCCATTCACTTTC	CMQATQFPFTF	IGKV2-24	.	IGKJ3	22	-1	-1	23
2	0.0011614401858304297	TGCATGCAAGGTACACACTGGCCTCGAACGTTC	CMQGTHWPRTF	IGKV2D-30	.	IGKJ1	24	-1	-1	27
2	0.0011614401858304297	TGCATGCAAGGTACACACTATCCCTACAATTTT	CMQGTHYPYNF	IGKV2-30	.	IGKJ2	18	-1	-1	24
2	0.0011614401858304297	TGCATGCAAGGGACACACTGGCCGTACACGTTT	CMQGTHWPYTF	IGKV2-30	.	IGKJ2	22	-1	-1	23
2	0.0011614401858304297	TGCACGCAAGCTACACAATTACCGTGCACTTTT	CTQATQLPCTF	IGKV2D-24	.	IGKJ2	19	-1	-1	26
2	0.0011614401858304297	TGTCACCAGTATGGGAGTTCACAGACCTTC	CHQYGSSQTF	IGKV3-20	.	IGKJ1	21	-1	-1	23
2	0.0011614401858304297	TGTCACCAATTTTCCAGCTCAGAGACTTTC	CHQFSSSETF	IGKV3-20	.	IGKJ4	4	-1	-1	24
2	0.0011614401858304297	TGTCACCAATTTACCAACTCAGAGACTTTC	CHQFTNSETF	IGKV3-20	.	IGKJ1	4	-1	-1	23
2	0.0011614401858304297	TGTCAGCACTATGGTAGCCCGTGGACGTTC	CQHYGSPWTF	IGKV3-20	.	IGKJ1	17	-1	-1	19
2	0.0011614401858304297	TGTCAGCAGTGTGGTGGTTCTCCGGGGTTC	CQQCGGSPGF	IGKV3-20	.	IGKJ5	14	-1	-1	27
2	0.0011614401858304297	TGTCAGCAGTATAATCACTGGTGGACGTTC	CQQYNHWWTF	IGKV3-15	.	IGKJ1	20	-1	-1	20
2	0.0011614401858304297	TGTCAGCAATATTATAATACCTACACTTTT	CQQYYNTYTF	IGKV4-1	.	IGKJ2	19	-1	-1	21
2	0.0011614401858304297	TGCCAGCGATATAATCCTTATGGGTCGTTC	CQRYNPYGSF	IGKV1-5	.	IGKJ1	14	-1	-1	25
2	0.0011614401858304297	TGCCAACATTATAATAGTTATTGGGCGTTC	CQHYNSYWAF	IGKV1-5	.	IGKJ1	21	-1	-1	21
2	0.0011614401858304297	TGCCAACAGTATAATAGTCTGTGGACGTTC	CQQYNSLWTF	IGKV1-5	.	IGKJ1	17	-1	-1	20
2	0.0011614401858304297	TGCATGCAGGGTGTAGAAAGTACCACTTTC	CMQGVESTTF	IGKV2-26	.	IGKJ2	7	-1	-1	23
2	0.0011614401858304297	TGCATGCAAGGTTTAGAGGGGACCACTTTT	CMQGLEGTTF	IGKV2-30	.	IGKJ2	11	-1	-1	23
2	0.0011614401858304297	TGCATGCAAGGTTCACACCCGTACACTTTT	CMQGSHPYTF	IGKV2-26	.	IGKJ2	16	-1	-1	20
2	0.0011614401858304297	TGCATGCAAGGTACACACTGGTACACTTTT	CMQGTHWYTF	IGKV2-30	.	IGKJ2	20	-1	-1	20
2	0.0011614401858304297	TGTCAACTGAGTTACCCGCCCACTTTT	CQLSYPPTF	IGKV1-39	.	IGKJ2	14	-1	-1	20
2	0.0011614401858304297	TGTCAGCAGTTTGGGAGTTCGTTC	CQQFGSSF	IGKV3-20	.	IGKJ1	13	-1	-1	19
2	0.0011614401858304297	TGTCAAGACCGTTGGACGTTC	CQDRWTF	IGKV1-39	.	IGKJ1	5	-1	-1	12
1	5.807200929152149E-4	TGTCTTCAATATGCCACCTCACCGTACATGTACACTTTT	CLQYATSPYMYTF	IGKV3-20	.	IGKJ2	3	-1	-1	23
1	5.807200929152149E-4	TGTCAGCGTCGCAGCGACTGGCCGCTGCGGCTCACTTTC	CQRRSDWPLRLTF	IGKV3-11	.	IGKJ4	22	-1	-1	29
1	5.807200929152149E-4	TGTCAGCGGTGTAACGCCTGGCCCCCTATTTTCACCTTC	CQRCNAWPPIFTF	IGKV3-11	.	IGKJ3	6	-1	-1	30
1	5.807200929152149E-4	TGTCAGCACTCTGAGACCTCACCCCTTGGAATCACTTTC	CQHSETSPLGITF	IGKV3-20	.	IGKJ3	7	-1	-1	31
1	5.807200929152149E-4	TGTCAGCAGTTTAGTAGTTACCCTCAGGGATTCACTTTC	CQQFSSYPQGFTF	IGKV1D-13	.	IGKJ3	25	-1	-1	29
1	5.807200929152149E-4	TGTCAGCAGTATGTTACCTCACCTCCGATGTATATTTTT	CQQYVTSPPMYIF	IGKV3D-20	.	IGKJ2	26	-1	-1	27
1	5.807200929152149E-4	TGTCAGCAGTATAATATCTGGCCTCCGGCGCTCACTTTC	CQQYNIWPPALTF	IGKV3D-15	.	IGKJ4	27	-1	-1	27
1	5.807200929152149E-4	TGTCAGCAGTATAATATCTGGCCTCCGGCACTCACTTTC	CQQYNIWPPALTF	IGKV3D-15	.	IGKJ4	27	-1	-1	30
1	5.807200929152149E-4	TGTCAGCAGTATAATAACTGGCCTCCTGCGCTCACTTTC	CQQYNNWPPALTF	IGKV3D-15	.	IGKJ4	25	-1	-1	27
1	5.807200929152149E-4	TGTCAGCAGTATAATAACTGGCCTCCGTGGGTCACCTTC	CQQYNNWPPWVTF	IGKV3D-15	.	IGKJ5	26	-1	-1	31
1	5.807200929152149E-4	TGTCAGCAGTATAATAACTGGCCTCCGAGGCACACTTTT	CQQYNNWPPRHTF	IGKV3-15	.	IGKJ2	23	-1	-1	31
1	5.807200929152149E-4	TGTCAACAGTATCATCCTAATCCTCCGCATTACACTTTT	CQQYHPNPPHYTF	IGKV4-1	.	IGKJ2	11	-1	-1	30
1	5.807200929152149E-4	TGCATGCAATCTCTGCGACCTCCTGTCATGTACACTTTT	CMQSLRPPVMYTF	IGKV2-28	.	IGKJ2	23	-1	-1	26
1	5.807200929152149E-4	TGCATGCAAGCTCTACGACCTCCTGTCATGTACAGTTTT	CMQALRPPVMYSF	IGKV2-28	.	IGKJ2	23	-1	-1	26
1	5.807200929152149E-4	TGTCTACAGACTTACAATACCCTCCCGTGGACGTTC	CLQTYNTLPWTF	IGKV1-39	.	IGKJ1	21	-1	-1	25
1	5.807200929152149E-4	TGTCAGTACTATAATAACTGGCGTCCCCTCATTTTC	CQYYNNWRPLIF	IGKV3-15	.	IGKJ1	21	-1	-1	33
1	5.807200929152149E-4	TGTCAGCTGTATGGTACTTCACCTTCGCTCACTTTC	CQLYGTSPSLTF	IGKV3-20	.	IGKJ4	23	-1	-1	25
1	5.807200929152149E-4	TGTCAGCAGTATTATGACTGGCCTCCGTTGACGTTC	CQQYYDWPPLTF	IGKV3D-15	.	IGKJ1	26	-1	-1	25
1	5.807200929152149E-4	TGTCAGCAGTATGGTAGTTCACCTCTGTACTCTTTT	CQQYGSSPLYSF	IGKV3D-20	.	IGKJ2	24	-1	-1	25
1	5.807200929152149E-4	TGTCAGCAGTATGGTAGTACACCTCCTAGAACTTTT	CQQYGSTPPRTF	IGKV3D-20	.	IGKJ2	25	-1	-1	30
1	5.807200929152149E-4	TGTCAGCAGTATGGTAGCTCACCTCCGTACACTTTT	CQQYGSSPPYTF	IGKV3D-20	.	IGKJ2	26	-1	-1	26
1	5.807200929152149E-4	TGTCAGCAGTATGGTAGCTCACCTGGGCTCACTTTC	CQQYGSSPGLTF	IGKV3-20	.	IGKJ4	23	-1	-1	26
1	5.807200929152149E-4	TGTCAGCAGTATGGTAGCTCACCGGCGATCACCTTC	CQQYGSSPAITF	IGKV3-20	.	IGKJ5	22	-1	-1	25
1	5.807200929152149E-4	TGTCAGCAGTATGGGAGCTCACCCCTGTTCTCTTTT	CQQYGSSPLFSF	IGKV3-20	.	IGKJ2	22	-1	-1	31
1	5.807200929152149E-4	TGTCAGCAGTATAATTACTGGCCTCTGTACACTTTT	CQQYNYWPLYTF	IGKV3D-15	.	IGKJ2	24	-1	-1	25
1	5.807200929152149E-4	TGTCAGCAGTATAATAACTGGCCTCCGTGGACGTTC	CQQYNNWPPWTF	IGKV3D-15	.	IGKJ1	26	-1	-1	25
1	5.807200929152149E-4	TGTCAGCAGTATAATAACTGGCCTCGAGACACTTTT	CQQYNNWPRDTF	IGKV3-15	.	IGKJ2	23	-1	-1	28
1	5.807200929152149E-4	TGTCAGCAGTATAATAACTGGCCTCAGTACACTTTT	CQQYNNWPQYTF	IGKV3-15	.	IGKJ2	23	-1	-1	26
1	5.807200929152149E-4	TGTCAGCAGTATAATAACTGGCCCCCTCTCACTTTC	CQQYNNWPPLTF	IGKV3-15	.	IGKJ4	22	-1	-1	27
1	5.807200929152149E-4	TGTCAGCAGTATAATAACTGGCCGCCGCTCACCTTC	CQQYNNWPPLTF	IGKV3-15	.	IGKJ4	22	-1	-1	25
1	5.807200929152149E-4	TGTCAGCAGTATAATAAGTGGCCCCCGTTGACTTTT	CQQYNKWPPLTF	IGKV3-15	.	IGKJ2	22	-1	-1	30
1	5.807200929152149E-4	TGTCAGCAGTACGGTAGCTCACCTCCGAATACTTTT	CQQYGSSPPNTF	IGKV3D-20	.	IGKJ2	26	-1	-1	30
1	5.807200929152149E-4	TGTCAGCAGTACAATAACTGGCCTCCGTTCACTTTT	CQQYNNWPPFTF	IGKV3D-15	.	IGKJ2	26	-1	-1	29
1	5.807200929152149E-4	TGTCAGCAGGCTTACACTACCCCTCGACTCACCTTC	CQQAYTTPRLTF	IGKV1D-39	.	IGKJ3	24	-1	-1	28
1	5.807200929152149E-4	TGTCAGCAGGGTTACACTACTCCTCGACTCACTTTC	CQQGYTTPRLTF	IGKV1D-39	.	IGKJ3	24	-1	-1	28
1	5.807200929152149E-4	TGTCAGCAGACCTACAATACCCCTCCGTGGACGTTC	CQQTYNTPPWTF	IGKV1-39	.	IGKJ1	23	-1	-1	25
1	5.807200929152149E-4	TGTCAGCAGAGTTACAGAACCCCCCCGATCACCTTC	CQQSYRTPPITF	IGKV1D-39	.	IGKJ5	26	-1	-1	25
1	5.807200929152149E-4	TGTCAGCAGAGTTACAATACCCCCCCGATCACCTTC	CQQSYNTPPITF	IGKV1D-39	.	IGKJ5	26	-1	-1	25
1	5.807200929152149E-4	TGTCAGCAATATTATAGTACTCCTCCAGGAACTTTT	CQQYYSTPPGTF	IGKV4-1	.	IGKJ2	23	-1	-1	30
1	5.807200929152149E-4	TGTCAGCAATATTATAATACTCGCCCGTACACTTTT	CQQYYNTRPYTF	IGKV4-1	.	IGKJ2	21	-1	-1	26
1	5.807200929152149E-4	TGTCAGCAATATGGTTTCTCGCCTCCGTACACTTTT	CQQYGFSPPYTF	IGKV3D-20	.	IGKJ2	26	-1	-1	26
1	5.807200929152149E-4	TGTCAGCAATATGGTCGCTCACCTCCGCTCACTTTC	CQQYGRSPPLTF	IGKV3D-20	.	IGKJ4	26	-1	-1	25
1	5.807200929152149E-4	TGTCAGCAACGTAGCGACTGGCCTCCGTGGACGTTC	CQQRSDWPPWTF	IGKV3D-15	.	IGKJ1	7	-1	-1	25
1	5.807200929152149E-4	TGTCAGCAAACTGATATTTATCCTCCGTGGACGTCC	CQQTDIYPPWTS	IGKV1-13	.	IGKJ1	4	-1	-1	25
1	5.807200929152149E-4	TGTCAGGGGTATTATCATACTCCTCCGCTCACATTT	CQGYYHTPPLTF	IGKV4-1	.	IGKJ4	23	-1	-1	25
1	5.807200929152149E-4	TGTCAACACTACGGTAGGTCACCTCCGATCACCTTC	CQHYGRSPPITF	IGKV3D-20	.	IGKJ5	26	-1	-1	25
1	5.807200929152149E-4	TGTCAACAGTTTAATAGTTACCTCCCTTTCACTTTC	CQQFNSYLPFTF	IGKV1D-13	.	IGKJ3	21	-1	-1	27
1	5.807200929152149E-4	TGTCAACAGTATTATAGTTACCCTCCTTTCACTTTC	CQQYYSYPPFTF	IGKV1-8	.	IGKJ3	23	-1	-1	27
1	5.807200929152149E-4	TGTCAACAGTATTATAGTTACCCCCCGTGGACGTTC	CQQYYSYPPWTF	IGKV1-8	.	IGKJ1	22	-1	-1	25
1	5.807200929152149E-4	TGTCAACAGTATTATAGTACCCCCCCGTACACTTTT	CQQYYSTPPYTF	IGKV1D-43	.	IGKJ2	26	-1	-1	26
1	5.807200929152149E-4	TGTCAACAGTATGATAATCTCGTCCCGATCACCTTC	CQQYDNLVPITF	IGKV1-33	.	IGKJ5	20	-1	-1	25
1	5.807200929152149E-4	TGTCAACAGTATAATGTCTGGCCTCCGTACACTTTT	CQQYNVWPPYTF	IGKV3-15	.	IGKJ2	23	-1	-1	26
1	5.807200929152149E-4	TGTCAACAGAGTTACACTACCCTTCTGTACACTTTT	CQQSYTTLLYTF	IGKV1-39	.	IGKJ2	21	-1	-1	25
1	5.807200929152149E-4	TGTCAACAGAGTTACAGTACCTCTACGTGGACGTTC	CQQSYSTSTWTF	IGKV1-39	.	IGKJ1	24	-1	-1	24
1	5.807200929152149E-4	TGTCAACAGAGTTACAGTACCCCTTTGCTCACTTTC	CQQSYSTPLLTF	IGKV1-39	.	IGKJ4	23	-1	-1	26
1	5.807200929152149E-4	TGTCAACAGAGTTACAGTACCCCCTCGTACACTTTT	CQQSYSTPSYTF	IGKV1-39	.	IGKJ2	22	-1	-1	26
1	5.807200929152149E-4	TGTCAACAGAGTTACAATACGCCTCCGATCACCTTC	CQQSYNTPPITF	IGKV1D-39	.	IGKJ5	26	-1	-1	25
1	5.807200929152149E-4	TGTCAACAATATAATACTTCACCCACGCTCACTTTC	CQQYNTSPTLTF	IGKV3-20	.	IGKJ4	11	-1	-1	25
1	5.807200929152149E-4	TGTCAAAAGTATAACAGTGCCCCTCCGCTCACTTTC	CQKYNSAPPLTF	IGKV1-27	.	IGKJ4	23	-1	-1	25
1	5.807200929152149E-4	TGCATGCAAGCTCTACAAACCCTCGAGTACACTTTT	CMQALQTLEYTF	IGKV2-28	.	IGKJ2	19	-1	-1	26
1	5.807200929152149E-4	TGTCTCCAGTATGACACTTACCCTCTCACTTTC	CLQYDTYPLTF	IGKV1D-17	.	IGKJ4	24	-1	-1	24
1	5.807200929152149E-4	TGTCTCCAGTATGACAGTTACCCCCTCACTTTC	CLQYDSYPLTF	IGKV1-8	.	IGKJ4	22	-1	-1	24
1	5.807200929152149E-4	TGTCTCCAGCATAATAGTTATCCTTTCACTTTC	CLQHNSYPFTF	IGKV1-17	.	IGKJ3	23	-1	-1	24
1	5.807200929152149E-4	TGTCTGCAGGCCTTCACCCACCCTCTCACTTTC	CLQAFTHPLTF	IGKV1-39	.	IGKJ4	3	-1	-1	24
1	5.807200929152149E-4	TGTCTGCAGACAGACGATGCCCCGCACACTTTT	CLQTDDAPHTF	IGKV1-39	.	IGKJ2	3	-1	-1	25
1	5.807200929152149E-4	TGTCTACAGTATTATATTTACCCTCGGACGTTC	CLQYYIYPRTF	IGKV1D-17	.	IGKJ1	24	-1	-1	25
1	5.807200929152149E-4	TGTCTACAGTATCATACTCCCGTCCGGACGTTC	CLQYHTPVRTF	IGKV1D-43	.	IGKJ1	27	-1	-1	25
1	5.807200929152149E-4	TGTCTACAGTATAATACTTTCCCCGCCACTTTC	CLQYNTFPATF	IGKV1-17	.	IGKJ3	22	-1	-1	26
1	5.807200929152149E-4	TGTCTACAGCATTATGGTTACCCTCTCACTTTC	CLQHYGYPLTF	IGKV1D-17	.	IGKJ4	24	-1	-1	24
1	5.807200929152149E-4	TGTCTACAGCATAATAGTTGTCCTTTCACTTTC	CLQHNSCPFTF	IGKV1-17	.	IGKJ3	18	-1	-1	24
1	5.807200929152149E-4	TGTCTACAGCATAATAGTTATCCCTTTACTTTC	CLQHNSYPFTF	IGKV1-17	.	IGKJ3	19	-1	-1	27
1	5.807200929152149E-4	TGTCTACAGCATAATAGTTACCCGTACACCTTT	CLQHNSYPYTF	IGKV1-17	.	IGKJ2	22	-1	-1	23
1	5.807200929152149E-4	TGTCTACAGCATAATAGTTACCCGCTCACTTTC	CLQHNSYPLTF	IGKV1-17	.	IGKJ4	22	-1	-1	22
1	5.807200929152149E-4	TGTCTACAGCATAATAGTGATCCTCTCACTTTC	CLQHNSDPLTF	IGKV1D-17	.	IGKJ3	24	-1	-1	25
1	5.807200929152149E-4	TGTCTACAACATAATTCTTATCCTTTCACTTTC	CLQHNSYPFTF	IGKV1-17	.	IGKJ3	14	-1	-1	24
1	5.807200929152149E-4	TGTCTACAAGATTACAATTACCCTCGGACGTTC	CLQDYNYPRTF	IGKV1-6	.	IGKJ1	23	-1	-1	25
1	5.807200929152149E-4	TGTCATCAGAGTAGTAGTTTACCTCACACTTTT	CHQSSSLPHTF	IGKV6-21	.	IGKJ2	23	-1	-1	25
1	5.807200929152149E-4	TGTCATCAGAGTAGTAGTTTACCGTGGACGTTC	CHQSSSLPWTF	IGKV6-21	.	IGKJ1	22	-1	-1	22
1	5.807200929152149E-4	TGTCACCAGTATTATGACTGGCCTCGGACGTTC	CHQYYDWPRTF	IGKV3-15	.	IGKJ1	23	-1	-1	25
1	5.807200929152149E-4	TGTCACCAGTATAATGACTGGCCTCGGACGTTC	CHQYNDWPRTF	IGKV3-15	.	IGKJ1	23	-1	-1	25
1	5.807200929152149E-4	TGTCACCAGCGTGACAACTGGCCGTGGACGTTC	CHQRDNWPWTF	IGKV3-11	.	IGKJ1	22	-1	-1	22
1	5.807200929152149E-4	TGTCACCAATTTAATGCCTGGCCTCCGGCTTTC	CHQFNAWPPAF	IGKV3D-15	.	IGKJ4	27	-1	-1	28
1	5.807200929152149E-4	TGTCACCAATATTATTCTAGTCCTCTCACTTTC	CHQYYSSPLTF	IGKV4-1	.	IGKJ4	14	-1	-1	24
1	5.807200929152149E-4	TGTCACCAACATTACACTACTCCTGAGACGTTC	CHQHYTTPETF	IGKV4-1	.	IGKJ1	23	-1	-1	26
1	5.807200929152149E-4	TGTCAGTATTATGGTGACTCACAGTGGCCGTTC	CQYYGDSQWPF	IGKV3-20	.	IGKJ1	21	-1	-1	23
1	5.807200929152149E-4	TGTCAGCGCCTTTCCATCTCTGGGGGCAGTTTT	CQRLSISGGSF	IGKV3-20	.	IGKJ2	6	-1	-1	29
1	5.807200929152149E-4	TGTCAGCATTACTATGATACTCCCATCACTTTC	CQHYYDTPITF	IGKV4-1	.	IGKJ4	22	-1	-1	25
1	5.807200929152149E-4	TGTCAGCACTATCATAACTGGCCCCTCACTTTC	CQHYHNWPLTF	IGKV3-15	.	IGKJ4	22	-1	-1	24
1	5.807200929152149E-4	TGTCAGCAGTTTCATAACTGGCCTCGGACGTTC	CQQFHNWPRTF	IGKV3D-15	.	IGKJ1	24	-1	-1	25
1	5.807200929152149E-4	TGTCAGCAGTTTGCGACCTCTGTGGGGACGTTC	CQQFATSVGTF	IGKV3-20	.	IGKJ1	9	-1	-1	25
1	5.807200929152149E-4	TGTCAGCAGTTCGATGTGTCACCGGTCACCTTC	CQQFDVSPVTF	IGKV3-20	.	IGKJ4	9	-1	-1	25
1	5.807200929152149E-4	TGTCAGCAGTGTGGTAGCTCACCGGGCACTTTC	CQQCGSSPGTF	IGKV3-20	.	IGKJ4	22	-1	-1	26
1	5.807200929152149E-4	TGTCAGCAGTGTGGGAGTACACCTCGGACATTC	CQQCGSTPRTF	IGKV3D-20	.	IGKJ1	24	-1	-1	25
1	5.807200929152149E-4	TGTCAGCAGTGTACCAACTGGCCTCTCACTTTC	CQQCTNWPLTF	IGKV3-11	.	IGKJ4	23	-1	-1	24
1	5.807200929152149E-4	TGTCAGCAGTATTATTACTGGCCTCGGACGTTC	CQQYYYWPRTF	IGKV3-15	.	IGKJ1	23	-1	-1	25
1	5.807200929152149E-4	TGTCAGCAGTATCAGAACTGGCTTTGGACATTC	CQQYQNWLWTF	IGKV3-15	.	IGKJ1	21	-1	-1	24
1	5.807200929152149E-4	TGTCAGCAGTATCAAAGCTGGCCCGTCACTTTT	CQQYQSWPVTF	IGKV3-15	.	IGKJ2	22	-1	-1	26
1	5.807200929152149E-4	TGTCAGCAGTATGGTGCCTCTCCCATCACCTTC	CQQYGASPITF	IGKV3-20	.	IGKJ5	14	-1	-1	24
1	5.807200929152149E-4	TGTCAGCAGTATGGTAGCTCTCAGTGGACGTTC	CQQYGSSQWTF	IGKV3-20	.	IGKJ1	19	-1	-1	23
1	5.807200929152149E-4	TGTCAGCAGTATGGTAGCTCCCATATCACCTTC	CQQYGSSHITF	IGKV3-20	.	IGKJ5	19	-1	-1	24
1	5.807200929152149E-4	TGTCAGCAGTATGGTAGCTCATCGTACACTTTT	CQQYGSSSYTF	IGKV3-20	.	IGKJ2	20	-1	-1	23
1	5.807200929152149E-4	TGTCAGCAGTATGGTAGCTCATCGCTCACTTTC	CQQYGSSSLTF	IGKV3-20	.	IGKJ4	20	-1	-1	22
1	5.807200929152149E-4	TGTCAGCAGTATGGTAGCTCACCTCGGACTTTC	CQQYGSSPRTF	IGKV3D-20	.	IGKJ4	24	-1	-1	27
1	5.807200929152149E-4	TGTCAGCAGTATGGTAGCTCACCTCGGACGTTC	CQQYGSSPRTF	IGKV3D-20	.	IGKJ1	24	-1	-1	25
1	5.807200929152149E-4	TGTCAGCAGTATGGTAGCTCACCTCAGACGTTC	CQQYGSSPQTF	IGKV3D-20	.	IGKJ1	24	-1	-1	26
1	5.807200929152149E-4	TGTCAGCAGTATGGTAGCTCACCCTGGACGTTC	CQQYGSSPWTF	IGKV3-20	.	IGKJ1	22	-1	-1	24
1	5.807200929152149E-4	TGTCAGCAGTATGGTAGCTCACCGAACACTTTT	CQQYGSSPNTF	IGKV3-20	.	IGKJ2	22	-1	-1	25
1	5.807200929152149E-4	TGTCAGCAGTATATTAGTTCACCTTACACTTTT	CQQYISSPYTF	IGKV3-20	.	IGKJ2	23	-1	-1	24
1	5.807200929152149E-4	TGTCAGCAGTATAATGACTTGCCTCGGTCGTTC	CQQYNDLPRSF	IGKV3D-15	.	IGKJ1	24	-1	-1	28
1	5.807200929152149E-4	TGTCAGCAGTATAATGACTGGCCTCGGACGTTC	CQQYNDWPRTF	IGKV3-15	.	IGKJ1	23	-1	-1	25
1	5.807200929152149E-4	TGTCAGCAGTATAATAGTTGGCCTCTGACGTTC	CQQYNSWPLTF	IGKV3D-15	.	IGKJ1	24	-1	-1	26
1	5.807200929152149E-4	TGTCAGCAGTATAATAGTTGGCCGCTCACTTTC	CQQYNSWPLTF	IGKV3-15	.	IGKJ4	22	-1	-1	22
1	5.807200929152149E-4	TGTCAGCAGTATAATAACTGGCCTTACACTTTT	CQQYNNWPYTF	IGKV3-15	.	IGKJ2	23	-1	-1	24
1	5.807200929152149E-4	TGTCAGCAGTATAATAACTGGCCTTACACTTTC	CQQYNNWPYTF	IGKV3-15	.	IGKJ3	23	-1	-1	26
1	5.807200929152149E-4	TGTCAGCAGTATAATAACTGGCCTCGCACTTTT	CQQYNNWPRTF	IGKV3-15	.	IGKJ2	23	-1	-1	26
1	5.807200929152149E-4	TGTCAGCAGTATAATAACTGGCCTCAAACTTTT	CQQYNNWPQTF	IGKV3-15	.	IGKJ2	23	-1	-1	27
1	5.807200929152149E-4	TGTCAGCAGTATAATAACTGGCCCCTCACCTTC	CQQYNNWPLTF	IGKV3-15	.	IGKJ5	22	-1	-1	25
1	5.807200929152149E-4	TGTCAGCAGTATAATAACTGGCCCAGGACGTTC	CQQYNNWPRTF	IGKV3-15	.	IGKJ1	26	-1	-1	25
1	5.807200929152149E-4	TGTCAGCAGTATAATAACTGGCCGTGGACGTTC	CQQYNNWPWTF	IGKV3-15	.	IGKJ1	22	-1	-1	22
1	5.807200929152149E-4	TGTCAGCAGTATAATAAGTGGCCTGGGACGTTC	CQQYNKWPGTF	IGKV3-15	.	IGKJ1	23	-1	-1	25
1	5.807200929152149E-4	TGTCAGCAGTATAAAACGTGGCCGCTGACCTTC	CQQYKTWPLTF	IGKV3-15	.	IGKJ5	13	-1	-1	27
1	5.807200929152149E-4	TGTCAGCAGTATAAAAACTGGCAGGGGACTTTC	CQQYKNWQGTF	IGKV3-15	.	IGKJ3	21	-1	-1	27
1	5.807200929152149E-4	TGTCAGCAGCTTAATAGTTACCCTCTCACGTTC	CQQLNSYPLTF	IGKV1-9	.	IGKJ1	23	-1	-1	27
1	5.807200929152149E-4	TGTCAGCAGCGTAGCGACTGGCCCCTCACTTTC	CQQRSDWPLTF	IGKV3-11	.	IGKJ4	22	-1	-1	24
1	5.807200929152149E-4	TGTCAGCAGCGTAGCAACTGGCTGTGGACGTTC	CQQRSNWLWTF	IGKV3-11	.	IGKJ1	21	-1	-1	23
1	5.807200929152149E-4	TGTCAGCAGCGTAGCAACTGGCTGCTCACTTTC	CQQRSNWLLTF	IGKV3-11	.	IGKJ4	21	-1	-1	23
1	5.807200929152149E-4	TGTCAGCAGCGTAGCAACTGGCCTGGAACGTTC	CQQRSNWPGTF	IGKV3-11	.	IGKJ1	23	-1	-1	27
1	5.807200929152149E-4	TGTCAGCAGCGTAGCAACTGGCCCCTCACTTTC	CQQRSNWPLTF	IGKV3-11	.	IGKJ4	22	-1	-1	24
1	5.807200929152149E-4	TGTCAGCAGCGTAGCAACTGGCCGTGGACGTTC	CQQRSNWPWTF	IGKV3-11	.	IGKJ1	22	-1	-1	22
1	5.807200929152149E-4	TGTCAGCAGCGTAGCAACGTAATGTTCACTTTC	CQQRSNVMFTF	IGKV3-11	.	IGKJ3	17	-1	-1	20
1	5.807200929152149E-4	TGTCAGCAGACTTTCAGTCCCCCATTCACTTTC	CQQTFSPPFTF	IGKV1-39	.	IGKJ3	22	-1	-1	23
1	5.807200929152149E-4	TGTCAGCAGAGTTTCAGTTCCCCTCGAACGTTC	CQQSFSSPRTF	IGKV1D-39	.	IGKJ1	24	-1	-1	27
1	5.807200929152149E-4	TGTCAGCAGAGTTGGAGTAACCCTCAAACGTTC	CQQSWSNPQTF	IGKV1D-39	.	IGKJ1	24	-1	-1	27
1	5.807200929152149E-4	TGTCAGCAATTTGTTCTTTATCCTCTCACTTTC	CQQFVLYPLTF	IGKV1-13	.	IGKJ4	11	-1	-1	24
1	5.807200929152149E-4	TGTCAGCAATATTTTGTTACTCCTATCACTTTT	CQQYFVTPITF	IGKV4-1	.	IGKJ2	24	-1	-1	26
1	5.807200929152149E-4	TGTCAGCAATATTTTAATACTCCCCTCAGCTTC	CQQYFNTPLSF	IGKV4-1	.	IGKJ4	22	-1	-1	30
1	5.807200929152149E-4	TGTCAGCAATATTATGATACTCCACCGACCTTC	CQQYYDTPPTF	IGKV4-1	.	IGKJ5	22	-1	-1	27
1	5.807200929152149E-4	TGTCAGCAATATTATAGTTCACCATTCACTTTC	CQQYYSSPFTF	IGKV4-1	.	IGKJ3	17	-1	-1	23
1	5.807200929152149E-4	TGTCAGCAATATTATAGTCGTCCCCGTACTTTC	CQQYYSRPRTF	IGKV4-1	.	IGKJ4	17	-1	-1	27
1	5.807200929152149E-4	TGTCAGCAATATTATAGTACTTGGTGGACGTTC	CQQYYSTWWTF	IGKV4-1	.	IGKJ1	20	-1	-1	23
1	5.807200929152149E-4	TGTCAGCAATATTATAGTACTCCTCTCACCTTC	CQQYYSTPLTF	IGKV4-1	.	IGKJ5	23	-1	-1	25
1	5.807200929152149E-4	TGTCAGCAATATTATAGTACTCCTAACACTTTT	CQQYYSTPNTF	IGKV4-1	.	IGKJ2	24	-1	-1	25
1	5.807200929152149E-4	TGTCAGCAATATTATAGTACTCCCATCACTTTC	CQQYYSTPITF	IGKV4-1	.	IGKJ4	22	-1	-1	25
1	5.807200929152149E-4	TGTCAGCAATATTATAGTACCATATTCACTTTC	CQQYYSTIFTF	IGKV4-1	.	IGKJ3	19	-1	-1	21
1	5.807200929152149E-4	TGTCAGCAATATGGTGGCTCACCGTGGACGTTC	CQQYGGSPWTF	IGKV3-20	.	IGKJ1	22	-1	-1	22
1	5.807200929152149E-4	TGTCAGCAATATGGTAGCTCACCTCGGACGTTC	CQQYGSSPRTF	IGKV3D-20	.	IGKJ1	24	-1	-1	25
1	5.807200929152149E-4	TGTCAGCAATATGATAGTAGTCCGCTGACTTTC	CQQYDSSPLTF	IGKV4-1	.	IGKJ4	22	-1	-1	22
1	5.807200929152149E-4	TGTCAGCAATATAATAGCTGGCCCTACACTTTT	CQQYNSWPYTF	IGKV3-15	.	IGKJ2	22	-1	-1	24
1	5.807200929152149E-4	TGTCAACAGTTTTATAGTTACCCGCTCACTTTC	CQQFYSYPLTF	IGKV1D-13	.	IGKJ4	22	-1	-1	22
1	5.807200929152149E-4	TGTCAACAGTTTGATGATTACCGGTTCACTTTC	CQQFDDYRFTF	IGKV1-13	.	IGKJ3	21	-1	-1	24
1	5.807200929152149E-4	TGTCAACAGTTTAGCAGTTTCCCGCTCACTTTC	CQQFSSFPLTF	IGKV1-12	.	IGKJ4	22	-1	-1	22
1	5.807200929152149E-4	TGTCAACAGTTTAATAGTTACCCTTGCACTTTT	CQQFNSYPCTF	IGKV1D-13	.	IGKJ2	23	-1	-1	26
1	5.807200929152149E-4	TGTCAACAGTTTAATAGTTACCCTCAAACTTTC	CQQFNSYPQTF	IGKV1D-13	.	IGKJ3	25	-1	-1	27
1	5.807200929152149E-4	TGTCAACAGTTTAATAATTACCCGCTCACTTTC	CQQFNNYPLTF	IGKV1-13	.	IGKJ4	22	-1	-1	22
1	5.807200929152149E-4	TGTCAACAGTTCAATAGTTACCCTCTCACTTTC	CQQFNSYPLTF	IGKV1D-13	.	IGKJ4	24	-1	-1	24
1	5.807200929152149E-4	TGTCAACAGTATTATGGTAATTCTCACACTTTT	CQQYYGNSHTF	IGKV1D-43	.	IGKJ2	18	-1	-1	25
1	5.807200929152149E-4	TGTCAACAGTATTATAGTTACCCCCTCACTTTC	CQQYYSYPLTF	IGKV1-8	.	IGKJ4	22	-1	-1	24
1	5.807200929152149E-4	TGTCAACAGTATTATAGTATCCCCCTCACTTTC	CQQYYSIPLTF	IGKV1D-43	.	IGKJ4	22	-1	-1	24
1	5.807200929152149E-4	TGTCAACAGTATTATAGTACCCTGTACACTTTT	CQQYYSTLYTF	IGKV1D-43	.	IGKJ2	21	-1	-1	22
1	5.807200929152149E-4	TGTCAACAGTATTATAGTACCCCTCACACTTTT	CQQYYSTPHTF	IGKV1D-43	.	IGKJ2	24	-1	-1	25
1	5.807200929152149E-4	TGTCAACAGTATGATAATCTCCTGGTCACTTTC	CQQYDNLLVTF	IGKV1-33	.	IGKJ3	21	-1	-1	25
1	5.807200929152149E-4	TGTCAACAGTATGATAATCTCCCTATCACTTTC	CQQYDNLPITF	IGKV1-33	.	IGKJ3	24	-1	-1	25
1	5.807200929152149E-4	TGTCAACAGTATGATAATCTCCCCCCCACCTTC	CQQYDNLPPTF	IGKV1-33	.	IGKJ5	22	-1	-1	26
1	5.807200929152149E-4	TGTCAACAGTATGATAATCTCCCGTACACTTTT	CQQYDNLPYTF	IGKV1-33	.	IGKJ2	22	-1	-1	23
1	5.807200929152149E-4	TGTCAACAGTATGATAATCTCCCGATCACCTTC	CQQYDNLPITF	IGKV1-33	.	IGKJ5	22	-1	-1	22
1	5.807200929152149E-4	TGTCAACAGTATGATAATATACCATTTACTTTC	CQQYDNIPFTF	IGKV3-20	.	IGKJ1	12	-1	-1	30
1	5.807200929152149E-4	TGTCAACAGTATGATAACTTCGTCCGCACTTTC	CQQYDNFVRTF	IGKV1-33	.	IGKJ4	16	-1	-1	26
1	5.807200929152149E-4	TGTCAACAGTATAATCATTTCCCGTACACTTTT	CQQYNHFPYTF	IGKV1-33	.	IGKJ2	22	-1	-1	23
1	5.807200929152149E-4	TGTCAACAGCTTAATAGTTACCCCCCCACCTTC	CQQLNSYPPTF	IGKV1D-13	.	IGKJ5	22	-1	-1	26
1	5.807200929152149E-4	TGTCAACAGGTTAACAGTTACCCTCGCACTTTC	CQQVNSYPRTF	IGKV1D-13	.	IGKJ4	24	-1	-1	26
1	5.807200929152149E-4	TGTCAACAGGCTTACAGTTTCCCTCTCGCTTTC	CQQAYSFPLAF	IGKV1-12	.	IGKJ4	23	-1	-1	24
1	5.807200929152149E-4	TGTCAACAGGCTGACAGTTACCCGCTCAGTGTC	CQQADSYPLSV	IGKV1-12	.	IGKJ4	22	-1	-1	22
1	5.807200929152149E-4	TGTCAACAGGCTACCAGTTTCCCGCTCACTTTC	CQQATSFPLTF	IGKV1-12	.	IGKJ4	22	-1	-1	22
1	5.807200929152149E-4	TGTCAACAGGCTAACAGTTTCCCTCCGACGTTC	CQQANSFPPTF	IGKV1D-12	.	IGKJ1	27	-1	-1	26
1	5.807200929152149E-4	TGTCAACAGGCTAACAGTTTCCCCTTCACTTTC	CQQANSFPFTF	IGKV1-12	.	IGKJ3	22	-1	-1	24
1	5.807200929152149E-4	TGTCAACAGGCTAACAGTTTCCCGCTCACTTTC	CQQANSFPLTF	IGKV1-12	.	IGKJ4	22	-1	-1	22
1	5.807200929152149E-4	TGTCAACAGGGTTACAGTACCTTCCTCACTTTC	CQQGYSTFLTF	IGKV1D-43	.	IGKJ4	20	-1	-1	24
1	5.807200929152149E-4	TGTCAACAGACTTTCATTGTTCCCTGGACGTTC	CQQTFIVPWTF	IGKV1-39	.	IGKJ1	9	-1	-1	24
1	5.807200929152149E-4	TGTCAACAGACTTTCATTATCCCCCTCACCTTC	CQQTFIIPLTF	IGKV1-39	.	IGKJ3	22	-1	-1	25
1	5.807200929152149E-4	TGTCAACAGACTTCCATTATCCCTCGGACGTTC	CQQTSIIPRTF	IGKV1D-39	.	IGKJ1	24	-1	-1	25
1	5.807200929152149E-4	TGTCAACAGACTCACAGTAATCCTCAGACCTTC	CQQTHSNPQTF	IGKV1-39	.	IGKJ1	18	-1	-1	26
1	5.807200929152149E-4	TGTCAACAGAGTTCTGTTAGTCCTCTCACCTTC	CQQSSVSPLTF	IGKV1-39	.	IGKJ4	12	-1	-1	24
1	5.807200929152149E-4	TGTCAACAGAGTTCCAATAGCCCTCGGACGTTC	CQQSSNSPRTF	IGKV1D-39	.	IGKJ1	24	-1	-1	25
1	5.807200929152149E-4	TGTCAACAGAGTTACACTACCCCCTTGACGTTC	CQQSYTTPLTF	IGKV1-39	.	IGKJ1	22	-1	-1	26
1	5.807200929152149E-4	TGTCAACAGAGTTACAGTTCCCCATATACTTTT	CQQSYSSPYTF	IGKV1-39	.	IGKJ2	22	-1	-1	27
1	5.807200929152149E-4	TGTCAACAGAGTTACAGTGACTTTCGAACGTTC	CQQSYSDFRTF	IGKV1-39	.	IGKJ1	17	-1	-1	27
1	5.807200929152149E-4	TGTCAACAGAGTTACAGTACCTCGCTCACTTTC	CQQSYSTSLTF	IGKV1-39	.	IGKJ4	20	-1	-1	22
1	5.807200929152149E-4	TGTCAACAGAGTTACAGTACCCTGTGGACGTTC	CQQSYSTLWTF	IGKV1-39	.	IGKJ1	21	-1	-1	23
1	5.807200929152149E-4	TGTCAACAGAGTTACAGTACCCCTCTCACTTTC	CQQSYSTPLTF	IGKV1D-39	.	IGKJ4	24	-1	-1	24
1	5.807200929152149E-4	TGTCAACAGAGTTACAGTACCCCTCACACTTTT	CQQSYSTPHTF	IGKV1D-39	.	IGKJ2	24	-1	-1	25
1	5.807200929152149E-4	TGTCAACAGAGTTACAGTACCCCTAACACTTTT	CQQSYSTPNTF	IGKV1-39	.	IGKJ2	24	-1	-1	25
1	5.807200929152149E-4	TGTCAACAGAGTTACAGTACCCCACTCACTTTC	CQQSYSTPLTF	IGKV1-39	.	IGKJ4	22	-1	-1	24
1	5.807200929152149E-4	TGTCAACAGAGTTACAGTACCACGTGGACGTTC	CQQSYSTTWTF	IGKV1-39	.	IGKJ1	20	-1	-1	19
1	5.807200929152149E-4	TGTCAACAGAGTTACAGCAGCCCTCGGACGTTC	CQQSYSSPRTF	IGKV1D-39	.	IGKJ1	24	-1	-1	25
1	5.807200929152149E-4	TGTCAACAGAGTTACAATACCCCTCGGACGTTC	CQQSYNTPRTF	IGKV1D-39	.	IGKJ1	24	-1	-1	25
1	5.807200929152149E-4	TGTCAACAGAGTCACAGTGATTTTCGAACGTTC	CQQSHSDFRTF	IGKV1-39	.	IGKJ1	17	-1	-1	27
1	5.807200929152149E-4	TGTCAACAGAGTCACAGGGTCCCGTACACTTTT	CQQSHRVPYTF	IGKV1-39	.	IGKJ2	16	-1	-1	23
1	5.807200929152149E-4	TGTCAACAGAGTGATAGTGCCCCTCACACTTTT	CQQSDSAPHTF	IGKV1D-39	.	IGKJ2	24	-1	-1	25
1	5.807200929152149E-4	TGTCAACAGAGTAACGGTCGCCCTCCCACGTTC	CQQSNGRPPTF	IGKV1D-39	.	IGKJ1	25	-1	-1	27
1	5.807200929152149E-4	TGTCAACAGAGCTACAGTACCCCGTACACTTTT	CQQSYSTPYTF	IGKV1-39	.	IGKJ2	22	-1	-1	23
1	5.807200929152149E-4	TGTCAACAGAATTACACTCACCCTCGCACGTTC	CQQNYTHPRTF	IGKV1-39	.	IGKJ1	15	-1	-1	27
1	5.807200929152149E-4	TGTCAACAATATTGGAGCTGGCCTCTCACTTTC	CQQYWSWPLTF	IGKV3-11	.	IGKJ4	4	-1	-1	24
1	5.807200929152149E-4	TGTCAACAATATCACACTACTCCGTACACTTTT	CQQYHTTPYTF	IGKV4-1	.	IGKJ2	22	-1	-1	23
1	5.807200929152149E-4	TGTCAACAATATCAGACCTTTCCGTGGACGTTC	CQQYQTFPWTF	IGKV1-5	.	IGKJ1	11	-1	-1	22
1	5.807200929152149E-4	TGTCAACAATATAATGATTTTCCACTCACTTTC	CQQYNDFPLTF	IGKV1-33	.	IGKJ4	11	-1	-1	24
1	5.807200929152149E-4	TGTCAACAACGTAGCAGCTGGCCCTGCAGTTTC	CQQRSSWPCSF	IGKV3-11	.	IGKJ4	22	-1	-1	29
1	5.807200929152149E-4	TGTCAAGAGAGTATCCTAACCCCGTACATTTTT	CQESILTPYIF	IGKV1-39	.	IGKJ2	11	-1	-1	23
1	5.807200929152149E-4	TGTCAAAAATATAACACTGCCCCGTGGACGTTC	CQKYNTAPWTF	IGKV1-27	.	IGKJ1	22	-1	-1	22
1	5.807200929152149E-4	TGTGAACAATATGATGATGTCCCGTACACTTTT	CEQYDDVPYTF	IGKV1-33	.	IGKJ3	22	-1	-1	26
1	5.807200929152149E-4	TGTATGCAAAGTGTGGAAAGGAAGCTCACCTTC	CMQSVERKLTF	IGKV2-26	.	IGKJ5	8	-1	-1	25
1	5.807200929152149E-4	TGCTTGCAAGCTCTACAGACTCCTCAAATGTTC	CLQALQTPQMF	IGKV2D-28	.	IGKJ1	24	-1	-1	29
1	5.807200929152149E-4	TGCCTACATTATAATGGTGTGTCAAGGGCGTTC	CLHYNGVSRAF	IGKV1-16	.	IGKJ1	14	-1	-1	28
1	5.807200929152149E-4	TGCCTACAGACCTACGATGCCCCGCACACTTTT	CLQTYDAPHTF	IGKV1-39	.	IGKJ2	9	-1	-1	25
1	5.807200929152149E-4	TGCCAGCAGTATGGTAGCTCACCTGAGACGTTC	CQQYGSSPETF	IGKV3-20	.	IGKJ2	23	-1	-1	33
1	5.807200929152149E-4	TGCCAGCAGTATAGTGACTCACCATACACTTTC	CQQYSDSPYTF	IGKV3-20	.	IGKJ3	22	-1	-1	26
1	5.807200929152149E-4	TGCCAGCAATATGACACTTCACCAGGAACGTTC	CQQYDTSPGTF	IGKV3-20	.	IGKJ1	12	-1	-1	27
1	5.807200929152149E-4	TGCCAATACTATGATGCTTCTTCGGGCACTTTT	CQYYDASSGTF	IGKV1-16	.	IGKJ2	5	-1	-1	26
1	5.807200929152149E-4	TGCCAACATTATTATTCTTACCCCTGGACGTTC	CQHYYSYPWTF	IGKV1-5	.	IGKJ1	11	-1	-1	24
1	5.807200929152149E-4	TGCCAACACTATCATAGTCCCCCGTTCACTTTC	CQHYHSPPFTF	IGKV1-16	.	IGKJ3	17	-1	-1	24
1	5.807200929152149E-4	TGCCAACACTATAATGGTTTCCCTCTAACCTTC	CQHYNGFPLTF	IGKV1D-16	.	IGKJ4	24	-1	-1	30
1	5.807200929152149E-4	TGCCAACACTATAATAGTTACCCGTACAGTTTT	CQHYNSYPYSF	IGKV1-5	.	IGKJ2	19	-1	-1	23
1	5.807200929152149E-4	TGCCAACAGTCTCAGACTTTTCCGTGGACGTTC	CQQSQTFPWTF	IGKV1-5	.	IGKJ1	9	-1	-1	22
1	5.807200929152149E-4	TGCCAACAGTCTAATAGTTACCCTAGGACGTTC	CQQSNSYPRTF	IGKV1-16	.	IGKJ1	26	-1	-1	25
1	5.807200929152149E-4	TGCCAACAGTATCGTAGCTATCCGTGGACGTTC	CQQYRSYPWTF	IGKV1-5	.	IGKJ1	11	-1	-1	22
1	5.807200929152149E-4	TGCCAACAGTATGTTACTTACCCTCGAACGTTC	CQQYVTYPRTF	IGKV1D-16	.	IGKJ1	24	-1	-1	27
1	5.807200929152149E-4	TGCCAACAGTATGATAGTTATCCTCGGACGTTC	CQQYDSYPRTF	IGKV1D-16	.	IGKJ1	24	-1	-1	25
1	5.807200929152149E-4	TGCCAACAGTATACCACTCTCTTGTACACTTTC	CQQYTTLLYTF	IGKV1-5	.	IGKJ2	12	-1	-1	22
1	5.807200929152149E-4	TGCCAACAGTATAGGACTTACCCTCTCACTTTC	CQQYRTYPLTF	IGKV1D-16	.	IGKJ4	24	-1	-1	24
1	5.807200929152149E-4	TGCCAACAGTATAATTCTTATCCCTACACTTTT	CQQYNSYPYTF	IGKV1-5	.	IGKJ2	14	-1	-1	24
1	5.807200929152149E-4	TGCCAACAGTATAATACTTACCCCCTCACTTTC	CQQYNTYPLTF	IGKV1-16	.	IGKJ3	22	-1	-1	25
1	5.807200929152149E-4	TGCCAACAGTATAATAGTTCCCCGTACACTTTT	CQQYNSSPYTF	IGKV1-16	.	IGKJ2	22	-1	-1	23
1	5.807200929152149E-4	TGCCAACAGTATAATAGTTATCCTTGGACGTTC	CQQYNSYPWTF	IGKV1-5	.	IGKJ1	20	-1	-1	24
1	5.807200929152149E-4	TGCCAACAGTATAATAGTTATCCGTACACTTTT	CQQYNSYPYTF	IGKV1-5	.	IGKJ2	20	-1	-1	23
1	5.807200929152149E-4	TGCCAACAGTATAATAGTTACCCTTGGACGTTC	CQQYNSYPWTF	IGKV1-16	.	IGKJ1	23	-1	-1	24
1	5.807200929152149E-4	TGCCAACAGTATAATAGTTACCCTCTCACTTTC	CQQYNSYPLTF	IGKV1D-16	.	IGKJ4	24	-1	-1	24
1	5.807200929152149E-4	TGCCAACAGTATAATAGTTACCCGTGGACTTTT	CQQYNSYPWTF	IGKV1-5	.	IGKJ2	19	-1	-1	27
1	5.807200929152149E-4	TGCCAACAGTATAATAGTTACCCGTGGACGTTC	CQQYNSYPWTF	IGKV1-16	.	IGKJ1	22	-1	-1	22
1	5.807200929152149E-4	TGCCAACAGTATAATAGTTACCCGCTCACTTTC	CQQYNSYPLTF	IGKV1-16	.	IGKJ4	22	-1	-1	22
1	5.807200929152149E-4	TGCCAACAGTATAATAGTTACCCGATCACCTTC	CQQYNSYPITF	IGKV1-5	.	IGKJ5	19	-1	-1	22
1	5.807200929152149E-4	TGCCAACAGTATAATAATCATCCTCCAACATTC	CQQYNNHPPTF	IGKV1-5	.	IGKJ1	15	-1	-1	30
1	5.807200929152149E-4	TGCCAACAGTACAACAGTTATCCCTATGCTTTT	CQQYNSYPYAF	IGKV1-33	.	IGKJ2	10	-1	-1	28
1	5.807200929152149E-4	TGCCAACAATATGTTAATTATCCGTGGACGTTC	CQQYVNYPWTF	IGKV1-5	.	IGKJ1	11	-1	-1	22
1	5.807200929152149E-4	TGCCAACAATATGATACTTATCCTCGGACGTTC	CQQYDTYPRTF	IGKV1D-16	.	IGKJ1	24	-1	-1	25
1	5.807200929152149E-4	TGCCAACAATATAATGATTACCCCCACACTTTC	CQQYNDYPHTF	IGKV1-16	.	IGKJ4	22	-1	-1	26
1	5.807200929152149E-4	TGCCAACAATATAATACTTATTTTAGGACGTTC	CQQYNTYFRTF	IGKV1-5	.	IGKJ1	25	-1	-1	25
1	5.807200929152149E-4	TGCCAACAATACAATAATTATCCTCCAACATTC	CQQYNNYPPTF	IGKV1D-16	.	IGKJ1	25	-1	-1	30
1	5.807200929152149E-4	TGCCAACAACTTAACAGTTACCCTCGCACTTTC	CQQLNSYPRTF	IGKV1-9	.	IGKJ4	23	-1	-1	26
1	5.807200929152149E-4	TGCATGCAGGCTCTAGAGACTCCTCGAACTTTC	CMQALETPRTF	IGKV2D-28	.	IGKJ4	24	-1	-1	27
1	5.807200929152149E-4	TGCATGCAGAGCACACAATTTCCGCTCACTTTC	CMQSTQFPLTF	IGKV2-26	.	IGKJ4	7	-1	-1	22
1	5.807200929152149E-4	TGCATGCAATCTCTACACACTCCTCCCACTTTT	CMQSLHTPPTF	IGKV2D-28	.	IGKJ2	25	-1	-1	26
1	5.807200929152149E-4	TGCATGCAACTTACACAATTTCCTAGGACGATC	CMQLTQFPRTI	IGKV2-24	.	IGKJ1	27	-1	-1	25
1	5.807200929152149E-4	TGCATGCAAGTTGTACAAGCTCCGTACACTTTT	CMQVVQAPYTF	IGKV2-28	.	IGKJ2	22	-1	-1	23
1	5.807200929152149E-4	TGCATGCAAGCTCTACAAACTCCTTACACTTTT	CMQALQTPYTF	IGKV2-28	.	IGKJ2	23	-1	-1	24
1	5.807200929152149E-4	TGCATGCAAGCTCTACAAACTCCCTTCACTTTC	CMQALQTPFTF	IGKV2-28	.	IGKJ3	22	-1	-1	24
1	5.807200929152149E-4	TGCATGCAAGCTCTACAAACTCCCCGCGGTTTC	CMQALQTPRGF	IGKV2-28	.	IGKJ3	22	-1	-1	29
1	5.807200929152149E-4	TGCATGCAAGCTCTACAAACCCTGTACACTTTT	CMQALQTLYTF	IGKV2-28	.	IGKJ2	19	-1	-1	22
1	5.807200929152149E-4	TGCATGCAAGCTCGTCAAACTTTGTGGACTTTT	CMQARQTLWTF	IGKV2-28	.	IGKJ2	20	-1	-1	27
1	5.807200929152149E-4	TGCATGCAAGGTACATTCTGGCCTCGGACGTTC	CMQGTFWPRTF	IGKV2D-30	.	IGKJ1	24	-1	-1	25
1	5.807200929152149E-4	TGCATGCAAGGTACACACTGGCCTTACACTTTT	CMQGTHWPYTF	IGKV2-30	.	IGKJ2	23	-1	-1	24
1	5.807200929152149E-4	TGCATGCAAGGTACACACTGGCCTCAGACTTTT	CMQGTHWPQTF	IGKV2D-30	.	IGKJ2	24	-1	-1	27
1	5.807200929152149E-4	TGCATGCAAGGCACACACTGGCCATTCACTTTC	CMQGTHWPFTF	IGKV2-30	.	IGKJ3	22	-1	-1	23
1	5.807200929152149E-4	TGCATGCAAGGGTCACACTGGCCCAGCACCTTT	CMQGSHWPSTF	IGKV2-30	.	IGKJ2	22	-1	-1	26
1	5.807200929152149E-4	TGCATGCAAGATACACACTGGCCTGTCACTTTC	CMQDTHWPVTF	IGKV2-30	.	IGKJ4	23	-1	-1	25
1	5.807200929152149E-4	TGCATGCAAACTATAAACCAACCTAGAACTTTT	CMQTINQPRTF	IGKV2-26	.	IGKJ2	8	-1	-1	27
1	5.807200929152149E-4	TGCATGCAAAGTTTGCAGTTCCCTCTCACTTTC	CMQSLQFPLTF	IGKV2D-29	.	IGKJ4	24	-1	-1	24
1	5.807200929152149E-4	TGCATGCAAAGTGTACAGCACCCGTGGACTTTT	CMQSVQHPWTF	IGKV2D-29	.	IGKJ2	18	-1	-1	27
1	5.807200929152149E-4	TGCATGCAAAGTATACAGCTTCCCCTCACTTTT	CMQSIQLPLTF	IGKV2D-29	.	IGKJ2	22	-1	-1	26
1	5.807200929152149E-4	TGCATGCAAAGTATACAGCTAGGGTACACTTTT	CMQSIQLGYTF	IGKV2D-29	.	IGKJ2	19	-1	-1	23
1	5.807200929152149E-4	TGCATGCAAAGTATAGAACTTCCCCGAACTTTC	CMQSIELPRTF	IGKV2D-29	.	IGKJ4	22	-1	-1	27
1	5.807200929152149E-4	TGCATGCAAAATCTACAGCATCCTAGGACTTTT	CMQNLQHPRTF	IGKV2-26	.	IGKJ2	8	-1	-1	27
1	5.807200929152149E-4	TGCATGGCAGCTTCAGACTGGCCGGGCACCTTC	CMAASDWPGTF	IGKV2-30	.	IGKJ5	22	-1	-1	26
1	5.807200929152149E-4	TGCATGGAAGGTAGAAAGTGGCCGTACAATTTT	CMEGRKWPYNF	IGKV2-30	.	IGKJ2	22	-1	-1	23
1	5.807200929152149E-4	TGCACGCACGCTCTACAAACTCCGAGGACGTTC	CTHALQTPRTF	IGKV2-28	.	IGKJ1	27	-1	-1	25
1	5.807200929152149E-4	TGCACGCAAGCTACACGATTTCCCTACACTTTT	CTQATRFPYTF	IGKV2D-24	.	IGKJ2	22	-1	-1	24
1	5.807200929152149E-4	TATCTACAAGATTACAATTACCCCTGGACGTTC	YLQDYNYPWTF	IGKV1-6	.	IGKJ1	22	-1	-1	24
1	5.807200929152149E-4	TATCAGCAGTATAATAACTGGCCTCGGACGTTC	YQQYNNWPRTF	IGKV3D-15	.	IGKJ1	24	-1	-1	25
1	5.807200929152149E-4	TGTCTACAACATGATAATTTCCCCCGGTTC	CLQHDNFPRF	IGKV5-2	.	IGKJ1	22	-1	-1	26
1	5.807200929152149E-4	TGTCACCAATTTTCCAGCTCAGAGACTTTC	CHQFSSSETF	IGKV3-20	.	IGKJ1	4	-1	-1	23
1	5.807200929152149E-4	TGTCACCAATTTTCCAGCTCAGAGACTTTC	CHQFSSSETF	IGKV3-20	.	IGKJ3	4	-1	-1	24
1	5.807200929152149E-4	TGTCACCAATATGGTAACTCACAGACGTTC	CHQYGNSQTF	IGKV3-20	.	IGKJ1	21	-1	-1	23
1	5.807200929152149E-4	TGTCAGCAGTGTGGTGGCTCTCCGGGGTTC	CQQCGGSPGF	IGKV3D-15	.	IGKJ5	9	-1	-1	27
1	5.807200929152149E-4	TGTCAGCAGTATTCTACTACTCCCACTTTC	CQQYSTTPTF	IGKV4-1	.	IGKJ4	22	-1	-1	23
1	5.807200929152149E-4	TGTCAGCAGTATGGTGGCTCATCCACTTTC	CQQYGGSSTF	IGKV3-20	.	IGKJ4	20	-1	-1	23
1	5.807200929152149E-4	TGTCAGCAGTATGGTAGCTCACTCACTTTC	CQQYGSSLTF	IGKV3-20	.	IGKJ4	21	-1	-1	21
1	5.807200929152149E-4	TGTCAGCAGTATAATAGCTGGCTCACTTTC	CQQYNSWLTF	IGKV3-15	.	IGKJ4	21	-1	-1	20
1	5.807200929152149E-4	TGTCAGCAGTATAATAACTGGTGGACGTTC	CQQYNNWWTF	IGKV3-15	.	IGKJ1	20	-1	-1	20
1	5.807200929152149E-4	TGTCAGCAGTATAATAACTGGCGAACGTTC	CQQYNNWRTF	IGKV3-15	.	IGKJ1	21	-1	-1	24
1	5.807200929152149E-4	TGTCAGCAGCGTAGCAACTGGTGGACGTTC	CQQRSNWWTF	IGKV3-11	.	IGKJ1	20	-1	-1	20
1	5.807200929152149E-4	TGTCAGCAGCGTAGCAACTGGCCTTCTTTC	CQQRSNWPSF	IGKV3-11	.	IGKJ3	23	-1	-1	25
1	5.807200929152149E-4	TGTCAGCAGCGTAGCAACTGGCCCACTTTC	CQQRSNWPTF	IGKV3-11	.	IGKJ4	22	-1	-1	23
1	5.807200929152149E-4	TGTCAGCAGCGTAGCAACTGGATCCCCTTC	CQQRSNWIPF	IGKV3-11	.	IGKJ5	20	-1	-1	20
1	5.807200929152149E-4	TGTCAGCAATATTATTCCTGGTGGACGTTC	CQQYYSWWTF	IGKV4-1	.	IGKJ1	14	-1	-1	20
1	5.807200929152149E-4	TGTCAGCAATATTATGATTTGTGGACGTTC	CQQYYDLWTF	IGKV4-1	.	IGKJ1	14	-1	-1	20
1	5.807200929152149E-4	TGTCAACGCTATAGTCAACTGCTCAATTTC	CQRYSQLLNF	IGKV1-39	.	IGKJ4	6	-1	-1	20
1	5.807200929152149E-4	TGTCAACAGTATTATAGTTACCCCGCGTTC	CQQYYSYPAF	IGKV1-8	.	IGKJ1	22	-1	-1	25
1	5.807200929152149E-4	TGTCAACAGTATTATAGTTACCCCACTTTT	CQQYYSYPTF	IGKV1-8	.	IGKJ2	22	-1	-1	23
1	5.807200929152149E-4	TGTCAACAGGCTAACAGTCCATTCACTTTC	CQQANSPFTF	IGKV1-12	.	IGKJ3	17	-1	-1	20
1	5.807200929152149E-4	TGTCAACAGAGTTACAGTACCCTCACTTTC	CQQSYSTLTF	IGKV1-39	.	IGKJ4	21	-1	-1	21
1	5.807200929152149E-4	TGTCAACAGAATCATAAGCTCTTCAGCTTC	CQQNHKLFSF	IGKV1-33	.	IGKJ3	20	-1	-1	27
1	5.807200929152149E-4	TGTCAACAATATGCTAAGCGGCTCAGTTTC	CQQYAKRLSF	IGKV1-33	.	IGKJ4	16	-1	-1	20
1	5.807200929152149E-4	TGTCAACAATACAGCAGTTCTTCGACGTTC	CQQYSSSSTF	IGKV1-12	.	IGKJ1	7	-1	-1	23
1	5.807200929152149E-4	TGCCAACAATATAATATTTATGGGACGTTC	CQQYNIYGTF	IGKV1-5	.	IGKJ1	20	-1	-1	22
1	5.807200929152149E-4	TGCATGCAGGGAATACAACCCCGGACGTTC	CMQGIQPRTF	IGKV2D-18	.	IGKJ1	7	-1	-1	22
1	5.807200929152149E-4	TGCATGCAAGCCCTAGAAACTCTCACTTTC	CMQALETLTF	IGKV2-28	.	IGKJ4	21	-1	-1	21
1	5.807200929152149E-4	TGCATGCAAGCAATATACCTTTACACTTTT	CMQAIYLYTF	IGKV2D-29	.	IGKJ2	8	-1	-1	21
1	5.807200929152149E-4	TGCATGCAAGGTTCACAAACTCTCGCTTTC	CMQGSQTLAF	IGKV2-28	.	IGKJ4	21	-1	-1	21
1	5.807200929152149E-4	TGCATGCAAGGTATACACCTTAAGACGTTC	CMQGIHLKTF	IGKV2-29	.	IGKJ1	20	-1	-1	23
1	5.807200929152149E-4	TGCATGCAAGGTATACACCCGCTCACTTTC	CMQGIHPLTF	IGKV2-30	.	IGKJ4	17	-1	-1	19
1	5.807200929152149E-4	TGCATGCAAAGTATACAGCTTCGCACTTTC	CMQSIQLRTF	IGKV2D-29	.	IGKJ4	21	-1	-1	23
1	5.807200929152149E-4	TGCCAACACTATAATAGTCACAAATTT	CQHYNSHKF	IGKV1-16	.	IGKJ2	17	-1	-1	24
1	5.807200929152149E-4	TGTCAACTACGTAGGGGGACTTTC	CQLRRGTF	IGKV3-11	.	IGKJ3	4	-1	-1	18
1	5.807200929152149E-4	TGTCAGCAGTCGTACACTTTT	CQQSYTF	IGKV3-15	.	IGKJ2	9	-1	-1	11
1	5.807200929152149E-4	TGTCAGCAGCGTAGGACTTTC	CQQRRTF	IGKV3-11	.	IGKJ4	13	-1	-1	15
1	5.807200929152149E-4	TGTCAACAGTATTGGACCTTC	CQQYWTF	IGKV1-12	.	IGKJ1	8	-1	-1	12
1	5.807200929152149E-4	TGTCAACAGTATTGGACCTTC	CQQYWTF	IGKV3-20	.	IGKJ1	11	-1	-1	12
