# Supplementary material for: Biomarkers and Immune Repertoire Metrics Identified by Peripheral Blood Transcriptomic Sequencing Reveal the Pathogenesis of COVID-19
Source: Front Immunol. 2021 Aug 24;12:677025. doi: 10.3389/fimmu.2021.677025 (PMC8421539; doi:10.3389/fimmu.2021.677025)
Supplement: Supplementary file 1 [file DataSheet_1.zip › TCR_BCR/IGK/convert.20S039629A.clonotypes.IGK.txt]

count	freq	cdr3nt	cdr3aa	v	d	j	VEnd	DStart	DEnd	JStart
5	0.016286644951140065	TGTCAAAAGTATAACAGTGCCCCTTTCACTTTC	CQKYNSAPFTF	IGKV1-27	.	IGKJ3	23	-1	-1	24
5	0.016286644951140065	TGCATGCAAGCTCGACAAACCCCTATCACCTTC	CMQARQTPITF	IGKV2-28	.	IGKJ5	24	-1	-1	24
4	0.013029315960912053	TGTCAACAGAGTTATACTCCCCTTCTATTCACTTTC	CQQSYTPLLFTF	IGKV1-39	.	IGKJ3	13	-1	-1	25
4	0.013029315960912053	TGTCAGCAGTATGGTAGCTCACCGTACACTTTT	CQQYGSSPYTF	IGKV3-20	.	IGKJ2	22	-1	-1	23
4	0.013029315960912053	TGTCAGCAGTATAATGACTGGCCGGGGACGTTC	CQQYNDWPGTF	IGKV3-15	.	IGKJ1	22	-1	-1	25
4	0.013029315960912053	TGTCAACAGAGTTACAGTACCCCGTGGACGTTC	CQQSYSTPWTF	IGKV1-39	.	IGKJ1	22	-1	-1	22
3	0.009771986970684038	TGTCAGCAGTATGGCAACTGGCCCCGGGTGTACACTTTT	CQQYGNWPRVYTF	IGKV3-15	.	IGKJ2	22	-1	-1	28
3	0.009771986970684038	TGTCAGCAGTATGGTGCCTCACCTTTCACTTTC	CQQYGASPFTF	IGKV3-20	.	IGKJ4	23	-1	-1	25
3	0.009771986970684038	TGTCAGCAGTATGGTAACTCACCTCAGACTTTT	CQQYGNSPQTF	IGKV3D-20	.	IGKJ2	24	-1	-1	27
3	0.009771986970684038	TGTCAGCAGTATGATAAGTGGCCGGGGACGTTC	CQQYDKWPGTF	IGKV3-15	.	IGKJ1	22	-1	-1	25
3	0.009771986970684038	TGTCAGCAGACCTACAGTCCCGTGTACACTTTT	CQQTYSPVYTF	IGKV1-39	.	IGKJ2	17	-1	-1	22
3	0.009771986970684038	TGTCAGCAATATGGTAGTTCACCTGGGACGTTC	CQQYGSSPGTF	IGKV3-20	.	IGKJ1	23	-1	-1	25
3	0.009771986970684038	TGTCAACAGGGTCACACTTTCCCGCTCACTTTC	CQQGHTFPLTF	IGKV1-12	.	IGKJ4	22	-1	-1	22
3	0.009771986970684038	TGCCAACAGTATAAGGCTTACCCTCCAACTTTC	CQQYKAYPPTF	IGKV1D-16	.	IGKJ4	25	-1	-1	27
3	0.009771986970684038	TGCATGCAAGCTCTACAAACTCCTCGGACTTTT	CMQALQTPRTF	IGKV2-28	.	IGKJ2	31	-1	-1	27
3	0.009771986970684038	TGCATGCAAGGTACACACTGGCCGTACACTTTT	CMQGTHWPYTF	IGKV2-30	.	IGKJ2	22	-1	-1	23
2	0.006514657980456026	TGTCAGCAGTATGATAGTTCACCTCCGAGGTTCACTTTC	CQQYDSSPPRFTF	IGKV3D-20	.	IGKJ3	26	-1	-1	30
2	0.006514657980456026	TGTCAGCAGTATGGTAGCTCACCTCGGTACACTTTT	CQQYGSSPRYTF	IGKV3D-20	.	IGKJ2	24	-1	-1	26
2	0.006514657980456026	TGTCAGCAGTATAATAACTGGCCCCCGATCACCTTC	CQQYNNWPPITF	IGKV3D-15	.	IGKJ5	26	-1	-1	25
2	0.006514657980456026	TGTCAGCAGCGTGGCAACTGGCCGTCACTCACTTTC	CQQRGNWPSLTF	IGKV3-11	.	IGKJ3	22	-1	-1	28
2	0.006514657980456026	TGTCTGCAGTCTAGCAGGTTCCCCCTCATTTTC	CLQSSRFPLIF	IGKV1-12	.	IGKJ4	22	-1	-1	24
2	0.006514657980456026	TGTCTACAAGATTACAAATACCCTCTCACTTTC	CLQDYKYPLTF	IGKV1-6	.	IGKJ4	23	-1	-1	24
2	0.006514657980456026	TGTCAGCAGTATGGTAGCTCACCGTGGACGTTC	CQQYGSSPWTF	IGKV3-20	.	IGKJ1	22	-1	-1	22
2	0.006514657980456026	TGTCAGCAGTATGATGCCTGGCCGCTCACTTTC	CQQYDAWPLTF	IGKV3-15	.	IGKJ4	22	-1	-1	22
2	0.006514657980456026	TGTCAGCAGTATATTCACTGGCCTCTCACTTTC	CQQYIHWPLTF	IGKV3D-15	.	IGKJ4	24	-1	-1	24
2	0.006514657980456026	TGTCAGCAGTATAATAACTGGCCGGGGACGTTC	CQQYNNWPGTF	IGKV3-15	.	IGKJ1	22	-1	-1	25
2	0.006514657980456026	TGTCAGCAGCGTAGCAACTGGCCGATCACCTTC	CQQRSNWPITF	IGKV3-11	.	IGKJ5	22	-1	-1	22
2	0.006514657980456026	TGTCAGCAATATTTTACTAGTCCTCCCACTTTT	CQQYFTSPPTF	IGKV4-1	.	IGKJ2	23	-1	-1	26
2	0.006514657980456026	TGTCAGCAATATTATAGTACTCGGTGGACCTTC	CQQYYSTRWTF	IGKV4-1	.	IGKJ1	21	-1	-1	23
2	0.006514657980456026	TGTCAGCAATATTATAGGCTTCCATTCACTTTC	CQQYYRLPFTF	IGKV4-1	.	IGKJ3	16	-1	-1	23
2	0.006514657980456026	TGTCAGAAGTATAACACTGCCCCGTGGACGTTC	CQKYNTAPWTF	IGKV1-27	.	IGKJ1	22	-1	-1	22
2	0.006514657980456026	TGTCAACAGTATGATAATCTCCCTCTCACTTTC	CQQYDNLPLTF	IGKV1D-33	.	IGKJ4	24	-1	-1	24
2	0.006514657980456026	TGTCAACAGGCTAACAGTTTCCCTCGGACGTTC	CQQANSFPRTF	IGKV1-12	.	IGKJ1	23	-1	-1	25
2	0.006514657980456026	TGTCAACAGACTTACAGTTCCCCGTACACCTTT	CQQTYSSPYTF	IGKV1-39	.	IGKJ2	22	-1	-1	23
2	0.006514657980456026	TGTCAACAGAGTTACAGTGCGCCGTACACTTTT	CQQSYSAPYTF	IGKV1-39	.	IGKJ2	17	-1	-1	23
2	0.006514657980456026	TGTCAACAGAGTTACAGTACCCCTCGAACGTTC	CQQSYSTPRTF	IGKV1D-39	.	IGKJ1	24	-1	-1	27
2	0.006514657980456026	TGTCAACAGAGTTACAGTACCCCGTACACTTTT	CQQSYSTPYTF	IGKV1-39	.	IGKJ2	22	-1	-1	23
2	0.006514657980456026	TGCCTCCAAGCTCTACAAACTCCGTACACTTTT	CLQALQTPYTF	IGKV2-28	.	IGKJ2	22	-1	-1	23
2	0.006514657980456026	TGCCAGCAGTGTTATAGTGATGAGTGGACGTTC	CQQCYSDEWTF	IGKV1-5	.	IGKJ1	17	-1	-1	23
2	0.006514657980456026	TGCCAACAGTATAATAGTTACCCGATCACCTTC	CQQYNSYPITF	IGKV1-16	.	IGKJ5	22	-1	-1	22
2	0.006514657980456026	TGCATGCAAGCTCTACAAACTCCTCAGACGTTC	CMQALQTPQTF	IGKV2D-28	.	IGKJ1	24	-1	-1	26
2	0.006514657980456026	TGCATGCAAGCTACACACTGGCCGATCACCTTC	CMQATHWPITF	IGKV2-30	.	IGKJ5	22	-1	-1	22
2	0.006514657980456026	TGCATGCAAGGTACATATTGGCCCTACACTTTT	CMQGTYWPYTF	IGKV2-30	.	IGKJ2	22	-1	-1	24
2	0.006514657980456026	TGCATGCAAGGTACACACTGGCCTGGGACGTTC	CMQGTHWPGTF	IGKV2-30	.	IGKJ1	23	-1	-1	25
2	0.006514657980456026	TGCATGCAAGGTACACAGTGGCCTCGAACGTTC	CMQGTQWPRTF	IGKV2D-30	.	IGKJ1	24	-1	-1	27
2	0.006514657980456026	TGCATGCAAGGCATACACCTTCCTCTCACTTTC	CMQGIHLPLTF	IGKV2-29	.	IGKJ4	23	-1	-1	24
2	0.006514657980456026	TGCATGCAAAGTAGACTCTGGCCGTGGACGTTC	CMQSRLWPWTF	IGKV2-30	.	IGKJ1	22	-1	-1	22
2	0.006514657980456026	TGCATGCAAGGTCTACAAAGTCCAACTTTC	CMQGLQSPTF	IGKV2-28	.	IGKJ3	22	-1	-1	24
1	0.003257328990228013	TGTCTACAACATGATAATTTCCCTCCAAGAAGAACGTTC	CLQHDNFPPRRTF	IGKV5-2	.	IGKJ1	23	-1	-1	33
1	0.003257328990228013	TGTCAGCAGTATGGTGGCTCACCTCCGGAGTACACCTTT	CQQYGGSPPEYTF	IGKV3D-20	.	IGKJ2	29	-1	-1	29
1	0.003257328990228013	TGTCAGCAGCGTAGCAACTGGCCTCCCTGGGCCACTTTC	CQQRSNWPPWATF	IGKV3-11	.	IGKJ4	23	-1	-1	32
1	0.003257328990228013	TGCATGCAAGGGACACACTGGCCCCAGGGATACACTTTT	CMQGTHWPQGYTF	IGKV2-30	.	IGKJ2	22	-1	-1	30
1	0.003257328990228013	TGTCACTACTATGCTAGTTCACCTGGGTATATTTTT	CHYYASSPGYIF	IGKV3-20	.	IGKJ2	27	-1	-1	32
1	0.003257328990228013	TGTCACCAGTATGATCAAAGGCCTCCGGGCGCCTTC	CHQYDQRPPGAF	IGKV3D-15	.	IGKJ5	27	-1	-1	31
1	0.003257328990228013	TGTCAGTTGCGTACCGTCTGGCCTCCGTACACTTTT	CQLRTVWPPYTF	IGKV3-11	.	IGKJ2	23	-1	-1	26
1	0.003257328990228013	TGTCAGCACTATAATAACTGGCTTGCGTGGACGTTC	CQHYNNWLAWTF	IGKV3-15	.	IGKJ1	21	-1	-1	25
1	0.003257328990228013	TGTCAGCAGTATGGTAGCTCACCTCCGTGGACGTTC	CQQYGSSPPWTF	IGKV3D-20	.	IGKJ1	26	-1	-1	25
1	0.003257328990228013	TGTCAGCAGTATGGTAGCTCACCTCCGTACACTTTT	CQQYGSSPPYTF	IGKV3D-20	.	IGKJ2	26	-1	-1	26
1	0.003257328990228013	TGTCAGCAGTATGGTAGCTCACCTCCGATCACCTTC	CQQYGSSPPITF	IGKV3D-20	.	IGKJ5	26	-1	-1	25
1	0.003257328990228013	TGTCAGCAGTATGGAAGCTCAATCATGTACACTTTT	CQQYGSSIMYTF	IGKV3-20	.	IGKJ2	20	-1	-1	23
1	0.003257328990228013	TGTCAGCAGTATAATAGCTGGCCTCCGATCACCTTC	CQQYNSWPPITF	IGKV3D-15	.	IGKJ5	26	-1	-1	25
1	0.003257328990228013	TGTCAGCAGTATAATAATTGGCCTCCGTGGACGTTC	CQQYNNWPPWTF	IGKV3-15	.	IGKJ1	23	-1	-1	25
1	0.003257328990228013	TGTCAGCAGTATAATAACTGGCCTCCGTACACTTTT	CQQYNNWPPYTF	IGKV3D-15	.	IGKJ2	26	-1	-1	26
1	0.003257328990228013	TGTCAGCAGTATAATAACTGGCCTCCGATCACCTTC	CQQYNNWPPITF	IGKV3-15	.	IGKJ5	23	-1	-1	25
1	0.003257328990228013	TGTCAGCAGTATAAAGATTGGTTTTCCCTCACTTTC	CQQYKDWFSLTF	IGKV3-15	.	IGKJ4	13	-1	-1	27
1	0.003257328990228013	TGTCAGCAGCGTAGCAACTGGCCTCCCCTCACTTTC	CQQRSNWPPLTF	IGKV3-11	.	IGKJ4	23	-1	-1	27
1	0.003257328990228013	TGTCAGCAGCATGGTAGCTCACCTCAGTGGACGTTC	CQQHGSSPQWTF	IGKV3D-20	.	IGKJ1	24	-1	-1	26
1	0.003257328990228013	TGTCAGCAATATTATACTACTCCCAGGAGGACGTTC	CQQYYTTPRRTF	IGKV4-1	.	IGKJ1	28	-1	-1	28
1	0.003257328990228013	TGTCAGCAATATTATAGTAGTCTCACGTGGACGTTC	CQQYYSSLTWTF	IGKV4-1	.	IGKJ1	18	-1	-1	23
1	0.003257328990228013	TGTCAGCAATATGGTGCCTCACCTCCGATCACCTTC	CQQYGASPPITF	IGKV3D-20	.	IGKJ5	26	-1	-1	25
1	0.003257328990228013	TGTCAGCAACGTAGCACCTGGCCCCCGATCACTTTC	CQQRSTWPPITF	IGKV3-11	.	IGKJ4	22	-1	-1	28
1	0.003257328990228013	TGTCAACACTATGGTGCCTCACCTCCCGTCACTTTC	CQHYGASPPVTF	IGKV1D-43	.	IGKJ3	11	-1	-1	28
1	0.003257328990228013	TGTCAACAGTATTATAGTTACCCCCCGTACACTTTT	CQQYYSYPPYTF	IGKV1-8	.	IGKJ2	22	-1	-1	26
1	0.003257328990228013	TGTCAACAGTATGATAATCTCCCTCCGTACACTTTT	CQQYDNLPPYTF	IGKV1D-33	.	IGKJ2	26	-1	-1	26
1	0.003257328990228013	TGTCAACAGAGTTACAGTACCCTCCCGATCACCTTC	CQQSYSTLPITF	IGKV1-39	.	IGKJ5	21	-1	-1	25
1	0.003257328990228013	TGTCAACAATATTATACTACTTCTCCGGTCACCTTC	CQQYYTTSPVTF	IGKV4-1	.	IGKJ5	20	-1	-1	28
1	0.003257328990228013	TGCCAACAGTATGATAGTCATTCTCCCTACACTTTT	CQQYDSHSPYTF	IGKV1-5	.	IGKJ2	23	-1	-1	27
1	0.003257328990228013	TGTCTGCAGTATGGTGCCTCACCTTTCACTTTC	CLQYGASPFTF	IGKV3-20	.	IGKJ4	23	-1	-1	25
1	0.003257328990228013	TGTCTGCAGCATAATAGTTACCCTCTCACTTTC	CLQHNSYPLTF	IGKV1D-17	.	IGKJ4	24	-1	-1	24
1	0.003257328990228013	TGTCTGCAGCATAATAGTCAACCTTACACTTTT	CLQHNSQPYTF	IGKV1-17	.	IGKJ2	17	-1	-1	24
1	0.003257328990228013	TGTCTACAGTATAATAGTTACCCGTGGACGTTC	CLQYNSYPWTF	IGKV1-17	.	IGKJ1	22	-1	-1	22
1	0.003257328990228013	TGTCTACAGCATAATAGTTACCCTCGGACGTTC	CLQHNSYPRTF	IGKV1D-17	.	IGKJ1	24	-1	-1	25
1	0.003257328990228013	TGTCTACAGCATAATAGTTACCCTCGAACGTTC	CLQHNSYPRTF	IGKV1D-17	.	IGKJ1	24	-1	-1	27
1	0.003257328990228013	TGTCTACAGCATAACAGTTACCCGCTCACTTTC	CLQHNSYPLTF	IGKV1-17	.	IGKJ4	22	-1	-1	22
1	0.003257328990228013	TGTCTACAAGATTACAATTACCCTTTCACTTTC	CLQDYNYPFTF	IGKV1-6	.	IGKJ3	23	-1	-1	24
1	0.003257328990228013	TGTCTACAAGATTACAATTACCCGCTCACTTTC	CLQDYNYPLTF	IGKV1-6	.	IGKJ4	22	-1	-1	22
1	0.003257328990228013	TGTCTACAAGATAACAATTACCCGTGGACGTTC	CLQDNNYPWTF	IGKV1-6	.	IGKJ1	22	-1	-1	22
1	0.003257328990228013	TGTCGGAACTATAATGACTGGCCGCACACTTTT	CRNYNDWPHTF	IGKV3-15	.	IGKJ2	22	-1	-1	25
1	0.003257328990228013	TGTCATCAGTATAATACCTGGCCCGAAACTTTT	CHQYNTWPETF	IGKV3-15	.	IGKJ2	22	-1	-1	27
1	0.003257328990228013	TGTCATGAATATTATGGGAATTCGTGGACGTTC	CHEYYGNSWTF	IGKV4-1	.	IGKJ1	14	-1	-1	22
1	0.003257328990228013	TGTCACCATGCTAACAGTTTCCCGGTCACTTTC	CHHANSFPVTF	IGKV1-12	.	IGKJ4	22	-1	-1	25
1	0.003257328990228013	TGTCACCAGTATTGTACTGCTCCTCACACTTTC	CHQYCTAPHTF	IGKV4-1	.	IGKJ4	23	-1	-1	26
1	0.003257328990228013	TGTCACCAGTATTATATGTGGCCTCAGACGTTC	CHQYYMWPQTF	IGKV3-15	.	IGKJ1	23	-1	-1	26
1	0.003257328990228013	TGTCACCAGCGTCACTGGTGGCCTCACACTTTT	CHQRHWWPHTF	IGKV3-11	.	IGKJ2	11	-1	-1	25
1	0.003257328990228013	TGTCACCAGACTAACAGTTTCCCGTACACTTCT	CHQTNSFPYTS	IGKV1-12	.	IGKJ2	22	-1	-1	23
1	0.003257328990228013	TGTCACCAATATTATAGTCCTCCGTACACTTTT	CHQYYSPPYTF	IGKV4-1	.	IGKJ2	22	-1	-1	23
1	0.003257328990228013	TGTCACCAATATGATAGTATTCCTCGCACTTTT	CHQYDSIPRTF	IGKV4-1	.	IGKJ2	23	-1	-1	26
1	0.003257328990228013	TGTCACCAATATAATTACTGGCCTCTCACTTTC	CHQYNYWPLTF	IGKV3-15	.	IGKJ4	23	-1	-1	24
1	0.003257328990228013	TGTCAGCACTTTGATAGCTCTATGTGGACTTTC	CQHFDSSMWTF	IGKV3-20	.	IGKJ1	19	-1	-1	23
1	0.003257328990228013	TGTCAGCACTATTTTACTACTCCCGGGACGTTC	CQHYFTTPGTF	IGKV4-1	.	IGKJ1	22	-1	-1	25
1	0.003257328990228013	TGTCAGCAGTTTGGTACCTCACCGGTCACTTTC	CQQFGTSPVTF	IGKV3-20	.	IGKJ4	22	-1	-1	25
1	0.003257328990228013	TGTCAGCAGTGTGGTAGCTTACCGAGGACTTTT	CQQCGSLPRTF	IGKV3-20	.	IGKJ2	26	-1	-1	27
1	0.003257328990228013	TGTCAGCAGTATTATAGAACTCCTCAAACGTTC	CQQYYRTPQTF	IGKV4-1	.	IGKJ1	23	-1	-1	27
1	0.003257328990228013	TGTCAGCAGTATGTTACCGCACCGTGGACGTTC	CQQYVTAPWTF	IGKV3-20	.	IGKJ1	22	-1	-1	22
1	0.003257328990228013	TGTCAGCAGTATGGTAGCTCCCTGATCACCTTC	CQQYGSSLITF	IGKV3-20	.	IGKJ5	19	-1	-1	23
1	0.003257328990228013	TGTCAGCAGTATGGTAGCTCATCAAGGACGTTC	CQQYGSSSRTF	IGKV3-20	.	IGKJ1	20	-1	-1	25
1	0.003257328990228013	TGTCAGCAGTATGGTAGCTCACCTTACACTTTT	CQQYGSSPYTF	IGKV3-20	.	IGKJ2	23	-1	-1	24
1	0.003257328990228013	TGTCAGCAGTATGGTAGCTCACCCTACACTTTT	CQQYGSSPYTF	IGKV3-20	.	IGKJ2	22	-1	-1	24
1	0.003257328990228013	TGTCAGCAGTATGGTAGCTCACCAGGCACGTTC	CQQYGSSPGTF	IGKV3-20	.	IGKJ1	22	-1	-1	27
1	0.003257328990228013	TGTCAGCAGTATGGTAGCTCACCAGACACTTTT	CQQYGSSPDTF	IGKV3-20	.	IGKJ2	22	-1	-1	25
1	0.003257328990228013	TGTCAGCAGTATGGTAACTCACCTTTCACTTTC	CQQYGNSPFTF	IGKV3-20	.	IGKJ4	23	-1	-1	25
1	0.003257328990228013	TGTCAGCAGTATGATGACTCTCCGTACACTTTT	CQQYDDSPYTF	IGKV3-20	.	IGKJ2	12	-1	-1	23
1	0.003257328990228013	TGTCAGCAGTATAGTAGCTGGCCGCTCACTTTC	CQQYSSWPLTF	IGKV3-15	.	IGKJ4	22	-1	-1	22
1	0.003257328990228013	TGTCAGCAGTATAATCACTGGCCCGTCACTTTC	CQQYNHWPVTF	IGKV3-15	.	IGKJ3	22	-1	-1	25
1	0.003257328990228013	TGTCAGCAGTATAATAGCTGGCCTCTCACTTTC	CQQYNSWPLTF	IGKV3D-15	.	IGKJ4	24	-1	-1	24
1	0.003257328990228013	TGTCAGCAGTATAATAACTGGCCTCGCACTTTT	CQQYNNWPRTF	IGKV3D-15	.	IGKJ2	24	-1	-1	26
1	0.003257328990228013	TGTCAGCAGTATAATAACTGGCCCTTCACTTTC	CQQYNNWPFTF	IGKV3-15	.	IGKJ4	22	-1	-1	25
1	0.003257328990228013	TGTCAGCAGTATAATAACTGGCCGTACACTTTT	CQQYNNWPYTF	IGKV3-15	.	IGKJ2	22	-1	-1	23
1	0.003257328990228013	TGTCAGCAGTATAATAAGTGGCCTCGGACGTTC	CQQYNKWPRTF	IGKV3-15	.	IGKJ1	23	-1	-1	25
1	0.003257328990228013	TGTCAGCAGCGTAGCGGCTGGCCAGGGACTTTT	CQQRSGWPGTF	IGKV3-11	.	IGKJ2	22	-1	-1	27
1	0.003257328990228013	TGTCAGCAGCGTAGCAACTGGCTGTACACTTTT	CQQRSNWLYTF	IGKV3-11	.	IGKJ2	21	-1	-1	22
1	0.003257328990228013	TGTCAGCAGCGTAGCAACTGGCCTCTCACCTTC	CQQRSNWPLTF	IGKV3-11	.	IGKJ5	23	-1	-1	25
1	0.003257328990228013	TGTCAGCAGCGTAGCAACTGGCCTCGGACGTTC	CQQRSNWPRTF	IGKV3-11	.	IGKJ1	23	-1	-1	25
1	0.003257328990228013	TGTCAGCAGCGTAGCAACTGGCCTACGGGTTTC	CQQRSNWPTGF	IGKV3-11	.	IGKJ4	24	-1	-1	29
1	0.003257328990228013	TGTCAGCAGCGTAGCAACTGGCCGCTCACTTTC	CQQRSNWPLTF	IGKV3-11	.	IGKJ4	22	-1	-1	22
1	0.003257328990228013	TGTCAGCAGCGTAGCAACTGGCGGATCACCTTC	CQQRSNWRITF	IGKV3-11	.	IGKJ5	21	-1	-1	23
1	0.003257328990228013	TGTCAGCAATTTCATAGTACTCCGCTCACTTTC	CQQFHSTPLTF	IGKV4-1	.	IGKJ4	22	-1	-1	22
1	0.003257328990228013	TGTCAGCAATGTTTGAGTTTTCCCTTCACTTTC	CQQCLSFPFTF	IGKV4-1	.	IGKJ3	9	-1	-1	24
1	0.003257328990228013	TGTCAGCAATATTTTAGTACTCCTCGCACTTTC	CQQYFSTPRTF	IGKV4-1	.	IGKJ4	23	-1	-1	26
1	0.003257328990228013	TGTCAGCAATATTATGGTACTCCTAGGACGTTC	CQQYYGTPRTF	IGKV4-1	.	IGKJ1	27	-1	-1	25
1	0.003257328990228013	TGTCAGCAATATTATACTACTCCTCTCACTTTC	CQQYYTTPLTF	IGKV4-1	.	IGKJ4	23	-1	-1	24
1	0.003257328990228013	TGTCAGCAATATTATAGTCTTCCGTACGTTTCT	CQQYYSLPYVS	IGKV4-1	.	IGKJ2	17	-1	-1	32
1	0.003257328990228013	TGTCAGCAATATTATAGTATTCCTCTCTCTTTC	CQQYYSIPLSF	IGKV4-1	.	IGKJ4	23	-1	-1	24
1	0.003257328990228013	TGTCAGCAATATTATAGTACTCCTTACACTTTT	CQQYYSTPYTF	IGKV4-1	.	IGKJ2	23	-1	-1	24
1	0.003257328990228013	TGTCAGCAATATTATAGTACTCCGCTCACTTTC	CQQYYSTPLTF	IGKV4-1	.	IGKJ3	22	-1	-1	25
1	0.003257328990228013	TGTCAGCAATATTATAGTACCGCTTTGACTTTC	CQQYYSTALTF	IGKV4-1	.	IGKJ3	19	-1	-1	27
1	0.003257328990228013	TGTCAGCAATATTATAGTAGACCTCACACTTTT	CQQYYSRPHTF	IGKV4-1	.	IGKJ2	18	-1	-1	25
1	0.003257328990228013	TGTCAGCAATATTATAATATTCCTCGGACGTTC	CQQYYNIPRTF	IGKV4-1	.	IGKJ1	27	-1	-1	25
1	0.003257328990228013	TGTCAGCAATATGGTAGCTCCCTGTACACTTTT	CQQYGSSLYTF	IGKV3-20	.	IGKJ2	19	-1	-1	22
1	0.003257328990228013	TGTCAGCAATATGGTAGCTCATCGAGGACGTTC	CQQYGSSSRTF	IGKV3-20	.	IGKJ1	20	-1	-1	25
1	0.003257328990228013	TGTCAGCAATATGGTAACTCCCTGTACACTTTT	CQQYGNSLYTF	IGKV3-20	.	IGKJ2	19	-1	-1	22
1	0.003257328990228013	TGTCAGCAATACTCTAGTTCTCCGCTCACATTC	CQQYSSSPLTF	IGKV4-1	.	IGKJ4	22	-1	-1	22
1	0.003257328990228013	TGTCAGCAACATTATTCTACTCCGTACACTTTT	CQQHYSTPYTF	IGKV4-1	.	IGKJ2	22	-1	-1	23
1	0.003257328990228013	TGTCAGCAACATTATACTACTCCTCTCACCTTC	CQQHYTTPLTF	IGKV4-1	.	IGKJ4	23	-1	-1	24
1	0.003257328990228013	TGTCAACACCTTAATAGTTACCCAATCACCTTC	CQHLNSYPITF	IGKV1-9	.	IGKJ5	22	-1	-1	24
1	0.003257328990228013	TGTCAACAGTTTGATAGTCTCCCGCTCACTTTC	CQQFDSLPLTF	IGKV1-33	.	IGKJ4	22	-1	-1	22
1	0.003257328990228013	TGTCAACAGTATTATAGTTTCCCTCCGGGTTTC	CQQYYSFPPGF	IGKV1D-8	.	IGKJ3	27	-1	-1	29
1	0.003257328990228013	TGTCAACAGTATTATAGTTTCCCTCCGACGTTC	CQQYYSFPPTF	IGKV1D-8	.	IGKJ1	26	-1	-1	26
1	0.003257328990228013	TGTCAACAGTATTATAGTTACCCCATCACCTTC	CQQYYSYPITF	IGKV1-8	.	IGKJ5	22	-1	-1	24
1	0.003257328990228013	TGTCAACAGTATGATATCCTCCCGTACACTTTT	CQQYDILPYTF	IGKV1-33	.	IGKJ2	22	-1	-1	23
1	0.003257328990228013	TGTCAACAGTATGATAATCTCCCTTACACTTTT	CQQYDNLPYTF	IGKV1-33	.	IGKJ2	23	-1	-1	24
1	0.003257328990228013	TGTCAACAGTATGATAATCTCCCATTCACTTTC	CQQYDNLPFTF	IGKV1-33	.	IGKJ3	22	-1	-1	23
1	0.003257328990228013	TGTCAACAGCTTGATACTTCTCCGATCACCTTC	CQQLDTSPITF	IGKV1-9	.	IGKJ5	15	-1	-1	22
1	0.003257328990228013	TGTCAACAGCTTAATAGTTACCCCATCACTTTC	CQQLNSYPITF	IGKV1-9	.	IGKJ3	22	-1	-1	25
1	0.003257328990228013	TGTCAACAGCTTAAGACTTACCCTATCACCTTC	CQQLKTYPITF	IGKV1-9	.	IGKJ5	24	-1	-1	24
1	0.003257328990228013	TGTCAACAGCGTAGCCTTTGGCCGCTCACTTTC	CQQRSLWPLTF	IGKV3-11	.	IGKJ4	14	-1	-1	22
1	0.003257328990228013	TGTCAACAGGTTTACAGGATCCCGCTCACTTTC	CQQVYRIPLTF	IGKV1-39	.	IGKJ4	16	-1	-1	22
1	0.003257328990228013	TGTCAACAGGTTCAGAGTTACCCGCACAGTTTT	CQQVQSYPHSF	IGKV1-9	.	IGKJ2	22	-1	-1	25
1	0.003257328990228013	TGTCAACAGGTTAAAAGTTACCCGCTCACTTTC	CQQVKSYPLTF	IGKV1-9	.	IGKJ4	22	-1	-1	22
1	0.003257328990228013	TGTCAACAGGCTGATAGTTTCCCGCTCACTTTC	CQQADSFPLTF	IGKV1-12	.	IGKJ4	22	-1	-1	22
1	0.003257328990228013	TGTCAACAGGCTAACAGTTTCCCCCTCACTTTC	CQQANSFPLTF	IGKV1-12	.	IGKJ4	22	-1	-1	24
1	0.003257328990228013	TGTCAACAGGCTAACAGTTTCCCGTACACTTTT	CQQANSFPYTF	IGKV1-12	.	IGKJ2	22	-1	-1	23
1	0.003257328990228013	TGTCAACAGGCTAACAGTTTCCCATTCACTTTC	CQQANSFPFTF	IGKV1-12	.	IGKJ3	22	-1	-1	23
1	0.003257328990228013	TGTCAACAGGGTCACACTTTCCCGCTCACTTTC	CQQGHTFPLTF	IGKV1D-12	.	IGKJ4	22	-1	-1	22
1	0.003257328990228013	TGTCAACAGGGTAGCACTTTCCCTCGGACTTTT	CQQGSTFPRTF	IGKV1-12	.	IGKJ2	23	-1	-1	27
1	0.003257328990228013	TGTCAACAGACTTACACTACCCCTCGAACGTTC	CQQTYTTPRTF	IGKV1D-39	.	IGKJ1	24	-1	-1	27
1	0.003257328990228013	TGTCAACAGACTAACAGTTTCCCTCCCACTTTT	CQQTNSFPPTF	IGKV1-12	.	IGKJ2	23	-1	-1	26
1	0.003257328990228013	TGTCAACAGACTAACAGTTTCCCGCTCACTTTC	CQQTNSFPLTF	IGKV1-12	.	IGKJ4	22	-1	-1	22
1	0.003257328990228013	TGTCAACAGAGTTACAGTCTCCCTCTCACTTTC	CQQSYSLPLTF	IGKV1D-39	.	IGKJ4	24	-1	-1	24
1	0.003257328990228013	TGTCAACAGAGTTACAGTACCCCTCTCACTTTC	CQQSYSTPLTF	IGKV1D-39	.	IGKJ4	24	-1	-1	24
1	0.003257328990228013	TGTCAACAGAGTTACAGTACCCCTCCGACGTTC	CQQSYSTPPTF	IGKV1D-39	.	IGKJ1	26	-1	-1	26
1	0.003257328990228013	TGTCAACAGAGTTACAGTACCCCTCGGACGTTC	CQQSYSTPRTF	IGKV1D-39	.	IGKJ1	24	-1	-1	25
1	0.003257328990228013	TGTCAACAGAGTTACAGTACCCCTCGAACTTTC	CQQSYSTPRTF	IGKV1D-39	.	IGKJ3	24	-1	-1	27
1	0.003257328990228013	TGTCAACAGAGTTACAGTACCCCCTACACTTTT	CQQSYSTPYTF	IGKV1-39	.	IGKJ2	22	-1	-1	24
1	0.003257328990228013	TGTCAACAGAGTTACAGTACCCCGCTCACTTTC	CQQSYSTPLTF	IGKV1-39	.	IGKJ4	22	-1	-1	22
1	0.003257328990228013	TGTCAACAGAGTTACAGTACCCCATTCACTTTC	CQQSYSTPFTF	IGKV1-39	.	IGKJ3	22	-1	-1	23
1	0.003257328990228013	TGTCAACAGAGTTACAGTACCGTCTTCACTTTC	CQQSYSTVFTF	IGKV1-39	.	IGKJ3	20	-1	-1	24
1	0.003257328990228013	TGTCAACAGAGCATCCGGACCCCTTTCACCTTC	CQQSIRTPFTF	IGKV1-39	.	IGKJ3	10	-1	-1	24
1	0.003257328990228013	TGTCAACAATATTTTAGTTATCCTCGGACGTTC	CQQYFSYPRTF	IGKV1-8	.	IGKJ1	23	-1	-1	25
1	0.003257328990228013	TGTCAAAACTATAACAGTGCCCAGTGGACGTTC	CQNYNSAQWTF	IGKV1-27	.	IGKJ1	21	-1	-1	23
1	0.003257328990228013	TGTCAAAAGTATAACATGGTCCCGTGGACGTTC	CQKYNMVPWTF	IGKV1-27	.	IGKJ1	15	-1	-1	22
1	0.003257328990228013	TGTCAAAAGTATAACAGTGCCCCGCTCACTTTC	CQKYNSAPLTF	IGKV1-27	.	IGKJ4	22	-1	-1	22
1	0.003257328990228013	TGTCAAAAGTATAACAGTGCCCCGATCACCTTC	CQKYNSAPITF	IGKV1-27	.	IGKJ5	22	-1	-1	22
1	0.003257328990228013	TGCCTCCAAGCTCTACAAACTCCGCACACTTTT	CLQALQTPHTF	IGKV2-28	.	IGKJ2	22	-1	-1	25
1	0.003257328990228013	TGCCTGCAGGGTACACACTGGCCTCACACTTTT	CLQGTHWPHTF	IGKV2D-30	.	IGKJ2	24	-1	-1	25
1	0.003257328990228013	TGCCAGCAGTGTTATAGTGATGAGTGGACGTTC	CQQCYSDEWTF	IGKV1-16	.	IGKJ1	17	-1	-1	23
1	0.003257328990228013	TGCCAACAGTATCACAGTTATCCGTGGACGTTC	CQQYHSYPWTF	IGKV1-5	.	IGKJ1	20	-1	-1	22
1	0.003257328990228013	TGCCAACAGTATGCTCGTTACCCTATCACCTTC	CQQYARYPITF	IGKV1-16	.	IGKJ5	24	-1	-1	24
1	0.003257328990228013	TGCCAACAGTATAGTACTTTTTCGTGGACGTTC	CQQYSTFSWTF	IGKV1-5	.	IGKJ1	22	-1	-1	22
1	0.003257328990228013	TGCCAACAGTATAGTAGCTATTCGATCACTTTT	CQQYSSYSITF	IGKV1-5	.	IGKJ2	22	-1	-1	26
1	0.003257328990228013	TGCCAACAGTATAATAGTTATCCGGTGACTTTT	CQQYNSYPVTF	IGKV1-5	.	IGKJ2	20	-1	-1	27
1	0.003257328990228013	TGCCAACAGTATAATAGTTACCTGTTCACTTTC	CQQYNSYLFTF	IGKV1-16	.	IGKJ4	21	-1	-1	25
1	0.003257328990228013	TGCCAACAATATAAGAGTTATCCTCTCACTTTC	CQQYKSYPLTF	IGKV1-16	.	IGKJ4	23	-1	-1	24
1	0.003257328990228013	TGCGTGCAAGCTGCACAATTTCCGTGGACGTTC	CVQAAQFPWTF	IGKV2-24	.	IGKJ1	22	-1	-1	22
1	0.003257328990228013	TGCATGCTAGGTCCACAAACTCTTCGGACGTTC	CMLGPQTLRTF	IGKV2-28	.	IGKJ1	21	-1	-1	25
1	0.003257328990228013	TGCATGCATAGTATAAACTGGCCCTGGACGTTC	CMHSINWPWTF	IGKV2-30	.	IGKJ1	22	-1	-1	24
1	0.003257328990228013	TGCATGCAGGCTATACAAACTCCGCTCACTTTC	CMQAIQTPLTF	IGKV2-28	.	IGKJ4	22	-1	-1	22
1	0.003257328990228013	TGCATGCAGGGTACACACTGGCCGTTCACTTTT	CMQGTHWPFTF	IGKV2-30	.	IGKJ2	22	-1	-1	26
1	0.003257328990228013	TGCATGCAGAGTAAACAGCTTCCGATCACCTTC	CMQSKQLPITF	IGKV2D-29	.	IGKJ5	22	-1	-1	22
1	0.003257328990228013	TGCATGCAAGCTCTGGAAACTCCTGCCACCTTC	CMQALETPATF	IGKV2-28	.	IGKJ5	23	-1	-1	26
1	0.003257328990228013	TGCATGCAAGCTCTACAAACTCCTCTCACTTTC	CMQALQTPLTF	IGKV2D-28	.	IGKJ4	24	-1	-1	24
1	0.003257328990228013	TGCATGCAAGCTCTACAAACTCCTCCCACTTTC	CMQALQTPPTF	IGKV2D-28	.	IGKJ3	25	-1	-1	26
1	0.003257328990228013	TGCATGCAAGCTCTACAAACTCCGCTCACTTTC	CMQALQTPLTF	IGKV2-28	.	IGKJ4	22	-1	-1	22
1	0.003257328990228013	TGCATGCAAGCTCTACAAACCCCGTACACTTTT	CMQALQTPYTF	IGKV2-28	.	IGKJ2	19	-1	-1	23
1	0.003257328990228013	TGCATGCAAGCTACACAATTTCCGTGGACGTTC	CMQATQFPWTF	IGKV2-24	.	IGKJ1	22	-1	-1	22
1	0.003257328990228013	TGCATGCAAGGTACACACTGGCCTGGAACTTTT	CMQGTHWPGTF	IGKV2-30	.	IGKJ2	23	-1	-1	27
1	0.003257328990228013	TGCATGCAAGGTACACACTGGCCTATCACCTTC	CMQGTHWPITF	IGKV2-30	.	IGKJ5	24	-1	-1	24
1	0.003257328990228013	TGCATGCAAGGCGTACACTGGCTGATCACTTTC	CMQGVHWLITF	IGKV2-30	.	IGKJ4	21	-1	-1	25
1	0.003257328990228013	TGCATGCAAGGCGTACACTGGCCGATCACTTTC	CMQGVHWPITF	IGKV2-30	.	IGKJ4	22	-1	-1	25
1	0.003257328990228013	TGCATGCAAGGAACACGCTGGCCGTTCACTTTT	CMQGTRWPFTF	IGKV2-30	.	IGKJ2	22	-1	-1	26
1	0.003257328990228013	TGCATGCAAGGAACACACTGGCCGTGGACGTAC	CMQGTHWPWTY	IGKV2-30	.	IGKJ1	22	-1	-1	22
1	0.003257328990228013	TGTCACCAATATTATACTACTCCCACTTTT	CHQYYTTPTF	IGKV4-1	.	IGKJ2	22	-1	-1	23
1	0.003257328990228013	TGTCACCAACGTAGCAACTGGCCCACTTTC	CHQRSNWPTF	IGKV3-11	.	IGKJ3	22	-1	-1	23
1	0.003257328990228013	TGTCAGCACTATGGTGGCTCGATCACCTTC	CQHYGGSITF	IGKV3-20	.	IGKJ5	19	-1	-1	18
1	0.003257328990228013	TGTCAGCAGTATGGTAGCTCATCCACTTTC	CQQYGSSSTF	IGKV3-20	.	IGKJ4	20	-1	-1	23
1	0.003257328990228013	TGTCAGCAGTATAATAACTGGCCTCTTTTC	CQQYNNWPLF	IGKV3-15	.	IGKJ4	23	-1	-1	26
1	0.003257328990228013	TGTCAGCAGTATAATAAGCGGTGGACGTTC	CQQYNKRWTF	IGKV3-15	.	IGKJ1	16	-1	-1	20
1	0.003257328990228013	TGTCAGCAGTATAAAGACCGGCCGTCTTTC	CQQYKDRPSF	IGKV3-15	.	IGKJ3	13	-1	-1	25
1	0.003257328990228013	TGTCAACAGAGTTACAGTACCTGGACGTTC	CQQSYSTWTF	IGKV1-39	.	IGKJ1	20	-1	-1	21
1	0.003257328990228013	TGTCAACAGAGTTACAGTACCCACACTTTT	CQQSYSTHTF	IGKV1-39	.	IGKJ2	21	-1	-1	22
1	0.003257328990228013	TGTCAACAGAGTTACAATGAGTGGACGTTT	CQQSYNEWTF	IGKV1-39	.	IGKJ1	15	-1	-1	20
1	0.003257328990228013	TGCCAGCAATATGATAGTTTTTACACTTTT	CQQYDSFYTF	IGKV1-5	.	IGKJ2	18	-1	-1	21
1	0.003257328990228013	TGCCAGCAATATGATAGTTTTTACACTTTT	CQQYDSFYTF	IGKV1D-8	.	IGKJ2	19	-1	-1	21
1	0.003257328990228013	TGCCAACAGTATAATAGTTTATTCACTTTC	CQQYNSLFTF	IGKV1-5	.	IGKJ3	18	-1	-1	19
1	0.003257328990228013	TGCCAACAGTATAATAGTTATTCCACTTTT	CQQYNSYSTF	IGKV1-5	.	IGKJ2	22	-1	-1	23
1	0.003257328990228013	TGCCAACAGTATAATAGTTATGGGACGTTC	CQQYNSYGTF	IGKV1-5	.	IGKJ1	20	-1	-1	22
1	0.003257328990228013	TGCCAACAATATGATAATTATCGGACATTC	CQQYDNYRTF	IGKV1-5	.	IGKJ1	20	-1	-1	22
1	0.003257328990228013	TGCATGCAGGCTCTACGCATGCCGGCTTTC	CMQALRMPAF	IGKV2-28	.	IGKJ4	15	-1	-1	25
1	0.003257328990228013	TGCATGCAAGCTCTACAGTTTCCCTCTTTC	CMQALQFPSF	IGKV2-28	.	IGKJ4	16	-1	-1	25
1	0.003257328990228013	TGCATGCAAGCTCTACAAACGTACACTTTT	CMQALQTYTF	IGKV2-28	.	IGKJ2	19	-1	-1	20
1	0.003257328990228013	TGCATGCAAGGTCTACAAAGTCTTTCTTTC	CMQGLQSLSF	IGKV2-28	.	IGKJ4	18	-1	-1	25
1	0.003257328990228013	TGCATGCAAGGTACACACTGGTGGACGTTC	CMQGTHWWTF	IGKV2-30	.	IGKJ1	20	-1	-1	20
1	0.003257328990228013	TGCATGCAAGGTACACAGGCGTGGACGTTC	CMQGTQAWTF	IGKV2-30	.	IGKJ1	16	-1	-1	19
1	0.003257328990228013	TGCATGCAAGGTATAGACCCGACGTTC	CMQGIDPTF	IGKV2-29	.	IGKJ1	18	-1	-1	20
1	0.003257328990228013	TGTCAGCAGTCTCGGACTTTT	CQQSRTF	IGKV3-20	.	IGKJ2	9	-1	-1	15
