# Supplementary material for: Biomarkers and Immune Repertoire Metrics Identified by Peripheral Blood Transcriptomic Sequencing Reveal the Pathogenesis of COVID-19
Source: Front Immunol. 2021 Aug 24;12:677025. doi: 10.3389/fimmu.2021.677025 (PMC8421539; doi:10.3389/fimmu.2021.677025)
Supplement: Supplementary file 1 [file DataSheet_1.zip › TCR_BCR/IGK/convert.20S039631A.clonotypes.IGK.txt]

count	freq	cdr3nt	cdr3aa	v	d	j	VEnd	DStart	DEnd	JStart
15	0.023076923076923078	TGCATGCAAGCTACACAATTTCCCACCCTC	CMQATQFPTL	IGKV2-24	.	IGKJ5	22	-1	-1	23
12	0.018461538461538463	TGTCAGCAATATAAAAGTTACCCCGTCACCTTC	CQQYKSYPVTF	IGKV1-16	.	IGKJ5	22	-1	-1	25
10	0.015384615384615385	TGTCAGCAGTATAATAACTTGCCTCCGTGGACGTTC	CQQYNNLPPWTF	IGKV3D-15	.	IGKJ1	26	-1	-1	25
9	0.013846153846153847	TGCCAAAGATATGATAGTTATTCCATGTACACTTTT	CQRYDSYSMYTF	IGKV1-5	.	IGKJ2	22	-1	-1	23
9	0.013846153846153847	TGTCAGCAGTATGGTAACTCACCCTACACTTTT	CQQYGNSPYTF	IGKV3-20	.	IGKJ2	22	-1	-1	24
8	0.012307692307692308	TGTCTACAAGATTACAGTTACCCGTACACTTTT	CLQDYSYPYTF	IGKV1-6	.	IGKJ2	22	-1	-1	23
8	0.012307692307692308	TGTCAACATTATGATAATCTTGTCGTCACCTTC	CQHYDNLVVTF	IGKV1-33	.	IGKJ5	19	-1	-1	25
8	0.012307692307692308	TGTCAGGAATATGGTAGTTCACGGACGTTC	CQEYGSSRTF	IGKV3-20	.	IGKJ1	21	-1	-1	22
7	0.010769230769230769	TGTCAACGATATGATGATGTCCCGTCGTACACTTTT	CQRYDDVPSYTF	IGKV1-33	.	IGKJ2	22	-1	-1	26
7	0.010769230769230769	TGTCAGCAGCGTAACACCTGGCCTATCACCTTC	CQQRNTWPITF	IGKV3-11	.	IGKJ5	24	-1	-1	24
7	0.010769230769230769	TGTCAACAGAGTTACAATCACCCGTGGACGTTC	CQQSYNHPWTF	IGKV1-39	.	IGKJ1	15	-1	-1	22
6	0.009230769230769232	TGCCAAAAGTATGATAGTTATTCCATGTACACTTTT	CQKYDSYSMYTF	IGKV1-5	.	IGKJ2	22	-1	-1	23
6	0.009230769230769232	TGTCTACAAGATTACAATTACCCTCGGACGTTC	CLQDYNYPRTF	IGKV1-6	.	IGKJ1	23	-1	-1	25
5	0.007692307692307693	TGTCACCAGACTTACAGTACCCTCCCGTACACTTTT	CHQTYSTLPYTF	IGKV1-39	.	IGKJ2	21	-1	-1	26
5	0.007692307692307693	TGTCAGCAGTATAATAACTGGCCTGTGTCCACTTTT	CQQYNNWPVSTF	IGKV3-15	.	IGKJ2	23	-1	-1	25
5	0.007692307692307693	TGTCAGCAGTATAATAACTGGCCCATGTACACTTTT	CQQYNNWPMYTF	IGKV3-15	.	IGKJ2	22	-1	-1	23
5	0.007692307692307693	TGTCAGCACTATATTGACTCACCTCCAACGTTC	CQHYIDSPPTF	IGKV3D-20	.	IGKJ1	25	-1	-1	27
5	0.007692307692307693	TGTCAGCAGTATGGTAGCTCACCGCTCACTTTC	CQQYGSSPLTF	IGKV3-20	.	IGKJ4	22	-1	-1	22
5	0.007692307692307693	TGTCAGCAGTATGATGACTCACCTTACACTTTT	CQQYDDSPYTF	IGKV3-20	.	IGKJ2	23	-1	-1	24
5	0.007692307692307693	TGTCAGCAATATTATGATGCTCCTCTCACTTTC	CQQYYDAPLTF	IGKV4-1	.	IGKJ4	14	-1	-1	24
5	0.007692307692307693	TGTCAGCAATATTATAGTACTCCTCGGACGTTC	CQQYYSTPRTF	IGKV4-1	.	IGKJ1	27	-1	-1	25
5	0.007692307692307693	TGTCAACAGAGTTACAGTACCCCGTACACTTTT	CQQSYSTPYTF	IGKV1-39	.	IGKJ2	22	-1	-1	23
4	0.006153846153846154	TGTCAACAGCTTAATAGTTATCCTCGGGTGCTCACTTTC	CQQLNSYPRVLTF	IGKV1-9	.	IGKJ4	28	-1	-1	29
4	0.006153846153846154	TGTCAGCTGTATGATACTTCAATAGGGTGGACGTTC	CQLYDTSIGWTF	IGKV3-20	.	IGKJ1	12	-1	-1	26
4	0.006153846153846154	TGTCAGCAGGGTGGATCCTCACGTCGGCTCACTTTC	CQQGGSSRRLTF	IGKV3-20	.	IGKJ4	8	-1	-1	26
4	0.006153846153846154	TGCCAACAGTATGCTGCTTATTTCCACGCGACGTTC	CQQYAAYFHATF	IGKV1-5	.	IGKJ1	11	-1	-1	29
4	0.006153846153846154	TGTCACCAGTATGGTGACCAACCAAGGACGTTC	CHQYGDQPRTF	IGKV3-20	.	IGKJ1	14	-1	-1	25
4	0.006153846153846154	TGTCAGCAGTATGGTAGCTCACCGTGGACGTTC	CQQYGSSPWTF	IGKV3-20	.	IGKJ1	22	-1	-1	22
4	0.006153846153846154	TGTCAGCAGTATGGAAGTCAACCTCTCACTTTC	CQQYGSQPLTF	IGKV3-20	.	IGKJ4	13	-1	-1	24
4	0.006153846153846154	TGTCAGCAGTATACTGACTGGCCTCTCACCTTC	CQQYTDWPLTF	IGKV3-15	.	IGKJ5	23	-1	-1	25
4	0.006153846153846154	TGTCAACAGCTTTATACTTACCCGTACACTTTT	CQQLYTYPYTF	IGKV1-9	.	IGKJ2	22	-1	-1	23
4	0.006153846153846154	TGCCAACAATATAATACTTATTCGTGGACGTTC	CQQYNTYSWTF	IGKV1-5	.	IGKJ1	22	-1	-1	22
4	0.006153846153846154	TGTCAGCAGTATGGTAGCTCACGGACGTTC	CQQYGSSRTF	IGKV3-20	.	IGKJ1	21	-1	-1	22
4	0.006153846153846154	TGCATGAAAACTCGACAACCGTACACTTTT	CMKTRQPYTF	IGKV2-28	.	IGKJ2	17	-1	-1	20
3	0.004615384615384616	TGTCAAAAGTACAACAGTGACCCTCCGGGTTTCACTTTC	CQKYNSDPPGFTF	IGKV1-27	.	IGKJ3	23	-1	-1	30
3	0.004615384615384616	TGTCAGCAATATTATAGTCTTCCGGCGCTCACCTTC	CQQYYSLPALTF	IGKV4-1	.	IGKJ4	17	-1	-1	24
3	0.004615384615384616	TGTCAGCAGTATAATGATTGGCCGTATACTTTT	CQQYNDWPYTF	IGKV3-15	.	IGKJ2	22	-1	-1	23
3	0.004615384615384616	TGTCAGCAGTATAATAACTGGCCTTGGACGTTC	CQQYNNWPWTF	IGKV3-15	.	IGKJ1	23	-1	-1	24
3	0.004615384615384616	TGTCAGCAGCGTCGCAGCTGGCCGCTCACTTTC	CQQRRSWPLTF	IGKV3-11	.	IGKJ4	22	-1	-1	22
3	0.004615384615384616	TGTCAGCAGCGTAACAGCTGGCCTCGGACGTTC	CQQRNSWPRTF	IGKV3-11	.	IGKJ1	23	-1	-1	25
3	0.004615384615384616	TGTCAGCAATTTTATGATACTCTTCGGACGTTC	CQQFYDTLRTF	IGKV4-1	.	IGKJ1	21	-1	-1	25
3	0.004615384615384616	TGTCAGCAATATGGTAGTTCACCTCACACTTTT	CQQYGSSPHTF	IGKV3D-20	.	IGKJ2	24	-1	-1	25
3	0.004615384615384616	TGTCAACAGTTTAATAGTAACCAGTACACTTTT	CQQFNSNQYTF	IGKV1D-13	.	IGKJ2	21	-1	-1	23
3	0.004615384615384616	TGTCAACAGCGTGGCAACTGGCCCCCCACTTTC	CQQRGNWPPTF	IGKV3-11	.	IGKJ4	22	-1	-1	26
3	0.004615384615384616	TGTCAACAGACTTACAGTGTGTCCTGGACGTTC	CQQTYSVSWTF	IGKV1-39	.	IGKJ1	17	-1	-1	24
3	0.004615384615384616	TGTCAACAGACTTACAACTCCCCGTGGACGTTC	CQQTYNSPWTF	IGKV1-39	.	IGKJ1	15	-1	-1	18
3	0.004615384615384616	TGTCAACAGAGTTTCACTACCCCTCGAACTTTT	CQQSFTTPRTF	IGKV1D-39	.	IGKJ2	24	-1	-1	27
3	0.004615384615384616	TGTCAACAGAGTTTCAGAACCCCTTTCACTTTC	CQQSFRTPFTF	IGKV1-39	.	IGKJ3	23	-1	-1	24
3	0.004615384615384616	TGTCAACAGAGTTACAGTACTCCGTACACTTTT	CQQSYSTPYTF	IGKV1-39	.	IGKJ2	19	-1	-1	23
3	0.004615384615384616	TGTCAACAGAGTCACAGTACCCCGTACACCTTT	CQQSHSTPYTF	IGKV1-39	.	IGKJ2	22	-1	-1	23
3	0.004615384615384616	TGTCAACAATATTATCATATTCCGCACACTTTT	CQQYYHIPHTF	IGKV1D-43	.	IGKJ2	14	-1	-1	25
3	0.004615384615384616	TGTCAACAATATTATGGTACTCCCATCACCTTC	CQQYYGTPITF	IGKV4-1	.	IGKJ5	22	-1	-1	24
3	0.004615384615384616	TGCCAACAGTATGAGAGTTATCCAGTCACTTTT	CQQYESYPVTF	IGKV1-5	.	IGKJ2	20	-1	-1	26
3	0.004615384615384616	TGCCAACAGTATATTGCTGTCCCGTGGACGTTC	CQQYIAVPWTF	IGKV1-5	.	IGKJ1	12	-1	-1	22
3	0.004615384615384616	TGCCAACAATACATTGTCTACCCGTGGACGTTC	CQQYIVYPWTF	IGKV1-5	.	IGKJ1	7	-1	-1	22
3	0.004615384615384616	TGCATGCACAATCTGCACGTTCCGCACACTTTT	CMHNLHVPHTF	IGKV2-30	.	IGKJ2	7	-1	-1	25
3	0.004615384615384616	TGCATGCAAGGTCTACAACCTCCGGTCACTTTC	CMQGLQPPVTF	IGKV2-28	.	IGKJ4	22	-1	-1	25
3	0.004615384615384616	TGTCATCAATATTATACTGCTCACACCTTC	CHQYYTAHTF	IGKV4-1	.	IGKJ5	15	-1	-1	23
3	0.004615384615384616	TGTCAGCGGTATGGTAGGACATTCACTTTC	CQRYGRTFTF	IGKV3-20	.	IGKJ3	16	-1	-1	20
3	0.004615384615384616	TGTCAACAGAGTTACAGTGCCGTAACTTTC	CQQSYSAVTF	IGKV1-39	.	IGKJ4	17	-1	-1	24
3	0.004615384615384616	TGCTTGCAAGGTACATACTGGCCGACGTTC	CLQGTYWPTF	IGKV2-30	.	IGKJ1	22	-1	-1	23
2	0.003076923076923077	TGTCAACAGTTTAATAGTTACCCTCACTCATTCACTTTC	CQQFNSYPHSFTF	IGKV1D-13	.	IGKJ3	25	-1	-1	29
2	0.003076923076923077	TGTTACCAGTATGCTAGCTCACCTCCGTGGACGTTC	CYQYASSPPWTF	IGKV3D-20	.	IGKJ1	26	-1	-1	25
2	0.003076923076923077	TGTCACCACTATGGTAGCTCACCTACGTGGACGTTC	CHHYGSSPTWTF	IGKV3-20	.	IGKJ1	28	-1	-1	24
2	0.003076923076923077	TGTCACCAGTATAATCCTTATTCTCCGCTCACTTTC	CHQYNPYSPLTF	IGKV1-5	.	IGKJ4	23	-1	-1	25
2	0.003076923076923077	TGTCACCAATATAATCACTGGCCCCCGTGGACGTTC	CHQYNHWPPWTF	IGKV3-15	.	IGKJ1	22	-1	-1	25
2	0.003076923076923077	TGTCAGCAGTATTATCACTGGCCCCCTCTCACTTTC	CQQYYHWPPLTF	IGKV3-15	.	IGKJ4	22	-1	-1	27
2	0.003076923076923077	TGTCAGCAGTACGATGCCTGGCCGCTACACACTTTT	CQQYDAWPLHTF	IGKV3-15	.	IGKJ2	10	-1	-1	28
2	0.003076923076923077	TGTCAGCAGCGTGCCAACTGGCCCACGTACACTTTT	CQQRANWPTYTF	IGKV3-11	.	IGKJ2	22	-1	-1	26
2	0.003076923076923077	TGTCAGCAGCGTAGCAACTGGCCTCAATTCACTTTC	CQQRSNWPQFTF	IGKV3-11	.	IGKJ3	23	-1	-1	26
2	0.003076923076923077	TGTCAGCAATATGGTACTTCACCTTCGTGGACGTTC	CQQYGTSPSWTF	IGKV3-20	.	IGKJ1	23	-1	-1	25
2	0.003076923076923077	TGTCAACAGGCTAACAGTCACCCTCGCGTCACCTTC	CQQANSHPRVTF	IGKV1-12	.	IGKJ5	17	-1	-1	28
2	0.003076923076923077	TGCCACCAGTATAATCCTTATTCTCCGCTCACATTC	CHQYNPYSPLTF	IGKV1-5	.	IGKJ4	23	-1	-1	25
2	0.003076923076923077	TGCCAGAGGTATGAGAGTCATTCCATGTACACTTTT	CQRYESHSMYTF	IGKV1-5	.	IGKJ2	4	-1	-1	23
2	0.003076923076923077	TGCCAACACTATAATAGTTATTCTCCGTGGACTTTC	CQHYNSYSPWTF	IGKV1-5	.	IGKJ1	23	-1	-1	25
2	0.003076923076923077	TGCCAACAATTTAATAATTATTCTCCGTGGACGTTC	CQQFNNYSPWTF	IGKV1-5	.	IGKJ1	23	-1	-1	25
2	0.003076923076923077	TGCCAACAATATAAGACTTTTTCTCACTTCACTTTC	CQQYKTFSHFTF	IGKV1-5	.	IGKJ3	23	-1	-1	27
2	0.003076923076923077	TGCATGCAATCTCTACAAGCTCCCCGATTCACTTTC	CMQSLQAPRFTF	IGKV2-28	.	IGKJ3	22	-1	-1	26
2	0.003076923076923077	TGTCTACAACACAATTCTTACCCGTGGACGTTC	CLQHNSYPWTF	IGKV1-17	.	IGKJ1	22	-1	-1	22
2	0.003076923076923077	TGTCATCACTATGGTAGCTCACCTCAGACGTTC	CHHYGSSPQTF	IGKV3D-20	.	IGKJ1	24	-1	-1	26
2	0.003076923076923077	TGTCATCAGAGTTACACTACCCCTAACACCTTC	CHQSYTTPNTF	IGKV1-39	.	IGKJ5	24	-1	-1	26
2	0.003076923076923077	TGTCACCAGTATAATAACTGGCCTCGAACTTTT	CHQYNNWPRTF	IGKV3-15	.	IGKJ2	23	-1	-1	27
2	0.003076923076923077	TGTCACCAATATGCTACCTCACCGTGGACGTTC	CHQYATSPWTF	IGKV3-20	.	IGKJ1	22	-1	-1	22
2	0.003076923076923077	TGTCAGCTTTATGGTAGTTTCGCGTTCACTTTC	CQLYGSFAFTF	IGKV3-20	.	IGKJ2	16	-1	-1	26
2	0.003076923076923077	TGTCAGCTTTATGGTAGTTTCGCGTTCACTTTC	CQLYGSFAFTF	IGKV3-20	.	IGKJ5	16	-1	-1	25
2	0.003076923076923077	TGTCAGCACTATGCAAACTCACCGTGGACGTTC	CQHYANSPWTF	IGKV3-20	.	IGKJ1	22	-1	-1	22
2	0.003076923076923077	TGTCAGCACTATGATGGCTCACCTCTCACTTTC	CQHYDGSPLTF	IGKV3D-20	.	IGKJ4	24	-1	-1	24
2	0.003076923076923077	TGTCAGCAGTTTGGTAGTTCACCTCTGACGTTC	CQQFGSSPLTF	IGKV3D-20	.	IGKJ1	24	-1	-1	26
2	0.003076923076923077	TGTCAGCAGTTTGGTAGCTCACCAGTGACGTTC	CQQFGSSPVTF	IGKV3-20	.	IGKJ1	22	-1	-1	26
2	0.003076923076923077	TGTCAGCAGTTTGATAGTCTCCCTCCCACTTTT	CQQFDSLPPTF	IGKV1D-33	.	IGKJ2	25	-1	-1	26
2	0.003076923076923077	TGTCAGCAGTTCGGCAGCTCACCTCTGACGTTC	CQQFGSSPLTF	IGKV3D-20	.	IGKJ1	24	-1	-1	26
2	0.003076923076923077	TGTCAGCAGTCTGGTAGCTCACCGTGGACGTTC	CQQSGSSPWTF	IGKV3-20	.	IGKJ1	22	-1	-1	22
2	0.003076923076923077	TGTCAGCAGTGTGAAAATTCACCCCTCACCTTC	CQQCENSPLTF	IGKV3-20	.	IGKJ5	9	-1	-1	25
2	0.003076923076923077	TGTCAGCAGTATGCTACCTCAACGGGGACGTTC	CQQYATSTGTF	IGKV3-20	.	IGKJ1	20	-1	-1	21
2	0.003076923076923077	TGTCAGCAGTATGGTGGCTCACCTCTCACTTTC	CQQYGGSPLTF	IGKV3D-20	.	IGKJ4	24	-1	-1	24
2	0.003076923076923077	TGTCAGCAGTATGGTACGTCACCTCGAACCTTC	CQQYGTSPRTF	IGKV3D-20	.	IGKJ5	24	-1	-1	27
2	0.003076923076923077	TGTCAGCAGTATGGTAGCTCACCTGCGACGTTC	CQQYGSSPATF	IGKV3-20	.	IGKJ1	23	-1	-1	26
2	0.003076923076923077	TGTCAGCAGTATGGTAGCTCACCGTACACTTTT	CQQYGSSPYTF	IGKV3-20	.	IGKJ2	22	-1	-1	23
2	0.003076923076923077	TGTCAGCAGTATGGTAGCTCAATTCTCACTTTC	CQQYGSSILTF	IGKV3-20	.	IGKJ4	20	-1	-1	24
2	0.003076923076923077	TGTCAGCAGTATGATACCTCACCTCTGACGTTC	CQQYDTSPLTF	IGKV3D-20	.	IGKJ1	24	-1	-1	26
2	0.003076923076923077	TGTCAGCAGTATAATAACTGGCCTGAAACTTTT	CQQYNNWPETF	IGKV3-15	.	IGKJ2	23	-1	-1	27
2	0.003076923076923077	TGTCAGCAGTATAACAAGTGGCCTCTCACTTTC	CQQYNKWPLTF	IGKV3-15	.	IGKJ4	23	-1	-1	24
2	0.003076923076923077	TGTCAGCAGCATAATGACTGGCCTCGGACGTTC	CQQHNDWPRTF	IGKV3-15	.	IGKJ1	23	-1	-1	25
2	0.003076923076923077	TGTCAGCAATGTTATAGTATGCCGTACACTTTT	CQQCYSMPYTF	IGKV4-1	.	IGKJ2	18	-1	-1	23
2	0.003076923076923077	TGTCAGCAATATTCTAGTACTCCGCTCACTTTC	CQQYSSTPLTF	IGKV4-1	.	IGKJ4	22	-1	-1	22
2	0.003076923076923077	TGTCAGCAATATGGTGATTCCCCGGAGACCTTC	CQQYGDSPETF	IGKV3-20	.	IGKJ1	14	-1	-1	26
2	0.003076923076923077	TGTCAGCAATATGGTAACTCACCGTACACTTTT	CQQYGNSPYTF	IGKV3-20	.	IGKJ2	22	-1	-1	23
2	0.003076923076923077	TGTCAGCAACTTAATACTTATCCCTTCTCTTTC	CQQLNTYPFSF	IGKV1-9	.	IGKJ1	19	-1	-1	30
2	0.003076923076923077	TGTCAACATTTCAATAGTTACCCGTACACGTTT	CQHFNSYPYTF	IGKV1D-13	.	IGKJ2	22	-1	-1	23
2	0.003076923076923077	TGTCAACACAGTTTCACTACCCCGTACACTTTT	CQHSFTTPYTF	IGKV1-39	.	IGKJ2	22	-1	-1	23
2	0.003076923076923077	TGTCAACAGTTTAATAGTTATCCTCTCACTTTC	CQQFNSYPLTF	IGKV1D-13	.	IGKJ4	24	-1	-1	24
2	0.003076923076923077	TGTCAACAGTTTAATAGTTACCCTCGAACCTTC	CQQFNSYPRTF	IGKV1D-13	.	IGKJ5	24	-1	-1	27
2	0.003076923076923077	TGTCAACAGTATTATAGTGCACCGCACACTTTT	CQQYYSAPHTF	IGKV1-8	.	IGKJ2	17	-1	-1	25
2	0.003076923076923077	TGTCAACAGTATAATGACTGGCCTGAAACTTTT	CQQYNDWPETF	IGKV3-15	.	IGKJ2	23	-1	-1	27
2	0.003076923076923077	TGTCAACAGTACTATAGTATGCCTCGGACGTTC	CQQYYSMPRTF	IGKV1D-43	.	IGKJ1	18	-1	-1	25
2	0.003076923076923077	TGTCAACAGACTAATAATTTCCCGTGGACGTTC	CQQTNNFPWTF	IGKV1-12	.	IGKJ1	22	-1	-1	22
2	0.003076923076923077	TGTCAACAGAGTTTCACCACCCCTCGGACTTTT	CQQSFTTPRTF	IGKV1D-39	.	IGKJ2	24	-1	-1	27
2	0.003076923076923077	TGTCAACAGAGTTACAGTATGCCGCTCTCTTTC	CQQSYSMPLSF	IGKV1-39	.	IGKJ4	18	-1	-1	22
2	0.003076923076923077	TGTCAACAGAGTTACAGTACCCCGCTCACTTTC	CQQSYSTPLTF	IGKV1-39	.	IGKJ4	22	-1	-1	22
2	0.003076923076923077	TGTCAACAGAGTAACAGCATTCCCCTCACTTTC	CQQSNSIPLTF	IGKV1-39	.	IGKJ4	16	-1	-1	24
2	0.003076923076923077	TGTCAACAATATGCTGACTGGCCTCGGACTTTT	CQQYADWPRTF	IGKV3-15	.	IGKJ2	23	-1	-1	27
2	0.003076923076923077	TGTCAACAATATGATAATCTCCCTCTCACTTTC	CQQYDNLPLTF	IGKV1D-33	.	IGKJ3	24	-1	-1	25
2	0.003076923076923077	TGTCAACAACATCATCGTTCCCCCTGGACGTTC	CQQHHRSPWTF	IGKV1-39	.	IGKJ1	7	-1	-1	24
2	0.003076923076923077	TGTCAAGAGAGTCACACTACCCCTCGCGCGTTC	CQESHTTPRAF	IGKV1D-39	.	IGKJ1	24	-1	-1	28
2	0.003076923076923077	TGTCAAAGTTATAAAATTTATCCTCAGACTTTT	CQSYKIYPQTF	IGKV1D-13	.	IGKJ2	25	-1	-1	27
2	0.003076923076923077	TGTCAAAAGTATAACAATGTCCCATTCACTTTC	CQKYNNVPFTF	IGKV1-27	.	IGKJ3	22	-1	-1	23
2	0.003076923076923077	TGCCTACAGTATAATACTTATCCTCTCACTTTC	CLQYNTYPLTF	IGKV1-5	.	IGKJ4	20	-1	-1	24
2	0.003076923076923077	TGCCTACAATATTTTGATAATTTGCGGACCTTC	CLQYFDNLRTF	IGKV1-5	.	IGKJ1	11	-1	-1	25
2	0.003076923076923077	TGCCAGCAGTATTTTGGTTATATCCGGACGTTC	CQQYFGYIRTF	IGKV1-5	.	IGKJ1	11	-1	-1	25
2	0.003076923076923077	TGCCAACACTATAATACTTACCCGTGGACGTTC	CQHYNTYPWTF	IGKV1-5	.	IGKJ1	19	-1	-1	22
2	0.003076923076923077	TGCCAACAGTATAATTCTTACCCTCCCACTTTC	CQQYNSYPPTF	IGKV1D-16	.	IGKJ4	25	-1	-1	26
2	0.003076923076923077	TGCCAACAGTATAATGGTTATTCTCGGACTTTC	CQQYNGYSRTF	IGKV1-5	.	IGKJ3	23	-1	-1	27
2	0.003076923076923077	TGCCAACAGTATAATGATTATTCTCCGACATTC	CQQYNDYSPTF	IGKV1-5	.	IGKJ1	23	-1	-1	26
2	0.003076923076923077	TGCCAACAGTATAATAGTTACCCTTACACTTTT	CQQYNSYPYTF	IGKV1-16	.	IGKJ2	23	-1	-1	24
2	0.003076923076923077	TGCCAACAATATAGTAATTACCCTCTCACTTTC	CQQYSNYPLTF	IGKV1D-16	.	IGKJ4	24	-1	-1	24
2	0.003076923076923077	TGCCAAGAATACAATAATTATTCTCGGACGTTC	CQEYNNYSRTF	IGKV1-5	.	IGKJ1	23	-1	-1	25
2	0.003076923076923077	TGCATGCACAATCTGCACGTTCCGCACACTTTT	CMHNLHVPHTF	IGKV2D-29	.	IGKJ2	7	-1	-1	25
2	0.003076923076923077	TGCATGCAACGTGTGGAGTTTCCTCTCACCTTC	CMQRVEFPLTF	IGKV2-40	.	IGKJ3	23	-1	-1	25
2	0.003076923076923077	TGCATGCAAGCTCTACAAACTCCTCTCACTTTC	CMQALQTPLTF	IGKV2D-28	.	IGKJ4	24	-1	-1	24
2	0.003076923076923077	TGCATGCAAGCTCTACAAACTCCTCGGACTTTT	CMQALQTPRTF	IGKV2-28	.	IGKJ2	31	-1	-1	27
2	0.003076923076923077	TGCATGCAAGGTACACAACTCCCGTACACTTTT	CMQGTQLPYTF	IGKV2-24	.	IGKJ2	17	-1	-1	23
2	0.003076923076923077	TGCATGCAAAGTCTGCAAATTCCACTCACTTTC	CMQSLQIPLTF	IGKV2-28	.	IGKJ4	22	-1	-1	24
2	0.003076923076923077	TGTCAGCACCGTAGCAACTGGATCTCCTTC	CQHRSNWISF	IGKV3-11	.	IGKJ5	20	-1	-1	20
2	0.003076923076923077	TGTCAGCAGTATGGTAGCCCGTGGACGTTC	CQQYGSPWTF	IGKV3-20	.	IGKJ1	17	-1	-1	19
2	0.003076923076923077	TGTCAGCAGCGTAGCGCCTTGTGGACGTTC	CQQRSALWTF	IGKV3-11	.	IGKJ1	14	-1	-1	20
2	0.003076923076923077	TGTCAGGAATATGGGAGTTCACGGACGTTC	CQEYGSSRTF	IGKV3-20	.	IGKJ1	21	-1	-1	22
2	0.003076923076923077	TGTCAACAATATTATACTTCTCACACTTTC	CQQYYTSHTF	IGKV4-1	.	IGKJ5	15	-1	-1	23
2	0.003076923076923077	TGCCAACAGTATAATAGTTATTCGACGTTC	CQQYNSYSTF	IGKV1-5	.	IGKJ1	22	-1	-1	23
2	0.003076923076923077	TGCCAACAGTACTTTAGTCTGTTCACTTTC	CQQYFSLFTF	IGKV1-16	.	IGKJ3	10	-1	-1	21
2	0.003076923076923077	TGCATGAAAGCTCGACAACCGTACACTTTT	CMKARQPYTF	IGKV2-28	.	IGKJ2	17	-1	-1	20
2	0.003076923076923077	TGTCAACACCGGAGGGCTTTC	CQHRRAF	IGKV3-11	.	IGKJ4	4	-1	-1	16
1	0.0015384615384615385	TGTCAACGGCGAGACAACTGGCCTCCGATCCCTTTTTTC	CQRRDNWPPIPFF	IGKV3-11	.	IGKJ3	23	-1	-1	35
1	0.0015384615384615385	TCCCACCAGTATAATCCTTATTCTCCGCTCACATTC	SHQYNPYSPLTF	IGKV1-5	.	IGKJ4	23	-1	-1	25
1	0.0015384615384615385	TGTCGCGACAGCAGCAGTTGGCCCCGTCTCACTTTC	CRDSSSWPRLTF	IGKV3-11	.	IGKJ4	3	-1	-1	27
1	0.0015384615384615385	TGTCACCAATATGAGGACTCGCCTCCGGGCACCTTC	CHQYEDSPPGTF	IGKV3-20	.	IGKJ4	12	-1	-1	29
1	0.0015384615384615385	TGTCAGCACTGTGGTAGCTCAAATAGGATCACTTTC	CQHCGSSNRITF	IGKV3-20	.	IGKJ4	20	-1	-1	28
1	0.0015384615384615385	TGTCAGCAGTATGGTAGCTCACCTCCGCTCACTTTC	CQQYGSSPPLTF	IGKV3D-20	.	IGKJ4	26	-1	-1	25
1	0.0015384615384615385	TGTCAGCAGTATGGTAGCTCACCCCCGTACACTTTT	CQQYGSSPPYTF	IGKV3D-20	.	IGKJ2	26	-1	-1	26
1	0.0015384615384615385	TGTCAGCAGTATGGTAGCTCACCCACGTGGACGTTC	CQQYGSSPTWTF	IGKV3-20	.	IGKJ1	22	-1	-1	22
1	0.0015384615384615385	TGTCAGCAGTATAATGACTGGCCTCCGAGAGCGTTC	CQQYNDWPPRAF	IGKV3D-15	.	IGKJ1	26	-1	-1	31
1	0.0015384615384615385	TGTCAGCAGTATAATAACTGGCCCCTTCTCACTTTC	CQQYNNWPLLTF	IGKV3-15	.	IGKJ4	22	-1	-1	27
1	0.0015384615384615385	TGTCAGCAGCGTGGCATCCGGCATCTGCACACTTTT	CQQRGIRHLHTF	IGKV3D-11	.	IGKJ2	24	-1	-1	28
1	0.0015384615384615385	TGTCAGCAGCGTGGCAGCTGGCCCCTGCTCACTTTC	CQQRGSWPLLTF	IGKV3-11	.	IGKJ4	22	-1	-1	26
1	0.0015384615384615385	TGTCAGCAGCGTAGCAACTGGCCTTCGTACACTTTT	CQQRSNWPSYTF	IGKV3-11	.	IGKJ2	23	-1	-1	26
1	0.0015384615384615385	TGTCAGCAGCGTAGCAACTGGCCTCAATTCACTCTC	CQQRSNWPQFTL	IGKV3-11	.	IGKJ3	23	-1	-1	26
1	0.0015384615384615385	TGTCAGCAGCGTAGCAACTGGCCCTCATTCACTTTC	CQQRSNWPSFTF	IGKV3-11	.	IGKJ3	22	-1	-1	26
1	0.0015384615384615385	TGTCAGCAGGATTATAACTTACCTCCGATCACCTTC	CQQDYNLPPITF	IGKV3D-7	.	IGKJ5	26	-1	-1	25
1	0.0015384615384615385	TGTCAGCAATATTATAGTACTCCTCATATCACCTTC	CQQYYSTPHITF	IGKV4-1	.	IGKJ5	23	-1	-1	27
1	0.0015384615384615385	TGTCAGCAATATTATAGTACTCCGTCGATCACCTTC	CQQYYSTPSITF	IGKV4-1	.	IGKJ5	22	-1	-1	24
1	0.0015384615384615385	TGTCAGCAATATCATATCTGGCTCCGGCTCACTTTC	CQQYHIWLRLTF	IGKV3D-15	.	IGKJ4	26	-1	-1	26
1	0.0015384615384615385	TGTCAACAGTATGATAATCTCCTCCCATTCACTTTC	CQQYDNLLPFTF	IGKV1-33	.	IGKJ3	21	-1	-1	26
1	0.0015384615384615385	TGTCAACAGCGTAGCAGCTGGCCCCTGCTCACTTTC	CQQRSSWPLLTF	IGKV3-11	.	IGKJ4	22	-1	-1	26
1	0.0015384615384615385	TGTCAACAGACTTACACCACCCTCCCGTACAGTTTT	CQQTYTTLPYSF	IGKV1-12	.	IGKJ2	15	-1	-1	26
1	0.0015384615384615385	TGTCAACAGAGTTATACTACCCCTCCGCTCACTTTC	CQQSYTTPPLTF	IGKV1D-39	.	IGKJ4	26	-1	-1	25
1	0.0015384615384615385	TGTCAACAGAGTTACACTGCCCCTCGGTACACCTTT	CQQSYTAPRYTF	IGKV1D-39	.	IGKJ2	24	-1	-1	26
1	0.0015384615384615385	TGTCAACAGAGTTACAGTACCCTCATGTACACTTTT	CQQSYSTLMYTF	IGKV1-39	.	IGKJ2	21	-1	-1	23
1	0.0015384615384615385	TGTCAACAGAGTTACAGTACCCCCTCGATCACCTTC	CQQSYSTPSITF	IGKV1-39	.	IGKJ5	22	-1	-1	24
1	0.0015384615384615385	TGTCAACAATTTGGTAACTCACCTCTGTACACGTTC	CQQFGNSPLYTF	IGKV3D-20	.	IGKJ1	24	-1	-1	30
1	0.0015384615384615385	TGTCAACAAAGTTATAGTACCCTCTCGTGGACGTTC	CQQSYSTLSWTF	IGKV1-39	.	IGKJ1	21	-1	-1	25
1	0.0015384615384615385	TGTCAACAAAGTTATAGTACCCTCTCGTGGACGTTC	CQQSYSTLSWTF	IGKV1D-43	.	IGKJ1	21	-1	-1	25
1	0.0015384615384615385	TGTAAGCAGTATGGTACCACACCTCCGTGGACGTTC	CKQYGTTPPWTF	IGKV3D-20	.	IGKJ1	26	-1	-1	25
1	0.0015384615384615385	TGCCAGCAGCGTAGGAACTGGCCTCCGGGGACGTTC	CQQRRNWPPGTF	IGKV3D-11	.	IGKJ1	27	-1	-1	28
1	0.0015384615384615385	TGCCAACAGTATAATAGTTATTCTCCGTACCCTTTT	CQQYNSYSPYPF	IGKV1-5	.	IGKJ2	23	-1	-1	26
1	0.0015384615384615385	TGCCAACAGTATAATAGTTATTCTCCGGACACTTTT	CQQYNSYSPDTF	IGKV1-5	.	IGKJ2	23	-1	-1	28
1	0.0015384615384615385	TGCCAACAATTTAATAATTATTCTCCGTGGGCGTTC	CQQFNNYSPWAF	IGKV1-5	.	IGKJ1	23	-1	-1	25
1	0.0015384615384615385	TGCCAAAGATATGATAGTTATTCCTGGTACACTTTT	CQRYDSYSWYTF	IGKV1-5	.	IGKJ2	22	-1	-1	26
1	0.0015384615384615385	TGCCAAAACTATGATGATTATTCCAGGTTCAGTTTT	CQNYDDYSRFSF	IGKV1-5	.	IGKJ2	22	-1	-1	32
1	0.0015384615384615385	TGCATGCAATCTCTACAAGCTCCCCGATTCACTTTC	CMQSLQAPRFTF	IGKV2-26	.	IGKJ3	8	-1	-1	26
1	0.0015384615384615385	TGCATGCAAGCTCTACAAACTCCTCCGGAAACTTTC	CMQALQTPPETF	IGKV2D-28	.	IGKJ4	28	-1	-1	30
1	0.0015384615384615385	TGCATGCAAGCTCTACAAACTCCTCAGATCACCTTC	CMQALQTPQITF	IGKV2D-28	.	IGKJ5	24	-1	-1	26
1	0.0015384615384615385	TGCATGCAAAGTATACAGCTTCCCCAATTCACTTTC	CMQSIQLPQFTF	IGKV2D-29	.	IGKJ3	22	-1	-1	26
1	0.0015384615384615385	TATTACCAGTATGCTAGCTCACCTCCGTGGACGTTC	YYQYASSPPWTF	IGKV3D-20	.	IGKJ1	26	-1	-1	25
1	0.0015384615384615385	TGTTTACAGAATTCTAGGGCCCCGTTCACTTTT	CLQNSRAPFTF	IGKV1-17	.	IGKJ2	8	-1	-1	26
1	0.0015384615384615385	TGTCTCCAATATGTTGATTTTGCGTGGACGTTC	CLQYVDFAWTF	IGKV1-6	.	IGKJ1	8	-1	-1	22
1	0.0015384615384615385	TGTCTACAGCATAATTCTTACCCGTTCACTTTT	CLQHNSYPFTF	IGKV1-17	.	IGKJ2	22	-1	-1	26
1	0.0015384615384615385	TGTCTACAGCATAATTCTTACCCGTGGACGTTC	CLQHNSYPWTF	IGKV1-17	.	IGKJ1	22	-1	-1	22
1	0.0015384615384615385	TGTCTACAGCACAATAGTTACCCGCTCACTTTC	CLQHNSYPLTF	IGKV1-17	.	IGKJ4	22	-1	-1	22
1	0.0015384615384615385	TGTCTACAGGATTACTATTTCCCTCCCTCTTTT	CLQDYYFPPSF	IGKV1-6	.	IGKJ2	23	-1	-1	28
1	0.0015384615384615385	TGTCATCAGAGTACTAGTTCACCTCACACTTTT	CHQSTSSPHTF	IGKV6-21	.	IGKJ2	23	-1	-1	25
1	0.0015384615384615385	TGTCATCAGAGTAGTAGTCTCCCGCCCAGTTTC	CHQSSSLPPSF	IGKV6D-21	.	IGKJ4	17	-1	-1	22
1	0.0015384615384615385	TGTCACCAGTTTGGTAGTTTCCCTCACACTTTC	CHQFGSFPHTF	IGKV3-20	.	IGKJ4	16	-1	-1	26
1	0.0015384615384615385	TGTCACCAGTATGGGACCTCACCGTACACCTTT	CHQYGTSPYTF	IGKV3-20	.	IGKJ2	22	-1	-1	23
1	0.0015384615384615385	TGTCACCAGTATAATAACTGGCCTCGGACGTTC	CHQYNNWPRTF	IGKV3-15	.	IGKJ1	23	-1	-1	25
1	0.0015384615384615385	TGTCACCAGAGTTACACTACCCCTAACACCTTC	CHQSYTTPNTF	IGKV1-39	.	IGKJ5	24	-1	-1	26
1	0.0015384615384615385	TGTCACCAATATTATAGACTTCCGCAGACGTTC	CHQYYRLPQTF	IGKV4-1	.	IGKJ1	16	-1	-1	26
1	0.0015384615384615385	TGTCACCAATATACTACCTCACCGTGGACGTTC	CHQYTTSPWTF	IGKV3-20	.	IGKJ1	22	-1	-1	22
1	0.0015384615384615385	TGTCAGCACAATTTTAATTCTCCGCTCACTTTC	CQHNFNSPLTF	IGKV1D-43	.	IGKJ4	4	-1	-1	22
1	0.0015384615384615385	TGTCAGCAGTTTGCTGGCTCACCTTTCACTTTC	CQQFAGSPFTF	IGKV3-20	.	IGKJ3	23	-1	-1	24
1	0.0015384615384615385	TGTCAGCAGTTTGCCAGCTCACCTCTGACGTTC	CQQFASSPLTF	IGKV3D-20	.	IGKJ1	24	-1	-1	26
1	0.0015384615384615385	TGTCAGCAGTATGGTGATTCGCCTCCGACGTTC	CQQYGDSPPTF	IGKV3-20	.	IGKJ1	14	-1	-1	26
1	0.0015384615384615385	TGTCAGCAGTATGGTACCTCACCTTACATTTTT	CQQYGTSPYIF	IGKV3-20	.	IGKJ2	23	-1	-1	24
1	0.0015384615384615385	TGTCAGCAGTATGGTAGCTCTCTGTACACTTTT	CQQYGSSLYTF	IGKV3-20	.	IGKJ2	19	-1	-1	22
1	0.0015384615384615385	TGTCAGCAGTATGGTAGCTCCCCATTCACTTTC	CQQYGSSPFTF	IGKV3-20	.	IGKJ3	19	-1	-1	23
1	0.0015384615384615385	TGTCAGCAGTATGGTAGCTCACCTTCCTCCTTC	CQQYGSSPSSF	IGKV3-20	.	IGKJ5	23	-1	-1	28
1	0.0015384615384615385	TGTCAGCAGTATGGTAACTCACCCTGGACGTTC	CQQYGNSPWTF	IGKV3-20	.	IGKJ1	22	-1	-1	24
1	0.0015384615384615385	TGTCAGCAGTATGATAACTCAGGGTTCACTTTC	CQQYDNSGFTF	IGKV3-20	.	IGKJ3	20	-1	-1	24
1	0.0015384615384615385	TGTCAGCAGTATGAACACTGGCCTGGGACGTTC	CQQYEHWPGTF	IGKV3-15	.	IGKJ1	23	-1	-1	25
1	0.0015384615384615385	TGTCAGCAGTATAGTAACTCACCGTACACTTTT	CQQYSNSPYTF	IGKV3-20	.	IGKJ2	22	-1	-1	23
1	0.0015384615384615385	TGTCAGCAGTATAATAGTCCACCTCCAACTTTT	CQQYNSPPPTF	IGKV3D-20	.	IGKJ2	25	-1	-1	27
1	0.0015384615384615385	TGTCAGCAGTATAATAACTGGCCTCTCACTTTC	CQQYNNWPLTF	IGKV3-15	.	IGKJ4	23	-1	-1	24
1	0.0015384615384615385	TGTCAGCAGTATAATAACTGGCCCTTCACTTTC	CQQYNNWPFTF	IGKV3-15	.	IGKJ3	22	-1	-1	24
1	0.0015384615384615385	TGTCAGCAGTATAATAACTGGCCCGAAACTTTT	CQQYNNWPETF	IGKV3-15	.	IGKJ2	22	-1	-1	27
1	0.0015384615384615385	TGTCAGCAGCGTTACAGCTGGCCTCTCACTTTC	CQQRYSWPLTF	IGKV3-11	.	IGKJ4	23	-1	-1	24
1	0.0015384615384615385	TGTCAGCAGCGTGCCAACTGGCCTCGAACGTTC	CQQRANWPRTF	IGKV3-11	.	IGKJ1	23	-1	-1	27
1	0.0015384615384615385	TGTCAGCAGCGTAGCAACTGGCCTCTCACTTTC	CQQRSNWPLTF	IGKV3-11	.	IGKJ4	23	-1	-1	24
1	0.0015384615384615385	TGTCAGCAGCGTAGCAACTGGCCCCTGACGTTC	CQQRSNWPLTF	IGKV3-11	.	IGKJ1	22	-1	-1	26
1	0.0015384615384615385	TGTCAGCAGCGTAGCAACTGGCCGCTCACCTTC	CQQRSNWPLTF	IGKV3-11	.	IGKJ5	22	-1	-1	25
1	0.0015384615384615385	TGTCAGCAGCGTAGCAACTGGCGGCCCACTTTC	CQQRSNWRPTF	IGKV3-11	.	IGKJ4	21	-1	-1	26
1	0.0015384615384615385	TGTCAGCAGCGTAACAGCTGGCCTCTCACTTTC	CQQRNSWPLTF	IGKV3-11	.	IGKJ4	23	-1	-1	24
1	0.0015384615384615385	TGTCAGCAGGATTATCACTTACCGCTCACCTTC	CQQDYHLPLTF	IGKV3-7	.	IGKJ4	22	-1	-1	22
1	0.0015384615384615385	TGTCAGCAGGATTATGACTTACCGTGGACGTTC	CQQDYDLPWTF	IGKV3-7	.	IGKJ1	22	-1	-1	22
1	0.0015384615384615385	TGTCAGCAGAGTTATAGTCCCCCCCTCACCTTC	CQQSYSPPLTF	IGKV1D-39	.	IGKJ5	22	-1	-1	25
1	0.0015384615384615385	TGTCAGCAGAGTTACAGTTCCCCGTGGACGTTC	CQQSYSSPWTF	IGKV1-39	.	IGKJ1	22	-1	-1	18
1	0.0015384615384615385	TGTCAGCAGAATGATAATTGGCCTCGAACGTTC	CQQNDNWPRTF	IGKV3-15	.	IGKJ1	23	-1	-1	27
1	0.0015384615384615385	TGTCAGCAATTTTATGATTCTCTTCGGACGTTC	CQQFYDSLRTF	IGKV4-1	.	IGKJ1	14	-1	-1	25
1	0.0015384615384615385	TGTCAGCAATATTATGAATCTCCGTACACTTTT	CQQYYESPYTF	IGKV4-1	.	IGKJ2	14	-1	-1	23
1	0.0015384615384615385	TGTCAGCAATATTATAGTACTCCTAGGACGTTC	CQQYYSTPRTF	IGKV4-1	.	IGKJ1	27	-1	-1	25
1	0.0015384615384615385	TGTCAGCAATATTATAATACTCCTGACACTTTC	CQQYYNTPDTF	IGKV4-1	.	IGKJ4	23	-1	-1	26
1	0.0015384615384615385	TGTCAGCAATATGGTGGGTCACCTCTCACTTTC	CQQYGGSPLTF	IGKV3D-20	.	IGKJ4	24	-1	-1	24
1	0.0015384615384615385	TGTCAGCAATATAGTTACTCACCGCTCACATTC	CQQYSYSPLTF	IGKV3-20	.	IGKJ4	22	-1	-1	22
1	0.0015384615384615385	TGTCAGCAATATAATAGTCTTCCAATCACTTTC	CQQYNSLPITF	IGKV4-1	.	IGKJ3	17	-1	-1	25
1	0.0015384615384615385	TGTCAGCAATATAATAACTGGCCGTGGACGTTC	CQQYNNWPWTF	IGKV3-15	.	IGKJ1	22	-1	-1	22
1	0.0015384615384615385	TGTCAGCAATATAATAACTGGCCGCTCACTTTC	CQQYNNWPLTF	IGKV3-15	.	IGKJ4	22	-1	-1	22
1	0.0015384615384615385	TGTCAGCAACTTTATGATTACCCTCTCACTTTC	CQQLYDYPLTF	IGKV1-13	.	IGKJ4	23	-1	-1	24
1	0.0015384615384615385	TGTCAGCAACTTAAGAGTTACCCTCTCACTTTC	CQQLKSYPLTF	IGKV1D-13	.	IGKJ4	24	-1	-1	24
1	0.0015384615384615385	TGTCAGAAGTATAACAGTGCCCCGCTCACTTTC	CQKYNSAPLTF	IGKV1-27	.	IGKJ4	22	-1	-1	22
1	0.0015384615384615385	TGTCAACATCTTGATAGTTACATTTTCACTTTC	CQHLDSYIFTF	IGKV1-9	.	IGKJ3	20	-1	-1	24
1	0.0015384615384615385	TGTCAACATCTTGATAGTTACATTTTCACTTTC	CQHLDSYIFTF	IGKV1D-13	.	IGKJ3	20	-1	-1	24
1	0.0015384615384615385	TGTCAACACTATAATAACTGGCCTCGGACGTTC	CQHYNNWPRTF	IGKV3D-15	.	IGKJ1	24	-1	-1	25
1	0.0015384615384615385	TGTCAACAGTTTAATAGTTACCCATTCACTTTC	CQQFNSYPFTF	IGKV1D-13	.	IGKJ3	22	-1	-1	23
1	0.0015384615384615385	TGTCAACAGTATTATGATACTCCTATGGCGTTC	CQQYYDTPMAF	IGKV4-1	.	IGKJ1	24	-1	-1	28
1	0.0015384615384615385	TGTCAACAGTATTATAGTTTCCCTCCGACGTTC	CQQYYSFPPTF	IGKV1D-8	.	IGKJ1	26	-1	-1	26
1	0.0015384615384615385	TGTCAACAGTATTATAGTTTCCCGTGGACATTC	CQQYYSFPWTF	IGKV1D-8	.	IGKJ1	22	-1	-1	22
1	0.0015384615384615385	TGTCAACAGTATTATAGTTCACCGCACAGTTTT	CQQYYSSPHSF	IGKV1D-43	.	IGKJ2	17	-1	-1	25
1	0.0015384615384615385	TGTCAACAGTATTATAGTTACCTTCTCACTTTC	CQQYYSYLLTF	IGKV1-8	.	IGKJ4	21	-1	-1	24
1	0.0015384615384615385	TGTCAACAGTATTATAGTTACCCTCGGACGTTC	CQQYYSYPRTF	IGKV1-8	.	IGKJ1	23	-1	-1	25
1	0.0015384615384615385	TGTCAACAGTATGATGATCTCCCTCTCAGTTTC	CQQYDDLPLSF	IGKV1D-33	.	IGKJ4	24	-1	-1	24
1	0.0015384615384615385	TGTCAACAGTATGATAGTTATCCGCTCACTTTC	CQQYDSYPLTF	IGKV1-5	.	IGKJ4	20	-1	-1	22
1	0.0015384615384615385	TGTCAACAGTATGATAATCTCCTCCTCACTTTC	CQQYDNLLLTF	IGKV1-33	.	IGKJ4	21	-1	-1	24
1	0.0015384615384615385	TGTCAACAGTATAATAGTTATTCTCCTATGTTC	CQQYNSYSPMF	IGKV1-5	.	IGKJ1	23	-1	-1	29
1	0.0015384615384615385	TGTCAACAGTATAATAACTGGCCTATCACCTTC	CQQYNNWPITF	IGKV3-15	.	IGKJ5	24	-1	-1	24
1	0.0015384615384615385	TGTCAACAGCTTTATACTTACCCTCGAACTTTC	CQQLYTYPRTF	IGKV1-9	.	IGKJ4	23	-1	-1	27
1	0.0015384615384615385	TGTCAACAGCTTAATAGTTACCCGGTCACTTTC	CQQLNSYPVTF	IGKV1-9	.	IGKJ3	22	-1	-1	25
1	0.0015384615384615385	TGTCAACAGGCTAACAGTTTCCCCTACACTTTT	CQQANSFPYTF	IGKV1-12	.	IGKJ2	22	-1	-1	24
1	0.0015384615384615385	TGTCAACAGGCTAACAGTGTCCCGTACACTTTT	CQQANSVPYTF	IGKV1-12	.	IGKJ2	22	-1	-1	23
1	0.0015384615384615385	TGTCAACAGGCTAACAGTATCCCTCCGGACTTC	CQQANSIPPDF	IGKV1-12	.	IGKJ5	23	-1	-1	29
1	0.0015384615384615385	TGTCAACAGACTAACACTTTCCCATACACCTTT	CQQTNTFPYTF	IGKV1-12	.	IGKJ2	22	-1	-1	24
1	0.0015384615384615385	TGTCAACAGAGTTACCGTATCCCGGTCACTTTT	CQQSYRIPVTF	IGKV1-39	.	IGKJ4	22	-1	-1	25
1	0.0015384615384615385	TGTCAACAGAGTTACGGTATTCCTCGGACTTTC	CQQSYGIPRTF	IGKV1-39	.	IGKJ1	18	-1	-1	25
1	0.0015384615384615385	TGTCAACAGAGTTACGGTACTCCGTACACTTTT	CQQSYGTPYTF	IGKV1-39	.	IGKJ2	19	-1	-1	23
1	0.0015384615384615385	TGTCAACAGAGTTACGATGTTTCGTGGACGTTC	CQQSYDVSWTF	IGKV1-39	.	IGKJ1	14	-1	-1	22
1	0.0015384615384615385	TGTCAACAGAGTTACACTACCCCTCGCACTTTT	CQQSYTTPRTF	IGKV1D-39	.	IGKJ2	24	-1	-1	26
1	0.0015384615384615385	TGTCAACAGAGTTACACTACCCCTCGGACTTTT	CQQSYTTPRTF	IGKV1D-39	.	IGKJ2	24	-1	-1	27
1	0.0015384615384615385	TGTCAACAGAGTTACAGTTCCCCGTGGACGTTC	CQQSYSSPWTF	IGKV1-39	.	IGKJ1	22	-1	-1	18
1	0.0015384615384615385	TGTCAACAGAGTTACAGTTCCCCGTACACTTTT	CQQSYSSPYTF	IGKV1-39	.	IGKJ2	22	-1	-1	23
1	0.0015384615384615385	TGTCAACAGAGTTACAGTTCGCCGTGGACGTTC	CQQSYSSPWTF	IGKV1-39	.	IGKJ1	17	-1	-1	22
1	0.0015384615384615385	TGTCAACAGAGTTACAGTATCCCTTTCACTTTC	CQQSYSIPFTF	IGKV1-39	.	IGKJ4	23	-1	-1	25
1	0.0015384615384615385	TGTCAACAGAGTTACAGTACCCCTCGTACTTTT	CQQSYSTPRTF	IGKV1D-39	.	IGKJ2	24	-1	-1	27
1	0.0015384615384615385	TGTCAACAGAGTTACAGTACCCCTCACACTTTC	CQQSYSTPHTF	IGKV1D-39	.	IGKJ4	24	-1	-1	26
1	0.0015384615384615385	TGTCAACAGAGTTACAATATCCCGGTCACTTTC	CQQSYNIPVTF	IGKV1-39	.	IGKJ4	22	-1	-1	25
1	0.0015384615384615385	TGTCAACAGAGTTACAATACCCCCTACACTTTT	CQQSYNTPYTF	IGKV1-39	.	IGKJ2	22	-1	-1	24
1	0.0015384615384615385	TGTCAACAGAGTTACAAGATCCCGTACAGTTTT	CQQSYKIPYSF	IGKV1-39	.	IGKJ2	15	-1	-1	23
1	0.0015384615384615385	TGTCAACAGAGTTACAAAACCCCGTGGACGTTC	CQQSYKTPWTF	IGKV1-39	.	IGKJ1	22	-1	-1	22
1	0.0015384615384615385	TGTCAACAGAGTCATGGTCGTCCGTACAATTTC	CQQSHGRPYNF	IGKV1-39	.	IGKJ3	11	-1	-1	29
1	0.0015384615384615385	TGTCAACAGAGTGACAATTTCCCTGTCACCTTC	CQQSDNFPVTF	IGKV1-39	.	IGKJ5	15	-1	-1	25
1	0.0015384615384615385	TGTCAACAGAGTGACAATATGCCGCTCACTTTC	CQQSDNMPLTF	IGKV1-39	.	IGKJ4	15	-1	-1	22
1	0.0015384615384615385	TGTCAACAATTTAATAGTTATCCCTTCACCTTC	CQQFNSYPFTF	IGKV1D-13	.	IGKJ5	19	-1	-1	25
1	0.0015384615384615385	TGTCAACAATATTATCGTACTCCATTCACTTTC	CQQYYRTPFTF	IGKV4-1	.	IGKJ3	22	-1	-1	23
1	0.0015384615384615385	TGTCAACAACTTCATAGTTACCCGGTCACTTTC	CQQLHSYPVTF	IGKV1-9	.	IGKJ4	22	-1	-1	25
1	0.0015384615384615385	TGTCAACAACATCATCGTTCCCCCTGGACGTTC	CQQHHRSPWTF	IGKV1-12	.	IGKJ1	7	-1	-1	24
1	0.0015384615384615385	TGTCAAAAATATAACGGTGACCCCTTCACTTTC	CQKYNGDPFTF	IGKV1-27	.	IGKJ3	22	-1	-1	24
1	0.0015384615384615385	TGCTTGCAAGGTATACACTTTCCTCGAACGTTC	CLQGIHFPRTF	IGKV2-29	.	IGKJ1	23	-1	-1	27
1	0.0015384615384615385	TGCCTACAGTATAATAGTTATTCTCGAACTTTT	CLQYNSYSRTF	IGKV1-5	.	IGKJ2	27	-1	-1	27
1	0.0015384615384615385	TGCCAACATTATAATAATTATCCCGTCACTTTT	CQHYNNYPVTF	IGKV1-5	.	IGKJ2	20	-1	-1	26
1	0.0015384615384615385	TGCCAACACTATAATAGTTTCCCGGCTACGTTC	CQHYNSFPATF	IGKV1-5	.	IGKJ1	18	-1	-1	27
1	0.0015384615384615385	TGCCAACACCATAATAGTTTTTCAAAGACGTTC	CQHHNSFSKTF	IGKV1-5	.	IGKJ1	22	-1	-1	26
1	0.0015384615384615385	TGCCAACAGTATAATTTTTACCCTCCCACTTTC	CQQYNFYPPTF	IGKV1D-16	.	IGKJ4	25	-1	-1	26
1	0.0015384615384615385	TGCCAACAGTATAATAGTTTTCCCTACACTTTT	CQQYNSFPYTF	IGKV1-5	.	IGKJ2	18	-1	-1	24
1	0.0015384615384615385	TGCCAACAGTATAATAGTTATTCGTGGACGTTC	CQQYNSYSWTF	IGKV1-5	.	IGKJ1	22	-1	-1	22
1	0.0015384615384615385	TGCCAACAGTATAATAGTTATTCGTACACTTTT	CQQYNSYSYTF	IGKV1-5	.	IGKJ2	22	-1	-1	23
1	0.0015384615384615385	TGCCAACAGTATAATAGTTACTCGTGGACGTTC	CQQYNSYSWTF	IGKV1-5	.	IGKJ1	19	-1	-1	22
1	0.0015384615384615385	TGCCAACAGTATAATAGTTACCCGCTCACTTTC	CQQYNSYPLTF	IGKV1-16	.	IGKJ4	22	-1	-1	22
1	0.0015384615384615385	TGCCAACAGTACAGTAGTTACCCTCTCACTTTC	CQQYSSYPLTF	IGKV1D-16	.	IGKJ4	24	-1	-1	24
1	0.0015384615384615385	TGCCAACAATATTATAATTATATCCGGACGTTC	CQQYYNYIRTF	IGKV1-5	.	IGKJ1	20	-1	-1	25
1	0.0015384615384615385	TGCCAACAATATGATTCTTTGCCGCTCACTTTC	CQQYDSLPLTF	IGKV1-16	.	IGKJ4	11	-1	-1	22
1	0.0015384615384615385	TGCCAACAATATGATGCTTATCCGTGGACCTTC	CQQYDAYPWTF	IGKV1-5	.	IGKJ1	11	-1	-1	22
1	0.0015384615384615385	TGCCAACAATATAGTAGTTATCCTCTCACTTTC	CQQYSSYPLTF	IGKV1D-16	.	IGKJ4	24	-1	-1	24
1	0.0015384615384615385	TGCCAACAATATAATAGTTACCCTCTCACCTTC	CQQYNSYPLTF	IGKV1D-16	.	IGKJ4	24	-1	-1	24
1	0.0015384615384615385	TGCCAACAATACAGTACTTATCCGTGGACGTTC	CQQYSTYPWTF	IGKV1-5	.	IGKJ1	20	-1	-1	22
1	0.0015384615384615385	TGCCAAGAGTATAATAGTCATTCGTGGACGTTC	CQEYNSHSWTF	IGKV1-5	.	IGKJ1	22	-1	-1	22
1	0.0015384615384615385	TGCCAAGAATATAATACTGATTTTCGGACGTTC	CQEYNTDFRTF	IGKV1-5	.	IGKJ1	15	-1	-1	25
1	0.0015384615384615385	TGCCAAACGTATGGTGGTGATTCGTGGACGTTC	CQTYGGDSWTF	IGKV1-5	.	IGKJ1	5	-1	-1	22
1	0.0015384615384615385	TGCATGCAAGTTCTACAAACTCCTCCGACGTTC	CMQVLQTPPTF	IGKV2D-28	.	IGKJ1	26	-1	-1	26
1	0.0015384615384615385	TGCATGCAAGCTCTACAAACTCCTCGGACGTTC	CMQALQTPRTF	IGKV2D-28	.	IGKJ1	24	-1	-1	25
1	0.0015384615384615385	TGCATGCAAGCTCTACAAACCCTAGGGACTTTT	CMQALQTLGTF	IGKV2-28	.	IGKJ2	25	-1	-1	27
1	0.0015384615384615385	TGCATGCAAGCTACACATTTTCCGTACACTTTT	CMQATHFPYTF	IGKV2-24	.	IGKJ2	22	-1	-1	23
1	0.0015384615384615385	TGCATGCAAGGTCTACAAACTCCTCGGACGTTC	CMQGLQTPRTF	IGKV2D-28	.	IGKJ1	24	-1	-1	25
1	0.0015384615384615385	TGCATGCAAGGTACACACTGGCCTTTCAATGTC	CMQGTHWPFNV	IGKV2-30	.	IGKJ3	23	-1	-1	24
1	0.0015384615384615385	TGCATGCAAGGTACACACTGGCCGCTCACTTTC	CMQGTHWPLTF	IGKV2-30	.	IGKJ4	22	-1	-1	22
1	0.0015384615384615385	TGCATGCAAGGTACACAGTGGCCTCTCACTTTC	CMQGTQWPLTF	IGKV2D-30	.	IGKJ4	24	-1	-1	24
1	0.0015384615384615385	TGCATGCAAACTACACACTGGCCTCGGACGTTC	CMQTTHWPRTF	IGKV2D-30	.	IGKJ1	24	-1	-1	25
1	0.0015384615384615385	TGTCTACAGCATAATACTTGGTTCACTTTC	CLQHNTWFTF	IGKV1-17	.	IGKJ4	15	-1	-1	22
1	0.0015384615384615385	TGTCAGCACTATGGTAGCTCAGTGGCGTTC	CQHYGSSVAF	IGKV3-20	.	IGKJ1	20	-1	-1	25
1	0.0015384615384615385	TGTCAGCAGTATTCTCACTCACCTTCTTTC	CQQYSHSPSF	IGKV3-15	.	IGKJ4	11	-1	-1	25
1	0.0015384615384615385	TGTCAGCAGTATTCTCACTCACCTTCTTTC	CQQYSHSPSF	IGKV3-20	.	IGKJ4	11	-1	-1	25
1	0.0015384615384615385	TGTCAGCAGTATTACAGCTGGAAAACTTTT	CQQYYSWKTF	IGKV3-7	.	IGKJ2	13	-1	-1	24
1	0.0015384615384615385	TGTCAGCAGTATAATGACTGGTACACTTTC	CQQYNDWYTF	IGKV3-15	.	IGKJ2	20	-1	-1	20
1	0.0015384615384615385	TGTCAGCAGTATAATAACTGGCCCTCTTTT	CQQYNNWPSF	IGKV3-15	.	IGKJ2	22	-1	-1	25
1	0.0015384615384615385	TGTCAGCAATATTATGGTATGTGGACGTTC	CQQYYGMWTF	IGKV4-1	.	IGKJ1	18	-1	-1	20
1	0.0015384615384615385	TGTCAACAGTATGATAATCTCCCCACTTTC	CQQYDNLPTF	IGKV1-33	.	IGKJ4	22	-1	-1	23
1	0.0015384615384615385	TGCATGCAAGGTCTACACCCCTTCACTTTC	CMQGLHPFTF	IGKV2-29	.	IGKJ4	18	-1	-1	22
1	0.0015384615384615385	TGCATGCAAGGTATACACCTCCTCACTTTC	CMQGIHLLTF	IGKV2-29	.	IGKJ4	19	-1	-1	21
1	0.0015384615384615385	TGTCAGCAGTATGGGTTCACTTTC	CQQYGFTF	IGKV3-20	.	IGKJ3	13	-1	-1	15
1	0.0015384615384615385	TGCCAACACTATAATAACAATTTT	CQHYNNNF	IGKV1-16	.	IGKJ4	15	-1	-1	20
1	0.0015384615384615385	TGTCAGCAGCGTAGCAACTTC	CQQRSNF	IGKV3-11	.	IGKJ5	18	-1	-1	17
