# Supplementary material for: Biomarkers and Immune Repertoire Metrics Identified by Peripheral Blood Transcriptomic Sequencing Reveal the Pathogenesis of COVID-19
Source: Front Immunol. 2021 Aug 24;12:677025. doi: 10.3389/fimmu.2021.677025 (PMC8421539; doi:10.3389/fimmu.2021.677025)
Supplement: Supplementary file 1 [file DataSheet_1.zip › TCR_BCR/IGK/convert.20S039633A.clonotypes.IGK.txt]

count	freq	cdr3nt	cdr3aa	v	d	j	VEnd	DStart	DEnd	JStart
7	0.026923076923076925	TGTCTACAGCATAATAGTTACCCGTACACTTTT	CLQHNSYPYTF	IGKV1-17	.	IGKJ2	22	-1	-1	23
7	0.026923076923076925	TGTCAACAGTTTAACAATTACCCTTTTTTC	CQQFNNYPFF	IGKV1-13	.	IGKJ3	23	-1	-1	26
5	0.019230769230769232	TGTCAACAACTTAATACTTACCCGTTCACTTTC	CQQLNTYPFTF	IGKV1-9	.	IGKJ3	22	-1	-1	24
4	0.015384615384615385	TGTCAACTATATGATACCTCACCTCCCATGTACACTTTT	CQLYDTSPPMYTF	IGKV3D-20	.	IGKJ2	25	-1	-1	26
4	0.015384615384615385	TGTCAGCAATATTATAGTACTCCGTACACTTTT	CQQYYSTPYTF	IGKV4-1	.	IGKJ2	22	-1	-1	23
4	0.015384615384615385	TGTCAACAGTATTATGAGTCCCCGTACACTTTT	CQQYYESPYTF	IGKV1D-43	.	IGKJ2	14	-1	-1	23
4	0.015384615384615385	TGTCAACAGAGTTACAGTTCCCCCTACACTTTT	CQQSYSSPYTF	IGKV1-39	.	IGKJ2	22	-1	-1	24
4	0.015384615384615385	TGTCAACAATGTTTAAGCAATCCTCCCACTTTC	CQQCLSNPPTF	IGKV4-1	.	IGKJ4	9	-1	-1	26
3	0.011538461538461539	TGTCAGCAGTATGGTAGTTCACCTGGGTGGGTCACTTTC	CQQYGSSPGWVTF	IGKV3-20	.	IGKJ4	28	-1	-1	31
3	0.011538461538461539	TGTCAGCAGTATAATACCTGGCCCCCTCGGCTGACTTTC	CQQYNTWPPRLTF	IGKV3-15	.	IGKJ4	22	-1	-1	29
3	0.011538461538461539	TGTCAGCACTATGGTACCTCACCTCCGTACACTTTT	CQHYGTSPPYTF	IGKV3D-20	.	IGKJ2	26	-1	-1	26
3	0.011538461538461539	TGTCAGCACTACGGTAGCTCACCGTACACTTTT	CQHYGSSPYTF	IGKV3-20	.	IGKJ2	22	-1	-1	23
3	0.011538461538461539	TGTCAGCAGTATGGTTCCTCACCTCTCACTTTC	CQQYGSSPLTF	IGKV3D-20	.	IGKJ4	24	-1	-1	24
3	0.011538461538461539	TGTCAGCAGTATGGTAGCTCATCTCATCCCTTC	CQQYGSSSHPF	IGKV3D-20	.	IGKJ5	24	-1	-1	28
3	0.011538461538461539	TGTCAACAGTATCGTAATCTGCCGATCACCTTC	CQQYRNLPITF	IGKV1-33	.	IGKJ5	19	-1	-1	22
3	0.011538461538461539	TGTCAACAGACTTACAGTACCCCTCTTACTTTC	CQQTYSTPLTF	IGKV1D-39	.	IGKJ4	24	-1	-1	27
3	0.011538461538461539	TGTCAACAGAGTTACAGCACCCTCTGGACGTTC	CQQSYSTLWTF	IGKV1-39	.	IGKJ1	21	-1	-1	24
3	0.011538461538461539	TGTCAACAACTTAATGGTTTCTTGATCACCTTC	CQQLNGFLITF	IGKV1-9	.	IGKJ5	18	-1	-1	23
3	0.011538461538461539	TGTCAAAAGGCTAACAGTTTCCCGTACACTTTT	CQKANSFPYTF	IGKV1-12	.	IGKJ2	22	-1	-1	23
3	0.011538461538461539	TGCCAACAATATGATACTAATTCGTACACCTTT	CQQYDTNSYTF	IGKV1-5	.	IGKJ2	22	-1	-1	23
3	0.011538461538461539	TGCATGCAAGCTCTAGAAAGTATGCTCACTTTC	CMQALESMLTF	IGKV2-28	.	IGKJ4	18	-1	-1	23
2	0.007692307692307693	TGTCAGCAGTATAATGACTGGCCTCCCCCGTACACTTTT	CQQYNDWPPPYTF	IGKV3-15	.	IGKJ2	23	-1	-1	29
2	0.007692307692307693	TGTCAGCAGTATAATAACTGGCCTCCGGGTAGGGCGTTC	CQQYNNWPPGRAF	IGKV3D-15	.	IGKJ1	27	-1	-1	34
2	0.007692307692307693	TGTCAGCTGTATGGGAGTTCACCTCCGTACACCTTT	CQLYGSSPPYTF	IGKV3D-20	.	IGKJ2	26	-1	-1	26
2	0.007692307692307693	TGTCAGCACCGTAGCAACTGGTCTCCCGTCACCTTC	CQHRSNWSPVTF	IGKV3-11	.	IGKJ5	20	-1	-1	28
2	0.007692307692307693	TGTCAGCAGTATGGTGACTCACCGGAGTACACTTTT	CQQYGDSPEYTF	IGKV3-20	.	IGKJ2	22	-1	-1	26
2	0.007692307692307693	TGTCAGCAATATTCTTCTACTCCAACGTGGACGTTC	CQQYSSTPTWTF	IGKV4-1	.	IGKJ1	22	-1	-1	24
2	0.007692307692307693	TGTCAGCAATATTATGATACTCCTCCGTTTACTTTC	CQQYYDTPPFTF	IGKV4-1	.	IGKJ4	23	-1	-1	30
2	0.007692307692307693	TGTCAGCAACGTAACAACCGGCAACCCCTCACTTTC	CQQRNNRQPLTF	IGKV3D-11	.	IGKJ4	22	-1	-1	27
2	0.007692307692307693	TGTCAACACTATGATAGTTATTCTCCGGCGACGTTC	CQHYDSYSPATF	IGKV1-5	.	IGKJ1	23	-1	-1	29
2	0.007692307692307693	TGTCAACAATATTATAGTACTCTCTCGCTCACTTTC	CQQYYSTLSLTF	IGKV4-1	.	IGKJ4	21	-1	-1	25
2	0.007692307692307693	TGTCACCAATATTATCGTTCCCCTCACACTTTT	CHQYYRSPHTF	IGKV4-1	.	IGKJ2	14	-1	-1	25
2	0.007692307692307693	TGTCAGCAGTATTTGGGTACTCCGTACACTTTT	CQQYLGTPYTF	IGKV4-1	.	IGKJ2	22	-1	-1	23
2	0.007692307692307693	TGTCAGCAGTATAATAACTGGCCCTTCACTTTC	CQQYNNWPFTF	IGKV3-15	.	IGKJ3	22	-1	-1	24
2	0.007692307692307693	TGTCAGCAATATTTTAGTATTCCTTTCACTTTC	CQQYFSIPFTF	IGKV4-1	.	IGKJ3	23	-1	-1	24
2	0.007692307692307693	TGTCAGCAATATCATACTACTCCATACACTTTT	CQQYHTTPYTF	IGKV4-1	.	IGKJ2	22	-1	-1	24
2	0.007692307692307693	TGTCAGCAACGTAGCAACTGGCCGTACACTTTT	CQQRSNWPYTF	IGKV3-11	.	IGKJ2	22	-1	-1	23
2	0.007692307692307693	TGTCAGCAACATATTACTACTCCTCACACTTTC	CQQHITTPHTF	IGKV4-1	.	IGKJ4	23	-1	-1	26
2	0.007692307692307693	TGTCAACAGTTTAATTTTTACCCTCTCACTTTC	CQQFNFYPLTF	IGKV1D-13	.	IGKJ3	24	-1	-1	25
2	0.007692307692307693	TGTCAACAGTATCATTCTTACCCTCGAACTTTT	CQQYHSYPRTF	IGKV1-8	.	IGKJ2	23	-1	-1	27
2	0.007692307692307693	TGTCAACAGTACAGTAGTTCACCGATCACCTTT	CQQYSSSPITF	IGKV3-20	.	IGKJ5	22	-1	-1	22
2	0.007692307692307693	TGTCAACAGCTTAATAGTTATCCGTGGACGTTC	CQQLNSYPWTF	IGKV1-9	.	IGKJ1	19	-1	-1	22
2	0.007692307692307693	TGTCAACAGGCTTACATCTTCCCCTACACTTTT	CQQAYIFPYTF	IGKV1-39	.	IGKJ2	15	-1	-1	24
2	0.007692307692307693	TGTCAACAGACTTTCACTAATTCGCTCACTTTC	CQQTFTNSLTF	IGKV1-39	.	IGKJ4	9	-1	-1	22
2	0.007692307692307693	TGTCAACAGACCTACAGTATGCCTCGAGCGTTC	CQQTYSMPRAF	IGKV1-39	.	IGKJ1	18	-1	-1	28
2	0.007692307692307693	TGTCAACAGAGTTACAGTTCCCTCTTCACTTTC	CQQSYSSLFTF	IGKV1-39	.	IGKJ4	21	-1	-1	25
2	0.007692307692307693	TGTCAAAAGTATAACAGTGCCCCGCTCACTTTC	CQKYNSAPLTF	IGKV1-27	.	IGKJ4	22	-1	-1	22
2	0.007692307692307693	TGCCTACAGTATAATACTTATCCTCTCACTTTC	CLQYNTYPLTF	IGKV1D-16	.	IGKJ4	24	-1	-1	24
2	0.007692307692307693	TGCCAAAAGTATGAGTTTTACCCGTACACTTTT	CQKYEFYPYTF	IGKV1-5	.	IGKJ2	11	-1	-1	23
2	0.007692307692307693	TGCATGCAAGTTACACAGTTTCCTCGGACGTTC	CMQVTQFPRTF	IGKV2-18	.	IGKJ1	27	-1	-1	25
2	0.007692307692307693	TGCATGCAAGCTACACAATTTCCGATCACTTTC	CMQATQFPITF	IGKV2-24	.	IGKJ4	22	-1	-1	25
2	0.007692307692307693	TGTCAGCAGTATGGTAGCTCACTCCTTTTC	CQQYGSSLLF	IGKV3-20	.	IGKJ4	21	-1	-1	26
2	0.007692307692307693	TGTCAACAGCATAATGACTGGCCGACGTTC	CQQHNDWPTF	IGKV3-15	.	IGKJ1	22	-1	-1	23
2	0.007692307692307693	TGTCAACAGAGTTTCTCTACGCCTCTTTTT	CQQSFSTPLF	IGKV1-39	.	IGKJ2	12	-1	-1	26
2	0.007692307692307693	TGTCAACAGAGTTACACCCCGCTCACTTTC	CQQSYTPLTF	IGKV1-39	.	IGKJ4	15	-1	-1	19
2	0.007692307692307693	TGCCAACAATATTATCGTTATTCGACGTTC	CQQYYRYSTF	IGKV1-5	.	IGKJ1	22	-1	-1	23
2	0.007692307692307693	TGTCAGCACTTCTACACTTTT	CQHFYTF	IGKV3-20	.	IGKJ2	7	-1	-1	12
2	0.007692307692307693	TGTCAACAGGCTAACACTTTC	CQQANTF	IGKV1-12	.	IGKJ3	20	-1	-1	14
1	0.0038461538461538464	TGTCACCAGTATAATAACTGGCCTCCATCGATCACCTTC	CHQYNNWPPSITF	IGKV3D-15	.	IGKJ5	25	-1	-1	26
1	0.0038461538461538464	TGTCAGCAGTATAATAACTGGCCCCCCATGTACACTTTT	CQQYNNWPPMYTF	IGKV3-15	.	IGKJ2	22	-1	-1	26
1	0.0038461538461538464	TGTCAGCAGCGTTGGAACTGGCCTCCGCAGCTCACTTTC	CQQRWNWPPQLTF	IGKV3-11	.	IGKJ4	23	-1	-1	29
1	0.0038461538461538464	TGTCAGCAGCGTGGCAGCTGGCCCCTTCCCCTCACCTTT	CQQRGSWPLPLTF	IGKV3-11	.	IGKJ4	22	-1	-1	30
1	0.0038461538461538464	TGTCAGCAACGTAGCAGCTGGCCTCCCGGGACCACTTTC	CQQRSSWPPGTTF	IGKV3-11	.	IGKJ3	23	-1	-1	32
1	0.0038461538461538464	TGCATGCAGGCTACACAATCTCCCCCCATGTACACTTTT	CMQATQSPPMYTF	IGKV2-24	.	IGKJ2	22	-1	-1	26
1	0.0038461538461538464	TGCATGCAAGATACACATTGGCCTCCCCCGATCACCTTC	CMQDTHWPPPITF	IGKV2D-30	.	IGKJ5	25	-1	-1	28
1	0.0038461538461538464	TGTCAGCTGTATGGTACTTCACCTCTGTTCACTTTC	CQLYGTSPLFTF	IGKV3D-20	.	IGKJ3	24	-1	-1	27
1	0.0038461538461538464	TGTCAGCGCTATGGTAGCTCACGTCCGAACACTTTT	CQRYGSSRPNTF	IGKV3D-20	.	IGKJ2	26	-1	-1	28
1	0.0038461538461538464	TGTCAGCAGTATTTTAATTCACTTCCGGGGACTTTT	CQQYFNSLPGTF	IGKV3-20	.	IGKJ2	11	-1	-1	30
1	0.0038461538461538464	TGTCAGCAGTATGGTAGCTCACCTTTATTCTCTTTC	CQQYGSSPLFSF	IGKV3-20	.	IGKJ3	23	-1	-1	25
1	0.0038461538461538464	TGTCAGCAGTATGGTAGCTCACCCCTGTACACTTTT	CQQYGSSPLYTF	IGKV3-20	.	IGKJ2	22	-1	-1	25
1	0.0038461538461538464	TGTCAGCAGTATGGTAACTCACCTCTGTACTCTTTT	CQQYGNSPLYSF	IGKV3D-20	.	IGKJ2	24	-1	-1	25
1	0.0038461538461538464	TGTCAGCAGTATGGTAACTCACCCCTGTACACTTTT	CQQYGNSPLYTF	IGKV3-20	.	IGKJ2	22	-1	-1	25
1	0.0038461538461538464	TGTCAGCAGTATGATAGGACCCGCGTGTACACTTTT	CQQYDRTRVYTF	IGKV3-20	.	IGKJ2	16	-1	-1	25
1	0.0038461538461538464	TGTCAGCAGTATAATAAGTGGCCTCCGCTCACTTTC	CQQYNKWPPLTF	IGKV3-15	.	IGKJ4	23	-1	-1	25
1	0.0038461538461538464	TGTCAGCAATATTATAGTACTCCTCCGTACACTTTT	CQQYYSTPPYTF	IGKV4-1	.	IGKJ2	23	-1	-1	26
1	0.0038461538461538464	TGTCAGGAGTATGGTAGTTCATTTCCGCTCACTTTC	CQEYGSSFPLTF	IGKV3-20	.	IGKJ4	20	-1	-1	25
1	0.0038461538461538464	TGTCAACAGTATGATAATCTCCTCGGGCTCACTTTC	CQQYDNLLGLTF	IGKV1-33	.	IGKJ4	21	-1	-1	26
1	0.0038461538461538464	TGCCAACAGTATAGTAGAAATTTTCAATTCACTTTC	CQQYSRNFQFTF	IGKV1-5	.	IGKJ3	16	-1	-1	26
1	0.0038461538461538464	TGCATGCAAGCTCTACAAACTCCTCCGCTCACTTTC	CMQALQTPPLTF	IGKV2D-28	.	IGKJ4	26	-1	-1	25
1	0.0038461538461538464	TGTTATCAATATACAGATTATCCGTGGACATTC	CYQYTDYPWTF	IGKV1-6	.	IGKJ1	2	-1	-1	22
1	0.0038461538461538464	TGTCTGCAACATAATAGCTTCCCTCGGACTTTC	CLQHNSFPRTF	IGKV1D-17	.	IGKJ3	24	-1	-1	27
1	0.0038461538461538464	TGTCTGCAAGATTACGATTTCCCGCTCACTTTT	CLQDYDFPLTF	IGKV1-6	.	IGKJ4	22	-1	-1	22
1	0.0038461538461538464	TGTCTGCAAGATTACACTTACCCATTCACTTTC	CLQDYTYPFTF	IGKV1-6	.	IGKJ3	22	-1	-1	23
1	0.0038461538461538464	TGTCTACAGTATAATAGTTACCCATACTCTTTT	CLQYNSYPYSF	IGKV1-16	.	IGKJ2	22	-1	-1	24
1	0.0038461538461538464	TGTCTACAGCGTTACAACTGGCCGCTCACTTTC	CLQRYNWPLTF	IGKV3-11	.	IGKJ4	22	-1	-1	22
1	0.0038461538461538464	TGTCTACAGCATAGTACTTACCCTCTAACGTTC	CLQHSTYPLTF	IGKV1D-17	.	IGKJ1	24	-1	-1	27
1	0.0038461538461538464	TGTCTACAGGATTACACTTACCCCCTCACTTTC	CLQDYTYPLTF	IGKV1-6	.	IGKJ4	22	-1	-1	24
1	0.0038461538461538464	TGTCTACAACATAATACTTACCCGTGGACGTTC	CLQHNTYPWTF	IGKV1-6	.	IGKJ1	22	-1	-1	22
1	0.0038461538461538464	TGTCACCAGAGTTTTTCTTTACCGTGGACGTTC	CHQSFSLPWTF	IGKV6-21	.	IGKJ1	11	-1	-1	22
1	0.0038461538461538464	TGTCACCAATATTTTGGTGCTCCGTACACCTTT	CHQYFGAPYTF	IGKV4-1	.	IGKJ2	22	-1	-1	23
1	0.0038461538461538464	TGTCACCAATATTTTAGTCCTCCTCAAACGTTC	CHQYFSPPQTF	IGKV4-1	.	IGKJ1	23	-1	-1	27
1	0.0038461538461538464	TGTCACCAATATTATAGTAATCCTCAGACGTTC	CHQYYSNPQTF	IGKV4-1	.	IGKJ1	23	-1	-1	26
1	0.0038461538461538464	TGTCACCAATATCATGGTAGTCCTCGGACGTTC	CHQYHGSPRTF	IGKV4-1	.	IGKJ1	27	-1	-1	25
1	0.0038461538461538464	TGTCACCAACTTAATAGTTACCCTCAGACCTTC	CHQLNSYPQTF	IGKV1-9	.	IGKJ5	23	-1	-1	27
1	0.0038461538461538464	TGTCAGCACTATATGAGTTTGCCTCTCACTTTC	CQHYMSLPLTF	IGKV3-15	.	IGKJ4	12	-1	-1	24
1	0.0038461538461538464	TGTCAGCAGTATCATAACTGGCCTAGGACTTTT	CQQYHNWPRTF	IGKV3-15	.	IGKJ2	26	-1	-1	27
1	0.0038461538461538464	TGTCAGCAGTATGCCTCCGCACCTCTCACTTTT	CQQYASAPLTF	IGKV3-20	.	IGKJ4	12	-1	-1	24
1	0.0038461538461538464	TGTCAGCAGTATGGTAGCTCACCTTACACTTTT	CQQYGSSPYTF	IGKV3-20	.	IGKJ2	23	-1	-1	24
1	0.0038461538461538464	TGTCAGCAGTATAGTAACTGGCGGGGGACTTTC	CQQYSNWRGTF	IGKV3-15	.	IGKJ3	21	-1	-1	27
1	0.0038461538461538464	TGTCAGCAGTATAATCACTGGCCGCTCACTTTC	CQQYNHWPLTF	IGKV3-15	.	IGKJ4	22	-1	-1	22
1	0.0038461538461538464	TGTCAGCAGTATAATAGCTGGCCGCTCACTTTC	CQQYNSWPLTF	IGKV3-15	.	IGKJ4	22	-1	-1	22
1	0.0038461538461538464	TGTCAGCAGTATAATAACTGGCCCCGGACGTTC	CQQYNNWPRTF	IGKV3-15	.	IGKJ1	22	-1	-1	25
1	0.0038461538461538464	TGTCAGCAGTATAATAAGTGGCCGCTCACTTTC	CQQYNKWPLTF	IGKV3-15	.	IGKJ4	22	-1	-1	15
1	0.0038461538461538464	TGTCAGCAGCGTGCCAACTGGCCTCTCACTTTC	CQQRANWPLTF	IGKV3-11	.	IGKJ4	23	-1	-1	24
1	0.0038461538461538464	TGTCAGCAGCGTACCAACTGGCCTCGGACTTTT	CQQRTNWPRTF	IGKV3-11	.	IGKJ2	23	-1	-1	27
1	0.0038461538461538464	TGTCAGCAGCATGGTGGCTCACCGTACACTTTT	CQQHGGSPYTF	IGKV3-20	.	IGKJ2	22	-1	-1	23
1	0.0038461538461538464	TGTCAGCAGGATGGTAGCTCTCCCCCCACTTTC	CQQDGSSPPTF	IGKV3-20	.	IGKJ4	19	-1	-1	26
1	0.0038461538461538464	TGTCAGCAATATTATTATACTCCAGGCACTTTT	CQQYYYTPGTF	IGKV4-1	.	IGKJ2	22	-1	-1	26
1	0.0038461538461538464	TGTCAGCAATATTATAGTGTTCCATTCACCTTC	CQQYYSVPFTF	IGKV4-1	.	IGKJ4	17	-1	-1	25
1	0.0038461538461538464	TGTCAGCAATATTATAGTAGTCCCACCGCTTTT	CQQYYSSPTAF	IGKV4-1	.	IGKJ2	22	-1	-1	28
1	0.0038461538461538464	TGTCAGCAATATCACAGTGCTCCGTACACTTTT	CQQYHSAPYTF	IGKV4-1	.	IGKJ2	22	-1	-1	23
1	0.0038461538461538464	TGTCAGCAATACCAGAGTACTCCGTTCACTTTT	CQQYQSTPFTF	IGKV4-1	.	IGKJ4	22	-1	-1	25
1	0.0038461538461538464	TGTCAGAACTATAACACTGCCGTCGAGACGTTC	CQNYNTAVETF	IGKV1-27	.	IGKJ1	20	-1	-1	26
1	0.0038461538461538464	TGTCAACACTGTGATGATTTAAGGTGCACTTTT	CQHCDDLRCTF	IGKV1-33	.	IGKJ2	14	-1	-1	26
1	0.0038461538461538464	TGTCAACAGTATTATGATATCCCCCCCACTTTC	CQQYYDIPPTF	IGKV1-8	.	IGKJ4	14	-1	-1	26
1	0.0038461538461538464	TGTCAACAGTATGGGACCTCACCGATCACCTTC	CQQYGTSPITF	IGKV3-20	.	IGKJ5	22	-1	-1	22
1	0.0038461538461538464	TGTCAACAGTATAATAGTGATTTTATTACCTTC	CQQYNSDFITF	IGKV1-5	.	IGKJ5	21	-1	-1	27
1	0.0038461538461538464	TGTCAACAGGCTAACAGTTCCCCATTCACTTTC	CQQANSSPFTF	IGKV1-12	.	IGKJ3	22	-1	-1	23
1	0.0038461538461538464	TGTCAACAGAGTTATTCTCCCCCTTACACTTTT	CQQSYSPPYTF	IGKV1-13	.	IGKJ2	8	-1	-1	24
1	0.0038461538461538464	TGTCAACAGAGTTACTCTAGCCCTCCCACTTTC	CQQSYSSPPTF	IGKV1D-39	.	IGKJ3	25	-1	-1	26
1	0.0038461538461538464	TGTCAACAGAGTTACAGTTTCCCTCGCACCTTT	CQQSYSFPRTF	IGKV1D-39	.	IGKJ2	24	-1	-1	26
1	0.0038461538461538464	TGTCAACAGAGTTACAGTCCCCCTCTCACTTTC	CQQSYSPPLTF	IGKV1D-39	.	IGKJ4	24	-1	-1	24
1	0.0038461538461538464	TGTCAACAGAGTTACAGTACCCCCCTCACTTTC	CQQSYSTPLTF	IGKV1-39	.	IGKJ3	22	-1	-1	25
1	0.0038461538461538464	TGTCAACAGAGTTACAGTAACCCTCAGACGTTC	CQQSYSNPQTF	IGKV1D-39	.	IGKJ1	24	-1	-1	26
1	0.0038461538461538464	TGTCAACAGAGTCACGGTATTCCGCTCACTTTC	CQQSHGIPLTF	IGKV1-39	.	IGKJ4	18	-1	-1	22
1	0.0038461538461538464	TGTCAACAGAGTAGCAGTCCCCCTCGGACGTTC	CQQSSSPPRTF	IGKV1D-39	.	IGKJ1	24	-1	-1	25
1	0.0038461538461538464	TGTCAACAATATGACACTTATTCGATCACTTTC	CQQYDTYSITF	IGKV1-5	.	IGKJ4	22	-1	-1	25
1	0.0038461538461538464	TGTCAACAATATGAGATTTTGCCATATACTTTT	CQQYEILPYTF	IGKV1-33	.	IGKJ2	13	-1	-1	27
1	0.0038461538461538464	TGTCAACAATATAATGTTTACCCCCTCACTTTC	CQQYNVYPLTF	IGKV1-13	.	IGKJ4	22	-1	-1	24
1	0.0038461538461538464	TGTCAACAATATAATAGTTATTCGTACACTTTT	CQQYNSYSYTF	IGKV1-5	.	IGKJ2	22	-1	-1	23
1	0.0038461538461538464	TGTCAAAAGTATATCAGTGCCCCTTGGACTTTC	CQKYISAPWTF	IGKV1-27	.	IGKJ3	23	-1	-1	27
1	0.0038461538461538464	TGCTTGCAAGGTACACACTGGCCTCTCACCTTC	CLQGTHWPLTF	IGKV2D-30	.	IGKJ5	24	-1	-1	25
1	0.0038461538461538464	TGCCAACACTATAATAGTCATTCTTGGACGTTC	CQHYNSHSWTF	IGKV1-5	.	IGKJ1	23	-1	-1	24
1	0.0038461538461538464	TGCCAACAGTATGATACTTATCCAATCACCTTC	CQQYDTYPITF	IGKV1-5	.	IGKJ5	20	-1	-1	24
1	0.0038461538461538464	TGCCAACAGTATAATTCTTATCCTCTTACTTTC	CQQYNSYPLTF	IGKV1D-16	.	IGKJ4	24	-1	-1	27
1	0.0038461538461538464	TGCCAACAGTATAATACTTACCCCTTCACCTTC	CQQYNTYPFTF	IGKV1-16	.	IGKJ5	22	-1	-1	25
1	0.0038461538461538464	TGCCAACAGTATAATAGTTATTCCGGGCCGTTC	CQQYNSYSGPF	IGKV1-5	.	IGKJ1	22	-1	-1	28
1	0.0038461538461538464	TGCCAACAGTATAATAGTTACCCGTGGACGTTC	CQQYNSYPWTF	IGKV1-16	.	IGKJ1	22	-1	-1	22
1	0.0038461538461538464	TGCCAACAGCATAACAATTATCCCGTCACTTTT	CQQHNNYPVTF	IGKV1-5	.	IGKJ2	20	-1	-1	26
1	0.0038461538461538464	TGCCAACAATATCATTCTTTCCCGTGGACGTTC	CQQYHSFPWTF	IGKV1-16	.	IGKJ1	11	-1	-1	22
1	0.0038461538461538464	TGCCAAGAGGGTCTCAGTAACTTATTCACTTTC	CQEGLSNLFTF	IGKV1-39	.	IGKJ3	18	-1	-1	22
1	0.0038461538461538464	TGCATGCATGCTAAACAGCTTCCTCGGACGTTC	CMHAKQLPRTF	IGKV2D-29	.	IGKJ1	24	-1	-1	25
1	0.0038461538461538464	TGCATGCAAGTTAGACAGACTCCGCTCACTTTC	CMQVRQTPLTF	IGKV2-28	.	IGKJ4	22	-1	-1	22
1	0.0038461538461538464	TGCATGCAAGCTCTGCAAGTCATGTACACTTTT	CMQALQVMYTF	IGKV2-28	.	IGKJ2	17	-1	-1	20
1	0.0038461538461538464	TGCATGCAAGCTCTACAAGCTCCTCTACATTTT	CMQALQAPLHF	IGKV2D-28	.	IGKJ2	24	-1	-1	29
1	0.0038461538461538464	TGCATGCAAGCTCTACAAACTCCTCGGACTTTT	CMQALQTPRTF	IGKV2-28	.	IGKJ2	31	-1	-1	27
1	0.0038461538461538464	TGCATGCAAGCTCTACAAACTCCGTGGACGTTC	CMQALQTPWTF	IGKV2-28	.	IGKJ1	22	-1	-1	22
1	0.0038461538461538464	TGCATGCAAGCTCTACAAACTCCGTACACTTTT	CMQALQTPYTF	IGKV2-28	.	IGKJ2	22	-1	-1	23
1	0.0038461538461538464	TGCATGCAAGCTCTACAAAGTCCTGACACTTTT	CMQALQSPDTF	IGKV2-28	.	IGKJ2	23	-1	-1	25
1	0.0038461538461538464	TGCATGCAAGCTGTAGAAACCCCGTGGACATTC	CMQAVETPWTF	IGKV2-28	.	IGKJ1	19	-1	-1	22
1	0.0038461538461538464	TGCATGCAAGCTACACAATTTCCTATCACTTTT	CMQATQFPITF	IGKV2-24	.	IGKJ2	24	-1	-1	26
1	0.0038461538461538464	TGCATGCAAGGTTCACACTGGCCTAGGACGTTC	CMQGSHWPRTF	IGKV2-30	.	IGKJ1	26	-1	-1	25
1	0.0038461538461538464	TGCATGCAAGGTTCACACTGGCCGCTCACCTTC	CMQGSHWPLTF	IGKV2-30	.	IGKJ4	22	-1	-1	22
1	0.0038461538461538464	TGCATGCAAGGTGCTCACTGGCCTCGGACGTTC	CMQGAHWPRTF	IGKV2D-30	.	IGKJ1	24	-1	-1	25
1	0.0038461538461538464	TGCATGCAAGATCGACAAGTTCCTCTCACTTTC	CMQDRQVPLTF	IGKV2D-28	.	IGKJ3	24	-1	-1	25
1	0.0038461538461538464	TGCATGCAAACTCGACAAGTCCCGCTCACTTTC	CMQTRQVPLTF	IGKV2-28	.	IGKJ4	17	-1	-1	22
1	0.0038461538461538464	TGTCTACAGTATGATACTTATTCCACTTTT	CLQYDTYSTF	IGKV1-5	.	IGKJ2	22	-1	-1	23
1	0.0038461538461538464	TGTCAGCAGCGTAGCAACTCCATCACCTTC	CQQRSNSITF	IGKV3-11	.	IGKJ5	18	-1	-1	21
1	0.0038461538461538464	TGTCAGCAGCGTAGCAACCTGTACACTTTT	CQQRSNLYTF	IGKV3-11	.	IGKJ2	17	-1	-1	19
1	0.0038461538461538464	TGTCAACAGAGTTACGATTCGCCGACGTTC	CQQSYDSPTF	IGKV1-39	.	IGKJ1	14	-1	-1	23
1	0.0038461538461538464	TGTCAACAATATAGCCACTTGATCACTTTC	CQQYSHLITF	IGKV3-11	.	IGKJ5	4	-1	-1	20
1	0.0038461538461538464	TGCCAACAGTATAATAGGTTCTTCACTTTT	CQQYNRFFTF	IGKV1-5	.	IGKJ2	16	-1	-1	23
1	0.0038461538461538464	TGCATGCAAGCTACACAGTCTTGGACGTTC	CMQATQSWTF	IGKV2-18	.	IGKJ1	18	-1	-1	21
1	0.0038461538461538464	TGCATGCAAGGTCTACAAACCCCCACCTTC	CMQGLQTPTF	IGKV2-28	.	IGKJ5	19	-1	-1	23
1	0.0038461538461538464	TGCATGCAAGGTACACACTGGCGGACGTTC	CMQGTHWRTF	IGKV2-30	.	IGKJ1	21	-1	-1	22
1	0.0038461538461538464	TGCCAACAGCATAACGGACCGTTC	CQQHNGPF	IGKV1-5	.	IGKJ1	13	-1	-1	19
