# Supplementary material for: Biomarkers and Immune Repertoire Metrics Identified by Peripheral Blood Transcriptomic Sequencing Reveal the Pathogenesis of COVID-19
Source: Front Immunol. 2021 Aug 24;12:677025. doi: 10.3389/fimmu.2021.677025 (PMC8421539; doi:10.3389/fimmu.2021.677025)
Supplement: Supplementary file 1 [file DataSheet_1.zip › TCR_BCR/IGK/convert.20S039634A.clonotypes.IGK.txt]

count	freq	cdr3nt	cdr3aa	v	d	j	VEnd	DStart	DEnd	JStart
40	0.046296296296296294	TGTCAGCAATATTATAATACTCCTTTCACTTTC	CQQYYNTPFTF	IGKV4-1	.	IGKJ4	23	-1	-1	25
17	0.019675925925925927	TGTCAGCAATATTATAGTGCTCCGCTCACTTTC	CQQYYSAPLTF	IGKV4-1	.	IGKJ4	22	-1	-1	22
14	0.016203703703703703	TGTCAAGAGTCTACCCCTTACCCGTGGACTTTC	CQESTPYPWTF	IGKV1-12	.	IGKJ1	12	-1	-1	22
14	0.016203703703703703	TGCATGCAGGGTATACACCTTCCTCTCACTTTC	CMQGIHLPLTF	IGKV2-29	.	IGKJ4	23	-1	-1	24
10	0.011574074074074073	TGTCAAAAGTATAACATTGCCCCCCTCACTTTC	CQKYNIAPLTF	IGKV1-27	.	IGKJ4	22	-1	-1	24
8	0.009259259259259259	TGTCAGCAGTATAATAACTGGAGGACTTTT	CQQYNNWRTF	IGKV3-15	.	IGKJ2	20	-1	-1	24
7	0.008101851851851851	TGTCAGCAATATTATAGTACTCCGTACACTTTT	CQQYYSTPYTF	IGKV4-1	.	IGKJ2	22	-1	-1	23
6	0.006944444444444444	TGTCAACAGAGTTACAGTACCCCGTACACTTTT	CQQSYSTPYTF	IGKV1-39	.	IGKJ2	22	-1	-1	23
6	0.006944444444444444	TGTCTACAGACTTACAGTGCCCGAACGTTC	CLQTYSARTF	IGKV1-39	.	IGKJ1	21	-1	-1	24
5	0.005787037037037037	TGTCACCAATATTATAGTCCTCCGTACACTTTT	CHQYYSPPYTF	IGKV4-1	.	IGKJ2	22	-1	-1	23
5	0.005787037037037037	TGTCAGCAGTATGGTAGCTCACCTTGGACGTTC	CQQYGSSPWTF	IGKV3-20	.	IGKJ1	23	-1	-1	24
5	0.005787037037037037	TGTCAGCAGTATGGTAGCTCACCGTGGACGTTC	CQQYGSSPWTF	IGKV3-20	.	IGKJ1	22	-1	-1	22
5	0.005787037037037037	TGTCAGCAGTATAATAACTGGCCTCGGACGTTC	CQQYNNWPRTF	IGKV3-15	.	IGKJ1	23	-1	-1	25
5	0.005787037037037037	TGTCAACAATATTATTTTAGTCCGCTCACCTTC	CQQYYFSPLTF	IGKV4-1	.	IGKJ4	14	-1	-1	22
5	0.005787037037037037	TGCCTGCAAGCTCTACAACCTCCGTACACTTTT	CLQALQPPYTF	IGKV2-28	.	IGKJ2	22	-1	-1	23
5	0.005787037037037037	TGCCAACACTATAATAGTTATCCGTGGACGTTC	CQHYNSYPWTF	IGKV1-5	.	IGKJ1	20	-1	-1	22
4	0.004629629629629629	TGTCAGCAACATAGCCACTGGTCTCCTCCAATCAGCTTC	CQQHSHWSPPISF	IGKV3-11	.	IGKJ5	20	-1	-1	30
4	0.004629629629629629	TGTCAGCAGTATGGTAGCTCACCTCCGTACACTTTT	CQQYGSSPPYTF	IGKV3D-20	.	IGKJ2	26	-1	-1	26
4	0.004629629629629629	TGTCAGCAGTATGCTAGTTCACCGTGGACGTTC	CQQYASSPWTF	IGKV3-20	.	IGKJ1	22	-1	-1	22
4	0.004629629629629629	TGTCAGCAGTATGGTCCCTCATCGTGGACGTTC	CQQYGPSSWTF	IGKV3-20	.	IGKJ1	14	-1	-1	22
4	0.004629629629629629	TGTCAGCAATGTTATAGTTTTCCGTACACTTTT	CQQCYSFPYTF	IGKV4-1	.	IGKJ2	17	-1	-1	23
4	0.004629629629629629	TGTCAGCAAGATGACGATTATCCGCTCACCTTC	CQQDDDYPLTF	IGKV1-6	.	IGKJ4	19	-1	-1	22
4	0.004629629629629629	TGTCAACAGAGTTACAGTTCTCCGTATACTTTT	CQQSYSSPYTF	IGKV1-39	.	IGKJ2	17	-1	-1	23
4	0.004629629629629629	TGTCAAGAGTCTACCCCTTTCCCGTGGACGTTC	CQESTPFPWTF	IGKV1-12	.	IGKJ1	22	-1	-1	22
4	0.004629629629629629	TGTCAAAAGTATGACGATGAGCCGTGGACGTTC	CQKYDDEPWTF	IGKV1-27	.	IGKJ1	11	-1	-1	22
4	0.004629629629629629	TGTAAACAGGCTAGTAATTTCCCTCTCACTTTC	CKQASNFPLTF	IGKV1-12	.	IGKJ4	23	-1	-1	24
4	0.004629629629629629	TGCTTTCAAGCCACACACTGGCCTCTCACTTTC	CFQATHWPLTF	IGKV2D-30	.	IGKJ4	24	-1	-1	24
4	0.004629629629629629	TGCCAGCATTATATCGATTACCCATTAAGTTTC	CQHYIDYPLSF	IGKV1-12	.	IGKJ3	1	-1	-1	29
4	0.004629629629629629	TGCCAGCAGTTTGCTACTTACCCTCGGACGTTC	CQQFATYPRTF	IGKV1D-13	.	IGKJ1	24	-1	-1	25
4	0.004629629629629629	TGCCAACAGTATAATAGTTACCCGTACACTTTT	CQQYNSYPYTF	IGKV1-5	.	IGKJ2	19	-1	-1	23
4	0.004629629629629629	TGCCAAGACTATAATACTTACCCGTACACTTTT	CQDYNTYPYTF	IGKV1-5	.	IGKJ2	19	-1	-1	23
4	0.004629629629629629	TGCATGCAAGCTCTACAAACTCCTAGTACTTTT	CMQALQTPSTF	IGKV2-28	.	IGKJ2	25	-1	-1	27
4	0.004629629629629629	TGTCAACAATATAATAACAATTGGACTTTC	CQQYNNNWTF	IGKV1-39	.	IGKJ2	7	-1	-1	24
4	0.004629629629629629	TGCATGCAAGCTCTACAAACTACCACTTTC	CMQALQTTTF	IGKV2-28	.	IGKJ4	20	-1	-1	23
3	0.003472222222222222	TGTCAACAGGGTTACAGTCCCCTCAGGTGGACGTTC	CQQGYSPLRWTF	IGKV1D-39	.	IGKJ1	23	-1	-1	26
3	0.003472222222222222	TGCATGCAAGGTACACACTGGCCTCCGTACACTTTT	CMQGTHWPPYTF	IGKV2D-30	.	IGKJ2	26	-1	-1	26
3	0.003472222222222222	TGTCTGCACTATTCTAATATTCCTCGGACGTTC	CLHYSNIPRTF	IGKV4-1	.	IGKJ1	27	-1	-1	25
3	0.003472222222222222	TGTCAGCAGTATGTTAGGGCACCGCTCACCTTC	CQQYVRAPLTF	IGKV3-20	.	IGKJ5	16	-1	-1	25
3	0.003472222222222222	TGTCAGCAGTATGCTACTATACCGCGCACGTTC	CQQYATIPRTF	IGKV3-20	.	IGKJ1	12	-1	-1	27
3	0.003472222222222222	TGTCAGCAGTATGGAAGCTCACCTCGGACGTTC	CQQYGSSPRTF	IGKV3D-20	.	IGKJ1	24	-1	-1	25
3	0.003472222222222222	TGTCAGCAGCGTAGCGACTGGCCGCTCACTTTC	CQQRSDWPLTF	IGKV3-11	.	IGKJ4	22	-1	-1	22
3	0.003472222222222222	TGTCAGCAGGGGAGCGACTGGCCTCTCACTTTC	CQQGSDWPLTF	IGKV3-11	.	IGKJ3	23	-1	-1	25
3	0.003472222222222222	TGTCAGCAATATTATAGTACTCCGCTCACTTTC	CQQYYSTPLTF	IGKV4-1	.	IGKJ4	22	-1	-1	22
3	0.003472222222222222	TGTCAGCAATATTATAATCTTCCGTACACTTTT	CQQYYNLPYTF	IGKV4-1	.	IGKJ2	15	-1	-1	23
3	0.003472222222222222	TGTCAGCAATATGGTAGCTTACCGTACACTTTT	CQQYGSLPYTF	IGKV3-20	.	IGKJ2	22	-1	-1	23
3	0.003472222222222222	TGTCAGCAATATATTAGTTCACCATACACTTTT	CQQYISSPYTF	IGKV3-20	.	IGKJ2	22	-1	-1	24
3	0.003472222222222222	TGTCAACAGGCTAACGTTTTCCCTCTCACTTTC	CQQANVFPLTF	IGKV1-12	.	IGKJ4	23	-1	-1	24
3	0.003472222222222222	TGTCAACAGAGTTACAGTACTCCGATCACCTTC	CQQSYSTPITF	IGKV1-39	.	IGKJ5	19	-1	-1	22
3	0.003472222222222222	TGTCAACAGAGTTACAGTAACCCTCGTTCATTC	CQQSYSNPRSF	IGKV1D-39	.	IGKJ1	24	-1	-1	30
3	0.003472222222222222	TGTCAACAGAGTCACGGTCTCCCGTGGACGTTC	CQQSHGLPWTF	IGKV1-39	.	IGKJ1	11	-1	-1	22
3	0.003472222222222222	TGTCAAGAGAGAGATGGTGTCCCATTTACTTTC	CQERDGVPFTF	IGKV1-33	.	IGKJ3	5	-1	-1	23
3	0.003472222222222222	TGCCAGCACTATCATAGTTTTCCTCTCACTTTC	CQHYHSFPLTF	IGKV1-5	.	IGKJ3	18	-1	-1	25
3	0.003472222222222222	TGCCAACAGTATTTGAGTCATCCCCTCACTTTC	CQQYLSHPLTF	IGKV1-5	.	IGKJ4	11	-1	-1	24
3	0.003472222222222222	TGCCAACAGTATCGTACTTACTCTTGGACGTTC	CQQYRTYSWTF	IGKV1-5	.	IGKJ1	11	-1	-1	24
3	0.003472222222222222	TGCCAACAGTATAATGGTTATCCCTGGACGTTC	CQQYNGYPWTF	IGKV1-5	.	IGKJ1	20	-1	-1	24
3	0.003472222222222222	TGCCAACAGTATAATAGTTATTCGTGGACGTTC	CQQYNSYSWTF	IGKV1-5	.	IGKJ1	22	-1	-1	22
3	0.003472222222222222	TGCCAACAGTATAATAGTCTTCCGTGGACGTTC	CQQYNSLPWTF	IGKV1-5	.	IGKJ1	17	-1	-1	22
3	0.003472222222222222	TGCCAACAGTACAATAGTTATCCCTGGACGTTC	CQQYNSYPWTF	IGKV1-5	.	IGKJ1	20	-1	-1	24
3	0.003472222222222222	TGCATGCAAGCTCTACAAACTCCTCCGACGTTC	CMQALQTPPTF	IGKV2D-28	.	IGKJ1	26	-1	-1	26
3	0.003472222222222222	TGCATGCAAGCTCTACAAACTCCGTGGACGTTC	CMQALQTPWTF	IGKV2-28	.	IGKJ1	22	-1	-1	22
3	0.003472222222222222	TGCATGCAAGCTACACAATTCCCGTACACTTTT	CMQATQFPYTF	IGKV2-24	.	IGKJ2	19	-1	-1	23
3	0.003472222222222222	TGCATGCAAGGTATACACCTTCCTTTCACTTTC	CMQGIHLPFTF	IGKV2-29	.	IGKJ4	23	-1	-1	25
3	0.003472222222222222	TGCATGCAAGGTATACACCTTCCTCGGACGTTC	CMQGIHLPRTF	IGKV2-29	.	IGKJ1	27	-1	-1	25
3	0.003472222222222222	TGCATGCAAGGTACAGGCTGGCCGTGGACGTTC	CMQGTGWPWTF	IGKV2-30	.	IGKJ1	22	-1	-1	22
3	0.003472222222222222	TGCACGCAAGCTACACAATTTCCTCAGACGTTC	CTQATQFPQTF	IGKV2D-24	.	IGKJ1	25	-1	-1	26
3	0.003472222222222222	TGTCTACAGCATAATAGTTTCCTTTCTTTC	CLQHNSFLSF	IGKV1-17	.	IGKJ4	18	-1	-1	25
3	0.003472222222222222	TGTCAGCAACATTATGGTCCTCTCACTTTC	CQQHYGPLTF	IGKV4-1	.	IGKJ3	21	-1	-1	22
3	0.003472222222222222	TGTCAACAGTATCATAATCTGTACACTTTT	CQQYHNLYTF	IGKV1-33	.	IGKJ2	19	-1	-1	19
3	0.003472222222222222	TGTCAACAGTATGGTACCTCACGGACGTTC	CQQYGTSRTF	IGKV3-20	.	IGKJ1	21	-1	-1	22
3	0.003472222222222222	TGCCAACAGTATAGTATTTATTCCAGTTTC	CQQYSIYSSF	IGKV1-5	.	IGKJ3	22	-1	-1	26
3	0.003472222222222222	TGCATGCAAGCTCTACAAACTCCGACGTTC	CMQALQTPTF	IGKV2-28	.	IGKJ1	22	-1	-1	23
3	0.003472222222222222	TGTCAACAACTTAATGGTTTCACTTTT	CQQLNGFTF	IGKV1-9	.	IGKJ2	18	-1	-1	20
3	0.003472222222222222	TGTCAACAAGGACTCTCTTTC	CQQGLSF	IGKV3-20	.	IGKJ4	4	-1	-1	12
2	0.0023148148148148147	TGTCAACAATATAATAACTGGCCCCCCACGTGGACGTTC	CQQYNNWPPTWTF	IGKV3-15	.	IGKJ1	22	-1	-1	25
2	0.0023148148148148147	TGTCAGTTCCATGAGACTTCACCCCGGTGGACGTTC	CQFHETSPRWTF	IGKV3-20	.	IGKJ1	5	-1	-1	26
2	0.0023148148148148147	TGTCAGCACTATGACAACCCACCCGGGATCACCTTC	CQHYDNPPGITF	IGKV3-20	.	IGKJ5	12	-1	-1	26
2	0.0023148148148148147	TGTCAGCAGTTTGGTCCCTCACCTCCGTGGACGTTC	CQQFGPSPPWTF	IGKV3D-20	.	IGKJ1	26	-1	-1	25
2	0.0023148148148148147	TGTCAGCAGTATGGTCACTCACCCATGTACTCTTTT	CQQYGHSPMYSF	IGKV3-20	.	IGKJ2	22	-1	-1	23
2	0.0023148148148148147	TGTCAGCAGTATGGTGGCTCACCTCCGTTCACTTTC	CQQYGGSPPFTF	IGKV3D-20	.	IGKJ3	26	-1	-1	27
2	0.0023148148148148147	TGTCAGCAGTATGGTGACTCAGTTATGTACACTTTT	CQQYGDSVMYTF	IGKV3-20	.	IGKJ2	14	-1	-1	24
2	0.0023148148148148147	TGTCAGCAGTATGGTACGTCAGTTCTGGTCACCTTC	CQQYGTSVLVTF	IGKV3-20	.	IGKJ5	15	-1	-1	28
2	0.0023148148148148147	TGTCAGCAGTATGGTAGCTCACCTCCGTTCGCTTTC	CQQYGSSPPFAF	IGKV3D-20	.	IGKJ3	26	-1	-1	27
2	0.0023148148148148147	TGTCAGCAATTTTATATTACTCGCCCGGTCACCTTC	CQQFYITRPVTF	IGKV4-1	.	IGKJ5	21	-1	-1	28
2	0.0023148148148148147	TGTCAACAGTATTATAGTTCCCCTCCGTGGACGTTC	CQQYYSSPPWTF	IGKV1D-43	.	IGKJ1	26	-1	-1	25
2	0.0023148148148148147	TGTCAACAGTATTATAGTACCCCCATGTACACTTTT	CQQYYSTPMYTF	IGKV1D-43	.	IGKJ2	22	-1	-1	23
2	0.0023148148148148147	TGTCAACAGTATGATAATCTCCCTCCGCTCACTTTC	CQQYDNLPPLTF	IGKV1D-33	.	IGKJ4	26	-1	-1	25
2	0.0023148148148148147	TGTCAACAGACTTACAATAGCCCTCCGTACACTTTT	CQQTYNSPPYTF	IGKV1D-39	.	IGKJ2	26	-1	-1	26
2	0.0023148148148148147	TGTCAACAGAGTTACGATATTTCGATGTTCACTTTC	CQQSYDISMFTF	IGKV1-39	.	IGKJ3	14	-1	-1	27
2	0.0023148148148148147	TGTCAACAGAGTTACAGTACCCTCACGTGGACGTTC	CQQSYSTLTWTF	IGKV1-39	.	IGKJ1	21	-1	-1	23
2	0.0023148148148148147	TGTCAACAGAGTTACAGTACCCCTCCGTATACTTTT	CQQSYSTPPYTF	IGKV1D-39	.	IGKJ2	26	-1	-1	26
2	0.0023148148148148147	TGTCAACAATATGGTACCTCACCGGGGTGGACGTTC	CQQYGTSPGWTF	IGKV3-20	.	IGKJ1	22	-1	-1	26
2	0.0023148148148148147	TGTATGCAAGGTTCATACTGGCCTCCGTACACTTTT	CMQGSYWPPYTF	IGKV2D-30	.	IGKJ2	26	-1	-1	26
2	0.0023148148148148147	TGCGTGCAAGCTACATACTGGCCTTCGCTCACTTTC	CVQATYWPSLTF	IGKV2-30	.	IGKJ4	23	-1	-1	25
2	0.0023148148148148147	TGTCTGCAATCTTACAGTCCTCCATTCACTTTC	CLQSYSPPFTF	IGKV4-1	.	IGKJ3	22	-1	-1	23
2	0.0023148148148148147	TGTCTACAACATGATAATTTCCCTCTAACTTTC	CLQHDNFPLTF	IGKV5-2	.	IGKJ4	23	-1	-1	27
2	0.0023148148148148147	TGTCTACAAGATTACAATTACCCATTCACTTTC	CLQDYNYPFTF	IGKV1-6	.	IGKJ3	22	-1	-1	23
2	0.0023148148148148147	TGTCACCAGTATAAGAACTGGCCCCTCACTTTT	CHQYKNWPLTF	IGKV3-15	.	IGKJ2	22	-1	-1	26
2	0.0023148148148148147	TGTCACCAGTACCATGATGTCCCCTACTCTTTT	CHQYHDVPYSF	IGKV6D-41	.	IGKJ2	8	-1	-1	24
2	0.0023148148148148147	TGTCAGTACTGTGGTAGTTCACCTTACACTTTC	CQYCGSSPYTF	IGKV3-20	.	IGKJ4	23	-1	-1	26
2	0.0023148148148148147	TGTCAGCACTATAATTACTGGCCGTACACTTTT	CQHYNYWPYTF	IGKV3-15	.	IGKJ2	22	-1	-1	23
2	0.0023148148148148147	TGTCAGCACCGTCACAACTGGCCTCTCACTTTC	CQHRHNWPLTF	IGKV3-11	.	IGKJ4	23	-1	-1	24
2	0.0023148148148148147	TGTCAGCAGTGTAGTCAGTGGCCTCTTCTTTTC	CQQCSQWPLLF	IGKV3-15	.	IGKJ3	23	-1	-1	29
2	0.0023148148148148147	TGTCAGCAGTATGGTACCTCACCGCTCACTTTC	CQQYGTSPLTF	IGKV3-20	.	IGKJ4	22	-1	-1	22
2	0.0023148148148148147	TGTCAGCAGTATGGTAGCTCACCTTTCACTTTC	CQQYGSSPFTF	IGKV3-20	.	IGKJ3	23	-1	-1	24
2	0.0023148148148148147	TGTCAGCAGTATGGTAGCTCACCGTACACTTTT	CQQYGSSPYTF	IGKV3-20	.	IGKJ2	22	-1	-1	23
2	0.0023148148148148147	TGTCAGCAGTATAATGAGTGGCCGTGGACGTTC	CQQYNEWPWTF	IGKV3-15	.	IGKJ1	22	-1	-1	22
2	0.0023148148148148147	TGTCAGCAGTATAATAGCTGGCCGCTCACTTTC	CQQYNSWPLTF	IGKV3-15	.	IGKJ4	22	-1	-1	22
2	0.0023148148148148147	TGTCAGCAGTATAATAATTGGCCGTTCACTTTT	CQQYNNWPFTF	IGKV3-15	.	IGKJ2	22	-1	-1	26
2	0.0023148148148148147	TGTCAGCAGCGTGGCGACTGGCCGCTCACTTTC	CQQRGDWPLTF	IGKV3-11	.	IGKJ4	22	-1	-1	22
2	0.0023148148148148147	TGTCAGCAGCGTAGCAACTGGCCGCTCACTTTC	CQQRSNWPLTF	IGKV3-11	.	IGKJ4	22	-1	-1	22
2	0.0023148148148148147	TGTCAGCAGCGTAGAAACTGGCCGTACACTTTT	CQQRRNWPYTF	IGKV3-11	.	IGKJ2	22	-1	-1	23
2	0.0023148148148148147	TGTCAGCAATATTCTACTACTCCTCTCACTTTC	CQQYSTTPLTF	IGKV4-1	.	IGKJ4	23	-1	-1	24
2	0.0023148148148148147	TGTCAGCAATATTATGTTACTCCTTTCACTTTC	CQQYYVTPFTF	IGKV4-1	.	IGKJ4	23	-1	-1	25
2	0.0023148148148148147	TGTCAGCAATATTATGGTGTCCCTTCCACTTTC	CQQYYGVPSTF	IGKV4-1	.	IGKJ3	14	-1	-1	26
2	0.0023148148148148147	TGTCAGCAATATTATGATGCTGTTCGGACGTTC	CQQYYDAVRTF	IGKV4-1	.	IGKJ1	14	-1	-1	25
2	0.0023148148148148147	TGTCAGCAATATTATACTACTCCTCCTACATTC	CQQYYTTPPTF	IGKV4-1	.	IGKJ1	23	-1	-1	30
2	0.0023148148148148147	TGTCAGCAATATTATAGTATTCCCCTCACTTTC	CQQYYSIPLTF	IGKV4-1	.	IGKJ4	22	-1	-1	24
2	0.0023148148148148147	TGTCAGCAATATTATAGTACTTCGTGGACGTTC	CQQYYSTSWTF	IGKV4-1	.	IGKJ1	20	-1	-1	22
2	0.0023148148148148147	TGTCAGCAATATTATAGTACTCCTCGGACGTTC	CQQYYSTPRTF	IGKV4-1	.	IGKJ1	27	-1	-1	25
2	0.0023148148148148147	TGTCAGCAATATTATAGTACTCAGCTCACTTTC	CQQYYSTQLTF	IGKV4-1	.	IGKJ4	21	-1	-1	23
2	0.0023148148148148147	TGTCAGCAATATGATGCCTCACCGTACACTTTT	CQQYDASPYTF	IGKV1-39	.	IGKJ2	4	-1	-1	23
2	0.0023148148148148147	TGTCAGCAACGTCGCGACTGGCCCCTCACTTTC	CQQRRDWPLTF	IGKV3-11	.	IGKJ4	22	-1	-1	24
2	0.0023148148148148147	TGTCAGCAACATTATAGTGCCCCATTCACCTTC	CQQHYSAPFTF	IGKV4-1	.	IGKJ3	17	-1	-1	23
2	0.0023148148148148147	TGTCAGCAACATTATAGTACTCTCATCACCTTC	CQQHYSTLITF	IGKV4-1	.	IGKJ5	21	-1	-1	24
2	0.0023148148148148147	TGTCAGATGGCTAACAGTTTCCCGTACACTTTT	CQMANSFPYTF	IGKV1-12	.	IGKJ2	22	-1	-1	23
2	0.0023148148148148147	TGTCAACGGACTGACAGTTTCCCTCTCACTTTC	CQRTDSFPLTF	IGKV1-12	.	IGKJ4	23	-1	-1	24
2	0.0023148148148148147	TGTCAACAGTATTATGATACCCCCTGGACGTTC	CQQYYDTPWTF	IGKV1D-43	.	IGKJ1	22	-1	-1	24
2	0.0023148148148148147	TGTCAACAGTATTATAGTATGCCGTACACTTTT	CQQYYSMPYTF	IGKV1D-43	.	IGKJ2	18	-1	-1	23
2	0.0023148148148148147	TGTCAACAGTATGGTACTCCACCATTCACCTTC	CQQYGTPPFTF	IGKV3-20	.	IGKJ3	15	-1	-1	23
2	0.0023148148148148147	TGTCAACAGTATGATAATCTCCCGTACACTTTT	CQQYDNLPYTF	IGKV1-33	.	IGKJ2	22	-1	-1	23
2	0.0023148148148148147	TGTCAACAGCTTAATAGTTACCCTCTCACTTTC	CQQLNSYPLTF	IGKV1-9	.	IGKJ4	23	-1	-1	24
2	0.0023148148148148147	TGTCAACAGGTTAAAGGATTTCCTCTAACTTTC	CQQVKGFPLTF	IGKV1-9	.	IGKJ3	13	-1	-1	27
2	0.0023148148148148147	TGTCAACAGACTTACACCACCCCTCGAACGTTC	CQQTYTTPRTF	IGKV1D-39	.	IGKJ1	24	-1	-1	27
2	0.0023148148148148147	TGTCAACAGAGTTTCAGTAACCCACTCACTTTT	CQQSFSNPLTF	IGKV1-39	.	IGKJ2	22	-1	-1	26
2	0.0023148148148148147	TGTCAACAGAGTTACAGTACCCCTCGAACGTTC	CQQSYSTPRTF	IGKV1D-39	.	IGKJ1	24	-1	-1	27
2	0.0023148148148148147	TGTCAACAATATAACACTAATCCCTGGACGTTC	CQQYNTNPWTF	IGKV1-5	.	IGKJ1	13	-1	-1	24
2	0.0023148148148148147	TGTCAAAAGTATAACAACGCCCCTCGGACGTTC	CQKYNNAPRTF	IGKV1-27	.	IGKJ1	23	-1	-1	25
2	0.0023148148148148147	TGTGAACAGTATTATGACTGGCCTCCCGCTTTT	CEQYYDWPPAF	IGKV3-15	.	IGKJ2	23	-1	-1	28
2	0.0023148148148148147	TGCTTGCAATCTCTACAGAGTCCGTGGACGTTC	CLQSLQSPWTF	IGKV2-28	.	IGKJ1	16	-1	-1	22
2	0.0023148148148148147	TGCCAGCAGTATGGTAGCTCACCTCGGACTTTT	CQQYGSSPRTF	IGKV3D-20	.	IGKJ2	24	-1	-1	27
2	0.0023148148148148147	TGCCAACACTATAATAATTTTCCGTACACTTTT	CQHYNNFPYTF	IGKV1-5	.	IGKJ2	15	-1	-1	23
2	0.0023148148148148147	TGCCAACAGTATGGTAGTTATCCCCTCACTTTC	CQQYGSYPLTF	IGKV1-5	.	IGKJ4	20	-1	-1	24
2	0.0023148148148148147	TGCCAACAGTATGATGGTAGGGTGTGGACGTTC	CQQYDGRVWTF	IGKV1-5	.	IGKJ1	11	-1	-1	23
2	0.0023148148148148147	TGCCAACAGTATAATCATTACCCGTGGACGTTC	CQQYNHYPWTF	IGKV1-5	.	IGKJ1	14	-1	-1	22
2	0.0023148148148148147	TGCCAACAGTATAATAGTTATTCGTACACTTTT	CQQYNSYSYTF	IGKV1-5	.	IGKJ2	22	-1	-1	23
2	0.0023148148148148147	TGCCAACAGTATAATAGTTACCCTCACACTTTC	CQQYNSYPHTF	IGKV1D-16	.	IGKJ4	24	-1	-1	26
2	0.0023148148148148147	TGCCAACAGTACAATAGTCGCCCGTACATTTTT	CQQYNSRPYIF	IGKV1-16	.	IGKJ2	17	-1	-1	23
2	0.0023148148148148147	TGCCAACAATATTATAGTTTCCCTCTCACCTTC	CQQYYSFPLTF	IGKV1D-8	.	IGKJ5	24	-1	-1	25
2	0.0023148148148148147	TGCCAACAATATCAAAGTTATCCTCTCACTTTT	CQQYQSYPLTF	IGKV1-5	.	IGKJ2	20	-1	-1	26
2	0.0023148148148148147	TGCCAACAATATGATGCTTATCCGTGGACGTTC	CQQYDAYPWTF	IGKV1-5	.	IGKJ1	11	-1	-1	22
2	0.0023148148148148147	TGCCAACAATATAATAGTTACCCGCTCACTTTC	CQQYNSYPLTF	IGKV1-5	.	IGKJ4	19	-1	-1	22
2	0.0023148148148148147	TGCATGCAGGGTGCACACTGGCCGTGGACGTTC	CMQGAHWPWTF	IGKV2-30	.	IGKJ1	22	-1	-1	22
2	0.0023148148148148147	TGCATGCAGGGTATGCACCTTCCTCTCACTTTC	CMQGMHLPLTF	IGKV2-29	.	IGKJ4	23	-1	-1	24
2	0.0023148148148148147	TGCATGCAGGGTAAACACCTTCCTCTCACTTTC	CMQGKHLPLTF	IGKV2-29	.	IGKJ4	23	-1	-1	24
2	0.0023148148148148147	TGCATGCAAGCTCTACAAATTCCTCTCACTTTC	CMQALQIPLTF	IGKV2D-28	.	IGKJ4	24	-1	-1	24
2	0.0023148148148148147	TGCATGCAAGCTCTACAAACTCCTTTCACTTTC	CMQALQTPFTF	IGKV2-28	.	IGKJ4	23	-1	-1	25
2	0.0023148148148148147	TGCATGCAAGCTCTACAAACTCCTTGGACGTTC	CMQALQTPWTF	IGKV2-28	.	IGKJ1	27	-1	-1	24
2	0.0023148148148148147	TGCATGCAAGCTCTACAAACTCCTCAGACGTTC	CMQALQTPQTF	IGKV2D-28	.	IGKJ1	24	-1	-1	26
2	0.0023148148148148147	TGCATGCAAGCTCTACAAACTCCGTACACTTTT	CMQALQTPYTF	IGKV2-28	.	IGKJ2	22	-1	-1	23
2	0.0023148148148148147	TGCATGCAAGGTTTACACCTTCCGCTCACTTTC	CMQGLHLPLTF	IGKV2D-29	.	IGKJ4	22	-1	-1	22
2	0.0023148148148148147	TGCATGCAAGGTTCACACTGGCCGTGGACGCTC	CMQGSHWPWTL	IGKV2-30	.	IGKJ1	22	-1	-1	22
2	0.0023148148148148147	TGCATGCAAGGTCTACACTGGCCCCGGACTTTC	CMQGLHWPRTF	IGKV2D-30	.	IGKJ3	27	-1	-1	27
2	0.0023148148148148147	TGCATGCAAGGTGTCCACCTTCCGCGCACCTTC	CMQGVHLPRTF	IGKV2-29	.	IGKJ5	22	-1	-1	26
2	0.0023148148148148147	TGCATGCAAGGTATACACCTTCCGTACACTTTT	CMQGIHLPYTF	IGKV2-29	.	IGKJ2	22	-1	-1	23
2	0.0023148148148148147	TGCATGCAAGGTACACACTGGCCTCTCACTTTT	CMQGTHWPLTF	IGKV2D-30	.	IGKJ2	24	-1	-1	26
2	0.0023148148148148147	TGCATGCAAGGTACACACTGGCCTCGGACTTTT	CMQGTHWPRTF	IGKV2D-30	.	IGKJ2	24	-1	-1	27
2	0.0023148148148148147	TGCATGCAAGGAACACACTGGACATACACTTTC	CMQGTHWTYTF	IGKV2-30	.	IGKJ3	20	-1	-1	26
2	0.0023148148148148147	TGCACGGATGGTTCACGGTTTCCTCAGGCTTTT	CTDGSRFPQAF	IGKV2D-24	.	IGKJ2	25	-1	-1	28
2	0.0023148148148148147	TGTCATCAGAGTAGTACTTTACATTCCTTC	CHQSSTLHSF	IGKV6-21	.	IGKJ5	21	-1	-1	25
2	0.0023148148148148147	TGTCAGCACTATGGTAGACCTCGAACGTTC	CQHYGRPRTF	IGKV3-20	.	IGKJ1	16	-1	-1	24
2	0.0023148148148148147	TGTCAGCAATATTCTACTACTTGGACGTTC	CQQYSTTWTF	IGKV4-1	.	IGKJ1	20	-1	-1	21
2	0.0023148148148148147	TGTCAGCAATATTATGATACTCTTACGTTC	CQQYYDTLTF	IGKV4-1	.	IGKJ1	21	-1	-1	24
2	0.0023148148148148147	TGTCAACTTTATGGTAGCTCACGAACGTTC	CQLYGSSRTF	IGKV3-20	.	IGKJ1	21	-1	-1	24
2	0.0023148148148148147	TGTCAACAGTATGATAATCTTATCACCTTC	CQQYDNLITF	IGKV1-33	.	IGKJ5	19	-1	-1	21
2	0.0023148148148148147	TGTCAACAGCTTAATACTCTGTTCACTTTC	CQQLNTLFTF	IGKV1-9	.	IGKJ3	15	-1	-1	21
2	0.0023148148148148147	TGTCAACAGCATGGCTCATCGCTCACTTTC	CQQHGSSLTF	IGKV3-20	.	IGKJ4	13	-1	-1	19
2	0.0023148148148148147	TGTCAACAATATCATAGCACTCCTACTTTC	CQQYHSTPTF	IGKV4-1	.	IGKJ4	24	-1	-1	24
2	0.0023148148148148147	TGCCAACAGTATAGTAATGACCGGACTTTC	CQQYSNDRTF	IGKV1-5	.	IGKJ1	12	-1	-1	22
2	0.0023148148148148147	TGCCAACAATATGATAATTATTGGACGTTC	CQQYDNYWTF	IGKV1-5	.	IGKJ1	21	-1	-1	21
2	0.0023148148148148147	TGCATGCAAGCTCTACAATCGTGGACGTTC	CMQALQSWTF	IGKV2-28	.	IGKJ1	17	-1	-1	19
2	0.0023148148148148147	TGTCAACAAGGACTCACTTTC	CQQGLTF	IGKV3-20	.	IGKJ4	4	-1	-1	12
1	0.0011574074074074073	TGTCAGCAATACTTTCACCAGTATAATAAGAGGCCTCGAACTTTT	CQQYFHQYNKRPRTF	IGKV3-15	.	IGKJ2	7	-1	-1	39
1	0.0011574074074074073	TGTCAGCACCATCAAAATTGGCCTCTCATGTACACCTTT	CQHHQNWPLMYTF	IGKV3-15	.	IGKJ2	7	-1	-1	26
1	0.0011574074074074073	TGTCAGCAGTATGGTAACTCACCTCCGGCGTACACTTTT	CQQYGNSPPAYTF	IGKV3D-20	.	IGKJ2	27	-1	-1	29
1	0.0011574074074074073	TGTCAGCAGTATAGTCGCTCACCTCCTCTATTCACCTTC	CQQYSRSPPLFTF	IGKV3D-20	.	IGKJ3	25	-1	-1	28
1	0.0011574074074074073	TGTCAGCAGCGTAGCGACTGGCCTCCGGCGTACATTTTT	CQQRSDWPPAYIF	IGKV3D-11	.	IGKJ2	27	-1	-1	29
1	0.0011574074074074073	TGTCAACAGTATGATAATCTCCCTCCGCGGTACACTTTT	CQQYDNLPPRYTF	IGKV1D-33	.	IGKJ2	26	-1	-1	29
1	0.0011574074074074073	TGCCAACACTTTAATAGTTATTCTCCGGGATTCACTTTC	CQHFNSYSPGFTF	IGKV1-5	.	IGKJ3	23	-1	-1	29
1	0.0011574074074074073	TGCATGCAAGCTCTACAAACTCCTCCGTTGTTCACTTTC	CMQALQTPPLFTF	IGKV2D-28	.	IGKJ3	26	-1	-1	30
1	0.0011574074074074073	TGCATGCAAGGTATACACTGGCCTCCGAGGTACACTTTT	CMQGIHWPPRYTF	IGKV2D-30	.	IGKJ2	26	-1	-1	29
1	0.0011574074074074073	TGTCAGTTCCATGAGACTTCACCCCGGTGGACGTTC	CQFHETSPRWTF	IGKV3D-20	.	IGKJ1	5	-1	-1	26
1	0.0011574074074074073	TGTCAGCTGTACGGTGGCTCACCCCTGGTCACTTTC	CQLYGGSPLVTF	IGKV3-20	.	IGKJ4	22	-1	-1	28
1	0.0011574074074074073	TGTCAGCGCTTTAGTAGCTCGCCCCTGTACACTTTT	CQRFSSSPLYTF	IGKV3-20	.	IGKJ2	19	-1	-1	25
1	0.0011574074074074073	TGTCAGCGATATGGCACCTCACCCCCCCTCACTTTC	CQRYGTSPPLTF	IGKV3-20	.	IGKJ3	22	-1	-1	28
1	0.0011574074074074073	TGTCAGCACTATGGTTTCTCACTTCCGGTCACTTTT	CQHYGFSLPVTF	IGKV3D-20	.	IGKJ2	27	-1	-1	29
1	0.0011574074074074073	TGTCAGCAGTATGCCAACTCACTTGCGCTCACTTTC	CQQYANSLALTF	IGKV3-20	.	IGKJ4	12	-1	-1	24
1	0.0011574074074074073	TGTCAGCAGTATGGTAGCTCACCTTCATTCACTTTC	CQQYGSSPSFTF	IGKV3-20	.	IGKJ3	23	-1	-1	26
1	0.0011574074074074073	TGTCAGCAGTATAATACGTCAGAATGGATCACTTTC	CQQYNTSEWITF	IGKV3-20	.	IGKJ3	11	-1	-1	28
1	0.0011574074074074073	TGTCAGCAGTATAATAACTGGCCTCTGTACACTTTT	CQQYNNWPLYTF	IGKV3-15	.	IGKJ2	23	-1	-1	25
1	0.0011574074074074073	TGTCAGCAGTATAATAACTGGCCTCCGAACACTTTT	CQQYNNWPPNTF	IGKV3D-15	.	IGKJ2	26	-1	-1	28
1	0.0011574074074074073	TGTCAGCAGTATAATAACTGGCCCCCGTGGACGTTC	CQQYNNWPPWTF	IGKV3D-15	.	IGKJ1	26	-1	-1	25
1	0.0011574074074074073	TGTCAGCAGTATAATAACTGGCCCCCGAAGACTTTC	CQQYNNWPPKTF	IGKV3-15	.	IGKJ3	22	-1	-1	30
1	0.0011574074074074073	TGTCAGCAGCGTAGCAACTGGCCTCCATACACTTTT	CQQRSNWPPYTF	IGKV3-11	.	IGKJ2	23	-1	-1	27
1	0.0011574074074074073	TGTCAGCAATATTATAGTACTCCTCCGTGGACTTTT	CQQYYSTPPWTF	IGKV4-1	.	IGKJ2	23	-1	-1	30
1	0.0011574074074074073	TGTCAGCAATATTATAGTACTCCCCTGTACACTTTT	CQQYYSTPLYTF	IGKV4-1	.	IGKJ2	22	-1	-1	25
1	0.0011574074074074073	TGTCAGCAATATTATAGCCGTCCTCCTTTCACTTTC	CQQYYSRPPFTF	IGKV4-1	.	IGKJ3	16	-1	-1	27
1	0.0011574074074074073	TGTCAGCAATATGAGACCTCACCGAGGCTCACTTTC	CQQYETSPRLTF	IGKV3-20	.	IGKJ4	26	-1	-1	26
1	0.0011574074074074073	TGTCAGCAATATAAAAACTGGCCTCTATTCACTTTC	CQQYKNWPLFTF	IGKV3-15	.	IGKJ3	23	-1	-1	25
1	0.0011574074074074073	TGTCAACATTTTCATGTTCTCCCTCCGATAACCTTC	CQHFHVLPPITF	IGKV1D-33	.	IGKJ5	26	-1	-1	25
1	0.0011574074074074073	TGTCAACACTATAATAATTGGCTCACGTGGACGTTC	CQHYNNWLTWTF	IGKV3-15	.	IGKJ1	21	-1	-1	23
1	0.0011574074074074073	TGTCAACAGTATTATAGTACCCCCCCGTACACTTTT	CQQYYSTPPYTF	IGKV1D-43	.	IGKJ2	26	-1	-1	26
1	0.0011574074074074073	TGTCAACAGTATGATAATCTCCCCCCGCTCACTTTC	CQQYDNLPPLTF	IGKV1D-33	.	IGKJ4	26	-1	-1	25
1	0.0011574074074074073	TGTCAACAGTATAATGACTGGCCTCCGATCACCTTC	CQQYNDWPPITF	IGKV3-15	.	IGKJ5	23	-1	-1	25
1	0.0011574074074074073	TGTCAACAGCGTAGCAACTGGCCTAAATTCGCTTTC	CQQRSNWPKFAF	IGKV3-11	.	IGKJ3	24	-1	-1	26
1	0.0011574074074074073	TGTCAACAGACTTACAGTAACCCCATGTACACTTTT	CQQTYSNPMYTF	IGKV1-39	.	IGKJ2	22	-1	-1	23
1	0.0011574074074074073	TGTCAACAGAGTTACAGTACCCCCTTGTTCACTTTT	CQQSYSTPLFTF	IGKV1-39	.	IGKJ2	22	-1	-1	25
1	0.0011574074074074073	TGTCAACAGAGTTACAGTACCCCCCCCCTCACTTTC	CQQSYSTPPLTF	IGKV1-39	.	IGKJ4	22	-1	-1	27
1	0.0011574074074074073	TGTCAACAACGTAACAACTGGCCTCGAGTCACCTTC	CQQRNNWPRVTF	IGKV3-11	.	IGKJ5	23	-1	-1	28
1	0.0011574074074074073	TGCCAGCAGTATAAAAGTTATTCCCCGTTCACTTTT	CQQYKSYSPFTF	IGKV1-5	.	IGKJ2	22	-1	-1	29
1	0.0011574074074074073	TGCCAACAGTGTAATACTTATGCCCCGTACACTTTT	CQQCNTYAPYTF	IGKV1-5	.	IGKJ2	20	-1	-1	26
1	0.0011574074074074073	TGCCAACAGTATAGCAGTTTGTCAAGCCTCACTTTC	CQQYSSLSSLTF	IGKV1-5	.	IGKJ4	12	-1	-1	27
1	0.0011574074074074073	TGCCAACAATACAATATGTATTCTCCGTGGACGTTC	CQQYNMYSPWTF	IGKV1-16	.	IGKJ1	15	-1	-1	25
1	0.0011574074074074073	TGCATGCAATCTCTACAAACTCCGGGGCTCATTTTT	CMQSLQTPGLIF	IGKV2-28	.	IGKJ2	22	-1	-1	32
1	0.0011574074074074073	TGCATGCAAGCATCACACCCGCCTTATTACACTTTT	CMQASHPPYYTF	IGKV2-18	.	IGKJ2	10	-1	-1	27
1	0.0011574074074074073	TGCATGCAAGGTACACACTGGCCCTCGCTCGCTTTC	CMQGTHWPSLAF	IGKV2-30	.	IGKJ4	22	-1	-1	25
1	0.0011574074074074073	TGCATGGCAGGTCACCCAAGATTCCCGGTCTCCTTC	CMAGHPRFPVSF	IGKV2-30	.	IGKJ4	5	-1	-1	33
1	0.0011574074074074073	TGTCTGCAGTATGGCAGTTCACCTCGGACGTTC	CLQYGSSPRTF	IGKV3D-20	.	IGKJ1	24	-1	-1	25
1	0.0011574074074074073	TGTCTACAGTATATTACTTACCCCTGGACGTTC	CLQYITYPWTF	IGKV1-17	.	IGKJ1	22	-1	-1	24
1	0.0011574074074074073	TGTCTACAGTATAATACTTTCCCGTTCACTTTT	CLQYNTFPFTF	IGKV1-17	.	IGKJ2	22	-1	-1	26
1	0.0011574074074074073	TGTCTACAGCATGGTATCTCACCTCGGACGTTC	CLQHGISPRTF	IGKV3D-20	.	IGKJ1	24	-1	-1	25
1	0.0011574074074074073	TGTCTACAGCATGATAGTTATCCTCGAACGTTC	CLQHDSYPRTF	IGKV1D-17	.	IGKJ1	24	-1	-1	27
1	0.0011574074074074073	TGTCTACAGCATGATAATTTCCCGTACACTTTT	CLQHDNFPYTF	IGKV5-2	.	IGKJ2	22	-1	-1	23
1	0.0011574074074074073	TGTCTACAGCATAATGATTACCCCTGGACGTTC	CLQHNDYPWTF	IGKV1-17	.	IGKJ1	22	-1	-1	24
1	0.0011574074074074073	TGTCTACAGCATAATACTTACCCTCGTACGTTC	CLQHNTYPRTF	IGKV1D-17	.	IGKJ1	24	-1	-1	27
1	0.0011574074074074073	TGTCTACAGCATAATAGTTACCCGCTCACTTTC	CLQHNSYPLTF	IGKV1-17	.	IGKJ4	22	-1	-1	22
1	0.0011574074074074073	TGTCTACAGACTAAAAGTTTCCCGCTCACTTTC	CLQTKSFPLTF	IGKV1-12	.	IGKJ4	22	-1	-1	22
1	0.0011574074074074073	TGTCTACAGAGTTACACAACTCCTTTCACTTTC	CLQSYTTPFTF	IGKV1-39	.	IGKJ3	15	-1	-1	24
1	0.0011574074074074073	TGTCTACAGAATAATAGTTTCCCGTTCACTTTT	CLQNNSFPFTF	IGKV1-17	.	IGKJ2	22	-1	-1	26
1	0.0011574074074074073	TGTCTACAGAATAATAGTATCCCGTTCACTTTT	CLQNNSIPFTF	IGKV1-17	.	IGKJ2	17	-1	-1	26
1	0.0011574074074074073	TGTCTACAATATTACAGTATTCCGTGGACGTTC	CLQYYSIPWTF	IGKV4-1	.	IGKJ1	22	-1	-1	22
1	0.0011574074074074073	TGTCTACAAGATTACAATTACCCGTACACTTTT	CLQDYNYPYTF	IGKV1-6	.	IGKJ2	22	-1	-1	23
1	0.0011574074074074073	TGTCTACAAGATTACAATTACCCGCTCACTTTC	CLQDYNYPLTF	IGKV1-6	.	IGKJ4	22	-1	-1	22
1	0.0011574074074074073	TGTCATCAGAGTAGTACTTTACCGTACACTTTT	CHQSSTLPYTF	IGKV6D-21	.	IGKJ2	22	-1	-1	23
1	0.0011574074074074073	TGTCATCAATATTATACTACTCCGTGGACGTTC	CHQYYTTPWTF	IGKV4-1	.	IGKJ1	22	-1	-1	22
1	0.0011574074074074073	TGTCACCACTATATCACCTGGCCGTGGACTTTC	CHHYITWPWTF	IGKV3-15	.	IGKJ1	22	-1	-1	22
1	0.0011574074074074073	TGTCACCAGTATGGTAGTCTACCTGGGACGTTC	CHQYGSLPGTF	IGKV3-20	.	IGKJ1	16	-1	-1	25
1	0.0011574074074074073	TGTCACCAGTATAATAAGTGGCCGGGGACTTTT	CHQYNKWPGTF	IGKV3-15	.	IGKJ2	22	-1	-1	27
1	0.0011574074074074073	TGTCACCAATATTATGGTTTTCCTCTGACGTTC	CHQYYGFPLTF	IGKV4-1	.	IGKJ1	14	-1	-1	26
1	0.0011574074074074073	TGTCACCAATATTATAGTACTCCTCTCGCTTTC	CHQYYSTPLAF	IGKV4-1	.	IGKJ4	23	-1	-1	24
1	0.0011574074074074073	TGTCACCAACGTCGCGACTGGCCCCTCACTTTC	CHQRRDWPLTF	IGKV3-11	.	IGKJ4	22	-1	-1	24
1	0.0011574074074074073	TGTCAGTCCTCTGGTAACTCCCTTGTCACTTTT	CQSSGNSLVTF	IGKV3-20	.	IGKJ2	5	-1	-1	26
1	0.0011574074074074073	TGTCAGTACTATTATAACTCATTGTACACTTTT	CQYYYNSLYTF	IGKV3-20	.	IGKJ2	5	-1	-1	22
1	0.0011574074074074073	TGTCAGCATTTTGATAGTGTCCCCACCACCTTC	CQHFDSVPTTF	IGKV3-20	.	IGKJ5	7	-1	-1	26
1	0.0011574074074074073	TGTCAGCACTATGCTAATTCACCGTACACTTTT	CQHYANSPYTF	IGKV3-20	.	IGKJ2	22	-1	-1	23
1	0.0011574074074074073	TGTCAGCACTATGGTAGCTCATTTCGGACTTTC	CQHYGSSFRTF	IGKV3-20	.	IGKJ1	20	-1	-1	25
1	0.0011574074074074073	TGTCAGCACCGTCACAACTGGCCCCTCACTTTC	CQHRHNWPLTF	IGKV3-11	.	IGKJ4	22	-1	-1	24
1	0.0011574074074074073	TGTCAGCAGTTTGGTAGTTCATCGTACATTTTT	CQQFGSSSYIF	IGKV3-20	.	IGKJ2	20	-1	-1	23
1	0.0011574074074074073	TGTCAGCAGTTTGGGAGTTCGGTCTGGACGTTC	CQQFGSSVWTF	IGKV3-20	.	IGKJ1	13	-1	-1	24
1	0.0011574074074074073	TGTCAGCAGTATTATGATACTCCTCGGACGTTC	CQQYYDTPRTF	IGKV4-1	.	IGKJ1	27	-1	-1	25
1	0.0011574074074074073	TGTCAGCAGTATGTTAGCTCACCGATCACCTTC	CQQYVSSPITF	IGKV3-20	.	IGKJ5	22	-1	-1	22
1	0.0011574074074074073	TGTCAGCAGTATGGTGACTCACCTTGGACGTTC	CQQYGDSPWTF	IGKV3-20	.	IGKJ1	23	-1	-1	24
1	0.0011574074074074073	TGTCAGCAGTATGGTAGTTTACCGTGGACGTTC	CQQYGSLPWTF	IGKV3-20	.	IGKJ1	16	-1	-1	22
1	0.0011574074074074073	TGTCAGCAGTATGGTAGCTCACTGTACACTTTT	CQQYGSSLYTF	IGKV3-20	.	IGKJ2	21	-1	-1	22
1	0.0011574074074074073	TGTCAGCAGTATGGTAGCTCACTGCTCACTTTC	CQQYGSSLLTF	IGKV3-20	.	IGKJ4	21	-1	-1	23
1	0.0011574074074074073	TGTCAGCAGTATGGTAGCTCACCTCGAACGTTC	CQQYGSSPRTF	IGKV3D-20	.	IGKJ1	24	-1	-1	27
1	0.0011574074074074073	TGTCAGCAGTATGGTAGCTCACCTCAGACGTTC	CQQYGSSPQTF	IGKV3D-20	.	IGKJ1	24	-1	-1	26
1	0.0011574074074074073	TGTCAGCAGTATGGTAGCTCACCTAACACTTTT	CQQYGSSPNTF	IGKV3-20	.	IGKJ2	24	-1	-1	25
1	0.0011574074074074073	TGTCAGCAGTATGGTAGCTCACCCGTCTCTTTC	CQQYGSSPVSF	IGKV3-20	.	IGKJ3	22	-1	-1	28
1	0.0011574074074074073	TGTCAGCAGTATGGTAGCTCACGTCTCACTTTT	CQQYGSSRLTF	IGKV3-20	.	IGKJ2	21	-1	-1	26
1	0.0011574074074074073	TGTCAGCAGTATGGAAGCTCACCGTACACTTTT	CQQYGSSPYTF	IGKV3-20	.	IGKJ2	22	-1	-1	23
1	0.0011574074074074073	TGTCAGCAGTATGATTCCTCACCCACCACTTTC	CQQYDSSPTTF	IGKV3-20	.	IGKJ2	22	-1	-1	26
1	0.0011574074074074073	TGTCAGCAGTATGATATCTCACCTCGGACGTTC	CQQYDISPRTF	IGKV3D-20	.	IGKJ1	24	-1	-1	25
1	0.0011574074074074073	TGTCAGCAGTATGATAATTGGCCGTGGACGTTC	CQQYDNWPWTF	IGKV3-15	.	IGKJ1	22	-1	-1	22
1	0.0011574074074074073	TGTCAGCAGTATGATAAGTGGCCTCGGACGTTC	CQQYDKWPRTF	IGKV3-15	.	IGKJ1	23	-1	-1	25
1	0.0011574074074074073	TGTCAGCAGTATACTAACTGGCCGCTCACTTTC	CQQYTNWPLTF	IGKV3-15	.	IGKJ4	22	-1	-1	22
1	0.0011574074074074073	TGTCAGCAGTATAGTCACTGGCCTACTACCTTC	CQQYSHWPTTF	IGKV3-15	.	IGKJ5	24	-1	-1	27
1	0.0011574074074074073	TGTCAGCAGTATAATACCTGGCCGTGGACGTTC	CQQYNTWPWTF	IGKV3-15	.	IGKJ1	22	-1	-1	22
1	0.0011574074074074073	TGTCAGCAGTATAATAACTGGCTCCGGACGTTC	CQQYNNWLRTF	IGKV3-15	.	IGKJ1	21	-1	-1	25
1	0.0011574074074074073	TGTCAGCAGTATAATAACTGGCCTCGCACGTTC	CQQYNNWPRTF	IGKV3-15	.	IGKJ1	23	-1	-1	27
1	0.0011574074074074073	TGTCAGCAGTATAATAACTGGCCTCGAACGTTC	CQQYNNWPRTF	IGKV3-15	.	IGKJ1	23	-1	-1	27
1	0.0011574074074074073	TGTCAGCAGTATAATAACTGGCCTCAGACGTTC	CQQYNNWPQTF	IGKV3-15	.	IGKJ1	23	-1	-1	26
1	0.0011574074074074073	TGTCAGCAGTATAATAACTGGCCTCAAACTTTT	CQQYNNWPQTF	IGKV3D-15	.	IGKJ2	24	-1	-1	27
1	0.0011574074074074073	TGTCAGCAGTATAATAACTGGCCGTACACTTTT	CQQYNNWPYTF	IGKV3-15	.	IGKJ2	22	-1	-1	23
1	0.0011574074074074073	TGTCAGCAGTATAATAACTGGCCGAGAACGTTC	CQQYNNWPRTF	IGKV3-15	.	IGKJ1	22	-1	-1	27
1	0.0011574074074074073	TGTCAGCAGTACAGTAACTGGCCTGTCCCTTTC	CQQYSNWPVPF	IGKV3-15	.	IGKJ4	23	-1	-1	28
1	0.0011574074074074073	TGTCAGCAGCGTTACAACTGGCTGTATACTTTT	CQQRYNWLYTF	IGKV3-11	.	IGKJ2	21	-1	-1	22
1	0.0011574074074074073	TGTCAGCAGCGTTACAACTGGGTGTATAGTTTT	CQQRYNWVYSF	IGKV3-11	.	IGKJ2	20	-1	-1	22
1	0.0011574074074074073	TGTCAGCAGCGTGACAGCTGGCCGATCACCTTT	CQQRDSWPITF	IGKV3-11	.	IGKJ5	22	-1	-1	22
1	0.0011574074074074073	TGTCAGCAGCGTACCAACTGGTTTTATAGTTTT	CQQRTNWFYSF	IGKV3-11	.	IGKJ2	20	-1	-1	29
1	0.0011574074074074073	TGTCAGCAGCGTAGCAACTGGCCTCTCACTTTC	CQQRSNWPLTF	IGKV3-11	.	IGKJ4	23	-1	-1	24
1	0.0011574074074074073	TGTCAGCAGCGTAGCAACTGGCCTCGGACGTTC	CQQRSNWPRTF	IGKV3-11	.	IGKJ1	23	-1	-1	25
1	0.0011574074074074073	TGTCAGCAGCGTAGCAACTGGCCCTACACTTTT	CQQRSNWPYTF	IGKV3-11	.	IGKJ2	22	-1	-1	24
1	0.0011574074074074073	TGTCAGCAGCGTAGCAACTGGCCCATCACCTTC	CQQRSNWPITF	IGKV3-11	.	IGKJ5	22	-1	-1	24
1	0.0011574074074074073	TGTCAGCAGCGTAGCAACTGGCCGGTCACTTTC	CQQRSNWPVTF	IGKV3-11	.	IGKJ4	22	-1	-1	25
1	0.0011574074074074073	TGTCAGCAGCGTAGCAACTGGCCGGTCACCTTC	CQQRSNWPVTF	IGKV3-11	.	IGKJ5	22	-1	-1	25
1	0.0011574074074074073	TGTCAGCAGCGTAACAAGTGGCCGCTCACTTTC	CQQRNKWPLTF	IGKV3-11	.	IGKJ4	22	-1	-1	15
1	0.0011574074074074073	TGTCAGCAGGAACTTACTTGGCCCTTCACTTTT	CQQELTWPFTF	IGKV3-15	.	IGKJ2	8	-1	-1	26
1	0.0011574074074074073	TGTCAGCAATGTTATAGTTTTCCGTACAGTTTT	CQQCYSFPYSF	IGKV4-1	.	IGKJ2	17	-1	-1	23
1	0.0011574074074074073	TGTCAGCAATATTTCATAACTCCGTACGCTTTT	CQQYFITPYAF	IGKV4-1	.	IGKJ2	12	-1	-1	23
1	0.0011574074074074073	TGTCAGCAATATTATGGTGCTCCTTTGACCTTC	CQQYYGAPLTF	IGKV4-1	.	IGKJ5	23	-1	-1	27
1	0.0011574074074074073	TGTCAGCAATATTATGATTTTCCGTTCACTTTT	CQQYYDFPFTF	IGKV4-1	.	IGKJ2	14	-1	-1	26
1	0.0011574074074074073	TGTCAGCAATATTATGATAATCCGTACACTTTT	CQQYYDNPYTF	IGKV4-1	.	IGKJ2	14	-1	-1	23
1	0.0011574074074074073	TGTCAGCAATATTATAGTTCTCCTCAAACGTTC	CQQYYSSPQTF	IGKV4-1	.	IGKJ1	23	-1	-1	27
1	0.0011574074074074073	TGTCAGCAATATTATAGTTCTCCGCTCACTTTC	CQQYYSSPLTF	IGKV4-1	.	IGKJ4	22	-1	-1	22
1	0.0011574074074074073	TGTCAGCAATATTATAGTACTCCTCCCACTTTT	CQQYYSTPPTF	IGKV4-1	.	IGKJ2	23	-1	-1	26
1	0.0011574074074074073	TGTCAGCAATATTATAGTACTCCCATCACCTTC	CQQYYSTPITF	IGKV4-1	.	IGKJ5	22	-1	-1	24
1	0.0011574074074074073	TGTCAGCAATATTATAGTAGTCCGCTCACTTTC	CQQYYSSPLTF	IGKV4-1	.	IGKJ4	22	-1	-1	22
1	0.0011574074074074073	TGTCAGCAATATTATAGCACTCCGTTCACTTTC	CQQYYSTPFTF	IGKV4-1	.	IGKJ4	22	-1	-1	25
1	0.0011574074074074073	TGTCAGCAATATTATAGACTTCCTCTCACCTTC	CQQYYRLPLTF	IGKV4-1	.	IGKJ4	16	-1	-1	24
1	0.0011574074074074073	TGTCAGCAATATTACAGTACTCCGTGGACGTTC	CQQYYSTPWTF	IGKV4-1	.	IGKJ1	22	-1	-1	22
1	0.0011574074074074073	TGTCAGCAATATGGTAGTTCACCCGCGACGTTC	CQQYGSSPATF	IGKV3-20	.	IGKJ1	22	-1	-1	26
1	0.0011574074074074073	TGTCAGCAATATGATGCCTCACCGTACACTTTT	CQQYDASPYTF	IGKV3-20	.	IGKJ2	22	-1	-1	23
1	0.0011574074074074073	TGTCAGCAACGTAGCAACTGGCCGCTCACTTTC	CQQRSNWPLTF	IGKV3-11	.	IGKJ4	22	-1	-1	22
1	0.0011574074074074073	TGTCAGCAACATTATTTTATTCCTAGGACGTTC	CQQHYFIPRTF	IGKV4-1	.	IGKJ1	27	-1	-1	25
1	0.0011574074074074073	TGTCAGCAACATAATAACTGGCCTCGCACGTTC	CQQHNNWPRTF	IGKV3-15	.	IGKJ1	23	-1	-1	27
1	0.0011574074074074073	TGTCAGCAAGATTATGCTGCTCCGCTCACCTTC	CQQDYAAPLTF	IGKV3-7	.	IGKJ5	14	-1	-1	25
1	0.0011574074074074073	TGTCAACATTATAATAACTGGCCCTACACTTTT	CQHYNNWPYTF	IGKV3-15	.	IGKJ2	22	-1	-1	24
1	0.0011574074074074073	TGTCAACACCTTAATAGTTTCCCTATCACCTTC	CQHLNSFPITF	IGKV1-9	.	IGKJ5	24	-1	-1	24
1	0.0011574074074074073	TGTCAACAGTTTAATAATTACCCTCGCACATTC	CQQFNNYPRTF	IGKV1-13	.	IGKJ4	23	-1	-1	26
1	0.0011574074074074073	TGTCAACAGTATTATGATACTCCCTACACTTTT	CQQYYDTPYTF	IGKV1D-43	.	IGKJ2	14	-1	-1	24
1	0.0011574074074074073	TGTCAACAGTATTATATTACCCCGTACACTTTT	CQQYYITPYTF	IGKV1D-43	.	IGKJ2	22	-1	-1	23
1	0.0011574074074074073	TGTCAACAGTATTATAGTTTCCCTCGGACTTTT	CQQYYSFPRTF	IGKV1D-8	.	IGKJ2	24	-1	-1	27
1	0.0011574074074074073	TGTCAACAGTATTATAGTTTCCCGTGGACGTTC	CQQYYSFPWTF	IGKV1D-8	.	IGKJ1	22	-1	-1	22
1	0.0011574074074074073	TGTCAACAGTATTATAGTTACCCTCTCACTTTC	CQQYYSYPLTF	IGKV1-8	.	IGKJ3	23	-1	-1	25
1	0.0011574074074074073	TGTCAACAGTATTATAGTACCCTCTACACTTTT	CQQYYSTLYTF	IGKV1D-43	.	IGKJ2	21	-1	-1	24
1	0.0011574074074074073	TGTCAACAGTATGGTTTCTCAACTCGAACGTTC	CQQYGFSTRTF	IGKV3D-20	.	IGKJ1	24	-1	-1	27
1	0.0011574074074074073	TGTCAACAGTATGGTAATCTCCCGCTCACATTT	CQQYGNLPLTF	IGKV1-33	.	IGKJ4	22	-1	-1	22
1	0.0011574074074074073	TGTCAACAGTATGATAATCTCCTCTGGACGTTC	CQQYDNLLWTF	IGKV1-33	.	IGKJ1	21	-1	-1	24
1	0.0011574074074074073	TGTCAACAGTATGATAATCTCCCTCTCACTTTC	CQQYDNLPLTF	IGKV1D-33	.	IGKJ3	24	-1	-1	25
1	0.0011574074074074073	TGTCAACAGTATGATAATCTCCCTCGGACTTTC	CQQYDNLPRTF	IGKV1D-33	.	IGKJ3	24	-1	-1	27
1	0.0011574074074074073	TGTCAACAGTATGATAATCTCCCGCTCACTTTC	CQQYDNLPLTF	IGKV1-33	.	IGKJ4	22	-1	-1	22
1	0.0011574074074074073	TGTCAACAGTATAATAATTTCCCGCTCACTTTC	CQQYNNFPLTF	IGKV1-33	.	IGKJ4	22	-1	-1	22
1	0.0011574074074074073	TGTCAACAGTATAACAATATGCCCGTCATATTC	CQQYNNMPVIF	IGKV1-27	.	IGKJ4	15	-1	-1	30
1	0.0011574074074074073	TGTCAACAGCTTAATAGTTACCCGTGGACGTTC	CQQLNSYPWTF	IGKV1-9	.	IGKJ1	22	-1	-1	22
1	0.0011574074074074073	TGTCAACAGCTTAATAATTACCCGCTCACTTTC	CQQLNNYPLTF	IGKV1-9	.	IGKJ3	22	-1	-1	25
1	0.0011574074074074073	TGTCAACAGGCTAACAGTTTCCCTCCCACTTTC	CQQANSFPPTF	IGKV1-12	.	IGKJ4	23	-1	-1	26
1	0.0011574074074074073	TGTCAACAGGCTAACAGTTTCCCTCACACTTTC	CQQANSFPHTF	IGKV1-12	.	IGKJ3	23	-1	-1	26
1	0.0011574074074074073	TGTCAACAGGCTAACAGTTTCCCCTACACTTTT	CQQANSFPYTF	IGKV1-12	.	IGKJ2	22	-1	-1	24
1	0.0011574074074074073	TGTCAACAGGCTAACAGTTTCCCGTACACTTTT	CQQANSFPYTF	IGKV1-12	.	IGKJ2	22	-1	-1	23
1	0.0011574074074074073	TGTCAACAGGCTAACAGTTTCCCGCTCACTTTC	CQQANSFPLTF	IGKV1-12	.	IGKJ4	22	-1	-1	22
1	0.0011574074074074073	TGTCAACAGGCTAACAGTTTCCCGATCACCTTC	CQQANSFPITF	IGKV1-12	.	IGKJ5	22	-1	-1	22
1	0.0011574074074074073	TGTCAACAGGCTAACAATTTCCCAGTCGCTTTC	CQQANNFPVAF	IGKV1-12	.	IGKJ3	22	-1	-1	28
1	0.0011574074074074073	TGTCAACAGGGTTACAGATTCCCTCGGACGTTC	CQQGYRFPRTF	IGKV1-12	.	IGKJ1	23	-1	-1	25
1	0.0011574074074074073	TGTCAACAGACTTATGCTGGTCCGTGGACGTTC	CQQTYAGPWTF	IGKV1-39	.	IGKJ1	13	-1	-1	22
1	0.0011574074074074073	TGTCAACAGACTTACAGTACTCCTCACACTTTT	CQQTYSTPHTF	IGKV1D-39	.	IGKJ2	24	-1	-1	25
1	0.0011574074074074073	TGTCAACAGACTCACAATACCCCGTACACTTTT	CQQTHNTPYTF	IGKV1-39	.	IGKJ2	22	-1	-1	23
1	0.0011574074074074073	TGTCAACAGACTGGCAATATCCCGTGGACGTTC	CQQTGNIPWTF	IGKV1-39	.	IGKJ1	9	-1	-1	22
1	0.0011574074074074073	TGTCAACAGACTGACAGTTTCCCTCTCACTTTC	CQQTDSFPLTF	IGKV1-12	.	IGKJ4	23	-1	-1	24
1	0.0011574074074074073	TGTCAACAGACTAACAGTCTCCCGTACACTTTT	CQQTNSLPYTF	IGKV1-27	.	IGKJ2	17	-1	-1	23
1	0.0011574074074074073	TGTCAACAGAGTTTCAGTCTCCCGTGGACGTTC	CQQSFSLPWTF	IGKV1-39	.	IGKJ1	17	-1	-1	22
1	0.0011574074074074073	TGTCAACAGAGTTTCAGTACTCCTCTCACTTTC	CQQSFSTPLTF	IGKV1D-39	.	IGKJ4	24	-1	-1	24
1	0.0011574074074074073	TGTCAACAGAGTTACTTTTCCCCTCGGACGTTC	CQQSYFSPRTF	IGKV1D-39	.	IGKJ1	24	-1	-1	25
1	0.0011574074074074073	TGTCAACAGAGTTACACTACCTCGTGGACGTTC	CQQSYTTSWTF	IGKV1-39	.	IGKJ1	20	-1	-1	22
1	0.0011574074074074073	TGTCAACAGAGTTACAGTTCTCCGTACACTTTT	CQQSYSSPYTF	IGKV1-39	.	IGKJ2	17	-1	-1	23
1	0.0011574074074074073	TGTCAACAGAGTTACAGTACCTCCTTCACTTTC	CQQSYSTSFTF	IGKV1-39	.	IGKJ3	20	-1	-1	24
1	0.0011574074074074073	TGTCAACAGAGTTACAGTACCCCTTGGACGTTC	CQQSYSTPWTF	IGKV1-39	.	IGKJ1	23	-1	-1	24
1	0.0011574074074074073	TGTCAACAGAGTTACAGTACCCCTCCTACTTTC	CQQSYSTPPTF	IGKV1D-39	.	IGKJ4	25	-1	-1	27
1	0.0011574074074074073	TGTCAACAGAGTTACAGTACCCCTCGGACTTTT	CQQSYSTPRTF	IGKV1D-39	.	IGKJ2	24	-1	-1	27
1	0.0011574074074074073	TGTCAACAGAGTTACAGTACCCCTCGGACGTTC	CQQSYSTPRTF	IGKV1D-39	.	IGKJ1	24	-1	-1	25
1	0.0011574074074074073	TGTCAACAGAGTTACAGTACCCCTCAAACTTTT	CQQSYSTPQTF	IGKV1D-39	.	IGKJ2	24	-1	-1	27
1	0.0011574074074074073	TGTCAACAGAGTTACAGTACCCCTACCACTTTC	CQQSYSTPTTF	IGKV1-39	.	IGKJ3	24	-1	-1	26
1	0.0011574074074074073	TGTCAACAGAGTTACAGTACCCCTAACACTTTT	CQQSYSTPNTF	IGKV1-39	.	IGKJ2	24	-1	-1	25
1	0.0011574074074074073	TGTCAACAGAGTTACAGTACCCCCTTCACTTTC	CQQSYSTPFTF	IGKV1-39	.	IGKJ3	22	-1	-1	24
1	0.0011574074074074073	TGTCAACAGAGTTACAGTACCCCGCTCACTTTC	CQQSYSTPLTF	IGKV1-39	.	IGKJ4	22	-1	-1	22
1	0.0011574074074074073	TGTCAACAGAGTTACAGTACGGGGCTCACTTTC	CQQSYSTGLTF	IGKV1-39	.	IGKJ4	19	-1	-1	23
1	0.0011574074074074073	TGTCAACAGAGTTACAGTAGCCCTCGAACGTTC	CQQSYSSPRTF	IGKV1D-39	.	IGKJ1	24	-1	-1	27
1	0.0011574074074074073	TGTCAACAGAGTTACAGTAGCCCATTCACTTTC	CQQSYSSPFTF	IGKV1-39	.	IGKJ3	22	-1	-1	23
1	0.0011574074074074073	TGTCAACAGAGCTACAGTCTCCCGTACACTTTT	CQQSYSLPYTF	IGKV1-39	.	IGKJ2	17	-1	-1	23
1	0.0011574074074074073	TGTCAACAGAATTACAATACCCCTCGGACTTTT	CQQNYNTPRTF	IGKV1D-39	.	IGKJ2	24	-1	-1	27
1	0.0011574074074074073	TGTCAACAATATTATAGTTTTCAGTGGACGTTC	CQQYYSFQWTF	IGKV4-1	.	IGKJ1	17	-1	-1	23
1	0.0011574074074074073	TGTCAACAATATTATAGTACTCCTAGCACTTTT	CQQYYSTPSTF	IGKV4-1	.	IGKJ2	25	-1	-1	26
1	0.0011574074074074073	TGTCAACAATATTACAGTGGTCCTATCACTTTC	CQQYYSGPITF	IGKV4-1	.	IGKJ4	24	-1	-1	25
1	0.0011574074074074073	TGTCAACAATATCATCGTTTCCCGTGGACGTTC	CQQYHRFPWTF	IGKV1-5	.	IGKJ1	18	-1	-1	22
1	0.0011574074074074073	TGTCAACAATATGATAATCTCTTGATCACTTTC	CQQYDNLLITF	IGKV1-33	.	IGKJ5	20	-1	-1	23
1	0.0011574074074074073	TGTCAACAATATAATGACTGGCGGGTCACTTTC	CQQYNDWRVTF	IGKV3-15	.	IGKJ3	21	-1	-1	25
1	0.0011574074074074073	TGTCAACAACTTCATAATTTCCCGATCACCTTC	CQQLHNFPITF	IGKV1-13	.	IGKJ5	22	-1	-1	22
1	0.0011574074074074073	TGTCAACAACTTAACAGTATGCCGCTCACTTTC	CQQLNSMPLTF	IGKV1-12	.	IGKJ4	17	-1	-1	22
1	0.0011574074074074073	TGTCAACAACATGATAATTTCCCGTCCACCTTT	CQQHDNFPSTF	IGKV5-2	.	IGKJ2	22	-1	-1	26
1	0.0011574074074074073	TGTCAACAAAGTTACACTACCCCTCGGACGTTC	CQQSYTTPRTF	IGKV1D-39	.	IGKJ1	24	-1	-1	25
1	0.0011574074074074073	TGTCAACAAAGTCACAGTGTCCCGTGGACGTTC	CQQSHSVPWTF	IGKV1-39	.	IGKJ1	17	-1	-1	22
1	0.0011574074074074073	TGTCAAGAGACTTACAATATCCCTCTCACGTTC	CQETYNIPLTF	IGKV1D-39	.	IGKJ1	24	-1	-1	27
1	0.0011574074074074073	TGTCAAAAGTATAACGGTGTCCCATTCACTTTC	CQKYNGVPFTF	IGKV1-27	.	IGKJ3	22	-1	-1	23
1	0.0011574074074074073	TGTCAAAAGTATAACATTACCCCCCTCACTTTC	CQKYNITPLTF	IGKV1-27	.	IGKJ4	22	-1	-1	24
1	0.0011574074074074073	TGTCAAAAGTATAACAGTGCCCCCAGGACTTTC	CQKYNSAPRTF	IGKV1-27	.	IGKJ4	26	-1	-1	27
1	0.0011574074074074073	TGTCAAAAGTATAACAGTGCCCCGTGGACGTTC	CQKYNSAPWTF	IGKV1-27	.	IGKJ1	22	-1	-1	22
1	0.0011574074074074073	TGTATGCAAAGTACACAGTTTCCGCCCACTTTC	CMQSTQFPPTF	IGKV2D-29	.	IGKJ3	22	-1	-1	26
1	0.0011574074074074073	TGCTTCCAAGGTGTCCACCTTCCGCGCACCTTC	CFQGVHLPRTF	IGKV2-29	.	IGKJ5	22	-1	-1	26
1	0.0011574074074074073	TGCTTGCAAGTAGTGCAACCTCCGTTCACTTTT	CLQVVQPPFTF	IGKV2-28	.	IGKJ2	9	-1	-1	26
1	0.0011574074074074073	TGCTCGCAAGGTACACAATCTCCTTTTACTTTC	CSQGTQSPFTF	IGKV2D-24	.	IGKJ4	23	-1	-1	27
1	0.0011574074074074073	TGCCTACAGTATCAGACTTATCCCTGGACGTTC	CLQYQTYPWTF	IGKV1-5	.	IGKJ1	11	-1	-1	24
1	0.0011574074074074073	TGCCAACATCATGATGGTTATTCGTGGCCGTTC	CQHHDGYSWPF	IGKV1-5	.	IGKJ1	22	-1	-1	22
1	0.0011574074074074073	TGCCAACACTATAAGAGTTTTCCATACCATTTT	CQHYKSFPYHF	IGKV1-5	.	IGKJ2	18	-1	-1	29
1	0.0011574074074074073	TGCCAACAGTATTATAGTTACCCTTGGACGTTC	CQQYYSYPWTF	IGKV1-16	.	IGKJ1	23	-1	-1	24
1	0.0011574074074074073	TGCCAACAGTATTATAGTTACCCGATCACCTTC	CQQYYSYPITF	IGKV1-16	.	IGKJ5	22	-1	-1	22
1	0.0011574074074074073	TGCCAACAGTATGGTAGTACCCTATTCACTTTC	CQQYGSTLFTF	IGKV1-16	.	IGKJ3	23	-1	-1	22
1	0.0011574074074074073	TGCCAACAGTATGAAACTTACCCTGTCACTTTT	CQQYETYPVTF	IGKV1-16	.	IGKJ2	23	-1	-1	26
1	0.0011574074074074073	TGCCAACAGTATGAAACTTACCCTGTCACTTTT	CQQYETYPVTF	IGKV1-16	.	IGKJ4	23	-1	-1	25
1	0.0011574074074074073	TGCCAACAGTATAATGCTTATCCGTGGACGTTC	CQQYNAYPWTF	IGKV1-5	.	IGKJ1	14	-1	-1	22
1	0.0011574074074074073	TGCCAACAGTATAATACTTACCCTCTCACTTTC	CQQYNTYPLTF	IGKV1D-16	.	IGKJ4	24	-1	-1	24
1	0.0011574074074074073	TGCCAACAGTATAATAGTTCCCCGTACACTTTT	CQQYNSSPYTF	IGKV1-5	.	IGKJ2	18	-1	-1	23
1	0.0011574074074074073	TGCCAACAGTATAATAGTTATTCTCGCACGTTC	CQQYNSYSRTF	IGKV1-5	.	IGKJ1	23	-1	-1	27
1	0.0011574074074074073	TGCCAACAGTATAATAGTTATTCTCGGACGTTC	CQQYNSYSRTF	IGKV1-5	.	IGKJ1	23	-1	-1	25
1	0.0011574074074074073	TGCCAACAGTATAATAGTTATTCGGGGACGTTC	CQQYNSYSGTF	IGKV1-5	.	IGKJ1	22	-1	-1	25
1	0.0011574074074074073	TGCCAACAGTATAATAGTTACTCGTGGACGTTC	CQQYNSYSWTF	IGKV1-5	.	IGKJ1	19	-1	-1	22
1	0.0011574074074074073	TGCCAACAGTATAATAGTTACCTATTCACTTTC	CQQYNSYLFTF	IGKV1-5	.	IGKJ3	19	-1	-1	22
1	0.0011574074074074073	TGCCAACAGTATAATAGTTACCCTCCCACTTTC	CQQYNSYPPTF	IGKV1D-16	.	IGKJ3	25	-1	-1	26
1	0.0011574074074074073	TGCCAACAGTATAATAGTTACCCGTGGACGTTC	CQQYNSYPWTF	IGKV1-16	.	IGKJ1	22	-1	-1	22
1	0.0011574074074074073	TGCCAACAGTATAAAAGTTATCCCGTGACGTTC	CQQYKSYPVTF	IGKV1-5	.	IGKJ1	20	-1	-1	26
1	0.0011574074074074073	TGCCAACAATATCATAGTTACCCGATCACCTTC	CQQYHSYPITF	IGKV1-16	.	IGKJ5	22	-1	-1	22
1	0.0011574074074074073	TGCCAACAATATGAAAGTTATCCCTGGACGTTC	CQQYESYPWTF	IGKV1-5	.	IGKJ1	20	-1	-1	24
1	0.0011574074074074073	TGCCAAGACTATAAGACTTACCCGTACACTTTT	CQDYKTYPYTF	IGKV1-5	.	IGKJ2	13	-1	-1	23
1	0.0011574074074074073	TGCATGCCAAGTATACAGCTTTCTCGTTCTTTC	CMPSIQLSRSF	IGKV2D-29	.	IGKJ4	24	-1	-1	28
1	0.0011574074074074073	TGCATGCACGCAACACAGTGGCCAAACACTTTC	CMHATQWPNTF	IGKV2-30	.	IGKJ3	22	-1	-1	26
1	0.0011574074074074073	TGCATGCAGGGTATACACGTTCCTCTCACTTTC	CMQGIHVPLTF	IGKV2-29	.	IGKJ4	23	-1	-1	24
1	0.0011574074074074073	TGCATGCAGGGTACACACTGGCCGTGGACGTTC	CMQGTHWPWTF	IGKV2-30	.	IGKJ1	22	-1	-1	22
1	0.0011574074074074073	TGCATGCAACGTATAGAGTTTCCGTACACTTTT	CMQRIEFPYTF	IGKV2-40	.	IGKJ2	22	-1	-1	23
1	0.0011574074074074073	TGCATGCAAGTTCTACAGACTCCTCAGAGTTTT	CMQVLQTPQSF	IGKV2-28	.	IGKJ2	31	-1	-1	29
1	0.0011574074074074073	TGCATGCAAGTCCTACATCCGGCGTGGACGTTC	CMQVLHPAWTF	IGKV2-28	.	IGKJ1	16	-1	-1	22
1	0.0011574074074074073	TGCATGCAAGCTCTACAAACTCCTCCCACTTTT	CMQALQTPPTF	IGKV2D-28	.	IGKJ2	25	-1	-1	26
1	0.0011574074074074073	TGCATGCAAGCTCTACAAACTCCCCTCACTTTC	CMQALQTPLTF	IGKV2-28	.	IGKJ4	22	-1	-1	24
1	0.0011574074074074073	TGCATGCAAGCTCTACAAACTCCCATCACTTTC	CMQALQTPITF	IGKV2-28	.	IGKJ4	22	-1	-1	25
1	0.0011574074074074073	TGCATGCAAGCTCTACAAACCCAGCTCACTTTC	CMQALQTQLTF	IGKV2-28	.	IGKJ4	19	-1	-1	23
1	0.0011574074074074073	TGCATGCAAGCTCTAGAAACTCCGCGGACATTC	CMQALETPRTF	IGKV2-28	.	IGKJ1	22	-1	-1	25
1	0.0011574074074074073	TGCATGCAAGCTACACACTGGCCTCGCACGCTC	CMQATHWPRTL	IGKV2D-30	.	IGKJ1	24	-1	-1	27
1	0.0011574074074074073	TGCATGCAAGCTACACAATTTCCGATCACTTTC	CMQATQFPITF	IGKV2-24	.	IGKJ4	22	-1	-1	25
1	0.0011574074074074073	TGCATGCAAGCTACACAATTTCCGATCACCTTC	CMQATQFPITF	IGKV2-24	.	IGKJ5	22	-1	-1	22
1	0.0011574074074074073	TGCATGCAAGGTCTACGAACTCCTCATACTTTC	CMQGLRTPHTF	IGKV2D-28	.	IGKJ3	24	-1	-1	27
1	0.0011574074074074073	TGCATGCAAGGTATACACCTTCCTTTCACTTTC	CMQGIHLPFTF	IGKV2-29	.	IGKJ3	23	-1	-1	24
1	0.0011574074074074073	TGCATGCAAGGTATACACCTCCCGATCACCTTC	CMQGIHLPITF	IGKV2-29	.	IGKJ5	19	-1	-1	22
1	0.0011574074074074073	TGCATGCAAGGTACACACTGGCCGTGGACGTTC	CMQGTHWPWTF	IGKV2-30	.	IGKJ1	22	-1	-1	22
1	0.0011574074074074073	TGCATGCAAGGTACACACTGGCCGTACACTTTT	CMQGTHWPYTF	IGKV2-30	.	IGKJ2	22	-1	-1	23
1	0.0011574074074074073	TGCATGCAAGGTACACACTGGCCATTCACTTTC	CMQGTHWPFTF	IGKV2-30	.	IGKJ3	22	-1	-1	23
1	0.0011574074074074073	TGCATGCAAGGTACAGAGTGGCCTCGGTCTTTC	CMQGTEWPRSF	IGKV2D-30	.	IGKJ3	24	-1	-1	28
1	0.0011574074074074073	TGCATGCAAGGCACACAGTGGCCGTACACTTTT	CMQGTQWPYTF	IGKV2-30	.	IGKJ2	22	-1	-1	23
1	0.0011574074074074073	TGCATGCAAGGGACACACTGGCCGTACACTTTT	CMQGTHWPYTF	IGKV2-30	.	IGKJ2	22	-1	-1	23
1	0.0011574074074074073	TGCATGCAAGATCTACAACTTCCGCTCACTTTC	CMQDLQLPLTF	IGKV2-28	.	IGKJ4	17	-1	-1	22
1	0.0011574074074074073	TGCATGCAAGATACACAGTGGCCGTACACTTTT	CMQDTQWPYTF	IGKV2-30	.	IGKJ2	22	-1	-1	23
1	0.0011574074074074073	TGCATGCAAACTATACAATTTCCGATCACCTTC	CMQTIQFPITF	IGKV2-24	.	IGKJ5	22	-1	-1	22
1	0.0011574074074074073	TGCATGCAAAGTCTACACCTTCCTCTCACTTTC	CMQSLHLPLTF	IGKV2D-29	.	IGKJ4	24	-1	-1	24
1	0.0011574074074074073	TGCATGCAAAGTACACTCTGGCCCCACACTTTT	CMQSTLWPHTF	IGKV2-30	.	IGKJ2	22	-1	-1	25
1	0.0011574074074074073	TGCATGGATCGTACACACTGGCCTCCCACTTTC	CMDRTHWPPTF	IGKV2D-30	.	IGKJ4	25	-1	-1	26
1	0.0011574074074074073	TGCATGGAAGGTCTATACCTCCCATTCACTTTC	CMEGLYLPFTF	IGKV2-29	.	IGKJ3	19	-1	-1	23
1	0.0011574074074074073	TGTCCAAAATATAACAACCTCCTGTCGTTC	CPKYNNLLSF	IGKV4-1	.	IGKJ1	3	-1	-1	25
1	0.0011574074074074073	TGTCCAAAAAATAACAACCTCCTGTCGTTC	CPKNNNLLSF	IGKV1-27	.	IGKJ1	15	-1	-1	25
1	0.0011574074074074073	TGTCAGCGTAGCAGCTGGCCTACAGCGTTC	CQRSSWPTAF	IGKV3-15	.	IGKJ1	6	-1	-1	25
1	0.0011574074074074073	TGTCAGCACTATGGTAACTCACCTCGGTTC	CQHYGNSPRF	IGKV3D-20	.	IGKJ1	24	-1	-1	26
1	0.0011574074074074073	TGTCAGCAGTTCGAGGAACCGTGGACGTTC	CQQFEEPWTF	IGKV3-15	.	IGKJ1	9	-1	-1	19
1	0.0011574074074074073	TGTCAGCAGTATGGTAGCTCCCGGACGTTC	CQQYGSSRTF	IGKV3-20	.	IGKJ1	19	-1	-1	22
1	0.0011574074074074073	TGTCAGCAGTATGGTAGCTCACGGACGTTC	CQQYGSSRTF	IGKV3-20	.	IGKJ1	21	-1	-1	22
1	0.0011574074074074073	TGTCAGCAGTATGGTAGCTCACGAACGTTC	CQQYGSSRTF	IGKV3-20	.	IGKJ1	21	-1	-1	24
1	0.0011574074074074073	TGTCAGCAGTATAGTAACTGGAGGACTTTT	CQQYSNWRTF	IGKV3-15	.	IGKJ2	20	-1	-1	24
1	0.0011574074074074073	TGTCAGCAGTATAATAGCTGGGCCACCTTC	CQQYNSWATF	IGKV3-15	.	IGKJ4	20	-1	-1	23
1	0.0011574074074074073	TGTCAGCAGTATAATAACTGGTACACTTTT	CQQYNNWYTF	IGKV3-15	.	IGKJ2	20	-1	-1	20
1	0.0011574074074074073	TGTCAGCAGTATAATAACTGGCCTCGGTTC	CQQYNNWPRF	IGKV3-15	.	IGKJ3	23	-1	-1	27
1	0.0011574074074074073	TGTCAGCAGTATAATAACTGGCCTCAGTTC	CQQYNNWPQF	IGKV3-15	.	IGKJ1	23	-1	-1	26
1	0.0011574074074074073	TGTCAGCAGCGTAGCAACTGGTACACTTTT	CQQRSNWYTF	IGKV3-11	.	IGKJ2	20	-1	-1	20
1	0.0011574074074074073	TGTCAGCAGCGTAGCAACTGGCCCACTTTT	CQQRSNWPTF	IGKV3-11	.	IGKJ2	22	-1	-1	23
1	0.0011574074074074073	TGTCAGCAGCGTAGCAACTGGCCAACTTTC	CQQRSNWPTF	IGKV3-11	.	IGKJ4	22	-1	-1	24
1	0.0011574074074074073	TGTCAGCAGCATGGCTCATCGCTCATTTTC	CQQHGSSLIF	IGKV3-20	.	IGKJ4	13	-1	-1	19
1	0.0011574074074074073	TGTCAGCAATATTATAGTACTCCCTCTTTT	CQQYYSTPSF	IGKV4-1	.	IGKJ2	22	-1	-1	25
1	0.0011574074074074073	TGTCAGCAATATGGTAGCTCACAAACTTTT	CQQYGSSQTF	IGKV3-20	.	IGKJ2	21	-1	-1	24
1	0.0011574074074074073	TGTCAACAGTATGATAACGTCATTACATTC	CQQYDNVITF	IGKV1-33	.	IGKJ5	16	-1	-1	27
1	0.0011574074074074073	TGTCAACAGTATGAAGATCTATGGACGTTC	CQQYEDLWTF	IGKV1-33	.	IGKJ1	13	-1	-1	21
1	0.0011574074074074073	TGTCAACAGCTTAATAGTTACCCTTCTTTC	CQQLNSYPSF	IGKV1-9	.	IGKJ3	23	-1	-1	25
1	0.0011574074074074073	TGTCAACAGAGTTACAGTAAGGGAACGTTC	CQQSYSKGTF	IGKV1-39	.	IGKJ1	18	-1	-1	24
1	0.0011574074074074073	TGTCAACAACATTTAAGTCTCCCCACTTTC	CQQHLSLPTF	IGKV4-1	.	IGKJ3	12	-1	-1	23
1	0.0011574074074074073	TGCCAACAGTATAATATTTATTCGGCGTTC	CQQYNIYSAF	IGKV1-5	.	IGKJ1	22	-1	-1	25
1	0.0011574074074074073	TGCCAACAGTATAATAGTTATTCCACTTTT	CQQYNSYSTF	IGKV1-5	.	IGKJ2	22	-1	-1	23
1	0.0011574074074074073	TGCCAACAGTATAATAGTTATCTCACTTTC	CQQYNSYLTF	IGKV1-5	.	IGKJ3	20	-1	-1	22
1	0.0011574074074074073	TGCCAACAGTATAATAGTTACTACACTTTT	CQQYNSYYTF	IGKV1-5	.	IGKJ2	19	-1	-1	21
1	0.0011574074074074073	TGCCAACAGTATAAGGATTTTTTCACCTTC	CQQYKDFFTF	IGKV1-5	.	IGKJ3	13	-1	-1	21
1	0.0011574074074074073	TGCCAACAATATAGTAGTTTTTCCACTTTT	CQQYSSFSTF	IGKV1-5	.	IGKJ2	22	-1	-1	23
1	0.0011574074074074073	TGCCAACAATATAATTCTTATTCCACATTC	CQQYNSYSTF	IGKV1-5	.	IGKJ1	22	-1	-1	27
1	0.0011574074074074073	TGCATGCAGGGTTTATATCCCCTCACTTTC	CMQGLYPLTF	IGKV2-26	.	IGKJ4	7	-1	-1	21
1	0.0011574074074074073	TGCATGCAAGCTCTACAAACTTGGACGTTC	CMQALQTWTF	IGKV2-28	.	IGKJ1	20	-1	-1	21
1	0.0011574074074074073	TGCATGCAAGCTCTACAAACGGGGACGTTC	CMQALQTGTF	IGKV2-28	.	IGKJ1	19	-1	-1	18
1	0.0011574074074074073	TGCATGCAAGCTACACAGTTGCTCACTTTC	CMQATQLLTF	IGKV2-24	.	IGKJ4	16	-1	-1	20
1	0.0011574074074074073	TGCATGCAAGGTATACACCTGTGGACGTTC	CMQGIHLWTF	IGKV2-29	.	IGKJ1	19	-1	-1	20
1	0.0011574074074074073	TGCATGCAAGGTACACACTGGCCGACGTTC	CMQGTHWPTF	IGKV2-30	.	IGKJ1	22	-1	-1	23
1	0.0011574074074074073	TGCCAACAGTATAATAGTTACTCGTTT	CQQYNSYSF	IGKV1-16	.	IGKJ2	20	-1	-1	24
1	0.0011574074074074073	TGTCAGCAGTATGGTAGCTCCTTT	CQQYGSSF	IGKV3-20	.	IGKJ2	19	-1	-1	21
1	0.0011574074074074073	TGTCAGCAGCGTAGCAACTCTTTT	CQQRSNSF	IGKV3-11	.	IGKJ2	18	-1	-1	19
1	0.0011574074074074073	TGTCAGTGGTACAGGACGTTC	CQWYRTF	IGKV3-20	.	IGKJ1	5	-1	-1	13
