# Supplementary material for: Biomarkers and Immune Repertoire Metrics Identified by Peripheral Blood Transcriptomic Sequencing Reveal the Pathogenesis of COVID-19
Source: Front Immunol. 2021 Aug 24;12:677025. doi: 10.3389/fimmu.2021.677025 (PMC8421539; doi:10.3389/fimmu.2021.677025)
Supplement: Supplementary file 1 [file DataSheet_1.zip › TCR_BCR/IGK/convert.20S039635A.clonotypes.IGK.txt]

count	freq	cdr3nt	cdr3aa	v	d	j	VEnd	DStart	DEnd	JStart
4	0.02247191011235955	TGTCTGCAGGATTACACCTACCCTCGGACGTTC	CLQDYTYPRTF	IGKV1-6	.	IGKJ1	23	-1	-1	25
4	0.02247191011235955	TGTCAAAAGTATAACAGTGCCCCTTTCACTTTC	CQKYNSAPFTF	IGKV1-27	.	IGKJ3	23	-1	-1	24
4	0.02247191011235955	TGCCAACAGTATAATAGTTATTCATTCACTTTC	CQQYNSYSFTF	IGKV1-5	.	IGKJ3	22	-1	-1	23
3	0.016853932584269662	TGTCAGCACTTTGGTAGCTCAGTGTGGACGTTC	CQHFGSSVWTF	IGKV3-20	.	IGKJ1	20	-1	-1	23
3	0.016853932584269662	TGTCAGCAGTATGGTAGCTCACCGTACACTTTT	CQQYGSSPYTF	IGKV3-20	.	IGKJ2	22	-1	-1	23
3	0.016853932584269662	TGTCAGCAGCGTAGCGACTGGCCCATCACCTTC	CQQRSDWPITF	IGKV3-11	.	IGKJ5	22	-1	-1	24
3	0.016853932584269662	TGTCAACAGAGTCAAGTTATCCCCCCCTCTTTC	CQQSQVIPPSF	IGKV1-39	.	IGKJ3	11	-1	-1	28
3	0.016853932584269662	TGTCAACAATATTCTAGTACCCCTCGGACGTTC	CQQYSSTPRTF	IGKV1D-43	.	IGKJ1	24	-1	-1	25
3	0.016853932584269662	TGCCAACAGTATAATAGTTACCCTCTCACTTTC	CQQYNSYPLTF	IGKV1D-16	.	IGKJ4	24	-1	-1	24
3	0.016853932584269662	TGCATGCAAGCTCTGCAAACTCCTCTCACTTTC	CMQALQTPLTF	IGKV2D-28	.	IGKJ4	24	-1	-1	24
3	0.016853932584269662	TGTCAGCAGTATAATAACTGGCCCACCTGG	CQQYNNWPTW	IGKV3-15	.	IGKJ2	22	-1	-1	30
3	0.016853932584269662	TGTCAACAGTATAATAATTATTGGACGTTC	CQQYNNYWTF	IGKV1-5	.	IGKJ1	21	-1	-1	21
3	0.016853932584269662	TGCATGCAAGCTCTACAAACTCCTACCTTC	CMQALQTPTF	IGKV2-28	.	IGKJ1	24	-1	-1	27
2	0.011235955056179775	TGTCAAGAGTATAATAACTGGCCTCTGTGGACGTTC	CQEYNNWPLWTF	IGKV3D-15	.	IGKJ1	24	-1	-1	26
2	0.011235955056179775	TGTCACCAGTACGATACATCACCACGGACGTTC	CHQYDTSPRTF	IGKV3-20	.	IGKJ1	10	-1	-1	25
2	0.011235955056179775	TGTCAGCAGTATGGTAGTTCAGTTTGGACGTTC	CQQYGSSVWTF	IGKV3-20	.	IGKJ1	20	-1	-1	24
2	0.011235955056179775	TGTCAGCAGTATGGTAGCTCACCGCTCACTTTC	CQQYGSSPLTF	IGKV3-20	.	IGKJ4	22	-1	-1	22
2	0.011235955056179775	TGTCAGCAGCGTACCAACTGGCTGTGGACGTTC	CQQRTNWLWTF	IGKV3-11	.	IGKJ1	21	-1	-1	23
2	0.011235955056179775	TGTCAGCAATATTATACTACTCCGTACAGTTTT	CQQYYTTPYSF	IGKV4-1	.	IGKJ2	22	-1	-1	23
2	0.011235955056179775	TGTCAACACACTAATAATTACCCGATCACATTC	CQHTNNYPITF	IGKV1-13	.	IGKJ5	22	-1	-1	22
2	0.011235955056179775	TGTCAACAGTATCATAACTGGCCTCGAACGTTC	CQQYHNWPRTF	IGKV3-15	.	IGKJ1	23	-1	-1	27
2	0.011235955056179775	TGTCAACAGGCTAACACAATACCCCTCACCTTC	CQQANTIPLTF	IGKV1-12	.	IGKJ5	15	-1	-1	25
2	0.011235955056179775	TGTCAACAGAGTTACACTACGCCTCTCGGTTTC	CQQSYTTPLGF	IGKV1D-39	.	IGKJ4	24	-1	-1	29
2	0.011235955056179775	TGTCAACAATATTTTAGTACCCCTTCGACGTTC	CQQYFSTPSTF	IGKV1D-43	.	IGKJ1	23	-1	-1	26
2	0.011235955056179775	TGCTTGCAGGGTCTACACGTTCCATTCACTTTC	CLQGLHVPFTF	IGKV2-29	.	IGKJ3	22	-1	-1	23
2	0.011235955056179775	TGCCAACAGTATAATAGTTACCCGTGGACGTTC	CQQYNSYPWTF	IGKV1-5	.	IGKJ1	19	-1	-1	22
2	0.011235955056179775	TGCGGGCAAGGTTTAGACCTTCCCCTCACGTTC	CGQGLDLPLTF	IGKV2-29	.	IGKJ1	22	-1	-1	27
2	0.011235955056179775	TGCATGCAAGCTCTACAAACTCCTCGGACTTTT	CMQALQTPRTF	IGKV2-28	.	IGKJ2	31	-1	-1	27
2	0.011235955056179775	TGCATGCAAGCCTTACATGTTCCGCTCACTTTC	CMQALHVPLTF	IGKV2-26	.	IGKJ4	9	-1	-1	22
2	0.011235955056179775	TGCATGCAAAGTAAAGAACTTCCCCTCACTTTC	CMQSKELPLTF	IGKV2D-29	.	IGKJ3	22	-1	-1	25
2	0.011235955056179775	TGTCTCCAGCGTAGCAAGTGGTTCACTTTT	CLQRSKWFTF	IGKV3-11	.	IGKJ2	20	-1	-1	23
2	0.011235955056179775	TGTCACCAGTATAATAACTGGCTCACTTTC	CHQYNNWLTF	IGKV3-15	.	IGKJ4	21	-1	-1	20
2	0.011235955056179775	TGCTTGCAAGGTACATACTGGCCCACTTTT	CLQGTYWPTF	IGKV2-30	.	IGKJ2	22	-1	-1	23
2	0.011235955056179775	TGCCAACAGTATAATAGTTATTGGACGTTC	CQQYNSYWTF	IGKV1-5	.	IGKJ1	21	-1	-1	21
2	0.011235955056179775	TGCATGCAAGGTATACACCTTCGCACCTTC	CMQGIHLRTF	IGKV2-29	.	IGKJ5	21	-1	-1	23
1	0.0056179775280898875	TGTCAGTACTATAATACTTGGCCTCCGCAATTCACCTTC	CQYYNTWPPQFTF	IGKV3D-15	.	IGKJ3	26	-1	-1	29
1	0.0056179775280898875	TGTCAGCAGTATGGTAGCTCACCTCCGGCGTACACTTTT	CQQYGSSPPAYTF	IGKV3D-20	.	IGKJ2	27	-1	-1	29
1	0.0056179775280898875	TGTCAGCAGCGTAGCAACTGGCCTCCAGCGTGGACGTTC	CQQRSNWPPAWTF	IGKV3-11	.	IGKJ1	23	-1	-1	28
1	0.0056179775280898875	TGTCAACAGTATGGTAGTTCACCTTCCTTAGTCACTTTT	CQQYGSSPSLVTF	IGKV3-20	.	IGKJ3	23	-1	-1	31
1	0.0056179775280898875	TGTCAGCAGTATTATACTTTCCCTCCGCTCACCTTC	CQQYYTFPPLTF	IGKV4-1	.	IGKJ4	15	-1	-1	25
1	0.0056179775280898875	TGTCAGCAGTATGATAACTGGCCTCCGTGGACGTTC	CQQYDNWPPWTF	IGKV3D-15	.	IGKJ1	26	-1	-1	25
1	0.0056179775280898875	TGTCAGCAATATAATACCTGGCCCTTCTACACTTTT	CQQYNTWPFYTF	IGKV3-7	.	IGKJ2	7	-1	-1	27
1	0.0056179775280898875	TGTCAGGAGTATATTCACTGGCCTCCGCTCAGTTTC	CQEYIHWPPLSF	IGKV3-15	.	IGKJ4	23	-1	-1	25
1	0.0056179775280898875	TGTATGCAGGGAAAACACCTTCCTCCGTGGACGTTC	CMQGKHLPPWTF	IGKV2-29	.	IGKJ1	23	-1	-1	25
1	0.0056179775280898875	TGCCAACAGTATAATAGTTATTCCTCGTACACTTTT	CQQYNSYSSYTF	IGKV1-5	.	IGKJ2	22	-1	-1	26
1	0.0056179775280898875	TGCCAACAGTATAATAGTTACCCTATGTACACTTTT	CQQYNSYPMYTF	IGKV1-16	.	IGKJ2	24	-1	-1	24
1	0.0056179775280898875	TGCATGCAAGCTTCACACTGGCCTGCGTGGACGTTC	CMQASHWPAWTF	IGKV2-30	.	IGKJ1	23	-1	-1	25
1	0.0056179775280898875	TGCATGCAAGGTACACACTGGCCTCGGTACACTTTT	CMQGTHWPRYTF	IGKV2D-30	.	IGKJ2	24	-1	-1	26
1	0.0056179775280898875	TGCATGCAAGGTACACACTGGCCCATGTACACTTTT	CMQGTHWPMYTF	IGKV2-30	.	IGKJ2	22	-1	-1	23
1	0.0056179775280898875	TGTCTGCAGTATGGTACCTCACCGTACACTTTT	CLQYGTSPYTF	IGKV3-20	.	IGKJ2	22	-1	-1	23
1	0.0056179775280898875	TGTCTACAGCATAATGCTTTCCCGCTCACTTTT	CLQHNAFPLTF	IGKV1-17	.	IGKJ2	14	-1	-1	26
1	0.0056179775280898875	TGTCTACAGGATTACGAGTATCCGTGGACGTTC	CLQDYEYPWTF	IGKV1-6	.	IGKJ1	14	-1	-1	22
1	0.0056179775280898875	TGTCGGCAGTATGGTGGCTCACCTCCCACTTTC	CRQYGGSPPTF	IGKV3D-20	.	IGKJ4	25	-1	-1	26
1	0.0056179775280898875	TGTCACCACTATGCGACGTCTTTTTGGACGTTC	CHHYATSFWTF	IGKV3-20	.	IGKJ1	12	-1	-1	24
1	0.0056179775280898875	TGTCACCAGTATGGTCCCTCACCTTTCACTTTC	CHQYGPSPFTF	IGKV3-20	.	IGKJ3	23	-1	-1	24
1	0.0056179775280898875	TGTCACCAGTATGGTAGCCCAGCGTACACTTTT	CHQYGSPAYTF	IGKV1-27	.	IGKJ2	11	-1	-1	23
1	0.0056179775280898875	TGTCAGCACCGTAGCAACTGGCCCATCACCTTC	CQHRSNWPITF	IGKV3-11	.	IGKJ5	22	-1	-1	24
1	0.0056179775280898875	TGTCAGCAGTATCTTAGCTCACCTTACACTTTT	CQQYLSSPYTF	IGKV3-20	.	IGKJ2	23	-1	-1	24
1	0.0056179775280898875	TGTCAGCAGTATGTTAGTGGTCCGTACACTTTT	CQQYVSGPYTF	IGKV4-1	.	IGKJ2	11	-1	-1	23
1	0.0056179775280898875	TGTCAGCAGTATGGTAGCTCACCTGGCACTTTT	CQQYGSSPGTF	IGKV3-20	.	IGKJ2	23	-1	-1	26
1	0.0056179775280898875	TGTCAGCAGTATGGTAACTCACCGAGGACTTTC	CQQYGNSPRTF	IGKV3-20	.	IGKJ3	26	-1	-1	27
1	0.0056179775280898875	TGTCAGCAGTATGGAAATTCACCGGTCACTTTC	CQQYGNSPVTF	IGKV3-20	.	IGKJ4	13	-1	-1	25
1	0.0056179775280898875	TGTCAGCAGTATAGTAATTCACTTTGGGCGTTC	CQQYSNSLWAF	IGKV3-20	.	IGKJ1	15	-1	-1	24
1	0.0056179775280898875	TGTCAGCAGTATAATAACTGGCCGCTCACTTTC	CQQYNNWPLTF	IGKV3-15	.	IGKJ4	22	-1	-1	22
1	0.0056179775280898875	TGTCAGCAGCGTAGCAACTGGCCTCTGACGTTC	CQQRSNWPLTF	IGKV3-11	.	IGKJ1	23	-1	-1	26
1	0.0056179775280898875	TGTCAGCAGCGTAGCAACTGGCCGCTCACTTTC	CQQRSNWPLTF	IGKV3-11	.	IGKJ4	22	-1	-1	22
1	0.0056179775280898875	TGTCAGCAGGCTTCCAGGACCCCGATCACCTTC	CQQASRTPITF	IGKV1D-39	.	IGKJ5	22	-1	-1	22
1	0.0056179775280898875	TGTCAGCAGAGTTACAGTTCCGTCTGGACGTTC	CQQSYSSVWTF	IGKV1-39	.	IGKJ1	17	-1	-1	24
1	0.0056179775280898875	TGTCAGCAATATTATTCTACTCCTCGGACGTTC	CQQYYSTPRTF	IGKV4-1	.	IGKJ1	27	-1	-1	25
1	0.0056179775280898875	TGTCAGCAATATTATAGTACTCCTCACACTTTT	CQQYYSTPHTF	IGKV4-1	.	IGKJ2	23	-1	-1	25
1	0.0056179775280898875	TGTCAGCAATATTATAGTAGTCCGGTCACTTTC	CQQYYSSPVTF	IGKV4-1	.	IGKJ4	22	-1	-1	25
1	0.0056179775280898875	TGTCAGCAATATAATGCCTGGCCTCTCACTTTC	CQQYNAWPLTF	IGKV3D-15	.	IGKJ4	24	-1	-1	24
1	0.0056179775280898875	TGTCAGCAACATTATACTACTCCATTCACTTTC	CQQHYTTPFTF	IGKV4-1	.	IGKJ3	22	-1	-1	23
1	0.0056179775280898875	TGTCAGGCCTATGGTAGCTCCCTCTACACTTTT	CQAYGSSLYTF	IGKV3-20	.	IGKJ2	19	-1	-1	24
1	0.0056179775280898875	TGTCAACACTCTGATACTCTCCCCTCCACGTTT	CQHSDTLPSTF	IGKV1-33	.	IGKJ3	22	-1	-1	26
1	0.0056179775280898875	TGTCAACAGTATTATAGTTACCCTCGTACGTTC	CQQYYSYPRTF	IGKV1-8	.	IGKJ1	23	-1	-1	27
1	0.0056179775280898875	TGTCAACAGTATTATAGTTACCCCTACACTTTT	CQQYYSYPYTF	IGKV1-8	.	IGKJ2	22	-1	-1	24
1	0.0056179775280898875	TGTCAACAGTATTATAGTTACCCGATCACCTTC	CQQYYSYPITF	IGKV1-8	.	IGKJ5	22	-1	-1	22
1	0.0056179775280898875	TGTCAACAGTATGATAATCTCCCTCCCACTTTC	CQQYDNLPPTF	IGKV1D-33	.	IGKJ4	25	-1	-1	26
1	0.0056179775280898875	TGTCAACAGGTTAATGATTACCCGGTCACCTTC	CQQVNDYPVTF	IGKV1-13	.	IGKJ5	22	-1	-1	25
1	0.0056179775280898875	TGTCAACAGGTTAATAGTTTCCCTTTCACTTTC	CQQVNSFPFTF	IGKV1D-12	.	IGKJ3	24	-1	-1	24
1	0.0056179775280898875	TGTCAACAGGCTGACACTTTCCCGCTCACTTTC	CQQADTFPLTF	IGKV1-12	.	IGKJ4	22	-1	-1	22
1	0.0056179775280898875	TGTCAACAGGCTAACAGTTTCCCTCTCACTTTC	CQQANSFPLTF	IGKV1-12	.	IGKJ4	23	-1	-1	24
1	0.0056179775280898875	TGTCAACAGGCTAACAGTTTCCCGTACACTTTT	CQQANSFPYTF	IGKV1-12	.	IGKJ2	22	-1	-1	23
1	0.0056179775280898875	TGTCAACAGGCTAACAGTTTCCCGATCACCTTC	CQQANSFPITF	IGKV1-12	.	IGKJ5	22	-1	-1	22
1	0.0056179775280898875	TGTCAACAGACTTACAGTACCCCTCGGACTTTT	CQQTYSTPRTF	IGKV1D-39	.	IGKJ2	24	-1	-1	27
1	0.0056179775280898875	TGTCAACAGAGTTCCTCTACCCCTCTCACTTTC	CQQSSSTPLTF	IGKV1D-39	.	IGKJ4	24	-1	-1	24
1	0.0056179775280898875	TGTCAACAGAGTTACACTTACCCGTGGACGTTC	CQQSYTYPWTF	IGKV1-39	.	IGKJ1	15	-1	-1	22
1	0.0056179775280898875	TGTCAACAGAGTTACAGTACCCTTCTCACTTTC	CQQSYSTLLTF	IGKV1-39	.	IGKJ4	21	-1	-1	24
1	0.0056179775280898875	TGTCAACAGAGTTACAGTACCCCTCTCACTTTC	CQQSYSTPLTF	IGKV1D-39	.	IGKJ4	24	-1	-1	24
1	0.0056179775280898875	TGTCAACAGAGTTACAATGCCCCTCGTACGTTC	CQQSYNAPRTF	IGKV1D-39	.	IGKJ1	24	-1	-1	27
1	0.0056179775280898875	TGTCAACAATCTCTTAGCACTCCCAGGACTTTT	CQQSLSTPRTF	IGKV4-1	.	IGKJ2	27	-1	-1	27
1	0.0056179775280898875	TGTCAACAATATTCTAGTTCCCCTCGAACGTTC	CQQYSSSPRTF	IGKV1D-43	.	IGKJ1	24	-1	-1	27
1	0.0056179775280898875	TGTCAACAATATTATGATAACCCTCCAACTTTC	CQQYYDNPPTF	IGKV1D-43	.	IGKJ4	25	-1	-1	27
1	0.0056179775280898875	TGTCAACAACGCAGCAACTGGCCGCTCACTTTC	CQQRSNWPLTF	IGKV3-11	.	IGKJ4	22	-1	-1	22
1	0.0056179775280898875	TGTCAACAAAGTTACATTTCCCCGTACACTTTT	CQQSYISPYTF	IGKV1-39	.	IGKJ2	22	-1	-1	23
1	0.0056179775280898875	TGTCAAAACTTTAACGGTGCCCCGAACACGTTC	CQNFNGAPNTF	IGKV1-27	.	IGKJ1	22	-1	-1	27
1	0.0056179775280898875	TGCCTGCAAGCTACACACTGGCCTGGGACGTTC	CLQATHWPGTF	IGKV2-30	.	IGKJ1	23	-1	-1	25
1	0.0056179775280898875	TGCCTGCAAAGTACACAGTGGCCCCTCACTTTC	CLQSTQWPLTF	IGKV2D-29	.	IGKJ4	17	-1	-1	24
1	0.0056179775280898875	TGCCAGCAGTACATTCATCATCCGTGGACGTTC	CQQYIHHPWTF	IGKV1-16	.	IGKJ1	10	-1	-1	22
1	0.0056179775280898875	TGCCAACAGTGTGATGGTTATCCGCTCACTTTC	CQQCDGYPLTF	IGKV1-16	.	IGKJ4	19	-1	-1	22
1	0.0056179775280898875	TGCCAACAGTGTAACAATTACTTTCGGACGTTC	CQQCNNYFRTF	IGKV1-5	.	IGKJ1	13	-1	-1	25
1	0.0056179775280898875	TGCCAACAGTATAATAGTTATCCTCTCACTTTC	CQQYNSYPLTF	IGKV1-5	.	IGKJ4	20	-1	-1	24
1	0.0056179775280898875	TGCCAACAGTATAATAGTTATCCGCTCACTTTC	CQQYNSYPLTF	IGKV1-5	.	IGKJ4	20	-1	-1	22
1	0.0056179775280898875	TGCCAACAGTATAAAAGTTTTCCGAGCACTTTT	CQQYKSFPSTF	IGKV1-5	.	IGKJ2	18	-1	-1	26
1	0.0056179775280898875	TGCCAACAATATACTCGTCATCCTTACAGTTTT	CQQYTRHPYSF	IGKV1-39	.	IGKJ2	7	-1	-1	24
1	0.0056179775280898875	TGCCAAGAATATAATGATTATTCAGTCACTTTC	CQEYNDYSVTF	IGKV1-5	.	IGKJ3	22	-1	-1	25
1	0.0056179775280898875	TGCGTACAATTTACACACTGGCCGTGGACGTTC	CVQFTHWPWTF	IGKV2-30	.	IGKJ1	22	-1	-1	22
1	0.0056179775280898875	TGCGTACAAACTACACACTGGCCGTGGACGCTC	CVQTTHWPWTL	IGKV2-30	.	IGKJ1	22	-1	-1	22
1	0.0056179775280898875	TGCATGCAAGCTCTACAAACCCCTATCACTTTC	CMQALQTPITF	IGKV2-28	.	IGKJ3	24	-1	-1	25
1	0.0056179775280898875	TGCATGCAAGCTACACAATTTCCTCGGACGTTC	CMQATQFPRTF	IGKV2-24	.	IGKJ1	27	-1	-1	25
1	0.0056179775280898875	TGCATGCAAGGTTCAGACTGGCCTCCGACTTTC	CMQGSDWPPTF	IGKV2D-30	.	IGKJ4	26	-1	-1	27
1	0.0056179775280898875	TGCATGCAAGGTACACACTGGCCTTGGACGTTC	CMQGTHWPWTF	IGKV2-30	.	IGKJ1	23	-1	-1	24
1	0.0056179775280898875	TGCATGCAAGGTACACACTGGCCGTGGACGTTC	CMQGTHWPWTF	IGKV2-30	.	IGKJ1	22	-1	-1	22
1	0.0056179775280898875	TGCATGCAAGGAACACACTGGCCTCGTACTTTT	CMQGTHWPRTF	IGKV2D-30	.	IGKJ2	24	-1	-1	27
1	0.0056179775280898875	TGCACGCAAGCTACACAATTTCCTCGTACGTTC	CTQATQFPRTF	IGKV2D-24	.	IGKJ1	24	-1	-1	27
1	0.0056179775280898875	TGTCAGCACTATGGTACTTCACGGACTTTT	CQHYGTSRTF	IGKV3-20	.	IGKJ2	15	-1	-1	24
1	0.0056179775280898875	TGTCAGCACTATGGTACCTCACGGACTTTT	CQHYGTSRTF	IGKV3-20	.	IGKJ2	21	-1	-1	24
1	0.0056179775280898875	TGTCAGCAGTATCAAAAGTGGCCCAGTTTC	CQQYQKWPSF	IGKV3-15	.	IGKJ4	22	-1	-1	26
1	0.0056179775280898875	TGTCAGCAGTATGGTTCCGGGTACACTTTT	CQQYGSGYTF	IGKV3-20	.	IGKJ2	14	-1	-1	20
1	0.0056179775280898875	TGTCAGCAGTATGGTAGCCCCTTCACTTTC	CQQYGSPFTF	IGKV3-20	.	IGKJ3	17	-1	-1	21
1	0.0056179775280898875	TGTCAGCAGCGTAGCAACCGTCTCACTTTC	CQQRSNRLTF	IGKV3-11	.	IGKJ4	17	-1	-1	21
1	0.0056179775280898875	TGTCAACAGTATGATGGCTCATTCACTTTC	CQQYDGSFTF	IGKV3-20	.	IGKJ3	20	-1	-1	20
1	0.0056179775280898875	TGTCAACAGTATGATGGCTCATTCACTTTC	CQQYDGSFTF	IGKV3-20	.	IGKJ4	20	-1	-1	22
1	0.0056179775280898875	TGCCAGCACTACAATGGTTACTCGACGTTC	CQHYNGYSTF	IGKV1-16	.	IGKJ1	20	-1	-1	23
1	0.0056179775280898875	TGCATGCAAGGTCTATATCCTCCTACGTTC	CMQGLYPPTF	IGKV2-28	.	IGKJ1	24	-1	-1	24
1	0.0056179775280898875	GGTCAACGGACTTACAATGCCCTCACTTTC	GQRTYNALTF	IGKV1-37	.	IGKJ4	21	-1	-1	21
