# Supplementary material for: Biomarkers and Immune Repertoire Metrics Identified by Peripheral Blood Transcriptomic Sequencing Reveal the Pathogenesis of COVID-19
Source: Front Immunol. 2021 Aug 24;12:677025. doi: 10.3389/fimmu.2021.677025 (PMC8421539; doi:10.3389/fimmu.2021.677025)
Supplement: Supplementary file 1 [file DataSheet_1.zip › TCR_BCR/IGK/convert.20S039636A.clonotypes.IGK.txt]

count	freq	cdr3nt	cdr3aa	v	d	j	VEnd	DStart	DEnd	JStart
91	0.0457286432160804	TGTCAGCAGTATTATAACTGGCCTTACACTTTT	CQQYYNWPYTF	IGKV3-15	.	IGKJ2	23	-1	-1	24
86	0.04321608040201005	TGTCACCAGTATTATAACTGGCCTTACACTTTT	CHQYYNWPYTF	IGKV3-15	.	IGKJ2	23	-1	-1	24
80	0.04020100502512563	TGTCAGCAGTATTATTCCTGGCCTCGGACGTTC	CQQYYSWPRTF	IGKV3D-15	.	IGKJ1	24	-1	-1	25
41	0.020603015075376884	TGCCAAAAGTATGATAGTTATTCTTGGACGTTC	CQKYDSYSWTF	IGKV1-5	.	IGKJ1	23	-1	-1	24
35	0.017587939698492462	TGTCAGCAGTATAATAACTGGCGGACGTTC	CQQYNNWRTF	IGKV3-15	.	IGKJ1	21	-1	-1	22
30	0.01507537688442211	TGTCAGGAGTATTATAACTGGCGGACGCTC	CQEYYNWRTL	IGKV3-7	.	IGKJ1	18	-1	-1	22
26	0.01306532663316583	TGCATGCAACGTAGAGACTTTCCTTGGACGTTC	CMQRRDFPWTF	IGKV2-40	.	IGKJ1	24	-1	-1	24
24	0.012060301507537688	TGCCAACAGTATAGTGTTTACCCTATCACCTTC	CQQYSVYPITF	IGKV1-16	.	IGKJ5	24	-1	-1	24
24	0.012060301507537688	TGTCAGCAGTATAATACCTGGAGGACGTTC	CQQYNTWRTF	IGKV3-15	.	IGKJ1	20	-1	-1	22
21	0.010552763819095477	TGCATGCAAAGTATACAAATTCCTTGGACGTTC	CMQSIQIPWTF	IGKV2D-29	.	IGKJ1	23	-1	-1	24
21	0.010552763819095477	TGTCAGCAGTATAATAACTGGAGGACGTTC	CQQYNNWRTF	IGKV3-15	.	IGKJ1	20	-1	-1	22
18	0.009045226130653266	TGCCAACAGTATAGTCGTTACCCTATCACCTTC	CQQYSRYPITF	IGKV1-16	.	IGKJ5	24	-1	-1	24
18	0.009045226130653266	TGCATGCAAAGTTTATATTCTCCGTGGACGTTC	CMQSLYSPWTF	IGKV2D-29	.	IGKJ1	11	-1	-1	22
17	0.008542713567839196	TGTCAGCAGTATAATAAGTGGCGGACGTTC	CQQYNKWRTF	IGKV3-15	.	IGKJ1	21	-1	-1	22
16	0.008040201005025126	TGCATGCAAGGTACACACTGGCCTCCGGTCACCTTC	CMQGTHWPPVTF	IGKV2D-30	.	IGKJ5	27	-1	-1	28
16	0.008040201005025126	TGTCAGCAGCTTTATAATTACCCAATCACCTTC	CQQLYNYPITF	IGKV1-13	.	IGKJ5	22	-1	-1	24
16	0.008040201005025126	TGTCAGCAGTATAATATTTGGAGGACGTTC	CQQYNIWRTF	IGKV3-15	.	IGKJ1	15	-1	-1	22
15	0.007537688442211055	TGCCAACAATACAGTCGTTACCCTCTCACCTTC	CQQYSRYPLTF	IGKV1D-16	.	IGKJ5	24	-1	-1	25
13	0.006532663316582915	TGCTTACAAAGTTTATATGTTCCCTGGACGTTC	CLQSLYVPWTF	IGKV2D-29	.	IGKJ1	11	-1	-1	24
13	0.006532663316582915	TGCCAACAGTATAGTATTTACCCTATCACCTTC	CQQYSIYPITF	IGKV1-16	.	IGKJ5	24	-1	-1	24
13	0.006532663316582915	TGCCAACAATATAGTAGTTTCCCTCTCACCTTC	CQQYSSFPLTF	IGKV1D-16	.	IGKJ5	24	-1	-1	25
13	0.006532663316582915	TGTCAGCAGTATAATAGTTGGAGGACGTTC	CQQYNSWRTF	IGKV3-15	.	IGKJ1	15	-1	-1	22
13	0.006532663316582915	TGTCAGGAATATTATAACTGGCGGACGTTC	CQEYYNWRTF	IGKV3-15	.	IGKJ1	21	-1	-1	22
12	0.006030150753768844	TGCCAACAGTATAGTCGTTACCCTCTCACCTTC	CQQYSRYPLTF	IGKV1D-16	.	IGKJ5	24	-1	-1	25
11	0.005527638190954774	TGCCAACAATATAGTCTTTTCCCTCTCACCTTC	CQQYSLFPLTF	IGKV1-16	.	IGKJ5	12	-1	-1	25
10	0.005025125628140704	TGTCAGCACTTTGGCACCTCACCTCCCCCCTTC	CQHFGTSPPPF	IGKV3D-20	.	IGKJ4	25	-1	-1	30
10	0.005025125628140704	TGCCAACAGTATAATTATTACCCGATCACCTTC	CQQYNYYPITF	IGKV1-16	.	IGKJ5	22	-1	-1	22
10	0.005025125628140704	TGCATGCAAAGTTTACAGGTTCCTTGGACGTTC	CMQSLQVPWTF	IGKV2D-29	.	IGKJ1	23	-1	-1	24
10	0.005025125628140704	TGTTTTCAATATAATAACTGGAGGACGTTC	CFQYNNWRTF	IGKV3-15	.	IGKJ1	20	-1	-1	22
10	0.005025125628140704	TGTCAACAGACTTACAGTGACCTCACTTTC	CQQTYSDLTF	IGKV1-39	.	IGKJ3	17	-1	-1	22
9	0.004522613065326633	TGCATGCAACGTAGAGACCTTCCTTGGACGTTC	CMQRRDLPWTF	IGKV2-40	.	IGKJ1	24	-1	-1	24
9	0.004522613065326633	TGTCAGCAGTATAATAACTGGCGAACGTTC	CQQYNNWRTF	IGKV3-15	.	IGKJ1	21	-1	-1	24
8	0.004020100502512563	TGTCTTCAGTATAATTCCTGGCCTCGGACGTTC	CLQYNSWPRTF	IGKV3-15	.	IGKJ1	23	-1	-1	25
8	0.004020100502512563	TGTCAGCACTACTATACCTGGCCTCGTACTTTC	CQHYYTWPRTF	IGKV3-15	.	IGKJ4	23	-1	-1	27
8	0.004020100502512563	TGTCAGCAGTATAATAACTGGCCTCGGACGTTC	CQQYNNWPRTF	IGKV3-15	.	IGKJ1	23	-1	-1	25
8	0.004020100502512563	TGCCAACAGTATAGTAGTTATTCTTGGACGTTC	CQQYSSYSWTF	IGKV1-5	.	IGKJ1	23	-1	-1	24
8	0.004020100502512563	TGTTACCAATATAATAACTGGAGGACGTTC	CYQYNNWRTF	IGKV3-15	.	IGKJ1	20	-1	-1	22
8	0.004020100502512563	TGTCTCCAATATTCTAACTGGCGGACGTTC	CLQYSNWRTF	IGKV3-15	.	IGKJ1	21	-1	-1	22
8	0.004020100502512563	TGTCAGCAATATAATGACTGGAGGACGTTC	CQQYNDWRTF	IGKV3-15	.	IGKJ1	20	-1	-1	22
7	0.0035175879396984926	TGTCAACAGAGTTTCAAGACCTTTATGTTCAGTTTT	CQQSFKTFMFSF	IGKV1-39	.	IGKJ2	12	-1	-1	24
7	0.0035175879396984926	TGTCACCAGTATTATAACTGGCCTTTCACTTTT	CHQYYNWPFTF	IGKV3-15	.	IGKJ2	23	-1	-1	26
7	0.0035175879396984926	TGTCACCAGTATGCTATCTCACCTCTCACTTTC	CHQYAISPLTF	IGKV3D-20	.	IGKJ4	24	-1	-1	24
7	0.0035175879396984926	TGCTTGCAAGGTACACACTGGCCTCTCACTTTC	CLQGTHWPLTF	IGKV2D-30	.	IGKJ4	24	-1	-1	24
7	0.0035175879396984926	TGCCAACAGTATAGTAGATACCCTATCACCTTC	CQQYSRYPITF	IGKV1-16	.	IGKJ5	24	-1	-1	24
7	0.0035175879396984926	TGCATGCAAGCTCTACAAATTCCGCTCACCTTC	CMQALQIPLTF	IGKV2-28	.	IGKJ5	22	-1	-1	25
7	0.0035175879396984926	TGTCAGCAGTATAGTAACTGGAGGACGTTC	CQQYSNWRTF	IGKV3-15	.	IGKJ1	20	-1	-1	22
6	0.003015075376884422	TGTCTACAGCATAATAGTTACCCTCGGACGTTC	CLQHNSYPRTF	IGKV1D-17	.	IGKJ1	24	-1	-1	25
6	0.003015075376884422	TGTCAGCAGTATTATTCCTGGCCGCGCACGTTC	CQQYYSWPRTF	IGKV3-15	.	IGKJ1	22	-1	-1	27
6	0.003015075376884422	TGTCAGCAGTATTATAACTGGCCTTTCACTTTT	CQQYYNWPFTF	IGKV3-15	.	IGKJ2	23	-1	-1	26
6	0.003015075376884422	TGTCAACAGCTTAATAGTTACCCGATCACATTC	CQQLNSYPITF	IGKV1-9	.	IGKJ5	22	-1	-1	22
6	0.003015075376884422	TGTCAAAAATATAGTATTGTCCCGATCGCCTTC	CQKYSIVPIAF	IGKV1-27	.	IGKJ5	12	-1	-1	22
6	0.003015075376884422	TGCCAACAGTATAGTCTTTACCCTCTCACCTTC	CQQYSLYPLTF	IGKV1D-16	.	IGKJ5	24	-1	-1	25
6	0.003015075376884422	TGCCAACAGTATAAAAGTTACCCACTCACTTTC	CQQYKSYPLTF	IGKV1-16	.	IGKJ4	22	-1	-1	24
6	0.003015075376884422	TGCCAACAATATAGTACTTTCCCTCTCACCTTC	CQQYSTFPLTF	IGKV1D-16	.	IGKJ5	24	-1	-1	25
6	0.003015075376884422	TGCCAACAATATAGTAGTTATTCCTGGGCGTTC	CQQYSSYSWAF	IGKV1-5	.	IGKJ1	22	-1	-1	24
6	0.003015075376884422	TGCATGCAAGGTCTACAAAGTCCGATCACCTTC	CMQGLQSPITF	IGKV2-28	.	IGKJ5	22	-1	-1	22
6	0.003015075376884422	TGTCAGCAGTATATCTGGCCCTACACTTTT	CQQYIWPYTF	IGKV3-15	.	IGKJ2	12	-1	-1	21
5	0.002512562814070352	TGTCAACATTATGGTAATCTGCCTCCGGTCTTCACTTTC	CQHYGNLPPVFTF	IGKV1D-33	.	IGKJ3	27	-1	-1	30
5	0.002512562814070352	TGTCACCAGTATTATACCTGGCCTTACACTTTT	CHQYYTWPYTF	IGKV3-15	.	IGKJ2	23	-1	-1	24
5	0.002512562814070352	TGTCAGCAGTATGATAACTGGCCTCGGACGTTC	CQQYDNWPRTF	IGKV3-15	.	IGKJ1	23	-1	-1	25
5	0.002512562814070352	TGTCAGCAGTATAATCTCTGGCCTCGGACGTTC	CQQYNLWPRTF	IGKV3-15	.	IGKJ1	23	-1	-1	25
5	0.002512562814070352	TGTCAACAGTATAGTAGTTATTCTTGGACGTTC	CQQYSSYSWTF	IGKV1-5	.	IGKJ1	23	-1	-1	24
5	0.002512562814070352	TGTCAACAGCTCAACTCTTATCCGATCACTTTC	CQQLNSYPITF	IGKV1-9	.	IGKJ4	10	-1	-1	25
5	0.002512562814070352	TGTCAACAGCGTAAGAATTACCCCATCACCTTC	CQQRKNYPITF	IGKV1-13	.	IGKJ5	22	-1	-1	24
5	0.002512562814070352	TGTCAACAGAGTTACAGTGTCCCGATCACCTTC	CQQSYSVPITF	IGKV1-39	.	IGKJ5	17	-1	-1	22
5	0.002512562814070352	TGTCAACAATATTATAACTGGCCTTACACTTTT	CQQYYNWPYTF	IGKV3-15	.	IGKJ2	23	-1	-1	24
5	0.002512562814070352	TGCCAACAGTATCATTCTTACCCGTACACTTTT	CQQYHSYPYTF	IGKV1-16	.	IGKJ2	22	-1	-1	23
5	0.002512562814070352	TGCCAACAGTATGCTGTTTACCCTATCACCTTC	CQQYAVYPITF	IGKV1-16	.	IGKJ5	24	-1	-1	24
5	0.002512562814070352	TGCCAACAGTATAGTACTTACCCTATTACCTTC	CQQYSTYPITF	IGKV1-16	.	IGKJ5	24	-1	-1	27
5	0.002512562814070352	TGCCAACAGTATAGTAGATACCCTATCACGTTC	CQQYSRYPITF	IGKV1-16	.	IGKJ5	24	-1	-1	24
5	0.002512562814070352	TGCCAACAGTACAGTGTTTTCCCCCTCACCTTC	CQQYSVFPLTF	IGKV1-16	.	IGKJ5	10	-1	-1	25
5	0.002512562814070352	TGCCAACAATATAGTCGTTACCCTATCACCTTC	CQQYSRYPITF	IGKV1-16	.	IGKJ5	24	-1	-1	24
5	0.002512562814070352	TGCCAACAATATAGTCGTTACCCTATAACCTTC	CQQYSRYPITF	IGKV1-16	.	IGKJ5	24	-1	-1	27
5	0.002512562814070352	TGCATGCAAAGTTTACATCCTCCGTGGACGTTC	CMQSLHPPWTF	IGKV2D-29	.	IGKJ1	16	-1	-1	22
5	0.002512562814070352	TGCATGCAAAGTATACAGCCTCCGTGGACGTTC	CMQSIQPPWTF	IGKV2D-29	.	IGKJ1	22	-1	-1	22
5	0.002512562814070352	TGTTTCCAGTATTATATTTGGAGGACGTTC	CFQYYIWRTF	IGKV3-15	.	IGKJ1	15	-1	-1	22
5	0.002512562814070352	TGTTTGCAGTATAATAACTGGAGGACGTTC	CLQYNNWRTF	IGKV3-15	.	IGKJ1	20	-1	-1	22
5	0.002512562814070352	TGTCAGCAGTATAATCCCTGGAGGACGTTC	CQQYNPWRTF	IGKV3-15	.	IGKJ1	14	-1	-1	22
4	0.0020100502512562816	TGCATGCAGGCTCTTCAACTACAAACTCAAAGTTTC	CMQALQLQTQSF	IGKV2-28	.	IGKJ3	17	-1	-1	32
4	0.0020100502512562816	TGTTTTCAAGATCACAGTTACCCTCGGACTTTT	CFQDHSYPRTF	IGKV1-6	.	IGKJ2	23	-1	-1	27
4	0.0020100502512562816	TGTCTTCAGTATAATACCTGGCCTCGGACGTTC	CLQYNTWPRTF	IGKV3-15	.	IGKJ1	23	-1	-1	25
4	0.0020100502512562816	TGTCATCAGGTTTACAGTGACCCTGAGACTTTC	CHQVYSDPETF	IGKV1-39	.	IGKJ4	17	-1	-1	27
4	0.0020100502512562816	TGTCACCAGTATTATCACTGGCCTTACACTTTT	CHQYYHWPYTF	IGKV3-15	.	IGKJ2	23	-1	-1	24
4	0.0020100502512562816	TGTCACCAGTATTATACCTGGGATTACACTTTT	CHQYYTWDYTF	IGKV3-7	.	IGKJ2	15	-1	-1	24
4	0.0020100502512562816	TGTCACCAGTATTATAATTGGCCTTACACTTTT	CHQYYNWPYTF	IGKV3-15	.	IGKJ2	23	-1	-1	24
4	0.0020100502512562816	TGTCAGCACTATGGTAGCTCACGGCTCACTTTC	CQHYGSSRLTF	IGKV3-20	.	IGKJ4	21	-1	-1	23
4	0.0020100502512562816	TGTCAGCAGTATGGTACCTCATCGCTCACCTTC	CQQYGTSSLTF	IGKV3-20	.	IGKJ5	20	-1	-1	20
4	0.0020100502512562816	TGTCAGCAGTATGGTAGCTCACCCCGGACGTTC	CQQYGSSPRTF	IGKV3D-20	.	IGKJ1	27	-1	-1	25
4	0.0020100502512562816	TGTCAGCAGTATAAAGACTGGCCTCTCACTTTC	CQQYKDWPLTF	IGKV3-15	.	IGKJ4	23	-1	-1	24
4	0.0020100502512562816	TGTCAGCAGCTTAATCATTACCCAATCACCTTC	CQQLNHYPITF	IGKV1-13	.	IGKJ5	22	-1	-1	24
4	0.0020100502512562816	TGTCAGCAGAGTTACGATATCCCTTGGACGTTT	CQQSYDIPWTF	IGKV1-39	.	IGKJ1	14	-1	-1	24
4	0.0020100502512562816	TGTCAGCAATATTATAATAGTCCGACCACCTTC	CQQYYNSPTTF	IGKV4-1	.	IGKJ5	22	-1	-1	22
4	0.0020100502512562816	TGTCAGCAATATAATGAGTGGCTGTACACTTTT	CQQYNEWLYTF	IGKV3-15	.	IGKJ2	21	-1	-1	22
4	0.0020100502512562816	TGTCAACACAGTTACAGTGCCCCGTACACTTTT	CQHSYSAPYTF	IGKV1-39	.	IGKJ2	22	-1	-1	23
4	0.0020100502512562816	TGTCAACAGTACGACATTCTCCCTCTCTCTTTC	CQQYDILPLSF	IGKV1D-33	.	IGKJ4	24	-1	-1	24
4	0.0020100502512562816	TGTCAACAGACTTATAGTGCCCCGTACACTTTT	CQQTYSAPYTF	IGKV1-39	.	IGKJ2	22	-1	-1	23
4	0.0020100502512562816	TGTCAACAGACTTACAATAGCCCGATCACCTTC	CQQTYNSPITF	IGKV1-39	.	IGKJ5	22	-1	-1	22
4	0.0020100502512562816	TGTCAACAGACTAACAGTTTTCCCATAAACTTC	CQQTNSFPINF	IGKV1-12	.	IGKJ5	19	-1	-1	29
4	0.0020100502512562816	TGTCAACAGAGTTACAGTACCCCGTACACTTTT	CQQSYSTPYTF	IGKV1-39	.	IGKJ2	22	-1	-1	23
4	0.0020100502512562816	TGTCAACAGAGTCACAGTACCCCTATCACGTTC	CQQSHSTPITF	IGKV1-39	.	IGKJ5	24	-1	-1	24
4	0.0020100502512562816	TGTCAACAATATTTTGCTGCTCCGTACACTTTT	CQQYFAAPYTF	IGKV4-1	.	IGKJ2	12	-1	-1	23
4	0.0020100502512562816	TGTCAACAAACTGACACTTCCCCGTTCACTTTT	CQQTDTSPFTF	IGKV1-39	.	IGKJ2	7	-1	-1	26
4	0.0020100502512562816	TGTCAAAACTATAACAGTGCTATCATCACCTTC	CQNYNSAIITF	IGKV1-27	.	IGKJ5	19	-1	-1	24
4	0.0020100502512562816	TGCTTGCAAGCTGCACATTTTCCGTACACTTTT	CLQAAHFPYTF	IGKV2-24	.	IGKJ2	22	-1	-1	23
4	0.0020100502512562816	TGCCAGCAGTATAGTCGTTTCCCTCTCACCTTC	CQQYSRFPLTF	IGKV1D-16	.	IGKJ5	24	-1	-1	25
4	0.0020100502512562816	TGCCAGCAGTATAGTCGTTACCCTATCACCTTC	CQQYSRYPITF	IGKV1-16	.	IGKJ5	24	-1	-1	24
4	0.0020100502512562816	TGCCAACACTATAGTAGTTATTCTTGGACGTTC	CQHYSSYSWTF	IGKV1-5	.	IGKJ1	23	-1	-1	24
4	0.0020100502512562816	TGCCAACACTACAATAGTTATCCGTACGCTTTT	CQHYNSYPYAF	IGKV1-5	.	IGKJ2	20	-1	-1	23
4	0.0020100502512562816	TGCCAACAGTATAGTCGTTTCCCTCTCACCTTC	CQQYSRFPLTF	IGKV1D-16	.	IGKJ5	24	-1	-1	25
4	0.0020100502512562816	TGCCAACAGTATAGTGAATATTCCTTCACTTTC	CQQYSEYSFTF	IGKV1-5	.	IGKJ3	12	-1	-1	24
4	0.0020100502512562816	TGCCAACAGTATAGTACTTACCCTATCACCTTC	CQQYSTYPITF	IGKV1-16	.	IGKJ5	24	-1	-1	24
4	0.0020100502512562816	TGCCAACAGTATAATAGTAACCCGTACACTTTT	CQQYNSNPYTF	IGKV1-5	.	IGKJ2	17	-1	-1	23
4	0.0020100502512562816	TGCCAACAGTATAAGAATTACCCAATCACCTTC	CQQYKNYPITF	IGKV1-16	.	IGKJ5	22	-1	-1	24
4	0.0020100502512562816	TGCATGCAAGGTACACACTGGCCTTGGACGTTC	CMQGTHWPWTF	IGKV2-30	.	IGKJ1	23	-1	-1	24
4	0.0020100502512562816	TGCATGCAAGATCTACAAACTCCATTCACTTTC	CMQDLQTPFTF	IGKV2-28	.	IGKJ3	22	-1	-1	23
4	0.0020100502512562816	TGCATGCAAAGTATACAGCTTCCGTGGACGTTC	CMQSIQLPWTF	IGKV2D-29	.	IGKJ1	22	-1	-1	22
4	0.0020100502512562816	TGCATGCAAAGTATACAGGTCCCCCCCTTTTTT	CMQSIQVPPFF	IGKV2D-29	.	IGKJ2	17	-1	-1	29
4	0.0020100502512562816	TGCACCCAAGCTACACAATATCCGTGGACGTTC	CTQATQYPWTF	IGKV2D-24	.	IGKJ1	22	-1	-1	22
4	0.0020100502512562816	TGTCTGGAATATTATAAGTGGCGGACGTTC	CLEYYKWRTF	IGKV3-15	.	IGKJ1	21	-1	-1	22
4	0.0020100502512562816	TGTCAGCAGTATGATAACTGGCGGACGTTC	CQQYDNWRTF	IGKV3-15	.	IGKJ1	21	-1	-1	22
4	0.0020100502512562816	TGTCAGCAGTATAATATCTGGAGGACGTTC	CQQYNIWRTF	IGKV3-15	.	IGKJ1	20	-1	-1	22
4	0.0020100502512562816	TGTCAGCAGTATAATAATTGGAGGACGTTC	CQQYNNWRTF	IGKV3-15	.	IGKJ1	20	-1	-1	22
4	0.0020100502512562816	TGTCAACAGTATAGTAACTGGCGGACGTTC	CQQYSNWRTF	IGKV3-15	.	IGKJ1	21	-1	-1	22
4	0.0020100502512562816	TGCCAACAATATAGTGGTCCGTGGACGTTC	CQQYSGPWTF	IGKV1-5	.	IGKJ1	12	-1	-1	19
3	0.001507537688442211	TGTCTACAGGCTAACAGTCCCCCTCTCTACACTTTT	CLQANSPPLYTF	IGKV1D-39	.	IGKJ2	24	-1	-1	27
3	0.001507537688442211	TGTCACCAGTATGGTAGCTCACCCCCGTGGACGTTC	CHQYGSSPPWTF	IGKV3D-20	.	IGKJ1	26	-1	-1	25
3	0.001507537688442211	TGTCAGCAGTATACTGAGTGGCCTCCGGGAACGTTC	CQQYTEWPPGTF	IGKV3D-15	.	IGKJ1	27	-1	-1	30
3	0.001507537688442211	TGTCAGCAGTATAATAACTGGCCTCCGTGGACGTTC	CQQYNNWPPWTF	IGKV3-15	.	IGKJ1	23	-1	-1	25
3	0.001507537688442211	TGTCAACAGAGTTTCAGTGCCCCTCCGTACACTTTT	CQQSFSAPPYTF	IGKV1D-39	.	IGKJ2	26	-1	-1	26
3	0.001507537688442211	TGTCAACAATATTATAACTGGCCTCCGTACACTTTT	CQQYYNWPPYTF	IGKV3D-15	.	IGKJ2	26	-1	-1	26
3	0.001507537688442211	TGCCAACAGTATCATACTTATTCCCCCTGGACGTTC	CQQYHTYSPWTF	IGKV1-5	.	IGKJ1	22	-1	-1	27
3	0.001507537688442211	TGTCATCAGTATAATAATTGGCCGTGGACGTTC	CHQYNNWPWTF	IGKV3-15	.	IGKJ1	22	-1	-1	22
3	0.001507537688442211	TGTCACCAGTATGGTAGCTCACCTGAGACGTTC	CHQYGSSPETF	IGKV3-20	.	IGKJ1	23	-1	-1	26
3	0.001507537688442211	TGTCACCAACTTAAACGTTACCCCCTCACTTTC	CHQLKRYPLTF	IGKV1-9	.	IGKJ4	22	-1	-1	24
3	0.001507537688442211	TGTCAGCACTATTATAACTGGCCTTTCACTTTT	CQHYYNWPFTF	IGKV3-15	.	IGKJ2	23	-1	-1	26
3	0.001507537688442211	TGTCAGCAGTCTAACCACTGGCCCTACAGTTTT	CQQSNHWPYSF	IGKV3-15	.	IGKJ2	22	-1	-1	24
3	0.001507537688442211	TGTCAGCAGTATTATACCTGGCCTTTCACTTTT	CQQYYTWPFTF	IGKV3-15	.	IGKJ2	23	-1	-1	26
3	0.001507537688442211	TGTCAGCAGTATTATACCTGGCCTCGGACGTTC	CQQYYTWPRTF	IGKV3-15	.	IGKJ1	23	-1	-1	25
3	0.001507537688442211	TGTCAGCAGTATGGTTCCTCACCATTCACTTTC	CQQYGSSPFTF	IGKV3-20	.	IGKJ3	22	-1	-1	23
3	0.001507537688442211	TGTCAGCAGTATGGTAGCTCACCTACGACGTTC	CQQYGSSPTTF	IGKV3-20	.	IGKJ1	24	-1	-1	26
3	0.001507537688442211	TGTCAGCAGTATGGCACCTCCGAGCTCACTTTC	CQQYGTSELTF	IGKV3-20	.	IGKJ4	13	-1	-1	23
3	0.001507537688442211	TGTCAGCAGTATGATGACTCATTGTGGACGTTC	CQQYDDSLWTF	IGKV3-20	.	IGKJ1	12	-1	-1	23
3	0.001507537688442211	TGTCAGCAGTATAGTCAGTGGCCTCGGACGTTC	CQQYSQWPRTF	IGKV3-15	.	IGKJ1	23	-1	-1	25
3	0.001507537688442211	TGTCAGCAGTATAGCATGTATCCTCTCACCTTC	CQQYSMYPLTF	IGKV1D-43	.	IGKJ5	11	-1	-1	25
3	0.001507537688442211	TGTCAGCAGTATAATGACTGGCCTCGGACGTTC	CQQYNDWPRTF	IGKV3-15	.	IGKJ1	23	-1	-1	25
3	0.001507537688442211	TGTCAGCAGTATAAAAACTGGCCAATGACGTTC	CQQYKNWPMTF	IGKV3-15	.	IGKJ1	22	-1	-1	26
3	0.001507537688442211	TGTCAGCAATATTATAGTACTCCTTGGACGTTC	CQQYYSTPWTF	IGKV4-1	.	IGKJ1	27	-1	-1	24
3	0.001507537688442211	TGTCAGCAATATGGTACCTCACCTCGGACGTTC	CQQYGTSPRTF	IGKV3D-20	.	IGKJ1	24	-1	-1	25
3	0.001507537688442211	TGTCAGCAATATGGTAGTTCACCGATCACCTTC	CQQYGSSPITF	IGKV3-20	.	IGKJ5	22	-1	-1	22
3	0.001507537688442211	TGTCAGCAACTTTACAGTTACCCAATCACCTTC	CQQLYSYPITF	IGKV1-9	.	IGKJ5	22	-1	-1	24
3	0.001507537688442211	TGTCAACAGTATCGTACTACTCCACTCACTTTC	CQQYRTTPLTF	IGKV1D-43	.	IGKJ4	11	-1	-1	24
3	0.001507537688442211	TGTCAACAGTATGGAGTCACACCTCGGACGTTC	CQQYGVTPRTF	IGKV3-20	.	IGKJ1	13	-1	-1	25
3	0.001507537688442211	TGTCAACAGGCTGACAGTTTCCCGCTCACTTTC	CQQADSFPLTF	IGKV1-12	.	IGKJ4	22	-1	-1	22
3	0.001507537688442211	TGTCAACAGAGTTACTTTACCCCTAAAAACTTC	CQQSYFTPKNF	IGKV1-39	.	IGKJ1	24	-1	-1	30
3	0.001507537688442211	TGTCAACAGAGTCACAGTACGCCAAGCACCTTC	CQQSHSTPSTF	IGKV1-39	.	IGKJ5	19	-1	-1	26
3	0.001507537688442211	TGTCAACAACGTCATAGTTACCCGATCACTTTC	CQQRHSYPITF	IGKV1-9	.	IGKJ5	22	-1	-1	22
3	0.001507537688442211	TGTCAACAAATTTACGATAAGCCGTACACGTTC	CQQIYDKPYTF	IGKV1-39	.	IGKJ4	14	-1	-1	26
3	0.001507537688442211	TGCCTGCAATATAATAATTATCCGTACACTTTT	CLQYNNYPYTF	IGKV1-5	.	IGKJ2	20	-1	-1	23
3	0.001507537688442211	TGCCAGCAATATCTAACTACTTCCAGGACGTTC	CQQYLTTSRTF	IGKV1-5	.	IGKJ1	11	-1	-1	25
3	0.001507537688442211	TGCCAACAGTATTATAGTTACCCCCTCACTTTC	CQQYYSYPLTF	IGKV1-16	.	IGKJ4	22	-1	-1	24
3	0.001507537688442211	TGCCAACAGTATCGTGTTTATCCTCTCACCTTC	CQQYRVYPLTF	IGKV1-16	.	IGKJ5	11	-1	-1	25
3	0.001507537688442211	TGCCAACAGTATAGTCTTTTCCCTCTCACCTTC	CQQYSLFPLTF	IGKV1-16	.	IGKJ5	12	-1	-1	25
3	0.001507537688442211	TGCCAACAGTATAGTGTTTACCCTCTCACCTTC	CQQYSVYPLTF	IGKV1D-16	.	IGKJ5	24	-1	-1	25
3	0.001507537688442211	TGCCAACAGTACAGTCGTTTCCCTCTCACCTTC	CQQYSRFPLTF	IGKV1D-16	.	IGKJ5	24	-1	-1	25
3	0.001507537688442211	TGCCAACAGTACAGTCGTTACCCTCTCACCTTC	CQQYSRYPLTF	IGKV1D-16	.	IGKJ5	24	-1	-1	25
3	0.001507537688442211	TGCCAACAATATCGTTATTTCCCTCTCACCTTC	CQQYRYFPLTF	IGKV1-16	.	IGKJ5	11	-1	-1	25
3	0.001507537688442211	TGCCAACAATATGATACTTACCCATTCACTTTC	CQQYDTYPFTF	IGKV1-16	.	IGKJ3	22	-1	-1	23
3	0.001507537688442211	TGCCAACAATATAGTCGTTTCCCTCTCACCTTC	CQQYSRFPLTF	IGKV1D-16	.	IGKJ5	24	-1	-1	25
3	0.001507537688442211	TGCCAACAATATAGTCGTTATCCTCTCACCTTC	CQQYSRYPLTF	IGKV1D-16	.	IGKJ5	24	-1	-1	25
3	0.001507537688442211	TGCCAACAATATAGTCGCTACCCTCTCACCTTC	CQQYSRYPLTF	IGKV1D-16	.	IGKJ5	24	-1	-1	25
3	0.001507537688442211	TGCCAACAATATAGTAGTTATTCTTGGACGTTC	CQQYSSYSWTF	IGKV1-5	.	IGKJ1	23	-1	-1	24
3	0.001507537688442211	TGCCAACAATATAGGAATTTCCCTCTCACCTTC	CQQYRNFPLTF	IGKV1-16	.	IGKJ5	12	-1	-1	25
3	0.001507537688442211	TGCCAACAATACAGTCTGTACCCCCTCACCTTC	CQQYSLYPLTF	IGKV1-16	.	IGKJ5	7	-1	-1	25
3	0.001507537688442211	TGCCAAAAGTATGATAGTTATTTTTGGACGTTC	CQKYDSYFWTF	IGKV1-5	.	IGKJ1	21	-1	-1	24
3	0.001507537688442211	TGCCAAAAGTATGATAGTTATTATTGGACGTTC	CQKYDSYYWTF	IGKV1-5	.	IGKJ1	21	-1	-1	24
3	0.001507537688442211	TGCATGCAGAATTCATACTGGCCTGGGACGTTC	CMQNSYWPGTF	IGKV2D-18	.	IGKJ1	7	-1	-1	25
3	0.001507537688442211	TGCATGCAAGCTCTACAAACTCCGCTCACTTTC	CMQALQTPLTF	IGKV2-28	.	IGKJ4	22	-1	-1	22
3	0.001507537688442211	TGCATGCAAGGTCTGCAAATTCCGCTCACCTTC	CMQGLQIPLTF	IGKV2-28	.	IGKJ5	22	-1	-1	25
3	0.001507537688442211	TGCATGCAAGGTGTAGAGTTTCCTCATACGTTC	CMQGVEFPHTF	IGKV2-40	.	IGKJ1	23	-1	-1	27
3	0.001507537688442211	TGCATGCAAGGTACACACTGGCCTCACACTTTT	CMQGTHWPHTF	IGKV2D-30	.	IGKJ2	24	-1	-1	25
3	0.001507537688442211	TGCATGCAAGGAACACACTGGCCATTCACTTTC	CMQGTHWPFTF	IGKV2-30	.	IGKJ3	22	-1	-1	23
3	0.001507537688442211	TGCATGCAAAGTCTACAGTTTCCTTGGACGTTC	CMQSLQFPWTF	IGKV2D-29	.	IGKJ1	23	-1	-1	24
3	0.001507537688442211	TGCATGCAAAGTATCCAAATTCCTTGGACGTTC	CMQSIQIPWTF	IGKV2D-29	.	IGKJ1	23	-1	-1	24
3	0.001507537688442211	TGTCAGCAGTATTATAACTGGCGGACGTTC	CQQYYNWRTF	IGKV3-15	.	IGKJ1	21	-1	-1	22
3	0.001507537688442211	TGTCAGCAGTATAATAATTGGCGAACGTTC	CQQYNNWRTF	IGKV3-15	.	IGKJ1	21	-1	-1	24
3	0.001507537688442211	TGTCAGCAGTATAACATTTGGAGGACGTTC	CQQYNIWRTF	IGKV3-15	.	IGKJ1	13	-1	-1	22
3	0.001507537688442211	TGTCAGCAGGGTTTCAGTGGCCTCACTTTC	CQQGFSGLTF	IGKV1-39	.	IGKJ4	17	-1	-1	21
3	0.001507537688442211	TGTCAGCAATATTATGATTTTCCTTCCTTC	CQQYYDFPSF	IGKV4-1	.	IGKJ3	14	-1	-1	27
3	0.001507537688442211	TGTCAGCAATATAATGACTGGAGGACATTC	CQQYNDWRTF	IGKV3-15	.	IGKJ1	20	-1	-1	22
3	0.001507537688442211	TGTCAGCAATATAATAACTGGCGAACGTTC	CQQYNNWRTF	IGKV3-15	.	IGKJ1	21	-1	-1	24
3	0.001507537688442211	TGTCAGGAATATTATAAGTGGCGGACGTTC	CQEYYKWRTF	IGKV3-15	.	IGKJ1	21	-1	-1	22
3	0.001507537688442211	TGCCAACAGTATAATAGTCTTTGGACGTAC	CQQYNSLWTY	IGKV1-5	.	IGKJ1	17	-1	-1	21
2	0.0010050251256281408	TGTCAGCAGTATGGTGATTCACTTCCGCACACGCACACTTTT	CQQYGDSLPHTHTF	IGKV3-20	.	IGKJ2	14	-1	-1	34
2	0.0010050251256281408	TGTCAACAGAGTTACACTACCGCACCACCGTGGGCGTTC	CQQSYTTAPPWAF	IGKV1-39	.	IGKJ1	20	-1	-1	28
2	0.0010050251256281408	TGTCAGCACCGTAGCAACTGGCCTGCGGGGACGTTC	CQHRSNWPAGTF	IGKV3-11	.	IGKJ1	23	-1	-1	28
2	0.0010050251256281408	TGTCAGCAGTATTATGACAGGCCTCCGCGGACTTTC	CQQYYDRPPRTF	IGKV3-15	.	IGKJ3	23	-1	-1	30
2	0.0010050251256281408	TGTCAGCAGTATGGTGACTCACCTCTTTTCACTTTT	CQQYGDSPLFTF	IGKV3D-20	.	IGKJ2	24	-1	-1	29
2	0.0010050251256281408	TGTCAGCAGTATGAGTACTGGCCCCCGTACACTTTT	CQQYEYWPPYTF	IGKV3-15	.	IGKJ2	22	-1	-1	26
2	0.0010050251256281408	TGTCAGCAGCGTAACAACTGGCCTCCTCTCACTTTC	CQQRNNWPPLTF	IGKV3-11	.	IGKJ4	23	-1	-1	27
2	0.0010050251256281408	TGTCAGCAATATGGTCGCTCACCTCCATTCCCTTTC	CQQYGRSPPFPF	IGKV3D-20	.	IGKJ3	25	-1	-1	26
2	0.0010050251256281408	TGTCAACACTATGATGCCTCACCTCTGTACAGTTTT	CQHYDASPLYSF	IGKV3D-20	.	IGKJ2	24	-1	-1	25
2	0.0010050251256281408	TGTCAACAGTATTATAGTCACCTGGTGTACACTTTT	CQQYYSHLVYTF	IGKV1D-43	.	IGKJ2	17	-1	-1	25
2	0.0010050251256281408	TGTCAACAGTATAATAGTTTTTCTCTATTTACTTTC	CQQYNSFSLFTF	IGKV1-5	.	IGKJ3	23	-1	-1	25
2	0.0010050251256281408	TGTCAACAGGCTCACAGTTCACTTCCGTGGACGTTC	CQQAHSSLPWTF	IGKV1-12	.	IGKJ1	18	-1	-1	25
2	0.0010050251256281408	TGTCAACAGAGTTTTGCTACTCCCTCGTACACTTTT	CQQSFATPSYTF	IGKV1-39	.	IGKJ2	12	-1	-1	26
2	0.0010050251256281408	TGTCAACAGAGTTACAGTATCCCGCCGTACACTTTT	CQQSYSIPPYTF	IGKV1D-39	.	IGKJ2	26	-1	-1	26
2	0.0010050251256281408	TGTCAACAGAGTCACACTGTCTCCATGTACACTTTT	CQQSHTVSMYTF	IGKV1-39	.	IGKJ2	15	-1	-1	23
2	0.0010050251256281408	TGCCAACATTATAATAGTGATTCTCCGTGGACGTTC	CQHYNSDSPWTF	IGKV1-5	.	IGKJ1	23	-1	-1	25
2	0.0010050251256281408	TGCCAACAGTGCTATGATTACTCTCCTTACACTTTT	CQQCYDYSPYTF	IGKV1-5	.	IGKJ2	9	-1	-1	27
2	0.0010050251256281408	TGCATGCAAGCTCTACACACTCCTCCGTACACTTTT	CMQALHTPPYTF	IGKV2D-28	.	IGKJ2	26	-1	-1	26
2	0.0010050251256281408	TGCATGCAAGGTACACACTGGCCTGGGTACACTTTT	CMQGTHWPGYTF	IGKV2-30	.	IGKJ2	23	-1	-1	26
2	0.0010050251256281408	TGTCTTCAGTATAATAGCTGGCCTCGGACGTTC	CLQYNSWPRTF	IGKV3-15	.	IGKJ1	23	-1	-1	25
2	0.0010050251256281408	TGTCTTCAATATAACAGCTCTCCTTGGACGTTC	CLQYNSSPWTF	IGKV3-20	.	IGKJ1	3	-1	-1	24
2	0.0010050251256281408	TGTCTTCAACGTGACGACTGGCGGTACACTTTT	CLQRDDWRYTF	IGKV3-11	.	IGKJ2	3	-1	-1	23
2	0.0010050251256281408	TGTCTGCAGTATGGTTCCTATCCTCGAACATTC	CLQYGSYPRTF	IGKV1-17	.	IGKJ1	8	-1	-1	30
2	0.0010050251256281408	TGTCTGCAGGATTACAATTACCCGTACACTTTT	CLQDYNYPYTF	IGKV1-6	.	IGKJ2	22	-1	-1	23
2	0.0010050251256281408	TGTCTACAGCATAATAGTTACCCGTGGACGTTC	CLQHNSYPWTF	IGKV1-17	.	IGKJ1	22	-1	-1	22
2	0.0010050251256281408	TGTCTACAAGATTACAGTTACCCGTACACTTTT	CLQDYSYPYTF	IGKV1-6	.	IGKJ2	22	-1	-1	23
2	0.0010050251256281408	TGTCATCAGGATACAGCTCTGCCGCACACTTTT	CHQDTALPHTF	IGKV6-21	.	IGKJ2	8	-1	-1	25
2	0.0010050251256281408	TGTCATCAAGTTTACAATGACCCTGAGACTTTC	CHQVYNDPETF	IGKV1-39	.	IGKJ4	4	-1	-1	27
2	0.0010050251256281408	TGTCACCAATATTATGGTACTCCTCAGACGTTC	CHQYYGTPQTF	IGKV4-1	.	IGKJ1	23	-1	-1	26
2	0.0010050251256281408	TGTCACCAATATGGTGACTCACCTCGAACGTTT	CHQYGDSPRTF	IGKV3D-20	.	IGKJ1	24	-1	-1	27
2	0.0010050251256281408	TGTCACCAATATGATGAGTGGCTGTACACTTTT	CHQYDEWLYTF	IGKV3-15	.	IGKJ2	21	-1	-1	22
2	0.0010050251256281408	TGTCACCAAAATCTTGATGTCCTGCACACTTTT	CHQNLDVLHTF	IGKV4-1	.	IGKJ2	8	-1	-1	25
2	0.0010050251256281408	TGTCAGCACTTTGGTAGCTCCCGACTCACTTTC	CQHFGSSRLTF	IGKV3-20	.	IGKJ4	19	-1	-1	24
2	0.0010050251256281408	TGTCAGCAGTATTATGAGTGGCCCCGGACTTTT	CQQYYEWPRTF	IGKV3-15	.	IGKJ2	22	-1	-1	27
2	0.0010050251256281408	TGTCAGCAGTATTATGAATCACCGGAGACGTTC	CQQYYESPETF	IGKV3-20	.	IGKJ1	11	-1	-1	26
2	0.0010050251256281408	TGTCAGCAGTATGGTACTTCACCGCCGACGTTC	CQQYGTSPPTF	IGKV3D-20	.	IGKJ1	26	-1	-1	26
2	0.0010050251256281408	TGTCAGCAGTATGGTACGTCACCTCGGACGTTC	CQQYGTSPRTF	IGKV3D-20	.	IGKJ1	24	-1	-1	25
2	0.0010050251256281408	TGTCAGCAGTATGGTAGCTCACCGGGGACGTTC	CQQYGSSPGTF	IGKV3-20	.	IGKJ1	22	-1	-1	25
2	0.0010050251256281408	TGTCAGCAGTATGGTAGCTCACCGATCACCTTC	CQQYGSSPITF	IGKV3-20	.	IGKJ5	22	-1	-1	22
2	0.0010050251256281408	TGTCAGCAGTATGGTAGACCACCGCTCGGCTTC	CQQYGRPPLGF	IGKV3-20	.	IGKJ4	16	-1	-1	30
2	0.0010050251256281408	TGTCAGCAGTATGGTAACTCACTATTCACTTTC	CQQYGNSLFTF	IGKV3-20	.	IGKJ3	21	-1	-1	22
2	0.0010050251256281408	TGTCAGCAGTATGATTCCTCACCTCGGACGTTC	CQQYDSSPRTF	IGKV3D-20	.	IGKJ1	24	-1	-1	25
2	0.0010050251256281408	TGTCAGCAGTATGATAAGTGGCCTCTGACGTTC	CQQYDKWPLTF	IGKV3-15	.	IGKJ1	23	-1	-1	26
2	0.0010050251256281408	TGTCAGCAGTATAGCATGTATCCTCTCACCTTC	CQQYSMYPLTF	IGKV1-13	.	IGKJ5	9	-1	-1	25
2	0.0010050251256281408	TGTCAGCAGCGTTACACCTGGCCCCTCACCTTC	CQQRYTWPLTF	IGKV3-11	.	IGKJ5	22	-1	-1	25
2	0.0010050251256281408	TGTCAGCAGCGTGGCAATTGGCCTCTCACTTTC	CQQRGNWPLTF	IGKV3-11	.	IGKJ4	23	-1	-1	24
2	0.0010050251256281408	TGTCAGCAGCGTAGCAACTGGCCTCTCACTTTC	CQQRSNWPLTF	IGKV3-11	.	IGKJ4	23	-1	-1	24
2	0.0010050251256281408	TGTCAGCAGACTTACGATACCCCTTGGACGTTC	CQQTYDTPWTF	IGKV1-39	.	IGKJ1	23	-1	-1	24
2	0.0010050251256281408	TGTCAGCAATATTATACTACTCCTCGGACGTTC	CQQYYTTPRTF	IGKV4-1	.	IGKJ1	27	-1	-1	25
2	0.0010050251256281408	TGTCAGCAATATTATAGTGCTCCTCCGGGCTTC	CQQYYSAPPGF	IGKV4-1	.	IGKJ1	23	-1	-1	30
2	0.0010050251256281408	TGTCAGCAATATTATAGACCTCCGCTCACCTTC	CQQYYRPPLTF	IGKV4-1	.	IGKJ4	16	-1	-1	22
2	0.0010050251256281408	TGTCAGCAATATTACACTACTCCTCGGACGTTC	CQQYYTTPRTF	IGKV4-1	.	IGKJ1	27	-1	-1	25
2	0.0010050251256281408	TGTCAGCAATATCATACTACTCCATTCTCTTTC	CQQYHTTPFSF	IGKV4-1	.	IGKJ3	22	-1	-1	23
2	0.0010050251256281408	TGTCAGCAATATGGTAGGTTAACGAACACTTTT	CQQYGRLTNTF	IGKV3-20	.	IGKJ2	16	-1	-1	25
2	0.0010050251256281408	TGTCAGCAATATGGGAGCTCACCATTCACTTTC	CQQYGSSPFTF	IGKV3-20	.	IGKJ3	22	-1	-1	23
2	0.0010050251256281408	TGTCAGCAATACTATTCTGATCCGCTCACTTTC	CQQYYSDPLTF	IGKV4-1	.	IGKJ4	14	-1	-1	22
2	0.0010050251256281408	TGTCAGCAACTAAGCAACTGGGGGATCATTTTC	CQQLSNWGIIF	IGKV3-11	.	IGKJ5	20	-1	-1	23
2	0.0010050251256281408	TGTCAGGACTTTAGTGCCTCACCTCCCACTTTC	CQDFSASPPTF	IGKV3D-20	.	IGKJ4	25	-1	-1	26
2	0.0010050251256281408	TGTCAACAGTATGATGCTTTCCCGCTCACTTTC	CQQYDAFPLTF	IGKV1-33	.	IGKJ4	14	-1	-1	22
2	0.0010050251256281408	TGTCAACAGTATGATATTACCTTGTGGACGTTC	CQQYDITLWTF	IGKV1D-43	.	IGKJ1	20	-1	-1	23
2	0.0010050251256281408	TGTCAACAGTATAGAAGTTTCCCTCTCACCTTC	CQQYRSFPLTF	IGKV3-15	.	IGKJ5	12	-1	-1	25
2	0.0010050251256281408	TGTCAACAGTATAATGACTGGCCGTGGACGTTC	CQQYNDWPWTF	IGKV3-15	.	IGKJ1	22	-1	-1	22
2	0.0010050251256281408	TGTCAACAGCGCGCCGTCTGGCCGTACACTTTT	CQQRAVWPYTF	IGKV3-11	.	IGKJ2	10	-1	-1	23
2	0.0010050251256281408	TGTCAACAGGGTAACACTTTCCCGCTCACTTTC	CQQGNTFPLTF	IGKV1-12	.	IGKJ4	22	-1	-1	22
2	0.0010050251256281408	TGTCAACAGACTTACCTTATGCCGCTCACTTTC	CQQTYLMPLTF	IGKV1-39	.	IGKJ4	14	-1	-1	22
2	0.0010050251256281408	TGTCAACAGACTTACAGTACTTCGTGGACGTTC	CQQTYSTSWTF	IGKV1-12	.	IGKJ1	17	-1	-1	22
2	0.0010050251256281408	TGTCAACAGACTCACAGTTTCCCTTACACTTTT	CQQTHSFPYTF	IGKV1D-12	.	IGKJ2	24	-1	-1	24
2	0.0010050251256281408	TGTCAACAGAGTTCCATTATCCCTTTCACTTTC	CQQSSIIPFTF	IGKV1-39	.	IGKJ3	23	-1	-1	24
2	0.0010050251256281408	TGTCAACAGAGTTATACCTCTCCCTACACTTTT	CQQSYTSPYTF	IGKV1-39	.	IGKJ2	13	-1	-1	24
2	0.0010050251256281408	TGTCAACAGAGTTATAGTACCCTCTGGACGTTC	CQQSYSTLWTF	IGKV1-39	.	IGKJ1	21	-1	-1	24
2	0.0010050251256281408	TGTCAACAGAGTTACACTTTTCCGTCGACGTTC	CQQSYTFPSTF	IGKV1-39	.	IGKJ1	15	-1	-1	22
2	0.0010050251256281408	TGTCAACAGAGTTACACTAGCCCATACACTTTT	CQQSYTSPYTF	IGKV1-39	.	IGKJ2	22	-1	-1	24
2	0.0010050251256281408	TGTCAACAGAGTTACAGTTCCCCTCGTACTTTC	CQQSYSSPRTF	IGKV1D-39	.	IGKJ4	24	-1	-1	27
2	0.0010050251256281408	TGTCAACAGAGTTACAGTATCCCTTTCACTTAT	CQQSYSIPFTY	IGKV1-39	.	IGKJ2	23	-1	-1	26
2	0.0010050251256281408	TGTCAACAGAGTTACAGTACCCCGATCACCTTC	CQQSYSTPITF	IGKV1-39	.	IGKJ5	22	-1	-1	22
2	0.0010050251256281408	TGTCAACAGAGTTACAATACCCCGCTCACTTTC	CQQSYNTPLTF	IGKV1-39	.	IGKJ4	22	-1	-1	22
2	0.0010050251256281408	TGTCAACAGAGTGACAGTACCCCGTACACTTTT	CQQSDSTPYTF	IGKV1-39	.	IGKJ2	22	-1	-1	23
2	0.0010050251256281408	TGTCAACAGAGCTACAGTAATCCTCTCACTTTC	CQQSYSNPLTF	IGKV1-39	.	IGKJ4	18	-1	-1	24
2	0.0010050251256281408	TGTCAACAGAATTACAATCGCCCTCCCGCATTC	CQQNYNRPPAF	IGKV1D-39	.	IGKJ1	25	-1	-1	30
2	0.0010050251256281408	TGTCAACAATTTAATACGTTCCCGCTCACTTTC	CQQFNTFPLTF	IGKV1-13	.	IGKJ4	15	-1	-1	22
2	0.0010050251256281408	TGTCAACAATATTACATCACCATGTGGACGTTC	CQQYYITMWTF	IGKV1D-43	.	IGKJ1	13	-1	-1	19
2	0.0010050251256281408	TGTCAACAATATAGTGTTTACCCTATTACCTTC	CQQYSVYPITF	IGKV1-13	.	IGKJ5	24	-1	-1	27
2	0.0010050251256281408	TGTCAACAATATAGTACTTTCCCTCTCACCTTC	CQQYSTFPLTF	IGKV1D-13	.	IGKJ5	24	-1	-1	25
2	0.0010050251256281408	TGTCAACAACTCAACTCTTATCCGATCACTTTC	CQQLNSYPITF	IGKV1-13	.	IGKJ4	7	-1	-1	25
2	0.0010050251256281408	TGTCAAGAGTATGATGATCTCCTATTCACTTTC	CQEYDDLLFTF	IGKV1-33	.	IGKJ3	21	-1	-1	22
2	0.0010050251256281408	TGTCAAAAGTATAGTACTGCCCCGATCACCTTC	CQKYSTAPITF	IGKV1-27	.	IGKJ5	22	-1	-1	22
2	0.0010050251256281408	TGTCAAAAGTATAATTCTGCCCCTTTCACTTTC	CQKYNSAPFTF	IGKV1-27	.	IGKJ3	23	-1	-1	24
2	0.0010050251256281408	TGTCAAAAATATAACACTGCCCCGATCACCTTC	CQKYNTAPITF	IGKV1-27	.	IGKJ5	22	-1	-1	22
2	0.0010050251256281408	TGCCTTCAATATAATAATTATCCCTACACTTTT	CLQYNNYPYTF	IGKV1-5	.	IGKJ2	20	-1	-1	24
2	0.0010050251256281408	TGCCATCAGTATAATTATTACCCGATCACCTTC	CHQYNYYPITF	IGKV1-16	.	IGKJ5	22	-1	-1	22
2	0.0010050251256281408	TGCCAGCAGTATTATCATTATCCGTGGACGTTC	CQQYYHYPWTF	IGKV1-5	.	IGKJ1	11	-1	-1	22
2	0.0010050251256281408	TGCCAGCAGTACAGTCTTTTCCCCCTCACCTTC	CQQYSLFPLTF	IGKV1-16	.	IGKJ5	10	-1	-1	25
2	0.0010050251256281408	TGCCAGCAATATTATACGTACTCTGTGACGTTC	CQQYYTYSVTF	IGKV1-5	.	IGKJ1	15	-1	-1	26
2	0.0010050251256281408	TGCCAACAGTATTACAGTTATCCGTACACTTTT	CQQYYSYPYTF	IGKV1-5	.	IGKJ2	20	-1	-1	23
2	0.0010050251256281408	TGCCAACAGTATCATGATTTTCCGTACACGTTT	CQQYHDFPYTF	IGKV1-5	.	IGKJ2	11	-1	-1	23
2	0.0010050251256281408	TGCCAACAGTATGGTAGTTATCCGCTCACTTTC	CQQYGSYPLTF	IGKV1-16	.	IGKJ4	19	-1	-1	22
2	0.0010050251256281408	TGCCAACAGTATGATACTTACCCGTACACTTTT	CQQYDTYPYTF	IGKV1-16	.	IGKJ2	22	-1	-1	23
2	0.0010050251256281408	TGCCAACAGTATGATAGTTTCCCGATCACTTTC	CQQYDSFPITF	IGKV1-16	.	IGKJ5	22	-1	-1	22
2	0.0010050251256281408	TGCCAACAGTATAGTCTTTATCCTCTCACCTTC	CQQYSLYPLTF	IGKV1-16	.	IGKJ5	12	-1	-1	25
2	0.0010050251256281408	TGCCAACAGTATAGTCGGTACCCTCTCACCTTC	CQQYSRYPLTF	IGKV1D-16	.	IGKJ5	24	-1	-1	25
2	0.0010050251256281408	TGCCAACAGTATAGTAGTTATTCTTGGATGTTC	CQQYSSYSWMF	IGKV1-5	.	IGKJ1	23	-1	-1	24
2	0.0010050251256281408	TGCCAACAGTATAGTAGTTATTCCTGGACGTTC	CQQYSSYSWTF	IGKV1-5	.	IGKJ1	22	-1	-1	24
2	0.0010050251256281408	TGCCAACAGTATAATAGTTATTCTTGGACGTTC	CQQYNSYSWTF	IGKV1-5	.	IGKJ1	23	-1	-1	24
2	0.0010050251256281408	TGCCAACAGTATAATAGTTATCCCTGGACGTTC	CQQYNSYPWTF	IGKV1-5	.	IGKJ1	20	-1	-1	24
2	0.0010050251256281408	TGCCAACAGTATAAGAGTTATCCGTGGACGTTC	CQQYKSYPWTF	IGKV1-5	.	IGKJ1	20	-1	-1	22
2	0.0010050251256281408	TGCCAACAGTATAAAGATTATCCGCTCACTTTC	CQQYKDYPLTF	IGKV1-16	.	IGKJ4	13	-1	-1	22
2	0.0010050251256281408	TGCCAACAGTACAGTCGTTACCCTATCACCTTC	CQQYSRYPITF	IGKV1-16	.	IGKJ5	24	-1	-1	24
2	0.0010050251256281408	TGCCAACAGTACAGTGTTTACCCTATCACCTTC	CQQYSVYPITF	IGKV1-16	.	IGKJ5	24	-1	-1	24
2	0.0010050251256281408	TGCCAACAATATTATTCTTATTCTGTGACATTC	CQQYYSYSVTF	IGKV1-5	.	IGKJ1	23	-1	-1	26
2	0.0010050251256281408	TGCCAACAATATTATGAAACTCCGTGGACGTTC	CQQYYETPWTF	IGKV4-1	.	IGKJ1	14	-1	-1	22
2	0.0010050251256281408	TGCCAACAATATCGTAGTTTCCCTCTCACCTTC	CQQYRSFPLTF	IGKV1D-16	.	IGKJ5	24	-1	-1	25
2	0.0010050251256281408	TGCCAACAATATGATGCTTACCCGTTCACTTTC	CQQYDAYPFTF	IGKV1-16	.	IGKJ3	22	-1	-1	24
2	0.0010050251256281408	TGCCAACAATATAGTCGTTACCCTCTCACCTTC	CQQYSRYPLTF	IGKV1D-16	.	IGKJ5	24	-1	-1	25
2	0.0010050251256281408	TGCCAACAATATAGTGTTTTCCCTCTCACCTTC	CQQYSVFPLTF	IGKV1-16	.	IGKJ5	12	-1	-1	25
2	0.0010050251256281408	TGCCAACAATATAGTACTTATCCGTACACTTTT	CQQYSTYPYTF	IGKV1-16	.	IGKJ2	19	-1	-1	23
2	0.0010050251256281408	TGCCAACAATATAGTAGTTATTCCTGGACGTTC	CQQYSSYSWTF	IGKV1-5	.	IGKJ1	22	-1	-1	24
2	0.0010050251256281408	TGCCAACAATATAGAGTTTTCCCTCTCACCTTC	CQQYRVFPLTF	IGKV1-16	.	IGKJ5	12	-1	-1	25
2	0.0010050251256281408	TGCCAACAATATAATTCTTATCCGATAACTTTC	CQQYNSYPITF	IGKV1-16	.	IGKJ5	14	-1	-1	22
2	0.0010050251256281408	TGCCAACAATATAATGATTATCCCCTCACTTTC	CQQYNDYPLTF	IGKV1-5	.	IGKJ4	14	-1	-1	24
2	0.0010050251256281408	TGCCAACAATATAATAGTTACCCGTACACCTTT	CQQYNSYPYTF	IGKV1-16	.	IGKJ2	22	-1	-1	23
2	0.0010050251256281408	TGCATGCATGGTATAACCGTTCCGATCACCTTC	CMHGITVPITF	IGKV2-30	.	IGKJ5	12	-1	-1	22
2	0.0010050251256281408	TGCATGCAGGCTACACACTGGCCGTACACTTTT	CMQATHWPYTF	IGKV2-30	.	IGKJ2	22	-1	-1	23
2	0.0010050251256281408	TGCATGCAACGTCTACAAACCCCGATCACCTTC	CMQRLQTPITF	IGKV2-28	.	IGKJ5	19	-1	-1	22
2	0.0010050251256281408	TGCATGCAACGTAGAGACCTTCCCTGGACGTTC	CMQRRDLPWTF	IGKV2-40	.	IGKJ1	16	-1	-1	24
2	0.0010050251256281408	TGCATGCAAGCTCTACAGACTCCGTACACTTTT	CMQALQTPYTF	IGKV2-28	.	IGKJ2	22	-1	-1	23
2	0.0010050251256281408	TGCATGCAAGCTGTACAAACTCCTCGGACTTTT	CMQAVQTPRTF	IGKV2-28	.	IGKJ2	31	-1	-1	27
2	0.0010050251256281408	TGCATGCAAGGTGCACACTGGCCGTCCACTTTT	CMQGAHWPSTF	IGKV2-30	.	IGKJ2	22	-1	-1	26
2	0.0010050251256281408	TGCATGCAAGGTACACACTGGCCGTGGACGCTC	CMQGTHWPWTL	IGKV2-30	.	IGKJ1	22	-1	-1	22
2	0.0010050251256281408	TGCATGCAAGGTACACACTGGCCGTACACTTTT	CMQGTHWPYTF	IGKV2-30	.	IGKJ2	22	-1	-1	23
2	0.0010050251256281408	TGCATGCAAGGTACACACTGGCCATTCACTTTC	CMQGTHWPFTF	IGKV2-30	.	IGKJ3	22	-1	-1	23
2	0.0010050251256281408	TGCATGCAAAGTCTTCAGTCCCCGTGGACGTTC	CMQSLQSPWTF	IGKV2-26	.	IGKJ1	8	-1	-1	17
2	0.0010050251256281408	TGCATGCAAAGTATACAGGTTCCTTGGACGTTC	CMQSIQVPWTF	IGKV2D-29	.	IGKJ1	23	-1	-1	24
2	0.0010050251256281408	TGCATGCAAAGTAAACAAATTCCTTGGACGTTC	CMQSKQIPWTF	IGKV2D-29	.	IGKJ1	23	-1	-1	24
2	0.0010050251256281408	TGCACGCAAGCTACACATTTTCCATTCACTTTC	CTQATHFPFTF	IGKV2D-24	.	IGKJ3	22	-1	-1	23
2	0.0010050251256281408	TGTTTCCAGTATAATAACTGGAGGACGTTC	CFQYNNWRTF	IGKV3-15	.	IGKJ1	20	-1	-1	22
2	0.0010050251256281408	TGTCAGCAGTACAGTGTCTGGCGGACGTTC	CQQYSVWRTF	IGKV3-15	.	IGKJ1	10	-1	-1	22
2	0.0010050251256281408	TGTCAGGAGTATTATAACTGGCGGACGTTC	CQEYYNWRTF	IGKV3-15	.	IGKJ1	21	-1	-1	22
2	0.0010050251256281408	TGTCAACAGAGTTACACTATCCCTAGTTTC	CQQSYTIPSF	IGKV1-39	.	IGKJ4	25	-1	-1	26
2	0.0010050251256281408	TGTCAACAATATAATAACTGGCGGACGTTC	CQQYNNWRTF	IGKV3-15	.	IGKJ1	21	-1	-1	22
2	0.0010050251256281408	TGTCAAGAGTATTATACCTGGCGGACGCTC	CQEYYTWRTL	IGKV1-8	.	IGKJ1	15	-1	-1	22
2	0.0010050251256281408	TGCCAACAATATAGTACTACGTGGACGTTC	CQQYSTTWTF	IGKV1-5	.	IGKJ1	12	-1	-1	18
2	0.0010050251256281408	TGCATGCAATCTTTGTACTCGATCACCTTC	CMQSLYSITF	IGKV2-28	.	IGKJ5	8	-1	-1	18
1	5.025125628140704E-4	TGCATGCAAGCTCTACAAACTCCTCCAGGGGGATTCACTTTC	CMQALQTPPGGFTF	IGKV2D-28	.	IGKJ3	25	-1	-1	32
1	5.025125628140704E-4	TGTCAGCAGTATGGTAGCTCACCTCCCCTATTCACTTTC	CQQYGSSPPLFTF	IGKV3D-20	.	IGKJ3	25	-1	-1	28
1	5.025125628140704E-4	TGTCAGCAGTATGGTAGCTCACCTCCGTGGTACACTTTT	CQQYGSSPPWYTF	IGKV3D-20	.	IGKJ2	26	-1	-1	29
1	5.025125628140704E-4	TGTCAGCAGTATGGTAGCTCACCTCCGATGGTCACTTTC	CQQYGSSPPMVTF	IGKV3D-20	.	IGKJ3	26	-1	-1	31
1	5.025125628140704E-4	TGTCAGCAGTATAATAACTGGCCTCCGGGGTACACTTTT	CQQYNNWPPGYTF	IGKV3D-15	.	IGKJ2	27	-1	-1	29
1	5.025125628140704E-4	TGTCAGCAGAGTTACAGTTCCCCTCCGCTGTTCAGTTTT	CQQSYSSPPLFSF	IGKV1D-39	.	IGKJ2	26	-1	-1	28
1	5.025125628140704E-4	TGTCAACACTATGATAATTTCCCTCCGATGTTCTCCTTC	CQHYDNFPPMFSF	IGKV1D-33	.	IGKJ3	26	-1	-1	36
1	5.025125628140704E-4	TGTCAACAGTTTAGTAGTCAAACCCGAATTTTCACTTTC	CQQFSSQTRIFTF	IGKV1D-13	.	IGKJ3	17	-1	-1	25
1	5.025125628140704E-4	TGTCAACAGTATGCTACTACCTCACCTCGATACACTTTT	CQQYATTSPRYTF	IGKV3-20	.	IGKJ2	12	-1	-1	30
1	5.025125628140704E-4	TGTCAACAGCTTAATGGTTCCCCTCCCGCGCTCACTTTC	CQQLNGSPPALTF	IGKV1D-13	.	IGKJ4	24	-1	-1	27
1	5.025125628140704E-4	TGTCAACAATTTAATAGTGACCCTCGTGGGTTCACTTTT	CQQFNSDPRGFTF	IGKV1D-13	.	IGKJ2	24	-1	-1	32
1	5.025125628140704E-4	TGTCAGCAGTATTCCAGCTCACTCGCGCTCAGTTTT	CQQYSSSLALSF	IGKV3-20	.	IGKJ4	21	-1	-1	24
1	5.025125628140704E-4	TGTCAGCAGTATCATAACTGGCCTCCGATAACCTTC	CQQYHNWPPITF	IGKV3-15	.	IGKJ5	23	-1	-1	25
1	5.025125628140704E-4	TGTCAGCAGTATGGTACCTCACCTCCGTGGACGTTC	CQQYGTSPPWTF	IGKV3D-20	.	IGKJ1	26	-1	-1	25
1	5.025125628140704E-4	TGTCAGCAGTATGGTAGCTCACCTCCGTGGACGTTC	CQQYGSSPPWTF	IGKV3D-20	.	IGKJ1	26	-1	-1	25
1	5.025125628140704E-4	TGTCAGCAGTATGGTAGCTCACCAGGGTACACTTTT	CQQYGSSPGYTF	IGKV3-20	.	IGKJ2	22	-1	-1	26
1	5.025125628140704E-4	TGTCAGCAGTATGATAACTGGCCTCCGTACACTTTC	CQQYDNWPPYTF	IGKV3D-15	.	IGKJ2	26	-1	-1	26
1	5.025125628140704E-4	TGTCAGCAGTATAATGACTGGCCTCCGTACACTTTT	CQQYNDWPPYTF	IGKV3-15	.	IGKJ2	23	-1	-1	26
1	5.025125628140704E-4	TGTCAGCAGTATAATAGCTGGCTCATGTACACTTTT	CQQYNSWLMYTF	IGKV3-15	.	IGKJ2	21	-1	-1	23
1	5.025125628140704E-4	TGTCAGCAGTATAATAATTGGCCTCCAGATACCTTC	CQQYNNWPPDTF	IGKV3D-15	.	IGKJ5	25	-1	-1	30
1	5.025125628140704E-4	TGTCAGCAGTATAATAACTGGCCCCCGTACACTTTT	CQQYNNWPPYTF	IGKV3-15	.	IGKJ2	22	-1	-1	26
1	5.025125628140704E-4	TGTCAGCAGTACAATGACTGGCCTCCGTACACTTTT	CQQYNDWPPYTF	IGKV3-15	.	IGKJ2	23	-1	-1	26
1	5.025125628140704E-4	TGTCAGCAGCGTAGCAACTGGCCTCCGCTCACTTTC	CQQRSNWPPLTF	IGKV3-11	.	IGKJ4	23	-1	-1	25
1	5.025125628140704E-4	TGTCAGAATTATGGTGGGTCACCTTTGTACACTTTT	CQNYGGSPLYTF	IGKV3-20	.	IGKJ2	23	-1	-1	25
1	5.025125628140704E-4	TGTCAACAGTTTAATAGTTACCCTTCGCTCACTTTC	CQQFNSYPSLTF	IGKV1D-13	.	IGKJ4	23	-1	-1	25
1	5.025125628140704E-4	TGTCAACAGTATTATGCTACCCCCGCACTCACTTTC	CQQYYATPALTF	IGKV1D-43	.	IGKJ4	22	-1	-1	27
1	5.025125628140704E-4	TGTCAACAGTATAATAACTGGCCTCTGCCGGCGTTC	CQQYNNWPLPAF	IGKV3-15	.	IGKJ1	23	-1	-1	31
1	5.025125628140704E-4	TGTCAACAGGCTAACAGTTTCGTCCCGATCACCTTC	CQQANSFVPITF	IGKV1-12	.	IGKJ5	20	-1	-1	25
1	5.025125628140704E-4	TGTCAACAGACTTCCAGTGACCCTCCGTACACTTTT	CQQTSSDPPYTF	IGKV1D-39	.	IGKJ2	26	-1	-1	26
1	5.025125628140704E-4	TGTCAACAGACTTATTCTATTCCCAGGTGGACGTTC	CQQTYSIPRWTF	IGKV1-39	.	IGKJ1	13	-1	-1	22
1	5.025125628140704E-4	TGTCAACAGAGTTACAGTACCCTCCTGATCACCTTC	CQQSYSTLLITF	IGKV1-39	.	IGKJ5	21	-1	-1	26
1	5.025125628140704E-4	TGTCAACAATATCATAATACACCGCCGTGGACGTTC	CQQYHNTPPWTF	IGKV3-15	.	IGKJ1	16	-1	-1	25
1	5.025125628140704E-4	TGCCAACAGTTTAATAGTAATTCGGGGCTCACCTTC	CQQFNSNSGLTF	IGKV1-5	.	IGKJ4	22	-1	-1	26
1	5.025125628140704E-4	TGCCAACAGACTTACGGTGACCTAACGTGGACCTTC	CQQTYGDLTWTF	IGKV1-39	.	IGKJ1	14	-1	-1	24
1	5.025125628140704E-4	TGCGTGCAAGGTACGCAGTGGCCTCTGTGGACGTTC	CVQGTQWPLWTF	IGKV2D-30	.	IGKJ1	24	-1	-1	26
1	5.025125628140704E-4	TGCATGCAAGGTCTACAAACTCCGCCGTACACTTTT	CMQGLQTPPYTF	IGKV2D-28	.	IGKJ2	26	-1	-1	26
1	5.025125628140704E-4	TGCATGCAAGGTATACACCTTCCAATATTCACTTTC	CMQGIHLPIFTF	IGKV2-29	.	IGKJ3	22	-1	-1	23
1	5.025125628140704E-4	TGCATGCAAAGTTCACACTGGCCTCCGTGGACGTTC	CMQSSHWPPWTF	IGKV2D-30	.	IGKJ1	26	-1	-1	25
1	5.025125628140704E-4	TGCATGCAAAGTATACAACTTCCTCCCCTCACTTTC	CMQSIQLPPLTF	IGKV2D-29	.	IGKJ4	25	-1	-1	27
1	5.025125628140704E-4	TGTTACCAATATTACGACTCTCCTCTCACTTTC	CYQYYDSPLTF	IGKV4-1	.	IGKJ4	13	-1	-1	24
1	5.025125628140704E-4	TGTTACCAATATAATGACTGGCCTCTCACTTTC	CYQYNDWPLTF	IGKV3D-15	.	IGKJ4	24	-1	-1	24
1	5.025125628140704E-4	TGTCTGCAGAGTTACAGAATCCCTCTCACTTTC	CLQSYRIPLTF	IGKV1D-39	.	IGKJ4	24	-1	-1	24
1	5.025125628140704E-4	TGTCTACATGATAGCAATTACCCCTTCACTTTC	CLHDSNYPFTF	IGKV1-6	.	IGKJ3	22	-1	-1	24
1	5.025125628140704E-4	TGTCTACAGTATAATAGTTACCCCTTTACTTTC	CLQYNSYPFTF	IGKV1-17	.	IGKJ3	22	-1	-1	27
1	5.025125628140704E-4	TGTCTACAGCATGATACTTACCCGTGGACGTTC	CLQHDTYPWTF	IGKV1-17	.	IGKJ1	22	-1	-1	22
1	5.025125628140704E-4	TGTCTACAGCATAATAATTACCCGTGGACGTTC	CLQHNNYPWTF	IGKV1-17	.	IGKJ1	22	-1	-1	22
1	5.025125628140704E-4	TGTCTACAGCAGAATAGCTACCCGCTCACTTTC	CLQQNSYPLTF	IGKV1-17	.	IGKJ4	22	-1	-1	22
1	5.025125628140704E-4	TGTCTACAGGTTAATGCTTACCCTCGGACTTTT	CLQVNAYPRTF	IGKV1D-13	.	IGKJ2	24	-1	-1	27
1	5.025125628140704E-4	TGTCTACAAGTGAACAGATTACCTTTGACTTTC	CLQVNRLPLTF	IGKV1-6	.	IGKJ1	9	-1	-1	26
1	5.025125628140704E-4	TGTCTACAAGATTACAATTACCCTCGGACGTTC	CLQDYNYPRTF	IGKV1-6	.	IGKJ1	23	-1	-1	25
1	5.025125628140704E-4	TGTCATCAGTATGATAATTGGCCGCTCACTTTC	CHQYDNWPLTF	IGKV3-15	.	IGKJ4	22	-1	-1	22
1	5.025125628140704E-4	TGTCATCAATACGGCGACTCACCTCGAACGTTT	CHQYGDSPRTF	IGKV3D-20	.	IGKJ1	24	-1	-1	27
1	5.025125628140704E-4	TGTCACCAGTATTATAATTGGCCTTACACTTTT	CHQYYNWPYTF	IGKV1-8	.	IGKJ2	15	-1	-1	24
1	5.025125628140704E-4	TGTCACCAGTATTATAACTGGGATTACACTTTT	CHQYYNWDYTF	IGKV3-15	.	IGKJ2	20	-1	-1	24
1	5.025125628140704E-4	TGTCACCAGTATGGTGACTCACCTCGAACGTTT	CHQYGDSPRTF	IGKV3D-20	.	IGKJ1	24	-1	-1	27
1	5.025125628140704E-4	TGTCACCAGTATGGTGAGTCACCTCGCACGTTT	CHQYGESPRTF	IGKV3D-20	.	IGKJ2	24	-1	-1	26
1	5.025125628140704E-4	TGTCACCAGTATACTACCTCTCCCTGGACGTTC	CHQYTTSPWTF	IGKV3-20	.	IGKJ1	11	-1	-1	24
1	5.025125628140704E-4	TGTCACCAGTATAATAACTGGCCTCTCACTTTC	CHQYNNWPLTF	IGKV3-15	.	IGKJ4	23	-1	-1	24
1	5.025125628140704E-4	TGTCACCAGCGTCGCAACTGGCCTCTCACATTC	CHQRRNWPLTF	IGKV3-11	.	IGKJ4	23	-1	-1	24
1	5.025125628140704E-4	TGTCACCAATATGGTAGGTCACCGTGGACGTTC	CHQYGRSPWTF	IGKV3-20	.	IGKJ1	22	-1	-1	22
1	5.025125628140704E-4	TGTCACCAATATGGAACTTCACCTCGAACGTTC	CHQYGTSPRTF	IGKV3-15	.	IGKJ1	11	-1	-1	27
1	5.025125628140704E-4	TGTCACCAATACAATGTCTGGCCTCTGACTTTC	CHQYNVWPLTF	IGKV3-15	.	IGKJ4	23	-1	-1	27
1	5.025125628140704E-4	TGTCACCAACTTAAACGTTACCCCCTCACTTTC	CHQLKRYPLTF	IGKV1D-13	.	IGKJ4	22	-1	-1	24
1	5.025125628140704E-4	TGTCAGCCGTATTATAATTTTCCTCGGGCTTTC	CQPYYNFPRAF	IGKV4-1	.	IGKJ3	15	-1	-1	28
1	5.025125628140704E-4	TGTCAGCACTATGGTAGTTCACGGCTCACCTTC	CQHYGSSRLTF	IGKV3-20	.	IGKJ4	21	-1	-1	23
1	5.025125628140704E-4	TGTCAGCACTATGGCAGTTCACGGCTCACTTTC	CQHYGSSRLTF	IGKV3-20	.	IGKJ4	21	-1	-1	23
1	5.025125628140704E-4	TGTCAGCACTACTATACCTGGCCTCGTACTTTC	CQHYYTWPRTF	IGKV3D-15	.	IGKJ4	24	-1	-1	27
1	5.025125628140704E-4	TGTCAGCAGTTTGGTAGCTCACCTCGGACGTTC	CQQFGSSPRTF	IGKV3D-20	.	IGKJ1	24	-1	-1	25
1	5.025125628140704E-4	TGTCAGCAGTTTGGTAGCTCACGGCTCACTTTC	CQQFGSSRLTF	IGKV3-20	.	IGKJ4	21	-1	-1	23
1	5.025125628140704E-4	TGTCAGCAGTCTTCCGGTTTCCCGCTCACTTTC	CQQSSGFPLTF	IGKV1-12	.	IGKJ4	22	-1	-1	22
1	5.025125628140704E-4	TGTCAGCAGTCTGGTAGCTCACCGTACACTTTT	CQQSGSSPYTF	IGKV3-20	.	IGKJ2	22	-1	-1	23
1	5.025125628140704E-4	TGTCAGCAGTCTAACAGTTTTCCTCGGACTTTC	CQQSNSFPRTF	IGKV1-12	.	IGKJ4	23	-1	-1	27
1	5.025125628140704E-4	TGTCAGCAGTATTATAATTGGCCTTACACTTTT	CQQYYNWPYTF	IGKV3-7	.	IGKJ2	16	-1	-1	24
1	5.025125628140704E-4	TGTCAGCAGTATTATAACTGGCCTTACACTTTT	CQQYYNWPYTF	IGKV3-7	.	IGKJ2	18	-1	-1	24
1	5.025125628140704E-4	TGTCAGCAGTATCAAAAGTGGCCTCTCACTTTC	CQQYQKWPLTF	IGKV3-15	.	IGKJ4	23	-1	-1	14
1	5.025125628140704E-4	TGTCAGCAGTATGCTACCTCACCTCCCACTTTC	CQQYATSPPTF	IGKV3D-20	.	IGKJ4	25	-1	-1	26
1	5.025125628140704E-4	TGTCAGCAGTATGGTGCCTCTTTATTCACTTTC	CQQYGASLFTF	IGKV3-20	.	IGKJ3	14	-1	-1	22
1	5.025125628140704E-4	TGTCAGCAGTATGGTGCCTCACCGTGGACGTTC	CQQYGASPWTF	IGKV3-20	.	IGKJ1	22	-1	-1	22
1	5.025125628140704E-4	TGTCAGCAGTATGGTGATGTACCGGTGACTTTC	CQQYGDVPVTF	IGKV3-20	.	IGKJ1	14	-1	-1	26
1	5.025125628140704E-4	TGTCAGCAGTATGGTACTCCACCGTTCACTTTT	CQQYGTPPFTF	IGKV3-20	.	IGKJ2	15	-1	-1	26
1	5.025125628140704E-4	TGTCAGCAGTATGGTACCTCACTTAACACTTTT	CQQYGTSLNTF	IGKV3-20	.	IGKJ2	21	-1	-1	25
1	5.025125628140704E-4	TGTCAGCAGTATGGTAGTTCATTCGTCACCTTC	CQQYGSSFVTF	IGKV3-20	.	IGKJ4	20	-1	-1	25
1	5.025125628140704E-4	TGTCAGCAGTATGGTAGCTCCCCGCTCACCTTC	CQQYGSSPLTF	IGKV3-20	.	IGKJ5	19	-1	-1	25
1	5.025125628140704E-4	TGTCAGCAGTATGGTAGCTCACCTTCCACTTTT	CQQYGSSPSTF	IGKV3-20	.	IGKJ2	23	-1	-1	26
1	5.025125628140704E-4	TGTCAGCAGTATGGTAGCTCACGACTCACTTTC	CQQYGSSRLTF	IGKV3-20	.	IGKJ4	21	-1	-1	24
1	5.025125628140704E-4	TGTCAGCAGTATGGTAGGTCACCATTCACTTTC	CQQYGRSPFTF	IGKV3-20	.	IGKJ3	22	-1	-1	23
1	5.025125628140704E-4	TGTCAGCAGTATGGTAGACCAGCGCTCGGCTTC	CQQYGRPALGF	IGKV3-20	.	IGKJ4	16	-1	-1	20
1	5.025125628140704E-4	TGTCAGCAGTATGGTAACTCACCGCTCACTTTC	CQQYGNSPLTF	IGKV3-20	.	IGKJ4	22	-1	-1	22
1	5.025125628140704E-4	TGTCAGCAGTATACTAACTGGCCTCTCTCTTTC	CQQYTNWPLSF	IGKV3-15	.	IGKJ4	23	-1	-1	24
1	5.025125628140704E-4	TGTCAGCAGTATAATCTCTGGCCTCGGACGTTC	CQQYNLWPRTF	IGKV3D-15	.	IGKJ2	24	-1	-1	33
1	5.025125628140704E-4	TGTCAGCAGTATAATACTTGGCCGTGGACGTTC	CQQYNTWPWTF	IGKV3-15	.	IGKJ1	22	-1	-1	22
1	5.025125628140704E-4	TGTCAGCAGTATAATAGTTGGCCTCTCACTTTC	CQQYNSWPLTF	IGKV3D-15	.	IGKJ4	24	-1	-1	24
1	5.025125628140704E-4	TGTCAGCAGTATAATAACTCACCTAGAACTTTT	CQQYNNSPRTF	IGKV3-20	.	IGKJ2	25	-1	-1	27
1	5.025125628140704E-4	TGTCAGCAGTATAATAACTGGCCTCAGACGTTC	CQQYNNWPQTF	IGKV3-15	.	IGKJ1	23	-1	-1	26
1	5.025125628140704E-4	TGTCAGCAGTATAATAACTGGCCGTACACTTTT	CQQYNNWPYTF	IGKV3-15	.	IGKJ2	22	-1	-1	23
1	5.025125628140704E-4	TGTCAGCAGCGTAGCAACTGGCCTCACACTTTT	CQQRSNWPHTF	IGKV3-11	.	IGKJ2	23	-1	-1	25
1	5.025125628140704E-4	TGTCAGCAGCGTAACAACTGGCCGCTCACTTTC	CQQRNNWPLTF	IGKV3-11	.	IGKJ4	22	-1	-1	22
1	5.025125628140704E-4	TGTCAGCAGCGTAAAAACTGGCCGCTCACTTTC	CQQRKNWPLTF	IGKV3-11	.	IGKJ4	22	-1	-1	22
1	5.025125628140704E-4	TGTCAGCAGACTAACTATATTCCTCGGACGTTC	CQQTNYIPRTF	IGKV1-39	.	IGKJ1	9	-1	-1	25
1	5.025125628140704E-4	TGTCAGCAGAGTTTCACTAATGTATGGTCGTTC	CQQSFTNVWSF	IGKV1-39	.	IGKJ1	12	-1	-1	24
1	5.025125628140704E-4	TGTCAGCAGAGTTATAGTGGTCCGTTCACCTTC	CQQSYSGPFTF	IGKV1-39	.	IGKJ3	17	-1	-1	24
1	5.025125628140704E-4	TGTCAGCAGAGTTATAGTGGTCCGTTCACCTTC	CQQSYSGPFTF	IGKV1D-43	.	IGKJ3	17	-1	-1	24
1	5.025125628140704E-4	TGTCAGCAATGTGATAGTCTCCCGTACACTTTT	CQQCDSLPYTF	IGKV1-33	.	IGKJ2	22	-1	-1	23
1	5.025125628140704E-4	TGTCAGCAATATTTTACTTCTCCATTCACTTTC	CQQYFTSPFTF	IGKV4-1	.	IGKJ3	22	-1	-1	23
1	5.025125628140704E-4	TGTCAGCAATATTCTAGTACTCCGCTCACTTTC	CQQYSSTPLTF	IGKV4-1	.	IGKJ4	22	-1	-1	22
1	5.025125628140704E-4	TGTCAGCAATATTCTAACTGGCCTTACACTTTT	CQQYSNWPYTF	IGKV3-15	.	IGKJ2	23	-1	-1	24
1	5.025125628140704E-4	TGTCAGCAATATTGTACTACTCCGTACACTTTT	CQQYCTTPYTF	IGKV4-1	.	IGKJ2	22	-1	-1	23
1	5.025125628140704E-4	TGTCAGCAATATTATACTAGTCTTGTCACTTTT	CQQYYTSLVTF	IGKV4-1	.	IGKJ2	15	-1	-1	26
1	5.025125628140704E-4	TGTCAGCAATATTATAGTCCTATATTCACTTTC	CQQYYSPIFTF	IGKV4-1	.	IGKJ3	17	-1	-1	21
1	5.025125628140704E-4	TGTCAGCAATATTATAGTATTCCCTACACTTTT	CQQYYSIPYTF	IGKV4-1	.	IGKJ2	22	-1	-1	24
1	5.025125628140704E-4	TGTCAGCAATATTATAGTACTCCTCGGACTTTT	CQQYYSTPRTF	IGKV4-1	.	IGKJ2	27	-1	-1	27
1	5.025125628140704E-4	TGTCAGCAATATTATAGTACTCCCCTCACTTTT	CQQYYSTPLTF	IGKV4-1	.	IGKJ2	22	-1	-1	26
1	5.025125628140704E-4	TGTCAGCAATATTATAGTACTCCGTACACTTTT	CQQYYSTPYTF	IGKV4-1	.	IGKJ2	22	-1	-1	23
1	5.025125628140704E-4	TGTCAGCAATATTATAGTAATCCTCTCACTTTC	CQQYYSNPLTF	IGKV4-1	.	IGKJ4	23	-1	-1	24
1	5.025125628140704E-4	TGTCAGCAATATGGTACCTCACCTCGGACTTTC	CQQYGTSPRTF	IGKV3D-20	.	IGKJ2	24	-1	-1	27
1	5.025125628140704E-4	TGTCAGCAATATAGTAATCTCCCCCTCACTTTC	CQQYSNLPLTF	IGKV1-33	.	IGKJ4	22	-1	-1	24
1	5.025125628140704E-4	TGTCAGCAATATAGTAACTGGCCGCTCACTTTC	CQQYSNWPLTF	IGKV3-15	.	IGKJ4	22	-1	-1	22
1	5.025125628140704E-4	TGTCAGCAATATAGATATTTCCCTCTCACCTTC	CQQYRYFPLTF	IGKV1D-43	.	IGKJ5	11	-1	-1	25
1	5.025125628140704E-4	TGTCAGCAATATAATAACTGGCCTCTCACTTTC	CQQYNNWPLTF	IGKV3D-15	.	IGKJ4	24	-1	-1	24
1	5.025125628140704E-4	TGTCAGCAATATAATAAGTGGCCTCGGACTTTT	CQQYNKWPRTF	IGKV3-15	.	IGKJ2	23	-1	-1	27
1	5.025125628140704E-4	TGTCAGCAATACTATAGTACTCCTCTCACTTTC	CQQYYSTPLTF	IGKV4-1	.	IGKJ4	23	-1	-1	24
1	5.025125628140704E-4	TGTCAGCAACGTAGCAGCTGGCCGCTCACTTTC	CQQRSSWPLTF	IGKV3-11	.	IGKJ4	22	-1	-1	22
1	5.025125628140704E-4	TGTCAGCAACGTAGCAATTGGCTTTTCACTTTC	CQQRSNWLFTF	IGKV3-11	.	IGKJ4	21	-1	-1	25
1	5.025125628140704E-4	TGTCAGGACTTTAGTTCCTCACCTCCCACTTTC	CQDFSSSPPTF	IGKV3D-20	.	IGKJ4	25	-1	-1	26
1	5.025125628140704E-4	TGTCAGAAGCTTCATCCTTACCCTCCCACCTTC	CQKLHPYPPTF	IGKV1D-13	.	IGKJ5	24	-1	-1	26
1	5.025125628140704E-4	TGTCAACATTATTTTACTATACCCCTCGGTTTC	CQHYFTIPLGF	IGKV1-8	.	IGKJ4	12	-1	-1	29
1	5.025125628140704E-4	TGTCAACATTATTATACCGCCCCGTACACTTTT	CQHYYTAPYTF	IGKV1D-43	.	IGKJ2	15	-1	-1	23
1	5.025125628140704E-4	TGTCAACATTATAATAGTTATCCTTGGACGTTC	CQHYNSYPWTF	IGKV1-5	.	IGKJ1	20	-1	-1	24
1	5.025125628140704E-4	TGTCAACATACTAACATTTTCCCATTCACTTTC	CQHTNIFPFTF	IGKV1-12	.	IGKJ3	22	-1	-1	23
1	5.025125628140704E-4	TGTCAACACCTTAGTACTTACTCGATCACCTTC	CQHLSTYSITF	IGKV1-9	.	IGKJ5	20	-1	-1	21
1	5.025125628140704E-4	TGTCAACACCTTAATGATTACCCGATCACCTTC	CQHLNDYPITF	IGKV1-9	.	IGKJ5	22	-1	-1	22
1	5.025125628140704E-4	TGTCAACACGGTTCCATTTCCTCTCTCACCTTC	CQHGSISSLTF	IGKV1-39	.	IGKJ4	7	-1	-1	24
1	5.025125628140704E-4	TGTCAACACAGTTTCAGTACCCCGTGGACATTC	CQHSFSTPWTF	IGKV1-39	.	IGKJ1	22	-1	-1	22
1	5.025125628140704E-4	TGTCAACAGTTTAATAGTTACCCCGTCACTTTC	CQQFNSYPVTF	IGKV1D-13	.	IGKJ3	22	-1	-1	25
1	5.025125628140704E-4	TGTCAACAGTTTAATAGTTACCCGATCACTTTC	CQQFNSYPITF	IGKV1D-13	.	IGKJ4	22	-1	-1	25
1	5.025125628140704E-4	TGTCAACAGTCTAATAACTGGCCCTACACTTTT	CQQSNNWPYTF	IGKV3-15	.	IGKJ2	22	-1	-1	24
1	5.025125628140704E-4	TGTCAACAGTGTAAGAGTTACCCCATCACCTTC	CQQCKSYPITF	IGKV1-9	.	IGKJ5	22	-1	-1	24
1	5.025125628140704E-4	TGTCAACAGTATTATACTACTCCTCGTACGTTC	CQQYYTTPRTF	IGKV1D-43	.	IGKJ1	24	-1	-1	27
1	5.025125628140704E-4	TGTCAACAGTATTATACTACCCCTCAGACGTTC	CQQYYTTPQTF	IGKV1D-43	.	IGKJ1	24	-1	-1	26
1	5.025125628140704E-4	TGTCAACAGTATCATAGTCACCCCCCCACTTTC	CQQYHSHPPTF	IGKV1-8	.	IGKJ3	22	-1	-1	26
1	5.025125628140704E-4	TGTCAACAGTATGCTAATCTCCCTCCCACTTTC	CQQYANLPPTF	IGKV1D-33	.	IGKJ4	25	-1	-1	26
1	5.025125628140704E-4	TGTCAACAGTATGGAGTCGCACCTCGGACGTTC	CQQYGVAPRTF	IGKV1-27	.	IGKJ1	11	-1	-1	25
1	5.025125628140704E-4	TGTCAACAGTATGATGATGTCCCAATCACCTTC	CQQYDDVPITF	IGKV1-33	.	IGKJ5	22	-1	-1	24
1	5.025125628140704E-4	TGTCAACAGTATGATAGTTACCCTCTAACTTTC	CQQYDSYPLTF	IGKV1D-13	.	IGKJ4	24	-1	-1	27
1	5.025125628140704E-4	TGTCAACAGTATGATAATCTCCCGTACACTTTT	CQQYDNLPYTF	IGKV1-33	.	IGKJ2	22	-1	-1	23
1	5.025125628140704E-4	TGTCAACAGTATAATGAATATCCCCTCAGTTTC	CQQYNEYPLSF	IGKV1-5	.	IGKJ4	14	-1	-1	24
1	5.025125628140704E-4	TGTCAACAGTACTATCGTACCCCGTACACTTTT	CQQYYRTPYTF	IGKV1D-43	.	IGKJ2	22	-1	-1	23
1	5.025125628140704E-4	TGTCAACAGCTTCAAGCTTTCCCGATCACTTTC	CQQLQAFPITF	IGKV1-9	.	IGKJ4	11	-1	-1	25
1	5.025125628140704E-4	TGTCAACAGCTTAGTAGTTACCCTCTCACTTTC	CQQLSSYPLTF	IGKV1-9	.	IGKJ4	23	-1	-1	24
1	5.025125628140704E-4	TGTCAACAGCTTAATAGTTACCCCCTCACTTTC	CQQLNSYPLTF	IGKV1D-13	.	IGKJ3	22	-1	-1	25
1	5.025125628140704E-4	TGTCAACAGCTTAAGAGTTATCCGATCACCTTC	CQQLKSYPITF	IGKV1-9	.	IGKJ4	19	-1	-1	25
1	5.025125628140704E-4	TGTCAACAGCTCAATTCTTACCCGTACACTTTT	CQQLNSYPYTF	IGKV1-9	.	IGKJ2	22	-1	-1	23
1	5.025125628140704E-4	TGTCAACAGGCTAGTGGTTTCCCGCTCACTTTC	CQQASGFPLTF	IGKV1-12	.	IGKJ4	22	-1	-1	22
1	5.025125628140704E-4	TGTCAACAGGCTAACAGTTTCCCTCCGGCTTTC	CQQANSFPPAF	IGKV1-12	.	IGKJ3	23	-1	-1	28
1	5.025125628140704E-4	TGTCAACAGGCTAAGAGTTTCCCGCTCGCTTTC	CQQAKSFPLAF	IGKV1-12	.	IGKJ4	22	-1	-1	22
1	5.025125628140704E-4	TGTCAACAGACTTTCAGTCTCCCGCTCACTTTC	CQQTFSLPLTF	IGKV1-39	.	IGKJ4	17	-1	-1	22
1	5.025125628140704E-4	TGTCAACAGACTTATAGTACCCCTTCCACCTTC	CQQTYSTPSTF	IGKV1-39	.	IGKJ5	23	-1	-1	26
1	5.025125628140704E-4	TGTCAACAGACTTACAGTACCCCTTCCGTCTTC	CQQTYSTPSVF	IGKV1-39	.	IGKJ5	23	-1	-1	29
1	5.025125628140704E-4	TGTCAACAGACTTACAGTACCCCTTCCACCTTC	CQQTYSTPSTF	IGKV1-39	.	IGKJ5	23	-1	-1	26
1	5.025125628140704E-4	TGTCAACAGACTTACAGAACCCCGCTCACTTTC	CQQTYRTPLTF	IGKV1-39	.	IGKJ4	22	-1	-1	22
1	5.025125628140704E-4	TGTCAACAGACTAACAGTTTCCCTTACACTTTT	CQQTNSFPYTF	IGKV1D-12	.	IGKJ2	24	-1	-1	24
1	5.025125628140704E-4	TGTCAACAGAGTTTCAGTTCCCCATACACTTTC	CQQSFSSPYTF	IGKV1-39	.	IGKJ4	22	-1	-1	26
1	5.025125628140704E-4	TGTCAACAGAGTTTCAGTGCCCCGTGGACGTTC	CQQSFSAPWTF	IGKV1-39	.	IGKJ1	22	-1	-1	22
1	5.025125628140704E-4	TGTCAACAGAGTTACGCTGCCCCGTACACTTTT	CQQSYAAPYTF	IGKV1-39	.	IGKJ2	14	-1	-1	23
1	5.025125628140704E-4	TGTCAACAGAGTTACGGTACCCCACTCACTTTC	CQQSYGTPLTF	IGKV1-39	.	IGKJ4	22	-1	-1	24
1	5.025125628140704E-4	TGTCAACAGAGTTACACTTCTCCGTACACTTTT	CQQSYTSPYTF	IGKV1-39	.	IGKJ2	15	-1	-1	23
1	5.025125628140704E-4	TGTCAACAGAGTTACACTGGCCCTCTCAATTTC	CQQSYTGPLNF	IGKV1-39	.	IGKJ4	15	-1	-1	24
1	5.025125628140704E-4	TGTCAACAGAGTTACAGTGCCCCGTACACTTTT	CQQSYSAPYTF	IGKV1-39	.	IGKJ2	22	-1	-1	23
1	5.025125628140704E-4	TGTCAACAGAGTTACAGTACCCCTGGGACCTTC	CQQSYSTPGTF	IGKV1-39	.	IGKJ1	23	-1	-1	25
1	5.025125628140704E-4	TGTCAACAGAGTTACAGTACCCCGTGGACGTTC	CQQSYSTPWTF	IGKV1-39	.	IGKJ1	22	-1	-1	22
1	5.025125628140704E-4	TGTCAACAGAGTTACAATATTCCGGTCACCTTC	CQQSYNIPVTF	IGKV1-39	.	IGKJ5	15	-1	-1	25
1	5.025125628140704E-4	TGTCAACAGAGTTACAAAAATACATTCACTTTC	CQQSYKNTFTF	IGKV1-39	.	IGKJ3	15	-1	-1	23
1	5.025125628140704E-4	TGTCAACAGAGTAACAGCATTCCGTACACCTTT	CQQSNSIPYTF	IGKV1-39	.	IGKJ2	16	-1	-1	23
1	5.025125628140704E-4	TGTCAACAATATTTTGATTACTCGGGGACCTTC	CQQYFDYSGTF	IGKV1D-43	.	IGKJ1	12	-1	-1	25
1	5.025125628140704E-4	TGTCAACAATATTATAGTAGTCCGCTCACTTTC	CQQYYSSPLTF	IGKV4-1	.	IGKJ4	22	-1	-1	22
1	5.025125628140704E-4	TGTCAACAATATTACATCACCATGTGGACGTTC	CQQYYITMWTF	IGKV1-12	.	IGKJ1	7	-1	-1	19
1	5.025125628140704E-4	TGTCAACAATATTACAGTGCTCCGCTGACTTTC	CQQYYSAPLTF	IGKV4-1	.	IGKJ4	22	-1	-1	22
1	5.025125628140704E-4	TGTCAACAATATGGGGTCACACCTCGGACGTTC	CQQYGVTPRTF	IGKV3-20	.	IGKJ1	13	-1	-1	25
1	5.025125628140704E-4	TGTCAACAATATGATATGTTGCCTCTTACTTTC	CQQYDMLPLTF	IGKV1-33	.	IGKJ4	15	-1	-1	27
1	5.025125628140704E-4	TGTCAACAATATGAACTTCTCCCACTCACTTTC	CQQYELLPLTF	IGKV1-33	.	IGKJ3	13	-1	-1	25
1	5.025125628140704E-4	TGTCAACAATATGAAAATCTCCCTCCGACTTTT	CQQYENLPPTF	IGKV1D-33	.	IGKJ2	26	-1	-1	27
1	5.025125628140704E-4	TGTCAACAACTTTACAGTTACCCTCCCACCTTC	CQQLYSYPPTF	IGKV1-9	.	IGKJ5	23	-1	-1	26
1	5.025125628140704E-4	TGTCAACAACTTCATCCTTACCCTCCCACCTTC	CQQLHPYPPTF	IGKV1-9	.	IGKJ5	23	-1	-1	26
1	5.025125628140704E-4	TGTCAACAACTTCAGGATTACCCATTCACATTC	CQQLQDYPFTF	IGKV1-9	.	IGKJ3	11	-1	-1	23
1	5.025125628140704E-4	TGTCAACAACGTCATAGTTACCCGATCACTTTC	CQQRHSYPITF	IGKV1D-13	.	IGKJ5	22	-1	-1	22
1	5.025125628140704E-4	TGTCAACAAGTTTATCTTCCCCCGTGGACCTTC	CQQVYLPPWTF	IGKV1-39	.	IGKJ5	7	-1	-1	27
1	5.025125628140704E-4	TGTCAAGAGAGTTACAGTACCTCTCAGACTTTC	CQESYSTSQTF	IGKV1D-39	.	IGKJ3	24	-1	-1	27
1	5.025125628140704E-4	TGTCAAAACTATAATAGTGGCCTCATCACCTTC	CQNYNSGLITF	IGKV1-27	.	IGKJ5	18	-1	-1	24
1	5.025125628140704E-4	TGTCAAAAGTATAACAGTGTCTCGGAAACGTTC	CQKYNSVSETF	IGKV1-27	.	IGKJ1	18	-1	-1	27
1	5.025125628140704E-4	TGTCAAAAGTATAACAATGCCCCGTGGACGTTC	CQKYNNAPWTF	IGKV1-27	.	IGKJ1	22	-1	-1	22
1	5.025125628140704E-4	TGTCAAAAATATATCAGTGTCCCTATCACTTTC	CQKYISVPITF	IGKV1-27	.	IGKJ3	24	-1	-1	25
1	5.025125628140704E-4	TGTGAAAACTATAACAGTGCTCTCATCAGTTTC	CENYNSALISF	IGKV1-27	.	IGKJ5	19	-1	-1	30
1	5.025125628140704E-4	TGCTTGCAAAGTATAGAACTTCCGTACACTTTT	CLQSIELPYTF	IGKV2D-29	.	IGKJ2	22	-1	-1	23
1	5.025125628140704E-4	TGCCTGCAATATAGTAATTATCCGTACACTTTT	CLQYSNYPYTF	IGKV1-5	.	IGKJ2	20	-1	-1	23
1	5.025125628140704E-4	TGCCTACAATATAATAGTTATCCCTACACTTTT	CLQYNSYPYTF	IGKV1-16	.	IGKJ2	25	-1	-1	24
1	5.025125628140704E-4	TGCCATCAGACCTACGCTTCCCCATACACTTTT	CHQTYASPYTF	IGKV1-39	.	IGKJ2	9	-1	-1	24
1	5.025125628140704E-4	TGCCACCAATATTACATCACCGTGTGGACGTTC	CHQYYITVWTF	IGKV1-16	.	IGKJ1	11	-1	-1	23
1	5.025125628140704E-4	TGCCAGCAGTATATAAACTACCCCCTCTCTTTC	CQQYINYPLSF	IGKV1-16	.	IGKJ4	12	-1	-1	24
1	5.025125628140704E-4	TGCCAGCAGTATAGTAGTTATCCTCTTACTTTC	CQQYSSYPLTF	IGKV1D-16	.	IGKJ4	24	-1	-1	27
1	5.025125628140704E-4	TGCCAGCAGTACAGTCGTTACCCTATCACCTTC	CQQYSRYPITF	IGKV1-16	.	IGKJ5	24	-1	-1	24
1	5.025125628140704E-4	TGCCAGCAATATAGTCGTTACCCTATCACCTTC	CQQYSRYPITF	IGKV1-16	.	IGKJ5	24	-1	-1	24
1	5.025125628140704E-4	TGCCAACATTATAGTAGTTATCCCTACACTTTT	CQHYSSYPYTF	IGKV1-5	.	IGKJ2	20	-1	-1	24
1	5.025125628140704E-4	TGCCAACACTATAGTGTTTATCCGTATGGTTTT	CQHYSVYPYGF	IGKV1-5	.	IGKJ2	12	-1	-1	29
1	5.025125628140704E-4	TGCCAACAGTTTCATAGTTTTCAGTGGACGTTC	CQQFHSFQWTF	IGKV1-5	.	IGKJ1	18	-1	-1	23
1	5.025125628140704E-4	TGCCAACAGTGTAGTAGTTACCCGGTCACTTTC	CQQCSSYPVTF	IGKV1-5	.	IGKJ4	19	-1	-1	25
1	5.025125628140704E-4	TGCCAACAGTATCATAATTATCCGTGGACGTTC	CQQYHNYPWTF	IGKV1-5	.	IGKJ1	20	-1	-1	22
1	5.025125628140704E-4	TGCCAACAGTATGATGCTTACCCTTTCACTTTC	CQQYDAYPFTF	IGKV1-16	.	IGKJ3	23	-1	-1	24
1	5.025125628140704E-4	TGCCAACAGTATACCACTACTTCTAGGGCGTTC	CQQYTTTSRAF	IGKV1-5	.	IGKJ1	12	-1	-1	28
1	5.025125628140704E-4	TGCCAACAGTATAGTATTTTCCCTCTCACCTTC	CQQYSIFPLTF	IGKV1D-16	.	IGKJ5	24	-1	-1	25
1	5.025125628140704E-4	TGCCAACAGTATAGTAGTTACTCTTGGACGTTC	CQQYSSYSWTF	IGKV1-5	.	IGKJ1	23	-1	-1	24
1	5.025125628140704E-4	TGCCAACAGTATAGTAGGTACCCTATCACCTTC	CQQYSRYPITF	IGKV1-39	.	IGKJ5	8	-1	-1	24
1	5.025125628140704E-4	TGCCAACAGTATAATGGTTATTCTCGCACTTTT	CQQYNGYSRTF	IGKV1-5	.	IGKJ2	23	-1	-1	26
1	5.025125628140704E-4	TGCCAACAGTATAATACTTACCCTATCACCTTC	CQQYNTYPITF	IGKV1-16	.	IGKJ5	24	-1	-1	24
1	5.025125628140704E-4	TGCCAACAGTATAATAGTTATTCTCCGACGTTC	CQQYNSYSPTF	IGKV1-5	.	IGKJ1	23	-1	-1	26
1	5.025125628140704E-4	TGCCAACAGTATAATAGTTATTCGTGGACGTTC	CQQYNSYSWTF	IGKV1-5	.	IGKJ1	22	-1	-1	22
1	5.025125628140704E-4	TGCCAACAGTATAATAGTTATCCCTCCACTTTC	CQQYNSYPSTF	IGKV1-5	.	IGKJ4	20	-1	-1	26
1	5.025125628140704E-4	TGCCAACAGTATAATAGTTACCCTCACACTTTC	CQQYNSYPHTF	IGKV1D-16	.	IGKJ4	24	-1	-1	26
1	5.025125628140704E-4	TGCCAACAGTATAAGAGTTACCCTCTCACTTTC	CQQYKSYPLTF	IGKV1D-16	.	IGKJ4	24	-1	-1	24
1	5.025125628140704E-4	TGCCAACAGTATAAAAGTTACCCGCTCACTTTC	CQQYKSYPLTF	IGKV1-16	.	IGKJ4	22	-1	-1	22
1	5.025125628140704E-4	TGCCAACAGTACAGGCATTACCCTCTCACCTTC	CQQYRHYPLTF	IGKV1-16	.	IGKJ5	10	-1	-1	25
1	5.025125628140704E-4	TGCCAACAATCCAGTGCTTATTCGTGGACGTTC	CQQSSAYSWTF	IGKV1-16	.	IGKJ1	7	-1	-1	22
1	5.025125628140704E-4	TGCCAACAATATCGTGTTTTCCCTCTCACCTTC	CQQYRVFPLTF	IGKV1-16	.	IGKJ5	11	-1	-1	25
1	5.025125628140704E-4	TGCCAACAATATCAGAATGATCGGAGCAATTTT	CQQYQNDRSNF	IGKV1-5	.	IGKJ2	11	-1	-1	29
1	5.025125628140704E-4	TGCCAACAATATAGTCTCTACCCTCTCACCTTC	CQQYSLYPLTF	IGKV1-16	.	IGKJ5	12	-1	-1	25
1	5.025125628140704E-4	TGCCAACAATATAGTCTCTACCCTCTCACCTTC	CQQYSLYPLTF	IGKV1-39	.	IGKJ5	7	-1	-1	25
1	5.025125628140704E-4	TGCCAACAATATAGTAGTTATTCCTGGGCGTTC	CQQYSSYSWAF	IGKV1-5	.	IGKJ3	22	-1	-1	30
1	5.025125628140704E-4	TGCCAACAATATAGGTTTTTCCCCCTCACCTTC	CQQYRFFPLTF	IGKV1-16	.	IGKJ5	12	-1	-1	25
1	5.025125628140704E-4	TGCCAACAATATAGGAGTTTCCCTCTCACCTTC	CQQYRSFPLTF	IGKV1D-16	.	IGKJ5	24	-1	-1	25
1	5.025125628140704E-4	TGCCAACAATATAATAGTTACCCGCTCACTTTC	CQQYNSYPLTF	IGKV1-16	.	IGKJ4	22	-1	-1	22
1	5.025125628140704E-4	TGCCAACAATACAGTGTTTTCCCCCTCACCTTC	CQQYSVFPLTF	IGKV1-16	.	IGKJ5	7	-1	-1	25
1	5.025125628140704E-4	TGCGTGCAAGCTTCAGAATTTCCGTACACTTTT	CVQASEFPYTF	IGKV2-24	.	IGKJ2	22	-1	-1	23
1	5.025125628140704E-4	TGCATGTATGCTCGACAAACTCCGTACACTTTT	CMYARQTPYTF	IGKV2-28	.	IGKJ2	22	-1	-1	23
1	5.025125628140704E-4	TGCATGCAATCTCTACAACCGGAGCTCACCTTC	CMQSLQPELTF	IGKV2-28	.	IGKJ5	17	-1	-1	25
1	5.025125628140704E-4	TGCATGCAACCTCTACGAACTCCCCTCACCTTC	CMQPLRTPLTF	IGKV2-28	.	IGKJ4	22	-1	-1	24
1	5.025125628140704E-4	TGCATGCAAGCTCTACAAACTTCGTACACTTTT	CMQALQTSYTF	IGKV2-28	.	IGKJ2	20	-1	-1	23
1	5.025125628140704E-4	TGCATGCAAGCTCTACAAACTCCTCGGACGTTC	CMQALQTPRTF	IGKV2D-28	.	IGKJ1	24	-1	-1	25
1	5.025125628140704E-4	TGCATGCAAGCTCTAGAAATCCCGGTCACTTTC	CMQALEIPVTF	IGKV2-28	.	IGKJ3	18	-1	-1	25
1	5.025125628140704E-4	TGCATGCAAGCTCAAGAAATCCCGCTCACTTTC	CMQAQEIPLTF	IGKV2-28	.	IGKJ4	12	-1	-1	22
1	5.025125628140704E-4	TGCATGCAAGCTACACACTGGCCTCGAGCGTTC	CMQATHWPRAF	IGKV2D-30	.	IGKJ1	24	-1	-1	28
1	5.025125628140704E-4	TGCATGCAAGCTACACAATTTCCGTACACTTTT	CMQATQFPYTF	IGKV2-24	.	IGKJ2	22	-1	-1	23
1	5.025125628140704E-4	TGCATGCAAGCCTTACAAATTCCTCACACTTTT	CMQALQIPHTF	IGKV2D-28	.	IGKJ2	24	-1	-1	25
1	5.025125628140704E-4	TGCATGCAAGGTTTACAAACTCCATTCACTTTC	CMQGLQTPFTF	IGKV2-28	.	IGKJ3	22	-1	-1	23
1	5.025125628140704E-4	TGCATGCAAGGTTCGCAGTGGCCGTACACTTTT	CMQGSQWPYTF	IGKV2-30	.	IGKJ2	22	-1	-1	23
1	5.025125628140704E-4	TGCATGCAAGGTACACACTGGCCGCTCACTTTC	CMQGTHWPLTF	IGKV2-30	.	IGKJ4	22	-1	-1	22
1	5.025125628140704E-4	TGCATGCAAGGTACACAGTGGCCGTACACTTTT	CMQGTQWPYTF	IGKV2-30	.	IGKJ2	22	-1	-1	23
1	5.025125628140704E-4	TGCATGCAAGGAACACACTGGCCGTGGACGTTC	CMQGTHWPWTF	IGKV2-30	.	IGKJ1	22	-1	-1	22
1	5.025125628140704E-4	TGCATGCAAGATTTCCAAGCTCCTCACACTTTT	CMQDFQAPHTF	IGKV2D-28	.	IGKJ2	24	-1	-1	25
1	5.025125628140704E-4	TGCATGCAAGATCTGCAGAGACCCTTCACTTTC	CMQDLQRPFTF	IGKV2-28	.	IGKJ3	13	-1	-1	24
1	5.025125628140704E-4	TGCATGCAAGATCTGCAAACTCCATTTACTTTC	CMQDLQTPFTF	IGKV2-28	.	IGKJ3	22	-1	-1	23
1	5.025125628140704E-4	TGCATGCAAAGTTTATTTTCTCCGTGGACGTTC	CMQSLFSPWTF	IGKV2D-29	.	IGKJ1	11	-1	-1	22
1	5.025125628140704E-4	TGCATGCAAAGTTTATATTCTCCCTGGACGTTC	CMQSLYSPWTF	IGKV2D-29	.	IGKJ1	11	-1	-1	24
1	5.025125628140704E-4	TGCATGCAAAGTTTACAGGTTCCTTGGACGTTC	CMQSLQVPWTF	IGKV2-40	.	IGKJ1	24	-1	-1	24
1	5.025125628140704E-4	TGCATGCAAAGTTTACAAATTCCTTGGACGTTC	CMQSLQIPWTF	IGKV2D-29	.	IGKJ1	23	-1	-1	24
1	5.025125628140704E-4	TGCATGCAAAGTATACAGCTTCCCCCCTTTTTT	CMQSIQLPPFF	IGKV2D-29	.	IGKJ2	22	-1	-1	29
1	5.025125628140704E-4	TGCATGCAAAGTATACAGCCCCCGTGGACGTTC	CMQSIQPPWTF	IGKV2D-29	.	IGKJ1	18	-1	-1	22
1	5.025125628140704E-4	TGCATGCAAAGTAAAGACCTTCCACACACTTTT	CMQSKDLPHTF	IGKV2D-29	.	IGKJ2	22	-1	-1	25
1	5.025125628140704E-4	TGCATGCAAAATACACACTGGCCTCACACTTTT	CMQNTHWPHTF	IGKV2D-30	.	IGKJ2	24	-1	-1	25
1	5.025125628140704E-4	TGCATACAAGGTTCATTCTGGCCTCTCACTTTC	CIQGSFWPLTF	IGKV2D-30	.	IGKJ4	24	-1	-1	24
1	5.025125628140704E-4	TGTTTTCAATATAATAACTGGAGGACGTTC	CFQYNNWRTF	IGKV3D-15	.	IGKJ1	20	-1	-1	22
1	5.025125628140704E-4	TGTCACCAGTATACTAGGTACCACACTTTT	CHQYTRYHTF	IGKV1-5	.	IGKJ2	16	-1	-1	22
1	5.025125628140704E-4	TGTCAGCAGTATTATAACTGGCGGACGTTC	CQQYYNWRTF	IGKV3-7	.	IGKJ1	18	-1	-1	22
1	5.025125628140704E-4	TGTCAGCAGTATTATAAGTGGAGGACGTTC	CQQYYKWRTF	IGKV3-15	.	IGKJ1	20	-1	-1	22
1	5.025125628140704E-4	TGTCAGCAGTATCATGAGTGGCCGGTTTTC	CQQYHEWPVF	IGKV3-15	.	IGKJ3	22	-1	-1	26
1	5.025125628140704E-4	TGTCAGCAGTATCATAACTGGCGAACGTTC	CQQYHNWRTF	IGKV3-15	.	IGKJ1	21	-1	-1	24
1	5.025125628140704E-4	TGTCAGCAGTATGGTACTTCTTACACTTTT	CQQYGTSYTF	IGKV3-20	.	IGKJ2	15	-1	-1	21
1	5.025125628140704E-4	TGTCAGCAGTATGGTAGCTCGTACACTTTT	CQQYGSSYTF	IGKV3-20	.	IGKJ2	19	-1	-1	20
1	5.025125628140704E-4	TGTCAGCAGTATAATTTTTGGAGGACGTTC	CQQYNFWRTF	IGKV3-15	.	IGKJ1	14	-1	-1	22
1	5.025125628140704E-4	TGTCAGCAGTATAATCTCTGGAGGACGTTC	CQQYNLWRTF	IGKV3-15	.	IGKJ1	14	-1	-1	22
1	5.025125628140704E-4	TGTCAGCAGCGTAGCAACTGGCCTCTGTTC	CQQRSNWPLF	IGKV3-11	.	IGKJ4	23	-1	-1	27
1	5.025125628140704E-4	TGTCAGCAATATTATGGTACTGCGACGTTC	CQQYYGTATF	IGKV4-1	.	IGKJ1	20	-1	-1	23
1	5.025125628140704E-4	TGTCAGCAATATTATAACTGGCGGACGTTC	CQQYYNWRTF	IGKV3-15	.	IGKJ1	21	-1	-1	22
1	5.025125628140704E-4	TGTCAGGAGTATTATGGCTGGCGGACGCTC	CQEYYGWRTL	IGKV3-7	.	IGKJ1	14	-1	-1	22
1	5.025125628140704E-4	TGTCAACGGACTTACGGTACCCCCGCCTTC	CQRTYGTPAF	IGKV1-39	.	IGKJ5	22	-1	-1	25
1	5.025125628140704E-4	TGTCAACAGTATAATAATTGGCGGACTTTT	CQQYNNWRTF	IGKV3-15	.	IGKJ2	21	-1	-1	24
1	5.025125628140704E-4	TGTCAACAATATTTTACTTATTCGACATTC	CQQYFTYSTF	IGKV1-5	.	IGKJ1	22	-1	-1	23
1	5.025125628140704E-4	TGTCAAGAGTATTATACCTGGCGGACGCTC	CQEYYTWRTL	IGKV1-8	.	IGKJ2	15	-1	-1	30
1	5.025125628140704E-4	TGCCACCAGTATAGTAGTTATTCGACATTC	CHQYSSYSTF	IGKV1-5	.	IGKJ1	22	-1	-1	23
1	5.025125628140704E-4	TGCCAACAGTATAATAGTTATTCGACGTTC	CQQYNSYSTF	IGKV1-5	.	IGKJ1	22	-1	-1	23
1	5.025125628140704E-4	TGCCAACAGAGTTTCAGTATCGGGACCTTC	CQQSFSIGTF	IGKV1-39	.	IGKJ1	18	-1	-1	22
1	5.025125628140704E-4	TGCCAACAGAGTTTCAGTATCGGGACCTTC	CQQSFSIGTF	IGKV1-39	.	IGKJ5	18	-1	-1	24
1	5.025125628140704E-4	TGCCAACAATATAATGATTATTCGACGTTC	CQQYNDYSTF	IGKV1-5	.	IGKJ1	22	-1	-1	23
1	5.025125628140704E-4	TGCATGCAATCTCTACAAACTCCGACATTC	CMQSLQTPTF	IGKV2-28	.	IGKJ3	22	-1	-1	27
1	5.025125628140704E-4	TGCATGCAAGCTCTACGAACTCCCACCTTC	CMQALRTPTF	IGKV2-28	.	IGKJ5	22	-1	-1	23
1	5.025125628140704E-4	TGCATGCAAGCTCTACAAACCCCCAGCTTC	CMQALQTPSF	IGKV2-28	.	IGKJ5	19	-1	-1	26
1	5.025125628140704E-4	TGCATGCAAGCTCTACAAAGTAGAACGTTC	CMQALQSRTF	IGKV2-28	.	IGKJ1	18	-1	-1	24
1	5.025125628140704E-4	TGCATGCAAGGTACATACTGGCGGACGTTC	CMQGTYWRTF	IGKV2-30	.	IGKJ1	21	-1	-1	22
1	5.025125628140704E-4	TGCATGCAAACTGTGCGAGAGATCTCCTTC	CMQTVREISF	IGKV2-28	.	IGKJ5	8	-1	-1	20
1	5.025125628140704E-4	TGCATGCACTGGCCTCCATACACTTTT	CMHWPPYTF	IGKV2D-18	.	IGKJ2	7	-1	-1	18
1	5.025125628140704E-4	TGTCAGCAGTATGGGACGACGTTC	CQQYGTTF	IGKV3-20	.	IGKJ1	13	-1	-1	17
1	5.025125628140704E-4	TGTCAGCAGCGTAGCACCTTC	CQQRSTF	IGKV3-11	.	IGKJ5	15	-1	-1	14
1	5.025125628140704E-4	TGCTTCCAGGAGAGGACGTTC	CFQERTF	IGKV2D-29	.	IGKJ1	2	-1	-1	13
