# Supplementary material for: Biomarkers and Immune Repertoire Metrics Identified by Peripheral Blood Transcriptomic Sequencing Reveal the Pathogenesis of COVID-19
Source: Front Immunol. 2021 Aug 24;12:677025. doi: 10.3389/fimmu.2021.677025 (PMC8421539; doi:10.3389/fimmu.2021.677025)
Supplement: Supplementary file 1 [file DataSheet_1.zip › TCR_BCR/IGK/convert.20S039637A.clonotypes.IGK.txt]

count	freq	cdr3nt	cdr3aa	v	d	j	VEnd	DStart	DEnd	JStart
49	0.059322033898305086	TGTCAACAGGCTAACAGTCTCCCTCCCACTTTC	CQQANSLPPTF	IGKV1-12	.	IGKJ4	23	-1	-1	26
6	0.007263922518159807	TGCCAACAGCGTGCCAACTGGCCGTGCACGTTC	CQQRANWPCTF	IGKV3-11	.	IGKJ1	22	-1	-1	22
6	0.007263922518159807	TGCCAACAGTATAAAACTTATTGGACGTTC	CQQYKTYWTF	IGKV1-5	.	IGKJ1	21	-1	-1	21
5	0.006053268765133172	TGTCAGCAGTATGATGACTCACCTCCGTGGACGTTC	CQQYDDSPPWTF	IGKV3D-20	.	IGKJ1	26	-1	-1	25
5	0.006053268765133172	TGTCACCAATATTATGATAGTCCTATAACGTTC	CHQYYDSPITF	IGKV4-1	.	IGKJ1	24	-1	-1	27
5	0.006053268765133172	TGTCAGCAATATTATAGTATTCCTCGGACGTTC	CQQYYSIPRTF	IGKV4-1	.	IGKJ1	27	-1	-1	25
5	0.006053268765133172	TGTCAACAGTATTATAGTTTCCCCAGGGGGTTC	CQQYYSFPRGF	IGKV1D-43	.	IGKJ1	17	-1	-1	29
5	0.006053268765133172	TGTCAACAATATAATGCATACTCGTACACTTTT	CQQYNAYSYTF	IGKV1-5	.	IGKJ2	14	-1	-1	23
5	0.006053268765133172	TGCCAACAGTATAATAGTTATTCGTACACTTTT	CQQYNSYSYTF	IGKV1-5	.	IGKJ2	22	-1	-1	23
5	0.006053268765133172	TGCCAACAGTACAATAGTTTCCCGTACACTTTT	CQQYNSFPYTF	IGKV1-16	.	IGKJ2	22	-1	-1	23
5	0.006053268765133172	TGCATGCAAGGCACACACTGGCCGCACACTTTT	CMQGTHWPHTF	IGKV2-30	.	IGKJ2	22	-1	-1	25
4	0.004842615012106538	TGTCAGCAATATTATAGTAGTCTTTCGACCACCTTC	CQQYYSSLSTTF	IGKV4-1	.	IGKJ5	18	-1	-1	24
4	0.004842615012106538	TGTCACCAGTATCATACTTACCCCTCGTCGTTT	CHQYHTYPSSF	IGKV1D-43	.	IGKJ1	25	-1	-1	28
4	0.004842615012106538	TGTCAGCAGTATTATAGTTCTCCGTGGACGTTC	CQQYYSSPWTF	IGKV4-1	.	IGKJ1	22	-1	-1	22
4	0.004842615012106538	TGTCAGCAGTATGCCTATCCACCTTTCACTTTC	CQQYAYPPFTF	IGKV3-20	.	IGKJ3	12	-1	-1	24
4	0.004842615012106538	TGTCAGCAGTATGGTAGCTCACCTCGGACGTTC	CQQYGSSPRTF	IGKV3D-20	.	IGKJ1	24	-1	-1	25
4	0.004842615012106538	TGTCAGCAGAGTTACACTACCCCTCTGGCGTTC	CQQSYTTPLAF	IGKV1D-39	.	IGKJ1	24	-1	-1	28
4	0.004842615012106538	TGTCAGCAATATTTTATTACTCCCCGGGCGTTC	CQQYFITPRAF	IGKV4-1	.	IGKJ1	22	-1	-1	28
4	0.004842615012106538	TGTCAGCAATATTATAGTGCCCCTGACACTTTT	CQQYYSAPDTF	IGKV4-1	.	IGKJ2	17	-1	-1	25
4	0.004842615012106538	TGTCAGCAATATTATAGTATTCCGTACACTTTT	CQQYYSIPYTF	IGKV4-1	.	IGKJ2	22	-1	-1	23
4	0.004842615012106538	TGTCAGCAATATTATAATACTCCGTACACTTTT	CQQYYNTPYTF	IGKV4-1	.	IGKJ2	22	-1	-1	23
4	0.004842615012106538	TGTCAGCAATATTATAATAGTCCGTGGACGTTC	CQQYYNSPWTF	IGKV4-1	.	IGKJ1	22	-1	-1	22
4	0.004842615012106538	TGTCAATATTATGGTGGCGCGCCCCTCGCTTTC	CQYYGGAPLAF	IGKV3-20	.	IGKJ4	14	-1	-1	24
4	0.004842615012106538	TGTCAACAGTATGATAATCTCCCGTACACTTTT	CQQYDNLPYTF	IGKV1-33	.	IGKJ2	22	-1	-1	23
4	0.004842615012106538	TGTCAACAGAGTTACAGTAGTCTGCTCACCTTC	CQQSYSSLLTF	IGKV1-39	.	IGKJ4	18	-1	-1	23
4	0.004842615012106538	TGCCAACAGTATAATTTTTATTCTCGGACGTTC	CQQYNFYSRTF	IGKV1-5	.	IGKJ1	23	-1	-1	25
4	0.004842615012106538	TGCCAACAATATAACAATTATTGGACGTTC	CQQYNNYWTF	IGKV1-5	.	IGKJ1	21	-1	-1	21
3	0.0036319612590799033	GACCAACGGACTGACAATGCCCTACTTACAATGCCCTACACTTTT	DQRTDNALLTMPYTF	IGKV1-37	.	IGKJ2	21	-1	-1	36
3	0.0036319612590799033	TGTCTGCAATATTGTCCTACTCATCGGAGGCTCACTTTC	CLQYCPTHRRLTF	IGKV4-1	.	IGKJ4	12	-1	-1	29
3	0.0036319612590799033	TGTCAGCACTATGGTCACTCACCTCCGGGGGGCACCTTC	CQHYGHSPPGGTF	IGKV3D-20	.	IGKJ5	27	-1	-1	32
3	0.0036319612590799033	TGTCAGCAGTATGGTAGTTCACTCCTCATGTACACTTTT	CQQYGSSLLMYTF	IGKV3-20	.	IGKJ2	21	-1	-1	26
3	0.0036319612590799033	TGTCAGCAGTATAATAACTGGCCTTCGGCGACGTTC	CQQYNNWPSATF	IGKV3-15	.	IGKJ1	23	-1	-1	29
3	0.0036319612590799033	TGCATGCAAGCTCTACAAACTCCTATATTCACTTTC	CMQALQTPIFTF	IGKV2-28	.	IGKJ3	24	-1	-1	24
3	0.0036319612590799033	TGCATGCAAGGTACACACTGGCCTCCGTGGACGTTC	CMQGTHWPPWTF	IGKV2D-30	.	IGKJ1	26	-1	-1	25
3	0.0036319612590799033	TGCATGCAAGGTACACACTGGCCCTCGTGGACATTC	CMQGTHWPSWTF	IGKV2-30	.	IGKJ1	22	-1	-1	25
3	0.0036319612590799033	TGTCATCAGAGTAGTAGTATACCCTGGACGTTC	CHQSSSIPWTF	IGKV6-21	.	IGKJ1	22	-1	-1	24
3	0.0036319612590799033	TGTCACCAGCGTAATCACTGGCCGGGGACTTTC	CHQRNHWPGTF	IGKV3-11	.	IGKJ3	22	-1	-1	27
3	0.0036319612590799033	TGTCACCAATATTATTATACTCCGCTCACTTTC	CHQYYYTPLTF	IGKV4-1	.	IGKJ4	22	-1	-1	22
3	0.0036319612590799033	TGTCAGCAGTATGGTTGGTCACCTCGGACTTTT	CQQYGWSPRTF	IGKV3D-20	.	IGKJ2	24	-1	-1	27
3	0.0036319612590799033	TGTCAGCAGTATGGTACCTCACCTCGCACTTTT	CQQYGTSPRTF	IGKV3D-20	.	IGKJ2	24	-1	-1	26
3	0.0036319612590799033	TGTCAGCAGTATGGTAGTTCCCCCTTCACTTTC	CQQYGSSPFTF	IGKV3-20	.	IGKJ3	16	-1	-1	24
3	0.0036319612590799033	TGTCAGCAGTATGGTAGCTCACCTTTCACTTTC	CQQYGSSPFTF	IGKV3-20	.	IGKJ3	23	-1	-1	24
3	0.0036319612590799033	TGTCAGCAGTATGGTAATTCACTGATCACCTTC	CQQYGNSLITF	IGKV3-20	.	IGKJ5	15	-1	-1	23
3	0.0036319612590799033	TGTCAGCAGTATGATGACCGGCCCCCCTTTTTT	CQQYDDRPPFF	IGKV3-15	.	IGKJ2	22	-1	-1	29
3	0.0036319612590799033	TGTCAGCAGCGTAGCAACTGGCTGTACACTTTT	CQQRSNWLYTF	IGKV3-11	.	IGKJ2	21	-1	-1	22
3	0.0036319612590799033	TGTCAGCAATATTATAGTACTCCGTACACTTTT	CQQYYSTPYTF	IGKV4-1	.	IGKJ2	22	-1	-1	23
3	0.0036319612590799033	TGTCAACAGCTTCATAGTTACCCTCAAACATTC	CQQLHSYPQTF	IGKV1-9	.	IGKJ1	23	-1	-1	30
3	0.0036319612590799033	TGTCAACAGAGTTACAGTACCCCGTACACTTTT	CQQSYSTPYTF	IGKV1-39	.	IGKJ2	22	-1	-1	23
3	0.0036319612590799033	TGTCAACAATCTTATAGTACTCCGTACACTTTT	CQQSYSTPYTF	IGKV4-1	.	IGKJ2	22	-1	-1	23
3	0.0036319612590799033	TGCCAACATTATAATAAGTATTCTCGGACTTTT	CQHYNKYSRTF	IGKV1-5	.	IGKJ2	23	-1	-1	27
3	0.0036319612590799033	TGCCAACAGTATACGGCTTACCCATACACGTAT	CQQYTAYPYTY	IGKV1-5	.	IGKJ2	12	-1	-1	24
3	0.0036319612590799033	TGCCAACAGTATAATACTTACCCGCTCACTTTC	CQQYNTYPLTF	IGKV1-16	.	IGKJ4	22	-1	-1	22
3	0.0036319612590799033	TGCCAACAGTATAATAGTTGGTTTCACATTTTT	CQQYNSWFHIF	IGKV1-5	.	IGKJ2	18	-1	-1	25
3	0.0036319612590799033	TGCCAACAGTATAATAGTTATCCGTACACTTTT	CQQYNSYPYTF	IGKV1-5	.	IGKJ2	20	-1	-1	23
3	0.0036319612590799033	TGCCAACAGTATAATAGTTACCCTCTCACTTTC	CQQYNSYPLTF	IGKV1D-16	.	IGKJ4	24	-1	-1	24
3	0.0036319612590799033	TGCCAACAGTACAAAAGTTACCCGTTCACTTTC	CQQYKSYPFTF	IGKV1-16	.	IGKJ4	22	-1	-1	25
3	0.0036319612590799033	TGCCAACAATATTATACTTATCCGAACACTTTT	CQQYYTYPNTF	IGKV1-5	.	IGKJ2	20	-1	-1	25
3	0.0036319612590799033	TGCATGCAGGGAACACACTGGCCGCACACTTTT	CMQGTHWPHTF	IGKV2-30	.	IGKJ2	22	-1	-1	25
3	0.0036319612590799033	TGCATGCAATCTCTACAAGCTCCGTACACTTTT	CMQSLQAPYTF	IGKV2-28	.	IGKJ2	22	-1	-1	23
3	0.0036319612590799033	TGCATGCAAGTTCTACAAACCCCATTCACTTTC	CMQVLQTPFTF	IGKV2-28	.	IGKJ3	19	-1	-1	23
3	0.0036319612590799033	TGCATGCAAGCTCTACAAACCCGTATCACCTTC	CMQALQTRITF	IGKV2-28	.	IGKJ5	19	-1	-1	24
3	0.0036319612590799033	TGCATGCAAGCTACACACTGGTCGTTCACTTTT	CMQATHWSFTF	IGKV2-30	.	IGKJ2	20	-1	-1	26
3	0.0036319612590799033	TGCATGCAAGGTGTACAACTTCCTCTCACTTTC	CMQGVQLPLTF	IGKV2-26	.	IGKJ4	24	-1	-1	24
3	0.0036319612590799033	TGCATGCAAGGTATAGACCTTCCTCCCACTTTT	CMQGIDLPPTF	IGKV2-29	.	IGKJ2	23	-1	-1	26
3	0.0036319612590799033	TGCATGCAAAGTCTACAAACTCCGATCACCTTC	CMQSLQTPITF	IGKV2-28	.	IGKJ5	22	-1	-1	22
3	0.0036319612590799033	TGTCAGTATTATGGTAGTTCACGGACGTTC	CQYYGSSRTF	IGKV3-20	.	IGKJ1	21	-1	-1	22
3	0.0036319612590799033	TGTCAGCAGTATGGTGGTTCATTCACTTTC	CQQYGGSFTF	IGKV3-20	.	IGKJ3	14	-1	-1	20
3	0.0036319612590799033	TGTCAGCAATATGGTAGCTCGATGACTTTC	CQQYGSSMTF	IGKV3-20	.	IGKJ3	19	-1	-1	24
3	0.0036319612590799033	TGCCAACAGTATGATCGTCTCCTGACGTTC	CQQYDRLLTF	IGKV1-5	.	IGKJ1	11	-1	-1	23
3	0.0036319612590799033	TGCATGCAAGCTCTACAAACTCCTCACTTC	CMQALQTPHF	IGKV2D-28	.	IGKJ1	24	-1	-1	27
3	0.0036319612590799033	TGCATGCAAGGTATACATGCCGCGACTTTC	CMQGIHAATF	IGKV2-29	.	IGKJ3	16	-1	-1	24
2	0.002421307506053269	TGTCAGCAGTATTATATTAATCCTCCCTCATTCATCTTC	CQQYYINPPSFIF	IGKV4-1	.	IGKJ3	23	-1	-1	29
2	0.002421307506053269	TGTCAGCAGTATGGTAGCTCACCTCGGATGTACACTTTT	CQQYGSSPRMYTF	IGKV3D-20	.	IGKJ2	24	-1	-1	27
2	0.002421307506053269	TGTCAGCTGTATGGTAGTTCACCCTTGTACACTTTT	CQLYGSSPLYTF	IGKV3-20	.	IGKJ2	22	-1	-1	25
2	0.002421307506053269	TGTCAGCATTTTGGTAACTCATTCACGTGGACGTTC	CQHFGNSFTWTF	IGKV3-20	.	IGKJ1	20	-1	-1	23
2	0.002421307506053269	TGTCAGCACTATGGTCCCTCACCTCCGTGGACGTTC	CQHYGPSPPWTF	IGKV3D-20	.	IGKJ1	26	-1	-1	25
2	0.002421307506053269	TGTCAGCACTATGGTAGCTCACCTCCGGACACTTTT	CQHYGSSPPDTF	IGKV3D-20	.	IGKJ2	28	-1	-1	28
2	0.002421307506053269	TGTCAGCAGTTTGGTGGCTCACCTCCAATCACCTTC	CQQFGGSPPITF	IGKV3D-20	.	IGKJ5	25	-1	-1	27
2	0.002421307506053269	TGTCAGCAGTATGCTAACCCACCTCCGATCACTTTC	CQQYANPPPITF	IGKV3D-20	.	IGKJ4	26	-1	-1	28
2	0.002421307506053269	TGTCAGCAGTATAATAATTGGCCTCCGCTGACTTTC	CQQYNNWPPLTF	IGKV3-15	.	IGKJ4	23	-1	-1	25
2	0.002421307506053269	TGTCAGCAGTATAATAACTGGCCTCCGTACACTTTT	CQQYNNWPPYTF	IGKV3D-15	.	IGKJ2	26	-1	-1	26
2	0.002421307506053269	TGTCAGCAATATTATGATAGTCTCTTGTACACTTTT	CQQYYDSLLYTF	IGKV4-1	.	IGKJ2	14	-1	-1	25
2	0.002421307506053269	TGTCAGGAGTTTGATGACTCGCCTCCGTGGACGTTC	CQEFDDSPPWTF	IGKV3D-20	.	IGKJ1	26	-1	-1	25
2	0.002421307506053269	TGTCAACACTATGGTAGCTCACCTCCGGGGACGTTC	CQHYGSSPPGTF	IGKV3D-20	.	IGKJ1	27	-1	-1	28
2	0.002421307506053269	TGTCAACAGCTTAATAGTTACCCTCCGTGCGCTTTC	CQQLNSYPPCAF	IGKV1-9	.	IGKJ4	23	-1	-1	31
2	0.002421307506053269	TGTCAACAGAGTTACATCACCCCTCCGCGCACCTTT	CQQSYITPPRTF	IGKV1D-39	.	IGKJ4	26	-1	-1	25
2	0.002421307506053269	TGTCAACAGAGTCACAGTACCCCCTCGATCACCTTC	CQQSHSTPSITF	IGKV1-39	.	IGKJ5	22	-1	-1	24
2	0.002421307506053269	TGTCAACAATATGATGATCTCCCCATGTACACTTTT	CQQYDDLPMYTF	IGKV1-33	.	IGKJ2	22	-1	-1	23
2	0.002421307506053269	TGTCAAGAGAGTGTTGGCTCACCCATGTGCACCTTT	CQESVGSPMCTF	IGKV3-20	.	IGKJ2	4	-1	-1	23
2	0.002421307506053269	TGCATGCAAGGCACACACGGGCCTCCATGGACGTTC	CMQGTHGPPWTF	IGKV2D-30	.	IGKJ1	25	-1	-1	27
2	0.002421307506053269	TGCATGCAAGGGACACACTGGCCGGGGTACACTTTT	CMQGTHWPGYTF	IGKV2-30	.	IGKJ2	22	-1	-1	26
2	0.002421307506053269	TGTCTGCAGCATTATAATTACCCTTGGACGTTC	CLQHYNYPWTF	IGKV1-17	.	IGKJ1	23	-1	-1	24
2	0.002421307506053269	TGTCTACAGCATAATAGTTACCCTCGGACGTTC	CLQHNSYPRTF	IGKV1D-17	.	IGKJ1	24	-1	-1	25
2	0.002421307506053269	TGTCTACAGCATAATAGTTACCCGCTCACTTTC	CLQHNSYPLTF	IGKV1-17	.	IGKJ4	22	-1	-1	22
2	0.002421307506053269	TGTCTACAGCATAATAGTTACCCGATCACCTTC	CLQHNSYPITF	IGKV1-17	.	IGKJ5	22	-1	-1	22
2	0.002421307506053269	TGTCTACAAGATTACGATTATCCGTGGACGTTC	CLQDYDYPWTF	IGKV1-6	.	IGKJ1	19	-1	-1	22
2	0.002421307506053269	TGTCATCAGAGTAGTAGTTTACCCTGGACGTTC	CHQSSSLPWTF	IGKV6-21	.	IGKJ1	22	-1	-1	24
2	0.002421307506053269	TGTCACCACTATGGTAGCTCACCTCGCACTTTT	CHHYGSSPRTF	IGKV3D-20	.	IGKJ2	24	-1	-1	26
2	0.002421307506053269	TGTCACCAGCGTTACGACTGGCCTCGAACTTTT	CHQRYDWPRTF	IGKV3-11	.	IGKJ2	23	-1	-1	27
2	0.002421307506053269	TGTCACCAATATTATACTACTCCGCACACTTTT	CHQYYTTPHTF	IGKV4-1	.	IGKJ2	22	-1	-1	25
2	0.002421307506053269	TGTCACCAATATGCTAACTCACCGCTCACTTTC	CHQYANSPLTF	IGKV3-20	.	IGKJ4	22	-1	-1	22
2	0.002421307506053269	TGTCACCAATATGGTGGCTCACCCCCCACTTTT	CHQYGGSPPTF	IGKV3-20	.	IGKJ2	22	-1	-1	26
2	0.002421307506053269	TGTCACCAATATGGTACTTCACCCCACACTTTT	CHQYGTSPHTF	IGKV3-20	.	IGKJ2	22	-1	-1	25
2	0.002421307506053269	TGTCACCAATATGGTACTTCACCCCACACATTT	CHQYGTSPHTF	IGKV3-20	.	IGKJ2	22	-1	-1	25
2	0.002421307506053269	TGTCAGTATTATGGCAGCTCATCATTCACTTTC	CQYYGSSSFTF	IGKV3-20	.	IGKJ3	20	-1	-1	23
2	0.002421307506053269	TGTCAGCAGTATGGTAGCTCCCCCATCACCTTC	CQQYGSSPITF	IGKV3-20	.	IGKJ5	19	-1	-1	24
2	0.002421307506053269	TGTCAGCAGTATGGTAGCTCACTTTTCACTTTC	CQQYGSSLFTF	IGKV3-20	.	IGKJ3	21	-1	-1	24
2	0.002421307506053269	TGTCAGCAGTATGGTAGCTCACCTCGGACTTTT	CQQYGSSPRTF	IGKV3D-20	.	IGKJ2	24	-1	-1	27
2	0.002421307506053269	TGTCAGCAGTATGGTAGCTCACCCTTCACTTTC	CQQYGSSPFTF	IGKV3-20	.	IGKJ3	22	-1	-1	24
2	0.002421307506053269	TGTCAGCAGTATGGTAGCTCACCGTGGACGTTC	CQQYGSSPWTF	IGKV3-20	.	IGKJ1	22	-1	-1	22
2	0.002421307506053269	TGTCAGCAGTATGGTAGCTCACCGCTCACTTTC	CQQYGSSPLTF	IGKV3-20	.	IGKJ4	22	-1	-1	22
2	0.002421307506053269	TGTCAGCAGTATGATGACGGGCCGCTCACTTTC	CQQYDDGPLTF	IGKV3-15	.	IGKJ4	22	-1	-1	22
2	0.002421307506053269	TGTCAGCAGTATAGTAATTGGCCGCCGACGTTC	CQQYSNWPPTF	IGKV3-15	.	IGKJ1	22	-1	-1	26
2	0.002421307506053269	TGTCAGCAGTATAATGATATTCCCTGGACGTTC	CQQYNDIPWTF	IGKV4-1	.	IGKJ1	11	-1	-1	24
2	0.002421307506053269	TGTCAGCAGTATAATGACTGGCCTAGGACGTTC	CQQYNDWPRTF	IGKV3-15	.	IGKJ1	26	-1	-1	25
2	0.002421307506053269	TGTCAGCAGTATAATAACTGGCCTCGGACGTTC	CQQYNNWPRTF	IGKV3-15	.	IGKJ1	23	-1	-1	25
2	0.002421307506053269	TGTCAGCAGTACGAAAACTGGCCTCGGACGTTC	CQQYENWPRTF	IGKV3-15	.	IGKJ1	23	-1	-1	25
2	0.002421307506053269	TGTCAGCAGCGTAGCAGTTGGCCGATCACCTTC	CQQRSSWPITF	IGKV3-11	.	IGKJ5	22	-1	-1	22
2	0.002421307506053269	TGTCAGCAGCGTAGCAACTGGCCGTACACTTTT	CQQRSNWPYTF	IGKV3-11	.	IGKJ2	22	-1	-1	23
2	0.002421307506053269	TGTCAGCAGCGTAGCAACTGGCCGCTCACTTTC	CQQRSNWPLTF	IGKV3-11	.	IGKJ4	22	-1	-1	22
2	0.002421307506053269	TGTCAGCAGCGTAAGGCCTGGCCTCTCACTTTC	CQQRKAWPLTF	IGKV3-11	.	IGKJ3	12	-1	-1	25
2	0.002421307506053269	TGTCAGCAGCATGGTAGCTCACCGTACACTTTT	CQQHGSSPYTF	IGKV3-20	.	IGKJ2	22	-1	-1	23
2	0.002421307506053269	TGTCAGCAGGGTAGCGACTGGCCGGTCACTGTC	CQQGSDWPVTV	IGKV3-11	.	IGKJ4	22	-1	-1	25
2	0.002421307506053269	TGTCAGCAATGTTATAGTCCTCCTCTCACTTTC	CQQCYSPPLTF	IGKV4-1	.	IGKJ4	23	-1	-1	24
2	0.002421307506053269	TGTCAGCAATATTATGCTACTCCTCCCACCTTC	CQQYYATPPTF	IGKV4-1	.	IGKJ5	23	-1	-1	26
2	0.002421307506053269	TGTCAGCAATATTATGATACTCCGTACGGTTTC	CQQYYDTPYGF	IGKV4-1	.	IGKJ2	22	-1	-1	29
2	0.002421307506053269	TGTCAGCAATATTATACTATTCCGTACACTTTT	CQQYYTIPYTF	IGKV4-1	.	IGKJ2	22	-1	-1	23
2	0.002421307506053269	TGTCAGCAATATTATACTACTCCTCTGACGTTC	CQQYYTTPLTF	IGKV4-1	.	IGKJ1	23	-1	-1	26
2	0.002421307506053269	TGTCAGCAATATTATAGTGCTCCTCTGACGTTC	CQQYYSAPLTF	IGKV4-1	.	IGKJ1	23	-1	-1	26
2	0.002421307506053269	TGTCAGCAATATTATAGTAGTCCATTCACTTTC	CQQYYSSPFTF	IGKV4-1	.	IGKJ3	22	-1	-1	23
2	0.002421307506053269	TGTCAGCAATATTATAATACTCCGTACAGTTTT	CQQYYNTPYSF	IGKV4-1	.	IGKJ2	22	-1	-1	23
2	0.002421307506053269	TGTCAGCAATACTATAGGATGCCCTTGACTTTC	CQQYYRMPLTF	IGKV4-1	.	IGKJ3	16	-1	-1	27
2	0.002421307506053269	TGTCAGAAGTATGATAACTGGCCTCGGACGTTC	CQKYDNWPRTF	IGKV3-15	.	IGKJ1	23	-1	-1	25
2	0.002421307506053269	TGTCAACAGTCTTACAGTTCCCCTCGGACGTTC	CQQSYSSPRTF	IGKV1D-39	.	IGKJ1	24	-1	-1	25
2	0.002421307506053269	TGTCAACAGTATAGTAATTTACCTATTACCTTC	CQQYSNLPITF	IGKV1-33	.	IGKJ5	24	-1	-1	27
2	0.002421307506053269	TGTCAACAGTATAATAGTCTCCCGTACACTTTT	CQQYNSLPYTF	IGKV1-33	.	IGKJ2	22	-1	-1	23
2	0.002421307506053269	TGTCAACAGTATAATAAGTGGCCCTCCACCTTC	CQQYNKWPSTF	IGKV3-15	.	IGKJ5	22	-1	-1	26
2	0.002421307506053269	TGTCAACAGCTTAATGGTTTCCCGCTCACTTTC	CQQLNGFPLTF	IGKV1-9	.	IGKJ4	22	-1	-1	22
2	0.002421307506053269	TGTCAACAGGCTCACAGTTTCCCTCTCACTTTC	CQQAHSFPLTF	IGKV1-12	.	IGKJ4	23	-1	-1	24
2	0.002421307506053269	TGTCAACAGGCTAACACTTTCCCGTGGACGTTC	CQQANTFPWTF	IGKV1-12	.	IGKJ1	22	-1	-1	22
2	0.002421307506053269	TGTCAACAGGCTAACAGTTTCCCGCTCACTTTC	CQQANSFPLTF	IGKV1-12	.	IGKJ4	22	-1	-1	22
2	0.002421307506053269	TGTCAACAGGCTAACAGTTTCCCGATCACCTTC	CQQANSFPITF	IGKV1-12	.	IGKJ5	22	-1	-1	22
2	0.002421307506053269	TGTCAACAGAGTTACACTAACCCTCAGTCGTTC	CQQSYTNPQSF	IGKV1D-39	.	IGKJ1	24	-1	-1	28
2	0.002421307506053269	TGTCAACAGAGTTACAGTTTCCCGTACACTTTT	CQQSYSFPYTF	IGKV1-12	.	IGKJ2	22	-1	-1	23
2	0.002421307506053269	TGTCAACAGAGTTACAGTGCCCTCCGGGGTTTC	CQQSYSALRGF	IGKV1D-39	.	IGKJ3	26	-1	-1	29
2	0.002421307506053269	TGTCAACAGAGTTACAGTATCCTGATCACCTTC	CQQSYSILITF	IGKV1-39	.	IGKJ5	18	-1	-1	23
2	0.002421307506053269	TGTCAACAGAGCTTCAGTACCCCCCTCACTTTC	CQQSFSTPLTF	IGKV1-39	.	IGKJ4	22	-1	-1	24
2	0.002421307506053269	TGTCAACAGAATTACAGTCCCCCTCAAACTTTT	CQQNYSPPQTF	IGKV1D-39	.	IGKJ2	24	-1	-1	27
2	0.002421307506053269	TGTCAACAATCTTATAGTCTTCCGTACACTTTT	CQQSYSLPYTF	IGKV4-1	.	IGKJ2	17	-1	-1	23
2	0.002421307506053269	TGTCAACAATATTATAGTCCTCCTCGAACGTTC	CQQYYSPPRTF	IGKV4-1	.	IGKJ1	23	-1	-1	27
2	0.002421307506053269	TGTCAACAACTTAATAATTTCCCTCTCACTTTC	CQQLNNFPLTF	IGKV1-13	.	IGKJ4	23	-1	-1	24
2	0.002421307506053269	TGTCAAAAGTATAATGATGCCCCGTGGACGTTC	CQKYNDAPWTF	IGKV1-27	.	IGKJ1	13	-1	-1	22
2	0.002421307506053269	TGTCAAAAGTATAACAGTGCCCCTCGGACGTTC	CQKYNSAPRTF	IGKV1-27	.	IGKJ1	23	-1	-1	25
2	0.002421307506053269	TGTATGCAGACTATAGAGGATCCTCAGACTTTC	CMQTIEDPQTF	IGKV2D-29	.	IGKJ4	24	-1	-1	27
2	0.002421307506053269	TGTATGCAAGCTCTACAAACCCCATTCACTTTC	CMQALQTPFTF	IGKV2-28	.	IGKJ3	19	-1	-1	23
2	0.002421307506053269	TGCTTGCAAGGTACACACTGGCCTAGAACTTTT	CLQGTHWPRTF	IGKV2-30	.	IGKJ2	25	-1	-1	27
2	0.002421307506053269	TGCCAGCAGTATAATAAATGGCCTCGAACGTTC	CQQYNKWPRTF	IGKV3-15	.	IGKJ1	23	-1	-1	27
2	0.002421307506053269	TGCCAACACTATTATAGTTATCCCTGGACGTTC	CQHYYSYPWTF	IGKV1-16	.	IGKJ1	19	-1	-1	24
2	0.002421307506053269	TGCCAACACTATGTTACTTATCCTTTCACTTTC	CQHYVTYPFTF	IGKV1-5	.	IGKJ3	11	-1	-1	24
2	0.002421307506053269	TGCCAACAGTTTAACACCGTTCCTCCCACTTTC	CQQFNTVPPTF	IGKV1-5	.	IGKJ4	13	-1	-1	26
2	0.002421307506053269	TGCCAACAGTATTATAGTTACCCGTGGACGTTC	CQQYYSYPWTF	IGKV1-8	.	IGKJ1	22	-1	-1	22
2	0.002421307506053269	TGCCAACAGTATAATGGTTACCCTCCAACGTTC	CQQYNGYPPTF	IGKV1D-16	.	IGKJ1	25	-1	-1	27
2	0.002421307506053269	TGCCAACAGTATAATAGTTACCCCTTCACTTTC	CQQYNSYPFTF	IGKV1-16	.	IGKJ4	22	-1	-1	25
2	0.002421307506053269	TGCCAACAGTATAATAATTATCCGATGACCTTC	CQQYNNYPMTF	IGKV1-16	.	IGKJ5	19	-1	-1	22
2	0.002421307506053269	TGCCAACAGTATAAAAGTTACCCTCTCACTTTC	CQQYKSYPLTF	IGKV1D-16	.	IGKJ4	24	-1	-1	24
2	0.002421307506053269	TGCCAACAGTACAATAATTACCCGCACACCTTT	CQQYNNYPHTF	IGKV1-16	.	IGKJ2	22	-1	-1	25
2	0.002421307506053269	TGCATGCAATCTCTGGAAACTCCTCCGACGTTC	CMQSLETPPTF	IGKV2D-28	.	IGKJ1	26	-1	-1	26
2	0.002421307506053269	TGCATGCAAGCTCTGCAAACTCCTCCCGCTTTC	CMQALQTPPAF	IGKV2D-28	.	IGKJ4	25	-1	-1	28
2	0.002421307506053269	TGCATGCAAGCTCTACAAACCCCATTCACTTTC	CMQALQTPFTF	IGKV2-28	.	IGKJ3	19	-1	-1	23
2	0.002421307506053269	TGCATGCAAGCTACACACTGGCCGTGGACGTTC	CMQATHWPWTF	IGKV2-30	.	IGKJ1	22	-1	-1	22
2	0.002421307506053269	TGCATGCAAGGTCTACAAGTGGGATTCACTCTC	CMQGLQVGFTL	IGKV2-28	.	IGKJ3	17	-1	-1	23
2	0.002421307506053269	TGCATGCAAGGTCTACAAATTCCATTCACTTTC	CMQGLQIPFTF	IGKV2-28	.	IGKJ3	22	-1	-1	23
2	0.002421307506053269	TGCATGCAAGGTCTACAAACTCCCTTCTCTTTC	CMQGLQTPFSF	IGKV2-28	.	IGKJ3	22	-1	-1	24
2	0.002421307506053269	TGCATGCAAGGTCTACAAAGTCCGCTCACTTTC	CMQGLQSPLTF	IGKV2-28	.	IGKJ4	22	-1	-1	22
2	0.002421307506053269	TGCATGCAAGGTATACACCCTACGTGGACGCTC	CMQGIHPTWTL	IGKV2-29	.	IGKJ1	18	-1	-1	21
2	0.002421307506053269	TGCATGCAAGGTACATACTGGCCTCGAACTTTT	CMQGTYWPRTF	IGKV2D-30	.	IGKJ2	24	-1	-1	27
2	0.002421307506053269	TGCATGCAAGGTACACACTGGCCTAGGACGTTC	CMQGTHWPRTF	IGKV2-30	.	IGKJ1	26	-1	-1	25
2	0.002421307506053269	TGCATGCAAGGTACACAGTGGCCTCGGACTTTT	CMQGTQWPRTF	IGKV2D-30	.	IGKJ2	24	-1	-1	27
2	0.002421307506053269	TGCATGCAAGGTACAGACTGGCCTCGGACCTTC	CMQGTDWPRTF	IGKV2D-30	.	IGKJ5	24	-1	-1	27
2	0.002421307506053269	TGCATGCAAGGTACAGACTGGCCTCGAACGTTC	CMQGTDWPRTF	IGKV2-30	.	IGKJ1	23	-1	-1	27
2	0.002421307506053269	TGCATGCAAGATACACGCTGGCCTTATTCTTTT	CMQDTRWPYSF	IGKV2-30	.	IGKJ2	23	-1	-1	28
2	0.002421307506053269	TGCATGCAAACTCTACAAACTGTATTCACTTTC	CMQTLQTVFTF	IGKV2-28	.	IGKJ3	20	-1	-1	22
2	0.002421307506053269	TGTCAGCAGTATGCTTCCTCGTGGACGTTC	CQQYASSWTF	IGKV3-20	.	IGKJ1	12	-1	-1	15
2	0.002421307506053269	TGTCAGCAGCGTAGCGAGTTATTCACTTTC	CQQRSELFTF	IGKV3-11	.	IGKJ3	14	-1	-1	19
2	0.002421307506053269	TGTCAGCAATATATTGCCACTCACACTTTT	CQQYIATHTF	IGKV4-1	.	IGKJ2	11	-1	-1	22
2	0.002421307506053269	TGTCAGAAGTATGGTAGTACATTCACTTTC	CQKYGSTFTF	IGKV3-20	.	IGKJ3	16	-1	-1	20
2	0.002421307506053269	TGTCAACAGAGTTCCAGGTCTTACACCTTC	CQQSSRSYTF	IGKV1-13	.	IGKJ5	8	-1	-1	23
2	0.002421307506053269	TGTCAACAATATTATAGTACTCCAACGTTC	CQQYYSTPTF	IGKV4-1	.	IGKJ1	22	-1	-1	24
2	0.002421307506053269	TGCCAACAGTATAATACTTATCGGTCGTTC	CQQYNTYRSF	IGKV1-5	.	IGKJ1	20	-1	-1	25
2	0.002421307506053269	TGCCAACAGTATAATACTTACCGGACGTTC	CQQYNTYRTF	IGKV1-5	.	IGKJ1	19	-1	-1	22
2	0.002421307506053269	TGCCAACAGAATAATGTTTACCCGACGTTC	CQQNNVYPTF	IGKV1-5	.	IGKJ1	14	-1	-1	23
2	0.002421307506053269	TGCATGCAAGGTGCAGATTGGCGAACCTTT	CMQGADWRTF	IGKV2-30	.	IGKJ2	21	-1	-1	27
2	0.002421307506053269	TGTCAGCAGCGTAGCCGTACGTTC	CQQRSRTF	IGKV3-11	.	IGKJ1	14	-1	-1	18
2	0.002421307506053269	TGTCAACAGTTCAAGACTTTC	CQQFKTF	IGKV1-13	.	IGKJ3	10	-1	-1	15
2	0.002421307506053269	TGCATGCAAGGAACACTCTTC	CMQGTLF	IGKV2-30	.	IGKJ3	15	-1	-1	18
1	0.0012106537530266344	TGTCATCAGTATAATATCTGGCCTCCCATGTTCTCTTTT	CHQYNIWPPMFSF	IGKV3-15	.	IGKJ2	23	-1	-1	26
1	0.0012106537530266344	TGTCAGCACTATGGTACCTCACCTCCGGGCCACACTTTC	CQHYGTSPPGHTF	IGKV3D-20	.	IGKJ4	27	-1	-1	32
1	0.0012106537530266344	TGTCAGCAGCGTACCAGCAACTTTCCACTTTTCACTTTC	CQQRTSNFPLFTF	IGKV3-11	.	IGKJ3	12	-1	-1	30
1	0.0012106537530266344	TGTCAGCAGCGTACCAACTGGCCTCCGACGTGGACGTTC	CQQRTNWPPTWTF	IGKV3-11	.	IGKJ1	23	-1	-1	27
1	0.0012106537530266344	TGTCAGAACTATGATTCCTTCCCTCCGCGATATAGTTTT	CQNYDSFPPRYSF	IGKV6D-41	.	IGKJ2	5	-1	-1	35
1	0.0012106537530266344	TGTCAATATTATGATAATGTCCCCCCTTGGGTCACTTTC	CQYYDNVPPWVTF	IGKV1-33	.	IGKJ3	22	-1	-1	31
1	0.0012106537530266344	TGTCTGCAGTATAATAACTGGCCTCCGTACACTTTT	CLQYNNWPPYTF	IGKV3D-15	.	IGKJ2	26	-1	-1	26
1	0.0012106537530266344	TGTCTGCAATATAATAAGTGGCCTCCGGTCCTTTTT	CLQYNKWPPVLF	IGKV3D-15	.	IGKJ2	27	-1	-1	32
1	0.0012106537530266344	TGTCAGCGGTATGGTGGCTCACCTCCCTGGACGTTC	CQRYGGSPPWTF	IGKV3D-20	.	IGKJ1	25	-1	-1	27
1	0.0012106537530266344	TGTCAGCACTATGGTAGCTCACCTCCCTTCACTTTC	CQHYGSSPPFTF	IGKV3D-20	.	IGKJ3	25	-1	-1	27
1	0.0012106537530266344	TGTCAGCAGTATCATCACTGGTCTCTGTGGACGTTC	CQQYHHWSLWTF	IGKV3-15	.	IGKJ1	20	-1	-1	26
1	0.0012106537530266344	TGTCAGCAGTATGGTAGCTCACCTCCGTGGACGTTC	CQQYGSSPPWTF	IGKV3D-20	.	IGKJ1	26	-1	-1	25
1	0.0012106537530266344	TGTCAGCAGTATGGTAACTCACCTCCGGTCACTTTC	CQQYGNSPPVTF	IGKV3D-20	.	IGKJ4	27	-1	-1	28
1	0.0012106537530266344	TGTCAGCAGTATGATAATGTCCCTTCGTTCACTTTC	CQQYDNVPSFTF	IGKV3-15	.	IGKJ3	16	-1	-1	27
1	0.0012106537530266344	TGTCAGCAGAGTTACAGTTCTCCTGTGAAGACATTT	CQQSYSSPVKTF	IGKV1-39	.	IGKJ2	17	-1	-1	33
1	0.0012106537530266344	TGTCAGCAATATTATTATAATCATCCGTGGACGTTC	CQQYYYNHPWTF	IGKV4-1	.	IGKJ1	14	-1	-1	25
1	0.0012106537530266344	TGTCAGCAATATATTTTCTGGCCTCCGTACACTTTT	CQQYIFWPPYTF	IGKV3D-15	.	IGKJ2	26	-1	-1	26
1	0.0012106537530266344	TGTCAGCAACATTATGGTGCTCCTCCATTTACCTTT	CQQHYGAPPFTF	IGKV4-1	.	IGKJ2	23	-1	-1	33
1	0.0012106537530266344	TGTCAACACTATCATAATTCGCCTCCGTGGACGTTC	CQHYHNSPPWTF	IGKV3-15	.	IGKJ1	23	-1	-1	25
1	0.0012106537530266344	TGTCAACACTATGGTCATTGGTCCCCGTGGACGTTC	CQHYGHWSPWTF	IGKV1-5	.	IGKJ1	11	-1	-1	20
1	0.0012106537530266344	TGTCAACACTATAATGACTGGCCTACGGAAACGTTC	CQHYNDWPTETF	IGKV4-1	.	IGKJ1	11	-1	-1	30
1	0.0012106537530266344	TGTCAACAGTATGGTACCTCACCTCCGCTCACTTTC	CQQYGTSPPLTF	IGKV3D-20	.	IGKJ4	26	-1	-1	25
1	0.0012106537530266344	TGTCAACAGTATGATACCTCACCTAGGGTCACCTTC	CQQYDTSPRVTF	IGKV3-20	.	IGKJ5	26	-1	-1	28
1	0.0012106537530266344	TGTCAACAGAGTTACCGTTACCCTTTATTCACTTTC	CQQSYRYPLFTF	IGKV1-39	.	IGKJ3	14	-1	-1	25
1	0.0012106537530266344	TGTCAACAATATTCTAGTCGTACTCCGTACACTTTT	CQQYSSRTPYTF	IGKV4-1	.	IGKJ2	17	-1	-1	26
1	0.0012106537530266344	TGTCAACAATATGACAATGTCCCTTCGTGGACGTTC	CQQYDNVPSWTF	IGKV1-33	.	IGKJ1	23	-1	-1	25
1	0.0012106537530266344	TGTCAACAATATGAGACTCTCCCTCCGTTCACGTTT	CQQYETLPPFTF	IGKV1D-33	.	IGKJ2	26	-1	-1	29
1	0.0012106537530266344	TGTCAAAAGTATAACAGTGCCCTTTCGATCACCTTC	CQKYNSALSITF	IGKV1-27	.	IGKJ5	21	-1	-1	24
1	0.0012106537530266344	TGCCAGCAATATGATCGTTCTTCAGGACTCACTTTC	CQQYDRSSGLTF	IGKV3-7	.	IGKJ4	7	-1	-1	27
1	0.0012106537530266344	TGCCAACAATATAGTGCTTATTCTTCGTGGACTTTC	CQQYSAYSSWTF	IGKV1-5	.	IGKJ1	23	-1	-1	25
1	0.0012106537530266344	TGCGCGCAAGCTACACAATTTCCTCATGTCACTTTC	CAQATQFPHVTF	IGKV2D-24	.	IGKJ4	27	-1	-1	28
1	0.0012106537530266344	TGCATGCAAGCAACACACTGGCCTCGGCTCACTTTC	CMQATHWPRLTF	IGKV2D-30	.	IGKJ4	24	-1	-1	26
1	0.0012106537530266344	TGCATGCAAGGTTTACACTGGCCTCCGTGGACGTTC	CMQGLHWPPWTF	IGKV2D-30	.	IGKJ1	26	-1	-1	25
1	0.0012106537530266344	TGCATGCAAGGTACACACTGGCCTCCAGTCACTTTT	CMQGTHWPPVTF	IGKV2D-30	.	IGKJ2	25	-1	-1	29
1	0.0012106537530266344	TGTCTGCAGTATTATAGATTTCCACTCACCTTC	CLQYYRFPLTF	IGKV1D-43	.	IGKJ4	16	-1	-1	24
1	0.0012106537530266344	TGTCTGCAGCGTCGCGACTGGCCGCTCACTTTC	CLQRRDWPLTF	IGKV3-11	.	IGKJ4	22	-1	-1	22
1	0.0012106537530266344	TGTCTGCAGCGTGGCAACTGGCCGTGGACGTTC	CLQRGNWPWTF	IGKV3-11	.	IGKJ1	22	-1	-1	22
1	0.0012106537530266344	TGTCTACAGCATGATAGTTACCCCCTCACTTTC	CLQHDSYPLTF	IGKV1-17	.	IGKJ3	22	-1	-1	25
1	0.0012106537530266344	TGTCTACAGCATAATAGTTACCCGTGGACGTTC	CLQHNSYPWTF	IGKV1-17	.	IGKJ1	22	-1	-1	22
1	0.0012106537530266344	TGTCTACAGCATAATAATTGGCCCTGGACGTTC	CLQHNNWPWTF	IGKV1-17	.	IGKJ1	15	-1	-1	24
1	0.0012106537530266344	TGTCTACAGGATGGCAGTTTCCCGCTCACTTTT	CLQDGSFPLTF	IGKV1-6	.	IGKJ4	11	-1	-1	22
1	0.0012106537530266344	TGTCACCAGTCTAATAGGTCACCGAGGACTTTT	CHQSNRSPRTF	IGKV3-20	.	IGKJ2	26	-1	-1	27
1	0.0012106537530266344	TGTCACCAGTATGGTGTTTCACTTCAGACGTTC	CHQYGVSLQTF	IGKV3-20	.	IGKJ1	14	-1	-1	26
1	0.0012106537530266344	TGTCACCAGTATGGTAGTACTCCGTTCGGTTTT	CHQYGSTPFGF	IGKV3-20	.	IGKJ2	16	-1	-1	29
1	0.0012106537530266344	TGTCACCAGTATGAAAACTGGCCCATCACCTTC	CHQYENWPITF	IGKV3-15	.	IGKJ5	22	-1	-1	24
1	0.0012106537530266344	TGTCACCAGTATACTAAGTGGCCCCTTTCTTTC	CHQYTKWPLSF	IGKV3-7	.	IGKJ4	8	-1	-1	28
1	0.0012106537530266344	TGTCACCAGAGTTACTCTACCCCTCAGACGTTC	CHQSYSTPQTF	IGKV1D-39	.	IGKJ1	24	-1	-1	26
1	0.0012106537530266344	TGTCACCAATATTTTACTACTCCTCGAACTTTT	CHQYFTTPRTF	IGKV4-1	.	IGKJ2	23	-1	-1	27
1	0.0012106537530266344	TGTCACCAATATTTTAATACTCCGTACACTTTT	CHQYFNTPYTF	IGKV4-1	.	IGKJ2	22	-1	-1	23
1	0.0012106537530266344	TGTCACCAATATTATTATATTCCGTACACTTTT	CHQYYYIPYTF	IGKV4-1	.	IGKJ2	14	-1	-1	23
1	0.0012106537530266344	TGTCACCAATATTATAACATTCCACGCACGTTC	CHQYYNIPRTF	IGKV4-1	.	IGKJ1	15	-1	-1	27
1	0.0012106537530266344	TGTCACCAATATGCTTCCTCACCGTACACTTTT	CHQYASSPYTF	IGKV3-20	.	IGKJ2	22	-1	-1	23
1	0.0012106537530266344	TGTCACCAATATGATACCTCACCTCAGACGTTC	CHQYDTSPQTF	IGKV3D-20	.	IGKJ4	24	-1	-1	30
1	0.0012106537530266344	TGTCAGCGGTATGGTACCTCAACGTGGACGTTC	CQRYGTSTWTF	IGKV3-20	.	IGKJ1	20	-1	-1	21
1	0.0012106537530266344	TGTCAGCGATATGGTAGCTCGCCGATCACCTTC	CQRYGSSPITF	IGKV3-20	.	IGKJ5	19	-1	-1	22
1	0.0012106537530266344	TGTCAGCATTATGATAACTCACCGTACACTTTT	CQHYDNSPYTF	IGKV3-20	.	IGKJ2	22	-1	-1	23
1	0.0012106537530266344	TGTCAGCACTATGGTAGCTCACTTTGGACGTTC	CQHYGSSLWTF	IGKV3-20	.	IGKJ1	21	-1	-1	24
1	0.0012106537530266344	TGTCAGCACTACGGTAAATCACCGTACACTTTT	CQHYGKSPYTF	IGKV3-20	.	IGKJ2	22	-1	-1	23
1	0.0012106537530266344	TGTCAGCACCGTAGCAACTGGCCTTTCACTTTC	CQHRSNWPFTF	IGKV3-11	.	IGKJ3	23	-1	-1	24
1	0.0012106537530266344	TGTCAGCAGTTTGGTGGCTCACTTTTCACTTTC	CQQFGGSLFTF	IGKV3-20	.	IGKJ4	21	-1	-1	25
1	0.0012106537530266344	TGTCAGCAGTTTGGTGACTCACCCCTCACTTTC	CQQFGDSPLTF	IGKV3-20	.	IGKJ4	22	-1	-1	24
1	0.0012106537530266344	TGTCAGCAGTTCACTAGCTTTCCGCACACTTTC	CQQFTSFPHTF	IGKV3-20	.	IGKJ4	9	-1	-1	22
1	0.0012106537530266344	TGTCAGCAGTCTGGTTACTCACCGTACACTTTT	CQQSGYSPYTF	IGKV3-20	.	IGKJ2	22	-1	-1	23
1	0.0012106537530266344	TGTCAGCAGTATTATAGTTCTCCGTGGACGTTC	CQQYYSSPWTF	IGKV3-15	.	IGKJ1	15	-1	-1	22
1	0.0012106537530266344	TGTCAGCAGTATGTTAGGTCACCGATCACCCTC	CQQYVRSPITL	IGKV3-20	.	IGKJ5	22	-1	-1	15
1	0.0012106537530266344	TGTCAGCAGTATGCTGCCTTACCATTCACTTTC	CQQYAALPFTF	IGKV3-20	.	IGKJ3	12	-1	-1	23
1	0.0012106537530266344	TGTCAGCAGTATGGTCCCTCAAGGCGGACGTTC	CQQYGPSRRTF	IGKV3-20	.	IGKJ1	14	-1	-1	25
1	0.0012106537530266344	TGTCAGCAGTATGGTGGGTCAACGGGGACTTTC	CQQYGGSTGTF	IGKV3-20	.	IGKJ2	14	-1	-1	27
1	0.0012106537530266344	TGTCAGCAGTATGGTGAGTCACCTCGGACTTTT	CQQYGESPRTF	IGKV3D-20	.	IGKJ2	24	-1	-1	27
1	0.0012106537530266344	TGTCAGCAGTATGGTAGCTCACCTCTTACTTTC	CQQYGSSPLTF	IGKV3D-20	.	IGKJ4	24	-1	-1	27
1	0.0012106537530266344	TGTCAGCAGTATGGTAGCTCACCTCTCACCTTC	CQQYGSSPLTF	IGKV3D-20	.	IGKJ5	24	-1	-1	25
1	0.0012106537530266344	TGTCAGCAGTATGGTAGCTCACCTATCACTTTT	CQQYGSSPITF	IGKV3-20	.	IGKJ2	24	-1	-1	26
1	0.0012106537530266344	TGTCAGCAGTATGGTAGCTCACCCATCACTTTC	CQQYGSSPITF	IGKV3-20	.	IGKJ3	22	-1	-1	25
1	0.0012106537530266344	TGTCAGCAGTATGGTAGCTCACCGCAAACTTTT	CQQYGSSPQTF	IGKV3-20	.	IGKJ2	22	-1	-1	27
1	0.0012106537530266344	TGTCAGCAGTATGGTAGCTCACCGAGGACTTTT	CQQYGSSPRTF	IGKV3-20	.	IGKJ2	26	-1	-1	27
1	0.0012106537530266344	TGTCAGCAGTATGGCACCTTAGCGATCACCTTC	CQQYGTLAITF	IGKV3-20	.	IGKJ5	13	-1	-1	22
1	0.0012106537530266344	TGTCAGCAGTATGGCAGCTCCCCTCTCACTTTC	CQQYGSSPLTF	IGKV3D-20	.	IGKJ4	24	-1	-1	24
1	0.0012106537530266344	TGTCAGCAGTATGGAAGCTCACCTCTCACTTTC	CQQYGSSPLTF	IGKV3D-20	.	IGKJ4	24	-1	-1	24
1	0.0012106537530266344	TGTCAGCAGTATGGAAACTCACTCCTCACTTTC	CQQYGNSLLTF	IGKV3-20	.	IGKJ4	21	-1	-1	24
1	0.0012106537530266344	TGTCAGCAGTATGATTACTCAGTATTCACTTTC	CQQYDYSVFTF	IGKV3-20	.	IGKJ3	12	-1	-1	22
1	0.0012106537530266344	TGTCAGCAGTATGATTACTGGCCCGTAACTTTT	CQQYDYWPVTF	IGKV3-15	.	IGKJ2	22	-1	-1	27
1	0.0012106537530266344	TGTCAGCAGTATGATCACTGGCCCGTAACTTTT	CQQYDHWPVTF	IGKV3-15	.	IGKJ2	22	-1	-1	27
1	0.0012106537530266344	TGTCAGCAGTATGATAATCTCCCGATCACGTTC	CQQYDNLPITF	IGKV1-33	.	IGKJ5	22	-1	-1	22
1	0.0012106537530266344	TGTCAGCAGTATGATAACTGGCCCTGGACGTTC	CQQYDNWPWTF	IGKV3-15	.	IGKJ1	22	-1	-1	24
1	0.0012106537530266344	TGTCAGCAGTATGAAGAATGGCCTCGAACGTTC	CQQYEEWPRTF	IGKV3-15	.	IGKJ1	11	-1	-1	27
1	0.0012106537530266344	TGTCAGCAGTATACTAGCTATCCGCTCACCTTC	CQQYTSYPLTF	IGKV3-20	.	IGKJ4	18	-1	-1	22
1	0.0012106537530266344	TGTCAGCAGTATAGTAACTGGCCTTACACTTTT	CQQYSNWPYTF	IGKV3-15	.	IGKJ2	23	-1	-1	24
1	0.0012106537530266344	TGTCAGCAGTATAGTAAGTGGCCGAGGACGTTC	CQQYSKWPRTF	IGKV3-15	.	IGKJ1	26	-1	-1	25
1	0.0012106537530266344	TGTCAGCAGTATAATAGCTGGCCCCGGACTTTT	CQQYNSWPRTF	IGKV3-15	.	IGKJ2	22	-1	-1	27
1	0.0012106537530266344	TGTCAGCAGTATAATAACTGGCCTCTCACTTTC	CQQYNNWPLTF	IGKV3D-15	.	IGKJ4	24	-1	-1	24
1	0.0012106537530266344	TGTCAGCAGTATAATAACTGGCCTCAGACGTTC	CQQYNNWPQTF	IGKV3-15	.	IGKJ1	23	-1	-1	26
1	0.0012106537530266344	TGTCAGCAGTATAATAACTGGCCGTACACTTTT	CQQYNNWPYTF	IGKV3-15	.	IGKJ2	22	-1	-1	23
1	0.0012106537530266344	TGTCAGCAGTATAATAACTGGCCATTCACTTTC	CQQYNNWPFTF	IGKV3-15	.	IGKJ3	22	-1	-1	23
1	0.0012106537530266344	TGTCAGCAGTATAATAAATGGCCTCTCACTTTT	CQQYNKWPLTF	IGKV3-15	.	IGKJ2	23	-1	-1	26
1	0.0012106537530266344	TGTCAGCAGTATAAGAACTGGCCGTACACTTTT	CQQYKNWPYTF	IGKV3-15	.	IGKJ2	22	-1	-1	23
1	0.0012106537530266344	TGTCAGCAGTACGGTAGCTCAGCGAGAACGTTC	CQQYGSSARTF	IGKV3-20	.	IGKJ1	20	-1	-1	27
1	0.0012106537530266344	TGTCAGCAGTACGGTAACTCTCAGATCACCTTC	CQQYGNSQITF	IGKV3-20	.	IGKJ5	19	-1	-1	23
1	0.0012106537530266344	TGTCAGCAGCGTTCCAATTGGCTGTCCACTTTT	CQQRSNWLSTF	IGKV3-11	.	IGKJ2	21	-1	-1	22
1	0.0012106537530266344	TGTCAGCAGCGTTACAACTGGCCTCTCACTTTC	CQQRYNWPLTF	IGKV3-11	.	IGKJ4	23	-1	-1	24
1	0.0012106537530266344	TGTCAGCAGCGTGCCCACTGGCCTCTCACTTTC	CQQRAHWPLTF	IGKV3-11	.	IGKJ4	23	-1	-1	24
1	0.0012106537530266344	TGTCAGCAGCGTGGCAACTGGCCTCTCACTTTC	CQQRGNWPLTF	IGKV3-11	.	IGKJ3	23	-1	-1	25
1	0.0012106537530266344	TGTCAGCAGCGTAGCAACTGGCCCCTCACTTTC	CQQRSNWPLTF	IGKV3-11	.	IGKJ4	22	-1	-1	24
1	0.0012106537530266344	TGTCAGCAGCGTAGCAACTGGCCCATCACCTTC	CQQRSNWPITF	IGKV3-11	.	IGKJ5	22	-1	-1	24
1	0.0012106537530266344	TGTCAGCAGCGTAGCAACTGGGGCTACACTTTT	CQQRSNWGYTF	IGKV3-11	.	IGKJ2	20	-1	-1	24
1	0.0012106537530266344	TGTCAGCAGCATAGTAGCCCACCTCGGACTTTT	CQQHSSPPRTF	IGKV3D-20	.	IGKJ2	24	-1	-1	27
1	0.0012106537530266344	TGTCAGCAGAGTTCCAGGACTCCGTACACCTTC	CQQSSRTPYTF	IGKV1-39	.	IGKJ5	16	-1	-1	26
1	0.0012106537530266344	TGTCAGCAGAGTTATGCTACCCCGTGGACGTTC	CQQSYATPWTF	IGKV1-39	.	IGKJ1	13	-1	-1	22
1	0.0012106537530266344	TGTCAGCAGAGTTACAATGCCCCTCGGACTTTT	CQQSYNAPRTF	IGKV1D-39	.	IGKJ2	24	-1	-1	27
1	0.0012106537530266344	TGTCAGCAATTTTCTAGTCTTCCTCTCACCTTC	CQQFSSLPLTF	IGKV4-1	.	IGKJ4	17	-1	-1	24
1	0.0012106537530266344	TGTCAGCAATCTTATAGTCTCCCGTTCACTTTT	CQQSYSLPFTF	IGKV4-1	.	IGKJ2	17	-1	-1	26
1	0.0012106537530266344	TGTCAGCAATCTTATAGTGTTCCCATCACCTTC	CQQSYSVPITF	IGKV4-1	.	IGKJ5	17	-1	-1	24
1	0.0012106537530266344	TGTCAGCAATATTTTACTACTCCGCTCACTTTC	CQQYFTTPLTF	IGKV4-1	.	IGKJ4	22	-1	-1	22
1	0.0012106537530266344	TGTCAGCAATATTCTAGTCTTCCCTACACTTTT	CQQYSSLPYTF	IGKV4-1	.	IGKJ2	17	-1	-1	24
1	0.0012106537530266344	TGTCAGCAATATTATGGTCTTCCTCTCACTTTC	CQQYYGLPLTF	IGKV4-1	.	IGKJ4	14	-1	-1	24
1	0.0012106537530266344	TGTCAGCAATATTATGGCACTCCTCGCACTTTC	CQQYYGTPRTF	IGKV4-1	.	IGKJ4	23	-1	-1	26
1	0.0012106537530266344	TGTCAGCAATATTATGAGAGTCCCATTACCTTC	CQQYYESPITF	IGKV4-1	.	IGKJ5	14	-1	-1	27
1	0.0012106537530266344	TGTCAGCAATATTATATTCCTCCGTACACTTTT	CQQYYIPPYTF	IGKV4-1	.	IGKJ2	22	-1	-1	23
1	0.0012106537530266344	TGTCAGCAATATTATACTGCTGTCCGGACTTTC	CQQYYTAVRTF	IGKV4-1	.	IGKJ4	15	-1	-1	27
1	0.0012106537530266344	TGTCAGCAATATTATACTACTCCATTCACTTTC	CQQYYTTPFTF	IGKV4-1	.	IGKJ3	22	-1	-1	23
1	0.0012106537530266344	TGTCAGCAATATTATACCTCTCCTCGAACGTTC	CQQYYTSPRTF	IGKV4-1	.	IGKJ1	15	-1	-1	27
1	0.0012106537530266344	TGTCAGCAATATTATAGTGTTCCTCACACTTTT	CQQYYSVPHTF	IGKV4-1	.	IGKJ2	17	-1	-1	25
1	0.0012106537530266344	TGTCAGCAATATTATAGTACTCCGTGGACGTTC	CQQYYSTPWTF	IGKV4-1	.	IGKJ1	22	-1	-1	22
1	0.0012106537530266344	TGTCAGCAATATTATAGTACTCCGCTCACTTTC	CQQYYSTPLTF	IGKV4-1	.	IGKJ4	22	-1	-1	22
1	0.0012106537530266344	TGTCAGCAATATTATAGTACTCCACTCACTTGC	CQQYYSTPLTC	IGKV4-1	.	IGKJ4	22	-1	-1	24
1	0.0012106537530266344	TGTCAGCAATATTATAGTACCGCTGGCACTTTC	CQQYYSTAGTF	IGKV4-1	.	IGKJ4	19	-1	-1	26
1	0.0012106537530266344	TGTCAGCAATATTATAATGTTCCTCTCACTTTC	CQQYYNVPLTF	IGKV4-1	.	IGKJ3	15	-1	-1	25
1	0.0012106537530266344	TGTCAGCAATATCGTAGTACGCCGTTCACTTTC	CQQYRSTPFTF	IGKV3-20	.	IGKJ3	16	-1	-1	24
1	0.0012106537530266344	TGTCAGCAATATATTAGCACTCCTTGGACGTTC	CQQYISTPWTF	IGKV4-1	.	IGKJ1	27	-1	-1	24
1	0.0012106537530266344	TGTCAGCAATATAATAGTATTCCGTACACTTTT	CQQYNSIPYTF	IGKV4-1	.	IGKJ2	22	-1	-1	23
1	0.0012106537530266344	TGTCAGCAATACTATAGTATTCCGTACACTTTT	CQQYYSIPYTF	IGKV4-1	.	IGKJ2	22	-1	-1	23
1	0.0012106537530266344	TGTCAGCAATACCATACTCTTCCCTACACTTTT	CQQYHTLPYTF	IGKV4-1	.	IGKJ2	10	-1	-1	24
1	0.0012106537530266344	TGTCAGCAACGTGGCAACTGGCCTCTCACTTTC	CQQRGNWPLTF	IGKV3D-11	.	IGKJ4	21	-1	-1	24
1	0.0012106537530266344	TGTCAGGTATATGTTGACTCACTGTACACTTTT	CQVYVDSLYTF	IGKV3-20	.	IGKJ2	5	-1	-1	22
1	0.0012106537530266344	TGTCAGGACTATGGTACCAGACCATTCACTTTC	CQDYGTRPFTF	IGKV3-20	.	IGKJ3	15	-1	-1	23
1	0.0012106537530266344	TGTCAGGACTATGGTAGCTCACCAGTCACTTTC	CQDYGSSPVTF	IGKV3-20	.	IGKJ4	22	-1	-1	25
1	0.0012106537530266344	TGTCAGGAGTATGGCACCAGACCATTCACTTTC	CQEYGTRPFTF	IGKV3-15	.	IGKJ3	11	-1	-1	23
1	0.0012106537530266344	TGTCAACGGAGTAACATTGCTCCGTTCACTTTT	CQRSNIAPFTF	IGKV1-39	.	IGKJ2	15	-1	-1	26
1	0.0012106537530266344	TGTCAACACTATGATGATCTCCCGTACACTTTT	CQHYDDLPYTF	IGKV1-33	.	IGKJ2	22	-1	-1	23
1	0.0012106537530266344	TGTCAACAGTATTATAGTTACCCTCGGACGTTC	CQQYYSYPRTF	IGKV1-8	.	IGKJ1	23	-1	-1	25
1	0.0012106537530266344	TGTCAACAGTATCATAGTTACCCCTCGACGTTC	CQQYHSYPSTF	IGKV1D-43	.	IGKJ1	25	-1	-1	26
1	0.0012106537530266344	TGTCAACAGTATGGTAGCTCACCATTCACTTTC	CQQYGSSPFTF	IGKV3-20	.	IGKJ3	22	-1	-1	23
1	0.0012106537530266344	TGTCAACAGTATGATAATCTCCCCCTCACTTTC	CQQYDNLPLTF	IGKV1-33	.	IGKJ4	22	-1	-1	24
1	0.0012106537530266344	TGTCAACAGTATGACAGTTTCCCGTACACTTTT	CQQYDSFPYTF	IGKV1-33	.	IGKJ2	13	-1	-1	23
1	0.0012106537530266344	TGTCAACAGTATAGTAGCTCACCTCGAACTTTT	CQQYSSSPRTF	IGKV3D-20	.	IGKJ2	24	-1	-1	27
1	0.0012106537530266344	TGTCAACAGTATAATAAGTACCCTATCCTCTTC	CQQYNKYPILF	IGKV1-13	.	IGKJ5	24	-1	-1	29
1	0.0012106537530266344	TGTCAACAGTATAACACCATTCCTCCTACTTTC	CQQYNTIPPTF	IGKV1-5	.	IGKJ4	13	-1	-1	27
1	0.0012106537530266344	TGTCAACAGCTTAATGGTTACCCTCTCACTTTC	CQQLNGYPLTF	IGKV1-9	.	IGKJ4	23	-1	-1	24
1	0.0012106537530266344	TGTCAACAGCTTAATAGTTACCCTCGAACTTTT	CQQLNSYPRTF	IGKV1D-13	.	IGKJ2	24	-1	-1	27
1	0.0012106537530266344	TGTCAACAGCTTAATAGTTACCCGTACACTTTC	CQQLNSYPYTF	IGKV1-9	.	IGKJ4	22	-1	-1	26
1	0.0012106537530266344	TGTCAACAGCTTAATAGTTACCCGATCACCTTC	CQQLNSYPITF	IGKV1-9	.	IGKJ5	22	-1	-1	22
1	0.0012106537530266344	TGTCAACAGCTTAATAGTCACCCTCTCACTTTC	CQQLNSHPLTF	IGKV1-9	.	IGKJ4	23	-1	-1	24
1	0.0012106537530266344	TGTCAACAGCGTGCCAGCTGGCCCTACACTTTT	CQQRASWPYTF	IGKV1-9	.	IGKJ2	9	-1	-1	24
1	0.0012106537530266344	TGTCAACAGGTTTCTAATTACCCCATCACCTTC	CQQVSNYPITF	IGKV1-13	.	IGKJ5	22	-1	-1	24
1	0.0012106537530266344	TGTCAACAGGTTAATTCTTACCCCCTCACCTTC	CQQVNSYPLTF	IGKV1-13	.	IGKJ5	22	-1	-1	25
1	0.0012106537530266344	TGTCAACAGGCTGACAGTTTCCCTCACACTTTT	CQQADSFPHTF	IGKV1-12	.	IGKJ2	23	-1	-1	25
1	0.0012106537530266344	TGTCAACAGGCTAACAGTTTCCCTCTCACCTTC	CQQANSFPLTF	IGKV1-12	.	IGKJ1	23	-1	-1	30
1	0.0012106537530266344	TGTCAACAGGCTAACAGTTTCCCCATCACCTTC	CQQANSFPITF	IGKV1-12	.	IGKJ5	22	-1	-1	24
1	0.0012106537530266344	TGTCAACAGGCTAACAGTTTCCCAATCACTTTC	CQQANSFPITF	IGKV1-12	.	IGKJ4	22	-1	-1	25
1	0.0012106537530266344	TGTCAACAGGGTTTTGTTACCCCCTGGACGTTC	CQQGFVTPWTF	IGKV1-39	.	IGKJ1	12	-1	-1	24
1	0.0012106537530266344	TGTCAACAGACTTATACTGCCCCGTGGACGTTC	CQQTYTAPWTF	IGKV1-39	.	IGKJ1	13	-1	-1	22
1	0.0012106537530266344	TGTCAACAGACTTACAGTCCCCCACTCACTTTC	CQQTYSPPLTF	IGKV1-39	.	IGKJ3	22	-1	-1	25
1	0.0012106537530266344	TGTCAACAGACTGACACTTTCCCGCGCACTTTT	CQQTDTFPRTF	IGKV1-12	.	IGKJ2	22	-1	-1	26
1	0.0012106537530266344	TGTCAACAGAGTTATGGTATCCCCTTCACTTTC	CQQSYGIPFTF	IGKV1-39	.	IGKJ3	13	-1	-1	24
1	0.0012106537530266344	TGTCAACAGAGTTACGGCTCCCCTCTAACGTTC	CQQSYGSPLTF	IGKV1D-39	.	IGKJ1	24	-1	-1	27
1	0.0012106537530266344	TGTCAACAGAGTTACATTACCCCGAGGACGTTC	CQQSYITPRTF	IGKV1-39	.	IGKJ1	26	-1	-1	25
1	0.0012106537530266344	TGTCAACAGAGTTACAGTCTTCCGTACACTTTT	CQQSYSLPYTF	IGKV1-39	.	IGKJ2	17	-1	-1	23
1	0.0012106537530266344	TGTCAACAGAGTTACAGTACCCCTTGGACGTTC	CQQSYSTPWTF	IGKV1-39	.	IGKJ1	23	-1	-1	24
1	0.0012106537530266344	TGTCAACAGAGTTACAGTACCCCGTGGACGTTC	CQQSYSTPWTF	IGKV1-39	.	IGKJ1	22	-1	-1	22
1	0.0012106537530266344	TGTCAACAGAGTTACAGGACCCCTCACACTTTT	CQQSYRTPHTF	IGKV1D-39	.	IGKJ2	24	-1	-1	25
1	0.0012106537530266344	TGTCAACAGAGTGACAGTACCCCTCGGACGTTC	CQQSDSTPRTF	IGKV1D-39	.	IGKJ1	24	-1	-1	25
1	0.0012106537530266344	TGTCAACAGAGTAACACTGTCCCTCTCACTTTC	CQQSNTVPLTF	IGKV1-39	.	IGKJ4	15	-1	-1	24
1	0.0012106537530266344	TGTCAACAATATTATTCTTATCCGTACACTTTT	CQQYYSYPYTF	IGKV4-1	.	IGKJ2	14	-1	-1	23
1	0.0012106537530266344	TGTCAACAATATTATGCTATTCCTCGGACGTTC	CQQYYAIPRTF	IGKV4-1	.	IGKJ1	27	-1	-1	25
1	0.0012106537530266344	TGTCAACAATATTATACTACTCCACTCTCTTTC	CQQYYTTPLSF	IGKV4-1	.	IGKJ4	22	-1	-1	24
1	0.0012106537530266344	TGTCAACAATATTATAGTACTCCGCTCACTTTC	CQQYYSTPLTF	IGKV4-1	.	IGKJ4	22	-1	-1	22
1	0.0012106537530266344	TGTCAACAATATGCCAACTCACCGCTCACTTTC	CQQYANSPLTF	IGKV3-20	.	IGKJ4	22	-1	-1	22
1	0.0012106537530266344	TGTCAACAATATAGTGACTGGCCCCTTACCTTC	CQQYSDWPLTF	IGKV3-15	.	IGKJ5	22	-1	-1	27
1	0.0012106537530266344	TGTCAACAATATAATAGTTACCCGCTCACTTTC	CQQYNSYPLTF	IGKV1-16	.	IGKJ4	22	-1	-1	22
1	0.0012106537530266344	TGTCAACAATACTACACTACTTCGTACACTTTT	CQQYYTTSYTF	IGKV4-1	.	IGKJ2	20	-1	-1	23
1	0.0012106537530266344	TGTCAACAACATTGTACTAGTCCATTCACTTTC	CQQHCTSPFTF	IGKV4-1	.	IGKJ3	22	-1	-1	23
1	0.0012106537530266344	TGTCAAGAGTATGACAGTTTCCCTTGGACATTC	CQEYDSFPWTF	IGKV1-27	.	IGKJ1	17	-1	-1	24
1	0.0012106537530266344	TGTCAAAGACATAACATTGCCCCTCCCACTTTC	CQRHNIAPPTF	IGKV1-27	.	IGKJ4	23	-1	-1	26
1	0.0012106537530266344	TGTCAAAACTATAACAGTGCCCCTCTCACTTTC	CQNYNSAPLTF	IGKV1-27	.	IGKJ4	23	-1	-1	24
1	0.0012106537530266344	TGTCAAAAGTATGACGGTGTCTTGTGGACGTTC	CQKYDGVLWTF	IGKV1-27	.	IGKJ1	18	-1	-1	23
1	0.0012106537530266344	TGTCAAAAGTATAACAGTCCCCCGCTCACTTTC	CQKYNSPPLTF	IGKV1-27	.	IGKJ3	22	-1	-1	25
1	0.0012106537530266344	TGTCAAAAGTATAACAGTGCCCCGTGGACGTTC	CQKYNSAPWTF	IGKV1-27	.	IGKJ1	22	-1	-1	22
1	0.0012106537530266344	TGTCAAAAGTATAACAGTGCCCCGCTCACTTTC	CQKYNSAPLTF	IGKV1-27	.	IGKJ4	22	-1	-1	22
1	0.0012106537530266344	TGTCAAAAGTATAACAGTGCCCCGATCACCTTC	CQKYNSAPITF	IGKV1-27	.	IGKJ5	22	-1	-1	22
1	0.0012106537530266344	TGTCAAAAATATAGCAGTGTCCCGTTCGCTTTC	CQKYSSVPFAF	IGKV1-27	.	IGKJ4	22	-1	-1	28
1	0.0012106537530266344	TGTATGCAAGGTACACACTGGCCTAGGACGTTC	CMQGTHWPRTF	IGKV2-30	.	IGKJ1	26	-1	-1	25
1	0.0012106537530266344	TGCTTGCAAGGTACACATTGGCCTAGAACTTTT	CLQGTHWPRTF	IGKV2-30	.	IGKJ2	25	-1	-1	27
1	0.0012106537530266344	TGCCACCGTTATAATAGTTATAGTGGGACGTTC	CHRYNSYSGTF	IGKV1-5	.	IGKJ1	20	-1	-1	25
1	0.0012106537530266344	TGCCAGCAGTATAATAGTTACCCTCTCACCTTC	CQQYNSYPLTF	IGKV1D-16	.	IGKJ5	24	-1	-1	25
1	0.0012106537530266344	TGCCAACGGTACAATGGTTACCCGCTCACTTTC	CQRYNGYPLTF	IGKV1-5	.	IGKJ4	19	-1	-1	22
1	0.0012106537530266344	TGCCAACATTACAATAGTTTTTTAAGGACGTTC	CQHYNSFLRTF	IGKV1-5	.	IGKJ1	18	-1	-1	25
1	0.0012106537530266344	TGCCAACAGTTTAACACCATTCCTCCCACTTTC	CQQFNTIPPTF	IGKV1-5	.	IGKJ4	13	-1	-1	26
1	0.0012106537530266344	TGCCAACAGTTCAATAGTTACCCGCTCACTTTC	CQQFNSYPLTF	IGKV1-16	.	IGKJ4	22	-1	-1	22
1	0.0012106537530266344	TGCCAACAGTATCAAACTTACCCCTGGACGTTC	CQQYQTYPWTF	IGKV1-5	.	IGKJ1	11	-1	-1	24
1	0.0012106537530266344	TGCCAACAGTATGAGAGTTACCCTTTCACTTTC	CQQYESYPFTF	IGKV1-16	.	IGKJ3	23	-1	-1	24
1	0.0012106537530266344	TGCCAACAGTATGAGAGTTACCCTTTCACCTTC	CQQYESYPFTF	IGKV1-16	.	IGKJ3	23	-1	-1	24
1	0.0012106537530266344	TGCCAACAGTATATTGGTTATCCTCTCACTTTC	CQQYIGYPLTF	IGKV1-5	.	IGKJ4	20	-1	-1	24
1	0.0012106537530266344	TGCCAACAGTATAATTCTTATCCTCTCACTTTC	CQQYNSYPLTF	IGKV1D-16	.	IGKJ4	24	-1	-1	24
1	0.0012106537530266344	TGCCAACAGTATAATAGTTATTCTAGGACGTTC	CQQYNSYSRTF	IGKV1-5	.	IGKJ1	25	-1	-1	25
1	0.0012106537530266344	TGCCAACAGTATAATAGTTACCCTTTCACTTTC	CQQYNSYPFTF	IGKV1-16	.	IGKJ3	23	-1	-1	24
1	0.0012106537530266344	TGCCAACAGTATAATAGTTACCCGTGGACGTTC	CQQYNSYPWTF	IGKV1-5	.	IGKJ1	19	-1	-1	22
1	0.0012106537530266344	TGCCAACAGTATAATAGTTACCCGTACACTTTT	CQQYNSYPYTF	IGKV1-16	.	IGKJ2	22	-1	-1	23
1	0.0012106537530266344	TGCCAACAGTATAATAGTTACCCGCTCACTTTC	CQQYNSYPLTF	IGKV1-16	.	IGKJ4	22	-1	-1	22
1	0.0012106537530266344	TGCCAACAGTATAAAACTTACCCGCTCACTTTC	CQQYKTYPLTF	IGKV1-16	.	IGKJ4	22	-1	-1	22
1	0.0012106537530266344	TGCCAACAATATTTGGCTTATCCAATCACTTTC	CQQYLAYPITF	IGKV1-5	.	IGKJ4	11	-1	-1	25
1	0.0012106537530266344	TGCCAACAATATCATTCTTATTCTCGGACGTTC	CQQYHSYSRTF	IGKV1-5	.	IGKJ1	23	-1	-1	25
1	0.0012106537530266344	TGCCAACAATATGATACTTATCCGTGGACGTTC	CQQYDTYPWTF	IGKV1-5	.	IGKJ1	20	-1	-1	22
1	0.0012106537530266344	TGCCAACAATATGATAGTTCTCCCTACACTTTT	CQQYDSSPYTF	IGKV1-5	.	IGKJ2	18	-1	-1	24
1	0.0012106537530266344	TGCCAACAATATGATAGTTACCCGGTCACTTTC	CQQYDSYPVTF	IGKV1-5	.	IGKJ4	19	-1	-1	25
1	0.0012106537530266344	TGCCAACAATATAATACTTATTCGTGGACGTTC	CQQYNTYSWTF	IGKV1-5	.	IGKJ1	22	-1	-1	22
1	0.0012106537530266344	TGCCAACAATATAATAGTTATTCGAAGACGTTC	CQQYNSYSKTF	IGKV1-5	.	IGKJ1	22	-1	-1	26
1	0.0012106537530266344	TGCCAACAACTTGATAGTTACCCATACACTTTT	CQQLDSYPYTF	IGKV1-9	.	IGKJ2	22	-1	-1	24
1	0.0012106537530266344	TGCGAGCAAGATACACACTGGCCGCCCACTTTT	CEQDTHWPPTF	IGKV2-30	.	IGKJ2	22	-1	-1	26
1	0.0012106537530266344	TGCATGCAGGCTCTATGGACCCCGTGGACGTTC	CMQALWTPWTF	IGKV2-28	.	IGKJ1	14	-1	-1	22
1	0.0012106537530266344	TGCATGCAGGCTCTACAAACTCCTTACACTCTT	CMQALQTPYTL	IGKV2-28	.	IGKJ2	23	-1	-1	24
1	0.0012106537530266344	TGCATGCAGGGTCTACAGACTCCTCTGACTTTC	CMQGLQTPLTF	IGKV2D-28	.	IGKJ4	24	-1	-1	27
1	0.0012106537530266344	TGCATGCAGGGTATACATCTTCCTCTCACTTTC	CMQGIHLPLTF	IGKV2D-29	.	IGKJ4	24	-1	-1	24
1	0.0012106537530266344	TGCATGCAGGGGACACAGTGGCCTCTCACTTTC	CMQGTQWPLTF	IGKV2D-30	.	IGKJ4	24	-1	-1	24
1	0.0012106537530266344	TGCATGCAGACTATAGAGGATCCTCAGACTTTC	CMQTIEDPQTF	IGKV2D-29	.	IGKJ4	24	-1	-1	27
1	0.0012106537530266344	TGCATGCAATTTACACACTGGCCTGGGGCTTTT	CMQFTHWPGAF	IGKV2-30	.	IGKJ2	23	-1	-1	28
1	0.0012106537530266344	TGCATGCAATCTCTGGATACTCCTCCGACTTTC	CMQSLDTPPTF	IGKV2D-28	.	IGKJ1	26	-1	-1	26
1	0.0012106537530266344	TGCATGCAATATAAAAGCTGGCCTCACACTTTT	CMQYKSWPHTF	IGKV2-30	.	IGKJ2	8	-1	-1	25
1	0.0012106537530266344	TGCATGCAACCTACACACTGGCCGTTTACTTTT	CMQPTHWPFTF	IGKV2-30	.	IGKJ2	22	-1	-1	27
1	0.0012106537530266344	TGCATGCAAGTTGCACACTGGCCGTGGACGTTC	CMQVAHWPWTF	IGKV2-30	.	IGKJ1	22	-1	-1	22
1	0.0012106537530266344	TGCATGCAAGTTACACACTGGCCGTTCACTTTT	CMQVTHWPFTF	IGKV2-30	.	IGKJ2	22	-1	-1	26
1	0.0012106537530266344	TGCATGCAAGCTCTACAGATTCCTCGCACTTTT	CMQALQIPRTF	IGKV2D-28	.	IGKJ2	24	-1	-1	26
1	0.0012106537530266344	TGCATGCAAGCTCTACAGACTCCCAAGACGTTC	CMQALQTPKTF	IGKV2-28	.	IGKJ1	22	-1	-1	26
1	0.0012106537530266344	TGCATGCAAGCTCTACAAACTCCTCCCGCTTTC	CMQALQTPPAF	IGKV2D-28	.	IGKJ4	25	-1	-1	28
1	0.0012106537530266344	TGCATGCAAGCTCTACAAACTCCTCCCACTTTC	CMQALQTPPTF	IGKV2D-28	.	IGKJ3	25	-1	-1	26
1	0.0012106537530266344	TGCATGCAAGCTCTACAAAGTCCCATCACCTTC	CMQALQSPITF	IGKV2-28	.	IGKJ5	22	-1	-1	24
1	0.0012106537530266344	TGCATGCAAGCTCTACAAAGTCCGTGCACTTTT	CMQALQSPCTF	IGKV2-28	.	IGKJ2	22	-1	-1	26
1	0.0012106537530266344	TGCATGCAAGCTGTAGCAACTCCTAATACTTAT	CMQAVATPNTY	IGKV2-28	.	IGKJ2	24	-1	-1	27
1	0.0012106537530266344	TGCATGCAAGCTACACACTGGCCTCTCACTTTC	CMQATHWPLTF	IGKV2D-30	.	IGKJ4	24	-1	-1	24
1	0.0012106537530266344	TGCATGCAAGCTACAAATTGGCCGTACACTTTT	CMQATNWPYTF	IGKV2-30	.	IGKJ2	22	-1	-1	23
1	0.0012106537530266344	TGCATGCAAGGTATACACCTTCCGCTCACTTTC	CMQGIHLPLTF	IGKV2-29	.	IGKJ4	22	-1	-1	22
1	0.0012106537530266344	TGCATGCAAGGTACACACTGGCCTCCGACGTTC	CMQGTHWPPTF	IGKV2D-30	.	IGKJ1	26	-1	-1	26
1	0.0012106537530266344	TGCATGCAAGGTACACACTGGCCTCGGACGTTC	CMQGTHWPRTF	IGKV2D-30	.	IGKJ1	24	-1	-1	25
1	0.0012106537530266344	TGCATGCAAGGTACACACTGGCCTCACACTGTT	CMQGTHWPHTV	IGKV2D-30	.	IGKJ2	24	-1	-1	25
1	0.0012106537530266344	TGCATGCAAGGTAGACACCTTCCTCTCACTTTC	CMQGRHLPLTF	IGKV2-29	.	IGKJ4	23	-1	-1	24
1	0.0012106537530266344	TGCATGCAAGGAATGCAAGTGGGATTTACTTTC	CMQGMQVGFTF	IGKV2-28	.	IGKJ3	9	-1	-1	23
1	0.0012106537530266344	TGCATGCAAACTCTACAAACTCCTTGGGCTTTT	CMQTLQTPWAF	IGKV2-28	.	IGKJ2	23	-1	-1	28
1	0.0012106537530266344	TGCATGCAAAGTACACAATTTCCGCACACTTTC	CMQSTQFPHTF	IGKV2D-29	.	IGKJ4	16	-1	-1	22
1	0.0012106537530266344	TGCACGCAAGCTACACAATTTCCGTACACTTTT	CTQATQFPYTF	IGKV2D-24	.	IGKJ2	22	-1	-1	23
1	0.0012106537530266344	TGCACGCAAGCTACAGAGTTACCGCTCACTTTC	CTQATELPLTF	IGKV2D-24	.	IGKJ4	14	-1	-1	22
1	0.0012106537530266344	TGTCAGCACTATGGTAGGTCACCCTCTTTC	CQHYGRSPSF	IGKV3-20	.	IGKJ4	22	-1	-1	25
1	0.0012106537530266344	TGTCAGCAGTTTGGTAGCTCGTACACTTTT	CQQFGSSYTF	IGKV3-20	.	IGKJ2	19	-1	-1	20
1	0.0012106537530266344	TGTCAGCAGTTTGGTAGCTCACCAAGTTTT	CQQFGSSPSF	IGKV3-20	.	IGKJ2	22	-1	-1	26
1	0.0012106537530266344	TGTCAGCAGTCTAATAACTGGCCCACCTTC	CQQSNNWPTF	IGKV3-15	.	IGKJ5	22	-1	-1	23
1	0.0012106537530266344	TGTCAGCAGTATGCTGCGTCACTCACTTTC	CQQYAASLTF	IGKV3-20	.	IGKJ3	12	-1	-1	22
1	0.0012106537530266344	TGTCAGCAGTATGCTAATTTACGGACGTTC	CQQYANLRTF	IGKV3-20	.	IGKJ1	12	-1	-1	22
1	0.0012106537530266344	TGTCAGCAGTATGATAAGTGGCCGACGTTC	CQQYDKWPTF	IGKV3-15	.	IGKJ1	22	-1	-1	23
1	0.0012106537530266344	TGTCAGCAGTATAATGACTGGCCGACATTC	CQQYNDWPTF	IGKV3-15	.	IGKJ1	22	-1	-1	23
1	0.0012106537530266344	TGTCAGCAGTATAATGACCGGTGGACGTTC	CQQYNDRWTF	IGKV3-15	.	IGKJ1	14	-1	-1	20
1	0.0012106537530266344	TGTCAGCAGCGTAGCAACTGGGTCACCTTC	CQQRSNWVTF	IGKV3-11	.	IGKJ5	20	-1	-1	22
1	0.0012106537530266344	TGTCAGCAGGGTTTCAGCCCCCTCACTTTC	CQQGFSPLTF	IGKV1-39	.	IGKJ4	16	-1	-1	21
1	0.0012106537530266344	TGTCAGCAGGATTATAACACGATCACCTTC	CQQDYNTITF	IGKV3-7	.	IGKJ5	17	-1	-1	19
1	0.0012106537530266344	TGTCAGCAATATTATAGTACTCCCTCCTTC	CQQYYSTPSF	IGKV4-1	.	IGKJ3	22	-1	-1	27
1	0.0012106537530266344	TGTCAGAAGCGTAGCGACTGGCCTTCTTTT	CQKRSDWPSF	IGKV3-11	.	IGKJ2	23	-1	-1	25
1	0.0012106537530266344	TGTCAACAATATGATCTCTGGTACACTTTT	CQQYDLWYTF	IGKV3-15	.	IGKJ2	11	-1	-1	20
1	0.0012106537530266344	TGTCAACAATATAATCATTATCGGACGTTC	CQQYNHYRTF	IGKV1-27	.	IGKJ1	13	-1	-1	22
1	0.0012106537530266344	TGCCAACAGTATTATGATCTCGTGACGTTC	CQQYYDLVTF	IGKV1-16	.	IGKJ1	11	-1	-1	23
1	0.0012106537530266344	TGCCAACAGTATTACAGTCTCGTGACGTTC	CQQYYSLVTF	IGKV1-5	.	IGKJ1	11	-1	-1	23
1	0.0012106537530266344	TGCCAACAGTATGATAGTTACAGGACGTTC	CQQYDSYRTF	IGKV1-5	.	IGKJ1	19	-1	-1	22
1	0.0012106537530266344	TGCCAACAGTATGATAATTATTGGACGTTC	CQQYDNYWTF	IGKV1-5	.	IGKJ1	21	-1	-1	21
1	0.0012106537530266344	TGCCAACAGTATAATCGTCTCCTGACGTTC	CQQYNRLLTF	IGKV1-5	.	IGKJ1	14	-1	-1	23
1	0.0012106537530266344	TGCCAACAGTATAATCGTGATTGGACGTTC	CQQYNRDWTF	IGKV1-5	.	IGKJ1	21	-1	-1	21
1	0.0012106537530266344	TGCATGCTAGGTATACACCTTCAGAGGTTC	CMLGIHLQRF	IGKV2-29	.	IGKJ1	21	-1	-1	26
1	0.0012106537530266344	TGCATGCAAGCTCTACAAGCATTCACTTTC	CMQALQAFTF	IGKV2-28	.	IGKJ3	17	-1	-1	20
1	0.0012106537530266344	TGCATGCAAGCTCTACAAACTTTCACCTTC	CMQALQTFTF	IGKV2-28	.	IGKJ5	20	-1	-1	22
1	0.0012106537530266344	TGCATGCAAGCTCTACAAACTCCGACGTTC	CMQALQTPTF	IGKV2-28	.	IGKJ1	22	-1	-1	23
1	0.0012106537530266344	TGCACGCAAGCTCTACAAACTTTCACTTTC	CTQALQTFTF	IGKV2-28	.	IGKJ3	20	-1	-1	21
1	0.0012106537530266344	TGTCAGCAGGGTAGCAGCTGGCGTTTC	CQQGSSWRF	IGKV3-11	.	IGKJ3	21	-1	-1	23
1	0.0012106537530266344	TGTCAGCAGGGTAACAGCTGGCTCTTC	CQQGNSWLF	IGKV3-11	.	IGKJ5	21	-1	-1	23
1	0.0012106537530266344	TGTCAGCACTCCTTCAGCGTCTTT	CQHSFSVF	IGKV1-39	.	IGKJ2	4	-1	-1	21
1	0.0012106537530266344	TGCCAAAAGTATAATGGTAACTTC	CQKYNGNF	IGKV1-5	.	IGKJ4	14	-1	-1	21
1	0.0012106537530266344	TGTCAACAATATAAGGCGCTC	CQQYKAL	IGKV1-35	.	IGKJ1	13	-1	-1	19
1	0.0012106537530266344	TATCAACAATATAAGGCGATC	YQQYKAI	IGKV1-5	.	IGKJ1	13	-1	-1	19
