# Supplementary material for: Biomarkers and Immune Repertoire Metrics Identified by Peripheral Blood Transcriptomic Sequencing Reveal the Pathogenesis of COVID-19
Source: Front Immunol. 2021 Aug 24;12:677025. doi: 10.3389/fimmu.2021.677025 (PMC8421539; doi:10.3389/fimmu.2021.677025)
Supplement: Supplementary file 1 [file DataSheet_1.zip › TCR_BCR/IGK/convert.20S039638A.clonotypes.IGK.txt]

count	freq	cdr3nt	cdr3aa	v	d	j	VEnd	DStart	DEnd	JStart
8	0.013050570962479609	TGTCAGCAGTATGGTAGCTCACCGTACACTTTT	CQQYGSSPYTF	IGKV3-20	.	IGKJ2	22	-1	-1	23
7	0.011419249592169658	TGTCAGCAGAGTCGTACTTCACCTCTCACTTTC	CQQSRTSPLTF	IGKV6-21	.	IGKJ4	23	-1	-1	24
6	0.009787928221859706	TGTCAGCAGACTTACATTGCCCCTCGGACTTTT	CQQTYIAPRTF	IGKV1D-39	.	IGKJ2	24	-1	-1	27
6	0.009787928221859706	TGCCAACAGTATAATAATTACCCGATCACCTTC	CQQYNNYPITF	IGKV1-16	.	IGKJ5	22	-1	-1	22
5	0.008156606851549755	TGTCAGCAATATTATAGTACTCCGTACACTTTT	CQQYYSTPYTF	IGKV4-1	.	IGKJ2	22	-1	-1	23
5	0.008156606851549755	TGTCAACAGATTAACAATTTCCCGCTCACCTTC	CQQINNFPLTF	IGKV1-12	.	IGKJ4	22	-1	-1	22
4	0.0065252854812398045	TGTCAGCAGTATGGTAGCTCACCTCCGAGGACGTTC	CQQYGSSPPRTF	IGKV3D-20	.	IGKJ1	26	-1	-1	28
4	0.0065252854812398045	TGTCAGCAGTATAATAAGTGGCCGTACACTTTT	CQQYNKWPYTF	IGKV3-15	.	IGKJ2	22	-1	-1	23
4	0.0065252854812398045	TGTCAGCAGAGTCGTACTTCACCTCTCAGTTTC	CQQSRTSPLSF	IGKV6-21	.	IGKJ4	23	-1	-1	24
4	0.0065252854812398045	TGTCAGCAATATTCTACTACTCCTCGGACTTTT	CQQYSTTPRTF	IGKV4-1	.	IGKJ2	27	-1	-1	27
4	0.0065252854812398045	TGTCAGCAATATTATGACTGGCCAAGGACGTTC	CQQYYDWPRTF	IGKV3-15	.	IGKJ1	26	-1	-1	25
4	0.0065252854812398045	TGTCAGCAATATGGTAGTTCCTTCTTCACTTTC	CQQYGSSFFTF	IGKV3-20	.	IGKJ3	16	-1	-1	24
4	0.0065252854812398045	TGTCAACAGTATGATAATTACCCCTTGACTTTC	CQQYDNYPLTF	IGKV1-33	.	IGKJ3	17	-1	-1	27
4	0.0065252854812398045	TGTCAACAGTATGATAATCTCCCGTACACTTTT	CQQYDNLPYTF	IGKV1-33	.	IGKJ2	22	-1	-1	23
4	0.0065252854812398045	TGTCAACAGAGTTACAATACCCCGTGGACGTTC	CQQSYNTPWTF	IGKV1-39	.	IGKJ1	22	-1	-1	22
4	0.0065252854812398045	TGTCAACAGAGTCACATTACCCCCCCCGATTTC	CQQSHITPPDF	IGKV1-39	.	IGKJ4	22	-1	-1	29
4	0.0065252854812398045	TGTCAACAATATGATAATCTGCCCCTCACCTTC	CQQYDNLPLTF	IGKV1-33	.	IGKJ5	19	-1	-1	25
4	0.0065252854812398045	TGTCAAAAGTATCACAGTGCCCCCGTCACCTTC	CQKYHSAPVTF	IGKV1-27	.	IGKJ5	22	-1	-1	25
4	0.0065252854812398045	TGCCAACAGTATAATAGTTACCCTCTCACTTTC	CQQYNSYPLTF	IGKV1D-16	.	IGKJ4	24	-1	-1	24
4	0.0065252854812398045	TGCATGCAAGGTACATCACTTCCCTGGACGTTC	CMQGTSLPWTF	IGKV2-30	.	IGKJ1	14	-1	-1	24
4	0.0065252854812398045	TGCATGCAAACTCTACAAACTCCGCTCACTTTC	CMQTLQTPLTF	IGKV2-28	.	IGKJ4	22	-1	-1	22
4	0.0065252854812398045	TGTCAACAGAGTTATAGTACCCGGACGTTC	CQQSYSTRTF	IGKV1-39	.	IGKJ1	21	-1	-1	22
4	0.0065252854812398045	TGCATGCAAGGTACACTCTCATACACTTTT	CMQGTLSYTF	IGKV2-30	.	IGKJ2	15	-1	-1	21
3	0.004893964110929853	TGTCAGCAGCACAATAACTGGCCTTCGTACACTTTT	CQQHNNWPSYTF	IGKV3-15	.	IGKJ2	23	-1	-1	26
3	0.004893964110929853	TGTCTCCAACATAATAGTTACCCGTGGACGTTC	CLQHNSYPWTF	IGKV1-17	.	IGKJ1	22	-1	-1	22
3	0.004893964110929853	TGTCATCAGAGTTACATTGTACCTCAGACGTTC	CHQSYIVPQTF	IGKV6D-21	.	IGKJ1	11	-1	-1	26
3	0.004893964110929853	TGTCATCAGAGTGCTACTTTACCGCTCACTTTC	CHQSATLPLTF	IGKV6-21	.	IGKJ4	22	-1	-1	22
3	0.004893964110929853	TGTCACCAATATTATAGTCCTCCATACACTTTT	CHQYYSPPYTF	IGKV4-1	.	IGKJ2	22	-1	-1	24
3	0.004893964110929853	TGTCACCAACATTATAGTGGTCCATTCACTTTC	CHQHYSGPFTF	IGKV4-1	.	IGKJ3	17	-1	-1	23
3	0.004893964110929853	TGTCAGAGGTATGGTAGCTCACCTCCCACTTTC	CQRYGSSPPTF	IGKV3D-20	.	IGKJ4	25	-1	-1	26
3	0.004893964110929853	TGTCAACAGCTTAATCGTTACCCGATCACCTTC	CQQLNRYPITF	IGKV1-9	.	IGKJ5	22	-1	-1	22
3	0.004893964110929853	TGTCAACAGCATAATAGTTACCCTCTCACTTTC	CQQHNSYPLTF	IGKV1D-17	.	IGKJ4	24	-1	-1	24
3	0.004893964110929853	TGTCAACAGGCTAACAGTTTCCCGTACACTTTT	CQQANSFPYTF	IGKV1-12	.	IGKJ2	22	-1	-1	23
3	0.004893964110929853	TGTCAACAGGCTAACAGTTTCCCGATCACCTTC	CQQANSFPITF	IGKV1-12	.	IGKJ5	22	-1	-1	22
3	0.004893964110929853	TGTCAACAGACTTATAGTTCTGTGGTCACCTTC	CQQTYSSVVTF	IGKV1-39	.	IGKJ5	17	-1	-1	25
3	0.004893964110929853	TGTCAACAGAGTTACAGTATGCCGCTCACTTTC	CQQSYSMPLTF	IGKV1-39	.	IGKJ4	18	-1	-1	22
3	0.004893964110929853	TGTCAACAGAGTTACAGTACCCCTCTCACTTTC	CQQSYSTPLTF	IGKV1D-39	.	IGKJ4	24	-1	-1	24
3	0.004893964110929853	TGTCAACAATATAATGATTATTCGTACACTTTT	CQQYNDYSYTF	IGKV1-5	.	IGKJ2	22	-1	-1	23
3	0.004893964110929853	TGCCTGCAAGCTCTACAAATTCCGTACACTTTT	CLQALQIPYTF	IGKV2-28	.	IGKJ2	22	-1	-1	23
3	0.004893964110929853	TGCCAATATTGGCAAAATTTCTGGTGGACGTTC	CQYWQNFWWTF	IGKV1-5	.	IGKJ1	5	-1	-1	23
3	0.004893964110929853	TGCCAACGGTATAATACTAATTCTCGGACGTTC	CQRYNTNSRTF	IGKV1-5	.	IGKJ1	23	-1	-1	25
3	0.004893964110929853	TGCGCGCAAGCTACACTATTTCCGTACACTTTT	CAQATLFPYTF	IGKV2D-24	.	IGKJ2	22	-1	-1	23
3	0.004893964110929853	TGCATGCAAGCTCTGCAAAGTCCTCAGACTCTT	CMQALQSPQTL	IGKV2D-28	.	IGKJ2	24	-1	-1	27
3	0.004893964110929853	TGCATGCAAGCTCTACAAACTCCCTGGACGTTC	CMQALQTPWTF	IGKV2-28	.	IGKJ1	22	-1	-1	24
3	0.004893964110929853	TGCATGCAAGGTACATCCCTTCCCTGGACGTTC	CMQGTSLPWTF	IGKV2-30	.	IGKJ1	14	-1	-1	24
3	0.004893964110929853	TGCATGCAAGGCACATCCCTTCCGTACACTTTT	CMQGTSLPYTF	IGKV2D-29	.	IGKJ2	8	-1	-1	23
3	0.004893964110929853	TGTCAGCTATATGGTAGTTCACCTTCTTTC	CQLYGSSPSF	IGKV3-20	.	IGKJ4	23	-1	-1	25
3	0.004893964110929853	TGTCAGCAGCGTAGCAATTTGATCACCTTC	CQQRSNLITF	IGKV3-11	.	IGKJ5	16	-1	-1	20
3	0.004893964110929853	TGCATGCAAGCTCTACAAACTATCACCTTC	CMQALQTITF	IGKV2-28	.	IGKJ5	20	-1	-1	21
2	0.0032626427406199023	TGTCAGCAGTATCATTACTGGCCTCCTATGTACACTTTT	CQQYHYWPPMYTF	IGKV3D-15	.	IGKJ2	25	-1	-1	27
2	0.0032626427406199023	TGTCAACAGTATCATAATCTCCCTCCTATGTACACTTTT	CQQYHNLPPMYTF	IGKV1D-33	.	IGKJ2	25	-1	-1	27
2	0.0032626427406199023	TGTCAGCACTACTCTAGTACTCTCCCATTTACTTTC	CQHYSSTLPFTF	IGKV4-1	.	IGKJ3	21	-1	-1	26
2	0.0032626427406199023	TGTCAGCAGTATGGTGGCTCACCTCCCAGGACGTTC	CQQYGGSPPRTF	IGKV3D-20	.	IGKJ1	25	-1	-1	28
2	0.0032626427406199023	TGTCAGCAGTATGGTAGCTCACCACCGCTCACTTTC	CQQYGSSPPLTF	IGKV3D-20	.	IGKJ4	26	-1	-1	25
2	0.0032626427406199023	TGTCAGCAGTATAATAACTGGACTCCGCTCACTTTC	CQQYNNWTPLTF	IGKV3-15	.	IGKJ4	20	-1	-1	25
2	0.0032626427406199023	TGTCAACAGAGTTACAGTACCCCTCCGTACACTTTT	CQQSYSTPPYTF	IGKV1D-39	.	IGKJ2	26	-1	-1	26
2	0.0032626427406199023	TGCCAACACTATGATGATTATTCCCTGTGGACATTC	CQHYDDYSLWTF	IGKV1-5	.	IGKJ1	22	-1	-1	26
2	0.0032626427406199023	TGTCTCCAATATCATACTACTCCTCGGACGTTC	CLQYHTTPRTF	IGKV4-1	.	IGKJ1	27	-1	-1	25
2	0.0032626427406199023	TGTCTACAGCATAATAGTTACCCCTTCACTTTC	CLQHNSYPFTF	IGKV1-17	.	IGKJ3	22	-1	-1	24
2	0.0032626427406199023	TGTCTACAGCATAATAGTTACCCGTGGACGTTC	CLQHNSYPWTF	IGKV1-17	.	IGKJ1	22	-1	-1	22
2	0.0032626427406199023	TGTCTACAAGATTACATTGTCCCGTCCACTTTC	CLQDYIVPSTF	IGKV1-6	.	IGKJ4	15	-1	-1	26
2	0.0032626427406199023	TGTCACCAGTCTGAAGGCTTACCGTGGACGTTC	CHQSEGLPWTF	IGKV3-20	.	IGKJ1	9	-1	-1	22
2	0.0032626427406199023	TGTCAGCAGTATTATAGTGTTCCTCGGACATTC	CQQYYSVPRTF	IGKV4-1	.	IGKJ1	27	-1	-1	25
2	0.0032626427406199023	TGTCAGCAGTATGGTGAGTCACCGTACATTTTT	CQQYGESPYIF	IGKV3-20	.	IGKJ2	14	-1	-1	23
2	0.0032626427406199023	TGTCAGCAGTATGGTACCTCACCGTACACTTTT	CQQYGTSPYTF	IGKV3-20	.	IGKJ2	22	-1	-1	23
2	0.0032626427406199023	TGTCAGCAGTATGGTAGCTCACCGCTCACTTTC	CQQYGSSPLTF	IGKV3-20	.	IGKJ4	22	-1	-1	22
2	0.0032626427406199023	TGTCAGCAGTATAGTACCTCACCTCTCACTTTC	CQQYSTSPLTF	IGKV3D-20	.	IGKJ4	24	-1	-1	24
2	0.0032626427406199023	TGTCAGCAGTATAATAGCTGGCCTCGAACGTTC	CQQYNSWPRTF	IGKV3-15	.	IGKJ1	23	-1	-1	27
2	0.0032626427406199023	TGTCAGCAGTATAATAACTGGCCTCGGACTTTT	CQQYNNWPRTF	IGKV3-15	.	IGKJ2	23	-1	-1	27
2	0.0032626427406199023	TGTCAGCAGTATAATAACTGGCCTCGGACGTTC	CQQYNNWPRTF	IGKV3-15	.	IGKJ1	23	-1	-1	25
2	0.0032626427406199023	TGTCAGCAGCGGAGCCAGTGGCCTAGGACGTTC	CQQRSQWPRTF	IGKV3-11	.	IGKJ1	26	-1	-1	25
2	0.0032626427406199023	TGTCAGCAGAGTTACACTACCCCTCGAACTTTT	CQQSYTTPRTF	IGKV1D-39	.	IGKJ2	24	-1	-1	27
2	0.0032626427406199023	TGTCAGCAATATTCTAGTGGTCCCATAACTTTC	CQQYSSGPITF	IGKV4-1	.	IGKJ4	17	-1	-1	27
2	0.0032626427406199023	TGTCAGCAATATTATAGTACTCCTCTCACTTTC	CQQYYSTPLTF	IGKV4-1	.	IGKJ4	23	-1	-1	24
2	0.0032626427406199023	TGTCAGCAATATACTACGTCATCGTACACTTTT	CQQYTTSSYTF	IGKV3-20	.	IGKJ2	11	-1	-1	23
2	0.0032626427406199023	TGTCAGGCGAGCTTGAATGCCCTCTATACTTTT	CQASLNALYTF	IGKV1-39	.	IGKJ2	4	-1	-1	27
2	0.0032626427406199023	TGTCAACAGTGTGTTAATCTGCCGTACACCTTT	CQQCVNLPYTF	IGKV1-33	.	IGKJ2	19	-1	-1	23
2	0.0032626427406199023	TGTCAACAGTATTATGATTATCCGCTCGTTTTC	CQQYYDYPLVF	IGKV1-8	.	IGKJ4	14	-1	-1	22
2	0.0032626427406199023	TGTCAACAGTATGATTATCCCCCGCACACTTTC	CQQYDYPPHTF	IGKV1-33	.	IGKJ4	22	-1	-1	22
2	0.0032626427406199023	TGTCAACAGTATGATAATCTTCCCCGAACTTTC	CQQYDNLPRTF	IGKV1-33	.	IGKJ1	19	-1	-1	30
2	0.0032626427406199023	TGTCAACAGTATGATAATCTCCCGCTCACTTTC	CQQYDNLPLTF	IGKV1-33	.	IGKJ4	22	-1	-1	22
2	0.0032626427406199023	TGTCAACAGTATAATAGTTTTTCTCGTACGTTC	CQQYNSFSRTF	IGKV1-5	.	IGKJ1	23	-1	-1	27
2	0.0032626427406199023	TGTCAACAGGCCTCCACGTTCCCCTTCTCCTTC	CQQASTFPFSF	IGKV1-13	.	IGKJ4	8	-1	-1	30
2	0.0032626427406199023	TGTCAACAGGGTTACTATAGTCCACACACTTTT	CQQGYYSPHTF	IGKV1-39	.	IGKJ2	14	-1	-1	25
2	0.0032626427406199023	TGTCAACAGATTAACACTTTCCCGCTCACTTTC	CQQINTFPLTF	IGKV1-12	.	IGKJ4	22	-1	-1	22
2	0.0032626427406199023	TGTCAACAGAGTTTCAGTATCCCCTACACTTTT	CQQSFSIPYTF	IGKV1-39	.	IGKJ2	25	-1	-1	24
2	0.0032626427406199023	TGTCAACAGAGTTCCTCTACCCCATTCACTTTC	CQQSSSTPFTF	IGKV1-39	.	IGKJ3	22	-1	-1	23
2	0.0032626427406199023	TGTCAACAGAGTTCCACTGCCCCATTCACTTTC	CQQSSTAPFTF	IGKV1-39	.	IGKJ3	22	-1	-1	23
2	0.0032626427406199023	TGTCAACAGAGTTACACTACCCCTTTCACTTTC	CQQSYTTPFTF	IGKV1-39	.	IGKJ3	23	-1	-1	24
2	0.0032626427406199023	TGTCAACAGAGTTACACTACCCCGTGGACGTTC	CQQSYTTPWTF	IGKV1-39	.	IGKJ1	22	-1	-1	22
2	0.0032626427406199023	TGTCAACAGAGTTACAGTACCCCGTGGACGTTC	CQQSYSTPWTF	IGKV1-39	.	IGKJ1	22	-1	-1	22
2	0.0032626427406199023	TGTCAACAGAGTTACAGTACCCCGTACACTTTT	CQQSYSTPYTF	IGKV1-39	.	IGKJ2	22	-1	-1	23
2	0.0032626427406199023	TGTCAACAGAGTTACAGTAGCCCGTATACTTTT	CQQSYSSPYTF	IGKV1-39	.	IGKJ2	22	-1	-1	23
2	0.0032626427406199023	TGTCAACAATATTACAGTCTTCCATACACATTT	CQQYYSLPYTF	IGKV4-1	.	IGKJ2	17	-1	-1	24
2	0.0032626427406199023	TGTCAACAATATGATAATCTCCCTCTAACTTTC	CQQYDNLPLTF	IGKV1D-33	.	IGKJ4	24	-1	-1	27
2	0.0032626427406199023	TGTCAACAATATGACAGTCCCCAGATCACTTTC	CQQYDSPQITF	IGKV1-27	.	IGKJ4	21	-1	-1	25
2	0.0032626427406199023	TGTCAACAACTTAAAAGTTACCCGCTCACTTTC	CQQLKSYPLTF	IGKV1-9	.	IGKJ4	22	-1	-1	22
2	0.0032626427406199023	TGTCAAGAGAGTTACAGTAACCCGTGGACGTTC	CQESYSNPWTF	IGKV1-39	.	IGKJ1	22	-1	-1	22
2	0.0032626427406199023	TGCCAGCACTATGGCAGTCCACCTCGACCGTTC	CQHYGSPPRPF	IGKV3D-20	.	IGKJ1	24	-1	-1	16
2	0.0032626427406199023	TGCCAACGGTATAACACTAATTCTCGGACGTTC	CQRYNTNSRTF	IGKV1-5	.	IGKJ1	23	-1	-1	25
2	0.0032626427406199023	TGCCAACACTATAGTACTTATTCTCGGACTTTT	CQHYSTYSRTF	IGKV1-5	.	IGKJ2	23	-1	-1	27
2	0.0032626427406199023	TGCCAACAGTTTAATAGTTACCCCCTCACTTTC	CQQFNSYPLTF	IGKV1-5	.	IGKJ4	19	-1	-1	24
2	0.0032626427406199023	TGCCAACAGTATAATGGTTTTTCTAAGACGTTC	CQQYNGFSKTF	IGKV1-5	.	IGKJ1	24	-1	-1	26
2	0.0032626427406199023	TGCCAACAGTATAATAGTTATTCTCGGACGTTC	CQQYNSYSRTF	IGKV1-5	.	IGKJ1	23	-1	-1	25
2	0.0032626427406199023	TGCCAACAGTATAATAGTTATCCGTGGACGTTC	CQQYNSYPWTF	IGKV1-5	.	IGKJ1	20	-1	-1	22
2	0.0032626427406199023	TGCCAACAGTATAATAGTTACCCGCTCACTTTC	CQQYNSYPLTF	IGKV1-16	.	IGKJ4	22	-1	-1	22
2	0.0032626427406199023	TGCCAACAATATCATAGTTATCCGTGGACGTTC	CQQYHSYPWTF	IGKV1-5	.	IGKJ1	20	-1	-1	22
2	0.0032626427406199023	TGCCAACAATATAATACTTACCCGTACACTTTT	CQQYNTYPYTF	IGKV1-16	.	IGKJ2	22	-1	-1	23
2	0.0032626427406199023	TGCATGCAGAGTTTAAAGCCCCCGTACACTTTT	CMQSLKPPYTF	IGKV2D-29	.	IGKJ2	18	-1	-1	23
2	0.0032626427406199023	TGCATGCAAGCTCTACAAACTCCCCTCACTTTC	CMQALQTPLTF	IGKV2-28	.	IGKJ4	22	-1	-1	24
2	0.0032626427406199023	TGCATGCAAGCTCTACAAACTCCGTGGACGTTC	CMQALQTPWTF	IGKV2-28	.	IGKJ1	22	-1	-1	22
2	0.0032626427406199023	TGCATGCAAGCTCAACAAACTCCGATCACGTTC	CMQAQQTPITF	IGKV2-28	.	IGKJ5	22	-1	-1	22
2	0.0032626427406199023	TGCATGCAAGCTACACACTGGCCTGCGACGTTC	CMQATHWPATF	IGKV2-30	.	IGKJ1	23	-1	-1	26
2	0.0032626427406199023	TGCATGCAAGGTTTACACCTTCCTCTCACCTTC	CMQGLHLPLTF	IGKV2-29	.	IGKJ4	23	-1	-1	24
2	0.0032626427406199023	TGCATGCAAGGTATACAGTGGCCGATCACCTTC	CMQGIQWPITF	IGKV2-30	.	IGKJ5	22	-1	-1	22
2	0.0032626427406199023	TGCATGCAAACTATACAGCTTCCTCGGACGTTC	CMQTIQLPRTF	IGKV2D-29	.	IGKJ1	24	-1	-1	25
2	0.0032626427406199023	TGCATGCAAAGTATACAGCTTCCTCGGACGTTC	CMQSIQLPRTF	IGKV2D-29	.	IGKJ1	24	-1	-1	25
2	0.0032626427406199023	TGCATGCAAAGTACACAGCTTCCTTTCACTTTT	CMQSTQLPFTF	IGKV2D-29	.	IGKJ2	23	-1	-1	26
2	0.0032626427406199023	TGCACGCAAGCTACACAATTTCCGTGGACGTTC	CTQATQFPWTF	IGKV2D-24	.	IGKJ1	22	-1	-1	22
2	0.0032626427406199023	TGTCAGCAGTATGGTAGCTCACCTTTTTTC	CQQYGSSPFF	IGKV3-20	.	IGKJ3	23	-1	-1	26
2	0.0032626427406199023	TGTCAGCAGTATGGTAGATCACTCACTTTC	CQQYGRSLTF	IGKV3-20	.	IGKJ4	21	-1	-1	21
2	0.0032626427406199023	TGTCAGCAGTATAATAACTGGCCTTCTTTT	CQQYNNWPSF	IGKV3-15	.	IGKJ2	23	-1	-1	25
2	0.0032626427406199023	TGTCAGCAGTACGCTGCTACTCGGACGTTC	CQQYAATRTF	IGKV3-20	.	IGKJ1	10	-1	-1	22
2	0.0032626427406199023	TGTCAGCAGCGTACCTCCTGGCCCACTTTC	CQQRTSWPTF	IGKV3-11	.	IGKJ4	22	-1	-1	23
2	0.0032626427406199023	TGTCAGCAATATTATAGTACGCCCACCTTC	CQQYYSTPTF	IGKV4-1	.	IGKJ5	19	-1	-1	23
2	0.0032626427406199023	TGCATGCAGAGTCTCACCTATCCTCTTTTC	CMQSLTYPLF	IGKV2-28	.	IGKJ3	7	-1	-1	26
1	0.0016313213703099511	TGTCACCAATATTATACTAGTCCTCAGGGCCTCACTTTC	CHQYYTSPQGLTF	IGKV4-1	.	IGKJ4	23	-1	-1	30
1	0.0016313213703099511	TGTCAGCTGTATGGGAGGTCACCTCAGGCGTACACTTTT	CQLYGRSPQAYTF	IGKV3D-20	.	IGKJ2	24	-1	-1	29
1	0.0016313213703099511	TGTCAGCAGTATGGTAGTTCATTTCGGGGGCTCACTTTC	CQQYGSSFRGLTF	IGKV3-20	.	IGKJ4	20	-1	-1	29
1	0.0016313213703099511	TGTCAGCAGTATGGTAGCTCACCTCCCATGTACACTTTT	CQQYGSSPPMYTF	IGKV3D-20	.	IGKJ2	25	-1	-1	26
1	0.0016313213703099511	TGTCAGCAGCGTAGCAACTGGCCTCCGGCATTCACTTTC	CQQRSNWPPAFTF	IGKV3D-11	.	IGKJ3	27	-1	-1	29
1	0.0016313213703099511	TGTCAGCAATTTAGTACCTCACCTCCGAGCCACACTTTT	CQQFSTSPPSHTF	IGKV3D-20	.	IGKJ2	26	-1	-1	31
1	0.0016313213703099511	TGTCAACACTTTGATAATTATTATAAGTCCTATACTTTT	CQHFDNYYKSYTF	IGKV1-5	.	IGKJ2	21	-1	-1	33
1	0.0016313213703099511	TGTCAACAGAGTTACAGTTCCCCTCCGGAGTTCACTTTT	CQQSYSSPPEFTF	IGKV1D-39	.	IGKJ2	29	-1	-1	32
1	0.0016313213703099511	TGCCAGGAGTATAATAATTGGCCCCGGGGGCGGACGTTC	CQEYNNWPRGRTF	IGKV3D-15	.	IGKJ1	30	-1	-1	31
1	0.0016313213703099511	TGCATGCAAGCTCTACAAACTCCTCCGGGGTACACTTTT	CMQALQTPPGYTF	IGKV2D-28	.	IGKJ2	27	-1	-1	29
1	0.0016313213703099511	TGTCTGCAGTCTGGTATCTCACCTCCGCACACTTTC	CLQSGISPPHTF	IGKV3D-20	.	IGKJ4	26	-1	-1	25
1	0.0016313213703099511	TGTCAGCACTATGGTAGCTCACCTCCGATCACTTTC	CQHYGSSPPITF	IGKV3D-20	.	IGKJ3	26	-1	-1	28
1	0.0016313213703099511	TGTCAGCACTATGATAACGTCCCTATGTTCACTTTC	CQHYDNVPMFTF	IGKV1-33	.	IGKJ3	24	-1	-1	27
1	0.0016313213703099511	TGTCAGCACTATACCAGCACTTTGCCATTCACTTTC	CQHYTSTLPFTF	IGKV4-1	.	IGKJ3	11	-1	-1	26
1	0.0016313213703099511	TGTCAGCACTATAGTAACTGGCCTTTGTATACCTTT	CQHYSNWPLYTF	IGKV3-15	.	IGKJ2	23	-1	-1	25
1	0.0016313213703099511	TGTCAGCAGTATGGTAGCTCACCTTTATTCACTTTC	CQQYGSSPLFTF	IGKV3-20	.	IGKJ3	23	-1	-1	25
1	0.0016313213703099511	TGTCAGCAGTATGGTAGCTCACCTCTTATCACCTTC	CQQYGSSPLITF	IGKV3D-20	.	IGKJ5	24	-1	-1	27
1	0.0016313213703099511	TGTCAGCAGTATGGTAGCTCACCTCCATTCACTTTC	CQQYGSSPPFTF	IGKV3D-20	.	IGKJ3	25	-1	-1	26
1	0.0016313213703099511	TGTCAGCAGTATGGTAGCTCACCTCGGTACACTTTT	CQQYGSSPRYTF	IGKV3D-20	.	IGKJ2	24	-1	-1	26
1	0.0016313213703099511	TGTCAGCAGTATGGTAGCTCACCTCAGTACACTTTT	CQQYGSSPQYTF	IGKV3D-20	.	IGKJ2	24	-1	-1	26
1	0.0016313213703099511	TGTCAGCAGTATGGTAGCTCACCAGGGTACACTTTT	CQQYGSSPGYTF	IGKV3-20	.	IGKJ2	22	-1	-1	26
1	0.0016313213703099511	TGTCAGCAGTATGGTAATTCACCTCTGTACACTTTT	CQQYGNSPLYTF	IGKV3D-20	.	IGKJ2	24	-1	-1	25
1	0.0016313213703099511	TGTCAGCAGTATGGGAGTTCACCTCCGGGCACTTTT	CQQYGSSPPGTF	IGKV3D-20	.	IGKJ2	27	-1	-1	29
1	0.0016313213703099511	TGTCAGCAGTATGATAACTGGCCTCGAAATACTTTT	CQQYDNWPRNTF	IGKV3D-15	.	IGKJ2	24	-1	-1	30
1	0.0016313213703099511	TGTCAGCAGTATAATAACTGGCCTCCGTACACTTTT	CQQYNNWPPYTF	IGKV3D-15	.	IGKJ2	26	-1	-1	26
1	0.0016313213703099511	TGTCAGCAGTATAATAAGTGGCCTCCGATCACCTTC	CQQYNKWPPITF	IGKV3D-15	.	IGKJ5	26	-1	-1	25
1	0.0016313213703099511	TGTCAGCAGTATAACAACTGGTCTCCGCTCACTTTC	CQQYNNWSPLTF	IGKV3-15	.	IGKJ4	20	-1	-1	25
1	0.0016313213703099511	TGTCAGCAGCGTAGCAACTGGCCGCCGTACACTTTT	CQQRSNWPPYTF	IGKV3-11	.	IGKJ2	22	-1	-1	26
1	0.0016313213703099511	TGTCAGCAGCGTAAGAACTGGCCTCCCTACACTTTT	CQQRKNWPPYTF	IGKV3-11	.	IGKJ2	23	-1	-1	27
1	0.0016313213703099511	TGTCAGCAATATTATAACACTCCCTTTTTCACTTTC	CQQYYNTPFFTF	IGKV4-1	.	IGKJ3	22	-1	-1	27
1	0.0016313213703099511	TGTCAGCAATATGACAACTGGCCTCCGTGGACGTTC	CQQYDNWPPWTF	IGKV3D-15	.	IGKJ1	26	-1	-1	25
1	0.0016313213703099511	TGTCAACAGAGTTACAGTTCTCCCTTGTACACTTTT	CQQSYSSPLYTF	IGKV1-39	.	IGKJ2	17	-1	-1	25
1	0.0016313213703099511	TGTCAACAGAGTTACAGTACCCCCCCGCTCACTTTC	CQQSYSTPPLTF	IGKV1D-39	.	IGKJ4	26	-1	-1	25
1	0.0016313213703099511	TGTCAACAATATAATAACTGGCCTCCGAGGACGTTC	CQQYNNWPPRTF	IGKV3D-15	.	IGKJ1	26	-1	-1	28
1	0.0016313213703099511	TGCCAACATTATGGTCCCTCACCTCCGTGGACGTTC	CQHYGPSPPWTF	IGKV1D-16	.	IGKJ1	11	-1	-1	25
1	0.0016313213703099511	TGCCAACATTATGGTCCCTCACCTCCGTGGACGTTC	CQHYGPSPPWTF	IGKV3D-20	.	IGKJ1	26	-1	-1	25
1	0.0016313213703099511	TGCCAACAGTATAATAGTTATTTTTCGTACACTTTT	CQQYNSYFSYTF	IGKV1-5	.	IGKJ2	21	-1	-1	26
1	0.0016313213703099511	TGCCAACAGTATAATAGTTATTCCCCGTGGACGTTC	CQQYNSYSPWTF	IGKV1-5	.	IGKJ1	22	-1	-1	21
1	0.0016313213703099511	TGCGTGCAAGGTACACAATGGCCTCCGCTCACGTTC	CVQGTQWPPLTF	IGKV2D-30	.	IGKJ4	26	-1	-1	25
1	0.0016313213703099511	TGCATGCAAGCTCTACACACTCTTATGTACACTTTT	CMQALHTLMYTF	IGKV2-28	.	IGKJ2	21	-1	-1	24
1	0.0016313213703099511	TGCATGCAAGCTCTACAAACTCCTCCGTGGACGTTC	CMQALQTPPWTF	IGKV2D-28	.	IGKJ1	26	-1	-1	25
1	0.0016313213703099511	TGCATGCAAGCTACACAGTACTTAATGAGGACTTTT	CMQATQYLMRTF	IGKV2-18	.	IGKJ2	18	-1	-1	30
1	0.0016313213703099511	TGCATGCAAGGTATCCACCTTGTTTCGTGGACGTTC	CMQGIHLVSWTF	IGKV2-30	.	IGKJ1	12	-1	-1	25
1	0.0016313213703099511	TGCATGCAAGGTACACACTGGCCTCCGCTCACTTTC	CMQGTHWPPLTF	IGKV2D-30	.	IGKJ4	26	-1	-1	25
1	0.0016313213703099511	TGCATGCAAGGTACACACTGGCCTCCGATCACCTTC	CMQGTHWPPITF	IGKV2D-30	.	IGKJ5	26	-1	-1	25
1	0.0016313213703099511	TGCATGCAAGGTACACACTGGCCCGAGATCACCTTC	CMQGTHWPEITF	IGKV2-30	.	IGKJ5	22	-1	-1	26
1	0.0016313213703099511	TGCATGCAAGGTACACACCTTCCCCCCCTCACTTTC	CMQGTHLPPLTF	IGKV2-29	.	IGKJ4	22	-1	-1	27
1	0.0016313213703099511	TGCATGCAAACTCTTAAGCCTCCTCTATTCACTTTC	CMQTLKPPLFTF	IGKV2-28	.	IGKJ3	13	-1	-1	25
1	0.0016313213703099511	TGTCTTCAACGTAGCGACTGGCCGATGACCTTC	CLQRSDWPMTF	IGKV3-11	.	IGKJ5	22	-1	-1	22
1	0.0016313213703099511	TGTCTGCAGCACAATGGTCTCCCGTACACTTTT	CLQHNGLPYTF	IGKV1-17	.	IGKJ2	14	-1	-1	23
1	0.0016313213703099511	TGTCTACAGTATGATAGTCTCCCGCTCACTTTC	CLQYDSLPLTF	IGKV1-33	.	IGKJ4	22	-1	-1	22
1	0.0016313213703099511	TGTCTACAGCGGAGCAACTGGCCCTTGACCTTC	CLQRSNWPLTF	IGKV3-11	.	IGKJ5	22	-1	-1	27
1	0.0016313213703099511	TGTCTACAGAGTTACAGTGTCCCCCTCACTTTC	CLQSYSVPLTF	IGKV1-39	.	IGKJ4	17	-1	-1	24
1	0.0016313213703099511	TGTCTACAAGATTACAGTTACCCATACACTTTT	CLQDYSYPYTF	IGKV1-6	.	IGKJ2	22	-1	-1	24
1	0.0016313213703099511	TGTCTACAAGATTACAATTACCCGTACACTTTT	CLQDYNYPYTF	IGKV1-6	.	IGKJ2	22	-1	-1	23
1	0.0016313213703099511	TGTCTACAAAATTACAATCACCCTCTAACTTTT	CLQNYNHPLTF	IGKV1-6	.	IGKJ2	23	-1	-1	27
1	0.0016313213703099511	TGTCATCAGAGTAGTAGTTTACCGCTCACTTTC	CHQSSSLPLTF	IGKV6-21	.	IGKJ4	22	-1	-1	22
1	0.0016313213703099511	TGTCATCAGAGTAGTAGTCCACCACACACTTTT	CHQSSSPPHTF	IGKV6-21	.	IGKJ2	17	-1	-1	25
1	0.0016313213703099511	TGTCATCAATATTACAGTTTTCCTCACACTTTT	CHQYYSFPHTF	IGKV4-1	.	IGKJ2	17	-1	-1	25
1	0.0016313213703099511	TGTCACCAGTATGGTGGGTTTCCGTACATTTTT	CHQYGGFPYIF	IGKV3-20	.	IGKJ2	14	-1	-1	23
1	0.0016313213703099511	TGTCACCAGTATGATAATCTCCCCTACACTTTC	CHQYDNLPYTF	IGKV1-33	.	IGKJ3	22	-1	-1	26
1	0.0016313213703099511	TGTCACCAGCTTAATAGTTATCCTGTCACCTTC	CHQLNSYPVTF	IGKV1-9	.	IGKJ5	23	-1	-1	25
1	0.0016313213703099511	TGTCACCAGCGTATCAACTGGCCTCTCACCTTC	CHQRINWPLTF	IGKV3-11	.	IGKJ5	23	-1	-1	25
1	0.0016313213703099511	TGTCACCAGCGTAGCGACTGGCCTATGACCTTC	CHQRSDWPMTF	IGKV3-11	.	IGKJ5	24	-1	-1	27
1	0.0016313213703099511	TGTCACCAATATTATAGTGTTCCTTTCACTTTC	CHQYYSVPFTF	IGKV4-1	.	IGKJ4	17	-1	-1	25
1	0.0016313213703099511	TGTCACCAACATTATAGTATTCCGTACACTTTT	CHQHYSIPYTF	IGKV4-1	.	IGKJ2	22	-1	-1	23
1	0.0016313213703099511	TGTCAGCACTATGATGATCTCCTTTATTCTTTC	CQHYDDLLYSF	IGKV1-33	.	IGKJ2	21	-1	-1	28
1	0.0016313213703099511	TGTCAGCACTATAATAGTTGGCCTCAGACGTTC	CQHYNSWPQTF	IGKV3-15	.	IGKJ1	23	-1	-1	26
1	0.0016313213703099511	TGTCAGCAGTTTAATAATTACCCTCGTACATTC	CQQFNNYPRTF	IGKV1-13	.	IGKJ1	23	-1	-1	30
1	0.0016313213703099511	TGTCAGCAGTATGTTATTTCGCCGGCCACCTTC	CQQYVISPATF	IGKV3-20	.	IGKJ5	12	-1	-1	26
1	0.0016313213703099511	TGTCAGCAGTATGTTACGTCACCGCTCACTTTC	CQQYVTSPLTF	IGKV3-20	.	IGKJ4	22	-1	-1	22
1	0.0016313213703099511	TGTCAGCAGTATGCTACGTCACCGTGGACGTTC	CQQYATSPWTF	IGKV3-20	.	IGKJ1	22	-1	-1	15
1	0.0016313213703099511	TGTCAGCAGTATGGTTTCTTACCTATCACCTTC	CQQYGFLPITF	IGKV3-20	.	IGKJ5	24	-1	-1	24
1	0.0016313213703099511	TGTCAGCAGTATGGTCACTCAGAGGTCACTTTC	CQQYGHSEVTF	IGKV3-20	.	IGKJ3	14	-1	-1	25
1	0.0016313213703099511	TGTCAGCAGTATGGTGACTCACTTCAAACCTTC	CQQYGDSLQTF	IGKV3-20	.	IGKJ1	21	-1	-1	30
1	0.0016313213703099511	TGTCAGCAGTATGGTAGTGTACCATACACTTTT	CQQYGSVPYTF	IGKV3-20	.	IGKJ2	16	-1	-1	24
1	0.0016313213703099511	TGTCAGCAGTATGGTAGTACACGGTGGACGTTC	CQQYGSTRWTF	IGKV3-20	.	IGKJ1	16	-1	-1	23
1	0.0016313213703099511	TGTCAGCAGTATGGTAGCTCCCCGCTCACTTTC	CQQYGSSPLTF	IGKV3-20	.	IGKJ4	19	-1	-1	22
1	0.0016313213703099511	TGTCAGCAGTATGGTAGCTCATCGTACACTTTT	CQQYGSSSYTF	IGKV3-20	.	IGKJ2	20	-1	-1	23
1	0.0016313213703099511	TGTCAGCAGTATGGTAGCTCAACGTGGACGTTC	CQQYGSSTWTF	IGKV3-20	.	IGKJ1	20	-1	-1	21
1	0.0016313213703099511	TGTCAGCAGTATGGTAGGTCACCTTTCACTTTC	CQQYGRSPFTF	IGKV3-20	.	IGKJ4	23	-1	-1	25
1	0.0016313213703099511	TGTCAGCAGTATGGTAACTCGCCGTGGACGTTC	CQQYGNSPWTF	IGKV3-20	.	IGKJ1	19	-1	-1	22
1	0.0016313213703099511	TGTCAGCAGTATGGCAGCTCACCGATCACCTTC	CQQYGSSPITF	IGKV3-20	.	IGKJ5	22	-1	-1	22
1	0.0016313213703099511	TGTCAGCAGTATGATACCTCACCCCGGGCGTTC	CQQYDTSPRAF	IGKV3-20	.	IGKJ1	22	-1	-1	28
1	0.0016313213703099511	TGTCAGCAGTATGATAACTGGCCTCCGGGGTTC	CQQYDNWPPGF	IGKV3D-15	.	IGKJ1	27	-1	-1	29
1	0.0016313213703099511	TGTCAGCAGTATAGTGGCTGGCCTCTCACTTTC	CQQYSGWPLTF	IGKV3D-15	.	IGKJ4	24	-1	-1	24
1	0.0016313213703099511	TGTCAGCAGTATAATTACTGGCCTCGGACGTTC	CQQYNYWPRTF	IGKV3-15	.	IGKJ1	23	-1	-1	25
1	0.0016313213703099511	TGTCAGCAGTATAATGACTGGCCTCCGACGTTC	CQQYNDWPPTF	IGKV3D-15	.	IGKJ1	26	-1	-1	26
1	0.0016313213703099511	TGTCAGCAGTATAATGACTGGCCTCGGACGTTC	CQQYNDWPRTF	IGKV3-15	.	IGKJ1	23	-1	-1	25
1	0.0016313213703099511	TGTCAGCAGTATAATGACTGGCCGCTCACTTTC	CQQYNDWPLTF	IGKV3-15	.	IGKJ4	22	-1	-1	22
1	0.0016313213703099511	TGTCAGCAGTATAATAGCTGGCCTCTCACTTTC	CQQYNSWPLTF	IGKV3-15	.	IGKJ4	23	-1	-1	24
1	0.0016313213703099511	TGTCAGCAGTATAATAACTGGCTTTCCACTTTT	CQQYNNWLSTF	IGKV3-15	.	IGKJ2	21	-1	-1	26
1	0.0016313213703099511	TGTCAGCAGTATAATAACTGGCCTCGAACGTTC	CQQYNNWPRTF	IGKV3-15	.	IGKJ1	23	-1	-1	27
1	0.0016313213703099511	TGTCAGCAGTATAATAACTGGCCTCAGACTTTT	CQQYNNWPQTF	IGKV3-15	.	IGKJ2	23	-1	-1	27
1	0.0016313213703099511	TGTCAGCAGTATAATAACTGGCCGCTCACTTTC	CQQYNNWPLTF	IGKV3-15	.	IGKJ4	22	-1	-1	22
1	0.0016313213703099511	TGTCAGCAGTATAATAACTGGCCGGACACTTTT	CQQYNNWPDTF	IGKV3-15	.	IGKJ2	22	-1	-1	25
1	0.0016313213703099511	TGTCAGCAGTATAATAACTGGCCGAAGACTTTT	CQQYNNWPKTF	IGKV3-15	.	IGKJ2	22	-1	-1	27
1	0.0016313213703099511	TGTCAGCAGCGTTACATCTGGCCCTGGACGTTC	CQQRYIWPWTF	IGKV3-11	.	IGKJ1	22	-1	-1	24
1	0.0016313213703099511	TGTCAGCAGCGTAGTTACTGGCCTCAGACGTTC	CQQRSYWPQTF	IGKV3-11	.	IGKJ1	23	-1	-1	26
1	0.0016313213703099511	TGTCAGCAGCGTAGCGACTGGCCTCTCACTTTC	CQQRSDWPLTF	IGKV3-11	.	IGKJ4	23	-1	-1	24
1	0.0016313213703099511	TGTCAGCAGCGTAGCAACTGGCTGTGGACGTTC	CQQRSNWLWTF	IGKV3-11	.	IGKJ1	21	-1	-1	23
1	0.0016313213703099511	TGTCAGCAGCGTAGCAACTGGCCTCCCACCTTC	CQQRSNWPPTF	IGKV3-11	.	IGKJ5	23	-1	-1	26
1	0.0016313213703099511	TGTCAGCAGCGTAGCAACTGGCCGCTCACTTTC	CQQRSNWPLTF	IGKV3-11	.	IGKJ4	22	-1	-1	22
1	0.0016313213703099511	TGTCAGCAGCGTAGCAACTGGCCGCTGACTTTC	CQQRSNWPLTF	IGKV3-11	.	IGKJ4	22	-1	-1	22
1	0.0016313213703099511	TGTCAGCAGACTTATAGTTCCCCTCCCACTTTT	CQQTYSSPPTF	IGKV1D-39	.	IGKJ2	25	-1	-1	26
1	0.0016313213703099511	TGTCAGCAGAGTTTCAGTACCCCTTACACTTTT	CQQSFSTPYTF	IGKV1-39	.	IGKJ2	23	-1	-1	24
1	0.0016313213703099511	TGTCAGCAGAGTTACAATGCCCCCCTCTCTTTC	CQQSYNAPLSF	IGKV1-39	.	IGKJ4	22	-1	-1	24
1	0.0016313213703099511	TGTCAGCAGAGTCACAGTACCCCGTACACTTTT	CQQSHSTPYTF	IGKV1-39	.	IGKJ2	22	-1	-1	23
1	0.0016313213703099511	TGTCAGCAATTTATTACTACTCCGTACACTTTT	CQQFITTPYTF	IGKV4-1	.	IGKJ2	22	-1	-1	23
1	0.0016313213703099511	TGTCAGCAATATTTTGATATTCCGTACACTTTT	CQQYFDIPYTF	IGKV4-1	.	IGKJ2	12	-1	-1	23
1	0.0016313213703099511	TGTCAGCAATATTATCCTATTCCTGCGACGTTC	CQQYYPIPATF	IGKV4-1	.	IGKJ1	14	-1	-1	26
1	0.0016313213703099511	TGTCAGCAATATTATGATAATCCCCGGACGTTC	CQQYYDNPRTF	IGKV4-1	.	IGKJ1	14	-1	-1	25
1	0.0016313213703099511	TGTCAGCAATATTATAGTTTTCCCCCGACGTTC	CQQYYSFPPTF	IGKV4-1	.	IGKJ1	17	-1	-1	26
1	0.0016313213703099511	TGTCAGCAATATTATAGTTCTCCGTACACTTTT	CQQYYSSPYTF	IGKV4-1	.	IGKJ2	22	-1	-1	23
1	0.0016313213703099511	TGTCAGCAATATTATAGTGCTCCGCTCTCTTTC	CQQYYSAPLSF	IGKV4-1	.	IGKJ4	22	-1	-1	22
1	0.0016313213703099511	TGTCAGCAATATTATAGTATTCCGTACACTTTT	CQQYYSIPYTF	IGKV4-1	.	IGKJ2	22	-1	-1	23
1	0.0016313213703099511	TGTCAGCAATATTATAGTACTCCTCGGACTTTC	CQQYYSTPRTF	IGKV4-1	.	IGKJ3	27	-1	-1	27
1	0.0016313213703099511	TGTCAGCAATATTATAGTACTCCTCGGACGTTC	CQQYYSTPRTF	IGKV4-1	.	IGKJ1	27	-1	-1	25
1	0.0016313213703099511	TGTCAGCAATATTATAAAAGTCCCTTCACTTTC	CQQYYKSPFTF	IGKV4-1	.	IGKJ4	15	-1	-1	25
1	0.0016313213703099511	TGTCAGCAATATGATAACTGGCCTCGGACGTTC	CQQYDNWPRTF	IGKV3D-15	.	IGKJ1	24	-1	-1	25
1	0.0016313213703099511	TGTCAGCAATATGATAAGTCGACGTGGACGTTC	CQQYDKSTWTF	IGKV3-20	.	IGKJ1	12	-1	-1	17
1	0.0016313213703099511	TGTCAGCAATATATTCGGTCACCGTACACTTTT	CQQYIRSPYTF	IGKV3-20	.	IGKJ2	11	-1	-1	23
1	0.0016313213703099511	TGTCAGCAACGTGCCAAGTGGCCCCTCACTTTC	CQQRAKWPLTF	IGKV3-11	.	IGKJ4	22	-1	-1	24
1	0.0016313213703099511	TGTCAGCAACATTATAGTTTTCCATTCACTTTC	CQQHYSFPFTF	IGKV4-1	.	IGKJ3	17	-1	-1	23
1	0.0016313213703099511	TGTCAGCAAACTTACACTATACCATTCACTTTC	CQQTYTIPFTF	IGKV1-39	.	IGKJ3	15	-1	-1	23
1	0.0016313213703099511	TGTCAACACTATGATGATCTCTCATTCACTTTC	CQHYDDLSFTF	IGKV1-33	.	IGKJ3	20	-1	-1	23
1	0.0016313213703099511	TGTCAACACTATGATAATCTCGCATTCACTTTC	CQHYDNLAFTF	IGKV1-33	.	IGKJ3	20	-1	-1	23
1	0.0016313213703099511	TGTCAACAGTTTGAAAACTGGCCCCTCACTTTC	CQQFENWPLTF	IGKV1D-13	.	IGKJ4	11	-1	-1	24
1	0.0016313213703099511	TGTCAACAGTTTGAAAACTGGCCCCTCACTTTC	CQQFENWPLTF	IGKV3-15	.	IGKJ4	22	-1	-1	24
1	0.0016313213703099511	TGTCAACAGTTTAATAATTACCCGTGGACGTTC	CQQFNNYPWTF	IGKV1-13	.	IGKJ1	22	-1	-1	22
1	0.0016313213703099511	TGTCAACAGTTTAATAATTACCCATTCACTTTC	CQQFNNYPFTF	IGKV1-13	.	IGKJ3	22	-1	-1	23
1	0.0016313213703099511	TGTCAACAGTCTGACAGTTTCCCGCTCACTTTC	CQQSDSFPLTF	IGKV1-12	.	IGKJ4	22	-1	-1	22
1	0.0016313213703099511	TGTCAACAGTATTATACTTACCCGTGGACGTTC	CQQYYTYPWTF	IGKV1-8	.	IGKJ1	22	-1	-1	22
1	0.0016313213703099511	TGTCAACAGTATTATAGTTACCCGCTCACTTTC	CQQYYSYPLTF	IGKV1-8	.	IGKJ4	22	-1	-1	22
1	0.0016313213703099511	TGTCAACAGTATGGTGACGCACCCAGAACTTTT	CQQYGDAPRTF	IGKV3-20	.	IGKJ2	14	-1	-1	27
1	0.0016313213703099511	TGTCAACAGTATGATGTTCTCCCGTACACTTTT	CQQYDVLPYTF	IGKV1-33	.	IGKJ2	22	-1	-1	23
1	0.0016313213703099511	TGTCAACAGTATGATAGTCTCCCGCTCACTTTC	CQQYDSLPLTF	IGKV1-33	.	IGKJ4	22	-1	-1	22
1	0.0016313213703099511	TGTCAACAGTATGATAATCTCCCCCTCGCCTTC	CQQYDNLPLAF	IGKV1-33	.	IGKJ5	22	-1	-1	28
1	0.0016313213703099511	TGTCAACAGTATGATAATCTCCCATTCACTTTC	CQQYDNLPFTF	IGKV1-33	.	IGKJ3	22	-1	-1	23
1	0.0016313213703099511	TGTCAACAGTATGATAATCTCCCACTCACTTTC	CQQYDNLPLTF	IGKV1-33	.	IGKJ4	22	-1	-1	24
1	0.0016313213703099511	TGTCAACAGTATGATAATCTCCAGCTCACTTTC	CQQYDNLQLTF	IGKV1-33	.	IGKJ4	21	-1	-1	23
1	0.0016313213703099511	TGTCAACAGTATAGTAGTTATTCGACGTCGTTC	CQQYSSYSTSF	IGKV1-5	.	IGKJ1	22	-1	-1	28
1	0.0016313213703099511	TGTCAACAGTATAATACCTGGCCCGTGACATTC	CQQYNTWPVTF	IGKV3-15	.	IGKJ1	22	-1	-1	26
1	0.0016313213703099511	TGTCAACAGTACGAAAATCTCCCGGTCACTTTC	CQQYENLPVTF	IGKV1-33	.	IGKJ4	22	-1	-1	25
1	0.0016313213703099511	TGTCAACAGCTTAATCTTTTCCCTCAAACGTTC	CQQLNLFPQTF	IGKV1-9	.	IGKJ1	14	-1	-1	27
1	0.0016313213703099511	TGTCAACAGCTTAATAGTTATCCGACCACCTTC	CQQLNSYPTTF	IGKV1D-13	.	IGKJ5	19	-1	-1	22
1	0.0016313213703099511	TGTCAACAGCTTAATAGTTACCCTCGGACTTTT	CQQLNSYPRTF	IGKV1-9	.	IGKJ2	23	-1	-1	27
1	0.0016313213703099511	TGTCAACAGCTCAATAGTTACCCGCTCACTTTC	CQQLNSYPLTF	IGKV1-9	.	IGKJ4	22	-1	-1	22
1	0.0016313213703099511	TGTCAACAGCGTAGCGCCTTGCCTCTGACTTTC	CQQRSALPLTF	IGKV3-11	.	IGKJ4	14	-1	-1	27
1	0.0016313213703099511	TGTCAACAGGTTAATAGTTATCCTCGGACGTTC	CQQVNSYPRTF	IGKV1D-13	.	IGKJ1	24	-1	-1	25
1	0.0016313213703099511	TGTCAACAGGCTTACAGTCTCCCTCCAACCTTC	CQQAYSLPPTF	IGKV1-12	.	IGKJ5	23	-1	-1	27
1	0.0016313213703099511	TGTCAACAGGCTAACAGTTTCCCTCCCACTTTC	CQQANSFPPTF	IGKV1-12	.	IGKJ4	23	-1	-1	26
1	0.0016313213703099511	TGTCAACAGGCTAACAGTTTCCCCCTCACTTTC	CQQANSFPLTF	IGKV1-12	.	IGKJ4	22	-1	-1	24
1	0.0016313213703099511	TGTCAACAGGGTAGTACTTTCCCTCTCACTTTC	CQQGSTFPLTF	IGKV1-12	.	IGKJ3	23	-1	-1	25
1	0.0016313213703099511	TGTCAACAGATTTACAATATCCCGCTCACTTTC	CQQIYNIPLTF	IGKV1-39	.	IGKJ4	22	-1	-1	22
1	0.0016313213703099511	TGTCAACAGACTTACAGTACCCCTCGGACGTTC	CQQTYSTPRTF	IGKV1D-39	.	IGKJ1	24	-1	-1	25
1	0.0016313213703099511	TGTCAACAGAGTTTCGGTCACCCGATCACCTTC	CQQSFGHPITF	IGKV1-39	.	IGKJ5	12	-1	-1	22
1	0.0016313213703099511	TGTCAACAGAGTTTCAGTATCCCGTACACTTTT	CQQSFSIPYTF	IGKV1-39	.	IGKJ2	22	-1	-1	23
1	0.0016313213703099511	TGTCAACAGAGTTACATTACCCTATTCACTTTC	CQQSYITLFTF	IGKV1-39	.	IGKJ3	21	-1	-1	22
1	0.0016313213703099511	TGTCAACAGAGTTACATTACCCCTTGGACGTTC	CQQSYITPWTF	IGKV1-39	.	IGKJ1	23	-1	-1	24
1	0.0016313213703099511	TGTCAACAGAGTTACACTACCCCATTCACTTTT	CQQSYTTPFTF	IGKV1-39	.	IGKJ3	22	-1	-1	23
1	0.0016313213703099511	TGTCAACAGAGTTACAGTCCCCCGCTCACTTTC	CQQSYSPPLTF	IGKV1-39	.	IGKJ4	22	-1	-1	22
1	0.0016313213703099511	TGTCAACAGAGTTACAGTACCCTCTGGACGTTC	CQQSYSTLWTF	IGKV1-39	.	IGKJ1	21	-1	-1	24
1	0.0016313213703099511	TGTCAACAGAGTTACAGTACCCTCCGGACTTTT	CQQSYSTLRTF	IGKV1D-39	.	IGKJ2	27	-1	-1	27
1	0.0016313213703099511	TGTCAACAGAGTTACAGTACCCTGTACACTTTT	CQQSYSTLYTF	IGKV1-39	.	IGKJ2	21	-1	-1	22
1	0.0016313213703099511	TGTCAACAGAGTTACAGTACCCCTTTCAGTTTC	CQQSYSTPFSF	IGKV1-39	.	IGKJ3	23	-1	-1	24
1	0.0016313213703099511	TGTCAACAGAGTTACAGTACCCCTCCCACTTTC	CQQSYSTPPTF	IGKV1D-39	.	IGKJ4	25	-1	-1	26
1	0.0016313213703099511	TGTCAACAGAGTTACAGTACCCCTCCAGCTTTC	CQQSYSTPPAF	IGKV1D-39	.	IGKJ3	25	-1	-1	28
1	0.0016313213703099511	TGTCAACAGAGTTACAGTACCCCTCCAACTTTC	CQQSYSTPPTF	IGKV1D-39	.	IGKJ3	25	-1	-1	27
1	0.0016313213703099511	TGTCAACAGAGTTACAGTACCCCTCGCACCTTC	CQQSYSTPRTF	IGKV1D-39	.	IGKJ5	24	-1	-1	26
1	0.0016313213703099511	TGTCAACAGAGTTACAGTACCCCTCACACTTTT	CQQSYSTPHTF	IGKV1D-39	.	IGKJ2	24	-1	-1	25
1	0.0016313213703099511	TGTCAACAGAGTTACAGTACCCCTCAAACTTTT	CQQSYSTPQTF	IGKV1D-39	.	IGKJ2	24	-1	-1	27
1	0.0016313213703099511	TGTCAACAGAGTTACAGTACCCCGTCGGCTTTC	CQQSYSTPSAF	IGKV1-39	.	IGKJ4	22	-1	-1	28
1	0.0016313213703099511	TGTCAACAGAGTTACAGTACCCCGATCACCTTC	CQQSYSTPITF	IGKV1-39	.	IGKJ5	22	-1	-1	22
1	0.0016313213703099511	TGTCAACAGAGTTACAGTACCCCATTCACTTTC	CQQSYSTPFTF	IGKV1-39	.	IGKJ3	22	-1	-1	23
1	0.0016313213703099511	TGTCAACAGAGTTACAGTACCGGATTCACTTTC	CQQSYSTGFTF	IGKV1-39	.	IGKJ3	20	-1	-1	23
1	0.0016313213703099511	TGTCAACAGAGTTACAGTACGTCGTGGACGTTC	CQQSYSTSWTF	IGKV1-39	.	IGKJ1	19	-1	-1	22
1	0.0016313213703099511	TGTCAACAGAGTTACAGTAGCCTCATCACCTTC	CQQSYSSLITF	IGKV1-39	.	IGKJ5	18	-1	-1	24
1	0.0016313213703099511	TGTCAACAGAGTTACAATACCCCATACACTTTT	CQQSYNTPYTF	IGKV1-39	.	IGKJ2	22	-1	-1	24
1	0.0016313213703099511	TGTCAACAGAGTCACAGTGCCCCGTACACTTTT	CQQSHSAPYTF	IGKV1-39	.	IGKJ2	22	-1	-1	23
1	0.0016313213703099511	TGTCAACAGAGTGGTAATCTCCCATTCACTTTC	CQQSGNLPFTF	IGKV1-33	.	IGKJ3	22	-1	-1	23
1	0.0016313213703099511	TGTCAACAATATTATAGTACTCCTCTCACTTTC	CQQYYSTPLTF	IGKV4-1	.	IGKJ4	23	-1	-1	24
1	0.0016313213703099511	TGTCAACAATATGGGACCTCACCGTACACGTTT	CQQYGTSPYTF	IGKV3-20	.	IGKJ2	22	-1	-1	23
1	0.0016313213703099511	TGTCAACAATATGATACTGTCCCGTACACTTTT	CQQYDTVPYTF	IGKV1-12	.	IGKJ2	7	-1	-1	23
1	0.0016313213703099511	TGTCAACAATATGATAGTCTCCCATACACTTTT	CQQYDSLPYTF	IGKV1-33	.	IGKJ2	22	-1	-1	24
1	0.0016313213703099511	TGTCAACAATATGACAGTCCCCAGATCACTTTC	CQQYDSPQITF	IGKV1-33	.	IGKJ4	13	-1	-1	25
1	0.0016313213703099511	TGTCAACAATACAAAAACTGGCCGGCCACCTTC	CQQYKNWPATF	IGKV3-15	.	IGKJ3	22	-1	-1	26
1	0.0016313213703099511	TGTCAACAACGAAGTGACTGGCCCCTCACTTTC	CQQRSDWPLTF	IGKV1-12	.	IGKJ4	7	-1	-1	24
1	0.0016313213703099511	TGTCAACAAAGTTACACTGTTCCGAAGACTTTT	CQQSYTVPKTF	IGKV1-39	.	IGKJ2	15	-1	-1	27
1	0.0016313213703099511	TGTCAAAGGTATAACAGTGTCCCGCGAACGTTC	CQRYNSVPRTF	IGKV1-27	.	IGKJ1	22	-1	-1	27
1	0.0016313213703099511	TGTCAAAAGTCTAACAGTGCCCCCTTCACTTTC	CQKSNSAPFTF	IGKV1-27	.	IGKJ3	22	-1	-1	24
1	0.0016313213703099511	TGTCAAAAGTATGACAATGCCCCTCGGACGTTC	CQKYDNAPRTF	IGKV1-27	.	IGKJ1	23	-1	-1	25
1	0.0016313213703099511	TGTCAAAAGTATAACGGTTCCCCTCTCACTTTC	CQKYNGSPLTF	IGKV1-27	.	IGKJ4	23	-1	-1	24
1	0.0016313213703099511	TGTCAAAAGTATAACAGTTCCCCGTGGACGTTC	CQKYNSSPWTF	IGKV1-27	.	IGKJ1	22	-1	-1	18
1	0.0016313213703099511	TGTCAAAAGTATAACAGTGCCCCTAGAACGTTC	CQKYNSAPRTF	IGKV1-27	.	IGKJ1	25	-1	-1	27
1	0.0016313213703099511	TGTCAAAAGTATAACAGTGCCCCCTTCACTTTC	CQKYNSAPFTF	IGKV1-27	.	IGKJ3	22	-1	-1	24
1	0.0016313213703099511	TGTCAAAAGTATAACAGTGCCCCGTGGACGTTC	CQKYNSAPWTF	IGKV1-27	.	IGKJ1	22	-1	-1	22
1	0.0016313213703099511	TGTCAAAAGTATAACAGTGCCCCATTCACTTTC	CQKYNSAPFTF	IGKV1-27	.	IGKJ3	22	-1	-1	23
1	0.0016313213703099511	TGTCAAAAGCATGATAGTGCCCCTCGGACGTTC	CQKHDSAPRTF	IGKV1-27	.	IGKJ1	23	-1	-1	25
1	0.0016313213703099511	TGTATGCAAACTATACAGCTTCCGCTCACTTTC	CMQTIQLPLTF	IGKV2D-29	.	IGKJ4	22	-1	-1	22
1	0.0016313213703099511	TGTATGCAAAGTTTACAGCCCCCGTACACTTTT	CMQSLQPPYTF	IGKV2D-29	.	IGKJ2	18	-1	-1	23
1	0.0016313213703099511	TGCCTGCAACCTCTACAAACTCCGCTCACTTTC	CLQPLQTPLTF	IGKV2-28	.	IGKJ4	22	-1	-1	22
1	0.0016313213703099511	TGCCACCAGTTTAAAAATTATCCGTGGACGTTC	CHQFKNYPWTF	IGKV1-5	.	IGKJ1	20	-1	-1	22
1	0.0016313213703099511	TGCCAGCAGTATAGTAATTATCCGCTCACTTTC	CQQYSNYPLTF	IGKV1-16	.	IGKJ4	19	-1	-1	22
1	0.0016313213703099511	TGCCAGCAGAGTCATAGGACTCCCTACACTTTT	CQQSHRTPYTF	IGKV1-39	.	IGKJ2	11	-1	-1	24
1	0.0016313213703099511	TGCCAGCAATGTTATAGTACTCCTCTCACTTTC	CQQCYSTPLTF	IGKV4-1	.	IGKJ4	23	-1	-1	24
1	0.0016313213703099511	TGCCAACACTTTCATACTTTCTCCTACACTTTT	CQHFHTFSYTF	IGKV1-5	.	IGKJ2	7	-1	-1	24
1	0.0016313213703099511	TGCCAACAGTATGATAGTTATCCTTACACTTTT	CQQYDSYPYTF	IGKV1-5	.	IGKJ2	20	-1	-1	24
1	0.0016313213703099511	TGCCAACAGTATGATAGTTATCCTCTCACTTTC	CQQYDSYPLTF	IGKV1-5	.	IGKJ3	20	-1	-1	25
1	0.0016313213703099511	TGCCAACAGTATGATAGTTATCCGCTCACTTTC	CQQYDSYPLTF	IGKV1-5	.	IGKJ4	20	-1	-1	22
1	0.0016313213703099511	TGCCAACAGTATAATAGTTATTCGTGGACGTTC	CQQYNSYSWTF	IGKV1-5	.	IGKJ1	22	-1	-1	22
1	0.0016313213703099511	TGCCAACAGTATAATAGTTACCCTCGGACGTTC	CQQYNSYPRTF	IGKV1D-16	.	IGKJ1	24	-1	-1	25
1	0.0016313213703099511	TGCCAACAGTATAATAGTTACCCGTACACTTTT	CQQYNSYPYTF	IGKV1-16	.	IGKJ2	22	-1	-1	23
1	0.0016313213703099511	TGCCAACAATATTATACTTACTCATACACTTTT	CQQYYTYSYTF	IGKV1-5	.	IGKJ2	19	-1	-1	24
1	0.0016313213703099511	TGCCAACAATATTATAGTTACCCTCGAACGTTC	CQQYYSYPRTF	IGKV1D-16	.	IGKJ1	24	-1	-1	27
1	0.0016313213703099511	TGCCAACAATATAATAGTTATCCTCTCACTTCC	CQQYNSYPLTS	IGKV1-5	.	IGKJ4	20	-1	-1	24
1	0.0016313213703099511	TGCATGCAGCGTAAAGAGTTTCCATTCAGTTTC	CMQRKEFPFSF	IGKV2-28	.	IGKJ3	7	-1	-1	23
1	0.0016313213703099511	TGCATGCAATCTCTACAAACTCCTCCCACTTTT	CMQSLQTPPTF	IGKV2D-28	.	IGKJ2	25	-1	-1	26
1	0.0016313213703099511	TGCATGCAATCTCTACAAAGTCCTCGGACGTTC	CMQSLQSPRTF	IGKV2D-28	.	IGKJ1	24	-1	-1	25
1	0.0016313213703099511	TGCATGCAATCTATACAAGGTCCGAGAACTTTT	CMQSIQGPRTF	IGKV2-28	.	IGKJ2	17	-1	-1	27
1	0.0016313213703099511	TGCATGCAAGTTCTGCAAACTCCGATCACCTTC	CMQVLQTPITF	IGKV2-28	.	IGKJ5	22	-1	-1	22
1	0.0016313213703099511	TGCATGCAAGCTCTCCAAACTCCTCGGACGTTC	CMQALQTPRTF	IGKV2D-28	.	IGKJ1	24	-1	-1	25
1	0.0016313213703099511	TGCATGCAAGCTCTACACACTCCCCTCACTTTC	CMQALHTPLTF	IGKV2-28	.	IGKJ4	22	-1	-1	24
1	0.0016313213703099511	TGCATGCAAGCTCTACAAATTCCTCGCACCTTC	CMQALQIPRTF	IGKV2D-28	.	IGKJ5	24	-1	-1	26
1	0.0016313213703099511	TGCATGCAAGCTCTACAAACTCTATTCACTTTC	CMQALQTLFTF	IGKV2-28	.	IGKJ3	21	-1	-1	22
1	0.0016313213703099511	TGCATGCAAGCTCTACAAACTCCTCTCGCTTTC	CMQALQTPLAF	IGKV2D-28	.	IGKJ4	24	-1	-1	24
1	0.0016313213703099511	TGCATGCAAGCTCTACAAACTCCTCGGACGTTC	CMQALQTPRTF	IGKV2D-28	.	IGKJ1	24	-1	-1	25
1	0.0016313213703099511	TGCATGCAAGCTCTACAAACTCCGCTCACTTTC	CMQALQTPLTF	IGKV2-28	.	IGKJ4	22	-1	-1	22
1	0.0016313213703099511	TGCATGCAAGGTCTACAAACTCCGTGGACGTTC	CMQGLQTPWTF	IGKV2-28	.	IGKJ1	22	-1	-1	22
1	0.0016313213703099511	TGCATGCAAGGTCTACAAAGTTTGTACACTTTT	CMQGLQSLYTF	IGKV2-30	.	IGKJ2	11	-1	-1	22
1	0.0016313213703099511	TGCATGCAAGGTATACATTTTCCTGCCACTTTC	CMQGIHFPATF	IGKV2-29	.	IGKJ4	23	-1	-1	26
1	0.0016313213703099511	TGCATGCAAGGTATACACCTTCCTCGCACTTTT	CMQGIHLPRTF	IGKV2-29	.	IGKJ2	23	-1	-1	26
1	0.0016313213703099511	TGCATGCAAGGTATACACCTTCCTCGGACGTTC	CMQGIHLPRTF	IGKV2-29	.	IGKJ1	27	-1	-1	25
1	0.0016313213703099511	TGCATGCAAGGTATACACCTTCCGTACACTTTT	CMQGIHLPYTF	IGKV2-29	.	IGKJ2	22	-1	-1	23
1	0.0016313213703099511	TGCATGCAAGGTATACACCTTCCAATCACTTTC	CMQGIHLPITF	IGKV2-29	.	IGKJ3	22	-1	-1	25
1	0.0016313213703099511	TGCATGCAAGGTATACACATTCCGTACGCTTTT	CMQGIHIPYAF	IGKV2-29	.	IGKJ2	22	-1	-1	23
1	0.0016313213703099511	TGCATGCAAGGTACACACTGGCCTTGGACGTTC	CMQGTHWPWTF	IGKV2-30	.	IGKJ1	23	-1	-1	24
1	0.0016313213703099511	TGCATGCAAGGTACACACTGGCCTCGAAGGATT	CMQGTHWPRRI	IGKV2D-30	.	IGKJ2	24	-1	-1	31
1	0.0016313213703099511	TGCATGCAAGGTACACACTGGCCGTGGACTTTT	CMQGTHWPWTF	IGKV2-30	.	IGKJ2	22	-1	-1	27
1	0.0016313213703099511	TGCATGCAAGGTACACAGTGGCCTCGGACGTTC	CMQGTQWPRTF	IGKV2D-30	.	IGKJ1	24	-1	-1	25
1	0.0016313213703099511	TGCATGCAAACTTTACAGCTTCCGCAGACGTTC	CMQTLQLPQTF	IGKV2D-29	.	IGKJ1	22	-1	-1	26
1	0.0016313213703099511	TGCATGCAAACTCTACAAACTCCCTTCACTTTC	CMQTLQTPFTF	IGKV2-28	.	IGKJ3	22	-1	-1	24
1	0.0016313213703099511	TGCATGCAAAGTATACAGTTTCCTCGGACGTTC	CMQSIQFPRTF	IGKV2D-29	.	IGKJ1	24	-1	-1	25
1	0.0016313213703099511	TGCATGCAAAGTACACACTGGCCTCACACTTTT	CMQSTHWPHTF	IGKV2D-30	.	IGKJ2	24	-1	-1	25
1	0.0016313213703099511	TGCACGCAGGCAACACAGTTTCCCCGGACGTTC	CTQATQFPRTF	IGKV2D-18	.	IGKJ1	22	-1	-1	25
1	0.0016313213703099511	TGCACGCAAGCTACACAATTTCCGTACACTTTT	CTQATQFPYTF	IGKV2D-24	.	IGKJ2	22	-1	-1	23
1	0.0016313213703099511	TGCACGCAAACTACACAATTTCCGTACACTTTT	CTQTTQFPYTF	IGKV2D-24	.	IGKJ2	22	-1	-1	23
1	0.0016313213703099511	TGTCAGCATTATTCTGACTCACTCACTTTC	CQHYSDSLTF	IGKV3-20	.	IGKJ4	11	-1	-1	21
1	0.0016313213703099511	TGTCAGCACTATGGTACCTCACAAGGGTTC	CQHYGTSQGF	IGKV3-20	.	IGKJ1	21	-1	-1	26
1	0.0016313213703099511	TGTCAGCACCGCAGCGACTGGCCCATTTTC	CQHRSDWPIF	IGKV3-11	.	IGKJ3	22	-1	-1	26
1	0.0016313213703099511	TGTCAGCAGTATGCTACCTCATTTACATTC	CQQYATSFTF	IGKV3-20	.	IGKJ4	20	-1	-1	27
1	0.0016313213703099511	TGTCAGCAGTATGGTAGCTCGATCACCTTC	CQQYGSSITF	IGKV3-20	.	IGKJ5	19	-1	-1	18
1	0.0016313213703099511	TGTCAGCAGCGTTCCAATTTGATCACCTTC	CQQRSNLITF	IGKV3-11	.	IGKJ5	11	-1	-1	20
1	0.0016313213703099511	TGTCAGCAGCGTGGCAACTCCCTCACCTTC	CQQRGNSLTF	IGKV3-11	.	IGKJ5	18	-1	-1	22
1	0.0016313213703099511	TGTCAGCAGCGTAGCAACTGGCCCACTTTC	CQQRSNWPTF	IGKV3-11	.	IGKJ4	22	-1	-1	23
1	0.0016313213703099511	TGTCAGCAGCGTAACGACTGGCTCACTTTC	CQQRNDWLTF	IGKV3-11	.	IGKJ4	21	-1	-1	20
1	0.0016313213703099511	TGTCAATACTATGATAATCTCCCTCTTTTC	CQYYDNLPLF	IGKV1D-33	.	IGKJ4	24	-1	-1	26
1	0.0016313213703099511	TGTCAACAGTATCATAATTGGCACACTCTT	CQQYHNWHTL	IGKV3-15	.	IGKJ2	21	-1	-1	22
1	0.0016313213703099511	TGTCAACAGAGTTACACTACTCCCACCTTC	CQQSYTTPTF	IGKV1-39	.	IGKJ5	19	-1	-1	23
1	0.0016313213703099511	TGTCAACAGAGTTACAGTACTTGGACGTTC	CQQSYSTWTF	IGKV1-39	.	IGKJ1	19	-1	-1	21
1	0.0016313213703099511	TGCCAACAGTATAATACTTATTCCACTTTT	CQQYNTYSTF	IGKV1-5	.	IGKJ2	22	-1	-1	23
1	0.0016313213703099511	TGCCAACAGTATAATACTTATTGGACGTTC	CQQYNTYWTF	IGKV1-5	.	IGKJ1	21	-1	-1	21
1	0.0016313213703099511	TGCCAACAGTATAATAGTTATTGGACGTTC	CQQYNSYWTF	IGKV1-5	.	IGKJ1	21	-1	-1	21
1	0.0016313213703099511	TGCCAACAATTTCATCATTACTATACTTTT	CQQFHHYYTF	IGKV1-5	.	IGKJ2	7	-1	-1	24
1	0.0016313213703099511	TGCCAACAATATTATAGTGATCCGACGTTC	CQQYYSDPTF	IGKV4-1	.	IGKJ1	17	-1	-1	23
1	0.0016313213703099511	TGCCAACAATATAATAGTTATTCGTCGTTC	CQQYNSYSSF	IGKV1-5	.	IGKJ1	22	-1	-1	25
1	0.0016313213703099511	TGCATGCAAGCTCTACAAACTCTCACTTTC	CMQALQTLTF	IGKV2-28	.	IGKJ4	21	-1	-1	21
1	0.0016313213703099511	TGCATGCAAGCTCTACAAACTCCCACTTTT	CMQALQTPTF	IGKV2-28	.	IGKJ2	22	-1	-1	23
1	0.0016313213703099511	TGCATGCAAGCTCTACAAACCCTCACTTTC	CMQALQTLTF	IGKV2-28	.	IGKJ3	19	-1	-1	22
1	0.0016313213703099511	TGCATGCAAGGTTCACGCTGGCGAACGTTC	CMQGSRWRTF	IGKV2-30	.	IGKJ1	21	-1	-1	24
1	0.0016313213703099511	TGCATGCAAGGTATACACCCTCTCACTTTC	CMQGIHPLTF	IGKV2-29	.	IGKJ4	18	-1	-1	21
1	0.0016313213703099511	TGCATGCAAAGTTTACACCTTCCCTCTTTC	CMQSLHLPSF	IGKV2D-29	.	IGKJ4	22	-1	-1	25
1	0.0016313213703099511	TGTCAACAGTATTATAGTACCACTTTC	CQQYYSTTF	IGKV1D-43	.	IGKJ4	20	-1	-1	20
1	0.0016313213703099511	TGTCAACAACTTAATAGCATCACCTTC	CQQLNSITF	IGKV1D-13	.	IGKJ5	16	-1	-1	18
1	0.0016313213703099511	TGTCAGCAGGGAATCACTTTC	CQQGITF	IGKV3-15	.	IGKJ3	8	-1	-1	13
1	0.0016313213703099511	TGCCAACATGGTTACGCTTTT	CQHGYAF	IGKV1-16	.	IGKJ2	7	-1	-1	12
