# Supplementary material for: Biomarkers and Immune Repertoire Metrics Identified by Peripheral Blood Transcriptomic Sequencing Reveal the Pathogenesis of COVID-19
Source: Front Immunol. 2021 Aug 24;12:677025. doi: 10.3389/fimmu.2021.677025 (PMC8421539; doi:10.3389/fimmu.2021.677025)
Supplement: Supplementary file 1 [file DataSheet_1.zip › TCR_BCR/IGK/convert.20S039639A.clonotypes.IGK.txt]

count	freq	cdr3nt	cdr3aa	v	d	j	VEnd	DStart	DEnd	JStart
14	0.024734982332155476	TGCATGCAAGCTCTACAAACTCCGTGGACGTTC	CMQALQTPWTF	IGKV2-28	.	IGKJ1	22	-1	-1	22
6	0.01060070671378092	TGCATGCAAGCTACACAATTGAGGACTTTT	CMQATQLRTF	IGKV2-24	.	IGKJ2	19	-1	-1	24
4	0.007067137809187279	TGTCAGCACTTTGGTGGCCCACCTCTGTACACTGTT	CQHFGGPPLYTV	IGKV3D-20	.	IGKJ2	24	-1	-1	25
4	0.007067137809187279	TGTCACCAATATTATAGTCTTCCGGTCACCTTC	CHQYYSLPVTF	IGKV4-1	.	IGKJ4	17	-1	-1	25
4	0.007067137809187279	TGTCAGCACTATCAGGAGCGGCCCCTCACTTTC	CQHYQERPLTF	IGKV3-7	.	IGKJ4	7	-1	-1	24
4	0.007067137809187279	TGTCAGCAGTATTATAACTGGCCCCGGGCGTTC	CQQYYNWPRAF	IGKV3-15	.	IGKJ1	22	-1	-1	28
4	0.007067137809187279	TGTCAGCAGTATGGTAGCTCACCTCGGACGTTC	CQQYGSSPRTF	IGKV3D-20	.	IGKJ1	24	-1	-1	25
4	0.007067137809187279	TGTCAGCAGCGTAGCAACTGGCCTCTCACTTTC	CQQRSNWPLTF	IGKV3-11	.	IGKJ4	23	-1	-1	24
4	0.007067137809187279	TGTCAGCAATATTATAATACTCCGTACACTTTT	CQQYYNTPYTF	IGKV4-1	.	IGKJ2	22	-1	-1	23
4	0.007067137809187279	TGCATGCAAAGTATACAACTCCCGGGGACTTTT	CMQSIQLPGTF	IGKV2D-29	.	IGKJ2	16	-1	-1	27
3	0.00530035335689046	TGTCAGCAGTATGGTAGCTCACCTCCGTACACTTTT	CQQYGSSPPYTF	IGKV3D-20	.	IGKJ2	26	-1	-1	26
3	0.00530035335689046	TGTCAACAGTTTAATAATTACCCCCGGTCCCCTTTT	CQQFNNYPRSPF	IGKV1-13	.	IGKJ2	22	-1	-1	31
3	0.00530035335689046	TGCATGCAAGCTCTACAAACTCCCCCGTTCACTTTT	CMQALQTPPFTF	IGKV2D-28	.	IGKJ2	26	-1	-1	29
3	0.00530035335689046	TGTCTGCAATATGGTTACTCTCCTCGCACTTTT	CLQYGYSPRTF	IGKV3D-20	.	IGKJ2	24	-1	-1	26
3	0.00530035335689046	TGTCATCAGACTTACCTTACGCCTCGGACGTTC	CHQTYLTPRTF	IGKV1D-39	.	IGKJ1	24	-1	-1	25
3	0.00530035335689046	TGTCACCAGTATAGTACTTCACCCTTCACTTTC	CHQYSTSPFTF	IGKV3-20	.	IGKJ3	22	-1	-1	24
3	0.00530035335689046	TGTCACCAACATTATGATGTTCCGCTCACTTTC	CHQHYDVPLTF	IGKV4-1	.	IGKJ4	14	-1	-1	22
3	0.00530035335689046	TGTCAGCAGTATGGTACCTCACCGTGGACGTTC	CQQYGTSPWTF	IGKV3-20	.	IGKJ1	22	-1	-1	22
3	0.00530035335689046	TGTCAGCAGTATGGTAGCTCACCGTACACTTTT	CQQYGSSPYTF	IGKV3-20	.	IGKJ2	22	-1	-1	23
3	0.00530035335689046	TGTCAGCAGTATGGTAACTCACCTCAGACGTTC	CQQYGNSPQTF	IGKV3D-20	.	IGKJ1	24	-1	-1	26
3	0.00530035335689046	TGTCAGCAGTATAATAACTGGCCGTACACTTTT	CQQYNNWPYTF	IGKV3-15	.	IGKJ2	22	-1	-1	23
3	0.00530035335689046	TGTCAGCAGCGGGCCGACTGGCCTGTCACTTTC	CQQRADWPVTF	IGKV3-11	.	IGKJ4	23	-1	-1	25
3	0.00530035335689046	TGTCAGCAATATTTTGGTTCTCCGTTCACTTTT	CQQYFGSPFTF	IGKV4-1	.	IGKJ2	22	-1	-1	26
3	0.00530035335689046	TGTCAGCAATATTATAGTACTCCGTGGACGTTC	CQQYYSTPWTF	IGKV4-1	.	IGKJ1	22	-1	-1	22
3	0.00530035335689046	TGTCAGCAACATTATAGTTTTCCACTCACCTTC	CQQHYSFPLTF	IGKV4-1	.	IGKJ3	17	-1	-1	25
3	0.00530035335689046	TGTCAACAGAGTTATAGTATCCAACCCACTTTC	CQQSYSIQPTF	IGKV1-39	.	IGKJ3	18	-1	-1	26
3	0.00530035335689046	TGTCAACAGAGTTACAGTACCCCTCTCACTTTC	CQQSYSTPLTF	IGKV1D-39	.	IGKJ4	24	-1	-1	24
3	0.00530035335689046	TGTCAACAGAGTTACAGTACCCCGTACACTTTT	CQQSYSTPYTF	IGKV1-39	.	IGKJ2	22	-1	-1	23
3	0.00530035335689046	TGTCAACAGAGTTACAATACCCCTTGGACGTTC	CQQSYNTPWTF	IGKV1-39	.	IGKJ1	23	-1	-1	24
3	0.00530035335689046	TGCATGCAAGGTACACACTGGCCGTGGACGTTC	CMQGTHWPWTF	IGKV2-30	.	IGKJ1	22	-1	-1	22
3	0.00530035335689046	TGTCAACAGAGTTACACTAAGGTCTCTTTC	CQQSYTKVSF	IGKV1-39	.	IGKJ4	15	-1	-1	25
3	0.00530035335689046	TGCATGCAAGCTCTACAAGCTCCGACGTTC	CMQALQAPTF	IGKV2-28	.	IGKJ1	22	-1	-1	23
2	0.0035335689045936395	TGTCAGCAGTATGAAGGGTGGCCTCCGGCGCTCACTTTC	CQQYEGWPPALTF	IGKV3-20	.	IGKJ4	12	-1	-1	27
2	0.0035335689045936395	TGTCAGCAGTATAATCTCTGGCCCCACCCTTTCACTTTT	CQQYNLWPHPFTF	IGKV3-15	.	IGKJ2	22	-1	-1	32
2	0.0035335689045936395	TGTCACCAATATGCCGGCTCCCCTCCGGGGACGTTC	CHQYAGSPPGTF	IGKV3-7	.	IGKJ1	4	-1	-1	28
2	0.0035335689045936395	TGTCAGCTGTATGGTAATTCACCGACGTGGACGTTC	CQLYGNSPTWTF	IGKV3-20	.	IGKJ1	22	-1	-1	24
2	0.0035335689045936395	TGTCAGCAGTATAATAACTGGCCTTCGTACACTTTT	CQQYNNWPSYTF	IGKV3-15	.	IGKJ2	23	-1	-1	26
2	0.0035335689045936395	TGTCAGCAGTATAATAACTGGCCTCCGTGGACGTTC	CQQYNNWPPWTF	IGKV3D-15	.	IGKJ1	26	-1	-1	25
2	0.0035335689045936395	TGTCAGCAGGGCTCCAGTTCCCCTTTATTCACTTTC	CQQGSSSPLFTF	IGKV1-39	.	IGKJ3	23	-1	-1	25
2	0.0035335689045936395	TGTCAGCAATATTATAGTACTCCTCCGTGGACGTTC	CQQYYSTPPWTF	IGKV4-1	.	IGKJ1	23	-1	-1	25
2	0.0035335689045936395	TGTCAGGTGTTTGGTGGCCCACCTCTCTACACCTTT	CQVFGGPPLYTF	IGKV3D-20	.	IGKJ2	24	-1	-1	27
2	0.0035335689045936395	TGTCAACAGAGTGACAGTACCCCGCCGATCACCTTC	CQQSDSTPPITF	IGKV1D-39	.	IGKJ5	26	-1	-1	25
2	0.0035335689045936395	TGTCTGCACGATTTCGATTACCCTCGGACGTTC	CLHDFDYPRTF	IGKV1-6	.	IGKJ1	23	-1	-1	25
2	0.0035335689045936395	TGTCTACAGCATAATAGTTACCCGTACACTTTT	CLQHNSYPYTF	IGKV1-17	.	IGKJ2	22	-1	-1	23
2	0.0035335689045936395	TGTCACCAGTATGCTACTTTACCCTGGACGTTC	CHQYATLPWTF	IGKV3-20	.	IGKJ1	12	-1	-1	24
2	0.0035335689045936395	TGTCACCAGTACAATAACTGGCCCCCGACGTTC	CHQYNNWPPTF	IGKV3-15	.	IGKJ1	22	-1	-1	26
2	0.0035335689045936395	TGTCAGCGCTATGATACCTCACCGTGGACGTTC	CQRYDTSPWTF	IGKV3-20	.	IGKJ1	22	-1	-1	22
2	0.0035335689045936395	TGTCAGCAGTTTGTTACCTCACCTCGGACGTTC	CQQFVTSPRTF	IGKV3D-20	.	IGKJ1	24	-1	-1	25
2	0.0035335689045936395	TGTCAGCAGTATGTTTCCTCACCGGTCACCTTC	CQQYVSSPVTF	IGKV3-20	.	IGKJ5	22	-1	-1	25
2	0.0035335689045936395	TGTCAGCAGTATGCTAGTCCACCCGAAACGTTC	CQQYASPPETF	IGKV3-20	.	IGKJ1	16	-1	-1	27
2	0.0035335689045936395	TGTCAGCAGTATGGTAGTTCACCTCCCACCTTC	CQQYGSSPPTF	IGKV3D-20	.	IGKJ5	25	-1	-1	26
2	0.0035335689045936395	TGTCAGCAGTATGGTAGCTCACTGTGGACGTTC	CQQYGSSLWTF	IGKV3-20	.	IGKJ1	21	-1	-1	23
2	0.0035335689045936395	TGTCAGCAGTATGGTAGCTCACCGTGGACGTTC	CQQYGSSPWTF	IGKV3-20	.	IGKJ1	22	-1	-1	22
2	0.0035335689045936395	TGTCAGCAGTATGGTAGGTCACCTCGGACGTTC	CQQYGRSPRTF	IGKV3D-20	.	IGKJ1	24	-1	-1	25
2	0.0035335689045936395	TGTCAGCAGTATAATAACTGGCCCCTCACTTTC	CQQYNNWPLTF	IGKV3-15	.	IGKJ3	22	-1	-1	25
2	0.0035335689045936395	TGTCAGCAGTATAATAACTGGCCGCTCACTTTC	CQQYNNWPLTF	IGKV3-15	.	IGKJ4	22	-1	-1	22
2	0.0035335689045936395	TGTCAGCAGCGTAGCAACTGGCCTCCCACTTTC	CQQRSNWPPTF	IGKV3-11	.	IGKJ4	23	-1	-1	26
2	0.0035335689045936395	TGTCAGCAATTTTATAGTATTCCGATCACCTTC	CQQFYSIPITF	IGKV4-1	.	IGKJ5	22	-1	-1	22
2	0.0035335689045936395	TGTCAGCAATGTTATGGTGATCCCCTCACTTTC	CQQCYGDPLTF	IGKV4-1	.	IGKJ4	14	-1	-1	24
2	0.0035335689045936395	TGTCAGCAATATTCTCGTCCTCCGTACACTTTT	CQQYSRPPYTF	IGKV4-1	.	IGKJ2	22	-1	-1	23
2	0.0035335689045936395	TGTCAGCAATATTGTTGTACTCCTCCCCTTTTC	CQQYCCTPPLF	IGKV4-1	.	IGKJ4	23	-1	-1	29
2	0.0035335689045936395	TGTCAGCAATATTATTTTACTCCGTACACTTTT	CQQYYFTPYTF	IGKV4-1	.	IGKJ2	22	-1	-1	23
2	0.0035335689045936395	TGTCAGCAATATTATACGACTCCTTGGACGTTC	CQQYYTTPWTF	IGKV4-1	.	IGKJ1	27	-1	-1	24
2	0.0035335689045936395	TGTCAGCAATATTATAGTACTCCTCCCACCTTT	CQQYYSTPPTF	IGKV4-1	.	IGKJ2	23	-1	-1	26
2	0.0035335689045936395	TGTCAGCAATATTATAGGACTCCTCAAGCTTTC	CQQYYRTPQAF	IGKV4-1	.	IGKJ4	23	-1	-1	28
2	0.0035335689045936395	TGTCAGCAATACTTTAGTACTCCGTACACTTTT	CQQYFSTPYTF	IGKV4-1	.	IGKJ2	22	-1	-1	23
2	0.0035335689045936395	TGTCAACACCTTCATGATTACCCGATCACTTTC	CQHLHDYPITF	IGKV1-13	.	IGKJ5	22	-1	-1	22
2	0.0035335689045936395	TGTCAACAGTATTATAGTACTCTTGTCACTTTC	CQQYYSTLVTF	IGKV4-1	.	IGKJ4	21	-1	-1	25
2	0.0035335689045936395	TGTCAACAGTATGATAATCTCCCGCTCACTTTC	CQQYDNLPLTF	IGKV1-33	.	IGKJ4	22	-1	-1	22
2	0.0035335689045936395	TGTCAACAGTATGATAACTCACTTTTCACCTTC	CQQYDNSLFTF	IGKV3-20	.	IGKJ5	21	-1	-1	25
2	0.0035335689045936395	TGTCAACAGCTTATTAGTCACCCTATCACTTTC	CQQLISHPITF	IGKV1-9	.	IGKJ5	24	-1	-1	24
2	0.0035335689045936395	TGTCAACAGCTTAATAGTCACCCTCACACTTTT	CQQLNSHPHTF	IGKV1-9	.	IGKJ2	23	-1	-1	25
2	0.0035335689045936395	TGTCAACAGCGTGAAACGTATCCTCTGACTTTC	CQQRETYPLTF	IGKV1-9	.	IGKJ4	9	-1	-1	27
2	0.0035335689045936395	TGTCAACAGGCTAACAGTTTCCCTCTCACTTTC	CQQANSFPLTF	IGKV1-12	.	IGKJ4	23	-1	-1	24
2	0.0035335689045936395	TGTCAACAGAGTTTCACTTCCCCTCGGACTTTT	CQQSFTSPRTF	IGKV1D-39	.	IGKJ2	24	-1	-1	27
2	0.0035335689045936395	TGTCAACAGAGTTACACAATCCCGTACACTTTT	CQQSYTIPYTF	IGKV1-39	.	IGKJ2	15	-1	-1	23
2	0.0035335689045936395	TGTCAACAGAGTTACAGTCTCCCTCACACTTTC	CQQSYSLPHTF	IGKV1D-39	.	IGKJ3	24	-1	-1	26
2	0.0035335689045936395	TGTCAACAGAGTTACAGTGCCCCTTATACTTTT	CQQSYSAPYTF	IGKV1-39	.	IGKJ2	23	-1	-1	27
2	0.0035335689045936395	TGTCAACAGAGTTACAGTATCCCGCTCACTTTC	CQQSYSIPLTF	IGKV1-39	.	IGKJ4	22	-1	-1	22
2	0.0035335689045936395	TGTCAACAGAGTTACAGTACCCCTCCCACTTTT	CQQSYSTPPTF	IGKV1D-39	.	IGKJ2	25	-1	-1	26
2	0.0035335689045936395	TGTCAACAGAGTTACAGTACCCCTCGGACGTTC	CQQSYSTPRTF	IGKV1D-39	.	IGKJ1	24	-1	-1	25
2	0.0035335689045936395	TGTCAACAGAGTCACAGAATTCCGTACACTTTT	CQQSHRIPYTF	IGKV1-39	.	IGKJ2	16	-1	-1	23
2	0.0035335689045936395	TGTCAACAGAATTACAGTCCCCTCTTCACTTTC	CQQNYSPLFTF	IGKV1D-39	.	IGKJ3	23	-1	-1	24
2	0.0035335689045936395	TGTCAACAATATTACACTCCTCCATTCACTTTC	CQQYYTPPFTF	IGKV1D-43	.	IGKJ3	13	-1	-1	23
2	0.0035335689045936395	TGTCAACAATATCATAACTGGGTCAGGACTTTT	CQQYHNWVRTF	IGKV3-15	.	IGKJ2	20	-1	-1	27
2	0.0035335689045936395	TGTCAACAATATGTTAGTACTCCCAAGGACTTT	CQQYVSTPKDF	IGKV4-1	.	IGKJ2	22	-1	-1	30
2	0.0035335689045936395	TGTCAACAATATGGCAACTCACCGGTCACGTTC	CQQYGNSPVTF	IGKV3-20	.	IGKJ4	22	-1	-1	25
2	0.0035335689045936395	TGTCAACAATATGATGATCTCCTATTCACTTTC	CQQYDDLLFTF	IGKV1-33	.	IGKJ3	21	-1	-1	22
2	0.0035335689045936395	TGCCAACATTATCATAGTTATTCCGTCACTTTT	CQHYHSYSVTF	IGKV1-5	.	IGKJ2	22	-1	-1	26
2	0.0035335689045936395	TGCCAACACTATGATTACGAAAGGTGGACGTTC	CQHYDYERWTF	IGKV1-5	.	IGKJ1	11	-1	-1	23
2	0.0035335689045936395	TGCCAACACTATAATTCTTATCCCATCACCTTC	CQHYNSYPITF	IGKV1-16	.	IGKJ5	14	-1	-1	24
2	0.0035335689045936395	TGCCAACAGTTTAAAAATTACCCTCGGACTTTT	CQQFKNYPRTF	IGKV1-13	.	IGKJ2	23	-1	-1	27
2	0.0035335689045936395	TGCCAACAGTATGAAAGTTACCCTCTGACGTTC	CQQYESYPLTF	IGKV1D-16	.	IGKJ1	24	-1	-1	26
2	0.0035335689045936395	TGCCAACAGTATAATAGTTATTCGAGGACGTTC	CQQYNSYSRTF	IGKV1-5	.	IGKJ1	22	-1	-1	25
2	0.0035335689045936395	TGCCAACAGTATAATAGTTATCCCTGGACGTTC	CQQYNSYPWTF	IGKV1-16	.	IGKJ1	19	-1	-1	24
2	0.0035335689045936395	TGCCAACAGTATAATAGTTACCCTCTCACTTTC	CQQYNSYPLTF	IGKV1D-16	.	IGKJ4	24	-1	-1	24
2	0.0035335689045936395	TGCCAACAGTATAATAGTTACCCGTACACTTTT	CQQYNSYPYTF	IGKV1-16	.	IGKJ2	22	-1	-1	23
2	0.0035335689045936395	TGCCAACAGAATTACAGTCCCCTCTTCACTTTC	CQQNYSPLFTF	IGKV1D-39	.	IGKJ3	23	-1	-1	24
2	0.0035335689045936395	TGCCAACAATATCATATTTTTCCCCGGACGTTC	CQQYHIFPRTF	IGKV1-5	.	IGKJ1	15	-1	-1	25
2	0.0035335689045936395	TGCGTGCAAGGTATACACTGGCCGCACACTTTT	CVQGIHWPHTF	IGKV2-30	.	IGKJ2	22	-1	-1	25
2	0.0035335689045936395	TGCATGCAAGCTACACAATTTCCTTGGACGTTC	CMQATQFPWTF	IGKV2-24	.	IGKJ1	27	-1	-1	24
2	0.0035335689045936395	TGCATGCAAGGTGGATTCTGGCCGCTCACTTTC	CMQGGFWPLTF	IGKV2-30	.	IGKJ4	11	-1	-1	22
2	0.0035335689045936395	TGCATGCAAACTATAGAGCTTCCTCTCACTTTC	CMQTIELPLTF	IGKV2D-29	.	IGKJ4	24	-1	-1	24
2	0.0035335689045936395	TGCATGCAAAATCTACTCCTTCCGTGGACGTTC	CMQNLLLPWTF	IGKV2D-29	.	IGKJ1	22	-1	-1	22
2	0.0035335689045936395	TGCACGCAAGCCAGAGAGTATCCGATCACCTTC	CTQAREYPITF	IGKV2D-24	.	IGKJ5	10	-1	-1	22
2	0.0035335689045936395	TGTCAGCAGTATGGTAGCTTGATCACCTTC	CQQYGSLITF	IGKV3-20	.	IGKJ5	18	-1	-1	20
2	0.0035335689045936395	TGTCAGCAGTATAATTACTGGCGGACGTTC	CQQYNYWRTF	IGKV3-15	.	IGKJ1	21	-1	-1	22
2	0.0035335689045936395	TGTCAGCAGAGTTACAGAAAAGTCTCTTTC	CQQSYRKVSF	IGKV1-39	.	IGKJ4	16	-1	-1	25
2	0.0035335689045936395	TGTCAACATCTTAATAGTGACCGACTTTTC	CQHLNSDRLF	IGKV1-9	.	IGKJ3	21	-1	-1	26
2	0.0035335689045936395	TGTCAACAGTATGCGACCTATTGGGCGTTC	CQQYATYWAF	IGKV1-5	.	IGKJ1	11	-1	-1	21
2	0.0035335689045936395	TGTCAACAACATGATTCCTGGCTCACTTTC	CQQHDSWLTF	IGKV3-15	.	IGKJ4	4	-1	-1	20
2	0.0035335689045936395	TGCCAACAGTATAATAGTTATCGGACGTTC	CQQYNSYRTF	IGKV1-5	.	IGKJ1	20	-1	-1	22
2	0.0035335689045936395	TGCATGCAAGGTACACACTGGTACACTTTT	CMQGTHWYTF	IGKV2-30	.	IGKJ2	20	-1	-1	20
1	0.0017667844522968198	TGTCAGCAGTTTGGCACCTCACCTCCCATGTACACTTTT	CQQFGTSPPMYTF	IGKV3D-20	.	IGKJ2	25	-1	-1	26
1	0.0017667844522968198	TGTCAGCAGTATGGTGGCTCACCTCCGGAGTACATTTTT	CQQYGGSPPEYIF	IGKV3D-20	.	IGKJ2	29	-1	-1	29
1	0.0017667844522968198	TGTCAGCAGTATGGTAGCTCACCTCGGGGGTTCACTTTC	CQQYGSSPRGFTF	IGKV3D-20	.	IGKJ3	24	-1	-1	30
1	0.0017667844522968198	TGTCAGCAATATGGCAGGTCACCTCCGGGAATCACCTTC	CQQYGRSPPGITF	IGKV3D-20	.	IGKJ5	27	-1	-1	30
1	0.0017667844522968198	TGTCAACAGTATGATAATCTCCCTCCGAGGATCACCTTC	CQQYDNLPPRITF	IGKV1D-33	.	IGKJ5	26	-1	-1	29
1	0.0017667844522968198	TGTCAACAGTATGATAATCTCCCTCCGAAGATCACCTTC	CQQYDNLPPKITF	IGKV1D-33	.	IGKJ5	26	-1	-1	29
1	0.0017667844522968198	TGCATGGAAGCCACACAATCTCCTCATGCGCTCATCTTC	CMEATQSPHALIF	IGKV2D-24	.	IGKJ4	27	-1	-1	27
1	0.0017667844522968198	TGTTCGCAGCGTAGCAGCTGGCCCGCGGTCACTTTC	CSQRSSWPAVTF	IGKV3-11	.	IGKJ4	22	-1	-1	24
1	0.0017667844522968198	TGTCTACAGCATAATAGTTACCCTCCGTACACTTTT	CLQHNSYPPYTF	IGKV1D-17	.	IGKJ2	26	-1	-1	26
1	0.0017667844522968198	TGTCACCAATATTATAGTACTCTCTCGATCACCTTC	CHQYYSTLSITF	IGKV4-1	.	IGKJ5	21	-1	-1	24
1	0.0017667844522968198	TGTCAGTTGTATGGTAGTTCAGCGGGCTTCACTTTC	CQLYGSSAGFTF	IGKV3-20	.	IGKJ4	20	-1	-1	28
1	0.0017667844522968198	TGTCAGCTCTATGGTCCCTCACTCCCGATCACCTTC	CQLYGPSLPITF	IGKV3-20	.	IGKJ5	21	-1	-1	25
1	0.0017667844522968198	TGTCAGCTGTTTGGTGGCCCACCTCTCTACACCTTT	CQLFGGPPLYTF	IGKV3D-20	.	IGKJ2	24	-1	-1	27
1	0.0017667844522968198	TGTCAGCTGTTTGGTAGCTCACCCCTAATCACTTTC	CQLFGSSPLITF	IGKV3-20	.	IGKJ3	22	-1	-1	28
1	0.0017667844522968198	TGTCAGCTGTATGGTAGTTCAGCGGGCTTCACTTTC	CQLYGSSAGFTF	IGKV3-20	.	IGKJ4	20	-1	-1	28
1	0.0017667844522968198	TGTCAGCTGTATGGTAGCCCACCTCCCATCACCTTC	CQLYGSPPPITF	IGKV3D-20	.	IGKJ5	25	-1	-1	27
1	0.0017667844522968198	TGTCAGCACTATTATAGTAATCCGCCGTGGACGTTC	CQHYYSNPPWTF	IGKV4-1	.	IGKJ1	22	-1	-1	25
1	0.0017667844522968198	TGTCAGCAGTATCATAGGTGGCCTTCGCTCACTTTC	CQQYHRWPSLTF	IGKV3-15	.	IGKJ4	23	-1	-1	25
1	0.0017667844522968198	TGTCAGCAGTATGTTACCTCACCTCCGTACACTTTT	CQQYVTSPPYTF	IGKV3D-20	.	IGKJ2	26	-1	-1	26
1	0.0017667844522968198	TGTCAGCAGTATGCTAGCACACCTCCGTGGACGTTC	CQQYASTPPWTF	IGKV3D-20	.	IGKJ1	26	-1	-1	25
1	0.0017667844522968198	TGTCAGCAGTATGGTATCTCACCTCCGCTAACGTTC	CQQYGISPPLTF	IGKV3D-20	.	IGKJ1	26	-1	-1	30
1	0.0017667844522968198	TGTCAGCAGTATGGTAGTTCACCTCCGTACACTTTT	CQQYGSSPPYTF	IGKV3D-20	.	IGKJ2	26	-1	-1	26
1	0.0017667844522968198	TGTCAGCAGTATGGTAGCTCACCCCCTTACACTTTT	CQQYGSSPPYTF	IGKV3-20	.	IGKJ2	22	-1	-1	27
1	0.0017667844522968198	TGTCAGCAGTATGGCAGCTCACCTCCGTACACTTTT	CQQYGSSPPYTF	IGKV3D-20	.	IGKJ2	26	-1	-1	26
1	0.0017667844522968198	TGTCAGCAGTATAATATCTGGCCTCCGTACACTTTT	CQQYNIWPPYTF	IGKV3-15	.	IGKJ2	23	-1	-1	26
1	0.0017667844522968198	TGTCAGCAGTATAATAATTTGCCTCCGAGGACGTTC	CQQYNNLPPRTF	IGKV3-15	.	IGKJ1	23	-1	-1	28
1	0.0017667844522968198	TGTCAGCAGTATAATAACTGGCGGGGACTCACTTTC	CQQYNNWRGLTF	IGKV3-15	.	IGKJ4	21	-1	-1	27
1	0.0017667844522968198	TGTCAGCAGTATAAGAACTGGCCTCAGGGGACGTTC	CQQYKNWPQGTF	IGKV3-15	.	IGKJ1	23	-1	-1	28
1	0.0017667844522968198	TGTCAGCAGCGTAGCAACTGGCTCAGATTCACTTTC	CQQRSNWLRFTF	IGKV3-11	.	IGKJ3	21	-1	-1	26
1	0.0017667844522968198	TGTCAGCAGCGTAGCAACTGGCCTCCGTGGACGTTC	CQQRSNWPPWTF	IGKV3-11	.	IGKJ1	23	-1	-1	25
1	0.0017667844522968198	TGTCAGCAGCGTAGCAACTGGCCTCCGTACACTTTT	CQQRSNWPPYTF	IGKV3-11	.	IGKJ2	23	-1	-1	26
1	0.0017667844522968198	TGTCAGCAATATAATAAGTGGCCTCGCTACACTTTT	CQQYNKWPRYTF	IGKV3D-15	.	IGKJ2	24	-1	-1	27
1	0.0017667844522968198	TGTCAACATAGTAAAACTACTCCTCACTTCACTTTC	CQHSKTTPHFTF	IGKV1D-39	.	IGKJ3	24	-1	-1	27
1	0.0017667844522968198	TGTCAACAGTTTGGTGGCCCACCTCTGTACACTTTT	CQQFGGPPLYTF	IGKV3D-20	.	IGKJ2	24	-1	-1	25
1	0.0017667844522968198	TGTCAACAGTCTATTAATCTCCCCATATTCGCTTTC	CQQSINLPIFAF	IGKV1-33	.	IGKJ3	22	-1	-1	24
1	0.0017667844522968198	TGTCAACAGTATGATAATCTCCTCATATTCACTTTC	CQQYDNLLIFTF	IGKV1-33	.	IGKJ3	21	-1	-1	24
1	0.0017667844522968198	TGTCAACAGTATGATAATCTCCCTCAGTTCACTTTC	CQQYDNLPQFTF	IGKV1D-33	.	IGKJ3	24	-1	-1	27
1	0.0017667844522968198	TGTCAACAGCTTAATAGTTACCCTCCCTACACTTTT	CQQLNSYPPYTF	IGKV1-9	.	IGKJ2	23	-1	-1	27
1	0.0017667844522968198	TGTCAACAATATGATCATCTCCCTTCGCTCACTTTC	CQQYDHLPSLTF	IGKV1-33	.	IGKJ4	23	-1	-1	25
1	0.0017667844522968198	TGCCAGCAATTTCATCACTGGCCCCTGTACACTTTT	CQQFHHWPLYTF	IGKV3-15	.	IGKJ2	22	-1	-1	25
1	0.0017667844522968198	TGCATGCAAGCTCTACAAACTCCTCGGATCACCTTC	CMQALQTPRITF	IGKV2D-28	.	IGKJ5	24	-1	-1	26
1	0.0017667844522968198	TGCATGCAAGCCACACACTGGCCTCCGTACACTTTT	CMQATHWPPYTF	IGKV2D-30	.	IGKJ2	26	-1	-1	26
1	0.0017667844522968198	TGCATGCAAGGTACACACTGGCCTCCGTCCACTTTT	CMQGTHWPPSTF	IGKV2D-30	.	IGKJ2	26	-1	-1	29
1	0.0017667844522968198	TGCATGCAAGGTACACACTGGCCTCCGTGGACGTTC	CMQGTHWPPWTF	IGKV2D-30	.	IGKJ1	26	-1	-1	25
1	0.0017667844522968198	TGCATGCAAGGTACACACTGGCCTCCGTACACTTTT	CMQGTHWPPYTF	IGKV2D-30	.	IGKJ2	26	-1	-1	26
1	0.0017667844522968198	TGCATGCAAGGTACACACTGGCCTCCAGGGACGTTC	CMQGTHWPPGTF	IGKV2D-30	.	IGKJ1	25	-1	-1	28
1	0.0017667844522968198	TGCATGCAAGGTACACACTGGCCCGTGTACACTTTT	CMQGTHWPVYTF	IGKV2-30	.	IGKJ2	22	-1	-1	25
1	0.0017667844522968198	TGCATGCAAAGTATACAGCTTCCTCCGATCACCTTC	CMQSIQLPPITF	IGKV2D-29	.	IGKJ5	26	-1	-1	25
1	0.0017667844522968198	TGTTTAAACCTGCACATTTTCCCGTACACTTTT	CLNLHIFPYTF	IGKV1-13	.	IGKJ2	2	-1	-1	23
1	0.0017667844522968198	TGTCTGCAGTCCGACTCTTACCCGTGGACGTTC	CLQSDSYPWTF	IGKV1-17	.	IGKJ1	8	-1	-1	22
1	0.0017667844522968198	TGTCTACAGTATAAAAGTTATCCTTTCACTTTC	CLQYKSYPFTF	IGKV1-17	.	IGKJ3	23	-1	-1	24
1	0.0017667844522968198	TGTCTACAGCATAGTAGTTACCCTCACACTTTT	CLQHSSYPHTF	IGKV1D-17	.	IGKJ2	24	-1	-1	25
1	0.0017667844522968198	TGTCTACAGCATAATACTTACCCATTCACTTTC	CLQHNTYPFTF	IGKV1-17	.	IGKJ3	22	-1	-1	23
1	0.0017667844522968198	TGTCTACAGCATAATAGTTACCCTCTCACTTTC	CLQHNSYPLTF	IGKV1D-17	.	IGKJ4	24	-1	-1	24
1	0.0017667844522968198	TGTCTACAGCATAATAGTTACCCACGGACGTTC	CLQHNSYPRTF	IGKV1-17	.	IGKJ1	22	-1	-1	25
1	0.0017667844522968198	TGTCTACAGCATAAAGATTACCCGTGGACGTTC	CLQHKDYPWTF	IGKV1-17	.	IGKJ1	13	-1	-1	22
1	0.0017667844522968198	TGTCTACAGCACAATACCTACCCTCTCACTTTC	CLQHNTYPLTF	IGKV1D-17	.	IGKJ4	24	-1	-1	24
1	0.0017667844522968198	TGTCTACAGGATTACAATTACTCGTGGACGTTC	CLQDYNYSWTF	IGKV1-6	.	IGKJ1	20	-1	-1	22
1	0.0017667844522968198	TGTCTACAATATTATAATAGTCTCCGGACGTTC	CLQYYNSLRTF	IGKV4-1	.	IGKJ1	15	-1	-1	25
1	0.0017667844522968198	TGTCTACAACATTATGTTTACCCGCGGACGTTC	CLQHYVYPRTF	IGKV1-17	.	IGKJ1	22	-1	-1	25
1	0.0017667844522968198	TGTCATCAGTATTTTAGTTTTCCGTACACTTTT	CHQYFSFPYTF	IGKV4-1	.	IGKJ2	17	-1	-1	23
1	0.0017667844522968198	TGTCATCAGAGTGATAATTTACCGTACACTTTT	CHQSDNLPYTF	IGKV6-21	.	IGKJ2	22	-1	-1	23
1	0.0017667844522968198	TGTCATCAGAGTAGTAGTTTACCGATCACCTTC	CHQSSSLPITF	IGKV6D-21	.	IGKJ5	22	-1	-1	22
1	0.0017667844522968198	TGTCATAAACATGGTCCCTCACCCCTCACTTTC	CHKHGPSPLTF	IGKV3-20	.	IGKJ4	4	-1	-1	24
1	0.0017667844522968198	TGTCACCAGTATTTTTACATTCCGCGGACGTTC	CHQYFYIPRTF	IGKV4-1	.	IGKJ1	12	-1	-1	25
1	0.0017667844522968198	TGTCACCAATATTTCAGTACTCCTCGGACGATC	CHQYFSTPRTI	IGKV4-1	.	IGKJ1	27	-1	-1	25
1	0.0017667844522968198	TGTCACCAATATTATGCCACTCCTCGGACGTTC	CHQYYATPRTF	IGKV4-1	.	IGKJ1	27	-1	-1	25
1	0.0017667844522968198	TGTCACCAATATAATAACTGGCCTCGGACGTTC	CHQYNNWPRTF	IGKV3-15	.	IGKJ1	23	-1	-1	25
1	0.0017667844522968198	TGTCAGTATTATGGCAGCTCATTTTGGACGTTC	CQYYGSSFWTF	IGKV3-20	.	IGKJ1	20	-1	-1	24
1	0.0017667844522968198	TGTCAGCATTATAATGCCTGGCCCTGGACGTTC	CQHYNAWPWTF	IGKV3-15	.	IGKJ1	22	-1	-1	24
1	0.0017667844522968198	TGTCAGCACTATTATAGTCCTCCTCGGACGTTC	CQHYYSPPRTF	IGKV4-1	.	IGKJ1	27	-1	-1	25
1	0.0017667844522968198	TGTCAGCACTATCTTAACCGGCCTCTCACTTTC	CQHYLNRPLTF	IGKV3-15	.	IGKJ4	23	-1	-1	24
1	0.0017667844522968198	TGTCAGCACCGTGCCAACTGGCCTCTCACTTTC	CQHRANWPLTF	IGKV3-11	.	IGKJ4	23	-1	-1	24
1	0.0017667844522968198	TGTCAGCACCGTAGCAACTGGCCTCTCACTTTC	CQHRSNWPLTF	IGKV3-11	.	IGKJ4	23	-1	-1	24
1	0.0017667844522968198	TGTCAGCAGTTTGGTAGCTCCGCGATCACCTTC	CQQFGSSAITF	IGKV3-20	.	IGKJ5	19	-1	-1	22
1	0.0017667844522968198	TGTCAGCAGTATTTTAGTTCATCGATCACCTTC	CQQYFSSSITF	IGKV3-20	.	IGKJ5	11	-1	-1	20
1	0.0017667844522968198	TGTCAGCAGTATTCTAGCACGTCGATCACCTTC	CQQYSSTSITF	IGKV3-20	.	IGKJ5	11	-1	-1	21
1	0.0017667844522968198	TGTCAGCAGTATTATACCTGGCCTCCCTCTTTC	CQQYYTWPPSF	IGKV3D-15	.	IGKJ4	25	-1	-1	28
1	0.0017667844522968198	TGTCAGCAGTATGTTAGCTCATCGTGGACGTTC	CQQYVSSSWTF	IGKV3-20	.	IGKJ1	20	-1	-1	22
1	0.0017667844522968198	TGTCAGCAGTATGCTTTCACACCTCAAAAGTAC	CQQYAFTPQKY	IGKV3-20	.	IGKJ1	12	-1	-1	32
1	0.0017667844522968198	TGTCAGCAGTATGCTATTACACCCCAGACGTAC	CQQYAITPQTY	IGKV3-20	.	IGKJ1	12	-1	-1	26
1	0.0017667844522968198	TGTCAGCAGTATGCTAGCTCAACGTGGACGTTC	CQQYASSTWTF	IGKV3-20	.	IGKJ1	20	-1	-1	21
1	0.0017667844522968198	TGTCAGCAGTATGCCAACTCACCTCGAACGTTC	CQQYANSPRTF	IGKV3D-20	.	IGKJ1	24	-1	-1	27
1	0.0017667844522968198	TGTCAGCAGTATGGTTTTTCATCGTTCACTTTT	CQQYGFSSFTF	IGKV3-20	.	IGKJ2	14	-1	-1	26
1	0.0017667844522968198	TGTCAGCAGTATGGTTACTCTCCGTGGACGTTC	CQQYGYSPWTF	IGKV3-20	.	IGKJ1	14	-1	-1	22
1	0.0017667844522968198	TGTCAGCAGTATGGTGGCTCACCTCTGACTTTC	CQQYGGSPLTF	IGKV3D-20	.	IGKJ4	24	-1	-1	27
1	0.0017667844522968198	TGTCAGCAGTATGGTGATTCACCTTTCACCTTC	CQQYGDSPFTF	IGKV3-20	.	IGKJ5	14	-1	-1	25
1	0.0017667844522968198	TGTCAGCAGTATGGTACCTCGCCGCTCACTTTC	CQQYGTSPLTF	IGKV3-20	.	IGKJ4	19	-1	-1	22
1	0.0017667844522968198	TGTCAGCAGTATGGTACCTCACGGCTCACTTTC	CQQYGTSRLTF	IGKV3-20	.	IGKJ4	21	-1	-1	23
1	0.0017667844522968198	TGTCAGCAGTATGGTAGTTCACCGATCACCTCC	CQQYGSSPITS	IGKV3-20	.	IGKJ5	22	-1	-1	22
1	0.0017667844522968198	TGTCAGCAGTATGGTAGCTCGAGATTCACTTTC	CQQYGSSRFTF	IGKV3-20	.	IGKJ3	19	-1	-1	23
1	0.0017667844522968198	TGTCAGCAGTATGGTAGCTCATCGCTCACTTTC	CQQYGSSSLTF	IGKV3-20	.	IGKJ4	20	-1	-1	22
1	0.0017667844522968198	TGTCAGCAGTATGGTAGCTCACTGCTCACTTTC	CQQYGSSLLTF	IGKV3-20	.	IGKJ4	21	-1	-1	23
1	0.0017667844522968198	TGTCAGCAGTATGGTAGCTCACCTCGTACGTTC	CQQYGSSPRTF	IGKV3D-20	.	IGKJ1	24	-1	-1	27
1	0.0017667844522968198	TGTCAGCAGTATGGTAGCTCACCCCTCACTTTC	CQQYGSSPLTF	IGKV3-20	.	IGKJ4	22	-1	-1	24
1	0.0017667844522968198	TGTCAGCAGTATGGTAGCTCACCCCGGACGTTC	CQQYGSSPRTF	IGKV3D-20	.	IGKJ1	27	-1	-1	25
1	0.0017667844522968198	TGTCAGCAGTATGGTAGCTCACCGCTCACTTTC	CQQYGSSPLTF	IGKV3-20	.	IGKJ4	22	-1	-1	22
1	0.0017667844522968198	TGTCAGCAGTATGGTAGCTCACCGATCACCTTC	CQQYGSSPITF	IGKV3-20	.	IGKJ5	22	-1	-1	22
1	0.0017667844522968198	TGTCAGCAGTATGGTAGCTCACGGTGGACGTTC	CQQYGSSRWTF	IGKV3-20	.	IGKJ1	21	-1	-1	23
1	0.0017667844522968198	TGTCAGCAGTATGGTAGCTCAGTTCGAACTTTT	CQQYGSSVRTF	IGKV3-20	.	IGKJ2	20	-1	-1	27
1	0.0017667844522968198	TGTCAGCAGTATGGTAACTCACCTCAGACATTC	CQQYGNSPQTF	IGKV3D-20	.	IGKJ1	24	-1	-1	26
1	0.0017667844522968198	TGTCAGCAGTATGGTAACTCACCGTGGACGTTC	CQQYGNSPWTF	IGKV3-20	.	IGKJ1	22	-1	-1	22
1	0.0017667844522968198	TGTCAGCAGTATGGTAACGTACCTATCACTTTC	CQQYGNVPITF	IGKV3-20	.	IGKJ4	15	-1	-1	25
1	0.0017667844522968198	TGTCAGCAGTATGGCAGTTCACCGTGGACGTTC	CQQYGSSPWTF	IGKV3-20	.	IGKJ1	22	-1	-1	22
1	0.0017667844522968198	TGTCAGCAGTATGATACCTCACCGTACACCTTT	CQQYDTSPYTF	IGKV3-20	.	IGKJ2	22	-1	-1	23
1	0.0017667844522968198	TGTCAGCAGTATGATAACTGGCCTCTCACTTTC	CQQYDNWPLTF	IGKV3-15	.	IGKJ4	23	-1	-1	24
1	0.0017667844522968198	TGTCAGCAGTATGAAAATTCACCGTGGACGTTC	CQQYENSPWTF	IGKV3-20	.	IGKJ1	12	-1	-1	22
1	0.0017667844522968198	TGTCAGCAGTATAGTAGGTCACCCTTCCCTTTC	CQQYSRSPFPF	IGKV3-20	.	IGKJ3	22	-1	-1	24
1	0.0017667844522968198	TGTCAGCAGTATAATAACTCACCTCAAACTTTT	CQQYNNSPQTF	IGKV3D-20	.	IGKJ2	24	-1	-1	27
1	0.0017667844522968198	TGTCAGCAGTATAATAACTGGCTCCGCACTTTC	CQQYNNWLRTF	IGKV3-15	.	IGKJ4	21	-1	-1	26
1	0.0017667844522968198	TGTCAGCAGTATAATAACTGGCCTCTCACTTTC	CQQYNNWPLTF	IGKV3D-15	.	IGKJ4	24	-1	-1	24
1	0.0017667844522968198	TGTCAGCAGTATAATAACTGGCCTCGGCCTTTC	CQQYNNWPRPF	IGKV3-15	.	IGKJ1	28	-1	-1	30
1	0.0017667844522968198	TGTCAGCAGTATAATAACTGGCCTCGAACTTTT	CQQYNNWPRTF	IGKV3D-15	.	IGKJ2	24	-1	-1	27
1	0.0017667844522968198	TGTCAGCAGTATAATAACTGGCCTCAGACTTTT	CQQYNNWPQTF	IGKV3-15	.	IGKJ2	23	-1	-1	27
1	0.0017667844522968198	TGTCAGCAGTATAATAACTGGCCTGGGACTTTT	CQQYNNWPGTF	IGKV3-15	.	IGKJ2	23	-1	-1	27
1	0.0017667844522968198	TGTCAGCAGTATAATAACTGGCCTAGGACGTTC	CQQYNNWPRTF	IGKV3-15	.	IGKJ1	26	-1	-1	25
1	0.0017667844522968198	TGTCAGCAGTATAATAACTGGCCAGGGACGTTC	CQQYNNWPGTF	IGKV3-15	.	IGKJ1	22	-1	-1	25
1	0.0017667844522968198	TGTCAGCAGTATAATAAGTGGCCTCGGACGTTC	CQQYNKWPRTF	IGKV3-15	.	IGKJ1	23	-1	-1	25
1	0.0017667844522968198	TGTCAGCAGTATAATAAGTGGCCGCTCACTTTC	CQQYNKWPLTF	IGKV3-15	.	IGKJ4	22	-1	-1	15
1	0.0017667844522968198	TGTCAGCAGCGTGGCAGCTGGCCTCTCACTTTC	CQQRGSWPLTF	IGKV3-11	.	IGKJ4	23	-1	-1	24
1	0.0017667844522968198	TGTCAGCAGCGTAGCAACTGGCCTTGGACGTTC	CQQRSNWPWTF	IGKV3-11	.	IGKJ1	23	-1	-1	24
1	0.0017667844522968198	TGTCAGCAGCGTAGCAACTGGCCTAGGACGTTC	CQQRSNWPRTF	IGKV3-11	.	IGKJ1	26	-1	-1	25
1	0.0017667844522968198	TGTCAGCAGCGTAGCAACTGGATATTCACTTTC	CQQRSNWIFTF	IGKV3-11	.	IGKJ3	20	-1	-1	21
1	0.0017667844522968198	TGTCAGCAGCGTAGATACTGGCCTCACACTTTT	CQQRRYWPHTF	IGKV3-11	.	IGKJ2	23	-1	-1	25
1	0.0017667844522968198	TGTCAGCAGAGTTTTAGTCCCCCGTGGACGTTC	CQQSFSPPWTF	IGKV1-39	.	IGKJ1	22	-1	-1	22
1	0.0017667844522968198	TGTCAGCAGAGTGCCTACACCCCGCTTACCTTC	CQQSAYTPLTF	IGKV1-39	.	IGKJ5	11	-1	-1	27
1	0.0017667844522968198	TGTCAGCAATATTATGTTACTCCGTGGACGTTC	CQQYYVTPWTF	IGKV4-1	.	IGKJ1	22	-1	-1	22
1	0.0017667844522968198	TGTCAGCAATATTATGGTACTCCTATCACCTTC	CQQYYGTPITF	IGKV4-1	.	IGKJ5	24	-1	-1	24
1	0.0017667844522968198	TGTCAGCAATATTATAGTGTTCCTCTCACTTTC	CQQYYSVPLTF	IGKV4-1	.	IGKJ3	17	-1	-1	25
1	0.0017667844522968198	TGTCAGCAATATTATAGTGAACCGCTCACTTTC	CQQYYSEPLTF	IGKV4-1	.	IGKJ4	17	-1	-1	22
1	0.0017667844522968198	TGTCAGCAATATTATAGTACTCCTTACACTTTT	CQQYYSTPYTF	IGKV4-1	.	IGKJ2	23	-1	-1	24
1	0.0017667844522968198	TGTCAGCAATATTATAGTACTCCTCGGACGTTC	CQQYYSTPRTF	IGKV4-1	.	IGKJ1	27	-1	-1	25
1	0.0017667844522968198	TGTCAGCAATATTATAGTACTCCATTCACTTTC	CQQYYSTPFTF	IGKV4-1	.	IGKJ3	22	-1	-1	23
1	0.0017667844522968198	TGTCAGCAATATTACACTACTCCTCTCACTTTC	CQQYYTTPLTF	IGKV4-1	.	IGKJ4	23	-1	-1	24
1	0.0017667844522968198	TGTCAGCAATATGGTACCTCACCGCTCACTTTC	CQQYGTSPLTF	IGKV3-20	.	IGKJ4	22	-1	-1	22
1	0.0017667844522968198	TGTCAGCAATATGACACCTCACCCCTCATCTTC	CQQYDTSPLIF	IGKV3-20	.	IGKJ4	22	-1	-1	30
1	0.0017667844522968198	TGTCAGCAATATAATAACTGGCCTCGTACGTTC	CQQYNNWPRTF	IGKV3-15	.	IGKJ1	23	-1	-1	27
1	0.0017667844522968198	TGTCAGCAATATAATAACTGGCCTCGGACGTTC	CQQYNNWPRTF	IGKV3-15	.	IGKJ1	23	-1	-1	25
1	0.0017667844522968198	TGTCAGCAATATAATAACTGGCCGTACACTTTT	CQQYNNWPYTF	IGKV3-15	.	IGKJ2	22	-1	-1	23
1	0.0017667844522968198	TGTCAGCAATACTATACTACTCCGTGGACGTTC	CQQYYTTPWTF	IGKV4-1	.	IGKJ1	22	-1	-1	22
1	0.0017667844522968198	TGTCAGGCCCATGGCAGCTCACCTCGGACGTTC	CQAHGSSPRTF	IGKV3D-20	.	IGKJ1	24	-1	-1	25
1	0.0017667844522968198	TGTCAGAGATATGACAGAGCCCCTCGCACTTTC	CQRYDRAPRTF	IGKV1-27	.	IGKJ4	23	-1	-1	26
1	0.0017667844522968198	TGTCAACACTATTACGGTGCCCCGTGGACGTTC	CQHYYGAPWTF	IGKV1D-43	.	IGKJ1	13	-1	-1	22
1	0.0017667844522968198	TGTCAACACTATCTTAATCTCGTATACACTTTC	CQHYLNLVYTF	IGKV1-33	.	IGKJ3	20	-1	-1	22
1	0.0017667844522968198	TGTCAACAGTTTAACTCTTACCCGAACACTTTT	CQQFNSYPNTF	IGKV1-13	.	IGKJ2	13	-1	-1	25
1	0.0017667844522968198	TGTCAACAGTATTATAGTTTCCCTCGGACGTTC	CQQYYSFPRTF	IGKV1D-8	.	IGKJ1	24	-1	-1	25
1	0.0017667844522968198	TGTCAACAGTATTATAGTTACCCTATCACTTTT	CQQYYSYPITF	IGKV1-8	.	IGKJ2	24	-1	-1	26
1	0.0017667844522968198	TGTCAACAGTATTATAGTTACCCGTGGACGTTC	CQQYYSYPWTF	IGKV1-8	.	IGKJ1	22	-1	-1	22
1	0.0017667844522968198	TGTCAACAGTATGCTTTCTCACCTCAGACGTAC	CQQYAFSPQTY	IGKV3D-20	.	IGKJ1	24	-1	-1	26
1	0.0017667844522968198	TGTCAACAGTATGGTGACTCACCTAGTACGTTC	CQQYGDSPSTF	IGKV3-20	.	IGKJ1	25	-1	-1	27
1	0.0017667844522968198	TGTCAACAGTATGATAATCTTCCCTACACTTTT	CQQYDNLPYTF	IGKV1-33	.	IGKJ2	25	-1	-1	24
1	0.0017667844522968198	TGTCAACAGTATGATAATCTCCCTCTCACTTTC	CQQYDNLPLTF	IGKV1D-33	.	IGKJ4	24	-1	-1	24
1	0.0017667844522968198	TGTCAACAGTATGATAATCTCCCCGTCACTTTT	CQQYDNLPVTF	IGKV1-33	.	IGKJ2	22	-1	-1	26
1	0.0017667844522968198	TGTCAACAGTATGATAATCTCCCGTACACTTTT	CQQYDNLPYTF	IGKV1-33	.	IGKJ2	22	-1	-1	23
1	0.0017667844522968198	TGTCAACAGCTTAATAGTTACCCTCTCACTTTC	CQQLNSYPLTF	IGKV1D-13	.	IGKJ4	24	-1	-1	24
1	0.0017667844522968198	TGTCAACAGCTTAATAGTTACCCCTTCACTTTC	CQQLNSYPFTF	IGKV1-9	.	IGKJ4	22	-1	-1	25
1	0.0017667844522968198	TGTCAACAGCTTAATAGTTACCCGTACACTTTT	CQQLNSYPYTF	IGKV1-9	.	IGKJ2	22	-1	-1	23
1	0.0017667844522968198	TGTCAACAGGTTAATACTTACCCATTCACTTTC	CQQVNTYPFTF	IGKV1-9	.	IGKJ3	22	-1	-1	23
1	0.0017667844522968198	TGTCAACAGGCTAACACTTTCCCGCTCACTTTC	CQQANTFPLTF	IGKV1-12	.	IGKJ4	22	-1	-1	22
1	0.0017667844522968198	TGTCAACAGGCTAACAGTTTCCCCTACACTTTT	CQQANSFPYTF	IGKV1-12	.	IGKJ2	22	-1	-1	24
1	0.0017667844522968198	TGTCAACAGGCTAACAGTTTCCCGCTCACTTTC	CQQANSFPLTF	IGKV1-12	.	IGKJ4	22	-1	-1	22
1	0.0017667844522968198	TGTCAACAGGCTAACAGTTTCCCGATCACCTTC	CQQANSFPITF	IGKV1-12	.	IGKJ5	22	-1	-1	22
1	0.0017667844522968198	TGTCAACAGGGTTACAGTTCCCCGTGGACGTTC	CQQGYSSPWTF	IGKV1-39	.	IGKJ1	22	-1	-1	18
1	0.0017667844522968198	TGTCAACAGACTTTCACTACTCCCTGGACGTTC	CQQTFTTPWTF	IGKV1-39	.	IGKJ1	19	-1	-1	24
1	0.0017667844522968198	TGTCAACAGACTTACTTTACCCCTCAAACTTTT	CQQTYFTPQTF	IGKV1D-39	.	IGKJ2	24	-1	-1	27
1	0.0017667844522968198	TGTCAACAGACTTACCGTCCCCCGTTCTCTTTC	CQQTYRPPFSF	IGKV1-39	.	IGKJ4	22	-1	-1	28
1	0.0017667844522968198	TGTCAACAGACTTACATCACCCCATTCACTTTC	CQQTYITPFTF	IGKV1-39	.	IGKJ3	22	-1	-1	23
1	0.0017667844522968198	TGTCAACAGACTTACAGTCTTCCATTCACTTTC	CQQTYSLPFTF	IGKV1-39	.	IGKJ3	17	-1	-1	23
1	0.0017667844522968198	TGTCAACAGACTTACAGTATCCCTCGCACGTTC	CQQTYSIPRTF	IGKV1D-39	.	IGKJ1	24	-1	-1	27
1	0.0017667844522968198	TGTCAACAGAGTTACAGTTCCCCTGTCACCTTC	CQQSYSSPVTF	IGKV1-39	.	IGKJ5	23	-1	-1	25
1	0.0017667844522968198	TGTCAACAGAGTTACAGTACTCCGTGGACTTTT	CQQSYSTPWTF	IGKV1-39	.	IGKJ2	19	-1	-1	27
1	0.0017667844522968198	TGTCAACAGAGTTACAGTACCTCGTACACTTTT	CQQSYSTSYTF	IGKV1-39	.	IGKJ2	20	-1	-1	23
1	0.0017667844522968198	TGTCAACAGAGTTACAGTACCCCTCGCACTTTC	CQQSYSTPRTF	IGKV1D-39	.	IGKJ4	24	-1	-1	26
1	0.0017667844522968198	TGTCAACAGAGTTACAGTACCCCTCGAACGTTC	CQQSYSTPRTF	IGKV1D-39	.	IGKJ1	24	-1	-1	27
1	0.0017667844522968198	TGTCAACAGAGTTACAGTACCCCCTGGACGTTC	CQQSYSTPWTF	IGKV1-39	.	IGKJ1	22	-1	-1	24
1	0.0017667844522968198	TGTCAACAGAGTTACAGTACCCCGTGGACGTTC	CQQSYSTPWTF	IGKV1-39	.	IGKJ1	22	-1	-1	22
1	0.0017667844522968198	TGTCAACAGAGTTACAGTACGCCGTACACTTTT	CQQSYSTPYTF	IGKV1-39	.	IGKJ2	19	-1	-1	23
1	0.0017667844522968198	TGTCAACAGAGTTACAATTCCTCATGGACGTTC	CQQSYNSSWTF	IGKV1-39	.	IGKJ1	15	-1	-1	24
1	0.0017667844522968198	TGTCAACAGAGTTACAATACCCCCGGCACTTTC	CQQSYNTPGTF	IGKV1-39	.	IGKJ3	22	-1	-1	26
1	0.0017667844522968198	TGTCAACAGAGCCTCAGTGCCCCGCTCACTTTC	CQQSLSAPLTF	IGKV1-39	.	IGKJ4	10	-1	-1	22
1	0.0017667844522968198	TGTCAACAATATGTTAGTACTCCCAAGGACCTT	CQQYVSTPKDL	IGKV4-1	.	IGKJ2	22	-1	-1	31
1	0.0017667844522968198	TGTCAACAATATGGCAACTCACCGGTCACGTTC	CQQYGNSPVTF	IGKV1-8	.	IGKJ4	11	-1	-1	25
1	0.0017667844522968198	TGTCAACAATATGATAATCTCCCTCAGACTTTT	CQQYDNLPQTF	IGKV1D-33	.	IGKJ2	24	-1	-1	27
1	0.0017667844522968198	TGTCAACAACTTAATGCTTACCCCCTCACTTTC	CQQLNAYPLTF	IGKV1-9	.	IGKJ4	22	-1	-1	24
1	0.0017667844522968198	TGTCAACAACATGATAATTTCCCACTAACTTAT	CQQHDNFPLTY	IGKV5-2	.	IGKJ2	22	-1	-1	27
1	0.0017667844522968198	TGTCAACAAAATTATGATACTCCTCGGACGTTC	CQQNYDTPRTF	IGKV4-1	.	IGKJ1	27	-1	-1	25
1	0.0017667844522968198	TGTCAAAACTATAACGCTGTCCCGTACACTTTT	CQNYNAVPYTF	IGKV1-27	.	IGKJ2	14	-1	-1	23
1	0.0017667844522968198	TGTCAAAAGTATGACAATGTCCCCTTCACTTTC	CQKYDNVPFTF	IGKV1-27	.	IGKJ3	22	-1	-1	24
1	0.0017667844522968198	TGTCAAAAGTATAACAGTGCCCAAGGCACTTTC	CQKYNSAQGTF	IGKV1-27	.	IGKJ4	21	-1	-1	26
1	0.0017667844522968198	TGTCAAAAGGCTGACACTTTCCCGTTCACTTTC	CQKADTFPFTF	IGKV1-12	.	IGKJ3	22	-1	-1	24
1	0.0017667844522968198	TGTGCACAGCATAATAGTTACCCATACACTTTT	CAQHNSYPYTF	IGKV1-17	.	IGKJ2	22	-1	-1	24
1	0.0017667844522968198	TGTATGCAAGCTCTACACGTTCCTCTCACTTTC	CMQALHVPLTF	IGKV2-28	.	IGKJ4	16	-1	-1	24
1	0.0017667844522968198	TGTATGCAAGGTTTACACCTTGCGATCACCTTC	CMQGLHLAITF	IGKV2-29	.	IGKJ5	20	-1	-1	22
1	0.0017667844522968198	TGCTTGCAAGGTCTACAAACTCCGTACACTTTT	CLQGLQTPYTF	IGKV2-28	.	IGKJ2	22	-1	-1	23
1	0.0017667844522968198	TGCCTACAGTATAATAGTTACCCTCACACTTTC	CLQYNSYPHTF	IGKV1D-16	.	IGKJ4	24	-1	-1	26
1	0.0017667844522968198	TGCCTACAGTATAATAATTACCCGAGAACGTTC	CLQYNNYPRTF	IGKV1-16	.	IGKJ1	22	-1	-1	27
1	0.0017667844522968198	TGCCAGCAGTATGTTACCTACCCTTTCACTTTC	CQQYVTYPFTF	IGKV1-16	.	IGKJ3	11	-1	-1	24
1	0.0017667844522968198	TGCCAATATTATCATAGTTATTCCGTCACTTTT	CQYYHSYSVTF	IGKV1-5	.	IGKJ2	22	-1	-1	26
1	0.0017667844522968198	TGCCAACACTACAATAGTTACCCGTGGACTTTC	CQHYNSYPWTF	IGKV1-5	.	IGKJ1	19	-1	-1	22
1	0.0017667844522968198	TGCCAACAGTCTCATAATTTCCCGGTCACCTTC	CQQSHNFPVTF	IGKV1-13	.	IGKJ5	22	-1	-1	25
1	0.0017667844522968198	TGCCAACAGTATGATAGTTATCCAAGGACTTTT	CQQYDSYPRTF	IGKV1-5	.	IGKJ2	20	-1	-1	27
1	0.0017667844522968198	TGCCAACAGTATGATAGTTATACTTGGACGTTC	CQQYDSYTWTF	IGKV1-5	.	IGKJ1	20	-1	-1	24
1	0.0017667844522968198	TGCCAACAGTATAGTAGTTCTACGTGGACGTTC	CQQYSSSTWTF	IGKV1-5	.	IGKJ1	18	-1	-1	21
1	0.0017667844522968198	TGCCAACAGTATAATACTTACTCGATCACCTTC	CQQYNTYSITF	IGKV1-16	.	IGKJ5	20	-1	-1	21
1	0.0017667844522968198	TGCCAACAGTATAATACTTACCCGCTCACTTTC	CQQYNTYPLTF	IGKV1-16	.	IGKJ4	22	-1	-1	22
1	0.0017667844522968198	TGCCAACAGTATAATAGTTATCCGTGGACGTTC	CQQYNSYPWTF	IGKV1-5	.	IGKJ1	20	-1	-1	22
1	0.0017667844522968198	TGCCAACAGTATAATAGTTACTCGTGGACGTTC	CQQYNSYSWTF	IGKV1-5	.	IGKJ1	19	-1	-1	22
1	0.0017667844522968198	TGCCAACAGTATAATAGTTACCCTCGCACTTTC	CQQYNSYPRTF	IGKV1D-16	.	IGKJ3	24	-1	-1	26
1	0.0017667844522968198	TGCCAACAGTATAATAGTTACCCCGCCACTTTC	CQQYNSYPATF	IGKV1-16	.	IGKJ4	22	-1	-1	26
1	0.0017667844522968198	TGCCAACAGTATAATAGTTACCCATTCACTTTC	CQQYNSYPFTF	IGKV1-16	.	IGKJ3	22	-1	-1	23
1	0.0017667844522968198	TGCCAACAGAGTCACAGTACCCTTTGGACGTTC	CQQSHSTLWTF	IGKV1-39	.	IGKJ1	21	-1	-1	24
1	0.0017667844522968198	TGCCAACAATATTATACTTACCCTCTCACTTTC	CQQYYTYPLTF	IGKV1D-16	.	IGKJ4	24	-1	-1	24
1	0.0017667844522968198	TGCCAACAATATCATGCTTTTCCGATCACCTTC	CQQYHAFPITF	IGKV1-16	.	IGKJ5	11	-1	-1	22
1	0.0017667844522968198	TGCCAACAATATGATGTTTACCCGTGGACCTTC	CQQYDVYPWTF	IGKV1-5	.	IGKJ1	11	-1	-1	22
1	0.0017667844522968198	TGCCAACAATATAAAAGTTATCCATTCAGTTTC	CQQYKSYPFSF	IGKV1-5	.	IGKJ3	20	-1	-1	23
1	0.0017667844522968198	TGCCAAGAATATGTTACTTATTCGTTGACTTTC	CQEYVTYSLTF	IGKV1-5	.	IGKJ1	22	-1	-1	22
1	0.0017667844522968198	TGCGCGCAAGCTACACAATTTCCGTGGACGTTC	CAQATQFPWTF	IGKV2D-24	.	IGKJ1	22	-1	-1	22
1	0.0017667844522968198	TGCATGCAGGCTCTATTAACTCCTGCGACGTTC	CMQALLTPATF	IGKV2-28	.	IGKJ1	23	-1	-1	26
1	0.0017667844522968198	TGCATGCAGGCTCTACAAGGTCCTAAATCTTTC	CMQALQGPKSF	IGKV2-28	.	IGKJ4	24	-1	-1	28
1	0.0017667844522968198	TGCATGCAACGTATAGAGCTTCCTTACACTTTT	CMQRIELPYTF	IGKV2-40	.	IGKJ2	24	-1	-1	24
1	0.0017667844522968198	TGCATGCAAGTTCTACAAACCCCGTACACTTTT	CMQVLQTPYTF	IGKV2-28	.	IGKJ2	19	-1	-1	23
1	0.0017667844522968198	TGCATGCAAGCTTCACAACTTCCTTACAGTTTT	CMQASQLPYSF	IGKV2-24	.	IGKJ2	23	-1	-1	24
1	0.0017667844522968198	TGCATGCAAGCTCTACAAACTTCGTGGACGTTC	CMQALQTSWTF	IGKV2-28	.	IGKJ1	20	-1	-1	22
1	0.0017667844522968198	TGCATGCAAGCTCTACAAACTCCTCGGACTTTT	CMQALQTPRTF	IGKV2-28	.	IGKJ2	31	-1	-1	27
1	0.0017667844522968198	TGCATGCAAGCTCTACAAACTCCTCGGACCTTC	CMQALQTPRTF	IGKV2D-28	.	IGKJ5	24	-1	-1	27
1	0.0017667844522968198	TGCATGCAAGCTCTACAAACTCCCTGGACGTTC	CMQALQTPWTF	IGKV2-28	.	IGKJ1	22	-1	-1	24
1	0.0017667844522968198	TGCATGCAAGCTCTACAAACTCCGTACACTTTT	CMQALQTPYTF	IGKV2-28	.	IGKJ2	22	-1	-1	23
1	0.0017667844522968198	TGCATGCAAGCTCTACAAACTCCGATCACCTTC	CMQALQTPITF	IGKV2-28	.	IGKJ5	22	-1	-1	22
1	0.0017667844522968198	TGCATGCAAGCTCTACAAACTCCGAGAACGTTC	CMQALQTPRTF	IGKV2-28	.	IGKJ1	22	-1	-1	27
1	0.0017667844522968198	TGCATGCAAGCTCTACAAACTCCATTCACTTTC	CMQALQTPFTF	IGKV2-28	.	IGKJ3	22	-1	-1	23
1	0.0017667844522968198	TGCATGCAAGCTCTACAAACTACGTGGACGTTC	CMQALQTTWTF	IGKV2-28	.	IGKJ1	20	-1	-1	21
1	0.0017667844522968198	TGCATGCAAGCTACACAATCTCCGTGGACGTTC	CMQATQSPWTF	IGKV2-24	.	IGKJ1	22	-1	-1	22
1	0.0017667844522968198	TGCATGCAAGGTCTACAAAGTCCTTATACTTTT	CMQGLQSPYTF	IGKV2-28	.	IGKJ2	23	-1	-1	27
1	0.0017667844522968198	TGCATGCAAGGTCTAGAGGTTCCCCCGACGTTC	CMQGLEVPPTF	IGKV2D-29	.	IGKJ1	26	-1	-1	26
1	0.0017667844522968198	TGCATGCAAGGTATACATTTTCCATTCACTTTC	CMQGIHFPFTF	IGKV2-29	.	IGKJ3	16	-1	-1	23
1	0.0017667844522968198	TGCATGCAAGGTACACACTGGCTGTACACTTTT	CMQGTHWLYTF	IGKV2-30	.	IGKJ2	21	-1	-1	22
1	0.0017667844522968198	TGCATGCAAGGTACACACTGGCCTCGGACGTTC	CMQGTHWPRTF	IGKV2D-30	.	IGKJ1	24	-1	-1	25
1	0.0017667844522968198	TGCATGCAAGGTAGACACCTTCCGTACACCTTT	CMQGRHLPYTF	IGKV2-29	.	IGKJ2	22	-1	-1	23
1	0.0017667844522968198	TGCATGCAAAGTATACAGCTTCCATTCACTTTC	CMQSIQLPFTF	IGKV2D-29	.	IGKJ3	22	-1	-1	23
1	0.0017667844522968198	TGCATGCAAAGTACACTCTGGCCCTGGGCGCTC	CMQSTLWPWAL	IGKV2-30	.	IGKJ1	22	-1	-1	24
1	0.0017667844522968198	TGCATGCAAAATCTACTCCTTCCGTGGACGTTC	CMQNLLLPWTF	IGKV2D-29	.	IGKJ2	22	-1	-1	33
1	0.0017667844522968198	TGCATGCAAAATACACAACTTCCGGTCACTTTC	CMQNTQLPVTF	IGKV2-30	.	IGKJ4	16	-1	-1	25
1	0.0017667844522968198	TGCATGGAGGCTCTACACACTCCTCACACTTTT	CMEALHTPHTF	IGKV2D-28	.	IGKJ2	24	-1	-1	25
1	0.0017667844522968198	TGCATGGAACATACACACTGGCCGATCACCTTC	CMEHTHWPITF	IGKV2-30	.	IGKJ5	22	-1	-1	22
1	0.0017667844522968198	TGCATGGAAGCTCTACAACCTCTTCGGACTTTT	CMEALQPLRTF	IGKV2-28	.	IGKJ2	31	-1	-1	27
1	0.0017667844522968198	TGTCAGCACTATGGTGACTCACGGACGTTC	CQHYGDSRTF	IGKV3-20	.	IGKJ1	21	-1	-1	22
1	0.0017667844522968198	TGTCAGCAGTTTGGTAGCACGTACACTTTT	CQQFGSTYTF	IGKV3-20	.	IGKJ2	17	-1	-1	20
1	0.0017667844522968198	TGTCAGCAGTCTGATAACTGGTACACTTTT	CQQSDNWYTF	IGKV3-15	.	IGKJ2	20	-1	-1	20
1	0.0017667844522968198	TGTCAGCAGTATTTTGAATGGTGGACGTTC	CQQYFEWWTF	IGKV3-15	.	IGKJ1	11	-1	-1	20
1	0.0017667844522968198	TGTCAGCAGTATGCTAGCTCACGGACGTTC	CQQYASSRTF	IGKV3-20	.	IGKJ1	21	-1	-1	22
1	0.0017667844522968198	TGTCAGCAGTATGCTAACTCTATCACCTTC	CQQYANSITF	IGKV3-20	.	IGKJ5	19	-1	-1	21
1	0.0017667844522968198	TGTCAGCAGTATGGTACCTCATCCCTTTTT	CQQYGTSSLF	IGKV3-20	.	IGKJ2	20	-1	-1	26
1	0.0017667844522968198	TGTCAGCAGTATGGTAGCTCATCCACCTTC	CQQYGSSSTF	IGKV3-20	.	IGKJ5	20	-1	-1	23
1	0.0017667844522968198	TGTCAGCAGTATGGTAGCTCAATCACTTTC	CQQYGSSITF	IGKV3-20	.	IGKJ4	20	-1	-1	22
1	0.0017667844522968198	TGTCAGCAGTATGGTAGGTCAAACAGTTTT	CQQYGRSNSF	IGKV3-20	.	IGKJ2	20	-1	-1	22
1	0.0017667844522968198	TGTCAGCAGTATGGAAACTCCTACAGTTTT	CQQYGNSYSF	IGKV3-20	.	IGKJ2	13	-1	-1	21
1	0.0017667844522968198	TGTCAGCAGTATGATAGCTCACGGACCTTC	CQQYDSSRTF	IGKV3-20	.	IGKJ1	21	-1	-1	22
1	0.0017667844522968198	TGTCAGCAGTATAATAACTGGCCCACTTTC	CQQYNNWPTF	IGKV3-15	.	IGKJ4	22	-1	-1	23
1	0.0017667844522968198	TGTCAGCAGTACGGCAGCCTAATTACCTTC	CQQYGSLITF	IGKV3-20	.	IGKJ5	17	-1	-1	24
1	0.0017667844522968198	TGTCAGGAGTATCGTTATTCACGGACGTTC	CQEYRYSRTF	IGKV3-20	.	IGKJ1	11	-1	-1	22
1	0.0017667844522968198	TGTCAGGAGTACTCTAATTCACGAACGTTC	CQEYSNSRTF	IGKV3-20	.	IGKJ1	10	-1	-1	24
1	0.0017667844522968198	TGTCAACAGTATGATAATCTGTACACTTTT	CQQYDNLYTF	IGKV1-33	.	IGKJ2	19	-1	-1	19
1	0.0017667844522968198	TGTCAACAGTATGATAATCCCTTCACCTTC	CQQYDNPFTF	IGKV1-33	.	IGKJ5	18	-1	-1	22
1	0.0017667844522968198	TGTCAACAGCGTACTAACTCATTCACCTTC	CQQRTNSFTF	IGKV3-11	.	IGKJ5	12	-1	-1	22
1	0.0017667844522968198	TGTCAACAGACTTACGCCAACCCAACCTTC	CQQTYANPTF	IGKV1-39	.	IGKJ5	14	-1	-1	24
1	0.0017667844522968198	TGTCAACAGAGTTTCGCTCCGGCCACTTTC	CQQSFAPATF	IGKV1-39	.	IGKJ4	12	-1	-1	23
1	0.0017667844522968198	TGTCAACAGAGTTACAGTCGGGTCACTTTC	CQQSYSRVTF	IGKV1-39	.	IGKJ4	17	-1	-1	22
1	0.0017667844522968198	TGTCAACAGAGCTACAGTTCCCCTACTTTC	CQQSYSSPTF	IGKV1-39	.	IGKJ3	24	-1	-1	24
1	0.0017667844522968198	TGTCAACAATATCATAATAGTATCACCTTC	CQQYHNSITF	IGKV4-1	.	IGKJ5	15	-1	-1	21
1	0.0017667844522968198	TGTCAACAATATAATGGTCATTCGACGTTC	CQQYNGHSTF	IGKV1-5	.	IGKJ1	22	-1	-1	23
1	0.0017667844522968198	TGCCACCAGTATGATATTTTGTACACTTTT	CHQYDILYTF	IGKV1-5	.	IGKJ2	15	-1	-1	19
1	0.0017667844522968198	TGCCAACAGTATTTTTCTTATTGGACGTTC	CQQYFSYWTF	IGKV1-5	.	IGKJ1	11	-1	-1	21
1	0.0017667844522968198	TGCCAACAGTATAATAGTTATTGGACGTTC	CQQYNSYWTF	IGKV1-5	.	IGKJ1	21	-1	-1	21
1	0.0017667844522968198	TGCCAACAGTATAATAGTTACGTAACGTTC	CQQYNSYVTF	IGKV1-5	.	IGKJ1	19	-1	-1	24
1	0.0017667844522968198	TGCCAACAGTATAATAGTCCGTGGACGTTC	CQQYNSPWTF	IGKV1-5	.	IGKJ1	17	-1	-1	19
1	0.0017667844522968198	TGCATGCAACCTGCAGACGGACTCAGTTTC	CMQPADGLSF	IGKV2-30	.	IGKJ4	8	-1	-1	21
1	0.0017667844522968198	TGCATGCAACCCTCACAGGGACTCAGTTTC	CMQPSQGLSF	IGKV2D-40	.	IGKJ4	9	-1	-1	21
1	0.0017667844522968198	TGCATGCAAGCTCTGCAACCTCCCACTTTC	CMQALQPPTF	IGKV2-28	.	IGKJ3	22	-1	-1	23
1	0.0017667844522968198	TGCATGCAAGCTCTACAAACTTGGACGTTC	CMQALQTWTF	IGKV2-28	.	IGKJ1	20	-1	-1	21
1	0.0017667844522968198	TGCATGCAAGCTACACAATTCCTCACTTTC	CMQATQFLTF	IGKV2-24	.	IGKJ4	19	-1	-1	21
1	0.0017667844522968198	TGCATGCAAGGTGTGTCCTTCGTCACTTTC	CMQGVSFVTF	IGKV2-30	.	IGKJ3	11	-1	-1	22
1	0.0017667844522968198	TGCATGAAAGGTACACACCCGCTCACCTTC	CMKGTHPLTF	IGKV2-30	.	IGKJ5	17	-1	-1	22
1	0.0017667844522968198	TGCATACAAGCTCTACAATGGGGGACGCTC	CIQALQWGTL	IGKV2-28	.	IGKJ1	17	-1	-1	22
1	0.0017667844522968198	TGTCAGCAGTATGGTAGCTCACCCTTC	CQQYGSSPF	IGKV3-20	.	IGKJ4	22	-1	-1	24
1	0.0017667844522968198	TGCATGGAAGGTCCACATTACACTTTT	CMEGPHYTF	IGKV2-30	.	IGKJ2	16	-1	-1	18
1	0.0017667844522968198	TGCCAACAGTATAATGCGTTC	CQQYNAF	IGKV1-5	.	IGKJ1	14	-1	-1	16
