# Supplementary material for: Biomarkers and Immune Repertoire Metrics Identified by Peripheral Blood Transcriptomic Sequencing Reveal the Pathogenesis of COVID-19
Source: Front Immunol. 2021 Aug 24;12:677025. doi: 10.3389/fimmu.2021.677025 (PMC8421539; doi:10.3389/fimmu.2021.677025)
Supplement: Supplementary file 1 [file DataSheet_1.zip › TCR_BCR/IGK/convert.20S039640A.clonotypes.IGK.txt]

count	freq	cdr3nt	cdr3aa	v	d	j	VEnd	DStart	DEnd	JStart
13	0.016455696202531647	TGCATGCACGCTGTTGAAACTCCGTACACTTTT	CMHAVETPYTF	IGKV2-28	.	IGKJ2	22	-1	-1	23
12	0.015189873417721518	TGCATGCACGCTGTAGAAACTCCGTACACTTTT	CMHAVETPYTF	IGKV2-28	.	IGKJ2	22	-1	-1	23
12	0.015189873417721518	TGCATGCAAGGTACACACTGGCCGTACACTTTT	CMQGTHWPYTF	IGKV2-30	.	IGKJ2	22	-1	-1	23
8	0.010126582278481013	TGCATGCAACGTAAAGAGATTCCTTGGACGTTC	CMQRKEIPWTF	IGKV2-40	.	IGKJ1	24	-1	-1	24
7	0.008860759493670886	TGTCACCAGAGTAGCAGCTGGCCTCAAACTTTT	CHQSSSWPQTF	IGKV3-11	.	IGKJ2	23	-1	-1	27
7	0.008860759493670886	TGCCAACAGTATCATAGTTTCCCGCTCACTTTC	CQQYHSFPLTF	IGKV1-5	.	IGKJ4	18	-1	-1	22
6	0.007594936708860759	TGCATGCAAGGTTCACACTTTCCTCCGTATACTTTT	CMQGSHFPPYTF	IGKV2D-30	.	IGKJ2	26	-1	-1	26
6	0.007594936708860759	TGTCAGAAGTATAACAGTGTCCCTTGGTCGTTC	CQKYNSVPWSF	IGKV1-27	.	IGKJ1	23	-1	-1	24
6	0.007594936708860759	TGTCAACAGGCTGACACTTTCCCGTTCACTTTC	CQQADTFPFTF	IGKV1-39	.	IGKJ3	8	-1	-1	24
6	0.007594936708860759	TGTCAACAGAGTTACAGTACCCTATTCACTTTC	CQQSYSTLFTF	IGKV1-39	.	IGKJ3	21	-1	-1	22
6	0.007594936708860759	TGTCAACAGAGTTACAGTACCCCGTGGACGTTC	CQQSYSTPWTF	IGKV1-39	.	IGKJ1	22	-1	-1	22
5	0.006329113924050633	TGTCAGCAGAGTAACAGCATTCCATACACCTTT	CQQSNSIPYTF	IGKV1-39	.	IGKJ2	16	-1	-1	24
5	0.006329113924050633	TGTCAGCAATATGGGAGTTCACCCGTCACTTTC	CQQYGSSPVTF	IGKV3-20	.	IGKJ3	22	-1	-1	25
5	0.006329113924050633	TGCCACCAGTATGGTAGTATACCTCGGACTTTC	CHQYGSIPRTF	IGKV3-20	.	IGKJ3	16	-1	-1	27
5	0.006329113924050633	TGCCAACAGTATAGAAGTTTCCCGTTCACTTTC	CQQYRSFPFTF	IGKV1-16	.	IGKJ4	22	-1	-1	25
5	0.006329113924050633	TGTCAGCAGTATGGTGGCCCCTACGCTTTT	CQQYGGPYAF	IGKV3-20	.	IGKJ2	14	-1	-1	21
4	0.005063291139240506	TGTCAGCGCTATGATAACTGGCCCACGTGGACGTTC	CQRYDNWPTWTF	IGKV3-15	.	IGKJ1	22	-1	-1	22
4	0.005063291139240506	TGTCAACAGTATGATAATCTCCCCAGGTACACTTTT	CQQYDNLPRYTF	IGKV1-33	.	IGKJ2	26	-1	-1	26
4	0.005063291139240506	TGTCAGCAGTATGATAACTGGCCGCTCACTTTC	CQQYDNWPLTF	IGKV3-15	.	IGKJ4	22	-1	-1	22
4	0.005063291139240506	TGTCAGCAATATTATATGCCTCCTCACACTTTT	CQQYYMPPHTF	IGKV4-1	.	IGKJ2	15	-1	-1	25
4	0.005063291139240506	TGTCAGCAATATTATAGTATTCCGTCCACTTTT	CQQYYSIPSTF	IGKV4-1	.	IGKJ2	22	-1	-1	26
4	0.005063291139240506	TGTCAACGGGCAGACACTTTCCCCCTCACCTTC	CQRADTFPLTF	IGKV1-12	.	IGKJ5	22	-1	-1	25
4	0.005063291139240506	TGTCAACAGTATGATAATCTCCCTCTCACTTTC	CQQYDNLPLTF	IGKV1D-33	.	IGKJ4	24	-1	-1	24
4	0.005063291139240506	TGTCAACAGAGTTACAGTGAGCCGCTCACTTTC	CQQSYSEPLTF	IGKV1-39	.	IGKJ4	17	-1	-1	15
4	0.005063291139240506	TGTCAACAACTTAATGCTTTCCCCTACAATTTC	CQQLNAFPYNF	IGKV1-9	.	IGKJ3	14	-1	-1	29
4	0.005063291139240506	TGTCAAAAGTATCACAGTGCCCCGTGGACGTTC	CQKYHSAPWTF	IGKV1-27	.	IGKJ1	22	-1	-1	22
4	0.005063291139240506	TGCCAACAGTATGATACTTATCCGTGGACGTTC	CQQYDTYPWTF	IGKV1-5	.	IGKJ1	20	-1	-1	22
4	0.005063291139240506	TGCCAACAGTATAATAGTTATTCGTGGACGTTC	CQQYNSYSWTF	IGKV1-5	.	IGKJ1	22	-1	-1	22
4	0.005063291139240506	TGTCAACAGAGTTACAGGACCCCCCACTTC	CQQSYRTPHF	IGKV1-39	.	IGKJ4	22	-1	-1	27
3	0.0037974683544303796	TGTCACCAGTATGGGTATTCACCTCCGTATACTTTT	CHQYGYSPPYTF	IGKV3D-20	.	IGKJ2	26	-1	-1	26
3	0.0037974683544303796	TGTCAGCGGTATGATAACTGGCCCACGTGGACGTTC	CQRYDNWPTWTF	IGKV3-15	.	IGKJ1	22	-1	-1	22
3	0.0037974683544303796	TGTCAGCACTATGATAGTTCACTTTTTTGGATGTTC	CQHYDSSLFWMF	IGKV3-20	.	IGKJ1	21	-1	-1	27
3	0.0037974683544303796	TGTCAGCAGTATAATAACTGGCCTCCGTACACTTTT	CQQYNNWPPYTF	IGKV3D-15	.	IGKJ2	26	-1	-1	26
3	0.0037974683544303796	TGTCAGCAGTATAATAACTGGCCTGCGGCCACTTTC	CQQYNNWPAATF	IGKV3D-15	.	IGKJ4	27	-1	-1	29
3	0.0037974683544303796	TGCCAGCAGTCTAGTAATTGGGCCGAGATCACTTTC	CQQSSNWAEITF	IGKV3-7	.	IGKJ3	8	-1	-1	28
3	0.0037974683544303796	TGCCAACAGTATAACAGTTACCCCAAGTACACTTTT	CQQYNSYPKYTF	IGKV1-5	.	IGKJ2	19	-1	-1	26
3	0.0037974683544303796	TGTCACCAATACTACAGTGCTCCGTACACTTTT	CHQYYSAPYTF	IGKV4-1	.	IGKJ2	22	-1	-1	23
3	0.0037974683544303796	TGTCAGCAGTATTATGCTACTCCTCAAACTTTC	CQQYYATPQTF	IGKV4-1	.	IGKJ4	23	-1	-1	27
3	0.0037974683544303796	TGTCAGCAGTATGGTAGCTCACCGTACACTTTT	CQQYGSSPYTF	IGKV3-20	.	IGKJ2	22	-1	-1	23
3	0.0037974683544303796	TGTCAGCAGTATGGTAGCTCACCGCTCACTTTC	CQQYGSSPLTF	IGKV3-20	.	IGKJ4	22	-1	-1	22
3	0.0037974683544303796	TGTCAGCAGTATAGTGAGTGGCCCTTCGCCTTC	CQQYSEWPFAF	IGKV3-15	.	IGKJ5	22	-1	-1	28
3	0.0037974683544303796	TGTCAGCAGTATAATAACTGGCCTCGAACGTTC	CQQYNNWPRTF	IGKV3-15	.	IGKJ1	23	-1	-1	27
3	0.0037974683544303796	TGTCAGCAGTACAATAATTGGCCGTGGACATTC	CQQYNNWPWTF	IGKV3-15	.	IGKJ1	22	-1	-1	22
3	0.0037974683544303796	TGTCAGCAGCGTAGCAACTGGCCTCGGACGTTC	CQQRSNWPRTF	IGKV3-11	.	IGKJ1	23	-1	-1	25
3	0.0037974683544303796	TGTCAGCAGAGTTACGGTACCCCTCGGACTTTT	CQQSYGTPRTF	IGKV1D-39	.	IGKJ2	24	-1	-1	27
3	0.0037974683544303796	TGTCAACATTATGATCATCTCGTTCTTACTTTC	CQHYDHLVLTF	IGKV1-33	.	IGKJ4	20	-1	-1	27
3	0.0037974683544303796	TGTCAACAGGCTAACAGTTTCCCTCGGACTTTT	CQQANSFPRTF	IGKV1-12	.	IGKJ2	23	-1	-1	27
3	0.0037974683544303796	TGTCAACAGGCTAACAGTTTACCGTGGACGTTC	CQQANSLPWTF	IGKV1-12	.	IGKJ1	19	-1	-1	22
3	0.0037974683544303796	TGTCAACAGGGTTACAGTGTCCTTCGGACGTTC	CQQGYSVLRTF	IGKV1-39	.	IGKJ1	17	-1	-1	25
3	0.0037974683544303796	TGTCAACAGACTTACAGTACCCTCTTCACTTTC	CQQTYSTLFTF	IGKV1-39	.	IGKJ3	21	-1	-1	24
3	0.0037974683544303796	TGTCAACAGAGTTACAATACCCCGTGGACGTTC	CQQSYNTPWTF	IGKV1-39	.	IGKJ1	22	-1	-1	22
3	0.0037974683544303796	TGTCAACAAAGTTACAGTTCCCCTTGGTCGTTC	CQQSYSSPWSF	IGKV1-39	.	IGKJ1	23	-1	-1	24
3	0.0037974683544303796	TGTATGCAAGGTATAAAGTTTCCGTGGACGTTC	CMQGIKFPWTF	IGKV2-29	.	IGKJ1	14	-1	-1	22
3	0.0037974683544303796	TGCCAACAGTATAGTAGTTACCCGATCACCTTC	CQQYSSYPITF	IGKV1-16	.	IGKJ5	22	-1	-1	22
3	0.0037974683544303796	TGCCAACAATATCTTAGTTATCCGTACACTTTT	CQQYLSYPYTF	IGKV1-5	.	IGKJ2	20	-1	-1	23
3	0.0037974683544303796	TGCCAACAATATAATACTTATTCTCGGACGTTC	CQQYNTYSRTF	IGKV1-5	.	IGKJ1	23	-1	-1	25
3	0.0037974683544303796	TGCATGCAAGGTTCACACTGGCCTGGGACGTTC	CMQGSHWPGTF	IGKV2-30	.	IGKJ1	23	-1	-1	25
3	0.0037974683544303796	TGCATGCAAGGTGCACACTGGCCGTACACTTTT	CMQGAHWPYTF	IGKV2-30	.	IGKJ2	22	-1	-1	23
3	0.0037974683544303796	TGCATGCAAGGTACACACTCTCCGTGGACGTTC	CMQGTHSPWTF	IGKV2-30	.	IGKJ1	18	-1	-1	22
3	0.0037974683544303796	TGTCAACAGACTTACACCACCCCGACGTTC	CQQTYTTPTF	IGKV1-39	.	IGKJ1	22	-1	-1	23
3	0.0037974683544303796	TGCCAACAGTATAATAGTTATTGGACGTTC	CQQYNSYWTF	IGKV1-5	.	IGKJ1	21	-1	-1	21
2	0.002531645569620253	TGCATGCAAGCTCTACAAACTCCTCCGGAGTACACTTTT	CMQALQTPPEYTF	IGKV2D-28	.	IGKJ2	29	-1	-1	29
2	0.002531645569620253	TGTCACCAGTATTATAGTTCTCCCCCATTCACTTTC	CHQYYSSPPFTF	IGKV4-1	.	IGKJ3	22	-1	-1	26
2	0.002531645569620253	TGTCACCAATATTTTAGTAGTCTTCCGCACAGTTTT	CHQYFSSLPHSF	IGKV4-1	.	IGKJ2	18	-1	-1	28
2	0.002531645569620253	TGTCAGCGGTATGGTACCTCACCTCAGCTCACTTTC	CQRYGTSPQLTF	IGKV3D-20	.	IGKJ4	24	-1	-1	26
2	0.002531645569620253	TGTCAGCATTATGATTGGTCACGTACTTGGACGTTC	CQHYDWSRTWTF	IGKV3-20	.	IGKJ1	12	-1	-1	27
2	0.002531645569620253	TGTCAGCATCGGAGCAAGTGGTTGAGGTACACTTTT	CQHRSKWLRYTF	IGKV3-11	.	IGKJ2	20	-1	-1	26
2	0.002531645569620253	TGTCAGCACTTTGGTGGCTCACCTCCATTCACCTTT	CQHFGGSPPFTF	IGKV3D-20	.	IGKJ2	25	-1	-1	29
2	0.002531645569620253	TGTCAGCACTATGGTAGGTCACCTCCGATCACTTTC	CQHYGRSPPITF	IGKV3D-20	.	IGKJ5	26	-1	-1	25
2	0.002531645569620253	TGTCAGCAGTATGCTACGTCACCTCCGATCACCTTC	CQQYATSPPITF	IGKV3D-20	.	IGKJ5	26	-1	-1	25
2	0.002531645569620253	TGTCAGCAGTATGGTGACTCACCTCAGTACACTTTT	CQQYGDSPQYTF	IGKV3D-20	.	IGKJ2	24	-1	-1	26
2	0.002531645569620253	TGTCAGCAGTATAGTGACTGGCCTCTGGTCTCTTTC	CQQYSDWPLVSF	IGKV3-15	.	IGKJ4	23	-1	-1	31
2	0.002531645569620253	TGTCAGCAGTATAATAACTGGCCTTCGTGGACGTTC	CQQYNNWPSWTF	IGKV3-15	.	IGKJ1	23	-1	-1	25
2	0.002531645569620253	TGTCAGCAGTATAATAACTGGCCTCGGGACACTTTT	CQQYNNWPRDTF	IGKV3-15	.	IGKJ2	23	-1	-1	28
2	0.002531645569620253	TGTCAGCAGTATAACAACTGGCCCCCACTCACTTTC	CQQYNNWPPLTF	IGKV3-15	.	IGKJ4	22	-1	-1	27
2	0.002531645569620253	TGTCAGCAGCGTAGCAACTGGCCTCTGTACACTTTT	CQQRSNWPLYTF	IGKV3-11	.	IGKJ2	23	-1	-1	25
2	0.002531645569620253	TGTCAGCAGCGTAGCAACTGGCCTCCGATCACCTTC	CQQRSNWPPITF	IGKV3-11	.	IGKJ5	23	-1	-1	25
2	0.002531645569620253	TGTCAACACTATCATGCTTATTCGTCGATCACTTTC	CQHYHAYSSITF	IGKV1D-43	.	IGKJ5	11	-1	-1	24
2	0.002531645569620253	TGTCAACAGTTTGGTGGCTCCCCCAAAATCACTTTC	CQQFGGSPKITF	IGKV3-20	.	IGKJ3	19	-1	-1	28
2	0.002531645569620253	TGTCAACAGTTTAGTAGTTACCCTCCCCTCACTTTC	CQQFSSYPPLTF	IGKV1D-13	.	IGKJ3	24	-1	-1	28
2	0.002531645569620253	TGTCAACAGTACAATAGCTATTCTGTCTACACTTTT	CQQYNSYSVYTF	IGKV1-5	.	IGKJ2	23	-1	-1	27
2	0.002531645569620253	TGTCAACAGAGTTATAGTACCCCTTCGGTCACCTTC	CQQSYSTPSVTF	IGKV1D-39	.	IGKJ5	27	-1	-1	24
2	0.002531645569620253	TGTCAACAGAGTTACAGTTCCCCCTCGATCACCTTC	CQQSYSSPSITF	IGKV1-39	.	IGKJ5	22	-1	-1	24
2	0.002531645569620253	TGTCAACAGAGTTACAGTCCCGCCCCGTACACTTTT	CQQSYSPAPYTF	IGKV1-39	.	IGKJ2	17	-1	-1	26
2	0.002531645569620253	TGTCAACAGAGTTACAGTACCCCTCCGTACACTTTT	CQQSYSTPPYTF	IGKV1D-39	.	IGKJ2	26	-1	-1	26
2	0.002531645569620253	TGTCAACAAAGTTCTAGTCCACCTCAGGTCACTTTC	CQQSSSPPQVTF	IGKV1-39	.	IGKJ4	12	-1	-1	28
2	0.002531645569620253	TGCCAGCAGCTCAATAGTTACAGTCCGGTCACCTTC	CQQLNSYSPVTF	IGKV1-9	.	IGKJ5	20	-1	-1	28
2	0.002531645569620253	TGCCAACAGTATGATAGTCCTTCCAGGTGGACGTTC	CQQYDSPSRWTF	IGKV1-5	.	IGKJ1	17	-1	-1	21
2	0.002531645569620253	TGCATGCAAGGTACACACTGGCCCTCGCTCACTTTC	CMQGTHWPSLTF	IGKV2-30	.	IGKJ4	22	-1	-1	25
2	0.002531645569620253	TGTCTTCAGGATACCGATTACCCGTGGACGTTC	CLQDTDYPWTF	IGKV1-6	.	IGKJ1	22	-1	-1	22
2	0.002531645569620253	TGTCTGCAGTATAATACTTACCCGTGGACGTTC	CLQYNTYPWTF	IGKV1-17	.	IGKJ1	22	-1	-1	22
2	0.002531645569620253	TGTCTGCAGCGTAACAACTGGCCTTTCACTTTC	CLQRNNWPFTF	IGKV3-11	.	IGKJ3	23	-1	-1	24
2	0.002531645569620253	TGTCTACAGCATAGTAGTTACCCCCTCACTTTC	CLQHSSYPLTF	IGKV1-17	.	IGKJ3	22	-1	-1	25
2	0.002531645569620253	TGTCTACAACATGATAATTTCCCGTACACTTTT	CLQHDNFPYTF	IGKV5-2	.	IGKJ2	22	-1	-1	23
2	0.002531645569620253	TGTCTACAACATAGTACTTACCCTCTCACTTTC	CLQHSTYPLTF	IGKV1D-17	.	IGKJ4	24	-1	-1	24
2	0.002531645569620253	TGTCTACAAGATTACAATTACCCGTACACTTTT	CLQDYNYPYTF	IGKV1-6	.	IGKJ2	22	-1	-1	23
2	0.002531645569620253	TGTCATCAGTATGGTGCCTCGCCTGAGACCTTT	CHQYGASPETF	IGKV3-20	.	IGKJ2	14	-1	-1	30
2	0.002531645569620253	TGTCATCAGACTAGTGGTTTACCGTGGACGTTC	CHQTSGLPWTF	IGKV6-21	.	IGKJ1	22	-1	-1	22
2	0.002531645569620253	TGTCATCAGAGTAGTTCTTTACCGTGGACGTTC	CHQSSSLPWTF	IGKV6-21	.	IGKJ1	22	-1	-1	22
2	0.002531645569620253	TGTCACCAGAAAGATGGAAGCTCGCTCACCTTC	CHQKDGSSLTF	IGKV3-7	.	IGKJ4	8	-1	-1	22
2	0.002531645569620253	TGTCACCAATATTATAATTCTCCGGGGACGTTC	CHQYYNSPGTF	IGKV4-1	.	IGKJ1	22	-1	-1	25
2	0.002531645569620253	TGTCAGTACTATGGTACCTCACCGCTCACTTTC	CQYYGTSPLTF	IGKV3-20	.	IGKJ4	22	-1	-1	22
2	0.002531645569620253	TGTCAGCAGTTTAATGACTGGCCCCGGACGTTC	CQQFNDWPRTF	IGKV3-15	.	IGKJ1	22	-1	-1	25
2	0.002531645569620253	TGTCAGCAGTATCATAGCTGGCCTCAGACGTTC	CQQYHSWPQTF	IGKV3D-15	.	IGKJ1	24	-1	-1	26
2	0.002531645569620253	TGTCAGCAGTATCATAACTGGCCCCGGACGTTC	CQQYHNWPRTF	IGKV3-15	.	IGKJ1	22	-1	-1	25
2	0.002531645569620253	TGTCAGCAGTATGGTAGTCCACCGGTCACCTTC	CQQYGSPPVTF	IGKV3-20	.	IGKJ4	16	-1	-1	25
2	0.002531645569620253	TGTCAGCAGTATGGTAGCTCATCGTGGACGTTC	CQQYGSSSWTF	IGKV3-20	.	IGKJ1	20	-1	-1	22
2	0.002531645569620253	TGTCAGCAGTATGGTAGCTCACCTCCCTTTTTT	CQQYGSSPPFF	IGKV3D-20	.	IGKJ2	25	-1	-1	29
2	0.002531645569620253	TGTCAGCAGTATGGTAGCTCACCGTTCACTTTT	CQQYGSSPFTF	IGKV3-20	.	IGKJ2	22	-1	-1	26
2	0.002531645569620253	TGTCAGCAGTATGGTAGCTCACGAGGAACGTTC	CQQYGSSRGTF	IGKV3-20	.	IGKJ1	21	-1	-1	27
2	0.002531645569620253	TGTCAGCAGTATAATACCTGGCCTCGGACGTTC	CQQYNTWPRTF	IGKV3-15	.	IGKJ1	23	-1	-1	25
2	0.002531645569620253	TGTCAGCAGTATAATAACTGGCCCTACACTTTT	CQQYNNWPYTF	IGKV3-15	.	IGKJ2	22	-1	-1	24
2	0.002531645569620253	TGTCAGCAGTATAATAACTGGCCCCGGACGTTC	CQQYNNWPRTF	IGKV3-15	.	IGKJ1	22	-1	-1	25
2	0.002531645569620253	TGTCAGCAGTATAATAACTGGCCAAGGACGTTC	CQQYNNWPRTF	IGKV3-15	.	IGKJ1	26	-1	-1	25
2	0.002531645569620253	TGTCAGCAGCTTAGTAGTTACCCGTACACTTTT	CQQLSSYPYTF	IGKV1-9	.	IGKJ2	22	-1	-1	23
2	0.002531645569620253	TGTCAGCAGCGTAGCAACTGGCCCCTCACTTTC	CQQRSNWPLTF	IGKV3-11	.	IGKJ4	22	-1	-1	24
2	0.002531645569620253	TGTCAGCAATATTATGGTCTTCCGTACACTTTT	CQQYYGLPYTF	IGKV4-1	.	IGKJ2	14	-1	-1	23
2	0.002531645569620253	TGTCAGCAATATTATAGTACTCCGTGGACGTTC	CQQYYSTPWTF	IGKV4-1	.	IGKJ1	22	-1	-1	22
2	0.002531645569620253	TGTCAGCAATATTATAGTACTCCGCTCACTTTC	CQQYYSTPLTF	IGKV4-1	.	IGKJ4	22	-1	-1	22
2	0.002531645569620253	TGTCAGCAATATTATAGTAGTCCCCTCACTTTC	CQQYYSSPLTF	IGKV4-1	.	IGKJ4	22	-1	-1	24
2	0.002531645569620253	TGTCAGCAATATGGTAACTCACCGTACACTTTT	CQQYGNSPYTF	IGKV3-20	.	IGKJ2	22	-1	-1	23
2	0.002531645569620253	TGTCAGCAATATAATGACTGGGCTCCCACTTTC	CQQYNDWAPTF	IGKV3-15	.	IGKJ3	20	-1	-1	26
2	0.002531645569620253	TGTCAGCAACTTCATACACACCCATTCACTTTC	CQQLHTHPFTF	IGKV1-9	.	IGKJ3	15	-1	-1	23
2	0.002531645569620253	TGTCAGCAACGTAGCAACTGGCCCCTCACTTTC	CQQRSNWPLTF	IGKV3-11	.	IGKJ3	22	-1	-1	25
2	0.002531645569620253	TGTCAACTATATAATAGTTATTTGTGGACGTTC	CQLYNSYLWTF	IGKV1-5	.	IGKJ1	21	-1	-1	23
2	0.002531645569620253	TGTCAACGGGCTGACACTTTCCCCCTCACCTTC	CQRADTFPLTF	IGKV1-12	.	IGKJ5	22	-1	-1	25
2	0.002531645569620253	TGTCAACAGTTTAATAGTTACCCTCTTACCTTT	CQQFNSYPLTF	IGKV1D-13	.	IGKJ2	24	-1	-1	30
2	0.002531645569620253	TGTCAACAGTATTATAGAACCCCTCAGACGTTC	CQQYYRTPQTF	IGKV1D-43	.	IGKJ1	24	-1	-1	26
2	0.002531645569620253	TGTCAACAGGTTCATGATTTCCCCTTCACTTTC	CQQVHDFPFTF	IGKV1-13	.	IGKJ3	22	-1	-1	24
2	0.002531645569620253	TGTCAACAGGCTAACAGTTTCCCTCTCACTTTC	CQQANSFPLTF	IGKV1-12	.	IGKJ4	23	-1	-1	24
2	0.002531645569620253	TGTCAACAGAGTTTAACTACCCCTCGCACTTTT	CQQSLTTPRTF	IGKV1D-39	.	IGKJ2	24	-1	-1	26
2	0.002531645569620253	TGTCAACAGAGTTACACTAATACCTTCACTTTC	CQQSYTNTFTF	IGKV1-39	.	IGKJ3	15	-1	-1	24
2	0.002531645569620253	TGTCAACAGAGTTACAGTTTGCTATTCACTTTC	CQQSYSLLFTF	IGKV1-39	.	IGKJ3	17	-1	-1	22
2	0.002531645569620253	TGTCAACAGAGTTACAGTATCCCTCGAACGTTC	CQQSYSIPRTF	IGKV1D-39	.	IGKJ1	24	-1	-1	27
2	0.002531645569620253	TGTCAACAGAGTTACAGTACCCCTCGGACGTTC	CQQSYSTPRTF	IGKV1D-39	.	IGKJ1	24	-1	-1	25
2	0.002531645569620253	TGTCAACAGAGTTACAGTACCCCATTCACTTTC	CQQSYSTPFTF	IGKV1-39	.	IGKJ3	22	-1	-1	23
2	0.002531645569620253	TGTCAACAGAGTGACACTTTCCCGTACACTTTT	CQQSDTFPYTF	IGKV1-39	.	IGKJ2	15	-1	-1	23
2	0.002531645569620253	TGTCAACAATTTCATACTTACCCGCTCAGCATC	CQQFHTYPLSI	IGKV1-13	.	IGKJ4	22	-1	-1	31
2	0.002531645569620253	TGTCAACAATATTACAGTTACCCCTCGACGTTC	CQQYYSYPSTF	IGKV1-8	.	IGKJ1	22	-1	-1	26
2	0.002531645569620253	TGTCAACAAAGCTACACTAATTCCTTTACTTTC	CQQSYTNSFTF	IGKV1-39	.	IGKJ3	15	-1	-1	27
2	0.002531645569620253	TGTCAAACGTATAAGGGTGCCCCATTCACTTTC	CQTYKGAPFTF	IGKV1-27	.	IGKJ3	22	-1	-1	23
2	0.002531645569620253	TGTCAAAAGTATAACAGTGCCCCGCTCACTTTC	CQKYNSAPLTF	IGKV1-27	.	IGKJ4	22	-1	-1	22
2	0.002531645569620253	TGTCAAAAGTATAACAGTGCCCCGGACACCTTC	CQKYNSAPDTF	IGKV1-27	.	IGKJ5	22	-1	-1	26
2	0.002531645569620253	TGTCAAAAGTATAACAATGCCCCCTGGACGTTC	CQKYNNAPWTF	IGKV1-27	.	IGKJ1	22	-1	-1	24
2	0.002531645569620253	TGCCTGCAAGCTCGACAACCTTCGTTCACTTTC	CLQARQPSFTF	IGKV2-28	.	IGKJ3	17	-1	-1	24
2	0.002531645569620253	TGCCAACAGTTTCACAGTTATCCAAGGACGTTC	CQQFHSYPRTF	IGKV1-5	.	IGKJ1	20	-1	-1	25
2	0.002531645569620253	TGCCAACAGTATGATAGTTTCCTGTACAACTTT	CQQYDSFLYNF	IGKV1-16	.	IGKJ2	18	-1	-1	22
2	0.002531645569620253	TGCCAACAGTATAATACTAATTCTCGGACGTTT	CQQYNTNSRTF	IGKV1-5	.	IGKJ1	23	-1	-1	25
2	0.002531645569620253	TGCCAACAGTATAATAGTTACCCTCGTACTTTT	CQQYNSYPRTF	IGKV1D-16	.	IGKJ2	24	-1	-1	27
2	0.002531645569620253	TGCCAACAGTATAATAGTTACCCGTACACTTTT	CQQYNSYPYTF	IGKV1-16	.	IGKJ2	22	-1	-1	23
2	0.002531645569620253	TGCCAACAATATCAATATGATCCGTGGACGTTC	CQQYQYDPWTF	IGKV1-5	.	IGKJ1	11	-1	-1	22
2	0.002531645569620253	TGCCAACAATATAATACTAATTCTCGGACGTTC	CQQYNTNSRTF	IGKV1-5	.	IGKJ1	23	-1	-1	25
2	0.002531645569620253	TGCCAACAATATAATAGTTACCCGTACACTTTT	CQQYNSYPYTF	IGKV1-5	.	IGKJ2	19	-1	-1	23
2	0.002531645569620253	TGCCAACAACATGATCACTATCCGCTCACTTTC	CQQHDHYPLTF	IGKV1-16	.	IGKJ4	7	-1	-1	22
2	0.002531645569620253	TGCATGCACGGTCTACAAAATCCGTACACCTTT	CMHGLQNPYTF	IGKV2-28	.	IGKJ2	22	-1	-1	23
2	0.002531645569620253	TGCATGCAGGGCTCAAACCGGCCGTACACTTTT	CMQGSNRPYTF	IGKV2-30	.	IGKJ2	7	-1	-1	23
2	0.002531645569620253	TGCATGCAAGCTCTACAAACTCCTCAAACGTTC	CMQALQTPQTF	IGKV2D-28	.	IGKJ1	24	-1	-1	27
2	0.002531645569620253	TGCATGCAAGCTCTACAAACTCCGTACACTTTT	CMQALQTPYTF	IGKV2-28	.	IGKJ2	22	-1	-1	23
2	0.002531645569620253	TGCATGCAAGGTCTACAGACCCCATTCACTTTC	CMQGLQTPFTF	IGKV2-28	.	IGKJ3	16	-1	-1	23
2	0.002531645569620253	TGCATGCAAACTGTACAACCACTGTACACTTTT	CMQTVQPLYTF	IGKV2-28	.	IGKJ2	17	-1	-1	22
2	0.002531645569620253	TGCATGCAAACTACACACTGGCCTCGGACGTTC	CMQTTHWPRTF	IGKV2D-30	.	IGKJ1	24	-1	-1	25
2	0.002531645569620253	TGCATGCAAAGTTTACAACTTCCGCTCACTTTC	CMQSLQLPLTF	IGKV2D-29	.	IGKJ4	22	-1	-1	22
2	0.002531645569620253	TGCACGCAAGCTATACAATTTCCCCACACTTTT	CTQAIQFPHTF	IGKV2D-24	.	IGKJ2	22	-1	-1	25
2	0.002531645569620253	TGTCACCAGTATTATAGTGCTCCTACGTTC	CHQYYSAPTF	IGKV4-1	.	IGKJ1	24	-1	-1	24
2	0.002531645569620253	TGTCAGCAGTATAATGACTGGCGAACTTTT	CQQYNDWRTF	IGKV3-15	.	IGKJ2	21	-1	-1	24
2	0.002531645569620253	TGTCAGCAGCGTAGCTACTGGTACACTTTT	CQQRSYWYTF	IGKV3-11	.	IGKJ2	20	-1	-1	20
2	0.002531645569620253	TGTCAGCAATATTATAGTGATCCCACTTTC	CQQYYSDPTF	IGKV4-1	.	IGKJ4	17	-1	-1	23
2	0.002531645569620253	TGTCAGCAATATGAAACCACTCCCACGTTC	CQQYETTPTF	IGKV4-1	.	IGKJ1	11	-1	-1	24
2	0.002531645569620253	TGTCAACAGACTTTCGGTATCCCCACTTTT	CQQTFGIPTF	IGKV1-39	.	IGKJ2	22	-1	-1	23
2	0.002531645569620253	TGCATGCAAGGTACACACTCGATCACCTTC	CMQGTHSITF	IGKV2-30	.	IGKJ5	18	-1	-1	18
2	0.002531645569620253	TGCATGCAAACTCTACAAACTTTCACTTTC	CMQTLQTFTF	IGKV2-28	.	IGKJ3	20	-1	-1	21
1	0.0012658227848101266	TGTCATCATTATGTCAAGTGGCCTCCGAACCTCACTTTC	CHHYVKWPPNLTF	IGKV3-7	.	IGKJ4	4	-1	-1	30
1	0.0012658227848101266	TGTCAGCACTATGGTGGCTCACTGTACATGTACACTTTT	CQHYGGSLYMYTF	IGKV3-20	.	IGKJ2	21	-1	-1	22
1	0.0012658227848101266	TGTCAGCACTATGACAGTCCACCTCCTAGGTACACTTTT	CQHYDSPPPRYTF	IGKV3D-20	.	IGKJ2	25	-1	-1	29
1	0.0012658227848101266	TGTCAGCAGTATCATAACTGGCCTTCAGCGCTCACTTTC	CQQYHNWPSALTF	IGKV3-15	.	IGKJ4	23	-1	-1	26
1	0.0012658227848101266	TGTCAGCAGTATGGTAGCTCTCCCCCCATATTCACTTTC	CQQYGSSPPIFTF	IGKV3-20	.	IGKJ3	19	-1	-1	27
1	0.0012658227848101266	TGTCAGCAGTATAATAACTGGCCTCCGAGGTACACTTTT	CQQYNNWPPRYTF	IGKV3-15	.	IGKJ2	23	-1	-1	29
1	0.0012658227848101266	TGTCAGCAGTATAATAACTGGCCTCACATGTACACTTTT	CQQYNNWPHMYTF	IGKV3-15	.	IGKJ2	23	-1	-1	25
1	0.0012658227848101266	TGTCAGCAGCGTAGCAACTGGCCTCCGGGGCTCACTTTC	CQQRSNWPPGLTF	IGKV3-11	.	IGKJ4	23	-1	-1	29
1	0.0012658227848101266	TGTCAACACTATGATGATACTCCTCCGAAGTACACTTTT	CQHYDDTPPKYTF	IGKV1-33	.	IGKJ2	14	-1	-1	29
1	0.0012658227848101266	TGTCAACACCTTGATTATTACCCTCCGGGAAATACTTTT	CQHLDYYPPGNTF	IGKV1-13	.	IGKJ2	23	-1	-1	33
1	0.0012658227848101266	TGTCAGTATTATGGTAGCGCACGTGGGTGGATGTTC	CQYYGSARGWMF	IGKV3-20	.	IGKJ1	28	-1	-1	26
1	0.0012658227848101266	TGTCAGTACTATGGTAGGTCACCACCGATCACTTTC	CQYYGRSPPITF	IGKV3D-20	.	IGKJ5	26	-1	-1	25
1	0.0012658227848101266	TGTCAGCGGTATGGTGACTCACCTCCGTACAGTTTT	CQRYGDSPPYSF	IGKV3D-20	.	IGKJ2	26	-1	-1	26
1	0.0012658227848101266	TGTCAGCATTATGGTAGCTCAGCGGGGCTCGCTTTC	CQHYGSSAGLAF	IGKV3-20	.	IGKJ4	20	-1	-1	26
1	0.0012658227848101266	TGTCAGCACTATGGTTCCTCATCGGTGCTCGCTTTC	CQHYGSSSVLAF	IGKV3-20	.	IGKJ4	14	-1	-1	26
1	0.0012658227848101266	TGTCAGCACTATAATAACTGGCCTCCGTGGACGTTC	CQHYNNWPPWTF	IGKV3D-15	.	IGKJ1	26	-1	-1	25
1	0.0012658227848101266	TGTCAGCAGTATCATAACTGGCCTCCGTGGACGTTC	CQQYHNWPPWTF	IGKV3D-15	.	IGKJ1	26	-1	-1	25
1	0.0012658227848101266	TGTCAGCAGTATGGTGGCTCACCCATGTACACTTTT	CQQYGGSPMYTF	IGKV3-20	.	IGKJ2	22	-1	-1	23
1	0.0012658227848101266	TGTCAGCAGTATGGTAGCTTAACCTGGGAGACGTTC	CQQYGSLTWETF	IGKV3-20	.	IGKJ1	18	-1	-1	29
1	0.0012658227848101266	TGTCAGCAGTATGGTAGCTCCAAGGAGCTCACTTTC	CQQYGSSKELTF	IGKV3-20	.	IGKJ4	19	-1	-1	26
1	0.0012658227848101266	TGTCAGCAGTATGGTAGCTCACTCCCGTGGACGTTC	CQQYGSSLPWTF	IGKV3-20	.	IGKJ1	21	-1	-1	25
1	0.0012658227848101266	TGTCAGCAGTATGGTAGCTCACCGGGGCTCACTTTC	CQQYGSSPGLTF	IGKV3-20	.	IGKJ4	22	-1	-1	26
1	0.0012658227848101266	TGTCAGCAGTATGGTAACTCACCCATGTACACTTTT	CQQYGNSPMYTF	IGKV3-20	.	IGKJ2	22	-1	-1	23
1	0.0012658227848101266	TGTCAGCAGTATAGTGGGTCACCAGAGTGGACGTTC	CQQYSGSPEWTF	IGKV3-20	.	IGKJ1	22	-1	-1	26
1	0.0012658227848101266	TGTCAGCAGTATAATGAGTGGCCCCCGTACACTTTT	CQQYNEWPPYTF	IGKV3-15	.	IGKJ2	22	-1	-1	26
1	0.0012658227848101266	TGTCAGCAGTATAATAACTGGCCTCCCTACACTTTT	CQQYNNWPPYTF	IGKV3D-15	.	IGKJ2	25	-1	-1	27
1	0.0012658227848101266	TGTCAGCAGTATAATAACTGGCCCCCGTACACTTTT	CQQYNNWPPYTF	IGKV3D-15	.	IGKJ2	26	-1	-1	26
1	0.0012658227848101266	TGTCAGCAGTACAATAACTGGCCTCCGGCCACTTTC	CQQYNNWPPATF	IGKV3D-15	.	IGKJ4	27	-1	-1	29
1	0.0012658227848101266	TGTCAGCAGCGTGCCAACGGGCCTCCGCTCACTTTC	CQQRANGPPLTF	IGKV3-11	.	IGKJ4	23	-1	-1	25
1	0.0012658227848101266	TGTCAGCAGCGTGACAACTGGCCTCCGCTGACTTTC	CQQRDNWPPLTF	IGKV3-11	.	IGKJ4	23	-1	-1	25
1	0.0012658227848101266	TGTCAGCAGCGTAGCAACTGGCCTCTATTCACTTTC	CQQRSNWPLFTF	IGKV3-11	.	IGKJ3	23	-1	-1	25
1	0.0012658227848101266	TGTCAGCAGCGTAGCAACTGGCCTCCTCTCACTTTC	CQQRSNWPPLTF	IGKV3-11	.	IGKJ4	23	-1	-1	27
1	0.0012658227848101266	TGTCAGCAGGATGATAATCTCTTCGCGCTCAGTTTC	CQQDDNLFALSF	IGKV1-33	.	IGKJ4	20	-1	-1	24
1	0.0012658227848101266	TGTCAGCAATTCCACAGCAGTCCTTCCCTCACCTTC	CQQFHSSPSLTF	IGKV4-1	.	IGKJ4	9	-1	-1	27
1	0.0012658227848101266	TGTCAGCAATATTATAGTACTCCCCCGTACACTTTT	CQQYYSTPPYTF	IGKV4-1	.	IGKJ2	22	-1	-1	26
1	0.0012658227848101266	TGTCAGCAATATACTAACTGGCCTTCATTCACTTTC	CQQYTNWPSFTF	IGKV3-15	.	IGKJ3	23	-1	-1	26
1	0.0012658227848101266	TGTCAACTGTATGGTACCTCACCTCCGTACACTTTT	CQLYGTSPPYTF	IGKV3D-20	.	IGKJ2	26	-1	-1	26
1	0.0012658227848101266	TGTCAACAGTCTGGTAATCTCCCGGGTTTCACTTTC	CQQSGNLPGFTF	IGKV1-33	.	IGKJ3	22	-1	-1	27
1	0.0012658227848101266	TGTCAACAGTATGATAATCTCCCTCGGTACACTTTT	CQQYDNLPRYTF	IGKV1D-33	.	IGKJ2	24	-1	-1	26
1	0.0012658227848101266	TGTCAACAGTATAATGACTGGCCTCCGTACACTTTC	CQQYNDWPPYTF	IGKV3D-15	.	IGKJ4	26	-1	-1	29
1	0.0012658227848101266	TGTCAACAGAGTTACAGTATTTCCCCGTACACTTTT	CQQSYSISPYTF	IGKV1-39	.	IGKJ2	18	-1	-1	26
1	0.0012658227848101266	TGTCAACAGAGTTACAGTACCCCTAGCCGGACGTTC	CQQSYSTPSRTF	IGKV1-39	.	IGKJ1	25	-1	-1	28
1	0.0012658227848101266	TGTCAACAGAGTTACAATACCCTCCCGCTCACTTTC	CQQSYNTLPLTF	IGKV1-39	.	IGKJ4	21	-1	-1	25
1	0.0012658227848101266	TGTCAACAATATGATAAGTGGCCTCCGTACACTTTT	CQQYDKWPPYTF	IGKV3D-15	.	IGKJ2	26	-1	-1	26
1	0.0012658227848101266	TGCTTGCAAGGTTCATTCTGGCCTCCGTACACTTTT	CLQGSFWPPYTF	IGKV2D-30	.	IGKJ2	26	-1	-1	26
1	0.0012658227848101266	TGCCAGCTAGGAACACACTGGCCTCCGTACAGTTTT	CQLGTHWPPYSF	IGKV2D-30	.	IGKJ2	26	-1	-1	26
1	0.0012658227848101266	TGCCAACAGTATAATACTTACTCAGGATACACTTTC	CQQYNTYSGYTF	IGKV1-16	.	IGKJ3	20	-1	-1	29
1	0.0012658227848101266	TGCCAACAGTATAATAGTTATTGTCGGTGGACGTTC	CQQYNSYCRWTF	IGKV1-5	.	IGKJ1	21	-1	-1	26
1	0.0012658227848101266	TGCCAACAGTATAATAGTGACCTCGGGGTCGCTTTC	CQQYNSDLGVAF	IGKV1-5	.	IGKJ4	17	-1	-1	31
1	0.0012658227848101266	TGCATGCAGGGTACATATTGGCCTCCGTACACTTTT	CMQGTYWPPYTF	IGKV2D-30	.	IGKJ2	26	-1	-1	26
1	0.0012658227848101266	TGCATGCAAGCTCTGCAAACTCCTCTGTACACTTTT	CMQALQTPLYTF	IGKV2D-28	.	IGKJ2	24	-1	-1	25
1	0.0012658227848101266	TGCATGCAAAGTATACAGCTTCCCCTGCTCACTTTC	CMQSIQLPLLTF	IGKV2D-29	.	IGKJ4	22	-1	-1	26
1	0.0012658227848101266	TGCATGCAAAGTACACAGCTTCCTCCGAGGACTTTT	CMQSTQLPPRTF	IGKV2D-29	.	IGKJ2	26	-1	-1	30
1	0.0012658227848101266	TCTCAGCAATATTATACTACTCCGTACACTTTT	SQQYYTTPYTF	IGKV4-1	.	IGKJ2	22	-1	-1	23
1	0.0012658227848101266	TGTCTTCAGTACAATAACTGGCCTCGGACGTTC	CLQYNNWPRTF	IGKV3-15	.	IGKJ1	23	-1	-1	25
1	0.0012658227848101266	TGTCTCCAGACCTGGACGACCCCCCGGACGTTC	CLQTWTTPRTF	IGKV1-39	.	IGKJ1	3	-1	-1	25
1	0.0012658227848101266	TGTCTCCAATATTATACGACTCCATTCTCTTTC	CLQYYTTPFSF	IGKV4-1	.	IGKJ3	22	-1	-1	23
1	0.0012658227848101266	TGTCTGCTCTATGGTCGGTCACCGTGGAAGTTC	CLLYGRSPWKF	IGKV1-17	.	IGKJ1	4	-1	-1	22
1	0.0012658227848101266	TGTCTGCAGCATAATAGTTACCCTCTGACGTTC	CLQHNSYPLTF	IGKV1D-17	.	IGKJ1	24	-1	-1	26
1	0.0012658227848101266	TGTCTGCAGGATTACTTCTTACCCTGGACATTC	CLQDYFLPWTF	IGKV3-7	.	IGKJ1	13	-1	-1	24
1	0.0012658227848101266	TGTCTACAGTATGATAGTTACCCTTGGACGTTC	CLQYDSYPWTF	IGKV1-17	.	IGKJ1	23	-1	-1	24
1	0.0012658227848101266	TGTCTACAGCATAGTAGTTACCCTCTTACCTTC	CLQHSSYPLTF	IGKV1D-17	.	IGKJ1	24	-1	-1	30
1	0.0012658227848101266	TGTCTACAGCATAAGAGTTACCCGCTCACTTTC	CLQHKSYPLTF	IGKV1-17	.	IGKJ4	22	-1	-1	22
1	0.0012658227848101266	TGTCATTACTATAATGATTACTCGAACGTTTTT	CHYYNDYSNVF	IGKV1-5	.	IGKJ2	14	-1	-1	29
1	0.0012658227848101266	TGTCATCAGAGTGCTGACTTACCATACACTTTT	CHQSADLPYTF	IGKV6-21	.	IGKJ2	11	-1	-1	24
1	0.0012658227848101266	TGTCATCAGAGCCACGATTTCCCTCAAACTTTT	CHQSHDFPQTF	IGKV1-39	.	IGKJ2	10	-1	-1	27
1	0.0012658227848101266	TGTCATCAGAGCAGAAGTTTACAGGCTACTTTT	CHQSRSLQATF	IGKV6-21	.	IGKJ2	21	-1	-1	27
1	0.0012658227848101266	TGTCATCAATATTATAGAAGTCCGTACACTTTT	CHQYYRSPYTF	IGKV4-1	.	IGKJ2	16	-1	-1	23
1	0.0012658227848101266	TGTCACCAGTATCAAACGTGGCCTTGGACGTTC	CHQYQTWPWTF	IGKV3-20	.	IGKJ1	11	-1	-1	24
1	0.0012658227848101266	TGTCACCAGTATGCAGGCTCACCGTTCACCTTT	CHQYAGSPFTF	IGKV3-20	.	IGKJ2	22	-1	-1	26
1	0.0012658227848101266	TGTCACCAGTATGGTAGTTCACCTTGGACGTTC	CHQYGSSPWTF	IGKV3-20	.	IGKJ2	23	-1	-1	33
1	0.0012658227848101266	TGTCACCAATATTATTCGTCTCCATTCACTTTC	CHQYYSSPFTF	IGKV4-1	.	IGKJ3	14	-1	-1	23
1	0.0012658227848101266	TGTCACCAATATTATAGTACTCCTCTCACTTTC	CHQYYSTPLTF	IGKV4-1	.	IGKJ4	23	-1	-1	24
1	0.0012658227848101266	TGTCACCAATATGGTAGCTCACCGTACACTTTT	CHQYGSSPYTF	IGKV3-20	.	IGKJ2	22	-1	-1	23
1	0.0012658227848101266	TGTCACCAAGGTACCAGGTGGCCTCTCACCTTC	CHQGTRWPLTF	IGKV3-15	.	IGKJ5	4	-1	-1	25
1	0.0012658227848101266	TGTCAGCATTATAATAATTGGCCTCTAACTTTT	CQHYNNWPLTF	IGKV3-15	.	IGKJ2	23	-1	-1	27
1	0.0012658227848101266	TGTCAGCACCGTAGCACCTGGCCTCTCACTTTC	CQHRSTWPLTF	IGKV3-11	.	IGKJ4	23	-1	-1	24
1	0.0012658227848101266	TGTCAGCACCGTAGGAGCTGGCCTCTCACTTTC	CQHRRSWPLTF	IGKV3-11	.	IGKJ4	23	-1	-1	24
1	0.0012658227848101266	TGTCAGCAGTTTGGTAGGTCACCTTACACTTTT	CQQFGRSPYTF	IGKV3-20	.	IGKJ2	23	-1	-1	24
1	0.0012658227848101266	TGTCAGCAGTTTGGTAATTCACCTCGGACGTTT	CQQFGNSPRTF	IGKV3D-20	.	IGKJ1	24	-1	-1	25
1	0.0012658227848101266	TGTCAGCAGTGTCATATTTCACCGTGGACGTTC	CQQCHISPWTF	IGKV3-20	.	IGKJ1	9	-1	-1	22
1	0.0012658227848101266	TGTCAGCAGTATTATAACACTCCACTCACTTTC	CQQYYNTPLTF	IGKV4-1	.	IGKJ4	22	-1	-1	24
1	0.0012658227848101266	TGTCAGCAGTATCATGCCTGGCCTCGGACGTTC	CQQYHAWPRTF	IGKV3-15	.	IGKJ1	23	-1	-1	25
1	0.0012658227848101266	TGTCAGCAGTATCATAACTGGCCGTGGACATTC	CQQYHNWPWTF	IGKV3-15	.	IGKJ1	22	-1	-1	22
1	0.0012658227848101266	TGTCAGCAGTATGTTAGTTCACCAAGGACGTTC	CQQYVSSPRTF	IGKV3-20	.	IGKJ1	26	-1	-1	25
1	0.0012658227848101266	TGTCAGCAGTATGTTAGTCCACCATTCACTTTC	CQQYVSPPFTF	IGKV3-20	.	IGKJ3	16	-1	-1	23
1	0.0012658227848101266	TGTCAGCAGTATGTCAGTTCACCAAGGACATTC	CQQYVSSPRTF	IGKV3-20	.	IGKJ1	26	-1	-1	25
1	0.0012658227848101266	TGTCAGCAGTATGGTTCCTCAGCCTTCACTTTC	CQQYGSSAFTF	IGKV3-20	.	IGKJ3	14	-1	-1	24
1	0.0012658227848101266	TGTCAGCAGTATGGTCGCTCACCTCGCACTTTT	CQQYGRSPRTF	IGKV3D-20	.	IGKJ2	24	-1	-1	26
1	0.0012658227848101266	TGTCAGCAGTATGGTATGTCACCTTTCACTTTT	CQQYGMSPFTF	IGKV3-20	.	IGKJ2	23	-1	-1	26
1	0.0012658227848101266	TGTCAGCAGTATGGTAGTTCACCTCAAACTTTT	CQQYGSSPQTF	IGKV3D-20	.	IGKJ2	24	-1	-1	27
1	0.0012658227848101266	TGTCAGCAGTATGGTAGCTCCCTGTACACTTTT	CQQYGSSLYTF	IGKV3-20	.	IGKJ2	19	-1	-1	22
1	0.0012658227848101266	TGTCAGCAGTATGGTAGCTCATCCCTCACTTTC	CQQYGSSSLTF	IGKV3-20	.	IGKJ4	20	-1	-1	24
1	0.0012658227848101266	TGTCAGCAGTATGGTAGCTCACCCTGGACGTTC	CQQYGSSPWTF	IGKV3-20	.	IGKJ1	22	-1	-1	24
1	0.0012658227848101266	TGTCAGCAGTATGGTAGCTCACCCCGGGGTTTC	CQQYGSSPRGF	IGKV3-20	.	IGKJ4	22	-1	-1	29
1	0.0012658227848101266	TGTCAGCAGTATGGTAGCTCACCCATCACCTTC	CQQYGSSPITF	IGKV3-20	.	IGKJ5	22	-1	-1	24
1	0.0012658227848101266	TGTCAGCAGTATGGTAGCTCACCGTGGACGTTC	CQQYGSSPWTF	IGKV3-20	.	IGKJ1	22	-1	-1	22
1	0.0012658227848101266	TGTCAGCAGTATGGTAGCTCACCGATCACCTTC	CQQYGSSPITF	IGKV3-20	.	IGKJ5	22	-1	-1	22
1	0.0012658227848101266	TGTCAGCAGTATGGTAGCTCACCGAGGACGTTC	CQQYGSSPRTF	IGKV3-20	.	IGKJ1	26	-1	-1	25
1	0.0012658227848101266	TGTCAGCAGTATGGCACCTCACCGTGGACGTTC	CQQYGTSPWTF	IGKV3-20	.	IGKJ1	22	-1	-1	22
1	0.0012658227848101266	TGTCAGCAGTATGGCAGCACCCTGTACACTTTT	CQQYGSTLYTF	IGKV3-20	.	IGKJ2	17	-1	-1	22
1	0.0012658227848101266	TGTCAGCAGTATGGGGCCTCACCCTACACTTTT	CQQYGASPYTF	IGKV3-20	.	IGKJ2	13	-1	-1	24
1	0.0012658227848101266	TGTCAGCAGTATGGAACATCACCTAGGACGTTC	CQQYGTSPRTF	IGKV3-20	.	IGKJ1	26	-1	-1	25
1	0.0012658227848101266	TGTCAGCAGTATGATACCTCAATGTACACTTTT	CQQYDTSMYTF	IGKV3-20	.	IGKJ2	20	-1	-1	21
1	0.0012658227848101266	TGTCAGCAGTATGATAGTTCACTATACACTTTT	CQQYDSSLYTF	IGKV3-20	.	IGKJ2	21	-1	-1	24
1	0.0012658227848101266	TGTCAGCAGTATGATAACTGGCCTCAGATTTTC	CQQYDNWPQIF	IGKV3-15	.	IGKJ4	23	-1	-1	29
1	0.0012658227848101266	TGTCAGCAGTATATTAGCTGGCCTCTCACTTTC	CQQYISWPLTF	IGKV3-15	.	IGKJ4	23	-1	-1	24
1	0.0012658227848101266	TGTCAGCAGTATAGTAACTGGCCTGACACTTTT	CQQYSNWPDTF	IGKV3-15	.	IGKJ2	23	-1	-1	25
1	0.0012658227848101266	TGTCAGCAGTATAGTAAGTGGCCTCGAACGTTC	CQQYSKWPRTF	IGKV3D-15	.	IGKJ1	24	-1	-1	27
1	0.0012658227848101266	TGTCAGCAGTATAGTAAGTGGCCCCTCACTTTC	CQQYSKWPLTF	IGKV3-20	.	IGKJ3	15	-1	-1	25
1	0.0012658227848101266	TGTCAGCAGTATAATAATTGGCCCATCACCTTC	CQQYNNWPITF	IGKV3-15	.	IGKJ5	22	-1	-1	24
1	0.0012658227848101266	TGTCAGCAGTATAATAACTGGCCTCCGACTTTT	CQQYNNWPPTF	IGKV3D-15	.	IGKJ2	26	-1	-1	27
1	0.0012658227848101266	TGTCAGCAGTATAATAACTGGCCTCAGAGTTTT	CQQYNNWPQSF	IGKV3D-15	.	IGKJ2	24	-1	-1	29
1	0.0012658227848101266	TGTCAGCAGTATAATAACTGGCCGTACACTTTT	CQQYNNWPYTF	IGKV3-15	.	IGKJ2	22	-1	-1	23
1	0.0012658227848101266	TGTCAGCAGTACGGAGACTGGCCTCCGACCTTC	CQQYGDWPPTF	IGKV3D-15	.	IGKJ1	10	-1	-1	26
1	0.0012658227848101266	TGTCAGCAGCGTACCAACTGGCCTCTCACTTTC	CQQRTNWPLTF	IGKV3-11	.	IGKJ4	23	-1	-1	24
1	0.0012658227848101266	TGTCAGCAGCGTAGCGACTGGCGGGTAACGTTC	CQQRSDWRVTF	IGKV3-11	.	IGKJ1	21	-1	-1	27
1	0.0012658227848101266	TGTCAGCAGCGTAGCACCTGGCCGCTCACTTTC	CQQRSTWPLTF	IGKV3-11	.	IGKJ4	22	-1	-1	22
1	0.0012658227848101266	TGTCAGCAGCGTAGCAACTGGCCTATCACCTTC	CQQRSNWPITF	IGKV3-11	.	IGKJ5	24	-1	-1	24
1	0.0012658227848101266	TGTCAGCAGCGTAGCAACTGGCCCCTCACTTTC	CQQRSNWPLTF	IGKV3-11	.	IGKJ3	22	-1	-1	25
1	0.0012658227848101266	TGTCAGCAGCGTAGCAACTGGCCGTGGACGTTC	CQQRSNWPWTF	IGKV3-11	.	IGKJ1	22	-1	-1	22
1	0.0012658227848101266	TGTCAGCAGCGTAACAACTGGCCTCTCACTTTC	CQQRNNWPLTF	IGKV3-11	.	IGKJ3	23	-1	-1	25
1	0.0012658227848101266	TGTCAGCAGGTTTACAGTTCCCCGCTCACTTTC	CQQVYSSPLTF	IGKV1-39	.	IGKJ4	22	-1	-1	22
1	0.0012658227848101266	TGTCAGCAGGCCATCATTTTTCCGCTCACTTTC	CQQAIIFPLTF	IGKV1-12	.	IGKJ4	10	-1	-1	22
1	0.0012658227848101266	TGTCAGCAGGGTAGCAACTGGCCTGAGACGTTC	CQQGSNWPETF	IGKV3-11	.	IGKJ1	23	-1	-1	26
1	0.0012658227848101266	TGTCAGCAGAGTTACAGTACCCTATTCACTTTC	CQQSYSTLFTF	IGKV1-39	.	IGKJ3	21	-1	-1	22
1	0.0012658227848101266	TGTCAGCAGAGTGACTTATTCCCATTCACTTTC	CQQSDLFPFTF	IGKV1-39	.	IGKJ3	11	-1	-1	23
1	0.0012658227848101266	TGTCAGCAGAGTGACTTATTCCCATTCACTTTC	CQQSDLFPFTF	IGKV1D-39	.	IGKJ3	11	-1	-1	23
1	0.0012658227848101266	TGTCAGCAGAGTGACACCTTCCCATTCACTTTC	CQQSDTFPFTF	IGKV1-39	.	IGKJ3	15	-1	-1	23
1	0.0012658227848101266	TGTCAGCAATATTCTAGTCTTCCGTACACTTTT	CQQYSSLPYTF	IGKV4-1	.	IGKJ2	17	-1	-1	23
1	0.0012658227848101266	TGTCAGCAATATTATGTTAGTCCGATCACCTTC	CQQYYVSPITF	IGKV4-1	.	IGKJ5	14	-1	-1	22
1	0.0012658227848101266	TGTCAGCAATATTATACTACTCCTCGCACTTTC	CQQYYTTPRTF	IGKV4-1	.	IGKJ4	23	-1	-1	26
1	0.0012658227848101266	TGTCAGCAATATTATAGTGCTCCTCCCCTTTTT	CQQYYSAPPLF	IGKV4-1	.	IGKJ2	23	-1	-1	29
1	0.0012658227848101266	TGTCAGCAATATTATAGTACTCCTTGGACGTTC	CQQYYSTPWTF	IGKV4-1	.	IGKJ1	27	-1	-1	24
1	0.0012658227848101266	TGTCAGCAATATTATAGTACTCCTCTCACTTTC	CQQYYSTPLTF	IGKV4-1	.	IGKJ4	23	-1	-1	24
1	0.0012658227848101266	TGTCAGCAATATTATAGTACTCCTCCCACTTTC	CQQYYSTPPTF	IGKV4-1	.	IGKJ4	23	-1	-1	26
1	0.0012658227848101266	TGTCAGCAATATTATAGTACTCCGATCACCTTC	CQQYYSTPITF	IGKV4-1	.	IGKJ5	22	-1	-1	22
1	0.0012658227848101266	TGTCAGCAATATTATAGTACTCCATTCACTTTC	CQQYYSTPFTF	IGKV4-1	.	IGKJ3	22	-1	-1	23
1	0.0012658227848101266	TGTCAGCAATATCATAATATTCCCTGGACGTTC	CQQYHNIPWTF	IGKV4-1	.	IGKJ1	22	-1	-1	24
1	0.0012658227848101266	TGTCAGCAATATGGTGCTTTCCCTCGGACGTTC	CQQYGAFPRTF	IGKV3-20	.	IGKJ1	14	-1	-1	25
1	0.0012658227848101266	TGTCAGCAATATGATAATGCTCTATTCACTTTC	CQQYDNALFTF	IGKV1-33	.	IGKJ3	17	-1	-1	22
1	0.0012658227848101266	TGTCAGCAATATGAGAGTTGGCCGTGGACGTTC	CQQYESWPWTF	IGKV3-15	.	IGKJ2	11	-1	-1	33
1	0.0012658227848101266	TGTCAGCAATATGAAAATGTCCCCTACACTTTT	CQQYENVPYTF	IGKV1-33	.	IGKJ2	22	-1	-1	24
1	0.0012658227848101266	TGTCAGCAATATAATAGGTGGCCTCTCACTTTC	CQQYNRWPLTF	IGKV3-15	.	IGKJ4	23	-1	-1	24
1	0.0012658227848101266	TGTCAGCAACTTGACAGTTACCCCCCCACTTTC	CQQLDSYPPTF	IGKV1-9	.	IGKJ4	22	-1	-1	26
1	0.0012658227848101266	TGTCAGCAACATTATAGTAGTCCGTTCACCTTC	CQQHYSSPFTF	IGKV4-1	.	IGKJ4	22	-1	-1	25
1	0.0012658227848101266	TGTCAACACTATTTTAATCTTCCGTACGCTTTT	CQHYFNLPYAF	IGKV4-1	.	IGKJ2	12	-1	-1	23
1	0.0012658227848101266	TGTCAACACTATGCCGGTGCCCCGTACACTTTT	CQHYAGAPYTF	IGKV1-27	.	IGKJ2	22	-1	-1	23
1	0.0012658227848101266	TGTCAACACTATGATCATATCCTTCTCACTTTC	CQHYDHILLTF	IGKV1-33	.	IGKJ4	21	-1	-1	24
1	0.0012658227848101266	TGTCAACACGGTGGCAGCTTTCCGCTCACTTTC	CQHGGSFPLTF	IGKV3-11	.	IGKJ4	4	-1	-1	22
1	0.0012658227848101266	TGTCAACAGTCTTACAGTCCTCCTCTCACTTTC	CQQSYSPPLTF	IGKV1D-39	.	IGKJ4	24	-1	-1	24
1	0.0012658227848101266	TGTCAACAGTATTTTACTACCCCTCCCACTTTT	CQQYFTTPPTF	IGKV1D-43	.	IGKJ2	25	-1	-1	26
1	0.0012658227848101266	TGTCAACAGTATTATAGTTTCCCTCGGACGTTC	CQQYYSFPRTF	IGKV1D-8	.	IGKJ1	24	-1	-1	25
1	0.0012658227848101266	TGTCAACAGTATTATAGTTCCCCGTGGACGTTC	CQQYYSSPWTF	IGKV1-8	.	IGKJ1	22	-1	-1	18
1	0.0012658227848101266	TGTCAACAGTATTATAGTTATCCGCTCACTTTC	CQQYYSYPLTF	IGKV1-8	.	IGKJ4	19	-1	-1	22
1	0.0012658227848101266	TGTCAACAGTATTATAGTTACCCGCTCACTTTC	CQQYYSYPLTF	IGKV1-8	.	IGKJ4	22	-1	-1	22
1	0.0012658227848101266	TGTCAACAGTATTATAGTCCCCTTCTCACTTTC	CQQYYSPLLTF	IGKV1D-43	.	IGKJ4	21	-1	-1	24
1	0.0012658227848101266	TGTCAACAGTATTATAGTACTCCTCTCACTTTC	CQQYYSTPLTF	IGKV4-1	.	IGKJ4	23	-1	-1	24
1	0.0012658227848101266	TGTCAACAGTATTATAGTACCCCGTACACTTTT	CQQYYSTPYTF	IGKV1D-43	.	IGKJ2	22	-1	-1	23
1	0.0012658227848101266	TGTCAACAGTATTACACTTTCCCTCAAACATTT	CQQYYTFPQTF	IGKV1D-8	.	IGKJ1	24	-1	-1	33
1	0.0012658227848101266	TGTCAACAGTATGGTAGTACACCGATCACCTTC	CQQYGSTPITF	IGKV6D-41	.	IGKJ5	8	-1	-1	22
1	0.0012658227848101266	TGTCAACAGTATGGTAGGTCACCATGGACGTTC	CQQYGRSPWTF	IGKV3-20	.	IGKJ1	22	-1	-1	24
1	0.0012658227848101266	TGTCAACAGTATGATAATCTCCCTCAAACTTTT	CQQYDNLPQTF	IGKV1D-33	.	IGKJ2	24	-1	-1	27
1	0.0012658227848101266	TGTCAACAGTATGATAATCTCCCCCTCACTTTC	CQQYDNLPLTF	IGKV1-33	.	IGKJ3	22	-1	-1	25
1	0.0012658227848101266	TGTCAACAGTATGATAATCTCCCCCTCACTTTC	CQQYDNLPLTF	IGKV1-33	.	IGKJ4	22	-1	-1	24
1	0.0012658227848101266	TGTCAACAGTATGATAAGTGGCCGCTCACTTTC	CQQYDKWPLTF	IGKV3-15	.	IGKJ4	22	-1	-1	15
1	0.0012658227848101266	TGTCAACAGTATGACAATCTCCCTCGGACTTTT	CQQYDNLPRTF	IGKV1D-33	.	IGKJ2	24	-1	-1	27
1	0.0012658227848101266	TGTCAACAGTATAATACTAATTCTCGGACGTTC	CQQYNTNSRTF	IGKV1-5	.	IGKJ1	23	-1	-1	25
1	0.0012658227848101266	TGTCAACAGCTTAATAGTTACCCCTTCACTTTC	CQQLNSYPFTF	IGKV1-9	.	IGKJ3	22	-1	-1	24
1	0.0012658227848101266	TGTCAACAGGTTAACTTTTTCCCGTACACTTTT	CQQVNFFPYTF	IGKV1-12	.	IGKJ2	22	-1	-1	23
1	0.0012658227848101266	TGTCAACAGGCTTTCAGATTTCCGCTCACTTTC	CQQAFRFPLTF	IGKV1-12	.	IGKJ4	11	-1	-1	22
1	0.0012658227848101266	TGTCAACAGGCTTACAGTTTCCCTCGGACATTC	CQQAYSFPRTF	IGKV1-12	.	IGKJ1	23	-1	-1	25
1	0.0012658227848101266	TGTCAACAGGCTTACAGTTTCCCATTCACTTTC	CQQAYSFPFTF	IGKV1-12	.	IGKJ3	22	-1	-1	23
1	0.0012658227848101266	TGTCAACAGGCTTACAGTCTCCCTCCCACTTTT	CQQAYSLPPTF	IGKV1D-39	.	IGKJ2	25	-1	-1	26
1	0.0012658227848101266	TGTCAACAGGCTAACAGTTTCCCCTTCACTTTC	CQQANSFPFTF	IGKV1-12	.	IGKJ3	22	-1	-1	24
1	0.0012658227848101266	TGTCAACAGGCTAACAGTTTCCCCTGGACGTTC	CQQANSFPWTF	IGKV1-12	.	IGKJ1	22	-1	-1	24
1	0.0012658227848101266	TGTCAACAGGCTAACAGTTTCCCGCTCACTTTC	CQQANSFPLTF	IGKV1-12	.	IGKJ4	22	-1	-1	22
1	0.0012658227848101266	TGTCAACAGGCTAAGAGTTTCCCGATCACGTTC	CQQAKSFPITF	IGKV1D-43	.	IGKJ5	8	-1	-1	22
1	0.0012658227848101266	TGTCAACAGACTTACGCTCGGCCCCCGACTTTT	CQQTYARPPTF	IGKV1-39	.	IGKJ2	14	-1	-1	27
1	0.0012658227848101266	TGTCAACAGACTTACAACACCCCTCGGACGTTC	CQQTYNTPRTF	IGKV1D-39	.	IGKJ1	24	-1	-1	25
1	0.0012658227848101266	TGTCAACAGACTGAGATTTTCCCATTCACCTTC	CQQTEIFPFTF	IGKV1-39	.	IGKJ3	9	-1	-1	23
1	0.0012658227848101266	TGTCAACAGAGTTTCAGTACCCTTTTCACTTTC	CQQSFSTLFTF	IGKV1-39	.	IGKJ3	21	-1	-1	24
1	0.0012658227848101266	TGTCAACAGAGTTCCAGTACTCCTCTGACTTTC	CQQSSSTPLTF	IGKV1D-39	.	IGKJ4	24	-1	-1	27
1	0.0012658227848101266	TGTCAACAGAGTTATACTAGTCCGTACAGTTTT	CQQSYTSPYSF	IGKV1-39	.	IGKJ2	13	-1	-1	23
1	0.0012658227848101266	TGTCAACAGAGTTATACCAGTCCTGGCTCATTC	CQQSYTSPGSF	IGKV1-39	.	IGKJ4	13	-1	-1	30
1	0.0012658227848101266	TGTCAACAGAGTTACACTACCCCTCGCACTTTC	CQQSYTTPRTF	IGKV1D-39	.	IGKJ4	24	-1	-1	26
1	0.0012658227848101266	TGTCAACAGAGTTACAGTTCCCCTTCAACGTTC	CQQSYSSPSTF	IGKV1-39	.	IGKJ1	23	-1	-1	27
1	0.0012658227848101266	TGTCAACAGAGTTACAGTTCCCCTGTCACTTTT	CQQSYSSPVTF	IGKV1-39	.	IGKJ2	23	-1	-1	26
1	0.0012658227848101266	TGTCAACAGAGTTACAGTGCCCCCCGGACGTTC	CQQSYSAPRTF	IGKV1D-39	.	IGKJ1	27	-1	-1	25
1	0.0012658227848101266	TGTCAACAGAGTTACAGTACCTTGTACACTTTT	CQQSYSTLYTF	IGKV1-39	.	IGKJ2	20	-1	-1	22
1	0.0012658227848101266	TGTCAACAGAGTTACAGTACCCTCTGGACGTTC	CQQSYSTLWTF	IGKV1-39	.	IGKJ1	21	-1	-1	24
1	0.0012658227848101266	TGTCAACAGAGTTACAGTACCCTGTACACTTTT	CQQSYSTLYTF	IGKV1-39	.	IGKJ2	21	-1	-1	22
1	0.0012658227848101266	TGTCAACAGAGTTACAGTACCCCTCTGACGTTC	CQQSYSTPLTF	IGKV1D-39	.	IGKJ1	24	-1	-1	26
1	0.0012658227848101266	TGTCAACAGAGTTACAGTACCCCCCTCACTTTC	CQQSYSTPLTF	IGKV1-39	.	IGKJ3	22	-1	-1	25
1	0.0012658227848101266	TGTCAACAGAGTTACAGTACCCCCCCCACTTTC	CQQSYSTPPTF	IGKV1-39	.	IGKJ4	22	-1	-1	26
1	0.0012658227848101266	TGTCAACAGAGTTACAGTACCCCGGGCACCTTC	CQQSYSTPGTF	IGKV1-39	.	IGKJ5	22	-1	-1	26
1	0.0012658227848101266	TGTCAACAGAGTTACAATATCCCTTACACTTTC	CQQSYNIPYTF	IGKV1-39	.	IGKJ4	23	-1	-1	26
1	0.0012658227848101266	TGTCAACAGAGTGACACTTTCCCGTACACTTTT	CQQSDTFPYTF	IGKV1D-8	.	IGKJ2	8	-1	-1	23
1	0.0012658227848101266	TGTCAACAATTTTATAGTAATCCTCTCACTTTC	CQQFYSNPLTF	IGKV1D-13	.	IGKJ4	24	-1	-1	24
1	0.0012658227848101266	TGTCAACAATATTATACTACCCCCCCGACTTTT	CQQYYTTPPTF	IGKV1D-43	.	IGKJ2	26	-1	-1	27
1	0.0012658227848101266	TGTCAACAATATTATAACTGGCCCCTCTCTTTT	CQQYYNWPLSF	IGKV3-15	.	IGKJ2	22	-1	-1	28
1	0.0012658227848101266	TGTCAACAATATGGTAACTCACCGTACACTTTT	CQQYGNSPYTF	IGKV3-20	.	IGKJ2	22	-1	-1	23
1	0.0012658227848101266	TGTCAACAATACTTTAGTCTCCCGCTCACTTTC	CQQYFSLPLTF	IGKV4-1	.	IGKJ4	17	-1	-1	22
1	0.0012658227848101266	TGTCAACAACTTCATACTTACCCGCTCACTTTC	CQQLHTYPLTF	IGKV1-13	.	IGKJ4	22	-1	-1	22
1	0.0012658227848101266	TGTCAACAACTTAATAGTTATCCCCTCACTTTC	CQQLNSYPLTF	IGKV1-9	.	IGKJ3	19	-1	-1	25
1	0.0012658227848101266	TGTCAACAACATTATGATACTCCGCTCACTTTC	CQQHYDTPLTF	IGKV4-1	.	IGKJ4	22	-1	-1	22
1	0.0012658227848101266	TGTCAACAAAGCTACACTAATTCCTTTACTTTC	CQQSYTNSFTF	IGKV1-13	.	IGKJ3	7	-1	-1	27
1	0.0012658227848101266	TGTCAAGAATATAACAGTGCCCCTCTCACTTTC	CQEYNSAPLTF	IGKV1-27	.	IGKJ4	23	-1	-1	24
1	0.0012658227848101266	TGTCAAAAGTATAACACTGCCCCTCAGACCTTC	CQKYNTAPQTF	IGKV1-27	.	IGKJ5	23	-1	-1	27
1	0.0012658227848101266	TGTCAAAAGTATAACAGTGCCCCTCGCACGTTC	CQKYNSAPRTF	IGKV1-27	.	IGKJ1	23	-1	-1	27
1	0.0012658227848101266	TGTCAAAAGTATAACAGTGCCCCTCGGACTTTC	CQKYNSAPRTF	IGKV1-27	.	IGKJ4	23	-1	-1	27
1	0.0012658227848101266	TGTCAAAAGTATAACAGTGCCCCCCTCACCTTC	CQKYNSAPLTF	IGKV1-27	.	IGKJ5	22	-1	-1	25
1	0.0012658227848101266	TGTGAACAGACTGACAATTTCCCTTTTACTTTC	CEQTDNFPFTF	IGKV1-39	.	IGKJ3	9	-1	-1	27
1	0.0012658227848101266	TGCCAGCAGAGTTACAGTACCCCGTGGACGTTC	CQQSYSTPWTF	IGKV1-39	.	IGKJ1	22	-1	-1	22
1	0.0012658227848101266	TGCCAGCAATATTATACTTACCCCCTCACTTTC	CQQYYTYPLTF	IGKV1-16	.	IGKJ4	22	-1	-1	24
1	0.0012658227848101266	TGCCAACGTTATAATACTTATTTGGCGACGTTC	CQRYNTYLATF	IGKV1-5	.	IGKJ1	21	-1	-1	26
1	0.0012658227848101266	TGCCAACAGTATTATAGTTACCCGTACACTTTT	CQQYYSYPYTF	IGKV1-5	.	IGKJ2	19	-1	-1	23
1	0.0012658227848101266	TGCCAACAGTATGATGATTACCCGCTCACTTTC	CQQYDDYPLTF	IGKV1-5	.	IGKJ4	11	-1	-1	22
1	0.0012658227848101266	TGCCAACAGTATAGTAATGTCCCTCTTACTTTC	CQQYSNVPLTF	IGKV1-16	.	IGKJ4	12	-1	-1	27
1	0.0012658227848101266	TGCCAACAGTATAATCTTTATCCCGTCACTTTT	CQQYNLYPVTF	IGKV1-5	.	IGKJ2	14	-1	-1	26
1	0.0012658227848101266	TGCCAACAGTATAATACTTACCCATGGACGTTC	CQQYNTYPWTF	IGKV1-5	.	IGKJ1	19	-1	-1	24
1	0.0012658227848101266	TGCCAACAGTATAATAGTTATTTGTACACTTTT	CQQYNSYLYTF	IGKV1-5	.	IGKJ2	21	-1	-1	22
1	0.0012658227848101266	TGCCAACAGTATAATAGTTATTCTCGGACGTTC	CQQYNSYSRTF	IGKV1-5	.	IGKJ1	23	-1	-1	25
1	0.0012658227848101266	TGCCAACAGTATAATAGTTATTCGTACACCTTT	CQQYNSYSYTF	IGKV1-5	.	IGKJ2	22	-1	-1	23
1	0.0012658227848101266	TGCCAACAGTATAATAGTTATCTGGGGACGTTC	CQQYNSYLGTF	IGKV1-5	.	IGKJ1	20	-1	-1	25
1	0.0012658227848101266	TGCCAACAGTATAATAGTTACCCGCTCACTTTC	CQQYNSYPLTF	IGKV1-16	.	IGKJ4	22	-1	-1	22
1	0.0012658227848101266	TGCCAACAGTATAATAGTTACCCGATCACTTTC	CQQYNSYPITF	IGKV1-16	.	IGKJ3	22	-1	-1	25
1	0.0012658227848101266	TGCCAACAGTATAATAGTTACCCATTCACTTTC	CQQYNSYPFTF	IGKV1-5	.	IGKJ3	19	-1	-1	23
1	0.0012658227848101266	TGCCAACAGTACGATACTTACCCTCTCACTTTC	CQQYDTYPLTF	IGKV1D-16	.	IGKJ4	24	-1	-1	24
1	0.0012658227848101266	TGCCAACAGAGTTACGGTAACCCTCGCACGTTC	CQQSYGNPRTF	IGKV1D-39	.	IGKJ1	24	-1	-1	27
1	0.0012658227848101266	TGCCAACAATATCTTAGTTTTCCGTACACTTTT	CQQYLSFPYTF	IGKV1-5	.	IGKJ2	18	-1	-1	23
1	0.0012658227848101266	TGCCAACAATATGCTTCTTATCCGTGGACTTTC	CQQYASYPWTF	IGKV1-5	.	IGKJ1	11	-1	-1	22
1	0.0012658227848101266	TGCCAACAATATGATGCAATCCCTGTCTCTTTC	CQQYDAIPVSF	IGKV1-16	.	IGKJ4	11	-1	-1	28
1	0.0012658227848101266	TGCCAACAATATAGTGCTTATCCGCTCACTTTC	CQQYSAYPLTF	IGKV1-16	.	IGKJ4	12	-1	-1	22
1	0.0012658227848101266	TGCCAACAATATAATAGTTATTCTCTCACTTTC	CQQYNSYSLTF	IGKV1-5	.	IGKJ4	23	-1	-1	24
1	0.0012658227848101266	TGCCAACAATATAATAGTTATCCTTGGACTTTC	CQQYNSYPWTF	IGKV1-5	.	IGKJ1	20	-1	-1	24
1	0.0012658227848101266	TGCGTGCAAGTCACCCACTTTCCGAGGACATTT	CVQVTHFPRTF	IGKV2-26	.	IGKJ1	9	-1	-1	25
1	0.0012658227848101266	TGCATGCAGAGTTCATTCTGGCCCCGGACGTTC	CMQSSFWPRTF	IGKV2-30	.	IGKJ1	7	-1	-1	25
1	0.0012658227848101266	TGCATGCAACGTATAGAGTTTCCGTACTCTTTT	CMQRIEFPYSF	IGKV2-40	.	IGKJ2	22	-1	-1	23
1	0.0012658227848101266	TGCATGCAAGTTACACAATTTCTTCTCACTTTC	CMQVTQFLLTF	IGKV2-24	.	IGKJ4	21	-1	-1	24
1	0.0012658227848101266	TGCATGCAAGCTCTACAGACTCCGTACACTTTT	CMQALQTPYTF	IGKV2-28	.	IGKJ2	22	-1	-1	23
1	0.0012658227848101266	TGCATGCAAGCTCTACAACCTCCGTGGACGTTC	CMQALQPPWTF	IGKV2-28	.	IGKJ1	22	-1	-1	22
1	0.0012658227848101266	TGCATGCAAGCTCTACAAACTCGGTACACTTTT	CMQALQTRYTF	IGKV2-28	.	IGKJ2	21	-1	-1	23
1	0.0012658227848101266	TGCATGCAAGCTCTACAAACCCCCGAGACGTTC	CMQALQTPETF	IGKV2-28	.	IGKJ1	19	-1	-1	26
1	0.0012658227848101266	TGCATGCAAGCTGTAGAGTGGCCGCTCACTTTC	CMQAVEWPLTF	IGKV2D-18	.	IGKJ4	11	-1	-1	22
1	0.0012658227848101266	TGCATGCAAGCTACACAATTCCCGTACACTTTT	CMQATQFPYTF	IGKV2-24	.	IGKJ2	19	-1	-1	23
1	0.0012658227848101266	TGCATGCAAGCTACAGAAAGTCCGTACACTTTT	CMQATESPYTF	IGKV2-28	.	IGKJ2	11	-1	-1	23
1	0.0012658227848101266	TGCATGCAAGCTACAAAATTTCCTCGGACGTTC	CMQATKFPRTF	IGKV2-24	.	IGKJ1	27	-1	-1	25
1	0.0012658227848101266	TGCATGCAAGCTAGACACTGGCCCTTCACTTTC	CMQARHWPFTF	IGKV2-30	.	IGKJ3	22	-1	-1	24
1	0.0012658227848101266	TGCATGCAAGGTCTACAAACTCCGTACACTTTT	CMQGLQTPYTF	IGKV2-28	.	IGKJ2	22	-1	-1	23
1	0.0012658227848101266	TGCATGCAAGGTCTAGAAACTCCGTACACTTTT	CMQGLETPYTF	IGKV2-28	.	IGKJ2	22	-1	-1	23
1	0.0012658227848101266	TGCATGCAAGGTCTAAAGACTCCGTTCACCTTT	CMQGLKTPFTF	IGKV2-28	.	IGKJ2	22	-1	-1	26
1	0.0012658227848101266	TGCATGCAAGGTATACTTTATCCGATCACCTTC	CMQGILYPITF	IGKV2-30	.	IGKJ5	12	-1	-1	22
1	0.0012658227848101266	TGCATGCAAGGTACGTACAGGCCTCCGACGTTC	CMQGTYRPPTF	IGKV2D-30	.	IGKJ1	26	-1	-1	26
1	0.0012658227848101266	TGCATGCAAGGTACACACTGGCTCGAAATTTTC	CMQGTHWLEIF	IGKV2-30	.	IGKJ4	21	-1	-1	29
1	0.0012658227848101266	TGCATGCAAGGTAATGCATTTCCTCACACTTTT	CMQGNAFPHTF	IGKV2-24	.	IGKJ2	9	-1	-1	25
1	0.0012658227848101266	TGCATGCAAGGCACACACTGGCCGTGGACGTTC	CMQGTHWPWTF	IGKV2-30	.	IGKJ1	22	-1	-1	22
1	0.0012658227848101266	TGCATGCAAGATGTACTAACTCCGTACACTTTT	CMQDVLTPYTF	IGKV2-28	.	IGKJ2	22	-1	-1	23
1	0.0012658227848101266	TGCATGCAAGAGACACACTGGCCTCTCACTTTC	CMQETHWPLTF	IGKV2D-30	.	IGKJ4	24	-1	-1	24
1	0.0012658227848101266	TGCATGCAAACTCTGCAAACTCGGTGGACGTTC	CMQTLQTRWTF	IGKV2-28	.	IGKJ1	21	-1	-1	23
1	0.0012658227848101266	TGCATGCAAAGTCTGGAGCTCCCTCAGACCTTC	CMQSLELPQTF	IGKV2D-29	.	IGKJ1	24	-1	-1	26
1	0.0012658227848101266	TGCATGCAAAGTCTACAAACTCAGTGGACGTTC	CMQSLQTQWTF	IGKV2-28	.	IGKJ1	21	-1	-1	23
1	0.0012658227848101266	TGCATGCAAAGTATACAACTTCCTTTCACTTTC	CMQSIQLPFTF	IGKV2D-29	.	IGKJ4	23	-1	-1	25
1	0.0012658227848101266	TGCACGCAAGCTACACAATTTCCCCACACTTTT	CTQATQFPHTF	IGKV2D-24	.	IGKJ2	22	-1	-1	25
1	0.0012658227848101266	TATCACCAGAGTAATCTGACCCCGGACACTTTT	YHQSNLTPDTF	IGKV1-39	.	IGKJ2	11	-1	-1	25
1	0.0012658227848101266	TGTCTACAATATAATACCTGGTACACTTTT	CLQYNTWYTF	IGKV1-17	.	IGKJ2	15	-1	-1	20
1	0.0012658227848101266	TGTCTACAAGATTACAATTACCTCACTTTC	CLQDYNYLTF	IGKV1-6	.	IGKJ4	21	-1	-1	21
1	0.0012658227848101266	TGTCGCCAGAGTCATGATATCCGGTCGTTC	CRQSHDIRSF	IGKV1-39	.	IGKJ2	11	-1	-1	30
1	0.0012658227848101266	TGTCATCACCGTCTCAACTGGCCTTCTTTC	CHHRLNWPSF	IGKV3-11	.	IGKJ4	23	-1	-1	25
1	0.0012658227848101266	TGTCATCAGAGTGGTAGTTTACCCACTTTC	CHQSGSLPTF	IGKV6D-21	.	IGKJ4	22	-1	-1	23
1	0.0012658227848101266	TGTCACCAGTATGGTACTTCACCGACGTTC	CHQYGTSPTF	IGKV3-20	.	IGKJ1	22	-1	-1	23
1	0.0012658227848101266	TGTCAGCAGTATCATGACGGGTACACTTTT	CQQYHDGYTF	IGKV3-15	.	IGKJ2	11	-1	-1	20
1	0.0012658227848101266	TGTCAGCAGTATGGTACTTTCTCGACGTTC	CQQYGTFSTF	IGKV3-20	.	IGKJ1	15	-1	-1	23
1	0.0012658227848101266	TGTCAGCAGTATGGTAGCTCCTTCTCGTTC	CQQYGSSFSF	IGKV3-20	.	IGKJ1	19	-1	-1	25
1	0.0012658227848101266	TGTCAGCAGTATGGTAGCTCACCTTCTTTT	CQQYGSSPSF	IGKV3-20	.	IGKJ2	23	-1	-1	25
1	0.0012658227848101266	TGTCAGCAGTATGGTAGCTCACCTTCTTTC	CQQYGSSPSF	IGKV3-20	.	IGKJ4	23	-1	-1	25
1	0.0012658227848101266	TGTCAGCAGTATGGTAGCTCACCCCTTTTC	CQQYGSSPLF	IGKV3-20	.	IGKJ4	22	-1	-1	26
1	0.0012658227848101266	TGTCAGCAGTATGGTAGCTCACGGACGTTC	CQQYGSSRTF	IGKV3-20	.	IGKJ1	21	-1	-1	22
1	0.0012658227848101266	TGTCAGCAGTATGGTAGCTCAGGGGGGTTC	CQQYGSSGGF	IGKV3-20	.	IGKJ1	20	-1	-1	26
1	0.0012658227848101266	TGTCAGCAGTATGGTAGCCAGTACACTTTT	CQQYGSQYTF	IGKV3-20	.	IGKJ2	17	-1	-1	20
1	0.0012658227848101266	TGTCAGCAGTATACTAACTGGTACACTTTT	CQQYTNWYTF	IGKV3-15	.	IGKJ2	20	-1	-1	20
1	0.0012658227848101266	TGTCAGCAGTATAATACCTGGCCCACTTTC	CQQYNTWPTF	IGKV3-15	.	IGKJ4	22	-1	-1	23
1	0.0012658227848101266	TGTCAGCAGTATAAAAATTGGCCGACGTTC	CQQYKNWPTF	IGKV3-15	.	IGKJ1	22	-1	-1	23
1	0.0012658227848101266	TGTCAGCAGCGTGGCAACTGGTACACTTTT	CQQRGNWYTF	IGKV3-11	.	IGKJ2	20	-1	-1	20
1	0.0012658227848101266	TGTCAGCAGCGTAGCTACTGGCTCACTTTC	CQQRSYWLTF	IGKV3-11	.	IGKJ4	21	-1	-1	20
1	0.0012658227848101266	TGTCAGCAGCGTAGCAACTTGTACACTTTT	CQQRSNLYTF	IGKV3-11	.	IGKJ2	18	-1	-1	19
1	0.0012658227848101266	TGTCAGCAGCGTAGCAACTGGCTTTCTTTC	CQQRSNWLSF	IGKV3-11	.	IGKJ4	21	-1	-1	25
1	0.0012658227848101266	TGTCAGCAGAATTACACTTCCCTCACTTTC	CQQNYTSLTF	IGKV1-39	.	IGKJ3	15	-1	-1	22
1	0.0012658227848101266	TGTCAGCAATATTTTACTACTCCCGTTTTC	CQQYFTTPVF	IGKV4-1	.	IGKJ3	22	-1	-1	26
1	0.0012658227848101266	TGTCAGCAATATTATAGAGGAATTACCTTC	CQQYYRGITF	IGKV4-1	.	IGKJ5	16	-1	-1	24
1	0.0012658227848101266	TGTCAGCAATATTACAGTCATCCCACGTTC	CQQYYSHPTF	IGKV4-1	.	IGKJ1	17	-1	-1	24
1	0.0012658227848101266	TGTCAGCAATATCATGATGCGTGGACGTTC	CQQYHDAWTF	IGKV4-1	.	IGKJ1	11	-1	-1	19
1	0.0012658227848101266	TGTCAACAGAGTTTCAGTTCCCCCACTTTT	CQQSFSSPTF	IGKV1-39	.	IGKJ2	22	-1	-1	23
1	0.0012658227848101266	TGTCAACAGAGTTACAGTTCCCGAGATTTC	CQQSYSSRDF	IGKV1-39	.	IGKJ3	21	-1	-1	26
1	0.0012658227848101266	TGTCAACAGAGTTACAGTACCCCTTCTTTT	CQQSYSTPSF	IGKV1-39	.	IGKJ2	23	-1	-1	25
1	0.0012658227848101266	TGTCAACAATATCATATTCTGTACACTTTT	CQQYHILYTF	IGKV1-13	.	IGKJ2	7	-1	-1	19
1	0.0012658227848101266	TGCCAACAGTATCAGACTTATTGGACGTTC	CQQYQTYWTF	IGKV1-5	.	IGKJ1	21	-1	-1	21
1	0.0012658227848101266	TGCCAACAGTATAGTACTTCTTGGACGTTC	CQQYSTSWTF	IGKV1-5	.	IGKJ1	12	-1	-1	21
1	0.0012658227848101266	TGCCAACAGTATAGTAATTTGTGGACCTTC	CQQYSNLWTF	IGKV1-5	.	IGKJ1	12	-1	-1	20
1	0.0012658227848101266	TGCCAACAGTATAATATTTACCACACTTTT	CQQYNIYHTF	IGKV1-5	.	IGKJ2	19	-1	-1	22
1	0.0012658227848101266	TGCATGCAGGCTATATCCCTTCGGACTTTT	CMQAISLRTF	IGKV2-18	.	IGKJ2	12	-1	-1	24
1	0.0012658227848101266	TGCATGCAAGCTCTACAAACGAACACTTTT	CMQALQTNTF	IGKV2-28	.	IGKJ2	19	-1	-1	22
1	0.0012658227848101266	TGCATGGAAGCTCTCCCCCCTTACAATTTT	CMEALPPYNF	IGKV2-28	.	IGKJ2	13	-1	-1	21
1	0.0012658227848101266	TGTCAGCAGTATGGTAGCGCGTTC	CQQYGSAF	IGKV3-20	.	IGKJ1	17	-1	-1	19
1	0.0012658227848101266	TGTCAGCAGTATCGGGCGTTC	CQQYRAF	IGKV3-20	.	IGKJ1	11	-1	-1	16
1	0.0012658227848101266	TGTCAGCAATATGGGACGTTC	CQQYGTF	IGKV3-20	.	IGKJ1	13	-1	-1	13
1	0.0012658227848101266	TGCCAACAGTATGGAACGTTC	CQQYGTF	IGKV1-5	.	IGKJ1	11	-1	-1	15
1	0.0012658227848101266	TGTCAGCAGTACACTTTT	CQQYTF	IGKV3-20	.	IGKJ2	10	-1	-1	8
