# Supplementary material for: Biomarkers and Immune Repertoire Metrics Identified by Peripheral Blood Transcriptomic Sequencing Reveal the Pathogenesis of COVID-19
Source: Front Immunol. 2021 Aug 24;12:677025. doi: 10.3389/fimmu.2021.677025 (PMC8421539; doi:10.3389/fimmu.2021.677025)
Supplement: Supplementary file 1 [file DataSheet_1.zip › TCR_BCR/IGK/convert.20S039641A.clonotypes.IGK.txt]

count	freq	cdr3nt	cdr3aa	v	d	j	VEnd	DStart	DEnd	JStart
17	0.027914614121510674	TGTCAGCAACATTCTGACTACCCGCTCACTTTC	CQQHSDYPLTF	IGKV3-20	.	IGKJ4	7	-1	-1	22
9	0.014778325123152709	TGTCAGCAGTATAGTGACTGGCCCCTGACGTTC	CQQYSDWPLTF	IGKV3-15	.	IGKJ1	22	-1	-1	26
8	0.013136288998357963	TGTCAACACCTTAATAGTTATCCGATCACCTTC	CQHLNSYPITF	IGKV1-9	.	IGKJ5	19	-1	-1	22
7	0.011494252873563218	TGTCTACAAGATGCCAGTTACCCTCTCACTTTT	CLQDASYPLTF	IGKV1-6	.	IGKJ2	23	-1	-1	26
7	0.011494252873563218	TGTCAGCAGCATAATGACTGGCCCCTCACTTTC	CQQHNDWPLTF	IGKV3-15	.	IGKJ4	22	-1	-1	24
6	0.009852216748768473	TGCATGCAAGGTACACACTGGCCGTACACTTTT	CMQGTHWPYTF	IGKV2-30	.	IGKJ2	22	-1	-1	23
5	0.008210180623973728	TGTCAACAGGCTAACAGTTTCCCTCCGTGGACGTTC	CQQANSFPPWTF	IGKV1-12	.	IGKJ1	23	-1	-1	25
5	0.008210180623973728	TGTCAGCAGTATAATAACTGGCCTCGCACTTTT	CQQYNNWPRTF	IGKV3-15	.	IGKJ2	23	-1	-1	26
5	0.008210180623973728	TGCATGCAAACTACACACGGGCCGAAGACCTTC	CMQTTHGPKTF	IGKV2-30	.	IGKJ5	22	-1	-1	27
5	0.008210180623973728	TGCATGCAAACTCTACAAATTGAGACGTTC	CMQTLQIETF	IGKV2-28	.	IGKJ1	18	-1	-1	23
4	0.006568144499178982	TGTCAACAGTATGATAATCTCCCTCCCTGGGCGTTCACTTTT	CQQYDNLPPWAFTF	IGKV1D-33	.	IGKJ2	25	-1	-1	35
4	0.006568144499178982	TGTCAGCAGTATGGTAACTTATCCCCCCTATTCACTTTC	CQQYGNLSPLFTF	IGKV3-20	.	IGKJ3	15	-1	-1	28
4	0.006568144499178982	TGTCAGCAATATTATACTAATCCTCCGCACACTCTT	CQQYYTNPPHTL	IGKV4-1	.	IGKJ2	23	-1	-1	28
4	0.006568144499178982	TGTCAGCAATTTGGTACTTCACCGGTCACCTTC	CQQFGTSPVTF	IGKV3-20	.	IGKJ5	22	-1	-1	25
4	0.006568144499178982	TGTCAGCAATATTATAGTACTCCGTACACTTTT	CQQYYSTPYTF	IGKV4-1	.	IGKJ2	22	-1	-1	23
4	0.006568144499178982	TGTCAGCAATATAATGACTGGCCTCTCACTTTC	CQQYNDWPLTF	IGKV3-15	.	IGKJ4	23	-1	-1	24
4	0.006568144499178982	TGTCAACAGAGTTACAGTATCCCGTTCTCTTTT	CQQSYSIPFSF	IGKV1-39	.	IGKJ2	22	-1	-1	28
4	0.006568144499178982	TGCCAACAGGGAATCTTTTTCCCTCTCACTTTC	CQQGIFFPLTF	IGKV1-12	.	IGKJ4	9	-1	-1	24
4	0.006568144499178982	TGCATGCAAGGTACACACTGGCCCCTCACTTTC	CMQGTHWPLTF	IGKV2-30	.	IGKJ4	22	-1	-1	24
3	0.0049261083743842365	TGTCAGCAGTATAGTAACTGGCCTCCGTACACTTTT	CQQYSNWPPYTF	IGKV3-15	.	IGKJ2	23	-1	-1	26
3	0.0049261083743842365	TGTCAACAGAGTTACAGTGGCCCTCACTACACTTTT	CQQSYSGPHYTF	IGKV1D-39	.	IGKJ2	24	-1	-1	27
3	0.0049261083743842365	TGTCTACAGCATACTACTTACCCTCCGGCTTTC	CLQHTTYPPAF	IGKV1D-17	.	IGKJ4	27	-1	-1	28
3	0.0049261083743842365	TGTCTACAATATAATAGTTACCCTCAGACTTTT	CLQYNSYPQTF	IGKV1D-17	.	IGKJ2	24	-1	-1	27
3	0.0049261083743842365	TGTCACCAATATTATAGTCCTCCGTGGACGTTC	CHQYYSPPWTF	IGKV4-1	.	IGKJ1	22	-1	-1	22
3	0.0049261083743842365	TGTCACCAATATTATAGTACTCCCCGGGCGTTC	CHQYYSTPRAF	IGKV4-1	.	IGKJ1	22	-1	-1	28
3	0.0049261083743842365	TGTCACCAATATTACACTAGTCCTCAAACTTTT	CHQYYTSPQTF	IGKV4-1	.	IGKJ2	23	-1	-1	27
3	0.0049261083743842365	TGTCACCAATATAAGAGTGAGCCGTACACTTTT	CHQYKSEPYTF	IGKV4-1	.	IGKJ2	11	-1	-1	23
3	0.0049261083743842365	TGTCAGCAGTATGGTAGCTCACCGTGGACGTTC	CQQYGSSPWTF	IGKV3-20	.	IGKJ1	22	-1	-1	22
3	0.0049261083743842365	TGTCAGCAGTATGGTAAGACACCGTACACTTTT	CQQYGKTPYTF	IGKV3-20	.	IGKJ2	15	-1	-1	23
3	0.0049261083743842365	TGTCAGCAGTATAATGACTGGTCGTACACTTTT	CQQYNDWSYTF	IGKV3-15	.	IGKJ2	20	-1	-1	23
3	0.0049261083743842365	TGTCAGCAGTATAATAACTGGCCTCTCGCTTTC	CQQYNNWPLAF	IGKV3D-15	.	IGKJ4	24	-1	-1	24
3	0.0049261083743842365	TGTCAGCAGCGCAGCAACTGGCTTGTCTCGTTC	CQQRSNWLVSF	IGKV3-11	.	IGKJ5	21	-1	-1	30
3	0.0049261083743842365	TGTCAGCAATATTATAGTAGTCCGCTCACTTTC	CQQYYSSPLTF	IGKV4-1	.	IGKJ4	22	-1	-1	22
3	0.0049261083743842365	TGTCAACAGAGTTACTATACCCTTTTCACTTTC	CQQSYYTLFTF	IGKV1-39	.	IGKJ3	21	-1	-1	24
3	0.0049261083743842365	TGTCAACAGAGTTACAGTACCCCGTGGACGTTC	CQQSYSTPWTF	IGKV1-39	.	IGKJ1	22	-1	-1	22
3	0.0049261083743842365	TGTCAACAGAGTCACACTTCCCCTCAAACCTTC	CQQSHTSPQTF	IGKV1D-39	.	IGKJ5	24	-1	-1	27
3	0.0049261083743842365	TGTCAACAATATTATAGTTTTCCTCGGACGTTC	CQQYYSFPRTF	IGKV4-1	.	IGKJ1	27	-1	-1	25
3	0.0049261083743842365	TGTCAACAATATGATAATCTCCCATTCACTTTC	CQQYDNLPFTF	IGKV1-33	.	IGKJ3	22	-1	-1	23
3	0.0049261083743842365	TGCATGCCAGGAACACACTGGCCGACGACGTTC	CMPGTHWPTTF	IGKV2-30	.	IGKJ1	22	-1	-1	26
3	0.0049261083743842365	TGCATGCAAGCTCTACAAACTCCGTACACTTTT	CMQALQTPYTF	IGKV2-28	.	IGKJ2	22	-1	-1	23
3	0.0049261083743842365	TGCATGCAAGCTCTACAAACTCCGATCACCTTC	CMQALQTPITF	IGKV2-28	.	IGKJ5	22	-1	-1	22
3	0.0049261083743842365	TGTCAACAGTATGGAAGTCTCGTCACCTTC	CQQYGSLVTF	IGKV1-33	.	IGKJ4	12	-1	-1	22
3	0.0049261083743842365	TGCATGCAATCTGTAGAGGATCTCACTTTC	CMQSVEDLTF	IGKV2-28	.	IGKJ4	8	-1	-1	21
2	0.003284072249589491	TGTCAACAGTATGGTAACTCACCCCCCCTATTCACTTTC	CQQYGNSPPLFTF	IGKV3-20	.	IGKJ3	22	-1	-1	28
2	0.003284072249589491	TGTCAGCAGTATGGTAGCTCACCCTTGTACAGTTTT	CQQYGSSPLYSF	IGKV3-20	.	IGKJ2	22	-1	-1	25
2	0.003284072249589491	TGTCAGCAATATTACAGTATGCCTCCGTGGACGTTC	CQQYYSMPPWTF	IGKV4-1	.	IGKJ1	18	-1	-1	25
2	0.003284072249589491	TGTCAACAGAGTTACAGTACCCCTCAGGTCACTTTC	CQQSYSTPQVTF	IGKV1D-39	.	IGKJ4	24	-1	-1	28
2	0.003284072249589491	TGTCAACAATATTATAATAGTCTTCGGAACAGTTTT	CQQYYNSLRNSF	IGKV4-1	.	IGKJ2	15	-1	-1	28
2	0.003284072249589491	TGTCTACAGTATGAGCGTTACCCGCTCACTTTC	CLQYERYPLTF	IGKV1-17	.	IGKJ3	22	-1	-1	25
2	0.003284072249589491	TGTCTACAGCATAATACTTACCCTCCGGCTTTC	CLQHNTYPPAF	IGKV1D-17	.	IGKJ4	27	-1	-1	28
2	0.003284072249589491	TGTCTACAGCATAATAGTTCCCCCCTCACTTTC	CLQHNSSPLTF	IGKV1-17	.	IGKJ4	22	-1	-1	24
2	0.003284072249589491	TGTCTACAACATTACAGTTACCCGTACACTTTT	CLQHYSYPYTF	IGKV1-6	.	IGKJ2	22	-1	-1	23
2	0.003284072249589491	TGTCACCAGTATGATGATGTCCCGTACACTTTT	CHQYDDVPYTF	IGKV1-6	.	IGKJ2	3	-1	-1	23
2	0.003284072249589491	TGTCACCAGCGTAGCAACTGGCCTTGGACGTTC	CHQRSNWPWTF	IGKV3-11	.	IGKJ1	23	-1	-1	24
2	0.003284072249589491	TGTCACCAATACTATAGTCCTCCTCAGACGTTC	CHQYYSPPQTF	IGKV4-1	.	IGKJ1	23	-1	-1	26
2	0.003284072249589491	TGTCAGCACTATAATAACTGGCCTCTCGCTTTC	CQHYNNWPLAF	IGKV3-15	.	IGKJ4	23	-1	-1	24
2	0.003284072249589491	TGTCAGCAGTATGGTAGTTTTCCCTTTTCTTTC	CQQYGSFPFSF	IGKV3-20	.	IGKJ4	16	-1	-1	28
2	0.003284072249589491	TGTCAGCAGTATGGTAGTTTACCTCGAACGTTC	CQQYGSLPRTF	IGKV3D-20	.	IGKJ1	24	-1	-1	27
2	0.003284072249589491	TGTCAGCAGTATGGTAGCTCACCTTGGACGTTC	CQQYGSSPWTF	IGKV3-20	.	IGKJ1	23	-1	-1	24
2	0.003284072249589491	TGTCAGCAGTATGGTAGCTCACCTCAGACGTTC	CQQYGSSPQTF	IGKV3D-20	.	IGKJ1	24	-1	-1	26
2	0.003284072249589491	TGTCAGCAGTATGGTAGCTCACCGATCACTTTC	CQQYGSSPITF	IGKV3-20	.	IGKJ3	22	-1	-1	25
2	0.003284072249589491	TGTCAGCAGTATGGTAACTCACCTTACACTTTT	CQQYGNSPYTF	IGKV3-20	.	IGKJ2	23	-1	-1	24
2	0.003284072249589491	TGTCAGCAGTATAGTAATTCACCTCGGACGTTC	CQQYSNSPRTF	IGKV3D-20	.	IGKJ1	24	-1	-1	25
2	0.003284072249589491	TGTCAGCAGTATAATAACTGGCCTCTCACTTTC	CQQYNNWPLTF	IGKV3-15	.	IGKJ4	23	-1	-1	24
2	0.003284072249589491	TGTCAGCAGTATAATAACTGGCCTCGGACGTTC	CQQYNNWPRTF	IGKV3-15	.	IGKJ1	23	-1	-1	25
2	0.003284072249589491	TGTCAGCAGTATAATAACTGGCCCAGGACGTAC	CQQYNNWPRTY	IGKV3-15	.	IGKJ1	26	-1	-1	25
2	0.003284072249589491	TGTCAGCAGTACTATTATTCACCGATGACTTTT	CQQYYYSPMTF	IGKV4-1	.	IGKJ2	14	-1	-1	27
2	0.003284072249589491	TGTCAGCAATTTTTTACTACTCCTGACACCTTC	CQQFFTTPDTF	IGKV4-1	.	IGKJ5	23	-1	-1	26
2	0.003284072249589491	TGTCAGCAATTTTATACTCCTCCGTACACTTTT	CQQFYTPPYTF	IGKV4-1	.	IGKJ2	22	-1	-1	23
2	0.003284072249589491	TGTCAGCAATATTATACTAATCCTCGTACGTTC	CQQYYTNPRTF	IGKV4-1	.	IGKJ1	23	-1	-1	27
2	0.003284072249589491	TGTCAGCAATATTATAGTACTCCGTGGACGTTC	CQQYYSTPWTF	IGKV4-1	.	IGKJ1	22	-1	-1	22
2	0.003284072249589491	TGTCAGCAATATTATAGTACTCCGATCACCTTC	CQQYYSTPITF	IGKV4-1	.	IGKJ5	22	-1	-1	22
2	0.003284072249589491	TGTCAGCAATATTATAGTAGTCCGTACACTTTT	CQQYYSSPYTF	IGKV4-1	.	IGKJ2	22	-1	-1	23
2	0.003284072249589491	TGTCAGCAATATGCTAGCTCACCGTACACTTTT	CQQYASSPYTF	IGKV3-20	.	IGKJ2	22	-1	-1	23
2	0.003284072249589491	TGTCAGCAATATGATAGTTCACCTCAAACTTTC	CQQYDSSPQTF	IGKV3D-20	.	IGKJ4	24	-1	-1	27
2	0.003284072249589491	TGTCAGCAATATGAGTATGTTCCGCTCACTTTC	CQQYEYVPLTF	IGKV4-1	.	IGKJ4	11	-1	-1	22
2	0.003284072249589491	TGTCAGCAATATAAGAACTGGCCTCGCACTTTT	CQQYKNWPRTF	IGKV3-15	.	IGKJ2	23	-1	-1	26
2	0.003284072249589491	TGTCAGCAACATAGTGACTACCCACTCACTTTC	CQQHSDYPLTF	IGKV3-20	.	IGKJ4	7	-1	-1	24
2	0.003284072249589491	TGTCAGGAGTATGGTACCTCTCCATTCACTTTC	CQEYGTSPFTF	IGKV3-20	.	IGKJ3	19	-1	-1	23
2	0.003284072249589491	TGTCAACAGTATAAAAGTTACCCTCTCACTTTC	CQQYKSYPLTF	IGKV1D-13	.	IGKJ4	24	-1	-1	24
2	0.003284072249589491	TGTCAACAGCGTCGCAACTGGCCGCTCACTTTC	CQQRRNWPLTF	IGKV3-11	.	IGKJ4	22	-1	-1	22
2	0.003284072249589491	TGTCAACAGAGTTACAGTCCCCCTCTGACGTTC	CQQSYSPPLTF	IGKV1D-39	.	IGKJ1	24	-1	-1	26
2	0.003284072249589491	TGTCAACAGAGTTACAGTACCCTATTCACTTTC	CQQSYSTLFTF	IGKV1-39	.	IGKJ3	21	-1	-1	22
2	0.003284072249589491	TGTCAACAGAGTTACAGTACCCCTCGGACTTTT	CQQSYSTPRTF	IGKV1D-39	.	IGKJ2	24	-1	-1	27
2	0.003284072249589491	TGTCAACAGAGTTACAGTACCCCTCACACCTTT	CQQSYSTPHTF	IGKV1D-39	.	IGKJ2	24	-1	-1	25
2	0.003284072249589491	TGTCAACAGAGTTACAGTACCCCTCAGACGTTC	CQQSYSTPQTF	IGKV1D-39	.	IGKJ1	24	-1	-1	26
2	0.003284072249589491	TGTCAACAGAGTTACAGTACCCCGCTCACTTTC	CQQSYSTPLTF	IGKV1-39	.	IGKJ4	22	-1	-1	22
2	0.003284072249589491	TGTCAACAATATTATTCAATTCCGGTCACTTTC	CQQYYSIPVTF	IGKV4-1	.	IGKJ4	14	-1	-1	25
2	0.003284072249589491	TGTCAACAATATAATCACTGGCCGAAGACGTTC	CQQYNHWPKTF	IGKV3-15	.	IGKJ1	22	-1	-1	26
2	0.003284072249589491	TGTCAACAACTTCATGCTGACTTTCCGAGTTTC	CQQLHADFPSF	IGKV1-9	.	IGKJ3	11	-1	-1	29
2	0.003284072249589491	TGTCAAAAGTATAACAGTGCCCCTCTCACTTTC	CQKYNSAPLTF	IGKV1-27	.	IGKJ4	23	-1	-1	24
2	0.003284072249589491	TGCCTACAGTATAATACTTATCCCTGGACGTTC	CLQYNTYPWTF	IGKV1-5	.	IGKJ1	20	-1	-1	24
2	0.003284072249589491	TGCCAACAGTTTAATGGTTATTCGACCACCTTC	CQQFNGYSTTF	IGKV1-5	.	IGKJ5	22	-1	-1	21
2	0.003284072249589491	TGCCAACAGTATTATATTTATCCGTACACTTTT	CQQYYIYPYTF	IGKV1-5	.	IGKJ2	20	-1	-1	23
2	0.003284072249589491	TGCCAACAGTATAATGATAACCCTTGGACGTTC	CQQYNDNPWTF	IGKV1-5	.	IGKJ1	14	-1	-1	24
2	0.003284072249589491	TGCCAACAGTATAATAGTTATTTTCAGACGTTC	CQQYNSYFQTF	IGKV1-5	.	IGKJ1	21	-1	-1	26
2	0.003284072249589491	TGCCAACAATATAGTATTTACCCGCTCACCTTC	CQQYSIYPLTF	IGKV1-16	.	IGKJ5	22	-1	-1	25
2	0.003284072249589491	TGCCAACAATATAATACTTACCCCATCACTTTC	CQQYNTYPITF	IGKV1-5	.	IGKJ4	19	-1	-1	25
2	0.003284072249589491	TGCCAAGAGTATAAAAGTCATTTTCGGACGTTC	CQEYKSHFRTF	IGKV1-5	.	IGKJ1	21	-1	-1	25
2	0.003284072249589491	TGCATGCAACCTCTACAATTTCCGTACACTTTT	CMQPLQFPYTF	IGKV2-28	.	IGKJ2	17	-1	-1	23
2	0.003284072249589491	TGCATGCAAGCTCTACAAACTCCTCTCACTTTC	CMQALQTPLTF	IGKV2D-28	.	IGKJ4	24	-1	-1	24
2	0.003284072249589491	TGCATGCAAGCTATAGAATTTCCTCATACGTTC	CMQAIEFPHTF	IGKV2-24	.	IGKJ1	23	-1	-1	27
2	0.003284072249589491	TGCATGCAAGCTACACGATTTTCGTACACTTTT	CMQATRFSYTF	IGKV2-24	.	IGKJ2	20	-1	-1	23
2	0.003284072249589491	TGCATGCAAGCTACACACTGGCCCTACACTTTT	CMQATHWPYTF	IGKV2-30	.	IGKJ2	22	-1	-1	24
2	0.003284072249589491	TGCATGCAAGCTACACAGTTTCCATATAGTTTT	CMQATQFPYSF	IGKV2-24	.	IGKJ2	22	-1	-1	29
2	0.003284072249589491	TGCATGCAAGCCCTACAAACTCCTCGGACTTTT	CMQALQTPRTF	IGKV2-28	.	IGKJ2	31	-1	-1	27
2	0.003284072249589491	TGCATGCAAACTCTACAACCTCCGTGGGCGTTC	CMQTLQPPWAF	IGKV2-28	.	IGKJ1	22	-1	-1	22
2	0.003284072249589491	TGCATGCAAACTCTACAAACCCCATACAGTATT	CMQTLQTPYSI	IGKV2-28	.	IGKJ2	19	-1	-1	24
2	0.003284072249589491	TGTCAACAGAGTTCCAGTGCCATCACCTTC	CQQSSSAITF	IGKV1-39	.	IGKJ5	17	-1	-1	21
2	0.003284072249589491	TGCATGCAAGGTAAATACTGGCTCACTTTC	CMQGKYWLTF	IGKV2-30	.	IGKJ4	21	-1	-1	20
2	0.003284072249589491	TGCATGCAAGGAACACACTGGTCTTCGTTC	CMQGTHWSSF	IGKV2-30	.	IGKJ1	20	-1	-1	25
2	0.003284072249589491	TGCATGCAAAGTCTACAAGCTCGGACGTTC	CMQSLQARTF	IGKV2-28	.	IGKJ1	21	-1	-1	22
2	0.003284072249589491	TGTCAACACAGTTGGACTTTC	CQHSWTF	IGKV1-39	.	IGKJ3	12	-1	-1	15
1	0.0016420361247947454	TGTCAGCACTTAAATAACTGGCCTGTCATCTACACTTTT	CQHLNNWPVIYTF	IGKV3-15	.	IGKJ2	23	-1	-1	26
1	0.0016420361247947454	TGTCAGCACTATCAAGGCTCACCTCCGCGGTGGACGTTC	CQHYQGSPPRWTF	IGKV3D-20	.	IGKJ1	26	-1	-1	29
1	0.0016420361247947454	TGTCAGCAGTATGGTACTTCGCCTTCCTTATTCACTTTC	CQQYGTSPSLFTF	IGKV3-20	.	IGKJ3	15	-1	-1	28
1	0.0016420361247947454	TGTCAGCAGTATGGTAGCTCACCTCGTATGTACACTTTT	CQQYGSSPRMYTF	IGKV3D-20	.	IGKJ2	24	-1	-1	27
1	0.0016420361247947454	TGTCAGCAGTATAATAACTGGCCTCCGAGGTACACTTTT	CQQYNNWPPRYTF	IGKV3-15	.	IGKJ2	23	-1	-1	29
1	0.0016420361247947454	TGTCAGCAATATACTGCCTCACCCCTCATGTACACTTTT	CQQYTASPLMYTF	IGKV3-20	.	IGKJ2	11	-1	-1	26
1	0.0016420361247947454	TGTCAACAGCTTAATAGTTACCCTCGGGGGATCACCTTC	CQQLNSYPRGITF	IGKV1-9	.	IGKJ5	27	-1	-1	29
1	0.0016420361247947454	TGTCAACAGAGTTACAGTACCCCTCGGGTGTACACTTTT	CQQSYSTPRVYTF	IGKV1D-39	.	IGKJ2	24	-1	-1	28
1	0.0016420361247947454	TGTCAAGAAAGTTACACTAACCCTCCGGAGTACACTTTT	CQESYTNPPEYTF	IGKV1D-39	.	IGKJ2	29	-1	-1	29
1	0.0016420361247947454	TGCATGCAAGGGTCACACTGGCCTCGGGGTTACACTTTT	CMQGSHWPRGYTF	IGKV2D-30	.	IGKJ2	24	-1	-1	30
1	0.0016420361247947454	GGTCAACGGACTTACAATGCCCCTCAAAGAATCACCTTC	GQRTYNAPQRITF	IGKV1D-37	.	IGKJ5	24	-1	-1	30
1	0.0016420361247947454	TGTCTGCACTATCATAACTGGCCTCCGTGGACGTTC	CLHYHNWPPWTF	IGKV3-15	.	IGKJ1	23	-1	-1	25
1	0.0016420361247947454	TGTCAGCATTATGGTGGCTCACCGACGCTCACTTTC	CQHYGGSPTLTF	IGKV3-20	.	IGKJ4	22	-1	-1	25
1	0.0016420361247947454	TGTCAGCACTATGGTAGTTCACCTCCGTGGACGTTC	CQHYGSSPPWTF	IGKV3D-20	.	IGKJ1	26	-1	-1	25
1	0.0016420361247947454	TGTCAGCACTATGGTAGGTCACCAGGGATCACCTTC	CQHYGRSPGITF	IGKV3-20	.	IGKJ5	22	-1	-1	26
1	0.0016420361247947454	TGTCAGCAGTATTTTCTTAGTCCTCCGTGGACGTTC	CQQYFLSPPWTF	IGKV4-1	.	IGKJ1	12	-1	-1	25
1	0.0016420361247947454	TGTCAGCAGTATTATAACTGGCCTCCGGAGACGTTC	CQQYYNWPPETF	IGKV3D-15	.	IGKJ1	29	-1	-1	29
1	0.0016420361247947454	TGTCAGCAGTATGGTACCTCAACTCCGATCACCTTC	CQQYGTSTPITF	IGKV3D-20	.	IGKJ5	26	-1	-1	25
1	0.0016420361247947454	TGTCAGCAGTATGGTAGCTCACCTTTCATCACCTTC	CQQYGSSPFITF	IGKV3-20	.	IGKJ5	23	-1	-1	27
1	0.0016420361247947454	TGTCAGCAGTATGGTAGCTCACCTCCGTACACTTTT	CQQYGSSPPYTF	IGKV3D-20	.	IGKJ2	26	-1	-1	26
1	0.0016420361247947454	TGTCAGCAGTATGGTAGCTCACCTCCATTCACTTTC	CQQYGSSPPFTF	IGKV3D-20	.	IGKJ3	25	-1	-1	26
1	0.0016420361247947454	TGTCAGCAGTATGGTAGCTCACCCTCGCTCACTTTC	CQQYGSSPSLTF	IGKV3-20	.	IGKJ4	22	-1	-1	25
1	0.0016420361247947454	TGTCAGCAGTATGGTAGCTCACCCTCGATCACCTTC	CQQYGSSPSITF	IGKV3-20	.	IGKJ5	22	-1	-1	24
1	0.0016420361247947454	TGTCAGCAGTATGGTAGCTCACCCGCGTACACTTTT	CQQYGSSPAYTF	IGKV3-20	.	IGKJ2	22	-1	-1	26
1	0.0016420361247947454	TGTCAGCAGTATGGTAGCTCACCGGGGCTCACTTTC	CQQYGSSPGLTF	IGKV3-20	.	IGKJ4	22	-1	-1	26
1	0.0016420361247947454	TGTCAGCAGTATGGTAACTCACCTATGTACAGTTTT	CQQYGNSPMYSF	IGKV3-20	.	IGKJ2	24	-1	-1	24
1	0.0016420361247947454	TGTCAGCAGTATAATAACTGGCCTTCGATCACCTTC	CQQYNNWPSITF	IGKV3-15	.	IGKJ5	23	-1	-1	24
1	0.0016420361247947454	TGTCAGCAGTATAATAACTGGCCTCTGTACACTTTT	CQQYNNWPLYTF	IGKV3-15	.	IGKJ2	23	-1	-1	25
1	0.0016420361247947454	TGTCAGCAGTATAATAACTGGCCTCCTTACACTTTT	CQQYNNWPPYTF	IGKV3-15	.	IGKJ2	23	-1	-1	27
1	0.0016420361247947454	TGTCAGCAGTATAATAACTGGCCTCCCCTCACTTTC	CQQYNNWPPLTF	IGKV3D-15	.	IGKJ4	25	-1	-1	27
1	0.0016420361247947454	TGTCAGCAGTATAATAACTGGCCCCCGCTCACTTTC	CQQYNNWPPLTF	IGKV3D-15	.	IGKJ4	26	-1	-1	25
1	0.0016420361247947454	TGTCAGCAGTATAATAAGTGGCCTCCGTACACTTTT	CQQYNKWPPYTF	IGKV3D-15	.	IGKJ2	26	-1	-1	26
1	0.0016420361247947454	TGTCAGCAATATTATGATACTCCTCCGTGGACGTTC	CQQYYDTPPWTF	IGKV4-1	.	IGKJ1	23	-1	-1	25
1	0.0016420361247947454	TGTCAGCAATATTATAGTACTCCTCCGCTCACTTTC	CQQYYSTPPLTF	IGKV4-1	.	IGKJ4	23	-1	-1	25
1	0.0016420361247947454	TGTCAGCAATATTATAGTACTCCCATGTACACTTTT	CQQYYSTPMYTF	IGKV4-1	.	IGKJ2	22	-1	-1	23
1	0.0016420361247947454	TGTCAGCAATATAATAATTGGCCTCCCCTCACCTTC	CQQYNNWPPLTF	IGKV3D-15	.	IGKJ4	25	-1	-1	27
1	0.0016420361247947454	TGTCAACATTATGGGAGCTCACCTCCGATCACCTTC	CQHYGSSPPITF	IGKV3D-20	.	IGKJ5	26	-1	-1	25
1	0.0016420361247947454	TGTCAACACTATGACATTTTACCCCCCTGGACCTTC	CQHYDILPPWTF	IGKV3-20	.	IGKJ2	12	-1	-1	36
1	0.0016420361247947454	TGTCAACAGACTTACAGTACTCCTCGGCCCACTTTC	CQQTYSTPRPTF	IGKV1D-43	.	IGKJ4	24	-1	-1	29
1	0.0016420361247947454	TGTCAACAGAGTTCCGTTACCCACACGTGGACGTTC	CQQSSVTHTWTF	IGKV1-39	.	IGKJ1	12	-1	-1	23
1	0.0016420361247947454	TGTCAACAGAGTTACAGTACCCCTCGATTCACTTTC	CQQSYSTPRFTF	IGKV1D-39	.	IGKJ3	24	-1	-1	26
1	0.0016420361247947454	TGTCAACAGAGTTACAGTACCCCATTGTACACTTTT	CQQSYSTPLYTF	IGKV1-39	.	IGKJ2	22	-1	-1	25
1	0.0016420361247947454	TGTCAACAATATGATGATCTCCCTCCGATCACCTTC	CQQYDDLPPITF	IGKV1D-33	.	IGKJ5	26	-1	-1	25
1	0.0016420361247947454	TGTCAACAACTCAATTATTATCCTCCCTACACTTTT	CQQLNYYPPYTF	IGKV1-9	.	IGKJ2	14	-1	-1	27
1	0.0016420361247947454	TGTCAAAGGTATAACAGTGCCCCCTTGGTCAGTTTC	CQRYNSAPLVSF	IGKV1-27	.	IGKJ3	22	-1	-1	28
1	0.0016420361247947454	TGTCAAAAGTATAACAGTGCCCCCCCGTACACTTTT	CQKYNSAPPYTF	IGKV1-27	.	IGKJ2	22	-1	-1	26
1	0.0016420361247947454	TGCCAACAATATAATAGTTATTCTCCGTGGACGTTC	CQQYNSYSPWTF	IGKV1-5	.	IGKJ1	23	-1	-1	25
1	0.0016420361247947454	TGCATGCAAGGTCTACAAACTCCTCCGTGGACGTTC	CMQGLQTPPWTF	IGKV2D-28	.	IGKJ1	26	-1	-1	25
1	0.0016420361247947454	TGCATGCAAGGTACACACTGGCCTCCGTACACTTTT	CMQGTHWPPYTF	IGKV2D-30	.	IGKJ2	26	-1	-1	26
1	0.0016420361247947454	TGTCTACAGTATAATGCTTTCCCTCGGACTTTT	CLQYNAFPRTF	IGKV1D-17	.	IGKJ2	24	-1	-1	27
1	0.0016420361247947454	TGTCTACAGCATAGTAGTTACCCTCTCACTTTC	CLQHSSYPLTF	IGKV1D-17	.	IGKJ4	24	-1	-1	24
1	0.0016420361247947454	TGTCTACAGCATAATAGTTACCGGCTCACTTTC	CLQHNSYRLTF	IGKV1-17	.	IGKJ4	21	-1	-1	23
1	0.0016420361247947454	TGTCTACAATATGATAAGTCACCGTACACTTTT	CLQYDKSPYTF	IGKV3-20	.	IGKJ2	3	-1	-1	23
1	0.0016420361247947454	TGTCTACAAGCTTTCGATTACCCTCAAACTTTT	CLQAFDYPQTF	IGKV1-6	.	IGKJ2	23	-1	-1	27
1	0.0016420361247947454	TGTCTACAAGATTACAATTACCCTCGGACGTTC	CLQDYNYPRTF	IGKV1-6	.	IGKJ1	23	-1	-1	25
1	0.0016420361247947454	TGTCATCAGCGTCGCTACTGGCCCAGGACCTTC	CHQRRYWPRTF	IGKV3-11	.	IGKJ5	26	-1	-1	27
1	0.0016420361247947454	TGTCATCAGCATTATGATCTTCCGATCACTTTC	CHQHYDLPITF	IGKV4-1	.	IGKJ4	14	-1	-1	25
1	0.0016420361247947454	TGTCATCAGAGTAGTAGTTTACCATTCACTTTC	CHQSSSLPFTF	IGKV6-21	.	IGKJ3	22	-1	-1	23
1	0.0016420361247947454	TGTCATCAGAGTAGAAGTTTACCATTCACTTTC	CHQSRSLPFTF	IGKV6-21	.	IGKJ3	22	-1	-1	23
1	0.0016420361247947454	TGTCACCATTATTATATTCCCCCTCTCACCTTC	CHHYYIPPLTF	IGKV4-1	.	IGKJ5	15	-1	-1	25
1	0.0016420361247947454	TGTCACCACTATGGTACTATACCTCGAACGTTC	CHHYGTIPRTF	IGKV3-20	.	IGKJ1	15	-1	-1	27
1	0.0016420361247947454	TGTCACCAGTATGGTGCCTCACCGTACACTTTT	CHQYGASPYTF	IGKV3-20	.	IGKJ2	22	-1	-1	23
1	0.0016420361247947454	TGTCACCAGTATAATAACTGGCCTCAGACGTTC	CHQYNNWPQTF	IGKV3-15	.	IGKJ1	23	-1	-1	26
1	0.0016420361247947454	TGTCACCAGTATAATAACTGGCCGCTCACTTTC	CHQYNNWPLTF	IGKV3-15	.	IGKJ4	22	-1	-1	22
1	0.0016420361247947454	TGTCACCAGTATAAGAGTGAGCCGTATGCTTTT	CHQYKSEPYAF	IGKV4-1	.	IGKJ2	11	-1	-1	28
1	0.0016420361247947454	TGTCACCAGTACGGAAGTTCACCGCACACTTTC	CHQYGSSPHTF	IGKV3-20	.	IGKJ4	22	-1	-1	22
1	0.0016420361247947454	TGTCACCAGCGTAGCAACTGGCCTTTCACTTTC	CHQRSNWPFTF	IGKV3-11	.	IGKJ3	23	-1	-1	24
1	0.0016420361247947454	TGTCACCAATATTTTAGTAATCCATTCACTTTC	CHQYFSNPFTF	IGKV4-1	.	IGKJ3	22	-1	-1	23
1	0.0016420361247947454	TGTCACCAATATCATCTTTTTCCATACACTTTT	CHQYHLFPYTF	IGKV1D-43	.	IGKJ2	11	-1	-1	24
1	0.0016420361247947454	TGTCACCAATATAAGAGTGAGCCGTACACTTTT	CHQYKSEPYTF	IGKV2-26	.	IGKJ2	1	-1	-1	23
1	0.0016420361247947454	TGTCACCAATACTATAGTAGTCCATTCACTTTC	CHQYYSSPFTF	IGKV4-1	.	IGKJ3	22	-1	-1	23
1	0.0016420361247947454	TGTCACAATTATATCCGTGTCCCAATGACTTTC	CHNYIRVPMTF	IGKV3-7	.	IGKJ3	4	-1	-1	27
1	0.0016420361247947454	TGTCAGTACTGTGGTACCTCACCGTACACTTTT	CQYCGTSPYTF	IGKV3-20	.	IGKJ2	22	-1	-1	23
1	0.0016420361247947454	TGTCAGCACTATGGTAGTTCCCCGGAGACTTTC	CQHYGSSPETF	IGKV3-20	.	IGKJ1	16	-1	-1	26
1	0.0016420361247947454	TGTCAGCACTATAGTGACTCACCGTACACTTTT	CQHYSDSPYTF	IGKV3-20	.	IGKJ2	22	-1	-1	23
1	0.0016420361247947454	TGTCAGCACTATAGTAACTGGCCTCTCACTTTC	CQHYSNWPLTF	IGKV3D-15	.	IGKJ4	24	-1	-1	24
1	0.0016420361247947454	TGTCAGCACCGTAGCAGGTGGCCTCTCACTTTC	CQHRSRWPLTF	IGKV3-11	.	IGKJ4	23	-1	-1	24
1	0.0016420361247947454	TGTCAGCACCATGGCAGCTGGCCGCTCACTTTC	CQHHGSWPLTF	IGKV3-11	.	IGKJ4	22	-1	-1	22
1	0.0016420361247947454	TGTCAGCAGTATTATTCTAATCCGGTCACTTTC	CQQYYSNPVTF	IGKV4-1	.	IGKJ4	14	-1	-1	25
1	0.0016420361247947454	TGTCAGCAGTATTATAGTCTTCCATTCACTTTC	CQQYYSLPFTF	IGKV4-1	.	IGKJ3	17	-1	-1	23
1	0.0016420361247947454	TGTCAGCAGTATTATAGCTGGCCCCTCACTTTC	CQQYYSWPLTF	IGKV3-15	.	IGKJ4	22	-1	-1	24
1	0.0016420361247947454	TGTCAGCAGTATCGTAGGTCACCTCTTACTTTC	CQQYRRSPLTF	IGKV3D-20	.	IGKJ4	24	-1	-1	27
1	0.0016420361247947454	TGTCAGCAGTATGCTAGCTCACCTCTCGGTTTC	CQQYASSPLGF	IGKV3D-20	.	IGKJ4	24	-1	-1	29
1	0.0016420361247947454	TGTCAGCAGTATGGTGGTTCACCGTGGACGTTC	CQQYGGSPWTF	IGKV3-20	.	IGKJ1	22	-1	-1	22
1	0.0016420361247947454	TGTCAGCAGTATGGTAGTTCATTTCGCACTTTT	CQQYGSSFRTF	IGKV3-20	.	IGKJ2	20	-1	-1	26
1	0.0016420361247947454	TGTCAGCAGTATGGTAGTTCACCTCACACTTTT	CQQYGSSPHTF	IGKV3D-20	.	IGKJ2	24	-1	-1	25
1	0.0016420361247947454	TGTCAGCAGTATGGTAGCTCTCTATTCACTTTC	CQQYGSSLFTF	IGKV3-20	.	IGKJ3	19	-1	-1	22
1	0.0016420361247947454	TGTCAGCAGTATGGTAGCTCACCTTATACTTTT	CQQYGSSPYTF	IGKV3-20	.	IGKJ2	23	-1	-1	27
1	0.0016420361247947454	TGTCAGCAGTATGGTAGCTCACCTAGGACGTTC	CQQYGSSPRTF	IGKV3-20	.	IGKJ1	26	-1	-1	25
1	0.0016420361247947454	TGTCAGCAGTATGGTAGCTCACCCATCACCTTC	CQQYGSSPITF	IGKV3-20	.	IGKJ5	22	-1	-1	24
1	0.0016420361247947454	TGTCAGCAGTATGGTAGCTCACCGTACACTTTT	CQQYGSSPYTF	IGKV3-20	.	IGKJ2	22	-1	-1	23
1	0.0016420361247947454	TGTCAGCAGTATGGTAGCTCACCGCTCACTTTC	CQQYGSSPLTF	IGKV3-20	.	IGKJ4	22	-1	-1	22
1	0.0016420361247947454	TGTCAGCAGTATGGTAGCTCACCGATCACCTTC	CQQYGSSPITF	IGKV3-20	.	IGKJ5	22	-1	-1	22
1	0.0016420361247947454	TGTCAGCAGTATGGTAGCTCACCAGGGACTTTC	CQQYGSSPGTF	IGKV3-20	.	IGKJ3	22	-1	-1	27
1	0.0016420361247947454	TGTCAGCAGTATGGTAGCTCACCAAGGACGTTC	CQQYGSSPRTF	IGKV3-20	.	IGKJ1	26	-1	-1	25
1	0.0016420361247947454	TGTCAGCAGTATGGTAGCTCACGGGACACTTTT	CQQYGSSRDTF	IGKV3-20	.	IGKJ2	21	-1	-1	25
1	0.0016420361247947454	TGTCAGCAGTATGGTAATTCACCTCGAACGTTC	CQQYGNSPRTF	IGKV3D-20	.	IGKJ1	24	-1	-1	27
1	0.0016420361247947454	TGTCAGCAGTATGGTAACTCACCTCAGACGTTC	CQQYGNSPQTF	IGKV3D-20	.	IGKJ1	24	-1	-1	26
1	0.0016420361247947454	TGTCAGCAGTATGGTAACTCACGGTATACTTTT	CQQYGNSRYTF	IGKV3-20	.	IGKJ2	21	-1	-1	23
1	0.0016420361247947454	TGTCAGCAGTATGGAACTTTACCCTTTTCCTTC	CQQYGTLPFSF	IGKV3-20	.	IGKJ4	13	-1	-1	30
1	0.0016420361247947454	TGTCAGCAGTATGGAAGCTCATTTCCTACGTTC	CQQYGSSFPTF	IGKV3-20	.	IGKJ1	20	-1	-1	27
1	0.0016420361247947454	TGTCAGCAGTATGATAGTTCACCTAGGACGTTC	CQQYDSSPRTF	IGKV3-20	.	IGKJ1	26	-1	-1	25
1	0.0016420361247947454	TGTCAGCAGTATGATAGCGCACCCGATCAATTC	CQQYDSAPDQF	IGKV3-20	.	IGKJ5	22	-1	-1	30
1	0.0016420361247947454	TGTCAGCAGTATGATAACTGGCCTCACACTTTT	CQQYDNWPHTF	IGKV3-15	.	IGKJ2	23	-1	-1	25
1	0.0016420361247947454	TGTCAGCAGTATGAAAACTGGCTGACGACGTTC	CQQYENWLTTF	IGKV3-15	.	IGKJ1	21	-1	-1	26
1	0.0016420361247947454	TGTCAGCAGTATAGTGACTGGCCCCTGAGGTTC	CQQYSDWPLRF	IGKV3-15	.	IGKJ1	22	-1	-1	29
1	0.0016420361247947454	TGTCAGCAGTATAGTAGTTACCCGCTCACTTTC	CQQYSSYPLTF	IGKV3-20	.	IGKJ4	16	-1	-1	22
1	0.0016420361247947454	TGTCAGCAGTATAGTAGCTGGCCTCTCACTTTC	CQQYSSWPLTF	IGKV3-15	.	IGKJ4	23	-1	-1	24
1	0.0016420361247947454	TGTCAGCAGTATAGTAACTGGCCTCTGACGTTC	CQQYSNWPLTF	IGKV3-15	.	IGKJ1	23	-1	-1	26
1	0.0016420361247947454	TGTCAGCAGTATAATTACTGGCCGGGGACTTTT	CQQYNYWPGTF	IGKV3-15	.	IGKJ2	22	-1	-1	27
1	0.0016420361247947454	TGTCAGCAGTATAATGACTGGCCGCTCACTTTC	CQQYNDWPLTF	IGKV3-15	.	IGKJ4	22	-1	-1	22
1	0.0016420361247947454	TGTCAGCAGTATAATGAGTGGCCTCTCACTTTC	CQQYNEWPLTF	IGKV3-15	.	IGKJ4	23	-1	-1	24
1	0.0016420361247947454	TGTCAGCAGTATAATAACTGGCCTCTGACGTTC	CQQYNNWPLTF	IGKV3-15	.	IGKJ1	23	-1	-1	26
1	0.0016420361247947454	TGTCAGCAGTATAATAACTGGCCTCGAACGTTC	CQQYNNWPRTF	IGKV3-15	.	IGKJ1	23	-1	-1	27
1	0.0016420361247947454	TGTCAGCAGTATAATAACTGGCCCCTCACTTTC	CQQYNNWPLTF	IGKV3-15	.	IGKJ4	22	-1	-1	24
1	0.0016420361247947454	TGTCAGCAGCGTAGCACCTGGCCCCTCACTTTC	CQQRSTWPLTF	IGKV3-11	.	IGKJ4	22	-1	-1	24
1	0.0016420361247947454	TGTCAGCAGCGTAGCAATTGGCCTCTCACTTTC	CQQRSNWPLTF	IGKV3-11	.	IGKJ4	23	-1	-1	24
1	0.0016420361247947454	TGTCAGCAGCGTAGCAACTGGCCTCCCACTTTT	CQQRSNWPPTF	IGKV3-11	.	IGKJ2	23	-1	-1	26
1	0.0016420361247947454	TGTCAGCAGCGTAGCAACTGGCCCTTGACTTTC	CQQRSNWPLTF	IGKV3-11	.	IGKJ4	22	-1	-1	27
1	0.0016420361247947454	TGTCAGCAGCGTAGCAACTGGCCCTACACTTTT	CQQRSNWPYTF	IGKV3-11	.	IGKJ2	22	-1	-1	24
1	0.0016420361247947454	TGTCAGCAGCGTAACAACTGGCCTCTCACTTTC	CQQRNNWPLTF	IGKV3-11	.	IGKJ3	23	-1	-1	25
1	0.0016420361247947454	TGTCAGCAGCGTAACAACTGGCCCCTCACTTTC	CQQRNNWPLTF	IGKV3-11	.	IGKJ3	22	-1	-1	25
1	0.0016420361247947454	TGTCAGCAGCATTATAGTACTCCTGAGACGTTC	CQQHYSTPETF	IGKV4-1	.	IGKJ1	23	-1	-1	26
1	0.0016420361247947454	TGTCAGCAGCATAGTGACTACCCGCTCACTTTC	CQQHSDYPLTF	IGKV3-20	.	IGKJ4	8	-1	-1	22
1	0.0016420361247947454	TGTCAGCAGCATAATGAGTGGCCTCTCACTTTC	CQQHNEWPLTF	IGKV3-15	.	IGKJ4	23	-1	-1	24
1	0.0016420361247947454	TGTCAGCAGGCTCACAGTTTCCCTCTCACTTTC	CQQAHSFPLTF	IGKV1-12	.	IGKJ4	23	-1	-1	24
1	0.0016420361247947454	TGTCAGCAGGCTAACAGTCTCCCTATCACTTTC	CQQANSLPITF	IGKV1-12	.	IGKJ4	24	-1	-1	25
1	0.0016420361247947454	TGTCAGCAATTATATAGTACTCCGTACACTTTT	CQQLYSTPYTF	IGKV4-1	.	IGKJ2	22	-1	-1	23
1	0.0016420361247947454	TGTCAGCAATGTTATAATATTCCGGTCACTTTC	CQQCYNIPVTF	IGKV4-1	.	IGKJ4	22	-1	-1	25
1	0.0016420361247947454	TGTCAGCAATATTTCAGTACTCCGATCGCTTTC	CQQYFSTPIAF	IGKV4-1	.	IGKJ4	22	-1	-1	28
1	0.0016420361247947454	TGTCAGCAATATTCTAGTACTCCATTCACTTTC	CQQYSSTPFTF	IGKV4-1	.	IGKJ3	22	-1	-1	23
1	0.0016420361247947454	TGTCAGCAATATTATCGTACTCCGCTCACTTTC	CQQYYRTPLTF	IGKV4-1	.	IGKJ4	22	-1	-1	22
1	0.0016420361247947454	TGTCAGCAATATTATCGTAGTCCATTCACTTTC	CQQYYRSPFTF	IGKV4-1	.	IGKJ3	22	-1	-1	23
1	0.0016420361247947454	TGTCAGCAATATTATGGTACTCCGTACACTTTT	CQQYYGTPYTF	IGKV4-1	.	IGKJ2	22	-1	-1	23
1	0.0016420361247947454	TGTCAGCAATATTATGGTACTCATTGGACGTTC	CQQYYGTHWTF	IGKV4-1	.	IGKJ1	21	-1	-1	24
1	0.0016420361247947454	TGTCAGCAATATTATGATAGTCCAAGGACTTTT	CQQYYDSPRTF	IGKV4-1	.	IGKJ2	27	-1	-1	27
1	0.0016420361247947454	TGTCAGCAATATTATATCACTCCGCTCACTTTC	CQQYYITPLTF	IGKV4-1	.	IGKJ4	22	-1	-1	22
1	0.0016420361247947454	TGTCAGCAATATTATACTCCTCCGTACACTTTT	CQQYYTPPYTF	IGKV4-1	.	IGKJ2	22	-1	-1	23
1	0.0016420361247947454	TGTCAGCAATATTATAGTTCTCCTCAAACTTTT	CQQYYSSPQTF	IGKV4-1	.	IGKJ2	23	-1	-1	27
1	0.0016420361247947454	TGTCAGCAATATTATAGTCCTCCGTACACTTTT	CQQYYSPPYTF	IGKV4-1	.	IGKJ2	22	-1	-1	23
1	0.0016420361247947454	TGTCAGCAATATTATAGTGCTCCTCTCACTTTC	CQQYYSAPLTF	IGKV4-1	.	IGKJ4	23	-1	-1	24
1	0.0016420361247947454	TGTCAGCAATATTATAGTACTTCGTGGACGTTC	CQQYYSTSWTF	IGKV4-1	.	IGKJ1	20	-1	-1	22
1	0.0016420361247947454	TGTCAGCAATATTATAGTACTTCGTACACTTTT	CQQYYSTSYTF	IGKV4-1	.	IGKJ2	20	-1	-1	23
1	0.0016420361247947454	TGTCAGCAATATTATAGTACTCCTCTCACTTTC	CQQYYSTPLTF	IGKV4-1	.	IGKJ4	23	-1	-1	24
1	0.0016420361247947454	TGTCAGCAATATTATAGTACTCCTCTGACTTTT	CQQYYSTPLTF	IGKV4-1	.	IGKJ2	23	-1	-1	27
1	0.0016420361247947454	TGTCAGCAATATTATAGTACTCCTCTGACGTTC	CQQYYSTPLTF	IGKV4-1	.	IGKJ1	23	-1	-1	26
1	0.0016420361247947454	TGTCAGCAATATTATAGTACTCCGCTCACTTTC	CQQYYSTPLTF	IGKV4-1	.	IGKJ4	22	-1	-1	22
1	0.0016420361247947454	TGTCAGCAATATTATAGTACTCCATTCACTTTC	CQQYYSTPFTF	IGKV4-1	.	IGKJ3	22	-1	-1	23
1	0.0016420361247947454	TGTCAGCAATATTATAATAGTCCGTGGACGTTC	CQQYYNSPWTF	IGKV4-1	.	IGKJ1	22	-1	-1	22
1	0.0016420361247947454	TGTCAGCAATATCATACTGCCCCGTGGACGTTC	CQQYHTAPWTF	IGKV4-1	.	IGKJ1	15	-1	-1	22
1	0.0016420361247947454	TGTCAGCAATATGGTAGCGCACCGTGGACGTTC	CQQYGSAPWTF	IGKV3-20	.	IGKJ1	22	-1	-1	22
1	0.0016420361247947454	TGTCAGCAATATGATCAACTCCCTCGGACGTTC	CQQYDQLPRTF	IGKV1D-33	.	IGKJ1	24	-1	-1	25
1	0.0016420361247947454	TGTCAGCAATATAATGACTGTCCTCTCACTTTC	CQQYNDCPLTF	IGKV3-15	.	IGKJ4	23	-1	-1	24
1	0.0016420361247947454	TGTCAGCAATATAATAACTGGCCTCTCACTTTC	CQQYNNWPLTF	IGKV3-15	.	IGKJ4	23	-1	-1	24
1	0.0016420361247947454	TGTCAGCAACATGGTGACTCGCCGCTCACCTTC	CQQHGDSPLTF	IGKV3-20	.	IGKJ4	14	-1	-1	22
1	0.0016420361247947454	TGTCAGCAACATGGTAGCTCACGTCGGACGTTC	CQQHGSSRRTF	IGKV3-20	.	IGKJ1	21	-1	-1	19
1	0.0016420361247947454	TGTCAGGAGTTTGGTAATTCACCTTCGACGTTC	CQEFGNSPSTF	IGKV3-20	.	IGKJ1	23	-1	-1	26
1	0.0016420361247947454	TGTCAACTTTATGATGATCTTCTCCTCACTTTC	CQLYDDLLLTF	IGKV1-33	.	IGKJ4	19	-1	-1	24
1	0.0016420361247947454	TGTCAACATTATTTTAGTGTTCCTCCCCTTTTT	CQHYFSVPPLF	IGKV4-1	.	IGKJ2	17	-1	-1	29
1	0.0016420361247947454	TGTCAACACAGTTTCAACATCCCGTACGCTTTT	CQHSFNIPYAF	IGKV1-39	.	IGKJ2	12	-1	-1	23
1	0.0016420361247947454	TGTCAACAGTCTCATAGTTATCCGCTCACTTTC	CQQSHSYPLTF	IGKV1-8	.	IGKJ4	19	-1	-1	22
1	0.0016420361247947454	TGTCAACAGTATTATAGTTTCCCTCCCACTTTC	CQQYYSFPPTF	IGKV1D-8	.	IGKJ4	25	-1	-1	26
1	0.0016420361247947454	TGTCAACAGTATTATAGTTTCCCTCGAACGTTC	CQQYYSFPRTF	IGKV1D-8	.	IGKJ1	24	-1	-1	27
1	0.0016420361247947454	TGTCAACAGTATTATAGTTATCCTCTCACCTTC	CQQYYSYPLTF	IGKV1-8	.	IGKJ3	23	-1	-1	25
1	0.0016420361247947454	TGTCAACAGTATGACAGTCACCCGTGGACGTTC	CQQYDSHPWTF	IGKV1-8	.	IGKJ1	22	-1	-1	22
1	0.0016420361247947454	TGTCAACAGTATAGTGCCTGGCCTCTCACTTTC	CQQYSAWPLTF	IGKV3D-15	.	IGKJ4	24	-1	-1	24
1	0.0016420361247947454	TGTCAACAGTATAGTGCCTGGCCTCTCACATTC	CQQYSAWPLTF	IGKV3-15	.	IGKJ4	23	-1	-1	24
1	0.0016420361247947454	TGTCAACAGTATAATAGTTATTCTCAGACGTTC	CQQYNSYSQTF	IGKV1-5	.	IGKJ1	23	-1	-1	26
1	0.0016420361247947454	TGTCAACAGCTTACTAGTTACCCGCTCACTTTC	CQQLTSYPLTF	IGKV1-9	.	IGKJ4	22	-1	-1	22
1	0.0016420361247947454	TGTCAACAGCTTAATAGTTACCCTCTCACCTTC	CQQLNSYPLTF	IGKV1-9	.	IGKJ5	23	-1	-1	25
1	0.0016420361247947454	TGTCAACAGCTTAATAGTTACCCACTCACTTTC	CQQLNSYPLTF	IGKV1-9	.	IGKJ3	22	-1	-1	25
1	0.0016420361247947454	TGTCAACAGCTTAACATTTACCCTCCCACTTTC	CQQLNIYPPTF	IGKV1-9	.	IGKJ4	23	-1	-1	26
1	0.0016420361247947454	TGTCAACAGCGTCGCAACTGGCCTCTCACTTTC	CQQRRNWPLTF	IGKV3-11	.	IGKJ4	23	-1	-1	24
1	0.0016420361247947454	TGTCAACAGGCTACCAGTTTCCCGATCACCTTC	CQQATSFPITF	IGKV1-12	.	IGKJ5	22	-1	-1	22
1	0.0016420361247947454	TGTCAACAGGCTAACAGTTTCCCTCTCACTTTC	CQQANSFPLTF	IGKV1-12	.	IGKJ4	23	-1	-1	24
1	0.0016420361247947454	TGTCAACAGACTTACACTAACCTTCTCACTTTC	CQQTYTNLLTF	IGKV1-39	.	IGKJ4	15	-1	-1	24
1	0.0016420361247947454	TGTCAACAGACTTACAGTATCCCCTGGACGTTC	CQQTYSIPWTF	IGKV1-39	.	IGKJ1	22	-1	-1	24
1	0.0016420361247947454	TGTCAACAGACTTACAATATCCCTCGGACGTTC	CQQTYNIPRTF	IGKV1D-39	.	IGKJ1	24	-1	-1	25
1	0.0016420361247947454	TGTCAACAGACTAACATTCACCCGTTCACTTTT	CQQTNIHPFTF	IGKV1-13	.	IGKJ2	8	-1	-1	26
1	0.0016420361247947454	TGTCAACAGAGTTTCAGTCCCCCTTGGACGTTC	CQQSFSPPWTF	IGKV1-39	.	IGKJ1	23	-1	-1	24
1	0.0016420361247947454	TGTCAACAGAGTTCCGGGACCCCGTACACTTTT	CQQSSGTPYTF	IGKV1-39	.	IGKJ2	22	-1	-1	23
1	0.0016420361247947454	TGTCAACAGAGTTACGATATGCCTCGGACGTTC	CQQSYDMPRTF	IGKV1-39	.	IGKJ1	14	-1	-1	25
1	0.0016420361247947454	TGTCAACAGAGTTACACTACCCCGTGGACGTTC	CQQSYTTPWTF	IGKV1-39	.	IGKJ1	22	-1	-1	22
1	0.0016420361247947454	TGTCAACAGAGTTACAGTTCCCCTCCCACTTTC	CQQSYSSPPTF	IGKV1D-39	.	IGKJ3	25	-1	-1	26
1	0.0016420361247947454	TGTCAACAGAGTTACAGTCTCCCTAGGACTTTT	CQQSYSLPRTF	IGKV1-39	.	IGKJ2	26	-1	-1	27
1	0.0016420361247947454	TGTCAACAGAGTTACAGTGCCCCTTACACTTTT	CQQSYSAPYTF	IGKV1-39	.	IGKJ2	23	-1	-1	24
1	0.0016420361247947454	TGTCAACAGAGTTACAGTACCTTTTCGTCTTTC	CQQSYSTFSSF	IGKV1-39	.	IGKJ3	20	-1	-1	28
1	0.0016420361247947454	TGTCAACAGAGTTACAGTACCCTGTACACTTTT	CQQSYSTLYTF	IGKV1-39	.	IGKJ2	21	-1	-1	22
1	0.0016420361247947454	TGTCAACAGAGTTACAGTACCCCTTCGACGTTC	CQQSYSTPSTF	IGKV1-39	.	IGKJ1	23	-1	-1	26
1	0.0016420361247947454	TGTCAACAGAGTTACAGTACCCCGTACACTTTT	CQQSYSTPYTF	IGKV1-39	.	IGKJ2	22	-1	-1	23
1	0.0016420361247947454	TGTCAACAGAGTTACAGTACCCCGGTCACCTTC	CQQSYSTPVTF	IGKV1-39	.	IGKJ5	22	-1	-1	25
1	0.0016420361247947454	TGTCAACAGAGTTACAGGACCCTATTCACTTTC	CQQSYRTLFTF	IGKV1-39	.	IGKJ3	21	-1	-1	22
1	0.0016420361247947454	TGTCAACAGAGTCGCACTTTCCCGTACACTTTT	CQQSRTFPYTF	IGKV1-39	.	IGKJ2	11	-1	-1	23
1	0.0016420361247947454	TGTCAACAATATTATGATCCTCCTTTCACTTTC	CQQYYDPPFTF	IGKV4-1	.	IGKJ3	14	-1	-1	24
1	0.0016420361247947454	TGTCAACAATATGGTACCTCACTGTACACTTTT	CQQYGTSLYTF	IGKV3-20	.	IGKJ2	21	-1	-1	22
1	0.0016420361247947454	TGTCAACAATATGGTACCCCACCCTACACTTTT	CQQYGTPPYTF	IGKV3-20	.	IGKJ2	22	-1	-1	24
1	0.0016420361247947454	TGTCAACAATATGGTAACTCACCTATCACTTTC	CQQYGNSPITF	IGKV3-20	.	IGKJ3	24	-1	-1	25
1	0.0016420361247947454	TGTCAACAATATGATAATGTCCCGCTCACTGTC	CQQYDNVPLTV	IGKV1-33	.	IGKJ4	22	-1	-1	22
1	0.0016420361247947454	TGTCAACAATATGACAATTATCCAAAGTCGTTC	CQQYDNYPKSF	IGKV1-6	.	IGKJ1	19	-1	-1	28
1	0.0016420361247947454	TGTCAACAAGCTAGCAGCTTCCCGTGGACGTTC	CQQASSFPWTF	IGKV1-12	.	IGKJ1	22	-1	-1	22
1	0.0016420361247947454	TGTCAACAAAGTTCCAGTAGTCCGCTGACTTTC	CQQSSSSPLTF	IGKV1-39	.	IGKJ4	18	-1	-1	22
1	0.0016420361247947454	TGTCAAAAGTATGCCGATGTCCCGTGGACGTTC	CQKYADVPWTF	IGKV1-27	.	IGKJ1	11	-1	-1	22
1	0.0016420361247947454	TGTCAAAAGTATAATGATGCCCCGTGGACGTTC	CQKYNDAPWTF	IGKV1-27	.	IGKJ1	13	-1	-1	22
1	0.0016420361247947454	TGTCAAAAGTATAACAGTGCCCCTCGAACGTTC	CQKYNSAPRTF	IGKV1-27	.	IGKJ1	23	-1	-1	27
1	0.0016420361247947454	TGTCAAAAGTATAACAGTGCCCCCTTCGCTTTC	CQKYNSAPFAF	IGKV1-27	.	IGKJ3	22	-1	-1	24
1	0.0016420361247947454	TGTCAAAAGTATAACAGTGCCCCGCTCACTTTC	CQKYNSAPLTF	IGKV1-27	.	IGKJ4	22	-1	-1	22
1	0.0016420361247947454	TGTCAAAAGTACAACAGTGCCCCTCTCACTTTC	CQKYNSAPLTF	IGKV1-27	.	IGKJ4	23	-1	-1	24
1	0.0016420361247947454	TGTCAAAAATATAACAGTGCCCCTCGGACGTTC	CQKYNSAPRTF	IGKV1-27	.	IGKJ1	23	-1	-1	25
1	0.0016420361247947454	TGTGAGCACTATGGCAACTCACCCCGAACGTTC	CEHYGNSPRTF	IGKV3-20	.	IGKJ1	22	-1	-1	27
1	0.0016420361247947454	TGTATGCAAGGTACACACTGGCCGTGGACGTTC	CMQGTHWPWTF	IGKV2-30	.	IGKJ1	22	-1	-1	22
1	0.0016420361247947454	TGTATGCAAAATATAGAGTGGCCTCACACTGTT	CMQNIEWPHTV	IGKV2-40	.	IGKJ2	18	-1	-1	25
1	0.0016420361247947454	TGCTTACAAGGTGCACACTGGCCGCTCACTTTC	CLQGAHWPLTF	IGKV2-30	.	IGKJ4	22	-1	-1	22
1	0.0016420361247947454	TGCCAGCAGTATGATAGGGCACCTGACACTTTC	CQQYDRAPDTF	IGKV3-20	.	IGKJ4	23	-1	-1	26
1	0.0016420361247947454	TGCCAACGTTATAATACTTATTCTGGGACGTTC	CQRYNTYSGTF	IGKV1-5	.	IGKJ1	23	-1	-1	25
1	0.0016420361247947454	TGCCAACACTATAATAGTTTTCCCTGGACGTTC	CQHYNSFPWTF	IGKV1-5	.	IGKJ1	18	-1	-1	24
1	0.0016420361247947454	TGCCAACAGTTTAATAGTTATCCGTGGACGTTC	CQQFNSYPWTF	IGKV1-5	.	IGKJ1	20	-1	-1	22
1	0.0016420361247947454	TGCCAACAGTATTATACTTATCCGCTCTCTTTC	CQQYYTYPLSF	IGKV1-5	.	IGKJ4	20	-1	-1	22
1	0.0016420361247947454	TGCCAACAGTATTATACTTACCCGTATACTTTT	CQQYYTYPYTF	IGKV1-16	.	IGKJ2	22	-1	-1	23
1	0.0016420361247947454	TGCCAACAGTATCATATGTACCCTGTCAGTTTC	CQQYHMYPVSF	IGKV1-16	.	IGKJ3	23	-1	-1	25
1	0.0016420361247947454	TGCCAACAGTATAATGGTTACCCTATCACCTTC	CQQYNGYPITF	IGKV1-5	.	IGKJ5	19	-1	-1	24
1	0.0016420361247947454	TGCCAACAGTATAATACTTATTCGTACACCTTT	CQQYNTYSYTF	IGKV1-5	.	IGKJ2	22	-1	-1	23
1	0.0016420361247947454	TGCCAACAGTATAATACTTATTCGGGGACCTTC	CQQYNTYSGTF	IGKV1-5	.	IGKJ1	22	-1	-1	25
1	0.0016420361247947454	TGCCAACAGTATAATACTTATCCCCTCACTTTC	CQQYNTYPLTF	IGKV1-16	.	IGKJ4	19	-1	-1	24
1	0.0016420361247947454	TGCCAACAGTATAATAGTTATTCGTACACTTTT	CQQYNSYSYTF	IGKV1-5	.	IGKJ2	22	-1	-1	23
1	0.0016420361247947454	TGCCAACAGTATAATAGTTATCCCCTCACTTTC	CQQYNSYPLTF	IGKV1-5	.	IGKJ3	20	-1	-1	25
1	0.0016420361247947454	TGCCAACAGTATAATAGTTATCCGCTCACTTTC	CQQYNSYPLTF	IGKV1-16	.	IGKJ4	19	-1	-1	22
1	0.0016420361247947454	TGCCAACAGTATAATAGTTACCTCCTCACTTTC	CQQYNSYLLTF	IGKV1-5	.	IGKJ4	19	-1	-1	24
1	0.0016420361247947454	TGCCAACAGTATAATAGTTACCCTATCACCTTC	CQQYNSYPITF	IGKV1-16	.	IGKJ5	24	-1	-1	24
1	0.0016420361247947454	TGCCAACAGTATAAAAGTTATCCGATCACCTTC	CQQYKSYPITF	IGKV1-16	.	IGKJ5	19	-1	-1	22
1	0.0016420361247947454	TGCCAACAGCATTATAGTCTTTCGAGGACGTTC	CQQHYSLSRTF	IGKV1-5	.	IGKJ1	17	-1	-1	25
1	0.0016420361247947454	TGCCAACAATATGACAACCCTTGGTGGTCCTTC	CQQYDNPWWSF	IGKV1-5	.	IGKJ5	11	-1	-1	28
1	0.0016420361247947454	TGCCAAGAGTATGAGACTGATGACCGGCCGTTC	CQEYETDDRPF	IGKV1-5	.	IGKJ1	11	-1	-1	28
1	0.0016420361247947454	TGCATGCAGTCTCAACATATTCCCCTCACTTTC	CMQSQHIPLTF	IGKV2-30	.	IGKJ4	7	-1	-1	24
1	0.0016420361247947454	TGCATGCAGGTTATACAAATGCCGTACACTTTT	CMQVIQMPYTF	IGKV2-28	.	IGKJ2	18	-1	-1	23
1	0.0016420361247947454	TGCATGCAAGCTCTACAAATTCCCATCACCTTC	CMQALQIPITF	IGKV2-28	.	IGKJ5	22	-1	-1	24
1	0.0016420361247947454	TGCATGCAAGCTCTACAAACTCCTGACACTTTT	CMQALQTPDTF	IGKV2-28	.	IGKJ2	23	-1	-1	25
1	0.0016420361247947454	TGCATGCAAGCTCTACAAACTCCGCTCACTTTC	CMQALQTPLTF	IGKV2-28	.	IGKJ4	22	-1	-1	22
1	0.0016420361247947454	TGCATGCAAGCTCTACAAACTCCATTCACTTTC	CMQALQTPFTF	IGKV2-28	.	IGKJ3	22	-1	-1	23
1	0.0016420361247947454	TGCATGCAAGCTCTACAAACCCCGTACACTTTT	CMQALQTPYTF	IGKV2-28	.	IGKJ2	19	-1	-1	23
1	0.0016420361247947454	TGCATGCAAGCTACACGCTGGCCGTACACTTTT	CMQATRWPYTF	IGKV2-30	.	IGKJ2	22	-1	-1	23
1	0.0016420361247947454	TGCATGCAAGCTACACAATTTCCATACACTTTT	CMQATQFPYTF	IGKV2-24	.	IGKJ2	22	-1	-1	24
1	0.0016420361247947454	TGCATGCAAGGTACATACTGGCCGTACACTTTT	CMQGTYWPYTF	IGKV2-30	.	IGKJ2	22	-1	-1	23
1	0.0016420361247947454	TGCATGCAAGGTACACTCTGGCCGTACACTTTT	CMQGTLWPYTF	IGKV2-30	.	IGKJ2	22	-1	-1	23
1	0.0016420361247947454	TGCATGCAAGGTACACACTGGCCTCCGGGTTTT	CMQGTHWPPGF	IGKV2D-30	.	IGKJ2	27	-1	-1	29
1	0.0016420361247947454	TGCATGCAAGGTACACACTGGCCTCCGACGTTC	CMQGTHWPPTF	IGKV2D-30	.	IGKJ1	26	-1	-1	26
1	0.0016420361247947454	TGCATGCAAGGTACACACTGGCCATTCACTGTC	CMQGTHWPFTV	IGKV2-30	.	IGKJ3	22	-1	-1	23
1	0.0016420361247947454	TGCATGCAAGGTACACACTGGCAGTACACTTTT	CMQGTHWQYTF	IGKV2-30	.	IGKJ2	21	-1	-1	23
1	0.0016420361247947454	TGCATGCAAGATATAGAGTTTCCGCTGACTTTC	CMQDIEFPLTF	IGKV2-40	.	IGKJ4	22	-1	-1	22
1	0.0016420361247947454	TGCATGCAAGATACACACTGGCCTCTCACTTTT	CMQDTHWPLTF	IGKV2D-30	.	IGKJ4	24	-1	-1	24
1	0.0016420361247947454	TGCATGCAAACTCTTCAATCTCCTCCGGCTTTT	CMQTLQSPPAF	IGKV2D-28	.	IGKJ2	27	-1	-1	28
1	0.0016420361247947454	TGCATGCAAAGTATACAGCTCCCGATCACCTTC	CMQSIQLPITF	IGKV2D-29	.	IGKJ5	19	-1	-1	22
1	0.0016420361247947454	TGCATACAAGCTCTTCAAACTCCGTGGACCTTC	CIQALQTPWTF	IGKV2-28	.	IGKJ1	22	-1	-1	22
1	0.0016420361247947454	TGCACGCAAGTTCTACAACCTCCGTGGACGTTC	CTQVLQPPWTF	IGKV2-28	.	IGKJ1	22	-1	-1	22
1	0.0016420361247947454	TGTCATCATCGTACCAACTGGCCCACTTTT	CHHRTNWPTF	IGKV3-11	.	IGKJ2	22	-1	-1	23
1	0.0016420361247947454	TGTCAGCGGTTTGGTAGCCTGTACACTTTT	CQRFGSLYTF	IGKV3-20	.	IGKJ2	17	-1	-1	19
1	0.0016420361247947454	TGTCAGCATTATGTTAGCTCACTTACTTTC	CQHYVSSLTF	IGKV3-20	.	IGKJ4	21	-1	-1	24
1	0.0016420361247947454	TGTCAGCACCATGGCAGCCCACGCAGTTTT	CQHHGSPRSF	IGKV3-20	.	IGKJ2	21	-1	-1	26
1	0.0016420361247947454	TGTCAGCAGTATGGTTCTTCACCGACGTTC	CQQYGSSPTF	IGKV3-20	.	IGKJ1	14	-1	-1	23
1	0.0016420361247947454	TGTCAGCAGTATGGTAGCTCACTCGCTTTC	CQQYGSSLAF	IGKV3-20	.	IGKJ4	21	-1	-1	21
1	0.0016420361247947454	TGTCAGCAGTATGGTAGGTCCGTTCTTTTC	CQQYGRSVLF	IGKV3-20	.	IGKJ4	16	-1	-1	26
1	0.0016420361247947454	TGTCAGCAGTATGGTAATTCACTCACTTTC	CQQYGNSLTF	IGKV3-20	.	IGKJ4	15	-1	-1	21
1	0.0016420361247947454	TGTCAGCAATATTATACTGCTTCCTCTTTT	CQQYYTASSF	IGKV4-1	.	IGKJ2	15	-1	-1	25
1	0.0016420361247947454	TGTCAGCAATATTATAATACTTGGACGTTC	CQQYYNTWTF	IGKV4-1	.	IGKJ1	20	-1	-1	21
1	0.0016420361247947454	TGTCAGCAATATAATAATTGGTGGACGTTC	CQQYNNWWTF	IGKV3-15	.	IGKJ1	20	-1	-1	20
1	0.0016420361247947454	TGTCAATATAATGGTGGCCCCATCACCTTC	CQYNGGPITF	IGKV3-20	.	IGKJ5	4	-1	-1	21
1	0.0016420361247947454	TGTCAACACCTTAATGCCTATCGTACTTTC	CQHLNAYRTF	IGKV1-9	.	IGKJ4	14	-1	-1	24
1	0.0016420361247947454	TGTCAACAGTATCATAATCTCCTCACTTTC	CQQYHNLLTF	IGKV1-33	.	IGKJ4	21	-1	-1	21
1	0.0016420361247947454	TGTCAACAGTATGATAATCTCTGGACGTTC	CQQYDNLWTF	IGKV1-33	.	IGKJ1	20	-1	-1	21
1	0.0016420361247947454	TGTCAACAGCTTCATACTTCTCCCTCTTTC	CQQLHTSPSF	IGKV1-9	.	IGKJ3	15	-1	-1	25
1	0.0016420361247947454	TGTCAACAGAGTTACACTCCAAAGACGTTC	CQQSYTPKTF	IGKV1-39	.	IGKJ1	15	-1	-1	23
1	0.0016420361247947454	TGCCAACAGTATATTGCTCATTGGACGTTC	CQQYIAHWTF	IGKV1-5	.	IGKJ1	12	-1	-1	21
1	0.0016420361247947454	TGCCAACAGTATAATAGTTATGTGACGTTC	CQQYNSYVTF	IGKV1-5	.	IGKJ1	20	-1	-1	23
1	0.0016420361247947454	TGCCAACAGTATAATAGTTACTCGACGTTC	CQQYNSYSTF	IGKV1-5	.	IGKJ1	19	-1	-1	23
1	0.0016420361247947454	TGCCAACAATATTACAGTGACCCGACTTTC	CQQYYSDPTF	IGKV1-5	.	IGKJ2	11	-1	-1	24
1	0.0016420361247947454	TGCATGCAACGTATAGAGTACATCACCTTC	CMQRIEYITF	IGKV2-40	.	IGKJ5	18	-1	-1	21
1	0.0016420361247947454	TGCATGCAAGCTACATACTGGCCAACTTTT	CMQATYWPTF	IGKV2-30	.	IGKJ2	22	-1	-1	24
1	0.0016420361247947454	TGCATGCAAGCTACACAGTTTCCTCCCAAA	CMQATQFPPK	IGKV2-18	.	IGKJ5	23	-1	-1	30
1	0.0016420361247947454	TGCATGCAAGCTACACAATTTCCTCAGTTC	CMQATQFPQF	IGKV2-24	.	IGKJ4	23	-1	-1	27
1	0.0016420361247947454	TGCATGCAAGGTATACTCCCGTACACTTTT	CMQGILPYTF	IGKV2-30	.	IGKJ2	12	-1	-1	20
1	0.0016420361247947454	TGCATGCAAGGTACATACTGGCCCACTTTC	CMQGTYWPTF	IGKV2-30	.	IGKJ4	22	-1	-1	23
1	0.0016420361247947454	TGCATGCAAACTCTACAAACTCGGACGTTC	CMQTLQTRTF	IGKV2-28	.	IGKJ1	21	-1	-1	22
1	0.0016420361247947454	TGTCAATATAGCACCGGTAAGACGTTC	CQYSTGKTF	IGKV1-39	.	IGKJ1	5	-1	-1	20
1	0.0016420361247947454	TGTCAACAGTATGATAATCCCCTGTTC	CQQYDNPLF	IGKV1-33	.	IGKJ3	18	-1	-1	24
1	0.0016420361247947454	TGCCAGCACCATTATTCCTGGGCCTTC	CQHHYSWAF	IGKV1-5	.	IGKJ1	4	-1	-1	24
1	0.0016420361247947454	TGTCAGCATTTCGCGGACACTTTT	CQHFADTF	IGKV3-20	.	IGKJ2	7	-1	-1	16
1	0.0016420361247947454	TGTCAGCACATCTACACTTTT	CQHIYTF	IGKV3-15	.	IGKJ2	7	-1	-1	7
1	0.0016420361247947454	TGTCAATGCGGTCGGACTTTT	CQCGRTF	IGKV1-39	.	IGKJ2	5	-1	-1	15
