# Supplementary material for: Biomarkers and Immune Repertoire Metrics Identified by Peripheral Blood Transcriptomic Sequencing Reveal the Pathogenesis of COVID-19
Source: Front Immunol. 2021 Aug 24;12:677025. doi: 10.3389/fimmu.2021.677025 (PMC8421539; doi:10.3389/fimmu.2021.677025)
Supplement: Supplementary file 1 [file DataSheet_1.zip › TCR_BCR/IGK/convert.20S039642A.clonotypes.IGK.txt]

count	freq	cdr3nt	cdr3aa	v	d	j	VEnd	DStart	DEnd	JStart
11	0.02263374485596708	TGTCTACAGCCTAACAGTTTCCCTCGGACTTTT	CLQPNSFPRTF	IGKV1-12	.	IGKJ2	23	-1	-1	27
9	0.018518518518518517	TGTCTACAGCCTGACAGCTTCCCTCGGACTTTT	CLQPDSFPRTF	IGKV1-12	.	IGKJ2	23	-1	-1	27
8	0.01646090534979424	TGTCAGCAGCGTAGCAGCTCATTCAATTTC	CQQRSSSFNF	IGKV3-11	.	IGKJ3	15	-1	-1	20
6	0.012345679012345678	TGCCAACAGTATAATAGTTACCCTCGCACTTTC	CQQYNSYPRTF	IGKV1D-16	.	IGKJ4	24	-1	-1	26
5	0.0102880658436214	TGTCAGCAGCGTAGCGCCTGGCCGCTCACTTTC	CQQRSAWPLTF	IGKV3-11	.	IGKJ4	22	-1	-1	22
5	0.0102880658436214	TGCCAACAGTATAATAGTTATTCGTGGACGTTC	CQQYNSYSWTF	IGKV1-5	.	IGKJ1	22	-1	-1	22
5	0.0102880658436214	TGCATGCAAGCTCGACATACTCCTCCCACTTTT	CMQARHTPPTF	IGKV2D-28	.	IGKJ2	25	-1	-1	26
4	0.00823045267489712	TGTCACCAGGCTGACAGCTACCCCCTCACTTTC	CHQADSYPLTF	IGKV1-12	.	IGKJ4	16	-1	-1	24
4	0.00823045267489712	TGTCAGCAGTATGATAACTGGCCTCTCACTTTC	CQQYDNWPLTF	IGKV3-15	.	IGKJ4	23	-1	-1	24
4	0.00823045267489712	TGTCAGCAATATTATAGTCCTCCTCGAGCGTTC	CQQYYSPPRAF	IGKV4-1	.	IGKJ1	23	-1	-1	28
4	0.00823045267489712	TGTCAACAGTATGATAATCTCCCGATCACCTTC	CQQYDNLPITF	IGKV1-33	.	IGKJ5	22	-1	-1	22
4	0.00823045267489712	TGCCAACAATATAATACTTATTCGTGGACGTTC	CQQYNTYSWTF	IGKV1-5	.	IGKJ1	22	-1	-1	22
3	0.006172839506172839	TGTCAGCAGTATGGTACCTCACCGGTGACTTTC	CQQYGTSPVTF	IGKV3-20	.	IGKJ3	22	-1	-1	27
3	0.006172839506172839	TGTCAGCAGTATGGAACCTCACCCGTGACCTTC	CQQYGTSPVTF	IGKV3-20	.	IGKJ1	22	-1	-1	26
3	0.006172839506172839	TGTCAGCAGTATGATAACTGGCCTCTCACTTTC	CQQYDNWPLTF	IGKV3D-15	.	IGKJ4	24	-1	-1	24
3	0.006172839506172839	TGTCAGCAGCATGATGGCTCACGGTGGGGGTTC	CQQHDGSRWGF	IGKV3-20	.	IGKJ1	21	-1	-1	29
3	0.006172839506172839	TGTCAGCAATATTATAGTGCTCCCCCGACGTTC	CQQYYSAPPTF	IGKV4-1	.	IGKJ1	22	-1	-1	26
3	0.006172839506172839	TGTCAGCAATATTATAGTACTCCGTACACTTTT	CQQYYSTPYTF	IGKV4-1	.	IGKJ2	22	-1	-1	23
3	0.006172839506172839	TGTCAGGGATATGGCAGGTCACCTCGAACGTTC	CQGYGRSPRTF	IGKV3D-20	.	IGKJ1	24	-1	-1	27
3	0.006172839506172839	TGTCAACAGGCTAAAAGTTTCCCGCTCACTTTC	CQQAKSFPLTF	IGKV1-12	.	IGKJ4	22	-1	-1	22
3	0.006172839506172839	TGTCAACAGAGTTCCACTTATCCTCGGACGTTC	CQQSSTYPRTF	IGKV1-39	.	IGKJ1	12	-1	-1	25
3	0.006172839506172839	TGTCAACAATATTATCTTTCAACTTTCACTTTC	CQQYYLSTFTF	IGKV3-20	.	IGKJ4	11	-1	-1	25
3	0.006172839506172839	TGTCAACAAGTTAATGATTACCCGCTCACTTTC	CQQVNDYPLTF	IGKV1-13	.	IGKJ4	22	-1	-1	22
3	0.006172839506172839	TGCCAACAATATAATGTTTTCTCTCGGACGTTC	CQQYNVFSRTF	IGKV1-5	.	IGKJ1	14	-1	-1	25
3	0.006172839506172839	TGCATGCAGTTTAGACACTGGCCTCACACGTTC	CMQFRHWPHTF	IGKV2D-30	.	IGKJ1	24	-1	-1	27
3	0.006172839506172839	TGCATGCAAGCTCTACAAACTCCATACACTTTT	CMQALQTPYTF	IGKV2-28	.	IGKJ2	22	-1	-1	24
3	0.006172839506172839	TGTCACCGGTATGGTACCTCACCTGTTTTT	CHRYGTSPVF	IGKV3-20	.	IGKJ2	23	-1	-1	26
2	0.00411522633744856	TGTCAGCAGCGTACTAACTGGCCCCTCATGTATACTTTT	CQQRTNWPLMYTF	IGKV3-11	.	IGKJ2	22	-1	-1	26
2	0.00411522633744856	TGTCAGCAGTATGGTAGCTCACGGATGTACACTTTT	CQQYGSSRMYTF	IGKV3-20	.	IGKJ2	21	-1	-1	24
2	0.00411522633744856	TGTCAGCAATATAATTTCTGGCCTCTTCTCACTTTC	CQQYNFWPLLTF	IGKV3-15	.	IGKJ4	23	-1	-1	27
2	0.00411522633744856	TGTCAAGAGCGTGGCAACTGGCCTTCCCTCACTTTC	CQERGNWPSLTF	IGKV3-11	.	IGKJ4	23	-1	-1	27
2	0.00411522633744856	TGCATGCAAGCTCTACCCAATTCCTTCTTCGTTTTT	CMQALPNSFFVF	IGKV2-28	.	IGKJ3	15	-1	-1	32
2	0.00411522633744856	TGCATGCAAAGTACACACCTTCCTCGGAACACTTTC	CMQSTHLPRNTF	IGKV2D-29	.	IGKJ4	24	-1	-1	29
2	0.00411522633744856	TGTCTACAGCATAATACTTCCCCGTACACTTTT	CLQHNTSPYTF	IGKV1-17	.	IGKJ2	22	-1	-1	23
2	0.00411522633744856	TGTCTACAATATTACACTGGTCCTCGGACGTTC	CLQYYTGPRTF	IGKV4-1	.	IGKJ1	13	-1	-1	25
2	0.00411522633744856	TGTCTACAACATAAAAGTTTCCCTCGGACGTTC	CLQHKSFPRTF	IGKV1D-17	.	IGKJ1	24	-1	-1	25
2	0.00411522633744856	TGTCTACAAGATTACAATTATCCTCTGACGTTC	CLQDYNYPLTF	IGKV1-6	.	IGKJ1	23	-1	-1	26
2	0.00411522633744856	TGTCTAGAAACTTCCAGTACCAGTCGAACCTTC	CLETSSTSRTF	IGKV1-39	.	IGKJ5	20	-1	-1	27
2	0.00411522633744856	TGTCATCAGAGTAGTGATTTACCGCACACTTTC	CHQSSDLPHTF	IGKV6D-21	.	IGKJ4	22	-1	-1	22
2	0.00411522633744856	TGTCATCAATACTATGATAATCCTATCACTTTC	CHQYYDNPITF	IGKV4-1	.	IGKJ4	24	-1	-1	25
2	0.00411522633744856	TGTCACCAGTACGAGTTCTCCCCGTGGACATTC	CHQYEFSPWTF	IGKV3-20	.	IGKJ1	10	-1	-1	18
2	0.00411522633744856	TGTCAGCATTTTGATGACTCGCGTTACACTTTT	CQHFDDSRYTF	IGKV3-20	.	IGKJ2	7	-1	-1	24
2	0.00411522633744856	TGTCAGCATTATGATAACTCGCGGTACACTTTT	CQHYDNSRYTF	IGKV3-20	.	IGKJ2	19	-1	-1	23
2	0.00411522633744856	TGTCAGCAGTATTCTATCTCACCGTACACCTTT	CQQYSISPYTF	IGKV3-20	.	IGKJ2	22	-1	-1	23
2	0.00411522633744856	TGTCAGCAGTATGGTACCTCACCGTTGACGTTC	CQQYGTSPLTF	IGKV3-20	.	IGKJ1	22	-1	-1	22
2	0.00411522633744856	TGTCAGCAGTATAATAACTGGCCTCGGACGTTC	CQQYNNWPRTF	IGKV3D-15	.	IGKJ1	24	-1	-1	25
2	0.00411522633744856	TGTCAGCAGTATAATAACTGGCCTGGAACATTC	CQQYNNWPGTF	IGKV3-15	.	IGKJ1	23	-1	-1	30
2	0.00411522633744856	TGTCAGCAGCGTATCAACTCAGTCTTCACCTTC	CQQRINSVFTF	IGKV3-11	.	IGKJ5	18	-1	-1	25
2	0.00411522633744856	TGTCAGCAATATTTTACTACTCCACGGACCTTC	CQQYFTTPRTF	IGKV4-1	.	IGKJ1	22	-1	-1	25
2	0.00411522633744856	TGTCAGCAATATTTTAACACTCCTCGGACGTTC	CQQYFNTPRTF	IGKV4-1	.	IGKJ1	27	-1	-1	25
2	0.00411522633744856	TGTCAGCAATATTATAGTACTCCTCTCACTTTC	CQQYYSTPLTF	IGKV4-1	.	IGKJ3	23	-1	-1	25
2	0.00411522633744856	TGTCAGCAATATTACAATATTCCGCTCACTTTC	CQQYYNIPLTF	IGKV4-1	.	IGKJ4	13	-1	-1	22
2	0.00411522633744856	TGTCAGCAATATCATAGTACTCCGCTCACTTTC	CQQYHSTPLTF	IGKV4-1	.	IGKJ4	22	-1	-1	22
2	0.00411522633744856	TGTCAACAGTCCAGTGACTGGCCTTTCACTTTC	CQQSSDWPFTF	IGKV3-15	.	IGKJ3	23	-1	-1	24
2	0.00411522633744856	TGTCAACAGTATACTACTCGTCCGTGGACGTTC	CQQYTTRPWTF	IGKV3-11	.	IGKJ1	8	-1	-1	22
2	0.00411522633744856	TGTCAACAGGCTAAGAGTTTCCCTCTCACTTTC	CQQAKSFPLTF	IGKV1-12	.	IGKJ4	23	-1	-1	24
2	0.00411522633744856	TGTCAACAGGATCATAGTTTCCCTCGGACGTTC	CQQDHSFPRTF	IGKV1D-13	.	IGKJ1	24	-1	-1	25
2	0.00411522633744856	TGTCAACAGACTGTCAGTTTCCCGCTCACTTTC	CQQTVSFPLTF	IGKV1-12	.	IGKJ4	22	-1	-1	22
2	0.00411522633744856	TGTCAACAGAGTTACACTACCCCTCAGACGTTC	CQQSYTTPQTF	IGKV1D-39	.	IGKJ1	24	-1	-1	26
2	0.00411522633744856	TGTCAACAGAGTTACAGTTTTCCATTCACTTTC	CQQSYSFPFTF	IGKV1-39	.	IGKJ3	17	-1	-1	23
2	0.00411522633744856	TGTCAACAGAGTTACAGTCCGCCACTCAGCTTC	CQQSYSPPLSF	IGKV1-39	.	IGKJ4	17	-1	-1	30
2	0.00411522633744856	TGTCAACAGAGTTACAGTGCCCCGTACACTTTT	CQQSYSAPYTF	IGKV1-39	.	IGKJ2	22	-1	-1	23
2	0.00411522633744856	TGTCAACAGAGTGACATTACCCCGCACACTTTT	CQQSDITPHTF	IGKV1-39	.	IGKJ2	22	-1	-1	25
2	0.00411522633744856	TGTCAACAATATGATAATGTCCCCATCACTTTT	CQQYDNVPITF	IGKV1-33	.	IGKJ2	22	-1	-1	26
2	0.00411522633744856	TGTCAACAACGAAGCAGGTGGCCGCTCACTTTC	CQQRSRWPLTF	IGKV3-11	.	IGKJ4	22	-1	-1	22
2	0.00411522633744856	TGTCAAAAGTATAATACTGCCCCGCTGACTTTC	CQKYNTAPLTF	IGKV1-27	.	IGKJ4	22	-1	-1	22
2	0.00411522633744856	TGCCTGCAAAATACACAGTGGCCGCAAATTTTT	CLQNTQWPQIF	IGKV2-30	.	IGKJ2	22	-1	-1	29
2	0.00411522633744856	TGCCACCAGTATAATGCTTACCCATTCACTTTC	CHQYNAYPFTF	IGKV1-5	.	IGKJ3	14	-1	-1	23
2	0.00411522633744856	TGCCAGCAGTACAACACTTACCCGTACACTTTT	CQQYNTYPYTF	IGKV1-16	.	IGKJ2	22	-1	-1	23
2	0.00411522633744856	TGCCAACATTATAATAGTTATTCGTGGCCGTTC	CQHYNSYSWPF	IGKV1-5	.	IGKJ1	22	-1	-1	22
2	0.00411522633744856	TGCCAACAGTGTGATAGTTATTCGTGGACCTTC	CQQCDSYSWTF	IGKV1-5	.	IGKJ1	22	-1	-1	22
2	0.00411522633744856	TGCCAACAGTATTATACTTACCCATTCACTTTT	CQQYYTYPFTF	IGKV1-16	.	IGKJ2	22	-1	-1	26
2	0.00411522633744856	TGCCAACAGTATAGTAGTTATTCTCGAACGTTC	CQQYSSYSRTF	IGKV1-5	.	IGKJ1	27	-1	-1	27
2	0.00411522633744856	TGCCAACAGTATAAGACCTACCCGTACAACTTC	CQQYKTYPYNF	IGKV1-16	.	IGKJ5	13	-1	-1	29
2	0.00411522633744856	TGCATGCAAGCTACATACTGGCCTTACACTTTT	CMQATYWPYTF	IGKV2-30	.	IGKJ2	23	-1	-1	24
2	0.00411522633744856	TGCATGCAAGCGAAAGACTGGCCTGGGACGTTC	CMQAKDWPGTF	IGKV2-30	.	IGKJ1	23	-1	-1	25
2	0.00411522633744856	TGCATGCAAGGTACACACTGGCCGCTCACTTTC	CMQGTHWPLTF	IGKV2-30	.	IGKJ4	22	-1	-1	22
2	0.00411522633744856	TGTCAGCAGTATGCTATCGCACGGACGTTC	CQQYAIARTF	IGKV3-20	.	IGKJ1	12	-1	-1	22
2	0.00411522633744856	TGTCAGCAGCGTAGCAGCTGGTGGACGTTC	CQQRSSWWTF	IGKV3-11	.	IGKJ1	20	-1	-1	20
2	0.00411522633744856	TGTCAGCAGACTTATAGTCAATTCACTTTC	CQQTYSQFTF	IGKV1-39	.	IGKJ3	17	-1	-1	20
2	0.00411522633744856	TGTCAGCAATATGGTAGGTCGCTCACTTTC	CQQYGRSLTF	IGKV3-20	.	IGKJ4	16	-1	-1	19
2	0.00411522633744856	TGTCAGCAATATGATGGTTCAGCGACGTTC	CQQYDGSATF	IGKV3-20	.	IGKJ1	12	-1	-1	23
2	0.00411522633744856	TGTCAACAGAGTCACAGTGTGTGGACGTTC	CQQSHSVWTF	IGKV1-39	.	IGKJ1	17	-1	-1	20
2	0.00411522633744856	TGTCAACAATATATTAGGTCACCCACTTTT	CQQYIRSPTF	IGKV3-20	.	IGKJ2	22	-1	-1	23
2	0.00411522633744856	TGTCAACAATATAATAGTTATTCGACGTTC	CQQYNSYSTF	IGKV1-5	.	IGKJ1	22	-1	-1	23
2	0.00411522633744856	TGCCAACAGTATAGTAATTATTGGACGTCC	CQQYSNYWTS	IGKV1-16	.	IGKJ1	19	-1	-1	21
2	0.00411522633744856	TGCCAACAGTATAATAGTTATTGGACGTTC	CQQYNSYWTF	IGKV1-5	.	IGKJ1	21	-1	-1	21
2	0.00411522633744856	TGCATGCAAGCTACATACTGGGCCACCTTC	CMQATYWATF	IGKV2-30	.	IGKJ5	20	-1	-1	23
2	0.00411522633744856	TGCATGCAAGGTACCCACTTGTTCACTTTT	CMQGTHLFTF	IGKV2-30	.	IGKJ2	18	-1	-1	19
2	0.00411522633744856	TGCATGCAAGGTACGCCGCCGTACACTTTT	CMQGTPPYTF	IGKV2-30	.	IGKJ2	13	-1	-1	20
2	0.00411522633744856	TGCATGCAAACTCTACAAAGCCGGACCTTT	CMQTLQSRTF	IGKV2-28	.	IGKJ2	18	-1	-1	27
1	0.00205761316872428	TGTCAATACTGCAATAATTACGTTCGAGGTGGATTCACTTTC	CQYCNNYVRGGFTF	IGKV1-39	.	IGKJ3	5	-1	-1	32
1	0.00205761316872428	TGTCAGCACTATGCTAATTCACCTCCGGGGTACACTTTT	CQHYANSPPGYTF	IGKV3D-20	.	IGKJ2	27	-1	-1	29
1	0.00205761316872428	TGTCAGCACTATAATTTGTGGTCTCCGGGGTACACTTTT	CQHYNLWSPGYTF	IGKV3D-15	.	IGKJ2	27	-1	-1	29
1	0.00205761316872428	TGTCAGCAGTCTATTTCCTGGCCTCCCGCGGTCACTTTC	CQQSISWPPAVTF	IGKV3D-15	.	IGKJ4	25	-1	-1	27
1	0.00205761316872428	TGTCAGCAGTATAATATCTGGCCTCCGATGTACACTTTT	CQQYNIWPPMYTF	IGKV3D-15	.	IGKJ2	26	-1	-1	27
1	0.00205761316872428	TGTCAGCAGCGTAGCGACTGGCCTCCGGACATCACTTTC	CQQRSDWPPDITF	IGKV3D-11	.	IGKJ3	28	-1	-1	31
1	0.00205761316872428	TGTCAACAACGTACCAACTGGCCTCCGGGAGTCACCTTC	CQQRTNWPPGVTF	IGKV3D-11	.	IGKJ5	27	-1	-1	31
1	0.00205761316872428	TGTTCGCAATATCATACTACTCCTCCGTTCACTTTT	CSQYHTTPPFTF	IGKV4-1	.	IGKJ2	23	-1	-1	29
1	0.00205761316872428	TGTCTGCAGCGTAGCAACTGGCCGGCGCTCACATTC	CLQRSNWPALTF	IGKV3-11	.	IGKJ4	22	-1	-1	24
1	0.00205761316872428	TGTCTGCAGCGCAAATACTGGCCTCCTCTGACGTTC	CLQRKYWPPLTF	IGKV3-11	.	IGKJ1	23	-1	-1	29
1	0.00205761316872428	TGTCATCAGAATTATGGTTACGGGGATTTCACTTTT	CHQNYGYGDFTF	IGKV6-21	.	IGKJ3	9	-1	-1	27
1	0.00205761316872428	TGTCACCGGCTTAGTGCTTACTTGACGTGGACGTTC	CHRLSAYLTWTF	IGKV1-9	.	IGKJ1	12	-1	-1	24
1	0.00205761316872428	TGTCACCATTACGGTTACTCACCTCCGAACACTTTC	CHHYGYSPPNTF	IGKV3D-20	.	IGKJ4	26	-1	-1	29
1	0.00205761316872428	TGTCAGCTGTATGTTTCCTCACGGGGGTTCACTTTC	CQLYVSSRGFTF	IGKV3-20	.	IGKJ3	12	-1	-1	27
1	0.00205761316872428	TGTCAGCACGATGGTGGGGCACCCCGGTTCACTTTC	CQHDGGAPRFTF	IGKV3-11	.	IGKJ3	7	-1	-1	27
1	0.00205761316872428	TGTCAGCAGTTTGGCGGTTCACCTTTGATCACCTTC	CQQFGGSPLITF	IGKV3-20	.	IGKJ5	23	-1	-1	26
1	0.00205761316872428	TGTCAGCAGTATGGTAGCTCACTTACGTGGACGTTC	CQQYGSSLTWTF	IGKV3-20	.	IGKJ1	28	-1	-1	24
1	0.00205761316872428	TGTCAGCAGTATGGTAGCTCACCTCCGTGGACGTTC	CQQYGSSPPWTF	IGKV3D-20	.	IGKJ1	26	-1	-1	25
1	0.00205761316872428	TGTCAGCAGTATGGTAACTCACCTCTGTATACTTTT	CQQYGNSPLYTF	IGKV3D-20	.	IGKJ2	24	-1	-1	25
1	0.00205761316872428	TGTCAGCAGTATAATAACTGGCCTTCGTACACTTTT	CQQYNNWPSYTF	IGKV3-15	.	IGKJ2	23	-1	-1	26
1	0.00205761316872428	TGTCAGCAGTATAATAACTGGCCTCCGCTCACTTTC	CQQYNNWPPLTF	IGKV3D-15	.	IGKJ4	26	-1	-1	25
1	0.00205761316872428	TGTCAGCAGTATAATAACTGGCCTGCGCTCACTTTC	CQQYNNWPALTF	IGKV3-15	.	IGKJ4	23	-1	-1	24
1	0.00205761316872428	TGTCAGCAGTATAATAAGTGGCCTCCGTACACTTTT	CQQYNKWPPYTF	IGKV3D-15	.	IGKJ2	26	-1	-1	26
1	0.00205761316872428	TGTCAGCAGCGTACCAATTGGCCGGCGATCACCTTC	CQQRTNWPAITF	IGKV3-11	.	IGKJ5	22	-1	-1	25
1	0.00205761316872428	TGTCAGGAGTATAATAGTTGGCCCCCTTGGACTTTT	CQEYNSWPPWTF	IGKV3-15	.	IGKJ4	22	-1	-1	30
1	0.00205761316872428	TGTCAGGAATATAGTAGATGGCCCCGATTCACTTTC	CQEYSRWPRFTF	IGKV3-15	.	IGKJ3	22	-1	-1	26
1	0.00205761316872428	TGTCAACAGTATTATAGTACCCTTGCGCTCACTTTC	CQQYYSTLALTF	IGKV1D-43	.	IGKJ4	21	-1	-1	24
1	0.00205761316872428	TGTCAACAGACTTATACTACCGTTCACATCACCTTC	CQQTYTTVHITF	IGKV1-39	.	IGKJ5	20	-1	-1	27
1	0.00205761316872428	TGTCAACAGAGTTACATTTCCACTCCGTACACTTTT	CQQSYISTPYTF	IGKV1D-39	.	IGKJ2	26	-1	-1	26
1	0.00205761316872428	TGTCAACAGAGTTACAGTACCGCCTTTTGGACGTTC	CQQSYSTAFWTF	IGKV1-39	.	IGKJ1	20	-1	-1	27
1	0.00205761316872428	TGTCAACAGAGTGACGCGAATCCCTCCATTACCTTC	CQQSDANPSITF	IGKV1-39	.	IGKJ5	11	-1	-1	30
1	0.00205761316872428	TGTCAACAGAGCTACACCACCTCTTACCTCAGTTTC	CQQSYTTSYLSF	IGKV1-9	.	IGKJ4	8	-1	-1	27
1	0.00205761316872428	TGTCAACAATATTTTAATTATCCGGTTCTCACTTTC	CQQYFNYPVLTF	IGKV1-12	.	IGKJ4	7	-1	-1	27
1	0.00205761316872428	TGTCAACAATATTATAGTAGTTCCATGTCCACTTTT	CQQYYSSSMSTF	IGKV4-1	.	IGKJ2	18	-1	-1	23
1	0.00205761316872428	TGTCAACAATATGGCGGCTCACCTCCTTATACTTTT	CQQYGGSPPYTF	IGKV3D-20	.	IGKJ2	25	-1	-1	30
1	0.00205761316872428	TGTCAACAATATAATAGTTATTCTCCTTATACTTTT	CQQYNSYSPYTF	IGKV1-16	.	IGKJ2	19	-1	-1	30
1	0.00205761316872428	TGCTTGCAATCTCTACAAACTCCTCCGTACACTTTT	CLQSLQTPPYTF	IGKV2-26	.	IGKJ2	8	-1	-1	26
1	0.00205761316872428	TGCCAACAGTATGATACTTCTTCTCTGGGGACGTTC	CQQYDTSSLGTF	IGKV1-5	.	IGKJ1	23	-1	-1	28
1	0.00205761316872428	TGCCAACAGTATAATGGTTTTTCACCCTACACTTTT	CQQYNGFSPYTF	IGKV1-5	.	IGKJ2	22	-1	-1	27
1	0.00205761316872428	TGCCAACAGCATGATCGTTATTCTGCGGATGTTTTT	CQQHDRYSADVF	IGKV1-5	.	IGKJ2	23	-1	-1	32
1	0.00205761316872428	TGCATGCTAGATGCACAACATCCTCCGTGGACGTGC	CMLDAQHPPWTC	IGKV2-26	.	IGKJ1	26	-1	-1	25
1	0.00205761316872428	TGCATGCAAGCTCTACAAACTCCTCTGTACACTTTT	CMQALQTPLYTF	IGKV2D-28	.	IGKJ2	24	-1	-1	25
1	0.00205761316872428	TGCATGCAAGCTACACACTGGCCTCCGATCACCTTC	CMQATHWPPITF	IGKV2D-30	.	IGKJ5	26	-1	-1	25
1	0.00205761316872428	TGCATGCAAGGTCTAGACTTTCCTCCGATCACCCTC	CMQGLDFPPITL	IGKV2-40	.	IGKJ5	27	-1	-1	25
1	0.00205761316872428	TGCATGCAAGGCACACACTGGCCTGCGTACATCTTT	CMQGTHWPAYIF	IGKV2-30	.	IGKJ2	23	-1	-1	26
1	0.00205761316872428	CGTCACCAGTTGACTGGTTACCCTGGGGGAACTTTT	RHQLTGYPGGTF	IGKV3-7	.	IGKJ2	8	-1	-1	30
1	0.00205761316872428	TGTTTGCAAGATCACAATTATCCGTGGACGTTC	CLQDHNYPWTF	IGKV1-6	.	IGKJ1	19	-1	-1	22
1	0.00205761316872428	TGTTACCAATATTATAGTCTTCCGTGGACGTTC	CYQYYSLPWTF	IGKV4-1	.	IGKJ1	17	-1	-1	22
1	0.00205761316872428	TGTCTTCAACATTTAAGTTTCCCTCCAGCTTTC	CLQHLSFPPAF	IGKV1D-17	.	IGKJ3	25	-1	-1	28
1	0.00205761316872428	TGTCTCCAACATGATAACTTCCCATACACTTTT	CLQHDNFPYTF	IGKV5-2	.	IGKJ2	22	-1	-1	24
1	0.00205761316872428	TGTCTGCAGTTTCATGACTGGCCCCTCACTTTC	CLQFHDWPLTF	IGKV3-15	.	IGKJ4	22	-1	-1	24
1	0.00205761316872428	TGTCTGCAGCGCACCGACTGGCGATTCACTTTT	CLQRTDWRFTF	IGKV1-12	.	IGKJ3	3	-1	-1	23
1	0.00205761316872428	TGTCTACAGCCTGACAGTTTCCCTCGGACTTTT	CLQPDSFPRTF	IGKV1-12	.	IGKJ2	23	-1	-1	27
1	0.00205761316872428	TGTCTACAGCGTAATAGTTACCCGTACACTTTT	CLQRNSYPYTF	IGKV1-17	.	IGKJ2	22	-1	-1	23
1	0.00205761316872428	TGTCTACAGCATAATACCTCCCCGCACACTTTT	CLQHNTSPHTF	IGKV1-17	.	IGKJ2	15	-1	-1	25
1	0.00205761316872428	TGTCTACAATATAATACTTATCCATACGTCTTT	CLQYNTYPYVF	IGKV1-5	.	IGKJ2	20	-1	-1	30
1	0.00205761316872428	TGTCTACAACATGAGACTTTCCCTCCGACCTTC	CLQHETFPPTF	IGKV5-2	.	IGKJ1	23	-1	-1	26
1	0.00205761316872428	TGTCTACAAGATTACAATTACCCCCTGGCGTTC	CLQDYNYPLAF	IGKV1-6	.	IGKJ1	22	-1	-1	28
1	0.00205761316872428	TGTCTACAAGACTATAATTTGCCCTGGACGTTC	CLQDYNLPWTF	IGKV1-6	.	IGKJ1	18	-1	-1	24
1	0.00205761316872428	TGTCGACAGTTTTATAGTTCCCGTCTCACTTTC	CRQFYSSRLTF	IGKV1D-13	.	IGKJ4	18	-1	-1	24
1	0.00205761316872428	TGTCATCAGTATCATATTTCAACCTTCACGTTC	CHQYHISTFTF	IGKV3-20	.	IGKJ4	11	-1	-1	25
1	0.00205761316872428	TGTCATCAGTATGATAGTTCACCGTATACTTTT	CHQYDSSPYTF	IGKV3-20	.	IGKJ2	22	-1	-1	23
1	0.00205761316872428	TGTCATCAGTATAGTACTTCTTCGGGGACGTTC	CHQYSTSSGTF	IGKV1-5	.	IGKJ1	22	-1	-1	25
1	0.00205761316872428	TGTCATCAGAGTAGTATTCTTCCGTGGACGTTC	CHQSSILPWTF	IGKV6-21	.	IGKJ1	15	-1	-1	22
1	0.00205761316872428	TGTCACCAGTATGACACTTCGCCGTACACCTTT	CHQYDTSPYTF	IGKV3-20	.	IGKJ2	12	-1	-1	23
1	0.00205761316872428	TGTCACCAGTATAATAACTGGCGTCGGACGTTC	CHQYNNWRRTF	IGKV3-15	.	IGKJ1	21	-1	-1	25
1	0.00205761316872428	TGTCACCAGCGACACATCTGGCCGCACACTTTC	CHQRHIWPHTF	IGKV3-11	.	IGKJ4	10	-1	-1	22
1	0.00205761316872428	TGTCACCAATTTCATAGTCTTCCGTACGCTTTT	CHQFHSLPYAF	IGKV4-1	.	IGKJ2	17	-1	-1	23
1	0.00205761316872428	TGTCACCAATATTATACTACTCCCCCCACTTTT	CHQYYTTPPTF	IGKV4-1	.	IGKJ2	22	-1	-1	26
1	0.00205761316872428	TGTCAGTGGTTTGGTAGCTCAGCGCGCACCTTC	CQWFGSSARTF	IGKV3-20	.	IGKJ5	20	-1	-1	26
1	0.00205761316872428	TGTCAGCACTTTCATAACTGGCCTCGGACGTTC	CQHFHNWPRTF	IGKV3-15	.	IGKJ1	23	-1	-1	25
1	0.00205761316872428	TGTCAGCACTCTAACAACTGGCCGTGGACGTTC	CQHSNNWPWTF	IGKV3-11	.	IGKJ1	22	-1	-1	22
1	0.00205761316872428	TGTCAGCACTATGGTAACTCGCCCCTCACTTTC	CQHYGNSPLTF	IGKV3-20	.	IGKJ4	19	-1	-1	24
1	0.00205761316872428	TGTCAGCACTATAGTAGTTCATCGGTCACTTTC	CQHYSSSSVTF	IGKV3-20	.	IGKJ4	20	-1	-1	25
1	0.00205761316872428	TGTCAGCAGTTTAAAGATTTTCCCGTCACTTTT	CQQFKDFPVTF	IGKV1-13	.	IGKJ2	13	-1	-1	26
1	0.00205761316872428	TGTCAGCAGTATTATACTACTCCTCTCACTTTC	CQQYYTTPLTF	IGKV3-15	.	IGKJ4	15	-1	-1	24
1	0.00205761316872428	TGTCAGCAGTATGCTGGCTCACCTCTAACTTTC	CQQYAGSPLTF	IGKV3D-20	.	IGKJ4	24	-1	-1	27
1	0.00205761316872428	TGTCAGCAGTATGGTACCTCACCGTACACCTTT	CQQYGTSPYTF	IGKV3-20	.	IGKJ2	22	-1	-1	23
1	0.00205761316872428	TGTCAGCAGTATGGTAGCTCACCTCTCACTTTC	CQQYGSSPLTF	IGKV3D-20	.	IGKJ3	24	-1	-1	25
1	0.00205761316872428	TGTCAGCAGTATGGTAGCTCACCTGTCACTTTT	CQQYGSSPVTF	IGKV3-20	.	IGKJ2	23	-1	-1	26
1	0.00205761316872428	TGTCAGCAGTATGGTAGCTCACCGTCCACTTTC	CQQYGSSPSTF	IGKV3-20	.	IGKJ4	22	-1	-1	26
1	0.00205761316872428	TGTCAGCAGTATGGTAGCTCACCGTGGACGTTC	CQQYGSSPWTF	IGKV3-20	.	IGKJ1	22	-1	-1	22
1	0.00205761316872428	TGTCAGCAGTATGGTAGGTCACCTCAGACGTTC	CQQYGRSPQTF	IGKV3D-20	.	IGKJ1	24	-1	-1	26
1	0.00205761316872428	TGTCAGCAGTATGGTAGGCCCCCTCGGTCTTTT	CQQYGRPPRSF	IGKV3-20	.	IGKJ2	16	-1	-1	28
1	0.00205761316872428	TGTCAGCAGTATAATTACTGGCCTGGAACATTC	CQQYNYWPGTF	IGKV3-15	.	IGKJ1	23	-1	-1	30
1	0.00205761316872428	TGTCAGCAGTATAATGACTGGCCTCAGACGTTC	CQQYNDWPQTF	IGKV3-15	.	IGKJ1	23	-1	-1	26
1	0.00205761316872428	TGTCAGCAGTATAATGACTGGCCGGGGACGTTC	CQQYNDWPGTF	IGKV3-15	.	IGKJ1	22	-1	-1	25
1	0.00205761316872428	TGTCAGCAGTATAATAGCTGGCCTCAGACATTC	CQQYNSWPQTF	IGKV3-15	.	IGKJ1	23	-1	-1	26
1	0.00205761316872428	TGTCAGCAGTATAATAATTGGCCCTTGACGTTC	CQQYNNWPLTF	IGKV3-15	.	IGKJ1	22	-1	-1	26
1	0.00205761316872428	TGTCAGCAGTATAATAACTGGCCCCTCACTTTC	CQQYNNWPLTF	IGKV3-15	.	IGKJ4	22	-1	-1	24
1	0.00205761316872428	TGTCAGCAGTATAACAATTGGCCGCTCACTTTC	CQQYNNWPLTF	IGKV3-15	.	IGKJ4	22	-1	-1	22
1	0.00205761316872428	TGTCAGCAGCGTCGCGACTGGCCGATCACCTTC	CQQRRDWPITF	IGKV3-11	.	IGKJ5	22	-1	-1	22
1	0.00205761316872428	TGTCAGCAGCGTAATGACTGGCCGTACACTTTT	CQQRNDWPYTF	IGKV3-11	.	IGKJ2	22	-1	-1	23
1	0.00205761316872428	TGTCAGCAGCGTAACAACTGGCCTCTGACGTTC	CQQRNNWPLTF	IGKV3-11	.	IGKJ1	23	-1	-1	26
1	0.00205761316872428	TGTCAGCAGGCTAAGAGTTTCCCGCTCACTTTC	CQQAKSFPLTF	IGKV1-12	.	IGKJ4	22	-1	-1	22
1	0.00205761316872428	TGTCAGCAATCTGGTGATCTCCCGCTCACTTTC	CQQSGDLPLTF	IGKV1-33	.	IGKJ4	22	-1	-1	22
1	0.00205761316872428	TGTCAGCAATATTTTTTCACTCCCTACACTTTT	CQQYFFTPYTF	IGKV4-1	.	IGKJ2	12	-1	-1	24
1	0.00205761316872428	TGTCAGCAATATTTTGGTATACCATTCAGCTTT	CQQYFGIPFSF	IGKV4-1	.	IGKJ2	12	-1	-1	30
1	0.00205761316872428	TGTCAGCAATATTTTAGTGCTCCTCAAACGTTC	CQQYFSAPQTF	IGKV3-7	.	IGKJ1	7	-1	-1	27
1	0.00205761316872428	TGTCAGCAATATTTTAGTAGTCCATTCACTTTC	CQQYFSSPFTF	IGKV4-1	.	IGKJ3	22	-1	-1	23
1	0.00205761316872428	TGTCAGCAATATTTTAGGACCCCCTACACTTTT	CQQYFRTPYTF	IGKV4-1	.	IGKJ2	16	-1	-1	24
1	0.00205761316872428	TGTCAGCAATATTCTAACACTCCTCGGACGTTC	CQQYSNTPRTF	IGKV4-1	.	IGKJ1	27	-1	-1	25
1	0.00205761316872428	TGTCAGCAATATTATGAAACTCCCTACACTTTT	CQQYYETPYTF	IGKV4-1	.	IGKJ2	14	-1	-1	24
1	0.00205761316872428	TGTCAGCAATATTATAGTGCTCCTGACACTTTT	CQQYYSAPDTF	IGKV4-1	.	IGKJ2	23	-1	-1	25
1	0.00205761316872428	TGTCAGCAATATTATAGTACTCCTCAAACTTTT	CQQYYSTPQTF	IGKV4-1	.	IGKJ2	23	-1	-1	27
1	0.00205761316872428	TGTCAGCAATATTATAGTACTCCCTGGACGTTC	CQQYYSTPWTF	IGKV4-1	.	IGKJ1	22	-1	-1	24
1	0.00205761316872428	TGTCAGCAATATTATAGTACTCCCCTCACCTTC	CQQYYSTPLTF	IGKV4-1	.	IGKJ5	22	-1	-1	25
1	0.00205761316872428	TGTCAGCAATATCATAGTACCCCTTACACTTTT	CQQYHSTPYTF	IGKV4-1	.	IGKJ2	23	-1	-1	24
1	0.00205761316872428	TGTCAGCAATATGATAATGTCCCCATTACTTTT	CQQYDNVPITF	IGKV3-7	.	IGKJ2	7	-1	-1	27
1	0.00205761316872428	TGTCAGCAATATGAGATTTCTCCGTGGACGTTC	CQQYEISPWTF	IGKV4-1	.	IGKJ1	11	-1	-1	22
1	0.00205761316872428	TGTCAGCAATATAATGACTGGTCGCTCACTTTC	CQQYNDWSLTF	IGKV3-15	.	IGKJ4	20	-1	-1	22
1	0.00205761316872428	TGTCAGCAAATGAATAGTCCCCCTCTCACTTTC	CQQMNSPPLTF	IGKV1-33	.	IGKJ4	4	-1	-1	24
1	0.00205761316872428	TGTCAGGACTACGGAAGTTCAGTGGCGACGTTC	CQDYGSSVATF	IGKV3-20	.	IGKJ1	5	-1	-1	26
1	0.00205761316872428	TGTCAACTGAGCCACACTTCTGCGTGGACGTTC	CQLSHTSAWTF	IGKV1-39	.	IGKJ1	10	-1	-1	22
1	0.00205761316872428	TGTCAACATAGTTTCATTTCCCCATGGACTTTC	CQHSFISPWTF	IGKV1-39	.	IGKJ1	22	-1	-1	24
1	0.00205761316872428	TGTCAACACTATGATAATCTCCTGTGGACGTTC	CQHYDNLLWTF	IGKV1-33	.	IGKJ1	21	-1	-1	23
1	0.00205761316872428	TGTCAACACCTTCATGCTTACCCCCTCACTTTC	CQHLHAYPLTF	IGKV1-9	.	IGKJ3	22	-1	-1	25
1	0.00205761316872428	TGTCAACACCGTGGCAACTGGCCTCGAACGTTC	CQHRGNWPRTF	IGKV3-11	.	IGKJ1	23	-1	-1	27
1	0.00205761316872428	TGTCAACACGCTTACCGTCTCCCTCCGGCTTTC	CQHAYRLPPAF	IGKV1-12	.	IGKJ4	23	-1	-1	28
1	0.00205761316872428	TGTCAACAGTTTAAAGGTTGGCCTCTCAGTTTC	CQQFKGWPLSF	IGKV1-13	.	IGKJ4	13	-1	-1	24
1	0.00205761316872428	TGTCAACAGTCCACCACTTTTCCCATAACCTTC	CQQSTTFPITF	IGKV1-13	.	IGKJ5	9	-1	-1	27
1	0.00205761316872428	TGTCAACAGTATTATCTTTCAACTTTCACTTTC	CQQYYLSTFTF	IGKV3-20	.	IGKJ4	11	-1	-1	25
1	0.00205761316872428	TGTCAACAGTATGCTAGCACACCATTCACTTTC	CQQYASTPFTF	IGKV3-20	.	IGKJ3	22	-1	-1	23
1	0.00205761316872428	TGTCAACAGTATGATAATCTCCCCCTCACTTTC	CQQYDNLPLTF	IGKV1-33	.	IGKJ3	22	-1	-1	25
1	0.00205761316872428	TGTCAACAGTATAACAGTGTGCCCCTGACTTTC	CQQYNSVPLTF	IGKV1-27	.	IGKJ4	18	-1	-1	27
1	0.00205761316872428	TGTCAACAGTACTATGGTACCCCCTTCGCTTTC	CQQYYGTPFAF	IGKV1D-43	.	IGKJ3	22	-1	-1	24
1	0.00205761316872428	TGTCAACAGCTTAATAGTTACCCGCACACTTTT	CQQLNSYPHTF	IGKV1-9	.	IGKJ2	22	-1	-1	25
1	0.00205761316872428	TGTCAACAGCTTAACAGTTACCCGCACACTTTT	CQQLNSYPHTF	IGKV1-9	.	IGKJ2	22	-1	-1	25
1	0.00205761316872428	TGTCAACAGCGTTATAGTTACCCTCTCGGTTTC	CQQRYSYPLGF	IGKV1-9	.	IGKJ4	23	-1	-1	29
1	0.00205761316872428	TGTCAACAGCATAAGACTTACCCGTACACTTTT	CQQHKTYPYTF	IGKV1-17	.	IGKJ2	22	-1	-1	23
1	0.00205761316872428	TGTCAACAGGCTAGAGGTTTCCCGCTCACTTTC	CQQARGFPLTF	IGKV1-12	.	IGKJ4	22	-1	-1	22
1	0.00205761316872428	TGTCAACAGGCTAATAGTTACCCGTGGACGTTC	CQQANSYPWTF	IGKV1-9	.	IGKJ1	22	-1	-1	22
1	0.00205761316872428	TGTCAACAGGCTAACAGTTTCCCTCTCACTTTC	CQQANSFPLTF	IGKV1-12	.	IGKJ4	23	-1	-1	24
1	0.00205761316872428	TGTCAACAGGCTAACAGTTTCCCGCCCACTTTC	CQQANSFPPTF	IGKV1-12	.	IGKJ3	22	-1	-1	26
1	0.00205761316872428	TGTCAACAGGCTAACAGTTTCCCAATCACTTTC	CQQANSFPITF	IGKV1-12	.	IGKJ3	22	-1	-1	25
1	0.00205761316872428	TGTCAACAGGGTGCCATCACCCCTCGGACTTTT	CQQGAITPRTF	IGKV1-39	.	IGKJ2	8	-1	-1	27
1	0.00205761316872428	TGTCAACAGACTTCCAGTTCCCCGTACACTTTT	CQQTSSSPYTF	IGKV1-39	.	IGKJ2	22	-1	-1	23
1	0.00205761316872428	TGTCAACAGACTTCCAGTACCACTCGAACCTTC	CQQTSSTTRTF	IGKV1D-39	.	IGKJ5	24	-1	-1	27
1	0.00205761316872428	TGTCAACAGACTTACCTGACGCCGTACACTTTT	CQQTYLTPYTF	IGKV1-39	.	IGKJ2	14	-1	-1	23
1	0.00205761316872428	TGTCAACAGACCTCCAGTACCCTGATCACTTTC	CQQTSSTLITF	IGKV1-39	.	IGKJ4	21	-1	-1	25
1	0.00205761316872428	TGTCAACAGAGTTACACTACCCCGTGGACGTTC	CQQSYTTPWTF	IGKV1-39	.	IGKJ1	22	-1	-1	22
1	0.00205761316872428	TGTCAACAGAGTTACACTACCCCGTACACATTT	CQQSYTTPYTF	IGKV1-39	.	IGKJ2	22	-1	-1	23
1	0.00205761316872428	TGTCAACAGAGTTACAGTCCCCCGCTCACTTTC	CQQSYSPPLTF	IGKV1-39	.	IGKJ4	22	-1	-1	22
1	0.00205761316872428	TGTCAACAGAGTTACAGTACCACTCGCACGTTT	CQQSYSTTRTF	IGKV1D-39	.	IGKJ1	24	-1	-1	27
1	0.00205761316872428	TGTCAACAGAGTTACAGTACCACTCACACTTTT	CQQSYSTTHTF	IGKV1D-39	.	IGKJ2	24	-1	-1	25
1	0.00205761316872428	TGTCAACAGAACTACAGTCCCTTCCTGACTTTC	CQQNYSPFLTF	IGKV1-39	.	IGKJ4	17	-1	-1	27
1	0.00205761316872428	TGTCAACAATTTAGTAGTCTCCCTCTCACTTTC	CQQFSSLPLTF	IGKV1D-33	.	IGKJ4	24	-1	-1	24
1	0.00205761316872428	TGTCAACAATATTTTCGTCCTCCCCTCGCTTTC	CQQYFRPPLAF	IGKV4-1	.	IGKJ4	22	-1	-1	24
1	0.00205761316872428	TGTCAACAATATTCTCATCATCCGTGGACGTTC	CQQYSHHPWTF	IGKV1-8	.	IGKJ1	12	-1	-1	22
1	0.00205761316872428	TGTCAACAATATTATAGTGTCCCGTACACCTTT	CQQYYSVPYTF	IGKV1D-43	.	IGKJ2	17	-1	-1	23
1	0.00205761316872428	TGTCAACAATATTATAGTACTCCCGTCACTTTT	CQQYYSTPVTF	IGKV4-1	.	IGKJ2	22	-1	-1	26
1	0.00205761316872428	TGTCAACAATATGGTCGCCCCCCTCGGTCTTTT	CQQYGRPPRSF	IGKV1-27	.	IGKJ2	5	-1	-1	28
1	0.00205761316872428	TGTCAACAATATGGTAGCTCGCCTGAAACTTTT	CQQYGSSPETF	IGKV3-20	.	IGKJ2	23	-1	-1	27
1	0.00205761316872428	TGTCAACAACTTCAAAATAACCCGTACACTTTT	CQQLQNNPYTF	IGKV1-9	.	IGKJ2	11	-1	-1	23
1	0.00205761316872428	TGTCAACAAGATCATAGCTTCCCTCGGACGTTC	CQQDHSFPRTF	IGKV1-39	.	IGKJ1	7	-1	-1	25
1	0.00205761316872428	TGTCAAGAGCTTCATAGTTCCCCGTACACTTTT	CQELHSSPYTF	IGKV1D-13	.	IGKJ2	22	-1	-1	23
1	0.00205761316872428	TGTCAAGAGAGCCACACCACCACGGGGACGTAC	CQESHTTTGTY	IGKV1-39	.	IGKJ1	10	-1	-1	19
1	0.00205761316872428	TGTCAAAGCTATATCAGTGCCCCGCTCACTTTC	CQSYISAPLTF	IGKV1-27	.	IGKJ4	22	-1	-1	22
1	0.00205761316872428	TGTCAAAAGTATAACAGTGCCCCTCTCACCTTC	CQKYNSAPLTF	IGKV1-27	.	IGKJ4	23	-1	-1	24
1	0.00205761316872428	TGTCAAAAGTATAACAGTGCCCCTCGGACGTTC	CQKYNSAPRTF	IGKV1-27	.	IGKJ1	23	-1	-1	25
1	0.00205761316872428	TGTCAAAAGTATAACAGTGCCCCTCACACGTTC	CQKYNSAPHTF	IGKV1-27	.	IGKJ1	23	-1	-1	27
1	0.00205761316872428	TGTGAACACAGTTACACTCCCACTCGGGCGTTC	CEHSYTPTRAF	IGKV1-39	.	IGKJ1	15	-1	-1	28
1	0.00205761316872428	TGTGAACACAGTTACACTCCCACTCGGGCGTTC	CEHSYTPTRAF	IGKV1D-43	.	IGKJ1	7	-1	-1	28
1	0.00205761316872428	TGTATGCAAAGTATACAGCTTCCTCTTACTTTC	CMQSIQLPLTF	IGKV2D-29	.	IGKJ4	24	-1	-1	27
1	0.00205761316872428	TGCTTTCAATCTCGAAAATTTCCTCTCACTTTC	CFQSRKFPLTF	IGKV2-26	.	IGKJ4	2	-1	-1	24
1	0.00205761316872428	TGCCTCCACTACTTTAGTTACCCTCTCACTTTC	CLHYFSYPLTF	IGKV1D-16	.	IGKJ4	24	-1	-1	24
1	0.00205761316872428	TGCCAGCACTATCGTAATTATCCCCTGACGTTC	CQHYRNYPLTF	IGKV1-16	.	IGKJ1	11	-1	-1	26
1	0.00205761316872428	TGCCAGCAATATAATGATTACCCGCTCACTTTC	CQQYNDYPLTF	IGKV1-16	.	IGKJ4	22	-1	-1	22
1	0.00205761316872428	TGCCAACGCTATAATAGTTATCCGCTCACTTTC	CQRYNSYPLTF	IGKV1-5	.	IGKJ4	20	-1	-1	22
1	0.00205761316872428	TGCCAACACTATGATGAATATCCGTGGACGTTC	CQHYDEYPWTF	IGKV1-5	.	IGKJ1	11	-1	-1	22
1	0.00205761316872428	TGCCAACAGTCTAATAATTACCCCCTCACTTTC	CQQSNNYPLTF	IGKV1-5	.	IGKJ4	19	-1	-1	24
1	0.00205761316872428	TGCCAACAGTATGGTCATTTCCGGTACACTTTT	CQQYGHFRYTF	IGKV1-5	.	IGKJ2	11	-1	-1	23
1	0.00205761316872428	TGCCAACAGTATGATAGTTACCCTCCGACTTTC	CQQYDSYPPTF	IGKV1D-16	.	IGKJ4	26	-1	-1	27
1	0.00205761316872428	TGCCAACAGTATGATAATTACCCATTCACTTTC	CQQYDNYPFTF	IGKV1-5	.	IGKJ3	19	-1	-1	23
1	0.00205761316872428	TGCCAACAGTATGAAATTTATCCGCTCACTTTC	CQQYEIYPLTF	IGKV1-5	.	IGKJ4	11	-1	-1	22
1	0.00205761316872428	TGCCAACAGTATACTACTCGTCCGTGGACGTTC	CQQYTTRPWTF	IGKV1-5	.	IGKJ1	12	-1	-1	22
1	0.00205761316872428	TGCCAACAGTATAGTGAATTTCCGTGGACGTTC	CQQYSEFPWTF	IGKV1-5	.	IGKJ1	12	-1	-1	22
1	0.00205761316872428	TGCCAACAGTATAATCATTATCCGTGGACGTTC	CQQYNHYPWTF	IGKV1-5	.	IGKJ1	14	-1	-1	22
1	0.00205761316872428	TGCCAACAGTATAAAACTTACCCTCTCACTTTC	CQQYKTYPLTF	IGKV1D-16	.	IGKJ4	24	-1	-1	24
1	0.00205761316872428	TGCCAACAATCTGCTGATTTCCCTCTTACTTTC	CQQSADFPLTF	IGKV1-16	.	IGKJ4	7	-1	-1	27
1	0.00205761316872428	TGCCAACAATATGATAATTATTCTCGGACGTTC	CQQYDNYSRTF	IGKV1-5	.	IGKJ1	23	-1	-1	25
1	0.00205761316872428	TGCCAACAATATGACAAGTCGCCGTTCACATTT	CQQYDKSPFTF	IGKV3-20	.	IGKJ2	12	-1	-1	26
1	0.00205761316872428	TGCCAACAATATAATAGTTATTCTCGGACGTTC	CQQYNSYSRTF	IGKV1-5	.	IGKJ1	23	-1	-1	25
1	0.00205761316872428	TGCGCGCAAGCTGCACAATTTCCGTACACTTTT	CAQAAQFPYTF	IGKV2D-24	.	IGKJ2	22	-1	-1	23
1	0.00205761316872428	TGCATGCAGTCTCGACAAACACCGCTCACTTTC	CMQSRQTPLTF	IGKV2-28	.	IGKJ4	19	-1	-1	22
1	0.00205761316872428	TGCATGCAGGCTCTAAATGTTCCTCTCAGTCTC	CMQALNVPLSL	IGKV2-28	.	IGKJ4	14	-1	-1	24
1	0.00205761316872428	TGCATGCAGGGTACACAGTGGCCGCTCACTTTC	CMQGTQWPLTF	IGKV2-30	.	IGKJ4	22	-1	-1	22
1	0.00205761316872428	TGCATGCAATATTCACACTCGCCTCACAGTTTT	CMQYSHSPHSF	IGKV2D-30	.	IGKJ2	24	-1	-1	25
1	0.00205761316872428	TGCATGCAACCTCTACAAACTCCTGGGACGTTC	CMQPLQTPGTF	IGKV2-28	.	IGKJ1	27	-1	-1	25
1	0.00205761316872428	TGCATGCAACGTATAGAGTTTCCTTTCACCTTC	CMQRIEFPFTF	IGKV2-40	.	IGKJ5	24	-1	-1	25
1	0.00205761316872428	TGCATGCAAGTTTTACAAGCGCCTCTCACTTTC	CMQVLQAPLTF	IGKV2D-28	.	IGKJ4	24	-1	-1	24
1	0.00205761316872428	TGCATGCAAGTTACACAGTGGCCGTGGACGCTC	CMQVTQWPWTL	IGKV2-30	.	IGKJ1	22	-1	-1	22
1	0.00205761316872428	TGCATGCAAGCTCTACAAACTCCTCTCACATTT	CMQALQTPLTF	IGKV2D-28	.	IGKJ2	24	-1	-1	26
1	0.00205761316872428	TGCATGCAAGCTCGACAAACTCCGCTCACATTT	CMQARQTPLTF	IGKV2-28	.	IGKJ4	22	-1	-1	22
1	0.00205761316872428	TGCATGCAAGCTGTACAATTTCCTCTCACTTTC	CMQAVQFPLTF	IGKV2-18	.	IGKJ4	23	-1	-1	24
1	0.00205761316872428	TGCATGCAAGCTGTACAAACTCCGGGAACGTTC	CMQAVQTPGTF	IGKV2-28	.	IGKJ1	22	-1	-1	27
1	0.00205761316872428	TGCATGCAAGCTACATCCTGGCCGTACACTTTT	CMQATSWPYTF	IGKV2-30	.	IGKJ2	22	-1	-1	23
1	0.00205761316872428	TGCATGCAAGGTTCACACTGGCCGCTCACTTTC	CMQGSHWPLTF	IGKV2-30	.	IGKJ4	22	-1	-1	22
1	0.00205761316872428	TGCATGCAAGGTGTACTCTTTCCGTACACTTTT	CMQGVLFPYTF	IGKV2-29	.	IGKJ2	22	-1	-1	23
1	0.00205761316872428	TGCATGCAAGGTATTCACCTTCCTCCGACATTC	CMQGIHLPPTF	IGKV2-29	.	IGKJ1	23	-1	-1	26
1	0.00205761316872428	TGCATGCAAGGTACACGCTGGCCTTTCACTTTC	CMQGTRWPFTF	IGKV2-30	.	IGKJ3	23	-1	-1	24
1	0.00205761316872428	TGCATGCAAGGTACACGCTGGCCGTACACTTTT	CMQGTRWPYTF	IGKV2-30	.	IGKJ2	22	-1	-1	23
1	0.00205761316872428	TGCATGCAAGGTACACACTGGCCTTGGACGTTC	CMQGTHWPWTF	IGKV2-30	.	IGKJ1	23	-1	-1	24
1	0.00205761316872428	TGCATGCAAGGTACACACTGGCCGTACACTTTT	CMQGTHWPYTF	IGKV2-30	.	IGKJ2	22	-1	-1	23
1	0.00205761316872428	TGCATGCAAGGGACTTACGTCCCTCTCACTCTC	CMQGTYVPLTL	IGKV2-30	.	IGKJ4	10	-1	-1	24
1	0.00205761316872428	TGCATGCAAACTCTACAAATTCCTCGGACTTTT	CMQTLQIPRTF	IGKV2-28	.	IGKJ2	31	-1	-1	27
1	0.00205761316872428	TGCATGCAAACTCTACAAACTCCGTGGACGTTC	CMQTLQTPWTF	IGKV2-28	.	IGKJ1	22	-1	-1	22
1	0.00205761316872428	TGCATGCAAAGTCTACAAGTTCCCATCGCTTTC	CMQSLQVPIAF	IGKV2D-29	.	IGKJ4	16	-1	-1	28
1	0.00205761316872428	TGCATGCAAAGTACACTCTGGCCGCACACTTTT	CMQSTLWPHTF	IGKV2-30	.	IGKJ2	22	-1	-1	25
1	0.00205761316872428	TGCATGCAAAATACACACCCGGTGTACACTTTT	CMQNTHPVYTF	IGKV2-30	.	IGKJ2	17	-1	-1	22
1	0.00205761316872428	TGCATGGAAACTCTACAAACTCCTGGCACTTTT	CMETLQTPGTF	IGKV2-28	.	IGKJ2	23	-1	-1	26
1	0.00205761316872428	TGCATGAACATTCTACAAACTCCCGTCACCTTC	CMNILQTPVTF	IGKV2-28	.	IGKJ5	22	-1	-1	25
1	0.00205761316872428	TGCACGCAAGGTATACAATTTCCTCAGGCTTTT	CTQGIQFPQAF	IGKV2D-24	.	IGKJ2	25	-1	-1	28
1	0.00205761316872428	TGTCACCAGTATGGTGGCTCGTACACTTTT	CHQYGGSYTF	IGKV3-20	.	IGKJ2	19	-1	-1	20
1	0.00205761316872428	TGTCAGTTCTACGGTGACTCCCCCACTTTC	CQFYGDSPTF	IGKV3-20	.	IGKJ4	5	-1	-1	23
1	0.00205761316872428	TGTCAGCAGTATGCTGGCTCACGGACGTTC	CQQYAGSRTF	IGKV3-20	.	IGKJ1	21	-1	-1	22
1	0.00205761316872428	TGTCAGCAGTATGGTAGCTCCCTGACGTTC	CQQYGSSLTF	IGKV3-20	.	IGKJ1	19	-1	-1	23
1	0.00205761316872428	TGTCAGCAGTATGATACCTCAGTCACCTTC	CQQYDTSVTF	IGKV3-20	.	IGKJ5	20	-1	-1	22
1	0.00205761316872428	TGTCAGCAGTATAGTAGCTCACTCACCTTC	CQQYSSSLTF	IGKV3-20	.	IGKJ5	21	-1	-1	22
1	0.00205761316872428	TGTCAGCAGCGTCGCAACTGGTACACTTTT	CQQRRNWYTF	IGKV3-11	.	IGKJ2	20	-1	-1	20
1	0.00205761316872428	TGTCAGCAGCGTATCGACTCGTGGACGTTC	CQQRIDSWTF	IGKV3-11	.	IGKJ1	12	-1	-1	19
1	0.00205761316872428	TGTCAGCAGCGTAGCAACTCATTCACTTTC	CQQRSNSFTF	IGKV3-11	.	IGKJ3	18	-1	-1	20
1	0.00205761316872428	TGTCAACAGAGTTACAGGACCCGGTCGTTC	CQQSYRTRSF	IGKV1-39	.	IGKJ1	21	-1	-1	25
1	0.00205761316872428	TGTCAACAATATGACAGTAATTGGACATTC	CQQYDSNWTF	IGKV1-33	.	IGKJ1	13	-1	-1	21
1	0.00205761316872428	TGCCATCAATATAATGACTATGGGACGTTC	CHQYNDYGTF	IGKV1-5	.	IGKJ1	14	-1	-1	22
1	0.00205761316872428	TGCCAGCAGTATGGTCGCGGGATCACCTTC	CQQYGRGITF	IGKV3-20	.	IGKJ5	14	-1	-1	20
1	0.00205761316872428	TGCCAGCAGTATAATGACATTTCGACTTTT	CQQYNDISTF	IGKV1-5	.	IGKJ3	14	-1	-1	24
1	0.00205761316872428	TGCCAACAGTATAATACTTATTCCCAGTTC	CQQYNTYSQF	IGKV1-5	.	IGKJ1	22	-1	-1	26
1	0.00205761316872428	TGCCAACAGTACAATAGTTATTGGACGTTC	CQQYNSYWTF	IGKV1-5	.	IGKJ1	21	-1	-1	21
1	0.00205761316872428	TGCCAACAGAGCTCCGATTTATTCACTTTC	CQQSSDLFTF	IGKV1-39	.	IGKJ3	10	-1	-1	19
1	0.00205761316872428	TGCCAACAATATAGTGGTATCTGGACGTTC	CQQYSGIWTF	IGKV1-5	.	IGKJ1	12	-1	-1	21
1	0.00205761316872428	TGCATGCAACTCCTACAAGGTCGAACGTTC	CMQLLQGRTF	IGKV2-40	.	IGKJ1	9	-1	-1	24
1	0.00205761316872428	TGCATGCAAGCTTTAGACTTGAGAACGTTC	CMQALDLRTF	IGKV2-24	.	IGKJ1	11	-1	-1	24
1	0.00205761316872428	TGCATGCAAGCTTTAGACTTGAGAACGTTC	CMQALDLRTF	IGKV2-40	.	IGKJ1	8	-1	-1	24
1	0.00205761316872428	TGCATGCAAGCTCTACAAACTCGGACGTTC	CMQALQTRTF	IGKV2-28	.	IGKJ1	21	-1	-1	22
1	0.00205761316872428	TGCATGCAAGCTATAAACATGTACACTTTT	CMQAINMYTF	IGKV2-26	.	IGKJ2	9	-1	-1	16
1	0.00205761316872428	TGCATGCAAGGTTTGCACCTTCCTTTATTT	CMQGLHLPLF	IGKV2-29	.	IGKJ3	23	-1	-1	30
1	0.00205761316872428	TGCATGCAAGGTATACACCAGTGGACGTTC	CMQGIHQWTF	IGKV2-29	.	IGKJ1	18	-1	-1	20
1	0.00205761316872428	TGCATGCAAGGTATAAACCTGTGGACGTTC	CMQGINLWTF	IGKV2-29	.	IGKJ1	19	-1	-1	20
1	0.00205761316872428	TGCATGCAAGGTACACACTGGCCTACGTTC	CMQGTHWPTF	IGKV2-30	.	IGKJ1	24	-1	-1	24
1	0.00205761316872428	TGCATGCAAACTATGCGACAGCTCACTTTC	CMQTMRQLTF	IGKV2D-29	.	IGKJ4	13	-1	-1	20
1	0.00205761316872428	TGTCAGCATCACCTTTGGACGTTC	CQHHLWTF	IGKV3-20	.	IGKJ1	7	-1	-1	15
1	0.00205761316872428	TGTCAACAGAGGGGCACTTTT	CQQRGTF	IGKV1-39	.	IGKJ2	10	-1	-1	14
1	0.00205761316872428	TGCCAACATTCGTGGACGTTC	CQHSWTF	IGKV1-16	.	IGKJ1	7	-1	-1	10
