# Supplementary material for: Biomarkers and Immune Repertoire Metrics Identified by Peripheral Blood Transcriptomic Sequencing Reveal the Pathogenesis of COVID-19
Source: Front Immunol. 2021 Aug 24;12:677025. doi: 10.3389/fimmu.2021.677025 (PMC8421539; doi:10.3389/fimmu.2021.677025)
Supplement: Supplementary file 1 [file DataSheet_1.zip › TCR_BCR/IGK/convert.20S039643A.clonotypes.IGK.txt]

count	freq	cdr3nt	cdr3aa	v	d	j	VEnd	DStart	DEnd	JStart
11	0.02099236641221374	TGTCAACAGAGTTACAGTACCCCGCTCACTTTC	CQQSYSTPLTF	IGKV1-39	.	IGKJ4	22	-1	-1	22
10	0.019083969465648856	TGTCAACAACTTAATGCTTACCCTCTAACTTTC	CQQLNAYPLTF	IGKV1-9	.	IGKJ4	23	-1	-1	27
9	0.01717557251908397	TGTCAACAGACTAATTCTCACCCTGTCACTTTC	CQQTNSHPVTF	IGKV1-13	.	IGKJ3	8	-1	-1	25
9	0.01717557251908397	TGTCAACAGACTAATACTCACCCTGTCACTTTC	CQQTNTHPVTF	IGKV1-13	.	IGKJ3	23	-1	-1	25
8	0.015267175572519083	TGTCAGCAGTATGGTAGCTCACCCCTATTCACTTTC	CQQYGSSPLFTF	IGKV3-20	.	IGKJ3	22	-1	-1	25
8	0.015267175572519083	TGTCAACAGAGTTACAGTACCCCGTGGACGTTC	CQQSYSTPWTF	IGKV1-39	.	IGKJ1	22	-1	-1	22
7	0.013358778625954198	TGTCAACAGACTAATACTCACCCTCTCACTTTC	CQQTNTHPLTF	IGKV1D-13	.	IGKJ3	24	-1	-1	25
6	0.011450381679389313	TGTCAACACCGTAGCAACTTCCCTCCATTCGGTTTC	CQHRSNFPPFGF	IGKV3-11	.	IGKJ3	18	-1	-1	32
6	0.011450381679389313	TGTCAGCAGTTTGGTAGGTCACTGTGGACGTTC	CQQFGRSLWTF	IGKV3-20	.	IGKJ1	21	-1	-1	23
6	0.011450381679389313	TGTCAACAGTATTATAGTACCCCGTACACTTTT	CQQYYSTPYTF	IGKV1D-43	.	IGKJ2	22	-1	-1	23
6	0.011450381679389313	TGTCAACAGAGTTACAGTACCCTATTCACTTTC	CQQSYSTLFTF	IGKV1-39	.	IGKJ3	21	-1	-1	22
6	0.011450381679389313	TGTCAACAACTTAATGGTTACCCTCTAACTTTC	CQQLNGYPLTF	IGKV1-9	.	IGKJ4	23	-1	-1	27
5	0.009541984732824428	TGTCAGCAGTATGGTAGCTCACCTCGGACGTTC	CQQYGSSPRTF	IGKV3D-20	.	IGKJ1	24	-1	-1	25
5	0.009541984732824428	TGTCAGCAGTATGGTAGGCCACCTCAGACTTTC	CQQYGRPPQTF	IGKV3D-20	.	IGKJ1	24	-1	-1	26
5	0.009541984732824428	TGCCAACAGTATCATGGTTTCCCGCTCACTTTC	CQQYHGFPLTF	IGKV1-16	.	IGKJ4	22	-1	-1	22
5	0.009541984732824428	TGCCAACAGTATAATAGTCTCCCATACACTTTT	CQQYNSLPYTF	IGKV1-5	.	IGKJ2	17	-1	-1	24
4	0.007633587786259542	TGTCAACAGAGTTACAGTACCCCTCCGTGGACGTTC	CQQSYSTPPWTF	IGKV1D-39	.	IGKJ1	26	-1	-1	25
4	0.007633587786259542	TGTCAGCAGTATGGCACCTCCCTCACTTTC	CQQYGTSLTF	IGKV3-20	.	IGKJ4	13	-1	-1	21
3	0.0057251908396946565	TGTCTTCAGACTTACAGTACCCCTCCCACTTTT	CLQTYSTPPTF	IGKV1D-39	.	IGKJ2	25	-1	-1	26
3	0.0057251908396946565	TGTCTACAAGATTACAGTTTCCCGTGGACGTTC	CLQDYSFPWTF	IGKV1-6	.	IGKJ1	22	-1	-1	22
3	0.0057251908396946565	TGTCACCAGTATTATAGTCCCCCTCAGATGTTC	CHQYYSPPQMF	IGKV1D-43	.	IGKJ1	24	-1	-1	29
3	0.0057251908396946565	TGTCACCAGTATGGTAGGTCACCTCGGACGTTC	CHQYGRSPRTF	IGKV3D-20	.	IGKJ1	24	-1	-1	25
3	0.0057251908396946565	TGTCACCAATATGGTGACTCACCGGGGACGTTC	CHQYGDSPGTF	IGKV3-20	.	IGKJ1	22	-1	-1	25
3	0.0057251908396946565	TGTCACCAATATGGCAGCTCACCTCGGACGTTC	CHQYGSSPRTF	IGKV3D-20	.	IGKJ1	24	-1	-1	25
3	0.0057251908396946565	TGTCAGCAGTATGATAGTTCACCGTGGACGTTC	CQQYDSSPWTF	IGKV3-20	.	IGKJ1	22	-1	-1	22
3	0.0057251908396946565	TGTCAGCAGTATAATAACTGGCCGTACACTTTT	CQQYNNWPYTF	IGKV3-15	.	IGKJ2	22	-1	-1	23
3	0.0057251908396946565	TGTCAGCAGAATAATGAGTGGCCCCTCACTTTC	CQQNNEWPLTF	IGKV3-15	.	IGKJ4	22	-1	-1	24
3	0.0057251908396946565	TGTCAGCAATATTATAGTGCTCCGCTCACTTTC	CQQYYSAPLTF	IGKV4-1	.	IGKJ4	22	-1	-1	22
3	0.0057251908396946565	TGTCAACATCTTTATAATTATCCGATCACCTTC	CQHLYNYPITF	IGKV1-13	.	IGKJ5	19	-1	-1	22
3	0.0057251908396946565	TGTCAACAGTATGGCAATTCACCTCGGACATTC	CQQYGNSPRTF	IGKV3D-20	.	IGKJ1	24	-1	-1	25
3	0.0057251908396946565	TGTCAACAGGGTTACAGTCCCCCTCGTACTTTT	CQQGYSPPRTF	IGKV1D-39	.	IGKJ2	24	-1	-1	27
3	0.0057251908396946565	TGTCAACAGAGTTACAGTACCCCTCTCACTTTC	CQQSYSTPLTF	IGKV1D-39	.	IGKJ3	24	-1	-1	25
3	0.0057251908396946565	TGTCAACAGAGTTACAGTACCCCCCTCACTTTC	CQQSYSTPLTF	IGKV1-39	.	IGKJ4	22	-1	-1	24
3	0.0057251908396946565	TGCCAACAGTATAATAGTCATCCCCTCACCTTC	CQQYNSHPLTF	IGKV1-5	.	IGKJ4	17	-1	-1	24
3	0.0057251908396946565	TGCCAACAGTATAAAACTTACCCGTACACTTTT	CQQYKTYPYTF	IGKV1-16	.	IGKJ2	22	-1	-1	23
3	0.0057251908396946565	TGCCAACAATATAATAATTATCCGGTGACGTTC	CQQYNNYPVTF	IGKV1-5	.	IGKJ1	20	-1	-1	26
3	0.0057251908396946565	TGCCAAGAATATAGTAGCCCCACGTGGACGTTC	CQEYSSPTWTF	IGKV1-5	.	IGKJ1	16	-1	-1	19
3	0.0057251908396946565	TGCATGCAAGCTCTACAAACTCCGTACACTTTT	CMQALQTPYTF	IGKV2-28	.	IGKJ2	22	-1	-1	23
3	0.0057251908396946565	TGCATGCAAGCTCTAGAAAGTCCCCGGACGTTC	CMQALESPRTF	IGKV2D-28	.	IGKJ1	27	-1	-1	25
3	0.0057251908396946565	TGCATGCAAGGTCTACAAACCCCGTTCACTTTT	CMQGLQTPFTF	IGKV2-28	.	IGKJ2	19	-1	-1	26
3	0.0057251908396946565	TGCATGCAAGGTGCACACTGGCCTCCGACGTTC	CMQGAHWPPTF	IGKV2D-30	.	IGKJ1	26	-1	-1	26
3	0.0057251908396946565	TGCATGCAAGGTATACACCTTCCGATCACCTTC	CMQGIHLPITF	IGKV2-29	.	IGKJ5	22	-1	-1	22
3	0.0057251908396946565	TGCATGCAAGGTACACACTGGCCTAGGACGTTC	CMQGTHWPRTF	IGKV2-30	.	IGKJ1	26	-1	-1	25
2	0.003816793893129771	TGTCACCAACATTATACTATTCCTCCCTTCATGTACACTTTT	CHQHYTIPPFMYTF	IGKV4-1	.	IGKJ2	23	-1	-1	29
2	0.003816793893129771	TGTCAACAATATTATAATACTCCTCCCTTCATGTACACTTTT	CQQYYNTPPFMYTF	IGKV4-1	.	IGKJ2	23	-1	-1	29
2	0.003816793893129771	TGTCAGCAGTATAATAACCGGCCTCCTTCGATCACCTTC	CQQYNNRPPSITF	IGKV3-15	.	IGKJ5	23	-1	-1	27
2	0.003816793893129771	TGTCAGCAGTATGGTGATTCACCTAAGTACACTTTT	CQQYGDSPKYTF	IGKV3-20	.	IGKJ2	24	-1	-1	26
2	0.003816793893129771	TGTCAGCAGCGTAGCAACTGGCCTCGGTACACTTTT	CQQRSNWPRYTF	IGKV3-11	.	IGKJ2	23	-1	-1	26
2	0.003816793893129771	TGTCAGCAATATTATAGTACTCCTCCGATCACTTTC	CQQYYSTPPITF	IGKV4-1	.	IGKJ4	23	-1	-1	28
2	0.003816793893129771	TGTCAACAGGCTGACAGTTTCCCTCCTTTCACTTTC	CQQADSFPPFTF	IGKV1-12	.	IGKJ3	23	-1	-1	27
2	0.003816793893129771	TGCCAACAGTATAATAGTTTTTCCCCGTGGACGTTC	CQQYNSFSPWTF	IGKV1-5	.	IGKJ1	22	-1	-1	21
2	0.003816793893129771	TGTCTGCAATATTATACTTCTCCTCGGACGTTC	CLQYYTSPRTF	IGKV4-1	.	IGKJ1	27	-1	-1	25
2	0.003816793893129771	TGTCACCTGTATGATTCCTCATTGGGGACGTTC	CHLYDSSLGTF	IGKV3-20	.	IGKJ1	12	-1	-1	25
2	0.003816793893129771	TGTCACCACTATGGTTTCTCCCCGGAAACGTTC	CHHYGFSPETF	IGKV3-20	.	IGKJ1	14	-1	-1	27
2	0.003816793893129771	TGTCAGCACCGTGTCAACTGGCCCCTCACTTTC	CQHRVNWPLTF	IGKV3-11	.	IGKJ4	22	-1	-1	24
2	0.003816793893129771	TGTCAGCAGTATGGTAGCTCACCGTACACTTTT	CQQYGSSPYTF	IGKV3-20	.	IGKJ2	22	-1	-1	23
2	0.003816793893129771	TGTCAGCAGTATGATAACTCACTTTTCACTTTC	CQQYDNSLFTF	IGKV3-20	.	IGKJ3	21	-1	-1	24
2	0.003816793893129771	TGTCAGCAGTATAATAACTGGCCTCTGACGTTC	CQQYNNWPLTF	IGKV3-15	.	IGKJ1	23	-1	-1	26
2	0.003816793893129771	TGTCAGCAGTATAATAAGTGGCCCCTCACTTTC	CQQYNKWPLTF	IGKV3-15	.	IGKJ4	22	-1	-1	24
2	0.003816793893129771	TGTCAGCAGCGTAGCAACTGGCCTCGGACTTTT	CQQRSNWPRTF	IGKV3-11	.	IGKJ2	23	-1	-1	27
2	0.003816793893129771	TGTCAGCAGGGTCACAACTGGCCTCTCACTTTC	CQQGHNWPLTF	IGKV3-11	.	IGKJ4	23	-1	-1	24
2	0.003816793893129771	TGTCAGCAATATTATAGTACTCCTCACACTTTT	CQQYYSTPHTF	IGKV4-1	.	IGKJ2	23	-1	-1	25
2	0.003816793893129771	TGTCAGCAATATTATAGTAGTCCGCTCACTTTC	CQQYYSSPLTF	IGKV4-1	.	IGKJ4	22	-1	-1	22
2	0.003816793893129771	TGTCAGCAATATCATAGTCTTCCGCTCACTTTC	CQQYHSLPLTF	IGKV4-1	.	IGKJ4	17	-1	-1	22
2	0.003816793893129771	TGTCAGCAATACGCTGCCTCACCGTGGACGTTC	CQQYAASPWTF	IGKV3-20	.	IGKJ1	7	-1	-1	22
2	0.003816793893129771	TGTCAACAGTCTCATGCTTTTCCGAACACTTTT	CQQSHAFPNTF	IGKV1-13	.	IGKJ2	9	-1	-1	25
2	0.003816793893129771	TGTCAACAGTATTATAGTTACCCTCTCACTTTC	CQQYYSYPLTF	IGKV1-8	.	IGKJ3	23	-1	-1	25
2	0.003816793893129771	TGTCAACAGTATTATAGTTACCCTCGGACTTTT	CQQYYSYPRTF	IGKV1-8	.	IGKJ2	23	-1	-1	27
2	0.003816793893129771	TGTCAACAGTATTATAGTTACCCTCAGACGTTC	CQQYYSYPQTF	IGKV1-8	.	IGKJ1	23	-1	-1	26
2	0.003816793893129771	TGTCAACAGTATGATAATCTGCCTTTCACTTTC	CQQYDNLPFTF	IGKV1-33	.	IGKJ3	23	-1	-1	24
2	0.003816793893129771	TGTCAACAGCTTAATAGTTACCCCCTCACTTTC	CQQLNSYPLTF	IGKV1-9	.	IGKJ4	22	-1	-1	24
2	0.003816793893129771	TGTCAACAGCTGAATCTTTACCCGAACACTTTT	CQQLNLYPNTF	IGKV1-8	.	IGKJ2	8	-1	-1	25
2	0.003816793893129771	TGTCAACAGCGTCGCGACTGGCCTCTCTCTTTC	CQQRRDWPLSF	IGKV3-11	.	IGKJ4	23	-1	-1	24
2	0.003816793893129771	TGTCAACAGGCTGACAGTTTCCCATTCACTTTC	CQQADSFPFTF	IGKV1-12	.	IGKJ3	22	-1	-1	23
2	0.003816793893129771	TGTCAACAGGCTAACAGTTTCCCGCTCACTTTC	CQQANSFPLTF	IGKV1-12	.	IGKJ4	22	-1	-1	22
2	0.003816793893129771	TGTCAACAGACTTACACTTCCATTTTCACTTTC	CQQTYTSIFTF	IGKV1-39	.	IGKJ3	15	-1	-1	24
2	0.003816793893129771	TGTCAACAGACTAATGCTCACCCTGTCATTTTC	CQQTNAHPVIF	IGKV1-13	.	IGKJ3	8	-1	-1	25
2	0.003816793893129771	TGTCAACAGAGTTACAGTACCCTTTGGACGTTC	CQQSYSTLWTF	IGKV1-39	.	IGKJ1	21	-1	-1	24
2	0.003816793893129771	TGTCAACAGAGTTACAGTACCCCTCGAACGTTC	CQQSYSTPRTF	IGKV1D-39	.	IGKJ1	24	-1	-1	27
2	0.003816793893129771	TGTCAACAGAGTTACAGTACCCCGTACACTTTT	CQQSYSTPYTF	IGKV1-39	.	IGKJ2	22	-1	-1	23
2	0.003816793893129771	TGCCAACACTATCACAATTCTTCGAAGGCCTTC	CQHYHNSSKAF	IGKV1-5	.	IGKJ1	11	-1	-1	30
2	0.003816793893129771	TGCCAACAGTATGATACTTACCCGTGGACGTTC	CQQYDTYPWTF	IGKV1-5	.	IGKJ1	19	-1	-1	22
2	0.003816793893129771	TGCCAACAGTATATTAGTTACTCGTACACTTTT	CQQYISYSYTF	IGKV1-5	.	IGKJ2	19	-1	-1	23
2	0.003816793893129771	TGCCAACAGTATAATTTTTTTCCGTTCACTTTC	CQQYNFFPFTF	IGKV1-16	.	IGKJ4	14	-1	-1	25
2	0.003816793893129771	TGCCAACAGTATAATAGTTATCCCTGGACGTTC	CQQYNSYPWTF	IGKV1-5	.	IGKJ1	20	-1	-1	24
2	0.003816793893129771	TGCCAACAGTATAATAGTTACCCGCTCACTTTC	CQQYNSYPLTF	IGKV1-5	.	IGKJ4	19	-1	-1	22
2	0.003816793893129771	TGCCAACAATATGGTGGCTTACCTTGGACGTTC	CQQYGGLPWTF	IGKV1-5	.	IGKJ1	11	-1	-1	24
2	0.003816793893129771	TGCGTGCAAGGTTCATACTGGCCTTACACTTTT	CVQGSYWPYTF	IGKV2-30	.	IGKJ2	23	-1	-1	24
2	0.003816793893129771	TGCATGCAAGCTCTACTAACTCCCCGGACGTTC	CMQALLTPRTF	IGKV2D-28	.	IGKJ1	27	-1	-1	25
2	0.003816793893129771	TGCATGCAAGCTCTACATACTCCTCGGACGTTC	CMQALHTPRTF	IGKV2D-28	.	IGKJ1	24	-1	-1	25
2	0.003816793893129771	TGCATGCAAGGTCTACAAACCCCGTACACTTTT	CMQGLQTPYTF	IGKV2-28	.	IGKJ2	19	-1	-1	23
2	0.003816793893129771	TGCATGCAAGGTACACACAGGCCTCACACGTTC	CMQGTHRPHTF	IGKV2D-30	.	IGKJ1	24	-1	-1	27
2	0.003816793893129771	TGCACGCAAGCTCTACAAACCCCGTACACTTTT	CTQALQTPYTF	IGKV2-28	.	IGKJ2	19	-1	-1	23
2	0.003816793893129771	TGTCAGCAGTATGGTAGCTCGTACACTTTT	CQQYGSSYTF	IGKV3-20	.	IGKJ2	19	-1	-1	20
2	0.003816793893129771	TGTCAGCAGCGTAGCAACTGGCTCACTTTC	CQQRSNWLTF	IGKV3-11	.	IGKJ4	21	-1	-1	20
2	0.003816793893129771	TGCATGCAATATACACTCCTACTCTCTTTC	CMQYTLLLSF	IGKV2-30	.	IGKJ4	15	-1	-1	21
2	0.003816793893129771	TGCACGCAAGCTACACAAACTATCACCTTC	CTQATQTITF	IGKV2D-24	.	IGKJ5	17	-1	-1	21
2	0.003816793893129771	TGTCTACAACATGATAATTTCCCTTTT	CLQHDNFPF	IGKV5-2	.	IGKJ2	23	-1	-1	22
2	0.003816793893129771	TGCCAACAGTATAATGGTCCCTTC	CQQYNGPF	IGKV1-5	.	IGKJ1	14	-1	-1	21
1	0.0019083969465648854	TGTCAGCAGTATGTTAGCTCACCTCGAATGTACACTTTT	CQQYVSSPRMYTF	IGKV3D-20	.	IGKJ2	24	-1	-1	27
1	0.0019083969465648854	TGTCAGCAGTATGGTAGCTCACCCCCTTCGCTCACTTTC	CQQYGSSPPSLTF	IGKV3-20	.	IGKJ4	22	-1	-1	28
1	0.0019083969465648854	TGTCAGCAGCGTAGCAACTGGCCTCTGGCGCTCACTTTC	CQQRSNWPLALTF	IGKV3-11	.	IGKJ4	23	-1	-1	27
1	0.0019083969465648854	TGTCAGCAGCGTAGCAACTGGCCTCCGCTGCTCACTTTC	CQQRSNWPPLLTF	IGKV3-11	.	IGKJ4	23	-1	-1	29
1	0.0019083969465648854	TGTCAGCAGCGTAGCAACTGGCCCCTTATGTACACTTTT	CQQRSNWPLMYTF	IGKV3-11	.	IGKJ2	22	-1	-1	27
1	0.0019083969465648854	TGTCAACAGTATGATAGTCTCCCTCGGGCGCTCACTTTC	CQQYDSLPRALTF	IGKV1D-33	.	IGKJ4	24	-1	-1	27
1	0.0019083969465648854	TGTCTCCACTATCATAACTGGCCTTTTCATACTTTT	CLHYHNWPFHTF	IGKV3-15	.	IGKJ2	23	-1	-1	30
1	0.0019083969465648854	TGTCTACAGACTTACAGTACCCTCTCCAGGACTTTC	CLQTYSTLSRTF	IGKV1-39	.	IGKJ4	21	-1	-1	30
1	0.0019083969465648854	TGTCAGCACCGTGCCAACTGGCCTTCGATCACCTTC	CQHRANWPSITF	IGKV3-11	.	IGKJ5	23	-1	-1	24
1	0.0019083969465648854	TGTCAGCAGTCTGGTACCTCACCTCCTATCACCTTC	CQQSGTSPPITF	IGKV3D-20	.	IGKJ5	25	-1	-1	27
1	0.0019083969465648854	TGTCAGCAGTATGGTGATTCACCTAAGTACACTTTT	CQQYGDSPKYTF	IGKV3-20	.	IGKJ3	24	-1	-1	29
1	0.0019083969465648854	TGTCAGCAGTATGGTAGCTCTCCCACGTGGACGTTC	CQQYGSSPTWTF	IGKV3-20	.	IGKJ1	19	-1	-1	22
1	0.0019083969465648854	TGTCAGCAGTATGGTAGCTCGCCTATGTACACTTTT	CQQYGSSPMYTF	IGKV3-20	.	IGKJ2	24	-1	-1	24
1	0.0019083969465648854	TGTCAGCAGTATGGTAGCTCACTTATGTACACTTTT	CQQYGSSLMYTF	IGKV3-20	.	IGKJ2	21	-1	-1	24
1	0.0019083969465648854	TGTCAGCAGTATGGTAGCTCACCTCTGGGGACGTTC	CQQYGSSPLGTF	IGKV3D-20	.	IGKJ1	24	-1	-1	28
1	0.0019083969465648854	TGTCAGCAGTATGGTAGCTCACCTCCCTACTCTTTT	CQQYGSSPPYSF	IGKV3D-20	.	IGKJ2	25	-1	-1	27
1	0.0019083969465648854	TGTCAGCAGTATGGTAGCTCACCTCCGTACACTTTT	CQQYGSSPPYTF	IGKV3D-20	.	IGKJ2	26	-1	-1	26
1	0.0019083969465648854	TGTCAGCAGTATGGTAGCTCACCTCGATACACTTTT	CQQYGSSPRYTF	IGKV3D-20	.	IGKJ2	24	-1	-1	27
1	0.0019083969465648854	TGTCAGCAGTATAATAACTGGCCTCCGGTCACTTTC	CQQYNNWPPVTF	IGKV3D-15	.	IGKJ4	27	-1	-1	28
1	0.0019083969465648854	TGTCAGCAGTATAATAACTGGCCTCGGGGGACGTTC	CQQYNNWPRGTF	IGKV3D-15	.	IGKJ1	24	-1	-1	28
1	0.0019083969465648854	TGTCAGCAGTATAATAACTGGCCCCCGCTCACTTTC	CQQYNNWPPLTF	IGKV3-15	.	IGKJ4	22	-1	-1	25
1	0.0019083969465648854	TGTCAGCAGTATAATAACTGGCCGGGGTACAATTTT	CQQYNNWPGYNF	IGKV3-15	.	IGKJ2	22	-1	-1	26
1	0.0019083969465648854	TGTCAGCAGCGTAGCAACTGGCCTCGGTGGACGTTC	CQQRSNWPRWTF	IGKV3-11	.	IGKJ1	23	-1	-1	26
1	0.0019083969465648854	TGTCAGCAGCGTAGCAACTGGCCCGCGCTCACTTTC	CQQRSNWPALTF	IGKV3-11	.	IGKJ4	22	-1	-1	24
1	0.0019083969465648854	TGTCAGCAGAGTTTCAATACCCTTCCGTACACTTTT	CQQSFNTLPYTF	IGKV1D-39	.	IGKJ2	26	-1	-1	26
1	0.0019083969465648854	TGTCAGCAATATTATAGTACTCCTCCGTGGACGTTC	CQQYYSTPPWTF	IGKV4-1	.	IGKJ1	23	-1	-1	25
1	0.0019083969465648854	TGTCAGCAATATTATAGTACTCCTCCGATCACCTTC	CQQYYSTPPITF	IGKV4-1	.	IGKJ5	23	-1	-1	25
1	0.0019083969465648854	TGTCAACAGTATTCTACTACCCCTTTTTACACTTTT	CQQYSTTPFYTF	IGKV1D-43	.	IGKJ2	23	-1	-1	27
1	0.0019083969465648854	TGTCAACAGTATGATAATCTCCCCATGTACACTTTT	CQQYDNLPMYTF	IGKV1-33	.	IGKJ2	22	-1	-1	23
1	0.0019083969465648854	TGTCAACAGTACGAGAGACTCCCCCCATTCTCTTTT	CQQYERLPPFSF	IGKV1-33	.	IGKJ2	10	-1	-1	31
1	0.0019083969465648854	TGTCAACAGCTTAATAGTTACCCTCCGATCACCTTC	CQQLNSYPPITF	IGKV1D-13	.	IGKJ5	24	-1	-1	25
1	0.0019083969465648854	TGTCAACAGGGAGGCAGTTACTCTGCTATCACCTTC	CQQGGSYSAITF	IGKV1-12	.	IGKJ5	9	-1	-1	27
1	0.0019083969465648854	TGTCAACAGACTTACAGTACCCCTCGGTGGACTTTT	CQQTYSTPRWTF	IGKV1D-39	.	IGKJ2	24	-1	-1	30
1	0.0019083969465648854	TGTCAACAGAGTTACAGTACCCCTCCGATGACCTTC	CQQSYSTPPMTF	IGKV1D-39	.	IGKJ5	26	-1	-1	25
1	0.0019083969465648854	TGCCAACAGTATAATACTTATTCTTCCTTCACTTTC	CQQYNTYSSFTF	IGKV1-5	.	IGKJ3	23	-1	-1	27
1	0.0019083969465648854	TGCATGCAAGCTCTACAAACTCCTCGATTCACTTTC	CMQALQTPRFTF	IGKV2D-28	.	IGKJ3	24	-1	-1	26
1	0.0019083969465648854	TGCATGCAAGCTCTACAAACTCCCATGTACACTTTT	CMQALQTPMYTF	IGKV2-28	.	IGKJ2	22	-1	-1	23
1	0.0019083969465648854	TGCATGCAAGCTCTACAAACTCGGTTGTACACTTTT	CMQALQTRLYTF	IGKV2-28	.	IGKJ2	21	-1	-1	25
1	0.0019083969465648854	TGCATGCAAGCTCTACAAACTGGGACGCTCACTTTC	CMQALQTGTLTF	IGKV2-28	.	IGKJ4	20	-1	-1	25
1	0.0019083969465648854	TGCATGCAAGGTACACACTGGCCTCCGCTCACTTTC	CMQGTHWPPLTF	IGKV2D-30	.	IGKJ4	26	-1	-1	25
1	0.0019083969465648854	TGTCTGCAGCGTAGCGACTGGCCCCTCACCTTC	CLQRSDWPLTF	IGKV3-11	.	IGKJ5	22	-1	-1	25
1	0.0019083969465648854	TGTCTGCAAGCTTACCTTTACCCGATCACCTTC	CLQAYLYPITF	IGKV1-6	.	IGKJ5	22	-1	-1	22
1	0.0019083969465648854	TGTCTACAGCATAATAGTTACCCGTGGACGTTC	CLQHNSYPWTF	IGKV1-17	.	IGKJ1	22	-1	-1	22
1	0.0019083969465648854	TGTCTACAACATGATAATTTCCCCTGGACGTTC	CLQHDNFPWTF	IGKV5-2	.	IGKJ1	22	-1	-1	24
1	0.0019083969465648854	TGTCTACAACACATTAGTTTCCCGTACACTTTT	CLQHISFPYTF	IGKV1-17	.	IGKJ2	22	-1	-1	23
1	0.0019083969465648854	TGTCTACAAGATTATAGTTACCCACTCGCTTTC	CLQDYSYPLAF	IGKV1-6	.	IGKJ4	22	-1	-1	24
1	0.0019083969465648854	TGTCTACAAGATTACAATTACCCGTACACTTTT	CLQDYNYPYTF	IGKV1-6	.	IGKJ2	22	-1	-1	23
1	0.0019083969465648854	TGTCTACAAGATTACAATTACCCGATCACCTTC	CLQDYNYPITF	IGKV1-6	.	IGKJ5	22	-1	-1	22
1	0.0019083969465648854	TGTCTACAAACTTACCTTTACCCGATGACCTTC	CLQTYLYPMTF	IGKV1-6	.	IGKJ5	22	-1	-1	22
1	0.0019083969465648854	TGTCATCAGTATGTTACCTCGCCATTCACTTTC	CHQYVTSPFTF	IGKV3-15	.	IGKJ3	11	-1	-1	23
1	0.0019083969465648854	TGTCATCAGAGTAGTAGTTTGCCTTTCACATTC	CHQSSSLPFTF	IGKV6-21	.	IGKJ4	23	-1	-1	25
1	0.0019083969465648854	TGTCATCAGAGTAGTAGTTTACCGCTCACTTTC	CHQSSSLPLTF	IGKV6-21	.	IGKJ4	22	-1	-1	22
1	0.0019083969465648854	TGTCACCACTATTATAATGCTCCCCTCACTTTC	CHHYYNAPLTF	IGKV4-1	.	IGKJ4	22	-1	-1	24
1	0.0019083969465648854	TGTCACCAGTATGGTGACTCACCGGGGACGTTC	CHQYGDSPGTF	IGKV3-20	.	IGKJ1	22	-1	-1	25
1	0.0019083969465648854	TGTCACCAGCGTAACATCTGGCCTTGGGCCTTC	CHQRNIWPWAF	IGKV3-11	.	IGKJ1	23	-1	-1	30
1	0.0019083969465648854	TGTCACCAATATTATGAAACTCCGTACACTTTT	CHQYYETPYTF	IGKV4-1	.	IGKJ2	14	-1	-1	23
1	0.0019083969465648854	TGTCACCAATATTATAGTCCCCCTCAGATGTTC	CHQYYSPPQMF	IGKV1D-43	.	IGKJ1	24	-1	-1	29
1	0.0019083969465648854	TGTCACCAATATTACAATCTTCCCGTCACTTTC	CHQYYNLPVTF	IGKV4-1	.	IGKJ3	13	-1	-1	25
1	0.0019083969465648854	TGTCAGCATTTTCATAATTGGCCCCTCACTTTC	CQHFHNWPLTF	IGKV3-15	.	IGKJ4	22	-1	-1	24
1	0.0019083969465648854	TGTCAGCATTTTGGAGACTCAGTGTACACTTTT	CQHFGDSVYTF	IGKV3-20	.	IGKJ2	7	-1	-1	22
1	0.0019083969465648854	TGTCAGCATTATTTTGATTCGCAGTACCCTTTC	CQHYFDSQYPF	IGKV3-20	.	IGKJ2	11	-1	-1	23
1	0.0019083969465648854	TGTCAGCACTCTAATGACTGGCTGTGGACGTTC	CQHSNDWLWTF	IGKV3-15	.	IGKJ1	21	-1	-1	23
1	0.0019083969465648854	TGTCAGCACTATGGAAACTCACAATACACTTTT	CQHYGNSQYTF	IGKV3-20	.	IGKJ2	21	-1	-1	24
1	0.0019083969465648854	TGTCAGCACTACAGTGACGGGCTGTGGACGTTC	CQHYSDGLWTF	IGKV3-15	.	IGKJ1	7	-1	-1	23
1	0.0019083969465648854	TGTCAGCAGTATGCCACCACACCCCTCACTTTC	CQQYATTPLTF	IGKV3-20	.	IGKJ4	12	-1	-1	24
1	0.0019083969465648854	TGTCAGCAGTATGGTAGTTCACCGCTCACTTTC	CQQYGSSPLTF	IGKV3-20	.	IGKJ4	22	-1	-1	22
1	0.0019083969465648854	TGTCAGCAGTATGGTAGCTCATCGTACACTTTT	CQQYGSSSYTF	IGKV3-20	.	IGKJ2	20	-1	-1	23
1	0.0019083969465648854	TGTCAGCAGTATGGTAGCTCATCAGGGACGTTC	CQQYGSSSGTF	IGKV3-20	.	IGKJ1	20	-1	-1	25
1	0.0019083969465648854	TGTCAGCAGTATGGTAGCTCACCTTGGACGTTC	CQQYGSSPWTF	IGKV3-20	.	IGKJ1	23	-1	-1	24
1	0.0019083969465648854	TGTCAGCAGTATGGTAGCTCACCTCAAACTTTT	CQQYGSSPQTF	IGKV3D-20	.	IGKJ2	24	-1	-1	27
1	0.0019083969465648854	TGTCAGCAGTATGGTAGCTCACCTAACACTTTT	CQQYGSSPNTF	IGKV3-20	.	IGKJ2	24	-1	-1	25
1	0.0019083969465648854	TGTCAGCAGTATGGTAGCTCACCCCTCACTTTT	CQQYGSSPLTF	IGKV3-20	.	IGKJ2	22	-1	-1	26
1	0.0019083969465648854	TGTCAGCAGTATGGTAGCTCACCGCGGACGTTC	CQQYGSSPRTF	IGKV3-20	.	IGKJ1	22	-1	-1	25
1	0.0019083969465648854	TGTCAGCAGTATGGTAGCTCAGTTCTGACGTTC	CQQYGSSVLTF	IGKV3-20	.	IGKJ1	20	-1	-1	26
1	0.0019083969465648854	TGTCAGCAGTATGGTAGCACACCGATCACCTTC	CQQYGSTPITF	IGKV3-20	.	IGKJ5	22	-1	-1	22
1	0.0019083969465648854	TGTCAGCAGTATGGTAACTCACCCTTCACTTTC	CQQYGNSPFTF	IGKV3-20	.	IGKJ3	22	-1	-1	24
1	0.0019083969465648854	TGTCAGCAGTATGATAGTTGGCCGTACACGTTT	CQQYDSWPYTF	IGKV3-15	.	IGKJ2	22	-1	-1	23
1	0.0019083969465648854	TGTCAGCAGTATGATAACTCACCTATCACCTTC	CQQYDNSPITF	IGKV3-20	.	IGKJ5	24	-1	-1	24
1	0.0019083969465648854	TGTCAGCAGTATATGACCGCACCTCTCACTTTT	CQQYMTAPLTF	IGKV3-20	.	IGKJ4	11	-1	-1	24
1	0.0019083969465648854	TGTCAGCAGTATAGTAACTGGCCGTGGACGGTC	CQQYSNWPWTV	IGKV3-15	.	IGKJ1	22	-1	-1	22
1	0.0019083969465648854	TGTCAGCAGTATAATCAGAGGCCGTACACTTTT	CQQYNQRPYTF	IGKV3-15	.	IGKJ2	14	-1	-1	23
1	0.0019083969465648854	TGTCAGCAGTATAATAGCTGGCCTCTGACTTTT	CQQYNSWPLTF	IGKV3-15	.	IGKJ2	23	-1	-1	27
1	0.0019083969465648854	TGTCAGCAGTATAATAACTGGCCTTTCACTTTC	CQQYNNWPFTF	IGKV3-15	.	IGKJ3	23	-1	-1	24
1	0.0019083969465648854	TGTCAGCAGTATAATAACTGGCCTCGAACGTTC	CQQYNNWPRTF	IGKV3-15	.	IGKJ1	23	-1	-1	27
1	0.0019083969465648854	TGTCAGCAGTATAATAACTGGCCCTGGACGTTC	CQQYNNWPWTF	IGKV3-15	.	IGKJ1	22	-1	-1	24
1	0.0019083969465648854	TGTCAGCAGTATAATAACTGGCAGGGGACGTTC	CQQYNNWQGTF	IGKV3-15	.	IGKJ1	21	-1	-1	25
1	0.0019083969465648854	TGTCAGCAGCGTGGCACCTGGCCGCTCACTTTC	CQQRGTWPLTF	IGKV3-11	.	IGKJ4	22	-1	-1	22
1	0.0019083969465648854	TGTCAGCAGCGTGGCAGCTGGGTGTGGACGTTC	CQQRGSWVWTF	IGKV3-11	.	IGKJ1	20	-1	-1	23
1	0.0019083969465648854	TGTCAGCAGCGTACCAACTGGCCTCTCACTTTC	CQQRTNWPLTF	IGKV3-11	.	IGKJ4	23	-1	-1	24
1	0.0019083969465648854	TGTCAGCAGCGTAGCGACTGGCCCTTCACCTTC	CQQRSDWPFTF	IGKV3-11	.	IGKJ5	22	-1	-1	25
1	0.0019083969465648854	TGTCAGCAGCGTAGCAACTGGCCTTTCACTTTC	CQQRSNWPFTF	IGKV3-11	.	IGKJ3	23	-1	-1	24
1	0.0019083969465648854	TGTCAGCAGCGTAGCAACTGGCCTGTCACTTTT	CQQRSNWPVTF	IGKV3-11	.	IGKJ2	23	-1	-1	26
1	0.0019083969465648854	TGTCAGCAGCGTAGCAACTGGCCCGCGACTTTC	CQQRSNWPATF	IGKV3-11	.	IGKJ3	22	-1	-1	27
1	0.0019083969465648854	TGTCAGCAGCGTAGCAACTGGCCGAGGACGTTC	CQQRSNWPRTF	IGKV3-11	.	IGKJ1	26	-1	-1	25
1	0.0019083969465648854	TGTCAGCAGCGTAGCAACTGGCCAGGGACTTTC	CQQRSNWPGTF	IGKV3-11	.	IGKJ4	22	-1	-1	27
1	0.0019083969465648854	TGTCAGCAATATTTTGGTGTTTTGTGGACGTTC	CQQYFGVLWTF	IGKV4-1	.	IGKJ1	12	-1	-1	23
1	0.0019083969465648854	TGTCAGCAATATTATGTTATTTCGCGGACGTTC	CQQYYVISRTF	IGKV4-1	.	IGKJ1	14	-1	-1	25
1	0.0019083969465648854	TGTCAGCAATATTATGGAACTCCCCTGACGTTC	CQQYYGTPLTF	IGKV4-1	.	IGKJ1	22	-1	-1	26
1	0.0019083969465648854	TGTCAGCAATATTATATAACTCCCGGTACGTTC	CQQYYITPGTF	IGKV4-1	.	IGKJ1	22	-1	-1	27
1	0.0019083969465648854	TGTCAGCAATATTATACTCTTCCTCGAACGTTC	CQQYYTLPRTF	IGKV4-1	.	IGKJ1	15	-1	-1	27
1	0.0019083969465648854	TGTCAGCAATATTATAGTACTCCTCCCACTTTT	CQQYYSTPPTF	IGKV4-1	.	IGKJ2	23	-1	-1	26
1	0.0019083969465648854	TGTCAGCAATATTATAGTACTCCTCGTACGTTC	CQQYYSTPRTF	IGKV4-1	.	IGKJ1	23	-1	-1	27
1	0.0019083969465648854	TGTCAGCAATATTATAGTACTCCGTGGACGTTC	CQQYYSTPWTF	IGKV4-1	.	IGKJ1	22	-1	-1	22
1	0.0019083969465648854	TGTCAGCAATATTATAGTACTCCGTACACTTTT	CQQYYSTPYTF	IGKV4-1	.	IGKJ2	22	-1	-1	23
1	0.0019083969465648854	TGTCAGCAATATTATAATACTTTCCGAACTTTC	CQQYYNTFRTF	IGKV4-1	.	IGKJ4	20	-1	-1	27
1	0.0019083969465648854	TGTCAGCAACATCATAGTGTTCCTCTCACTTTC	CQQHHSVPLTF	IGKV4-1	.	IGKJ4	17	-1	-1	24
1	0.0019083969465648854	TGTCAGACATTTGTTGGTTCATCGTTCATCTTT	CQTFVGSSFIF	IGKV3-20	.	IGKJ2	5	-1	-1	30
1	0.0019083969465648854	TGTCAACATTATGATAATCTCCTTTTCACTTTC	CQHYDNLLFTF	IGKV1-33	.	IGKJ3	21	-1	-1	24
1	0.0019083969465648854	TGTCAACACTCTAATGACTGGCTGTGGACGTTC	CQHSNDWLWTF	IGKV3-15	.	IGKJ1	21	-1	-1	23
1	0.0019083969465648854	TGTCAACACTGTGATACTTCACGGAATACTTTT	CQHCDTSRNTF	IGKV3-20	.	IGKJ2	4	-1	-1	27
1	0.0019083969465648854	TGTCAACAGTTTGATACTCTCCCTCAAACCTTT	CQQFDTLPQTF	IGKV1D-33	.	IGKJ2	24	-1	-1	30
1	0.0019083969465648854	TGTCAACAGTTTGAGAATCTTCCAATCACTTTC	CQQFENLPITF	IGKV1-33	.	IGKJ3	19	-1	-1	25
1	0.0019083969465648854	TGTCAACAGTTTAATAATTACCCCTTCACTTTC	CQQFNNYPFTF	IGKV1-13	.	IGKJ3	22	-1	-1	24
1	0.0019083969465648854	TGTCAACAGTATTATAGTTTCCCTCACACTTTT	CQQYYSFPHTF	IGKV1D-8	.	IGKJ2	24	-1	-1	25
1	0.0019083969465648854	TGTCAACAGTATTATAGTTACCCTCGCACTTTT	CQQYYSYPRTF	IGKV1-8	.	IGKJ2	23	-1	-1	26
1	0.0019083969465648854	TGTCAACAGTATTATAGTTACCCGCTCACTTTC	CQQYYSYPLTF	IGKV1-8	.	IGKJ4	22	-1	-1	22
1	0.0019083969465648854	TGTCAACAGTATTATAGTACCCCCCTGACGTTC	CQQYYSTPLTF	IGKV1D-43	.	IGKJ1	22	-1	-1	26
1	0.0019083969465648854	TGTCAACAGTATCATACTGTCCCGGTCACTTTC	CQQYHTVPVTF	IGKV1-33	.	IGKJ4	22	-1	-1	25
1	0.0019083969465648854	TGTCAACAGCTTTATGGTTACCCTTGGACGTTC	CQQLYGYPWTF	IGKV1-9	.	IGKJ1	23	-1	-1	24
1	0.0019083969465648854	TGTCAACAGCTTAATAGTTACTCCGCCACTTTC	CQQLNSYSATF	IGKV1-9	.	IGKJ3	20	-1	-1	26
1	0.0019083969465648854	TGTCAACAGCTTAATAGTTACCCCTGGACGTTC	CQQLNSYPWTF	IGKV1-9	.	IGKJ1	22	-1	-1	24
1	0.0019083969465648854	TGTCAACAGCTTAATAGTTACCCGTGGACGTTC	CQQLNSYPWTF	IGKV1-9	.	IGKJ1	22	-1	-1	22
1	0.0019083969465648854	TGTCAACAGCGCAGCACCTGGCCTTGGGCGTTC	CQQRSTWPWAF	IGKV3-11	.	IGKJ1	23	-1	-1	24
1	0.0019083969465648854	TGTCAACAGGTTAACAGTTTCCCGCTCACTTTC	CQQVNSFPLTF	IGKV1-12	.	IGKJ4	22	-1	-1	22
1	0.0019083969465648854	TGTCAACAGGCTCAGAGTTTCCCGCTCACTTTC	CQQAQSFPLTF	IGKV1-12	.	IGKJ4	22	-1	-1	22
1	0.0019083969465648854	TGTCAACAGGCTAACAGATCCCCGGTCACTTTC	CQQANRSPVTF	IGKV1-39	.	IGKJ4	8	-1	-1	25
1	0.0019083969465648854	TGTCAACAGGCTAAGAGTTTCCCGATCACCTTC	CQQAKSFPITF	IGKV1-12	.	IGKJ5	22	-1	-1	22
1	0.0019083969465648854	TGTCAACAGGGTTTCACTTCCCCTCCGACTTTC	CQQGFTSPPTF	IGKV1D-39	.	IGKJ3	26	-1	-1	27
1	0.0019083969465648854	TGTCAACAGGGTAGTAGTCACCCCAAGACTTTT	CQQGSSHPKTF	IGKV1-9	.	IGKJ2	22	-1	-1	27
1	0.0019083969465648854	TGTCAACAGACTATCACTCACCCTGTCACTTTC	CQQTITHPVTF	IGKV1-8	.	IGKJ3	8	-1	-1	25
1	0.0019083969465648854	TGTCAACAGAGTTACGATACCGTATTCACTTTC	CQQSYDTVFTF	IGKV1-39	.	IGKJ3	14	-1	-1	22
1	0.0019083969465648854	TGTCAACAGAGTTACATTACCCCTCACACTTTT	CQQSYITPHTF	IGKV1D-39	.	IGKJ2	24	-1	-1	25
1	0.0019083969465648854	TGTCAACAGAGTTACAGTCCCCCTCGCACTTTC	CQQSYSPPRTF	IGKV1D-39	.	IGKJ4	24	-1	-1	26
1	0.0019083969465648854	TGTCAACAGAGTTACAGTACCCCTCTCACTTTC	CQQSYSTPLTF	IGKV1D-39	.	IGKJ4	24	-1	-1	24
1	0.0019083969465648854	TGTCAACAGAGTTACAGTACCCCTCTGACGTTC	CQQSYSTPLTF	IGKV1D-39	.	IGKJ1	24	-1	-1	26
1	0.0019083969465648854	TGTCAACAGAGTTACAGTACCCCTCGTACTTTT	CQQSYSTPRTF	IGKV1D-39	.	IGKJ2	24	-1	-1	27
1	0.0019083969465648854	TGTCAACAGAGTTACAGTACCCCTCAGACGTTC	CQQSYSTPQTF	IGKV1D-39	.	IGKJ1	24	-1	-1	26
1	0.0019083969465648854	TGTCAACAGAGTTACAGTACCCAGTGGACGTTC	CQQSYSTQWTF	IGKV1-39	.	IGKJ1	21	-1	-1	23
1	0.0019083969465648854	TGTCAACAACATTATGGTTCTCCCCTCACTTTC	CQQHYGSPLTF	IGKV4-1	.	IGKJ4	22	-1	-1	24
1	0.0019083969465648854	TGTCAAACTTATTACGGTGCCCCGTACACGTTC	CQTYYGAPYTF	IGKV1-27	.	IGKJ1	22	-1	-1	27
1	0.0019083969465648854	TGTCAAAACTATAACAGTGCCCCGTACACGTTT	CQNYNSAPYTF	IGKV1-27	.	IGKJ2	22	-1	-1	23
1	0.0019083969465648854	TGTCAAAAGTATAACACTGCCCCTCTGGGGTTC	CQKYNTAPLGF	IGKV1-27	.	IGKJ1	23	-1	-1	29
1	0.0019083969465648854	TGTCAAAAGTATAACAGTGCCCCTCTCACTTTC	CQKYNSAPLTF	IGKV1-27	.	IGKJ4	23	-1	-1	24
1	0.0019083969465648854	TGTCAAAAGTATAACAGTGCCCCCCTCACTTTC	CQKYNSAPLTF	IGKV1-27	.	IGKJ3	22	-1	-1	25
1	0.0019083969465648854	TGTCAAAAGTATAACAGTGCCCCGCTCACTTTC	CQKYNSAPLTF	IGKV1-27	.	IGKJ3	22	-1	-1	25
1	0.0019083969465648854	TGCTTGCAAGCTACACACCGGCCCCCAACGTTC	CLQATHRPPTF	IGKV2-18	.	IGKJ1	16	-1	-1	27
1	0.0019083969465648854	TGCCTACAATATAATACTTACCCGCTCACCTTC	CLQYNTYPLTF	IGKV1-16	.	IGKJ5	22	-1	-1	25
1	0.0019083969465648854	TGCCAGCAGTATGCTGGTTATCCGTACACTTTT	CQQYAGYPYTF	IGKV1-5	.	IGKJ2	11	-1	-1	23
1	0.0019083969465648854	TGCCAACACTATAATGGTTCGCCGTACACTTTT	CQHYNGSPYTF	IGKV1-5	.	IGKJ2	18	-1	-1	23
1	0.0019083969465648854	TGCCAACACTATAAGGACTATCTCTGGACCTTC	CQHYKDYLWTF	IGKV1-5	.	IGKJ1	13	-1	-1	24
1	0.0019083969465648854	TGCCAACAGTATGCTAGTTACCCGATCACTTTT	CQQYASYPITF	IGKV1-16	.	IGKJ2	22	-1	-1	26
1	0.0019083969465648854	TGCCAACAGTATAATACTTTTTCCGGGACGTTC	CQQYNTFSGTF	IGKV1-5	.	IGKJ1	22	-1	-1	25
1	0.0019083969465648854	TGCCAACAGTATAATAGTTTTACGCTCACTTTC	CQQYNSFTLTF	IGKV1-5	.	IGKJ4	18	-1	-1	22
1	0.0019083969465648854	TGCCAACAGTATAATAGTTTGCCGTACACTTTT	CQQYNSLPYTF	IGKV1-5	.	IGKJ2	18	-1	-1	23
1	0.0019083969465648854	TGCCAACAGTATAATAGTTATTCTCGAACGTTC	CQQYNSYSRTF	IGKV1-5	.	IGKJ1	27	-1	-1	27
1	0.0019083969465648854	TGCCAACAGTATAATAGTTATTGTTACACTTTT	CQQYNSYCYTF	IGKV1-5	.	IGKJ2	21	-1	-1	24
1	0.0019083969465648854	TGCCAACAGTATAATAGTTACCCGTACACTTTT	CQQYNSYPYTF	IGKV1-5	.	IGKJ2	19	-1	-1	23
1	0.0019083969465648854	TGCCAACAGTATAAAAGTTTCTCGTACACTTTT	CQQYKSFSYTF	IGKV1-16	.	IGKJ2	18	-1	-1	23
1	0.0019083969465648854	TGCCAACAGACGCATAGTTCCCCTTACACTTTT	CQQTHSSPYTF	IGKV1-39	.	IGKJ2	9	-1	-1	24
1	0.0019083969465648854	TGCCAACAATATAATAGTTATGCAGGGACGTTC	CQQYNSYAGTF	IGKV1-5	.	IGKJ1	20	-1	-1	25
1	0.0019083969465648854	TGCCAACAATATAATAGTCACTCTTGGTCGTTC	CQQYNSHSWSF	IGKV1-5	.	IGKJ1	17	-1	-1	24
1	0.0019083969465648854	TGCCAACAATATAATAGGTATCCGTACACTTTT	CQQYNRYPYTF	IGKV1-5	.	IGKJ2	20	-1	-1	23
1	0.0019083969465648854	TGCCAACAATATAAGTATTATCCATTCATTTTC	CQQYKYYPFIF	IGKV1-16	.	IGKJ3	13	-1	-1	23
1	0.0019083969465648854	TGCATGCAACCTACATATTGGGGTATGGCTTTT	CMQPTYWGMAF	IGKV2-40	.	IGKJ2	9	-1	-1	28
1	0.0019083969465648854	TGCATGCAAGTTCTACAAACCCCTTACACTTTT	CMQVLQTPYTF	IGKV2-28	.	IGKJ2	23	-1	-1	24
1	0.0019083969465648854	TGCATGCAAGCTCTTGAAACTCCTAGAACATTT	CMQALETPRTF	IGKV2-28	.	IGKJ2	25	-1	-1	30
1	0.0019083969465648854	TGCATGCAAGCTCTACTAAGTCCCCGGACGTTC	CMQALLSPRTF	IGKV2D-28	.	IGKJ1	27	-1	-1	25
1	0.0019083969465648854	TGCATGCAAGCTCTACAAACTCTATTCACTTTC	CMQALQTLFTF	IGKV2-28	.	IGKJ3	21	-1	-1	22
1	0.0019083969465648854	TGCATGCAAGCTCTACAAACCCCGCTCACTTTC	CMQALQTPLTF	IGKV2-28	.	IGKJ4	19	-1	-1	22
1	0.0019083969465648854	TGCATGCAAGCTCTACAAAGCCCGATCACCTTC	CMQALQSPITF	IGKV2-28	.	IGKJ5	18	-1	-1	22
1	0.0019083969465648854	TGCATGCAAGCTACACACTGGCCGGACACTTTT	CMQATHWPDTF	IGKV2-30	.	IGKJ2	22	-1	-1	25
1	0.0019083969465648854	TGCATGCAAGGTTCACGACCTCCTCTCAAATTC	CMQGSRPPLKF	IGKV2-30	.	IGKJ4	15	-1	-1	30
1	0.0019083969465648854	TGCATGCAAGGTCTTGAAACTCCTAGAACATTT	CMQGLETPRTF	IGKV2-28	.	IGKJ2	25	-1	-1	30
1	0.0019083969465648854	TGCATGCAAGGTATACACCTTCCTCGGACGTTC	CMQGIHLPRTF	IGKV2-29	.	IGKJ1	27	-1	-1	25
1	0.0019083969465648854	TGCATGCAAGGTATACACCTTCCTAGAACGTTC	CMQGIHLPRTF	IGKV2-29	.	IGKJ1	25	-1	-1	27
1	0.0019083969465648854	TGCATGCAAGGTATACACCTTCAAGGAGCGTTC	CMQGIHLQGAF	IGKV2-29	.	IGKJ1	21	-1	-1	28
1	0.0019083969465648854	TGCATGCAAGGTACACACTGGCCTCGGACTTTT	CMQGTHWPRTF	IGKV2D-30	.	IGKJ2	24	-1	-1	27
1	0.0019083969465648854	TGCATGCAAGGTACACACTGGCCGTTCACTTTC	CMQGTHWPFTF	IGKV2-30	.	IGKJ4	22	-1	-1	25
1	0.0019083969465648854	TGCATGCAAACTATACAATCGCCGCTCACTTTC	CMQTIQSPLTF	IGKV2D-29	.	IGKJ4	16	-1	-1	22
1	0.0019083969465648854	TGCATGCAAACGACACACTGGCCGTGGACCTTC	CMQTTHWPWTF	IGKV2-30	.	IGKJ1	22	-1	-1	22
1	0.0019083969465648854	TGCATGCAAAGTATACAGCTTCCGTGGACGTTC	CMQSIQLPWTF	IGKV2D-29	.	IGKJ1	22	-1	-1	22
1	0.0019083969465648854	TGCATGCAAAGTATACAGCTTAAGCTCACTTTC	CMQSIQLKLTF	IGKV2D-29	.	IGKJ4	20	-1	-1	23
1	0.0019083969465648854	TGCACGCAAGTTTCACAGTTTCCGCTCACTTTC	CTQVSQFPLTF	IGKV2D-24	.	IGKJ3	22	-1	-1	25
1	0.0019083969465648854	TGTCTTCAATATAATCACTGGCGGACGTTC	CLQYNHWRTF	IGKV3D-15	.	IGKJ1	21	-1	-1	22
1	0.0019083969465648854	TGTCACCAGCGTCACGACTGGTCCACCTTC	CHQRHDWSTF	IGKV3-11	.	IGKJ5	11	-1	-1	23
1	0.0019083969465648854	TGTCACCAATATGGGACCTCACAGACGTTC	CHQYGTSQTF	IGKV3-20	.	IGKJ1	21	-1	-1	23
1	0.0019083969465648854	TGTCAGTTCTGTGGTGGGTCACCGACCTTC	CQFCGGSPTF	IGKV3-20	.	IGKJ1	5	-1	-1	23
1	0.0019083969465648854	TGTCAGCACTACTATAGAGGATGGACGTTC	CQHYYRGWTF	IGKV4-1	.	IGKJ1	16	-1	-1	21
1	0.0019083969465648854	TGTCAGCAGTATAATAATTGGCCTACTTTC	CQQYNNWPTF	IGKV3-15	.	IGKJ3	24	-1	-1	24
1	0.0019083969465648854	TGTCAGCAGTATAATAACTGGCCTACTTTT	CQQYNNWPTF	IGKV3-15	.	IGKJ2	24	-1	-1	24
1	0.0019083969465648854	TGTCAGCAATATTTTAGTACTCCGACGTTC	CQQYFSTPTF	IGKV4-1	.	IGKJ1	22	-1	-1	23
1	0.0019083969465648854	TGTCAGCAATATTTCCGTACTCCCACTTTC	CQQYFRTPTF	IGKV4-1	.	IGKJ4	22	-1	-1	23
1	0.0019083969465648854	TGTCAGCAATATGGTGGCCCCCTCACTTTC	CQQYGGPLTF	IGKV3-20	.	IGKJ4	14	-1	-1	21
1	0.0019083969465648854	TGTCAGCAATACGCGAGGTCACTCACTTTC	CQQYARSLTF	IGKV3-20	.	IGKJ4	7	-1	-1	21
1	0.0019083969465648854	TGTCAGCAAGATAATAACTGGAGGACGTTC	CQQDNNWRTF	IGKV3-15	.	IGKJ1	20	-1	-1	22
1	0.0019083969465648854	TGTCAACAGTATAATGGTGATCATACTTTT	CQQYNGDHTF	IGKV1-39	.	IGKJ2	8	-1	-1	24
1	0.0019083969465648854	TGTCAACAGGATTTCACTACGCCCAGCTTC	CQQDFTTPSF	IGKV1-39	.	IGKJ5	8	-1	-1	26
1	0.0019083969465648854	TGTCAAAAGTATAACAGTCCTGGGACTTTC	CQKYNSPGTF	IGKV1-27	.	IGKJ3	17	-1	-1	24
1	0.0019083969465648854	TGTATGCAAGGTATACACTTTTGGACGTTC	CMQGIHFWTF	IGKV2-29	.	IGKJ1	17	-1	-1	21
1	0.0019083969465648854	TGCTTGCAAAACACAATCTTCCCCACGTTC	CLQNTIFPTF	IGKV2-26	.	IGKJ1	8	-1	-1	24
1	0.0019083969465648854	TGCTCACAAGCTACACAATCGATCACCTTC	CSQATQSITF	IGKV2D-24	.	IGKJ5	18	-1	-1	17
1	0.0019083969465648854	TGCCAGCAATATAATACTTTTGGGACTTTT	CQQYNTFGTF	IGKV1-5	.	IGKJ2	15	-1	-1	24
1	0.0019083969465648854	TGCCAACAGTATGATACTGACTGCACTTTC	CQQYDTDCTF	IGKV1-5	.	IGKJ4	15	-1	-1	23
1	0.0019083969465648854	TGCCAACAGTATAATAGTTATTGGACGTTC	CQQYNSYWTF	IGKV1-5	.	IGKJ1	21	-1	-1	21
1	0.0019083969465648854	TGCCAACAGTATAATAGTTACTCCACTTTC	CQQYNSYSTF	IGKV1-5	.	IGKJ4	19	-1	-1	23
1	0.0019083969465648854	TGCATGCAACATACACACCCTAAAACTTTT	CMQHTHPKTF	IGKV2D-29	.	IGKJ2	8	-1	-1	24
1	0.0019083969465648854	TGCATGCAAGCTCTACAAACTCGGACGTTC	CMQALQTRTF	IGKV2-28	.	IGKJ1	21	-1	-1	22
1	0.0019083969465648854	TGCATGCAAGGTCTACACACGATCACCTTC	CMQGLHTITF	IGKV2-28	.	IGKJ5	16	-1	-1	19
1	0.0019083969465648854	TGCATGCAAGGTATACACCTTTACACTTTT	CMQGIHLYTF	IGKV2-29	.	IGKJ2	20	-1	-1	21
1	0.0019083969465648854	TGCATGCAAGGTACACACTGGCTCACTTTC	CMQGTHWLTF	IGKV2-30	.	IGKJ4	21	-1	-1	20
1	0.0019083969465648854	TGTCAGCAGTATGGTAGCTCACTGTTT	CQQYGSSLF	IGKV3-20	.	IGKJ2	21	-1	-1	24
1	0.0019083969465648854	TGCATTCAAGGTACACACCTCACTTGC	CIQGTHLTC	IGKV2-30	.	IGKJ4	17	-1	-1	18
1	0.0019083969465648854	TGTCAGCAGTATAATACGACGTTC	CQQYNTTF	IGKV3-15	.	IGKJ1	15	-1	-1	17
1	0.0019083969465648854	TGTCAGCAGCGTAGCAACTCCTTC	CQQRSNSF	IGKV3-11	.	IGKJ3	18	-1	-1	21
1	0.0019083969465648854	TGCCAACAGTATAATAGTTATTTC	CQQYNSYF	IGKV1-5	.	IGKJ4	21	-1	-1	20
1	0.0019083969465648854	TGCCAACAGTATAATAGTAATTTT	CQQYNSNF	IGKV1-5	.	IGKJ2	21	-1	-1	20
1	0.0019083969465648854	TGCCAACACCTAAGGACGTTC	CQHLRTF	IGKV1-5	.	IGKJ1	7	-1	-1	13
