# Supplementary material for: Biomarkers and Immune Repertoire Metrics Identified by Peripheral Blood Transcriptomic Sequencing Reveal the Pathogenesis of COVID-19
Source: Front Immunol. 2021 Aug 24;12:677025. doi: 10.3389/fimmu.2021.677025 (PMC8421539; doi:10.3389/fimmu.2021.677025)
Supplement: Supplementary file 1 [file DataSheet_1.zip › TCR_BCR/IGK/convert.20S039644A.clonotypes.IGK.txt]

count	freq	cdr3nt	cdr3aa	v	d	j	VEnd	DStart	DEnd	JStart
16	0.032520325203252036	TGCATGCAAGCTCTACAAAGCCCATTCACTTTC	CMQALQSPFTF	IGKV2-28	.	IGKJ3	18	-1	-1	23
9	0.018292682926829267	TGTCAGCAGTATGGTAGCTCTCCGATCACCTTC	CQQYGSSPITF	IGKV3-20	.	IGKJ5	19	-1	-1	22
6	0.012195121951219513	TGCCAACAGTATAGTACTTTTGGTATGTACACTTTT	CQQYSTFGMYTF	IGKV1-5	.	IGKJ2	12	-1	-1	24
6	0.012195121951219513	TGCCAACAGTATAATACTTTTGGTATGTACACTTTT	CQQYNTFGMYTF	IGKV1-5	.	IGKJ2	15	-1	-1	24
6	0.012195121951219513	TGTTTGCAGAATTATTCCTGGTGGACATTC	CLQNYSWWTF	IGKV3-15	.	IGKJ1	2	-1	-1	20
5	0.01016260162601626	TGCCAACAGTATAATAGTTTTGGTATGTACACTTTT	CQQYNSFGMYTF	IGKV1-5	.	IGKJ2	18	-1	-1	24
5	0.01016260162601626	TGTCAGCAGCGTAACAGCTGGCCCCTCACTTTC	CQQRNSWPLTF	IGKV3-11	.	IGKJ4	22	-1	-1	24
5	0.01016260162601626	TGTCAACACAGTTACAATATCCCGTACACTTTT	CQHSYNIPYTF	IGKV1-39	.	IGKJ2	22	-1	-1	23
5	0.01016260162601626	TGTCAACAATACTATACTTCTTATCCCACTTTT	CQQYYTSYPTF	IGKV4-1	.	IGKJ2	15	-1	-1	26
4	0.008130081300813009	TGTCAACGGCTTAATAGTTATCCTCCGAGTACCGTC	CQRLNSYPPSTV	IGKV1-9	.	IGKJ5	23	-1	-1	30
4	0.008130081300813009	TGTCAACAGGTTAATAGTTTGTCTCCGGCGACGTTC	CQQVNSLSPATF	IGKV1-12	.	IGKJ1	19	-1	-1	29
4	0.008130081300813009	TGTCAGCAATATTATGGTGCTCCGCTCACTTTC	CQQYYGAPLTF	IGKV4-1	.	IGKJ4	22	-1	-1	22
4	0.008130081300813009	TGTCAACAGAGTTACACTACCCCTCGCACATTT	CQQSYTTPRTF	IGKV1D-39	.	IGKJ2	24	-1	-1	26
4	0.008130081300813009	TGTCAACAGAGTTACAGTACCCCGTACACTTTT	CQQSYSTPYTF	IGKV1-39	.	IGKJ2	22	-1	-1	23
4	0.008130081300813009	TGTCAAAAGTATAACAGTGCCCCTCGGACGTTC	CQKYNSAPRTF	IGKV1-27	.	IGKJ1	23	-1	-1	25
4	0.008130081300813009	TGCATGCAATCTGTACAAACTCCGATCACCTTC	CMQSVQTPITF	IGKV2-28	.	IGKJ5	22	-1	-1	22
4	0.008130081300813009	TGCATGCAAAGTCTACAAACCCCTCTCACTTTC	CMQSLQTPLTF	IGKV2D-28	.	IGKJ4	24	-1	-1	24
3	0.006097560975609756	TGTCAACACAGTTACGGTGATTCGGCGCTCACTTTC	CQHSYGDSALTF	IGKV1-39	.	IGKJ4	14	-1	-1	24
3	0.006097560975609756	TGTCAACAGAGTTACAGTACCCCTCAGGTCACTTTT	CQQSYSTPQVTF	IGKV1D-39	.	IGKJ2	24	-1	-1	29
3	0.006097560975609756	TGCCAACAGTATCATACTTTTGGTATGTACACTTTT	CQQYHTFGMYTF	IGKV1-5	.	IGKJ2	15	-1	-1	24
3	0.006097560975609756	TGCCAACAGTATACTACTTATGGATCGTACACTTTT	CQQYTTYGSYTF	IGKV1-5	.	IGKJ2	20	-1	-1	26
3	0.006097560975609756	TGCATGCAAGCTCTACAAACTCCTCCGTACACTTTT	CMQALQTPPYTF	IGKV2D-28	.	IGKJ2	26	-1	-1	26
3	0.006097560975609756	TGTCTACAGCATAATGGTTATCCGCTCACTTTC	CLQHNGYPLTF	IGKV1-17	.	IGKJ4	19	-1	-1	22
3	0.006097560975609756	TGTCTACAAGATTACGTTTATCCTCGGACGTTT	CLQDYVYPRTF	IGKV1-6	.	IGKJ1	14	-1	-1	25
3	0.006097560975609756	TGTCACCAGTATCATAATGTCCCGTGGACATTC	CHQYHNVPWTF	IGKV1-33	.	IGKJ1	22	-1	-1	22
3	0.006097560975609756	TGTCAGCAGTATAGTAACTCACCGCTCACTTTC	CQQYSNSPLTF	IGKV3-20	.	IGKJ4	22	-1	-1	22
3	0.006097560975609756	TGTCAGCAGCTTAATAGCTTCCCTCCCACCTTC	CQQLNSFPPTF	IGKV1D-13	.	IGKJ5	24	-1	-1	26
3	0.006097560975609756	TGTCAGCAGCGTAGCAGCTGGCCATTCACTTTC	CQQRSSWPFTF	IGKV3-11	.	IGKJ3	22	-1	-1	23
3	0.006097560975609756	TGTCAGCAGCGTAGCAACTGGCCTAGGACGTTC	CQQRSNWPRTF	IGKV3-11	.	IGKJ1	26	-1	-1	25
3	0.006097560975609756	TGTCAGCAATATTATAGTACTCCTCTCACTTTC	CQQYYSTPLTF	IGKV4-1	.	IGKJ4	23	-1	-1	24
3	0.006097560975609756	TGTCAACAATATTATGCTACTCCATTCACTTTC	CQQYYATPFTF	IGKV4-1	.	IGKJ3	22	-1	-1	23
3	0.006097560975609756	TGTCAACAACTTGATACTTATCCCATCACCTTC	CQQLDTYPITF	IGKV1-12	.	IGKJ5	7	-1	-1	24
3	0.006097560975609756	TGTCAACAACGTCTCAAACGGCCGCTCACTTTC	CQQRLKRPLTF	IGKV3-11	.	IGKJ4	11	-1	-1	22
3	0.006097560975609756	TGCCTGCAATCTCTACAAGCTCCGCCCACTTTC	CLQSLQAPPTF	IGKV2-28	.	IGKJ4	22	-1	-1	22
3	0.006097560975609756	TGCATGCAAGCTCTATCCAGTCCGTGGACGTTC	CMQALSSPWTF	IGKV2-28	.	IGKJ1	14	-1	-1	22
3	0.006097560975609756	TGCATGCAAGCTGTGCAGAGCCCATTCACTTTC	CMQAVQSPFTF	IGKV2-28	.	IGKJ3	11	-1	-1	23
3	0.006097560975609756	TGCATGCAAGGCGTGCACCTTCCGATCACCTTC	CMQGVHLPITF	IGKV2-29	.	IGKJ5	22	-1	-1	22
2	0.0040650406504065045	TGTCAGCAGTTTGGTAGGTCACCCCTGTACACTTTT	CQQFGRSPLYTF	IGKV3-20	.	IGKJ2	22	-1	-1	25
2	0.0040650406504065045	TGTCAGCAGTATAATAACTGGCCTCCGCTCACTTTC	CQQYNNWPPLTF	IGKV3D-15	.	IGKJ4	26	-1	-1	25
2	0.0040650406504065045	TGTCAGCAATATGTTACCTCACCAAGGCTCTCTTTC	CQQYVTSPRLSF	IGKV3-20	.	IGKJ4	26	-1	-1	26
2	0.0040650406504065045	TGTCAACAGACTTACCATACCCCTGGATTCATTTTC	CQQTYHTPGFIF	IGKV1-39	.	IGKJ3	23	-1	-1	26
2	0.0040650406504065045	TGTCAACAGAGTTACAGTACCCCTCCGATCACCTTC	CQQSYSTPPITF	IGKV1D-39	.	IGKJ5	26	-1	-1	25
2	0.0040650406504065045	TGTCAACAATATTATGATACTCCTGAGCTCACTTTC	CQQYYDTPELTF	IGKV4-1	.	IGKJ4	23	-1	-1	26
2	0.0040650406504065045	TGTCAAAACTATAACAGTGCCCCTCCGCTCACTTTC	CQNYNSAPPLTF	IGKV1-27	.	IGKJ4	23	-1	-1	25
2	0.0040650406504065045	TGCCAACAGTATAGTAGTTTTGGTATGTACACTTTT	CQQYSSFGMYTF	IGKV1-5	.	IGKJ2	18	-1	-1	24
2	0.0040650406504065045	TGCCAACAGTATAGTAGTTGGGGTCTGTGTACTTTT	CQQYSSWGLCTF	IGKV1-16	.	IGKJ2	18	-1	-1	30
2	0.0040650406504065045	TGCCAACAGTATAATAGTTTTTCTCCGTGGACGTTC	CQQYNSFSPWTF	IGKV1-5	.	IGKJ1	23	-1	-1	25
2	0.0040650406504065045	TGCGCGCAAGGTACACACTGGCCTCCGTACACTTTT	CAQGTHWPPYTF	IGKV2D-30	.	IGKJ2	26	-1	-1	26
2	0.0040650406504065045	TGTCTACAGCATAATAGTTTCCCTCTGACGTTC	CLQHNSFPLTF	IGKV1D-17	.	IGKJ1	24	-1	-1	26
2	0.0040650406504065045	TGTCTACAACATAATACTTACCCCTTCACTTTC	CLQHNTYPFTF	IGKV1-17	.	IGKJ3	22	-1	-1	24
2	0.0040650406504065045	TGTCGACATTATAATAGCTGGCCTCGGACGTTC	CRHYNSWPRTF	IGKV3-15	.	IGKJ2	23	-1	-1	33
2	0.0040650406504065045	TGTCACCACTATCATAACTGGCCTCAGACGTTC	CHHYHNWPQTF	IGKV3-15	.	IGKJ1	23	-1	-1	26
2	0.0040650406504065045	TGTCACCAATTTTATAGTACTCCGTGGACGTTC	CHQFYSTPWTF	IGKV4-1	.	IGKJ1	22	-1	-1	22
2	0.0040650406504065045	TGTCACCAATATTATCTTGCTCCGCTCACTTTC	CHQYYLAPLTF	IGKV4-1	.	IGKJ4	14	-1	-1	22
2	0.0040650406504065045	TGTCAGCACTATTATGGTTTCCCGCACACTTTC	CQHYYGFPHTF	IGKV4-1	.	IGKJ4	14	-1	-1	22
2	0.0040650406504065045	TGTCAGCAGTATGGTAGCTCACCTCTCACTTTC	CQQYGSSPLTF	IGKV3D-20	.	IGKJ4	24	-1	-1	24
2	0.0040650406504065045	TGTCAGCAGTATGGTAGCTCAGTCTGGACGTTC	CQQYGSSVWTF	IGKV3-20	.	IGKJ1	20	-1	-1	24
2	0.0040650406504065045	TGTCAGCAGTATAAAAACTGGCCTCGCCTCTTC	CQQYKNWPRLF	IGKV3-15	.	IGKJ5	23	-1	-1	29
2	0.0040650406504065045	TGTCAGCAGCGTGCCAGCTGGCCTCTCACTTTC	CQQRASWPLTF	IGKV3-11	.	IGKJ4	23	-1	-1	24
2	0.0040650406504065045	TGTCAGCAGCGTAACAACTGGCCTTTCACTTTC	CQQRNNWPFTF	IGKV3-11	.	IGKJ4	23	-1	-1	25
2	0.0040650406504065045	TGTCAGCAATATTATACTACTCCCATCACCTTC	CQQYYTTPITF	IGKV4-1	.	IGKJ5	22	-1	-1	24
2	0.0040650406504065045	TGTCAGCAATATTATAGTAGTCCGGTCACATTC	CQQYYSSPVTF	IGKV4-1	.	IGKJ4	22	-1	-1	25
2	0.0040650406504065045	TGTCAGCAATATGGTAGTTTACCTCAGACGTTC	CQQYGSLPQTF	IGKV3D-20	.	IGKJ1	24	-1	-1	26
2	0.0040650406504065045	TGTCAGAATTATAATATCTGGCCTCCGACGTTC	CQNYNIWPPTF	IGKV3-15	.	IGKJ1	23	-1	-1	26
2	0.0040650406504065045	TGTCAACATCTTCATAATTCCCCGTACACTTTT	CQHLHNSPYTF	IGKV1-13	.	IGKJ2	22	-1	-1	23
2	0.0040650406504065045	TGTCAACACAGTTACAGAGTCCCGTACACTTTT	CQHSYRVPYTF	IGKV1-39	.	IGKJ2	16	-1	-1	23
2	0.0040650406504065045	TGTCAACAGTTTAATAATTCCCCGTACACTTTT	CQQFNNSPYTF	IGKV1-13	.	IGKJ2	22	-1	-1	23
2	0.0040650406504065045	TGTCAACAGTATTACAGTACCCCGTACACTTTT	CQQYYSTPYTF	IGKV1D-43	.	IGKJ2	22	-1	-1	23
2	0.0040650406504065045	TGTCAACAGGTTAACAGTTTCCCTCTCTCTTTC	CQQVNSFPLSF	IGKV1-12	.	IGKJ4	23	-1	-1	24
2	0.0040650406504065045	TGTCAACAGGCTAACAGTTTCCCTCTCACTTTC	CQQANSFPLTF	IGKV1-12	.	IGKJ4	23	-1	-1	24
2	0.0040650406504065045	TGTCAACAGGCTAAGAGTTTCCCTATCACCTTC	CQQAKSFPITF	IGKV1-12	.	IGKJ5	24	-1	-1	24
2	0.0040650406504065045	TGTCAACAGAGTTATAGTAACTCGAAGACTTTT	CQQSYSNSKTF	IGKV1-39	.	IGKJ2	18	-1	-1	27
2	0.0040650406504065045	TGTCAACAGAGTTACAGTACTCCTCAAACCTTC	CQQSYSTPQTF	IGKV1D-39	.	IGKJ5	24	-1	-1	27
2	0.0040650406504065045	TGTCAACAGAGTTACAGTACCCCTCGGACGTTC	CQQSYSTPRTF	IGKV1D-39	.	IGKJ1	24	-1	-1	25
2	0.0040650406504065045	TGTCAACAATATTATATTGATCCCCCGACGTTC	CQQYYIDPPTF	IGKV4-1	.	IGKJ1	15	-1	-1	26
2	0.0040650406504065045	TGTCAACAACGTTACAGTAATCCGATCACTTTC	CQQRYSNPITF	IGKV1-39	.	IGKJ3	18	-1	-1	25
2	0.0040650406504065045	TGCCTACAATATAATGTTTATCCTCGGACGTTC	CLQYNVYPRTF	IGKV1D-16	.	IGKJ1	24	-1	-1	25
2	0.0040650406504065045	TGCCAACACTATGATGGGTCACCGCTCTCTTTC	CQHYDGSPLSF	IGKV3-20	.	IGKJ4	22	-1	-1	22
2	0.0040650406504065045	TGCCAACAGTATCATAGTTATTCGTACACTTTT	CQQYHSYSYTF	IGKV1-5	.	IGKJ2	22	-1	-1	23
2	0.0040650406504065045	TGCCAACAGTATAATAGTTATTCTCGGACGTTC	CQQYNSYSRTF	IGKV1-5	.	IGKJ1	23	-1	-1	25
2	0.0040650406504065045	TGCCAACAGTATAATAGTTACCCGTACACTTTT	CQQYNSYPYTF	IGKV1-16	.	IGKJ2	22	-1	-1	23
2	0.0040650406504065045	TGCCAACAATATAATACTTTCCCGTGGACGTTC	CQQYNTFPWTF	IGKV1-16	.	IGKJ1	22	-1	-1	22
2	0.0040650406504065045	TGCGCGCAAGCTACACAATTTCCGTACACTTTT	CAQATQFPYTF	IGKV2D-24	.	IGKJ2	22	-1	-1	23
2	0.0040650406504065045	TGCATGCAAGGTGCACACTGGCCTCCGACGTTC	CMQGAHWPPTF	IGKV2D-30	.	IGKJ1	26	-1	-1	26
2	0.0040650406504065045	TGCATGCAAGGTACACACTGGCCGTGGACGTTC	CMQGTHWPWTF	IGKV2-30	.	IGKJ1	22	-1	-1	22
2	0.0040650406504065045	TGCATGCAAGGGACACAGTGGCCGCTCGCTTTC	CMQGTQWPLAF	IGKV2-30	.	IGKJ4	22	-1	-1	22
2	0.0040650406504065045	TGCATGCAAAATATTCAGCTTCCTCTCACTTTC	CMQNIQLPLTF	IGKV2D-29	.	IGKJ5	24	-1	-1	25
2	0.0040650406504065045	TGTCAGCAGTATTATAATGGGTACACTTTT	CQQYYNGYTF	IGKV3-15	.	IGKJ2	16	-1	-1	20
2	0.0040650406504065045	TGTCAGCAGCATTATAACTGGTGGACGTTC	CQQHYNWWTF	IGKV3-15	.	IGKJ1	20	-1	-1	20
2	0.0040650406504065045	TGTCAACAGAGTTACGGTGACCGGACGTTC	CQQSYGDRTF	IGKV1-39	.	IGKJ1	14	-1	-1	22
2	0.0040650406504065045	TGTCAACAACTTAATAATCCCCTCACTTTC	CQQLNNPLTF	IGKV1-13	.	IGKJ4	17	-1	-1	21
2	0.0040650406504065045	TGCCAACAGTATAGTACTTATTGGACGTTC	CQQYSTYWTF	IGKV1-5	.	IGKJ1	21	-1	-1	21
2	0.0040650406504065045	TGCCAACAGTATAATAGTTATTGGACGTTC	CQQYNSYWTF	IGKV1-5	.	IGKJ1	21	-1	-1	21
1	0.0020325203252032522	TGCCACCATTATCACTGCCAACAGTGTAAGACTAATTCGTACACTTTT	CHHYHCQQCKTNSYTF	IGKV1-16	.	IGKJ2	11	-1	-1	38
1	0.0020325203252032522	TGTCAGCAGCGTAGCAACTGGCCTCCGGGGTCGTACACTTTT	CQQRSNWPPGSYTF	IGKV3D-11	.	IGKJ2	27	-1	-1	32
1	0.0020325203252032522	TGTCAGCAGCGTAGCAACAACTGGCCCCCCATGTACACTTTT	CQQRSNNWPPMYTF	IGKV3-11	.	IGKJ2	17	-1	-1	29
1	0.0020325203252032522	TGTCAGCAGTATGGTAGCTCACCTCCGCTGTACACTTTT	CQQYGSSPPLYTF	IGKV3D-20	.	IGKJ2	26	-1	-1	28
1	0.0020325203252032522	TGTCAGGGCTACATTACTTCACCTCCGATGTGCACCTTT	CQGYITSPPMCTF	IGKV3-20	.	IGKJ2	5	-1	-1	27
1	0.0020325203252032522	TGTCAACACTATAATCAATGGCCCCCGGGGTACACTTTT	CQHYNQWPPGYTF	IGKV3D-15	.	IGKJ2	27	-1	-1	29
1	0.0020325203252032522	TGTCAACAGTATAATAATCTCCCTCCCTCATTCACTTTC	CQQYNNLPPSFTF	IGKV1D-33	.	IGKJ3	25	-1	-1	29
1	0.0020325203252032522	TGTCAACAATATTCTAGTGGTGCCGCCGCGCTCACTTTC	CQQYSSGAAALTF	IGKV1-33	.	IGKJ4	11	-1	-1	27
1	0.0020325203252032522	TGTCAACAATACTCTAAGGGTGCCGTCGCGCTCACTTTC	CQQYSKGAVALTF	IGKV4-1	.	IGKJ4	10	-1	-1	27
1	0.0020325203252032522	TGTCATCAATATTATAACACTCCTCCGTACACTTTT	CHQYYNTPPYTF	IGKV4-1	.	IGKJ2	23	-1	-1	26
1	0.0020325203252032522	TGTCAGCGATATGGTCTCTCACCTCCGATCACCTTC	CQRYGLSPPITF	IGKV3D-20	.	IGKJ5	26	-1	-1	25
1	0.0020325203252032522	TGTCAGCAGTATGGTAGCTCACGGGGGTACACTTTT	CQQYGSSRGYTF	IGKV3-20	.	IGKJ2	21	-1	-1	26
1	0.0020325203252032522	TGTCAGCAGTATAGTAAGTGGCCTCCGCTCACCTTC	CQQYSKWPPLTF	IGKV3D-15	.	IGKJ4	26	-1	-1	25
1	0.0020325203252032522	TGTCAGCAGTATAATAGTTGGCCTCTATTCACTTTC	CQQYNSWPLFTF	IGKV3-15	.	IGKJ3	23	-1	-1	25
1	0.0020325203252032522	TGTCAGCAGTATAATAACTGGCCTCCGGGGACGTTC	CQQYNNWPPGTF	IGKV3D-15	.	IGKJ1	27	-1	-1	28
1	0.0020325203252032522	TGTCAGCAGTATAATAACTGGCCCCGAGGGACGTTC	CQQYNNWPRGTF	IGKV3-15	.	IGKJ1	22	-1	-1	28
1	0.0020325203252032522	TGTCAGCAGCGTTACGACTGGCCTCCGATCACCTTC	CQQRYDWPPITF	IGKV3-11	.	IGKJ5	23	-1	-1	25
1	0.0020325203252032522	TGTCAGCAGCGAAGCAACTGGCTCCGGAGCACCTTC	CQQRSNWLRSTF	IGKV3D-11	.	IGKJ5	27	-1	-1	29
1	0.0020325203252032522	TGTCAGGCGCACCTCGGATCACGTCTGTACACTTTT	CQAHLGSRLYTF	IGKV3-20	.	IGKJ2	5	-1	-1	25
1	0.0020325203252032522	TGTCAGGAGTATAATGACTGGCCTCCGTGGACGTTC	CQEYNDWPPWTF	IGKV3-15	.	IGKJ1	23	-1	-1	25
1	0.0020325203252032522	TGTCAGATGTATGGTAGGTCTGAACAATTCACTTTC	CQMYGRSEQFTF	IGKV3-20	.	IGKJ3	16	-1	-1	26
1	0.0020325203252032522	TGTCAACTGTATGGTGGCTCAACTATGTACACTTTT	CQLYGGSTMYTF	IGKV3-20	.	IGKJ2	24	-1	-1	24
1	0.0020325203252032522	TGTCAACATTATGGTGGCTCACCTCGGGTCACTTTC	CQHYGGSPRVTF	IGKV3D-20	.	IGKJ3	24	-1	-1	28
1	0.0020325203252032522	TGTCAACAGTATTATAGTACCCCTCCTTGGGCGTTC	CQQYYSTPPWAF	IGKV1D-43	.	IGKJ1	25	-1	-1	27
1	0.0020325203252032522	TGTCAACAGTATTATAATACCCCTCCGTGGACGTTC	CQQYYNTPPWTF	IGKV1D-43	.	IGKJ1	26	-1	-1	25
1	0.0020325203252032522	TGTCAACAGTATAATAACTGGCCTCCGTACACTTTT	CQQYNNWPPYTF	IGKV3D-15	.	IGKJ2	26	-1	-1	26
1	0.0020325203252032522	TGTCAACAGAGTTACAGTCTCCCTATGTACACTTTT	CQQSYSLPMYTF	IGKV1-39	.	IGKJ2	24	-1	-1	24
1	0.0020325203252032522	TGTCAACAGAGTTACAGTAACCCTTCATTCACTTTC	CQQSYSNPSFTF	IGKV1-39	.	IGKJ3	23	-1	-1	26
1	0.0020325203252032522	TGTCAACAGAGTTACAGCAGTGCCCCATTCACTTTC	CQQSYSSAPFTF	IGKV1-39	.	IGKJ3	16	-1	-1	26
1	0.0020325203252032522	TGTCAACAGAGTTACAATGCCCCTCCGTGGACGTTC	CQQSYNAPPWTF	IGKV1D-39	.	IGKJ1	26	-1	-1	25
1	0.0020325203252032522	TGTCAACAATTCTACAGCACATCTCCGTTGACTTTC	CQQFYSTSPLTF	IGKV4-1	.	IGKJ4	9	-1	-1	30
1	0.0020325203252032522	TGCCTGCAAGGTATACACCTTCCTCCGTACACTTTT	CLQGIHLPPYTF	IGKV2-29	.	IGKJ2	23	-1	-1	26
1	0.0020325203252032522	TGCATGCAAGGTCTACAAACTCCTCCATTCACTTTC	CMQGLQTPPFTF	IGKV2D-28	.	IGKJ3	25	-1	-1	26
1	0.0020325203252032522	TGCATGCAAGGAATACACCTTCCTCCGTACACTTTT	CMQGIHLPPYTF	IGKV2-29	.	IGKJ2	23	-1	-1	26
1	0.0020325203252032522	TGTCTGCAAAGTTCCAATTACCCCTGGACGTTC	CLQSSNYPWTF	IGKV1-6	.	IGKJ1	22	-1	-1	24
1	0.0020325203252032522	TGTCTACACGTTCAGAGTTTCCCGATCACCTTC	CLHVQSFPITF	IGKV1-17	.	IGKJ5	7	-1	-1	22
1	0.0020325203252032522	TGTCTACAGCTTTATAGTTATCCCGTCTCTTTC	CLQLYSYPVSF	IGKV1D-13	.	IGKJ3	19	-1	-1	28
1	0.0020325203252032522	TGTCTACAGGTTCACAGTTTCCCTATCACCTTC	CLQVHSFPITF	IGKV1-12	.	IGKJ5	24	-1	-1	24
1	0.0020325203252032522	TGTCTACAGAGTTATGGTACTACGCTCACTTTC	CLQSYGTTLTF	IGKV1-39	.	IGKJ4	13	-1	-1	22
1	0.0020325203252032522	TGTCTACAGAGTTACAGTACCCCATACACTTTT	CLQSYSTPYTF	IGKV1-39	.	IGKJ2	22	-1	-1	24
1	0.0020325203252032522	TGTCTACAATATAATAGTTATCCCTACACTTTT	CLQYNSYPYTF	IGKV1-16	.	IGKJ2	25	-1	-1	24
1	0.0020325203252032522	TGTCTACAATATAATAGTTATCCCTACACTTTT	CLQYNSYPYTF	IGKV1-17	.	IGKJ2	25	-1	-1	24
1	0.0020325203252032522	TGTCTACAAGATTACACTTACCCATGGACTTTC	CLQDYTYPWTF	IGKV1-6	.	IGKJ1	22	-1	-1	24
1	0.0020325203252032522	TGTCTACAAGATTACAATTTTCCTTACACTTTT	CLQDYNFPYTF	IGKV1-6	.	IGKJ2	18	-1	-1	24
1	0.0020325203252032522	TGTCTACAAGATTACAATTTCCCCTGGACGTTC	CLQDYNFPWTF	IGKV1-6	.	IGKJ1	22	-1	-1	24
1	0.0020325203252032522	TGTCTACAAGATAACATTTTTCCGTGGACATTC	CLQDNIFPWTF	IGKV1-6	.	IGKJ1	15	-1	-1	22
1	0.0020325203252032522	TGTCTACAAGAATACAATTACCCTTGGACGTTC	CLQEYNYPWTF	IGKV1-6	.	IGKJ1	23	-1	-1	24
1	0.0020325203252032522	TGTCATCAGTATAATGACTGGCCGCTCACTTTC	CHQYNDWPLTF	IGKV3-15	.	IGKJ4	22	-1	-1	22
1	0.0020325203252032522	TGTCACCAATATTATAGTAGTCCTCACACTTTT	CHQYYSSPHTF	IGKV4-1	.	IGKJ2	23	-1	-1	25
1	0.0020325203252032522	TGTCAGCGGTATGGTGACTCATCGTACACTTTT	CQRYGDSSYTF	IGKV3-20	.	IGKJ2	14	-1	-1	23
1	0.0020325203252032522	TGTCAGCACTATGATAGCTCACCTCAGACGTTC	CQHYDSSPQTF	IGKV3D-20	.	IGKJ1	24	-1	-1	26
1	0.0020325203252032522	TGTCAGCAGTTTTATACTGCTGCGTGGACGTTC	CQQFYTAAWTF	IGKV3-15	.	IGKJ1	9	-1	-1	22
1	0.0020325203252032522	TGTCAGCAGTGTTATAGTTCTCCTCTCACTTTC	CQQCYSSPLTF	IGKV4-1	.	IGKJ4	23	-1	-1	24
1	0.0020325203252032522	TGTCAGCAGTGTGCTAGTACACCGTGGACGTTC	CQQCASTPWTF	IGKV3-20	.	IGKJ1	16	-1	-1	22
1	0.0020325203252032522	TGTCAGCAGTGTGGTATCTTCCAGTACTCTTTT	CQQCGIFQYSF	IGKV3-20	.	IGKJ2	15	-1	-1	23
1	0.0020325203252032522	TGTCAGCAGTGTGGTATCTTCCAGTACTCTTTT	CQQCGIFQYSF	IGKV6D-41	.	IGKJ2	8	-1	-1	23
1	0.0020325203252032522	TGTCAGCAGTGTGGCACCTCACAGTACAGTTTT	CQQCGTSQYSF	IGKV3-20	.	IGKJ2	21	-1	-1	23
1	0.0020325203252032522	TGTCAGCAGTGTAACAGCTGGCCTCTCACTTTC	CQQCNSWPLTF	IGKV3-11	.	IGKJ4	23	-1	-1	24
1	0.0020325203252032522	TGTCAGCAGTATGCTACTTCACCGCTCACTTTC	CQQYATSPLTF	IGKV3-20	.	IGKJ4	22	-1	-1	22
1	0.0020325203252032522	TGTCAGCAGTATGGTAGTTCACCCTGGACGTTC	CQQYGSSPWTF	IGKV3-20	.	IGKJ1	22	-1	-1	24
1	0.0020325203252032522	TGTCAGCAGTATGGTAGCTCTCCATTCACTTTC	CQQYGSSPFTF	IGKV3-20	.	IGKJ3	19	-1	-1	23
1	0.0020325203252032522	TGTCAGCAGTATGGTAGCTCCCCTCGGACGTTC	CQQYGSSPRTF	IGKV3D-20	.	IGKJ1	24	-1	-1	25
1	0.0020325203252032522	TGTCAGCAGTATGGTAGCTCACCTCAGACTTTT	CQQYGSSPQTF	IGKV3D-20	.	IGKJ2	24	-1	-1	27
1	0.0020325203252032522	TGTCAGCAGTATGGTAGCTCACCATTCACTTTC	CQQYGSSPFTF	IGKV3-20	.	IGKJ3	22	-1	-1	23
1	0.0020325203252032522	TGTCAGCAGTATGGGACCTTTCCGTGGACGTTC	CQQYGTFPWTF	IGKV3-7	.	IGKJ1	8	-1	-1	22
1	0.0020325203252032522	TGTCAGCAGTATGGATTCTGGCCTCGGACGTTC	CQQYGFWPRTF	IGKV3-20	.	IGKJ1	13	-1	-1	25
1	0.0020325203252032522	TGTCAGCAGTATGATAACTCACCGTGGACGTTC	CQQYDNSPWTF	IGKV3-20	.	IGKJ1	22	-1	-1	22
1	0.0020325203252032522	TGTCAGCAGTATAATAGCTGGCCTAGAACTTTT	CQQYNSWPRTF	IGKV3-15	.	IGKJ2	25	-1	-1	27
1	0.0020325203252032522	TGTCAGCAGTATAATAACTGGTCGAGAACGTTC	CQQYNNWSRTF	IGKV3-15	.	IGKJ1	20	-1	-1	27
1	0.0020325203252032522	TGTCAGCAGTATAATAACTGGCCTTTCACTTTC	CQQYNNWPFTF	IGKV3-15	.	IGKJ4	23	-1	-1	25
1	0.0020325203252032522	TGTCAGCAGTATAATAACTGGCCTCTCACTTTC	CQQYNNWPLTF	IGKV3-15	.	IGKJ4	23	-1	-1	24
1	0.0020325203252032522	TGTCAGCAGCGTAGCGACTGGCCCCCGGCTTTC	CQQRSDWPPAF	IGKV3-11	.	IGKJ4	22	-1	-1	28
1	0.0020325203252032522	TGTCAGCAGCGTAGCAGCTGGCCTCTAACTTTC	CQQRSSWPLTF	IGKV3-11	.	IGKJ3	23	-1	-1	27
1	0.0020325203252032522	TGTCAGCAGCGTAGCAACTGGCCTCTCACTTTC	CQQRSNWPLTF	IGKV3-11	.	IGKJ3	23	-1	-1	25
1	0.0020325203252032522	TGTCAGCAGCGTAGCAACTGGCCTCGCACTTTC	CQQRSNWPRTF	IGKV3-11	.	IGKJ4	23	-1	-1	26
1	0.0020325203252032522	TGTCAGCAGCGTAGCAACTGGCGGTACACTTTT	CQQRSNWRYTF	IGKV3-11	.	IGKJ2	21	-1	-1	23
1	0.0020325203252032522	TGTCAGCAATATTGGACTATTCCGTACACTTTT	CQQYWTIPYTF	IGKV4-1	.	IGKJ2	12	-1	-1	23
1	0.0020325203252032522	TGTCAGCAATATTATCATATGCCGTGGGCGTTC	CQQYYHMPWAF	IGKV4-1	.	IGKJ1	14	-1	-1	22
1	0.0020325203252032522	TGTCAGCAATATTATGATAGTCCGCATACTTTT	CQQYYDSPHTF	IGKV4-1	.	IGKJ2	14	-1	-1	27
1	0.0020325203252032522	TGTCAGCAATATTATACTACTCCTCTGACTTTT	CQQYYTTPLTF	IGKV4-1	.	IGKJ2	23	-1	-1	27
1	0.0020325203252032522	TGTCAGCAATATTATAGTCTTCCTCGCACTTTT	CQQYYSLPRTF	IGKV4-1	.	IGKJ2	17	-1	-1	26
1	0.0020325203252032522	TGTCAGCAATATTATAGTCTTCCGTACACTTTT	CQQYYSLPYTF	IGKV4-1	.	IGKJ2	17	-1	-1	23
1	0.0020325203252032522	TGTCAGCAATATTATAGTCCTCCTCGGACTTTT	CQQYYSPPRTF	IGKV4-1	.	IGKJ2	27	-1	-1	27
1	0.0020325203252032522	TGTCAGCAATATTATAGTACTCTTTGGACGTTC	CQQYYSTLWTF	IGKV4-1	.	IGKJ1	21	-1	-1	24
1	0.0020325203252032522	TGTCAGCAATATTATAGTACTCCTCTAACTTTT	CQQYYSTPLTF	IGKV4-1	.	IGKJ2	23	-1	-1	27
1	0.0020325203252032522	TGTCAGCAATATTATAGTACTCCGCTCGCTTTC	CQQYYSTPLAF	IGKV4-1	.	IGKJ4	22	-1	-1	22
1	0.0020325203252032522	TGTCAGCAATATTATAGTACTCCGCTCACTTTC	CQQYYSTPLTF	IGKV4-1	.	IGKJ4	22	-1	-1	22
1	0.0020325203252032522	TGTCAGCAATATTATAGTACGCCTCAGACGTTC	CQQYYSTPQTF	IGKV4-1	.	IGKJ1	23	-1	-1	26
1	0.0020325203252032522	TGTCAGCAATATTATAGTAATTCCCTCACTTTC	CQQYYSNSLTF	IGKV4-1	.	IGKJ4	18	-1	-1	24
1	0.0020325203252032522	TGTCAGCAATATTATAGGAGTCCTTTCACTTTC	CQQYYRSPFTF	IGKV4-1	.	IGKJ3	23	-1	-1	24
1	0.0020325203252032522	TGTCAGCAATATTACAGTTCTCCTCTCACTTTC	CQQYYSSPLTF	IGKV4-1	.	IGKJ4	23	-1	-1	24
1	0.0020325203252032522	TGTCAGCAATATCATACTCCTCCACTCACTTTC	CQQYHTPPLTF	IGKV4-1	.	IGKJ4	22	-1	-1	24
1	0.0020325203252032522	TGTCAGAACTTTAATATCTGGCCTCCGACGTTC	CQNFNIWPPTF	IGKV3D-15	.	IGKJ1	26	-1	-1	26
1	0.0020325203252032522	TGTCAACACTTTGACATCTCCCTCATCACTTTC	CQHFDISLITF	IGKV1D-33	.	IGKJ3	23	-1	-1	25
1	0.0020325203252032522	TGTCAACACTATCATAACTGGCCTGGGACGTTC	CQHYHNWPGTF	IGKV3-15	.	IGKJ1	23	-1	-1	25
1	0.0020325203252032522	TGTCAACACCTTAAAACTTACCCGCTCATTTTC	CQHLKTYPLIF	IGKV1-9	.	IGKJ4	22	-1	-1	22
1	0.0020325203252032522	TGTCAACACACTTACTCTACCCCTCCCTCTTTC	CQHTYSTPPSF	IGKV1D-39	.	IGKJ4	25	-1	-1	28
1	0.0020325203252032522	TGTCAACAGTATTCTGTTTCACCTCGAACATTC	CQQYSVSPRTF	IGKV1D-43	.	IGKJ2	12	-1	-1	33
1	0.0020325203252032522	TGTCAACAGTATTATAGTACCTCATACACTTTT	CQQYYSTSYTF	IGKV1D-43	.	IGKJ2	20	-1	-1	24
1	0.0020325203252032522	TGTCAACAGTATTATAGTACCCCTCGGACTTTT	CQQYYSTPRTF	IGKV1D-43	.	IGKJ2	24	-1	-1	27
1	0.0020325203252032522	TGTCAACAGTATTATAGTACCCCTCGGACGTTC	CQQYYSTPRTF	IGKV1D-43	.	IGKJ1	24	-1	-1	25
1	0.0020325203252032522	TGTCAACAGTATTATAGTACCCCTCAGACGTTC	CQQYYSTPQTF	IGKV1D-43	.	IGKJ1	24	-1	-1	26
1	0.0020325203252032522	TGTCAACAGTATGATATTTCCCCGTGGGCGTTC	CQQYDISPWAF	IGKV1-33	.	IGKJ1	15	-1	-1	18
1	0.0020325203252032522	TGTCAACAGTATGATATTTCACCGTGGACGTTC	CQQYDISPWTF	IGKV3-20	.	IGKJ1	22	-1	-1	22
1	0.0020325203252032522	TGTCAACAGTATGATAGTTACCCCTGGACGTTC	CQQYDSYPWTF	IGKV1-8	.	IGKJ1	22	-1	-1	24
1	0.0020325203252032522	TGTCAACAGTATGATAGTCTCCCATATACTTTT	CQQYDSLPYTF	IGKV1-33	.	IGKJ2	22	-1	-1	27
1	0.0020325203252032522	TGTCAACAGTATGATAGTACCCCTCAGACGTTC	CQQYDSTPQTF	IGKV1D-43	.	IGKJ1	24	-1	-1	26
1	0.0020325203252032522	TGTCAACAGTATGATAATCTCCTTCTCACTTTC	CQQYDNLLLTF	IGKV1-33	.	IGKJ4	21	-1	-1	24
1	0.0020325203252032522	TGTCAACAGTATGATAATCTCCCATTCACTTTC	CQQYDNLPFTF	IGKV1-33	.	IGKJ3	22	-1	-1	23
1	0.0020325203252032522	TGTCAACAGTATGATAATCTCCGGTGGACGTTC	CQQYDNLRWTF	IGKV1-33	.	IGKJ1	21	-1	-1	23
1	0.0020325203252032522	TGTCAACAGTATGAAAATGCACCGTGGACGTTC	CQQYENAPWTF	IGKV3-20	.	IGKJ1	12	-1	-1	22
1	0.0020325203252032522	TGTCAACAGTATATTAGTTACCCTCTCGCTTTC	CQQYISYPLAF	IGKV1D-13	.	IGKJ4	24	-1	-1	24
1	0.0020325203252032522	TGTCAACAGTATAGTAGTTATTCGGTGACGTTC	CQQYSSYSVTF	IGKV1-5	.	IGKJ1	22	-1	-1	26
1	0.0020325203252032522	TGTCAACAGTATAATGCTTATACGTGGACCTTC	CQQYNAYTWTF	IGKV1-12	.	IGKJ1	8	-1	-1	21
1	0.0020325203252032522	TGTCAACAGCTTTATATTTACCCTCGAACGTTC	CQQLYIYPRTF	IGKV1-9	.	IGKJ1	23	-1	-1	27
1	0.0020325203252032522	TGTCAACAGCTTAATAGTTACCCTCTCACTTTC	CQQLNSYPLTF	IGKV1D-13	.	IGKJ4	24	-1	-1	24
1	0.0020325203252032522	TGTCAACAGCGTACCAACTGGCCGATCACCTTC	CQQRTNWPITF	IGKV3-11	.	IGKJ5	22	-1	-1	22
1	0.0020325203252032522	TGTCAACAGGCTCACTACGCCCCGGACACTTTT	CQQAHYAPDTF	IGKV1-12	.	IGKJ2	11	-1	-1	25
1	0.0020325203252032522	TGTCAACAGGCTAACAGTTTCCCCTGCACTTTT	CQQANSFPCTF	IGKV1-12	.	IGKJ2	22	-1	-1	26
1	0.0020325203252032522	TGTCAACAGGCTAACAGTTTCCCCCTCACTTTC	CQQANSFPLTF	IGKV1-12	.	IGKJ3	22	-1	-1	25
1	0.0020325203252032522	TGTCAACAGGGTTACACTTTCCCTCCCACTTTC	CQQGYTFPPTF	IGKV1-33	.	IGKJ4	8	-1	-1	26
1	0.0020325203252032522	TGTCAACAGGGTCACAGTCTGCCGGTTACTTTC	CQQGHSLPVTF	IGKV1-39	.	IGKJ4	17	-1	-1	27
1	0.0020325203252032522	TGTCAACAGATTCACATTAGTCCGCTCACTTTC	CQQIHISPLTF	IGKV1-39	.	IGKJ4	9	-1	-1	22
1	0.0020325203252032522	TGTCAACAGACTTACAGTTCCCTTCAGACGTTC	CQQTYSSLQTF	IGKV1-39	.	IGKJ1	21	-1	-1	26
1	0.0020325203252032522	TGTCAACAGACTCACAGTTTCCCCCTGACCTTC	CQQTHSFPLTF	IGKV1-39	.	IGKJ1	17	-1	-1	26
1	0.0020325203252032522	TGTCAACAGACTAACAGTTTCCCCCTCACTTTC	CQQTNSFPLTF	IGKV1-12	.	IGKJ4	22	-1	-1	24
1	0.0020325203252032522	TGTCAACAGAGTTTCAGTACCCCCTACACTTTT	CQQSFSTPYTF	IGKV1-39	.	IGKJ2	22	-1	-1	24
1	0.0020325203252032522	TGTCAACAGAGTTACTACACCCCTCCGACGTTC	CQQSYYTPPTF	IGKV1D-39	.	IGKJ1	26	-1	-1	26
1	0.0020325203252032522	TGTCAACAGAGTTACATTACCCCCTGGACGTTC	CQQSYITPWTF	IGKV1-39	.	IGKJ1	22	-1	-1	24
1	0.0020325203252032522	TGTCAACAGAGTTACACTACCCCGTGGACGTTC	CQQSYTTPWTF	IGKV1-39	.	IGKJ1	22	-1	-1	22
1	0.0020325203252032522	TGTCAACAGAGTTACAGTATCTTGGTCACTTTC	CQQSYSILVTF	IGKV1-39	.	IGKJ4	18	-1	-1	25
1	0.0020325203252032522	TGTCAACAGAGTTACAGTACCCACTGGACGTTC	CQQSYSTHWTF	IGKV1-39	.	IGKJ1	21	-1	-1	24
1	0.0020325203252032522	TGTCAACAGAGTTACAGTAGCCCTCAGACGTTC	CQQSYSSPQTF	IGKV1D-39	.	IGKJ1	24	-1	-1	26
1	0.0020325203252032522	TGTCAACAGAGTTACAATACCCCGTGCACTTTT	CQQSYNTPCTF	IGKV1-39	.	IGKJ2	22	-1	-1	26
1	0.0020325203252032522	TGTCAACAGAGCTACAGTACCCCGATCACCTTC	CQQSYSTPITF	IGKV1-39	.	IGKJ5	22	-1	-1	22
1	0.0020325203252032522	TGTCAACAATATCATACTCTCCCGTACACTTTT	CQQYHTLPYTF	IGKV1-33	.	IGKJ2	22	-1	-1	23
1	0.0020325203252032522	TGTCAACAATATGATCTTTCACCGTGGACGTTC	CQQYDLSPWTF	IGKV3-20	.	IGKJ1	12	-1	-1	22
1	0.0020325203252032522	TGTCAACAACTTAATAGTTACCCATTCACTTTC	CQQLNSYPFTF	IGKV1-9	.	IGKJ3	22	-1	-1	23
1	0.0020325203252032522	TGTCAAGTGTTTGGTGACTCACGGTTCACTTTT	CQVFGDSRFTF	IGKV3-20	.	IGKJ2	4	-1	-1	26
1	0.0020325203252032522	TGTCAAACCTTTAAAGCTGCCCCGTACACTTTT	CQTFKAAPYTF	IGKV1-27	.	IGKJ2	6	-1	-1	23
1	0.0020325203252032522	TGTCAAAGATATAATATGCAGCCGTGGCCGTTC	CQRYNMQPWPF	IGKV1-27	.	IGKJ1	13	-1	-1	22
1	0.0020325203252032522	TGTCAAAACTATGGCGGTGTCCCATTCACTTTC	CQNYGGVPFTF	IGKV1-27	.	IGKJ3	11	-1	-1	23
1	0.0020325203252032522	TGTATGCAAGCTACACACTGGCCGTACACTTTT	CMQATHWPYTF	IGKV2-30	.	IGKJ2	22	-1	-1	23
1	0.0020325203252032522	TGTAAGCACTATGCTAACTCACCGTGGACGTTC	CKHYANSPWTF	IGKV3-20	.	IGKJ1	22	-1	-1	22
1	0.0020325203252032522	TGCCTGCAATATGCTGTTTATCCTCGGACATTC	CLQYAVYPRTF	IGKV1-16	.	IGKJ1	3	-1	-1	25
1	0.0020325203252032522	TGCCTACAATATAGTGATTACCCTCGGACGTTC	CLQYSDYPRTF	IGKV1D-16	.	IGKJ1	24	-1	-1	25
1	0.0020325203252032522	TGCCAGCAGTATATTACTTGGCCTCTCACTTTC	CQQYITWPLTF	IGKV3D-15	.	IGKJ4	24	-1	-1	24
1	0.0020325203252032522	TGCCAGCAATATCATACTTACTCAGACACTTTT	CQQYHTYSDTF	IGKV1-5	.	IGKJ2	19	-1	-1	25
1	0.0020325203252032522	TGCCAACATTATAATTCTTATTCAGGGACGTTC	CQHYNSYSGTF	IGKV1-5	.	IGKJ1	22	-1	-1	25
1	0.0020325203252032522	TGCCAACAGTATTTTGGTTCTCCCACGACGTTC	CQQYFGSPTTF	IGKV1-5	.	IGKJ1	11	-1	-1	26
1	0.0020325203252032522	TGCCAACAGTATTATATTTATCCGCTCACTTTC	CQQYYIYPLTF	IGKV1-5	.	IGKJ4	20	-1	-1	22
1	0.0020325203252032522	TGCCAACAGTATCATGATTATCCGATTACCTTC	CQQYHDYPITF	IGKV1-16	.	IGKJ5	11	-1	-1	22
1	0.0020325203252032522	TGCCAACAGTATCAAAATTACCCGCTCACTTTC	CQQYQNYPLTF	IGKV1-35	.	IGKJ4	22	-1	-1	22
1	0.0020325203252032522	TGCCAACAGTATGATATTTATCCGTACACTTTT	CQQYDIYPYTF	IGKV1-5	.	IGKJ2	20	-1	-1	23
1	0.0020325203252032522	TGCCAACAGTATGATACTTTTCCGTGGACGTTC	CQQYDTFPWTF	IGKV1-5	.	IGKJ1	15	-1	-1	22
1	0.0020325203252032522	TGCCAACAGTATAGTATTTACCCTCTCACTTTC	CQQYSIYPLTF	IGKV1D-16	.	IGKJ4	24	-1	-1	24
1	0.0020325203252032522	TGCCAACAGTATAATACTTACCCGTACACTTTT	CQQYNTYPYTF	IGKV1-16	.	IGKJ2	22	-1	-1	23
1	0.0020325203252032522	TGCCAACAGTATAATAGTTTTTCGTGGACGTTC	CQQYNSFSWTF	IGKV1-5	.	IGKJ1	22	-1	-1	22
1	0.0020325203252032522	TGCCAACAGTATAATAGTTATTCTCGGGCGTTC	CQQYNSYSRAF	IGKV1-5	.	IGKJ1	23	-1	-1	28
1	0.0020325203252032522	TGCCAACAGTATAATAGTTATTCGTGGGCGTTC	CQQYNSYSWAF	IGKV1-5	.	IGKJ1	22	-1	-1	22
1	0.0020325203252032522	TGCCAACAGTATAATAGTTATTCGTGGACGTTC	CQQYNSYSWTF	IGKV1-5	.	IGKJ1	22	-1	-1	22
1	0.0020325203252032522	TGCCAACAGTATAATAGTTATTCGTACACTTTT	CQQYNSYSYTF	IGKV1-5	.	IGKJ2	22	-1	-1	23
1	0.0020325203252032522	TGCCAACAGTATAATAGTTACCCGCTCACTTTC	CQQYNSYPLTF	IGKV1-16	.	IGKJ4	22	-1	-1	22
1	0.0020325203252032522	TGCCAACAGTATAACGTTCTTCCCCTCACTTTC	CQQYNVLPLTF	IGKV1-16	.	IGKJ4	13	-1	-1	24
1	0.0020325203252032522	TGCCAACAGTATAAGAGTTACCCGCTCACTTTC	CQQYKSYPLTF	IGKV1-16	.	IGKJ4	22	-1	-1	22
1	0.0020325203252032522	TGCCAACAGTACGACAGTTACTGGTACACTTTT	CQQYDSYWYTF	IGKV1-5	.	IGKJ2	10	-1	-1	23
1	0.0020325203252032522	TGCCAACAGCATCATACTTTCCCGCTCACTTTC	CQQHHTFPLTF	IGKV1-16	.	IGKJ4	22	-1	-1	22
1	0.0020325203252032522	TGCCAACAATATAGTATTTCTCCGTGGACGTTC	CQQYSISPWTF	IGKV1-16	.	IGKJ1	12	-1	-1	22
1	0.0020325203252032522	TGCCAACAATATAGGACTTTTCCGTGGACATTC	CQQYRTFPWTF	IGKV1-5	.	IGKJ1	12	-1	-1	22
1	0.0020325203252032522	TGCCAACAATATAATACTTATTCTTACACTTTT	CQQYNTYSYTF	IGKV1-5	.	IGKJ2	23	-1	-1	24
1	0.0020325203252032522	TGCGTGCAAACTCTGCGAACTCCCTGGACGTTC	CVQTLRTPWTF	IGKV2-28	.	IGKJ1	22	-1	-1	24
1	0.0020325203252032522	TGCATGCATGTTAAAGAAGTTCCCATTACCTTC	CMHVKEVPITF	IGKV2-28	.	IGKJ5	7	-1	-1	27
1	0.0020325203252032522	TGCATGCACGCTCTACAAAGTCCGTGGACGTTC	CMHALQSPWTF	IGKV2-28	.	IGKJ1	22	-1	-1	22
1	0.0020325203252032522	TGCATGCACGGTACACACTGGACGTGGACGTTC	CMHGTHWTWTF	IGKV2-30	.	IGKJ1	20	-1	-1	21
1	0.0020325203252032522	TGCATGCAGTCTCTACAAACTCCCATCACCTTC	CMQSLQTPITF	IGKV2-28	.	IGKJ5	22	-1	-1	24
1	0.0020325203252032522	TGCATGCAGGCTCTCCAAAGGCCGTACACTTTT	CMQALQRPYTF	IGKV2-28	.	IGKJ2	18	-1	-1	23
1	0.0020325203252032522	TGCATGCAGGGTACACGGTGGCCGTACACTTTT	CMQGTRWPYTF	IGKV2-30	.	IGKJ2	22	-1	-1	23
1	0.0020325203252032522	TGCATGCAGGGGGTGTACCCTCCCTTCACTTTC	CMQGVYPPFTF	IGKV2D-29	.	IGKJ3	7	-1	-1	24
1	0.0020325203252032522	TGCATGCAACGTATAGAGTTTCCGCTCACTTTC	CMQRIEFPLTF	IGKV2-40	.	IGKJ4	22	-1	-1	22
1	0.0020325203252032522	TGCATGCAAGTTACACACTGGCCTCCGACGTTC	CMQVTHWPPTF	IGKV2D-30	.	IGKJ1	26	-1	-1	26
1	0.0020325203252032522	TGCATGCAAGCTCTACAACCTCCCGTCACCTTC	CMQALQPPVTF	IGKV2-28	.	IGKJ5	22	-1	-1	25
1	0.0020325203252032522	TGCATGCAAGCTCTACAAACTTCATTCACTTTC	CMQALQTSFTF	IGKV2-28	.	IGKJ3	20	-1	-1	23
1	0.0020325203252032522	TGCATGCAAGCTCTACAAACTCCTCGCACTTTT	CMQALQTPRTF	IGKV2D-28	.	IGKJ2	24	-1	-1	26
1	0.0020325203252032522	TGCATGCAAGCTCTACAAACTCCTCACACTTTT	CMQALQTPHTF	IGKV2D-28	.	IGKJ2	24	-1	-1	25
1	0.0020325203252032522	TGCATGCAAGCTGTACAAACTCCGTGGACGTTC	CMQAVQTPWTF	IGKV2-28	.	IGKJ1	22	-1	-1	22
1	0.0020325203252032522	TGCATGCAAGCTATACACCTTCCTCTCACTTTC	CMQAIHLPLTF	IGKV2-29	.	IGKJ4	23	-1	-1	24
1	0.0020325203252032522	TGCATGCAAGGTTTGGCCCTTCCGTGGACGTTC	CMQGLALPWTF	IGKV2D-29	.	IGKJ1	8	-1	-1	22
1	0.0020325203252032522	TGCATGCAAGGTCTACAGATTCCTTGGACGTTC	CMQGLQIPWTF	IGKV2D-29	.	IGKJ1	23	-1	-1	24
1	0.0020325203252032522	TGCATGCAAGGTGTAAACGTTCCTTACACTTTC	CMQGVNVPYTF	IGKV2-29	.	IGKJ3	23	-1	-1	26
1	0.0020325203252032522	TGCATGCAAGGTATACAGCTTTCGTGGACGTTC	CMQGIQLSWTF	IGKV2D-29	.	IGKJ1	20	-1	-1	22
1	0.0020325203252032522	TGCATGCAAGGTACACACTGGCCTCTTCTTTTC	CMQGTHWPLLF	IGKV2D-30	.	IGKJ4	24	-1	-1	29
1	0.0020325203252032522	TGCATGCAAGGTACACACTGGCCTCGGACGTTC	CMQGTHWPRTF	IGKV2D-30	.	IGKJ1	24	-1	-1	25
1	0.0020325203252032522	TGCATGCAAGGTACAGACTGGCCGTGGACGTTC	CMQGTDWPWTF	IGKV2-30	.	IGKJ1	22	-1	-1	22
1	0.0020325203252032522	TGCATGCAAGGTAAAAACATTCCGTGGGCGTTC	CMQGKNIPWAF	IGKV2-29	.	IGKJ1	22	-1	-1	22
1	0.0020325203252032522	TGCATGCAAGGCATAGACCTCCCGCTCACTTTC	CMQGIDLPLTF	IGKV2D-29	.	IGKJ4	8	-1	-1	22
1	0.0020325203252032522	TGCATGCAAAGTATACAGCTTCCGTACACTTTT	CMQSIQLPYTF	IGKV2D-29	.	IGKJ2	22	-1	-1	23
1	0.0020325203252032522	TGCATGCAAAGTATACAGCTTATGTACACTTTT	CMQSIQLMYTF	IGKV2D-29	.	IGKJ2	20	-1	-1	21
1	0.0020325203252032522	TGCATGCAAAGTATACAACTTCCGCTCACTTTC	CMQSIQLPLTF	IGKV2D-29	.	IGKJ4	22	-1	-1	22
1	0.0020325203252032522	TGCATGCAAAATACACACTGGCCGTACACTTTT	CMQNTHWPYTF	IGKV2-30	.	IGKJ2	22	-1	-1	23
1	0.0020325203252032522	TGTCTACAGTATCATATCTGGTGGGCGTTC	CLQYHIWWAF	IGKV3-15	.	IGKJ1	20	-1	-1	20
1	0.0020325203252032522	TGTCAGCACTATGGTAGCTCAGTCACTTTC	CQHYGSSVTF	IGKV3-20	.	IGKJ4	20	-1	-1	22
1	0.0020325203252032522	TGTCAGCAGTATTATAACTGGCCGGGTTTC	CQQYYNWPGF	IGKV3-15	.	IGKJ3	22	-1	-1	26
1	0.0020325203252032522	TGTCAGCAGTATTACACTGCTCCTTCCTTC	CQQYYTAPSF	IGKV1D-43	.	IGKJ5	13	-1	-1	25
1	0.0020325203252032522	TGTCAGCAGTATGCTACCCCCCTCACTTTC	CQQYATPLTF	IGKV3-20	.	IGKJ4	12	-1	-1	21
1	0.0020325203252032522	TGTCAGCAGTATGGTAGCTCATTTCTTTTT	CQQYGSSFLF	IGKV3-20	.	IGKJ2	20	-1	-1	26
1	0.0020325203252032522	TGTCAGCAGTATGATAACTCACTCACTTTC	CQQYDNSLTF	IGKV3-20	.	IGKJ4	21	-1	-1	21
1	0.0020325203252032522	TGTCAGCAGTATAGCACCTGGCAAACTTTC	CQQYSTWQTF	IGKV3-15	.	IGKJ4	12	-1	-1	24
1	0.0020325203252032522	TGTCAGCAGCGTAGCGTCTCGATCACCTTC	CQQRSVSITF	IGKV3-11	.	IGKJ5	14	-1	-1	18
1	0.0020325203252032522	TGTCAGCAGCGTAGCAGCTGGATCACCTTC	CQQRSSWITF	IGKV3-11	.	IGKJ5	20	-1	-1	20
1	0.0020325203252032522	TGTCAGCAACGTAGCACCTGGGGATCTTTC	CQQRSTWGSF	IGKV3-11	.	IGKJ4	20	-1	-1	25
1	0.0020325203252032522	TGTCAACACTATGGTACCTCACCGACGTTC	CQHYGTSPTF	IGKV3-20	.	IGKJ1	22	-1	-1	23
1	0.0020325203252032522	TGTCAACAGGCTAACAGTTTCCCCGCTTTT	CQQANSFPAF	IGKV1-12	.	IGKJ2	22	-1	-1	25
1	0.0020325203252032522	TGCCAACAGTATGCTAATGGTTGGACGTTC	CQQYANGWTF	IGKV1-5	.	IGKJ1	11	-1	-1	21
1	0.0020325203252032522	TGCCAACAGTATGATGGTTATTCCCCTTTT	CQQYDGYSPF	IGKV1-5	.	IGKJ2	22	-1	-1	25
1	0.0020325203252032522	TGCCAACAGTATGATAGTTATTACACTTTT	CQQYDSYYTF	IGKV1-5	.	IGKJ2	21	-1	-1	21
1	0.0020325203252032522	TGCCAACAGTATAATAGTTTTCGGACGTTC	CQQYNSFRTF	IGKV1-5	.	IGKJ1	18	-1	-1	22
1	0.0020325203252032522	TGCATGCAAGCTCTACAAACTCCGACTTTC	CMQALQTPTF	IGKV2-28	.	IGKJ3	22	-1	-1	24
1	0.0020325203252032522	TGCATGCAAGGTACACATTGGCACACTTTT	CMQGTHWHTF	IGKV2-30	.	IGKJ2	21	-1	-1	22
1	0.0020325203252032522	TGTCAGCAGTATGGTGTCTCACCTTTC	CQQYGVSPF	IGKV3-20	.	IGKJ4	23	-1	-1	22
1	0.0020325203252032522	TGTCAGCAGCGTAGCAACTGGACGTTC	CQQRSNWTF	IGKV3-11	.	IGKJ1	20	-1	-1	18
1	0.0020325203252032522	TGTCAGCAGTCGGGGATCACTTTC	CQQSGITF	IGKV3-20	.	IGKJ3	9	-1	-1	16
1	0.0020325203252032522	TGCCAACAGTATAATGGGACGTTC	CQQYNGTF	IGKV1-5	.	IGKJ1	14	-1	-1	16
1	0.0020325203252032522	TGTCAGCAGCGTAGCCTCTTT	CQQRSLF	IGKV3-11	.	IGKJ2	14	-1	-1	18
1	0.0020325203252032522	TGTCAGGTCAGGATCACCTTC	CQVRITF	IGKV3-20	.	IGKJ5	5	-1	-1	11
1	0.0020325203252032522	TGTCAACAACTTGGGATGTTC	CQQLGMF	IGKV1-33	.	IGKJ1	7	-1	-1	13
