# Supplementary material for: Biomarkers and Immune Repertoire Metrics Identified by Peripheral Blood Transcriptomic Sequencing Reveal the Pathogenesis of COVID-19
Source: Front Immunol. 2021 Aug 24;12:677025. doi: 10.3389/fimmu.2021.677025 (PMC8421539; doi:10.3389/fimmu.2021.677025)
Supplement: Supplementary file 1 [file DataSheet_1.zip › TCR_BCR/IGK/convert.20S039645A.clonotypes.IGK.txt]

count	freq	cdr3nt	cdr3aa	v	d	j	VEnd	DStart	DEnd	JStart
7	0.02147239263803681	TGCCAACAATATACTAGTTATCCGTATTCTTTT	CQQYTSYPYSF	IGKV1-16	.	IGKJ2	19	-1	-1	28
6	0.018404907975460124	TGTCAAAACTATAACAGTGCCCCGTGGACGTTT	CQNYNSAPWTF	IGKV1-27	.	IGKJ1	22	-1	-1	22
6	0.018404907975460124	TGCCTTCTCTATGACACTTATTCGACCTTC	CLLYDTYSTF	IGKV1-5	.	IGKJ1	3	-1	-1	23
5	0.015337423312883436	TGTCAGCAGTGTGATGACTTCCCTGTGTACACCTTT	CQQCDDFPVYTF	IGKV3-20	.	IGKJ2	9	-1	-1	25
5	0.015337423312883436	TGTCAACAGTATGGTAGCTCATTCTGGACGTTC	CQQYGSSFWTF	IGKV3-20	.	IGKJ1	20	-1	-1	24
5	0.015337423312883436	TGTCAAAAGTATAACGGTGCCCCTCTCACTTTC	CQKYNGAPLTF	IGKV1-27	.	IGKJ4	23	-1	-1	24
4	0.012269938650306749	TGTCAGCAGTATAATAACTGGCCTCTCACTTTC	CQQYNNWPLTF	IGKV3-15	.	IGKJ4	23	-1	-1	24
4	0.012269938650306749	TGTCAGCAATATTATAGTACTCCGTACACTTTT	CQQYYSTPYTF	IGKV4-1	.	IGKJ2	22	-1	-1	23
4	0.012269938650306749	TGTCAACAGTATGATAATCTCCCTCTCACTTTC	CQQYDNLPLTF	IGKV1D-33	.	IGKJ4	24	-1	-1	24
4	0.012269938650306749	TGTCAACAGAGTTACAGTACCTCGTACACCTTT	CQQSYSTSYTF	IGKV1-39	.	IGKJ2	20	-1	-1	23
4	0.012269938650306749	TGTCAACAGAGTTACAATCCCCTTATCACCTTC	CQQSYNPLITF	IGKV1-39	.	IGKJ5	15	-1	-1	24
4	0.012269938650306749	TGCCAACACTATGATAGTTTTCCATTCACTTTC	CQHYDSFPFTF	IGKV1-5	.	IGKJ3	18	-1	-1	23
3	0.009202453987730062	TGTCTGCAATATTATAGTGCCCTGTGGACTTTT	CLQYYSALWTF	IGKV4-1	.	IGKJ2	17	-1	-1	27
3	0.009202453987730062	TGTCAGCAGTATGGTAGCTCACCCCGGACGTTC	CQQYGSSPRTF	IGKV3D-20	.	IGKJ1	27	-1	-1	25
3	0.009202453987730062	TGTCAACAGAGTTACAGTACCCCGTACAGTTTT	CQQSYSTPYSF	IGKV1-39	.	IGKJ2	22	-1	-1	23
3	0.009202453987730062	TGCCTACAATATCATACCTACACGTGGACGTTT	CLQYHTYTWTF	IGKV1-16	.	IGKJ1	15	-1	-1	20
3	0.009202453987730062	TGCCAACAATATAATACTCATTCTCGAACTTTC	CQQYNTHSRTF	IGKV1-5	.	IGKJ3	27	-1	-1	27
3	0.009202453987730062	TGCATGCAGGGGAAACAGTGGCCTTGGACGTTC	CMQGKQWPWTF	IGKV2-30	.	IGKJ1	23	-1	-1	24
3	0.009202453987730062	TGCATGCAAGCTCTACAAACTCCGTACACTTTT	CMQALQTPYTF	IGKV2-28	.	IGKJ2	22	-1	-1	23
3	0.009202453987730062	TGCATGCAAGCTGTACAAACCCCGTGGACGTTC	CMQAVQTPWTF	IGKV2-28	.	IGKJ1	19	-1	-1	22
3	0.009202453987730062	TGCATGCAAGGTACACACTGGCCGTACACTTTT	CMQGTHWPYTF	IGKV2-30	.	IGKJ2	22	-1	-1	23
3	0.009202453987730062	TGCATGGAAGCTACATACTGGCCGTGGACGTTC	CMEATYWPWTF	IGKV2-30	.	IGKJ1	22	-1	-1	22
3	0.009202453987730062	TGTATGCACGCTCTACAAGCTCCGGCTTTC	CMHALQAPAF	IGKV2-28	.	IGKJ4	22	-1	-1	25
3	0.009202453987730062	TGCCAACGGCATAATGGTTATTTT	CQRHNGYF	IGKV1-5	.	IGKJ2	21	-1	-1	20
3	0.009202453987730062	TGTCAGCACTTAGGGAGGTTC	CQHLGRF	IGKV3-15	.	IGKJ1	7	-1	-1	13
2	0.006134969325153374	TGTCACCACAATGAAAACTGGCCTCCACTCCCTTTC	CHHNENWPPLPF	IGKV3D-15	.	IGKJ4	25	-1	-1	27
2	0.006134969325153374	TGTCAGCTGTATGGCAGTCCAGTGAAGTACACTTTT	CQLYGSPVKYTF	IGKV3-20	.	IGKJ2	13	-1	-1	26
2	0.006134969325153374	TGTCAGCAGTATAATAACTGGCCTCTGTACACTTTT	CQQYNNWPLYTF	IGKV3-15	.	IGKJ2	23	-1	-1	25
2	0.006134969325153374	TGTCAGCAGTATAATAACTGGCCTATGTACACTTTT	CQQYNNWPMYTF	IGKV3-15	.	IGKJ2	24	-1	-1	24
2	0.006134969325153374	TGTCAGGAGTATAGTAACTGGCCTTCGCTCACTTTC	CQEYSNWPSLTF	IGKV3-15	.	IGKJ4	23	-1	-1	25
2	0.006134969325153374	TGCATGCAAGGTACACACTGGCCTCTGCTCTCTTTC	CMQGTHWPLLSF	IGKV2D-30	.	IGKJ4	24	-1	-1	26
2	0.006134969325153374	TGCATGCAAGGTACACACTGGCCCATGTACACTTTT	CMQGTHWPMYTF	IGKV2-30	.	IGKJ2	22	-1	-1	23
2	0.006134969325153374	TGTCTACAACATAAAACTTATCCGCGGACGTTC	CLQHKTYPRTF	IGKV1-17	.	IGKJ1	13	-1	-1	25
2	0.006134969325153374	TGTCATCAGAGTAGTAGTTTACCGATCACCTTC	CHQSSSLPITF	IGKV6-21	.	IGKJ5	22	-1	-1	22
2	0.006134969325153374	TGTCAGCAGTATGGTAGCTCACCTCGGACGTTC	CQQYGSSPRTF	IGKV3D-20	.	IGKJ1	24	-1	-1	25
2	0.006134969325153374	TGTCAGCAGTATGGTAGCTCACCGCTCACTTTC	CQQYGSSPLTF	IGKV3-20	.	IGKJ4	22	-1	-1	22
2	0.006134969325153374	TGTCAGCAGTATGATATCTGGCCGGGGACTTTT	CQQYDIWPGTF	IGKV3-15	.	IGKJ2	22	-1	-1	27
2	0.006134969325153374	TGTCAGCAGTATAATAACTGGCCGTACACTTTT	CQQYNNWPYTF	IGKV3-15	.	IGKJ2	22	-1	-1	23
2	0.006134969325153374	TGTCAGCAGCGTAGTAACTGGCCTCGGACGTTC	CQQRSNWPRTF	IGKV3-11	.	IGKJ1	23	-1	-1	25
2	0.006134969325153374	TGTCAGCAGCGTAGCAGCTGGCCTAGGACGTTC	CQQRSSWPRTF	IGKV3-11	.	IGKJ1	26	-1	-1	25
2	0.006134969325153374	TGTCAGCAGACTGACAACACCCCTTTCACTTTC	CQQTDNTPFTF	IGKV1-39	.	IGKJ3	23	-1	-1	24
2	0.006134969325153374	TGTCAGCAATTTTATACTGCTCCTGTCACTTTC	CQQFYTAPVTF	IGKV4-1	.	IGKJ4	23	-1	-1	25
2	0.006134969325153374	TGTCAGCAATATTATGCTACTCCTCGGACGTTC	CQQYYATPRTF	IGKV4-1	.	IGKJ1	27	-1	-1	25
2	0.006134969325153374	TGTCAACACAGTTACAGTACCCCGTACACTTTT	CQHSYSTPYTF	IGKV1-39	.	IGKJ2	22	-1	-1	23
2	0.006134969325153374	TGTCAACAGTATTATAGTCCTCCTCGGACGTTC	CQQYYSPPRTF	IGKV1D-43	.	IGKJ1	24	-1	-1	25
2	0.006134969325153374	TGTCAACAGGTTGGTTATTATCCGATCACCTTC	CQQVGYYPITF	IGKV1-13	.	IGKJ5	8	-1	-1	22
2	0.006134969325153374	TGTCAACAGAGTTGGTCTACCCCTCGGACGTTC	CQQSWSTPRTF	IGKV1-39	.	IGKJ1	12	-1	-1	25
2	0.006134969325153374	TGTCAACAGAGTTACGGTATTCCGTACACTTTT	CQQSYGIPYTF	IGKV1-39	.	IGKJ2	18	-1	-1	23
2	0.006134969325153374	TGTCAACAGAGTTACACTAACCCTCTCGCTTTC	CQQSYTNPLAF	IGKV1D-39	.	IGKJ3	24	-1	-1	28
2	0.006134969325153374	TGTCAACAGAGTTACAGTACCCCTTGGACGTTC	CQQSYSTPWTF	IGKV1-39	.	IGKJ1	23	-1	-1	24
2	0.006134969325153374	TGTCAACAGAGTTACAGTACCCCGTGGACGTTC	CQQSYSTPWTF	IGKV1-39	.	IGKJ1	22	-1	-1	22
2	0.006134969325153374	TGTCAACAGAGTTACAGTACCCCGTACACTTTT	CQQSYSTPYTF	IGKV1-39	.	IGKJ2	22	-1	-1	23
2	0.006134969325153374	TGTCAACAGAGTTACAGCACCCCTCGGACCTTT	CQQSYSTPRTF	IGKV1D-39	.	IGKJ2	24	-1	-1	30
2	0.006134969325153374	TGTCAACAATATTCTACTTTTCCTCGAACGTTC	CQQYSTFPRTF	IGKV4-1	.	IGKJ1	12	-1	-1	27
2	0.006134969325153374	TGTATGCAAGGTGTACACTGGCCCGGGACGTTC	CMQGVHWPGTF	IGKV2-30	.	IGKJ1	22	-1	-1	25
2	0.006134969325153374	TGCCTGCAAGGAACACACTGGCCGTACACTTTT	CLQGTHWPYTF	IGKV2-30	.	IGKJ2	22	-1	-1	23
2	0.006134969325153374	TGCCAACACTATAGTGAATATCCGTGGACGTTC	CQHYSEYPWTF	IGKV1-5	.	IGKJ1	12	-1	-1	22
2	0.006134969325153374	TGCCAACAATATAATAGTCACCCGCGGACGTTC	CQQYNSHPRTF	IGKV1-5	.	IGKJ1	17	-1	-1	25
2	0.006134969325153374	TGCATCCAAGGTTTACACCTTCCTCTCACTTTC	CIQGLHLPLTF	IGKV2-29	.	IGKJ4	23	-1	-1	24
2	0.006134969325153374	TGCATGCAAGCTCTACAAACTCTGTACACTTTT	CMQALQTLYTF	IGKV2-28	.	IGKJ2	21	-1	-1	22
2	0.006134969325153374	TGCATGCAAGCTCTACAAACTCCGCTCACTTTC	CMQALQTPLTF	IGKV2-28	.	IGKJ4	22	-1	-1	22
2	0.006134969325153374	TGCATGCAAGCTACACAATCTCCTCAGACGTTC	CMQATQSPQTF	IGKV2-24	.	IGKJ1	23	-1	-1	26
2	0.006134969325153374	TGCATGCAAGGTACACACTGGCCTCGGACGTTC	CMQGTHWPRTF	IGKV2D-30	.	IGKJ1	24	-1	-1	25
2	0.006134969325153374	TGCATGCAAGGTACACACTGGCCTCGAACGTTC	CMQGTHWPRTF	IGKV2D-30	.	IGKJ1	24	-1	-1	27
2	0.006134969325153374	TGCATGCAAACTCTACAAATCCCGTGGACGTTC	CMQTLQIPWTF	IGKV2-28	.	IGKJ1	18	-1	-1	22
2	0.006134969325153374	TGCATGGAAGGCACACACTGGCCGAACACTTTT	CMEGTHWPNTF	IGKV2-30	.	IGKJ2	22	-1	-1	25
2	0.006134969325153374	TGTCATCAGTATGATGACTGGCGGACGTTC	CHQYDDWRTF	IGKV3-15	.	IGKJ1	21	-1	-1	22
2	0.006134969325153374	TGTCAGCAGTATGGTAACTCACAAACTTTT	CQQYGNSQTF	IGKV3-20	.	IGKJ2	21	-1	-1	24
2	0.006134969325153374	TGTCAGCAGCGTGTCAACATGTACACTTTT	CQQRVNMYTF	IGKV3-11	.	IGKJ2	11	-1	-1	16
2	0.006134969325153374	TGTCAACTTTATGGTGGCTCACGTACTTTC	CQLYGGSRTF	IGKV3-20	.	IGKJ4	21	-1	-1	24
2	0.006134969325153374	TGTCAACACCATGATGATTTCACTTTC	CQHHDDFTF	IGKV1-33	.	IGKJ3	14	-1	-1	18
1	0.003067484662576687	TGTCAGTGCTATGATAGGTCACCTCCCACGTTCACTTTT	CQCYDRSPPTFTF	IGKV3D-20	.	IGKJ2	25	-1	-1	32
1	0.003067484662576687	TGTCAGCTGCGTATCAACTGGCCTCCCATATTCACTTTC	CQLRINWPPIFTF	IGKV3-11	.	IGKJ3	23	-1	-1	27
1	0.003067484662576687	TGTCAGCACTTTGATAACTCACTTTCGATGTTCACTTTC	CQHFDNSLSMFTF	IGKV3-20	.	IGKJ3	21	-1	-1	30
1	0.003067484662576687	TGTCAGCAGTATGGTAGCTCACCTCCGAAGTACACTTTT	CQQYGSSPPKYTF	IGKV3D-20	.	IGKJ2	26	-1	-1	29
1	0.003067484662576687	TGTCACCACAATAATAACTTGCCTCCGGTCCCTTTC	CHHNNNLPPVPF	IGKV3D-15	.	IGKJ4	27	-1	-1	31
1	0.003067484662576687	TGTCAGCTGTATGGTAGCTCACCGCCGTATATTTTT	CQLYGSSPPYIF	IGKV3D-20	.	IGKJ2	26	-1	-1	32
1	0.003067484662576687	TGTCAGCACTATGGCAGCTCACCTCCGTACACTTTT	CQHYGSSPPYTF	IGKV3D-20	.	IGKJ2	26	-1	-1	26
1	0.003067484662576687	TGTCAGCACTATGGGAGGTCACCTCCGGACACTTTC	CQHYGRSPPDTF	IGKV3D-20	.	IGKJ2	28	-1	-1	28
1	0.003067484662576687	TGTCAGCACTATAATAGCTGGCCTGCGTACACCTTT	CQHYNSWPAYTF	IGKV3-15	.	IGKJ2	23	-1	-1	26
1	0.003067484662576687	TGTCAGCAGTATGGTGGCTCAGGTCCGATGACGTTC	CQQYGGSGPMTF	IGKV3-20	.	IGKJ1	20	-1	-1	29
1	0.003067484662576687	TGTCAGCAGTATGGTAGCTCACCTCCGATCACCTTC	CQQYGSSPPITF	IGKV3D-20	.	IGKJ5	26	-1	-1	25
1	0.003067484662576687	TGTCAGCAGTATAATAACTGGCTTCCTCTCACTTTC	CQQYNNWLPLTF	IGKV3-15	.	IGKJ4	21	-1	-1	27
1	0.003067484662576687	TGTCAGCAGCGTAGCAACTGGCCTCCGATCACCTTC	CQQRSNWPPITF	IGKV3-11	.	IGKJ5	23	-1	-1	25
1	0.003067484662576687	TGTCAGCAGCGTAGCAACTGGCCTGGGTACACTTTT	CQQRSNWPGYTF	IGKV3-11	.	IGKJ2	23	-1	-1	26
1	0.003067484662576687	TGTCAGCAATATTATAGTACTCCTCGGGTCACTTTC	CQQYYSTPRVTF	IGKV4-1	.	IGKJ3	23	-1	-1	28
1	0.003067484662576687	TGTCAACAGTGTGATGGTTTTCCTCCGTACAGTTTT	CQQCDGFPPYSF	IGKV1-13	.	IGKJ2	9	-1	-1	26
1	0.003067484662576687	TGTCAACAGTATTATAGTTACCCTCCGTGGACGTTC	CQQYYSYPPWTF	IGKV1-8	.	IGKJ1	23	-1	-1	25
1	0.003067484662576687	TGTCAACAGCTTAATAGTTACCTTGCGCTCACTTTC	CQQLNSYLALTF	IGKV1-9	.	IGKJ4	21	-1	-1	24
1	0.003067484662576687	TGTCAACAGGCTAACAGTTTCCCTCCGCTCACTTTC	CQQANSFPPLTF	IGKV1-12	.	IGKJ4	23	-1	-1	25
1	0.003067484662576687	TGTCAACAGAGTTACAGTACCCCTCCGTGGACGTTC	CQQSYSTPPWTF	IGKV1D-39	.	IGKJ1	26	-1	-1	25
1	0.003067484662576687	TGTCAACAGAGTTACAGTACCCCTCCGTACACTTTT	CQQSYSTPPYTF	IGKV1D-39	.	IGKJ2	26	-1	-1	26
1	0.003067484662576687	TGTCAACAGAGTTACAAATCTCCTCCGATCACTTTC	CQQSYKSPPITF	IGKV1-39	.	IGKJ5	15	-1	-1	25
1	0.003067484662576687	TGCCTACAGTATAATGGTAATTTTCTGTACACTTTT	CLQYNGNFLYTF	IGKV1-5	.	IGKJ2	21	-1	-1	25
1	0.003067484662576687	TGCCAACAGTACCTTAGTTCCTCTCCACTCACCTTC	CQQYLSSSPLTF	IGKV1-5	.	IGKJ4	10	-1	-1	27
1	0.003067484662576687	TGCATGCAAGCTCTACAAACTCCTCCGTGGACGTTC	CMQALQTPPWTF	IGKV2D-28	.	IGKJ1	26	-1	-1	25
1	0.003067484662576687	TGCATGCAAGCTCTACAAACCCGCATGTACACTTTT	CMQALQTRMYTF	IGKV2-28	.	IGKJ2	19	-1	-1	23
1	0.003067484662576687	TGTCTCCAATATTATAGTACTCCGTGGACCTTC	CLQYYSTPWTF	IGKV4-1	.	IGKJ1	22	-1	-1	22
1	0.003067484662576687	TGTCTACATTATAATAGTTATCCGTACACTTTT	CLHYNSYPYTF	IGKV1-17	.	IGKJ2	19	-1	-1	23
1	0.003067484662576687	TGTCTACAGTATAATAGTTACCCTCTCACTTTC	CLQYNSYPLTF	IGKV1D-17	.	IGKJ4	24	-1	-1	24
1	0.003067484662576687	TGTCTACAGCATAATAGTTACCCTCACACTTTT	CLQHNSYPHTF	IGKV1D-17	.	IGKJ2	24	-1	-1	25
1	0.003067484662576687	TGTCTACAGCATAAGTATTACCCGTACGCTTTT	CLQHKYYPYAF	IGKV1-17	.	IGKJ2	13	-1	-1	23
1	0.003067484662576687	TGTCTACAACATTATCGTCCCCCGTGGACGCTC	CLQHYRPPWTL	IGKV1-6	.	IGKJ1	13	-1	-1	22
1	0.003067484662576687	TGTCTACAAGATTACAATTACCCCTGGACGTTC	CLQDYNYPWTF	IGKV1-6	.	IGKJ1	22	-1	-1	24
1	0.003067484662576687	TGTCTACAAGACCACATTTACCCCTGGACGTTC	CLQDHIYPWTF	IGKV1-6	.	IGKJ1	22	-1	-1	24
1	0.003067484662576687	TGTCATCAGAGTTACAGACTCACCTACTCTTTT	CHQSYRLTYSF	IGKV1-39	.	IGKJ2	16	-1	-1	24
1	0.003067484662576687	TGTCACCAGTATGGTAGTTCACCTCGCACGTTC	CHQYGSSPRTF	IGKV3D-20	.	IGKJ1	24	-1	-1	27
1	0.003067484662576687	TGTCACCAATATTATAGAACTCCTCTCACTTTC	CHQYYRTPLTF	IGKV4-1	.	IGKJ4	23	-1	-1	24
1	0.003067484662576687	TGTCACCAATATTATAATAATCCTCCGACGTTC	CHQYYNNPPTF	IGKV4-1	.	IGKJ1	23	-1	-1	26
1	0.003067484662576687	TGTCACCAATATAATATCTGGCCGCTCACCTTC	CHQYNIWPLTF	IGKV3-15	.	IGKJ4	22	-1	-1	22
1	0.003067484662576687	TGTCACCAACATTATAGTGCTCCCCTCACTTTC	CHQHYSAPLTF	IGKV4-1	.	IGKJ4	22	-1	-1	24
1	0.003067484662576687	TGTCAGCACCGTAACAACTGGCCACTCACTTTC	CQHRNNWPLTF	IGKV3-11	.	IGKJ4	22	-1	-1	24
1	0.003067484662576687	TGTCAGCAGTTTTCTAGTGTTCCGTACGCTTTT	CQQFSSVPYAF	IGKV3-15	.	IGKJ2	9	-1	-1	23
1	0.003067484662576687	TGTCAGCAGTTTGGTAGCTCACCCCCGACGTTC	CQQFGSSPPTF	IGKV3D-20	.	IGKJ1	26	-1	-1	26
1	0.003067484662576687	TGTCAGCAGTATTATAACTGGCCCTGGACGTTC	CQQYYNWPWTF	IGKV3-15	.	IGKJ1	22	-1	-1	24
1	0.003067484662576687	TGTCAGCAGTATGGTAGCTTACCTAGAACGTTC	CQQYGSLPRTF	IGKV3-20	.	IGKJ1	25	-1	-1	27
1	0.003067484662576687	TGTCAGCAGTATGGTAGCTCACCTCGGACTTTT	CQQYGSSPRTF	IGKV3D-20	.	IGKJ2	24	-1	-1	27
1	0.003067484662576687	TGTCAGCAGTATGGTAGCTCACCTCAGACTTTC	CQQYGSSPQTF	IGKV3D-20	.	IGKJ3	24	-1	-1	27
1	0.003067484662576687	TGTCAGCAGTATGGTAGCTCACCGATCACCTTC	CQQYGSSPITF	IGKV3-20	.	IGKJ5	22	-1	-1	22
1	0.003067484662576687	TGTCAGCAGTATGGTAGCTCACGGAACACTTTT	CQQYGSSRNTF	IGKV3-20	.	IGKJ2	21	-1	-1	25
1	0.003067484662576687	TGTCAGCAGTATGGAAGCTGGCCGCTCACTTTC	CQQYGSWPLTF	IGKV3-15	.	IGKJ4	11	-1	-1	22
1	0.003067484662576687	TGTCAGCAGTATAATAACTGGCCTCGGACGTTC	CQQYNNWPRTF	IGKV3D-15	.	IGKJ1	24	-1	-1	25
1	0.003067484662576687	TGTCAGCAGTATAATAACTGGCCCCTTACGTTC	CQQYNNWPLTF	IGKV3-15	.	IGKJ1	22	-1	-1	27
1	0.003067484662576687	TGTCAGCAGTATAATAACTGGCCCCGGACGTTC	CQQYNNWPRTF	IGKV3-15	.	IGKJ1	22	-1	-1	25
1	0.003067484662576687	TGTCAGCAGTATAATAACTGGCCCGGGACGTTC	CQQYNNWPGTF	IGKV3-15	.	IGKJ1	22	-1	-1	25
1	0.003067484662576687	TGTCAGCAGCGTAGCAACTGGCCTCTCACTTTC	CQQRSNWPLTF	IGKV3-11	.	IGKJ4	23	-1	-1	24
1	0.003067484662576687	TGTCAGCAGCGTAGCAACTGGCCTGGGACGTTC	CQQRSNWPGTF	IGKV3-11	.	IGKJ1	23	-1	-1	25
1	0.003067484662576687	TGTCAGCAGCGTAGCAACGGGCGGTACACTTTT	CQQRSNGRYTF	IGKV3-11	.	IGKJ2	21	-1	-1	23
1	0.003067484662576687	TGTCAGCAGGCTTACAGTTTCCCGATCACTCTC	CQQAYSFPITL	IGKV1-12	.	IGKJ4	22	-1	-1	25
1	0.003067484662576687	TGTCAGCAGACTGACAACACCCCTTTCACTTTC	CQQTDNTPFTF	IGKV1-8	.	IGKJ3	8	-1	-1	24
1	0.003067484662576687	TGTCAGCAATATTATAGTCGTCCTCAAACTTTC	CQQYYSRPQTF	IGKV4-1	.	IGKJ4	17	-1	-1	27
1	0.003067484662576687	TGTCAGCAATATTATAGTGTTCCTCTCACTTTC	CQQYYSVPLTF	IGKV4-1	.	IGKJ4	17	-1	-1	24
1	0.003067484662576687	TGTCAGCAATATTATAGTATTCCTCCTTTTTTC	CQQYYSIPPFF	IGKV4-1	.	IGKJ3	23	-1	-1	29
1	0.003067484662576687	TGTCAGCAATATTATAGTACTCCGCTCACTTTC	CQQYYSTPLTF	IGKV4-1	.	IGKJ4	22	-1	-1	22
1	0.003067484662576687	TGTCAGCAATATTACAGTGTTCCGTACACTTTT	CQQYYSVPYTF	IGKV4-1	.	IGKJ2	17	-1	-1	23
1	0.003067484662576687	TGTCAGCAACGTAGCAACTGGCCGCTCACTTTC	CQQRSNWPLTF	IGKV3-11	.	IGKJ4	22	-1	-1	22
1	0.003067484662576687	TGTCAACAGTATTATAGTTTCCCGTGGACGTTC	CQQYYSFPWTF	IGKV1D-8	.	IGKJ1	22	-1	-1	22
1	0.003067484662576687	TGTCAACAGTATTATAGTTACCCTCAAACGTTC	CQQYYSYPQTF	IGKV1-8	.	IGKJ1	23	-1	-1	27
1	0.003067484662576687	TGTCAACAGTATGCTGATCTCCCGATCACCTTC	CQQYADLPITF	IGKV1-33	.	IGKJ5	22	-1	-1	22
1	0.003067484662576687	TGTCAACAGTATGATAATCTCCTCCTCACTTTC	CQQYDNLLLTF	IGKV1-33	.	IGKJ4	21	-1	-1	24
1	0.003067484662576687	TGTCAACAGTATGATAATCTCCCGTACACTTTT	CQQYDNLPYTF	IGKV1-33	.	IGKJ2	22	-1	-1	23
1	0.003067484662576687	TGTCAACAGTATGATAATCTCCCATTCACTTTC	CQQYDNLPFTF	IGKV1-33	.	IGKJ3	22	-1	-1	23
1	0.003067484662576687	TGTCAACAGCTTAGTACTTACCCTCGGACGTTC	CQQLSTYPRTF	IGKV1D-13	.	IGKJ1	24	-1	-1	25
1	0.003067484662576687	TGTCAACAGCTTAATAGTTACCCCATCACCTTC	CQQLNSYPITF	IGKV1D-13	.	IGKJ5	22	-1	-1	24
1	0.003067484662576687	TGTCAACAGCTTAATAGTTACCCGCTCACTTTC	CQQLNSYPLTF	IGKV1-9	.	IGKJ4	22	-1	-1	22
1	0.003067484662576687	TGTCAACAGGCTTGGAGTTTCCCCCTCACCCTC	CQQAWSFPLTL	IGKV1-12	.	IGKJ5	22	-1	-1	25
1	0.003067484662576687	TGTCAACAGGCTAACAGTTTCCTATTCACTTTC	CQQANSFLFTF	IGKV1-12	.	IGKJ3	21	-1	-1	22
1	0.003067484662576687	TGTCAACAGACTTACATGACCCCTCGAACGTTC	CQQTYMTPRTF	IGKV1D-39	.	IGKJ1	24	-1	-1	27
1	0.003067484662576687	TGTCAACAGAGTTTCAGTCTTCCGGGGACTTTC	CQQSFSLPGTF	IGKV1-39	.	IGKJ3	17	-1	-1	27
1	0.003067484662576687	TGTCAACAGAGTTACAGTGCCTTATTCACTTTC	CQQSYSALFTF	IGKV1-39	.	IGKJ3	17	-1	-1	22
1	0.003067484662576687	TGTCAACAGAGTTACAGTACCCTCGGAACTTTT	CQQSYSTLGTF	IGKV1-39	.	IGKJ2	21	-1	-1	27
1	0.003067484662576687	TGTCAACAGAGTTACAGTACCCTGTGGACGTTC	CQQSYSTLWTF	IGKV1-39	.	IGKJ1	21	-1	-1	23
1	0.003067484662576687	TGTCAACAGAGTTACAGTACCCCTCTCACTTTC	CQQSYSTPLTF	IGKV1D-39	.	IGKJ4	24	-1	-1	24
1	0.003067484662576687	TGTCAACAGAGTTACAGTACCCCTCCCACTTTT	CQQSYSTPPTF	IGKV1D-39	.	IGKJ2	25	-1	-1	26
1	0.003067484662576687	TGTCAACAGAGTTACAGTACCCCTCCCACCTTC	CQQSYSTPPTF	IGKV1D-39	.	IGKJ5	25	-1	-1	26
1	0.003067484662576687	TGTCAACAGAGTCACAATGTCCCGGTCACTTTC	CQQSHNVPVTF	IGKV1-39	.	IGKJ4	15	-1	-1	25
1	0.003067484662576687	TGTCAACAGAGCTACAGTACCCCGTACACTTTT	CQQSYSTPYTF	IGKV1-39	.	IGKJ2	22	-1	-1	23
1	0.003067484662576687	TGTCAACAATATTATAGTACCCCGTGGACTTTT	CQQYYSTPWTF	IGKV4-1	.	IGKJ2	19	-1	-1	27
1	0.003067484662576687	TGTCAACAACATGCTACGTCACCGCTCAATTTC	CQQHATSPLNF	IGKV3-11	.	IGKJ4	4	-1	-1	22
1	0.003067484662576687	TGTCAAAAGTATGCCAGTGTCCCGCTCACTTTC	CQKYASVPLTF	IGKV1-27	.	IGKJ3	22	-1	-1	25
1	0.003067484662576687	TGTCAAAAGTATGCCAATGTCCCGCTCACTTTC	CQKYANVPLTF	IGKV1-27	.	IGKJ4	11	-1	-1	22
1	0.003067484662576687	TGTCAAAAGTATAACAGTGCCCCTCGGACGTTC	CQKYNSAPRTF	IGKV1-27	.	IGKJ1	23	-1	-1	25
1	0.003067484662576687	TGTCAAAAGTATAACAGTGCCCCGTACACTTTT	CQKYNSAPYTF	IGKV1-27	.	IGKJ2	22	-1	-1	23
1	0.003067484662576687	TGTCAAAAGGCTAATCACTTCCCTTTCACCTTC	CQKANHFPFTF	IGKV1-12	.	IGKJ4	13	-1	-1	25
1	0.003067484662576687	TGCTTGCAAGCTACACACTGGCCGTGGACGTTC	CLQATHWPWTF	IGKV2-30	.	IGKJ1	22	-1	-1	22
1	0.003067484662576687	TGCTACCAGTTTGTTAACTCACCATTCACTTTT	CYQFVNSPFTF	IGKV3-20	.	IGKJ2	22	-1	-1	26
1	0.003067484662576687	TGCCTGCAAGGAACACACTGGCCGTACACCTTT	CLQGTHWPYTF	IGKV2-30	.	IGKJ2	22	-1	-1	23
1	0.003067484662576687	TGCCTACAGTATCACACTTACCCTCACACTTTC	CLQYHTYPHTF	IGKV1D-16	.	IGKJ4	24	-1	-1	26
1	0.003067484662576687	TGCCTACAGTATCAGACTTACCCTCATACTTTC	CLQYQTYPHTF	IGKV1D-16	.	IGKJ4	24	-1	-1	27
1	0.003067484662576687	TGCCAGCAGTATCTTCGTTATCCCCTCACTTTC	CQQYLRYPLTF	IGKV1-16	.	IGKJ4	11	-1	-1	24
1	0.003067484662576687	TGCCAACATTATGAGATTTACCCGGTCACCTTC	CQHYEIYPVTF	IGKV1-16	.	IGKJ5	22	-1	-1	25
1	0.003067484662576687	TGCCAACAGTATGGTAGTTACCCATTCACTTTC	CQQYGSYPFTF	IGKV1-16	.	IGKJ3	22	-1	-1	23
1	0.003067484662576687	TGCCAACAGTATAATGAGTACCCTTGGACGTTC	CQQYNEYPWTF	IGKV1-5	.	IGKJ1	14	-1	-1	24
1	0.003067484662576687	TGCCAACAGTATAATAGTTTCTTGTACACTTTT	CQQYNSFLYTF	IGKV1-5	.	IGKJ2	18	-1	-1	22
1	0.003067484662576687	TGCCAACAGTATAATAGTTATTCGTGGACGTTC	CQQYNSYSWTF	IGKV1-5	.	IGKJ1	22	-1	-1	22
1	0.003067484662576687	TGCCAACAGTATAATAGTTATCCGTACACTTTT	CQQYNSYPYTF	IGKV1-5	.	IGKJ2	20	-1	-1	23
1	0.003067484662576687	TGCCAACAGTATAATAGTTACCCGCTCACTTTC	CQQYNSYPLTF	IGKV1-5	.	IGKJ4	19	-1	-1	22
1	0.003067484662576687	TGCCAACAGTATAATAATTACCCTCCCACTTTC	CQQYNNYPPTF	IGKV1D-16	.	IGKJ3	25	-1	-1	26
1	0.003067484662576687	TGCCAACAACTTAAGACTGACCCGATCACTGCC	CQQLKTDPITA	IGKV3-7	.	IGKJ4	1	-1	-1	25
1	0.003067484662576687	TGCATGCACGGTACACACTGGCCGTGGACGTTC	CMHGTHWPWTF	IGKV2-30	.	IGKJ1	22	-1	-1	22
1	0.003067484662576687	TGCATGCAGGCTCTAGAAGCTCCTTTCACTTTC	CMQALEAPFTF	IGKV2-28	.	IGKJ3	23	-1	-1	24
1	0.003067484662576687	TGCATGCAGACTCTACAAACCCCGTACACTTTT	CMQTLQTPYTF	IGKV2-28	.	IGKJ2	19	-1	-1	23
1	0.003067484662576687	TGCATGCAACGTATAGAGTTTTCGTACACTTTT	CMQRIEFSYTF	IGKV2-40	.	IGKJ2	20	-1	-1	23
1	0.003067484662576687	TGCATGCAAGCTCTACAAACTCCTCAGACGTTC	CMQALQTPQTF	IGKV2D-28	.	IGKJ1	24	-1	-1	26
1	0.003067484662576687	TGCATGCAAGCTCTACAAACTCCATACACTTTT	CMQALQTPYTF	IGKV2-28	.	IGKJ2	22	-1	-1	24
1	0.003067484662576687	TGCATGCAAGCTACACAATTTCCGTGGACGTTC	CMQATQFPWTF	IGKV2-24	.	IGKJ1	22	-1	-1	22
1	0.003067484662576687	TGCATGCAAGGTACACACTGGCCGTGGACGTTC	CMQGTHWPWTF	IGKV2-30	.	IGKJ1	22	-1	-1	22
1	0.003067484662576687	TGCATGCAAGATACACACTGGCGCCTCACTTTC	CMQDTHWRLTF	IGKV2-30	.	IGKJ4	21	-1	-1	24
1	0.003067484662576687	TGCATGCAAACTACACAATTTCCGCTCACTTTC	CMQTTQFPLTF	IGKV2-24	.	IGKJ4	22	-1	-1	22
1	0.003067484662576687	TGCATGGAAGCTCTGCGAACTACGTGGGCGTTC	CMEALRTTWAF	IGKV2-28	.	IGKJ1	20	-1	-1	21
1	0.003067484662576687	TGTCAGCATCATAATAAGTGGCCTACTTTC	CQHHNKWPTF	IGKV3-15	.	IGKJ3	24	-1	-1	24
1	0.003067484662576687	TGTCAGCAGTATGGTAGCTCATTCACTTTC	CQQYGSSFTF	IGKV3-20	.	IGKJ3	20	-1	-1	20
1	0.003067484662576687	TGTCAGCAGTATGGTAGCTCACTCACTTTC	CQQYGSSLTF	IGKV3-20	.	IGKJ4	21	-1	-1	21
1	0.003067484662576687	TGTCAGCAGTATGGTAGCTCACCGACGTTC	CQQYGSSPTF	IGKV3-20	.	IGKJ1	22	-1	-1	23
1	0.003067484662576687	TGTCAGCAGTATAATGACTGGCCGTCGTTC	CQQYNDWPSF	IGKV3-15	.	IGKJ1	22	-1	-1	25
1	0.003067484662576687	TGTCAGCAGACTTACACTATTCCGACGTTC	CQQTYTIPTF	IGKV1-39	.	IGKJ1	15	-1	-1	23
1	0.003067484662576687	TGTCAACAGTATTATACTCACCCCACTTTT	CQQYYTHPTF	IGKV1D-43	.	IGKJ2	15	-1	-1	23
1	0.003067484662576687	TGTCAACAGAGTTACAGTACCTGGACGTTC	CQQSYSTWTF	IGKV1-39	.	IGKJ1	20	-1	-1	21
1	0.003067484662576687	TGCCAACACTATAATAGTTATTCTTCGTTC	CQHYNSYSSF	IGKV1-5	.	IGKJ1	23	-1	-1	25
1	0.003067484662576687	TGCCAACAGTATCAAAGTTTTTGGACGTTC	CQQYQSFWTF	IGKV1-5	.	IGKJ1	18	-1	-1	21
1	0.003067484662576687	TGCCAACAGTATAGTAACATGGGGTCGTTC	CQQYSNMGSF	IGKV1-16	.	IGKJ1	12	-1	-1	25
1	0.003067484662576687	TGCATGCAATCTCTACAAATTTTCACTTTC	CMQSLQIFTF	IGKV2-28	.	IGKJ3	18	-1	-1	17
1	0.003067484662576687	TGCATGCAAGCTACACAATTGCTCACTTTC	CMQATQLLTF	IGKV2-24	.	IGKJ4	19	-1	-1	20
1	0.003067484662576687	TGCATGCAAGGTATAACCTTAGGGTTTTTC	CMQGITLGFF	IGKV2-29	.	IGKJ3	19	-1	-1	26
1	0.003067484662576687	TGCATGCAAGGTACACACTGGCGGACGTTC	CMQGTHWRTF	IGKV2-30	.	IGKJ1	21	-1	-1	22
1	0.003067484662576687	TGTCAACACCATGATGATTTTACTTTC	CQHHDDFTF	IGKV1-33	.	IGKJ4	14	-1	-1	21
1	0.003067484662576687	TGCCAACAGTATAATAGTTATTCTTTC	CQQYNSYSF	IGKV1-5	.	IGKJ4	23	-1	-1	22
1	0.003067484662576687	TGTCAGCAGTATGCGGCTTTT	CQQYAAF	IGKV3-20	.	IGKJ2	12	-1	-1	16
