# Supplementary material for: Biomarkers and Immune Repertoire Metrics Identified by Peripheral Blood Transcriptomic Sequencing Reveal the Pathogenesis of COVID-19
Source: Front Immunol. 2021 Aug 24;12:677025. doi: 10.3389/fimmu.2021.677025 (PMC8421539; doi:10.3389/fimmu.2021.677025)
Supplement: Supplementary file 1 [file DataSheet_1.zip › TCR_BCR/IGK/convert.20S039646A.clonotypes.IGK.txt]

count	freq	cdr3nt	cdr3aa	v	d	j	VEnd	DStart	DEnd	JStart
14	0.021439509954058193	TGTATGCAAGCTTCACACTGGCCGTACACTTTT	CMQASHWPYTF	IGKV2-30	.	IGKJ2	22	-1	-1	23
8	0.01225114854517611	TGTCAGCAACATTATATTAGTCCCATCACCTTC	CQQHYISPITF	IGKV4-1	.	IGKJ5	22	-1	-1	24
6	0.009188361408882083	TGTCAGCAATATTATAGTATTCCTCTCACTTTC	CQQYYSIPLTF	IGKV4-1	.	IGKJ4	23	-1	-1	24
6	0.009188361408882083	TGTCAGCAATATTATAGTACTCCGTACACTTTT	CQQYYSTPYTF	IGKV4-1	.	IGKJ2	22	-1	-1	23
6	0.009188361408882083	TGTCAACTATATGGTAGCTCACCTAGAGCGTTC	CQLYGSSPRAF	IGKV3-20	.	IGKJ1	25	-1	-1	28
5	0.007656967840735069	TGTCAGCAGCGGAGCAACTGGCCCCTCACTTTC	CQQRSNWPLTF	IGKV3-11	.	IGKJ4	22	-1	-1	24
5	0.007656967840735069	TGTCAACAGAGTTACAGGACTCCTCTCACTTTC	CQQSYRTPLTF	IGKV1D-39	.	IGKJ4	24	-1	-1	24
5	0.007656967840735069	TGCCAACAGTATACTAGTTACCCTCTCACTTTC	CQQYTSYPLTF	IGKV1D-16	.	IGKJ4	24	-1	-1	24
5	0.007656967840735069	TGCATGCAAGGTACACACTGGCCGTGGACGTTC	CMQGTHWPWTF	IGKV2-30	.	IGKJ1	22	-1	-1	22
5	0.007656967840735069	TGCACGCAAGCTACACAATTTCCGTACACTTTT	CTQATQFPYTF	IGKV2D-24	.	IGKJ2	22	-1	-1	23
5	0.007656967840735069	TGTCAGCAGTTTAGTGATTCGATCACCTTC	CQQFSDSITF	IGKV1-39	.	IGKJ5	8	-1	-1	18
5	0.007656967840735069	TGTCAGCAGTATAACTACTGGTACACTTTT	CQQYNYWYTF	IGKV3-15	.	IGKJ2	20	-1	-1	20
5	0.007656967840735069	TGCCAACAGTATAAGAGTTATTCGACCTTC	CQQYKSYSTF	IGKV1-5	.	IGKJ2	22	-1	-1	30
4	0.006125574272588055	TGTCATCAGAGTAGTAGTTTGCCTCACACTTTT	CHQSSSLPHTF	IGKV6-21	.	IGKJ2	23	-1	-1	25
4	0.006125574272588055	TGTCACCAACATTATAGTTCTCTTCAGACGTTC	CHQHYSSLQTF	IGKV4-1	.	IGKJ1	21	-1	-1	26
4	0.006125574272588055	TGTCAGCAGTATCATGACTGGCCCCTCACTTTC	CQQYHDWPLTF	IGKV3-15	.	IGKJ4	22	-1	-1	24
4	0.006125574272588055	TGTCAGCAGCGTTACAGCTGGCCTCTCACTTTC	CQQRYSWPLTF	IGKV3-11	.	IGKJ4	23	-1	-1	24
4	0.006125574272588055	TGTCAGCAGCGTATCAACTGGCCCCTCACTTTC	CQQRINWPLTF	IGKV3-11	.	IGKJ4	22	-1	-1	24
4	0.006125574272588055	TGTCAGCAATATGGTGTGTCACCTCCCACCTTC	CQQYGVSPPTF	IGKV3D-20	.	IGKJ5	25	-1	-1	26
4	0.006125574272588055	TGTCAGCAACGTACCAATTGGATTATCAGCTTC	CQQRTNWIISF	IGKV3-11	.	IGKJ5	20	-1	-1	24
4	0.006125574272588055	TGTCAACAGTCTTATAGTTATCCGTACACTTTT	CQQSYSYPYTF	IGKV1D-43	.	IGKJ2	17	-1	-1	23
4	0.006125574272588055	TGTCAACAGGGTCACAGTGTCCCTCACGCTTTT	CQQGHSVPHAF	IGKV1D-39	.	IGKJ2	24	-1	-1	28
4	0.006125574272588055	TGTCAACAATATGGGACGCCACCAAGGACGTTC	CQQYGTPPRTF	IGKV3-20	.	IGKJ1	13	-1	-1	25
4	0.006125574272588055	TGCCAACAGTATAGTAAATACCCTCACACTTTT	CQQYSKYPHTF	IGKV1D-16	.	IGKJ2	24	-1	-1	25
4	0.006125574272588055	TGCCAACAATATAGTACTTATCCGTGGACGTTC	CQQYSTYPWTF	IGKV1-5	.	IGKJ1	20	-1	-1	22
4	0.006125574272588055	TGCATGCAAGCTCTACACACTCCTCGAACGTTC	CMQALHTPRTF	IGKV2D-28	.	IGKJ1	24	-1	-1	27
4	0.006125574272588055	TGCATGCAAGCTCTACAAACTCCGTACACTTTT	CMQALQTPYTF	IGKV2-28	.	IGKJ2	22	-1	-1	23
4	0.006125574272588055	TGCATGCAAGGTACACACTGGCCGTACACTTTT	CMQGTHWPYTF	IGKV2-30	.	IGKJ2	22	-1	-1	23
3	0.004594180704441042	TGTCACCAATATGATAACTGGCCTCCGTGGACCTTC	CHQYDNWPPWTF	IGKV3-15	.	IGKJ1	23	-1	-1	25
3	0.004594180704441042	TGTCAGTTCTATGGTAGCTCACCTATATTCACTTTC	CQFYGSSPIFTF	IGKV3-20	.	IGKJ3	24	-1	-1	24
3	0.004594180704441042	TGTCAGCAGTATAATAATTGGCCTCCAATCACCTTC	CQQYNNWPPITF	IGKV3-15	.	IGKJ5	23	-1	-1	27
3	0.004594180704441042	TGTCAGCAGTATAATAACTGGCCTCCGTGGACGTTC	CQQYNNWPPWTF	IGKV3-15	.	IGKJ1	23	-1	-1	25
3	0.004594180704441042	TGTCAGCGATATGGTACTTCACGAGGGACGTTC	CQRYGTSRGTF	IGKV3-20	.	IGKJ1	15	-1	-1	25
3	0.004594180704441042	TGTCAGCACTATTATAATGCCCCGAACACCTTT	CQHYYNAPNTF	IGKV4-1	.	IGKJ2	15	-1	-1	25
3	0.004594180704441042	TGTCAGCAGTATTTTAGGTCACCTCTCACTTTC	CQQYFRSPLTF	IGKV3D-20	.	IGKJ4	24	-1	-1	24
3	0.004594180704441042	TGTCAGCAGTATGCTAACTCACCTCGGACTTTT	CQQYANSPRTF	IGKV3D-20	.	IGKJ2	24	-1	-1	27
3	0.004594180704441042	TGTCAGCAGTATGGTAGCTCACCGTACACTTTT	CQQYGSSPYTF	IGKV3-20	.	IGKJ2	22	-1	-1	23
3	0.004594180704441042	TGTCAGCAGTATGGAAACTCACCTCGAACGTTC	CQQYGNSPRTF	IGKV3D-20	.	IGKJ1	24	-1	-1	27
3	0.004594180704441042	TGTCAGCAATATTATAGTACTCCGTGGACGTTC	CQQYYSTPWTF	IGKV4-1	.	IGKJ1	22	-1	-1	22
3	0.004594180704441042	TGTCAGCAATATTATAGTACTCCGTACACCTTT	CQQYYSTPYTF	IGKV4-1	.	IGKJ2	22	-1	-1	23
3	0.004594180704441042	TGTCAGCAATATTATAGTACTCCGATCACCTTC	CQQYYSTPITF	IGKV4-1	.	IGKJ5	22	-1	-1	22
3	0.004594180704441042	TGTCAGCAATATCTTACTACTCCTCGGACGTTC	CQQYLTTPRTF	IGKV4-1	.	IGKJ1	27	-1	-1	25
3	0.004594180704441042	TGTCAACACTTTGATACTTATCCTCTCAGTTTC	CQHFDTYPLSF	IGKV1D-13	.	IGKJ4	24	-1	-1	24
3	0.004594180704441042	TGTCAACACTTTGACAGTTATCCTCTCAGTTTC	CQHFDSYPLSF	IGKV1D-13	.	IGKJ4	24	-1	-1	24
3	0.004594180704441042	TGTCAACAGAGTTACGGTACCCCGTACACTTTT	CQQSYGTPYTF	IGKV1-39	.	IGKJ2	22	-1	-1	23
3	0.004594180704441042	TGCCAGCATTATTATGGTTACCCTCTCACTTTC	CQHYYGYPLTF	IGKV1-5	.	IGKJ4	19	-1	-1	24
3	0.004594180704441042	TGCCAGCACTATCATAGTTATCCGTGGACGTTC	CQHYHSYPWTF	IGKV1-5	.	IGKJ1	20	-1	-1	22
3	0.004594180704441042	TGCCAACACTATAATTTCTATTTGTGGACGTTC	CQHYNFYLWTF	IGKV1-16	.	IGKJ1	14	-1	-1	23
3	0.004594180704441042	TGCCAACAGTCCTATACTTTCCCGTACACTTTT	CQQSYTFPYTF	IGKV1-16	.	IGKJ2	9	-1	-1	23
3	0.004594180704441042	TGCCAACAGTATAATAGTTACCCGTACACTTTT	CQQYNSYPYTF	IGKV1-16	.	IGKJ2	22	-1	-1	23
3	0.004594180704441042	TGCCAACAGTATAAAAGTTACCCTATTACCTTC	CQQYKSYPITF	IGKV1-16	.	IGKJ5	24	-1	-1	27
3	0.004594180704441042	TGCCAACAATTTGCTGATTATCCGTGGACGTTC	CQQFADYPWTF	IGKV1-5	.	IGKJ1	7	-1	-1	22
3	0.004594180704441042	TGCCAACAAAACATCAATTATCCGTGGACGTTC	CQQNINYPWTF	IGKV1-16	.	IGKJ1	7	-1	-1	22
3	0.004594180704441042	TGCATGCAAGCTCTACAAAGTCCGCTCACTTTC	CMQALQSPLTF	IGKV2-28	.	IGKJ4	22	-1	-1	22
3	0.004594180704441042	TGCATGCAAGGTACACACTGGCCGTGGACGCTC	CMQGTHWPWTL	IGKV2-30	.	IGKJ1	22	-1	-1	22
3	0.004594180704441042	TGCATGCAAGGGACACACTGGCCGTGGACGTTC	CMQGTHWPWTF	IGKV2-30	.	IGKJ1	22	-1	-1	22
3	0.004594180704441042	TGTCAGCAGTATGGTCAGACAGCGACCTTC	CQQYGQTATF	IGKV3-20	.	IGKJ1	14	-1	-1	23
3	0.004594180704441042	TGTCAGCAGCGTAGCAACTGGACGTTC	CQQRSNWTF	IGKV3-11	.	IGKJ1	20	-1	-1	18
2	0.0030627871362940277	TGTCAACAATATGATAATCTTGGTCGCTTCTTCACTTTC	CQQYDNLGRFFTF	IGKV1-33	.	IGKJ3	19	-1	-1	30
2	0.0030627871362940277	TGTCACCAATACAATCACTGGCCCCTGTACAGTTTT	CHQYNHWPLYSF	IGKV3-15	.	IGKJ2	22	-1	-1	25
2	0.0030627871362940277	TGTCAGCACTATGGTAACTTACTCGCGCTCACTTTC	CQHYGNLLALTF	IGKV3-20	.	IGKJ4	15	-1	-1	24
2	0.0030627871362940277	TGTCAGCAGTATGGTAGCTCACCTCCGTACACTTTT	CQQYGSSPPYTF	IGKV3D-20	.	IGKJ2	26	-1	-1	26
2	0.0030627871362940277	TGTCAACAATACAATAACTGGCCTCTGTACACTTTT	CQQYNNWPLYTF	IGKV3-15	.	IGKJ2	23	-1	-1	25
2	0.0030627871362940277	TGCATGCAAGCTCTACAAAGTTCAGCGCTCACTTTC	CMQALQSSALTF	IGKV2-28	.	IGKJ4	18	-1	-1	23
2	0.0030627871362940277	TGTTTTCAGGGACGTACTGTACCCCTCACTTTC	CFQGRTVPLTF	IGKV6-21	.	IGKJ4	2	-1	-1	24
2	0.0030627871362940277	TGTCTCCAAGACTACACTTACCCGTTGACTTTC	CLQDYTYPLTF	IGKV1-6	.	IGKJ4	22	-1	-1	27
2	0.0030627871362940277	TGTCTGCAGCGTCGCAACTGGCCGTGGACGTTC	CLQRRNWPWTF	IGKV3-11	.	IGKJ1	22	-1	-1	22
2	0.0030627871362940277	TGTCTACAGTATAATAGGTACCCGCACACTTTT	CLQYNRYPHTF	IGKV1-17	.	IGKJ2	22	-1	-1	25
2	0.0030627871362940277	TGTCTACAGCATAATAGTTACCCGTACACTTTT	CLQHNSYPYTF	IGKV1-17	.	IGKJ2	22	-1	-1	23
2	0.0030627871362940277	TGTCTACAGCATAACAGTTACCCGTGGACGTTC	CLQHNSYPWTF	IGKV1-17	.	IGKJ1	22	-1	-1	22
2	0.0030627871362940277	TGTCTACAACATAATACTTACCCGTACAGTTTT	CLQHNTYPYSF	IGKV1-17	.	IGKJ2	22	-1	-1	23
2	0.0030627871362940277	TGTCATCAGAGTAGTAGTTTACCTCGGACGTTT	CHQSSSLPRTF	IGKV6-21	.	IGKJ1	23	-1	-1	25
2	0.0030627871362940277	TGTCATCAATATTATACTTTCCCTGCAACTTTT	CHQYYTFPATF	IGKV1D-8	.	IGKJ2	23	-1	-1	27
2	0.0030627871362940277	TGTCACCAGTATGGCAGCTCACCATACACTTTT	CHQYGSSPYTF	IGKV3-20	.	IGKJ2	22	-1	-1	24
2	0.0030627871362940277	TGTCACCAGAGTTACAGTACCCCTCAAACGTTC	CHQSYSTPQTF	IGKV1D-39	.	IGKJ1	24	-1	-1	27
2	0.0030627871362940277	TGTCACCAATATTATAGTCCTTCGTACACTTTT	CHQYYSPSYTF	IGKV4-1	.	IGKJ2	17	-1	-1	23
2	0.0030627871362940277	TGTCAGTATTATAGTTCACCTCCGTACACTTTT	CQYYSSPPYTF	IGKV3-20	.	IGKJ2	5	-1	-1	23
2	0.0030627871362940277	TGTCAGCACTATGATAATTCAGTGTACACTTTT	CQHYDNSVYTF	IGKV3-20	.	IGKJ2	12	-1	-1	22
2	0.0030627871362940277	TGTCAGCACTATACTAACTGGCCATTCACTTTC	CQHYTNWPFTF	IGKV3-15	.	IGKJ3	22	-1	-1	23
2	0.0030627871362940277	TGTCAGCAGTATGGTCGCTCACCGTACACTTTT	CQQYGRSPYTF	IGKV3-20	.	IGKJ2	22	-1	-1	23
2	0.0030627871362940277	TGTCAGCAGTATAATGACTGGCCTCGGACGTTC	CQQYNDWPRTF	IGKV3-15	.	IGKJ1	23	-1	-1	25
2	0.0030627871362940277	TGTCAGCAGTATAATAACTGGCCTCGGACGTTC	CQQYNNWPRTF	IGKV3-15	.	IGKJ1	23	-1	-1	25
2	0.0030627871362940277	TGTCAGCAGCGCATCAACTGGCCCCTCACTTTC	CQQRINWPLTF	IGKV3-11	.	IGKJ4	22	-1	-1	24
2	0.0030627871362940277	TGTCAGCAGAGTTACACTCTGCCTCCCACTTTT	CQQSYTLPPTF	IGKV1-39	.	IGKJ4	15	-1	-1	26
2	0.0030627871362940277	TGTCAGCAATATTATAATACTCCTCTCACTTTC	CQQYYNTPLTF	IGKV4-1	.	IGKJ4	23	-1	-1	24
2	0.0030627871362940277	TGTCAGCAATATCATAGTACACCGTACACTTTT	CQQYHSTPYTF	IGKV4-1	.	IGKJ2	19	-1	-1	23
2	0.0030627871362940277	TGTCAGCAATATGGTACTTTACCGTACACTTTT	CQQYGTLPYTF	IGKV3-20	.	IGKJ2	15	-1	-1	23
2	0.0030627871362940277	TGTCAGCAACATTATGTGAGTCCCATCACCTTC	CQQHYVSPITF	IGKV4-1	.	IGKJ5	14	-1	-1	24
2	0.0030627871362940277	TGTCAGCAACATTATGATAGTCCCGTCACCTTC	CQQHYDSPVTF	IGKV4-1	.	IGKJ5	14	-1	-1	25
2	0.0030627871362940277	TGTCAGCAACATTATATTCGTCCCATCACCTTC	CQQHYIRPITF	IGKV4-1	.	IGKJ5	15	-1	-1	24
2	0.0030627871362940277	TGTCAACACTATTACTCACCTCCCTACACTTTT	CQHYYSPPYTF	IGKV3-20	.	IGKJ2	11	-1	-1	24
2	0.0030627871362940277	TGTCAACAGTTAAATACTTACCCTCTCACCTTC	CQQLNTYPLTF	IGKV1D-13	.	IGKJ5	24	-1	-1	25
2	0.0030627871362940277	TGTCAACAGTCTGAAAATCTCCCCCTCACTTTC	CQQSENLPLTF	IGKV1-33	.	IGKJ4	22	-1	-1	24
2	0.0030627871362940277	TGTCAACAGTATTATAGTTACCCTCGGACGTTC	CQQYYSYPRTF	IGKV1-8	.	IGKJ1	23	-1	-1	25
2	0.0030627871362940277	TGTCAACAGTATAATGCCTGGCCTAGGACTTTT	CQQYNAWPRTF	IGKV3-15	.	IGKJ2	26	-1	-1	27
2	0.0030627871362940277	TGTCAACAGCGTCACACTTTCCCCCCGACTTTC	CQQRHTFPPTF	IGKV1-12	.	IGKJ4	22	-1	-1	27
2	0.0030627871362940277	TGTCAACAGGCTAGCACTTTCCCGTACAGTTTT	CQQASTFPYSF	IGKV1-12	.	IGKJ2	22	-1	-1	23
2	0.0030627871362940277	TGTCAACAGGGTGAAAGTTTCCCTGTAAGTTTC	CQQGESFPVSF	IGKV1-12	.	IGKJ4	23	-1	-1	29
2	0.0030627871362940277	TGTCAACAGATTGATGATGCCCCGCTCACTTTC	CQQIDDAPLTF	IGKV1-33	.	IGKJ4	8	-1	-1	22
2	0.0030627871362940277	TGTCAACAGACTTACAGTACCCTCCAGACTTTT	CQQTYSTLQTF	IGKV1-39	.	IGKJ2	21	-1	-1	27
2	0.0030627871362940277	TGTCAACAGACTTACAGTAGCCCTATCACCTTC	CQQTYSSPITF	IGKV1-39	.	IGKJ5	24	-1	-1	24
2	0.0030627871362940277	TGTCAACAGACTAACTTTCTCCCACTCACTTTC	CQQTNFLPLTF	IGKV1-13	.	IGKJ4	8	-1	-1	24
2	0.0030627871362940277	TGTCAACAGACTAACAATTTCCCATTCACTTTC	CQQTNNFPFTF	IGKV1-12	.	IGKJ3	22	-1	-1	23
2	0.0030627871362940277	TGTCAACAGAGTTTCGATACCCCACTCAGTTTC	CQQSFDTPLSF	IGKV1-39	.	IGKJ4	22	-1	-1	24
2	0.0030627871362940277	TGTCAACAGAGTTACAGTACCCCTCGGACCTTC	CQQSYSTPRTF	IGKV1D-39	.	IGKJ1	24	-1	-1	25
2	0.0030627871362940277	TGTCAACAGAGTTACAGTACCCCTCGGACGTTC	CQQSYSTPRTF	IGKV1D-39	.	IGKJ1	24	-1	-1	25
2	0.0030627871362940277	TGTCAACAGAGTTACAGTACCCCGTGGACGTTC	CQQSYSTPWTF	IGKV1-39	.	IGKJ1	22	-1	-1	22
2	0.0030627871362940277	TGTCAACAGAGTGACAGTATCCCTCTCACTTTC	CQQSDSIPLTF	IGKV1D-39	.	IGKJ4	24	-1	-1	24
2	0.0030627871362940277	TGTCAACAATATTTTAGTCCTTCGTACACTTTT	CQQYFSPSYTF	IGKV4-1	.	IGKJ2	17	-1	-1	23
2	0.0030627871362940277	TGTCAACAATATGGTAGTCTACCGTACACCTTT	CQQYGSLPYTF	IGKV1D-43	.	IGKJ2	11	-1	-1	23
2	0.0030627871362940277	TGTCAACAATATAATGAGTGGGTGTACACTTTT	CQQYNEWVYTF	IGKV3-15	.	IGKJ2	14	-1	-1	22
2	0.0030627871362940277	TGTCAACAATATAATAACTGGCCGCCCACCTTC	CQQYNNWPPTF	IGKV3-15	.	IGKJ5	22	-1	-1	26
2	0.0030627871362940277	TGTCAAAAGTGTGACAGTGCCCCGTACACTTTT	CQKCDSAPYTF	IGKV1-27	.	IGKJ2	22	-1	-1	23
2	0.0030627871362940277	TGTCAAAAGTATAACAGTGCCCCGTGGACGTTC	CQKYNSAPWTF	IGKV1-27	.	IGKJ1	22	-1	-1	22
2	0.0030627871362940277	TGTCAAAAGTATAACAGTGCCCCGCTCACTTTC	CQKYNSAPLTF	IGKV1-27	.	IGKJ4	22	-1	-1	22
2	0.0030627871362940277	TGTCAAAAACAAAATAGTGCCCCGCTCACTTTC	CQKQNSAPLTF	IGKV1-27	.	IGKJ4	22	-1	-1	22
2	0.0030627871362940277	TGTATGCAGGCTCTAGGAGCTCCGTGGACGTTC	CMQALGAPWTF	IGKV2-28	.	IGKJ1	14	-1	-1	22
2	0.0030627871362940277	TGCCAACAGTATGATATTTACCCTCGGACGTTC	CQQYDIYPRTF	IGKV1D-16	.	IGKJ1	24	-1	-1	25
2	0.0030627871362940277	TGCCAACAGTATAGTAGTTATTCTCGAACATTC	CQQYSSYSRTF	IGKV1-5	.	IGKJ1	27	-1	-1	30
2	0.0030627871362940277	TGCCAACAGTATAATAGTTATTCTCCGACGTTC	CQQYNSYSPTF	IGKV1-5	.	IGKJ1	23	-1	-1	26
2	0.0030627871362940277	TGCCAACAGTATAATAGTTATTCGTACACTTTT	CQQYNSYSYTF	IGKV1-5	.	IGKJ2	22	-1	-1	23
2	0.0030627871362940277	TGCCAACAGTATAAAAGTTACCCTCTGACGTTC	CQQYKSYPLTF	IGKV1D-16	.	IGKJ1	24	-1	-1	26
2	0.0030627871362940277	TGCCAACAATATTATCATTATCCTGTCACTTTT	CQQYYHYPVTF	IGKV1-5	.	IGKJ2	11	-1	-1	26
2	0.0030627871362940277	TGCCAACAATATAAAACTTATCCCTGGACGTTC	CQQYKTYPWTF	IGKV1-5	.	IGKJ1	20	-1	-1	24
2	0.0030627871362940277	TGCCAACAATACAGTTCTTATTCTTGGACGTTC	CQQYSSYSWTF	IGKV1-5	.	IGKJ1	7	-1	-1	24
2	0.0030627871362940277	TGCGCTCAAGCGACACTATTTCCGTACACTTTT	CAQATLFPYTF	IGKV2D-24	.	IGKJ2	22	-1	-1	23
2	0.0030627871362940277	TGCATGCAACCTCTAGAGTTTCCGTACACTTTT	CMQPLEFPYTF	IGKV2-28	.	IGKJ2	14	-1	-1	23
2	0.0030627871362940277	TGCATGCAAGCTTCACAATATCCGATCACTTTC	CMQASQYPITF	IGKV2-24	.	IGKJ4	22	-1	-1	25
2	0.0030627871362940277	TGCATGCAAGCTCTACATGCTCCTCTCACTTTC	CMQALHAPLTF	IGKV2D-28	.	IGKJ4	24	-1	-1	24
2	0.0030627871362940277	TGCATGCAAGCTGTTCAAACTCCTTTCACTTTC	CMQAVQTPFTF	IGKV2-28	.	IGKJ3	23	-1	-1	24
2	0.0030627871362940277	TGCATGCAAGGTTTACACCTTCCTTACACTTTT	CMQGLHLPYTF	IGKV2-29	.	IGKJ2	23	-1	-1	24
2	0.0030627871362940277	TGCATGCAAGGTATAAACCTTCCGATCACTTTC	CMQGINLPITF	IGKV2-29	.	IGKJ4	22	-1	-1	25
2	0.0030627871362940277	TGCATGCAAACTCTACAAACTCCGATCACCTTC	CMQTLQTPITF	IGKV2-28	.	IGKJ5	22	-1	-1	22
2	0.0030627871362940277	TGCATGGAAGCTCTACAAACTCCGTGGACTTTT	CMEALQTPWTF	IGKV2-28	.	IGKJ2	22	-1	-1	27
2	0.0030627871362940277	TGTCTACAAGATCACTCTTCCCTCACTTTC	CLQDHSSLTF	IGKV1-6	.	IGKJ3	11	-1	-1	22
2	0.0030627871362940277	TGTCACCAGCGTGACGACTGGCCCACCTTC	CHQRDDWPTF	IGKV3-11	.	IGKJ5	22	-1	-1	23
2	0.0030627871362940277	TGTCAGCAGTATAATAACTGGCTTACTTTC	CQQYNNWLTF	IGKV3-15	.	IGKJ3	21	-1	-1	24
2	0.0030627871362940277	TGTCAACAGTTTTATAGTTATTCGACGTTC	CQQFYSYSTF	IGKV1D-13	.	IGKJ1	19	-1	-1	23
2	0.0030627871362940277	TGTCAACAGAGTCACACTGGGCGGACGTTT	CQQSHTGRTF	IGKV1-39	.	IGKJ1	15	-1	-1	22
2	0.0030627871362940277	TGCCAACAGTATAATATATATCACACTTTT	CQQYNIYHTF	IGKV1-5	.	IGKJ2	15	-1	-1	22
2	0.0030627871362940277	TGCATGCAAGCTCTACAACGCTGGACGTTC	CMQALQRWTF	IGKV2-28	.	IGKJ1	17	-1	-1	21
2	0.0030627871362940277	TGCATGCAAGCTCTACAAACTCCTACTTTC	CMQALQTPTF	IGKV2-28	.	IGKJ3	24	-1	-1	24
1	0.0015313935681470138	TGTCAACAGTATTATAGTACCCCTCCCACGTGGACGTTC	CQQYYSTPPTWTF	IGKV1D-43	.	IGKJ1	25	-1	-1	25
1	0.0015313935681470138	TGTCAACAGAGTTACAATATCCCTCGGGTGTACACTTTT	CQQSYNIPRVYTF	IGKV1D-39	.	IGKJ2	24	-1	-1	28
1	0.0015313935681470138	TGCCAACAGTATAATAGTTATTCTCCGGTTTACACTTTT	CQQYNSYSPVYTF	IGKV1-5	.	IGKJ2	23	-1	-1	30
1	0.0015313935681470138	TGCCAACAGAATAATAGTTATTCTTTCTCGTGGACGTTC	CQQNNSYSFSWTF	IGKV1-5	.	IGKJ1	23	-1	-1	28
1	0.0015313935681470138	TGTCAGTACTATGGTAGCTCACCTCCGGGGACGTTC	CQYYGSSPPGTF	IGKV3D-20	.	IGKJ1	27	-1	-1	28
1	0.0015313935681470138	TGTCAGCTTTATGGTACCTCACCTCCGTACACTTTT	CQLYGTSPPYTF	IGKV3D-20	.	IGKJ2	26	-1	-1	26
1	0.0015313935681470138	TGTCAGCATTATGGTAACTCACCTCCGATCACCTTC	CQHYGNSPPITF	IGKV3D-20	.	IGKJ5	26	-1	-1	25
1	0.0015313935681470138	TGTCAGCAGTATGGTCTCTCACCCCCTTACACTTTT	CQQYGLSPPYTF	IGKV3-20	.	IGKJ2	22	-1	-1	27
1	0.0015313935681470138	TGTCAGCAGTATGGTAGTTCACGTCGGTGGACGTTC	CQQYGSSRRWTF	IGKV3-20	.	IGKJ1	28	-1	-1	26
1	0.0015313935681470138	TGTCAGCAGTATGGTAGCTCACCTCCGTGGACGTTC	CQQYGSSPPWTF	IGKV3D-20	.	IGKJ1	26	-1	-1	25
1	0.0015313935681470138	TGTCAGCAGTATGGTAGGTCACCTTCGTACACTTTT	CQQYGRSPSYTF	IGKV3-20	.	IGKJ2	23	-1	-1	26
1	0.0015313935681470138	TGTCAGCAGTATAGCAACTGGCCCCCATTTACTTTC	CQQYSNWPPFTF	IGKV3-11	.	IGKJ3	22	-1	-1	26
1	0.0015313935681470138	TGTCAGCAGTATAATGAGTGGCCTCCGTACACTTTT	CQQYNEWPPYTF	IGKV3D-15	.	IGKJ2	26	-1	-1	26
1	0.0015313935681470138	TGTCAGCAGTATAATAACTGGCTTCCGTACACTTTT	CQQYNNWLPYTF	IGKV3-15	.	IGKJ2	21	-1	-1	26
1	0.0015313935681470138	TGTCAGCAGTATAATAACTGGCCTTTGTACACTTTT	CQQYNNWPLYTF	IGKV3-15	.	IGKJ2	23	-1	-1	25
1	0.0015313935681470138	TGTCAGCAGTATAATAACTGGCCTCCGATCACCTTC	CQQYNNWPPITF	IGKV3-15	.	IGKJ5	23	-1	-1	25
1	0.0015313935681470138	TGTCAGCAGTATAATAACTGGCCTATGTACACTTTT	CQQYNNWPMYTF	IGKV3-15	.	IGKJ2	24	-1	-1	24
1	0.0015313935681470138	TGTCAGCAGTACACTTTTTGGCCTCCGCTCACTTTC	CQQYTFWPPLTF	IGKV3-15	.	IGKJ4	10	-1	-1	25
1	0.0015313935681470138	TGTCAGCAGCGTGACACCTGGCCCGTGTACACTTTT	CQQRDTWPVYTF	IGKV3-11	.	IGKJ2	22	-1	-1	25
1	0.0015313935681470138	TGTCAGCAGCGTAGCAACTGGCCTCCCTTCACTTTC	CQQRSNWPPFTF	IGKV3-11	.	IGKJ4	23	-1	-1	28
1	0.0015313935681470138	TGTCAGCAATATTATAGTACTCGTCTGTACACTTTT	CQQYYSTRLYTF	IGKV4-1	.	IGKJ2	21	-1	-1	25
1	0.0015313935681470138	TGTCAGCAATATAGTTACTCATCTACGTGGACATTC	CQQYSYSSTWTF	IGKV3-20	.	IGKJ1	28	-1	-1	24
1	0.0015313935681470138	TGTCAACAGTCTAATAACTGGCCTCTGTGGACGTTC	CQQSNNWPLWTF	IGKV3-15	.	IGKJ1	23	-1	-1	26
1	0.0015313935681470138	TGTCAACAGTATGATAATCTCCCTCTGTACACTTTT	CQQYDNLPLYTF	IGKV1D-33	.	IGKJ2	24	-1	-1	25
1	0.0015313935681470138	TGTCAACAGATTAACAGTTTCCTCCCGCTCAGTTTC	CQQINSFLPLSF	IGKV1-12	.	IGKJ4	21	-1	-1	25
1	0.0015313935681470138	TGTCAACAGAGTTTCAGTACTTTGTCGTGGACGTTC	CQQSFSTLSWTF	IGKV1-39	.	IGKJ1	19	-1	-1	25
1	0.0015313935681470138	TGTCAACAGAGTTACAGTACCCCTCCGTACACTTTT	CQQSYSTPPYTF	IGKV1D-39	.	IGKJ2	26	-1	-1	26
1	0.0015313935681470138	TGTCAACAATATATGAGTTGGGCTCGGGTCACTTTC	CQQYMSWARVTF	IGKV3-15	.	IGKJ4	12	-1	-1	28
1	0.0015313935681470138	TGCATGCAAGCCACTCACTGGCCTGCGCTCACTTTC	CMQATHWPALTF	IGKV2-30	.	IGKJ4	23	-1	-1	24
1	0.0015313935681470138	TGCATGCAAGGTACACACTGGCCTCCGTACACTTTT	CMQGTHWPPYTF	IGKV2D-30	.	IGKJ2	26	-1	-1	26
1	0.0015313935681470138	TGCATGCAAGGCACACACTGGCCTCCGTGGACGTTC	CMQGTHWPPWTF	IGKV2D-30	.	IGKJ1	26	-1	-1	25
1	0.0015313935681470138	TCTCAACAATATGGTCACTCACCGTGGACGTTC	SQQYGHSPWTF	IGKV3-20	.	IGKJ1	22	-1	-1	22
1	0.0015313935681470138	TGTCTTCAAGATTTCACTTACCCGTGCACGTTC	CLQDFTYPCTF	IGKV1-6	.	IGKJ1	22	-1	-1	22
1	0.0015313935681470138	TGTCTGCAGTATGGTAGTATACCGTGGACGTTC	CLQYGSIPWTF	IGKV3-20	.	IGKJ1	16	-1	-1	22
1	0.0015313935681470138	TGTCTGCAACACTATAATACTCCGTGGACGTTC	CLQHYNTPWTF	IGKV1-12	.	IGKJ1	3	-1	-1	22
1	0.0015313935681470138	TGTCTACAGTATCATAGATACCCGCACACGTTT	CLQYHRYPHTF	IGKV1-17	.	IGKJ2	22	-1	-1	25
1	0.0015313935681470138	TGTCTACAGTATAGTAGTTATCCTCTCAGTTTC	CLQYSSYPLSF	IGKV1D-16	.	IGKJ4	24	-1	-1	24
1	0.0015313935681470138	TGTCTACAGCATTATAGTTACCCTCTCACTTTC	CLQHYSYPLTF	IGKV1D-17	.	IGKJ4	24	-1	-1	24
1	0.0015313935681470138	TGTCTACAGAGCTACACTACCCCTCGGGCGTTC	CLQSYTTPRAF	IGKV1D-39	.	IGKJ1	24	-1	-1	28
1	0.0015313935681470138	TGTCTACAACTTAATAGTTACCCGCTCACTTTC	CLQLNSYPLTF	IGKV1-17	.	IGKJ4	22	-1	-1	22
1	0.0015313935681470138	TGTCTACAACATAATAGTGGCCCCCCAAGCTTC	CLQHNSGPPSF	IGKV1-17	.	IGKJ5	17	-1	-1	29
1	0.0015313935681470138	TGTCTACAACATAATAACATCCCGTACACTTTT	CLQHNNIPYTF	IGKV5-2	.	IGKJ2	16	-1	-1	23
1	0.0015313935681470138	TGTCTACAAGATTCCAATTACCCTCGGACGTTC	CLQDSNYPRTF	IGKV1-6	.	IGKJ1	23	-1	-1	25
1	0.0015313935681470138	TGTCTACAAGATTACAATTACCCTCTCACTTTC	CLQDYNYPLTF	IGKV1-6	.	IGKJ3	23	-1	-1	25
1	0.0015313935681470138	TGTCATCAATATAGTAGTACATTTCACACTTTT	CHQYSSTFHTF	IGKV3-20	.	IGKJ2	16	-1	-1	16
1	0.0015313935681470138	TGTCACCATTATGGCACTTCACCATTCCCTTTC	CHHYGTSPFPF	IGKV3-20	.	IGKJ3	13	-1	-1	23
1	0.0015313935681470138	TGTCACCAGTATGCTACCGCACCGCTCACTTTC	CHQYATAPLTF	IGKV3-20	.	IGKJ4	22	-1	-1	22
1	0.0015313935681470138	TGTCACCAGTATGCTAGCGCACCGCTCACTTTC	CHQYASAPLTF	IGKV3-20	.	IGKJ4	22	-1	-1	22
1	0.0015313935681470138	TGTCACCAATATTATCATTGGCCGTGGACGTTC	CHQYYHWPWTF	IGKV3-15	.	IGKJ1	22	-1	-1	22
1	0.0015313935681470138	TGTCACCAATATTATGGAACTCCGTACACTTTT	CHQYYGTPYTF	IGKV4-1	.	IGKJ2	22	-1	-1	23
1	0.0015313935681470138	TGTCACCAATATTATAGTACTCGCTACACTTTT	CHQYYSTRYTF	IGKV4-1	.	IGKJ2	21	-1	-1	24
1	0.0015313935681470138	TGTCAGCGATATGGTAGCGCGCTCATCACGTTC	CQRYGSALITF	IGKV3-20	.	IGKJ5	17	-1	-1	24
1	0.0015313935681470138	TGTCAGCACTATGGTGGCTCGCTGTGGACGTTC	CQHYGGSLWTF	IGKV3-20	.	IGKJ1	19	-1	-1	23
1	0.0015313935681470138	TGTCAGCAGTTCAGTTCCTACCCGCTCACTTTC	CQQFSSYPLTF	IGKV1-13	.	IGKJ4	10	-1	-1	22
1	0.0015313935681470138	TGTCAGCAGTATCATGACTGGCCGTACACTTTT	CQQYHDWPYTF	IGKV3-15	.	IGKJ2	22	-1	-1	23
1	0.0015313935681470138	TGTCAGCAGTATCATATCTGGCCGCTCACTTTC	CQQYHIWPLTF	IGKV3-15	.	IGKJ4	22	-1	-1	22
1	0.0015313935681470138	TGTCAGCAGTATCAAATTAGGCCTCTCACTTTC	CQQYQIRPLTF	IGKV3-15	.	IGKJ4	11	-1	-1	24
1	0.0015313935681470138	TGTCAGCAGTATGTTACCTCGTTTAGGACCTTC	CQQYVTSFRTF	IGKV3-20	.	IGKJ5	19	-1	-1	27
1	0.0015313935681470138	TGTCAGCAGTATGGTTACTCACCGCTCACTTTC	CQQYGYSPLTF	IGKV3-20	.	IGKJ4	22	-1	-1	22
1	0.0015313935681470138	TGTCAGCAGTATGGTACCTCACCGTACACTTTT	CQQYGTSPYTF	IGKV3-20	.	IGKJ2	22	-1	-1	23
1	0.0015313935681470138	TGTCAGCAGTATGGTAGTTCACCGTGGACGTTC	CQQYGSSPWTF	IGKV3-20	.	IGKJ1	22	-1	-1	22
1	0.0015313935681470138	TGTCAGCAGTATGGTAGCTCATCCTGGACGTTC	CQQYGSSSWTF	IGKV3-20	.	IGKJ1	20	-1	-1	24
1	0.0015313935681470138	TGTCAGCAGTATGGTAGCTCAGCGTACACTTTT	CQQYGSSAYTF	IGKV3-20	.	IGKJ2	20	-1	-1	23
1	0.0015313935681470138	TGTCAGCAGTATGGTAGGTCACCGTGGACGTTC	CQQYGRSPWTF	IGKV3-20	.	IGKJ1	22	-1	-1	22
1	0.0015313935681470138	TGTCAGCAGTATGGGACCTCACCGTATACTTTT	CQQYGTSPYTF	IGKV3-20	.	IGKJ2	22	-1	-1	23
1	0.0015313935681470138	TGTCAGCAGTATGGGACCTGGCCCATCACCTTC	CQQYGTWPITF	IGKV3-11	.	IGKJ5	8	-1	-1	24
1	0.0015313935681470138	TGTCAGCAGTATGGAACCTCACCGTGGACGTTC	CQQYGTSPWTF	IGKV3-20	.	IGKJ1	22	-1	-1	22
1	0.0015313935681470138	TGTCAGCAGTATGGAACCGCAGAGATCACGTTC	CQQYGTAEITF	IGKV3-7	.	IGKJ5	8	-1	-1	23
1	0.0015313935681470138	TGTCAGCAGTATGATACCTCACCGTGGACGTTC	CQQYDTSPWTF	IGKV3-20	.	IGKJ1	22	-1	-1	22
1	0.0015313935681470138	TGTCAGCAGTATGATACCTCACCATTCACTTTC	CQQYDTSPFTF	IGKV3-20	.	IGKJ3	22	-1	-1	23
1	0.0015313935681470138	TGTCAGCAGTATGAAGTGTCACCGTGGACGTTC	CQQYEVSPWTF	IGKV3-15	.	IGKJ1	11	-1	-1	22
1	0.0015313935681470138	TGTCAGCAGTATGAAGTGTCACCGTGGACGTTC	CQQYEVSPWTF	IGKV3-20	.	IGKJ1	12	-1	-1	22
1	0.0015313935681470138	TGTCAGCAGTATAATCAGTGGCCGTACACTTTT	CQQYNQWPYTF	IGKV3-15	.	IGKJ2	22	-1	-1	23
1	0.0015313935681470138	TGTCAGCAGTATAATGACTGGCCGCGGACGTTC	CQQYNDWPRTF	IGKV3-15	.	IGKJ1	22	-1	-1	25
1	0.0015313935681470138	TGTCAGCAGTATAATGACTGGCAGAAGACTTTC	CQQYNDWQKTF	IGKV3-15	.	IGKJ3	21	-1	-1	27
1	0.0015313935681470138	TGTCAGCAGTATAATAACTGGCCTCGAAGGTTC	CQQYNNWPRRF	IGKV3-15	.	IGKJ1	23	-1	-1	29
1	0.0015313935681470138	TGTCAGCAGTATAATAACTGGCCCATCACCTTC	CQQYNNWPITF	IGKV3-15	.	IGKJ5	22	-1	-1	24
1	0.0015313935681470138	TGTCAGCAGTATAATAACTGGCCGCTCACTTTC	CQQYNNWPLTF	IGKV3-15	.	IGKJ4	22	-1	-1	22
1	0.0015313935681470138	TGTCAGCAGTATAAAAATCTCCCGCACACTTTT	CQQYKNLPHTF	IGKV1-33	.	IGKJ2	22	-1	-1	25
1	0.0015313935681470138	TGTCAGCAGCGTCGCAACTGGCCGATCACCTTC	CQQRRNWPITF	IGKV3-11	.	IGKJ5	22	-1	-1	22
1	0.0015313935681470138	TGTCAGCAGCGTACCAACTGGCCTATCACCTTC	CQQRTNWPITF	IGKV3-11	.	IGKJ5	24	-1	-1	24
1	0.0015313935681470138	TGTCAGCAGCGTACCAACTGGCCCCTCACTTTC	CQQRTNWPLTF	IGKV3-11	.	IGKJ4	22	-1	-1	24
1	0.0015313935681470138	TGTCAGCAGCGTAATTCCTGGCCTCTCACTTTC	CQQRNSWPLTF	IGKV3-11	.	IGKJ4	12	-1	-1	24
1	0.0015313935681470138	TGTCAGCAGCGTAACAGCTGGCCAGTCACTTTC	CQQRNSWPVTF	IGKV3-11	.	IGKJ4	22	-1	-1	25
1	0.0015313935681470138	TGTCAGCAGCGGCACAACTGGCCTATCACCTTC	CQQRHNWPITF	IGKV3-11	.	IGKJ5	24	-1	-1	24
1	0.0015313935681470138	TGTCAGCAGCATAAGGCCTGGCCTCTCACTTTC	CQQHKAWPLTF	IGKV3-15	.	IGKJ4	23	-1	-1	24
1	0.0015313935681470138	TGTCAGCAGGTTAGCACTTACCCGATCACCTTC	CQQVSTYPITF	IGKV1-13	.	IGKJ5	22	-1	-1	22
1	0.0015313935681470138	TGTCAGCAGGCTCACAGATTCCCGTATTCTTTT	CQQAHRFPYSF	IGKV1-12	.	IGKJ2	22	-1	-1	28
1	0.0015313935681470138	TGTCAGCAGGGTAATGATCTACCGTACACTTTT	CQQGNDLPYTF	IGKV6D-41	.	IGKJ2	14	-1	-1	23
1	0.0015313935681470138	TGTCAGCAGAGTCACAGTACCCCGCTCACTTTC	CQQSHSTPLTF	IGKV1-39	.	IGKJ4	22	-1	-1	22
1	0.0015313935681470138	TGTCAGCAATATTATGATCCTCCTCCTACTTTT	CQQYYDPPPTF	IGKV4-1	.	IGKJ2	14	-1	-1	27
1	0.0015313935681470138	TGTCAGCAATATTATAGTGCTCCGCTCACTTTC	CQQYYSAPLTF	IGKV4-1	.	IGKJ4	22	-1	-1	22
1	0.0015313935681470138	TGTCAGCAATATTATAGTATTCCTCAGACTTTT	CQQYYSIPQTF	IGKV4-1	.	IGKJ2	23	-1	-1	27
1	0.0015313935681470138	TGTCAGCAATATTATAGTATCCCTCGTACTTTT	CQQYYSIPRTF	IGKV4-1	.	IGKJ2	18	-1	-1	27
1	0.0015313935681470138	TGTCAGCAATATTATAGTACTCCTTTCACTTTC	CQQYYSTPFTF	IGKV4-1	.	IGKJ3	23	-1	-1	24
1	0.0015313935681470138	TGTCAGCAATATTATAGTACTCCTTGGACGTTC	CQQYYSTPWTF	IGKV4-1	.	IGKJ1	27	-1	-1	24
1	0.0015313935681470138	TGTCAGCAATATTATAGTACTCCTCCCACTTTT	CQQYYSTPPTF	IGKV4-1	.	IGKJ2	23	-1	-1	26
1	0.0015313935681470138	TGTCAGCAATATTATAGTAGGCCCTACACTTTT	CQQYYSRPYTF	IGKV4-1	.	IGKJ2	18	-1	-1	24
1	0.0015313935681470138	TGTCAGCAATATTATAGTAATCCTCGGGCTTTT	CQQYYSNPRAF	IGKV4-1	.	IGKJ2	23	-1	-1	28
1	0.0015313935681470138	TGTCAGCAATATTATAATACTCCTCGGACGTTC	CQQYYNTPRTF	IGKV4-1	.	IGKJ1	27	-1	-1	25
1	0.0015313935681470138	TGTCAGCAATATCAAACCTCACCTCGGACGTTC	CQQYQTSPRTF	IGKV3D-20	.	IGKJ1	24	-1	-1	25
1	0.0015313935681470138	TGTCAGCAATATGCTTCCTCACCGCTCACTTTC	CQQYASSPLTF	IGKV3-20	.	IGKJ4	22	-1	-1	22
1	0.0015313935681470138	TGTCAGCAATATGGTAGCTCACCGTACACTTTT	CQQYGSSPYTF	IGKV3-20	.	IGKJ2	22	-1	-1	23
1	0.0015313935681470138	TGTCAGCAATATGGGAGCTCACCTCTCACTTTC	CQQYGSSPLTF	IGKV3D-20	.	IGKJ4	24	-1	-1	24
1	0.0015313935681470138	TGTCAGCAATATACTGACTGGCCGCTCACTTTC	CQQYTDWPLTF	IGKV3-15	.	IGKJ4	22	-1	-1	22
1	0.0015313935681470138	TGTCAGCAATATAATAACTGGCCTAGGACTTTT	CQQYNNWPRTF	IGKV3-15	.	IGKJ2	26	-1	-1	27
1	0.0015313935681470138	TGTCAGCAACTTTATATGGGTCCCATCACCTTC	CQQLYMGPITF	IGKV4-1	.	IGKJ5	15	-1	-1	24
1	0.0015313935681470138	TGTCAGCAACATTATATGGGTCCCATCACCTTC	CQQHYMGPITF	IGKV4-1	.	IGKJ5	15	-1	-1	24
1	0.0015313935681470138	TGTCAGCAAGTTCATAGTTATCCGATCACCTTC	CQQVHSYPITF	IGKV1D-13	.	IGKJ5	19	-1	-1	22
1	0.0015313935681470138	TGTCAGAGGAGTTACAGTGTCCCGTACATTTTT	CQRSYSVPYIF	IGKV1-39	.	IGKJ2	17	-1	-1	23
1	0.0015313935681470138	TGTCAGAACTATAACGGTGCCCCCCTCACTTTC	CQNYNGAPLTF	IGKV1-27	.	IGKJ4	22	-1	-1	24
1	0.0015313935681470138	TGTCAGAAGTGTAATCGTGTCCCGTACACTTTC	CQKCNRVPYTF	IGKV1-27	.	IGKJ4	13	-1	-1	26
1	0.0015313935681470138	TGTCAATACTTTGGTACATCACTGCTCACTTTC	CQYFGTSLLTF	IGKV3-7	.	IGKJ4	4	-1	-1	23
1	0.0015313935681470138	TGTCAATACTTTGGTACATCACCGCTCACTTTC	CQYFGTSPLTF	IGKV3-20	.	IGKJ4	4	-1	-1	22
1	0.0015313935681470138	TGTCAACACTATGGTAGTTTACCGTGGACGTTC	CQHYGSLPWTF	IGKV3-20	.	IGKJ1	16	-1	-1	22
1	0.0015313935681470138	TGTCAACACCTTCATAGTTACCCTCCGACTTTC	CQHLHSYPPTF	IGKV1-9	.	IGKJ4	23	-1	-1	27
1	0.0015313935681470138	TGTCAACACCTTAATAATTACCCTCTCTCTTTC	CQHLNNYPLSF	IGKV1-13	.	IGKJ4	23	-1	-1	24
1	0.0015313935681470138	TGTCAACAGTTTAATAGTTACCTTTTCACTTTC	CQQFNSYLFTF	IGKV1D-13	.	IGKJ3	21	-1	-1	24
1	0.0015313935681470138	TGTCAACAGTTTAATAGTTACCCGGTCACCTTC	CQQFNSYPVTF	IGKV1D-13	.	IGKJ5	22	-1	-1	25
1	0.0015313935681470138	TGTCAACAGTTTAATAGTTACCCATTCACTTTC	CQQFNSYPFTF	IGKV1D-13	.	IGKJ3	22	-1	-1	23
1	0.0015313935681470138	TGTCAACAGTTTAATAATTACCCATTCACTTTC	CQQFNNYPFTF	IGKV1-13	.	IGKJ3	22	-1	-1	23
1	0.0015313935681470138	TGTCAACAGTTTAATAATCTCCCCCTCACTTTT	CQQFNNLPLTF	IGKV1-33	.	IGKJ2	22	-1	-1	26
1	0.0015313935681470138	TGTCAACAGTCCGATAAAGTCCCTCTCACCTTT	CQQSDKVPLTF	IGKV1-13	.	IGKJ4	9	-1	-1	24
1	0.0015313935681470138	TGTCAACAGTATTATAGTTTCCCTTTCACTTTC	CQQYYSFPFTF	IGKV1D-8	.	IGKJ4	23	-1	-1	25
1	0.0015313935681470138	TGTCAACAGTATTATAGTTTCCCGTACACTTTT	CQQYYSFPYTF	IGKV1D-8	.	IGKJ2	22	-1	-1	23
1	0.0015313935681470138	TGTCAACAGTATTATAGTTTCCCGATCACCTTC	CQQYYSFPITF	IGKV1D-8	.	IGKJ5	22	-1	-1	22
1	0.0015313935681470138	TGTCAACAGTATTATAGTTACCCTCAGACTTTC	CQQYYSYPQTF	IGKV1-8	.	IGKJ3	23	-1	-1	27
1	0.0015313935681470138	TGTCAACAGTATTATAGTTACCCGATCACCTTC	CQQYYSYPITF	IGKV1-8	.	IGKJ5	22	-1	-1	22
1	0.0015313935681470138	TGTCAACAGTATGATTATCTCCCGTATACTTTT	CQQYDYLPYTF	IGKV1-33	.	IGKJ2	22	-1	-1	23
1	0.0015313935681470138	TGTCAACAGTATGATGTCTGGCCTCTCACTTTT	CQQYDVWPLTF	IGKV1-8	.	IGKJ2	11	-1	-1	26
1	0.0015313935681470138	TGTCAACAGTATGATAGTCTCCCTCAAACTTTC	CQQYDSLPQTF	IGKV1D-33	.	IGKJ4	24	-1	-1	27
1	0.0015313935681470138	TGTCAACAGTATGATAATCTTGCGCTCACTTTC	CQQYDNLALTF	IGKV1-33	.	IGKJ4	19	-1	-1	21
1	0.0015313935681470138	TGTCAACAGTATGATAATCTCCCATTCACTTTC	CQQYDNLPFTF	IGKV1-33	.	IGKJ3	22	-1	-1	23
1	0.0015313935681470138	TGTCAACAGTATGACCAGCGGCCATTTACCTTC	CQQYDQRPFTF	IGKV1D-43	.	IGKJ2	11	-1	-1	33
1	0.0015313935681470138	TGTCAACAGTATGACCAGCGGCCATTCACTTTT	CQQYDQRPFTF	IGKV3-15	.	IGKJ2	11	-1	-1	26
1	0.0015313935681470138	TGTCAACAGCTTAATAGTTACTCGTGGACGTTC	CQQLNSYSWTF	IGKV1-9	.	IGKJ1	20	-1	-1	22
1	0.0015313935681470138	TGTCAACAGCTTAATAGTTACCCGCTCACTTTC	CQQLNSYPLTF	IGKV1D-13	.	IGKJ4	22	-1	-1	22
1	0.0015313935681470138	TGTCAACAGCTTAATAGTTACCCGATCACCTTT	CQQLNSYPITF	IGKV1-9	.	IGKJ5	22	-1	-1	22
1	0.0015313935681470138	TGTCAACAGCTTAATAGTTACCCGATCACCTTC	CQQLNSYPITF	IGKV1-9	.	IGKJ5	22	-1	-1	22
1	0.0015313935681470138	TGTCAACAGCTTAATAGTTACCCATTCACTTTC	CQQLNSYPFTF	IGKV1-9	.	IGKJ3	22	-1	-1	23
1	0.0015313935681470138	TGTCAACAGGTTACTAGTAATCCGTGGACGTTC	CQQVTSNPWTF	IGKV1-9	.	IGKJ1	17	-1	-1	22
1	0.0015313935681470138	TGTCAACAGGCTTACAGTTTCCCGTACACTTTT	CQQAYSFPYTF	IGKV1-12	.	IGKJ2	22	-1	-1	23
1	0.0015313935681470138	TGTCAACAGGCTAATAATTTCCTTTTCCCTTTC	CQQANNFLFPF	IGKV1-12	.	IGKJ3	21	-1	-1	24
1	0.0015313935681470138	TGTCAACAGGCTAACAGTTTCCCTCTCACTTTC	CQQANSFPLTF	IGKV1-12	.	IGKJ4	23	-1	-1	24
1	0.0015313935681470138	TGTCAACAGGCTAACAGTTTCCCGTACACTTTT	CQQANSFPYTF	IGKV1-12	.	IGKJ2	22	-1	-1	23
1	0.0015313935681470138	TGTCAACAGGCTAACAGTTTCCCATTCACTTTC	CQQANSFPFTF	IGKV1-12	.	IGKJ3	22	-1	-1	23
1	0.0015313935681470138	TGTCAACAGGGTTACGATCCACCTCCCACTTTC	CQQGYDPPPTF	IGKV1-39	.	IGKJ4	14	-1	-1	26
1	0.0015313935681470138	TGTCAACAGGGCAACACTGTTCCGTGGACGTTC	CQQGNTVPWTF	IGKV1-12	.	IGKJ1	9	-1	-1	22
1	0.0015313935681470138	TGTCAACAGACTTACACTATCCCCTTCACTTTC	CQQTYTIPFTF	IGKV1-39	.	IGKJ3	22	-1	-1	24
1	0.0015313935681470138	TGTCAACAGACTTACAGTACCCCATACACTTTT	CQQTYSTPYTF	IGKV1-39	.	IGKJ2	22	-1	-1	24
1	0.0015313935681470138	TGTCAACAGAGTTTCAGTGTCCCATTCACTTTC	CQQSFSVPFTF	IGKV1-39	.	IGKJ3	17	-1	-1	23
1	0.0015313935681470138	TGTCAACAGAGTTACAGTGCCCCTCCCACGTTC	CQQSYSAPPTF	IGKV1D-39	.	IGKJ1	25	-1	-1	27
1	0.0015313935681470138	TGTCAACAGAGTTACAGTACTTCGTGGACGTTC	CQQSYSTSWTF	IGKV1-39	.	IGKJ1	19	-1	-1	22
1	0.0015313935681470138	TGTCAACAGAGTTACAGTACCCCTTTCACTTTC	CQQSYSTPFTF	IGKV1-39	.	IGKJ3	23	-1	-1	24
1	0.0015313935681470138	TGTCAACAGAGTTACAGTACCCCTCGGACTTTT	CQQSYSTPRTF	IGKV1D-39	.	IGKJ2	24	-1	-1	27
1	0.0015313935681470138	TGTCAACAGAGTTACAGTACCCGATTCACTTTC	CQQSYSTRFTF	IGKV1-39	.	IGKJ3	21	-1	-1	23
1	0.0015313935681470138	TGTCAACAGAGTTACAGTAGCCCGCTCACTTTC	CQQSYSSPLTF	IGKV1-39	.	IGKJ4	22	-1	-1	22
1	0.0015313935681470138	TGTCAACAATATTTTAGTACTCCTCCAACGTTC	CQQYFSTPPTF	IGKV4-1	.	IGKJ1	23	-1	-1	27
1	0.0015313935681470138	TGTCAACAATATTACGACTATCCGCTGACTTTC	CQQYYDYPLTF	IGKV1D-43	.	IGKJ4	13	-1	-1	22
1	0.0015313935681470138	TGTCAACAATATGCTGGCTCACCGTACACTTTT	CQQYAGSPYTF	IGKV3-20	.	IGKJ2	22	-1	-1	23
1	0.0015313935681470138	TGTCAACAATATGGTCACTCACCGTGGACGTTC	CQQYGHSPWTF	IGKV3-20	.	IGKJ1	22	-1	-1	22
1	0.0015313935681470138	TGTCAACAATATGGTAGTCTACCGTACACCTTT	CQQYGSLPYTF	IGKV3-20	.	IGKJ2	16	-1	-1	23
1	0.0015313935681470138	TGTCAACAATATGATAATTTCGTCTGGACGTTC	CQQYDNFVWTF	IGKV1-33	.	IGKJ1	17	-1	-1	24
1	0.0015313935681470138	TGTCAACAATATGACAATCTTCCATATACTTTT	CQQYDNLPYTF	IGKV1-33	.	IGKJ2	19	-1	-1	27
1	0.0015313935681470138	TGTCAACAATACAATCTTCTCCCGTATACTTTT	CQQYNLLPYTF	IGKV1-37	.	IGKJ2	6	-1	-1	23
1	0.0015313935681470138	TGTCAACAATACAAAAGTTTTTTTTACACTTTT	CQQYKSFFYTF	IGKV1-5	.	IGKJ2	18	-1	-1	24
1	0.0015313935681470138	TGTCAACAACTTAATAGGTTCCCGATCACCTTC	CQQLNRFPITF	IGKV1-9	.	IGKJ5	16	-1	-1	22
1	0.0015313935681470138	TGTCAACAACATTATATTAGTCCCATCACCTTC	CQQHYISPITF	IGKV4-1	.	IGKJ5	22	-1	-1	24
1	0.0015313935681470138	TGTCAACAAGCCGACAGTTTCCCGTTCATTTTC	CQQADSFPFIF	IGKV1-12	.	IGKJ3	22	-1	-1	24
1	0.0015313935681470138	TGTCAAAAGTATAACGGTGCCCCCCTCACTTTC	CQKYNGAPLTF	IGKV1-27	.	IGKJ4	22	-1	-1	24
1	0.0015313935681470138	TGTCAAAAATATGACAGTGCCCCGTACACTTTT	CQKYDSAPYTF	IGKV1-33	.	IGKJ2	13	-1	-1	23
1	0.0015313935681470138	TGTGAGCAGCGTAGCGACTGGCCTCGCACTTTC	CEQRSDWPRTF	IGKV3-11	.	IGKJ4	23	-1	-1	26
1	0.0015313935681470138	TGTGAACAGTTTAAGGATTACCCGTACACTTTT	CEQFKDYPYTF	IGKV1-13	.	IGKJ2	22	-1	-1	23
1	0.0015313935681470138	TGTATGCAAGGTATACTCCTTCCGCTCACCTTC	CMQGILLPLTF	IGKV2-29	.	IGKJ5	22	-1	-1	25
1	0.0015313935681470138	TGCCATCAATATTATCATTATCCTGTCACTTTT	CHQYYHYPVTF	IGKV1-5	.	IGKJ2	11	-1	-1	26
1	0.0015313935681470138	TGCCAGCAGCGGAGCAACTGGCCCCTCACTTTC	CQQRSNWPLTF	IGKV3-11	.	IGKJ4	22	-1	-1	24
1	0.0015313935681470138	TGCCAACAGTATAATAGTTATTCTTGGACGTTC	CQQYNSYSWTF	IGKV1-5	.	IGKJ1	23	-1	-1	24
1	0.0015313935681470138	TGCCAACAGTATAATAGTTATTCGGAGACGTTC	CQQYNSYSETF	IGKV1-5	.	IGKJ1	22	-1	-1	26
1	0.0015313935681470138	TGCCAACAGTATAATAGTTATCCTTACACTTTT	CQQYNSYPYTF	IGKV1-5	.	IGKJ2	20	-1	-1	24
1	0.0015313935681470138	TGCCAACAGTATAATAGTTATCCTCGGGCTTTC	CQQYNSYPRAF	IGKV1-5	.	IGKJ4	20	-1	-1	28
1	0.0015313935681470138	TGCCAACAGTATAATAGTTATCCGTACACTTTT	CQQYNSYPYTF	IGKV1-16	.	IGKJ2	19	-1	-1	23
1	0.0015313935681470138	TGCCAACAGTATAATAGTTACCCTCCCACTTTC	CQQYNSYPPTF	IGKV1D-16	.	IGKJ4	25	-1	-1	26
1	0.0015313935681470138	TGCCAACAGTATAATAGTTACCCATTCACTTTC	CQQYNSYPFTF	IGKV1-16	.	IGKJ3	22	-1	-1	23
1	0.0015313935681470138	TGCCAACAGTATAATAGTAACCCTTATACCTTT	CQQYNSNPYTF	IGKV1-5	.	IGKJ2	17	-1	-1	30
1	0.0015313935681470138	TGCCAACAGTATAAGACTTACCCATTCACTTTC	CQQYKTYPFTF	IGKV1-16	.	IGKJ3	22	-1	-1	23
1	0.0015313935681470138	TGCCAACAGTACAAGAGTTCTTCGTGGACGTTC	CQQYKSSSWTF	IGKV1-5	.	IGKJ1	22	-1	-1	22
1	0.0015313935681470138	TGCCAACAATATTTCACCTCTTTGTGGACGTTC	CQQYFTSLWTF	IGKV1-5	.	IGKJ1	11	-1	-1	23
1	0.0015313935681470138	TGCCAACAATATAGTGATTATGTGGGGGCGTTC	CQQYSDYVGAF	IGKV1-16	.	IGKJ1	12	-1	-1	28
1	0.0015313935681470138	TGCCAACAATATAACACTTATTCTTGGACGTTC	CQQYNTYSWTF	IGKV1-5	.	IGKJ1	23	-1	-1	24
1	0.0015313935681470138	TGCCAACAATACCAGGGGAATGTTCGAACATTC	CQQYQGNVRTF	IGKV1-5	.	IGKJ1	7	-1	-1	30
1	0.0015313935681470138	TGCCAAGAGTATAATGATTTTTTCCGGACTTTT	CQEYNDFFRTF	IGKV1-5	.	IGKJ2	14	-1	-1	27
1	0.0015313935681470138	TGCCAAGAATATAGTCTTTATCCGTGGACGTTC	CQEYSLYPWTF	IGKV1-16	.	IGKJ1	12	-1	-1	22
1	0.0015313935681470138	TGCGTGCAAGGTACACACTGGCCATTCACTGCC	CVQGTHWPFTA	IGKV2-30	.	IGKJ3	22	-1	-1	23
1	0.0015313935681470138	TGCATGCAGGGTGCACACTGGCCTCGGACGTTC	CMQGAHWPRTF	IGKV2D-30	.	IGKJ1	24	-1	-1	25
1	0.0015313935681470138	TGCATGCAATCTCAACAACCCCCGCTCACTTTC	CMQSQQPPLTF	IGKV2-28	.	IGKJ4	17	-1	-1	22
1	0.0015313935681470138	TGCATGCAATCTCAACAAACCCCGCTCACTTTC	CMQSQQTPLTF	IGKV2-28	.	IGKJ4	19	-1	-1	22
1	0.0015313935681470138	TGCATGCAACGTATAGAGTTTCCGCTCACTTTC	CMQRIEFPLTF	IGKV2-40	.	IGKJ4	22	-1	-1	22
1	0.0015313935681470138	TGCATGCAACGTAGAGACTTTCCTTGGACGTTC	CMQRRDFPWTF	IGKV2-40	.	IGKJ1	24	-1	-1	24
1	0.0015313935681470138	TGCATGCAAGTTTTGCAGATTCCTTGGACGTTC	CMQVLQIPWTF	IGKV2-28	.	IGKJ1	9	-1	-1	24
1	0.0015313935681470138	TGCATGCAAGCTCTCCAAACTCCATTCACTTTC	CMQALQTPFTF	IGKV2-28	.	IGKJ3	22	-1	-1	23
1	0.0015313935681470138	TGCATGCAAGCTCTACAGACTCCTCTCACTTTC	CMQALQTPLTF	IGKV2D-28	.	IGKJ4	24	-1	-1	24
1	0.0015313935681470138	TGCATGCAAGCTCTACAAACTCCCTACACTTTT	CMQALQTPYTF	IGKV2-28	.	IGKJ2	22	-1	-1	24
1	0.0015313935681470138	TGCATGCAAGCTCTACAAACTCCCCACACTTTT	CMQALQTPHTF	IGKV2-28	.	IGKJ2	22	-1	-1	25
1	0.0015313935681470138	TGCATGCAAGCTCTACAAACTCCCGGGACGTTC	CMQALQTPGTF	IGKV2-28	.	IGKJ1	22	-1	-1	25
1	0.0015313935681470138	TGCATGCAAGCTCTACAAACTCCCATCACCTTC	CMQALQTPITF	IGKV2-28	.	IGKJ5	22	-1	-1	24
1	0.0015313935681470138	TGCATGCAAGCTCTACAAACTCCGTGGACGTTC	CMQALQTPWTF	IGKV2-28	.	IGKJ1	22	-1	-1	22
1	0.0015313935681470138	TGCATGCAAGCTCTACAAACTCCGCTCACTTTC	CMQALQTPLTF	IGKV2-28	.	IGKJ4	22	-1	-1	22
1	0.0015313935681470138	TGCATGCAAGCTGTATACTGGCCTCGGACGTTC	CMQAVYWPRTF	IGKV2D-30	.	IGKJ1	24	-1	-1	25
1	0.0015313935681470138	TGCATGCAAGCTGTACTAACTCCCTTCACTTTC	CMQAVLTPFTF	IGKV2-28	.	IGKJ4	22	-1	-1	25
1	0.0015313935681470138	TGCATGCAAGGTTTACACCTTCCGCTCACTTTC	CMQGLHLPLTF	IGKV2-29	.	IGKJ4	22	-1	-1	22
1	0.0015313935681470138	TGCATGCAAGGTTTAAAGCTTCCGATCACGTTC	CMQGLKLPITF	IGKV2D-29	.	IGKJ4	22	-1	-1	25
1	0.0015313935681470138	TGCATGCAAGGTCTGCAAACCCCGTACACTTTT	CMQGLQTPYTF	IGKV2-28	.	IGKJ2	19	-1	-1	23
1	0.0015313935681470138	TGCATGCAAGGTCTACAAACTCCTCCGACGTTC	CMQGLQTPPTF	IGKV2D-28	.	IGKJ1	26	-1	-1	26
1	0.0015313935681470138	TGCATGCAAGGTGGAAGGTGGCCGTACACTTTT	CMQGGRWPYTF	IGKV2-30	.	IGKJ2	11	-1	-1	23
1	0.0015313935681470138	TGCATGCAAGGTGGAAGGTGGCCGTACAGTTTT	CMQGGRWPYSF	IGKV2-30	.	IGKJ2	11	-1	-1	23
1	0.0015313935681470138	TGCATGCAAGGTATAGGCCTTCCGTGGACGTTC	CMQGIGLPWTF	IGKV2D-29	.	IGKJ1	14	-1	-1	22
1	0.0015313935681470138	TGCATGCAAGGTACACACTGGCCTTACACTTTT	CMQGTHWPYTF	IGKV2-30	.	IGKJ2	23	-1	-1	24
1	0.0015313935681470138	TGCATGCAAGGTACACACTGGCCTCCCACTTTC	CMQGTHWPPTF	IGKV2D-30	.	IGKJ4	25	-1	-1	26
1	0.0015313935681470138	TGCATGCAAGGTACACACTGGCCTCCAACGTTC	CMQGTHWPPTF	IGKV2D-30	.	IGKJ1	25	-1	-1	27
1	0.0015313935681470138	TGCATGCAAGGTACACAGTGGCCGTACACTTTT	CMQGTQWPYTF	IGKV2-30	.	IGKJ2	22	-1	-1	23
1	0.0015313935681470138	TGCATGCAAGGGACACACTGGCCTGGGACGTTC	CMQGTHWPGTF	IGKV2-30	.	IGKJ1	23	-1	-1	25
1	0.0015313935681470138	TGCATGCAAGGAATGCAACTTCCGTGGACGTTC	CMQGMQLPWTF	IGKV2-29	.	IGKJ1	22	-1	-1	22
1	0.0015313935681470138	TGCATGCAAACTCTACAAACTCCGGAGACTTTT	CMQTLQTPETF	IGKV2-28	.	IGKJ2	22	-1	-1	27
1	0.0015313935681470138	TGCATGCAAAGTATACAGCTTCCGTACACTTTT	CMQSIQLPYTF	IGKV2D-29	.	IGKJ2	22	-1	-1	23
1	0.0015313935681470138	TGCATGCAAAGTATAAAGCTTCCGTACACTTTT	CMQSIKLPYTF	IGKV2D-29	.	IGKJ2	22	-1	-1	23
1	0.0015313935681470138	TGCACGCAAGTTTCACAAATTCCGATCACCTTC	CTQVSQIPITF	IGKV2-28	.	IGKJ5	22	-1	-1	22
1	0.0015313935681470138	GGTCAACGGACTTACAATGCCCCTCTCACTTTC	GQRTYNAPLTF	IGKV1D-37	.	IGKJ4	24	-1	-1	24
1	0.0015313935681470138	TGTCTACAAGATCACAGTTCCCTCACTTTC	CLQDHSSLTF	IGKV1-6	.	IGKJ3	15	-1	-1	22
1	0.0015313935681470138	TGTCACCAGTATGGTGGCTGGGACACTTTT	CHQYGGWDTF	IGKV3-20	.	IGKJ2	18	-1	-1	22
1	0.0015313935681470138	TGTCAGCAGTTTGACATTTTGTACACTTTT	CQQFDILYTF	IGKV1-13	.	IGKJ2	11	-1	-1	19
1	0.0015313935681470138	TGTCAGCAGTTTAGTGATTCGATCACCTTC	CQQFSDSITF	IGKV3D-15	.	IGKJ5	9	-1	-1	18
1	0.0015313935681470138	TGTCAGCAGTATGGCAACCTGTACACTTTT	CQQYGNLYTF	IGKV3-20	.	IGKJ2	13	-1	-1	19
1	0.0015313935681470138	TGTCAGCAGTATAATAACTGGCGCACGTTC	CQQYNNWRTF	IGKV3-15	.	IGKJ1	21	-1	-1	24
1	0.0015313935681470138	TGTCAGCAGTATAATAACTGGAAAACTTTT	CQQYNNWKTF	IGKV3-15	.	IGKJ2	20	-1	-1	24
1	0.0015313935681470138	TGTCAACACTATGGTGGCTCAGCGACGTTT	CQHYGGSATF	IGKV2-40	.	IGKJ1	1	-1	-1	23
1	0.0015313935681470138	TGTCAACACTATAATGACTGGTGGACGTTC	CQHYNDWWTF	IGKV3-15	.	IGKJ1	20	-1	-1	20
1	0.0015313935681470138	TGTCAACAGTATGGGGGCTCAGCGACGTTC	CQQYGGSATF	IGKV3-20	.	IGKJ1	20	-1	-1	23
1	0.0015313935681470138	TGTCAACAGTATGATAATCTCCTCACTTTC	CQQYDNLLTF	IGKV1-33	.	IGKJ4	21	-1	-1	21
1	0.0015313935681470138	TGTCAACAGCTTAATAGCCCCCTCACTTTC	CQQLNSPLTF	IGKV1-9	.	IGKJ4	16	-1	-1	21
1	0.0015313935681470138	TGTCAACAGGGTGACGACGGGATCACCTTC	CQQGDDGITF	IGKV3-7	.	IGKJ5	9	-1	-1	20
1	0.0015313935681470138	TGCCACTGTTGGAACACTTATTCCGCTTTC	CHCWNTYSAF	IGKV1-5	.	IGKJ4	4	-1	-1	25
1	0.0015313935681470138	TGCCAACAGTATAGTGACAAGAGGACGTTC	CQQYSDKRTF	IGKV1-16	.	IGKJ1	12	-1	-1	22
1	0.0015313935681470138	TGCCAACAGTATAGTGACAAGAGGACGTTC	CQQYSDKRTF	IGKV1-5	.	IGKJ1	12	-1	-1	22
1	0.0015313935681470138	TGCCAACAGTATAATACTTATTTCAGTTTC	CQQYNTYFSF	IGKV1-5	.	IGKJ3	21	-1	-1	21
1	0.0015313935681470138	TGCCAACAGTATAATAGTTATTCCACTTTT	CQQYNSYSTF	IGKV1-5	.	IGKJ2	22	-1	-1	23
1	0.0015313935681470138	TGCCAACAGTATAATAGTTATAGGACGTTC	CQQYNSYRTF	IGKV1-5	.	IGKJ1	20	-1	-1	22
1	0.0015313935681470138	TGCCAACAGTATAATAGTAATTGGACGTTC	CQQYNSNWTF	IGKV1-5	.	IGKJ1	21	-1	-1	21
1	0.0015313935681470138	TGCCAACAGTATAACAGTTATTGGACGTTC	CQQYNSYWTF	IGKV1-5	.	IGKJ1	21	-1	-1	21
1	0.0015313935681470138	TGCCAACAGTATAAAAGTTATTGGACGTTC	CQQYKSYWTF	IGKV1-5	.	IGKJ1	21	-1	-1	21
1	0.0015313935681470138	TGCGTACAAGGTACACACGCGGTTACTTTC	CVQGTHAVTF	IGKV2-30	.	IGKJ4	17	-1	-1	24
1	0.0015313935681470138	TGCATGCAAGCTCTACAAACTCTCACTTTC	CMQALQTLTF	IGKV2-28	.	IGKJ4	21	-1	-1	21
1	0.0015313935681470138	TGCAAACAATATGCCGGTTTTGCGACCTTC	CKQYAGFATF	IGKV1-5	.	IGKJ1	11	-1	-1	23
1	0.0015313935681470138	ACTCAGCACTATGGTAACTCACCGACGTTC	TQHYGNSPTF	IGKV3-20	.	IGKJ3	22	-1	-1	27
1	0.0015313935681470138	TGTCAACAGCTTAATAGTTACTTTTTC	CQQLNSYFF	IGKV1-9	.	IGKJ3	20	-1	-1	23
1	0.0015313935681470138	TGCCACCACTCTGGGACGTTC	CHHSGTF	IGKV1-5	.	IGKJ1	4	-1	-1	13
