# Supplementary material for: Biomarkers and Immune Repertoire Metrics Identified by Peripheral Blood Transcriptomic Sequencing Reveal the Pathogenesis of COVID-19
Source: Front Immunol. 2021 Aug 24;12:677025. doi: 10.3389/fimmu.2021.677025 (PMC8421539; doi:10.3389/fimmu.2021.677025)
Supplement: Supplementary file 1 [file DataSheet_1.zip › TCR_BCR/IGK/convert.20S039648A.clonotypes.IGK.txt]

count	freq	cdr3nt	cdr3aa	v	d	j	VEnd	DStart	DEnd	JStart
138	0.03889515219842165	TGTCAGCAATATTATACTAGTCTTCACAGTTTT	CQQYYTSLHSF	IGKV4-1	.	IGKJ2	15	-1	-1	25
83	0.0233934611048478	TGCATGCAAGGTACACACTGGACGTGGACGTTC	CMQGTHWTWTF	IGKV2-30	.	IGKJ1	20	-1	-1	21
44	0.012401352874859075	TGTCAACAGAGTTACAGTAGCCCTCCTACGTTC	CQQSYSSPPTF	IGKV1D-39	.	IGKJ1	25	-1	-1	27
40	0.011273957158962795	TGCATGCAAGGTACACACCCGCCCTACTACAATTTT	CMQGTHPPYYNF	IGKV2-30	.	IGKJ2	17	-1	-1	27
39	0.010992108229988726	TGTCAACAGGCTAACAGTTTCCCTATCACCTTC	CQQANSFPITF	IGKV1-12	.	IGKJ5	24	-1	-1	24
35	0.009864712514092447	TGTCAAAAATATAACAGTGACCCGCTCACTTTC	CQKYNSDPLTF	IGKV1-27	.	IGKJ4	22	-1	-1	22
29	0.008173618940248028	TGCATGCAAGGTACACATCCGCCCTACTACAATTTT	CMQGTHPPYYNF	IGKV2-30	.	IGKJ2	16	-1	-1	27
28	0.007891770011273957	TGTCAGCAGTATGGAAGCTCAACGGGGACGTTC	CQQYGSSTGTF	IGKV3-20	.	IGKJ1	20	-1	-1	21
26	0.007328072153325817	TGTCACCAGTTTGGTAACTCACCGTGGACGTTC	CHQFGNSPWTF	IGKV3-20	.	IGKJ1	22	-1	-1	22
24	0.006764374295377677	TGCATGCAAGGTACACATCCGCCCTTCTACAATTTT	CMQGTHPPFYNF	IGKV2-30	.	IGKJ2	16	-1	-1	27
23	0.006482525366403607	TGTCAGCAGAGTTACAGTAGCCCCCCTACGTTC	CQQSYSSPPTF	IGKV1-39	.	IGKJ1	22	-1	-1	27
23	0.006482525366403607	TGCATGCAAAATCTACAAATTCCGTGGACGTTC	CMQNLQIPWTF	IGKV2-28	.	IGKJ1	22	-1	-1	22
21	0.005918827508455468	TGTCAGCAGTATGGTAGATCGCCTTCGGTCACGTTC	CQQYGRSPSVTF	IGKV3D-20	.	IGKJ5	27	-1	-1	24
21	0.005918827508455468	TGTCAGCACTATGATGAAGCACCTAGGAGGTTT	CQHYDEAPRRF	IGKV3-20	.	IGKJ1	12	-1	-1	25
20	0.005636978579481398	TGCATGCAAGCTACACAATATCCGATCACCTTC	CMQATQYPITF	IGKV2-24	.	IGKJ5	22	-1	-1	22
20	0.005636978579481398	TGCATGCAAGGTACACACTGGCCCTGGACGTTC	CMQGTHWPWTF	IGKV2-30	.	IGKJ1	22	-1	-1	24
19	0.005355129650507328	TGTCAGCAGTATGGTAGCTCACCGTACACTTTT	CQQYGSSPYTF	IGKV3-20	.	IGKJ2	22	-1	-1	23
19	0.005355129650507328	TGTCAGCAATATTATACTTATCCGTGGACGTTC	CQQYYTYPWTF	IGKV4-1	.	IGKJ1	15	-1	-1	22
19	0.005355129650507328	TGTCAGCAATATTATAAGAGTCCTCTCACTTTC	CQQYYKSPLTF	IGKV4-1	.	IGKJ4	15	-1	-1	24
19	0.005355129650507328	TGCATGCAAAATCTAGAAATTCCGTGGACGTTC	CMQNLEIPWTF	IGKV2-28	.	IGKJ1	22	-1	-1	22
16	0.004509582863585118	TGTCAGCAGTATTATGGTGCTCCTCTCACTTTC	CQQYYGAPLTF	IGKV4-1	.	IGKJ4	23	-1	-1	24
16	0.004509582863585118	TGTCAGCAATATGGTGGCTCACCTGGGACGTTC	CQQYGGSPGTF	IGKV3-20	.	IGKJ1	23	-1	-1	25
16	0.004509582863585118	TGTCAACAGAGTTACAGTGTCCCCTTCACCTTT	CQQSYSVPFTF	IGKV1-39	.	IGKJ2	17	-1	-1	26
15	0.004227733934611048	TGTCAACAGCTTTTTTCTTACCCTCCAACTTTC	CQQLFSYPPTF	IGKV1-9	.	IGKJ4	11	-1	-1	27
15	0.004227733934611048	TGTCAACAATATTATACTACTTTTCCGACGTTC	CQQYYTTFPTF	IGKV4-1	.	IGKJ1	20	-1	-1	26
15	0.004227733934611048	TGTCAAAAGTATAACAGTGCCCCGCTCACTTTC	CQKYNSAPLTF	IGKV1-27	.	IGKJ4	22	-1	-1	22
14	0.003945885005636978	TGTCAGCAGCGTAGCAACTGGCCTCTCACTTTC	CQQRSNWPLTF	IGKV3-11	.	IGKJ4	23	-1	-1	24
13	0.0036640360766629085	TGTCAACAATATGGTAGCGCACCCCCGATCACCTTC	CQQYGSAPPITF	IGKV3D-20	.	IGKJ5	26	-1	-1	25
12	0.0033821871476888386	TGTCAGCAGTATGGTAACTCCCCTCTCACTTTC	CQQYGNSPLTF	IGKV3D-20	.	IGKJ4	24	-1	-1	24
12	0.0033821871476888386	TGCCTGCAGGCTACACAATCCCCGTTCACCTTC	CLQATQSPFTF	IGKV2-24	.	IGKJ5	18	-1	-1	25
11	0.0031003382187147687	TGTCTACAGCATAATAGTTACCCGCTCACTTTC	CLQHNSYPLTF	IGKV1-17	.	IGKJ4	22	-1	-1	22
11	0.0031003382187147687	TGTCAACAGAGTTACAGTAGTCCGTACACTTTT	CQQSYSSPYTF	IGKV1-39	.	IGKJ2	18	-1	-1	23
11	0.0031003382187147687	TGTCAAAAGTATAACAGTGTCCCGCTCACTTTC	CQKYNSVPLTF	IGKV1-27	.	IGKJ4	22	-1	-1	22
11	0.0031003382187147687	TGCCTACAGCATAATGAATATCCATTCGCCTTC	CLQHNEYPFAF	IGKV1-17	.	IGKJ4	14	-1	-1	30
11	0.0031003382187147687	TGCATGCAAAATCTTCAACTTCCGTGGACGTTC	CMQNLQLPWTF	IGKV2-28	.	IGKJ1	8	-1	-1	22
11	0.0031003382187147687	TGCATGCAAAATCTACAACTTCCGTGGACGTTC	CMQNLQLPWTF	IGKV2-28	.	IGKJ1	17	-1	-1	22
10	0.002818489289740699	TGTCAACAGTATGGTAGCGCACCCCCGATCACCTTC	CQQYGSAPPITF	IGKV3D-20	.	IGKJ5	26	-1	-1	25
10	0.002818489289740699	TGTCAGCAATATTATGTTCCTCCTCACACTTTT	CQQYYVPPHTF	IGKV4-1	.	IGKJ2	14	-1	-1	25
10	0.002818489289740699	TGTCAACAGAGTTCCAGCATCCCCTTCAACTTC	CQQSSSIPFNF	IGKV1-39	.	IGKJ3	16	-1	-1	30
10	0.002818489289740699	TGCATGCAACATATACAGTGGCCGTGGACGTTC	CMQHIQWPWTF	IGKV2-30	.	IGKJ1	22	-1	-1	22
10	0.002818489289740699	TGCATGCAAGGTACACACTGGCCGTACACTTTT	CMQGTHWPYTF	IGKV2-30	.	IGKJ2	22	-1	-1	23
10	0.002818489289740699	TGTCACCAGCGTAACACCTGGCCGTTTTTC	CHQRNTWPFF	IGKV3-11	.	IGKJ4	22	-1	-1	26
9	0.002536640360766629	TGTCAGCACCGTAGGAACTGGCCGCTCACTTTC	CQHRRNWPLTF	IGKV3-11	.	IGKJ4	22	-1	-1	22
9	0.002536640360766629	TGTCAGCAATATTATGGTCTGCCGCTCACCTTC	CQQYYGLPLTF	IGKV4-1	.	IGKJ4	14	-1	-1	22
9	0.002536640360766629	TGTCAGCAATATGTTGACTCGTCATACATTTTT	CQQYVDSSYIF	IGKV3-20	.	IGKJ2	12	-1	-1	24
9	0.002536640360766629	TGTCAACAGAGTTACAGTTCCCGATTCAGTTTC	CQQSYSSRFSF	IGKV1-39	.	IGKJ3	21	-1	-1	23
9	0.002536640360766629	TGCCTACAACATGTTGAATATCCGTTCACCTTC	CLQHVEYPFTF	IGKV1-5	.	IGKJ4	7	-1	-1	25
9	0.002536640360766629	TGCCAACACTATAATTTTTATCCTATCACCTTC	CQHYNFYPITF	IGKV1-5	.	IGKJ5	24	-1	-1	24
9	0.002536640360766629	TGCCAACAGTATAGTAGTTATCCGTGGACGTTC	CQQYSSYPWTF	IGKV1-5	.	IGKJ1	20	-1	-1	22
9	0.002536640360766629	TGCATGCAAGTTTCACAATTTCCGTACACTTTT	CMQVSQFPYTF	IGKV2-24	.	IGKJ2	22	-1	-1	23
8	0.002254791431792559	TGTCAGCAGTCTAGTACCTCACCGACGTGGGCGTTC	CQQSSTSPTWAF	IGKV3-20	.	IGKJ1	22	-1	-1	24
8	0.002254791431792559	TGCATGCAGGGTACACACCCGCCCTTCTACAATTTT	CMQGTHPPFYNF	IGKV2-30	.	IGKJ2	17	-1	-1	27
8	0.002254791431792559	TGTCAGCAGTATGGTAGTTTAGGCACCACCTTC	CQQYGSLGTTF	IGKV3-20	.	IGKJ5	16	-1	-1	26
8	0.002254791431792559	TGTCAGCAGCTTGAAGGTTACCCTCTCACTTTC	CQQLEGYPLTF	IGKV1-9	.	IGKJ4	23	-1	-1	24
8	0.002254791431792559	TGTCAGCAATATTATACCGCTCCTCTCACTTTC	CQQYYTAPLTF	IGKV4-1	.	IGKJ4	15	-1	-1	24
8	0.002254791431792559	TGTCAGCAATATTATAGTGCTCCGATCACCTTC	CQQYYSAPITF	IGKV4-1	.	IGKJ5	22	-1	-1	22
8	0.002254791431792559	TGTCAGCAATATTATAGTACTCCTCTCACTTTC	CQQYYSTPLTF	IGKV4-1	.	IGKJ4	23	-1	-1	24
8	0.002254791431792559	TGTCAACAGGCTAACAGTTTTCCTCTCACTTTC	CQQANSFPLTF	IGKV1-12	.	IGKJ4	23	-1	-1	24
8	0.002254791431792559	TGTCAACAGATTTACAGTTACCCCTACACCTTT	CQQIYSYPYTF	IGKV1-39	.	IGKJ2	25	-1	-1	24
8	0.002254791431792559	TGCCAACAGTATAAGAGTTACCCTATCACATTC	CQQYKSYPITF	IGKV1-16	.	IGKJ5	24	-1	-1	24
8	0.002254791431792559	TGTCAACAGAGTTACATTACCCCTACGTTC	CQQSYITPTF	IGKV1-39	.	IGKJ1	24	-1	-1	24
7	0.001972942502818489	TGTCAACAGAGTTTCACTATCCCTCGGGAGGTCACTTTC	CQQSFTIPREVTF	IGKV1D-39	.	IGKJ3	30	-1	-1	31
7	0.001972942502818489	TGCATGCAAGGTACACACCCGCCCTTCTACAATTTT	CMQGTHPPFYNF	IGKV2-30	.	IGKJ2	17	-1	-1	27
7	0.001972942502818489	TGTCTACAGCATAATACTTACCCGTGGACGTTC	CLQHNTYPWTF	IGKV1-17	.	IGKJ1	22	-1	-1	22
7	0.001972942502818489	TGTCAGCAGTATCATCTCTGGCCTCTCACTTTC	CQQYHLWPLTF	IGKV3-15	.	IGKJ4	23	-1	-1	24
7	0.001972942502818489	TGTCAGCAATATTATACTGCTCCCCTCACTTTC	CQQYYTAPLTF	IGKV4-1	.	IGKJ4	22	-1	-1	24
7	0.001972942502818489	TGTCAACAGAGTTACAGTTATCCCTACACTTTT	CQQSYSYPYTF	IGKV1-39	.	IGKJ2	17	-1	-1	24
7	0.001972942502818489	TGTCAACAGAGTTACAGGAGCCCTCCTACGTTC	CQQSYRSPPTF	IGKV1D-39	.	IGKJ1	25	-1	-1	27
7	0.001972942502818489	TGTCAAAAGTATAACAGTGCCCCATTCACTTTC	CQKYNSAPFTF	IGKV1-27	.	IGKJ3	22	-1	-1	23
7	0.001972942502818489	TGCCTACAGAATAGTGAATATCCGTTGACTTTC	CLQNSEYPLTF	IGKV1-5	.	IGKJ4	12	-1	-1	27
7	0.001972942502818489	TGCCAACAGTATAATAGTGATTCGTGGACGTTC	CQQYNSDSWTF	IGKV1-5	.	IGKJ1	22	-1	-1	22
7	0.001972942502818489	TGCGTGCAAGCTACACACTGGCCGTACACTTTT	CVQATHWPYTF	IGKV2-30	.	IGKJ2	22	-1	-1	23
7	0.001972942502818489	TGCATGCAACCTCTACAAACTCCGTACACTTTT	CMQPLQTPYTF	IGKV2-28	.	IGKJ2	22	-1	-1	23
7	0.001972942502818489	TGCATGCAAGTTCGACAAACTCCTCTCACTTTC	CMQVRQTPLTF	IGKV2D-28	.	IGKJ4	24	-1	-1	24
7	0.001972942502818489	TGCATGCAAGCTCTACAAACTCCTCTGACGTTC	CMQALQTPLTF	IGKV2D-28	.	IGKJ1	24	-1	-1	26
7	0.001972942502818489	TGCATGCAAGCTCTACAAACTCCGCTCACTTTC	CMQALQTPLTF	IGKV2-28	.	IGKJ4	22	-1	-1	22
7	0.001972942502818489	TGTCAACAGAGTTACAGTACCCTTATGTTC	CQQSYSTLMF	IGKV1-39	.	IGKJ1	21	-1	-1	26
7	0.001972942502818489	TGTCAACAGAGTTACAGCACCCCCACATTC	CQQSYSTPTF	IGKV1-39	.	IGKJ1	22	-1	-1	27
7	0.001972942502818489	TGCCAACAGTATCGGAGTTATTGGTCCTTC	CQQYRSYWSF	IGKV1-5	.	IGKJ1	21	-1	-1	27
7	0.001972942502818489	TGTCAGCACCGTGGCAAAGCTTTC	CQHRGKAF	IGKV3-11	.	IGKJ4	16	-1	-1	19
6	0.0016910935738444193	TGTCATCAGTATGACAGCTCACCTCGGACGTTC	CHQYDSSPRTF	IGKV3D-20	.	IGKJ1	24	-1	-1	25
6	0.0016910935738444193	TGTCAGCACTATAATAACTGGCCTTACACTTTT	CQHYNNWPYTF	IGKV3-15	.	IGKJ2	23	-1	-1	24
6	0.0016910935738444193	TGTCAGCAGTGGAGCAGCTGGCCTCGAACGTTC	CQQWSSWPRTF	IGKV3-11	.	IGKJ1	23	-1	-1	27
6	0.0016910935738444193	TGTCAGCAGTATGCTAGGTCACCTTGGACGTTC	CQQYARSPWTF	IGKV3-20	.	IGKJ1	23	-1	-1	24
6	0.0016910935738444193	TGTCAGCAGTATGGTGTCTCACTTTGGACGTTC	CQQYGVSLWTF	IGKV3-20	.	IGKJ1	21	-1	-1	24
6	0.0016910935738444193	TGTCAGCAGTATAATAACTGGCCTCTCACTTTC	CQQYNNWPLTF	IGKV3-15	.	IGKJ4	23	-1	-1	24
6	0.0016910935738444193	TGTCAGCAGCGTGCCACCTGGCCTCTCACTTTC	CQQRATWPLTF	IGKV3-11	.	IGKJ4	23	-1	-1	24
6	0.0016910935738444193	TGTCAGCAATATTATGCTATGCCGCTCACCTTC	CQQYYAMPLTF	IGKV4-1	.	IGKJ4	14	-1	-1	22
6	0.0016910935738444193	TGTCAGCAATATTATACTTTTCCTCGGACGTTC	CQQYYTFPRTF	IGKV4-1	.	IGKJ1	15	-1	-1	25
6	0.0016910935738444193	TGTCAGCAATATTATAATAGTCCTCTCACTTTC	CQQYYNSPLTF	IGKV4-1	.	IGKJ4	23	-1	-1	24
6	0.0016910935738444193	TGTCAACAGCTTTATAGTTACCCTCCAACTTTC	CQQLYSYPPTF	IGKV1-9	.	IGKJ4	23	-1	-1	27
6	0.0016910935738444193	TGTCAACAGGCTTACGGTTTCCCGTACACTTTT	CQQAYGFPYTF	IGKV1-12	.	IGKJ2	22	-1	-1	23
6	0.0016910935738444193	TGTCAACAGAGTTACAGTACCCCGTGGACGTTC	CQQSYSTPWTF	IGKV1-39	.	IGKJ1	22	-1	-1	22
6	0.0016910935738444193	TGTCAACAACTTAATGGTTACCCTCTCACTTTC	CQQLNGYPLTF	IGKV1-9	.	IGKJ4	23	-1	-1	24
6	0.0016910935738444193	TGTGAAAAATATAACAGTGTCCCGCTCATTTTC	CEKYNSVPLIF	IGKV1-27	.	IGKJ4	22	-1	-1	22
6	0.0016910935738444193	TGCTTCCAGGGTACACACTTGCCTTTTACTTTT	CFQGTHLPFTF	IGKV2-30	.	IGKJ2	23	-1	-1	27
6	0.0016910935738444193	TGCCAACAGTATAATGGTTACCCATTTACTTTC	CQQYNGYPFTF	IGKV1-5	.	IGKJ3	19	-1	-1	23
6	0.0016910935738444193	TGCCAACAGTATAATAGTTATCCGTGGACGTTC	CQQYNSYPWTF	IGKV1-16	.	IGKJ1	19	-1	-1	22
6	0.0016910935738444193	TGCATGCAGAGTTTAGAGGCTCCGATCACTTTC	CMQSLEAPITF	IGKV2D-29	.	IGKJ4	11	-1	-1	25
6	0.0016910935738444193	TGCATGCAAGTTGCACAATTTCCGTACACTTTT	CMQVAQFPYTF	IGKV2-24	.	IGKJ2	22	-1	-1	23
6	0.0016910935738444193	TGCATGCAAGCTCTACAAACTCCGTGGACGTTC	CMQALQTPWTF	IGKV2-28	.	IGKJ1	22	-1	-1	22
6	0.0016910935738444193	TGCATGCAAGCTACACAATTTCCTCGGACGTTC	CMQATQFPRTF	IGKV2-24	.	IGKJ1	27	-1	-1	25
6	0.0016910935738444193	TGCATGCAAGCAACACAATTTCCTTTCACCTTC	CMQATQFPFTF	IGKV2-24	.	IGKJ5	23	-1	-1	25
5	0.0014092446448703494	TGTCAGCAATATGGTAGATCACCTTCGGTCACGTTC	CQQYGRSPSVTF	IGKV3D-20	.	IGKJ5	27	-1	-1	24
5	0.0014092446448703494	TGCATGCAAGGTACACACCCGCCCTACTACACATTT	CMQGTHPPYYTF	IGKV2-30	.	IGKJ2	17	-1	-1	27
5	0.0014092446448703494	TGTCACCAGTATGGTAGGAATCCTCTCACTTTC	CHQYGRNPLTF	IGKV3-20	.	IGKJ4	16	-1	-1	24
5	0.0014092446448703494	TGTCACCAATGTTCCACTACTCCTCACACTTTT	CHQCSTTPHTF	IGKV4-1	.	IGKJ2	23	-1	-1	25
5	0.0014092446448703494	TGTCAGCAGTATCTTAACTGGCCTCGGACGTTC	CQQYLNWPRTF	IGKV3-15	.	IGKJ1	23	-1	-1	25
5	0.0014092446448703494	TGTCAGCAGTATGTTATCTCACCTCACACCTTT	CQQYVISPHTF	IGKV3D-20	.	IGKJ2	24	-1	-1	25
5	0.0014092446448703494	TGTCAGCAGTATGGTGACTCATCCACCACCTTC	CQQYGDSSTTF	IGKV3-20	.	IGKJ5	14	-1	-1	26
5	0.0014092446448703494	TGTCAGCAGTATAATAACTGGCCTCGGACGTTC	CQQYNNWPRTF	IGKV3-15	.	IGKJ1	23	-1	-1	25
5	0.0014092446448703494	TGTCAGCAGCATGCAGCTTACCCTTTTACTTTC	CQQHAAYPFTF	IGKV1-9	.	IGKJ4	9	-1	-1	27
5	0.0014092446448703494	TGTCAGCAATATTATGGTATGCCGCTCACCTTC	CQQYYGMPLTF	IGKV4-1	.	IGKJ4	18	-1	-1	22
5	0.0014092446448703494	TGTCAGCAATATTATAGTGCTCCTCTCACTTTC	CQQYYSAPLTF	IGKV4-1	.	IGKJ4	23	-1	-1	24
5	0.0014092446448703494	TGTCAGCAATACTACAACACTCCCGAAACTTTT	CQQYYNTPETF	IGKV4-1	.	IGKJ2	10	-1	-1	27
5	0.0014092446448703494	TGTCAACAGTACGATGATCTCCCCCTCACTTTC	CQQYDDLPLTF	IGKV1-33	.	IGKJ4	22	-1	-1	24
5	0.0014092446448703494	TGTCAACAGGCTTACAGTCCCCCGTACACTTTT	CQQAYSPPYTF	IGKV1-39	.	IGKJ2	22	-1	-1	23
5	0.0014092446448703494	TGTCAACAGAGTTTCAGTGCCCCGTGGACATTC	CQQSFSAPWTF	IGKV1-39	.	IGKJ1	22	-1	-1	22
5	0.0014092446448703494	TGTCAACAGAGTTACAGTATTTCTCTCACTTTC	CQQSYSISLTF	IGKV1-39	.	IGKJ4	18	-1	-1	24
5	0.0014092446448703494	TGTCAACAGAGTTACAATTTCCCTCACACTTTT	CQQSYNFPHTF	IGKV1-39	.	IGKJ2	15	-1	-1	25
5	0.0014092446448703494	TGTCAACAATATTACAACAGTCCTCAGACTTTT	CQQYYNSPQTF	IGKV4-1	.	IGKJ2	13	-1	-1	27
5	0.0014092446448703494	TGTATGCACAACATCAAGTTCCCCCTAACTTTC	CMHNIKFPLTF	IGKV2-26	.	IGKJ3	7	-1	-1	27
5	0.0014092446448703494	TGCTTGAAAGGTCTACAACCTCCACTCACTTTC	CLKGLQPPLTF	IGKV2-28	.	IGKJ3	22	-1	-1	25
5	0.0014092446448703494	TGCCTACAGAATAGTGAATATCCATTGACTTTC	CLQNSEYPLTF	IGKV1-5	.	IGKJ4	12	-1	-1	27
5	0.0014092446448703494	TGCCTACAGAATAATGAATATCCGTTGACTTTC	CLQNNEYPLTF	IGKV1-5	.	IGKJ4	14	-1	-1	27
5	0.0014092446448703494	TGCATGCAGGCTCTACAAACTCCTGTTGCTTTT	CMQALQTPVAF	IGKV2-28	.	IGKJ2	23	-1	-1	28
5	0.0014092446448703494	TGCATGCAAGCTCTAGAAAATCCCTTGACCTTC	CMQALENPLTF	IGKV2-28	.	IGKJ5	22	-1	-1	27
5	0.0014092446448703494	TGCATGCAAGCTACACACTGGCCGTACACTTTT	CMQATHWPYTF	IGKV2-30	.	IGKJ2	22	-1	-1	23
5	0.0014092446448703494	TGCATGCAAGCTACACAATTTCCGCTCACCTTC	CMQATQFPLTF	IGKV2-24	.	IGKJ5	22	-1	-1	25
5	0.0014092446448703494	TGCATGCAAGGTACACACTGGCCGTTCACTTTC	CMQGTHWPFTF	IGKV2-30	.	IGKJ4	22	-1	-1	25
5	0.0014092446448703494	TGCATGCAAAATTCACACCTTCCGTACACTTTT	CMQNSHLPYTF	IGKV2-24	.	IGKJ2	8	-1	-1	23
5	0.0014092446448703494	TGCATGCAAAATCTACACATTCCGTGGACGTTC	CMQNLHIPWTF	IGKV2-28	.	IGKJ1	16	-1	-1	22
5	0.0014092446448703494	TGTCAGCAGTATGCTAGCTCGTACACTTTT	CQQYASSYTF	IGKV3-20	.	IGKJ2	19	-1	-1	20
5	0.0014092446448703494	TGTCAGCAGACTTTCCGGACGTGGACGTTC	CQQTFRTWTF	IGKV1-39	.	IGKJ1	9	-1	-1	18
5	0.0014092446448703494	TGTCAACAGAGTTACAGTACAGTGACGTTC	CQQSYSTVTF	IGKV1-39	.	IGKJ1	19	-1	-1	23
5	0.0014092446448703494	TGCCTGCGCTATAATAGCCCTTGGACGTTC	CLRYNSPWTF	IGKV1-5	.	IGKJ1	16	-1	-1	21
5	0.0014092446448703494	TGCCAACAGTATTATGGTTATTCTTCCTTC	CQQYYGYSSF	IGKV1-5	.	IGKJ5	23	-1	-1	25
5	0.0014092446448703494	TGCCAACAGTATAATAGTTATTGGACGTTC	CQQYNSYWTF	IGKV1-5	.	IGKJ1	21	-1	-1	21
5	0.0014092446448703494	TGCCAACAATACAATAAGTTTTGGACCTTC	CQQYNKFWTF	IGKV1-5	.	IGKJ1	15	-1	-1	21
4	0.0011273957158962795	TGTCAGCAGTTCGATTTCTCACCTCGGGTGTACACTTTT	CQQFDFSPRVYTF	IGKV3-20	.	IGKJ2	9	-1	-1	28
4	0.0011273957158962795	TGTCAGCAGCGAACCATCTGGCCTCTGGAATTCACTTTC	CQQRTIWPLEFTF	IGKV3-11	.	IGKJ3	23	-1	-1	29
4	0.0011273957158962795	TGTCAGCAGACTTACACCACCCCTCGTGATGTCACTTTC	CQQTYTTPRDVTF	IGKV1D-39	.	IGKJ3	24	-1	-1	31
4	0.0011273957158962795	TGTCAGCTGTTTGGTAGGTCACCGCTTTTCACTTTC	CQLFGRSPLFTF	IGKV3-20	.	IGKJ3	22	-1	-1	27
4	0.0011273957158962795	TGTCAGCAGTGTTGTGGGTCACCTCCGGTCACCTTC	CQQCCGSPPVTF	IGKV3D-20	.	IGKJ5	27	-1	-1	28
4	0.0011273957158962795	TGTCAGCAGTATGGTGGCTCACCTCGGTTCACTTTC	CQQYGGSPRFTF	IGKV3D-20	.	IGKJ3	24	-1	-1	27
4	0.0011273957158962795	TGTCAGCAATATGATAATCTCCCTCCGTGGACGTTC	CQQYDNLPPWTF	IGKV1D-33	.	IGKJ1	26	-1	-1	25
4	0.0011273957158962795	TGTCAACATTACAATAACTGGCCTCCGGGGACGTTC	CQHYNNWPPGTF	IGKV3D-15	.	IGKJ1	27	-1	-1	28
4	0.0011273957158962795	TGTCAACAGAGTTACGATACCCCTCCGATCACCTTC	CQQSYDTPPITF	IGKV1D-39	.	IGKJ5	26	-1	-1	25
4	0.0011273957158962795	TGTCAACAGAGTTACAGTGCCCCTCCGGACACCTTC	CQQSYSAPPDTF	IGKV1D-39	.	IGKJ5	28	-1	-1	29
4	0.0011273957158962795	TGTTTGCAAAGTACGCAGGTTCCGCTCACTTTC	CLQSTQVPLTF	IGKV2D-29	.	IGKJ4	22	-1	-1	22
4	0.0011273957158962795	TGTCTCCAGTATCATGGTTACGTCTGGGCGTTC	CLQYHGYVWAF	IGKV1-17	.	IGKJ1	20	-1	-1	24
4	0.0011273957158962795	TGTCTACAGTATGGTAGCTCACCTCGGACTTTT	CLQYGSSPRTF	IGKV3D-20	.	IGKJ2	24	-1	-1	27
4	0.0011273957158962795	TGTCTACAGCATAATAGTTACCCTCCGACGTTC	CLQHNSYPPTF	IGKV1D-17	.	IGKJ1	26	-1	-1	26
4	0.0011273957158962795	TGTCTACAGGATTTTAATTACCCTCGAACGTTC	CLQDFNYPRTF	IGKV1D-17	.	IGKJ1	24	-1	-1	27
4	0.0011273957158962795	TGTCTACAGGATGAAAATTACCCTCGAACATTC	CLQDENYPRTF	IGKV1-6	.	IGKJ1	23	-1	-1	30
4	0.0011273957158962795	TGTCATCAACATTATAATAGTCCTCTCACTTTC	CHQHYNSPLTF	IGKV4-1	.	IGKJ4	23	-1	-1	24
4	0.0011273957158962795	TGTCACCAGAGTTACAATACCCCTGAAACGTTT	CHQSYNTPETF	IGKV1-39	.	IGKJ2	23	-1	-1	30
4	0.0011273957158962795	TGTCAGCACTATGGTAGTTCAGTGTGGACGTTC	CQHYGSSVWTF	IGKV3-20	.	IGKJ1	20	-1	-1	23
4	0.0011273957158962795	TGTCAGCACTATGGTAGCTCACGGTGGACGTTC	CQHYGSSRWTF	IGKV3-20	.	IGKJ1	21	-1	-1	23
4	0.0011273957158962795	TGTCAGCACTATAGTAACTGGCCTCTCACTTTC	CQHYSNWPLTF	IGKV3-15	.	IGKJ3	23	-1	-1	25
4	0.0011273957158962795	TGTCAGCACCGTAGCAACTGGTTCTTCACTTTC	CQHRSNWFFTF	IGKV3-11	.	IGKJ3	20	-1	-1	24
4	0.0011273957158962795	TGTCAGCAGTATGGTTCCTCACCTGCCACTTTC	CQQYGSSPATF	IGKV3-20	.	IGKJ4	23	-1	-1	26
4	0.0011273957158962795	TGTCAGCAGTATGGTGTTTCACCTCGGACGTTC	CQQYGVSPRTF	IGKV3D-20	.	IGKJ1	24	-1	-1	25
4	0.0011273957158962795	TGTCAGCAGTATGGTACTTCACCACCAACTTTT	CQQYGTSPPTF	IGKV3-20	.	IGKJ2	22	-1	-1	27
4	0.0011273957158962795	TGTCAGCAGTATGGTAGCTCACCTGGGACGTTC	CQQYGSSPGTF	IGKV3-20	.	IGKJ1	23	-1	-1	25
4	0.0011273957158962795	TGTCAGCAGTATGGTAGCTCACCCTTCACTTTC	CQQYGSSPFTF	IGKV3-20	.	IGKJ3	22	-1	-1	24
4	0.0011273957158962795	TGTCAGCAGTATGATGATATCCCGTACACTTTT	CQQYDDIPYTF	IGKV1-33	.	IGKJ2	22	-1	-1	23
4	0.0011273957158962795	TGTCAGCAGTATACTATCTGGCCGCTCACTTTC	CQQYTIWPLTF	IGKV3-15	.	IGKJ4	22	-1	-1	22
4	0.0011273957158962795	TGTCAGCAGTATAATACGTGGCCGGACACTTTC	CQQYNTWPDTF	IGKV3-15	.	IGKJ3	22	-1	-1	26
4	0.0011273957158962795	TGTCAGCAGTACGGTAGCTCACCGTACACTTTT	CQQYGSSPYTF	IGKV3-20	.	IGKJ2	22	-1	-1	23
4	0.0011273957158962795	TGTCAGCAGCATAATGCCTGGCCGATCACCTTC	CQQHNAWPITF	IGKV3-15	.	IGKJ5	22	-1	-1	22
4	0.0011273957158962795	TGTCAGCAATATTATACTGCTCCTCTCACTTTC	CQQYYTAPLTF	IGKV4-1	.	IGKJ4	23	-1	-1	24
4	0.0011273957158962795	TGTCAGCAATATGATAAACGGCCCCGGACGTTC	CQQYDKRPRTF	IGKV3-15	.	IGKJ1	16	-1	-1	25
4	0.0011273957158962795	TGTCAGCAACTTAATGCTTACCCTCTCACTTTC	CQQLNAYPLTF	IGKV1-9	.	IGKJ4	23	-1	-1	24
4	0.0011273957158962795	TGTCAACAGTATGATAATCTCCCGTACACTTTT	CQQYDNLPYTF	IGKV1-33	.	IGKJ2	22	-1	-1	23
4	0.0011273957158962795	TGTCAACAGCTTTATACTTACCCTCCAACTTTC	CQQLYTYPPTF	IGKV1-9	.	IGKJ4	23	-1	-1	27
4	0.0011273957158962795	TGTCAACAGCTTAATAGTTACCCTCCAACTTTC	CQQLNSYPPTF	IGKV1-9	.	IGKJ4	23	-1	-1	27
4	0.0011273957158962795	TGTCAACAGGCTTACGGTTTCCCGTTCACTTTT	CQQAYGFPFTF	IGKV1-12	.	IGKJ2	22	-1	-1	26
4	0.0011273957158962795	TGTCAACAGGCTAACACTTTCCCTCTCACTTTC	CQQANTFPLTF	IGKV1-12	.	IGKJ4	23	-1	-1	24
4	0.0011273957158962795	TGTCAACAGGCTAACAGTTTCCCGTTCACTTTT	CQQANSFPFTF	IGKV1-12	.	IGKJ2	22	-1	-1	26
4	0.0011273957158962795	TGTCAACAGAGTTACACTACCCCCTACACTTTT	CQQSYTTPYTF	IGKV1-39	.	IGKJ2	22	-1	-1	24
4	0.0011273957158962795	TGTCAACAATTTTTTGTCAGTCCGCTCACTTTC	CQQFFVSPLTF	IGKV4-1	.	IGKJ4	9	-1	-1	22
4	0.0011273957158962795	TGTCAAAAGTATAACAGTGCCCCTCTTACTTTC	CQKYNSAPLTF	IGKV1-27	.	IGKJ4	23	-1	-1	27
4	0.0011273957158962795	TGTGTGCAGCGCAGCGAGTGGTTGTGGACGTCC	CVQRSEWLWTS	IGKV3-11	.	IGKJ1	14	-1	-1	23
4	0.0011273957158962795	TGCTTGCAAGCTCTACAAACCCCTCTCACTTTC	CLQALQTPLTF	IGKV2D-28	.	IGKJ4	24	-1	-1	24
4	0.0011273957158962795	TGCCTACAGCATCTTGATTTTCCTCTCACTTTT	CLQHLDFPLTF	IGKV1-5	.	IGKJ4	8	-1	-1	24
4	0.0011273957158962795	TGCCTACAGCATGATGAGTATCCGTTCACCTTC	CLQHDEYPFTF	IGKV1-5	.	IGKJ4	8	-1	-1	25
4	0.0011273957158962795	TGCCAGCAATATGATACCTCACTTTTCACCTTC	CQQYDTSLFTF	IGKV3-20	.	IGKJ5	21	-1	-1	25
4	0.0011273957158962795	TGCCAACACTATAGTACTTATCCGTGGACATTC	CQHYSTYPWTF	IGKV1-5	.	IGKJ1	20	-1	-1	22
4	0.0011273957158962795	TGCCAACAGTTTAATAGTTATTCTCGGACGTTC	CQQFNSYSRTF	IGKV1-5	.	IGKJ1	23	-1	-1	25
4	0.0011273957158962795	TGCCAACAGTATGATAGTTACCCTACCACTTTT	CQQYDSYPTTF	IGKV1-16	.	IGKJ2	24	-1	-1	26
4	0.0011273957158962795	TGCCAACAGTACAATGCTTATCCGTGGACGTTC	CQQYNAYPWTF	IGKV1-5	.	IGKJ1	14	-1	-1	22
4	0.0011273957158962795	TGCGTGCAAGGAACACACTGGCCGCTCACTTTC	CVQGTHWPLTF	IGKV2-30	.	IGKJ4	22	-1	-1	22
4	0.0011273957158962795	TGCATGCAGCGTCTAGAGTTTCCTTGGACGTTC	CMQRLEFPWTF	IGKV2-40	.	IGKJ1	24	-1	-1	24
4	0.0011273957158962795	TGCATGCAAGCTCTACAAACTCCCCTCACTTTC	CMQALQTPLTF	IGKV2-28	.	IGKJ3	22	-1	-1	25
4	0.0011273957158962795	TGCATGCAAGCTCTACAAAGCCCGATCACTTTC	CMQALQSPITF	IGKV2-28	.	IGKJ3	18	-1	-1	25
4	0.0011273957158962795	TGCATGCAAGCTGTACAATCTCCTCTCACTTTC	CMQAVQSPLTF	IGKV2D-28	.	IGKJ4	24	-1	-1	24
4	0.0011273957158962795	TGCATGCAAGCTACACACTGGCCGTGGACGTTC	CMQATHWPWTF	IGKV2-30	.	IGKJ1	22	-1	-1	22
4	0.0011273957158962795	TGCATGCAAGCTACACAATTTCCTCACACTTTT	CMQATQFPHTF	IGKV2-24	.	IGKJ2	23	-1	-1	25
4	0.0011273957158962795	TGCATGCAAGGTTCACACTGGCCTTCCACCTTC	CMQGSHWPSTF	IGKV2-30	.	IGKJ5	23	-1	-1	26
4	0.0011273957158962795	TGCATGCAAGGTTCACACTGGCCCTACACTTTT	CMQGSHWPYTF	IGKV2-30	.	IGKJ2	22	-1	-1	24
4	0.0011273957158962795	TGCATGCAAGGTACACACTGGCCATTCACCTTC	CMQGTHWPFTF	IGKV2-30	.	IGKJ3	22	-1	-1	23
4	0.0011273957158962795	TGCATGCAAAATCTTCAACTTCCGTGGACGTTC	CMQNLQLPWTF	IGKV2D-29	.	IGKJ1	22	-1	-1	22
4	0.0011273957158962795	TGTCAGCAGTATGATGGCTCAATAACCTTC	CQQYDGSITF	IGKV3-20	.	IGKJ5	20	-1	-1	24
4	0.0011273957158962795	TGTCAGCAACATTATAACGGCGGGACGTTC	CQQHYNGGTF	IGKV4-1	.	IGKJ1	15	-1	-1	22
4	0.0011273957158962795	TGCTTCAAGGGTTCCCACGGGCACACTTTT	CFKGSHGHTF	IGKV2-30	.	IGKJ2	2	-1	-1	22
4	0.0011273957158962795	TGCCTGCACTACAATAGCCCTTGGACGTTC	CLHYNSPWTF	IGKV1-5	.	IGKJ1	16	-1	-1	21
4	0.0011273957158962795	TGCCAACAGTATGATGGTTATTCCTCCTTC	CQQYDGYSSF	IGKV1-5	.	IGKJ5	22	-1	-1	25
4	0.0011273957158962795	TGCATGCAAAGTATATGGCGTCTCACCTTC	CMQSIWRLTF	IGKV2D-29	.	IGKJ5	14	-1	-1	22
3	8.455467869222097E-4	TGTCAGCAGTTCGATTTCTCACCTCGGGTGTATACTTTT	CQQFDFSPRVYTF	IGKV3-20	.	IGKJ2	9	-1	-1	28
3	8.455467869222097E-4	TGTCAGCAGTATGGTGGCTCACCTCCGTGGACGTTC	CQQYGGSPPWTF	IGKV3D-20	.	IGKJ1	26	-1	-1	25
3	8.455467869222097E-4	TGTCAACAGTATGATCAGATCCCTCCACTCACTTTC	CQQYDQIPPLTF	IGKV1D-33	.	IGKJ4	25	-1	-1	27
3	8.455467869222097E-4	TGTCAACAGTACGGTAGATCACCTTCGACCACGTTC	CQQYGRSPSTTF	IGKV3-20	.	IGKJ5	23	-1	-1	24
3	8.455467869222097E-4	TGTCAACAGGCTAACAGTTTCCCATCGATCACCTTC	CQQANSFPSITF	IGKV1D-12	.	IGKJ5	27	-1	-1	23
3	8.455467869222097E-4	TGTCAACAGAGTTACAGTGTCCCTTTGTGGACGTTC	CQQSYSVPLWTF	IGKV1-39	.	IGKJ1	17	-1	-1	26
3	8.455467869222097E-4	TGTCAACAGAGTTACAGTACCCCTCCGTACAGTTTT	CQQSYSTPPYSF	IGKV1D-39	.	IGKJ2	26	-1	-1	26
3	8.455467869222097E-4	TGTCAACAGAGTTACAGTAGCCCTCGGTACACTTTT	CQQSYSSPRYTF	IGKV1D-39	.	IGKJ2	24	-1	-1	26
3	8.455467869222097E-4	TGCCATCAATATAACAGTTATTCTCTGTGGACGTTC	CHQYNSYSLWTF	IGKV1-5	.	IGKJ1	23	-1	-1	26
3	8.455467869222097E-4	TGTTTGCAAGGTATACACCCCCCACTCACCTTC	CLQGIHPPLTF	IGKV2-29	.	IGKJ3	18	-1	-1	25
3	8.455467869222097E-4	TGTCTGCAGTATGCTAGGTCACCTTGGACCTTC	CLQYARSPWTF	IGKV3-20	.	IGKJ1	23	-1	-1	24
3	8.455467869222097E-4	TGTCTACAGTATAACAGTTACCCTCGGACGTTC	CLQYNSYPRTF	IGKV1D-17	.	IGKJ1	24	-1	-1	25
3	8.455467869222097E-4	TGTCTACAGCATGATGATTACCCGTGGACGTTC	CLQHDDYPWTF	IGKV1-17	.	IGKJ1	22	-1	-1	22
3	8.455467869222097E-4	TGTCTACAGCATAATACTTACCCTGTCACCTTC	CLQHNTYPVTF	IGKV1-17	.	IGKJ5	23	-1	-1	25
3	8.455467869222097E-4	TGTCTACAGAATAATAGTCAGCCTCGGACCTTT	CLQNNSQPRTF	IGKV1D-17	.	IGKJ2	24	-1	-1	30
3	8.455467869222097E-4	TGTCTACAAGATTACGGTTATCCTCGGACGTTC	CLQDYGYPRTF	IGKV1-6	.	IGKJ1	14	-1	-1	25
3	8.455467869222097E-4	TGTCTACAAGATTACACTTTCCCACTCACTTTC	CLQDYTFPLTF	IGKV1-6	.	IGKJ4	22	-1	-1	24
3	8.455467869222097E-4	TGTCTACAAGATTACAATTTCCCGTGGACGTTC	CLQDYNFPWTF	IGKV1-6	.	IGKJ1	22	-1	-1	22
3	8.455467869222097E-4	TGTCTACAAGATTACAATTTACCGTGGACCTTC	CLQDYNLPWTF	IGKV1-6	.	IGKJ1	18	-1	-1	22
3	8.455467869222097E-4	TGTCACCAATATGGTAACTCACCTAGGACCTTC	CHQYGNSPRTF	IGKV3-20	.	IGKJ1	26	-1	-1	25
3	8.455467869222097E-4	TGTCAGCAGTTTGCTGACTCACTGTGGACGTTC	CQQFADSLWTF	IGKV3-20	.	IGKJ1	9	-1	-1	23
3	8.455467869222097E-4	TGTCAGCAGTTTAATGTTTTCCCCCTCAGTTTT	CQQFNVFPLSF	IGKV1-13	.	IGKJ3	14	-1	-1	25
3	8.455467869222097E-4	TGTCAGCAGTATCAGACCTCACCTCGGACGTTC	CQQYQTSPRTF	IGKV3D-20	.	IGKJ1	24	-1	-1	25
3	8.455467869222097E-4	TGTCAGCAGTATGCTAACTCACTGTGGACGTTC	CQQYANSLWTF	IGKV3-20	.	IGKJ1	21	-1	-1	23
3	8.455467869222097E-4	TGTCAGCAGTATGCCAGTCCACCGTTCACTTTT	CQQYASPPFTF	IGKV3-20	.	IGKJ2	12	-1	-1	26
3	8.455467869222097E-4	TGTCAGCAGTATGGTACCTCACCTCGGACTTTT	CQQYGTSPRTF	IGKV3D-20	.	IGKJ2	24	-1	-1	27
3	8.455467869222097E-4	TGTCAGCAGTATGGTAGCTCATCGCTCACTTTC	CQQYGSSSLTF	IGKV3-20	.	IGKJ4	20	-1	-1	22
3	8.455467869222097E-4	TGTCAGCAGTATGGTAGGTCACCTAGGACGTTC	CQQYGRSPRTF	IGKV3-20	.	IGKJ1	26	-1	-1	25
3	8.455467869222097E-4	TGTCAGCAGTATGGTAATTTCCCTCCGACGTTC	CQQYGNFPPTF	IGKV3-20	.	IGKJ1	15	-1	-1	26
3	8.455467869222097E-4	TGTCAGCAGTATGATACTACACCGACGACGTTC	CQQYDTTPTTF	IGKV3-20	.	IGKJ1	12	-1	-1	26
3	8.455467869222097E-4	TGTCAGCAGTATGATAGGTCACCGTACACTTTT	CQQYDRSPYTF	IGKV3-20	.	IGKJ2	22	-1	-1	23
3	8.455467869222097E-4	TGTCAGCAGTATGATAACTGGCCTCGGACTTTT	CQQYDNWPRTF	IGKV3-15	.	IGKJ2	23	-1	-1	27
3	8.455467869222097E-4	TGTCAGCAGTATAATAATTGGCCTCTCACTTTC	CQQYNNWPLTF	IGKV3D-15	.	IGKJ4	24	-1	-1	24
3	8.455467869222097E-4	TGTCAGCAGTATAATAACTGGCCGCTCACTTTC	CQQYNNWPLTF	IGKV3-15	.	IGKJ4	22	-1	-1	22
3	8.455467869222097E-4	TGTCAGCAGTATAATAAGTGGCCTCGGACGTTC	CQQYNKWPRTF	IGKV3-15	.	IGKJ1	23	-1	-1	25
3	8.455467869222097E-4	TGTCAGCAGTACGATAGTCTCCCGTACACTTTT	CQQYDSLPYTF	IGKV1-33	.	IGKJ2	22	-1	-1	23
3	8.455467869222097E-4	TGTCAGCAGCGTAGCGCCTGGCCTCTCACTTTC	CQQRSAWPLTF	IGKV3-11	.	IGKJ4	23	-1	-1	24
3	8.455467869222097E-4	TGTCAGCAGCGTAGCACCTGGCCTCTCACTTTC	CQQRSTWPLTF	IGKV3-11	.	IGKJ4	23	-1	-1	24
3	8.455467869222097E-4	TGTCAGCAGCGTAGCAACTGGCCGCTCACTTTC	CQQRSNWPLTF	IGKV3-11	.	IGKJ4	22	-1	-1	22
3	8.455467869222097E-4	TGTCAGCAGGCTAACAGTTTCCCTCATCCGTTC	CQQANSFPHPF	IGKV1-12	.	IGKJ5	23	-1	-1	30
3	8.455467869222097E-4	TGTCAGCAGGGTACCAACTGGCCGCTCACTTTC	CQQGTNWPLTF	IGKV3-11	.	IGKJ4	22	-1	-1	22
3	8.455467869222097E-4	TGTCAGCAGACTTACACTGCCCCTCGGACGTTC	CQQTYTAPRTF	IGKV1D-39	.	IGKJ1	24	-1	-1	25
3	8.455467869222097E-4	TGTCAGCAGAGTCACAGTCTCCCTCACACTTTT	CQQSHSLPHTF	IGKV1D-39	.	IGKJ2	24	-1	-1	25
3	8.455467869222097E-4	TGTCAGCAATTTTATGACACTCCGTACACTTTT	CQQFYDTPYTF	IGKV4-1	.	IGKJ2	14	-1	-1	23
3	8.455467869222097E-4	TGTCAGCAATATTCTGGTTCTCCTCTCACTTTT	CQQYSGSPLTF	IGKV4-1	.	IGKJ4	23	-1	-1	24
3	8.455467869222097E-4	TGTCAGCAATATTCTACTATTCCGTTCACTTTT	CQQYSTIPFTF	IGKV4-1	.	IGKJ2	22	-1	-1	26
3	8.455467869222097E-4	TGTCAGCAATATTATAGTGCCCCGTGGACGTTC	CQQYYSAPWTF	IGKV4-1	.	IGKJ1	17	-1	-1	22
3	8.455467869222097E-4	TGTCAGCAATATTATAGTACTCCTCGGACGTTC	CQQYYSTPRTF	IGKV4-1	.	IGKJ1	27	-1	-1	25
3	8.455467869222097E-4	TGTCAGCAATATTATAGTAGTCCTCTTACTTTC	CQQYYSSPLTF	IGKV4-1	.	IGKJ4	23	-1	-1	27
3	8.455467869222097E-4	TGTCAGCAATACTATACTTTTCCGTACACTTTC	CQQYYTFPYTF	IGKV4-1	.	IGKJ2	15	-1	-1	23
3	8.455467869222097E-4	TGTCAGCAAGATTACAGTGTTCCTCGCACATTC	CQQDYSVPRTF	IGKV4-1	.	IGKJ1	17	-1	-1	30
3	8.455467869222097E-4	TGTCAACACCTTATTAGTTACCCTTTCACTTTC	CQHLISYPFTF	IGKV1-9	.	IGKJ4	23	-1	-1	25
3	8.455467869222097E-4	TGTCAACACGGTAACGGTTTCCCGCACACCTTC	CQHGNGFPHTF	IGKV1-12	.	IGKJ5	22	-1	-1	26
3	8.455467869222097E-4	TGTCAACACAGTTTCAGTACCCCGTACGCATTT	CQHSFSTPYAF	IGKV1-39	.	IGKJ2	22	-1	-1	23
3	8.455467869222097E-4	TGTCAACAGTGTTACACTACGCAGTACACTTTT	CQQCYTTQYTF	IGKV1-39	.	IGKJ2	19	-1	-1	23
3	8.455467869222097E-4	TGTCAACAGTATGATAATCTCCCGCTCACTTTC	CQQYDNLPLTF	IGKV1-33	.	IGKJ4	22	-1	-1	22
3	8.455467869222097E-4	TGTCAACAGTATAATAGTTACCCGTGGACGTTC	CQQYNSYPWTF	IGKV1-5	.	IGKJ1	19	-1	-1	22
3	8.455467869222097E-4	TGTCAACAGCTTAGAAGTTACCCTCCCACTTTC	CQQLRSYPPTF	IGKV1-9	.	IGKJ3	23	-1	-1	26
3	8.455467869222097E-4	TGTCAACAGCTTAATTATTTCCCGCTCACTTTC	CQQLNYFPLTF	IGKV1-9	.	IGKJ4	14	-1	-1	22
3	8.455467869222097E-4	TGTCAACAGCTTAATCGTTACCCCTCCACTTTC	CQQLNRYPSTF	IGKV1-9	.	IGKJ3	22	-1	-1	26
3	8.455467869222097E-4	TGTCAACAGCTTAATAGTTACCCTCGGACGTTC	CQQLNSYPRTF	IGKV1-9	.	IGKJ1	23	-1	-1	25
3	8.455467869222097E-4	TGTCAACAGCTTAATAATTACCCGGTCACCTTC	CQQLNNYPVTF	IGKV1-9	.	IGKJ5	22	-1	-1	25
3	8.455467869222097E-4	TGTCAACAGATTTATAGTATCCCTCCAGCTTTT	CQQIYSIPPAF	IGKV1D-39	.	IGKJ2	25	-1	-1	28
3	8.455467869222097E-4	TGTCAACAGATTCACAGTTCCCCCCCGACGTTC	CQQIHSSPPTF	IGKV1D-39	.	IGKJ1	26	-1	-1	26
3	8.455467869222097E-4	TGTCAACAGACTTCCAGTCCCCCGCTCACTTTC	CQQTSSPPLTF	IGKV1-39	.	IGKJ4	22	-1	-1	22
3	8.455467869222097E-4	TGTCAACAGACTTCCAGTATCCCCCTCACTTTC	CQQTSSIPLTF	IGKV1-39	.	IGKJ4	22	-1	-1	24
3	8.455467869222097E-4	TGTCAACAGACTTACAGTTCCCCTCAAACATTC	CQQTYSSPQTF	IGKV1D-39	.	IGKJ1	24	-1	-1	30
3	8.455467869222097E-4	TGTCAACAGACTTACAGTCCCCCTCGGACGTTC	CQQTYSPPRTF	IGKV1D-39	.	IGKJ1	24	-1	-1	25
3	8.455467869222097E-4	TGTCAACAGACTCACAGTTCCCCCCTCACTTTC	CQQTHSSPLTF	IGKV1-39	.	IGKJ4	22	-1	-1	24
3	8.455467869222097E-4	TGTCAACAGAGTTTCGAAACATCTGTCACTTTC	CQQSFETSVTF	IGKV1-39	.	IGKJ4	12	-1	-1	25
3	8.455467869222097E-4	TGTCAACAGAGTTTCATTACCCCCCTCACTTTC	CQQSFITPLTF	IGKV1-39	.	IGKJ3	22	-1	-1	25
3	8.455467869222097E-4	TGTCAACAGAGTTTCAGATCCCCTCACACTTTT	CQQSFRSPHTF	IGKV1D-39	.	IGKJ2	24	-1	-1	25
3	8.455467869222097E-4	TGTCAACAGAGTTTGAGTTCCCCTCTCACTTTC	CQQSLSSPLTF	IGKV1D-39	.	IGKJ4	24	-1	-1	24
3	8.455467869222097E-4	TGTCAACAGAGTTATAGTGCCCCGATCACCTTC	CQQSYSAPITF	IGKV1-39	.	IGKJ5	22	-1	-1	22
3	8.455467869222097E-4	TGTCAACAGAGTTACAGTCCCCCTCGCACGTTC	CQQSYSPPRTF	IGKV1D-39	.	IGKJ1	24	-1	-1	27
3	8.455467869222097E-4	TGTCAACAGAGTTACAGTGCCCCTCCTACGTTC	CQQSYSAPPTF	IGKV1D-39	.	IGKJ1	25	-1	-1	27
3	8.455467869222097E-4	TGTCAACAGAGTTACAGTGGCCCTCCTACGTTC	CQQSYSGPPTF	IGKV1D-39	.	IGKJ1	25	-1	-1	27
3	8.455467869222097E-4	TGTCAACAGAGTTACAGTATCCCGTACACTTTT	CQQSYSIPYTF	IGKV1-39	.	IGKJ2	22	-1	-1	23
3	8.455467869222097E-4	TGTCAACAGAGTTACAGTACCCCTCTCACTTTC	CQQSYSTPLTF	IGKV1D-39	.	IGKJ4	24	-1	-1	24
3	8.455467869222097E-4	TGTCAACAGAGTTACAGTACCCCTCAGACGTTC	CQQSYSTPQTF	IGKV1D-39	.	IGKJ1	24	-1	-1	26
3	8.455467869222097E-4	TGTCAACAGAGTTACAGTACCCCGATCACCTTC	CQQSYSTPITF	IGKV1-39	.	IGKJ5	22	-1	-1	22
3	8.455467869222097E-4	TGTCAACAGAGTTACAGAAGCCCTCTCACTTTT	CQQSYRSPLTF	IGKV1D-39	.	IGKJ2	24	-1	-1	26
3	8.455467869222097E-4	TGTCAACAGAGTCACACTACCCCCTGGACGTTC	CQQSHTTPWTF	IGKV1-39	.	IGKJ1	22	-1	-1	24
3	8.455467869222097E-4	TGTCAACAGAGTCACACTACCCAGGTCATCTTC	CQQSHTTQVIF	IGKV1-39	.	IGKJ5	21	-1	-1	25
3	8.455467869222097E-4	TGTCAACAATATTATAGTTACCCTCACACTTTT	CQQYYSYPHTF	IGKV1-8	.	IGKJ2	23	-1	-1	25
3	8.455467869222097E-4	TGTCAACAACGTTGGGCCTGGCCTCGTACGTTC	CQQRWAWPRTF	IGKV3-11	.	IGKJ1	11	-1	-1	27
3	8.455467869222097E-4	TGTCAAGAGTTTTATACTTACCCTCCAACTTTC	CQEFYTYPPTF	IGKV1D-13	.	IGKJ4	24	-1	-1	27
3	8.455467869222097E-4	TGTCAAGAGTTTAATGATTACCCTCTCACTTTC	CQEFNDYPLTF	IGKV1-13	.	IGKJ4	23	-1	-1	24
3	8.455467869222097E-4	TGTCAAAAATATAACAGTGCCCCGCTCACTTTC	CQKYNSAPLTF	IGKV1-27	.	IGKJ4	22	-1	-1	22
3	8.455467869222097E-4	TGTGAACAGAGTAGCAGTTACCCATTCACTTTC	CEQSSSYPFTF	IGKV1-39	.	IGKJ3	11	-1	-1	23
3	8.455467869222097E-4	TGTGAAAAGTATAACAGTGTCCCGCTCACTTTC	CEKYNSVPLTF	IGKV1-27	.	IGKJ4	22	-1	-1	22
3	8.455467869222097E-4	TGTAAGCACCATTATAGCTGGCCGTTCGCTTTT	CKHHYSWPFAF	IGKV3-15	.	IGKJ2	22	-1	-1	28
3	8.455467869222097E-4	TGCTTGAAAGGTATGCATCCACCGCTCACTTTC	CLKGMHPPLTF	IGKV2-28	.	IGKJ3	9	-1	-1	25
3	8.455467869222097E-4	TGCCTGCAATATGATAACTATCCGCTCACTTTC	CLQYDNYPLTF	IGKV1-5	.	IGKJ4	3	-1	-1	22
3	8.455467869222097E-4	TGCCTACAGACTACACAAGTCCCGTTCACCTTC	CLQTTQVPFTF	IGKV2-24	.	IGKJ5	17	-1	-1	25
3	8.455467869222097E-4	TGCCAGCAGTATAATACTTACCCTTTCACTTTC	CQQYNTYPFTF	IGKV1-16	.	IGKJ3	23	-1	-1	24
3	8.455467869222097E-4	TGCCAACATTATTATACTTATCCCCTCACTTTC	CQHYYTYPLTF	IGKV1-5	.	IGKJ4	20	-1	-1	24
3	8.455467869222097E-4	TGCCAACAGTCTGAATCTTACCCGCTCTCTTTC	CQQSESYPLSF	IGKV1-5	.	IGKJ4	9	-1	-1	22
3	8.455467869222097E-4	TGCCAACAGTATTATACTTACCCGTACACTTTT	CQQYYTYPYTF	IGKV1-5	.	IGKJ2	19	-1	-1	23
3	8.455467869222097E-4	TGCCAACAGTATGATAGTTACCCGCTCACTTTC	CQQYDSYPLTF	IGKV1-5	.	IGKJ4	19	-1	-1	22
3	8.455467869222097E-4	TGCCAACAGTATAGGAGTTACCCTCTCACCTTC	CQQYRSYPLTF	IGKV1D-16	.	IGKJ5	24	-1	-1	25
3	8.455467869222097E-4	TGCCAACAGTATAATAGTTACCCCCTCACTTTC	CQQYNSYPLTF	IGKV1-16	.	IGKJ4	22	-1	-1	24
3	8.455467869222097E-4	TGCCAACAGTATAAAAGTTACCCGCTCACTTTC	CQQYKSYPLTF	IGKV1-16	.	IGKJ4	22	-1	-1	22
3	8.455467869222097E-4	TGCCAACAACATAATGCTTACCCGCTCACTTTC	CQQHNAYPLTF	IGKV1-5	.	IGKJ4	14	-1	-1	22
3	8.455467869222097E-4	TGCGTGCAAGTTACACACTGGCCGTACACTTTT	CVQVTHWPYTF	IGKV2-30	.	IGKJ2	22	-1	-1	23
3	8.455467869222097E-4	TGCATGCAGGCTACACACTGGCCTTACACTTTT	CMQATHWPYTF	IGKV2-30	.	IGKJ2	23	-1	-1	24
3	8.455467869222097E-4	TGCATGCAATTTACACAATTACCCATCACCTTC	CMQFTQLPITF	IGKV2-24	.	IGKJ5	19	-1	-1	24
3	8.455467869222097E-4	TGCATGCAATCTACACACTTTCCATTCACTTTC	CMQSTHFPFTF	IGKV2-24	.	IGKJ3	22	-1	-1	23
3	8.455467869222097E-4	TGCATGCAAGCTCTACAAATTCCGTGGACGTTC	CMQALQIPWTF	IGKV2-28	.	IGKJ1	22	-1	-1	22
3	8.455467869222097E-4	TGCATGCAAGCTCTACAAACTCCGTACACTTTT	CMQALQTPYTF	IGKV2-28	.	IGKJ2	22	-1	-1	23
3	8.455467869222097E-4	TGCATGCAAGCTCTACAAACTCCAATCACTTTC	CMQALQTPITF	IGKV2-28	.	IGKJ3	22	-1	-1	25
3	8.455467869222097E-4	TGCATGCAAGCTCTACAAACCCCTCTCACTTTC	CMQALQTPLTF	IGKV2D-28	.	IGKJ4	24	-1	-1	24
3	8.455467869222097E-4	TGCATGCAAGCTGTAGAAAACCCCTTGACCTTC	CMQAVENPLTF	IGKV2-28	.	IGKJ5	18	-1	-1	27
3	8.455467869222097E-4	TGCATGCAAGCGCTACAAAATCCGCTCACTTTC	CMQALQNPLTF	IGKV2-28	.	IGKJ4	22	-1	-1	22
3	8.455467869222097E-4	TGCATGCAAGGTTCATACTGGCCGTACACTTTT	CMQGSYWPYTF	IGKV2-30	.	IGKJ2	22	-1	-1	23
3	8.455467869222097E-4	TGCATGCAAGGTTCACACTGGCCTCCGACGTTC	CMQGSHWPPTF	IGKV2D-30	.	IGKJ1	26	-1	-1	26
3	8.455467869222097E-4	TGCATGCAAGGTCTACAACCTCCACTGACGTTC	CMQGLQPPLTF	IGKV2-28	.	IGKJ1	22	-1	-1	26
3	8.455467869222097E-4	TGCATGCAAGGTGGATACTGGCCCTACACTTTT	CMQGGYWPYTF	IGKV2-30	.	IGKJ2	22	-1	-1	24
3	8.455467869222097E-4	TGCATGCAAGGTACACACTGGCCAAAGACGTTC	CMQGTHWPKTF	IGKV2-30	.	IGKJ1	22	-1	-1	26
3	8.455467869222097E-4	TGCATGCAAAGTATACAATTTCCGTACACTTTT	CMQSIQFPYTF	IGKV2D-29	.	IGKJ2	16	-1	-1	23
3	8.455467869222097E-4	TGCATGCAAAGTACACATTGGCCGTACACTTTT	CMQSTHWPYTF	IGKV2-30	.	IGKJ2	22	-1	-1	23
3	8.455467869222097E-4	TGCATGCAAAATTCACATTTTCCGTACACTTTT	CMQNSHFPYTF	IGKV2-24	.	IGKJ2	22	-1	-1	23
3	8.455467869222097E-4	TGCATACAATCTCTAGAACCTCCGTACACTTTT	CIQSLEPPYTF	IGKV2-28	.	IGKJ2	22	-1	-1	23
3	8.455467869222097E-4	TGCACGCAAGGTATAAACTGGCCGCGGACGTTC	CTQGINWPRTF	IGKV2-30	.	IGKJ1	22	-1	-1	25
3	8.455467869222097E-4	TGTCACCAGACTTACAGGACGTGGACGTTC	CHQTYRTWTF	IGKV1-39	.	IGKJ1	16	-1	-1	18
3	8.455467869222097E-4	TGTCAACAATACAATAAGTTTTGGACCTTC	CQQYNKFWTF	IGKV3-7	.	IGKJ1	4	-1	-1	21
3	8.455467869222097E-4	TGCCAACAGTATCTTAGTTATTCTCTTTTC	CQQYLSYSLF	IGKV1-5	.	IGKJ1	23	-1	-1	27
3	8.455467869222097E-4	TGCCAACAGTATAATACTTATTCTCTGTTC	CQQYNTYSLF	IGKV1-5	.	IGKJ1	23	-1	-1	26
3	8.455467869222097E-4	TGCCAAACCAATAATCATGTTTTC	CQTNNHVF	IGKV1-5	.	IGKJ3	5	-1	-1	20
2	5.636978579481398E-4	TGTCAGCAGTCTGAAACTTCACCCCCCATGTTCACTTTT	CQQSETSPPMFTF	IGKV3-20	.	IGKJ2	9	-1	-1	26
2	5.636978579481398E-4	TGTCAGCAGTATGATCACTGGCCTCCCATGTACACTTTT	CQQYDHWPPMYTF	IGKV3-15	.	IGKJ2	23	-1	-1	26
2	5.636978579481398E-4	TGCCAACAGTTTAATGGTTATTCCCCGGCTTTCAGTTTC	CQQFNGYSPAFSF	IGKV1-5	.	IGKJ3	22	-1	-1	30
2	5.636978579481398E-4	TGCCAACAGTATAATAGTTTTCCGCCATGGGGCACTTTT	CQQYNSFPPWGTF	IGKV1-5	.	IGKJ2	18	-1	-1	32
2	5.636978579481398E-4	TGCCAACAATATAATGATTTTCCGCCATGGGGCACTTTT	CQQYNDFPPWGTF	IGKV1-5	.	IGKJ2	14	-1	-1	32
2	5.636978579481398E-4	TGTCTACAATATAATTCTTACCCTCTGTTCACTTTT	CLQYNSYPLFTF	IGKV1D-17	.	IGKJ2	24	-1	-1	25
2	5.636978579481398E-4	TGTCAGCACTATTCTAATGCGCCTCCGGCCACCTTC	CQHYSNAPPATF	IGKV3D-15	.	IGKJ5	27	-1	-1	29
2	5.636978579481398E-4	TGTCAGCAGTATGGTAGTTCACCTCGGTACACGTTT	CQQYGSSPRYTF	IGKV3D-20	.	IGKJ2	24	-1	-1	26
2	5.636978579481398E-4	TGTCAGCAGTATGGTAGCTCACCTCCGTACACTTTT	CQQYGSSPPYTF	IGKV3D-20	.	IGKJ2	26	-1	-1	26
2	5.636978579481398E-4	TGTCAGCAGTATGGTAGCTCACCCCCGGGGACTTTC	CQQYGSSPPGTF	IGKV3D-20	.	IGKJ3	27	-1	-1	30
2	5.636978579481398E-4	TGTCAGCAGTATGGTAGCTCACCGGGGTACACTTTT	CQQYGSSPGYTF	IGKV3-20	.	IGKJ2	22	-1	-1	26
2	5.636978579481398E-4	TGTCAGCAGTATGGTAACTCACCTTTGTACTCTTTT	CQQYGNSPLYSF	IGKV3-20	.	IGKJ2	23	-1	-1	25
2	5.636978579481398E-4	TGTCAGCAGTATGGTAAGTCACCGCCGTGGACGTTC	CQQYGKSPPWTF	IGKV3D-20	.	IGKJ1	26	-1	-1	25
2	5.636978579481398E-4	TGTCAGCAGTATAATGACTGGCCCCCGATCACCTTC	CQQYNDWPPITF	IGKV3-15	.	IGKJ5	22	-1	-1	25
2	5.636978579481398E-4	TGTCAGCAGTATAATAACTGGCCTCCGCTCAGTTTC	CQQYNNWPPLSF	IGKV3D-15	.	IGKJ4	26	-1	-1	25
2	5.636978579481398E-4	TGTCAGCAGCGTCGCACCTGGCCTGCGATCACCTTC	CQQRRTWPAITF	IGKV3-11	.	IGKJ5	23	-1	-1	25
2	5.636978579481398E-4	TGTCAGCAGCGTAGCAACTGGGCTCCGATCACCTTC	CQQRSNWAPITF	IGKV3-11	.	IGKJ5	20	-1	-1	25
2	5.636978579481398E-4	TGTCAACCGTATGGTCGCGCATCGCCGATCACCTTC	CQPYGRASPITF	IGKV3-20	.	IGKJ5	14	-1	-1	25
2	5.636978579481398E-4	TGTCAACAGTTTAGTGGTTCTTCTCCGTACAGTTTT	CQQFSGSSPYSF	IGKV1-13	.	IGKJ2	12	-1	-1	26
2	5.636978579481398E-4	TGTCAACAGTTTAATACTTACCCTCATGTCACTTTC	CQQFNTYPHVTF	IGKV1D-13	.	IGKJ4	27	-1	-1	28
2	5.636978579481398E-4	TGTCAACAGTATAGTAACTGGCCCCCGTACACTTTT	CQQYSNWPPYTF	IGKV3-15	.	IGKJ2	22	-1	-1	26
2	5.636978579481398E-4	TGTCAACAGCGTACCAATTGGCCCAGGTACACTTTT	CQQRTNWPRYTF	IGKV3-11	.	IGKJ2	26	-1	-1	26
2	5.636978579481398E-4	TGTCAACAGGCTAACAGTTTCCCTCCGTACACTTTT	CQQANSFPPYTF	IGKV1-12	.	IGKJ2	23	-1	-1	26
2	5.636978579481398E-4	TGTCAACAGACTTACAGTACCCCTCCGTTCACTTTC	CQQTYSTPPFTF	IGKV1D-39	.	IGKJ3	26	-1	-1	27
2	5.636978579481398E-4	TGTCAACAGACTTACAATACCCTCGACAGGACGTTC	CQQTYNTLDRTF	IGKV1-39	.	IGKJ1	21	-1	-1	28
2	5.636978579481398E-4	TGTCAACAGAGTTATAGTACCCCCCCGGGGACTTTC	CQQSYSTPPGTF	IGKV1D-39	.	IGKJ4	27	-1	-1	30
2	5.636978579481398E-4	TGTCAACAGAGTTACCGTAGTGACCCGCTCACTTTC	CQQSYRSDPLTF	IGKV1-39	.	IGKJ4	18	-1	-1	25
2	5.636978579481398E-4	TGTCAACAGAGTTACAGTACCCCTCCGTACACTTTT	CQQSYSTPPYTF	IGKV1D-39	.	IGKJ2	26	-1	-1	26
2	5.636978579481398E-4	TGTCAACAACGTCGCACCTGGCCTTCGATCACCTTC	CQQRRTWPSITF	IGKV3-11	.	IGKJ5	23	-1	-1	24
2	5.636978579481398E-4	TGCCACAACTATGGAAAGTCACCTCCATACGTTTTT	CHNYGKSPPYVF	IGKV3D-20	.	IGKJ2	25	-1	-1	32
2	5.636978579481398E-4	TGCATGCAAGCTCTACAAACTCCTCCGCTCACTTTC	CMQALQTPPLTF	IGKV2D-28	.	IGKJ4	26	-1	-1	25
2	5.636978579481398E-4	TGCATGCAAGCTCTACAAAGTCTTCCGTGGACGTTC	CMQALQSLPWTF	IGKV2D-28	.	IGKJ1	26	-1	-1	25
2	5.636978579481398E-4	TGCATGCAAGGTACGCATCCGCCCTACTACAATTTT	CMQGTHPPYYNF	IGKV2-30	.	IGKJ2	13	-1	-1	27
2	5.636978579481398E-4	TGCATGCAAGGTACACATGCGCCCTACTACAATTTT	CMQGTHAPYYNF	IGKV2-30	.	IGKJ2	16	-1	-1	27
2	5.636978579481398E-4	TGCATGCAAGGTACACACCCGCCCTACTACAACTTT	CMQGTHPPYYNF	IGKV2-30	.	IGKJ2	17	-1	-1	33
2	5.636978579481398E-4	TGTCTCCAAGATTACACTTTCCCACTCACTTTC	CLQDYTFPLTF	IGKV1-6	.	IGKJ4	22	-1	-1	24
2	5.636978579481398E-4	TGTCTGCAGTATGCTAGGTCACCTTGGACGTTC	CLQYARSPWTF	IGKV3-20	.	IGKJ1	23	-1	-1	24
2	5.636978579481398E-4	TGTCTGCAGCATAATAGTTACCCTCTAACTTTC	CLQHNSYPLTF	IGKV1D-17	.	IGKJ4	24	-1	-1	27
2	5.636978579481398E-4	TGTCTGCAAGATTACAGCTACCCCTGGACGTTC	CLQDYSYPWTF	IGKV1-6	.	IGKJ1	22	-1	-1	24
2	5.636978579481398E-4	TGTCTACAGTATAATAGTTACCCTCTCACTTTC	CLQYNSYPLTF	IGKV1D-17	.	IGKJ4	24	-1	-1	24
2	5.636978579481398E-4	TGTCTACAGCATAATAGTTTCCCTCGGACGTTC	CLQHNSFPRTF	IGKV1D-17	.	IGKJ1	24	-1	-1	25
2	5.636978579481398E-4	TGTCTACAGCATAATAGTTACCCTCCCACTTTC	CLQHNSYPPTF	IGKV1D-17	.	IGKJ4	25	-1	-1	26
2	5.636978579481398E-4	TGTCTACAGCACAATAATTACCCTCGGACTTTC	CLQHNNYPRTF	IGKV1D-17	.	IGKJ1	24	-1	-1	25
2	5.636978579481398E-4	TGTCTACAGGATTACACTTTCCCACTCACTTTC	CLQDYTFPLTF	IGKV1-6	.	IGKJ4	22	-1	-1	24
2	5.636978579481398E-4	TGTCTACAATATCTTGTGTTTCCGCACACTTTC	CLQYLVFPHTF	IGKV4-1	.	IGKJ4	11	-1	-1	22
2	5.636978579481398E-4	TGTCTACAACATTATGGTCACCCTCTCATTTTC	CLQHYGHPLIF	IGKV1D-17	.	IGKJ4	24	-1	-1	24
2	5.636978579481398E-4	TGTCTACAACATAATACTTACCCGCTCACTTTC	CLQHNTYPLTF	IGKV1-17	.	IGKJ4	22	-1	-1	22
2	5.636978579481398E-4	TGTCTACAAGATTACACTTACCCGTACACTTTT	CLQDYTYPYTF	IGKV1-6	.	IGKJ2	22	-1	-1	23
2	5.636978579481398E-4	TGTCTACAAGATTACAGTTACTCTTTCACTTTC	CLQDYSYSFTF	IGKV1-6	.	IGKJ4	20	-1	-1	25
2	5.636978579481398E-4	TGTCATCAGAGTTACAGTTACCCCTACACTTTT	CHQSYSYPYTF	IGKV1-39	.	IGKJ2	25	-1	-1	24
2	5.636978579481398E-4	TGTCACCAGTCTAATTCTTACCCGTGGACGTTC	CHQSNSYPWTF	IGKV1-13	.	IGKJ1	22	-1	-1	22
2	5.636978579481398E-4	TGTCACCAGTATAATGATTGGCCGGGCACTTTT	CHQYNDWPGTF	IGKV3-15	.	IGKJ2	22	-1	-1	26
2	5.636978579481398E-4	TGTCACCAGCGTGCCACCTGGCCTCTCACTTTT	CHQRATWPLTF	IGKV3-11	.	IGKJ4	23	-1	-1	24
2	5.636978579481398E-4	TGTCACCAATATTATGCTGCTCCTCACACTTTT	CHQYYAAPHTF	IGKV4-1	.	IGKJ2	14	-1	-1	25
2	5.636978579481398E-4	TGTCACCAATATTATAGTGCTCCGTGGACGTTC	CHQYYSAPWTF	IGKV4-1	.	IGKJ1	22	-1	-1	22
2	5.636978579481398E-4	TGTCACCAATATTATAATTTTCCGATCACCTTC	CHQYYNFPITF	IGKV4-1	.	IGKJ5	15	-1	-1	22
2	5.636978579481398E-4	TGTCACAGTGTTCATGCTTTTCCACTCACCTTC	CHSVHAFPLTF	IGKV1-5	.	IGKJ4	1	-1	-1	24
2	5.636978579481398E-4	TGTCAGTTCTATGGTAACTCACCTTTCACTTTC	CQFYGNSPFTF	IGKV3-20	.	IGKJ3	23	-1	-1	24
2	5.636978579481398E-4	TGTCAGTCCTCTGACATCTTCCCGTACACTTTT	CQSSDIFPYTF	IGKV1-12	.	IGKJ2	4	-1	-1	23
2	5.636978579481398E-4	TGTCAGCACTATGGTGGCTCACCTCGGACTTTT	CQHYGGSPRTF	IGKV3D-20	.	IGKJ2	24	-1	-1	27
2	5.636978579481398E-4	TGTCAGCACTATGGTGGCTCACCGTACACTTTT	CQHYGGSPYTF	IGKV3-20	.	IGKJ2	22	-1	-1	23
2	5.636978579481398E-4	TGTCAGCAGTTTGGTTCCTCACCCTACACTTTT	CQQFGSSPYTF	IGKV3-20	.	IGKJ2	22	-1	-1	24
2	5.636978579481398E-4	TGTCAGCAGTTTGATAGTTACCCGATCACCTTC	CQQFDSYPITF	IGKV1D-13	.	IGKJ5	22	-1	-1	22
2	5.636978579481398E-4	TGTCAGCAGTTTGAGACCTCACCTCTCACTTTC	CQQFETSPLTF	IGKV3D-20	.	IGKJ4	24	-1	-1	24
2	5.636978579481398E-4	TGTCAGCAGTATTATACCTGGCCCCTCACTCTC	CQQYYTWPLTL	IGKV3-15	.	IGKJ4	22	-1	-1	24
2	5.636978579481398E-4	TGTCAGCAGTATTATAACTGGCCTCGAACGTTC	CQQYYNWPRTF	IGKV3-15	.	IGKJ1	23	-1	-1	27
2	5.636978579481398E-4	TGTCAGCAGTATGCTTACTCACCTCGAACGTTC	CQQYAYSPRTF	IGKV3D-20	.	IGKJ1	24	-1	-1	27
2	5.636978579481398E-4	TGTCAGCAGTATGCCGCCTCACCTTATACTTTT	CQQYAASPYTF	IGKV3-20	.	IGKJ2	12	-1	-1	27
2	5.636978579481398E-4	TGTCAGCAGTATGCAGGCTCACCTTATACTTTT	CQQYAGSPYTF	IGKV3-20	.	IGKJ2	23	-1	-1	27
2	5.636978579481398E-4	TGTCAGCAGTATGGTGGCTCATCGTACACTTTT	CQQYGGSSYTF	IGKV3-20	.	IGKJ2	20	-1	-1	23
2	5.636978579481398E-4	TGTCAGCAGTATGGTACCTCACTGCGGACGTTC	CQQYGTSLRTF	IGKV3-20	.	IGKJ1	21	-1	-1	25
2	5.636978579481398E-4	TGTCAGCAGTATGGTACCTCACCTCGGACGTTC	CQQYGTSPRTF	IGKV3D-20	.	IGKJ1	24	-1	-1	25
2	5.636978579481398E-4	TGTCAGCAGTATGGTAGCTCATCGTACACTTTT	CQQYGSSSYTF	IGKV3-20	.	IGKJ2	20	-1	-1	23
2	5.636978579481398E-4	TGTCAGCAGTATGGTAGCTCACCTAGAACGTTC	CQQYGSSPRTF	IGKV3-20	.	IGKJ1	25	-1	-1	27
2	5.636978579481398E-4	TGTCAGCAGTATGGTAGCTCACCGGGGACGTTC	CQQYGSSPGTF	IGKV3-20	.	IGKJ1	22	-1	-1	25
2	5.636978579481398E-4	TGTCAGCAGTATGGTAACTTACCCTACACTTTT	CQQYGNLPYTF	IGKV3-20	.	IGKJ2	22	-1	-1	24
2	5.636978579481398E-4	TGTCAGCAGTATGGCAACTCACCGTACACTTTT	CQQYGNSPYTF	IGKV3-20	.	IGKJ2	22	-1	-1	23
2	5.636978579481398E-4	TGTCAGCAGTATGGGAACTCACTGTGGACGTTC	CQQYGNSLWTF	IGKV3-20	.	IGKJ1	21	-1	-1	23
2	5.636978579481398E-4	TGTCAGCAGTATGATGCCTATAGGTACACTTTT	CQQYDAYRYTF	IGKV3-20	.	IGKJ2	12	-1	-1	23
2	5.636978579481398E-4	TGTCAGCAGTATAGTAGCTCACCCTGGACGTTC	CQQYSSSPWTF	IGKV3-20	.	IGKJ1	22	-1	-1	24
2	5.636978579481398E-4	TGTCAGCAGTATAATGACTGGCCTCTCACTTTC	CQQYNDWPLTF	IGKV3-15	.	IGKJ4	23	-1	-1	24
2	5.636978579481398E-4	TGTCAGCAGTATAATAACTGGCCTTTCACTTTC	CQQYNNWPFTF	IGKV3-15	.	IGKJ3	23	-1	-1	24
2	5.636978579481398E-4	TGTCAGCAGTATAATAACTGGCCTCAGACGTTC	CQQYNNWPQTF	IGKV3D-15	.	IGKJ1	24	-1	-1	26
2	5.636978579481398E-4	TGTCAGCAGTATAATAACTGGCCTCAAACTTTT	CQQYNNWPQTF	IGKV3-15	.	IGKJ2	23	-1	-1	27
2	5.636978579481398E-4	TGTCAGCAGTATAATAACTGGCCCTGGACGTTC	CQQYNNWPWTF	IGKV3-15	.	IGKJ1	22	-1	-1	24
2	5.636978579481398E-4	TGTCAGCAGTATAAGAGTTATCCGTGGACTTTC	CQQYKSYPWTF	IGKV1-5	.	IGKJ1	20	-1	-1	22
2	5.636978579481398E-4	TGTCAGCAGTATAAGAACTGGCCTTACACTTTC	CQQYKNWPYTF	IGKV3-15	.	IGKJ2	23	-1	-1	24
2	5.636978579481398E-4	TGTCAGCAGCGTCACAACTGGCCTCTCACATTC	CQQRHNWPLTF	IGKV3-11	.	IGKJ4	23	-1	-1	24
2	5.636978579481398E-4	TGTCAGCAGCGTGCCAACTGGCCTCTCACTTTC	CQQRANWPLTF	IGKV3-11	.	IGKJ4	23	-1	-1	24
2	5.636978579481398E-4	TGTCAGCAGCGTAGCAACTGGTTCCTCACTTTC	CQQRSNWFLTF	IGKV3-11	.	IGKJ4	20	-1	-1	24
2	5.636978579481398E-4	TGTCAGCAGCGTAACAACTGGCGGTTCACTTTC	CQQRNNWRFTF	IGKV3-11	.	IGKJ3	21	-1	-1	24
2	5.636978579481398E-4	TGTCAGCAGGCTTACGGTTTCCCGTACACTTTC	CQQAYGFPYTF	IGKV1-12	.	IGKJ2	22	-1	-1	23
2	5.636978579481398E-4	TGTCAGCAGGGTTACAGAAGCCCGTGGACGTTC	CQQGYRSPWTF	IGKV1-12	.	IGKJ1	16	-1	-1	22
2	5.636978579481398E-4	TGTCAGCAGACTTACACTATCCCCCTCACTTTC	CQQTYTIPLTF	IGKV1-39	.	IGKJ4	22	-1	-1	24
2	5.636978579481398E-4	TGTCAGCAGAGTTACAGTAGCCCTCCTACGTTC	CQQSYSSPPTF	IGKV1D-39	.	IGKJ1	25	-1	-1	27
2	5.636978579481398E-4	TGTCAGCAGAGTTACAGTAGCCCTCCCACATTC	CQQSYSSPPTF	IGKV1D-39	.	IGKJ1	25	-1	-1	30
2	5.636978579481398E-4	TGTCAGCAGAGTTACAACACCCCTCTCACTTTC	CQQSYNTPLTF	IGKV1D-39	.	IGKJ4	24	-1	-1	24
2	5.636978579481398E-4	TGTCAGCAATATTTCAGACCTCCATTCACTTTC	CQQYFRPPFTF	IGKV4-1	.	IGKJ3	12	-1	-1	23
2	5.636978579481398E-4	TGTCAGCAATATTATATTGCTCCGTGGACGTTC	CQQYYIAPWTF	IGKV4-1	.	IGKJ1	22	-1	-1	22
2	5.636978579481398E-4	TGTCAGCAATATTATACTATTCCGTACACTTTT	CQQYYTIPYTF	IGKV4-1	.	IGKJ2	22	-1	-1	23
2	5.636978579481398E-4	TGTCAGCAATATTATACTACTCCTCTCACTTTC	CQQYYTTPLTF	IGKV4-1	.	IGKJ4	23	-1	-1	24
2	5.636978579481398E-4	TGTCAGCAATATTATACTACTCCTCAGACGTTC	CQQYYTTPQTF	IGKV4-1	.	IGKJ1	23	-1	-1	26
2	5.636978579481398E-4	TGTCAGCAATATTATAGTCCTCCTCTCACTTTC	CQQYYSPPLTF	IGKV4-1	.	IGKJ4	23	-1	-1	24
2	5.636978579481398E-4	TGTCAGCAATATTATAGTGCTCCTCTCACTTTC	CQQYYSAPLTF	IGKV4-1	.	IGKJ3	23	-1	-1	25
2	5.636978579481398E-4	TGTCAGCAATATTATAGTGCTCCTCGGACGTTC	CQQYYSAPRTF	IGKV4-1	.	IGKJ1	27	-1	-1	25
2	5.636978579481398E-4	TGTCAGCAATATTATAGTACTCCCTACACTTTT	CQQYYSTPYTF	IGKV4-1	.	IGKJ2	22	-1	-1	24
2	5.636978579481398E-4	TGTCAGCAATATTACAATTCTCCCGTCACTTTT	CQQYYNSPVTF	IGKV4-1	.	IGKJ2	13	-1	-1	26
2	5.636978579481398E-4	TGTCAGCAATATCATACTGCTCCCCTCACCTTC	CQQYHTAPLTF	IGKV4-1	.	IGKJ5	22	-1	-1	25
2	5.636978579481398E-4	TGTCAGCAATATGTTAGCTCGTCGTACACTTTT	CQQYVSSSYTF	IGKV3-20	.	IGKJ2	19	-1	-1	23
2	5.636978579481398E-4	TGTCAGCAATACTTGCGTAATCCGTACACTTTT	CQQYLRNPYTF	IGKV4-1	.	IGKJ2	10	-1	-1	23
2	5.636978579481398E-4	TGTCAGCAATACCACAGTACTCCCGAAACTTTT	CQQYHSTPETF	IGKV4-1	.	IGKJ2	22	-1	-1	27
2	5.636978579481398E-4	TGTCAGGTCTATGGTAGCTCGCTGATCACCTTC	CQVYGSSLITF	IGKV3-20	.	IGKJ5	19	-1	-1	23
2	5.636978579481398E-4	TGTCAGAAGTATAATCGTGTCCCGCTCACTTTC	CQKYNRVPLTF	IGKV1-27	.	IGKJ4	13	-1	-1	22
2	5.636978579481398E-4	TGTCAACGTCTTCACCCTTATCCGCTCGCTTTC	CQRLHPYPLAF	IGKV1-9	.	IGKJ4	6	-1	-1	22
2	5.636978579481398E-4	TGTCAACATGTTAACACCTATGCAGTCACTTTT	CQHVNTYAVTF	IGKV1-12	.	IGKJ4	15	-1	-1	25
2	5.636978579481398E-4	TGTCAACATATTTACAATTACCCCTACACTTTT	CQHIYNYPYTF	IGKV1-39	.	IGKJ2	25	-1	-1	24
2	5.636978579481398E-4	TGTCAACACTTTAATACTTACCTTTTCACCTTC	CQHFNTYLFTF	IGKV1-13	.	IGKJ5	21	-1	-1	25
2	5.636978579481398E-4	TGTCAACACTATGATGATCTCCCACTCACTTTC	CQHYDDLPLTF	IGKV1-33	.	IGKJ4	22	-1	-1	24
2	5.636978579481398E-4	TGTCAACAGTTTCATTCTTACCCTCGGACTTTC	CQQFHSYPRTF	IGKV1D-13	.	IGKJ3	24	-1	-1	27
2	5.636978579481398E-4	TGTCAACAGTTTGGAAATTCTGTGTGGACGTTC	CQQFGNSVWTF	IGKV3-20	.	IGKJ1	13	-1	-1	23
2	5.636978579481398E-4	TGTCAACAGTTTAATGATTATCCTCTCTCTTTC	CQQFNDYPLSF	IGKV1-13	.	IGKJ4	23	-1	-1	24
2	5.636978579481398E-4	TGTCAACAGTTTAATACTTACCCTCTCACCTTC	CQQFNTYPLTF	IGKV1D-13	.	IGKJ5	24	-1	-1	25
2	5.636978579481398E-4	TGTCAACAGTTTAATAGTTTCCCTCTCACTTTC	CQQFNSFPLTF	IGKV1D-13	.	IGKJ4	24	-1	-1	24
2	5.636978579481398E-4	TGTCAACAGTTTAATAGTTACCCTCGGACTTTT	CQQFNSYPRTF	IGKV1D-13	.	IGKJ2	24	-1	-1	27
2	5.636978579481398E-4	TGTCAACAGTCTTATGTTCTTCCATACACTTTC	CQQSYVLPYTF	IGKV4-1	.	IGKJ3	14	-1	-1	26
2	5.636978579481398E-4	TGTCAACAGTATGATGGTGTCCCCCTCACTTTC	CQQYDGVPLTF	IGKV1-33	.	IGKJ4	14	-1	-1	24
2	5.636978579481398E-4	TGTCAACAGTATGATAATCTCCCGATCACCTTC	CQQYDNLPITF	IGKV1-33	.	IGKJ5	22	-1	-1	22
2	5.636978579481398E-4	TGTCAACAGTATACTAATATGCCGGTCACTTTC	CQQYTNMPVTF	IGKV1-13	.	IGKJ4	17	-1	-1	25
2	5.636978579481398E-4	TGTCAACAGTATAATAGTTATCCAAGGACGTTC	CQQYNSYPRTF	IGKV1-5	.	IGKJ1	20	-1	-1	25
2	5.636978579481398E-4	TGTCAACAGCTTCATAGCTACCCTCTCATTTTC	CQQLHSYPLIF	IGKV1-9	.	IGKJ4	23	-1	-1	24
2	5.636978579481398E-4	TGTCAACAGCTTGCTAGCTACCCCCTCACTTTC	CQQLASYPLTF	IGKV1-9	.	IGKJ4	22	-1	-1	24
2	5.636978579481398E-4	TGTCAACAGCTTAGGAGTTCCCCGTACACTTTT	CQQLRSSPYTF	IGKV1-9	.	IGKJ2	22	-1	-1	23
2	5.636978579481398E-4	TGTCAACAGCTTAATAGTTTCCCCCTCACTTTC	CQQLNSFPLTF	IGKV1-9	.	IGKJ4	22	-1	-1	24
2	5.636978579481398E-4	TGTCAACAGCTTAATAGTTATCCGATCACTTTT	CQQLNSYPITF	IGKV1-9	.	IGKJ2	19	-1	-1	26
2	5.636978579481398E-4	TGTCAACAGCGTATCAGCTGGCCCCTCACTTTC	CQQRISWPLTF	IGKV3-11	.	IGKJ3	22	-1	-1	25
2	5.636978579481398E-4	TGTCAACAGGTTAAAAGTTACCCTCTCACTTTC	CQQVKSYPLTF	IGKV1-9	.	IGKJ4	23	-1	-1	24
2	5.636978579481398E-4	TGTCAACAGGCTTACGATTACGTTTTCACTTTC	CQQAYDYVFTF	IGKV1-39	.	IGKJ3	8	-1	-1	24
2	5.636978579481398E-4	TGTCAACAGGCTTACACTTTCCCGTTCACTTTT	CQQAYTFPFTF	IGKV1-12	.	IGKJ2	22	-1	-1	26
2	5.636978579481398E-4	TGTCAACAGGCTTACAGTTTCCCTATCACCTTC	CQQAYSFPITF	IGKV1-12	.	IGKJ5	24	-1	-1	24
2	5.636978579481398E-4	TGTCAACAGGCTCACAGTTCCCCCCCGACCTTC	CQQAHSSPPTF	IGKV1D-39	.	IGKJ1	26	-1	-1	26
2	5.636978579481398E-4	TGTCAACAGGCTGCCGGTTTCCCTCTCACTTTC	CQQAAGFPLTF	IGKV1-12	.	IGKJ4	23	-1	-1	24
2	5.636978579481398E-4	TGTCAACAGGCTAACAGTTTCCCTCTCACTTTC	CQQANSFPLTF	IGKV1-12	.	IGKJ4	23	-1	-1	24
2	5.636978579481398E-4	TGTCAACAGGCTAACAGTTTCCCGTACACTTTT	CQQANSFPYTF	IGKV1-12	.	IGKJ2	22	-1	-1	23
2	5.636978579481398E-4	TGTCAACAGGGTTACAGTACCCTCTTCAGTTTC	CQQGYSTLFSF	IGKV1-39	.	IGKJ3	21	-1	-1	24
2	5.636978579481398E-4	TGTCAACAGACTCAACGTGTCCCTCTTAATTTC	CQQTQRVPLNF	IGKV1-39	.	IGKJ3	9	-1	-1	29
2	5.636978579481398E-4	TGTCAACAGACTGCCATTTCTCCTTATACTTTT	CQQTAISPYTF	IGKV1-39	.	IGKJ2	9	-1	-1	27
2	5.636978579481398E-4	TGTCAACAGAGTTTCAGAACCCCGTACACTTTT	CQQSFRTPYTF	IGKV1-39	.	IGKJ2	22	-1	-1	23
2	5.636978579481398E-4	TGTCAACAGAGTTCCAGTATCCCTTGGACGTTC	CQQSSSIPWTF	IGKV1-39	.	IGKJ1	23	-1	-1	24
2	5.636978579481398E-4	TGTCAACAGAGTTATTTTGCTCCTCACACATTT	CQQSYFAPHTF	IGKV4-1	.	IGKJ2	4	-1	-1	25
2	5.636978579481398E-4	TGTCAACAGAGTTACATTATTCCTTACACTTTT	CQQSYIIPYTF	IGKV1-39	.	IGKJ2	15	-1	-1	24
2	5.636978579481398E-4	TGTCAACAGAGTTACATTAGTCCGTACACTTTT	CQQSYISPYTF	IGKV1-39	.	IGKJ2	15	-1	-1	23
2	5.636978579481398E-4	TGTCAACAGAGTTACAGTTACCCCTACACTTTT	CQQSYSYPYTF	IGKV1-39	.	IGKJ2	25	-1	-1	24
2	5.636978579481398E-4	TGTCAACAGAGTTACAGTGGTCCTCCTACCTTC	CQQSYSGPPTF	IGKV1-39	.	IGKJ1	17	-1	-1	30
2	5.636978579481398E-4	TGTCAACAGAGTTACAGTGGCCCGTACAGTTTT	CQQSYSGPYSF	IGKV1-39	.	IGKJ2	17	-1	-1	23
2	5.636978579481398E-4	TGTCAACAGAGTTACAGTGACAGTCAGACTTTC	CQQSYSDSQTF	IGKV1-39	.	IGKJ4	17	-1	-1	27
2	5.636978579481398E-4	TGTCAACAGAGTTACAGTACCCCTTACACTTTT	CQQSYSTPYTF	IGKV1-39	.	IGKJ2	23	-1	-1	24
2	5.636978579481398E-4	TGTCAACAGAGTTACAGTACCCCCATCACCTTC	CQQSYSTPITF	IGKV1-39	.	IGKJ5	22	-1	-1	24
2	5.636978579481398E-4	TGTCAACAGAGTTACAGTAGCCCTCCTACATTC	CQQSYSSPPTF	IGKV1D-39	.	IGKJ1	25	-1	-1	30
2	5.636978579481398E-4	TGTCAACAGAGTTACAATGCCCCTCGAGCTTTC	CQQSYNAPRAF	IGKV1D-39	.	IGKJ4	24	-1	-1	28
2	5.636978579481398E-4	TGTCAACAGAGTTACAAGAGTCCGCTCACTTTC	CQQSYKSPLTF	IGKV1-39	.	IGKJ4	15	-1	-1	22
2	5.636978579481398E-4	TGTCAACAGAGTAACAGTATCCCATTCACTTTC	CQQSNSIPFTF	IGKV1-39	.	IGKJ3	22	-1	-1	23
2	5.636978579481398E-4	TGTCAACAGAGCTACAGTGCCCCGTGGACGATC	CQQSYSAPWTI	IGKV1-39	.	IGKJ1	22	-1	-1	22
2	5.636978579481398E-4	TGTCAACAGAATGCCGCCTGGCCGCTCACCTTC	CQQNAAWPLTF	IGKV3-11	.	IGKJ5	8	-1	-1	25
2	5.636978579481398E-4	TGTCAACAATTTTATAGTTACCCCCGGACGTTC	CQQFYSYPRTF	IGKV1D-13	.	IGKJ1	22	-1	-1	25
2	5.636978579481398E-4	TGTCAACAATTTCATAATGTCCCGTACACTTTT	CQQFHNVPYTF	IGKV6D-41	.	IGKJ2	4	-1	-1	23
2	5.636978579481398E-4	TGTCAACAATTTAGGACTGTCCCCCTCACTTTC	CQQFRTVPLTF	IGKV1-9	.	IGKJ4	7	-1	-1	24
2	5.636978579481398E-4	TGTCAACAATATTATACTCCTCCTAACACTTTT	CQQYYTPPNTF	IGKV4-1	.	IGKJ2	24	-1	-1	25
2	5.636978579481398E-4	TGTCAACAATATTATAGTTACCCGCACACTTTT	CQQYYSYPHTF	IGKV1-8	.	IGKJ2	22	-1	-1	25
2	5.636978579481398E-4	TGTCAACAATATGATGATGTCCCGGTCACTTTC	CQQYDDVPVTF	IGKV1-33	.	IGKJ4	22	-1	-1	25
2	5.636978579481398E-4	TGTCAACAATATGATAATCTCCCTCCTACTTTT	CQQYDNLPPTF	IGKV1D-33	.	IGKJ2	25	-1	-1	27
2	5.636978579481398E-4	TGTCAACAATATGATAAGTACCCTCTCACTTTC	CQQYDKYPLTF	IGKV1-12	.	IGKJ4	7	-1	-1	24
2	5.636978579481398E-4	TGTCAACAATATGATAAGTACCCTCTCACTTTC	CQQYDKYPLTF	IGKV1-13	.	IGKJ4	23	-1	-1	24
2	5.636978579481398E-4	TGTCAACAATATGATAAGTACCCTCTCACTTTC	CQQYDKYPLTF	IGKV1-33	.	IGKJ4	16	-1	-1	24
2	5.636978579481398E-4	TGTCAACAACTTCATTCTTATCCGCTCACTTTC	CQQLHSYPLTF	IGKV1-9	.	IGKJ4	11	-1	-1	22
2	5.636978579481398E-4	TGTCAACAACTTGATAGTTTCCCCCGGGCTTTC	CQQLDSFPRAF	IGKV1-9	.	IGKJ4	22	-1	-1	28
2	5.636978579481398E-4	TGTCAACAACTTAATACTTACCCTTTGATTTTC	CQQLNTYPLIF	IGKV1-9	.	IGKJ4	23	-1	-1	29
2	5.636978579481398E-4	TGTCAACAACTTAATAGTTACCCTCGGACGTTC	CQQLNSYPRTF	IGKV1-9	.	IGKJ1	23	-1	-1	25
2	5.636978579481398E-4	TGTCAACAACTCTATTTTTTCCCTCACACTTTC	CQQLYFFPHTF	IGKV1-9	.	IGKJ4	7	-1	-1	26
2	5.636978579481398E-4	TGTCAACAAACTTACACTACCCCGCTCACTTTC	CQQTYTTPLTF	IGKV1-39	.	IGKJ4	22	-1	-1	22
2	5.636978579481398E-4	TGTCAAAACTATAACAGTGCCCCGTACACTTTT	CQNYNSAPYTF	IGKV1-27	.	IGKJ2	22	-1	-1	23
2	5.636978579481398E-4	TGTCAAAAGTTTAACAGTGCCCCTTACACTTTT	CQKFNSAPYTF	IGKV1-27	.	IGKJ2	23	-1	-1	24
2	5.636978579481398E-4	TGTCAAAAGTATAATCGTGTCCCACTCACTTTC	CQKYNRVPLTF	IGKV1-27	.	IGKJ4	13	-1	-1	24
2	5.636978579481398E-4	TGTCAAAAGTATAACAGTGCCCCTCTCACTTTC	CQKYNSAPLTF	IGKV1-27	.	IGKJ4	23	-1	-1	24
2	5.636978579481398E-4	TGTCAAAAATACAACAGTGCCCCCTGGACGTTC	CQKYNSAPWTF	IGKV1-27	.	IGKJ1	22	-1	-1	24
2	5.636978579481398E-4	TGTGAGCAGTTTAGTAGCCCACTGTGGACGTTC	CEQFSSPLWTF	IGKV3-20	.	IGKJ1	21	-1	-1	23
2	5.636978579481398E-4	TGTGAACAGACTGACAGTAATCCCCGGACGTTC	CEQTDSNPRTF	IGKV1-39	.	IGKJ1	18	-1	-1	25
2	5.636978579481398E-4	TGTATGCACAACATCAAGTTCCCCCTAACTTTC	CMHNIKFPLTF	IGKV2D-18	.	IGKJ3	7	-1	-1	27
2	5.636978579481398E-4	TGTATGCAACCTCTACAAGCTCCGTACACTTTT	CMQPLQAPYTF	IGKV2-28	.	IGKJ2	22	-1	-1	23
2	5.636978579481398E-4	TGTATGCAAGGTACACACTTGCCGTGGACGTTC	CMQGTHLPWTF	IGKV2-30	.	IGKJ1	22	-1	-1	22
2	5.636978579481398E-4	TGCTTGCACAGTCTACAGTTTCCGATCACCTTC	CLHSLQFPITF	IGKV2D-29	.	IGKJ5	22	-1	-1	22
2	5.636978579481398E-4	TGCTTGCAGGTTCTACGGTCTGCCTACACTTTT	CLQVLRSAYTF	IGKV2-28	.	IGKJ2	15	-1	-1	24
2	5.636978579481398E-4	TGCTTGCAAGTTCTACAATTTCCCTACACTTTT	CLQVLQFPYTF	IGKV2-28	.	IGKJ2	17	-1	-1	24
2	5.636978579481398E-4	TGCTTGAAAGGTCTAGGACCTCCACTCAGTTTC	CLKGLGPPLSF	IGKV2-28	.	IGKJ3	14	-1	-1	25
2	5.636978579481398E-4	TGCTTGAAAGGTATGCATCCACCACTCACTTTC	CLKGMHPPLTF	IGKV2-28	.	IGKJ3	9	-1	-1	25
2	5.636978579481398E-4	TGCCTACAGCATCTTGATTTTCCTCTCACTTTT	CLQHLDFPLTF	IGKV1-17	.	IGKJ4	11	-1	-1	24
2	5.636978579481398E-4	TGCCTACAGCATGTTGAGTATCCGTTCACCTTC	CLQHVEYPFTF	IGKV1-5	.	IGKJ4	8	-1	-1	25
2	5.636978579481398E-4	TGCCTACAGCATGGTGAATATCCGTTGACTTTC	CLQHGEYPLTF	IGKV1-5	.	IGKJ4	8	-1	-1	27
2	5.636978579481398E-4	TGCCTACAGCATAGTGAATATCCGTTGACTTTC	CLQHSEYPLTF	IGKV1-5	.	IGKJ4	12	-1	-1	27
2	5.636978579481398E-4	TGCCTACAGCATAGTGAATATCCGTTGACTTTC	CLQHSEYPLTF	IGKV1-17	.	IGKJ4	12	-1	-1	27
2	5.636978579481398E-4	TGCCTACAGCATAATGAGTATCCCTTCACTTTC	CLQHNEYPFTF	IGKV1-5	.	IGKJ4	14	-1	-1	25
2	5.636978579481398E-4	TGCCTACAGCATAATGAATATCCGTTCACTTTC	CLQHNEYPFTF	IGKV1-5	.	IGKJ4	14	-1	-1	25
2	5.636978579481398E-4	TGCCTACAGCATAATGAATATCCGTTGACTTTC	CLQHNEYPLTF	IGKV1-17	.	IGKJ4	14	-1	-1	27
2	5.636978579481398E-4	TGCCTACAGAGCTACGGTACCCCTCGCACTTTC	CLQSYGTPRTF	IGKV1D-39	.	IGKJ4	24	-1	-1	26
2	5.636978579481398E-4	TGCCAACACTTTAATAGTTACCCTCTCACTTTT	CQHFNSYPLTF	IGKV1D-13	.	IGKJ4	24	-1	-1	24
2	5.636978579481398E-4	TGCCAACACTATAAGATTTATCCGTACACTTTT	CQHYKIYPYTF	IGKV1-5	.	IGKJ2	20	-1	-1	23
2	5.636978579481398E-4	TGCCAACAGTATGATAGTTATGATCCGACGTTC	CQQYDSYDPTF	IGKV1-5	.	IGKJ1	20	-1	-1	26
2	5.636978579481398E-4	TGCCAACAGTATATTTCTTACCCTGTCACCTTC	CQQYISYPVTF	IGKV1-16	.	IGKJ5	23	-1	-1	25
2	5.636978579481398E-4	TGCCAACAGTATAATTCTTACCCCATCACCTTC	CQQYNSYPITF	IGKV1-16	.	IGKJ5	22	-1	-1	24
2	5.636978579481398E-4	TGCCAACAGTATAATTATTACCCGCTCACTTTC	CQQYNYYPLTF	IGKV1-16	.	IGKJ4	22	-1	-1	22
2	5.636978579481398E-4	TGCCAACAGTATAATGGTTATCCGCTCACTTTC	CQQYNGYPLTF	IGKV1-5	.	IGKJ4	20	-1	-1	22
2	5.636978579481398E-4	TGCCAACAGTATAATACTTACCTGTACACTTTT	CQQYNTYLYTF	IGKV1-5	.	IGKJ2	19	-1	-1	18
2	5.636978579481398E-4	TGCCAACAGTATAATAGTTTTCCGTGGACGTTC	CQQYNSFPWTF	IGKV1-5	.	IGKJ1	18	-1	-1	22
2	5.636978579481398E-4	TGCCAACAGTATAATAGTTTCCGCTACACTTTT	CQQYNSFRYTF	IGKV1-5	.	IGKJ2	18	-1	-1	24
2	5.636978579481398E-4	TGCCAACAGTATAAGGCTTACCCTTTCACTTTC	CQQYKAYPFTF	IGKV1-16	.	IGKJ4	23	-1	-1	25
2	5.636978579481398E-4	TGCCAACAGTACAATAGTTATCCGCTCACTTTC	CQQYNSYPLTF	IGKV1-5	.	IGKJ4	20	-1	-1	22
2	5.636978579481398E-4	TGCCAACAATATCATAGTTTCCCGATCACTTAC	CQQYHSFPITY	IGKV1-16	.	IGKJ4	22	-1	-1	25
2	5.636978579481398E-4	TGCCAACAATATAATGACTATCCATTCACTTTT	CQQYNDYPFTF	IGKV1-5	.	IGKJ2	14	-1	-1	26
2	5.636978579481398E-4	TGCCAACAATACAGAAGTTTCCCCCCCACTTTC	CQQYRSFPPTF	IGKV1-16	.	IGKJ3	7	-1	-1	26
2	5.636978579481398E-4	TGCCAAGAGTATAATACTTTTTCGGGAGCGTTC	CQEYNTFSGAF	IGKV1-16	.	IGKJ1	15	-1	-1	28
2	5.636978579481398E-4	TGCGTGCAGACTACACACTGGCCTCGGACGTTC	CVQTTHWPRTF	IGKV2D-30	.	IGKJ1	24	-1	-1	25
2	5.636978579481398E-4	TGCGTACAAGTTACACACTGGCCGTACACTTTT	CVQVTHWPYTF	IGKV2-30	.	IGKJ2	22	-1	-1	23
2	5.636978579481398E-4	TGCATGCGAGGTACACTCTGGCCGTACACTTTT	CMRGTLWPYTF	IGKV2-30	.	IGKJ2	22	-1	-1	23
2	5.636978579481398E-4	TGCATGCACACTCTGCAAACTCCTCTCACTTTC	CMHTLQTPLTF	IGKV2D-28	.	IGKJ4	24	-1	-1	24
2	5.636978579481398E-4	TGCATGCAGGCTTCACACTTGCCGCTCACTTTC	CMQASHLPLTF	IGKV2-30	.	IGKJ4	22	-1	-1	22
2	5.636978579481398E-4	TGCATGCAGGGTCTACAAACTCCTCCAACGTTC	CMQGLQTPPTF	IGKV2D-28	.	IGKJ1	25	-1	-1	27
2	5.636978579481398E-4	TGCATGCAGAACATAAACTTCCCTCTAAGTTTC	CMQNINFPLSF	IGKV2-26	.	IGKJ1	7	-1	-1	30
2	5.636978579481398E-4	TGCATGCAATCTACACAATTTCCGTGGACGTTC	CMQSTQFPWTF	IGKV2-24	.	IGKJ1	22	-1	-1	22
2	5.636978579481398E-4	TGCATGCAACCTCTGCATGCTCCTTTCACTTTC	CMQPLHAPFTF	IGKV2-28	.	IGKJ3	23	-1	-1	24
2	5.636978579481398E-4	TGCATGCAACCTCTACAGACTCCCAACACTTTT	CMQPLQTPNTF	IGKV2-28	.	IGKJ2	22	-1	-1	25
2	5.636978579481398E-4	TGCATGCAACATTCACACTGGCCTCTCACTTTC	CMQHSHWPLTF	IGKV2D-30	.	IGKJ4	24	-1	-1	24
2	5.636978579481398E-4	TGCATGCAAGTTCTACAATCTCCCTACACTTTT	CMQVLQSPYTF	IGKV2-28	.	IGKJ2	22	-1	-1	24
2	5.636978579481398E-4	TGCATGCAAGTTCTACAAATTCCGTACACTTTT	CMQVLQIPYTF	IGKV2-28	.	IGKJ2	22	-1	-1	23
2	5.636978579481398E-4	TGCATGCAAGTTACACACTGGGCGTACACTTTT	CMQVTHWAYTF	IGKV2-30	.	IGKJ2	20	-1	-1	23
2	5.636978579481398E-4	TGCATGCAAGCTTCACAAACTCCAATAACTTTT	CMQASQTPITF	IGKV2-18	.	IGKJ2	16	-1	-1	27
2	5.636978579481398E-4	TGCATGCAAGCTCTCTACACTCCTCTCACTTTC	CMQALYTPLTF	IGKV2D-28	.	IGKJ3	24	-1	-1	25
2	5.636978579481398E-4	TGCATGCAAGCTCTGCAAACTCCTCCGACGTTC	CMQALQTPPTF	IGKV2D-28	.	IGKJ1	26	-1	-1	26
2	5.636978579481398E-4	TGCATGCAAGCTCTACAAACTCCTCTCACTTTC	CMQALQTPLTF	IGKV2D-28	.	IGKJ4	24	-1	-1	24
2	5.636978579481398E-4	TGCATGCAAGCTCTACAAACTCCATTCACTTTC	CMQALQTPFTF	IGKV2-28	.	IGKJ3	22	-1	-1	23
2	5.636978579481398E-4	TGCATGCAAGCTCTACAAACCCCGTGGACGTTC	CMQALQTPWTF	IGKV2-28	.	IGKJ1	19	-1	-1	22
2	5.636978579481398E-4	TGCATGCAAGCTCTACAAACCCCGTACACTTTT	CMQALQTPYTF	IGKV2-28	.	IGKJ2	19	-1	-1	23
2	5.636978579481398E-4	TGCATGCAAGCTCTACAAAGTCCTCCCACTTTC	CMQALQSPPTF	IGKV2D-28	.	IGKJ4	25	-1	-1	26
2	5.636978579481398E-4	TGCATGCAAGCTGGAAGATTTCCTGCGACGTTC	CMQAGRFPATF	IGKV2-28	.	IGKJ1	11	-1	-1	26
2	5.636978579481398E-4	TGCATGCAAGCTACACATTTTCCATTCACTTTC	CMQATHFPFTF	IGKV2-24	.	IGKJ3	22	-1	-1	23
2	5.636978579481398E-4	TGCATGCAAGCTACACAATTTCCGCTCACCTTC	CMQATQFPLTF	IGKV2-24	.	IGKJ4	22	-1	-1	22
2	5.636978579481398E-4	TGCATGCAAGCCACACAAACTCCGATCACTTTT	CMQATQTPITF	IGKV2-24	.	IGKJ2	17	-1	-1	26
2	5.636978579481398E-4	TGCATGCAAGGTCTACAAACTCCTCATACTTTT	CMQGLQTPHTF	IGKV2D-28	.	IGKJ2	24	-1	-1	27
2	5.636978579481398E-4	TGCATGCAAGGTGCACACGTTCCGTACACTTTT	CMQGAHVPYTF	IGKV2-30	.	IGKJ2	17	-1	-1	23
2	5.636978579481398E-4	TGCATGCAAGGTACACACTGGCCTTGGACGCTC	CMQGTHWPWTL	IGKV2-30	.	IGKJ1	23	-1	-1	24
2	5.636978579481398E-4	TGCATGCAAGGTACACACTGGCCCTACACTTTT	CMQGTHWPYTF	IGKV2-30	.	IGKJ2	22	-1	-1	24
2	5.636978579481398E-4	TGCATGCAAGGTACACACTGGCCGTATACTTTT	CMQGTHWPYTF	IGKV2-30	.	IGKJ2	22	-1	-1	23
2	5.636978579481398E-4	TGCATGCAAGGTACACAGTGGCCGTACAGTTTT	CMQGTQWPYSF	IGKV2-30	.	IGKJ2	22	-1	-1	23
2	5.636978579481398E-4	TGCATGCAAGGGAGACACTGGCCTGCGACGTTC	CMQGRHWPATF	IGKV2-30	.	IGKJ1	23	-1	-1	26
2	5.636978579481398E-4	TGCATGCAAACTACACACTGGCCGTGGACGTTC	CMQTTHWPWTF	IGKV2-30	.	IGKJ1	22	-1	-1	22
2	5.636978579481398E-4	TGCATGCAAACTACACACTGGCCGCTCACTTTC	CMQTTHWPLTF	IGKV2-30	.	IGKJ4	22	-1	-1	22
2	5.636978579481398E-4	TGCATGCAAACTACACAATTTCCCCCTACTTTC	CMQTTQFPPTF	IGKV2-24	.	IGKJ4	22	-1	-1	27
2	5.636978579481398E-4	TGCATGCAAAGTATACAGCTTCCTCTCACTTTC	CMQSIQLPLTF	IGKV2D-29	.	IGKJ4	24	-1	-1	24
2	5.636978579481398E-4	TGCATGCAAAGTATACAACTTCCTTGGACGTTC	CMQSIQLPWTF	IGKV2D-29	.	IGKJ1	23	-1	-1	24
2	5.636978579481398E-4	TGCATGCAAAGTATACAAGTTCCTCGAACGTTC	CMQSIQVPRTF	IGKV2D-29	.	IGKJ1	24	-1	-1	27
2	5.636978579481398E-4	TGCATGCAAAATCTACAGATTCCGTGGACGTTC	CMQNLQIPWTF	IGKV2-28	.	IGKJ1	16	-1	-1	22
2	5.636978579481398E-4	TGCATACAAGGAACACACTGGCCGTGGACGTTC	CIQGTHWPWTF	IGKV2-30	.	IGKJ1	22	-1	-1	22
2	5.636978579481398E-4	TGTTTCCAGCGTAGGGGCTGGCCTCTCTTC	CFQRRGWPLF	IGKV3-11	.	IGKJ4	23	-1	-1	27
2	5.636978579481398E-4	TGTCACCAGACTTATAGGACGTGGACGTTC	CHQTYRTWTF	IGKV1-39	.	IGKJ1	13	-1	-1	18
2	5.636978579481398E-4	TGTCACCAATATTATAGTGGTCACACTTTT	CHQYYSGHTF	IGKV4-1	.	IGKJ2	17	-1	-1	22
2	5.636978579481398E-4	TGTCACAAATATGGTAGCCCAGCGACGTTC	CHKYGSPATF	IGKV3-20	.	IGKJ1	17	-1	-1	23
2	5.636978579481398E-4	TGTCAGCATTATCGTACCTCACTCACTTTC	CQHYRTSLTF	IGKV3-20	.	IGKJ4	21	-1	-1	21
2	5.636978579481398E-4	TGTCAGCAGTATGGTAGCTCCCTCACCTTC	CQQYGSSLTF	IGKV3-20	.	IGKJ5	19	-1	-1	22
2	5.636978579481398E-4	TGTCAGCAGTATGGAAGCTCGCCGACGTTC	CQQYGSSPTF	IGKV3-20	.	IGKJ1	19	-1	-1	23
2	5.636978579481398E-4	TGTCAGCAGTATGATGGCTCAATAAGCTTC	CQQYDGSISF	IGKV3-20	.	IGKJ5	20	-1	-1	26
2	5.636978579481398E-4	TGTCAGCAGTATAGAAGTCTCTGCACTTTT	CQQYRSLCTF	IGKV3-15	.	IGKJ2	12	-1	-1	23
2	5.636978579481398E-4	TGTCAGCAGTATAGAAGTCTATGCACTTTT	CQQYRSLCTF	IGKV1-5	.	IGKJ2	12	-1	-1	23
2	5.636978579481398E-4	TGTCAGCAATATGGAAGTTCATTCGCTTTC	CQQYGSSFAF	IGKV3-20	.	IGKJ4	20	-1	-1	25
2	5.636978579481398E-4	TGTCAGCAATATAATAACTGGCTCACTTTC	CQQYNNWLTF	IGKV3-15	.	IGKJ4	21	-1	-1	20
2	5.636978579481398E-4	TGTCAACACAATGGTGCCTCACGCACGTTC	CQHNGASRTF	IGKV3-20	.	IGKJ1	21	-1	-1	24
2	5.636978579481398E-4	TGTCAACAGTATCAGAGTCTCCCCACCTTC	CQQYQSLPTF	IGKV1-33	.	IGKJ5	22	-1	-1	23
2	5.636978579481398E-4	TGTCAACAGAGTTACAGTAATCCCGCTTTC	CQQSYSNPAF	IGKV1-39	.	IGKJ4	18	-1	-1	25
2	5.636978579481398E-4	TGTCAACAATATCATTCTTCTTGGACGTTC	CQQYHSSWTF	IGKV4-1	.	IGKJ3	11	-1	-1	27
2	5.636978579481398E-4	TGTCAACAATATAATACTTATTCGACGTTC	CQQYNTYSTF	IGKV1-5	.	IGKJ1	22	-1	-1	23
2	5.636978579481398E-4	TGCCAACAGTATGATACTTATTGGACGTTC	CQQYDTYWTF	IGKV1-5	.	IGKJ1	21	-1	-1	21
2	5.636978579481398E-4	TGCCAACAGTACAGTGATTACTCCACCTTC	CQQYSDYSTF	IGKV1-16	.	IGKJ5	10	-1	-1	23
2	5.636978579481398E-4	TGCCAACAATATGATGATTATTGGACGTTC	CQQYDDYWTF	IGKV1-5	.	IGKJ1	21	-1	-1	21
2	5.636978579481398E-4	TGCATGCGAGGTACATACGGAATCACCTTC	CMRGTYGITF	IGKV2-30	.	IGKJ5	14	-1	-1	21
2	5.636978579481398E-4	TGCATGCAAGCTCTGCAGACTCCCACATTC	CMQALQTPTF	IGKV2-28	.	IGKJ1	22	-1	-1	27
2	5.636978579481398E-4	TGTCGACAGAGGGGACAGACGTTC	CRQRGQTF	IGKV1-39	.	IGKJ1	10	-1	-1	17
2	5.636978579481398E-4	TGTCAGTGGTATGGGTCTTTC	CQWYGSF	IGKV3-20	.	IGKJ4	13	-1	-1	16
1	2.818489289740699E-4	TGTCAGTACTATAATGACTGGCCTCCGGCGGGGACTTTC	CQYYNDWPPAGTF	IGKV3D-15	.	IGKJ1	27	-1	-1	31
1	2.818489289740699E-4	TGTCAGCACTATAATAACTGGCCTCCGAGGGTCACCTTC	CQHYNNWPPRVTF	IGKV3-15	.	IGKJ5	23	-1	-1	31
1	2.818489289740699E-4	TGTCAGCAGTTTGATTTCTCTCCTCGGGTGTACACCTTT	CQQFDFSPRVYTF	IGKV3-20	.	IGKJ2	9	-1	-1	28
1	2.818489289740699E-4	TGTCAGCAGTCTGAAACTTCACCCCCCATGTTCACTTTT	CQQSETSPPMFTF	IGKV1-13	.	IGKJ2	9	-1	-1	26
1	2.818489289740699E-4	TGTCAGCAGTATGGTAGCTCACCTCCCCTTGTCACTTTC	CQQYGSSPPLVTF	IGKV3D-20	.	IGKJ3	25	-1	-1	31
1	2.818489289740699E-4	TGTCAGCAGTATGATGGCTGGCCTCCCTCGATCACCTTC	CQQYDGWPPSITF	IGKV3D-15	.	IGKJ5	25	-1	-1	27
1	2.818489289740699E-4	TGTCAGCAGTATGATAGCTCACCTCCGACGCTCACTTTC	CQQYDSSPPTLTF	IGKV3D-20	.	IGKJ4	26	-1	-1	28
1	2.818489289740699E-4	TGTCAGCAGCGTAGCGACTGGCCTCCCCAGTACACCTTT	CQQRSDWPPQYTF	IGKV3-11	.	IGKJ2	23	-1	-1	29
1	2.818489289740699E-4	TGTCAGCAGCGTAGCAACTGGCCTCTCATGTACACTTTT	CQQRSNWPLMYTF	IGKV3-11	.	IGKJ2	23	-1	-1	26
1	2.818489289740699E-4	TGTCAATACCGTAGCAGCTGGCCCCCCTTGTTCACTTTC	CQYRSSWPPLFTF	IGKV3-11	.	IGKJ3	22	-1	-1	30
1	2.818489289740699E-4	TGTCAACACTCTGCAACTCCAATTACCTCACTCACTTTC	CQHSATPITSLTF	IGKV3-20	.	IGKJ4	4	-1	-1	30
1	2.818489289740699E-4	TGTCAACAGAGTTACAGTACCCCTCCGGAGCTCACTTTC	CQQSYSTPPELTF	IGKV1D-39	.	IGKJ4	29	-1	-1	29
1	2.818489289740699E-4	TGTCAACAACTTAATAGTTGGCCTGTGGAGATCAGTTTC	CQQLNSWPVEISF	IGKV1-9	.	IGKJ1	18	-1	-1	36
1	2.818489289740699E-4	TGTCAACAACTTAATAGTTGGCCTGTGGAGATCAGTTTC	CQQLNSWPVEISF	IGKV1-9	.	IGKJ3	18	-1	-1	31
1	2.818489289740699E-4	TGTCAACAACTTAATAGTTACCCCCCCGCGTACACTTTT	CQQLNSYPPAYTF	IGKV1-9	.	IGKJ2	22	-1	-1	29
1	2.818489289740699E-4	TGTCAACAACTTAATAGCTACCCTCCGGTGTACACTTTT	CQQLNSYPPVYTF	IGKV1-9	.	IGKJ2	23	-1	-1	28
1	2.818489289740699E-4	TGTCAACAACGAACCGACTGGCCGCCGTCCCTCACTTTC	CQQRTDWPPSLTF	IGKV3-11	.	IGKJ4	22	-1	-1	30
1	2.818489289740699E-4	TGCCAACAGTATAGTACTTATTTTCTGGGGTGGACTTTT	CQQYSTYFLGWTF	IGKV1-5	.	IGKJ2	21	-1	-1	33
1	2.818489289740699E-4	TGCCAACAGTATAATGGTTTTCCGCCATGGGGCACTTTT	CQQYNGFPPWGTF	IGKV1-5	.	IGKJ2	18	-1	-1	32
1	2.818489289740699E-4	TGCCAACAGTATAATAGTTATCCGCCATGGGGCACTTTT	CQQYNSYPPWGTF	IGKV1-5	.	IGKJ2	20	-1	-1	32
1	2.818489289740699E-4	TGCCAACAGCGTACCAACTGGCCTCCGGGAATCTCATTC	CQQRTNWPPGISF	IGKV3D-11	.	IGKJ4	27	-1	-1	36
1	2.818489289740699E-4	TGCCAACAATATAATGGTTTTCCGCCTTGGGCCACTTTT	CQQYNGFPPWATF	IGKV1-5	.	IGKJ2	18	-1	-1	32
1	2.818489289740699E-4	TGCGTGCAAGGGAGACACTGGCCTCCGGGGGTCACTTTC	CVQGRHWPPGVTF	IGKV2D-30	.	IGKJ3	27	-1	-1	31
1	2.818489289740699E-4	TGTCTCCAGTATAATAACTGGCCTCCATTCACTTTC	CLQYNNWPPFTF	IGKV3-15	.	IGKJ3	23	-1	-1	26
1	2.818489289740699E-4	TGTCTCCAATATGCTAATCTCCCTCCGTACACTTTT	CLQYANLPPYTF	IGKV1D-33	.	IGKJ2	26	-1	-1	26
1	2.818489289740699E-4	TGTCTGCAGTATGGTAGCTCACCCTTATTCACTTTC	CLQYGSSPLFTF	IGKV3-20	.	IGKJ3	22	-1	-1	25
1	2.818489289740699E-4	TGTCACCACTTTGGTACCTCGTTTCCGGACACCTTT	CHHFGTSFPDTF	IGKV3-20	.	IGKJ2	19	-1	-1	28
1	2.818489289740699E-4	TGTCACCAGTATCATGACTGGCCCCCGCTCACTTTC	CHQYHDWPPLTF	IGKV3-15	.	IGKJ4	22	-1	-1	25
1	2.818489289740699E-4	TGTCACCAGTATAATTACTGGCCTTGGGGGACTTTT	CHQYNYWPWGTF	IGKV3-15	.	IGKJ2	23	-1	-1	30
1	2.818489289740699E-4	TGTCAGCTTTATGGTAGGTCACCGTTGGTTATCTTT	CQLYGRSPLVIF	IGKV3-20	.	IGKJ2	22	-1	-1	33
1	2.818489289740699E-4	TGTCAGCTGTTTGGTAGGTCACCGCTTTTCATTTTC	CQLFGRSPLFIF	IGKV3-20	.	IGKJ3	22	-1	-1	27
1	2.818489289740699E-4	TGTCAGCTATATAATAGTCCACCGCACTATACCTTT	CQLYNSPPHYTF	IGKV3-20	.	IGKJ2	6	-1	-1	33
1	2.818489289740699E-4	TGTCAGCGGTATGGTAGATCACCTTCGGTCACGTTC	CQRYGRSPSVTF	IGKV3D-20	.	IGKJ1	27	-1	-1	30
1	2.818489289740699E-4	TGTCAGCGGTATGGTAGATCACCTTCGGTCACGTTC	CQRYGRSPSVTF	IGKV3D-20	.	IGKJ5	27	-1	-1	24
1	2.818489289740699E-4	TGTCAGCACTTTGGTGACTCATTTCCGGACACTTTT	CQHFGDSFPDTF	IGKV3D-20	.	IGKJ2	28	-1	-1	28
1	2.818489289740699E-4	TGTCAGCACTATGGTGGTTCACCGATTTTCAATTTC	CQHYGGSPIFNF	IGKV3-20	.	IGKJ3	22	-1	-1	27
1	2.818489289740699E-4	TGTCAGCACTATGGTATGTCACCTCCGATCACCTTC	CQHYGMSPPITF	IGKV3D-20	.	IGKJ5	26	-1	-1	25
1	2.818489289740699E-4	TGTCAGCACTATAATAACTGGCCTCCGGTCACTTTC	CQHYNNWPPVTF	IGKV3D-15	.	IGKJ3	27	-1	-1	28
1	2.818489289740699E-4	TGTCAGCAGTTTGGTGGCTCACCTGTGTACACTTTT	CQQFGGSPVYTF	IGKV3-20	.	IGKJ2	23	-1	-1	25
1	2.818489289740699E-4	TGTCAGCAGTCTAGTACCTCACCGTCGTGGGCGTTC	CQQSSTSPSWAF	IGKV3-20	.	IGKJ1	22	-1	-1	25
1	2.818489289740699E-4	TGTCAGCAGTATGCTAGCTCAGTTTCGTACACTTTT	CQQYASSVSYTF	IGKV3-7	.	IGKJ2	8	-1	-1	26
1	2.818489289740699E-4	TGTCAGCAGTATGGTCGATCGCCTTCGGTCACGTTC	CQQYGRSPSVTF	IGKV3D-20	.	IGKJ5	27	-1	-1	24
1	2.818489289740699E-4	TGTCAGCAGTATGGTAGTTCACCTCCGTACACTTTT	CQQYGSSPPYTF	IGKV3D-20	.	IGKJ2	26	-1	-1	26
1	2.818489289740699E-4	TGTCAGCAGTATGGTAGTACACCTCCAATCACCTTC	CQQYGSTPPITF	IGKV3D-20	.	IGKJ5	25	-1	-1	27
1	2.818489289740699E-4	TGTCAGCAGTATGGTAGCTCACCTCTCTGGACGTTC	CQQYGSSPLWTF	IGKV3D-20	.	IGKJ1	24	-1	-1	27
1	2.818489289740699E-4	TGTCAGCAGTATGGTAGCTCACCTCCGGTGACTTTC	CQQYGSSPPVTF	IGKV3D-20	.	IGKJ4	27	-1	-1	30
1	2.818489289740699E-4	TGTCAGCAGTATGGTAGCTCACCTCGGTACACTTTT	CQQYGSSPRYTF	IGKV3D-20	.	IGKJ2	24	-1	-1	26
1	2.818489289740699E-4	TGTCAGCAGTATGGTAGCTCACCCCCGTGGACGTTC	CQQYGSSPPWTF	IGKV3D-20	.	IGKJ1	26	-1	-1	25
1	2.818489289740699E-4	TGTCAGCAGTATGGTAGCTCACCCCGATTCACTTTC	CQQYGSSPRFTF	IGKV3-20	.	IGKJ3	22	-1	-1	26
1	2.818489289740699E-4	TGTCAGCAGTATGGTAGCCCACCTATGTACACTTTT	CQQYGSPPMYTF	IGKV3-20	.	IGKJ2	24	-1	-1	24
1	2.818489289740699E-4	TGTCAGCAGTATGGCTCCTCACCTTTGTACACTTTT	CQQYGSSPLYTF	IGKV3-20	.	IGKJ2	23	-1	-1	25
1	2.818489289740699E-4	TGTCAGCAGTATGATTCCTCACCTCGGTACACTTTT	CQQYDSSPRYTF	IGKV3-15	.	IGKJ2	11	-1	-1	26
1	2.818489289740699E-4	TGTCAGCAGTATATTGATTGGCCTCCGCTCACTTTC	CQQYIDWPPLTF	IGKV3D-15	.	IGKJ4	26	-1	-1	25
1	2.818489289740699E-4	TGTCAGCAGTATAGTGACTCACCCGCGCTCACTTTT	CQQYSDSPALTF	IGKV3-20	.	IGKJ4	22	-1	-1	24
1	2.818489289740699E-4	TGTCAGCAGTATAATAACTGGCCTCCGTACACTTTT	CQQYNNWPPYTF	IGKV3-15	.	IGKJ2	23	-1	-1	26
1	2.818489289740699E-4	TGTCAGCAGTATAATAACTGGCCTCCGCTCACTTTC	CQQYNNWPPLTF	IGKV3-15	.	IGKJ4	23	-1	-1	25
1	2.818489289740699E-4	TGTCAGCAGTATAATAACTGGCCTCCAAGGACGTTC	CQQYNNWPPRTF	IGKV3D-15	.	IGKJ1	25	-1	-1	28
1	2.818489289740699E-4	TGTCAGCAGTATAATAACTGGCCTCGGAACACTTTT	CQQYNNWPRNTF	IGKV3-15	.	IGKJ2	23	-1	-1	28
1	2.818489289740699E-4	TGTCAGCAGTATAATAACTGGCCTCAGTACACTTTT	CQQYNNWPQYTF	IGKV3-15	.	IGKJ2	23	-1	-1	26
1	2.818489289740699E-4	TGTCAGCAGTATAATAACTGGCCCGGTGGCACTTTT	CQQYNNWPGGTF	IGKV3-15	.	IGKJ2	22	-1	-1	29
1	2.818489289740699E-4	TGTCAGCAGTATAATAAGTGGCCTGTATTCACTTTC	CQQYNKWPVFTF	IGKV3-15	.	IGKJ3	23	-1	-1	25
1	2.818489289740699E-4	TGTCAGCAGTATAATAAGTGGCCCCTGTGGACGTTC	CQQYNKWPLWTF	IGKV3-15	.	IGKJ1	22	-1	-1	26
1	2.818489289740699E-4	TGTCAGCAGTATAACAACTGGCCTTCGCTCACTTTC	CQQYNNWPSLTF	IGKV3-15	.	IGKJ4	23	-1	-1	25
1	2.818489289740699E-4	TGTCAGCAGTACAATAATTGGCTGGCGGGCCCTTTC	CQQYNNWLAGPF	IGKV3-15	.	IGKJ4	21	-1	-1	31
1	2.818489289740699E-4	TGTCAGCAGCGTACCGGCGGGCCCCAGATCACCTTC	CQQRTGGPQITF	IGKV3-11	.	IGKJ5	12	-1	-1	26
1	2.818489289740699E-4	TGTCAGCAGCGTAGCACCTGGCCTTCGATCACCTTC	CQQRSTWPSITF	IGKV3-11	.	IGKJ5	23	-1	-1	24
1	2.818489289740699E-4	TGTCAGCAGCGTAGCAACTGGCCTCCGCTCACTTTC	CQQRSNWPPLTF	IGKV3-11	.	IGKJ4	23	-1	-1	25
1	2.818489289740699E-4	TGTCAGCAGCGTAGCAACTGGCGGGGATTCACTTTC	CQQRSNWRGFTF	IGKV3-11	.	IGKJ3	21	-1	-1	26
1	2.818489289740699E-4	TGTCAGCAGAGTTACAGTGGCCCCCAGGCCACTTTC	CQQSYSGPQATF	IGKV1-39	.	IGKJ3	17	-1	-1	29
1	2.818489289740699E-4	TGTCAGCAATATGGGAGCTCACACCCGTGGACGTTC	CQQYGSSHPWTF	IGKV3-20	.	IGKJ1	21	-1	-1	25
1	2.818489289740699E-4	TGTCAGCAATATGACGACTCACCCGCGTGGACGTTT	CQQYDDSPAWTF	IGKV2-30	.	IGKJ1	1	-1	-1	25
1	2.818489289740699E-4	TGTCAGAATTATGGCAGTTCACACACGTGGACCTTC	CQNYGSSHTWTF	IGKV3-20	.	IGKJ1	21	-1	-1	23
1	2.818489289740699E-4	TGTCAACAGTTTGGTGCCTCACCTCCGTACAGTTTT	CQQFGASPPYSF	IGKV3D-20	.	IGKJ2	26	-1	-1	26
1	2.818489289740699E-4	TGTCAACAGTTTAGTAGTTCTTCTCCGTACAGTTTT	CQQFSSSSPYSF	IGKV1D-13	.	IGKJ2	18	-1	-1	26
1	2.818489289740699E-4	TGTCAACAGTTTAATGCTTACCCCCTGTACACTTTT	CQQFNAYPLYTF	IGKV1-13	.	IGKJ2	22	-1	-1	25
1	2.818489289740699E-4	TGTCAACAGTATTATAGTTACCCTCGGCTCACTTTC	CQQYYSYPRLTF	IGKV1-8	.	IGKJ4	23	-1	-1	26
1	2.818489289740699E-4	TGTCAACAGTATGATAATCTCCCTCCGCTCACTTTC	CQQYDNLPPLTF	IGKV1D-33	.	IGKJ4	26	-1	-1	25
1	2.818489289740699E-4	TGTCAACAGTATGATAATCTGCCGATGTACACTTTT	CQQYDNLPMYTF	IGKV1-33	.	IGKJ2	19	-1	-1	24
1	2.818489289740699E-4	TGTCAACAGTATGAAAATCTCCCTCCGAAGACGTTC	CQQYENLPPKTF	IGKV1D-33	.	IGKJ1	26	-1	-1	29
1	2.818489289740699E-4	TGTCAACAGTATAATAACTGGCCTCCCCTGACGTTC	CQQYNNWPPLTF	IGKV3D-15	.	IGKJ1	25	-1	-1	29
1	2.818489289740699E-4	TGTCAACAGCTTAATAGTAACCCGATGTACACTTTT	CQQLNSNPMYTF	IGKV1-9	.	IGKJ2	22	-1	-1	24
1	2.818489289740699E-4	TGTCAACAGCTTAAAAGTTTCCCCCTGTTCACTTTC	CQQLKSFPLFTF	IGKV1-9	.	IGKJ3	22	-1	-1	27
1	2.818489289740699E-4	TGTCAACAGCGCAGCAACTGGCCTCCTCTCACTTTC	CQQRSNWPPLTF	IGKV3-11	.	IGKJ4	23	-1	-1	27
1	2.818489289740699E-4	TGTCAACAGGCTAGCGGTTTCCTTCCCCTCACTTTC	CQQASGFLPLTF	IGKV1-12	.	IGKJ4	21	-1	-1	27
1	2.818489289740699E-4	TGTCAACAGAGTTATAGTACACTCGCGCTCAGTTTC	CQQSYSTLALSF	IGKV1-39	.	IGKJ4	19	-1	-1	24
1	2.818489289740699E-4	TGTCAACAGAGTTACATTACCCCTCCGTGGACGTTC	CQQSYITPPWTF	IGKV1D-39	.	IGKJ1	26	-1	-1	25
1	2.818489289740699E-4	TGTCAACAGAGTTACACTGCCCTCATGTACACTTTT	CQQSYTALMYTF	IGKV1-39	.	IGKJ2	15	-1	-1	23
1	2.818489289740699E-4	TGTCAACAGAGTTACAGTTCCCCTCGGTACACTTTT	CQQSYSSPRYTF	IGKV1D-39	.	IGKJ2	24	-1	-1	26
1	2.818489289740699E-4	TGTCAACAGAGTTACAGTACCCCTCGGTATAGTTTT	CQQSYSTPRYSF	IGKV1D-39	.	IGKJ2	24	-1	-1	32
1	2.818489289740699E-4	TGTCAACAGAGTTACAGTACCCCTCAGATCACCTTC	CQQSYSTPQITF	IGKV1D-39	.	IGKJ5	24	-1	-1	26
1	2.818489289740699E-4	TGTCAACAATTTAATAGTTTCCCCCTGATCACCTTC	CQQFNSFPLITF	IGKV1D-13	.	IGKJ5	22	-1	-1	26
1	2.818489289740699E-4	TGTCAACAATATGGAAGCTTGCCTCCGTGGACTTTT	CQQYGSLPPWTF	IGKV3D-20	.	IGKJ2	26	-1	-1	30
1	2.818489289740699E-4	TGTCAACAACTTAATAATTATCCTCCGCTCACCTTC	CQQLNNYPPLTF	IGKV1-13	.	IGKJ4	23	-1	-1	25
1	2.818489289740699E-4	TGTCAACAACGTAGCATTTTGCTTCCGTGGACGTTC	CQQRSILLPWTF	IGKV3-11	.	IGKJ1	15	-1	-1	25
1	2.818489289740699E-4	TGTCAACAACATTATAACATTCCTCCGTGGACGTTC	CQQHYNIPPWTF	IGKV1-39	.	IGKJ1	7	-1	-1	25
1	2.818489289740699E-4	TGTCAAGGGAGTTACGGTCCTCACGGACTCATCTTC	CQGSYGPHGLIF	IGKV1-8	.	IGKJ4	5	-1	-1	33
1	2.818489289740699E-4	TGCCTGCAAGGTATAGAATCACCTCCGTACAGTTTT	CLQGIESPPYSF	IGKV2-24	.	IGKJ2	9	-1	-1	26
1	2.818489289740699E-4	TGCCAGCAGTATAAAAGCTGGCCTCCGCTCACTTTC	CQQYKSWPPLTF	IGKV3-15	.	IGKJ4	23	-1	-1	25
1	2.818489289740699E-4	TGCCAGAATTATGGTAGTTCACACACGTGGACGTTT	CQNYGSSHTWTF	IGKV3-20	.	IGKJ1	21	-1	-1	23
1	2.818489289740699E-4	TGCCAACAGTATAATAGTTATAATCCGATCACTTTC	CQQYNSYNPITF	IGKV1-5	.	IGKJ4	20	-1	-1	28
1	2.818489289740699E-4	TGCATGCAAGCTCTACAAACTCCCTGGATCACCTTC	CMQALQTPWITF	IGKV2-28	.	IGKJ5	22	-1	-1	26
1	2.818489289740699E-4	TGCATGCAAGCTACACAATTTCCTCCCCTCACCTTC	CMQATQFPPLTF	IGKV2-24	.	IGKJ5	23	-1	-1	28
1	2.818489289740699E-4	TGCATGCAAGGTACACATTCGCCCTTCTACAATTTT	CMQGTHSPFYNF	IGKV2-30	.	IGKJ2	16	-1	-1	27
1	2.818489289740699E-4	TGCATGCAAGGTACACACAGCCCCTTCTACAATTTT	CMQGTHSPFYNF	IGKV2-30	.	IGKJ2	17	-1	-1	27
1	2.818489289740699E-4	TGCATGCAAGGCACACACTGGCCCCCGATCACCTTC	CMQGTHWPPITF	IGKV2D-30	.	IGKJ5	26	-1	-1	25
1	2.818489289740699E-4	TGCATGCAAGGAACACACTGGCCTCCGTACAGTTTT	CMQGTHWPPYSF	IGKV2D-30	.	IGKJ2	26	-1	-1	26
1	2.818489289740699E-4	TGCATGCAAGATGCACAAGATCCCCTGTGGACTTTT	CMQDAQDPLWTF	IGKV2-26	.	IGKJ2	22	-1	-1	30
1	2.818489289740699E-4	TGCATGGCACATGTGCAAACTCCTCCGTACACTTTT	CMAHVQTPPYTF	IGKV2D-28	.	IGKJ2	26	-1	-1	26
1	2.818489289740699E-4	TCTCAGCAGCGTAGCAACTGGCCGCTCACTTTC	SQQRSNWPLTF	IGKV3-11	.	IGKJ4	22	-1	-1	22
1	2.818489289740699E-4	TCCATGCAAGGTTTACAACTTCCATACACTTTT	SMQGLQLPYTF	IGKV2-29	.	IGKJ2	22	-1	-1	24
1	2.818489289740699E-4	TGTTTACAAAGTACGCAGGTTCCGCTCACTTTC	CLQSTQVPLTF	IGKV2-26	.	IGKJ4	1	-1	-1	22
1	2.818489289740699E-4	TGTTATCAGAGTTACAGTTCCCCCTACACTTTT	CYQSYSSPYTF	IGKV1-39	.	IGKJ2	22	-1	-1	24
1	2.818489289740699E-4	TGTCTTCAATATTTTACTAGTCTTCCCACTCTT	CLQYFTSLPTL	IGKV1-27	.	IGKJ2	3	-1	-1	26
1	2.818489289740699E-4	TGTCTTCAATATGATATTCTCCCCTACACTTTT	CLQYDILPYTF	IGKV1-33	.	IGKJ2	22	-1	-1	24
1	2.818489289740699E-4	TGTCTCCAGGATTTCAAGCACCCGTGGACATTC	CLQDFKHPWTF	IGKV1-6	.	IGKJ1	16	-1	-1	22
1	2.818489289740699E-4	TGTCTCCAATATTTAACTGCTCCCCTCACATTC	CLQYLTAPLTF	IGKV4-1	.	IGKJ4	12	-1	-1	24
1	2.818489289740699E-4	TGTCTCCAACACAACAGTAACTTGTGGACGTTC	CLQHNSNLWTF	IGKV1-17	.	IGKJ1	17	-1	-1	23
1	2.818489289740699E-4	TGTCTCCAAGATCACAGTTACCCTCTCACCTTC	CLQDHSYPLTF	IGKV1-6	.	IGKJ5	23	-1	-1	25
1	2.818489289740699E-4	TGTCTGCAGTATTTTCATTTTCCGCACACTTTC	CLQYFHFPHTF	IGKV4-1	.	IGKJ4	12	-1	-1	22
1	2.818489289740699E-4	TGTCTGCAGCGTTACAACTGGCCTAGGACCTTT	CLQRYNWPRTF	IGKV3-11	.	IGKJ2	26	-1	-1	30
1	2.818489289740699E-4	TGTCTGCAGCGTACCTCCTGGGTATTCTCTTTC	CLQRTSWVFSF	IGKV3-11	.	IGKJ3	12	-1	-1	22
1	2.818489289740699E-4	TGTCTGCAGCATTATAGTGGCCCGTGCTCTTTC	CLQHYSGPCSF	IGKV1-17	.	IGKJ1	17	-1	-1	30
1	2.818489289740699E-4	TGTCTGCAGCATAATAGTTACCCTTGGACGTTC	CLQHNSYPWTF	IGKV1-17	.	IGKJ1	23	-1	-1	24
1	2.818489289740699E-4	TGTCTGCAATATAAAATGTATCCGCGAAATTTC	CLQYKMYPRNF	IGKV1-6	.	IGKJ1	8	-1	-1	30
1	2.818489289740699E-4	TGTCTGCAAGATTACGATTACCCGTGGGCGTTC	CLQDYDYPWAF	IGKV1-6	.	IGKJ1	22	-1	-1	22
1	2.818489289740699E-4	TGTCTACACCTTAATAGTTATCCGATCACCTTC	CLHLNSYPITF	IGKV1-17	.	IGKJ5	19	-1	-1	22
1	2.818489289740699E-4	TGTCTACAGTTCAGCACATACCCTCAAACTTAT	CLQFSTYPQTY	IGKV1-17	.	IGKJ2	8	-1	-1	27
1	2.818489289740699E-4	TGTCTACAGTATAATAGTTACCCTCGGACGTTC	CLQYNSYPRTF	IGKV1D-17	.	IGKJ1	24	-1	-1	25
1	2.818489289740699E-4	TGTCTACAGTATAATAGTTACCCGTACACTTTT	CLQYNSYPYTF	IGKV1-17	.	IGKJ2	22	-1	-1	23
1	2.818489289740699E-4	TGTCTACAGTATAATAGTTACCCGCTCACTTTC	CLQYNSYPLTF	IGKV1-17	.	IGKJ4	22	-1	-1	22
1	2.818489289740699E-4	TGTCTACAGCTTAAGAGTTATCCTCCCACCTTC	CLQLKSYPPTF	IGKV1D-17	.	IGKJ5	25	-1	-1	26
1	2.818489289740699E-4	TGTCTACAGCATTATAGTTACCCTCCCACCTTC	CLQHYSYPPTF	IGKV1D-17	.	IGKJ5	25	-1	-1	26
1	2.818489289740699E-4	TGTCTACAGCATGATAGTTACCCGCTCACTTTC	CLQHDSYPLTF	IGKV1-17	.	IGKJ4	22	-1	-1	22
1	2.818489289740699E-4	TGTCTACAGCATAATAGTTACCCTCACACCTTC	CLQHNSYPHTF	IGKV1D-17	.	IGKJ5	24	-1	-1	26
1	2.818489289740699E-4	TGTCTACAGCATAATAGTTACCCCCGGACGTTC	CLQHNSYPRTF	IGKV1D-17	.	IGKJ1	27	-1	-1	25
1	2.818489289740699E-4	TGTCTACAGCATAATAGTTACCCGATCACCTTC	CLQHNSYPITF	IGKV1-17	.	IGKJ5	22	-1	-1	22
1	2.818489289740699E-4	TGTCTACAGCATAATAATTACCCGTTGACTTTC	CLQHNNYPLTF	IGKV1-17	.	IGKJ3	22	-1	-1	27
1	2.818489289740699E-4	TGTCTACAGCACAATAATTACCCTCGGACTTTC	CLQHNNYPRTF	IGKV1D-17	.	IGKJ3	24	-1	-1	27
1	2.818489289740699E-4	TGTCTACAGGATTACAATTTACCGTGGACCTTC	CLQDYNLPWTF	IGKV1-6	.	IGKJ1	18	-1	-1	22
1	2.818489289740699E-4	TGTCTACAGGATAATGTTTACCCTCTCACTTTC	CLQDNVYPLTF	IGKV1D-17	.	IGKJ4	24	-1	-1	24
1	2.818489289740699E-4	TGTCTACAGACTTACAGTGCCCCTCCGGCGTTC	CLQTYSAPPAF	IGKV1D-39	.	IGKJ1	27	-1	-1	28
1	2.818489289740699E-4	TGTCTACAGAGTCACAGTGTCCCTCTCACTTTC	CLQSHSVPLTF	IGKV1D-39	.	IGKJ4	24	-1	-1	24
1	2.818489289740699E-4	TGTCTACAGAATAATAGTTACCCTCGCACGTTC	CLQNNSYPRTF	IGKV1D-17	.	IGKJ1	24	-1	-1	27
1	2.818489289740699E-4	TGTCTACAATATTTGAATATTCCTCGGACGTTC	CLQYLNIPRTF	IGKV4-1	.	IGKJ1	12	-1	-1	25
1	2.818489289740699E-4	TGTCTACAACATTATAATTATCCACTCACTTTC	CLQHYNYPLTF	IGKV1-17	.	IGKJ4	19	-1	-1	24
1	2.818489289740699E-4	TGTCTACAACATGATGGTTACCCATTCACTTTC	CLQHDGYPFTF	IGKV1-17	.	IGKJ4	22	-1	-1	25
1	2.818489289740699E-4	TGTCTACAACATGATAGTTATCCCGCCACTTTC	CLQHDSYPATF	IGKV1-17	.	IGKJ4	19	-1	-1	26
1	2.818489289740699E-4	TGTCTACAAGATTACAATTACTCTTTCACTTTC	CLQDYNYSFTF	IGKV1-6	.	IGKJ4	20	-1	-1	25
1	2.818489289740699E-4	TGTCTACAAGATTACAATTACCCTCGGACGTTC	CLQDYNYPRTF	IGKV1-6	.	IGKJ1	23	-1	-1	25
1	2.818489289740699E-4	TGTCTACAAGATGACCAATACCCGTACACTTTT	CLQDDQYPYTF	IGKV1-6	.	IGKJ2	22	-1	-1	23
1	2.818489289740699E-4	TGTCTACAAGATGACAATTACCCGTACACTTTT	CLQDDNYPYTF	IGKV1-6	.	IGKJ2	22	-1	-1	23
1	2.818489289740699E-4	TGTCTACAAGATAACAGTTACCCGTGGACGTTC	CLQDNSYPWTF	IGKV1-6	.	IGKJ1	22	-1	-1	22
1	2.818489289740699E-4	TGTCTACAAAATCACAATTACCCGTTCTCTTTT	CLQNHNYPFSF	IGKV1-6	.	IGKJ2	22	-1	-1	28
1	2.818489289740699E-4	TGTCTACAAAACTACAATTATCCGTACACTTTC	CLQNYNYPYTF	IGKV1-6	.	IGKJ3	19	-1	-1	26
1	2.818489289740699E-4	TGTCGCCAGACTGAGACTTTCCCCGCGACGTTC	CRQTETFPATF	IGKV1-12	.	IGKJ1	3	-1	-1	26
1	2.818489289740699E-4	TGTCGGCAGTATGGTTGGTCACGGGGCACTTTT	CRQYGWSRGTF	IGKV3-20	.	IGKJ2	21	-1	-1	26
1	2.818489289740699E-4	TGTCATCAGTATCGTAGCTCACCTCAGACATTC	CHQYRSSPQTF	IGKV3D-20	.	IGKJ1	24	-1	-1	26
1	2.818489289740699E-4	TGTCATCAGTATGGGAGCTCCCAGTGGACGTTC	CHQYGSSQWTF	IGKV3-20	.	IGKJ1	19	-1	-1	23
1	2.818489289740699E-4	TGTCATCAGTATAGTAGCTGGCCTCAGACGTTC	CHQYSSWPQTF	IGKV3-15	.	IGKJ1	23	-1	-1	26
1	2.818489289740699E-4	TGTCATCAGACTCACAGAGCCCCGTTCACTTTT	CHQTHRAPFTF	IGKV1-39	.	IGKJ2	16	-1	-1	26
1	2.818489289740699E-4	TGTCATCAGAGTTTCAGTATTTCTGCGACTTTC	CHQSFSISATF	IGKV1-39	.	IGKJ4	18	-1	-1	27
1	2.818489289740699E-4	TGTCATCAGAGTTACAGTTCCCCCTACACTTTT	CHQSYSSPYTF	IGKV1-39	.	IGKJ2	22	-1	-1	24
1	2.818489289740699E-4	TGTCATCAGAGTAGTTCTTTAGGGGGCACTTTT	CHQSSSLGGTF	IGKV6-21	.	IGKJ2	14	-1	-1	26
1	2.818489289740699E-4	TGTCATCAGAGTAGTAGTTTACCTCACACTTCT	CHQSSSLPHTS	IGKV6-21	.	IGKJ2	23	-1	-1	25
1	2.818489289740699E-4	TGTCACCACTATGGTGGCTCACCTCAGGCTTTT	CHHYGGSPQAF	IGKV3D-20	.	IGKJ2	24	-1	-1	28
1	2.818489289740699E-4	TGTCACCAGTTTGGTAACTCACCGTGGTCGTTC	CHQFGNSPWSF	IGKV3-20	.	IGKJ1	22	-1	-1	22
1	2.818489289740699E-4	TGTCACCAGTTTGGAAATTCACCGTGGACGTTC	CHQFGNSPWTF	IGKV3-20	.	IGKJ1	13	-1	-1	22
1	2.818489289740699E-4	TGTCACCAGTATTATCGTCCTCCGTACACTTTT	CHQYYRPPYTF	IGKV4-1	.	IGKJ2	22	-1	-1	23
1	2.818489289740699E-4	TGTCACCAGTATGCTGGCTCACCTTACACCTTT	CHQYAGSPYTF	IGKV3-20	.	IGKJ2	23	-1	-1	24
1	2.818489289740699E-4	TGTCACCAGTATGGTAGTTCACCGCTCACTTTC	CHQYGSSPLTF	IGKV3-20	.	IGKJ4	22	-1	-1	22
1	2.818489289740699E-4	TGTCACCAGTATGGTAGCTCGCCGGGGACGTTC	CHQYGSSPGTF	IGKV3-20	.	IGKJ1	19	-1	-1	25
1	2.818489289740699E-4	TGTCACCAGTATGGTAGCTCACCTCGTACGTTC	CHQYGSSPRTF	IGKV3D-20	.	IGKJ1	24	-1	-1	27
1	2.818489289740699E-4	TGTCACCAGTATGGTAGCTCACCGTGGACGTTC	CHQYGSSPWTF	IGKV3-20	.	IGKJ1	22	-1	-1	22
1	2.818489289740699E-4	TGTCACCAGTATGGTAACTCACCTAGGACCTTC	CHQYGNSPRTF	IGKV3-20	.	IGKJ1	26	-1	-1	25
1	2.818489289740699E-4	TGTCACCAGACTTACAGTGACCCTAGGTCTTTT	CHQTYSDPRSF	IGKV1-39	.	IGKJ2	26	-1	-1	28
1	2.818489289740699E-4	TGTCACCAGAGTTACTCTACCCCCCGGACGTTC	CHQSYSTPRTF	IGKV1D-39	.	IGKJ1	27	-1	-1	25
1	2.818489289740699E-4	TGTCACCAATATTCTAGTAGTCCGTACACTTTT	CHQYSSSPYTF	IGKV4-1	.	IGKJ2	22	-1	-1	23
1	2.818489289740699E-4	TGTCACCAATATTATTCTACTCCTCGGACGTTC	CHQYYSTPRTF	IGKV4-1	.	IGKJ1	27	-1	-1	25
1	2.818489289740699E-4	TGTCACCAATATTATACTACTCCGTACACTTTT	CHQYYTTPYTF	IGKV4-1	.	IGKJ2	22	-1	-1	23
1	2.818489289740699E-4	TGTCACCAATATTATAGTACTCCCCAAACTTTT	CHQYYSTPQTF	IGKV4-1	.	IGKJ2	22	-1	-1	27
1	2.818489289740699E-4	TGTCACCAATATTATAGTACTCCGTACACTTTT	CHQYYSTPYTF	IGKV4-1	.	IGKJ2	22	-1	-1	23
1	2.818489289740699E-4	TGTCACCAATATTACAGTGTTCCTTTCACCTTC	CHQYYSVPFTF	IGKV4-1	.	IGKJ5	17	-1	-1	25
1	2.818489289740699E-4	TGTCACCAATATCATAGTCCTCCGTACACTTTT	CHQYHSPPYTF	IGKV4-1	.	IGKJ1	22	-1	-1	33
1	2.818489289740699E-4	TGTCACCAATATGTTCGGTCACCAAATACTTTT	CHQYVRSPNTF	IGKV3-20	.	IGKJ2	22	-1	-1	27
1	2.818489289740699E-4	TGTCAGTACTATACTAGGTCCCTTGTCACTTTC	CQYYTRSLVTF	IGKV3-20	.	IGKJ3	5	-1	-1	25
1	2.818489289740699E-4	TGTCAGCTGTATGGTAGTTCGCTGATCACGTTC	CQLYGSSLITF	IGKV3-20	.	IGKJ5	16	-1	-1	23
1	2.818489289740699E-4	TGTCAGCGGTATGATGCCGCTCCGTTCATTTTT	CQRYDAAPFIF	IGKV3-20	.	IGKJ2	12	-1	-1	29
1	2.818489289740699E-4	TGTCAGCACTTTGGTGACTCAGCGGTCACTTTC	CQHFGDSAVTF	IGKV3-20	.	IGKJ4	14	-1	-1	20
1	2.818489289740699E-4	TGTCAGCACTATTATGGAACTCCGTGGATGTTC	CQHYYGTPWMF	IGKV4-1	.	IGKJ1	22	-1	-1	22
1	2.818489289740699E-4	TGTCAGCACTATGCTATTCTCCCGATCAGCTTC	CQHYAILPISF	IGKV1-33	.	IGKJ5	22	-1	-1	22
1	2.818489289740699E-4	TGTCAGCACTATGGTGAACGACCCAGGACGTTT	CQHYGERPRTF	IGKV3-20	.	IGKJ1	14	-1	-1	25
1	2.818489289740699E-4	TGTCAGCACTATGGTATCTCACCGCTCACTTTC	CQHYGISPLTF	IGKV3-20	.	IGKJ4	22	-1	-1	22
1	2.818489289740699E-4	TGTCAGCACTATGGTACCTCACCTTTCACTTTC	CQHYGTSPFTF	IGKV3-20	.	IGKJ3	23	-1	-1	24
1	2.818489289740699E-4	TGTCAGCACTATGATGATCTGCCTCTCACTTTC	CQHYDDLPLTF	IGKV1D-33	.	IGKJ1	24	-1	-1	30
1	2.818489289740699E-4	TGTCAGCACTATGAAACCTGGCCTTTCACTTTC	CQHYETWPFTF	IGKV3-15	.	IGKJ4	23	-1	-1	25
1	2.818489289740699E-4	TGTCAGCAGTTTGCTAGCTCACCGTACACTTTT	CQQFASSPYTF	IGKV3-20	.	IGKJ2	22	-1	-1	23
1	2.818489289740699E-4	TGTCAGCAGTTTGCTAGGTCACCGTACACTTTT	CQQFARSPYTF	IGKV3-20	.	IGKJ2	22	-1	-1	23
1	2.818489289740699E-4	TGTCAGCAGTTTGATAGTTATCCGTACACTTTT	CQQFDSYPYTF	IGKV1D-13	.	IGKJ2	19	-1	-1	23
1	2.818489289740699E-4	TGTCAGCAGTTTAATGCTTACCGCTCCACCTTC	CQQFNAYRSTF	IGKV1-13	.	IGKJ5	21	-1	-1	26
1	2.818489289740699E-4	TGTCAGCAGTGTAACAACTGGCCTCTCACTTTC	CQQCNNWPLTF	IGKV3-11	.	IGKJ4	23	-1	-1	24
1	2.818489289740699E-4	TGTCAGCAGTGCGGTTCCTCACCCCGGACGTTC	CQQCGSSPRTF	IGKV3D-20	.	IGKJ1	27	-1	-1	25
1	2.818489289740699E-4	TGTCAGCAGTATTTTGGCACTTCGCGCACTTTC	CQQYFGTSRTF	IGKV4-1	.	IGKJ4	12	-1	-1	22
1	2.818489289740699E-4	TGTCAGCAGTATTATAGTAATCTCTGGACGTTC	CQQYYSNLWTF	IGKV4-1	.	IGKJ1	18	-1	-1	24
1	2.818489289740699E-4	TGTCAGCAGTATCTTACTTCTCCGATCACCTTC	CQQYLTSPITF	IGKV4-1	.	IGKJ5	11	-1	-1	22
1	2.818489289740699E-4	TGTCAGCAGTATCTTAACTGGCCTCGGACGTTC	CQQYLNWPRTF	IGKV3D-15	.	IGKJ4	24	-1	-1	30
1	2.818489289740699E-4	TGTCAGCAGTATCCTATCTCACCACTCACTTTC	CQQYPISPLTF	IGKV3-20	.	IGKJ4	22	-1	-1	24
1	2.818489289740699E-4	TGTCAGCAGTATCGTAACTGGCCCCTCACTTTC	CQQYRNWPLTF	IGKV3-15	.	IGKJ4	22	-1	-1	24
1	2.818489289740699E-4	TGTCAGCAGTATCATAACTGGCCGATCACGTTC	CQQYHNWPITF	IGKV3-15	.	IGKJ5	22	-1	-1	22
1	2.818489289740699E-4	TGTCAGCAGTATGCTGGCTCACCTTACACTTTT	CQQYAGSPYTF	IGKV3-20	.	IGKJ2	23	-1	-1	24
1	2.818489289740699E-4	TGTCAGCAGTATGCTACCTCACCTTGGACGTTC	CQQYATSPWTF	IGKV3-20	.	IGKJ1	23	-1	-1	24
1	2.818489289740699E-4	TGTCAGCAGTATGCTAGGTCACCGCTCACTTTC	CQQYARSPLTF	IGKV3-20	.	IGKJ4	22	-1	-1	22
1	2.818489289740699E-4	TGTCAGCAGTATGGTGCTTCACCACCAACCTTT	CQQYGASPPTF	IGKV3-20	.	IGKJ2	14	-1	-1	30
1	2.818489289740699E-4	TGTCAGCAGTATGGTGACTCACCGGTCACCCTC	CQQYGDSPVTL	IGKV3-20	.	IGKJ5	22	-1	-1	25
1	2.818489289740699E-4	TGTCAGCAGTATGGTATCTCACCGGGGACTTTT	CQQYGISPGTF	IGKV3-20	.	IGKJ2	22	-1	-1	27
1	2.818489289740699E-4	TGTCAGCAGTATGGTATGTCACCCCTCACTTTC	CQQYGMSPLTF	IGKV3-20	.	IGKJ3	22	-1	-1	25
1	2.818489289740699E-4	TGTCAGCAGTATGGTACTTCACCTCGGACGTTC	CQQYGTSPRTF	IGKV3D-20	.	IGKJ1	24	-1	-1	25
1	2.818489289740699E-4	TGTCAGCAGTATGGTACCTCATCGATCACTTTC	CQQYGTSSITF	IGKV3-20	.	IGKJ4	20	-1	-1	25
1	2.818489289740699E-4	TGTCAGCAGTATGGTAGTTCACCCTTCGGTTTC	CQQYGSSPFGF	IGKV3-20	.	IGKJ3	22	-1	-1	29
1	2.818489289740699E-4	TGTCAGCAGTATGGTAGTTCACCGTACACTTTT	CQQYGSSPYTF	IGKV3-20	.	IGKJ2	22	-1	-1	23
1	2.818489289740699E-4	TGTCAGCAGTATGGTAGTCCACCCATCACCTTC	CQQYGSPPITF	IGKV3-20	.	IGKJ5	16	-1	-1	24
1	2.818489289740699E-4	TGTCAGCAGTATGGTAGCTCACTTTGGACGTTC	CQQYGSSLWTF	IGKV3-20	.	IGKJ1	21	-1	-1	24
1	2.818489289740699E-4	TGTCAGCAGTATGGTAGCTCACTATTCACTTTC	CQQYGSSLFTF	IGKV3-20	.	IGKJ3	21	-1	-1	22
1	2.818489289740699E-4	TGTCAGCAGTATGGTAGCTCACCTTTCACTTTC	CQQYGSSPFTF	IGKV3-20	.	IGKJ3	23	-1	-1	24
1	2.818489289740699E-4	TGTCAGCAGTATGGTAGCTCACCTCGCACGTTC	CQQYGSSPRTF	IGKV3D-20	.	IGKJ1	24	-1	-1	27
1	2.818489289740699E-4	TGTCAGCAGTATGGTAGCTCACCTCGGACTTTT	CQQYGSSPRTF	IGKV3D-20	.	IGKJ2	24	-1	-1	27
1	2.818489289740699E-4	TGTCAGCAGTATGGTAGCTCACCTCAGACTTTT	CQQYGSSPQTF	IGKV3D-20	.	IGKJ2	24	-1	-1	27
1	2.818489289740699E-4	TGTCAGCAGTATGGTAGCTCACCTAGGACGTTC	CQQYGSSPRTF	IGKV3-20	.	IGKJ1	26	-1	-1	25
1	2.818489289740699E-4	TGTCAGCAGTATGGTAGCTCACCGTGGACGTTC	CQQYGSSPWTF	IGKV3-20	.	IGKJ1	22	-1	-1	22
1	2.818489289740699E-4	TGTCAGCAGTATGGTAGCTCACCGGTCACTTTC	CQQYGSSPVTF	IGKV3-20	.	IGKJ3	22	-1	-1	25
1	2.818489289740699E-4	TGTCAGCAGTATGGTAGCTCACCGAGCACTTTC	CQQYGSSPSTF	IGKV3-20	.	IGKJ3	22	-1	-1	26
1	2.818489289740699E-4	TGTCAGCAGTATGGTAGCTCACGAGGCACGTTC	CQQYGSSRGTF	IGKV3-20	.	IGKJ1	21	-1	-1	27
1	2.818489289740699E-4	TGTCAGCAGTATGGTAGCTCAGGGTACACTTTT	CQQYGSSGYTF	IGKV3-20	.	IGKJ2	20	-1	-1	23
1	2.818489289740699E-4	TGTCAGCAGTATGGTAGGTCACCTTGGACTTTC	CQQYGRSPWTF	IGKV3-20	.	IGKJ1	23	-1	-1	24
1	2.818489289740699E-4	TGTCAGCAGTATGGTAGGTCACCCCGGACGTTC	CQQYGRSPRTF	IGKV3-15	.	IGKJ1	11	-1	-1	25
1	2.818489289740699E-4	TGTCAGCAGTATGGTAGGTCACCCAGGACGTTC	CQQYGRSPRTF	IGKV3-20	.	IGKJ1	26	-1	-1	25
1	2.818489289740699E-4	TGTCAGCAGTATGGTAGGTCACCGTGGACGTTC	CQQYGRSPWTF	IGKV3-20	.	IGKJ1	22	-1	-1	22
1	2.818489289740699E-4	TGTCAGCAGTATGGTAACTCTGTGTGGACGTTC	CQQYGNSVWTF	IGKV3-20	.	IGKJ1	19	-1	-1	23
1	2.818489289740699E-4	TGTCAGCAGTATGGTAACTCACCAAGGACGTTC	CQQYGNSPRTF	IGKV3-20	.	IGKJ1	26	-1	-1	25
1	2.818489289740699E-4	TGTCAGCAGTATGGAAGTTCACCCATCACTTTC	CQQYGSSPITF	IGKV3-20	.	IGKJ3	22	-1	-1	25
1	2.818489289740699E-4	TGTCAGCAGTATGGAAGCTCAACGGGGACGCTC	CQQYGSSTGTL	IGKV3-20	.	IGKJ1	20	-1	-1	21
1	2.818489289740699E-4	TGTCAGCAGTATGATACCTTTCCTCCCACGTTC	CQQYDTFPPTF	IGKV3D-20	.	IGKJ1	25	-1	-1	27
1	2.818489289740699E-4	TGTCAGCAGTATGATACCTCACCCGAGACGTTC	CQQYDTSPETF	IGKV3-20	.	IGKJ1	22	-1	-1	26
1	2.818489289740699E-4	TGTCAGCAGTATGATAGTTCACCGTACACTTTT	CQQYDSSPYTF	IGKV3-20	.	IGKJ2	22	-1	-1	23
1	2.818489289740699E-4	TGTCAGCAGTATGATAACTATAGGTACACTTTT	CQQYDNYRYTF	IGKV3-20	.	IGKJ2	12	-1	-1	23
1	2.818489289740699E-4	TGTCAGCAGTATATTACCTCACCTTTCACTTTC	CQQYITSPFTF	IGKV3-20	.	IGKJ3	23	-1	-1	24
1	2.818489289740699E-4	TGTCAGCAGTATATTAACTGGCCACTTAGTTTC	CQQYINWPLSF	IGKV3-15	.	IGKJ3	22	-1	-1	29
1	2.818489289740699E-4	TGTCAGCAGTATAGTAGGTCACCGGGGACGTTC	CQQYSRSPGTF	IGKV3-20	.	IGKJ1	22	-1	-1	25
1	2.818489289740699E-4	TGTCAGCAGTATAGAAACTGGCCGCTCACTTTC	CQQYRNWPLTF	IGKV3-15	.	IGKJ4	22	-1	-1	22
1	2.818489289740699E-4	TGTCAGCAGTATAATTACTGGCTTCGGACGTTC	CQQYNYWLRTF	IGKV3-15	.	IGKJ1	21	-1	-1	25
1	2.818489289740699E-4	TGTCAGCAGTATAATCACTGGCCTCGAACGTTC	CQQYNHWPRTF	IGKV3-15	.	IGKJ1	23	-1	-1	27
1	2.818489289740699E-4	TGTCAGCAGTATAATGATTGGCCGTATACTTTT	CQQYNDWPYTF	IGKV3-15	.	IGKJ2	22	-1	-1	23
1	2.818489289740699E-4	TGTCAGCAGTATAATGACTGGCCTCGGACGTTC	CQQYNDWPRTF	IGKV3-15	.	IGKJ1	23	-1	-1	25
1	2.818489289740699E-4	TGTCAGCAGTATAATACCTGGCCTGAGACGTTC	CQQYNTWPETF	IGKV3-15	.	IGKJ1	23	-1	-1	26
1	2.818489289740699E-4	TGTCAGCAGTATAATACCTGGCCCTACACTTTT	CQQYNTWPYTF	IGKV3-15	.	IGKJ2	22	-1	-1	24
1	2.818489289740699E-4	TGTCAGCAGTATAATACCTGGCCGCTGACTTTC	CQQYNTWPLTF	IGKV3D-15	.	IGKJ4	22	-1	-1	22
1	2.818489289740699E-4	TGTCAGCAGTATAATAACTGGCCTCTTTCCTTC	CQQYNNWPLSF	IGKV3-15	.	IGKJ5	23	-1	-1	28
1	2.818489289740699E-4	TGTCAGCAGTATAATAACTGGCCGCGGGGGTTC	CQQYNNWPRGF	IGKV3-15	.	IGKJ1	22	-1	-1	29
1	2.818489289740699E-4	TGTCAGCAGTATAATAACTGGCCACGGACGTTC	CQQYNNWPRTF	IGKV3-15	.	IGKJ1	22	-1	-1	25
1	2.818489289740699E-4	TGTCAGCAGTATAATAAGTGGCCTCTCACTTTC	CQQYNKWPLTF	IGKV3D-15	.	IGKJ4	24	-1	-1	24
1	2.818489289740699E-4	TGTCAGCAGTATAACAACTGGCCGTACACTTTT	CQQYNNWPYTF	IGKV3-15	.	IGKJ2	22	-1	-1	23
1	2.818489289740699E-4	TGTCAGCAGTACGCTAGCGCTCCGTACACTTTT	CQQYASAPYTF	IGKV3-20	.	IGKJ2	17	-1	-1	23
1	2.818489289740699E-4	TGTCAGCAGTACGGTCGCTCTCCCATCACCTTC	CQQYGRSPITF	IGKV3-20	.	IGKJ5	19	-1	-1	24
1	2.818489289740699E-4	TGTCAGCAGCTTGGTGACTCCCCGTACGCTTTT	CQQLGDSPYAF	IGKV3-20	.	IGKJ2	8	-1	-1	23
1	2.818489289740699E-4	TGTCAGCAGCTTGAAGGTTACCCTTTCACTTTC	CQQLEGYPFTF	IGKV1-9	.	IGKJ4	23	-1	-1	25
1	2.818489289740699E-4	TGTCAGCAGCGTTCCCTCTGGCCCTGGACGTTC	CQQRSLWPWTF	IGKV3-11	.	IGKJ1	11	-1	-1	24
1	2.818489289740699E-4	TGTCAGCAGCGTGGCAACTGGCCGCTCACTTTC	CQQRGNWPLTF	IGKV3-11	.	IGKJ4	22	-1	-1	22
1	2.818489289740699E-4	TGTCAGCAGCGTACCAGGTGGCCTCTGACTTTC	CQQRTRWPLTF	IGKV3-11	.	IGKJ3	23	-1	-1	27
1	2.818489289740699E-4	TGTCAGCAGCGTACCAACTGGCCGCTCACCTTC	CQQRTNWPLTF	IGKV3-11	.	IGKJ4	22	-1	-1	22
1	2.818489289740699E-4	TGTCAGCAGCGTAGCCTCTGGCCGGTGACGTTC	CQQRSLWPVTF	IGKV3-11	.	IGKJ1	22	-1	-1	26
1	2.818489289740699E-4	TGTCAGCAGCGTAGCGCCTGGCCACTCACCTTC	CQQRSAWPLTF	IGKV3-11	.	IGKJ5	22	-1	-1	25
1	2.818489289740699E-4	TGTCAGCAGCGTAGCGACTGGCCTCGGACGTTC	CQQRSDWPRTF	IGKV3-11	.	IGKJ1	23	-1	-1	25
1	2.818489289740699E-4	TGTCAGCAGCGTAGCAGCTGGCCGTACGCTTTT	CQQRSSWPYAF	IGKV3-11	.	IGKJ2	22	-1	-1	23
1	2.818489289740699E-4	TGTCAGCAGCGTAGCAACTGGCCTCGGACGTTC	CQQRSNWPRTF	IGKV3-11	.	IGKJ1	23	-1	-1	25
1	2.818489289740699E-4	TGTCAGCAGCGTAGCAAGTGGCCGCTCACTTTC	CQQRSKWPLTF	IGKV3-11	.	IGKJ4	22	-1	-1	15
1	2.818489289740699E-4	TGTCAGCAGCATGCAGCTTACCCTTTTACTTTC	CQQHAAYPFTF	IGKV1-39	.	IGKJ4	8	-1	-1	27
1	2.818489289740699E-4	TGTCAGCAGCATAGAGCTTACCCTTTTACTTTC	CQQHRAYPFTF	IGKV1-9	.	IGKJ4	9	-1	-1	27
1	2.818489289740699E-4	TGTCAGCAGCATAATGTCTGGCCGTACACGTTT	CQQHNVWPYTF	IGKV3-15	.	IGKJ2	22	-1	-1	23
1	2.818489289740699E-4	TGTCAGCAGCATAAAGCTTACCCTTTTACTTTC	CQQHKAYPFTF	IGKV1-17	.	IGKJ4	23	-1	-1	27
1	2.818489289740699E-4	TGTCAGCAGGGTTCCAGTATCCCATTCACTTTC	CQQGSSIPFTF	IGKV1-39	.	IGKJ3	22	-1	-1	23
1	2.818489289740699E-4	TGTCAGCAGGGATACAGTTCCCCATTCACTTTC	CQQGYSSPFTF	IGKV1-39	.	IGKJ3	22	-1	-1	23
1	2.818489289740699E-4	TGTCAGCAGACTGACAGTTTTCCTCTCACTTTC	CQQTDSFPLTF	IGKV1-12	.	IGKJ4	23	-1	-1	24
1	2.818489289740699E-4	TGTCAGCAGAGTTTCGATAGTCCGTACACTTTT	CQQSFDSPYTF	IGKV3-15	.	IGKJ2	8	-1	-1	23
1	2.818489289740699E-4	TGTCAGCAGAGTTACACTTCCCCATTCACTTTC	CQQSYTSPFTF	IGKV1-39	.	IGKJ3	22	-1	-1	23
1	2.818489289740699E-4	TGTCAGCAGAGTTACAGTAGCCCTCGCACTTTC	CQQSYSSPRTF	IGKV1D-39	.	IGKJ4	24	-1	-1	26
1	2.818489289740699E-4	TGTCAGCAGAGTTACAGTAGCCCCCCTACTTTC	CQQSYSSPPTF	IGKV1-39	.	IGKJ1	22	-1	-1	30
1	2.818489289740699E-4	TGTCAGCAGAGTTACAGTAGCCCCCCTACCTTC	CQQSYSSPPTF	IGKV1-39	.	IGKJ1	22	-1	-1	30
1	2.818489289740699E-4	TGTCAGCAGAGTAACAGTATCCCCTTCACTTTC	CQQSNSIPFTF	IGKV1-39	.	IGKJ3	22	-1	-1	24
1	2.818489289740699E-4	TGTCAGCAATTTGGTAGTTCACCGTGGACGTTC	CQQFGSSPWTF	IGKV3-20	.	IGKJ1	22	-1	-1	22
1	2.818489289740699E-4	TGTCAGCAATGTTTTGGTACTCCGTACACTTTT	CQQCFGTPYTF	IGKV4-1	.	IGKJ2	22	-1	-1	23
1	2.818489289740699E-4	TGTCAGCAATGTTTACTTTCTCCGCTCACTTTC	CQQCLLSPLTF	IGKV4-1	.	IGKJ4	9	-1	-1	22
1	2.818489289740699E-4	TGTCAGCAATGTCTTCATACTCCGTACACTTTT	CQQCLHTPYTF	IGKV4-1	.	IGKJ2	9	-1	-1	23
1	2.818489289740699E-4	TGTCAGCAATATTTTGATCCTCCGTTCACTTTT	CQQYFDPPFTF	IGKV4-1	.	IGKJ2	12	-1	-1	26
1	2.818489289740699E-4	TGTCAGCAATATTCTAGTGTTCCGTACACTTTT	CQQYSSVPYTF	IGKV4-1	.	IGKJ2	17	-1	-1	23
1	2.818489289740699E-4	TGTCAGCAATATTGTACTTCTCCTCAGACGTTC	CQQYCTSPQTF	IGKV4-1	.	IGKJ1	23	-1	-1	26
1	2.818489289740699E-4	TGTCAGCAATATTATCATACGCCGTACACTTTT	CQQYYHTPYTF	IGKV4-1	.	IGKJ2	14	-1	-1	23
1	2.818489289740699E-4	TGTCAGCAATATTATGGTGTTCCGCTCACTTTC	CQQYYGVPLTF	IGKV4-1	.	IGKJ4	14	-1	-1	22
1	2.818489289740699E-4	TGTCAGCAATATTATGGTATTCCTCCGGCGTTC	CQQYYGIPPAF	IGKV4-1	.	IGKJ1	23	-1	-1	28
1	2.818489289740699E-4	TGTCAGCAATATTATGGTACTCCTCTCACCTTC	CQQYYGTPLTF	IGKV4-1	.	IGKJ4	23	-1	-1	24
1	2.818489289740699E-4	TGTCAGCAATATTATGATAGTCCGCTCACTTTC	CQQYYDSPLTF	IGKV4-1	.	IGKJ4	14	-1	-1	22
1	2.818489289740699E-4	TGTCAGCAATATTATACTACTCCGTGGACGTTC	CQQYYTTPWTF	IGKV4-1	.	IGKJ1	22	-1	-1	22
1	2.818489289740699E-4	TGTCAGCAATATTATACTACTCCGTACACTTTT	CQQYYTTPYTF	IGKV4-1	.	IGKJ2	22	-1	-1	23
1	2.818489289740699E-4	TGTCAGCAATATTATACCAGTTCCTACACTTTT	CQQYYTSSYTF	IGKV4-1	.	IGKJ2	15	-1	-1	24
1	2.818489289740699E-4	TGTCAGCAATATTATACAAGCCCGTACACCTTT	CQQYYTSPYTF	IGKV4-1	.	IGKJ2	15	-1	-1	23
1	2.818489289740699E-4	TGTCAGCAATATTATAGTTCTCCTCTCACTTTC	CQQYYSSPLTF	IGKV4-1	.	IGKJ4	23	-1	-1	24
1	2.818489289740699E-4	TGTCAGCAATATTATAGTTATCCGTTCACCTTT	CQQYYSYPFTF	IGKV4-1	.	IGKJ2	17	-1	-1	26
1	2.818489289740699E-4	TGTCAGCAATATTATAGTGCTCCCCTCACTTTC	CQQYYSAPLTF	IGKV4-1	.	IGKJ4	22	-1	-1	24
1	2.818489289740699E-4	TGTCAGCAATATTATAGTATTCCCTTCACTTTC	CQQYYSIPFTF	IGKV4-1	.	IGKJ4	22	-1	-1	25
1	2.818489289740699E-4	TGTCAGCAATATTATAGTACTCCTCACACTTTT	CQQYYSTPHTF	IGKV4-1	.	IGKJ2	23	-1	-1	25
1	2.818489289740699E-4	TGTCAGCAATATTATAGTACTCCTCAGACTTTT	CQQYYSTPQTF	IGKV4-1	.	IGKJ2	23	-1	-1	27
1	2.818489289740699E-4	TGTCAGCAATATTATAGTACTCCGTACACTTTT	CQQYYSTPYTF	IGKV4-1	.	IGKJ2	22	-1	-1	23
1	2.818489289740699E-4	TGTCAGCAATATTATAGCACTCCGCTCACCTTC	CQQYYSTPLTF	IGKV4-1	.	IGKJ4	22	-1	-1	22
1	2.818489289740699E-4	TGTCAGCAATATTATAGAACTCCGTACACTTTT	CQQYYRTPYTF	IGKV4-1	.	IGKJ2	22	-1	-1	23
1	2.818489289740699E-4	TGTCAGCAATATTATAGAAGTCCGTACAGCTTT	CQQYYRSPYSF	IGKV4-1	.	IGKJ2	16	-1	-1	23
1	2.818489289740699E-4	TGTCAGCAATATTATAATACTCCTCGGACGTTC	CQQYYNTPRTF	IGKV4-1	.	IGKJ1	27	-1	-1	25
1	2.818489289740699E-4	TGTCAGCAATATTATAATACTCCGCTCACTTTC	CQQYYNTPLTF	IGKV4-1	.	IGKJ4	22	-1	-1	22
1	2.818489289740699E-4	TGTCAGCAATATTACAATACTCCCTTCACTTTT	CQQYYNTPFTF	IGKV4-1	.	IGKJ2	22	-1	-1	26
1	2.818489289740699E-4	TGTCAGCAATATCATAGTCTTCCGTGGACGTTC	CQQYHSLPWTF	IGKV4-1	.	IGKJ1	17	-1	-1	22
1	2.818489289740699E-4	TGTCAGCAATATCACACCACACCCTACGCTTTT	CQQYHTTPYAF	IGKV4-1	.	IGKJ2	11	-1	-1	24
1	2.818489289740699E-4	TGTCAGCAATATGGTTCTTTACCTCCGACATTC	CQQYGSLPPTF	IGKV3-20	.	IGKJ3	14	-1	-1	30
1	2.818489289740699E-4	TGTCAGCAATATGGTCAATACCCTCTCACTTTC	CQQYGQYPLTF	IGKV3-20	.	IGKJ4	14	-1	-1	24
1	2.818489289740699E-4	TGTCAGCAATATGGTGCCTCACCTGGGACGTTC	CQQYGASPGTF	IGKV3-20	.	IGKJ1	23	-1	-1	25
1	2.818489289740699E-4	TGTCAGCAATATGGTGGCTCACCTCCCACTTTC	CQQYGGSPPTF	IGKV3D-20	.	IGKJ4	25	-1	-1	26
1	2.818489289740699E-4	TGTCAGCAATATGGTGACTCAACGGGGACGTTC	CQQYGDSTGTF	IGKV4-1	.	IGKJ1	11	-1	-1	21
1	2.818489289740699E-4	TGTCAGCAATATGGTACCGCACCGTACACTTTT	CQQYGTAPYTF	IGKV3-20	.	IGKJ2	22	-1	-1	23
1	2.818489289740699E-4	TGTCAGCAATATGATGCCTATAGGTACACTTTT	CQQYDAYRYTF	IGKV3-20	.	IGKJ2	12	-1	-1	23
1	2.818489289740699E-4	TGTCAGCAATATAATAACTGGCCTCTGACGTTC	CQQYNNWPLTF	IGKV3D-15	.	IGKJ1	24	-1	-1	26
1	2.818489289740699E-4	TGTCAGCAATATAATAACTGGCCGTACACTTTT	CQQYNNWPYTF	IGKV3-15	.	IGKJ2	22	-1	-1	23
1	2.818489289740699E-4	TGTCAGCAATATAAAACGTGGCCTCGGACATTC	CQQYKTWPRTF	IGKV4-1	.	IGKJ1	11	-1	-1	25
1	2.818489289740699E-4	TGTCAGCAATACTATGGTACTCCGTGGATGTTC	CQQYYGTPWMF	IGKV4-1	.	IGKJ1	22	-1	-1	22
1	2.818489289740699E-4	TGTCAGCAACGGAGCAACTGGCAGTGGACGTTC	CQQRSNWQWTF	IGKV3D-11	.	IGKJ1	22	-1	-1	23
1	2.818489289740699E-4	TGTCAGCAACATAATAAGTGGCCGCTCACTTTC	CQQHNKWPLTF	IGKV3-15	.	IGKJ4	22	-1	-1	15
1	2.818489289740699E-4	TGTCAGCAAGATTATTATACTCCCCGGACGTTC	CQQDYYTPRTF	IGKV4-1	.	IGKJ1	22	-1	-1	25
1	2.818489289740699E-4	TGTCAGCAAGATTATAGTACTCCCCGGACGTTC	CQQDYSTPRTF	IGKV4-1	.	IGKJ1	22	-1	-1	25
1	2.818489289740699E-4	TGTCAGCAAGATTACAGTGTTCCTCGCACATTC	CQQDYSVPRTF	IGKV1-6	.	IGKJ1	15	-1	-1	30
1	2.818489289740699E-4	TGTCAGCAAGATTACAGTGTTCCTCGCACATTC	CQQDYSVPRTF	IGKV4-1	.	IGKJ4	17	-1	-1	26
1	2.818489289740699E-4	TGTCAGCAAGATTACAACATTCCTCGGACGTTC	CQQDYNIPRTF	IGKV4-1	.	IGKJ1	13	-1	-1	25
1	2.818489289740699E-4	TGTCAGCAAGACTTTGATGCTTCTGTGACGTTC	CQQDFDASVTF	IGKV4-1	.	IGKJ1	8	-1	-1	26
1	2.818489289740699E-4	TGTCAGCAAACCTACATGACGCCGTACACTTTT	CQQTYMTPYTF	IGKV1-39	.	IGKJ2	4	-1	-1	23
1	2.818489289740699E-4	TGTCAGCAAAATTATACTAGTCCCCCGACGTTC	CQQNYTSPPTF	IGKV4-1	.	IGKJ1	22	-1	-1	26
1	2.818489289740699E-4	TGTCAGGAGTACTTTGGCAGTTCACCCACTTTC	CQEYFGSSPTF	IGKV4-1	.	IGKJ4	5	-1	-1	26
1	2.818489289740699E-4	TGTCAGAGGTATAACATTGCCCCTTGGACGTTC	CQRYNIAPWTF	IGKV1-27	.	IGKJ1	23	-1	-1	24
1	2.818489289740699E-4	TGTCAGAGGCGTGCCGACTGGCCTCTCACTTTC	CQRRADWPLTF	IGKV3-11	.	IGKJ4	23	-1	-1	24
1	2.818489289740699E-4	TGTCAGAGGCGTACCGACTGGCCTCTCACTTTC	CQRRTDWPLTF	IGKV3-11	.	IGKJ4	23	-1	-1	24
1	2.818489289740699E-4	TGTCAATGTCTTCATTCCTCTCCGCTCGCTTTC	CQCLHSSPLAF	IGKV1-5	.	IGKJ4	5	-1	-1	22
1	2.818489289740699E-4	TGTCAATACTATGGTACCCCACCTTTCGCTTTC	CQYYGTPPFAF	IGKV3-20	.	IGKJ3	23	-1	-1	24
1	2.818489289740699E-4	TGTCAACTGTATGATGACTCAGGGTTCACTTTT	CQLYDDSGFTF	IGKV3-20	.	IGKJ2	12	-1	-1	26
1	2.818489289740699E-4	TGTCAACTATATGAAGGCTCTCGCTTCACTTTC	CQLYEGSRFTF	IGKV3-20	.	IGKJ3	4	-1	-1	24
1	2.818489289740699E-4	TGTCAACGTCTTCATCCTTATCCGATCGCTTTC	CQRLHPYPIAF	IGKV3-7	.	IGKJ1	4	-1	-1	30
1	2.818489289740699E-4	TGTCAACGTCTTCATCCTTATCCGATCGCTTTC	CQRLHPYPIAF	IGKV3-7	.	IGKJ3	4	-1	-1	28
1	2.818489289740699E-4	TGTCAACGTCTTGATTCTTATCCGCTCACTTTC	CQRLDSYPLTF	IGKV1-5	.	IGKJ4	6	-1	-1	22
1	2.818489289740699E-4	TGTCAACGTCTTAACTCCTCTCCGTTCACTTTC	CQRLNSSPFTF	IGKV1-9	.	IGKJ4	13	-1	-1	25
1	2.818489289740699E-4	TGTCAACGGCTTAATCGTTACCCGTACACTTTT	CQRLNRYPYTF	IGKV1-9	.	IGKJ2	22	-1	-1	23
1	2.818489289740699E-4	TGTCAACATTTTAATAGTTATCCTTTCACTTTC	CQHFNSYPFTF	IGKV1D-13	.	IGKJ3	23	-1	-1	24
1	2.818489289740699E-4	TGTCAACATTTAGAAAGTTATCCCTTCACCTTC	CQHLESYPFTF	IGKV3-7	.	IGKJ5	4	-1	-1	25
1	2.818489289740699E-4	TGTCAACATTATGTTAGTGTTCCTCGTGCGTTC	CQHYVSVPRAF	IGKV4-1	.	IGKJ1	11	-1	-1	28
1	2.818489289740699E-4	TGTCAACATTATGATAATCTCCCCTTCACTTTC	CQHYDNLPFTF	IGKV1-33	.	IGKJ3	22	-1	-1	24
1	2.818489289740699E-4	TGTCAACACTATTATAGTGCTCCGCTCACTTTC	CQHYYSAPLTF	IGKV4-1	.	IGKJ4	22	-1	-1	22
1	2.818489289740699E-4	TGTCAACACTATGGTAGTGCAACGGGGACGTTC	CQHYGSATGTF	IGKV3-20	.	IGKJ1	16	-1	-1	21
1	2.818489289740699E-4	TGTCAACACTATGATACTCTCCCGATCACCTTC	CQHYDTLPITF	IGKV1-33	.	IGKJ5	22	-1	-1	22
1	2.818489289740699E-4	TGTCAACACTATAATAGTTATTCAATCACCTTC	CQHYNSYSITF	IGKV1-5	.	IGKJ5	22	-1	-1	24
1	2.818489289740699E-4	TGTCAACACTATAATAACTGGTCCCTCAGCTTC	CQHYNNWSLSF	IGKV3-15	.	IGKJ4	20	-1	-1	30
1	2.818489289740699E-4	TGTCAACACCTTAATGCTTACCCGATCACCTTC	CQHLNAYPITF	IGKV1-9	.	IGKJ5	22	-1	-1	22
1	2.818489289740699E-4	TGTCAACACCGTGCCAACTGGCCTCTCACCTTC	CQHRANWPLTF	IGKV3-11	.	IGKJ5	23	-1	-1	25
1	2.818489289740699E-4	TGTCAACACCGTAACATGTGGGTGTGGACGTTC	CQHRNMWVWTF	IGKV3-20	.	IGKJ1	4	-1	-1	23
1	2.818489289740699E-4	TGTCAACACCGTAACAACTGGCTGTACACTTTT	CQHRNNWLYTF	IGKV3-11	.	IGKJ2	21	-1	-1	22
1	2.818489289740699E-4	TGTCAACACAGTTTCAGTTCCCCGTTCACTTTT	CQHSFSSPFTF	IGKV1-39	.	IGKJ2	22	-1	-1	26
1	2.818489289740699E-4	TGTCAACACAGTTACAGTACCCCGATCACCTTC	CQHSYSTPITF	IGKV1-39	.	IGKJ5	22	-1	-1	22
1	2.818489289740699E-4	TGTCAACACAGTTACAGTAGTCCGTACACTTTT	CQHSYSSPYTF	IGKV1-39	.	IGKJ2	18	-1	-1	23
1	2.818489289740699E-4	TGTCAACAGTTTCATGATTTCCCATTCACCTTC	CQQFHDFPFTF	IGKV1-33	.	IGKJ3	22	-1	-1	23
1	2.818489289740699E-4	TGTCAACAGTTTCATAGTTACCCTCTCACTTTC	CQQFHSYPLTF	IGKV1D-13	.	IGKJ4	24	-1	-1	24
1	2.818489289740699E-4	TGTCAACAGTTTCATAATTCCCCGATCACCTTC	CQQFHNSPITF	IGKV1-13	.	IGKJ5	22	-1	-1	22
1	2.818489289740699E-4	TGTCAACAGTTTGATAGTCATCCCCTCACTTTC	CQQFDSHPLTF	IGKV1D-13	.	IGKJ4	17	-1	-1	24
1	2.818489289740699E-4	TGTCAACAGTTTAATAGTTACCTGTGGACCTTC	CQQFNSYLWTF	IGKV1D-13	.	IGKJ1	21	-1	-1	23
1	2.818489289740699E-4	TGTCAACAGTTTAATAGTTACCCTCTCACCTTC	CQQFNSYPLTF	IGKV1D-13	.	IGKJ4	24	-1	-1	24
1	2.818489289740699E-4	TGTCAACAGTTTAATAGTTACCCTCGCACTTTT	CQQFNSYPRTF	IGKV1D-13	.	IGKJ2	24	-1	-1	26
1	2.818489289740699E-4	TGTCAACAGTTTAATAGTTACCCTCGCACTTTC	CQQFNSYPRTF	IGKV1D-13	.	IGKJ4	24	-1	-1	26
1	2.818489289740699E-4	TGTCAACAGTTTAATAGTTACCCTGTCACTTTC	CQQFNSYPVTF	IGKV1D-13	.	IGKJ4	23	-1	-1	25
1	2.818489289740699E-4	TGTCAACAGTTTAATAGTTACCCGCTCACTTTC	CQQFNSYPLTF	IGKV1D-13	.	IGKJ4	22	-1	-1	22
1	2.818489289740699E-4	TGTCAACAGTTTAATAATTACCCTCTCTCTTTC	CQQFNNYPLSF	IGKV1-13	.	IGKJ4	23	-1	-1	24
1	2.818489289740699E-4	TGTCAACAGTTTAACACTTATCCGCTCACTTTC	CQQFNTYPLTF	IGKV1-13	.	IGKJ4	13	-1	-1	22
1	2.818489289740699E-4	TGTCAACAGTTTAAAGCTTACCCTTTCACTTTC	CQQFKAYPFTF	IGKV1D-13	.	IGKJ3	23	-1	-1	24
1	2.818489289740699E-4	TGTCAACAGTTTAAAAGTTACCCGTGGACGTTC	CQQFKSYPWTF	IGKV1D-13	.	IGKJ1	22	-1	-1	22
1	2.818489289740699E-4	TGTCAACAGTCTTCCAACACCCGTTGGACGTTC	CQQSSNTRWTF	IGKV1-39	.	IGKJ1	8	-1	-1	24
1	2.818489289740699E-4	TGTCAACAGTCTGATAATTTCCCTCCCACTTTC	CQQSDNFPPTF	IGKV1D-33	.	IGKJ4	25	-1	-1	26
1	2.818489289740699E-4	TGTCAACAGTATTATAGTTACCCCCGGACGTTC	CQQYYSYPRTF	IGKV1-8	.	IGKJ1	22	-1	-1	25
1	2.818489289740699E-4	TGTCAACAGTATCATCGTTACCCTCGCACATTC	CQQYHRYPRTF	IGKV1-8	.	IGKJ3	23	-1	-1	26
1	2.818489289740699E-4	TGTCAACAGTATGATAATCTCCCCCTCACTTTC	CQQYDNLPLTF	IGKV1-33	.	IGKJ4	22	-1	-1	24
1	2.818489289740699E-4	TGTCAACAGTATGATAATCTCCCGTTCACTTTT	CQQYDNLPFTF	IGKV1-33	.	IGKJ2	22	-1	-1	26
1	2.818489289740699E-4	TGTCAACAGTATGACAATCCCCCTCTCACTTTC	CQQYDNPPLTF	IGKV1D-33	.	IGKJ4	24	-1	-1	24
1	2.818489289740699E-4	TGTCAACAGTATGAGAATGCACCGTTCACTTTT	CQQYENAPFTF	IGKV3-20	.	IGKJ2	12	-1	-1	26
1	2.818489289740699E-4	TGTCAACAGTATAGTAGTTACCCGTGGACGTTC	CQQYSSYPWTF	IGKV1-5	.	IGKJ1	19	-1	-1	22
1	2.818489289740699E-4	TGTCAACAGTATAGCAGTTACCCGTGGACGTTC	CQQYSSYPWTF	IGKV1-17	.	IGKJ1	22	-1	-1	22
1	2.818489289740699E-4	TGTCAACAGTATAATAGTTACCCTCTAACTTTC	CQQYNSYPLTF	IGKV1D-13	.	IGKJ4	24	-1	-1	27
1	2.818489289740699E-4	TGTCAACAGTATAATAATCTCCCTCCAACGTTC	CQQYNNLPPTF	IGKV1D-33	.	IGKJ1	25	-1	-1	27
1	2.818489289740699E-4	TGTCAACAGTATAATAATGTCCCGTACACTTTT	CQQYNNVPYTF	IGKV1-33	.	IGKJ2	22	-1	-1	23
1	2.818489289740699E-4	TGTCAACAGTATAACACTGGCCCGGACACTTTT	CQQYNTGPDTF	IGKV1-27	.	IGKJ2	22	-1	-1	25
1	2.818489289740699E-4	TGTCAACAGCTTAATGGTTACCCGCGCACTTTC	CQQLNGYPRTF	IGKV1-9	.	IGKJ4	22	-1	-1	22
1	2.818489289740699E-4	TGTCAACAGCTTAATACTTACCCCCTCACCTTC	CQQLNTYPLTF	IGKV1-9	.	IGKJ5	22	-1	-1	25
1	2.818489289740699E-4	TGTCAACAGCTTAATAGTTACCCTCGGACTTTT	CQQLNSYPRTF	IGKV1-9	.	IGKJ2	23	-1	-1	27
1	2.818489289740699E-4	TGTCAACAGCTTAAAAATCATCCTCCCACTTTC	CQQLKNHPPTF	IGKV1-9	.	IGKJ3	13	-1	-1	26
1	2.818489289740699E-4	TGTCAACAGCGCTACGCAACCCCGTGGACGTTC	CQQRYATPWTF	IGKV1-39	.	IGKJ1	8	-1	-1	22
1	2.818489289740699E-4	TGTCAACAGCATGGTAATGTCCCGCTCACTTTC	CQQHGNVPLTF	IGKV1-27	.	IGKJ4	5	-1	-1	22
1	2.818489289740699E-4	TGTCAACAGCATAATAATTACCCTCGAACGTTC	CQQHNNYPRTF	IGKV1D-17	.	IGKJ1	24	-1	-1	27
1	2.818489289740699E-4	TGTCAACAGGTTTACAGTAACCCTCACACTTTT	CQQVYSNPHTF	IGKV1D-39	.	IGKJ2	24	-1	-1	25
1	2.818489289740699E-4	TGTCAACAGGTTCATAGTTACCCTCTCATTTTC	CQQVHSYPLIF	IGKV1D-13	.	IGKJ4	24	-1	-1	24
1	2.818489289740699E-4	TGTCAACAGGTTAATAGTTACCCTCTCACTTTC	CQQVNSYPLTF	IGKV1D-13	.	IGKJ4	24	-1	-1	24
1	2.818489289740699E-4	TGTCAACAGGCTTACAGTTTCCCGTTCACATTT	CQQAYSFPFTF	IGKV1-12	.	IGKJ2	22	-1	-1	26
1	2.818489289740699E-4	TGTCAACAGGCTTACAGTCCCCCGTACACTTTT	CQQAYSPPYTF	IGKV1-12	.	IGKJ2	17	-1	-1	23
1	2.818489289740699E-4	TGTCAACAGGCTTACAGCTTCCCGTACACTTTT	CQQAYSFPYTF	IGKV1-12	.	IGKJ2	22	-1	-1	23
1	2.818489289740699E-4	TGTCAACAGGCTTACAATTTCCCGTACACTTTT	CQQAYNFPYTF	IGKV1-12	.	IGKJ2	22	-1	-1	23
1	2.818489289740699E-4	TGTCAACAGGCTCACACTTTCCCGTGGACGTTC	CQQAHTFPWTF	IGKV1-12	.	IGKJ1	22	-1	-1	22
1	2.818489289740699E-4	TGTCAACAGGCTGCCGGTTTCCCTCTCACCTTC	CQQAAGFPLTF	IGKV1-12	.	IGKJ4	23	-1	-1	24
1	2.818489289740699E-4	TGTCAACAGGCTAATAGTTTCCCGTGGACGTTC	CQQANSFPWTF	IGKV1-12	.	IGKJ1	22	-1	-1	22
1	2.818489289740699E-4	TGTCAACAGGCTAATAGTTTCCCGTGGACGTTC	CQQANSFPWTF	IGKV1D-8	.	IGKJ1	22	-1	-1	22
1	2.818489289740699E-4	TGTCAACAGGCTAACATTTTTCCGTTCACTTTT	CQQANIFPFTF	IGKV1-12	.	IGKJ2	19	-1	-1	26
1	2.818489289740699E-4	TGTCAACAGGCTAACAGTTTCCCTTTCACTTTC	CQQANSFPFTF	IGKV1D-12	.	IGKJ3	24	-1	-1	24
1	2.818489289740699E-4	TGTCAACAGGCTAACAGTTTCCCTCTCACTTTC	CQQANSFPLTF	IGKV1-12	.	IGKJ3	23	-1	-1	25
1	2.818489289740699E-4	TGTCAACAGGCTAACAGTTTCCCTGCCACCTTC	CQQANSFPATF	IGKV1-12	.	IGKJ5	23	-1	-1	26
1	2.818489289740699E-4	TGTCAACAGGCTAACAGTTTCCCATTCACTTTC	CQQANSFPFTF	IGKV1-12	.	IGKJ3	22	-1	-1	23
1	2.818489289740699E-4	TGTCAACAGGCTAACAATTTCCCCCCGACGTTT	CQQANNFPPTF	IGKV1-12	.	IGKJ1	22	-1	-1	26
1	2.818489289740699E-4	TGTCAACAGGCCAACCGTTTCCCTGTAACTTTC	CQQANRFPVTF	IGKV1-12	.	IGKJ4	23	-1	-1	27
1	2.818489289740699E-4	TGTCAACAGGCCAACAGTTTCCCGCTCACTTTC	CQQANSFPLTF	IGKV1-12	.	IGKJ4	22	-1	-1	22
1	2.818489289740699E-4	TGTCAACAGGGTTACATTCCCCCGTACACTTTT	CQQGYIPPYTF	IGKV1-39	.	IGKJ2	22	-1	-1	23
1	2.818489289740699E-4	TGTCAACAGGGTGACAGTTTCCCTCGGACGTTT	CQQGDSFPRTF	IGKV1-12	.	IGKJ2	23	-1	-1	30
1	2.818489289740699E-4	TGTCAACAGGGTAACAGTTTCCCTCTCACTTTC	CQQGNSFPLTF	IGKV1-12	.	IGKJ4	23	-1	-1	24
1	2.818489289740699E-4	TGTCAACAGGGTAACAGTTTCCCAGTCACCTTC	CQQGNSFPVTF	IGKV1-12	.	IGKJ4	22	-1	-1	25
1	2.818489289740699E-4	TGTCAACAGGGTAACAGTGCCCCGCTCACTTTC	CQQGNSAPLTF	IGKV1-39	.	IGKJ4	22	-1	-1	22
1	2.818489289740699E-4	TGTCAACAGGGTAACAGCATTCCTCTCACTTTT	CQQGNSIPLTF	IGKV1-12	.	IGKJ2	16	-1	-1	26
1	2.818489289740699E-4	TGTCAACAGATTTACAGTTACCCCTACACTTTT	CQQIYSYPYTF	IGKV1-39	.	IGKJ2	25	-1	-1	24
1	2.818489289740699E-4	TGTCAACAGATTAACGATTACCCATTCAATTTC	CQQINDYPFNF	IGKV1-13	.	IGKJ3	22	-1	-1	23
1	2.818489289740699E-4	TGTCAACAGATTAACGATTACCCATTCAATTTC	CQQINDYPFNF	IGKV1-9	.	IGKJ3	13	-1	-1	23
1	2.818489289740699E-4	TGTCAACAGACTTTCAATATGCCCTACACTTTT	CQQTFNMPYTF	IGKV1-39	.	IGKJ2	9	-1	-1	24
1	2.818489289740699E-4	TGTCAACAGACTTACACTACACCCCTCACTTTC	CQQTYTTPLTF	IGKV1-39	.	IGKJ4	19	-1	-1	24
1	2.818489289740699E-4	TGTCAACAGACTTACAGTTCTCCGTATAGTTTT	CQQTYSSPYSF	IGKV1-39	.	IGKJ2	17	-1	-1	29
1	2.818489289740699E-4	TGTCAACAGACTTACAGTTCTCCGTATAGTTTT	CQQTYSSPYSF	IGKV1-37	.	IGKJ2	15	-1	-1	29
1	2.818489289740699E-4	TGTCAACAGACTTACAGTACTTTCTACACTTTT	CQQTYSTFYTF	IGKV1-39	.	IGKJ2	19	-1	-1	24
1	2.818489289740699E-4	TGTCAACAGACTTACAGAACCCCCTACACTTTT	CQQTYRTPYTF	IGKV1-39	.	IGKJ2	22	-1	-1	24
1	2.818489289740699E-4	TGTCAACAGACTCACAGTTTCCCCCGCACTTTC	CQQTHSFPRTF	IGKV1-39	.	IGKJ1	17	-1	-1	30
1	2.818489289740699E-4	TGTCAACAGACTGACTTTCCCCCCTACAGTTTT	CQQTDFPPYSF	IGKV1-27	.	IGKJ2	5	-1	-1	24
1	2.818489289740699E-4	TGTCAACAGACTAATAGACTACCGCTCACTTTC	CQQTNRLPLTF	IGKV1-9	.	IGKJ5	16	-1	-1	25
1	2.818489289740699E-4	TGTCAACAGACTAATAACTGGCCGTGGACGTTC	CQQTNNWPWTF	IGKV3-15	.	IGKJ1	22	-1	-1	22
1	2.818489289740699E-4	TGTCAACAGACTAAAAGGATCCCGCTCACCTTC	CQQTKRIPLTF	IGKV1-13	.	IGKJ5	8	-1	-1	25
1	2.818489289740699E-4	TGTCAACAGACCTACATGTTCCCTTGCACTTTT	CQQTYMFPCTF	IGKV1-39	.	IGKJ2	9	-1	-1	26
1	2.818489289740699E-4	TGTCAACAGACCTACAGCACCCTGCTCACTTTC	CQQTYSTLLTF	IGKV1-39	.	IGKJ4	21	-1	-1	23
1	2.818489289740699E-4	TGTCAACAGAGTTTTAGTTACCCGCACACTTTT	CQQSFSYPHTF	IGKV1-8	.	IGKJ2	22	-1	-1	25
1	2.818489289740699E-4	TGTCAACAGAGTTTCACCACCCCTCGTACTTTT	CQQSFTTPRTF	IGKV1D-39	.	IGKJ2	24	-1	-1	27
1	2.818489289740699E-4	TGTCAACAGAGTTTCAGTTCCCCTTTAACTTTC	CQQSFSSPLTF	IGKV1-12	.	IGKJ3	8	-1	-1	27
1	2.818489289740699E-4	TGTCAACAGAGTTTCAACACCCTGTGGACGTTC	CQQSFNTLWTF	IGKV1-39	.	IGKJ1	12	-1	-1	23
1	2.818489289740699E-4	TGTCAACAGAGTTCCAGGACCCCGTATACTTTT	CQQSSRTPYTF	IGKV1-39	.	IGKJ2	22	-1	-1	23
1	2.818489289740699E-4	TGTCAACAGAGTTATAGTGACAGTCAGACTTTC	CQQSYSDSQTF	IGKV1-39	.	IGKJ4	17	-1	-1	27
1	2.818489289740699E-4	TGTCAACAGAGTTATAGTACCCCTCGCACTTTT	CQQSYSTPRTF	IGKV1D-39	.	IGKJ2	24	-1	-1	26
1	2.818489289740699E-4	TGTCAACAGAGTTACGGTTCCCCGTACACTTTT	CQQSYGSPYTF	IGKV1-39	.	IGKJ2	22	-1	-1	23
1	2.818489289740699E-4	TGTCAACAGAGTTACGGTACCCCGTACACTTTT	CQQSYGTPYTF	IGKV1-39	.	IGKJ2	22	-1	-1	23
1	2.818489289740699E-4	TGTCAACAGAGTTACATTTCCCCATTCTCTTTC	CQQSYISPFSF	IGKV1-39	.	IGKJ3	22	-1	-1	23
1	2.818489289740699E-4	TGTCAACAGAGTTACACTTCCCCGTGGACGTTC	CQQSYTSPWTF	IGKV1-39	.	IGKJ1	22	-1	-1	18
1	2.818489289740699E-4	TGTCAACAGAGTTACACTACCCCCCGGACGTTC	CQQSYTTPRTF	IGKV1D-39	.	IGKJ1	27	-1	-1	25
1	2.818489289740699E-4	TGTCAACAGAGTTACACTACCCCGGTCACGTTC	CQQSYTTPVTF	IGKV1-39	.	IGKJ5	22	-1	-1	25
1	2.818489289740699E-4	TGTCAACAGAGTTACAGTTTTCCGTGGACGTTC	CQQSYSFPWTF	IGKV1-39	.	IGKJ1	17	-1	-1	22
1	2.818489289740699E-4	TGTCAACAGAGTTACAGTTCCCTCTTCACTTTC	CQQSYSSLFTF	IGKV1-39	.	IGKJ3	21	-1	-1	24
1	2.818489289740699E-4	TGTCAACAGAGTTACAGTTCCCCTAGGACTTTT	CQQSYSSPRTF	IGKV1-39	.	IGKJ2	26	-1	-1	27
1	2.818489289740699E-4	TGTCAACAGAGTTACAGTTCCCCCCTCACTTTC	CQQSYSSPLTF	IGKV1D-39	.	IGKJ4	22	-1	-1	24
1	2.818489289740699E-4	TGTCAACAGAGTTACAGTCTCCCGTACATTTTC	CQQSYSLPYIF	IGKV1-39	.	IGKJ2	17	-1	-1	23
1	2.818489289740699E-4	TGTCAACAGAGTTACAGTGATCCGTACACTTTT	CQQSYSDPYTF	IGKV1-39	.	IGKJ2	17	-1	-1	23
1	2.818489289740699E-4	TGTCAACAGAGTTACAGTACTCCTCTCACTTTT	CQQSYSTPLTF	IGKV1D-39	.	IGKJ2	24	-1	-1	26
1	2.818489289740699E-4	TGTCAACAGAGTTACAGTACCTCGCTTACTTTC	CQQSYSTSLTF	IGKV1-39	.	IGKJ4	20	-1	-1	22
1	2.818489289740699E-4	TGTCAACAGAGTTACAGTACCCCTCTCACTTTC	CQQSYSTPLTF	IGKV1D-39	.	IGKJ3	24	-1	-1	25
1	2.818489289740699E-4	TGTCAACAGAGTTACAGTACCCCTCGAACGTTC	CQQSYSTPRTF	IGKV1D-39	.	IGKJ1	24	-1	-1	27
1	2.818489289740699E-4	TGTCAACAGAGTTACAGTACCCCTCACACTTTT	CQQSYSTPHTF	IGKV1D-39	.	IGKJ2	24	-1	-1	25
1	2.818489289740699E-4	TGTCAACAGAGTTACAGTACCCCCCTCACTTTC	CQQSYSTPLTF	IGKV1-39	.	IGKJ4	22	-1	-1	24
1	2.818489289740699E-4	TGTCAACAGAGTTACAGTACCCCCCCCACCTTC	CQQSYSTPPTF	IGKV1-39	.	IGKJ5	22	-1	-1	26
1	2.818489289740699E-4	TGTCAACAGAGTTACAGTACCCCCGTCACTTTT	CQQSYSTPVTF	IGKV1-39	.	IGKJ2	22	-1	-1	26
1	2.818489289740699E-4	TGTCAACAGAGTTACAGTACCCCGTTCACTTTC	CQQSYSTPFTF	IGKV1-39	.	IGKJ3	22	-1	-1	24
1	2.818489289740699E-4	TGTCAACAGAGTTACAGTACCCCGTACACTTTT	CQQSYSTPYTF	IGKV1-39	.	IGKJ2	22	-1	-1	23
1	2.818489289740699E-4	TGTCAACAGAGTTACAGTACCCGGTGGACGTTC	CQQSYSTRWTF	IGKV1-39	.	IGKJ1	21	-1	-1	23
1	2.818489289740699E-4	TGTCAACAGAGTTACAGGACCCCTCAGACGTTC	CQQSYRTPQTF	IGKV1D-39	.	IGKJ1	24	-1	-1	26
1	2.818489289740699E-4	TGTCAACAGAGTTACAGAACGCCGCTCACTTTC	CQQSYRTPLTF	IGKV1-39	.	IGKJ4	16	-1	-1	22
1	2.818489289740699E-4	TGTCAACAGAGTTACAATTATCCGTACACTTTT	CQQSYNYPYTF	IGKV1-39	.	IGKJ2	15	-1	-1	23
1	2.818489289740699E-4	TGTCAACAGAGTTACAAGACACCGCTCACTTTC	CQQSYKTPLTF	IGKV1-39	.	IGKJ4	15	-1	-1	22
1	2.818489289740699E-4	TGTCAACAGAGTCACAGTACCCCTTACACTTTT	CQQSHSTPYTF	IGKV1-39	.	IGKJ2	23	-1	-1	24
1	2.818489289740699E-4	TGTCAACAGAGTCACAGTACCCCTGCGACTTTC	CQQSHSTPATF	IGKV1-39	.	IGKJ1	23	-1	-1	26
1	2.818489289740699E-4	TGTCAACAGAGTGACAGTTCCCCGCTCTCTTTC	CQQSDSSPLSF	IGKV1-39	.	IGKJ4	22	-1	-1	22
1	2.818489289740699E-4	TGTCAACAGAGTGACAGTACCTCGCTCACCTTT	CQQSDSTSLTF	IGKV1-39	.	IGKJ5	20	-1	-1	21
1	2.818489289740699E-4	TGTCAACAGAATTACAGTCCTCCCCTCACTTTC	CQQNYSPPLTF	IGKV1-39	.	IGKJ4	17	-1	-1	24
1	2.818489289740699E-4	TGTCAACAGAATGGCAAGTGGCCGATCACCTTC	CQQNGKWPITF	IGKV3-11	.	IGKJ5	22	-1	-1	22
1	2.818489289740699E-4	TGTCAACAGAATGATGATCGCCCTCTCACTTTC	CQQNDDRPLTF	IGKV1-13	.	IGKJ4	8	-1	-1	24
1	2.818489289740699E-4	TGTCAACAATTTTATAGTTCCACTCCGACGTTC	CQQFYSSTPTF	IGKV1D-43	.	IGKJ1	26	-1	-1	26
1	2.818489289740699E-4	TGTCAACAATTTAGTAGTTTCCCTCTTACTTTC	CQQFSSFPLTF	IGKV1D-13	.	IGKJ4	24	-1	-1	27
1	2.818489289740699E-4	TGTCAACAATTTAGTAGTGTCCCCCTCACTTTC	CQQFSSVPLTF	IGKV1-12	.	IGKJ4	7	-1	-1	24
1	2.818489289740699E-4	TGTCAACAATTTAAGACTTACCCTCAGACTTTC	CQQFKTYPQTF	IGKV1D-13	.	IGKJ4	25	-1	-1	27
1	2.818489289740699E-4	TGTCAACAATTACATGCTTATCCCCTCACCTTC	CQQLHAYPLTF	IGKV1-27	.	IGKJ5	5	-1	-1	25
1	2.818489289740699E-4	TGTCAACAATATTATAGTCCTCCGTACACTTTT	CQQYYSPPYTF	IGKV4-1	.	IGKJ2	22	-1	-1	23
1	2.818489289740699E-4	TGTCAACAATATCGTAGTCTCCCTTTCACTTTC	CQQYRSLPFTF	IGKV6-21	.	IGKJ3	4	-1	-1	24
1	2.818489289740699E-4	TGTCAACAATATCATAGTCTTCCGTGGACCTTC	CQQYHSLPWTF	IGKV4-1	.	IGKJ1	17	-1	-1	22
1	2.818489289740699E-4	TGTCAACAATATGGGAATTCACCAGGGACCTTC	CQQYGNSPGTF	IGKV3-20	.	IGKJ5	13	-1	-1	27
1	2.818489289740699E-4	TGTCAACAATATGATATTTGGCCTTGGACGTTC	CQQYDIWPWTF	IGKV1-5	.	IGKJ1	15	-1	-1	24
1	2.818489289740699E-4	TGTCAACAATATGATAATCTCCCGTACACTTTT	CQQYDNLPYTF	IGKV1-33	.	IGKJ2	22	-1	-1	23
1	2.818489289740699E-4	TGTCAACAATATGATAATGTCCCTCCAACTTTC	CQQYDNVPPTF	IGKV1D-33	.	IGKJ3	25	-1	-1	27
1	2.818489289740699E-4	TGTCAACAATATGACACTGTCCCGTGGACGTTC	CQQYDTVPWTF	IGKV1-5	.	IGKJ1	11	-1	-1	22
1	2.818489289740699E-4	TGTCAACAATATGAATATCTCCCTCCCACTTTT	CQQYEYLPPTF	IGKV1D-33	.	IGKJ2	25	-1	-1	26
1	2.818489289740699E-4	TGTCAACAATATAGTACTTACCCGGTCACTTTC	CQQYSTYPVTF	IGKV1-13	.	IGKJ4	22	-1	-1	25
1	2.818489289740699E-4	TGTCAACAATATAATAGTTATCCGTACACTTTT	CQQYNSYPYTF	IGKV1-5	.	IGKJ2	20	-1	-1	23
1	2.818489289740699E-4	TGTCAACAACTTTATCGTTTCCCCGTCACTTTC	CQQLYRFPVTF	IGKV1-9	.	IGKJ4	22	-1	-1	25
1	2.818489289740699E-4	TGTCAACAACTTCATATCTTCCCATTCACTTTC	CQQLHIFPFTF	IGKV1-9	.	IGKJ3	15	-1	-1	23
1	2.818489289740699E-4	TGTCAACAACTTGATAGTTTCCCCCGGGCTTTC	CQQLDSFPRAF	IGKV1D-8	.	IGKJ4	22	-1	-1	28
1	2.818489289740699E-4	TGTCAACAACTTAATATTTATCCCCTCACTTTC	CQQLNIYPLTF	IGKV1-13	.	IGKJ5	19	-1	-1	25
1	2.818489289740699E-4	TGTCAACAACTTAATATTTACCCCCTCACTTTC	CQQLNIYPLTF	IGKV1-13	.	IGKJ5	22	-1	-1	25
1	2.818489289740699E-4	TGTCAACAACTTAATACTTATCCCCTCACCTTC	CQQLNTYPLTF	IGKV1-9	.	IGKJ5	19	-1	-1	25
1	2.818489289740699E-4	TGTCAACAACTTAATACTTACCCGTACACTTTT	CQQLNTYPYTF	IGKV1-9	.	IGKJ2	22	-1	-1	23
1	2.818489289740699E-4	TGTCAACAACTTAACAGTTACCCGCTCACTTTC	CQQLNSYPLTF	IGKV1-9	.	IGKJ4	22	-1	-1	22
1	2.818489289740699E-4	TGTCAACAAGATTATACTACTCCCCGGACGTTC	CQQDYTTPRTF	IGKV1D-43	.	IGKJ1	27	-1	-1	25
1	2.818489289740699E-4	TGTCAACAAAGTCACACAAGCCTGTGGACGTTC	CQQSHTSLWTF	IGKV1-39	.	IGKJ1	15	-1	-1	23
1	2.818489289740699E-4	TGTCAAGAGTTTAATGGTTACCCTCACACTTTC	CQEFNGYPHTF	IGKV1D-13	.	IGKJ3	25	-1	-1	26
1	2.818489289740699E-4	TGTCAAGAGTATAAAAGTGCCCCGCTCACTTTC	CQEYKSAPLTF	IGKV1-35	.	IGKJ4	15	-1	-1	22
1	2.818489289740699E-4	TGTCAAAGGTATAATAGTGCCCCTCCCGCTTTC	CQRYNSAPPAF	IGKV1-27	.	IGKJ5	23	-1	-1	30
1	2.818489289740699E-4	TGTCAAAACTATAACAGATACCCGCTCACTTTC	CQNYNRYPLTF	IGKV1-27	.	IGKJ4	16	-1	-1	22
1	2.818489289740699E-4	TGTCAAAACTATAACAATGTCCCACTCGCTTTC	CQNYNNVPLAF	IGKV1-27	.	IGKJ3	22	-1	-1	28
1	2.818489289740699E-4	TGTCAAAAGTATAACAGTGTGCCGCTCACTTTC	CQKYNSVPLTF	IGKV1-27	.	IGKJ4	18	-1	-1	22
1	2.818489289740699E-4	TGTCAAAAGTATAACAGTGCCCCTCGTACTTTT	CQKYNSAPRTF	IGKV1-27	.	IGKJ2	23	-1	-1	27
1	2.818489289740699E-4	TGTCAAAAGTATAACAGTGCCCCCTTCACTTTC	CQKYNSAPFTF	IGKV1-27	.	IGKJ3	22	-1	-1	24
1	2.818489289740699E-4	TGTCAAAAGTATAACAGAGCCCCTCTTACTTTC	CQKYNRAPLTF	IGKV1-27	.	IGKJ4	23	-1	-1	27
1	2.818489289740699E-4	TGTCAAAAGTATAACAGAGCCCCGCTTACTTTC	CQKYNRAPLTF	IGKV1-27	.	IGKJ4	22	-1	-1	22
1	2.818489289740699E-4	TGTCAAAAGTATAACAATGTCCCTCTTACTTTC	CQKYNNVPLTF	IGKV1-27	.	IGKJ4	23	-1	-1	27
1	2.818489289740699E-4	TGTGAACATTTTGATGACCTAGGAGTCACCTTC	CEHFDDLGVTF	IGKV3-20	.	IGKJ3	2	-1	-1	25
1	2.818489289740699E-4	TGTGAACAGGTTAATAGTTATCCTCGGACGTTC	CEQVNSYPRTF	IGKV1D-13	.	IGKJ1	24	-1	-1	25
1	2.818489289740699E-4	TGTGAACAGAGTAACAGTATCCCATTCACTTTC	CEQSNSIPFTF	IGKV1-39	.	IGKJ3	22	-1	-1	23
1	2.818489289740699E-4	TGTATGCACAACATCAGGTTCCCCCTAACTTTC	CMHNIRFPLTF	IGKV2-29	.	IGKJ3	7	-1	-1	27
1	2.818489289740699E-4	TGTATGCACAACATAAAGTTCCCTATAACTTTC	CMHNIKFPITF	IGKV2-26	.	IGKJ3	7	-1	-1	27
1	2.818489289740699E-4	TGTATGCAAGCTCTACAAACTCCATTCACCTTC	CMQALQTPFTF	IGKV2-28	.	IGKJ5	22	-1	-1	25
1	2.818489289740699E-4	TGTATGCAAATTACACACTGGCCTCGGACGTTC	CMQITHWPRTF	IGKV2D-30	.	IGKJ1	24	-1	-1	25
1	2.818489289740699E-4	TGTAAACAGTATGGTACTTTACCATTCACTTTC	CKQYGTLPFTF	IGKV3-20	.	IGKJ3	15	-1	-1	23
1	2.818489289740699E-4	TGCTTGCGAGCTACAGGGTGGCCGTACACTTTT	CLRATGWPYTF	IGKV2-18	.	IGKJ2	14	-1	-1	23
1	2.818489289740699E-4	TGCTTGCACAGTGTGTACTTTCCGATCTCCTTC	CLHSVYFPISF	IGKV2D-29	.	IGKJ5	11	-1	-1	22
1	2.818489289740699E-4	TGCTTGCAACATACACACTGGCCTCACACCTTT	CLQHTHWPHTF	IGKV2D-30	.	IGKJ2	24	-1	-1	25
1	2.818489289740699E-4	TGCTTGCAAGTTCTACAAGCTCCCTTCACTTTT	CLQVLQAPFTF	IGKV2-28	.	IGKJ2	22	-1	-1	26
1	2.818489289740699E-4	TGCTTGCAAGGTATACACCCTCCACTCAGTTTC	CLQGIHPPLSF	IGKV2-29	.	IGKJ3	22	-1	-1	25
1	2.818489289740699E-4	TGCTTGCAAAGTTCCCAGCGTCCGCTCACTTTC	CLQSSQRPLTF	IGKV2D-29	.	IGKJ4	11	-1	-1	22
1	2.818489289740699E-4	TGCTTACAAGGTATACACCCTCCACTCACTTTC	CLQGIHPPLTF	IGKV2-29	.	IGKJ3	22	-1	-1	25
1	2.818489289740699E-4	TGCCTCCAGAATAGTGAATATCCGTTGACTTTC	CLQNSEYPLTF	IGKV1-5	.	IGKJ4	3	-1	-1	27
1	2.818489289740699E-4	TGCCTGCAATATTATGATAGTCCTCAGACTTTT	CLQYYDSPQTF	IGKV3-7	.	IGKJ2	14	-1	-1	27
1	2.818489289740699E-4	TGCCTGCAATATTATGATAGTCCTCAGACTTTT	CLQYYDSPQTF	IGKV4-1	.	IGKJ2	14	-1	-1	27
1	2.818489289740699E-4	TGCCTGAAAGGAATGCACCCTCCACTCACTTTC	CLKGMHPPLTF	IGKV2-28	.	IGKJ3	9	-1	-1	25
1	2.818489289740699E-4	TGCCTACAGTATGATAGTTACCCTCTCACTTTC	CLQYDSYPLTF	IGKV1D-16	.	IGKJ4	24	-1	-1	24
1	2.818489289740699E-4	TGCCTACAGTATAAAACTTACCCGTTCACTTTC	CLQYKTYPFTF	IGKV1-16	.	IGKJ4	22	-1	-1	25
1	2.818489289740699E-4	TGCCTACAGCATAATGAATATCCGTTCACCTTC	CLQHNEYPFTF	IGKV1-5	.	IGKJ4	14	-1	-1	25
1	2.818489289740699E-4	TGCCTACAGCATAATGAATATCCGTTAACTTTC	CLQHNEYPLTF	IGKV1-17	.	IGKJ4	14	-1	-1	27
1	2.818489289740699E-4	TGCCTACAGACTGGATACTACCCGCACACCTTT	CLQTGYYPHTF	IGKV1-39	.	IGKJ2	9	-1	-1	25
1	2.818489289740699E-4	TGCCTACAACATGTTGAATATCCGTTCACCTTC	CLQHVEYPFTF	IGKV1-6	.	IGKJ4	8	-1	-1	25
1	2.818489289740699E-4	TGCCAGCAGTATGGTGGTTCATCCATTACTTTC	CQQYGGSSITF	IGKV3-20	.	IGKJ4	14	-1	-1	27
1	2.818489289740699E-4	TGCCAGCAGTATAGTGGTTATCCGTGGACGTTC	CQQYSGYPWTF	IGKV1-5	.	IGKJ1	20	-1	-1	22
1	2.818489289740699E-4	TGCCAGCAGTATAATGCTCATTCTCAGACGTTC	CQQYNAHSQTF	IGKV1-5	.	IGKJ1	14	-1	-1	26
1	2.818489289740699E-4	TGCCAGCAATATGATACTTATCCGCACTCGTTC	CQQYDTYPHSF	IGKV1-5	.	IGKJ1	20	-1	-1	28
1	2.818489289740699E-4	TGCCAACATTATCACATTTACCAAATCACTTTC	CQHYHIYQITF	IGKV1-16	.	IGKJ4	21	-1	-1	25
1	2.818489289740699E-4	TGCCAACATTATAATGGTTATTCTCGAGCGTTC	CQHYNGYSRAF	IGKV1-5	.	IGKJ1	23	-1	-1	28
1	2.818489289740699E-4	TGCCAACATTATAATAGTTATCCTCTCACTTTC	CQHYNSYPLTF	IGKV1-5	.	IGKJ4	20	-1	-1	24
1	2.818489289740699E-4	TGCCAACACTGGGATAATTATTCGTGGACGTTC	CQHWDNYSWTF	IGKV1-5	.	IGKJ1	7	-1	-1	22
1	2.818489289740699E-4	TGCCAACACTATCATAGTTATTCGGTCACCTTC	CQHYHSYSVTF	IGKV1-5	.	IGKJ5	22	-1	-1	21
1	2.818489289740699E-4	TGCCAACACTATGATAGTTACTCGGTCACCTTC	CQHYDSYSVTF	IGKV1-5	.	IGKJ5	19	-1	-1	21
1	2.818489289740699E-4	TGCCAACACTATGATAGTCATTTCTGGGCGTTC	CQHYDSHFWAF	IGKV1-5	.	IGKJ1	21	-1	-1	24
1	2.818489289740699E-4	TGCCAACACTATGATAGTCATTCTCGGACGTTC	CQHYDSHSRTF	IGKV1-5	.	IGKJ1	23	-1	-1	25
1	2.818489289740699E-4	TGCCAACACTATAATTTTTATCCTGTCACCTTC	CQHYNFYPVTF	IGKV1-16	.	IGKJ5	14	-1	-1	25
1	2.818489289740699E-4	TGCCAACAGTTTAATAGTCACCCGTACACTTTT	CQQFNSHPYTF	IGKV1-5	.	IGKJ2	17	-1	-1	23
1	2.818489289740699E-4	TGCCAACAGTGTAATAGTTATCCCCTCACTTTC	CQQCNSYPLTF	IGKV1-5	.	IGKJ4	20	-1	-1	24
1	2.818489289740699E-4	TGCCAACAGTATCATAGTTATCCGTACACTTTT	CQQYHSYPYTF	IGKV1-5	.	IGKJ2	20	-1	-1	23
1	2.818489289740699E-4	TGCCAACAGTATCACACTCACCCTCGAACTTTT	CQQYHTHPRTF	IGKV1D-16	.	IGKJ2	24	-1	-1	27
1	2.818489289740699E-4	TGCCAACAGTATGATAGTTATCCGTGGACGTTC	CQQYDSYPWTF	IGKV1-5	.	IGKJ1	20	-1	-1	22
1	2.818489289740699E-4	TGCCAACAGTATGATAAGTACCCTCTCACTTTC	CQQYDKYPLTF	IGKV1D-16	.	IGKJ4	24	-1	-1	24
1	2.818489289740699E-4	TGCCAACAGTATGATAAGTACCCTCTCACTTTC	CQQYDKYPLTF	IGKV1D-43	.	IGKJ4	22	-1	-1	24
1	2.818489289740699E-4	TGCCAACAGTATGACAGTTTCCCGCTCACTTTC	CQQYDSFPLTF	IGKV1-16	.	IGKJ4	22	-1	-1	22
1	2.818489289740699E-4	TGCCAACAGTATAGTCTTTACCCGTGGACGTTC	CQQYSLYPWTF	IGKV1-5	.	IGKJ1	12	-1	-1	22
1	2.818489289740699E-4	TGCCAACAGTATAGAAGTTATCCGATCACCTTC	CQQYRSYPITF	IGKV1-5	.	IGKJ5	20	-1	-1	22
1	2.818489289740699E-4	TGCCAACAGTATAATTATTATCCCCTCACTTTC	CQQYNYYPLTF	IGKV1-16	.	IGKJ4	14	-1	-1	24
1	2.818489289740699E-4	TGCCAACAGTATAATTATAACCCATTGACTTTC	CQQYNYNPLTF	IGKV1-16	.	IGKJ3	14	-1	-1	23
1	2.818489289740699E-4	TGCCAACAGTATAATCTTTACCCTCTCACTTTC	CQQYNLYPLTF	IGKV1D-16	.	IGKJ4	24	-1	-1	24
1	2.818489289740699E-4	TGCCAACAGTATAATAGTTATTCTCGCACTTTT	CQQYNSYSRTF	IGKV1-5	.	IGKJ2	23	-1	-1	26
1	2.818489289740699E-4	TGCCAACAGTATAATAGTTATTCTCAGACGTTC	CQQYNSYSQTF	IGKV1-5	.	IGKJ1	23	-1	-1	26
1	2.818489289740699E-4	TGCCAACAGTATAATAGTTATCTGTACACTTTT	CQQYNSYLYTF	IGKV1-5	.	IGKJ2	20	-1	-1	22
1	2.818489289740699E-4	TGCCAACAGTATAATAGTTACCCTTTTACTTTC	CQQYNSYPFTF	IGKV1-16	.	IGKJ4	23	-1	-1	27
1	2.818489289740699E-4	TGCCAACAGTATAATAGTTACCCTATCACCTTC	CQQYNSYPITF	IGKV1-16	.	IGKJ5	24	-1	-1	24
1	2.818489289740699E-4	TGCCAACAGTATAATAGTTACCCATTCACTTTT	CQQYNSYPFTF	IGKV1-16	.	IGKJ3	22	-1	-1	23
1	2.818489289740699E-4	TGCCAACAGTATAATAGTCACCCGATCACCTTC	CQQYNSHPITF	IGKV1-16	.	IGKJ5	22	-1	-1	22
1	2.818489289740699E-4	TGCCAACAGTATAATAATTATGTGGGGTCGTTT	CQQYNNYVGSF	IGKV1-5	.	IGKJ2	20	-1	-1	30
1	2.818489289740699E-4	TGCCAACAGTATAACAGTTATCCGTGGACGTTC	CQQYNSYPWTF	IGKV1-5	.	IGKJ1	20	-1	-1	22
1	2.818489289740699E-4	TGCCAACAGTATAAGACTTACCCTTTCACTTTC	CQQYKTYPFTF	IGKV1-16	.	IGKJ4	23	-1	-1	25
1	2.818489289740699E-4	TGCCAACAGTATAAAAGTTATCCATTCACTTTC	CQQYKSYPFTF	IGKV1-16	.	IGKJ3	19	-1	-1	23
1	2.818489289740699E-4	TGCCAACAGTATAAAAGTTACCCTTTCACCTTC	CQQYKSYPFTF	IGKV1-16	.	IGKJ5	23	-1	-1	25
1	2.818489289740699E-4	TGCCAACAGTACCATACTTACCCCTACACCTTT	CQQYHTYPYTF	IGKV1-16	.	IGKJ2	22	-1	-1	24
1	2.818489289740699E-4	TGCCAACAGACTTACGATCCCCCTCGAAGGTTC	CQQTYDPPRRF	IGKV1-16	.	IGKJ1	8	-1	-1	29
1	2.818489289740699E-4	TGCCAACAGAGTTACAATATACCACTCACTTTC	CQQSYNIPLTF	IGKV1-39	.	IGKJ4	15	-1	-1	24
1	2.818489289740699E-4	TGCCAACAATATGCGGCTCATTGGGGGACGTTC	CQQYAAHWGTF	IGKV3-7	.	IGKJ1	1	-1	-1	25
1	2.818489289740699E-4	TGCCAACAATATGATAGTTATTCTTGGACGTTC	CQQYDSYSWTF	IGKV1-5	.	IGKJ1	23	-1	-1	24
1	2.818489289740699E-4	TGCCAACAATATGAAAGTTATTCGCTCACTTTC	CQQYESYSLTF	IGKV1-16	.	IGKJ4	19	-1	-1	22
1	2.818489289740699E-4	TGCCAACAATATAATGCTTATCCTCTCACTTTC	CQQYNAYPLTF	IGKV1-5	.	IGKJ4	14	-1	-1	24
1	2.818489289740699E-4	TGCCAACAATATAATACTTCCCCCTACAGTTTT	CQQYNTSPYSF	IGKV1-16	.	IGKJ2	22	-1	-1	24
1	2.818489289740699E-4	TGCCAACAATATAATACTTATCCTCTCACTTTC	CQQYNTYPLTF	IGKV1-5	.	IGKJ4	20	-1	-1	24
1	2.818489289740699E-4	TGCCAACAATATAATAGTTATTCTCGGACGTTC	CQQYNSYSRTF	IGKV1-5	.	IGKJ1	23	-1	-1	25
1	2.818489289740699E-4	TGCCAACAATATAATAGTTATTCGTGGACGTTC	CQQYNSYSWTF	IGKV1-5	.	IGKJ1	22	-1	-1	22
1	2.818489289740699E-4	TGCCAACAATATAAAGTTAATTTTCTCACCTTC	CQQYKVNFLTF	IGKV1-5	.	IGKJ4	18	-1	-1	24
1	2.818489289740699E-4	TGCCAACAATACAATACTTACCCCCACACTTTT	CQQYNTYPHTF	IGKV1-16	.	IGKJ2	22	-1	-1	25
1	2.818489289740699E-4	TGCCAACAACATGACACTTACCCGGGGACCTTC	CQQHDTYPGTF	IGKV1-16	.	IGKJ2	7	-1	-1	33
1	2.818489289740699E-4	TGCCAAGAGTATAATAGTTATTCGTGGACGTTC	CQEYNSYSWTF	IGKV1-5	.	IGKJ1	22	-1	-1	22
1	2.818489289740699E-4	TGCCAAGAGTATAATAGTTACTTTCGAATTTTT	CQEYNSYFRIF	IGKV1-16	.	IGKJ2	20	-1	-1	29
1	2.818489289740699E-4	TGCGTGCAAGCTACACAATTTCCGTGGACGTTC	CVQATQFPWTF	IGKV2-24	.	IGKJ1	22	-1	-1	22
1	2.818489289740699E-4	TGCGTGCAAGCCTCAAAATGGCCTTGGACGCTC	CVQASKWPWTL	IGKV2-40	.	IGKJ1	8	-1	-1	24
1	2.818489289740699E-4	TGCGTGCAAGGTACACACTGGCCGCTCACTTTC	CVQGTHWPLTF	IGKV2-30	.	IGKJ4	22	-1	-1	22
1	2.818489289740699E-4	TGCATGCATTTTACACAGCTTCCTCCCACCTTC	CMHFTQLPPTF	IGKV2D-29	.	IGKJ5	25	-1	-1	26
1	2.818489289740699E-4	TGCATGCATACTCTTCAAAGTCCGTACACTTTT	CMHTLQSPYTF	IGKV2-28	.	IGKJ2	22	-1	-1	23
1	2.818489289740699E-4	TGCATGCATAGTACACAACTTCCGCTCACTTTC	CMHSTQLPLTF	IGKV2D-29	.	IGKJ4	22	-1	-1	22
1	2.818489289740699E-4	TGCATGCACGCTAAAGAGACCCCGGTCACCTTC	CMHAKETPVTF	IGKV2-40	.	IGKJ5	7	-1	-1	25
1	2.818489289740699E-4	TGCATGCAGGCAACGCACTTTCCTCGGACGTTC	CMQATHFPRTF	IGKV2-24	.	IGKJ1	27	-1	-1	25
1	2.818489289740699E-4	TGCATGCAGGGTCTAGAAGCTCCGCGGACTTTT	CMQGLEAPRTF	IGKV2-28	.	IGKJ2	22	-1	-1	27
1	2.818489289740699E-4	TGCATGCAGGGTACACACTGGCCTTACACTTTT	CMQGTHWPYTF	IGKV2-30	.	IGKJ2	23	-1	-1	24
1	2.818489289740699E-4	TGCATGCAGAGTACACAACTTCCGCTCACTTTC	CMQSTQLPLTF	IGKV2D-29	.	IGKJ4	22	-1	-1	22
1	2.818489289740699E-4	TGCATGCAGAATGTCCAGTTCCCTCTAACTTTC	CMQNVQFPLTF	IGKV2-26	.	IGKJ3	7	-1	-1	27
1	2.818489289740699E-4	TGCATGCAATCTCTACAAGGTCCGATCACTTTC	CMQSLQGPITF	IGKV2-28	.	IGKJ3	17	-1	-1	25
1	2.818489289740699E-4	TGCATGCAATCTCTACAAGGCCCGATCACTTTC	CMQSLQGPITF	IGKV2-26	.	IGKJ3	8	-1	-1	25
1	2.818489289740699E-4	TGCATGCAATCTCTACAAACTCCTCTCACTTTC	CMQSLQTPLTF	IGKV2D-28	.	IGKJ4	24	-1	-1	24
1	2.818489289740699E-4	TGCATGCAATCTAGACAATTTCCTCAAACTTTT	CMQSRQFPQTF	IGKV2-24	.	IGKJ2	23	-1	-1	27
1	2.818489289740699E-4	TGCATGCAACTGACACAATTTCCGTGGACGATC	CMQLTQFPWTI	IGKV2-24	.	IGKJ1	22	-1	-1	22
1	2.818489289740699E-4	TGCATGCAACCTCTACAAACTCCCTTCACTTTC	CMQPLQTPFTF	IGKV2-28	.	IGKJ3	22	-1	-1	24
1	2.818489289740699E-4	TGCATGCAACGTCTAGAGTTTCCGATCACCTTC	CMQRLEFPITF	IGKV2-40	.	IGKJ5	22	-1	-1	22
1	2.818489289740699E-4	TGCATGCAACGTATAGAGTTTCCTTGGACGTTC	CMQRIEFPWTF	IGKV2-40	.	IGKJ1	24	-1	-1	24
1	2.818489289740699E-4	TGCATGCAACATAAACAGTCTCCTCTCACTTTC	CMQHKQSPLTF	IGKV2-18	.	IGKJ4	23	-1	-1	24
1	2.818489289740699E-4	TGCATGCAAGTTCTACCAACCCAGTGCACTTTT	CMQVLPTQCTF	IGKV2-28	.	IGKJ2	19	-1	-1	26
1	2.818489289740699E-4	TGCATGCAAGTTGCACAACTTCCGTACACTTTT	CMQVAQLPYTF	IGKV2-24	.	IGKJ2	22	-1	-1	23
1	2.818489289740699E-4	TGCATGCAAGTTACACAACTTCCAGTCACTTTT	CMQVTQLPVTF	IGKV2-24	.	IGKJ2	22	-1	-1	26
1	2.818489289740699E-4	TGCATGCAAGCTCTGCAAACTCCCTTCACTTTC	CMQALQTPFTF	IGKV2-28	.	IGKJ3	22	-1	-1	24
1	2.818489289740699E-4	TGCATGCAAGCTCTACAGCTTCCGTGGACGTTC	CMQALQLPWTF	IGKV2-28	.	IGKJ1	16	-1	-1	22
1	2.818489289740699E-4	TGCATGCAAGCTCTACAGAGTCCTTTCACTTTC	CMQALQSPFTF	IGKV2-28	.	IGKJ3	23	-1	-1	24
1	2.818489289740699E-4	TGCATGCAAGCTCTACAAGCACCGTACACTTTT	CMQALQAPYTF	IGKV2-28	.	IGKJ2	17	-1	-1	23
1	2.818489289740699E-4	TGCATGCAAGCTCTACAAACTCCTCCGACTTTC	CMQALQTPPTF	IGKV2D-28	.	IGKJ3	26	-1	-1	27
1	2.818489289740699E-4	TGCATGCAAGCTCTACAAACTCCCTTCAATTTC	CMQALQTPFNF	IGKV2-28	.	IGKJ3	22	-1	-1	24
1	2.818489289740699E-4	TGCATGCAAGCTCTACAAACTCCGCTCACTTTC	CMQALQTPLTF	IGKV2-28	.	IGKJ3	22	-1	-1	25
1	2.818489289740699E-4	TGCATGCAAGCTCGACAACTTCCTCGAACCTTC	CMQARQLPRTF	IGKV2D-28	.	IGKJ5	24	-1	-1	27
1	2.818489289740699E-4	TGCATGCAAGCTGTGAAAGCTCCTCTCACTTTC	CMQAVKAPLTF	IGKV2D-28	.	IGKJ4	24	-1	-1	24
1	2.818489289740699E-4	TGCATGCAAGCTGCACACTGGCCGCACACTTTT	CMQAAHWPHTF	IGKV2-30	.	IGKJ2	22	-1	-1	25
1	2.818489289740699E-4	TGCATGCAAGCTACACACTGGCCGTTCACTTTT	CMQATHWPFTF	IGKV2-30	.	IGKJ2	22	-1	-1	26
1	2.818489289740699E-4	TGCATGCAAGCTACACAATTTCCGTACACTTTT	CMQATQFPYTF	IGKV2-24	.	IGKJ2	22	-1	-1	23
1	2.818489289740699E-4	TGCATGCAAGCCCAGCAAACTCCGTACACTTTT	CMQAQQTPYTF	IGKV2-28	.	IGKJ2	22	-1	-1	23
1	2.818489289740699E-4	TGCATGCAAGGTTCACGCTGGCCGTTCACTTTT	CMQGSRWPFTF	IGKV2-30	.	IGKJ2	22	-1	-1	26
1	2.818489289740699E-4	TGCATGCAAGGTTCACACTGGCCCCCTAGTTTT	CMQGSHWPPSF	IGKV2-30	.	IGKJ2	22	-1	-1	29
1	2.818489289740699E-4	TGCATGCAAGGTCTGCAAACTCCTCTCACTTTC	CMQGLQTPLTF	IGKV2D-28	.	IGKJ4	24	-1	-1	24
1	2.818489289740699E-4	TGCATGCAAGGTCTACAACTTCCGATCACGTTC	CMQGLQLPITF	IGKV2-28	.	IGKJ5	17	-1	-1	22
1	2.818489289740699E-4	TGCATGCAAGGTCTACAAAATCCTCGGACTTTT	CMQGLQNPRTF	IGKV2-28	.	IGKJ2	31	-1	-1	27
1	2.818489289740699E-4	TGCATGCAAGGTCTAGAAGCTCCGCGGACTTTT	CMQGLEAPRTF	IGKV2-28	.	IGKJ2	22	-1	-1	27
1	2.818489289740699E-4	TGCATGCAAGGTGCACACTGGCCGTTCACTTTT	CMQGAHWPFTF	IGKV2-30	.	IGKJ2	22	-1	-1	26
1	2.818489289740699E-4	TGCATGCAAGGTATACACTGGCCTCACACTTTT	CMQGIHWPHTF	IGKV2D-30	.	IGKJ2	24	-1	-1	25
1	2.818489289740699E-4	TGCATGCAAGGTACACACTGGCCTTGGACGTTC	CMQGTHWPWTF	IGKV2-30	.	IGKJ1	23	-1	-1	24
1	2.818489289740699E-4	TGCATGCAAGGTACACACTGGCCTCTCACTTTC	CMQGTHWPLTF	IGKV2D-30	.	IGKJ4	24	-1	-1	24
1	2.818489289740699E-4	TGCATGCAAGGTACACACTGGCCTCCCACCTTC	CMQGTHWPPTF	IGKV2D-30	.	IGKJ5	25	-1	-1	26
1	2.818489289740699E-4	TGCATGCAAGGTACACACTGGCCCGTCACTTTT	CMQGTHWPVTF	IGKV2-30	.	IGKJ2	22	-1	-1	26
1	2.818489289740699E-4	TGCATGCAAGGTACACACTGGACGTGGACGTTC	CMQGTHWTWTF	IGKV2-26	.	IGKJ1	16	-1	-1	21
1	2.818489289740699E-4	TGCATGCAAGGTAGACACTGGCCTGGGACGTTC	CMQGRHWPGTF	IGKV2-30	.	IGKJ1	23	-1	-1	25
1	2.818489289740699E-4	TGCATGCAAGGCACACCCTGGCCTCTCACTTTC	CMQGTPWPLTF	IGKV2D-30	.	IGKJ4	24	-1	-1	24
1	2.818489289740699E-4	TGCATGCAAGGAACATATTGGCCCAAGACGTTC	CMQGTYWPKTF	IGKV2-30	.	IGKJ1	22	-1	-1	26
1	2.818489289740699E-4	TGCATGCAAGGAACACACTGGCCGTTCACCTTC	CMQGTHWPFTF	IGKV2-30	.	IGKJ2	22	-1	-1	26
1	2.818489289740699E-4	TGCATGCAAGATCTACAAGCTCCTCTCACTTTC	CMQDLQAPLTF	IGKV2-28	.	IGKJ4	23	-1	-1	24
1	2.818489289740699E-4	TGCATGCAAACTCTACAAACTCCATTCACTTTC	CMQTLQTPFTF	IGKV2-28	.	IGKJ3	22	-1	-1	23
1	2.818489289740699E-4	TGCATGCAAACTGCACTATTGTCAAGGACTTTT	CMQTALLSRTF	IGKV2-24	.	IGKJ2	19	-1	-1	27
1	2.818489289740699E-4	TGCATGCAAACTACACACTGGCCCCCCACTTTC	CMQTTHWPPTF	IGKV2-30	.	IGKJ4	22	-1	-1	26
1	2.818489289740699E-4	TGCATGCAAACTACACAAATTCCCGTCACTTTT	CMQTTQIPVTF	IGKV2-24	.	IGKJ2	22	-1	-1	26
1	2.818489289740699E-4	TGCATGCAAAGTTTGCAGGCTCCGATCACTTTC	CMQSLQAPITF	IGKV2D-29	.	IGKJ4	11	-1	-1	25
1	2.818489289740699E-4	TGCATGCAAAGTATACATCTTCCGCTCACTTTC	CMQSIHLPLTF	IGKV2D-29	.	IGKJ4	22	-1	-1	22
1	2.818489289740699E-4	TGCATGCAAAATCTACTACTTCCGTGGACGTTC	CMQNLLLPWTF	IGKV2D-29	.	IGKJ1	22	-1	-1	22
1	2.818489289740699E-4	TGCATGCAAAATCGACAAATGCCGTGGACGTTC	CMQNRQMPWTF	IGKV2D-29	.	IGKJ1	9	-1	-1	22
1	2.818489289740699E-4	TGCATGCAAAATACATACTGGCCGTGGACGTTC	CMQNTYWPWTF	IGKV2-30	.	IGKJ1	22	-1	-1	22
1	2.818489289740699E-4	TGCATGCAAAATACACACTGGCCCCTCACTTTC	CMQNTHWPLTF	IGKV2-30	.	IGKJ4	22	-1	-1	24
1	2.818489289740699E-4	CGCATGCAAGGTACACACTGGCCAGGGACGTTC	RMQGTHWPGTF	IGKV2-30	.	IGKJ1	22	-1	-1	25
1	2.818489289740699E-4	TGTCACCAGACTTTCAGGACGTGGACGTTC	CHQTFRTWTF	IGKV1-39	.	IGKJ1	16	-1	-1	18
1	2.818489289740699E-4	TGTCACCAGACTTATAGGACGTGGACGTTC	CHQTYRTWTF	IGKV1D-43	.	IGKJ1	16	-1	-1	18
1	2.818489289740699E-4	TGTCACAAGTTTGGTAGCCCAGCGACGTTC	CHKFGSPATF	IGKV3-20	.	IGKJ1	17	-1	-1	23
1	2.818489289740699E-4	TGTCAGTTGTATGGTAGTTCCGTCACCTTC	CQLYGSSVTF	IGKV3-20	.	IGKJ5	16	-1	-1	22
1	2.818489289740699E-4	TGTCAGCGGTATGGGACTTCGCCGGCGTTC	CQRYGTSPAF	IGKV3-20	.	IGKJ1	13	-1	-1	25
1	2.818489289740699E-4	TGTCAGCAGTATCAAACCTGGCTCGGTTTC	CQQYQTWLGF	IGKV3-15	.	IGKJ4	21	-1	-1	26
1	2.818489289740699E-4	TGTCAGCAGTATGTTGCCTTACGGACGTTC	CQQYVALRTF	IGKV3-20	.	IGKJ1	12	-1	-1	22
1	2.818489289740699E-4	TGTCAGCAGTATGGTCGCTCGGCCACTTTT	CQQYGRSATF	IGKV3-20	.	IGKJ2	19	-1	-1	23
1	2.818489289740699E-4	TGTCAGCAGTATGGTGGCTCATTCACTTTC	CQQYGGSFTF	IGKV3-20	.	IGKJ3	20	-1	-1	20
1	2.818489289740699E-4	TGTCAGCAGTATGGTAGCTCGTACACTTTT	CQQYGSSYTF	IGKV3-20	.	IGKJ2	19	-1	-1	20
1	2.818489289740699E-4	TGTCAGCAGTATGGTAGCTCATGGACGTTC	CQQYGSSWTF	IGKV3-20	.	IGKJ1	20	-1	-1	21
1	2.818489289740699E-4	TGTCAGCAGTATGGGTCTTCACCAACTTTC	CQQYGSSPTF	IGKV3-20	.	IGKJ4	13	-1	-1	24
1	2.818489289740699E-4	TGTCAGCAGTATGGGACTTCACCCACTTTC	CQQYGTSPTF	IGKV3-20	.	IGKJ4	13	-1	-1	23
1	2.818489289740699E-4	TGTCAGCAGTATGAAAACTGGCTCACTTTC	CQQYENWLTF	IGKV3-15	.	IGKJ4	21	-1	-1	20
1	2.818489289740699E-4	TGTCAGCAGTATATTAATTGGCTCACTTTC	CQQYINWLTF	IGKV3-15	.	IGKJ4	21	-1	-1	20
1	2.818489289740699E-4	TGTCAGCAGTATAATAATTGGCCCCGCTTC	CQQYNNWPRF	IGKV3-15	.	IGKJ4	22	-1	-1	27
1	2.818489289740699E-4	TGTCAGCAGTATAATAACTGGCCGACGTTC	CQQYNNWPTF	IGKV3-15	.	IGKJ1	22	-1	-1	23
1	2.818489289740699E-4	TGTCAGCAGTACAATAACTGGTGGACGTTC	CQQYNNWWTF	IGKV3-15	.	IGKJ1	20	-1	-1	20
1	2.818489289740699E-4	TGTCAGCAGTACAATAAGGGGTGGACCTTC	CQQYNKGWTF	IGKV3-15	.	IGKJ1	16	-1	-1	20
1	2.818489289740699E-4	TGTCAGCAGCGTTTCAACTCGTGGACGTTC	CQQRFNSWTF	IGKV3-11	.	IGKJ1	18	-1	-1	19
1	2.818489289740699E-4	TGTCAGCAGCGTACCAGGTGGGGCACTTTC	CQQRTRWGTF	IGKV3-11	.	IGKJ3	12	-1	-1	23
1	2.818489289740699E-4	TGTCAGCAGCGTAGCTACTGGGGCACTTTC	CQQRSYWGTF	IGKV3-11	.	IGKJ4	20	-1	-1	23
1	2.818489289740699E-4	TGTCAGCAGCGTAACGACTTGATCACCTTC	CQQRNDLITF	IGKV3-11	.	IGKJ5	12	-1	-1	20
1	2.818489289740699E-4	TGTCAGCAATATTATCATGATCTCTCTTTC	CQQYYHDLSF	IGKV4-1	.	IGKJ4	14	-1	-1	21
1	2.818489289740699E-4	TGTCAGCAATATTATACTACTCCTCATTTC	CQQYYTTPHF	IGKV4-1	.	IGKJ4	23	-1	-1	26
1	2.818489289740699E-4	TGTCAGCAATATTATAATTCGTGGACGTTC	CQQYYNSWTF	IGKV4-1	.	IGKJ1	15	-1	-1	19
1	2.818489289740699E-4	TGTCAGCAACATTATAACGGCGGGACGTTC	CQQHYNGGTF	IGKV3-7	.	IGKJ1	17	-1	-1	22
1	2.818489289740699E-4	TGTCAGCAAAATTATCACTGGCCGACGTTC	CQQNYHWPTF	IGKV2-40	.	IGKJ1	1	-1	-1	23
1	2.818489289740699E-4	TGTCAACACCTTACTAGTTACCCGACTTTC	CQHLTSYPTF	IGKV1-9	.	IGKJ3	22	-1	-1	24
1	2.818489289740699E-4	TGTCAACAGTATCAAGATTATACGACATTT	CQQYQDYTTF	IGKV1-5	.	IGKJ1	11	-1	-1	23
1	2.818489289740699E-4	TGTCAACAGTATGATAATCTCCTCACTTTC	CQQYDNLLTF	IGKV1-33	.	IGKJ4	21	-1	-1	21
1	2.818489289740699E-4	TGTCAACAGTATGATAATCTGCTCACTTTC	CQQYDNLLTF	IGKV1-33	.	IGKJ4	19	-1	-1	20
1	2.818489289740699E-4	TGTCAACAGTATAATACATTGGGATCCTTC	CQQYNTLGSF	IGKV1-5	.	IGKJ1	15	-1	-1	27
1	2.818489289740699E-4	TGTCAACAGTACAATAGTGATCTTAGTTTC	CQQYNSDLSF	IGKV1-5	.	IGKJ3	17	-1	-1	26
1	2.818489289740699E-4	TGTCAACAGCGTCGGGACCCTCTCACCTTC	CQQRRDPLTF	IGKV3-11	.	IGKJ4	11	-1	-1	21
1	2.818489289740699E-4	TGTCAACAGGCTTACACCACGTGCACTTTT	CQQAYTTCTF	IGKV1-39	.	IGKJ2	15	-1	-1	23
1	2.818489289740699E-4	TGTCAACAGGCTAACAGTTTGATCACGTTC	CQQANSLITF	IGKV1-12	.	IGKJ5	19	-1	-1	20
1	2.818489289740699E-4	TGTCAACAGAGTTACACTACAGTGACGTTC	CQQSYTTVTF	IGKV1-39	.	IGKJ1	19	-1	-1	23
1	2.818489289740699E-4	TGTCAACAGAGTTACAGTCCCTTCACTTTC	CQQSYSPFTF	IGKV1-39	.	IGKJ4	17	-1	-1	22
1	2.818489289740699E-4	TGTCAACAGAGTTACAGAACCAGGACGTTC	CQQSYRTRTF	IGKV1-39	.	IGKJ1	20	-1	-1	22
1	2.818489289740699E-4	TGTCAACAGAGTGACAGCACCCCTACGTTC	CQQSDSTPTF	IGKV1-39	.	IGKJ1	24	-1	-1	24
1	2.818489289740699E-4	TGTCAACAATATTATGATTATCCAACCTTC	CQQYYDYPTF	IGKV4-1	.	IGKJ5	14	-1	-1	24
1	2.818489289740699E-4	TGTCAACAATATTATAGTACTCCAGATTTT	CQQYYSTPDF	IGKV4-1	.	IGKJ2	22	-1	-1	26
1	2.818489289740699E-4	TGTCAACAATATAAAACTTATGTCGACTTC	CQQYKTYVDF	IGKV1D-43	.	IGKJ3	11	-1	-1	27
1	2.818489289740699E-4	TGTCAAAAGTATAACAGTGCCTGGACGTTC	CQKYNSAWTF	IGKV1-27	.	IGKJ1	20	-1	-1	21
1	2.818489289740699E-4	TGTATGCAAGCTCAGGAAGACCCCACTTTC	CMQAQEDPTF	IGKV2-28	.	IGKJ4	12	-1	-1	23
1	2.818489289740699E-4	TGCCAACAGTATTATGGTTATTCCTCCTTC	CQQYYGYSSF	IGKV1-16	.	IGKJ5	19	-1	-1	25
1	2.818489289740699E-4	TGCCAACAGTATCAGAGTTACTGGACGTTC	CQQYQSYWTF	IGKV1-16	.	IGKJ1	20	-1	-1	21
1	2.818489289740699E-4	TGCCAACAGTATGATACTTATGGGACGTTC	CQQYDTYGTF	IGKV1-5	.	IGKJ1	20	-1	-1	22
1	2.818489289740699E-4	TGCCAACAGTATAATGGTTATTCCACCTTC	CQQYNGYSTF	IGKV1-5	.	IGKJ5	22	-1	-1	23
1	2.818489289740699E-4	TGCCAACAGTATAATAGTTACCGGACGTTC	CQQYNSYRTF	IGKV1-5	.	IGKJ1	19	-1	-1	22
1	2.818489289740699E-4	TGCCAACAGCATGATACTTCTTGGACGTTC	CQQHDTSWTF	IGKV1-5	.	IGKJ1	15	-1	-1	21
1	2.818489289740699E-4	TGCCAACAATATGTTAGTTACTCTACTTTC	CQQYVSYSTF	IGKV1-5	.	IGKJ3	24	-1	-1	24
1	2.818489289740699E-4	TGCCAACAATATAATACATTGGGAACCTTC	CQQYNTLGTF	IGKV1-5	.	IGKJ1	15	-1	-1	27
1	2.818489289740699E-4	TGCCAACAATATAATAGTTATAACACTTTT	CQQYNSYNTF	IGKV1-5	.	IGKJ2	20	-1	-1	22
1	2.818489289740699E-4	TGCCAACAATACAATAAGTTTTGGACCTTC	CQQYNKFWTF	IGKV1-5	.	IGKJ2	15	-1	-1	30
1	2.818489289740699E-4	TGCATCCAACCTCTACATACTGTCACTTTC	CIQPLHTVTF	IGKV2-28	.	IGKJ3	20	-1	-1	22
1	2.818489289740699E-4	TGCATGCAATCTCTACAGAATTTCACTTTG	CMQSLQNFTL	IGKV2-28	.	IGKJ3	16	-1	-1	21
1	2.818489289740699E-4	TGCATGCAAGTTGTACGTTCGGTCTCTTTC	CMQVVRSVSF	IGKV2-24	.	IGKJ4	9	-1	-1	25
1	2.818489289740699E-4	TGCATGCAAGCTCTACAAACTTACACTTTT	CMQALQTYTF	IGKV2-28	.	IGKJ2	20	-1	-1	21
1	2.818489289740699E-4	TGCATGCAAGCTCTACAAACTCCTAGTTTC	CMQALQTPSF	IGKV2-28	.	IGKJ3	25	-1	-1	26
1	2.818489289740699E-4	TGCATGCAAGCTCTACAAACTCCCCGTTTT	CMQALQTPRF	IGKV2-28	.	IGKJ2	22	-1	-1	26
1	2.818489289740699E-4	TGCATGCAAGCTCTACAAACTCAGACGTTC	CMQALQTQTF	IGKV2-28	.	IGKJ1	21	-1	-1	23
1	2.818489289740699E-4	TGCATGCAAGCTCTACAAACTGTCACTTTC	CMQALQTVTF	IGKV2-28	.	IGKJ4	20	-1	-1	22
1	2.818489289740699E-4	TGCATGCAAGGTACACACTGGCCTACTTTT	CMQGTHWPTF	IGKV2-30	.	IGKJ2	24	-1	-1	24
1	2.818489289740699E-4	TGCATGCAAGATACACACTGGCCTTCTTTC	CMQDTHWPSF	IGKV2-30	.	IGKJ3	23	-1	-1	25
1	2.818489289740699E-4	TGCATGCAAACTCTACAAACTTGGACGTTC	CMQTLQTWTF	IGKV2-28	.	IGKJ1	20	-1	-1	21
1	2.818489289740699E-4	TGCATGGAAGCTGCACAACGTCCCACTTTC	CMEAAQRPTF	IGKV2-24	.	IGKJ4	17	-1	-1	23
1	2.818489289740699E-4	TGCATGGAAGCTGCACAACGTCCCACTTTC	CMEAAQRPTF	IGKV2-26	.	IGKJ4	17	-1	-1	23
1	2.818489289740699E-4	TGTCAGCAGCGTACCAACTGGGTTTTC	CQQRTNWVF	IGKV3-11	.	IGKJ4	20	-1	-1	23
1	2.818489289740699E-4	TGTCAGCAGCGTAGCGAGTGGCCCTTC	CQQRSEWPF	IGKV3-11	.	IGKJ5	22	-1	-1	22
1	2.818489289740699E-4	TGTCAGCAGCGTAGCAACTACACTTTT	CQQRSNYTF	IGKV3-11	.	IGKJ2	18	-1	-1	18
1	2.818489289740699E-4	TGTCAGCAGTATGGTAGCTTT	CQQYGSF	IGKV3-20	.	IGKJ2	18	-1	-1	18
1	2.818489289740699E-4	TGTCAACACCTTAAGACTTTC	CQHLKTF	IGKV1-9	.	IGKJ3	13	-1	-1	15
1	2.818489289740699E-4	TGCCAACAGTCGAGGACTTTT	CQQSRTF	IGKV1-16	.	IGKJ2	9	-1	-1	15
