# Supplementary material for: Biomarkers and Immune Repertoire Metrics Identified by Peripheral Blood Transcriptomic Sequencing Reveal the Pathogenesis of COVID-19
Source: Front Immunol. 2021 Aug 24;12:677025. doi: 10.3389/fimmu.2021.677025 (PMC8421539; doi:10.3389/fimmu.2021.677025)
Supplement: Supplementary file 1 [file DataSheet_1.zip › TCR_BCR/IGK/convert.20S039649A.clonotypes.IGK.txt]

count	freq	cdr3nt	cdr3aa	v	d	j	VEnd	DStart	DEnd	JStart
2	0.02631578947368421	TGTCAGCAGTATGAAAACTCTCCGTACACTTTT	CQQYENSPYTF	IGKV3-20	.	IGKJ2	12	-1	-1	23
2	0.02631578947368421	TGTCAACAGAGTTACAGTACCCCTCGGACGTTC	CQQSYSTPRTF	IGKV1D-39	.	IGKJ1	24	-1	-1	25
2	0.02631578947368421	TGCATGCAAGGTAAACAACTTCCGATCACCTTC	CMQGKQLPITF	IGKV2-30	.	IGKJ5	16	-1	-1	22
1	0.013157894736842105	TGCCAACAGTATAATAGTTATTCTCCGATGTACACTTTT	CQQYNSYSPMYTF	IGKV1-5	.	IGKJ2	23	-1	-1	27
1	0.013157894736842105	TGTCAGCAGTATGGTAACTCACCTCCGTACATTTTT	CQQYGNSPPYIF	IGKV3D-20	.	IGKJ2	26	-1	-1	26
1	0.013157894736842105	TGTCAGCAGTATAATAACTGGCTTACGTGGACGTTC	CQQYNNWLTWTF	IGKV3-15	.	IGKJ1	21	-1	-1	24
1	0.013157894736842105	TGTCAGCAGTATAATAACTGGCCTCCTCTCACTTTC	CQQYNNWPPLTF	IGKV3D-15	.	IGKJ4	25	-1	-1	27
1	0.013157894736842105	TGTCAGCAGCGTAGCAACTGGCCCCCGCTCACTTTC	CQQRSNWPPLTF	IGKV3-11	.	IGKJ4	22	-1	-1	25
1	0.013157894736842105	TGTCAGCAATATTATAGTACTCCTCGGAGGACGTTC	CQQYYSTPRRTF	IGKV4-1	.	IGKJ1	28	-1	-1	28
1	0.013157894736842105	TGTCAGGAGTATGGTAGTTCATACACGTGGACGTTC	CQEYGSSYTWTF	IGKV3-20	.	IGKJ1	20	-1	-1	23
1	0.013157894736842105	TGTCAACAGTATGATAATCTCCTCTTATTCACTTTC	CQQYDNLLLFTF	IGKV1-33	.	IGKJ3	21	-1	-1	25
1	0.013157894736842105	TGTCAACAGTATGATAATCTCCCTCGGTACACTTTT	CQQYDNLPRYTF	IGKV1D-33	.	IGKJ2	24	-1	-1	26
1	0.013157894736842105	TGTCAACAGTATGATAATCTCCCCCCGTACACTTTT	CQQYDNLPPYTF	IGKV1D-33	.	IGKJ2	26	-1	-1	26
1	0.013157894736842105	TGTCAACAGAGTTACAGTACCCCTTCGATCACCTTC	CQQSYSTPSITF	IGKV1-39	.	IGKJ5	23	-1	-1	24
1	0.013157894736842105	TGTCAACAGAGTTACAGTACCCCTTGGCTCACTTTC	CQQSYSTPWLTF	IGKV1-39	.	IGKJ4	23	-1	-1	26
1	0.013157894736842105	TGTCAACAGAGTTACAGTACCCCTCGGTACACTTTT	CQQSYSTPRYTF	IGKV1D-39	.	IGKJ2	24	-1	-1	26
1	0.013157894736842105	TGCATGCAAGCTCTACAAACTCCTCCGTGGACGTTC	CMQALQTPPWTF	IGKV2D-28	.	IGKJ1	26	-1	-1	25
1	0.013157894736842105	TGTCTACAAGATTACAATTACCCTCGAACCTTC	CLQDYNYPRTF	IGKV1-6	.	IGKJ1	23	-1	-1	30
1	0.013157894736842105	TGTCAGTATTATGGTAGTTCACCGTACACTTTT	CQYYGSSPYTF	IGKV3-20	.	IGKJ2	22	-1	-1	23
1	0.013157894736842105	TGTCAGCACTATAATAACTGGCTTTGGACGTTC	CQHYNNWLWTF	IGKV3-15	.	IGKJ1	21	-1	-1	24
1	0.013157894736842105	TGTCAGCAGTATGGTAGTTCATCGCTCACTTTC	CQQYGSSSLTF	IGKV3-20	.	IGKJ4	20	-1	-1	22
1	0.013157894736842105	TGTCAGCAGTATGGTAGCTCACCTCAGACGTTC	CQQYGSSPQTF	IGKV3D-20	.	IGKJ1	24	-1	-1	26
1	0.013157894736842105	TGTCAGCAGTATGAGAACTGGCCTCGATCGTTC	CQQYENWPRSF	IGKV3-15	.	IGKJ1	23	-1	-1	28
1	0.013157894736842105	TGTCAGCAGTATAATCAGTGGCCCCTCACTTTC	CQQYNQWPLTF	IGKV3-15	.	IGKJ3	22	-1	-1	25
1	0.013157894736842105	TGTCAGCAGTATAATGACTGGCCGTACACTTTT	CQQYNDWPYTF	IGKV3-15	.	IGKJ2	22	-1	-1	23
1	0.013157894736842105	TGTCAGCAGTATAATAACTGGCCTCCTTCGTTC	CQQYNNWPPSF	IGKV3D-15	.	IGKJ1	25	-1	-1	28
1	0.013157894736842105	TGTCAGCAGTATAATAACTGGCCTCGAACTTTC	CQQYNNWPRTF	IGKV3-15	.	IGKJ3	23	-1	-1	27
1	0.013157894736842105	TGTCAGCAGTATAATAACTGGCCGCTCACTTTC	CQQYNNWPLTF	IGKV3-15	.	IGKJ4	22	-1	-1	22
1	0.013157894736842105	TGTCAGCAGCGTAGCAACTGGCCGCTCACTTTC	CQQRSNWPLTF	IGKV3-11	.	IGKJ4	22	-1	-1	22
1	0.013157894736842105	TGTCAGCAGCGTAGCAACTGGCCGATCACCTTC	CQQRSNWPITF	IGKV3-11	.	IGKJ5	22	-1	-1	22
1	0.013157894736842105	TGTCAGCAGCGCAGCAACTGGCCTCTCACTTTC	CQQRSNWPLTF	IGKV3-11	.	IGKJ4	23	-1	-1	24
1	0.013157894736842105	TGTCAGCAATATTATGATACTCCTCTCACTTTC	CQQYYDTPLTF	IGKV4-1	.	IGKJ4	23	-1	-1	24
1	0.013157894736842105	TGTCAGCAATATTATACTACTCCTCAGACGTTC	CQQYYTTPQTF	IGKV4-1	.	IGKJ1	23	-1	-1	26
1	0.013157894736842105	TGTCAGCAATATTATAGTATTCCTCAGACGTTC	CQQYYSIPQTF	IGKV4-1	.	IGKJ1	23	-1	-1	26
1	0.013157894736842105	TGTCAGCAATATTATAGTACTCCTTTCACTTTC	CQQYYSTPFTF	IGKV4-1	.	IGKJ3	23	-1	-1	24
1	0.013157894736842105	TGTCAGCAATATTATAGTACTCCGCTCACTTTC	CQQYYSTPLTF	IGKV4-1	.	IGKJ4	22	-1	-1	22
1	0.013157894736842105	TGTCAGCAATATTATAGTAGTCCGTACACTTTT	CQQYYSSPYTF	IGKV4-1	.	IGKJ2	22	-1	-1	23
1	0.013157894736842105	TGTCAGCAATATCATACTGGTCCGATCACCTTC	CQQYHTGPITF	IGKV4-1	.	IGKJ5	15	-1	-1	22
1	0.013157894736842105	TGTCAGCAATATGGTAGTTCACCTTGGACGTTC	CQQYGSSPWTF	IGKV3-20	.	IGKJ1	23	-1	-1	24
1	0.013157894736842105	TGTCAACAGTATTATAGTTACCCTCTCACTTTC	CQQYYSYPLTF	IGKV1-8	.	IGKJ4	23	-1	-1	24
1	0.013157894736842105	TGTCAACAGTATTATAGTTACCCGTGGACGTTC	CQQYYSYPWTF	IGKV1-8	.	IGKJ1	22	-1	-1	22
1	0.013157894736842105	TGTCAACAGTATAATAACTGGCCGCACACTTTC	CQQYNNWPHTF	IGKV3-15	.	IGKJ4	22	-1	-1	22
1	0.013157894736842105	TGTCAACAGCTTAATAGTTACCCGTGGACGTTC	CQQLNSYPWTF	IGKV1-9	.	IGKJ1	22	-1	-1	22
1	0.013157894736842105	TGTCAACAGCGCGATGGTTACCCGATCACCTTC	CQQRDGYPITF	IGKV1-9	.	IGKJ5	22	-1	-1	22
1	0.013157894736842105	TGTCAACAGAGTTACAGTGTCCCTCGAACGTTC	CQQSYSVPRTF	IGKV1D-39	.	IGKJ1	24	-1	-1	27
1	0.013157894736842105	TGTCAACAGAGTTACAGTACCCCTTGGACTTTT	CQQSYSTPWTF	IGKV1-39	.	IGKJ2	23	-1	-1	27
1	0.013157894736842105	TGTCAACAGAGTTACAGTACCCCTCAAACTTTT	CQQSYSTPQTF	IGKV1D-39	.	IGKJ2	24	-1	-1	27
1	0.013157894736842105	TGTCAACAGAGTTACAGTACCCCCTTCACTTTC	CQQSYSTPFTF	IGKV1-39	.	IGKJ4	22	-1	-1	25
1	0.013157894736842105	TGTCAACAGAGTTACAGTACCCCGCTCACTTTC	CQQSYSTPLTF	IGKV1-39	.	IGKJ4	22	-1	-1	22
1	0.013157894736842105	TGTCAACAGAGTACCAGTACCCCGTACACTTTT	CQQSTSTPYTF	IGKV1-39	.	IGKJ2	22	-1	-1	23
1	0.013157894736842105	TGTCAAGAGGGTAACAGTTTCCCGTACACTTTT	CQEGNSFPYTF	IGKV1-12	.	IGKJ2	22	-1	-1	23
1	0.013157894736842105	TGTCAAAACTATAACAGTGCCCCGTGGACGTTC	CQNYNSAPWTF	IGKV1-27	.	IGKJ1	22	-1	-1	22
1	0.013157894736842105	TGTCAAAAGTATAATGGTGCCCCTCTCACTCTC	CQKYNGAPLTL	IGKV1-27	.	IGKJ4	23	-1	-1	24
1	0.013157894736842105	TGTAAGCAGTATAATAACTGGCCTCTCACTTTC	CKQYNNWPLTF	IGKV3D-15	.	IGKJ3	24	-1	-1	25
1	0.013157894736842105	TGCTTGCAAAGTGTACAGTTTCCGCGCACTTTT	CLQSVQFPRTF	IGKV2D-29	.	IGKJ2	22	-1	-1	26
1	0.013157894736842105	TGCCAACAGTATAATAGTTATTCAGGGACGTTC	CQQYNSYSGTF	IGKV1-5	.	IGKJ1	22	-1	-1	25
1	0.013157894736842105	TGCCAACAGTATAATAGTTACCCTCGGACGTTC	CQQYNSYPRTF	IGKV1D-16	.	IGKJ1	24	-1	-1	25
1	0.013157894736842105	TGCCAACAGTATAATAGTTACCCGTGGACGTTC	CQQYNSYPWTF	IGKV1-5	.	IGKJ1	19	-1	-1	22
1	0.013157894736842105	TGCATGCAAGCTCTACAAACTTCGTACACTTTT	CMQALQTSYTF	IGKV2-28	.	IGKJ2	20	-1	-1	23
1	0.013157894736842105	TGCATGCAAGCTCTACAAACTTCGCTCACTTTC	CMQALQTSLTF	IGKV2-28	.	IGKJ4	20	-1	-1	22
1	0.013157894736842105	TGCATGCAAGCTACACAATTTCCTCCCACTTTC	CMQATQFPPTF	IGKV2-24	.	IGKJ4	23	-1	-1	26
1	0.013157894736842105	TGCATGCAAGGTTTAGAAACCATGTACACTTTT	CMQGLETMYTF	IGKV2-28	.	IGKJ2	19	-1	-1	20
1	0.013157894736842105	TGCATGCAAGGTATACACCTTCCTCTCACTTTC	CMQGIHLPLTF	IGKV2-29	.	IGKJ4	23	-1	-1	24
1	0.013157894736842105	TGTCAGCAGTATGGTAGCTCGCTCACTTTC	CQQYGSSLTF	IGKV3-20	.	IGKJ4	19	-1	-1	19
1	0.013157894736842105	TGTCAGCAATATTATAGTTTTTCCACTTTT	CQQYYSFSTF	IGKV4-1	.	IGKJ2	17	-1	-1	23
1	0.013157894736842105	TGTCAGGTTTATGGTGGCTCACGAACGTTC	CQVYGGSRTF	IGKV3-20	.	IGKJ1	21	-1	-1	24
1	0.013157894736842105	TGTCAACAGTATAATAGTTATGGAACATTC	CQQYNSYGTF	IGKV1-5	.	IGKJ1	20	-1	-1	27
1	0.013157894736842105	TGCCAACAGTATAGTAGCCCTTGGACGTTC	CQQYSSPWTF	IGKV1-16	.	IGKJ1	16	-1	-1	21
1	0.013157894736842105	TGCATGCAAGGTACATACTGGCCCACTTTT	CMQGTYWPTF	IGKV2-30	.	IGKJ2	22	-1	-1	23
1	0.013157894736842105	TGCATGCAAGGAACACACTGGCCGACTTTT	CMQGTHWPTF	IGKV2-30	.	IGKJ2	22	-1	-1	24
1	0.013157894736842105	TGCACGCAAGCTACACAATTTGCTTTC	CTQATQFAF	IGKV2D-24	.	IGKJ4	20	-1	-1	22
1	0.013157894736842105	TGTCAGCAGGCGTACACTTTT	CQQAYTF	IGKV3-20	.	IGKJ2	8	-1	-1	11
1	0.013157894736842105	TGTCAACGGAAAAGTTTC	CQRKSF	IGKV1-33	.	IGKJ3	6	-1	-1	14
