# Supplementary material for: Biomarkers and Immune Repertoire Metrics Identified by Peripheral Blood Transcriptomic Sequencing Reveal the Pathogenesis of COVID-19
Source: Front Immunol. 2021 Aug 24;12:677025. doi: 10.3389/fimmu.2021.677025 (PMC8421539; doi:10.3389/fimmu.2021.677025)
Supplement: Supplementary file 1 [file DataSheet_1.zip › TCR_BCR/IGK/convert.20S039650A.clonotypes.IGK.txt]

count	freq	cdr3nt	cdr3aa	v	d	j	VEnd	DStart	DEnd	JStart
17	0.03571428571428571	TGTCAGCAATATGGTAGCTCACCCGTCACTTTT	CQQYGSSPVTF	IGKV3-20	.	IGKJ2	22	-1	-1	26
12	0.025210084033613446	TGTCAGAAGTGTGACAGCGCCCCTCTCACTTTC	CQKCDSAPLTF	IGKV1-27	.	IGKJ4	23	-1	-1	24
6	0.012605042016806723	TGCCAACAGTATAATAGTTATCCATTCACTTTC	CQQYNSYPFTF	IGKV1-16	.	IGKJ3	19	-1	-1	23
5	0.01050420168067227	TGTCAGCAGTATGGTAGCTCACCTCCGATCACCTTC	CQQYGSSPPITF	IGKV3D-20	.	IGKJ5	26	-1	-1	25
5	0.01050420168067227	TGTCAGCAGTATGGTAGTGCACCGTACACTTTT	CQQYGSAPYTF	IGKV3-20	.	IGKJ2	16	-1	-1	23
5	0.01050420168067227	TGTCAACAGAGTTACAGTGTCTTCACCTCTTTC	CQQSYSVFTSF	IGKV1-39	.	IGKJ3	17	-1	-1	28
5	0.01050420168067227	TGTCAACAGAGTTACAGTAGCCCGTACACTTTT	CQQSYSSPYTF	IGKV1-39	.	IGKJ2	22	-1	-1	23
4	0.008403361344537815	TGTCAGCAGTATGGTGCGTCACGGAGCATCACCTTC	CQQYGASRSITF	IGKV3-20	.	IGKJ5	14	-1	-1	27
4	0.008403361344537815	TGCTTCCAAGGTACACTCTACCCTCCATTCACTTTC	CFQGTLYPPFTF	IGKV2D-30	.	IGKJ3	25	-1	-1	26
4	0.008403361344537815	TGTCAGCACTATTATAATCCTCCTCGGACGTTC	CQHYYNPPRTF	IGKV4-1	.	IGKJ1	27	-1	-1	25
4	0.008403361344537815	TGTCAGCAGTATGCTACCTCACCGTACACTTTT	CQQYATSPYTF	IGKV3-20	.	IGKJ2	22	-1	-1	23
4	0.008403361344537815	TGTCAGCAGTATGGTAGTTCACCGCACACTTTT	CQQYGSSPHTF	IGKV3-20	.	IGKJ2	22	-1	-1	25
4	0.008403361344537815	TGTCAGCAGTATGATGGCTCACACTACACTTTT	CQQYDGSHYTF	IGKV3-20	.	IGKJ2	21	-1	-1	24
4	0.008403361344537815	TGTCAACAGAGTTACAGTACCCCGTACACTTTT	CQQSYSTPYTF	IGKV1-39	.	IGKJ2	22	-1	-1	23
4	0.008403361344537815	TGTCAACAATATAGCATCGTCCCTCTCACTTTC	CQQYSIVPLTF	IGKV1-27	.	IGKJ4	12	-1	-1	24
4	0.008403361344537815	TGTCAAAATTATAACAGTGACCCTCTCACTTTC	CQNYNSDPLTF	IGKV1-27	.	IGKJ4	23	-1	-1	24
4	0.008403361344537815	TGCCAACAGTATAATAGTTATCCTGTCACTTTT	CQQYNSYPVTF	IGKV1-16	.	IGKJ2	23	-1	-1	26
3	0.0063025210084033615	TGTCAGCAGTATAATAACTGGCCTCCGTACACTTTT	CQQYNNWPPYTF	IGKV3-15	.	IGKJ2	23	-1	-1	26
3	0.0063025210084033615	TGTCAACAATATTATAGTACTCCTCCGGAAACTTTT	CQQYYSTPPETF	IGKV4-1	.	IGKJ2	23	-1	-1	30
3	0.0063025210084033615	TGTCAGCAGTATAATACCTGGCCTCAGACGTTC	CQQYNTWPQTF	IGKV3-15	.	IGKJ1	23	-1	-1	26
3	0.0063025210084033615	TGTCAGCAGTATAATAACTGGCCTCGGACGTTC	CQQYNNWPRTF	IGKV3-15	.	IGKJ1	23	-1	-1	25
3	0.0063025210084033615	TGTCAGCAGCGTAGCAACTGGCCGATCACCTTC	CQQRSNWPITF	IGKV3-11	.	IGKJ5	22	-1	-1	22
3	0.0063025210084033615	TGTCAGCAATATTATACTACTCCGTGGACGTTC	CQQYYTTPWTF	IGKV4-1	.	IGKJ1	22	-1	-1	22
3	0.0063025210084033615	TGTCAGCAATATTATAGTGCTCCTCTCACTTTC	CQQYYSAPLTF	IGKV4-1	.	IGKJ4	23	-1	-1	24
3	0.0063025210084033615	TGTCAGCAATATTATAGTACTCCCCTCGGTTTT	CQQYYSTPLGF	IGKV4-1	.	IGKJ2	22	-1	-1	29
3	0.0063025210084033615	TGTCAACAGTATGATAATCTCCCTCTCACTTTC	CQQYDNLPLTF	IGKV1D-33	.	IGKJ4	24	-1	-1	24
3	0.0063025210084033615	TGTCAACAGCTTAATAGTTACCGTTGGACGTTC	CQQLNSYRWTF	IGKV1-9	.	IGKJ1	21	-1	-1	24
3	0.0063025210084033615	TGTCAACAGGCTAAGGAGTTCCCGGTCACTTTC	CQQAKEFPVTF	IGKV1-12	.	IGKJ5	13	-1	-1	25
3	0.0063025210084033615	TGTCAACAGAGTTACAGTACCCCGTGGACGTTC	CQQSYSTPWTF	IGKV1-39	.	IGKJ1	22	-1	-1	22
3	0.0063025210084033615	TGTCAACAGAGTTACAGTAATCCGTACACTTTT	CQQSYSNPYTF	IGKV1-39	.	IGKJ2	18	-1	-1	23
3	0.0063025210084033615	TGTCAAAGTTGTATCAGTGACTCTCTCACCTTC	CQSCISDSLTF	IGKV1-27	.	IGKJ4	6	-1	-1	24
3	0.0063025210084033615	TGTCAAAAACATAATGGTGCCCCTTTCACTTTC	CQKHNGAPFTF	IGKV1-27	.	IGKJ4	23	-1	-1	25
3	0.0063025210084033615	TGCCAACAGTATAGTCTTTACCCATTCACTTTC	CQQYSLYPFTF	IGKV1-16	.	IGKJ3	22	-1	-1	23
3	0.0063025210084033615	TGCCAACAGTATAAGAGTTACCCCCCCACCTTC	CQQYKSYPPTF	IGKV1-16	.	IGKJ5	22	-1	-1	26
3	0.0063025210084033615	TGCCAACAATATAACACTTTTTCGGGGACGTTC	CQQYNTFSGTF	IGKV1-5	.	IGKJ1	13	-1	-1	25
3	0.0063025210084033615	TGCATGCAAGGTATACACCTTCCGTGGACGTTC	CMQGIHLPWTF	IGKV2-29	.	IGKJ1	22	-1	-1	22
3	0.0063025210084033615	TGCATGCAAGGTACAAACTGGCCGTACACTTTT	CMQGTNWPYTF	IGKV2-30	.	IGKJ2	22	-1	-1	23
3	0.0063025210084033615	TGTCAGCTGTATGATACTTCCTGGACGTTC	CQLYDTSWTF	IGKV3-20	.	IGKJ1	12	-1	-1	21
3	0.0063025210084033615	TGTCAGCAGTATGGTAGCTCGTACACTTTT	CQQYGSSYTF	IGKV3-20	.	IGKJ2	19	-1	-1	20
3	0.0063025210084033615	TGTCAGGAGTATAATCACTGGCCTCGGTTT	CQEYNHWPRF	IGKV3D-15	.	IGKJ2	24	-1	-1	27
3	0.0063025210084033615	TGCATGGAAGGTACACACTTCCTCACTTTC	CMEGTHFLTF	IGKV2-30	.	IGKJ3	18	-1	-1	22
3	0.0063025210084033615	TGTCAACAGTTTAATACTTTC	CQQFNTF	IGKV1-13	.	IGKJ4	15	-1	-1	15
2	0.004201680672268907	TGTCAGCAGTATGGTAGCTCACCTCCGATGTACACTTTT	CQQYGSSPPMYTF	IGKV3D-20	.	IGKJ2	26	-1	-1	27
2	0.004201680672268907	TGCATGCAAGCTGTACAGAACCGTCCGGGGTATACTTTT	CMQAVQNRPGYTF	IGKV2D-29	.	IGKJ2	8	-1	-1	29
2	0.004201680672268907	TGTCAGCAGTATAATAAGTGGCCTCCGCTCACTTTC	CQQYNKWPPLTF	IGKV3D-15	.	IGKJ4	26	-1	-1	25
2	0.004201680672268907	TGTCAACAGTTTCATGATCTCCCTCCGCTCACTTTC	CQQFHDLPPLTF	IGKV1D-33	.	IGKJ4	26	-1	-1	25
2	0.004201680672268907	TGCTTGCAAGGTACACACTGGCCTCCGATCAGCTTC	CLQGTHWPPISF	IGKV2D-30	.	IGKJ5	26	-1	-1	25
2	0.004201680672268907	TGCCACCAGTATAACATTTATTCTCCGTGGACGTTC	CHQYNIYSPWTF	IGKV1-5	.	IGKJ1	23	-1	-1	25
2	0.004201680672268907	TGCATGCAAGCTCTACAAACTCCTCGGATCACTTTC	CMQALQTPRITF	IGKV2D-28	.	IGKJ3	24	-1	-1	28
2	0.004201680672268907	TGTCAGCAGTATGCTACCGCACCTCGTACTTTC	CQQYATAPRTF	IGKV3D-20	.	IGKJ3	24	-1	-1	27
2	0.004201680672268907	TGTCAGCAGTATAATAACTGGCCTGGGACGTTC	CQQYNNWPGTF	IGKV3-15	.	IGKJ1	23	-1	-1	25
2	0.004201680672268907	TGTCAGCAGTATAATAACTGGCCGTACACTTTT	CQQYNNWPYTF	IGKV3-15	.	IGKJ2	22	-1	-1	23
2	0.004201680672268907	TGTCAGCAGCGTCGCAACTGGCCTCGAACGTTC	CQQRRNWPRTF	IGKV3-11	.	IGKJ1	23	-1	-1	27
2	0.004201680672268907	TGTCAGCAGCGTAGCAACTGGCCTCGGACGTTC	CQQRSNWPRTF	IGKV3-11	.	IGKJ1	23	-1	-1	25
2	0.004201680672268907	TGTCAGCAATTTGACATTTTGCCTCTCGCTTTC	CQQFDILPLAF	IGKV1-27	.	IGKJ4	4	-1	-1	24
2	0.004201680672268907	TGTCAGCAATATTATAGTCCTCCGTGGACGTTC	CQQYYSPPWTF	IGKV4-1	.	IGKJ1	22	-1	-1	22
2	0.004201680672268907	TGTCAGCAATATTATAGTACTCCTCCCACTTTT	CQQYYSTPPTF	IGKV4-1	.	IGKJ2	23	-1	-1	26
2	0.004201680672268907	TGTCAGCAATATTATAGTACTCCTCCCACTTTC	CQQYYSTPPTF	IGKV4-1	.	IGKJ4	23	-1	-1	26
2	0.004201680672268907	TGTCAGCAATATTATAGTACTCCGTACACTTTT	CQQYYSTPYTF	IGKV4-1	.	IGKJ2	22	-1	-1	23
2	0.004201680672268907	TGTCAGCAATATTATAATACTCCCCTCACTTTC	CQQYYNTPLTF	IGKV4-1	.	IGKJ4	22	-1	-1	24
2	0.004201680672268907	TGTCAGCAATATTATAATAATCCGCTCACTTTC	CQQYYNNPLTF	IGKV4-1	.	IGKJ4	22	-1	-1	22
2	0.004201680672268907	TGTCAGAGTTATTACAGTGGCCCTCCCACTTTC	CQSYYSGPPTF	IGKV1-27	.	IGKJ4	23	-1	-1	26
2	0.004201680672268907	TGTCAGAAGTGTGACAGTGCCCCTCTCACTTTC	CQKCDSAPLTF	IGKV1-27	.	IGKJ4	23	-1	-1	24
2	0.004201680672268907	TGTCAACAGTTTGACAATTTCCCTTATACTTTT	CQQFDNFPYTF	IGKV1D-12	.	IGKJ2	24	-1	-1	27
2	0.004201680672268907	TGTCAACAGTATGGTAGACCCCCTCTCACTTTC	CQQYGRPPLTF	IGKV1D-43	.	IGKJ4	24	-1	-1	24
2	0.004201680672268907	TGTCAACAGCTTAATAGTTACCCTCGGACATTC	CQQLNSYPRTF	IGKV1-9	.	IGKJ1	23	-1	-1	25
2	0.004201680672268907	TGTCAACAGGCTTACAGTTTCCCGCTCACTTTC	CQQAYSFPLTF	IGKV1-12	.	IGKJ4	22	-1	-1	22
2	0.004201680672268907	TGTCAACAGGCTAACAGTTTCCCGTACACTTTT	CQQANSFPYTF	IGKV1-12	.	IGKJ2	22	-1	-1	23
2	0.004201680672268907	TGTCAACAGACTCACACTATCCCGTACACCTTC	CQQTHTIPYTF	IGKV1-39	.	IGKJ2	22	-1	-1	23
2	0.004201680672268907	TGTCAACAGAGTTACAGTACCCCTTGGACCTTC	CQQSYSTPWTF	IGKV1-39	.	IGKJ1	23	-1	-1	24
2	0.004201680672268907	TGTCAACAGAGTGACAGTATTCCTATCACCTTC	CQQSDSIPITF	IGKV1-39	.	IGKJ5	18	-1	-1	24
2	0.004201680672268907	TGTCAACAATACTACATTGTCCCTCTCTCCTTC	CQQYYIVPLSF	IGKV1-33	.	IGKJ4	7	-1	-1	30
2	0.004201680672268907	TGTCAACAAAGTTTCAGTTCCCCGCTCGCTTTC	CQQSFSSPLAF	IGKV1-39	.	IGKJ4	22	-1	-1	22
2	0.004201680672268907	TGTCAACAAAGTTTCAGTTCCCCGCTCGCTTTC	CQQSFSSPLAF	IGKV1-13	.	IGKJ4	7	-1	-1	22
2	0.004201680672268907	TGTCAAGAGAGTTACAGTGCCCAGTACACTTTT	CQESYSAQYTF	IGKV1-39	.	IGKJ2	21	-1	-1	23
2	0.004201680672268907	TGTCAAAGTTGTATTAGTGACTCTCTCACCTTC	CQSCISDSLTF	IGKV1-27	.	IGKJ4	6	-1	-1	24
2	0.004201680672268907	TGTCAAAATTACAAGAGTGCCCCTCTCACTTTC	CQNYKSAPLTF	IGKV1-27	.	IGKJ4	23	-1	-1	24
2	0.004201680672268907	TGCCAGCAATATAGTACTTACCCACTCACTTTC	CQQYSTYPLTF	IGKV1-5	.	IGKJ4	19	-1	-1	24
2	0.004201680672268907	TGCCAACATTATGATGGTTATTCTCGGGCTTTT	CQHYDGYSRAF	IGKV1-5	.	IGKJ2	23	-1	-1	28
2	0.004201680672268907	TGCCAACAGTATATTAGTTATCCTCTCACTTTC	CQQYISYPLTF	IGKV1D-16	.	IGKJ4	24	-1	-1	24
2	0.004201680672268907	TGCCAACAGTATAATGGTTTTCCCCCCACTTTC	CQQYNGFPPTF	IGKV1-16	.	IGKJ4	18	-1	-1	26
2	0.004201680672268907	TGCATGCAACATACACACTGGCCTCACACTTTT	CMQHTHWPHTF	IGKV2D-30	.	IGKJ2	24	-1	-1	25
2	0.004201680672268907	TGCATGCAAGCTCTACAAACTCCGTACACTTTT	CMQALQTPYTF	IGKV2-28	.	IGKJ2	22	-1	-1	23
2	0.004201680672268907	TGCATGCAAGCTCTACAAACCCTGTACACTTTT	CMQALQTLYTF	IGKV2-28	.	IGKJ2	19	-1	-1	22
2	0.004201680672268907	TGCATGCAAGCTACACACCAGCCTCACACTTTT	CMQATHQPHTF	IGKV2-18	.	IGKJ2	16	-1	-1	25
2	0.004201680672268907	TGCATGCAAGCTACACAGTTTCCTCGGACGTTC	CMQATQFPRTF	IGKV2-24	.	IGKJ1	27	-1	-1	25
2	0.004201680672268907	TGCACGCAAGCTCTGCAAATTCCTCACACTTTT	CTQALQIPHTF	IGKV2D-28	.	IGKJ2	24	-1	-1	25
2	0.004201680672268907	TGTCAGCACCATGGTGACAGGTACACTTTT	CQHHGDRYTF	IGKV3-11	.	IGKJ2	7	-1	-1	16
2	0.004201680672268907	TGTCAACAGCGTATCAACTGGCCCACCTTC	CQQRINWPTF	IGKV3-11	.	IGKJ5	22	-1	-1	23
2	0.004201680672268907	TGTCAACAGAGTTTCAGTGAACCTCTTTTC	CQQSFSEPLF	IGKV1-39	.	IGKJ3	17	-1	-1	26
2	0.004201680672268907	TGCCAACAGTATAAAAGTTACGTCTCCTTC	CQQYKSYVSF	IGKV1-5	.	IGKJ3	19	-1	-1	27
2	0.004201680672268907	TGCCAACACTTTCTTCAGGGGACGTTC	CQHFLQGTF	IGKV1-5	.	IGKJ1	7	-1	-1	19
2	0.004201680672268907	TGTCAGCAGTATGGGACTTTT	CQQYGTF	IGKV3-20	.	IGKJ2	13	-1	-1	15
1	0.0021008403361344537	TGTCAGCAGTATGGAGGTTCACCTCCGAGGCTCACTTTC	CQQYGGSPPRLTF	IGKV3D-20	.	IGKJ4	26	-1	-1	29
1	0.0021008403361344537	TGTCAGCAGTATAATAACTGGCCTCCCCTGTACACTTTT	CQQYNNWPPLYTF	IGKV3D-15	.	IGKJ2	25	-1	-1	28
1	0.0021008403361344537	TGTCAGCAGTATAATAACTGGCCTCCGGGGGACACTTTT	CQQYNNWPPGDTF	IGKV3D-15	.	IGKJ2	27	-1	-1	31
1	0.0021008403361344537	TGTCAGCAGTATAATAACTGGCCCTCCGAAAGGGCTTTT	CQQYNNWPSERAF	IGKV3-15	.	IGKJ2	22	-1	-1	34
1	0.0021008403361344537	TGTCAGCAGCGTAGCAACTGGCCTCCTACGTGGACGTTC	CQQRSNWPPTWTF	IGKV3-11	.	IGKJ1	23	-1	-1	27
1	0.0021008403361344537	TGTCAGCAGCGTAGCAACTGGCCCCGGGACCTCACTTTC	CQQRSNWPRDLTF	IGKV3-11	.	IGKJ4	22	-1	-1	30
1	0.0021008403361344537	TGTCAGGTATATGATTATTCACCTATCCTCTTCGCTTTC	CQVYDYSPILFAF	IGKV3-20	.	IGKJ3	5	-1	-1	30
1	0.0021008403361344537	TGTCAACAGACCTACAGTACCCCCCCTATATTCACTCTC	CQQTYSTPPIFTL	IGKV1-39	.	IGKJ3	22	-1	-1	27
1	0.0021008403361344537	TGTCAACAGAGTTATTCTTCCCCCCGAGCCCTTACTTTC	CQQSYSSPRALTF	IGKV1-39	.	IGKJ4	13	-1	-1	25
1	0.0021008403361344537	TGTCAACAATATGATAATTTTCCTCCCCTATTCAGTTTC	CQQYDNFPPLFSF	IGKV1D-33	.	IGKJ3	25	-1	-1	28
1	0.0021008403361344537	TGTCATCAGTATGGTAGCTCACCGACGTGGACGTTC	CHQYGSSPTWTF	IGKV3-20	.	IGKJ1	22	-1	-1	24
1	0.0021008403361344537	TGTCAGCACTATGGGAGCCCACCTCAAATCACCTTC	CQHYGSPPQITF	IGKV3D-20	.	IGKJ5	24	-1	-1	27
1	0.0021008403361344537	TGTCAGCACTACAATAGCTGGCCTCGCTACACTTTT	CQHYNSWPRYTF	IGKV3-15	.	IGKJ2	23	-1	-1	27
1	0.0021008403361344537	TGTCAGCAGTCTAATAAGTGGCCTCCGATCACCTTC	CQQSNKWPPITF	IGKV3D-15	.	IGKJ5	26	-1	-1	25
1	0.0021008403361344537	TGTCAGCAGTATGCAACCTCACCCCCGAGGACGTTC	CQQYATSPPRTF	IGKV3D-20	.	IGKJ1	26	-1	-1	28
1	0.0021008403361344537	TGTCAGCAGTATGGTGCCTCACCCTTGTACAGTTTT	CQQYGASPLYSF	IGKV3-20	.	IGKJ2	22	-1	-1	25
1	0.0021008403361344537	TGTCAGCAGTATGGTGGCTCACCTCCGTACACTTTT	CQQYGGSPPYTF	IGKV3D-20	.	IGKJ2	26	-1	-1	26
1	0.0021008403361344537	TGTCAGCAGTATGGTAGCTCTCTCATGTACACTTTT	CQQYGSSLMYTF	IGKV3-20	.	IGKJ2	19	-1	-1	23
1	0.0021008403361344537	TGTCAGCAGTATGGTAGCTCACTCCCGTACACTTTT	CQQYGSSLPYTF	IGKV3-20	.	IGKJ2	21	-1	-1	26
1	0.0021008403361344537	TGTCAGCAGTATGGTAGCTCACCTCCGATCACTTTC	CQQYGSSPPITF	IGKV3D-20	.	IGKJ3	26	-1	-1	28
1	0.0021008403361344537	TGTCAGCAGTATGGTAGCTCACCCATGTACACTTTT	CQQYGSSPMYTF	IGKV3-20	.	IGKJ2	22	-1	-1	23
1	0.0021008403361344537	TGTCAGCAGTATGGTAGCTCACCAATATTCATTTTC	CQQYGSSPIFIF	IGKV3-20	.	IGKJ3	22	-1	-1	23
1	0.0021008403361344537	TGTCAGCAGTATGGTAGCTCACCAAGGTACACTTTT	CQQYGSSPRYTF	IGKV3-20	.	IGKJ2	27	-1	-1	26
1	0.0021008403361344537	TGTCAGCAGTATAATGACTGGCCTCCGCTCACTTTC	CQQYNDWPPLTF	IGKV3D-15	.	IGKJ4	26	-1	-1	25
1	0.0021008403361344537	TGTCAGCAGTATAATAACTGGCTTCCGTGGACGTTC	CQQYNNWLPWTF	IGKV3D-15	.	IGKJ1	26	-1	-1	25
1	0.0021008403361344537	TGTCAGCAGTATAATAACTGGCCTCCGGTCACTTTC	CQQYNNWPPVTF	IGKV3D-15	.	IGKJ4	27	-1	-1	28
1	0.0021008403361344537	TGTCAGCAGTATAATAACTGGCCTCGGTACACTTTT	CQQYNNWPRYTF	IGKV3-15	.	IGKJ2	23	-1	-1	26
1	0.0021008403361344537	TGTCAGCAGTATAATAACTGGCCCCTGTGGACTTTT	CQQYNNWPLWTF	IGKV3-15	.	IGKJ2	22	-1	-1	30
1	0.0021008403361344537	TGTCAGCAGTATAATAACTGGCCCCCGTACACTTTT	CQQYNNWPPYTF	IGKV3-15	.	IGKJ2	22	-1	-1	26
1	0.0021008403361344537	TGTCAGCAGTATAATAACTGGCCGGAATTCACTTTC	CQQYNNWPEFTF	IGKV3-15	.	IGKJ3	22	-1	-1	26
1	0.0021008403361344537	TGTCAGCAATATTATAGTACTCCTCCGCTCACTTTC	CQQYYSTPPLTF	IGKV4-1	.	IGKJ4	23	-1	-1	25
1	0.0021008403361344537	TGTCAACAGCTTAATAGTTATCCTCCGCTCACTTTC	CQQLNSYPPLTF	IGKV1D-13	.	IGKJ4	24	-1	-1	25
1	0.0021008403361344537	TGTCAACAGACTTACGGTGCCCTTACGTGGACGTTC	CQQTYGALTWTF	IGKV1-39	.	IGKJ1	21	-1	-1	24
1	0.0021008403361344537	TGTCAACAGACTTACAGTAGTCCCCATTTCGCTTTC	CQQTYSSPHFAF	IGKV1-39	.	IGKJ3	18	-1	-1	27
1	0.0021008403361344537	TGTCAACAGAGTTACAGTACCCCCGCGCTCACTTTC	CQQSYSTPALTF	IGKV1-39	.	IGKJ4	22	-1	-1	24
1	0.0021008403361344537	TGCGTGCAAGGTTCACACTGGCCTCCCCTCACTTTC	CVQGSHWPPLTF	IGKV2D-30	.	IGKJ4	25	-1	-1	27
1	0.0021008403361344537	TGCATGCATGGTTTACACCTTCCGGGGTACAGTTTT	CMHGLHLPGYSF	IGKV2-29	.	IGKJ2	22	-1	-1	26
1	0.0021008403361344537	TGCATGCAAGCTCTACAAACTCCTCCGATCACCTTC	CMQALQTPPITF	IGKV2D-28	.	IGKJ5	26	-1	-1	25
1	0.0021008403361344537	TGCATGCAAGCTACACAATTTCCCCCTATCACCTTC	CMQATQFPPITF	IGKV2-24	.	IGKJ5	22	-1	-1	27
1	0.0021008403361344537	TGCATGCAAGGTATACACTGGCCCGTGTACACTTTT	CMQGIHWPVYTF	IGKV2-30	.	IGKJ2	22	-1	-1	25
1	0.0021008403361344537	TGCATGCAAGGTATACACCTTCCTCCCTACACTTTT	CMQGIHLPPYTF	IGKV2-29	.	IGKJ2	23	-1	-1	27
1	0.0021008403361344537	TGCATGCAAGGGACACACTGGCCTCCGTGGACGTTC	CMQGTHWPPWTF	IGKV2D-30	.	IGKJ1	26	-1	-1	25
1	0.0021008403361344537	TGCATGCAAAGTATACAGCTTCCCTTTATCACCTTC	CMQSIQLPFITF	IGKV2D-29	.	IGKJ5	22	-1	-1	27
1	0.0021008403361344537	TGTCTACAGTATTTTACTGTCCCTCTCACCTTC	CLQYFTVPLTF	IGKV1D-43	.	IGKJ4	12	-1	-1	24
1	0.0021008403361344537	TGTCTACAGCGTAGCAACTGGCCCTGGACGTTC	CLQRSNWPWTF	IGKV3-11	.	IGKJ1	22	-1	-1	24
1	0.0021008403361344537	TGTCTACAGCATAATAGTTACCCTCACACTTTT	CLQHNSYPHTF	IGKV1D-17	.	IGKJ2	24	-1	-1	25
1	0.0021008403361344537	TGTCTACAGACTTACAGTACCTCGTGGTCGTTC	CLQTYSTSWSF	IGKV1-39	.	IGKJ1	20	-1	-1	22
1	0.0021008403361344537	TGTCTACAAGATTACAATTACCCTCTCACTTTC	CLQDYNYPLTF	IGKV1-6	.	IGKJ4	23	-1	-1	24
1	0.0021008403361344537	TGTCTACAAGATAACAAATACCCGTGGACGTTT	CLQDNKYPWTF	IGKV1-6	.	IGKJ1	22	-1	-1	22
1	0.0021008403361344537	TGTCACCAGTTTGCTGGTTCACCTCGAACGTTA	CHQFAGSPRTL	IGKV3D-20	.	IGKJ1	24	-1	-1	27
1	0.0021008403361344537	TGTCACCAGTATGGTAACTCACCACTCACTTTC	CHQYGNSPLTF	IGKV3-20	.	IGKJ4	22	-1	-1	24
1	0.0021008403361344537	TGTCACCAGTATAATAACTGGCCTAATTCTTTT	CHQYNNWPNSF	IGKV3-15	.	IGKJ2	24	-1	-1	28
1	0.0021008403361344537	TGTCACCAGTATAATAACTGGCCTAATACTTTT	CHQYNNWPNTF	IGKV3-15	.	IGKJ2	24	-1	-1	27
1	0.0021008403361344537	TGTCACCAGCGTAGCGACTGGCCTCAGACGTTC	CHQRSDWPQTF	IGKV3-11	.	IGKJ1	23	-1	-1	26
1	0.0021008403361344537	TGTCACCAATATTATACTATTCCTCCCACTTTT	CHQYYTIPPTF	IGKV4-1	.	IGKJ2	23	-1	-1	26
1	0.0021008403361344537	TGTCACAGATATAATGAAGCCCCTCCCACTTTC	CHRYNEAPPTF	IGKV1-27	.	IGKJ4	4	-1	-1	26
1	0.0021008403361344537	TGTCACAACTATCGCAGTGACCCTCTCACTTTC	CHNYRSDPLTF	IGKV1-27	.	IGKJ4	23	-1	-1	24
1	0.0021008403361344537	TGTCAGCATTATGGTAGCTCACCCATAACGTTC	CQHYGSSPITF	IGKV3-20	.	IGKJ1	22	-1	-1	27
1	0.0021008403361344537	TGTCAGCACCGTCACAACTGGCCTCTCACTTTC	CQHRHNWPLTF	IGKV3-11	.	IGKJ4	23	-1	-1	24
1	0.0021008403361344537	TGTCAGCAGTATTACAGCTGGCCTCTCACCTTC	CQQYYSWPLTF	IGKV3-15	.	IGKJ5	23	-1	-1	25
1	0.0021008403361344537	TGTCAGCAGTATGCTACCTTTCCTCGGACTTTT	CQQYATFPRTF	IGKV3-20	.	IGKJ2	12	-1	-1	27
1	0.0021008403361344537	TGTCAGCAGTATGCTACCGCACCTCGTACTTTC	CQQYATAPRTF	IGKV3-15	.	IGKJ3	11	-1	-1	27
1	0.0021008403361344537	TGTCAGCAGTATGGTACTTCACCGTGGACGTTC	CQQYGTSPWTF	IGKV3-20	.	IGKJ1	22	-1	-1	22
1	0.0021008403361344537	TGTCAGCAGTATGGTACCTCACCGTGGACGTTC	CQQYGTSPWTF	IGKV3-20	.	IGKJ1	22	-1	-1	22
1	0.0021008403361344537	TGTCAGCAGTATGGTACCTCACCGTACACTTTT	CQQYGTSPYTF	IGKV3-20	.	IGKJ2	22	-1	-1	23
1	0.0021008403361344537	TGTCAGCAGTATGGTAGCTCACTTTGGACGTTC	CQQYGSSLWTF	IGKV3-20	.	IGKJ1	21	-1	-1	24
1	0.0021008403361344537	TGTCAGCAGTATGGTAGCTCACCTCTCACTTTC	CQQYGSSPLTF	IGKV3D-20	.	IGKJ4	24	-1	-1	24
1	0.0021008403361344537	TGTCAGCAGTATGGTAGCTCACCGTGGACGTTC	CQQYGSSPWTF	IGKV3-20	.	IGKJ1	22	-1	-1	22
1	0.0021008403361344537	TGTCAGCAGTATGGTAGCTCACCGGGCACTTTC	CQQYGSSPGTF	IGKV3-20	.	IGKJ4	22	-1	-1	26
1	0.0021008403361344537	TGTCAGCAGTATGGTAGCTCACCGGGAACTTTT	CQQYGSSPGTF	IGKV3-20	.	IGKJ2	22	-1	-1	27
1	0.0021008403361344537	TGTCAGCAGTATGGCACCTCACCCTTCACTTTC	CQQYGTSPFTF	IGKV3-20	.	IGKJ3	22	-1	-1	24
1	0.0021008403361344537	TGTCAGCAGTATGATACCGCACCGGTCACTTTC	CQQYDTAPVTF	IGKV3-20	.	IGKJ4	22	-1	-1	25
1	0.0021008403361344537	TGTCAGCAGTATGATAACTGGCCGCTCACTTTC	CQQYDNWPLTF	IGKV3-15	.	IGKJ4	22	-1	-1	22
1	0.0021008403361344537	TGTCAGCAGTATAATGACTGGCCTCCGACGTTC	CQQYNDWPPTF	IGKV3D-15	.	IGKJ1	26	-1	-1	26
1	0.0021008403361344537	TGTCAGCAGTATAATGACTGGCCGTACACTTTT	CQQYNDWPYTF	IGKV3-15	.	IGKJ2	22	-1	-1	23
1	0.0021008403361344537	TGTCAGCAGTATAATAACTGTCCCCTCACTTTC	CQQYNNCPLTF	IGKV3-15	.	IGKJ4	19	-1	-1	24
1	0.0021008403361344537	TGTCAGCAGTATAATAACTGGCCGCTCACTTTC	CQQYNNWPLTF	IGKV3-15	.	IGKJ4	22	-1	-1	22
1	0.0021008403361344537	TGTCAGCAGCGTAGCACCTGGCCACTCACTTTC	CQQRSTWPLTF	IGKV3-11	.	IGKJ4	22	-1	-1	24
1	0.0021008403361344537	TGTCAGCAGCGTAGCAACTGGCCTATCACTTTC	CQQRSNWPITF	IGKV3-11	.	IGKJ3	24	-1	-1	25
1	0.0021008403361344537	TGTCAGCAGCGTAACAACAACTTGTTCACTTTC	CQQRNNNLFTF	IGKV3-11	.	IGKJ4	17	-1	-1	25
1	0.0021008403361344537	TGTCAGCAGCATCTTATTTGGCCTTTCACTTTC	CQQHLIWPFTF	IGKV3-15	.	IGKJ3	8	-1	-1	24
1	0.0021008403361344537	TGTCAGCAGCATGGTAACTCACCGTACACTTTT	CQQHGNSPYTF	IGKV3-20	.	IGKJ2	22	-1	-1	23
1	0.0021008403361344537	TGTCAGCAATATTATACTACTCCTCGCACTTTT	CQQYYTTPRTF	IGKV4-1	.	IGKJ2	23	-1	-1	26
1	0.0021008403361344537	TGTCAGCAATATTATACTACTCCTCGAACTTTT	CQQYYTTPRTF	IGKV4-1	.	IGKJ2	23	-1	-1	27
1	0.0021008403361344537	TGTCAGCAATATTATAGTCCTCCTCTCACTTTC	CQQYYSPPLTF	IGKV4-1	.	IGKJ4	23	-1	-1	24
1	0.0021008403361344537	TGTCAGCAATATTATAGTGCTCCGTACACTTTT	CQQYYSAPYTF	IGKV4-1	.	IGKJ2	22	-1	-1	23
1	0.0021008403361344537	TGTCAGCAATATTATAGTGCTCCGATCACCTTC	CQQYYSAPITF	IGKV4-1	.	IGKJ5	22	-1	-1	22
1	0.0021008403361344537	TGTCAGCAATATTATAGTACTCCTCCGGCGTTC	CQQYYSTPPAF	IGKV4-1	.	IGKJ1	23	-1	-1	28
1	0.0021008403361344537	TGTCAGCAATATTATAGTACTCCTCAAACGTTC	CQQYYSTPQTF	IGKV4-1	.	IGKJ1	23	-1	-1	27
1	0.0021008403361344537	TGTCAGCAATATTATAGTACTCCATTCACTTTC	CQQYYSTPFTF	IGKV4-1	.	IGKJ3	22	-1	-1	23
1	0.0021008403361344537	TGTCAGCAATATTATAGTACTCCATACACTTTT	CQQYYSTPYTF	IGKV4-1	.	IGKJ2	22	-1	-1	24
1	0.0021008403361344537	TGTCAGCAATATTATAGTAATCCTCGGACGTTC	CQQYYSNPRTF	IGKV4-1	.	IGKJ1	27	-1	-1	25
1	0.0021008403361344537	TGTCAGCAATATTATAATACTCCGGGGACGTTC	CQQYYNTPGTF	IGKV4-1	.	IGKJ1	22	-1	-1	25
1	0.0021008403361344537	TGTCAGCAACGTGGCAACTGGCCTTGGGCTTTC	CQQRGNWPWAF	IGKV3-11	.	IGKJ3	23	-1	-1	28
1	0.0021008403361344537	TGTCAGAACTACAATTCTGTCCCTCTCACTTTC	CQNYNSVPLTF	IGKV1-27	.	IGKJ4	4	-1	-1	24
1	0.0021008403361344537	TGTCAGAAGTACGACAGAGTCCCTCTCACTTTC	CQKYDRVPLTF	IGKV1-27	.	IGKJ4	23	-1	-1	24
1	0.0021008403361344537	TGTCAGAAATATAACAGTGCCCCGCTCACTTTC	CQKYNSAPLTF	IGKV1-27	.	IGKJ4	22	-1	-1	22
1	0.0021008403361344537	TGTCAACACTATCATAGTCTCCCGCTCACTTTC	CQHYHSLPLTF	IGKV1-33	.	IGKJ4	22	-1	-1	22
1	0.0021008403361344537	TGTCAACACCGTAGCAGCTGGCCTCTCACTTTC	CQHRSSWPLTF	IGKV3-11	.	IGKJ4	23	-1	-1	24
1	0.0021008403361344537	TGTCAACAGTTTAATAGTTACCCTCGCACTTTC	CQQFNSYPRTF	IGKV1D-13	.	IGKJ4	24	-1	-1	26
1	0.0021008403361344537	TGTCAACAGTTTAATAGTTACCCTCATACTTTC	CQQFNSYPHTF	IGKV1D-13	.	IGKJ4	26	-1	-1	27
1	0.0021008403361344537	TGTCAACAGTATTATAGTTACCCTCAGACGTTC	CQQYYSYPQTF	IGKV1-8	.	IGKJ1	23	-1	-1	26
1	0.0021008403361344537	TGTCAACAGTATTATAGTTACCCCTGGACGTTC	CQQYYSYPWTF	IGKV1-8	.	IGKJ1	22	-1	-1	24
1	0.0021008403361344537	TGTCAACAGTATTACCTTGTCGCCCTCACTTTC	CQQYYLVALTF	IGKV1-8	.	IGKJ4	13	-1	-1	24
1	0.0021008403361344537	TGTCAACAGTATGATAATCTCCCCCTCACTTTC	CQQYDNLPLTF	IGKV1-33	.	IGKJ3	22	-1	-1	25
1	0.0021008403361344537	TGTCAACAGTATGATAATCTCCCCATCACCTTC	CQQYDNLPITF	IGKV1-33	.	IGKJ5	22	-1	-1	24
1	0.0021008403361344537	TGTCAACAGTATGATAATCTCCCGTGGACGTTC	CQQYDNLPWTF	IGKV1-33	.	IGKJ1	22	-1	-1	22
1	0.0021008403361344537	TGTCAACAGTATGATAATCTCCCGTACACTTTT	CQQYDNLPYTF	IGKV1-33	.	IGKJ2	22	-1	-1	23
1	0.0021008403361344537	TGTCAACAGTATGATAATCTCCCGCTCACTTTC	CQQYDNLPLTF	IGKV1-33	.	IGKJ4	22	-1	-1	22
1	0.0021008403361344537	TGTCAACAGTATGATAATCTCCGGATCACCTTC	CQQYDNLRITF	IGKV1-33	.	IGKJ5	21	-1	-1	23
1	0.0021008403361344537	TGTCAACAGTATAATAGTTTCCCGTGGACGTTC	CQQYNSFPWTF	IGKV1-16	.	IGKJ1	22	-1	-1	22
1	0.0021008403361344537	TGTCAACAGTACAATAGTTATTCGTGGACGTTC	CQQYNSYSWTF	IGKV1-16	.	IGKJ1	19	-1	-1	22
1	0.0021008403361344537	TGTCAACAGCTTAATGGTTACCCCGTCACTTTC	CQQLNGYPVTF	IGKV1-9	.	IGKJ3	22	-1	-1	25
1	0.0021008403361344537	TGTCAACAGCTTAATAGTTACTCGCTCACTTTC	CQQLNSYSLTF	IGKV1-9	.	IGKJ4	20	-1	-1	22
1	0.0021008403361344537	TGTCAACAGCTTAATAGTTACCCTCGGGCTTTT	CQQLNSYPRAF	IGKV1D-13	.	IGKJ2	24	-1	-1	28
1	0.0021008403361344537	TGTCAACAGCTTAATAGTTACCCGTACACTTTT	CQQLNSYPYTF	IGKV1-9	.	IGKJ2	22	-1	-1	23
1	0.0021008403361344537	TGTCAACAGCCTAACAGTTTCCCTCTGACTTTC	CQQPNSFPLTF	IGKV1-12	.	IGKJ4	23	-1	-1	27
1	0.0021008403361344537	TGTCAACAGCGTGGCAGATGGCCCATCACCTTC	CQQRGRWPITF	IGKV3-11	.	IGKJ5	22	-1	-1	24
1	0.0021008403361344537	TGTCAACAGCGTAGCAACTGGCCGATCACCTTC	CQQRSNWPITF	IGKV3-11	.	IGKJ5	22	-1	-1	22
1	0.0021008403361344537	TGTCAACAGGCTCACGGTTTCCCCAGGACGTTC	CQQAHGFPRTF	IGKV1-12	.	IGKJ1	26	-1	-1	25
1	0.0021008403361344537	TGTCAACAGGCTAACAGTTTCCCTCTCACTTTC	CQQANSFPLTF	IGKV1-12	.	IGKJ4	23	-1	-1	24
1	0.0021008403361344537	TGTCAACAGGCTAACAGTTTCCCCCTCACTTTC	CQQANSFPLTF	IGKV1-12	.	IGKJ4	22	-1	-1	24
1	0.0021008403361344537	TGTCAACAGGGTAAAAGTCTCCCTGTCACTTTC	CQQGKSLPVTF	IGKV1-12	.	IGKJ4	23	-1	-1	25
1	0.0021008403361344537	TGTCAACAGAGTTACTTTACCCCGTGGACGTTC	CQQSYFTPWTF	IGKV1-39	.	IGKJ1	22	-1	-1	22
1	0.0021008403361344537	TGTCAACAGAGTTACATTAACCCGATCTCTTTC	CQQSYINPISF	IGKV1-39	.	IGKJ4	22	-1	-1	28
1	0.0021008403361344537	TGTCAACAGAGTTACAGTGCCCCGTGGACGTTC	CQQSYSAPWTF	IGKV1-39	.	IGKJ1	22	-1	-1	22
1	0.0021008403361344537	TGTCAACAGAGTTACAGTGCCCCGTACACTTTT	CQQSYSAPYTF	IGKV1-39	.	IGKJ2	22	-1	-1	23
1	0.0021008403361344537	TGTCAACAGAGTTACAGTACCCTCTGGACGTTC	CQQSYSTLWTF	IGKV1-39	.	IGKJ1	21	-1	-1	24
1	0.0021008403361344537	TGTCAACAGAGTTACAGTACCCCTCTCACTTTC	CQQSYSTPLTF	IGKV1D-39	.	IGKJ4	24	-1	-1	24
1	0.0021008403361344537	TGTCAACAGAGTTACAGTACCCCTCTAACTTTC	CQQSYSTPLTF	IGKV1D-39	.	IGKJ3	24	-1	-1	27
1	0.0021008403361344537	TGTCAACAGAGTTACAGTACCCACTGGACGTTC	CQQSYSTHWTF	IGKV1-39	.	IGKJ1	21	-1	-1	24
1	0.0021008403361344537	TGTCAACAGAGTTACAGTACCGGCTGGACGTTC	CQQSYSTGWTF	IGKV1-39	.	IGKJ1	20	-1	-1	24
1	0.0021008403361344537	TGTCAACAGAGTTACAGTAGCCTGTGGACGTTC	CQQSYSSLWTF	IGKV1-39	.	IGKJ1	18	-1	-1	23
1	0.0021008403361344537	TGTCAACAATGTTATAGTCCCCCCCTCACCTTC	CQQCYSPPLTF	IGKV1D-43	.	IGKJ4	22	-1	-1	24
1	0.0021008403361344537	TGTCAACAAAGTTTCGGTGTCCCTTTCACTTTC	CQQSFGVPFTF	IGKV1-39	.	IGKJ3	12	-1	-1	24
1	0.0021008403361344537	TGTCAAGCGGCTGCCCGTCTCCCATTCACTTTC	CQAAARLPFTF	IGKV1-12	.	IGKJ3	5	-1	-1	23
1	0.0021008403361344537	TGTCAAGAGAGTTACACTACGCCGTGGACGTTC	CQESYTTPWTF	IGKV1-39	.	IGKJ1	19	-1	-1	22
1	0.0021008403361344537	TGTCAAAGTTGTATCAGTGACTCTCTCACCTTC	CQSCISDSLTF	IGKV1D-12	.	IGKJ4	5	-1	-1	24
1	0.0021008403361344537	TGTCAAAATTATAATACTTACTTTCTCACTTTC	CQNYNTYFLTF	IGKV1-27	.	IGKJ4	13	-1	-1	24
1	0.0021008403361344537	TGTCAAAAGTATGGCACTCCCCCTCTCACTTTC	CQKYGTPPLTF	IGKV1-27	.	IGKJ4	11	-1	-1	24
1	0.0021008403361344537	TGTCAAAAGTATGACAGTGCCCCTTGGACATTC	CQKYDSAPWTF	IGKV1-27	.	IGKJ1	23	-1	-1	24
1	0.0021008403361344537	TGTCAAAAGTATGACAATATTCCCCTCACTTTC	CQKYDNIPLTF	IGKV1-27	.	IGKJ4	15	-1	-1	24
1	0.0021008403361344537	TGTCAAAAATATAGCAGTGCCCCTCGGACGTTC	CQKYSSAPRTF	IGKV1-27	.	IGKJ1	23	-1	-1	25
1	0.0021008403361344537	TGCTTGCAAGGTACACGCTGGCCTGGGATGTTC	CLQGTRWPGMF	IGKV2-30	.	IGKJ1	23	-1	-1	25
1	0.0021008403361344537	TGCCTGCAACGTACACAGTGGCCTCCGACGTTC	CLQRTQWPPTF	IGKV2D-30	.	IGKJ1	26	-1	-1	26
1	0.0021008403361344537	TGCCAGCAGTATGAAAGTTACCCGTGGACGTTC	CQQYESYPWTF	IGKV1-16	.	IGKJ1	22	-1	-1	22
1	0.0021008403361344537	TGCCAGCAGTACGGTGCCTCACCGGTGACCTTC	CQQYGASPVTF	IGKV3-20	.	IGKJ3	22	-1	-1	30
1	0.0021008403361344537	TGCCAACACTATAGTGGTTCTTCTCGGGCTTTT	CQHYSGSSRAF	IGKV1-5	.	IGKJ2	23	-1	-1	28
1	0.0021008403361344537	TGCCAACACTATAGGAGTGCCCCTCTCATTTTC	CQHYRSAPLIF	IGKV1-27	.	IGKJ4	23	-1	-1	24
1	0.0021008403361344537	TGCCAACAGTATGATGGTTGGCCGTGGACGTTC	CQQYDGWPWTF	IGKV1-5	.	IGKJ1	18	-1	-1	22
1	0.0021008403361344537	TGCCAACAGTATGATAGTTATCCGCTCACTTTC	CQQYDSYPLTF	IGKV1-5	.	IGKJ4	20	-1	-1	22
1	0.0021008403361344537	TGCCAACAGTATGATAAACATCCTTGCACTTTT	CQQYDKHPCTF	IGKV1-5	.	IGKJ2	15	-1	-1	26
1	0.0021008403361344537	TGCCAACAGTATAATATTTACCCTCCTACTTTC	CQQYNIYPPTF	IGKV1D-16	.	IGKJ3	25	-1	-1	27
1	0.0021008403361344537	TGCCAACAGTATAATATGTTTTCTCGGGCGTTC	CQQYNMFSRAF	IGKV1-5	.	IGKJ1	15	-1	-1	28
1	0.0021008403361344537	TGCCAACAGTATAATACTTTCCCTCCGACTTTC	CQQYNTFPPTF	IGKV1D-16	.	IGKJ3	26	-1	-1	27
1	0.0021008403361344537	TGCCAACAGTATAATAGTTTTTCGTGGACGTTC	CQQYNSFSWTF	IGKV1-5	.	IGKJ1	22	-1	-1	22
1	0.0021008403361344537	TGCCAACAGTATAATAGTTCCCCGTGGACGTTC	CQQYNSSPWTF	IGKV1-5	.	IGKJ1	18	-1	-1	18
1	0.0021008403361344537	TGCCAACAGTATAATAGTTATTCGTGGACGTTC	CQQYNSYSWTF	IGKV1-5	.	IGKJ1	22	-1	-1	22
1	0.0021008403361344537	TGCCAACAGTATAATAGTTATTCGGTCACCTTC	CQQYNSYSVTF	IGKV1-5	.	IGKJ5	22	-1	-1	21
1	0.0021008403361344537	TGCCAACAGTATAATAGTTATGAGAAAACTTTT	CQQYNSYEKTF	IGKV1-5	.	IGKJ2	20	-1	-1	27
1	0.0021008403361344537	TGCCAACAGTATAATAGTTACCCTCGCACTTTC	CQQYNSYPRTF	IGKV1D-16	.	IGKJ4	24	-1	-1	26
1	0.0021008403361344537	TGCCAACAGTATAATAGTTACCCCTACACTTTT	CQQYNSYPYTF	IGKV1-16	.	IGKJ2	22	-1	-1	24
1	0.0021008403361344537	TGCCAACAGTATAATAGATATCCCCCGACATTC	CQQYNRYPPTF	IGKV1-5	.	IGKJ1	20	-1	-1	26
1	0.0021008403361344537	TGCCAACAATATAATACTTATCCTCTGACGTTC	CQQYNTYPLTF	IGKV1-5	.	IGKJ1	20	-1	-1	26
1	0.0021008403361344537	TGCCAACAATATAATACTTATACGTGGACCTTC	CQQYNTYTWTF	IGKV1-5	.	IGKJ1	20	-1	-1	21
1	0.0021008403361344537	TGCCAACAATACTTTAGTCCCCCGTTCAGTTTT	CQQYFSPPFSF	IGKV1-16	.	IGKJ3	7	-1	-1	24
1	0.0021008403361344537	TGCGTGCAAGGTACACACTGGCCGTACACTTTT	CVQGTHWPYTF	IGKV2-30	.	IGKJ2	22	-1	-1	23
1	0.0021008403361344537	TGCATGCAAGCTCTACAAACTCCTCCCACCTTC	CMQALQTPPTF	IGKV2D-28	.	IGKJ5	25	-1	-1	26
1	0.0021008403361344537	TGCATGCAAGCTCTACAAACTCCTCGAACTTTC	CMQALQTPRTF	IGKV2D-28	.	IGKJ3	24	-1	-1	27
1	0.0021008403361344537	TGCATGCAAGCTCTACAAACTCCGTGGACGTTC	CMQALQTPWTF	IGKV2-28	.	IGKJ1	22	-1	-1	22
1	0.0021008403361344537	TGCATGCAAGCTCTAGAAACTCCCTACACTTTT	CMQALETPYTF	IGKV2-28	.	IGKJ2	22	-1	-1	24
1	0.0021008403361344537	TGCATGCAAGCTCTAAACGTCCCGCTCACTTTT	CMQALNVPLTF	IGKV2-28	.	IGKJ4	14	-1	-1	22
1	0.0021008403361344537	TGCATGCAAGGTCTACAAACTCCCCTCACTTTC	CMQGLQTPLTF	IGKV2-28	.	IGKJ4	22	-1	-1	24
1	0.0021008403361344537	TGCATGCAAGGTATACACCTTCGGTACACTTTT	CMQGIHLRYTF	IGKV2-29	.	IGKJ2	21	-1	-1	23
1	0.0021008403361344537	TGCATGCAAGGTACACACTGGCCGCTCACTTTC	CMQGTHWPLTF	IGKV2-30	.	IGKJ4	22	-1	-1	22
1	0.0021008403361344537	TGCATGCAAGGTACACACTGGCGGTACACTTTT	CMQGTHWRYTF	IGKV2-30	.	IGKJ2	21	-1	-1	23
1	0.0021008403361344537	TGCATGCAAGGTAAACTCTTTCCCCTCACTTTC	CMQGKLFPLTF	IGKV2-29	.	IGKJ3	22	-1	-1	25
1	0.0021008403361344537	TGCATGCAAGGCACACACTGGCCCGGGACGTTC	CMQGTHWPGTF	IGKV2-30	.	IGKJ1	22	-1	-1	25
1	0.0021008403361344537	TGCATGCAAACTACACAGTGGCCTCATACTTTT	CMQTTQWPHTF	IGKV2D-30	.	IGKJ2	24	-1	-1	27
1	0.0021008403361344537	TGCATGCAAAGTATACAGCTCGGGATCACCTTC	CMQSIQLGITF	IGKV2D-29	.	IGKJ5	19	-1	-1	23
1	0.0021008403361344537	TGCATGGAAGCTCTACAATCTCCTCGCACCTTC	CMEALQSPRTF	IGKV2D-28	.	IGKJ5	24	-1	-1	26
1	0.0021008403361344537	TGCACGCAAGCTCTACAAGTTCCTCATACTTTC	CTQALQVPHTF	IGKV2D-28	.	IGKJ4	24	-1	-1	27
1	0.0021008403361344537	TGTCACCAGCGTAGAAACTGGATCACCTTC	CHQRRNWITF	IGKV3-11	.	IGKJ5	20	-1	-1	20
1	0.0021008403361344537	TGTCAGCAGTATAATAACTGGTACACTTTT	CQQYNNWYTF	IGKV3-15	.	IGKJ2	20	-1	-1	20
1	0.0021008403361344537	TGTCAGCAGTATAATAACTGGCCGACGTTC	CQQYNNWPTF	IGKV3-15	.	IGKJ1	22	-1	-1	23
1	0.0021008403361344537	TGTCAGCAGCGTATACAGTGGCTCACTTTC	CQQRIQWLTF	IGKV3-11	.	IGKJ4	12	-1	-1	20
1	0.0021008403361344537	TGTCAGCAGCGTAGCAACTTGTACACTTTT	CQQRSNLYTF	IGKV3-11	.	IGKJ2	18	-1	-1	19
1	0.0021008403361344537	TGTCAGCAGCGTAGCAACTGGCTCACCTTC	CQQRSNWLTF	IGKV3-11	.	IGKJ5	21	-1	-1	22
1	0.0021008403361344537	TGTCAGCAGCGTAGCAACTGGGGGGCTTTC	CQQRSNWGAF	IGKV3-11	.	IGKJ3	20	-1	-1	25
1	0.0021008403361344537	TGTCAACAGAGTTACACTATCCCCTCTTTT	CQQSYTIPSF	IGKV1D-39	.	IGKJ2	25	-1	-1	25
1	0.0021008403361344537	TGTCAACAGAGTTACAGTGCCCTCACCTTC	CQQSYSALTF	IGKV1-39	.	IGKJ5	21	-1	-1	22
1	0.0021008403361344537	TGTCAACAGAGTTACAGTACCCTCACTTTC	CQQSYSTLTF	IGKV1-39	.	IGKJ4	21	-1	-1	21
1	0.0021008403361344537	TGCCAACAGTATGAGAATTTATGGACATTC	CQQYENLWTF	IGKV1-16	.	IGKJ1	11	-1	-1	21
1	0.0021008403361344537	TGCCAACAGTATAGCGATATGTATAGTTTT	CQQYSDMYSF	IGKV1-5	.	IGKJ2	12	-1	-1	18
1	0.0021008403361344537	TGCCAACAGTATAATAGTTATTGGACTTTT	CQQYNSYWTF	IGKV1-5	.	IGKJ2	21	-1	-1	24
1	0.0021008403361344537	TGCCAACAGTATAATAGTTATTGGACGTTC	CQQYNSYWTF	IGKV1-5	.	IGKJ1	21	-1	-1	21
1	0.0021008403361344537	TGCCAACAGTATAATAGTTATTACACTTTT	CQQYNSYYTF	IGKV1-5	.	IGKJ2	21	-1	-1	21
1	0.0021008403361344537	TGCCAACAGTATAATAATGGTTGGACGTTC	CQQYNNGWTF	IGKV1-5	.	IGKJ1	15	-1	-1	21
1	0.0021008403361344537	TGCCAACAATATTATATTTATTACACTTTT	CQQYYIYYTF	IGKV1-5	.	IGKJ2	21	-1	-1	21
1	0.0021008403361344537	TGCATGCAAGCTCTACAAACTCCCCTTTTC	CMQALQTPLF	IGKV2-28	.	IGKJ4	22	-1	-1	26
1	0.0021008403361344537	TGCATGCAAGCTCTACAAACTCGGACGTTC	CMQALQTRTF	IGKV2-28	.	IGKJ1	21	-1	-1	22
1	0.0021008403361344537	TGTCAGTACAGTAGCCACTTC	CQYSSHF	IGKV3-11	.	IGKJ4	18	-1	-1	18
1	0.0021008403361344537	TGTCAGCAGCGTAGCGATTTC	CQQRSDF	IGKV3-11	.	IGKJ3	14	-1	-1	17
1	0.0021008403361344537	TGCCAACAGTCGTGGACGTTC	CQQSWTF	IGKV1-5	.	IGKJ1	9	-1	-1	10
