# Supplementary material for: Biomarkers and Immune Repertoire Metrics Identified by Peripheral Blood Transcriptomic Sequencing Reveal the Pathogenesis of COVID-19
Source: Front Immunol. 2021 Aug 24;12:677025. doi: 10.3389/fimmu.2021.677025 (PMC8421539; doi:10.3389/fimmu.2021.677025)
Supplement: Supplementary file 1 [file DataSheet_1.zip › TCR_BCR/IGK/convert.20S039654A.clonotypes.IGK.txt]

count	freq	cdr3nt	cdr3aa	v	d	j	VEnd	DStart	DEnd	JStart
160	0.03864734299516908	TGTCAACACTATGATGGCTCACCGATCACCTTC	CQHYDGSPITF	IGKV3-20	.	IGKJ5	22	-1	-1	22
140	0.033816425120772944	TGTCAACAGACTTACAGTATCCCGAGCACTTTT	CQQTYSIPSTF	IGKV1-39	.	IGKJ2	22	-1	-1	26
133	0.0321256038647343	TGTCAGCACTATGGTGACTCACCGTACACCTTC	CQHYGDSPYTF	IGKV3-20	.	IGKJ5	22	-1	-1	26
118	0.028502415458937197	TGTCAACAGTATGATAACACAGGGGGATTCACTTTC	CQQYDNTGGFTF	IGKV3-20	.	IGKJ3	12	-1	-1	26
107	0.025845410628019323	TGTCAGCAGTATGGTAGCTCACCGTACACTTTT	CQQYGSSPYTF	IGKV3-20	.	IGKJ2	22	-1	-1	23
89	0.021497584541062802	TGTCAACAGAGTTACAGTGCCCCTCTCACTTTC	CQQSYSAPLTF	IGKV1D-39	.	IGKJ4	24	-1	-1	24
81	0.01956521739130435	TGTCAACAGACTGACAGTATCCCGAGCACTTTT	CQQTDSIPSTF	IGKV1-39	.	IGKJ2	22	-1	-1	26
79	0.019082125603864734	TGTCAACAGGGTTACACTATCCCTTCGTTC	CQQGYTIPSF	IGKV1-39	.	IGKJ1	23	-1	-1	25
78	0.01884057971014493	TGTCAACAGAGTTACAGTACCCCCTCCTTC	CQQSYSTPSF	IGKV1-39	.	IGKJ5	22	-1	-1	25
74	0.017874396135265702	TGTCAGCAGAGTTACAGTTCCCCTCTCACTTTC	CQQSYSSPLTF	IGKV1D-39	.	IGKJ4	24	-1	-1	24
55	0.013285024154589372	TGTCAACAGAGTTACACTACCCCGAGCACTTTT	CQQSYTTPSTF	IGKV1-39	.	IGKJ2	22	-1	-1	26
51	0.012318840579710146	TGTCAGCACTATGGTGCCTCACCGATCACCTTC	CQHYGASPITF	IGKV3-20	.	IGKJ5	22	-1	-1	22
49	0.011835748792270532	TGTCAACAAAGTTACAGTACCGTCCCGATCACCTTC	CQQSYSTVPITF	IGKV1-39	.	IGKJ5	20	-1	-1	25
49	0.011835748792270532	TGTCAGCATTATGGTGGCTCAGTGATCACCTTC	CQHYGGSVITF	IGKV3-20	.	IGKJ5	20	-1	-1	23
41	0.009903381642512078	TGTCAGCAGAGTTACAGCTCCCCTCTCACTTTC	CQQSYSSPLTF	IGKV1D-39	.	IGKJ4	24	-1	-1	24
41	0.009903381642512078	TGTCAACAGGGTTACACTATCCCTTCTTTC	CQQGYTIPSF	IGKV1-39	.	IGKJ3	23	-1	-1	25
36	0.008695652173913044	TGTCAACAGAGTTACAGTACCCCTCCGTACACTTTT	CQQSYSTPPYTF	IGKV1D-39	.	IGKJ2	26	-1	-1	26
36	0.008695652173913044	TGTCACCAGACAGAGAGCATCCCGAGCACTTTT	CHQTESIPSTF	IGKV1-39	.	IGKJ2	9	-1	-1	26
35	0.008454106280193236	TGTCAGCAGTATGGTGGCTCACCGATCACCTTC	CQQYGGSPITF	IGKV3-20	.	IGKJ5	22	-1	-1	22
35	0.008454106280193236	TGTCAACAGAGTTACAGTACCCCTCTCACTTTC	CQQSYSTPLTF	IGKV1D-39	.	IGKJ4	24	-1	-1	24
34	0.00821256038647343	TGTCAGCAGTACGGTGCCTCACCGATCACCTTC	CQQYGASPITF	IGKV3-20	.	IGKJ5	22	-1	-1	22
33	0.007971014492753623	TGTCAGCACTATGGTGACTCACCGTACACCTTC	CQHYGDSPYTF	IGKV3-7	.	IGKJ5	7	-1	-1	26
33	0.007971014492753623	TGTCAACAGACTTACAGTGTTCCGGCCACTTTT	CQQTYSVPATF	IGKV1-39	.	IGKJ2	17	-1	-1	26
32	0.007729468599033816	TGTCAGTTTTATGGTGGCTCACCGATCACCTTC	CQFYGGSPITF	IGKV3-20	.	IGKJ5	22	-1	-1	22
31	0.00748792270531401	TGTCAGCACTATGGTGGCTCACCGATCACCTTC	CQHYGGSPITF	IGKV3-20	.	IGKJ5	22	-1	-1	22
27	0.006521739130434782	TGTCAACAGACTTACACTACACCGAGCACTTTT	CQQTYTTPSTF	IGKV1-39	.	IGKJ2	19	-1	-1	26
25	0.006038647342995169	TGTCAACAGACTTACACTACCCCGTGCACTTTT	CQQTYTTPCTF	IGKV1-39	.	IGKJ2	22	-1	-1	26
25	0.006038647342995169	TGTCAACAGACTTACAGTACGCCTCACTTC	CQQTYSTPHF	IGKV1D-39	.	IGKJ5	24	-1	-1	26
24	0.005797101449275362	TGTCACCAGACTGACAGTGTTCCGAGCACTTTT	CHQTDSVPSTF	IGKV1-39	.	IGKJ2	17	-1	-1	26
24	0.005797101449275362	TGTCAACAGACTTACAGTACCCCGAGCACTTTT	CQQTYSTPSTF	IGKV1-39	.	IGKJ2	22	-1	-1	26
23	0.005555555555555556	TGTCAGCAGTTTGGTGGCTCACCGATCACCTTC	CQQFGGSPITF	IGKV3-20	.	IGKJ5	22	-1	-1	22
23	0.005555555555555556	TGTCAACACTATGATGGCTCACCGATCACCTTC	CQHYDGSPITF	IGKV3-7	.	IGKJ5	4	-1	-1	22
22	0.005314009661835749	TGTCACCAGACTTACAGTCTCCCGAGCACTTTT	CHQTYSLPSTF	IGKV1-39	.	IGKJ2	17	-1	-1	26
22	0.005314009661835749	TGTCAGCATTATGGTGACTCAGTGATCACCTTC	CQHYGDSVITF	IGKV3-20	.	IGKJ5	14	-1	-1	23
21	0.005072463768115942	TGTCAACAGGGTTTCAGTACCCCCTCCTTC	CQQGFSTPSF	IGKV1-39	.	IGKJ5	22	-1	-1	25
19	0.004589371980676328	TGTCAGCACTTTGGTGGCTCACCGATCACCTTC	CQHFGGSPITF	IGKV3-20	.	IGKJ5	22	-1	-1	22
19	0.004589371980676328	TGTCAACAGAGTTACAATACCCCTCGGACGTTC	CQQSYNTPRTF	IGKV1D-39	.	IGKJ1	24	-1	-1	25
19	0.004589371980676328	TGTCAGCAGGGTTACACTATCCCTTCTTTC	CQQGYTIPSF	IGKV1-39	.	IGKJ3	23	-1	-1	25
17	0.004106280193236715	TGTCAACAAAGTTACAGTACTGTCCCGATCACCTTC	CQQSYSTVPITF	IGKV1-39	.	IGKJ5	19	-1	-1	25
17	0.004106280193236715	TGTCAGCACTATGATGGCTCACCGGTCACCTTC	CQHYDGSPVTF	IGKV3-20	.	IGKJ5	22	-1	-1	25
16	0.003864734299516908	TGTCAGCAGTATGGTACCTCACCGTACACTTTT	CQQYGTSPYTF	IGKV3-20	.	IGKJ2	22	-1	-1	23
16	0.003864734299516908	TGTCAACAGACTGACAGTATCCCGAGCACTTTC	CQQTDSIPSTF	IGKV1-39	.	IGKJ2	22	-1	-1	26
16	0.003864734299516908	TGTCATCACCGTAGCCACTGGCCCCTTTTT	CHHRSHWPLF	IGKV3-11	.	IGKJ2	22	-1	-1	26
16	0.003864734299516908	TGTCAACAGGGTTACAGTACCCCTTCTTTC	CQQGYSTPSF	IGKV1-39	.	IGKJ3	23	-1	-1	25
15	0.0036231884057971015	TGTCAACAGAGTTACAGTAGCCCTCTCACATTC	CQQSYSSPLTF	IGKV1D-39	.	IGKJ4	24	-1	-1	24
14	0.003381642512077295	TGTCACCAAAGTTACGATACCCCTCGAACCTTC	CHQSYDTPRTF	IGKV1D-39	.	IGKJ1	24	-1	-1	30
14	0.003381642512077295	TGTCAGCAATATTATAGTACTCCGATCACCTTC	CQQYYSTPITF	IGKV4-1	.	IGKJ5	22	-1	-1	22
14	0.003381642512077295	TGTCAACAGACTTTCAGTACCCCGAGCACTTTT	CQQTFSTPSTF	IGKV1-39	.	IGKJ2	22	-1	-1	26
14	0.003381642512077295	TGTCAACAGAGTTACAGTTCCCCGAACACTTTT	CQQSYSSPNTF	IGKV1-39	.	IGKJ2	22	-1	-1	25
13	0.003140096618357488	TGTCTGCAGCGTAGCAACTGGCCTCTCACTTTC	CLQRSNWPLTF	IGKV3-11	.	IGKJ4	23	-1	-1	24
13	0.003140096618357488	TGTCACCAGACTGACAGTATCCCGAGCACTTTT	CHQTDSIPSTF	IGKV1-39	.	IGKJ2	22	-1	-1	26
13	0.003140096618357488	TGTCAACAGGGTTACAGCACCCCCTCCTTC	CQQGYSTPSF	IGKV1-39	.	IGKJ5	22	-1	-1	25
12	0.002898550724637681	TGCATGCAAGCTCTACAAACTCCGTACACTTTT	CMQALQTPYTF	IGKV2-28	.	IGKJ2	22	-1	-1	23
11	0.0026570048309178746	TGTCAACAGTATGATAACACAGGGGGATTCACTTTC	CQQYDNTGGFTF	IGKV1-33	.	IGKJ3	16	-1	-1	26
11	0.0026570048309178746	TGTCAACAGACTTACACTGTCCCGAGCACTTTT	CQQTYTVPSTF	IGKV1-39	.	IGKJ2	15	-1	-1	26
11	0.0026570048309178746	TGTCAACAGACTGAGAGTATCCCGAGCACTTTT	CQQTESIPSTF	IGKV1-39	.	IGKJ2	22	-1	-1	26
11	0.0026570048309178746	TGTCAACAGGGTTACAGTACCCCTCACTTC	CQQGYSTPHF	IGKV1D-39	.	IGKJ5	24	-1	-1	26
10	0.0024154589371980675	TGTCAGCAATATTTCAGTGCTCCTGCGACCTTC	CQQYFSAPATF	IGKV4-1	.	IGKJ5	23	-1	-1	27
10	0.0024154589371980675	TGTCAACACTATGATGGCTCACCGATCACCTTC	CQHYDGSPITF	IGKV1D-43	.	IGKJ5	11	-1	-1	22
10	0.0024154589371980675	TGTCAACAGACTTACAGTGTCCCGAGCACTTTT	CQQTYSVPSTF	IGKV1-39	.	IGKJ2	17	-1	-1	26
10	0.0024154589371980675	TGTCAACAGACTGACAGTATTCCGAGCACTTTT	CQQTDSIPSTF	IGKV1-39	.	IGKJ2	18	-1	-1	26
10	0.0024154589371980675	TGTCAACAGACTGACAGTACCCCGAGCACTTTT	CQQTDSTPSTF	IGKV1-39	.	IGKJ2	22	-1	-1	26
10	0.0024154589371980675	TGTCAACAGGGTTTTAGTACCCCCTCCTTC	CQQGFSTPSF	IGKV1-39	.	IGKJ5	22	-1	-1	25
10	0.0024154589371980675	TGCCAACAGGGATACAGCATCCCCACCTTC	CQQGYSIPTF	IGKV1-39	.	IGKJ5	16	-1	-1	23
9	0.002173913043478261	TGTCAACAGAGTTACAATACCCCTCCGTACACTTTT	CQQSYNTPPYTF	IGKV1D-39	.	IGKJ2	26	-1	-1	26
9	0.002173913043478261	TGTCAGCAGTCTGACACTTCCCCGAGCACTTTT	CQQSDTSPSTF	IGKV1-39	.	IGKJ2	8	-1	-1	26
9	0.002173913043478261	TGTCAGCAGTATGGGAGCTCACCGTACACTTTT	CQQYGSSPYTF	IGKV3-20	.	IGKJ2	22	-1	-1	23
9	0.002173913043478261	TGTCAGCAGTATAGTAACTCACTATTCACTTTC	CQQYSNSLFTF	IGKV3-20	.	IGKJ3	21	-1	-1	22
9	0.002173913043478261	TGTCAACAGCTTAATACTTACCCGTGGACGTTC	CQQLNTYPWTF	IGKV1-9	.	IGKJ1	22	-1	-1	22
9	0.002173913043478261	TGTCAACAGACTTACACCACACCGAGCACTTTT	CQQTYTTPSTF	IGKV1-39	.	IGKJ2	15	-1	-1	26
9	0.002173913043478261	TGTCAACAGAGTGACAGTACCCCGAGCACTTTT	CQQSDSTPSTF	IGKV1-39	.	IGKJ2	22	-1	-1	26
9	0.002173913043478261	TGCCAACACTATCATAGTTTTCCCTGGACGTTC	CQHYHSFPWTF	IGKV1-5	.	IGKJ1	18	-1	-1	24
9	0.002173913043478261	TGCCAACACTATAATAGTGATTCTCGGACGTTC	CQHYNSDSRTF	IGKV1-5	.	IGKJ1	23	-1	-1	25
9	0.002173913043478261	TGCATGCAAGGTACACACTGGCCGTGGACGTTC	CMQGTHWPWTF	IGKV2-30	.	IGKJ1	22	-1	-1	22
8	0.001932367149758454	TGTCAGCAGCGTAGCAACTGGCCGCTCACTTTC	CQQRSNWPLTF	IGKV3-11	.	IGKJ4	22	-1	-1	22
8	0.001932367149758454	TGTCAGCAGACTTACACTACACCGTGCAGTTTT	CQQTYTTPCSF	IGKV1-39	.	IGKJ2	19	-1	-1	29
8	0.001932367149758454	TGTCAGAACCGCAGTAACTGGCCTCTCACTTTC	CQNRSNWPLTF	IGKV3-11	.	IGKJ4	23	-1	-1	24
8	0.001932367149758454	TGTCAACAGTTTGACAGGTTCCCGATCACCTTC	CQQFDRFPITF	IGKV1-13	.	IGKJ5	11	-1	-1	22
8	0.001932367149758454	TGTCAACAGACTGACACTGTACCGAGCACTTTT	CQQTDTVPSTF	IGKV1-39	.	IGKJ2	9	-1	-1	26
8	0.001932367149758454	TGTCAACAATATTATGGCTATCCTCGGACGTTC	CQQYYGYPRTF	IGKV1-8	.	IGKJ1	14	-1	-1	25
8	0.001932367149758454	TGCCAACATCATAATAGTTATCCCTACAGTTTT	CQHHNSYPYSF	IGKV1-5	.	IGKJ2	20	-1	-1	24
8	0.001932367149758454	TGTCAGGAATATAACAACTGGGGGACGTTT	CQEYNNWGTF	IGKV3-15	.	IGKJ1	20	-1	-1	22
8	0.001932367149758454	TGTCAACAGAGTTACAGTACCCCGTCTTTT	CQQSYSTPSF	IGKV1-39	.	IGKJ2	22	-1	-1	25
8	0.001932367149758454	TGCATGGAAGCTCTACAAACTCGGACGTTC	CMEALQTRTF	IGKV2-28	.	IGKJ1	21	-1	-1	22
7	0.0016908212560386474	TGTCAACAGTTTAATAGTTACCCTATGATCACCTTC	CQQFNSYPMITF	IGKV1D-13	.	IGKJ5	23	-1	-1	26
7	0.0016908212560386474	TGTCACCAGACTTACACTACCCCGAGCACTTTT	CHQTYTTPSTF	IGKV1-39	.	IGKJ2	22	-1	-1	26
7	0.0016908212560386474	TGTCAGCAGTATATTATCTCACCGTACACTTTT	CQQYIISPYTF	IGKV3-20	.	IGKJ2	22	-1	-1	23
7	0.0016908212560386474	TGTCAACACCTTAATAGTTACCCTCGTTCGTTC	CQHLNSYPRSF	IGKV1-9	.	IGKJ1	23	-1	-1	28
7	0.0016908212560386474	TGTCAACAGACTTACAGTCCTCCTCTCACTTTC	CQQTYSPPLTF	IGKV1D-39	.	IGKJ4	24	-1	-1	24
7	0.0016908212560386474	TGTCAACAGACTGACAGTGTCCCGAGCACTTTT	CQQTDSVPSTF	IGKV1-39	.	IGKJ2	17	-1	-1	26
7	0.0016908212560386474	TGTCAAAAGTATAAGACTGCCCCGTGGACGTTC	CQKYKTAPWTF	IGKV1-27	.	IGKJ1	22	-1	-1	22
7	0.0016908212560386474	TGCATGCAATCTCTACAAATTCCTCGGACGTTC	CMQSLQIPRTF	IGKV2D-28	.	IGKJ1	24	-1	-1	25
7	0.0016908212560386474	TGCATGCAAGCTCTACAACCTCCGTACACTTTT	CMQALQPPYTF	IGKV2-28	.	IGKJ2	22	-1	-1	23
7	0.0016908212560386474	TGCATGCAGGCTCTACAAAGTATCACCTTC	CMQALQSITF	IGKV2-28	.	IGKJ5	18	-1	-1	21
6	0.0014492753623188406	TGTCAGCAGTATGGTGGGTCCCTTAGGATCACTTTC	CQQYGGSLRITF	IGKV3-20	.	IGKJ3	14	-1	-1	28
6	0.0014492753623188406	TGTCTACAGCATAATACTTACCCCCTCACTTTC	CLQHNTYPLTF	IGKV1-17	.	IGKJ4	22	-1	-1	24
6	0.0014492753623188406	TGTCATCAGACTTACACTACCCCGAGCACTTTT	CHQTYTTPSTF	IGKV1-39	.	IGKJ2	22	-1	-1	26
6	0.0014492753623188406	TGTCAGCACTATGATGGCTCACCGATCACCTTC	CQHYDGSPITF	IGKV3-20	.	IGKJ5	22	-1	-1	22
6	0.0014492753623188406	TGTCAGCAGTATGGTGGCTCATCGATCACCTTC	CQQYGGSSITF	IGKV3-20	.	IGKJ5	20	-1	-1	20
6	0.0014492753623188406	TGTCAGCAGTATGGTAGCCCACCCGCCACTTTT	CQQYGSPPATF	IGKV3-20	.	IGKJ2	22	-1	-1	26
6	0.0014492753623188406	TGTCAGCAGTATACTATCTCACCGTACACTTTT	CQQYTISPYTF	IGKV3-20	.	IGKJ2	22	-1	-1	23
6	0.0014492753623188406	TGTCAGCAGACTTACAGTACACCGTGCAGTTTT	CQQTYSTPCSF	IGKV1-39	.	IGKJ2	19	-1	-1	29
6	0.0014492753623188406	TGTCAGCAATGTCATACTCCTCCGCTCACTTTC	CQQCHTPPLTF	IGKV4-1	.	IGKJ4	22	-1	-1	22
6	0.0014492753623188406	TGTCAGCAACATTATGATACTCCGCTCACTTTC	CQQHYDTPLTF	IGKV4-1	.	IGKJ4	22	-1	-1	22
6	0.0014492753623188406	TGTCAACAGAGTTACATTACCCCTCGAACTTTC	CQQSYITPRTF	IGKV1D-39	.	IGKJ3	24	-1	-1	27
6	0.0014492753623188406	TGTCAACAGAGTTACAGTCCCCCTTGGACGTTC	CQQSYSPPWTF	IGKV1-39	.	IGKJ1	23	-1	-1	24
6	0.0014492753623188406	TGCCTACAATACAGTGCTTACCCCCTCACTTTC	CLQYSAYPLTF	IGKV1-5	.	IGKJ4	7	-1	-1	24
6	0.0014492753623188406	TGCATGCAATGTATACACTATCCACTCTCTTTC	CMQCIHYPLSF	IGKV2D-29	.	IGKJ4	16	-1	-1	24
6	0.0014492753623188406	TGCATGCAAGGTACACACTGGCCTCGGACGTTC	CMQGTHWPRTF	IGKV2D-30	.	IGKJ1	24	-1	-1	25
6	0.0014492753623188406	TGTCAGCACTATGGTAATCTGCACACTTTT	CQHYGNLHTF	IGKV1-33	.	IGKJ2	19	-1	-1	22
6	0.0014492753623188406	TGTCAACAGGGTTTTACTATCCCCTCCTTC	CQQGFTIPSF	IGKV1-39	.	IGKJ5	12	-1	-1	25
6	0.0014492753623188406	TGTCAACAGGGTTACACTATCCCTTCCTTC	CQQGYTIPSF	IGKV1-39	.	IGKJ1	23	-1	-1	27
5	0.0012077294685990338	TGTCAGCATTATGGTACCTCACGTCTCTTCACTTTC	CQHYGTSRLFTF	IGKV3-20	.	IGKJ3	21	-1	-1	27
5	0.0012077294685990338	TGTCAGCAGTATGGTTGGGCACCCAGGCTCACTTTC	CQQYGWAPRLTF	IGKV3-20	.	IGKJ4	14	-1	-1	26
5	0.0012077294685990338	TGTCAGCAATACTATTTTACTCCTCGAATCACTTTC	CQQYYFTPRITF	IGKV4-1	.	IGKJ3	23	-1	-1	28
5	0.0012077294685990338	TGTCATCAATATTATAGTACTCCTCTGACGTTC	CHQYYSTPLTF	IGKV4-1	.	IGKJ1	23	-1	-1	26
5	0.0012077294685990338	TGTCACCAGTATGAGCGTTCACCTAGGACGTTC	CHQYERSPRTF	IGKV3-20	.	IGKJ1	26	-1	-1	25
5	0.0012077294685990338	TGTCACCAGACAGAGAGCATTCCGAGCACTTTT	CHQTESIPSTF	IGKV1-39	.	IGKJ2	9	-1	-1	26
5	0.0012077294685990338	TGTCACCAAAGTTACGATACGCCTCGAACCTTC	CHQSYDTPRTF	IGKV1D-39	.	IGKJ1	24	-1	-1	30
5	0.0012077294685990338	TGTCAGCACTATGGTGGGTCACCGATCACCTTC	CQHYGGSPITF	IGKV3-20	.	IGKJ5	22	-1	-1	22
5	0.0012077294685990338	TGTCAGCAGTATGGTAGCTCGCCGTGGACGTTC	CQQYGSSPWTF	IGKV3-20	.	IGKJ1	19	-1	-1	22
5	0.0012077294685990338	TGTCAGCAGACTTACAGTACCCCGTGCACTTTT	CQQTYSTPCTF	IGKV1-39	.	IGKJ2	22	-1	-1	26
5	0.0012077294685990338	TGTCAGCAATATTACACTACTCCTCTCACTTTC	CQQYYTTPLTF	IGKV4-1	.	IGKJ4	23	-1	-1	24
5	0.0012077294685990338	TGTCAACATACTTACAGTACCCCGAGCACTTTT	CQHTYSTPSTF	IGKV1-39	.	IGKJ2	22	-1	-1	26
5	0.0012077294685990338	TGTCAACAGTATAAGGAGTGGCCTCTCACTTTC	CQQYKEWPLTF	IGKV3-15	.	IGKJ3	23	-1	-1	25
5	0.0012077294685990338	TGTCAACAGACTTCCAGTGCCCCGAGCACTTTT	CQQTSSAPSTF	IGKV1-39	.	IGKJ2	22	-1	-1	26
5	0.0012077294685990338	TGTCAACAGAGTTTCACGACCCCTCTGACTTTT	CQQSFTTPLTF	IGKV1D-39	.	IGKJ2	24	-1	-1	27
5	0.0012077294685990338	TGTCAACAGAGTTACAGTCTTCCTTGGACGTTC	CQQSYSLPWTF	IGKV1-39	.	IGKJ1	17	-1	-1	24
5	0.0012077294685990338	TGTCAACAGAATTACTTTACCCCGAGCACTTTT	CQQNYFTPSTF	IGKV1-39	.	IGKJ2	22	-1	-1	26
5	0.0012077294685990338	TGTCAACAATATTTAAGTCCTCCATTCACTTTC	CQQYLSPPFTF	IGKV4-1	.	IGKJ3	22	-1	-1	23
5	0.0012077294685990338	TGTCAACAATATTATGTTCTTCCTCCCTCTTTC	CQQYYVLPPSF	IGKV4-1	.	IGKJ3	14	-1	-1	28
5	0.0012077294685990338	TGTCAAAGGTATTATAATTCCCCCCTCACTTTC	CQRYYNSPLTF	IGKV1-27	.	IGKJ4	11	-1	-1	24
5	0.0012077294685990338	TGCCAACAATATGATACTTACCCGTACACTTTT	CQQYDTYPYTF	IGKV1-16	.	IGKJ2	22	-1	-1	23
5	0.0012077294685990338	TGCATGCAAGCTCTACAAATTCCGTACACTTTT	CMQALQIPYTF	IGKV2-28	.	IGKJ2	22	-1	-1	23
5	0.0012077294685990338	TGCATGCAAGGCACACACTGGCCTGCGACGTTC	CMQGTHWPATF	IGKV2-30	.	IGKJ1	23	-1	-1	26
5	0.0012077294685990338	TGTCAGCAGCGTAGCAACTTGTGTACTTTT	CQQRSNLCTF	IGKV3-11	.	IGKJ2	18	-1	-1	24
5	0.0012077294685990338	TGTCAGCAGACTTACAGTACCCCTCACTTC	CQQTYSTPHF	IGKV1D-39	.	IGKJ5	24	-1	-1	26
5	0.0012077294685990338	TGTCAACAGGGTTTCAGTACCCCTACTTTC	CQQGFSTPTF	IGKV1-39	.	IGKJ3	24	-1	-1	24
5	0.0012077294685990338	TGTCAACAGGGTTACACTATTCCTTCTTTC	CQQGYTIPSF	IGKV1-39	.	IGKJ3	15	-1	-1	25
5	0.0012077294685990338	TGTCAACAGAGTTACAGTACCCCTCACTTC	CQQSYSTPHF	IGKV1D-39	.	IGKJ5	24	-1	-1	26
5	0.0012077294685990338	TGTCAACAGAGTTACAGTACCCCCACTTTC	CQQSYSTPTF	IGKV1-39	.	IGKJ4	22	-1	-1	23
5	0.0012077294685990338	TGTCAACAAAGTTACAGTACCCCTCACTTC	CQQSYSTPHF	IGKV1D-39	.	IGKJ5	24	-1	-1	26
5	0.0012077294685990338	TGCCAACAGTATAGTTTTTATTCGACGTTC	CQQYSFYSTF	IGKV1-5	.	IGKJ1	22	-1	-1	23
5	0.0012077294685990338	TGCATGCAGTCTCTACAAAGTATCACCTTC	CMQSLQSITF	IGKV2-28	.	IGKJ5	18	-1	-1	21
4	9.66183574879227E-4	TGTCAACAGCGTCGCAACTGGCCTCGGGAGTTCACTTTT	CQQRRNWPREFTF	IGKV3-11	.	IGKJ2	23	-1	-1	32
4	9.66183574879227E-4	TGTCAGCACTCTGAGACATCAAGCATGTTCACTTTC	CQHSETSSMFTF	IGKV3-20	.	IGKJ3	7	-1	-1	27
4	9.66183574879227E-4	TGTCAGCAGTATGGTGGCGCACCCCCGAGCACCTTC	CQQYGGAPPSTF	IGKV3D-20	.	IGKJ5	26	-1	-1	25
4	9.66183574879227E-4	TGTCAACAGGCTTACAGTTTCCCTCCGCTCACCTTC	CQQAYSFPPLTF	IGKV1-12	.	IGKJ4	23	-1	-1	25
4	9.66183574879227E-4	TGCATGCAAGGTATACACCTTCCTCGGATCACCTTC	CMQGIHLPRITF	IGKV2-29	.	IGKJ5	27	-1	-1	26
4	9.66183574879227E-4	TGTCTACAATATTATACTTACCCTCGGACGTTC	CLQYYTYPRTF	IGKV4-1	.	IGKJ1	15	-1	-1	25
4	9.66183574879227E-4	TGTCTACAACATTATAGTCACCCTCTCGCTTTC	CLQHYSHPLAF	IGKV1D-17	.	IGKJ4	24	-1	-1	24
4	9.66183574879227E-4	TGTCATCAGACTGACAGTATTCCGAGCACTTTT	CHQTDSIPSTF	IGKV1-39	.	IGKJ2	18	-1	-1	26
4	9.66183574879227E-4	TGTCACCACAGTTACAGTCTCCCGAGCAGTTTT	CHHSYSLPSSF	IGKV1-39	.	IGKJ2	17	-1	-1	29
4	9.66183574879227E-4	TGTCACCAGACTGACACTACCCCGAGCACTTTT	CHQTDTTPSTF	IGKV1-39	.	IGKJ2	22	-1	-1	26
4	9.66183574879227E-4	TGTCACCAAAGTTACAGTAGTCCGCGAACGTTC	CHQSYSSPRTF	IGKV1-39	.	IGKJ1	18	-1	-1	27
4	9.66183574879227E-4	TGTCAGCATTTTGGTTCCTCTCTGTACACCTTT	CQHFGSSLYTF	IGKV3-20	.	IGKJ2	14	-1	-1	22
4	9.66183574879227E-4	TGTCAGCATTATGGTGGCTCACCGATCACCTTC	CQHYGGSPITF	IGKV3-20	.	IGKJ5	22	-1	-1	22
4	9.66183574879227E-4	TGTCAGCAGTATGGTAGTTCACCTAGGACGTTC	CQQYGSSPRTF	IGKV3-20	.	IGKJ1	26	-1	-1	25
4	9.66183574879227E-4	TGTCAGCAGTATGGTAGTTCACCGTACACTTTT	CQQYGSSPYTF	IGKV3-20	.	IGKJ2	22	-1	-1	23
4	9.66183574879227E-4	TGTCAGCAGTATGGTAGTTCACCGATTACCTTC	CQQYGSSPITF	IGKV3-20	.	IGKJ5	22	-1	-1	22
4	9.66183574879227E-4	TGTCAGCAGACTTACAGTCTCCCGAGCACTTTT	CQQTYSLPSTF	IGKV1-39	.	IGKJ2	17	-1	-1	26
4	9.66183574879227E-4	TGTCAGCAGAGTTCCAGTTCCCCTCTCACTTTC	CQQSSSSPLTF	IGKV1D-39	.	IGKJ4	24	-1	-1	24
4	9.66183574879227E-4	TGTCAGCAGAGTTACACATCCCCTCTCACTTTC	CQQSYTSPLTF	IGKV1-39	.	IGKJ4	15	-1	-1	24
4	9.66183574879227E-4	TGTCAGCAGAGTTACAGTACCCCTCTCACTTTC	CQQSYSTPLTF	IGKV1D-39	.	IGKJ4	24	-1	-1	24
4	9.66183574879227E-4	TGTCAGCAGAGTAACGAAACCCCTCGGACGTTC	CQQSNETPRTF	IGKV1D-39	.	IGKJ1	24	-1	-1	25
4	9.66183574879227E-4	TGTCAGCAATTTTATAGTCTTCCGTACACTTTT	CQQFYSLPYTF	IGKV4-1	.	IGKJ2	17	-1	-1	23
4	9.66183574879227E-4	TGTCAGCAATATTATGATTATCCGCTCACTTTC	CQQYYDYPLTF	IGKV4-1	.	IGKJ4	14	-1	-1	22
4	9.66183574879227E-4	TGTCAGCAATATTATAGTAATCCTCCCACCTTC	CQQYYSNPPTF	IGKV4-1	.	IGKJ5	23	-1	-1	26
4	9.66183574879227E-4	TGTCAGAACCGGAGTAACTGGCCTCTCACTTTC	CQNRSNWPLTF	IGKV3-11	.	IGKJ4	23	-1	-1	24
4	9.66183574879227E-4	TGTCAACACTATGAAGTTCTACCTTATACTTTT	CQHYEVLPYTF	IGKV1-33	.	IGKJ2	13	-1	-1	27
4	9.66183574879227E-4	TGTCAACAGTATGGTGACTCACCGATCACCTTC	CQQYGDSPITF	IGKV3-20	.	IGKJ5	22	-1	-1	22
4	9.66183574879227E-4	TGTCAACAGCTTTATTCTTACCCCCTCACCTTC	CQQLYSYPLTF	IGKV1-9	.	IGKJ5	22	-1	-1	25
4	9.66183574879227E-4	TGTCAACAGCTTAATAGTCACCCGGTCACTTTC	CQQLNSHPVTF	IGKV1-9	.	IGKJ4	22	-1	-1	25
4	9.66183574879227E-4	TGTCAACAGACTTTCAGTACCCCGAGCAATTTT	CQQTFSTPSNF	IGKV1-39	.	IGKJ2	22	-1	-1	29
4	9.66183574879227E-4	TGTCAACAGACTTACACTGCACCGAGCACTTTT	CQQTYTAPSTF	IGKV1-39	.	IGKJ2	15	-1	-1	26
4	9.66183574879227E-4	TGTCAACAGACTTACAGTCCCCCTTTCACTTTC	CQQTYSPPFTF	IGKV1-39	.	IGKJ3	23	-1	-1	24
4	9.66183574879227E-4	TGTCAACAGACTGAGAGTCTTCCGAGCACTTTT	CQQTESLPSTF	IGKV1-39	.	IGKJ2	9	-1	-1	26
4	9.66183574879227E-4	TGTCAACAGACCTACACTACACCGAGCACTTTT	CQQTYTTPSTF	IGKV1-39	.	IGKJ2	19	-1	-1	26
4	9.66183574879227E-4	TGTCAACAGAGTTACACTCCCCCTCTCACTTTC	CQQSYTPPLTF	IGKV1D-39	.	IGKJ4	24	-1	-1	24
4	9.66183574879227E-4	TGTCAACAGAGTTACAGTTCCCCTCTCACTTTC	CQQSYSSPLTF	IGKV1D-39	.	IGKJ4	24	-1	-1	24
4	9.66183574879227E-4	TGTCAACAGAGTTACAGTACCCCTCGGACTTTT	CQQSYSTPRTF	IGKV1D-39	.	IGKJ2	24	-1	-1	27
4	9.66183574879227E-4	TGTCAACAGAGTTACAGTACCCCGTGGACGTTC	CQQSYSTPWTF	IGKV1-39	.	IGKJ1	22	-1	-1	22
4	9.66183574879227E-4	TGTCAACAGAGTCACATTACCCCTCGGACGTTC	CQQSHITPRTF	IGKV1D-39	.	IGKJ1	24	-1	-1	25
4	9.66183574879227E-4	TGTCAACAACATGATGATCTCCCTTACACTTTT	CQQHDDLPYTF	IGKV1-33	.	IGKJ2	23	-1	-1	24
4	9.66183574879227E-4	TGTCAAAAGTATGACTATGTCCCCTGGACGTTC	CQKYDYVPWTF	IGKV1-27	.	IGKJ1	11	-1	-1	24
4	9.66183574879227E-4	TGCTTGCAAGCTACACAACTTCCTCGGACGTTC	CLQATQLPRTF	IGKV2-24	.	IGKJ1	27	-1	-1	25
4	9.66183574879227E-4	TGCCAACAGTACGCCAGGTCCCCATGGACATTC	CQQYARSPWTF	IGKV1-16	.	IGKJ1	10	-1	-1	17
4	9.66183574879227E-4	TGCATGCACTCTGTAGACGTCCCGTACACTTTT	CMHSVDVPYTF	IGKV2-28	.	IGKJ2	7	-1	-1	23
4	9.66183574879227E-4	TGCATGCAATCTACACAATTTCCGCTCACTTTC	CMQSTQFPLTF	IGKV2-24	.	IGKJ4	22	-1	-1	22
4	9.66183574879227E-4	TGCATGCAATGTGTACACTATCCACTCTCTTTC	CMQCVHYPLSF	IGKV2-26	.	IGKJ4	8	-1	-1	24
4	9.66183574879227E-4	TGCATGCAAGCTTTAAACCTTCCTTACACTTTT	CMQALNLPYTF	IGKV2-29	.	IGKJ2	23	-1	-1	24
4	9.66183574879227E-4	TGCATGCAAGCTCGACAAACTCCGTACACTTTT	CMQARQTPYTF	IGKV2-28	.	IGKJ2	22	-1	-1	23
4	9.66183574879227E-4	TGCATGCAAGGTACACACTGGCCGATCACCTTC	CMQGTHWPITF	IGKV2-30	.	IGKJ5	22	-1	-1	22
4	9.66183574879227E-4	TGCATGCAAAGTATACAGTTTCCGATCACCTTC	CMQSIQFPITF	IGKV2D-29	.	IGKJ5	22	-1	-1	22
4	9.66183574879227E-4	TGTCAGCAGTATGCTAGTTCACCTACGTTC	CQQYASSPTF	IGKV3-20	.	IGKJ1	24	-1	-1	24
4	9.66183574879227E-4	TGTCAGCAGAGTTACAGTACCCCTCACTTC	CQQSYSTPHF	IGKV1D-39	.	IGKJ5	24	-1	-1	26
4	9.66183574879227E-4	TGTCAACACTATGATAATCTGCACACTTTT	CQHYDNLHTF	IGKV1-33	.	IGKJ2	19	-1	-1	22
4	9.66183574879227E-4	TGTCAACAGTGTCACAGTACCCCTCACTTC	CQQCHSTPHF	IGKV1D-39	.	IGKJ5	24	-1	-1	26
4	9.66183574879227E-4	TGTCAACAGTGTCAGAGCACCCCTCACTTC	CQQCQSTPHF	IGKV1-12	.	IGKJ5	8	-1	-1	26
4	9.66183574879227E-4	TGTCAACAGGGTTACAGTACCCCTACTTTC	CQQGYSTPTF	IGKV1-39	.	IGKJ3	24	-1	-1	24
4	9.66183574879227E-4	TGTCAACAGGGTTACAGTACCCCGGCCTTT	CQQGYSTPAF	IGKV1-39	.	IGKJ2	22	-1	-1	27
4	9.66183574879227E-4	TGTCAACAGGGTCACAGTACCCCGTCTTTT	CQQGHSTPSF	IGKV1-39	.	IGKJ2	22	-1	-1	25
4	9.66183574879227E-4	TGTCAACAGACTTACAGTACCCCTCACTTC	CQQTYSTPHF	IGKV1D-39	.	IGKJ5	24	-1	-1	26
4	9.66183574879227E-4	TGTCAACAGAGTTACAGTACTCTCACTTTC	CQQSYSTLTF	IGKV1-39	.	IGKJ4	19	-1	-1	21
4	9.66183574879227E-4	TGCCAACAGTATAGTCGTTCTTGGACGTTC	CQQYSRSWTF	IGKV1-5	.	IGKJ1	12	-1	-1	21
4	9.66183574879227E-4	TGCCAACAGTATAATCTTTATGCGACGTTC	CQQYNLYATF	IGKV1-5	.	IGKJ1	14	-1	-1	23
4	9.66183574879227E-4	TGCATGCAAAGTATACAGCTGTACACTTTT	CMQSIQLYTF	IGKV2D-29	.	IGKJ2	19	-1	-1	19
4	9.66183574879227E-4	TGTCAACACTATGGTGTTTTC	CQHYGVF	IGKV1-33	.	IGKJ3	12	-1	-1	17
3	7.246376811594203E-4	TGTCAGCAGTATGATGACTCAGCGATCTCCCCGATCACCTTC	CQQYDDSAISPITF	IGKV3-20	.	IGKJ5	12	-1	-1	31
3	7.246376811594203E-4	TGTCAGCATTATAGTAGTTCACCTCCCACGTACACTTTT	CQHYSSSPPTYTF	IGKV3D-20	.	IGKJ2	25	-1	-1	29
3	7.246376811594203E-4	TGTCAACAGTTTAATAGTTACCCTCATGAGCTCACTTTC	CQQFNSYPHELTF	IGKV1D-13	.	IGKJ4	29	-1	-1	29
3	7.246376811594203E-4	TGTCATCAGTATGATAACTGGCCTTCGTGGACGTTC	CHQYDNWPSWTF	IGKV3-15	.	IGKJ1	23	-1	-1	25
3	7.246376811594203E-4	TGTCAGTATTATCTTAGTTCATCTCCGGTCGCTTTC	CQYYLSSSPVAF	IGKV3D-20	.	IGKJ3	27	-1	-1	31
3	7.246376811594203E-4	TGTCAGCAGTATGGTAGCGCACCTCCGGTCACTTTC	CQQYGSAPPVTF	IGKV3D-20	.	IGKJ4	27	-1	-1	28
3	7.246376811594203E-4	TGTCAGCAGTATGACAATATCCCTCCGGTCACCTTC	CQQYDNIPPVTF	IGKV1D-33	.	IGKJ5	27	-1	-1	28
3	7.246376811594203E-4	TGTCAACAGTATAATAACTGGCCATCGATCACCTTC	CQQYNNWPSITF	IGKV3-15	.	IGKJ5	22	-1	-1	23
3	7.246376811594203E-4	TGTCAACAGAGTTACAGTACCCTTCTGTACACTTTT	CQQSYSTLLYTF	IGKV1-39	.	IGKJ2	21	-1	-1	25
3	7.246376811594203E-4	TGTCAACAATATGATAACGCAGGGGGATTCACTTTC	CQQYDNAGGFTF	IGKV3-20	.	IGKJ3	12	-1	-1	26
3	7.246376811594203E-4	TGCCAACGATATGATAGTTACACTCAATTCACTTTC	CQRYDSYTQFTF	IGKV1-5	.	IGKJ4	19	-1	-1	28
3	7.246376811594203E-4	TGTCTGCAGACTGGTCACTCACCTAGGCCGTGC	CLQTGHSPRPC	IGKV3-20	.	IGKJ1	26	-1	-1	28
3	7.246376811594203E-4	TGTCTACAGCATAATAGTTTCCCTTACACTTTT	CLQHNSFPYTF	IGKV1-17	.	IGKJ2	23	-1	-1	24
3	7.246376811594203E-4	TGTCTACAGCATAATAGTTACCCATGGACGTTC	CLQHNSYPWTF	IGKV1-17	.	IGKJ1	22	-1	-1	24
3	7.246376811594203E-4	TGTCACCAGACTGACAGTGTTCCGAGCACTTTT	CHQTDSVPSTF	IGKV1-12	.	IGKJ2	17	-1	-1	26
3	7.246376811594203E-4	TGTCACCAATATTATAGTAGTCCGATCACCTTC	CHQYYSSPITF	IGKV4-1	.	IGKJ5	22	-1	-1	22
3	7.246376811594203E-4	TGTCACCAAAGTTACGATACCCCTCGAACCTTC	CHQSYDTPRTF	IGKV1D-39	.	IGKJ5	24	-1	-1	27
3	7.246376811594203E-4	TGTCAGCGGCATGGTACCGCACCGTTCACTTTT	CQRHGTAPFTF	IGKV3-20	.	IGKJ2	22	-1	-1	26
3	7.246376811594203E-4	TGTCAGCACTTTGTTGACTCTGTATTCACTTTC	CQHFVDSVFTF	IGKV3-20	.	IGKJ3	7	-1	-1	22
3	7.246376811594203E-4	TGTCAGCACCATGATATTTCACCCTGGACGTTC	CQHHDISPWTF	IGKV3-20	.	IGKJ1	7	-1	-1	24
3	7.246376811594203E-4	TGTCAGCAGTTTGGTAGCTCACCTCGGACGTTC	CQQFGSSPRTF	IGKV3D-20	.	IGKJ1	24	-1	-1	25
3	7.246376811594203E-4	TGTCAGCAGTTTGATAACTGGCCTCTCACTTTC	CQQFDNWPLTF	IGKV3-15	.	IGKJ4	23	-1	-1	24
3	7.246376811594203E-4	TGTCAGCAGTATTATAGAACTCCCCTCACCTTC	CQQYYRTPLTF	IGKV4-1	.	IGKJ5	22	-1	-1	25
3	7.246376811594203E-4	TGTCAGCAGTATGTTGCCTCACCGTGGACGTTC	CQQYVASPWTF	IGKV3-20	.	IGKJ1	22	-1	-1	22
3	7.246376811594203E-4	TGTCAGCAGTATGCTACCACATTTTACACTTTT	CQQYATTFYTF	IGKV3-20	.	IGKJ2	12	-1	-1	24
3	7.246376811594203E-4	TGTCAGCAGTATGGTGGCTCACTGATCACCTTC	CQQYGGSLITF	IGKV3-20	.	IGKJ5	21	-1	-1	23
3	7.246376811594203E-4	TGTCAGCAGTATAATGTCTGGCCGATCACCTTC	CQQYNVWPITF	IGKV3-15	.	IGKJ5	22	-1	-1	22
3	7.246376811594203E-4	TGTCAGCAGTACCATACCTGGCCTCGAACGTTC	CQQYHTWPRTF	IGKV3-15	.	IGKJ1	23	-1	-1	27
3	7.246376811594203E-4	TGTCAGCAATATTTTGGTGCTCCGTTCACTTTT	CQQYFGAPFTF	IGKV4-1	.	IGKJ2	22	-1	-1	26
3	7.246376811594203E-4	TGTCAGCAATATTATAGTACTCCTCCGACGTTC	CQQYYSTPPTF	IGKV4-1	.	IGKJ1	23	-1	-1	26
3	7.246376811594203E-4	TGTCAGCAATATTATAGTACTCCGCTCACTTTC	CQQYYSTPLTF	IGKV4-1	.	IGKJ4	22	-1	-1	22
3	7.246376811594203E-4	TGTCAGCAATATGTTAACTCACCGTGGACGTTC	CQQYVNSPWTF	IGKV3-20	.	IGKJ1	22	-1	-1	22
3	7.246376811594203E-4	TGTCAGCAATATGGTACCTCACCGTGGACGTTC	CQQYGTSPWTF	IGKV3-20	.	IGKJ1	22	-1	-1	22
3	7.246376811594203E-4	TGTCAGCAATATGGCAGCTCACCGTACACTTTT	CQQYGSSPYTF	IGKV3-20	.	IGKJ2	22	-1	-1	23
3	7.246376811594203E-4	TGTCAGCAACATTATGGTCCTCCGTGGACGTTC	CQQHYGPPWTF	IGKV4-1	.	IGKJ1	22	-1	-1	22
3	7.246376811594203E-4	TGTCAACATCATCATTGGTCACCCTGGACGTTC	CQHHHWSPWTF	IGKV3-20	.	IGKJ1	4	-1	-1	24
3	7.246376811594203E-4	TGTCAACATAGTTACGAAACCCCTCGGACGTTC	CQHSYETPRTF	IGKV1D-39	.	IGKJ1	24	-1	-1	25
3	7.246376811594203E-4	TGTCAACACTATGATGGCTCACCGATCACCTTC	CQHYDGSPITF	IGKV1-33	.	IGKJ5	14	-1	-1	22
3	7.246376811594203E-4	TGTCAACACAGTTACGAAACACCTCGGTCTTTC	CQHSYETPRSF	IGKV1-39	.	IGKJ3	14	-1	-1	28
3	7.246376811594203E-4	TGTCAACAGTATGATTATTTTCCGCTCACTTTC	CQQYDYFPLTF	IGKV1-33	.	IGKJ4	14	-1	-1	22
3	7.246376811594203E-4	TGTCAACAGTATGATAACCTCCCGTTCACTTTT	CQQYDNLPFTF	IGKV1-33	.	IGKJ2	22	-1	-1	26
3	7.246376811594203E-4	TGTCAACAGTATGAAAATATCCCCCGGACTTTC	CQQYENIPRTF	IGKV1D-33	.	IGKJ3	27	-1	-1	27
3	7.246376811594203E-4	TGTCAACAGTACGATAGTATACCTCGGACGTTC	CQQYDSIPRTF	IGKV3-20	.	IGKJ1	10	-1	-1	25
3	7.246376811594203E-4	TGTCAACAGAGTTTCAGTTATCCGCTCACTTTC	CQQSFSYPLTF	IGKV1-39	.	IGKJ4	17	-1	-1	22
3	7.246376811594203E-4	TGTCAACAGAGTTACACTCACCCTCGGACTTTT	CQQSYTHPRTF	IGKV1-39	.	IGKJ2	15	-1	-1	27
3	7.246376811594203E-4	TGTCAACAGAGTTACACGACCCCATACACTTTT	CQQSYTTPYTF	IGKV1-39	.	IGKJ2	22	-1	-1	24
3	7.246376811594203E-4	TGTCAACAGAGTTACAGTATCCCTCTCACTTTC	CQQSYSIPLTF	IGKV1D-39	.	IGKJ4	24	-1	-1	24
3	7.246376811594203E-4	TGTCAACAGAGTTACAGTACCCTTCGGACGTTC	CQQSYSTLRTF	IGKV1-39	.	IGKJ1	21	-1	-1	25
3	7.246376811594203E-4	TGTCAACAGAGTTACAGTAATCCCAGGACTTTC	CQQSYSNPRTF	IGKV1-39	.	IGKJ3	18	-1	-1	27
3	7.246376811594203E-4	TGTCAACAATATTATAATAATCCGAACACTTTT	CQQYYNNPNTF	IGKV4-1	.	IGKJ2	22	-1	-1	25
3	7.246376811594203E-4	TGTCAACAATATGATAATCTCCCATTCACTTTC	CQQYDNLPFTF	IGKV1-33	.	IGKJ3	22	-1	-1	23
3	7.246376811594203E-4	TGCCAACACTATCATAGTGATTCTCGGACGTTC	CQHYHSDSRTF	IGKV1-5	.	IGKJ1	23	-1	-1	25
3	7.246376811594203E-4	TGCCAACACTATGATAGTTATCCAAGGACTTTC	CQHYDSYPRTF	IGKV1-5	.	IGKJ4	20	-1	-1	27
3	7.246376811594203E-4	TGCCAACAGTATATTAATTACCCGTGGACGTTC	CQQYINYPWTF	IGKV1-5	.	IGKJ1	19	-1	-1	22
3	7.246376811594203E-4	TGCCAACAGTATAATACTGACTCTCGGACGTTC	CQQYNTDSRTF	IGKV1-5	.	IGKJ1	15	-1	-1	25
3	7.246376811594203E-4	TGCCAACAGTATAATAGTTATTCGTACACTTTT	CQQYNSYSYTF	IGKV1-5	.	IGKJ2	22	-1	-1	23
3	7.246376811594203E-4	TGCCAACAGTATAATAGTTATTCGGCGACGTTC	CQQYNSYSATF	IGKV1-16	.	IGKJ1	19	-1	-1	26
3	7.246376811594203E-4	TGCCAACAATATTTTAGTTCTCTTTGGACGTTC	CQQYFSSLWTF	IGKV4-1	.	IGKJ1	21	-1	-1	24
3	7.246376811594203E-4	TGCCAACAATATGATACTTATTCTCGGACGTTC	CQQYDTYSRTF	IGKV1-5	.	IGKJ1	23	-1	-1	25
3	7.246376811594203E-4	TGCCAACAATATAATACTTCTCCGCTCGCTTTC	CQQYNTSPLAF	IGKV1-5	.	IGKJ4	15	-1	-1	22
3	7.246376811594203E-4	TGCCAACAACATAATAGTCAGTCGATCACCTTC	CQQHNSQSITF	IGKV1-5	.	IGKJ5	17	-1	-1	21
3	7.246376811594203E-4	TGCGTGCAGGCTACACATCGTCCGTTCACTTTT	CVQATHRPFTF	IGKV2-24	.	IGKJ2	16	-1	-1	26
3	7.246376811594203E-4	TGCATGCAATCTCTAGAAACTGTTCGAACTTTT	CMQSLETVRTF	IGKV2-28	.	IGKJ2	20	-1	-1	27
3	7.246376811594203E-4	TGCATGCAAGTAACACACTTTCCGTACACTTTT	CMQVTHFPYTF	IGKV2-24	.	IGKJ2	22	-1	-1	23
3	7.246376811594203E-4	TGCATGCAAGCTACACAATTTCCTCACACTTTT	CMQATQFPHTF	IGKV2-24	.	IGKJ2	23	-1	-1	25
3	7.246376811594203E-4	TGCATGCAAGGTTCAGTCTGGCCGTACACTTTT	CMQGSVWPYTF	IGKV2-30	.	IGKJ2	22	-1	-1	23
3	7.246376811594203E-4	TGCATGCAAGGTACACACTGGCCTCACACTTTC	CMQGTHWPHTF	IGKV2D-30	.	IGKJ3	24	-1	-1	26
3	7.246376811594203E-4	TGCATGCAAGGTACACACTGGCCGTACACTTTT	CMQGTHWPYTF	IGKV2-30	.	IGKJ2	22	-1	-1	23
3	7.246376811594203E-4	TGCATGCAAAGTATAGAATTTCCGATCACCTTC	CMQSIEFPITF	IGKV2D-29	.	IGKJ5	14	-1	-1	22
3	7.246376811594203E-4	TGTCTGGAATATAACAATTGGGGGACTTTC	CLEYNNWGTF	IGKV3-15	.	IGKJ1	20	-1	-1	22
3	7.246376811594203E-4	TGTCATCACCGTAGCCACTGGCCCCTGTTT	CHHRSHWPLF	IGKV3-11	.	IGKJ2	22	-1	-1	27
3	7.246376811594203E-4	TGTCATCAGCGTCACTACGGAGTGACTTTC	CHQRHYGVTF	IGKV3-11	.	IGKJ4	11	-1	-1	24
3	7.246376811594203E-4	TGTCAGCGGCGTACCGAGTGCCTGACTTTT	CQRRTECLTF	IGKV3-11	.	IGKJ2	12	-1	-1	24
3	7.246376811594203E-4	TGTCAGCAGGGTTACACTATACCCTCCTTC	CQQGYTIPSF	IGKV1-39	.	IGKJ5	15	-1	-1	25
3	7.246376811594203E-4	TGTCAGCAGGGTTACAGTATTCCTTCTTTC	CQQGYSIPSF	IGKV1-39	.	IGKJ3	18	-1	-1	25
3	7.246376811594203E-4	TGTCAGCAGGGCTACACTATCCCTTCGTTC	CQQGYTIPSF	IGKV1-39	.	IGKJ1	23	-1	-1	25
3	7.246376811594203E-4	TGTCAGCAATATTTTTCTGGTCGTACTTTC	CQQYFSGRTF	IGKV4-1	.	IGKJ3	12	-1	-1	24
3	7.246376811594203E-4	TGTCAGAAATATCGCGGTGCCCCTTTATTT	CQKYRGAPLF	IGKV1-27	.	IGKJ2	23	-1	-1	27
3	7.246376811594203E-4	TGTCAACAGTATGATGATCTTGAGACTTTC	CQQYDDLETF	IGKV1-33	.	IGKJ3	19	-1	-1	24
3	7.246376811594203E-4	TGTCAACAGGGTTACAGTACTCCTCACTTC	CQQGYSTPHF	IGKV1D-39	.	IGKJ5	24	-1	-1	26
3	7.246376811594203E-4	TGTCAACAGGGTTACAGTACGCCTCACTTC	CQQGYSTPHF	IGKV1D-39	.	IGKJ5	24	-1	-1	26
3	7.246376811594203E-4	TGTCAACAGAGTTACAGTACCCCGGCTTTT	CQQSYSTPAF	IGKV1-39	.	IGKJ2	22	-1	-1	25
2	4.830917874396135E-4	TGTCAGCAGTATGATGACTCAACGATCTCCCCGATCACCTTC	CQQYDDSTISPITF	IGKV3-20	.	IGKJ5	12	-1	-1	31
2	4.830917874396135E-4	TGCATGGAAGCTCTACAAACTCCCCGGCCCCTCTTCACTTTC	CMEALQTPRPLFTF	IGKV2-28	.	IGKJ3	22	-1	-1	33
2	4.830917874396135E-4	TGTCTTTACTGTCATCACGGTGCCACCTTGTACACTTTT	CLYCHHGATLYTF	IGKV3-11	.	IGKJ2	3	-1	-1	28
2	4.830917874396135E-4	TGTCAGCAATATAATCACTGGCCTCGCATGTACACTTTT	CQQYNHWPRMYTF	IGKV3-15	.	IGKJ2	23	-1	-1	26
2	4.830917874396135E-4	TGTCAACAGACTGAGCCCGACAGTACCCCGAGTAATTTT	CQQTEPDSTPSNF	IGKV1-39	.	IGKJ2	9	-1	-1	35
2	4.830917874396135E-4	TGTCACCAGTATCATGACTTGCCTCGGCACACTTTT	CHQYHDLPRHTF	IGKV3-15	.	IGKJ2	27	-1	-1	28
2	4.830917874396135E-4	TGTCAGCGTTATGATAGTTCACCCCTCATCACTTTC	CQRYDSSPLITF	IGKV3-20	.	IGKJ3	22	-1	-1	28
2	4.830917874396135E-4	TGTCAGCAGTATGGTAGCTCACCCATGTACACTTTT	CQQYGSSPMYTF	IGKV3-20	.	IGKJ2	22	-1	-1	23
2	4.830917874396135E-4	TGTCAGCAGTATGGTAGCGCACCCAGGCTCACTTTC	CQQYGSAPRLTF	IGKV3-20	.	IGKJ4	26	-1	-1	26
2	4.830917874396135E-4	TGTCAGCAGCGTGGCAACTGGCCTCCGGAGACTTTC	CQQRGNWPPETF	IGKV3D-11	.	IGKJ4	28	-1	-1	30
2	4.830917874396135E-4	TGTCAGCAATATTATAGTCTTTACCCGCTCTCTTTC	CQQYYSLYPLSF	IGKV4-1	.	IGKJ4	17	-1	-1	25
2	4.830917874396135E-4	TGTCAGCAATATGGGAGGACACCTCCAATCATTTTC	CQQYGRTPPIIF	IGKV3D-20	.	IGKJ3	25	-1	-1	28
2	4.830917874396135E-4	TGTCAGGAGCGTAGCAGCTGGCCTTCGCTCTCTTTC	CQERSSWPSLSF	IGKV3-11	.	IGKJ4	23	-1	-1	25
2	4.830917874396135E-4	TGTCAACAGTATTATCTTTACTCTTTGTACACTTTT	CQQYYLYSLYTF	IGKV1D-43	.	IGKJ2	14	-1	-1	25
2	4.830917874396135E-4	TGTCAACAGGCTCACAGTTTCCCTCCGCTCACCTTC	CQQAHSFPPLTF	IGKV1-12	.	IGKJ4	23	-1	-1	25
2	4.830917874396135E-4	TGTCAACAGACTTTCACTAATGCCGGGGGGACTTTC	CQQTFTNAGGTF	IGKV1-39	.	IGKJ1	9	-1	-1	28
2	4.830917874396135E-4	TGTCAACAGAGTTACAGTCCCCGTCCGTACACTTTT	CQQSYSPRPYTF	IGKV1D-39	.	IGKJ2	26	-1	-1	26
2	4.830917874396135E-4	TGCCACCACTATAACAGTTACTCTCCGTGGACGTTC	CHHYNSYSPWTF	IGKV1D-16	.	IGKJ1	26	-1	-1	25
2	4.830917874396135E-4	TGCCAATCGTATGATACCTCGTCTCCGTACACTTTT	CQSYDTSSPYTF	IGKV1-5	.	IGKJ2	15	-1	-1	26
2	4.830917874396135E-4	TGCCAACAGTATTTCAGTTATTCTATGTGGACGTTC	CQQYFSYSMWTF	IGKV1-5	.	IGKJ1	24	-1	-1	26
2	4.830917874396135E-4	TGCCAACAGTATCAGACTTATTCGCCGTACACTTTT	CQQYQTYSPYTF	IGKV1-5	.	IGKJ2	22	-1	-1	26
2	4.830917874396135E-4	TGCCAACAGTATAAAAGTTACTCTGGGGACACTTTT	CQQYKSYSGDTF	IGKV1-5	.	IGKJ2	23	-1	-1	28
2	4.830917874396135E-4	TGCCAACAATATGAAGCTTATTATTCTTGGACGTTC	CQQYEAYYSWTF	IGKV1-5	.	IGKJ1	11	-1	-1	27
2	4.830917874396135E-4	TGCATGCAAGGGACACACTGGCCTCCGATCACCTTC	CMQGTHWPPITF	IGKV2D-30	.	IGKJ5	26	-1	-1	25
2	4.830917874396135E-4	TGCATGGCAGCTCTGCAGGCTCCTCCGTACACTTTT	CMAALQAPPYTF	IGKV2D-28	.	IGKJ2	26	-1	-1	26
2	4.830917874396135E-4	TGTCTCCAATATTCTACTTTTCCTCGGACGTTC	CLQYSTFPRTF	IGKV4-1	.	IGKJ1	12	-1	-1	25
2	4.830917874396135E-4	TGTCTACAGCATAATACTTTCCCCCTCACTTTC	CLQHNTFPLTF	IGKV1-17	.	IGKJ4	22	-1	-1	24
2	4.830917874396135E-4	TGTCTACAGCATAATAGTTACCCTCGAACGTTC	CLQHNSYPRTF	IGKV1D-17	.	IGKJ1	24	-1	-1	27
2	4.830917874396135E-4	TGTCTACAATATGATGTTTACCCGCTCACTTTC	CLQYDVYPLTF	IGKV1-17	.	IGKJ4	7	-1	-1	22
2	4.830917874396135E-4	TGTCTACAAGATTATAATTATCCTCGCACGTTC	CLQDYNYPRTF	IGKV1-6	.	IGKJ1	23	-1	-1	27
2	4.830917874396135E-4	TGTCTACAAGATTACAATTACCCTCGGACGTTC	CLQDYNYPRTF	IGKV1-6	.	IGKJ1	23	-1	-1	25
2	4.830917874396135E-4	TGTCTACAAGATGCCGATTACCCGCTCACTTTC	CLQDADYPLTF	IGKV1-6	.	IGKJ4	22	-1	-1	22
2	4.830917874396135E-4	TGTCTAAACTATAAACTTGCCCCGTGGACGTTC	CLNYKLAPWTF	IGKV1-27	.	IGKJ1	13	-1	-1	22
2	4.830917874396135E-4	TGTCATCAGACTAATACATTACCGTACACTTTT	CHQTNTLPYTF	IGKV6-21	.	IGKJ2	22	-1	-1	23
2	4.830917874396135E-4	TGTCATCAGAGTAGTTCTTTACCTCACACTTTT	CHQSSSLPHTF	IGKV6-21	.	IGKJ2	23	-1	-1	25
2	4.830917874396135E-4	TGTCACCACTATGGTGGCTCACCTCAGACGTTC	CHHYGGSPQTF	IGKV3D-20	.	IGKJ1	24	-1	-1	26
2	4.830917874396135E-4	TGTCACCAGTGTGGTATCTCTTGGTGCACGTTC	CHQCGISWCTF	IGKV3-20	.	IGKJ1	19	-1	-1	23
2	4.830917874396135E-4	TGTCACCAGACTTACACTAGCCCGAGCACTTTT	CHQTYTSPSTF	IGKV1-39	.	IGKJ2	22	-1	-1	26
2	4.830917874396135E-4	TGTCACCAGACTGACACTGTTCCGAGCACTTTT	CHQTDTVPSTF	IGKV1-12	.	IGKJ2	15	-1	-1	26
2	4.830917874396135E-4	TGTCACCAGACTGACAGTATTCCGAGCACTTTT	CHQTDSIPSTF	IGKV1-39	.	IGKJ2	18	-1	-1	26
2	4.830917874396135E-4	TGTCACCAATATTATTTTACTCCTCAGACGTTC	CHQYYFTPQTF	IGKV4-1	.	IGKJ1	23	-1	-1	26
2	4.830917874396135E-4	TGTCACCAATATGGTATTTTTCCGTACACTTTT	CHQYGIFPYTF	IGKV4-1	.	IGKJ2	11	-1	-1	23
2	4.830917874396135E-4	TGTCAGCGCTATGGTACCTCATTCTTCATTTTC	CQRYGTSFFIF	IGKV3-20	.	IGKJ3	20	-1	-1	24
2	4.830917874396135E-4	TGTCAGCGGTATGGGACCTCACTCTTCGCTTTC	CQRYGTSLFAF	IGKV3-20	.	IGKJ3	21	-1	-1	24
2	4.830917874396135E-4	TGTCAGCATCGTGGCAGTTGGCCGATCACCTTC	CQHRGSWPITF	IGKV3-11	.	IGKJ5	22	-1	-1	22
2	4.830917874396135E-4	TGTCAGCACTCCTATAACTGGCCGTGGGCGTTC	CQHSYNWPWAF	IGKV3-15	.	IGKJ1	22	-1	-1	22
2	4.830917874396135E-4	TGTCAGCACTATGGTGACTTATTGTACACCTTC	CQHYGDLLYTF	IGKV3-20	.	IGKJ5	14	-1	-1	26
2	4.830917874396135E-4	TGTCAGCACTATGGTAGGTCCCCGACCGCCTTC	CQHYGRSPTAF	IGKV3-20	.	IGKJ5	16	-1	-1	28
2	4.830917874396135E-4	TGTCAGCACCGTGGCGCCTGGCCGGTCACCTTC	CQHRGAWPVTF	IGKV3-11	.	IGKJ5	22	-1	-1	25
2	4.830917874396135E-4	TGTCAGCAGTCTAATAGGTGGCCGTACACTTTT	CQQSNRWPYTF	IGKV3-15	.	IGKJ2	22	-1	-1	23
2	4.830917874396135E-4	TGTCAGCAGTATCAGACCTGGCCTCTGGCTTTC	CQQYQTWPLAF	IGKV3-15	.	IGKJ4	23	-1	-1	28
2	4.830917874396135E-4	TGTCAGCAGTATGGTGACTCACCCTACACTTTT	CQQYGDSPYTF	IGKV3-20	.	IGKJ2	22	-1	-1	24
2	4.830917874396135E-4	TGTCAGCAGTATGGTAGCTCCCTATTCACTTTC	CQQYGSSLFTF	IGKV3-20	.	IGKJ3	19	-1	-1	22
2	4.830917874396135E-4	TGTCAGCAGTATGGTAGGTCACCTCGGACGTTC	CQQYGRSPRTF	IGKV3D-20	.	IGKJ1	24	-1	-1	25
2	4.830917874396135E-4	TGTCAGCAGTATGGGAGCTCACCGTACACTTTT	CQQYGSSPYTF	IGKV3-11	.	IGKJ2	8	-1	-1	23
2	4.830917874396135E-4	TGTCAGCAGTATAATGCCTGGCCGTACACTTTT	CQQYNAWPYTF	IGKV3-15	.	IGKJ2	22	-1	-1	23
2	4.830917874396135E-4	TGTCAGCAGTATAATAATTGGCCCTGGACGTTC	CQQYNNWPWTF	IGKV3-15	.	IGKJ1	22	-1	-1	24
2	4.830917874396135E-4	TGTCAGCAGTATAATAACTGGCCGATCACCTTC	CQQYNNWPITF	IGKV3-15	.	IGKJ5	22	-1	-1	22
2	4.830917874396135E-4	TGTCAGCAGTATAAGAACTGGGTTTTCACTTTC	CQQYKNWVFTF	IGKV3-15	.	IGKJ3	20	-1	-1	24
2	4.830917874396135E-4	TGTCAGCAGCGTACCGTCTGGCCTGCCACTTTT	CQQRTVWPATF	IGKV3-11	.	IGKJ2	23	-1	-1	26
2	4.830917874396135E-4	TGTCAGCAGCGTACCGTCTGGCCTGCCACTTTT	CQQRTVWPATF	IGKV3-11	.	IGKJ3	23	-1	-1	26
2	4.830917874396135E-4	TGTCAGCAGCGTACCAACTGGCCCATCACCTTC	CQQRTNWPITF	IGKV3-11	.	IGKJ5	22	-1	-1	24
2	4.830917874396135E-4	TGTCAGCAGGCTGACAGTTTGCCTCACACTTTT	CQQADSLPHTF	IGKV1-12	.	IGKJ2	23	-1	-1	25
2	4.830917874396135E-4	TGTCAGCAGAGTTTCGATACCCCTACCACTTTT	CQQSFDTPTTF	IGKV1-39	.	IGKJ2	24	-1	-1	26
2	4.830917874396135E-4	TGTCAGCAGAGTTACAGTTCCCCTCTCACTTTC	CQQSYSSPLTF	IGKV3-11	.	IGKJ4	8	-1	-1	24
2	4.830917874396135E-4	TGTCAGCAGAGTCACAGTGCCCCTCTCACTTTC	CQQSHSAPLTF	IGKV1D-39	.	IGKJ4	24	-1	-1	24
2	4.830917874396135E-4	TGTCAGCAATTTTCTAGAATTCCTTTAACTTTC	CQQFSRIPLTF	IGKV4-1	.	IGKJ3	23	-1	-1	27
2	4.830917874396135E-4	TGTCAGCAATTCTATGGTCGTCCCTACACTTTT	CQQFYGRPYTF	IGKV4-1	.	IGKJ2	9	-1	-1	24
2	4.830917874396135E-4	TGTCAGCAATCTTACAGTAGTCCGCTCACTTTC	CQQSYSSPLTF	IGKV4-1	.	IGKJ4	22	-1	-1	22
2	4.830917874396135E-4	TGTCAGCAATATTTTTCTATCCCGCTCACTTTC	CQQYFSIPLTF	IGKV4-1	.	IGKJ4	12	-1	-1	22
2	4.830917874396135E-4	TGTCAGCAATATTTTGCTCTTCCTCGGACGTTC	CQQYFALPRTF	IGKV4-1	.	IGKJ1	12	-1	-1	25
2	4.830917874396135E-4	TGTCAGCAATATTATACTACTCCGCTCACTTTC	CQQYYTTPLTF	IGKV4-1	.	IGKJ4	22	-1	-1	22
2	4.830917874396135E-4	TGTCAGCAATATTATAGTCTTCCGCTCACTTTC	CQQYYSLPLTF	IGKV4-1	.	IGKJ4	17	-1	-1	22
2	4.830917874396135E-4	TGTCAGCAATATTATAGTACTCCTCTCACTTTC	CQQYYSTPLTF	IGKV4-1	.	IGKJ3	23	-1	-1	25
2	4.830917874396135E-4	TGTCAGCAATATTATAGTACTCCTCGGACGTTC	CQQYYSTPRTF	IGKV4-1	.	IGKJ1	27	-1	-1	25
2	4.830917874396135E-4	TGTCAGCAATATTATAGTACTCCTGTGACTTTC	CQQYYSTPVTF	IGKV4-1	.	IGKJ4	23	-1	-1	27
2	4.830917874396135E-4	TGTCAGCAATATGATATTTCACCGCTCACTTTC	CQQYDISPLTF	IGKV3-20	.	IGKJ4	22	-1	-1	22
2	4.830917874396135E-4	TGTCAGCAATATAACACTCCTCCGATCACCTTC	CQQYNTPPITF	IGKV4-1	.	IGKJ5	11	-1	-1	22
2	4.830917874396135E-4	TGTCAGGAATATTCTACCACTCCGCTAAGTTTC	CQEYSTTPLSF	IGKV4-1	.	IGKJ4	22	-1	-1	22
2	4.830917874396135E-4	TGTCAGGAATATCATCAGTGGCCGTACACATTT	CQEYHQWPYTF	IGKV3-15	.	IGKJ2	22	-1	-1	23
2	4.830917874396135E-4	TGTCAGAGCGATAATGGTTATCCCCTCACTTTC	CQSDNGYPLTF	IGKV1-9	.	IGKJ4	4	-1	-1	24
2	4.830917874396135E-4	TGTCAATACTATGGTGGCTCACCGATCACCTTC	CQYYGGSPITF	IGKV3-20	.	IGKJ5	22	-1	-1	22
2	4.830917874396135E-4	TGTCAACATTTTGACAGGTTCCCGATCACCTTC	CQHFDRFPITF	IGKV1-13	.	IGKJ5	11	-1	-1	22
2	4.830917874396135E-4	TGTCAACATCGTGGCGCCTGGCCCATCACTTTC	CQHRGAWPITF	IGKV3-11	.	IGKJ5	22	-1	-1	24
2	4.830917874396135E-4	TGTCAACATCATGATCATCTCCCTATAACTTTC	CQHHDHLPITF	IGKV1-33	.	IGKJ4	24	-1	-1	27
2	4.830917874396135E-4	TGTCAACACTATGATGGCTCACCGATCACTTTC	CQHYDGSPITF	IGKV3-7	.	IGKJ5	4	-1	-1	22
2	4.830917874396135E-4	TGTCAACACTATAAGAATCTCCCTCGGTCTTTT	CQHYKNLPRSF	IGKV1D-33	.	IGKJ2	24	-1	-1	28
2	4.830917874396135E-4	TGTCAACAGTTTCATGATTACCCGCTCACTTTC	CQQFHDYPLTF	IGKV1-13	.	IGKJ4	22	-1	-1	22
2	4.830917874396135E-4	TGTCAACAGTTTAACAGTTTCCCTCGGACGTTC	CQQFNSFPRTF	IGKV1-12	.	IGKJ1	23	-1	-1	25
2	4.830917874396135E-4	TGTCAACAGTATGGTAGTTCACCTTTCACTTTC	CQQYGSSPFTF	IGKV3-20	.	IGKJ3	23	-1	-1	24
2	4.830917874396135E-4	TGTCAACAGTATGATGATTTCCCGCTCACTTTC	CQQYDDFPLTF	IGKV1-33	.	IGKJ4	22	-1	-1	22
2	4.830917874396135E-4	TGTCAACAGTATGATGATCTCCCTTACACTTTT	CQQYDDLPYTF	IGKV1-33	.	IGKJ2	23	-1	-1	24
2	4.830917874396135E-4	TGTCAACAGTATGATAATGTCCCGTACACTTTT	CQQYDNVPYTF	IGKV1-33	.	IGKJ2	22	-1	-1	23
2	4.830917874396135E-4	TGTCAACAGCTTAATAGTTTCCCTCGGACTTTT	CQQLNSFPRTF	IGKV1-9	.	IGKJ2	23	-1	-1	27
2	4.830917874396135E-4	TGTCAACAGCTCAATAGTTTTCCCATCACCTTC	CQQLNSFPITF	IGKV1-9	.	IGKJ5	18	-1	-1	24
2	4.830917874396135E-4	TGTCAACAGCTCAATAGTCACCCGGTCACTTTC	CQQLNSHPVTF	IGKV1-9	.	IGKJ4	22	-1	-1	25
2	4.830917874396135E-4	TGTCAACAGCGTACCATCTGGCCTCTCTCTTTC	CQQRTIWPLSF	IGKV3-11	.	IGKJ4	23	-1	-1	24
2	4.830917874396135E-4	TGTCAACAGCATGTTAATTTCCCGGTCACCTTC	CQQHVNFPVTF	IGKV1-9	.	IGKJ5	9	-1	-1	25
2	4.830917874396135E-4	TGTCAACAGGCTAACCAATTTCCATTCAGTTTC	CQQANQFPFSF	IGKV1D-12	.	IGKJ3	26	-1	-1	23
2	4.830917874396135E-4	TGTCAACAGGCTAACAGTTTCCCTCTCACTTTC	CQQANSFPLTF	IGKV1-12	.	IGKJ3	23	-1	-1	25
2	4.830917874396135E-4	TGTCAACAGGCTAACAGTTTCCCTCTCACCTTC	CQQANSFPLTF	IGKV1-12	.	IGKJ5	23	-1	-1	25
2	4.830917874396135E-4	TGTCAACAGGCTAACAGTTTCCCATTCACTTTC	CQQANSFPFTF	IGKV1-12	.	IGKJ3	22	-1	-1	23
2	4.830917874396135E-4	TGTCAACAGGGTTTCGATTCCATCTATACATTT	CQQGFDSIYTF	IGKV1-39	.	IGKJ2	12	-1	-1	20
2	4.830917874396135E-4	TGTCAACAGACTTTCACTACCCCGAGCGCTTTT	CQQTFTTPSAF	IGKV1-39	.	IGKJ2	22	-1	-1	28
2	4.830917874396135E-4	TGTCAACAGACTTTCAGGACCCCCCTCACATTT	CQQTFRTPLTF	IGKV1-27	.	IGKJ2	5	-1	-1	26
2	4.830917874396135E-4	TGTCAACAGACTTACACTACACCGTGCACTTTT	CQQTYTTPCTF	IGKV1-39	.	IGKJ2	19	-1	-1	26
2	4.830917874396135E-4	TGTCAACAGACTTACACTACACCGTGCAGTTTT	CQQTYTTPCSF	IGKV1-39	.	IGKJ2	19	-1	-1	29
2	4.830917874396135E-4	TGTCAACAGACTTACAGTGCCCCTCCCACTTTT	CQQTYSAPPTF	IGKV1D-39	.	IGKJ2	25	-1	-1	26
2	4.830917874396135E-4	TGTCAACAGACTGCCACCTTCCCTCTTACTTTC	CQQTATFPLTF	IGKV1-13	.	IGKJ4	8	-1	-1	27
2	4.830917874396135E-4	TGTCAACAGACTGACACTACCCCGAGCACTTTT	CQQTDTTPSTF	IGKV1-39	.	IGKJ2	22	-1	-1	26
2	4.830917874396135E-4	TGTCAACAGACTGACAGTGTCCCGAGCTCTTTT	CQQTDSVPSSF	IGKV1-39	.	IGKJ2	17	-1	-1	28
2	4.830917874396135E-4	TGTCAACAGACTGACAGCGGCCCGAGCACTTTT	CQQTDSGPSTF	IGKV1-39	.	IGKJ2	16	-1	-1	26
2	4.830917874396135E-4	TGTCAACAGACTGAGAGTCTCCCGAGCACTTTT	CQQTESLPSTF	IGKV1-39	.	IGKJ2	9	-1	-1	26
2	4.830917874396135E-4	TGTCAACAGACTAGCAGCTGGCCTCTCACTTTC	CQQTSSWPLTF	IGKV3-11	.	IGKJ4	23	-1	-1	24
2	4.830917874396135E-4	TGTCAACAGAGTTTCAGTGCCCCTTGCGCTTTT	CQQSFSAPCAF	IGKV1-39	.	IGKJ2	23	-1	-1	28
2	4.830917874396135E-4	TGTCAACAGAGTTTCAGTACCCTGTGGACGTTC	CQQSFSTLWTF	IGKV1-39	.	IGKJ1	21	-1	-1	23
2	4.830917874396135E-4	TGTCAACAGAGTTTCAGTACCCCTTTCACTTTC	CQQSFSTPFTF	IGKV1-39	.	IGKJ3	23	-1	-1	24
2	4.830917874396135E-4	TGTCAACAGAGTTACCGTGTTCCGTGGTCGTTC	CQQSYRVPWSF	IGKV1-39	.	IGKJ1	14	-1	-1	22
2	4.830917874396135E-4	TGTCAACAGAGTTACGCTACCCCGTGGACCTTC	CQQSYATPWTF	IGKV1-39	.	IGKJ1	22	-1	-1	22
2	4.830917874396135E-4	TGTCAACAGAGTTACATTACCCCTCGGACGTTC	CQQSYITPRTF	IGKV1D-39	.	IGKJ1	24	-1	-1	25
2	4.830917874396135E-4	TGTCAACAGAGTTACAGTAGCCCTCTCACTTTC	CQQSYSSPLTF	IGKV1D-39	.	IGKJ4	24	-1	-1	24
2	4.830917874396135E-4	TGTCAACAGAGTTACAATGCCCCTCGGACGTTC	CQQSYNAPRTF	IGKV1D-39	.	IGKJ1	24	-1	-1	25
2	4.830917874396135E-4	TGTCAACAGAGTCACGATGTCCCGTGGACGTTC	CQQSHDVPWTF	IGKV1-39	.	IGKJ1	11	-1	-1	22
2	4.830917874396135E-4	TGTCAACAGAGTCACAGTCCTCCTCTCACTTTC	CQQSHSPPLTF	IGKV1D-39	.	IGKJ4	24	-1	-1	24
2	4.830917874396135E-4	TGTCAACAGAGCTATGCTACCCCTTTTACTTTC	CQQSYATPFTF	IGKV1-39	.	IGKJ4	23	-1	-1	27
2	4.830917874396135E-4	TGTCAACAGAATTACGATAAGCCGTACACTTTT	CQQNYDKPYTF	IGKV1-39	.	IGKJ2	14	-1	-1	23
2	4.830917874396135E-4	TGTCAACAATATTATGCTACTCCTACCACTTTC	CQQYYATPTTF	IGKV4-1	.	IGKJ4	24	-1	-1	26
2	4.830917874396135E-4	TGTCAACAATATGATAATCTGCCGATCACCTTC	CQQYDNLPITF	IGKV1-33	.	IGKJ5	19	-1	-1	22
2	4.830917874396135E-4	TGTCAACAATATGACACTGCCCCTCTCACTTTC	CQQYDTAPLTF	IGKV1-35	.	IGKJ3	11	-1	-1	25
2	4.830917874396135E-4	TGTCAACAATATAGTCAGTGGCCTGTGACGTTC	CQQYSQWPVTF	IGKV3-15	.	IGKJ1	23	-1	-1	26
2	4.830917874396135E-4	TGTCAACAACTTAATAGTAATCCTCAGACGTTC	CQQLNSNPQTF	IGKV1-9	.	IGKJ1	17	-1	-1	26
2	4.830917874396135E-4	TGTCAACAAACTTCCAGTGCCCCGTGCGCTTTT	CQQTSSAPCAF	IGKV1-39	.	IGKJ2	22	-1	-1	28
2	4.830917874396135E-4	TGTCAACAAACTCACAGTTTTGTGTACACTTTT	CQQTHSFVYTF	IGKV1-12	.	IGKJ2	19	-1	-1	22
2	4.830917874396135E-4	TGTCAACAAAGTTATAGTACCCCGTACACTTTT	CQQSYSTPYTF	IGKV1-39	.	IGKJ2	22	-1	-1	23
2	4.830917874396135E-4	TGTCAAGACAGTTACAGTATCCCATTCACTTTC	CQDSYSIPFTF	IGKV1-39	.	IGKJ3	22	-1	-1	23
2	4.830917874396135E-4	TGTCAAAACCATCATAGTTACCCTCTGACGTTC	CQNHHSYPLTF	IGKV1D-17	.	IGKJ1	24	-1	-1	26
2	4.830917874396135E-4	TGTCAAAAGTATAACAGTGCCCCTCTGACTTTC	CQKYNSAPLTF	IGKV1-27	.	IGKJ4	23	-1	-1	27
2	4.830917874396135E-4	TGTCAAAAGTATAACAGTGCCCCCGCCACTTTC	CQKYNSAPATF	IGKV1-27	.	IGKJ4	22	-1	-1	26
2	4.830917874396135E-4	TGCCAGTACTATGGTTCCTCACCCCGGATGTTC	CQYYGSSPRMF	IGKV3D-20	.	IGKJ1	27	-1	-1	25
2	4.830917874396135E-4	TGCCAACATGCTCACAGTTTCCCGCTCACTTTC	CQHAHSFPLTF	IGKV1-12	.	IGKJ4	22	-1	-1	22
2	4.830917874396135E-4	TGCCAACACTATCATGCTTATCCTTACTCTTTC	CQHYHAYPYSF	IGKV1-16	.	IGKJ3	11	-1	-1	28
2	4.830917874396135E-4	TGCCAACACTACAATAGTCATTCTCGGACGTTC	CQHYNSHSRTF	IGKV1-5	.	IGKJ1	23	-1	-1	25
2	4.830917874396135E-4	TGCCAACAGTATTTTGATTATCCGCTCACTTTC	CQQYFDYPLTF	IGKV1-5	.	IGKJ4	11	-1	-1	22
2	4.830917874396135E-4	TGCCAACAGTATTATCTTTACCCTCCCACCTTC	CQQYYLYPPTF	IGKV1D-16	.	IGKJ5	25	-1	-1	26
2	4.830917874396135E-4	TGCCAACAGTATCATCGTTATAATCCCACCTTC	CQQYHRYNPTF	IGKV1-16	.	IGKJ5	19	-1	-1	26
2	4.830917874396135E-4	TGCCAACAGTATGATAGTTACCCGTGGACATTC	CQQYDSYPWTF	IGKV1-5	.	IGKJ1	19	-1	-1	22
2	4.830917874396135E-4	TGCCAACAGTATAATAGTTATCCTAGGACGTTC	CQQYNSYPRTF	IGKV1-5	.	IGKJ1	25	-1	-1	25
2	4.830917874396135E-4	TGCCAACAGACTTATACTACCCCGAGCACTTTT	CQQTYTTPSTF	IGKV1-39	.	IGKJ2	22	-1	-1	26
2	4.830917874396135E-4	TGCCAACAATATCATGCCTATCCGCGGACGTTC	CQQYHAYPRTF	IGKV1-5	.	IGKJ1	11	-1	-1	25
2	4.830917874396135E-4	TGCCAACAATATCATGGCTTCCCCTTCACCTTC	CQQYHGFPFTF	IGKV1-33	.	IGKJ3	11	-1	-1	24
2	4.830917874396135E-4	TGCCAACAATATGATACTTTTCCACGGACGTTC	CQQYDTFPRTF	IGKV1-5	.	IGKJ1	15	-1	-1	25
2	4.830917874396135E-4	TGCCAACAATATAATCGTTATTCTGGGACGTTC	CQQYNRYSGTF	IGKV1-5	.	IGKJ1	23	-1	-1	25
2	4.830917874396135E-4	TGCCAACAATATAATACTTATTCTTACACTTTC	CQQYNTYSYTF	IGKV1-5	.	IGKJ3	23	-1	-1	26
2	4.830917874396135E-4	TGCGTGCAAGCTACACAATTTCCCCCGACTTTT	CVQATQFPPTF	IGKV2-24	.	IGKJ2	22	-1	-1	27
2	4.830917874396135E-4	TGCGTACAAACTCTCCAGACTCCGATCACCTTC	CVQTLQTPITF	IGKV2-28	.	IGKJ5	22	-1	-1	22
2	4.830917874396135E-4	TGCATGCACGCTTCACAATTCCCCTACACTTTT	CMHASQFPYTF	IGKV2-24	.	IGKJ2	19	-1	-1	24
2	4.830917874396135E-4	TGCATGCAGTCTCTGGAGTTTCCTCGAACGTTC	CMQSLEFPRTF	IGKV2-28	.	IGKJ1	7	-1	-1	27
2	4.830917874396135E-4	TGCATGCAGGGTCTACAAACTCCGTACACATTT	CMQGLQTPYTF	IGKV2-28	.	IGKJ2	22	-1	-1	23
2	4.830917874396135E-4	TGCATGCAGGGTATACACCTCCCGATCACCTTC	CMQGIHLPITF	IGKV2-26	.	IGKJ5	7	-1	-1	22
2	4.830917874396135E-4	TGCATGCAATCTCTACAGATTCCTCGGACGTTC	CMQSLQIPRTF	IGKV2D-28	.	IGKJ1	24	-1	-1	25
2	4.830917874396135E-4	TGCATGCAATGTATAAACTATCCACTCTCTTTC	CMQCINYPLSF	IGKV2-26	.	IGKJ4	8	-1	-1	24
2	4.830917874396135E-4	TGCATGCAACCTCTACACATTCCGTACACTTTT	CMQPLHIPYTF	IGKV2-28	.	IGKJ2	16	-1	-1	23
2	4.830917874396135E-4	TGCATGCAAGCTCTACAATTACCGTACACCTTT	CMQALQLPYTF	IGKV2-28	.	IGKJ2	17	-1	-1	23
2	4.830917874396135E-4	TGCATGCAAGCTCTACAACTTCCGTACACTTTT	CMQALQLPYTF	IGKV2-28	.	IGKJ2	17	-1	-1	23
2	4.830917874396135E-4	TGCATGCAAGCTCTACAAACTCCGTTCACTTTT	CMQALQTPFTF	IGKV2-28	.	IGKJ2	22	-1	-1	26
2	4.830917874396135E-4	TGCATGCAAGCTACACAATTTCCATACACTTTT	CMQATQFPYTF	IGKV2-24	.	IGKJ2	22	-1	-1	24
2	4.830917874396135E-4	TGCATGCAAGCCCTACAAACTCCTCCCACTTTT	CMQALQTPPTF	IGKV2D-28	.	IGKJ2	25	-1	-1	26
2	4.830917874396135E-4	TGCATGCAAGGTCTACACATTCCGTGGACGTTC	CMQGLHIPWTF	IGKV2-28	.	IGKJ1	16	-1	-1	22
2	4.830917874396135E-4	TGCATGCAAGGTGTACACCTTCCGCTCACTTTC	CMQGVHLPLTF	IGKV2-29	.	IGKJ4	22	-1	-1	22
2	4.830917874396135E-4	TGCATGCAAATGACACAGTGGCCGTACACTTTT	CMQMTQWPYTF	IGKV2-30	.	IGKJ2	22	-1	-1	23
2	4.830917874396135E-4	TGCATGCAAACTCTACACACTCCTGGAACTTTT	CMQTLHTPGTF	IGKV2-28	.	IGKJ2	23	-1	-1	27
2	4.830917874396135E-4	TGCATGCAAACTCTACAACTTCCTCACACCTTT	CMQTLQLPHTF	IGKV2D-28	.	IGKJ2	24	-1	-1	25
2	4.830917874396135E-4	TGTCATCACCGTAGCCACTGGCCCCTTATT	CHHRSHWPLI	IGKV3-11	.	IGKJ2	22	-1	-1	28
2	4.830917874396135E-4	TGTCACCAGGCTAACGGTTTCCTCACTTTC	CHQANGFLTF	IGKV1-12	.	IGKJ4	21	-1	-1	21
2	4.830917874396135E-4	TGTCAGCACTATGATAATCTGCACACTTTT	CQHYDNLHTF	IGKV1-33	.	IGKJ2	19	-1	-1	22
2	4.830917874396135E-4	TGTCAGCAGTATGGTAGCTCATTCACTTTC	CQQYGSSFTF	IGKV3-20	.	IGKJ4	20	-1	-1	22
2	4.830917874396135E-4	TGTCAGCAGTATGATAATCTGCACACTTTT	CQQYDNLHTF	IGKV1-33	.	IGKJ2	19	-1	-1	22
2	4.830917874396135E-4	TGTCAGCAGCGTACCAACTGGCCCACTTTC	CQQRTNWPTF	IGKV3-11	.	IGKJ3	22	-1	-1	23
2	4.830917874396135E-4	TGTCAGCAATATCATACCTGGCCTTCCTTC	CQQYHTWPSF	IGKV3-15	.	IGKJ5	23	-1	-1	25
2	4.830917874396135E-4	TGTCAGCAATATGGTGGCTCTTCGACGTTC	CQQYGGSSTF	IGKV3-20	.	IGKJ1	19	-1	-1	23
2	4.830917874396135E-4	TGTCAGGCGGGTTATCCCCCGTACACTTTT	CQAGYPPYTF	IGKV1-39	.	IGKJ2	4	-1	-1	20
2	4.830917874396135E-4	TGTCAACACTATCATACTCTCCCCGTTTTC	CQHYHTLPVF	IGKV1-33	.	IGKJ3	22	-1	-1	26
2	4.830917874396135E-4	TGTCAACACTATGATACTCTCCACACTTTT	CQHYDTLHTF	IGKV1-33	.	IGKJ2	21	-1	-1	22
2	4.830917874396135E-4	TGTCAACAGTATAATCGTTTGTGGACTTTC	CQQYNRLWTF	IGKV1-16	.	IGKJ1	18	-1	-1	20
2	4.830917874396135E-4	TGTCAACAGGGTTTCAGTACCCCCTCCTTC	CQQGFSTPSF	IGKV1D-39	.	IGKJ5	22	-1	-1	25
2	4.830917874396135E-4	TGTCAACAGGGTTACACTATCCCTTCTTTC	CQQGYTIPSF	IGKV1-39	.	IGKJ4	23	-1	-1	25
2	4.830917874396135E-4	TGTCAACAGGGTTACACTATCCCCTCCTTC	CQQGYTIPSF	IGKV1D-39	.	IGKJ5	26	-1	-1	25
2	4.830917874396135E-4	TGTCAACAGGGTTACACCATCCCTTCTTTC	CQQGYTIPSF	IGKV1-39	.	IGKJ3	15	-1	-1	25
2	4.830917874396135E-4	TGTCAACAGGGTTACACCATCCCCTCCTTC	CQQGYTIPSF	IGKV1-39	.	IGKJ5	15	-1	-1	25
2	4.830917874396135E-4	TGTCAACAGGGTTACAGTACCCCTGCTTTC	CQQGYSTPAF	IGKV1-39	.	IGKJ3	23	-1	-1	25
2	4.830917874396135E-4	TGTCAACAGGGTTACAGTACCCCGGCCTTT	CQQGYSTPAF	IGKV1-39	.	IGKJ1	22	-1	-1	30
2	4.830917874396135E-4	TGTCAACAGAGTTTCAGTACCCCGGCTTTT	CQQSFSTPAF	IGKV1-39	.	IGKJ2	22	-1	-1	25
2	4.830917874396135E-4	TGTCAACAAGGTTTCAGTACCCCTACTTTC	CQQGFSTPTF	IGKV1-39	.	IGKJ3	24	-1	-1	24
2	4.830917874396135E-4	TGCCAACAGTATCATATGTATTCTACTTTT	CQQYHMYSTF	IGKV1-5	.	IGKJ2	24	-1	-1	24
2	4.830917874396135E-4	TGCCAACAGTATGCTTATGATTCAAGTTTT	CQQYAYDSSF	IGKV1-5	.	IGKJ2	11	-1	-1	26
2	4.830917874396135E-4	TGCCAACAGTATAGTAGTTTGTACACTTTT	CQQYSSLYTF	IGKV1-5	.	IGKJ2	18	-1	-1	19
2	4.830917874396135E-4	TGCCAACAGTATAATTTTTATTCAACTTTT	CQQYNFYSTF	IGKV1-5	.	IGKJ2	22	-1	-1	24
2	4.830917874396135E-4	TGCCAACAGTATAATAGTTACTGGACGTTC	CQQYNSYWTF	IGKV1-5	.	IGKJ1	19	-1	-1	21
2	4.830917874396135E-4	TGCCAACAATATGATACTTATGTCACTTTC	CQQYDTYVTF	IGKV1-5	.	IGKJ4	20	-1	-1	22
2	4.830917874396135E-4	TGCATGCAAGGTCTATCCTTCATCACCTTC	CMQGLSFITF	IGKV2D-29	.	IGKJ5	8	-1	-1	21
2	4.830917874396135E-4	TGCATGCAAAGTACACACAAGGGGACGTTC	CMQSTHKGTF	IGKV2-30	.	IGKJ1	17	-1	-1	22
2	4.830917874396135E-4	TGTCAGCAGCGTAGCAACTGGCTCTTC	CQQRSNWLF	IGKV3-11	.	IGKJ4	21	-1	-1	24
2	4.830917874396135E-4	TGTCAACAGTCTGGTAGCACAAATTTC	CQQSGSTNF	IGKV3-20	.	IGKJ3	17	-1	-1	23
2	4.830917874396135E-4	TGTCAGCAGTATGGTACCTCATTC	CQQYGTSF	IGKV3-20	.	IGKJ3	20	-1	-1	21
1	2.4154589371980676E-4	TGTCAGCAATGTTTTAGTACTCCACCGTACACTCCCGCGTTCACATTT	CQQCFSTPPYTPAFTF	IGKV4-1	.	IGKJ2	22	-1	-1	41
1	2.4154589371980676E-4	TGTCAACACTATAATGGCCCACCGATCACCTTCGCCCCGATCACCTTC	CQHYNGPPITFAPITF	IGKV1D-43	.	IGKJ5	11	-1	-1	37
1	2.4154589371980676E-4	TGTCAACACTATAATGGCCCACCGATCACCTTCGCCCCGATCACCTTC	CQHYNGPPITFAPITF	IGKV3-20	.	IGKJ5	11	-1	-1	37
1	2.4154589371980676E-4	TGTCAGTACTATAATGGCTGGCCTCCTATCTTCTTCGCTTTC	CQYYNGWPPIFFAF	IGKV3D-15	.	IGKJ3	25	-1	-1	33
1	2.4154589371980676E-4	TGTCAGCAGAATGTGTATGGTGGATCATCCCCGCTCACTTTC	CQQNVYGGSSPLTF	IGKV3-20	.	IGKJ4	12	-1	-1	31
1	2.4154589371980676E-4	TGTCACCACTATAATAACTGGCCTCCGAGATGGACGTTC	CHHYNNWPPRWTF	IGKV3-15	.	IGKJ1	23	-1	-1	30
1	2.4154589371980676E-4	TGTCAGCAGTATGGTAACTCACCCCCGTCGTACACTTTT	CQQYGNSPPSYTF	IGKV3D-20	.	IGKJ2	26	-1	-1	29
1	2.4154589371980676E-4	TGTCAGCAGTATAATGACTGGCCTCCCCTATTCACTTTC	CQQYNDWPPLFTF	IGKV3D-15	.	IGKJ3	25	-1	-1	28
1	2.4154589371980676E-4	TGTCAGCAATATGGTAACTCACCCCAGTCATACACTTTT	CQQYGNSPQSYTF	IGKV3-20	.	IGKJ2	22	-1	-1	30
1	2.4154589371980676E-4	TGTCAACACCGTAGCACTTGGCCTCCCGCGCTCACTTTC	CQHRSTWPPALTF	IGKV3-11	.	IGKJ4	23	-1	-1	27
1	2.4154589371980676E-4	TGTCAACAGTATAATGAGTGGCCTCTGGACATCACTTTC	CQQYNEWPLDITF	IGKV3D-15	.	IGKJ4	28	-1	-1	31
1	2.4154589371980676E-4	TGTCAACAACATGAACATGATACTCTATTCTTCACTTTC	CQQHEHDTLFFTF	IGKV1-33	.	IGKJ3	7	-1	-1	30
1	2.4154589371980676E-4	TGCATGCAAGCTCTACAAACTCCTCCGGAGAACACTTTT	CMQALQTPPENTF	IGKV2D-28	.	IGKJ2	29	-1	-1	31
1	2.4154589371980676E-4	TGTCTCCAGTATAATACTTACCCCATGTACAGTTTT	CLQYNTYPMYSF	IGKV1-17	.	IGKJ2	22	-1	-1	23
1	2.4154589371980676E-4	TGTCTACACCATAATAAATATTCTCCGTGGGCGTTC	CLHHNKYSPWAF	IGKV1-17	.	IGKJ1	15	-1	-1	25
1	2.4154589371980676E-4	TGTCATCAGTATTATCACTGGCCCCCGTGGACGTTC	CHQYYHWPPWTF	IGKV3-15	.	IGKJ1	22	-1	-1	25
1	2.4154589371980676E-4	TGTCAGTATTATCTTAGCTCATCTCCGGTCGCTTTC	CQYYLSSSPVAF	IGKV3D-20	.	IGKJ3	27	-1	-1	31
1	2.4154589371980676E-4	TGTCAGCGATATGACAGTTATTCCCAATTCACTTTC	CQRYDSYSQFTF	IGKV1-13	.	IGKJ4	4	-1	-1	28
1	2.4154589371980676E-4	TGTCAGCACTTTGGTTCCTCACCCATGTTCACTTTC	CQHFGSSPMFTF	IGKV3-20	.	IGKJ3	22	-1	-1	27
1	2.4154589371980676E-4	TGTCAGCACTCTGGTCCTTCACCCATTTTCACTTTC	CQHSGPSPIFTF	IGKV3-20	.	IGKJ3	14	-1	-1	27
1	2.4154589371980676E-4	TGTCAGCACTATGGTCCCTCACCTCGGTACATTTTT	CQHYGPSPRYIF	IGKV3D-20	.	IGKJ2	24	-1	-1	26
1	2.4154589371980676E-4	TGTCAGCACTACGGTGGCTCACCTCCTTACACTTTT	CQHYGGSPPYTF	IGKV3D-20	.	IGKJ2	25	-1	-1	27
1	2.4154589371980676E-4	TGTCAGCAGTATTTTAACTGGCCTCCGTTCACTTTT	CQQYFNWPPFTF	IGKV3-15	.	IGKJ2	23	-1	-1	29
1	2.4154589371980676E-4	TGTCAGCAGTATTATAGCTCACCCAGGCTCGCTTTC	CQQYYSSPRLAF	IGKV3-20	.	IGKJ4	26	-1	-1	26
1	2.4154589371980676E-4	TGTCAGCAGTATGTGAGCCAAGAGGAGTACACTTTT	CQQYVSQEEYTF	IGKV3-20	.	IGKJ2	12	-1	-1	26
1	2.4154589371980676E-4	TGTCAGCAGTATGGTTCCTCACCCGGGGTCACCTTC	CQQYGSSPGVTF	IGKV3-20	.	IGKJ5	22	-1	-1	28
1	2.4154589371980676E-4	TGTCAGCAGTATGGTAACTCACTTCCTATCACTTTC	CQQYGNSLPITF	IGKV3D-20	.	IGKJ5	25	-1	-1	27
1	2.4154589371980676E-4	TGTCAGCAGTATGATAAGTGGCCCCCGAGGACGTTC	CQQYDKWPPRTF	IGKV3-15	.	IGKJ1	22	-1	-1	28
1	2.4154589371980676E-4	TGTCAGCAGTATGATAAGTGGCCCCCGAGGACGTTC	CQQYDKWPPRTF	IGKV3-20	.	IGKJ1	12	-1	-1	28
1	2.4154589371980676E-4	TGTCAGCAGTATAATCACTGGCCTCCGATCACCTTC	CQQYNHWPPITF	IGKV3D-15	.	IGKJ5	26	-1	-1	25
1	2.4154589371980676E-4	TGTCAGCAGTATAATGACTGGCCTCTCCTCACTTTC	CQQYNDWPLLTF	IGKV3D-15	.	IGKJ4	24	-1	-1	27
1	2.4154589371980676E-4	TGTCAGCAGTATAATAACTGGCCCCCTCTCACTTTT	CQQYNNWPPLTF	IGKV3-15	.	IGKJ4	22	-1	-1	27
1	2.4154589371980676E-4	TGTCAGCAGTATAAGAACTGGCCTACGTGGACGTTC	CQQYKNWPTWTF	IGKV3-15	.	IGKJ1	24	-1	-1	24
1	2.4154589371980676E-4	TGTCAGCAGCGTAGCAACTGGCCTCTTATCACCTGC	CQQRSNWPLITC	IGKV3-11	.	IGKJ5	23	-1	-1	27
1	2.4154589371980676E-4	TGTCAGCAGCGTAGCAACTGGCCCCTGATCACCTTC	CQQRSNWPLITF	IGKV3-11	.	IGKJ5	22	-1	-1	26
1	2.4154589371980676E-4	TGTCAGCAATATCAGTCTACTCCTTCGCTCACTTTC	CQQYQSTPSLTF	IGKV4-1	.	IGKJ4	11	-1	-1	25
1	2.4154589371980676E-4	TGTCAGCAACGTTGCAACTGGCCACGTGGGTCGTTC	CQQRCNWPRGSF	IGKV3-11	.	IGKJ1	22	-1	-1	21
1	2.4154589371980676E-4	TGTCAACAGTGTTACAGTACCCTCCCGTACACTTTT	CQQCYSTLPYTF	IGKV1-39	.	IGKJ2	21	-1	-1	26
1	2.4154589371980676E-4	TGTCAACAGTGGCATAACTGGCCTCCGTGGACGTTC	CQQWHNWPPWTF	IGKV3D-15	.	IGKJ1	26	-1	-1	25
1	2.4154589371980676E-4	TGTCAACAGTATGGCAGCGCACCTCCGGTCACTTTC	CQQYGSAPPVTF	IGKV3D-20	.	IGKJ4	27	-1	-1	28
1	2.4154589371980676E-4	TGTCAACAGTATGATAATCTCCCTCAGGTCACTTTC	CQQYDNLPQVTF	IGKV1D-33	.	IGKJ4	24	-1	-1	28
1	2.4154589371980676E-4	TGTCAACAGTATGATAATACAGGGGGATTCACTTTC	CQQYDNTGGFTF	IGKV1-33	.	IGKJ3	17	-1	-1	26
1	2.4154589371980676E-4	TGTCAACAGTACGACAAGTTCGGTCCCATCACCTTC	CQQYDKFGPITF	IGKV1-33	.	IGKJ5	10	-1	-1	27
1	2.4154589371980676E-4	TGTCAACAGGCTAACAGTTTCCCTTTATTCACTTTC	CQQANSFPLFTF	IGKV1D-12	.	IGKJ3	24	-1	-1	25
1	2.4154589371980676E-4	TGTCAACAGAGTTTCAGTACCCCTCAGCTCTCTTTC	CQQSFSTPQLSF	IGKV1D-39	.	IGKJ4	24	-1	-1	26
1	2.4154589371980676E-4	TGTCAACAGAGTTACAGTACCCCTCAGATTACCTTC	CQQSYSTPQITF	IGKV1D-39	.	IGKJ5	24	-1	-1	26
1	2.4154589371980676E-4	TGTCAACAGAGTTACAGTAGTCTCATGTATACTTTT	CQQSYSSLMYTF	IGKV1-39	.	IGKJ2	18	-1	-1	23
1	2.4154589371980676E-4	TGTCAACAGAGTTACAGTAATCCCTCGACCACCTTC	CQQSYSNPSTTF	IGKV1-39	.	IGKJ5	18	-1	-1	24
1	2.4154589371980676E-4	TGTCAACAGAGTTACAATACCCCTCCATACACTTTT	CQQSYNTPPYTF	IGKV1D-39	.	IGKJ2	25	-1	-1	27
1	2.4154589371980676E-4	TGTCAACAATATGGTGACTGGCCGATGTACACTTTT	CQQYGDWPMYTF	IGKV3-15	.	IGKJ2	22	-1	-1	24
1	2.4154589371980676E-4	TGTCAACAATATGATAACTGGCCTCCGTTCACTTTC	CQQYDNWPPFTF	IGKV3-15	.	IGKJ4	23	-1	-1	28
1	2.4154589371980676E-4	TGTCAACAATATAATAAATATTTTCCGTGGACCTTC	CQQYNKYFPWTF	IGKV1-5	.	IGKJ1	15	-1	-1	25
1	2.4154589371980676E-4	TGCCAACACTTTGATGGTGATTCTAAGTGGACGTTC	CQHFDGDSKWTF	IGKV1-5	.	IGKJ1	24	-1	-1	26
1	2.4154589371980676E-4	TGCCAACACTATAATACTTATTCCCCGTGGACGTTC	CQHYNTYSPWTF	IGKV1-5	.	IGKJ1	22	-1	-1	21
1	2.4154589371980676E-4	TGCCAACAGTATCTGAGTTATTCGCCGTACACTTTT	CQQYLSYSPYTF	IGKV1-5	.	IGKJ2	22	-1	-1	26
1	2.4154589371980676E-4	TGCCAACAGTATAATGGTTATGGTGTGATCACCTTC	CQQYNGYGVITF	IGKV1-5	.	IGKJ5	20	-1	-1	26
1	2.4154589371980676E-4	TGCATGCAAGGTCTACACCTTCCCATGTTCGCTTTT	CMQGLHLPMFAF	IGKV2-29	.	IGKJ2	22	-1	-1	23
1	2.4154589371980676E-4	TGCATGCAAGGTACGCATTGGCCTCCGTACACTTTT	CMQGTHWPPYTF	IGKV2D-30	.	IGKJ2	26	-1	-1	26
1	2.4154589371980676E-4	TGCATGCAAGGTACACACTGGTCTCTGTTCACTTTT	CMQGTHWSLFTF	IGKV2D-30	.	IGKJ2	24	-1	-1	25
1	2.4154589371980676E-4	TGCATGCAAGGTACACACTGGCCTCATGTCACCTTC	CMQGTHWPHVTF	IGKV2D-30	.	IGKJ5	24	-1	-1	28
1	2.4154589371980676E-4	TGCATGCAAGGTACAGACTGGCCTCCGTACACTTTT	CMQGTDWPPYTF	IGKV2D-30	.	IGKJ2	26	-1	-1	26
1	2.4154589371980676E-4	TGCATGCAAGGCACACACTGGCCTCCGTACACTTTT	CMQGTHWPPYTF	IGKV2D-30	.	IGKJ2	26	-1	-1	26
1	2.4154589371980676E-4	TGTTTTCAGCATAGTTCTTACCCGTACTCCTTT	CFQHSSYPYSF	IGKV1-17	.	IGKJ2	22	-1	-1	23
1	2.4154589371980676E-4	TGTTTTCAACATAATCGTTACCCTTACAGTTTC	CFQHNRYPYSF	IGKV1-17	.	IGKJ4	23	-1	-1	29
1	2.4154589371980676E-4	TGTCTTCACGACTTCTCTTACCCGTGGACGTTC	CLHDFSYPWTF	IGKV1-17	.	IGKJ1	4	-1	-1	22
1	2.4154589371980676E-4	TGTCTGCAGTATGATAACTGGCAGGATAGTTTT	CLQYDNWQDSF	IGKV3-15	.	IGKJ2	21	-1	-1	29
1	2.4154589371980676E-4	TGTCTACAGTCTAACACTTTCCCTCTCACCTTC	CLQSNTFPLTF	IGKV1-12	.	IGKJ5	23	-1	-1	25
1	2.4154589371980676E-4	TGTCTACAGCATGACAGTTTCCCTTACACTTTT	CLQHDSFPYTF	IGKV1-17	.	IGKJ2	23	-1	-1	24
1	2.4154589371980676E-4	TGTCTACAGCATAATACTTACCCGTGGACGTTC	CLQHNTYPWTF	IGKV1-17	.	IGKJ1	22	-1	-1	22
1	2.4154589371980676E-4	TGTCTACAGCATAATAGTTACCCCTACACTTTT	CLQHNSYPYTF	IGKV1-17	.	IGKJ2	22	-1	-1	24
1	2.4154589371980676E-4	TGTCTACAGAGTTCCAGTCTTCCCCTCACTTTC	CLQSSSLPLTF	IGKV1-12	.	IGKJ4	8	-1	-1	24
1	2.4154589371980676E-4	TGTCTACAACATAATAGTTATCCTCGGACGTTC	CLQHNSYPRTF	IGKV1D-17	.	IGKJ1	24	-1	-1	25
1	2.4154589371980676E-4	TGTCTACAAGATTACAATTTCCCGTGGACGTTC	CLQDYNFPWTF	IGKV1-6	.	IGKJ1	22	-1	-1	22
1	2.4154589371980676E-4	TGTCTACAAGATTACAATTACCCTTGGACTTTT	CLQDYNYPWTF	IGKV1-6	.	IGKJ2	23	-1	-1	27
1	2.4154589371980676E-4	TGTCTACAAGATTACAATTACCCTATCACCTTC	CLQDYNYPITF	IGKV1-6	.	IGKJ5	24	-1	-1	24
1	2.4154589371980676E-4	TGTCATCAGAACGAAAATTTACCGTACACTTTT	CHQNENLPYTF	IGKV6-21	.	IGKJ2	9	-1	-1	23
1	2.4154589371980676E-4	TGTCATCAATATTATTTTACTCCTCAGACGTTC	CHQYYFTPQTF	IGKV4-1	.	IGKJ1	23	-1	-1	26
1	2.4154589371980676E-4	TGTCACCACTCTGGAGGCTCACCTAGGACGTTC	CHHSGGSPRTF	IGKV3-20	.	IGKJ1	26	-1	-1	25
1	2.4154589371980676E-4	TGTCACCAGTTTGGTGCCTCACCTCGGACGTTC	CHQFGASPRTF	IGKV3D-20	.	IGKJ1	24	-1	-1	25
1	2.4154589371980676E-4	TGTCACCAGATTTACAGTCTCCCGAGCACTTTT	CHQIYSLPSTF	IGKV1-39	.	IGKJ2	17	-1	-1	26
1	2.4154589371980676E-4	TGTCACCAGACTTTCAGTACGCCGAGCGCTTTT	CHQTFSTPSAF	IGKV1-39	.	IGKJ2	19	-1	-1	28
1	2.4154589371980676E-4	TGTCACCAGACTTACACTACCCTGAGCACTTTT	CHQTYTTLSTF	IGKV1-39	.	IGKJ2	21	-1	-1	26
1	2.4154589371980676E-4	TGTCACCAGACTGACAGTGTTCCGAGCACTTTT	CHQTDSVPSTF	IGKV1-8	.	IGKJ2	8	-1	-1	26
1	2.4154589371980676E-4	TGTCACCAATATGCCACCTCACCGGACACTTTT	CHQYATSPDTF	IGKV3-20	.	IGKJ2	22	-1	-1	25
1	2.4154589371980676E-4	TGTCACCAATATAAAGATCTTCACTACACTTTT	CHQYKDLHYTF	IGKV4-1	.	IGKJ2	11	-1	-1	24
1	2.4154589371980676E-4	TGTCACCAAAGTTACGATACCCCTCGAACCTTC	CHQSYDTPRTF	IGKV1D-39	.	IGKJ4	24	-1	-1	30
1	2.4154589371980676E-4	TGTCACCAAAATGGTAGTTCACCTAGGACGTTC	CHQNGSSPRTF	IGKV3-20	.	IGKJ1	26	-1	-1	25
1	2.4154589371980676E-4	TGTCAGTTTTATGGTGGCTCACCGATCACCTTC	CQFYGGSPITF	IGKV6D-21	.	IGKJ5	4	-1	-1	22
1	2.4154589371980676E-4	TGTCAGTACCATGGTAGTTCACCGTACAGTTTT	CQYHGSSPYSF	IGKV3-20	.	IGKJ2	22	-1	-1	23
1	2.4154589371980676E-4	TGTCAGCGGCATGGTACCCCACCGTACACTTTT	CQRHGTPPYTF	IGKV3-20	.	IGKJ2	22	-1	-1	23
1	2.4154589371980676E-4	TGTCAGCATTATGGTGACTCTCTGATCACCTTC	CQHYGDSLITF	IGKV3-20	.	IGKJ5	14	-1	-1	23
1	2.4154589371980676E-4	TGTCAGCATCGTGGCAGTTGGCCGGTCACCTTC	CQHRGSWPVTF	IGKV3-11	.	IGKJ5	22	-1	-1	25
1	2.4154589371980676E-4	TGTCAGCACTATGATGCCTCATCGTACACTTCT	CQHYDASSYTS	IGKV3-20	.	IGKJ2	12	-1	-1	23
1	2.4154589371980676E-4	TGTCAGCACTATACTATCTCACCGTACACTTTT	CQHYTISPYTF	IGKV3-20	.	IGKJ2	22	-1	-1	23
1	2.4154589371980676E-4	TGTCAGCACCATGATATTACACCCTGGACGTTC	CQHHDITPWTF	IGKV3-20	.	IGKJ1	7	-1	-1	24
1	2.4154589371980676E-4	TGTCAGCAGTTTAATAGTTACCCTCAGACCTTC	CQQFNSYPQTF	IGKV1D-13	.	IGKJ5	25	-1	-1	27
1	2.4154589371980676E-4	TGTCAGCAGTCTGGTAGCTCACCCAGGACGTTC	CQQSGSSPRTF	IGKV3-20	.	IGKJ1	26	-1	-1	25
1	2.4154589371980676E-4	TGTCAGCAGTCTGGGAGCGGACCGAGGACGTTC	CQQSGSGPRTF	IGKV3-20	.	IGKJ1	17	-1	-1	25
1	2.4154589371980676E-4	TGTCAGCAGTCTGAAACTACCCCGTGCACTTTT	CQQSETTPCTF	IGKV1-39	.	IGKJ2	8	-1	-1	26
1	2.4154589371980676E-4	TGTCAGCAGTGTTTTGCCTGGCCTCGGACTTTC	CQQCFAWPRTF	IGKV3-15	.	IGKJ4	9	-1	-1	27
1	2.4154589371980676E-4	TGTCAGCAGTGTTTTACTGATCTCTTCAGTTTT	CQQCFTDLFSF	IGKV3-15	.	IGKJ2	9	-1	-1	29
1	2.4154589371980676E-4	TGTCAGCAGTGTTTTACTGATCTCTTCAGTTTT	CQQCFTDLFSF	IGKV3D-15	.	IGKJ2	9	-1	-1	29
1	2.4154589371980676E-4	TGTCAGCAGTATTTTGGTGCTCCAATCTCTTTC	CQQYFGAPISF	IGKV4-1	.	IGKJ3	22	-1	-1	28
1	2.4154589371980676E-4	TGTCAGCAGTATCTTATGGTTCCGTACACTTTT	CQQYLMVPYTF	IGKV4-1	.	IGKJ2	11	-1	-1	23
1	2.4154589371980676E-4	TGTCAGCAGTATCGTGATTTCCCGGTCACTTTC	CQQYRDFPVTF	IGKV3-15	.	IGKJ5	11	-1	-1	25
1	2.4154589371980676E-4	TGTCAGCAGTATGCTGGGTCACCTCGCACGTTC	CQQYAGSPRTF	IGKV3D-20	.	IGKJ1	24	-1	-1	27
1	2.4154589371980676E-4	TGTCAGCAGTATGCTAGCATACCGAATACGTTC	CQQYASIPNTF	IGKV3-20	.	IGKJ1	17	-1	-1	27
1	2.4154589371980676E-4	TGTCAGCAGTATGCTAGCATACCGAAAACGTTC	CQQYASIPKTF	IGKV3-20	.	IGKJ1	17	-1	-1	27
1	2.4154589371980676E-4	TGTCAGCAGTATGGTCGCACACCGCTCACTTTC	CQQYGRTPLTF	IGKV3-20	.	IGKJ4	22	-1	-1	22
1	2.4154589371980676E-4	TGTCAGCAGTATGGTGCCTCATCGATCACCTTC	CQQYGASSITF	IGKV3-20	.	IGKJ5	14	-1	-1	20
1	2.4154589371980676E-4	TGTCAGCAGTATGGTGCCTCACCTCGGAGTTTC	CQQYGASPRSF	IGKV3D-20	.	IGKJ3	24	-1	-1	29
1	2.4154589371980676E-4	TGTCAGCAGTATGGTGCCGCACCGTGGACGTTC	CQQYGAAPWTF	IGKV3-20	.	IGKJ1	14	-1	-1	22
1	2.4154589371980676E-4	TGTCAGCAGTATGGTAGCTCACTCTGGACGTTC	CQQYGSSLWTF	IGKV3-20	.	IGKJ1	21	-1	-1	24
1	2.4154589371980676E-4	TGTCAGCAGTATGGTAGCTCACCTAGAACGTTC	CQQYGSSPRTF	IGKV3-20	.	IGKJ1	25	-1	-1	27
1	2.4154589371980676E-4	TGTCAGCAGTATGGTAGCTCACCCTTCACCTTC	CQQYGSSPFTF	IGKV3-20	.	IGKJ5	22	-1	-1	25
1	2.4154589371980676E-4	TGTCAGCAGTATGGTAGCTCACCGTGGACGTTC	CQQYGSSPWTF	IGKV3-20	.	IGKJ1	22	-1	-1	22
1	2.4154589371980676E-4	TGTCAGCAGTATGGTAGCTCACCGATCACTTTC	CQQYGSSPITF	IGKV3-20	.	IGKJ4	22	-1	-1	25
1	2.4154589371980676E-4	TGTCAGCAGTATGGTAGCTCACCACTCACTTTC	CQQYGSSPLTF	IGKV3-20	.	IGKJ4	22	-1	-1	24
1	2.4154589371980676E-4	TGTCAGCAGTATGGTAGCTCAGCGTGGACGTTC	CQQYGSSAWTF	IGKV3-20	.	IGKJ1	20	-1	-1	22
1	2.4154589371980676E-4	TGTCAGCAGTATGGTAGCTCAACTAGGACGTTC	CQQYGSSTRTF	IGKV3-20	.	IGKJ1	26	-1	-1	25
1	2.4154589371980676E-4	TGTCAGCAGTATGGTAGGTCAGGATTCACTTTC	CQQYGRSGFTF	IGKV3-20	.	IGKJ3	20	-1	-1	23
1	2.4154589371980676E-4	TGTCAGCAGTATGGTAACGCACCAGCCACTTTC	CQQYGNAPATF	IGKV3-20	.	IGKJ3	22	-1	-1	26
1	2.4154589371980676E-4	TGTCAGCAGTATGGGAGTTCACCGCTCACTTTC	CQQYGSSPLTF	IGKV3-20	.	IGKJ4	22	-1	-1	22
1	2.4154589371980676E-4	TGTCAGCAGTATGGAACGACACCCTGGACGTTC	CQQYGTTPWTF	IGKV3-20	.	IGKJ1	13	-1	-1	24
1	2.4154589371980676E-4	TGTCAGCAGTATGATGGCTCGCCGTGGACCTTC	CQQYDGSPWTF	IGKV3-20	.	IGKJ1	19	-1	-1	22
1	2.4154589371980676E-4	TGTCAGCAGTATGAAAACTGGCCGGTCACTTTC	CQQYENWPVTF	IGKV3-15	.	IGKJ4	22	-1	-1	25
1	2.4154589371980676E-4	TGTCAGCAGTATATTAGCTCACCGTACACTTTT	CQQYISSPYTF	IGKV3-20	.	IGKJ2	22	-1	-1	23
1	2.4154589371980676E-4	TGTCAGCAGTATACTCACTGGCCGCTCACTTTC	CQQYTHWPLTF	IGKV3-15	.	IGKJ4	22	-1	-1	22
1	2.4154589371980676E-4	TGTCAGCAGTATAGTGACTGGCCGCTCACTTTC	CQQYSDWPLTF	IGKV3-15	.	IGKJ4	22	-1	-1	22
1	2.4154589371980676E-4	TGTCAGCAGTATAGTAGCAGGCCTCTCACCTTC	CQQYSSRPLTF	IGKV3D-15	.	IGKJ5	24	-1	-1	25
1	2.4154589371980676E-4	TGTCAGCAGTATAGTAACTCACCGCTCACTTTC	CQQYSNSPLTF	IGKV3-20	.	IGKJ4	22	-1	-1	22
1	2.4154589371980676E-4	TGTCAGCAGTATAGTAACTGGCCTGGGACGTTC	CQQYSNWPGTF	IGKV3-15	.	IGKJ1	23	-1	-1	25
1	2.4154589371980676E-4	TGTCAGCAGTATAATTTTCTGCCGTACACTTTT	CQQYNFLPYTF	IGKV1D-43	.	IGKJ2	11	-1	-1	23
1	2.4154589371980676E-4	TGTCAGCAGTATAATTATCTGCCGTACACTTTT	CQQYNYLPYTF	IGKV1-33	.	IGKJ2	19	-1	-1	23
1	2.4154589371980676E-4	TGTCAGCAGTATAATGCCTGGCCTAAGACGTTC	CQQYNAWPKTF	IGKV3-15	.	IGKJ1	24	-1	-1	26
1	2.4154589371980676E-4	TGTCAGCAGTATAATGCCTGGCCGTACACCTTT	CQQYNAWPYTF	IGKV3-15	.	IGKJ2	22	-1	-1	23
1	2.4154589371980676E-4	TGTCAGCAGTATAATGACTGGCCTCGGACGTTC	CQQYNDWPRTF	IGKV3D-15	.	IGKJ1	24	-1	-1	25
1	2.4154589371980676E-4	TGTCAGCAGTATAATGACTGGCCGTACACTTTT	CQQYNDWPYTF	IGKV3-15	.	IGKJ2	22	-1	-1	23
1	2.4154589371980676E-4	TGTCAGCAGTATAATACGTGGCCTCGAACGTTC	CQQYNTWPRTF	IGKV3D-15	.	IGKJ1	24	-1	-1	27
1	2.4154589371980676E-4	TGTCAGCAGTATAATAACTGGCCTCGGGTTTTC	CQQYNNWPRVF	IGKV3-15	.	IGKJ3	23	-1	-1	29
1	2.4154589371980676E-4	TGTCAGCAGTATAATAACTGGCCTCGGACTTTT	CQQYNNWPRTF	IGKV3-15	.	IGKJ2	23	-1	-1	27
1	2.4154589371980676E-4	TGTCAGCAGTATAATAACTGGCCTCGGACGTTC	CQQYNNWPRTF	IGKV3-15	.	IGKJ1	23	-1	-1	25
1	2.4154589371980676E-4	TGTCAGCAGTATAATAACTGGCCCTTCGCCTTC	CQQYNNWPFAF	IGKV3-15	.	IGKJ5	22	-1	-1	28
1	2.4154589371980676E-4	TGTCAGCAGTATAAGAACTGGCCATACACTTTT	CQQYKNWPYTF	IGKV3-15	.	IGKJ2	22	-1	-1	24
1	2.4154589371980676E-4	TGTCAGCAGTATAAAATCTGGCCTCAGACGTTC	CQQYKIWPQTF	IGKV3-15	.	IGKJ1	23	-1	-1	26
1	2.4154589371980676E-4	TGTCAGCAGTACAGCGAGGCGCCATATACTTTT	CQQYSEAPYTF	IGKV3-20	.	IGKJ2	10	-1	-1	27
1	2.4154589371980676E-4	TGTCAGCAGCTTAGCAACTGGCCTCTCACTTTC	CQQLSNWPLTF	IGKV3-11	.	IGKJ4	23	-1	-1	24
1	2.4154589371980676E-4	TGTCAGCAGCGTCTCAGCTGGCCTCCGACTTTT	CQQRLSWPPTF	IGKV3-11	.	IGKJ2	23	-1	-1	27
1	2.4154589371980676E-4	TGTCAGCAGCGTAGCGCCTGGCCGATCACCTTC	CQQRSAWPITF	IGKV3-11	.	IGKJ5	22	-1	-1	22
1	2.4154589371980676E-4	TGTCAGCAGCGTAGCAACTGGCCTTGTACTTTT	CQQRSNWPCTF	IGKV3-11	.	IGKJ2	23	-1	-1	27
1	2.4154589371980676E-4	TGTCAGCAGCGGAGCATCTGGCCTCGGACTTTT	CQQRSIWPRTF	IGKV3-11	.	IGKJ2	23	-1	-1	27
1	2.4154589371980676E-4	TGTCAGCAGCATGGTGACTCACAGTTTACTTTC	CQQHGDSQFTF	IGKV3-20	.	IGKJ3	21	-1	-1	27
1	2.4154589371980676E-4	TGTCAGCAGGCTGACAGTTTCCCTTACACTTTT	CQQADSFPYTF	IGKV1D-12	.	IGKJ2	24	-1	-1	24
1	2.4154589371980676E-4	TGTCAGCAGACTTACACTTTACCTTACACTTTT	CQQTYTLPYTF	IGKV1-39	.	IGKJ2	15	-1	-1	24
1	2.4154589371980676E-4	TGTCAGCAGACTTACACTATCCCCTGGACGTTC	CQQTYTIPWTF	IGKV1-39	.	IGKJ1	22	-1	-1	24
1	2.4154589371980676E-4	TGTCAGCAGACTTACACTACACCGTGCAGTTTT	CQQTYTTPCSF	IGKV1D-43	.	IGKJ2	8	-1	-1	29
1	2.4154589371980676E-4	TGTCAGCAGAGTTATAGATCCCCTCTCACTTTC	CQQSYRSPLTF	IGKV1D-39	.	IGKJ4	24	-1	-1	24
1	2.4154589371980676E-4	TGTCAGCAGAGTTACACTAGCCCTCGAACGTTC	CQQSYTSPRTF	IGKV1D-39	.	IGKJ1	24	-1	-1	27
1	2.4154589371980676E-4	TGTCAGCAGAGTTACAGTTCCCCTCTCACTTTC	CQQSYSSPLTF	IGKV1D-43	.	IGKJ4	24	-1	-1	24
1	2.4154589371980676E-4	TGTCAGCAGAGTTACAGTCTCCCTCTCACTTTC	CQQSYSLPLTF	IGKV1D-39	.	IGKJ4	24	-1	-1	24
1	2.4154589371980676E-4	TGTCAGCAATGTGGTAGTTCGCCGCACACTTTT	CQQCGSSPHTF	IGKV3-20	.	IGKJ2	16	-1	-1	25
1	2.4154589371980676E-4	TGTCAGCAATATTTTTTTCTTCCGCTCACTTTC	CQQYFFLPLTF	IGKV4-1	.	IGKJ4	12	-1	-1	22
1	2.4154589371980676E-4	TGTCAGCAATATTTTGGTTTTCCTCTCACTTTC	CQQYFGFPLTF	IGKV4-1	.	IGKJ4	12	-1	-1	24
1	2.4154589371980676E-4	TGTCAGCAATATTCTAGTGTTCCATTCACTTTC	CQQYSSVPFTF	IGKV4-1	.	IGKJ3	17	-1	-1	23
1	2.4154589371980676E-4	TGTCAGCAATATTATACTTCTCCGTACACTTTT	CQQYYTSPYTF	IGKV4-1	.	IGKJ2	22	-1	-1	23
1	2.4154589371980676E-4	TGTCAGCAATATTATACTACTCCTCCGGACTTT	CQQYYTTPPDF	IGKV3D-20	.	IGKJ2	11	-1	-1	30
1	2.4154589371980676E-4	TGTCAGCAATATTATACTACTCATCAGACGTTC	CQQYYTTHQTF	IGKV4-1	.	IGKJ1	21	-1	-1	26
1	2.4154589371980676E-4	TGTCAGCAATATTATACCTGTCCTCCGGATTTT	CQQYYTCPPDF	IGKV4-1	.	IGKJ2	15	-1	-1	29
1	2.4154589371980676E-4	TGTCAGCAATATTATAGTTCCCTTCTCACTTTC	CQQYYSSLLTF	IGKV4-1	.	IGKJ4	17	-1	-1	24
1	2.4154589371980676E-4	TGTCAGCAATATTATAGTATTCCGCTCACTTTC	CQQYYSIPLTF	IGKV4-1	.	IGKJ4	22	-1	-1	22
1	2.4154589371980676E-4	TGTCAGCAATATTATAGTACTCTTTGGACGTTC	CQQYYSTLWTF	IGKV4-1	.	IGKJ1	21	-1	-1	24
1	2.4154589371980676E-4	TGTCAGCAATATTATAGTACTCCTCCGGTTTTC	CQQYYSTPPVF	IGKV4-1	.	IGKJ3	23	-1	-1	29
1	2.4154589371980676E-4	TGTCAGCAATATTATAGTACTCCTCAGACGTTC	CQQYYSTPQTF	IGKV4-1	.	IGKJ1	23	-1	-1	26
1	2.4154589371980676E-4	TGTCAGCAATATTATAGTACTCCCTTCACTTTC	CQQYYSTPFTF	IGKV4-1	.	IGKJ4	22	-1	-1	25
1	2.4154589371980676E-4	TGTCAGCAATATTATAATGCCCCGTGGACGTTC	CQQYYNAPWTF	IGKV4-1	.	IGKJ1	15	-1	-1	22
1	2.4154589371980676E-4	TGTCAGCAATATCATACTACTCCTCCCTCTTTT	CQQYHTTPPSF	IGKV4-1	.	IGKJ2	23	-1	-1	28
1	2.4154589371980676E-4	TGTCAGCAATATCATAGTATTCCGATCACCTTC	CQQYHSIPITF	IGKV4-1	.	IGKJ5	22	-1	-1	22
1	2.4154589371980676E-4	TGTCAGCAATATGCTGCCTCTCCGATCACCTTC	CQQYAASPITF	IGKV4-1	.	IGKJ5	11	-1	-1	22
1	2.4154589371980676E-4	TGTCAGCAATATGGTGGTTCAGTGTACACTTTT	CQQYGGSVYTF	IGKV3-20	.	IGKJ2	14	-1	-1	22
1	2.4154589371980676E-4	TGTCAGCAATATGGTACTTCACCGATCACCTTC	CQQYGTSPITF	IGKV3-20	.	IGKJ5	22	-1	-1	22
1	2.4154589371980676E-4	TGTCAGCAATATGGTAGTTCACCATTGACGTTC	CQQYGSSPLTF	IGKV3-20	.	IGKJ1	22	-1	-1	26
1	2.4154589371980676E-4	TGTCAGCAATATGGTAGCTCACCGATCACCTTC	CQQYGSSPITF	IGKV3-20	.	IGKJ5	22	-1	-1	22
1	2.4154589371980676E-4	TGTCAGCAATATGGTAACTCACTGTACACTTTT	CQQYGNSLYTF	IGKV3-20	.	IGKJ2	21	-1	-1	22
1	2.4154589371980676E-4	TGTCAGCAATATGACACTCCACCTTTCCTCTTT	CQQYDTPPFLF	IGKV4-1	.	IGKJ2	11	-1	-1	30
1	2.4154589371980676E-4	TGTCAGCAATATGAGAACTTTCCTGCGACGTTC	CQQYENFPATF	IGKV3-20	.	IGKJ1	12	-1	-1	26
1	2.4154589371980676E-4	TGTCAGCAATATAATGCCTGGCCCCTCACTTTC	CQQYNAWPLTF	IGKV3-15	.	IGKJ4	22	-1	-1	24
1	2.4154589371980676E-4	TGTCAGCAATACAACACGATTCCCCCGACTTTC	CQQYNTIPPTF	IGKV4-1	.	IGKJ4	10	-1	-1	27
1	2.4154589371980676E-4	TGTCAGCAACTTAATAGTTACCCTCGGACTTTT	CQQLNSYPRTF	IGKV1-9	.	IGKJ2	23	-1	-1	27
1	2.4154589371980676E-4	TGTCAGCAACAATATAAGAGTCCTCTCACTTTC	CQQQYKSPLTF	IGKV4-1	.	IGKJ4	15	-1	-1	24
1	2.4154589371980676E-4	TGTCAGCAAAGTCACACTTCCCCTCTCACTTTC	CQQSHTSPLTF	IGKV3-11	.	IGKJ4	7	-1	-1	24
1	2.4154589371980676E-4	TGTCAGGAGTATGGTAGTTCATCTCGGACGTTC	CQEYGSSSRTF	IGKV3D-20	.	IGKJ1	24	-1	-1	25
1	2.4154589371980676E-4	TGTCAGGAGTATAATAAGTGGCCTCAAACGTTC	CQEYNKWPQTF	IGKV3-15	.	IGKJ1	23	-1	-1	27
1	2.4154589371980676E-4	TGTCAGAGGTATGCCGGGGCCCCGTGGACGTTC	CQRYAGAPWTF	IGKV1-27	.	IGKJ1	11	-1	-1	22
1	2.4154589371980676E-4	TGTCAGAATCGCAGTAACTGGCCTCTCACTTTC	CQNRSNWPLTF	IGKV3-11	.	IGKJ4	23	-1	-1	24
1	2.4154589371980676E-4	TGTCAGAAATATGACACGTCGCCTTTCACTTTC	CQKYDTSPFTF	IGKV3-20	.	IGKJ3	12	-1	-1	24
1	2.4154589371980676E-4	TGTCAACTGTATGATAATCTCCCTCTCACTTTC	CQLYDNLPLTF	IGKV1D-33	.	IGKJ3	24	-1	-1	25
1	2.4154589371980676E-4	TGTCAACATCGTGGCGCGTGGCCGGTCACCTTC	CQHRGAWPVTF	IGKV3-11	.	IGKJ5	11	-1	-1	25
1	2.4154589371980676E-4	TGTCAACATAATGACAGTCCCATTTTCACGTTT	CQHNDSPIFTF	IGKV1-39	.	IGKJ2	17	-1	-1	26
1	2.4154589371980676E-4	TGTCAACATAATGACAGTCCCAGTTTCACCTTT	CQHNDSPSFTF	IGKV1-39	.	IGKJ2	17	-1	-1	26
1	2.4154589371980676E-4	TGTCAACACTTCAATAATTTTCCACTCTCATTC	CQHFNNFPLSF	IGKV1-13	.	IGKJ4	18	-1	-1	30
1	2.4154589371980676E-4	TGTCAACACTATGATGGTTCACCGATCACCTTC	CQHYDGSPITF	IGKV1D-43	.	IGKJ5	11	-1	-1	22
1	2.4154589371980676E-4	TGTCAACACTATAATTATTATGCTGTCACTTTC	CQHYNYYAVTF	IGKV1-5	.	IGKJ4	14	-1	-1	25
1	2.4154589371980676E-4	TGTCAACACCTTAATACTTATCCTGTCGCTTTC	CQHLNTYPVAF	IGKV1-9	.	IGKJ3	23	-1	-1	28
1	2.4154589371980676E-4	TGTCAACACCGTAGCGCCTGGCCTCCGACTTTC	CQHRSAWPPTF	IGKV3-11	.	IGKJ4	23	-1	-1	27
1	2.4154589371980676E-4	TGTCAACACAGTTACGATTCTCCGTTCACTTTT	CQHSYDSPFTF	IGKV1-39	.	IGKJ2	14	-1	-1	26
1	2.4154589371980676E-4	TGTCAACAGTTTCATAGTCTCCCTCCCACTTTC	CQQFHSLPPTF	IGKV1D-13	.	IGKJ4	24	-1	-1	26
1	2.4154589371980676E-4	TGTCAACAGTTTCACAGATCCTCTCTCTCTTTC	CQQFHRSSLSF	IGKV1-13	.	IGKJ4	11	-1	-1	24
1	2.4154589371980676E-4	TGTCAACAGTTTCAGACTTACCCTCTTACGTTC	CQQFQTYPLTF	IGKV1-8	.	IGKJ4	23	-1	-1	30
1	2.4154589371980676E-4	TGTCAACAGTCTAACAGTTACCCGATCACCTTC	CQQSNSYPITF	IGKV1-12	.	IGKJ5	22	-1	-1	22
1	2.4154589371980676E-4	TGTCAACAGTCTAAGAGTTTCCCGTACACTTTT	CQQSKSFPYTF	IGKV1-12	.	IGKJ2	22	-1	-1	23
1	2.4154589371980676E-4	TGTCAACAGTATTATGAGTATCCTCGTTCCTTC	CQQYYEYPRSF	IGKV1-8	.	IGKJ1	14	-1	-1	30
1	2.4154589371980676E-4	TGTCAACAGTATGATAATTACCCGCTGACTTTC	CQQYDNYPLTF	IGKV1-13	.	IGKJ4	22	-1	-1	22
1	2.4154589371980676E-4	TGTCAACAGTATGATAATCTCCCGTGGACGTTC	CQQYDNLPWTF	IGKV1-33	.	IGKJ1	22	-1	-1	22
1	2.4154589371980676E-4	TGTCAACAGTATGATAATCTCCCGATCACCTTC	CQQYDNLPITF	IGKV1-33	.	IGKJ5	22	-1	-1	22
1	2.4154589371980676E-4	TGTCAACAGTATGATAATCTCCCATTCACTTTC	CQQYDNLPFTF	IGKV1-33	.	IGKJ3	22	-1	-1	23
1	2.4154589371980676E-4	TGTCAACAGTATGATAATGGACCTAAGTCGTTC	CQQYDNGPKSF	IGKV3D-20	.	IGKJ1	12	-1	-1	28
1	2.4154589371980676E-4	TGTCAACAGTATAATGACTATGTCTACACGTTT	CQQYNDYVYTF	IGKV1-39	.	IGKJ2	8	-1	-1	24
1	2.4154589371980676E-4	TGTCAACAGTATAAGAGTTATCCTCGGACTTTT	CQQYKSYPRTF	IGKV1D-13	.	IGKJ2	24	-1	-1	27
1	2.4154589371980676E-4	TGTCAACAGCTTAATATTAATCCTCAGACGTTC	CQQLNINPQTF	IGKV1-9	.	IGKJ1	15	-1	-1	26
1	2.4154589371980676E-4	TGTCAACAGCTTAATACTTATCCATTCACTTTC	CQQLNTYPFTF	IGKV1-9	.	IGKJ3	19	-1	-1	23
1	2.4154589371980676E-4	TGTCAACAGCTTAATAGTTACCCTCTCACTTTC	CQQLNSYPLTF	IGKV1-9	.	IGKJ4	23	-1	-1	24
1	2.4154589371980676E-4	TGTCAACAGCTTAATAGTTACCCTCGGACGTTC	CQQLNSYPRTF	IGKV1-9	.	IGKJ1	23	-1	-1	25
1	2.4154589371980676E-4	TGTCAACAGCTTAATAGTTACCCCTTCACTTTC	CQQLNSYPFTF	IGKV1-9	.	IGKJ3	22	-1	-1	24
1	2.4154589371980676E-4	TGTCAACAGCTTAACAGTCACCCGGTCACTTTC	CQQLNSHPVTF	IGKV1-9	.	IGKJ4	22	-1	-1	25
1	2.4154589371980676E-4	TGTCAACAGCTTAAGACTTACCCCCAGGCTTTT	CQQLKTYPQAF	IGKV1-9	.	IGKJ2	22	-1	-1	28
1	2.4154589371980676E-4	TGTCAACAGCTTAAAAGTTACCCGCTCACTTTC	CQQLKSYPLTF	IGKV1-9	.	IGKJ4	22	-1	-1	22
1	2.4154589371980676E-4	TGTCAACAGCTCAATAGTCACCCGGTCACTTTC	CQQLNSHPVTF	IGKV1D-13	.	IGKJ4	22	-1	-1	25
1	2.4154589371980676E-4	TGTCAACAGCGTAATAGTTACCCGATCACCTTC	CQQRNSYPITF	IGKV1-9	.	IGKJ5	22	-1	-1	22
1	2.4154589371980676E-4	TGTCAACAGCGGTGGACTTGGCCGCTCACTTTC	CQQRWTWPLTF	IGKV3-11	.	IGKJ4	10	-1	-1	22
1	2.4154589371980676E-4	TGTCAACAGGTTCATAGCTACCCTCGGACGTTC	CQQVHSYPRTF	IGKV1-35	.	IGKJ1	8	-1	-1	25
1	2.4154589371980676E-4	TGTCAACAGGTTAAAAGTTACCCTCTCACTTTC	CQQVKSYPLTF	IGKV1-9	.	IGKJ4	23	-1	-1	24
1	2.4154589371980676E-4	TGTCAACAGGCTTACAGGCTCCCGTACAACTTT	CQQAYRLPYNF	IGKV1-39	.	IGKJ2	16	-1	-1	23
1	2.4154589371980676E-4	TGTCAACAGGCTGACAGTTTCCCTTACACTTTT	CQQADSFPYTF	IGKV1D-12	.	IGKJ2	24	-1	-1	24
1	2.4154589371980676E-4	TGTCAACAGGCTACCAATTTCCCGCGGACGTTC	CQQATNFPRTF	IGKV1-12	.	IGKJ1	22	-1	-1	25
1	2.4154589371980676E-4	TGTCAACAGGCTAATAGTCTCCCGTACACTTTT	CQQANSLPYTF	IGKV1-12	.	IGKJ2	22	-1	-1	23
1	2.4154589371980676E-4	TGTCAACAGGCCGCCAGTTTCCCTGTCACTTTC	CQQAASFPVTF	IGKV1-12	.	IGKJ4	23	-1	-1	25
1	2.4154589371980676E-4	TGTCAACAGGGTTACAGTTCACCTCTCACTTTC	CQQGYSSPLTF	IGKV1D-39	.	IGKJ4	24	-1	-1	24
1	2.4154589371980676E-4	TGTCAACAGACTTTCAGTGTCCCGAGCACTTTT	CQQTFSVPSTF	IGKV1-39	.	IGKJ2	17	-1	-1	26
1	2.4154589371980676E-4	TGTCAACAGACTTTCAGTACCCCGAGCTCTTTT	CQQTFSTPSSF	IGKV1-39	.	IGKJ2	22	-1	-1	28
1	2.4154589371980676E-4	TGTCAACAGACTTCCAGTGCCCCGAGCACTTTT	CQQTSSAPSTF	IGKV1-8	.	IGKJ2	8	-1	-1	26
1	2.4154589371980676E-4	TGTCAACAGACTTATAATACGCCTCTCACTTTC	CQQTYNTPLTF	IGKV1D-39	.	IGKJ4	24	-1	-1	24
1	2.4154589371980676E-4	TGTCAACAGACTTACCTTACCCCGTACACTTTT	CQQTYLTPYTF	IGKV1-39	.	IGKJ2	22	-1	-1	23
1	2.4154589371980676E-4	TGTCAACAGACTTACATTACTCCGAGCACTTTT	CQQTYITPSTF	IGKV1-39	.	IGKJ2	19	-1	-1	26
1	2.4154589371980676E-4	TGTCAACAGACTTACACTCCCCCGTGCACTTTT	CQQTYTPPCTF	IGKV1-39	.	IGKJ2	22	-1	-1	26
1	2.4154589371980676E-4	TGTCAACAGACTTACACTACTCTGTGCACTTTT	CQQTYTTLCTF	IGKV1-39	.	IGKJ2	19	-1	-1	22
1	2.4154589371980676E-4	TGTCAACAGACTTACACTACTCCGTGCACTTTT	CQQTYTTPCTF	IGKV1-39	.	IGKJ2	19	-1	-1	26
1	2.4154589371980676E-4	TGTCAACAGACTTACACCACACCGAGCACTTTT	CQQTYTTPSTF	IGKV1-39	.	IGKJ1	15	-1	-1	33
1	2.4154589371980676E-4	TGTCAACAGACTTACAGTCTTCCGACCACTTTT	CQQTYSLPTTF	IGKV1-39	.	IGKJ2	17	-1	-1	26
1	2.4154589371980676E-4	TGTCAACAGACTTACAGTGCCCCGAACACTTTT	CQQTYSAPNTF	IGKV1-39	.	IGKJ2	22	-1	-1	25
1	2.4154589371980676E-4	TGTCAACAGACTTACAGTATCCCGAGCACTTTT	CQQTYSIPSTF	IGKV1D-8	.	IGKJ2	22	-1	-1	26
1	2.4154589371980676E-4	TGTCAACAGACTTACAGTACCCCGATCACCTTC	CQQTYSTPITF	IGKV1-39	.	IGKJ5	22	-1	-1	22
1	2.4154589371980676E-4	TGTCAACAGACTCACAGTCCCTCGTGGACGTTC	CQQTHSPSWTF	IGKV1-8	.	IGKJ1	8	-1	-1	22
1	2.4154589371980676E-4	TGTCAACAGACTGACAGTATCCCGAGCACTTTC	CQQTDSIPSTF	IGKV1-39	.	IGKJ1	22	-1	-1	30
1	2.4154589371980676E-4	TGTCAACAGACTGAGACTCTCCCGAGCACTTTT	CQQTETLPSTF	IGKV1-39	.	IGKJ2	9	-1	-1	26
1	2.4154589371980676E-4	TGTCAACAGACTAACAGTTTCCCCCTCACTTTC	CQQTNSFPLTF	IGKV1-12	.	IGKJ4	22	-1	-1	24
1	2.4154589371980676E-4	TGTCAACAGAGTTTTAGTGCCCCTTGCGCTTTT	CQQSFSAPCAF	IGKV1-39	.	IGKJ2	23	-1	-1	28
1	2.4154589371980676E-4	TGTCAACAGAGTTTCACGACCCCTCTGACTTTT	CQQSFTTPLTF	IGKV1D-39	.	IGKJ3	24	-1	-1	27
1	2.4154589371980676E-4	TGTCAACAGAGTTTCAGTCCCCCTCACACTTTT	CQQSFSPPHTF	IGKV1D-39	.	IGKJ2	24	-1	-1	25
1	2.4154589371980676E-4	TGTCAACAGAGTTTCAGTGCCCCTCGAACTTTT	CQQSFSAPRTF	IGKV1D-39	.	IGKJ2	24	-1	-1	27
1	2.4154589371980676E-4	TGTCAACAGAGTTTCAGTACCCCAACCACTTTT	CQQSFSTPTTF	IGKV1-39	.	IGKJ2	22	-1	-1	26
1	2.4154589371980676E-4	TGTCAACAGAGTTTCAATAACCCTCGGACGTTC	CQQSFNNPRTF	IGKV1D-39	.	IGKJ1	24	-1	-1	25
1	2.4154589371980676E-4	TGTCAACAGAGTTACGAAACCCCTCGGACGTTC	CQQSYETPRTF	IGKV1D-39	.	IGKJ1	24	-1	-1	25
1	2.4154589371980676E-4	TGTCAACAGAGTTACATGACACCTTTCACTTTC	CQQSYMTPFTF	IGKV1-39	.	IGKJ3	15	-1	-1	24
1	2.4154589371980676E-4	TGTCAACAGAGTTACACTCCCCCGTGCACTTTT	CQQSYTPPCTF	IGKV1-39	.	IGKJ2	22	-1	-1	26
1	2.4154589371980676E-4	TGTCAACAGAGTTACACTACCCCTCTCACTTTC	CQQSYTTPLTF	IGKV1D-39	.	IGKJ3	24	-1	-1	25
1	2.4154589371980676E-4	TGTCAACAGAGTTACAGTATTCCATTCACTTTC	CQQSYSIPFTF	IGKV1-39	.	IGKJ3	18	-1	-1	23
1	2.4154589371980676E-4	TGTCAACAGAGTTACAGTATCCCATTCACTTTC	CQQSYSIPFTF	IGKV1-39	.	IGKJ3	22	-1	-1	23
1	2.4154589371980676E-4	TGTCAACAGAGTTACAGTACCCCCTACACTTTT	CQQSYSTPYTF	IGKV1-39	.	IGKJ2	22	-1	-1	24
1	2.4154589371980676E-4	TGTCAACAGAGTTACAGTACCCCGATCACCTTC	CQQSYSTPITF	IGKV1-39	.	IGKJ5	22	-1	-1	22
1	2.4154589371980676E-4	TGTCAACAGAGTTACAGTACCCCATTCACTTTC	CQQSYSTPFTF	IGKV1-39	.	IGKJ3	22	-1	-1	23
1	2.4154589371980676E-4	TGTCAACAGAGTTACAGCACCCCTCACACTTTT	CQQSYSTPHTF	IGKV1D-39	.	IGKJ2	24	-1	-1	25
1	2.4154589371980676E-4	TGTCAACAGAGTAACAGGATGCCGTACACTTTT	CQQSNRMPYTF	IGKV1-39	.	IGKJ2	16	-1	-1	23
1	2.4154589371980676E-4	TGTCAACAGAATTTCGGGACCCCGTACACTTTT	CQQNFGTPYTF	IGKV1-39	.	IGKJ2	22	-1	-1	23
1	2.4154589371980676E-4	TGTCAACAGAATTTCGATATCCCGTACACTTTT	CQQNFDIPYTF	IGKV1-39	.	IGKJ2	9	-1	-1	23
1	2.4154589371980676E-4	TGTCAACAGAATTACGATTTACCGTACACTTTT	CQQNYDLPYTF	IGKV1-39	.	IGKJ2	14	-1	-1	23
1	2.4154589371980676E-4	TGTCAACAATTTTTTAGTTACCCGATCACCTTC	CQQFFSYPITF	IGKV1-8	.	IGKJ5	22	-1	-1	22
1	2.4154589371980676E-4	TGTCAACAATATTATAGTGCTCCTCTCACTTTC	CQQYYSAPLTF	IGKV4-1	.	IGKJ4	23	-1	-1	24
1	2.4154589371980676E-4	TGTCAACAATATTATAGTATCCTACTCACTTTC	CQQYYSILLTF	IGKV1D-43	.	IGKJ4	18	-1	-1	24
1	2.4154589371980676E-4	TGTCAACAATATGCCTTCTCACCTCGAACGTTC	CQQYAFSPRTF	IGKV3-20	.	IGKJ1	12	-1	-1	27
1	2.4154589371980676E-4	TGTCAACAATATAATCACTGGCCTCTCACTTTC	CQQYNHWPLTF	IGKV3-15	.	IGKJ4	23	-1	-1	24
1	2.4154589371980676E-4	TGTCAACAATATAATGCCTGGCCACTCACATTC	CQQYNAWPLTF	IGKV3-15	.	IGKJ4	22	-1	-1	24
1	2.4154589371980676E-4	TGTCAACAATATAACGGCTACCCTCTCACTTTC	CQQYNGYPLTF	IGKV1-27	.	IGKJ4	14	-1	-1	24
1	2.4154589371980676E-4	TGTCAACAATATAACAGTTTTTCGTGGACGTTC	CQQYNSFSWTF	IGKV1-5	.	IGKJ1	22	-1	-1	22
1	2.4154589371980676E-4	TGTCAACAATATAAAGATTACCCGGTCACCTTC	CQQYKDYPVTF	IGKV1-13	.	IGKJ5	22	-1	-1	25
1	2.4154589371980676E-4	TGTCAACAACTTCGTAGTTTCCCGATCACCTTC	CQQLRSFPITF	IGKV1-9	.	IGKJ5	22	-1	-1	22
1	2.4154589371980676E-4	TGTCAACAACTTAAGAGTTATCCGCTCACTTTC	CQQLKSYPLTF	IGKV1-9	.	IGKJ3	19	-1	-1	25
1	2.4154589371980676E-4	TGTCAACAAAGTTACAGTGTCCCTCTGACATTT	CQQSYSVPLTF	IGKV1D-39	.	IGKJ2	24	-1	-1	30
1	2.4154589371980676E-4	TGTCAAAACTTTCACACTGCCCCATTCACTTTC	CQNFHTAPFTF	IGKV1-27	.	IGKJ3	22	-1	-1	23
1	2.4154589371980676E-4	TGTCAAAACTATAAAAGTGCCCCTCACACTTTC	CQNYKSAPHTF	IGKV1-27	.	IGKJ3	23	-1	-1	26
1	2.4154589371980676E-4	TGTCAAAACCATCATAGTTACCCTCTGACGTTC	CQNHHSYPLTF	IGKV1-27	.	IGKJ1	7	-1	-1	26
1	2.4154589371980676E-4	TGTCAAAAGTATTCCACTGGCCCGGTGACTTTC	CQKYSTGPVTF	IGKV1-27	.	IGKJ4	11	-1	-1	27
1	2.4154589371980676E-4	TGTCAAAAGTATGACAGTGCCCCTCTGACGTTC	CQKYDSAPLTF	IGKV1-27	.	IGKJ1	23	-1	-1	26
1	2.4154589371980676E-4	TGTCAAAAGTATGACAATCCCCTCCGGACCTTC	CQKYDNPLRTF	IGKV1-27	.	IGKJ5	15	-1	-1	27
1	2.4154589371980676E-4	TGTCAAAAGTATAACAGCGCCCCGGAAACTTTC	CQKYNSAPETF	IGKV1-27	.	IGKJ3	22	-1	-1	27
1	2.4154589371980676E-4	TGTGAACAGTTTAACAGTTTCCCTCGGACGTTC	CEQFNSFPRTF	IGKV1-12	.	IGKJ1	23	-1	-1	25
1	2.4154589371980676E-4	TGTATGCAGGCTCGACAAACGCCGTACACTTTT	CMQARQTPYTF	IGKV2-28	.	IGKJ2	19	-1	-1	23
1	2.4154589371980676E-4	TGCTTCCAAGGTACACACTGGCCTCTAAATTTC	CFQGTHWPLNF	IGKV2D-30	.	IGKJ4	24	-1	-1	29
1	2.4154589371980676E-4	TGCTTCCAAGGCACACATTGGCCATTCACTTTC	CFQGTHWPFTF	IGKV2-30	.	IGKJ3	22	-1	-1	23
1	2.4154589371980676E-4	TGCTTCCAAGGCACACACTGGCCATTCACTTTC	CFQGTHWPFTF	IGKV2-30	.	IGKJ3	22	-1	-1	23
1	2.4154589371980676E-4	TGCTTGCAAGCTCTACAAACCCCTTACACTTTC	CLQALQTPYTF	IGKV2-28	.	IGKJ3	23	-1	-1	26
1	2.4154589371980676E-4	TGCCTGCAATATAATGGTATTTCGCGGACGTTC	CLQYNGISRTF	IGKV1-5	.	IGKJ1	14	-1	-1	25
1	2.4154589371980676E-4	TGCCTACAGTATGATAAATACCCCCTCACTTTC	CLQYDKYPLTF	IGKV1-16	.	IGKJ4	22	-1	-1	24
1	2.4154589371980676E-4	TGCCTACAATATGATCTTTATCCTCGGTCTTTC	CLQYDLYPRSF	IGKV1D-16	.	IGKJ1	24	-1	-1	30
1	2.4154589371980676E-4	TGCCAGCAGTATTTTAAGTGGCCTTACACGTGC	CQQYFKWPYTC	IGKV3-15	.	IGKJ1	23	-1	-1	27
1	2.4154589371980676E-4	TGCCAGCAGTATGGTACTTCACCCATCACCTTC	CQQYGTSPITF	IGKV3-20	.	IGKJ5	22	-1	-1	24
1	2.4154589371980676E-4	TGCCAGCAGTATGGCACCTCACCTTTCACTTTT	CQQYGTSPFTF	IGKV3-20	.	IGKJ2	23	-1	-1	26
1	2.4154589371980676E-4	TGCCAGCAGTATGGGACCTCACCGCTCACTTTC	CQQYGTSPLTF	IGKV3-20	.	IGKJ4	22	-1	-1	22
1	2.4154589371980676E-4	TGCCAGCAGTATAATAACTGGCCTCTGACGTTC	CQQYNNWPLTF	IGKV3D-15	.	IGKJ1	24	-1	-1	26
1	2.4154589371980676E-4	TGCCAGCAATATCTCACTGAATCTCGAACGTTC	CQQYLTESRTF	IGKV1-5	.	IGKJ1	11	-1	-1	27
1	2.4154589371980676E-4	TGCCAACATTATAATAATTACCCTTTGACATTC	CQHYNNYPLTF	IGKV1-16	.	IGKJ1	23	-1	-1	26
1	2.4154589371980676E-4	TGCCAACATCATAATAGTTATCCCTACAGTTTT	CQHHNSYPYSF	IGKV1-5	.	IGKJ1	20	-1	-1	33
1	2.4154589371980676E-4	TGCCAACATCATAATAGTTATCCCTACAATTTT	CQHHNSYPYNF	IGKV1-5	.	IGKJ2	20	-1	-1	24
1	2.4154589371980676E-4	TGCCAACATCATAATAGTTACCCCTACAGTTTT	CQHHNSYPYSF	IGKV1-5	.	IGKJ2	19	-1	-1	24
1	2.4154589371980676E-4	TGCCAACACTATGTTAGTTATTCGGTTACATTT	CQHYVSYSVTF	IGKV1-5	.	IGKJ5	22	-1	-1	33
1	2.4154589371980676E-4	TGCCAACACTATGATAGTGATTCTCGGACATTC	CQHYDSDSRTF	IGKV1-5	.	IGKJ1	23	-1	-1	25
1	2.4154589371980676E-4	TGCCAACACTATAATGGTTATCCGATCACTTTC	CQHYNGYPITF	IGKV1-5	.	IGKJ4	20	-1	-1	25
1	2.4154589371980676E-4	TGCCAACACTATAATAGTGATTCTCGGGCGTTC	CQHYNSDSRAF	IGKV1-5	.	IGKJ1	23	-1	-1	28
1	2.4154589371980676E-4	TGCCAACACTATAAAAATTACCCGTACACTTTT	CQHYKNYPYTF	IGKV1-5	.	IGKJ2	13	-1	-1	23
1	2.4154589371980676E-4	TGCCAACAGTCAAGTGTTTATCCGTGGACGTTC	CQQSSVYPWTF	IGKV1-5	.	IGKJ1	9	-1	-1	22
1	2.4154589371980676E-4	TGCCAACAGTATCTTAGGTATACGTGGACGTTC	CQQYLRYTWTF	IGKV1-5	.	IGKJ1	11	-1	-1	21
1	2.4154589371980676E-4	TGCCAACAGTATGACTCATATCCCCGGACAATC	CQQYDSYPRTI	IGKV1-16	.	IGKJ1	11	-1	-1	31
1	2.4154589371980676E-4	TGCCAACAGTATATTAGTTATCCGTGGACGTTC	CQQYISYPWTF	IGKV1-5	.	IGKJ1	20	-1	-1	22
1	2.4154589371980676E-4	TGCCAACAGTATAGAAGTTACCCTCTCACTTTC	CQQYRSYPLTF	IGKV1D-16	.	IGKJ4	24	-1	-1	24
1	2.4154589371980676E-4	TGCCAACAGTATAATAGTTATTCGTGGACGTTC	CQQYNSYSWTF	IGKV1-5	.	IGKJ1	22	-1	-1	22
1	2.4154589371980676E-4	TGCCAACAGTATAACACTTTTCCGATCACCTTC	CQQYNTFPITF	IGKV1-5	.	IGKJ5	13	-1	-1	22
1	2.4154589371980676E-4	TGCCAACAGTATAACAATTATCCCCTCACTTTC	CQQYNNYPLTF	IGKV1-5	.	IGKJ4	20	-1	-1	24
1	2.4154589371980676E-4	TGCCAACAGTATAAGACTTATCCTCGGACGTTC	CQQYKTYPRTF	IGKV1D-16	.	IGKJ1	24	-1	-1	25
1	2.4154589371980676E-4	TGCCAACAGTATAAGACTTACCCCCTCACTTTC	CQQYKTYPLTF	IGKV1-5	.	IGKJ4	13	-1	-1	24
1	2.4154589371980676E-4	TGCCAACAGTATAAGAGTTACCCGTACACTTTT	CQQYKSYPYTF	IGKV1-16	.	IGKJ2	22	-1	-1	23
1	2.4154589371980676E-4	TGCCAACAGTATAAAAGTTATCCCATCACCTTC	CQQYKSYPITF	IGKV1-5	.	IGKJ5	20	-1	-1	24
1	2.4154589371980676E-4	TGCCAACAGTACGCCAGGTCCCCATGGACATTC	CQQYARSPWTF	IGKV1-16	.	IGKJ2	10	-1	-1	33
1	2.4154589371980676E-4	TGCCAACAGTACGCCAGGTCCCCATGGACATTC	CQQYARSPWTF	IGKV1D-42	.	IGKJ1	8	-1	-1	17
1	2.4154589371980676E-4	TGCCAACAGCATCATTCTTTTCCGTTGACGTTC	CQQHHSFPLTF	IGKV1-16	.	IGKJ1	8	-1	-1	22
1	2.4154589371980676E-4	TGCCAACAATATCATAATTACCCACTCACTTTC	CQQYHNYPLTF	IGKV1-5	.	IGKJ4	19	-1	-1	24
1	2.4154589371980676E-4	TGCCAACAATATGAGGCTTACCCATACACTTTC	CQQYEAYPYTF	IGKV1-16	.	IGKJ3	11	-1	-1	26
1	2.4154589371980676E-4	TGCCAACAATATACTAGTTATCAAAGGACGTTC	CQQYTSYQRTF	IGKV1-5	.	IGKJ1	20	-1	-1	25
1	2.4154589371980676E-4	TGCCAACAATATAGTAGTAACTCTTGGGCGTTC	CQQYSSNSWAF	IGKV1-16	.	IGKJ1	27	-1	-1	24
1	2.4154589371980676E-4	TGCCAACAATATAATACTTATCCGTGGACGTTC	CQQYNTYPWTF	IGKV1-5	.	IGKJ1	20	-1	-1	22
1	2.4154589371980676E-4	TGCCAACAATATAATAGTTACCCGTACACTTTT	CQQYNSYPYTF	IGKV1-16	.	IGKJ2	22	-1	-1	23
1	2.4154589371980676E-4	TGCCAACAATACAATAGTTTTCCGTACACTTTT	CQQYNSFPYTF	IGKV1-5	.	IGKJ2	18	-1	-1	23
1	2.4154589371980676E-4	TGCCAACAACATGAAACTTATCCCCTCACTTTC	CQQHETYPLTF	IGKV1-5	.	IGKJ4	7	-1	-1	24
1	2.4154589371980676E-4	TGCGTGCAAGGTACAGAGTTTCCATTTACTTTT	CVQGTEFPFTF	IGKV2-18	.	IGKJ2	22	-1	-1	27
1	2.4154589371980676E-4	TGCGCGCAAGGTCGCCAAATTCCGTTCACCTTC	CAQGRQIPFTF	IGKV2-28	.	IGKJ4	22	-1	-1	25
1	2.4154589371980676E-4	TGCGGGCAAAATACACACTGGCCTTGGACGTTC	CGQNTHWPWTF	IGKV2-30	.	IGKJ1	23	-1	-1	24
1	2.4154589371980676E-4	TGCATGCATGCTTCACAATTCCCCTACACTTTT	CMHASQFPYTF	IGKV2-24	.	IGKJ2	19	-1	-1	24
1	2.4154589371980676E-4	TGCATGCAGGGTGCACAGCTGCCTCCCACTTTT	CMQGAQLPPTF	IGKV2-26	.	IGKJ2	16	-1	-1	26
1	2.4154589371980676E-4	TGCATGCAATCTCTACAGATTCCTCGGACGTTC	CMQSLQIPRTF	IGKV2D-29	.	IGKJ1	24	-1	-1	25
1	2.4154589371980676E-4	TGCATGCAATGTCTAAAATATCCACTCTTTTTC	CMQCLKYPLFF	IGKV2-26	.	IGKJ4	8	-1	-1	29
1	2.4154589371980676E-4	TGCATGCAATGCATAAAGTATCCACTCTCTTTC	CMQCIKYPLSF	IGKV2-26	.	IGKJ4	8	-1	-1	24
1	2.4154589371980676E-4	TGCATGCAATATACACAATTTCCTCTCACTTTC	CMQYTQFPLTF	IGKV2-24	.	IGKJ4	23	-1	-1	24
1	2.4154589371980676E-4	TGCATGCAACCTCTACAAACTCAGTACACTTTT	CMQPLQTQYTF	IGKV2-28	.	IGKJ2	21	-1	-1	23
1	2.4154589371980676E-4	TGCATGCAAGCTCTACAAATTCCGCTCACTTTC	CMQALQIPLTF	IGKV2-28	.	IGKJ4	22	-1	-1	22
1	2.4154589371980676E-4	TGCATGCAAGCTCTACAAATTCCACTCACCTTC	CMQALQIPLTF	IGKV2-28	.	IGKJ5	22	-1	-1	25
1	2.4154589371980676E-4	TGCATGCAAGCTCTACAAACTCCGTGGACGTTC	CMQALQTPWTF	IGKV2-28	.	IGKJ1	22	-1	-1	22
1	2.4154589371980676E-4	TGCATGCAAGCTCTACAAACCCCATTCACTTTC	CMQALQTPFTF	IGKV2-28	.	IGKJ3	19	-1	-1	23
1	2.4154589371980676E-4	TGCATGCAAGCTCTACAAAGTCCGCTCACTTTC	CMQALQSPLTF	IGKV2-28	.	IGKJ4	22	-1	-1	22
1	2.4154589371980676E-4	TGCATGCAAGCTACACACTGGCCGATCACCTTC	CMQATHWPITF	IGKV2-30	.	IGKJ5	22	-1	-1	22
1	2.4154589371980676E-4	TGCATGCAAGCTACACAAACTCCGCTCACTTTC	CMQATQTPLTF	IGKV2-24	.	IGKJ4	17	-1	-1	22
1	2.4154589371980676E-4	TGCATGCAAGCTACACAAACCCCGTACACTTTT	CMQATQTPYTF	IGKV2-24	.	IGKJ2	17	-1	-1	23
1	2.4154589371980676E-4	TGCATGCAAGCCACACATTTTCCCCTGACGTTC	CMQATHFPLTF	IGKV2-24	.	IGKJ1	22	-1	-1	26
1	2.4154589371980676E-4	TGCATGCAAGGTTCACAGTGGCCGTACACTTTT	CMQGSQWPYTF	IGKV2-30	.	IGKJ2	22	-1	-1	23
1	2.4154589371980676E-4	TGCATGCAAGGTTCAGTCTGGCCGTATACTTTT	CMQGSVWPYTF	IGKV2-30	.	IGKJ2	22	-1	-1	23
1	2.4154589371980676E-4	TGCATGCAAGGTCTCCAAACTCCGTACATTTTT	CMQGLQTPYIF	IGKV2-28	.	IGKJ2	22	-1	-1	23
1	2.4154589371980676E-4	TGCATGCAAGGTCTACAAACTCCTCGGACGTTC	CMQGLQTPRTF	IGKV2D-28	.	IGKJ1	24	-1	-1	25
1	2.4154589371980676E-4	TGCATGCAAGGTCTACAAACTCCGTACACATTT	CMQGLQTPYTF	IGKV2-28	.	IGKJ2	22	-1	-1	23
1	2.4154589371980676E-4	TGCATGCAAGGTCTAGAAATTCCTCGGACGTTC	CMQGLEIPRTF	IGKV2D-28	.	IGKJ1	24	-1	-1	25
1	2.4154589371980676E-4	TGCATGCAAGGTCGACAAACCCCGTACACTTTT	CMQGRQTPYTF	IGKV2-28	.	IGKJ2	19	-1	-1	23
1	2.4154589371980676E-4	TGCATGCAAGGTCAAGAAGTTCCGTACACTTTT	CMQGQEVPYTF	IGKV2-30	.	IGKJ2	11	-1	-1	23
1	2.4154589371980676E-4	TGCATGCAAGGTGCACTCTGGCCTCCGACTTTC	CMQGALWPPTF	IGKV2D-30	.	IGKJ4	26	-1	-1	27
1	2.4154589371980676E-4	TGCATGCAAGGTATACAAACTCCGTACACTTTT	CMQGIQTPYTF	IGKV2-28	.	IGKJ2	22	-1	-1	23
1	2.4154589371980676E-4	TGCATGCAAGGTACACATCGGCCGATCACCTTC	CMQGTHRPITF	IGKV2-30	.	IGKJ5	16	-1	-1	22
1	2.4154589371980676E-4	TGCATGCAAGGTACACACTGGCCTCCGACGTTC	CMQGTHWPPTF	IGKV2D-30	.	IGKJ1	26	-1	-1	26
1	2.4154589371980676E-4	TGCATGCAAGGTACACACTGGCCTCGAACGTTC	CMQGTHWPRTF	IGKV2D-30	.	IGKJ1	24	-1	-1	27
1	2.4154589371980676E-4	TGCATGCAAGGTACACACTGGCCTGGGACTTTC	CMQGTHWPGTF	IGKV2-30	.	IGKJ3	23	-1	-1	27
1	2.4154589371980676E-4	TGCATGCAAGGTACACACTGGCCGCTCACCTTC	CMQGTHWPLTF	IGKV2-30	.	IGKJ5	22	-1	-1	25
1	2.4154589371980676E-4	TGCATGCAAACTCTGCACACTCCTGGAACTTTT	CMQTLHTPGTF	IGKV2-28	.	IGKJ2	23	-1	-1	27
1	2.4154589371980676E-4	TGCATGCAAACTCTACAATTTCCTCTCAGTTTC	CMQTLQFPLSF	IGKV2D-28	.	IGKJ4	24	-1	-1	24
1	2.4154589371980676E-4	TGCATGCAAAGTACACACTGGCCTCGGACGTTC	CMQSTHWPRTF	IGKV2D-30	.	IGKJ1	24	-1	-1	25
1	2.4154589371980676E-4	TGCATGGAATATTTAGATCTGACGTGGACGTTC	CMEYLDLTWTF	IGKV2-28	.	IGKJ1	5	-1	-1	21
1	2.4154589371980676E-4	TGCATGGAAGGTATCCAGTTTCCGTACACTTTT	CMEGIQFPYTF	IGKV2-18	.	IGKJ2	22	-1	-1	23
1	2.4154589371980676E-4	TGGCAACAACATAATAGTCAGTCGATCACCTTC	WQQHNSQSITF	IGKV1-27	.	IGKJ5	5	-1	-1	21
1	2.4154589371980676E-4	TGTCTGGAATATAATGATTGGGGGACTTTC	CLEYNDWGTF	IGKV3-15	.	IGKJ1	14	-1	-1	22
1	2.4154589371980676E-4	TGTCATCACCGTAGCCTCTGGCCCCTGTTT	CHHRSLWPLF	IGKV3-11	.	IGKJ2	22	-1	-1	27
1	2.4154589371980676E-4	TGTCACCACCGTAGCCACTGGCCCCTTTTT	CHHRSHWPLF	IGKV3-11	.	IGKJ2	22	-1	-1	26
1	2.4154589371980676E-4	TGTCACCAGACTTACAGTACCCCCACTTTC	CHQTYSTPTF	IGKV1-39	.	IGKJ4	22	-1	-1	23
1	2.4154589371980676E-4	TGTCAGCATTATAATAACTGGCCTATGTTC	CQHYNNWPMF	IGKV3-15	.	IGKJ1	24	-1	-1	26
1	2.4154589371980676E-4	TGTCAGCACTATGGTCATCTGCACACTTTT	CQHYGHLHTF	IGKV1-33	.	IGKJ2	19	-1	-1	22
1	2.4154589371980676E-4	TGTCAGCACTATGGTCATCTGCACACTTTT	CQHYGHLHTF	IGKV1D-43	.	IGKJ2	11	-1	-1	22
1	2.4154589371980676E-4	TGTCAGCACTATGGTACTCTGCACACTTTT	CQHYGTLHTF	IGKV1D-43	.	IGKJ2	11	-1	-1	22
1	2.4154589371980676E-4	TGTCAGCAGTCTGGTAGCTCGCTCAGTTTC	CQQSGSSLSF	IGKV3-20	.	IGKJ4	19	-1	-1	19
1	2.4154589371980676E-4	TGTCAGCAGTATCATCGTTTGTGGAGTTTC	CQQYHRLWSF	IGKV1D-43	.	IGKJ1	11	-1	-1	20
1	2.4154589371980676E-4	TGTCAGCAGTATGGTACCTCACTCACTTTC	CQQYGTSLTF	IGKV3-20	.	IGKJ4	21	-1	-1	21
1	2.4154589371980676E-4	TGTCAGCAGTATGGTAGTTCACGGACTTTT	CQQYGSSRTF	IGKV3-20	.	IGKJ2	21	-1	-1	24
1	2.4154589371980676E-4	TGTCAGCAGTATGGGACCTCACCGACGTTC	CQQYGTSPTF	IGKV3-20	.	IGKJ1	22	-1	-1	23
1	2.4154589371980676E-4	TGTCAGCAGTATAATAACTTTTGGACGTTC	CQQYNNFWTF	IGKV3-15	.	IGKJ1	18	-1	-1	21
1	2.4154589371980676E-4	TGTCAGCAGTATAATAAGTGGCCTTCTTTT	CQQYNKWPSF	IGKV3-15	.	IGKJ2	23	-1	-1	25
1	2.4154589371980676E-4	TGTCAGCAGCGTGTCAGCTGGCCGACGTTC	CQQRVSWPTF	IGKV3-11	.	IGKJ1	22	-1	-1	23
1	2.4154589371980676E-4	TGTCAGCAGCGTAGCCACTGGCTCACTTTC	CQQRSHWLTF	IGKV3-11	.	IGKJ4	21	-1	-1	20
1	2.4154589371980676E-4	TGTCAGCAGCGTAGCAACTGGCCTTCTTTC	CQQRSNWPSF	IGKV3-11	.	IGKJ3	23	-1	-1	25
1	2.4154589371980676E-4	TGTCAGCAATGTTATAGTACTCCTTCTTTC	CQQCYSTPSF	IGKV4-1	.	IGKJ4	23	-1	-1	25
1	2.4154589371980676E-4	TGTCAGCAATATGATAGGTCAATCAGTTTC	CQQYDRSISF	IGKV3-15	.	IGKJ4	15	-1	-1	22
1	2.4154589371980676E-4	TGTCAGGTATATGGAATCCCGTGGACGTTC	CQVYGIPWTF	IGKV3-20	.	IGKJ1	5	-1	-1	19
1	2.4154589371980676E-4	TGTCAGGAGTATGGTACCTCACGGGCGTTC	CQEYGTSRAF	IGKV3-20	.	IGKJ1	21	-1	-1	25
1	2.4154589371980676E-4	TGTCAGGAATATAACGACTGGGGGACGTTC	CQEYNDWGTF	IGKV3-15	.	IGKJ1	20	-1	-1	22
1	2.4154589371980676E-4	TGTCAGGAATATAACAACTGGGGGACGTTC	CQEYNNWGTF	IGKV3-15	.	IGKJ1	20	-1	-1	22
1	2.4154589371980676E-4	TGTCAACACTATCACACTCTCCCCGTTTTC	CQHYHTLPVF	IGKV1-33	.	IGKJ3	22	-1	-1	26
1	2.4154589371980676E-4	TGTCAACAGTTTGATAATTACATCACTTTC	CQQFDNYITF	IGKV1-33	.	IGKJ4	17	-1	-1	22
1	2.4154589371980676E-4	TGTCAACAGTATGATAATCTGATCACCTTC	CQQYDNLITF	IGKV1-33	.	IGKJ5	19	-1	-1	20
1	2.4154589371980676E-4	TGTCAACAGCTTAAGAGTTACCCCAGCTTC	CQQLKSYPSF	IGKV1-9	.	IGKJ5	22	-1	-1	26
1	2.4154589371980676E-4	TGTCAACAGCGTTCCTACGAGGGGACGTTC	CQQRSYEGTF	IGKV3-11	.	IGKJ1	11	-1	-1	22
1	2.4154589371980676E-4	TGTCAACAGGGTTTCAGTACCCCTTCTTTC	CQQGFSTPSF	IGKV1-39	.	IGKJ3	23	-1	-1	25
1	2.4154589371980676E-4	TGTCAACAGGGTTACACTATCCCTTCTTTC	CQQGYTIPSF	IGKV1D-12	.	IGKJ3	25	-1	-1	25
1	2.4154589371980676E-4	TGTCAACAGGGTTACACTATCCCTTCCTTC	CQQGYTIPSF	IGKV1-8	.	IGKJ1	8	-1	-1	27
1	2.4154589371980676E-4	TGTCAACAGGGTTACACCATACCCTCCTTC	CQQGYTIPSF	IGKV1-39	.	IGKJ5	15	-1	-1	25
1	2.4154589371980676E-4	TGTCAACAGAGTTATACTATACCCTCCTTC	CQQSYTIPSF	IGKV1-39	.	IGKJ5	13	-1	-1	25
1	2.4154589371980676E-4	TGTCAACAGAGTTACAGTACCCCGGCCTTT	CQQSYSTPAF	IGKV1-39	.	IGKJ2	22	-1	-1	27
1	2.4154589371980676E-4	TGTCAACAGAGTCATAGTACTCCTCATTTC	CQQSHSTPHF	IGKV1D-39	.	IGKJ5	24	-1	-1	27
1	2.4154589371980676E-4	TGCTTGCAAGGTACAGAATTAAGGAGTTTC	CLQGTELRSF	IGKV2-40	.	IGKJ2	16	-1	-1	26
1	2.4154589371980676E-4	TGCCTACAGTATGATAATTATTGGACGTTC	CLQYDNYWTF	IGKV1-5	.	IGKJ1	21	-1	-1	21
1	2.4154589371980676E-4	TGCCAACAGTATCATATGTATTCCACTTTT	CQQYHMYSTF	IGKV1-5	.	IGKJ2	22	-1	-1	23
1	2.4154589371980676E-4	TGCCAACAGTATAGTCTTGATTACACTTTT	CQQYSLDYTF	IGKV1-16	.	IGKJ2	12	-1	-1	21
1	2.4154589371980676E-4	TGCCAACAGTATAATACTTTTTGGACGTTC	CQQYNTFWTF	IGKV1-16	.	IGKJ1	15	-1	-1	21
1	2.4154589371980676E-4	TGCCAACAGTATAATAGTTTTTCGGCGTTC	CQQYNSFSAF	IGKV1-5	.	IGKJ1	22	-1	-1	25
1	2.4154589371980676E-4	TGCCAACAGTATAATAGTTATTACACTTTT	CQQYNSYYTF	IGKV1-5	.	IGKJ2	21	-1	-1	21
1	2.4154589371980676E-4	TGCCAACAATATCATATGTATTCTACTTTT	CQQYHMYSTF	IGKV1-5	.	IGKJ2	24	-1	-1	24
1	2.4154589371980676E-4	TGCCAACAATATCATAGCATGTACAATTTT	CQQYHSMYNF	IGKV1-16	.	IGKJ2	16	-1	-1	17
1	2.4154589371980676E-4	TGCCAACAATATAGTAGTCATTGGACATTC	CQQYSSHWTF	IGKV1-5	.	IGKJ1	21	-1	-1	21
1	2.4154589371980676E-4	TGCCAACAATATAATTCTTTCTGGACTTTC	CQQYNSFWTF	IGKV1-5	.	IGKJ1	14	-1	-1	21
1	2.4154589371980676E-4	TGCATGCAACGTACACACAAGGGGACGTTC	CMQRTHKGTF	IGKV2-30	.	IGKJ1	17	-1	-1	22
1	2.4154589371980676E-4	TGCATGCAAGCTCTACAAAATCCGACGTTC	CMQALQNPTF	IGKV2-28	.	IGKJ1	22	-1	-1	23
1	2.4154589371980676E-4	TGCATGCAAGCTACACACTGGCACACTTTC	CMQATHWHTF	IGKV2-30	.	IGKJ4	21	-1	-1	23
1	2.4154589371980676E-4	TGCATGCAAGGTTTAGACCTTCGGACGTTC	CMQGLDLRTF	IGKV2-29	.	IGKJ1	21	-1	-1	22
1	2.4154589371980676E-4	TGCATGCAAGGTCTAGACCTTCGGAGTTTT	CMQGLDLRSF	IGKV2-30	.	IGKJ2	11	-1	-1	26
1	2.4154589371980676E-4	TGCATGCAAGGTACACCCACGTGGACGTTC	CMQGTPTWTF	IGKV2-30	.	IGKJ1	15	-1	-1	16
1	2.4154589371980676E-4	TGCATGCAAGGTACACACTGGTACAGTTTT	CMQGTHWYSF	IGKV2-30	.	IGKJ2	20	-1	-1	20
1	2.4154589371980676E-4	TGCATGAAAGCTCTGCATCCCGTCACTTTC	CMKALHPVTF	IGKV2-28	.	IGKJ4	13	-1	-1	22
1	2.4154589371980676E-4	TGTCAGCAGTATGGTAGCTCTCCCGTC	CQQYGSSPV	IGKV3-20	.	IGKJ4	19	-1	-1	25
1	2.4154589371980676E-4	TGCATGCAAGGTACACACTGGATATTC	CMQGTHWIF	IGKV2-30	.	IGKJ5	20	-1	-1	24
1	2.4154589371980676E-4	TGTCAGCGGTTTTCGGGGACGTTC	CQRFSGTF	IGKV3-20	.	IGKJ1	6	-1	-1	16
1	2.4154589371980676E-4	TGTCAGCAGTATGGTACCTCATTC	CQQYGTSF	IGKV3-20	.	IGKJ1	20	-1	-1	21
1	2.4154589371980676E-4	TGTCAACAGACCCACGGAACGTTC	CQQTHGTF	IGKV1-39	.	IGKJ1	9	-1	-1	18
1	2.4154589371980676E-4	TGTCAGCAGCATTTGACGTTC	CQQHLTF	IGKV3-11	.	IGKJ1	9	-1	-1	14
1	2.4154589371980676E-4	TGTCAGCAGAATAGAGCGTTC	CQQNRAF	IGKV3-7	.	IGKJ1	8	-1	-1	16
1	2.4154589371980676E-4	TGTCAACACCTTGAAACGTTC	CQHLETF	IGKV1-9	.	IGKJ1	11	-1	-1	15
1	2.4154589371980676E-4	TGCCAACACCAAGGAACGTTC	CQHQGTF	IGKV1-5	.	IGKJ1	7	-1	-1	15
