# Supplementary material for: Biomarkers and Immune Repertoire Metrics Identified by Peripheral Blood Transcriptomic Sequencing Reveal the Pathogenesis of COVID-19
Source: Front Immunol. 2021 Aug 24;12:677025. doi: 10.3389/fimmu.2021.677025 (PMC8421539; doi:10.3389/fimmu.2021.677025)
Supplement: Supplementary file 1 [file DataSheet_1.zip › TCR_BCR/IGK/convert.20S039656A.clonotypes.IGK.txt]

count	freq	cdr3nt	cdr3aa	v	d	j	VEnd	DStart	DEnd	JStart
5	0.02032520325203252	TGTCAGCAATATGGTACCTCACCTCCGTACACTTTT	CQQYGTSPPYTF	IGKV3D-20	.	IGKJ2	26	-1	-1	26
5	0.02032520325203252	TGTCACCACCGTAGTGGGTGGCCGGAGACTTTC	CHHRSGWPETF	IGKV3-11	.	IGKJ4	13	-1	-1	27
5	0.02032520325203252	TGTCAGCAATATTATAGTACTCCTCTCACTTTC	CQQYYSTPLTF	IGKV4-1	.	IGKJ4	23	-1	-1	24
5	0.02032520325203252	TGCCAACAGTATAATCGCTACCCGTACACTTTT	CQQYNRYPYTF	IGKV1-16	.	IGKJ2	22	-1	-1	23
5	0.02032520325203252	TGCCAACAGTATAATAATTACCCGTACACTTTT	CQQYNNYPYTF	IGKV1-5	.	IGKJ2	19	-1	-1	23
4	0.016260162601626018	TGTCAGCAATATTATACTCCTCCGCTCACTTTC	CQQYYTPPLTF	IGKV4-1	.	IGKJ4	22	-1	-1	22
4	0.016260162601626018	TGTCAGCAATATTATAGTACTCCGCTCACTTTC	CQQYYSTPLTF	IGKV4-1	.	IGKJ4	22	-1	-1	22
4	0.016260162601626018	TGCCAACAGACTAATAGTTACCCGTATACTTTT	CQQTNSYPYTF	IGKV1-5	.	IGKJ2	19	-1	-1	23
4	0.016260162601626018	TGCCAACAATATAATAATTACCCGTACACTTTT	CQQYNNYPYTF	IGKV1-5	.	IGKJ2	19	-1	-1	23
4	0.016260162601626018	TGTCAACAGCTTACTAGTTACTCGACGTTC	CQQLTSYSTF	IGKV1-9	.	IGKJ1	20	-1	-1	23
3	0.012195121951219513	TGTCAGCAGTATGGTGGCTCACCCCTATTCACTTTC	CQQYGGSPLFTF	IGKV3-20	.	IGKJ3	22	-1	-1	25
3	0.012195121951219513	TGTCAACAGGCCAACAGTTTCCTCGCGCTCACTTTT	CQQANSFLALTF	IGKV1-12	.	IGKJ4	21	-1	-1	24
3	0.012195121951219513	TGTCACCAGTATGGTAACTCCCCATTCACTTTC	CHQYGNSPFTF	IGKV3-20	.	IGKJ3	19	-1	-1	23
3	0.012195121951219513	TGTCAGCATTATGTTGGCTCACCGTGGACGTTC	CQHYVGSPWTF	IGKV3-20	.	IGKJ1	22	-1	-1	22
3	0.012195121951219513	TGTCAGCAATATTTTGGAACTCCTCCAACTTTC	CQQYFGTPPTF	IGKV4-1	.	IGKJ4	23	-1	-1	27
3	0.012195121951219513	TGTCAGCAATATTATAGTACTCCTCTCACTTTC	CQQYYSTPLTF	IGKV4-1	.	IGKJ3	23	-1	-1	25
3	0.012195121951219513	TGTCAACAGTATAGTAGTTTTGGGTGGACGTTC	CQQYSSFGWTF	IGKV1-16	.	IGKJ1	18	-1	-1	23
3	0.012195121951219513	TGCCAACAGTATAATAATTTCCCGTACACTTTT	CQQYNNFPYTF	IGKV1-5	.	IGKJ2	15	-1	-1	23
3	0.012195121951219513	TGCCAACAGTATAACAATTACCCGTACACTTTT	CQQYNNYPYTF	IGKV1-5	.	IGKJ2	13	-1	-1	23
3	0.012195121951219513	TGCCAACAATATAATGGATTCTCGTACACTTTT	CQQYNGFSYTF	IGKV1-5	.	IGKJ2	14	-1	-1	23
3	0.012195121951219513	TGCATGCAAGCTCTACAAACTCCTCGAACTTTC	CMQALQTPRTF	IGKV2D-28	.	IGKJ4	24	-1	-1	27
3	0.012195121951219513	TGCCTACAGTATAATGCCCATTGGACGTTC	CLQYNAHWTF	IGKV1-5	.	IGKJ1	14	-1	-1	21
2	0.008130081300813009	TGTCAGCAGTATGGTAGTTCGGTTCTGTATACTTTT	CQQYGSSVLYTF	IGKV3-20	.	IGKJ2	16	-1	-1	25
2	0.008130081300813009	TGTCAGCAGTATGGTAGCTCACCACCCTTCACTTTC	CQQYGSSPPFTF	IGKV3-20	.	IGKJ3	22	-1	-1	27
2	0.008130081300813009	TGTCAGCAGTATAATGAGTGGCCTTCGTGGACGTTC	CQQYNEWPSWTF	IGKV3-15	.	IGKJ1	23	-1	-1	25
2	0.008130081300813009	TGTCAGCAGTATGGTCGCTCACCTCTCACTTTC	CQQYGRSPLTF	IGKV3D-20	.	IGKJ4	24	-1	-1	24
2	0.008130081300813009	TGTCAGCAGTATGGTAGTTCTCCGCTCACTTTC	CQQYGSSPLTF	IGKV3-20	.	IGKJ4	16	-1	-1	22
2	0.008130081300813009	TGTCAGCAGGCTAAGAGTATCCCGTACACTTTT	CQQAKSIPYTF	IGKV1-12	.	IGKJ2	22	-1	-1	23
2	0.008130081300813009	TGTCAGCAATATTATACTCTTCCATTCACTTTC	CQQYYTLPFTF	IGKV4-1	.	IGKJ3	15	-1	-1	23
2	0.008130081300813009	TGTCAGCAATATTATAGTACTCCTCCCACTTTC	CQQYYSTPPTF	IGKV4-1	.	IGKJ4	23	-1	-1	26
2	0.008130081300813009	TGTCAGCAATATTATAGTACTCCATTCACTTTC	CQQYYSTPFTF	IGKV4-1	.	IGKJ3	22	-1	-1	23
2	0.008130081300813009	TGTCAACAGAGTCACATTACCCCATTAACTTTC	CQQSHITPLTF	IGKV1-39	.	IGKJ3	22	-1	-1	23
2	0.008130081300813009	TGTCAACAGAATTCCACTATACCTCTAACTTTC	CQQNSTIPLTF	IGKV1-39	.	IGKJ4	9	-1	-1	27
2	0.008130081300813009	TGTCAAAACTATCAGCGTCCCCCTCGGACATTC	CQNYQRPPRTF	IGKV1-27	.	IGKJ1	11	-1	-1	25
2	0.008130081300813009	TGCCATCAGACTAATAGGTACCCGTACACTTTT	CHQTNRYPYTF	IGKV1-5	.	IGKJ2	16	-1	-1	23
2	0.008130081300813009	TGCCAACAGTATGAAAATTATCCGTACACTTTT	CQQYENYPYTF	IGKV1-5	.	IGKJ2	11	-1	-1	23
2	0.008130081300813009	TGCCAACAGTATAAGAGTTACCCGTACACTTTT	CQQYKSYPYTF	IGKV1-5	.	IGKJ2	19	-1	-1	23
2	0.008130081300813009	TGCCAACAGTATAAGAATTACCCGTACACTTTT	CQQYKNYPYTF	IGKV1-16	.	IGKJ2	22	-1	-1	23
2	0.008130081300813009	TGCATGCAACGTATAGAGTTTCCTTACACTTTT	CMQRIEFPYTF	IGKV2-40	.	IGKJ2	24	-1	-1	24
2	0.008130081300813009	TGCATGCAAGCTCTACAAACTCCGTACACTTTT	CMQALQTPYTF	IGKV2-28	.	IGKJ2	22	-1	-1	23
2	0.008130081300813009	TGCATGCAAGCTCTAACAGCTCCTCTCACTTTC	CMQALTAPLTF	IGKV2D-28	.	IGKJ4	24	-1	-1	24
2	0.008130081300813009	TGCATGCAAGCTACACACTGGCCATTCACTGTC	CMQATHWPFTV	IGKV2-30	.	IGKJ3	22	-1	-1	23
2	0.008130081300813009	TGCATGCAAGGTCAACACTGGCCGAGGACGTTC	CMQGQHWPRTF	IGKV2-30	.	IGKJ1	26	-1	-1	25
2	0.008130081300813009	TGCATGCAAAATTCATACTGGCCCGGGACGTTC	CMQNSYWPGTF	IGKV2-30	.	IGKJ1	22	-1	-1	25
2	0.008130081300813009	TGCATGAGTGGTACACTCTGGCCCTGGACGTTC	CMSGTLWPWTF	IGKV2-30	.	IGKJ1	22	-1	-1	24
2	0.008130081300813009	TGTCAGCAGTATAATAAGTGGGCCACCTTC	CQQYNKWATF	IGKV3-15	.	IGKJ5	20	-1	-1	23
2	0.008130081300813009	TGTCAGCAATATGGTCACTCACCCACTTTC	CQQYGHSPTF	IGKV3-20	.	IGKJ4	22	-1	-1	23
2	0.008130081300813009	TGTCAACAGACCTACAGTCCCTTCACCTTC	CQQTYSPFTF	IGKV1-39	.	IGKJ3	17	-1	-1	21
2	0.008130081300813009	TGCCAACAGTATTATGGTGCCCCGTCGTTC	CQQYYGAPSF	IGKV1-5	.	IGKJ4	11	-1	-1	27
1	0.0040650406504065045	TGTCAATGTTTTGGTAGTTCACCTCGGTACACTTACACTTTT	CQCFGSSPRYTYTF	IGKV3D-20	.	IGKJ2	24	-1	-1	26
1	0.0040650406504065045	TGTCTTCACCGTAACAACTGGCCTCCCATTTTCACTTTT	CLHRNNWPPIFTF	IGKV3-11	.	IGKJ2	23	-1	-1	32
1	0.0040650406504065045	TGTCAGCAGTCTGGTAGATCACCCCCTACGTACACTTTT	CQQSGRSPPTYTF	IGKV3-20	.	IGKJ2	22	-1	-1	29
1	0.0040650406504065045	TGTCAGCAGTATGGTAGCTCACCTCATATGTACACTTTT	CQQYGSSPHMYTF	IGKV3D-20	.	IGKJ2	24	-1	-1	27
1	0.0040650406504065045	TGTCAACAGTGTCAGACTTACCCGTACCGTTACACTTTT	CQQCQTYPYRYTF	IGKV1-13	.	IGKJ2	22	-1	-1	30
1	0.0040650406504065045	TGCCAACAATATAGGAGTTATTCGGGTGGGCTCACTTTC	CQQYRSYSGGLTF	IGKV1-5	.	IGKJ4	22	-1	-1	29
1	0.0040650406504065045	TGTCTACAGTATTATGCTTATCCCATGTACACTCTT	CLQYYAYPMYTL	IGKV1-8	.	IGKJ2	14	-1	-1	23
1	0.0040650406504065045	TGTCAGCAGTATTATAACTGGCCCCCGCTCACTTTC	CQQYYNWPPLTF	IGKV3-15	.	IGKJ4	22	-1	-1	25
1	0.0040650406504065045	TGTCAGCAGTATGGTTACTCAGCCCCATTCACTTTC	CQQYGYSAPFTF	IGKV3-20	.	IGKJ3	14	-1	-1	26
1	0.0040650406504065045	TGTCAGCAGTATGGTAGCTCACCTCCGTGGACGTTC	CQQYGSSPPWTF	IGKV3D-20	.	IGKJ1	26	-1	-1	25
1	0.0040650406504065045	TGTCAGCAGTATGGTAGCTCACCTCCGTACACTTTT	CQQYGSSPPYTF	IGKV3D-20	.	IGKJ2	26	-1	-1	26
1	0.0040650406504065045	TGTCAGCAATATGGTAGCTCACCTCCATTCACTTTC	CQQYGSSPPFTF	IGKV3D-20	.	IGKJ3	25	-1	-1	26
1	0.0040650406504065045	TGTCAACTCTATGTTGACTCCCAGGGGTACACTTTT	CQLYVDSQGYTF	IGKV3D-20	.	IGKJ2	4	-1	-1	26
1	0.0040650406504065045	TGTCAACACCTCAATAGTTACCCTCGCATCACTTTC	CQHLNSYPRITF	IGKV1-9	.	IGKJ4	23	-1	-1	28
1	0.0040650406504065045	TGTCAAGAATATGGCAGTCCCCCAGGGGTCACTTTC	CQEYGSPPGVTF	IGKV1-27	.	IGKJ3	27	-1	-1	28
1	0.0040650406504065045	TGTCAAAAGGCTACCAGTTTCCCTCCACTCACTTTC	CQKATSFPPLTF	IGKV1-12	.	IGKJ4	23	-1	-1	27
1	0.0040650406504065045	TGTCTACAACATTCTAGTCTCCCATTCACTTTC	CLQHSSLPFTF	IGKV1-33	.	IGKJ3	7	-1	-1	23
1	0.0040650406504065045	TGTCTACAACATGATAATTTCCCTCTCACTTTT	CLQHDNFPLTF	IGKV5-2	.	IGKJ2	23	-1	-1	26
1	0.0040650406504065045	TGTCTACAAGATTACAATTACCCTCGGACGTTC	CLQDYNYPRTF	IGKV1-6	.	IGKJ1	23	-1	-1	25
1	0.0040650406504065045	TGTCTACAAGATTACAATTACCCTCAGACGTTC	CLQDYNYPQTF	IGKV1-6	.	IGKJ1	23	-1	-1	26
1	0.0040650406504065045	TGTCATCAGAGTAGTAGTTTACCGTGGACGTTC	CHQSSSLPWTF	IGKV6D-21	.	IGKJ1	22	-1	-1	22
1	0.0040650406504065045	TGTCAGCAGTTAAATAGGTGGCCGCTCACTTTC	CQQLNRWPLTF	IGKV3-7	.	IGKJ4	8	-1	-1	22
1	0.0040650406504065045	TGTCAGCAGTATTGTCGCTGGCCTCTCACTTTC	CQQYCRWPLTF	IGKV3D-15	.	IGKJ4	24	-1	-1	24
1	0.0040650406504065045	TGTCAGCAGTATGCTCAGTCACCGGAAACTTTC	CQQYAQSPETF	IGKV3-20	.	IGKJ1	12	-1	-1	30
1	0.0040650406504065045	TGTCAGCAGTATGGTTCCACTCTTTTCACTTTC	CQQYGSTLFTF	IGKV3-20	.	IGKJ3	14	-1	-1	24
1	0.0040650406504065045	TGTCAGCAGTATGGTCGCGCACCTCACACGTTC	CQQYGRAPHTF	IGKV3D-20	.	IGKJ4	24	-1	-1	26
1	0.0040650406504065045	TGTCAGCAGTATGGTAGTTCACCTATCACCTTC	CQQYGSSPITF	IGKV3-20	.	IGKJ5	24	-1	-1	24
1	0.0040650406504065045	TGTCAGCAGTATGGTAGCTCACCTCGCACTTTT	CQQYGSSPRTF	IGKV3D-20	.	IGKJ2	24	-1	-1	26
1	0.0040650406504065045	TGTCAGCAGTATGGTAGCTCACCTCGGACGTTC	CQQYGSSPRTF	IGKV3D-20	.	IGKJ1	24	-1	-1	25
1	0.0040650406504065045	TGTCAGCAGTATGGTAGCTCACCGTACACTTTT	CQQYGSSPYTF	IGKV3-20	.	IGKJ2	22	-1	-1	23
1	0.0040650406504065045	TGTCAGCAGTATGATGATTGGCCGCTCACCTTC	CQQYDDWPLTF	IGKV3-15	.	IGKJ4	22	-1	-1	22
1	0.0040650406504065045	TGTCAGCAGTATAATAACTGGCCTCTGACGTTC	CQQYNNWPLTF	IGKV3-15	.	IGKJ1	23	-1	-1	26
1	0.0040650406504065045	TGTCAGCAGTATAATAACTGGCCGTGGACGTTC	CQQYNNWPWTF	IGKV3-15	.	IGKJ1	22	-1	-1	22
1	0.0040650406504065045	TGTCAGCAGCGTACCAGCTGGCCTCTCACTTTC	CQQRTSWPLTF	IGKV3-11	.	IGKJ4	23	-1	-1	24
1	0.0040650406504065045	TGTCAGCAGCGTAGCAACTGGCCTCTCACTTTC	CQQRSNWPLTF	IGKV3-11	.	IGKJ4	23	-1	-1	24
1	0.0040650406504065045	TGTCAGCAGAGTGACAGTACCCCGTACACCTTT	CQQSDSTPYTF	IGKV1-39	.	IGKJ2	22	-1	-1	23
1	0.0040650406504065045	TGTCAGCAATATTTTTCTTATCCTGTCACTTTC	CQQYFSYPVTF	IGKV4-1	.	IGKJ4	12	-1	-1	25
1	0.0040650406504065045	TGTCAGCAATATTGCAACACTCCGTACACTTTT	CQQYCNTPYTF	IGKV4-1	.	IGKJ2	12	-1	-1	23
1	0.0040650406504065045	TGTCAGCAATATTATACTACTCCGATCACCTTC	CQQYYTTPITF	IGKV4-1	.	IGKJ5	22	-1	-1	22
1	0.0040650406504065045	TGTCAGCAATATTATAGTAGTCCTTGGACGTTC	CQQYYSSPWTF	IGKV4-1	.	IGKJ1	27	-1	-1	24
1	0.0040650406504065045	TGTCAGCAATATCATAATACTCCTTACACTTTT	CQQYHNTPYTF	IGKV4-1	.	IGKJ2	23	-1	-1	24
1	0.0040650406504065045	TGTCAGCAATATAGTATCTGGCCTCTCACTTTC	CQQYSIWPLTF	IGKV3D-15	.	IGKJ4	24	-1	-1	24
1	0.0040650406504065045	TGTCAGCAATATAGTACCTCACCGCTCACTTTC	CQQYSTSPLTF	IGKV3-20	.	IGKJ4	22	-1	-1	22
1	0.0040650406504065045	TGTCAGCAACATTATAGTACTCCTCGGACGTTC	CQQHYSTPRTF	IGKV4-1	.	IGKJ1	27	-1	-1	25
1	0.0040650406504065045	TGTCAGCAACATCATAGTAGTCCGTTCACGTTC	CQQHHSSPFTF	IGKV4-1	.	IGKJ5	22	-1	-1	25
1	0.0040650406504065045	TGTCAGCAAACTTATATTGCTCCCTACACTTTT	CQQTYIAPYTF	IGKV4-1	.	IGKJ2	22	-1	-1	24
1	0.0040650406504065045	TGTCAACATTATGGTGGCTCACTTCGGACCTTC	CQHYGGSLRTF	IGKV3-20	.	IGKJ1	21	-1	-1	25
1	0.0040650406504065045	TGTCAACACTATGGTGGCTCACTTCTCACTTTC	CQHYGGSLLTF	IGKV3-20	.	IGKJ4	21	-1	-1	24
1	0.0040650406504065045	TGTCAACAGTTTGATGATTATCCGATCACCTTC	CQQFDDYPITF	IGKV1-13	.	IGKJ5	19	-1	-1	22
1	0.0040650406504065045	TGTCAACAGTATTATAGTTACCTCTTCACTTTC	CQQYYSYLFTF	IGKV1-8	.	IGKJ3	21	-1	-1	24
1	0.0040650406504065045	TGTCAACAGTATTATAGTTACCCTCCGACGTTC	CQQYYSYPPTF	IGKV1-8	.	IGKJ1	23	-1	-1	26
1	0.0040650406504065045	TGTCAACAGTATGATAATCTCCCGCTCACTTTC	CQQYDNLPLTF	IGKV1-33	.	IGKJ4	22	-1	-1	22
1	0.0040650406504065045	TGTCAACAGTATGATAATCCTGCGGTCACTTTC	CQQYDNPAVTF	IGKV1-33	.	IGKJ3	18	-1	-1	25
1	0.0040650406504065045	TGTCAACAGCTTAATAGTTACCCTCTCACTTTC	CQQLNSYPLTF	IGKV1-9	.	IGKJ4	23	-1	-1	24
1	0.0040650406504065045	TGTCAACAGCATGAAAATCTCCCGCTCACTTTC	CQQHENLPLTF	IGKV1-33	.	IGKJ4	22	-1	-1	22
1	0.0040650406504065045	TGTCAACAGGCTCACAGTTTCCCGTACACCTTT	CQQAHSFPYTF	IGKV1-12	.	IGKJ2	22	-1	-1	23
1	0.0040650406504065045	TGTCAACAGGCTGCCAATCTCCCTCTCACTTTC	CQQAANLPLTF	IGKV1D-33	.	IGKJ3	24	-1	-1	25
1	0.0040650406504065045	TGTCAACAGGCTAACAGTTTCCCGTGGACGTTC	CQQANSFPWTF	IGKV1-12	.	IGKJ1	22	-1	-1	22
1	0.0040650406504065045	TGTCAACAGAGTTACTTTACCCCGTGGACGTTC	CQQSYFTPWTF	IGKV1-39	.	IGKJ1	22	-1	-1	22
1	0.0040650406504065045	TGTCAACAGAGTTACAGTATCCCGTACACCTTT	CQQSYSIPYTF	IGKV1-39	.	IGKJ2	22	-1	-1	23
1	0.0040650406504065045	TGTCAACAGAGTTACAGTACCCCGTACACTTTT	CQQSYSTPYTF	IGKV1-39	.	IGKJ2	22	-1	-1	23
1	0.0040650406504065045	TGTCAACAGAGTTACAGTACCCGGTACACTTTT	CQQSYSTRYTF	IGKV1-39	.	IGKJ2	21	-1	-1	23
1	0.0040650406504065045	TGTCAACAGAGTTACAGTACCCGGCTCACTTTC	CQQSYSTRLTF	IGKV1-39	.	IGKJ4	21	-1	-1	23
1	0.0040650406504065045	TGTCAACAGAATTACACTATCCCTCTAACTTTC	CQQNYTIPLTF	IGKV1D-39	.	IGKJ4	24	-1	-1	27
1	0.0040650406504065045	TGTCAACAATACTTTAGTGCTCCGCTCACTTTC	CQQYFSAPLTF	IGKV4-1	.	IGKJ4	22	-1	-1	22
1	0.0040650406504065045	TGTCAACAACATGAGAATTCCCCGCTCACTTTC	CQQHENSPLTF	IGKV1-33	.	IGKJ4	17	-1	-1	22
1	0.0040650406504065045	TGTCAACAAAGTTCCACAACCCCGATCACCTTC	CQQSSTTPITF	IGKV1-39	.	IGKJ5	22	-1	-1	22
1	0.0040650406504065045	TGTCAAGAATATAACAATGCCCCCTTCACTTTC	CQEYNNAPFTF	IGKV1-27	.	IGKJ3	22	-1	-1	24
1	0.0040650406504065045	TGTGAGCAGTTTGGTAATTCACCGTGGACGTTC	CEQFGNSPWTF	IGKV3-20	.	IGKJ1	22	-1	-1	22
1	0.0040650406504065045	TGCCTGCAAGGTACACAGTGGCCTCTCACTTTC	CLQGTQWPLTF	IGKV2D-30	.	IGKJ3	24	-1	-1	25
1	0.0040650406504065045	TGCCATCAGTCTAATAGGTACCCGTACACTTTT	CHQSNRYPYTF	IGKV1-5	.	IGKJ2	16	-1	-1	23
1	0.0040650406504065045	TGCCACCAGTATAATAGTGACTGGTACACTTTT	CHQYNSDWYTF	IGKV1-5	.	IGKJ2	17	-1	-1	23
1	0.0040650406504065045	TGCCAGCAGTATAATAATTACCCGTACACTTTT	CQQYNNYPYTF	IGKV1-5	.	IGKJ2	19	-1	-1	23
1	0.0040650406504065045	TGCCAGCAATGTGCTCGTTTCCCGTACACTTTT	CQQCARFPYTF	IGKV1-5	.	IGKJ2	4	-1	-1	23
1	0.0040650406504065045	TGCCAACAGTTTACTAGTGATTGGTACACTTTT	CQQFTSDWYTF	IGKV1-5	.	IGKJ2	21	-1	-1	23
1	0.0040650406504065045	TGCCAACAGTCTAATACTTACCCGTACACTTTT	CQQSNTYPYTF	IGKV1-5	.	IGKJ2	19	-1	-1	23
1	0.0040650406504065045	TGCCAACAGTCTAAGACTTACCCGTACACTTTT	CQQSKTYPYTF	IGKV1-5	.	IGKJ2	13	-1	-1	23
1	0.0040650406504065045	TGCCAACAGTATGGTGATTATCCCTCGACGTTC	CQQYGDYPSTF	IGKV1-5	.	IGKJ1	11	-1	-1	26
1	0.0040650406504065045	TGCCAACAGTATAATACTTTCCCTTTCACCTTC	CQQYNTFPFTF	IGKV1-16	.	IGKJ5	23	-1	-1	25
1	0.0040650406504065045	TGCCAACAGTATAATAGTTATCCGTGGACGTTC	CQQYNSYPWTF	IGKV1-5	.	IGKJ1	20	-1	-1	22
1	0.0040650406504065045	TGCCAACAGTATAATAGTTACCCTCTCACTTTC	CQQYNSYPLTF	IGKV1D-16	.	IGKJ4	24	-1	-1	24
1	0.0040650406504065045	TGCCAACAGTATAATAGTAACCCGTACACTTTT	CQQYNSNPYTF	IGKV1-5	.	IGKJ2	17	-1	-1	23
1	0.0040650406504065045	TGCCAACAGTATAATAATGTCCCGTACACTTTT	CQQYNNVPYTF	IGKV1-5	.	IGKJ2	15	-1	-1	23
1	0.0040650406504065045	TGCCAACAGTATAACAGCTATCCTCGGACTTTT	CQQYNSYPRTF	IGKV1D-16	.	IGKJ2	24	-1	-1	27
1	0.0040650406504065045	TGCCAACAGTATAAGATGTACCCTCTCACTTTC	CQQYKMYPLTF	IGKV1D-16	.	IGKJ4	24	-1	-1	24
1	0.0040650406504065045	TGCCAACAGTACAGTAGTTACTTGTACACTTTT	CQQYSSYLYTF	IGKV1-5	.	IGKJ2	19	-1	-1	18
1	0.0040650406504065045	TGCCAACAGCATAATACTTACCCGTACACTTTT	CQQHNTYPYTF	IGKV1-5	.	IGKJ2	19	-1	-1	23
1	0.0040650406504065045	TGCCAACAATGTCTTCATTTCCCGTACACTTTT	CQQCLHFPYTF	IGKV1-16	.	IGKJ2	7	-1	-1	23
1	0.0040650406504065045	TGCCAACAATGTCTTCATTTCCCGTACACTTTT	CQQCLHFPYTF	IGKV1-5	.	IGKJ2	7	-1	-1	23
1	0.0040650406504065045	TGCCAACAATGTAGTACTTTCCCGTACACTTTT	CQQCSTFPYTF	IGKV1-5	.	IGKJ2	7	-1	-1	23
1	0.0040650406504065045	TGCCAACAATATGATTCTTATCCTCCCTCCTTC	CQQYDSYPPSF	IGKV1D-16	.	IGKJ5	25	-1	-1	28
1	0.0040650406504065045	TGCCAACAATATGATGTTGATCCCCTCACGTTC	CQQYDVDPLTF	IGKV1-5	.	IGKJ4	11	-1	-1	24
1	0.0040650406504065045	TGCCAACAATATAGTAGTCTTTCTCTGACGTTC	CQQYSSLSLTF	IGKV1-5	.	IGKJ1	17	-1	-1	26
1	0.0040650406504065045	TGCCAACAATATAATGATTACCCGGTCACCTTC	CQQYNDYPVTF	IGKV1-16	.	IGKJ5	22	-1	-1	25
1	0.0040650406504065045	TGCCAACAATATAATACTTACACCTACACTTTT	CQQYNTYTYTF	IGKV1-5	.	IGKJ2	19	-1	-1	24
1	0.0040650406504065045	TGCCAACAATATAATAGTTACCCGTACACTTTT	CQQYNSYPYTF	IGKV1-5	.	IGKJ2	19	-1	-1	23
1	0.0040650406504065045	TGCCAACAACATAATAATTACCCGTACACTTTT	CQQHNNYPYTF	IGKV1-16	.	IGKJ2	22	-1	-1	23
1	0.0040650406504065045	TGCCAAAAGTATGACTGTGTCCCGTGGACGTTC	CQKYDCVPWTF	IGKV1-27	.	IGKJ1	22	-1	-1	22
1	0.0040650406504065045	TGCATGCAGGCTCAAGAGATGCCGCTCACTTTC	CMQAQEMPLTF	IGKV2-28	.	IGKJ4	12	-1	-1	22
1	0.0040650406504065045	TGCATGCAGACTATACACTTTCCTCTCACTTTC	CMQTIHFPLTF	IGKV2D-29	.	IGKJ4	24	-1	-1	24
1	0.0040650406504065045	TGCATGCAAGCTCTACAAGTCACGTGGACGTTC	CMQALQVTWTF	IGKV2-28	.	IGKJ1	17	-1	-1	20
1	0.0040650406504065045	TGCATGCAAGGTCTACAAACTCCACTCACTTTC	CMQGLQTPLTF	IGKV2-28	.	IGKJ4	22	-1	-1	24
1	0.0040650406504065045	TGTCAGCATTATGGTAGCTCACCGACGTTC	CQHYGSSPTF	IGKV3-20	.	IGKJ1	22	-1	-1	23
1	0.0040650406504065045	TGTCAGCAGTATAATGACTGGCCCCGTTTT	CQQYNDWPRF	IGKV3-15	.	IGKJ2	22	-1	-1	26
1	0.0040650406504065045	TGTCAGCAGTATAATAACTGGCCCTTCTTC	CQQYNNWPFF	IGKV3-15	.	IGKJ5	22	-1	-1	26
1	0.0040650406504065045	TGTCAGCAGCGTTACAAGTGGCTCTCTTTC	CQQRYKWLSF	IGKV3-11	.	IGKJ4	21	-1	-1	20
1	0.0040650406504065045	TGTCAGGAGTATAATTACTGGTGGACGTTC	CQEYNYWWTF	IGKV3-15	.	IGKJ1	20	-1	-1	20
1	0.0040650406504065045	TGTCAGAAATATGGTAACTCACGGACGTTC	CQKYGNSRTF	IGKV3-20	.	IGKJ1	21	-1	-1	22
1	0.0040650406504065045	TGTCAACAGTATGACAGTGTCCCCTCTTTC	CQQYDSVPSF	IGKV1-39	.	IGKJ4	8	-1	-1	25
1	0.0040650406504065045	TGTCAACAGAGTTACAGTACCCCTCGGTTC	CQQSYSTPRF	IGKV1D-39	.	IGKJ1	24	-1	-1	26
1	0.0040650406504065045	TGTCAACAGAGTTTCGGTACCTTC	CQQSFGTF	IGKV1-39	.	IGKJ4	20	-1	-1	21
