# Supplementary material for: Biomarkers and Immune Repertoire Metrics Identified by Peripheral Blood Transcriptomic Sequencing Reveal the Pathogenesis of COVID-19
Source: Front Immunol. 2021 Aug 24;12:677025. doi: 10.3389/fimmu.2021.677025 (PMC8421539; doi:10.3389/fimmu.2021.677025)
Supplement: Supplementary file 1 [file DataSheet_1.zip › TCR_BCR/IGK/convert.20S039657A.clonotypes.IGK.txt]

count	freq	cdr3nt	cdr3aa	v	d	j	VEnd	DStart	DEnd	JStart
16	0.01735357917570499	TGTCAGCAATATGGTAGCTCACCTCCGTACACGTTT	CQQYGSSPPYTF	IGKV3D-20	.	IGKJ2	26	-1	-1	26
16	0.01735357917570499	TGCATGCAAGCTCTACAAACTCCTTGGACGTTC	CMQALQTPWTF	IGKV2-28	.	IGKJ1	27	-1	-1	24
10	0.010845986984815618	TGTCAGCAGCGTAGCAAGTGGCCTTGGACGTTC	CQQRSKWPWTF	IGKV3-11	.	IGKJ1	23	-1	-1	24
9	0.009761388286334056	TGTCAGCAATATTATAGTACTCCGTACACTTTT	CQQYYSTPYTF	IGKV4-1	.	IGKJ2	22	-1	-1	23
7	0.007592190889370932	TGTCAGCAGATTACCAACAGGGCCACCTTC	CQQITNRATF	IGKV3-11	.	IGKJ5	8	-1	-1	23
6	0.006507592190889371	TGTCAACAATATTATAGTACTCCTCCTCTCACTTTC	CQQYYSTPPLTF	IGKV4-1	.	IGKJ4	23	-1	-1	27
6	0.006507592190889371	TGTCAGCAGTATGGTGACTCACCTCCCACCTTC	CQQYGDSPPTF	IGKV3D-20	.	IGKJ5	25	-1	-1	26
5	0.005422993492407809	TGTCTACAATATTATAGTACTCCTAACACTTTT	CLQYYSTPNTF	IGKV4-1	.	IGKJ2	24	-1	-1	25
5	0.005422993492407809	TGTCAGCAATATTATAGTACTCCTCGGACGTTC	CQQYYSTPRTF	IGKV4-1	.	IGKJ1	27	-1	-1	25
5	0.005422993492407809	TGTCAACGGTGTTGCAGAACCCCGTACACTTTT	CQRCCRTPYTF	IGKV1-39	.	IGKJ2	22	-1	-1	23
5	0.005422993492407809	TGTCAACAGAGTTACAGTACCCCGCTCACTTTC	CQQSYSTPLTF	IGKV1-39	.	IGKJ4	22	-1	-1	22
5	0.005422993492407809	TGTCAACAATATGGTGACTCACCTCGAATGTTC	CQQYGDSPRMF	IGKV3D-20	.	IGKJ1	24	-1	-1	29
5	0.005422993492407809	TGTCAAAAGTATAACAGTGCCCCGTGGACGTTC	CQKYNSAPWTF	IGKV1-27	.	IGKJ1	22	-1	-1	22
5	0.005422993492407809	TGCATGCAGGGTGGATTCTGGCCGTACACTTTT	CMQGGFWPYTF	IGKV2-30	.	IGKJ2	11	-1	-1	23
5	0.005422993492407809	TGCATGCAAGCTACACAGTGGCCTCTCACTTTC	CMQATQWPLTF	IGKV2D-30	.	IGKJ4	24	-1	-1	24
5	0.005422993492407809	TGCCAAGAATATGATGGTCATTCCACTTTT	CQEYDGHSTF	IGKV1-5	.	IGKJ2	22	-1	-1	23
4	0.004338394793926247	TGTCAGCAGTATGGTAGCTCACCTCCGTACACTTTT	CQQYGSSPPYTF	IGKV3D-20	.	IGKJ2	26	-1	-1	26
4	0.004338394793926247	TGTCAGCAGTATGAGACTGGTGAGTCAAAGACTTTT	CQQYETGESKTF	IGKV3-20	.	IGKJ2	12	-1	-1	30
4	0.004338394793926247	TGTCAGCAATATTATAATACTCATCCGAGCACCTTC	CQQYYNTHPSTF	IGKV4-1	.	IGKJ5	21	-1	-1	25
4	0.004338394793926247	TGCCAACAATATAGCAGCTTTTCTCCACTGACTTTC	CQQYSSFSPLTF	IGKV1-5	.	IGKJ4	12	-1	-1	30
4	0.004338394793926247	TGCATGCAAGCTACACACTGGCCTCCGTACACTTTT	CMQATHWPPYTF	IGKV2D-30	.	IGKJ2	26	-1	-1	26
4	0.004338394793926247	TGTCAGCAGTTTAATAACTGGCCTCGGACGTTC	CQQFNNWPRTF	IGKV3-15	.	IGKJ1	23	-1	-1	25
4	0.004338394793926247	TGTCAGCAGTATGGTAGCTCACCTCGGACGTTC	CQQYGSSPRTF	IGKV3D-20	.	IGKJ1	24	-1	-1	25
4	0.004338394793926247	TGTCAGCAGTATGGTAGCTCACCGTACACTTTT	CQQYGSSPYTF	IGKV3-20	.	IGKJ2	22	-1	-1	23
4	0.004338394793926247	TGTCAGCAGTATGGCACTTCATCCTGGACGTTC	CQQYGTSSWTF	IGKV3-20	.	IGKJ1	13	-1	-1	24
4	0.004338394793926247	TGTCAGCAGTATAATAACTGGCCGTACACTTTT	CQQYNNWPYTF	IGKV3-15	.	IGKJ2	22	-1	-1	23
4	0.004338394793926247	TGTCAGCAGTATAATAACTGGCCGCTCACTTTC	CQQYNNWPLTF	IGKV3-15	.	IGKJ4	22	-1	-1	22
4	0.004338394793926247	TGTCAGCAGTACAATGACTGGCCTCGGACGTTC	CQQYNDWPRTF	IGKV3-15	.	IGKJ1	23	-1	-1	25
4	0.004338394793926247	TGTCAGCAATGTAGCAACTGGCCGTGGACGTTC	CQQCSNWPWTF	IGKV3-11	.	IGKJ1	22	-1	-1	22
4	0.004338394793926247	TGTCAGCAATATTATAGTCTTCCTCCGGCTTTT	CQQYYSLPPAF	IGKV4-1	.	IGKJ2	17	-1	-1	28
4	0.004338394793926247	TGTCAGCAATATAGTAACTGGCCTCGAACGTTC	CQQYSNWPRTF	IGKV3-15	.	IGKJ1	23	-1	-1	27
4	0.004338394793926247	TGTCAACAGACCGAAACAACCCCGGTCACTTTC	CQQTETTPVTF	IGKV1-13	.	IGKJ5	8	-1	-1	25
4	0.004338394793926247	TGCCAACAGTATGACAGTTACCCGGTCACCTTC	CQQYDSYPVTF	IGKV1-16	.	IGKJ5	22	-1	-1	25
4	0.004338394793926247	TGCATGCAAGCTCTACAAACTCCGCTCACTTTC	CMQALQTPLTF	IGKV2-28	.	IGKJ4	22	-1	-1	22
4	0.004338394793926247	TGCATGCAAGGTTCACACTGGCCGTACACTTTT	CMQGSHWPYTF	IGKV2-30	.	IGKJ2	22	-1	-1	23
4	0.004338394793926247	TGCATGCAAGGTCTACAAATTCCGTGGACGTTC	CMQGLQIPWTF	IGKV2-28	.	IGKJ1	22	-1	-1	22
3	0.0032537960954446853	TGTCATCATTATAATACCCCACCTCCGATCACCTTC	CHHYNTPPPITF	IGKV3D-20	.	IGKJ5	26	-1	-1	25
3	0.0032537960954446853	TGTCAACAGTATTATAACTGGCCTCCGTGGACGTTC	CQQYYNWPPWTF	IGKV3D-15	.	IGKJ1	26	-1	-1	25
3	0.0032537960954446853	TGCATGCATGCAACTGTACAGACGCCTCCCACCTTC	CMHATVQTPPTF	IGKV2-28	.	IGKJ5	7	-1	-1	29
3	0.0032537960954446853	TGCATGCAGGCTCTACAAACTGCCATATTCACTTTC	CMQALQTAIFTF	IGKV2-28	.	IGKJ3	20	-1	-1	24
3	0.0032537960954446853	TGTCTGGCGTACGTTAGGTCAGCGTGGACGTTC	CLAYVRSAWTF	IGKV3-20	.	IGKJ1	3	-1	-1	22
3	0.0032537960954446853	TGTCACCAATATTATAGTACTCCGATCACCTTC	CHQYYSTPITF	IGKV4-1	.	IGKJ5	22	-1	-1	22
3	0.0032537960954446853	TGTCAGTACTATAGTAGCTCACAGTCCACTTTT	CQYYSSSQSTF	IGKV3-20	.	IGKJ2	21	-1	-1	26
3	0.0032537960954446853	TGTCAGCACCGTAGCAAGTGGCCTTTCACTTTC	CQHRSKWPFTF	IGKV3-11	.	IGKJ3	23	-1	-1	24
3	0.0032537960954446853	TGTCAGCAGTATGGTGACTCACAGTGGACGTTC	CQQYGDSQWTF	IGKV3-20	.	IGKJ1	21	-1	-1	23
3	0.0032537960954446853	TGTCAGCAGTATGGTAGCTCACCCCTCACTTTC	CQQYGSSPLTF	IGKV3-20	.	IGKJ4	22	-1	-1	24
3	0.0032537960954446853	TGTCAGCAGTATGGTAGCTCACCGCTCACTTTC	CQQYGSSPLTF	IGKV3-20	.	IGKJ4	22	-1	-1	22
3	0.0032537960954446853	TGTCAGCAGTATGGTAGGTCACCCATCACCTTC	CQQYGRSPITF	IGKV3-20	.	IGKJ5	22	-1	-1	24
3	0.0032537960954446853	TGTCAGCAGTATAGTAACTGGCCTCGAACGTTC	CQQYSNWPRTF	IGKV3-15	.	IGKJ1	23	-1	-1	27
3	0.0032537960954446853	TGTCAGCAGTATAATGACTGGCCTATCACCTTC	CQQYNDWPITF	IGKV3-15	.	IGKJ5	24	-1	-1	24
3	0.0032537960954446853	TGTCAGCAGCGTCGCACCTGGCCGTGGACGTTC	CQQRRTWPWTF	IGKV3-11	.	IGKJ1	22	-1	-1	22
3	0.0032537960954446853	TGTCAGCAATATTATACTACTCCTCTCACTTTC	CQQYYTTPLTF	IGKV4-1	.	IGKJ4	23	-1	-1	24
3	0.0032537960954446853	TGTCAGCAATATTATAGTACTCCATTCACTTTC	CQQYYSTPFTF	IGKV4-1	.	IGKJ3	22	-1	-1	23
3	0.0032537960954446853	TGTCAGCAATATTATAGTACCCCGCTCACTTTC	CQQYYSTPLTF	IGKV4-1	.	IGKJ4	19	-1	-1	22
3	0.0032537960954446853	TGTCAGCAATATCATAGTACTCCTTTGACGTTC	CQQYHSTPLTF	IGKV4-1	.	IGKJ1	23	-1	-1	26
3	0.0032537960954446853	TGTCAGCAACATTTTAGTACGCCTCAAACGTTC	CQQHFSTPQTF	IGKV4-1	.	IGKJ1	23	-1	-1	27
3	0.0032537960954446853	TGTCAACACCTTTTTGACTTCCCATACACTTTT	CQHLFDFPYTF	IGKV1-27	.	IGKJ2	5	-1	-1	24
3	0.0032537960954446853	TGTCAACAGTTGAATAGTTACCCCTTCACTTTC	CQQLNSYPFTF	IGKV1D-13	.	IGKJ3	22	-1	-1	24
3	0.0032537960954446853	TGTCAACAGGCTAACAGTTTCCCGCACACTTTT	CQQANSFPHTF	IGKV1-12	.	IGKJ2	22	-1	-1	25
3	0.0032537960954446853	TGTCAACAGGGTTACTATACCCCTGTCACTTTC	CQQGYYTPVTF	IGKV1-39	.	IGKJ3	23	-1	-1	25
3	0.0032537960954446853	TGTCAACAGAGTTACAGTTCACCGTACACTTTT	CQQSYSSPYTF	IGKV1-39	.	IGKJ2	17	-1	-1	23
3	0.0032537960954446853	TGTCAACAGAGTTACAGTACCCCGTGGACGTTC	CQQSYSTPWTF	IGKV1-39	.	IGKJ1	22	-1	-1	22
3	0.0032537960954446853	TGTCAACAGAGTTACAGTACCCCGTACACTTTT	CQQSYSTPYTF	IGKV1-39	.	IGKJ2	22	-1	-1	23
3	0.0032537960954446853	TGCCAGCAATATAATAGTTACCCCATCACCTTC	CQQYNSYPITF	IGKV1-16	.	IGKJ5	22	-1	-1	24
3	0.0032537960954446853	TGCCAACAGTATAATACTTATCCGTACACTTTT	CQQYNTYPYTF	IGKV1-5	.	IGKJ2	20	-1	-1	23
3	0.0032537960954446853	TGCCAACAGTATAATAGTTATCCGTGGACGTTC	CQQYNSYPWTF	IGKV1-5	.	IGKJ1	20	-1	-1	22
3	0.0032537960954446853	TGCATGCATTCTCGAGAAACTCCGCTCACTTTC	CMHSRETPLTF	IGKV2-28	.	IGKJ4	22	-1	-1	22
3	0.0032537960954446853	TGCATGCACAGTATACAACTTCCGCTCACTTTC	CMHSIQLPLTF	IGKV2D-29	.	IGKJ4	22	-1	-1	22
3	0.0032537960954446853	TGTCAACAGAGTTACACTAGCCCTCTTTTT	CQQSYTSPLF	IGKV1D-39	.	IGKJ2	24	-1	-1	26
3	0.0032537960954446853	TGCCAACAGTATCATCGTTATTACACTTTT	CQQYHRYYTF	IGKV1-5	.	IGKJ2	21	-1	-1	21
2	0.0021691973969631237	TGTCACCAGACCTACAGTACCCCTCCGGGGCAAACCTTC	CHQTYSTPPGQTF	IGKV1D-39	.	IGKJ1	27	-1	-1	36
2	0.0021691973969631237	TGTCTACAGTTTGAAAATGTCCCCATGTACACTTTT	CLQFENVPMYTF	IGKV1-33	.	IGKJ2	22	-1	-1	23
2	0.0021691973969631237	TGTCATCAGTTTGCTGGCTCACCTCCGTGGACGTTC	CHQFAGSPPWTF	IGKV3D-20	.	IGKJ1	26	-1	-1	25
2	0.0021691973969631237	TGTCAGCGGTATGGTAACTCACTTCCGCTCACTTTC	CQRYGNSLPLTF	IGKV3D-20	.	IGKJ4	26	-1	-1	25
2	0.0021691973969631237	TGTCAGCAGTATGGTAGCTCACCTCCGTGGACGTTC	CQQYGSSPPWTF	IGKV3D-20	.	IGKJ1	26	-1	-1	25
2	0.0021691973969631237	TGTCAGCAGTATGATTCCTCACCTTCATTCACTTTC	CQQYDSSPSFTF	IGKV3-20	.	IGKJ3	23	-1	-1	26
2	0.0021691973969631237	TGTCAGCAGTATGATTCCTATCCTTCATTCACTTTC	CQQYDSYPSFTF	IGKV3-20	.	IGKJ3	12	-1	-1	26
2	0.0021691973969631237	TGTCAGCAGTATAATAACTGGCCTCCGTACACTTTT	CQQYNNWPPYTF	IGKV3D-15	.	IGKJ2	26	-1	-1	26
2	0.0021691973969631237	TGTCAGCAATATGGTAGCTCACCTCCGTACACTTTC	CQQYGSSPPYTF	IGKV3D-20	.	IGKJ2	26	-1	-1	26
2	0.0021691973969631237	TGTCAGCAATATGGTAGGTCACCTCCGTGGACGTTC	CQQYGRSPPWTF	IGKV3D-20	.	IGKJ1	26	-1	-1	25
2	0.0021691973969631237	TGTCAGCAATATGGAAGCTCACCTCCGATCACCTTC	CQQYGSSPPITF	IGKV3D-20	.	IGKJ5	26	-1	-1	25
2	0.0021691973969631237	TGTCAACAGACCTACAGTAGTCGTCGAATCACTTTC	CQQTYSSRRITF	IGKV1-39	.	IGKJ5	18	-1	-1	27
2	0.0021691973969631237	TGTCAACAGAGTTTCAGTACCCCCCTGTATACTTTT	CQQSFSTPLYTF	IGKV1-39	.	IGKJ2	22	-1	-1	25
2	0.0021691973969631237	TGTCAACAGAGTTACAATACCCCTCCGTTCACTTTC	CQQSYNTPPFTF	IGKV1D-39	.	IGKJ4	26	-1	-1	28
2	0.0021691973969631237	TGTCAACAAAGTTACAGTGGCCTCATGTATACCTTT	CQQSYSGLMYTF	IGKV1-39	.	IGKJ2	17	-1	-1	23
2	0.0021691973969631237	TGCCAACAATATGACAATTTTTCTCCGCTCACTTTC	CQQYDNFSPLTF	IGKV1-5	.	IGKJ4	11	-1	-1	25
2	0.0021691973969631237	TGCGTGCAAGGTACACACTGGCCTCCGATCACCTTC	CVQGTHWPPITF	IGKV2D-30	.	IGKJ5	26	-1	-1	25
2	0.0021691973969631237	TGCATGCATGCAACTGTACAGACTCCTCCCACCTTC	CMHATVQTPPTF	IGKV2-28	.	IGKJ5	7	-1	-1	29
2	0.0021691973969631237	TGTCTTCACGATTACAATTACCAGTGGACGTTC	CLHDYNYQWTF	IGKV1-6	.	IGKJ1	21	-1	-1	23
2	0.0021691973969631237	TGTCTCCAAGATTACAATTACCCCTGGACGTTC	CLQDYNYPWTF	IGKV1-6	.	IGKJ1	22	-1	-1	24
2	0.0021691973969631237	TGTCTACAGTATGGTGGCTCACCGTCCACTTTT	CLQYGGSPSTF	IGKV3-20	.	IGKJ2	22	-1	-1	26
2	0.0021691973969631237	TGTCTACAAGATTACAATTACCCTCGAACGTTC	CLQDYNYPRTF	IGKV1-6	.	IGKJ1	23	-1	-1	27
2	0.0021691973969631237	TGTCTACAAGATTACAATTACCCGCTCACTTTC	CLQDYNYPLTF	IGKV1-6	.	IGKJ4	22	-1	-1	22
2	0.0021691973969631237	TGTCTACAAAGTATCAAGGCCCCGTGGACGTTC	CLQSIKAPWTF	IGKV1-6	.	IGKJ1	8	-1	-1	22
2	0.0021691973969631237	TGTCATCAGTATTTGAGCAGTCCGTGGACGTTC	CHQYLSSPWTF	IGKV4-1	.	IGKJ1	12	-1	-1	22
2	0.0021691973969631237	TGTCATCAGAGTAGTACTTTACCTCTCACTTTC	CHQSSTLPLTF	IGKV6-21	.	IGKJ4	23	-1	-1	24
2	0.0021691973969631237	TGTCATCAGAGTAGTAGTTTACCACTCACTTTC	CHQSSSLPLTF	IGKV6-21	.	IGKJ4	22	-1	-1	24
2	0.0021691973969631237	TGTCATCAATATTATATTGCTCCTAACACTTTT	CHQYYIAPNTF	IGKV4-1	.	IGKJ2	24	-1	-1	25
2	0.0021691973969631237	TGTCACCAGTATGGTAGCTCGCCGGGAACTTTT	CHQYGSSPGTF	IGKV3-20	.	IGKJ2	19	-1	-1	27
2	0.0021691973969631237	TGTCACCAATATTATTGGGCTCCACTCACTTTC	CHQYYWAPLTF	IGKV4-1	.	IGKJ3	14	-1	-1	25
2	0.0021691973969631237	TGTCACCAATATTATCAAATTCCTCACACTTTT	CHQYYQIPHTF	IGKV4-1	.	IGKJ2	14	-1	-1	25
2	0.0021691973969631237	TGTCAGCATTATGGGAGGTCACCGTGGACGTTC	CQHYGRSPWTF	IGKV3-20	.	IGKJ1	22	-1	-1	22
2	0.0021691973969631237	TGTCAGCACTTTGACACCTGGCCTGCAACTTTT	CQHFDTWPATF	IGKV3-15	.	IGKJ2	7	-1	-1	27
2	0.0021691973969631237	TGTCAGCACTATAATGGCTGGCCTCTCACTTTC	CQHYNGWPLTF	IGKV3D-15	.	IGKJ4	24	-1	-1	24
2	0.0021691973969631237	TGTCAGCAGTATTATGACTGGCCTAGAACGTTC	CQQYYDWPRTF	IGKV3-15	.	IGKJ1	25	-1	-1	27
2	0.0021691973969631237	TGTCAGCAGTATGGTGGCTCACCTCGGACGTTC	CQQYGGSPRTF	IGKV3D-20	.	IGKJ1	24	-1	-1	25
2	0.0021691973969631237	TGTCAGCAGTATGGTGACTCACCTCCGACGTTC	CQQYGDSPPTF	IGKV3D-20	.	IGKJ1	26	-1	-1	26
2	0.0021691973969631237	TGTCAGCAGTATGGTAGCTCACCTTTCACTTTC	CQQYGSSPFTF	IGKV3-20	.	IGKJ3	23	-1	-1	24
2	0.0021691973969631237	TGTCAGCAGTATAATAACTGGCCTCTCACCTTC	CQQYNNWPLTF	IGKV3-15	.	IGKJ5	23	-1	-1	25
2	0.0021691973969631237	TGTCAGCAGTATAATAACTGGCCTCGGACGTTC	CQQYNNWPRTF	IGKV3D-15	.	IGKJ1	24	-1	-1	25
2	0.0021691973969631237	TGTCAGCAGTATAATAACTGGCCTGGGACGTTC	CQQYNNWPGTF	IGKV3-15	.	IGKJ1	23	-1	-1	25
2	0.0021691973969631237	TGTCAGCAGTACGGTAGCTCAACGTGGACGTTC	CQQYGSSTWTF	IGKV3-20	.	IGKJ1	20	-1	-1	21
2	0.0021691973969631237	TGTCAGCAGCGTAGCAACTGGCCTCTCACTTTC	CQQRSNWPLTF	IGKV3-11	.	IGKJ4	23	-1	-1	24
2	0.0021691973969631237	TGTCAGCAGCGTAGCAACTGGCCTCGGACGTTC	CQQRSNWPRTF	IGKV3-11	.	IGKJ1	23	-1	-1	25
2	0.0021691973969631237	TGTCAGCAGGGTAGCATCTGGCCTCTCACTTTC	CQQGSIWPLTF	IGKV3-11	.	IGKJ4	23	-1	-1	24
2	0.0021691973969631237	TGTCAGCAGAGTAATGCTTCCCCTCGGACGTTC	CQQSNASPRTF	IGKV1-39	.	IGKJ1	11	-1	-1	25
2	0.0021691973969631237	TGTCAGCAATGTAGCGACTGGCCGTGGACGTTC	CQQCSDWPWTF	IGKV3-11	.	IGKJ1	22	-1	-1	22
2	0.0021691973969631237	TGTCAGCAATATTATGATACTCCATTCACTTTC	CQQYYDTPFTF	IGKV4-1	.	IGKJ3	22	-1	-1	23
2	0.0021691973969631237	TGTCAGCAATATTATAGTATTCCTCCGGCTTTT	CQQYYSIPPAF	IGKV4-1	.	IGKJ2	23	-1	-1	28
2	0.0021691973969631237	TGTCAGCAATATTATAGTATTCCGCTCACTTTC	CQQYYSIPLTF	IGKV4-1	.	IGKJ4	22	-1	-1	22
2	0.0021691973969631237	TGTCAGCAATATTATAGTACTCCGTGGACGTTC	CQQYYSTPWTF	IGKV4-1	.	IGKJ1	22	-1	-1	22
2	0.0021691973969631237	TGTCAGCAATATTACGCGACTCCCTTCACTTTC	CQQYYATPFTF	IGKV4-1	.	IGKJ4	13	-1	-1	25
2	0.0021691973969631237	TGTCAGCAATATATTGTTACTCCCTGGACGTTC	CQQYIVTPWTF	IGKV4-1	.	IGKJ1	11	-1	-1	24
2	0.0021691973969631237	TGTCAGCAATACTATAGTACTCCGTACACTTTT	CQQYYSTPYTF	IGKV4-1	.	IGKJ2	22	-1	-1	23
2	0.0021691973969631237	TGTCAACACTATGATCATCTCCCGTATACTTTT	CQHYDHLPYTF	IGKV1-33	.	IGKJ2	22	-1	-1	23
2	0.0021691973969631237	TGTCAACACCTTTTTGACTTCCCATACACTTTT	CQHLFDFPYTF	IGKV1-13	.	IGKJ2	7	-1	-1	24
2	0.0021691973969631237	TGTCAACAGTTTAACAGTTACTCATTCGCTTTC	CQQFNSYSFAF	IGKV1D-13	.	IGKJ3	20	-1	-1	23
2	0.0021691973969631237	TGTCAACAGTATGATAATCTCCCGTACACTTTT	CQQYDNLPYTF	IGKV1-33	.	IGKJ2	22	-1	-1	23
2	0.0021691973969631237	TGTCAACAGTATGATAATCCCCTATTCACTTTC	CQQYDNPLFTF	IGKV1-33	.	IGKJ3	23	-1	-1	22
2	0.0021691973969631237	TGTCAACAGTATAGTGAGTGGCCTCAAACATTC	CQQYSEWPQTF	IGKV3D-15	.	IGKJ1	24	-1	-1	30
2	0.0021691973969631237	TGTCAACAGTATAATAACTGGCCTCGGACGTTC	CQQYNNWPRTF	IGKV3-15	.	IGKJ1	23	-1	-1	25
2	0.0021691973969631237	TGTCAACAGCGTCGCACCTGGCCGTGGACGTTC	CQQRRTWPWTF	IGKV3-11	.	IGKJ1	22	-1	-1	22
2	0.0021691973969631237	TGTCAACAGCATGAGAATCTCCCGCTCACTTTC	CQQHENLPLTF	IGKV1-33	.	IGKJ4	22	-1	-1	22
2	0.0021691973969631237	TGTCAACAGGGAAGCAGTTTCCCGTACACTTTT	CQQGSSFPYTF	IGKV1-12	.	IGKJ2	22	-1	-1	23
2	0.0021691973969631237	TGTCAACAGGATTACACTATCCCGTACACTTTT	CQQDYTIPYTF	IGKV1-39	.	IGKJ2	22	-1	-1	23
2	0.0021691973969631237	TGTCAACAGAGTTACAGTTCCCTGTGGACGTTC	CQQSYSSLWTF	IGKV1-39	.	IGKJ1	21	-1	-1	23
2	0.0021691973969631237	TGTCAACAGAGTTACAGTCCCCCACTCACTTTC	CQQSYSPPLTF	IGKV1-39	.	IGKJ4	22	-1	-1	24
2	0.0021691973969631237	TGTCAACAGAGTTACAGTATCCCTCTCACTTTC	CQQSYSIPLTF	IGKV1D-39	.	IGKJ3	24	-1	-1	25
2	0.0021691973969631237	TGTCAACAGAGTTACAGTACCTCGTGGACGTTC	CQQSYSTSWTF	IGKV1-39	.	IGKJ1	20	-1	-1	22
2	0.0021691973969631237	TGTCAACAGAGTTACAATACCCCGTGGACGTTC	CQQSYNTPWTF	IGKV1-39	.	IGKJ1	22	-1	-1	22
2	0.0021691973969631237	TGTCAACAGAGTGGTATTATCCCGTACACTTTT	CQQSGIIPYTF	IGKV1-39	.	IGKJ2	11	-1	-1	23
2	0.0021691973969631237	TGTCAACAATATGGTACCTCACTGTACACTTTT	CQQYGTSLYTF	IGKV3-20	.	IGKJ2	21	-1	-1	22
2	0.0021691973969631237	TGTCAACAAAGTTACAGTACCCCGTGGACGTTC	CQQSYSTPWTF	IGKV1-39	.	IGKJ1	22	-1	-1	22
2	0.0021691973969631237	TGTCAAGAGTATAAAAGTGCCCCGGACACTTTT	CQEYKSAPDTF	IGKV1-27	.	IGKJ2	22	-1	-1	25
2	0.0021691973969631237	TGTCAAAAGTATAACCGTGTCCCGTGGATGTTC	CQKYNRVPWMF	IGKV1-27	.	IGKJ1	22	-1	-1	22
2	0.0021691973969631237	TGCCAGCAGTATAATGATTATCCAGTGACTTTT	CQQYNDYPVTF	IGKV1-5	.	IGKJ2	14	-1	-1	27
2	0.0021691973969631237	TGCCAGCAGAATGCCGATTATCTCCGGACGTTC	CQQNADYLRTF	IGKV1-5	.	IGKJ1	8	-1	-1	25
2	0.0021691973969631237	TGCCAGCAATATGATACTTACTCGTGGTCGTTC	CQQYDTYSWSF	IGKV1-5	.	IGKJ1	19	-1	-1	22
2	0.0021691973969631237	TGCCAACAGTATGATAATCTCCCTCTGACTTTC	CQQYDNLPLTF	IGKV1D-33	.	IGKJ4	24	-1	-1	27
2	0.0021691973969631237	TGCCAACAGTATAATAGTTATTCCGGGACGTTC	CQQYNSYSGTF	IGKV1-5	.	IGKJ1	22	-1	-1	25
2	0.0021691973969631237	TGCCAACAGTATAATAGTTATTCGTGGACGTTC	CQQYNSYSWTF	IGKV1-5	.	IGKJ1	22	-1	-1	22
2	0.0021691973969631237	TGCCAACAGTATAATAGTTACCCGTACACTTTT	CQQYNSYPYTF	IGKV1-16	.	IGKJ2	22	-1	-1	23
2	0.0021691973969631237	TGCCAACAATATAATACACGTTCTACCACTTTT	CQQYNTRSTTF	IGKV1-5	.	IGKJ2	15	-1	-1	26
2	0.0021691973969631237	TGCGTGCAAGCTACACAGTGGCCTCTCACTTTC	CVQATQWPLTF	IGKV2D-30	.	IGKJ4	24	-1	-1	24
2	0.0021691973969631237	TGCATGCAATATAGACACTGGCCTCACACCTTC	CMQYRHWPHTF	IGKV2D-30	.	IGKJ5	24	-1	-1	26
2	0.0021691973969631237	TGCATGCAACCTCTACTAGTTTCGATCAGCTTC	CMQPLLVSISF	IGKV2-28	.	IGKJ5	15	-1	-1	21
2	0.0021691973969631237	TGCATGCAACGTACACACTGGCCGATCACCTTC	CMQRTHWPITF	IGKV2-30	.	IGKJ5	22	-1	-1	22
2	0.0021691973969631237	TGCATGCAAGCTCTACAAACTCTATTCACTTTC	CMQALQTLFTF	IGKV2-28	.	IGKJ3	21	-1	-1	22
2	0.0021691973969631237	TGCATGCAAGCTCTACAAACTCCTCGAACTTTT	CMQALQTPRTF	IGKV2D-28	.	IGKJ2	24	-1	-1	27
2	0.0021691973969631237	TGCATGCAAGCTCTACAAACTACGTGGACGTTC	CMQALQTTWTF	IGKV2-28	.	IGKJ1	20	-1	-1	21
2	0.0021691973969631237	TGCATGCAAGGTATAGAAACTTCGTACACTTTT	CMQGIETSYTF	IGKV2-28	.	IGKJ2	20	-1	-1	23
2	0.0021691973969631237	TGCATGCAAGGTACACACTGGTCGTGGACGTTC	CMQGTHWSWTF	IGKV2-30	.	IGKJ1	20	-1	-1	22
2	0.0021691973969631237	TGCATGCAAGGTACACAGTGGCCGTACACTTTT	CMQGTQWPYTF	IGKV2-30	.	IGKJ2	22	-1	-1	23
2	0.0021691973969631237	TGCATGCAAGGCACACACTGGCCGTGGACGTTC	CMQGTHWPWTF	IGKV2-30	.	IGKJ1	22	-1	-1	22
2	0.0021691973969631237	TGCATGCAAGGGACACACTGGCCGTACACTTTT	CMQGTHWPYTF	IGKV2-30	.	IGKJ2	22	-1	-1	23
2	0.0021691973969631237	TGTCAGCAGTTTGGTGCCTCGCAGACGTTC	CQQFGASQTF	IGKV3-20	.	IGKJ1	14	-1	-1	23
2	0.0021691973969631237	TGTCAGCAATATGGTGACTCACTCACTTTC	CQQYGDSLTF	IGKV3-20	.	IGKJ4	21	-1	-1	21
2	0.0021691973969631237	TGTCAACAGTATCACACTTATTGGAGGTTC	CQQYHTYWRF	IGKV1-5	.	IGKJ1	21	-1	-1	21
2	0.0021691973969631237	TGTCAACAGCTTACTAGTTACCCCACCTTC	CQQLTSYPTF	IGKV1-9	.	IGKJ5	22	-1	-1	23
2	0.0021691973969631237	TGTCAACAGCATCATAGGCTCCGCACTTTT	CQQHHRLRTF	IGKV1-33	.	IGKJ2	15	-1	-1	23
2	0.0021691973969631237	TGTCAAAAGAATCACGCCCCGTTCATTTTC	CQKNHAPFIF	IGKV1-39	.	IGKJ3	9	-1	-1	21
2	0.0021691973969631237	TGCCAACAGTATGATTATTACTACACTTTT	CQQYDYYYTF	IGKV1-5	.	IGKJ2	11	-1	-1	21
2	0.0021691973969631237	TGCCAACAGTATATGACTGTCTACACTTTT	CQQYMTVYTF	IGKV1-5	.	IGKJ2	12	-1	-1	21
2	0.0021691973969631237	TGCCAACAGTATAATAGTTATTGGACGTTC	CQQYNSYWTF	IGKV1-5	.	IGKJ1	21	-1	-1	21
2	0.0021691973969631237	TGCCAACAATATAAGACTTATAATACTTTT	CQQYKTYNTF	IGKV1-16	.	IGKJ2	13	-1	-1	24
2	0.0021691973969631237	TGCCAAGAATATGATGGTCATTCCATTTTT	CQEYDGHSIF	IGKV1-5	.	IGKJ2	22	-1	-1	26
2	0.0021691973969631237	TGCATGCAAGGTATTCACCTTCGGACGTTC	CMQGIHLRTF	IGKV2-29	.	IGKJ1	21	-1	-1	22
2	0.0021691973969631237	TGTCAACAGTTAGATTCCTTC	CQQLDSF	IGKV1-13	.	IGKJ5	10	-1	-1	16
1	0.0010845986984815619	TGTCAGCACCGTCGGACCTGGCCTCCCATATACACTTTC	CQHRRTWPPIYTF	IGKV3-11	.	IGKJ3	23	-1	-1	27
1	0.0010845986984815619	TGTCAGCAGTATGGTAGCTCACCTCCGCGGTACACCTTT	CQQYGSSPPRYTF	IGKV3D-20	.	IGKJ2	26	-1	-1	29
1	0.0010845986984815619	TGTCAGCAGTATAATAATTGGCCCCCGCAGTACAGTTTT	CQQYNNWPPQYSF	IGKV3-15	.	IGKJ2	22	-1	-1	29
1	0.0010845986984815619	TGTCAGCAGTATAATAACTGGCCTCCGATCTACACTTTT	CQQYNNWPPIYTF	IGKV3D-15	.	IGKJ2	26	-1	-1	30
1	0.0010845986984815619	TGTCAGCAGTATAATAACTGGCCTCCGACGTGGACGTTC	CQQYNNWPPTWTF	IGKV3-15	.	IGKJ1	23	-1	-1	27
1	0.0010845986984815619	TGTCAGCAGTATAATAACTGGCCTCGGCTGCTCACTTTC	CQQYNNWPRLLTF	IGKV3D-15	.	IGKJ4	24	-1	-1	29
1	0.0010845986984815619	TGTCAGCAGCGTAGCAACTGGCCTCCGTGGTACACTTTT	CQQRSNWPPWYTF	IGKV3-11	.	IGKJ2	23	-1	-1	29
1	0.0010845986984815619	TGTCAACAGGCTAACAGTTTCCCCGGCCCCTGGACGTTC	CQQANSFPGPWTF	IGKV1-12	.	IGKJ1	22	-1	-1	30
1	0.0010845986984815619	TGCCAACAGTATAAAACTTATTCTCCAAAGTACACTTTT	CQQYKTYSPKYTF	IGKV1-5	.	IGKJ2	23	-1	-1	29
1	0.0010845986984815619	TGCCAACAGTACAATAGTCAGCCGGTCATGTACACTTTT	CQQYNSQPVMYTF	IGKV1-16	.	IGKJ2	17	-1	-1	26
1	0.0010845986984815619	TGCATGCAAGCTCTACGAACTCCTCCTTCGATCACCTTC	CMQALRTPPSITF	IGKV2D-28	.	IGKJ5	25	-1	-1	27
1	0.0010845986984815619	TGTCTACAGTATGGTCGTACACCTTCATTTATTTTC	CLQYGRTPSFIF	IGKV3-20	.	IGKJ3	14	-1	-1	32
1	0.0010845986984815619	TGTCTACAGTATAATAGTTACCCTCGGTACACTTTC	CLQYNSYPRYTF	IGKV1D-17	.	IGKJ3	24	-1	-1	29
1	0.0010845986984815619	TGTCTACAACAAGATAATTTCCCCCTGTACAGTTTT	CLQQDNFPLYSF	IGKV5-2	.	IGKJ2	22	-1	-1	25
1	0.0010845986984815619	TGTCACCAGTATGCTACCCCACTTGTCTATAGTTTT	CHQYATPLVYSF	IGKV3-20	.	IGKJ2	12	-1	-1	32
1	0.0010845986984815619	TGTCAGCGGTATGGTAAGTCAACTCCGCTCACTTTC	CQRYGKSTPLTF	IGKV3D-20	.	IGKJ4	26	-1	-1	25
1	0.0010845986984815619	TGTCAGCACTATAGTACCTGGGCTCCGTACACTTTT	CQHYSTWAPYTF	IGKV3-15	.	IGKJ2	20	-1	-1	26
1	0.0010845986984815619	TGTCAGCACTACGGTAGTACACCTCCGTACACCTTC	CQHYGSTPPYTF	IGKV3D-20	.	IGKJ4	26	-1	-1	29
1	0.0010845986984815619	TGTCAGCAGTCTGGTAACTCACCTCCGTACACTTTT	CQQSGNSPPYTF	IGKV3D-20	.	IGKJ2	26	-1	-1	26
1	0.0010845986984815619	TGTCAGCAGTATGGTAGTAAACCTCCGGGGACGTTC	CQQYGSKPPGTF	IGKV3D-20	.	IGKJ1	27	-1	-1	28
1	0.0010845986984815619	TGTCAGCAGTATGGTAGCTCACCTCCGCTCACTTTC	CQQYGSSPPLTF	IGKV3D-20	.	IGKJ4	26	-1	-1	25
1	0.0010845986984815619	TGTCAGCAGTATGGTAGCTCACCTCCGAGGACTTTC	CQQYGSSPPRTF	IGKV3D-20	.	IGKJ4	26	-1	-1	30
1	0.0010845986984815619	TGTCAGCAGTATGGTAGCTCACCTCGGCTCACTTTC	CQQYGSSPRLTF	IGKV3D-20	.	IGKJ4	24	-1	-1	26
1	0.0010845986984815619	TGTCAGCAGTATGGTAGCTCACCCGTATTCACTTTC	CQQYGSSPVFTF	IGKV3-20	.	IGKJ3	22	-1	-1	25
1	0.0010845986984815619	TGTCAGCAGTATGATACCTCACCTCAGTACACTTTT	CQQYDTSPQYTF	IGKV3D-20	.	IGKJ2	24	-1	-1	26
1	0.0010845986984815619	TGTCAGCAGTATAATGACTGGCCTCCATTCACTTTC	CQQYNDWPPFTF	IGKV3D-15	.	IGKJ3	25	-1	-1	26
1	0.0010845986984815619	TGTCAGCAGTATAATAACTGGCCTCTGCTCACTTTC	CQQYNNWPLLTF	IGKV3-15	.	IGKJ4	23	-1	-1	26
1	0.0010845986984815619	TGTCAGCAGTATAATAACTGGCCTCCGCTCACTTTC	CQQYNNWPPLTF	IGKV3D-15	.	IGKJ4	26	-1	-1	25
1	0.0010845986984815619	TGTCAGCAGTATAATAACTGGCCTCCATTCACTTTC	CQQYNNWPPFTF	IGKV3D-15	.	IGKJ3	25	-1	-1	26
1	0.0010845986984815619	TGTCAGCAGTATAATAACTGGCCCCCGTGGACGTTT	CQQYNNWPPWTF	IGKV3-15	.	IGKJ1	22	-1	-1	25
1	0.0010845986984815619	TGTCAGCAGTATAATAACTGGCCCCCGTGGACGTTC	CQQYNNWPPWTF	IGKV3-15	.	IGKJ1	22	-1	-1	25
1	0.0010845986984815619	TGTCAGCAGTATAATAACTGGCCCGGGGTCACTTTC	CQQYNNWPGVTF	IGKV3-15	.	IGKJ3	22	-1	-1	28
1	0.0010845986984815619	TGTCAGCAGCGTTACAACTGGCCCTTATTCACTTTC	CQQRYNWPLFTF	IGKV3-11	.	IGKJ3	22	-1	-1	25
1	0.0010845986984815619	TGTCAGCAGCGTGGCAACTGGCCTCCGGTCACTTTC	CQQRGNWPPVTF	IGKV3D-11	.	IGKJ4	27	-1	-1	28
1	0.0010845986984815619	TGTCAGCAGCGTAGCAGCTGGCCTCAAATCACCTTC	CQQRSSWPQITF	IGKV3-11	.	IGKJ5	23	-1	-1	27
1	0.0010845986984815619	TGTCAGCAGCGTAGCAACTGGCCTCCGATCACCTTC	CQQRSNWPPITF	IGKV3-11	.	IGKJ5	23	-1	-1	25
1	0.0010845986984815619	TGTCAGCAGCGTAGCAACTGGCGGGGGGTCACTTTC	CQQRSNWRGVTF	IGKV3-11	.	IGKJ3	21	-1	-1	28
1	0.0010845986984815619	TGTCAGCAGAACAATAACTGGCCTTCGTGGACCTTC	CQQNNNWPSWTF	IGKV3-15	.	IGKJ1	23	-1	-1	25
1	0.0010845986984815619	TGTCAGCAATATTTTGATACTCATCCGAGCACCTTC	CQQYFDTHPSTF	IGKV4-1	.	IGKJ5	12	-1	-1	25
1	0.0010845986984815619	TGTCAGCAATATTATAGTACTCCTCAGTGGACGTTC	CQQYYSTPQWTF	IGKV4-1	.	IGKJ1	23	-1	-1	26
1	0.0010845986984815619	TGTCAGCAATATGGTGGCTCACCTCCGGTCACTTTC	CQQYGGSPPVTF	IGKV3D-20	.	IGKJ3	27	-1	-1	28
1	0.0010845986984815619	TGTCAGCAATATGGTGACTCTCCCATAATCACTTTC	CQQYGDSPIITF	IGKV3-20	.	IGKJ3	14	-1	-1	24
1	0.0010845986984815619	TGTCAGGAGTATGGTAACTCACCCCCGTACATTTTT	CQEYGNSPPYIF	IGKV3D-20	.	IGKJ2	26	-1	-1	26
1	0.0010845986984815619	TGTCAGAAGTATGGGAGCTCACCTAAGGTCACTTTC	CQKYGSSPKVTF	IGKV3-20	.	IGKJ4	24	-1	-1	28
1	0.0010845986984815619	TGTCAGAAGTATAACAGTGACCCCCCCCAGACTTTC	CQKYNSDPPQTF	IGKV1-27	.	IGKJ4	22	-1	-1	30
1	0.0010845986984815619	TGTCAACACTATGGTAGCTCACTCCCACTCACTTTC	CQHYGSSLPLTF	IGKV3-20	.	IGKJ3	21	-1	-1	28
1	0.0010845986984815619	TGTCAACACTATGATAATCTCCTCGCGCTCACTTTC	CQHYDNLLALTF	IGKV1-33	.	IGKJ4	21	-1	-1	24
1	0.0010845986984815619	TGTCAACAGTTTAATAGTTACCTCATGTACACTTTT	CQQFNSYLMYTF	IGKV1D-13	.	IGKJ2	26	-1	-1	23
1	0.0010845986984815619	TGTCAACAGTATTATAGTTACCTCCCTCTCACTTTC	CQQYYSYLPLTF	IGKV1-8	.	IGKJ4	21	-1	-1	27
1	0.0010845986984815619	TGTCAACAGTATGATAATCTCCGCCCGCTCACTTTC	CQQYDNLRPLTF	IGKV1-33	.	IGKJ4	21	-1	-1	25
1	0.0010845986984815619	TGTCAACAGGCTAACAGTTTCCTCGTCCTCACTTTC	CQQANSFLVLTF	IGKV1-12	.	IGKJ4	21	-1	-1	27
1	0.0010845986984815619	TGTCAACAGACTTACAGTCTCCCTCCACACGCTTTT	CQQTYSLPPHAF	IGKV1D-39	.	IGKJ2	25	-1	-1	31
1	0.0010845986984815619	TGTCAACAGACTAGCACTTTCCCTCAGACCACCTTC	CQQTSTFPQTTF	IGKV1-12	.	IGKJ5	23	-1	-1	29
1	0.0010845986984815619	TGTCAACAGACCTACGCTAGTCGTCGCATCACCTTC	CQQTYASRRITF	IGKV1-39	.	IGKJ5	9	-1	-1	27
1	0.0010845986984815619	TGTCAACAGAGTTTCACTACGTCGTCGTGGACGTTC	CQQSFTTSSWTF	IGKV1-39	.	IGKJ1	19	-1	-1	18
1	0.0010845986984815619	TGTCAACAGAGTTACAGTACCCCTCGGTACACTTTT	CQQSYSTPRYTF	IGKV1D-39	.	IGKJ2	24	-1	-1	26
1	0.0010845986984815619	TGTCAACAGAGTTACAGAAGTTCCCTAACCACCTTC	CQQSYRSSLTTF	IGKV1-39	.	IGKJ5	16	-1	-1	29
1	0.0010845986984815619	TGTCAACAGAGTAACAGAATGCCTCCCTGGCCCTTT	CQQSNRMPPWPF	IGKV1-39	.	IGKJ1	16	-1	-1	36
1	0.0010845986984815619	TGTCAACAATATTATGTGATCCCTCCGTACACTTTT	CQQYYVIPPYTF	IGKV1D-43	.	IGKJ2	14	-1	-1	26
1	0.0010845986984815619	TGTCAACAATATTATAATAACCTCGCGCTCACTTTC	CQQYYNNLALTF	IGKV1-8	.	IGKJ4	15	-1	-1	24
1	0.0010845986984815619	TGTCAACAATATGGTAGCTCACCTCCGTACACGTTT	CQQYGSSPPYTF	IGKV3D-20	.	IGKJ2	26	-1	-1	26
1	0.0010845986984815619	TGTCAACAATATGGAAGGCTCCCTCCGAACACCTTC	CQQYGRLPPNTF	IGKV1D-33	.	IGKJ4	26	-1	-1	29
1	0.0010845986984815619	TGTCAACAATATGATGACTGGCCTCCGTGGACGTTC	CQQYDDWPPWTF	IGKV1D-39	.	IGKJ1	7	-1	-1	25
1	0.0010845986984815619	TGTCAAGAGTTTAGTACTTTCCCCTTACTCACTTTC	CQEFSTFPLLTF	IGKV1-13	.	IGKJ3	22	-1	-1	28
1	0.0010845986984815619	TGTCAAGAGACTTACAGTAATCCTCCGTGGACGTTC	CQETYSNPPWTF	IGKV1D-39	.	IGKJ1	26	-1	-1	25
1	0.0010845986984815619	TGTCAAAAGTATAAAAGTGCCCCTCCGTTCCCTTCT	CQKYKSAPPFPS	IGKV1-27	.	IGKJ2	23	-1	-1	31
1	0.0010845986984815619	TGCTTGCAAGGAACACACTGGCCTCCGATCACCTTC	CLQGTHWPPITF	IGKV2D-30	.	IGKJ5	26	-1	-1	25
1	0.0010845986984815619	TGCCAACACTATAATACTTACCCTCCGTACACTTTT	CQHYNTYPPYTF	IGKV1D-16	.	IGKJ2	26	-1	-1	26
1	0.0010845986984815619	TGCCAACAGTATGATACTTACCCGGAGATCACTTTC	CQQYDTYPEITF	IGKV1-5	.	IGKJ3	19	-1	-1	28
1	0.0010845986984815619	TGCCAACAGTATAATAGTTATTCTATGTACACTTTT	CQQYNSYSMYTF	IGKV1-5	.	IGKJ2	24	-1	-1	24
1	0.0010845986984815619	TGCATGCAAGCTCTACAAACTCCTCCGGTCACTTTT	CMQALQTPPVTF	IGKV2D-28	.	IGKJ2	27	-1	-1	29
1	0.0010845986984815619	TGCATGCAAGGTACACACTCGCCTCCGTACACTTTT	CMQGTHSPPYTF	IGKV2D-30	.	IGKJ2	26	-1	-1	26
1	0.0010845986984815619	TGCATGGAAACTACACGCTGGCCTCCGTCCATTTTT	CMETTRWPPSIF	IGKV2D-30	.	IGKJ2	26	-1	-1	32
1	0.0010845986984815619	TGTCTGCAATATTCTACTTTTCCTCGGACGTTC	CLQYSTFPRTF	IGKV4-1	.	IGKJ1	12	-1	-1	25
1	0.0010845986984815619	TGTCTGCAAGACTACGATTACCCGCTCACTTTC	CLQDYDYPLTF	IGKV1-6	.	IGKJ4	22	-1	-1	22
1	0.0010845986984815619	TGTCTACTACATGATAATTTCCCTCTGACGTTC	CLLHDNFPLTF	IGKV5-2	.	IGKJ1	23	-1	-1	26
1	0.0010845986984815619	TGTCTACAGTATTTTAGTCCTCCATACACTTTT	CLQYFSPPYTF	IGKV4-1	.	IGKJ2	22	-1	-1	24
1	0.0010845986984815619	TGTCTACAGCTTAAGAGTTACCCTCTCACTTTC	CLQLKSYPLTF	IGKV1D-17	.	IGKJ4	24	-1	-1	24
1	0.0010845986984815619	TGTCTACAGCATGATAGTTTCCCGTACACCTTT	CLQHDSFPYTF	IGKV1-17	.	IGKJ2	22	-1	-1	23
1	0.0010845986984815619	TGTCTACAGCATAATTCTTACCCGTACACTTTT	CLQHNSYPYTF	IGKV1-17	.	IGKJ2	22	-1	-1	23
1	0.0010845986984815619	TGTCTACAGCATAATACTTATCCTTACACCTTT	CLQHNTYPYTF	IGKV1-17	.	IGKJ2	23	-1	-1	24
1	0.0010845986984815619	TGTCTACAGCATAATACTTACCCGATCACCTTC	CLQHNTYPITF	IGKV1-17	.	IGKJ5	22	-1	-1	22
1	0.0010845986984815619	TGTCTACAGCATAATAGTTACCCTTGGACGTTC	CLQHNSYPWTF	IGKV1-17	.	IGKJ1	23	-1	-1	24
1	0.0010845986984815619	TGTCTACAGCATAATAGTTACCCGATCACCTTC	CLQHNSYPITF	IGKV1-17	.	IGKJ5	22	-1	-1	22
1	0.0010845986984815619	TGTCTACAGCATAAGAGTTACCCGTGGACGTTC	CLQHKSYPWTF	IGKV1-17	.	IGKJ1	22	-1	-1	22
1	0.0010845986984815619	TGTCTACAATATTATAACACTCCTCGAACTTTT	CLQYYNTPRTF	IGKV4-1	.	IGKJ2	23	-1	-1	27
1	0.0010845986984815619	TGTCTACAACATAACAGTTATCCTCTCACTTTC	CLQHNSYPLTF	IGKV1D-17	.	IGKJ4	24	-1	-1	24
1	0.0010845986984815619	TGTCTACAAGATTACACTTACCCTCGAACGTTC	CLQDYTYPRTF	IGKV1-6	.	IGKJ1	23	-1	-1	27
1	0.0010845986984815619	TGTCTACAAGATTACAATTTCCCTCGGACGTTC	CLQDYNFPRTF	IGKV1-6	.	IGKJ1	23	-1	-1	25
1	0.0010845986984815619	TGTCTACAAACTTCGAGAACCCCTTTCACTTTC	CLQTSRTPFTF	IGKV1-6	.	IGKJ4	8	-1	-1	25
1	0.0010845986984815619	TGTCCACACCTTGATAATTTCCCTCTCACTTTC	CPHLDNFPLTF	IGKV5-2	.	IGKJ3	23	-1	-1	25
1	0.0010845986984815619	TGTCATTACTATAGTACCTCACAGTCCACTTTT	CHYYSTSQSTF	IGKV3-20	.	IGKJ2	21	-1	-1	26
1	0.0010845986984815619	TGTCATCAATATTATAATACTCCTCTCACTTTC	CHQYYNTPLTF	IGKV4-1	.	IGKJ3	23	-1	-1	25
1	0.0010845986984815619	TGTCACCTATATTATAGTTCTCCCCACACTTTT	CHLYYSSPHTF	IGKV4-1	.	IGKJ2	22	-1	-1	25
1	0.0010845986984815619	TGTCACCACTATGGAAGTTCTCCGTATACCTTT	CHHYGSSPYTF	IGKV3-20	.	IGKJ2	13	-1	-1	23
1	0.0010845986984815619	TGTCACCAGTATTATAGTCTTCCGAGGACTTTT	CHQYYSLPRTF	IGKV4-1	.	IGKJ2	27	-1	-1	27
1	0.0010845986984815619	TGTCACCAGTATGGTAGTTCACCTATCACCTTC	CHQYGSSPITF	IGKV3-20	.	IGKJ5	24	-1	-1	24
1	0.0010845986984815619	TGTCACCAGTATGATAGTTCACCGCTCACCTTC	CHQYDSSPLTF	IGKV3-20	.	IGKJ4	22	-1	-1	22
1	0.0010845986984815619	TGTCACCAATTTCATAGTTTCCCGAAGACCTTC	CHQFHSFPKTF	IGKV1D-8	.	IGKJ1	22	-1	-1	26
1	0.0010845986984815619	TGTCACCAATATTATTGGGCTCCACTCACTTTC	CHQYYWAPLTF	IGKV4-1	.	IGKJ4	14	-1	-1	24
1	0.0010845986984815619	TGTCACCAATATTATACTACTCCTCGGACGTTC	CHQYYTTPRTF	IGKV4-1	.	IGKJ1	27	-1	-1	25
1	0.0010845986984815619	TGTCACCAATATTATAGTTCTCCTCACACTTTT	CHQYYSSPHTF	IGKV4-1	.	IGKJ2	23	-1	-1	25
1	0.0010845986984815619	TGTCAGTACTATGGTAGCTCACATGGAGCGTTC	CQYYGSSHGAF	IGKV3-20	.	IGKJ1	21	-1	-1	19
1	0.0010845986984815619	TGTCAGCATTATTATAGTACCCCTCGTACGTTC	CQHYYSTPRTF	IGKV1D-43	.	IGKJ1	24	-1	-1	27
1	0.0010845986984815619	TGTCAGCACTTTCAGAGTTCATCGGGGACGTTC	CQHFQSSSGTF	IGKV3-20	.	IGKJ1	7	-1	-1	25
1	0.0010845986984815619	TGTCAGCACTTCAGTAGGTCACCGTGGACGTTC	CQHFSRSPWTF	IGKV3-20	.	IGKJ1	7	-1	-1	22
1	0.0010845986984815619	TGTCAGCACTATGGTAGCTCACCGTACTCTTTT	CQHYGSSPYSF	IGKV3-20	.	IGKJ2	22	-1	-1	23
1	0.0010845986984815619	TGTCAGCACTATGATAACTCAATTATCACTTTC	CQHYDNSIITF	IGKV3-20	.	IGKJ4	20	-1	-1	25
1	0.0010845986984815619	TGTCAGCACTATAATGAGACGCCTCTCACCTTC	CQHYNETPLTF	IGKV1-27	.	IGKJ4	4	-1	-1	24
1	0.0010845986984815619	TGTCAGCACTATAATAACTGGCCTCGCACTTTC	CQHYNNWPRTF	IGKV3-15	.	IGKJ3	23	-1	-1	26
1	0.0010845986984815619	TGTCAGCACCGTCGCAACTGGCCTCCGGCTTTC	CQHRRNWPPAF	IGKV3D-11	.	IGKJ4	27	-1	-1	28
1	0.0010845986984815619	TGTCAGCACGTTTACGGTACGTCTCGGACCTTC	CQHVYGTSRTF	IGKV1-12	.	IGKJ3	4	-1	-1	30
1	0.0010845986984815619	TGTCAGCACACTTTCACTCCCCCTCGTCGGTTC	CQHTFTPPRRF	IGKV1D-39	.	IGKJ1	24	-1	-1	29
1	0.0010845986984815619	TGTCAGCAGTCTAATAGCTGGCCTCTCACTTTC	CQQSNSWPLTF	IGKV3-15	.	IGKJ4	23	-1	-1	24
1	0.0010845986984815619	TGTCAGCAGTGTGGTGGGTCACCGTACACTTTT	CQQCGGSPYTF	IGKV3-20	.	IGKJ2	22	-1	-1	23
1	0.0010845986984815619	TGTCAGCAGTGTGGCACCTGGCCGCGGACGTTC	CQQCGTWPRTF	IGKV3-11	.	IGKJ1	22	-1	-1	25
1	0.0010845986984815619	TGTCAGCAGTGTGAAAGTGCTCTGTACACTTTT	CQQCESALYTF	IGKV3-20	.	IGKJ2	9	-1	-1	22
1	0.0010845986984815619	TGTCAGCAGTGTAGCGGCTGGCCGTGGACGTTC	CQQCSGWPWTF	IGKV3-11	.	IGKJ1	22	-1	-1	22
1	0.0010845986984815619	TGTCAGCAGTATTATAGTATTCCGTACACTTTT	CQQYYSIPYTF	IGKV4-1	.	IGKJ2	22	-1	-1	23
1	0.0010845986984815619	TGTCAGCAGTATTACAATCTTCCGCTCACTTTC	CQQYYNLPLTF	IGKV3-15	.	IGKJ4	11	-1	-1	22
1	0.0010845986984815619	TGTCAGCAGTATCATAACTGGCCTTTCACTTTC	CQQYHNWPFTF	IGKV3-15	.	IGKJ3	23	-1	-1	24
1	0.0010845986984815619	TGTCAGCAGTATGTTAGCTCCCCGTACACTTTT	CQQYVSSPYTF	IGKV3-20	.	IGKJ2	19	-1	-1	23
1	0.0010845986984815619	TGTCAGCAGTATGGTTACTCAGTTCTCACTTTC	CQQYGYSVLTF	IGKV3-20	.	IGKJ4	14	-1	-1	24
1	0.0010845986984815619	TGTCAGCAGTATGGTGACGTACCAATCACTTTC	CQQYGDVPITF	IGKV3-20	.	IGKJ5	14	-1	-1	24
1	0.0010845986984815619	TGTCAGCAGTATGGTACCTCACCTCAGACGTTC	CQQYGTSPQTF	IGKV3D-20	.	IGKJ1	24	-1	-1	26
1	0.0010845986984815619	TGTCAGCAGTATGGTAGTTCACCTCTCACTTTC	CQQYGSSPLTF	IGKV3D-20	.	IGKJ3	24	-1	-1	25
1	0.0010845986984815619	TGTCAGCAGTATGGTAGTTCACCTCGGACGTTC	CQQYGSSPRTF	IGKV3D-20	.	IGKJ1	24	-1	-1	25
1	0.0010845986984815619	TGTCAGCAGTATGGTAGTTCAACGGAGACGTTC	CQQYGSSTETF	IGKV3-20	.	IGKJ1	20	-1	-1	26
1	0.0010845986984815619	TGTCAGCAGTATGGTAGCTCATTGTGGACGTTC	CQQYGSSLWTF	IGKV3-20	.	IGKJ1	20	-1	-1	23
1	0.0010845986984815619	TGTCAGCAGTATGGTAGCTCACCTCTCACTTTC	CQQYGSSPLTF	IGKV3D-20	.	IGKJ4	24	-1	-1	24
1	0.0010845986984815619	TGTCAGCAGTATGGTAGCTCACCTGGGACGTTC	CQQYGSSPGTF	IGKV3-20	.	IGKJ1	23	-1	-1	25
1	0.0010845986984815619	TGTCAGCAGTATGGTAGCTCACCTATCACCTTC	CQQYGSSPITF	IGKV3-20	.	IGKJ5	24	-1	-1	24
1	0.0010845986984815619	TGTCAGCAGTATGGTAGCTCACCCGGAGGGTTC	CQQYGSSPGGF	IGKV3-20	.	IGKJ1	22	-1	-1	29
1	0.0010845986984815619	TGTCAGCAGTATGGTAGCTCACCGGCAACGTTC	CQQYGSSPATF	IGKV3-20	.	IGKJ1	22	-1	-1	27
1	0.0010845986984815619	TGTCAGCAGTATGGTAGCTCACCGATCACCTTC	CQQYGSSPITF	IGKV3-20	.	IGKJ5	22	-1	-1	22
1	0.0010845986984815619	TGTCAGCAGTATGGTAGCTCACCATTCACTTTC	CQQYGSSPFTF	IGKV3-20	.	IGKJ3	22	-1	-1	23
1	0.0010845986984815619	TGTCAGCAGTATGGTAGGTCACCTGTCACTTTT	CQQYGRSPVTF	IGKV3-20	.	IGKJ2	23	-1	-1	26
1	0.0010845986984815619	TGTCAGCAGTATGGTAGGGCACCGATCACCTTC	CQQYGRAPITF	IGKV3-20	.	IGKJ5	16	-1	-1	22
1	0.0010845986984815619	TGTCAGCAGTATGGTAAATCACCGATCACCTTC	CQQYGKSPITF	IGKV3-20	.	IGKJ5	22	-1	-1	22
1	0.0010845986984815619	TGTCAGCAGTATGATCGCACCCCGTGCACTTTT	CQQYDRTPCTF	IGKV3-20	.	IGKJ2	12	-1	-1	26
1	0.0010845986984815619	TGTCAGCAGTATGATAGCTCACCTCGGACTTTT	CQQYDSSPRTF	IGKV3D-20	.	IGKJ2	24	-1	-1	27
1	0.0010845986984815619	TGTCAGCAGTATACTAGCTCACCTCGGACGTTC	CQQYTSSPRTF	IGKV3D-20	.	IGKJ1	24	-1	-1	25
1	0.0010845986984815619	TGTCAGCAGTATACTAACTGGCCTCGGACGTTC	CQQYTNWPRTF	IGKV3D-15	.	IGKJ1	24	-1	-1	25
1	0.0010845986984815619	TGTCAGCAGTATAATACCTGGCCTTTCACTTTC	CQQYNTWPFTF	IGKV3-15	.	IGKJ4	23	-1	-1	25
1	0.0010845986984815619	TGTCAGCAGTATAATAACTGGCCTCTCACTTTC	CQQYNNWPLTF	IGKV3-15	.	IGKJ4	23	-1	-1	24
1	0.0010845986984815619	TGTCAGCAGTATAATAACTGGCCCTTCACTTTC	CQQYNNWPFTF	IGKV3-15	.	IGKJ3	22	-1	-1	24
1	0.0010845986984815619	TGTCAGCAGTATAATAACTGGCCCCTCACTTTC	CQQYNNWPLTF	IGKV3-15	.	IGKJ4	22	-1	-1	24
1	0.0010845986984815619	TGTCAGCAGTATAATAACTGGCCCCCGCTTTTC	CQQYNNWPPLF	IGKV3-15	.	IGKJ3	22	-1	-1	29
1	0.0010845986984815619	TGTCAGCAGTATAATAACTGGCCAGGAACGTTC	CQQYNNWPGTF	IGKV3-15	.	IGKJ1	22	-1	-1	27
1	0.0010845986984815619	TGTCAGCAGTATAATAAGTGGCCTCGGACGTTC	CQQYNKWPRTF	IGKV3D-15	.	IGKJ1	24	-1	-1	25
1	0.0010845986984815619	TGTCAGCAGCGTTTCAACTGGGGGGGGACTTTC	CQQRFNWGGTF	IGKV3-11	.	IGKJ3	20	-1	-1	27
1	0.0010845986984815619	TGTCAGCAGCGTCGCTACTGGCCGTGGACGTTC	CQQRRYWPWTF	IGKV3-11	.	IGKJ1	22	-1	-1	22
1	0.0010845986984815619	TGTCAGCAGCGTCGCGCCTGGCCAGTGACTTTC	CQQRRAWPVTF	IGKV3-11	.	IGKJ3	22	-1	-1	27
1	0.0010845986984815619	TGTCAGCAGCGTGCCAACTGGCCTCACACCTTC	CQQRANWPHTF	IGKV3-11	.	IGKJ5	23	-1	-1	26
1	0.0010845986984815619	TGTCAGCAGCGTACCAACTGGCCTCTCACTTTC	CQQRTNWPLTF	IGKV3-11	.	IGKJ4	23	-1	-1	24
1	0.0010845986984815619	TGTCAGCAGCGTAGCGAGTGGCCCCTCACCTTC	CQQRSEWPLTF	IGKV3-11	.	IGKJ5	22	-1	-1	25
1	0.0010845986984815619	TGTCAGCAGCGTAGCAACTGGTTATTCACTTTC	CQQRSNWLFTF	IGKV3-11	.	IGKJ3	20	-1	-1	22
1	0.0010845986984815619	TGTCAGCAGCGTAGCAACTGGCCTCTGACTTTC	CQQRSNWPLTF	IGKV3-11	.	IGKJ4	23	-1	-1	27
1	0.0010845986984815619	TGTCAGCAGCGTAGCAACTGGCCTCAAACTTTT	CQQRSNWPQTF	IGKV3-11	.	IGKJ2	23	-1	-1	27
1	0.0010845986984815619	TGTCAGCAGCGTAGCAACTGGCCCCGGACGTTC	CQQRSNWPRTF	IGKV3-11	.	IGKJ1	22	-1	-1	25
1	0.0010845986984815619	TGTCAGCAGCGTAACAACTTGTCATTCTCTTTC	CQQRNNLSFSF	IGKV3-11	.	IGKJ3	18	-1	-1	23
1	0.0010845986984815619	TGTCAGCAGCATGATTCCTGGCCTCGGACGTTC	CQQHDSWPRTF	IGKV3-15	.	IGKJ1	23	-1	-1	25
1	0.0010845986984815619	TGTCAGCAGGGTAGTATCTGGCCTCTCACTTTC	CQQGSIWPLTF	IGKV3-11	.	IGKJ4	23	-1	-1	24
1	0.0010845986984815619	TGTCAGCAGGATTACAGTACCCCGTACACTTTT	CQQDYSTPYTF	IGKV1-39	.	IGKJ2	22	-1	-1	23
1	0.0010845986984815619	TGTCAGCAGACTTACCGTATTCCCCGGACGTTC	CQQTYRIPRTF	IGKV1-39	.	IGKJ1	18	-1	-1	25
1	0.0010845986984815619	TGTCAGCAGAGTTCCATTATGCCGCTCACCTTC	CQQSSIMPLTF	IGKV3-11	.	IGKJ5	8	-1	-1	25
1	0.0010845986984815619	TGTCAGCAGAGTCACACTTCCCCGATCACTTTC	CQQSHTSPITF	IGKV1-39	.	IGKJ4	22	-1	-1	25
1	0.0010845986984815619	TGTCAGCAATTTTATACTACTCCTTGGACGTTC	CQQFYTTPWTF	IGKV4-1	.	IGKJ1	27	-1	-1	24
1	0.0010845986984815619	TGTCAGCAATATTTTGGTACTCCGATCACCTTC	CQQYFGTPITF	IGKV4-1	.	IGKJ5	22	-1	-1	22
1	0.0010845986984815619	TGTCAGCAATATTTTAGTACTCCTCGGACGTTC	CQQYFSTPRTF	IGKV4-1	.	IGKJ1	27	-1	-1	25
1	0.0010845986984815619	TGTCAGCAATATTCTAGTAGACCTCTCACTTTC	CQQYSSRPLTF	IGKV4-1	.	IGKJ3	18	-1	-1	25
1	0.0010845986984815619	TGTCAGCAATATTATCTTACTCCTCCCACTTTC	CQQYYLTPPTF	IGKV4-1	.	IGKJ3	23	-1	-1	26
1	0.0010845986984815619	TGTCAGCAATATTATCGTACTCCGTGGACGTTC	CQQYYRTPWTF	IGKV4-1	.	IGKJ1	22	-1	-1	22
1	0.0010845986984815619	TGTCAGCAATATTATCATGTTCCGTACACTTTT	CQQYYHVPYTF	IGKV4-1	.	IGKJ2	14	-1	-1	23
1	0.0010845986984815619	TGTCAGCAATATTATACTTCTCCTCTCACTTTC	CQQYYTSPLTF	IGKV4-1	.	IGKJ4	23	-1	-1	24
1	0.0010845986984815619	TGTCAGCAATATTATACTACTCCTCGGACGTTC	CQQYYTTPRTF	IGKV4-1	.	IGKJ1	27	-1	-1	25
1	0.0010845986984815619	TGTCAGCAATATTATAGTCCTCTTTACACTTTT	CQQYYSPLYTF	IGKV4-1	.	IGKJ2	21	-1	-1	24
1	0.0010845986984815619	TGTCAGCAATATTATAGTATTCCTTACACTTTT	CQQYYSIPYTF	IGKV4-1	.	IGKJ2	23	-1	-1	24
1	0.0010845986984815619	TGTCAGCAATATTATAGTACTCCTTTCACTTTC	CQQYYSTPFTF	IGKV4-1	.	IGKJ3	23	-1	-1	24
1	0.0010845986984815619	TGTCAGCAATATTATAGTACTCCTTGGACGTTC	CQQYYSTPWTF	IGKV4-1	.	IGKJ1	27	-1	-1	24
1	0.0010845986984815619	TGTCAGCAATATTATAGTACTCCTCTGACTTTC	CQQYYSTPLTF	IGKV4-1	.	IGKJ3	23	-1	-1	27
1	0.0010845986984815619	TGTCAGCAATATTATAGTACTCCTCCCACTTTT	CQQYYSTPPTF	IGKV4-1	.	IGKJ2	23	-1	-1	26
1	0.0010845986984815619	TGTCAGCAATATTATAGTACTCCTCGAACGTTC	CQQYYSTPRTF	IGKV4-1	.	IGKJ1	23	-1	-1	27
1	0.0010845986984815619	TGTCAGCAATATTATAGTACTCCCTACACTTTT	CQQYYSTPYTF	IGKV4-1	.	IGKJ2	22	-1	-1	24
1	0.0010845986984815619	TGTCAGCAATATTATAATCTTCCTCGGACGTTC	CQQYYNLPRTF	IGKV4-1	.	IGKJ1	15	-1	-1	25
1	0.0010845986984815619	TGTCAGCAATATTACAGTACTCCGTGGACGTTC	CQQYYSTPWTF	IGKV4-1	.	IGKJ1	22	-1	-1	22
1	0.0010845986984815619	TGTCAGCAATATGATTATGCTCTGTACACTTTT	CQQYDYALYTF	IGKV3-20	.	IGKJ2	12	-1	-1	22
1	0.0010845986984815619	TGTCAGCAATATAATAACTGGCCATTCACTTTC	CQQYNNWPFTF	IGKV3-15	.	IGKJ3	22	-1	-1	23
1	0.0010845986984815619	TGTCAGCAACATTATAGCACTCCGTATATTTTT	CQQHYSTPYIF	IGKV4-1	.	IGKJ2	22	-1	-1	29
1	0.0010845986984815619	TGTCAGGAATATTATAGTACTCCCCTCGTTTTT	CQEYYSTPLVF	IGKV4-1	.	IGKJ2	22	-1	-1	29
1	0.0010845986984815619	TGTCAGAATTATGGTAACTCACCGTACACTTTT	CQNYGNSPYTF	IGKV3-20	.	IGKJ2	22	-1	-1	23
1	0.0010845986984815619	TGTCAACTGAGTTACAGTACCCCGTACACTTTT	CQLSYSTPYTF	IGKV1-39	.	IGKJ2	22	-1	-1	23
1	0.0010845986984815619	TGTCAACATTATAGTAATCTCCCTCGCACTTTC	CQHYSNLPRTF	IGKV1D-33	.	IGKJ3	24	-1	-1	26
1	0.0010845986984815619	TGTCAACACTATTATAGTCCCCCTCGAACGTTC	CQHYYSPPRTF	IGKV1D-43	.	IGKJ1	24	-1	-1	27
1	0.0010845986984815619	TGTCAACACTATGGCAGTTCAGTGTGGACGTTC	CQHYGSSVWTF	IGKV3-20	.	IGKJ1	20	-1	-1	23
1	0.0010845986984815619	TGTCAACACTATGATCATATTCCGTACACTTTT	CQHYDHIPYTF	IGKV1-33	.	IGKJ2	14	-1	-1	23
1	0.0010845986984815619	TGTCAACACTATGATAACTCACTCCTCACTTTC	CQHYDNSLLTF	IGKV3-20	.	IGKJ4	21	-1	-1	24
1	0.0010845986984815619	TGTCAACACTATGACCATCTCCCCTACACTTTT	CQHYDHLPYTF	IGKV1D-33	.	IGKJ2	22	-1	-1	24
1	0.0010845986984815619	TGTCAACAGTTTAATAGTTATCCGCTCACTTTC	CQQFNSYPLTF	IGKV1D-13	.	IGKJ4	19	-1	-1	22
1	0.0010845986984815619	TGTCAACAGTTTAATAGTTACCTGCTCACTTTC	CQQFNSYLLTF	IGKV1D-13	.	IGKJ4	21	-1	-1	23
1	0.0010845986984815619	TGTCAACAGTTTAATAGTTACCCTCGGACGTTC	CQQFNSYPRTF	IGKV1D-13	.	IGKJ1	24	-1	-1	25
1	0.0010845986984815619	TGTCAACAGTTTAATAGTTACCCGCTCACTTTC	CQQFNSYPLTF	IGKV1D-13	.	IGKJ4	22	-1	-1	22
1	0.0010845986984815619	TGTCAACAGTGTGAGAATTTCTCCCTCACTTTC	CQQCENFSLTF	IGKV1-33	.	IGKJ4	17	-1	-1	24
1	0.0010845986984815619	TGTCAACAGTATTATAGTTTCCCGTACACTTTT	CQQYYSFPYTF	IGKV1D-8	.	IGKJ2	22	-1	-1	23
1	0.0010845986984815619	TGTCAACAGTATTATAGTTACCCGCTCACTTTC	CQQYYSYPLTF	IGKV1-8	.	IGKJ4	22	-1	-1	22
1	0.0010845986984815619	TGTCAACAGTATTATAGTGTCCCGACCACTTTT	CQQYYSVPTTF	IGKV1D-8	.	IGKJ2	22	-1	-1	26
1	0.0010845986984815619	TGTCAACAGTATTATAGTACCCTTTTCACTTTC	CQQYYSTLFTF	IGKV1D-43	.	IGKJ3	21	-1	-1	24
1	0.0010845986984815619	TGTCAACAGTATTATAGTACCCCTGTCACTTTC	CQQYYSTPVTF	IGKV1D-43	.	IGKJ4	23	-1	-1	25
1	0.0010845986984815619	TGTCAACAGTATTATAATCTCCCGATCACCTTC	CQQYYNLPITF	IGKV1-33	.	IGKJ5	22	-1	-1	22
1	0.0010845986984815619	TGTCAACAGTATGGTAGTTCACCGGGGACGTTC	CQQYGSSPGTF	IGKV3-20	.	IGKJ1	22	-1	-1	25
1	0.0010845986984815619	TGTCAACAGTATGATCATCTCCCGTACACTTTT	CQQYDHLPYTF	IGKV1-33	.	IGKJ2	22	-1	-1	23
1	0.0010845986984815619	TGTCAACAGTATGATGCTTTCCCTCGGACGTTC	CQQYDAFPRTF	IGKV3-15	.	IGKJ1	11	-1	-1	25
1	0.0010845986984815619	TGTCAACAGTATGATAGTCTCCCGTACACTTTT	CQQYDSLPYTF	IGKV1-33	.	IGKJ2	22	-1	-1	23
1	0.0010845986984815619	TGTCAACAGTATGATAATCTTCTAGTCACTTTC	CQQYDNLLVTF	IGKV1-33	.	IGKJ3	19	-1	-1	25
1	0.0010845986984815619	TGTCAACAGTATGATAATCTCCTTCTCACTTTC	CQQYDNLLLTF	IGKV1-33	.	IGKJ4	21	-1	-1	24
1	0.0010845986984815619	TGTCAACAGTATGATAATCTCCCTCCCACTTTC	CQQYDNLPPTF	IGKV1D-33	.	IGKJ4	25	-1	-1	26
1	0.0010845986984815619	TGTCAACAGTATGATAATCTCCCGCTCACTTTC	CQQYDNLPLTF	IGKV1-33	.	IGKJ4	22	-1	-1	22
1	0.0010845986984815619	TGTCAACAGTATAATGACTTCCCTCGGACGTTC	CQQYNDFPRTF	IGKV3-15	.	IGKJ1	18	-1	-1	25
1	0.0010845986984815619	TGTCAACAGTATAATACTCTCCCCCTCACTTTC	CQQYNTLPLTF	IGKV1-33	.	IGKJ4	22	-1	-1	24
1	0.0010845986984815619	TGTCAACAGCTTAATAGTTCCCCGCTCACTTTC	CQQLNSSPLTF	IGKV1-9	.	IGKJ4	22	-1	-1	22
1	0.0010845986984815619	TGTCAACAGCTTAATAGTTACCTGTACACTTTT	CQQLNSYLYTF	IGKV1-9	.	IGKJ2	21	-1	-1	18
1	0.0010845986984815619	TGTCAACAGCTTAATAGTTACCCGTACACTTTT	CQQLNSYPYTF	IGKV1-9	.	IGKJ2	22	-1	-1	23
1	0.0010845986984815619	TGTCAACAGCTTAATAGTTACCCATTGACTTTC	CQQLNSYPLTF	IGKV1-9	.	IGKJ3	22	-1	-1	23
1	0.0010845986984815619	TGTCAACAGCTGAATGCTTATCACCGGACGTTC	CQQLNAYHRTF	IGKV1-9	.	IGKJ1	14	-1	-1	25
1	0.0010845986984815619	TGTCAACAGCGTCGCACCTGGCCGTGGACGTTC	CQQRRTWPWTF	IGKV1-9	.	IGKJ1	9	-1	-1	22
1	0.0010845986984815619	TGTCAACAGCGTAGCAGGTGGCCTTGGACGTTC	CQQRSRWPWTF	IGKV3-11	.	IGKJ1	23	-1	-1	24
1	0.0010845986984815619	TGTCAACAGCATTACACTGTTCCTTACACTTTT	CQQHYTVPYTF	IGKV4-1	.	IGKJ2	4	-1	-1	24
1	0.0010845986984815619	TGTCAACAGGCTCACGGTTTCCCATTCACTTTC	CQQAHGFPFTF	IGKV1-12	.	IGKJ3	22	-1	-1	23
1	0.0010845986984815619	TGTCAACAGGCTGACAGTTTCCCGCTCACCTTC	CQQADSFPLTF	IGKV1-12	.	IGKJ5	22	-1	-1	25
1	0.0010845986984815619	TGTCAACAGGCTATCAATTTCCCATGGACTTTC	CQQAINFPWTF	IGKV1-12	.	IGKJ3	22	-1	-1	27
1	0.0010845986984815619	TGTCAACAGGCTAACTTTTTCCCGTGGACGTTC	CQQANFFPWTF	IGKV1-12	.	IGKJ1	22	-1	-1	22
1	0.0010845986984815619	TGTCAACAGGCTAACAGTTTCCCTCTCACTTTC	CQQANSFPLTF	IGKV1-12	.	IGKJ4	23	-1	-1	24
1	0.0010845986984815619	TGTCAACAGGCTAACAGTTTCCCCCCCACTTTC	CQQANSFPPTF	IGKV1-12	.	IGKJ4	22	-1	-1	26
1	0.0010845986984815619	TGTCAACAGGCTAACAGTTTCCCGTGGACGTTC	CQQANSFPWTF	IGKV1-12	.	IGKJ1	22	-1	-1	22
1	0.0010845986984815619	TGTCAACAGGCTAACAGTTTCCCGCTCACTTTC	CQQANSFPLTF	IGKV1-12	.	IGKJ4	22	-1	-1	22
1	0.0010845986984815619	TGTCAACAGGGTCAGACTACCCCTGTCACTTTT	CQQGQTTPVTF	IGKV1-39	.	IGKJ2	23	-1	-1	26
1	0.0010845986984815619	TGTCAACAGGGTAACAGTTTCCCCTTCACCTTC	CQQGNSFPFTF	IGKV1-12	.	IGKJ5	22	-1	-1	25
1	0.0010845986984815619	TGTCAACAGATTTCCAGTACCCCTCTCACCTTC	CQQISSTPLTF	IGKV1D-39	.	IGKJ4	24	-1	-1	24
1	0.0010845986984815619	TGTCAACAGACTTACACTTCCCCATTCACTTTC	CQQTYTSPFTF	IGKV1-39	.	IGKJ3	22	-1	-1	23
1	0.0010845986984815619	TGTCAACAGACTTACACAACGCCGAACACTTTT	CQQTYTTPNTF	IGKV1-39	.	IGKJ2	15	-1	-1	25
1	0.0010845986984815619	TGTCAACAGACTTACAGTCCCCCTCACACTTTT	CQQTYSPPHTF	IGKV1D-39	.	IGKJ2	24	-1	-1	25
1	0.0010845986984815619	TGTCAACAGACTTACAATATCCCGATCACTTTC	CQQTYNIPITF	IGKV1-39	.	IGKJ5	22	-1	-1	22
1	0.0010845986984815619	TGTCAACAGACTTACAAAACCCCGTACACTTTT	CQQTYKTPYTF	IGKV1-39	.	IGKJ2	22	-1	-1	23
1	0.0010845986984815619	TGTCAACAGACTGACAATTTCCCTCGGACGTTC	CQQTDNFPRTF	IGKV1-12	.	IGKJ1	23	-1	-1	25
1	0.0010845986984815619	TGTCAACAGACTAACAGTTTCCCGATCACCTTC	CQQTNSFPITF	IGKV1-12	.	IGKJ5	22	-1	-1	22
1	0.0010845986984815619	TGTCAACAGAGTTTTGCTACCCCTCACACTTTT	CQQSFATPHTF	IGKV1-39	.	IGKJ2	12	-1	-1	25
1	0.0010845986984815619	TGTCAACAGAGTTTCACAACCCCATACACTTTT	CQQSFTTPYTF	IGKV1-39	.	IGKJ2	22	-1	-1	24
1	0.0010845986984815619	TGTCAACAGAGTTCCACTACCCCGTGGACGTTC	CQQSSTTPWTF	IGKV1-39	.	IGKJ1	22	-1	-1	22
1	0.0010845986984815619	TGTCAACAGAGTTATACTACCCCTCGAACTTTC	CQQSYTTPRTF	IGKV1D-39	.	IGKJ3	24	-1	-1	27
1	0.0010845986984815619	TGTCAACAGAGTTATAGTACCCCCCTCACTTTC	CQQSYSTPLTF	IGKV1-39	.	IGKJ4	22	-1	-1	24
1	0.0010845986984815619	TGTCAACAGAGTTACGATACCCCGTGCACTTTT	CQQSYDTPCTF	IGKV1-39	.	IGKJ2	22	-1	-1	26
1	0.0010845986984815619	TGTCAACAGAGTTACACTACCCCCCGGACTTTT	CQQSYTTPRTF	IGKV1D-39	.	IGKJ2	27	-1	-1	27
1	0.0010845986984815619	TGTCAACAGAGTTACACTACCCCGTACACTTTT	CQQSYTTPYTF	IGKV1-39	.	IGKJ2	22	-1	-1	23
1	0.0010845986984815619	TGTCAACAGAGTTACAGTTTTCCTCGAACTTTC	CQQSYSFPRTF	IGKV1-39	.	IGKJ1	17	-1	-1	30
1	0.0010845986984815619	TGTCAACAGAGTTACAGTTCCTCTCCGACGTTC	CQQSYSSSPTF	IGKV1D-39	.	IGKJ1	26	-1	-1	26
1	0.0010845986984815619	TGTCAACAGAGTTACAGTTCCCTCCGGACGTTC	CQQSYSSLRTF	IGKV1D-39	.	IGKJ1	27	-1	-1	25
1	0.0010845986984815619	TGTCAACAGAGTTACAGTTCCCTGTACACCTTT	CQQSYSSLYTF	IGKV1-39	.	IGKJ2	21	-1	-1	22
1	0.0010845986984815619	TGTCAACAGAGTTACAGTCCCCCTCGGGCGTTC	CQQSYSPPRAF	IGKV1D-39	.	IGKJ1	24	-1	-1	28
1	0.0010845986984815619	TGTCAACAGAGTTACAGTACTCCGCTCACTTTC	CQQSYSTPLTF	IGKV1-39	.	IGKJ4	19	-1	-1	22
1	0.0010845986984815619	TGTCAACAGAGTTACAGTACCCCTCCCGCTTTC	CQQSYSTPPAF	IGKV1D-39	.	IGKJ3	25	-1	-1	28
1	0.0010845986984815619	TGTCAACAGAGTTACAGTACCCCCTTCACCTTC	CQQSYSTPFTF	IGKV1-39	.	IGKJ5	22	-1	-1	25
1	0.0010845986984815619	TGTCAACAGAGTTACAGTACCCCCTGGACGTTC	CQQSYSTPWTF	IGKV1-39	.	IGKJ1	22	-1	-1	24
1	0.0010845986984815619	TGTCAACAGAGTTACAGTACCCCGATCACTTTC	CQQSYSTPITF	IGKV1-39	.	IGKJ3	22	-1	-1	25
1	0.0010845986984815619	TGTCAACAGAGTTACAGTACCCGGATCACCTTC	CQQSYSTRITF	IGKV1-39	.	IGKJ5	21	-1	-1	23
1	0.0010845986984815619	TGTCAACAGAGTTACAGTACCGTGCTCACTTTC	CQQSYSTVLTF	IGKV1-39	.	IGKJ4	20	-1	-1	23
1	0.0010845986984815619	TGTCAACAGAGTTACAGTACGCCCTTCACTTTC	CQQSYSTPFTF	IGKV1-39	.	IGKJ3	19	-1	-1	24
1	0.0010845986984815619	TGTCAACAGAGTCACAGAACGCCTTGGACGTTC	CQQSHRTPWTF	IGKV1-39	.	IGKJ1	23	-1	-1	24
1	0.0010845986984815619	TGTCAACAGAGTCACAATGACCCTGCGACGTTC	CQQSHNDPATF	IGKV1-12	.	IGKJ1	8	-1	-1	26
1	0.0010845986984815619	TGTCAACAGAGTGACAGTTCTCCGTACACGTTT	CQQSDSSPYTF	IGKV1-39	.	IGKJ2	17	-1	-1	23
1	0.0010845986984815619	TGTCAACAGAGCGAAAGTACCCCAATCACCTTC	CQQSESTPITF	IGKV1-39	.	IGKJ5	22	-1	-1	24
1	0.0010845986984815619	TGTCAACAATTTTTTACTAACCCTCTCACTTTC	CQQFFTNPLTF	IGKV1D-13	.	IGKJ4	24	-1	-1	24
1	0.0010845986984815619	TGTCAACAATTTTATGATACTCCGTGCACTTTT	CQQFYDTPCTF	IGKV4-1	.	IGKJ2	22	-1	-1	26
1	0.0010845986984815619	TGTCAACAATTTTATACTGGTTCGTGGACGTTC	CQQFYTGSWTF	IGKV4-1	.	IGKJ1	15	-1	-1	22
1	0.0010845986984815619	TGTCAACAATATTATTGGCTTCCGCTCACTTTC	CQQYYWLPLTF	IGKV4-1	.	IGKJ4	14	-1	-1	22
1	0.0010845986984815619	TGTCAACAATATTATACCACTCCGTACACTTTT	CQQYYTTPYTF	IGKV4-1	.	IGKJ2	22	-1	-1	23
1	0.0010845986984815619	TGTCAACAATATGCTGATCTTCCCCTCACTTTC	CQQYADLPLTF	IGKV1-33	.	IGKJ3	19	-1	-1	25
1	0.0010845986984815619	TGTCAACAATATGGTACTTCACCGTACACTTTT	CQQYGTSPYTF	IGKV3-20	.	IGKJ2	22	-1	-1	23
1	0.0010845986984815619	TGTCAACAATATGGTAGCTCACCGCTCACTTTC	CQQYGSSPLTF	IGKV3-20	.	IGKJ4	22	-1	-1	22
1	0.0010845986984815619	TGTCAACAATATGATACTTACCCATACACTTTT	CQQYDTYPYTF	IGKV1-13	.	IGKJ2	22	-1	-1	24
1	0.0010845986984815619	TGTCAACAATATGACACTCTCCCGGTCACCTTC	CQQYDTLPVTF	IGKV1-27	.	IGKJ5	15	-1	-1	25
1	0.0010845986984815619	TGTCAACAATATAATAGTTATCCGTACACTTTT	CQQYNSYPYTF	IGKV1-5	.	IGKJ3	20	-1	-1	26
1	0.0010845986984815619	TGTCAACAATATAATAATCTTCCCGTCACTTTC	CQQYNNLPVTF	IGKV1-33	.	IGKJ4	19	-1	-1	25
1	0.0010845986984815619	TGTCAACAACTTATTGATTTCCCGGTCACTTTC	CQQLIDFPVTF	IGKV1-9	.	IGKJ3	12	-1	-1	25
1	0.0010845986984815619	TGTCAACAACATGGTGACTCACCGAGAACCTTT	CQQHGDSPRTF	IGKV3-20	.	IGKJ2	22	-1	-1	30
1	0.0010845986984815619	TGTCAACAAGATTACATTTTGCCCCTCACTTTC	CQQDYILPLTF	IGKV1-39	.	IGKJ4	7	-1	-1	24
1	0.0010845986984815619	TGTCAACAAAGTTACAGTGACCTCTGGACGTTC	CQQSYSDLWTF	IGKV1-39	.	IGKJ1	17	-1	-1	24
1	0.0010845986984815619	TGTCAAAACTATGACAGTGCCCCTCAGACCTTC	CQNYDSAPQTF	IGKV1-27	.	IGKJ1	23	-1	-1	26
1	0.0010845986984815619	TGTCAAAACTATGACAATGCCCCTCAGACCTTC	CQNYDNAPQTF	IGKV1-27	.	IGKJ1	23	-1	-1	26
1	0.0010845986984815619	TGTCAAAACTATAACAGTGTCCCGCTCACTTTC	CQNYNSVPLTF	IGKV1-27	.	IGKJ4	22	-1	-1	22
1	0.0010845986984815619	TGTCAAAACTATAACAGTGCCCCTTTTACTTTC	CQNYNSAPFTF	IGKV1-27	.	IGKJ3	23	-1	-1	27
1	0.0010845986984815619	TGTCAAAACTATAACAATGCCCCACTCATTTTC	CQNYNNAPLIF	IGKV1-27	.	IGKJ4	22	-1	-1	24
1	0.0010845986984815619	TGTCAAAAGTATGACAGAGCCCCTCTCACTTTC	CQKYDRAPLTF	IGKV1-27	.	IGKJ3	23	-1	-1	25
1	0.0010845986984815619	TGTCAAAAGTATAACAGTGCCCCGTACACTTTT	CQKYNSAPYTF	IGKV1-27	.	IGKJ2	22	-1	-1	23
1	0.0010845986984815619	TGTCAAAAGTATAACAATGTCCCGTGGACGTTC	CQKYNNVPWTF	IGKV1-27	.	IGKJ1	22	-1	-1	22
1	0.0010845986984815619	TGCTTGCAAGGTACACACTGGCCTTTCACTTTC	CLQGTHWPFTF	IGKV2-30	.	IGKJ4	23	-1	-1	25
1	0.0010845986984815619	TGCCATCAGTACCACACTTACCCGCACACTTTT	CHQYHTYPHTF	IGKV1-16	.	IGKJ2	10	-1	-1	25
1	0.0010845986984815619	TGCCACCAGTATGACAAATACCCTCTCACTTTC	CHQYDKYPLTF	IGKV1D-16	.	IGKJ4	24	-1	-1	24
1	0.0010845986984815619	TGCCAGCAATATGGAATTTCTTCGTACACTTTT	CQQYGISSYTF	IGKV1-5	.	IGKJ2	11	-1	-1	23
1	0.0010845986984815619	TGCCAACACTATAATAGTTTTCCTCTCACTTTC	CQHYNSFPLTF	IGKV1-16	.	IGKJ4	18	-1	-1	24
1	0.0010845986984815619	TGCCAACAGTATTCTCGTCTTTCGTGGACGTTC	CQQYSRLSWTF	IGKV1-8	.	IGKJ1	12	-1	-1	22
1	0.0010845986984815619	TGCCAACAGTATTATCGTCTTTCGTGGACGTTC	CQQYYRLSWTF	IGKV1-5	.	IGKJ1	11	-1	-1	22
1	0.0010845986984815619	TGCCAACAGTATTATACTTACCCGATCACCTTC	CQQYYTYPITF	IGKV1-16	.	IGKJ5	22	-1	-1	22
1	0.0010845986984815619	TGCCAACAGTATCTTAGTTATTCGTACACTTTT	CQQYLSYSYTF	IGKV1-5	.	IGKJ2	22	-1	-1	23
1	0.0010845986984815619	TGCCAACAGTATCATCGTTACCCGCCCACTTTC	CQQYHRYPPTF	IGKV1-5	.	IGKJ4	19	-1	-1	22
1	0.0010845986984815619	TGCCAACAGTATCATAGTCACCCGCTCACTTTC	CQQYHSHPLTF	IGKV1-16	.	IGKJ4	22	-1	-1	22
1	0.0010845986984815619	TGCCAACAGTATGATAGTTTCCCGTACACTTTT	CQQYDSFPYTF	IGKV1-16	.	IGKJ2	22	-1	-1	23
1	0.0010845986984815619	TGCCAACAGTATGATAGTTATTTCTGGACGTTC	CQQYDSYFWTF	IGKV1-5	.	IGKJ1	21	-1	-1	24
1	0.0010845986984815619	TGCCAACAGTATAGTAGTTACCCCTACACTTTC	CQQYSSYPYTF	IGKV1-16	.	IGKJ3	22	-1	-1	26
1	0.0010845986984815619	TGCCAACAGTATAATGGTTACCCTCTCACTTTC	CQQYNGYPLTF	IGKV1D-16	.	IGKJ4	24	-1	-1	24
1	0.0010845986984815619	TGCCAACAGTATAATAGTTTTCCTTTCACTTTC	CQQYNSFPFTF	IGKV1-5	.	IGKJ4	18	-1	-1	25
1	0.0010845986984815619	TGCCAACAGTATAATAGTTATTTGTACACTTTT	CQQYNSYLYTF	IGKV1-5	.	IGKJ2	21	-1	-1	22
1	0.0010845986984815619	TGCCAACAGTATAATAGTTATTCGTACACTTTT	CQQYNSYSYTF	IGKV1-5	.	IGKJ2	22	-1	-1	23
1	0.0010845986984815619	TGCCAACAGTATAATAGTTACCCTCTCACTTTC	CQQYNSYPLTF	IGKV1D-16	.	IGKJ4	24	-1	-1	24
1	0.0010845986984815619	TGCCAACAGTATAATAGTTACCCCTTCACCTTC	CQQYNSYPFTF	IGKV1-16	.	IGKJ5	22	-1	-1	25
1	0.0010845986984815619	TGCCAACAGTATAATAGTTACCCGTGGACGTTC	CQQYNSYPWTF	IGKV1-16	.	IGKJ1	22	-1	-1	22
1	0.0010845986984815619	TGCCAACAGTATAATAGTTACCCGAGGACGTTC	CQQYNSYPRTF	IGKV1-16	.	IGKJ1	26	-1	-1	25
1	0.0010845986984815619	TGCCAACAGTATAAGAGTTACCCGTACACTTTT	CQQYKSYPYTF	IGKV1-5	.	IGKJ2	19	-1	-1	23
1	0.0010845986984815619	TGCCAACAATATAATACCATATCTCGAACATTC	CQQYNTISRTF	IGKV1-5	.	IGKJ1	15	-1	-1	30
1	0.0010845986984815619	TGCCAACAATATAATAATTATCCTTGGACGTTC	CQQYNNYPWTF	IGKV1-5	.	IGKJ1	20	-1	-1	24
1	0.0010845986984815619	TGCCAACAATATAAAACTTCTTCCCGCACGTTC	CQQYKTSSRTF	IGKV1-5	.	IGKJ1	13	-1	-1	27
1	0.0010845986984815619	TGCCAACAATATAAAACTTACCCTCGGACGTTC	CQQYKTYPRTF	IGKV1D-16	.	IGKJ1	24	-1	-1	25
1	0.0010845986984815619	TGCATGCACGCGCGAGAAAACCCGTACACTTTT	CMHARENPYTF	IGKV2-28	.	IGKJ2	7	-1	-1	23
1	0.0010845986984815619	TGCATGCAGGCTCTACATACTCCATTCACTTTC	CMQALHTPFTF	IGKV2-28	.	IGKJ3	22	-1	-1	23
1	0.0010845986984815619	TGCATGCAGGCTACATACTGGCCGTACATTTTT	CMQATYWPYIF	IGKV2-30	.	IGKJ2	22	-1	-1	23
1	0.0010845986984815619	TGCATGCAGGGTTCACACTGGCCGTACACTTTT	CMQGSHWPYTF	IGKV2-30	.	IGKJ2	22	-1	-1	23
1	0.0010845986984815619	TGCATGCAGAGTCTGCAAACTCCGTGGACTTTT	CMQSLQTPWTF	IGKV2-28	.	IGKJ2	22	-1	-1	27
1	0.0010845986984815619	TGCATGCAAGCTTCACACTGGCCCTGGACGTTC	CMQASHWPWTF	IGKV2-30	.	IGKJ1	22	-1	-1	24
1	0.0010845986984815619	TGCATGCAAGCTCTACAAACTCCTCCAACCTTC	CMQALQTPPTF	IGKV2D-28	.	IGKJ5	25	-1	-1	27
1	0.0010845986984815619	TGCATGCAAGCTCTACAAACTCCTCGCACTTTT	CMQALQTPRTF	IGKV2D-28	.	IGKJ2	24	-1	-1	26
1	0.0010845986984815619	TGCATGCAAGCTCTACAAACTCCTCGGACGTTC	CMQALQTPRTF	IGKV2D-28	.	IGKJ1	24	-1	-1	25
1	0.0010845986984815619	TGCATGCAAGCTCTACAAACTCCCTGGACGTTC	CMQALQTPWTF	IGKV2-28	.	IGKJ1	22	-1	-1	24
1	0.0010845986984815619	TGCATGCAAGCTCTACAAACTCCGTACACTTTT	CMQALQTPYTF	IGKV2-28	.	IGKJ2	22	-1	-1	23
1	0.0010845986984815619	TGCATGCAAGCTCTACAAACTCCATTCTCTTTC	CMQALQTPFSF	IGKV2-28	.	IGKJ3	22	-1	-1	23
1	0.0010845986984815619	TGCATGCAAGCTCGACGAACTCCTTGGACGTTC	CMQARRTPWTF	IGKV2-28	.	IGKJ1	27	-1	-1	24
1	0.0010845986984815619	TGCATGCAAGCTATACAGACTCCTTGGACGTTC	CMQAIQTPWTF	IGKV2-28	.	IGKJ1	27	-1	-1	24
1	0.0010845986984815619	TGCATGCAAGCTACATACTGGCCAGGAACTTTT	CMQATYWPGTF	IGKV2-30	.	IGKJ1	22	-1	-1	33
1	0.0010845986984815619	TGCATGCAAGCTACACACTGGCCTCTCACTTTC	CMQATHWPLTF	IGKV2D-30	.	IGKJ4	24	-1	-1	24
1	0.0010845986984815619	TGCATGCAAGCTACACAGTGGCCTGTCACTTTC	CMQATQWPVTF	IGKV2-30	.	IGKJ4	23	-1	-1	25
1	0.0010845986984815619	TGCATGCAAGCTACACAATTTCCGTACACTTTT	CMQATQFPYTF	IGKV2-24	.	IGKJ2	22	-1	-1	23
1	0.0010845986984815619	TGCATGCAAGGTCTTCAAACTCCTTACACTTTT	CMQGLQTPYTF	IGKV2-28	.	IGKJ2	23	-1	-1	24
1	0.0010845986984815619	TGCATGCAAGGTATACACCTTCCCTACACTTTT	CMQGIHLPYTF	IGKV2-29	.	IGKJ2	22	-1	-1	24
1	0.0010845986984815619	TGCATGCAAGGTATACACCTACCGTACACCTTT	CMQGIHLPYTF	IGKV2-30	.	IGKJ2	17	-1	-1	23
1	0.0010845986984815619	TGCATGCAAGGTACACACTGGCCGTACACTTTT	CMQGTHWPYTF	IGKV2-30	.	IGKJ2	22	-1	-1	23
1	0.0010845986984815619	TGCATGCAAAGTATACATCTTCCCCTCACTTTC	CMQSIHLPLTF	IGKV2D-29	.	IGKJ4	22	-1	-1	24
1	0.0010845986984815619	TGCATGGAAGCTCTACAAACTCCTTACACTTTC	CMEALQTPYTF	IGKV2-28	.	IGKJ4	23	-1	-1	26
1	0.0010845986984815619	TGCACGCAAGGTACACACTGGCCCGGAACGTTC	CTQGTHWPGTF	IGKV2-30	.	IGKJ1	22	-1	-1	27
1	0.0010845986984815619	TGTCTGCGGTATGGTAGCTCGTACACTTTC	CLRYGSSYTF	IGKV3-20	.	IGKJ4	19	-1	-1	23
1	0.0010845986984815619	TGTCACCAGTATAATAACTGGCCTTCATTT	CHQYNNWPSF	IGKV3-15	.	IGKJ2	23	-1	-1	27
1	0.0010845986984815619	TGTCAGCTGTATGGTAGCTCACTCACTTTC	CQLYGSSLTF	IGKV3-20	.	IGKJ4	21	-1	-1	21
1	0.0010845986984815619	TGTCAGCAGTATGTTTCGTCAGTCACCTTC	CQQYVSSVTF	IGKV3-20	.	IGKJ1	12	-1	-1	27
1	0.0010845986984815619	TGTCAGCAGTATGCTACTTCACCCCACTTC	CQQYATSPHF	IGKV3-20	.	IGKJ5	22	-1	-1	26
1	0.0010845986984815619	TGTCAGCAGTATGGTTTTTCACCGACGTTC	CQQYGFSPTF	IGKV3-20	.	IGKJ1	14	-1	-1	23
1	0.0010845986984815619	TGTCAGCAGTATGGTAGCTCCTCAACTTTC	CQQYGSSSTF	IGKV3-20	.	IGKJ4	19	-1	-1	24
1	0.0010845986984815619	TGTCAGCAGTATGGTAGCGCATACACTTTT	CQQYGSAYTF	IGKV3-20	.	IGKJ2	17	-1	-1	21
1	0.0010845986984815619	TGTCAGCAGTATAATAACTTGTACACTTTT	CQQYNNLYTF	IGKV3-15	.	IGKJ2	18	-1	-1	19
1	0.0010845986984815619	TGTCAGCAGTATAATAACTGGCCCACCTTC	CQQYNNWPTF	IGKV3-15	.	IGKJ5	22	-1	-1	23
1	0.0010845986984815619	TGTCAGCAGTATAATAACCGGGGAACGTTC	CQQYNNRGTF	IGKV3-15	.	IGKJ1	17	-1	-1	24
1	0.0010845986984815619	TGTCAGCAGCGTTTCAGCTGGTGGACGTTC	CQQRFSWWTF	IGKV3-11	.	IGKJ1	11	-1	-1	20
1	0.0010845986984815619	TGTCAGCAGCGTCGTAAATGGCCCACTTTC	CQQRRKWPTF	IGKV3-11	.	IGKJ4	22	-1	-1	23
1	0.0010845986984815619	TGTCAGCAGCGTACCAACCGGCTCACTTTC	CQQRTNRLTF	IGKV3-11	.	IGKJ4	21	-1	-1	20
1	0.0010845986984815619	TGTCAGCAGCGTAGTAACTGGCCCACTTTC	CQQRSNWPTF	IGKV3-11	.	IGKJ3	22	-1	-1	23
1	0.0010845986984815619	TGTCAGCAGCGTAGCAACTGGTGGACGTTC	CQQRSNWWTF	IGKV3-11	.	IGKJ1	20	-1	-1	20
1	0.0010845986984815619	TGTCAGCAGCGTAGCAACTGGCTCACTTTC	CQQRSNWLTF	IGKV3-11	.	IGKJ4	21	-1	-1	20
1	0.0010845986984815619	TGTCAGCAGCGTAGCAACTGGCGCACTTTT	CQQRSNWRTF	IGKV3-11	.	IGKJ2	21	-1	-1	23
1	0.0010845986984815619	TGTCAGCAGATTACCAACAGGGCCACCTTC	CQQITNRATF	IGKV3-15	.	IGKJ5	8	-1	-1	23
1	0.0010845986984815619	TGTCAGCAGAGTTACAGTACCCTCACTTTC	CQQSYSTLTF	IGKV1-39	.	IGKJ3	21	-1	-1	22
1	0.0010845986984815619	TGTCAGCAATATTATAGTACTCCCCAGTTC	CQQYYSTPQF	IGKV4-1	.	IGKJ1	22	-1	-1	26
1	0.0010845986984815619	TGTCAACACTACAATCTTCCCGTGACATTC	CQHYNLPVTF	IGKV1-33	.	IGKJ1	7	-1	-1	23
1	0.0010845986984815619	TGTCAACAGTATCATTATATCCTAGGTTTC	CQQYHYILGF	IGKV1-33	.	IGKJ4	21	-1	-1	26
1	0.0010845986984815619	TGTCAACAGTATGGTAGCTCGCTCACCTTC	CQQYGSSLTF	IGKV3-20	.	IGKJ5	19	-1	-1	18
1	0.0010845986984815619	TGTCAACAGTATGATAATCTCCCAACCTTC	CQQYDNLPTF	IGKV1-33	.	IGKJ5	22	-1	-1	24
1	0.0010845986984815619	TGTCAACAGCTTAATAGTTACCTCACCTTC	CQQLNSYLTF	IGKV1-9	.	IGKJ5	21	-1	-1	22
1	0.0010845986984815619	TGTCAACAGGGTTACAGTACCCCTACTTTT	CQQGYSTPTF	IGKV1-39	.	IGKJ2	24	-1	-1	24
1	0.0010845986984815619	TGTCAACAGAGTTACCAGACCCCTACTTTC	CQQSYQTPTF	IGKV1-39	.	IGKJ3	24	-1	-1	24
1	0.0010845986984815619	TGTCAACAGAGTTACGATACCCCCACTTTC	CQQSYDTPTF	IGKV1-39	.	IGKJ4	22	-1	-1	23
1	0.0010845986984815619	TGTCAACAGAGTTACAGTGGTCTCACTTTC	CQQSYSGLTF	IGKV1-39	.	IGKJ3	17	-1	-1	22
1	0.0010845986984815619	TGTCAACAATATGGTCGCTCACGGACGTTC	CQQYGRSRTF	IGKV3-20	.	IGKJ1	21	-1	-1	22
1	0.0010845986984815619	TGTCAACAATATGGTAGTTCACCGGTCTTC	CQQYGSSPVF	IGKV3-20	.	IGKJ3	22	-1	-1	27
1	0.0010845986984815619	TGTCAACAAACTTATACTTTATGGACGTTC	CQQTYTLWTF	IGKV1-39	.	IGKJ1	7	-1	-1	21
1	0.0010845986984815619	TGTCAACAAACTTATACTTTATGGACGTTC	CQQTYTLWTF	IGKV1-13	.	IGKJ1	7	-1	-1	21
1	0.0010845986984815619	TGCCATCAATATAATCATTTTTCGACGTTC	CHQYNHFSTF	IGKV1-16	.	IGKJ1	14	-1	-1	23
1	0.0010845986984815619	TGCCAACAGTATGATACTAATTTCAGCTTC	CQQYDTNFSF	IGKV1-5	.	IGKJ3	15	-1	-1	27
1	0.0010845986984815619	TGCCAACAGTATAATACTTATCGCACGTTC	CQQYNTYRTF	IGKV1-5	.	IGKJ1	20	-1	-1	24
1	0.0010845986984815619	TGCCAACAGTATAACGTTGTGTACAGTTTT	CQQYNVVYSF	IGKV1-5	.	IGKJ2	13	-1	-1	19
1	0.0010845986984815619	TGCCAACAGTATAAAGATTTTTGGACGTTC	CQQYKDFWTF	IGKV1-5	.	IGKJ1	13	-1	-1	21
1	0.0010845986984815619	TGCCAACAATATGAATCTTATTTGACATTC	CQQYESYLTF	IGKV1-5	.	IGKJ1	11	-1	-1	23
1	0.0010845986984815619	TGCCAACAATATAATGTTGCTTACACTTTT	CQQYNVAYTF	IGKV1-5	.	IGKJ2	14	-1	-1	21
1	0.0010845986984815619	TGCCAACAACATAGTACTTTGTACAGTTTT	CQQHSTLYSF	IGKV1-5	.	IGKJ2	7	-1	-1	19
1	0.0010845986984815619	TGCCAAGAATATGATGGTCATGCCACCTTT	CQEYDGHATF	IGKV1-5	.	IGKJ2	5	-1	-1	23
1	0.0010845986984815619	TGCGTGCAAACTCTAAAAACTCGGACGTTC	CVQTLKTRTF	IGKV2-28	.	IGKJ1	21	-1	-1	22
1	0.0010845986984815619	TGCGCTCAATATCACATTTTATGGACGTTC	CAQYHILWTF	IGKV1-5	.	IGKJ1	2	-1	-1	21
1	0.0010845986984815619	TGCATGCAAGCTCTACAAACTTACACTTTT	CMQALQTYTF	IGKV2-28	.	IGKJ2	20	-1	-1	21
1	0.0010845986984815619	TGCATGCAAGGTTTACAAACTCCCACTTTC	CMQGLQTPTF	IGKV2-28	.	IGKJ4	22	-1	-1	23
1	0.0010845986984815619	TGCATGCAAGGTATACACCTTCGCACTTTT	CMQGIHLRTF	IGKV2-29	.	IGKJ2	21	-1	-1	23
1	0.0010845986984815619	TGTCAGCAGCGTAGCAACTGGCTTTTC	CQQRSNWLF	IGKV3-11	.	IGKJ3	21	-1	-1	23
1	0.0010845986984815619	TGTCAGGTATATGATACCTGGACGTTC	CQVYDTWTF	IGKV3-20	.	IGKJ1	5	-1	-1	18
1	0.0010845986984815619	TGTCAACAGTATTATAGTACCCCTCTC	CQQYYSTPL	IGKV1D-43	.	IGKJ3	24	-1	-1	25
1	0.0010845986984815619	TGCATGCAACCTACACCGTACACTTTT	CMQPTPYTF	IGKV2-18	.	IGKJ2	15	-1	-1	17
1	0.0010845986984815619	TGTCAGCACTATCCGGGGACTTTT	CQHYPGTF	IGKV3-20	.	IGKJ2	11	-1	-1	18
1	0.0010845986984815619	TGTCAGCAGTTTGCAACTCTTCTC	CQQFATLL	IGKV3-20	.	IGKJ4	9	-1	-1	22
1	0.0010845986984815619	TGCATGCAAGGTGCACACTGGTTT	CMQGAHWF	IGKV2-30	.	IGKJ2	20	-1	-1	21
1	0.0010845986984815619	TGTCAGCAGCGAGGGACTTTC	CQQRGTF	IGKV3-11	.	IGKJ3	10	-1	-1	15
1	0.0010845986984815619	TGTCAGCAGCGAGGGACTTTC	CQQRGTF	IGKV3D-7	.	IGKJ3	8	-1	-1	15
1	0.0010845986984815619	TGTCAACGATATGGGACTTTC	CQRYGTF	IGKV1-33	.	IGKJ3	6	-1	-1	15
1	0.0010845986984815619	TGTCAACAGTTTACCACTTTC	CQQFTTF	IGKV1-33	.	IGKJ3	9	-1	-1	14
1	0.0010845986984815619	TGTCAACAGAAATTCACTTTC	CQQKFTF	IGKV1-8	.	IGKJ3	8	-1	-1	11
1	0.0010845986984815619	TGTCAACAATATGGGGCTTTC	CQQYGAF	IGKV1-33	.	IGKJ3	12	-1	-1	16
1	0.0010845986984815619	TGTCAACAACTTAGAGCTTTT	CQQLRAF	IGKV1-9	.	IGKJ2	12	-1	-1	16
1	0.0010845986984815619	TGTCAACAACTTAGAACTTTT	CQQLRTF	IGKV1-9	.	IGKJ2	12	-1	-1	15
